# Supplementary material for: Detection of Left Atrial Enlargement Using a Convolutional Neural Network-Enabled Electrocardiogram
Source: Front Cardiovasc Med. 2020 Dec 17;7:609976. doi: 10.3389/fcvm.2020.609976 (PMC7773668; doi:10.3389/fcvm.2020.609976)
Supplement: Supplementary file 1 [file Data_Sheet_1.ZIP › hyp/1802018195_11475_0000002O.XML]

<?xml version="1.0" encoding="Windows-1252"?>
<!DOCTYPE RestingECG SYSTEM "restecg.dtd">
<RestingECG>
   <PatientDemographics>
      <PatientID>1802018195</PatientID>
      <PatientAge>69</PatientAge>
      <AgeUnits>Years</AgeUnits>
      <Gender>Female</Gender>
      <PatientLastName>lijiankai</PatientLastName>
   </PatientDemographics>
   <TestDemographics>
      <DataType>Resting</DataType>
      <Site>1</Site>
      <AcquisitionDevice>MAC55</AcquisitionDevice>
      <Status>Unconfirmed</Status>
      <Priority>Normal</Priority>
      <AcquisitionTime>10:14:38</AcquisitionTime>
      <AcquisitionDate>12-23-2015</AcquisitionDate>
      <CartNumber>1</CartNumber>
      <AcquisitionSoftwareVersion>009C</AcquisitionSoftwareVersion>
      <XMLSourceVersion>MAC5000 v1.0</XMLSourceVersion>
   </TestDemographics>
   <RestingECGMeasurements>
      <VentricularRate>71</VentricularRate>
      <AtrialRate>71</AtrialRate>
      <PRInterval>200</PRInterval>
      <QRSDuration>92</QRSDuration>
      <QTInterval>408</QTInterval>
      <QTCorrected>443</QTCorrected>
      <PAxis>53</PAxis>
      <RAxis>41</RAxis>
      <TAxis>37</TAxis>
      <QRSCount>12</QRSCount>
      <QOnset>221</QOnset>
      <QOffset>267</QOffset>
      <POnset>121</POnset>
      <POffset>177</POffset>
      <TOffset>425</TOffset>
      <ECGSampleBase>500</ECGSampleBase>
      <ECGSampleExponent>0</ECGSampleExponent>
   </RestingECGMeasurements>
   <Diagnosis>
      <Modality>Resting</Modality>
         <StatementCount>3</StatementCount>
         <LabelText>12SL ��ϳ���</LabelText>
      <DiagnosisStatement>
         <StmtFlag>ENDSLINE</StmtFlag>
         <StmtText>�������</StmtText>
      </DiagnosisStatement>
      <DiagnosisStatement>
         <StmtFlag>ENDSLINE</StmtFlag>
         <StmtText>T ���쳣���ɿ���Ϊǰ���ļ�ȱѪ</StmtText>
      </DiagnosisStatement>
      <DiagnosisStatement>
         <StmtFlag>ENDSLINE</StmtFlag>
         <StmtText>�쳣 ECG</StmtText>
      </DiagnosisStatement>
   </Diagnosis>
   <Waveform>
      <WaveformType>Rhythm</WaveformType>
      <WaveformStartTime>0</WaveformStartTime>
      <NumberofLeads>8</NumberofLeads>
      <SampleType>CONTINUOUS_SAMPLES</SampleType>
      <SampleBase>500</SampleBase>
      <SampleExponent>0</SampleExponent>
      <HighPassFilter>16</HighPassFilter>
      <LowPassFilter>150</LowPassFilter>
      <ACFilter>NONE</ACFilter>
      <LeadData>
         <LeadByteCountTotal>10000</LeadByteCountTotal>
         <LeadTimeOffset>0</LeadTimeOffset>
         <LeadSampleCountTotal>5000</LeadSampleCountTotal>
         <LeadAmplitudeUnitsPerBit>4.88</LeadAmplitudeUnitsPerBit>
         <LeadAmplitudeUnits>��V</LeadAmplitudeUnits>
         <LeadHighLimit>2147483647</LeadHighLimit>
         <LeadLowLimit>268435456</LeadLowLimit>
         <LeadID>I</LeadID>
         <LeadOffsetFirstSample>0</LeadOffsetFirstSample>
         <FirstSampleBaseline>0</FirstSampleBaseline>
         <LeadSampleSize>2</LeadSampleSize>
         <LeadOff>FALSE</LeadOff>
         <BaselineSway>FALSE</BaselineSway>
         <ExcessiveACNoise>FALSE</ExcessiveACNoise>
         <MuscleNoise>FALSE</MuscleNoise>
         <LeadDataCRC32>3417610540</LeadDataCRC32>
         <WaveFormData>
/P/8//z//P/6//r/+v/6//3//v///wAAAgACAAIAAgAFAAYABwAIAAUAAgD///z///8A
AAEAAgAFAAYABwAIAAYABgAGAAYACAAIAAgACAAJAAoACwAMAAkACAAHAAYABwAIAAkA
CgAKAAoACgAKAAgACAAIAAgABgAEAAIAAAD+//7//v/+/wAAAAAAAAAA/v/+//7//v/8
//z//P/8//z//P/8//z/+v/6//r/+v/6//r/+v/6//r/+v/6//r//P/8//z//P/6//r/
+v/6//j/+P/4//j/+v/6//r/+v/3//b/9f/0//X/9v/3//j/+P/4//j/+P/6//r/+v/6
//r/+v/6//r/+f/4//f/9v/5//r/+//8//n/+P/3//b/9v/2//b/9v/3//j/+f/6//n/
+P/3//b/9P/0//T/9P/0//T/9P/0//X/9v/3//j/+f/6//v//P/7//r/+f/4//b/9v/2
//b/9P/0//T/9P/0//T/9P/0//X/9v/3//j/+P/4//j/+P/4//j/+P/4//r/+v/6//r/
+f/4//f/9v/3//j/+f/6//j/+P/4//j/+P/4//n/+f/9//3//v/+//7//v///wAAAQAB
AAEAAQABAAAA/v/9/wEAAwAEAAcAAwADAAIAAgAAAP7//P/+//7//P/8//r/+v/4//j/
+P/2//f/9//3//j/+P/4//f/9//2//T/8v/0//f/+f/7//j/9f/0//P/9P/1//T/9f/0
//T/9P/z//L/8//z//L/8v/z//X/9//3//b/9f/1//X/+P/7//n/9P/z/+3/4v/g/+T/
3f/V/9X/3//r//f/CgAhADYAUABsAIIAlQCkAKkAqACbAIwAewBeADcAHwAWAAkA+//2
//L/8//5//v//f8CAP//9//z//X/8//x//T/+P/3//X/9P/z//X/9v/3//f/9v/1//T/
9P/1//b/9f/2//X/9f/1//b/9//3//j/+P/3//X/9P/0//f/+P/4//n/+P/1//T/9P/0
//L/8f/x//T/9v/3//j/9//2//X/9P/z//P/8//1//b/9v/1//X/9//2//X/9P/1//X/
9v/6//j/+P/4//j/9v/1//X/9f/4//j/+P/4//b/9P/2//j/+v/6//r/+v/7//v/+//7
//v/+//7//v//f/+////AgABAP///v///wAAAQACAAQAAwADAAMAAwABAP//+//7/wIA
AwADAAQABQAFAAUABgAGAAUABQAGAAcACAAHAAcAAgADAAIAAAABAAQAAwACAAIAAgAA
AP///f/9//3//v///wAAAAD///3//P/8//z//v/+//3//f/5//n/+f/6//r/+v/6//r/
+f/3//b/9f/3//r//P/+//3/+//6//j/+v/6//r/+v/6//r/+f/3//f/9//3//f/9f/1
//T/9P/1//r/+P/5//r/+v/4//j/9//4//j/+P/2//b/9v/2//b/9P/0//X/+//7//v/
+//4//X/8v/x//T/9f/3//r/+v/6//j/9v/6//r/+P/4//n/+f/5//n/+f/5//n/+f/5
//n/+v/6//n/+P/1//T/9v/2//b/9v/4//v/+//6//r/+v/4//j/+f/5//f/+v/6//r/
+v/6//j/+P/4//n/+P/3//b/9//6//r/9//3//n//P/9//7////8//7//v/+//7//P/9
//3////+//7//f/8//3///8BAAMAAwADAAMABAAEAAMAAwAEAAUABQAHAAUABQAEAAQA
AgAAAP7/AAAAAAAAAAD+//z/+f/4//f/9v/3//f/9//3//f/9//2//n/+P/4//j/+P/7
//v/+//7//n/+f/5//n/+P/1//T/9P/1//b/9v/3//j/+P/3//X/9//4//n/+f/6//n/
+f/5//z//f/7//b/8f/x/+z/4v/a/9f/1//X/93/6//7/woAHwA4AE4AZgCEAJsAqACx
ALIApQCWAIcAagBDACkAHAANAP//+P/6//3/+//5//v//P/3//X/9//5//f/+//+//7/
/f/7//r/+f/6//r/+v/5//j/9//2//b/+P/4//b/9v/3//f/9//4//n/+f/6//r/+v/5
//n/+v/4//j/9//3//r/+f/6//z//f/6//j/9//5//r/+v/6//r/+v/6//r/+f/5//n/
+//+//7//f/9//r/+P/2//T/9f/1//b/+v/6//r/+v/6//r/+f/5//n//P/8//z//P/9
//z///8CAP///v/9//z///////////8BAAEAAQABAAAAAAAAAAIAAAD/////AQABAAEA
AQACAAMAAwADAAMABQAFAAMABQAKAAsACwAMAAwACwAKAAoACgAJAAkACgANAA4ADQAN
AAgACQAIAAYABwAKAAkACAAKAAoACAAHAAUAAwABAAAAAAAAAP///f/+//7///8AAP7/
/v/9//3/+//7//v//P/9//7///8AAP3/+//6//n/+//8//z//P/8//v/+//6//r/+v/6
//r//P/+///////8//v/+v/5//n/+f/4//j/+v/+//v/+//+//7//P/8//z//P/7//r/
/P/8//z//P/6//j/+P/5//3//f/9//3/+//5//f/9//2//X/9f/2//r//P/8//z//v/+
//z//P/6//n/+P/3//n/+f/5//n/+f/5//r/+v/8//z/+v/6//j/+P/4//j/+f/9//7/
/v/+//7//P/8//r/+f/2//j/+//8//3//v/7//r/+f/5//n/+f/5//v//P/8//n/+f/6
//z//P/8/wEA/P/8//z//P/8//r/+//7//3//v8AAAEAAgABAAEAAQABAAIAAwAEAAYA
CAAHAAcACAAHAAcACQAHAAkACAAIAAYAAQD+/////v/+//7//P/6//b/9v/2//b/+f/5
//n/+f/6//n/9//5//r/+v/6//r/+f/3//X/8//0//X/9v/3//f/9f/1//b/+f/6//r/
+//8//z/+//5//f/+P/5//n/+v/5//n/+f/4//X/8f/y//X/8//u/+r/5P/j/93/2f/d
/+n/8/8AABkANABGAFwAdgCNAJ4AqwC0AK0AnACNAHwAVQArABYADQD9//D/7v/1//n/
+/////z/9//5//v/+//7//v/+P/2//j/9//3//f/+f/6//v/+//5//n/+f/6//z//P/6
//r/+//7//v//P/8//v/+//6//n/9//2//b/+f/6//r/+//8//v//P/+//7//P/7//v/
+P/4//f/9v/5//r/+//8//r/+f/4//n/+v/6//n/+f/6//r/+v/6//n/+f/6//7//P/8
//z//P/+//3//f/9//7//v/+//7//f/6//v//P/+//7//v/+/wEAAQABAAEAAQABAAEA
AQAEAAQABAAGAAUAAwACAAMABgAHAAgACgAIAAcABgAFAAYABwAGAAkADAALAAkACAAJ
AAkACQAKAAoACQAJAAoACgAKAAgABwAIAAsADAAMAAoADAAKAAgACAAIAAYABQADAAMA
AwAEAAQABAADAAEAAQAAAAAAAAD///7//P/7//v/+//7//z//P/8//z//P/+//3//f/9
////AAAAAAAA/v/9//3//P/6//r/+v/6//v//P/8//v//P/9//7////9//3//P/8//n/
/P/4//f/+//8//v//P/8//z/+//6//3//v///wAA/P/6//r/+//+//3//P/7//z/+//6
//v/+//7//z//v////7/+//4//v//P/7//z/+//7//v/+//7//v/+//7//v/+//8//z/
+v/6//j/+P/6//r/+v/6//j/+//7//r/+//8//v//P///////f8AAP///v/9//z/+P/4
//j/+f/5//n/+f/7//7//v/7//v/+v/8//z//P//////AAACAP7//P/8//z//P/+////
//8BAAAAAAD///7/AAABAAIAAwAFAAUABQAGAAUAAwACAAIABAAFAAgABwAHAAYABgAE
AAEA/v////7//v/+//z/+v/2//b/9v/2//n/+f/5//n/+P/3//X/9//6//r/+v/6//n/
9//1//P/9P/1//b/9//5//f/9//4//j/+P/3//f/9//4//j/9//2//b/9v/1//b/9f/1
//X/9v/7//n/9P/z//P/7v/q/+j/4f/d/9f/1//l//X/AgAbADgASgBiAIIAlwCiAKsA
qACbAIwAfQBmAEMAIwAQAAUA+//y//T/8f/v//f//f/6//v////5//f/9//3//b/+P/4
//f/9//3//b/9v/2//X/9v/3//j/+v/5//j/9f/0//P/8//z//T/9//3//j/+P/3//X/
9P/0//P/9P/0//X/9v/1//b/+P/5//b/9P/z//b/+P/5//r/+f/4//f/9v/z//P/8//1
//j/+v/7//3/+//6//n/+P/2//X/9f/4//n/+v/7//z//P/7//v/+//7//r/+f/4//r/
+P/6//z//v/+//7//v/9//3//f/9/wEAAQABAAEAAQAAAP//AAADAAMABAAHAAUABQAF
AAYABwAHAAcABwAJAAkABwAJAAwACwAJAAgACgAJAAgACAAHAAcACAAKAAwADAAKAAkA
BQAHAAcABgAHAAoACQAIAAcABgADAAEAAQABAAEAAgADAAQABAADAAIAAAD///7///8A
AAAAAQD9//3//f/+//7//v/+//7//P/7//v/+//9//7//v/+//z/+//7//r/+v/6//r/
+v/9//7//v/9////////////+//7//r/+v/5//z/+P/3//n/+v/5//r//P/+////AAD/
//7//f/8//j/9v/2//f//f/9//3//f////3/+//7//n/+f/6//z/AAAAAP7//P8AAAAA
/v/+//z/+//6//n/+//7//v/+//5//n/+v/6//v//P/7//z/+v/6//r/+v/6//3//f/8
//r/+v/4//j/9//3//X/+P/6//r/+v/6//r/+v/6//v//P/9//7/AQABAAAA/P/7//r/
/P/8//z/+//9//7//P/7//r/+f/4//r//f///wMAAwAEAAQABAACAAMABAAFAAUABQAF
AAYACAAHAAcACAAHAAcACQAHAAUABAAEAAIA/v/8//7//v/9//7//f/8//z//P/8//z/
+v/5//j/9//4//f/9f/3//r/+v/6//r/+//7//v/+//7//v/+//7//j/9f/0//T/9P/0
//P/8//4//r/+//7//v//P/9//3/+v/5//n/+f/2//v/+f/2//X/7//o/+b/5P/f/9v/
2//f/+v//f8SACcAPABUAGoAggCXAKQAqQCsAKMAlgCHAGgARQAtAB4ADwADAPr/+P/9
/wMAAQD7//b/+f/9//3/+f/9/wEA/P/4//j/9//3//f/+v/6//r/+f/3//f/9//4//j/
+P/2//b/9f/1//X/9v/6//v//f/+//r/9//1//T/9//4//j/+f/5//f/9//4//r/+P/3
//f/9//4//j/+P/2//b/9v/2//f/9//3//n//P/8//v/+//5//j/9//2//f/9//4//z/
+v/6//r/+v/8//v/+//7//z//P/8//z/+//4//n/+v/6//r/+v/6//z//f/+////////
///////+//7//v8AAAIAAQABAAMAAwADAAMABAAFAAUABQAFAAUABQADAAUABwAHAAYA
BgAIAAcABgAGAAkACQAKAAwACgAKAAgABwADAAUABQAEAAYACAAGAAQAAgACAAAA//8C
AAMABAAGAAUABAACAP///v/8//v/+v/8//7///8BAP7//f/8//z//P/8//z//P/9//3/
/v////3//P/6//j/+v/7//3//v/9//z/+//6//v//P/8//v/+//7//v/+//7//v/+v/6
//v/AAD+/////v/8//j/9v/5//r/+v/6//n/+P/3//b/9v/0//T/9f/6//v//P/9//v/
+f/3//f/9f/1//b/+P/8//z/+v/4//j/+P/2//b/+f/5//n/+f/3//f/9//3//j/+f/7
//z/+//6//f/9v/4//j/+P/4//j/+//7//r/9//2//P/8v/2//f/9v/6//z//P/8//z/
+P/4//j/+f/5//n/+f/7//z//P/5//n/+v/8//z//P/9//3//P/+//v/+v/5//j/+v/9
////AwAAAAAA///+/wAAAQACAAMABQAFAAUABgAFAAMAAgACAAUABQAHAAUAAgAAAP//
/P/8//z/AAACAP7//v/8//r/9v/2//b/9v/5//n/+f/5//j/9//1//f/+P/4//j/+P/3
//f/9//3//P/8//z//P/9f/1//f/+v/5//j/9v/1//X/9v/2//X/9f/2//f/9//2//X/
9f/1//j/9//3//b/9f/v/+b/3v/a/9v/2//Z/9//5//3/w4AJQA+AFgAdACMAKEAsAC3
ALQApQCUAIEAZgBHADEAHAADAPH/8P/y//P/9f/z//f//v////v/+//7//n/8//y//T/
9//3//j/+f/5//j/9//1//f/9//3//j/9v/2//T/9P/1//X/9f/2//X/9f/2//b/9//1
//T/9P/2//j/+f/7//v/+f/5//r/+//4//b/9f/3//j/+P/4//b/9v/2//b/8//z//P/
9f/4//j/9//3//j/+P/4//j/9v/1//X/+P/5//r/+//8//z/+//7//v/+v/6//r/+v/6
//j/+v/8//r/+v/6//r//v///wAAAQAAAP///v/9//7//v/+/wAAAAD/////AQADAAMA
AwAEAAUABQAFAAUABQAFAAMABQALAAsACgAKAAkABwAFAAQABgAHAAkADAALAAoABwAF
AAQABwAIAAgABwAIAAUAAgACAAIAAAD//wEAAQABAAIAAAAAAP///f/+//7///8AAP7/
/v/9//3/+//7//v//P/8//z//P/8//r/+f/5//n/+f/6//r/+v/6//n/+f/4//j/+P/4
//j/+f/6//r/+f/6//v//P/9//n/+f/4//j/+P/8//n/+f/6//r/+P/4//v//P/8//z/
/P/8//z//P/4//b/9v/3//v/+//7//v/+//5//f/9//4//n/+//+/////v/7//j/+P/4
//b/9v/4//n/+v/7//n/+f/5//n/+v/7//3//v/7//r/9//2//j/+P/4//j/+f/9//7/
/v/9//z/+f/4//v/+//5//z/+v/6//r/+v/6//r/+v/7//3//f/9/////v/+//v/+//6
//z//P/8/wEA//8AAP3//P/7//r//f///wAAAwAAAAAA///+////AQADAAUAAwADAAMA
BAAEAAMAAwAEAAYABwAKAAkACAAGAAUAAgAAAP7/AAAAAAAAAgACAAIA/P/6//j/9v/6
//v//P/9//7//f/7//3//P/6//j/9v/4//n/+v/7//f/9//3//f/+P/3//j/+v/4//j/
9//3//n/+v/6//n/+f/6//v/+//4//f/9//3//z//f/3//r//f/x/+r/7P/q/93/2//h
/+H/4f/v/wAAFwA0AEwAYAB8AJUAogCpAK4ApwCWAIsAegBVADEAGgALAPn/6v/q//X/
+//7//n/+P/7/wEA///9////+//0//T/9//3//j/+f/8//z//P/7//r/+f/4//j/+f/6
//n/+v/7//v/+//8//v/+//8//z//f/7//r/+v/5//r/+v/7//j/9f/0//T/+v/6//v/
/f/8//z/+//6//r/+v/6//r/+//7//v//f8AAAAA/////////v/9//z/+//7//z/AAD+
//7//v/+//z/+//7//v//v/+//7//v/9//r/+//8//3//v///wAAAwADAAMAAwADAAMA
AwADAAQABAAEAAYABgAFAAUABwAHAAcABwAIAAkACQAJAAkABwAHAAUABwANAA0ADAAM
AAwACwAKAAoADQANAA4AEAAOAA4ADAALAAYABwAGAAQABwAKAAkACAAGAAYABAADAAUA
BQAFAAYABAAEAAMAAQD///7//v/+/wEAAgACAAMAAAD///7//v8AAAAAAAAAAP7//f/9
//3///8AAAAAAAD+//3//f/8//r/+v/6//r/+//8//z/+//8//3//v////z/+//5//j/
+f/+//z//f/+//7//P/8//3//v/+//7//v/+//7//v/8//r/+v/7//7//f/8//v//f/7
//n/+f/8//3///8CAAIAAAD8//j/+v/6//j/+P/7//v/+//7//v/+//7//v/+f/5//r/
+v/9//7//f/+//7//v/+//7/+v/7//n/9v/5//r/+f/6//n/+f/3//r//P/8//z//P/4
//j/+P/5//r/+//8///////+//r/+f/8//7//v/+//v///8AAPz/+P/6//r/+v/6//z/
/f/9//////8AAAAAAAABAAMABQAHAAYABQAEAAQAAwABAAAAAAADAAMABQADAAUABAAE
AAIAAQAAAAMABAAAAAAA/v/8//z//P/8//z//P/7//r/+f/2//X/8//1//j/+P/4//j/
+f/5//n/+f/1//X/9f/1//P/8f/x//L/8v/y//H/8f/0//b/9//3//X/9v/3//f/+P/3
//f/9//2//n/+//2/+//7//q/+T/4v/j/+H/3f/d/+n/9/8EABUAMgBKAF4AdgCRAJ4A
pQCqAKUAmACJAG4ARwAvACAAEQABAPj/8v/z//X/+/8BAPz/9//7////+f/3//n/+P/6
//j/9//3//f/+P/4//j/9//3//f/9//4//b/9v/0//T/8//z//P/9P/2//f/+f/6//v/
+f/4//j/9v/2//X/9f/1//P/8//0//b/9P/z//P/9f/2//b/9v/0//T/9P/0//X/9f/1
//f/+f/6//r/+//6//j/9v/0//X/9f/2//r/+f/4//f/9v/2//X/9f/1//b/9v/2//b/
9v/0//b/+P/6//r/+v/6//n/+f/5//n//f/9//3//f/+//7//v8AAP7//f/9/////f/9
//3//v8AAAEAAgADAAEAAQD//wEABwAHAAYABgAFAAMAAQAAAAQABQAHAAoACAAGAAIA
//8AAAMABAAEAAIABAACAAAAAAAAAP7//f8AAAEAAgAEAAAA/v/7//f/+P/4//n/+v/8
//z/+//7//n/+f/5//r/+P/4//j/+P/6//n/+f/5//v//P/8//z/+v/5//n/+P/3//b/
9f/0//f/+v/8//3/+//5//f/9f/z//P/8v/y//P/+P/2//f/9//2//P/8v/0//b/9//4
//f/9v/1//T/9P/y//L/8//5//n/+f/5//f/9f/z//P/9f/1//b/+P/5//j/9f/y//b/
9v/0//T/9f/1//X/9f/1//X/9f/1//X/9f/2//b/+P/4//b/9v/1//T/8//y//X/+f/6
//r/+f/4//X/9P/1//X/8//2//f/+P/5//r/9f/0//P/8//1//X/9f/3//j/+P/1//X/
9//6//v//P/3//X/+P/2//b/9v/2//b/+P/5//n/+//7//z//P/8//z//f/+////////
////AAAAAP////8AAAIAAwAGAAUABAACAAEA/v/8//r//P/8//f/9v/z//D/8f/y//P/
9P/2//f/+P/5//f/9f/y//P/9P/0//T/9P/z//P/8//z//L/8//0//X/9P/x//D/8P/x
//L/8v/z//P/9P/0//P/9f/2//f/9//z//H/8P/v//L/9f/x/+j/5f/l/+L/4P/k/+H/
1//X/9v/5//9/xYALwBEAFoAdACQAKMAqgCrAKoAmwCKAHcAWAA5ACcAGAAHAPn/9P/2
//f/9//7//v/+P/1//P/9f/1//X/9f/2//b/9f/z//L/8f/1//b/9//3//b/9f/0//T/
9P/0//L/8v/z//P/8//0//f/9//4//j/9f/z//L/8v/z//T/9P/1//b/9f/2//j/+v/4
//f/9//1//b/9v/2//j/+P/4//j/9f/1//X/9//2//b/9f/1//f/9v/1//T/8//z//T/
+P/4//j/+P/4//j/9//3//f/+P/4//j/+P/6//j/+v/8//7//v/+//7//f/9//3//f/9
//3//f/9/wAAAAAAAAIABAADAAMABQAHAAcABwAIAAUAAwABAP//AgADAAIABQAHAAcA
BgAGAAkACQAJAAoACQAJAAoADAAKAAgABAABAAIABQAGAAYACAAKAAgABgAEAAQAAgAB
AAIAAwAEAAYABQAEAAIA//8BAAAAAAAAAP7//v/9//3//f/9//3//v8AAAAAAAAAAP//
/f/8//v/+f/6//r/+v/8//v/+//6//z//P/8//z/+//8//z/+//5//n/+f/5//n/+f/4
//j/+P/8//n/+f/3//b/8//y//b/+P/5//r/+P/4//j/+P/4//b/9v/3//n/+f/5//n/
+f/3//X/9f/3//f/+P/6//r/+v/4//b/9v/2//T/9P/3//f/9//3//n/+f/5//n/+//7
//z//P/7//r/9//2//j/+P/4//j/9v/5//n/+P/3//b/8//y//b/9//2//r/+f/4//f/
9v/3//j/+f/7//r/+f/4//n/+v/6//f/9//8//7//P/7//r/+f/4//v//f/+/wEA//8A
AAAAAAD///////////3//f/9//7//////wAAAgADAAMABQADAAEAAAAAAP7//P/6//z/
/P/8//z/+v/4//f/+P/5//r/+P/3//b/9f/0//P/8f/z//b/9v/2//b/+P/5//r/+//3
//f/9//3//X/8//z//T/8v/y//H/8f/x//L/8v/x//L/9P/2//f/8//x//D/7//w//X/
+f/2//X/8f/o/+L/4P/d/9f/1f/b/+P/7f/6/w8AKgBEAFoAdACLAJwAqwC2AK8AnACP
AHwAVwA1ABwACwD7//D/7P/v//X/9//3//b/9//1//f/+f/3//X/+P/2//T/8//z//P/
9P/0//T/8//1//X/9f/2//b/9v/0//T/9//3//f/+P/4//f/9//2//b/9f/1//b/9f/2
//b/9//3//X/9f/2//n/+P/4//n/+P/4//f/9v/2//b/9v/2//j/+f/6//3/+//6//j/
9//3//b/9f/0//X/9f/2//r//P/8//z//P/5//f/9v/1//f/+P/5//r/+v/4//r//P/6
//r/+v/6//n/+f/5//n//f/9//3//f8AAAAAAAACAAIAAQABAAMAAQABAAEAAgAEAAUA
BgAHAAYABQACAAMACQAJAAgACAAHAAUAAwACAAQABQAHAAoACgAKAAgABwAEAAUABAAC
AAIABAACAAAAAwAEAAMAAwACAAEAAAAAAAIAAgABAP///f/8//z//P/7//r/+P/3//X/
9f/1//b/9P/0//T/9P/2//f/+f/7//n/+v/6//r/+P/3//f/9v/4//j/+P/4//n/+v/6
//n/+P/3//b/9f/1//X/9P/0//b/+v/3//f/9v/2//T/9P/3//j/+P/4//r/+v/6//r/
9v/0//T/9f/6//v//P/9//v/+f/3//f/9f/1//b/+P/6//r/+P/2//j/+P/2//b/+P/5
//r/+//4//f/9v/1//f/9//4//j/+f/6//n/+v/3//b/9f/0//T/9//3//b/+P/4//b/
9v/4//n/+P/8//r/+v/6//r/9v/2//b/9//1//X/9f/3//r/+v/3//f/+P/6//z//P/6
//z//P/8//z/+//7//r/+//8//7///8AAP7///8AAAEAAQABAAEAAgAEAAMAAwAEAAQA
AwAEAAEAAwACAAIAAAAAAP7/AAAAAPz//P/6//j/+P/4//j/+P/4//f/9v/1//X/9f/0
//f/+P/4//j/+P/3//f/9//3//b/9//4//n/+P/1//T/9P/1//b/9v/3//j/+P/3//X/
9f/2//f/9//3//f/+P/5//j/9f/z//T/8//x/+7/6P/g/93/1//T/9f/4f/v/wAAEwAm
ADwAUgBoAH8AkACfAKIAlwCGAHkAZgBHACUAEAABAPX/7P/o/+v/8f/1//n/9v/x//H/
9//3//X/9//6//j/9v/z//H/7//y//L/8v/x//P/8//z//T/9v/2//T/9P/z//P/8//0
//P/8//0//T/9P/z//P/9P/0//T/8//z//P/8f/x//L/9P/y//H/8f/z//T/9P/0//b/
9v/2//b/9P/z//L/8//y//L/8f/x//T/9P/0//T/8f/x//L/9v/1//T/8//y//T/8//z
//P/9P/0//T/9P/2//T/9v/4//b/9v/2//b/9//3//f/9//8//3//v////7//P/6//r/
/P/7//v//f/9//3//f/+/wIAAwAEAAUABAADAAAAAQABAP///P/6//z//f/+/wAA////
/wAAAgAEAAQAAgABAAIABQAGAAYAAgACAP7/+v/7//z/+//7//n/+f/5//r/+P/4//f/
9f/4//j/+f/6//f/9v/0//P/9P/1//b/+P/1//T/8//y//X/9f/2//f/9f/2//b/9v/z
//H/8P/u/+//8P/x//L/9f/2//b/9f/1//X/9f/1//X/9f/0//T/8v/2//P/8//0//T/
8v/y//P/9P/0//T/9P/0//T/9P/0//L/8v/z//n/+f/5//n/9//1//P/8//z//P/9P/2
//f/9v/z//D/8//0//P/9P/0//P/8v/x//T/9f/2//f/9//3//j/+P/4//j/9v/2//X/
9P/z//L/8P/z//P/8v/0//T/8v/y//X/9f/z//b/9v/2//b/9v/2//b/9v/3//X/9f/1
//f/+P/4//X/9f/2//b/9v/2//L/9P/2//j/+v/5//n/+P/5//f/+P/4//j/+v/7//z/
/f/7//v/+//8//3//f/+/wAAAAD//wAA/f////7//v/8//v/+v/9//7/+f/4//X/8v/y
//T/9v/4//b/9f/0//P/9P/z//H/8//0//T/9P/0//X/9f/1//X/9f/1//X/9f/0//H/
8P/w//D/8P/v/+//8v/0//X/9f/0//T/9P/z//P/8//0//X/9P/3//P/7P/t/+//8P/q
/+T/4//l/+H/3f/h/+v/9v8JACIAOABKAF4AcwCAAIcAigCFAHgAcQBgAEEAJQAWAAkA
/f/2//L/7f/t//P/9//2//X/8//z//P/9f/1//L/9P/1//X/9v/3//X/9P/z//H/8v/z
//T/9v/2//b/9P/0//X/9f/1//b/+f/5//r/+v/3//X/9P/0//X/9v/2//f/9v/z//L/
8v/4/w==
         </WaveFormData>
      </LeadData>
      <LeadData>
         <LeadByteCountTotal>10000</LeadByteCountTotal>
         <LeadTimeOffset>0</LeadTimeOffset>
         <LeadSampleCountTotal>5000</LeadSampleCountTotal>
         <LeadAmplitudeUnitsPerBit>4.88</LeadAmplitudeUnitsPerBit>
         <LeadAmplitudeUnits>��V</LeadAmplitudeUnits>
         <LeadHighLimit>2147483647</LeadHighLimit>
         <LeadLowLimit>268435456</LeadLowLimit>
         <LeadID>II</LeadID>
         <LeadOffsetFirstSample>0</LeadOffsetFirstSample>
         <FirstSampleBaseline>0</FirstSampleBaseline>
         <LeadSampleSize>2</LeadSampleSize>
         <LeadOff>FALSE</LeadOff>
         <BaselineSway>FALSE</BaselineSway>
         <ExcessiveACNoise>FALSE</ExcessiveACNoise>
         <MuscleNoise>FALSE</MuscleNoise>
         <LeadDataCRC32>3329289123</LeadDataCRC32>
         <WaveFormData>
7P/s/+z/7P/q/+r/6v/q/+z/7P/s/+z/7f/u/+//8P/y//T/9v/4//T/8v/w/+7/8P/y
//T/9v/4//j/+P/4//r/+v/6//r/+v/6//r/+v/7//z//f/+//v/+v/5//j/+v/6//r/
+v/8//z//P/8//r/+v/6//r/+f/4//f/9v/1//T/8//y//X/9v/3//j/9//2//X/9P/y
//L/8v/y//P/9P/1//b/9P/0//T/9P/y//L/8v/y//D/8P/w//D/8v/y//L/8v/y//L/
8v/y//L/8v/y//L/8v/y//L/8v/x//D/7//u/+//8P/x//L/9P/0//T/9P/0//T/9P/0
//b/9v/2//b/9f/0//P/8v/z//T/9f/2//X/9P/z//L/8P/w//D/8P/x//L/8//0//L/
8v/y//L/8f/w/+//7v/w//D/8P/w//L/8v/y//L/9f/2//f/+P/1//T/8//y//H/8P/v
/+7/7v/u/+7/7v/s/+z/7P/s/+//8P/x//L/8v/y//L/8v/y//L/8v/y//T/9P/0//T/
9P/0//T/9P/3//j/+f/6//z//P/8//z/+f/5//r/+v/8//z//P/8//7/////////AAAA
AAAA///9/////////wAA//8AAAEA/v/9//z/+//5//b/9v/2//f/9//2//P/8//x//H/
8P/w//D/7//v//H/7//u/+7/7f/s/+v/6v/s/+3/7//w/+//7v/t/+z/7v/t/+z/7P/s
/+//7P/s/+z/6//s/+n/6v/r/+7/7//t/+z/7P/s/+z/7v/w/+7/6//v//H/6v/o/+n/
6f/t//X///8JAAoADwAaAC0ASwBpAH8AmwCtAKkAogCjAKEAjQBiADAADQABAP3//P/8
//T/8f/5////AwADAP7/+P/4//b/8v/u/+//8v/w/+//7v/t/+7/7v/u/+z/6v/q/+r/
6v/s/+v/6//r/+n/6f/p/+n/7P/t/+3/7v/r/+r/6v/q/+z/7P/t/+3/6P/n/+f/5//o
/+f/6P/p/+v/6//r/+z/7P/r/+n/6f/p/+n/6//s/+z/6v/q/+z/7v/s/+v/6//t/+3/
7f/u/+7/7v/u/+7/7v/u/+7/7//x//H/8f/x/+7/7f/t//D/8f/x//H/8v/w//H/8f/x
//T/9f/1//X/9//4//j/+v/4//f/9//3//v//P/8//z//f/9//3//f/8//r/+f/7//7/
/v/+///////+//7//v/8//z//f/9//7///8AAP///v/9//z/+v/8//3//f/7//v/+v/6
//n/+f/5//r/+v/6//v/+//8//n/+P/4//j/+//7//v/+v/3//X/9//3//n/+P/4//n/
+P/3//b/9f/4//n/+v/8//r/+f/2//X/9//5//n/+f/4//j/9//2//f/9//3//f/+P/4
//j/+P/4//n/+f/3//z//P/8//v/+v/7//r/+f/2//b/9v/2//X/9f/2//j//P/9//3/
/f/7//j/9f/0//X/9//4//v/+//7//n/+P/6//r/+v/6//z//f/9//v/+//7//v/+//6
//r/+v/6//n/+P/3//T/9f/1//b/+P/6//v/+//7//v/+v/5//n//P/8//r//P/7//v/
+//7//r/+v/8//3/+v/5//j/+f/9//3//f/9/wEAAgAFAAUACAAEAAQABAAEAAQAAwAF
AAYABgAEAAQABAAEAAUABQAFAAgACwAMAAwACwALAAsACwALAAsACwALAAoABwAGAAUA
BQACAAIAAgADAAQABAACAAEA/v/9//v/+v/6//n/+f/7//n/+P/4//j/+P/4//j/9//4
//r/+//8//z//P/8//z/+P/2//X/9P/3//T/9P/1//P/9f/z//P/9v/5//r/+//8//z/
/P/8/wAA+v/6//v/+f/5//r/9v/z//P/+f///wUADwAYABsAJAA3AE0AZwCDAJsArwCz
AKgApwClAJUAdABKACkAFwARABAAEAAIAAEAAwAFAAkACwAGAAAA/P/+/wIABAADAAIA
///9//v/+f/6//r/+v/4//j/+P/4//j/9v/1//X/9f/1//X/9f/1//j/+f/5//r/+f/4
//j/+P/2//b/9//3//b/9//5//v/+v/3//b/9f/4//n/+v/8//v/+f/2//X/9P/z//T/
9P/5//j/+f/8//n/9v/0//P/8//z//P/9P/2//b/9v/2//f/+P/5//v/+f/5//n/+f/5
//n/+v/+//3//f/9//7/AAABAAEAAQACAAMAAwADAAIAAgABAAIAAgABAAEAAQADAAQA
BAAEAAQAAwACAAEAAwACAAIABQAJAAoACwANAAsACgAKAAoABwAGAAYABQAIAAkACgAJ
AAgABwAGAAQABgAHAAcABQAGAAYABwAHAAUAAwACAAAAAQABAAAAAAABAAAAAAAAAAEA
AQABAAAA/f/7//3//f/+//7///8BAAAA///+//3//f/9//3//v8AAP///P/7//v//f/9
//3/AQACAAIAAgD+//3//P/7//r/+v/6//r//P/9//3/+////wAAAQABAP//AQABAAEA
/v/+//7//v/8//v/+//8//7//////////v/8//r/+v/5//n/+P/5//v//f/9//7//v/+
//7//v/7//v/+v/3//n/+f/5//n//P/8//z//P/8//z//P/6//r/+f/5//r//P/9//3/
/f/9//z/+//7//v/+v/3//j/+v/7//z//f/5//j/+f/5//n/+f/5//v///////////8B
AAIABQAFAAIAAAACAAIAAgACAAAAAQABAAAAAgAEAAYACAAIAAcABgAIAAgACAAHAAUA
CAAJAAoACwAIAAcABgAEAAMAAgABAAEA/P/8//z//f/9//z/+f/3//X/9f/0//T/9v/1
//X/9//3//b/9v/2//b/9v/2//X/8f/w/+7/7P/v//D/8f/y//H/8P/w//D/9v/0//X/
9//2//f/9P/z//H/8//z//P/8//0//X/9v/0//D/7v/v//P/9f/2//L/7//x//P/9//7
/wUADgATABwAKwA9AFkAdQCNAKMArwCoAKEAowCbAIQAWgAvABsAFQAQAAoABgAFAAMA
BwANAA0ABgACAAIAAgD+//r/+//6//v/+//7//v/+v/6//r/+P/2//b/9v/2//f/9//4
//n/9//3//f/9//2//X/8//y//P/8v/y//L/8//0//b/9//3//f/+P/5//f/9f/1//X/
8v/x//D/8P/y//P/8//1//P/8//1//b/9v/0//T/9v/3//b/9v/3//b/9f/0//T/9P/0
//T/9P/1//b/9//5//n/+f/5//n/9//1//T/9v/4//n/+v/8//z//f/9//3//v//////
/////wAAAAACAAEA///+//3/AgAEAAUABgAEAAMAAgABAAIAAgADAAcABgAGAAYABwAH
AAYABgAGAAYABgAHAAcABwAHAAcABQAGAAcACAAIAAYABwAHAAUABwAGAAYABQADAAMA
BAAEAAMAAwACAAIAAQAAAAAAAAAAAP///v/8//3/+//9//3//f/8//z//f/7//v/+//7
//7///8AAAIAAAD///z/+//5//v/+//7////AAAAAAAA//////////8AAAAAAAAAAP3/
/f/8//n//f/+/////////wEAAQABAAEAAgADAAQAAAD/////AAADAAMAAgABAAIAAAD+
//7/AAABAAEAAwABAAEA///+//7//v/+//7/AAABAAEA///9//3//f/9/wAAAAAAAAAA
/f/8//v/+P/5//n/+v/8//r/+//7//v//v/+//7///8CAAIAAAACAAAA///+//3/+P/4
//r/+//5//n/+f/7//////////////8AAAMAAwAGAAgACgAMAAYABQAEAAMAAgAEAAcA
CQAKAAkACAAHAAYACAAJAAoADgAMAAwACwAJAAoACQAIAAcABgAHAAgACAAHAAYABQAF
AAEAAAD/////AQAAAP3/+//5//n/+P/4//b/9f/1//f/9//2//b/9v/4//j/+P/3//b/
9v/1//T/9v/2//b/9v/3//b/9v/2//f/9P/0//X/9f/3//X/9f/0//X/9P/z//P/9P/1
//b/9P/6//r/9//1//X/9P/0//P/8f/z//n//f8HABIAFQAgADEASQBlAIMAnQCvALMA
qgCpAKkAmQB4AEwAJwAXABEADgAMAAQA/f/9/wUABwAHAAgACAACAP7//v/8//v/+v/7
//v/+//7//j/+P/4//b/+P/4//j/+P/3//X/9P/z//P/8//z//P/9v/3//f/+P/1//T/
9P/0//L/8v/z//P/8v/z//X/9//2//P/8v/x//T/9f/2//j/9f/z//D/7//w//H/9P/2
//n/+P/5//z/+//4//b/9f/z//P/8//0//f/+P/5//r/+v/6//r/+//5//n/+f/5//r/
+f/5//z//f/9//3//v/9//3//P/7//3///8AAAEAAAAAAP//AAADAAMABAAFAAUABgAG
AAYABQAFAAUABQAHAAYABgAJAAoACgAKAAsACwAKAAoACgAJAAgACAAHAAgACQAKAAkA
BwAHAAcABgAIAAkACQAHAAcABgAGAAUAAwADAAQABAAFAAUABAAEAAEAAAAAAAAAAwAD
AAMAAgABAP//AQABAP///v/+//////////////8AAAEAAgAEAAIAAQD+//3//f//////
/////wAAAAAAAAIAAwAEAAUAAgACAAIAAgD//////v/7////AAABAAEAAgAFAAYABwAG
AAYABgAGAAIAAQABAAIABAAFAAUABQAFAAQAAwAEAAQABQAFAAcACQAJAAcABgAIAAgA
CAAIAAUABQAEAAEAAwADAAMAAwACAAIAAgACAAMABAAFAAQAAgABAAEAAgAAAAEAAQAB
AAAA/v/8//v//P/8//r//P////////////7//v8AAAEAAwADAAMABQAFAAUABQAFAAcA
CAALAAsACgAIAAgACgAIAAYABAACAAYACQALAAwADgAOAA4ADgANAA0ADQAQAA4ADgAN
AAsADgAPABAAEQANAA0ADQAMAAkACAAHAAcAAgACAAIAAwAFAAQAAQD////////+//7/
/f/7//r/+//5//j/+P/4//n/+v/7//v/+//8//z//P/6//r/+v/6//n/+P/4//j/+f/2
//b/9//5//v/+f/5//r//f/+/////f/8//v/+v/4//z/+v/5//3/+//2//j/+f/3//v/
AwAJABEAHAAlACwAOQBTAG0AhwChALMAtwCuAK0AsQCjAHwASgApABkAEQAQAA4ACAAF
AAsADQALAAUABAAKAAoABgAEAAQA///8//z//f/+/////P/8//z/+v/4//j/+P/4//r/
+f/5//n/+f/5//n/+f/9//3//P/8//r/+P/3//b/+P/4//n/+f/5//n/+v/7//n/9//3
//f/9f/1//X/9v/4//f/9f/1//f/9//5//r/+v/4//j/+v/4//b/9f/1//X/9f/1//b/
+v/6//r/+v/4//j/+P/5//z//f/+/////f/7//r//P/7//v/+//8//3///8AAAEA////
//7//f/+/wAAAQAEAAIAAQABAAEABQAGAAYABgAHAAcABwAHAAcABgAGAAkACgAKAAoA
CwAKAAgABwAGAAcACAAKAAsACwALAAsACQAIAAcABgAEAAUABwAIAAcABQAEAAQAAwAF
AAUABgAGAAQAAwABAAAAAQAAAAAAAAADAAMAAwACAP///f//////AAAAAAEAAwADAAMA
AwADAAEA///9//z/AAABAAAAAQD+/////v/9////AAAAAAAA//////////8AAAAAAAAA
AAEAAwAEAAMAAwACAAEA///9//////////z//P/8//z//P/7//v//P8DAAUABgAHAAUA
AgD///7//v//////AQABAAEA///+//7//v/+//7/AAABAAEA///9//3//f/9/wAAAAAA
AAAA///+//3/+v/7//v//P/+//3//f/8//v/+v/4//b/9f/5//r/+f/8////////////
+//6//v/+//9//3//f///wEAAQABAAEAAwAEAAcABwAIAAQABAAGAAMAAgABAAAABAAH
AAkACgAJAAgABwAGAAkACQAJAAwADAAMAAsACQAJAAkACQAJAAcABwAHAAYABAACAAAA
/////wAAAQADAAEAAAD9//v/9//3//b/9v/4//f/9//5//f/9v/2//b/9v/2//b/9f/z
//T/9P/0//T/9P/0//T/9f/2//j/+v/8//j/9//3//b/9//0//P/8//1//X/9f/0//T/
9P/0//b/9P/0//f/+f/5//T/7v/r//H//f8DAAUACQASABsAJgA1AFEAbwCJAKEAsQCt
AKIApQChAIcAZABEACsAGQANAAwACgAEAP//AQABAAcAEQAMAAIAAAACAAAA+P/1//j/
+P/5//r/+//4//j/+P/2//b/9v/2//b/9v/1//X/9f/3//f/9//3//j/9//1//T/8//y
//L/8v/z//T/9v/3//f/9//4//n/9//1//X/9f/z//P/8//0//X/9f/0//X/8v/x//L/
8v/2//T/9P/2//j/9v/1//X/8//z//P/9P/3//j/+f/6//z//P/8//3/+//5//f/9f/2
//X/9f/4//n/+f/5//r/+//9//7//////////v/9////AAAAAAIAAAD///////8DAAQA
BAAEAAMAAwADAAMAAwACAAIABQAJAAoACwANAAoACAAHAAYACAAIAAkACQAJAAkACQAH
AAkACQAJAAgABwAHAAYAAwADAAIAAgABAAMAAwAEAAQAAwADAAIAAgADAAIAAgACAAEA
AQABAAAA///9//////////7//v///////////////f/9//3//v8AAP///P/7//3/////
////AAAAAP///v/+////AAABAP7//v/+//7//v///////f8AAAAAAAD//wEAAwADAAMA
AgACAAIAAgAAAP////8AAAMAAwACAAEAAgAAAP7//v8AAAEAAQADAAMAAwABAAAA/v/+
//7//v8AAAEAAQD///7//f/8//v//f/+////AAD9//z/+//4//n/+f/6//z//f///wAA
AQABAAAA//////7//v/8//7//f/9//3//f/6//r//P/9/////////wEAAwADAAMAAwAD
AAQABwAHAAoACAAKAAgABgAEAAIABQAHAAgACAAHAAYABQAEAAYABwAIAAwADQAOAA4A
DQAMAAsACgAJAAgACQAKAAoACQAIAAcABwAEAAQABAAFAAUABAABAP//+//5//b/9P/4
//n/+/////v/+v/6//r/9//2//X/8//0//b/9//4//b/9v/2//b/9v/2//f/+P/9//r/
+v/7//n/+//5//n/+P/5//j/9//4//j/+P/4//r/+v/4//n/+//1//b//v/5/+3/8f8B
AAMABQAOABUAHAAvAEcAXwB9AJkAqwCxAK4ApwCnAKEAigBkADsAIQAXAA4ACAAEAAMA
BQAHAAkABwAIAAwACAAAAP7/AAD9//r/+v/7//z//f/8//z//P/6//n/+P/3//b/9//3
//j/+f/5//n/+f/5//n/+f/4//j/+f/4//j/+P/3//b/9v/1//L/8f/x//H/9f/1//f/
+f/4//f/9v/2//T/8//x//H/8//z//X/9v/4//b/9v/4//j/9v/1//X/9//3//f/+P/5
//j/9//2//b/9v/2//f/+f/5//n/+f/2//X/9f/4//r/+//8//7//f/9//z/+//8//3/
/f/9////AAAAAAIAAAD///////8BAAIAAgACAAQABQAGAAcABQACAAAAAQAFAAYABwAJ
AAsACgAKAAoACgAKAAsACwAKAAkACAAFAAMAAwADAAIAAwAFAAYABQADAAIAAgABAAEA
AQACAAIAAwADAAIAAgAAAP7//f/8//////////7//P/5//r/+f/6//r/+//9//3//f/9
//3//f/9//3//v8AAP///P/7//n/+//7//v/+//8//z//P/9//3//f/9//z//P/8//z/
//8BAAIAAQADAAIAAQD///3/////////AAAAAAAAAAD+//3//f/+///////+//3//f/8
//v//P/+//////8BAP/////9//z/+v/6//r/+v/8//3//f/7//z//f/+///////+//3/
/P/+//7//v/8//r/+f/5//r/+f/5//j/9//6//r/+v/7//v/+v/3//j/+f/5//n/+f/0
//T/9v/3//j/+f/6//3//v/9//z/+//9//7/AQABAAAABAAEAAIA/v/+//7//v/+/wEA
AwAEAAQAAgACAAIAAgAEAAUABgAKAAkACAAGAAMABAADAAIAAQABAAEAAQAAAAEAAAD/
//////8AAAEAAwADAAIA///9//n/+f/4//j/9//1//T/9f/x//D/8P/w//H/8v/z//P/
8f/y//L/8v/w//D/8P/w/+//7v/u/+7/8f/u/+7/7//w//P/8v/z//P/9f/1//X/8v/y
//L/8v/y//L/9v/x/+//8//0//D/7//x//f/+////wkAEgAVABwALwBJAF8AdQCTAKkA
rQCqAKsAqwChAIIAVgAvABcABwACAAIA+P/z//n/AwALAAUAAAACAAIA/v/6//j/9//2
//P/8//z//P/8v/y//L/8P/y//L/8v/y//H/7//u/+3/7//v/+//7//z//P/8v/y//H/
8P/w//D/7//u/+7/7f/p/+n/6v/r/+z/6//s/+3/6//r/+v/7P/u/+3/6//r/+v/6//t
/+7/8f/w//H/9P/x/+7/7P/r/+3/7f/t/+7/7f/s/+v/6v/r/+z/7f/v/+3/7f/t/+3/
7v/t/+3/8P/x//H/8f/y//D/8f/x//H/8//1//b/9//1//b/9v/4//r/+f/5//n/+v/6
//n/+P/6//v//P/9//3//P/8////AAAAAAAAAQD+//z/+//6//3//v8AAAEAAAD///7/
+//9//3//f/8//v/+//6//f/+f/4//j/9//4//n/+//8//n/9//0//L/8v/y//P/9P/3
//f/9//2//X/8//1//X/8//y//L/8//z//P/8//z//T/9f/2//j/9v/1//L/8f/w//H/
8P/v//P/9v/4//r/9v/1//T/8//w//D/8P/w//H/8//0//P/8//y//H/7//w//P/9P/1
//P/8v/x//D/7//v//D/8v/0//X/9f/1//b/9P/y//L/8v/z//P/9f/z//P/8f/w//D/
8P/w//D/8P/x//H/7//x//H/8f/x//D/8P/w//D/8P/w//D/7v/s/+v/6//s/+7/8f/z
//X/8v/w/+7/7f/t/+z/6f/q/+7/7//w//H/7f/s/+3/7f/v/+//7//x//H/8f/x//H/
9P/2//r/+//2//T/+P/4//b/9v/2//b/9f/3//j/+P/2//b/9v/2//n/+f/5//z//P/8
//v/+f/7//v/+//7//v/+//7//r/9//2//X/9f/0//T/9P/1//P/8P/r/+f/5//p/+r/
7P/u/+3/7f/v/+v/6v/q/+r/6v/q/+r/6f/n/+j/6P/o/+n/6v/r/+z/6//q/+r/6v/t
/+r/6v/r/+3/7//t/+3/7//x//H/8f/u/+z/6v/o/+7/8P/q/+f/6f/v//D/7v/x//X/
+f///wEACQAUABsAKAA/AFsAdQCNAKMAqwClAKIApwCfAIUAXAA0ABsADQAJAAoABAD+
//3/AwAJAAkAAwD8//r/+v/6//r//P/7//b/8//z//P/8//z//T/9f/0//T/9P/0//T/
8v/x//H/8f/x//H/8f/x//T/9f/1//b/8//y//L/8v/0//T/9f/1//T/9f/3//n/9//1
//X/9f/3//f/9//4//r/+f/3//f/9v/1//b/9v/2//T/9P/2//j/9v/1//X/8//z//P/
9P/2//b/9v/2//j/+P/4//n/+P/3//b/9f/3//f/+P/8/////////wAA/v////////8A
AAEAAQABAP//AAAAAAIABQAFAAYABwAJAAoACgAKAAkABwAFAAMABAAEAAUACQAIAAgA
CAAJAAwADAANAA4ADgAOAA8ADwAMAAsACgAHAAkACQAJAAgACgALAAsACQAHAAYABgAF
AAYABwAJAAoACAAHAAUABAADAAIAAgACAAMAAwADAAIAAQD//wEAAQADAAIAAgADAAAA
///+//3/////////AAAAAP///P/7//z///8AAAEAAgACAAEAAAD///////////7//v/+
//7//v///////f/9//z/+//5//v///8BAAMAAAAAAAAAAAD8//v/+//8//7/////////
/v/8//r/+v/8//3//f/////////9//z/+v/6//r/+v/6//v/+//5//v/+//7//v//P/8
//z//P/6//r/+v/4//r/+f/5//r/+P/5//n/+f/5//j/9//3//r/+v/4//r/+f/5//n/
+f/3//j/+//9//3//f/9////AwADAAMAAwADAAQAAAD+//7//v/+/wAAAwAFAAYABAAE
AAQABAADAAMAAwAGAAUABAACAP//AgADAAQABQADAAMAAwACAP///v/9//3/+v/6//r/
+//9//z/+f/3//X/9f/0//T/9P/z//P/9f/x//D/8P/w//D/8P/w/+//8v/0//X/9v/1
//T/8//y/+//7v/u/+7/8P/s/+v/6//u//H/8P/x/+//8f/x//H/7//u/+3/7P/s//D/
9P/x//H/8f/u/+r/6//p/+f/7//7/wEABAAHABAAIQA1AFEAbQCHAJkAqQCqAKMAnwCd
AIgAYAA3AB8ADwAGAAYABAD9//n//f///wEAAAD8//z//P/4//T/9f/0//P/8//z//P/
8v/y//L/8P/u/+7/7v/u/+7/7f/t/+3/8P/x//L/8//z//H/7v/s/+z/7P/t/+7/7f/s
/+z/6//r/+v/7P/t/+//7f/t/+3/6//r/+v/7P/t/+3/7P/t//D/8f/0//b/9f/w/+3/
7P/s/+r/6f/p/+v/6//r/+z/7//w//H/8v/v/+7/7f/t/+//7//v/+//8P/v/+//8v/z
//P/8//0//P/8//y//H/8v/z//P/8//1//b/9v/4//r/+f/5//n/+P/4//f/9v/6//v/
/P/9//3//P/8/////v/+//7////9//z//P/8//7//v///////v/9//z/+f/6//v//P/8
//r/+//7//n/+//6//r/+f/3//f/+P/4//j/+f/5//r/9v/0//P/8v/z//P/8//y//L/
8f/0//X/9P/y//H/8f/y//P/9P/1//T/8//y//L/9P/z//D/7//x//P/8//z//P/9P/0
//T/8v/x//D/7//u/+7/7v/u//H/8//0//P/9f/0//P/8f/x//P/8//z//T/9P/0//T/
8P/v/+//8P/2//f/9//3//b/9P/y//L/8P/x//H/8//1//X/8//y//H/8P/v/+7/8f/z
//T/8//w/+//7v/t//D/8P/w//D/8v/y//L/8P/w/+//7//w/+7/7//v/+//8f/w/+//
7//x//L/8f/0//L/8f/w/+//7v/u//D/8f/x//H/8f/z//X/9f/1//X/9f/4//v/+f/2
//j/+P/4//j/+//9//7//v/8//z//P/8//v/+//7//7///8AAAAA//////////////v/
+//7//r/+v/6//r/+//4//j/+P/5//n/+P/1//P/8P/v/+3/7P/s/+v/6//t/+z/7P/t
/+7/7v/u/+7/7f/q/+r/6f/o/+v/7P/t/+7/7P/q/+n/6P/t/+r/6v/r/+3/7//t/+3/
7f/v/+//7//t/+z/6//q/+j/7P/q/+v/6//p/+j/5P/f/93/3f/h/+v/+f8EAAsAEAAb
AC8ASQBnAIMAmwCrALAApwChAJsAhgBaAC8AFQAJAAIAAAD8//f/9//7//3/+//4//j/
/P/4//L/8P/x//D/7f/t/+3/7f/s/+z/7P/q/+r/6v/q/+r/6P/n/+f/5//n/+f/5//n
/+n/6f/o/+j/6P/o/+n/6v/p/+j/6P/n/+f/5//o/+n/5v/j/+L/4f/k/+X/5v/o/+r/
6f/n/+f/5f/l/+f/6P/p/+b/5f/m/+b/5P/j/+P/5P/l/+b/6P/o/+j/6P/o/+j/6P/o
/+n/5//n/+f/5//n/+f/6P/s/+r/6f/o/+j/6v/r/+v/6//v//H/8v/z/+//7v/s/+z/
7f/t/+7/7//x//L/8v/y//X/9f/1//X/9//2//b/+f/2//T/8v/x//L/8v/z//T/9v/2
//f/9//5//n/+f/3//r/+//8//z/+v/5//f/8//1//T/9P/z//X/9f/2//b/9P/z//H/
8P/y//L/8//0//L/8f/w/+7/7v/t//D/8f/v/+z/6v/p/+z/7//y//X/8v/x//D/8P/t
/+v/5//l/+f/6f/p/+n/7f/u/+7/7v/v/+//7//v/+7/7v/u/+7/7P/t/+3/6//w//D/
8P/v/+//8f/x//H/7v/u/+7/7v/u/+3/7f/u//P/9f/2//f/9f/y/+//7v/s/+3/7f/v
/+//7//t/+z/7v/u/+7/7v/w//H/8f/v/+3/7f/t/+3/8P/w//D/8P/y//L/8v/w/+7/
6//p/+j/6f/r/+z/7f/t/+z/6//r/+z/7P/q/+z/7//v/+//7//v//D/8//1//L/8f/w
//H/9f/1//X/9f/1//T/9//7//j/+v/6//r/+v/5//n/+P/2//b/9v/2//b/+f/5//n/
/P/+//7//f/7//v/+//7//v/9//3//f/9v/3//b/9f/1//P/9P/1//f/9v/0//D/7f/t
/+3/7P/s/+v/6f/o/+n/6f/o/+j/6P/o/+j/6P/n/+n/6v/q/+r/6f/o/+f/5v/l/+T/
5P/k/+f/5P/k/+X/5//p/+f/5//n/+n/6f/p/+j/6P/o/+j/5P/q/+r/5f/l/+f/6P/k
/+H/4//n/+v/7//3/wAABwAQACEAMwBLAGUAgwCdAKsArAClAKEAnQCMAGYAOQAZAAkA
AAACAP7/7//r//X//f/9//z/+P/2//T/8v/w/+v/7v/u/+//8P/x/+7/7P/q/+b/5//o
/+n/6v/o/+f/5//n/+f/5//n/+f/6f/p/+j/6P/l/+T/5P/k/+X/5v/o/+n/5f/l/+b/
5//r/w==
         </WaveFormData>
      </LeadData>
      <LeadData>
         <LeadByteCountTotal>10000</LeadByteCountTotal>
         <LeadTimeOffset>0</LeadTimeOffset>
         <LeadSampleCountTotal>5000</LeadSampleCountTotal>
         <LeadAmplitudeUnitsPerBit>4.88</LeadAmplitudeUnitsPerBit>
         <LeadAmplitudeUnits>��V</LeadAmplitudeUnits>
         <LeadHighLimit>2147483647</LeadHighLimit>
         <LeadLowLimit>268435456</LeadLowLimit>
         <LeadID>V1</LeadID>
         <LeadOffsetFirstSample>0</LeadOffsetFirstSample>
         <FirstSampleBaseline>0</FirstSampleBaseline>
         <LeadSampleSize>2</LeadSampleSize>
         <LeadOff>FALSE</LeadOff>
         <BaselineSway>FALSE</BaselineSway>
         <ExcessiveACNoise>FALSE</ExcessiveACNoise>
         <MuscleNoise>FALSE</MuscleNoise>
         <LeadDataCRC32>3976003669</LeadDataCRC32>
         <WaveFormData>
AAAAAAAAAAAAAAAAAAAAAP///v/9//z//v/+//7//v/8//z//P/8//r/+P/2//T/9P/0
//T/9P/y//L/8v/y//D/8P/w//D/7v/u/+7/7v/s/+z/7P/s/+v/6v/p/+j/6//s/+3/
7v/x//L/8//0//b/9v/2//b/+P/4//j/+P/5//r/+//8//3//v///wAA/v/+//7//v/+
//7//v/+/wAAAAAAAAAAAAAAAAAAAAD+//7//v/+/wAAAAAAAAAAAAAAAAAAAAAAAAAA
AAAAAAAAAAAAAAAAAgACAAIAAgAAAAAAAAAAAAIAAgACAAIAAgACAAIAAgAEAAQABAAE
AAQABAAEAAQAAwACAAEAAAACAAIAAgACAAQABAAEAAQAAgACAAIAAgACAAIAAgACAAQA
BAAEAAQAAgACAAIAAgACAAIAAgACAAAAAAAAAAAAAQACAAMABAADAAIAAQAAAAAAAAAA
AAAA/v/+//7//v/+//7//v/+/wAAAAAAAAAA///+//3//P/9//7///8AAAIAAgACAAIA
BAAEAAQABAAHAAgACQAKAAgACAAIAAgACgALAAsADAAMAAkABgAEAAEAAAD///7//f/6
//r/+P/2//b/9//4//j/+P/1//X/9P/0//T/9P/4//j/+P/4//f/+P/4//f/+f/5//n/
+//9//3//f/9//3//f/9//3/+//7//r/+v/8//3//f/9//z//P/7//v/+f/5//r/+v/8
//z//P/8//z//P/9//3//f/9//7//v/9//3/+v/8/wAAAAAAAP//AAAEAAcACgAPABYA
HgAiACYAJgAkACQAKAAqAC4ALAAhABUAFAANAAEA9f/u/+T/0//F/7v/rP+b/5b/mf+c
/6T/r/++/8z/0//W/9n/4P/n/+j/6P/t//D/8f/y//T/9f/2//n/+//8//z//P/+//7/
/v///wAAAQABAP7//v/+//7/AQABAAEAAQABAAEAAQABAP////8AAAAAAAAAAAAAAAAC
AAIAAgACAAQABAACAAQAAgACAAMAAwADAAEAAQACAAAA/v/+////AQAAAAAAAAACAAIA
AgABAP///v/+//7//v//////AAD+//7//v/9//7///8AAAIAAgACAAEAAAD+//7//f/9
//3//f/9//3/+//7//v/+f/5//n/+f/5//f/9f/0//T/9P/z//L/8P/w//D/7v/u/+//
7//u/+3/7P/s/+3/7f/r/+v/7f/u//D/8P/x//H/8f/y//P/9P/2//f/9//4//j/+//7
//v//f/+/wAAAQD+//7//f/8//3//f/9//7///8AAAEAAgABAAAA///+//7//v/+//7/
/v/9//3//v/+//z///////3//f/9//z//v//////AAAAAAAAAQABAP//////////AAAA
AAEAAgACAAIAAgACAAIAAgACAAIAAgADAAMAAgAEAAQABAADAAMAAwADAAMAAwADAAEA
AQABAAEAAAAAAAMABQAFAAUAAwABAAAAAAACAAIAAwADAAMAAwADAAMAAgACAAIAAgAB
AAAA///+/wAAAAAAAP////////////////////8BAPz//P/7//v//f/+////AQABAAEA
AQAAAP7//v///wAAAAAAAAAAAQACAAIAAwADAAMAAwAFAAcACwAKAAoACgAKAAoACgAJ
AAkACAAGAAQAAwABAP7//f/8//v/+v/6//j/+P/2//f/+P/4//r/9//3//b/9P/0//T/
9v/0//T/9P/0//f/+f/6//v/+P/3//j/9//6//v//P/9//3//f/9//3//P/6//n/+P/7
//v/+//8//z/+//7//v/+//8//z//P/8//z//P/8//7///////////8AAAAAAQD///z/
/v/+/wIA/v///wQABAAHAAoADQAUAB4AJAAmACYAJAAkACIAIgAkACgAHwATAAwACwAF
APn/8v/q/9//1//T/8b/rf+c/5n/nP+e/6n/uP/E/8//1v/Z/9z/3//k/+r/7f/w//P/
9P/2//f/+P/3//n/+v/6//j/+v/6//r/+//8//3//f/+//7//v/+/////////////f/9
//3//f/+////AQACAAAAAAAAAAAA/v/+//7//v///wAA//8CAAEAAAAAAP//AQD/////
AAACAAAAAAABAP///v/+//7//P/8//z/+//9//z//P/8//7//////wAA/v/+//7//f/9
//3//f/+//z//P/7//r/+//8//z//f/7//v/+//7//f/9//3//X/8//z//P/8//1//P/
8v/y//D/7//u/+z/7P/s/+r/6v/r/+v/6v/p/+j/6P/p/+n/5//n/+n/6v/r/+z/7v/v
/+//8P/x//L/9P/1//X/9v/2//n/+f/5//f/+P/6//v/+//8//z//P/9//3//f/+//7/
/v/+//7//v/+//7//v/+//7//v/+//z/+//7//z//P/6//3//f/9//3//f/8//7/////
/wAA/v/+//////////////////7//v///wAAAAAAAAAAAAAAAAAAAAAAAAAAAQABAAAA
AQACAAMAAwABAAEAAQABAAEAAQD//////f/9//z//P///wEAAQABAAMAAQAAAAAA/v/+
//////////////////7//v/+//7//v/+//7//v/+//7//v/9//3//f/9//3/////////
AQD+//7//f/9//z//P/8//3//f/9//3//P/6//r/+//8//7//v/+////AAAAAAEAAQAD
AAMABQAHAAUABgAGAAYABgAGAAcABwAIAAgABwAEAAIA///8//v/+v/5//j/+P/2//b/
9v/3//j/+P/2//P/8//y//D/8P/w//L/9P/0//T/9P/2//f/9//3//f/9//5//n/9//3
//f/9//4//n/+v/7//n/+P/4//j/9v/1//T/9P/2//f/+f/7//n/+v/6//r/+P/4//j/
+P/5//v//P/9//v//P/8//3//f/6//z//P/8//7//f/8/wAAAwAGAAkAEAAWACAAJgAm
ACIAIAAgAB4AHAAaABkADwAIAAUAAQD5//L/6v/l/+X/4f/Y/8f/sv+l/57/nv+f/6r/
uP/H/87/0//W/9v/4v/m/+f/6P/r/+z/7v/v//D/8v/1//f/+P/6//z//P/8//v//P/9
//3//P/8//z//P/8//v/+v/5//v/+//7//v//f/9//7//v/+//7//v/+//7//v/+//7/
/P/8//r//P/+//7///////3/+//7//z//P/6//r/+//9//z//P/8//7//v/+//3//P/6
//n/+P/4//n/+f/6//r/+v/6//n/9//3//f/+P/6//r/+f/4//r/+v/5//n/+f/5//n/
+f/3//f/9//1//H/8f/x//H/8f/v/+7/7v/u/+3/7P/q/+z/7P/q/+r/5//n/+b/5f/k
/+T/5f/l/+X/5f/n/+j/6P/o/+n/6f/r/+z/7f/u//L/8//z//T/8v/1//X/9f/1//b/
+P/5//v//P/8//z/+//7//v//P/8//z//P/8//7//v/+//7//f/8//v/+v/7//v//P/+
//7//P///////f/9//3//P/8//3//f/+//z//P/9//3//v///wAAAQAAAAAAAQACAAEA
AAD///7///8AAAEAAgABAAEAAAD+////AAABAAEAAQABAAEAAQABAAEA///////////+
//7//f////////8BAP///v/+////AAACAAMAAQABAAEAAQD///7//f/8//3//v///wAA
/v/+//7//f///////////////////wEAAAAAAP/////+//7//v////3//f/9//z//P/8
//3//v/+//7//v///wAAAAABAAEAAwADAAUABwAJAAkACwALAAoACAAIAAgACAAJAAkA
CgAKAAUAAgAAAP3//f/9//3//f/4//j/9v/2//f/+f/7//z//P/5//n/+P/2//b/9v/4
//j/+P/4//j/+v/7//v/+//9//3///////3//f/9//3/+//7//v/+//7//r/+v/6//3/
/f/9//7/AAD////////9//7//v/+/wAAAAAAAAAAAAABAAEAAQAAAAAA/////wAA/v8B
AAIAAAAAAAEABAAIAAkADAARABYAHgAkACoALAAqACgAKAAmACQAJAAhABkAEAALAAUA
/f/2//D/6//l/+H/1v/B/6z/o/+i/6T/rf+8/8j/z//W/9n/3v/j/+j/7v/x//L/9f/2
//j/+f/6//v//f/+//7//P/+//7//v8BAAIAAwADAAQABAAEAAQABQAFAAUABQAFAAUA
BQAFAAUABQAGAAYABAAEAAQABAAEAAQABAAEAAYABgAEAAYABQAEAAQAAwAFAAMAAwAE
AAYABAAEAAUABwAGAAYABgAFAAQAAwABAAIAAgADAAQAAwADAAIAAgACAAIAAgABAAIA
AwAEAAYABgAGAAUABAACAAIAAQABAAEAAQABAAEA/f/9//3/+//8//3//v////3/+//6
//r/+P/3//b/9P/2//b/9P/0//P/8//y//H/8P/w//H/8f/w/+//8P/w//H/8v/0//X/
9//4//n/+v/6//v/+//8//z/////////AQACAAQABQAFAAYABgAGAAUABQAFAAYACAAI
AAgACAAIAAgACAAIAAYABgAGAAYABgAFAAUABgAGAAQABwAHAAkACQAJAAgABwAHAAYA
BgAHAAgACgALAAkACQAJAAkABgAGAAcACAAKAAoACgAKAAoACgAKAAoADAANAA0ADAAK
AAoACgAJAAkACQAJAAkACwALAAkACQALAAsACgAKAAkACwALAAsADQALAAoACgAIAAgA
CQAJAAkACQAJAAkABgAGAAYABgAIAAgACAAIAAgACAAIAAcACQAJAAkACQALAAsACwAN
AAkACAAGAAUABgAGAAYABwAHAAcABwAGAAgACAAJAAoACgAKAAoACwAKAAoACwALAA0A
DQAPABEADwARABUAFgAVABQAEwASABMAEwAUABQADwAMAAoABwAEAAMAAgABAAAAAAD+
//7///8BAAMABAACAP/////+//z//P/8//7//v/+//7//v8AAAEAAQABAAEAAQADAAMA
AwADAAMAAwABAAEAAQABAAIAAgADAAQABAADAAIAAgAEAAMAAwADAAUABgAGAAYABgAG
AAYABgAGAAcABwAHAAkACgAKAAsACgAGAAcABgAEAAgACQAIAAoADwASABcAHgAoAC4A
MgAyADAAMAAyADQAMgAwACcAHQAaABUABwD5//L/7P/f/9P/y/++/6n/oP+l/6j/rP+5
/8b/0v/X/9r/3//m/+3/8v/0//f/+P/5//v//v8AAAIAAgADAAMAAgACAAQABAAEAAcA
CAAJAAkACgAKAAoACgALAAsACwALAAoACQAIAAcABwAHAAgACAAJAAoACwAMAAwADAAM
AAwACgAKAAgACgAMAAwADQANAA0ACwALAAwADAAKAAoACwALAAoACgAKAAgACAAIAAcA
CQAIAAgACAAIAAkACQAKAAwADAAMAAsACwALAAsADAAKAAoACQAIAAgACAAHAAcABQAF
AAUABQAEAAUABgAFAAEAAQABAAEAAwABAAAAAAAAAP///v/8//z//P/6//r/9//3//b/
9f/0//T/9f/1//f/9//5//r//P/8//3//f/+//7//v/+/wIAAwADAAQAAgAFAAUABQAF
AAYACAAJAAcACAAIAAgACQAJAAkACgAKAAoACgAKAAoACgAKAAoACAAIAAgACAAKAAkA
CQAKAAkABgAIAAcACAAJAAoACgAIAAkACQAKAAwADAANAA0ACwALAAsACwAMAAwADQAO
ABAAEAAQABAADgAOAA4ADgAOAA8ADwAOAAwADAAMAAsADQANAA0ADQAPAA8ADQANAA0A
DQAMAAwADQAPAA8ADwANAAsACgAKAAwADAANAA0ADwAPAA8ADwALAAoACQAIAAoACgAK
AAoADAAMAAwACwAJAAkACQAJAAgABwAGAAcABQAGAAYABwAKAAoACgALAAkACQAJAAgA
BgAGAAcACAAIAAgACAAJAAoACgALAAsADgAPABIAFQAXABMAEQASABIAEgASABIAEQAR
ABIAEgANAAoACAAFAAQAAwACAAEA/P/8//r/+v/8////AgAEAAEA/f/8//r//P/8//z/
/v/+//7//v/+/wAAAQABAAEAAwADAAUABQADAAMAAwADAAEAAQABAAEAAwACAAIAAgAD
AAMAAwAEAAIAAQABAAEAAwAEAAQABAAEAAQABAAEAAQABQAFAAUAAwAEAAQABQAFAAIA
BAAEAAYABgAHAAgADAARABQAFwAaACQAKgAuACwAKgAsAC4ALAAqACoAIQAVABIACwAB
APn/9P/s/+X/4//f/9D/uf+o/6X/pP+k/63/vP/K/9P/3P/h/+L/5f/q//D/8f/y//X/
+P/6//v//P/9////AAAAAAAAAgACAAIAAQACAAMAAwADAAQABQAGAAYABQAEAAMAAwAD
AAMAAwADAAMABAAEAAUABgAHAAgABwAGAAUABAAEAAQAAgAEAAIAAgADAAMAAwABAAEA
AgAEAAIAAgADAAMAAgACAAIABAAEAAQAAwABAAAAAAAAAP7//////wAAAQACAAMAAwAB
AAEAAQACAAAAAAD///7//v/+//3//f/7//v/+//7//z//f/+//3/+v/5//j/9//3//X/
9P/0//T/8//y//D/7v/u/+z/7P/u/+//7//v/+3/7P/s/+v/6//r/+3/7v/u/+7/7//v
//H/8v/z//T/9v/3//f/+P/2//n/+f/5//r//P///wEA//8AAAAAAAABAAEAAQACAAIA
AgACAAIAAgACAAIAAgABAAAA///+/wAA/////wAAAAD+/wEAAQABAAEAAQAAAAAAAQAB
AAIA///+//7//f8AAAEAAgADAAIAAgADAAQAAgACAAIAAgAEAAQABAAEAAQABQAFAAQA
AgACAAIAAQADAAMAAwADAAQAAwAAAP//AAABAAEAAgADAAUABQAFAAUAAwACAAIAAAAA
AAEAAQABAAEAAQABAAIAAgACAAIABAAEAAQABAABAAAA///9////////////AQABAAEA
AwAAAAAA//////7//v/+/////////////v8AAAAAAQACAAIAAgACAAMABAAEAAUABQAJ
AAkACwANAA0ACwAIAAgACAAIAAgADAANAA8AEAAMAAgABQABAAAA///+//3/+v/6//j/
+P/2//f/+P/4//j/9f/1//T/9v/2//b/+P/3//b/9f/0//r//f///wEAAAD//wAA////
/////////////////////f/8//z//P/7//v/+//8//7//f/9//3///8AAAAAAAD+//7/
/v/+//7/////////AQACAAIAAwABAP7/AAAAAAIAAAABAAIABAAFAAoAEQAWABgAIgAs
ACwAJgAmACgAJAAiACIAIQAVAAwABwABAPv/9v/u/+v/6//t/+L/z/+6/6n/ov+i/6f/
sP++/8v/0P/X/97/4f/i/+j/7//y//P/9v/4//n/+v/5//v//P/8//7/AAAAAAAAAQAC
AAMAAwAAAAAAAAAAAAEAAQABAAEAAwADAAMAAwADAAMABAAEAAIAAgACAAIAAgACAAIA
AgADAAQAAwAGAAUABAAEAAMAAwABAAEAAgAEAAIAAgADAAIAAAD///7///8AAAEAAQAD
AAIAAgACAAEAAQAAAAAA/v/+//7//f////////8AAAAAAAD///7/AAAAAP//////////
//////3//f/9//v/+f/5//n/+f/5//f/9v/2//b/9f/0//L/8P/w/+7/7v/v/+//7v/t
/+z/7P/t/+3/6//r/+3/7v/u/+7/7//v//P/9P/1//b/9v/3//f/+P/6//3//f/9//3/
/v8AAAEA//8AAAAAAAAAAAEAAgAEAAIAAgACAAIABAAEAAQABAACAAIAAgACAAQAAwAD
AAQAAgAAAAMAAwAFAAUABQAEAAQABQAFAAYABQAEAAQAAwAFAAUABQAFAAQABAAFAAYA
BgAGAAYABgAGAAYABgAGAAYABwAHAAYABgAGAAYABQAFAAUABQAFAAcABwAFAAUABwAH
AAYABgAFAAcABwAHAAcABQAEAAQAAgACAAMAAwADAAMAAwADAAMABAAFAAYABgAGAAYA
BgAGAAYABgAFAAUABQAFAAUABQAFAAUABwACAAIAAQABAAIAAgACAAMAAwADAAMAAgAC
AAIAAwAEAAQABAAEAAUABAAEAAUABQAHAAcACQALAAkACwANAA0ADAAOAA4ADgAOAA8A
DwAQABAADQAKAAgABQACAAEAAAD///7//v/8//z//P/9//7//v/+//v/+//6//r/+v/6
//z/+v/6//r/+v/8//3//f/9//////8BAAEAAAD///7//f/9//3//f/9/////v/+//7/
AQABAAEAAgAAAP////////3//v/+//7/AAAAAAAAAAD+/////////wEAAgACAAMAAwAA
AAIAAgACAAIABQAEAAQACQAMAA8AFgAgACgAKgAqACoAKgAsADAAMAAwACcAGQASAA0A
AQD3/+7/6P/d/8//x/+6/6f/lv+V/5z/oP+r/7z/yP/R/9T/1f/a/+P/6v/s/+//8v/1
//b/+P/5//r/+//9//7//v/+/wAAAAAAAP//AAABAAEAAAAAAAAAAAABAAEAAQABAAEA
AQABAAEAAQABAAIAAgABAAAA///+////AAABAAIAAgACAAAAAgACAAIAAwADAAMAAQAB
AAIAAgAAAAAAAQADAAIAAgACAAIAAgACAAEA///+//7//v///wEAAgAEAAIAAgACAAEA
AAD///7//v8AAAAA///+/wAAAAD//////f/9//3//f/7//v/+//5//j/+f/6//v/+v/3
//X/9P/2//X/9P/y//T/9P/y//L/7//v/+7/7f/s/+z/7f/t/+v/6//t/+7/8P/w//H/
8f/z//T/9f/2//X/9f/0//T/9f/5//r/+//5//r//P/9//v//P/8//z//f/9//3//v/+
//7//v/+//7//v/+//7/AAAAAAAAAAD9//v/+v/6//v/+v/+/////////////v/+////
//8AAP7//v/////////////////+//7///8AAAIAAgACAAIAAQAAAP///v8AAAEAAQAA
AAAAAAAAAP///f/9//3//f8AAAEAAAABAP/////+//7///8BAAEAAQABAP///v/+//7/
/v/////////////////8//z//P/8//z//P/8//z//v/+//7//f/8//v/+v/5//v/+//7
//3//P/8//v/+//6//r/+v/7//n/+f/5//j/+P/4//n/+v/7//z//f////7//v//////
/////wEAAwABAAEAAwAEAAUABgAHAAgABgAFAAUABAD///z/+v/3//f/9//3//f/9P/0
//L/8v/y//P/9P/0//L/7//v/+7/7//w//H/9P/y//L/8v/y//P/8//y//H/9P/1//j/
+f/3//f/9//3//X/9f/1//X/9//2//b/9v/1//X/9f/2//b/9f/1//X/9f/2//b/9v/4
//j/+P/4//b/9//3//f/+f/6//r/+//7//j/+v/6//r/+v/5//r//v8FAAgADwAUABoA
IAAgABwAHAAiACQAJAAmACAAFQANAAYA/f/x/+f/4P/W/8n/v/+3/6T/k/+S/5f/mv+g
/6v/uv/G/83/zv/P/9L/1//e/+L/5f/o/+v/7v/w//H/8v/1//f/+P/4//X/9v/1//T/
8//0//X/9f/1//b/9//4//n/+f/5//n/9//3//f/9//3//f/+P/4//r/+v/6//r/+P/4
//j/+P/4//j/9v/4//j/+P/5//n/+f/3//f/+P/6//j/+P/5//n/+P/4//j/9v/2//b/
9f/3//b/9v/2//b/9//3//j/+P/4//j/9//3//f/9//4//b/9v/1//T/9P/0//P/8//1
//X/9f/1//P/8//z//H/7//v/+//7//v/+3/7P/s/+r/6f/o/+b/5v/m/+T/5P/h/+H/
4P/f/9//4P/i/+P/5f/l/+f/6P/n/+b/5v/l/+n/6v/r/+z/7v/v/+//8P/y//X/9f/1
//X/9v/4//n/+P/4//f/9v/1//X/9f/2//b/9v/2//b/+P/4//j/+P/4//j/+P/4//f/
9f/0//T/9f/0//j/+f/3//f/9//2//n/+//8//7//P/8//3//f/9//3//f/9//z//P/9
//7//v/+//7//v/+//7//v/+/wAAAQABAAAA/v/+//7//f///////////wEAAQD/////
/f/9//z//P///wEAAQABAAMAAQAAAAAA/v/+/////////////////wAAAAAAAAAAAAAA
AAAAAAAAAAAAAAD//////////////v/9//z//f/7//z//P/9//3//P/7//v//v///wAA
AAAAAAAAAQACAAAAAAAAAAEABQAGAAgACQAJAA0ADgAMAAwADAAMAA0ADQAOAA4ACQAG
AAQAAQD+//3//P/7//j/+P/2//b/+P/5//r/+v/8//n/+f/4//b/9v/2//j/+P/4//j/
+P/8//3//f/9//3//f///////f/9//3//f///////////////v/+//7/////////AAAA
AP//////////AAAAAAAA/v/+//7//v8AAAEAAQABAAMABAAEAAUAAwAAAAIAAgACAAYA
BwAGAAgADQAQABEAFgAcACAAJgAuAC4AKAAkACQAIgAkACUAGwAOAAkABwADAPz/9P/t
/+3/6//o/9n/xP+v/6j/qP+p/7L/vv/J/9L/2f/c/9//5P/q/+3/8P/3//j/+v/7//z/
+//9//7//v///wIAAwAEAAUABgAHAAcABAAEAAQABAAFAAUABQAFAAUABQAFAAUABwAH
AAgACAAGAAYABgAGAAYABgAGAAYABAAEAAIABAAGAAYABwAHAAUAAwADAAQABgAEAAQA
BQAHAAYABgAGAAUABAADAAEAAwACAAIAAgACAAMAAwAEAAQABAAEAAMAAwADAAMABAAE
AAQAAwACAAEAAAD+//3////////////////////9//v/+//7//v/+//5//j/+P/3//X/
8//w//L/8v/w//D/8f/x//D/7//s/+z/7f/t/+3/7f/v//D/8P/w//H/8f/x//L/8//0
//j/+f/5//r//P/////////+//7//////wIABAAFAAYAAwADAAMABAAEAAQABAAEAAMA
AgABAAAAAQACAAMABAAGAAUABQAGAAUAAgAEAAMAAwADAAMAAgACAAMAAwAEAAYABgAH
AAcABQAFAAUABQAEAAQABQAGAAYABgAGAAYABAAEAAQABAAGAAcABwAGAAQABAAEAAMA
AwADAAMAAwADAAMAAQABAAMAAwACAAIAAwAFAAUABQAFAAMAAgACAAQABAAFAAUAAwAD
AAMAAwAAAAAAAAAAAAAAAAAAAAAAAgACAAIAAQD//////////wEAAQABAAMA/v/+//3/
/f/+//7//v////////////7//v/+////AAAAAAAAAAABAAIAAgADAAMA/f8BAAkADwAM
AAsACgAJAAgACQAJAAoACgAKAAgABwAFAAEA///9//v/+P/4//b/9v/2//f/+P/4//j/
9f/1//T/8v/y//L/9P/0//T/9P/0//b/9//3//f/9f/1//f/9//5//n/+f/5//n/+f/5
//n/+v/6//v//P/7//v/+//8//v/+f/4//f/+P/6//v//P/+//7//v/+//3//f/8//v/
+//8//z//f////z//v/+//7//P/5//z/AAAFAAYACQAOABYAIAAmACYAJAAiACQAIgAg
AB4AGQAPAAYAAwD///n/9P/s/+f/6f/p/+b/2f/E/7H/qP+i/5//pv+4/8f/zP/R/9j/
3f/i/+T/5//q/+3/7v/w//H/8v/z//X/9v/2//T/9v/2//b/+f/6//v/+//8//z//P/8
//v/+//7//v//P/9//7////9//v/+v/4//r/+v/6//r//f/+////AAD///7/+//8//3/
/v8AAAEAAAD9//z//P/+//z//P/9//v/+v/6//r/+v/6//r/+f/3//b/9v/2//j/+f/5
//r/+//8//3//f/9//3//f/+//z//P/7//r/+v/6//n/+f/7//v/+//7//n/+f/5//f/
9P/z//L/8f/z//H/8P/w//P/8//z//L/7//u/+v/6v/r/+v/6v/p/+j/6P/p/+n/6//r
/+3/7v/s/+z/7f/t/+3/7v/v//D/8v/z//P/9P/2//n/+f/5//n/+v/8//3//f/+//7/
/v/9//3//f/+//7//v/+//7/AAAAAAAAAAAAAAAAAAAAAAAA/////wAA/v/8//////8C
AAMABAAEAAEAAQAAAAAAAgACAAMAAwADAAMAAwADAAIAAgADAAQABAAEAAQABAACAAIA
AgACAAQABQAFAAQAAgACAAIAAQABAAEAAQABAAUABQADAAMABQAFAAQABAADAAUABQAF
AAcABQAEAAQABAAEAAUABQADAAMAAwADAAMABAAFAAYABgAGAAYABgAEAAQABAADAAMA
AwADAAMAAQABAAEAAwADAAQABAAFAAUABAADAAMAAwADAAMAAgADAAQABgAIAAYABgAG
AAcACQAKAAwADQARAA8ADwARABAAEAAQABAAEAAPAA8AEAAQAA0ACgAIAAUABAADAAIA
AQD//wAA//8AAAAAAQACAAIAAAD9//3//P/+//7//v8AAAEAAgADAAQABQAFAAQAAwAF
AAUABwAHAAcABwAHAAcABwAHAAcABwAGAAQAAwACAAQABQAGAAgACAAHAAcABwAHAAgA
CAAIAAgACAAIAAgACAAJAAkACQAJAAoACgALAA0ACgAMAAwACgAMAA0ADAAMABEAGAAZ
ABwAIgAoAC4AMgA0ADAALgAwAC4ALAAnAB8AFgATABEACQAAAPj/8//v/+3/6v/f/8z/
vf+2/7T/s/+8/8z/2f/c/9//5v/t//L/+P/7//7///8CAAQABQAGAAUABwAIAAgACgAM
AAwADAALAAwADQANAAwADAAMAAwADwAPAA8ADwAPAA8ADwAPABEAEQASABIAEgASABIA
EgAQAA==
         </WaveFormData>
      </LeadData>
      <LeadData>
         <LeadByteCountTotal>10000</LeadByteCountTotal>
         <LeadTimeOffset>0</LeadTimeOffset>
         <LeadSampleCountTotal>5000</LeadSampleCountTotal>
         <LeadAmplitudeUnitsPerBit>4.88</LeadAmplitudeUnitsPerBit>
         <LeadAmplitudeUnits>��V</LeadAmplitudeUnits>
         <LeadHighLimit>2147483647</LeadHighLimit>
         <LeadLowLimit>268435456</LeadLowLimit>
         <LeadID>V2</LeadID>
         <LeadOffsetFirstSample>0</LeadOffsetFirstSample>
         <FirstSampleBaseline>0</FirstSampleBaseline>
         <LeadSampleSize>2</LeadSampleSize>
         <LeadOff>FALSE</LeadOff>
         <BaselineSway>FALSE</BaselineSway>
         <ExcessiveACNoise>FALSE</ExcessiveACNoise>
         <MuscleNoise>FALSE</MuscleNoise>
         <LeadDataCRC32>1997792821</LeadDataCRC32>
         <WaveFormData>
/P/8//z//P/7//r/+f/4//r/+v/6//r/+v/6//r/+v/4//j/+P/4//b/9P/y//D/7//u
/+3/7P/q/+r/6v/q/+j/5v/k/+L/4f/g/9//3v/e/97/3v/e/93/3P/b/9r/2//c/93/
3v/g/+L/5P/m/+f/6P/p/+r/6//s/+3/7v/v//D/8f/y//X/9v/3//j/9v/2//b/9v/0
//T/9P/0//b/9v/2//b/9v/2//b/9v/0//T/9P/0//T/9P/0//T/9v/2//b/9v/2//b/
9v/2//b/9v/2//b/+P/4//j/+P/4//j/+P/4//j/+P/4//j/+v/6//r/+v/6//r/+v/6
//v//P/9//7/+//6//n/+P/5//r/+//8//z//P/8//z/+v/6//r/+v/6//r/+v/6//r/
+v/6//r/+P/4//j/+P/5//r/+//8//r/+v/6//r/+v/6//r/+v/6//r/+v/6//r/+v/6
//r/+P/4//j/+P/2//b/9v/2//f/+P/5//r/+v/6//r/+v/4//j/+P/4//r/+v/6//r/
+//8//3//v8AAAAAAAAAAAAAAAAAAAAAAgADAAQABQAFAAUABQADAAUAAgABAAAAAQAA
AP3/+//6//r/+f/5//v/+v/4//f/9v/1//X/9f/1//T/9P/0//L/9P/0//P/8//z//P/
9P/2//b/9f/1//X/9f/1//X/8//y//H/7//x//H/8v/y//T/9P/0//T/9P/0//T/9P/1
//X/9f/1//P/8//z//P/9f/3//f/9//3//f/9//3//n/+f/5//j/9v/2//T/8v/u/+7/
9P/6/wEADwAhADgAWwB6AJIAqQC+AM8A4wDvAPQA9gDyAOAAvACNAF8ALgADAOD/tv+c
/6H/tf/I/9r/4//h/+D/5v/t//D/8f/1//n//f/9//7//////wEAAQABAAEA//8AAAAA
AQADAAMAAwADAAEAAQABAAIABAAEAAQABAAAAAIAAgABAAMAAwACAAIAAAAAAAEAAQAB
AAEAAAAAAAIAAgACAAMAAwACAAEAAQACAAIAAgACAAAAAAAAAAEA///+//7//f/+////
//8AAP7//v/+//3//f/+//7//v/+//7//v/+//7//f/9//3////////////+//z/+v/5
//n/+f/5//j/+v/5//f/9v/3//X/9f/0//H/8P/v/+7/7f/s/+r/6P/k/+T/4v/h/+L/
4f/h/+D/3//e/93/3f/e/97/3//g/+P/5P/l/+X/5f/n/+n/6v/r/+3/7//x//L/8//0
//b/9//3//j/+P/5//n/+v/6//j/+P/4//j/+f/6//v//f/8//v//P/7//v/+//7//r/
+f/5//r/+v/8//r/+v/8//r/+v/5//j/+P/5//n/+f/5//n/+v/7//r/+f/4//f/+f/5
//n/+v/6//r/+//7//3//f/9//3//f/+//7////+//3//P/7//3//f/9//3/AAAAAAAA
AAD+//z/+//6//3//f/9//3/+//7//n/+f/8//z/+//7//v/+//7//v/+//7//z//P/5
//n/+f/5//b/9v/2//b/9v/2//b/9v/3//j/+f/6//f/9//3//f/9//3//f/9f/3//j/
+P/4//j/+P/4//r/+P/4//j/+f/5//n/+v/6//z//f/+//7/AgACAAIAAgACAAIAAQAC
AAMAAwADAAMAAQABAP7//f/8//v//P/5//f/9//2//b/9//3//j/9v/1//T/8f/x//H/
8f/u/+7/7v/u//L/8v/x//H/7//v//D/8P/w/+//7//v//D/8f/y//L/8f/w/+7/7f/v
//D/8P/w/+7/7v/u/+7/7v/u/+7/7//x//H/8f/x//H/8f/x//H/8//z//P/8//x//H/
8f/x//X/8f/y//L/8v/u/+7/7P/s//L/9v/5////DwAoAEMAZACEAJ0AsgDFANsA7QD0
APgA+ADsAM4ApwB7AEQADwDm/7r/lv+T/6f/uv/K/9n/3f/a/9z/4f/o/+3/8//1//n/
+f/6//v/+//7//v/+//7//v//P/8//3/+//7//v/+//7//v/+//8//3//v///wAA/f/+
//3/+//7//v/+v/6//z//P/9//3/+//7//r/+v/8//z//P/9//v/+v/5//n/+v/6//r/
+v/8//z//P/9//3//P/8//v/+f/5//j/+P/2//b/9v/1//f/+P/4//j/+P/4//j/+P/4
//f/9//3//X/9f/1//X/9v/2//b/9//3//f/9//2//X/8//w/+7/6//p/+n/6P/p/+j/
5//m/+f/5v/k/+L/3//e/9v/2f/Z/9n/2v/a/9n/2P/X/9f/1//W/9b/1v/a/9z/3v/f
/9//4f/j/+T/5v/p/+z/7//u/+//8P/y//H/8f/y//L/8//z//T/9P/2//b/9v/2//j/
+P/4//n/+P/3//j/9//5//n/+f/4//f/9//4//j/9//0//P/9P/2//b/9f/0//b/9//3
//f/9//3//j/+f/5//n/+f/5//n/+f/5//r/+v/6//v/+//5//n/+f/5//n/+v/6//v/
+//7//v/+//7//v/+//7//z//P/8//z/+//6//r/+v/7//v/+//7//z//f/8//3/+//6
//j/9//5//n/+f/5//f/9//4//j/9//3//f/9//4//j/+P/4//j/+P/4//j/9v/2//b/
9v/3//f/9//3//b/9f/0//H/8v/0//X/9v/0//T/9P/2//j/+P/4//n/+f/5//r/+v/6
//v//P/8//z//P/9//7///8AAAEAAgADAAMAAwADAAEAAQD8//v/+v/5//j/9f/z//P/
9f/2//j/+f/2//T/8//y//H/8f/x//H/7v/u/+7/7v/y//L/8f/x/+//7//w//D/8v/x
//H/8f/z//P/8//y//L/8v/x//H/7v/u/+3/7P/v//D/8f/y//L/8v/y//P/8//z//P/
8//1//X/9f/1//X/9f/1//X/9f/1//X/9f/z//P/8v/y//T/9P/0//L/8P/0//r/AQAF
AA0AIAA3AFgAegCVAK4AxQDbAO8A9gD2APYA7ADcAMEAlwBcACEA9v/K/5r/i/+b/7D/
wv/V/93/3P/e/+P/6v/v//H/8//3//j/+v/8//3///////////8BAAIAAgADAAMAAwAD
AAMAAwADAAMABAADAAIAAQAAAAAAAgACAAEAAwADAAIAAgAEAAQABQAFAAMAAwACAAIA
AAAAAAAAAQADAAIAAQABAAQABAAEAAQAAwACAAEAAQADAAIAAgABAAMAAwACAAIAAgAC
AAIAAQABAAIAAgACAAAAAAAAAAAAAgABAAEAAQABAAEAAQABAAMAAgABAAEAAQABAAEA
AAAAAP///f/8//v/+f/5//j/9//2//X/9P/x//D/7v/s/+j/6P/m/+X/5P/j/+P/4v/j
/+L/4f/h/+T/5P/l/+b/5f/m/+f/5//p/+v/7f/u//D/8//2//n/+v/7//z//v/9//3/
/v/+//////8AAAAA/v/+//7//v/+//7//v///wEAAQADAAMAAQABAAEAAAD/////AAAA
AAIAAAAAAAIAAgACAAEAAAAAAAEAAQABAAMAAwAEAAUAAwADAAMAAwAFAAUABQAGAAUA
BAAEAAMABAAFAAYABwAFAAYABgAHAAkACQAJAAkACQAJAAkACQAIAAgACAAIAAkACAAI
AAgABwAHAAcABwAFAAUAAwADAAYABgAFAAUABwAHAAcABwAEAAMAAwACAAMAAwADAAMA
AQAAAP///v8AAAAAAAAAAP7//v/+//7//v///wAAAQD////////9////AAAAAAAA/f/8
//v//P/+//7//v////////8AAAAAAgADAAQABAAGAAYABwAIAAYACAAIAAgACAAHAAgA
CQAJAAcABwAFAAUABAADAAIAAQAAAP3/+//7//r/+v/7//v//P/6//n/+P/3//f/9//3
//T/9P/0//T/+P/4//f/9//3//f/+P/4//j/9//3//f/9f/1//X/9P/2//b/9f/1//P/
9P/0//T/9f/2//f/+P/2//b/9v/3//X/9f/1//X/9//3//f/9//3//f/9//3//n/+f/5
//n/9//5//r/+P/4//j/9P/y//L/9P/8/wUADQAZAC4ASwBuAIwApQC8ANEA5QDvAPIA
9gDyAOgA0gCrAHkAQgARAOb/uP+U/5P/pf+6/87/2f/f/+D/4v/n/+7/8//1//f/+f/4
//r//P/9//////////////8AAAAAAQABAAEAAQABAP///////wAAAgACAAIAAgD+/wAA
AAD//wEAAQAAAAAAAAAAAAEAAQD//////v/+/wAAAAAAAAEA///+//3//f///wAAAQAC
AAIAAgACAAMAAQAAAAAA/////////v/+/wAAAAAAAP///f/+//7//v/+//7//v/+//7/
/f/9//3//f/9//3//f/7//r/+f/5//n/+f/5//j/+P/3//X/9P/0//P/9P/0//H/8P/v
/+7/6//q/+j/5v/m/+b/5P/j/+L/4f/h/+D/3f/c/9v/2//c/9z/3f/e/9//4P/h/+H/
4//l/+f/6P/p/+v/7f/v//D/8f/y//T/8//z//T/9P/0//X/9//4//b/9v/2//b/+P/4
//j/+f/3//f/+f/5//n/+f/5//j/9f/1//b/9v/4//b/9v/4//r/+v/5//j/+P/5//n/
+f/5//n/+v/7//v/+//7//v/+f/5//n/+v/6//r/+//7//v/+//7//v//f/+//7////9
//3//f/9//3//f/9//3//P/8//z//P/9//z//P/8//3//f/9//3//f/9//v/+//8//z/
+//7//n/+f/5//n/9//3//j/+P/3//f/9//3//j/+P/4//j/+v/6//r/+v/5//j/9//2
//f/9//3//f/9//3//f/9f/1//b/9v/2//b/9v/2//j/+P/4//j/+f/5//n/+v/6//z/
/f/+//7//P/8/wEABAADAAIAAQAAAAMABAAFAAUAAwADAAEAAQD8//v/+v/5//j/9f/z
//P/9f/2//j/+f/2//T/8//y/+//7//v/+//7v/u/+7/7v/y//L/8f/x//H/8f/y//L/
8v/x//H/8f/x//H/8f/w//L/8v/x//H/7//w//D/8P/w//D/8P/w//L/8v/y//P/8f/x
//H/8f/x//H/8f/x//X/9f/1//X/8//z//P/8//z//P/8P/w//D/8P/w//D/8P/0//r/
AQALABkAMABRAHQAjgClALgAzQDfAOsA7gDwAPIA5gDIAJsAbQA6AAkA4v+6/5r/m/+x
/8L/1P/d/9v/3P/i/+n/7v/x//X/9//5//r//P/+/////f/9//3//f/7//z//P/9//7/
//8AAAEAAQABAAEAAgACAAIAAgACAP7/AAAAAP////////7//v/+//7//////wEAAQAA
AAAA/v/+//7///8BAAAA/////wAAAAAAAAAA/v/+//7///////7//v/9//3//f/8//z/
/v/+//7//f/9//7//v/+/wAAAAAAAAAA///9//z/+//9//3//f/9/////v/9//3//P/7
//r/+P/5//n/+P/4//X/8//z//L/8f/w/+//7v/v/+7/7P/q/+j/6P/m/+X/5P/j/+P/
4v/h/+D/3//f/+D/4P/h/+L/4//k/+X/5f/n/+n/6//s/+//8f/z//X/9f/1//X/9v/3
//f/+P/4//n/+f/6//r//P/8//z//P/8//z//P/9//v/+//9//3//f/9//3//P/9//3/
/v/+//7//P/8//7//v/+//3//P/8//3//f/9//v/+//8//3//f/9//3//f/9//3//f/+
/wAAAAABAAEA//////////8BAAIAAgADAAIAAQAAAP//AQABAAEAAQACAAIAAgACAAMA
AgACAAIAAQABAAEAAQABAAEA/////wAAAAD/////AQABAAEAAQD9//3//v/+////////
/////v/+//7//v/+//7//v/+//z//P/8//z/+//7//v/+//8//3//v/9//v//P/8//z/
/P/8//z//v/8//z//P/9//3//f/+//7/AgADAAQABAAIAAgABQAEAAQABAAEAAQABwAI
AAkACQAIAAcABAADAAIAAQAAAP///P/5//f/9//5//r//P/9//r/+P/3//b/8//z//P/
8//0//T/9P/0//b/9v/1//X/9f/1//b/9v/2//X/9f/1//X/9f/1//T/8v/y//H/8f/x
//L/8v/y//L/8v/y//L/9P/0//T/9f/1//X/9f/1//P/8//z//P/8//z//P/8//0//X/
9v/3//f/9f/0//b/9v/0//L/7v/u//T//P8DAAkAFQAuAE8AbgCKAKcAwADVAOkA8wD2
APoA+gDqAMoAowBxADgAAwDa/6z/kP+V/6f/uv/K/9f/3f/e/97/4//q/+3/7//x//P/
9P/2//j/+f/7//v/+//7//v//P/8//3/+//7//v/+//9//3//f/+//z//P/8//z/+v/8
//z/+//9//3//P/8//r/+v/7//v/+f/5//j/+P/2//b/9v/3//j/+P/4//n/+P/4//j/
+P/3//b/9f/1//b/9v/3//f/+f/5//j/+P/2//b/9v/1//X/9v/2//b/9v/2//b/9v/2
//X/9f/1//T/8//y//H/8//y//H/8f/v/+//7//u//D/7//t/+z/6//p/+n/6P/l/+T/
4//i/+H/4P/e/9z/2v/a/9j/1//W/9X/1f/U/9X/1P/T/9P/0v/S/9P/1P/X/9j/2f/Z
/93/3//h/+L/4f/j/+X/5//n/+f/5//o/+v/6//s/+z/7f/t/+7/7v/w//D/8P/w//D/
8P/w//H/7//v//H/8f/w/+//7v/s/+v/6//s/+z/7v/s/+z/7v/u/+7/7f/s/+7/7//v
/+//7f/t/+7/7//x//H/8f/x/+//7//v//D/8P/w//H/8f/z//P/8//z//H/8v/y//P/
8//z//P/8//1//X/9f/1//T/9P/0//T/9f/0//T/9P/1//X/9f/1//X/9f/z//P/8//y
//D/7//v/+//7//v/+3/7f/u/+7/7v/v//D/8f/v/+7/7f/s/+7/7v/u/+7/8P/w//D/
8P/t/+3/7f/t/+//7//v/+3/6//s/+z/7P/u/+7/7v/w//D/8P/w//H/7//v//D/8P/y
//P/9P/0//b/9v/2//b/9v/2//b/+f/6//v/+//5//n/9//3//b/9f/0//P/8P/t/+v/
6//q/+r/6//r/+v/6v/q/+r/6f/p/+n/6f/m/+b/5v/m/+n/6v/q/+v/6f/p/+r/6v/s
/+v/6//r/+n/6f/p/+j/6P/o/+f/5//n/+j/6P/o/+j/6P/o/+j/6P/o/+j/6f/n/+f/
5//n/+j/6f/q/+v/7f/t/+3/7f/r/+v/6//r/+3/7f/u//D/7v/s/+r/6v/o/+j/7v/3
//3/BQAWAC8AUABwAI8AqAC7AM8A3wDmAOgA6ADeAM4AtwCPAFQAGQDs/8D/kP9//43/
ov+0/8X/z//S/9b/1//a/9//5//r/+v/7f/w//P/9f/z//P/8//z//X/9v/2//f/9//3
//f/9//1//X/9f/2//b/9v/2//b/9P/2//b/9f/3//f/9v/2//T/9P/1//X/9f/1//T/
9P/0//T/9P/1//b/9v/2//f/9v/2//b/9v/2//b/9v/3//f/9v/2//X/9f/1//T/9P/0
//T/9P/z//H/8v/y//L/9P/0//T/9P/y//H/8f/x//P/8//z//P/8//y//H/8f/x//H/
8f/w//L/8f/v/+7/6//p/+n/6P/n/+b/5f/k/+X/5P/i/+D/3P/c/9r/2f/a/9n/2f/Y
/9b/1P/S/9H/0//U/9b/2P/X/9j/2f/Z/9v/3f/f/+D/4f/j/+X/5//m/+f/6P/q/+3/
7f/u/+7/7//v//D/8P/u/+7/7v/u/+7/7v/u/+//7f/t/+//7//v/+//7//u/+//7//w
//D/8P/u/+7/8P/y//L/8f/w/+7/7//v/+//8f/x//L/8//z//P/8//z//P/8//z//T/
9v/2//f/9//3//f/9//3//f/+P/4//n/+//7//v/+//7//v/+//7//r/+v/6//r/+//6
//r/+v/7//v/+//7//v/+//5//n/+v/6//n/+f/5//n/+f/5//f/9//4//j/+f/5//n/
+f/4//j/+P/4//r/+v/6//r/+P/4//j/+P/3//f/9//3//X/9f/1//P/9f/2//b/9v/2
//b/9v/4//j/+P/4//n/+f/5//r/+v/8//3//v/+//7//v///wAAAAACAAIAAgACAAUA
BgAHAAcABQAFAAMAAwACAAEAAAD///7/+//5//n/+P/4//n/+f/6//j/9//2//X/9f/1
//X/9P/0//T/9P/2//b/9f/1//f/9//4//j/9v/1//X/9f/1//X/9f/0//T/9P/z//P/
9f/2//b/9v/0//T/9P/0//T/9P/0//X/9//3//f/9//3//f/9//3//f/9//3//f/+f/5
//n/+f/5//n/+v/4//b/9v/2//T/9P/6/wAABQANABkALgBNAG4AjAClALYAxwDdAO0A
8AD2APgA7gDWAK0AfwBOABsA8v/K/6T/l/+p/8D/0v/h/+H/3v/k/+3/8v/1//n//f//
////AAABAAEAAwADAAMAAwAFAAYABgAHAAUABQAFAAUABwAHAAcACAAHAAYABQAEAAIA
BAAEAAMABQAFAAQABAACAAIAAwADAAUABQAEAAQABAAEAAQABQADAAIAAQABAAQABAAE
AAQABAAEAAQABQAFAAQABAADAAUABQAEAAQAAgACAAIAAQABAAIAAgACAAIAAgACAAIA
AAD///////8BAAEAAQABAAMAAgABAAEAAQABAAEAAAAAAP///f/8//v/+f/5//j/9//2
//X/9P/1//T/8v/w/+7/7v/s/+v/6v/p/+n/6P/n/+b/5f/l/+b/5v/n/+j/5//o/+n/
6f/r/+3/7//w/+//8f/z//X/+P/5//r//P/9//3//v/+//3//f/+//7//v/+//7//v/+
//7//v////////8BAAEAAQABAAEAAAD/////AAAAAAIAAAAAAAIAAgACAAEAAAAAAAEA
AQABAAEAAQACAAMAAwADAAMAAwADAAMAAwAEAAQABAAFAAUAAwADAAMAAwAFAAYABgAH
AAUABQAFAAUABQAFAAUABQAIAAgACAAIAAcABgAGAAYABwAHAAcABwAHAAcABQAFAAYA
BgAFAAUABwAHAAcABwAHAAcACAAIAAUABQAFAAUABgAGAAYABgAEAAQABAAEAAQABAAE
AAQAAwADAAMAAwAFAAUABQADAAMABAAEAAQAAgACAAIABAAGAAYABgAHAAcABwAIAAgA
CAAJAAoACgAMAAwADQAMAA4ADgAOAA4ADwAQABEAEQARABEADwAPAAwACwAKAAkACAAF
AAMAAwAFAAYACAAJAAcABAACAAAA///////////+//7//v/+//7//v/9//3//v///wEA
AgACAAEAAQABAP////////7/AAAAAP/////9//7//v/+//7//v/+//7//v/+//7///8B
AAEAAQABAAMAAwADAAMABAADAAIAAQABAAEAAQABAAMAAwAAAPz//v/+//z//P8AAAYA
CgARABsALQBKAGsAjACoAL8A1ADnAPUA+wACAQYBAgHqAMIAlQBjAC4AAwDc/7T/pP+x
/8P/1v/o/+3/6//s//D/9f/6//3/AQADAAUABgAIAAoACwAJAAkACQAJAAkACgAKAAsA
CQAJAAkACQALAAsACwAMAAwADAAMAAwADAAOAA4ADQAMAAsACQAIAAoACgALAAsACwAL
AAoACgAIAAgACAAJAAkACAAHAAcACAAIAAgACAAGAAYABgAHAAkACAAIAAcABwAHAAYA
BgAGAAYABgAFAAUABgAGAAYABAAEAAQABAAGAAUABQAFAAUABQAFAAUAAwACAAEAAQAB
AAEAAQAAAAAA///9//z/+//5//n/+P/3//b/9f/0//H/8P/u/+z/6v/q/+j/5//o/+f/
5//m/+b/5v/m/+f/5v/m/+f/6P/n/+j/6f/p/+3/7//x//L/8f/z//X/9//2//f/+P/6
//3//f/+//7//f/9//7//v/8//z//P/8//r/+v/6//v//f/9///////////////+//v/
+//8//z//f/8//3/AAD///7//P/6//z//f/9//3//f/9//7////9//3//f/9////////
/wAAAAAAAAEAAQD//////////wEAAgACAAMAAwADAAMAAwADAAMAAwADAAIAAgACAAIA
AQAAAAAAAAABAAEAAQABAAMAAwABAAEAAgACAAEAAQD///////////7///8BAAIA////
///////+//7//v/+/wAAAAAAAAAA/v/+//7//v/7//v/+//7//v/+//7//n/+v/8//3/
/v/8//z//P/+//7//v/+////AQABAAIAAgAEAAcACAAHAAYABQAEAAYACAAKAAsACgAJ
AAYABQACAAEAAAD///7/+//5//n/+v/6//v/+//8//r/+f/4//X/9f/1//X/8//y//H/
8P/0//T/8//z//X/9f/2//b/9P/z//P/8//z//P/8//y//T/9P/z//P/8f/y//L/8v/0
//T/9P/0//L/8v/y//P/8f/x//H/8f/z//P/8//z//X/9f/1//X/8//z//P/8//1//X/
9v/2//b/9P/y//D/7v/y//b//f8HAA0AGAAvAFAAcACPAKoAvwDVAOUA7gDyAPYA7gDe
AMUAnQBmACsA+v/M/57/h/+T/6j/uP/J/9X/2P/a/93/5P/p/+3/8f/1//X/9v/3//f/
+f/5//n/+f/7//z//P/9/////////////v/9//z//P/+//7//v/+//z//v/+//3//f/9
//z//P/8//z//f/9//v/+//6//r/+f/4//f/9//3//b/9f/1//f/+P/5//r/+P/4//j/
+f/5//j/+P/3//f/9//2//b/+P/4//j/9//1//b/9v/2//b/9v/2//b/9v/1//X/9f/1
//X/9f/1//X/9P/z//P/8f/x//H/8P/y//H/7//u/+v/6f/p/+j/5//m/+X/5P/j/+L/
4P/e/97/3v/c/9v/2P/X/9f/1v/V/9T/0//T/9T/1P/V/9b/1f/W/9f/1//X/9n/2//c
/97/4f/k/+f/5v/n/+j/6v/r/+v/7P/s/+z/7f/v//D/8P/w//D/8P/u/+7/7v/v/+z/
6//s/+v/7P/t/+7/7v/v/+//8P/w/+7/7P/s/+7/8P/w/+//7v/u/+//7//v/+//7//w
//H/8f/x//H/8f/v/+//7//w//H/8v/0//X/8//z//P/8//1//b/9v/3//n/+f/5//n/
+P/3//b/9f/2//b/9v/2//f/9v/2//b/9f/1//X/9f/1//X/8//z//b/9v/1//X/9f/1
//X/9f/x//H/8v/y//H/8f/x//H/8v/y//L/8v/x//D/7//u//D/8P/w//D/8f/x//H/
8f/x//H/8f/v/+//8P/w//D/7v/u/+7/8P/y//L/8v/z//X/9f/2//b/9P/z//b/+P/4
//j/+P/4//j/+f/6//v/+//+/////v////v/+f/3//X/9P/x/+//7//u/+7/7//v/+7/
7P/r/+r/5//n/+f/5//n/+j/6f/q/+7/7v/t/+3/7P/r/+v/6v/q/+n/6f/p/+f/5//n
/+b/5//o/+j/6f/r/+z/7P/s/+v/6v/p/+j/6v/q/+r/6//t/+3/7f/t/+z/6//q/+n/
6//r/+v/6//r/+v/6//r/+3/7f/q/+r/7v/w/+z/6v/o/+z/8v/3//3/BQAUAC8AUABy
AI0ApACzAMUA1QDaANgA0ADGALgAowB/AEwAFwDs/8b/mv9//4P/mP+u/8H/y//O/9L/
0//Y/9//5f/p/+v/6v/s/+7/7//w//H/8v/z//P/9P/0//X/9f/1//X/9f/1//X/9f/2
//X/9P/z//L/8v/2//j/+f/2//X/8//y//P/9P/2//f/9//3//b/9v/0//T/9P/1//b/
9v/2//f/9v/2//b/9v/2//b/9v/3//f/9v/2//X/9//3//b/9v/z//L/8f/v//L/9P/1
//b/9P/0//T/9P/2//X/9f/1//b/9//4//n/9//2//X/9f/2//f/+P/4//j/9//1//T/
8f/v/+//7v/v/+7/7f/s/+z/7P/r/+r/5v/m/+T/4//h/9//3v/c/9v/2v/Z/9n/3P/c
/93/3v/e/97/3v/d/+H/4//l/+b/5v/n/+j/6f/q/+v/7P/u/+3/7f/u/+7/6//r/+z/
7P/q/+r/6v/q/+z/7P/s/+3/7//v//H/8f/v/+//7//u/+//7//w//D/7//s/+v/7P/t
/+7/7v/u/+3/7f/s/+v/7f/t/+7/7//x//H/8f/x//H/8f/x//L/8v/y//P/8//x//H/
8f/x//H/8v/y//P/8//z//P/8//1//X/9f/1//b/9v/2//b/8//y//L/8v/z//P/8//z
//P/8//x//H/8v/y//H/8f/x//H/8f/x/+//7//w//D/7//v/+//7//u/+7/7v/u/+3/
7P/r/+r/7P/s/+z/7P/t/+3/7f/t/+z/6//q/+f/5//o/+j/6P/o/+j/6P/q/+z/7P/s
/+3/7f/t/+7/7v/w/+3/7P/u//D/8v/y//L/8v/x//L/8//z//H/8f/v/+//7P/r/+r/
6f/o/+X/4//j/+T/5P/l/+X/5P/i/+H/4P/f/9//3//f/+D/4P/g/+D/4P/g/9//3//h
/+H/4v/i/+L/4f/h/+H/3//f/9//3v/c/9z/2//b/93/3v/e/97/3v/e/97/3v/e/97/
3v/f/93/3f/d/93/3//f/9//3//f/9//3//f/+H/4f/h/+H/3//f/+D/4P/g/+D/4v/e
/97/4v/m/+v/7//3/wYAHwBCAGIAewCOAJ8AqQCzALgAtACuAKQAkgB5AFcALAD//9j/
uP+W/3f/c/+I/6D/s/+9/8D/wv/H/9D/1//b/93/3//i/+T/5v/n/+f/5//n/+f/6f/q
/+r/6//p/+n/6f/p/+n/6f/p/+r/7P/s/+z/7P/o/+r/6v/p/+v/6//q/+r/6v/q/+v/
6//r/w==
         </WaveFormData>
      </LeadData>
      <LeadData>
         <LeadByteCountTotal>10000</LeadByteCountTotal>
         <LeadTimeOffset>0</LeadTimeOffset>
         <LeadSampleCountTotal>5000</LeadSampleCountTotal>
         <LeadAmplitudeUnitsPerBit>4.88</LeadAmplitudeUnitsPerBit>
         <LeadAmplitudeUnits>��V</LeadAmplitudeUnits>
         <LeadHighLimit>2147483647</LeadHighLimit>
         <LeadLowLimit>268435456</LeadLowLimit>
         <LeadID>V3</LeadID>
         <LeadOffsetFirstSample>0</LeadOffsetFirstSample>
         <FirstSampleBaseline>0</FirstSampleBaseline>
         <LeadSampleSize>2</LeadSampleSize>
         <LeadOff>FALSE</LeadOff>
         <BaselineSway>FALSE</BaselineSway>
         <ExcessiveACNoise>FALSE</ExcessiveACNoise>
         <MuscleNoise>FALSE</MuscleNoise>
         <LeadDataCRC32>3667660947</LeadDataCRC32>
         <WaveFormData>
7v/u/+7/7v/t/+z/6//q/+r/6v/q/+r/6P/o/+j/6P/m/+b/5v/m/+P/4v/h/+D/3//e
/93/3P/b/9r/2f/Y/9b/1P/S/9D/zv/O/87/zv/O/87/zv/O/8z/zP/M/8z/z//Q/9H/
0v/U/9b/2P/a/9z/3v/g/+L/5v/o/+r/7P/v//D/8f/y//X/9v/3//j/+v/6//r/+v/4
//j/+P/4//r/+v/6//r/+v/6//r/+v/4//j/+P/4//j/+P/4//j/+P/4//j/+P/4//j/
+P/4//b/9v/2//b/9v/2//b/9v/4//j/+P/4//j/+P/4//j/+v/6//r/+v/6//r/+v/6
//z//P/8//z/+//6//n/+P/5//r/+//8//z//P/8//z/+v/6//r/+v/6//r/+v/6//r/
+v/6//r/+P/4//j/+P/6//r/+v/6//n/+P/3//b/+f/6//v//P/6//r/+v/6//j/+P/4
//j/9v/2//b/9v/0//T/9P/0//b/9v/2//b/9v/2//b/9v/2//b/9v/2//b/9v/2//b/
9//4//n/+v/8//z//P/8//z//P/8//z//P/+////AAAAAAAAAAAAAAEAAAABAAEA///+
//z/+v/4//j/+v/6//z/+//6//n/+f/4//b/9v/0//T/9P/0//L/8//z//P/8//z//L/
8v/y//L/8P/w//L/8v/y//H/8P/v/+7/7f/v/+//7//v/+//7//v/+//7//v/+7/7v/x
//L/8v/x//H/8f/x//H/7//x//H/8f/z//P/8//z//H/8//x//D/7P/q/+X/3//Z/9X/
1f/c/+b/+P8QAC0AUwB+AK0A3gATAUYBdwGhAcMB3wHuAdwBoQFDAd4AhgBAAAoA1f+x
/63/vv/Q/9//5v/k/+D/4v/l/+b/5//p/+3/7//t/+7/7v/u/+//8P/w//D/8f/y//L/
8v/y//P/8//z//P/8//z//X/9f/0//T/8//z//P/8//z//P/8//z//P/8f/x//H/8v/0
//T/8//z//P/8//z//P/8f/x//D/8P/x//H/8f/x//H/7//v/+//7f/t/+3/7f/t/+7/
7//w/+7/7v/u/+3/7P/s/+z/7P/s/+z/7P/q/+r/6v/q/+r/6v/q/+r/6P/m/+X/5P/k
/+X/5f/l/+X/4//h/+H/4P/d/9z/2//Z/9r/2f/Z/9j/1//V/9T/0f/P/87/zf/M/83/
zP/M/8v/yv/K/8r/yv/K/8r/zP/N/9D/0v/U/9f/1//Y/9n/2v/d/+H/4v/k/+f/6v/s
/+//8P/y//T/9f/1//b/9v/2//T/9f/1//b/+P/4//b/+P/4//j/+P/4//j/+P/4//j/
9v/2//b/9v/4//b/9v/4//j/+P/4//b/9P/1//X/9P/0//X/9v/2//P/8//0//T/9P/0
//T/9P/0//X/9f/1//X/9f/1//X/9//4//j/+P/3//f/9//3//f/9//3//f/+P/6//v/
/P/7//r/+f/4//r/+v/6//r/+P/4//b/9v/1//X/9f/1//f/9//3//f/9//3//f/9//3
//f/9//3//b/9f/0//P/9f/0//T/9P/2//b/9v/2//T/9P/0//T/9P/0//L/8v/1//X/
9f/1//X/9f/1//b/9f/1//X/9f/1//b/9//3//f/+P/6//r//P/6//z//P/8//z//f/9
//3//P/8//z//P/8//z//P/7//v//P/6//j/+P/2//j/+P/4//n/+P/3//f/+P/2//b/
9P/z//L/8f/w//H/8f/x//H/8f/w//D/8P/w/+7/7v/u//D/8P/v/+//7v/t/+z/6//t
/+3/7f/t/+3/7f/t/+3/7f/s/+z/7f/u/+7/7f/t/+v/6//r/+v/7//v/+//7//v/+//
7//v//H/7f/u/+7/6v/j/93/2f/V/9X/2P/e/+r/AgAfAEEAagCXAMgA+wAwAV8BjQGz
AdEB5AHcAa0BWQH2AJYARgAOAN3/sf+l/7b/xv/T/+D/4P/c/9r/3f/g/+X/6f/r/+3/
6//s/+z/7P/t/+7/7v/u/+//8P/w//D/7v/v/+//7//t/+3/7f/v//D/8P/x//H/8f/x
//H/8f/x//H/8f/x/+//7//v//D/8P/w/+//7//w//H/8v/z//L/8f/v/+7/7//v/+//
7//v/+3/7f/t/+3/7f/t/+3/7P/s/+z/7P/s/+z/7P/r/+z/7P/s/+z/7P/s/+z/6v/p
/+j/5//m/+j/6P/o/+b/6P/n/+b/5v/l/+X/5f/l/+H/3//f/97/2//a/9n/1//Y/9f/
1//W/9P/0f/Q/83/y//K/8n/yP/I/8j/yf/J/8j/yP/I/8j/xv/G/8j/yf/O/9D/0v/V
/9b/2P/a/9z/4f/l/+b/6P/q/+z/7f/v/+7/8P/y//P/8//0//T/9P/2//f/9//4//j/
+P/2//j/+P/4//j/+P/4//j/+P/4//j/+P/4//j/9v/0//T/9v/4//j/+P/2//j/+f/5
//j/+P/5//r/+v/3//f/+P/4//j/+P/4//j/+P/5//n/+f/5//n/+f/5//f/+P/4//j/
+//7//v/+//5//n/+f/5//n/+v/6//r/+v/6//r/+v/6//r/+v/6//z//P/6//r/+f/5
//n/+f/7//v/+//7//n/+f/5//n/9//3//f/9//3//f/9//3//n/+P/4//j/+P/4//j/
+P/6//r/+v/6//n/+P/1//T/9//3//f/9//3//f/9//4//n/+f/5//n/+f/6//v/+//9
//7/AAAAAPz//P///wAAAQACAAIAAwAEAAQABgAGAAYABgACAAIAAQABAAAA/v/8//z/
/f8AAAEAAgAAAP7//P/7//z/+v/6//j/9//2//X/9P/1//X/9f/1//X/9P/0//T/9v/0
//T/9P/2//b/9f/1//X/9f/1//X/8v/x//D/7//w//H/8v/z//P/8v/y//P/9P/0//P/
8//1//X/9f/1//f/9//3//f/9f/1//X/9f/z//P/9P/y//L/7//r/+P/3f/Z/97/5P/u
//7/FwA1AF4AiwC6AO0AJAFbAYsBswHRAegB7AHRAY0BLAHAAGQAKAD1/73/of+u/8L/
0//e/+T/4P/e/+H/5v/p/+n/6//t/+//8P/w//D/8f/y//L/8v/z//T/9P/0//b/9//3
//f/9//3//f/+f/4//b/9f/z//X/9f/1//X/9//3//f/9//3//f/9//4//j/+P/3//f/
9f/1//X/9f/1//X/9P/0//X/9f/1//X/9//1//X/9f/1//X/9f/1//L/8v/y//L/8v/y
//L/8f/y//L/8v/y//L/8v/y//D/8P/w//D/8P/w//D/8P/u/+7/7f/s/+z/6//r/+v/
6//p/+f/5//m/+P/4v/h/9//3v/d/93/3P/Z/9f/1v/T/9P/0v/R/9D/z//O/87/zf/M
/8z/zP/M/87/zv/Q/9H/0f/S/9P/1f/a/9z/3v/g/+b/6//t//D/8P/y//P/9f/2//j/
+v/7//n/+v/6//r/+P/5//n/+v/6//r/+P/6//z//P/8//z//P/8//z//P/6//r/+v/6
//v/+v/7//7//v/+//7//P/6//v/+//6//z//f/+//7/+//7//z//P/9//7///8AAP//
///+//3//v///wAAAQD//wAAAAAAAAEAAQABAAEAAQABAAEAAQABAAIAAgACAAAAAAAA
AAAAAAAAAAAAAAAAAAAA/v/+/wEAAQABAAEA///////////7//v/+//7//z//f/+////
/v/9//z/+//8//z//f/+//3//P/7//r//P/8//z//P/+//7//P/8//3//f/9//3//P/7
//r/+v/7//v/+//7//v//P/9//3//f/+/wAAAAACAAQABAAFAAQAAgACAAIAAgACAAMA
BAAEAAYABgAGAAYABgAGAAUABQACAAAA/v/+//7/AAAAAAAA///+//3//f/8//r/+v/4
//b/9v/2//b/+f/5//n/+f/5//j/+P/4//j/9v/2//b/9P/0//P/8//1//X/9f/1//X/
9f/1//X/9//3//f/9//3//b/9v/3//b/9v/1//X/9//3//f/9//4//f/9v/1//f/9//3
//f/9f/3//j/9v/0/+3/5//h/9v/2//g/+z/+v8MACcASwB2AKcA2AANAUQBdwGhAcUB
4wH0AfABxwFzAQoBogBUABoA4f+z/6f/uP/M/9n/4v/m/+T/5P/n/+r/7f/v/+//8f/x
//L/8v/y//P/9P/0//T/9f/2//b/9v/2//f/9//3//X/9f/1//f/+f/4//j/9//3//f/
9//3//f/9//3//f/9//3//f/+P/2//b/9f/1//f/9//3//f/9f/1//T/9P/3//f/9//3
//f/9f/1//X/9f/1//X/9f/y//L/8v/y//P/9P/1//X/8v/y//L/8v/w//D/8P/u//D/
8P/w//D/7v/u/+7/7P/u/+3/7P/s/+n/6f/p/+n/5//l/+X/5P/k/+T/5P/j/+H/3//e
/9z/2//Z/9j/1f/X/9b/1f/U/9P/0v/S/9H/zv/O/87/zv/O/87/0P/R/9P/1P/V/9f/
2P/a/9z/3v/j/+f/6P/q/+7/8P/x//P/8//0//X/9f/3//j/+P/4//b/9//3//j/+P/4
//b/+P/6//r/+v/6//z//P/8//z/+//6//n/+P/4//b/9v/4//r/+v/6//j/+P/5//n/
+P/4//n/+v/6//v/+//8//z/+v/6//r/+v/4//n/+f/5//v/+//7//v//f/+//7//v/9
//3//f/9//3//f/9//3//f/+//7//v/8//z//P/8//7//v/+//7//v/+//z//P/7//v/
+//7//v/+//7//v/+f/5//n/+f/3//f/9//3//j/+f/6//v/+//6//r/+v/4//j/+P/4
//j/+P/4//j/+P/4//b/9v/3//f/9//3//n/+f/5//r/+f/5//n/+f/5//r/+//7//v/
/P/+//7//P/8/wAAAgABAAAA///+/wEAAwAFAAYABAAEAAQABAAAAAAA//////7//P/6
//r//P/+//7//v/7//r/+f/5//j/9v/2//T/8v/y//L/8v/0//X/9v/3//X/9P/0//T/
9P/y//L/8v/0//T/8//z//P/8//z//P/8f/x//H/8f/x//H/8f/x//P/8v/y//P/8v/y
//H/8f/x//H/8f/x//X/9f/1//X/9f/1//X/9f/z//P/8P/u/+z/6//l/9//2//Z/97/
6P/4/w4AKwBPAHoApwDWAAkBPgFvAZsBvQHbAfAB6AG3AV8B/ACcAE4AFADh/7X/rf++
/9D/3f/k/+L/3v/i/+X/6P/p/+v/7f/t/+7/8P/x//L/8f/y//L/8v/y//L/8f/w//L/
8//z//P/8//z//P/9f/3//b/9v/1//P/8//z//P/8//z//P/8//z//P/8//0//T/9P/z
//P/8//z//P/8//z//P/8v/y//P/8//z//P/8//x//H/8f/x//H/8f/x/+7/7v/u/+7/
8P/w//D/7//s/+z/7P/s/+7/7v/u/+z/6v/q/+r/6v/s/+z/7P/q/+z/6//q/+r/5v/l
/+T/4//i/+H/4v/i/+H/4P/f/93/3P/b/9v/2v/b/9n/2P/V/9P/0v/R/9D/0f/Q/9D/
z//M/8z/zP/M/8z/zP/O/8//0f/S/9P/1f/Y/9r/3P/e/+H/5f/m/+j/6v/s/+3/7//u
//D/8v/z//X/9v/2//b/+P/5//n/+v/6//r/+P/6//r/+v/6//r/+v/6//r/+v/4//j/
+P/4//j/9v/2//j/+P/4//j/9v/2//f/9//2//b/9//4//j/9f/1//b/9v/2//b/9v/2
//b/9//3//f/9//3//f/9//5//r/+v/6//n/+f/5//n/+f/5//n/+f/5//r/+v/6//r/
+v/6//r/+v/6//r/+v/6//r/+P/4//f/9//3//f/+f/5//n/+f/3//f/9//3//f/9//3
//f/9//3//f/9//3//b/9v/2//T/9P/0//T/9P/0//T/9P/2//b/9P/0//X/9f/1//X/
9f/1//X/9v/1//X/9f/1//X/9v/3//f/+f/6//z//P8AAP7//P/8//z//P/8//z//v//
/wAAAAAAAAAAAAAAAP7//v/9//3/+v/4//b/9v/3//r/+//8//n/+P/3//f/9P/y//L/
8P/y//L/8v/y//P/8//z//P/8//y//L/8v/y//D/8P/w/+7/7v/t/+3/7//v/+//7//v
/+//7//v/+//7//v/+//8f/w//D/8f/w//D/7//v/+//7//v/+//8f/x//H/8f/z//P/
8//z//P/8f/y//D/7P/n/+H/2f/V/9f/3v/o//T/CAAnAE0AdgClANoAEQFGAXUBnwG/
AdsB7AHaAZ8BRwHkAIQAOAACAM3/qf+l/7b/xv/T/97/4v/i/97/3//k/+f/5//n/+v/
6//s/+z/7P/v//D/8P/w/+//8P/w//D/7v/v/+//7//x//H/8f/z//P/8v/y//H/8f/x
//H/8f/z//P/8//z//P/8//z//T/8v/y//H/8f/x//H/8f/x//P/8//y//L/8f/x//H/
8f/v/+3/7f/t/+//7//v/+//7v/u/+7/7v/u/+7/7v/t/+z/7P/s/+z/7P/s/+z/6v/q
/+r/6v/q/+j/6P/o/+b/6P/n/+b/5v/j/+P/4//j/+P/4f/h/+D/3f/c/9v/2f/Y/9f/
1//W/9X/0//S/8//z//O/83/zP/L/8r/yv/J/8n/yv/L/8z/yv/K/8z/zf/R/9L/0//V
/9r/3P/e/+D/4f/l/+b/6P/o/+r/6//t/+7/8P/y//P/8//0//T/9P/2//f/9//4//r/
+v/4//r/+v/6//r/+v/4//j/+P/4//b/9v/2//b/+P/2//b/+P/2//b/9v/0//b/9//3
//b/9P/1//b/9v/3//f/+P/4//j/+P/4//j/9v/3//f/9//3//f/9//3//f/+P/4//j/
+f/5//n/+f/7//v/+//7//v//P/8//z//P/8//z//P/8//z//P/8//z//P/6//r/+v/5
//j/9//5//n/+f/5//n/+f/5//n/+//7//v/+//6//n/+P/3//n/+P/4//j/+P/4//j/
+P/4//j/+P/4//j/+P/2//b/9//3//f/9//5//n/+f/6//v/+//7//v/+v/6//r/+f/7
//z//v/+/wAAAAAAAP7//v/+//7/AgADAAQABAAEAAQABAAEAAQABAADAAMAAAD+//z/
/P/6//z//P/8//3//P/7//v//P/6//r/+P/4//j/+P/4//n/+f/5//n/9//2//b/9v/3
//b/9//4//b/9v/1//X/8//z//P/8//0//X/9v/3//X/9f/1//X/8//y//L/8//0//T/
8//z//T/9f/2//f/+f/5//n/+f/5//n/+f/5//n/+f/4//j/9v/x/+v/5//f/9v/4P/o
//L/AAAZADsAYgCTAMgA/QAyAWkBmQG/Ad8B+AH8Ad8BnwFCAdIAcgAwAPn/wf+l/67/
wv/R/+D/5v/o/+j/5//m/+n/7//x//H/8v/0//X/9v/1//b/9v/2//f/+P/4//j/+P/5
//n/+f/5//n/+f/7//v/+v/6//n/+f/5//n/+f/5//n/+f/5//n/+f/5//r/+v/6//n/
+f/7//v/+//7//3//f/8//z/+//7//v/+//7//n/+f/5//n/+f/5//n/9v/2//b/9v/2
//b/9v/1//T/9P/0//T/9P/0//T/8v/w//D/8P/w//L/8v/y//D/8P/v/+7/7v/v/+//
7//v/+3/6//r/+r/6f/o/+f/5f/i/+H/4f/g/+H/3//e/9v/2f/Y/9f/1v/V/9T/1P/T
/9D/0P/Q/9D/0f/S/9X/1//Y/9j/2P/Z/9z/3v/g/+L/5f/p/+r/7P/u//D/8f/z//T/
9v/4//n/+f/6//r/+v/4//n/+f/6//z//P/6//z/+//6//n/+P/4//j/+P/4//r/+v/6
//r/+v/4//j/+v/8//z//P/6//j/+f/5//j/+P/5//r/+v/7//v//P/8//r/+v/6//r/
+//9//7/////////////////AAAAAAAA//////////8BAAEAAQABAP//AAAAAAAAAAAA
AAAAAAAAAAAAAAAAAAAAAAD+//7////////////9//3//f/9//3//f/9//3/+//7//v/
+//8//3//v////3//P/8//z//P/8//z//P/8//z//P/8//r/+v/4//j/+//7//v/+//5
//n/+f/6//v/+//7//v//f/+///////9//7/AAAAAP7/AAAAAAEAAgAAAAAAAAAAAAQA
BQAGAAYABgAGAAYABgAEAAQAAwADAAIAAAD+//7//P/+//7//v////7//f/9//z/+v/6
//j/9v/2//b/9v/5//n/+f/5//n/+P/4//j/+P/2//b/9v/0//T/8//z//P/8//z//P/
8//z//P/8//x//H/8f/x//L/8v/z//X/9P/0//P/8//1//X/9f/1//f/9//3//f/9//3
//f/9//3//f/9v/0//D/7f/n/+H/3f/d/+D/5v/0/wYAIQBDAG4AnQDOAP0AMgFnAZcB
uwHdAfYB+AHTAYcBIgG+AGgAKADz/7//qf+0/8j/2f/k/+T/4P/i/+f/6v/t/+3/7//x
//H/8v/y//L/8f/y//L/8v/z//T/9P/0//T/9f/1//X/9f/1//X/9//1//T/9P/z//X/
9f/1//X/9f/1//X/9f/z//P/8//0//b/9v/1//X/9f/1//X/9f/0//P/8f/w//P/8//z
//P/8//x//H/8f/x//H/8f/x//D/8P/w//D/7v/u/+7/7f/s/+z/7P/s/+7/7v/u/+z/
6v/q/+r/6v/q/+r/6v/o/+j/5//m/+b/5f/l/+X/5f/l/+P/4//i/+H/4P/f/93/2v/Z
/9n/2P/Z/9f/1v/T/9P/0v/R/9D/z//O/87/zf/K/8r/yv/K/8z/zP/O/8//0P/Q/9D/
0f/U/9b/2P/a/9z/3//f/+D/5P/m/+f/6f/s/+7/8P/x/+//8P/w//D/8v/z//P/9P/0
//T/8v/0//T/9P/0//T/9P/0//T/9P/0//T/9P/0//T/8v/y//T/8v/y//L/8P/w//H/
8f/w//L/8//0//T/8//z//T/9P/y//L/8v/y//L/8//z//P/8f/x//H/8f/x//L/8v/y
//P/8//z//P/8//z//P/8//z//T/9P/0//T/9P/0//T/9P/0//T/9P/0//T/8v/y//P/
8//z//P/9f/1//X/9f/z//P/8//z//H/8f/x//H/8f/x//H/8f/x//D/8P/w//D/8P/w
//D/8v/y//L/8v/w//D/7v/u/+//7//v/+//7//v/+//8P/x//H/8f/x//P/9P/1//X/
8//0//b/9v/2//j/9v/2//j/+P/4//j/+P/5//r/+v/6//r/+v/6//j/+P/3//f/9v/0
//L/8v/0//b/9v/2//P/8v/x//H/8P/u/+7/7P/s/+z/7P/s/+v/6//r/+v/7f/s/+z/
7P/s/+r/6v/q/+n/6P/m/+X/5//n/+f/5//p/+n/6f/p/+f/5//n/+f/5//m/+b/5//o
/+j/5//n/+f/5//n/+f/6f/p/+n/6f/n/+f/5//n/+n/6//m/+D/3v/Z/9P/z//P/9H/
2P/i//L/DAAtAFMAggCzAOYAGwFKAXcBnQG/AdsB4gHEAXkBGQG4AF4AHgDq/7n/n/+l
/7j/yP/X/9z/2P/U/9b/2f/a/9v/3//h/+H/4f/i/+L/4v/h/+L/4v/i/+P/5P/k/+T/
4v/j/+P/4//l/+X/5f/n/+n/6P/o/+f/5//n/+f/5//m/+X/5P/j/+X/5f/l/+b/5v/m
/+X/5f/j/+P/4//j/+P/4//i/+L/4//j/+P/4//j/+H/4f/h/+H/4f/h/+H/4P/g/+D/
4P/g/+D/4P/f/97/3v/e/97/3v/e/97/3P/c/9z/3P/c/9z/3P/c/9r/2v/Z/9j/2P/Z
/9n/2f/Z/9b/0//S/9D/z//O/83/y//L/8v/zP/M/8r/x//F/8H/w//C/8H/wP+//77/
vv+9/77/vv++/77/wP/A/8L/w//E/8T/xP/F/8r/zP/O/9D/0//X/9j/2v/c/97/3//h
/+D/4v/k/+X/5//o/+j/6P/o/+n/6f/q/+j/6P/m/+j/6v/q/+r/6v/o/+j/6P/o/+b/
5v/m/+b/6P/m/+b/6P/o/+j/6P/m/+b/5//n/+b/6P/p/+r/6v/n/+f/6P/o/+b/5v/m
/+b/6P/p/+n/6f/p/+n/6f/p/+n/6v/q/+r/6//r/+v/6//r/+v/6//r/+n/6v/q/+r/
6v/q/+r/6v/s/+z/7P/s/+r/6v/o/+j/6//r/+v/6//t/+3/7f/t/+3/7f/t/+3/7P/r
/+r/6f/r/+v/6//r/+3/7P/s/+z/6v/q/+r/6v/o/+j/6P/o/+j/6P/m/+b/6f/p/+n/
6f/p/+n/6f/q/+3/7f/t/+3/7//w//H/8f/x//L/9P/z//L/8f/w//T/9f/2//b/9v/2
//b/9v/y//L/8f/x//L/8P/u/+7/7v/w//D/8P/v/+7/7f/t/+z/6v/q/+j/5v/m/+b/
5v/p/+n/6f/p/+n/6P/o/+j/5v/k/+T/5P/m/+b/5f/l/+f/5//n/+f/5f/l/+X/5f/l
/+X/5f/l/+f/5v/m/+f/5v/m/+X/5f/n/+f/5//n/+f/5//n/+f/5//n/+f/5//n/+f/
6P/o/+b/4f/b/9X/z//L/87/1v/i//D/AQAfAEgAdwCmANkAEAFFAXMBnQHBAdwB5gHT
AZcBOgHOAGwAKADx/7v/mf+e/7D/v//M/9T/1v/S/9P/1v/b/93/4f/j/+H/4v/i/+L/
4//k/+T/5P/l/+b/5v/m/+b/5//n/+f/6f/p/+n/6//t/+z/7P/r/+n/6f/p/+n/6//r
/+v/6//r/+v/6//s/+r/6v/p/+n/5//n/+f/5//n/+f/5v/m/+j/6f/q/+v/6//p/+n/
6f/p/+n/6f/p/+b/5v/m/+b/5v/m/+b/5f/m/+b/5v/m/+b/5v/m/+T/5P/k/+T/5P/i
/+L/4v/g/+L/4f/g/+D/3f/d/93/3f/d/9v/2//a/9f/1v/V/9P/0v/R/9H/0P/P/83/
zP/J/8v/yv/J/8j/yf/I/8j/x//E/8T/xP/E/8T/xP/G/8f/x//I/8n/y//O/9D/0v/U
/9j/3f/f/+L/4v/k/+X/5//m/+j/6v/r/+3/7v/u/+7/7P/t/+3/7v/s/+z/6v/s/+z/
7P/s/+z/7v/u/+7/7v/u/+7/7v/u//D/7v/u//D/7v/u/+7/7P/u/+//7//u/+7/7//w
//D/8f/x//L/8v/x//D/7//u//D/8f/x//H/8//z//P/8//1//b/9v/2//f/9//3//f/
9f/1//X/9f/1//b/9v/2//b/9v/2//b/9P/0//T/9P/0//T/8v/y//b/9//4//n/+P/3
//b/9f/z//P/8//z//P/8//z//P/8//z//P/8//y//D/7//u/+//8P/x//L/9P/0//T/
9P/2//b/9P/0//T/8//y//H/8//z//P/9P/1//X/9f/1//f/+P/5//n/8//0//j/+P/4
//r/+v/6//r/+v/7//z//P///wAAAQACAP///v/8//v//P/6//j/+P/2//j/+P/4//X/
9P/z//P/8v/w//D/7v/v//D/8f/y//P/8//z//P/8v/w/+//7v/v/+7/7//w/+//7v/s
/+v/7f/t/+3/7f/v/+//7//v/+3/7f/t/+3/7f/s/+z/7f/v//D/8P/x//D/7//u/+3/
7//v/+//7//x//H/8f/x//H/8f/u/+7/7v/r/+P/2//V/9P/1P/a/+T/9P8LAC0AWACL
AMAA8QAoAV8BkQG7AdsB8gH4AeMBqwFSAegAggA8AAUAx/+b/5z/sv/H/9T/3P/e/9z/
2//e/+H/4//n/+n/6f/q/+r/6v/t/+7/7v/u/+3/7v/u/+7/8P/x//H/8f/x//H/8f/z
//L/8P/v/+3/8P/x//L/8//y//H/8P/v//H/8f/x//L/9P/0//P/8//z//P/8//z//P/
8//y//L/8f/x//H/8f/z//H/8f/x/+//7//v/+//8P/w//D/8P/w//D/8P/v//D/8P/w
//D/7v/u/+7/7P/v//D/8f/y//L/8v/y//D/7//t/+v/6v/q/+v/7P/t/+v/6f/p/+j/
6f/o/+f/5f/k/+P/4//i/+L/4f/h/9//3//e/93/3P/Y/9b/1f/T/9L/0v/S/9L/0P/Q
/9L/0//X/9j/2f/b/9//4v/l/+j/6f/r/+r/6v/u//D/8f/z//T/9v/4//n/9//4//j/
+P/4//n/+f/6//n/+P/1//b/+f/6//v//P/8//z//P/8//r/+v/6//r/+v/4//j/+v/7
//z//f/8//r/+//7//r/+v/7//z//P/8//3///8AAAAAAAAAAAAAAAABAAEAAQABAAEA
AQABAAEAAgACAAIAAwADAAMAAwADAAMAAwADAAUABgAGAAYABgAGAAYABgAGAAYABgAG
AAgACAAGAAYABwAHAAcABwAFAAUABQAFAAEAAQABAAEAAgADAAQABQAFAAUABQAFAAMA
AgACAAIAAgACAAIAAgADAAQABQAGAAUABAABAAAA//////////////////8AAAMAAwAD
AAMAAwAEAAUABQAFAAQABgAIAAgACQAKAAsADAANAA0ADQAMAAwADAAMAAwACAAIAAcA
BwAIAAYABAAEAAIABAAEAAQAAwACAAEAAQAAAP7//v/8//7//v/+//7//f/9//3//f//
//7//v/+//7//P/8//z//P/8//v/+//5//n/+f/5//n/+f/5//n/+//7//v/+//5//j/
+P/5//r/+v/5//n/+f/5//n/+f/7//v/+//7//3//f/9//3/+//5//r/+v/2//P/7//n
/+P/4f/g/+T/7P/6/xMAMwBgAJEAwgD1ACoBXwGPAbkB1wHwAfoB6QG7AXABDAGqAFwA
IQDl/63/nv+0/8n/2P/g/+L/5P/n/+r/7//x//H/8//1//b/9v/2//X/9v/2//b/9//4
//j/+P/2//f/9//3//j/+f/6//3//f/8//z/+//5//n/+f/5//n/+f/5//n/+f/5//n/
+v/6/w==
         </WaveFormData>
      </LeadData>
      <LeadData>
         <LeadByteCountTotal>10000</LeadByteCountTotal>
         <LeadTimeOffset>0</LeadTimeOffset>
         <LeadSampleCountTotal>5000</LeadSampleCountTotal>
         <LeadAmplitudeUnitsPerBit>4.88</LeadAmplitudeUnitsPerBit>
         <LeadAmplitudeUnits>��V</LeadAmplitudeUnits>
         <LeadHighLimit>2147483647</LeadHighLimit>
         <LeadLowLimit>268435456</LeadLowLimit>
         <LeadID>V4</LeadID>
         <LeadOffsetFirstSample>0</LeadOffsetFirstSample>
         <FirstSampleBaseline>0</FirstSampleBaseline>
         <LeadSampleSize>2</LeadSampleSize>
         <LeadOff>FALSE</LeadOff>
         <BaselineSway>FALSE</BaselineSway>
         <ExcessiveACNoise>FALSE</ExcessiveACNoise>
         <MuscleNoise>FALSE</MuscleNoise>
         <LeadDataCRC32>2955870676</LeadDataCRC32>
         <WaveFormData>
7v/u/+7/7v/t/+z/6//q/+r/6v/q/+r/7P/s/+z/7P/s/+z/7P/s/+n/6P/n/+b/5P/k
/+T/5P/i/+L/4v/i/+D/4P/g/+D/3v/e/97/3v/g/+D/4P/g/+D/4P/g/+D/4f/i/+P/
5P/l/+b/5//o/+v/7P/t/+7/7//w//H/8v/0//T/9P/0//f/+P/5//r/+P/4//j/+P/2
//b/9v/2//j/+P/4//j/9v/2//b/9v/2//b/9v/2//b/9v/2//b/+P/4//j/+P/2//b/
9v/2//b/9v/2//b/9v/2//b/9v/0//T/9P/0//b/9v/2//b/+P/4//j/+P/4//j/+P/4
//r/+v/6//r/+f/4//f/9v/4//j/+P/4//b/9v/2//b/9v/2//b/9v/4//j/+P/4//b/
9v/2//b/9P/0//T/9P/0//T/9P/0//b/9v/2//b/+P/4//j/+P/2//b/9v/2//T/9P/0
//T/9P/0//T/9P/y//L/8v/y//T/9P/0//T/9P/0//T/9P/0//T/9P/0//T/9P/0//T/
9f/2//f/+P/6//r/+v/6//z//P/8//z//P/8//7////+///////+//7//v/9//3//f/9
//v/+v/5//n/+//7//3//f/7//r/+v/5//j/+P/1//T/9P/0//T/9P/0//T/8f/w//D/
8P/y//L/8P/v//H/8f/w//D/8P/v/+7/7f/v/+//7//v/+//7//t/+//7//v/+//7//x
//H/8f/x/+//7//v/+//7//v/+//8P/u/+7/7v/u/+//7//x/+7/6//o/+T/3v/Y/9X/
1f/Z/+D/8f8HACAAQwBrAJQAxAD2ACUBUQF1AYwBngGhAY8BWgECAaIAUwAdAPn/2f/F
/8X/z//a/+b/6f/o/+X/5//p/+r/6f/o/+r/7P/s/+z/7P/t//D/8P/w//D/8P/w//D/
8P/v/+//8P/w/+7/7v/w//D/8v/y//L/8f/v/+//7//w//L/8v/y//H/7//v//D/8P/y
//L/8f/x//H/8P/w//H/7//u/+7/7v/u/+7/7//v/+3/7P/r/+v/7P/s/+z/7P/u/+7/
7v/u/+z/7f/t/+v/7P/s/+z/7P/s/+v/6v/p/+v/6//q/+r/6v/q/+r/6v/r/+v/6v/o
/+j/6P/o/+j/6v/o/+j/5//n/+b/5v/m/+b/5f/l/+X/5f/k/+L/4v/g/9//3//f/+H/
4f/h/+H/3//f/9//3//h/+L/5P/l/+b/5//o/+j/6f/p/+r/6//u//H/8f/z//P/8//0
//b/+P/4//n/+f/5//r/+v/6//j/+P/3//f/+v/6//j/+v/4//j/+P/4//r/+v/5//n/
+f/5//j/+P/4//j/+P/5//n/+f/5//n/9//3//b/9v/2//b/9v/2//X/9f/1//X/9//3
//b/9v/2//f/9//3//f/9//4//j/+P/4//j/+P/2//b/9//3//j/+P/4//j/+//7//v/
/f/8//r/+P/3//n/+f/5//n/9//3//f/9//2//b/9v/2//j/+P/4//f/+P/4//j/+f/3
//f/9//3//T/9P/1//X/9//2//b/9v/2//b/9v/3//X/9f/0//T/9f/1//X/9f/1//b/
9v/1//T/9P/1//X/9v/2//f/9//6//r/+v/6//r/+//8//z//v/8//z//P/8//z/+v/8
//3//v///////v/+//7//f/9//3////9//z/+//5//v/+//7//z/+//7//z/+//6//r/
+f/2//b/9v/2//b/9v/2//X/9P/0//T/9P/0//L/8f/x//P/8v/y//P/8v/x//D/7//x
//H/8f/x//H/7//x//H/7//v/+//7//v/+//7//v/+3/7f/t/+3/7v/v//H/8v/y//L/
8v/x//P/7//w//H/7P/k/97/2v/X/9X/1//c/+f///8YADUAWQCGALIA4gAVAT8BZwGC
AZQBmwGRAWQBFgG2AGEAIwD9/9//x//B/8v/1v/e/+f/6P/l/+P/5f/m/+v/7v/u/+7/
7v/u/+7/7//y//L/8v/y//D/8P/w//D/7f/t/+7/7v/s/+z/7v/u//H/8v/z//P/8f/x
//H/8v/y//L/8v/x/+//7//w//D/8P/w/+//7//w//D/8f/z//L/8P/v/+7/7v/u/+//
7//v/+7/7f/t/+z/7P/s/+z/7P/s/+z/7P/s/+3/7f/r/+v/7P/t/+7/7f/t/+3/7f/r
/+v/6v/q/+z/7P/s/+z/7f/t/+z/6v/q/+r/6v/q/+j/5v/m/+X/5f/k/+T/5P/m/+X/
5f/l/+P/4v/g/+D/3v/d/93/3f/f/9//3//f/93/3f/d/93/2//c/97/3//j/+X/5//o
/+j/6f/r/+3/8P/z//P/9f/1//X/9v/4//b/9v/3//f/9//4//j/+P/4//j/9//3//r/
+v/4//r/+f/4//f/9v/4//j/9//3//f/9//2//b/9P/0//T/9f/3//f/9//3//f/9//2
//b/+P/4//j/+P/4//f/9v/1//f/9//2//b/+P/5//n/+f/3//f/+P/4//b/9v/2//b/
+P/4//n/+f/2//b/9v/2//n/+f/5//v/+f/4//f/9//3//f/9//3//n/+f/5//n/+P/4
//j/+P/4//j/+P/3//b/9v/2//f/9//3//f/9//2//b/9//3//X/9P/0//T/9v/2//b/
9//3//f/9v/2//X/9f/1//X/9f/2//b/9f/0//T/9f/1//b/9v/3//f/+P/4//j/+P/4
//n/+v/6//j/+P/5//r/+//8//z//v///wAAAQABAAAAAAD+//3//f/9//3/+//6//n/
+v/9//7////9//v/+v/6//n/+P/4//f/9P/0//T/9P/0//T/9P/z//T/9P/0//T/9P/y
//H/8f/z//L/8v/z//P/8//z//P/8P/v/+7/7f/w/+//8v/z//H/8f/x//H/8f/x//H/
8f/x//H/8f/x//H/8f/y//L/8v/y//L/8f/x//P/8v/x//D/7v/o/+L/2//Z/9v/4P/n
//f/DgArAE8AeACkANQACQE9AWcBiAGcAasBqQGKAUwB7ACFADkADQDt/83/vf/H/9T/
4P/p/+r/6f/n/+n/7P/t/+z/7P/w//L/8v/y//P/8v/y//L/8v/0//T/9P/0//X/9f/2
//b/9P/0//b/9v/1//T/8//x//H/8f/x//L/8//0//X/9f/3//f/+P/4//b/9v/1//X/
9f/0//T/9f/z//L/8v/y//T/9P/1//X/9f/0//P/8//0//T/9P/0//L/8v/y//L/8f/x
//D/7f/t/+7/7//w//H/8f/x//H/7//v/+7/7v/w//D/8P/w//H/8f/w/+7/7v/u/+7/
7v/w/+7/7v/t/+v/6v/q/+r/6P/n/+f/5//n/+b/5P/k/+T/4//j/+P/4f/h/+H/4f/h
/+H/4f/h/+P/5P/m/+f/5//n/+f/5v/p/+v/7v/x//T/9//3//n/+f/5//r//P/8//z/
/f/9//v//P/8//z/+v/6//n/+f/6//r/+P/6//r/+v/6//r/+v/6//n/+f/5//n/+P/4
//r/+v/6//v/+//7//v/+//5//n/+P/4//r/+v/6//r/+//7//v/+//9//3//P/8//r/
+//7//v//f/9//7//v/8//z//P/8//z//P/9//3//v/+//7//v/9//3//f////3//P/7
//v/+//7//v/+//7//v/+//7//z//P/8//z//P/8//z/+//4//j/+P/5//v/+//7//v/
+P/4//n/+f/7//r/+v/6//j/+P/4//n/+f/5//j/+P/5//n/+f/5//v//P/8//v/+f/4
//j/9//4//j/+f/5//r/+v/6//r/+v/7//z//P/+/wAAAQABAAAA/v/+//7//v/+/wAA
AQACAAMAAwACAAIABAADAAMAAwADAAEAAAD///3/////////AQD///7//v/9//z//P/7
//j/+P/4//j/+P/4//j/9//4//j/+P/4//b/9P/z//P/8//y//L/8//z//P/8//z//X/
9f/1//X/9f/z//X/9f/1//X/9f/1//P/8//z//P/9f/1//X/9f/z//P/9P/0//T/9P/0
//P/8f/z//T/8//w/+z/5v/g/9v/1//b/+T/8f8FAB4APQBjAJAAvgDyACcBVQF7AZgB
qgGxAakBgAEyAcoAbQAvAAUA4f/H/8H/y//a/+T/6f/s/+3/6//r/+7/7//w//D/8P/y
//L/8v/z//L/8v/y//L/9P/0//T/9P/1//X/9v/2//P/8v/z//L/8//0//X/9f/1//X/
9f/2//b/9v/2//X/9f/1//b/9v/0//T/8//z//X/9P/0//X/8//y//L/8v/0//T/9f/1
//f/9v/1//X/9P/0//T/9P/z//L/8f/w//L/8//z//H/7v/u/+7/7v/v/+//7//v//H/
8f/w//D/8P/w//D/8P/v/+//7v/s/+7/7v/u/+7/7P/q/+r/6f/q/+r/6//s/+v/6f/o
/+f/5//m/+T/5P/l/+X/5v/n/+f/5//n/+f/5f/l/+X/5f/j/+T/5v/n/+j/6f/q/+r/
6v/r/+3/7//y//X/9f/3//f/9//4//r/+v/6//v/+//7//z//P/8//r/+v/5//n//P/8
//r//P/8//z//P/8//7//v/9//3/+//7//r/+v/4//j/+P/5//v/+//7//v/+f/5//j/
+P/6//r/+v/6//3//f/9//3/+//7//r/+v/4//n/+f/5//v/+//8//z//P/8//z//P/8
//z//f/9//z//P/8//z/+//7//v//f/9//z/+//7//v/+//7//v/+//7//v/+//6//r/
+v/6//r/+v/6//n/+P/4//j/+f/3//f/9//3//f/+P/6//v/+//6//r/+v/4//j/+P/5
//f/9//2//b/9//3//f/9//1//b/9v/1//X/9v/4//n/+P/4//n/+f/4//j/+P/4//r/
+//8//z/+v/6//3/AAD+//7//v/+/wAAAgADAAQAAwADAAIAAgAAAP////////3/+//6
//n/+v/9//7///////3//P/8//n/+P/4//f/9v/2//b/9v/4//j/+P/3//T/9P/0//T/
9v/0//P/8//1//T/9P/1//P/8//z//P/8//z//P/8//z//H/8//z//P/8//z//P/8//z
//P/8//x//H/8f/x//L/8//1//b/9P/0//T/8//x//P/8P/v/+7/6v/m/+D/2//Z/93/
5P/x/wcAIABBAGcAkAC8AO4AHwFNAXMBjgGgAacBnQFyASABwABrAC8ABQDj/8v/x//R
/97/5v/r/+r/5//p/+v/7v/t/+7/7v/w//H/8v/z//X/9f/0//P/8v/y//L/8v/y//H/
8f/y//L/8v/y//T/9P/0//T/9P/z//P/8//z//T/9P/0//T/8//z//P/9P/0//T/9P/z
//P/8f/w//D/8f/z//L/8v/y//L/8v/z//P/8//y//H/8f/u/+7/7v/u//D/8P/w//D/
8P/x//H/7//s/+z/7P/s/+//7//v/+//7f/t/+z/7P/u/+7/7v/u/+//7//u/+z/6//q
/+n/6P/p/+j/6f/p/+n/6P/o/+j/6P/n/+f/5//p/+j/5v/m/+b/5f/l/+X/5f/l/+X/
5f/h/+H/4f/h/+H/4v/k/+X/5v/n/+j/6P/q/+v/7f/v//D/8//z//X/9f/1//b/+P/4
//j/+f/5//n/+v/6//r/+v/6//n/+f/6//r/+P/6//r/+v/6//r/+v/6//n/+f/5//n/
+P/4//j/+P/4//n/+f/5//n/+f/5//n/+P/4//j/+P/4//j/9//3//f/9//5//n/+P/4
//j/+f/5//n/9//3//j/+P/6//r/+v/6//j/+P/5//n/+P/4//j/+P/5//n/+f/7//v/
+v/5//n/+f/5//n/+f/3//f/9//3//b/9v/2//b/+P/4//j/9//0//T/9P/1//f/9//3
//f/9v/2//f/9//5//j/+P/4//f/9v/1//X/8//z//L/8v/y//P/9P/1//X/9v/2//X/
9P/0//X/9f/2//b/9//3//b/9v/2//b/+P/5//r/+v/+//z/+//8//z//P/8//z//P/+
////AAD//////v/+/wAA/////////f/7//r/+f/7//3//f/9//v/+f/4//j/9//2//b/
9f/2//b/9v/2//j/+P/4//f/9P/0//T/9P/0//L/8f/x/+//7v/u/+//8f/x//H/8f/v
/+//7//v/+//7f/v/+//8f/x//H/8f/v/+//7//v//H/8f/x//H/8f/x//L/8v/y//L/
8v/x//P/8//y//H/7P/m/+D/2P/T/9X/2//k/+//AwAeAD8AZQCSAMIA9gAnAVMBdwGM
AZ4BpQGTAVwBBgGmAFMAGQD1/9X/wf+//8v/2P/g/+f/7P/r/+f/5//q/+v/6v/s//D/
7v/u/+7/7//w//D/8P/w//D/8P/w//D/7f/t/+7/7v/w//D/8v/y//D/8P/w/+//7//v
/+//8P/y//L/8v/x//H/8f/y//L/8P/w/+//7//v/+7/7v/v//H/8P/w//D/8P/w//H/
8f/v/+7/7f/t/+7/7v/u/+7/7P/s/+z/7P/u/+//7//t/+z/7P/s/+z/6//r/+v/6//t
/+3/7P/s/+r/6v/q/+r/6//r/+r/6P/q/+r/6v/q/+r/6P/o/+f/5f/k/+T/5P/k/+P/
4//j/+P/4v/g/+D/4P/f/9//3//f/9//3//f/9//3//f/9//3f/e/+D/4f/k/+X/5v/m
/+j/6f/r/+3/7P/v/+//8f/v/+//8P/y//T/9P/1//X/9f/2//b/9v/2//b/9f/1//j/
+P/2//j/9v/2//b/9v/2//b/9f/1//P/8//y//L/9P/0//T/9f/1//X/9f/1//X/9f/0
//T/9P/0//T/9P/3//f/9//3//f/9//2//b/9v/3//f/9//1//X/9v/2//b/9v/2//b/
9v/2//f/9//4//j/+P/4//n/+f/5//v/+f/4//f/9//4//n/+v/7//n/+f/5//n/9//2
//X/9P/2//b/9v/1//T/9P/0//X/9//3//f/9//1//T/9P/z//X/9P/0//T/9v/2//b/
9//3//f/9v/2//X/9f/1//X/9f/2//b/9f/2//b/9//3//r/+v/7//v/+f/4//f/9v/4
//n/+v/6//7//v/+//3//P/7//r//P/+////AAD//////v/+/wAA///////////9//z/
+//5//v/+//7//3/+//6//r/+f/4//j/9//4//j/+P/4//j/+P/4//f/9P/0//T/9P/1
//T/9P/1//P/8v/y//P/8f/x//H/8f/z//P/8//z//P/8f/z//P/8v/x//D/7//v/+//
7//v//D/8f/y//P/8//z//T/9P/0//T/9P/z//X/9f/0//P/8P/q/+b/4v/b/9f/2f/e
/+f/9f8MACsATwB8AK4A4gAXAUkBdQGWAaoBtwGzAZgBWgH8AJMAPwAPAO3/y/+9/8P/
0P/a/+X/6v/r/+3/6//q/+v/8P/w//D/8f/y//P/9f/1//T/8//y//L/8v/y//L/8//z
//T/9P/0//T/9v/2//b/9v/2//X/8//z//P/9P/0//T/9P/z//X/9f/2//b/9v/2//X/
9f/3//b/9v/3//f/9v/2//b/9P/0//X/9f/3//b/9f/1//T/9P/0//T/8v/y//L/8v/y
//P/8//x//L/8v/y//L/8f/x//H/8f/v/+//7v/u/+//8P/x//L/8f/x//D/7v/w//D/
8P/w//D/7v/u/+3/7f/s/+z/7P/s/+v/6//r/+v/6v/o/+j/5v/l/+X/5f/l/+X/5f/l
/+P/4//j/+P/5P/m/+n/6//r/+v/6//q/+z/7f/v//H/8v/1//X/9//3//f/+P/6//r/
+v/7//v/+//8//z//P/8//z/+//7//z//P/6//z/+v/6//r/+v/6//r/+f/5//n/+f/4
//j/+P/4//j/+f/7//v/+//7//n/+f/4//j/+v/6//r/+v/7//v/+//7//n/+f/4//j/
+f/7//z//f/9//3//v/+//7//v/+//7//v/+///////+//7//v/+//3//f/9////AQAA
AP////////////////3//f/9//3//P/8//z//P/+//7//v/9//r/+v/6//v/+f/5//n/
+f/5//r//P/9//v/+v/6//r/+v/6//r/+//7//v/+v/6//n/+f/5//n/+f/6//r/+f/2
//b/9//3//r/+v/7//v//P/8//z//P/8//3//v/+//7//v/9/////v/8//z//P/8//7/
AAABAAIAAwADAAIAAgACAAEAAQABAAMAAQAAAP///f////////8BAP///v/+//3//P/8
//v/+P/4//j/+P/6//r/+v/5//b/9v/2//b/9v/0//P/8//z//L/8v/z//P/8//z//P/
8//z//P/8//z//H/8//z//P/8//z//P/8//z//P/8//1//X/9f/1//X/9f/2//b/9P/0
//T/8//z//X/9P/v/+7/6v/k/97/2f/Z/9v/4P/t////GAA1AFkAhAC0AOIAEwFDAW0B
jAGgAa8BqwGKAUQB4gCFAEEAEQDt/8//wf/J/9b/4v/r/+z/6f/p/+3/7v/t/+7/8P/y
//D/8P/w//H/8f/w/+//7v/w//D/8P/w//H/8f/y//L/8P/w//L/8v/y//L/8v/x//H/
8f/x//L/8v/y//L/8f/v/+//8P/w//L/8v/x//H/7//u/+7/7//v/+7/7v/u//D/8P/x
//H/8f/w/+//7//u/+7/7v/u/+7/7v/u/+7/7P/t/+3/6//s/+z/7P/s/+//7//v/+//
7v/t/+v/6v/q/+r/6v/q/+n/6f/o/+b/6P/o/+j/6P/q/+j/6P/n/+f/5v/m/+b/5P/j
/+P/4//l/+T/4v/i/+L/4f/h/+H/4f/h/+H/4f/f/9//3//f/9//4P/i/+P/4//j/+P/
4v/m/+f/6f/r/+v/7f/s/+3/7//v//D/8v/z//T/9v/3//b/9v/1//T/9v/2//X/9f/2
//b/9P/2//T/9P/0//T/9v/2//X/9f/1//X/9P/0//T/9P/0//X/9f/1//X/9f/z//P/
8v/y//T/9P/0//T/8//z//P/8//z//P/8v/y//T/9f/1//X/9P/z//P/8v/0//T/9P/0
//L/8v/z//P/8v/y//L/8v/z//P/8//1//X/9P/z//P/8//z//P/8//z//P/8//z//T/
9P/0//T/9P/0//T/8//y//L/8v/z//H/8f/x//H/8P/w//H/8f/v/+7/7v/u//H/8v/z
//X/8//z//L/8v/x//H/8f/x/+//8P/w/+//7v/u/+//7//y//L/8//z//T/9P/0//T/
9P/1//b/9v/2//b/9f/0//b/9v/2//b/9v/4//n/+v/7//v/+v/6//z/+//7//v/+f/3
//b/9f/1//f/9//3//f/9f/0//T/8//y//L/8f/u/+7/7v/u/+7/7v/u/+3/7f/u/+//
8P/u/+z/6//r/+r/6P/n/+f/6P/p/+r/6//r/+v/6//r/+n/5//p/+n/6f/p/+n/6f/p
/+n/6f/p/+v/6//r/+v/6//r/+z/7P/r/+r/6f/n/+v/6//o/+P/4P/c/9j/1P/T/9P/
1//g/+//BwAkAEcAbwCaAMwA/gAtAVMBcwGKAZoBlwF7ATgB3ACCADkABwDn/8v/u/+/
/8v/2P/i/+X/4v/f/9//4f/i/+P/5P/k/+b/5v/m/+b/5//n/+b/5f/k/+b/5v/m/+b/
5f/l/+b/5v/k/+T/5v/m/+j/6P/o/+f/6f/p/+n/6v/p/+j/5//l/+f/5//o/+j/5v/m
/+X/5f/l/+T/5P/l/+X/5P/k/+T/5P/k/+X/5f/l/+T/4//j/+T/5P/k/+T/4//i/+H/
4P/g/+H/4f/f/9//4P/h/+L/4f/h/+H/4f/h/+H/4P/g/+D/4P/g/+D/3//f/97/3P/d
/97/3//g/9//3P/b/9n/2//a/9r/2v/c/9v/2//b/9r/2P/V/9T/1v/V/9X/1f/V/9X/
1f/V/9X/1f/V/9X/1f/W/9j/2f/Z/9n/2f/Y/9z/3f/f/+H/4v/l/+X/5//l/+X/5v/o
/+r/6v/r/+v/6//s/+z/7P/u/+7/7f/t/+z/7P/q/+z/7P/s/+z/7P/s/+z/6//r/+n/
6f/o/+j/6v/q/+r/6//t/+3/7f/t/+v/6//q/+r/6v/q/+r/6v/p/+n/6f/p/+v/6//q
/+r/6v/r/+v/6//p/+n/6v/q/+z/7P/s/+z/6v/q/+v/6//q/+r/6v/q/+n/6f/p/+v/
6//q/+n/6f/s/+3/7v/v/+7/7f/s/+v/7P/s/+z/7P/u/+7/7v/t/+z/7P/s/+3/6//r
/+v/6//q/+r/6//r/+3/7P/s/+z/6v/q/+r/6//p/+n/6P/o/+f/5//n/+f/6f/q/+r/
6f/q/+r/6//r/+7/7v/v/+//8P/w//D/8P/y//P/8v/w//D/8P/w//L/9P/1//b/9f/1
//T/9P/y//H/8f/x//P/8f/w/+//7//x//H/8f/x/+//7v/u/+3/7P/s/+v/6P/o/+j/
6P/p/+r/6//r/+r/6v/q/+r/6P/m/+X/5f/n/+b/5v/n/+f/5//n/+f/5f/l/+X/5f/l
/+P/5f/l/+f/5//n/+f/5f/l/+X/5f/n/+f/5//n/+X/5f/m/+b/5P/k/+T/4//l/+f/
5v/l/+L/3v/Y/9L/zf/J/8v/0P/b/+f/+v8VADkAYgCSAMIA9wAnAVMBdgGQAZ8BoQGM
AVQB/ACTAD0ACQDj/8P/sf+1/8L/zP/T/9r/2//Z/9n/3P/d/+D/4v/k/+L/4v/i/+P/
5P/k/+T/5P/i/+L/4v/i/+P/4//k/+T/5v/m/+j/6P/o/+j/6P/n/+X/5f/l/+b/5v/m
/+b/5f/l/+X/5v/m/+b/5v/l/+X/4//i/+L/4//j/+L/4v/i/+T/5P/l/+X/5f/k/+P/
4//i/+L/4v/i/+L/4v/i/+L/4P/h/+H/3//g/+D/4P/g/+H/4f/h/+H/4f/h/+D/4P/g
/+D/4P/g/9//3//e/9z/3P/c/9z/3P/e/9z/3P/b/9n/2P/Y/9j/2P/X/9f/1//Z/9j/
1v/W/9b/1f/V/9X/1f/V/9X/1f/T/9P/0//T/9H/0v/U/9X/1v/X/9j/2P/a/9v/3f/f
/+H/5f/m/+n/5//n/+j/6v/o/+j/6f/p/+v/7P/s/+z/6v/q/+n/6f/q/+r/6P/q/+r/
6v/q/+r/6v/q/+n/6f/q/+v/6//s/+z/7P/s/+3/6//r/+v/6//t/+3/7P/s/+z/7P/s
/+z/7f/t/+3/7f/s/+v/6f/o/+n/6//s/+3/7//v//D/8P/w//D/8P/w//L/8v/z//P/
8f/w/+//7v/x//H/8f/z//P/8v/x//H/8P/v/+7/7f/v/+//7//v/+//8P/x//L/8P/w
//D/7//s/+z/7P/t/+//7//v/+//7v/u/+//7//u/+z/6//q/+z/7P/s/+3/7//v/+7/
7v/t/+3/7f/t/+v/7P/s/+v/7P/s/+3/7f/w//D/8f/x//L/8v/y//L/7v/t//D/8v/w
//L/8v/y//L/8v/0//X/9v/5//n/+P/4//b/9f/1//X/9//1//T/8//z//X/9f/1//T/
8f/v/+7/7//u/+7/7f/u/+7/7v/u//D/8P/w/+//7f/s/+v/6v/s/+r/6f/p/+f/5v/m
/+f/5//n/+f/5//p/+n/6f/p/+n/5//p/+n/5//n/+f/5//o/+n/6v/r/+r/6f/o/+f/
6f/p/+r/6v/q/+r/6v/p/+n/6//o/+n/6P/i/9z/1P/L/8n/yf/M/9P/4//6/xsAQwBy
AKIA1gANAUMBcQGWAbABvQG7AaYBbAEQAaUASQARAOn/xf+v/7H/wv/Q/9v/3v/f/9v/
2f/a/93/4P/i/+T/5P/k/+T/5f/m/+b/5v/m/+j/6P/o/+j/5//n/+j/6P/o/+j/6v/q
/+n/6P/n/+X/6P/p/+r/7P/r/+r/6f/n/+n/6f/q/+r/6v/q/+n/6f/p/+j/6P/p/+r/
6v/r/+z/6//q/+r/6f/n/+b/5f/l/+T/5P/k/+T/5v/m/+b/5v/m/+f/5//l/+T/5P/k
/+T/5f/l/+X/5f/m/+f/5//o/+j/6P/o/+j/5//n/+b/5P/k/+T/5P/k/+T/4v/i/+H/
4//i/+L/4v/g/9//3//f/+D/4P/f/+D/4v/h/+H/4f/f/93/2//Z/9X/1f/V/9X/1//Y
/9r/2//e/9//4P/g/+T/5f/n/+n/5//p/+j/6f/q/+v/7f/w//D/8P/x//H/8f/y//L/
8v/y//L/8f/x/+//7v/r/+z/7//w//H/8v/y//L/8f/x/+//7//u/+7/7v/u/+7/7//x
//H/8f/x/+//7//u/+7/7P/s/+z/7P/v/+//7//v/+//7//u/+7/7v/v/+//7//v/+//
8P/w//L/8v/y//L/8P/w//H/8f/w//D/8P/w//L/8//0//f/9f/0//P/8//z//P/8//z
//P/8//z//P/9P/0//T/9P/y//L/8v/x/+7/7v/u/+//8P/x//L/8//y//L/8//z//H/
8P/w//D/7v/u/+7/7//w//H/8f/y//D/7//u/+3/6//s/+z/6//s/+z/7f/t//D/8P/x
//H/8v/y//L/8v/y/+//8P/y//T/9v/2//b/9v/1//b/9v/2//X/9f/0//T/9P/z//P/
8//z//H/8P/v/+//8f/x//H/7//t/+z/7P/r/+r/6v/p/+n/6v/r/+z/7P/s/+z/6//o
/+j/6P/o/+j/5v/l/+X/5//m/+b/5//l/+X/5f/l/+X/5f/l/+X/5f/j/+X/5f/j/+P/
4//j/+P/4//j/+P/4//j/+P/4//j/+P/5P/k/+L/4v/i/+H/2//Z/9r/2//Y/9j/1P/M
/8X/wf/B/8T/y//Z/+7/DQA1AGQAlADGAP0AMQFhAYYBogGzAbcBogF0ASQBuwBdABkA
7f/J/6v/o/+u/77/yf/O/9H/0f/T/9T/1//Y/9j/2v/c/9z/3P/d/93/3P/b/9r/2v/a
/9r/2v/Z/9n/2v/a/9z/3P/e/97/4P/g/+D/3//e/93/3P/c/9z/3P/c/9v/2//b/9z/
3P/c/w==
         </WaveFormData>
      </LeadData>
      <LeadData>
         <LeadByteCountTotal>10000</LeadByteCountTotal>
         <LeadTimeOffset>0</LeadTimeOffset>
         <LeadSampleCountTotal>5000</LeadSampleCountTotal>
         <LeadAmplitudeUnitsPerBit>4.88</LeadAmplitudeUnitsPerBit>
         <LeadAmplitudeUnits>��V</LeadAmplitudeUnits>
         <LeadHighLimit>2147483647</LeadHighLimit>
         <LeadLowLimit>268435456</LeadLowLimit>
         <LeadID>V5</LeadID>
         <LeadOffsetFirstSample>0</LeadOffsetFirstSample>
         <FirstSampleBaseline>0</FirstSampleBaseline>
         <LeadSampleSize>2</LeadSampleSize>
         <LeadOff>FALSE</LeadOff>
         <BaselineSway>FALSE</BaselineSway>
         <ExcessiveACNoise>FALSE</ExcessiveACNoise>
         <MuscleNoise>FALSE</MuscleNoise>
         <LeadDataCRC32>1568298507</LeadDataCRC32>
         <WaveFormData>
9P/0//T/9P/y//L/8v/y//L/8v/y//L/8//0//X/9v/2//b/9v/2//X/9P/z//L/9P/0
//T/9P/2//b/9v/2//b/9v/2//b/9v/2//b/9v/4//j/+P/4//j/+P/4//j/+P/4//j/
+P/5//r/+//8//z//P/8//z//P/8//z//P/8//z//P/8//3//v///wAA///+//3//P/8
//z//P/8//z//P/8//z/+v/6//r/+v/6//r/+v/6//r/+v/6//r/+v/6//r/+v/6//r/
+v/6//r/+v/6//r/+v/6//r/+v/4//j/+P/4//r/+v/6//r//P/8//z//P/6//r/+v/6
//z//P/8//z/+//6//n/+P/6//r/+v/6//r/+v/6//r/+v/6//r/+v/8//z//P/8//r/
+v/6//r/+P/4//j/+P/4//j/+P/4//j/+P/4//j/+v/6//r/+v/4//j/+P/4//b/9v/2
//b/+P/4//j/+P/2//b/9v/2//j/+P/4//j/+P/4//j/+P/4//j/+P/4//b/9v/2//b/
+P/4//j/+P/6//r/+v/6//z//P/8//z//P/8//3//v/9//3//v/+//7//v/+//7//v/+
//7//P/8//3//f/9///////9//3//f/9//z//P/7//r/+v/6//n/+f/4//j/9v/1//X/
9f/3//X/9f/0//T/9P/0//P/8f/y//L/8v/0//T/9P/0//T/9P/0//T/9P/z//L/8v/z
//P/8//z//H/8f/x//H/8//z//P/9P/0//P/8//z//P/8//z//P/8P/w/+3/6v/m/+L/
4v/l/+v/9f8DABMAJwBAAF0AfgCkAMYA4wD8AAcBCwEOAQUB5ACpAGgAOQAaAAYA9f/s
/+n/7f/z//j/+f/3//b/9v/1//X/9f/1//f/+P/2//b/9v/2//j/9//3//f/9f/1//X/
9f/3//f/9//2//T/9f/1//X/9v/2//b/9v/1//X/9f/1//f/9//3//f/9f/2//b/9v/2
//b/9v/1//X/9f/1//X/9f/1//X/9f/1//X/9v/2//T/9P/z//P/8//z//L/8v/0//T/
9P/0//T/9f/1//X/8//z//L/8v/y//P/8//0//T/9P/z//P/9f/1//b/9v/0//X/9f/1
//X/9f/1//X/9v/2//b/9v/4//j/+P/4//n/+f/5//n/+f/6//r/+f/3//f/+P/5//v/
+//7//z//P/8//v/+//7//v//P/8/////////////f/9//3//v///wAAAAAAAP7//v/+
//7/AAAAAAAAAAABAAEAAAD///3//f/9//3//v/+////AAD+//7//v/+//7//v/+//7/
/v/+//7//v/8//z//P/8//z//P/8//v/+//7//v/+//5//r/+v/6//j/+P/4//j/+f/6
//v/+//5//n/+f/5//z//P/8//z//P/8//z//P/6//r/+v/6//r/+v/6//r/+//8//7/
///+//3/+v/5//v/+//7//z//P/8//r/+v/5//n/+f/5//v/+//7//r/+f/5//r/+v/6
//r/+v/6//j/+P/4//j/+P/4//f/9//5//n/+v/6//j/+P/3//f/9//3//f/9//5//n/
+f/5//j/+P/5//n/+v/6//r/+//8//z/+//7//z//P/9//3/AQAAAP7//v/+//7//P/9
//7//////wAAAAAAAAAAAAAAAAAAAAAAAP7//v///////////wEA///////////+//7/
/f/6//r/+v/7//3//P/8//r/9//3//f/9//1//X/9P/0//b/9v/1//X/9P/0//T/9P/2
//b/9v/2//b/9v/2//b/8//y//L/8//z//P/8//z//H/8f/x//H/8//z//T/9P/z//P/
8//z//X/8f/x//L/8P/r/+j/5v/k/+L/4//n/+///f8NAB8ANgBTAHIAlgC4ANkA8gAB
AQUBCgEDAegAswB0AD8AHAAGAPf/7P/l/+f/7f/y//f/9//0//L/8f/x//P/9f/1//b/
9P/0//T/9P/2//X/9f/1//P/8//z//P/8//z//P/8v/w//H/8f/x//P/9P/1//b/9//3
//f/9//3//f/9//3//X/9v/2//b/9P/0//T/8//0//X/9v/3//b/9f/0//P/9f/1//b/
9v/2//b/9f/1//P/8//y//L/9P/0//T/9P/0//X/9f/1//X/9f/0//T/9P/1//X/9v/0
//T/8//z//X/9f/2//b/+P/5//n/+f/3//f/9//3//b/9v/2//b/+P/4//j/+P/5//n/
+f/5//f/+P/4//f/9//3//j/+f/7//v/+//8//z//P/7//v/+//7//z//P/+////AAAB
AP///////wAAAQACAAIAAgACAAIAAgACAAEAAAD///7//v///////////////////wEA
AAAAAAAA/v/+//7//v/8//z//P/8//7//v/+//7//P/8//z//P/+//7//v/9//3//f/9
//3/+//8//z//P/8//z//P/8//z//P/8//v/+//7//v/+//8//z//P/8//r/+v/6//r/
/P/8//z//P/8//z//P/8//z//P/9//3//f/9//v/+//5//n/+f/6//z//P/6//r/+f/5
//n/+f/7//v/+//6//n/+f/6//r/+v/6//r/+v/6//r/+v/6//j/+P/3//f/+f/5//r/
+v/6//r/+f/5//n/+f/5//n/+//7//v/+//4//j/+f/5//r/+v/6//v//P/8//v/+//8
//z//f/9//v//P/+//7//v/+//7///8AAAEAAQACAAIAAgACAAIAAgACAAIAAgAAAAAA
AwADAAMAAwABAP///////wEAAAAAAP///P/8//z//f/7//r/+v/4//f/9//3//f/9f/1
//T/9P/1//b/9v/3//b/9v/2//b/9f/0//P/8v/z//T/9f/2//X/9P/0//X/9f/1//X/
9f/1//X/9f/1//X/9f/2//b/9f/1//X/9f/1//f/9f/0//T/8//u/+r/5P/k/+X/6f/t
//f/BwAXAC4ASQBmAIgAsADVAPIABwEPARQBEwEAAdcAmABXACoAEgD//+7/5f/p/+3/
9P/3//f/9P/0//X/9f/1//P/8//2//b/9v/2//b/9P/z//P/8//z//P/8//z//P/8//z
//L/8v/z//P/8//z//L/8f/w//H/8f/x//H/8v/z//T/9f/1//b/9v/2//b/9v/2//X/
9P/z//L/8f/z//P/8//z//P/8//0//T/8v/y//H/8f/z//P/8v/y//L/8v/y//L/8P/x
//H/8f/y//P/8//0//T/9f/1//b/9P/0//P/8//1//X/9v/2//b/9//3//f/9//3//f/
9//4//j/+P/4//b/9v/2//b/9//3//f/9//1//b/9v/1//f/9//4//n/9//3//f/+P/4
//j/9//3//n/+f/6//r/+//7//v/+//9//3//f/+////AAAAAAAAAAAAAAAAAAD+//7/
/v/+//3//f/8//v/+//7//v/+//7//r/+v/6//r/+v/6//r/+v/6//r/+v/4//j/+P/4
//j/+P/4//j/+P/4//j/9//3//f/9//3//f/+P/4//j/+P/4//j/+P/6//r/+v/5//f/
9//3//f/+P/4//j/+P/4//j/+P/4//r/+v/6//r/+v/6//r/+v/6//r/+//7//n/+f/3
//f/9//3//f/+P/4//j/9v/2//n/+f/5//n/9//3//f/9v/1//X/9v/2//b/9v/2//b/
9v/2//b/9v/4//j/9//3//X/9f/2//b/9v/2//X/9f/3//f/9//3//n/+f/5//n/9//2
//b/9f/2//b/9v/3//j/+P/3//f/+P/4//n/+f/9/wAAAAABAP7//P/8//z//P/8//3/
/v//////AAAAAAAAAgACAAIAAgACAAIAAAAAAP/////////////9//3//f/9//z//P/7
//r/+v/6//v/+//6//r/+P/3//f/9//3//X/9f/0//T/9P/0//P/8//0//T/9P/0//T/
9P/0//T/9P/0//T/9P/1//T/9P/1//P/8//z//P/9f/1//X/9f/z//P/9P/0//X/9f/1
//X/8//1//X/9P/0/+//7P/o/+T/4P/j/+n/8////w8AIQA6AFcAdgCcAMQA5QD+AA0B
EwEWAREB+ADFAIAARQAiAAoA9//o/+X/5//t//L/8//1//b/9P/z//P/9f/1//P/9P/0
//T/9P/0//L/8f/x//H/8//z//P/8//z//P/8//y//D/8f/x//H/9P/0//T/9P/z//P/
8//z//P/8//z//P/8//0//T/9P/y//L/8v/x//L/8//0//X/9P/z//L/8f/z//P/9P/0
//b/9v/1//X/9f/1//T/9P/z//L/8f/w//H/8//0//X/8//z//L/8v/y//P/8//0//b/
9v/1//X/9//3//j/+P/2//f/9//3//f/9//3//f/+P/4//j/+P/6//r/+v/6//n/+f/5
//n/+f/6//r/+f/7//v//P/9//3//f/9//7//v/+//3//f/7//v//P/8//v/+//7//v/
+//7//v//P/9//7//v/+/wAAAAAAAAAAAAAAAAAAAAD//////v/9//v/+//7//v//f/8
//z//P/8//z//P/8//z//P/8//z//P/8//z//P/8//z//P/8//z//P/8//v/+f/5//n/
+f/7//z//P/8//7//v/+//7//P/8//z/+//5//n/+f/5//z//P/8//z//P/8//z//P/8
//z//P/8//r/+v/6//r/+v/6//v/+//7//v/+f/5//v/+//7//z//P/8//r/+v/7//v/
+//7//n/+f/5//j/+f/5//r/+v/4//j/+P/4//r/+v/6//r/+v/6//n/+f/5//n/+v/6
//j/+P/3//f/9//3//f/9//3//f/9//3//j/+P/5//n/+v/6//r/+//6//r/+f/5//z/
/P/9//3/+//6//z/AAD///7//f/8//3///8BAAMAAgACAAEAAAAAAAAAAAAAAAAAAAD+
//7/AQABAAEAAQABAP////////3//P/8//v/+v/6//r/+//9//z//P/6//f/9//3//f/
9f/1//T/9P/0//T/8//z//T/9P/0//T/9P/0//T/9P/0//T/9P/0//X/9P/0//X/8//z
//P/8//z//P/8//z//X/9f/2//b/9f/1//X/9f/z//P/8f/w//D/7//s/+j/5P/k/+f/
6//1/wMAEwAlADwAVwB2AJwAvgDhAPoABwENARABCwHwALkAeABFACIACgD5/+7/6f/t
//P/9v/3//X/9P/0//X/9//1//X/8//y//P/9P/1//b/9v/1//X/9f/z//P/8//z//X/
9f/1//T/9P/1//X/9f/2//b/9v/2//P/8//z//P/8//z//P/8//1//b/9v/2//T/9P/0
//P/8//z//P/8//1//X/9f/1//P/8//0//T/9P/0//P/8//x//H/8P/w//L/8v/y//L/
9P/1//X/9f/z//P/8v/y//T/9f/1//b/9P/0//P/8//1//X/9v/2//b/9//3//f/9v/1
//T/8//1//b/9//4//b/9v/2//b/+f/5//n/+f/5//r/+v/5//n/+f/6//v/+//7//v/
/P/6//r/+f/5//n/+f/6//r//f/9//3//f/7//v/+//8//3//v/+//7//v/+//7//v/+
//7//v/+///////+//3//f/9//3//f////7//v/+//7//v/+//7//P/8//z//P/6//r/
+v/6//r/+v/6//r//P/8//z/+//7//v/+//7//v//P/8//z/+v/6//r/+v/6//r/+v/5
//v/+//7//v/+v/6//r/+v/6//r/+v/6//j/+P/4//j/+P/4//j/+P/6//r/+//7//v/
+//5//n/+f/5//n/+v/6//r/+P/4//f/9//3//f/+f/5//n/+P/3//f/+P/4//j/+P/4
//j/+P/4//j/+P/4//j/9//3//X/9f/2//b/9P/0//P/8//0//X/9v/3//f/9//3//f/
9P/0//X/9f/2//b/9v/3//j/+P/3//f/+f/6//z//f////7//P/8//z//P/8//z//v//
/wAAAQD//wAAAAAAAAIAAgACAAIAAAAAAP7//v8BAAEAAQABAP///f/9//3/+//6//r/
+f/6//r/+v/7//3//P/8//r/9//3//f/9//3//f/9v/2//T/9P/z//P/9P/0//T/9P/0
//T/9P/0//T/9P/0//T/9f/0//T/9f/z//P/8//z//X/9f/1//X/8//z//T/9P/1//X/
9f/1//f/9//1//T/8v/v/+r/5P/i/+L/5//t//P///8RACUAPgBbAH4ApADIAOcA/gAH
AQ0BEgEHAeQAqwBsADkAGgAEAPX/6v/l/+v/8f/0//n/+//6//b/8//1//X/8//z//b/
9P/0//T/9P/2//X/9f/1//X/9f/1//X/9f/1//X/9P/0//X/9f/1//T/9P/0//T/8//z
//P/8//z//P/8//z//P/9P/0//T/9P/0//T/8//z//P/8//z//X/9f/1//X/8//z//T/
9P/0//T/8//z//P/8//y//L/8v/y//L/8v/y//P/8//z//P/8//y//L/9P/1//X/9v/0
//T/8//z//P/8//0//T/9P/1//X/9f/1//X/9f/1//b/9v/2//b/9v/2//b/9v/3//f/
9//3//X/9v/2//X/9f/1//b/9//3//f/9//4//j/+P/3//f/+f/5//r/+v/7//v/+//7
//v/+//7//z/+//8//z//P/6//r/+v/6//z//P/8//z//f/9//z/+//7//v/+//7//3/
/P/8//z/+v/6//r/+v/6//r/+v/6//r/+v/6//r/+v/6//r/+v/8//z//P/7//v/+//7
//v/+v/6//n/+P/6//r/+v/6//r/+v/6//n/+f/5//n/+f/6//r/+v/6//r/+v/6//r/
+v/6//r/+v/8//z//P/8//z//P/9//3//f/9//v/+//7//v/+//8//z//P/6//r/+v/5
//j/9//5//n/+f/4//f/9//4//j/+P/4//j/+P/2//b/9v/2//b/9v/1//X/9v/3//n/
+v/4//j/9//3//f/9//3//f/9//3//f/9//4//j/+f/5//j/+P/4//n/+f/4//b/9f/3
//j/+v/7//3//P/+//3//P/7//r//P/9//7////9//7//v/+/wAAAAAAAAAAAAAAAP7/
/v/9//3//f/9/////f/9//3/+//6//r/+f/4//j/+P/5//v/+v/6//j/9f/1//X/9f/0
//X/9f/2//T/9P/z//P/9P/0//T/9P/0//T/9P/0//T/9P/0//T/8//y//L/8//z//P/
8//z//X/9f/1//X/9//3//j/+P/1//X/9f/1//f/9//1//T/8v/v/+z/6v/k/+D/4f/l
/+v/8/8DABcALABLAG4AkgC4AN8A/AARARcBHAEbAQoB4wCkAF8ALgAUAAEA8P/n/+f/
6//w//X/9//4//j/9//z//P/9//3//b/+P/4//j/+P/2//X/9f/1//X/9f/1//X/9//3
//f/9v/2//f/9//3//b/9v/2//b/9f/1//X/9f/3//f/9//3//X/9v/2//b/+P/4//j/
9//3//f/9//3//f/9//3//f/9f/1//b/9v/4//j/9//3//X/9f/0//T/9P/0//T/9P/0
//X/9f/1//P/8//y//L/8v/z//P/9P/0//T/8//z//T/9f/3//j/9v/3//f/9//5//n/
+f/5//r/+v/6//r/+v/6//r/+v/7//v/+//7//v//P/8//v/+f/5//r/+//9//3//f/+
//7//v/9//3//////wAAAAD//////////wEAAQABAAIAAQACAAIAAgACAAIAAgACAAIA
AgACAAIAAQABAAAA/////////////////v/+//7//v/+//7//v/+//7//v/+//7//v/+
//7//P/8//z//P/+//7//v/9//3//f/9//3/+//8//z//P/+//7//v/+//z//P/8//v/
/P/9//7///8AAAAAAAAAAP7//v/+//7//v/+//7//v8AAAAAAAAAAP7//v//////AQAB
AP////////////8AAP7//v/8//z//f/9//3//f/////////+//3//f/+//7//P/8//z/
/P/9//7///8AAP///v/8//v/+//7//z//P/8//z/+//7//v/+//7//v/+//7//v/+//4
//j/+f/5//z//P/8//3//v/+//3//f/+//7/////////AAAAAP//AAD+//7//v/+/wAA
AQACAAMAAwAEAAQABAAEAAQABAAEAAQABAACAAIAAQABAAEAAQADAAEAAQABAAEAAAAA
AP///P/8//z//f////7//v/8//v/+//7//v/+f/5//j/+P/2//b/9f/1//b/9v/2//b/
9v/2//b/9v/0//T/9P/0//X/9P/0//X/9f/1//X/9f/3//f/9//3//X/9f/2//b/9f/1
//X/9f/1//X/9//0//D/7//s/+b/4v/k/+X/6f/x////DQAfADQAUQByAJIAtgDZAPYA
CQERARYBEwEAAdMAkgBXADAAFAABAPD/5//n/+//9v/7//n/9v/2//f/9f/1//X/9f/4
//b/9v/2//b/9f/z//L/8f/z//P/8//z//P/8//z//L/9P/1//X/9f/2//b/9v/2//X/
9f/1//X/9f/1//X/9f/0//T/8//y//T/9P/0//P/8//z//P/8//z//P/8//z//X/9f/2
//b/9v/2//X/9f/1//X/9P/0//T/9P/0//T/8v/z//P/8//1//X/9P/0//T/9f/1//b/
9P/0//P/8//1//X/9v/2//T/9f/1//X/9//3//f/9//4//j/+P/4//j/+P/4//j/9//3
//f/9//5//r/+v/5//n/+f/6//v/+//7//v//P/6//r/+f/5//v/+//8//z/+//7//v/
+//9//3//f/+//z//P/7//r//P/8//z//P/9//7///8AAP3//f/8//v//f/9//3//f/9
//z//P/8//r/+v/6//r//P/8//z//P/6//r/+v/6//z//P/8//z/+v/6//r/+f/5//n/
+f/5//v//P/8//z/+v/6//r/+v/6//r/+v/5//v/+//7//v/+//6//n/+P/6//r/+v/6
//r/+v/6//r/+P/4//j/+P/4//j/+f/5//n/+f/3//f/9//3//f/+P/6//r/+P/4//n/
+f/5//n/+f/5//n/+P/3//f/+P/4//b/9v/2//b/+P/4//j/+P/2//b/9f/1//b/9//5
//r/+P/4//f/9//3//f/9//3//f/9//3//f/9P/0//X/9f/4//j/+P/5//r/+v/5//n/
+v/6//v/+//7//r/+v/6//r/+v/6//r/+v/7//z//f/9//7//v/+/wAAAAAAAAAA/v/+
//z//P///////////////f/9//3/+//6//r/+f/4//j/+P/5//f/9v/2//T/9f/1//X/
9f/1//X/9P/0//P/8v/w/+//8v/y//L/8v/y//L/8v/y//L/8v/y//L/8f/w//D/8f/v
/+//7//v//H/8f/x//H/8f/x//L/8v/v/+//7//v/+//8f/v/+r/6P/p/+b/4v/i/+L/
4//p//X/BQAVACkARABjAIYAqgDKAOUA+gADAQkBCAH3AMwAjwBUACsADgD+/+//5P/j
/+f/7//0//f/8//w/+7/7f/t/+3/7//v/+7/7v/u/+7/7v/u/+3/7f/t/+3/7f/t/+3/
7f/t/+3/7P/s/+3/7f/t/+7/7v/u/+7/7f/t/+3/7f/t/+3/7f/t/+3/7v/u/+7/7P/s
/+z/6//r/+v/6//r/+v/6//r/+v/6//r/+z/7P/q/+r/6f/p/+v/6//q/+r/6v/q/+r/
6v/q/+v/6//r/+v/6//q/+r/6v/r/+v/7P/s/+z/6//r/+v/6//s/+z/6v/r/+v/6//t
/+3/7f/t/+7/7v/u/+7/7v/u/+7/7v/v/+//7//v/+3/7v/u/+3/7//v//D/8f/v/+//
7//w//L/8v/x//H/8f/x//L/8v/y//H/8P/v//D/8f/y//T/9f/2//b/9v/0//T/9P/0
//b/9v/2//b/9f/1//T/8//z//P/8//z//P/8v/y//L/8v/y//L/8v/y//L/8v/y//D/
8P/w//D/8P/w//D/8P/x//L/8//z//H/8f/x//H/8f/y//L/8v/w//D/8P/w//D/8P/w
/+//8f/x//H/8f/w//D/8P/w//L/8v/y//L/9P/0//T/9P/y//L/8v/y//D/8P/x//H/
8f/x/+//7//w//H/8v/0//L/8v/w//D/8f/x//H/8f/z//P/8//y//H/8f/y//L/8v/y
//L/8v/w//D/8P/w//L/8v/x//H/7//v//D/8P/u/+7/7f/t/+//7//v/+//7f/t/+3/
7f/t/+7/8P/x//L/8v/y//P/9P/0//P/8//0//b/9v/0//T/9P/0//T/9f/2//f/9//4
//j/+P/2//b/9v/2//j/+P/2//b/9//3//f/9//3//X/9f/1//P/8v/y//H/8P/w//D/
8f/z//L/8v/w/+//7//v/+//7f/t/+z/7P/s/+z/6//r/+z/7P/s/+z/7P/s/+z/7P/s
/+z/7P/s/+3/7P/s/+3/7f/t/+3/7f/t/+3/7f/t/+v/6//s/+z/6//r/+v/6//t/+3/
7f/s/+z/6f/k/+D/3v/a/9n/3f/l/+3/+f8JACAAOwBaAH4AogDHAOYA/QAJARABDwEE
Ad8AogBfAC4AEAD7/+r/4f/f/+P/6P/r/+3/7v/s/+v/6//t/+3/7f/u/+z/7P/s/+z/
7P/r/+v/6//r/+v/6//r/+v/6//r/+r/6//t/+7/7//u/+7/7v/u/+3/7f/t/+3/7f/t
/+3/7f/t/+7/7v/u/+z/7P/s/+v/6//r/+v/6//p/+n/6f/p/+r/6//t/+7/7P/s/+v/
6//r/+v/6v/q/+r/6v/q/+r/6v/r/+v/6//r/+v/6v/q/+r/6//r/+z/6v/q/+n/6f/r
/+v/7P/s/+z/7f/t/+3/7f/t/+3/7f/u/+7/7v/u/+7/7v/u/+7/7f/t/+3/7f/v//D/
8P/v/+//7//w//H/8f/x//H/8v/y//L/8f/x//H/8f/y//L/8//z//P/8//z//P/8//0
//f/+P/4//j/9v/2//b/9v/0//T/9P/0//X/9f/0//P/8f/x//H/8f/x//D/8P/w//D/
8P/w//D/8P/w//D/8P/x//L/8//0//L/8v/y//L/8v/y//L/8f/v/+//7//v/+//8P/w
//D/8v/y//L/8v/x//D/7//t/+7/7//w//H/9P/0//T/9P/0//T/9P/0//T/9P/0//T/
9P/0//T/9P/0//T/9f/1//X/9f/z//P/8f/x//H/8v/y//L/8P/w//P/8//z//P/8//z
//P/8v/v/+//8P/w//L/8v/y//L/8v/y//L/8v/y//L/8f/x/+//7//w//D/8v/y//H/
8f/x//H/8f/x/+//7//v/+//7v/u/+//7//y//L/8v/z//X/9v/2//f/8v/y//X/9f/0
//b/9v/2//b/9f/1//X/9f/2//j/+f/6//j/+P/4//j/+v/6//j/+P/5//n/+f/5//j/
9f/0//P/9f/0//T/8//y//L/8v/z//P/8v/y//D/7//v/+//7//v/+//7v/u/+z/7P/r
/+v/7P/s/+z/7P/s/+z/7P/s/+z/7P/s/+z/6f/o/+j/6f/q/+v/7P/t/+3/7f/t/+3/
7f/t/+7/7v/t/+3/7f/t/+3/7//t/+z/7P/p/+T/3v/Y/9T/1f/X/93/5//3/w0AJgBF
AGgAjAC2AN0A/AAVASMBJgEjARQB7wCwAGkANAAUAP3/6v/d/9v/4f/o/+3/7//u/+z/
6f/p/+v/6//t/+7/7v/u/+7/7v/u/+3/7f/t/+3/7f/t/+3/7f/t/+3/7P/s/+3/7f/t
/+3/7P/r/+r/6//t/+//8f/w/+//7v/t/+3/7v/u/+7/7v/u/+7/7f/t/+3/7f/t/+7/
7//w//H/8P/v/+//7v/s/+z/6//r/+v/6//q/+r/7P/s/+z/7P/q/+v/6//r/+v/6//q
/+r/7P/t/+3/7v/w//D/7//v/+//7//w//D/7v/v/+//7//v/+//7//v/+7/7v/u/+7/
7//w//H/8v/z//P/8//z//X/9v/2//X/9//3//j/+f/2//X/9P/0//P/8v/w/+//8P/x
//P/9P/2//f/+P/5//n/+f/5//r/+v/6//n/+P/6//r/+v/6//j/+P/4//j/9//3//b/
9f/3//f/9//3//b/9P/z//L/8//0//X/9v/0//T/9P/0//L/8v/y//L/9P/0//T/9P/1
//b/9//3//f/9//3//f/9v/2//X/9P/2//b/9v/2//b/9v/2//X/9f/1//X/9f/2//b/
9v/2//j/+P/4//j/+P/4//j/+P/2//b/9v/2//j/+P/5//n/+f/5//f/9//3//f/9//4
//j/+P/2//b/+f/5//n/+f/5//n/+f/4//X/9f/2//b/+P/4//j/+P/4//j/+P/4//b/
9v/1//X/8//z//T/9P/1//b/9v/3//X/9f/1//X/8//z//P/8//0//T/9f/1//b/9v/2
//f/+v/6//n/+f/4//b/9//5//j/+f/6//v//P/7//v/+//7//v//P/8//z/+v/6//r/
+v/8//z/+v/6//v/+//7//v/+f/3//f/9//3//b/9v/1//X/9v/3//n/9//2//b/9P/z
//P/8//z//H/8f/w//D/8P/w/+//7//w//D/8P/w//D/8P/w//D/8P/w//D/8P/t/+z/
7P/t/+3/7f/t/+3/7f/t/+3/7f/v/+//8P/w/+//7//v/+//6//p/+v/6v/o/+n/6P/i
/9r/2P/Z/9v/3//p//f/CwAkAEMAZACIALAA2QD6ABUBIwEoAScBGgH7AMIAewBAABoA
AwDw/+H/2f/b/+T/6f/t/+z/7P/t/+//7//v/+3/7v/w//D/8P/w/+7/7f/t/+3/7f/t
/+3/7f/r/+v/6//q/+z/7f/t/+3/8P/w//D/8P/t/+3/7f/t/+//7//v/+//7v/u/+3/
7P/s/w==
         </WaveFormData>
      </LeadData>
      <LeadData>
         <LeadByteCountTotal>10000</LeadByteCountTotal>
         <LeadTimeOffset>0</LeadTimeOffset>
         <LeadSampleCountTotal>5000</LeadSampleCountTotal>
         <LeadAmplitudeUnitsPerBit>4.88</LeadAmplitudeUnitsPerBit>
         <LeadAmplitudeUnits>��V</LeadAmplitudeUnits>
         <LeadHighLimit>2147483647</LeadHighLimit>
         <LeadLowLimit>268435456</LeadLowLimit>
         <LeadID>V6</LeadID>
         <LeadOffsetFirstSample>0</LeadOffsetFirstSample>
         <FirstSampleBaseline>0</FirstSampleBaseline>
         <LeadSampleSize>2</LeadSampleSize>
         <LeadOff>FALSE</LeadOff>
         <BaselineSway>FALSE</BaselineSway>
         <ExcessiveACNoise>FALSE</ExcessiveACNoise>
         <MuscleNoise>FALSE</MuscleNoise>
         <LeadDataCRC32>2378346562</LeadDataCRC32>
         <WaveFormData>
+P/4//j/+P/2//b/9v/2//j/+P/4//j/+f/6//v//P/8//z//P/8//r/+v/6//r/+//8
//3//v8AAAAAAAAAAAAAAAAAAAAAAAAAAAAAAAABAAIAAwAEAAIAAgACAAIAAgACAAIA
AgAEAAQABAAEAAIAAgACAAIAAAAAAAAAAAD+//7//v/+/wAAAAAAAAAA///+//3//P/6
//r/+v/6//z//P/8//z//P/8//z//P/6//r/+v/6//z//P/8//z//P/8//z//P/8//z/
/P/8//z//P/8//z/+v/6//r/+v/4//j/+P/4//r/+v/6//r//P/8//z//P/6//r/+v/6
//z//P/8//z/+//6//n/+P/6//r/+v/6//r/+v/6//r/+v/6//r/+v/8//z//P/8//r/
+v/6//r/+P/4//j/+P/4//j/+P/4//r/+v/6//r//P/8//z//P/7//r/+f/4//j/+P/4
//j/+P/4//j/+P/4//j/+P/4//r/+v/6//r/+v/6//r/+v/6//r/+v/6//r/+v/6//r/
+v/6//r/+v/8//z//P/8//7//v/+//7//v/+//7////+//7//v////////8AAAAAAAAA
AAAAAAD+//7//v/+/wEAAQD//////////////f/9//z//P/8//z//f/9//v/+v/5//j/
+P/3//f/9v/2//j/+P/4//f/9f/1//X/9f/3//f/9//3//X/9f/0//T/9P/0//P/8//2
//b/9v/2//T/9P/0//T/9v/2//b/9v/2//f/9//3//f/9v/4//b/8//0//P/7v/s/+f/
6P/q/+3/9v8AAAkAFwApAD8AWgB3AJAAqQC9AMQAxADGAMIAqwB/AE8AMAAcAA0AAgD8
//r/+v/9////AAD+//z/+f/6//r/+f/3//f/+f/4//j/+P/4//n/+P/4//j/9v/2//f/
9//3//f/9v/2//b/9v/2//b/9v/3//f/9//2//b/9v/3//f/9//3//f/9//3//b/9v/2
//b/9f/1//X/9f/1//X/9f/1//X/9f/2//b/9v/3//X/9P/0//T/9P/z//P/8//1//X/
9f/1//X/9f/1//X/9f/1//X/9f/1//b/9v/2//b/9//3//f/9//3//j/+P/3//f/+P/4
//j/+P/4//j/+//7//z//P/9//3//f/9//7//v/+/////v/+//7//v/+//7/////////
////////AQABAAIAAgACAAIAAgADAAUABAAEAAQAAgACAAIAAgAAAAAAAQABAP//////
////AAAAAAAAAAD////////+//3//f/8//z//v/+//7//v/8//v/+//7//v/+//7//v/
+//7//v//P/6//r/+v/6//r/+v/6//j/+v/6//r/+v/4//n/+f/5//n/+f/5//n/+v/6
//r/+v/4//j/+P/4//v//P/8//z/+f/5//n/+f/5//n/+f/6//r/+f/5//n/+v/8//3/
/v/9//r/+f/4//r/+v/6//v/+f/5//j/+P/4//n/+f/4//r/+//7//n/+f/5//n/+f/5
//n/+v/6//f/9//3//f/9//2//b/9v/5//n/+f/5//j/+P/4//j/9v/3//f/9//5//n/
+f/5//j/+P/4//n/9//3//j/+P/6//r/+v/6//v/+//8//z/AAD+//7//v/+//7//P/8
//3//v/8//z//f/9//3//v/+//7/AAAAAAAAAAD+//7//v///wAA//8AAAEAAQABAP//
///8//z//P/8//3//f/7//r/+f/4//j/9//1//T/9P/0//b/9v/1//X/9f/1//X/9f/3
//f/9//3//X/9P/0//T/9P/z//P/9P/y//L/8v/y//L/8v/y//L/9P/0//T/9P/1//X/
9f/1//b/8v/y//X/9P/v/+z/6v/n/+b/5v/p/+7/+v8HABEAIQA5AFIAbQCIAKEAtQC+
AMAAwAC+AKkAhQBXADIAHAANAAIA/P/4//b/+f/7//7//v/8//n/9v/2//f/+f/5//n/
9//2//X/9P/1//T/9P/0//T/9P/1//X/8//z//L/8v/y//L/8v/y//T/9f/1//X/9P/0
//T/9f/1//X/9f/1//X/9f/0//T/9P/0//P/8//1//X/9f/1//P/8//z//P/8v/y//L/
8//1//T/9P/0//T/8//z//P/8//z//P/8//x//H/8f/x//P/8//z//P/9f/2//b/9v/0
//X/9f/1//f/9//4//j/+f/5//r/+v/6//r/+v/6//n/+f/6//r/+//7//v/+//8//z/
/P/9//z//P/8//z//P/8//3//f////////////////8AAAAAAAAAAAAAAQADAAIAAgAC
AAAAAAAAAAAAAAAAAAEAAQABAAEAAQABAP///v/9//z//f/9//3//P/7//v/+v/6//z/
/P/8//z/+//5//j/9//4//n/+v/7//3//f/9//7//f/8//v/+v/6//r/+v/4//j/+P/4
//j/+v/7//v/+//5//n/+f/5//j/+P/4//j/+v/6//r/+v/5//r/+v/6//n/+f/5//n/
+f/5//n/+v/6//n/+f/5//v//P/8//z/+v/4//j/+P/4//j/+P/5//v/+//6//r/+P/5
//n/+P/6//v/+//5//n/+f/5//n/9//3//j/+P/3//f/9//3//n/+P/4//j/+f/5//n/
+f/4//j/+P/4//b/9//3//f/+f/5//n/+f/4//j/+P/5//n/+f/6//r/+P/4//j/+P/5
//n/+v/6//r/+v/8//z//P/8//z//P/9//7//v/+///////9//7//v/+/wAAAAAAAAAA
AgACAAIAAwABAP///////wEAAQD//////P/8//z//P/7//v/+f/4//f/9v/2//X/9f/0
//T/9P/1//b/9v/3//f/9//3//f/9P/z//L/8f/y//L/8//0//T/8//z//T/9P/0//T/
9P/0//T/9P/0//T/9P/0//T/9f/1//X/9f/0//T/9P/x//L/8f/w/+z/5//m/+j/6//s
//L///8JABkALQBEAF8AfgCbALMAwgDGAMgAxgC7AJ8AcQBEACYAFQAIAPz/9v/2//f/
+f/8//z/+v/3//j/+P/1//P/8//3//b/9v/2//b/9f/0//T/9P/0//T/9f/1//X/9f/0
//T/9P/0//T/9P/y//P/8//z//L/8v/y//P/9f/1//X/9f/1//X/9P/0//b/9v/1//X/
9P/z//L/8f/z//P/8//z//T/9P/0//X/9//2//b/9v/0//P/8//z//P/8//z//P/8//z
//P/8//1//X/9f/1//X/9v/2//b/9P/1//X/9f/1//X/9v/2//f/9//4//j/+v/6//r/
+v/5//n/+v/6//v/+//7//v//P/8//z//f/+//7//v/+//7//v///////f/9//3//f//
////AAAAAAAAAAAAAAEAAQAAAAAAAAAAAAAAAAAAAAIAAgADAAMAAQABAAEAAQD+//7/
/v/+//3//f/9//z/+//7//r/+v/6//r/+v/6//r/+f/5//n/+f/5//n/+f/5//n/+f/6
//r/+v/6//r/+v/6//r/+P/4//j/+P/4//r/+//7//v/+f/5//n/+f/6//r/+v/6//j/
+P/4//j/+f/6//r/+v/5//n/+f/5//v/+//7//z/+v/5//n/+f/5//r/+v/6//z/+v/6
//r/+v/6//r/+//5//n/+P/4//j/+f/5//j/9v/3//f/9f/3//f/9//3//f/9//4//j/
9//3//f/9//5//j/+P/4//j/9//2//X/9v/2//b/9v/4//n/+f/5//n/+f/5//n/9//2
//X/9f/1//X/9v/2//j/+P/4//j/+f/5//r/+v/+//7////+//z/+v/6//r/+v/6//r/
+//8//7//v//////AQACAAIAAgAAAAAAAAAAAP7//v/+////AQD//////////////f/9
//r/+v/6//r/+f/5//f/9v/3//b/9v/1//f/9v/2//b/9P/0//P/8//1//X/9f/1//P/
8//z//P/9f/0//T/9P/0//P/8//0//T/9P/0//T/9P/0//T/9P/y//L/8v/y//X/9f/1
//X/8v/0//T/9f/0//H/7P/q/+X/4v/i/+n/8P/4/wMADwAhADcAUgBxAI4AqQC9AMYA
yADKAMgAtwCRAF8AOgAiABEAAgD4//T/9v/5//v/+v/8//z/+//4//j/+f/3//f/9//2
//b/9v/2//X/9P/0//T/9P/0//X/9f/1//X/9P/0//L/8v/y//L/9P/1//X/9f/y//L/
8v/z//P/8//z//P/9f/1//T/9P/0//T/8//z//X/9f/1//X/9P/z//L/8f/0//T/9P/1
//f/9v/2//b/9v/1//X/9f/0//P/8v/x//L/8//0//X/8//z//P/8//z//T/9P/0//T/
9f/1//X/9//3//j/+P/3//f/+P/4//j/+P/4//j/+f/5//r/+v/9//3//f/9//z//P/8
//3//v/+//7//v8AAAAAAQABAAEAAQABAAEAAQABAAIAAgAAAAAAAAABAP///v/+//7/
AAAAAAAAAAAAAAAAAQABAAEAAQABAAEAAAAAAAAAAAD////////+//3//f/8//z//P/8
//z//P/8//v/+//7//3//f/9//3/+//7//v//P/6//r/+v/6//r/+v/6//j/+v/6//r/
+v/6//v/+//7//v/+//7//v/+v/6//r/+v/4//j/+P/4//v//P/8//z//f/9//3//f/7
//v/+//8//r/+f/5//n/+//8//z//P/8//r/+v/6//r/+v/6//v/+f/5//j/+P/6//v/
+//6//j/+f/5//f/9//3//f/9//3//f/+P/4//f/9//3//f/+f/4//j/+P/5//n/+f/5
//b/9v/2//b/9v/3//f/9//3//f/9//3//j/+P/4//n/+f/5//r/+v/6//r/+v/6//n/
+f/6//r/+v/6//v//v/8//z//P/8//7//v///wAA/v/+/////////wAAAAAAAP7//v/+
//7/AAAAAAAAAQABAP/////////////9//3//P/8//z//P/9//3/+//6//n/+P/4//f/
9//2//b/9v/0//T/8//z//X/9f/1//X/8//z//P/8//z//L/8v/y//T/8//z//T/9P/0
//T/9P/y//L/8v/y//P/9P/1//b/9f/1//X/9f/0//T/8v/x//L/8f/u/+r/5//m/+j/
7f/0//z/BwAVACcAOwBSAG8AjAClALkAwgDCAMQAxACxAIkAWwA2ACAAEQAEAP7/+v/6
//3//f/8//z/+v/5//r/+v/5//f/9f/1//X/9v/3//j/9//2//b/9v/1//T/9P/z//X/
9f/0//T/9P/0//T/9P/0//X/9f/1//T/9P/0//X/9f/1//X/9f/1//X/9P/0//L/8v/x
//H/8//z//P/8//1//X/9f/1//T/9P/0//X/8//y//L/8v/y//H/8f/x//P/8//z//P/
9f/1//X/9f/z//P/8//z//T/9v/3//j/9//3//b/9f/1//X/9v/2//f/9//4//j/9v/2
//b/9v/5//n/+v/6//v/+//7//v//P/8//z//f/+//7//v/+//7//v//////AQABAAEA
AQD/////AAAAAAAAAAAAAAEAAQAAAAAAAAD+//7//v/+//7//v/////////////////+
//7//v/+//3//f/9//z/+//7//r/+v/8//z//P/8//7//f/9//3/+//7//v/+//5//n/
+f/6//r/+v/6//r//P/8//z/+v/8//z//P/8//r/+//7//v/+f/5//n/+f/6//r/+v/6
//r/+v/6//r/+f/6//r/+v/7//v/+//7//n/+f/5//r/+v/5//n/+f/5//r/+v/6//r/
+P/4//j/+P/4//j/+f/5//n/+P/4//j/+f/5//j/+v/7//v/+f/3//f/9//3//n/+f/6
//r/+f/5//n/+f/5//j/+P/4//f/9//3//f/9v/2//b/9v/4//n/+f/5//n/+f/5//n/
9v/2//b/9//3//f/+P/4//j/+P/4//j/+//7//z//P/+//7//f/+//z//P/8//z//P/8
//3//v/+//7//////wEAAgACAAIAAAAAAAAAAAACAAIAAgADAAEA/////////f/9//v/
+//8//z//P/8//3//f/7//r/+f/4//j/9//3//b/9v/2//b/9v/1//X/9f/1//X/9f/1
//X/9f/1//X/9P/0//T/9v/1//X/9v/0//T/9P/0//T/9P/0//T/9P/0//T/9P/3//f/
9//3//j/9v/2//X/9P/x/+7/6P/l/+b/6v/t//L//P8HABUAJwA9AFoAeQCUAK8AvwDC
AMQAyADCAKkAfwBTADAAGgANAAQA/P/2//b/+//7//7/AAD+//v/+P/4//n/9//1//f/
9v/2//b/9v/3//b/9v/2//b/9v/3//f/9//3//b/9v/2//b/9v/2//T/9f/1//X/9P/0
//T/9f/1//X/9f/1//f/9//2//b/9v/2//X/9f/z//P/8//z//X/9f/1//X/9P/0//T/
9f/1//T/9P/0//T/8//z//P/9f/1//X/9f/1//X/9f/1//X/9f/1//X/9f/2//b/9v/2
//f/9//3//f/9//4//j/+f/5//r/+v/6//r/+v/6//v/+//8//z/+//7//v/+//8//z/
/P/9//7//v/+//7/AAAAAAEAAQABAAEAAQABAP////8AAAAAAAAAAAAAAQABAAAAAAAA
AAIAAgACAAIAAgACAAMAAwD///////////7//v/+//7//////////v/7//v/+v/6//r/
+v/6//r//P/7//v/+//5//n/+f/5//n/+f/5//r/+v/6//r/+v/8//z//P/6//j/+P/4
//j/9v/3//f/9//5//n/+f/5//r/+v/6//r/+P/4//j/+P/5//r/+v/6//v/+//7//v/
+//7//v//P/8//v/+//7//v//P/8//z//P/6//r/+v/8//z//P/9//3//f/8//z/+//7
//r/+P/6//v/+//5//n/+f/5//n/+f/5//r/+v/3//f/9//3//f/9v/2//b/+P/5//r/
+//4//j/+P/4//j/+f/5//n/+f/5//n/+f/4//j/+P/5//n/+f/6//r/+P/4//j/+P/7
//v//P/8/wAA/v/+//z//P/8//z//v/+////AAD+//7//////wEAAgACAAIAAgACAAIA
AgABAAAA/////wEA//////////////3//f/+//7//v/+///////9//z/+//6//r/+f/7
//r/+v/6//j/+P/3//f/9//3//f/9//3//f/9//3//f/9v/2//b/9P/z//P/9P/0//T/
9P/0//b/9v/2//b/+P/4//j/+P/4//f/9v/1//j/9v/2//f/9P/x//D/7v/p/+b/5v/p
/+z/9P///wsAGwAzAEwAaQCIAKUAuwDKAM4A0ADQAMUAqwB/AE4ALAAZAAwAAAD6//r/
+//9//7/AAACAAEA/P/4//n/+f/7//n/+v/6//r/+v/3//b/9v/2//b/9v/3//f/9//3
//b/9v/4//j/+P/4//b/9//3//f/+P/4//j/+f/5//n/+f/5//f/9//2//b/+P/4//f/
9//3//f/9//3//f/9//3//f/9v/2//b/9//5//j/+P/4//j/9//3//f/9//3//f/9//3
//f/9//3//f/9//3//f/9//4//j/+P/2//f/9//3//j/+f/7//z/+//7//z//P/8//z/
/P/8//3//f/+//7///////////8AAAAAAAABAAAAAAAAAAAAAgACAAMAAwAFAAUABQAF
AAMAAwAEAAQABgAGAAYABwAFAAQABAAEAAQABAAEAAQABAAEAAUABQADAAMAAwADAAAA
AAAAAAAA/////////v/9//3//P/8//z//P/8//z//v/9//3//f/9//3//f/9//3//f/9
//7//P/8//z//P/8//z//P/6//r/+v/6//r/+v/7//v/+//9//3//f/9//r/+v/6//r/
/P/8//z//P/9//7//v/+//3//f/9//3//f/9//3//v/+//3//f/9//3//v/+//7/AAD+
//7//v/8//z//P/9//3//f/8//z//P/9//3//P/+///////9//v/+//7//v/+//7//z/
/P/8//3//v////3//P/8//z/+//7//v/+//6//r/+v/6//r/+//7//v/+//7//v/+//4
//j/+P/5//v/+//8//z//P/8//z//P/9//3//v/+//7//v////7//v/+//7//v/+/wAA
AAABAAIAAAAAAAEAAQABAAIAAgACAAIAAgACAAIAAgACAAIAAwADAAEAAQABAAMAAwAB
AAEAAAAAAAAAAAABAAEA///+//3//P/8//v/+//6//r/+v/4//j/9//3//f/9//3//f/
9//3//f/9//3//b/9v/2//b/9f/1//b/9v/2//b/9v/2//b/9v/2//b/9v/2//b/9//3
//f/9//4//j/+P/1//T/8//w/+z/6f/o/+r/7f/0//z/BwATACMAOQBQAGsAhgCjALcA
xADIAMwAzAC/AJ8AcQBIAC4AGwAMAAIA+P/4//3/AQACAAAA/v////7//P/7//v/+//9
//v/+v/5//j/9//2//b/9v/2//b/9//3//X/9f/0//T/9v/2//b/9v/2//f/9//3//b/
9v/2//f/9f/1//X/9f/z//P/8v/y//T/9P/z//P/8//z//P/8//z//P/8//z//T/9P/0
//X/9//2//b/9v/2//X/9f/1//X/9f/1//X/8//z//P/8//z//P/8//z//X/9v/2//b/
9P/1//X/9f/1//X/9v/2//f/9//4//j/+P/4//j/+P/7//v//P/8//3//f/9//3//v/+
//7///8AAAAAAAAAAAAAAAABAAEAAQABAAEAAQD/////AAAAAAIAAgACAAMAAQAAAAAA
AAACAAIAAgACAP///v/+//3//P/9//7///8AAAAAAAAAAP3//f/9//z//f/9//z//P/8
//z//P/8//z/+//7//v/+//7//v/+//5//n/+f/6//z//P/8//z//P/8//z/+v/6//r/
+v/6//r/+//7//v/+f/5//n/+f/6//r/+v/6//r/+v/6//r/+P/4//f/9v/3//f/9//3
//f/9//3//j/+P/3//f/9//5//r/+v/6//r/+P/4//j/+P/4//j/+f/5//n/+P/4//j/
+f/5//j/+P/5//n/9//3//f/9//3//X/9f/2//b/9//3//f/9//3//b/9v/2//n/+f/5
//n/+P/4//j/+P/2//f/9//3//X/9f/1//X/9P/0//T/9f/3//f/+P/4//j/+P/4//j/
+f/5//r/+v/8//z/+f/4//r/+v/6//r/+v/6//v//P/8//z//f/9////AAAAAAAA/v/+
//7//v8AAAAAAAABAP///f/9//3//f/9//v/+//6//r/+v/6//n/+f/3//b/9v/2//f/
9//1//T/9P/0//L/8v/x//H/8//z//P/8//x//H/8f/x//H/8P/w//D/8P/v/+//8P/y
//L/8v/y//L/8v/y//L/8v/y//L/8v/y//H/8P/v//D/8P/u/+v/6v/r/+r/5v/l/+T/
6P/t//T//v8JABcAKwBDAF4AewCWAKsAuQC+AMAAwAC2AJcAawBDACQAEgAHAPz/9P/y
//T/9//5//z/+v/2//P/8v/y//P/8//z//H/8P/w//D/8P/x//D/8P/w/+7/7v/v/+//
7f/t/+z/7P/s/+z/7P/s/+7/7//v/+//7v/u/+7/7//t/+3/7f/t/+//7//u/+7/7v/u
/+3/7f/r/+v/6//r/+3/7f/t/+3/7P/s/+z/7f/t/+z/7P/s/+7/7f/t/+3/6//r/+v/
6//r/+v/6//r/+v/6//r/+v/7f/u/+7/7v/s/+3/7f/t/+//7//w//D/7//v//D/8P/y
//L/8v/y//P/8//0//T/8//z//P/8//0//T/9P/1//b/9v/2//b/9v/2//f/9//3//f/
9//3//f/9//4//j/+P/4//j/+f/2//T/8//y//P/9P/1//b/+P/4//n/+f/3//f/9//3
//j/+P/4//j/9f/1//X/9P/1//X/9P/0//L/8v/y//L/8v/x//H/8f/x//H/8f/x/+//
7//v//D/8P/w//D/8P/x//L/8//y//L/8v/y//L/8v/z//P/8//x//H/8f/x//D/8P/w
//D/8P/w//D/8P/v//D/8P/w//H/8f/x//H/8//z//P/9P/y//H/8f/x//H/8v/y//L/
8v/w//D/8P/y//L/8v/z//P/8//y//L/8P/x//H/8P/y//P/8//x//P/8//z//P/8v/x
//H/8P/x//H/8f/x//P/8v/y//L/8f/x//H/8f/w//D/8P/w//D/8f/x//H/7//v/+//
7//w//D/8P/x//H/8f/y//L/9P/0//T/9P/1//f/+P/2//b/9v/2//j/+P/5//r/+P/4
//n/+f/3//j/+P/4//r/+v/6//r/+v/6//r/+//5//f/9//3//n/+f/3//f/9P/0//T/
9P/1//X/8//y//P/8v/y//H/7//u/+7/7v/u/+7/7f/t/+//7//v/+//7//v/+//7//v
/+7/7v/u/+7/7f/t/+7/7P/s/+z/7P/u/+7/7v/u/+7/7v/u/+7/7v/t/+z/6//u/+7/
7v/t/+z/6//o/+T/4//g/+D/4f/o/+7/9f///w8AIwA+AFkAdgCTAKsAugDCAMQAxgC/
AKcAewBKACoAEwAEAPr/9P/w//H/8//2//b/9v/z//L/8v/x//H/8f/z//H/8P/v/+7/
7//u/+7/7v/u/+7/7//v/+//7//u/+7/7v/u/+7/7v/u/+//7//v/+7/7v/u/+//7//v
/+//7//v/+//7v/u/+7/7v/t/+3/6//r/+v/6//r/+v/6//r/+3/7v/v//H/7//u/+7/
7v/u/+3/7f/t/+3/7f/t/+3/7f/t/+3/7f/t/+3/7f/t/+3/7v/u/+7/7v/v/+//7//t
/+3/7v/u//H/8f/y//L/8v/y//L/8v/z//P/9P/0//X/9f/1//X/9v/2//b/9//4//j/
+P/4//j/+P/5//n/+//7//v/+//5//n/+v/6//j/+P/4//n/+//6//r/+v/4//j/+P/4
//r/+v/7//v/+f/5//n/+f/2//b/9v/2//f/9//3//b/9f/1//T/9P/y//L/8v/y//L/
8f/x//H/8f/x//H/8f/z//P/8//0//L/8v/y//L/8v/y//L/8P/y//L/8v/y//D/8f/x
//H/8f/x//H/8f/u/+7/7v/u//D/8P/w//D/8f/y//L/8v/z//P/8//z//P/8//z//T/
9P/z//P/8//x//L/8v/y//T/8v/y//L/8v/y//L/8//x//H/8P/w//D/8f/x//D/8v/z
//P/8f/v/+//7//v//H/8f/y//L/8//z//P/8//y//D/7//u/+//7//v/+//8P/w//D/
8P/w//H/8f/x/+//7//v/+//7v/u/+7/7//w//H/8//0//b/9v/2//b/8f/z//T/8v/w
//L/8v/y//L/8v/y//P/9P/1//b/+P/5//f/+P/4//j/+P/4//j/+P/4//j/+P/5//f/
9f/1//X/9f/1//P/8//0//T/9P/0//X/9f/z//L/7//u/+7/7f/v/+7/7v/u/+z/7P/r
/+v/6//r/+v/6//t/+3/7f/t/+3/7P/s/+z/6//p/+j/6P/q/+z/7v/w/+//7v/t/+z/
7P/s/+z/7P/t/+3/7f/t/+z/7v/s/+v/6v/p/+T/4P/b/9b/1P/V/9r/4v/v//3/DwAn
AEAAXwB+AJ0AtQDIANAA0ADOAMUArQCBAE4AKgAVAAYA9v/s/+r/6//x//L/8v/y/+//
7v/s/+v/7f/t/+v/6v/q/+r/6v/r/+r/6v/q/+r/6v/r/+v/6f/p/+j/6P/q/+r/6v/q
/+j/6f/p/+n/6//s/+3/7//s/+v/6v/p/+n/6f/o/+j/6v/q/+n/6f/p/+n/6f/p/+r/
6//s/+3/6//q/+n/6f/p/+j/6P/o/+r/6f/p/+n/5//n/+f/5//p/+n/6f/p/+n/6f/p
/+n/6f/q/+r/6v/s/+3/7f/t/+v/6//s/+z/6//r/+z/7P/u/+7/7v/u/+3/7f/u/+7/
8f/x//H/8f/0//T/9P/1//j/+P/4//j/+P/4//n/+f/4//f/9v/1//T/8//z//L/8//0
//X/9//3//b/9v/2//b/9v/2//b/9P/0//X/9f/1//X/9f/1//L/8v/y//L/8f/x//H/
8P/x//H/8P/w/+//7v/t/+z/7f/t/+7/7//t/+3/7f/t/+3/7f/t/+7/7P/s/+z/7P/u
/+7/7v/s/+7/7v/u/+7/7P/t/+3/7f/t/+3/7f/t/+r/6v/q/+r/7P/s/+z/7P/t/+7/
7v/u/+//7//v/+//7//v/+//8P/u/+3/7f/t/+//8P/w//D/8P/u/+7/7v/u/+7/7v/v
/+//7//u/+7/7v/v/+//7v/u/+//7//t/+v/6//r/+v/7P/t/+//8P/t/+3/7f/t/+v/
6v/q/+r/6f/p/+n/6f/p/+r/6//s/+r/6//r/+v/6f/p/+n/6f/q/+r/6v/r/+v/6//s
/+z/7v/u/+7/7v/t/+v/7P/u/+7/8P/w//D/8P/u/+7/7//w//D/8P/x//H/8f/y//L/
8v/w//D/8P/w//D/8P/w//H/8f/v/+//7//t/+3/6//r/+v/7P/t/+7/7//v/+3/7P/p
/+j/6P/n/+X/5P/k/+T/5P/k/+P/4//l/+X/5f/l/+X/5f/l/+X/5//m/+b/5v/l/+P/
4v/i/+L/4v/i/+L/5P/k/+T/5P/k/+T/5P/k/+X/5f/l/+X/4P/e/+D/3//e/93/3P/Y
/9X/0v/S/9P/1v/a/+X/8/8FAB0ANgBTAHIAkQCrAL4AyADKAMgAwQCpAIEAUAAoAA8A
/v/0/+r/4P/h/+X/6P/o/+j/5//o/+b/5//l/+P/5f/k/+T/5P/k/+P/4v/i/+L/4P/g
/+H/4f/h/+H/4P/g/+L/4v/i/+L/4v/j/+P/4//g/+D/4P/h/+H/4f/h/+H/4f/h/+D/
4P/i/w==
         </WaveFormData>
      </LeadData>
   </Waveform>
</RestingECG>
