# Supplementary material for: Detection of Left Atrial Enlargement Using a Convolutional Neural Network-Enabled Electrocardiogram
Source: Front Cardiovasc Med. 2020 Dec 17;7:609976. doi: 10.3389/fcvm.2020.609976 (PMC7773668; doi:10.3389/fcvm.2020.609976)
Supplement: Supplementary file 1 [file Data_Sheet_1.ZIP › hyp/1802018198_11477_0000002Q.XML]

<?xml version="1.0" encoding="Windows-1252"?>
<!DOCTYPE RestingECG SYSTEM "restecg.dtd">
<RestingECG>
   <PatientDemographics>
      <PatientID>1802018198</PatientID>
      <PatientAge>66</PatientAge>
      <AgeUnits>Years</AgeUnits>
      <Gender>Male</Gender>
      <PatientLastName>luozike</PatientLastName>
   </PatientDemographics>
   <TestDemographics>
      <DataType>Resting</DataType>
      <Site>1</Site>
      <AcquisitionDevice>MAC55</AcquisitionDevice>
      <Status>Unconfirmed</Status>
      <Priority>Normal</Priority>
      <AcquisitionTime>10:24:57</AcquisitionTime>
      <AcquisitionDate>12-23-2015</AcquisitionDate>
      <CartNumber>1</CartNumber>
      <AcquisitionSoftwareVersion>009C</AcquisitionSoftwareVersion>
      <XMLSourceVersion>MAC5000 v1.0</XMLSourceVersion>
   </TestDemographics>
   <RestingECGMeasurements>
      <VentricularRate>77</VentricularRate>
      <AtrialRate>77</AtrialRate>
      <PRInterval>172</PRInterval>
      <QRSDuration>84</QRSDuration>
      <QTInterval>380</QTInterval>
      <QTCorrected>430</QTCorrected>
      <PAxis>45</PAxis>
      <RAxis>38</RAxis>
      <TAxis>17</TAxis>
      <QRSCount>12</QRSCount>
      <QOnset>220</QOnset>
      <QOffset>262</QOffset>
      <POnset>134</POnset>
      <POffset>194</POffset>
      <TOffset>410</TOffset>
      <ECGSampleBase>500</ECGSampleBase>
      <ECGSampleExponent>0</ECGSampleExponent>
   </RestingECGMeasurements>
   <Diagnosis>
      <Modality>Resting</Modality>
         <StatementCount>2</StatementCount>
         <LabelText>12SL ��ϳ���</LabelText>
      <DiagnosisStatement>
         <StmtFlag>ENDSLINE</StmtFlag>
         <StmtText>�������</StmtText>
      </DiagnosisStatement>
      <DiagnosisStatement>
         <StmtFlag>ENDSLINE</StmtFlag>
         <StmtText>���� ECG</StmtText>
      </DiagnosisStatement>
   </Diagnosis>
   <Waveform>
      <WaveformType>Rhythm</WaveformType>
      <WaveformStartTime>0</WaveformStartTime>
      <NumberofLeads>8</NumberofLeads>
      <SampleType>CONTINUOUS_SAMPLES</SampleType>
      <SampleBase>500</SampleBase>
      <SampleExponent>0</SampleExponent>
      <HighPassFilter>16</HighPassFilter>
      <LowPassFilter>150</LowPassFilter>
      <ACFilter>NONE</ACFilter>
      <LeadData>
         <LeadByteCountTotal>10000</LeadByteCountTotal>
         <LeadTimeOffset>0</LeadTimeOffset>
         <LeadSampleCountTotal>5000</LeadSampleCountTotal>
         <LeadAmplitudeUnitsPerBit>4.88</LeadAmplitudeUnitsPerBit>
         <LeadAmplitudeUnits>��V</LeadAmplitudeUnits>
         <LeadHighLimit>2147483647</LeadHighLimit>
         <LeadLowLimit>268435456</LeadLowLimit>
         <LeadID>I</LeadID>
         <LeadOffsetFirstSample>0</LeadOffsetFirstSample>
         <FirstSampleBaseline>0</FirstSampleBaseline>
         <LeadSampleSize>2</LeadSampleSize>
         <LeadOff>FALSE</LeadOff>
         <BaselineSway>FALSE</BaselineSway>
         <ExcessiveACNoise>FALSE</ExcessiveACNoise>
         <MuscleNoise>FALSE</MuscleNoise>
         <LeadDataCRC32>4011206222</LeadDataCRC32>
         <WaveFormData>
MAAwADAAMABDAFYAaQB8AIMAiACNAJIAiQCAAHcAbgBVAD4AJwAQAAMA+P/t/+L/5P/m
/+j/6v/t/+7/7//w//D/8P/w//D/8P/w//D/8P/w//D/8P/w//D/8P/w//D/8v/y//L/
8v/0//T/9P/0//T/9P/0//T/9P/0//T/9P/1//b/9//4//j/+P/4//j/+P/4//j/+P/5
//r/+//8//z//P/8//z//P/8//z//P///wAAAQACAAQABAAEAAQABQAGAAcACAAKAAoA
CgAKAAsADAANAA4ADwAQABEAEgATABQAFQAWABcAGAAZABoAHAAeACAAIgAiACIAIgAi
ACMAJAAlACYAJwAoACkAKgAqACoAKgAqACkAKAAnACYAIwAiACEAIAAcABoAGAAWABUA
FAATABIAEAAOAAwACgAHAAYABQAEAAIAAAD+//z/+v/6//r/+v/5//j/9//2//b/9v/2
//b/9v/2//b/9v/2//b/9v/2//b/9v/2//b/9f/0//P/8v/y//L/8v/y//L/8v/y//L/
9P/0//T/9P/0//T/9P/0//T/9P/0//T/9P/0//T/9P/0//T/9P/0//T/9P/0//T/9P/0
//T/9P/0//T/9P/0//L/8v/y//L/8//0//X/9v/0//T/9P/0//L/8v/y//L/8v/y//L/
8v/0//T/9P/0//L/8v/y//L/8v/y//L/8v/y//L/8v/y//L/8v/y//L/8v/y//L/8v/y
//L/8v/y//D/8P/w//D/8f/y//P/9P/0//T/9P/0//H/8P/v/+7/7v/u/+7/7v/v//D/
8f/y//P/9P/1//f/9//1//X/9v/0//T/9P/0//T/9f/2//b/9//6//r/+v/5//r/+v/5
//v/+f/5//v//P/+/wAAAQAEAAQABAAEAAQABAAEAAIAAQAAAP7/+//5//T/8P/s/+//
8v/z//P/8//z//L/8f/x//H/8f/y//D/8P/v/+//7v/t/+3/7f/t/+3/7f/t/+3/7f/s
/+z/6//r/+v/6//t//D/6v/k/+j/6//w//v/BAASACkAOwBKAGIAegCHAI8AlwCdAKEA
ngCWAIwAgABtAFEAMgAQAPn/7f/n/+L/5f/v//b/8//x//H/8f/x//H/7f/v//X/8//y
/+//7v/w//H/8v/z//L/8v/y//L/8v/x//H/8//z//T/9P/y//P/8v/y//H/8f/y//X/
9v/1//X/9v/2//b/9//3//f/9v/3//j/+P/5//f/+v/7//v/+//8//z////////////+
/wAAAQABAP//AAAAAAEA//8CAAMAAwAEAAUABwALAA0ADQANAA0ADwARABIAEwAUABUA
FwAXABUAGAAZABkAGwAgACIAIwAiACMAIgAhAB8AIAAiACIAJwApACsALAAsACwAKwAr
ACwAKwAoACcAJAAhAB8AHgAgAB4AGwAYABgAGAAWABMAEQAPAAsACAAFAAUABAABAAEA
AAD+//7/+//6//j/+P/7//v/+v/2//b/9//3//X/8//z//P/9P/2//X/9P/0//P/8f/w
//H/9f/2//f/+P/1//L/8f/w//H/8v/z//T/9v/2//b/9v/z//L/8f/w//H/8v/z//T/
9P/0//T/9P/y//L/8v/w//L/8v/x//H/9P/1//X/9P/y//P/8//y//L/8v/y//L/9P/0
//T/9f/1//X/9f/0//P/8//z//P/8v/y//L/8v/0//L/8v/y//L/8v/x//H/8//z//L/
8v/y//L/8v/y//D/8f/x/+//7f/u/+7/7v/v//D/8f/z//H/8f/w/+//8f/x//D/8P/v
//H/8v/v//H/8f/v/+//8v/v/+v/7v/0//b/9v/2//b/9f/0//P/8//1//P/8//0//H/
8P/v/+7/8f/z//X/9v/3//r/+v/6//r/+v/5//f/+v/5//r//f///wAAAQABAAQABAAE
AAQABgAGAAYABAACAAAA/f/5//n/9v/0//L/8P/y//L/8f/x//H/8P/v/+//7//v//D/
8P/w/+//7//t/+v/6v/p/+v/6//r/+v/6//r/+r/6v/t/+3/7f/t/+v/6P/s/+z/5v/n
/+7/9f8AAA4AHQAtAEQAYgB4AIcAkwCfAKMApQCkAKAAkAB+AG8AXQA+ABwAAwDt/+P/
5v/r/+v/6v/t//H/7f/t//H/8//x//P/8//0//T/8v/y//H/8f/x//H/8v/y//L/8v/x
/+//7v/v//H/8v/y//D/8v/y//P/8//z//T/9//4//b/9f/1//T/9P/1//X/9f/4//n/
+v/6//v/+f/8//3/+//7//z//P/7//v/+//7//7/AAABAAEAAQACAAIAAwADAAYABwAH
AAUABQAGAAkADQANAA0ADQANAA8AEAARABIAEwAVABUAFgAaABwAHQAcACAAIQAhACEA
IwAjACMAIQAiACQAJAAmACcAKAAoACkAKgAqACsAKwArACkAKQAmACMAIQAgAB4AHAAZ
ABYAGAAYABYAEwARAA8ACwAIAAkACQAIAAUAAQAAAP7//v/8//r/9//2//n/+f/4//T/
9f/3//j/9//2//X/9P/0//b/9f/0//T/9P/z//P/9f/4//j/+P/4//b/9P/0//T/8v/y
//L/8v/0//T/9P/0//L/8v/y//L/9P/0//T/9P/0//T/9P/0//L/8v/y//D/8v/y//H/
8f/0//X/9f/0//P/8//y//D/8f/y//P/9P/0//T/9P/1//f/9//3//b/9P/z//L/8f/y
//L/8v/y//T/8v/y//L/8v/y//H/8f/x//H/8P/w//H/8v/z//T/8//z//L/7//x//L/
8v/y//L/8v/y//P/8//z//L/8f/v/+//7v/u/+z/7//x/+//7//v/+3/7f/y//D/8P/w
//D/8P/z//T/9f/3//X/8//z//T/9P/0//T/9P/0//X/9v/2//n//P/8//z//f/+//7/
/f/8//n/+P/5//3/AAADAAUABAAEAAQABAAGAAYABgAEAAEAAAD+//v/+v/2//P/8P/w
//L/8v/x//D/7//t/+v/7f/t/+3/7v/w//D/7//v/+z/6//r/+v/7f/t/+3/7f/r/+v/
6v/q/+z/7f/u/+//8f/s/+L/4v/k/+X/8P8BAAwAFAAlADkAUABmAHoAjQCdAKUAqQCr
AKQAmgCQAIAAYQBHAC4AEgD3/+n/5f/k/+f/6f/u//P/8f/v/+v/7f/t/+//8f/1//T/
8v/u/+z/7//v/+//7//y//L/8v/y//L/8f/x//P/8//0//T/8v/0//T/9f/1//T/9P/2
//b/9f/1//b/9v/0//X/9f/1//j/+f/6//r/+//5//z//f/7//v//P/8//z/+//6//n/
+//+/wAAAQABAAIAAgADAAUACAAJAAkABwAHAAgACwANAA0ADQANAA0ADwAQABEAFAAV
ABcAFwAXABoAGwAbABwAIAAhACEAIQAjACMAIwAkACYAKQAqACsAKwArACoAJgAmACUA
JQApACkAJwAnACgAJQAjACIAIAAeABsAGAAaABoAGAAVABEADwALAAgACQAJAAgABQAC
AAAA/f/8//3//P/6//r/+//7//r/9v/1//X/9P/x//L/8//0//b/9P/z//L/8v/0//P/
8//1//b/9v/2//b/9f/y//H/8P/x//L/8//0//L/8v/y//L/9P/0//T/9P/y//L/8v/y
//L/8v/y//L/8v/y//L/8P/z//T/9P/1//X/9f/0//L/9P/1//X/9P/2//b/9v/2//X/
9P/z//P/8f/x//H/8P/x//H/8f/x//T/9P/0//T/9P/y//L/8v/0//T/8//z//L/8f/v
/+7/7//w//H/8v/y//P/8//x/+//8P/w//D/8P/w//D/8f/z//P/8v/x/+//7//u/+7/
8P/z//X/8//z/+3/6//u//H/8v/z//T/8v/y//L/8//z//H/8f/y//T/9P/0//T/8v/z
//T/9P/3//r/+v/6//n/+v/6//n/+//5//n/+/8AAAIABAAFAAUABAADAAIAAgACAAIA
AAAAAAAA///9//v/9v/y/+7/8P/y//L/8f/z//P/8v/x//H/8f/x//L/8f/w/+7/7f/u
/+3/7f/t/+3/7f/t/+3/7f/t/+z/7P/t/+3/7f/t/+n/6v/s/+b/5P/p/+7/9/8EABQA
JQA5AFQAcACCAIsAkwCfAKUAoQCcAJAAhAByAFkAPQAeAAIA7f/h/93/5P/l/+X/6P/r
/+3/7f/r/+//9//z/+//7//w//D/7v/u//D/8f/y//P/8v/y//L/8v/y//H/8f/z//X/
9v/2//T/9f/0//T/8//z//T/9//4//b/9f/1//T/9v/3//f/9//2//f/+P/4//n/9//6
//v/+f/5//r/+v/8//3//v////7/AAABAAEAAwAEAAQABQAEAAYABgAFAAUABQAGAAkA
DQANAA0ADQAPABEAEgATABIAEwAVABUAFwAaABsAGwAeACIAIwAjACMAJQAlACUAJAAk
ACUAJAAoACkAKgAqACcAJgAkACMAJgAnACYAJwAkACEAHwAeABwAGgAXABQAFQAWABUA
EwAPAA0ACQAGAAUABQAEAAEA/f/8//r/+v/6//r/+f/6//n/+f/4//T/9P/1//X/8//0
//X/9v/4//f/9f/z//L/8v/x//H/8//0//T/9P/0//b/9P/0//T/8v/y//L/8v/z//T/
9f/2//X/9P/z//L/8v/y//L/8v/0//T/9P/0//T/9P/0//L/8v/y//H/8f/w//H/8f/w
//P/9f/2//b/9P/0//T/9P/0//T/9P/1//P/8//z//L/8//z//P/8//y//L/8v/y//L/
8P/w//D/8//0//T/9f/0//P/8f/w//D/8P/w//D/8P/x//H/7//x//L/8v/y//L/8v/y
//P/8//z//L/8f/x//H/8P/w//D/8P/x//L/8//0//L/8v/y//P/9f/z//P/9P/y//L/
8v/y//P/9f/3//j/9//4//b/9P/2//j/+f/5//v/+f/5//v//P/+/wAAAQAEAAQABAAE
AAIAAgACAAAAAAAAAP///f/7//b/8v/u//D/8v/y//H/8//z//L/8f/w/+//7v/u//D/
8P/v/+//7P/r/+v/6//t/+3/7f/t/+3/7f/s/+z/7f/t/+3/7f/r/+z/7v/u/+r/5//u
//n/CAAWACkAOQBMAGIAdgCHAI0AkQCVAJMAjgCGAHoAagBRADUAFgD4/+f/4f/f/97/
5f/r/+z/7//z/+//6//t/+3/7f/x//P/9P/0//L/8v/x/+//7f/r/+7/8P/y//T/8v/x
//H/8//z//T/9P/y//b/9v/3//f/9P/0//b/9v/3//f/+P/4//j/+f/5//n/+P/5//r/
+v/5//f/+v/7//r/+f/5//j//P/9//7////+/wAAAQABAAMABAAEAAUAAwAGAAcABwAH
AAcACAALAA0ADQANAA0ADQAPABAAEQATABUAGAAZABgAGgAaABkAHAAgACEAIQAhACMA
IwAjACMAJAAmACYAKAApACoAKgAnACYAJAAjACcAJwAlACUAJAAhAB8AHgAeABwAGQAW
ABYAFgAUABEADwANAAkABgAFAAUABAABAAAAAAD//wAA/P/6//f/9v/5//n/+P/0//b/
9//3//X/8//z//P/9P/0//P/8v/y//L/8f/x//P/8v/y//L/8v/z//L/8//0//L/8v/y
//L/9P/0//T/9P/0//T/9P/0//P/8v/x//D/8f/y//P/9P/y//L/8v/w//T/9P/z//P/
8f/x//D/7v/x//P/9P/0//T/9P/0//T/8f/w/+//7//w//H/8v/y//H/8f/x//H/8P/w
//D/8P/w/+7/7v/u//L/8v/x//H/8f/x//D/8P/w//D/8P/w/+7/7//v/+3/7f/u/+7/
7v/u/+7/7v/v//H/8f/w/+//8//v/+7/7v/u//D/8P/w//D/8P/w//D/8f/0//P/9P/2
//P/8v/x//D/7//v/+//7v/y//b/9//4//v//P/8//v/+f/3//f/+f/6//z//v///wIA
AgACAAIABAAEAAQAAgABAAAA/v/7//j/9P/x/+7/7v/w//D/7//u/+3/6//p/+r/6//s
/+7/8P/w/+//7//s/+v/6//r/+v/6//r/+v/7f/t/+z/7P/s/+v/6v/p/+3/6v/o/+b/
5v/r/+z/8//+/wwAGwAvAEIAVgBqAH0AkQCbAJkAnQCcAI4AgAB8AGsASwAuABgA/f/p
/+H/4P/l/+X/6P/x/+//6f/r//H/8f/v/+3/6//t/+7/7f/u/+//7//v/+//7v/u/+7/
7v/v/+//8P/z//L/8v/x/+7/8P/w//H/8f/y//L/9P/0//H/8f/y//L/9P/1//X/9f/0
//X/9v/2//X/8//2//f/+f/5//r/+v/5//n/+f/5//v//v8AAAEAAAAAAP/////9/wAA
AQABAAIAAwAFAAkACQAJAAkACQAMAA8AEQATABMAEwAUABMAEwAWABcAFwAZAB4AIAAh
AB4AHwAeAB0AHgAgACMAJAAlACUAJQAkACMAJAAkACUAJwAnACUAJQAkACEAHwAeAB4A
HAAZABYAFAAUABIADwANAAsABwAEAAQABQAFAAMAAAD+//v/+v/7//r/+P/4//f/9//2
//L/8v/z//P/8f/y//P/9P/2//X/8//x//D/8f/x//L/9f/1//T/8//y//T/8v/y//L/
8v/y//L/8v/y//L/8v/y//L/8v/y//L/8v/y//L/8v/y//L/8v/y//T/9P/0//L/8//y
//D/7//x//P/9P/0//L/8//z//L/8P/w//D/8P/x//L/8//1//T/8//y//D/7//v/+//
7//x//L/8//0//L/8P/w//D/8v/y//H/8f/x//H/8P/w//D/8P/w//D/7v/v/+//7f/v
//D/8P/w//D/8P/w//H/7//v/+7/7f/u/+//7//w/+7/8f/z//H/7//v/+3/7f/y//H/
7//y//D/8P/w//D/8P/y//L/8v/z//H/7//v//D/8f/y//P/9P/0//X/9v/2//X/+P/4
//j/+//8//z/+//5//f/9//5////AgAFAAcABQAEAAMAAgACAAIAAgAAAP///v/8//n/
+v/2//P/8P/w//L/8v/x//H/8f/w/+//7v/t/+z/7P/u/+7/7f/t/+z/6//r/+v/7f/t
/+3/7f/r/+v/6v/q/+n/6f/p/+n/6//o/+b/5v/m/+n/7v/z//r/BgAZAC0AQgBWAGwA
gwCRAJkAmwCfAKYAoACQAIQAeQBfAEQAJgADAO3/5//i/+H/5f/q/+3/7//x//P/7//x
//H/7//t/+//8P/v//D/7//v/+//7//w//D/8P/w/+7/7f/t/+//8P/y//P/8v/y//L/
8//z//T/9P/2//b/8//z//T/9P/2//f/9//3//f/9//3//b/9f/z//b/9//4//n/+//8
//////////////8AAAAA///9//7//v////3/AAABAAEAAgADAAUACQALAAsACwALAAsA
DQAOAA8AEAARABMAEwAVABgAGQAZABoAHgAfAB8AHwAhACEAIQAhACIAJAAkACQAJQAm
ACYAJgAmACUAJQApACkAJwAnACUAIQAeABwAHQAcABoAGAAWABYAFAARABEADwALAAgA
BwAHAAYAAwAAAP7/+//6//z//P/7//z//P/7//n/9P/1//f/+P/3//b/9f/0//T/9//3
//f/+P/2//P/8f/x//P/9P/1//b/9P/y//L/8v/y//L/8v/y//L/8v/y//L/8v/y//L/
8v/0//T/9P/0//T/9P/0//T/8v/y//L/8P/z//T/9P/1//X/9f/0//L/8P/x//H/8P/y
//L/8v/y//D/8P/w//H/8v/z//T/9P/z//P/8//z//T/9P/0//T/8//w/+//7v/y//L/
8f/x//H/8f/w//D/7v/u/+7/7v/v//H/8v/x/+//8P/w//D/8v/y//L/8//x//H/8P/v
/+//7//u/+7/8P/z//X/8//x//H/7//v/+7/7//v//D/8v/w/+z/7v/u/+7/7v/x//L/
8//1//X/8//z//T/9P/0//T/9P/0//X/9v/2//b/+P/3//b/+f/6//r/+f/7//n/+f/7
//z//v8AAAEAAwAEAAUABgAFAAQAAwAAAAEAAAD+//v/+v/2//P/8P/v//D/7//t/+7/
7//v/+//7v/t/+z/7P/t/+7/7v/v//D/7//v/+//7P/r/+r/6f/s/+3/7f/u/+3/6//p
/+f/6f/u/+z/5v/i/+X/6v/x//z/CAAXACcAOABQAGoAgQCPAJsAowCrAKwApgCYAIoA
eQBjAEYAKAALAPX/6f/i/9//5f/q/+//7//t/+3/7//v/+//9f/3//X/8v/t/+r/7P/t
/+7/7//w//D/8P/w/+7/7f/t/+//8v/0//X/9P/1//T/9P/z//D/8P/y//L/8//z//T/
9P/2//f/9//3//f/9//3//b/9//1//j/+f/5//n/+v/6//n/+f/5//n//P/+////////
/wAAAAABAAMABgAHAAcABwAHAAgACwAKAAkACAAHAAoADQAPABEAEQARABIAEQASABYA
GAAZABgAHAAdAB0AHgAhACIAIwAiACIAIwAiACQAJQAmACYAJQAmACYAJwAnACcAJQAl
ACYAIwAhACAAIAAeABsAGAAYABgAFgATABMAEQANAAoACAAHAAUAAQAAAAAA//8AAP3/
/P/6//r/+f/5//j/9P/2//f/9//1//P/8//z//T/9f/1//X/9v/1//P/8v/z//T/9P/0
//T/9v/0//T/9P/y//L/8v/y//L/8v/y//L/9P/0//T/9P/y//L/8v/y//L/8v/y//L/
9P/0//T/8v/2//b/9f/1//X/9f/0//L/8v/z//P/8v/0//T/9P/0//H/8P/v/+//8f/z
//X/9v/0//P/8v/x//D/8P/w//D/8f/w//H/8v/y//L/8f/x//P/8//y//L/8P/w//D/
8P/y//P/8//x//H/8v/y//L/8v/y//L/8//x//H/8P/v//H/8f/w//D/8P/z//X/8//y
//H/7v/t/+r/7v/x//L/8//0//T/9P/0//X/8//x//H/8v/z//T/9f/2//X/9f/1//T/
9//6//r/+v/6//r/+f/3//j/9//4//v///8CAAUABwAFAAQAAwACAAIAAgACAAAA///+
//z/+f/2//L/7//s/+3/8P/x//H/7//v/+7/7f/v/+//7//w/+7/7v/t/+3/7v/t/+3/
7f/r/+v/6//r/+v/6//q/+r/6//r/+v/6//t/+r/6v/o/+j/6//w//v/BgAWACkAPQBS
AGoAggCVAJ8ApQClAKUApgCYAIgAegBlAEcAJgACAO3/5f/j/+L/5f/r//D/7//t/+//
8f/x/+//8f/x/+//8v/y//D/8P/v/+//7//v/+7/7v/u/+7/7//v//D/8//x//L/8v/w
//L/8v/z//P/8v/y//T/9P/2//f/+f/6//f/9//2//X/+P/5//r/+v/3//X/+P/5//v/
+//8//z/+//7//v/+//8//7/////////AAAAAAEAAwAGAAcABwAHAAcACAALAAsACwAL
AAsADwARABIAEwASABMAFQAVABcAGgAbABsAGgAeAB8AHwAdAB8AHwAfACEAIgAkACQA
KAApACoAKgAmACYAJQAlACYAJQAiACEAIwAhACAAIAAfABwAGAAUABYAFgAUABEAEQAP
AAsACAAFAAUABAABAP3//P/6//r/+//6//j/+P/3//f/9v/y//T/9f/1//P/8//z//P/
9P/0//P/8v/y//L/8f/x//P/9v/2//b/9v/1//L/8f/w//H/8v/z//T/8v/y//L/8v/w
//D/8P/w//D/8P/w//D/8v/y//L/8v/z//T/9f/0//X/9P/y//H/9P/1//X/9P/y//P/
8//y//T/9P/0//T/9P/0//T/9f/0//P/8v/w/+//7//v/+//8v/y//L/8v/y//D/8P/w
//L/8v/x//H/8//z//L/8v/w//D/8P/w/+7/7//v/+3/8P/y//P/9P/y//L/8v/z//H/
8f/w/+//7//v/+7/7v/q//L/9P/0//T/9P/y//L/8v/z//P/8f/x//L/8P/w//D/8P/x
//P/9f/2//X/+P/4//j/+//8//z/+//5//f/9//5//r//P/+////AQACAAMABAACAAIA
AgAAAAEAAAD+//v/+v/2//P/8P/v//D/7//t/+7/7//v/+//7f/t/+3/7v/u/+7/7f/t
/+z/6//r/+v/6//r/+v/6//t/+3/7P/s/+3/7f/t/+3/6//o/+r/7P/q/+f/5v/z/woA
GgAhADMATABeAHQAhwCTAJkAmQCTAJAAigB+AGwAVwA7ABwA/v/n/+H/3//c/9//5f/q
/+v/6f/r/+3/7f/t/+//7//v//L/8v/w//D/7//v/+//7//y//L/8v/y//H/7//u/+//
8f/y//L/8P/1//b/+P/5//X/9P/1//T/9f/1//b/9v/2//f/9//3//j/+f/6//r/+f/3
//r/+//5//n/+v/6//z//f/+//////8AAAAA//8BAAIAAgADAAMABgAHAAcABQAFAAYA
CQANAA0ADQANAA0ADwAQABEAFAAVABcAFwAXABoAGwAbABkAHAAcABsAHQAhACMAJQAk
ACQAJQAkACYAJwAoACgAJgAmACUAJQAnACcAJQAlACIAHwAdABwAHQAcABoAGAAVABQA
EQANAA0ACwAHAAQABQAFAAQAAQD///7//P/8//r/+P/1//T/9//3//b/8v/0//X/9f/z
//P/8//z//T/9P/z//L/8v/w/+//7//x//H/8P/v/+7/7//u/+//8P/y//L/8v/y//P/
9P/1//b/8//y//H/8P/y//L/8v/y//L/8v/y//L/8v/y//L/8P/y//L/8f/x//D/8f/x
//D/8f/z//T/9P/z//L/8f/w//L/8v/y//P/8//z//P/8v/x//H/8f/x//L/8v/y//L/
8v/w//D/8P/y//L/8f/x//H/8f/w//D/8P/w//D/8P/y//P/8//x/+//8P/w//D/7v/u
/+7/7//w//H/8f/x/+v/6//y//L/8v/y//L/9P/0//T/9f/z//H/8f/y//T/9P/0//T/
8//z//P/8v/z//b/9v/2//j/+v/7//v/+P/1//T/9f/7//7/AQADAAMAAgABAAAAAgAC
AAIAAAD///7//P/5//b/8v/v/+z/7f/w//H/8f/x//H/8P/v/+3/7f/t/+7/8P/w/+//
7//t/+v/6v/p/+r/6//s/+3/6//r/+r/6v/t/+3/7f/t/+//7P/s/+7/7P/p/+7/9f8E
ABYAJQAxAEYAXgBwAH0AiQCTAJcAlQCQAIQAeAB0AGEAOwAeAAYA7//h/9v/3v/f/+X/
7P/v/+3/7//z//X/8//x/+//7//u/+7/7P/s/+7/7//w//H/8v/y//L/8v/0//P/8//1
//T/9P/z//D/9P/0//X/9f/2//b/+P/4//b/9f/1//T/9v/3//f/9//6//v//P/8//r/
9//5//n/+//7//z//P/9//3//f/9//z//v//////AQACAAIAAwADAAYABwAHAAUABQAG
AAkADQANAA0ADQAPABEAEgATABQAFQAXABcAFwAaABsAGwAaAB4AHwAfACAAIwAkACUA
IwAkACYAJgAqACsALAAsACgAKAAnACcAKQApACcAJwAkACEAHwAeAB8AHgAcABoAFwAW
ABMADwANAAsABwAEAAQABQAFAAMAAQAAAP7//v/9//z/+v/6//v/+//6//b/9P/1//X/
8//1//X/9f/2//b/9f/0//T/9P/z//P/9f/0//T/9P/0//b/9P/0//T/9v/2//b/9v/1
//T/8//y//T/9P/0//T/9v/2//b/9v/0//T/9P/0//T/9P/0//L/9P/0//P/8//2//f/
9//2//T/9f/1//T/9f/2//f/+P/3//b/9f/1//f/9//3//b/8//z//P/8//1//b/9//4
//X/8v/x//D/8//0//T/9f/z//P/8v/y//L/8v/y//L/8//1//b/9f/0//T/8//y//P/
9P/1//f/+//3//T/8//w//H/8v/z//T/9//4//n/+//6//f/9v/2//j/+P/4//j/9//3
//f/9v/5//z//P/8////AAAAAP///v/7//r/+/8AAAIABAAFAAcACAAJAAoACAAIAAgA
BgAHAAYABAABAP7/+v/3//T/8v/0//T/8//1//X/9P/z//X/9f/1//b/9f/0//L/8f/y
//H/8f/x//H/8f/x//H/8//z//L/8v/y//H/8P/v//P/7v/w/+7/6v/t//L//f8QACIA
LQA/AFYAbAB+AI0AmwCjAKcAqQCiAJQAhgB4AGUARwAoABAA///z/+n/5v/r//P/9P/1
//f/8//z//X/9//5//f/9f/2//b/9P/0//b/9//4//n/9//2//X/9P/2//X/9f/3//f/
+P/4//b/+P/4//n/+f/6//r//P/8//r/+f/5//j/+f/7//z//f/+////AAAAAP3/+//+
////AQABAAIAAgADAAMAAwADAAIABAAFAAUABQAGAAYABwAHAAoACwALAAsACwAMAA8A
EgATABQAFQAWABcAFwAXABgAGQAbABsAHQAgACEAIQAiACYAJwAnACUAJwAnACcAKQAq
ACwALAAuAC8AMAAwACwALAArACsALQAtACsAKwArACkAKAAoACcAJAAgABwAGgAaABgA
FQAVABMADwAMAAsACwAKAAcABQAEAAIAAgABAAAA/v/+/wAAAQABAP7//f/9//z/+f/8
//3//v8AAP///f/7//r//P/7//v//f/8//z//P/8//z/+v/6//r//P/8//z//P/8//z/
/P/8//r/+v/6//r//P/8//z//P/6//r/+v/6//z//P/8//r/+//6//j/9//5//v//P/8
//r/+//7//r/+v/6//r/+v/6//r/+v/7//v/+//7//r/+//7//v/+//6//r/+v/6//r/
+P/4//j/+v/6//n/+f/7//v/+v/6//j/+P/4//j/+v/7//v/+f/7//z//P/8//v/+v/5
//n/+//7//r/+f/5//n/+P/4//j/+//9//v/+f/5//f/9//6//v/+//8//7//P/8//7/
/P/8/w==
         </WaveFormData>
      </LeadData>
      <LeadData>
         <LeadByteCountTotal>10000</LeadByteCountTotal>
         <LeadTimeOffset>0</LeadTimeOffset>
         <LeadSampleCountTotal>5000</LeadSampleCountTotal>
         <LeadAmplitudeUnitsPerBit>4.88</LeadAmplitudeUnitsPerBit>
         <LeadAmplitudeUnits>��V</LeadAmplitudeUnits>
         <LeadHighLimit>2147483647</LeadHighLimit>
         <LeadLowLimit>268435456</LeadLowLimit>
         <LeadID>II</LeadID>
         <LeadOffsetFirstSample>0</LeadOffsetFirstSample>
         <FirstSampleBaseline>0</FirstSampleBaseline>
         <LeadSampleSize>2</LeadSampleSize>
         <LeadOff>FALSE</LeadOff>
         <BaselineSway>FALSE</BaselineSway>
         <ExcessiveACNoise>FALSE</ExcessiveACNoise>
         <MuscleNoise>FALSE</MuscleNoise>
         <LeadDataCRC32>1505955220</LeadDataCRC32>
         <WaveFormData>
HAAcABwAHAA0AEoAYAB2AIsAngCxAMQAtwCqAJ0AkAB1AFwAQwAqAB0AEgAHAPz/9//0
//H/7v/x//L/8//0//P/8v/x//D/7v/u/+7/7v/u/+7/7v/u/+7/7v/u/+7/8P/w//D/
8P/v/+7/7f/s/+3/7v/v//D/8P/w//D/8P/y//L/8v/y//L/8v/y//L/8v/y//L/8v/0
//T/9P/0//T/9P/0//T/9P/0//T/9P/1//b/9//4//r/+v/6//r//P/8//z//P/+//7/
/v/+////AAABAAIAAwAEAAUABgAIAAgACAAIAAoACgAKAAoADAAOABAAEgAUABQAFAAU
ABYAFgAWABYAFwAYABkAGgAbABwAHQAeAB4AHgAeAB4AHAAcABwAHAAbABoAGQAYABcA
FgAVABQAEAAOAAwACgAIAAgACAAIAAUABAADAAIAAAAAAAAAAAD+//z/+v/4//b/9v/2
//b/9v/2//b/9v/2//b/9v/2//b/9v/2//b/9P/0//T/9P/0//T/9P/0//T/9P/0//T/
9v/2//b/9v/4//j/+P/4//j/+P/4//j/9v/2//b/9v/4//j/+P/4//b/9v/2//b/9v/2
//b/9v/2//b/9v/2//T/9P/0//T/9f/2//f/+P/2//b/9v/2//T/9P/0//T/9v/2//b/
9v/2//b/9v/2//b/9v/2//b/9P/0//T/9P/0//T/9P/0//T/9P/0//T/8v/y//L/8v/z
//T/9f/2//X/9P/z//L/8//0//X/9v/0//T/9P/0//P/8v/x//D/8v/y//L/8v/1//b/
9//4//z//P/9////AQAAAAAAAQABAAEAAgACAAIAAgABAAEAAwAFAAUABgAJAAkACQAI
AAcABQADAAMAAQABAAEAAAACAAEA///9//7//P/6//3///8CAAIAAAD8//n/9f/y//P/
8v/y//D/8v/x//D/8P/s/+z/7f/v/+//7v/u/+7/7P/s/+z/7P/s/+z/7P/s/+3/7f/t
/+3/6//r/+v/7P/w//H/7f/r/+3/8f/5////AAAHABUAJAAwAEUAYAB3AIkAnwC5AMkA
0QDPALcAhgBjAE8ANQAcAA0ABQD7//D/7v/w//n/+f/5//f/9//1//L/8v/y//T/9P/z
//D/7//x//H/8f/x//D/7//t/+z/7v/s/+7/7//v/+//7//v/+3/7f/t/+7/7v/v/+//
7//w//D/8f/x//P/8//0//T/9f/0//P/9P/0//L/9P/0//T/9P/1//X/9f/3//f/9//3
//f/9//5//j/+P/5//n/+f/6//v/+//9//3//v8AAAIAAgABAAEAAgACAAUABgAIAAgA
CgALAAoACwALAAoADQARABIAEwARABIAEgASABEAEwATABUAGgAbAB4AHwAfAB8AHwAf
ACAAIAAfAB4AHgAcABwAHAAeABwAGgAaABgAFwAVABMAEwARAA0ACwAJAAgABwAFAAUA
BAABAAAAAAD///7//P/8//z/+//5//j/+P/4//f/9f/1//X/9f/3//f/9//1//P/8v/y
//P/9//4//n/+//4//X/9P/z//X/9v/2//b/9v/2//f/9//z//P/8//z//T/9P/0//T/
9P/1//X/9f/z//P/8//z//X/9f/0//T/9//3//f/9//1//X/9f/1//X/9v/2//T/9v/3
//f/9//4//j/+P/3//b/9v/2//b/9v/3//f/9//3//b/9f/1//T/9P/0//T/9f/1//b/
9//1//X/9f/1//X/9f/1//P/8//z//H/8//1//X/8//z//X/9f/0//T/9P/0//T/9P/z
//T/9f/1//P/8//z//P/9P/1//P/9f/6//v//P/9//7//v/+////AQABAAAAAAABAAAA
//////7///8AAAAAAQACAAUABgAIAAcABwAHAAYABwAFAAMAAwABAAEAAQAAAAEAAQAA
AP//AAD+//z///8CAAQAAwAAAAAA/f/5//b/8//y//L/8P/w/+//7v/u/+7/7v/v//H/
8//y//L/8v/t/+z/6//q/+z/7P/s/+z/7f/t/+3/7f/v/+//7//w//D/7f/v//H/7//z
//v/AQAEAAcADQAaACwAQQBYAG0AhQCdALEAwQDLANEAuQCGAGMAUwA5ACIAFQAHAPv/
+P/0/+z/8f/3//v/9//1//X/9P/y//L/8v/z//P/8f/x/+//7//v/+//7//v/+7/7v/u
/+z/7v/v//H/8f/x//H/8f/x//H/8v/y//P/8//z//L/8v/z//P/8v/x//H/8P/0//T/
9P/2//b/9P/2//b/9v/2//f/9//1//f/9//3//f/9//3//n//P/8//3//f///wAAAQAB
AAAA/////wAAAgACAAEAAQAEAAQABwAIAAgACAAKAAsACwANAA4ADgAQABMAEwATABMA
FAAUABQAFwAZABkAGwAcABsAHAAbABwAHQAeAB8AHwAgACAAIAAgAB4AHgAeAB4AHAAa
ABoAGAAXABUAEwAVABMADwANAA0ADAALAAkABwAGAAMAAgABAP///f/6//z//P/7//n/
+v/6//r/+f/4//f/9v/1//f/9//3//X/9//2//b/9//4//j/+P/5//n/9//3//f/9v/2
//X/9P/1//b/+P/5//X/9f/1//X/9v/2//b/9v/4//n/+f/5//j/9//2//X/9f/1//T/
9P/3//f/9//3//X/9f/1//X/9v/4//n/+P/4//n/+f/5//r/+v/6//n/9v/2//b/9v/2
//f/9//3//j/+P/4//n/9//2//X/9P/1//X/9v/3//f/9//3//f/9f/1//X/8//3//f/
9f/3//f/9//1//X/9f/1//T/9P/y//L/8v/y//P/9P/1//X/8//z//P/8//4//b/+P/4
//j/+P/9//7/AAADAAIAAAD/////AAABAAMABAACAAIAAQABAAIABQAGAAgACwALAAsA
CgAGAAMAAAD//wEAAQABAAAAAAD///3/+//7//r/+f/9/wAAAgABAP7//v/7//f/9P/1
//T/9P/y//H/7//t/+z/7P/s/+3/7//x//D/8P/w/+z/7P/s/+z/7P/s/+z/7P/t/+3/
7f/t/+//7//v//D/8P/v/+v/6f/p/+3/+f8FAAYABQARACAALgBDAFwAdwCPAKMAtwDF
AM0AywCnAHIAUQBBAC8AHgANAAMA///2/+7/7v/1//f/8//z//X/8f/u/+7/8P/0//L/
8f/u/+3/7f/t/+3/7f/v/+//7v/u//D/7v/w//H/7//v/+//7//v/+//7//w//D/8f/x
//H/8P/w//H/8f/v/+//8P/w//L/8v/y//T/9P/y//T/9P/0//T/9f/1//P/9f/1//X/
9f/1//X/9//6//r/+//7//v//P/9//3//f/9//7/AAACAAIAAQABAAAAAAADAAQABgAG
AAgACQAJAAsADAAMAAwADwAPAA8ADwAQABAAEAATABUAFQAXABkAGQAbABsAGQAZABkA
GQAbABwAHAAcAB4AHAAcABwAHAAaABgAGAAYABcAFQATABMAEQANAAsACQAIAAcABQAB
AAAA/f/8//3//f/9//z//P/8//v/+f/2//b/9v/1//f/9//3//f/9f/1//X/8//1//T/
9P/1//b/9v/2//f/9//1//X/9f/z//T/9P/0//T/9P/1//X/9f/1//X/9f/0//T/9P/0
//T/9f/1//X/9f/1//X/9f/3//f/9v/2//X/9f/1//X/9//3//f/9//3//j/+P/2//T/
9f/1//X/9P/0//T/8//y//L/8v/y//T/9f/1//X/9f/0//P/8//0//T/9P/0//L/8f/x
//H/8v/z//T/9f/1//X/9f/z//P/8//x//P/9f/1//P/8//z//P/8v/y//L/8v/y//L/
8//0//X/9f/z//H/7//y//X/9v/3//j/+v/6//v//f/9//z//P/9//////8AAAAAAAAA
AP////8CAAUABgAIAAcABwAHAAYABQADAAEAAQABAAEAAQAAAP///f/6//f/9//2//X/
+f/+/wIAAwACAP3/+f/0//D/8f/w//D/7v/u/+3/7P/s/+z/7P/t/+//7f/s/+z/7P/s
/+z/7P/s/+z/7P/s/+z/6//r/+v/6//t/+3/7f/u/+z/7f/r/+f/5//t//X/+f/8/wEA
DQAeADIASwBkAHkAjwClALcAxQDLAMMAnQByAFsASwAzAB4AEQAHAP//+v/w/+r/6//t
//H/9f/x//P/9v/w/+z/7v/v/+//7f/t/+//7//v/+//7f/t/+z/7P/u/+z/7v/v/+//
7//v/+//7f/t/+3/7v/w//H/8f/x/+//7v/u/+3/7v/v//H/8v/z//L/8f/y//L/8P/y
//L/8v/y//P/8//1//f/9//3//X/9f/1//f/+v/6//v/+//5//r/+//7//v/+//8//7/
AgACAAEAAQACAAIABQAGAAUABAAFAAUABgAJAAsADAAOABEAEQARAA8AEAAQABAADwAR
ABEAEwAWABcAGgAbABgAFwAWABUAGAAaABsAHAAaABgAGAAYABgAFgAUABQAFwAXABYA
FQAUABEADAAJAAsACgAJAAcAAwACAP///v8AAP///v/8//7//v/9//v/+P/4//j/9//5
//n/+f/5//b/9f/0//H/8v/y//P/9f/2//b/9v/3//f/9f/1//X/8//0//T/9P/1//b/
+P/5//f/9//3//f/+P/4//j/+P/2//f/9//3//f/9//3//f/+f/5//j/+P/3//f/9//3
//j/+f/6//v/+v/6//n/9v/4//n/+f/5//n/+P/3//X/9v/2//b/9v/2//f/9//3//X/
9P/z//P/9f/2//f/+P/2//X/9f/1//P/8//z//P/9f/1//X/8//1//X/8//1//f/9//1
//X/9//3//b/9v/0//T/9P/0//P/9P/2//j/+v/8//3//P/8//3////+//7////9//3/
/v/+////AAAAAAEAAgAFAAYACAALAAsACwAKAAsACQAHAAcABQAFAAUABAAEAAMAAQD/
//z/+v/4//v/AAAEAAUABAAAAP3/+f/2//X/9P/0//L/8P/v/+7/7v/s/+z/7f/v/+//
7v/u/+7/7P/s/+z/7P/t/+7/7//w/+//7//v/+//7//v/+//8P/s/+3/7//v/+3/6//z
//3/AAAHABMAIAA0AE0AaACBAJkArwDBAMsA0QDLAKMAdgBfAE0ANQAgABMACQADAAAA
9v/w/+//8//3//X/9f/z/+7/7v/y//L/8//z//H/8f/u/+3/7P/r/+7/7//v//D/8P/u
//D/8f/v/+//7//v//H/8f/x//L/8v/z//P/8//y//L/8//z//P/8//0//T/9v/2//b/
+P/2//T/9v/2//T/9P/1//X/9v/5//r/+//7//v/+//9//z//P/9//3///8AAAEAAQD/
////AAACAAYABgAFAAUABAAEAAcACAAKAAoADAANAAwADQANAAwAEAATABMAEwATABQA
FAAUABUAFwAXABkAGwAbAB0AHQAbABsAGwAbABsAHAAcABwAHwAeAB8AIAAfABwAGQAY
ABkAGQAYABcAFQATAA8ADQALAAoACQAHAAYABgAEAAQAAwABAP///P/9//7//v/9//z/
/P/8//v/+f/5//n/+f/7//v/+//5//n/+P/4//n/+f/4//f/9//6//n/+v/7//r/+v/5
//j/+v/6//v/+//5//n/+f/5//n/+P/3//b/9//5//r/+//5//n/+f/5//v/+//6//r/
+P/3//b/9f/2//f/+P/5//v//P/8//r/+P/5//n/+f/6//r/+v/5//j/+P/4//j/9v/3
//f/9//3//b/9f/1//b/9v/2//b/+P/3//f/9//1//X/9f/1//X/9f/1//P/9//3//X/
9//1//X/8//z//b/9//3//j/+v/2//T/9v/4//j/+P/4//j//P/8//3///8AAAAAAQAD
AAEAAQACAAIAAQAAAP7//f8BAAUABwAKAAwADQAOAA4ACwAJAAcABwAFAAUABQAEAAIA
AQD///3//v/8//r//f8DAAYABgAEAAAA/f/5//b/9f/0//T/8v/x/+//7f/s/+v/7P/u
//H/8f/w//D/8P/u/+7/7v/u/+7/7v/u/+7/7f/t/+3/7f/v/+//7//w//T/8f/t/+v/
7//z//X/+/8CAAcAEQAeAC4AQQBWAHEAjQClALcAywDVANMAuwCQAGsAUwA9ACgAFwAL
AP//+P/y/+z/7//7//3/9f/3//v/9v/y//D/8P/x//H/7//v/+//7//v/+//7//v/+7/
7v/v/+7/8f/z//L/8f/w/+//7//v/+//8P/w//H/8f/x//D/8P/x//H/8//z//T/9P/0
//T/9P/2//T/8v/0//T/9v/2//f/9//1//f/9//3//j/+f/6//3/+//6//r/+f/5//r/
+//7//z//f///wIAAgACAAEAAQAFAAYACgAMAAsACgALAAsACwANAA4ADgASABUAFQAV
ABQAFAATABIAFQAXABcAGQAZABkAGwAbAB0AHQAdAB0AIQAiACIAIgAgAB4AHgAeACAA
HgAcABwAGgAZABcAFQATABEADQALAAwADAAMAAsABwAGAAMAAgACAAEAAAD+//3//P/6
//f/9//4//n/+f/5//n/+f/5//f/9//3//X/9//2//b/9//4//j/+P/5//f/9f/1//X/
9f/2//b/9v/2//b/9//3//f/9//3//f/9v/2//b/9v/0//X/9f/1//b/9//4//n/+P/3
//X/9P/2//f/+P/5//f/9//3//f/9f/2//b/9P/1//f/+P/5//j/+P/4//f/9P/0//T/
9P/1//f/+P/5//j/9v/0//P/9v/2//b/9v/2//X/9f/1//f/9//3//f/9v/1//T/8f/1
//X/8//1//X/9f/z//P/8//z//L/8v/z//T/9f/2//b/9v/2//X/8//z//P/8//4//X/
8//3//b/+P/4//j/+P/8//z//f////3//P/8//3//v///wEAAgAAAAAA/////wAAAwAE
AAYACQAJAAkACAAFAAMAAQABAAQABQAGAAYAAwABAP7/+//8//r/+P/7//3/AAAAAP7/
/v/7//f/9P/z//L/8v/w//D/7//u/+7/7P/s/+3/7//v/+7/7v/u/+z/7P/s/+z/7P/s
/+z/7P/t/+3/7f/t/+v/6//r/+z/6v/p/+v/6f/r/+//9f/7//z/AQANABwAKAA3AE4A
awCDAJcApwC7AM0A1QDFAJwAcQBVAD8AKAATAAcA///2/+7/7v/v//H/9f/5//n/9//0
//T/8P/u//D/8f/w//H/8//z//P/8//y//H/7//u/+z/6v/s/+3/7v/v//D/8f/x//H/
8f/y//D/8f/x//H/8v/y//P/8//z//P/9P/0//T/9P/0//b/9v/0//b/9v/4//j/+f/5
//v//f/9//3/+v/5//j/+f/6//r/+//7//n/+v/7//v//f/9//7/AAAEAAQAAwADAAIA
AgAFAAYACAAIAAoACwAJAAsADAAMABAAEwATABMAEQASABIAEgAVABcAFwAZABoAGQAa
ABkAGwAbABsAGwAfACAAIAAgAB4AHAAcABwAHgAcABoAGgAaABkAFwAVABcAFQARAA8A
DQAMAAsACQAGAAQAAAD+//////////7//P/8//v/+f/7//z//f/9//r/+f/4//f/+P/5
//r/+f/2//T/8//z//X/9v/3//n/9//1//X/9f/z//T/9P/0//b/9v/3//f/9f/1//X/
9f/2//b/9v/2//b/9//3//f/9f/1//X/9f/2//f/9//4//f/9//3//f/9f/1//X/9f/3
//j/+P/2//T/9f/1//X/+P/4//j/9//0//T/9P/0//T/9f/1//X/8//y//H/8f/z//T/
9f/2//T/8//z//P/8f/x//H/8f/y//P/9P/z//P/8//x//P/9f/1//P/8//z//P/8v/y
//D/8P/w//D/8v/0//b/9//2//X/9P/z//P/8//y//X/9//0//L/9P/0//T/9P/5//r/
/P///////v/+/////f/9//7//v/+//7//f/9//7/AQACAAQABQAFAAUABAAFAAMAAQAB
AAAA///+//z///////7//f/6//j/9v/5//3/AAAAAP7/+v/3//P/8P/v/+7/7v/s/+7/
7f/s/+z/6P/o/+n/6//t/+z/7P/s/+z/7P/s/+z/6//q/+n/6P/q/+v/7P/t/+r/6f/o
/+j/7P/t/+v/5//l/+n/7//3//r//f8FAA4AGgAtAEYAXQB1AI0AowC3AMcAzQDBAJoA
bQBRAD8AKAAVAAcA/f/2/+7/5v/n//H/9f/z//H/8//w/+7/8P/0//P/8f/t/+v/6//r
/+v/6//t/+3/7P/s/+r/6P/q/+v/7P/t/+7/7//t/+3/7f/u/+3/7f/s/+v/7P/s/+3/
7f/v/+//8P/w//H/8P/v//D/7//u//H/8v/w//D/8f/x//P/9f/1//X/9f/1//X/9//4
//j/+f/5//n/+v/7//v/+//7//z//v/+//7//f/9/wAAAAADAAQAAgACAAQABQAHAAkA
CgAKAAsADQAMAAsADgAQABEAEgASABMAEgATABMAEwAVABUAFgAXABgAGQAZABoAGgAa
ABwAGgAaABoAGgAYABYAFgAWABUAEwARABMAEQANAAsACQAIAAcABQAEAAQAAgACAAEA
///9//r/+v/6//n/9//4//j/+P/3//X/9f/1//X/9//3//f/9f/z//L/8v/z//T/9P/0
//X/9//1//X/9f/z//T/9P/0//T/9P/1//X/9f/1//X/9f/0//T/9P/0//b/9//3//f/
9f/1//X/9f/3//f/9v/2//X/9f/1//X/9f/1//X/9f/3//j/+P/2//P/8//y//H/9P/2
//j/+f/3//b/9f/0//T/9f/1//X/9//2//X/9f/2//b/9v/2//T/8//z//P/8//z//P/
8//0//X/9v/1//b/9f/y//P/8//z//H/8f/1//X/9P/0//L/8v/y//L/8//0//X/9f/z
//P/8//z/+7/8v/2//j/+v/8//7//v///wEAAAD+//3//f/+////AQACAAEAAAD+//3/
AgAFAAYACAAIAAcABgAEAAUAAwABAAEAAwADAAMAAgAAAP///f/7//z/+v/4//v//f8A
AAAA/v/8//n/9f/y//P/8v/y//D/7v/t/+z/7P/s/+z/7f/v/+//7v/u/+7/7v/u/+7/
7v/s/+z/7P/s/+v/6//r/+v/7f/t/+3/7v/u/+3/7f/t/+//8//3////AgAFABEAHgAw
AEUAYAB7AJEApQC1AMMAzQDDAJkAcgBdAEkAKwAUAAkAAwABAPj/6v/q//P/9f/x//P/
9//z//D/8v/y/+7/7//v/+3/7f/t/+3/7f/t/+//7//u/+7/7v/s/+7/7//t/+3/7f/t
/+v/6//r/+z/7v/v/+//7//v//D/8v/z//L/8f/x//D/9P/0//T/9v/y//D/8v/y//P/
9P/2//f/9v/3//b/9f/3//f/9//5//j/+P/5//n/+//8//3//f/7//v//P/+//7//v/9
//3/AAAAAAMABAACAAIABAAFAAcACQAKAAoACgANAA0ADQANAA4ADgAOAA8AEQARABMA
FQAVABcAFwAVABUAFQAVABcAGAAYABgAGQAYABkAGgAZABYAEwASABUAFQAUABMAEQAP
AAsACQAHAAYABQADAAEAAAD9//z//v/9//z/+v/6//r/+f/3//T/9P/0//P/9f/1//X/
9f/z//P/8//x//P/8v/y//P/9v/2//b/9//1//P/8//z//P/9P/0//T/8v/y//P/8//x
//H/8f/x//T/9P/0//T/9P/1//X/9f/1//X/9f/1//X/9f/0//T/9f/1//X/9f/z//P/
8//z//X/9v/2//T/8v/z//P/8//0//T/9P/z//L/8v/y//L/8v/z//P/8//z//L/8f/x
//T/9P/0//T/9P/z//P/8//x//H/8f/x//H/8f/x/+//8//z//H/8//1//X/8//z//P/
8//y//L/8P/w//D/8P/r//L/8//0//X/9v/2//b/9//5//v/+v/6//v/+//7//z//P/+
//7//f/9//7/AQACAAQABwAHAAcABgAFAAMAAQABAP////////7//v/9//v/+f/4//b/
9P/3//3/AAAAAP7//P/5//X/8v/v/+7/7v/s/+7/7f/s/+z/6v/q/+v/7f/r/+r/6v/q
/+j/6P/o/+j/6v/q/+r/6v/r/+v/6//r/+v/6//r/+z/6P/n/+n/6//n/+X/5//x/wAA
BQAHABYAKgA9AFwAfQCTAKUAtQDDAM0AxwClAHgAXwBPADUAHgAPAAcA///4//L/7P/t
/+//6//t//H/7//s/+z/6v/o/+z/7f/s/+3/6//r/+v/6//t/+3/7P/s/+v/6P/p/+n/
6//r/+v/6//s/+3/7v/w/+3/7f/s/+v/6//s/+7/7//v/+//8P/w//D/8P/w//L/8P/u
//D/8P/u/+7/7//v//D/8//0//X/8//z//P/9f/2//b/9//3//f/+P/5//n/+f/5//r/
/P/8//z/+//7//7//v8BAAIAAgACAAQABQAFAAcACAAIAAkACwAKAAkADAAOAA8AEAAQ
ABEAEAARABEAEQATABMAFgAXABgAGQAaABoAGQAYABgAFgAWABYAGAAWABQAFAASABEA
DwANAA0ACwAHAAUABgAGAAYABQABAAAA/f/8//z/+//6//j/+v/6//n/9//2//b/9v/1
//P/8//z//P/9f/1//X/8//z//L/8v/z//P/8v/x//H/8v/x//L/8//z//T/9P/0//b/
9v/3//f/9P/z//L/8f/z//T/9f/2//T/9f/1//X/9f/1//X/9f/z//P/8v/y//H/8f/x
//H/9P/1//b/9//1//b/9v/0//T/9f/1//X/9P/0//T/8//z//T/9f/2//T/9f/1//X/
9//2//X/9f/0//T/9P/0//T/8//z//P/8//z//P/8//1//X/9f/z//P/8//x//P/8f/x
/+//7//z//P/8v/y/+7/7v/2//b/9v/2//b/+P/4//n/+//9//z//P/9//v/+//8//z/
/v/+//3//f/+/wEAAgAEAAgACQAKAAoABwAFAAMAAwAFAAUABQAEAAMAAQD+//v/+P/2
//T/9//8/wAAAQAAAPz/+f/1//L/8//y//L/8P/w/+//7v/u/+r/6v/r/+3/7f/s/+z/
7P/o/+j/6P/o/+v/7P/t/+7/7v/t/+z/6//t/+3/7f/u/+7/7f/r/+3/6//r//H/9//8
/wMADwAaACoARQBeAHUAjwCnALsAyQDTAMkApwCCAGkATQAxAB4AEQAFAPv/8v/u/+z/
7//x//H/8//3//f/8v/w/+7/6v/r/+v/6f/p/+r/6//s/+3/6//r/+r/6v/s/+r/7P/t
/+v/6//r/+v/7f/t/+3/7v/u/+//7//v/+z/7P/t/+3/7//v//D/8P/y//L/8v/0//D/
7v/w//D/8v/y//P/8//x//P/8//z//P/8//z//X/+P/4//n/+f/5//r/+//7//n/+f/6
//z///8AAAAAAQACAAIABQAGAAYABgAIAAkABwAJAAoACgAKAA0ADQANAA4AEAARABIA
EQATABMAFQAZABkAGwAbABoAGQAYABcAGwAcABwAHAAcABoAGgAaABwAGgAYABgAFgAV
ABMAEQAPAA0ACQAHAAkACAAHAAUABQAEAAEAAAD+//3//P/6//z//P/7//n/9//2//X/
8//1//X/9f/1//X/9f/1//P/8//y//L/8//0//T/9P/1//f/9f/1//X/9f/2//b/9v/1
//T/9P/z//P/8//z//P/9v/2//b/9v/0//X/9f/1//X/9f/1//X/9f/1//T/9P/2//f/
+P/5//f/9//3//f/9//4//j/9v/2//f/9//3//j/+P/4//f/9v/2//b/9v/4//n/+f/5
//j/9v/0//P/9v/2//b/9v/2//X/9f/1//X/9f/1//X/9//3//f/9f/1//X/8//1//f/
9//1//X/+//3//b/9v/y//X/9v/3//j/+//8//7/AQABAAAAAAABAAEAAQACAAIAAgAC
AAEAAQAEAAcACAAKAA0ADQANAAwACwAJAAcABwAFAAUABQAEAAYABQADAAEA/v/8//r/
/f8BAAQABAACAAIA///7//j/9//2//b/9P/y//H/8P/w//D/8P/x//P/8f/w//D/8P/w
//D/8P/w//D/8P/w//D/8f/x//H/8f/v/+//7//w//L/7//x/+//7//z//v/AQAKABMA
GwAmADoAUQBmAH8AmwCxAMMA0QDXAMsAowB2AF0ASQAxAB4AFQALAP//9P/w//T/9//5
//v/+//3//f/+P/4//b/9P/z//P/8f/x//L/8//0//X/9P/z//H/8P/y//D/8v/z//P/
8//z//P/9f/1//X/9v/2//f/9//3//X/9P/0//P/9f/1//b/9v/4//j/+P/6//j/9v/4
//j/+v/6//v/+//7//3//f/9//3//f/9/////v/+//////8BAAIAAwADAAMAAwAEAAYA
CgAKAAkACQAIAAgACwAMAA4ADgAQABEAEQATABQAFAAWABkAGQAZABkAGgAaABoAGwAd
AB0AHwAhACEAIwAjACMAIwAjACMAJwAoACgAKAAmACQAJAAkACQAIgAgACAAHgAdABsA
GQAXABUAEQAPAA8ADgANAAsACQAIAAUABAACAAEAAAD+/wEAAgACAAEA///+//3/+//8
//3//v////z/+//6//f/+v/6//v//f/8//z//P/9//v/+f/5//n/+f/6//r/+v/8//z/
/f/9//v/+//7//v//P/8//z//P/8//3//f/9//3//f/9//3/+//7//r/+v/8//3//v//
//3//f/9//3//f/+//7//P/8//3//f/9//z//P/8//v//P/8//z//P/6//v/+//7//3/
/P/7//v//P/8//z//P/+//3//f/9//v/+//7//v/+//7//v/+f/9//3/+//9//v/+//5
//n/+//7//r/+v/6//r/+v/6//n/+v/7//v//f/9//3//f/+//////8DAAMAAgACAAUA
BwAFAA==
         </WaveFormData>
      </LeadData>
      <LeadData>
         <LeadByteCountTotal>10000</LeadByteCountTotal>
         <LeadTimeOffset>0</LeadTimeOffset>
         <LeadSampleCountTotal>5000</LeadSampleCountTotal>
         <LeadAmplitudeUnitsPerBit>4.88</LeadAmplitudeUnitsPerBit>
         <LeadAmplitudeUnits>��V</LeadAmplitudeUnits>
         <LeadHighLimit>2147483647</LeadHighLimit>
         <LeadLowLimit>268435456</LeadLowLimit>
         <LeadID>V1</LeadID>
         <LeadOffsetFirstSample>0</LeadOffsetFirstSample>
         <FirstSampleBaseline>0</FirstSampleBaseline>
         <LeadSampleSize>2</LeadSampleSize>
         <LeadOff>FALSE</LeadOff>
         <BaselineSway>FALSE</BaselineSway>
         <ExcessiveACNoise>FALSE</ExcessiveACNoise>
         <MuscleNoise>FALSE</MuscleNoise>
         <LeadDataCRC32>3750649074</LeadDataCRC32>
         <WaveFormData>
0P/Q/9D/0P+9/6z/m/+K/3z/cP9k/1j/U/9Q/03/Sv9Y/2T/cP98/4f/kv+d/6j/r/+0
/7n/vv/I/9D/2P/g/+b/6v/u//L/8//0//X/9v/2//b/9v/2//f/+P/5//r/+v/6//r/
+v/4//j/+P/4//r/+v/6//r/+v/6//r/+v/6//r/+v/6//z//P/8//z/+v/6//r/+v/6
//r/+v/6//r/+v/6//r//P/8//z//P/8//z//P/8//z//P/8//z//P/8//z//P/+//7/
/v/+//7//v/+//7/AQACAAMABAAGAAYABgAGAAYABgAGAAYACAAIAAgACAAIAAgACAAI
AAoACgAKAAoACgAKAAoACgALAAwADQAOAA0ADAALAAoACgAKAAoACgAKAAoACgAKAAoA
CgAKAAoACgAKAAoACgAIAAgACAAIAAYABgAGAAYABgAGAAYABgAEAAQABAAEAAYABgAG
AAYABAAEAAQABAAEAAQABAAEAAQABAAEAAQABAAEAAQABAAEAAQABAAEAAQABAAEAAQA
BgAGAAYABgAGAAYABgAGAAYABgAGAAYABgAGAAYABgAGAAYABgAGAAYABgAGAAYACAAI
AAgACAAGAAYABgAGAAQABAAEAAQABgAGAAYABgAGAAYABgAGAAQABAAEAAQABgAGAAYA
BgAGAAYABgAGAAQABAAEAAQABAAEAAQABAAEAAQABAAEAAIAAgACAAIAAgACAAIAAgAC
AAIAAgACAAIAAgACAAIAAgACAAIAAgACAAIAAgACAAAAAAAAAAAAAgACAAIAAgADAAQA
BQAGAAYABwAIAAkACQAJAAkACQAJAAkACQAJAAkACQAHAAcABwAHAAcABgADAP///v/8
//v/+P/1//T/9P/y//H/8P/w//H/8v/y//D/8P/w//L/9f/3//n/+v/7//z//f/+//z/
/P/8//v/+//6//r/+v/8//z//P/+//z//P/9//3//f/9//3//v/+//7//v/+//7//v/+
//7//P/8//z//P/+/wAABgAMAA8ADwAPAAgA/f/2/+v/2v/D/6//nv+O/3//bv9i/1T/
Qf8z/zX/P/9E/0z/WP9s/3//j/+d/6T/qf+x/7//yf/T/93/5//u//L/9v/7//3///8A
AP////8AAAAAAQABAAEAAQACAAIAAgACAAIAAwADAAMAAwAEAAQABAAEAAQABAAEAAQA
BAAEAAQAAwADAAMAAwAEAAQABQAFAAUABQADAAEAAwADAAQABAAEAAQAAgADAAMAAgAE
AAQABAAEAAMAAwADAAMABQAEAAQABAADAAMAAwADAAUABQAFAAUABQAFAAYABgAGAAYA
BwAIAAgABwAHAAcACQALAA0ADgANAA0ADgAOAA8ADwAPABAAEAAQABEAEQAPABAAEAAO
AA4ADwAPAA8ADQANAAsACwAOAA4ADgAOAA8ADgAOAA4ADAALAAkACAAIAAgACAAIAAoA
CQAJAAgACgALAA0ADwASABMAFAAVABcAFQAVABYAFgAWABYAFgAXABcAFgAVABcAGAAZ
ABkAGwAbABoAGgAZABoAGgAaABoAGwAbABsAGgAaABoAGgAaABoAGgAZABoAGwAdAB4A
HAAcABwAHAAaABoAGgAaABoAGgAaABoAGgAaABoAGgAbABsAGwAcABwAGwAbABkAGwAb
ABsAGwAZABoAGgAaABoAGQAZABkAGQAaABoAGQAZABgAGAAYABcAFwAXABcAFwAYABgA
GAAYABgAGAAYABcAGQAZABgAGAAYABcAFwAZABgAGAAYABgAGAAYABgAGgAZABkAGQAd
ACAAIgAkACMAJAAkACUAJQAnACgAKAAoACoAKgAqACoALAAtAC4ALwAtAC0ALQAtAC0A
LQAtAC0ALQAtACsAKwAtAC0ALQAsACgAIwAhAB4AGwAYABUAFAAUABIAEQAQABIAEwAU
ABQAEgASABIAFAAVABcAGQAaAB0AHgAfACAAHgAeAB4AHQAfAB4AHgAeAB4AHgAeACAA
IAAgACEAIQAfAB8AHwAgACIAIgAiACIAIAAgACAAIAAgACAAIAAgAB4AHgAkACoALwAx
ADMALAAhABYACwD8/+v/1f/C/7L/o/+U/4j/ev9l/1f/Vf9Z/2L/av90/4j/n/+t/7v/
yP/L/8//2//p//P/+/8FAAwAEAAUABkAHQAfACAAHwAfAB4AHgAfAB8AIQAhACIAIgAg
ACAAIAAhACIAIwAkACYAJwAoACkAKgArACwALQAuADAAMAAvAC8ALQAtAC4ALgAxADEA
MQAxADEALwAxADEAMAAwADAAMAAyADMAMwAyADAAMAAwADAALwAvAC8ALwAxADAAMAAw
AC8ALwAvAC8AMQAxADEAMQAxADEAMgAyADAAMAAxADIANAAzADMAMwAyADMANAA0ADMA
MwA0ADQANQA1ADUANgA3ADYANgA1ADcAOAA4ADYANAA1ADUANQAzADMAMQAxADAAMAAw
ADAALwAuAC4ALgAuAC0AKwAqACgAKAAoACgAKgApACkAKAAmACUAJQAlACUAJQAlACUA
JQAjACMAJAAiACIAIgAiACUAJQAkACMAIQAiACMAIwAjACMAIgAiACUAJgAmACYAJAAl
ACUAJQAlACYAJwAoACYAJgAmACUAJwAnACgAKAAoACgAKAAoACgAKAAoACgAKAAoACgA
KAAmACYAJgAmACUAJQAlACYAKAAnACcAJQAlACUAJQAlACUAJgAmACYAJAAjACMAIwAj
ACQAJAAjACMAIgAiACIAIQAhACEAIQAiACIAIQAgACAAIAAgACAAHwAhACEAIAAiACIA
IQAhACEAIAAgACAAIAAgACAAIAAgAB8AHwAfAB8AIAAgACAAHwAgACAAIQAhACAAIgAi
ACIAIgAkACUAJgAnACcAJwAnACcAJwAnACcAJwAnACcAJQAlACUAJQAlACQAHwAbABoA
GAAVABIADwAOAA4ADAALAAoADAANAA4ADgAKAAoACgAMAA8AEQATABQAFQAWABcAGAAa
ABoAGgAZABcAFgAWABYAFgAWABYAGAAYABgAGQAZABkAGQAZABoAGgAaABoAGgAcABwA
HAAcABoAGgAaABoAGgAcACIAJgAnACkAKQAiABcACgD9/+z/1//B/7L/pv+X/4j/fv9w
/13/Vf9Z/1//ZP9u/4L/mP+l/7P/wf/G/8f/zf/Z/+P/7f/3/wEABgAKAA4AFQAXABkA
GgAZABkAGAAYABkAGQAZABkAGgAaABwAHAAcAB0AHQAdAB0AHgAcABwAHAAcAB4AHgAe
AB4AHAAcABsAGwAcAB0AHwAgAB8AHwAfAB8AHwAdAB8AHwAeAB4AHgAeAB4AHwAfAB4A
HgAeAB4AHgAfAB8AHwAfAB0AHAAcABwAHQAdAB0AHQAfAB8AHwAfAB8AHwAgACAAHgAe
AB8AIAAgAB8AHwAfACIAIwAkACQAIwAjACQAJAAjACMAIwAkACYAJgAnACcAJQAmACYA
JAAiACMAIwAjACIAIwAiACMAIgAiACIAIgAhACAAIAAgAB4AHQAbABoAGgAaABoAGgAa
ABkAGQAYABoAGQAZABkAFwAXABcAFwAVABMAEwAUABYAFgAWABYAFwAXABYAFQAVABYA
FwAXABkAGQAYABgAFwAYABgAGAAWABcAFwAXABYAFgAWABYAGAAYABgAFwAXABcAGAAY
ABYAFgAWABYAFgAWABYAFgAWABYAFgAWABgAGAAYABgAFwAXABcAGAAWABUAFQATABUA
FQAVABUAFQAWABYAFgAUABMAEwATABMAFAAUABMAEwASABIAEgARABEAEQARABAAEAAP
AA4AEAAQABAAEAAPABEAEQAQABAAEAAPAA8AEQAQABAAEAAOAA4ADgAOABAADwAPAA8A
DwAQABAAEAAQABAADwAQABAAEAAQABAAFAAVABYAFwAZABkAGQAZABkAGQAZABkAFwAX
ABUAFQAVABUAFQAUAA8ACwAKAAgABwAEAAEAAAAAAP7//f/8//r/+//8//z/+v/6//r/
/P8AAAMABgAIAAcACAAJAAoADAAMAAwACwAKAAgABwAGAAgACAAIAAoADAAMAA0ADQAP
AA8ADwAQAA4ADgAOAA4ADgAOAA4ADgAMAAwADAAMAAwADgASABgAGwAdABsAEgAHAPr/
7//e/8n/s/+i/5j/jf9+/3L/av9Z/0//V/9j/2z/ev+M/5z/q/+3/7//wP+//8X/y//R
/9v/5//x//r/AgACAAUABwAIAAoACgALAAwADAANAA0ADQANAA4ADgAQABAAEAARAA8A
DwAPABAADgAOAA4ADgAOAA4ADgAOAAwADAALAAsADAANAA8AEAAPAA8ADwAPABEADwAR
ABEADgAOAA4ADgAOAA8ADwAOAAwADAAMAAwADwAPAA8ADwANAAwADAAMAA0ADQANAA0A
DQANAA0ADQANAA0ADgAOAA4ADgAPABAAEAAPAA8ADwAOAA8AEAAQAA8ADwAQABAAEQAR
ABEAEgAUABQAFQAVABQAFAATABAAEAARABEAEQARABEADwAPABIAEgASABIAEwASABIA
EgAQAA8ADQAMAAwADAAMAAwACgAJAAkACAAJAAkACgALAAsACwALAAsACwAJAAkACgAK
AAoACgAKAAsACwAKAAkACQAKAAsACwALAAsACgAKAAoACgAJAAgACAAJAAkACQAKAAoA
CgAKAAoACgAKAAkACQAJAAoACgAIAAgACAAIAAgACAAIAAgACAAIAAgACAAKAAoACgAK
AAkACQAJAAoACgAJAAkABwAJAAkACQAJAAgACAAHAAYACAAHAAcABwAHAAgACAAHAAcA
BgAGAAYABQAFAAUABQAGAAYABQAEAAQABAAEAAQAAwAFAAUABAAEAAQAAwADAAUABAAE
AAQABAAEAAQABAAEAAMAAwADAAMABAAFAAYABwAIAAgACQAKAAsADQANAA0ADQALAAsA
CwALAA0ADQALAAsACQAJAAkACAAFAAEAAAD+//3/+v/3//b/9v/0//P/8v/w//H/8v/y
//L/8v/y//T/9//5//v//P/9//7///8AAP///v/9//v/+//6//r/+v/7//z//f8AAP7/
/v///////f/9//3//v8AAAAAAAAAAAAAAAAAAAAAAAAAAAAAAAAAAAIABgAOABEADwAN
AAgA+//w/+H/zP+5/6X/lv+K/3//cv9q/17/Tf9F/0//W/9i/3D/gv+U/6H/q/+1/7r/
t/+7/8H/yf/R/9v/5f/u//L/9P/5//v//v8AAAAAAQAAAAAAAQABAAMAAwAEAAQABAAE
AAQABQADAAMAAwAEAAIAAgACAAIAAwAEAAUABgAEAAQAAwADAAMAAwAEAAQABQAFAAUA
BQADAAEAAwADAAIAAgACAAIAAgADAAMAAgACAAIAAgACAAEAAQABAAEAAwACAAIAAgAB
AAEAAQABAAMAAwADAAMAAwADAAQABAACAAIAAwAEAAIAAQABAAEAAwAFAAcACAAIAAcA
BwAGAAUABQAFAAYACAAIAAkACQAJAAoACgAIAAYABwAHAAcABgAHAAYABwAHAAYABQAE
AAQABAAFAAYABgAFAAMAAgACAAIAAgACAAIAAQABAAAAAAD/////////////////////
/f/9//7//v/+//7//v///////v/9//3//v///////f/9//z//P///wAAAAAAAP7/////
/////v/+//7//v/+//7//v/9//v/+//8//z//v/+//7//v/8//z//P/8//7//v/+//7/
/P/8//z//P/9//3//f/+//z/+//7//n/+//7//v/+//7//z//P/8//v/+f/4//f/+f/6
//r/+f/3//b/9v/2//f/9//3//f/+P/4//f/9v/2//b/9v/2//X/9//3//b/9v/2//X/
9f/1//T/9P/0//b/9v/2//b/9v/1//X/9//4//j/+P/4//j/+v/7//z//f//////////
//3//f/9//3//f/9//v/+//9//3//f/8//v/9//2//T/8f/u/+v/6v/o/+b/5f/k/+T/
5f/m/+b/5P/k/+T/5v/p/+v/7f/u/+//8P/x//L/8v/y//L/8f/v/+7/7v/u//D/8P/w
//L/8P/w//H/8f/z//P/8//0//T/9P/0//T/8v/y//L/8v/0//T/9P/0//T/9P/2//z/
AwAFAAUAAAD3/+z/4f/O/73/p/+U/4b/ef9q/1z/UP8//y3/Kf8z/z7/Qv9O/2T/df+F
/5P/nP+d/6X/r/+7/8f/z//Z/+T/6P/o/+v/8f/y//T/9P/1//j/+P/5//n/+f/5//r/
+v/6//r/+v/7//v/+//7//z//v/+//7//v8AAAAAAAAAAAAAAAD/////AQABAAIAAgAB
AAEAAQABAP///f//////AAAAAAAAAAAAAAEAAQAAAAAAAAAAAAAA//////////8BAAAA
AAAAAAEAAQABAAEAAQABAAEAAQADAAMABAAEAAIAAgADAAQABgAFAAUABQAIAAkACgAK
AAgABwAHAAYABgAHAAgACgALAAoACgAJAAsADAAMAAoACgALAAsACwAJAAkABwAHAAgA
CAAIAAgABQAEAAQABAACAAEA///+/wAAAAAAAAAA/v/9//3//P/8//v/+//7//n/+f/5
//n/+//5//n/+v/6//r/+v/6//v/+//6//n/+f/6//v/+//7//v/+v/6//v//P/8//z/
/P/9//3//f/8//z//P/8//7//v/+//3/+//7//z//P/8//z//P/8//7//v/+//7//P/8
//z//P/+//7//v/+//3//f/9//7//P/7//v/+f/6//v//P/9//v//P/8//z//P/7//v/
+//7//z//P/7//v/+v/6//r/+f/5//n/+f/6//r/+f/4//r/+v/6//r/+P/5//j/9v/4
//j/9//3//n/+P/4//j/+P/4//j/+P/4//f/9//3//f/+P/4//j/9//4//j/+f/5//f/
9v/4//j/+v/6//r/+v/8//3//v//////////////AQABAAEAAQD//////f/9////////
//7/+f/1//T/8v/v/+z/6f/o/+j/5v/l/+T/5P/l/+b/5v/k/+T/5P/m/+f/6f/r/+z/
7//w//H/8v/y//L/8v/x//H/8P/w//D/8P/w//D/8v/0//T/9f/1//X/9f/1//b/9v/2
//b/9v/2//b/9v/2//b/9v/2//b/9P/2//r/AgAJAA8AEQAOAAcA/v/1/+j/1f+//6z/
nv+R/4D/cP9i/1H/P/83/z3/Rv9K/1T/aP99/43/nf+q/63/s/+9/8n/1f/f/+n/8v/2
//j/+//9/wAAAgACAAMABgAGAAcABwAHAAcACAAIAAgACAAIAAkABwAHAAcACAAIAAgA
CAAIAAgACAAIAAgACQAKAAoACwALAAsADAAMAAsACwALAAsADQALAA0ADQAOAA4ADgAO
AAwADQANAAwADAAMAAwADAAPAA8ADwAPABEAEAAQABAAEAARABIAEwATABMAEwATABQA
FQAXABgAGAAYABkAGgAaABkAGQAZABwAHQAeAB4AHQAdAB4AHgAeAB8AIAAiACIAIgAj
ACMAIwAkACQAIgAkACUAJQAlACMAIwAhACEAIAAgACAAIAAfAB4AHgAeAB4AHQAbABoA
GgAaABoAGgAYABcAFwAWABYAFQAVABUAFQAVABUAFQAVABMAEwAUABYAFgAWABYAFQAV
ABQAEwARABIAEwATABQAFQAVABYAFgAWABUAFAASABMAEwATABQAFAAUABQAFAAUABQA
EwAVABUAFgAWABYAFgAWABYAFAAUABQAFAAUABQAFAAUABQAFAAUABQAEwATABMAFAAW
ABUAFQATABMAEwATABMAEwAUABQAFAAUABMAEwATABEAEgASABEAEwASABIAEgARABEA
EQARABAAEAAPAA4ADgAOAA4ADgANAA8ADwAOABAAEAAPAA8AEQAQABAAEAAOAA4ADgAO
AA4ADQANAA0ADwAQABAAEAAPABAAEAARABAADwAPAA4ADwAPAA4AEAAQABAAEAAUABUA
FgAXABkAGQAZABkAGQAZABkAGQAXABcAFQAVABUAFQAVABQADwALAAoACAAHAAQAAQAA
AAAA/v/9//z//v///wAAAAD9//z/+//8/wEAAwAFAAYACQAKAAsADAAMAAwADAALAAsA
CgAKAAoACgAKAAoADAAMAAwADQANAA0ADQANAA4ADAAMAAwADAAOAA4ADgAOAAwADAAM
AAwADAAMABAAFgAdAB8AIQAeABUACAD///L/4f/N/7j/qP+b/4z/fv9y/2P/Uf9F/0v/
VP9a/2L/dP+J/5n/qf+4/7v/u//F/9H/3f/l/+//+v8AAAIABQAJAAoADAAMAA0ADgAO
AA8ADwARABEAEgASABIAEgASABMAEwATABMAFAAUABQAFAAUABQAFAAUABQAEgASABEA
EQASABMAFQAWABYAFQAUABMAFQATABUAFQAUABQAFAAUABQAFQAVABQAFAAUABQAFAAV
ABUAFQAVABUAFAAUABQAFQAVABUAFQAVABUAFQAVABUAFQAWABYAFgAWABcAGAAaABkA
GQAZABgAGQAaABoAGwAbABwAHAAbABsAGwAcACAAIAAhACEAIwAkACQAIgAgACEAIQAh
ACEAIQAfAB8AHwAeAB0AHAAdABwAHAAcABwAGwAZABgAGAAYABgAGAAYABcAFwAWABYA
FQAVABUAFQAVABUAFQAVABMAEwAUABIAEgASABIAEwATABIAEQARABIAEwATABUAFQAU
ABQAEwAUABQAFAAUABUAFQAVABQAFAAUABQAFAAUABQAEwARABEAEgASABQAFAAUABQA
FAAUABQAFAAUABQAFAAUABQAFAAUABQAEwATABMAFAAWABUAFQATABEAEQARABEAEwAU
ABQAFAASABEAEQARABEAEgASABEAEQAQABAAEAARABEAEQARABAAEAAPAA4ADgAOAA4A
DgARABMAEwASABEAEAAOAA0ADwAOAA4ADgAOAA4ADgAOAA4ADQANAA0ADQAOAA4ADgAN
AA4ADgAPAA0ADgAQABAAEAAQABQAFQAWABcAFQAVABUAFQAVABUAFQAVABUAFQATABMA
EwATABMAEgAOAAkABwAEAAEA/v/7//r//P/6//n/+P/2//f/+P/4//j/+P/4//r//f//
/wEAAgAEAAYACAAKAAgACAAIAAcABwAGAAYABgAGAAYABgAIAAgACAAJAAkACQAJAAkA
CgAKAAoACgAKAAgACAAIAAgACgAKAAoACgAMAA4AEgAWABcAFwAVABAABwD6/+v/2v/F
/7H/ov+W/4n/ev9w/2T/U/9J/1H/W/9k/27/fv+O/53/rf+7/7z/uf/B/83/1f/d/+f/
8f/4//z/AAAFAAcACAAKAAoACwAKAAoACwALAAsACwAMAAwADgAOAA4ADwANAA0ADQAO
AAwADAAMAAwADgAOAA4ADgAOAA4ADQANAAsACwAMAAwADQANAA0ADQANAAsADQANAA4A
DgAOAA4ADAANAA0ADAAOAA4ADgAOAA0ADQANAA0ADQAMAAwADAANAA0ADQANAA0ADQAN
AA0ADwAPABAAEAAOAA4ADwAQABIAEQARABEAEAARABIAEgARABEAEgASABEAEQARABIA
FgAWABcAFwAVABYAFgAUABQAFQAVABUAFQAVABMAEwATABIAEQAQABAAEAARABIAEgAR
AA8ADgAOAA4ADgAOAAwACwALAAoACwALAAwADQALAAsACwALAAsACQAJAAoACgAKAAoA
CgAJAAkACAAHAAcACAAJAAkACQAJAAgACAAJAAoACgAKAAgACQAJAAkACgAKAAoACgAK
AAoACgAJAAsACwAMAAwACgAKAAoACgAMAAwADAAMAA4ADgAOAA4AEAAQABAAEAANAA0A
DQAOAA4ADQANAAsADQANAA0ADQANAA4ADgAOAA4ADQANAA0ADQAOAA4ADQANAAwADAAM
AAsACwALAAsADAAMAAsACgAKAAoACgAKAAoACwAKAAgACAAIAAcABwAIAAgACQAKAAoA
CgAKAAoACgAJAAkACQAHAAoACgAKAAoACgAMAA0ADgAPABEAEQARABEAEQARABEAEQAT
ABMAEQARAA8ADwAPAA4ADQAJAAgABgADAAAA/f/8//r/+P/3//b/9v/3//j/+P/2//b/
9v/4//v//f///wAAAwAEAAUABgAEAAQABAADAAMAAgACAAIAAAAAAAAAAgADAAQABgAH
AAcABwAHAAgACAAIAAgACAAIAAgACAAIAAYABgAGAAYACAAKAA4AEgAVABUAEwAOAAcA
+v/t/9z/xf+t/57/lv+L/3r/bv9o/1v/Uf9X/2X/cP96/4z/nP+r/7X/vf/C/8H/xf/L
/9H/2f/h/+n/8v/6//7/AQADAAYACAAIAAkACgAKAAsACwALAAsADAAMAAoACgAKAAsA
CwALAAsADAAMAAwADAAMAAoACgAKAAoADAAMAAsACwALAAsADAAMAA0ADQANAA0ADQAL
AA0ADQAKAAoACgAKAAoACwALAAoADAAMAAwADAAPAA8ADwAPAA0ADAAMAAwACwALAAsA
CwAMAAsACgAJAAsACwAMAAwADAAMAA0ADgAQAA8ADwAPAA8ADwAPAA4ADwAPABAAEAAP
AA8ADwAQABEAEAAQAA8AEAASABMAEgAQABEAEQARABEAEQAPAA8AEAAQABAAEAAPAA4A
DgAOAA4ADQALAAoADAAMAAwADAAMAAsACwAKAAoACQAJAAkACwALAAsACwALAAkACQAK
AAoACgAKAAoACwALAAoACQAJAAoACwALAAsACwAKAAoACwAMAAwADAAKAAsACwALAAoA
CgAKAAoACAAIAAgABwAJAAkACgAKAAgACAAIAAgACgAKAAoACgAIAAgACAAIAAgACAAI
AAgACQAJAAkACgAKAAkACQAHAAUABQAFAAUABQAGAAYABgAIAAcABwAHAAUABgAGAAUA
BwAGAAYABgAGAAUABAADAAQABAADAAIABAAEAAQABAADAAUABQAEAAQABAADAAMABQAE
AAQABAAEAAQABAAEAAIAAQAEAAYABgAGAAYABgAHAAgACQALAAsACwALAAsACwALAAsA
DAANAAwADQAMAAsACgAIAAYAAwADAAIA/f/6//f/9v/2//T/8//y//L/8//0//T/8P/w
//D/8v/1//f/+f/6//v//P/9//7//v/+//7//f/9//z//P/8//z//P/8//7//v/+////
//////////8AAAIAAgACAAIAAAAAAAAAAAAAAAAAAAAAAAAAAgAGAAwADwAPAA8ACAD/
//T/5//U/7//q/+a/47/gf90/2r/Yv9T/0X/R/9X/2L/aP92/4r/m/+n/6//tP+1/7v/
wf/J/9P/3//p//L/9P/2//n/+f/+/wAAAAABAAQABAAFAAUABQAFAAYABgAGAAYABgAH
AAUABQAFAAYABgAGAAYABgAGAAYABgAGAAYABgAFAAUABQAFAAYABgAHAAcABwAHAAcA
BQAHAAcABgAGAAYABgAGAAcABwAGAAYABgAGAAYABQAFAAUABQAFAAQABAAEAAUABQAF
AAUABwAHAAcABwAHAAcACAAIAAgACAAJAAoACAAHAAcABwAKAAsADAAMAAsACwAMAAwA
CwALAAsADAAOAA4ADwAPAA4ADgANAAoADAANAA0ADQALAAsACQAJAAwADAAMAAwACwAK
AAoACgAKAAkABwAGAAgACAAIAAgACAAHAAcABgAGAAUABQAFAAUABQAFAAUAAwABAAEA
AgAEAAQABAAEAAMAAwACAAEAAwAEAAUABQAFAAUABAAEAAUABgAGAAYABgAHAAcABwAG
AAYABgAGAAYABgAGAAUABwAHAAgACAAGAAYABgAGAAQABAAEAAQABAAEAAQABAAGAAYA
BgAGAAUABQAFAAYABgAFAAUAAwADAAMAAwADAAMABAAEAAQABAADAAMAAwAFAAYABgAF
AAMAAgACAAIAAwADAAMAAwACAAIAAQAAAAIAAgACAAIAAQADAAMAAgACAAIAAQABAAEA
AAAAAAAABAACAAIAAAD+/wEAAgADAAQABgAHAAgACQAJAAkACQAJAAkACQAJAAkACwAL
AAkACQAJAAkACQAIAAUAAQAAAP7/+//4//X/9P/0//L/8f/w//D/8f/y//L/7v/u/+7/
8P/x//P/9f/2//j/+v/8//7//P/8//z/+//7//r/+v/6//z//P/8//7//P/8//3//f//
//////8AAP7//v/+//7//v/+//7//v/8//z//P/8//7/AgAIAAwADQAPAA8ABgD9//L/
4//Q/7v/pf+U/4j/ef9s/17/TP85/zH/Nf8//0b/Tv9i/3j/hf+V/6P/pv+r/7n/xf/P
/9n/4//r//D/9P/4//v//f/+/wAAAAABAAQABAAFAAUAAwADAAQABAAEAAQABAAFAAYA
BwAIAAoADAAMAAwADAAMAAwADAAMAAwADAALAAsACwALAAwADAAPAA8ADwAPAA0ACwAN
AA0ADgAOAA4ADgAOAA8ADwAOAA4ADgAOAA4ADQANAA0ADQAPAA4ADgAOAA8ADwAPAA8A
DwAPAA8ADwARABEAEgASABIAEgATABQAFgAVABUAFQAUABUAFgAWABUAFQAWABYAFwAX
ABcAGAAYABgAGQAZABcAGAAYABYAFgAXABcAFwAVABUAEwATABQAFAAUABQAEwASABIA
EgAQAA8ADQAMAA4ADgAOAA4ADAALAAsACgAMAAsACwALAAsACwALAAsACQAHAAcACAAI
AAgACAAIAAcABwAGAAUABwAIAAkACQAJAAkACAAIAAcACAAIAAgACAAJAAkACQAKAAoA
CgAKAAwADAAMAAsACQAJAAoACgAKAAoACgAKAAoACgAKAAoADAAMAAwADAAKAAoACgAK
AAoACwAMAA4AEQARABIAEQASABMAFAAVABUAFgAWABYAFgAVABUAFQATABQAFAATABMA
EgASABIAFQAVABUAFQAWABYAFQAUABIAEgASABIAEQATABMAEgAUABQAEwATABEAEAAQ
ABAAEgASABIAEgASABEAEQARAA8AEAAQABAAEgAUABUAFwAVABUAFgAWABcAFwAZABoA
GwAZAA==
         </WaveFormData>
      </LeadData>
      <LeadData>
         <LeadByteCountTotal>10000</LeadByteCountTotal>
         <LeadTimeOffset>0</LeadTimeOffset>
         <LeadSampleCountTotal>5000</LeadSampleCountTotal>
         <LeadAmplitudeUnitsPerBit>4.88</LeadAmplitudeUnitsPerBit>
         <LeadAmplitudeUnits>��V</LeadAmplitudeUnits>
         <LeadHighLimit>2147483647</LeadHighLimit>
         <LeadLowLimit>268435456</LeadLowLimit>
         <LeadID>V2</LeadID>
         <LeadOffsetFirstSample>0</LeadOffsetFirstSample>
         <FirstSampleBaseline>0</FirstSampleBaseline>
         <LeadSampleSize>2</LeadSampleSize>
         <LeadOff>FALSE</LeadOff>
         <BaselineSway>FALSE</BaselineSway>
         <ExcessiveACNoise>FALSE</ExcessiveACNoise>
         <MuscleNoise>FALSE</MuscleNoise>
         <LeadDataCRC32>1371047790</LeadDataCRC32>
         <WaveFormData>
dAB0AHQAdABXADwAIQAGAOX/xv+n/4j/av9M/y7/EP/w/tL+tP6W/qj+uv7M/t7+/P4Y
/zT/UP9f/2z/ef+G/47/lv+e/6b/qv+u/7L/tv+3/7j/uf+6/7v/vP+9/77/wP/C/8T/
xv/G/8b/xv/G/8n/yv/L/8z/z//Q/9H/0v/T/9T/1f/W/+L/7P/2/wAACgAUAB4AKAAt
ADAAMwA2ADkAPAA/AEIARABGAEgASgBOAFAAUgBUAFgAWgBcAF4AYQBkAGcAagBvAHIA
dQB4AH0AgACDAIYAjACQAJQAmACeAKIApgCqAK4AsgC2ALoAwADEAMgAzADRANQA1wDa
ANwA3gDgAOIA5QDmAOcA6ADnAOYA5QDkAOEA3gDbANgA0gDMAMYAwAC3ALAAqQCiAJkA
kgCLAIQAewB0AG0AZgBfAFoAVQBQAEsARgBBADwANwA0ADEALgAsACoAKAAmACQAIgAg
AB4AHAAcABwAHAAcABwAHAAcABoAGgAaABoAGgAaABoAGgAaABoAGgAaABoAGgAaABoA
GwAcAB0AHgAeAB4AHgAeABwAGgAYABYAEQAOAAsACAAHAAYABQAEAAIAAgACAAIAAQAA
AP///v/+//7//v/+//z//P/8//z/+v/6//r/+v/7//z//f/+/wAAAgAEAAYACAAIAAgA
CAAIAAgACAAIAAoACgAKAAoACgAKAAoACgAIAAgACAAIAAgACAAIAAgABgAGAAYABgAI
AAgACAAIAAgACAAIAAgACAAIAAgACAAGAAYABgAGAAQABAAEAAQABAAEAAQABAABAP7/
+//4//n/+P/3//b/9//3//b/9v/3//j//P/9//3//f/7//j/9//2//T/8v/r/+T/3//Z
/9P/y//F/8P/wv/B/8H/wP+8/73/vv+8/7T/rf+o/6P/pP+j/6L/of+e/5z/m/+b/5v/
mf+X/5X/kv+Q/5D/kP+S/5L/k/+T/5X/lf+U/5T/lf+V/5T/lP+W/5f/mf+Y/53/oP+i
/6X/r/++/8z/2//p//D//P8GABEAJQA9AFUAbgCAAIMAegBtAFAALwAWAAIA5v/M/7f/
lP9p/1H/SP8o//v+3/7S/tL+7P4Z/0D/Y/+I/6f/vf/P/9v/5f/v//f///8KAA8AEwAW
ABYAFwAaABsAHAAdAB8AIQAiACIAIwAiACYAKAAnACUAIwAiAB4AHgAZABUAGwAfAB4A
HAAgACIAJQApACsALQAxADQANgA4ADsAPQA8ADwATQBPAE4ATgBOAE4ATgBQAFIAUgBV
AFYAWQBdAF8AZQBmAGYAaQBrAHEAcwB2AHoAfwCCAIYAiACOAJIAlwCbAJsApQCpAK4A
swC3ALkAvQDBAMUAywDRANUA1wDaAN8A5ADlAOgA6gDvAPAA7ADxAPIA7wDpAOQA4ADb
ANUAzwDLAMcAwwC8ALUArwCqAKMAmwCTAI0AhQB9AHUAbgBoAGEAWwBWAFEASwBFAEAA
PQA6ADgAMwAxAC4AMAA1ADQALgAtACkAKAAiAB8AHwAeABwAGgAbABoAGgAZABsAIAAc
ABcAHAAcAB0AHQAeABoAGQAZABwAGwAeACAAIAAfAB8AHQAeAB8AIAAgAB4AHgAeABwA
HgAeAB4AHwAfAB4AHgAeAB4AHgAgACAAHAAXABMADwANAAoABwABAP//+//5//v//f/+
////AAABAAEAAQACAAEABAAJAAoADAAPABAADgAOAA0ACwAKAAMA///6//T/8P/r/+b/
4v/f/9v/1v/S/8z/x//D/7//vv+8/7f/sv+0/7P/sv+v/6z/q/+s/67/rv+t/6z/rP+v
/6z/qP+m/6b/p/+p/6z/qv+r/6v/rP+s/63/rv+v/7D/tP+0/7T/tP+2/7f/t/+4/8X/
0v/i/+//9v/9/wIABgAKAAwADQAOAAcAAgD///v/8v/p/+L/3//Z/9P/zv/I/8P/wf+/
/7r/tP+v/6z/qf+r/6v/q/+r/6v/qv+q/6v/p/+l/6P/of+g/57/nv+e/6D/oP+h/6H/
pf+l/6T/pP+k/6P/of+g/6H/of+i/6D/o/+i/6D/n/+e/6L/pf+p/6//tv/Q//T/DQAf
ADUATwBoAHwAhQCAAHEAVAAtAA4A9P/O/6T/hf9g/zH/Ef8E/+z+u/6X/ob+gv6W/sH+
6v4N/y7/T/9p/3v/hf+N/5f/n/+n/7D/t/+7/77/vv+//8H/wf/B/8H/xP/H/8n/yv/M
/8r/zf/O/9D/0f/S/9T/1v/Y/9X/0//X/9v/2v/Y/+P/7v/6/wcAEgAdACoANgA7AEAA
RgBLAEsASgBaAFsAWgBaAFoAWgBcAF4AYABgAFwAWABWAFUAUQBRAEwARgBBAD0APQA5
ADYANgA3ADYAOAA4ADwAPgBDAEcARwBRAFIAVgBaAF0AXwBjAGcAawBwAHUAeAB5AHsA
gQCHAIkAjACOAJMAlACUAJsAngCdAJ0AmgCYAJUAkQCNAIsAiQCGAIAAegB1AHcAdwB2
AHUAeAB7AH4AgQB9AHgAcgBtAGQAXQBVAE0APgA1ACwAJAAWAAsA///4//n/9P/q/+X/
4v/g/9n/1f/U/9L/z//M/8v/yv/K/8n/yf/O/8r/xf/I/8j/yf/J/8z/yP/H/8f/yf/H
/8n/yv/K/8n/yf/H/8n/yf/J/8j/yP/I/8j/xv/I/8j/yP/J/8z/zP/N/87/2f/i/+3/
9v8BAAkAEgAbAB8AIAAhAB8AGQATAA8ADwAFAP7/9//w/+f/4f/b/9b/0v/S/9T/0v/Q
/9H/0P/M/8v/yf/G/8T/wf/B/8D/vv/A/7//vv++/77/vf+7/7r/uv+5/7n/uf+8/7z/
uf+2/7j/t/+2/7P/s/+z/7X/uP+4/7f/tv+2/7v/uP+0/7L/tv+5/73/wv/a//b//P8A
AAQACAAPABIAFQAYABoAGwAbABwAHgAgACUAJwAmACcAJgAkACUAJgAmACYAIwAgAB8A
HQAYABEADAALAAYA///5//L/6f/l/+H/2v/R/8n/w/+9/77/vf+8/7v/vP+6/7n/uf+3
/7X/s/+x/6z/qv+q/6r/qv+q/6v/q/+t/63/rP+s/63/rf+s/6z/rv+t/63/qv+t/6z/
qv+p/6j/qv+r/63/r/+2/77/yP/T/+X/+/8TADIAWABzAHQAbwBgAEkANgAgAAAA4v/F
/5j/af9P/zb/BP/R/rH+nv6g/sL+6/4K/yn/TP9n/3n/h/+T/5//pf+r/7P/vv/F/8j/
yv/J/8n/y//L/8v/y//M/8//0f/S/9P/0v/W/9j/2f/Z/9n/2v/c/97/2//Z/97/4f/f
/9z/3v/g/+P/5//q/+v/7v/w//L/9P/3//n//v8AABMAFwAlADIAPwBMAFEAVgBbAF4A
YABgAGIAZQBfAF8AWgBUAEsARQBDAD0AOwA8AD4APgBAAEAARABGAEcASwBLAFUAVQBa
AF8AYwBlAGkAbQBxAHYAewB+AH8AggCHAIwAjQCOAJAAlQCWAJcAnwCjAKMAowCgAJ4A
mwCZAJUAkwCRAJYAmgCeAKMApwCpAKoAqwClAJ8AmQCTAI4AiACBAHsAdQBxAGwAZwBe
AFsAWABWAFIATwBLAEwAUQBQAEoASQBGAEQAPQA5ADMALgAoACIAHAAWABEACwAHAAgA
AAD3//X/8P/s/+f/5P/e/9v/2f/Z/9f/2f/a/9r/2f/Z/9f/1//X/9f/1v/U/9T/1P/S
/9P/0v/R/9H/0//S/9L/0v/Q/9D/0v/S/9L/0f/R/9H/0P/Q/9D/zf/L/8n/yf/N/9b/
3v/m/+7/9/8BAAsAFgAXABwAIwAmACEAHwAbABQADAADAPn/8P/o/+P/3f/W/9T/0f/O
/8z/yv/J/8f/xv/G/8X/xf/F/8X/xP/A/7z/v/+//7//vf+6/7n/uv+8/77/vf+8/7z/
v/+8/7j/tv+6/7n/uf+8/77/vv++/77/wP/A/8D/wP/B/8H/wP/A/8D/wv/H/8n/zv/T
/9b/2P/n//T/AAAMAAwADAAOAA8ADgALAAoADQAQABEAEwAUABMAFQAXABYAEgAPAA4A
DQAUABUAFgAXABgAFgAVABUAFAATABIAEQAQAA4ADgAOAA4ADgAPAA8AEwATABIAEgAT
ABMAEgASABQAEwATABAADQAKAAYAAwD7//r/+P/3//f//P8GABAAGwApADkATwBoAHoA
fQB0AGsAWgA/ACwAHAD8/+D/z/+u/4X/df9g/yz//f7h/sr+zP7u/g3/Iv89/17/df9/
/4v/l/+f/6n/r/+z/7j/wf/F/8j/yP/J/8r/y//M/83/y//N/87/zv/R/9D/1P/W/9f/
1//X/9j/2v/c/9n/1//b/9//3v/c/97/4P/j/+f/6v/t//L/9v8HABYAJgA1ADsAPgBS
AFcAVwBYAFkAWgBeAGAAYgBiAGUAZgBpAG0AbwB1AHYAdgB5AHsAgQCDAIcAigCOAJAA
jwCOAJEAkgCPAI0AhwCLAIgAigCMAI0AiQCJAIkAiQCHAIkAiQCHAIkAjQCRAJEAkgCU
AJkAmgCYAJ8AogChAJ0AmgCYAJUAkQCNAIsAiQCDAHwAdQBvAGcAXwBWAE0ARgA/ADgA
MQApACIAGgATAAwABwABAPv/8v/v/+z/6v/q/+n/5//q//7/CgARAB0AIQAkACIAIwAh
ACAAHgAcABQADAAFAP3/9f/0/+r/3//f/9z/2v/X/9f/0v/Q/8//0P/P/9L/1P/T/9H/
0P/N/87/z//Q/9D/0P/Q/9D/zv/P/87/zf/N/87/zv/P/9D/z//O/8//zv/O/83/zf/N
/8z/zP/M/8n/yP/F/8T/x//H/8j/yf/K/8n/yf/J/8r/1v/k//T/AAAIAA8AFAAWABkA
GQAYABgAGAAZABkAGAATAA0ABwACAPv/8//q/+L/3P/V/8//yf/H/8b/wv++/77/vf+8
/7n/uP+3/7j/uv+5/7f/tf+0/7b/tv+4/7j/uP+4/7v/vP+9/77/wP/B/8H/wv/K/9L/
3f/l//D/+/8EAAwAEAASABMAFAAUABIAEgARAA0ACQAHAAkADAANAA8AEAAPABEAEwAS
AA4ACwAKAAkACgAHAAQAAQD4//D/6f/j/9r/0//M/8X/vf+4/7X/sv+x/7D/sP+v/7D/
r/+t/6z/rP+r/6n/qP+q/6n/qf+m/6f/pv+k/6P/ov+k/6X/p/+p/67/uP/C/8v/2f/r
/wUAHgAuACkAGAALAPT/1f/A/67/jP9y/1v/OP8Z/xH/AP/U/rP+of6O/pD+vP79/i7/
Vf98/53/tf/H/9X/4//v//P/9//8//3//f/8//j/9f/t/+f/4f/b/9n/2f/Y/9b/1f/S
/9T/1P/T/9P/0//U/9b/2P/V/9P/1v/Z/9f/1P/W/9j/2//f/+L/4//m/+j/6P/q/+3/
7//5/wAAGAAhACwANAA8AEQASQBMAE8AUABUAFYAWgBfAGEAZwBoAGgAagBtAHQAdwB7
AH4AggCEAIgAigCQAJQAlwCbAJsApQClAKgAqwCtAKkApwClAKMAoAChAKAAnQCZAJkA
mQCVAJIAkgCVAJQAkwCZAJsAmQCVAJIAkACNAIcAgQB9AHkAdQBuAGcAYQBXAE8ARgA9
ADcALwAnAB8AGQASAAoAAwD8//f/8f/r/+X/4//h/+D/3f/b/9j/2v/s//j///8LABAA
FAATABUAFwAWABQAEgAMAAYAAQD7//P/8v/o/93/2//W/9L/zf/N/8j/xv/F/8P/wf/D
/8T/xv/F/8X/w//B/8H/wf/A/8L/wv/C/8D/wf/A/7//v//B/8D/wP/A/8D/wP/C/8L/
wf+//77/vf+8/7z/vP+5/7b/s/+y/7X/tv+4/7r/vP+7/7v/u/+8/7r/vP/A/8D/zP/X
/+D/5v/u//X/+/8CAAQABwAJAAoADQANAA0ADgAPAA8ADgAOAAwACQAHAAUAAAD6//H/
6P/j/93/1//P/8b/wf++/7z/uP+3/7L/sv+y/7D/sP+w/7D/sv+y/7L/sv+z/7P/sv+y
/7L/sv+1/7X/tf+1/7P/sP+x/7L/sv+y/7H/rv+t/6v/pv+h/57/n/+k/6X/p/+o/6n/
rf+x/7L/uf+//8f/z//b/+P/6//z//f/+P/6//3/+P/z/+7/6f/g/9j/0v/M/8T/vv+5
/7P/sv+v/6v/qP+o/6f/pf+k/6b/pf+l/6L/ov+g/53/m/+Z/5z/nv+h/6P/pP+o/7L/
wf/R/+X//f8YACwAMQAkABcA/P/X/7z/rv+U/3j/Zf9Q/yX/Af/4/uL+tf6X/pT+ov7K
/v3+KP9N/3b/mf+3/83/2f/l//P/+f///wYAEQAWABoAGwAdACAAIQAiACMAJAAnACkA
KgArACoALgAwADIAMwA0ADYANgA4ADUAMwA3ADsAOgA4ADsAPAA+AEEARABFAEgASgBJ
AEoATABNAE0ATABcAF0AXQBcAFsAWgBbAFwAXQBcAFkAVgBVAFUAUwBVAFIATgBRAFMA
WQBbAF8AYgBmAGgAbQBuAHMAdgB2AHcAdAB7AHgAegB8AH0AegB7AHwAfQB9AH8AfwB9
AH0AgQCFAIUAhgCIAI0AjgCOAJUAmACXAJUAkgCQAI0AiQCFAIMAgQB7AHQAbQBnAGEA
WQBQAEcAPwA3AC8AJwAfABgAEAAJAAIA/f/3//H/7P/p/+b/5P/i/+H/3//i//D/+P/7
/wMACQAQABIAFwAZABoAGgAaABwAHAAdAB0AHgAkACEAHQAiACIAIwAjACQAIAAfAB8A
IgAhACQAJgAoACcAJwAlACcAJwAnACYAJgAmACYAJAAmACYAJgAnACkAKAAoACgAJwAm
ACcAJgAnACcAKAApACkAKAAnACMAIgAfAB4AIQAhACIAIwAkACAAHwAeAB4AGAAWABYA
EgAOAA0ACgAEAAAA/f/5//b/9v/3//f/9v/4//n/+v/8/wAAAQABAAIAAwADAAQABQAK
AAwACwAKAAsACwALAAkABwAHAAkADAAOAA0ADAAMAA8ADAAIAAYABwAJAAwAEAAQAA8A
DQAOAA4ADwAQABEAEgAWABYAFgAWABcAFwAWABYAFwAYABwAHQAdAB0AGwAYABYAFAAR
AA4ABwAAAPv/9f/x/+v/5//n/+z/7f/v//D/8P/z//b/9v/1//P/8//z//r/+//8//3/
/v/+////AQABAAEAAQABAP///v///wAAAQACAAQABQAJAAkACAAIAAcABwAGAAYAAwAB
AAAA/P/3//D/6P/h/9v/2v/Y/9f/y//E/8L/yP/R/93/7/8FABwAMgA/AD4AMwAgAAEA
4v/O/7L/kP93/17/M/8L//7+7P6//pf+hP58/oj+sf7c/v3+Iv9F/13/cf9//4v/l/+h
/6f/rv+1/7v/vv++/7//wv/F/8j/y//Y/+X/8f/8/wUADAAYACIAJwApACsALgAxADQA
MgAxADIAMwAvACoAJQAiACAAHwAZABUAEwAQAAsACAAGAAMAAAD8/wkABwAFAAQAAwAC
AAMABAAFAAQABAAEAAYACQALABEAEgASABQAFQAaABsAHwAiACYAKAAsAC4ANAA4ADsA
PwA/AEkASwBQAFUAWQBdAGEAZQBpAG8AdQB5AHsAfgCFAIwAjwCdAKwAvgDMANMA4QDr
APEA8gDwAO8A7QDjANkA0QDJALwArgCgAJMAhwB9AHIAZwBcAFMASgBBADcAMAAoACEA
GQATAAwABQD9//n/9f/y/+3/6f/k/+T/6P/m/9//3f/b/9r/1P/R/8//zv/M/8r/y//K
/8r/yf/L/9D/zP/H/8z/zP/N/83/0P/M/8v/y//V/9v/5f/u//r/BQARABsAHgAhACQA
JgApACoAKwAqAC0ALgAvADEAMQAwADAAMAAyADIANAA0ADQAMwAzADMALwAqACUAHQAU
AAsABAABAPj/8v/s/+b/4P/d/9r/2P/T/9T/1//W/9X/1f/T/87/zf/L/8j/xv/E/8X/
xf/E/8L/wf/A/8D/wv/B/7//vv/A/7//v/+//8D/wP+9/7r/vf+9/73/u/+6/7n/uv+8
/77/vf+8/7z/wP++/7v/uv/C/8v/1f/g/+v/9/8CAA4AFAAWABYAEgAOAAoABgAAAPr/
9P/u/+n/4//c/9b/1f/U/9b/1f/S/9H/zv/K/8z/zP/L/8r/xv/C/8D/vf+5/7X/s/+1
/7f/t/+4/7j/tf+3/7n/uP+0/7H/sP+v/7X/tf+1/7X/tf+0/7T/tf+1/7P/sf+v/63/
rP+t/67/rv+u/6//r/+z/7X/tv+4/8j/1f/h/+7/9v/7/wEABAAGAAYABQAFAPv/9v/w
/+v/0//M/8z/0P/X/+P/8f8DABgALAA7ADwANQAqABMA9v/k/87/qv+N/3L/R/8f/w7/
/v7V/qv+lv6I/o7+s/7g/gH/Iv9H/2P/ef+F/4//mf+j/6v/sv+7/8H/xP/E/8X/yP/J
/8r/y//O/9H/0//U/9f/1v/a/9z/6v/3/wQAEgAaACQAKQAvADYAOwA7ADoAPQBAAEQA
SQBMAE0AUABSAFQAVgBZAFsAWQBYAGgAaQBmAGQAYgBgAFsAWABVAFAATABGAEIAPwA6
ADkAMwAsACkAKQAtAC0ALQAwADQANgA3ADgAPQBAAEMARwBHAFEAUgBWAFoAXQBfAGMA
ZwBrAG4AcwB2AHcAeQB/AIUAhwCKAIwAkQCSAJEAmQCdAJ0AnACaAJkAlwCVAJEAjwCN
AIoAhAB+AHkAcgBrAGMAWwBYAFUAUgBPAFYAXABhAGcAYwBhAF4AWwBQAEkAQgA8AC8A
IwAWAA4ACwAEAPj/8f/t/+r/4v/d/9r/2P/V/9L/0f/Q/9D/z//N/9L/zv/J/8z/zP/N
/83/zv/K/8n/yf/K/8n/zP/O/87/zf/N/8v/y//L/8v/yv/M/8z/zP/K/8z/zP/M/83/
zf/M/8z/zP/O/87/0P/Q/9j/3f/j/+n/9/8CAA0AFQAVABUAFwAdABgAFgAUABIABwD/
//f/8P/m/+L/4P/a/9f/1//V/9D/zv/L/8f/xP/D/8P/wv/A/77/vf+8/7z/vP+7/7n/
uP+5/7n/uv+7/7r/uv+3/7T/tf+1/7X/s/+y/7H/sv+0/7b/tf+0/7T/uf+2/7L/sP+x
/7P/tv+6/7j/uv/D/8r/0f/Y/+j/9P8AAAwAEQATABQAFgAYABoAHwAhACIAIwAiACAA
IwAkACQAJAAgABwAGgAXABcAEwARABMAFAAVABcAGAAVABcAGQAYABMAEQARABEAFwAX
ABcAFwAXABYAFgAXABUAEwARAA8ADQAMAA0ADgAQABAAEQARABEAEQAQABAAEwATABIA
EgASABEAEQAOAAoABgABAP3/9//2//T/8//1//z/DgAeACkAOQBNAGcAgACQAJEAjACF
AHQAWwBMADoAGAD8/+P/uv+T/4X/cv9C/xv/A//w/vj+IP9J/2T/g/+q/8f/2//r//f/
AwANABMAHQAmACkALQAwADAAMQA0ADUANgA3ADkAOwA8ADwAPQA8AEAAQgBCAEMARABG
AEMARABAAD0AOwA7ADYAMAAxADAAMAAxADQANwA8AEAARQBIAEwATwBOAE4AXwBhAGEA
YgBjAGQAZgBoAGoAagBtAG4AcQB1AHcAfQB+AH4AfwCBAIcAiQCLAI4AkgCUAJIAkACS
AJIAkACPAIoAjwCMAI4AkACRAI0AjQCNAI0AjACPAJAAjwCRAJUAmQCZAJsAnACgAKAA
oACnAKoAqQClAKIAoACdAJsAlwCVAJMAjQCGAH8AeQBzAGsAYgBZAFIASwBEAD0ANQAu
ACYAHwAaABUADwAJAAAA/f/6//j/9//1//L/9P8GABIAGQAlACkALgAuADEALwAuACwA
KgAjABwAFgAPAAYABAD5/+3/7f/q/+j/5f/l/+D/3v/d/9//3f/f/+D/4P/f/9//3f/f
/9//3//e/97/3v/e/9z/2//a/9n/2f/b/9r/2v/a/9j/2P/a/9r/2v/Z/9n/2f/Z/9j/
1//T/9L/z//O/9H/0f/S/9P/1P/V/9X/1f/W/9X/2P/d/97/6v/1//7/BAANABMAGAAe
ACAAIwAlACYAKQApACkAKgArACsAKgAqACwAKwArACsAKwAqACYAIgAdABcAEQAJAP//
9//x/+z/5//h/9v/1v/S/9L/0P/Q/9D/0P/R/9D/z//O/8//z//O/87/zv/O/9H/0f/R
/9H/z//M/8z/zP/L/8r/x//E/8P/wf+//7v/uf+7/73/vf++/77/yf/V/+H/6v/w//X/
/P8DAAgACQAKAAsAAwD8//b/8f/o/9//1v/N/8f/wv+//7z/uf+4/7j/t/+4/7f/tf+0
/7P/s/+y/7L/tP+z/7P/sP+x/7D/rv+t/6z/rv+v/7H/s/+2/77/yP/R/93/7f8BABwA
MAAxACYAGQAEAOv/2P/I/6j/hv9x/1D/Lf8f/xT/7P7B/qn+mP6Y/rb+3f76/iP/Wv+P
/63/w//X/+f/8//9/wUADAAVABwAIAAhACMAHgAZABQADwAIAAUAAQD8//b/7v/r/+b/
5P/j/+L/4v/i/+T/4f/f/+P/5f/i/97/3//g/+L/5f/m/+f/6v/s/+3/7v/w//H/7//u
//7////9//z/+//6//z//v8AAAAACAAMABIAGQAqAD0ASwBYAF4AYwBsAHEAdwB8AIIA
hgCKAIwAkgCWAJwAoQCiAK0ArwC0ALkAvQDBAMUAyQDNANAA1QDYANkA2ADbAN4A3QDW
ANIA0QDMAMYAxwDEAL0AtwCwAKoAowCcAJUAkACLAIQAfAB0AG0AZwBfAFYATQBFAD0A
NQAtACMAHAAUAA0ACAADAP3/9//u/+v/6P/m/+D/3f/Z/9r/3//e/9j/1//U/9T/z//N
/8//zv/M/8r/zf/O/9D/0f/f//L//P8FAA8AEgAWABkAGgAWABUAFQAQAAkABgACAPr/
8//t/+X/3//b/9f/0v/R/9D/z//M/8v/yv/J/8n/x//G/8b/xv/F/8T/xf/E/8L/wf/B
/8H/wv/C/8L/v/+9/7v/u/+//7//wP/B/8L/wP+//77/vv/D/8r/0//Y/9r/3//i/+L/
5//p/+r/7P/y//n///8EAAgACQAKAAwADQANAAwADAANAA0ADgAPAA8ADgAKAAYAAQD7
//X/7f/m/+H/3v/c/9T/z//Q/8z/yv/I/8b/w//A/73/uv+4/7f/tf+0/7L/sv+1/7X/
tv+3/7b/tP+0/7T/s/+y/7D/rv+u/63/qP+j/6D/of+n/6v/sP+0/7j/v//G/8r/yP/H
/8j/yf/Q/9H/0v/T/9j/2v/d/+H/5//r/+//8//y//L/9P/2//j/+P/5//n/9v/z/+//
7P/l/9//2P/S/9D/zf/L/8b/x//E/8D/vf+7/7z/vP+9/73/wP/E/8j/zf/b/+3/AwAc
ADAALwAeAA0A9v/V/7z/rv+S/3L/W/88/x3/Jf84/x7/8/7h/tb+0v7w/hv/Ov9b/4L/
o/+5/8v/2f/n//H/+f///wgADwAVABgAGAAZABsAHQAfACEAHwAfAB4AHAAXABAADgAK
AAYAAwAAAP7//f/+//r/9//3//n/9v/y//H/8P/w//H/7//t/+3/7P/r/+z/7v/v/+7/
7P/7//v/+//6//n/+P/4//r//P/8/wMABgALABEAGgAlACsAMAA1ADkAQQBFAEsAUABW
AFoAYQBmAG8AdgCAAIkAjgCdAKEAqACvALUAuAC7AL4AwQDBAMMAwwDBAL0AvQC9ALkA
tgC2ALkAuAC2ALsAvAC5ALYAsgCvAKsApwChAJ0AmQCTAIwAhQB/AHYAbQBjAFkATQBD
ADkALwAmAB4AFQANAAYAAQD7//X/7//t/+v/6v/0//3/BQASABsAIAAgACUAJQAmACIA
IQAkACQAIwAiACMAIgAiACEAIwAoACQAHwAhACAAIAAfABsAEgAMAAcAAQD7//n/9v/0
//H/7//r/+n/6f/p/+j/5//m/+X/4v/j/+L/4f/h/+D/3v/d/9z/2P/U/9L/zv/M/8v/
y//L/8v/yv/J/8X/wv+//77/wf/D/8T/xf/G/8b/x//I/8r/1v/k//T/AAAGAA0AEgAU
ABMAEQAOAAwABgABAPv/9P/w/+v/5v/i/9//2//W/9L/zf/J/8b/w//B/8D/vP+4/7r/
uf+4/7X/tv+z/7T/tP+y/7P/tP+1/7b/tv+2/7b/tv+5/7n/uP+4/7j/uP+7/7v/vP+9
/7z/uv+6/7r/uf+4/7j/tv+2/7X/s/+v/63/r/+7/8P/zP/U/93/6f/1//7//////wEA
AwAEAAMAAgABAPv/9P/u/+n/4f/b/9X/z//H/8D/u/+2/7L/sP+v/63/rv+t/6v/qv+r
/6v/qv+q/6r/qf+p/6b/p/+m/6T/o/+i/6T/pf+n/6n/rv+4/8T/1f/r/wEAGwAyAEIA
SQBYAFkAOgAbABAAAADk/87/tf+O/2f/Wf9M/yT/+/7p/t7+6P4O/zv/XP+B/6j/w//X
/+f/8//9/wUADQAVABwAIQAgACAAHQAbABUAEQANAAkABgAFAAMAAAD9//r//P/8//v/
+//7//z/9//2//D/6//r/+3/6v/m/+b/5v/n/+n/6v/r/+7/8P/w//L/9f/3//T/8v8B
AAEAAAAAAAAAAAAAAAIABAAEAAgACAAKAA0ADwAVABYAFgAZABsAIQAjACYAKgAvADIA
PgBIAFYAYgByAIEAjAChAKYArgC2AL0AuwC9AL8AwQC9AL0AuwC3ALEAsQCxAK0AqwCq
AKwAqgCnAK0ArwCtAKoApgCjAJ8AmgCVAJIAjwCHAH4AdQBtAGcAXwBWAE0ARQA9ADUA
LQAjABwAFAANAAYAAQD7//X/7v/r/+j/5v/g/93/2f/a/9//3v/Y/9f/1f/U/87/y//N
/8z/yv/I/8f/xv/G/8X/yv/S/9H/z//i//D///8NABQAFAAXABsAHAAbAB4AIAAbABUA
EAAJAAIA+//0/+z/6P/k/+D/2v/X/9b/1f/V/9P/0v/S/9L/z//O/8//zv/N/83/zv/P
/83/zP/L/8f/xv/D/8L/xf/F/8b/x//I/8b/xf/E/8T/wf/E/8n/yv/K/8v/yv/G/8n/
yf/I/8j/1f/h/+z/9v/+/wUADAAUABgAGQAZABoAGwAbABwAHQAfACAAHgAcAB4AHwAg
AB8AHgAdAB4AIAAiACEAIAAgACMAIAAcABoAHAAfACMAKAAoACkAKQAqACoALAArACkA
JAAcAA==
         </WaveFormData>
      </LeadData>
      <LeadData>
         <LeadByteCountTotal>10000</LeadByteCountTotal>
         <LeadTimeOffset>0</LeadTimeOffset>
         <LeadSampleCountTotal>5000</LeadSampleCountTotal>
         <LeadAmplitudeUnitsPerBit>4.88</LeadAmplitudeUnitsPerBit>
         <LeadAmplitudeUnits>��V</LeadAmplitudeUnits>
         <LeadHighLimit>2147483647</LeadHighLimit>
         <LeadLowLimit>268435456</LeadLowLimit>
         <LeadID>V3</LeadID>
         <LeadOffsetFirstSample>0</LeadOffsetFirstSample>
         <FirstSampleBaseline>0</FirstSampleBaseline>
         <LeadSampleSize>2</LeadSampleSize>
         <LeadOff>FALSE</LeadOff>
         <BaselineSway>FALSE</BaselineSway>
         <ExcessiveACNoise>FALSE</ExcessiveACNoise>
         <MuscleNoise>FALSE</MuscleNoise>
         <LeadDataCRC32>1153865415</LeadDataCRC32>
         <WaveFormData>
sgCyALIAsgDeAAgBMgFcAXsBmAG1AdIBtQGYAXsBXgHvAIIAFQCo/5b/hP9y/2D/df+I
/5v/rv+2/7z/wv/I/8z/0P/U/9j/2v/a/9r/2v/c/9z/3P/c/97/3v/e/97/3//g/+H/
4v/i/+L/4v/i/+X/5v/n/+j/6//s/+3/7v/v//D/8f/y//P/9P/1//b/+f/6//v//P/9
//7///8AAAIABAAGAAgACwAMAA0ADgASABQAFgAYABsAHAAdAB4AIwAmACkALAAvADIA
NQA4AD0AQABDAEYASgBOAFIAVgBaAF4AYgBmAGwAcAB0AHgAfACAAIQAiACLAI4AkQCU
AJgAmgCcAJ4AoQCiAKMApACmAKYApgCmAKMAoACdAJoAlQCQAIsAhgB/AHgAcQBqAGEA
WgBTAEwARAA8ADQALAAmACAAGgAUAA4ACgAGAAIA/f/6//f/9P/w/+7/7P/q/+f/5v/l
/+T/5P/k/+T/5P/i/+L/4v/i/+L/4v/i/+L/4v/i/+L/4v/i/+L/4v/i/+L/4v/i/+L/
4v/i/+L/4v/i/+L/4v/i/+L/4v/i/+L/4v/i/+L/4v/i/+L/4v/i/+D/4P/g/+D/3v/e
/97/3v/g/+D/4P/g/97/3v/e/97/3v/e/97/3v/c/9z/3P/c/9r/2v/a/9r/2P/Y/9j/
2P/Y/9j/2P/Y/9b/1v/W/9b/1v/W/9b/1v/U/9T/1P/U/9T/1P/U/9T/0v/S/9L/0v/S
/9L/0v/S/9L/0v/S/9L/0v/S/9L/0v/Q/9D/0P/Q/9D/0P/Q/9D/0P/Q/9D/0P/R/9L/
0//U/9b/1v/X/9j/1v/V/9X/1f/X/9f/1//X/9f/2P/Y/9j/2P/Z/9n/2f/b/9n/1v/U
/9H/zv/L/8v/zf/P/9D/0f/R/9H/0f/Q/8//zv/O/8//0f/T/9P/0//S/9H/0P/O/87/
zP/K/8f/xf/D/8P/w//F/8b/xv/H/8X/xf/G/8b/xv/F/8X/xf/E/8T/xP/E/8b/xv/H
/8f/x//H/8f/yP/K/83/zv/Q/9b/5//9/xsARABsAI4AsQDUAPsAIgFSAYQBqwHIAdwB
2AG1AY8BYgEBAXcA8f9//zT/Lv9Q/23/gP+b/7D/vf/E/8r/zP/N/8//0//X/9v/2v/a
/9n/2f/a/9r/2//b/9v/2//c/93/3f/f/+D/4v/i/+P/5P/k/+X/5v/n/+j/6f/q/+v/
7P/t/+7/7//w//H/8v/0//X/9f/3//j/+v/7//z//f/+/wAAAQAEAAYABgAJAAoADAAO
ABAAEgATABUAGAAcAB0AHwAhACUAJwApACoALgAxADcAOgA9AEAAQQBGAEsATgBUAFkA
XQBhAGMAZwBrAG8AdAB4AHwAgACDAIYAiQCMAI8AkgCTAJYAmgCcAJ4AnwCfAJ8AnwCd
AJwAnACZAJYAkQCLAIUAgQB+AHcAbwBoAF8AWABPAEkARAA7ADUALgAlACAAGwAVAA4A
CAADAP///P/5//b/8//w/+//7f/q/+j/5//m/+X/5f/l/+P/4//j/+P/4//i/+L/4v/g
/+D/4//k/+T/5P/i/+L/4f/h/+H/4f/h/+L/4v/i/+L/4v/i/+L/4v/i/+L/4f/h/+H/
4f/h/+H/4f/f/9//3//f/+H/4P/g/9//3f/d/93/3f/d/93/3P/c/9z/3P/c/9z/3P/c
/9v/2v/c/9z/2v/a/9r/2v/a/9r/2P/Y/9j/1//Z/9f/1v/W/9T/1P/U/9T/1v/W/9X/
1P/U/9T/1P/U/9L/0v/S/9D/0P/Q/9D/0P/S/9L/0f/R/9D/0P/Q/8//z//O/87/zv/Q
/9D/0P/Q/9D/z//O/83/zv/O/87/0P/Q/9L/0v/S/9L/1P/U/9X/1v/W/9X/1f/V/9P/
0//T/9P/1f/W/9b/1v/a/9v/2//b/9n/1//U/9L/0f/O/8v/y//L/83/zv/P/9H/0f/R
/9D/y//K/8r/y//P/9H/0f/R/9D/z//O/8z/zP/K/8j/xf/D/8H/wf/B/8H/wv/C/8P/
xf/F/8b/xv/F/8P/wv/B/8L/wv/C/8L/xP/E/8X/xf/F/8X/xf/G/8b/xf/I/8z/1P/f
/+//CwAyAFoAfACbAMAA5QAKATYBZgGPAa4BxAHGAakBfQFOAfkAewD3/4X/Nv8m/0j/
Z/94/4//qP+3/8D/xP/G/8n/y//N/9P/1//Y/9j/1//X/9b/1v/X/9f/2f/Z/9r/2//Z
/9v/3P/e/+D/4f/i/+L/4f/i/+P/5P/l/+b/5//o/+v/7P/t/+7/7v/u/+//7//w//P/
9f/4//n/+v/7//z//P/9/wAAAgACAAUABgAIAAgACgAMAA0ADwASABYAFwAbAB0AIQAj
ACUAJgAqAC0ALwAyADUAOAA9AEIARwBKAEwAUQBVAFkAWwBfAGMAZwBsAHAAdAB4AHsA
fgCBAIQAhwCKAIsAjgCOAJAAkgCTAJQAlQCWAJUAlACUAJEAjgCKAIUAgAB9AHgAcQBp
AGIAWwBUAEsARQBAADcAMQAqACEAHAAXABEADgAIAAMA///6//f/9P/x//D/7//t/+r/
6P/n/+b/5f/j/+P/4f/h/+H/4f/h/+D/4P/g/97/3v/f/+D/4P/g/+D/4P/f/9//3//f
/9//4P/g/+D/4P/g/+L/4v/i/+L/4P/f/9//3//h/+H/4f/h/9//3//f/9//3//e/97/
3f/d/93/3f/d/9v/2//a/9r/3P/c/9z/3P/c/9z/2//a/9z/3P/a/9r/2P/Y/9j/2P/Y
/9j/2P/X/9n/1//W/9b/1P/U/9T/1P/U/9T/0//S/9L/0v/S/9L/0v/S/9L/0P/S/9L/
0v/S/9D/0P/P/8//0P/Q/9D/z//P/87/zv/O/87/zv/O/87/z//P/8//z//S/9D/0P/Q
/9D/0P/U/9T/1f/W/9b/1f/V/9X/1//X/9f/1//V/9b/1v/W/9j/2f/Z/9n/2f/X/9T/
0v/P/8z/yf/J/8v/zf/O/8//0f/R/9H/0P/L/8r/yv/L/8//0f/R/9H/0v/R/9D/zv/M
/8r/yP/F/8P/wf/B/8H/w//E/8T/xf/F/8X/xv/G/8T/w//D/8P/xv/G/8b/xv/I/8j/
yf/J/8f/x//H/8j/yv/N/87/0P/W/+P/+f8ZAEAAZACGAKcAzADxABoBSgF4AZsBtAHC
AbYBjwFjASIBswAxAL3/Wf8m/zr/Xv9v/4L/nf+u/7f/vv/E/8j/y//L/8//1f/b/9r/
2v/Z/9n/2P/Y/9n/2f/b/9v/3P/d/9v/3f/e/+D/4P/h/+L/4v/h/+L/4//k/+f/6P/p
/+r/6//s/+3/7v/v//D/8v/z//P/9f/2//j/+f/6//v//P/+////AgAEAAQABwAIAAoA
DAAOABAAEQARABQAGAAZABsAHQAhACMAJwAoACwALwAzADYAOQA8AEEARgBLAE4AUgBX
AFsAXwBhAGUAaQBtAG4AcgB2AHoAewB+AIEAhACJAIwAjQCQAJIAlACWAJcAlQCVAJUA
kwCSAJIAjwCMAIkAgwB9AHkAdgBvAGcAYABZAFIASQBDADwAMwAtACYAIQAcABcAEQAM
AAYAAQD9//z/+f/2//P/8P/v/+3/6v/m/+X/5P/j/+X/5f/j/+P/4//j/+P/4v/i/+L/
4P/g/+H/4v/i/+L/4P/g/9//3//f/9//3//g/+L/4v/i/+L/4P/g/+D/4P/g/9//3//f
/9//3//f/9//3//f/9//3//f/97/3v/d/93/3f/d/93/3f/d/9z/3P/c/9z/3P/c/9z/
3P/b/9r/2v/a/9j/2P/a/9r/2v/a/9r/2v/a/9n/2f/X/9b/1v/U/9T/1P/U/9T/1P/T
/9L/0v/S/9L/0v/U/9T/1P/S/9L/0v/S/9L/0v/S/9H/0f/Q/9D/0P/P/9H/0P/Q/9D/
zv/O/87/zv/P/8//z//Q/9L/0v/S/9L/1P/U/9X/1v/W/9X/1f/V/9X/1f/V/9X/1f/W
/9b/1v/a/9v/2//b/9n/1//U/9L/z//M/8n/yf/N/8//0P/R/9D/z//O/8z/y//K/8r/
y//R/9P/0//T/9D/z//O/8z/zP/K/8j/xf/D/8H/wf/B/8H/wv/C/8P/w//D/8T/xP/E
/8P/w//D/8T/xP/E/8T/xP/E/8X/xf/H/8f/x//I/8j/yf/M/9D/1v/h//X/FQA8AGIA
hACnANAA/QAoAVwBjgGxAcgB1AHGAaEBewE+AccAPwDD/1X/JP88/1z/af96/5X/pv+v
/7j/wP/E/8f/y//N/8//1f/Y/9j/1//X/9j/2P/Z/9n/2f/Z/9r/2//b/93/3v/g/+D/
4f/i/+L/4//k/+X/5v/p/+r/6//s/+v/7P/t/+7/8f/y//T/9f/z//X/9v/4//n/+v/7
//z//v///wIABAAEAAcACAAKAAwADgAQABEAEwAWABoAGwAfACEAJQAnACsALAAwADMA
NQA4ADsAPgBDAEgATQBQAFIAVwBbAF8AZQBpAG0AcQB0AHgAfACAAIMAhgCJAIwAkQCU
AJUAmACYAJoAnACdAJsAmwCbAJkAmACYAJUAkgCNAIcAgQB9AHYAbwBnAGAAWwBUAEsA
RQA+ADUALwAoAB8AGgAVAA8ACgAEAP//+//4//X/8v/v/+7/7f/r/+j/5v/l/+T/4//j
/+P/4f/h/9//3//f/97/4P/g/97/3v/f/+D/4P/g/+D/4P/f/9//3//f/9//4P/g/+D/
4P/g/+D/4P/g/+D/4P/f/9//3//d/93/3f/d/9//3//f/9//3//e/97/3f/d/93/3f/d
/9//3//e/97/3P/c/9z/3P/a/9r/2f/Y/9j/2P/W/9b/2P/Y/9j/2P/W/9b/1v/V/9f/
1f/U/9T/0v/S/9L/0v/S/9L/0f/Q/9D/0P/Q/9D/0v/S/9L/0P/O/87/zv/O/9D/0P/P
/8//0P/Q/9D/z//N/8z/zP/M/8z/zP/N/87/z//Q/9L/0v/T/9T/1P/T/9P/0//T/9P/
0//T/9X/1v/W/9b/1v/X/9f/1//X/9X/0v/Q/83/yv/H/8f/yf/L/8z/zf/N/83/zf/M
/8v/yv/K/8v/z//R/9H/0f/O/83/zP/K/8r/yP/G/8P/wf+//7//v//B/8L/wv/D/8P/
w//E/8T/wv/B/8H/wf/E/8T/xP/E/8T/xP/F/8X/xf/F/8X/xv/G/8v/zv/Q/9j/5f/7
/yEATAB2AJgAtwDgAA0BOgFuAaABvwHUAdwBygGnAY0BVAHhAFkA0/9X/xz/Mv9a/2v/
fP+X/6j/s/+6/8D/xP/J/8n/y//R/9f/2v/a/9n/2f/Y/9j/2f/Z/9r/2//d/9//3f/f
/+D/4v/g/+H/4v/i/+T/5v/o/+r/6f/q/+v/7P/t/+7/7//w//H/8v/0//X/9f/3//j/
+v/7//z//f/+/wAAAQAEAAYACAALAAwADgAQABIAFAAVABcAGgAeAB8AIwAlACkAKwAv
ADAANAA3ADsAPgBBAEQARwBMAFEAVABaAF8AYwBnAG0AcQB1AHkAfACAAIQAiACLAI4A
kQCUAJUAmACZAJwAngCgAKIAowCjAKMAowChAJ0AnACYAJQAkQCLAIUAgQB5AHEAaABg
AFkAUgBJAEMAPAAzAC0AJgAdABgAEwANAAoABAD///v/9v/z//D/7f/s/+v/6f/m/+T/
4//i/+H/4f/h/9//3//f/9//3//e/97/3v/c/9z/3f/e/97/3v/g/+D/3//f/93/3f/d
/97/4P/g/+D/4P/e/97/3v/e/97/3f/d/93/3//f/9//3//f/9//3//f/9//3v/e/93/
2//b/9v/2//d/93/3P/c/9r/2v/a/9r/2v/a/9n/2P/a/9r/2P/Y/9j/2P/Y/9j/2P/Y
/9j/1//V/9P/0v/S/9L/0v/S/9L/1P/U/9P/0v/Q/9D/0P/Q/9D/0P/Q/87/0P/Q/9D/
0P/O/87/zf/N/87/zv/O/83/z//M/8z/zv/O/87/zv/O/87/0P/Q/9H/0v/U/9P/0//T
/9P/0//T/9P/0f/S/9L/0v/W/9f/1//X/9j/1//V/9T/0P/M/8j/x//L/83/zv/P/8//
z//P/87/y//K/8r/y//P/9H/0f/R/9D/z//O/8z/yv/I/8b/w//B/7//v/+//7//wP/A
/8H/wf/B/8L/wv/C/8H/wf/B/8T/xP/E/8T/wv/C/8P/w//F/8X/xf/G/8j/x//G/8j/
0v/f/+//DQA4AGIAhgClAMoA8QAWAUQBegGnAcIB2AHaAb0BlQFwAR8BmQARAJf/Ov8k
/0T/Zf92/43/pv+3/8D/wv/G/8v/y//L/8//1//Y/9j/1//X/9b/1v/X/9f/2f/Z/9r/
2//Z/9v/3P/e/97/3//g/+D/4f/i/+P/5P/l/+b/5//o/+n/6v/r/+z/7//w//L/8//x
//P/9P/2//n/+v/7//z//v///wIABAACAAUABgAIAAoADAAOAA8AEQAUABgAGQAbAB0A
IQAjACkAKgAuADEAMwA2ADkAPABBAEYASwBOAFAAVQBZAF0AYQBlAGkAbQByAHYAegB+
AIEAhACHAIoAjQCQAJEAlACWAJgAmgCbAJkAmQCZAJcAmACYAJUAkgCPAIkAgwB/AHoA
cwBrAGQAWwBUAEsARQA+ADUALwAoACEAHAAXABEADAAGAAEA/f/4//X/8v/v/+r/6f/n
/+T/4//j/+P/4//h/+H/3//f/9//3//f/97/4P/g/97/3v/d/97/3v/e/+D/4P/f/9//
3//f/9//4P/e/97/3v/e/+D/4P/g/+D/3v/d/93/3f/d/93/3f/d/93/3f/d/93/3f/c
/9z/2//d/93/3f/d/9v/2//a/9r/2v/a/9r/2v/a/9r/2f/Y/9j/2P/W/9b/1v/W/9b/
1v/Y/9j/2P/X/9X/0//S/9L/1P/U/9T/1P/S/9L/0f/Q/9H/0v/T/9T/0//S/9H/zv/Q
/9D/0P/Q/9D/0P/P/8//zv/O/87/zf/P/87/zv/O/87/zv/O/87/zf/N/83/zf/O/8z/
zP/O/87/0P/Q/9D/0P/S/9L/0//U/9T/0//T/9P/1f/V/9X/1f/V/9b/1v/W/9j/2f/Z
/9n/2f/X/9T/0v/R/87/y//L/83/z//Q/9H/z//P/8//zv/L/8r/yv/L/83/z//P/8//
0P/P/87/zP/K/8j/xv/D/8P/wf/B/8H/wf/C/8L/w//D/8P/xP/E/8L/wf/B/8H/wv/C
/8L/wv/C/8L/w//D/8P/w//D/8T/xP/F/8b/yP/M/9f/5////yQATAB0AJUAuADdAAIB
LgFeAYsBqAHAAcwBuQGPAWYBIQGnACEAqf9K/yT/PP9d/3L/i/+i/7H/uv/A/8T/yf/N
/83/z//V/9j/2P/X/9f/1v/W/9f/1//X/9f/2P/Z/9n/2//c/97/3P/d/97/3v/f/+D/
4f/i/+P/5P/l/+b/6f/q/+v/7P/t/+7/8P/x/+//8f/y//T/9f/2//f/+P/8//3/AAAC
AAIABQAGAAgACQAKAAsACwAPABIAFgAXABcAGQAdAB8AIwAkACgAKwAvADIANQA4ADkA
PgBDAEYASgBPAFMAVwBZAF0AYQBlAGoAbgByAHYAdwB6AH0AgACDAIYAhwCKAI4AkACS
AJMAkwCTAJMAkQCSAJIAjwCMAIgAgwB+AHsAeABxAGkAYgBdAFYATQBHAEIAOQAzACwA
JQAgABsAFQAOAAgAAwD///z/+f/2//P/8P/v/+3/6v/q/+n/6P/n/+X/5f/j/+P/4f/h
/+H/4P/g/+D/3v/e/+H/4v/i/+L/4P/g/9//3//h/+H/4f/i/+D/4P/g/+D/4P/g/+D/
4P/g/9//3//f/+H/4f/h/+H/3//f/9//3//f/97/3v/d/93/3f/d/93/3f/d/9z/3P/e
/97/3v/e/9z/3P/b/9r/2//c/9v/3P/a/9r/2v/a/9r/2v/a/9n/2f/X/9b/1v/W/9b/
1v/W/9b/1v/V/9T/1P/U/9T/1P/U/9T/1P/S/9L/0v/S/9L/1P/U/9P/0//S/9L/0v/R
/9H/0P/Q/9D/0P/Q/9D/0P/P/8//z//P/87/zv/O/87/0v/S/9L/0v/S/9L/0v/W/9b/
1//Y/9j/1//X/9f/1f/V/9X/1f/X/9j/2P/Y/9z/3f/d/93/2//Z/9b/1P/T/9D/zf/N
/8//0f/S/9P/0//T/9P/0v/N/8z/zP/N/9H/0//T/9P/0P/P/87/zP/O/8z/yv/H/8X/
w//D/8P/w//E/8T/xf/F/8X/xv/G/8b/xf/F/8X/xP/E/8T/xP/G/8b/x//H/8X/xf/F
/8b/yP/J/8r/zP/S/9n/5f/7/xwARABoAIcAqgDPAPYAHgFQAYEBoAG4AcYBtQGLAWAB
HwGtACsAtf9U/yb/Ov9f/3L/hf+g/7H/vP/C/8b/yf/N/8//0f/X/9j/2P/X/9f/2v/a
/9v/2//b/9v/3P/d/9z/3f/d/97/4P/h/+L/4v/j/+T/5f/m/+X/5v/n/+j/6f/q/+v/
7P/v//D/8v/z//H/8//0//b/9//4//n/+v/6//v//v8AAAIABQAGAAgACAAKAAwADQAP
ABIAFgAXABkAGwAfACEAIwAkACgAKwAtADAAMwA2ADkAPgBDAEYASQBNAFAAUwBXAFsA
XwBjAGYAagBuAHIAdQB4AHsAfgB/AIIAgwCGAIgAigCMAI0AjwCPAI8AjQCMAIwAiQCG
AIQAfwB6AHcAdABtAGUAXgBaAFQATABHAEAANwAxACoAIwAeABkAEwAQAAoABQABAPz/
+f/2//P/7v/t/+v/6P/o/+f/5v/l/+X/5f/j/+P/4f/h/+H/4P/g/+D/3v/e/9//4P/g
/+D/4P/g/9//3//h/+H/4f/i/+D/4P/g/+D/4P/g/+D/4P/g/9//3//f/+H/4f/h/+H/
3//f/9//3//f/97/3v/d/93/3f/d/93/3f/d/9z/3P/c/9z/3P/c/9r/2v/Z/9j/2//c
/9v/3P/b/9r/2f/Y/9j/2P/Y/9f/1//V/9T/1P/W/9b/1v/W/9X/1P/S/9D/0v/S/9L/
0v/U/9T/1P/S/9D/0P/Q/9D/0P/Q/8//z//Q/9D/0P/P/8//zv/O/87/0P/Q/9D/0P/P
/8//z//P/87/zv/P/9D/0f/S/9T/1P/V/9b/1P/T/9P/0//U/9X/1v/X/9b/1v/V/9T/
1//Z/9r/2//a/9f/0//Q/87/zP/K/8v/zf/P/9D/0f/P/8//z//O/8v/yv/K/8v/zf/P
/8//z//O/83/zP/K/8j/xv/E/8H/wP+//8D/wf/B/8L/wv/D/8P/w//E/8T/xP/D/8P/
w//E/8T/xP/E/8L/wv/D/8P/xf/F/8X/xv/G/8n/zP/S/9r/5f/5/xkAQABkAIQAowDK
APMAGgFQAYIBowG6AcYBtAGLAWEBHgGnACUAr/9J/yD/PP9e/23/fP+X/6r/tf+8/8D/
xv/H/8f/zf/T/9X/1v/W/9X/1f/W/9b/1//X/9n/2f/a/9v/2//d/97/4P/g/+H/4v/i
/+H/4v/j/+T/5//o/+n/6v/r/+z/7f/u/+//8P/y//P/9f/3//j/+v/6//r/+v/6//7/
//8CAAQAAgAFAAYACAAMAA4AEAARABEAFAAYABkAGwAdACEAIwAnACgALAAvADMANgA5
ADwAPwBEAEkATABOAFMAVwBbAGEAZQBpAG0AcAB0AHgAfAB9AIAAgwCGAIcAigCLAI4A
kACSAJQAlQCVAJUAlQCTAJIAkgCPAIwAiQCDAH0AeQByAGsAYwBcAFYAUABIAEMAPAAz
AC0AJgAhABwAFwARAAoABAD///v/+v/3//T/8f/u/+3/6//o/+b/5f/k/+P/4//j/+H/
4f/f/9//3//e/+D/4P/e/97/3//g/+D/4P/g/+D/3//f/9//3//f/+D/4P/g/+D/4P/g
/+D/4P/g/+D/3//f/9//3//f/9//3//f/9//3//f/9//3v/e/93/3f/d/93/3f/d/93/
3P/c/9z/3P/c/9z/3P/c/9v/2v/c/9z/2v/a/9r/2v/a/9r/2P/Y/9j/1//X/9X/1P/U
/9T/1P/U/9T/1v/W/9X/1P/S/9L/0v/S/9L/0v/S/9D/0P/Q/9D/0P/S/9L/0f/R/9D/
0P/Q/8//z//O/87/zv/O/9D/0v/S/9L/0v/S/9L/0//U/9T/0//T/9P/1f/V/9X/1f/X
/9j/2P/Y/9j/2f/Z/9n/2f/X/9T/0v/P/8z/yf/J/8n/y//M/83/z//P/8//zv/N/8z/
zP/N/8//0f/R/9H/0P/P/87/zP/M/8r/yP/F/8X/w//D/8P/wf/C/8L/w//D/8P/xP/E
/8T/w//D/8P/xP/E/8T/xP/E/8T/xf/F/8f/x//H/8j/yP/J/8z/0P/U/9//7/8PAD4A
aACKAKsA0gD9ACwBYgGUAbUBygHWAcoBpwGHAVYB5wBZANf/X/8g/zD/VP9l/3j/kf+m
/7H/uv/A/8T/x//J/8v/z//V/9f/2P/Y/9n/2v/a/9v/2//d/93/3v/f/93/3//g/+L/
4P/h/+L/4v/k/+b/6P/q/+n/6v/r/+z/7//w//H/8v/z//T/9v/3//f/+f/6//z//f/+
////AAAAAAEABAAGAAgACwAMAA4AEAASABQAFQAXABoAHgAfACMAJQApACsALwAwADQA
NwA9AEAAQwBGAEkATgBTAFYAXABhAGUAaQBtAHEAdQB5AHwAgACEAIgAjQCQAJMAlgCX
AJoAmwCeAKAAogCkAKUApQClAKUAowChAKAAnACYAJMAjQCHAIMAfQB1AGwAZABbAFQA
SwBFAD4ANQAvACgAIQAcABcAEQAKAAQA///7//b/8//w/+3/7P/r/+n/5v/k/+P/4v/h
/9//3//d/93/3//f/9//3v/g/+D/3v/e/93/3v/e/97/3v/e/93/3f/f/9//3//g/+D/
4P/g/+D/3v/e/97/3v/e/93/3f/d/93/3f/d/93/2//b/9v/2//d/9z/3P/b/9n/2f/Z
/9n/2//b/9r/2v/Y/9j/2P/Y/9j/2P/X/9b/2P/Y/9b/1v/U/9T/1P/U/9L/0v/S/9H/
0v/R/9H/0v/Q/9D/0P/Q/87/zv/N/8z/zP/M/8z/zP/M/8z/zP/K/8z/zP/M/8z/yv/K
/8n/yf/K/8r/yv/J/8n/yP/K/8z/zP/M/8z/zv/O/8//0P/Q/8//z//P/83/zf/N/83/
zv/Q/9H/0v/T/9P/0v/R/9L/0f/P/87/yf/G/8P/w//H/8n/yv/L/8v/y//L/8r/x//G
/8b/x//L/83/zf/N/8z/y//K/8j/yP/G/8T/wf+//73/vf+9/7//wP/A/8H/v/+//8D/
wP/A/7//v/+//8D/wP/A/8D/wP/A/8H/wf/D/8P/w//E/8T/x//K/87/1v/h//X/FwBC
AG4AkACxANgABQEuAWABlAG3AcwB2gHQAa0BjwFoAQUBeQDx/3P/JP8o/1D/Zf92/5P/
qP+z/7z/wv/G/8v/y//N/9H/1f/Y/9j/1//X/9r/2v/b/9v/2//b/9z/3f/b/93/3v/g
/+L/4//k/+T/5f/m/+f/6P/p/+r/6//s/+3/7v/v//D/8f/y//T/9f/3//n/+v/8//v/
/P/9//7/AgADAAYACAAIAAsADAAOABAAEgAUABUAFwAaAB4AHwAjACUAKQArAC8AMAA0
ADcAOwA+AEEARABIAE4AVABYAFwAYQBlAGkAawBvAHMAdwB7AIAAhQCKAI0AkACTAJYA
mQCcAJ0AoACgAKIApAClAKMAowCjAKEAoACgAJ0AmgCTAI0AhwCDAH0AdQBsAGQAWwBU
AEsARQA+ADUALwAoAB8AGgAVAA8ADAAGAAEA/f/5//X/8f/t/+z/6//p/+b/5P/j/+L/
4f/j/+P/4f/h/9//3//f/97/3v/e/9z/3P/d/97/3v/e/+D/4P/f/9//3//f/9//4P/g
/+D/4P/g/+D/4P/g/+D/4P/f/9//3//f/9//3//f/93/3f/d/93/3f/c/9z/2//c/93/
3v/f/93/3f/c/9z/2v/a/9r/2v/a/9r/2f/Y/9r/2v/Y/9j/2P/Y/9j/2P/Y/9j/2P/X
/9X/0//S/9L/1P/U/9T/1P/S/9L/0f/Q/9L/0v/S/9L/0P/Q/9D/zv/O/87/zv/O/9D/
0P/P/8//zv/M/87/z//M/83/zv/P/9D/0P/Q/9H/0v/T/9P/1P/V/9P/0//T/9P/0//U
/9T/1P/W/9f/1//X/9n/1//U/9L/zf/K/8f/x//J/8v/zP/N/8//z//P/87/zf/M/8z/
zf/Q/9H/0P/P/87/zf/M/8r/yv/I/8b/w//B/7//v/+//7//wP/A/8H/wf/B/8L/wv/C
/8H/wf/B/8L/wv/C/8L/wv/C/8P/w//B/8H/wf/C/8T/x//K/87/2P/p/wEAIwBOAHQA
lAC3AN4AAwEqAWABkgG1AcwB2AHIAZ8BdwE6AcUAOQC7/1X/Iv82/1r/bf+E/6H/sv+7
/8D/xP/G/8n/zf/R/9X/1//W/9b/1f/V/9b/1v/X/9f/1//X/9j/2f/Z/9v/3P/e/9z/
3f/e/97/3//g/+H/4v/l/+b/5//o/+f/6P/p/+r/6//s/+7/7//x//P/9P/2//X/9v/3
//j//P/9/wAAAgACAAUABgAIAAgACgAMAA0AEQAUABgAGQAdAB8AIwAlACcAKAAsAC8A
NQA4ADsAPgBBAEYASwBOAFIAVwBbAF8AYwBnAGsAbwB0AHgAfACAAIMAhgCJAIwAjwCS
AJMAlgCWAJgAmgCbAJsAmwCbAJkAlgCWAJMAkACKAIMAfAB3AHIAawBjAFwAUwBMAEMA
PQA0ACsAJQAeABkAFAAPAAkABAD+//n/9f/y/+//7P/p/+j/5//l/+L/4P/f/97/3f/f
/9//3f/d/9z/2//a/9j/2f/a/9n/2v/b/9z/3P/c/9r/2v/Z/9n/2//b/9v/3P/a/9r/
2v/a/9r/2v/a/9r/2v/Z/9n/2f/Z/9n/2f/Z/9n/2f/Z/9n/1//W/9b/1f/X/9f/1//X
/9f/1//W/9b/1P/U/9T/1P/W/9b/1f/U/9T/1P/S/9L/0v/S/9L/0v/Q/9D/0P/P/9H/
z//O/87/zv/O/87/zv/Q/9D/z//O/8z/zP/M/8z/yv/K/8r/yP/J/8r/y//M/8r/yv/J
/8n/yv/K/8r/yf/J/8j/yP/I/8j/yP/I/8j/y//L/8v/y//M/8z/zP/M/87/zv/O/8//
0f/P/w==
         </WaveFormData>
      </LeadData>
      <LeadData>
         <LeadByteCountTotal>10000</LeadByteCountTotal>
         <LeadTimeOffset>0</LeadTimeOffset>
         <LeadSampleCountTotal>5000</LeadSampleCountTotal>
         <LeadAmplitudeUnitsPerBit>4.88</LeadAmplitudeUnitsPerBit>
         <LeadAmplitudeUnits>��V</LeadAmplitudeUnits>
         <LeadHighLimit>2147483647</LeadHighLimit>
         <LeadLowLimit>268435456</LeadLowLimit>
         <LeadID>V4</LeadID>
         <LeadOffsetFirstSample>0</LeadOffsetFirstSample>
         <FirstSampleBaseline>0</FirstSampleBaseline>
         <LeadSampleSize>2</LeadSampleSize>
         <LeadOff>FALSE</LeadOff>
         <BaselineSway>FALSE</BaselineSway>
         <ExcessiveACNoise>FALSE</ExcessiveACNoise>
         <MuscleNoise>FALSE</MuscleNoise>
         <LeadDataCRC32>374332008</LeadDataCRC32>
         <WaveFormData>
ngCeAJ4AngDgACABYAGgAdIBAgIyAmICQAIeAvwB2gFmAfIAfgAKAOz/zv+w/5L/nv+o
/7L/vP/B/8T/x//K/8z/zv/Q/9L/0v/S/9L/0v/S/9L/0v/S/9T/1P/U/9T/1v/W/9b/
1v/Y/9j/2P/Y/9r/2v/a/9r/2//c/93/3v/f/+D/4f/i/+P/5P/l/+b/6P/o/+j/6P/r
/+z/7f/u/+//8P/x//L/9f/2//f/+P/7//z//f/+/wEAAgADAAQABgAIAAoADAAQABIA
FAAWABoAHAAeACAAIwAmACkALAAvADIANQA4ADsAPgBBAEQASQBMAE8AUgBWAFgAWgBc
AF4AYABiAGQAZQBmAGcAaABqAGoAagBqAGcAZgBlAGQAYQBeAFsAWABSAE4ASgBGAEEA
PAA3ADIALAAmACAAGgAUABAADAAIAAMAAAD9//r/9//0//H/7v/s/+r/6P/m/+X/5P/j
/+L/4v/i/+L/4v/g/+D/4P/g/97/3v/e/97/4P/g/+D/4P/g/+D/4P/g/+D/4P/g/+D/
3v/e/97/3v/f/+D/4f/i/+D/4P/g/+D/4P/g/+D/4P/g/+D/4P/g/97/3v/e/97/3v/e
/97/3v/e/97/3v/e/97/3v/e/97/3v/e/97/3v/e/97/3v/e/9z/3P/c/9z/2v/a/9r/
2v/a/9r/2v/a/9r/2v/a/9r/2P/Y/9j/2P/Y/9j/2P/Y/9j/2P/Y/9j/1//W/9X/1P/W
/9b/1v/W/9b/1v/W/9b/1P/U/9T/1P/U/9T/1P/U/9T/1P/U/9T/1P/U/9T/1P/V/9b/
1//Y/9j/2P/Z/9v/2//a/9r/2v/a/9r/2v/a/9z/3v/e/97/3P/f/9//4P/g/9//3f/c
/9n/1//W/9b/1//Y/9r/2v/a/9r/2v/Z/9f/1//X/9f/3P/d/93/3f/a/9n/1//V/9T/
0//Q/87/zv/M/8z/zf/N/83/zf/O/87/zv/O/87/zP/M/8z/zP/M/8z/zP/M/87/zv/O
/87/zP/M/83/zv/Q/9D/zv/L/83/1f/m/wAAJQBMAHMAngDSAA0BTgGRAdIBCwI3AlYC
WgI7AgMCuwFMAccASwDj/5r/hv+Q/5v/p/+5/8b/zf/T/9X/1f/U/9T/1//a/9z/2//Z
/9f/1v/Y/9j/2P/Y/9n/2f/Z/9n/2P/Y/9j/2v/b/9v/2//d/9//3//f/+H/4P/h/+H/
4f/k/+b/5//n/+j/6f/q/+v/7P/s/+7/8P/w//D/8f/z//P/9P/1//f/+P/5//r/+//9
//7///8AAAMABQAHAAcACAAKAAwADgARABMAFQAYABsAHQAfACEAIwAmACgAKwAuADEA
NQA4ADkAPAA/AEEARgBKAE0AUABTAFQAVgBYAFoAXQBfAGAAZABmAGYAaABpAGoAawBs
AGoAaQBoAGYAYwBhAF4AWwBaAFUAUQBLAEUAQAA6ADUAMgAtACcAIwAdABcAEwAQAAoA
BgACAP7//P/5//f/9v/1//P/8f/v/+7/7v/t/+z/6v/q/+n/6P/q/+r/6v/p/+j/6P/o
/+j/6P/o/+j/6P/p/+n/6P/n/+f/5//o/+j/6P/o/+j/6P/n/+f/5//n/+X/5f/l/+X/
5f/l/+X/5f/k/+T/4//j/+X/5f/m/+b/5P/k/+T/4//j/+P/4v/i/+X/5f/l/+P/4//j
/+P/4//k/+T/4//i/+L/4v/i/+L/4v/i/+H/4f/h/+D/4P/g/97/3v/e/97/3v/e/97/
3f/d/9z/3P/c/97/3v/d/93/2//b/9v/2//b/9v/2//b/9r/2v/a/9r/3P/b/9r/2v/a
/9v/2//b/9n/2f/Z/9n/2f/a/9r/2v/c/97/3v/e/97/3v/e/9//4f/f/97/3v/e/97/
3v/e/97/4P/i/+L/4v/k/+f/5//o/+f/5f/i/+D/3//d/9z/3P/d/97/4P/g/+L/4v/i
/+H/3f/d/93/3f/g/+H/4f/h/+D/3//d/9v/2P/X/9T/0v/S/9D/0P/R/9H/0f/R/9L/
1P/U/9T/1P/T/9L/0f/Q/9D/0P/Q/9D/0v/S/9L/0v/S/9L/0//U/9T/0v/Q/8//0f/X
/+T/+v8fAEQAaQCQAMIA+QA0AXMBtAHtARkCOgJEAisC8wGrAUYByQBTAO//pP+I/5D/
nf+n/7f/xv/R/9f/1//X/9j/1v/Z/9z/3v/e/93/3P/c/9r/2v/a/9r/3f/d/93/3f/c
/9z/3P/e/9//3//f/+H/4//j/+P/5f/m/+f/5//n/+b/6P/p/+n/6P/p/+r/6//u/+7/
8P/y//T/9P/1//f/9f/2//f/+f/6//v//P/9////AAABAAIABQAHAAkACQAMAA4AEAAS
ABEAEwAVABgAGQAbAB0AHwAiACYAKQAtAC4AMQA1ADgAOwA+AEEAQwBEAEgASwBOAFMA
VABWAFgAWgBdAF8AYABgAGIAYgBkAGYAZgBmAGYAZgBlAGQAYgBhAF8AXABZAFYAUQBN
AEcAQwA+ADgAMwAvACsAJgAjAB0AFwATABAADAAIAAQAAAD+//v/+f/4//X/8//x/+//
7v/u/+3/7P/q/+r/6f/o/+r/6v/q/+n/6P/o/+j/6P/o/+j/6P/o/+n/6f/o/+f/5//n
/+j/6P/o/+j/6P/o/+f/5//n/+f/5//n/+f/5//n/+f/5//n/+T/5P/j/+P/5f/l/+b/
5v/k/+T/5P/j/+P/4//i/+L/5f/l/+X/4//j/+P/4//j/+T/5P/j/+L/4v/i/+L/4v/g
/+D/3//f/+H/4P/g/+D/3v/e/97/3v/e/97/3v/d/93/3P/c/9z/3P/c/9v/2//b/9v/
2//b/9v/2//b/9v/2v/a/9r/2v/a/9n/2P/Y/9r/2//b/9v/2//b/9v/2//b/9r/3P/c
/9z/3P/e/97/3//h/9//3v/e/97/3//g/+H/4v/g/+L/4v/i/+L/5f/l/+b/5v/l/+P/
4v/f/93/3P/c/93/3v/g/+D/4v/i/+L/4f/d/93/3f/d/+D/4f/h/+H/4P/f/93/2//c
/9v/2P/W/9L/0P/Q/9H/0f/R/9H/0v/S/9L/0v/S/9L/0v/S/9L/1P/U/9T/1P/W/9b/
1v/W/9T/1P/V/9b/1P/W/9T/0f/R/9v/7P8KAC0AUAB3AKAA1AAPAUwBjQHKAf8BJQI8
AjgCDQLNAXMB/ACHACMAyf+S/47/nP+j/63/vf/K/8//0//V/9f/2P/Y/9n/3P/g/97/
3f/c/9z/3P/c/9z/3P/d/93/3f/d/+D/4P/g/+L/4f/h/+H/4//j/+P/4//l/+b/5//n
/+f/6P/q/+v/6//s/+3/7v/v//D/8P/y//T/9P/0//X/9//1//b/9//5//z//f/+////
//8AAAEAAgAFAAcACQAJAAwADgAQABIAEwAVABcAGgAbAB0AHwAhACUAKAAqAC0ALgAx
ADUAOAA7AD4AQQBDAEYASgBNAFAAUQBSAFQAVgBaAF0AXwBgAGAAYgBiAGQAZABkAGQA
ZABkAGMAYgBgAF8AXQBaAFcAVABPAEsARQBDAD4AOAAzAC4AKQAjAB8AGwAVABEADgAK
AAYAAgD+//z/+f/3//b/9f/z//H/7//s/+z/6//q/+r/6v/p/+j/6P/o/+j/5//m/+b/
5v/m/+b/5v/m/+b/5//n/+b/5f/l/+X/5v/m/+b/5v/m/+b/5f/l/+X/5f/j/+P/4//j
/+X/5f/l/+X/5P/k/+P/4//j/+P/5P/k/+T/5P/k/+P/4//j/+L/4v/j/+P/4//h/+H/
4f/h/+H/4P/g/9//3v/g/+D/4P/g/+D/4P/f/9//3//e/97/3v/c/9z/3P/c/9z/3P/c
/9v/3f/c/9z/3P/a/9r/2f/Z/9v/2//b/9v/2//b/9v/2//Y/9j/2P/Y/9j/1//W/9b/
1v/X/9f/1//X/9f/1f/Y/9r/2v/a/9r/3P/c/93/3//f/97/3v/e/9z/3P/c/9z/3P/e
/97/3v/e/+H/4f/i/+D/3//d/9z/2//Z/9j/2P/Z/9r/3P/c/9r/2v/a/9n/1//X/9f/
1//b/93/3v/f/93/2//Y/9X/1v/V/9L/0P/O/8z/zP/N/83/zf/N/87/zP/M/8z/zP/O
/87/zv/O/87/zv/O/87/zv/O/87/zv/O/87/z//Q/9D/0P/M/8n/y//T/+T//v8jAEgA
cQCeANgAGQFcAaMB6AEdAkMCWgJSAiUC6QGRARQBlQAlAMH/iP+K/5j/mf+h/7H/vv/D
/8n/z//P/9D/0P/R/9T/2P/Y/9f/1v/W/9b/1v/W/9b/1f/V/9X/1f/Y/9j/2P/a/9v/
2//b/93/3f/d/93/3//g/+H/4f/h/+L/5P/l/+X/6P/p/+r/6//q/+r/7P/u/+7/7v/v
//H/8f/y//P/9f/2//f/+P/5//v//P/9//7/AQADAAUABQAGAAgACgAMAA4AEQAUABgA
GQAbAB0AHwAhACQAJgApACwALwAzADYAOwA+AEEAQwBEAEgASwBOAFEAUgBUAFYAWABb
AF0AXgBgAGIAYgBkAGMAYgBhAGAAYABfAF4AXABbAFkAVgBTAE4ASQBFAD8APQA4ADIA
LQAmACEAGwAXABEACwAHAAQAAgD+//r/9v/y/+//7f/s/+r/6f/o/+f/5P/k/+P/4v/i
/+L/4f/g/97/3v/e/93/3v/e/97/3v/e/97/3v/e/97/3f/b/9n/2//b/9z/3P/e/97/
3v/e/93/3f/d/93/3f/d/93/3f/b/9v/2//b/9z/3P/b/9v/2f/Z/9r/2v/a/9r/2v/Z
/9v/2//a/9r/2//b/9v/2f/Z/9n/2f/Z/9n/2P/W/9T/1v/W/9b/1v/W/9b/1f/V/9X/
1P/U/9T/0v/S/9L/0v/S/9L/0v/R/9P/0v/S/9L/0v/S/9H/0f/P/8//z//P/8//z//P
/8//0P/Q/9D/0P/O/83/zP/M/8z/zP/N/87/z//Q/9D/0P/R/9P/0//S/9L/0v/S/9L/
0v/S/9L/1P/U/9T/0v/V/9X/1v/W/9X/0//S/8//zf/M/8z/z//Q/9L/0v/S/9L/0v/R
/8//z//P/8//1P/V/9X/1f/S/9H/z//N/8r/yf/G/8T/xP/C/8L/w//D/8P/w//E/8T/
xP/E/8T/wv/C/8L/wv/E/8T/xP/E/8T/xP/E/8T/xP/E/8X/xv/E/8T/wv/B/8P/yf/c
//7/JwBSAHsAqgDoAC0BdAHBAQYCOwJfAnICagJDAhECwwFIAbsANQC7/3j/ev+M/5X/
n/+t/7j/v//D/8X/yf/K/8j/yf/M/9D/0P/P/87/zv/O/87/zv/O/8//z//P/8//0P/Q
/9D/0v/V/9X/1f/X/9f/1//X/9n/2v/b/9v/2//c/97/3//f/+D/4f/i/+P/5P/k/+b/
6P/o/+j/6f/r/+v/7P/t/+//8v/z//T/9f/3//j/+f/6//3///8BAAEABAAGAAgACgAL
AA0ADwASABcAGQAbAB0AIQAkACYAKQAuADEANQA4ADkAPAA/AEEARgBKAE0AUABTAFQA
VgBYAFoAXQBfAGAAYgBkAGQAZgBmAGYAZgBmAGUAYwBhAF4AWwBZAFYAUwBPAEkARAA9
ADkANAAuACkAJAAfABkAFQAQAAkABAAAAP7/+v/2//L/8P/t/+v/6v/l/+P/4f/f/97/
3v/d/9z/3P/c/9v/2v/c/9z/3P/b/9r/2v/a/9r/2P/Y/9j/2P/b/9v/2v/Z/9n/2f/a
/9r/2v/a/9r/2v/Z/9n/2f/Z/9n/2f/Z/9n/2f/Z/9n/2f/a/9r/2f/Z/9v/2//c/9z/
2f/Y/9f/1f/W/9f/1//Y/9n/2f/Z/9f/1//X/9f/1//Y/9j/1//W/9b/1v/W/9b/1v/W
/9X/1f/V/9T/1P/U/9L/0v/S/9L/0v/S/9L/0f/R/9D/0P/Q/9L/0v/R/9H/0f/R/9H/
0f/P/8//z//P/9D/0P/Q/9D/0P/P/87/zv/Q/9D/0P/Q/9D/0v/S/9P/1f/V/9T/1P/U
/9T/1P/U/9T/0v/U/9T/1P/W/9n/2f/a/9z/2//Z/9j/0//R/9D/0P/R/9L/1P/U/9T/
1P/U/9P/0//T/9P/0//W/9f/1//X/9b/1f/T/9H/0P/P/8z/yv/G/8T/xP/F/8f/x//H
/8j/yP/I/8j/yP/I/8j/yP/I/8j/yP/I/8j/yP/I/8j/yP/K/8r/y//M/8z/zP/I/8X/
x//P/9r/8v8bAEQAaQCSAMYAAQFAAYMBygEHAjUCVgJiAkkCFQLXAXQB7QBrAPv/pP+A
/4r/l/+f/63/vv/J/8//z//R/9T/0P/P/9T/2P/W/9X/1P/U/9T/1P/U/9T/1f/V/9X/
1f/W/9b/1v/Y/9n/2f/Z/9v/2//b/9v/3f/e/9//3//f/97/4P/h/+H/4//l/+f/6f/o
/+j/6v/s/+z/7P/t/+//7//w//H/8//0//X/9v/3//n/+v/7//z///8BAAMAAwAGAAgA
CgAMAA0ADwARABQAFwAZABsAHQAhACQAJgApACwALwAzADYAOQA8AD8AQQBEAEgASwBO
AFEAUgBUAFYAWABbAF0AXgBgAGIAYgBkAGQAZABkAGQAZgBlAGQAYgBdAFsAWABVAFQA
TwBLAEUAQQA8ADYAMQAqACUAHwAbABkAEwAPAAwACAAEAAAA/P/4//X/8//y/+//7f/r
/+n/6P/o/+f/5v/o/+j/5//m/+T/5P/k/+P/5P/k/+T/5P/k/+T/5P/k/+X/5f/k/+P/
5f/l/+b/5v/k/+T/5P/k/+P/4//j/+P/4//j/+P/4//j/+P/4//j/+T/5P/j/+P/4f/h
/+L/4v/k/+T/5P/j/+P/4//i/+L/4f/h/+H/3//h/+H/4f/h/+D/4P/f/97/4P/g/+D/
4P/g/+D/3//f/93/3P/c/9z/3P/c/9z/3P/c/9z/3P/b/9z/3P/d/97/3f/c/9r/2f/b
/9v/2//b/9v/2//b/9v/2P/Y/9j/2P/a/9n/2P/Y/9j/2f/Z/9n/1//X/9f/1//Z/9j/
2P/a/9r/2v/a/9r/2v/c/9z/3f/f/9//3v/e/97/3v/e/97/3v/e/+D/4P/g/+L/5f/l
/+b/5P/j/+H/4P/f/93/3P/c/93/3v/g/+D/3v/e/97/3f/b/9v/2//b/+D/4f/h/+H/
3v/d/9v/2f/Y/9f/1P/S/9L/0P/Q/9H/0f/R/9H/0v/Q/9D/0P/Q/9D/0P/Q/9D/0v/S
/9L/0v/S/9L/0v/S/9D/0P/R/9L/0v/S/9L/z//N/9P/3P/w/xEANgBdAIgAtADrACYB
ZwGoAeUBEwI4AkwCPwIRAtEBdgH5AH0AEwC6/47/jv+b/6f/s//C/8v/0f/V/9f/2P/a
/9n/2v/e/97/3f/c/9z/3P/c/9z/3P/b/9v/2//b/9z/3P/c/97/3//f/9//4f/h/+H/
4f/j/+T/5f/l/+X/5v/o/+n/6f/q/+v/7P/t/+7/7v/w//L/8v/y//P/9f/3//j/+f/7
//r/+//8//3//f/+////AAADAAUABwAHAAgACgAMAA4ADwARABMAFgAZABsAHQAfACEA
JAAmACkAKgAtADEANAA3ADoAPQA/AEIARgBJAEwATQBOAFAAUgBUAFcAWQBaAFwAXgBe
AGAAYgBiAGIAYgBkAGMAYgBgAF0AWwBYAFUAVABPAEsARQBDAD4AOAAzADAAKwAlACEA
HQAXABMAEAAKAAYAAgD+//z/+f/3//b/8//x/+//7f/t/+7/7v/u/+z/7P/r/+r/6v/q
/+r/6f/m/+b/5v/m/+j/6P/o/+j/5//n/+b/5f/n/+f/6P/o/+j/6P/o/+j/5f/l/+X/
5f/l/+X/5f/l/+f/5//n/+f/5P/k/+P/4//j/+P/5P/k/+T/5P/k/+P/4//j/+L/4v/l
/+X/5f/j/+P/4//j/+P/5P/k/+P/4v/i/+L/4v/i/+L/4v/h/+H/4f/g/+D/4P/g/+D/
4P/g/97/3v/e/93/3//e/97/3v/e/97/3f/d/93/3f/d/93/3f/d/93/3f/c/9z/3P/c
/9z/2//a/9r/2v/b/9v/2//Z/9n/2f/Z/9n/2v/a/9r/3f/e/97/3P/c/9z/3P/d/97/
4P/j/+P/4v/i/+L/4v/i/+L/4v/i/+T/5P/k/+T/5//n/+j/5v/l/+P/4v/f/93/3P/c
/9//4P/i/+L/5P/k/+T/4//g/9//3v/d/+L/4//j/+P/4P/f/93/2//a/9n/1v/U/9T/
0v/S/9P/0//T/9P/1P/U/9T/1P/U/9T/1P/U/9T/0v/S/9L/0v/U/9T/1P/U/9L/0v/T
/9T/1v/W/9T/0//T/9X/3P/u/wsAMABVAHoApADZABQBUQGUAdEBAQImAj4CMwIFAsUB
bAH3AIEAGwDE/5D/jv+f/6X/r//A/83/1f/X/9f/2v/a/9v/3P/g/+D/3//e/97/3v/e
/97/3v/f/9//3//f/97/3v/e/+D/4//j/+P/5f/j/+P/4//l/+b/5//n/+f/6v/s/+3/
7f/s/+3/7v/v/+7/7v/w//L/8v/y//P/9f/1//b/9//5//z//f/+//////8AAAEAAgAF
AAcACQAJAAoADAAOABAAEQATABUAGAAbAB0AHwAhACMAJgAoACsALAAvADMANgA3ADoA
PQA/AEIARgBJAEwATQBOAFAAUgBUAFcAWQBaAFwAXgBeAGAAYABgAGAAYABgAF8AXgBc
AFoAWQBXAFUAVABPAEsARQBCAD4AOQA1ADIALQAnACMAHwAZABUAEgAOAAoABgACAP7/
+//5//j/9//1//P/8f/w//D/7//u/+7/7v/t/+z/6v/q/+r/6f/o/+j/6P/o/+r/6v/q
/+r/6f/p/+j/5//n/+f/6P/o/+j/6P/o/+j/5//n/+f/5//n/+f/5//n/+f/5//n/+f/
5v/m/+X/5f/n/+f/6P/o/+b/5v/m/+X/5//n/+b/5v/l/+X/5f/j/+P/4//j/+P/5P/k
/+P/4v/i/+L/4v/i/+T/5P/j/+P/4f/g/+D/4P/g/+D/4P/g/97/3v/e/93/3//e/97/
3v/g/+D/3//f/93/3f/d/93/2//b/9v/2//c/9z/3P/c/9z/2//a/9r/2v/b/9v/2//b
/9v/2//b/9n/2v/b/9z/3f/e/+D/4P/h/+P/4f/g/+D/4P/i/+L/4v/i/+D/4v/i/+L/
5P/n/+f/6P/n/+X/4v/g/97/3f/d/97/3//g/+L/4v/g/+D/4P/f/93/3f/d/93/4P/h
/+H/4f/e/93/2//Z/9b/1f/S/9D/z//O/8//0f/P/8//z//Q/9D/0P/Q/9D/0v/S/9L/
0v/Q/9D/0P/Q/9D/0P/Q/9D/0v/S/9P/1P/U/9L/0v/R/9P/2//q/woALwBSAHUAoADW
ABMBUgGXAdYBCQIvAkQCOgILAssBbwH2AH8AGQC9/4r/jv+e/6H/p/+5/8b/zf/P/9P/
1f/W/9T/1//a/9z/3P/b/9r/2v/a/9r/2v/a/9v/2//b/9v/3v/e/97/4P/f/9//3//h
/+H/4f/h/+P/5P/l/+X/5f/m/+j/6f/p/+r/6//s/+3/7v/u//D/8v/w//D/8f/z//X/
9v/3//n/+P/5//r/+////wAAAQACAAMABQAHAAcACgAMAA4AEAATABUAFwAaAB0AHwAh
ACMAJQAoACoALQAuADEANQA4ADsAPgBBAEMARABIAEsATgBRAFIAVABWAFYAWQBbAFwA
YABiAGIAZABiAGIAYgBiAGIAYQBgAF4AWwBZAFYAUwBQAEsARwBBAD8AOgA0AC8AKgAl
AB8AGwAXABEADQAKAAQAAAD8//j/+P/1//P/8v/x/+//7f/r/+j/6P/n/+b/5v/m/+X/
5P/k/+T/5P/j/+L/4v/i/+L/4v/i/+L/4v/j/+P/4v/h/+H/4f/i/+L/4v/i/+L/4v/h
/+H/4f/h/+H/4f/h/+H/4f/h/+H/4f/i/+L/4f/h/9//3//g/+D/4P/g/+D/3//f/9//
3v/e/93/3f/d/9v/3f/d/93/3f/c/9z/2//a/9z/3P/c/9z/2v/a/9n/2f/Z/9j/2P/Y
/9j/2P/Y/9j/2P/Y/9j/1//X/9b/1v/W/9b/1v/V/9X/0//T/9P/0//V/9X/1f/V/9L/
0v/S/9L/1P/T/9L/0v/S/9T/1P/U/9T/1P/U/9T/1f/X/9f/1v/W/9b/2P/Y/9j/2P/W
/9j/2P/Y/9j/2//b/9z/3P/b/9n/2P/T/9H/0P/Q/9H/0v/U/9T/1P/U/9T/0//T/9P/
0//T/9j/2f/Z/9n/1v/V/9P/0f/Q/8//zP/K/8b/xP/E/8X/x//H/8f/yP/I/8j/yP/I
/8b/xv/G/8b/yP/I/8j/yP/I/8j/yP/I/8r/yv/L/8z/zP/I/8b/xf/F/8n/1v/0/x0A
RgBvAJ4A1AAXAWIBrwH0ASsCUQJqAmgCQwIPAsMBSAG9ADkAxf+A/3r/iv+T/53/q/+6
/8H/xf/H/8n/yv/M/83/zv/Q/9H/0f/R/9L/0P/Q/9D/0P/T/9P/0//T/9L/0v/S/9T/
1f/V/9X/1//Z/9n/2f/b/9r/2//b/9v/3v/g/+H/4f/k/+X/5v/n/+j/6P/q/+z/6v/q
/+v/7f/t/+7/7//x//T/9f/2//f/9//4//n/+v///wEAAwADAAYACAAKAAwADQAPABEA
FAAZABsAHQAfACMAJgAoACsAMAAzADcAOgA9AEAAQwBFAEYASgBNAFAAVQBWAFgAWgBc
AF8AYQBiAGIAZABkAGYAZgBmAGYAZgBlAGMAYQBeAF0AWwBYAFUAUQBLAEYAPwA7ADYA
MAArACQAHwAZABUADwAJAAUAAgD+//r/9v/y/+7/6//p/+j/5//l/+P/4f/g/+D/3//e
/93/3P/a/9j/2P/Y/9j/1//Y/9j/2P/Y/9b/1v/W/9b/1//X/9b/1f/X/9f/2P/Y/9r/
2v/a/9r/1//X/9f/1//X/9f/1//X/9f/1//X/9f/2P/Y/9f/1//X/9f/2P/Y/9f/1v/V
/9P/1f/V/9T/1P/V/9X/1f/T/9P/0//T/9P/0v/S/9H/0P/S/9L/0v/S/9D/0P/P/8//
z//O/87/zv/M/8z/zP/M/8z/zP/M/8v/y//K/8r/yv/K/8r/yf/J/8f/x//H/8f/yf/J
/8n/yf/I/8j/yP/I/8b/xf/I/8j/yP/I/8j/yv/K/8v/zf/N/8z/zP/M/8r/yv/K/8r/
zP/O/87/zv/M/8//z//Q/9L/0f/P/87/yf/H/8b/xv/J/8r/zP/M/8z/zP/M/8v/yf/J
/8n/yf/M/83/zf/N/8z/y//J/8f/xv/F/8L/wP++/7z/vP+9/7v/u/+7/7z/vv++/77/
vv+8/7z/vP+8/77/vv++/77/vv++/77/vv++/77/v//A/8D/wP++/73/v//F/9L/8P8b
AEYAbwCcANYAGQFgAakB8AEpAlECagJoAkUCFQLXAWgB2QBPANP/gv90/4T/jf+X/6n/
tv+9/8H/xf/H/8b/xv/H/8r/zP/M/8v/yv/K/8z/zP/M/8z/zf/N/83/zf/O/87/zv/Q
/9H/0f/R/9P/1f/V/9X/1//Y/9n/2f/Z/9j/2v/b/9v/3P/d/97/3//i/+L/5P/m/+b/
5v/n/+n/6f/q/+v/7f/u/+//8P/x//P/9P/1//b/+//9//////8AAAIABAAGAAkACwAN
ABAAFQAXABkAGwAeACIAJQApACwALwAzADYANwA6AD0APwBEAEgASwBOAFMAVABWAFgA
WABbAF0AXgBiAGQAZABmAGUAZABjAGIAYgBhAGAAXgBbAFkAVgBTAE8ASQBEAD0ANwAy
ACwAJwAgABsAFQARAA0ABwADAAAA/P/4//T/8P/s/+n/5//m/+X/4//h/9//3P/c/9v/
2v/c/9z/2//a/9r/2v/a/9n/2P/Y/9j/2P/Y/9j/2P/Y/9v/2//a/9n/2f/Z/9r/2v/Y
/9j/2P/Y/9n/2f/Z/9n/2f/Z/9n/2f/X/9f/1//X/9j/2P/X/9f/1f/V/9b/1v/Y/9j/
2P/X/9f/1//W/9b/1//X/9f/1f/V/9X/1f/V/9b/1v/V/9T/1P/U/9T/1P/U/9T/0//T
/9H/0P/Q/9D/0v/S/9L/0v/Q/9D/0P/P/9H/0P/Q/9D/0P/Q/8//z//N/83/zf/N/83/
zf/N/83/zv/O/87/zv/M/87/zv/O/87/0P/Q/9H/0//V/9T/1P/U/9L/0v/S/9L/0v/U
/9T/1P/U/9f/1//Y/9r/2f/X/9b/0f/P/87/zv/P/9D/0v/S/9P/1P/V/9X/0f/R/9H/
0f/U/9X/1f/V/9T/0//R/8//zv/N/8r/yP/E/8L/wv/D/8P/w//D/8T/xv/G/8b/xv/E
/8T/xP/E/8T/xP/E/8T/xv/G/8b/xv/G/8b/x//I/8j/yP/E/8P/x//R/+T/BAArAFIA
ewCoAOAAHQFcAaMB5AEXAj0CUgJIAhsC3wGLARABjQAbALv/hP+A/47/l/+l/7f/wP/H
/8v/y//L/8z/zP/P/9D/0v/Q/8//zv/O/9D/0P/Q/9D/z//P/8//z//S/9L/0v/U/9P/
0//T/9X/1f/V/9X/1//a/9v/2//b/9r/3P/d/93/3v/f/+D/4f/i/+L/5P/m/+b/5v/n
/+n/6//s/+3/7//w//H/8v/z//X/9v/3//j/+//9//////8CAAQABgAIAAsADQAPABIA
EwAVABcAGQAdACAAIgAlACgAKwAvADIANQA4ADsAPQBCAEYASQBMAE8AUABSAFQAVABX
AFkAWgBcAF4AXgBgAGAAYABgAGAAYABfAF4AXABXAFUAUgBPAEoARQBBADsANQAwACoA
JQAgABsAFQARAA0ABwADAAAA/P/4//T/8P/u/+v/6f/o/+f/5f/j/+H/4P/g/9//3v/e
/97/3f/c/9z/3P/c/9v/2v/a/9r/2v/c/9z/3P/c/93/3f/c/9v/2//b/9z/3P/a/9r/
2v/a/9v/2//b/9v/2//b/9v/2//Z/9n/2f/Z/9j/2P/X/9f/1//X/9j/2P/Y/9j/2P/X
/9f/1//W/9b/1//X/9f/1f/X/9f/1//X/9b/1v/V/9T/1P/U/9T/1P/U/9T/0//T/9P/
0v/S/9L/0v/S/9L/0v/S/9L/0v/R/9H/0P/Q/9D/0P/Q/8//z//P/8//z//P/8//z//P
/8//zv/O/87/zv/O/83/zP/M/8z/zf/N/83/z//P/8//z//R/9L/0v/S/9P/1P/U/9X/
1f/T/w==
         </WaveFormData>
      </LeadData>
      <LeadData>
         <LeadByteCountTotal>10000</LeadByteCountTotal>
         <LeadTimeOffset>0</LeadTimeOffset>
         <LeadSampleCountTotal>5000</LeadSampleCountTotal>
         <LeadAmplitudeUnitsPerBit>4.88</LeadAmplitudeUnitsPerBit>
         <LeadAmplitudeUnits>��V</LeadAmplitudeUnits>
         <LeadHighLimit>2147483647</LeadHighLimit>
         <LeadLowLimit>268435456</LeadLowLimit>
         <LeadID>V5</LeadID>
         <LeadOffsetFirstSample>0</LeadOffsetFirstSample>
         <FirstSampleBaseline>0</FirstSampleBaseline>
         <LeadSampleSize>2</LeadSampleSize>
         <LeadOff>FALSE</LeadOff>
         <BaselineSway>FALSE</BaselineSway>
         <ExcessiveACNoise>FALSE</ExcessiveACNoise>
         <MuscleNoise>FALSE</MuscleNoise>
         <LeadDataCRC32>1271086286</LeadDataCRC32>
         <WaveFormData>
YABgAGAAYACRAMIA8wAkAUMBYgGBAaABigF2AWIBTgELAcoAiQBIACoADADu/9D/0v/U
/9b/2P/b/9z/3f/e/+D/4P/g/+D/4P/g/+D/4P/g/+D/4P/g/+D/4P/g/+D/4v/i/+L/
4v/i/+L/4v/i/+T/5P/k/+T/5v/m/+b/5v/o/+j/6P/o/+r/6v/q/+r/7P/s/+z/7P/u
/+7/7v/u/+//8P/x//L/9P/0//T/9P/1//b/9//4//n/+v/7//z//f/+////AAADAAQA
BQAGAAkACgALAAwADgAQABIAFAAXABgAGQAaABwAHgAgACIAJgAoACoALAAtAC4ALwAw
ADMANAA1ADYAOAA4ADgAOAA5ADoAOwA8ADoAOgA6ADoANwA2ADUANAAwAC4ALAAqACUA
IgAfABwAFwAUABEADgALAAgABQACAAAA/v/8//r/+P/2//T/8v/x//D/7//u/+z/7P/s
/+z/6v/q/+r/6v/o/+j/6P/o/+j/6P/o/+j/6P/o/+j/6P/o/+j/6P/o/+j/6P/o/+j/
6P/o/+j/6P/q/+r/6v/q/+r/6v/q/+r/6v/q/+r/6v/q/+r/6v/q/+r/6v/q/+r/6P/o
/+j/6P/q/+r/6v/q/+j/6P/o/+j/6v/q/+r/6v/q/+r/6v/q/+j/6P/o/+j/6P/o/+j/
6P/m/+b/5v/m/+b/5v/m/+b/5v/m/+b/5v/m/+b/5v/m/+T/5P/k/+T/4v/i/+L/4v/k
/+T/5P/k/+T/5P/k/+T/5P/k/+T/5P/k/+T/5P/k/+L/4v/i/+L/5P/k/+T/5P/m/+b/
5v/m/+f/5//n/+f/6P/o/+j/6P/o/+j/6P/o/+r/6v/r/+v/6f/r/+z/7v/w/+//7v/t
/+r/6f/o/+j/6P/p/+r/6v/q/+r/6v/q/+r/6v/q/+v/7f/u/+7/7f/r/+j/5v/k/+b/
5f/i/+H/3//f/97/3v/e/97/3//g/+D/4P/e/97/3f/d/9z/3P/c/9z/3P/c/9z/3f/d
/93/2//b/9v/2//f/9//2//X/9X/2f/k//P/CQAfADwAXgCGALUA6QAYAUMBZgGCAZYB
mAGKAWcBNgH4ALcAdQAxAPj/3f/R/83/0//Z/97/4v/j/+P/4//h/+H/4//k/+X/4//i
/+H/4f/g/+D/4P/g/97/3//f/9//4P/g/+D/4v/i/+L/4v/j/+P/4//j/+T/5f/l/+X/
5v/m/+b/6P/o/+j/6P/p/+v/6//q/+r/7P/s/+z/7P/u/+7/7v/w//H/8f/y//L/8v/z
//P/9f/2//f/+P/5//r/+//8//3//v8AAAAAAgADAAYABgAHAAgACQAMAA4AEAASABQA
FgAYABYAGQAbABwAIAAiACQAJgAnACgAKQAqAC0ALQAuAC4AMQAyADQANQA3ADcANwA3
ADUANQA2ADYANAAzADEALwAvAC0AKgAnACMAIAAdABoAGAAVAA8ADAAJAAYABAABAP//
/f/6//j/9v/0//L/8f/w//D/7v/u/+z/6//q/+r/6v/q/+r/6f/p/+n/6f/p/+n/6f/o
/+j/6v/q/+r/6v/o/+j/6P/o/+r/6v/q/+r/6P/o/+n/6f/o/+j/6P/o/+j/6P/o/+j/
6P/o/+j/6P/o/+j/5//n/+j/6P/o/+j/6P/o/+j/5//n/+j/6P/n/+f/5//n/+f/5//n
/+f/5//n/+f/5//m/+b/5v/l/+X/5//o/+n/6f/p/+n/6f/p/+n/6f/p/+j/6P/o/+j/
5//n/+f/5//n/+f/6P/o/+j/5//n/+b/5v/p/+n/6P/o/+j/6P/o/+j/6P/o/+f/5//n
/+j/6P/o/+j/6P/p/+n/7f/t/+3/7P/u//D/8P/w//D/8//z//P/8//y//L/8v/y//L/
8v/y//L/9P/0//X/9f/1//f/+P/6//j/9//2//X/9v/1//T/9P/0//X/9v/2//j/+P/4
//j/9v/2//b/9//4//j/9//1//X/8v/w/+7/7v/t/+r/6f/p/+n/6P/o/+j/6P/p/+r/
7P/s/+r/6v/q/+n/5//m/+b/5v/m/+b/5v/n/+f/5//n/+f/5//n/+n/5//j/+P/4f/j
/+r/+f8PACUAPABcAIIArwDdAA4BOwFgAXwBjgGWAYwBawE4AQABwQCBAEEACgDp/9v/
2f/b/9//5P/s/+//7f/r/+v/6//r/+z/7f/t/+z/6//r/+r/6v/q/+r/6v/r/+v/6//q
/+r/6v/s/+z/7P/s/+3/7f/t/+3/7v/v/+//7//w//D/8P/y//L/8P/w//H/8//1//T/
9P/2//b/9v/2//j/9v/2//j/+f/7//z//P/8//v/+//9//7///8AAAEAAgAFAAYABwAI
AAgACAAKAAsADgAOAA8AEAATABYAGAAaABoAHAAeACAAIAAjACUAJgAoACoALAAuADEA
MgAzADQANwA3ADgAOAA5ADoAPAA9AD8APwA/AD8APwA/AEAAQAA+AD0AOwA5ADcANQAy
AC8ALQAqACcAJAAiAB8AGQAWABMAEAAOAAsACwAJAAYABAACAAAA/v/9//r/+v/4//j/
+P/3//b/9v/0//T/9P/z//P/8//z//P/8//z//L/8v/y//L/8v/y//L/8v/y//L/8v/y
//L/8v/y//L/8//z//L/8v/y//L/8v/y//L/8v/y//L/8v/y//L/8v/x//H/8v/y//L/
8v/w//D/8P/v/+//8P/w/+//8f/x//H/8f/x//H/8f/x//H/8f/x//D/8P/w/+//7//u
/+7/7v/t/+//7//v/+//7f/t/+3/7P/s/+z/7P/r/+3/7f/t/+3/6//s/+z/7P/r/+v/
6v/q/+v/6//q/+r/6v/q/+r/6v/q/+r/6f/p/+n/6v/q/+r/6v/q/+v/6//t/+z/7P/s
/+z/7P/v/+//7//v/+7/7v/u/+7/8P/w//D/8P/w//D/8f/x//H/8//0//b/9v/1//T/
8//w/+//7v/u//D/8f/y//L/8v/y//L/8v/w//D/8P/x//P/9P/0//P/8f/u/+z/6v/s
/+v/6P/n/+X/5f/k/+T/5P/k/+X/5v/m/+b/5P/k/+X/5f/k/+T/5P/k/+T/5P/m/+f/
5//n/+X/5f/l/+X/5f/j/+H/3f/b/9//7P/9/xMAKQBEAGQAjgC/APEAHAFFAWYBfgGO
AZABegFRARgB2ACbAGEAJQD0/+H/2//X/9f/3f/k/+b/5//p/+n/6f/n/+f/6v/r/+v/
6v/p/+n/6P/o/+j/6P/m/+f/5//n/+j/6P/o/+r/6P/o/+j/6f/p/+n/6f/q/+3/7f/t
/+7/7v/u//D/8P/w//D/8f/z//P/8v/y//T/8v/y//L/9P/2//b/+P/5//n/+v/6//r/
+f/5//v//P/9//7///8AAAEAAgADAAQABgAGAAgACQAMAAwADQAOAA8AEgAUABYAGAAa
ABwAHgAeACEAIwAkACQAJgAoACoALQAuAC8AMAAzADMANAA0ADUANgA4ADkAOwA7ADsA
OwA5ADkAOgA6ADoAOQA3ADUAMwAxAC4AKwApACYAIwAgABwAGQATABAADgAMAAsACQAF
AAMAAAD+//7//P/6//n/+P/4//b/9v/y//H/8P/w//D/8P/w/+//7//v/+//7//v/+//
7v/u//D/8P/w//D/8P/w//D/8P/u/+7/7v/u/+7/7v/v/+//8P/w//D/8P/u/+7/7v/u
/+7/7v/u/+7/7v/u/+3/7f/u/+7/7v/u//D/8P/w/+//7f/u/+7/7f/t/+3/7f/t/+3/
7f/t/+3/7f/t/+3/7P/s/+z/6//r/+7/7v/u/+3/6//r/+v/6//r/+v/6//q/+r/6v/q
/+n/6f/p/+n/6f/p/+r/6v/q/+n/6f/o/+j/6f/p/+j/6P/o/+j/6P/o/+j/6P/n/+f/
5//o/+j/6P/o/+b/5f/m/+j/6P/o/+j/6//r/+v/6//s/+z/7P/s/+z/7P/s/+z/7P/s
/+3/7f/t/+//8P/y//D/7//u/+3/7v/t/+z/7P/u/+//8P/w/+7/7v/u/+7/7v/u/+7/
7//x//L/8v/x/+//7P/q/+j/6P/n/+T/4//h/+H/4P/g/97/3v/f/+D/4v/i/+D/4P/h
/+H/4P/g/+D/4P/g/+D/3v/f/9//3//h/+H/4f/h/+H/3f/b/9f/1f/b/+T/9f8LACMA
QABkAJIAxQD5ACoBVQF2AY4BmgGYAYIBWQEkAeQApQBjAB0A7P/b/9X/0f/R/9X/2v/e
/+H/4//j/+P/4//h/+L/5f/n/+b/5f/l/+L/4v/i/+L/4P/h/+H/4f/i/+L/4v/k/+T/
5P/k/+X/5f/l/+X/5v/n/+f/5//o/+b/5v/o/+j/6f/q/+z/7//t/+z/7P/u/+7/7v/u
//D/8P/w//L/8//1//b/9v/2//f/9//5//r/+//8//3//v/9//7///8AAAQABAAGAAcA
CAAIAAkACgALAA4AEAASABQAFgAYABoAHAAfACEAIgAkACYAKAAqACkAKgArACwAMQAx
ADIAMgA1ADYAOAA5ADgANwA2ADUANQA1ADYANgA2ADUAMwAxAC8ALQAqACcAIwAgAB0A
GgAYABUADwAMAAkABgAEAAEA///9//r/+P/2//T/8v/x//D/8P/u/+7/7P/r/+r/6v/q
/+r/6v/p/+n/6f/p/+n/6f/p/+j/6P/q/+r/6v/q/+j/6P/o/+j/6P/o/+j/6P/q/+r/
6//r/+r/6v/q/+r/6v/q/+r/6v/o/+j/6P/o/+j/6P/n/+f/6P/o/+j/6P/o/+j/6P/n
/+j/6v/r/+v/6f/p/+n/6f/p/+n/6f/p/+f/5//n/+b/6P/o/+f/5//m/+b/5v/l/+X/
5f/l/+X/5f/l/+X/5P/i/+L/4v/h/+P/4//j/+P/4//k/+T/5P/j/+P/4v/i/+P/4//i
/+L/4v/i/+L/4v/i/+L/4f/h/9//4P/h/+L/4//k/+X/5f/l/+X/5v/m/+b/5v/m/+b/
5v/m/+j/6P/p/+n/5//p/+r/7P/s/+v/6v/p/+r/6f/o/+j/6P/p/+r/6v/q/+r/6v/q
/+j/6P/o/+n/7f/u/+7/7f/r/+j/5v/k/+L/4f/e/93/2//b/9r/2v/c/9z/3f/e/9z/
3P/a/9r/2f/Z/9j/2P/Z/9r/2//c/9z/3f/d/93/2//b/9v/2//b/9n/1//T/9H/1f/g
//X/DQApAEYAbACcANMACQE8AWkBigGgAaoBpgGSAW0BPAH+ALcAawAdAOb/0//N/8//
0f/T/9j/3v/f/9//4f/h/93/3f/g/+H/4//i/+H/4f/e/97/3v/e/97/3//f/9//4P/g
/+D/4v/i/+L/4v/j/+P/4//j/+T/5f/l/+X/5v/m/+b/6P/o/+j/6P/p/+v/6//q/+r/
7P/s/+z/7P/u/+7/7v/w//H/8//0//T/9P/1//X/9//4//f/+P/5//r//f/+////AAAC
AAIABAAFAAoACgALAAwADQAQABIAFAAWABgAGgAcABwAHwAhACIAJAAmACgAKgAtAC4A
LwAwADMAMwA0ADQANQA2ADgAOQA7ADsAOwA7ADoAOQA5ADgAOAA3ADUAMwAwAC0AKQAl
ACMAIAAdABoAFgATAA0ACgAHAAQAAgD//////f/6//j/9v/0//L/8f/w//D/7v/u/+r/
6f/o/+j/6P/o/+j/5//n/+f/5//n/+n/6f/o/+j/5v/m/+b/5v/o/+j/6P/o/+b/5v/m
/+b/6P/o/+n/6f/o/+j/6P/o/+b/5v/m/+b/6P/o/+j/6P/o/+j/5//n/+r/6v/q/+r/
6f/o/+f/5f/n/+j/6P/n/+n/6f/p/+n/5//n/+f/5//n/+f/5//m/+b/5v/l/+X/5v/m
/+b/5f/l/+X/5f/l/+X/5f/l/+T/5P/k/+T/4//j/+P/4//j/+H/4v/i/+L/4//j/+L/
4v/h/+H/4P/g/+L/4v/i/+L/4v/i/+H/4f/i/+L/4v/i/+L/5f/l/+X/5f/m/+b/5v/m
/+b/5v/m/+b/5P/k/+X/5f/n/+n/6v/s/+z/6//q/+n/6P/n/+b/5v/m/+f/6P/o/+r/
6v/q/+r/6P/o/+j/6f/t/+7/7v/t/+v/6P/m/+T/4v/h/97/3f/b/9v/2v/a/9r/2v/b
/9z/3P/c/9r/2v/b/9v/2v/a/9z/3P/c/9z/2v/b/9v/2//d/93/3f/d/93/3f/X/9P/
1f/X/97/7f8FAB0ANgBUAHwAqwDdAA4BPwFmAYIBlAGcAZIBcwFGAQ4BywCHAEMABADf
/9P/z//P/9P/2P/g/+P/4f/j/+P/4f/f/+D/4//h/+D/3//f/97/3v/e/97/3v/f/9//
3//g/+D/4P/i/+D/4P/g/+H/4f/h/+H/4v/l/+X/5f/m/+T/5P/m/+b/6P/o/+n/6//r
/+r/6v/s/+z/7P/s/+7/7v/u//D/8f/v//D/8P/w//P/8//1//b/9//4//n/+v/7//z/
/f/+/wAAAAACAAMABgAGAAcACAAJAAwADgAQABIAFAAWABgAGAAbAB0AHgAgACIAJAAm
ACcAKAApACoALQAtAC4ALgAxADIANAA1ADUANQA1ADUANQA1ADYANgA2ADUAMwAxAC8A
LQAqACcAJQAiAB8AHAAYABUADwAMAAsACAAGAAMAAQD///z/+v/4//b/9P/z//D/8P/u
/+7/7f/t/+3/7v/s/+z/7P/r/+n/6f/p/+n/6f/p/+j/6P/q/+r/6v/q/+r/6v/q/+r/
7P/s/+z/7P/q/+r/6//r/+r/6v/q/+r/6v/q/+r/6v/q/+r/6v/q/+z/7P/r/+v/6v/q
/+r/6v/q/+r/6v/p/+n/6v/q/+n/6f/p/+n/6f/r/+v/6//r/+v/6//r/+r/6v/q/+n/
6f/q/+r/6v/p/+f/5//n/+f/5//n/+f/5v/o/+j/6P/n/+n/6f/p/+n/6P/o/+f/5v/n
/+f/5v/m/+f/5//m/+b/5P/k/+T/5P/m/+b/5f/l/+X/5v/m/+b/5f/k/+T/4//l/+P/
4//m/+b/5v/m/+b/5v/p/+n/6f/p/+j/6P/o/+j/6v/q/+r/6v/q/+r/6//r/+v/7f/u
//D/8P/v/+7/7f/s/+v/6v/q/+z/7f/u/+7/7P/s/+z/7P/s/+z/7P/t/+//8P/w/+//
7f/q/+j/5v/m/+X/4v/h/9//3//e/97/3v/e/9//4P/g/+D/3v/e/9//3//e/97/3v/e
/97/3v/e/9//3//f/9//3//f/9//3//d/93/2f/X/9n/3v/p//3/EwAsAEwAbgCZAMkA
/AArAVABbAGEAZIBjgF1AUoBEgHRAJEAUQAUAOv/2f/T/9X/2f/c/+D/4//n/+X/5f/l
/+P/5P/l/+f/5v/l/+X/5P/k/+T/5P/i/+P/4//j/+L/4v/i/+T/5P/k/+T/5f/l/+X/
5f/m/+f/5//n/+j/6P/o/+r/6v/q/+r/6//t/+3/7P/s/+7/7v/u/+7/8P/w//D/8v/z
//P/9P/0//T/8//z//X/9v/5//r/+//8//v//P/9//7/AgACAAQABQAIAAgACQAKAAsA
DgAQABIAEgAUABYAGAAYABsAHQAeACAAIgAkACYAJwAoACkAKgAtAC0ALgAuADEAMgA0
ADUANQA1ADUANQA3ADcAOAA4ADgANwA1ADMAMQAvACwAKQApACYAIwAgAB4AGwAVABIA
EQAOAAwACQAFAAMAAAD+//7//P/6//n/9v/2//T/9P/0//P/8v/y//D/8P/w/+//7//v
/+//7//t/+3/7P/s/+7/7v/u/+7/7v/u/+7/7v/u/+7/7v/u/+7/7v/v/+//7v/u/+7/
7v/u/+7/7v/u//D/8P/w//D/7v/u/+3/7f/u/+7/7v/u/+7/7v/u/+3/7f/u/+7/7f/t
/+3/7f/t/+3/7f/t/+3/7//v/+//7v/s/+z/6//r/+z/7P/s/+v/6//r/+v/6//r/+v/
6//q/+r/6v/q/+n/6f/p/+n/6f/p/+r/6v/q/+n/6f/o/+j/6f/p/+j/6P/o/+j/6P/o
/+j/6P/n/+f/6f/q/+r/6v/p/+j/6P/n/+X/5f/l/+b/6P/p/+j/6P/o/+j/6P/q/+v/
7P/t/+z/7P/s/+z/7P/s/+z/7P/s/+z/7f/t/+//8f/y//T/8v/x//D/7//u/+3/7P/s
/+7/7//w//D/8v/y//L/8v/u/+7/7v/v//H/8v/y//H/7//s/+r/6P/o/+f/5P/j/+P/
4//i/+L/4P/g/+H/4v/k/+T/4v/i/+P/4//i/+L/4P/g/+D/4P/i/+P/4//j/+H/4f/h
/+H/4//h/+H/3f/b/9v/4P/r//v/EQAqAEQAZgCRAL8A8AAfAUgBZgF+AYwBigFzAUYB
EAHRAJUAWQAcAO//3f/X/9X/1//c/+L/5//n/+f/5//n/+f/5v/p/+f/5v/l/+X/5v/m
/+b/5v/m/+f/5//n/+b/5v/m/+j/6P/o/+j/6f/p/+n/6f/q/+v/6//r/+z/6v/q/+z/
7P/s/+z/7f/v/+//7v/u//D/8P/w//D/8v/y//L/9P/1//f/+P/4//j/9//3//n/+v/7
//z//f/+////AAABAAIABAAEAAYABwAIAAgACQAKAA0AEAASABQAFQAWABcAGAAYABsA
HQAeACAAIgAkACYAKQAqACsALAAtAC0ALgAuADEAMgA0ADUANQA1ADUANQA1ADUANgA2
ADYANQAzADEAMQAvACwAKQApACYAIwAgAB4AGwAVABIAEQAOAAwACQAHAAUAAgAAAPz/
+v/4//f/9v/2//T/9P/0//P/8v/y//L/8v/y//H/7//v/+//7//t/+3/7P/s/+7/7v/u
/+7/7v/u/+7/7v/u/+7/7v/u/+z/7P/t/+3/7P/s/+z/7P/u/+7/7v/u/+7/7v/u/+7/
7v/u/+3/7f/u/+7/7v/u/+z/7P/s/+v/7f/u/+7/7f/t/+3/7f/t/+v/6//r/+v/7f/t
/+3/7P/q/+r/6f/p/+r/6v/q/+n/6f/p/+n/6f/p/+n/6f/o/+j/6P/o/+f/5//n/+f/
5//p/+r/6v/q/+f/5//m/+b/5//n/+b/5v/o/+j/6P/o/+b/5v/l/+X/5f/m/+b/5v/m
/+b/5//n/+P/5v/n/+j/6f/q/+v/6//r/+v/7P/s/+z/7P/u/+7/7v/u/+z/7P/t/+3/
7//x//L/9P/z//H/7//t/+3/7f/t/+7/7v/v//D/8P/u/+7/7v/u/+7/7v/u/+//7//w
//D/7//r/+j/5v/k/+T/4//g/9//3v/f/9//4P/e/97/3//g/+D/4P/e/97/4f/h/+D/
4P/g/+D/4P/g/97/3//f/9//3//f/9//3//h/9//3f/Z/9n/3f/o//v/EwApAEIAYgCO
AL8A8QAiAUsBbAGEAZIBkAF2AUsBEgHWAJcAWQAZAOr/2f/V/9P/0f/V/97/4v/j/+P/
5f/l/+P/5f/m/+X/5f/k/+P/4//i/+L/4v/i/+L/4//j/+P/5P/k/+T/5v/k/+T/5P/l
/+X/5f/l/+b/5//n/+f/6P/q/+r/7P/s/+r/6v/r/+3/7//u/+7/8P/u/+7/7v/w//L/
8v/0//X/8//0//T/9P/3//f/+f/6//v//P/9//7///8AAAEAAgAEAAQABgAHAAgACAAJ
AAoACwAOABAAEgAUABYAGAAaABoAHQAfACAAIAAiACQAJgApACoAKwAsAC8ALwAwADAA
MwA0ADYANwA1ADUANQA1ADUANQA2ADYANAAzADEALwAtACsAKAAlACUAIgAfABwAGgAX
ABEADgALAAgABgADAP///f/6//j/+P/2//T/8//y//L/8P/w/+7/7f/s/+z/7P/s/+z/
6//r/+v/6//r/+v/6//q/+r/6P/o/+j/6P/q/+r/6v/q/+r/6v/q/+r/6v/q/+v/6//q
/+r/6v/q/+z/7P/s/+z/6v/q/+r/6v/q/+r/6f/p/+r/6v/q/+r/6v/q/+r/6f/p/+r/
6v/p/+n/6f/p/+n/6f/p/+n/6f/p/+n/6f/o/+j/6P/n/+f/5v/m/+b/5f/l/+X/5f/l
/+X/5f/l/+T/5v/m/+b/5f/l/+X/5f/l/+X/5v/m/+b/4//j/+L/4v/l/+X/5P/k/+L/
4v/i/+L/5P/k/+P/4//j/+T/5v/m/+b/5v/l/+X/5f/l/+b/5v/m/+b/6P/o/+j/6P/o
/+j/6f/p/+n/6//s/+7/7v/t/+z/6//o/+f/5v/m/+j/6f/q/+r/6v/q/+r/6v/q/+r/
6v/r/+3/7v/u/+3/6//o/+b/5P/i/+H/3v/d/93/3f/c/9z/2v/a/9v/3P/c/9z/2v/a
/9v/2//a/9r/3P/c/9z/3P/a/9v/2//b/93/3f/d/93/3f/b/9n/1f/R/9P/2v/r/wcA
IQA+AGIAjADBAPsAMgFdAX4BlgGkAaYBkgFtATwB/gC5AG8AIwDs/9P/zf/L/8//0f/Y
/9z/2//d/9//3//d/9//3v/f/+H/4P/f/9//3v/e/97/3v/e/9//3//f/97/3v/e/+D/
4P/g/+D/4f/j/+P/4//k/+P/4//j/+T/5v/m/+j/6P/q/+r/6//t/+3/7P/s/+7/7P/s
/+z/7v/s/+z/7v/v//D/8v/z//T/9P/z//T/9P/3//j/+f/6//3//v///wAAAAAAAAIA
AwAIAAgACQAKAA0AEAASABQAFgAYABoAHAAeACEAIwAkACUAJgAnACgAKwAsAC0ALgAx
ADEAMgAyADMANAA2ADcAOQA5ADkAOQA2ADUANQA0ADQAMwAxAC8ALwAtACoAJwAjACAA
HQAaABYAEwANAAoABwAEAAIA///9//v/+P/2//T/8v/w/+//7v/u/+z/7P/q/+n/6P/o
/+f/5v/l/+P/5f/l/+X/5f/l/+X/5P/k/+L/4v/i/+L/5P/k/+T/5P/k/+T/5P/k/+b/
5v/n/+f/5P/k/+T/5P/k/+T/5P/k/+T/5P/k/+T/5v/m/+X/5f/m/+b/5v/m/+T/5P/k
/+P/5f/m/+b/5f/l/+X/5f/l/+P/4//j/+P/4//j/+P/4v/k/+T/4//j/+L/4v/i/+H/
4//j/+P/4//h/+H/4f/g/97/3v/e/93/3//f/9//3//f/+D/4P/g/93/3f/c/9z/3//f
/97/3v/e/97/3v/e/97/3P/g/97/3v/e/97/3//f/9//3//i/+L/4v/i/+D/4P/g/+D/
4v/i/+P/4//j/+X/5v/o/+j/5//m/+X/4v/h/+D/4P/j/+X/5//o/+b/5v/m/+b/5P/k
/+T/5f/p/+r/6v/p/+X/4v/g/97/4P/f/9z/2//Z/9n/2P/Y/9b/1v/X/9j/2P/Y/9b/
1v/X/9f/1v/W/9j/2P/Y/9j/1v/X/9f/1//X/9f/1//X/9n/1//V/9H/0f/T/9z/7f8F
ACEAPgBgAIwAwwD5ACwBVwF8AZQBogGmAZQBcwFIAQ4BxwB5ACsA8P/T/8v/yf/L/9H/
1P/Y/9v/3f/f/9//3f/d/97/3f/f/97/3f/d/9z/3P/c/9z/3P/d/93/3f/c/9z/3P/e
/+D/4P/g/+H/3//f/9//4P/h/+H/4f/i/+L/4v/k/+T/5v/m/+f/6f/p/+j/6P/q/+r/
6v/q/+z/7P/s/+7/7//v//D/8P/w//H/8f/z//T/9f/2//f/+P/5//r/+//8//7//v8A
AAEABgAGAAcACAAJAAwADgAQABQAFgAYABoAGAAbAB0AHgAiACQAJgAoACkAKgArACwA
LwAvADAAMAAzADQANgA3ADUANQA1ADUANQA1ADYANgA0ADMAMQAvACsAKQAmACMAHwAc
ABkAFgAUABEACwAIAAUAAgAAAP3/+//5//b/9P/y//D/7v/t/+z/7P/q/+r/6P/n/+b/
5v/m/+b/5v/l/+P/4//j/+P/5f/l/+T/5P/i/+L/4v/i/+T/5P/k/+T/5P/k/+T/5P/k
/+T/5f/l/+T/5P/k/+T/5P/k/+T/5P/i/+L/4v/i/+T/5P/j/+P/5P/k/+T/5P/m/+b/
5v/l/+P/5P/k/+P/4//j/+P/4//j/+P/4//j/+P/4//j/+L/4v/i/+H/4f/i/+L/4v/h
/+H/4f/h/+H/4f/h/+H/4P/e/97/3v/d/9//3//f/9//3//g/+D/4P/f/9//3v/e/9//
3//e/97/3v/e/97/3v/c/93/3v/f/+D/4f/h/+H/4f/i/+L/4v/i/+L/4v/i/+L/5P/k
/+X/5f/j/+X/5v/o/+r/6f/o/+f/5P/j/+L/4v/k/+X/5v/m/+b/5v/m/+b/5v/m/+b/
5//n/+j/6P/n/+f/5P/i/+D/4P/f/9z/2//X/9f/1v/W/9b/1v/X/9j/2P/Y/9b/1v/X
/9f/1v/W/9b/1v/W/9b/1v/X/9f/1//X/9f/1//X/9n/1//T/8//z//V/+D/8/8NACUA
QABkAJAAvwDzACIBTQFuAYQBkAGOAXgBSwEYAdoAmQBVABUA5v/T/83/yf/N/9H/1v/a
/93/2//b/9v/2//d/97/3f/b/9r/2f/Z/9r/2v/a/9r/2P/Z/9n/2f/a/9r/2v/c/9r/
2v/a/9v/3f/d/93/3v/f/9//3//g/97/3v/g/+D/4P/g/+H/4//l/+T/5P/m/+b/5v/m
/+j/6P/o/+r/6//r/+z/7P/s/+3/7f/v//D/7//w//H/8v/1//b/9//4//r/+v/8//3/
AAAAAAEAAgADAAYACAAKAA4AEAASABQAFAAXABkAGgAcAB4AIAAiACMAJAAlACYAKQAp
ACoAKgAtAC4AMAAxAC8ALwAvAC8AMQAxADIAMgAuAC0AKwApACUAIwAgAB0AGwAYABUA
EgAOAAsABQACAAEA/v/8//n/9f/z//D/7v/u/+z/6v/p/+j/6P/m/+b/5v/l/+T/5P/k
/+T/5P/j/+H/4f/h/+H/4f/h/+D/4P/i/+L/4v/i/+L/4v/i/+L/4v/i/+L/4v/g/+D/
4f/h/+L/4v/i/+L/4v/i/+L/4v/i/+L/4v/i/+D/4P/f/9//4P/g/+D/4P/i/+L/4v/h
/9//4P/g/9//3//f/9//3//f/9//3//f/9//3//f/97/4P/g/9//3//e/97/3v/d/93/
3f/d/93/3f/d/93/3P/e/97/3v/d/9v/2//b/9v/2//c/9z/3P/d/93/3P/c/9v/2//a
/9r/2v/a/9r/2v/a/9r/2f/Z/9n/2v/a/9r/2v/a/9v/2//d/93/3f/e/97/3//f/9//
4P/e/w==
         </WaveFormData>
      </LeadData>
      <LeadData>
         <LeadByteCountTotal>10000</LeadByteCountTotal>
         <LeadTimeOffset>0</LeadTimeOffset>
         <LeadSampleCountTotal>5000</LeadSampleCountTotal>
         <LeadAmplitudeUnitsPerBit>4.88</LeadAmplitudeUnitsPerBit>
         <LeadAmplitudeUnits>��V</LeadAmplitudeUnits>
         <LeadHighLimit>2147483647</LeadHighLimit>
         <LeadLowLimit>268435456</LeadLowLimit>
         <LeadID>V6</LeadID>
         <LeadOffsetFirstSample>0</LeadOffsetFirstSample>
         <FirstSampleBaseline>0</FirstSampleBaseline>
         <LeadSampleSize>2</LeadSampleSize>
         <LeadOff>FALSE</LeadOff>
         <BaselineSway>FALSE</BaselineSway>
         <ExcessiveACNoise>FALSE</ExcessiveACNoise>
         <MuscleNoise>FALSE</MuscleNoise>
         <LeadDataCRC32>3986810979</LeadDataCRC32>
         <WaveFormData>
MAAwADAAMABRAHAAjwCuAMIA1gDqAP4A8gDoAN4A1ACuAIoAZgBCACsAFgABAOz/6f/o
/+f/5v/n/+j/6f/q/+r/6v/q/+r/6v/q/+r/6v/o/+j/6P/o/+j/6P/o/+j/6v/q/+r/
6v/q/+r/6v/q/+r/6v/q/+r/7P/s/+z/7P/u/+7/7v/u//D/8P/w//D/8P/w//D/8P/y
//L/8v/y//T/9P/0//T/9v/2//b/9v/3//j/+f/6//r/+v/6//r/+//8//3//v///wAA
AQACAAQABAAEAAQABQAGAAcACAAJAAoACwAMAA8AEAARABIAFQAWABcAGAAaABoAGgAa
ABsAHAAdAB4AIAAgACAAIAAhACIAIwAkACIAIgAiACIAIAAgACAAIAAdABwAGwAaABgA
FgAUABIADgAMAAoACAAFAAQAAwACAP///v/9//z/+//6//n/+P/3//b/9f/0//T/9P/0
//T/9P/0//T/9P/y//L/8v/y//D/8P/w//D/8v/y//L/8v/w//D/8P/w//D/8P/w//D/
8P/w//D/8P/y//L/8v/y//L/8v/y//L/8v/y//L/8v/y//L/8v/y//L/8v/y//L/8v/y
//L/8v/0//T/9P/0//L/8v/y//L/9P/0//T/9P/0//T/9P/0//L/8v/y//L/8v/y//L/
8v/y//L/8v/y//L/8v/y//L/8v/y//L/8v/w//D/8P/w//D/8P/w//D/8P/w//D/8P/y
//L/8v/y//D/8P/w//D/8P/w//D/8P/y//L/8v/y//D/8P/w//D/8P/w//D/8P/y//L/
8v/y//L/8v/y//P/8//z//P/8//z//T/9P/0//b/9v/2//b/9P/2//f/+P/7//v/+//6
//f/9//3//f/+P/5//n/+f/5//r/+v/6//n/+f/5//r//P/8//z/+//5//f/9f/z//P/
8f/w/+//7v/u/+7/7v/u/+7/7v/u/+7/7v/u/+7/6//r/+v/6//r/+v/6//r/+v/6//r
/+v/6//r/+v/6//t/+3/6v/n/+X/6f/v//f/AQAOACAANQBPAG8AkgCwAMwA4AD0AAIB
CQECAe8AzgCsAI0AZwA9ABwABAD1/+3/7v/w//H/8f/z//L/8v/x//H/8f/y//L/8f/x
/+7/7v/u/+7/7v/u/+7/7v/u/+7/7f/t/+7/7v/s/+3/7f/t/+//7//w//D/8P/w//D/
8f/x//L/8v/y//L/8//z//T/9P/0//X/9v/2//b/9v/2//b/9v/3//j/9v/3//j/+P/6
//r/+v/7//z//f/9//3//v///wAAAAAAAAIAAwADAAUABQAFAAcABwAIAAkACwAMAA0A
DgAPABAAEQASABMAFwAXABkAGgAZABoAGgAbABoAGwAcAB0AIAAhACIAIgAkACQAJAAk
ACUAJQAlACUAIwAiACIAIQAiACEAHgAdABsAGAAWABYAFAARAA4ADAAKAAgABgAFAAQA
AgAAAP7//v/+//3//P/8//v/+//6//j/+P/4//f/9v/2//f/9//2//b/9v/1//T/9P/0
//T/9//3//f/9//1//X/9f/0//b/9v/3//f/9P/0//T/9f/1//T/9P/0//T/9P/0//T/
9P/1//X/9f/1//X/9P/0//T/9f/2//b/9//2//b/9v/0//X/9f/1//f/9//2//b/9v/1
//X/9f/1//X/9f/z//X/9f/1//X/9f/2//b/9f/z//P/8//z//P/8//z//L/8//z//P/
8//z//P/8//z//L/8v/y//L/8v/x//H/8v/0//P/8v/y//L/8//z//P/8//y//H/8f/y
//P/8//y//D/8P/w/+//7//w//H/8f/y//T/9P/0//T/9P/0//T/9f/1//X/9f/1//X/
9v/2//b/9v/2//b/9v/4//r/+//8//v/+//7//r/+f/5//n/+f/6//v/+//7//3//v/+
//7/+//7//v//P/8//z//P/7//v/+f/3//X/8//x//D/7//u/+7/7v/u/+7/7v/u/+7/
8P/w//D/8P/t/+3/7f/t/+3/7f/t/+3/7f/t/+3/7f/t/+3/7f/t/+3/6//q/+f/5//p
/+3/9f8BAAwAGgAvAEkAZwCGAKYAwgDaAO4A+gADAQIB7QDMAKwAjwBrAEMAIgAIAPn/
8f/w//D/8f/z//X/8v/y//H/8f/x//L/8v/x//H/7v/u/+7/7v/u/+7/7v/u/+7/7v/t
/+3/7v/u/+7/7//v/+//8f/x//L/8v/y//L/8v/z//P/9P/0//T/8v/z//P/9P/0//T/
9f/2//b/9v/2//b/9v/2//f/+P/4//n/+v/6//r/+v/6//v//P/9//3//f8AAAEAAgAC
AAAAAgADAAMAAwADAAMABQAGAAgACgANAAwADQAOAA8AEgATABQAFQAVABUAFwAYABkA
GgAaABsAHgAfACAAIQAgACEAIgAiACQAJAAkACQAJQAlACUAJQAlACQAJAAjACIAIQAe
AB0AGwAYABYAFgAWABMAEAAOAAwACgAIAAcABgAEAAIAAAD+//7//f/8//z/+//7//r/
+v/6//r/+f/2//b/9//3//j/+P/4//f/9v/2//b/9v/3//f/9//3//f/9//3//b/9v/2
//f/9//2//b/9v/3//f/9v/2//b/9v/2//b/9v/2//f/9//3//f/9//2//b/9P/1//b/
9v/3//b/9v/2//T/9f/1//X/9//3//b/9v/4//f/9//3//f/9//3//X/9//3//f/9//1
//b/9v/1//f/9//3//f/9f/1//X/9P/1//X/9f/1//X/9f/1//X/9f/0//P/8v/0//P/
8//0//T/8//y//L/8v/z//P/8//z//L/8f/x//L/8//z//L/9P/0//T/8//1//T/9P/0
//T/9P/2//b/9v/3//f/9//3//f/+f/6//r/+v/4//j/+P/4//j/+v/7//z//f/9//3/
/P/5//n/+f/5//z//f/9//3//f/+//7//v/7//v/+//8//7//v/+//3/+//5//f/9f/1
//P/8v/x//D/8P/w//D/7v/u/+7/7v/w//D/8P/w/+//7//v/+//7//v/+//7//v/+//
7//v/+//7//v/+//7//t/+z/6f/n/+n/8f/7/wcAEgAkADkAUwB3AJgAtgDQAOQA9gAA
AQcB/gDjAL4AnAB/AF8ANwAWAAQA+f/z//L/8v/z//P/8//0//b/8//x//P/9P/2//b/
9f/x//D/8P/w//D/8P/w//D/8P/w//H/8f/y//L/8P/x//H/8f/x//H/8v/y//T/9P/0
//X/8//0//T/9P/0//X/9f/2//b/9v/3//j/+P/4//j/+P/4//j/+f/6//r/+//8//z/
+v/6//r/+//+//////////7///8AAAAAAgAEAAUABQAFAAUABQAHAAkACgALAA0ADgAP
ABAAEQASABMAFAAVABcAFwAZABoAGwAcABwAHQAeAB8AIAAhACIAIwAkACQAJAAkACQA
JAAlACUAJQAlACUAJAAkACMAIgAhAB4AHQAbABgAFgAWABQAEQAOAAwACgAIAAYABQAE
AAIAAAD+//7//v/9//z//P/7//v/+v/5//j/9//1//b/9v/3//f/9v/2//b/9f/0//T/
9P/0//X/9f/1//X/9//3//f/9v/0//T/9f/1//T/9P/0//X/9f/0//T/9P/0//T/9P/0
//T/9f/1//X/9f/1//T/9P/0//X/9v/2//X/9P/0//T/9P/1//X/9f/1//X/9P/0//T/
8//z//P/9f/1//X/8//z//P/8//z//P/9P/0//P/8//z//P/8//z//P/8//y//H/8f/x
//H/8f/x//H/8f/w//D/8P/w//L/8f/x//L/8v/x//D/8P/u/+//7//v//H/8P/v/+//
8P/x//H/8P/w//D/7v/u//D/8P/w//D/8v/y//L/8//z//P/8//z//H/8v/y//L/9P/0
//T/9P/0//b/9//4//f/9//3//b/9//3//f/9//4//n/+f/5//f/+P/4//j/+f/5//n/
+v/8//z//P/7//j/9f/y/+//7//t/+z/6//q/+r/6v/q/+r/6v/q/+r/6v/q/+r/6v/p
/+n/6f/p/+n/6f/p/+n/5//n/+f/5//p/+n/6f/p/+n/5//k/+H/3//j/+n/8//9/woA
HgA1AFMAdQCYALgA0gDoAPYAAAEFAfoA3wDAAKAAfQBXAC0ADAD6/+//6f/m/+b/5//p
/+n/7P/s/+v/6//p/+r/7P/r/+v/6P/o/+j/6P/o/+j/6P/o/+j/6P/n/+f/6P/o/+j/
6f/p/+n/5//n/+j/6P/q/+r/6v/r/+v/7P/s/+z/7v/v/+//8P/u/+7/7//w//D/8P/w
//D/8P/w//H/8v/y//P/9P/0//T/9P/0//X/9v/3//f/9//4//n/+v/6//z//v//////
////////AQABAAIAAwAFAAYABwAIAAkACgALAAwADQARABEAEwAUABMAFAAUABUAFgAX
ABgAGQAaABsAHAAcABoAGgAaABoAGwAbABsAGwAbABoAGgAZABgAFwAUABMAEwAQAA4A
DgAMAAkABgAEAAIAAAD+//3//P/6//j/9v/0//T/8//y//L/8f/x//D/7v/u/+7/7f/s
/+z/7f/t/+z/7P/s/+v/7P/s/+z/7P/r/+v/6//r/+v/6//r/+r/6v/q/+v/6//s/+z/
7P/t/+v/6v/q/+r/7P/s/+z/7P/q/+v/6//r/+3/7f/s/+z/6v/r/+z/7P/t/+z/7P/s
/+z/7f/t/+3/6//r/+r/6v/s/+v/6//r/+v/6//r/+n/6//r/+v/6//p/+r/6v/p/+n/
6f/p/+n/6f/p/+n/6P/n/+f/5//n/+f/5//n/+f/6P/o/+j/6P/o/+f/5//o/+j/5//m
/+b/5v/n/+f/5//n/+b/5f/l/+T/5v/o/+j/6P/o/+r/6v/q/+v/6//r/+v/6//p/+r/
6v/q/+z/7P/s/+z/6v/s/+3/7v/v/+//7//u/+//7//v/+//8P/x//H/8f/v//D/8P/w
//H/8f/x//L/8v/y//L/8f/v/+3/6//p/+f/5f/k/+P/4v/i/+L/4v/i/+L/4v/i/+L/
4v/i/+L/4f/h/+H/4f/j/+P/4//j/+H/4f/h/+H/4f/h/+H/4f/h/+H/3v/b/9n/2//j
/+3/+/8KAB4AMwBTAHcAmgC4ANIA6gD4AAABAQH4AN8AwACgAH0AUwAnAAQA8P/n/+X/
4v/g/+H/5f/l/+b/6P/n/+P/4//m/+b/5//n/+T/5P/k/+T/5P/k/+T/5P/k/+T/5f/l
/+b/5v/k/+X/5f/l/+X/5f/m/+b/6P/o/+j/6f/p/+r/6v/q/+r/6//r/+z/7P/s/+3/
7v/s/+z/7P/s/+z/7P/t/+7/8P/x//L/8v/y//L/8v/z//T/9f/1//X/9v/3//j/+P/4
//r/+//7//3//f/9////AQACAAMABQAGAAcACAAJAAoACwAMAA0ADwAPABEAEgATABQA
FAAVABYAFwAYABkAGgAbABwAHAAeAB4AHgAeAB0AHQAdAB0AHQAcABwAGwAZABcAEwAR
ABEADgAMAAwACgAHAAQAAgAAAP7//P/7//z/+v/4//b/9P/0//P/8v/y//H/8f/w/+7/
7v/u/+3/7P/s/+3/7f/s/+z/7P/r/+z/7P/s/+z/7f/t/+3/7f/t/+3/7f/s/+z/7P/t
/+3/7P/s/+z/7f/r/+r/6v/q/+r/6v/q/+r/7P/t/+3/7f/v/+//7v/u/+7/7//w//D/
7f/s/+z/7P/u/+//7//v/+3/7f/s/+z/7v/t/+3/7f/v/+//7//t/+v/6//r/+v/7f/u
/+7/7f/r/+v/6//r/+v/6//r/+r/6//r/+v/6//r/+v/6//r/+z/7P/s/+z/7P/r/+v/
7P/s/+v/6v/q/+r/6//r/+v/6//q/+n/6//s/+z/7P/s/+z/7v/u/+7/7//v/+//7//v
/+3/7v/u/+7/7P/s/+z/7P/u//D/8f/y//X/9f/1//T/8f/x//H/8f/0//X/9f/1//X/
9v/2//b/9f/1//X/9v/4//j/+P/3//X/8//x/+//7f/r/+r/6f/o/+j/6P/o/+j/6P/o
/+j/6P/o/+j/6P/p/+n/6f/p/+f/5//n/+f/5//n/+f/5//n/+f/5//n/+n/5//k/+H/
4f/j/+X/7f/7/woAGAArAEUAZQCGAKYAxADeAO4A/AADAQIB7wDSALIAkQBtAEUAHgAE
APX/7f/q/+r/6f/t/+//7v/u/+//7f/p/+z/7v/t/+3/6v/q/+j/6P/o/+j/6v/q/+r/
6v/r/+v/7P/s/+v/6//q/+n/6f/p/+r/6v/s/+z/7P/t/+3/7v/u/+7/7v/v/+//8P/w
//D/8f/y//L/8v/y//L/8v/y//P/9P/0//X/9v/2//b/9v/2//f/+P/5//n/+f/6//v/
/P/8//z//v//////AQABAAEAAwADAAQABQAHAAgACQAKAAsADAANAA4ADwATABMAFQAW
ABUAFgAWABcAGAAZABoAGwAcAB0AHgAeACAAIAAgACAAIQAhACEAIQAhACAAIAAfAB4A
HQAaABkAFwAUABIAEgAQAA0ACgAIAAgABgAEAAMAAgAAAP7//P/8//z/+//6//j/9//3
//b/9v/2//b/9f/0//T/9f/1//T/9P/0//P/8v/y//L/8v/z//P/8//z//P/8//z//L/
8v/y//P/8//y//L/8v/z//P/8v/y//L/8v/y//L/8v/y//P/8//z//P/8//y//L/8P/x
//L/8v/y//L/8//0//L/8//z//P/8//z//L/8v/0//P/8//z//X/9f/1//P/8//z//P/
8//z//T/9P/z//H/8f/x//H/8f/x//H/8P/x//H/8f/x//P/8//z//P/8//y//H/8P/y
//H/8f/y//L/8f/w//D/8P/x//H/8f/x//D/7//v//D/8f/x//D/8P/w//D/7//x//D/
7//x//L/8v/y//L/8v/0//T/9P/1//P/8//z//P/8//0//T/9P/2//b/9v/2//b/+P/5
//r/+//7//v/+v/3//f/9//3//r/+//7//v/+f/6//r/+v/5//n/+f/6//r/+v/6//n/
+f/3//X/8//x/+//7v/t/+z/7P/s/+z/7v/u/+7/7v/u/+7/7v/u/+3/7f/t/+3/6//r
/+v/6//r/+v/6//r/+v/6//r/+v/6//p/+r/5//l/+X/6f/x//v/BgAWACkAQQBbAHwA
ngC8ANYA5gD2AAEBBAH5ANwAugCXAHUAUQAsABAA/f/z//D/8P/v/+//8f/w//D/8f/x
/+//7v/w//H/8f/u/+7/7v/u/+7/7v/s/+z/7P/s/+3/7f/u/+7/7v/v/+//7//v/+//
8P/w/+7/7v/u/+//7//w//D/8P/w//H/8f/y//L/8v/z//T/9P/0//T/9P/2//b/9//4
//j/+f/6//r/+P/4//j/+f/8//3//f/9//z//f/+//7//v8AAAEAAQAFAAUABQAHAAUA
BgAHAAkACgALAAwADQAOAA8AEAARABMAEwAVABYAFQAWABYAFwAaABsAHAAdAB4AHwAg
ACAAIgAiACIAIgAjACMAIwAjACMAIgAiACEAIAAfABwAGwAbABgAFgAWABQAEQAOAAwA
DAAKAAgABwAEAAIAAAD+//7//v/9//z/+v/5//n/+P/4//j/+P/3//b/9v/3//f/9v/2
//b/9f/0//T/9P/0//f/9//3//f/9v/1//T/8v/0//T/9f/1//b/9v/2//f/9f/0//T/
9P/2//b/9v/2//b/9//3//f/9v/1//P/8v/0//X/9v/2//X/9P/0//T/9P/1//X/9f/1
//X/9P/0//T/8//z//P/9f/1//X/8//z//P/8//z//P/9P/0//P/8//z//P/8//1//X/
9f/0//P/8//z//P/8f/x//H/8f/y//L/8v/y//T/8//z//T/9P/z//L/8v/y//P/8//z
//P/8v/x//H/8v/z//P/8v/y//L/8v/x/+//8P/x//H/8//0//L/8v/y//L/8v/0//T/
9P/1//f/9//3//f/9f/2//b/9v/2//b/9v/2//b/+P/5//r/+//7//v/+v/5//n/+f/5
//r/+//7//v//f/+//7//v/7//v/+//8//7//v/+//3/+f/3//X/8//z//H/8P/v//D/
8P/w//D/7v/u/+7/7v/u/+7/7v/u/+//7//v/+//7f/t/+3/7f/v/+//7//v/+3/7f/t
/+3/7//v/+z/6//p/+f/6f/v//n/BAAUACUAOwBXAHgAlgC2ANAA5AD0AAMBBAH5AN4A
ugCbAH0AWQAyABIA///1//L/7v/v//H/9f/0//L/8f/z//H/8v/y//H/8f/u/+7/8P/w
//D/8P/w//D/8P/w/+3/7f/u/+7/8P/x//H/8f/x//H/8v/y//L/8v/y//P/8//0//T/
9P/0//X/9f/2//T/9P/1//b/+P/4//j/+P/2//b/9//4//r/+//8//z//P/8//z//f/+
//////////7///8AAAAAAAACAAMAAwAFAAUABQAHAAcACAAJAAsADAANAA4ADwAOAA8A
EAARABMAEwAVABYAFwAYABgAGQAaABsAHAAdAB4AHwAgACAAIgAiACIAIgAhACEAIQAh
ACMAIgAiACEAIAAfABwAGwAbABgAFgAWABYAEwAQAA4ADAAKAAgABwAIAAYABAACAAEA
AAD+//z/+v/5//n/+P/4//j/+P/3//b/9v/3//f/9v/2//b/9f/0//T/9P/0//X/9f/1
//X/9f/1//X/9P/2//b/9//3//T/9P/0//X/9f/0//T/9P/0//T/9P/0//b/9//3//f/
9f/1//T/9P/0//X/9v/2//X/9P/0//T/9P/1//X/9f/1//X/9P/0//T/8//z//P/9//3
//f/9f/z//P/8//z//P/9P/0//P/8//z//P/8//z//P/8//y//H/8f/x//H/8f/x//H/
8f/0//T/9P/0//L/8f/x//L/8v/x//D/8P/w//H/8f/x//H/8P/v/+//8P/x//H/8P/w
//D/8P/v/+//8P/x//L/8//0//T/9P/0//X/8//z//P/8//0//b/9//4//b/9v/2//b/
+P/6//v//P/8//v/+v/4//n/+f/5//n/+v/7//v/+//5//r/+v/6//n/+f/5//r/+v/6
//r/+f/1//P/8f/v//H/7//u/+3/7P/s/+z/7P/s/+z/7P/s/+z/7P/s/+z/7f/t/+3/
7f/r/+v/6//r/+v/6//r/+v/6//r/+v/6//r/+n/6P/l/+X/5//t//n/BQAQACIANwBV
AHUAmAC2ANAA5gD2AAIBBQH4AN0AvACcAH0AVwAtAAwA/P/1/+//6v/q/+3/7//v//D/
8P/v/+//7//u/+7/7f/t/+r/6v/s/+z/7P/s/+r/6v/q/+r/6//r/+z/7P/s/+3/7f/t
/+3/7f/u/+7/7v/u/+7/7//v//D/8P/w/+7/7//v//D/8P/w//H/8v/y//L/8v/y//T/
9P/1//b/9P/1//b/9v/4//j/+P/5//r/+//7//v//P/9//7//v/+/wAAAQABAAEAAQAB
AAMAAwAEAAUABwAIAAkACgALAAwADQAOAA8AEQARABMAFAAVABYAFgAXABYAFwAYABkA
HAAdAB4AHgAeAB4AHgAeAB8AHwAfAB8AHQAcABwAGwAaABkAFgAVABcAFAASABIADgAL
AAgABgAEAAIAAAD///7//P/6//j/+P/4//f/9v/2//X/9f/0//P/8v/x/+//8P/w//H/
8f/w//D/8P/v/+7/7v/u/+7/7f/t/+3/7f/v/+//7//u/+7/7v/v/+//7v/u/+7/7//x
//D/8P/w//D/8P/w//D/7v/v/+//7//v/+//7v/u/+z/7f/u/+7/7//u/+7/7v/u/+//
7//v/+3/7f/s/+z/7v/t/+3/7f/v/+//7//t/+3/7f/t/+3/6//s/+z/6//r/+v/6//r
/+v/6//r/+r/6v/r/+z/7f/r/+v/6//r/+z/7P/s/+z/6v/p/+n/6v/s/+v/6v/q/+j/
6f/p/+n/6//q/+n/6f/q/+z/7P/s/+z/7P/q/+r/6v/r/+v/6//r/+v/6//s/+z/7P/u
/+7/7v/u/+7/8P/x//L/8f/x//H/8P/v/+//7//v//D/8f/x//H/8f/y//L/8v/x//H/
8f/y//T/9P/0//P/8f/v/+3/6//p/+f/5v/l/+b/5v/m/+b/5f/k/+P/4v/i/+L/4v/i
/+P/4//j/+P/4//j/+P/4//j/+P/4//j/+P/4//j/+P/4//j/+D/3f/Z/9v/3//p//f/
BgAYAC8ASwBtAJQAtgDQAOYA9AD+AAMB/ADjAMQApACBAFcAKwAIAPL/5//j/+T/4v/j
/+X/4//k/+b/5f/l/+X/5P/k/+f/5//k/+T/5P/k/+T/5P/k/+T/5P/k/+P/4//k/+T/
5P/l/+X/5f/l/+X/5v/m/+T/5P/k/+X/5//o/+j/6P/q/+v/6//s/+z/7P/t/+7/7v/u
/+7/7v/s/+z/7f/u/+7/7//w//D/8P/w//D/8f/y//P/8//z//T/9f/2//b/9P/2//f/
9//6//v//P//////AAABAAMAAgADAAQABQAIAAkACgALAAwACwAMAAwADwAQABAAEQAS
ABMAFAAVABYAFwAYABgAGAAYABgAGAAYABcAFgAVABcAFgAWABUAFAATABAADwANAAoA
CAAIAAYAAwAAAP7//P/6//j/9//2//T/8v/w/+7/7v/t/+z/7P/r/+v/6v/q/+r/6v/p
/+b/5v/n/+f/5v/m/+b/5f/m/+b/5v/m/+X/5f/l/+X/5f/l/+X/5P/m/+b/5//n/+j/
6P/o/+n/6P/m/+X/5P/k/+T/5P/k/+T/5f/l/+X/5//n/+b/5v/m/+f/6P/o/+X/5P/k
/+T/5v/n/+f/5//n/+f/5v/m/+b/5f/l/+X/5f/l/+X/4//l/+X/5f/l/+P/5P/k/+P/
5f/l/+X/5f/j/+P/4//i/+H/4f/h/+H/4f/h/+H/4f/i/+L/4v/i/+L/4f/h/+L/4v/h
/+D/4P/g/+H/4f/h/+H/4P/i/+L/4v/i/+L/5P/k/+T/5f/l/+X/5f/l/+P/5P/k/+T/
5v/m/+b/5v/m/+j/6f/q/+v/6//r/+r/5//n/+f/5//q/+v/6//r/+v/7P/s/+z/6//r
/+v/7P/u/+7/7v/t/+n/5//l/+P/4//h/+D/3//e/97/3v/e/97/3v/e/97/3v/e/97/
3v/d/93/3f/d/93/3f/d/93/3f/d/93/3f/d/93/3f/d/93/3f/c/9n/1//Z/93/5//1
/wIAFgArAEcAawCQAK4AyADgAPAA+gD/APgA4wDIAKoAhQBbAC8ACgDy/+X/3//e/97/
3//h/+H/4v/k/+P/4f/h/+L/4v/j/+P/4P/g/+D/4P/g/+D/4P/g/+D/4P/h/+H/4v/i
/+L/4//j/+P/4f/h/+L/4v/i/+L/4v/j/+P/5P/k/+T/5P/l/+X/5v/o/+j/6f/q/+j/
6P/o/+j/6v/q/+v/7P/q/+v/7P/s/+7/7v/u/+//8P/x//H/8f/y//P/9P/0//T/9v/3
//f/+//7//v//f/9//7///8BAAQABQAGAAcABgAHAAgACQALAAsADQAOAA8AEAAQABEA
EgATABQAFQAWABcAGAAYABgAGAAYABgAGQAZABkAGQAZABgAGAAXABQAEwAQAA8ADQAK
AAgACAAGAAMAAAD+//z/+v/4//f/+P/2//T/8v/w//D/7//u/+7/7f/t/+z/6v/q/+r/
6f/o/+j/6f/p/+j/6P/o/+f/6P/o/+j/6P/n/+f/5//n/+n/6f/p/+j/6P/o/+n/6f/m
/+b/5v/n/+f/5v/m/+b/6P/o/+j/6P/m/+f/5//n/+n/6f/o/+j/5v/n/+j/6P/p/+j/
6P/o/+j/6f/p/+n/6f/p/+j/6P/q/+n/6f/p/+r/6f/o/+X/5//n/+f/5//n/+j/6P/n
/+f/5//n/+f/5//n/+f/5v/l/+X/5f/l/+X/5f/l/+X/5v/m/+b/5v/m/+X/5f/m/+b/
5f/k/+T/5v/l/+X/5f/k/+b/5v/m/+b/6P/o/+j/6f/p/+n/6f/p/+f/6P/o/+j/6v/q
/+r/6v/o/+r/6//s/+3/7f/t/+z/6//r/+v/6//s/+3/7f/t/+//8P/w//D/7//v/+//
8P/w//D/8P/v/+3/6//p/+f/5f/j/+L/4f/g/+D/4P/g/+D/4P/g/+D/4P/g/+D/4P/f
/9//3//f/9//3//f/9//3//f/9//3//f/9//3//f/9//3f/c/9f/1//b/+H/7f/5/wgA
GgAxAE0AbQCOAK4AyADeAOwA+AD5AO4A0QCuAJIAcQBJACMABADy/+f/4f/g/+D/4f/j
/+P/5P/i/+H/4//j/+L/4v/h/+H/3v/e/97/3v/e/97/3v/e/97/3v/d/93/3v/e/97/
3//f/9//4f/h/+L/4v/i/+L/4v/j/+H/4v/i/+L/4P/h/+H/4v/k/+T/5f/m/+b/5v/m
/+b/6P/o/+n/6v/o/+n/6v/q/+r/6v/q/+v/7P/t/+3/7f/w//H/8v/y//D/8v/z//P/
9f/1//X/9//3//j/+f/7//7///8AAAEAAgADAAQABQAHAAcACQAKAAsADAAMAA0ADgAP
ABAAEQASABMAFAAUABIAEgASABIAFQAVABUAFQATABIAEgARABAADwAMAAsACQAGAAQA
BAAAAP3/+v/4//j/9v/0//P/8v/w/+7/7P/q/+r/6f/o/+j/5//n/+b/5v/m/+b/5f/k
/+T/5f/l/+L/4v/i/+H/4f/i/+P/5P/j/+P/4//j/+P/4//j/+L/4v/i/+P/4//k/+T/
5P/l/+P/4v/i/+L/4v/i/+L/4v/i/+P/4//j/+P/4//i/+L/4P/h/+L/4v/j/+L/4v/i
/+L/4//j/+P/4//j/+L/4v/k/+P/4//j/+T/4//i/9//4f/h/+H/4f/f/+D/4P/f/+H/
4f/h/+H/3//f/9//3v/f/9//3//f/9//3//f/9//3v/e/97/3v/g/9//3//g/+D/3//e
/97/3v/f/9//3//f/97/3f/d/9z/3f/d/9z/3v/e/97/3f/d/97/3//f/9//4P/g/+D/
4//f/w==
         </WaveFormData>
      </LeadData>
   </Waveform>
</RestingECG>
