# Supplementary material for: Detection of Left Atrial Enlargement Using a Convolutional Neural Network-Enabled Electrocardiogram
Source: Front Cardiovasc Med. 2020 Dec 17;7:609976. doi: 10.3389/fcvm.2020.609976 (PMC7773668; doi:10.3389/fcvm.2020.609976)
Supplement: Supplementary file 1 [file Data_Sheet_1.ZIP › hyp/1802018278_11698_0000004E.XML]

<?xml version="1.0" encoding="Windows-1252"?>
<!DOCTYPE RestingECG SYSTEM "restecg.dtd">
<RestingECG>
   <PatientDemographics>
      <PatientID>1802018278</PatientID>
      <PatientAge>77</PatientAge>
      <AgeUnits>Years</AgeUnits>
      <Gender>Male</Gender>
      <PatientLastName>huangyuchang</PatientLastName>
   </PatientDemographics>
   <TestDemographics>
      <DataType>Resting</DataType>
      <Site>1</Site>
      <AcquisitionDevice>MAC55</AcquisitionDevice>
      <Status>Unconfirmed</Status>
      <Priority>Normal</Priority>
      <AcquisitionTime>11:30:14</AcquisitionTime>
      <AcquisitionDate>12-26-2015</AcquisitionDate>
      <CartNumber>1</CartNumber>
      <AcquisitionSoftwareVersion>009C</AcquisitionSoftwareVersion>
      <XMLSourceVersion>MAC5000 v1.0</XMLSourceVersion>
   </TestDemographics>
   <RestingECGMeasurements>
      <VentricularRate>62</VentricularRate>
      <AtrialRate>62</AtrialRate>
      <PRInterval>174</PRInterval>
      <QRSDuration>90</QRSDuration>
      <QTInterval>416</QTInterval>
      <QTCorrected>422</QTCorrected>
      <PAxis>66</PAxis>
      <RAxis>54</RAxis>
      <TAxis>57</TAxis>
      <QRSCount>10</QRSCount>
      <QOnset>211</QOnset>
      <QOffset>256</QOffset>
      <POnset>124</POnset>
      <POffset>174</POffset>
      <TOffset>419</TOffset>
      <ECGSampleBase>500</ECGSampleBase>
      <ECGSampleExponent>0</ECGSampleExponent>
   </RestingECGMeasurements>
   <Diagnosis>
      <Modality>Resting</Modality>
         <StatementCount>2</StatementCount>
         <LabelText>12SL ��ϳ���</LabelText>
      <DiagnosisStatement>
         <StmtFlag>ENDSLINE</StmtFlag>
         <StmtText>�������</StmtText>
      </DiagnosisStatement>
      <DiagnosisStatement>
         <StmtFlag>ENDSLINE</StmtFlag>
         <StmtText>���� ECG</StmtText>
      </DiagnosisStatement>
   </Diagnosis>
   <Waveform>
      <WaveformType>Rhythm</WaveformType>
      <WaveformStartTime>0</WaveformStartTime>
      <NumberofLeads>8</NumberofLeads>
      <SampleType>CONTINUOUS_SAMPLES</SampleType>
      <SampleBase>500</SampleBase>
      <SampleExponent>0</SampleExponent>
      <HighPassFilter>16</HighPassFilter>
      <LowPassFilter>150</LowPassFilter>
      <ACFilter>NONE</ACFilter>
      <LeadData>
         <LeadByteCountTotal>10000</LeadByteCountTotal>
         <LeadTimeOffset>0</LeadTimeOffset>
         <LeadSampleCountTotal>5000</LeadSampleCountTotal>
         <LeadAmplitudeUnitsPerBit>4.88</LeadAmplitudeUnitsPerBit>
         <LeadAmplitudeUnits>��V</LeadAmplitudeUnits>
         <LeadHighLimit>2147483647</LeadHighLimit>
         <LeadLowLimit>268435456</LeadLowLimit>
         <LeadID>I</LeadID>
         <LeadOffsetFirstSample>0</LeadOffsetFirstSample>
         <FirstSampleBaseline>0</FirstSampleBaseline>
         <LeadSampleSize>2</LeadSampleSize>
         <LeadOff>FALSE</LeadOff>
         <BaselineSway>FALSE</BaselineSway>
         <ExcessiveACNoise>FALSE</ExcessiveACNoise>
         <MuscleNoise>TRUE</MuscleNoise>
         <LeadDataCRC32>2520322690</LeadDataCRC32>
         <WaveFormData>
/v/+//7//v/+//7//v/+//r/+P/2//T/+P/6//z//v/+//7//v/+//z//P/8//z//P/8
//z//P/9//7///8AAPz/+v/4//b/+P/6//z//v/7//r/+f/4//v//P/9//7//P/8//z/
/P/+//7//v/+//z//P/8//z/+v/6//r/+v/8//z//P/8//7//v/+//7//f/8//v/+v/7
//z//f/+//z//P/8//z/+v/6//r/+v/8//z//P/8//7//v/+//7//P/6//j/9v/5//r/
+//8//3//v///wAA/f/8//v/+v/6//r/+v/6//r/+v/6//r//P/8//z//P/+//7//v/+
/wAAAAAAAAAAAgAEAAYACAADAAAA/f/6//z//P/8//z//f/+////AAD+//7//v/+/wAA
AAAAAAAAAQADAAQABAACAAQABQAHAAcAAwADAAYACwALAAsACwALAAsACwAKAAkACQAK
AAoABAAEAAQABAD+//z/+//6//3///////7///8BAAIAAwABAP7//f/8//z//P/8//n/
+//+/wAAAgD+//r/+//7//r/9v/1//T/+P/7//z/+v/5//r//v///wUABAAAAAAAAAAD
AAgADQAWACoANAA5AE0AaQB6AIIAhQB9AG4AWwA7ABoA///t/+D/0//L/8f/xf/F/8j/
x//E/9L/4P/i/+P/7v/0//P/+P////f/8f/4//r/+f/5//j/9//5//z//v8CAAIA/P/7
//z/AAAAAP///f///////f/9//r/+f/6//X/+f/+/wMACAAEAAYABgAGAAMAAgABAAAA
BAAEAAQABgAGAAYABAAHAAoABwAFAAUABgAHAAUAAgADAAQACAAKAAwADAAJAAkADAAL
AAcACAANAA8ADwATABgAEQAKAAsADwAPAA4ADAAOABMAEAAQABIAFQAVABQAFQAaAB0A
HAAWABgAFwAWABgAGQAbABsAGgAaABkAGAAXABsAHgAfABwAGQAcABwAGgAXABUAFwAY
ABcAGAAaABwAHQAdAB0AGwAZABcAEAANAA4AEgATAA4ADAAOABAACgAHAAkACQALAAwA
DAAMAAkADAANAA0ACQAGAAQAAwAGAAUACgAJAAcABgAJAAYAAgACAAIAAgABAAMABgAH
AAgACAAHAAUABAAEAAQAAgAAAAAA/v/9/wAAAgAAAAYABAACAAIAAwAAAP///v/8//3/
/P8AAAEAAwAEAAYAAgD+/wAAAAABAAIAAgADAAMAAwADAAQABAACAAIAAwADAP//AQAD
AAMAAQD6//n/+v/8////AQD9//v/+//7//3///8CAAMAAQD9//3//f8AAAIAAgABAAEA
BAADAP3/+f///wIAAAABAP///f/7//f/9v/7//7////+//7//v///wAAAAAAAAAABgAG
AAUAAwAEAP7////5//n/+//7//v//////wEACAAHAAMAAQAAAP7/+//9//7//P/5//n/
+v///////P///wAA/v/+/wEA/f/9/wAAAAD9//3//P/7//r/+v/8//z/+v/+/wAA+v/4
//j//P/6//j/+P/6//f/+P/7//r/+v/3//f/+f/6//b/9P/0//L/8v/1//b/9/8BAPv/
+P/6//r/+v/6//r/+v/4//b/9P/3//n/+v/6//j/+v/7//3//v/7//z/AAAAAP///v/9
//7///8AAAAA/P/7//v/+v/0//T/9P/0//L/8v/z//T/8//1//X/9P/w/+//7f/r/+v/
6v/r/+z/8P/y//T/8//z//T/9P/0//P/8v/2//n/+v/2//X/9P/0//X/9P/w//H/8v/2
//f/7//u//b/AgACAOv/8v8NABQAFgAkAC8AOwBRAGAAZgBxAHcAagBPADEAEADx/+H/
1v/P/8v/y//F/7//wv/B/8b/zP/Q/9L/1f/c/+L/5//q//H/9f/z//b//P/4//f/9f/z
//H/8v/y//T/+f/0//T/9v/3//b/9P/x//b/9//2//f/+f/7/////f/6//r/+v/6//r/
/P/8//z/+v/6//r/+v/8//z//P/+//z//P/6//3/AwABAAAAAQACAAUABQAEAAAA/v//
//7/AAAAAP3//f///////P/+/wEAAwADAAcADQAHAAEAAwAJAAsADAAMAAwADwAKAAgA
CAALAAsACgAOABQAGAAYABMAFAASABAAEAARABMAEwAVABYAFgAWABMAFQAWABUAFQAT
ABcAGAAXABMAEAARAA8ADQANAA4AEAARABEAEQATABMAEwAOAA0ADgASABMADQAKAAsA
DAAGAAMABQAFAAQABAADAAIAAQAEAAUABQAEAAIAAQABAAAA/f8AAP3/+v/6//7//P/4
//j/+P/4//f/+f/8//3//v/+//3/+//6//r/+v/4//n//P/9////AwAEAAEABgADAAAA
//////z/+//6//j/+f/4//z//f/8//z//f/4//X/+P/5//v//f/+/wAAAQD+//3//f/8
//n/+P/4//f/9v/5//z//f/9//j/+f/8//r//f////v//P/9//7/AQAAAAAA/v/5//j/
+f/6//7//f/8//r/+f8AAAEA/f/7//z//P/3//X/+P/7//7////7////AQABAP3//P/7
//v/+v/6//r/+v/8//z/+//5//7/+v/9//n/+f/7//v/+//5//f/9//8//r/9//2//b/
9v/1//n//P/8//n/+f/6//z/+//3//n//P/6//r//f/5//v/AAACAP3/+//4//X/9f/2
//n/+v/4//z//v/4//f/+P/9//z//P/8//7/+//5//n/9f/y//L/8//2//j/+v/6//z/
/P/3//n/+f/5//v/+//2//L/9P/0//T/9P/2//b/9v/2//n//P///wIAAAAAAAAAAAD9
//r/9//0//f/+P/5//r//P/+//7//v///wAAAgADAAEAAAABAAEAAAD9//b/8//6////
AQADAAUABQAFAAUABQAFAAYACAADAPr/9//0//b/8//0//b/+P/5//v/+//7//z//v//
//7//P/5//j/9v/2//T/8v/y//P/9f/2//j/9v/0//f/+f/7//j/+P/1//X/9v/1//T/
8v/y//X/9//3//r//v8AAAAAAQAGAA0AGgAoADYARQBRAGMAdACAAIEAfQBoAEUAKQAO
AO//1//S/9H/x/+//8H/yf/O/8n/zP/S/9b/3P/l/+7/8v/1//T/8//1//P/7P/m/+v/
7//y//X/9//4//j/+v/8//b/9f/2//v//P/8//v//P/7//j/9//5//v////9//7//v/+
//7/+f/6//n/+P/5//r/+//8//7//v/+/wAAAAAAAP7/AQACAP///f/9//7/AQABAAAA
AQACAAYACAAHAAYAAgABAAUABQACAAQABQAFAAMABQANAAkABQAJAA0ADQAMAAoADgAT
ABAAEAAPABEAEAAOAA4AEgAUABIAEQAUABQAFAAWABcAGQAZABYAFgAVABQAFAAZAB0A
HwAYABMAFAASABcAFwAYAB0AGgAXABYAFgAWABcAFwAXABcAFwAXABIAEAAQABMAEwAO
AAwADgAQAA0ACwAOAA8ADAAKAAcABAADAAYABwAHAAgACAAJAAsACQAFAAcAAwADAAQA
CQAIAAMAAgABAAAA+v/7//3//f///wAAAAD//wEAAgADAAIA/v/+//z/+////wAA/f8C
AAQAAgACAAMAAQABAAEAAAACAAAAAwADAAIAAgADAP7/+//+////AQACAAIAAwADAP7/
/f/9//z/+v/6//v/+//8////AgADAAEA+v/5//r/+////wIA//////////8BAAIABAAE
AAEAAQABAAEABAACAAAA/f/7/wMABQACAAEABQAGAAIAAQAAAP///v/7//r///8CAAMA
/v/8//r/+f/8//z//P/8//7//v/9//v/AgAAAAUAAwABAAMAAwADAAEA/////wQABAAB
AAAAAAAAAP//AwAGAAMA///+//7/AAD///v//f8BAAAAAQAFAP7//f////7/AQAFAAgA
CwAEAAAA/v/6//v/AAADAP7//f/+/wMAAgACAAIABAABAAIABQAEAAQAAQABAAMABAAC
AAIABAAEAAAAAQAAAP///f////7/BAAGAAYABgAGAAMAAgABAAAAAgACAAIAAgAAAAAA
AAAAAAQABgAIAAoACQAIAAcABgADAAIAAQAAAAEABAAFAAYABgAGAAcABwAHAAgACwAN
ABEAEQANAA0ADQAPAA4ADQANAA0ADQANAAwACwALAAwADQAIAAkACgAMAAcABgAGAAUA
BQAGAAUABAAEAAUABQACAAAA/f/8//7/AgAEAAYAAQABAAIAAgAAAP7//P///wEAAwAA
AAAAAAABAAMAAwACAAAAAAADAPv///8KAAYA/v8EAAsADAAPABgAJgAwAD0AWwB3AIYA
jgCPAI8AgABdADUAGAABAOv/4v/h/9n/z//J/83/0v/L/8b/0P/e/+D/4//u//T/8//2
///////7//7//P/9////AAABAAAAAAD//wAAAQD8//z//v8CAAQABQAFAAgABwAEAAMA
AwAFAAkABwACAAAA/v/8//z/AAACAAQAAgACAAIAAgAEAAQABAAGAAQABAACAAUACgAH
AAUABQALAA8AEAAQAAwACgALAAoACgAKAAcABwAOAA8ADQAQABEAEQAPABEAGAATAA4A
EQATABMAEgAQABEAFQARABAAEwAXABgAGAAYABwAHgAcABkAHAAcABwAHgAfACEAIQAf
ACAAIAAgAB0AHwAgAB8AHAAZABwAHAAeABsAGQAbABsAGQAZABoAFwAXABYAFQAXABcA
FwASAA4ADgARABEADAAKAAwADgALAAkADAANAAsACgAIAAYAAAACAAIAAQAAAAAAAQAD
AAIA//8CAP///v/+/wIAAAD9//7///8AAPv//f8AAAEA///+//z/+f/6//r/+v/4//n/
/P/9///////+//n//P/7//j/9//3//j/+f/6//r/+P/2//n/+f/4//j/+f/0//H/9P/1
//f/+f/6//z//f/9//3//v/+//r/+v/7//v/9v/3//j/9//0/+7/7v/w//P/9//6//f/
9v/1//T/9f/1//b/9f/x//H/8//1//r/+v/6//n/+f//////+v/3//j/+P/z//H/9P/1
//b/9f/0//n//P/9//r/+P/2//X/+P/6//z//v/9//r/9v/x//X/8v/2//P/9P/3//j/
+f/4//X/9P/4//j/9f/0//T/9P/z//f/+v/4//X/9f/2//j/9//z//X/9//0//P/9f/w
//H/9f/2//T/8//x/+//8v/2//z/AAD8//z/+v/w//D/8P/0//L/8f/y//X/8//x//P/
8f/w//H/8//3//r/+P/2//b/9P/x//P/8//z////+f/w/+z/7v/u/+7/7v/x//L/8//0
//X/9//4//j/9v/4//n/+//+//v//P8AAAIAAQAAAP///v/9//z/+v/7//v//P/8//b/
9v/2//b/9P/0//X/9v/z//P/8f/u//L/9f/3//n/9f/y//H/8P/0//T/9P/x//D/8P/v
/+7/7v/s/+//8f/1//L/8v/y//P/9f/1//L/8//0//j/+f/3//T/7v/y//j/+f/4//n/
/v8KACAANQA/AEkAYAB2AHcAbQBoAFcANQAWAPn/3//S/8//y//B/7X/r/+0/7v/yP/S
/8z/yv/T/9z/3v/j/+T/5//t//f/+P/y//D/7//t/+v/7f/u/+7/8P/1//D/8P/y//T/
9P/z//H/9v/3//b/9//0//X/+P/1//P/8v/x//D/8v/2//j/+v/2//T/8v/w//X/9v/3
//r/9//2//P/9f/4//X/8//z//j/+//7//r/+v/6//3//v/8//z/+f/5//r/+f/1//b/
+v/7//r//f8EAP//+v/9///////+//z//v8DAAAAAAAAAAMAAwACAAMACAALAAoABwAK
AAoACgALAA0AEAARABEAEgASABIADAALAAkABQAGAAcADgASABAADQALAA0ADAAJAAgA
CAAKAAsACwALAAsACwALAAYABAAEAAcABwADAAAAAQACAAAA/f///////f/8//r/+P/1
//j/+f/5//f/9v/2//f/9v/z//b/8//2//r/AgAEAPv/9v/x/+z/6//v//T/9//6//r/
+f/3//X/9P/z//D/8v/0//T/9f/2//b/8v/2//X/8v/x//H/9P/1//b/9v/0//D/8f/v
//P/9v/6//j/8//0//P/8//y//L/8//z//L/8//1//b/8v/y//P/8//w//H/8v/x//H/
7P/t//D/8v/1//f/8//w/+//7v/v//H/9P/1//P/8f/x//H/9P/y//L/8f/x//f/9//y
/+//9//6//j/+f/4//f/9v/z/+7/8f/y//H/8P/w//D/8f/w//D/8P/w//X/9v/2//X/
9P/u/+//6f/s/+//8P/x//L/8f/y//j/9f/x/+//7v/u/+3/8f/0//D/7f/t/+7/8f/x
/+7/8f/2//T/9P/3//P/8//2//b/9v/3//f/9//1//T/9f/0//T/+P/6//T/8P/u//D/
7P/s/+z/7v/r/+v/7f/r/+r/7P/t//D/8v/x//D/8f/w/+//8//1//f/7f/x//L/8v/0
//T/9P/0//H/8P/v/+7/7//w//H/8v/1//b/9//4//j/+P/4//j/+v/6//r/+v/4//n/
+f/4//j/+v/7//3//P/3//b/+P/+////AAABAAEAAQABAAAAAgADAAUABgAAAAAAAAAA
APn/9v/0//L/9f/3//f/9v/4//n/+f/5//j/9v/2//b/+P/4//j/9f/2//j/+f/6//b/
9P/3//n//v/8//3//v/9///////8//j/+P/7//v/9//4//7//P/0//n/AgAFABIAJgA2
AD8ASQBdAGoAegCLAI0AfABhADkAFAD//+//3P/P/8v/yf/F/8H/wP/H/8z/1P/k/+r/
3f/c/+b/8f/2//f/+f/9//j/8v/0//X/9f/1//f/+P/4//r/+//2//b/+P/8//7/////
/wAA///8//v//v8BAAYABQABAAAA///+//n/+v/5//j/+v/8//7/AAD///7//f/+/wEA
AgABAAUABQABAP7//f8CAAUABQAEAAAAAAADAAQABQAGAAQABQAHAAcABAAGAAgACQAI
AAsAEAAJAAIAAwAJAAkACAAGAAoADwAMAAwADwATABQAFAARABQAFQASABAAFAAVABYA
FAAVABcAFwAWABYAFQAUABUAGQAcAB0AFwATABUAFAAVABMAEgAVABYAFQAWABgAGAAZ
ABkAGQAZABkAGQAUAA0ADAAOAA0ADAAMABAAFAANAAkACgAJAAoACgAJAAgABgAKAAwA
DQAHAAQAAgABAAEA//8DAAEAAAAAAAQAAgD//wAAAQACAAAAAwAHAAkACQAIAAYAAwD/
//7//f/6//3/AAABAAMAAQAAAPv//v////7///8BAAQABQAGAAYABAACAAUABQACAAIA
AwD+//v//v///wEAAQAAAAAA////////AAAAAP7//v///////P/9//7//f8AAPz//v8C
AAIABQAHAAMAAQD///3//f8AAAIAAgD///3//f/9/wAA/v/+//3//f8BAAEA/P/5/wAA
AgD//////////////f/5//3/////////AAABAAMAAwACAAEAAAACAAIAAQD//wAA/P//
//v/+v/7//r/+f/8//v//P8CAAQAAQAAAAAA/v/7//3//v/9//v//P/+/wEAAQD+/wEA
AQD+//3////7//v//v/+///////+//3/+v/6//z//P/9/wIABQAAAP7//v8CAAAA+v/4
//j/8//2//v//P/+//v/+f/5//j/+f/6//3//v/7//3//f/9//v/+//4//r/+P/4//j/
+P/6//r/+v/6//3//v///wAA/v/+//7//v///wAAAQACAP///v/9//z/+//6//n/+P/8
//7/AAACAP///v/9//z//v/+//7/AAACAAIAAgACAAAA///9//z/AwAHAAwADwAKAAkA
CwANAAsACQAHAAUABwAHAAYABQAGAAgACQAEAAYABgAGAAEA/f/6//f/9f/4//n/+f/6
//z//f/+//7/+v/6//r//P/7//r/9v/1//f/+P/5//j/9P/3//n/+//7//z//f///wAA
///7//j/+P/5//v/BQAIAPr/8v/4//v/AAAJABQAHAAuAEMAVwB3AJAAkACJAIMAcgBV
ADEAFgABAOX/0P/J/8P/u/+//8v/zP/J/87/1P/e/+r/6f/k//T////6//f/9//z//T/
AAD+//3/+//5//n/+v/6//z/AQD8//z//v////7//P/5//3//f/7//v//P///wQAAwAC
AAIAAgACAP7/AAAAAAAAAAAAAAAAAAABAAAA//8AAAEAAgABAAUACQAHAAYABwAIAAkA
BwAEAAMABAAIAAoADAAMAAkACQANAA0ACgAMAAwACwAIAAkAEAALAAYACQANAA0ADAAK
AAwAEQAOAA4AEQAVABYAFgAYABwAHgAcABcAGgAaABoAFwAXABgAFwAYABoAGwAcABgA
GwAdAB0AHAAbACAAIgAiAB8AHQAfAB4AGwAaABoAGAAZABkAGQAbABsAGwAWABQAFAAX
ABcAEwAQABEAEgAPAA0AEAARABAAEAAPAA4ACQAMAA0ADQAHAAQAAgABAAQAAwAIAAcA
BQAEAAcABAAEAAYACAAKAAUABwAKAAsACgAIAAUAAQACAAIAAgAAAAMABgAHAAkACAAG
AAAAAgACAAAAAAABAAMAAwADAAIABAACAAUABQAFAAYACAAEAP7/AAAAAAEAAAAAAAEA
AQAAAAEAAwAEAAAAAAABAAEAAQAFAAkACwAHAP7/+//6//v///8CAP//AAABAAIABQAD
AAQAAwD//wAAAQACAAYABQAEAAIAAQADAAMA/v/7/wMABgAEAAUABAADAAIA/////wUA
CQALAAYABAACAAEAAAAAAAAAAAAGAAYABQADAAQAAAADAP//AgAFAAYABwAFAAEA//8C
AAUABQAHAAoABwADAAQABAAFAAMABAAGAAYABQABAAMABgAEAAQABwAAAP//AQAAAAEA
AwAEAAUAAgACAAQABAACAAYACAACAAIABAAKAAoABgAGAAgABQAEAAUAAgAAAAIAAwAG
AAgACgAKAAwADAAGAAUAAgD//wMABQAGAAIAAgACAAIAAgADAAQABQAGAAQABAAEAAQA
BQAGAAcACAAJAAoACwAMAAoACgAKAAwACwAKAAkACAAHAAcABgAGAAoACwANAA0ADAAN
ABEAFQAUABMAEgARAA8ADwAOAA0ADQAOAA4ACAAIAAgACAADAAQABAAEAAUABwAHAAYA
BgADAAEA///8////AgAFAAoACAAGAAEA//8DAAQABQAEAAAAAQABAAEA//8AAAEAAwAD
AAMAAAD+//r//f////3/AAAKAAwACAAJABQAHQAiACwAPgBRAGEAbwCAAIgAhwCHAHoA
SwAhAAwA/f/p/9r/2f/T/8X/w//L/8z/z//U/9j/4P/o/+X/6P/y//f//P8FAAMA+f/4
//r//P/9//3//f///wAAAAACAAUAAAAAAAIABgAGAAUAAwAFAAUAAwADAAIAAwAGAAMA
AwAEAAUABgAEAAYABgAGAAcACAAJAAoACgAKAAoADAAJAAgABQAHAAoABwAFAAUACgAP
ABEAEgAOAA4AEQASAA8ADgAKAAkADwAPAAwADgAOAA0ACgALABIADQAIAAsADwAPAA4A
DAAPABUAEwAUABYAGQAZABgAFAAWABYAEgANABAAEAAQABIAEwAVABUAFwAYABgAGAAW
ABkAGwAbABcAEwAVABQAEwAPAAwADQAQAA8AEAASAA8ADwAOAA0ADwAPAA8ACgAIAAgA
CwALAAgABgAIAAoABAABAAMAAwACAAIAAQAAAPz//v/+//3/+v/4//f/9//4//f//P/7
//v//P8BAAAA/P/8//z//P/2//f/+f/5//r/+v/5//f/9//4//n/+P/6//z//P/9//v/
+P/x//L/9P/0//b/+f/3//f/9//2//j/9v/5//n/9//4//r/9v/y//T/9P/1//f/+P/6
//v/+f/5//r/+v/1//T/9P/z//P/9f/3//f/9//y//P/9v/2//n/+//3//X/9f/1//f/
9v/4//j/9f/z//P/8//2//b/9v/1//X/+f/5//T/8f/4//z/+//9//v/+f/3//P/8f/1
//f/9//4//j/+P/5//n/+P/3//b/+f/4//b/8//4//T/9//z//T/9//4//n/+f/3//f/
/P/+//v/+v/6//f/8//0//T/8v/v/+//8P/0//X/8//3//j/9v/2//n/9v/3//v//P/4
//f/9f/z//T/9P/2//b/8//2//f/8P/x//L/9//2//f/+P/7//n/+f/7//n/+P/1//P/
8//y//L/8v/0//T/9P/3//j/+f/3//X/8P/0//L/8v/y//L/9f/2//f/+v/6//r/+v/6
//n/9//0//L/9P/1//f/9//1//X/+P/7//z//f/+/////v/9//v/+f/3//j/+P/y//X/
9v/3//P/7//u/+3/7f/v/+//7v/u/+//7//v/+7/7v/u/+7/8P/u/+7/6//r/+z/7P/s
/+r/6f/t//D/8//u/+7/7v/v//H/8f/u/+z/7P/r/+n/5//q//L/8v/s//H/+P/9/wYA
EgAaACMANQBRAGQAaABpAG0AZABLAC0AEAD5/+X/1P/J/73/tf+x/7X/wP+//7j/uv/E
/8z/1//i/+L/4f/m/+H/3//r//j/+P/1//P/8P/t/+v/7P/s/+7/8P/q/+n/6v/v//D/
8P/v//X/9f/z//P/8//1//n/9//1//T/8//y//D/8v/y//L/7//u/+3/7P/v//D/8f/0
//f/+P/3//v/+v/1//H/7//z//f/+P/4//n/+v/+/wAA///+//r/+f/9//3/+v/8//z/
+//4//n//v/5//T/9//+///////+////AwD///7/AQAFAAYABgAFAAgACQAGAAMABgAG
AAYABgAHAAkACQAMABAAEwAWABIAEwATABEAEAAPABQAFgASAA0ACQAJAAcABQAFAAYA
CAAJAAkACQALAAsACwAGAAIAAgAFAAUAAgAAAAIABAACAP//AQABAP///v/8//r/+v/+
/wAAAQAAAP7//f/9//r/9//6//f/8//y//X/8v/x//L/8//0//P/9f/4//n/+f/4//b/
8//y//L/8v/w//P/9v/3//n/+P/4//T/+P/3//T/8//z//b/9//4//j/9//0//b/9f/0
//T/9f/w/+7/8v/0//f/9//2//b/9f/y//H/8f/w//D/8v/1//f/8//1//f/9//4//L/
8v/0//L/8//z/+3/7v/v//D/8//y//T/9P/x//H/8f/x//T/9v/4//n/+//9//v/9P/v
//L/9P/x//H/8v/z//T/8//x//X/9//3//T/8v/w/+//8f/y//P/9P/4//j/9//1//j/
9P/3//P/8//1//X/9f/1//P/8//4//X/8f/v/+7/7//v//T/+P/1//H/8P/w//T/9f/z
//f/+P/2//b/+f/z//P/9v/2//L/8f/v/+3/7//w//P/9P/y//b/+P/y/+7/7v/y//D/
7//w//P/8f/x//P/8f/w/+3/7f/v//D/8P/w//L/8v/t/+//7//v//H/8f/y//b/8//y
//H/8P/x//L/8//0//b/9v/2//b/9v/2//j/+P/3//b/9f/1//f/9v/2//j/9//5//n/
9f/1//j/+//7//3///8BAAMA///8//n/9//4//j/8v/y//L/8v/t/+z/7f/u//D/8//z
//L/8v/z//P/8//y//D/7//u/+//7v/w/+3/7f/u//D/8P/u/+z/7P/t/+7/6v/t/+7/
8P/z//L/7v/r/+r/9//7//P/7P/y//j/9v/1//r/BQAOABQAIAAzAEkAWwBqAHgAhQCL
AHQATQAvABQAAQDt/9D/w//H/8P/tf+1/8T/zf/K/8r/0v/W/9v/5P/s/+//8P/n/+P/
7//4//D/7v/v/+//7//w//L/8//2//z/+P/5//z/+v/4//X/8f/2//f/9v/3//n/+///
//3/+v/6//r/+v/2//j/+P/4//j/+P/4//j/+f/4//f/+P/7//z/+////wAA/f/7//v/
/P///////v/9//7/AgAEAAQABAABAAEACAAJAAcACgAJAAcAAwADAA4ACwAIAA0ADgAL
AAcAAgAFAAsACQAKAA8AEwAUABQAEgAUABQAEAAQABYAGQAcABcAFQAUABEAEgAUABUA
FgAWABkAGwAbABgAFQAYABgAFgATABEAEwAVABMAEwAUABUAFwAYABkAFwAVABMADAAL
AAwAEAARAA4ADAAOABAADgALAA0ADQAOAA4ADQAMAAgACgAKAAkABQACAAAA//8BAAEA
BwAHAAEA/v////r/+v/8//7/AAD//wEABAAFAAUABAACAP///P/8//z/+v/8/wAAAgAF
AAIAAAD6//z///8AAAMABwAFAAMAAQD+//z/+v/9//3/AAACAAUAAgD8//z/+v/5//3/
/v8AAAEAAQABAAIAAgD+//7///////3///8BAAEAAwD+////AgD//wEAAgD9////////
/wEAAgAEAAQAAQD///////8CAAIAAgABAAEAAwABAPr/9f///wQABAAHAAYABQAEAAEA
/f8BAAMAAwADAAIAAQABAAUABgAHAAgACQAIAAYAAwAIAAQABwADAAYACQAKAAsACQAF
AAMABgAHAAUABQAGAAUAAwAGAAgABgADAAMABAAFAAMA/v///wQAAgACAAUAAgADAAcA
CAAHAAcABgAFAAcACAALAAwACAAKAAoAAgACAAQACgAKAAUABAAFAAEAAQADAAEAAAD+
//3//v/+/wAAAgAGAAgABAAFAAQAAwABAAkABAAGAAQABAAEAAQABAAEAAQABAAGAAgA
CgAMAAoACAAGAAQABAAEAAQABAACAAIAAgACAAYACAAKAAwACgAKAAoACgAJAAgABwAG
AAcACAAJAAoADQAOAA8AEAAQABAAEAAQABIAEgASABIAEAAQABAAEAASABIAEgASABEA
EAAPAA==
         </WaveFormData>
      </LeadData>
      <LeadData>
         <LeadByteCountTotal>10000</LeadByteCountTotal>
         <LeadTimeOffset>0</LeadTimeOffset>
         <LeadSampleCountTotal>5000</LeadSampleCountTotal>
         <LeadAmplitudeUnitsPerBit>4.88</LeadAmplitudeUnitsPerBit>
         <LeadAmplitudeUnits>��V</LeadAmplitudeUnits>
         <LeadHighLimit>2147483647</LeadHighLimit>
         <LeadLowLimit>268435456</LeadLowLimit>
         <LeadID>II</LeadID>
         <LeadOffsetFirstSample>0</LeadOffsetFirstSample>
         <FirstSampleBaseline>0</FirstSampleBaseline>
         <LeadSampleSize>2</LeadSampleSize>
         <LeadOff>FALSE</LeadOff>
         <BaselineSway>FALSE</BaselineSway>
         <ExcessiveACNoise>FALSE</ExcessiveACNoise>
         <MuscleNoise>TRUE</MuscleNoise>
         <LeadDataCRC32>1760789010</LeadDataCRC32>
         <WaveFormData>
+P/4//j/+P/4//j/+P/4//X/9P/z//L/8//0//X/9v/4//j/+P/4//f/9v/1//T/9P/0
//T/9P/2//b/9v/2//T/8v/w/+7/7//w//H/8v/w//D/8P/w//P/9P/1//b/9P/0//T/
9P/0//T/9P/0//L/8v/y//L/8v/y//L/8v/w//D/8P/w//L/8v/y//L/8P/w//D/8P/y
//L/8v/y//L/8v/y//L/8f/w/+//7v/w//D/8P/w//H/8v/z//T/8//y//H/8P/y//L/
8v/y//L/8v/y//L/7//u/+3/7P/u/+7/7v/u//D/8P/w//D/7v/u/+7/7v/w//D/8P/w
//H/8v/z//T/9v/4//r//P/4//b/9P/y//X/9v/3//j/+f/6//v//P/8//z//P/8//3/
AQAGAAkACwAJAAkACAAKAAsADAAOAA4ADgAQABAAEQARAAsACAABAAAAAAD+//3//P/8
//j/9P/2//n/9v/w/+3/7P/r/+3/7f/t/+v/7v/v/+//8P/u/+3/7P/p/+n/6//r/+T/
5//s/+3/7P/n/+b/5//o/+b/5v/m/+b/6v/r/+z/6f/q/+r/7f/r/+f/5v/n/+P/4//p
/+7/6v/t//P/7f/j/9//7f8JAB8AJwAzAEoAaAB9AH8AcgBfAEoAPwBBAEUAQQA6ADIA
JgAbABsAHAAcAB8AIwAaAA8ADQAIAPr/8v/0//b/8f/x//H/8P/v//D/8f/y/+7/7P/r
/+r/7f/t/+v/6//t/+3/6//q/+n/6P/p/+j/6v/r/+3/7//t/+3/7v/v//H/8P/w//D/
8f/x//D/8P/y//T/8v/y//T/9P/y//L/8v/y//H/8P/y//L/9P/0//f/+P/1//b/+f/5
//f/+f/6//v//P///wIA/P/8//z/AQAEAAQAAgAEAAkABgAGAAgADAAMAAwADgAUABcA
FgASABIAEQAQABIAFQAZABsAGAAYABcAFgAaAB4AIAAjACIAIQAgACEAIAAbABoAHAAf
AB8AIAAiACUAJQAkACQAIwAiAB4AGQAXABgAHQAeABgAFAATABUADQAKAAoACgAJAAoA
DAAMAAYABgAGAAgABQADAAAA/f/7//7///8AAP7/AAABAAEA/P/8//7/+//5//v///8C
AAIAAgACAP7/AAAAAP/////9//v/+v/4//v//P/8//3//v///wAAAQD+//z/+//5//f/
+P/5//n/+//8//3//P/7//n/+//8//7///////v/+/////3/+f/4//n//P/9//v//P/8
//v/+P/3//b/9f/3//r/+v/3//b/9v/1//X/+f/6//r/+v/4//f/9//5//z/+//8//3/
+//6//j/8v/4//r/+//7//n/9//1//H/8v/0//j/9v/3//n/+v/8//v/+v/5//n/+v/7
//z////9//n/9//1//X/9f/3//f/9//4//v//f/9//3/+f/5//f/9f/1//b/9//x//L/
9v/5//n/+f/6//r/+/////v/9//3//f/+P/2//b/8//z//L/9v/6//v/+//7//z//P/5
//j/+v/3//b/9v/4//j/9f/0//T/8//0//n/+v/7//r/+v/4//b/9//5//j//P8GAAAA
/P/+/wEAAgADAAQAAwAFAAgACQAMAAsADAAMAAoACwAMAA4AEAAQABIAEgAOAA0ABgAC
AP7//v////7/+f/4//j/9P/w//L/9f/y/+//7f/t/+3/6//r/+v/6f/p/+n/6P/o/+f/
5//n/+X/5//r/+3/6P/s//D/8P/u/+z/7P/u//D/7//u/+3/7P/v/+//7//r/+z/7P/v
/+3/5f/i/+f/8//x/9n/2P/u//P/7f/v/+v/5//z/wkAIQA1AEUAVABsAH8AfQByAGUA
VgBJAEsATQBHAD4AMAAqACkAIwAeABwAGwAdABwAEwAJAAgABAD8//z/AAD7//n/9//0
//L/8v/y//L/8f/w//D/8P/v/+//7f/t//H/8f/v/+7/8P/w//L/8v/y//H/8f/x//H/
8f/y//P/8f/w//D/8P/x//H/8P/w//D/8v/w//D/9P/2//b/+P/5//r/+v/6//f/9v/3
//b/+P/4//T/9P/7//v/+f/7//v/+//7//3/AAD6//r/+v8CAAYABwAGAAUACQAFAAQA
BAAIAAgACAANABQAGAAYABQAFAATABIAFQAXABoAGwAdAB4AHgAeAB4AIAAgACEAIQAh
ACEAIwAjAB8AHwAiACEAHwAeAB4AIgAjACMAJAAlACYAJAAhACAAIAAkACQAHAAYABcA
GQARAA4ADgAOAA4ADgAPAA4ACQAIAAcACAAIAAcABQADAAAAAgACAAIA/v8AAAEAAQD9
//z//f/5//j/+/8AAAQABAAEAAQAAAD+//7//f/9//////8AAAAABQAGAAYABwAEAAMA
AgABAAAA/v/9//v//P/+/wAAAQAAAAAAAAD+/////f///wAAAgADAAMA//8BAAUAAwD/
//v/+f/5//f/+v/8//3//f/8//3//v////3/AAAAAP3//f/+//7///////7//P/6//z/
+//7//3/+//5//n/+f/9//7//v/6//3//P/6//f/+//9///////8//z//v/6//r/+//7
//z/+v/4//b/9f/4//n/+v/9//z/+f/4//f/9//3//n/+f/2//b/+P/5//f/9//z//P/
9P/1//j//P/+//f/9//6//r/+f/4//j/+P/5//3/+f/6//v//P/+//v/+v/2//X/9f/4
//v/+//5//n/+v/6//r/+v/9//v/+P/4//r/+v/4//b/9f/z//X/+f/5//n/+P/6//r/
+v/3//f/9P/2//r/+v/2//T/9P/0//T/9P/3//j/+f/6//z//v8AAAIABQAGAAcACAAG
AAQAAgAAAAEAAgADAAQABgAIAA0AEwATABUAEwATABQAFAAVABYAFAASABAAEAARABEA
EgANAAwABwAGAAYABQADAAMABAD8//j/+P/5//j/9f/1//f/9//3//f/9//3//n/+f/4
//j/9//3//f/8//x//H/7//r/+7/8//0//T/8v/y//T/9v/2//b/9v/0//X/8//x/+//
8P/y//f/8f/v//D/7//x/+//7//0//j/+//5//X/9f/z/wEAHQAvADcARwBgAHgAgQB7
AGQASwBCAEcASwBJAEUARAA+ADAAIwAhACQAJAAjACEAHgAVAAsABgAEAAQA/v/6//n/
+//9//7/+v/6//r/+v/3//b/9v/2//r/+//6//v/+//5//X/8v/z//T/9//4//j/9//3
//f/9f/1//b/9//3//b/9v/2//n/+f/4//j//P/+//z//P/7//r/9//2//r//P/9//7/
AAAAAAIAAgADAAIA/f/8/wMAAwABAAMAAwADAAMABQAMAAYABgAGAAoADAALAAgACwAR
AA8AEAARABQAEwASABIAFgAXABQAEwAWABgAGgAbAB0AIAAhAB8AIAAgACAAJQAoACkA
KwApACcAJQAlACcAJQAnACwAKwApACgAKAArACsAKgAqACwALAApACUAIgAiACYAJgAf
ABwAHAAfABwAGgAbABwAFwAUABIADgAMAAwADAAOAA4ADwAPAA8ACwAMAAsACgAJAAwA
DgAPAAkACAAJAAUAAAABAAQABgAIAAgACAAEAAUABgAGAAcABAADAAMAAgAHAAgACAAJ
AAsACwALAAsACQAIAAgABwAHAAgACQAJAAkACAAHAAQABgAFAAgACgALAAsACgAFAAMA
BwAFAAEAAQABAAMAAwAFAAYABgAFAAIAAQAAAP//AQAEAAQAAQADAAQABAAFAAQABAAD
AAIABAADAAMABQACAP///v/9/wAAAgADAAAABAAEAAMAAQAAAP///v/7//3//v8BAP7/
/P/7//n/+P/5//r/+//9//z/+//6//v//v/9//7////9//3///////3//v8BAAMAAgAB
APz/+//9//3///8CAP//9//2//j/+//7//v//P/+////AwD///v/+//7//z/AQAEAAQA
BwD///7//f/5//n/+//+/wAA/v/+/wEA///8//z//v/+/////v/+//3/+///////////
/wAA///+//v/+//4//r//P/8//7//v8AAAAAAAAAAP///v/9//z//v/+//7//v/+//7/
/v/+/wMABgAJAAwACgAIAAYABAAEAAQABAAEAAcACAAMABEAFQAXABUAFQAUABQAFQAW
ABoAGgAaABwAGgAZABkAEwAPAAkABwAGAAcABQAFAAYAAgAAAAIABQACAP3/+//7//3/
/f/9//3/+f/7//v/+v/3//X/9P/z//L/8//2//f/8//2//v//P/4//T/8v/y//T/9P/0
//T/9v/5//n/+f/1//T/9P/3/+//8f/2/+//5//r/+//9P/2//X/+f/5//H/8f8FAB8A
LwAzAD8AWABuAHkAdwBwAGUAUABHAE0ATQBHAEQAQAAyACcAIwAkACAAIQAnACQAGwAR
ABAACAD+//7/+v/5//v//f/+//v/+v/5//j/9//2//b/9v/4//n/+P/5//r/+f/2//T/
9P/0//b/9v/0//H/7//t//D/8f/z//X/9//2//b/9v/2//X/8//y//b/+P/2//b/+v/6
//j/+P/+/wAAAQACAAAA/v/+//z//P/8//j/+P///////f///wAAAQACAAUADQAIAAkA
CgAMAA4ADQAKAAsADwALAAoADAAQABAAEAATABgAGgAYABgAGgAbABwAHgAhACUAJwAl
ACYAJgAmACcAKAAnACcAJwAnACcAKQAqACcAKAAsACoAKQApACoAKgApACcAJgAkACQA
IQAdABoAGgAeAB4AGQAWABYAGQAUABIAEwAUABAADgANAAoAAwACAAEAAgAEAAUABQAF
AAEAAgABAAAA/v8AAAEAAQD//wAAAwABAPr/+//+/wAA///+//3/+P/5//r/+v/7//3/
/f/+//7//f/8//r/+f/5//n/+f/5//n/+P/4//f/9f/2//f/9//4//j/+P/2//f/9f/3
//j/+//9//7/+//9/wEA///7//j/9//4//f/9v/2//X/8//x//H/8f/x//L/9v/3//X/
8v/y//H/8f/0//T/8//y//L/8f/x//P/9f/z//P/8//1//b/9v/y//P/8v/w/+3/8P/x
//L/8f/x//L/9f/y//P/8//y//L/9P/2//j/+//3//X/8//z//X/8//z//P/8f/x//P/
8//y//L/9P/1//T/8//u/+3/7//v//H/9P/1/+//8P/0//L/8f/w//D/7//v//L/7f/v
//H/8//2//P/8v/u/+3/7//0//n/+//1//P/8v/w/+z/7P/v/+3/7f/u//H/8v/z//L/
8v/x//L/9//4//n/+f/6//n/+P/4//n/9//6/wYAAgD6//b/+f/6//v//P/+/wEABQAH
AAoACQAKAAoADAANAA4AEAARABIAFQAWABMAEwANAAoAAwACAAIAAAD7//j/9v/w/+//
8v/2//T/7//t/+3/7f/r/+v/6//p/+7/7//v//D/7v/t/+z/6f/r/+3/7f/m/+X/6P/n
/+T/4v/i/+T/5v/n/+j/6f/q/+z/6//q/+X/5//o/+z/6//p/+T/2//d/+H/3//c/97/
5f/t/+//7//r/+v///8hADMAOQBMAGwAgwCBAG4AWwBMAEEAPwA9ADUAMgAuACIAGwAf
ABYADAARABUAFAANAAMA+v/4//z//v/4//H/7//t/+r/6v/q/+r/6v/q/+r/6//s/+z/
6//o/+f/6v/r/+r/6v/n/+b/5//m/+T/4//j/+P/5f/n/+r/7f/p/+b/5P/i/+X/5//o
/+r/6//s/+n/6P/p/+j/5f/k/+j/6v/r/+z/7f/u//H/8v/0//T/8P/w//L/8f/u/+//
8v/z//T/9//8//b/9v/2//n//P/8//r//P8BAP7//v/+/wIAAgACAAYADAAPAA4ADAAO
AA8AEAAPABEAFAAVABYAGAAZABoAGAAYABYAFQAYABsAHgAjACEAHQAdACAAHwAdABwA
HAAhACEAIAAgACAAIAAdABkAFAAUABgAGAARAA4ADgARAAwACgALAAwABgAEAAMAAAD9
//7///8CAAIAAQD///3/+P/6//r/+v/7/wAABAAHAP//+v/3/+//7f/x//f//P/8//z/
/P/4//b/9v/1//X/9//3//j/+P/6//r/+f/5//j/9//2//X/9v/2//f/9//1//b/9//3
//r/+v/6//j/9v/z//T/9P/2//f/9//z//X/+f/3//P/8//z//X/9f/y//L/8f/v/+7/
7//w//H/8v/2//f/9f/y//L/8f/x//D/8P/v/+7/7v/t/+3/7//x/+//7//v//H/8v/y
/+7/8//0//T/8//x//H/8f/v/+7/7v/w/+z/7f/t/+z/7P/u/+7/7v/v//H/8f/x//P/
8P/t/+z/6//p/+n/6//r/+n/6v/t/+//7//v/+v/6//q/+n/6v/s/+z/5f/l/+j/6//r
/+v/7P/q/+v/7//r/+v/6//r/+z/7v/u/+v/6//n/+r/7f/t/+3/7f/u/+7/6v/o/+n/
5f/k/+T/5v/m/+f/5v/m/+X/5f/p/+n/6f/o/+r/6v/q/+r/6//p/+z/5v/o/+r/6P/p
/+r/6//s/+z/7P/s/+z/7//w//H/8v/0//b/+P/6//z//P/8//z//v8BAAUABwAHAAUA
BQAEAAIAAwAEAAYABAAEAAYABgAGAAcAAgAAAPr/+P/3//T/9P/2//n/+P/2//j/+//4
//D/7f/s/+v/6f/p/+n/5//r/+v/6v/q/+v/6//r/+n/6f/r/+v/5P/m/+r/6v/o/+j/
6P/q/+z/6v/q/+r/6v/w//H/8v/v/+7/7v/x/+//4//i/+f/5f/b/9//5v/o/+3/8//3
//P/6f/t/wMAGQApADsATABgAG8AbwBoAFkAQAAzADkAPwA/ADQAKAAkAB0AGQAiAB4A
DwANAA4ACwAHAP7/+P/2//L/8P/u/+//8P/w/+z/7P/s/+z/7f/s/+z/7P/u/+//7v/v
/+//7//t/+z/7v/u//D/8P/v/+3/7P/r/+j/5//n/+f/6f/q/+z/7v/v/+//7v/u//D/
8v/w//D/8f/w/+3/7P/x//L/8v/y//L/8v/0//T/+P/4//T/9P/4//f/9P/1//b/9//4
//v////4//f/9v/5//z//P/6//z/AQD+//7/AgAIAAoADAAKAA4ADwAMAAwADgAPABAA
EAARABMAEwATABQAFAAUABgAGgAaABsAGAAXABYAFwAYABUAFgAaABsAGwAcAB4AHwAf
AB4AHgAeAB4AGwAXABMAEgAVABQAEgAQABEAFQAOAAoACQAIAAYABgAHAAYAAwAEAAUA
CAAEAAEA/f/5//f/+v/7//z/+P/6//v/+//5//r//f/7//r//f8CAAYABAACAAAA+v/4
//j/9//3//n/+f/6//r/+v/6//n/+f/7//v/+//7//7//v////////8AAAEAAQD///7/
/f/6//f/9f/3//j//P/9//3/+f/6/////v/7//f/9//5//n/9//4//j/9//3//n/+//9
//z//v/9//n/+P/4//f/9//2//b/9f/0//T/8//z//X/9//1//X/9f/3//j/+P/0//j/
+P/3//X/9//3//f/9f/z//T/9//0//b/9//3//j/9//2//X/9f/1//X/9f/3//X/8//z
//P/8//z//X/9f/y//L/9P/1//f/9//z//P/8//z//X/+P/7//X/9v/6//n/+f/5//r/
+P/3//n/8//y//P/9P/2//n/+v/4//n/9v/4//r/+f/5//n/+v/6//X/9P/2//P/8P/w
//L/8v/z//T/9v/3//X/9//1//P/9v/4//j/+P/1//X/8v/0//b/9P/y//b/9f/0//P/
8v/0//T/9P/0//f/+P/5//r/+f/4//f/9v/4//r//P/+//z/+v/4//b/+P/4//j/+P/6
//z//v8AAAAAAAAAAAAAAgACAAIAAgAHAAsADQAPAAsACwAKAAoADQAQABQAFgAVABYA
FQATABIACwAHAAEAAQACAAEA///+//7/+v/4//z////8//f/8//x/+//7f/w//H/8P/z
//P/8v/y//H/8f/x/+//7//w/+//5//o/+3/7v/t/+z/6//s/+3/7P/t/+7/7//z//H/
8f/t/+z/7v/p/+v/9//2/+X/3f/l/+X/5v/q/+n/5//n/+f/6//9/x0AKwAtADkAVgBw
AHcAcwBoAEsAMgA1AD0AOwA5ADQALAAmAB8AGQAeACQAHQATABQAEQAFAP7/+v/2//T/
+P/z//P/8//y//L/8v/y//L/8f/w//D/8P/v/+//7f/t/+z/6//o/+b/6P/q/+7/8P/u
/+3/7f/t/+3/7f/u/+//8f/w//D/8P/v/+//7v/u/+//8P/t/+z/8f/y//H/8v/0//T/
8//y//L/8v/0//T/+P/4//T/9P/7//v/+f/7//r/+f/4//n//P/2//b/9v/7//7//v/8
////BQADAAQACAAMAAwADAALABAAEgAQAAwADgAPABAADgAPABEAEQAUABYAFwAYABwA
HgAeAB8AIAAhACIAJQAjAB8AHwAiAB8AHQAcABwAIQAhACAAIAAgACAAHQAZABYAFgAa
ABoAEwAQABAAEwAQAA4ADwAQAA0ADAAMAAoACAAIAAgACgAGAAMA///7//v//v///wAA
/P/+/////////wAAAwABAPv//f8BAAQABAAEAAQAAAD9//z/+v/5//v//f8AAAIAAgAA
AP3/+//8//3//v///////v/+//3///8AAAEAAQACAAIAAgAAAP///f///wAAAQABAAAA
+//9/wEA///7//v/+//9//3//v8AAAEAAQD8//n/9v/z//f//P/+//3//f/+//7////+
//7//f/8//3//f/+/wEA///7//n/9//4//j/9//y//n/+v/6//n/+//7//v/+f/8//7/
AgAAAP3/+//4//b/9v/2//b/9//5//n/+f/7//3/+//7//v/+f/5//v/+//2//b/+P/5
//v//f/7//3/+v/5//r//P/9//f/+P/8//z/+//6//r//P/9/wEA/f/6//n/+P/4//n/
+v/4//n/9f/4//v/+//5//n/+v/6//v//P8AAP///P/8//7//v/5//b/9P/x//T/+f/6
//v//v8AAAAAAAD6//n/9f/2//z/+P/2//j/+v/6//r/+v/6//r/+v/6//v//P/9//7/
AAACAAQABgAJAAoACwAMAAsACgAJAAgACwAPABEAEwARABEAEAAQABMAFAAWABYAFgAY
ABgAFwAUAA0ACQADAAUABgAFAAMAAQAAAPv/+P/7/////f/5//b/9f/0//P/9v/3//b/
+f/1//L/8P/t//L/9f/2//n/+f/3/+7/7v/1//b/9f/0//P/9P/1//T/9v/2//b/+f/3
//f/8//y/+z/7//x/+3/7P/v/+//6f/r//b/+v/1//X/9f/x//P/AwAdACkAKwBFAGYA
dAB1AHMAbgBfAFAATwBTAE0ASQBEADgAMAAtACUAIAAiAB8AHwAcABUAEQASAAwA+v/4
//r/9//3//f/9v/2//j/+v/8//j/9v/1//T/9f/1//P/8//2//f/9v/2//T/9P/2//b/
9v/1//X/9f/3//f/+P/5//v/+v/6//r/+f/5//j/+P/3//j/9f/0//f/+P/3//j//f/+
//7//v/9//z//f/8//3//P/3//b//v////7/AQD+//3//P/9/wQA/v/+//7/AwAGAAYA
BAAFAAkABQAEAAcADAANAA4ADAAQABEADgAKAAoACQAIAAwADwATABUAFQAWABYAFgAY
ABoAGgAbABoAGQAYABkAFwATABMAFgAXABcAGAAaABoAGQAXABYAGQAaABgAFQAPAA4A
EQAQAA0ACgAKAA0ACgAIAAkACgAFAAQABAACAPv/+v/5//r/+//7//r/+f/0//b/9v/2
//f/+v/8//3/+f/4//n/9f/u/+//8v/0//b/9v/2//L/8//0//T/9f/z//P/9P/0//L/
8P/t/+v/7//x//P/9f/1//T/9P/z//P/9P/1//X/9f/0//P/8P/w/+//8v/0//X/9f/0
/+//7//z//H/7f/r/+v/7f/t/+//8P/w/+//7//v/+//7//v//L/8v/v/+z/7P/r/+v/
7v/u/+3/7P/s/+v/6//t/+3/6//r/+v/7v/u/+3/6P/u//D/8f/x/+7/7f/s/+n/5//o
/+v/6P/r/+3/7v/w/+3/7P/r/+v/6f/p/+n/6//p/+f/5//n/+j/6f/s/+3/6v/q/+z/
7f/t/+3/6f/p/+b/5f/m/+j/6f/j/+T/6P/r/+v/6//s/+v/6//u/+n/6f/r/+3/8P/t
/+z/6P/n/+P/5v/p/+n/6f/p/+r/6v/p/+r/7v/t/+r/6v/s/+z/7P/s/+3/7f/p/+v/
6f/n/+r/7P/s/+z/7P/v/+//9P/8//j/9P/2//b/9v/2//b/+P/4//j/+P/8/wEABAAH
AAQAAwABAAAAAQACAAQABAACAAQABAADAAUAAQAAAP3/+v/6//j/9f/z//L/7f/q/+3/
8f/v/+v/5v/l/+T/4//l/+X/4//l/+P/4v/i/+H/4//j/+H/4f/h/+H/2v/c/+L/4v/g
/97/4P/i/+T/5P/i/+L/4v/l/+X/5f/h/+D/4v/h/9//3//e/9f/1f/V/9f/3P/i/+P/
4//h/93/3//t/wEAFQApADsATABiAHcAewBwAF0ASAA3ADMAMQAxAC4ALgAiABUADQAK
AAwAEwAVABAACQADAPj/8P/w//T/9v/v/+3/6//o/+b/5v/m/+b/4//i/+L/4v/l/+X/
4//j/+X/5f/j/+L/4//k/+f/6P/n/+X/5P/j/+P/4//k/+X/4v/g/9//3v/i/+P/4//k
/+n/7P/r/+z/7f/s/+n/6P/q/+r/6f/o/+v/7P/v//D/8v/y/+7/7v/x//H/7//x//D/
7//u/+//9v/w//D/8P/2//r/+//6//v////7//r//P8AAAAAAAABAAYACAAGAAQABgAH
AAgACQALAA4ADwATABYAGAAaABkAGgAZABkAGgAbABwAHwAcABcAFgAYABgAFwAXABgA
HQAdABwAHAAeAB4AGwAXABIAEgAWABYAEQAOAA4AEQAMAAoACwAMAAgABgAFAAIAAAAA
AAAAAgAAAP///f/7//f/+P/3//b/8v/0//X/9f/z//T/9//1//L/9f/6//7//P/6//j/
8v/0//T/8//z//T/9f/3//j/+P/4//f/9//1//X/9f/1//f/9v/2//X/8//0//X/9f/0
//T/9P/y//T/8//2//j/+f/5//j/8//x//X/8//v//D/8f/0//X/9P/0//P/8f/v/+//
7//v/+7/8P/v/+v/7f/u/+7/7//y//L/8f/w/+7/7f/t/+//8f/x//P/9f/1//T/8v/s
/+7/7v/t/+v/7f/v//H/8f/u/+7/8P/s/+v/6//q/+r/7P/s/+z/7f/v/+//7//x//H/
7//v/+//7v/t/+7/7f/r/+z/7//x//D/7//q/+n/6v/r/+7/8v/v/+f/5v/o/+z/7f/u
//D/8P/x//X/8f/u/+3/7P/s/+n/6P/k/+P/4//o/+3/7//s/+v/6//q/+f/5v/o/+X/
5f/m/+n/6v/r/+r/6v/p/+b/6f/o/+f/6v/s/+z/7P/o/+f/4//k/+j/6v/u//D/8v/y
//L/8v/0//T/9P/0//f/+P/5//r//P/8//z///8CAAMABAABAP///v/+////AgAEAAQA
BAAEAAQAAwADAP///v/7//z/+f/0/+7/6v/r/+j/5//q/+3/6v/l/+P/5f/l/+X/5f/l
/+P/5f/l/+T/5P/j/+P/4v/f/97/3//g/9r/3f/i/+T/4v/g/+D/3//g/9//3v/g/+D/
4//j/+X/4f/g/+D/5//p/+H/2v/b/93/2//d/+b/7v/n/+H/4//l/+X/7f///xcALQA/
AEgAVgBpAG8AbgBjAD4AKwA1ADsAMQAsACoAJAAZABEAEAASABEAEwAUAA0A///0/+7/
8v/y/+r/6f/p/+n/6P/o/+j/6P/o/+n/6v/s/+7/7P/r/+j/5//p/+n/5//m/+n/6v/t
/+7/7P/r/+v/6//p/+n/6v/r/+r/6P/n/+b/6f/p/+j/6P/s/+7/7P/s/+7/7v/s/+z/
7P/s/+v/6v/t/+7/8f/y//T/9P/w//D/9v/3//b/+f/2//X/9P/1//z/+P/6//z//f/+
//z/+P/8/wEA/v/+/wMACAAJAAoACAAMAA0ACgALABAAFAAYABUAEwASAA8AEgAUABUA
FgAYABoAGgAbABsAGwAbAB0AHQAZABkAHAAcABsAGwAcACEAIwAkACYAIwAgABoAEwAT
ABQAGQAaABMAEAAQABMADQAKAAoACgAIAAgACQAIAAIAAgACAAQA///9//r/9//3//z/
//8CAPr/+P/1//H/8f/y//X/8//y//X/+v/+//v/+v/5//T/9v/2//X/9f/2//f/+f/6
//n/+P/2//X/+P/7//7/AQD9//r/+P/1//P/9P/1//X/+f/6//v/+v/3//P/8//y//X/
9//4//X/9//7//n/9f/0//X/+P/5//f/+P/4//f/9f/1//X/9f/0//b/9f/x/+//8P/w
//H/9P/0//P/8v/y//H/8f/z//X/8//z//P/8//y//D/6v/x//T/9v/3//X/9f/1//P/
8P/w//L/7v/u/+//7//w//H/8v/z//X/8//z//P/9f/1//P/8//z//T/9f/4//n/9P/y
//L/8f/z//P/7//v//D/8f/0//j/+P/x//H/9P/x/+//7f/s/+7/7//z/+//7v/v//D/
8v/0//T/8f/x//H/9P/3//f/8v/x//H/8P/x//L/9v/1//H/8P/x//D/7f/s/+z/6//q
/+3/7P/r/+7/8P/w//D/7//v/+z/7v/q/+7/7v/0//H/8P/v/+7/7v/u/+7/7v/w//L/
9P/2//X/9P/z//L/9P/0//T/9P/0//T/9P/0//j/+v/8//7//v/+//7//v8BAAIAAwAE
AAQABAAEAAQABgAIAAoADAAOAA4ADgAOAAgABAAAAPz//P/8//z//P/5//j/9//2//T/
9P/0/w==
         </WaveFormData>
      </LeadData>
      <LeadData>
         <LeadByteCountTotal>10000</LeadByteCountTotal>
         <LeadTimeOffset>0</LeadTimeOffset>
         <LeadSampleCountTotal>5000</LeadSampleCountTotal>
         <LeadAmplitudeUnitsPerBit>4.88</LeadAmplitudeUnitsPerBit>
         <LeadAmplitudeUnits>��V</LeadAmplitudeUnits>
         <LeadHighLimit>2147483647</LeadHighLimit>
         <LeadLowLimit>268435456</LeadLowLimit>
         <LeadID>V1</LeadID>
         <LeadOffsetFirstSample>0</LeadOffsetFirstSample>
         <FirstSampleBaseline>0</FirstSampleBaseline>
         <LeadSampleSize>2</LeadSampleSize>
         <LeadOff>FALSE</LeadOff>
         <BaselineSway>FALSE</BaselineSway>
         <ExcessiveACNoise>FALSE</ExcessiveACNoise>
         <MuscleNoise>TRUE</MuscleNoise>
         <LeadDataCRC32>122726033</LeadDataCRC32>
         <WaveFormData>
5v/m/+b/5v/k/+T/5P/k/+T/5P/k/+T/5P/k/+T/5P/m/+b/5v/m/+T/5P/k/+T/5v/m
/+b/5v/l/+T/4//i/+D/4P/g/+D/4P/g/+D/4P/i/+L/4v/i/+L/4v/i/+L/4P/e/9z/
2v/Z/9j/1//W/9T/1P/U/9T/0v/S/9L/0v/Q/9D/0P/Q/87/zv/O/87/0P/Q/9D/0P/O
/87/zv/O/9H/0v/T/9T/1//Y/9n/2v/b/9z/3f/e/97/3v/e/97/3v/e/97/3v/h/+L/
4//k/+L/4v/i/+L/4v/i/+L/4v/i/+L/4v/i/+T/5P/k/+T/5P/k/+T/5P/k/+T/5P/k
/+T/5P/k/+T/5//o/+n/6v/q/+r/6v/q/+v/7P/t/+7/8P/w//D/8P/y//L/8v/y//P/
8//y//H/7f/q/+j/5v/l/+T/5P/j/+P/5P/k/+T/5f/k/+P/4v/g/+D/4P/g/+D/4v/j
/+T/5//o/+z/7P/q/+r/6v/p/+n/6v/q/+r/6//s/+7/7//t/+3/7f/t/+3/7f/t/+z/
7v/v/+//7//t/+z/7P/s/+z/7P/s/+z/7v/v//D/8P/w//D/8P/w/+3/7f/x//X/+P/8
//v/8//x//P/8v/v/+v/7f/z//L/5//b/9L/zv/S/9f/1//U/87/xP/C/8f/yP/I/8v/
yf/G/8f/zP/Q/9f/4P/k/+n/8P/y//H/7//0//f/+f/5//n/+f/6//v//P/9//v/+//7
//r//P/8//7//v/7//r/+v/7//3//f/9//7//////wAAAQABAAEAAQABAAEAAQABAAEA
AwADAAMAAwABAAEAAQABAAQABAACAAIAAwAFAAUABAACAAIAAgACAAMABAADAAQACAAI
AAgACAAGAAYABgAGAAYABQACAAEAAwAEAAQABAAFAAYABwAIAAcABwAIAAgACgAKAAoA
CgAIAAcABgAEAAUABgAHAAgACAAIAAgACAALAAsACwAKAAsADAANAA4ADAALAAkACAAK
AAoACAAIAAkACQAIAAgACQAJAAkABwAIAAgACAAIAAcABwAHAAgACAAHAAcABwAHAAgA
CQAJAAgACAAJAAkACQAJAAkACAAIAAgACQAJAAcABwAIAAgACAAJAAoACwAIAAgACgAK
AAwADAAMAAsACwALAAsACwAJAAkACQAJAAsACwALAAsADQAOAA4ADgANAAwADAAMAAwA
DQANAA4ADgANAA0ADAAOAA4ADwAPABEAEQARABEADwAQABAADgAQABAAEAAQABIAEgAR
ABEADQANAA4ADgAPAA8ADwAOABAAEAAQABAAEwATABMAEwARABEAEQARABIAEgATABUA
FAATABIAEQATABMAEwATABIAEQASAA8AEAARABIAEgATABQAFQAVABMAEwASABEAEwAV
ABUAFQAQAA8ADwAQAA0ADgASABEADgAOAA4ADgAOAA4ADgAOAA0ACwAKAAsADQAMAAwA
DAAMAA0ADQANAA0ADgAOAA0ACwAMAAwADAAJAAkACgAKAAwADQANAA0ADwAPAA4ADgAO
AA4ADQANAA8ADwAQABAADgAOAA4ADgARABIAEwAVABQAFAAUABQAFwAWABcAGQAfAB0A
GwAcAB4AHgAeAB4AHQAdABwAGwAYABYAFQAUABMAEgASABEAEQASABIAEgAPAA4ADQAM
AA4ADgAOAA4ADAAOAA8AEAASABQAGQAaABkAGAAXABUAEwAUABQAFAAWABYAFwAXABUA
FQAVABUAFwAXABcAFgAYABkAGQAZABYAFgAXABgAGAAYABgAGAAZABkAGQAYABoAGgAa
ABoAGQAXABsAIQAmACAAGwAbABsAGQAaABkAGQAbAB8AHgAVAAUA9P/s/+r/6f/t/+7/
6P/i/+D/3//e/9z/2//b/9r/2f/c/+D/5f/s//T/+/8AAAQACQAJAAoADQANAA0ADQAN
AAwADQAOAA8ADQANAA0ADAAMAAwADgAOAA4ADgAPABEAEgARABAAEAASABEAEQARABEA
EQARABEADwAPAA8ADwAPAA8ADwAPAA8ADwAPAA8AEgASABAAEAAPABEAEQAQABAAEAAQ
ABAAEgASABAAEAASABIAEgASABEAEAAPAA4AEQARAA8ADwARABIAEgASABIAEgASABIA
EQARABIAEgATABQAFQAWABQAEwASABAAEwAUABUAFgAUABQAFAAUABMAEwATABIAEgAS
ABIAEgARABEAEAAQABAAEAAOAA4AEQARABAAEAARABEAEQAPABAAEAAQABAADQANAA0A
DgAMAAsACwALAAsADAANAA0ADAAMAA0ADQANAA0ADQAMAAoACgALAAsACQAJAAoACgAH
AAcABwAHAAgACAAKAAoACgAKAAoACQAHAAcABwAHAAkACQAJAAkACwALAAsACwAKAAoA
CQAIAAcABgAGAAYACAAJAAkACgAKAAkACQAIAAgACAAJAAkACQAJAAkACQAJAAoACgAI
AAcABgAFAAQABQAGAAYABwAGAAcACQAKAAoACQAIAAYACAAIAAgACAAHAAcABwAHAAUA
BQAFAAUABQAEAAQABQAFAAUABQAFAAUABQAFAAUABQAFAAcABQAHAAcABwAGAAgACAAI
AAcABQAFAAQAAwAGAAcABgAFAAMAAwAEAAYABQAGAAoACQAHAAYABQAEAAQABAAEAAQA
BgAFAAUABwAHAAYABgAGAAUABQAEAAMABQAGAAYABQAFAAYABgAGAAUABQAGAAYABAAF
AAUABQAHAAcABgAGAAgACAAHAAcABQAFAAYABgAGAAYABgAGAAgACAAIAAkACgAKAAoA
CgAKAAgACAAJAAkABwAHAAYABgAGAAYABgAJAAoACwAMAAwADAAMAAwADQAOAA8AEAAO
AA4ADgAOABAAEAAQABAAEAAPAA8ADgALAAgABgAFAAQAAwACAAIAAAD//////v/+//3/
/P/7//z//P/8//z//v/+/wAAAQABAAEAAQAEAAQABAAEAAQABQAFAAYABgAEAAQABAAF
AAMAAwADAAMAAQABAAEAAQACAAIAAwADAAMAAgACAAMAAgACAAIAAgAAAAEAAQABAAIA
AgACAAIAAgADAAUABwALAAwACgAHAAUABwAFAAYABwAJAAsACwACAO//3//Y/9b/2P/V
/8//yP/C/8L/xP/F/8b/yP/L/8n/xv/N/9T/2P/d/+b/7v/1//b/+P/7//3//v//////
///////////////////9//3//f/8//3//v8BAAIA///+//7///////////8AAP7//f/9
//3////////////9//3//f/9//3//f/9//3///////////////7/+//6//3///////7/
/v/+//7//v/8//z/+v/6//z//P/8//z//P/8//z//P///////f/9//3//v/+//7//P/8
//z//P//////AAAAAP7//v/+//7//////////v/+//7//v/+//7//v/+//7/AQABAAEA
AAD+//7//v/+//3//f/8//z//P/8//r/+v/7//v/+v/6//n/+f/5//f/9v/2//b/9v/z
//P/8//0//T/8//z//P/8P/w//D/7//u/+7/7//v//H/8f/x//D/7v/u/+//7//t/+3/
7v/u/+v/6//r/+v/6P/o/+r/6v/q/+r/6v/p/+n/6f/p/+n/5//n/+f/5//o/+n/6v/r
/+n/6v/q/+r/6f/o/+j/6P/m/+f/5//o/+j/5//n/+b/5v/m/+f/5//n/+f/5//n/+X/
5v/m/+T/4v/i/+L/4v/i/+L/4f/h/+H/4f/i/+L/5f/l/+X/5P/i/+L/4v/i/+H/4f/h
/+H/4//j/+P/4//j/+L/4v/j/+H/4f/h/+H/4f/h/+H/4f/f/9//4f/f/+H/4f/h/+D/
3//e/93/2//c/93/3f/d/97/3//e/93/3P/d/9//4v/f/+D/5P/j/+D/4P/g/+D/3v/e
/97/3v/e/93/3f/f/97/3P/b/9r/3P/d/93/3f/b/9z/3P/b/9v/3P/c/9z/3f/d/97/
3v/b/9v/2v/Z/9r/2//b/9z/3P/c/9v/2//b/9v/3P/c/9z/3P/c/9z/3v/e/97/3//f
/97/3f/c/9z/2v/a/9v/3f/f/+H/4P/g/+D/4P/g/97/3v/e/97/4P/g/+D/4P/e/97/
3v/e/+D/4v/k/+b/5P/k/+T/5P/m/+b/5v/m/+b/5f/l/+T/5f/i/+D/3//c/9v/2v/a
/9n/2f/a/9r/2v/Z/9j/1//U/9T/1P/U/9b/1v/Y/9n/2v/b/9z/4P/g/+D/4P/g/+H/
4f/i/+L/4P/g/+D/4f/h/+H/4f/h/9//3//f/9//3//g/+L/4//i/+D/3//f/+L/4v/i
/+L/5P/l/+X/5f/k/+T/5P/k/+T/4//l/+X/5//s/+z/6//n/+X/5//q/+f/5f/r//P/
7v/f/9P/zP/E/8D/wf/H/8b/wP+4/7r/vf++/77/v/+//7r/vf/A/8L/xf/M/9T/3f/k
/+r/6//r/+7/7f/u/+//8P/x//H/8f/x//H/8//z//P/8v/0//T/9v/2//P/8v/y//P/
8//z//P/9P/y//H/8f/x//L/8//0//X/9v/3//j/+f/4//f/9v/1//f/9//3//f/+v/6
//j/+P/7//3//f/8//r/+v/6//r/+v/6//j/+P/8//z//P/8//7//v/+//7///////3/
/f/8//z/+//6//v//P/9//7/AQABAAIAAgAAAAAAAAAAAP3//f/9//z//P/8//z//P/5
//j/9//2//b/9f/0//L/9P/0//T/9P/x//H/8P/w//L/8v/w//D/8f/x//D/8P/x//H/
8f/v/+7/7v/u/+7/7//v/+//8P/w/+//7//v/+z/7P/s/+v/6v/q/+v/6//u/+//8P/w
/+z/7P/t/+3/7v/v//H/8v/z//P/8//z//H/8P/x//D/7v/u/+7/7f/u/+//8P/x//H/
8f/x//H/8f/x//H/8f/z//T/9P/0//P/8v/y//L/8P/x//H/8v/0//P/8//y//P/9P/2
//f/+f/5//n/+f/3//j/+P/2//X/9P/z//L/7//u/+z/6//q/+v/7f/u/+3/7f/t/+z/
6//q/+n/6P/r/+3/7//x//T/9f/2//f/+f/4//j/+f/5//n/+f/5//v/+//7//v//f/9
/////f/7//v/+//6//z//P/8//v//f/9//z/+//5//n/9//1//L/8//1//j/9//4//z/
+//8//z//P/8//v/+v/5//j/+v/5//n/+//9//z//P/8//z//f/9//3//P/8//v/+f/8
//7///8AAP7//f/9//z//f///wAAAQAAAP///f/8//z//P/7//v//f/9//7//v8AAAAA
AAAAAP7//v/+////AAAAAAAAAAABAAAAAQADAAkACQAHAAYACAAIAAgACAAFAAUABAAD
AAIAAAD///7////+//7//f/9//7//v/+//3//P/7//r/+v/6//r/+v/5//r/+v/6//3/
/v8CAAIAAAAAAAAA//8BAAIAAgACAAMABAAGAAcABQAFAAUABQAHAAcABwAGAAUABQAE
AAMAAwAEAAYACAAKAAoACgAKAAoACQAIAAYABwAIAAkACgANAA0ADQARABQAFgATAA8A
DwATABIADwAPAA8AEQASAA0A///0//D/7v/t/+v/6v/o/+T/4P/h/+L/5P/l/+H/2P/b
/+D/4v/l/+z/9v///wQABgAJAA8AEgAVABMAEwATABMAEgATABQAFQAXABcAFwAWABQA
FAAWABYAFgAWABcAGQAaABkAGAAYABgAFwAXABcAGAAZABoAGwAaABkAGAAXABgAGQAa
ABsAHQAdAB0AHQAcABwAGgAaAB0AHwAfAB4AHgAeAB4AHgAeAB4AHAAcAB0AHAAbABoA
GwAcAB0AHgAfAB8AHQAdAB0AHgAeAB4AHAAcABwAHAAdAB0AHgAeACAAIAAgACAAHwAf
AB8AHgAcABwAHAAcABwAHAAcABwAGwAbABsAGgAcABwAHAAcABkAGQAYABgAGAAYABYA
FgAZABkAGAAYABcAFwAXABUAEgASABIAEgATABMAEwAUABIAEQARABEAEAAQABAADwAO
AA4ADwAPABEAEQARABAADAAMAA0ADQAOAA8AEQASAA8ADQALAAkACQAKAA0ADgAOAA4A
DgANAA0ADQANAA0ADQANAA0ADQAPAA8ADwAPAA4ADgANAAwADQAMAAwADAAMAA0ADQAO
AAwACwALAAoACAAIAAkACQAJAAkACQAJAAkACgAKAAgACAAIAAgACAAIAAgABwAHAAcA
BwAIAAgACwALAAsACgAIAAgACAAIAAcABwAHAAcABgAFAAQAAwAEAAQABQAHAAcABwAH
AAcABwAHAAcABwAFAAUABwAFAAUABQAFAAQABAAEAAQAAwAFAAUABAADAAMAAwABAP//
/P/9////AgD//wAABAADAAIAAgACAAIAAgACAAIAAgACAAEAAQADAAEAAAAAAAAAAgAD
AAMAAwAFAAYABgAFAAMABAAEAAQABQAFAAYABgAEAAUABQAFAAcABwAGAAYABAAEAAMA
AwAFAAUABgAGAAYABgAGAAYACAAIAAgACQAKAAoACgAKAAwACgAKAAsACwALAAsACgAK
AAoACgAKAAsADAANAA4ADwAQABEAEgATABQAFQAWABYAFgAWABYAFwAXABYAFQAQAA4A
DQAMAAkACAAIAAcABwAIAAgACAAHAAYABQAEAAQABAAEAAQABQAIAAoADAANAA4AEgAS
ABAAEAAQAA8ADwAQABAAEAAQABAAEQARABEAEQARABEAEQARABEAEAANAA0ADAALAAgA
CAAJAAoACAAIAAgACAAKAAsADAAMAAwADAAMAAwACQALAA8AEQASABQAEwAPAA0ADwAU
ABUAEwATABcAEAADAPf/7P/k/+L/4//h/9r/1P/O/8z/0f/U/9T/0//T/9b/2f/g/+L/
4//s//b///8GAAgABwAJAAoADQANAA0ADQANAAwADQAOAA8ADwAPAA8ADgAOAA4AEAAQ
AA4ADgAPABEAEQARABEAEgAQAA8ADwAPAA0ADQANAA0ADgAPABAAEQARABEAEQARAA8A
DwAPAA8ADgAOAAwADAAPABEAEQAQABAAEAAQABAAEAAQAA4ADgAOAA4ADgAOABAAEAAQ
ABAADwAPAA0ADQAPABAAEAAQAA4ADgAOAA4AEAARABMAFAASABIAEgASABEAEQARABAA
EAAQABAAEAASABIAEgASABUAFQAVABQAEwASABEAEAARABEAEAAQABIAEgAQABAAEQAR
ABAAEAAPAA8ADwANAA4ADgAOAA4ADQANAA0ADgANAAsACgAJAAoACgAKAAkACAAIAAkA
CQAHAAcABwAGAAYABgAHAAcABQAFAAYABgAHAAcABwAHAAgACAAKAAoACQAIAAcABQAF
AAUABQAFAAUABQAFAAUABQAFAAUABQAEAAQAAwACAAIAAgADAAQABAAFAAUABgAGAAUA
BQAEAAEAAAAAAP//AQABAAEAAQADAAQABAACAAIAAgACAAIAAAAAAP/////+////AQAC
AAEAAQABAAAAAAAAAAAAAAD////////////////////////+//7///8BAAEAAQABAP//
/////////////wEA///////////+/wAAAAAAAP///f/9//z/+//8//3//P/7//n/+f/6
//z/+//8/wAA///9//z/+//6//r/+v/6//r/+v/5//n/+//7//r/+v/6//r/+//7//v/
+v/6//n/9//3//j/+P/4//f/9//4//j/+P/5//n/+f/5//n/+P/4//f/9v/0//P/9f/1
//b/9v/2//b/9v/2//T/9P/0//X/9v/2//b/9v/0//L/8v/z//X/8//z//T/8v/y//L/
8v/z//T/9f/2//b/9v/2//b/9f/0//P/8v/z//T/9f/2//X/9P/z//L/9P/0//T/9P/2
//b/9v/2//f/+P/5//r/+v/6//r/+f/5//j/9//0//L/8f/w/+//7v/u/+3/7f/s/+z/
7P/r/+j/5//m/+b/6P/o/+j/6P/q/+v/7P/t//D/9P/0//T/9P/0//P/8//2//b/9v/2
//T/9f/1//X/9f/1//X/9f/1//X/9P/0//f/9//3//b/9v/3//j/+P/4//j/+P/5//f/
9//2//b/+P/2//j///8BAP3///8EAAQA/f/7//n/+//8//3///8BAAMA/v/t/93/1v/U
/9T/1f/T/8j/vv++/8D/w//E/8T/xf/H/8j/zf/U/9r/3f/i/+z/8//2//j/+f/5//r/
+//9//3//f/9//7///8AAAEA/////////v8AAAAAAgACAP3//P/8//3/////////AAAA
AP////////////////////////////////////////7//f/8//v//f/+//3//v/9////
///+//7//v/+//7//v/+//z//P/+//7//v/+//7//v/+//7//v/9//r/+f/7//z//P/8
//z//P/8//z/+//7//z//P/8//z//P/8//n/+f/5//j/9v/2//b/9v/4//j/+P/4//f/
9//3//b/+P/4//j/+P/1//X/9P/0//L/8v/w//D/8//z//L/8v/x//H/8f/v/+z/7P/s
/+z/6//r/+v/7P/s/+v/6//r/+r/6v/q/+n/6P/o/+n/6f/n/+f/5//m/+b/5v/n/+f/
5f/l/+b/5v/n/+f/5//n/+T/5P/m/+b/6P/o/+j/5//m/+X/5P/j/+T/5f/m/+f/5v/l
/+T/4//j/+T/5P/k/+X/5P/k/+T/4v/j/+P/5P/k/+P/4//i/+L/4v/j/+P/4f/h/+H/
4f/h/+L/4v/g/+H/4v/j/+T/4v/i/+H/4f/e/93/3f/c/97/3//g/+D/4P/g/+D/4P/f
/9//3//f/+H/4f/h/+H/4P/e/93/3f/b/9v/2//b/93/3f/d/93/3//f/+H/3//h/+H/
4f/g/9//3v/d/9v/3f/d/9z/2//b/9v/2f/X/9X/1//a/97/2//c/+D/3//d/9z/2//a
/9v/3P/d/97/3f/b/9r/2//b/9r/2v/a/9r/2//b/9v/3f/e/97/3f/b/9z/3P/c/9v/
2//c/9z/3P/d/93/3f/d/93/3P/c/97/3v/d/93/3f/d/97/3v/b/9r/2f/Y/9n/2v/b
/93/3v/e/97/3v/e/9z/3P/d/+H/3f/d/97/3P/c/9z/3P/c/9z/3P/c/93/3v/f/+D/
4f/i/+P/5P/l/+b/5//o/+b/5v/m/+X/4//i/+H/3v/e/93/3P/b/9r/2v/Z/9n/2v/a
/9r/2f/Y/9f/1v/W/9f/2P/Z/9r/2v/b/9z/3f/g/+T/5P/k/+P/4v/g/9//4f/i/+P/
5P/h/+H/4P/f/+D/4f/i/+P/4f/h/+D/4P/i/+P/5P/k/+T/5f/m/+b/6P/o/+j/6f/o
/+f/5f/k/+L/5P/m/+n/6//v//H/8P/w/+//6//n/+n/7P/p/+n/7f/x/+j/2//T/8z/
xv/G/8n/zf/M/8b/vv/A/8P/wv/C/8X/w//A/7//xP/K/8//1v/e/+P/6P/s/+3/6//s
/+//8f/x//H/8f/y//P/9P/1//T/8//y//D/8v/y//T/9P/y//L/8//1//X/9f/1//b/
9v/1//X/9f/3//f/9//3//n/+f/5//n/9//3//f/9//3//f/9//3//n/+v/5//r/+//9
//3//P/6//r/+v/6//r/+v/4//j/+//8//3//v/8//z//P/8///////9//3///8AAAAA
AAAAAAAAAAAAAP////8AAAAAAgACAAIAAgAAAP///v/8////AAABAAIAAAAAAAAAAAAD
AAMAAwACAAAAAAAAAAAAAQABAAAAAAACAAIAAAAAAP/////+//7/AQABAAEA///+//7/
/v/+/////////wAAAgABAAEAAQAAAAAAAAD///7//v//////AQABAAEAAAD8//z//f/9
//////8AAAAA///////////8//z//v/+/wEAAgADAAMAAwADAAMAAwACAAEAAAD/////
////////AgAEAAUABgAFAAQABAAEAAYABwAHAAgABwAFAAQAAgAFAAYACAAJAAgABwAG
AAUABgAIAAkACAAIAAgACAAIAAoACgAJAAkABwAHAAgACAAJAAkACQAIAAgACAAIAAgA
CQAJAAkACQAIAAcABgAFAAQAAgABAAEAAgADAAQABQAHAAcABwAHAAUABQAHAAUACAAJ
AAoACgAIAAgACAAHAAIA///7//f/8f/r/+P/2//V/9P/0v/S/9X/2P/e/9//4P/g/+D/
4P/i/+L/4v/i/+P/4//k/+f/6P/o/+n/6v/r/+3/7v/v/+//8P/w/+//8P/y//P/9P/1
//X/9v/2//T/9f/1//X/9v/3//f/+P/6//r/+f/5//n/+f/6//r//f/+////AAD+//7/
/v///wIAAgACAAIABQAEAAUABwANAA0ACwAMAA4ADgAOAA4AEAAQABAADwARABAADwAM
AAoACQAIAAcABAAEAAMAAwAEAAQABAADAAMAAwADAAQAAgACAAIAAgAEAAUABgAHAAoA
DgAOAA4AEAAQAA8ADwAQABAAEAAQAA4ADwAPAA8ADwAPAA8ADwAPAA8ADgAOABEAEQAR
ABAAEAARABIAEgASABIAEgATABUAFQAUABQAFAAUABQAGQAZABUAFwAgACAAHwAdABkA
FwAWABcAGQAdAB8AHAAXAA0AAAD4//b/9//7//r/9v/u/+r/6f/s/+z/7f/t/+j/5f/o
/+7/9f/8/wQADQAUABgAGQAbABwAIQAfAB8AHwAfAB4AHwAgACEAIQAhACEAIAAgACAA
IgAiACAAIAAhACMAJQAlACUAJgAmACUAJQAlACUAJQAlACUAIwAjACMAIwAlACUAJQAl
ACYAJwAoACkAKgAqACgAKAAmACcAJgAkACUAJgAnACgAKAAoACYAJgAmACYAJgAmACQA
JAAkACQAJgAnACYAJwAnACgAKAAoACgAKAAoACgAJwAnACgAKAAoACgAKAAoACcAJwAn
ACYAJgAmACYAJgAnACgAKQAqACkAKQApACgAKAAoACgAKAAnACcAJgAmACYAJgAkACQA
JQAlACQAJAAnACcAJwAlACQAJAAkACQAIQAhACEAIgAjACMAJAAlACIAIgAiACEAIAAg
ACEAIQAhACEAIQAgAB4AHgAfAB8AHwAfACAAIAAfAB8AHwAfAB4AHgAgACAAHgAeAB4A
HQAfAB8AHwAfAB8AHwAfAB8AHQAdAB0AHQAdAB4AHgAeAB0AHAAcABwAGgAbABsAHAAc
ABsAGwAaABsAHAAeAB8AHQAdAB0AHQAbABwAHAAaABoAGgAaABoAGAAYABcAFwAXABcA
GAAYABkAGQAZABgAGgAaABoAGgAZABkAGQAZABcAFwAXABcAGQAYABgAGQAZABkAGQAZ
ABcAFwAXABcAFwAXABkAFwAVABUAFQAUABQAFAAUABMAFQAVABQAEwAWABcAFgAVABIA
EwAVABgAFAAUABcAFQAUABQAFAAUABQAFAAUABQAFgAVABUAFwAWABQAEwASABQAFQAV
ABUAFQAWABYAFQAUABQAEwASAA8ADwAQABAAEgATABMAEwARABEAEAAQAA4ADgANAA0A
DQANAA4ADgAQABAAEAAQAA8ADgANAA0ADgAOAA4ADgANAAoACQAJAA0ADwARABIAEgAS
ABIAEgAUABQAFAAUABUAFgAXABgAFgAWABUAFQARAA8ACwAIAAcABgAFAAQABgAFAAUA
BgAEAAQAAwACAAMAAgACAAIAAQAAAP//AAADAAQABQAGAAoACgAKAAoACgAJAAkACgAI
AAgACAAIAAkACQAJAAkABwAHAAcABwAHAAYABgAHAAcABwAGAAYABQAGAAYABgAIAAgA
CQAJAAkACAAIAAgACAAIAAcABwAJAA0AEAAUABUAEQALAAkADAAPAA8AEQATABAABQD3
/+b/3P/c/9//3f/a/9D/xv/G/8n/yv/K/83/zf/M/8//1P/a/9//6P/y//v//v8AAAMA
BQAGAAUABwAHAAcABwAGAAcACAAJAAkACQAJAAgABgAGAAgACAAFAAQABAAFAAcABwAH
AAgACgAJAAkACQAJAAkACQAJAAgABwAGAAUABwAHAAcABwAHAAcABwAHAAgACAAGAAYA
BQAFAAMAAAACAAIAAgACAAIAAgAAAAAAAgACAAIAAgAAAAAAAAAAAAMAAwABAAEA//8A
AAAAAAD+//7//v/+/wEAAQACAAIAAQAAAP///v/+////AAAAAP///v/9//z//v/+//7/
/v/////////+//7//v/+//7///////7//v/8//z/+v/6//z//f/9//7//P/7//r/9//4
//j/+P/4//f/9//3//j/9v/1//X/9f/0//T/9P/z//D/8P/x//H/8P/v/+7/7P/s/+z/
7f/t/+v/6f/o/+b/5v/n/+j/6f/p/+r/7f/u/+z/7P/s/+v/6//r/+v/6//r/+v/6//r
/+3/7f/t/+3/7f/u/+7/7v/r/+r/6v/q/+r/6//r/+z/7P/r/+v/6v/p/+j/6P/n/+f/
5//n/+f/5//o/+j/5v/o/+j/6P/o/+r/6v/p/+n/5//n/+j/6P/n/+f/5//m/+T/5P/k
/+T/5//n/+f/5//n/+f/5//n/+f/5v/m/+f/5f/l/+X/5f/n/+f/5//n/+f/5//p/+f/
5f/l/+X/5P/k/+T/5P/j/+P/4//i/+H/4f/h/9//3f/b/9v/3P/e/93/3v/i/+H/3//e
/93/3P/c/9z/3P/c/97/3f/d/9//3f/c/9z/3P/c/93/3f/d/9//4P/g/9//3//g/+D/
4P/d/93/3v/e/9z/3f/d/93/3P/b/9n/2P/a/9r/2f/Z/9j/1//X/9b/1f/U/9P/0v/S
/9L/0v/T/9T/1P/U/9T/1v/U/9T/1f/T/9P/1//Y/9f/1v/V/9T/1P/U/9T/1P/U/9T/
1P/U/9L/0v/S/9L/1P/U/9T/1P/U/9T/1P/U/9X/1v/X/9j/2P/Y/9j/2P/V/9T/0//S
/8//zv/N/8z/yv/K/8r/yv/M/8z/zP/M/8r/yP/G/8T/xv/G/8b/xv/I/8j/yP/I/8j/
yP/I/w==
         </WaveFormData>
      </LeadData>
      <LeadData>
         <LeadByteCountTotal>10000</LeadByteCountTotal>
         <LeadTimeOffset>0</LeadTimeOffset>
         <LeadSampleCountTotal>5000</LeadSampleCountTotal>
         <LeadAmplitudeUnitsPerBit>4.88</LeadAmplitudeUnitsPerBit>
         <LeadAmplitudeUnits>��V</LeadAmplitudeUnits>
         <LeadHighLimit>2147483647</LeadHighLimit>
         <LeadLowLimit>268435456</LeadLowLimit>
         <LeadID>V2</LeadID>
         <LeadOffsetFirstSample>0</LeadOffsetFirstSample>
         <FirstSampleBaseline>0</FirstSampleBaseline>
         <LeadSampleSize>2</LeadSampleSize>
         <LeadOff>FALSE</LeadOff>
         <BaselineSway>FALSE</BaselineSway>
         <ExcessiveACNoise>FALSE</ExcessiveACNoise>
         <MuscleNoise>TRUE</MuscleNoise>
         <LeadDataCRC32>2227250469</LeadDataCRC32>
         <WaveFormData>
+v/6//r/+v/3//b/9f/0//P/8v/x//D/8P/w//D/8P/w//D/8P/w/+//7v/t/+z/7v/u
/+7/7v/t/+z/6//q/+j/6P/o/+j/6P/o/+j/6P/o/+j/6P/o/+r/6v/q/+r/6v/q/+r/
6v/o/+j/6P/o/+b/5v/m/+b/6P/o/+j/6P/m/+b/5v/m/+T/5P/k/+T/4v/i/+L/4v/i
/+L/4v/i/+L/4v/i/+L/4v/i/+L/4v/k/+T/5P/k/+L/4v/i/+L/4P/g/+D/4P/h/+L/
4//k/+T/5P/k/+T/4v/i/+L/4v/g/+D/4P/g/+L/4v/i/+L/4P/g/+D/4P/e/97/3v/e
/97/3v/e/97/4f/i/+P/5P/i/+L/4v/i/+T/5P/k/+T/5P/k/+T/5P/k/+T/5P/k/+X/
5f/j/+L/3//d/93/3P/b/9v/2//b/93/3f/c/9v/2//c/9z/2v/Z/9n/2f/Z/9n/2f/Z
/9n/1//X/9v/2f/V/9P/0//S/9D/0f/R/9H/0f/S/9T/1f/U/9P/0v/R/9P/0v/S/9H/
0v/U/9X/1v/U/9P/0v/R/9T/1P/U/9X/2P/Y/9f/1//X/9f/2P/Z/9X/2v/g/+j/8f/6
//7/AAALAB4ANQBQAGoAhwClAKsAkQBiACYA6P+t/3b/Qv8a//3+6/7k/uv+8/4A/w7/
F/8a/yf/Pf9W/27/g/+W/6r/u//D/8b/yP/M/9D/1P/V/9j/2P/d/9//4f/i/+f/6v/r
/+z/7//w//H/8//1//X/9f/0//X/9v/5//r/+//8//7/////////AQADAAUAAgACAAMA
BwAHAAYABgAIAAoACAAIAA0ACwALAA0ADQANAA0AEAAOAA0ADQAPABIAEwASABMAFAAV
ABYAFgAYABgAGgAcABwAHAAbABsAHQAgACIAIgAjACUAJgAoACkAKgAtAC4ALwAyADMA
MwAyADIAMwAzADUAOQA5ADkANwA3ADgAOAA5ADoAOgA7AEAAQwBEAEYARgBGAEYARgBD
AEEAQAA+ADwAOwA4ADYAMwAzADEALQArACoAKQAnACQAHwAeAB4AGgAXABYAFAATABEA
EAAOAA0ACQAJAAkABwAHAAYABQAEAAUABwAJAAsACwAKAAcABwAJAAwACQAHAAcACQAH
AAgACQAJAAcACQAJAAkACAAGAAYABgAGAAUABQAFAAUABQAFAAUABQAFAAUAAwABAP//
AQADAAMAAQABAAEAAQABAAEAAgACAAIAAgADAAQAAwAEAAMAAgABAAEAAwADAAEAAQAB
AAEA/v/9//3//f/7//v/+//7//n/+f/5//n/+f/6//r/+//7//r/+f/5//v/+f/5//v/
+//8//n/+P/6//z//P/3//P/9v/3//f/9//3//f/+P/4//j/9//3//b/9v/3//f/+P/7
//r/+//5//n/+f/5//f/+P/7//z//P/8//r/9//2//f/AgADAAAA/f/7//n/+f/5//n/
+P/6//z//P/8//r/+v/6//n/+f/6//r/+f/5//n/+f/5//f/9//3//f/9//3//f/9//1
//X/9P/0//T/9P/1//b/9f/0//P/8P/y//L/8v/y//L/8v/y//L/8//0//X/9//4//b/
9f/2//j/+P/4//j/+f/5//f/9v/1//P/8//y//D/7//u/+3/7//v/+7/7f/r/+z/7P/q
/+n/6f/p/+n/5//n/+f/5//p/+n/7f/r/+f/5f/l/+T/5P/l/+X/5f/l/+b/6P/p/+n/
6f/p/+n/6//q/+r/6f/p/+r/6v/q/+v/6//r/+v/6v/q/+r/6//s/+z/6//r/+n/6f/q
/+v/6f/q//D//P8FAAYACAAQABkAJgA9AFgAcgCRAK8AuwCrAIIASAAIAMn/jP9U/yr/
C//5/vD+8/75/gb/FP8l/zD/Of9N/2T/ev+R/6r/vv/N/9n/4v/m/+j/7P/u/+//8v/y
//T/9f/2//b/9v/4//j/+P/3//b/9f/1//f/9//3//b/9v/2//j/+P/4//j/+f/5//n/
+f/7//3//f/6//r/+//7//v/+v/6//7/AAD+//7/AwABAAEAAwADAAMAAwAGAAQAAwAD
AAUABwAHAAUABQAHAAkACwAMAAwADAAOABAADwAQABAAEQATABYAGAAYABkAGwAcAB4A
HQAeACEAIgAlACgAKQApACgAKAApACkAKgAvADAAMQAvAC8AMAAwADIAMgAxADEAMAAv
ACwAKgApACgAJwAmACUAIwAiACAAHgAdABoAGAAZABkAFwATABEAEAAPAA0ACgAFAAQA
BAD///3//f/8//n/9//2//T/8f/t/+3/7f/v/+//7v/t/+n/6f/q/+v/6//r/+r/5//k
/+X/5//j/+H/4//n/+f/6f/p/+j/5f/n/+f/5//m/+j/6P/o/+j/6P/p/+r/6//p/+n/
6f/p/+f/5//l/+P/5P/n/+r/6//p/+n/6f/p/+f/5//o/+j/5//m/+b/5v/k/+b/5v/m
/+H/4f/j/+P/4//j/+P/4//k/+P/4//j/+H/4f/h/+H/4f/h/+H/4f/g/+D/3//f/9//
3v/d/93/3f/b/9v/3f/c/97/3P/c/9z/3v/e/9n/1v/a/9z/3f/c/9v/2v/a/9z/3P/b
/9v/2f/Y/9j/1//Z/9v/2f/Z/9n/2f/Z/9n/2P/Y/9r/2v/Y/9j/1v/T/9H/0f/b/9v/
2P/X/9f/1//V/9X/1f/U/9L/1P/U/9T/1v/W/9b/1f/T/9T/1P/T/9H/0f/R/9H/0f/R
/9H/0f/P/8//z//P/8//z//O/87/zP/M/83/zv/M/8z/zP/K/8z/zP/M/8z/zv/O/87/
zv/M/8z/zP/N/87/zv/L/8r/yP/I/8j/yP/J/8r/y//M/8r/yv/K/8r/y//M/83/zv/M
/8z/zP/M/87/zv/O/87/zv/P/8//zf/K/8f/xf/F/8b/xf/F/8X/wv/B/8D/vv+9/73/
vv++/77/vf+9/73/v/+//7//v/++/73/vP+//7//vf+7/7v/uv+6/7v/u/+7/7r/uv+7
/7v/u/+7/7v/uf+5/7j/uP+5/7n/uv+6/7r/uf+5/7n/uf+6/7r/uv+6/7r/uf+3/7j/
t/+4/7r/uf+7/77/xv/Q/9f/3P/g/+r/+f8QACsATABqAIkAlQCBAFEAGgDe/5r/Vf8Y
/+b+wv6t/qX+qP6z/sH+1P7k/u3++v4R/yv/QP9U/23/gv+S/5v/n/+k/6r/qv+q/6n/
qf+r/6r/qf+p/6n/qP+p/6r/qf+o/6r/qv+q/6v/rP+r/6r/qP+o/6j/qv+q/6j/qP+p
/6n/q/+r/63/r/+v/6z/rP+t/63/rf+s/6z/sP+y/7D/sP+y/6//rv+v/7D/sf+y/7b/
tP+z/7P/tf+1/7X/s/+z/7b/t/+4/7j/uv+6/7z/vv+9/77/vv+//8H/xP/G/8b/x//J
/8r/zP/P/9D/0//U/9X/2P/Z/9n/2//c/97/3//f/+P/4//j/+b/5//p/+r/7f/u/+7/
7//t/+3/6//q/+n/6P/n/+b/5f/j/+L/4P/f/9//3f/c/9v/2//Z/9X/0//S/9H/z//M
/8f/xv/G/8H/v/+//77/uv+3/7X/sv+x/63/rf+t/63/rf+s/6v/rP+v/7P/t/+//8P/
xv/H/8P/xf/I/8X/w//D/8X/w//P/9n/4v/p//j/AwAOABgAGQAaABsAHAAcAB0AHgAf
AB0AHQAdAB0AHQAdABsAGQAXABkAGwAbABkAGQAZABkAGQAZABoAGgAXABYAFgAWABUA
FgAVABQAEQARABMAEwARABEAEQARABAADwAPAA8AEQARABEAEQAPAA8ADwAPAA0ADAAK
AAkACQAIAAcABwAJAAcABwAJAAgACgAIAAgACAAKAAoABQACAAYACAAJAAcABwAHAAgA
BwAGAAQAAwADAAQABgAHAAUABwAFAAUABQAFAAUABQADAAQABwAIAAgACAAGAAMAAQAB
AAsACwAHAAUABAADAAEAAQABAAAAAAACAAIAAgABAAAA///9//z//P/7//n/+//7//v/
+//4//f/9v/1//b/9//4//n/+f/5//j/+P/6//z///8CAAcACgANAA4AEwAUABUAFgAa
ABoAGgAaABoAGgAaABsAHAAcAB8AIAAgACAAIAAgAB4AHgAeAB4AHgAeAB4AHgAeAB4A
HgAeACAAIgAkACYAJQAkACMAIgAkACQAJAAkACQAJQAlACMAJAAhAB8AHwAeAB0AHQAd
AB8AHwAfAB4AGwAbABwAHAAaABkAGQAZABsAGwAbABsAGwAbABsAHwAbABkAFwAXABYA
FgAXABcAFQAUABQAFQATABMAEwATABEAEQAQABAAEQARABIAEgARAA8ADgANAA0ADgAO
AA4AEQASABIAEQARAA8ADwAQAA0ADQAQABIAGAAjACoALgAyADcASgBlAIAAmgC/AN0A
4QDFAJQAXAAeAN3/nv9s/0b/L/8j/yL/Kf8x/0D/UP9b/2L/cf+J/57/sv/J/+D/9P8D
AA8AFAAYABoAGgAdAB8AIwAkACQAJQAmACYAJgAoACgAKAAoACgAKAApACoAKQAoACYA
KAAoACoAKgApACgAKAAnACcAJwApACsALQAqACoAKwAsACsAKQAoACwALgAsACwALwAt
AC0ALwAxADEAMQA0ADMAMQAwADEAMwAzADEAMQA0ADUANgA2ADgAOAA6ADwAOwA8ADwA
PQA7AD4AQABAAEMARQBGAEgASwBMAE8AUABRAFQAVQBVAFYAVgBXAFcAVwBbAFsAWwBd
AF0AXgBeAFwAXABbAFsAWwBbAFkAWABXAFYAVQBUAFUAUwBSAFAATgBNAEoASABHAEcA
RQBBAD8APgA9ADsAOAAzADIAMgAvAC0ALQAsACcAJQAkACIAIQAdAB0AHQAfAB8AHgAd
ABoAGQAZABkAGQAZABgAFQATABUAGAAVAA8ADwARAA8ADwAPAA4ACwANAA0ADQAMAA4A
DgAOAA4ADQANAA0ADQANAA0ADQANAA0ADQALAAkABwAJAAsACwAHAAcABwAHAAcABwAI
AAgACQAIAAgACAAHAAgABwAGAAIAAQACAAEA///////////+//3//f/9//v/+//7//v/
+P/3//b/9f/2//b/9f/1//P/8v/x//H/8//x//H/8//z//T/8f/w//H/8v/x/+v/6P/s
/+7/7//u/+3/7P/s/+r/6v/p/+n/6v/q/+v/6//o/+n/5v/l/+X/5f/l/+X/4v/i/+T/
5P/m/+b/5P/h/93/3f/n/+f/4//h/+D/3//h/+H/4f/g/9//4P/f/97/3f/c/9v/2f/a
/9z/3f/d/9z/2//a/9n/2//b/9v/2//a/9n/2P/X/9X/1f/U/9T/1v/W/9f/2P/X/9b/
1f/S/9T/1P/U/9T/1P/U/9T/1P/U/9T/1P/V/9j/2P/V/9T/1f/W/9f/2P/X/9f/1f/U
/9P/0f/R/9D/z//P/8//z//P/8//zv/N/83/zv/O/8z/zf/N/83/zf/K/8n/yP/H/8n/
yf/N/8v/yf/H/8f/xv/I/8n/yf/J/8j/yP/J/8n/yf/J/8n/yf/J/8j/yP/H/8X/xv/G
/8b/xf/F/8X/xf/H/8j/yf/L/8n/yP/G/8X/xP/F/8f/yf/L/87/0P/W/+H/6P/s/+7/
9/8IAB8ANgBSAG0AiQCZAI8AaAAyAPb/uf94/zz/Dv/v/t3+0v7T/tv+6v76/gX/CP8V
/yf/PP9S/2n/gv+Y/6f/sf+8/8L/yP/M/8z/zf/Q/9D/0P/R/9L/0v/W/9j/2P/Y/9b/
1v/W/9f/2f/Z/9n/2P/Y/9j/2v/a/9z/3P/d/93/3//f/+H/4//i/97/3f/d/+D/4f/h
/+L/5P/m/+T/5P/m/+P/4v/j/+P/4//j/+b/5v/l/+X/5//p/+n/5//n/+b/5//o/+j/
6f/q/+3/8P/v//D/8P/x//H/9P/2//b/9//5//r//P/7//z///8AAAMABgAHAAcACAAI
AAkACQAJAA0ADQANAA0ADQAOAA4ADAAMAAsACwANAA0ACwAKAAcABgAFAAQAAQD///7/
/P/7//v/+f/4//X/9f/z/+//6//q/+n/5//k/9//3v/e/9n/1//X/9b/0//R/9D/zv/M
/8n/yv/L/8n/yf/I/8f/w//D/8T/xf/G/8f/x//F/8H/wf/C/73/vP+9/8D/v//A/8H/
wf+//8H/wf/B/8D/wv/C/8L/wv/A/8H/wv/D/8H/wf/B/8H/wf/B/7//vf+//8H/w//D
/7//v/+//7//vf+9/77/vv+//77/vv++/7z/vv++/77/uf+5/7v/u/+3/7f/t/+3/7j/
t/+3/7f/t/+3/7f/t/+1/7X/tf+1/7L/sv+x/7H/sf+w/6//r/+x/6//r/+x/7D/sv+w
/7D/sP+y/7L/rf+q/67/sP+x/7D/r/+u/67/rP+s/6v/q/+s/6z/rf+t/6v/rf+r/6v/
q/+r/6v/q/+p/6r/rf+u/7D/sP+u/6v/tP+9/9D/2f/e/+P/6f/v//L/8//0//T/9//6
//v//P/+//7//v/9//3//v/+//3///////////8BAAEAAQABAAMAAwADAAMAAQABAAAA
AAACAAIAAwAEAAYABgAGAAQABgAGAAYABgAJAAoACwAMAA0ADgAPABEAEAAQAA8ADAAO
AA4ADgAOABAAEAAQABAAEgASABIAEgAWABgAGgAcAB8AIAAhACIAJQAlACMAIgAfAB0A
HQAcABsAGwAbABsAGwAbABoAGQAZABoAGgAYABkAGQAZABkAHAAdAB4AHwAfAB8AIwAh
AB0AGwAbABoAGgAbABsAGwAaABoAGwAbABsAGwAbABsAGwAaABoAGQAbABwAHAAcAB0A
HQAdAB0AHQAcABsAGwAdAB4AHgAfAB0AHQAeAB8AHQAgACYALgA1AD4ARABGAFEAZgCF
AKQAvgDbAPUA9QDVAKgAbgAuAOn/qP9s/0D/Jf8T/xD/F/8n/zb/RP9T/2D/c/+N/6L/
tP/L/+T/+v8JAA8AEgAYABwAIAAiACMAJgAmACYAJwAoACgAKgAsACwALAAuAC4ALgAv
ADEAMQAxADAAMAAwADIAMgAyADIAMwAzADEAMQAzADUANgA0ADUANwA5ADkAOAA4ADoA
PAA6ADoAOwA5ADkAOwA8AD0APgBCAEIAQQBBAEMARQBFAEMAQwBEAEUARgBGAEgASABK
AEwASwBMAEwATQBNAFAAUgBSAFMAVQBWAFgAXABeAGIAZABjAGYAZwBnAGoAagBrAGsA
aQBtAG0AbQBrAGsAbABsAGwAbABrAGsAagBpAGYAZABjAGIAYQBgAGEAXwBeAFwAXABd
AFwAXABcAF0AXABZAFkAWABXAFUAVgBTAFQAVgBVAFUAVwBYAFcAVwBYAFgAVwBVAFcA
WQBXAFcAVgBVAFUAVQBWAFcAWQBZAFgAVQBVAFcAWgBXAFYAVwBaAFkAWQBZAFgAVQBZ
AFkAWQBYAFgAWABYAFgAWgBbAFwAXQBcAFsAWgBZAFoAWwBaAFkAWwBdAF8AXwBdAF0A
XQBdAFwAWwBbAFoAWgBaAFsAXABcAF4AXgBeAFkAWQBbAFsAVwBXAFcAVwBXAFcAWABZ
AFcAVwBXAFcAVwBXAFcAVwBYAFgAVwBXAFcAVgBVAFUAVwBVAFUAVwBYAFoAWABYAFkA
WgBZAFMAUgBWAFgAWQBXAFcAVwBYAFgAWABXAFcAVABUAFUAVQBTAFUAUwBTAFEAUQBR
AFEATwBQAFMAVABSAFIAUABNAEoASwBWAFcAVABTAFMAUwBRAFEAUQBQAE4AUABQAFAA
TgBOAE4ATQBNAE4ATgBNAE8ATwBPAE8ATQBNAE0ATQBNAE0ATQBNAEwASwBJAEgASABI
AEkASgBMAEwATABKAEoASgBKAEoASgBKAEoASgBIAEgASABJAEwASgBJAEgARwBGAEUA
RABEAEQARABEAEMAQgBBAEAAPwA+AD0APAA+AD4APgA+ADsAOgA5ADgAOgA6ADoAOgA8
ADwAPAA8AD0APgA/AEAAPgA+AD4APwA/AD0APAA5ADUANQA0ADMANQA1ADUANQA1ADQA
MwAzADIAMgAwAC8AMQAxADEAMQAvAC8ALwAvADEANQAzADEAMQAxADAAMAAxADEAMQAw
ADAAMQAxADEAMQAxADEAMQAwADAALwAvADIAMgAyADEALwAvAC8AMAAwADAAMQAyADIA
MQAxAC8AMQAwADEAOQA+AD4ARABRAFYAVgBaAGkAfgCZALgA2AD1AAUB+wDPAJIAVgAY
ANP/lv9k/0D/J/8f/yL/K/85/0j/Vv9j/3L/h/+h/7j/yv/f//j/CAARABcAHAAeACAA
IgAkACUAKAAoACwALQAuAC4ALwAwAC8ALgAwADAAMAAxADIAMQAwAC4ALwAwADMANAA0
ADQANQA1ADUANQA3ADkAOQA2ADYANwA7ADsAOgA6ADoAPAA6ADoAPwA9AD0APwA/AD8A
PwBCAEIAQQBBAEMARQBFAEMAQwBGAEcASABIAEgASABKAEwASwBMAEwATQBOAFIAVQBW
AFcAWQBaAFwAXQBeAGEAYgBjAGYAZwBnAGgAaABpAGkAZwBrAGsAawBsAG0AbwBwAHAA
cABvAG8AcQBxAG8AbgBpAGgAZwBmAGQAYQBfAFwAWwBbAFkAWABVAFUAUwBPAEwASgBI
AEUAQgA9ADwAPAA5ADcANwA2ADEALwAuACwAKwAnACcAJwAmACUAIwAhAB0AHQAeAB8A
HwAfAB4AGwAZABsAHgAbABkAGQAbABkAHAAdAB0AGwAcABsAGgAYABkAGgAbABwAGwAb
ABsAGwAbABsAGwAbABsAGwAZABcAFQAXABkAGQAVABUAFQAVABMAEwAUABQAEwASABIA
EgARABIAEQAQAA8ADwARABEAEQARABEAEQANAAsACgAJAAwADQAOAA8ADQANAA0ADQAM
AAwACwALAA0ADAALAAsACQAHAAcACQAHAAgABQAEAAYACAAIAAMAAgAGAAgACQAIAAcA
BgAGAAQABAADAAMAAgACAAMAAwABAAMAAQABAAMAAwADAAMAAAAAAAIAAgAAAAAA/v/7
//n/+/8HAAkABgADAAEA///9//3//f/8////AgADAAQABQAGAAcABwAFAAYABgAFAAYA
BwAIAAkACQAJAAkACQAJAAkACQAJAAoACwALAAwADgAOAA8AEAANAAwACwAIAAwADAAM
AAwADAAMAAwADAAKAAoACgALAA4ADgANAA4AEAAQABAAEAAQABAAEAAQABIAEgASABIA
FQAWABcAGAAZABoAGwAcABwAHAAcAB0AHQAbABoAFwAXABcAFgAVABcAFwAXABcAFwAW
ABUAFQAVABQAEQAPAA8ADwAPAA8ADQANAA0ADQAPABMAEQAPAAsACwAKAAoADQANAA0A
DAAKAAsACwALAA0ADQANAA0ADAAMAAsACwANAA4ADwAPAA8ADwAPABAAEAAQABEAEgAR
AA8ADgALAA0ADgARABMAGAAeACgALwA0ADoAPgBHAFwAeQCWALIA0wDpAOUAvwCMAFAA
EADR/5r/bP9K/zP/Jf8m/y3/M/9A/1D/W/9i/3H/if+g/7T/yf/g//L/AQALAA4ADgAQ
ABYAFgAXABoAGgAeAB8AIAAgAB8AIAAfAB4AIAAgACAAIQAjACMAIwAiACIAIgAkACQA
JAAkACUAJQAjACMAJQAnACgAJgAnACkAKQApACgAKAAoACoAKAAoACwAKwAsAC8ALwAv
AC8AMgAyADEAMQAzADUANQAzADMANQA3ADkAOgA5ADgAOQA6ADkAOgA6ADsAPQBAAEIA
QgBCAEMAQwBEAEcASABLAEwASwBOAE8ATwBOAE4ATwBPAFEAVQBVAFUAUwBTAFQAVABU
AFQAUwBTAFEAUQBPAE4ATQBMAEsASgBLAEkASABGAEIAQQA+ADwAPQA9ADsANwA0ADIA
MAAtACoAJQAkACQAJAAjACQAJAAgAB0AGwAYABUAEQARABEAEwATABIAEQAOAA0ADQAN
AA8ADwAOAAsABwAJAAwACQAGAAcACgAJAAoACwALAAkADQANAA0ADAAKAAoACgAKAAkA
CQAJAAkADAANAA4ADwAPAA8ADQALAAsADQAPAA8ACwALAAsACwANAA0ADgAOAAsACgAK
AAoADAAOAA4ADgALAAsADQANAAsACwALAAsACgAJAAkACQAJAAkACQAJAAkACQAJAAkA
CAAIAAcABwAHAAYABQAFAAUAAwADAAUABgAIAAYABgAIAAoACgAFAAEABAAFAAUABQAF
AAUABgAGAAYABQAFAAQABAAFAAUABQAHAAUABQAFAAUABQAFAAUABgAJAAoACAAIAAYA
AwAAAAEADAANAAkABwAGAAUABQAFAAUABAAEAAYABgAGAAQABAAEAAMABQAGAAYABQAF
AAUABQAFAAMAAwADAAMABAAFAAYABwAHAAcABgAGAAQABAAFAAYACAAIAAgABgAHAAYA
BQAEAAYABgAGAAYABwAIAAkACwAQAA4ADQAOABAAEAAQABAAEAAQABAAEQATABEAEAAN
AAsACwAKAAkACAAHAAYABQAHAAYABQAFAAcACAAHAAcABQAFAAUABQADAAMAAwADAAQA
CQAIAAcAAwADAAIAAgADAAMAAwACAAAAAQABAAEAAwADAAMAAwACAAIAAQABAP7//P/6
//f/9f/1//X/9v/1//T/9P/0//T/8//z//H/8f/y//P/9//4//b//P8LABIAFgAaACEA
LABFAGAAfACbALcAwQC1AI4AVAAUANf/nP9m/zr/Gf8F//r++/4D/w7/IP8r/zL/O/9N
/2T/fv+V/6r/wv/T/9//5P/q/+7/8v/z//P/9f/0//j/+f/6//r/+//8//v/+v/8//z/
/P/9//3//f/9//z//f/+/wEAAgACAAIAAwADAAEAAQADAAUABwAEAAQABQAJAAkACAAI
AAwADgAMAAwADQALAAsADQAMAAsACgAMAA4ADQANAA8AEwATABEAEQASABMAFAAUABIA
EgAUABYAGQAaABoAGwAcACAAIwAkACQAJQAlACYAJQAkACUAJAAmACoALAAtADAAMAAx
ADEAMQA1ADUANQA3ADcAOAA4ADYANgA1ADUANQA1ADMAMgAxADAALwAuAC0AKwAqACgA
JwAnACUAJAAlACUAIwAfAB0AHAAbABkAGAATABIAEgAPAA0ADQAMAAkABwAGAAQAAwD/
///////9//3//P/7//f/9//4//n/+f/5//j/9f/1//f/+v/3//T/9f/4//f/9//3//b/
8//1//X/9f/0//b/9v/2//b/9v/3//j/+f/3//f/9//3//n/+f/3//X/9f/3//n/+f/3
//f/9//3//n/+f/6//r/9//2//b/9v/0//b/9v/2//P/8//1//X/8//z//P/8//y//H/
8f/x/+//7//v/+//7//v/+//7//w//D/7//v/+3/7P/r/+v/7f/r/+v/7f/s/+7/7P/s
/+v/7P/r/+X/5P/o/+r/6//q/+n/6P/o/+b/5v/l/+X/5v/m/+f/5//n/+n/5//n/+f/
5//n/+f/5P/k/+b/5v/o/+j/5v/j/+D/4f/s/+3/6//p/+j/5//m/+X/5P/i/+T/5v/m
/+b/6P/o/+j/5//m/+b/5f/j/+P/4//j/+P/5f/l/+X/5f/l/+X/5f/l/+T/4//h/+D/
4v/i/+P/5P/k/+T/5P/i/+P/4v/h/+D/5P/k/+T/5P/j/+L/4f/h/+T/5P/l/+b/6P/o
/+j/6P/o/+j/6P/o/+n/6v/r/+z/7P/s/+3/7f/r/+r/5//l/+P/4v/h/+H/4f/h/+H/
4f/g/9//3//g/+H/4P/g/+H/3v/d/9z/2//e/9//4P/h/+X/4//h/9//4f/g/+D/4f/f
/9//3v/e/9//3//f/9//3f/d/93/3P/e/93/3f/e/97/3v/d/93/2//b/9z/3P/e/9//
4P/g/+H/4f/f/9//4P/h/+H/5P/o//D/+f8EAAoAEAAXACgARwBmAIIAowC5ALkAnwBw
ADIA8P+r/2j/Mv8I/+n+1f7S/tn+5f74/gr/F/8k/zX/Tf9m/3r/kf+s/8D/y//T/9r/
4P/i/+D/5P/l/+j/6P/q/+v/7P/s//D/8v/y//L/9P/0//T/9f/1//X/9f/0//b/9v/4
//j/+v/6//v/+//5//n/+//9//3/+v/6//v///////7//v8CAAQAAgACAAUAAwADAAUA
AwADAAMABgAHAAcACAALAA4ADwAOAA8AEgATABQAFAAUABQAFgAYABoAHAAdAB8AHwAi
ACQAJAAnACkAKgAsAC8AMAAzADQANQA4ADkAOQA7ADwAPgA/ADwAPwA+AD0APwA/AEAA
QABCAEIAQQBBAEEAQQA/AD4APAA8ADwAPAA7ADkAOAA2ADcANwA1ADQAMgAxAC4AKQAr
ACwALQAtACsAJwAnACgAJQAjACMAIgAfAB0AHAAaABgAFQAWABcAFgAVABMAEQARABEA
EgATABMAEQAOAAkABwAJAAwACQAIAAkADAALAAsACwAKAAcACQAJAAkACAAKAAoACgAK
AAgACQAKAAsADQANAA0ADQALAAsACQAHAAcACQALAAsACwALAAsACwAKAAkACQAIAAkA
CAAIAAgABgAIAAgACAAHAAcACQAJAAkACQAJAAkACAAHAAcABwAHAAcABwAHAAcABwAH
AAcACAAIAAcABwAJAAgABwAHAAcABQAFAAcABwAIAAUABAAGAAgACAADAAAABAAGAAcA
BgAFAAQABAAEAAQAAwADAAQABAAFAAUAAwAFAAMAAwADAAMAAwADAAEAAgAFAAYABQAE
AAEA/f/8//3/CAAJAAYABQAFAAUAAwADAAMAAgABAAIAAQAAAAIAAgACAAEAAQACAAIA
AQADAAMAAwADAAMAAwADAAMAAwADAAMAAwAFAAUABAAEAAIAAgADAAQAAwACAAEA/v8A
AAAAAAAAAAIAAgACAAIAAgACAAIAAwAAAAAAAwAGAAQABAAEAAQABgAGAAYABgAGAAYA
BgAGAAYABgAGAAYACAAIAAgACAAIAAgACAAIAAkACgALAAwADAAMAAwADAAKAAoACgAK
AAkACAAHAAYABgAGAAYABgAIAAgACAAIAAcABgAFAAQABgAGAAYABgAGAAYABgAGAAQA
BAAEAA==
         </WaveFormData>
      </LeadData>
      <LeadData>
         <LeadByteCountTotal>10000</LeadByteCountTotal>
         <LeadTimeOffset>0</LeadTimeOffset>
         <LeadSampleCountTotal>5000</LeadSampleCountTotal>
         <LeadAmplitudeUnitsPerBit>4.88</LeadAmplitudeUnitsPerBit>
         <LeadAmplitudeUnits>��V</LeadAmplitudeUnits>
         <LeadHighLimit>2147483647</LeadHighLimit>
         <LeadLowLimit>268435456</LeadLowLimit>
         <LeadID>V3</LeadID>
         <LeadOffsetFirstSample>0</LeadOffsetFirstSample>
         <FirstSampleBaseline>0</FirstSampleBaseline>
         <LeadSampleSize>2</LeadSampleSize>
         <LeadOff>FALSE</LeadOff>
         <BaselineSway>FALSE</BaselineSway>
         <ExcessiveACNoise>FALSE</ExcessiveACNoise>
         <MuscleNoise>TRUE</MuscleNoise>
         <LeadDataCRC32>483269764</LeadDataCRC32>
         <WaveFormData>
AgACAAIAAgABAAAA///+//z//P/8//z//v/+//7//v/+//7//v/+//z//P/8//z//v/+
//7//v/+//7//v/+//3//P/7//r/+v/6//r/+v/6//r/+v/6//z//P/8//z//v/+//7/
/v/8//z//P/8//z//P/8//z//v/+//7//v/8//z//P/8//r/+v/6//r/+v/6//r/+v/8
//z//P/8//7//v/+//7/AAAAAAAAAAD+//7//v/+//7//v/+//7//v/+//7//v8AAAAA
AAAAAAAAAAAAAAAA/v/+//7//v/+//7//v/+/wAAAAAAAAAA/v/+//7//v/8//z//P/8
//7//v/+//7/AAAAAAAAAAD+//7//v/+/wAAAAAAAAAAAgACAAIAAgACAAIAAgACAAQA
BQAGAAYAAwACAAEAAQABAAAAAAABAAMABAAEAAIAAAABAAEA/v/9//3//f/8//3//f/9
//v/+f/7//z//P/4//X/9f/0//H/8f/w//D/8v/z//T/9f/z//P/8//z//H/8f/x/+//
8f/y//L/8v/w/+//7//u//D/8P/w//D/9f/z//P/8v/w//D/8P/w/+//8f/4//7/BQAR
ABwAJQA1AE0AagCNALAA2gABAQ8B+QDOAJYAVwAVANT/nP9w/03/N/8y/zj/Qf9N/1n/
Xf9d/2X/dv+M/5//sv/B/9D/3f/j/+X/5v/q/+3/8P/x//H/9f/1//X/9v/2//X/9v/3
//j/9v/2//b/9v/3//f/+f/5//n/+f/5//r//P/9//7//v/+//7///8AAAAAAAAAAAEA
//8BAAEAAQACAAMAAwADAAYABgAHAAcABgAGAAgACgAIAAgACgAKAA4AEAARABIAEwAU
ABUAFgAXABcAFwAbABoAGgAZABkAHgAhACMAJAAnACgAKgAtAC8ALwAxADEANAA3ADoA
PAA7ADoAOgA6AD0APQA+AD8APgA9AD8APgBCAEIAQgBCAD8APwA/AD4AOwA5ADcANwA3
ADYANQA0ADYANgA0ADIAMgAxAC4ALAAsACkAKAAoACUAIwAjACMAIAAdABoAGAAXABgA
GQAYABMAEgASABAADgANAAoACgAJAAgACAAIAAYABgAGAAYABgAGAAYABgAEAAQABAAE
AAQABAAEAAMABAAEAAQABAACAAMABAAEAAQABAADAAMABQAGAAcABQAFAAUABQAFAAMA
AgACAAIAAgABAAEAAAAAAAAAAAAAAAIAAgACAAIAAwADAAIA///9//7//v/+/////v/+
//7/+v/6//r/+v/4//j/9//3//f/9v/0//P/9v/2//T/8//z//P/9P/0//T/9P/0//T/
9P/z//H/7v/u/+//8P/x//D/7//t/+z/7v/u/+7/7P/t/+7/7//w/+//8P/v/+z/7//w
//D/7v/v/+7/7f/s/+z/6//r/+v/6//r/+v/7P/r/+v/6//r/+n/6f/q/+v/6//o/+j/
6f/p/+r/6//r/+n/6f/p/+f/6f/p/+n/6f/n/+f/6P/o/+b/5//n/+j/6v/q/+n/5//l
/+X/5f/l/+T/5f/l/+X/4//j/+P/4P/h/+P/5P/j/+P/5P/m/+b/5//m/+b/5//q/+r/
5//o/+r/6v/q/+r/7f/t/+3/7P/r/+r/6f/p/+f/5v/m/+f/5f/m/+b/5P/k/+X/5f/i
/+H/4f/h/+D/3f/d/93/2//d/9//4P/g/9r/1//X/9b/1//X/9b/1v/X/9f/1//X/9X/
1f/V/9X/1//X/9f/1f/V/9b/1v/W/9X/1f/W/9b/1P/U/9T/1P/X/9X/1f/U/9b/1v/W
/9b/1f/V/9z/5v/t/+//9v8FABcAKwBIAGkAjgC6AOUA/QD3ANIAmgBXAA8Awv+A/07/
Kf8R/wj/Cv8V/x//Kf81/z3/Qf9Q/2T/d/+M/5//rv+7/8X/y//O/9D/1f/U/9X/1f/Z
/9n/2f/a/9r/3f/e/9//4P/i/+L/4v/i/+X/5f/n/+f/5f/l/+X/5v/k/+X/5v/m/+j/
6P/p/+r/6v/q/+r/6//p/+v/6//r/+7/7//v/+//8v/y//P/8//0//T/9v/4//b/9v/4
//j/+f/6//r/+v///wAAAQACAAEAAQABAAUACAAIAAcABwAKAA0ADwAQABIAEgATABUA
GQAZABsAGwAeACEAJAAmACQAJAAlACYAKAApACsALQAtAC0AMAAwADAAMAAwADAALwAv
AC8ALgAvAC0AKwArACoAKAAmACQAJgAmACQAIgAkACMAIAAeAB4AGwAaABoAFwAVABUA
FQATABEADwAOAAsADAANAAwABwAGAAYABAAEAAMAAAAAAP///v/+//7//P/8//z//P/7
//r/+f/4//n/+v/7//z//P/8//z/+//6//r/+v/6//r/+//8//z//v/+//3//f/8//z/
/P/5//n/+f/5//n/+v/6//v//P/6//n/+f/4//j/+P/4//j/+v/6//r/+v/7//v/+v/3
//b/9v/1//T/9f/0//T/9P/z//T/9f/2//T/9P/z//P/9P/0//P/8//0//T/8v/x//H/
8f/y//L/8P/w//D/8P/x//H/8P/u/+//7//v/+//8f/x//D/8P/u/+7/7v/s/+3/7v/v
//D/7f/u/+3/6v/t/+7/7v/s/+z/7P/s/+z/7P/r/+v/6//p/+n/6f/q/+n/6f/p/+n/
6P/p/+v/7f/v/+z/7P/t/+z/7P/s/+v/6//r/+v/6f/r/+v/6//r/+n/6f/q/+r/6v/r
/+v/7P/s/+z/6//p/+v/6//r/+v/6//r/+r/6f/p/+n/6f/m/+f/6f/q/+n/6f/q/+z/
7P/u/+z/6//r/+7/7P/r/+r/7P/s/+z/7P/t/+7/7//w//D/8P/w//D/8f/y//P/9P/0
//T/9P/0//b/9v/2//b/+P/5//n/+f/6//n/+P/3//f/9//2//b/9f/1//b/9v/0//T/
9f/1//T/8//z//P/9P/z//P/8//v/+//8f/y//T/8P/t/+3/7f/t/+7/7v/u/+//7//v
/+//7//v/+//7f/t/+3/7f/t/+3/7v/u/+7/7f/t/+7/7v/u/+7/7v/s/+//7f/t/+3/
7v/v//D/8P/x//X/+v8CAAsAEwAeAC8ARQBfAIIArQDYAAIBHQETAe0AtgB6ADcA6f+k
/27/RP8r/yP/Jv8w/z3/Tf9Z/1v/Yf9z/4r/mv+t/8D/0f/c/+X/6f/t//D/8v/1//b/
9//3//v/+//7//z//P/7//z//f/+////AAABAAIAAQABAAMAAwAFAAUABQAGAAQABQAG
AAYABwAIAAoADAAKAAoACgALAA0ADwAPAA8AEgATABMAEwATABIAEgARABMAFAAXABoA
GAAYABoAGgAZABoAGgAaAB0AHgAfACAAIQAhACEAJQAoACgAJwAnACoALQAvADAAMgAy
ADMANQA5ADkAOwA7ADwAPwBCAEQARABEAEUARgBJAEkASgBLAEkASQBMAEwATgBOAE4A
TgBLAEsASwBKAEsASQBHAEcASABGAEQAQgBCAEIAQAA+AD4APQA6ADgANwA1ADUANgAx
AC8ALwAvAC0AKwApACgAIgAiACIAIAAdABwAHAAaABwAGwAYABgAFQAUABQAFAATABQA
FQAWABMAEgARABAAEAAQABAAEAAQABAAEAAPABAAEAAQABAADwAPAA8ADgAQABAADwAP
ABAAEAAQAA0ADwAPAA8ADwANAAwADAAMAAwACwALAAoACgAKAAoACgAKAAoACgAKAAkA
CQAIAAUABQAGAAYABgAFAAQABAAEAAIAAgACAAIABAAEAAMAAwAEAAQAAwADAAIAAgAA
AP//AQABAAIAAgAAAAAAAAAAAAEAAQAAAP7///////////8BAAEAAAAAAAAAAAAAAP7/
+v/6//r/+v/8//7//v/8//3//v/+//z//v/+//7//v/+//3//f/9/////////wAAAAD/
//7//f/+////AQADAAMAAAAAAAEAAQACAAMAAwADAAMAAwABAAEAAQABAAEAAAABAAMA
BAABAAEAAAAAAAEAAgACAAEABQAHAAkACwAMAA0ADQANAA8ADwAPAAwADgAPAA8ADQAN
AA4AEAAQAA4ADAALAAsAEAAQABEAEgASABIAEgASABAAEAAQABAAEAAQABAAEAAQABAA
EAAQABMAFAAVABYAFAAUABQAFAAUABQAFAAUABYAFwAXABcAGAAXABYAFQAXABcAFgAW
ABoAGwAdAB4AGgAaABsAGwAXABUAFAATABQAEwATABMAEgATABYAGAAVABAADAALAAsA
CwAMAAwACgALAAsACwAJAAkACQAJAAcABwAHAAcABgAHAAkACgAHAAUABAAEAAYABgAG
AAYACAALAAkACQAIAAgACAAIAAYABQAJAAoADgAXACEALAA3AEUAXQB+AKEAxADyAB0B
KwETAegAtAB3AC8A5v+s/4L/W/9B/z7/Rv9N/1v/Z/9t/2//d/+G/5j/q//A/9P/4v/t
//X/+f/6//z//f///wEAAgAHAAgABwAHAAYABwAIAAkACgAKAAoACgAKAAkACQALAAsA
CwALAAsADAALAAsACwAKAAwADAANAA4AEAAQABAAEQAQABEAEAAPABIAEwATABMAFAAU
ABUAFQAWABYAGAAaABgAGAAaABoAHAAeAB8AIAAkACYAKAAqAC0ALQAtADEAMgAyADEA
MQAzADUANgA2ADsAPAA+AEEARQBFAEcARwBIAEsATgBQAE4ATgBPAFAAUwBTAFQAVQBV
AFUAWABYAFkAWABXAFYAVwBXAFcAVgBTAFEATwBPAFAATgBMAEoASgBKAEgARgBGAEUA
QgBAAEAAPQA8ADwANwA1ADUANQAzADEALwAuACgAKAAoACYAIQAgACAAHgAfAB8AHQAe
ABsAGgAaABoAGAAYABgAGAAYABgAGAAYABUAFAATABIAEgASABIAEQASABIAEgASABIA
EwAUABQAEwASABAADwASABIAEgAPAA8ADwAPAA8ADQAMAAwADAAMAAsACwAKAAoACgAK
AAoACgAKAAoACgALAAsACgAHAAUABgAGAAYABwAGAAYABgAGAAYABgAGAAQABAADAAMA
AQAAAP7//f8AAAAA/v/9//3//f/+//7//P/8//z//P/7//v/+v/4//f/9//3//f/+f/5
//j/+P/2//b/9v/0//T/9P/0//T/9v/4//j/9v/3//b/9P/w//L/8v/y//L/8v/x//H/
8f/x//H/8f/y//L/8f/w/+//7f/t/+7/7//w/+7/7//x//D/8P/w/+//7v/t/+z/6f/r
/+3/7//x/+7/7f/t/+z/7P/t/+3/7v/u/+7/7f/r/+n/6f/p/+n/6v/r/+v/6//p/+n/
6f/m/+f/6f/q/+n/6//s/+7/7v/u/+z/6//r//D/8P/v/+z/7f/u/+//8P/v/+//7//u
/+7/7v/u/+//7f/s/+z/7f/v//D/8P/u/+7/7//v/+z/6//r/+v/6v/o/+f/5v/j/+P/
5f/m/+b/5P/h/+H/4P/g/+H/4f/i/+P/4//j/+P/4f/h/+H/4f/h/+H/4f/f/93/3v/e
/97/3//f/+D/4P/i/+L/4v/i/+T/4f/g/97/4P/g/+D/4P/j/+X/5v/u//f///8GAA8A
HwA3AFQAcwCaAMIA6QAJAQkB6ACyAHMALQDe/5L/XP83/x3/Ev8U/x3/Lf89/0P/Q/9N
/1z/av9//5T/qf+8/8f/zf/V/9z/4v/l/+X/5f/k/+f/6f/p/+r/6v/r/+z/7f/u/+z/
7P/s/+z/7//v//H/8f/v/+//7//w//D/8f/y//L/9P/0//X/9v/1//T/8//z//T/9//4
//n/+v/7//v/+//7//r/+v/5//z//P/+/wAAAAAAAAIAAgADAAQABAAEAAYABgAGAAYA
CQAJAAkADQAOAA4ADQANABAAEwAVABYAFgAWABcAGQAbABsAHQAdAB8AIwAnACoAKAAo
ACkAKgArACsALAAtAC0ALQAwADAALwAuAC0ALAAtAC0ALQAsACsAKQAnACcAJAAiACAA
HgAgACAAHgAcAB4AHQAaABgAFgATABIAEgAPAA0ADQANAAsACQAHAAYAAgACAAIAAAD9
//z//P/6//r/+f/2//b/9f/0//T/9P/z//T/9f/2//T/8v/w/+7/8P/w//D/8P/y//L/
8v/x//D/8P/w//D/8P/x//L/8v/y//L/8f/x//D/8P/w/+3/7//v/+//7//w//D/8f/y
//D/7//v/+7/7v/u/+7/7v/u/+7/7v/u/+//7//u/+v/6//s/+z/7P/p/+j/6P/o/+f/
6P/p/+r/7P/s/+v/6//p/+j/5v/l/+T/5P/i/+H/4f/h/+L/4v/k/+T/5P/k/+X/5f/k
/+L/4//j/+P/4//j/+P/4v/i/+L/4v/i/+D/4P/g/+D/4P/g/+L/4v/g/+H/4v/i/+D/
4P/g/+D/4P/c/9v/2//b/93/3f/d/97/3//f/9//3//c/9v/2//b/93/2v/a/9v/2f/a
/9v/2//d/93/3f/b/9v/2//b/9v/2//b/9z/3P/c/93/3f/e/+D/4P/f/93/3f/d/93/
3f/d/93/3P/b/9z/3f/e/9z/3f/f/+D/3//h/+L/5P/k/+T/4v/h/+H/4v/i/+H/4P/i
/+L/4v/i/+T/5P/k/+T/5f/m/+f/6P/q/+r/6v/q/+r/6v/q/+r/7P/t/+7/7v/r/+r/
6f/p/+n/6P/o/+n/6f/q/+r/6P/m/+f/5//k/+X/5f/l/+T/5P/l/+b/5f/j/+X/5v/m
/+L/3//f/97/3f/d/9z/3P/d/93/3f/d/93/3f/d/93/3f/d/93/2//d/97/3v/e/93/
3f/e/97/3P/c/9z/3P/h/9//3//e/+D/4P/g/+D/3f/f/+b/7P/z//3/CAATACMAPQBe
AIcArADUAP0ACwH3AM4AlgBTAAkAvv98/0r/Jf8P/wr/Ev8h/y//Of9B/0n/Vf9q/3r/
i/+e/7P/xP/P/9P/1//a/9z/3//i/+P/4//n/+f/5//o/+j/6//s/+3/7v/u/+7/7v/u
/+//7//x//H/8f/x//H/8v/y//P/9P/0//P/8v/y//L/8//0//X/9//3//n/+f/5//j/
+f/5//n/+v/6//v/+//+//7/AAACAAIAAgAEAAQABQAGAAYABgAIAAgACAAIAAsACwAL
AA8AEAAQAA8ADwAQABMAFQAWABgAGAAZABsAHgAfACIAIwAkACcAKgAsACoAKgArACwA
LQAtAC4ALwAxADEANAA0ADQANAA0ADQAMgAxADAALgAvAC0AKwArACsAKgApACgAKgAq
ACgAJgAoACcAJAAiACEAHwAfACAAHQAbABsAGwAXABUAEwASABAAEAAQAA4ACwAKAAoA
CAAGAAUAAgACAAEAAAAAAAAA/v/+//7//v/+//7//v/+//7//v/+//7//P/8//z/+//6
//r/+v/6//j/+f/6//r/+v/6//n/+f/4//j/+P/1//b/9//4//n/+P/4//n/+v/4//f/
9//2//b/9v/2//b/9//4//n/+v/7//v/+v/3//X/9v/2//b/9f/0//T/9P/z//T/9f/2
//j/+P/3//f/AAAGAAsAEQASABIAEAAPAA8ADwAQABAADgAOAA4ADgAPAA8ADgAMAAsA
CwALAAsADQANAAwADAAOABAAEgASABEAEgATABQAEwAUABMAEAATABQAFAASABEAEAAP
AA4ADQANAA4ADwAOAA0ADAAMAA0ADQANAA0ADQANAA4ADwAPAAwADAANAAsADAANAA0A
DAALAAoABwAJAAkACQAJAAgACQALAAwACwALAAoACgAKAAoACQAHAAUABQAFAAUABAAF
AAUABQAHAAcABwAEAAYABwAHAAUABQAGAAgACAAGAAQAAwADAAgACAAHAAgABgAGAAYA
BgAGAAYABgAGAAgACAAIAAgABgAGAAYABgAHAAgACQAKAAkACAAHAAYABgAGAAYABgAH
AAgACQAKAAwADAAMAAwADgAOAA4ADwAPAA8ADgANAAoACQAJAAkACgAKAAsACwAMAAwA
CgAKAAkACQAGAAUABwAHAAYABQAFAAUAAwADAAUABgAGAAIA//////7//f////7//v//
//3//f/9//3//f/9//3//f/7//v/+f/5//v//P/9//3/+//8//z//P/8//z//P////3/
/f/8//z//P/6//7/BQAHAAQACgAXAB8AJgAzAEcAYwCGAKsA1AD+ABsBGQH1AMAAhgBF
AP3/uv+G/1r/Pf8z/zb/QP9N/1f/Yf9p/2//ff+S/6j/t//G/9n/5v/r//H/8//2//b/
+f/6//v/+////wEAAQACAAIAAQACAAMABAAGAAYABgAGAAYABQAGAAUACAAJAAoADAAP
ABEAEwAUABIAEgATABQAFAAUABQAFQATABUAFQAVABUAFQAUABMAFgAWABcAFwAaABoA
HAAeAB4AHgAgACAAIQAiACIAIgAjACQAJQAmACcAJwAnACsAKgAqACkAKQAsAC8AMQAy
ADQANAA1ADcAOwA7AD0APQA+AEEARABGAEYARgBHAEgARwBHAEgASQBLAEsATgBOAFAA
UABQAFAATwBPAE8ATgBNAEsASQBJAEYARABCAEAARABEAEIAQABAAD8APAA6ADgANQA0
ADQAMQAvAC8ALwAtACsAKQAoACIAIgAiACAAHwAeAB4AHAAaABkAFgAWABMAEgASABIA
EAAQABAAEAAQABAAEAAQAA4ADgAOAA4ADwAQABEAEQAPAA4ADQAMAA4ADwAQABAADQAM
AAoACQAMAAwADAAJAAsACwALAAsACgAKAAsADAAMAAsACwAKAAgACAAIAAgACAAIAAgA
CAAIAAcABQABAAIABAAFAAYABwAGAAYABgADAAIAAQAAAAIABAAFAAcABgAGAAUABQAE
AAQAAgABAAIAAwAFAAYAAwACAAEAAAD//////v/8//7///8AAAEAAwADAAIAAgACAAIA
AgAAAAAAAAAAAAAA/v8AAAAA/v8AAAAA///8/wAAAAAAAAAAAAD////////9//3//f/+
/wAAAQACAAMAAAD///////////z//P/9////AAABAAEAAQABAAEA///9//3//f/9//3/
/f/+//7//P/9//3//v/+//7//f/7//z//f/+////AAABAAEAAQD+//3//P/4//n/+//8
//v//f/+/wAAAAAAAP7//f/9/wAA/v/9//7///8AAAEAAgAFAAYABwAIAAkACgALAAwA
DQAOAA8AEAAQABAAEAAQABAAEAAQABEAEQARABAADwAQAA8ADwAPAA4ADgAPAA8AEAAQ
AA4ADgANAA0ACgAJAAsACwAKAAkABwAHAAUABQAJAAoACgAGAAEAAQAAAP//AAAAAAEA
AwACAAEAAAD//wEAAQABAAEA//////3//f8AAAAAAAD/////AAAAAAAAAAAAAAAAAwD/
/////v/+//z//v8AAAEABQAKABAAFwAfACoANwBJAGMAhACnAM4A+AAbARkB9wDIAJIA
UQANAMr/lv9y/1f/Rf9G/07/Vf9h/2v/b/9z/3v/jv+i/7P/xP/V/+L/7f/3//v/+P/4
//3//P/9//3/AQAFAAUABgAGAAYABgAGAAYABgAGAAYABgAJAAkACwALAAsACwALAAwA
CwALAAsACgALAAwADgAQABIAEgASABMAEQATABMAEwATABMAEgARABMAFAAWABcAFgAW
ABgAGgAaABoAHAAcAB0AHgAeAB4AIgAkACYAKAAmACUAJAAnACoAKgApACkALAAvADEA
MgAzADIAMgAzADYANwA6ADsAPAA/AEIARABDAEIAQgBCAEUARQBGAEcARQBFAEgASABK
AEoASgBKAEsATQBPAFAATwBNAEsASwBMAEoASABGAEUARABBAD4APwA/AD0APAA4ADUA
NAA0AC8ALQAtAC0ALAArACoAKgAkACQAJAAiAB4AHAAbABgAGQAZABcAGAATABIAEgAS
ABEAEgATABQAEgASABIAEgARABAADwAOAA8AEAARABEAEAAQABAAEAAPAA8ADwAOAA0A
DAAKAAkADQAOAA8ADQANAA0ADQANAAwADAANAA4ACwAJAAgABgAHAAgACQAKAAkACAAH
AAYACQAJAAgABQADAAQABAAEAAMAAgACAAIAAgACAAIAAgACAAIAAQABAAAAAAD/////
AAAAAP7//f/9//3//v/+//z//P/8//z//f/9//z/+v/6//v//P/9//7//f/7//r//P/8
//z/+v/6//r/+v/6//j/+v/6//j/+f/6//r/+P/4//j/+P/4//n/+f/6//v/+v/5//j/
+P/3//f/9//3//X/9f/2//f/+f/2//b/9//2//b/9v/1//f/9//3//X/9//3//f/9//1
//X/9v/2//X/9f/0//T/9v/2//X/8//1//X/9f/1//X/9f/0//P/9P/1//b/9P/y//P/
8//x//P/9P/2//b/+P/2//X/9f/6//r/+f/6//z//P/8//z/+v/6//r/+//7//v/+v/5
//j/9//3//f/9P/0//X/9f/0//T/8v/y//X/9f/y//H/8f/x//D/7//v/+//7f/t/+//
8P/w/+z/6f/p/+j/5//l/+T/5P/l/+P/4//j/+P/5P/l/+b/5//l/+X/4//j/+T/5P/k
/+P/4//k/+T/5P/i/+L/4v/l/+X/5f/k/+T/5P/k/+T/6f/p/+j/7v/5/wMADAAXACUA
OQBUAHcAoADMAPUADQELAeoAsABtACcA3P+Y/2T/Pf8h/xb/GP8h/y//P/9J/0n/T/9c
/3D/h/+c/6//wv/P/9f/3f/g/+T/5//n/+f/5v/p/+3/7f/u/+7/7f/u/+//8P/w//D/
8P/w//P/8//1//X/9//3//f/+P/2//f/+P/4//b/9v/3//j/+P/4//j/+f/5//v/+//7
//7//////////v/+//////////7///8AAAIAAgAEAAQABwAIAAgACAAJAAoACwAMAA0A
DQANABEAFAAUABMAEwAWABkAGwAcAB4AHgAfACEAIQAhACMAIwAkACcAKgAsACwALAAt
AC4ALwAvADAAMQAzADMANgA2ADUANAAzADIAMQAxADEAMAAvAC0AKwArACoAKAAmACQA
JgAmACQAIgAkACMAIAAeABwAGQAYABgAFQATABMAEwARAA8ADQAMAAgACAAIAAYAAwAC
AAIAAAABAAEA//8AAP3//P/8//z/+v/6//r/+v/8//z//P/8//r/+v/6//r/+P/4//j/
9//4//j/+P/4//j/+f/6//r/+v/6//n/+f/6//r/+v/3//n/+f/5//n/9v/2//f/+P/4
//f/9//2//j/+P/4//j/9v/2//b/9v/3//f/9v/z//P/9P/0//T/8//y//L/8v/w//D/
8P/w//D/8P/v/+//8P/w/+//7//w//D/7v/t/+3/7f/u/+7/7v/u/+7/7v/v/+//7v/s
/+v/6//r/+v/7f/t/+z/7P/q/+r/6v/o/+j/6P/o/+j/6v/s/+z/6v/t/+7/7v/s/+7/
7v/u/+7/6v/p/+n/6f/r/+v/6//s/+v/6//r/+v/6//r/+z/7f/r/+j/6P/p/+v/7P/t
/+3/7f/t/+3/6//p/+n/6f/p/+f/5//o/+j/6v/r/+v/7P/q/+r/6f/n/+f/5//n/+f/
6P/p/+n/6f/p/+n/6f/m/+b/5//n/+X/6f/q/+z/7P/r/+j/5v/l/+r/6v/r/+r/7P/s
/+z/7P/s/+z/7P/s/+3/7v/v//D/8P/w//H/8f/x//D/7//u/+v/6//r/+r/6v/r/+v/
7P/s/+r/6v/r/+3/6v/p/+n/5v/k/+L/4f/k/+P/5P/n/+j/6P/k/+H/4//i/+H/4f/e
/97/3//f/9//3//f/9//3v/d/9z/2//d/9v/2//c/9z/3P/b/9v/3P/c/9z/3P/c/9z/
3//d/9//3v/e/97/3v/e/93/3//k/+r/8////wwAGQAlADsAYACHAK4A3AADAREBAQHW
AJoAVQALAL7/gP9S/yn/D/8M/xL/H/8v/z3/Rf9N/1f/av+A/5H/pv+7/8r/0//X/93/
4v/k/+H/5P/l/+X/6f/p/+n/6v/q/+z/7v/w//L/8v/y//L/8v/z//P/9f/1//X/9f/1
//b/+P/5//r/+v/6//r/+//8//r/+v/6//v//f////////8AAAEAAQABAAQABAAFAAUA
BQAEAAUABgAHAAgACwAMAA8AEAAQABAAEQASABMAFAATABMAEwAXABkAGgAaABsAHgAh
ACMAJAAmACYAJwApACsAKwAtAC0ALgAxADQANgA4ADgAOQA6ADkAOQA6ADsAOwA7AD4A
PgA+AD4APgA+AD0APQA9ADwAOwA5ADcANwA4ADYANAAyADYANgA0ADIAMAAvACwAKgAp
ACcAJwAoACUAIwAjACMAHwAdABsAGgAWABYAFgAUABMAEgASABAADgANAAoACgAJAAoA
DAAOAAoACAAGAAQAAgACAAIAAgADAAQABQAGAAUABAADAAEAAgACAAIAAgAAAAEAAgAC
AAIAAgABAAEABAAEAAQAAQD///////////z//P/9//7/AAD//////v/8//z//P/8//z/
/P/8//z//f/9//z/+f/7//z//P/8//v/+v/6//r/+P/4//j/+P/4//j/9//3//b/9v/1
//X/9v/2//T/8//1//X/9v/2//b/9v/2//b/9f/1//T/8v/y//P/9P/1//f/9//2//b/
9f/0//P/8P/x//L/8//0//L/9P/0//L/9P/0//P/8P/w//D/8P/w/+//7//w//H/8P/v
/+7/7v/v/+//7//v/+//7//w//H/8f/u/+7/7//u/+7/7v/t/+//7//v/+3/7f/t/+3/
7f/t/+3/7v/u/+7/7//v//D/7v/u/+3/6//s/+3/7v/v/+//7//u/+3/6//r/+v/6P/q
/+v/6//p/+n/6v/s/+z/7v/s/+v/6//q/+r/7f/u/+z/7P/s/+z/7P/s/+z/7P/u/+7/
7v/u/+z/7P/s/+z/7v/u/+7/7v/u/+7/7v/u/+//8P/x//L/8v/y//L/8v/y//L/8v/y
//D/8P/w//D/8P/w//D/8P/y//L/8v/y/+//7v/t/+z/7P/s/+z/7P/q/+r/6v/q/+j/
6P/o/w==
         </WaveFormData>
      </LeadData>
      <LeadData>
         <LeadByteCountTotal>10000</LeadByteCountTotal>
         <LeadTimeOffset>0</LeadTimeOffset>
         <LeadSampleCountTotal>5000</LeadSampleCountTotal>
         <LeadAmplitudeUnitsPerBit>4.88</LeadAmplitudeUnitsPerBit>
         <LeadAmplitudeUnits>��V</LeadAmplitudeUnits>
         <LeadHighLimit>2147483647</LeadHighLimit>
         <LeadLowLimit>268435456</LeadLowLimit>
         <LeadID>V4</LeadID>
         <LeadOffsetFirstSample>0</LeadOffsetFirstSample>
         <FirstSampleBaseline>0</FirstSampleBaseline>
         <LeadSampleSize>2</LeadSampleSize>
         <LeadOff>FALSE</LeadOff>
         <BaselineSway>FALSE</BaselineSway>
         <ExcessiveACNoise>FALSE</ExcessiveACNoise>
         <MuscleNoise>TRUE</MuscleNoise>
         <LeadDataCRC32>533353441</LeadDataCRC32>
         <WaveFormData>
AgACAAIAAgAAAAAAAAAAAAAAAAAAAAAAAAAAAAAAAAACAAIAAgACAAAAAAAAAAAAAgAC
AAIAAgACAAIAAgACAAAAAAAAAAAAAAAAAAAAAAAAAAAAAAAAAAIAAgACAAIAAgACAAIA
AgACAAIAAgACAAIAAgACAAIAAgACAAIAAgAAAAAAAAAAAAAAAAAAAAAAAAAAAAAAAAAA
AAAAAAAAAAIAAgACAAIAAgACAAIAAgAAAAAAAAAAAAAAAAAAAAAAAAAAAAAAAAACAAIA
AgACAAAAAAAAAAAA/v/+//7//v/+//7//v/+////AAABAAIAAQAAAP///v/8//z//P/8
//3//v///wAAAQACAAMABAADAAIAAQAAAAIAAgACAAIABAAEAAQABAAEAAQABAAEAAYA
CAAJAAkABwAHAAYABQAFAAUABQAFAAcACQAJAAgABwAGAAQAAQABAAEAAQD//wEAAgAC
AAAA///+////+//3//b/9f/0//L/8f/x//H/8//0//X/9f/z//P/8//y//L/8v/y//L/
8v/z//P/8//x//D/8P/w//D/8P/w//D/9P/1//X/9P/z//P/8//z/+//8f/y//X/+f8E
AA8AGwAtAEUAXwCBAKcA0wACARcBDQHvAMkAngBsADQAAADU/7D/m/+R/5H/lP+b/6D/
nP+a/53/pv+0/8P/0P/Y/+D/6v/v/+//7//w//L/8v/y//T/9P/0//T/9//3//f/9//3
//f/9v/2//X/9f/1//X/9f/3//j/+f/6//r//f/9//3//v/+//7///8BAAEAAQABAAEA
AQACAAMAAwAEAAQABAAFAAcABwAHAAcABwAHAAgACQAIAAkACgALAA8AEAARABIAFgAW
ABYAFgAXABgAGQAcABsAGwAbABwAHgAhACMAIwAlACgAKwAtACsALAAvADAAMgA1ADcA
NwA4ADkAOgA6ADoAPQA+AD4APgA+AD0APAA/AD8APwA/AD8APgA+AD0AOgA4ADgAOQA7
ADgANwA3ADcANgA1ADUAMwAyADAALgAsACwAKwArACYAJAAkACMAHgAcABsAGgAYABgA
GQAYABUAFAATAA8ADwANAAwACgAIAAgABgAEAAIAAgACAP////8AAAEAAgABAAAA///9
//z//f/9//z//P/8//z//P/6//r/+v/6//z/+//7//v//f/9//3/+//5//n/+f/5//b/
9v/2//b/9v/1//X/9f/0//T/9P/0//b/9v/2//b/9P/0//T/9P/y//D/8P/w/+//7//u
/+z/6//r/+3/7f/s/+v/6v/q/+j/6P/n/+f/6P/p/+j/6f/n/+f/5//m/+b/5f/l/+X/
5f/k/+P/4P/i/+X/4//j/+L/4v/i/+H/3v/e/97/3v/g/+D/4P/f/93/3f/d/93/3//f
/97/3v/d/9z/2//Z/9n/2v/b/9v/2//a/9r/2//Z/9n/2v/b/9r/2P/X/9b/1v/X/9f/
1//X/9f/2P/Y/9j/2P/Y/9f/0//V/9b/1v/U/9X/1f/U/9b/1f/V/9f/1//W/9b/1v/T
/9P/1P/U/9L/1P/U/9P/0P/Q/9D/z//R/9H/0f/R/9D/0P/Q/9H/0v/R/9L/1P/W/9b/
0//S/9T/1P/U/9T/1v/Y/9n/2f/b/9v/2v/Z/9f/1//X/9f/1//Z/9n/2P/Y/9j/1//V
/9P/0//T/9H/z//Q/9D/zv/O/87/0P/N/8n/yP/H/8b/xv/F/8X/xf/G/8b/xv/F/8X/
xf/F/8T/xf/G/8f/yP/G/8f/x//H/8b/xv/H/8j/yP/I/8j/yP/K/8v/y//K/8n/yf/J
/8n/x//H/8z/0//V/9L/2f/t/wEAFQAzAFUAfQCtAOAAAwEJAfMAywCaAGAAHgDi/7L/
iv9v/2P/X/9g/2f/bP9w/3T/df96/4j/lf+k/7D/uv/A/8n/zf/N/87/0v/S/9L/1P/U
/9T/1P/X/9f/1//X/9f/1//Y/9j/1//X/9j/2f/a/93/3P/d/97/3v/f/9//3//g/+H/
4v/k/+f/5f/l/+X/5f/n/+j/6f/p/+r/6v/q/+v/7//v/+//7//x//H/8v/z//L/8//0
//X/+P/4//j/+P/+//7//v/+//3//v///wIAAwADAAMABAAIAAsADQANAA4AEAASABMA
EwAUABcAGAAbAB8AIgAjACMAIwAjACIAIwAnACkAKgArACwALAAsAC0ALQAtAC0AKwAq
ACoAKQAqACgAKAApACcAJAAjACMAJQAkACMAIwAjACIAIAAeABwAHAAbABsAFgAUABQA
EwASABAADwAOAA0ADAAMAAoACAAGAAQA//8AAP/////+//7//v/8//r/+v/6//r/9//0
//T/9P/0//b/9v/2//X/9P/1//X/9P/y//L/8v/y//T/9P/0//T/9v/1//X/9f/z//P/
8//x/+//7//v/+//7//w//H/8v/y//H/8f/x//D/8P/w//D/8P/w//D/8P/w//D/8P/w
/+7/7P/s/+z/7//v/+7/7P/t/+3/7//v/+3/7f/t/+7/7P/s/+v/6//t/+3/6//r/+r/
6//s/+z/7P/r/+v/6//s/+z/7P/q/+r/7f/r/+v/6//s/+3/7f/s/+z/7P/s/+7/7v/u
/+3/7P/r/+r/6f/q/+v/6//s/+r/6v/q/+n/6f/q/+v/6//r/+r/6v/r/+n/6f/q/+v/
7f/s/+z/7P/s/+3/7f/t/+v/6//s/+z/7P/s/+z/6//r/+3/7v/u/+3/7f/s/+r/7P/r
/+v/7f/t/+z/7P/s/+r/6//t/+7/7f/u/+3/6//q/+r/6v/p/+r/6//s/+3/7v/u/+7/
7//v/+3/7f/u//D/8P/t/+z/7P/s/+z/7P/v//D/8f/y//L/8v/y//L/8//0//X/9v/2
//b/9v/2//j/+P/4//j/+v/6//z//f/9//3//f/8//3//f/9//3/+//7//3//f/8//z/
/P/7//v/+f/5//n/+f/5//r/+v/3//b/9f/2//X/8f/w/+//7//w//D/8f/v//D/8P/w
//H/8f/x//H/7v/u/+7/7v/w//D/8f/x//H/8P/w//H/8v/y//L/8v/w//L/8//z//P/
8//0//X/8//z//X/9v/7////BgAVACcAPQBVAHMAnQDJAPcAHAEhAQkB5wC/AJIAVgAY
AOT/uv+e/5P/kf+T/5r/of+m/6L/oP+r/7r/xv/R/97/6P/w//T/9//5//v//P/+/wAA
AAACAAIAAAAAAAMAAwADAAMAAwADAAYABgAFAAUABQAFAAUABwAIAAkACgAKAAsACwAL
AAwADgAOAA8AEQAQAA8ADgANAA8AEAARABEAFAAUABQAFQAVABUAFQAVABkAGQAaABsA
GgAbABwAHQAcABwAHAAcACIAIgAiACIAJQAmACcAKgApACkAKQAqACwALwAxADEAMgA0
ADYANwA5ADoAPQA+AD4AQQBDAEMARABFAEYARgBIAEsATABMAEsATABMAEwATwBPAE8A
TwBPAE4ATgBNAE4ATABMAE0ATQBKAEkASQBJAEgARwBHAEUARABCAEAAPgA+AD0APQA6
ADgAOAA3ADYANAAzADIALQAsACwAKgAnACYAJQAhACQAIwAjACIAIQAgAB0AGgAcABwA
HAAZABcAFgAVABQAEgASABIAEQAQABEAEQAQABAAEAAQABAADgAOAA4ADgAQAA8ADwAP
AA0ADQANAAsACwALAAsACwAKAAoACgAKAAgABwAHAAcABwAIAAkACgAJAAgABwAGAAYA
BgAGAAYACAAGAAYABgAFAAUABAACAAMAAwAFAAUABQAFAAUABgAIAAgABwAHAAUABQAD
AAMABAAFAAYABgAGAAUABQAFAAgACAAIAAYABgAJAAcABwAFAAYABwAHAAYABgAGAAYA
BAAEAAQAAwAFAAUABQAFAAcABwAGAAYACAAIAAgABwAHAAgACQAJAAkACAAIAAkABwAH
AAgACQAHAAYABgAGAAYABwAHAAcABgAHAAkACgAKAAoACgAJAAUABwAIAAgACgALAAsA
CgAJAAcABgAHAAkACAAIAAgABwAHAAgACAAIAAoACgAJAAgACAAIAAcACQAJAAkACQAI
AAgACAAJAAcABQAFAAYACgAKAA0ADAAMAAwADAAMAAoACgAKAAoACgAKAAoACgAIAAgA
CAAIAAoADAAOABAADwAOAA0ADAAMAAwADAAMAAwADAAOAA8AEQARABEAEAARABEAEQAR
ABEAEQATABMAEQAQAA8ADQAJAAcABwAHAAYABwAJAAoACgAKAAoADAAIAAMAAQD///7/
/v/9//3//f/+//7//v/9//3//f/9//r/+v/6//r//P/8//3//f/8//r/+f/5//r/+v/6
//r/+//+/wAAAQD+//3//f/9//v/+//7//r/+/8BAAgAEwAhADEASQBnAIkArwDfABAB
JwEbAf8A2wCyAHwAPgAIAN7/tv+b/5X/lf+Y/6H/pP+i/6D/pf+s/7j/xf/S/97/6P/u
//P/9//1//b/9v/6//r//P/8//r/+v/9//3//f/9//3//f8AAAAA/////////////wEA
AAABAAIAAgABAAEAAQACAAMABAAGAAkACQAJAAkACQAHAAgACQAJAAwADAAMAA0ADwAP
AA8ADwATABMAFAAVABUAFQAVABUAGAAYABgAGAAcABwAHAAcAB8AIAAhACQAJQAlACUA
JgAnACkAKgApACwALgAwADEAMwA0ADcAOAA6AD0APwA/AD4APwBAAEAAQABDAEQARABH
AEgASABIAEcARwBHAEcARwBGAEYARQBCAEAAQABBAEEAPgA9AD0APQA8ADsAOwA6ADgA
NQAyADAAMAAvAC8AKgAoACgAJwAkACIAIQAgABsAGgAaABgAFgAUABIADQAQAA8ADwAO
AA0ADAAJAAYABgAGAAYAAwACAAIAAgACAP///v/9//v/+//7//r/+P/5//r/+//8//z/
/P/8//z/+//5//j/9//5//n/+f/3//X/9f/1//X/9P/0//T/9P/0//P/8//z//L/8v/y
//L/9P/0//T/9P/y//L/8v/y//H/7v/t/+z/7//v/+7/7P/r/+v/7f/t/+v/6//r/+z/
6f/o/+b/5f/n/+f/5f/l/+T/5f/m/+b/5P/j/+P/4//i/+L/4v/g/97/4f/f/9//3//g
/+H/4f/e/97/3v/e/97/3v/e/93/3f/d/93/3f/b/9v/2v/a/9r/2v/a/9n/1//Y/9n/
2f/Z/9j/2P/Z/9f/1//Y/9n/1//W/9b/1v/Y/9n/2f/Z/9f/1//Y/9j/1//W/9X/0//U
/9f/2f/a/9f/1//W/9T/1v/V/9X/1//V/9T/1P/U/9H/0f/S/9L/0P/S/9L/0f/S/9L/
0v/R/9P/0//T/9P/1P/U/9T/1f/X/9X/1f/W/9r/2v/X/9b/2P/Y/9j/2P/Y/9r/2//b
/9z/3f/d/93/3f/d/93/3f/d/9//3//e/+D/4P/f/93/2//b/9v/2f/Y/9j/1//U/9T/
1P/W/9P/0f/Q/8//zv/Q/8//z//P/9L/0v/S/9H/0f/R/9H/0P/O/87/zv/O/87/z//P
/8//0P/Q/9H/0v/U/9T/1P/U/9X/1f/U/9L/1P/V/9b/1//b/9v/2v/f/+P/5v/t//v/
DwApAEMAZQCPAL0A7gAXASMBDQHnALoAhAA+APj/wv+c/4H/c/9t/27/ef+E/4L/fv+D
/4z/lP+h/7D/vv/K/9L/1f/b/9//4v/k/+T/5P/m/+b/5v/m/+n/6f/p/+n/6f/p/+r/
6v/p/+n/6v/r/+z/7//v/+//7//u//H/8f/x//L/9P/0//X/9//1//X/9f/1//b/+P/6
//v//P/8//z//f/+//3//P/7//////8AAAEAAgADAAQABQAIAAgACAAIAAsACgAJAAgA
CgAMAA4AEgARABEAEQASABQAFwAZABkAGgAcAB4AHwAdAB4AIQAiACYAKQArACsALAAt
AC4ALgAsAC8AMAAwADMANAA0ADQAMwAzADMAMwA0ADQANQA1ADIAMAAwADEALwAsACsA
KwAtACwAKwArACkAKAAmACQAIgAiACEAIQAcABoAGgAZABgAFgAVABQAEQAQABAADgAN
AAwACwAHAAkABwAGAAQAAgACAAAA/v///wAAAQD///v/+v/5//j/+v/6//r/+f/4//n/
+f/4//r/+v/6//r/+v/6//r/+v/8//v/+//7//r/+f/4//X/8//z//P/8//z//T/9f/2
//T/8//z//P/8v/y//L/8v/y//L/8v/y//T/9P/0//T/8v/w//D/8P/v/+//7v/s/+3/
7f/v/+//8f/x//H/8v/x//D/7v/t/+3/7f/r/+v/6v/r/+z/7P/r/+v/7P/t//D/8P/w
/+7/7v/x/+//7//t/+7/7//v/+z/7P/s/+z/7P/s/+z/6//t/+3/7f/t/+3/7f/s/+z/
7P/s/+z/6//p/+r/6//r/+v/6v/q/+v/6//r/+z/7f/r/+r/6v/q/+r/6//r/+v/6//r
/+z/7P/s/+z/7P/r/+n/6//s/+z/6v/r/+v/6v/s/+v/6//t/+3/7P/s/+z/6f/p/+r/
6v/o/+r/6v/p/+r/6v/q/+n/6f/p/+n/6f/s/+z/7P/t/+3/6//r/+z/6v/s/+v/6v/s
/+z/7P/s/+3/7v/v//D/8v/y//L/8v/0//T/9P/0//b/9v/2//b/+P/6//v/+//5//n/
+P/3//f/9//3//f/+f/7//v/+v/6//r/+f/3//X/9f/1//P/9f/2//b/9P/0//T/9v/z
/+//7v/t/+z/7P/r/+v/6//s/+z/7P/r/+v/6//r/+r/6v/q/+r/6v/q/+v/6//r/+z/
7P/t/+7/7P/s/+z/7P/w//H/8f/w//H/8f/x//H/6//t//L/8//1//z/BwAVACcAQQBh
AIUAqQDXAAYBIQEZAf8A2wCuAHgAOgD+/8z/pv+N/4X/h/+O/5X/lv+W/5j/nf+q/7T/
vf/K/9j/4v/q/+3/7f/v//L/9P/2//b/+P/4//b/9v/5//n/+//7//v/+//6//r/+f/5
//v/+//7//3//P/9//7//v8BAAEAAQACAAEAAAAAAAEAAgADAAQABQAFAAYABwAHAAYA
BgAGAAcACQAJAAkACQALAAsADAANAA4ADwAQABEAEgASABIAEgAVABQAEwASABQAFgAY
ABwAGwAbABsAHAAcAB8AIQAhACIAJAAmACcAKAAqAC4AMAAwADMANQA1ADQANQA2ADYA
OAA7ADwAPAA/AEAAQABAAEEAQQBBAEEAQAA+AD0AOwA7ADoAOwA9AD0AOgA5ADkAOwA6
ADkAOQA3ADYANAAyADAAMAAvAC8ALAAqACoAKQAmACQAIwAiAB8AHgAeABwAGwAaABkA
FQAVABMAEgAQABAAEAAOAAwADAAMAAwACQAIAAgACAAIAAgACAAIAAcAAwADAAIAAAAC
AAIAAgACAAAAAAAAAAAAAgABAAEAAQAAAP///v/7//z//f/+/////v/+//7//v/+//3/
/f/9//v/+v/5//j/+f/6//v//P/+//7//v/+//z/+v/6//r/+f/5//j/9v/2//f/+v/7
//r/+f/4//j/+P/4//f/9//5//n/9//3//b/9//4//j/+P/3//f/9//6//r/+v/4//b/
+f/3//f/9//4//n/+f/4//j/+P/4//r/+v/6//n/9//3//f/9//3//f/9v/2//b/9v/2
//X/9f/2//f/9//1//T/9P/1//X/9f/2//f/+f/4//j/+P/4//n/+f/5//f/9//4//j/
9v/2//b/9f/z//X/9v/2//j/+f/5//j/9v/1//X/9//3//b/9v/2//P/8//0//T/8v/0
//T/8//z//T/9f/1//P/8//z//P/9P/0//T/9f/1//P/8//0//b/9v/1//b/9P/0//T/
9P/0//T/9P/0//b/9v/2//b/9P/0//T/9P/3//j/+f/6//n/+P/3//b/9v/2//b/9v/4
//j/+P/4//n/+v/7//z//v/+//7//v8AAAEAAQABAAEAAAD/////AQABAAEAAQABAAEA
AAAAAAAA///9//v//f/9//v/+//6//r/+P/4//r//P/5//X/8v/x//D/8P/x//H/8f/y
//D/8P/v/+//8f/x//D/8P/w//D/8P/w//H/8f/x//D/8P/x//L/8v/y//L/8v/0//P/
8//y//H/8//x//P/9//3//L/8//9/wQADwAdADEASQBnAIsAtQDjAAgBEwH9ANkAtQCM
AFYAHADs/8D/oP+V/5f/mf+e/6H/ov+k/6T/q/+4/8b/0f/a/+b/7P/w//P/9f/3//b/
+P/6//r//P/8//7//v8BAAEA//////////8CAAIAAQABAAAA///+////AgADAAQABAAF
AAUABQAGAAYABgAHAAkACQAJAAkACQAJAAoACwALAAsACgAJAAkADQANAA0ADQAPAA8A
EAARABIAEwAUABUAFgAWABYAFgAaABoAGgAaABkAGgAbAB4AHQAdAB0AHgAiACUAJwAn
ACgAKgAsAC0ALQAuADEAMgAyADUANwA3ADgAOQA6ADoAOAA7ADwAPAA/AEAAQABAAEMA
QwBDAEMARQBEAEQAQwBCAEAAQABBAEAAPAA6ADkAPAA8ADwAPQA8ADoANwA0ADAAMAAv
AC8ALgAsACwAKwAoACYAJQAkACEAIAAgAB4AHQAcABsAFwAVABMAEgAQABAAEAAOAAwA
DgAOAA4ACwAMAAwADAAMAAsACgAJAAcACAAJAAkACAAHAAYABQAEAAYABgAGAAYABQAD
AAIAAQADAAMAAwABAAEAAQABAAEAAAAAAAAAAAACAAEAAQABAAAAAAAAAAAAAAAAAAAA
AAD+//7//v/+/wAA/v/+//7/AQABAAAA/v/8//v//P/7//7///8AAAIAAAAAAP//////
/////f/9//7///8AAAAA/P/7//v/+//6//r/+v/4//n//f/8//3//f/+///////+//7/
/v/+//3//P/7//n/+//7//v/+//5//n/+P/4//n/+v/7//v/+f/6//v/+//5//j/+P/5
//v/+//8//3//P/6//n/+P/4//n/+f/5//j/+f/7//z//P/8//z/+//4//n/+f/4//j/
+f/5//j/+P/3//f/+f/5//j/+P/4//b/9//5//r/+v/8//z/+//5//j/9//1//f/9//3
//f/+v/6//r/+//5//f/9//4//r/+v/3//r/+P/4//j/+P/4//j/+P/4//r/+v/6//r/
/P/8//z//P/+//7//v/+//z//P/8//z/AAABAAEAAQABAAAA/////wEAAQABAAEAAQAB
AAAAAAAAAP///f/7//v/+//5//n/+P/4//b/9v/4//r/9//z//D/7//u/+7/7v/v//D/
8v/v/+7/7P/r/+z/7f/t/+7/7f/s/+v/6v/r/+v/6//q/+z/7f/u/+7/7v/u/+7/8P/w
/+//7f/r/+n/6//r/+v/7f/u//H/8//8/wsAGQApAEMAYQCFAK0A2wAEAQsB9QDXALMA
hgBOABQA5P++/6L/kf+N/43/kv+X/5j/mP+Y/5v/pP+w/73/yv/S/9r/4v/p/+n/5//o
/+z/7P/s/+7/7v/u/+7/8f/x//D/7//u/+3/7v/u/+3/7f/u/+//8P/z//T/9f/2//b/
9f/1//X/9v/4//j/+f/7//z//f/+/////v/+//7//f/8//z//P/9/wAAAQACAAMABAAD
AAMAAwAEAAUABgAHAAoACgAKAAoADwAQABEAEgARABIAEwAWABcAFwAXABgAGgAdAB8A
HwAfACAAIQAhACIAJAAoACoALAAvADEAMQAxADEAMQAwADIANQA2ADYANQA2ADYANgA1
ADUANQA1ADUANAA0ADMANAAyADIAMwAzADAALwAvAC0ALAArACsALQAsACoAKAAlACQA
IgAhAB4AHAAcABsAGQAYABgAGAAUABIAEQAOAAwACgAIAAMABAADAAMAAgABAAAA/f/6
//z//P/8//n/+v/6//r/+v/5//j/9//1//T/9f/1//T/9f/2//f/+P/2//b/9v/2//P/
8f/w/+//8f/z//X/9f/z//P/8//z//T/9P/0//T/8//x//D/7//v//D/8f/y//H/8P/v
/+7/8P/w//D/8P/u/+z/7P/s/+//7//u/+z/6//r/+3/7f/r/+v/6//s/+r/6v/p/+n/
6f/p/+f/5//m/+f/6P/o/+b/5f/l/+X/5v/m/+b/5P/k/+f/5f/l/+P/5P/l/+X/5v/m
/+b/5v/k/+T/5P/j/+H/4f/h/+H/4//j/+L/4v/g/+D/4P/f/+H/4v/j/+P/4f/g/+D/
4f/g/9//3//f/93/3P/c/9z/3v/f/9//3//d/93/3v/e/97/3v/e/93/3f/f/+D/4P/f
/9//3v/c/9r/2f/Z/9v/3f/c/9z/3P/b/9v/3P/c/9v/3P/b/9n/2v/a/9r/2f/X/9f/
1//X/9j/2P/Y/9n/2//Z/9n/2v/c/9z/2f/c/9z/3P/c/9z/3P/c/9z/3P/c/93/3f/d
/93/3P/b/9v/2f/Z/9n/2f/Z/9n/2P/Y/9r/2f/X/9X/1f/V/9P/0//T/9L/z//O/87/
0P/N/8n/yP/H/8b/xv/F/8X/xf/G/8X/xP/C/8H/wv/D/8P/xP/C/8L/wv/C/8H/wf/B
/8D/wv/D/8T/xP/C/8L/wv/E/8X/xf/E/8P/w//D/8P/x//H/8L/w//L/9D/2//p//n/
DQArAE8AewCtAN4AAQELAfUAywCYAF4AHADe/6r/gP9j/1P/T/9Q/1n/ZP9k/2L/Zf9s
/3r/i/+a/6b/sv+4/7//w//F/8b/yv/L/8r/y//K/8r/yv/N/83/y//L/8v/y//O/87/
zf/N/8//z//P/9H/1P/V/9b/1v/V/9X/1f/W/9b/1v/X/9n/2f/Z/9n/2f/b/9z/3f/d
/9//4P/h/+P/4//j/+P/4//j/+P/5P/l/+b/5//o/+n/7P/s/+z/7P/u/+7/7v/u/+//
8P/x//T/9//3//f/+P/6//3//////wAAAgAEAAUAAwAEAAcACAAKAA0ADwAPABAAEQAS
ABIAEgAVABYAFgAZABoAGgAaABkAGQAZABkAGQAYABgAFwAWABQAFAAVABMAEAAPAA8A
DwAOAA0ADQAPAA4ADAAKAAoACgAJAAkABAACAAIAAQD///7//v/+//n/+P/4//b/9f/0
//P/7//x/+//7v/s/+v/6v/n/+T/5P/k/+T/4f/h/+L/4//k/+L/4v/i/+H/3//f/97/
3P/e/97/3v/e/+D/4P/g/+D/4P/f/9//3//d/93/3f/b/93/3f/d/93/3P/c/9z/3P/e
/93/3f/d/97/3v/e/97/3P/c/9z/3P/c/9z/3P/c/9z/2v/a/9r/2f/Z/9j/1v/X/9f/
2f/Z/9f/1//X/9j/2P/Y/9f/1//a/9v/2v/b/9r/2//c/9z/3P/b/9v/2//c/9z/3P/a
/9j/2//Z/9n/2//c/93/3f/b/9r/2f/Y/9r/2v/a/9n/2f/Z/9n/2f/b/9v/2v/a/9z/
3P/c/9v/2v/a/9r/2f/Y/9j/2f/b/9r/2f/Z/9n/2//a/9r/2v/Y/9n/2f/Z/9j/2f/b
/9z/3P/c/9z/2//Z/9v/3P/c/9n/2f/Y/9b/2f/Z/9r/3f/c/9r/2f/Y/9f/1//Y/9j/
2P/a/9r/2f/a/9r/2v/Z/9f/1//X/9f/2v/a/9r/2//a/9f/1v/W/9r/2v/d/9z/3v/e
/97/3v/e/97/3v/e/+D/4P/g/+D/4v/i/+L/5P/j/+P/4//j/+D/3//f/9//4f/h/+H/
4//j/+L/4v/i/+L/4f/g/+H/3v/b/9r/2v/b/9r/2//c/97/2//X/9b/1f/U/9T/0//T
/9P/1P/U/9T/0//T/9P/0f/Q/9D/0P/S/9L/0v/T/9P/0//S/9L/0f/S/9L/0v/U/9T/
1v/X/9f/1v/V/9X/1//X/9P/0//W/9n/3f/m//P/AwARACUARQBrAJMAwQDwAA0BCwHv
AMcAlgBgACAA6v+8/5D/c/9t/23/cv95/4D/gP+A/4P/jv+c/6n/tv/C/8z/0v/T/9f/
2//c/9j/3P/c/97/3v/g/+D/4//j/+X/5f/l/+X/5v/m/+X/5f/l/+X/5f/n/+j/6f/q
/+r/7f/t/+3/7v/s/+z/7f/v/+3/7f/t/+3/7f/u/+//7//y//L/8v/z//X/9f/1//X/
9v/1//X/9f/3//n/+//9//7//v/+//7/AgACAAIAAgABAAIAAwAGAAkACQAJAAoACgAN
AA8ADwAQABIAFAAVABcAGAAbABwAHQAfACAAHwAhACMAJQAmACUAJwAnACYAKQAqACoA
KgAtAC0ALQAtAC0ALAAsACsAKgAoACgAKQApACYAJQAlACcAJgAlACUAJAAiAB8AHAAb
ABwAHAAdABgAFgAWABUAEgAQAA8ADgAJAAgACAAGAAUABAADAP//AQD///7//P/9//7/
/f/8//r/+P/2//H/8P/w//D/8P/y//L/8v/x/+//7//u/+z/7v/u/+7/7v/u/+7/7v/u
/+z/6//r/+v/7P/t/+7/7f/s/+v/6v/p/+j/6P/o/+j/6v/p/+n/6f/n/+b/5f/k/+b/
5v/m/+b/5v/m/+b/5v/m/+T/5P/k/+f/5//m/+T/4//j/+X/5f/j/+P/4//k/+L/4v/h
/+H/4//j/+H/4f/g/+H/4v/i/+L/4f/h/+H/4P/g/+D/3v/g/+P/4f/h/+H/4v/j/+P/
4f/g/9//3v/g/+D/4P/f/+H/4f/h/+H/3//f/97/3v/e/97/3v/d/9//4P/h/+H/3f/c
/9z/3f/d/93/3v/f/9//3v/e/97/3v/f/9//3//b/9v/3P/c/97/3v/e/93/2//d/97/
3v/c/93/3f/c/97/3f/d/9//3f/c/9z/3P/a/9v/3f/e/93/3v/d/9v/3P/c/9z/2//b
/9v/2//b/9z/3P/c/93/3//d/93/3v/a/9r/2//e/9z/3P/c/9z/3P/c/9z/3P/e/97/
3v/e/9z/3P/c/9z/3v/e/97/3v/e/97/3v/e/9//4P/h/+L/4v/i/+L/4v/k/+T/5P/k
/+L/4v/i/+L/4//k/+X/5v/m/+b/5v/m/+T/4v/g/97/3v/e/97/3v/c/9z/3P/c/9r/
2v/a/w==
         </WaveFormData>
      </LeadData>
      <LeadData>
         <LeadByteCountTotal>10000</LeadByteCountTotal>
         <LeadTimeOffset>0</LeadTimeOffset>
         <LeadSampleCountTotal>5000</LeadSampleCountTotal>
         <LeadAmplitudeUnitsPerBit>4.88</LeadAmplitudeUnitsPerBit>
         <LeadAmplitudeUnits>��V</LeadAmplitudeUnits>
         <LeadHighLimit>2147483647</LeadHighLimit>
         <LeadLowLimit>268435456</LeadLowLimit>
         <LeadID>V5</LeadID>
         <LeadOffsetFirstSample>0</LeadOffsetFirstSample>
         <FirstSampleBaseline>0</FirstSampleBaseline>
         <LeadSampleSize>2</LeadSampleSize>
         <LeadOff>FALSE</LeadOff>
         <BaselineSway>FALSE</BaselineSway>
         <ExcessiveACNoise>FALSE</ExcessiveACNoise>
         <MuscleNoise>TRUE</MuscleNoise>
         <LeadDataCRC32>1443391290</LeadDataCRC32>
         <WaveFormData>
8v/y//L/8v/w//D/8P/w//D/8P/w//D/8P/w//D/8P/w//D/8P/w/+7/7v/u/+7/8P/w
//D/8P/u/+7/7v/u/+7/7v/u/+7/7P/s/+z/7P/u/+7/7v/u/+7/7v/u/+7/7v/u/+7/
7v/u/+7/7v/u/+7/7v/u/+7/8P/w//D/8P/u/+7/7v/u/+z/7P/s/+z/7P/s/+z/7P/s
/+z/7P/s/+z/7P/s/+z/7v/u/+7/7v/u/+7/7v/u/+z/7P/s/+z/7P/s/+z/7P/t/+7/
7//w/+7/7v/u/+7/7P/s/+z/7P/s/+z/7P/s/+3/7v/v//D/7v/u/+7/7v/s/+z/7P/s
/+7/7v/u/+7/7//w//H/8v/w//D/8P/w//L/8v/y//L/9P/0//T/9P/2//b/9v/2//n/
+v/7//v/+f/5//n/+f/7//v/+//8//z//P/8//z//P/8//r/+f/5//n/+f/5//r/+v/6
//j/9f/1//X/9P/v/+3/7P/s/+r/6v/p/+n/7P/t/+7/7//u/+3/7P/r/+v/6v/q/+n/
6//s/+z/7P/p/+n/6f/q/+z/7P/s/+z/8P/w//D/7//u/+7/7v/t/+b/6P/o/+j/6v/x
//v/BwAWACkAPQBaAHoAogDPAO0A8ADnANcAwgCgAHQARQAZAPT/3f/Q/8f/wv/E/8T/
vf+5/7v/wf/L/9b/3v/h/+P/6v/u/+z/6v/q/+r/6v/q/+v/6//s/+z/7v/u/+3/7f/u
/+7/7f/t/+3/7f/v/+//7//v//D/8P/w//H/8//z//T/9f/z//P/8//0//T/8//z//P/
9P/1//X/9f/1//b/9v/2//j/+P/4//j/+P/4//r/+v/6//r/+v/6//3//v/9/wAAAgAD
AAMAAwADAAQABAAGAAYABgAGAAYACAAKAAwADAAPABAAEgATABEAEgAUABYAFgAaABsA
HAAcAB0AHgAfAB8AIAAjACMAIgAiACIAJAAnACgAKAAoACgAKAAoACgAJwAlACUAJQAl
ACUAJAAkACUAJQAjACIAIgAgAB8AHgAeABwAGwAaABYAFAATABMAEgAPAA0ACwAMAAwA
DAAJAAQAAwADAAEAAwABAAEA///9//3//f/8//r/+v/7//v/+//7//v/+//5//n/+f/6
//z/+//6//r/+v/6//n/+f/4//j/9//3//r/+v/5//n/+v/7//v/+//7//v/+f/5//f/
9//3//f/9//3//b/9v/4//f/9v/2//j/+f/5//n/+f/6//r/+f/1//f/9//2//b/9v/2
//T/8//z//T/9P/y//L/8v/x//P/8//z//P/9v/2//T/9P/0//T/9P/0//b/9v/3//f/
9f/0//L/8P/y//L/8//z//H/8f/w//D/8f/x//H/8f/z//P/8//z//L/8v/x//H/8v/z
//T/9f/0//P/8//y//H/8f/w//D/8v/y//L/9P/0//T/8v/y//D/8P/x//H/8//x//H/
8f/w//D/8P/v//D/8//0//P/8f/x//H/8f/x//H/8f/x//H/8v/y//P/9f/2//b/8//x
//H/8P/w//D/8P/w//D/7//v/+//7f/u//D/8v/z//H/8f/x//L/9P/1//X/9f/4//j/
9//2//j/+P/4//j/+f/6//v/+//8//3//v////3//f/9//7//v/+//7//v/+//7//P/7
//n/+f/5//n/9v/2//b/9P/1//X/9f/0/+//7f/s/+z/6v/q/+n/6f/q/+v/7P/t/+v/
6//r/+v/7f/s/+z/6//r/+z/7P/s/+v/6//r/+z/7P/s/+z/7P/s/+z/7P/r/+z/7P/s
/+v/6P/o/+r/7v/u/+v/7/8BABIAIQA3AFQAdACgAM0A9wAIAQUB9QDcALYAggBPACMA
+v/d/8z/v/+4/7j/uv+5/7f/t/+9/8P/zP/W/9//4f/m/+r/7P/s/+z/7v/s/+z/7f/t
/+z/7P/u/+7/7//v//D/8P/x//H/8f/x//P/8//z//P/9P/0//T/9f/z//P/9P/1//f/
9//3//j/9v/1//X/9f/2//f/9//3//f/+P/4//j//P/8//z//P/8//z//v/+//3//v//
/wAAAAAAAP7/AAADAAUABgAHAAUABgAGAAgACgAKAAoACgAOABAAEgASABEAEgAUABUA
FQAWABgAGgAcACAAIQAiACAAIQAiACMAJAAmACoAKwAqACoAKgAsACsALAAsACwAKgAq
ACoAKgArACkAKQApACkAKQAoACgAKQApACcAJgAoACYAJQAkACIAIAAfAB4AGgAYABcA
FwAWABMAEQAPABAAEAAQAA0ACgAJAAkABwAHAAUABQADAAMAAwADAAIAAAAAAAEAAQAA
AP///v/9//z//f/+/wAAAgABAAAAAAAAAAAA/////wAAAAD/////AgACAAEAAQAAAAEA
AQABAP/////9//3//v///wAAAQABAAEAAAAAAAAA///+//7//v///////////wAAAAD/
//z//f/8//r//P/8//z/+v/6//v//f/+//z//P/8//v/+//7//v/+//8//z/+v/6//r/
+v/6//r/+P/4//n/+f/6//r/+f/4//j/+P/5//n/+//7//r/+v/5//n/+f/5//n/+f/5
//n/+P/4//f/9//5//n/+f/5//f/9//4//j/9//3//b/9v/2//b/9v/4//b/9v/0//T/
9v/2//f/9//5//f/9//3//b/9v/2//X/9f/3//f/9f/3//f/9//3//X/9f/1//X/9//4
//j/+f/3//j/+P/1//f/9//2//b/9v/2//b/9v/1//X/9f/z//X/9v/3//f/9//3//f/
+P/2//f/9//3//b/9v/1//T/9P/0//T/9P/1//b/9//4//j/+P/4//j/+f/6//v//P/8
//z//P/8//z//P/8//z//v///wAAAQADAAMAAwADAAMAAwADAAMAAwAEAAMAAgACAAIA
AgAAAAEA///////////+//7//v/6//n/+f/5//j/9f/z//L/9P/0//T/8//z//P/8//z
//P/8//z//P/8f/x//D/8P/x//H/8v/y//T/8//z//P/9P/0//T/9P/y//T/9P/0//T/
9P/1//b/8//y//L/9P/0//b/+/8HABkAKgA5AFMAdACWAL4A5wD3APQA6QDZAL4AkgBi
ADUACQDs/93/1P/N/87/0P/Q/8n/xf/N/9f/3f/i/+j/7f/z//T/9P/2//j/+P/4//j/
+P/5//n/+P/4//r/+v/3//f/+P/4//r/+//8//3/+//7//v/+//8//z//P/9//v/+//8
//3/////////AAAAAP///////wAAAQABAAEAAwAEAAQABAAFAAQAAwACAAMABAAHAAgA
BwAIAAkACgAIAAgABgAIAAoACwALAAsACwAMAAwADgASABIAEgASABQAFgAYABgAFwAY
ABoAGwAdAB4AIAAiACIAJgAnACgAKAApACoAKwAtAC4AMQAxADAAMAAwADIANQA2ADYA
NgA0ADQANAA0ADUAMwAzADMAMwAzADIAMgAzADMAMQAwADAALgAtACwALAAqACkAKAAk
ACIAIQAhACIAHwAdABsAGQAYABcAEwASABEAEQAPABEADwAPAA0ACwALAAsACgAIAAgA
CQAJAAgABwAGAAUABQAFAAUABgAGAAUABAAEAAYABgAFAAUABAAEAAMAAwAGAAYABQAF
AAQABQAFAAUABQAFAAMAAwADAAMAAwADAAMAAwACAAIABAADAAIAAgACAAMAAwADAAEA
AgACAAEA//8BAAEAAAAAAAAAAAD+//3//f/+//7/AAAAAAAA//////////////7//v/8
//z//v/+//7//v/8//z//f/9/wAAAAD///7//P/8//3//f/9//3//P/8//3//f/9//3/
/P/7//r/+f/8//z/+//7//v/+//7//v//f/9//7//v///////v/+//7//v/+/wAA/v/+
//z//P/6//r/+//7//v/+f/5//n/+//8//3//f/9///////9//v/+//7//v//P/9//7/
///8//z/+//7//3//v/+//v//f/9//z//P/8//z//P/8//3//f/9//v/+//8//3//f/7
//v/+//8//r/+//7//v//v/+/////v/+//7//v/+//z//P/8//z//v/+//7//v/8//z/
/P/8//7/AAACAAQAAwACAAEAAAACAAIAAgACAAIAAwAEAAUABQAFAAUABQAHAAcABwAH
AAgACgAKAAoACAAIAAgABgADAAEAAQABAAIAAgADAAQABAADAAMAAwAAAP3/+//6//j/
+P/4//f/9//3//f/9//3//f/9//3//X/9f/0//T/9P/1//f/+P/3//X/9P/z//T/9P/0
//T/9v/4//j/+P/3//b/9v/2//X/8v/y//D/7v/w//f/AQANABoALQBFAF4AfgCqANkA
9wD6APEA5QDSAKwAfABNACUA/P/h/9T/zf/I/8z/zP/F/8H/xf/L/8//2P/i/+n/6//u
//L/9P/y//L/8v/y//L/8//z//L/8v/0//T/8//z//T/9P/3//f/9//3//f/9//3//f/
9v/2//b/9//1//X/9v/3//f/9//3//j/+v/5//n/+f/5//n/+P/3//n/+v/6//r//P/8
//z//P/+//7/AAAAAAAAAAAAAAAAAgACAAAAAgAEAAUABQAFAAcACAAIAAoADAAMAAwA
DAANAA4ADwAOABEAEgAUABUAFwAYABoAHAAcACAAIQAiACEAIQAhACEAIgAkACgAKQAq
ACoAKgAsAC0ALgAuAC4ALgAuAC4ALgArACkAKQApACkAKQAoACgAKQApACcAJgAkACIA
IQAgACAAHgAdABwAGAAWABUAFQAUABEADwANAAoACgAKAAcAAgABAAEA//8CAAEAAgAB
AAAA///+//z/+v/6//v/+//7//v/+//7//f/9//3//j/+P/3//b/9v/2//b/9f/1//j/
+P/3//f/9v/2//X/9f/2//f/9//3//X/9f/z//P/8//z//P/8//1//X/9P/0//L/8f/w
//D/8v/z//P/8//z//T/9P/z/+//8f/x//D/8v/y//L/8P/v/+//8P/w//D/8P/w/+//
7v/t/+z/6//s/+z/6v/q/+z/7P/s/+z/7P/s/+3/7f/s/+z/6//q/+r/6v/r/+v/6//r
/+r/6v/p/+n/6f/p/+n/6f/p/+n/7P/s/+v/6//q/+n/6P/n/+f/5//o/+j/5//n/+b/
5v/o/+j/6P/q/+j/6P/m/+b/6P/o/+n/6f/p/+f/5//n/+j/6P/o/+f/5f/n/+f/5f/o
/+n/6v/r/+r/6f/o/+f/6f/q/+r/6//p/+r/6v/n/+f/5//m/+b/6P/o/+j/6P/p/+n/
6f/n/+j/6v/s/+3/7f/t/+3/7v/s/+3/7f/t//D/8v/v/+z/7f/u/+//8P/v//D/8f/x
//L/8//0//X/9f/1//X/9v/4//j/+P/4//r/+v/4//f/9f/1//X/9f/z//L/8f/u/+3/
7f/t/+z/6//p/+j/6P/q/+r/6f/p/+v/6//r/+v/6f/p/+n/6f/p/+j/6P/n/+X/5v/m
/+b/5//n/+f/6P/p/+r/6//s/+v/6v/p/+f/5//o/+n/6f/q/+j/5v/o/+r/6//x//v/
DAAhADUAUAB0AJoAxwD1AAwBCQH9AOYAxACQAFUAIwD6/93/yv+9/7L/tv+8/7f/r/+z
/7n/vf/G/87/2f/f/+D/4v/m/+j/6v/s/+r/6v/r/+v/6v/q/+z/7P/t/+3/7v/u/+3/
7f/t/+3/7v/v//D/8f/x//D/7//v/+//7//w//H/8//z//P/9P/z//H/8P/v//H/8//0
//X/9f/2//b/9v/3//b/9f/0//b/9v/4//j/+f/6//v//P/+//7//P/+///////+//3/
/v8AAAEABAAEAAQABAAEAAYACAAKAAoACQAKAAwADQANAA4AEAASABQAGAAZABoAGgAb
ABwAHQAdAB4AIQAhACIAIgAiACQAIwAkACQAJAAmACYAJgAmACMAIQAhACEAIQAhACAA
IAAhACEAHwAeAB4AHAAbABoAGQAWABQAEgAQAA4ADQANAA4ACwAJAAcABAAEAAQAAQAA
AP/////9//3/+//7//n/9//3//f/9v/1//b/+P/5//f/9f/z//H/8P/x//L/9P/0//P/
8v/y//T/9P/z//P/9P/0//P/8//2//b/9f/1//X/9f/0//P/8//z//H/8f/y//P/9P/1
//P/8//y//L/8v/x//D/8P/y//P/8//z//P/9P/0//P/8f/z//P/8v/x//D/7//s/+z/
7f/v//D/8v/y//L/8f/x//H/8f/x//D/8P/u/+7/7v/u/+7/7v/u/+7/7//v//D/8P/v
/+7/8P/w//H/8f/v/+//7v/u/+3/7f/t/+3/7f/t/+3/7f/u/+7/7f/t/+3/7f/t/+3/
7f/t/+7/7v/r/+v/6v/q/+z/7P/s/+7/7v/u/+z/7P/s/+z/7f/t/+v/6f/p/+n/7P/s
/+z/6//r/+3/7f/r/+v/6//r/+v/6//r/+v/6//r/+z/7P/t/+3/7v/u/+v/6f/p/+j/
6P/o/+j/6P/o/+n/6f/p/+f/6f/q/+v/6//r/+v/6//s/+z/7f/t/+3/6v/q/+v/6P/q
/+r/6v/q/+z/7P/s/+z/7f/u/+//8P/x//L/8//0//T/9P/0//T/9//4//n/+f/3//f/
9//3//f/9//3//j/+v/6//r/+v/6//r/+P/3//X/9f/1//X/9v/2//b/9P/1//X/9f/0
/+//7f/s/+z/7P/s/+v/6//r/+v/6//r/+3/7f/t/+3/6//q/+r/6f/p/+r/6v/q/+v/
6//r/+z/6v/q/+r/6v/u/+7/7v/t/+z/7P/s/+v/6P/o/+r/7P/o/+3/9f8BABAAJQA9
AFoAeACcAMkA6QDyAO8A4wDMAKYAeABHABkA8v/X/8r/w//C/8L/wP+7/7n/vf/F/8v/
0P/Y/9//5f/q/+r/6v/q/+z/7v/u/+7/7//v/+7/7v/w//D/8f/x//L/8v/z//P/8//z
//H/8f/x//H/8P/w//D/8f/x//H/8v/z//H/8f/x//L/9f/1//b/9//2//f/9//3//f/
+P/4//j/+P/4//j/+P/6//r//P/8//3//v///wAAAAAAAP7/AAAAAAEAAQABAAMABAAE
AAYABgAGAAYABgAGAAgACgAKAAsADAAOAA8AEAASABUAGAAWABoAGwAcABwAHQAeAB8A
HwAgACMAIwAkACQAJAAmACcAKAAoACgAJgAmACYAJgAnACUAJQAlACcAJwAmACYAJwAn
ACUAJAAkACIAIQAgACAAHgAdABwAGgAYABcAFwAWABMAEQAPAAwADAAMAAkABwAHAAgA
BwAGAAMAAgD///////////7//v/+/////////////////////////wAA/v/9//z//P/8
//z/+//7//7//v/9//3//v/+//3//f/9//3//P/7//z//f/8//3//f/9//3//f/7//v/
+v/6//r/+f/4//j/+v/7//v/+//7//z//P/7//f/+f/5//j/+P/4//j/9v/3//f/+P/4
//b/9v/2//X/9f/1//X/9f/2//b/9P/0//T/9P/0//T/9P/0//X/9f/4//j/9//2//T/
9P/1//X/9f/1//T/9P/1//X/9f/1//f/9//3//f/9v/2//X/9f/1//X/9f/1//P/8//0
//T/8//z//L/8v/y//L/8v/0//T/9P/y//L/9P/0//X/9f/3//X/9f/1//b/9v/2//X/
8//1//X/8//z//P/8//z//T/9f/2//f/9v/2//X/9f/1//b/9v/z//H/8f/w//D/8v/y
//L/8v/z//P/8//x//H/8v/z//P/8//z//P/9P/y//P/8//z//T/9P/z//T/8v/y//L/
8v/0//T/9P/0//T/9P/0//T/8v/y//L/8v/z//T/9f/2//T/9P/0//T/9P/0//T/9P/2
//b/9v/2//f/+P/5//r/+v/6//r/+//+//////////3//f/9//3//v///wEABAACAAIA
AgACAAIAAAD///3//f/9//3//P/8//z/+v/5//v/+//6//f/8//y//L/8v/y//H/8f/x
//H/8f/x//H/7//v/+//7//u/+7/7f/t//D/8P/w/+//7//v//D/8P/w//D/8P/y//D/
8P/v/+7/8P/u/+//9P/y/+z/7P/w//f///8LABoAKwBDAGAAhACsANMA6QDkANUAyQCy
AIoAXgAzAAcA5P/X/9L/zf/M/8z/yP/F/8P/x//R/9v/4P/m/+v/7f/w//D/8P/w//D/
8P/w//D/8f/x//T/9P/2//b/9f/1//b/9v/3//f/9//3//b/9f/0//P/9v/2//b/9//3
//f/+P/5//n/+f/5//r/+v/5//n/+f/6//v/+//7//n/+v/6//r//v/+//7//v/+//7/
AAAAAAEAAgADAAQABAAEAAIABAAGAAcABwAHAAkACgAKAAwADAAMAAwADAAOABAAEgAS
ABUAFgAYABkAGQAaABwAHgAcACAAIQAiACIAIwAkACUAJQAmACkAKQAqACoAKgAsAC0A
LgAuAC4AMAAwADAAMAAxAC8ALwAvAC4ALQArACoALAAtACwALAAsACoAKQAoACYAJAAj
ACIAIAAeAB0AHQAcABkAFwAVABMAEgARAA0ADAALAAsACQAHAAUABQADAAMAAwADAAIA
AgACAAMAAwABAAEAAQABAP///////wAAAQABAAEAAgD///7//P/7//3//v/+///////+
//z/+//8//3//f/9///////9//3//f/9//3//f/9//3//P/8//r/+f/4//j/+P/5//n/
+f/3//j/+P/3//X/9//3//b/+P/4//j/9v/z//P/9P/0//X/9v/3//f/9//3//f/9//2
//b/9P/0//b/9v/2//b/9f/0//T/8//z//L/8P/u//D/8P/x//H/8//z//L/8v/z//P/
8//z//L/8f/w/+//8P/w/+//7//t/+3/7f/t/+7/7//x//L/8f/x//D/8P/w//D/8P/y
//T/9P/y//L/7//u/+7/7f/v/+3/7f/t//D/8P/w/+//7//x//H/7//t/+3/7f/t/+//
7//v/+//7f/u/+7/7//u/+7/7f/p/+r/6//r/+z/7f/u/+//8P/w/+//7v/r/+v/7P/t
/+3/7//v/+//8P/v/+//7v/t//D/7v/t/+z/7v/u/+7/7v/u/+7/7v/u//D/8P/w//D/
8f/y//P/9P/2//b/9v/2//T/9P/0//X/+P/5//n/+f/5//n/+f/5//v/+//8//7//v/+
//7//v/+//z/+//5//n/+f/5//j/9//2//P/8f/z//P/8v/v/+v/6v/q/+r/6//r/+z/
7f/s/+v/6v/p/+v/6//r/+v/6v/q/+n/6f/s/+z/7P/r/+v/6//s/+z/7P/s/+z/7v/t
/+z/6v/o/+b/6P/n/+j/6v/q/+z/6v/x////CwAYACsARQBiAIQAsADZAOkA5ADbAM8A
sgCKAFoALwAJAOz/2f/M/8P/wv/E/8L/vf+9/7//xf/N/9T/3P/f/+P/6P/s/+z/6v/q
/+z/6//q/+r/6f/r/+z/7//w/+7/7f/t/+z/6//r/+v/6//s/+3/7v/v//D/8P/w//H/
7//v//D/8f/x//H/8f/y//P/8//0//X/9P/1//X/9f/z//T/9P/0//j/+P/4//j/9v/2
//j/+P/3//j/+f/6//v//P/7//7/AgADAAMAAwACAAIAAQACAAYABgAGAAYACAAKAAwA
DAAMAAwADQANAA8AEAASABQAFgAaABsAHAAbABsAGwAbAB0AHgAhACEAIAAgACAAIgAj
ACQAJAAkACQAJAAkACQAIwAhACEAIQAhACEAIAAgAB8AHwAdABwAHgAcABsAGgAYABYA
FQAUABIAEAAPAA8AEAANAAsACQAHAAYABQABAP7//f/9//v//f/7//v/+f/3//f/9//2
//b/9v/3//f/9f/1//X/9f/z//P/8//0//T/8//y//L/8//0//T/9f/0//T/8//z//H/
8P/u/+3/7//x//L/8//1//X/8//z//P/8//z//P/8f/x//D/8P/x//H/8f/y//H/8f/w
/+//8f/y//L/8f/t/+//7//u/+7/7v/u/+z/7f/t/+7/7v/u/+7/7v/t/+3/7f/t/+3/
7v/u/+z/7P/s/+z/7P/s/+r/6v/r/+v/7P/s/+v/6v/r/+z/7v/v/+3/7f/s/+z/7f/t
/+3/7f/t/+3/7f/t/+3/7P/q/+n/6//r/+v/6//r/+v/7P/s/+3/7f/s/+z/7P/s/+z/
7v/s/+z/6v/q/+r/6v/r/+v/6//p/+n/6f/q/+r/6v/p/+v/7f/t/+v/7f/t/+3/7f/r
/+v/6//r/+n/6v/q/+v/6//s/+z/6f/q/+v/6//s/+z/7P/s/+z/7//v/+//7f/s/+z/
7P/r/+3/7f/t/+7/7v/v/+//7//y//L/7//w//L/8v/y//L/8v/y//L/8//2//f/9//3
//f/9//3//f/9f/1//b/+P/2//b/9v/2//f/9v/2//X/9f/1//X/9P/y//L/8P/v/+//
7//u/+v/6f/o/+j/6P/o/+f/5//n/+X/5f/l/+X/5//n/+f/5//m/+b/5f/l/+T/5P/k
/+P/5f/l/+b/5v/l/+T/4//k/+X/5v/m/+b/5v/m/+X/5v/m/+D/4P/k/+f/7f/7/woA
GwAxAFAAdACgAM0A9QAKAQsB9wDeALgAhgBRACEA9v/X/8L/tf+s/67/tP+z/63/q/+x
/7n/xP/O/9f/3f/i/+T/5v/k/+b/6P/n/+b/5v/l/+b/5v/o/+j/6f/p/+r/6v/r/+v/
6//r/+v/6//r/+v/7v/u/+7/7//t/+3/7v/v/+3/7f/t/+7/7v/t/+3/7f/w//H/8f/x
//L/9P/1//b/9//2//X/9P/0//T/9v/2//f/+P/5//r//P/8//r//P/8//3//f/9//3/
/v/+/wAABAAEAAQABAAIAAoADAAMAAsADAAOAA8ADQAOABAAEgASABYAFwAYABgAGQAa
ABsAHQAeACEAIQAkACQAJAAmACYAJgAlACQAJgAmACYAJgAlACMAIwAjACEAIQAgACAA
IQAhAB8AHgAgAB4AHQAcABoAGAAXABYAEgAQAA8ADwAQAA0ACwAJAAYABgAGAAMAAAD/
/////f////3//f/7//n/+f/5//j/9v/2//f/9//3//f/9//3//f/9//3//j/9v/1//T/
9P/2//b/9f/1//b/9v/1//X/9v/2//X/9f/0//X/9f/1//X/9f/z//P/8//z//P/8//1
//X/9P/0//b/9f/0//T/9P/1//X/9f/z//T/9P/z//H/8//z//L/8v/y//L/8P/v/+//
8P/w/+7/7v/u/+3/7//v/+//7//w//D/7v/u/+7/7v/u/+7/7v/u/+//7//w//D/7//u
/+z/7P/t/+3/7//v/+7/7v/r/+v/6//r/+v/6//r/+v/7P/s/+v/6//t/+3/7f/t/+3/
7f/u/+7/6//r/+r/6v/q/+r/6v/s/+z/7P/q/+r/7P/s/+3/7f/r/+n/6f/p/+z/7P/s
/+v/7f/v/+//7f/r/+v/6//r/+r/6f/o/+f/6P/q/+v/7f/r/+z/7P/p/+n/6f/o/+j/
6v/q/+r/6v/r/+v/6//p/+f/6P/p/+n/6//r/+v/7P/r/+v/6v/p/+z/7v/v/+7/8P/w
//D/8P/w//D/8P/w//D/8P/w//D/8v/y//P/9P/z//P/8//z//P/8//z//P/9f/2//j/
+P/2//b/9v/2//X/9f/0//X/8v/x/+//7v/v/+7/7v/v/+3/7P/p/+f/5v/m/+b/5v/n
/+f/5//n/+X/5f/l/+X/4//j/+P/4v/k/+P/4//k/+T/5P/j/+P/4f/i/+L/4v/i/+L/
5P/k/+X/5f/l/+b/5v/l/+L/4P/g/+L/5P/p//X/AQAMABkAMwBSAHIAmgDDAOUA8gDv
AN0AxACiAHQARQAbAO7/0f/E/73/uP+6/7r/tf+z/7X/u//F/8z/1P/b/+H/4v/i/+L/
5P/k/+D/4v/i/+P/4//i/+L/5P/k/+b/5//p/+r/6//r/+v/6//q/+n/6P/n/+r/6v/q
/+v/6//r/+z/7f/r/+v/6//s/+z/6//r/+v/7P/t/+3/7f/t/+7/7v/u//D/8P/w//D/
8P/w//L/8v/z//T/9f/2//j/+P/2//j/+v/7//v/+//5//r/+v/8/wAAAAAAAAAAAAAC
AAQABAAHAAgACgALAA0ADgAQABIAEQAUABQAFAAVABcAGQAbABoAGgAcABsAHgAeAB4A
IAAhACIAIgAiACAAIAAgACAAIQAfAB8AHwAfAB8AHgAeACEAIQAfAB4AHQAaABgAFgAY
ABYAFQAUABAADgANAA0ACgAHAAUAAwACAAIAAgD///7//f/9//v/+f/3//f/9f/2//f/
+P/4//P/8v/y//H/8f/x//H/8f/x//H/8f/y//D/7//u/+7/8P/w/+//7//w//D/7//v
//D/8P/v/+//8v/z//P/8//y//H/7v/t/+3/7f/t/+3/7//v/+7/7v/s/+v/6v/q/+z/
7f/t/+3/7P/s/+v/6f/o/+v/7P/s/+z/7P/s/+r/5//n/+j/6P/o/+j/6P/n/+f/5//n
/+f/6P/o/+b/5v/o/+j/6P/o/+b/5v/n/+f/5v/m/+X/5P/m/+b/5//n/+n/6f/o/+j/
5v/l/+T/4//l/+X/5f/l/+b/5v/l/+X/4//j/+P/4//j/+P/5P/k/+T/5f/l/+b/5f/k
/+P/5P/k/+T/4v/i/+T/5P/l/+X/5//l/+X/5f/j/+L/4f/f/+H/4//j/+H/4//j/+P/
4//j/+P/4//j/+P/5P/k/+X/5P/k/+P/3//g/+H/4f/i/+L/4v/i/+L/4f/h/+H/3//d
/97/3//f/9//3//f/+D/4P/h/+H/4f/e/97/4//k/+P/4v/h/+D/4P/g/+D/4P/i/+L/
4v/i/+L/4v/i/+L/4v/i/+L/4v/i/+L/4v/i/+P/5P/l/+b/5v/m/+b/5v/n/+j/6f/q
/+j/6P/o/+j/6f/q/+v/7P/s/+z/7P/s/+n/6P/n/+b/6P/o/+j/6P/n/+b/5f/k/+P/
4v/h/w==
         </WaveFormData>
      </LeadData>
      <LeadData>
         <LeadByteCountTotal>10000</LeadByteCountTotal>
         <LeadTimeOffset>0</LeadTimeOffset>
         <LeadSampleCountTotal>5000</LeadSampleCountTotal>
         <LeadAmplitudeUnitsPerBit>4.88</LeadAmplitudeUnitsPerBit>
         <LeadAmplitudeUnits>��V</LeadAmplitudeUnits>
         <LeadHighLimit>2147483647</LeadHighLimit>
         <LeadLowLimit>268435456</LeadLowLimit>
         <LeadID>V6</LeadID>
         <LeadOffsetFirstSample>0</LeadOffsetFirstSample>
         <FirstSampleBaseline>0</FirstSampleBaseline>
         <LeadSampleSize>2</LeadSampleSize>
         <LeadOff>FALSE</LeadOff>
         <BaselineSway>FALSE</BaselineSway>
         <ExcessiveACNoise>FALSE</ExcessiveACNoise>
         <MuscleNoise>TRUE</MuscleNoise>
         <LeadDataCRC32>2050952218</LeadDataCRC32>
         <WaveFormData>
AgACAAIAAgAAAAAAAAAAAP7//v/+//7/AAAAAAAAAAACAAIAAgACAAAAAAAAAAAAAAAA
AAAAAAAAAAAAAAAAAP7//v/+//7//v/+//7//v/+//7//v/+//7//v/+//7//v/+//7/
/v/+//7//v/+//z//P/8//z//v/+//7//v/8//z//P/8//r/+v/6//r/+P/4//j/+P/6
//r/+v/6//r/+v/6//r//P/8//z//P/8//z//P/8//z//P/8//z/+v/6//r/+v/8//z/
/P/8//z//P/8//z/+//6//n/+P/6//r/+v/6//z//P/8//z/+v/6//r/+v/5//j/9//2
//f/+P/5//r/+//8//3//v/9//z/+//6//v//P/9//7/AAAAAAAAAAAAAAAAAAAAAAAA
AQADAAUABAAEAAUABQAEAAQABQAFAAcACAAIAAgABgAGAAUAAwAEAAMAAwADAAUABQAD
AAIA/////wEA///6//j/9//1//b/9v/2//b/9//4//n/+v/4//j/+P/4//b/9v/1//T/
9v/3//f/9//z//P/9P/1//X/9f/1//X/9v/4//n/+f/3//f/9//2//H/8P/v/+//7f/y
//r/AQALABgAJwA6AE4AawCQAK0AtwC5ALwAuACqAJAAbwBLAC4AGgAOAAMA/P/5//T/
6v/l/+X/6f/w//f/+//6//r//v8AAPr/+P/5//n/+v/6//n/+f/7//v/+//7//r/+f/5
//j/+v/6//r/+v/6//r/+v/6//j/+P/4//j/+v/7//z//v/9//z//P/7//v/+//7//r/
+v/8//z/+//5//r/+v/6//3//f/9//3//P/8//3//f/8//z//f/8///////+//7/AwAE
AAQABAAEAAQABAAGAAcABgAFAAQABgAJAAkACQAMAA0ADgAPAA0ADQAQABEAFQAYABgA
GAAWABgAGgAaAB0AHgAgACAAIAAhACEAIgAlACUAJQAlACUAJgAmACYAJQAjACIAIgAk
ACQAIwAjACMAIwAiACIAIgAgACAAHAAdAB0AHAAZABcAFQAUABMAEAAPAA4ADgANAAsA
CQAIAAUAAgACAAQABQAFAAEA/v/+//7//v/9//v//P/8//z//P/7//v/+//6//r/+v/7
//n/+v/6//j/+v/6//r/+v/4//j/+P/4//f/9//3//j/+f/6//r/+f/6//r/+f/4//f/
9//3//b/9v/1//X/9f/3//X/9f/2//j/+P/4//j/+P/5//n/9//3//f/9//2//b/9v/2
//b/9P/z//P/8v/w//D/8P/u//D/8f/x//H/8//z//L/8v/x//H/8f/x//P/8v/y//L/
8v/x/+//7v/v//L/8v/t/+v/7P/s/+3/7P/s/+z/7P/t/+3/7f/t/+3/7v/u/+z/8P/w
//H/8f/v/+3/7f/t/+v/6//s/+z/7v/u/+3/7f/t/+3/7f/t/+v/6v/q/+v/6//q/+r/
6v/s/+z/7P/t/+3/7f/t/+3/7f/v/+//7f/r/+r/6f/p/+z/7P/q/+r/6//t/+3/7f/r
/+r/6f/o/+n/6P/p/+v/6f/p/+n/6v/q/+r/6f/p/+j/6P/o/+f/6v/r/+z/7f/y/+//
7v/u/+7/7v/u/+7/7v/v//H/8//0//T/9f/1//T/9P/1//X/9f/2//b/9v/0//T/8//x
//L/8f/x//H/7//v/+3/7P/r/+v/7f/r/+X/5P/k/+P/4P/g/+D/4P/h/+L/4//k/+L/
4v/i/+L/4v/i/+H/4P/g/+H/4f/h/+H/4f/i/+P/4f/h/+H/4f/h/+L/4v/h/+H/4f/h
/+D/3//c/9//4f/f/9r/3P/p//X//v8NACAANgBTAHYAmQCvALUAuAC0AKIAhgBjAEEA
HgAIAPr/6//g/93/2P/U/9H/z//P/9T/2f/f/+L/4v/k/+b/5v/k/+X/5f/k/+T/4//j
/+H/4f/h/+H/3//f/+D/4P/h/+L/4//k/+b/5v/m/+b/5P/k/+T/5P/j/+P/4//k/+b/
5v/n/+f/5f/l/+X/5P/m/+j/6P/n/+n/6v/q/+r/6//r/+v/6//s/+z/7f/t/+3/7v/w
//D/7//v/+7/7v/z//T/9P/0//T/9P/0//b/9v/2//b/9v/6//3//f/9//7///8AAAEA
AQABAAQABQAJAAwADAAMAAsADAANAAwADgAQABMAFAASABMAEwAUABcAFwAXABcAFgAW
ABUAFAAVABUAFgAYABYAFgAVABUAFQAVABQAFAAUABIAEgAOAA0ADQAMAAkABwAFAAQA
AwABAP///f/8//r/+f/4//j/9f/y//L/9P/1//X/8f/u//D/8P/w/+//7//w//D/8P/s
/+v/6//r/+z/7P/s/+3/7v/w//H/8P/u/+7/7v/u/+z/7P/s/+z/7v/v//D/8v/w//D/
7//t/+7/7v/t/+z/7v/v//D/8P/w/+//7//v/+//7f/t/+7/7v/u/+7/7v/u/+//7//t
/+z/6//q/+j/6f/q/+v/7P/t/+3/7v/u/+7/7v/u/+z/7v/v/+//7//x//H/8P/w//H/
8f/x//H/8f/w//D/8P/x//H/8P/w/+//8v/y/+3/7v/w//H/8//z//L/8f/w//H/8f/x
//H/7//w//D/7v/w//D/8f/x//H/7//v/+//7//v//D/8P/w//D/7//v/+//7//v/+//
8f/w//D/8f/z//L/8v/y//D/8P/w//H/8f/x//H/8f/w//P/9P/z//L/8P/u/+3/7//w
/+//8P/v//H/8f/x//L/8v/y//L/8v/w//D/8f/x//H/8f/y//D/8P/v/+//8v/y//L/
8f/x//H/8f/x//T/8//y//D/8P/w//D/8P/x//L/8//0//T/9P/0//T/9f/2//f/+P/4
//j/+P/4//j/+P/4//j/+f/6//z///8BAAIAAgADAAMAAgACAAMAAQABAAIAAgACAAIA
AgABAAEAAAD//////////////f/6//f/9//5//f/8//y//L/8f/w//D/8P/u/+7/7v/u
//D/8P/w//D/7v/u/+7/7f/u/+7/7//v//D/7//w//L/8f/x//H/8f/v/+//8P/w//D/
8f/y//P/8P/t/+z/7f/t/+3/8P/4/wUADwAYACUAOgBSAHMAlACpAK8AswC2AK4AmAB4
AFcAMwAcABAACAD///r/9//0/+r/4//p/+//9P/1//f/+P/6//j/+P/4//r/+f/5//r/
+v/5//n/+f/5//n/+f/5//n/+v/6//z//P/8//z/+v/6//r/+v/7//z//f/+//7//f/8
//z//v/+///////9//3//f/8//7/AAAAAP//AQACAAIAAgABAAEAAQABAAQABAAFAAUA
BQAGAAgACAAHAAcABgAGAAkACgAKAAoACgAKAAoADAAQABAAEAAQABAAEwATABMAFAAV
ABYAFwAZABkAHAAdAB0AIAAgACAAIgAkACYAJgApACoALAAsACoAKwArACwAMQAxADEA
MQAxADIAMgAyADIAMQAxADIAMgAyADEAMQAxADEAMAAwADAALgAuACoAKwArACoAJwAl
ACMAIgAhACAAHwAeAB4AGwAZABcAFgAVABIAEgAUABcAFwATABAAEAAQABAADwAPABAA
EAAQAA4ADQANAA0ADgAOAA4ADwANAA4ADgAMAA4ADgAOAA4ADgAOAA4ADgAPAA8ADwAQ
AA4ADgANAAsADgAOAA0ADAAKAAsADAAMAAwACwALAAsADQALAAsADAAMAAwADAAMAAsA
CwAKAAcABwAHAAcABgAIAAgACAAIAAUABQAGAAYACAAIAAgABgAGAAcABwAHAAUABQAE
AAQABQAFAAUABQAHAAYABgAGAAcABwAGAAYABgAIAAcAAQABAAIAAgADAAIAAgACAAIA
AAD///7//f/+/wAAAQAAAAIAAgADAAMAAwABAAEAAQABAAEAAgACAAIAAgABAAEAAQAB
AAEAAQD///7//v///////v/+//7/AAAAAAAAAQD///////////7/AQACAAEAAwACAAEA
AQD///7/+//6//z///8AAAEAAQAAAP///v8AAP7//v///////////wAAAAAAAP////8A
AAAAAAD///3//f/9//3/AAABAAIAAAAAAAAAAAAAAP7//v/+//7//v/+//7//v/8//z/
/P/8//7/AAACAAQAAgACAAIAAgACAAIAAgACAAQABAAFAAcACQAKAAoACwALAAoACgAL
AA0ADQAOAA4ADAAMAAwACwAJAAgABwAHAAkACQAJAAcACAAFAAUABwAEAP///f/8//v/
+v/6//r/+v/6//r/+v/8//z//P/8//v/+v/5//f/9//4//r/+//5//f/9//4//n/+f/5
//n/+f/5//r/+v/5//n/+f/5//j/9f/0//H/7//v//L/+v8DAA0AGAAnADgASgBpAJAA
qwCzALcAvgC8AKwAjABtAE0ALAAWAAwAAwD6//f/9P/q/+P/5f/n/+r/7//1//j/+P/4
//r/+v/4//f/9//2//b/9f/1//X/9f/1//X/8//z//T/9P/0//T/9P/0//T/9P/0//T/
8v/y//L/8v/y//H/8P/w//D/8P/x//H/8v/z//T/9P/y//T/9P/z//X/9v/2//b/9f/1
//X/9f/4//j/+f/5//f/+P/6//r/+//7//r/+v/9//7//v/+/wAAAAAAAAIAAgACAAIA
AgADAAUABAADAAcACQALAA0ADwAPABIAEwATABYAFgAWABQAFgAYABgAGwAcAB4AHgAe
AB8AHwAgACMAIwAjACMAIQAiACIAIgAhAB8AHgAeAB4AHgAdAB0AHQAdABwAHAAaABgA
GAAUABMAEwASAA8ADwANAAwACwAIAAcABgAGAAEA///9//z/+f/2//b/+P/6//v/+P/2
//X/9P/z//H/7//w//D/8P/v/+//8P/x/+//7v/t/+3/7f/u/+7/7P/q/+r/6v/q/+v/
7P/t/+7/7v/t/+z/7P/s/+z/6//p/+r/6v/p/+j/6P/p/+r/6v/q/+n/6f/p/+j/5f/k
/+T/5v/m/+b/5v/k/+X/5f/j/+P/4//j/+L/5P/k/+T/5P/h/+H/4v/i/+L/4v/i/+D/
3v/f/9//3//f/9//3v/e/+H/4f/h/+H/4f/g/+D/4P/h/+H/4P/g/9//4v/i/93/3v/g
/+H/4//j/+L/4f/g/+L/4f/g/9//4f/i/+L/4P/h/+D/4P/f/+H/3//f/9//3//f/+D/
4P/g/+D/3//f/93/3f/d/93/3//e/97/3//h/+D/4P/g/+D/4P/g/+H/3//f/9//3//g
/+P/5P/j/+L/4P/e/93/3//g/9//4P/f/+H/4f/h/+H/4P/f/97/3//e/9//4f/f/9//
3//g/+H/4v/i/+P/5v/m/+b/5f/l/+X/5f/l/+j/6f/o/+b/6P/o/+j/6P/m/+f/6f/r
/+z/7P/t/+3/7P/s/+3/7f/v//D/8P/w//D/8P/v/+3/7P/r/+v/6//q/+n/5v/k/+P/
4//l/+P/4f/g/+D/3//g/+D/4P/g/+D/4P/g/+D/3v/e/97/3v/e/97/3f/c/9r/2//b
/9v/2f/Z/9r/2//c/93/3v/f/97/3v/d/9v/2//b/9v/2v/d/9r/2f/Z/9n/1v/a/+H/
7//+/wkAGgAyAE0AbgCVAK0AtQC4ALgAqgCKAGMAPQAcAAQA9P/n/9r/2f/a/9D/x//J
/83/zv/T/9n/3P/e/97/3v/g/+D/4//j/+H/4P/e/93/3//f/9//3//f/9//4P/g/+D/
4P/g/+D/4f/i/+P/5P/j/+L/4f/g/+H/4f/h/+L/4v/i/+P/4//i/+H/4P/e/9//4v/j
/+P/5f/m/+b/5v/m/+X/5P/j/+b/5v/n/+f/5//o/+r/6v/r/+v/6v/q/+v/7P/s/+z/
7P/s/+z/7v/w//D/8P/w//L/9f/1//X/9P/1//b/9//3//f/+v/7////AgACAAIAAgAE
AAYABgAFAAYACAAIAAoACwALAAwADgANAAwACwAMAA4ADwAQAA8ADQAMAAwACgAKAAkA
CQALAAsACgAKAAgABgAGAAIAAQABAAAA/f/7//n/+P/3//b/9f/0//T/7//t/+v/6v/p
/+b/5v/o/+f/5//j/+D/4v/i/+L/4f/j/+T/5P/k/+H/3//e/93/3P/c/9z/3f/f/+D/
4P/e/97/3v/e/97/4P/g/+D/4P/f/9//3//g/+D/4P/f/93/3v/e/93/3P/d/9//4f/i
/+D/3//f/9//3//d/93/3v/e/97/3v/e/+D/4f/h/9//3f/d/93/3P/a/9r/2v/a/9v/
2//c/9z/3v/e/97/3P/a/9v/2//b/9n/2f/Y/9j/1//X/9f/1//Z/9j/2P/Y/9v/2//a
/9r/2v/c/9v/1f/X/9j/2P/Z/9j/2P/Y/9j/2v/Z/9j/1//Z/9r/2v/Y/9r/2v/b/9v/
3f/b/9v/2//Z/9n/2v/a/9r/2v/Z/9n/2//b/9v/2//Z/9j/2P/Z/9n/2P/Y/9j/2v/a
/9r/2//b/9v/2//b/9v/3f/d/9v/2f/Y/9f/1//Z/9r/2f/a/9n/2//b/9v/2f/Y/9f/
1v/W/9T/1P/V/9X/1f/V/9b/2P/Y/9f/1//a/9r/2v/Z/9v/2//b/9v/2P/b/9j/1v/Y
/9j/2P/Y/9r/2v/a/9r/2//c/93/3v/g/+D/4P/g/+L/4v/i/+L/4v/j/+X/5//n/+b/
5v/l/+T/5P/l/+X/5f/m/+b/5v/o/+j/5//l/+L/4f/h/+H/4v/j/+L/4v/h/+H/4//h
/93/3P/c/9v/2v/a/9r/2v/c/9z/3P/c/9z/3P/c/9z/3P/c/9v/2v/a/9v/2//b/9v/
2//c/93/3P/b/9r/2f/a/9z/3f/d/93/3f/d/9z/2f/W/9n/1//V/9b/3v/l/+///P8L
AB4AMgBLAG4AiwCZAKMAqACkAJQAegBZADUAFAAAAPb/7//o/+P/3v/W/9H/0f/X/9r/
2f/f/+L/5P/m/+T/5P/k/+P/4//k/+T/4//j/+P/4//j/+P/5f/l/+b/5v/o/+j/6P/o
/+b/5v/m/+b/5P/k/+T/5P/n/+f/5//o/+b/5v/n/+f/6P/p/+r/6v/o/+r/6v/p/+v/
7P/s/+z/6//r/+v/6//v//D/8v/z//X/9v/4//j/+//7//r/+v/7//z//P/8//3//v//
/wIAAgACAAIAAgACAAUABQAFAAYABwAIAAkADAANABEAEwATABYAFgAWABYAGAAaABoA
GwAcAB4AHgAeAB8AHwAgACMAIwAjACMAIQAiACIAIgAkACMAIwAkACUAJgAmACcAKQAp
ACgAKAAoACYAJgAiACEAIQAgAB0AHAAbABsAGwAYABcAFgAWABUAEwARABAADgAMAA0A
EAAOAA0ACAAEAAYABgAGAAUABQAGAAYABgAGAAUABQAFAAYABgAGAAcABgAGAAUAAgAE
AAQABAAEAAQABAAEAAQABQAFAAUABgAEAAQAAwABAAYABgAFAAQABAAFAAYABgAEAAMA
AwADAAMAAQABAAIAAgACAAIAAgAEAAUABQADAAEAAQABAAAAAAAAAAAAAAABAAEAAgAC
AAAAAAAAAP7//v///////////////v/+//3//f/9//3//f/8//z//P///////v/+//7/
AAD///n/+//8//z//f/8//z//P/8//3//f/9//3//f/+//7//P/+//7///////3/+//7
//v/+v/7//3//v/8//z/+//7//3//f/9//3////+//7///////7//v/+//7//v/+////
/f/9//3//f/8////AAD//wAAAAAAAAEAAAAAAP7//v///wEAAQABAAEAAAD///7//v/8
//z//f/+////AAACAAEAAAD+//3/AAAAAAAA/////////////wIAAQAAAAIAAAAAAAAA
AAAAAAAAAAAAAAIAAgACAAIAAAAAAAAAAAABAAIAAwAEAAMAAgABAAAAAgACAAIAAgAE
AAQABAAEAAYABgAGAAYABgAGAAYABgAHAAkACwAMAAoACwALAAoADAANAA0ADQAOAA4A
DgAOAA4ADQALAAoACQAJAAkACQAJAAcABgADAAUABwAFAAEAAAAAAP///v/+//7//v/+
//z//P/8//z//P/8//z//P/+//3//P/8//////////3/+//8//3//f////////////7/
/v/9//3//f/7//z/AQAAAPn/9f/5//7/AgALABMAHgAtAEIAWAB1AJYArQCxALEAtgCy
AJ4AggBjAD8AIgAYABIACwAGAAEA+v/2//P/8//7/wIAAQADAAYABgAGAAQABAAEAAEA
AQACAAIAAQABAAMAAwADAAMAAQABAAIAAgAEAAQABAAEAAMAAgABAAAAAgACAAIAAgAD
AAMAAwAEAAQABAAFAAUABQAFAAUABAAEAAYABgAFAAMABAAEAAQABwAHAAcABwAKAAoA
CwALAAsADAAOAA4ADwAPAA4ADgARABIAEgASABIAEgASABQAFAAUABQAFAAWABkAGQAZ
ABwAHQAeAB8AHwAfACIAIwAlACgAKAAoACgAKgAsACwAKwAsAC4ALgAwADEAMQAyADUA
NQA1ADUANwA6ADwAPgBBAEEAQgBEAEIAQgBBAEEARABFAEUARgBEAEIAQgA+AD0APQA8
ADkAOAA3ADcANwA2ADUANAA0ADEALwAtACwAKgAoACkALAAsACsAJgAiACQAJAAkACMA
IQAiACIAIgAhACEAIgAjACMAIgAhACEAIwAkACQAIgAfAB4AHQAcAB0AHgAfACAAIAAf
AB4AHgAgACAAHwAdACAAIAAfAB4AHAAdAB4AHgAeAB0AHQAdABsAGQAZABoAGgAaABoA
GgAYABkAGQAXABkAGQAZABgAGgAaABoAGgAYABcAFwAWABcAGAAZABgAGAAZABkAGQAX
ABcAFgAWABkAGQAZABkAGAAWABUAFAATABMAEgASABMAFgAWABEAEgAUABUAFwAWABYA
FgAWABQAEwASABEAEwAUABQAEgATABIAEgARABIAEQASABMAEQARABIAEgASABIAEQAR
ABIAEwAUABUAFAASABEAEQARABAAEAAQABIAEgASABMAEwATABMAEwARABMAEwARABMA
EgARABEAEgASABAAEAAQABEAEAAPABIAEgASABIAEwASABMAFQASABEAEAAQABAAEAAP
AA8AEAAQABAADwAPAA8ADwAPABIADwAOABAAEgASABIAEgASABIAEgASABIAEgASABIA
FAAUABQAFAAWABYAFgAWABYAFgAWABYAGQAbAB0AHgAdAB0AHAAaABgAGQAZABkAFgAU
ABIAEAAPAA0ACgAIAAUABQAFAAUABAABAP//+//7//3/+//3//b/9v/1//T/9f/2//f/
+P/2//T/8v/w//H/8v/z//T/9P/z//L/8v/1//X/9f/z//P/9P/1//X/9f/1//X/9f/z
//L/8P/v/+//7//y//H/8v/z//P/8f/0//7/BwARABwALQBAAFYAdwCaAKsArwC3ALwA
sgCcAH4AXQA/ACQAFAAKAP//+P/3//D/6v/p/+n/6//w//X/+f/6//z//v8AAAAA+v/5
//v/+P/4//f/9//5//n/+f/5//f/9//4//j/+P/4//j/+P/6//r/+v/6//r/+v/6//r/
+//7//v//P/6//r/+//7//z//f/+//7//P/+//7//f/9//7//v/+/wEAAQABAAEAAQAA
AAAA/////wAAAgACAAUABQAEAAQABwAIAAgACAAIAAgACAAKAAwADAAMAAwADAAPAA8A
DwAPAA8ADwAPABAAEQAVABcAGwAeAB4AHgAdAB4AHwAeACEAIgAkACQAIgAjACMAJAAn
ACcAJwAnACkAKgAqACoAKQAnACYAJgAmACYAJQAlACUAJQAkACQAJgAkACQAIAAfAB8A
HgAbABsAGQAYABcAFgAVABQAFAAPAA0ACwAKAAcABAAEAAYABwAHAAMAAAACAAIAAgAB
AAMABAAEAAQAAAD////////+//7//v////3//v/+//z//f/+////AAAAAAAAAAAAAP//
/f/7//r//f/+//7//f8BAAIAAgACAAIAAwAEAAQAAwABAAAA//8BAP////8AAAAAAAAA
AAAAAgADAAMAAQABAAEAAQAAAP7//v/+//7//f/9//7//v8AAAAAAAD+//z//f/9//3/
/f/9//z//P/9//3//f/9//3//P/8//z//f/9//z//P/9/wAAAAD7//v//P/8//3//v/+
//7//v/+//3//P/7//v//P/8//r//P/8//3//f/8//n/+P/3//T/8//z//L/8f/w/+7/
7f/s/+v/6v/p/+n/6P/o/+n/6f/o/+j/6P/m/+b/5v/n/+f/5//n/+f/5//p/+n/5//m
/+T/4v/h/+L/4v/g/+D/4f/j/+P/4//i/+L/4v/i/+L/4P/g/+H/4//j/+P/5P/j/+L/
4P/f/+H/4v/j/+P/5P/l/+b/5//q/+f/5P/m/+j/6P/o/+j/6P/o/+j/6P/p/+v/7f/u
/+7/7//v/+7/7P/t/+3/7f/u/+7/7v/u/+//7//u/+7/7f/t/+3/7f/t/+v/6v/n/+f/
6f/n/+P/4v/i/+H/4P/g/+D/4P/g/97/3v/e/97/3v/e/97/3v/e/93/3P/c/9//3//f
/93/3f/e/9//3//d/93/3f/d/+D/4P/f/9//3//f/97/3//e/9f/1f/Z/9r/3v/p//P/
/P8LAB4AOABXAHoAmwCzALsAvAC2AKYAigBlAEEAHgAGAPb/5//a/9n/2v/S/8n/x//L
/9D/1//d/+D/5P/m/+b/5v/k/+X/5f/i/+L/4f/h/+L/4//k/+X/4//j/+T/5P/k/+T/
5P/k/+T/5P/k/+T/5v/m/+b/5v/n/+f/5//o/+b/5v/n/+f/5//n/+f/5v/m/+j/6P/n
/+n/6v/q/+r/6f/p/+n/6f/o/+j/6f/p/+r/7P/v//D/8f/x//D/8P/y//L/8f/w//D/
8P/w//L/9v/2//b/9v/4//v/+//7//z//f/+/////////wIAAwADAAYABgAGAAgACgAM
AAwADQAOABAAEAASABMAEwAUABYAFQAUABMAFQAWABYAFgAUABMAEwAUABQAFAATABMA
EwATABIAEgAUABIAEgAOAAsACwAKAAcABQADAAIAAQACAAEAAAAAAPv/+f/3//b/8//w
//D/8v/z//P/7//s/+z/7P/s/+v/6f/q/+r/6v/q/+n/6f/p/+z/7P/s/+3/7P/s/+v/
6P/o/+j/6P/o/+r/6v/q/+r/6//r/+v/7P/q/+r/6f/n/+z/7P/r/+r/6P/p/+r/6v/s
/+v/6//r/+3/6//r/+z/6v/q/+r/6v/q/+v/6//p/+n/6f/p/+j/6P/o/+j/6P/l/+X/
5v/m/+b/5v/m/+T/5P/l/+X/5f/n/+f/5v/m/+X/5f/l/+X/5f/k/+T/5P/n/+f/5v/m
/+b/6P/n/+H/4v/k/+X/5//l/+T/4//i/+T/4//i/+H/4//k/+T/4v/k/+T/5f/l/+f/
5f/l/+X/4f/h/+L/4v/k/+T/4//j/+P/4//j/+P/4//i/+L/4//h/+D/4P/g/+L/4v/i
/+P/5f/l/+X/5f/o/+3/8P/x//H/8P/v/+//8//0//P/9P/z//X/9f/1//T/9P/0//T/
9v/0//T/9f/3//f/9//4//b/9v/1//X/9//4//n/+f/3//f/9//3//r/+//6//r//P/8
//z//P/8//z//P/8//z//P/8//z//f/+////AQABAAMABAAEAAMAAwACAAIABQAFAAUA
BgAGAAYABgAGAAcABQAEAAMAAAD///7//f/+//7//P/9//3/+//3//b/9v/1//T/9P/0
//T/9P/0//L/8v/y//L/8P/w//D/8P/x//D/8P/x//P/8//x//H/8f/x//D/7//x//H/
8f/y//T/8//z//P/8//0//H/7v/v/+//7//y//r/BQALABIAIQA0AEgAYwCEAKEAswC7
ALwAtgCoAJAAcQBTAC4AFAAKAAMA+v/3//T/7P/n/+X/6f/w//P/9//8//z//P/6//r/
+v/5//X/9v/2//X/9f/1//X/9f/1//b/9//5//r/+v/6//r/+v/4//j/+P/4//j/+P/4
//j/+f/5//n/+v/4//j/+f/5//f/9//3//b/+P/6//r/+f/7//z//P/8//3//f/9//3/
/f/8//z/+//9//7/AAAAAAEAAQAAAAAAAwAEAAQABAACAAIAAgAEAAgACAAIAAgACgAN
AA0ADQAOAA8AEAARABMAEwAWABcAGAAaABkAGAAZABwAHwAgACAAIAAhACAAIQAjACQA
JgApACkAKQApACcAKAAoACgAKAAnACcAKAAoACgAJwAnACgAKQApACoAKQAmACUAIAAg
ACEAIQAfAB0AGwAaABkAFwAVABMAEgAQAA8ADgAOAA0ACgAKAAwACwALAAcABAAGAAgA
CgALAAkACAAGAAQAAgABAAEAAQADAAQABQAHAAQABAADAAAAAQACAAMABAAEAAQABAAE
AAMAAwADAAQABQAGAAYABQAHAAYABAACAAAAAQACAAIABAADAAMAAwABAP////8AAAIA
AgACAAIAAgADAAMAAQACAAMABAAEAAQABAAEAAQAAQABAAIAAgACAAIAAgAAAAAAAQAB
AAEAAwADAAIAAgABAAEAAQABAAMAAgACAAIAAQABAAAAAAABAAQABAD//wAAAgADAAUA
BQAEAAMAAgADAAMAAwADAAUABgAGAAQABQAEAAQAAwAFAAMAAwADAAIAAwAFAAYABQAE
AAIAAQADAAMAAwADAAUABAAEAAUABQAEAAQABAACAAIAAgADAAMAAwADAAMABAAHAAgA
BwAFAAQAAwADAAYABgAEAAQAAwAFAAUABQAGAAYABgAGAAYABAAEAAUABAADAAIAAgAC
AAIAAQABAAQABAAEAAMABQAFAAUABQACAAEABAAGAAQABAAEAAQABgAGAAYABgAGAAYA
BgAGAAQABAAEAAQABgAGAAYABgAGAAYABgAGAAcACAAJAAoACgAKAAoACgANAA4ADwAQ
AA4ADgAOAA4ADwAQABEAEgAUABQAFAAUABMAEgARABAADgAOAA4ADgAMAAwADAAMAAsA
CgAJAA==
         </WaveFormData>
      </LeadData>
   </Waveform>
</RestingECG>
