# Supplementary material for: Detection of Left Atrial Enlargement Using a Convolutional Neural Network-Enabled Electrocardiogram
Source: Front Cardiovasc Med. 2020 Dec 17;7:609976. doi: 10.3389/fcvm.2020.609976 (PMC7773668; doi:10.3389/fcvm.2020.609976)
Supplement: Supplementary file 1 [file Data_Sheet_1.ZIP › hyp/1802018291_11578_00000012.XML]

<?xml version="1.0" encoding="Windows-1252"?>
<!DOCTYPE RestingECG SYSTEM "restecg.dtd">
<RestingECG>
   <PatientDemographics>
      <PatientID>1802018291</PatientID>
      <PatientAge>66</PatientAge>
      <AgeUnits>Years</AgeUnits>
      <Gender>Male</Gender>
      <PatientLastName>liubaoguo</PatientLastName>
   </PatientDemographics>
   <TestDemographics>
      <DataType>Resting</DataType>
      <Site>1</Site>
      <AcquisitionDevice>MAC55</AcquisitionDevice>
      <Status>Unconfirmed</Status>
      <Priority>Normal</Priority>
      <AcquisitionTime>08:47:20</AcquisitionTime>
      <AcquisitionDate>12-28-2015</AcquisitionDate>
      <CartNumber>1</CartNumber>
      <AcquisitionSoftwareVersion>009C</AcquisitionSoftwareVersion>
      <XMLSourceVersion>MAC5000 v1.0</XMLSourceVersion>
   </TestDemographics>
   <RestingECGMeasurements>
      <VentricularRate>63</VentricularRate>
      <AtrialRate>63</AtrialRate>
      <PRInterval>202</PRInterval>
      <QRSDuration>86</QRSDuration>
      <QTInterval>422</QTInterval>
      <QTCorrected>431</QTCorrected>
      <PAxis>-15</PAxis>
      <RAxis>-14</RAxis>
      <TAxis>42</TAxis>
      <QRSCount>10</QRSCount>
      <QOnset>212</QOnset>
      <QOffset>255</QOffset>
      <POnset>111</POnset>
      <POffset>161</POffset>
      <TOffset>423</TOffset>
      <ECGSampleBase>500</ECGSampleBase>
      <ECGSampleExponent>0</ECGSampleExponent>
   </RestingECGMeasurements>
   <Diagnosis>
      <Modality>Resting</Modality>
         <StatementCount>2</StatementCount>
         <LabelText>12SL ��ϳ���</LabelText>
      <DiagnosisStatement>
         <StmtFlag>ENDSLINE</StmtFlag>
         <StmtText>�������</StmtText>
      </DiagnosisStatement>
      <DiagnosisStatement>
         <StmtFlag>ENDSLINE</StmtFlag>
         <StmtText>���� ECG</StmtText>
      </DiagnosisStatement>
   </Diagnosis>
   <Waveform>
      <WaveformType>Rhythm</WaveformType>
      <WaveformStartTime>0</WaveformStartTime>
      <NumberofLeads>8</NumberofLeads>
      <SampleType>CONTINUOUS_SAMPLES</SampleType>
      <SampleBase>500</SampleBase>
      <SampleExponent>0</SampleExponent>
      <HighPassFilter>16</HighPassFilter>
      <LowPassFilter>150</LowPassFilter>
      <ACFilter>NONE</ACFilter>
      <LeadData>
         <LeadByteCountTotal>10000</LeadByteCountTotal>
         <LeadTimeOffset>0</LeadTimeOffset>
         <LeadSampleCountTotal>5000</LeadSampleCountTotal>
         <LeadAmplitudeUnitsPerBit>4.88</LeadAmplitudeUnitsPerBit>
         <LeadAmplitudeUnits>��V</LeadAmplitudeUnits>
         <LeadHighLimit>2147483647</LeadHighLimit>
         <LeadLowLimit>268435456</LeadLowLimit>
         <LeadID>I</LeadID>
         <LeadOffsetFirstSample>0</LeadOffsetFirstSample>
         <FirstSampleBaseline>0</FirstSampleBaseline>
         <LeadSampleSize>2</LeadSampleSize>
         <LeadOff>FALSE</LeadOff>
         <BaselineSway>FALSE</BaselineSway>
         <ExcessiveACNoise>FALSE</ExcessiveACNoise>
         <MuscleNoise>FALSE</MuscleNoise>
         <LeadDataCRC32>1481392127</LeadDataCRC32>
         <WaveFormData>
/P/8//z//P/6//r/+v/6//z//P/8//z/+v/6//r/+v/7//z//f/+//z//P/8//z/+//6
//n/+P/5//r/+//8//z//P/8//z//P/8//z//P/6//r/+v/6//r/+v/6//r//P/8//z/
/P/6//r/+v/6//z//P/8//z/+v/6//r/+v/6//r/+v/6//r/+v/6//r/+v/6//r/+v/8
//z//P/8//z//P/8//z/+v/6//r/+v/8//z//P/8//v/+v/5//j/+v/6//r/+v/8//z/
/P/8//r/+v/6//r/+v/6//r/+v/6//r/+v/6//z//P/8//z//P/8//z//P/6//r/+v/6
//z//P/8//z/+v/6//r/+v/8//z//P/8//z//P/8//z//P/8//z//P/8//z//P/8//v/
+v/5//j/+f/6//v//P/6//r/+v/6//j/+P/4//j/+f/6//v//P/6//r/+v/6//r/+v/6
//r/+P/4//j/+P/6//r/+v/6//j/+P/4//j/+P/4//j/+P/4//j/+P/4//b/9v/2//b/
+P/4//j/+P/6//r/+v/6//r/+v/6//r//f/+////AAD+//7//v/+/wAAAAAAAAAAAQAC
AAMABAACAAIAAgADAAIAAgADAAMABQAGAAYABgAHAAcACAAHAAUAAgAAAP//+//5//j/
+P/4//j/+P/4//b/9v/2//b/9v/2//X/9f/4//j/+P/4//b/9v/1//X/9//3//j/+P/6
//r/+v/6//f/9//3//j/+f/5//j/+P/2//X/9f/2//j/9//3//j/+v/6//r/+v/2//X/
9//4//T/8v/x/+//8P/3/wAACgAYACkANgBEAFMAWwBgAGMAXQBQADsAIQABAOj/0v/J
/8n/0//e/+X/6v/u/+7/8//6//7//P/7//r//P///wEA///6//f/+f/5//n/+f/5//r/
+v/6//r/+v/6//r/+P/2//b/9//5//r//P/9//r/+v/7//v/+//7//v/+//7//v//P/8
//3//f/+//7/+//7//z//P/6//r/+//7//3//f/9//3//v/+//3//f8AAAEAAQABAP//
////////AAACAAAAAAABAAEAAQABAAMABAAEAAQAAwADAAQABAAFAAUABgAHAAgACAAI
AAgABgAIAAgACAALAAwADQANAAsACwANAA0ADwAPAA8ADwAQABEAEQARABQAFQAVABUA
FgAWABYAFgAUABQAFQAVABcAFwAXABcAFwAXABcAFwAYABcAFgAVABUAFQAUABQADwAN
AA0ADQANAA8ADQAIAAgACAAIAAYABQAFAAUABQAEAAQABAADAAEAAQAAAAAAAAAAAAAA
//////3//f/+//7//P/+//7//f/9//7//v/+//7//v/8//7//v///////P/8//3//f/9
//3//v/+//7//v/9//3//f/9//z//P/+//////////3//v/+//7//f/9//3//v/+////
//////3//v/+//3////+//7//v8AAAAAAQABAP///v/9//z//v/////////9//z//P/9
//3//f/9//3/+//6//n/+P/6//r/+f/5//v/+//7//v/+//7//r/9//4//n/+v/+//r/
+f/5//n/+//6//r//P/6//n/+f/5//r/+//8//3/+v/6//r//P/8//z//P/7//r/+v/6
//r/+v/6//n/+f/6//r/+v/6//v/+//8//z/+//8//z/+v/6//r/+v/6//j/+P/4//n/
+f/5//j/+P/5//r/+//9//v/+f/5//n/+f/5//n/+v/6//r/+v/6//j/+P/4//j/+f/6
//r/+v/6//r/+//8//z//v/+//7//v8AAAAAAAAAAAIAAgACAAIAAgACAAIAAgADAAQA
BQAGAAQABAAEAAQABQAFAAYACAAHAAcACAAIAAoACgAJAAkABQADAAAA/v/9//v/+f/4
//b/9v/2//b/+P/4//j/+P/4//j/+P/3//f/+P/4//j/+P/4//j/9//5//n/+f/6//j/
+P/4//j/+P/3//f/9//4//n/+f/4//r/+v/5//n/+f/4//b/9f/4//j/+P/4//r/+v/5
//n/9P/w//L/8f/v//L/+f8AAAwAGAAlADQAQgBPAFkAYgBpAGMAUgA9ACMABQDm/87/
xf/J/83/1v/j/+j/6v/q/+v/8P/6//7//f8AAP7/+//7//n/+v/5//n/+f/5//n/+f/6
//r/+v/5//j/9//2//f/9v/3//n/+v/6//v/+//8//z//f/9//z/+//6//n/+f/5//r/
+v/7//v//P/8//n/+f/6//r/+//8//7////9//3//f/9//z//P/7//v//v/////////9
//3//f/9//7/AAD+//7///////////8BAAIAAgACAAMAAwAEAAQABQAFAAYABwAGAAYA
BgAGAAgACgAKAAoACwAMAA0ADQANAA0ADwAPAA8ADwAPAA8AEgATABMAEwAUABUAFQAV
ABQAFAAUABQAFAAUABUAFQATABMAEwATABMAEwATABMAFAATABIAEQAPAA8ADgAOAA0A
CwALAAsACwANAAsABgACAAIAAgAAAAEAAQABAAEAAAAAAAAA///9//3//P/8//z//P/8
//v//f/7//v//P/8//r//P/8//v/+//8//z//P/8//z/+v/6//r/+//7//r/+v/7//v/
+//7//z//P/8//z/+//7//v/+//6//r/+v/7//v/+//5//r/+v/6//v/+//7//z//P/9
//3//f///wAAAAD///3//P/8//z//P/8//3//f/6//r/+v/6//r/+//7//v//P/8//3/
///7//v/+//7//z//P/8//z//P/8//v/+//7//v/+//7//z//f/9//v/+//7//v//v/6
//n/+f/5//n/+P/4//r//P/7//v/+//7//v/+//7//r/+v/6//z//v/+//7//f/8//z/
/P/8//r/+v/5//n/+v/6//r/+v/5//n/+v/6//v//P/8//r//P/8//z//P/6//r/+v/7
//v/+//6//r/+v/6//r/+//7//n/+f/5//v/+//7//z/+//6//n/+P/5//r/+//8////
AAAAAAAA/v/+////AgAEAAEAAAD///7///8AAAEAAgACAAIAAgACAAAAAQABAAIABgAH
AAcACAAGAAYABgAFAAUAAwABAP7//P/7//n/9//2//b/9v/2//b/9v/2//b/+P/4//j/
+P/1//X/9v/2//j/+P/4//j/9//3//f/9//4//j/+P/4//b/9v/1//X/9f/2//f/9//4
//j/+P/3//X/9v/2//X/9//4//j/+P/4//j/+P/3//f/8v/w//D/7//x//b/+/8AAA4A
HgAtADgARgBTAF8AYgBdAFMARAAtABEA8//a/8z/y//R/9f/2v/f/+j/7P/u//X/+P/8
/wAAAwACAP7/+//7//v/+v/5//n/+f/5//n/+f/6//r/+v/8//z//P/8//r/+P/4//n/
/P/8//3//f/6//r/+//7//v/+//7//v//f/9//7//v/9//3//v/+//3//f/+//7//P/8
//3//f///////////wAAAAD//////v////////8BAAEAAQABAAQABgAEAAQABQAFAAUA
BQADAAQABAAEAAcABwAIAAgABwAHAAgACQAMAAwADAAMAAwADgAOAA4ADwAQABEAEQAP
AA8AEQARABUAFQAVABUAGAAZABkAGQAYABkAGQAZABoAGgAaABoAGgAaABsAGwAdAB0A
HQAdAB0AHQAdAB0AGwAZABcAFQAVABUAFAAUABEADwAPAA8ADQAPAA0ACAAIAAgACAAG
AAUABQAFAAUAAgACAAIAAQD//////v/+/wAAAAAAAP//AQD/////AAD///z//f/8//z/
/f///wAA/v/+//7//P/+//7///////z//P/9//3//f/9//7//v/+//7//f/9//3//f/8
//z//P/9//3//f/+/wAAAQACAAAA///+//7//v////////8BAAIAAgABAAEAAAAAAAAA
AAAAAAEAAQAAAAAAAAAAAAAAAQABAAEA/v/+////AQABAAEAAQABAP7//v/+//7///8A
AAAAAQD///////////7///////3//f/9//3/AAAAAP////////3//P/8//7//v/9//3/
/f////////////7//v/+/wAA/v/+//7//f/+//7//v/+/wAAAAD////////+//3//P/9
//3//v/+//3//v/+//z//v/+//7//v/+//7//v/////////+//7//v/+//7///8BAP//
//////7//f/8//z//v/+//7//v/8//z//P/8//v//P/8//z//v8CAAMAAAACAAMABAAF
AAYACAAIAAgACAAGAAYABgAGAAcACAAJAAoACAAIAAgACAAIAAkACQAKAAwADQANAA4A
DAAMAAwACwALAAkABwAEAAEA///8//n/+v/6//r/+v/8//z//P/8//v/+v/5//j/+f/5
//r/+v/4//j/+P/4//f/9//3//f/9v/2//b/9v/2//b/9f/1//f/+P/5//n/9v/2//b/
9f/0//T/8//x//L/9P/1//b/9P/0//T/8//z//L/8v/y//P/8//y//f/AAAOACAALQA6
AEgAVQBfAGIAXwBXAEYAMQATAPH/1P/E/7//xf/N/9b/3f/k/+r/7v/x//b/+P/2//f/
+P/2//X/9//3//b/9f/3//f/9//3//X/9v/2//b/+P/4//j/+P/2//T/9P/1//b/9v/3
//f/9P/0//X/9f/3//f/9//3//f/9//4//j/9//3//j/+P/3//f/+P/4//b/9v/3//f/
+f/5//n/+f/6//r/+f/5//j/+f/5//n/+//7//v/+//7//z/+f/4//v/+//7//v//f/+
//7//v/9//3//v/+/wAAAQADAAUAAwACAAEAAAACAAQABAAEAAUABgAHAAcABwAHAAkA
CQALAAsACwALAAwADQANAA0ADAANAA0ADQAQABAAEAAQABAAEAARABEAEQARABEAEQAP
AA8ADwAPABAADwAOAA0ADAALAAkACAAFAAMAAwADAAEAAwABAPz/+//8//3//P/5//n/
+f/5//j/+P/4//f/9f/1//T/9P/2//b/9v/1//X/8//z//T/9P/y//T/9P/x//H/8v/y
//D/8P/w/+7/8P/w//H/8f/w//D/8f/x//H/8f/y//L/8v/y//H/8f/x//H/8P/w//D/
8f/x//H/7//w//D/8P/v/+//7//w//L/8//z//P/8f/y//L/8f/z//L/8v/y//L/8v/z
//P/8v/y//L/8v/y//P/8//z//D/8P/x//P/8//z//P/8//y//L/8v/y//D/8P/v/+//
8f/x//H/8f/w//H/8f/v//H/8f/x//T/8P/v/+//7//x//D/8P/y//D/7//v/+//7//v
/+//7//w//D/8P/y//D/8P/w/+//7v/u/+7/7v/w//D/7//v/+7/7v/u/+7/7//v//D/
8P/v//D/8P/u/+7/7v/u/+7/7v/u/+7/7//t/+3/7P/s/+3/7v/v//H/8P/t/+z/6//t
/+3/7f/u//D/8P/w//D/7//u/+3/7P/v//D/8P/w//L/9v/1//L/8P/y//L/8v/y//T/
9P/0//T/9v/2//b/9v/0//T/9P/0//T/9P/1//X/9v/4//n/+f/6//r/+v/6//f/9//1
//P/7v/s/+v/6f/p/+j/6P/o/+r/6v/q/+r/6v/q/+r/6v/o/+f/5//o/+j/6P/o/+j/
6P/n/+f/5//n/+j/6P/o/+j/6P/o/+f/5//n/+j/6f/r/+r/6v/q/+f/5//o/+j/6f/p
/+r/6v/o/+j/6P/o/+n/6f/o/+j/6P/j/+P/6P/r//D/+v8KABsAKAA0AEMAUQBYAFcA
UQBEADEAFQD1/9b/vv+3/7n/v//K/9H/1v/c/+D/5f/q/+7/8v/x/+7/8P/v/+//7//u
/+3/7f/t/+3/7f/r/+z/7P/s/+z/7P/s/+z/7v/s/+z/7f/u/+7/7//v/+z/7P/t/+3/
7//v/+//7//x//H/8v/y//D/7//v/+7/7f/t/+7/7v/s/+z/7f/t/+//7//v/+//8v/y
//H/8f/y//P/8//z//P/8//z//P/9P/2//T/9P/1//X/9f/1//X/9v/2//b/9f/1//b/
9v/5//n/+v/7//z//P/8//z/+v/8//z//P/9//7///////////8BAAEAAQABAAEAAQAF
AAcACAAJAAkACQAIAAcACQAKAAsADAALAAoACgAJAAsACwALAAsACwALAAsACwAKAAkA
CAAHAAUABQAEAAQAAwABAAEAAQD+/////P/2//b/+P/6//r/+P/3//b/9f/0//T/9P/z
//H/8f/w//D/8v/y//L/8f/x/+//7//w//D/7v/w//D/7//v//D/8P/w//D/8P/u//D/
8P/x//H/7//u/+7/7f/v/+//8P/w//D/8P/v/+//8f/x//D/8P/w//H/8f/x//D/8P/v
/+7/7f/t/+3/7v/w//H/8f/x//H/8v/y//H/8//y//L/8v/w//D/8f/x//L/8v/y//L/
8P/x//H/8f/u/+7/7//x/+//7//v/+//8f/y//P/9P/z//L/8P/v//H/8f/x//H/8P/x
//H/7//v/+//7//y//L/8f/x//H/8f/w//D/8v/y//H/8f/x/+//7//v/+//8P/w//D/
8v/w//D/8P/v//D/8P/w//D/8v/y//H/8f/w//D/8P/w/+//7//w//D/7//w//D/7v/w
//D/8P/w//D/8P/w//H/7//v/+7/7v/u/+7/7v/v//H/7//v/+//8f/x//H/8v/y//L/
8v/y//D/8P/w//D/8v/0//X/9v/2//b/9f/0//b/+P/4//j/+P/4//j/+P/4//b/9//3
//j/+v/7//v//P/8//z//P/7//n/9//1//L/8f/x//D/7//u/+7/7v/u/+7/7v/u/+7/
7v/u/+7/7v/t/+3/7v/u/+7/7v/u/+7/7f/t/+3/7f/u/+7/7v/u/+7/7v/t/+3/7//w
//H/8f/u/+7/7v/t/+//8P/w/+//7f/u/+7/7v/u/+7/7v/t//H/8v/y//D/7f/r/+r/
6//u//b/AgATACIALgAzAD0ASABNAEsAQAAxABkA///m/9T/yf/H/8f/0P/Z/+D/4v/m
/+v/8v/2//b/9f/4//j/9f/z//H/8v/z//P/8//z//P/8f/y//L/8v/y//L/8v/y//L/
8P/w//H/8v/y//P/8//y//L/8//z//H/8f/x//H/8//z//T/9P/x//H/8v/y//H/8f/y
//L/9P/0//X/9f/1//X/9f/1//j/+P/3//f/9v/3//f/9//1//X/9f/1//j/+v/4//j/
+//7//v/+//7//z//P/8//v/+//8//z//////wAAAQAAAAAAAAAAAAIABAAEAAQAAwAE
AAUABQAFAAUABwAHAAkACQAJAAkADAANAA0ADQAOAA8ADwAPABIAEgASABIAEAAQABEA
EQATABMAEwATABEAEQARABEAEAAPAA4ADQALAAsACgAKAAcABQAFAAUABQAHAAUAAAAA
AAAAAAD+//3//f/9//3//P/8//z/+//7//v/+v/6//j/+P/4//f/+f/3//f/+P/4//b/
+P/4//n/+f/6//r/+P/4//j/9v/2//b/9//3//b/9v/3//f/9//3//j/+P/4//j/9//3
//f/9//2//b/+P/5//n/+f/5//r/+v/6//f/9//3//j/+f/7//z//f/8//z/+//5//r/
+v/7//z//P/8//3//f/6//r/+v/6//z//f/9//3//P/8//3////7//v/+//7//z//P/8
//z//P/8//v/+//7//v/+//7//r/+//7//n/+//7//v//v/8//v/+//7//v/+v/6//z/
/P/7//v/+//5//n/+f/5//r/+v/6//z//P/8//z/+//6//r/+v/6//z//P/7//v/+v/6
//r/+v/7//v//P/8//v//P/8//r/+v/6//r/+v/8//z//P/9//z/+//5//j/+f/6//v/
/f/9//v/+//7//v/+//7//z//P/8//z//P/6//r/+v/6//3//v/+//7//v/+////AAAA
AAIAAgACAAIAAgACAAIAAgACAAIAAgACAAQABAAEAAQAAgACAAIAAwADAAQABgAHAAkA
CgAKAAoACgAJAAkABwAFAAIAAAD///v/+f/4//j/+v/6//r/+v/4//j/+P/4//j/+P/3
//f/+v/6//r/+v/4//j/9//3//n/+f/6//r/+v/6//r/+v/5//n/+f/6//v/+//6//r/
+v/5//n/+v/6//n/+f/6//r/+v/6//r/+v/9//3/+P/0//L/7//v//b//f/+/wQAEgAh
AC4APABHAE8AWgBhAF0AUgA/ACcACQDu/9j/y//L/9X/3v/h/+T/6v/w//P/+P/8//7/
///+/wAAAQD///3//P/9//v/+//7//v/+f/6//r/+v/8//z//P/8//r/+P/4//n//P/8
//3//f/8//z//f/9//v/+//7//v//f/9//7//v/7//v//P/8//3//f/+//7//v/+////
///9//3//f/9/wAAAAD/////AAABAAEAAQD///////////7/AAD+//7/AQABAAEAAQAD
AAQABAAEAAUABQAGAAYABQAFAAYABwAIAAgACAAIAAoADAAMAAwADQAOAA8ADwANAA0A
DwAPABMAEwATABMAFAAVABUAFQAWABcAFwAXABgAGAAYABgAFgAWABcAFwAYABkAGgAb
ABsAGwAbABsAGAAXABYAFQAVABUAFAAUABEADwAPAA8ADwARAA8ACgAGAAYABgAEAAMA
AwADAAMABAAEAAQAAwADAAMAAgACAAIAAgACAAEAAwABAAEAAgABAP7////+//////8A
AAAAAAAAAAAA/v/+//7//////wAAAAABAAEA/////wAAAAAAAAAA//////3//f/8//z/
/v///////////wAAAAAAAP///////wAAAAABAAEAAQABAAIAAgABAAEAAAAAAAAAAAAA
AAEAAQAAAAAAAAAAAAIAAwADAAMAAAAAAAEAAwABAAEAAQABAAIAAgACAAIAAAAAAP//
/////////////wAAAQABAP//////////AgAAAP///////////v/+/wAAAAD/////////
//////////z//P/8//7/AQACAAMAAwD///7//f/8//7//v/9//3//v/+//7//v/7//v/
/P/8////AAAAAP7//P/8//z//P/9//7///8BAP/////+//7//P/8//z//f////3//f/9
//3//f/9//7//v/+//7//v/+//7//v/+//3//v/+//7//v8AAAEAAAAAAAIAAgACAAIA
BAAEAAQABAACAAIAAgACAAMABAAFAAYACAAIAAgACAAGAAYABgAGAAcABwAIAAoACwAL
AAwADAAOAA4ADQANAAsACQAGAAQAAgD///z/+v/6//r/+v/6//r/+v/6//r//P/8//z/
+//5//r/+v/6//r/+v/6//n/+f/5//n/+v/6//r/+v/6//j/9//3//f/+v/7//v/+v/6
//r/+f/5//z//P/7//v/+v/6//r/+v/6//r/+f/5//z//P/4//P/8f/y//P/+P/+/woA
GQAoADYAQwBRAF4AZQBnAGQAWwBHACkACADo/8//w//D/9D/2//e/+D/6P/x//b/9v/4
//3/AAAAAP////////z/+f/7//v/+//7//3//v/+//7//f/8//v/+v/8//r/+v/7//z/
/P/9//3//P/8//3//f////////////////8AAAAA/v/9//3//P/8//3///8AAP7//v//
////AQABAAEAAQAAAAAA/////wIAAwADAAMAAQABAAEAAQAEAAYABAAEAAUABQAFAAUA
AwAEAAQABAAHAAcACAAIAAkACQAKAAsADAAMAAwADAAMAA4ADgAOAA0ADgAPAA8AEQAR
ABMAEwAVABUAFQAVABQAFQAVABUAFwAZABoAGwAaABoAGgAaABwAHAAdAB0AHwAfAB8A
HwAeAB0AHAAbABsAGwAbABsAGQAZABgAGAAXABUAFQAVABQAFQASAAwADAAMAAwACgAJ
AAkACQAJAAYABgAGAAUAAwADAAIAAgAEAAQABAADAAEA/////wAAAgAAAAIAAgAAAP//
///+/wEAAgADAAIAAQAAAAAA//8AAAAAAQABAAEAAQACAAIAAAAAAP///////////v/+
//7/////////AQACAAIAAgD///////8AAP7/////////AAACAAMAAwACAAAA///+/wAA
AAABAAEAAgACAAIAAgAAAAEAAQABAAAAAAABAAMAAwADAAMAAwAAAAAAAAAAAAAAAAD/
//////////////8AAAEAAQD//////////wIA/v/9//3//f////7//v8AAAAA////////
/////////////wAAAQAEAAEAAAD///3//f/+////AAD+//7//f/9//7//v/+//7/////
/wAAAAD//wAAAAD+//z//P/8//z//v/+//7//////////v/+//7//v/+///////9//3/
/f////////8AAP///v/9//z//P/8//z//P///wAAAAAAAPz//P8BAAQABgAEAAQABAAE
AAIAAgACAAIABQAGAAcACAAGAAYABgAGAAYABgAGAAcABwAIAAoACwAJAAoACgAKAAgA
BwAHAAUABQACAAAA///9//v/+v/6//z//P/8//z//P/8//z//P/8//z/+//7//v/+v/5
//j/+f/6//r/+//7//v//P/8//v/+v/5//j/+P/5//r//P/9//3//P/8//r/+f/5//r/
/P/7//v//P/7//r/+f/4//z/+//7//z/+v/2//P/9f/2//n/AgAOABoAJwA0AEQATwBX
AF4AYwBhAFIAPwAlAAUA5v/S/8v/y//R/9z/6f/u/+7/9P/5//j/+P/+/wEAAgACAAEA
AQD///r/9//4//n/+v/7//v//P/8//z//P/8//z//P/8//r/+v/7//r/+v/7//v/+v/6
//v/+//9//3//f/9//3//f/+//7//f/9//7//v/9//3//v/+//7//v//////////////
//8AAAAA//////7///////////////////8CAAQAAgACAAEAAQABAAEAAQACAAIAAgAD
AAMABAAEAAMAAwAEAAUACAAIAAgACAAGAAgACAAIAAsADAANAA0ADQANAA8ADwARABEA
EQARABAAEQARABEAEgATABMAEwAUABQAFAAUABYAFgAXABcAFQAVABUAFQAXABcAFwAX
ABYAFQAUABMAEgARAA8ADgANAAsACwALAAkACwAJAAQABAAEAAQAAgADAAMAAwADAP//
/v/9//v//f/9//z//P/8//z//P/7//3/+//7//z/+v/4//r/+v/5//n/+v/6//z//P/8
//r//P/8//3//f/7//r/+v/5//v/+//8//z//P/8//v/+//9//3//P/8//r/+//7//v/
+//8//z//P/7//v/+//8//z//f/9//3//f/+//7//f/9//z//P/8//z//P/9//3//v/+
//7//v/9//3//P/7//r/+v/7//3//P/9//7////8//z//P/8//7//v/9//3/+//7//v/
+//6//v/+//5//n/+f/5//z//P/7//v/+//7//r/+v/8//z/+//7//v/+//7//v/+//6
//r/+v/8//r/+v/6//n/+f/6//v//P/6//r/+f/5//j/+P/4//j/+P/5//v//P/8//z/
+//4//n/+v/7//z/+//6//n/+f/5//n/+P/4//r/+v/6//v/+//5//n/+f/7//v/+//8
//r/+v/6//r/+//8//3//v///wAAAAAAAPz/AAABAP7/AAACAAIAAgACAAIAAgACAAIA
AAAAAAAAAQADAAQABgAHAAYABgAFAAQABAADAAMAAQD///z/+v/5//j/9//3//j/9v/2
//b/9v/4//j/+P/4//r/+v/5//n/+f/4//f/9v/4//j/9//3//X/9f/2//b/9//4//n/
+v/5//n/+f/6//r/+f/3//b/9//3//j/+v/4//f/9//4//j/+P/4//j/+P/3//f/9P/y
/+7/7//3//z//f8CAA4AGgAjAC4AOgBDAE0AUgBVAFEAQgApABEA+f/i/9L/y//R/93/
5v/n/+r/7v/y//X/+v/+/wAAAQACAAAA/f/7//v/+v/5//v/+//7//v/+f/6//r/+v/4
//j/+P/4//n/+P/5//v/+v/6//v/+//6//r/+//7//v/+//7//v/+//7//z//P/9//3/
/v/+//v/+//8//z//P/8//3//f/9//3//f/9//z//P/7//v//v////////8BAAEAAQAB
AAAAAgAAAAAAAwADAAMAAwABAAIAAgACAAMAAwAEAAQABQAFAAYABwAIAAgACAAIAAgA
CgAKAAoACwAMAA0ADQAPAA8AEQARABIAEQAQAA8AEAARABEAEQAUABUAFQAVABQAFAAU
ABQAFwAYABoAGwAaABkAGAAXABUAFQAVABUAFAATABIAEQAPAA8ADgAOAAwACwAMAA0A
CwANAAsABgAGAAYABgAEAAUABQAFAAUABAAEAAQAAwADAAMAAgACAAAAAAAAAP//AAD/
/wAAAgAAAP7/AAAAAP3//f/+//7//v/+//7//P/8//z//f/9//7//v///////f/9//7/
/v/+//7//f/9///////+//7//v/////////9//7//v/+/////////wAAAAABAAEAAQD/
/wAAAAD//wAAAAABAAIABAAEAAUABQADAAIAAQAAAAAAAQABAAEAAgACAAMABQABAAEA
AQABAAIAAgACAAIAAgACAAEAAQD//////////wEAAwAEAAMAAQABAAEABAAEAAMAAwAD
AAEAAAAAAAIAAAD///////8AAAEAAgADAAIAAgACAAQAAgACAAIAAQACAAIAAgACAAAA
AAD/////AQACAAMABAACAAEAAQAAAAEAAgACAAAAAQACAAMABAACAAIAAgADAAMAAwAC
AAIAAgACAAIAAwAFAAMAAwADAAUABQAFAAYABQAEAAMAAgAEAAQABAAEAAQABAADAAIA
BAAEAA==
         </WaveFormData>
      </LeadData>
      <LeadData>
         <LeadByteCountTotal>10000</LeadByteCountTotal>
         <LeadTimeOffset>0</LeadTimeOffset>
         <LeadSampleCountTotal>5000</LeadSampleCountTotal>
         <LeadAmplitudeUnitsPerBit>4.88</LeadAmplitudeUnitsPerBit>
         <LeadAmplitudeUnits>��V</LeadAmplitudeUnits>
         <LeadHighLimit>2147483647</LeadHighLimit>
         <LeadLowLimit>268435456</LeadLowLimit>
         <LeadID>II</LeadID>
         <LeadOffsetFirstSample>0</LeadOffsetFirstSample>
         <FirstSampleBaseline>0</FirstSampleBaseline>
         <LeadSampleSize>2</LeadSampleSize>
         <LeadOff>FALSE</LeadOff>
         <BaselineSway>FALSE</BaselineSway>
         <ExcessiveACNoise>FALSE</ExcessiveACNoise>
         <MuscleNoise>FALSE</MuscleNoise>
         <LeadDataCRC32>3340553977</LeadDataCRC32>
         <WaveFormData>
/v/+//7//v/8//z//P/8//v/+v/5//j/+P/4//j/+P/4//j/+P/4//b/9v/2//b/9//4
//n/+v/4//j/+P/4//j/+P/4//j/+v/6//r/+v/3//b/9f/0//b/9v/2//b/+P/4//j/
+P/2//b/9v/2//j/+P/4//j/9//2//X/9P/1//b/9//4//f/9v/1//T/9P/0//T/9P/1
//b/9//4//f/9v/1//T/9v/2//b/9v/4//j/+P/4//f/9v/1//T/9P/0//T/9P/2//b/
9v/2//j/+P/4//j/9//2//X/9P/0//T/9P/0//b/9v/2//b/9v/2//b/9v/0//T/9P/0
//b/9v/2//b/9f/0//P/8v/z//T/9f/2//b/9v/2//b/+P/4//j/+P/2//b/9v/2//P/
8v/x//D/8//0//X/9v/2//b/9v/2//T/9P/0//T/9f/2//f/+P/3//b/9f/0//T/9P/0
//T/9P/0//T/9P/0//T/9P/0//L/8v/y//L/9P/0//T/9P/2//b/9v/2//X/9P/z//L/
9P/0//T/9P/2//b/9v/2//j/+P/4//j/+v/6//r/+v/3//b/9f/0//X/9v/3//j/9v/2
//b/9v/4//j/+P/4//b/9P/y//D/8//z//P/8//0//X/9v/3//X/9P/0//P/9P/z//P/
9P/z//L/8f/w//L/8v/y//L/8v/y//H/8f/v/+//7//v//H/8f/x//L/8P/w//D/8P/y
//L/8//z//P/8//y//L/8v/z//T/9P/z//D/7//v//H/9P/z//T/9P/0//T/9f/0//b/
9v/2//j/+P/5//3/AgACAP//9f/w//L/9v/5////CgASABYAEgAIAP7//f8AAAYABgAD
APv/8f/n/+L/4P/a/9b/1v/W/9T/1v/d/+D/4f/o/+//8//2//b/9P/1//X/9P/1//X/
9v/3//f/9//3//f/9f/1//T/9P/0//X/9f/0//T/9P/0//T/9f/2//n/+v/5//j/9//2
//X/9f/2//b/9v/2//b/9//1//X/9f/1//X/9v/5//r/+v/7//v/+//8//z//P/8//v/
+//7//3//////////////wIAAwADAAIAAwADAAMABwAIAAkACgAKAAoACgALAAsACwAM
AAwADgAQABAAEQAVABYAFwAYABYAFQAVABUAFgAZAB0AHgAcAB0AHgAeAB8AIAAjACUA
JQAlACYAJgAmACQAJgAmACgAJgAlACQAIwAjACEAIAAhACAAHQAbABoAGAAWABUAEgAQ
ABAADwAPAA8ADgALAAkABgAFAAMABQAFAAYABgADAAMAAwACAAAA///+//z/+v/8//3/
/f/9//z/+v/6//v/+//7//z/+//7//v/+//7//v//f/9//z//P/+//7//P/7//v/+v/6
//r//P/8//v/+//9////+//7//v//P/8//z//P/8/wAAAAD+//7//P/8//z//P/8//3/
/f/9//v/+//6//r//f/9//3//v/8//z//v8AAP//+//6//j/+P/5//3//v/+//r/+v/8
//7//v/+//7/+//4//f/9v/5//n/+P/4//j/+P/4//f/9//5//n/9//3//f/9//4//r/
+f/5//f/9f/1//f/9//3//j/+P/3//X/9//4//j/+f/6//r/+f/5//n/+P/3//b/9v/3
//j/9v/1//X/9P/2//f/9//1//f/9//3//f/9//2//b/9//3//b/9P/2//f/9//2//b/
9f/1//X/9f/4//n/+f/5//j/+P/3//X/9f/1//X/9f/2//f/9//3//T/9P/0//T/9P/0
//T/9P/3//n/+f/6//r/+v/6//r/+v/6//r/+v/6//r/+v/6//r/+P/4//j/+P/6//r/
+v/6//j/+P/4//j/+P/4//j/+P/4//n/+f/5//j/9//2//X/9f/0//T/9f/4//n/+P/4
//X/9P/z//L/8//0//X/9v/1//T/8//x//P/8//z//P/9f/1//X/9f/1//T/8//y//L/
8v/y//P/9P/1//b/9v/0//T/9f/2//T/9P/y//L/9f/2//j/9v/0//T/9P/0//b/+P/5
//r/+v/4//z///8BAAYACAABAPv/9v/2//z/AQAFAAoAFAAcABoAEgAKAAUACAAMAA4A
DQAJAP3/7f/o/+b/3v/a/9j/1v/W/9T/1f/g/+n/6v/v//v//P/6//z//f/9//z/+v/5
//n/+f/7//v/+//7//v/+//6//r//P/9//3//P/+//7//v/+//3//P/9//z/+v/6//r/
+v/8//3///8AAP7//v/+////AQABAAEAAQD+//7/AAAAAAAAAQABAAEABAAEAAQABAAE
AAMAAgADAAUABQAFAAUAAwAGAAcABwAKAAsACwALAA8AEAARABIAEgASABIAEwAVABUA
FgAWABgAGgAaABsAHwAgACEAIgAlACUAJgAnACYAJwApACgAKAApACoAKgAqACoALAAt
AC8ALwAwADAAMAAuADAAMAAvACwAKgAoACkAKQAnACYAJQAkACEAHwAgAB4AHAAbABgA
FgAWABUAEQARABAADQAOAAwADAALAAwACwALAAoABgAFAAQAAgADAAMAAwACAAIABAAF
AAUABQAEAAIAAgAAAP///v/+/wEAAQABAAEAAAABAAQABQABAAAAAQAAAAAA//////7/
//8AAAMABAABAAEAAwAFAAMAAwADAAQAAwACAAEAAAADAAQAAwAEAAIAAgACAAIABAAF
AAUABQAHAAcABgAGAAYABQAEAAQAAgACAAQABgAGAAMAAwACAP////8CAAIABAAAAAAA
AgACAAIAAgACAAIAAAAAAAAAAwADAAIAAgAAAAAAAAD//wEAAwADAAEAAAD///7//v8A
AP/////9//////8BAAEAAAAAAP///f/8////AQACAAEAAAD+//v//P/9//3//f/8//z/
/f/+//7//f/9//z//v///////f/9//3//f/9/////v/+///////+//z//v/+//3/+//6
//v/+//7//v//P/9//3//f/8//z/+//5//r/+//8//3//P/9//3//f/+//7//v/+//z/
/P/8//z///8BAP//AgAEAAIAAAD+//z//v/+//7//v/8//z//P/8//n/+P/3//b/9//4
//r/+//5//n/+f/5//f/9//2//b/+f/5//n/9//0//T/9P/0//T/9P/0//T/9P/0//T/
9P/z//P/8//z//X/9f/1//X/9f/2//b/9v/0//T/9P/0//f/9//3//f/+P/4//j/+f/6
//r/+v/4//b/9//4//r/+P/4//j/+P/2//f/+P/4//T/9v/6//z///8DAAQAAAD5//X/
9v/4//z/AQALABIAGAAcABgADAAEAAMACAAQABAACQD//+//4//g/97/1v/U/9j/2v/Y
/9r/4f/m/+v/6v/t//X//P/+//3//f/8//r/+f/5//r/+//5//n/+f/5//n/+f/4//j/
+P/5//n/+P/4//j/+P/4//b/9v/4//j/+P/4//j/+P/5//n/+v/6//r/+v/6//v/+//7
//v/+//4//j/+v/6//v//f/+////AAAAAAAAAAD///////8BAAMAAwADAAMAAgAEAAQA
AwAFAAcACAAJAAkACgALAAwADgAOAA4ADwATABMAFAAUABYAGAAYABkAGQAaABsAHAAd
AB0AHgAfACEAIwAmACYAJgAnACgAKAAnACYAJwAnACkAKQAqACoAKAAmACgAKAAoACYA
JQAkACUAJQAjACIAIAAeABoAFwAYABYAFAATABAADgAOAA0ADQANAAwACQAHAAQAAwAB
AAAA//////7//f/9//3//P/5//n/+f/4//j/+v/7//v/+f/4//b/9v/3//f/9//4//n/
+f/5//n/9//3//n/+f/4//j/+v/6//z/+//7//r/+P/4//r/+v/3//f/+f/7//f/9//3
//j/+v/6//r/+v/8//z/+v/6//n/+P/3//b/+P/5//n/+f/6//v/+//8//r/+f/4//j/
9//2//f/+P/6//f/9//2//f/9//6//r/+v/2//b/+P/4//j/+P/4//j/9v/2//b/9//3
//b/9v/3//j/+f/5//f/+f/5//f/9f/1//X/9v/2//X/9f/z//P/8//1//X/9f/2//b/
9f/x//P/9P/0//X/9v/2//X/8//z//L/8f/x//L/9P/2//b/9f/1//T/8v/z//P/8f/0
//X/9v/3//X/9P/0//X/8//y//D/8v/x//H/8P/w/+//7//v/+//8P/x//H/8f/y//L/
8f/v/+//7//v/+//8v/z//P/8//0//T/9P/0//b/9v/2//b/8//3//3//P/6//n/+P/3
//b/+P/4//j/+P/2//b/9v/2//b/9v/2//b/9f/0//P/8v/y//L/8v/y//D/8P/x//H/
8//z//P/8//x//H/8P/w//H/8f/x/+//8P/w//D/8P/y//L/8v/y//D/8P/w//D/8f/x
//H/8f/v/+//7//v/+3/7v/u/+7/7v/u/+7/7v/w//H/8v/z//H/8P/v/+//8v/y//L/
8P/w//H/8v/0//P/9P/1//b/9f/1//X/9P/0//T/+P/+//3//f8AAAIA+f/t/+z/8v/2
//f///8KABIAFAAMAAAA/P///wQACgAIAP//8//r/+H/2v/W/9T/0v/S/9L/0v/W/9v/
4P/j/+j/7f/x//j/+P/2//f/9//2//P/8//0//X/9f/1//X/9f/1//X/9P/0//T/9f/1
//T/8v/y//L/8v/z//T/9//4//b/9v/2//b/9f/1//b/9v/4//j/+P/5//f/9//3//f/
9v/2//j/+P/4//n/+f/5//r/+v/6//r/+//7//v//f/9//3//f/9//v//v//////AgAD
AAMAAwAFAAYABwAIAAwADAAMAA0ADQANAA4ADgASABQAFAAVABUAFgAXABgAGQAZABoA
GwAdAB8AIgAiACEAIQAhACAAIQAiACUAJwAlACUAJgAmACQAIgAkACQAJAAiACEAIAAd
AB0AGwAaABkAGAAVABMAEwASABEAEQAMAAoACgAJAAUABQAEAAEAAQAAAAEAAQAAAP//
///+//v/+//7//r/+//7//v/+v/6//z//f/9//v/+v/4//j/+P/3//b/9v/3//f/9//3
//X/9f/3//f/+P/4//r/+v/5//f/9v/0//b/9v/4//j/9//3//n/+//5//n/+f/6//r/
+v/6//r//P/8//r/+v/8//z//P/8//z//f/9//3//f/9//z//P/6//n/+P/4//r/+v/8
//7//P/5//n/+P/5//n//P/8//v/9v/1//b/+P/4//j/+P/6//j/+P/4//f/9//2//b/
+P/4//j/9//3//n/+f/3//n/+f/5//r/+f/3//b/8//z//P/9f/1//b/+P/5//n/9f/3
//j/+P/3//j/+P/3//X/9f/0//P/9P/0//X/9v/4//f/9//2//b/9//3//X/9f/1//X/
9f/3//b/9v/3//f/9v/0//b/9f/1//T/9P/z//P/8//z//T/9f/1//X/9v/2//X/8//1
//X/9f/1//j/+f/5//n/+P/4//j/+P/6//r/+v/6//n/+//5//b/+P/7//z//f/+//3/
/P/7//r/+P/4//j/+P/6//r/+v/6//f/9v/1//T/9v/2//b/9//1//X/9f/1//P/8//z
//L/9P/1//X/9f/z//L/8v/y//L/8v/y//L/8v/y//L/8v/0//P/8//z//P/8//z//P/
8f/x//L/8v/z//T/9f/2//b/9//3//f/9v/0//P/8v/1//b/9v/2//T/9P/1//b/+P/2
//b/9v/2//b/9//4//r/+v/8//r/+v/9/wEACAAKAAEA9//y//j//P/9/wMAEAAYAB4A
GgAOAAYABQAIABAAEgANAAMA9//n/+D/3P/Y/9T/1P/U/9b/2P/d/+D/5f/q/+//9//8
//7//P/9//3//P/5//n/+v/7//n/+f/5//n/+f/5//j/+P/5//v//P/8//z//P/8//z/
/P/8//7//v/8//z//P/8//v/+//8//z//P/8//z//f///////////wAAAAACAAIAAQAB
AAAA//8CAAIAAgACAAQABQAGAAkABgAFAAQAAwAFAAgACQAJAAoACwALAAsACwAMAA0A
DgASABIAEgATABUAFQAWABYAGQAcAB0AHwAgACAAIAAgAB8AHwAgACEAIwAlACgAKAAq
ACsALAAsACkAKAApACkAKwAtADAAMgAwAC4AMAAwADAALgAtACwAKQApACcAJgAlACQA
IQAfABwAGgAYABcAFQAUABUAFQATABMAEgAPABAADgAOAA0ACQAHAAYABAADAAMAAwAC
AAIAAwAEAAQAAAACAAMAAwABAAAA/v/+/////////wAA///////////7//v//f/9//3/
/v8BAAIAAAD//////v8AAAAAAgACAP////8BAAMA////////AAACAAIAAgACAAQABAAC
AAIAAQAAAP///v8AAAEAAQABAAQABQAFAAYABAADAAIAAgACAAIABAAGAAQAAQABAAAA
AAABAAUABgAFAAAA//8AAAAAAAAAAAAAAwACAAMABAAEAAMAAQAAAAIAAgACAAEAAAAB
AAAA/f/9//3//f/+/wAA//////3//////wEAAQADAAQABAADAAAAAQABAAAA//8AAAAA
//8BAAEAAAD///7//v///wAAAgABAAEAAAD+///////9////////////AAAAAAEAAwAD
AAIAAAACAAMAAwACAAIA//////////8AAAEAAQABAAQABAADAAEAAwADAAMAAwACAAMA
AwADAAMABAAFAAYABAAEAAQABAAHAAcABQACAAAAAAAAAAAAAAACAAIAAgACAAEAAAD/
//7/AQACAAQABQAFAAUABQAFAAMAAwACAAIABQAFAAUAAwAAAAAAAAAAAP7//v/+//7/
/v/+//7//v///////////wEAAQABAAEA//8AAAAAAAAAAAAAAAAAAAAA///+//3//v/+
//7///8CAAIAAgAAAAAAAQACAAQAAgACAAIAAgAAAAEAAgACAAYABgAEAAQABwALAA4A
DgAJAAMAAAACAAgADQARABYAIgAuAC4AJgAcABMADgASABYAFQANAAEA9f/s/+L/3P/c
/97/3v/Y/9r/4f/m/+v/8P/z//n/AgAGAAUABQAEAAIAAwADAAQABQAFAAUABQAFAAMA
AwACAAIAAgADAAMAAgACAAIAAgACAAEAAAABAAAAAQACAAMABAADAAMABAAEAAQABAAE
AAUAAwADAAMAAwAEAAQABgAGAAYABwAHAAcABwAGAAUABAAIAAkACgANAAsACwALAAsA
DQAQABEAEQAQABEAEQARABMAFAAVABYAGAAYABgAGQAaABkAGQAYABwAHgAeAB8AIQAi
ACMAJAAlACUAJgAnACkAKwAuAC4ALAAtAC4ALgAuAC4AMAAxADIAMwA1ADYANAAyADQA
NAAyADAALwAuAC0ALQArACoAKAAmACIAHwAfAB4AHQAdABgAFgAWABUAEwATABIADwAQ
AA4ADgANAAsACQAIAAYABwAHAAcABgADAAMAAwACAAAAAgADAAMAAQAAAP7//v/+//3/
/P/8//3//f/9//3/+f/5//v/+//8//z//v/+//7//f/9//z//v/+/wAAAAD9//3///8B
AP7//f/8//z//v/+//7//v/+//7//P/8//7//v/+//7/AAABAAEAAQAAAP///f/8//7/
/f/8//z//P/8//7/AAD+//v/+//6//v/+//+//7//v/6//r//P/8//z//P/8//7//P/8
//z//f/9//z//P/8//z//P/7//v//f/9//v/+//7//v//P/6//n/+f/3//n/+f/7//v/
+f/6//r/+f/1//f/+P/4//f/+P/4//f/+P/5//n/+f/2//b/9//4//n/+f/6//r/+P/5
//n/9//5//n/+f/5//j/9v/1//X/9v/2//X/+P/5//n/+P/4//f/9//3//f/9v/3//f/
9//6//r/+f/3//n/+f/5//n/+P/5//n/+f/2//b/9v/2//j/+P/4//j////9//f/+P/6
//r/+v/6//r//P/8//z//P/7//r/+f/4//j/+P/4//j/9v/2//b/9v/0//T/9P/0//f/
9//3//f/9//3//f/9//4//j/+f/5//f/9f/0//T/9P/0//T/9P/0//T/9P/0//L/8v/x
//H/8//z//P/8//z//P/8//0//L/8v/y//L/8v/y//P/8//0//X/9f/2//P/8//z//L/
9P/y//L/8//0//b/9P/0//T/9P/0//X/9v/4//b/9v/4//b/+f///wQABAD9//X/8v/y
//b/+f///wYAEAAaAB4AEgACAPn/+v8CAAgAAwD7/+//4//e/9b/zv/O/9L/0v/O/87/
0//a/+H/6P/r/+//9v/4//b/9//3//b/8//z//T/9f/3//f/9//3//T/8//x//D/8f/z
//T/9P/2//b/9v/2//X/9P/1//T/9f/2//f/+P/1//X/9v/2//b/9v/2//f/9//3//f/
9//2//b/+P/4//r/+//7//v/+//6//n/+P/7//v/+//9//3//f/9//3//f8AAAEAAQAC
AAMAAwADAAQABAAEAAQABwAIAAkACwAPAA8AEAAQABAAEgASABMAFwAYABkAGgAaABkA
GQAZABoAHQAhACIAIAAhACIAIgAgACAAIgAjACMAIwAkACQAJwAmACkAKgApACYAJAAi
ACEAIQAfAB4AHQAcABkAFwAUABIAEAAPAA4ADAAMAAsACQAJAAgABQACAAAAAAD///7/
/f/9//z//P/9//7//v/7//v/+//6//j/+v/7//v/+f/4//b/9v/0//P/8v/y//P/8//z
//P/8f/x//P/8//z//T/9//4//j/9//3//b/9v/2//j/+P/1//X/9//5//X/9f/1//b/
9P/0//T/9P/4//j/9v/2//j/+P/4//j/9v/3//f/9//3//f/9v/2//j/9//2//b/9P/0
//b/+P/6//f/9//2//X/9f/4//j/+P/0//T/9v/4//j/+P/4//b/9P/0//T/9f/1//T/
9P/0//T/9P/z//H/8//z//H/8v/z//T/9v/2//X/9f/z//P/8//1//X/9P/0//P/8f/x
//P/9P/0//T/9P/z//H/8//z//L/8f/w//D/8f/y//L/8f/x//D/8v/z//P/8f/y//H/
8P/v//D/8P/x//P/8f/w/+7/8P/v/+//7v/u/+//7//v/+//8P/x//H/8f/w//D/7//t
/+//7//v/+//7//v/+7/7f/t/+7/7//w//D/8P/w//D/7//x//P/8P/w//D/8P/w//D/
8v/y//L/8v/y//L/8v/y//T/9P/0//T/8//y//H/8P/y//L/8v/y//H/8P/v/+7/7f/t
/+z/6//t/+3/7f/t/+//7v/u/+//7f/t/+v/6v/s/+z/7P/s/+r/6v/q/+r/6v/q/+r/
6f/p/+n/6f/p/+f/5//n/+f/6v/q/+r/6v/r/+z/7f/v/+z/6//q/+j/6f/q/+z/7v/s
/+z/6v/q/+v/7P/u/+z/6v/q/+r/6v/r/+z/7P/s/+7/7v/u/+//8f/2//r/+f/1//D/
6v/m/+v/8f/2//r/BAAMAA4ABgD7//L/9v/+/wEA+f/v/+f/2v/Q/8z/yP/I/8z/yv/K
/8n/zv/V/9r/3//j/+j/7P/u/+//7//u/+//7//w//H/7//v/+//7//v/+//7v/u//D/
8f/x//D/8P/w//D/8P/w//D/8v/y//T/9P/0//T/8f/x//L/8v/y//L/8v/z//X/9f/1
//X/9v/2//j/+P/2//f/9//3//r/+v/6//r/+//7//v//f////////////7/AAAAAP//
AAABAAEAAQADAAQABQAGAAgACAAIAAkACwALAAwADAAOABAAEAARABEAEgATABQAFwAX
ABgAGQAXABkAHAAcABwAHQAeAB4AHwAgACMAJQAkACMAIwAiACQAIgAkACQAJQAkACQA
JAAhACEAHwAeAB4AHgAcABsAGQAWABMAEQAPAA4ADwAPAAsACwAKAAcABgAEAAQAAwAE
AAMAAwACAAAA///+//z/+f/5//n/+P/4//r/+//7//r/+P/1//T/9f/1//X/9v/1//X/
9f/1//T/9f/4//n/9//2//f/9v/2//X/9f/0//b/9v/4//j/9f/1//f/+f/1//X/9f/2
//j/+P/4//j/+P/4//b/9v/4//j/+P/4//j/+f/5//n/+f/5//j/+P/4//f/9v/2//b/
9v/4//r//P/5//n/+P/1//X/+P/4//j/9P/0//b/9P/0//T/9P/1//T/9f/2//f/9//2
//b/9P/0//T/8//1//f/9//1//P/8//z//T/9P/z//P/8f/y//P/9v/3//X/9v/2//X/
8//1//b/9v/1//b/9v/1//X/9f/0//P/9P/0//X/9v/0//P/8//y//T/9f/1//P/9f/1
//X/9f/1//T/9P/1//X/9P/y//T/8//z//L/8v/z//P/8//z//T/9f/1//X/9P/0//P/
8f/y//P/9P/1//b/9//3//f/9v/2//b/9v/4//j/+P/4//n/9//5//r//P/6//r/+v/6
//j/+P/4//j/9v/2//b/9v/4//j/+P/4//f/9v/1//T/9v/2//b/9v/1//X/9f/1//f/
9//3//f/9P/0//X/9f/3//X/9P/0//b/9v/2//b/9f/0//P/8v/z//T/9P/1//P/8//z
//P/9f/1//X/9v/2//b/9v/2//X/9P/0//P/9f/1//T/9P/0//X/9v/2//b/9P/0//X/
9v/4//b/9v/2//b/9v/3//j/+P/4//r//P/+/wEABQAGAAQAAQD7//L/9P/+/wUACQAO
ABYAHAAcABQACgAFAAgADAAQAA0ABQD3/+v/4P/a/9b/1P/U/9D/0P/U/9f/3P/l/+r/
7//3//z//P/8//3//f/8//r/+f/5//n/+f/5//n/+f/6//v/+//8//r/+//7//r/+//8
//3//v/+//7/AAAAAP///v/9//z/+f/5//r/+v/7//z//f//////////////AAAAAAIA
AgACAAMAAwADAAYABgAGAAYABgAFAAQABQAFAAUABQAFAAUACAAJAAkACAAJAAkACQAN
AA4ADwAQABIAEgASABMAFQAVABYAFgAWABgAGAAZAB0AHgAfACAAIwAjACQAJQAjACUA
KAAoACoAKwAsACwALgAuADAAMQAwAC8ALwAuADAALgAwADAAMAAuAC0ALAAtAC0AKwAq
ACkAKAAlACMAIQAeABsAGQAYABYAFgAVABEAEQAQAA0ADgAMAAwACwAMAAsACwAKAAgA
BwAGAAQAAwADAAMAAgAAAAIAAwADAAUABAACAAIAAgABAAAAAAAAAP///v/9//z//f8A
AAEAAAAAAAIAAgAAAP/////+//7//v8AAAAA/////wEAAwABAAEAAQACAAAAAAAAAAAA
AwAEAAMABAAEAAQABAAEAAQABQAFAAUABAADAAEAAAABAAEAAQACAAIAAgAEAAYABAAB
AAEAAAD/////AgACAAMAAAABAAQABgAGAAYABgAGAAQABAAEAAcABwAGAAYABAACAAAA
/f///wEAAQD//////////wAAAAD//////f//////AQABAAMABAAEAAMAAAABAAEAAAD/
/wAAAAD//wAAAQABAAEAAgACAAMABAADAAEAAAD+//7///////3///////////////7/
/v///wIAAgABAAQAAgABAP///v/9//3//f/9//7//////////v/+//3/+//+////AAAB
AAAAAQABAAEAAAAAAAAAAAACAAIAAgACAAkACwAHAAQABgAFAAQAAwACAAQABAAEAAQA
AQAAAP///v/+//7//v/+/wEAAQABAAEA///////////+//7//////wEA///+//7//P/8
//z//P/8//z//P/8//z//P/7//v/+v/5//j/9//5//n/+f/6//r/+v/6//r/+v/6//v/
+//7//v/+v/6//j/+f/6//r//f/8//3//////wAA/f/8//z//P/8//3/AAD+//7//P/+
/wIABQAFAAgACAD///f/+v/+/wIABwAPABoAIgAoACIAFAAIAAEACAAMAAgA///7//H/
4//a/9b/1P/U/9T/1P/W/9r/3//k/+n/7v/z//v//v/8//z//f/9//z/+f/5//r/+//5
//n/+f/5//n/+f/4//j/+v/7//v/+v/6//r/+v/6//r/+v/8//z/+//6//n/+P/4//n/
+//8//r/+v/6//v/+//7//v/+//6//r//P/8//7//////////v/+//7//v////////8B
AAEAAQABAAEAAQAEAAUABQAEAAUABQAFAAcACAAJAAoADAAMAAwADQARABEAEgASABIA
FAAUABUAFQAWABcAGAAbABsAHAAdAB0AHwAiACIAIgAjACQAJAAmACYAKAApACgAJwAn
ACYAJwAmACkAKgAoACYAJQAkACEAIQAfAB4AHQAcABkAFwAWABQAEgARAA4ADAAMAAsA
BwAHAAYAAwACAAAAAAD///7//f/9//z/+f/5//n/+P/3//f/9//2//T/9v/3//f/9//2
//T/9P/0//P/8v/y//X/9f/1//X/8//z//X/9f/y//L/9P/0//b/9f/1//T/8v/y//T/
9P/z//P/9f/3//X/9f/1//b/9v/2//b/9v/3//b/8//y//T/9P/0//T/9P/1//X/9f/3
//f/9v/2//b/9f/0//T/8v/y//T/9v/2//P/8//y//P/8//2//b/+P/0//T/9v/1//T/
8//y//P/8v/z//T/9P/z//H/8P/w//D/8P/v/+//8f/x/+//8f/x//H/8v/y//H/8f/v
/+3/7f/v/+//7f/u/+7/7f/t/+//8P/w/+//8P/w/+//8f/x//D/7//u/+7/7//w/+7/
7f/t/+z/7v/v/+//7f/v/+//7//v//H/8P/w//H/8f/w/+7/8P/w/+//7f/s/+z/7f/u
/+//7//v/+7/7f/u/+7/7f/r/+n/6f/p/+n/7P/t/+3/7f/t/+7/7//w/+7/7v/u/+7/
7//v/w==
         </WaveFormData>
      </LeadData>
      <LeadData>
         <LeadByteCountTotal>10000</LeadByteCountTotal>
         <LeadTimeOffset>0</LeadTimeOffset>
         <LeadSampleCountTotal>5000</LeadSampleCountTotal>
         <LeadAmplitudeUnitsPerBit>4.88</LeadAmplitudeUnitsPerBit>
         <LeadAmplitudeUnits>��V</LeadAmplitudeUnits>
         <LeadHighLimit>2147483647</LeadHighLimit>
         <LeadLowLimit>268435456</LeadLowLimit>
         <LeadID>V1</LeadID>
         <LeadOffsetFirstSample>0</LeadOffsetFirstSample>
         <FirstSampleBaseline>0</FirstSampleBaseline>
         <LeadSampleSize>2</LeadSampleSize>
         <LeadOff>FALSE</LeadOff>
         <BaselineSway>FALSE</BaselineSway>
         <ExcessiveACNoise>FALSE</ExcessiveACNoise>
         <MuscleNoise>FALSE</MuscleNoise>
         <LeadDataCRC32>3826815828</LeadDataCRC32>
         <WaveFormData>
BgAGAAYABgAEAAQABAAEAAYABgAGAAYABgAGAAYABgAGAAYABgAGAAQABAAEAAQABAAE
AAQABAAGAAYABgAGAAYABgAGAAYABgAGAAYABgAGAAYABgAGAAYABgAGAAYABgAGAAYA
BgAEAAQABAAEAAQABAAEAAQABAAEAAQABAAEAAQABAAEAAYABgAGAAYABAAEAAQABAAE
AAQABAAEAAIAAgACAAIABAAEAAQABAAEAAQABAAEAAQABAAEAAQABgAGAAYABgAEAAQA
BAAEAAIAAgACAAIAAgACAAIAAgACAAIAAgACAAQABAAEAAQAAgACAAIAAgACAAIAAgAC
AAQABAAEAAQABAAEAAQABAACAAIAAgACAAQABAAEAAQAAgACAAIAAgAEAAQABAAEAAQA
BAAEAAQABgAGAAYABgAEAAQABAAEAAYABgAGAAYABAAEAAQABAAEAAQABAAEAAYABgAG
AAYABgAGAAYABgAGAAYABgAGAAYABgAGAAYABAAEAAQABAAEAAQABAAEAAQABAAEAAQA
BAAEAAQABAAFAAYABwAIAAoACgAKAAoADAAMAAwADAAPABAAEQASABEAEAAPAA4ACQAG
AAMAAAD+//z/+v/5//v/+//7//v//P/8//3//f/8//z//P/8//r//P/+////AgACAAIA
AwAEAAUABgAHAAUABQAFAAQABAAFAAUABQADAAQABAADAAMAAwADAAMAAwAEAAQABAAG
AAUABQAFAAMAAwADAAMABQAFAAUABQACAAIAAwADAAMAAwADAAMAAwADAAMAAwADAAMA
AgAGAAkADQASABIAEQAOAAgACAAMAAkABgAIAAgAAQD4//f/9v/r/+L/2v/O/8H/s/+p
/5j/fv9z/3v/hP+I/5T/o/+v/7b/v//J/9f/5v/w//f///8BAAAAAQABAAMAAwAEAAQA
BQAFAAcABwAHAAgABgAHAAcACAAIAAgACAAIAAkACQAJAAkACQAJAAkACQALAAsACwAL
AAwADAAMAAsACwALAAsACwAJAAoACgAKAAwACwALAAsACwALAAoACgAKAAoACgAJAAkA
CQAJAAkABwAHAAYABgAIAAgACAAIAAYABQAFAAUABwAFAAUABQAHAAcABgAGAAYABQAF
AAQAAwADAAIAAgAEAAMAAwABAAAAAAD/////AQD///7//f///////v/9//r/+v/5//n/
+f/5//f/9//5//n/+f/4//b/9v/2//b/9//3//j/+P/2//f/+P/6//n/+v/7//z/+//7
//z//P////////8CAAIAAgACAAIAAwADAAQABAAEAAQABAAEAAQABAAEAAUABgAGAAUA
BQADAAMAAwAEAAYABgAGAAUABwAHAAcABwAFAAYABwAHAAcABwAHAAcABwAHAAYABgAG
AAYABgAGAAcABwAHAAcABQAFAAUABQAHAAcABgAGAAYABgAGAAYABgAGAAYABQAFAAUA
BQAFAAQABAAEAAQABAAEAAQABAAEAAMAAgABAAMABAAFAAUAAwACAAIAAQABAAIAAgAC
AAEAAQABAAEAAwADAAQABAACAAIAAgACAAIAAwADAAEAAQABAAEAAQACAAIAAgACAAQA
BAAEAAQABAAEAAQABAADAAMABAAEAAYABgAGAAcABQAGAAYABgAHAAcABwAHAAcABwAH
AAcABQAFAAUABAACAAIAAwADAAQABQAFAAYACAAIAAgACAAGAAYACAAIAAYABgAGAAYA
BAAEAAQABAADAAMAAgACAAQABQAGAAYABgAGAAYABgAGAAYABwAHAAYABgAGAAYABAAF
AAcABwAHAAUABwAGAAYACAAIAAgACAAKAAoACgAKAA0ADgAPABAADAAKAAgABgABAP7/
+//4//f/9v/1//T/9f/3//f/9//3//j/+P/5//n/+P/4//j/9//2//f/+P/8/wAAAQAC
AAEAAQABAAEAAwADAAMAAwAEAAQABQAFAAQAAwADAAIAAgADAAQABQAFAAUABgAGAAUA
BAACAAEAAwADAAMAAwADAAMAAwADAAMAAgACAAMAAwADAAMAAwADAAMAAwADAAUABQAF
AAYACAALAA0AEAASABEADgAKAAoACgAHAAQABgAIAAcAAgABAAAA9//s/+D/1P/J/7//
tf+m/5D/ff95/4D/iP+Q/53/q/+2/8H/zf/X/+T/8P/3////AwAGAAUABQAHAAcACAAI
AAkACQAJAAkACQAKAAoACwALAAwACgAKAAoACgANAA0ADQANAA0ADQANAA0ACwALAAsA
CwAMAAwADAALAAsACwALAAsACQAKAAoACgAMAAsACwALAAsACwAKAAoACgAKAAoACQAJ
AAkACQAJAAcABwAGAAYACAAIAAgACAAGAAUABQAFAAcABQAFAAUABQAFAAQABAACAAEA
AQAAAP/////+//7//v/9//3/+//8//z/+//7//v/+f/4//f/9//3//b/9f/2//b/9f/1
//P/8//x//H/8f/x//H/8P/w//D/8P/w//H/8f/y//L/9P/1//b/+P/3//j/+f/6//3/
/f/+//7//f/9//3/AAACAAIAAgACAAEAAQACAAIAAgACAAIAAgAEAAQABAAFAAUABAAC
AAEAAwADAAMABAAEAAQABAADAAMAAwADAAMAAwAEAAUABQAFAAUABQAFAAUABQAEAAQA
BAAEAAQABAADAAMAAwADAAUABQAFAAUAAwADAAIAAgACAAIAAgACAAQABAAEAAMAAQAB
AAEAAQAAAAAAAAAAAAIAAgACAAIAAgABAAAA/////wAAAQABAAEAAAAAAP//AQACAAIA
AgD//////////wEAAQACAAIAAAAAAAAAAAAAAAEAAQD//wEAAQABAAEAAAAAAAAAAAAC
AAIAAgACAAIAAgACAAIAAQABAAIAAgACAAIAAgADAAEAAgACAAIAAwADAAMAAwABAAEA
AQABAAEAAQABAAAAAgACAAMAAwADAAMAAgACAAIAAgACAAIAAAAAAAIAAgAEAAQABAAE
AAQABAAEAAQAAwADAAIAAgACAAMABAAEAAYABgAGAAYABgAGAAcABwAHAAgACQAKAAgA
CQALAAsACwAPABMAEgAQAA0ADAALAAoABQACAP///P/7//r/+f/4//j/+f/7//v/+f/5
//r/+v/7//v/+v/6//z//P/8//7/AAABAAQABAACAAMAAwADAAUABQAFAAUABQAEAAQA
BQAFAAUABQAGAAYABQAFAAUAAwADAAMABAAGAAYABgAFAAUABQAFAAUABQAFAAUABQAF
AAUABAAEAAMAAwADAAMAAwADAAMAAwADAAMAAwADAAYACgANAA8AEgASAA8ACgAIAAoA
CAAHAAgADAAKAAUA/v/9//j/6//e/9L/xv+3/6v/n/+M/3b/bf91/4D/iP+W/6P/rf+6
/8f/0f/f/+r/9P/7/wEAAwAEAAUABQAHAAcABgAGAAcABwAJAAkACQAKAAoACwALAAwA
DAAMAAwADAAPAA8ADwAPAA8ADwAPAA8ADwAPAA8ADwAQABAAEAAPAA8ADwAPAA8ADwAQ
ABAAEAAQAA8ADwAPAA8ADwAOAA4ADgAOAA4ADQAPAA8ADwAPAA0ADQAMAAwADgAOAA4A
DgAOAA0ADQANAA0ACwALAAsACQAJAAgACAAIAAcABwAGAAUABQAEAAQABAADAAMAAQAA
AAAA/////wEA///+//3//f/9//z/+//4//j/9//3//f/9//1//X/9f/1//X/9P/2//b/
9v/2//f/9//4//j/+P/5//r//P/7//z//f/+//////8AAAAAAwADAAMABgAGAAYABgAG
AAUABQAGAAYACAAIAAgACAAGAAYABgAHAAgACAAHAAcABwAHAAcACAAIAAgACAAHAAcA
BwAHAAcABQAGAAcABwAHAAcABwAHAAcABwAGAAYABgAGAAYABgAHAAcABwAHAAcABwAH
AAcABwAHAAYABgAGAAYABgAGAAgACAAIAAcABwAHAAcABwAGAAYABgAGAAYABgAGAAYA
CAAHAAYABQAFAAYABwAHAAcABgAGAAUABQAGAAYABgAFAAUABQAFAAUABQAGAAYABAAE
AAQABAAEAAUABQADAAMAAwADAAMABAAEAAQABAAEAAQABAAEAAQABAAEAAQAAwADAAQA
BAAEAAQABAAFAAUABgAGAAYABQAFAAUABQAFAAUABQAFAAUABQAFAAQABAAEAAUABQAF
AAUABAAEAAQABAAEAAQABAAEAAYABgAGAAYABgAGAAYABgAGAAYABQAFAAQABAACAAMA
BAAEAAYABgAGAAYABgAGAAcABwAGAAYABgAGAAYABwAJAAkACwAJAAkACgAKAAwADAAM
AAwADwAQABEAEgAQAA4ADAAKAAcABAABAP7//f/8//v/+v/4//n/+//7//v/+//8//z/
/f/9//z//P/8//z//P/+/wIAAwAGAAYABgAHAAcABwAJAAkACQAJAAcABgAGAAcACQAJ
AAkACgAKAAkACQAJAAkACQAJAAoACgAKAAoACQAJAAkACQAJAAsACwALAAsACQAJAAgA
CAAHAAcABwAHAAkACQAJAAkACAAHAAYABQAKAAwADQATABgAFgATABAADgAQABAADQAM
AA4ADgAHAAIAAQD8//P/5v/e/9T/yf+7/6//nP+G/4H/if+O/5j/pv+x/7n/wv/L/9X/
5f/y//r/AwAJAAsADAALAAsADQANAA4ADgAPAA8ADwAPAA8AEAASABMAEwAUABQAFAAU
ABQAEwATABMAEwAVABUAFQAVABUAFQAVABUAFgAWABYAFQAXABcAFwAXABUAFgAWABYA
GAAXABcAFwAXABcAFgAWABYAFgAWABUAFQAVABUAFQAVABUAFAAUABQAFAAUABQAFAAT
ABMAEwATABEAEQARABEAEQAQABAAEAAPAA8ADgAPAA8ADgAOAA4ADQANAAsACgAKAAkA
CQAJAAcABgAFAAcABwAGAAUABAAEAAMAAwADAAMAAQABAAEAAQABAAAAAAAAAAAAAAD/
////AAAAAAAAAQACAAQAAwAEAAUABgAJAAkACgAKAAsACwALAA4ADgAOAA4ADgAPAA8A
EAAQABIAEgASABIAEgASABIAEwASABIAEQARABEAEQARABIAEgASABIAEQATABMAEwAT
ABEAEgATABMAEwATABMAEwATABMAEgASABQAFAAUABQAEwATABMAEwATABMAEwATABUA
FQAUABQAFAAUABQAFAAWABYAFgAVABUAFQAVABUAFAAUABQAFAAUABQAFAAUABQAEwAS
ABEAEwAUABUAFQAVABQAFAATABMAFAAUABQAFQAVABUAFQAVABUAFgAWABYAFgAWABYA
FgAXABcAFQAVABUAFQAVABYAFgAWABYAFAAUABQAFAAWABYAFgAWABUAFQAWABYAFgAW
ABYAFwAXABgAGAAYABUAFQAVABUAFwAXABcAFwAVABUAFQAUABQAFAAVABUAFwAXABYA
FgAWABYAFgAWABYAFgAYABgAGAAYABgAGAAaABoAGgAaABkAGQAYABgAFgAXABgAGAAY
ABgAGAAYABgAGAAZABkAGQAaABsAHAAeAB8AIQAhAB8AHwAhACIAIgAjACQAJQAmACMA
IgAhACAAHQAaABcAFAASABAADgAMAA4ADgAPABEAEwATABMAFAASABMAEwASABQAFAAU
ABQAGAAaABsAHgAdABwAHAAbABsAGwAbABsAHQAdABwAHAAdAB0AHQAdAB4AHgAdAB0A
HQAdAB0AHQAcABwAHAAcABsAGwAbABsAHQAdAB0AHQAbABsAGwAaABoAGwAbABsAHQAd
AB0AHQAfAB8AHwAfAB8AIAAiACcAKwAsAC4AKwAoACYAJAAmACMAIAAgACIAIQAcABkA
GgATAAYA+v/u/+P/2f/P/8L/rv+X/5X/nv+m/67/u//F/9L/3//p//P//v8KABEAFQAX
ABgAFwAXABkAGQAaABoAGwAbABsAGwAbABwAGgAbABsAHAAaABoAGgAaABkAGQAZABkA
GQAZABkAGQAXABcAFwAXABgAGAAYABcAGQAZABkAGQAXABgAGAAYABoAGQAZABkAGQAZ
ABgAGAAYABgAGAAXABUAFQAVABUAFwAXABYAFgAYABgAGAAYABYAFQAVABUAFwAVABUA
FQAVABUAFAAUABMAEQAQAA4ADwAPAA4ADgAMAAsACwAJAAIA/v/5//X/8v/v/+3/6//p
/+n/6P/n/+j/6P/n/+f/5f/l/+P/4//j/+P/4//i/+T/5P/k/+T/5f/l/+b/5v/m/+f/
6P/q/+3/7v/v//D/7//v//D/8P/x//H/8f/0//b/9v/2//b/+f/5//r/+v/8//z//P/8
//v/+v/5//n/+v/6//n/+f/6//v//P/+//7//v/+//3////////////9//7/////////
//////////////7//v8AAAAAAAAAAP///////////////////////////v/+//7//v/+
//7/AAAAAAAA/////////////////v/9//z//f/+////AAAAAP///v/9//3//v//////
/f/8//z/+//9//7//v/+//3//f/9//3/+//7//z//P/8//z//P/8//7///////3//f/9
//3//f/+//7//v/+//7//v/+//7//P/8//z//P/6//n/+f/4//n/+v/7//3/+//8//z/
/P/7//v/+//7//v/+//7//v/+//7//v/+v/8//z//f/9//v/+//6//r/+v/6//r/+v/6
//r//P/8//r/+v/6//r//P/8//z//P/7//v/+v/6//r/+//8//z//P/8//z//P/9//7/
AAABAAAAAAAAAAAAAQADAAYABwALAAkABQACAAAA/P/6//j/9v/z//L/8f/w/+7/7//x
//H/8//z//T/9P/z//P/8v/y//T/9P/0//b/+P/5//z//P/6//v/+//7//3//f/9//3/
+//6//r/+//7//v/+//8//z/+//7//v/+//7//v//P/8//z//P/7//v/+//7//v/+//7
//v/+//7//v/+v/6//3//f/9//3//f/9//3//f/9//3//f/9//z//v8BAAUACAAKAAkA
BgAEAAQABgAFAAIAAgAGAAkABAD7//j/9f/o/9r/zP+9/63/of+Y/4r/d/9t/3L/fP+G
/5P/of+s/7n/xf/P/9z/5P/t//X/+f/8//3//f//////AAAAAAEAAQABAAEAAQACAAAA
AQABAAIABAAEAAQABAAFAAUABQAFAAUABQAFAAUABQAFAAUABQAGAAYABgAFAAcABwAH
AAcABwAIAAgACAAGAAUABQAFAAcABwAGAAYABgAGAAYABQAHAAcABwAHAAUABQAEAAQA
BAAEAAQABAAEAAMAAwADAAEA//////////////7//v/+//3//f/8//n/+f/4//j/+v/5
//n/9//0//T/8//z//P/8f/w/+//7//v/+7/7f/u/+7/7f/t/+v/6//p/+n/5//n/+f/
5v/o/+j/6P/o/+v/6//s/+z/6v/r/+z/7v/v//D/8f/y//P/8//0//T/9f/1//X/+P/6
//r/+v/6//n/+f/6//r/+v/6//r/+v/6//r/+v/7//z//P/7//v/+//7//v//P/8//z/
/P/7//v/+//7//v/+//8//3//f/7//v/+//7//3//f/8//z/+v/6//r/+v/9//3//f/9
//v/+//7//v//f/9//z//P/6//r/+v/6//z//P/8//v/+f/5//n/+f/6//r/+v/6//r/
+v/6//r/+v/5//j/9//3//j/+f/5//v/+v/6//n/9//4//j/+P/5//n/+f/5//f/9//4
//j/+P/4//j/+P/4//n/+f/3//f/9//3//f/+P/4//j/+P/4//j/+P/4//j/+P/4//j/
+f/5//r/+v/4//j/+P/5//f/+P/4//j/+f/5//n/+f/5//n/+f/5//n/+f/5//j/+P/4
//n/+f/5//n/+P/4//r/+v/6//r/+P/4//r/+v/6//r/+v/6//r/+v/6//r/+//7//r/
+v/4//n/+v/6//r/+v/6//r/+v/6//v/+//6//r/+v/6//r/+//9//3/////////AAAA
AAIAAgACAAIAAwAEAAUABgADAAAA/f/6//b/9P/y//D/7//u/+3/7f/v/+//7//v//D/
8P/x//H/8P/w//D/8P/w//L/9P/1//r/+v/6//v/+f/5//n/+f/5//n/+f/4//j/+f/5
//n/+f/6//r/+f/5//n/+f/5//n/+v/6//r/+v/5//n/+f/3//f/9//3//n/+f/5//n/
+v/6//v/+//6//n/+P/3//n/+f/5//n/+f/5//z//P///wEABgAIAAcAAgAAAAAAAgAB
AP7/AAACAAEA+P/z//L/6f/c/9L/xv+z/6X/mf+M/3j/Z/9p/3T/fP+G/5P/n/+q/7P/
u//H/9b/4P/r//P/+f/6//n/+f/7//v//P/8//3//f/9//3//f/+//7//////wAAAAAA
AAAAAAABAAEAAQABAP//////////AQABAAEAAQACAAIAAgABAAEAAQABAAEAAQACAAIA
AgACAAEAAQABAAEAAQAAAAAAAgACAAIAAQD//////////wEAAQAAAAAA/v/+//7//v/+
//3//f/9//v/+f/5//n/+//7//r/+v/6//n/+f/4//f/9//2//b/9v/1//X/8//0//T/
8//z//H/7//u/+3/7f/t/+z/6//q/+r/6f/p/+n/6f/n/+f/5//n/+f/5v/m/+b/5v/m
/+f/5//o/+j/6P/p/+r/7P/t/+7/7//w//H/8f/y//L/8//z//P/9v/2//b/9v/2//f/
9//4//j/+P/4//j/+P/4//j/+P/5//r/+v/5//n/+f/5//n/+v/6//r/+v/5//v/+//7
//v/+f/6//v/+//7//v/+//7//v/+//6//r/+v/6//r/+v/7//v/+//7//v/+//7//v/
/f/9//z//P/6//r/+v/6//r/+v/6//n/+//7//v/+//6//r/+v/6//z//P/8//z//P/7
//r/+f/5//r/+//7//3//P/8//v/+f/6//r/+v/7//v/+//7//v/+//8//z/+v/6//r/
+v/6//v/+//5//n/+f/5//n/+v/6//r/+v/6//r/+v/6//r/+v/6//r/+//7//z//P/6
//r/+v/7//n/+v/6//r/+f/5//n/+f/5//n/+f/5//v/+//7//r/+v/6//v/+//7//v/
+v/6//z//P/8//z/+v/6//z//P/6//r/+v/6//r/+v/6//r/+//7//r/+v/6//v//P/8
//z//P/8//z/+v/6//v/+//6//r/+v/6//r/+//9//3//f/9//3//P/+/wAAAAAAAAAA
AQACAAMABAAFAAYABwAIAAQAAgAAAP7/+//4//X/8v/x//D/7//u/+//8f/x//H/8f/y
//L/8//z//L/8v/y//L/8v/0//b/9//6//r/+v/7//v/+//7//n/+f/5//n/+v/6//v/
+//5//n/+v/6//v/+//7//v/+//7//z//P/6//r/+f/5//v/+//7//v/+//7//v/+//5
//j/+P/5//v/+//7//v/+//7//v/+//7//v/+//8//z///8BAAQACAAJAAgABgAEAAIA
AQAAAPz//v////z/9f/0//P/7P/g/9b/z//D/7X/qv+c/4P/c/92/4D/hP+N/5n/pP+v
/7n/wf/O/9z/5f/t//X/+v/7//v//f/9//7//v//////////////AAD+//////8AAAAA
AAAAAAAAAQABAAEAAQABAAEAAQABAAEAAQABAAEAAgACAAIAAQD//////////wEAAgAC
AAIAAgABAAEAAQD//////v/+/wAAAAAAAP/////////////9//3//P/8//7//v/+//7/
/P/7//v/+//9//v/+//7//v/+//6//r/+v/5//n/+P/1//X/9P/0//T/8//z//H/8P/w
/+//7//x/+//7v/t/+3/7f/s/+v/6v/q/+n/6f/p/+n/5//n/+f/5//n/+b/5P/k/+T/
5P/l/+X/5v/m/+b/5//o/+r/6//s/+3/7v/v/+//8P/w//P/8//z//b/9v/2//b/9v/5
//n/+v/6//j/+P/4//j/9v/2//b/9//6//r/+f/5//n/+f/5//r/+v/6//r/+f/5//n/
+f/5//f/+P/5//n/+f/5//n/+f/7//v/+v/6//z//P/8//z//f/9//3//f/7//v/+//7
//v/+//6//r/+v/6//r/+v/6//r/+v/5//n/+f/5//n//P/8//z//P/8//z//P/8//z/
+//6//n/+f/6//v/+//7//r/+v/5//n/+v/6//r/+f/5//n/+f/5//n/+v/6//r/+v/6
//r/+P/5//n/9//5//n/+f/5//r/+v/6//r/+P/4//j/+P/6//r/+v/6//n/+f/6//r/
+v/6//r/+//5//r/+v/6//n/+f/5//n/+//7//v/+//5//n/+f/4//j/+P/5//n/+//7
//r/+v/8//z//P/8//r/+v/8//z//v/+//7//v/8//z//P/8//3//f/8//z/+v/7//z/
/P/6//r/+v/6//z//P/9//3//v/+//7//v/+////AQABAP///f8BAAIABAAFAAYABwAI
AAgACAAIAAgAAwAAAP3/+v/4//b/9P/y//D/8P/w//H/8//z//P/8//0//T/9f/1//T/
9P/0//T/9P/2//j/+f/8//z//P/9//3//f/9//3/+//7//v/+v/8//3//f/9//v//P/8
//v/+v/5//j/9//4//r/+//8//7//f/9//3//f/9//3//f/7//v/+//7//z//P/9//3/
/f/9//3//f/9//3//f/9///////+/wAA//8DAAgACgAJAAYABAACAAIAAQD+/wAABAAD
APz/+f/6//P/5v/a/9D/wf+z/6f/nP+I/3P/b/94/4L/jP+V/6H/sP+7/8X/0f/e/+j/
8f/3//v//P/7//v//f/9/wAAAAABAAEAAQABAAEAAgACAAMAAwAEAAIAAgACAAIAAAD/
//7//f8AAAEAAgADAAMAAwADAAMABAAEAAQAAwAFAAUABQAFAAUABgAGAAYABAADAAMA
AwABAAEAAAAAAAIAAgACAAEAAwADAAMAAwADAAMAAgACAAIAAgACAAIAAgABAAEAAQAB
AP////////3//f/8//z//P/7//v/+v/7//v/+v/6//j/9//3//X/9v/2//X/9f/1//P/
8v/x//H/8f/w/+//7v/u/+3/7f/t/+3/6//r/+n/6f/p/+j/6f/q/+v/7P/r/+v/7P/s
/+7/7//w//L/8f/y//P/9P/1//X/9v/2//f/9//3//r/+v/6//r/+v/9//3//v/+/wAA
AAAAAAAAAAAAAAAAAQAAAAAA/////////////wAAAAAAAAAA//8AAAEAAgADAAAAAAAA
AP//AQABAAEAAQABAAEAAAAAAAIAAgACAAIAAQABAAEAAQABAAEAAQABAP/////+//7/
/v/+//7//v8AAAAAAAD/////////////AAAAAAAAAAAAAAAAAAAAAAAA///+//3//v8A
AAIAAwABAAAAAAD/////AAAAAAAA/f/9//3//f/9//3//v/+//7//v/+//7/AAABAAEA
//8BAAEAAQABAAAAAAAAAAAA/v/+//7//v/+//7//v/+//3//f/+//7//v/+//7////9
//7//v/+//v/+//7//v//P/9//7///8BAAEAAQAAAP7//v////////////7//v/+//7/
/v/+//7//v8AAAAA/v/+//7//v/+//7//v/+///////+//7//v///wAAAAACAAIAAgAC
AAIAAgADAAMABAAEAAQABAAGAAcACQAJAAkACQAHAAYAAgAAAP7//P/6//f/9v/1//T/
9P/0//T/9f/1//X/9f/1//T/9P/1//X/9v/2//b/9v/2//j/+v/7//z//P/8//3//f/9
//3//f/9//3//f/8//z//f/9//3//f/+//7//f////////////3//v/+//7//v/9//3/
/f/7//v/+//7//v/+//7//v/+//8//7////9//3//f/9//v/+//7//v//f/9/wAAAgAF
AAkADAAKAAcABgAEAAYACgAHAAQACgAOAAkAAgD///j/6f/c/87/wP+v/5//l/+K/3j/
a/9x/3r/hP+Q/53/qf+2/8P/y//X/+T/7P/1//n/+//8//3//f//////AgACAAMAAwAD
AAMAAwAEAAQABQAFAAYABAAEAAQABAAFAAUABQAFAAUABQAFAAUABQAFAAUABQAGAAYA
BgAFAAUABQAFAAUABQAGAAYABgAGAAUABQAFAAUABQAEAAQABAAEAAQAAwADAAMAAwAD
AAMAAwACAAIAAgACAAIAAgACAAEAAQABAAEA/////////f/9//z//P/+//3//f/8//v/
+//6//r/+P/3//f/9f/2//b/9f/1//P/8f/w/+//7//v/+7/7f/s/+z/6//r/+n/6f/n
/+f/6f/p/+n/6P/o/+j/6P/o/+f/5//o/+j/6P/p/+r/7P/r/+z/7f/u//D/8f/z//T/
8//z//P/9v/2//b/9v/2//f/9//4//j/+P/4//j/+P/4//j/+P/5//j/+P/3//f/+f/5
//n/+v/6//r/+v/5//f/9//3//f/+f/6//v/+//5//n/+f/5//n/+f/4//j/+P/4//j/
+P/3//f/9//3//f/9//3//f/+f/5//j/+P/2//b/9v/2//b/9v/2//X/9f/1//X/9f/0
//T/9P/0//L/8v/y//L/8//z//P/8//z//T/9f/1//X/9P/0//P/8//0//T/9P/x//H/
8f/x//P/8//0//T/8v/y//L/8v/0//X/9f/z//H/8f/x//H/8v/y//L/8v/y//L/8v/y
//L/8v/y//L/8f/x//L/8v/y//L/8v/z//L/8v/x//D/8f/x//H/8f/x//H/8f/x//H/
8f/x//D/7v/u/+//7//v/+//7v/u//D/8P/w//D/7v/u//D/8P/u/+7/7v/u/+7/7v/u
/+7/7//v/+7/7v/u/+//8P/w//D/8P/w//D/7//u/+7/7f/t/+7/7//w//D/8f/z//P/
8//z/w==
         </WaveFormData>
      </LeadData>
      <LeadData>
         <LeadByteCountTotal>10000</LeadByteCountTotal>
         <LeadTimeOffset>0</LeadTimeOffset>
         <LeadSampleCountTotal>5000</LeadSampleCountTotal>
         <LeadAmplitudeUnitsPerBit>4.88</LeadAmplitudeUnitsPerBit>
         <LeadAmplitudeUnits>��V</LeadAmplitudeUnits>
         <LeadHighLimit>2147483647</LeadHighLimit>
         <LeadLowLimit>268435456</LeadLowLimit>
         <LeadID>V2</LeadID>
         <LeadOffsetFirstSample>0</LeadOffsetFirstSample>
         <FirstSampleBaseline>0</FirstSampleBaseline>
         <LeadSampleSize>2</LeadSampleSize>
         <LeadOff>FALSE</LeadOff>
         <BaselineSway>FALSE</BaselineSway>
         <ExcessiveACNoise>FALSE</ExcessiveACNoise>
         <MuscleNoise>FALSE</MuscleNoise>
         <LeadDataCRC32>2455424773</LeadDataCRC32>
         <WaveFormData>
BAAEAAQABAACAAIAAgACAAQABAAEAAQAAgACAAIAAgACAAIAAgACAAAAAAAAAAAAAAAA
AAAAAAAAAAAAAAAAAAAAAAAAAAAAAAAAAAAAAAAAAAAAAAAAAP7//v/+//7//v/+//7/
/v/8//z//P/8//z//P/8//z//P/8//z//P/8//z//P/8//7//v/+//7//v/+//7//v/+
//7//v/+//v/+v/5//j/+P/4//j/+P/4//j/+P/4//b/9v/2//b/+P/4//j/+P/3//b/
9f/0//L/8v/y//L/8P/w//D/8P/w//D/8P/w//D/8P/w//D/8P/w//D/8P/w//D/8P/w
//D/8P/w//D/8v/y//L/8v/w//D/8P/w/+7/7v/u/+7/7v/u/+7/7v/w//D/8P/w/+7/
7v/u/+7/8P/w//D/8P/w//D/8P/w//D/8P/w//D/8P/w//D/8P/w//D/8P/w//D/8P/w
//D/8v/y//L/8v/y//L/8v/y//D/8P/w//D/8v/y//L/8v/w//D/8P/w//L/8v/y//L/
8v/y//L/8v/0//T/9P/0//X/9v/3//j/+f/6//v//P///wAAAQACAAQABAAEAAQAAgAA
AP7//P/3//T/8P/t/+3/7v/u/+3/7f/u/+7/7f/u/+3/7P/q/+n/6P/o/+r/7P/r/+v/
6//q/+r/6v/q/+r/6f/p/+n/6P/o/+n/6f/q/+r/6f/p/+j/6P/o/+j/6v/q/+r/6v/q
/+r/6v/q/+n/6P/n/+b/6P/o/+j/6P/o/+j/6P/o/+j/5//n/+f/5f/l/+X/5f/n/+b/
5v/p/+7/9v/8/wAAAAD//wYAGgA4AEwAXAByAIoAmACaAJEAcQBAAAcAtv9K/97+j/5l
/mH+c/6Q/qn+w/7h/gH/Iv87/1T/bf+H/6L/vf/P/93/6f/t/+z/7f/w//D/8v/2//f/
+P/5//r/+//8//z//f/+////AAAAAAEAAQABAAQABAAEAAUABQAEAAMAAwAHAAcABgAG
AAcACQAJAAoACAAJAAkACQAJAAoACwALAA0ADQAOAA4ADQANAA4ADgAOAA4ADgAOAA4A
EAAQABAAEQARABEAEQATABQAFAAUABUAFQAVABUAFQAVABYAFQAWABcAGAAYABYAGQAZ
ABgAGAAaABoAGgAbABwAHAAcABwAHAAcAB0AHQAdABwAHAAeAB4AHgAcABoAGgAaABoA
GQAZABgAGAAYABgAGAAXABYAFQAVABUAFAAUABQAFAARABAADwANAA0ADQAMAAwACQAI
AAYABQAFAAUAAwAEAAIAAAAAAP///f/8//v/+v/5//j/9//2//f/9v/1//X/9f/1//P/
8//x//H/8f/x//H/8f/w//D/7v/w//D/8P/v/+//7//v//D/8P/v/+//7//w//D/8P/w
//D/8P/w//D/8P/w//D/8P/w//D/8P/y//L/8v/y/+//7//v/+//7//v/+//7//v/+7/
7v/u/+//7//v/+//7//u/+3/7P/q/+r/6v/r/+v/6//r/+v/6v/p/+n/6f/n/+f/5//n
/+n/5//n/+b/5v/m/+b/5v/n/+b/5v/m/+f/5//n/+f/5f/l/+X/5f/m/+b/5v/l/+X/
5f/m/+b/5v/m/+X/5P/k/+P/4//k/+T/5P/k/+X/5f/l/+T/5P/k/+T/5P/k/+X/5f/l
/+T/4v/h/+D/4P/h/+H/4f/h/+L/4v/h/+H/4f/h/+H/4v/i/+H/4f/i/+H/4P/f/97/
3v/e/97/3v/e/97/3f/d/93/3f/d/93/2//b/9v/2//b/9z/3P/c/9v/2//b/9v/2//c
/9z/3P/a/9r/3f/f/97/4P/g/+D/4P/i/+T/5v/o/+3/8P/z//b/8//y//H/8P/s/+r/
6P/m/+L/4P/e/9v/2f/a/9z/3f/d/93/3v/e/93/3P/b/9r/1//W/9X/1f/Z/9r/2v/b
/93/3P/c/9z/3v/e/93/3f/e/97/3//h/+H/4v/i/+H/4v/i/+P/5P/m/+b/5v/m/+b/
5v/m/+b/5v/m/+b/5v/m/+b/5v/m/+b/5v/m/+b/5v/m/+X/5f/n/+f/5//n/+f/5//o
/+r/6//u//T//P8AAAAA//8EABgAMgBGAFYAbACKAKIArgCrAI8AXAAdAMz/ZP/2/p/+
cf5j/m3+iP6j/rf+1f73/hj/Nf9U/3H/jf+o/7//0f/h/+3/8//2//X/+P/4//r//P/9
//7////+////AAAAAAEAAgADAAQABAAFAAUABQAGAAYABgAHAAgACAAIAAkACQAJAAgA
CAAJAAsACwAMAAoACwALAAsADQAOAA8ADwARABEAEgASABMAEwAUABQAGAAYABgAGAAZ
ABwAHQAeAB8AHwAfAB8AHwAgACAAIAAjACMAIwAjACYAJwApACkAKwArACsAKgAqAC0A
LQAsACwALgAuAC4ALwAwADAAMAAxADIAMwA1ADUANQA0ADQANAA0ADQAMgA0ADQANAA0
ADEAMQAwADAAMgAyADIAMQAwAC8ALwAvAC4ALgAuAC4ALQAsACsAKQAmACUAIwAiACMA
IgAgAB8AHAAbABgAGAAYABYAFgAVABEAEAAPAA4ADQAMAAsACgALAAoACQAJAAkACQAH
AAcACQAJAAkACQAJAAkACAAIAAYACAAIAAgABwAHAAcABwAIAAgABwAHAAcACAAIAAgA
CAAIAAgACAAGAAYABgAGAAgACAAIAAgACAAIAAgACAAHAAcABwAHAAkACQAJAAkABwAG
AAYABgAHAAcABwAHAAkACAAHAAYACAAIAAgACQAHAAcABwAHAAgABwAHAAcABwAHAAcA
BwAHAAUABQAEAAYABgAGAAYAAwACAAIAAgADAAMAAwADAAMAAwADAAMAAgACAAIAAQD/
////AAAAAAAAAAD///7/AAD/////AAAAAAAAAAABAAEAAQAAAAAA/v/+//7//v8BAAEA
AQAAAAAA///+//7///////////8AAAAA/////////////wAA/v/9//3//v8AAAAAAAAA
AAAAAAAAAAAA/v/+//3//f///////////wEAAQABAAEA//8AAAAAAAACAAMABAAFAAYA
CAAJAAoADAAOABEAEQAQAA8ADgANAAwACgAIAAYABAABAP7/+//4//f/9//4//r/+f/5
//n/+v/6//n/+P/3//b/9P/0//T/9f/4//j/9//3//f/9v/2//b/9v/2//X/9//3//b/
9v/1//X/9v/2//f/9//2//b/9P/0//T/9P/0//T/9P/0//T/9P/0//T/9P/0//T/9P/y
//L/8v/y//L/8v/y//H/8f/x//H/8f/x//H/8f/y//b/+f/8/wQACgAKAAoADQAaADIA
SgBcAHIAkACoALgAuACjAHcAPgD1/5T/JP/A/oH+a/5x/on+pP67/tX+9/4b/zr/U/9u
/4n/o/+8/9H/4f/v//n/+//6//3/AAAAAAIAAgADAAQABQAGAAcACAAIAAkACgALAAwA
DAANAA0ADQAOAA4ADgAPABAAEAAQABEAEQARABAAEAAPABEAEQASABQAFQAVABUAFQAW
ABcAFwAXABcAGAAYABkAGQAaABoAGgAaABoAGgAaABwAHAAcAB0AHQAdAB0AHwAgACAA
IAAhACEAIQAhACIAIwAlACUAJwAnACcAJgAmACkAKQAoACgAKgAqACoAKwAsACwALAAq
ACoAKgArAC0ALQAsACwALAAsACwAKgAoACgAKAAoACcAJwAmACYAJAAkACQAIwAkACMA
IwAjACEAIAAfAB4AHQAcABsAGQAYABcAFQAUABEAEAAOAA0ADgANAAoACgAGAAQABAAD
AAEAAAD///7////+//3//P/7//r/+f/5//n/+f/3//f/9f/1//X/9f/1//X/9P/0//L/
9P/0//T/8//z//P/8//0//T/8//z//H/8v/y//L/8v/y//L/8v/y//L/8v/y//T/9P/0
//T/8v/y//L/8v/x//H/8f/x//P/8//z//P/8//y//L/8v/x//H/8f/x//P/8v/x//D/
7v/u/+7/7//t/+3/7f/t/+7/7f/t/+3/6//r/+v/6//t/+v/6//q/+j/6P/o/+j/5//m
/+b/5v/l/+X/5f/l/+X/5f/l/+X/5v/m/+b/5f/l/+X/5v/m/+T/5P/j/+L/4v/h/+H/
4v/i/+L/4v/j/+X/5f/k/+T/4v/i/+L/4v/h/+H/4f/g/+L/4f/g/+D/4f/h/+H/4f/g
/+D/3//f/9//3//f/+D/4P/f/9//4P/g/+D/4P/g/97/3v/e/97/3v/e/93/3f/d/93/
3f/d/93/3f/d/93/3f/e/97/3v/d/93/3f/d/97/4P/h/+L/5P/k/+H/4//m/+j/6P/o
/+j/6v/s/+7/8P/v/+7/7f/s/+r/6P/m/+T/4f/e/9v/2P/V/9X/1v/Y/9n/2f/Z/9r/
2v/Z/9j/1//U/9L/0v/S/9P/1v/W/9X/1f/V/9T/1P/W/9b/1v/V/9X/1f/U/9T/1f/V
/9b/1v/V/9X/1P/U/9T/1P/U/9T/1v/W/9b/1v/V/9T/0//S/9T/1P/U/9T/1v/W/9b/
1v/U/9T/1P/T/9T/1f/W/9f/1//X/9f/2P/c/9//5P/s//L/9P/y//P/AgAeADgASABa
AHQAigCWAJAAewBRABoA1/98/xD/rP5n/kv+Uf5r/ob+nf65/tn+//4c/zX/Tv9p/4P/
nv+3/8f/1f/h/+P/4v/j/+b/5v/o/+r/6//s/+3/7v/v//D/8P/z//T/9f/2//b/9//3
//f/+v/6//r/+//8//z//P/9///////+//7///8BAAEAAgAEAAUABQAFAAcACAAJAAkA
CQAJAAoACgALAAsADAAMAA4ADgAOAA4ADgAQABAAEAARABEAEQARABMAFAAUABQAFQAV
ABUAFQAWABcAGQAZABsAGwAbABoAGgAdAB0AHAAeACAAIAAgACMAJAAkACQAJAAkACQA
JQAlACUAJAAkACYAJgAmACQAJAAkACQAJAAjACMAIgAiACIAIgAiACEAIgAhACEAIQAe
AB4AHgAeABwAHAAcABsAGgAZABcAFgAXABYAFAATABQAEwAQABAADAAKAAoACQAJAAgA
BwAGAAUABAADAAIAAQAAAP////8BAAEA//////3//f/9//3///////7//v/8//7//v/+
//3//f/9//3//v/+//3//f/7//z//P/8//3//v///wAA/v/+//7//v/+//7//v/+////
AAABAAIAAQABAAEAAQABAAEAAQABAAEAAAAAAAAA//////////8BAAAA///+//7//v/+
/////f/9//3//f/8//v/+//7//v/+//7//v//f/7//v/+v/6//r/+v/6//n/+P/4//j/
9//3//f/9//1//X/9f/1//b/9v/2//X/8//z//T/9P/0//T/8//y//T/8//z//T/9P/0
//T/9f/1//X/9P/0//T/9P/0//T/9f/1//X/9P/0//P/8v/y//P/8//z//P/9P/0//P/
8//z//P/8//0//T/8//z//T/9P/0//T/9P/0//T/9P/0//T/9P/z//P/8//z//P/8//z
//P/8//z//P/9P/0//T/9//3//f/9//4//r/+//8//z//v8BAAMAAgADAAQABQAGAAQA
BAAEAAQAAQAAAP///v/5//b/8//w//D/7//v//D/8v/z//P/8//y//L/8f/w/+//7v/s
/+z/7f/v//P/9P/x//H/8f/w//D/8P/w//D/8f/x//H/8P/u/+//7//w//D/7//v/+7/
8P/w//D/8P/w//D/8P/w/+7/7v/u/+7/8P/w//D/8P/u/+7/7v/u/+7/7v/u/+7/7//v
/+//7//v/+//7//v//L/8v/z//r/AAAEAAgACAAJAA4AJABAAFIAYAB2AJQAqgC2ALEA
lQBkACMA0P9q//z+pf55/m/+e/6W/q/+xf7h/gX/Jv9D/2D/f/+X/7D/yf/d/+v/9f/9
/wAA/v8AAP//AAAEAAUABgAHAAoACwAMAAwADQAOAA8AEAASABMAEwATABQAFAAUABUA
GAAYABgAGQAbABsAGgAaAB0AHwAfACAAIgAjACMAIwAhACIAIwAjACUAJQAmACYAKQAp
ACoAKgAqACoAKgAqACoALAAsACwALgAvADAAMQAzADQANAA0ADcANwA3ADcAOAA5ADsA
OwA9AD0APQA8ADwAPwA/AD4AQABCAEIAQgBFAEYARgBGAEYARgBGAEcASQBJAEgASABI
AEgASABGAEcASABJAEoASQBJAEgASABGAEYARgBFAEYARQBFAEUARABEAEQARABBAEAA
PwA9AD4APQA7ADoANwA2ADQAMwAyADEALgAuACoAKAAoACcAJQAkACMAIgAhACAAHwAe
ABsAGgAZABkAGwAbABkAGQAZABkAGQAZABkAGQAYABgAFgAYABgAGAAXABcAFwAXABgA
GAAXABcAFwAYABgAGAAYABgAGAAYABoAGgAaABoAGwAcAB0AHgAcABwAHAAcABwAHQAe
AB8AIQAhACEAIQAhACAAIAAgAB8AHwAfAB8AIQAgAB8AHgAeAB4AHgAfAB8AHwAfAB8A
HAAbABsAGwAdAB0AHQAdAB8AHQAdABwAHAAcABwAHAAcABwAHQAeAB0AHQAdAB0AHQAd
AB0AHQAcABwAHAAbABsAGwAcABwAHAAcABsAGgAYABcAFwAYABoAGgAaABsAGQAZABgA
GAAYABgAGAAYABsAGwAbABoAGgAZABgAGAAZABkAGQAZABgAGAAXABcAGQAZABkAGgAY
ABcAFwAYABgAGAAYABgAGAAYABgAGAAYABgAFwAXABcAFwAXABcAGQAZABkAGQAZABoA
GgAaAB0AHQAdAB0AHwAiACQAJgAoACgAJwAlACIAIQAgAB8AHgAZABYAEwAQAA4ADQAN
AA4AEAARABIAFAASABEAEAAPAA4ADAAMAAwADQAQABAADwANAA0ADAAMAAwADAAMAAsA
CQAJAAgACAALAAsADAAMAAkACQAIAAgACAAIAAgACAAKAAoACgAKAAoACgAKAAoACgAK
AAoACgAKAAoACgAKAAgACAAIAAcACQAJAAkACQAHAAcABwAIAAgACwAMABAAFgAaABoA
GwAiADQAUABqAHoAigCmAMAA0ADTAL8AmABfABIAsP9A/93+n/6P/pf+sP7N/uf+//4h
/0L/X/96/5X/r//G/9v/6//5/wUADQAOAA0AEAAQABIAFAAVABYAFwAYABkAGgAaABkA
GgAbABwAHAAdAB0AHQAcABwAHAAdACAAIAAgACEAIQAhACAAIAAfACEAIQAiACAAIQAh
ACEAIwAkACUAJQAlACUAJgAmACcAJwAoACgAKAAoACgAKAAqACwALAAsAC0ALQAtAC0A
LQAuAC4ALgAxADEAMQAxADAAMQAzADMANQA1ADUANAA2ADkAOQA4ADgAOgA6ADoAOQA6
ADoAOgA8ADwAPAA9AD0APQA8ADwAPAA8ADwAOgA6ADoAOgA6ADkAOQA4ADgAOAA4ADgA
NwA2ADUANQA1ADIAMgAyADIAMQAwAC8ALQAqACkAJwAmACUAJAAiACEAIgAhAB4AHgAc
ABoAGgAZABUAFAATABIAEwASABEAEAANAAwACwALAA0ADQALAAsACwALAAsACwALAAsA
CgAKAAgACgAKAAoACQAJAAkACQAKAAoACQAJAAkACgAKAAoACgAKAAoACgAMAAwADAAM
AAwADAAMAAwADAAMAAwADAALAAsACwALAAsACwALAAsACwAKAAoACgALAAsACwALAAsA
CgAJAAgACgAKAAoACwAKAAkACAAHAAgABwAHAAcABQAFAAUABQAHAAUABQAEAAYABgAG
AAYABQAEAAQABAABAAEAAQABAAEAAQABAAEAAAAAAAAA////////AAAAAP7//v/9//z/
/v/9//3//v/+//7//v/////////+//7//v/+//7//v/9//3//f/8//7//f/8//z/+//7
//v/+//8//z/+//7//v/+//7//z/+v/5//n/+v/8//z//P/8//r/+v/6//r//P/8//v/
+//7//v/+//7//v/+//7//v/+//8//z//P/9//3//f/9//z//v///wAAAgAEAAUABQAG
AAcACAAJAAoACwAMAA0ADgALAAoACQAIAAYABAACAAAA/P/6//f/9f/2//j/+f/5//v/
/P/8//v/+P/3//b/9P/0//T/9f/4//j/9//3//f/9v/2//b/9v/2//X/9f/1//T/9P/1
//X/9v/2//X/9f/0//T/9P/0//b/9v/2//b/9P/0//T/9P/y//L/8v/y//T/9P/0//T/
9P/0//T/9P/0//P/8//z//P/8//z//P/8//0//b/+f/6//7/BgAMAAwACwAQACAAPABS
AGIAeACUAKwAtgCvAJUAaAAvAOT/fP8I/6n+c/5l/nP+kP6r/sX+4/4H/yb/Q/9e/3n/
kf+q/8P/1//n//X//f/8//3/AAAAAAIABAAFAAYABwAIAAkACgAKAAkACgALAAwADgAP
AA8ADwAQABAAEAARABAAEAAQABEAFQAVABQAFAAVABcAFwAYABgAGQAZABkAGQAaABsA
GwAZABkAGgAaAB0AHQAeAB4AIAAgACAAIAAeACAAIAAgACMAIwAjACMAIwAkACQAJAAn
ACcAJwAnACcAJwAoACcAKQApACkAKAAqAC0ALQAsACwALgAuAC4ALwAwADAAMAAwADAA
MAAxADEAMQAwADAAMAAwADAALgAuAC4ALgAuAC0ALQAsACwAKgAqACoAKQAqACkAKQAp
ACYAJgAmACYAJQAkACMAIQAgAB8AHQAcABsAGgAYABcAFAATABAAEAAOAAwADAALAAkA
CAAHAAYABQAEAAMAAgABAAAA///////////9//3//f/9//3//f/9//3//P/8//z//v/+
//7//f/9//3//f/+//7//f/9//3//v/+//7//v/+//7//v/+//7//v/+/wAAAAAAAAAA
AAAAAAAAAAD/////////////////////AQAAAAAAAAAAAP///v/9//7//v/+//7//v/+
//7////9//3//f/9//z/+//7//v/+f/5//n/+f/7//n/+f/4//j/+P/4//j/9//2//b/
9v/3//f/9//3//X/9f/1//X/9P/0//T/8//z//P/9P/0//T/9P/z//L/9P/z//P/9P/y
//L/8v/z//P/8//y//L/8v/y//L/8v/z//P/8//y//T/8//y//L/8//z//P/8//0//T/
8//z//P/8//z//T/9P/z//P/9P/y//L/8v/y//L/8v/y//L/9P/0//P/8//z//P/8//z
//H/8f/x//H/8f/y//L/8v/x//H/8f/x//D/8v/z//T/9P/0//P/8//0//X/9v/3//j/
+//8//3//v///wAAAQACAAEAAAD///7//P/6//j/9v/y//D/7v/r/+v/7P/u/+//8P/x
//P/9P/1//T/8//y/+7/7v/u/+//8P/w/+//7//t/+z/7P/s/+v/6v/o/+f/6f/o/+j/
6f/n/+j/6P/n/+f/5v/m/+b/5v/m/+b/5v/k/+T/5P/k/+b/5v/m/+b/5v/m/+b/5v/k
/+T/5P/k/+b/5v/l/+X/5f/l/+X/5f/j/+P/5P/m/+n/6P/q//D/+v/+//3//v8EABYA
MABIAFgAbACEAJgAnwCXAHwATwAUAMj/Yv/3/p3+Z/5b/mz+h/6h/rv+1f72/hf/NP9P
/2v/hP+d/7f/y//Z/+f/8P/v//L/8v/0//b/9//4//n/+v/7//z//P/9//7///8AAAIA
AwADAAMABAAEAAQABQAGAAYABgAHAAkACQAIAAgACQALAAsADAAKAAsACwALAAsADAAN
AA0ADwAPABAAEAAPAA8AEAAQABIAEgASABIAEgAUABQAFAAVABUAFQAVABcAGAAYABgA
GQAZABkAGQAaABsAHQAdAB0AHQAdABwAHAAfAB8AHgAcAB4AHgAeACEAIgAiACIAIAAg
ACAAIQAhACEAIAAgACAAIAAgAB4AIAAgACAAIAAdAB0AHAAcAB4AHgAeAB0AGgAZABkA
GQAaABoAGgAaABoAGgAaABkAGAAXABUAFAATABIAEAAPABAADwAMAAwACgAIAAgABwAF
AAQAAwACAAEAAAD///7//f/8//v/+//7//v/+f/5//f/9//3//f/9//3//b/9v/0//b/
9v/2//X/9f/1//X/9v/2//X/9f/1//b/9v/2//b/9v/2//b/+P/4//j/+P/2//b/9v/2
//b/9v/2//b/9f/1//X/9f/1//X/9f/1//X/9P/0//T/9f/1//X/9f/1//T/8//y//L/
8v/y//P/8//z//P/8//y//H/8f/x//H/8f/x//H/8f/v/+//7v/u/+7/7v/u/+3/7P/s
/+z/6//r/+v/6//r/+v/6//r/+j/6P/o/+f/6f/p/+r/6v/q/+r/6f/o/+j/5//n/+j/
6P/o/+j/6f/p/+n/6P/o/+j/6P/o/+j/6f/p/+n/6P/m/+X/5P/k/+f/5//n/+f/6P/o
/+f/5//n/+f/5//o/+j/5//n/+j/6P/o/+j/6P/o/+j/6P/o/+j/6P/n/+f/6f/p/+n/
6f/n/+f/5//n/+f/6P/o/+j/6f/p/+n/6f/s/+7/7//w//D/8v/z//P/9P/1//b/9//4
//n/+v/7//z/+v/6//r/+v/2//T/8v/w/+3/7P/q/+n/6v/s/+3/7f/t/+7/7v/t/+r/
6f/o/+b/5v/m/+f/6v/s/+v/6//r/+r/6v/q/+r/6v/p/+n/6f/q/+r/6//r/+z/7P/r
/+v/7P/s/+z/7P/s/+z/7P/s/+7/7v/u/+7/8P/w//D/8P/w//D/8P/w//D/8P/w//D/
8P/v/+//7//v/+//7//v//H/8P/y//H/8v/4//7/AgAEAAUACgAeADgASgBaAHAAjgCo
ALYAsQCVAGYAJwDW/27/AP+l/nX+bf57/pb+r/7F/uH+B/8m/0H/Xv97/5P/rP/H/9v/
5//x//f/+P/5//z//P/+/wIAAwAEAAUABAAFAAYABgAJAAoACwAMAAoACwALAAsACgAK
AAoACwAOAA4ADgAPABEAEQAQABAAEQATABMAFAAUABUAFQAVABcAGAAZABkAGQAZABoA
GgAZABkAGgAaABwAHAAcABwAHgAgACAAIAAjACMAIwAjACMAJAAkACQAJwAnACcAJwAo
ACkAKwArACsAKwArACoALAAvAC8ALgAvADIAMwA0ADUANgA2ADYANgA2ADYANwA5ADkA
OAA4ADgAOAA4ADYAOAA4ADgAOAA5ADkAOAA4ADYANgA2ADUANgA1ADUANQA0ADQANAA0
ADMAMgAxAC8ALgAtACsAKgApACgAJgAlACMAIQAdABwAGgAYABgAFwAXABYAFQAUABEA
EAAPAA4ADwAOAA0ADQALAAsACQAJAAkACQAJAAkACwALAAoACgAJAAwADQAOAAsACwAL
AAsACwAKAAgABwAHAAgACAAIAAgACAAIAAgACAAIAAgACAAKAAoACgAKAAgACAAIAAgA
CQAJAAkACQAHAAcABwAHAAcABgAGAAYABwAHAAcABwAJAAgABwAGAAYABgAGAAcABwAH
AAcABwAGAAUABQAFAAMAAwADAAMABQADAAMAAgAAAAAAAAAAAAEAAAAAAAAAAQABAAEA
AQABAAEAAQABAAAAAAAAAP///f/9//7//v/+//7//f/8//7//f/9//7//v/+//7/////
/////v/+//z//P/8//z//f/9//3//P/+//3//P/8/////////////v/+//3//f/7//v/
+//8//7//f/9//7//P/8//z//P/8//z//P/8//z//P/7//v//f/9//3//f//////////
/wEAAgACAAIABQAFAAUABQAIAAoACwAMAA4ADAANAA0ADAAKAAgABgAEAAIAAAD+//z/
+//6//j/9//4//r/+//7//v//P/8//v/+P/3//b/9P/2//b/9//6//j/9//3//f/9v/2
//b/9v/2//X/9f/1//T/9P/1//X/9v/2//X/9f/2//b/9v/2//b/9v/2//b/9P/0//T/
9P/y//L/8v/y//L/8v/y//L/9P/0//T/9P/y//H/8f/x/+//7//v/+//8//y//T/9f/6
//7/BAAEAAIABwAWADIAUABiAHIAjgCqAL4AwgCzAI0AWAATALT/Qv/Y/o/+df57/pP+
sP7J/uH+Af8l/0D/Wf94/5X/qf++/9P/4f/t//X/9//2//n//P/8//7//v///wAAAQAA
AAEAAgACAAMABAAFAAYABgAHAAcABwAIAAgACAAJAAoACgAKAAsACwALAAoACgALAA0A
DQAOAAwADQANAA0ADwAQABEAEQARABEAEgASABEAEQASABIAFAAUABQAFAASABQAFAAU
ABUAFQAVABUAFwAYABgAGAAZABkAGQAZABoAGwAdAB0AHQAdAB0AHAAeACEAIQAgACAA
IgAiACIAIgAiACEAIAAiACIAIgAjACEAIQAgACAAIgAiACIAIAAgACAAIAAgAB0AHQAc
ABwAHAAcABwAGwAaABkAGQAZABcAFgAVABQAEwASABEADwAMAAsACQAIAAcABgAEAAMA
AAD///z//P/6//j/+P/3//X/9P/z//L/7//u/+3/7P/t/+z/6//r/+n/6f/n/+f/5//n
/+f/5//n/+f/5v/m/+L/5P/k/+T/5f/l/+X/5f/k/+T/4//j/+P/5P/k/+T/4v/i/+L/
4v/i/+L/4v/i/+L/4v/i/+L/4v/i/+L/4v/h/+H/4f/h/9//3//f/9//3//e/97/3v/f
/9//3//f/9//3v/d/9z/3P/c/9z/3f/b/9v/2//b/9z/2//b/9v/2f/Z/9n/2f/X/9X/
1f/U/9b/1v/W/9b/1f/U/9T/1P/T/9P/0//T/9H/0f/R/9H/0P/Q/9D/z//N/83/zv/O
/87/zv/N/8z/zv/N/83/zv/M/8z/zP/N/8v/y//K/8r/yv/K/8r/yv/L/8v/y//K/8r/
yf/I/8j/x//H/8f/x//I/8j/x//H/8f/x//H/8j/xv/F/8X/xv/G/8b/xv/G/8b/xv/G
/8b/xP/E/8P/w//F/8X/xf/F/8P/w//D/8P/w//E/8T/xP/D/8P/w//D/8L/xP/F/8b/
yP/I/w==
         </WaveFormData>
      </LeadData>
      <LeadData>
         <LeadByteCountTotal>10000</LeadByteCountTotal>
         <LeadTimeOffset>0</LeadTimeOffset>
         <LeadSampleCountTotal>5000</LeadSampleCountTotal>
         <LeadAmplitudeUnitsPerBit>4.88</LeadAmplitudeUnitsPerBit>
         <LeadAmplitudeUnits>��V</LeadAmplitudeUnits>
         <LeadHighLimit>2147483647</LeadHighLimit>
         <LeadLowLimit>268435456</LeadLowLimit>
         <LeadID>V3</LeadID>
         <LeadOffsetFirstSample>0</LeadOffsetFirstSample>
         <FirstSampleBaseline>0</FirstSampleBaseline>
         <LeadSampleSize>2</LeadSampleSize>
         <LeadOff>FALSE</LeadOff>
         <BaselineSway>FALSE</BaselineSway>
         <ExcessiveACNoise>FALSE</ExcessiveACNoise>
         <MuscleNoise>FALSE</MuscleNoise>
         <LeadDataCRC32>1581047587</LeadDataCRC32>
         <WaveFormData>
8P/w//D/8P/w//D/8P/w//D/8P/w//D/7v/u/+7/7v/w//D/8P/w/+//7v/t/+z/7P/s
/+z/7P/s/+z/7P/s/+z/7P/s/+z/7P/s/+z/7P/s/+z/7P/s/+r/6v/q/+r/7P/s/+z/
7P/q/+r/6v/q/+r/6v/q/+r/6v/q/+r/6v/o/+j/6P/o/+r/6v/q/+r/6P/o/+j/6P/q
/+r/6v/q/+n/6P/n/+b/6P/o/+j/6P/q/+r/6v/q/+r/6v/q/+r/7P/s/+z/7P/r/+r/
6f/o/+b/5v/m/+b/5v/m/+b/5v/m/+b/5v/m/+j/6P/o/+j/5v/m/+b/5v/m/+b/5v/m
/+T/5P/k/+T/5P/k/+T/5P/i/+L/4v/i/+T/5P/k/+T/5v/m/+b/5v/m/+b/5v/m/+b/
5v/m/+b/5v/m/+b/5v/m/+b/5v/m/+b/5v/m/+b/5P/k/+T/5P/m/+b/5v/m/+j/6P/o
/+j/6P/o/+j/6P/o/+j/6P/o/+b/5v/m/+b/5v/m/+b/5v/m/+b/5v/m/+j/6P/o/+j/
6P/o/+j/6P/q/+r/6v/q/+z/7P/s/+z/7v/u/+7/7v/w//L/9P/2//j/+P/4//j/9f/0
//P/8v/u/+z/6v/p/+n/6P/n/+b/6P/o/+n/6f/o/+f/5v/j/+P/4//k/+T/4v/i/+H/
4f/h/+H/4f/h/93/3f/d/93/3f/d/93/3f/d/93/3f/d/93/3f/d/93/2//b/9v/2//c
/9z/3P/c/9n/2f/a/9r/3P/c/9z/3P/c/9z/3P/c/9r/2v/a/9r/2v/a/9r/2v/a/9r/
2f/c/+D/5//w//f//f8FABUAMABWAH0AnQDCAOoADAElAScBAQG+AHcAHQCs/zr/4/60
/q3+vf7N/tr+6P76/hH/Kf87/03/Y/99/5b/r//A/83/1v/a/9j/2P/a/9v/3P/g/+H/
4v/i/+D/4v/i/+L/4//k/+X/5v/m/+f/5//n/+f/6P/o/+j/5//n/+f/6P/p/+n/6f/q
/+j/6v/q/+r/6v/r/+v/6//r/+z/7f/t/+//7//v/+//8f/w//D/8f/x//L/8//z//T/
9P/0//T/9P/1//X/9f/3//j/+P/4//j/+P/4//r/+v/5//n/+P/5//r/+//7//3/////
////AAAAAAAAAAABAAQABQAEAAcACAAJAAoACwALAAwADQAPABAAEAAQABAAEAARABEA
EQARABIAEwATABMAEwATABMAEwATABMAEwATABMAEwAVABUAFQATABQAFAAUABQAEgAT
ABIAEwASABEAEAARABAADwAOAA0ADgALAAsACgAJAAcABgAFAAUABQAFAAUABwAGAAUA
BQACAAEAAQACAAAA/v/+//7//v/+//3//f/9//3//f/8//z//P/7//v//f/+//7//v/8
//z//P/8//z/+//7//v/+f/5//n/+f/5//n/+f/5//b/9v/2//b/9v/2//f/9//3//f/
9//2//T/9P/0//T/9P/0//X/9f/y//L/8v/y//T/9P/0//P/9f/1//X/9P/y//L/8v/x
//H/8f/x//H/8v/y//L/8v/y//L/8v/y//T/8//z//H/8f/v/+//7//w//D/8P/x//H/
8P/w//D/8v/x//D/8P/u/+//7//v//H/8f/x//L/8v/x//D/7//x//H/8P/v/+//8P/x
//H/7//v/+7/7v/t/+3/7f/t/+//7//u/+7/8f/x//D/8P/w//H/8f/x//H/8P/v/+7/
7//v/+//7//x//H/8f/w//D/8P/w//D/7//v//D/8P/w//D/8P/w//H/8f/y//L/8v/y
//T/9f/0//T/9v/3//j/+v/6//r/+v/8//z//P/8//3//v///wAA/v/+//7//v/7//r/
+f/4//X/9P/z//L/8v/z//P/8//0//T/9P/1//X/8v/x//D/6//r/+v/7P/u/+7/7v/t
/+//7//v/+//7//t/+3/7f/t/+3/7f/t/+3/7f/t/+3/7//v/+//7//v/+//7//v//H/
8v/y//L/8v/x//H/8v/y//L/8v/y//T/9P/0//T/8v/y//L/8v/y//L/8v/y//L/8v/y
//P/9P/2//v/AgAJAA8AGQApAEIAaACPALMA2gAEAS4BTwFXATkB+ACtAE8A3v9o/wf/
0v7F/s3+3/7s/vb+CP8h/zf/S/9f/3n/lf+s/8P/1P/j//D/+P/4//j/+v/7//z/AAAB
AAIAAgAAAAIAAgACAAUABgAHAAgABgAHAAcABwAJAAoACgAKAAsACwALAAwADQANAA0A
DgAQABIAEgASABQAFQAVABUAFwAYABkAGQAZABkAGQAZABsAGgAaABsAGwAcAB0AHQAd
AB4AHwAgACAAIQAhACEAIQAiACIAIgAkACQAJAAmACkAKQAqACoAKwAsAC0ALQAvADEA
MQAxADQANAA0ADQANAA4ADoAOgA7ADwAPQA+AEAAPwA/AD8AQQBCAEIAQgBCAEIAQwBD
AEEAQQBCAEMAQQBBAEEAQQA/AD8APwA/AD8APwA/AD8APQA9AD0AOwA5ADgANwA2ADQA
NQA0ADUAMgAvACwAKwAqACkAKAAnACUAIQAgAB4AHwAdABwAGwAaABkAGAAXABUAFAAT
ABMAEgARABEAEgASABAAEAAQABAAEAAPAA8AEgATABQAFAAUABQAEwATABEAEgASABIA
EAAQABAAEAAOAA0ADQANAA8ADwAPAA8ADwAPAA8ADwAQABAAEAAQABIAEgATABMAEgAR
ABAADgAQABAAEAAQAA4ADgAPAA8ADgAOAA4ADgAOAA4ADgANAA0ADQANAAwADAAMAAwA
CwALAAsACwALAAoACgAKAAoACAAIAAgACAAIAAcABwAFAAcABQAFAAUABAAEAAQABQAF
AAQABAAEAAQAAwACAAIAAgADAAMAAwADAAMAAwAEAAMAAwADAAMAAwADAAIAAQABAAIA
AwADAAEAAQAAAAAAAQABAAEAAQABAAEAAAAAAAEAAQAAAAAAAAABAAEAAQAAAAAAAAAA
AAEAAQABAAEAAAD///7//P/9//7///8AAP////8AAAAAAAAAAAAAAAADAAMABAAEAAYA
BgAIAAkACgAMAA4ADwAOAA0ADAALAAoACQAIAAcABgAEAAIAAAD+//z//f///wAA//8A
AAAAAAD//////P/7//r/9//3//f/+P/4//j/+P/3//f/9//3//f/9//1//X/9f/1//X/
9f/z//P/8//z//P/8//z//P/8f/x//H/8f/x//H/8v/y//L/8v/x//H/8v/y//L/8v/w
//D/8P/w/+7/7v/u/+7/8P/w//D/8P/w//D/8P/w//H/8v/2//3/BAALABEAHwA3AFgA
ggCnAM8A+AAgAUQBVQE/AQcBvABlAPn/hP8W/8/+uv6//s3+2/7o/vr+EP8r/0H/U/9p
/4X/nf+0/8f/2P/l/+7/8P/u/+7/8P/x//L/8v/z//T/9P/2//j/+P/4//f/+P/5//r/
+v/7//v/+//7//z//P/8//v/+//7//z//f/9//3//v/8//7//v/+//7///////////8A
AAEAAQABAAEAAQABAAIAAgADAAUABQAGAAcABwAHAAgACQAKAAoACwALAAsACwAMAAwA
DAAOAA4ADgAQABEAEQASABIAFAAUABQAEwATABUAFQAVABgAGAAYABgAGAAcAB4AHgAd
ABwAGwAaAB0AHQAeAB8AHQAeAB4AHgAeAB4AHwAfAB0AHQAeAB8AHQAdAB0AHQAfAB8A
HwAfAB0AHQAdAB0AGwAbABsAGQAXABYAFQAUAA8ADwANAA0ADQALAAkACQAGAAUABAAD
AAAA/f/9//z/+//5//j/9//2//X/9P/z//P/8v/x//H/7v/t/+3/7v/u/+z/7P/s/+z/
7P/r/+v/6//r/+v/6v/q/+r/6f/p/+f/6P/o/+j/6P/o/+j/6P/q/+n/6f/p/+n/6f/p
/+n/5//n/+f/5//o/+j/6P/o/+j/6P/p/+n/6//r/+v/6v/q/+r/6v/q/+r/6v/r/+v/
6v/q/+r/6v/q/+r/6v/p/+n/6f/p/+j/6v/q/+r/6f/p/+n/6f/p/+j/6P/o/+j/6v/q
/+r/6v/q/+n/6f/n/+n/5//n/+f/6P/o/+j/6f/p/+j/6P/o/+j/5//m/+b/5v/n/+f/
5//l/+X/5f/m/+f/5//n/+f/5//n/+b/5f/n/+j/6f/p/+n/6f/o/+j/6f/p/+n/6f/n
/+f/5v/m/+n/6f/o/+j/6P/p/+n/6f/o/+j/6P/o/+f/5//n/+f/5f/l/+X/5P/k/+T/
5P/k/+X/5f/m/+b/5v/m/+b/5v/l/+X/5v/m/+b/5v/o/+n/7P/q/+j/6f/s/+3/7v/v
//D/8f/y//P/9P/y//L/8v/y//H/8P/v/+7/6v/o/+b/5P/i/+P/5f/m/+n/6v/q/+r/
6//r/+j/5//m/+P/4//j/+b/5v/m/+b/4//j/+P/4//l/+X/4//j/+H/4f/h/+H/4f/h
/+H/4f/h/+H/4f/h/+P/4//j/+P/4//j/+T/5P/k/+T/4//j/+b/5v/m/+b/5v/m/+b/
5v/k/+T/5P/k/+b/5v/m/+b/5P/k/+T/5P/n/+j/7P/z//z/AQAHABMAKQBKAHAAkwC1
ANoAAgEkATMBIQHrAKQAUwDx/4L/Gv/R/rD+tf7J/tf+5P70/gr/I/85/0v/X/93/4//
qP+//87/2//m/+j/5v/m/+j/6f/q/+z/7f/u/+7/8P/y//L/8v/z//T/9f/2//b/9//3
//f/9f/2//b/9v/3//f/9//4//n/+f/5//r/+v/8//z//P/8//3//f/9//3//v//////
//////////8BAAAAAAABAP//AAABAAEAAQACAAMABAACAAMAAwADAAUABgAGAAYABgAG
AAYACAAHAAcACAAIAAoACgAKAAkACQALAAsACwAOAA4ADgAOAA0AEAARABAAEAAQABAA
EAASABEAEQARABEAEgASABIAEgASABMAEwATABMAFAAVABQAEwASABEAEQARABEAEQAP
AA8ADwAPAA0ADQANAAsACwAKAAkACAAHAAcABQAFAAMAAQD//////P/7//r/+f/6//f/
9//2//X/8//y//H/8P/v/+7/7f/t/+z/6//r/+r/6f/p/+r/7P/q/+r/6v/o/+j/5//n
/+f/5//n/+b/5v/m/+X/5f/n/+j/6P/o/+n/6v/r/+z/6v/p/+n/6f/n/+f/5//n/+j/
6f/q/+v/6v/q/+r/6v/s/+z/7f/t/+3/7f/t/+z/7P/s/+z/7P/s/+z/7f/t/+r/6v/q
/+r/6v/q/+r/6f/r/+v/6//q/+r/6v/q/+n/6//r/+v/6//q/+r/6v/q/+r/6v/q/+r/
6v/p/+n/5//p/+f/5//n/+b/5v/m/+f/5//m/+b/5v/m/+X/5P/k/+T/5f/l/+X/5f/l
/+X/5v/n/+f/5//n/+X/5f/k/+P/5f/m/+f/5//l/+X/5P/k/+X/5f/l/+X/5f/l/+T/
5P/l/+X/5P/k/+T/5f/l/+X/5v/m/+b/5v/n/+f/5//n/+f/5//n/+b/5v/m/+b/5v/n
/+f/6P/o/+j/6P/o/+j/6f/p/+r/6v/u/+7/8P/x//L/8v/0//X/9P/2//b/9v/2//b/
9v/2//b/9f/0//P/8v/w/+7/7P/q/+j/6P/p/+v/6v/r/+z/7P/s/+3/7f/q/+n/6P/l
/+X/5//o/+j/6P/m/+X/5f/l/+f/5//n/+X/5//n/+f/5//l/+X/5f/l/+X/5f/l/+X/
5f/l/+X/5f/l/+X/5f/m/+b/5v/m/+X/5//o/+j/6P/o/+j/6P/o/+j/6P/o/+j/6P/o
/+j/6P/q/+r/6v/q/+z/6//u//L/+f/+/wUACwAVACUAQgBqAJEAtQDaAAQBLgFPAVUB
NQH6AKkASQDY/2D/+/7K/sH+y/7b/ur+9P4G/x//N/9L/2H/e/+T/6r/w//Y/+X/7v/0
//T/8v/0//X/9v/4//n/+v/6//z//v/+//7///8AAAEAAgACAAMAAwADAAEAAgACAAIA
BQAFAAUABgAHAAcABwAIAAgACgAKAAoACgALAAsACwALAAwADQANAA0ADQANAA0ADwAQ
ABIAFQAVABYAFwAXABgAGAAYABgAGgAbABsAGwAfACAAIAAgACAAIAAgACIAIwAjACQA
JAAlACYAJwAnACkAKwArACsALgAuAC4ALgAuADIANAA0ADQANAA0ADQANwA3ADgAOQA5
ADoAOgA6ADsAPAA+AD8APQA9AD4APwA9AD0APQA9AD0APQA9AD0APgA/AEAAQQA+AD0A
PAA5ADsAOgA5ADgAMwAzADEAMQAvAC0AKwArACYAJQAkACMAIgAfAB8AHgAfAB0AHAAb
ABgAFwAWABUAFwAWABUAFQASABEAEQASABIAEAAQABAAEAAQAA8ADwARABEAEQAQABIA
EgARABEADwAQABAAEAAQABAAEAAQABAADwAPAA8ADwAPAA8ADwAPAA8ADwAPAA4ADgAO
AA4AEAAQABEAEQAPAA8ADwAOABAAEAAQABAAEgASABMAEwAUABQAFAAUABYAFgAWABUA
FQAVABUAFAAUABQAFAATABMAEwATABMAEQAQAA8ADgAPABAAEQASABIAEQARAA8AEAAP
ABAAEQAQABAAEAARABEAEAAQABAAEAAPAA4ADgANAA0ADAALAA0ADQANAA4ADQANAA0A
DQANAA0ADAALAA0ADgAPAA8ADQANAAwADAANAA0ADQANAA8ADwAOAA4ADwAPAA4ADgAN
AA0ADAALAA4ADgAOAA4ADwAPAA8ADwAPAA8ADwAOAA4ADgAOAA4ADwAPABAAEAASABIA
EgASABUAFQAWABYAGgAaABwAHQAeAB4AHAAbABoAGAAYABgAGAAUABIAEAAOAA0ADQAO
AA4AEQASABIAEgATABMAEAAPAAwACQAJAAkADAAMAAwADAAJAAkACQAJAAkACQAHAAcA
BQAFAAUABQAHAAcABwAHAAUABQAFAAUABwAHAAcABwAHAAcACAAIAAoACgAJAAkACAAI
AAgACAAIAAgACAAIAAoACgAKAAoACgAKAAoACgAKAAoACgAKAAkACgAMAA8AFgAbACEA
KQA5AFgAggCrANEA+gAoAVYBfQGRAYMBTgEBAZ8AJgCg/yX/2P7F/tH+5f78/gr/HP8z
/0//Z/95/5H/qf/C/9f/6P/3/wIACgAMAAwADgAPABAAEAARABIAEgASABQAFAAUABMA
FAAVABYAFwAZABoAGwAbABwAHAAcAB8AHwAfACAAIQAhACEAIgAkACYAJgAmACgAKQAp
ACkAKwAsAC0ALQArACsAKwArACsAKgAqACsAKQAqACsAKwAtAC4ALwAwAC8ALwAuAC0A
LwAwADAAMAAxADIAMwA2ADUANQA2ADYANwA4ADkAOQA5ADsAOwA7AD4APgA+AD4APgBC
AEQARABEAEQARABEAEUARQBGAEcASQBKAEoASgBMAEwATQBNAEsASwBMAE0ASgBJAEgA
RwBHAEcARwBHAEUARQBFAEUARABDAEIAPwA/AD4APQA8ADkAOQA3ADcANQAzADEAMQAw
AC8ALgAtACoAJwAnACYAJQAjACIAIQAgAB8AHgAdAB0AHAAbABsAHAAbABsAHAAaABgA
GAAYABgAGAAXABcAFwAXABcAFgAYABgAFwAXABcAGAAYABgAGAAYABgAGAAaABkAGQAZ
ABcAFwAXABcAFwAXABcAFwAYABgAGAAYABgAGAAZABkAFwAXABcAFgAWABYAFgAWABcA
GAAaABsAGAAYABgAGAAXABYAFQATABMAEwATABIAEgASABIAEQATABMAEwATABAAEAAQ
ABAADgAOAA4ADgAOAA0ADQALAAkABwAHAAcACAAIAAgACQAIAAYABQAEAAYABQAEAAQA
AgADAAMAAwABAAEAAQACAAEAAQABAAEAAwADAAIAAQD//wAAAQABAAEAAQAAAAAAAQAB
AAEAAQABAAEAAAAAAAEAAQAAAAAA/v////////8AAAAAAAAAAAAA///+//3//f/9//3/
/P/8//z//P/8//v/+//8//z//P/8//z//P/7//v//P/8//3//P/9//3//v8AAAAAAQAC
AAMABAAFAAYACAAIAAgACAAHAAYABQAEAAMAAgABAAAA/v/8//r/+f/5//r/+//8//r/
+v/7//v/+v/5//j/9f/z//P/9P/0//T/9P/z//P/8f/x//H/8f/v/+//7//v/+//7//v
/+//7//v/+//7//v/+//7//v/+//7//v/+//7v/u/+7/7v/r/+v/7P/s/+z/7P/s/+z/
7P/s/+z/7P/q/+r/6v/q/+r/6v/q/+r/6v/o/+v/7P/u//H/+P8BAAcADQAdADgAXgCF
AKkAzgD4ACIBPwFJAS0B7gCjAEsA3P9i//n+uP6n/rf+yf7Y/ub+/P4V/y3/Qf9V/23/
g/+a/7P/xv/V/+L/6v/q/+r/7P/t/+7/7v/v//D/8P/w//L/8v/y//P/9P/1//b/+P/5
//n/+f/5//r/+v/6//n/+f/5//r/+//7//v//P/8//7//v/+//7//////////f/+////
/////////////wEAAAAAAAEAAQACAAMAAwADAAQABQAGAAYABwAHAAcABwAIAAgACAAI
AAgACAAKAAoACQAJAAgACgAKAAoACQALAA0ADQANABAAEAAQABAAEQAUABUAFAAUABQA
FAAUABYAFQAVABUAEwAUABQAFAAWABYAFwAXABcAFwAYABkAGAAXABYAFQAXABcAFwAX
ABUAFQAVABUAEwATABMAEQATABIAEQAQAAsACwAJAAkABQADAAEAAQD+//3//P/7//j/
9f/1//T/8//x//D/7//u/+3/7P/r/+v/6v/p/+n/5v/l/+X/5v/m/+T/5P/k/+T/5P/j
/+P/4f/h/+H/4P/i/+L/4f/h/+H/4v/i/+L/4v/i/+L/4v/k/+P/4//j/+P/4//j/+P/
5f/l/+X/5f/k/+T/5P/k/+L/4v/j/+P/4//j/+P/4v/i/+L/4v/i/+L/4v/j/+P/4v/i
/+L/4v/g/+D/4P/f/+H/4f/h/+D/3v/e/97/3f/f/9//3//f/97/3v/e/97/3P/c/9z/
3P/e/93/3f/b/9v/2f/Z/9n/2P/Y/9j/2f/Z/9j/2P/Y/9r/2f/Y/9j/2P/Z/9n/2f/Y
/9f/1v/W/9f/1//X/9f/1//X/9b/1f/V/9b/1//X/9f/1//W/9b/1//X/9f/1//Y/9n/
2f/a/9v/2//a/9r/3P/d/93/3f/c/9z/3P/c/93/3f/d/93/3//f/9//3v/e/97/3v/e
/9//3//g/+D/4P/g/+D/4P/f/9//4P/g/+L/4v/k/+X/5P/k/+T/5f/m/+f/6P/p/+r/
6//s/+3/7v/v//D/8f/y//D/8P/w//D/7//u/+3/7P/o/+b/5P/i/+H/4//k/+X/6P/o
/+j/6f/r/+j/5//m/+P/4//j/+T/5v/m/+b/5f/j/+P/4//j/+P/4f/h/+H/4//j/+P/
4//j/+P/4//j/+H/4f/h/+H/4f/h/+H/4f/f/+D/4P/g/+L/4f/h/+L/4v/i/+L/4v/j
/+T/5f/m/+j/6P/o/+j/5v/m/+b/5v/m/+b/5v/n/+b/5v/n/+7/9f/9/wMACwAaADQA
VQB5AJwAwADmAA0BKwExARQB1QCLADQAyv9b//z+wf6x/r/+0v7e/uz+/f4T/yn/Pf9R
/2n/gv+b/7T/x//W/+L/7P/s/+7/7//w//D/8f/y//L/9P/2//b/9v/3//j/+f/6//r/
+//7//v/+//8//z//P/9//3//f/+//7//f/8//z//P/+//7//v/8//3//f/9//v//P/9
//3////////////9//z//P/9////AAABAAEAAwAEAAUABgAGAAcABwAHAAkACgAKAAoA
CAAIAAgACgALAAsADAAMAAwADAAMAAsADQAPAA8ADwAOAA4ADgAOABIAFgAYABgAFgAW
ABYAFgAWABUAFQAVABMAFAAUABQAEgASABMAEwARABEAEgATABUAFQAVABUAEwATABMA
EwARABEAEQARAA8ADwAPAA0ADQAMAAsACgAHAAcABQAFAAUAAwABAAEA/v/9//z/+//6
//f/9//2//P/8f/w/+//7v/t/+z/6//r/+r/6f/p/+r/6f/p/+r/6P/m/+b/5v/m/+b/
5f/l/+P/4//j/+L/5P/k/+P/4//j/+T/5P/k/+L/4v/i/+L/5P/j/+P/4//j/+P/4//j
/+H/4f/h/+H/4P/g/+D/4P/i/+L/4//j/+P/4//j/+L/4v/i/+L/4v/g/+D/4f/h/+D/
4P/g/+D/4v/i/+L/4f/h/+H/4f/g/+D/4P/g/9//3f/d/93/3f/c/9z/3P/c/9z/3P/c
/9z/3P/b/9v/2f/c/9v/3P/d/97/3v/e/9//3//e/97/3v/g/9//3v/e/9z/3f/d/93/
3f/d/93/3v/d/93/3f/d/93/3f/c/9v/2//c/93/3f/b/9v/2v/a/93/3f/d/93/3f/d
/9z/3P/b/9v/2v/a/9r/2//b/9v/3P/c/9z/3P/d/93/3f/d/93/3f/d/9z/3f/e/9//
4P/f/9//4P/g/+L/4v/i/+L/4//j/+T/5P/o/+j/6v/r/+z/7v/u/+//8v/z//T/9f/2
//j/+P/4//j/9//2//X/9P/y//D/7v/s/+v/6v/p/+n/6v/q/+r/6v/s/+z/7f/t/+j/
5//m/+P/5f/l/+b/5v/m/+b/5f/l/+X/5f/l/+X/4//j/+P/4//l/+X/5f/l/+P/4//j
/+P/5f/l/+X/5f/j/+P/4//j/+T/5P/k/+T/4//j/+T/5P/k/+T/5P/k/+b/5v/m/+b/
5v/m/+b/5v/o/+j/6P/o/+r/6v/r/+r/6v/x//j///8HABEAIQA+AGYAjQCzANoABAEw
AVUBXQFBAQIBtQBTAOD/ZP/7/sT+u/7H/tn+5v7y/gb/H/8z/0f/Xf91/4//qP+//9L/
3//q//D/8v/x//L/8v/y//b/9//4//j/9v/4//j/+P/7//z//f/+//3//f/8//v/+//8
//z//P////////8AAAMAAwADAAQAAgAEAAQABAAEAAUABQAFAAcACAAJAAkACQAJAAkA
CQALAAoACgALAAsADAANAA0ADwAQABEAEgAUABUAFQAVABcAGAAYABgAGAAYABgAGgAb
ABsAHAAcAB4AHgAeAB0AHwAhACEAIQAkACQAJAAkACQAKAAqACoAKgAqACoAKgArACsA
LAAtAC4AMAAxADIAMAAwADEAMQAzADMANAA1ADcANwA3ADcAOQA5ADkAOQA5ADkAOQA5
ADcANwA3ADUAMwAyADEAMAAvAC8ALQAtACoAJwAkACMAIAAfAB4AHQAaABcAFwAWABQA
EQAPAA0ADgANAAwACwANAAwACwALAAoACQAJAAoACgAIAAgACAAKAAoACQAJAAgABwAG
AAQABgAGAAUABQAFAAYABgAGAAYABgAGAAYABgAFAAUABQAHAAcABwAHAAUABQAFAAUA
BgAGAAYABgAGAAYABwAHAAUABQAFAAQABgAGAAYABgAGAAYABwAHAAYABgAGAAYABgAG
AAYABQAFAAUABQAEAAYABgAGAAUABQAFAAUABQAEAAQABAAEAAYABgAGAAYACAAHAAcA
BQAGAAUABgAHAAYABgAGAAcABwAGAAYABgAGAAUABAAEAAQABQAFAAUABwAHAAcACAAI
AAcABgAFAAcABwAGAAUABQAGAAcABwAFAAUABAAEAAMAAwADAAMAAQABAAAAAAABAAEA
AAAAAAAAAQABAAEAAQAAAP///v/9//3//f/9//3//f/9//z//v/+//7//v//////AAAA
AAAAAAAAAAAAAwADAAQABAAGAAYACAAJAAoACgAKAAsACgAJAAgABwAGAAMAAgABAAAA
///+//3//f/9//7///8AAAIAAgADAAMA/v/9//z/+f/7//v//P/8//r/+v/5//n/+f/5
//n/+f/5//n/+f/5//f/9//3//f/9//3//f/9//5//n/+f/5//n/+f/5//n/+v/6//r/
+v/3//f/+P/4//b/9v/2//b/+P/4//j/+P/4//j/+P/4//b/9v/2//b/+v/4//n/+v/8
/wEABgALABEAIQA7AGAAjgC3AN8ACgE4AWIBewFzAUEB/ACjAC8Aqv8q/9H+sP63/s3+
4f7w/gD/GP8z/0n/Xf93/5H/qf++/9P/4v/t//b/+P/4//r//P/9//7//v///wAAAAAA
AAIAAgACAAMABAAFAAYABgAHAAcABwAHAAgACAAIAAcABwAHAAgACwALAAsADAAOABAA
EAAQAA4ADwAPAA8ADQAOAA8ADwARABEAEQARABEAEAAQABEAEwAUABUAFQAWABYAFgAW
ABgAGQAZABkAGwAcABwAHAAeAB4AHgAgAB8AHwAgACAAHgAeAB4AHQAeACEAIgAjACMA
IgAhACAAHwAiACMAIgAkACQAJAAkACYAJQAlACUAJwAoACgAKAAlACQAJAAjACIAIQAh
ACEAHwAfAB8AHwAdAB0AHQAdABsAGwAbABsAGQAZABkAFwAWABQAEgAQAA4ADwAOAA8A
CwAJAAcABwAEAAMAAgABAAAA/f/9//z//f/7//r/+f/4//f/9v/1//T/8v/w/+//8P/v
/+//8P/y//D/8P/w/+//7v/s/+v/6f/p/+n/6P/o/+j/5//n/+X/5v/m/+b/6P/o/+j/
6P/m/+X/5f/l/+f/5//n/+f/5f/l/+X/5f/i/+L/4v/i/+D/4P/h/+H/3//f/9//3v/g
/+D/4P/g/9//3v/e/93/3P/c/9z/3P/a/9r/2v/Z/9f/1//X/9b/1v/W/9b/1f/T/9P/
0//T/9L/0v/S/9L/0P/Q/9D/0P/Q/8//z//N/8//zf/N/83/zf/O/8//0f/U/9T/1f/W
/9j/1//W/9b/1P/V/9X/1f/T/9P/0//U/9T/0//S/9H/0f/R/9D/z//N/87/z//P/83/
zf/M/8z/zf/N/83/zf/P/8//zv/O/8//z//O/87/0P/R/9H/0f/Q/9D/0P/Q/9H/0f/R
/9H/z//P/8//zv/Q/9D/0P/Q/8//z//Q/9D/0P/Q/9D/0P/P/8//0P/Q/9L/0v/U/9X/
1v/W/w==
         </WaveFormData>
      </LeadData>
      <LeadData>
         <LeadByteCountTotal>10000</LeadByteCountTotal>
         <LeadTimeOffset>0</LeadTimeOffset>
         <LeadSampleCountTotal>5000</LeadSampleCountTotal>
         <LeadAmplitudeUnitsPerBit>4.88</LeadAmplitudeUnitsPerBit>
         <LeadAmplitudeUnits>��V</LeadAmplitudeUnits>
         <LeadHighLimit>2147483647</LeadHighLimit>
         <LeadLowLimit>268435456</LeadLowLimit>
         <LeadID>V4</LeadID>
         <LeadOffsetFirstSample>0</LeadOffsetFirstSample>
         <FirstSampleBaseline>0</FirstSampleBaseline>
         <LeadSampleSize>2</LeadSampleSize>
         <LeadOff>FALSE</LeadOff>
         <BaselineSway>FALSE</BaselineSway>
         <ExcessiveACNoise>FALSE</ExcessiveACNoise>
         <MuscleNoise>FALSE</MuscleNoise>
         <LeadDataCRC32>3755070410</LeadDataCRC32>
         <WaveFormData>
9v/2//b/9v/0//T/9P/0//b/9v/2//b/9P/0//T/9P/2//b/9v/2//T/9P/0//T/8v/y
//L/8v/0//T/9P/0//L/8v/y//L/8v/y//L/8v/y//L/8v/y//D/8P/w//D/8v/y//L/
8v/y//L/8v/y//D/8P/w//D/8v/y//L/8v/x//D/7//u//D/8P/w//D/8P/w//D/8P/w
//D/8P/w/+7/7v/u/+7/7v/u/+7/7v/w//D/8P/w//D/8P/w//D/8P/w//D/8P/u/+7/
7v/u/+7/7v/u/+7/7v/u/+7/7v/u/+7/7v/u//D/8P/w//D/8P/w//D/8P/u/+7/7v/u
//D/8P/w//D/8P/w//D/8P/u/+7/7v/u/+7/7v/u/+7/7v/u/+7/7v/w//D/8P/w//D/
8P/w//D/8v/y//L/8v/w//D/8P/w//D/8P/w//D/7v/u/+7/7v/w//D/8P/w//D/8P/w
//D/8v/y//L/8v/y//L/8v/y//L/8v/y//L/8P/w//D/8P/w//D/8P/w//D/8P/w//D/
8v/y//L/8v/0//T/9P/0//b/9v/2//b/+P/4//j/+P/7//z//f/+//7//v/+//7//P/8
//z//P/6//j/9v/1//b/9f/1//b/9//3//j/+P/3//b/9P/0//H/8f/y//L/8v/x//D/
7//v/+//7//u/+7/7v/u/+7/7v/u/+7/7//t/+3/7f/t/+z/7P/s/+z/7v/u/+7/7v/u
/+7/7v/v/+3/7f/s/+z/7//v/+//7//t/+3/7v/u/+7/7f/t/+3/7v/u/+7/7v/u/+7/
7P/u/+//9f/7/wQAEAAeADMAUQB4AKEAxQDnAA4BLgFBATgB/wCnAFAA9f+Y/0j/C//t
/u/+//4M/xf/JP8y/0T/V/9m/3P/h/+a/7D/xf/U/93/5//q/+j/6f/p/+r/7P/t/+3/
7f/v//H/8f/x//L/8f/x//P/8//z//P/9P/0//T/9P/0//T/8//z//P/8//2//b/9f/1
//T/9f/1//X/9v/2//b/9v/2//b/+P/4//n/+f/5//n/9//3//j/+f/6//r/+v/5//n/
+//9//7//P/8//z//f///wAAAAAAAAAAAAABAAEAAQABAAMABAAFAAYABgAHAAYABwAH
AAcABwAIAAkACQAMAA0ADgAPAA8ADgAPAA4ADQAOAA8ADwAQABAAEAAQABEAEgARABAA
EgASABIAEwATABMAEwATABQAFAAUABQAFAASABIAEAARABAAEAAPABAADgANAAwADQAL
AAgACAAHAAcABgAGAAYABAADAAEA//////7//f/8//r/+f/4//n/+P/3//b/+P/3//b/
9v/1//T/9P/0//T/8//y//H/8f/x//H/8f/w//D/8P/w//D/7//v/+//8P/w/+//7//x
//H/8v/y//D/8P/w/+//7v/u/+7/7v/v/+//8P/w/+//7//v/+//7//v/+//7//v//D/
8P/w/+7/7//v/+//8f/x//H/8f/v/+//7v/u/+//7//v/+//7//v/+//7//u/+7/7//v
/+3/7f/s/+v/7f/u/+7/7f/t/+3/7f/t/+z/7P/s/+z/6v/q/+r/6v/r/+v/7P/s/+r/
6//r/+v/6f/p/+n/5v/o/+n/6f/p/+v/6v/p/+n/6f/q/+r/6v/q/+r/6v/p/+n/6f/q
/+r/6f/p/+n/6v/q/+n/6P/o/+j/6P/o/+n/6f/p/+j/6P/o/+j/6f/p/+j/6P/n/+f/
5//n/+f/5//n/+f/5//n/+n/6f/p/+n/6f/p/+n/6f/p/+n/6f/p/+n/6f/p/+n/6f/p
/+v/6//r/+r/7f/w/+7/8P/w//D/8P/x//L/8//0//X/9v/3//j/9//2//X/9P/y//L/
8v/y//H/8P/v/+7/7f/v/+//8P/w//H/8f/y//T/8v/w/+3/6v/p/+n/6v/q/+r/6f/o
/+j/6f/q/+v/6P/o/+j/6P/q/+r/6v/q/+n/6f/p/+n/6//q/+r/6v/q/+r/6v/q/+r/
6v/q/+r/7f/t/+3/7P/s/+3/7f/t/+//7//v//D/8P/w/+//7//t/+7/7v/u//D/8P/w
//D/8P/x//X/+/8EAA4AHgA1AFMAegCnANEA9wAeAUIBXQFaASMBzQByABEAsv9a/xf/
8/7x/v3+DP8Z/yT/Mv9E/1f/Zv93/4v/ov+4/8n/2P/j/+3/9P/0//X/9f/2//j/+f/5
//n/+//5//n/+f/6//3//f///////////wAAAAACAAIAAgACAAMAAwADAAMABAAEAAMA
AwAEAAUABQAFAAYABgAGAAYABgAGAAgACAAIAAkACgALAAsACwAMAA0ADgAOAA4ADQAN
AA8AEQASABIAEgASABMAEwAUABQAFAAWABYAFwAXABgAGQAcAB4AIQAiACIAIwAiACMA
IwAjACUAJgAnACcAKAApACoAKwAuAC4AMAAwADEAMgAzADMANgA2ADYANgA2ADgAOAA4
ADgAOAA4ADkAOQA5ADkAOQA4ADgAOAA4ADoAOAA4ADYANwA2ADYANQA0ADIAMQAwAC8A
LQAqACoAJgAlACMAIgAhACAAIAAfABsAGwAaABkAGAAWABUAFAATABIAEQAQABAADwAO
AA4ADQAMAAwADAAOAA0ADAALAAkACQAJAAkACAAIAAgACAAIAAcABwAHAAYABgAFAAUA
BQAFAAYABgAGAAYABgAFAAUABgAHAAgABwAHAAgACAAHAAcABwAHAAcABwAHAAcABwAI
AAgACAAIAAkACQAJAAkACQAJAAkACQAJAAgACAAHAAcABwAHAAcABwAHAAcABgAGAAcA
BwAFAAUABAADAAUABgAGAAUAAwADAAMAAwACAAIAAgACAAIAAgACAAIAAgABAAEAAAAA
AAEAAQABAAEAAQABAP7//v////////8BAAAA////////AAAAAAAA/v/+//7//f/9//3/
/v/+//3//f/9//7//v/9//z//P/8//z//P/9//3//f/8//z//P/8//3//f/+//7//f/9
//3//f/9//3//P/7//r/+f/7//v/+//7//3//f/9//3//f/9//3//f/+////AAABAAEA
AQADAAMAAwAGAAkACgAIAAYABgAGAAYABQAEAAMAAgD///7//f/8//r/+//9//3//P/+
//////8AAAAA/v/8//v/+v/5//n/+P/4//j/9//2//X/9f/1//X/9P/0//T/9P/0//T/
9P/0//X/9f/1//X/9f/0//T/8v/y//L/8v/0//T/9P/0//L/8//z//P/8v/y//P/8//z
//P/8//z//T/9P/0//P/8//z//T/9P/0//T/9P/0//T/9v/3//v/BQAQABwAMABLAG8A
nADHAO0AFQE6AVYBXQE2AeUAhwAoAMn/cP8k//X+6/71/gP/EP8b/yj/Ov9Q/2P/cv+F
/5n/rv/A/9H/3v/p/+//8P/w//H/8f/y//T/9f/1//X/9//5//n/+f/6//n/+f/7//v/
+f/5//r/+v/8//z//P/8//3//f/9//3//P/8//v/+//8//3//f/9//7//v/+//7/AAAA
AAIAAgABAAEAAQABAAEAAQACAAMAAgACAAIAAQADAAUABwAIAAgACAAIAAkACQAKAAoA
CgAMAAwADQANAA0ADQAPABAAEQASABIAEwAUABUAFQAVABUAFgAXABcAGgAbABwAHQAc
ABwAHgAeACEAIgAjACMAJAAkACQAJAAkACYAJgAmACYAJgAmACcAJQAlACUAJQAmACYA
JgAmACYAJAAkACIAIQAgACAAHwAeABwAGwAaABcAFQASABIAEgARAA8ADgAMAAoACQAH
AAMAAwACAAEAAgAAAP///v/7//r/+f/4//j/9//2//b/9f/0//T/9P/2//X/9P/z//P/
8//z//P/8v/y//L/8v/y//H/8f/x//D/8P/v/+//7f/t/+7/7v/w//D/8P/v//D/8P/w
//D/7//v//D/8P/x//H/8f/x//H/8f/x//H/8f/y//L/8v/w//H/8f/x//P/8//z//P/
8//z//L/8v/x//H/8f/x//H/8f/x//H/8P/w//H/8f/x//H/8P/v/+//8P/w/+//7f/t
/+3/7f/u/+7/7v/u/+z/7P/s/+z/7v/t/+3/7P/s/+3/7f/t/+3/7f/t/+r/6v/r/+v/
6//r/+r/6f/p/+n/6v/q/+r/6v/q/+r/6f/r/+v/7P/s/+v/6//r/+z/6v/p/+j/6P/o
/+j/6P/p/+n/6f/o/+j/6v/q/+v/6//q/+r/6f/p/+v/6//r/+v/6v/p/+j/5//n/+f/
5//n/+n/6f/p/+n/6f/p/+n/6f/p/+n/6f/p/+n/6f/r/+v/7f/s/+v/7P/u/+//8P/x
//L/8//0//X/9v/0//T/9P/0//L/8v/y//L/8P/u/+z/6v/o/+n/6//r/+z/7v/v/+//
8P/w/+7/7P/p/+j/5//n/+j/6P/o/+f/5v/l/+X/5f/m/+b/5//o/+f/5v/l/+T/5P/l
/+X/5f/j/+P/4v/i/+T/5P/k/+T/5v/m/+b/5v/l/+X/5P/j/+T/5P/l/+X/5f/l/+X/
5f/k/+T/5P/j/+T/5f/n/+j/5//m/+X/5P/m/+b/6f/v//f/AgAMAB4ANwBbAIIAqQDJ
AO0AEAEuATUBEgHHAG0AFAC5/2b/Hv/r/tv+5f73/gL/Df8a/yz/Qv9T/2D/cf+F/5r/
sP/D/87/2f/j/+T/5P/j/+P/5P/m/+f/5//n/+n/6//r/+v/7P/r/+v/7f/t/+//7//w
//D/8P/w//D/8P/x//H/8f/x//L/8v/x//H/8P/x//H/8f/y//L/8v/y//T/9P/2//b/
9f/1//X/9f/1//X/9v/3//j/+P/4//f/9//5//v//P/8//z//P/9////AAAAAAAAAAAA
AAEAAQABAAEAAwAEAAMABAAEAAUACAAJAAkACQALAAwADQANAA4ADwAQABEAEgASABQA
FAAVABYAFwAXABoAGgAaABoAGwAcABsAGgAaABoAGgAbABsAGwAbABsAHAAcABwAHAAa
ABgAGAAWABcAFgAWABUAFAASABEAEAANAAsACAAIAAgABwAFAAQAAgAAAP///f/7//v/
+v/5//r/+P/3//b/9f/0//P/8v/y//H/8P/w/+3/7P/s/+z/7f/t/+3/7f/t/+3/7f/t
/+r/6v/q/+r/6P/n/+f/5//q/+r/6f/p/+v/6//s/+z/6v/q/+r/6f/o/+j/6P/o/+v/
6//s/+z/6//r/+v/6//t/+3/7f/t/+v/7P/s/+z/7P/t/+3/7f/v/+//7//v/+//7//u
/+7/7f/t/+3/7f/t/+3/7f/t/+z/7P/t/+3/7f/t/+z/6//r/+z/7P/r/+v/6//r/+v/
6v/q/+r/6v/o/+j/6P/o/+b/5f/l/+T/5v/n/+f/5//n/+f/5//k/+b/5//n/+f/5//m
/+X/5f/n/+j/6P/o/+j/6P/o/+f/5//n/+j/6P/l/+X/5f/m/+j/5//m/+b/5v/m/+b/
5//p/+n/6P/o/+j/6P/p/+n/6v/q/+n/6f/p/+n/6f/p/+n/6f/p/+n/6f/p/+n/6f/r
/+v/6//r/+v/6//r/+v/6//r/+v/6//s/+3/8P/x//H/8v/z//b/9P/2//b/9v/2//b/
9v/2//b/9P/0//T/9P/x//D/7//u/+z/7P/t/+//7//w//L/8//z//T/9P/y//D/7f/s
/+v/7f/u/+7/7v/t/+z/6//r/+v/6//q/+r/7P/s/+z/7P/q/+r/6//r/+v/6//r/+r/
7P/s/+z/7P/q/+r/6v/q/+z/7P/t/+3/7f/s/+z/7f/t/+3/7f/t/+3/7v/u/+7/7//v
/+//8P/w//D/8P/w//L/8v/0//f/+/8BAAgAFAAkADsAWwCGALEA2QD9ACQBSgFlAVwB
JwHRAHAADQCu/1b/Ef/z/vX+Af8O/xv/JP80/0j/W/9q/3v/kf+i/7b/y//c/+f/7//2
//j/9f/1//b/+P/3//f/9//5//r/+//8//7//////wEAAQABAAEAAgACAAAAAAAAAAAA
AwADAAMAAwAGAAYABQAFAAYABwAHAAcACAAIAAgACAAIAAgACgAKAAkACQAJAAkACgAL
AA0ADwAOAA4ADgANAA0ADwARABIAFAAUABQAFQAWABgAGQAaABsAGgAaABkAGwAbAB0A
HgAfACAAIAAhACQAJQAlACUAJQAmACcAJwApACsALQAvADAAMAAyADIANQA2ADcANwA6
ADoAOgA6AD4AQABAAEAAQgBCAEIAQwBBAEEAQQBBAEIAQgBCAEIAQwBCAEMAQgA/AD4A
PgA9ADwAOgA5ADgANwA1ADIAMgAuAC0AKwAqACYAJAAjACEAHwAfAB4AHQAcABoAGQAY
ABUAFAATABIAEwATABMAFAARABAAEAAQABAADwAOAA0ADwAPAA8ADwAQABAAEAAQAA4A
DQANAA0ADAAMAAsACwALAAsADAAMAAwADAAMAAsACwAMAA0ADgANAA0ADgAOAA0ADQAN
AA0ADwAPAA8ADwANAA4ADgAOAA4ADwAPAA8AEQARABEAEQATABMAEgASABMAEwATABMA
EQARABEAEQAOAA4ADwAPABEAEQAQAA8ADgAOAA0ACwANAA0ADQANAA4ADgAOAA4ADgAO
AA4ADgAQAA8ADwAOAA4ADwAPAA8ADQANAA0ACgAKAAsACwALAA0ADAALAAsACwAMAAwA
DAAMAAwADAALAAsACwAMAAwACwALAAsADAAOAA0ADAAMAAoACgAKAAsACwALAAoACgAI
AAgACQAJAAwADAALAAsADQANAA0ADQANAA0ADQANAA0ADQANAA0ADQANAA0ADQAPAA8A
DwAPABEAEQARABEAFAAVABgAGQAbABwAGwAaABoAGAAYABgAGAAWABQAEgAQAA8ADwAQ
AA8AEgAUABUAFQAUABQAEgAQAA8ADgANAA0AEAAQABAADwAMAAsACwALAAsACgAKAAoA
CgAKAAoACgAKAAsACwALAAkACQAIAAgACAAIAAgACAAKAAoACgAKAAoACwALAAsACgAK
AAsACwANAA0ADQANAA4ADgAOAA0ADQANAA4ADgAMAAwADAAMAAwADAANAA0AEwAaACIA
MgBJAG0AmgDLAPkAJQFUAYABpwGwAYsBOQHWAGcA9P+I/y3/+f71/gP/Fv8p/zb/Qv9U
/2v/gP+P/6H/tv/M/93/7P/3/wEACAAKAAkACQAKAAwADQANAA0ADwAPAA8ADwAQAA8A
DwARABEAEwATABQAFAAUABQAFAAUABUAFQAVABUAFAAUABMAEwAUABUAFQAVABYAFgAW
ABYAGAAYABoAGgAXABcAFwAXABkAGQAaABsAGgAaABoAGQAbAB0AHwAgACAAIAAgACEA
IQAiACIAIgAkACQAJQAlACUAJQAnACgAKQAqACoAKwAsAC0ALQAtAC8AMAAxADEAMgAz
ADQANQA2ADYAOAA4ADkAOgA7ADsAPAA8ADwAPABAAEIAQgBCAEIAQgBCAEMAQwBDAEMA
QwBEAEQARABEAEQAQgBCAEAAPwA+AD4APQA6ADgANwA2ADMAMQAuAC4ALAArACkAKAAm
ACQAIwAhAB4AHQAbABkAGAAWABUAFAATABIAEQAQABAADwAOAA4ADQAMAAwADAAKAAkA
CAAHAAUABQAFAAUABAAEAAQABAAEAAMAAwADAAQABAADAAMAAQABAAIAAgAEAAQABAAD
AAIAAgACAAIAAQABAAIAAgABAAEAAQABAAMAAwADAAMAAQACAAIAAgACAAMAAwADAAMA
AwADAAMABQAFAAQABAADAAMAAwADAAEAAQABAAEAAAAAAAEAAQABAAEAAAD/////AAAA
AP///f/9//3//f/8//z//P/8//r/+v/6//r/+v/5//n/+P/4//n/+f/5//n/+f/5//b/
9v/3//f/9//5//j/9//3//f/+P/4//j/+P/4//j/9//1//X/9v/2//X/9f/1//b/+P/3
//b/9v/2//b/9v/3//X/9f/0//T/9P/0//X/9f/2//b/9f/1//P/8//z//P/8//z//P/
8//z//P/8//z//P/8//z//P/9f/1//X/9f/3//f/9//3//X/9f/3//f/+//6//3//v/8
//7//v/+//7/AAAAAAAAAAD+//7//v/+//z//P/8//z/+f/4//f/9//3//f/+P/6//v/
+//8//z//P/6//f/9v/1//X/9v/2//X/8//x/+//8f/x//H/8P/u/+7/7v/u/+7/7v/u
/+//8f/x//H/8f/w//D/8P/w//D/8P/w//D/8P/w//D/8f/v/+//7v/u/+//7//v/+//
8f/x//L/8v/w/+//7//v//D/8P/w//D/8P/w//D/8v/x//P/+f8CAAwAGgAxAE0AdACh
AMsA7wAWATwBUwFSASEBywBuABEAsv9Y/w//5/7h/vP+Av8N/xj/Kv8+/1H/Yv9x/4X/
mv+s/8H/0v/d/+f/7v/u/+3/7f/u//D/8f/x//H/8//z//P/8//0//X/9f/3//f/9//3
//j/+P/4//j/+P/4//n/+f/5//n/+v/6//n/+f/6//v/+//7//z//P/8//z//P/8//7/
/v/9//3//f/9//////8AAAEAAAAAAAAA/////wEAAwAEAAQABAAEAAUAAwAEAAQABAAI
AAgACQAJAAkACQALAAwADQAOAA4ADwAQABEAEQARABEAEgATABMAFgAXABgAGQAaABoA
HAAcAB0AHgAfAB8AIAAgACAAIAAiACQAJAAkACQAJAAkACUAIwAjACMAIwAkACQAJAAk
ACYAJAAkACIAIQAgACAAHwAgAB4AHQAcABkAFwAUABQAFAATABEAEAAMAAoACQAHAAUA
BQAEAAMAAgAAAP///v/9//z/+//6//r/+f/4//j/9//2//b/9v/2//X/9P/z//P/8//z
//P/8v/y//L/8v/w/+//7//v//D/8P/v/+//7//v//D/8P/w//D/8P/v//D/8P/w//D/
8//z//T/9P/x//H/8f/x/+//7//v/+//8f/y//L/8v/y//P/8//z//P/8//z//P/8//z
//L/8v/z//P/8//z//P/8//z//P/8v/y//P/8//z//P/8v/x//H/8v/y//H/7//v/+//
7//w//D/8P/w/+7/7v/u/+7/7v/t/+3/7P/s/+3/7f/t/+3/7f/t/+r/6//t/+7/7//t
/+z/6//r/+v/7P/s/+z/7P/s/+z/6//r/+v/7P/s/+v/6//r/+z/7P/r/+r/6v/s/+z/
7P/t/+v/6//q/+r/6v/q/+v/6//s/+z/6//r/+v/6//r/+v/6//r/+v/6//r/+v/6//r
/+v/6//r/+v/6//r/+v/6//r/+v/6//r/+v/6//t/+3/7//w/+3/7v/u/+//8P/x//L/
8//0//X/9v/4//j/+P/4//b/9v/2//b/9P/0//T/9P/y//D/7v/s/+v/7f/t/+7/8P/x
//H/8v/0//L/8P/t/+r/6f/p/+r/6P/o/+f/5v/l/+X/5f/l/+T/5P/k/+T/5P/k/+T/
5P/n/+f/5//n/+X/5P/k/+T/5v/m/+b/5v/k/+T/5P/k/+f/5//n/+b/5v/n/+f/5//l
/+X/5f/m/+j/6P/n/+f/5f/m/+b/5v/m/+b/5v/m/+b/5//n/+v/8v/6/wQAFQArAEQA
ZwCRALcA2AD6AB0BNgEzAf8ArABRAPb/nv9P/wv/5f7h/vD+/f4I/xT/JP81/0j/V/9n
/3r/kP+l/7r/yf/T/97/5v/l/+X/5v/o/+f/5//n/+n/6//r/+v/7P/r/+v/7f/t/+3/
7f/u/+7/7v/u/+7/7v/v/+//7//v//D/8P/v/+//8P/x//H/8f/w//D/8P/w//D/8P/y
//L/8//z//P/8//z//P/9P/1//b/9v/2//X/9f/3//n/+v/6//r/+v/7//v//P/8//z/
/v/+////////////AQACAAMABAAEAAUABAAFAAUABQAHAAgACQAJAAwADQAOAA8ADgAO
ABAAEAAPABAAEQARABQAFAAUABQAFAAWABYAFgAYABgAGAAZABkAGQAZABkAGAAYABgA
GAAYABYAFgAUABQAFAAVABUAFAASABEAEAAPAA0ACgAKAAoACQAHAAYAAgAAAP///f/9
//3//P/7//j/9v/1//T/8//y//H/8P/w/+//7v/u/+3/7P/s/+z/7P/r/+r/6f/p/+n/
6f/p/+j/6P/o/+j/6P/n/+f/5//o/+j/5//n/+f/5//o/+j/6P/o/+j/5//m/+b/5v/m
/+f/5//o/+j/5//n/+f/5//n/+f/5//n/+n/6v/q/+r/6v/r/+v/6//q/+n/6P/n/+n/
6f/o/+j/6//r/+v/6//p/+n/6f/p/+j/6P/p/+n/6f/p/+j/5//n/+j/6P/n/+f/5//n
/+f/5v/m/+b/5v/m/+b/5v/m/+b/5f/l/+T/5v/n/+f/5//l/+X/5f/i/97/3f/b/9n/
2//a/9n/2f/Z/9r/2v/a/9r/2v/a/9n/2f/Z/9r/2v/Z/9n/2f/a/9z/2//a/9r/2v/a
/9r/2//b/9v/2v/a/9r/2v/b/9v/3P/c/9v/2//b/9v/2//b/93/3f/d/93/3//f/9//
3//f/9//3//f/93/3f/d/93/3f/d/93/3f/e/9//4v/j/+P/5P/l/+b/6P/q/+r/6v/q
/+v/7P/t/+7/7P/s/+z/7P/r/+r/6f/o/+X/5P/j/+P/4//j/+T/5v/p/+n/6v/q/+j/
5v/j/+L/4f/h/+L/4v/i/+H/4P/f/+H/4f/h/+D/4P/g/+D/4P/g/+D/4P/h/9//3//f
/9//4P/g/+D/4P/g/+D/4P/g/+L/4v/i/+P/4f/h/+D/4P/h/+H/4f/h/+P/4//k/+T/
5P/j/+P/4//m/+b/5v/m/+j/6P/o/+b/5f/p//H/+v8EABYALQBNAHgApQDPAPUAHgFE
AWMBYAEpAdEAcgANAKr/TP8F/+P+4/7x/gD/C/8Y/yb/Ov9N/1z/bf+B/5b/qv+//87/
1//h/+b/6P/n/+f/6P/q/+3/7f/t/+//7f/t/+3/7v/x//H/8//z//H/8f/y//L/8P/w
//D/8P/y//P/9P/1//b/9v/1//X/9v/3//f/9//4//j/+P/4//j/+P/6//r/+v/7//z/
/f/7//v//P/9//7//v/+//3///8BAAMABAAGAAYABgAHAAcACAAIAAgACgAKAAsACwAL
AAsADQAOAA8AEAAQABEAEgATABMAEwAXABgAGQAZABoAGwAcAB0AIAAgACIAIgAlACYA
JwAnACoAKgAqACoAKgAsACwALAAtAC4ALwAxADEAMQAxADEAMgAyADIAMgAyADAAMAAu
AC4ALgAvAC8ALQAqACgAJgAlACMAIAAgAB4AHQAbABoAFgAUABMAEQARABEAEAAPAA0A
CgAIAAYAAwACAAEAAAACAAEAAAAAAP///v/+//7/AAD///7//f////////////z//P/8
//z/+v/5//n/+f/6//r/+f/5//v/+//8//z/+v/6//r/+f/6//r/+v/6//v/+//8//z/
+//7//v/+//7//v/+//7//v//P/8//z//P/9//3//f/9//3//f/9//3//f/8//z/////
///////9//3//f/9//z//P/9//3//f/9//z/+//5//r/+v/5//n/+f/5//n/+P/4//j/
+P/6//r/+v/6//r/+f/5//j/+P/5//n/+f/3//f/9//0//b/9//3//f/+P/4//j/+f/3
//j/+P/4//b/9v/2//X/9//3//j/+P/5//n/+f/6//r/+f/4//j/9v/2//b/9//1//X/
9P/0//X/9v/4//n/+f/4//b/9f/1//X/9f/1//f/9//3//f/9//3//f/9//4//n/+v/7
//v/+//7//v//f/9//3//f//////AQABAAMAAgABAAIAAgAAAAAAAAAAAP3//P/7//r/
+P/4//j/+f/9//3//v8AAP////8AAAAA/v/8//n/+P/1//X/9v/2//b/9f/0//P/9f/1
//X/9P/y//L/8v/y//L/8v/y//P/8//z//P/8//0//T/9P/0//T/9P/0//T/8v/y//L/
8//x//H/8P/w//H/8f/x//H/8f/x//L/8v/y//H/8f/x//L/8v/y//L/9P/0//T/8v/z
//f//f8EABAAJgBHAHEApADVAP8ALQFaAX4BkQF2ASsBywBkAPH/hP8i/+X+1f7h/vX+
CP8V/yL/Nv9M/13/bP9//5f/qv+8/83/2v/j/+n/6v/q/+v/6//s/+7/7//v/+//8f/x
//H/8f/y//P/8//1//X/9f/1//b/9v/0//T/9P/0//X/9f/1//X/9v/2//X/9f/2//f/
9//3//b/9v/2//b/9P/0//b/9v/3//f/9//3//f/9//4//n/+v/6//r/+f/3//n/+//8
//z//P/8//3//f/+//7//v8CAAIAAwADAAEAAQADAAQABQAGAAYABwAIAAkACQAJAAkA
CgALAAsADAANAA4ADwAQABAAEgASABMAFAAVABUAFgAWABYAFgAYABoAGgAaABgAGAAY
ABkAGQAZABkAGQAaABoAGgAaABoAGAAYABYAFQAUABQAEwAQAA4ADQAMAAsACQAGAAYA
BAADAAEAAAD8//r/+f/3//P/8//y//H/7v/s/+v/6v/r/+r/6f/o/+f/5f/j/+L/4//i
/+L/4v/i/+H/4P/f/93/3f/d/93/3P/c/9z/3P/c/9v/2//b/9r/2v/Z/9n/2f/Z/9r/
2v/a/9r/2v/Z/9j/2P/Y/9j/2f/Z/9r/2v/X/9f/1//X/9f/1//X/9f/1//Y/9j/2P/Y
/9n/2f/Z/9f/1//X/9f/1//X/9b/1v/X/9f/1//X/9X/1f/V/9X/1P/U/9X/1f/T/9P/
0v/R/9H/0v/S/9H/0f/R/9H/0f/Q/9D/0P/Q/87/zv/O/87/zv/N/83/zP/M/83/zf/N
/8v/y//L/8j/yv/L/8v/y//L/8r/yf/J/8n/yv/K/8r/yP/I/8j/x//H/8f/yP/I/8f/
x//H/8j/xv/F/8T/xP/G/8b/xv/H/8X/xf/E/8T/xP/E/8X/xf/F/8T/wv/B/8P/w//D
/8P/wf/B/8H/wf/B/8H/wf/B/8H/wf/B/8H/wf/B/8H/wf/B/8H/wf/B/8H/wf/D/8P/
w//C/w==
         </WaveFormData>
      </LeadData>
      <LeadData>
         <LeadByteCountTotal>10000</LeadByteCountTotal>
         <LeadTimeOffset>0</LeadTimeOffset>
         <LeadSampleCountTotal>5000</LeadSampleCountTotal>
         <LeadAmplitudeUnitsPerBit>4.88</LeadAmplitudeUnitsPerBit>
         <LeadAmplitudeUnits>��V</LeadAmplitudeUnits>
         <LeadHighLimit>2147483647</LeadHighLimit>
         <LeadLowLimit>268435456</LeadLowLimit>
         <LeadID>V5</LeadID>
         <LeadOffsetFirstSample>0</LeadOffsetFirstSample>
         <FirstSampleBaseline>0</FirstSampleBaseline>
         <LeadSampleSize>2</LeadSampleSize>
         <LeadOff>FALSE</LeadOff>
         <BaselineSway>FALSE</BaselineSway>
         <ExcessiveACNoise>FALSE</ExcessiveACNoise>
         <MuscleNoise>FALSE</MuscleNoise>
         <LeadDataCRC32>2747135397</LeadDataCRC32>
         <WaveFormData>
+v/6//r/+v/6//r/+v/6//z//P/8//z/+//6//n/+P/6//r/+v/6//j/+P/4//j/+P/4
//j/+P/4//j/+P/4//j/+P/4//j/+P/4//j/+P/4//j/+P/4//b/9v/2//b/+P/4//j/
+P/2//b/9v/2//b/9v/2//b/+P/4//j/+P/2//b/9v/2//j/+P/4//j/9v/2//b/9v/4
//j/+P/4//f/9v/1//T/9v/2//b/9v/2//b/9v/2//b/9v/2//b/+P/4//j/+P/2//b/
9v/2//T/9P/0//T/9P/0//T/9P/2//b/9v/2//b/9v/2//b/9v/2//b/9v/0//T/9P/0
//b/9v/2//b/9v/2//b/9v/0//T/9P/0//b/9v/2//b/9P/0//T/9P/2//b/9v/2//b/
9v/2//b/9v/2//b/9v/2//b/9v/2//b/9v/2//b/9v/2//b/9v/2//b/9v/2//b/9v/2
//b/+P/4//j/+P/4//j/+P/4//j/+P/4//j/9v/2//b/9v/2//b/9v/2//j/+P/4//j/
+P/4//j/+P/6//r/+v/6//r/+v/6//r//P/8//z//P/9//7///8AAAAAAAAAAAAAAAAA
AAAAAAD///7//f/8//v/+//7//v//v////////8BAP///P/7//n/+f/5//n/+P/3//b/
9f/z//T/9P/0//T/8//z//P/8//z//T/9P/0//T/9P/0//L/8v/y//L/9P/0//T/9P/0
//X/9f/1//L/8v/y//L/8//1//b/9//1//X/9f/2//T/9P/0//T/9P/0//T/9P/0//L/
8P/x//P/9P/4/wAACwAYACkAPwBfAIAAnAC0AMwA4ADrAN8AswBwACsA5v+o/3j/VP9E
/0b/Uv9a/2D/bP92/4T/j/+b/6X/sf++/8v/2v/h/+j/7v/x/+//7//v//D/8P/y//L/
8//z//T/9P/0//T/8//z//X/9f/1//X/9f/1//f/9//3//f/9v/1//T/9P/2//b/9v/2
//b/9//3//b/9P/0//X/9v/2//f/9//2//j/+P/5//n/9//3//j/+f/5//n/+f/6//j/
+v/6//r/+//7//v/+//8////////////AAACAAIAAAAAAAAAAwAEAAQABQAGAAUABgAH
AAcABgAHAAkACgAMAA4AEAARAA8AEAARABIAEwAUABUAFgAVABYAFwAYABgAGAAYABgA
GQAaABoAGgAcABwAHAAdAB0AHQAdAB0AHwAdABsAGQAaABkAGAAXABcAFgAVABQAFQAT
ABAADwAQAA8ADgALAAkABwAGAAQABAADAAIAAQABAAAA///+//3//P/8//z//P/8//r/
+v/4//f/9//2//b/9v/2//X/9f/1//X/9f/1//X/9P/0//T/8//y//L/9P/0//T/9f/1
//X/9f/1//P/8//z//P/8v/y//P/8//z//T/9P/0//T/8//z//T/8//z//T/9P/0//T/
8//z//P/8//z//P/8v/z//P/8//z//P/8v/y//T/9P/0//T/9v/2//X/9P/y//L/8v/y
//L/8v/y//P/8//y//H/8f/y//L/8v/y//D/8P/w/+//7//t/+3/7P/s/+3/7v/w//D/
8P/w//H/7//u/+7/7v/s/+z/7f/t/+//7v/u/+7/7v/u/+7/7v/w//D/8P/w//D/8P/w
//D/7v/u/+3/7f/u/+7/7f/s/+7/7v/u/+7/7v/u/+7/7v/t/+3/6//r/+v/7P/t/+3/
7P/q/+n/6P/q/+r/6v/r/+3/7f/t/+3/7f/t/+3/7f/t/+3/7f/t/+3/7f/t/+3/7f/t
/+//7//t/+7/7//x//D/8v/y//L/8v/0//T/9P/0//X/9v/3//j/+P/4//j/+P/2//b/
9v/2//X/9P/z//L/8v/0//X/9v/1//b/9//3//n/+f/3//T/8//x//H/8f/x//D/7//u
/+3/7f/u/+7/7v/u/+3/7f/v/+//7//w/+7/7v/u/+7/7v/u/+7/7v/w//D/8P/w/+7/
7v/v/+//8f/w//D/8P/w//D/8f/x//P/8//z//P/9P/0//T/9P/y//L/8v/y//T/9P/0
//T/8//x//T/9v/8/wcAFgApAD8AXQCCAKIAvADUAOoA+QDzAMcAhgA/APT/sv98/1j/
Rv9E/0z/WP9g/2r/dP+A/43/mf+j/7H/wP/N/9r/4//o//L/9//3//f/9//4//j/+P/4
//n/+f/4//j/+P/4//v/+//9//3//f/9//3//f///////////wEAAQABAAIAAAAAAAAA
AAACAAMAAwACAAIAAgADAAQAAgADAAMAAgADAAQABgAHAAcABwAIAAkABwAHAAcACAAK
AAwADAAMAA8ADwAPAA8ADgARABEAEQARABIAFAAUABUAFgAXABsAHAAcAB0AHgAdAB4A
HwAfACIAIwAlACYAJwAoACkAKQArACwALQAuAC8AMAAxADIAMwA0ADUANgA4ADgAOAA4
ADkAOgA6ADoAPAA8ADwAPQA7ADsAOwA7AD0AOwA5ADcAOAA3ADYANQAyADAALgAsACsA
KQAmACUAIwAhAB8AGwAaABkAGQAYABQAEwASABEADwAOAA0ADAANAAwADAAMAAgACAAG
AAYACAAHAAcABgAGAAYABgAFAAMAAwADAAMAAwADAAIAAgAAAP///v/+/wAAAAAAAAEA
AQABAAEAAQABAAEAAQABAAIAAgADAAMAAQACAAIAAgAEAAMAAwAEAAUABQAGAAYABAAE
AAMAAwAFAAUABQAFAAQABQAFAAUABQAFAAQABAAEAAQABAAEAAQABAADAAIABAAEAAQA
BAACAAIAAgADAAUABAADAAMAAgACAAIAAgACAAIAAgABAAMAAQABAAAA////////AAD+
//7//v///////v/+//7//v/+//////////7//v/+//7//v/+//7//P/8//z//P/+//7/
/v/+//7//v/9//3//v/+//3//P/8//z//P/8//7//v/+//7///////3//f/7//z//f/9
/////v/+//7//f/8//v/+//7//v/+//7//3//f/9//3//f/9//3//f/+////AAABAAEA
AQADAAMABQAGAAkACQAIAAYABgAGAAYABAAEAAQABAADAAIAAQAAAAAAAAACAAMAAgAD
AAQABQAFAAUABQADAAIAAQD///////////7//f/6//n/+f/6//r/+v/6//n/+f/5//n/
+f/6//r/+v/6//r/+v/6//r/+P/4//j/+P/4//j/+P/5//n/+f/4//j/+v/6//r/+//5
//n/+f/5//n/+v/6//r/+v/6//r/+v/6//r/+v/6//r/+//7//z/AgAMABkAKgA9AFkA
ewCeALoA1ADoAPgA+wDbAJ0AVgANAMj/kv9m/0z/Rv9O/1b/Xv9m/3L/fv+O/5v/pf+x
/8H/zv/b/+T/6//y//j/+f/3//n/+f/6//r/+P/4//n/+f/8//z//P/8//v/+//9//3/
/f/9//3//f///////////////////wAA/v/+//7//v/+///////+//7//v///wAAAgAD
AAMAAgAAAAAAAQABAAEAAQACAAMAAwADAAMABAAEAAYABgAGAAkACQAJAAkACAALAAsA
CwALAAwADgAOABAAEAAQABMAEgASABMAFAAVABYAFwAXABgAGQAbABwAHgAgACIAIwAh
ACIAIwAkACcAKAApACoAKwAsAC0ALgAuAC4ALgAuADEAMgAyADIAMAAwADAAMQAxADEA
MQAxADEALwAtACsAKgApACgAJwAiACAAHgAcABsAGQAWABUAFAATABIADwANAAsACgAI
AAYABQAEAAMAAQAAAP///v/9//z//P/8//r/+v/4//j/9v/1//X/9P/0//T/9P/z//X/
9f/1//X/9f/1//T/9P/y//H/8P/w//L/8v/y//P/8f/x//H/8f/z//P/8//z//L/8v/z
//P/8f/y//L/8v/y//H/8f/y//P/8//0//T/9P/0//P/8//z//P/8//z//T/9f/1//X/
9f/1//T/9P/0//T/9P/0//T/9P/z//L/9P/0//T/9P/y//L/8v/z//P/8v/x//H/8P/w
//D/8P/w//D/8P/v//H/7//v/+7/7//v/+//8P/w//D/8P/x/+//7v/u/+7/7v/u/+//
7//t/+z/7P/s/+z/7P/s/+z/7P/s/+z/7P/u/+7/7v/u/+z/7P/r/+v/7P/s/+v/6v/q
/+r/6v/q/+r/6v/q/+r/7f/t/+v/6//r/+z/7f/t/+v/6v/q/+r/6v/q/+r/6//r/+v/
6//r/+v/6//r/+v/6//r/+v/6//r/+v/6//r/+v/6//t/+3/7//u/+3/7//w//L/8v/y
//L/8//0//X/9v/2//b/9v/2//T/9P/0//T/8f/w/+//7v/s/+z/7v/v//D/8f/y//P/
8//z//P/8f/u/+3/6//r/+v/6//q/+n/6P/n/+f/6P/q/+r/6v/p/+f/5//n/+f/6v/q
/+r/6v/q/+r/6v/q/+z/7P/s/+z/7P/s/+z/7f/r/+v/6v/q/+r/6v/q/+v/6//r/+v/
6//r/+z/7P/s/+7/7v/u/+7/7P/s/+z/7P/s/+v/6//u//T//P8HABoALwBHAGcAhgCe
ALQAygDcAN0AvwCDAD4A9f+0/4D/WP86/zL/PP9I/1D/Vv9g/27/fv+L/5X/of+t/7r/
yf/W/9v/4v/q/+v/6//r/+v/7P/s/+7/7v/v/+//7v/u/+7/7v/v/+//8f/x//H/8f/x
//H/8f/x//H/8f/x//H/8f/y//L/8v/y//L/8v/z//P/8v/y//L/8//0//T/9f/1//T/
9P/0//X/9f/1//X/9v/3//f/9//3//j/+P/6//r/+v/7//v/+//7//z///////////8A
AAIAAgACAAIAAgAFAAYABgAHAAgACQAKAAsACwAMAA0ADwAQABIAFAAWABcAFwAYABkA
GgAbABwAHQAeAB8AIAAhACIAIgAiACIAIgAjACQAJAAkACQAJAAkACUAJQAlACUAJQAl
ACMAIQAfAB4AHQAcABsAGAAWABQAEgARAA8ADAALAAgABwAGAAMAAwABAAAA/v/8//v/
+v/5//n/+P/3//b/9f/0//T/9P/y//L/8P/w//D/7//v/+7/7v/u/+7/7f/t/+3/7f/t
/+3/7f/s/+z/7P/r/+r/6v/q/+r/6v/r/+v/6//r/+v/6//r/+v/6//q/+r/6//r/+v/
7P/s/+z/7P/r/+v/7P/t/+3/7v/u/+7/7v/t/+3/7f/t/+3/7f/u/+//7//v/+//7//u
/+7/7v/u/+7/7v/u/+7/7f/s/+z/7P/s/+z/7P/s/+z/7f/r/+r/6f/p/+z/7P/s/+z/
7P/s/+z/6//r/+n/6f/o/+f/5//n/+j/6P/o/+j/6f/p/+j/6P/o/+j/6P/p/+n/6f/o
/+j/6P/q/+r/6v/q/+r/6v/q/+r/6v/q/+r/6v/o/+j/5//n/+j/6P/n/+b/5v/m/+b/
5v/o/+j/6P/o/+n/6f/n/+f/6f/q/+v/6//r/+r/6v/q/+r/6v/q/+v/6f/p/+n/6f/r
/+v/6//r/+v/6//r/+v/6//r/+v/6//s/+3/8P/x//P/9P/1//X/9P/2//b/9v/2//T/
9P/0//T/8v/y//L/8v/w//D/8P/w/+7/7v/u//D/8//0//X/9v/3//f/9//3//X/8v/x
/+//7//v/+//7v/t/+z/6//r/+z/7P/s/+z/6//r/+v/6//r/+z/7P/s/+z/7P/s/+z/
7P/s/+z/7P/s/+z/7P/s/+//7//v/+7/8P/w//D/8P/v/+//7//v/+//7//w//D/8P/w
//D/8P/y//L/8v/y//L/8P/x//P/9v/4//7/CQAYACsARQBlAIgApgC+ANYA7gD9APMA
xwCGADsA8P+u/3j/Uv9E/0T/TP9W/2D/aP9y/4L/j/+Z/6X/s//A/83/2v/n/+z/8P/3
//f/9v/1//X/9P/2//b/9//3//n/+v/7//z//f/9///////9//3//f/9//v/+//7//v/
/f/9//3//v8AAAAAAAAAAAAAAQABAAAAAgACAAMABAAEAAUABQAEAAIAAgADAAMABQAF
AAYABwAHAAcABwAIAAYACAAIAAgACgALAAwADQAQABMAEwATABMAFAAWABYAFgAWABYA
GQAYABgAGQAaAB0AHgAfAB8AIAAhACMAJAAoACoALAAtACsALAAtAC4AMAAyADQANgA3
ADgAOQA6ADsAPAA9AD4AQQBCAEIAQgBCAEIAQgBDAEEAQQBBAEEAQgBBAEAAPwA9ADsA
OQA3ADUANAAzADIAMAAtACkAJwAkACMAIgAfABsAGQAYABYAFAATABIAEQARABAADwAO
AAwACgAJAAgABwAIAAcACAAIAAcABwAGAAQABAAEAAMAAwADAAMAAwADAAMAAgACAAQA
AwACAAIAAAAAAAAAAQABAAEAAQABAAEAAQABAAEAAQACAAQABQADAAQABAAEAAQAAwAD
AAQAAwADAAQABAAEAAQAAwADAAUABQAFAAUABgAHAAcABwAHAAcABgAGAAgACAAIAAgA
CAAIAAcABgAEAAQABAAEAAQABAAEAAUAAwACAAEAAQAEAAQABAAEAAYABgAGAAUABwAF
AAUABAAFAAUABQAGAAQABAAEAAUAAwACAAIAAgACAAIAAwADAAMAAgACAAIAAgACAAIA
AgACAAIAAgACAAIAAgACAAIAAgACAAEAAQAEAAQAAwACAAIAAgACAAIAAgACAAIAAgAB
AAEA/////wEAAgADAAMAAQAAAAAAAAACAAIAAgADAAMAAwADAAMAAwADAAMAAwADAAMA
AwADAAUABQAFAAUACAAJAAwADQAPAA4ADQANAAwACgAKAAoACgAJAAgABwAGAAYABgAI
AAkACgALAAwADQALAAsACwAJAAgABwAFAAUABQAFAAQAAwAAAP////8AAAAAAAAAAP//
AQABAAEAAQACAAIAAgACAAAAAAAAAAAAAAAAAAAAAAACAAIAAgADAAMAAwACAAIAAgAC
AAIAAwADAAMAAwADAAMABAAEAAQABAAEAAQABAAEAAQABAAEAAIAAwABAAAAAgAIABEA
IAAzAE0AbwCUALgA1gD2ABIBJwErAREB1ACLADgA6P+i/2z/UP9O/1j/Zv9y/3r/gv+Q
/5//q/+1/8H/0P/f/+r/8f/4//7/AwAFAAUABQAGAAYABgAGAAcABwAGAAYABgAGAAcA
BwAJAAkACwALAAsACwALAAsACwALAA0ADQANAA4ADgAOAA4ADgAOAA8ADwAOAA4ADgAP
ABAAEAARABEAEAAOAA4ADwAPABEAEQASABMAEQARABEAEgAUABYAFgAWABkAGQAZABkA
GAAbABsAGwAbABwAHgAeAB4AHgAeACEAJAAkACUAJgAnACgAKQApACoAKwAtAC4AMAAy
ADQANQA1ADYANwA4ADkAOgA7ADwAPQA+AD8AQABCAEIAQgBCAEQARgBHAEgASABIAEgA
SQBHAEcARwBHAEkARwBFAEMAQAA/AD4APQA8ADoAOAA2ADMAMQAuAC0AKgApACgAJQAj
ACEAIAAeABoAGQAYABcAFQAUABMAEgAPAA4ADgAOAA4ADgAMAAwADgANAA0ADAALAAoA
CQAHAAcABwAHAAcABwAHAAYABgAGAAUABAAEAAQABAAEAAUAAwADAAMAAwAFAAUABQAF
AAQABAAFAAUAAwAEAAQABAAGAAUABQAGAAcABwAIAAgABgAGAAUABQAHAAcABwAHAAYA
BwAHAAcACQAJAAgACAAGAAYABgAGAAYABgAFAAQABAAEAAQABAAGAAYABgAHAAcABgAF
AAUABAAEAAQABAAEAAQABAADAAMAAQABAAAAAQABAAEAAgACAAIAAgADAAMAAgACAAIA
AAAAAAEAAQABAAAAAAAAAAAAAAAAAAAAAAAAAAAAAAAAAAAAAAAAAAAAAAD/////AAAA
AP///v/+//7//v/+//7//v/+//7///////3//f/9//7///////3//P/8//z//P/8//z/
/f/9//3//f/9//3//f/9//3//f/9//3//f////////////3//f//////AQACAAMAAwAE
AAQABAAEAAQABgAGAAYABgAEAAQABAAEAAQABAAEAAQAAQAAAP///v8AAAEAAgADAAQA
BQAFAAUABwAFAAIAAQD///////////z/+//6//n/+f/6//r/+v/4//f/9//3//f/9//4
//j/+P/4//j/+P/4//j/+P/4//j/+P/4//j/9v/3//f/9//0//T/9P/0//b/9//3//f/
+f/5//n/+v/5//j/9//2//b/9v/2//b/+P/2//b/9//1//T/+P8AAAkAFgApAD8AWwCA
AKAAuADQAOYA9QDxAM0AigBDAPz/uv+E/1r/RP9C/0z/Vv9e/2b/cv+A/4//mf+l/7H/
vv/N/9j/4f/o//D/9f/1//P/8//0//T/9v/2//f/9//4//j/+P/4//f/9//5//n/+f/5
//n/+f/5//n/+f/5//n/+f/5//r/+v/6//r/+v/6//v/+//6//z//P/9//7//P/9//3/
/P/8//z//f/9//3//f/+////////////AAAAAAIAAgACAAEAAQABAAEAAAADAAMAAwAD
AAQABgAGAAYABgAGAAkACgAKAAsADAALAAwADQANAA4ADwARABIAFAAWABgAGQAbABwA
HQAeAB0AHgAfACAAIQAiACMAJAAlACYAJwAoACcAKAAoACgAKAAoACgAKQArACsAKwAr
ACsAKQAnACUAJAAjACIAIQAgAB4AHAAaABkAFwAUABMAEAAPAA4ACwAHAAUABAACAAIA
AQAAAP///f/8//v/+v/5//j/+P/4//b/9v/0//T/9P/z//P/8v/y//L/8v/x/+//7//v
/+//7//v/+7/7v/u/+3/7P/s/+z/7P/s/+3/7f/t/+3/7f/v/+//7//v/+7/7v/v/+//
8f/y//L/8v/w/+//7//w/+//7//w//D/8v/y//H/8f/x//H/8f/x//L/8//z//P/8f/x
//D/8P/w//D/8P/w//H/8v/y//L/8P/w//D/8P/w//D/8P/x//H/8P/v/+//7v/u/+7/
7v/w//D/8P/v/+//7f/t/+z/7f/t/+3/7v/u/+7/7v/v/+3/7P/s/+z/7v/u/+//7//t
/+z/7P/s/+7/7v/u/+7/7P/s/+z/7P/s/+z/7P/s/+7/7v/t/+3/7P/s/+v/6v/s/+z/
7P/s/+z/7P/s/+z/7f/t/+v/6//r/+z/7f/t/+3/7P/s/+z/7P/s/+z/7f/r/+v/6//r
/+3/7f/t/+3/7f/t/+3/7f/t/+3/7f/t/+3/7f/v/+//7//w/+//7//w//L/8v/y//L/
8//0//X/9v/4//j/+P/4//b/9v/2//b/9v/2//b/9v/z//L/8f/w//D/8v/z//T/9f/2
//f/9//5//n/9//0//P/8f/x//H/7//u/+3/7P/r/+v/7P/s/+r/6v/p/+n/6//r/+v/
7P/s/+z/7P/s/+r/6v/q/+r/7P/s/+z/7P/q/+r/6//r/+3/7P/s/+z/7P/s/+3/7f/r
/+v/6//r/+z/7P/s/+z/6v/q/+r/6v/q/+r/6v/q/+v/6f/o/+r/8P/3/wAADwAhADUA
UABwAI4ApgC4AM8A3wDXAK4AbQAkAN7/oP9y/0z/Nv82/0D/TP9S/1z/Zv9x/3//i/+X
/6T/sf/A/83/1v/c/+P/6f/p/+n/6v/q/+r/6v/r/+v/7P/s/+z/7P/r/+v/7f/t/+//
7//v/+//7//v/+//7//v/+//7//w//D/8P/w//D/8P/x//H/8P/u/+7/7//w//D/8f/x
//D/8v/y//P/8//x//H/8v/z//P/8//z//T/9P/2//b/9v/3//f/9//3//j/+//7//v/
+//8//7//v/+//7//v8BAAIAAgADAAQABQAGAAcABwAGAAcACQAKAAwADgAQABEAEQAS
ABMAFAAVABYAFwAYABkAGgAbABwAHgAeAB4AHgAfACAAIAAgACIAIgAiACMAIwAjACMA
IwAjACEAHwAdAB4AHQAcABsAGAAWABQAEgARAA8ADAALAAwACwAKAAcAAwABAAAA/v/8
//v/+v/5//f/9v/1//T/8f/w//D/8P/w//D/7v/u/+7/7f/t/+z/6v/q/+r/6f/p/+n/
6f/p/+n/6f/o/+j/6P/n/+b/5v/m/+b/5v/n/+f/5//n/+f/6f/p/+n/6f/m/+b/5//n
/+X/5v/m/+b/5v/l/+X/5v/n/+f/6P/o/+r/6v/p/+n/6f/p/+n/6f/o/+n/6f/p/+n/
6f/o/+j/6v/q/+r/6v/q/+r/6f/o/+j/6P/o/+j/6P/o/+j/6f/p/+j/5//n/+b/5v/m
/+b/6P/o/+j/5//p/+f/5//m/+X/5f/l/+b/5v/m/+b/5//n/+b/5v/m/+T/5P/l/+X/
5//m/+b/5v/m/+b/5v/m/+b/5v/m/+b/5v/m/+b/5v/k/+T/4//j/+b/5v/l/+T/5P/k
/+T/5P/k/+T/5P/k/+X/5f/j/+P/5f/m/+f/5//n/+b/5v/m/+b/5v/m/+f/6f/p/+n/
6f/n/+f/5//n/+f/5//n/+f/5f/l/+X/5f/m/+f/6v/r/+v/7P/t/+//8P/y//L/8v/y
//T/9P/0//T/9P/0//T/9P/z//L/8f/w/+7/7v/u/+7/7v/v//D/8f/y//P/8//z//P/
8f/u/+3/7f/t/+3/7f/s/+v/6v/p/+n/6v/q/+r/6v/p/+n/6f/n/+f/6P/o/+j/6P/o
/+j/6P/o/+j/6P/o/+j/6P/o/+j/6f/p/+n/6P/o/+j/6P/q/+v/6//r/+v/6//r/+z/
7P/s/+z/7P/u/+7/7v/u//D/8P/w/+3/6//s//L/+v8FABIAJQA9AF8AggCiAL4A1ADq
AP0A9wDNAIoAPwDy/67/dv9O/zz/Pv9I/1L/Wv9i/3D/fv+L/5X/n/+t/7r/x//U/93/
4v/o/+3/7f/r/+v/7P/s/+3/7v/w//H/8v/y//L/8v/z//P/9f/1//P/8//z//P/8//z
//P/8//1//X/9f/2//j/+P/4//j/+P/5//n/+P/2//b/9//4//j/+f/5//j/+v/6//v/
+//5//n/+v/7//3//f/9//7//v8AAAAAAAACAAMABAAFAAQABwAHAAcABwAIAAoACgAK
AAoACgANAA4ADgAPABAAEQASABMAEwAUABUAFwAYABgAGgAcAB0AHwAgACEAIgAlACYA
JwAoACkAKgArACwALQAuAC8AMAAzADQANAA0ADIAMgAyADMANQA1ADUANQA1ADMAMQAv
ADAALwAuAC0AKAAmACQAIgAjACEAHgAdABsAGQAXABMAEQAPAA4ADAAMAAsACgAJAAgA
BgAEAAIA///+//7//v/8//z/+v/6//r/+f/5//j/+v/6//r/+f/7//v/+//7//n/+f/4
//j/9v/1//T/9P/0//T/9P/1//X/9f/1//X/8//z//P/8//z//T/9v/3//X/9v/2//b/
9v/1//X/9v/1//X/9v/2//b/9v/1//X/9//3//f/9//4//n/+f/5//n/+f/4//j/+f/6
//v//P/8//z/+//6//r/+v/6//r/+f/4//f/9//3//b/9f/1//b/9v/2//b/9v/2//b/
9f/3//X/9f/0//P/8//z//T/8v/y//L/8//x//D/8P/w//L/8v/z//P/9f/0//T/9P/y
//L/8v/y//D/8P/w//D/8v/y//L/8v/y//L/8f/x//T/9P/z//L/8v/y//L/8v/w//D/
8P/w//P/8//x//H/7//w//H/8f/x//D/8P/w//D/8P/w//H/8f/x//H/8f/z//P/8//z
//P/8//z//P/9f/1//X/9f/3//f/+f/5//n/+P/5//n/+v/4//j/+P/4//f/9v/1//T/
9v/2//b/9v/4//n/+v/7//z//f/9//3//f/7//j/9//z//P/8//z//D/7//u/+3/7//w
//D/8P/w/+//7//v/+//7//w//D/8P/w//D/8P/w//D/8P/w//L/8v/y//L/8P/x//H/
8f/w//D/8P/w//D/8f/x//H/8f/x//H/8v/y//L/8v/y//L/8v/y//L/9P/0//T/8//x
//L/9v/6/wcAGgAxAFEAeQCgAMAA3AD2AAwBFwEFAc0AhgA3AOb/oP9m/0L/Ov9C/1D/
XP9k/2z/ev+I/5X/n/+r/7n/xv/R/9z/4//o/+z/7f/t/+//7//w//D/8P/w//H/8f/y
//L/8v/y//H/8f/z//P/8//z//P/8//z//P/8//z//H/8f/x//L/8v/y//L/8v/0//X/
9f/0//T/9P/1//b/9v/3//f/9v/4//j/+f/5//f/9//4//n/+//7//v//P/6//z//P/8
//3//f/9//3//v8BAAEAAQABAAIABAAEAAQABAAEAAcACAAIAAkACgANAA4ADwAPABAA
EQATABQAFQAWABcAFwAZABoAGwAcABsAHAAdAB4AHwAgACEAIgAkACQAJAAkACUAJgAm
ACYAKAAoACgAKQAnACcAJwAnACcAJQAjACEAIgAhACAAHwAcABoAGAAWABUAEwAQAA8A
DAALAAoABwADAAEAAAD+//z/+//6//n/9//2//X/9P/z//L/8v/y//D/8P/u/+7/7v/t
/+3/7P/s/+z/7P/r/+n/6f/p/+n/6f/p/+j/6P/q/+n/6P/o/+b/5v/m/+f/5//n/+f/
5//n/+f/5//n/+b/5v/n/+f/5//o/+j/6P/o/+f/5//o/+f/5//o/+j/5v/m/+X/5f/m
/+f/6P/p/+n/6f/o/+f/6f/p/+j/6P/o/+j/6P/o/+j/6P/n/+b/5v/m/+b/5v/k/+T/
5P/l/+X/5P/j/+P/4v/i/+L/4v/k/+T/5P/j/+H/3//f/97/3//f/9//4P/f/97/3f/d
/93/3P/c/9z/3P/c/93/3f/d/9z/3P/c/9r/2v/a/9r/2v/a/9r/2v/a/9r/2v/a/9r/
2v/Z/9n/2P/Y/9f/1v/Y/9j/2P/Y/9j/2P/Y/9j/1//X/9X/1f/V/9b/1//X/9f/1v/W
/9b/1P/U/9T/1f/V/9X/1f/V/9X/1f/V/9X/0//T/9P/0//T/9P/0//T/9P/0//V/9X/
1f/W/w==
         </WaveFormData>
      </LeadData>
      <LeadData>
         <LeadByteCountTotal>10000</LeadByteCountTotal>
         <LeadTimeOffset>0</LeadTimeOffset>
         <LeadSampleCountTotal>5000</LeadSampleCountTotal>
         <LeadAmplitudeUnitsPerBit>4.88</LeadAmplitudeUnitsPerBit>
         <LeadAmplitudeUnits>��V</LeadAmplitudeUnits>
         <LeadHighLimit>2147483647</LeadHighLimit>
         <LeadLowLimit>268435456</LeadLowLimit>
         <LeadID>V6</LeadID>
         <LeadOffsetFirstSample>0</LeadOffsetFirstSample>
         <FirstSampleBaseline>0</FirstSampleBaseline>
         <LeadSampleSize>2</LeadSampleSize>
         <LeadOff>FALSE</LeadOff>
         <BaselineSway>FALSE</BaselineSway>
         <ExcessiveACNoise>FALSE</ExcessiveACNoise>
         <MuscleNoise>FALSE</MuscleNoise>
         <LeadDataCRC32>302812164</LeadDataCRC32>
         <WaveFormData>
9P/0//T/9P/0//T/9P/0//b/9v/2//b/9P/0//T/9P/2//b/9v/2//T/9P/0//T/9P/0
//T/9P/0//T/9P/0//T/9P/0//T/9P/0//T/9P/0//T/9P/0//L/8v/y//L/8v/y//L/
8v/y//L/8v/y//D/8P/w//D/8v/y//L/8v/w//D/8P/w//L/8v/y//L/8f/w/+//7v/u
/+7/7v/u/+z/7P/s/+z/7P/s/+z/7P/s/+z/7P/s/+z/7P/s/+z/7f/u/+//8P/v/+7/
7f/s/+7/7v/u/+7/7P/s/+z/7P/u/+7/7v/u//D/8P/w//D/7v/u/+7/7v/u/+7/7v/u
//D/8P/w//D/8P/w//D/8P/u/+7/7v/u/+7/7v/u/+7/7v/u/+7/7v/w//D/8P/w//D/
8P/w//D/8v/y//L/8v/y//L/8v/y//L/8v/y//L/8P/w//D/8P/w//D/8P/w//D/8P/w
//D/8v/y//L/8v/y//L/8v/y//L/8v/y//L/8v/y//L/8v/w//D/8P/w//L/8v/y//L/
8v/y//L/8v/y//L/8v/y//T/9P/0//T/9v/2//b/9v/4//j/+P/4//j/+P/4//j/+v/6
//r/+v/4//j/+P/4//f/+P/5//j/+v/8//z/+//9//3/+//4//f/9//3//b/9v/1//T/
9P/y//L/8v/y//L/8v/y//L/8v/y//L/8//x//H/8f/x//H/8f/w//D/8P/x//H/8f/z
//P/8//z//H/8f/x//H/8//0//T/9P/0//T/9f/1//P/8//z//P/8//z//P/8//z//L/
8P/w//D/8P/x//b//P8FAA0AFgAnADwATABaAGkAdQB8AHcAYQA+ABoA9//Y/8H/r/+k
/6P/pv+o/6z/r/+1/7r/wf/H/8v/zv/W/9z/4v/o/+n/7f/v/+7/7v/u/+7/7v/u/+7/
7v/u/+3/7f/t/+3/7f/t/+7/7v/w//D/8P/w//D/8P/w/+//7f/t/+7/7v/w//D/8f/x
//H/8f/x//H/7//v/+//7//x//H/8f/x//H/8f/y//L/8v/y//L/8v/z//P/9P/0//T/
9f/1//b/9f/1//X/9v/4//n/+f/6//r/+//7//z/+v/8//3//v///wAAAQABAP//AQAC
AAMAAwAEAAUABgAHAAoACgAMAAsADAANAA4ADwAQABEAEgATABQAFQAVABUAFgAWABcA
GAAYABgAGQAbABsAGwAcABoAGgAaABoAGgAZABgAFgAXABUAEwARABMAEQARABAADgAM
AAoACAAIAAYABQADAAIAAAD+//3/+//7//r/+v/3//f/9f/0//X/9P/0//T/8v/x//H/
8f/v/+//7v/u/+7/7v/u/+7/7v/u/+7/7f/u/+7/7v/u/+z/7P/s/+v/7P/t/+7/7//v
/+//7//w//D/8P/w/+//7f/u/+//7//x//H/8f/w/+7/7//v/+//8f/x//H/8f/x//H/
8f/x//H/8f/x//L/8v/y//H/8f/x//H/8f/x//L/8v/y//L/8//z//P/8//x//H/8f/w
/+//7//w//D/8f/x//H/8f/x//D/8P/w//D/8P/w//D/7f/t/+7/7v/w//D/8P/w//D/
8P/w//D/8P/v/+3/7f/t/+3/7v/u/+7/7//v/+//7//v/+//7//w//H/8f/w//D/8P/x
//H/8P/w//D/7//v/+//7//v/+7/7v/u/+7/7v/u/+7/7v/v/+//7//u/+7/7v/u/+7/
7f/s/+z/7P/v/+//7//w//H/8f/x//H/7//v/+//7//v/+//7//v//H/8f/x//H/8P/x
//H/8f/x//H/8//1//T/9v/2//b/9v/4//j/+P/4//r/+v/6//r/+v/6//r/+v/8//z/
/P/8//r/+v/6//r/+P/4//r//P/6//r//P/8//3//f/9//v/+P/3//f/9//2//T/8//y
//L/8v/y//L/8v/y//L/8v/0//T/9P/0//T/8//y//H/8v/z//T/9P/0//T/9f/1//X/
9f/1//X/9f/1//X/9f/3//f/+P/4//j/+P/4//n/+f/5//n/+f/5//n/+f/5//n/+f/4
//j/+P/2//b/9//6/wIADQAXACAAMQBGAFoAaAB3AIMAjgCNAHcAVgAwAAkA6P/P/73/
sv+v/7L/tv+4/73/wf/G/8v/0f/V/9z/5P/s//D/9P/3//v///8AAAAAAAAAAAAAAAAA
AAAAAAD//////////wEAAQACAAIAAgACAAIAAgAEAAQABAADAAMAAwAEAAQAAwACAAIA
AQABAAEAAQABAP//////////AQABAAEAAQADAAMABAAEAAQABAAEAAQAAwADAAQABAAG
AAcABwAIAAcABwAHAAgACAAJAAkACgAKAAsACwAMAA4AEAARABIAFQAWABcAFwAVABcA
GAAZABkAGgAbABwAHQAgACAAIgAjACQAJQAmACkAKgArACwALQAuAC8ALwAxADIAMgAz
ADIAMgAyADMAMwAzADMANAA0ADQANAA0ADIAMQAwAC4ALQArACkAJwAmACMAIgAgACAA
HgAcABoAFwAUABIADwAPAA4ADQANAAkACQAIAAgABwAHAAUABAAFAAQABAAEAAAA////
//////////7//v8AAAAAAAAAAP///v/9//v//P/8//z//P/8//z//P/7//v/+//7//v/
/f/9//3//v/+//7//v/9//3//v///////////////v/+/////////wEAAQABAAEA////
//////////////8AAAAAAAD////////////////+//7//v/+//3//f/9//3//P/9//7/
/v/7//v//P/8//3//f/9//3//f/8//z//P/+//7//v/+//3//f/+//7//P/8//z//P/8
//z//P/8//z/+//5//n/+f/5//r/+v/6//v/+//7//v/+//7//v/+//7//r/+P/6//r/
+//7//r/+v/6//n/+f/5//n/+f/4//j/+P/4//j/+P/4//j/+f/5//n/+P/4//j/+P/4
//n/+P/4//j/9//3//f/+P/4//f/9v/1//f/9//3//f/+f/5//n/+f/5//n/+f/5//r/
+//7//v//f/9///////+//z//P/8//z//P/8//z//P/8//z//P/8//r/+v/6//z//P/8
//z//v8AAP////////3/+v/5//n/+f/4//b/9f/0//T/9P/0//T/9P/0//T/9P/0//T/
9P/y//P/8//z//X/9f/1//X/9P/0//T/9f/1//X/9f/1//X/9f/1//X/9f/1//X/9v/0
//T/9P/0//X/9f/1//X/9f/1//X/9f/1//X/9f/0//T/9P/0//T/+f8AAAYADwAXACQA
NwBOAGAAbgB5AIMAhgB3AFcAMgAKAOn/zv+7/63/pv+p/6r/rP+w/7X/u//C/8v/z//T
/9z/4v/m/+r/7v/x//X/9f/0//T/9P/0//T/9P/0//T/9P/1//X/9f/1//f/9//4//j/
9v/2//b/9v/4//j/+P/3//f/9//4//j/9v/2//f/9//3//f/9//3//f/9//3//f/+f/5
//n/+f/5//n/+v/6//r/+v/6//r/+//7//z//P/8//3//f/+/////////wAAAAABAAEA
AgACAAMAAwAEAAQABgAHAAgABwAIAAkACQALAA0ADgAPAA8AEAARABIAEwAWABYAGAAX
ABgAGQAaAB0AHgAfACAAIQAiACMAIwAjACQAJAAlACYAJgAmACcAJQAlACUAJgAmACYA
JgAmACQAIwAiACAAHwAdABsAGQAWABMAEgAQAA4ADAAKAAgABgAEAAMAAQACAAAA/v/9
//n/+f/4//j/9//3//X/9P/z//L/8v/y//D/7//v/+//7//v/+7/7v/u/+7/7v/u/+7/
7v/u/+3/7P/s/+z/7P/s/+z/7P/r/+3/7f/t/+3/6//r/+v/7P/s/+z/7P/r/+v/7P/t
/+3/6//r/+v/6v/s/+3/7f/t/+3/7f/t/+3/7//v/+//7//t/+3/7f/u//D/8P/v/+//
8f/x//H/8f/x//D/7//u/+3/7f/t/+3/7f/t/+3/7P/t/+3/7v/u/+3/7f/t/+3/7//u
/+7/7v/u/+7/7v/u/+3/7f/u/+7/7v/u/+7/7v/u/+7/7v/u/+7/7f/r/+v/7f/t/+7/
7v/t/+3/7P/r/+3/7f/t/+3/7v/v/+//7v/s/+z/7f/t/+7/7v/u/+3/7f/t/+3/7f/s
/+z/7P/s/+z/7P/s/+z/7f/t/+3/7P/s/+z/7P/s/+3/7P/s/+z/6//r/+v/7P/r/+v/
6//r/+3/7f/t/+3/7f/t/+3/7f/t/+3/7f/t/+z/7f/t/+3/7//t/+v/7f/u//D/8P/w
//D/8f/y//P/9P/0//T/9P/0//T/9P/0//T/8v/y//L/8v/w//D/8P/y//T/9P/0//b/
9v/1//X/9f/z//D/7//v/+//7v/s/+v/6v/q/+r/6v/s/+z/7P/s/+r/6v/q/+r/6v/r
/+v/6//r/+v/6//r/+z/7P/s/+3/7f/t/+3/7f/t/+3/7f/t/+3/7f/t/+7/7P/s/+z/
7P/t/+3/7f/t/+//7//v/+//7v/t/+z/6v/u/+z/6v/s//H/9v/8/wUADwAcAC0AQgBQ
AF4AaQBzAHYAZwBHACIA/P/b/8L/sf+f/5j/nf+i/6T/pv+r/7H/uv/B/8X/yf/Q/9b/
3v/k/+b/6//v//H/8P/u/+7/7v/u//D/8P/w//D/8f/x//H/8f/x//H/8v/y//L/8v/y
//L/8v/y//L/8f/x//H/8v/y//L/8v/z//P/8//z//P/8//z//P/8//z//P/8//z//P/
9f/1//b/9v/2//b/9v/2//f/9//4//j/9v/3//f/+P/7//v/+//8//z//f/9//7//v//
////AAD+/wAAAQACAAMABAAFAAUABQAHAAgACQALAAwADQAOAA8AEgASABQAEwAUABUA
FgAXABgAGQAaAB0AHgAfAB8AIAAgAB8AHwAgACAAIAAhACEAIQAhACIAIgAiACIAIgAg
AB8AHgAcABkAFwAVABMAEgAPAA4ADAAKAAgABgAEAAQAAgABAP///v/8//r/+f/3//f/
9v/2//f/9//1//T/8//y//L/8v/w/+//7//v/+3/7f/s/+z/7v/u/+7/7v/u/+7/7v/t
/+z/7P/s/+z/7P/s/+z/6//r/+v/6//r/+3/7f/t/+7/7v/u/+7/7f/r/+z/7f/t/+//
7//v/+7/7v/v/+//7//v/+//7//v/+//7//v/+//7//v/+//8P/y//L/8f/x//H/8f/x
//H/8P/w//D/8P/x//H/8f/x//H/8f/x//D/8f/x//L/8v/y//H/8P/v//H/8P/w//D/
8P/w//D/8P/v/+//8P/w/+7/7v/u/+7/8P/w//D/8P/y//H/7//v//H/8f/y//L/8P/x
//H/8f/x//H/8f/x//L/8//z//L/8v/y//P/8//w//D/8P/v//H/8f/x//H/8v/y//L/
8v/y//L/8v/y//P/8//z//L/8v/y//L/8v/y//L/8//0//P/8//z//T/8//z//P/8//1
//X/9f/1//X/9f/1//X/9f/1//X/9f/4//n/+f/5//v//f/9/////v/+//7//v/+//z/
/P/8//z//v/+//7//v/8//z//P/8//z//P/8//z/AAACAAIAAgAEAAQAAwADAAMAAQD+
//3//f/9//z/+v/5//j/+P/4//b/9v/2//b/+P/4//j/+P/4//j/+f/5//n/+f/5//n/
+f/4//j/+P/3//f/9//3//n/+f/5//n/+//7//v/+//6//r/+v/6//j/+f/5//n/+//7
//v/+//7//v/+//7//z/+v/6//z//P/9/wIACAATAB0AKgA5AE4AYgBwAHsAhwCSAI8A
eQBWADAACQDo/8//u/+y/7H/sv+0/7b/u/+//8b/zf/R/9n/3v/k/+r/8v/4//v/+///
/wIA/v/+//7//v/+//7//v/+/wAAAQACAAMAAwADAAQABAACAAIAAgACAAAAAAAAAP//
/////wAAAAACAAIAAwADAAUABQAFAAUABQAFAAUABQAFAAUABQAFAAUABQAGAAYACAAI
AAgACAAHAAcACAAIAAYABwAHAAgACwALAAsADAAOAA8ADwAQABAAEQARABIAEgAUABUA
FgAVABYAFwAXABkAGwAcAB0AGwAcAB0AHgAhACQAJAAmACcAKAApACoALQAuAC8AMAAx
ADIAMwAzADcAOAA4ADkAOgA6ADoAOwA7ADsAOwA8ADoAOgA6ADoAOgA5ADgANgAzADEA
LwAtAC4AKwAqACgAJAAiACAAHgAcABoAGQAXABQAEgAQAA8ACwALAAoACgAJAAkABwAG
AAMAAgACAAIAAgABAAEAAQADAAMAAgACAAAAAAAAAAAAAAAAAAAA///+//7//v/+//7/
/v/+//3/+//7//v/+//9//3//f/+//7//v/+//3///8AAAEAAQABAAEAAQAAAP7/////
////AQABAAEAAQABAAEAAQABAP///////wAAAgACAAEAAQABAAEAAQABAAIAAgACAAIA
AQABAAEAAQABAAEAAQAAAAEAAQACAAIAAAD///7//f8AAAAAAQACAAIAAgACAAIAAQAB
AAIAAgACAAIAAgACAAIAAgACAAIAAgABAP/////9//3//v/+//7//////////f/9//3/
/f/+///////+//7//v///////P/8//z/+//8//3//v////z//P/8//z//P/8//z//P/8
//v/+v/4//n/+v/7//z/+f/4//j/+P/3//f/9//4//v/+//7//v/+f/5//n/+f/5//n/
+f/5//n/+f/5//n/+//9//7///8DAAEAAQABAAAAAAAAAAAAAAD+//7//v/+//7//v/+
/wAAAgACAAIABAACAAEAAQABAAEA/v/9//3//f/8//r/+f/4//j/+P/4//j/+P/4//j/
+P/4//j/+P/4//n/+f/5//n/+f/5//n/+P/4//j/+f/7//v/+//7//v/+//7//v/+f/5
//n/+v/8//z//P/8//v/+//7//v//f/9//3//f/9//3//f/8//z//P/8//z/+//+/wQA
DQAZACYANwBMAGAAdACFAJUAogCpAJsAfABUACkAAADd/8P/tP+v/7T/uv++/7//w//I
/9H/1//b/+D/6P/w//T/+P/7//3/AQAEAAIAAgACAAIAAgACAAIAAgADAAMAAwADAAMA
AwAEAAQABgAGAAYABgAEAAQABAADAAUABQAGAAYABgAGAAcABwAHAAcABwAHAAcABwAH
AAcACQAJAAkACQAHAAcACAAIAAoACgAKAAoACQAJAAoACgAMAA0ADQAOAA8ADwAPABAA
EAARABEAEgAQABEAEQASABIAFAAVABYAFwAYABkAGQAZABsAHAAdAB8AIAAhACIAIwAm
ACYAKAAnACgAKQAqAC0ALgAvADAALwAwADEAMQA1ADYANgA3ADoAOgA6ADsAOwA7ADsA
PAA6ADoAOgA6ADgANwA2ADQAMwAxAC8ALQAqACcAJgAkACAAHgAcABoAGAAWABUAEwAU
ABIAEAAPAAwACwAJAAgABwAHAAUABAABAAAAAAAAAAAA//////////////7//v/8//z/
/P/8//z//P/8//v//P/8//z//P/8//z//P/7//v/+//7//v/+f/5//n/+v/8//z//P/7
//n/+v/7//v/+//7//v/+v/8//3//f/9/////////////f/9//3//f/9//3//f/+/wAA
AAD////////////////+//7//v/+//3//f/9//3//f/9//3//P/7//v//P/8//v/+//7
//v/+//6//r/+v/6//r/+v/6//n/+f/6//r/+v/6//r/+v/6//r/+v/6//z/+//5//n/
+//7//z//P/6//v/+//7//n/+f/5//n/+v/7//v/+v/6//r/+//7//r/+v/6//n/+f/5
//n/+f/6//r/+v/6//r/+v/6//r/+f/5//n/+P/6//r/+v/6//n/+P/4//j/+f/5//n/
+v/5//n/+f/5//n/+f/5//n/+f/5//n/+f/5//n/+f/5//r/+//7//v//f/9//3////+
//7//v/+//7/AAAAAAAAAAAAAAAAAAAAAAAAAAAAAAAA///+//3//P/8//7/AAAAAAAA
AgACAAEAAwADAAEA/v/9//3//f/8//j/9//2//b/9v/2//b/9v/0//T/9P/0//b/9v/2
//f/9//3//f/9//3//f/9v/2//b/9//3//f/9//3//f/9//1//X/9f/1//f/+P/4//j/
+v/6//v/+//6//n/+P/3//f/9//3//f/+f/2//b/9v/0//T/9//8/wAACQATAB4AKwA+
AFQAZABxAH0AhgCFAHMAUgAsAAkA6P/N/7f/rP+p/6z/rv+u/7H/uf/A/8f/zf/R/9j/
3v/k/+r/7P/x//X/+f/6//j/+P/4//j/+P/4//j/+P/5//n/+f/5//n/+f/6//r/+v/6
//r/+v/6//r/+v/5//n/+f/6//r//P/8//3//f/7//v/+//7//3//f/9//3/+//7//v/
+//7//v//P/8//z//P/8//z//f/9//7//v/+//////8AAAMAAwADAAQAAgADAAMABAAE
AAUABQAGAAQABgAHAAgACQAKAAsACwANAA8AEAARAA8AEAARABIAFQAYABgAGgAbABwA
HQAeAB8AIAAhACIAIwAkACUAJQAnACgAKAApACoAKgAqACsAKQApACkAKgAsACwALAAs
ACoAKQAoACYAIwAhAB8AHQAeABsAGgAYABYAFAASABAADgAMAAsACQAGAAQAAgABAP//
///+//7//f/9//v/+v/5//j/+P/4//b/9f/1//X/8//z//L/8v/y//L/8v/y//L/8v/y
//H/8P/w//D/8P/w//D/8P/v/+//7//v/+//7//v/+//8P/w//D/8P/v/+//8P/x//H/
8//z//P/8v/w//H/8f/x//H/8f/x//H/8//z//P/8//x//H/8f/y//T/9P/z//P/8//z
//P/8//y//L/8v/y//P/8//z//P/8//z//P/8v/x//H/8v/y//H/8f/x//H/8f/w//D/
8P/w//D/8P/w/+//7//w//D/7v/u/+7/7v/w//D/8P/w//D/7//t/+3/7v/v//H/8v/x
//H/8P/v/+//7//v/+//7v/v/+//7v/u/+7/7//v//D/8P/w/+//7//v/+//7//u/+7/
7v/u/+7/7v/u/+7/7f/t/+3/7P/u/+7/7v/u/+//7v/u/+7/7f/t/+3/7v/v/+//7//v
/+//7//v/+//7//v/+//7//v/+//7//v/+7/7//v/+//7//v/+//7//w//D/8P/w//D/
8//0//X/9v/2//b/9v/2//b/9v/2//b/9v/2//b/9v/1//T/8//y//L/8v/0//b/9v/2
//j/+P/3//f/9//1//L/8f/x//H/7v/s/+v/6v/q/+r/6v/q/+r/6v/q/+r/7P/s/+z/
7P/t/+3/7f/t/+v/6//r/+r/6v/q/+v/6//p/+n/6f/p/+r/6//s/+3/6//r/+z/7P/s
/+z/7P/t/+//7//v/+//7v/t/+z/6//r/+v/6v/q/+z/7P/q/+v/7v/y//f/AQAMABUA
IAAyAEYAUwBfAGwAdQBzAGAAPgAXAPD/0/+9/6r/nf+a/57/ov+j/6f/rP+x/7f/vf/E
/8r/0v/Y/+D/4//l/+n/7v/u/+7/7v/u/+7/7v/u/+7/7//v/+//7//t/+3/7v/u/+7/
7v/u/+7/7v/u/+7/7f/v/+//8P/w/+7/7v/v/+//7//v/+//7//v/+//7//v/+//7//v
/+//8f/x//L/8v/w//D/8P/w//H/8f/y//L/8v/z//P/9P/1//X/9f/2//b/9//3//j/
+P/5//n/+v/6//z//f/+////AAABAAEAAQADAAQABQAFAAYABwAIAAkADAAMAA4ADwAQ
ABEAEgATABQAFQAWABcAGAAZABkAHQAeAB4AHwAeAB4AHgAfACEAIQAhACIAIgAiACIA
IgAgAB8AHgAcAB0AGwAZABcAFgATABIAEAAOAAwACgAIAAgABgAFAAMAAAD+//z/+//5
//n/+P/4//X/9f/z//L/7//u/+7/7v/u/+3/7f/t/+//7//u/+7/7P/s/+z/7P/s/+z/
7P/r/+r/6v/q/+r/7P/s/+z/6//r/+v/6//r/+v/6//r/+z/7P/s/+z/6//p/+r/6//r
/+v/6//r/+r/6v/r/+v/6//r/+v/6//r/+3/7f/t/+3/7f/t/+3/7v/s/+z/6//r/+v/
6//r/+v/7P/s/+z/7P/t/+3/7f/t/+3/7f/t/+z/6//r/+z/7P/t/+3/7f/t/+3/7P/s
/+z/7P/s/+z/7P/r/+v/7P/s/+r/6v/q/+r/7P/s/+z/7P/u/+3/6//r/+v/6//s/+z/
6v/r/+v/6//r/+v/6//r/+z/7f/t/+z/7P/s/+3/7f/q/+r/6v/p/+v/6//r/+v/6v/q
/+r/6v/o/+j/6P/o/+n/6f/p/+j/6f/q/+v/7P/r/+r/6v/q/+v/6//r/+z/7f/t/+3/
7f/r/+v/6//r/+v/6//r/+v/6f/p/+n/6f/s/+3/7f/t/+3/7f/v//H/8v/0//T/9P/0
//T/9P/0//T/9v/2//b/9v/0//T/9P/0//L/8v/y//L/8v/0//b/9v/2//j/+P/3//X/
9f/z//D/8f/x//H/8P/u/+3/7P/s/+7/7v/u/+7/7v/u/+7/7v/s/+z/7P/t/+3/7f/t
/+3/6//r/+r/6v/q/+v/6//r/+v/6//r/+v/7f/t/+3/7f/v//D/8P/w/+7/7v/v/+//
7//v/+//7//v/+//7//v//H/8v/y//D/7v/u//H/9v/+/wUADwAaACkAPgBSAGQAbwB7
AIgAiQBzAFAAKAD9/9r/wf+t/6D/nf+i/6b/qv+v/7X/uv/B/8X/y//S/9j/3v/k/+j/
6//t//H/8v/w//D/8P/w//L/8v/y//L/8f/x//H/8f/x//H/8v/y//L/8v/y//L/8P/w
//D/7//x//H/8v/y//T/9P/1//X/9f/1//X/9f/1//X/9f/1//P/8//z//P/8//z//T/
9P/0//T/9P/0//f/9//4//j/+v/7//v//P/9//3//f/+//z//f/9//7//v//////AAD+
/wAAAQACAAMABAAFAAUABwAJAAoACwAJAAoACwAMAA0AEAAQABIAFQAWABcAGAAbABwA
HQAeAB0AHgAfAB8AIwAkACQAJQAnACgAKQArACkAKQApACoAKgAqACoAKgAmACUAJAAi
ACMAIQAfAB0AGgAXABYAFAASABAADgAMAAoACAAHAAUAAgAAAP7//f/8//3//f/+//z/
+//4//b/8//y//L/8v/w/+//7//v/+//7//u/+7/7v/u/+7/7v/w//D/8P/v/+7/7v/u
/+7/7P/s/+z/6//r/+v/6//r/+v/6//r/+z/7P/s/+z/6//t/+7/7//v/+3/7f/t/+z/
7P/t/+3/7f/t/+3/7f/t/+3/7f/t/+3/7f/t/+3/7v/u/+7/7f/t/+3/7f/t/+3/7v/u
/+7/7v/v/+//7//v/+3/7f/t/+z/6f/p/+r/6v/p/+n/6f/p/+v/6v/q/+r/7P/s/+z/
7P/r/+v/7P/s/+r/6v/q/+r/6P/o/+j/6P/q/+n/5//n/+f/5//o/+j/6v/r/+v/6//p
/+n/6f/p/+f/5//m/+T/5f/m/+j/6f/o/+j/6P/n/+n/6f/p/+n/6P/o/+j/6P/n/+b/
5f/k/+X/5f/l/+T/5P/k/+T/5P/l/+T/5P/k/+X/5f/l/+b/5f/l/+X/5f/n/+f/5//n
/+f/5//n/+f/6f/p/+n/6f/q/+v/6//r/+v/6f/p/+n/7P/q/+r/6v/q/+j/6P/o/+j/
6v/q/+r/6v/q/+z/7v/u/+7/8P/w/+//7//v/+3/6v/o/+f/5v/k/+L/4f/g/+D/4f/i
/+P/5P/k/+T/5P/k/+T/5P/k/+X/4//j/+P/4//l/+X/5P/k/+T/5f/l/+X/5f/l/+X/
5f/l/+X/5f/l/+P/5P/k/+T/5v/m/+f/5//l/+X/5f/l/+X/5f/l/+X/5//m/+T/5P/k
/+T/5f/o//D//f8JABgALQBGAFoAagB3AIUAjgCFAGcARAAaAO//yv+v/5v/lP+V/5z/
oP+k/6n/r/+0/7n/v//H/87/1P/Y/9z/3v/h/+P/5f/k/+T/5P/k/+T/5P/k/+T/5P/l
/+X/5f/l/+P/4//k/+T/5P/k/+T/5P/k/+T/5P/j/+P/4//k/+T/5P/k/+X/5f/l/+X/
5f/l/+P/4//j/+P/5f/l/+X/5f/l/+X/5v/m/+b/5v/m/+b/5//n/+j/6P/m/+f/5//o
/+n/6f/p/+r/6v/r/+v/7P/s/+3/7f/u/+7/8P/x//L/8f/y//P/8//1//f/+P/5//n/
+v/7//z/+//+//7/AAABAAIAAwAEAAUABgAHAAgACQAKAAsACwANAA4ADgAPABAAEAAQ
ABEAEQARABEAEgAQABAAEAAQAA4ADQAMAAoACQAHAAUAAwAAAP3//P/6//r/+P/2//T/
8P/u/+3/6//q/+j/5v/l/+P/4//i/+L/4P/f/9z/2v/b/9r/2v/a/9b/1f/V/9X/1f/V
/9T/1P/W/9b/1v/W/9X/1P/T/9H/0v/S/9L/0v/Q/9D/0P/P/9H/0f/R/9H/0f/R/9H/
0v/Q/9D/0P/P/8//0P/R/9H/0f/R/9H/0P/O/8//z//P/8//z//P/8//z//P/8//z//R
/9H/0f/S/9H/0P/O/83/z//P/8//z//O/87/zv/O/83/zf/N/83/zf/N/83/zP/L/8v/
zP/M/8v/y//L/8v/yf/I/8j/yP/K/8r/yv/K/8f/x//I/8j/yP/I/8j/yP/I/8j/yP/I
/8r/yf/H/8f/x//H/8j/yP/G/8f/x//H/8X/xf/F/8X/xP/F/8X/xP/E/8T/xf/F/8T/
xP/E/8P/w//D/8P/w//C/8L/wv/C/8D/wP/A/8D/wf/B/8H/wP/A/8D/wP/A/7//vv++
/77/vf+9/73/vv+//7//v/+//73/vf+9/73/vf+9/73/vf+9/73/vf+9/7z/vf+9/73/
vf+9/w==
         </WaveFormData>
      </LeadData>
   </Waveform>
</RestingECG>
