# Supplementary material for: Detection of Left Atrial Enlargement Using a Convolutional Neural Network-Enabled Electrocardiogram
Source: Front Cardiovasc Med. 2020 Dec 17;7:609976. doi: 10.3389/fcvm.2020.609976 (PMC7773668; doi:10.3389/fcvm.2020.609976)
Supplement: Supplementary file 1 [file Data_Sheet_1.ZIP › hyp/1802018391_11683_0000003Z.XML]

<?xml version="1.0" encoding="Windows-1252"?>
<!DOCTYPE RestingECG SYSTEM "restecg.dtd">
<RestingECG>
   <PatientDemographics>
      <PatientID>1802018391</PatientID>
      <PatientAge>77</PatientAge>
      <AgeUnits>Years</AgeUnits>
      <Gender>Female</Gender>
      <PatientLastName>hecaihong</PatientLastName>
   </PatientDemographics>
   <TestDemographics>
      <DataType>Resting</DataType>
      <Site>1</Site>
      <AcquisitionDevice>MAC55</AcquisitionDevice>
      <Status>Unconfirmed</Status>
      <Priority>Normal</Priority>
      <AcquisitionTime>10:51:55</AcquisitionTime>
      <AcquisitionDate>01-04-2016</AcquisitionDate>
      <CartNumber>1</CartNumber>
      <AcquisitionSoftwareVersion>009C</AcquisitionSoftwareVersion>
      <XMLSourceVersion>MAC5000 v1.0</XMLSourceVersion>
   </TestDemographics>
   <RestingECGMeasurements>
      <VentricularRate>59</VentricularRate>
      <AtrialRate>59</AtrialRate>
      <PRInterval>248</PRInterval>
      <QRSDuration>106</QRSDuration>
      <QTInterval>434</QTInterval>
      <QTCorrected>429</QTCorrected>
      <PAxis>79</PAxis>
      <RAxis>106</RAxis>
      <TAxis>-4</TAxis>
      <QRSCount>10</QRSCount>
      <QOnset>224</QOnset>
      <QOffset>277</QOffset>
      <POnset>100</POnset>
      <POffset>146</POffset>
      <TOffset>441</TOffset>
      <ECGSampleBase>500</ECGSampleBase>
      <ECGSampleExponent>0</ECGSampleExponent>
   </RestingECGMeasurements>
   <Diagnosis>
      <Modality>Resting</Modality>
         <StatementCount>7</StatementCount>
         <LabelText>12SL Õï¶Ï³ÂÊö</LabelText>
      <DiagnosisStatement>
         <StmtText>ñ¼ÐÔÐÄ¶¯¹ý»º</StmtText>
      </DiagnosisStatement>
      <DiagnosisStatement>
         <StmtText>°éñ¼ÐÔÐÄÂÉ²»Æë</StmtText>
      </DiagnosisStatement>
      <DiagnosisStatement>
         <StmtFlag>ENDSLINE</StmtFlag>
         <StmtText>°éÒ»¶È·¿ÊÒ´«µ¼×èÖÍ</StmtText>
      </DiagnosisStatement>
      <DiagnosisStatement>
         <StmtText>¿ÉÄÜ</StmtText>
      </DiagnosisStatement>
      <DiagnosisStatement>
         <StmtFlag>ENDSLINE</StmtFlag>
         <StmtText>ÓÒÐÄÊÒ·Ê´ó</StmtText>
      </DiagnosisStatement>
      <DiagnosisStatement>
         <StmtFlag>ENDSLINE</StmtFlag>
         <StmtText>QRS-T ½Ç¶ÈÒì³££¬¿É¿¼ÂÇÎªÔ­·¢ÐÔT²¨¸Ä±ä</StmtText>
      </DiagnosisStatement>
      <DiagnosisStatement>
         <StmtFlag>ENDSLINE</StmtFlag>
         <StmtText>Òì³£ ECG</StmtText>
      </DiagnosisStatement>
   </Diagnosis>
   <Waveform>
      <WaveformType>Rhythm</WaveformType>
      <WaveformStartTime>0</WaveformStartTime>
      <NumberofLeads>8</NumberofLeads>
      <SampleType>CONTINUOUS_SAMPLES</SampleType>
      <SampleBase>500</SampleBase>
      <SampleExponent>0</SampleExponent>
      <HighPassFilter>16</HighPassFilter>
      <LowPassFilter>150</LowPassFilter>
      <ACFilter>NONE</ACFilter>
      <LeadData>
         <LeadByteCountTotal>10000</LeadByteCountTotal>
         <LeadTimeOffset>0</LeadTimeOffset>
         <LeadSampleCountTotal>5000</LeadSampleCountTotal>
         <LeadAmplitudeUnitsPerBit>4.88</LeadAmplitudeUnitsPerBit>
         <LeadAmplitudeUnits>¦ÌV</LeadAmplitudeUnits>
         <LeadHighLimit>2147483647</LeadHighLimit>
         <LeadLowLimit>268435456</LeadLowLimit>
         <LeadID>I</LeadID>
         <LeadOffsetFirstSample>0</LeadOffsetFirstSample>
         <FirstSampleBaseline>0</FirstSampleBaseline>
         <LeadSampleSize>2</LeadSampleSize>
         <LeadOff>FALSE</LeadOff>
         <BaselineSway>FALSE</BaselineSway>
         <ExcessiveACNoise>FALSE</ExcessiveACNoise>
         <MuscleNoise>FALSE</MuscleNoise>
         <LeadDataCRC32>3827552423</LeadDataCRC32>
         <WaveFormData>
8//z//X/9f/1//T/9P/0//L/8v/y//P/9f/z//P/8//2//b/9P/0//f/9//2//b/9f/0
//P/8//2//b/9v/3//X/+P/2//X/8f/0//v/+f/0//z/BQAGAAcADAAXACgANwBEAFAA
VgBdAGIAZgBoAGgAXgBOADoAIgD9/9b/uP+g/4j/eP+A/4n/gf+C/5P/m/+h/6n/sv+8
/8b/z//S/9T/3v/j/+H/3v/d/9//6P/u//L/9P/z//P/9f/1//T/9P/0//L/8v/1//X/
9f/2//b/8//y//H/8//1//X/9//3//j/9//1//b/+P/5//r/+P/4//j/9//1//j/+v/6
//z/+P/4//v/+f/5//r/+v/7//v/+//6//r///////7//f/9//z/+//+/////f/+/wAA
AAAAAP//AwAFAAYABwAFAAUABQAGAAUABgAHAAcACQAKAAsACgANAAwACwAMAA4ADgAP
AA8AEAASABUAFgAUABUAFwAYABoAGAAaAB0AGAAYABgAGgAbAB0AGgAXABcAGgAaABoA
HAAbABsAGwAaABgAFgAVABYAFgAVABUAFgAVABUAFAAQABAAEAARAA8ADwALAAsADgAO
AAsABgAHAAcABgAEAAQABAADAAIAAAAAAAAAAAAAAP///////wIAAgAAAAEAAwACAP//
/P/+///////////////+//7//P/8//z//f////7//v////3//f/9//z/+v/6//r/+v/9
//7///8AAP///v/+//3//f/9//7/AAD+//z//P/9/////v/9//n/+//9////AQABAP//
/f/8//7//P/8//3//f/7//3//f/9//3///////3//f/+//7//v/+///////9//3//f/9
//j/+P/7//n/9//3//b/9f/3//n//P/+//v//P/7//j/+v/6//n/9//5//v/+//4//r/
+v/7//z//P/8//z//P/7//j/9//2//f/9//8//n/9v/2//j/9f/2//j/+f/6//j/+P/6
//r/+P/4//r/+v/4//n//f/8//v//P/7//j/9v/3//f/9//6//f/+P/5//f/9//3//v/
+//6//r/+P/2//T/8v/0//T/9P/0//f/+P/5//r/+P/4//j/+P/4//j/+P/4//r/+v/6
//r//P/8//z//P/9//7///8AAP7//v/+//7//v/+//7//v/8//z//P/8//7//v/+//7/
AAAAAAAAAAABAAMABQACAAAA///9//z//v/8//z/+//6//r/+//7//n/+//7//v//f/+
//7/AAD+//z/+//6//X/8//1//X/9f/2//j/+f/4//j/+f/6//f/9f/0//T/9v/1//P/
8//1//X/9f/0//L/8v/y//L/9f/3//j/9//2//X/9//2//b/9v/3//f/9P/0//b/9v/0
//X/9f/0//X/9//5//7/+f/3//b/9v/3//v/AAAGAAkADAAPABoAIwAsADcAQgBMAFYA
VwBaAF4AWgBKADgAJgASAPT/0/+8/6r/mv+K/3z/eP+F/5H/kP+V/6P/rf+v/7T/wP/M
/9P/2P/c/97/3f/h/+b/5//n/+z/7v/o/+r/9f/z//X/9f/0//P/8v/v/+7/8v/z//T/
9v/3//X/9f/1//f/9//1//X/9P/2//b/9f/3//j/+P/4//j/+P/4//f/9v/4//n/+P/5
//b/9//7//3//f/+//7/+//7//v/+v/6///////+//z//f/9//3/+//7//j/+P/8//7/
AAABAP/////+//3///8BAAMABgAGAAYABgAFAAgACAAIAAYACAAIAAgACgAOAA4ADwAP
AA8AEAASABIAEgATABUAFgAUABIAFAAXABYAFgAWABgAFwAZABYAEwAVABgAGAAYABcA
FQAUABMAFAAUABQAFQASABIAEQARABIAEQARABAACwAKAAkACQAJAAkABQAFAAgACAAF
AAAAAwADAAIAAAACAAIAAQAAAAAAAAAAAAAA/P/7//v/+//9//z/+f/5//7//v/8//r/
+v/7//v/+//7//v/+v/6//r/+v/6//v/+//6//r/+//7//v/+//6//r/+v/6//r//P/8
//z//P/5//j/+P/3//n/+f/6//z//P/6//r/+//+//7//v/7//n/+f/5//n/+//7//v/
/P/9//z//f////3/+//9//3/+v/5//r/+f/5//v//v8AAP3//P/8//v//P/9//7////8
//z////9//v/+//6//n/+f/5//r/+v/4//r/+v/4//z//P/7//n/+//9//3/+v/6//r/
+//8//7//v/+//7/+//4//f/9v/3//f//P/5//r/+v/8//n/+P/4//f/9v/3//j/+//8
//j/+P/6//r/+f/5//z/+v/6//z//P/6//r/+//7//v//f/5//n/+f/3//f/9//7//3/
/P/8//r//v/8//j/+f/6//v//P/6//r/+v/6//z//P/8//z/+v/6//r/+v/7//z//f/+
//z//P/8//z//v/+//7//v8AAAAAAAAAAAEAAgADAAQAAgACAAIAAgABAAAA///+/wAA
AAAAAAAAAwAEAAUABgAFAAUABgAHAAQAAwADAAIAAgACAAAAAAD///7//v///wEA//8B
AAEAAQABAAIAAgAGAAYABAADAAAA+//3//f/+P/2//f/+f/3//b/9v/3//v//P/8//3/
/P/8//v/+f/5//v/+//7//r/+v/6//r/+P/4//n/+f/5//n/+f/8//z/+v/6//v/+f/4
//j/+v/6//r/+//7//n/9//2//X/+//6//r/+//6/wEAAwAAAAAABQAIAA0AGAAnADAA
NQBAAFIAWABZAGIAagBqAGYAXABIAC4AFgD3/9L/uP+k/5D/iP+I/4X/hf+O/5P/mf+p
/7f/vP/A/8r/0//W/9z/3v/f/+P/6v/r/+3/8v/w/+7/8P/z//T/9//4//j/+P/4//b/
9v/1//X/9f/2//v/+f/5//n/+v/7//r/+//6//z//P/7//v//P/8//z/+v/6//r/+f/7
//7/AAAAAP7/+v/6//3//f/9//7//v/9//3//f/8//z/AQABAAAAAgADAAMAAwAFAAUA
AgACAAQABAAEAAMABgAHAAcABwAFAAUABQAGAAcACAAJAAkACAAIAAgABgAMAAwADAAO
ABEAEgAUABUAEgASABMAEgATABUAGAAaABgAFgAYABsAGAAYABgAGgAdAB8AHAAZABgA
GgAZABgAGAAXABcAFwAYABgAGAAZABgAGAAXABcAFgAVABUAFAAOAA4ADgAPABEAEQAN
AA0ADQAMAAgAAgAFAAUABAACAAMABAAEAAQAAgACAAIAAgADAAMABAAFAAQAAgD+//3/
AAAAAP7//P/9////AAABAAAA///9//z//v/+//7///8BAAAAAAABAP////////7//P/8
//z//P///wAAAQACAAEAAAAAAP///v/9//3//v/8//r/+v/7////AAABAP//////////
//////////8AAAIAAAAAAAEA///9///////+////AgADAAAA//////7//v/+///////+
//3//P/7//v//P8AAP//AAABAAEAAQAAAP/////+/wAAAgACAAAAAAAAAP///f///wEA
AQD+//7//v///wAA/v/+//7//v8AAP7//v/+//////8EAAEA/f/8//3/+f/7//7/AAAC
AAEAAAABAAAA/P/8//7//v/7//v//v/8//7/AAAAAP7/AAABAAEAAQAAAPv/+v/5//z/
/f/+/wMAAgAAAP///P/+//z//v/+//7//v/+//z//P/8//z//v/+//7//v/+//7//v/+
//7//v/+//7///8AAAEAAgACAAIAAgACAAMABAAFAAYACAAIAAgACAAGAAYABgAGAAgA
CAAIAAgABgAGAAYABgAIAAkACwANAAoACQAJAAgABgAGAAQABAAFAAQABAAFAAQAAQAC
AAEAAQABAAIAAgAFAAYABQAFAAQAAQD//wEAAQD+//7////+//z/+//7//7//v/9//3/
/f/8//r/9//5//3///8BAP7//v/+//7//P/8//3//f/7//v/+//+/wAA/v/+/////P/6
//n/+v/9//7/AAABAP///f/8//v////+//7///8CAAEAAQACAAQACQAKABEAHAAfACwA
OwBEAE4AWgBhAGgAbAByAHQAbgBYAEQAMAALAOD/xv+w/5j/jP+K/4f/h/+O/5X/nf+n
/7P/uv/I/9D/z//W/+L/4v/j/+X/6v/t//H/9v/0//D/8v/1//T/9//4//j/+//8//v/
/P/9//3//f/+/wEA/////////f/9//v/+//8//7//v/9//7/AAABAAIAAQAAAP///f//
/wIABAAEAAIA/v/+/wEAAwADAAQABAABAAEAAQAAAAAABQAFAAQABgAHAAcABwAHAAcA
BAAEAAYABgAGAAUABwAJAAoACwAJAAkACQAKAA0ADgAPAA8AEAAQABAADgAQABAAEAAS
ABYAFgAXABcAFQAWABgAGAAYABkAGwAcAB4AHAAeACEAIAAgACAAIgAhACMAIAAdAB8A
IgAiACIAIQAfAB4AHQAfAB4AHQAdABwAHAAbABsAGgAZABkAGAAWABYAFgAXABcAFwAT
ABMAEgASAA8ACgANAA0ADAAKAAwADAALAAoACAAIAAgACAAIAAcABwAHAAYABAAAAP//
BgAGAAQAAgACAAMAAwADAAMAAwACAAIAAgACAAIAAwABAAAAAAABAAMAAwADAAIAAgAC
AAIAAgACAAIAAgACAAMABAAGAAcABAABAP///v8AAP7//v///wMABAAFAAMAAAD///7/
/f8CAAMABAAGAAUAAgABAAEAAQD//wEAAQABAAEAAwADAAEAAQACAAIABAAEAAUABQAD
AAMAAwADAAAAAAADAAEAAgADAAMAAwAAAP/////+/wAAAgACAAAABAAEAAMAAQABAAMA
AwAAAAIAAgADAAQAAgACAAIAAgAEAAIAAgACAP////8EAAEAAgACAAQAAQD//wAAAAAA
AAAAAAACAAIA/v/+/wAAAAD/////AgAAAP7/AAAAAP7/AAABAAEAAQACAP3//P/7//7/
//8AAAUAAwACAAIAAAAAAAYAAAAAAAAAAAAAAAAAAAAAAAAAAAAAAAAAAAAAAAAAAAAA
AP7//v/+//7/AQACAAMABAABAAAA///+/wAAAgAEAAYACAAIAAgACAAIAAgACAAIAAcA
BgAFAAQAAgACAAIAAgAFAAYABwAJAAgACQAFAAMABAAEAAUABgAGAAYABQAEAAEAAQAA
AP3/AgADAAQABQAEAAQABgAGAAQAAwACAP////8BAAEA/v/7//v/+v/4//v//f///wAA
/////wAAAAD+//v/+v/7//v/+//6//r/+P/4//j/+P/7//3//f////z//v/9//r/+v/7
//v/+v/6//z//P/8///////+//3/+//7//7//P/7//n//v/9//f//v8EAAUADAAXAB4A
JwAwAD0ATABSAFgAZwBwAGgAcAB0AF4ASgA6ABoA6//Q/77/qP+W/4r/gP99/4P/jP+T
/5X/n/+x/7z/vP/E/9P/2P/Y/+D/4//n/+z/6//r/+7/7v/s/+z/7//y//f/+v/8//3/
/P/5//j/9//3//f/+P/9//v/+//7//v/+//5//n//P/+//7//f/8//z/+//6//v//P/9
//3//P/+/////v/+//r/+v/9//7///8BAAIA/////////v/8/////f/6////AwAGAAkA
BgAFAAEAAAAEAAYACAAJAAgABwAFAAMABgAHAAgACgAJAAoACwALAAoACgAKAAgADQAO
AA8AEgASABIAEwATABEAEgAUABQAFwAZABwAHgAbABgAGQAbABoAGgAaABwAGwAdABoA
FwAYABwAHQAeABwAGwAbABsAGwAaABkAGQAWABYAFQAVABYAFQAVABQADwAOAA0ADQAQ
ABEADgAPAA8ADgAKAAQACQAJAAgABgAIAAgABwAGAAUABAADAAIAAgABAAEAAQABAAAA
/f/9/wIAAgAAAP7//P/9//3//f///////v/+//3//P/7//v/+//6//r/+//8//3//v/+
//3//P/7//r//P/8//z//P/9//7/AAABAP///f/8//z//f/8//3///////7//f/5//v/
+//7//v//f/9//3//v/9//r/+f/5//3//f8BAAMA/v/9//7//f/8//3///8AAP3//P/8
//v/+//7//v/+//5//r//v/9//r/+f/3//X/9v/3//n/+v/6//z//P/6//r/+v/5//f/
+f/7//v/+P/4//j/+f/6//z//P/8//z//v/8//z//P/4//f/+//3//n/+v/9//v/+P/4
//f/9v/5//r//f/+//v/+v/7//r/+f/5//z/+v/8//7//v/8//v/+//6//n/+//3//f/
9//2//X/9P/3//n/+P/4//b/AAACAAAA/f/8//v/+v/5//j/9//2//f/+P/5//r//P/8
//z//P/8//z//P/8//r/+v/6//r//P/8//z//P///wAAAQACAAAA/v/8//r//f/+////
AAD+//7//v/+//3///8BAP7/AAABAAEAAgAAAP7//v/9//r/+v/7//v/+v/9//7////+
//7//f/+/////v/+//7/+f/1//X/8//z//T/9v/3//b/9v/3//j/9//1//T/9P/3//f/
9v/3//j/9//2//T/9//4//n/+v/4//n/+f/3//X/9f/4//j/9//4//r/+//5//j/+f/4
//j/+f/5//j/9f/1//X/+P/2//X/9f/2//f///8EAAQAAwAIABMAHAAlAC4AOQBEAE4A
UgBVAFoAWgBaAFQASAAwABgA/P/Z/8L/tP+c/47/kP+M/4f/j/+U/5X/m/+f/6n/vP/K
/87/1f/Y/9z/5P/l/+H/4P/p//H/8P/s//D/9P/v//D/8//0//T/+P/4//b/9v/1//X/
9f/2//n/9//3//f/+P/5//j/+f/5//r/+f/3//n/+v/6//r/+v/6//r/+f/3//r//P/8
//7/+v/6//3//P/7//v/+v/7//v/+//6//z/AQABAAAA/v////////8CAAMAAQACAAMA
AgABAP//AQADAAQABQAFAAUABQAGAAcACAAJAAkACAAIAAgABgAMAAwADAAOABAAEAAR
ABEAEQASABQAFAATABMAFAAUABcAFgAZAB0AFwAWABUAFgAaAB0AGwAZABcAGgAaABoA
GAAXABcAFwAZABgAFwAXABQAFAATABMAEgARABEAEAAMAAwADAANAA0ADQAJAAkACwAM
AAoABgAGAAUAAwAAAAIAAgABAAAA/v/+//7//v/9//3//v///wEAAAD9//3/AQAAAP3/
+v/8//3//f/9//3//f/8//z/+f/4//f/9//7//z//v8BAP7/+//4//T/+P/6//z//v/9
//z/+//6//r/+v/7//v/+//7//z//v/8//r/+v/7//z//P/8//n/+f/5//n/+f/7//v/
+//8//7//P/8//3/+//5//v/+//5//n/+//7//r/+//9//7//P/8//3//f/9//3//f/9
//j/+P/7//n/+f/5//j/9//4//n/+//8//v//P/7//j//P/8//v/+f/7//3//f/6//r/
+v/7//z//v/+//7//v/8//r/+v/6//z//f8DAAEA/v/+/wAA/f/+/wAAAQACAAEAAAAB
AAAAAAAAAAIAAgD//wUABgD+/wIAAgACAAIAAgACAAMABQAHAAIAAQABAAAA/v/+//z/
/P/9//z//P/9//3/+//9//3//////wAAAAD+//z/+P/1//b/9f/1//n/+//4//j/+f/4
//b/9f/1//j/+P/3//f/+P/4//f/9f/1//f/9//3//j/+P/4//j/9//2//b/9f/2//f/
+P/8//r/9v/0//P/9v/2//f/+v/5//j/+P/3//j/9//3//f/+v/4//f/9//4//f/8//4
/wAABQAEAAkAFAAfACoAMwA8AEYAVABjAGYAZgBqAGoAXABGADQAGgD7/9r/vv+k/4z/
hv+K/4P/f/+I/4//lf+f/63/tv+8/8b/0f/U/9b/2v/h/+X/6P/p/+3/7P/k/+j/9P/5
//b/9//2//T/9v/2//T/9P/1//X/9f/2//v/+f/5//n/9//3//X/9f/4//r/+v/5//n/
+v/6//r/+f/4//f/9f/4//z///8AAP//+v/5//v//f/9//7//v/9//3//f/8//r/////
//7/AAABAAEAAQAAAP//+//6//7/AAACAAMABgAHAAcABwAFAAUABQAGAAcACAAJAAkA
CAAIAAgABgAMAAwADAAOAA8ADgAOAA0ADgAQABMAFAAWABcAGQAaABgAFgAYABsAFwAW
ABUAFgAZAB0AHAAbABkAHAAcABwAHAAbABsAGwAZABgAFwAXABQAFAATABMAFQAVABYA
FgASABIAEgATABIAEQAMAAsACwAKAAYAAAAFAAcACAAIAAYABgAFAAQAAwACAAEAAAD+
//3//f/9//3//P/5//n/AAAAAP7//P/8//3//f/9///////+//7//v/+//7////9//z/
/P/9//3//f/9//z/+v/6//r/+v/7//z//f/+//7//v///////f/7//r/+v/7//r/+//9
/////v/9//n/+v/7//z//f/+//3//P/8//z/+v/6//v//f/7//3//f/9//3///////r/
+f/5//j/+v/8////AQD+//3//P/7//r/+v/9//v//f/9//z/+//5//n/+v/6//z//v/+
//z//f/8//r/9//5//v/+//4//r/+v/7//z//P/8//z//P/+//z//P/8//r/+f/9//n/
+f/6//3/+//5//r/+v/6//j/+P/6//r/+v/6//z//P/5//n//P/6//z//v/+//z/+v/7
//v/+/////v/+//7//r/+f/4//v//f/8//z/+v/6//7//v/9//z/+//6//j/+P/4//j/
+v/6//r/+v/4//j/+P/4//n/+v/7//z/+v/6//r/+v/4//j/+P/4//r//P/+/wAA/v/8
//r/+P/6//r/+v/6//r/+v/6//r/+P/4//j/+P/5//r/+//8//r/+v/6//r/+v/6//r/
+v/8//z//P/8//r/+v/6//r//P/8//z//P/+//7//v/+/wAAAAAAAAAAAgACAAIAAgAC
AAIAAgACAAIAAgACAAIAAQAAAP///v8AAAEAAwAFAAMAAwAEAAQABAAEAAIAAgD///7/
/v////7/+//8//v//f/9//7//v/+//7//P/7//z/+//7////+//2//T/8//1//b/+P/7
//r/+v/5//n/+v/6//n/9//1//f/9//3//b/9v/2//b/9v/2//f/9//1//X/9f/4//j/
9v/2//f/9f/0//T/9v/3//j/+v/7//n/9//2//X/+v/4//f/9//8//v/9//6//7//f/+
/wsAGAAhACwANQA+AEoAUgBbAGYAaABqAGgAZABUADwAIAD//9j/uP+m/5b/hv+E/4X/
gf+G/4//mf+l/63/tv/C/8z/zf/Q/9T/1v/b/+f/7P/n/+f/7P/q/+7/8v/r/+3/8f/z
//T/9v/2//T/9P/z//P/8//0//j/9//4//n/+P/3//T/8//2//j/+P/3//f/+P/4//j/
9v/2//b/9f/2//r//f/+//3/+P/3//n/+f/5//r/+v/7//v/+//6//j//f/9//z//v//
///////+//3/+f/4//z//v8AAAEAAAABAAEAAQD+//3//P/8/wAAAgAEAAUABgAGAAYA
BAAGAAYABgAIAAwADAANAA0ADAAMAA0ADAAPABEAFAAWABMAEAARABMAEgASABIAFAAX
ABkAFgATABEAFAAUABQAFgAVABUAFQATABIAEQARABIAEgARABEAEgARABEAEAAMAAwA
DAANAAsACwAHAAcACAAIAAUAAAABAAEAAAD+//7//v/9//z//f/+////AAD7//n/+P/3
//r/+v/4//n//P/8//r/+P/4//n/+f/5//f/9//2//b/+P/4//j/+f/4//b/9f/1//f/
9//3//b/+P/4//j/+P/2//b/9v/2//j/+P/5//n/9v/1//X/9v/2//T/9P/1//b/9v/2
//P/9P/1//b/9//4//f/9v/2//j/9v/2//f/9f/z//X/9f/1//X/9//3//X/9f/2//b/
9v/2//f/9//1//X/9f/1//L/8v/1//P/8//z//L/8f/x//H/8v/y//T/9v/2//T/9v/2
//X/8//1//f/9//0//T/9P/1//b/9P/0//T/9P/2//T/9P/0//P/8//4//X/8//y//P/
7//y//T/9f/2//P/8v/z//L/8f/y//X/9v/z//P/9v/0//L/9P/0//L/9P/1//X/9f/1
//H/8f/x//L/8//0//n/9v/0//P/8P/4//b/9P/0//T/9P/0//P/8v/x//D/8v/y//L/
8v/y//L/8v/y//P/9P/1//b/9f/0//P/8v/z//T/9f/2//X/9P/z//L/9f/2//f/+P/6
//r/+v/6//r/+v/6//r/+v/6//r/+v/6//r/+v/6//r/+v/6//r/+f/5//r/+//7//v/
/P/8//n/+P/1//T/9f/0//T/9f/3//X/9//3//X/9f/2//b/+f/6//n/+f/3//P/8P/x
//H/7v/u/+//7//u/+7/7//w//D/7//v//L/8v/x/+//7P/t/+z/6//s/+7/8P/y//H/
8P/w/+//7f/t/+3/8P/x//D/8f/z//L/8P/v//D/8v/y//P/8//w/+//7//v//D/7v/t
/+3/8v/z//H/+P/+////AgALABQAHwAsADMAPABKAFQAUwBUAFwAXgBWAEQALgAeAAAA
1f+2/6b/lv+K/4L/gP99/3f/gP+P/5X/m/+n/7L/vv/M/9H/1P/Y/9T/0f/Z/+D/3//d
/+b/9P/y/+z/6f/o/+v/7P/s/+//8P/v//D/8P/v/+7/7v/z//H/8f/x//P/8//x//H/
8P/y//L/8f/x//L/8v/y//T/9P/0//P/8f/0//b/9v/2//L/8v/1//X/9f/2//b/9v/3
//j/+P/1//n/+P/2//f/+f/6//v//f/9//r/+v/8//z//P/7//z//f/9//3//f/9//3/
/v///wAAAQABAAQABAAEAAIABgAGAAYACAAKAAoACwALAAkACgAMAAwACgALAA0ADgAP
AA4AEQAVABIAEgASABQAFAAVABEADQAPABIAEgASABAADwAPAA8AEQAQAA8ADwAMAAwA
CwALAAoACQAJAAgABgAGAAYABwAJAAkABQAFAAQABAABAPz///////7//P/8//z/+//6
//j/+P/4//j/+P/3//f/9//1//T/8f/x//b/9v/0//L/9P/1//X/9f/z//P/8v/y//T/
9P/0//X/9f/0//T/9f/y//H/8P/u//H/8v/z//T/8//y//H/8P/x//L/9P/1//P/8f/w
//D/8f/w//H/8//2//b/9v/z//P/8//z//P/8//z//P/9P/2//T/9P/1//T/8f/y//H/
8f/x//P/8//w/+//7//u/+//8P/y//P/9f/1//X/9f/v/+7/8P/t/+//8f/y//P/8v/x
//H/8P/w//L/8v/w//T/9P/z//H/8v/z//L/7v/w//D/8f/y//H/8P/v/+7/7//u/+//
8P/v/+//9P/x//D/8P/y/+//7//w//D/8P/v/+7/7//u/+7/7v/w//D/7//v//L/8P/v
//D/7//s/+7/7//v/+//8f/t/+3/7f/t/+3/7f/x/+//7v/u/+z/8P/w/+r/7P/u//D/
8v/x//D/7//u/+7/7v/u/+7/7//w//H/8v/w//D/8P/w//H/8v/z//T/8v/y//L/8v/0
//T/9P/0//L/8v/y//L/9P/0//T/9P/2//b/9//5//r/9v/0//P/8//0//X/9P/y//H/
8P/w//H/8f/v//H/8f/x//H/8v/w//L/8v/w//H/8P/t/+v/7f/t/+r/6v/r/+v/6v/q
/+3/7v/u/+3/7P/s/+v/6f/p/+n/6//r/+v/6v/q/+r/6P/o/+j/6f/n/+X/5f/l/+v/
7P/r/+z/6//r/+r/6v/s/+z/7P/t/+3/7P/r/+v/6//u/+z/6//x/+7/6//r/+7/8P/5
//7/AwAMABcAHAAjADQARgBIAEkAUABYAFoAVABCACwAFADy/9P/uv+i/4z/fv98/3j/
cf9z/4L/if+P/5v/p/+s/7D/uv/D/8j/0P/S/8//z//a/+H/3//e/97/2v/e/+H/5P/n
/+j/6P/p/+j/5f/k/+X/5f/l/+b/6//p/+n/6f/o/+f/5P/j/+b/6P/o/+f/5//o/+j/
6P/q/+r/6v/p/+f/6v/s/+z/7P/o/+j/6//t/+3/7v/u/+3/7f/t/+z/6//v/+7/7P/s
/+3/7f/t/+3/7f/q/+r/8P/y//T/9f/1//X/9P/z//H/8f/x//L/8//0//X/9f/3//j/
+f/4//v/+v/5//r//P/8//3//f/9//7/AAAAAAEAAwAGAAgABQACAAMABQAFAAYABwAK
AAgACQAFAAEAAgAGAAcACAAIAAcABwAHAAcABgAFAAUABgAGAAUABQADAAEAAAD+//z/
/P/8//3//P/7//b/9f/4//j/9f/w//P/8//y//D/8P/w/+//7v/s/+z/7P/s/+3/7f/u
/+//7P/q/+b/5f/s/+z/6v/o/+b/5//n/+f/5//n/+b/5v/n/+j/6f/r/+r/6P/n/+f/
6f/p/+n/6P/m/+b/5v/m/+b/5v/m/+b/5v/m/+f/5//o/+f/5//o/+b/5P/k/+X/5//m
/+X/4f/k/+X/5v/n/+f/5//n/+j/5v/k/+T/5f/m/+X/6P/p/+b/5f/m/+X/4//j/+T/
5P/l/+b/6P/p/+f/5f/j/+H/4f/i/+b/5f/n/+f/5v/l/+P/4//k/+T/5v/o/+j/5v/l
/+T/4v/f/+P/5f/l/+L/4P/g/+H/4v/i/+L/4v/i/+T/4v/i/+L/3//f/+T/4f/h/+L/
5f/j/+L/4v/h/+D/4P/g/+L/4v/i/+L/5P/k/9//3//i/+D/3v/g/+D/3v/f/+H/4v/j
/+P/3//f/9//4f/h/+H/5f/k/+L/4f/e/+D/4P/i/+D/4P/g/+D/3v/e/97/3v/f/+D/
4f/i/w==
         </WaveFormData>
      </LeadData>
      <LeadData>
         <LeadByteCountTotal>10000</LeadByteCountTotal>
         <LeadTimeOffset>0</LeadTimeOffset>
         <LeadSampleCountTotal>5000</LeadSampleCountTotal>
         <LeadAmplitudeUnitsPerBit>4.88</LeadAmplitudeUnitsPerBit>
         <LeadAmplitudeUnits>¦ÌV</LeadAmplitudeUnits>
         <LeadHighLimit>2147483647</LeadHighLimit>
         <LeadLowLimit>268435456</LeadLowLimit>
         <LeadID>II</LeadID>
         <LeadOffsetFirstSample>0</LeadOffsetFirstSample>
         <FirstSampleBaseline>0</FirstSampleBaseline>
         <LeadSampleSize>2</LeadSampleSize>
         <LeadOff>FALSE</LeadOff>
         <BaselineSway>FALSE</BaselineSway>
         <ExcessiveACNoise>FALSE</ExcessiveACNoise>
         <MuscleNoise>FALSE</MuscleNoise>
         <LeadDataCRC32>4176025507</LeadDataCRC32>
         <WaveFormData>
+f/5//j/+P/2//X/9P/z//T/9//4//f/+f/5//n/+P/2//b/9v/3//n/+f/6//r/+P/4
//f/9//4//j/+P/5//z//P/7//r/+P/3//z//P/6//j/+v///wMABQAHAA0AFgAeACUA
LQAzADUANwA6ADwAOAAvACUAGgATABIAGAAfAB8AFgANAAYA/v/v/+T/5P/s//H/8P/u
//P/+P/+/wMAAwD///7/AwAEAAAA+//7//3/+P/4//j/+P/4//r/+P/4//j/9//3//j/
+f/6//z//P/7//v/+f/5//j/+P/6//r/+v/8//z/+//7//v/+v/4//f/9v/2//f/+f/6
//j/+f/5//n/+//7//v//v/6//n/+f/5//v/+v/6//3/+//5//v/+//6//z//P/8//3/
/f/9//3////////////9//z//f/9/wAAAAACAAAAAgADAAMAAwABAAEAAQADAAEAAQAB
AAIABQAGAAcACgAKAAoACgANAAsACgAKAAoADgAOAA4ADgAMAAsACgALAA0ADAAMAA8A
DwAOAA4ADwAQABAAEAAQABIAEgASABIADwAPAA4ACwALAAsADAANAAsACAAIAAgACAAH
AAYABQAGAAYABwAIAAcABAADAAIAAwADAAIAAgAAAAEAAQD//////////////////wAA
AgAAAAAAAAAAAAAAAAABAAEAAAAAAAEAAwAFAAQAAQAAAAEAAgABAAUAAgD///7//f8B
AAEAAQABAP///P8AAP7/AAD+//7//v8CAAMAAwD///3//v///wAA///8//r/+f/9//7/
//8BAAMABAAEAAMAAQABAAEAAQD/////////////AAAAAAAAAQABAAIABAAEAAQAAgD/
//7///8AAP3//v/+/wAAAAAAAP////////z/+//4//f/+P/6//v/+f/9//3//v/+//z/
+//7//r/+v/5//n/+//8//3//v////7//P/7//r//P/7//v/+//6//n/+f/6//n/+///
/wEA///9//z/+//8//v/+v/5//f/9f/1//X/9v/3//j/+//+//7//v/+//3//P/7//r/
+f/5//r/+v/3//b/+P/6//r/+v/6//z//v8AAAIAAgACAAIAAgAFAAYABwAIAAsADAAN
AA4ADQAMAAsACgAIAAgACAAIAAcABgAFAAQABAAEAAQABAAGAAYABgAGAAQABAAEAAQA
BgAGAAYABgAGAAYABgAHAAUA///8//n/+f/5//n/9//3//r/+//8//3/+v/4//j/+P/4
//j/+P/2//b/9v/1//f/9//4//j/9f/0//L/8P/x//P/9P/2//n/+v/6//j/9f/3//b/
9f/3//j/+P/5//j/9//2//f/+f/3//n/+f/3//b/9v/2//b/9//3//f/+v/6//r/+v/3
//f/+P/4//v//f///wAA/P/6//n/+f/0//b/+v/6//z/AwAJAAsACwANABQAIAAtADUA
PwBDAEMAQgBAADYAKwAjABgAFQAYAB4AIwAjABYABwD6/+7/3//c/+T/6P/r//D/8v/v
//L//P////v/+//8//3//v8AAP//+f/3//T/8v/1//b/9//6//j/+P/4//f/9v/2//b/
9v/1//T/8v/x//T/9f/1//b/+f/6//v//v/7//n/+P/3//j/+P/5//r/9//3//j/+P/2
//f/9//3//n/+f/5//z/+f/3//b/9f/3//b/9v/5//n/9//5//n/9v/4//j/+P/7//v/
+//7//v/+//7//v/+v/6//z//f8AAAAAAgAAAP3//f/8//v//P/9//7/AQD///////8A
AAMABAAFAAgABwAGAAUABwAFAAQABAAEAAcACAAJAAoABwAHAAcACQAHAAYABgAJAAgA
CAAJAAsACQAIAAcABgAJAAoACwAMAAsACwAKAAcABwAHAAgACQAIAAQAAwACAAIAAQAA
AP//AAAAAAEAAgAAAP7//v/+///////+//7/AAABAAEA///9//3//f/9//z/+//7//z/
+v/6//r/+v/6//r/+//7//f/9v/2//f/+//8//v//P/8//z/+v/9//3/+//7//v/////
//////////z/AAD+//z/+v/6//r//P/9//3/+f/3//j/+f/6//v/+v/6//v//P/8//z/
/f/7//z//P/7//z//f/+////+//7//v/+//5//r/+v/6//z/+//7//z/AAAAAP7/+//7
//3////9//v/+v/7//r//P/7//v/+//7//v/+f/5//f/+P/4//X/+P/5//v//P/6//n/
+f/4//b/9f/1//f/+f/5//n/+f/4//b/9f/0//b/9//5//v/+P/3//f/+P/3//f/+f/5
//r/+f/5//n/+v/5//j/9//6//n/+v/7//r/+f/4//n/+//6//n/+P/4//j/+P/4//n/
+f/6//r/+f/6//r/+P/4//j/+P/6//r/+v/6//z//P/8//z//v/+//7//v8AAAIABAAG
AAcACAAJAAoADAAMAAwADAALAAoACQAIAAcABgAFAAQAAgACAAIAAgACAAIAAgACAAMA
BAAFAAYABgAGAAYABgAFAAMAAQD//wAAAQD+//7/+//7//v/+//5//b/+P/4//r/+f/2
//T/8f/y//H/8P/z//T/9f/2//X/9f/1//b/9v/2//b/9f/2//X/9f/0//P/9f/1//T/
9P/0//f/9//2//T/8//x//H/8f/x//H/9f/1//P/9f/3//f/9v/2//b/9v/3//f/9v/2
//X/9P/2//X/9f/2//j/+P/5//r/+f/3//X/9P/3//z//P/8//z/+v/7/wEABwAHAAsA
EgAYACMAMwA5ADcAPQBCADoAMAArACEAFgATABAAEAAZAB0AGAAPAAYA/P/v/+j/5v/o
/+v/7v/s/+//+P8CAAcABQD///r/9//4//j/9//3//v//P/6//f/9v/1//b/9//4//n/
+f/4//j/+P/4//j/+P/3//f/+f/5//j/+P/1//T/8//0//X/9f/2//f/+P/4//n/+v/3
//f/+P/4//r/+//7//v/+v/5//j/+v/5//n/+v/7//j/9v/1//f/+P/3//r/+//6//z/
/P/8//z/+//6//n/+f/5//n/+f/5//r//f////3//P/9//r/+//9//7///////////8B
AAEAAQABAAIABAAEAAQABgAGAAYABgAJAAsACgAKAAoACwAKAAkACAAJAAkACQALAAkA
CAAIAAsACgAKAAsADQANAAwACwAKAAwADAAMAAwADgAPAA8ADQAKAAkACQAJAAkABgAG
AAYACAAHAAYABQAFAAQABAAEAAIAAAAAAAAA//////7//v/+///////9//3//f/9//3/
+v/5//n/+v/9//7///8AAAAAAAABAAEA/f/8//z//f8CAAIAAAAAAP7//v/8////AQD/
//////8AAP///v/9//3/+v/+//z//v/8//z//P/8//3//f/5//n/+v/7//z//v/8//v/
+//8//z//P/9//z//P/7//n//P/9//7////9//3//f/9//v//P/8//z//P/7//v//P8A
AAAA/v/7//j/+f/6//f/9//4//v//P/8//v/+//7//3//f/7//v/+//8//z/+f/6//n/
+f/4//j/+f/7//z/+//5//j/+f/4//f/9v/1//f/+P/6//z//P/7//v/+//7//v//P/+
//n/+f/7//v/+//7//z//f/9//3//f/9//v/+f/5//n/+//7//v//f/9//z/+//6//j/
+P/4//j//P/9////AAD///z/+v/7//z//f/+//7//v/+//7/AAAAAAAAAAABAAIAAwAE
AAYACAAKAAwADAAMAAwADAAOAA4ADgAOAA0ADAALAAoACAAIAAgACAAHAAYABQAEAAcA
CAAJAAoADAAMAAwADAAMAAsACgAJAAcABwADAAIAAwADAAMAAwAAAPz//f/8///////9
//z/+//8//v/+v/7//z//f/+//v/+//7//z//P/8//z/+//6//n/+f/4//j/+//8//z/
+v/6//3//f/9//z//P/7//n/+f/5//n//f/9//v//f/7//v/+v/6//v//P/+//////8A
AAAAAAAAAP////8AAP7//v///wAAAAD///7//v///wgACgAEAP7//v8DAAkADwARABMA
GAAeACUALQA1AD0AQwBCAD4APAA3AC0AIAAXABQAFgAhACcAJgAdABIABgD5//T/9P/y
//P/+v/+/wEABgAIAAkACwALAAYAAwAIAAwACQABAAEABAAEAAIAAgACAAQABAAEAAQA
AwAEAAQABAAEAAQABAADAAMABQAFAAQABAADAAIAAQACAAQAAwADAAMAAQAAAAAAAAAB
AAEAAgACAAQABQAFAAUABQAFAAUACAADAAEAAAD//wEAAAAAAAMABQADAAUABQACAAQA
BAAEAAMAAwADAAMABAAFAAYABwAEAAQABgAHAAgACAAKAAgACgALAAsACwAJAAkACQAL
AAsACwALAAwADwAQABEAFAASABIAEgAVABMAEgASABIAFAAUABQAFAAUABUAFgAZABkA
GAAYABsAFwAWABYAFwAaABoAGgAaABgAGAAYABgAGAAZABkAFwAYABcAFwAXABcAFAAU
ABQAEgARABAADwAOAAwACwAKAAsACgALAAwADQANAAwADAALAAsACgAHAAkACQAJAAkA
CgAJAAkACgAIAAgACAAIAAgACAAJAAkABwAGAAYABwAIAAgABgAGAAYABgAEAAcACQAH
AAcABwALAAsACwALAAoABgAJAAYACAAGAAYABgAIAAkACQAFAAUABgAHAAgACAAGAAUA
BQAEAAQABAAFAAcACAAIAAcABwAHAAcABwAFAAUABQAFAAYACAAJAAoACAAHAAcACAAK
AAoACAAFAAMABQAHAAUABAAEAAYABgAGAAUABQAFAAcABwAFAAUABwAIAAgABQAEAAMA
AwACAAMAAwAEAAQAAgABAAEAAwADAAMAAwADAAQABAAFAAYABAADAAMAAwAFAAUABgAI
AAMAAwAFAAUABgAFAAUABQAHAAcABwAHAAUAAwADAAMAAwADAAMABQAHAAYABQAEAAYA
BgAGAAYABgAFAAUABAADAAgACgAJAAgABwAGAAQABAAEAAQABAAEAAQABAAGAAgACgAM
AA0ADgAPABAAEwAUABUAFgAWABYAFgAWABUAFAATABIAEgASABIAEgAPAA4ADQAMAA4A
DgAOAA4AEAAQABAAEAASABIAEgARAA4ADQANAA0ACwAKAAkACQAJAAkABwAEAAUABAAD
AAEA///+////AgACAAIAAgACAAIAAgABAAEAAAAAAP///v/+//3//P/7//3//P/8////
AgACAAAAAAACAAEAAAD+/wAA////////AQABAAMAAwD//wEAAQABAAAAAAAAAAAAAAD/
//7//v8BAAIAAwADAAEAAgACAAIAAQACAAIAAQAAAAAAAQAEAAQAAgAAAAQABwAJAA0A
EwAXABoAHgAnADMAPQA/AEEAQgBAADgALwAnABwAFwAYACAAJQApACQAHQAQAAAA7//o
/+z/7P/r/+z/7v/z/wAACAAJAAUAAQAAAAMABgAGAAUAAwABAP7/AAACAAIAAgAEAAQA
BAAEAAMAAAAAAAAAAAADAAQABAAFAAQAAwABAAAA/v/+//7/AAABAAEAAgADAAIAAAD/
//7//////wAAAAD+/////////wEAAQABAAQABAADAAMAAwD///z/+v/7//////8DAAUA
AgAEAAQABAADAAMAAwADAAIAAQAAAP////8AAAMABQAIAAgACgAIAAYABwAHAAcABwAH
AAcACQALAAsACwAMAAwADAAMAA4ADgAOAA4AEQAPAA4ADgAOABAAEAAQABAAEQATABUA
GQAWABQAEwAVABMAEgASABMAFAAUABQAFAAWABYAFgAWABgAGQAZABcAFAATABMAEwAS
AA4ADQAMAA4ADQAMAAsADQAMAAwADAAKAAgACAAIAAYABQADAAIABQAHAAgABwAGAAUA
BAADAAAA/////wAAAQACAAMABAACAAIAAwADAAIAAgADAAUABwAGAAMAAgAEAAQAAgAF
AAUAAwADAAMAAwADAAMAAwADAAAABAACAAEA/v/9//z/AQADAAQAAQACAAQABgAIAAcA
BAACAAEAAgACAAIAAwABAAIAAgABAP//////////AAABAAIAAwAAAAAA///+//z/+//7
//z/AgAEAAQAAwABAAMABQADAAIAAgAEAAQAAwABAAAA/////////f/9//7/AAABAP//
/////wAAAAD9//3//v/+//z/+//7//3///////////8BAAAAAAAAAP///f/8//v/+//7
//z//v/8//3/AAABAAIAAQABAAEAAgABAAAA//8BAP///////////////wEAAAD+//z/
+v/6//r/+v/6//z//f///wAA///8//z//f/+////AAAAAAAAAAAAAAMABgAJAAwADAAM
AAwADAAOAA4ADgAOAA4ADgAOAA4ACwAKAAkACAAIAAgACAAIAAcABgAFAAQABgAIAAoA
DAAKAAoACgAKAAkACAAHAAcACQAFAAQAAwADAAMAAwABAAAAAgACAAIAAAD8//n/+P/6
//r/+v/6//z//P/8//v/+v/5//n/+P/5//r/+v/6//f/9//2//b/+f/6//r/+P/4//v/
+//7//j/+P/3//f/+P/5//r//f/8//n/+v/5//f/9v/2//b/+f/7//z//f/+//7//v/+
//z/+//7//r//P/9//7//v/9//z//P/9/wIAAAD+//7/AgAHAAkACQARABkAHAAiAC0A
NwA/AEUARwBEAEIAPgA1ACcAIAAbABoAIAAlACEAHAAXAAoA9v/r/+r/7P/o/+f/6v/w
//X/+v8AAAMABwAHAAYABQACAP7//f/7//f/+P/+//z//P/8//7/AAAAAAAA///+//7/
/v/+/wAAAAD//////f/9//z//P/+//7//v8AAP3/+//6//n/+//6//r/+v/3//f/+P/4
//n/+//8//3/+//7//v//v/8//v/+//7//z//P/9/wEA/v/7//z/+//6//z//P/8//7/
//8AAAEAAAD///7//f/+//7/AAABAAAAAAACAAAAAAABAAEAAQD///////8BAAIAAwAE
AAYABgAGAAYACAAGAAYABgAJAAoACgALAAwADAAMAAwADAAJAAkACQALAAwADAANABEA
DgAMAAsACwANAA4ADwAQAA8ADgANAAwADAANAA0ACwANAA0ADgAPAAsABgAEAAIABAAF
AAYABwAFAAQABAAEAAQAAgACAAIAAwADAAIAAgACAAMAAwABAP7//f/8//v/+//7//z/
/v/+//7//v/+/wAAAAABAAEA/f/8//z//f8AAAAA/v/+//7//v/8/////v/7//r/+f/8
//3//v////z/+P/7//j/+//6//v//P/8//3//f/5//r//P/+/wAA/f/6//j/9//4//j/
+P/5//z//v///////P/7//r/+f/4//n/+v/7//v//P/8//z//P/7//v//P/8//z/+v/3
//f/+f/7//n/9v/2//j/+P/7//v//P/9//r/+f/2//X/9v/4//n/9//5//n/+v/6//v/
/f8AAAIAAwADAAQABwAIAAkACgALAAoACAAHAAYABgAFAAUABQAFAAUABgAIAAIAAQAC
AAEAAgABAAEAAQAFAAUABwALAAwACgAIAAYABAACAAEAAAD//wEAAQD9//z/+v/5//j/
9//3//T/9v/2//T/8//w/+7/7//y//P/9P/0//T/9P/0//L/8f/w//D/8//0//X/9f/x
/+//7v/s/+3/8f/z//T/8v/y//X/9f/0//L/8f/v//D/8f/y//P/9P/z//D/8f/y//P/
8//0//L/8v/z//P/8P/w/+//7v/y//P/9f/4//b/9v/3//j/+v/5//j/+P/3//r//P/6
//j/+v///wEAAwAJAA0AEgAYAB0AJQAvADkAOwA6ADoANAArAB8AFAALAAwAEAARABUA
FgAVAAwA+P/n/+T/5v/o/+n/7P/u//P//P8CAAMA///9//z/+f/2//j/+f/1//X/+P/2
//b/9v/2//j/+P/4//j/9//1//T/8//y//b/9v/1//X/9f/1//T/9P/2//b/9v/4//j/
9//3//f/9f/0//T/9P/z//P/9P/0//T/9f/1//X/9//3//f/+v/5//n/+v/7//r/+P/3
//n/+f/3//n/+f/0//b/9v/2//n/+f/5//n/+//7//v/+//4//j/+v/7//7//v8AAP7/
/P/9//3//f/7//v/+//9/wAAAQACAAQABAACAAAAAAABAAIAAwAHAAcABgAGAAYACgAK
AAoACgAKAAsADAAPAAwACgAJAAsACwAKAAoACwAOAA4ADgAOAA4ADgAOAA4ADgAPAA8A
DQAJAAcABgAFAAgABgAHAAgABQADAAEA//8AAAAAAQACAAIAAAAAAAAA/P/7//n/+P/5
//v//P/7//v/+//7//v/+P/3//f/+P/6//r/+v/6//r/+v/7//v/+f/4//j/+f/7//r/
9//2//n/+v/5//3/+//5//n/+f/7//v/+//7//3/+v/+//z/+f/2//X/9P/3//n/+v/3
//n/+v/7//z/+v/4//f/9//4//j/+P/5//f/+P/4//f/9//3//f/9//1//X/9f/1//X/
9v/2//b/9v/1//X/9v/2//b/9P/x//P/9f/3//X/9v/2//j/+P/3//X/9P/z//P/8//x
//H/8//0//T/8f/z//P/9P/0//H/8f/y//L/9P/z//P/9f/z//P/8//z//P/8v/y//L/
8v/x//H/8f/z//P/9P/2//H/8f/z//P/8v/x//H/8f/z//P/8//z//P/8f/x//H/8//z
//P/9f/0//L/8P/u//D/8P/w//D/7//v//D/8P/r//D/9P/0//T/9P/0//L/8v/y//L/
8v/y//L/8v/z//T/9f/2//P/8v/x//D/8f/y//P/9P/z//L/8f/w//L/8v/y//L/9P/0
//T/9P/z//L/8f/w//P/9P/1//b/9f/0//P/8v/y//L/8v/y//P/9P/1//b/9v/2//b/
9v/3//j/+f/6//z//P/8//z//v8AAAIABAAEAAQABAAEAAEAAAD///7/AAAAAAAAAAD9
//z/+//6//z//P/8//z//f/+////AAD+//3//P/7//7////8//z/+v/5//j/9//2//T/
9//4//r/+f/2//T/8f/y//H/8P/y//L/8v/y/+//7//v//D/8v/y//L/8f/w/+//7//u
/+z/7//w//D/8P/w//P/8//x//D/8P/v/+3/7f/t/+3/8f/x/+//8f/x//H/8P/w//D/
8P/x//H/7//w//D/8P/y//H/8f/y/+//7v/u/+7/8f/x//H/8v/7//r/+P/2//T/+P//
/wMAAwADAAUACAAOAB0AKwAxADUAPQA8ADgAMgApABsAEgANAAYABgARABkAGAAVAAwA
+v/r/+D/4P/m/+v/6v/q/+//9v/6//3/+//5//z/AQD6//D/7//1//P/8v/0//T/9P/0
//b/+P/4//j/9//1//T/8//y//T/9P/z//P/9P/1//X/9v/1//T/8//0//T/8//z//P/
8//y//L/8v/z//P/9P/0//b/9//3//f/9v/1//T/9v/0//P/8//z//P/8v/y//X/9f/z
//X/9f/0//b/9v/2//f/9//3//f/+P/5//r/+//2//T/9P/z//X/9v/5//j/+P/5//n/
+f/3//f/9//5//n/+f/5//r//P/8//z//v8AAAAAAAADAAMAAgACAAIAAgACAAIAAgAB
AAEAAQADAAUABAAEAAcABQAEAAQABQAGAAYABgAGAAUABAADAAIAAwAFAAYABQABAP//
/v/9/////v8AAAIAAAD///7//f/7//r/+v/6//z/+v/6//r/+f/5//j/+P/1//X/9P/x
//L/8//0//X/9P/z//P/9P/0//T/9P/0//T/9P/1//X/8//y//L/8//4//j/9v/2//X/
9P/x//P/9f/z//P/8//z//P/8//z//P/8P/0//L/8//y//P/9P/z//P/8v/t/+7/8P/y
//T/9f/0//T/9f/z//L/8f/x//P/9P/0//P/8f/x//H/8f/v/+//7//v/+//8P/w//D/
8f/x//L/9P/z//L/7//r/+3/7//x/+//7//w//P/9P/z//H/8P/v//H/8f/v/+//7//w
//D/7f/x//H/8v/y/+//7//w//D/8P/v/+//8f/x//H/8f/x/+//7v/u/+7/8P/v/+//
7//v/+//8P/y/+3/7f/v/+//8P/v/+//7//y//P/9P/1//T/8f/w/+//7//v/+//8f/x
//D/7//u/+7/7v/u/+7/8P/x//P/9P/x//D/9P/y//L/8v/y//H/8P/v/+7/8P/w//D/
8P/x//L/8//0//P/8v/x//D/9P/2//j/+v/+/wAAAgAEAAMAAgABAAAAAgACAAIAAgAC
AAIAAgACAP7//P/6//j/+P/4//j/+P/6//r/+v/6//v//P/9//7//P/7//r/+f/7//v/
9//2//X/9f/1//X/8f/u//D/8P/x//H/7//u/+7/8P/w//D/7//u/+3/7P/t/+3/7f/u
/+z/7P/s/+v/6//r/+z/7P/r/+3/7f/s/+r/6v/t/+3/7f/s/+z/6//r/+v/6//r/+//
7//t/+//7//v/+7/7v/u/+7/7//v/+//8P/w//D/8P/v/+//8P/w//D/8f/y//L/8f/w
//D/8//0//L/8v/y//D/8//7////AQAJAA4AFAAjADMAOwA5ADMANAA4AC4AHwAVABQA
EwASABQAFwAbABoADQD6/+z/5f/e/9r/2P/b/+T/7P/v//L/9v/5//v//f/4//H/8P/y
/+//7//x//L/8P/y//L/8v/0//P/8v/x/+//8P/w//D/8P/z//T/9P/1//P/8//y//L/
8f/w/+//8P/y//H/8f/x//H/8P/w//D/7//v//D/8P/y//P/8//z//L/8f/w//L/8f/x
//L/8//z//L/8v/1//P/7//v/+3/7v/y//T/9v/0//P/8v/x//H/8f/x//H/8v/y//T/
9f/2//b/+P/2//f/+f/6//v/+//7//v//f/7//n/9//2//n/+v/7//7//f/8//v//f8A
AAAAAQACAAIAAgACAAIAAAD///7///8AAAAAAQAFAAMAAgACAAMAAgACAAIAAgADAAQA
BQAGAAMAAwACAP///////wAAAQADAAAAAAAAAP///f/7//n/+v/6//v//P/6//j/+P/4
//n/+f/4//j/+P/5//n/9//5//n/+f/5//b/9f/1//b/9P/0//T/9P/y//L/8//z//T/
9P/1//f/+P/4//b/9v/1//T/8f/z//b/9f/2//f/+P/3//b/9f/1//L/9v/0//b/9P/0
//T/9P/1//X/8f/v//D/8f/y//T/8v/x//H/9P/0//T/9f/z//T/9P/z//X/9f/1//X/
8//z//P/8//x//L/8v/y//L/8f/x//L/9v/2//T/8f/v//H/8//x/+7/7v/w//D/8f/x
//L/8//x//H/7//v//H/8v/y/+//8P/v/+//7v/v/+//8P/w/+7/7f/t/+//7//v/+//
7//x//D/8P/w/+//7f/s/+v/7v/v//H/9P/v/+//8f/x/+7/7f/t/+3/7//v/+//7//x
/+//7//v/+7/7f/s/+3/7//u/+3/7P/u/+7/7v/u/+//7//w//D/7//s/+r/7f/u/+//
8P/w//D/8P/w//T/9v/4//r/+//8//3//v8AAAAAAAAAAAAAAAAAAAAA/f/8//v/+v/4
//j/+P/4//v//P/9//7//f/8//v/+v/6//r/+f/4//f/9//3//P/8v/x//H/8f/z//H/
7v/w/+3/7P/q/+b/5v/m/+j/6P/p/+r/6//s/+v/6f/o/+f/6f/q/+v/7P/p/+j/5//n
/+T/5P/n/+j/6f/o/+n/7f/s/+v/6f/o/+j/6f/q/+v/6f/r/+v/6f/p/+n/6f/o/+n/
6v/r/+3/7f/t/+7/7v/t/+z/6v/p/+r/6v/q/+v/7P/s/+v/6v/u/+//8P/u/+r/7P/y
//n/+//9////AwAGAA4AHQAjACcALQAzADgAMgAmABsADwAIAAEAAAAKABUAEwAMAAcA
/P/u/93/2P/c/+D/3//c/97/5//s/+z/7f/x//H/7P/n/+j/8P/z/+//6//q/+r/6f/o
/+f/6P/p/+r/6//r/+r/6v/q/+r/6v/q/+n/6f/n/+f/5v/m/+n/6v/r/+7/7f/r/+r/
6f/p/+j/6P/o/+j/6f/r/+z/6f/p/+j/5//l/+X/5f/o/+f/5//o/+n/6f/o/+j/6//q
/+f/6P/n/+b/6P/o/+j/6//r/+v/6//t/+3/7f/t/+v/6v/r/+v/7P/s/+7/7P/r/+v/
6v/p/+z/7f/u//H/8//z//P/9P/1//T/8//0//b/9v/2//n/+P/2//X/9P/4//j/+P/4
//n/+f/5//v/+f/4//j/+//7//r/+v/7//v/+v/5//j/9//2//X/9P/2//n/+//7//j/
9//3//f/+f/2//b/9v/z//H/7//t/+3/7P/s/+z/7f/s/+3/7v/r/+v/6v/q/+j/6f/p
/+f/6v/r/+z/7f/q/+n/6f/q/+z/7P/s/+z/6v/q/+v/6//n/+b/5v/n/+r/6v/o/+j/
6f/q/+n/7f/s/+n/6P/n/+j/5//m/+X/6P/m/+v/6v/o/+b/5v/m/+j/6f/p/+X/5v/o
/+r/7P/r/+j/5v/l/+b/5v/m/+f/5f/m/+b/5f/l/+X/5f/l/+X/5f/l/+X/5f/m/+b/
5v/k/+P/4//k/+T/5P/i/9//3//h/+P/4f/j/+T/5//o/+b/5f/l/+X/5P/j/+D/3//g
/+L/4//h/+L/4f/h/+D/4P/h/+P/5P/i/+H/4f/j/+P/4//j/+P/4v/g/9//3v/d/9v/
2v/Z/9r/2//d/+D/3//f/+H/4f/g/9//3//f/+D/3//e/93/3v/d/97/3//f/9//3//h
/9//3v/d/9z/3v/e/97/3v/e/93/3f/c/9//2v/W/9f/2P/Z/9r/3P/c/9z/3P/c/9z/
3P/c/w==
         </WaveFormData>
      </LeadData>
      <LeadData>
         <LeadByteCountTotal>10000</LeadByteCountTotal>
         <LeadTimeOffset>0</LeadTimeOffset>
         <LeadSampleCountTotal>5000</LeadSampleCountTotal>
         <LeadAmplitudeUnitsPerBit>4.88</LeadAmplitudeUnitsPerBit>
         <LeadAmplitudeUnits>¦ÌV</LeadAmplitudeUnits>
         <LeadHighLimit>2147483647</LeadHighLimit>
         <LeadLowLimit>268435456</LeadLowLimit>
         <LeadID>V1</LeadID>
         <LeadOffsetFirstSample>0</LeadOffsetFirstSample>
         <FirstSampleBaseline>0</FirstSampleBaseline>
         <LeadSampleSize>2</LeadSampleSize>
         <LeadOff>FALSE</LeadOff>
         <BaselineSway>FALSE</BaselineSway>
         <ExcessiveACNoise>FALSE</ExcessiveACNoise>
         <MuscleNoise>FALSE</MuscleNoise>
         <LeadDataCRC32>1709663320</LeadDataCRC32>
         <WaveFormData>
AQD///z//v/+//7//v/+////AAAAAAEAAQABAAEAAgABAAAA//8AAAIAAQABAAAAAAAA
AAIAAgABAAEAAQABAAQABAACAAQAAAD/////AwACAAIABQAHAAkABwD8//X/9//1//L/
8P/2/wAAEAAiADQARABWAGgAdwCBAIwAlACXAJcAjAB0AFgAOQAeAA0AAwD4//L/6f/d
/9n/3//m/+j/6f/t//X/+f/7//f/+P///wAAAAAAAAMAAgAFAAYABAAEAAYABQAEAAQA
BAAFAAUABAAEAAQABQAGAAYABQAGAAYABwAIAAYABAAEAAIAAQABAAIABQADAAIAAQAB
AAUABwAEAAIABAAFAAUABQADAAMAAwAFAAUABAACAAIAAgACAAIAAgADAAQABAADAAQA
BAAFAAUAAQAAAAAA/////wAAAQADAAEA////////AgADAAMAAQABAAEAAQABAP//////
/////f/9//7//v////////////3//f/9//v//f/9//3/+//7//z//P/9/////f/9//3/
/P/7//r/+P/4//j/+P/4//n/+v/5//r/+f/5//n/+P/5//r//f/7//j/9//4//j/+f/6
//v//P/7//v/+//7//j/+f/5//j/+f/6//v//P/6//n/+f/5//z//P/8//z//P/7//v/
/P/7//r/+f/4//n/9//7//3//P/6//n/+P/6//v/+//7//3//f/9//3//P/8//3//f/8
//z//f/9//n//P/8//n//f////3//f////////////3//P/9//z//f/7//7//v/+//3/
/P/8//7//v/8//z//////////v/8//z//P/+//////////v/+f/5//n/+f/9//3//f/9
/wEAAQD+//3/+//7//3//v/+//z//P/8//z//P/8//z//f/9//3//f/8//z//f/9//v/
+//7//v//f/9//7//v/9//r/+f/5//z//f/8//3//v/+////AAD///3//P/7//v/+//7
//r/+v/8//r/+v/+/wAA/f/7//z//v///wEAAAD9//7//v/8//v/+//7//v/+//6//n/
+v/8//7///8AAP//AAD///7//f/8//7//v/+//7///8AAAEAAgAEAAYACAAKAAoACgAK
AAoABwAGAAUABAABAAAA///+//r/+P/2//T/8v/y//L/8v/z//T/9f/2//X/9P/z//L/
9P/0//T/8v/x//H/8v/y//P/9f/2//j//P/8//z//v/9//v/+f/3//j/+P/4//n/9//4
//j/+P/5//z//v///wEAAQABAAIAAgAAAP7//f/+//7///////////////////8DAAMA
AQAAAAIABAAEAAMAAgABAAAAAQABAAEAAQADAAQABAAEAAIABAAEAAMABQAEAAQABAAF
AAQAAgABAAMAAwAEAAQAAgAEAAQABQAHAAMAAgACAAcACwAJAAMA/P/3//P/8//y//D/
9v8GABQAJAA2AEgAWgBwAIEAiQCQAJYAlwCZAJYAggBeAD0AKgAbAAsAAgD4/+v/4//j
/+X/5v/q//H/9//7//3//f/9//r//f8GAAYAAgADAAIABQAGAAYABgAIAAcABgAGAAYA
BwAJAAgACAAIAAgACAAHAAUABgAGAAcACAAFAAQABQAEAAQAAwADAAUABQAEAAMAAwAD
AAUAAgAAAAMABQAGAAcABAADAAIAAwAEAAQAAwAEAAIAAgACAAIAAwAEAAQAAwACAAIA
AwADAAAAAAABAAEAAgACAAIAAwABAP///////wIAAwADAAEAAwADAAMAAwABAP///f/7
//z//f///wAA/f/9//3//f/////////9//////////3//P/8//v/+//8//v//P/9//3/
/f/9//z/+v/6//r/+v/8//z/+v/6//n/+f/5//j/+f/6//3/+//5//n/+//8//z//P/8
//z//f/9//3//f/6//v/+//6//z//P/8//z//v/9//3//f/9//z/+//6//v/+//8//7/
/f/8//v/+v/7//n//f////3//P/8//z//P/9//3//f/9//3//f/9//r/+v/7//v//P/8
//3//f/5//z//P/5//v//f/7//v//f/9//3//f/6//r//P/8//3/+//+//7//P/7//r/
+v/6//r/+P/4//r/+//8//z/+//6//n/+v/7//v/+//3//j/+f/6//v//P/7//r/+f/9
//3/+v/5//f/9//5//r/+//6//v//P/6//r/+v/6//n/+f/5//n/+f/6//z//f/6//n/
+P/3//j/+f/7//z/+v/4//j/+f/7//v/+f/5//r/+v/7//z/+v/5//n/+f/7//v/+//6
//r//P/6//r/+v/8//n/9//4//r/+//9//z/+f/6//r/+v/5//n/+f/7//v/+v/5//f/
+P/5//n/+v/7//z/+f/4//f/9v/3//j/+f/6//r/+v/6//r//P/8//z//P/+/wAAAgAE
AAYABgAGAAYABgAGAAYABgAEAAIAAAD+//v/+P/1//L/8v/y//L/8v/x//D/7//u//D/
8P/w//D/8P/w//D/8P/s/+z/7f/v//L/8v/z//P/8v/0//T/9P/4//n/+f/5//n/+f/4
//f/9v/1//X/9P/2//b/+P/5//n/+f/5//n/+v/8//z//P///////v/+//z/+//6//n/
+v/7/wAAAQD+//r/+//8//z//P/8//z//////wAAAQD///3//P/6//v//P///wAA////
//7//v/8//7//v/9/wAAAQACAAQAAQD+/////v8DAP///f8AAAIAAQD9///////6//X/
9//3//L/7v/y//j/BgAaADIASABcAHIAfQCFAIoAjgCPAJEAigByAFQANwAcAAkA+//w
/+j/4//d/9n/3f/k/+b/5//r/+v/7f/x//X/9v/7/wAAAgAAAP///P/9//z//v8AAAQA
BQAAAAAAAAABAAEAAAAAAAAAAwAEAAQAAwABAAAAAAAAAAAAAAACAAIAAAD/////AQAB
AAAA/////wEAAwAAAP7//P/9//3//f/+////AAADAAMAAgAAAAAA///+//3//P/+/wAA
AQABAP7//v////////8AAAIAAwABAAAA/////////f/9//3///8BAAIAAQAAAP///v/9
//7///8AAAEA/f/9//7//v/7//v/+//7//7///8AAP//AAD///7/+//9//7//v////7/
+//6//n/+//7//v/+v/7//z//f/+//z/+v/2//T/9f/3//n/+v/4//j/+v/3//f/9//5
//r//P/8//z//P/5//n/+f/5//X/9//4//j/+v/6//r/+v/4//f/9//3//r/+v/6//r/
+P/3//f/+P/6//r/+v/6//j/9f/4//n/+f/4//j/+P/6//v/+//7//j/9//2//X/9v/4
//v//f/7//r/+v/5//f/+v/6//f/+//9//v/+//5//n/+f/5//j/+P/6//r/+f/3//r/
+v/6//n/+P/4//z//P/6//r/+//7//v/+v/4//j/+P/6//v/+//7//f/+f/5//n/+f/9
//3//f/9//3//f/6//n/+f/5//v//P/6//j/+P/4//r/+v/6//r/+//7//v/+//5//j/
+P/3//r/+//8//3//P/7//v/+v/8//r/+v/7//3//f/7//v/+f/4//j/+P/4//f/9//3
//n/+f/5//j/+P/6//j/+P/8//7/+//5//j/+P/3//f/+f/3//n/+v/6//n/+f/5//n/
+f/4//f/+f/6//v/+//2//P/9v/3//j/+f/6//j/+P/4//j/+P/4//j/+P/7//7/AQAE
AAQABAAEAAQABgAGAAYABgAEAAQABAAEAP///P/5//b/9f/0//P/8v/v/+7/7f/s/+7/
7v/u/+7/7v/u/+7/7v/r/+r/6v/r/+3/7v/w//H/8P/y//L/8v/y//P/8//z//b/9//3
//f/9P/z//P/8v/0//T/9v/3//X/9f/1//X/9//6//v//P/7//v/+v/6//f/9//3//f/
+v/7/wAAAQD9//j/+P/4//r/+v/6//r/+//7//z//f/7//v//P/8//z//P/+//7//f/9
//z//P/8//7//v/9//3//f/9//7//f/6//v/+v/7/wMAAQD4//b//f8DAAEA+//2//P/
8//1//L/7P/s//T/AgAQACAAOgBWAGoAdQB3AIQAjgCPAI0AiAB0AFQAMwAcAA0A+//o
/+L/3//Z/9X/2f/c/+D/4//j/+f/7f/v/+3/7v/3//7//P/4//r/+P/6//r/+//8////
///6//r/+v/7//3//P/8//z//f/+//7//f/9//z//P/8//7//v8AAAAA/v/9//3////+
//z/+v/5//z////9//z/+v/7//v/+//7//v/+//9/////v/8//z//P/8//z//P/9//7/
/v/9//r/+v/7//v//P/8//3//f/8//z//P/9//v/+f/5//n/+//9//7//f/8//v/+v/5
//r/+//8//3/+v/5//n/+P/3//f/9//3//r/+//8//v/+//5//f/8//2//j/+f/7//j/
9f/0//P/9f/1//X/9P/1//b/9//4//f/9v/z//L/8//1//f/+P/3//b/9//z//H/8f/z
//T/9f/2//f/+P/2//X/9P/z//L/9f/3//j/9f/0//P/8v/y//H/8f/x//X/9v/3//j/
9f/z//L/8v/0//T/9P/0//T/8f/0//X/9f/0//T/9P/1//f/+P/5//j/9//2//X/8v/y
//P/8//z//T/9v/3//P/9v/2//P/9f/3//X/9f/1//X/9f/1//b/9v/4//j/9f/z//b/
9v/2//X/9P/0//j/+P/2//b/9//3//f/9v/2//b/9v/4//f/9//3//P/9f/1//X/9f/3
//f/9//3//f/9//0//P/8//z//X/9v/2//T/9P/0//b/9v/2//b/9//3//f/9//1//T/
9P/z//T/9f/2//f/9v/1//X/9P/0//L/8v/z//b/9//2//f/9v/0//P/8v/0//P/8//z
//X/9f/1//T/8v/0//L/8v/0//b/8//x//P/9P/0//X/9P/x//L/8v/z//P/9P/1//b/
9f/z//H/8v/0//b/9//y/+//9P/y//L/8v/y//T/9P/0//T/9P/0//T/9P/3//j/+f/6
//v//P/9//7/AQACAAMABAADAAIAAQAAAP7//P/6//j/9P/y//D/7v/s/+r/6P/m/+n/
6v/r/+z/6v/q/+r/6v/p/+j/5f/k/+j/6//t/+7/7P/r/+v/7P/s/+z/7v/v//L/8//0
//X/8f/v/+7/7f/w//D/8P/w//D/8f/x//H/8//z//T/9v/4//j/+f/5//j/+P/3//f/
9//3//f/9//5//n/9//0//b/+P/4//j/+v/6//r/+f/3//f/9//3//n/+v/7//z//f/8
//r/+f/6//r/+v/8//z/+//7//v/+//8//z/+v/8/wAAAQABAAEA+v/6/////f/5//n/
+P/7//n/7f/m/+z/8P/2/wQAEgAmAEAAWABoAHcAfwCEAIoAjQCPAI4AgABeADcAHAAR
AAcA+v/s/+P/3//f/9//4v/i/9//5f/v//H/8//1//b/+//8//r//v/9//r/+//6//3/
/v8BAAEA/v/+//7///////7//v/+//7//v/9//v//P/8//3//v8AAAAAAgACAP///f/8
//3/AAAAAAAAAQAAAAEA/f/6//j/+f/5//n//P/9//7/AQD///7//P/8//7//v/+//7/
/v/+//3/+//6//r/+//7//3//v8AAAEA///+//3//f/7//n/+f/5//r/+//7//n/+f/5
//n/+f/7//v/+//7//v/+//8//z/+v/5//j/9//5//n/+f/3//n/+f/5//f/9//4//j/
+f/3//X/9f/1//X/9f/1//T/9v/2//b/9v/0//T/8v/y//T/9f/2//b/9P/0//b/8//z
//P/9f/2//b/9v/2//b/9f/1//X/9f/0//f/+f/6//n/+P/3//b/+P/3//f/9//2//b/
9v/2//j/9//3//j/+v/6//r/+v/5//X/9//3//j/+P/5//r/9//3//b/9f/1//X/9f/1
//f/+P/6//v/9//2//b/9f/2//r/+//5//j/+f/2//X/9//3//f/9//4//j/+v/6//f/
9f/4//j/+v/5//j/+P/6//r/+P/4//f/9//3//b/9//4//n//P/8//v/+v/1//j/+f/6
//v/+v/5//j/9//3//f/9P/z//X/9//7//7/+//4//f/9v/4//j/+P/4//f/9//3//f/
9//4//r/+//5//n/+f/5//n/+f/6//r/+P/2//b/9//7//v/+f/5//n/+P/4//j/+//7
//z//f/8//v/+v/4//r//P/6//r/+//8//j/9f/1//b/9v/3//r/+f/8//7//f/7//r/
+f/9//3//P/7//j/+P/4//f//P/3//b/9//4//n/+v/8//z//P/8//3//v///wAABAAG
AAgACgAIAAYABAACAAIAAgACAAIA///8//n/9v/0//L/8P/u//D/8P/w//D/7v/u/+7/
7v/v//D/8f/w/+3/7f/u/+7/8P/x//H/8v/0//T/9P/2//X/9f/1//X/9v/2//b/9//2
//b/9f/0//T/9v/3//f/+P/5//r//P/9//z/+//7//z//P/9//3/+//7//v/+//9/wEA
AQD///r//P/+//7//P/8//z//P/8//3//v////3//v/+//7//v8AAAAA///9//z//P/8
/wAAAAD/////AQABAAIAAgD+/wAAAAABAAEA///8/wIABwABAPn/+f/6//X/7//t/+z/
8P/4//7/BAAUADAARgBWAGoAfQCHAIwAkACRAJMAkgCEAGQAQwAsACEAEwAAAPL/6f/l
/+H/3//g/+T/6f/z//f/9//z//X//P/9//7//v8EAAMAAAABAAAA//8AAAMAAwABAAIA
AwAFAAQAAgABAAAAAQACAAIAAQADAAIAAgACAAIAAgAEAAQABAADAAMABQADAAIAAQAB
AAEAAwAAAP7/AAABAAEAAQD///////8BAAMAAgAAAAAA/v/+//7//v///wAAAAD///z/
/P/9//3//v/+//////8AAAAAAAABAAAA/f/8//v//v///////f/7//v/+//7//3//f/9
//3//f/9//7//v/7//v/+//7//n/+f/5//f/+//7//v/+f/3//j/+P/5//r/+f/6//v/
+v/5//j/9v/4//j/+P/4//j/+P/2//b/9v/3//j/+P/4//j/+v/3//P/8//1//b/9v/2
//b/9v/1//X/9f/1//T/9//5//r/+v/6//r/+v/5//f/9v/1//f/+P/5//r/+P/3//f/
+P/6//r/+v/6//r/9//6//v/+f/4//j/+P/2//f/9//3//n/+f/5//n/+v/6//v/+//6
//r/+//7//f/+v/6//f/+f/7//n/+f/3//f/9//3//j/+P/6//r/+//5//z//P/7//n/
9//2//j/+P/2//b/+f/5//n/+P/4//j/+P/6//v/+//7//f/9f/1//X/9f/3//f/9//3
//n/+f/2//X/9v/3//r//P/8//r/+v/6//n/+P/3//b/+f/5//n/+f/4//j/+f/5//z/
/f/+////AQADAAYACAAIAAYABgAHAAcABwAFAAUAAQD+//z/+v/4//X/8//x//P/8//z
//L/7//w/+3/7P/u/+z/7f/z//L/8P/u/+z/6v/r/+z/7v/x//L/8v/z//P/9P/2//b/
9v/4//n/+f/5//j/9//1//P/9P/1//f/+P/6//r//P/9//v/+//7//v/+v/8//z//P/9
//3//P/8//3//f/9//3/+//7//////////z//v8AAAAAAAAAAAAA/v/9//3//f/9//3/
/v/+/wAAAAACAAIAAAD///3//P/9/wAAAQABAP7//f/8//z////+/wEAAgD//wEAAwAA
APz///8DAAEA/f/8//3//f/1/+j/5v/y//r/BAASACYAQABYAGwAfQCFAI4AlACTAJUA
kgCCAGgAQwAeAAsABwD8/+7/5f/h/9v/2//g/+D/4f/n/+3/7//z//n//P////7/9v/0
//j/+P/8//7/AQACAAUABQAAAAAAAAABAAEAAAAAAAAAAQACAAIAAQD///7//v/+////
AAADAAQAAgABAAEAAwADAAIAAQABAAEAAwAAAP7//v////////////////8BAP///v/8
//z//v/+//7//v///wAAAAD///7//v///////v/+///////8//z//P/9//7//f/+////
//////7/+//8//3//v///////////////f/9//7//v/9//3//f/9//v/+//7//n//f/9
//3/+//7//z//P/9//z/+f/4//f/+P/5//r/+v/4//j/+P/4//r/+v/4//j/+P/5//r/
+v/5//j/+f/1//T/9f/4//r/+P/4//j/+P/3//f/9//3//f/+f/6//r/+P/4//j/+P/6
//n/+f/5//j/+P/4//j/+v/5//n/+v/6//r/+v/6//j/9f/4//n/+//6//r/+v/4//n/
+f/5//n/+f/5//n/+//8//7////7//r/+v/5//j//P/9//v/+//9//v/+//7//v/+//7
//z//P/+//7//P/5//v/+v/7//v/+//8//z//P/6//r//P/9//7//v/8//z//P/+//3/
/f/9//n/+//7//v/+//7//v/+//7//3//f/6//n/+v/7//7/AAD///z/+//6//z//P/8
//z//P/7//r/+f/5//r//P/9//3//f/9//3//P/7//v/+v/7//r/+//9//7//f/6//n/
+v/6//v//P/8//v/+//7//n/+f/5//j/+v/8//r/+v/6//z/+f/3//n/+v/6//v//f/7
//3//v/9//v/+v/5//3//f/8//v/+f/6//v/+//+//v/+P/5//r/+//8//r/+v/6//r/
+v/6//r/+v/8//z//P/8//r/+v/6//r//P/8//z//P/8//z//P/8//v/+v/5//j/+f/6
//v//P/6//r/+v/6//r/+v/6//r/+v/6//r/+v/6//r/+v/6//r/+v/6//r/+P/4//j/
+P/6//z//v8AAAEAAgADAAQABQAGAAcACAAGAAYABgAGAAIAAAD+//z/+f/4//f/9v/0
//L/8P/u//D/8P/w//D/8v/y//L/8v/v/+7/7v/v/+7/7v/v/+//8P/y//L/8v/0//X/
9f/1//f/9//2//X/8//z//T/9P/2//b/+P/5//j/9//2//X/+f/8//3//v/+//3/+//6
//n/+f/5//n/+f/5//3//f/7//j/+v/8//7//v/+//7//P/7//v/+//7//v//P/8//7/
/v8AAAAA/f/9//z//P/9/wAAAQABAP///////wAA///8//3//P8BAAMA///4//r/BQAH
AP//+//6//X/8//3//j/8P/s//T/CgAeADAARgBaAG4AewCBAIYAjgCPAI0AhgBwAFAA
MQAaAAcA9f/s/+j/4//Z/9n/3//g/+T/5//l/+X/7f/x//P/+v8BAAAA/P/+//7//P/+
//7///8AAAMAAwAAAAAAAAABAAEAAAAAAAAAAwAEAAQAAwACAAAA///+////AAADAAQA
AAD/////AQABAAAA/////wIABQADAAIA//////7//f/+////AAADAAEAAAD+//7//v/+
//7//v8AAAIAAwADAAAA/v/9//v//f/+/wAAAQAAAAAAAAABAAEA////////AAABAAEA
/////////////////////////f/9//7//v/9//3//f/9//////////3//f/9//3/+//8
//7///8BAAAA/f/8//v//f/9//3//P/6//r/+v/6//z//P/6//r/+f/5//n/+P/6//r/
/P/5//n/+f/7//z/+v/6//r/+v/3//f/9//3//b/+f/7//z/+f/4//f/9v/5//n/+v/7
//z//P/8//z/+f/3//b/9v/5//r/+//8//v/9//5//n/+f/4//j/+P/6//v/+//7//n/
+f/5//n/+f/6//z//f/7//r/+v/5//f/+v/6//f/+//9//v/+//7//v/+//7//j/+P/6
//r/+f/3//r/+v/7//v/+//8//7//v/8//z//P/7//r/+P/7//z//f8AAAAA///+//n/
9//3//f/9//7//v/+//7//3//f/6//n/+//7//3//v/8//r/+v/6//z//P/8//z/+//7
//v/+//4//j/+f/5//v/+//7//v/+f/5//r/+v/7//r/+//9///////9//3/+//6//r/
+v/8//v/+//7//v/+//7//r/+v/8//r/+v/8//7/+//5//n/+v/6//v/+//5//v//P/7
//n/+P/3//n/+f/4//f/+v/8//7////y//X//P/6//r/+v/6//r/+v/6//r/+P/4//j/
+P/5//r/+//8//r/+v/6//r//v8AAAIABAAEAAQABAAEAAQABAAEAAQAAgACAAIAAgD/
//z/+f/2//T/9P/0//T/8f/w/+//7v/u/+7/7v/u//D/8P/w//D/7f/s/+z/7f/w//D/
8f/x//D/8v/y//L/8v/z//P/8//0//X/9f/1//P/8//0//T/9P/0//b/9//3//f/9//3
//b/+P/4//j/+//7//r/+v/7//v/+//7//v/+///////+//4//r//P/7//r/+f/4//v/
+//8//3/+//7//z//P/+//7/AAAAAP3//f/8//z/+//8//v/+f/7//3///8CAAEA/v//
//7/9f/7/wcABgD+//n/+/8BAAEA+v/z/+//6f/k/+r/8v/4/wAAEAAoAEIAVgBmAHMA
gQCMAIwAhwCLAIwAfABiAEcAMAAZAAMA+v/2/+v/3f/Z/9n/3P/i/+//9f/v/+v/8f/5
//j/9f/6/wAAAAD+//z//v/+//7//v8AAP///f/+////AQAAAP7//f/8//7/AAABAAEA
AAD+//3//P/+//7/AAAAAP7//f/9/////f/8//v/+//+/wEA///+//3//f/8//v/+//7
//v//f/9//z/+v/6//r/+v/6//r//f/+//7//f/6//r/+//7//z//P/9//3/+v/6//r/
+//7//n/+f/5//z//f/9//v/+v/5//j/9//3//f/9//3//j/+f/7//z/+v/5//j/9//3
//f/9//1//X/9f/1//P/9P/2//f/+f/4//X/9P/z//T/9f/2//b/9f/0//P/8v/0//T/
8v/y//T/9f/2//b/9v/2//j/9f/y//H/8v/y//P/9P/1//b/9P/z//L/8f/x//P/9P/0
//L/8v/y//L/9P/z//P/8//1//b/9//4//f/9f/0//T/9P/0//T/9P/1//P/9//5//b/
9P/z//L/9f/3//j/+f/3//f/9//3//T/9P/1//X/9P/0//X/9f/z//b/9v/z//b/+f/4
//n/+P/3//b/9f/0//T/9v/2//X/8//2//b/9v/1//T/9P/2//b/9P/0//P/8//z//L/
8//0//X/+P/3//f/9//z//P/8//z//P/9f/1//X/9f/3//f/9P/z//P/8//1//b/9P/y
//L/8v/0//T/9P/0//f/9//3//f/9f/0//T/8//z//P/8//z//T/9f/3//j/9//0//P/
8//1//X/8//z//P/8v/y//L/8//z//T/9f/z//P/8//y//D/8v/w//D/8//2//T/8//y
//L/8f/x//P/8f/z//T/9P/z//P/8//0//P/8f/v//L/9P/2//f/7P/v//b/9P/y//D/
7v/x//T/9//6//z//P/8//z//v/+//7//v/7//r/+f/4//b/9P/y//D/7v/s/+r/6P/l
/+T/4//i/+X/5v/n/+j/5//m/+X/5P/i/+D/4P/h/+X/5v/m/+f/5f/m/+j/6P/q/+z/
7f/t/+v/6//r/+r/6f/p/+n/6v/s/+z/7P/u/+3/7f/t/+3/7f/u//D/8P/u/+//7//u
/+7/7f/t/+3/7//v/+//8//z//H/7v/w//D/8P/w//D/8P/w/+//7//x//H/8f/y//D/
8P/w//L/8v/x//H/8P/y//L/9P/0//L/8f/w/+//8v/y//D/8v/0//X/8//v/+7/9P/3
//P/8f/r/+j/5//p/+f/3v/c/+b/9P8AABAAJgA8AFAAZABxAHUAegCCAIcAhQB4AF4A
QAAhAAgA+f/t/+L/2P/T/9P/0//P/8z/1P/d/+P/4f/d/9//5//u/+v/6P/q//D/7v/s
/+7/7v/v//D/8//z//D/8P/w//H/8//y//L/8v/y//L/8f/v/+//7v/u/+7/8P/w//L/
8v/v/+3/7P/t/+7/7v/u/+//7//x/+7/7P/s/+3/7f/t/+3/7f/t/+//7//u/+z/7P/u
/+7/7v/u/+7/7v/t/+v/6P/o/+n/6f/p/+r/7P/t/+z/7P/s/+3/7//t/+3/7f/t/+3/
7P/p/+n/6f/p/+n/6//r/+v/6//p/+n/6v/q/+n/6f/p/+n/6f/p/+n/5//n/+f/5//l
/+f/6P/o/+n/6f/n/+f/5//l/+X/5f/k/+T/5P/k/+T/5P/k/+L/4v/i/+P/5P/k/+T/
5P/m/+P/4v/j/+b/6P/l/+T/4//i/+P/4//j/+P/4//l/+b/5v/l/+T/4//i/+P/4//k
/+X/4//i/+H/4P/i/+H/4f/i/+L/4v/i/+L/5P/h/+T/5f/k/+L/4f/g/+L/4//j/+P/
4//j/+P/4//i/+L/4//j/+D/4P/h/+H/4f/k/+T/4f/i/+P/4P/f/+D/4f/i/+P/4v/i
/+T/5P/i/9//4f/g/+H/4f/h/+L/4//i/9//3v/h/+H/4f/g/+L/4v/i/+T/5P/j/+L/
3f/f/9//3//f/+P/4//j/+P/4//j/+D/3//d/93/3//g/+D/3v/e/97/3v/e/97/3v/h
/+H/4f/h/97/3v/f/9//3//f/9//3//e/93/3f/c/9//3v/f/+H/4v/h/97/3f/f/97/
3v/e/+D/3//f/9//3f/d/93/3P/c/97/3P/c/9z/3v/b/9n/2v/c/93/3//d/9v/3f/e
/93/2//a/9n/3f/d/9z/2//Z/9r/2//b/+D/2f/W/9n/2v/b/9z/2v/a/9r/2v/a/9r/
2v/a/w==
         </WaveFormData>
      </LeadData>
      <LeadData>
         <LeadByteCountTotal>10000</LeadByteCountTotal>
         <LeadTimeOffset>0</LeadTimeOffset>
         <LeadSampleCountTotal>5000</LeadSampleCountTotal>
         <LeadAmplitudeUnitsPerBit>4.88</LeadAmplitudeUnitsPerBit>
         <LeadAmplitudeUnits>¦ÌV</LeadAmplitudeUnits>
         <LeadHighLimit>2147483647</LeadHighLimit>
         <LeadLowLimit>268435456</LeadLowLimit>
         <LeadID>V2</LeadID>
         <LeadOffsetFirstSample>0</LeadOffsetFirstSample>
         <FirstSampleBaseline>0</FirstSampleBaseline>
         <LeadSampleSize>2</LeadSampleSize>
         <LeadOff>FALSE</LeadOff>
         <BaselineSway>FALSE</BaselineSway>
         <ExcessiveACNoise>FALSE</ExcessiveACNoise>
         <MuscleNoise>FALSE</MuscleNoise>
         <LeadDataCRC32>4033330484</LeadDataCRC32>
         <WaveFormData>
7P/s/+v/6//p/+n/6v/q/+z/7P/s/+v/7f/t/+3/7f/s/+z/7f/s/+7/7f/t/+3/7f/t
/+7/7v/v/+//7v/u//H/8f/w//D/7v/t/+z/8f/0//n/AgAOABgAIQAiACcANgBIAFgA
awCHAKsA1gD+ABwBJQEdAQ0B8AC+AIYAUAAaAOz/xf+X/2f/Qf8r/yX/Kv82/0f/Uv9d
/2z/gf+Y/6L/q/+2/8H/zf/V/9b/2f/j/+j/6//u//L/8v/1//b/9f/2//n/+f/5//n/
+f/8//7//f/9//v//v////////8AAAEAAgAEAAIAAAAAAP//AAABAAAAAwAEAAIAAgAC
AAYACAAIAAcACQAKAAoACgAIAAgACgANAA8ADgAOAA4ADQAOAA4ADgARABIAEwATABUA
FQAXABoAGQAYABkAGgAaABoAHQAgAB4AHgAgACIAJgAqACoAKgAsAC8AMQAyADUANQA1
ADYANgA3ADkAOwA8AD0AQABDAEQAQwBCAEEAQwBDAEIAQQA/AEAAQAA+AD4APQA+AD8A
PQA6ADcANgA3ADUANQAzADMAMAAtACwAKAAnACUAIwAiACIAIgAhABsAFwAVABMAEwAQ
AA4ADAALAAoACAAGAAMAAQD///3//P/8//z//P/5//j/+P/3//n/+f/5//j/+P/4//j/
+P/1//X/9f/1//f/9f/3//f/9f/0//T/9P/1//b/9v/2//j/+P/4//j/9v/2//j/9v/2
//b/+P/4//j/+f/5//j/+v/9//v/+//7//z//P/8//n/+f/7//7//f/7//3//f/7//v/
+v/6//3//f/7//v//P/8//z//f/7//r/+v/6//z//f/9//r/9//3//f/9//6//r/+v/4
//z//P/6//r/+P/3//f/+P/3//b/9v/3//n/+P/4//j/9v/2//b/9f/3//f/9//4//f/
9v/1//P/8//z//T/9P/z//P/8v/y//T/9//0//T/9v/1//X/9f/0//L/8f/w//D/8P/y
/+//8f/x//H/8f/z//X/8v/w//L/8//z//T/8v/w//D/8v/w/+//7//v/+//8v/w/+//
8f/y//L/8v/0//P/9P/z//L/8f/w//D/8P/w//D/8f/y//P/9P/2//b/9v/2//n/+v/7
//z/+f/4//f/9v/4//j/+P/4//X/9P/z//L/8f/w/+//7v/u/+7/7v/u/+v/6v/p/+j/
6v/q/+r/6f/n/+f/6P/q/+v/7P/u/+//7//v/+//7f/u/+3/6//q/+3/7f/r/+r/6P/o
/+j/6P/p/+v/7P/t/+//7f/t/+3/7v/t/+z/6//r/+z/7f/u/+7/7v/t/+3/7P/u/+7/
7v/v/+//7//v/+7/7v/u/+7/8P/v/+//7//x//H/8f/y//L/8v/y//H/7//v/+//7//u
/+7/7//v//D/8P/x//H/8v/y//L/8//0//X/+P8BAAwAFgAgACUAKAAvADoASABWAGcA
gwCnAMgA5AD2APUA7QDjAMgAnAB0AEwAIAAAAOX/u/+F/13/Tf9J/0r/Uv9f/2b/bf98
/5H/ov+u/7v/xv/N/9P/2f/c/9//5f/u//H/8P/y//L/9f/2//X/9v/5//n/+f/5//n/
/P/+//3//f/7//3//f/8//v//P/9//7/AAD///7//////wEAAQD//wEAAgAAAAAAAAAC
AAQABAADAAQABgAHAAgABwAGAAcACQALAAoACgAKAAsADAAMAAwADQAOAA8ADwAPAA8A
EQAUABIAEgAUABYAFAAUABcAGgAaABoAHAAeACAAJAAkACQAJgApACsALAAvAC8ALwAw
ADEAMwA2ADkANwA3ADkAOwA/AD8APwA/AD8APwA+AD0AOwA8ADwAOgA6ADkAOgA7ADoA
OAA2ADYAMwAxADEALwAvACwAKQAoACUAIwAgAB0AHAAcABwAGwAWABMAEgARAA8ADAAK
AAgABwAGAAQAAgD///3/+//5//r/+v/6//r/+f/4//j/9//1//X/9f/0//X/9v/3//j/
9v/1//T/8//0//P/9v/3//f/9v/2//b/9f/2//b/9v/2//b/9v/2//b/9v/4//b/+P/4
//r/+v/5//n/+P/2//j/+//5//n/+f/6//r/+v/4//f/+P/6//j/9//6//v/+f/5//j/
+P/3//f/9f/1//f/+P/5//v/+v/4//f/9v/4//n/+f/2//f/9//3//f/9//2//X/8v/1
//b/9f/2//P/8//0//b/9f/0//T/9f/1//T/9P/0//T/9P/0//P/8//z//P/9P/z//L/
8f/v//H/8f/y//L/8f/x//D/8P/w//P/8P/w//L/8f/x//H/8f/w//D/8P/w//D/8v/v
/+//7//v/+//7//x/+7/7P/u/+//7//w/+7/7P/s/+7/7v/t/+3/7f/t//D/7v/t/+v/
7P/s/+z/7v/x//L/7//u/+3/7P/u/+7/7v/u/+7/7v/u/+7/7v/u/+7/7v/v//D/8f/y
//P/9P/1//b/+P/4//j/+P/2//b/9v/2//X/9P/z//L/8P/w//D/8P/u/+z/6v/o/+b/
5v/m/+b/5v/m/+b/5v/j/+P/4//k/+j/6P/o/+n/5//p/+n/6f/p/+v/6//q/+r/6//r
/+n/5v/m/+b/5v/o/+j/6f/p/+f/6f/n/+f/5//p/+n/6f/q/+r/6//s/+n/6P/n/+X/
5v/o/+v/7P/r/+n/6P/n/+n/6v/q/+r/7P/s/+v/6//q/+n/6P/n/+n/7P/t/+7/7f/t
/+3/7f/r/+z/7P/t/+7/7v/v//H/8P/u/+3/7P/x/+z/7f/0//v/AgAIABIAHQAkACkA
OABMAFgAaQCDAKUAygDyABABGQERAQMB5ACwAHgAQAAKAOL/wf+V/2X/Qf8v/yn/LP82
/0X/VP9f/27/g/+a/6T/rf+4/73/w//N/9T/2f/j/+r/7f/u/+//7v/w//D/8v/0//j/
+f/3//f/9//6//r/+f/5//f//P/9//3//f/7//v/+//8//z//P/+//////////3///8C
AAAAAAAAAAQABgAGAAUAAwAEAAQABAAGAAYACAALAAsACgAKAAoACQAKAAoACgAPABAA
EQARABEAEQATABYAGAAYABoAHAAYABgAGwAeAB4AHgAgACIAJQAqACsALAAqAC0ALwAw
ADQANQA2ADgAOgA7AD0APwA9AD0APwBBAEQARQBGAEcARwBHAEYARQBHAEgASABGAEMA
QQBBAEEAQgBAAD4APgA/AD0APQA7ADkANAAvACwALAArACkAJwAlACQAIwAhABoAFwAW
ABUAFQASABAADgAJAAgABgAEAAAA///+//3//P/8//z//P/5//j/+P/3//f/9//3//b/
9P/0//T/9P/1//X/9f/1//P/8f/z//P/8//y//L/8v/z//T/9P/0//L/8v/y//L/8//0
//f/9v/0//T/9v/2//b/9//3//b/9//7//r/+//6//r/+f/4//f/9//5//z/+f/3//n/
+f/5//n/+P/4//v/+//5//n/+P/4//j/+f/3//b/9v/2//j/+f/5//b/9f/1//X/9f/3
//j/+f/4//n/+P/1//T/8//z//T/9v/z//L/8v/z//P/8v/y//L/8v/y//L/8f/v/+//
7//w//H/8v/z//P/8f/x//L/8v/x//H/8P/w//D/8//w//D/7v/t/+3/7f/v/+7/7v/u
/+7/7v/w/+3/7f/t/+3/7f/x//P/8P/u/+z/7f/t/+7/7v/s/+z/7v/w/+//7//v/+7/
8P/t/+v/7f/u/+7/7v/s/+n/6v/r/+z/7f/u/+7/7v/u/+7/7P/s/+z/7P/u//D/8v/0
//T/9P/0//T/9f/2//f/+P/4//j/+P/4//X/9P/z//L/8v/y//L/8v/w/+7/7P/q/+j/
6P/o/+j/5v/m/+b/5v/j/+P/4//k/+j/6P/o/+n/5//p/+n/6f/n/+n/6f/o/+n/6//s
/+v/6f/o/+f/5v/m/+b/5//n/+X/5//l/+X/5v/p/+r/6//r/+r/6v/q/+j/6P/o/+f/
6P/q/+3/7v/s/+n/5//l/+b/6P/p/+r/7P/s/+v/6//r/+v/6//r/+r/7P/s/+z/6//r
/+v/6//p/+r/6v/r/+3/7P/s/+3/6//q/+r/6v/t//L/8f/u/+///P8MABQAGQAgACcA
NABEAFQAZQB7AJ0AxgDqAAwBIQElARcB+ADEAIwAWAAeAOz/w/+Z/2n/Pf8n/yP/Iv8m
/zf/SP9T/2T/ef+M/5r/pf+s/7f/wf/J/8z/0//d/+j/6//o/+z/7P/v//D/8f/y//X/
9f/0//P/8v/0//X/9f/2//X/+P/5//n/+f/5//n/+f/6//z//P/+/////f/9//v//f8A
AP7//v/+/wIABAAEAAMAAQACAAIAAgACAAIABAAHAAkACAAIAAgABwAIAAgACAANAA4A
DwAPAA8ADwARABQAFAAUABYAGAAYABgAGwAeABwAHAAeACAAJAAoACgAKAAmACkAKwAs
ADIAMwA0ADYANgA3ADkAOwA7ADsAPQA/AEIAQwBEAEUARABDAEEAPwBAAEIAQwBCAD8A
PQA9AD0APgA8ADoAOgA5ADcANwA1ADMAMAAtACwALAArACkAJwAjACIAIQAfABgAFQAU
ABMAEwAQAA4ADAAIAAYAAwAAAP///////////P/6//j/9v/z//L/8v/x//L/8//0//T/
8//y//H/8P/x//H/8f/x//H/7//x//H/7//u/+7/7v/w//L/8//0//L/8v/y//L/8P/w
//L/8P/y//L/9P/0//L/8//z//L/8v/1//P/8//1//b/9v/2//X/9f/3//r/9//1//f/
9//1//X/9P/0//b/9//2//f/9v/2//b/9//3//b/9v/2//b/9//3//T/8//z//P/8//0
//T/9P/y//L/8v/w//D/7//v//D/8v/x//D/8P/x//H/8P/w//D/8P/w//D/7//t/+3/
7f/u//D/8P/w/+//7f/t/+7/7v/r/+v/6v/q/+z/7//s/+z/7P/r/+v/6//r/+r/6v/q
/+z/7P/u/+v/6//r/+v/6//t/+//7P/q/+r/6//r/+z/7P/q/+r/7P/u/+3/7f/t/+z/
7v/r/+n/6v/s/+3/7v/q/+f/6v/q/+r/6v/q/+r/6v/q/+r/7P/s/+z/7P/u/+7/7v/u
/+//8P/x//L/9f/2//f/+P/4//j/+P/4//f/9v/1//T/8v/y//L/8v/u/+z/6v/o/+j/
6P/o/+j/5v/m/+b/5v/l/+T/4v/h/+L/5P/n/+j/5//n/+b/5//n/+f/5f/n/+r/6v/r
/+3/6v/n/+X/5P/m/+b/5v/m/+X/5f/l/+f/5//n/+f/6f/r/+v/6//q/+j/6P/o/+j/
6P/n/+f/6P/q/+r/6v/p/+n/6f/p/+r/6v/q/+r/6v/p/+n/6f/p/+v/6//s/+7/7P/s
/+v/6//r/+v/6//s/+z/7f/t/+z/7v/v/+//7v/u//L/8//0//X/9P/7/wYADAAUAB0A
JgAzAEAASABWAG0AhwClAMwA8AAMAR8BGwENAe4AvACGAFQAIgD4/9f/r/97/0n/M/8x
/zb/PP9H/1L/Yf9y/4X/mP+m/6v/tv/D/8n/0f/Y/93/5f/q/+3/8P/x//D/8v/y//X/
9v/5//n/9//3//f/+v/7//v//P/7//z//f/9//3//f/9//3//v8AAAAAAgADAAIAAQD+
////BQAEAAUABgAFAAYABQADAAMABAAEAAQABwAIAAsADwAOAAwACwAKAAsADAAMAAwA
DQAOAA8ADwANAA0ADwASABMAFAAXABoAFgAWABkAHAAaABoAHAAeACAAJAAkACQAJAAn
ACkAKgAwADEAMgA0ADQANQA3ADkANwA3ADkAOwA9AD0APQA9AD8APwA+AD0APQA+AD4A
PAA7ADkAOQA5ADgANgA0ADQANQAzADMAMQAvACwAKQAoACYAJQAjACEAHwAeAB0AGwAW
ABMAEgARABEADgAMAAoABwAGAAQAAgABAAEAAQABAP3//P/7//r/+//6//r/+f/3//f/
9//2//T/9P/0//T/9P/1//b/9//2//P/9P/z//T/9P/1//b/9v/2//X/9P/2//b/9v/2
//j/+P/6//j/9f/0//X/9P/3//n/+v/6//n/+//4//f/+f/6//r/+v/5//n/+//+//v/
+f/7//v/+//7//r/+v/9//3/+//7//v/+v/5//n/+//6//r/+v/4//n/+f/2//b/9//4
//n/+f/4//f/9P/0//T/8v/y//T/9f/3//r/9f/0//T/9f/1//T/9P/0//T/9P/0//P/
9f/1//X/9v/2//b/9v/1//T/8//z//L/8f/x//D/8P/y//X/8v/y//D/7//v/+//8v/y
//P/9P/z//L/8//v//H/8f/x//H/8v/z/+//7P/s/+3/7f/u//H/8P/x//T/8//x//D/
7//x//T/8v/x//D/8P/v/+7/8P/t/+z/7f/u/+//8P/w//D/8P/w//L/8v/y//L/9P/2
//j/+v/5//j/9//2//j/+P/4//j/9//2//X/9P/x//D/7//u/+z/7P/s/+z/6//q/+n/
6P/o/+j/6P/n/+b/5f/l/+b/5v/m/+f/5//r/+v/6//p/+n/6f/o/+j/6//r/+n/6P/o
/+j/6P/o/+j/6f/p/+n/7f/r/+v/6//s/+v/6v/p/+n/6v/r/+z/6v/q/+n/6f/q/+z/
7P/s/+v/6//r/+v/6v/q/+r/6v/r/+v/7P/t/+v/6//r/+z/7v/u/+7/7f/t/+3/7f/t
//D/8P/x//H/8P/w//H/8f/u/+7/7v/v//D/7//0////CgAOABAAGwAmACsAMgBAAE4A
YwB/AJkAtADUAO4A9wDvAOcA1ACuAIIAWgAwAAwA7//J/5f/af9T/0//Tv9Q/1f/YP9r
/3j/h/+a/6j/tf/C/8v/z//R/9j/3//n/+r/7f/0//P/8v/0//T/9P/0//b/9f/2//f/
+P/8//v/+f/4//X/+v/7//v/+//7//v/+//8//z//P/+////AQABAP//AQACAAAAAAAA
AAAAAgACAAEAAwAEAAQABAACAAIABAAHAAcABgAGAAYABQAGAAYABgAJAAoACwALAAsA
CwANABAADgAOABAAEgARABIAFgAaABkAGAAZABoAHAAgACAAIAAgACMAJQAmACoAKwAs
AC4AMAAxADMANQA1ADUANwA5ADoAOQA4ADcAOwA7ADoAOQA3ADgAOAA2ADYANQA2ADcA
NgA0ADIAMgAvAC0ALQArACsAKAAlACQAIgAhAB8AHQAdABwAGwAZABQAEQAQAA8ACwAI
AAYABAADAAIAAAD+//7//f/8//v/+f/4//f/9v/z//L/8v/x//L/8//0//T/8v/y//L/
8v/z//P/8//z//P/8f/z//P/8//y//L/8v/y//L/8f/w//L/8v/y//L/8v/y//T/8v/0
//T/9v/2//X/9f/0//L/9P/3//X/9f/z//T/9P/0//X/9f/3//r/+f/3//n/+f/4//f/
9f/0//X/9f/z//P/9P/0//T/9f/1//T/9P/0//b/9//3//T/8f/x//H/8f/0//T/9P/y
//T/9P/y//L/8f/x//L/9P/z//L/8v/z//L/8P/v/+7/8P/w//D/7//t/+3/7f/u//H/
8v/z//P/9v/3//n/+v/7//v/+v/6//r//f/6//r/+f/3//b/9f/0//L/8f/w/+7/7v/w
/+3/6v/p/+j/5//l/+H/4v/o/+r/6P/m/+T/4v/i/+P/5P/m/+j/6P/o/+n/5//p/+n/
6f/p/+v/6//q/+f/5//m/+P/5f/m/+f/6P/q/+r/6//r/+r/6//o/+f/5f/n/+f/5//n
/+b/5v/m/+j/6P/o/+f/5//o/+r/6v/q/+n/6f/p/+n/6v/q/+r/6v/q/+n/6f/p/+n/
6f/p/+z/7v/u/+7/7P/r/+r/6f/q/+z/7f/v/+7/7P/r/+v/7f/s/+z/7P/r/+z/7//w
//P//P8IABAAFwAgACsAOABCAEwAXQB7AJkAvADgAAIBFQEVAQsB8gDGAJAAWgAiAPT/
z/+r/33/T/8r/yP/LP80/z//TP9Z/2j/e/+Q/5z/pf+w/7v/wf/L/9T/2//j/+b/4f/i
/+b/6P/t//D/8//0//f/9//2//X/9P/2//j/9//3//X/+P/5//n/+f/5//n/+f/6//z/
/P/+/////f/9//v//f8AAP7//v/+/wAAAgACAAEAAQACAAIAAgACAAIABAAHAAcABgAG
AAYABwAIAAgACAALAAwADQANAA0ADQAPABIAEgASABQAFgAUABQAFwAaABsAHAAfACIA
IwAmACUAJAAlACkALAAuADIAMwA0ADYANgA3ADkAOwA9AD0APwBBAEEAQQBBAEEAQwBD
AEIAQQBBAEIAQgBAAD0AOwA7ADsAOwA6ADkAOgA3ADUANQAzADEALgArACoAKgApACcA
JQAgAB4AHAAZABUAEwATABMAEQAOAAwACgAFAAQAAgAAAAAA///+//3/+//6//n/+P/3
//b/9v/1//X/9f/1//T/9P/0//T/9P/z//P/8//z//H/7//x//H/8//y//L/8v/x//L/
8v/y//L/8v/y//L/9f/2//n/+P/1//T/9f/0//X/9//4//j/9v/5//f/9//3//j/+P/4
//n/+f/7//7/+v/3//j/9//5//n/+P/4//n/+f/3//f/+v/6//r/+//6//j/9//2//j/
+f/5//b/9f/1//X/9f/2//b/9v/0//b/9v/0//T/9f/1//b/+P/z//L/8v/z//X/9P/0
//T/8//y//H/7//w//H/8v/0//L/8v/y//H/8P/v/+//7v/u/+//7//w/+7/8f/u/+7/
8P/v/+//7//x//D/8P/w/+//7v/v/+v/7P/t/+7/7//v//H/7v/s/+z/7f/t/+7/7//u
/+//8v/x/+//7v/t/+//8v/w/+//7f/u/+7/7v/y/+//7P/t/+7/7//w/+7/7v/u/+7/
7v/u/+7/7v/w//D/8P/w/+7/7v/u/+7/7v/u/+7/7v/u/+7/7v/u/+z/7P/s/+z/7f/u
/+//8P/u/+7/7v/u/+7/7v/u/+7/7P/s/+z/7P/u/+7/7v/u/+z/7P/s/+z/7P/s/+z/
7P/t/+7/7//w//H/8v/z//T/9f/2//f/+P/6//r/+v/6//n/+P/3//b/9P/0//T/9P/y
//D/7v/s/+r/6v/q/+r/6P/o/+j/6P/m/+X/5P/k/+b/5v/m/+f/5//p/+n/6f/n/+n/
6f/o/+r/6//r/+n/5v/m/+b/5v/o/+j/6f/p/+j/6f/m/+X/5v/p/+r/6//q/+j/5//m
/+j/6P/o/+f/5//o/+r/6v/o/+f/5//n/+j/6v/r/+z/6v/q/+n/6f/n/+f/5//n/+r/
7P/s/+z/6f/p/+n/6f/q/+z/7f/v/+3/7P/s/+3/7P/q/+n/6P/v//D/7f/q//H/AgAM
AA4AFQAeACUAMABGAFoAaQB9AJ8A0AD6ABwBJQEbAQsB7AC0AHYAPgAIANb/r/+F/1f/
M/8h/x3/HP8o/zv/Sv9V/2b/e/+O/57/qf+s/7P/wf/L/9D/2f/j/+b/5//q/+r/6v/t
/+7/8f/y//X/9f/z//P/8//2//b/9f/1//P/9//5//r/+//6//n/+P/4//n/+v/9////
/f/9//v//f8AAP7//v/+/wIABAAEAAMAAgACAAEAAAABAAIABQAJAAcABgAGAAYACQAK
AAoACgAOABAAEgATABAADwAQABIAEwAUABcAGgAYABgAGwAeABwAHAAeACAAJAAoACgA
KAAoACsALQAuADAAMQAyADQANgA3ADkAOwA9AD0APwBBAEUARQBFAEUARQBFAEQAQwBE
AEYARwBGAEIAPwA+AD0APwA+AD0APgA8ADkAOAA1ADcANAAxADAALgAtACsAKQAnACYA
JQAjACAAHQAcABsAGQAWABQAEgANAAwACgAIAAgABwAGAAUAAAD+//z/+v/6//r/+//7
//n/+f/5//j/9//2//X/9P/2//f/+P/5//j/9f/2//X/9f/0//T/9P/3//j/+P/4//b/
9v/2//b/9//4//v/+v/4//j/+v/6//j/+f/5//j/+P/7//n/+f/6//z//f/+//v/+//9
/wAA+//5//v/+//8//3//f/+///////9//3//f/8//v/+//+//7///8AAP/////+//r/
+f/5//n/+f/8//z//P/6//z//P/6//r/9//3//j/+v/5//j/+P/5//n/+P/4//j/+P/4
//j/9//1//X/9f/2//b/9v/2//X/8//z//T/9P/0//X/9f/2//b/+f/2//b/9P/z//P/
8//1//T/9P/0//L/8v/0//H/8//z//P/8//1//f/9P/y//L/8//z//T/9P/y//L/9P/y
//H/8f/x//H/9P/y//H/8//0//T/9P/q/+3/8v/y//L/8v/y//L/8v/y//L/8P/w//D/
8P/x//L/8//0//L/8v/y//L/8//0//X/9v/4//j/+P/4//n/+v/7//z//P/8//z//P/7
//r/+f/4//b/9v/2//b/9P/y//D/7v/t/+z/6//q/+z/7P/s/+z/6v/p/+j/6P/q/+r/
6v/r/+3/7//v/+//6//t/+3/7P/s/+3/7f/r/+j/6P/o/+j/6v/q/+v/6//p/+v/6f/p
/+n/6//r/+v/7P/s/+3/7v/u/+7/7v/t/+v/7P/u/+7/7v/t/+3/7f/r/+z/7P/s/+7/
7v/t/+3/7f/t/+3/7f/w//L/8v/y/+//7//v/+//7f/u/+7/7//w//D/8f/z//H/8P/w
//D/6//w//v/AAD9/wIADAAaACMAKgAvADgAQgBQAGcAgwCfALwA3AD4AAMBAwH1ANoA
sACIAFwAKgAEAOn/wf+R/2v/U/9F/z7/RP9X/2D/Zf90/4f/mP+q/7v/xv/H/8n/0//c
/9//4//q/+//8P/w//D/8//0//P/9P/3//f/+f/5//n//P/6//n/+f/3//v//f/+////
/v/9//z//P/8//z//v///wEAAQD//wEAAwAAAP///v8BAAQABQAFAAQABAADAAIAAgAC
AAQABwAHAAYABgAGAAcACAAIAAgACwAMAA0ADQANAA0ADwASABAAEAASABQAEgASABUA
GAAWABYAGAAaAB4AIgAiACIAIAAjACUAJgAoACkAKgAsAC0ALwAyADUAMwAzADUANwA5
ADkAOQA5ADsAOwA6ADkAOwA8ADwAOgA5ADcANwA3ADgANgA0ADQAMgAvAC4AKwAtACoA
JwAmACYAJQAjACEAHwAeAB0AGwAVABEADwANAA4ADAALAAoABgAEAAEA/v/+//3//P/7
//v/+v/5//j/9//2//b/9f/3//f/9//2//X/9P/z//L/8f/x//H/8f/z//H/8//z//H/
8P/w//D/8//0//T/9P/0//T/9P/0//L/8v/0//L/9P/0//b/9v/0//X/9f/0//X/+f/4
//n/+P/4//f/9v/1//X/9//6//n/9//5//n/+f/5//j/+P/3//f/9f/1//T/9P/0//X/
9//2//b/9v/2//f/9//0//P/8//z//P/9v/2//b/9P/2//b/9P/0//H/8f/y//T/8f/w
//D/8f/x//D/8P/w//L/8v/y//H/8P/v/+7/7v/u/+7/7v/t/+7/7//x//L/8P/v/+3/
7P/s/+//7P/s/+z/6//r/+v/7P/s/+3/7v/s/+z/7v/r/+n/6f/p/+n/7f/v/+z/6v/q
/+v/6//s/+z/6v/q/+z/7P/r/+v/6//p/+z/6v/p/+v/7P/s/+z/5P/n/+7/6//q/+n/
6P/q/+z/7v/w//D/8P/w//D/8f/y//P/9P/z//L/8f/w//D/8P/w//D/7f/s/+v/6v/n
/+b/5f/k/+T/5P/k/+T/4//i/+H/4P/f/93/3P/b/97/4P/g/+D/3//f/+H/4f/i/+H/
5P/l/+L/4v/j/+P/3//e/97/3v/g/+D/4P/h/+H/4f/j/+H/4f/h/+P/4//h/+H/4P/g
/97/3v/e/97/3v/f/+H/5P/i/+L/4f/h/+H/4f/i/+L/4P/g/+D/3//g/+H/4v/j/+H/
4v/k/+T/5P/j/+P/4//l/+X/5v/m/+T/4//h/+D/4//j/+L/4v/m/+f/5v/j/+j/9f/+
/wYADAATABgAIwA0AEIATABdAH8AowDEAOQA+gD9APMA6QDGAJAAXAAyAAQA3v+5/4v/
W/83/yf/Jf8o/zL/Qf9O/13/bv99/4r/mv+p/7L/t/+7/8H/zP/V/9f/1v/b/+L/4//i
/+T/5P/l/+b/6f/p/+n/6f/p/+z/7P/r/+v/6f/s/+3/7f/t/+3/7f/t/+7/8P/w//L/
8//w/+//7P/t//H/8P/x//L/8v/0//T/8//z//T/9P/0//b/9v/4//v/+//6//r/+v/9
//7//v/+/wAAAAAAAP///f/9////AgAEAAQABgAIAAgACAALAA4AEAAQABIAFAAVABgA
FwAWABYAGQAbABwAIgAjACQAJgAoACkAKwAtAC0ALQAvADEAMwAzADMAMwAzADMAMgAx
ADMANAA0ADIAMQAvAC8ALwAuACwAKgAqACkAJwAnACUAJQAiAB8AHgAaABkAFwAVABMA
EgARAA8ADAAJAAgABwAEAAAA/f/6//n/+P/2//T/8v/x//D/7//s/+r/6P/m/+b/5v/n
/+f/5v/l/+T/4v/g/+D/4P/g/+H/4f/h/+H/4f/f/+H/4f/f/97/3v/e/+H/4v/i/+L/
4v/i/+L/4v/i/+L/5P/i/+L/4v/k/+T/5v/n/+f/5v/l/+f/5P/j/+X/5v/m/+b/5f/l
/+f/6v/m/+P/5P/j/+b/5//n/+j/6P/n/+T/4//k/+T/5P/l/+f/5v/m/+b/5P/l/+X/
4v/h/+H/4f/h/+T/5P/k/+L/5P/k/+L/4v/f/9//4P/i/+H/4P/g/+H/3//e/97/3v/e
/97/3v/d/93/3f/d/97/3v/e/97/3f/a/9n/2f/Y/9r/2//b/9z/3P/f/9z/3P/a/9n/
2f/Z/9r/2v/b/9z/2v/a/9z/2f/Z/9n/2f/Z/9n/2//Y/9b/1//Z/9r/3P/a/9j/2P/a
/9j/1//X/9f/2f/c/9r/2f/X/9j/2P/Y/9z/1//U/9X/1v/X/9j/1v/W/9b/1v/W/9b/
1v/W/w==
         </WaveFormData>
      </LeadData>
      <LeadData>
         <LeadByteCountTotal>10000</LeadByteCountTotal>
         <LeadTimeOffset>0</LeadTimeOffset>
         <LeadSampleCountTotal>5000</LeadSampleCountTotal>
         <LeadAmplitudeUnitsPerBit>4.88</LeadAmplitudeUnitsPerBit>
         <LeadAmplitudeUnits>¦ÌV</LeadAmplitudeUnits>
         <LeadHighLimit>2147483647</LeadHighLimit>
         <LeadLowLimit>268435456</LeadLowLimit>
         <LeadID>V3</LeadID>
         <LeadOffsetFirstSample>0</LeadOffsetFirstSample>
         <FirstSampleBaseline>0</FirstSampleBaseline>
         <LeadSampleSize>2</LeadSampleSize>
         <LeadOff>FALSE</LeadOff>
         <BaselineSway>FALSE</BaselineSway>
         <ExcessiveACNoise>FALSE</ExcessiveACNoise>
         <MuscleNoise>FALSE</MuscleNoise>
         <LeadDataCRC32>2777781991</LeadDataCRC32>
         <WaveFormData>
5f/j/+H/5P/i/+H/4P/f/+L/4//i/+P/4v/i/+L/4//h/+L/4//j/+P/4//k/+T/4v/j
/+P/4//l/+X/5f/l/+b/5v/l/+X/5P/l/+f/6P/v//f/BAAXAC4ARABWAG8AkgC2ANsA
AgErAVABbwF7AXMBUgEYAdUAigA1ANj/if9J/xv///7o/tH+wf69/sf+2f7w/gb/Gv8q
/0H/Xf92/4f/lf+j/7D/u//B/8f/0P/a/97/4v/n/+v/7f/v//L/8f/z//T/8//1//X/
9//5//n/+f/5//r/+//9//3//P/9//7/AAABAP//AAAAAP//AAABAAIABQAFAAQAAwAD
AAYABwAHAAgACgALAAsADAANAA4AEAAQABIAEgAUABUAFQAVABQAEwAYABkAHAAcAB4A
HgAhACIAIgAjACYAJgAoACoALQAvAC4ALwAwADIANwA4ADkAOgA+AEEARQBHAEgASgBN
AE4ATwBPAFEAVABVAFcAWABaAF0AXQBdAF0AXABcAFoAWgBaAFsAWwBZAFkAVwBWAFUA
VABSAE8ATQBMAEsASgBIAEMAQgA+AD4APgA6ADkAOAA3ADUAMgAtACkAJgAkACEAIQAc
ABoAFwASAA4ADAALAAkABgAFAAUAAwADAAIAAgD+//z/+v/5//r/+//6//v/+f/4//f/
9v/2//T/9v/2//X/9v/4//r/+f/2//f/9v/4//n/+f/6//n/+f/5//n/+f/6//3/+//8
//z//f/9//v//f/9//3//v8AAAEAAgAAAAAAAAAAAAAAAAADAAMAAQD//wIAAgD/////
AAAAAAIAAQAAAAAAAAAAAAAA/////////////wAAAAD+//z/+//6//n/+P/6//v/+f/6
//v/+//6//j/9v/3//f/9//2//b/9//3//f/9v/2//b/9v/2//b/9v/0//T/9P/1//X/
9f/1//X/8v/0//T/9P/x//H/8f/x//L/9f/z//L/8v/y//L/8v/y//L/8f/x//D/8P/w
/+//7//x//H/8f/z//L/8f/v//L/8v/x//H/7//v//D/8P/v/+//7//v/+3/7f/t/+3/
7v/v//D/8P/y//L/8v/w//D/8P/w//D/8P/w//D/8v/y//L/8v/z//T/9f/2//n/+v/7
//z/+//6//n/+P/6//r/+v/6//f/9v/1//T/8v/y//L/8v/y//L/8v/y/+//7v/t/+z/
7v/u/+7/7f/q/+v/6v/q/+3/7//w//H/7//w//D/8P/v/+7/7P/p/+r/6v/r/+z/6P/n
/+b/5P/m/+n/6//t/+v/6v/q/+v/6f/p/+n/6f/r/+r/6v/q/+f/5//o/+j/6f/r/+z/
6//n/+r/6//r/+v/6//r/+v/6//r/+z/7P/r/+v/6v/q/+z/7f/s/+3/7f/s/+v/6//r
/+v/6//r/+3/7f/u/+7/7f/t/+7/7//z//T/+/8LACAANQBGAFgAbACHAKYAyADpAAgB
KQFEAVMBTwE1AQQByACNAEYA9/+0/3v/S/8t/x//Bv/n/tf+2/7n/vf+CP8a/yr/PP9T
/2//hv+Z/6n/t/++/8X/zf/T/9j/4P/q/+7/7//v//H/8//2//T/9//5//n/+//7//3/
///9//3//f/+////AQABAAAAAAAAAAEAAQAAAAIAAwADAAUABQAFAAcABgAGAAYABwAL
AAsACgAKAAwADQANAA4ADgAOAA8ADgAPABAAEwAVABYAFwAXABcAGgAbAB4AHgAeAB4A
IQAiACIAIwAmACYAKAAqAC0ALwAuAC8AMAAyADYAOAA6ADwAPgBBAEUARwBGAEgASwBM
AFEAUQBTAFYAVQBXAFgAWgBcAF0AXgBfAF4AXgBcAFwAWwBbAFoAVwBXAFUAVABTAFEA
UABOAE0ATABLAEoASABDAEIAPgA+ADsANgA0ADIAMAAvAC0AKQAkACIAIQAfAB8AGgAY
ABUAEgAOAAwACwAHAAQAAwADAAIAAQD///7//f/8//v/+//7//v/+f/5//j/+P/4//j/
9v/0//b/9v/1//b/+P/6//j/9v/4//j/+//7//r/+v/5//n/+f/5//n/+v/9//v//P/8
//3//f/8//3//P/7//3//v/+//7//v/+//7//v/8//z///////7//f8BAAIAAAD/////
/v/+//3//P/8//3//v///////f/9//3//f/+//7//P/6//j/+P/4//j/+//7//j/+P/5
//n/+P/2//T/9f/1//X/8//0//b/9//2//T/8//y//P/9P/1//b/9P/0//T/9f/0//P/
8v/x/+//8v/z//T/8P/v/+7/7f/u//H/7//u/+7/7v/u/+7/8P/w/+//7//w//D/8P/v
/+z/7f/s/+v/7P/s/+z/6//u/+7/7f/t/+v/6//s/+z/7f/t/+3/7f/r/+v/6//r/+3/
7f/t/+z/7P/u/+7/7f/s/+v/6v/r/+z/7f/u/+3/7P/r/+r/6//s/+3/7v/v//D/8f/y
//T/9P/0//T/9v/2//b/9v/0//T/9P/0//b/9v/2//b/8//y//H/8P/v/+7/7f/s/+r/
6v/q/+r/6P/o/+j/6P/l/+X/5//n/+r/6v/r/+v/6f/p/+r/6v/s/+z/7P/r/+f/5//m
/+b/5v/l/+X/5f/m/+b/5//n/+X/5f/k/+T/5//n/+f/5//l/+X/5P/k/+T/4//j/+T/
5v/m/+f/5//j/+H/5P/l/+f/5//n/+f/5//l/+X/5v/k/+T/5f/l/+b/5//n/+X/5//o
/+j/6P/n/+f/5//n/+j/6f/q/+z/6//p/+j/6P/r/+n/6P/v//n/BgAZADIASgBgAHcA
mgDAAOMABAErAVABaQF3AXEBSgEOAckAfAAhAMT/d/87/xP/+/7m/tH+w/6//sn+2f7w
/gb/Hv8y/0f/Yf96/4n/k/+h/6z/tf/B/8n/0P/a/+L/5P/l/+f/6f/r/+7/8P/z//X/
9f/z//P/9f/3//f/9//3//j/+f/7//v/+v/6//r/+//7//7/AAABAAEAAAD///7///8B
AAIAAwAFAAUABQAEAAQABgAHAAcACAALAAwADgAOAAwADAAOAA8AEAARABEAEQAUABUA
GAAYABoAGgAdAB4AIgAjACYAJgAlACYAKAApACsALQAvADIANwA4ADkAOgA6AD0AQQBD
AEYASABLAEwATgBNAE4AUABRAFMAVABWAFkAWQBZAFkAWgBaAFgAWABYAFkAWQBXAFUA
UwBSAFEATwBOAEwASwBJAEkASQBIAEQAQgA9ADwAPAA4ADcANgAxAC8ALAAnACYAJAAj
ACEAHQAYABYAEwASAA4ADAALAAcABAADAAMAAAD///3//P/7//r/+f/5//f/9//1//X/
9P/0//T/9P/0//L/9P/0//L/8v/z//T/9P/y//T/9P/3//f/9v/2//b/9f/0//P/9P/2
//r/+f/3//b/9v/1//b/+f/6//v/+//8//z//P/8//z//P/8//r/+v/9//3/+//5//z/
/P/9//3//v/+//z/+//6//r//P/8//z/+//5//n/+f/5//j/+P/2//T/9f/2//f/+P/5
//n/9v/2//f/9//2//T/9P/1//X/9f/w//D/8f/x/+//7v/u/+7/7//w//H/8v/u/+7/
7v/v/+//7//v/+//7P/u/+7/7v/v/+//7//v/+3/7//s/+r/7P/s/+z/7P/s/+z/6//r
/+r/6v/q/+n/6//t/+3/7f/t/+z/6//p/+r/6v/p/+n/6//r/+z/7P/p/+n/6f/p/+n/
6f/p/+n/6f/p/+n/6P/k/+b/6v/q/+r/6v/q/+j/6P/o/+j/6v/q/+r/6v/r/+z/7f/u
//D/8P/w//D/8f/y//P/9P/0//T/9P/0//T/9P/0//T/8v/y//L/8v/w/+7/7P/q/+r/
6v/q/+r/5//m/+X/5P/j/+P/5f/l/+j/6P/p/+n/5//n/+j/6P/o/+j/6P/n/+f/5//m
/+b/5P/j/+P/4//g/+D/4f/h/+H/4f/g/+D/4v/j/+T/5f/j/+P/4v/i/+L/4f/h/+L/
5P/k/+X/5f/i/9//4f/h/+H/4f/h/+H/4//h/+H/4v/i/+L/4//j/+L/4//j/+H/4//k
/+T/5P/l/+X/5f/l/+X/5f/l/+b/5v/l/+X/5v/r/+3/6P/l/+3/AAAVACYAOgBSAG0A
jACwANUA+gAhAUoBawF3AXkBZgE0Ae0AnABDAOr/lf9N/xn/+f7k/s3+vf65/r/+yf7c
/vj+Ev8i/zf/U/9q/33/i/+X/6T/sf+7/7//yP/U/9z/3v/d/+D/4//m/+r/7P/v//H/
8f/v/+//8f/z//P/8//z//T/9//5//n/+P/4//j/+f/5//r//P/9//3//f/9//3///8A
AAAAAAABAAMAAwACAAIABAAFAAUABgAJAAoADAAMAAoACgAMAA0AEAARABEAEQATABMA
FQAUABYAFgAZABoAHAAdACAAIAAgACIAJQAnACcAKQArAC4AMwA0ADUANgA2ADkAPQA/
AEIARABHAEgASgBJAEoATABNAE8AUABSAFUAVQBVAFUAVABUAFIAUgBTAFUAVgBVAFIA
TwBNAEsATQBMAEoASQBGAEUARABCAD8APgA6ADoAOQA2ADYANgAyAC8AKwAlACIAIAAf
AB0AGwAWABQAEQAOAAoACAAHAAUAAgABAAEA/f/7//j/9v/3//b/9f/1//X/9f/z//P/
8P/w//D/8P/y//D/8v/y/+7/7v/v//D/8P/u//D/8P/z//P/8v/y//P/8//z//P/8f/y
//X/8//y//L/8//z//X/9//3//f/9f/2//b/9v/4//j/+P/4//j/+P/7//v/9//1//j/
+P/3//f/+P/4//j/9//2//b/9v/2//b/9f/3//f/9//3//f/9v/z//D/8v/y//L/8v/x
//H/7v/u/+//7//u/+z/7v/v/+//7//s/+z/7f/t/+3/7P/s/+z/7P/s/+z/7P/o/+j/
6P/p/+n/6f/p/+n/5v/o/+j/6P/n/+f/5//n/+f/6f/m/+T/5P/k/+T/5P/l/+b/5v/n
/+T/5P/k/+P/4//l/+X/5f/l/+T/4//h/+b/5v/l/+X/4//j/+T/5P/j/+P/4//j/+X/
5f/l/+X/5f/l/+X/5P/i/+L/5v/k/+T/5P/k/+L/4v/i/+L/4//k/+X/5v/o/+j/6P/o
/+j/6P/o/+j/7P/u//D/8v/w//D/8P/w//D/8P/w//D/8v/y//L/8v/v/+z/6f/m/+f/
6P/p/+r/5//m/+X/5P/k/+T/4//j/+X/5f/m/+b/5f/l/+X/5f/m/+b/5v/m/+f/5//m
/+f/5f/k/+P/4f/h/+H/4P/g/+H/4f/h/+H/4v/i/+P/4//j/+P/4//j/+D/4P/g/9//
4f/i/+L/4v/j/+P/4f/f/+L/4//j/+P/4//j/+P/4f/f/+D/4P/g/+L/4//l/+f/5f/j
/+P/5P/m/+b/5//n/+X/5f/l/+X/5//o/+j/5//r/+z/6//r/+z/7//5/w4AHwA0AEoA
YgB/AJwAugDhAAwBLQFIAWMBbQFjAUIBCgHDAHYAIQDO/4n/Uf8n/xH/+P7d/sX+xf7R
/t/+8v4G/xz/Mv9H/13/dv+H/5P/pf+y/7n/w//J/9D/2P/e/+T/6//s/+3/7v/w//D/
8//1//X/9f/1//f/+f/5//n/+f/6//v//f/9//z//P/8//3//f8AAAIAAwADAAEAAQAB
AAMABQAGAAcACQAKAAkABwAGAAgACQAJAAoADAAOABEAEgAQABAAEgATABQAFQAVABUA
FgAXABoAGgAcABwAHwAgACIAIwAmACYAJgAoACsALQAtAC8AMQA0ADYANgA2ADYAOgA9
AEEAQwBEAEYASQBKAE4ATwBSAFYAVgBXAFcAWABZAFkAWQBZAFsAXABbAFwAWQBZAFgA
VQBUAFMAUwBTAFMAUgBQAE8ASgBJAEgARgBEAEQAQQBCAD8AOgA4ADYANQAzADAAKwAq
ACgAJwAlACIAHAAZABUAFAAQAA4ADQALAAgABwAHAAIAAQD///7////+//3//f/8//v/
+P/3//j/+P/4//j/+v/4//r/+v/2//b/9//4//j/9v/4//j/+P/3//X/9P/2//f/+P/5
//n/+v/9//v/+P/4//n/+f/7//3//f/9//v//P/8//z//v/+//7//v/+//7/AQABAP//
/f8AAAAAAQABAAIAAgAAAP///v/+//7//v/+//3//f/9//3//f/+//7//P/6//z//P/8
//z//P/7//f/9v/3//f/9v/0//X/9//4//n/9P/0//X/9f/1//T/9P/0//L/8v/y//L/
8f/y//P/9f/0//P/8v/x/+7/8P/w//D/7//v/+//7//v//H/7v/s//D/8P/w//D/8P/w
/+//7//u/+7/7v/t/+3/7//v/+//7f/s/+v/6f/q/+r/6f/p/+r/6//t/+7/7f/t/+3/
7f/u/+//8P/x/+7/7f/s/+r/7v/q/+r/7P/s/+z/7P/s/+z/7P/s/+7/7v/u/+7/8f/y
//P/9P/0//T/9P/0//b/9v/2//b/9v/2//b/9v/z//L/8f/w/+//7v/t/+z/6v/q/+r/
6v/q/+r/6v/p/+j/6f/o/+j/5v/n/+f/5//p/+r/6v/q/+r/6v/p/+f/6P/o/+n/6v/m
/+X/5P/i/+P/5f/m/+f/5//m/+b/5//n/+f/5//n/+n/6P/o/+j/5v/l/+X/5P/m/+f/
5//l/+P/5v/n/+f/5f/l/+X/5f/m/+f/6f/q/+f/5//m/+b/6f/p/+f/5//m/+b/5v/n
/+j/6f/q/+v/6f/p/+r/6v/p/+n/6v/r/+v/7v/1/wMAFgAjADIATgBmAHsAlgC4ANsA
/gAfATgBRQFLAUEBFAHYAJ0AXAANAML/if9Z/zX/I/8M/+/+2/7Z/uH+7f78/g7/JP82
/0f/X/96/4//nf+t/7b/vf/F/83/2P/g/+T/6P/t/+z/7f/u//D/7v/x//P/8//0//X/
+P/7//n/+f/5//r/+//9//3//P/8//z//f/9//7/AAABAAEAAwADAAMABQAEAAQABAAF
AAcABwAGAAYABgAHAAcACAALAAwADgAOAA4ADgAQABEAEAARABEAEQAUABUAGAAYABYA
FgAZABoAHAAdACAAIAAiACQAJwApACcAKQArAC4AMwA0ADUANgA3ADkAPAA9AD8AQgBG
AEgASwBLAE0AUABPAFEAUgBUAFUAVQBVAFUAVgBWAFQAVABSAFMAUwBRAFAATwBPAE8A
TQBMAEoASQBGAEUARABCAD0APAA4ADgAOAA0ADMAMgAvAC0AKgAlACIAIAAfAB0AGQAU
ABIADwAMAAgABgAFAAQAAgACAAMAAAD///3//P/6//j/9v/1//b/9//2//f/9f/0//P/
8v/0//L/9P/0//L/8v/z//T/9P/y//T/9P/z//P/8v/y//P/8//z//P/9f/2//n/9//2
//b/9//3//f/+f/5//n/+f/6//r/+v/4//j/+P/4//r/+v/9//3//f/7//7//v/7//v/
/P/8//z/+//6//r/+v/6//r/+f/7//v/+//7//r/+v/4//b/9v/2//b/9v/5//n/9v/2
//b/9f/z//D/8f/z//T/9f/w//D/8f/x//H/8P/w//D/8P/w//D/8P/s/+z/7P/t//D/
8f/y//P/8f/0//X/9v/2//f/+P/5//v//f/6//j/+f/4//f/9v/2//b/9f/1//P/8v/x
/+//7P/t/+z/6//p/+b/5//r/+r/6f/o/+f/5v/n/+f/6f/p/+j/6P/p/+n/6f/p/+r/
6v/o/+j/6P/n/+P/4//i/+L/4//j/+T/5f/k/+T/5f/l/+P/4//i/+L/4f/h/+H/4f/j
/+P/4v/i/+T/4//j/+T/4//i/+L/4f/i/+H/5f/n/+b/5f/k/+P/5f/j/+P/5P/k/+T/
5f/l/+T/5f/l/+P/5f/m/+b/5v/n/+f/5//n/+b/5f/k/+T/5f/l/+b/6P/n/+f/6v/r
//H/AgAXACwAQgBaAHUAkgCyANUAAAEpAUoBYQFvAXEBWAEiAd8AlAA9AOL/kf9L/x3/
//7q/tP+v/6z/r3+0/7m/vr+EP8m/zn/Uf9s/3//jf+d/6j/s/+//8f/zv/W/9r/2P/d
/+H/5f/p/+7/7P/v//H/8f/z//P/9f/3//X/9f/1//b/9//5//n/+P/4//j/+f/5//r/
/P/9//3/////////AQAAAAAAAAABAAMAAwACAAIABgAHAAcACAAHAAgACgAKAAwADAAO
AA8ADgAPAA8ADwAQABEAFAAUABcAGAAcAB4AHwAfACEAIAAgACIAJQAnACkAKwAtADAA
MQAyADMANAA3ADsAQABDAEIARABHAEgATQBNAE8AUgBRAFMAVABWAFUAVQBVAFUAWABY
AFYAVgBVAFUAVABRAFEATwBOAE0ATQBMAEoASQBEAEMAQgBAAD8APgA6ADoANgAyADEA
MAArACkAJgAhACAAHgAdABsAFwASABAADQAKAAYABAADAP///P/7//v/+v/5//f/9v/1
//T/8//z//H/8f/v/+//7//w//H/8v/w/+7/8P/w/+7/7v/v//D/8f/w//P/9P/0//P/
8f/w//P/8//z//P/8//0//f/9f/y//L/8//z//X/9//3//f/9f/2//b/9v/4//j/+P/4
//j/+P/7//v/9//1//j/+P/5//n/+v/6//n/9//1//T/9//4//n/+f/4//f/9v/1//b/
9v/0//L/9P/0//T/9P/0//P/7//u//D/8f/x//D/7v/v/+//7//u/+7/7//v/+//7v/u
/+7/7f/s/+v/6v/r/+z/7f/v/+7/7f/s/+v/5v/o/+j/6P/o/+n/6v/r/+r/6//n/+T/
5//o/+n/6v/o/+j/5//n/+j/6P/o/+f/5//p/+n/6f/n/+b/5f/j/+j/6P/n/+f/5//n
/+j/6P/l/+X/5f/l/+b/5//o/+n/6P/n/+b/5P/q/+b/5P/l/+b/5//o/+b/5v/m/+b/
5v/m/+b/5v/m/+b/5v/m/+b/5v/m/+b/5v/m/+b/5v/m/+b/5v/m/+T/5P/k/+T/5P/k
/+T/5P/m/+b/5v/m/+T/5P/k/+T/5v/m/+b/5v/m/+b/5v/m/+X/5P/j/+L/5P/k/+T/
5P/l/+b/5//o/+r/6v/q/+r/7f/u/+//8P/u/+7/7v/u//D/8P/w//D/7v/u/+7/7v/r
/+r/6f/o/+b/5v/m/+b/5f/k/+P/4v/f/9//4f/h/+H/4P/g/9//4P/h/+P/5P/k/+T/
5P/j/+H/4f/g/+D/4v/h/+H/4f/e/97/3//f/93/3f/c/9z/3v/f/+D/4f/e/93/2//a
/9v/2//c/97/3v/e/9//3//b/9n/3P/d/9//3//f/9//3f/b/9v/3P/c/9z/3f/d/97/
3//f/93/3f/e/97/3v/g/+H/4v/j/+H/4f/h/+L/4P/f/9//4P/j/+P/4P/h/+3/AAAR
ACIANgBOAGkAiACwANkA+AAdAUgBawF7AXcBWAEcAdUAiAApAMj/e/89/wv/7/7a/sP+
t/61/r/+zf7i/v7+Ev8k/zv/Vf9q/33/if+T/6D/r/+5/8H/yv/S/9T/1v/d/9//4f/j
/+b/5v/p/+v/6//p/+n/6//t/+//7//v//D/8//1//X/9P/y//L/8//z//b/+P/5//n/
+P/3//b/9//5//r/+//9/wEAAQAAAAAAAQABAAAAAAABAAIABAAEAAQABAAGAAcACgAL
AAsACwAQABEAFAAUABMAEgAUABQAGAAZABwAHAAaABwAHwAhACMAJQAnACoALQAuAC8A
MAAyADUAOQA7ADwAPgBBAEIAQwBDAEUASABLAE0ATgBQAFMAUwBTAFMAVgBWAFQAVABW
AFcAVwBVAFIATwBNAEsATgBOAE0ATQBJAEcARQBCAEIAQgA/AEAAPgA6ADkAOAA1ADMA
MAArACkAKAAoACcAIwAeABwAGQAYABQAEgARAA0ACgAJAAkABQADAAAA/v/+//7//v//
//7//f/6//n/9v/2//b/9v/3//b/+f/6//f/9v/2//b/+P/2//j/+P/5//n/+P/4//n/
+f/5//n/+//8/////f/8//z//f/9//3//////////v/+//3//P/9//7///8AAAAAAAAD
AAMAAAD9/////v8AAAEAAwAEAAIAAQAAAAAAAAAAAAAA//8BAAEAAQABAAEAAAD9//r/
/P/8//z//P/7//v/+P/4//v/+//6//j/+P/5//n/+f/0//T/9f/1//b/9v/3//j/9//2
//X/9P/0//T/9P/1//X/9f/1//X/8P/y//L/8v/y//P/9P/1//P/9f/y//D/8v/y//L/
8v/0//T/8//z//D/8P/w/+//8f/z//P/8//x//D/7//t//L/8v/x//H/8f/x//L/8v/v
/+//7//v//H/8f/x//H/8//z//P/8v/q//D/9v/z//L/8f/w//D/8P/w//D/8P/w//D/
8P/y//L/8v/y//L/8v/y//L/8//0//X/9v/2//b/9v/2//n/+v/7//z/+v/6//r/+v/6
//r/+v/6//z//P/8//z/+P/2//T/8v/w//D/8P/w/+7/7v/u/+7/6//r/+3/7f/w//D/
8f/x//H/8f/y//L/8P/w//D/7//v/+//7v/u/+z/6//r/+v/7P/s/+3/7f/r/+v/6v/q
/+3/7f/t/+3/6//r/+r/6v/s/+v/6//s/+7/7v/v/+//6//p/+z/7f/r/+v/6//r/+3/
6//r/+z/7P/s/+3/7f/w//H/8f/v/+7/7v/t/+z/7f/t/+3/7f/u/+//8P/y//D/7//v
//D/7f/z//z///8DABIAKwBEAFgAbACDAKQAxADlAAgBKwFCAVMBWwFLASQB6gCrAGIA
EwDM/4//W/85/yf/Dv/z/uX+3/7f/un+AP8Y/yr/Nv9N/2f/gP+X/6n/s/+4/7//z//Z
/9z/4P/q/+7/7//x//P/9f/4//j/+//9//3/+//7//3///////////8AAAMABQAFAAQA
AgACAAMAAwAGAAgACQAJAAcABwAHAAkACAAIAAgACQAMAA0ADQAOAA4ADwAPABAAEwAU
ABYAFgAUABQAFgAXABgAGQAZABkAHAAdACAAIAAgACAAIwAkACYAJwAqACoAKAAqAC0A
LwAvADEAMwA2ADsAPAA9AD4APgBBAEUARwBKAEwATwBQAFUAVQBXAFoAWQBbAFwAXgBd
AF0AXQBdAGAAYABeAF4AXwBhAGIAYQBeAFsAWQBXAFkAWABWAFUAUABPAE4ATABJAEgA
RABEAEMAQABAAEAAOwA5ADYAMQAsACoAKQAnACcAIgAgAB0AGAAUABIAEQAOAAwADAAN
AAkABwAEAAIAAwACAAEAAQADAAMAAQABAP///v/9//z//v/8//7//v/8//z//f/+//z/
+v/8//z///////7//v//////////////AAADAAEA/v/+/////////wEAAQABAAIABAAF
AAYABAAEAAQABAAEAAQABwAHAAUAAwAGAAYABwAHAAgACAAIAAcABgAGAAUABAADAAEA
AgADAAQABQAFAAQAAQD+/wAAAAAAAAAAAQABAP7//v///////v/8//z//f/9//3/+P/4
//n/+f/7//r/+v/6//r/+v/6//r/+P/4//j/+f/3//f/9//3//b/+P/4//j/9f/1//X/
9f/z//X/8v/w//L/8v/y//L/9P/0//P/8//y//L/8v/x/+//8f/x//H/8//y//H/7//w
//D/7//v//H/8f/y//L/7//v/+//7//v/+//7//v//H/8f/x//D/6P/u//T/8f/w/+//
7v/x//L/8//0//b/9v/2//b/9//4//n/+v/5//j/9//2//b/9v/2//b/9v/2//b/9v/0
//L/8P/u/+7/7v/u/+7/6//q/+n/6P/o/+f/5//p/+f/6P/o/+n/6f/p/+n/6v/s/+z/
7P/s/+v/6f/p/+j/5v/m/+X/5f/n/+b/5v/n/+f/5//n/+b/5P/l/+X/5f/j/+P/4//i
/+T/5P/j/+P/5P/k/+T/5f/n/+X/4//m/+X/5f/l/+X/4//j/+H/4f/j/+T/5f/n/+b/
5v/m/+X/5f/l/+b/5v/o/+n/6f/p/+b/5f/k/+P/5f/m/+b/5//q/+v/6f/o//H/AwAS
ACMAOABMAGIAgQCkAMYA4wAIATUBVgFjAWMBUQEiAeQAoQBUAPn/rP9v/zn/Ff/9/ub+
z/7F/sP+z/7j/vj+Dv8k/zr/Tf9h/3j/j/+d/6f/sP+5/8P/zf/W/9j/2v/i/+n/6v/r
/+z/7v/s/+//8f/x//H/8f/z//X/9//3//f/+P/3//n/+f/4//j/+P/5//n//P/+////
///+//3//P/9/wAAAAAAAAEAAwADAAIAAgAEAAUABQAGAAUABgAIAAgACgAKAAwADQAQ
ABEAEQARABMAEwAVABQAFAAUABcAGAAaABsAHgAeACAAIgAlACcAKQArAC0AMAAyADIA
MgAyADIANQA5ADsAPgBAAEMARABJAEkASwBOAE8AUQBSAFQAVQBVAFUAVQBUAFQAUgBS
AFIAUwBTAFEAUQBPAE4ATQBNAEwASgBJAEQAQwBCAEAAPwA+ADoAOgA2ADIAMQAwAC8A
LQAqACUAJAAiACEAHwAaABQAEQANAAwACAAGAAUAAwAAAP/////6//n/9//2//X/9P/z
//P/8v/x/+7/7f/t/+7/7//w/+7/7P/u/+7/7v/u/+//8P/u/+z/7v/u/+//7//u/+7/
8P/x//L/8//y//L/9P/x//L/8v/z//P/8//1//X/9f/z//T/9P/0//b/9v/2//b/9v/2
//n/+f/1//P/9v/2//f/9//4//j/9v/1//T/9P/2//b/9v/1//P/8//z//P/9P/0//L/
8P/w//D/8P/w//H/8f/u/+7/8f/x//D/7v/t/+3/7P/r/+r/6v/r/+v/6//q/+r/6v/o
/+j/6P/o/+f/6P/p/+v/6v/p/+j/5//k/+b/5v/m/+f/5//n/+f/5//p/+b/5P/k/+T/
5P/k/+b/5v/l/+X/5P/k/+T/4//j/+X/5f/l/+X/5P/j/+H/5P/k/+P/4//h/+H/4v/i
/+H/4f/h/+H/4v/j/+T/5f/k/+P/4v/g/+T/4P/g/+H/4v/j/+T/4v/i/+L/4v/i/+L/
4v/i/w==
         </WaveFormData>
      </LeadData>
      <LeadData>
         <LeadByteCountTotal>10000</LeadByteCountTotal>
         <LeadTimeOffset>0</LeadTimeOffset>
         <LeadSampleCountTotal>5000</LeadSampleCountTotal>
         <LeadAmplitudeUnitsPerBit>4.88</LeadAmplitudeUnitsPerBit>
         <LeadAmplitudeUnits>¦ÌV</LeadAmplitudeUnits>
         <LeadHighLimit>2147483647</LeadHighLimit>
         <LeadLowLimit>268435456</LeadLowLimit>
         <LeadID>V4</LeadID>
         <LeadOffsetFirstSample>0</LeadOffsetFirstSample>
         <FirstSampleBaseline>0</FirstSampleBaseline>
         <LeadSampleSize>2</LeadSampleSize>
         <LeadOff>FALSE</LeadOff>
         <BaselineSway>FALSE</BaselineSway>
         <ExcessiveACNoise>FALSE</ExcessiveACNoise>
         <MuscleNoise>FALSE</MuscleNoise>
         <LeadDataCRC32>2752952173</LeadDataCRC32>
         <WaveFormData>
4P/f/93/3//f/97/3v/d/93/3f/d/93/3P/b/9v/2v/Y/9r/3P/a/9n/2f/a/9v/2f/a
/9r/2v/a/9r/2v/a/9r/2v/a/9v/2P/a/9n/2//i/+v/+P8PAC8AUgB4AKUA2QAWAVYB
kgHDAeUB6wHVAawBaQEOAakARQDY/2//KP/+/uD+0f7K/sL+u/6//sj+2v7t/gL/Ff8m
/zr/Uv9q/3j/gv+P/5v/o/+q/7H/uP+//8P/yP/O/9D/0v/T/9X/1P/U/9f/1//Y/9j/
2v/b/9n/2v/a/9r/3f/d/93/3f/e/97/3v/e/97/3f/d/9z/3f/e/9//4P/h/+D/3v/d
/+D/4f/h/+H/4v/i/+L/4v/k/+T/5P/m/+b/5//n/+f/5//m/+b/5f/o/+r/6//s/+7/
7v/w//H/8v/y//H/8f/z//b/9v/4//f/+P/5//z/AAABAAIAAwAFAAcACgAMAA4ADgAQ
ABEAEgASABQAFgAWABcAGAAYABoAGwAbABoAGAAYABgAGQAbABkAGQAXABgAFwAUABQA
EwASABEADwAPABAADwAOAAsACQAGAAUABQADAAEAAQAAAP///f/7//f/9v/1//L/7v/t
/+v/7P/o/+b/4//j/+P/4f/f/93/3f/d/93/2//Z/9j/1v/U/9X/1f/W/9f/1f/U/9T/
0//W/9b/1v/V/9X/1v/Z/9v/2P/X/9j/1//Z/9n/2v/c/9z/2//b/9v/3P/d/93/2//Z
/9r/3v/g/+L/4f/f/93/3//g/+L/5v/l/+L/4f/g/+H/4f/k/+T/4v/i/+T/5P/i/+L/
4v/i/+L/4P/f/97/4P/g/+D/4P/f/+D/4P/e/9//4P/g/9//3v/g/9//3P/d/9v/3P/e
/97/3v/d/93/2//b/9v/2//b/9r/2v/c/9v/2//c/9z/2//a/9r/2v/Z/9n/2f/a/9z/
2//a/9r/1//X/9j/2v/Z/9j/1//W/9v/2v/a/9r/2f/Z/9n/3f/b/9r/2P/W/9j/2f/Z
/9j/2P/a/9v/2//c/9r/2v/b/93/3P/c/97/3P/c/9r/2f/b/93/3f/d/93/3v/d/9n/
2v/c/93/3v/e/93/3v/c/9z/3P/c/97/3v/e/97/4P/g/+D/4P/i/+L/4v/i/+P/5P/l
/+b/5P/k/+T/5P/m/+b/5v/m/+T/5P/k/+T/4//i/+H/4P/i/+L/4v/i/+H/4P/f/97/
3v/e/97/3v/e/93/3P/b/9//4P/h/+P/4f/h/+H/4f/f/97/3f/c/9z/3P/c/9r/1//X
/9f/1//Y/9n/2v/b/9r/2v/a/9r/2v/a/9r/2v/a/9r/2v/a/9j/2P/Z/9n/2v/a/9r/
2f/X/9n/2v/a/93/3f/b/9v/2//b/9v/2//a/9r/2P/a/93/3P/c/93/3f/d/9z/3P/c
/9z/3P/c/9z/3P/c/9z/3P/d/97/3v/l/+f/8P8BABoANwBXAHoApADXAA8BSgF+AawB
0QHdAc0BpQFkAQsBqgBJAOX/gP87/xb/9v7m/uP+2v7M/sn+0/7g/vD+Af8U/yX/OP9O
/2b/fv+O/5z/p/+t/7X/wP/H/8r/0//d/+D/4P/g/+L/4//l/+b/5v/p/+n/6f/q/+3/
7//t/+7/7v/u/+//7//v/+//7v/u/+7/7v/v/+//8P/w//L/8v/y//L/8v/y//H/8f/z
//X/9v/3//j/+P/4//j/+P/4//j/+v/7//3//v///wAAAAABAAEABAAGAAcACAAGAAYA
CAAJAA0ADgAOAA8ADwASABIAFAATABQAFQAYAB0AHwAhACMAJQAnACoALAAsACwALgAv
ADIAMgA0ADYANgA3ADgAOAA7AD0APgA+AD0APAA7ADsAOQA3ADcANQA2ADUAMgAyADAA
MAAwAC8ALgAuACwAKgAoACcAJQAlACQAIQAeAB0AHgAdABsAGQAVABQAEwAQAA4ADQAL
AAwACgAIAAUABQADAAEA///9//z//f/+//3//P/8//v/+v/7//v//P/9//7//v//////
AAAAAAAA/////wAAAwAFAAMAAwAFAAUABwAHAAgACgALAAsADAANAA4ADwAPAA0ACwAM
ABAAEgAUABMAEQAPABEAEgAUABgAFgAUABQAFAATABMAFgAWABUAFgAZABoAGQAYABcA
FgAYABYAFQAUABYAFgAWABYAFQAWABYAFAAWABYAFQATABEAFAAUABIAEwARABIAFAAS
ABIAEQARABEAEQARABEAEQAQABAAEgANAA0ADgAOAA4ADgAPABAADgANAAwADAAMAAsA
CgAKAAsACwAMAA4ADQAMAAsACgANAAwADAAMAAkACQAJAA0ADQAMAAoACAAKAAsACwAK
AAkACgAKAAkACgAIAAgACQAHAAYABgAIAAgACAAGAAUABwAJAAkACQAJAAoACQAFAAUA
BgAGAAYABgAHAAgABwAGAAUABAAFAAYABwAIAAYABgAGAAYABwAIAAkACgAMAAwADAAM
AA4ADgAOAA4ADwAQABEAEgAQABAAEAAQABEAEgATABQAEgAQAA4ADAAKAAoACgAKAAwA
DAAMAAwACwAKAAkACAAIAAkACQAJAAkACgAKAAoACwALAAsACwALAAsACgAJAAgACAAI
AAgABgAFAAUABQAFAAUABQAFAAMAAgACAAIABAAEAAQABAACAAIAAgACAAIAAAAAAAEA
AQACAAIAAgD///3///8AAAIAAwADAAEAAQABAAEAAQABAAIAAgAAAAIABAACAAEAAQAC
AAMAAwAEAAQABAAEAAYABgAGAAYABAAEAAUABgAIAAcABQAMABUAJgA/AGEAhgCsANkA
EwFSAYwBwgH1ARUCGQIFAtwBlQE4AdMAawD6/5H/Sv8i/wb/+/70/u7+6f7t/vb+Cv8d
/zL/R/9a/27/hv+a/6b/sP+9/8X/z//a/+H/6P/v//X/+P/6//v//v8AAAMABAAEAAcA
BwAGAAYACAAJAAkACgAKAAoACwALAAsACwAMAAwADAAMAA0ADQAOAA4ADQAMAAsACgAO
AA4ADQANAA4ADwAPAA8AEAAQABAAEAAUABQAFAAWABQAFQAVABUAFgAWABcAFwAWABgA
GQAaABwAHAAeAB8AIQAiACIAIwAhACQAJAAmACkAKgArAC4AMAAxADIAMwA0ADUANwA4
ADwAPAA+AD8AQQBAAEEAQgBEAEUARgBGAEYARwBHAEYARgBGAEYARwBJAEcARwBFAEIA
QQA+AD4APgA+AD4APQA8ADwAOgA4ADcANQAyADEAMgAvACwAKwAqACkAJwAlACIAIgAi
ACAAGwAZABYAFgAUABIADwAPAA0ACwAJAAcABwAHAAcABQACAAIAAQAAAAAA////////
/v/+//////8AAAAAAAD///7//v8AAAEA/////wEAAQACAAEAAQACAAEAAQACAAMABgAH
AAcABQACAAIABQAGAAkACQAIAAcABgAGAAcACgAKAAgACAAIAAcABwAKAAoABwAGAAcA
BgAIAAgACAAIAAgABgAFAAQABAAEAAQABAADAAQABAACAAQABAADAAEAAQAEAAQAAgAD
AAEAAgAEAAQABAADAAMAAQABAAEAAQD///7//v8AAP3//f/+//7//v/+////AAD9//3/
/f/+//7//f/8//z//f/9//7/AAD+//7//v/+/////P/6//j/+f/5//n//f/9//z/+v/4
//j/+f/5//j/+v/8//3//f/+//z//P/9//v/+v/6//z//P/8//r/+f/5//v/+//7//z/
/v/+//v/+//8//z//P/2//n//P/8//z//P/8//r/+v/6//r/+//8//3//v///wAAAQAC
AAQABAAEAAQABgAGAAYABgAGAAYABgAGAAgACAAIAAgABgAGAAYABgADAAIAAQAAAAAA
AAAAAAAA///+//3//P/8//3//f/9////AAAAAAAA/////////////////v/9//z//P/8
//z/+v/5//n/+f/3//f/9//3//X/9P/0//T/9f/2//f/+P/2//b/9v/2//b/9P/0//X/
9//4//j/+P/1//P/9f/2//b/9//3//X/9f/1//X/9f/3//j/+P/2//f/+P/1//P/9f/2
//f/9//4//j/+P/4//j/+P/4//j/+P/4//n/+v8AAP//+//8/wUAFgAtAEcAagCQAL0A
8QAsAWoBpgHdAQcCFQIHAugBsQFeAfcAjQAgALP/Xv8o/wb/8/7s/ub+4f7h/ur+9v4J
/yD/N/9G/1j/cP+E/5T/ov+t/7n/xf/O/9P/2P/j/+v/6v/s//H/9P/2//n/+v/6//3/
/f/8//z//v//////AAAAAAAAAwADAAMAAwAEAAQABAAEAAUABQAGAAYABgAGAAYABgAK
AAoACQAJAAwADQANAA0ADgAOAA4ADgASABIAEgAUABIAEwATABMAFgAWABcAFwAWABgA
GQAaABwAHAAeAB8AHwAgACAAIQAhACQAJAAmACUAJgAnACoALgAvADAAMQAxADMANgA4
ADoAOgA8AD0APwA+AD8AQABCAEMARABEAEQARQBFAEQARABEAEQARQBHAEUARQBDAEAA
PwA8ADwAPgA+AD4APQA6ADoAOAA2ADQAMwAxADEAMwAxAC8ALwAtACsAKAAlACIAIgAi
ACAAHQAbABgAGAAWABQAEQARABEADwANAAsABwAHAAcABQAEAAQAAwACAAIAAQABAAEA
AAAAAAEAAQAEAAQABAADAAAAAAACAAMAAQABAAMAAwADAAMABAAGAAYABQAFAAUABgAH
AAcABQAEAAQABwAIAAkACQAIAAcABgAGAAcACgAKAAgACAAIAAcABwAKAAoABgAGAAgA
CAAIAAgACAAIAAgABgAFAAQABgAGAAYABgAFAAYABgAEAAIAAgABAP//AQAEAAQAAgAC
AP////8AAAAAAAD///////////////////7//v8AAP3//f/+//7//f/8//z//P/5//n/
+f/6//z/+//6//r/+f/5//r//P/6//r/+v/6//r/+P/3//b/9//3//f/+//7//r/+P/2
//T/9f/1//T/9P/2//f/9//0//L/8v/z//P/8v/y//T/9P/0//L/8f/w//H/8P/v/+7/
8P/w/+3/7f/u/+7/7v/s/+v/7P/u/+7/7v/u/+3/7P/r/+r/7P/s/+z/7P/s/+z/7P/s
/+z/7P/s/+z/7//w//H/8v/w//D/8P/w//D/8P/w//D/8v/y//L/8v/v/+z/6f/m/+j/
6P/o/+j/5//m/+X/5P/i/+L/4v/j/+P/4//j/+T/5P/k/+X/5f/l/+X/5f/l/+T/4//i
/+L/4f/g/93/2//Z/9n/2f/Z/9v/2//b/9r/2v/a/9r/2v/Y/9j/2P/Y/9j/2P/Y/9b/
1P/V/9X/1v/W/9b/1f/T/9X/1v/W/9f/1f/T/9P/0//R/9H/0f/S/9T/0v/U/9b/0//R
/9D/0P/R/9H/0v/S/9D/0P/Q/9D/0v/S/9L/0v/T/9b/1P/T/9X/2P/l//r/EwAzAFYA
fgCtAOMAIAFeAZgBvwHVAdcBvQGMAUcB6AB/ABkAsP9T/xr/9v7e/tP+zP6+/rX+uf7G
/tT+5/76/g//JP82/0r/Xv9u/3r/if+V/5v/ov+r/7L/u/+//8T/yv/K/8z/zf/P/87/
zv/R/9H/0f/S/9X/1//V/9b/1v/W/9n/2f/Z/9n/2v/a/9r/2v/d/93/3v/e/97/3v/e
/97/4P/g/9//3//e/9//3//f/+L/4v/i/+L/5f/m/+f/6v/q/+v/6//r/+v/6v/q/+n/
6v/s/+3/7v/w//D/8v/z//X/9v/2//f/+f/8//z//v///wAAAQAEAAQABQAGAAcACwAN
ABAAEgAUABQAFgAXABsAHAAfACIAIQAhACEAIAAiACMAIwAiACMAJAAlACcAJgAjACIA
HwAfAB8AHQAeABwAHAAcABsAGAAYABYAFAAWABUAEwATABAADQAKAAkACAAHAAUAAwAA
AAAAAAD+//n/9//0//T/8v/w/+3/7f/r/+n/5//l/+P/4//j/+H/4P/g/9//3v/e/93/
3f/d/9z/3P/d/93/3v/e/97/3f/c/9z/3v/f/9//3//h/+H/3v/d/93/3v/h/+H/4v/j
/+L/4//j/+H/4P/g/+P/5P/l/+X/5P/j/+L/4v/j/+b/5v/k/+T/5P/j/+P/5v/m/+b/
5v/o/+j/6P/o/+j/6P/o/+b/5f/k/+T/5P/k/+T/4//k/+T/4v/k/+T/4//h/+H/5P/k
/+L/4P/d/93/3v/e/97/3f/d/97/3//g/+H/3//e/97/4P/d/93/3v/e/93/3P/c/9z/
3f/d/93/3v/c/9v/2v/a/9n/2f/a/9z/2v/a/9r/2v/e/9z/2//a/9v/2//b/9//3//e
/9z/2v/a/9v/2//a/9j/2v/b/9v/2v/Y/9j/2f/Z/9j/2P/a/9v/3P/b/9v/2v/b/9r/
2f/b/97/3//d/9z/3P/b/9r/3P/Z/9r/2v/a/9r/2v/c/9z/3P/c/97/3v/e/97/3//g
/+H/4v/k/+T/5P/k/+T/5P/k/+T/5f/m/+f/6P/l/+T/4//i/+H/4P/f/97/3v/e/97/
3v/c/9z/3P/c/93/3f/d/93/3P/c/9z/3f/f/9//3//f/93/3P/b/9r/3f/e/9//3v/a
/9n/2P/X/9n/2f/Z/9n/2v/a/9r/2v/Y/9j/2P/Y/9r/2v/a/9r/2P/Y/9n/2f/a/9r/
2v/Z/9f/2f/a/9r/2f/Z/9f/1//Y/9n/2v/b/9r/2v/Y/9r/3v/c/9v/2//a/9v/2//c
/93/3v/f/+D/3v/e/97/3v/g/+H/4v/i/+P/5f/s//v/EAAnAEcAcACcAMcA+wA6AXIB
pAHJAdkB0QG1AYABKwHIAGcABQCe/0v/IP8E/+7+5f7e/tL+zf7R/tz+6P77/hD/I/80
/0b/XP90/4j/lv+j/6v/tf+8/8P/zP/V/9v/3v/i/+T/5v/n/+n/6f/o/+r/6f/p/+r/
7f/v/+3/7v/u/+7/8f/x//H/8f/w//D/8P/w//L/8//1//b/+P/4//j/+P/4//j/9//3
//j/+f/5//n/+v/6//r/+v/9//7///8CAAAAAQABAAEABAAEAAUABQAIAAoACwAMAAoA
CgAMAA0AEQASABIAEwAVABgAGAAaABsAHAAdACAAIwAlACcAKQApACsALgAwADQANAA2
ADcAPAA8AD4AQABAAEEAQgBCAEIAQwBDAEIARABEAEQARQBFAEMAQwBBAEEAQQA/AEAA
QABAAEAAPwA8ADwAOgA4ADYANQAzADMANAAxAC4ALQAsACsAKQAnACQAJAAkACIAHQAb
ABgAGAAWABQAEQARABEADwANAAsACwALAAsACQAGAAYABQAEAAUABQAGAAcABAAEAAUA
BQAIAAgACAAHAAgACAAKAAsADQANAA8ADwAMAAsACwAMAA8ADwAQABEAEgATABMAEQAP
ABAAFAAWABcAFwAWABUAFgAWABcAGgAZABYAFQAUABUAFQAYABgAFgAWABgAGAAYABgA
GAAYABgAFgAVABQAFgAWABYAFgAXABgAGAAWABYAFgAVABMAEQAUABQAEgATABEAEgAU
ABIAEgARABEAEwATABMAEwARABAAEAASAA8ADwAQABAAEQAQABAAEAANAA0ADQAOABEA
EQARABIAEwATABQAFgAYABgAGAAYABoAGAAXABYAFQAVABUAGQAZABgAFgAUABIAEwAT
ABIAEQASABIAEQAOAAwADgARAA4ADAAMAAwADAAOAA8ADwAPAA0ADgAOAA4ADwAPAA8A
DwAPAA8ADgANAAoACgAKAAoACQAJAAoACwAJAAkACQAJAAkACAAIAAgABgAGAAYABgAG
AAYABgAGAAgABgAGAAcABQAGAAYABgAHAAUABwAIAAYABwAHAAUABQAFAAUABQAFAAYA
BgAEAAYACAAGAAUABwAIAAkACQAIAAgACAAIAAgACAAIAAgACAAIAAkACgAKAAsADQAQ
ABcAJgA/AGEAggCoANUACwFGAYYBxAH3ARcCHQINAugBqwFSAesAhQAWAKn/XP8u/xD/
/f7y/uz+5/7l/vL+BP8Z/yr/P/9U/2T/ev+Q/6T/sv+9/8f/0f/c/+X/6v/x//X/9P/4
//z/AAADAAcACAAIAAsACwAKAAoADAANAA0ADgAOAA4ADQANAA0ADQAQABAAEAAQABEA
EQASABIAEgASABIAEgAUABQAEwATABQAFQAVABUAFAAUABQAFAAUABQAFAAWABgAGQAZ
ABkAGgAaABsAGwAcAB4AHwAgACIAIgAkACUAJgAmACUAJQAnACoAKgAsAC0ALgAvADIA
NAA1ADYANwA5ADsAPgBAAEAAQABCAEMARgBGAEgASgBKAEsATABMAEwATQBNAEwATgBO
AE4ATwBOAEsASgBHAEcARwBFAEYARABEAEQAQwA/AD4AOwA4ADoAOQA3ADcANAAxAC4A
LQAqACkAJwAlACIAIgAiACAAHQAbABgAGAAUABIADwAPAA0ACwAJAAcABwAHAAcABQAE
AAQAAwACAAIAAQABAAEAAgACAAMAAwABAAAA///9//7//v8AAAEAAwADAAUABQACAAEA
AQACAAMAAwAEAAUABgAHAAcABQAEAAQABwAIAAsACwAKAAkACAAIAAkADAAMAAoACgAK
AAkACQAMAAwACAAIAAoACgAKAAoACgAKAAgABgAFAAQABQAGAAcACAAHAAgACAAGAAYA
BgAFAAMAAwAGAAYABAAGAAMAAwAEAAQABAADAAMAAQABAAEAAQADAAIAAgAEAAEAAQAC
AAIA///+//7//v/+////AAACAAIAAQAAAAAA/f/9//7/AAAAAAAAAAAAAAAA/v/9//z/
/P/9//7/AwABAAAA/v/8//7///////7//P/+///////+//z//P/9//3//P/8//7//v/+
//z/+//7//3//f/9/wAAAgACAP///v/+//3//P8AAP3//v/+//7//v/+//z//P/8//z/
/v/+//7//v/8//z//P/8//7//v/+//7//v/+//7//v8AAAAAAAAAAP7//v/+//7//v/+
//7//v8AAAAAAAAAAP7//v/+//7//v/+//7//v8AAAAAAAAAAP7//v/+//7/AAAAAAAA
AAAAAAAAAAAAAAEAAgADAAQABQAGAAcACAAIAAgACAAIAAkACgALAAwACgAKAAoACgAH
AAYABQAEAAQABAAEAAQAAgACAAIAAgAAAAEAAQABAAAAAAD///7/AAABAAIAAwADAAMA
AgABAP7//v/+//7//f/9//7////+//3//P/7//v/+v/6//r//P/8//z//P/7//r/+f/4
//r/+P/4//n/+f/6//r/+v/5//f/+f/6//r/+//7//n/+f/5//n/+f/3//j/+P/2//r/
/P/6//n/+f/6//v/+//8//z//P/8//z//P/8//z/+v/6//v//P/+//3//f8AAAkAHAAx
AEsAbACUAL8A8wAyAXABpgHXAQECEQIBAt4BowFIAecAgQAQAKP/Vv8o/wb/9/7w/ur+
6f7r/vb+BP8Z/y7/Q/9U/2T/ev+O/57/qP+x/7v/yf/S/9n/4P/n/+n/7P/w//H/9P/2
//n/+P/4//v/+//4//j/+v/7//v//P/8//z//f/9//3//f/8//z//P/8//v/+//8//z/
+//6//n/+P/6//r/+f/5//j/+f/5//n/+P/4//j/+P/5//j/9//4//b/9//3//f/+v/6
//v/+//6//z//f/+//3//P/9//3//f/+//7////9/wAAAAACAAEAAgADAAYABgAHAAgA
CQAJAAsADgAQABAAEAASABMAFQAUABUAFgAWABcAGAAYABoAGwAbABoAGgAaABoAGwAd
ABsAGwAZABcAFQARABAAEQASABMAEwAOAA4ADAAKAAsACwAKAAsACgAHAAQAAwAEAAMA
AQD///z//P/8//r/9f/z//D/8P/w/+7/6//r/+f/5f/j/+H/3f/d/93/2//d/97/3v/e
/93/2//a/9n/1v/W/9f/1//a/9r/2v/Z/9b/1v/Y/9n/2f/Z/9v/2//a/9n/2f/a/93/
3f/e/9//4P/h/+H/3//c/9z/3//g/+P/4//i/+H/3v/e/9//4v/k/+L/4v/i/+H/4f/k
/+T/3//e/9//3v/f/+D/4f/i/+L/4P/f/97/4P/g/+D/4P/h/+L/4v/g/97/3v/d/9v/
2//e/97/3P/e/9v/2//c/9z/3P/b/9v/2//b/9v/2//Z/9j/2P/a/9j/2f/b/9z/2f/Y
/9j/2P/Z/9n/2f/a/9r/2f/Y/9j/1f/V/9b/2P/Y/9j/2P/Y/9j/1v/V/9T/1P/V/9b/
2//d/9z/2v/Y/9j/2f/Z/9j/1v/Y/9n/2f/Y/9b/1v/X/9n/2P/Y/9r/2P/Y/9b/1f/X
/9n/2f/Z/9r/3P/c/9n/2f/a/9r/2v/W/9n/3P/a/9r/2v/a/9z/3P/c/9z/2v/a/9r/
2v/c/9z/3P/c/9z/3P/c/9z/3f/e/9//4P/g/+D/4P/g/+P/5P/l/+b/5P/k/+T/5P/m
/+b/5v/m/+j/6P/o/+j/5v/k/+L/4P/g/+D/4P/g/97/3v/e/97/3P/d/93/3f/e/+D/
4f/i/+H/4f/h/+H/4f/h/+D/3//e/97/3v/e/9r/2f/Z/9n/2v/b/9z/3f/b/9r/2v/a
/9z/3P/c/9z/2v/a/9r/2v/c/9r/2v/b/93/3v/e/97/2//Z/9v/3P/c/93/3f/b/9v/
2//b/9v/2//c/9z/2v/c/97/3P/b/9n/2v/b/9v/3v/e/97/3v/g/+D/4P/g/+D/4P/h
/+L/4P/l/+v/7v/3/wwAKwBNAHIAnADLAAUBPgF0AaYBzQHfAdUBtwF+AS0BzgBrAAMA
nP9R/yL/Av/u/un+3v7W/tP+0f7W/uT++/4S/yH/MP9E/17/dv+I/5j/of+n/7H/vP/H
/8r/zf/V/9r/2v/d/+D/4v/l/+j/6P/r/+v/6P/o/+r/6//p/+r/6v/q/+z/7f/u/+//
8P/w//D/8P/z//P/9P/0//L/8v/y//L/9v/2//X/9f/4//n/+f/5//r/+v/6//r//P/8
//z//v/+/////////wAAAAABAAEABAAGAAcACAAIAAgACgALAA8AEAAQABEADwASABIA
FAAXABgAGQAcACAAIQAiACMAJwApACwALgAyADIANAA1ADYANgA4ADoAOgA7ADwAPAA8
AD0APQA8ADwAPAA8AD0APgA9AD4APQA6ADkANgA2ADYANgA2ADUAMgAyADAALgAsACsA
KQApACoAJwAkACMAIgAhAB8AHQAZABgAFwAUABEADwAMAAwACQAGAAIAAQABAP///f/7
//f/9//3//X/9P/0//P/8v/z//P/9P/1//L/8v/z//P/9P/0//T/8//y//L/9P/1//T/
8//0//P/9f/1//b/+P/3//f/+P/5//r/+//7//n/+P/4//v//P/+//3/+//5//v//P/+
/wIAAAD+//7//v/9//3/AAAAAP7//v8AAAAA/v/+//7//v////7//v/+//z//P/8//z/
/f/+//7//P/+//7//f/7//v//v/+//z//P/5//n/+v/8//z/+//7//n/+f/5//n/+f/4
//j/+v/5//n/+v/6//n/+P/4//j/+f/5//n/+v/6//n/+P/4//n/+f/6//z/+v/6//r/
+v/6//j/9//2//f/9//3//v//P/8//v/+v/6//v/+//6//r//P/9//3//v/8//z//f//
//7//v8AAAIAAgAAAP//AQADAAMAAwACAAQABAABAAIABAAFAAYAAgAFAAoACAAIAAgA
CAALAAwADQAOABAAEAAQABAAEwAUABUAFgAWABYAFgAWABgAGAAYABgAGgAaABoAGgAX
ABYAFQAUABYAFgAWABYAFAAUABQAFAAWABYAFwAXABcAFwAYABgAGgAbABsAGwAdAB0A
HQAcABsAGgAaABoAGgAYABcAFwAXABcAFwAXABgAGQAZABoAGAAYABgAGAAWABYAFgAW
ABcAGAAXABgAFwAXABgAGAAZABkAGAAbABwAHAAdAB0AGQAZABkAGQAaABsAHQAeABsA
HAAdABoAGgAbAB0AHwAfACAAIAAgAB4AHgAeAB4AHwAgACEAIwAkACYAJQAlAC4APwBQ
AGsAjwCyANwADwFLAYYBvAHyASECNwItAgkC0gGBAR4BuwBTAOT/jf9e/zr/JP8Z/xD/
Cv8J/w//HP8w/0P/WP9t/37/kP+k/7r/zP/a/+X/7f/1//7/BwAMAA8AEwAaACAAIgAk
ACUAJwAnACYAKAAnACgAKAAqACsAKwAsACwALAArACsAKwArACwALAAsACwALQAtAC4A
LgAsACwALAAsADAAMAAvAC8ALgAvAC8ALwAyADIAMgAyADIAMgAyADQANgA3ADcANwA6
ADoAOwA7ADsAPAA8ADwAPAA8AD4APwBBAEIAQgBDAEUASABIAEoASwBMAE0AUABQAFEA
UgBTAFMAVQBYAFoAXABcAF4AXwBkAGQAZgBoAGgAaQBqAGoAbABtAG0AbABqAGoAagBr
AGsAaQBpAGcAaABnAGQAZABjAGIAYQBfAF4AXgBcAFoAWgBZAFcAVwBUAFEATgBNAE4A
TQBLAEkARgBGAEYARAA9ADsAOAA4ADYANAAxADEALwAtACsAKQAnACcAJwAlACQAJAAj
ACIAIQAfAB4AHQAdAB4AIAAhACEAIAAfAB0AHgAeACAAIQAfAB8AIQAhACIAIQAhACIA
JQAlACYAJwAnACcAJgAjACEAIgAmACgAKQApACgAJwAmACYAJwAqACoAKAAoACgAJwAn
ACoAKgAmACYAKAAoACgAKAAoACgAKAAmACUAJAAlACYAJwAoACgAKAAnACQAJgAmACUA
IwAjACYAJgAkACQAIQAhACIAIwAkACQAJQAiACEAIAAfAB8AHgAeACAAHgAfACEAIgAf
AB4AHgAeAB4AHwAgACIAIAAfAB4AHgAdAB0AHgAgACAAIAAgACAAIgAgAB8AHgAdAB0A
HQAhACEAIAAeABwAHgAfAB8AHgAeACAAIQAhAB4AHAAcAB0AHwAeAB4AIAAeAB4AHAAb
AB0AHwAfAB8AIAAiACIAHwAdAB4AHgAeACAAHQAeACAAIAAgACAAIAAgACAAIAAgACAA
IAAgAA==
         </WaveFormData>
      </LeadData>
      <LeadData>
         <LeadByteCountTotal>10000</LeadByteCountTotal>
         <LeadTimeOffset>0</LeadTimeOffset>
         <LeadSampleCountTotal>5000</LeadSampleCountTotal>
         <LeadAmplitudeUnitsPerBit>4.88</LeadAmplitudeUnitsPerBit>
         <LeadAmplitudeUnits>¦ÌV</LeadAmplitudeUnits>
         <LeadHighLimit>2147483647</LeadHighLimit>
         <LeadLowLimit>268435456</LeadLowLimit>
         <LeadID>V5</LeadID>
         <LeadOffsetFirstSample>0</LeadOffsetFirstSample>
         <FirstSampleBaseline>0</FirstSampleBaseline>
         <LeadSampleSize>2</LeadSampleSize>
         <LeadOff>FALSE</LeadOff>
         <BaselineSway>FALSE</BaselineSway>
         <ExcessiveACNoise>FALSE</ExcessiveACNoise>
         <MuscleNoise>FALSE</MuscleNoise>
         <LeadDataCRC32>453186428</LeadDataCRC32>
         <WaveFormData>
7f/r/+v/6//r/+v/7P/s/+7/7f/t/+z/7P/s/+z/7P/r/+v/7P/s/+3/7f/t/+7/7P/s
/+7/7v/v/+//7//v/+//7v/u/+7/7//v/+//8//4//z/BwAaADYAUwBwAJkAzQAFAT4B
cAGYAbUBuwGvAZMBYgEfAdAAegAVALP/d/9c/0j/Nv8u/yb/JP8k/yv/OP9H/1T/Y/9v
/3z/kP+h/6v/r/+5/8P/y//O/9H/1v/c/9//4//n/+n/6//t/+3/7P/s/+//7//v/+//
8P/x//H/8f/x//H/8//z//P/8//0//X/9//4//X/9P/1//T/9f/3//j/+//5//j/9//3
//r/+//8//3//P////3//f/7//z//v/+/wAAAAAAAAEAAAAAAP///v8CAAMAAwAEAAUA
BgAJAAoACAAJAAoACgAMAAwADgARABEAEAAPAA4AFAAWABYAFgAXABgAGwAgACAAHwAf
AB8AHwAfACEAIQAiACIAJAAkACYAJwAoACgAKAAoACcAJwAoACgAKAAqACkAKQApACgA
JgAmACUAJQAmACYAJgAlACQAIQAgAB8AIAAfACAAIAAhACAAHwAdABkAGQAYABcAFwAW
ABQAEgARABAAEAAPAAwACgAKAAoACAAJAAoACAAFAAUABQADAAcABwAFAAUAAgABAAEA
AQABAAEAAQAAAAAAAQACAAQAAgACAAAAAAAFAAUABAAEAAIAAQABAAMAAQAAAAAAAAAB
AAIAAQAAAAIAAwACAAAAAQACAAEAAgABAAEAAQD//wEAAQACAAIAAwADAAMAAgAAAAEA
AgACAAAAAAD+//3//////////v8AAAAAAAABAAQABAAEAP////////3/+//9//7//f/+
//////////7/+//7//3//f/8//z//f///////v/+//7///////3//f/9//3//f/+/wAA
AAD//////v/+/wAAAAD8//z//f/9////AAD//wAAAAAAAP7/AQD//////f/8//z//f/9
//3///////7//v8AAP7//v/+////AAAAAP7//P/8//z//P/8//z//P/8//z//f/9//3/
//8AAAAA//8BAAAAAAD///7//f/8//3//v///wAAAgACAAIAAgADAAQABQAGAAYABgAG
AAYABAAEAAQABAAGAAYABgAGAAYABgAGAAYABQAEAAMAAgAFAAYABwAIAAcABgAFAAQA
BAAEAAQABAACAAEAAQABAAUABwAJAAoACQAIAAcABgAFAAMAAQAAAAAAAAABAAEA/f/9
//3//f///wAAAAD+/////////////f/9//3//f////7//v/+//z//P/7//v//P/9//3/
+//9//3//////wAAAAAAAP//AQAAAAAAAAD+//7//////wIAAgABAAEA//8AAAAAAAAA
AAAA/////wEAAQABAAAAAAAAAAEAAwAFAAcADAAYAC8ATABoAIcAsADdABMBSQF4AaAB
vgHHAb0BoQFxASoB2wCEACIAv/+B/2f/UP8+/zr/Mv8o/yj/MP87/0j/V/9k/3H/f/+O
/6D/sf+7/8X/zf/T/9n/4P/j/+L/6v/z//f/9f/1//f/+f/5//j/+P/7//v//f/9//7/
/////////////////////////////wAAAAAAAAAAAgACAAIAAwADAAUAAwACAAEAAQAE
AAUABgAHAAoADQALAAsACgAKAAsACgALAAwADQAPAA0ADgAOAA4AEAARABEAEgASABIA
FAAUABQAFQAWABYAFgAWABgAGwAaABoAGgAaAB8AIgAjACQAJgAmACgALAAsACsAKwAr
ACwALQAwADEAMAAwADIAMgA1ADcAOQA6ADkAOAA2ADUANAA0ADQANgA1ADUANQA0ADIA
MgAxADEAMAAwADAALwAtACsAKwArACoAJwAmACQAJAAkACQAIwAgAB8AHQAbABsAGgAY
ABYAEwASABIAEQAPAAwACwAKAAgACQAKAAgABQAFAAUAAwADAAMAAQABAAEAAQACAAMA
AAD///7//P/8//3//v8AAAAAAAD+//7///////7//v/8//v/+//9//3//P/8//z//f/+
//3//P/8//3//P/6//z//P/6//r/+//7//v/+f/3//f/+P/4//j/+f/6//r/+f/5//n/
+P/2//b/9P/z//T/9f/2//b/9v/2//b/9//4//j/+P/z//P/9f/1//X/9P/0//L/8v/1
//X/9f/0//H/8f/z//P/8v/y//P/9f/0//L/8f/w//P/8//x//H/8f/x//H/8v/x//D/
7v/t/+3/7v/x//L/7//u/+7/7f/v//D/7//w//D/8P/u//H/7//v/+3/7P/u/+//7//v
//D/7//t/+z/7v/s/+z/7P/t/+7/7v/s/+r/6v/q/+r/6//s/+3/7v/s/+3/7f/t/+v/
7P/s/+v/7f/u//D/7f/s/+v/6v/r/+z/7f/u/+3/7P/r/+r/6//s/+3/7v/w//D/8P/w
//D/8P/w//D/8f/y//P/9P/y//L/8v/y//T/9P/0//T/8//y//H/8P/u/+7/7v/u//D/
8P/w//D/8P/w//D/8P/u/+//7//w//H/8f/x//H/7v/u/+7/7v/w//D/7//u/+7/7f/s
/+z/6//p/+n/6f/p/+n/6v/q/+b/5f/l/+X/5//n/+f/5//n/+f/5v/m/+T/5P/k/+P/
5f/m/+f/5//j/+P/4//l/+X/5v/m/+b/5//n/+b/5v/k/+T/5P/l/+f/6P/o/+f/5f/l
/+b/5v/m/+j/6P/n/+n/6f/p/+n/5v/m/+b/5//t/+n/5//s//T//f8QACwASwBsAJUA
yQADATYBYgGKAaMBpwGfAYUBVgERAcQAbAADAKH/Z/9M/zb/KP8i/xz/Gv8c/yX/MP89
/0z/Xf9p/3b/iP+Z/6H/p/+v/7P/uf/C/8f/yv/S/9f/2f/b/9z/3f/e/93/3//g/+T/
5f/k/+P/4//j/+P/4//j/+P/5//n/+f/5//n/+f/6P/o/+r/6v/s/+z/6f/p/+j/6f/r
/+r/6f/p/+3/7f/t/+3/7P/v/+3/7f/u//D/8//0//L/8v/y//P/8//0//T/9P/2//f/
9//4//b/9v/4//j/+v/7//z//P/6//r//P///wAAAAAAAAAABAAGAAYABgAEAAQABgAK
AA0ADQAOAA8ADwAPABEAEQASABIAFAAUABYAFwAYABgAFgAWABUAFQAYABgAGAAaABUA
FQAVABQAFgAWABUAFQAWABYAFgAVABQAEQAQAA8AEAAPABAAEAANAAwACwAJAAkACQAI
AAcACQAIAAYABAADAAIAAgABAP7//P/8//z/+//7//v/+P/3//f/9//1//X/9f/z//P/
9P/z//P/8//z//P/8//y//H/8f/x//L/8v/y//D/8P/z//P/8v/y//D/7//v//H/8v/y
//P/9P/z//L/7//s//H/8//z//L/8v/y//D/8P/v/+//7//t/+3/7f/u/+7/7f/t/+3/
7P/u/+//8P/w/+7/7v/s/+v/6//r/+v/6v/q/+r/6v/r/+7/7v/u/+n/6//t/+3/7f/u
/+7/7P/s/+3/7f/t/+z/6//r/+3/7f/r/+r/6v/r/+n/6P/o/+j/6v/r/+r/6//p/+n/
6f/q/+z/7P/r/+v/6v/q/+z/7P/q/+r/6//r/+r/6v/o/+j/6v/q/+j/6//r/+v/6f/o
/+j/6f/p/+n/6//r/+r/6v/s/+r/6v/q/+n/6v/q/+j/6v/q/+r/6v/o/+j/6P/o/+r/
6//r/+v/6f/q/+r/6f/l/+b/6P/q/+r/6v/q/+j/6P/o/+j/6v/q/+r/6v/r/+z/7f/u
/+7/7v/u/+7/8P/w//D/8P/w//D/8P/w//D/8P/w//D/8v/y//L/8v/x//D/7//u/+7/
7v/u/+7/7P/s/+z/7P/u/+//7//w//H/8f/x//H/8P/w//D/8P/u/+7/7f/s/+7/7f/s
/+z/6//p/+n/6f/p/+n/6v/q/+b/5f/l/+X/5//n/+f/5//l/+X/5P/k/+T/5P/k/+P/
5P/m/+j/6f/m/+X/5P/l/+X/5v/m/+b/5f/l/+T/5P/k/+T/5P/l/+X/5v/m/+X/5f/l
/+b/5v/k/+b/5v/l/+b/5//o/+n/5v/m/+b/5//t/+//6//o/+z/+f8OACQAOwBcAIMA
swDrACIBVAF+AaEBrwGlAY8BbAEzAeYAjgAtAMf/f/9a/0L/Lv8m/yD/Gv8a/yP/LP81
/0b/Wf9l/3L/hP+R/53/pf+r/7P/vf/C/8X/yv/S/9n/2f/Z/93/3//h/+H/4v/i/+X/
5f/k/+P/4//j/+X/5f/l/+X/6f/p/+n/6f/p/+n/6v/q/+r/6v/s/+z/6v/r/+v/7f/v
/+7/7f/t/+//7//v/+//7v/x/+//7//x//L/9P/0//T/9P/0//X/9f/2//b/9v/2//f/
9//4//r/+v/8//z/+v/7//z//P/8//z//v8BAAIAAgACAAIABgAIAAgACAAIAAgACgAO
ABEAEQASABMAEgARABIAEQASABIAFAAUABgAGQAaABoAGAAYABcAFwAZABoAGwAeABoA
GQAYABYAFwAYABgAGQAWABYAFgAVABUAEwATABMAFAATABQAFAARABAADwANAA0ADQAM
AAsADQAMAAoACAAFAAQABAADAAIAAAAAAAAA+//7//v/+P/5//n/+f/3//n/+f/3//f/
9v/1//X/9f/2//f/+P/4//b/9f/0//T/9v/2//T/9P/3//f/9v/2//T/8//z//X/8//y
//L/8v/0//T/8v/w//P/9f/1//T/9P/0//L/8v/x//H/8f/v//H/8f/y//L/7//v/+//
7v/u/+//8P/w//D/8P/u/+3/7f/t/+3/7P/u/+7/7v/v/+//7v/t/+f/6v/t/+7/7//v
/+7/6//q/+v/6//r/+r/6v/r/+7/7//r/+r/6v/r/+3/7P/s/+z/7//v/+3/7f/s/+v/
6v/q/+v/7P/s/+3/7P/s/+7/7v/s/+z/7f/t/+z/7P/q/+r/7P/s/+r/7f/v/+//7f/s
/+z/7f/t/+3/7//v/+7/7v/u/+z/7P/s/+//8P/w/+7/7v/u/+7/7v/u/+7/7v/u/+7/
7//v/+//8f/y//L/8f/t/+z/8P/w//D/8P/w/+7/7v/u/+7/7//w//H/8v/y//L/8v/y
//L/8v/y//L/9P/2//j/+v/6//r/+v/6//j/+P/4//j/+f/6//v//P/6//j/9v/0//X/
9v/3//j/9v/2//b/9v/2//b/9v/3//n/+v/7//v/+f/5//j/+P/6//r/+v/6//v/+v/6
//n/9//2//T/8f/z//P/8//z//L/8v/w/+//8f/x//H/8f/x//H/8f/x//D/8P/w//D/
8P/v/+//8P/z//P/8f/x/+//8f/x//L/8v/y//H/8f/w//D/8P/w//L/8//z//T/8v/x
//H/8f/0//T/9P/2//b/9f/1//X/9//3//b/9v/4//v/+f/5//v/+v8CABUAKABCAGEA
igC3AOkAHQFUAYoBrAG9AcEBrwGNAVgBEQG6AFoA8/+b/3H/XP9I/z7/OP8q/yL/Jv8x
/z7/S/9a/2f/ef+I/5T/o/+t/7H/vf/H/83/0v/Z/97/5P/p/+v/8f/x//H/8f/v//L/
8v/1//X/9f/1//b/9//3//f/9//3//n/+f/5//n/+f/5//r/+v/8//z//v/+//3//f/8
//3/AAAAAAAAAQAAAP///v/9//7/AQD/////AgAEAAcACAAGAAYABgAHAAUABgAGAAYA
BgAHAAcACAAKAAoADAAMAA4ADwAQABAAEgASABQAFwAWABYAFgAWABgAGgAaABoAGgAa
ABwAIAAhACEAIgAjACYAJwAqACsAKwAqACsAKgAsAC0ALgAuAC8AMAAwADEAMQAwAC8A
MAAvAC8ALwAuAC4ALgAtAC0ALAAsACwAKwAtACsAKwArACoAJwAmACQAIQAgAB8AHQAc
AB0AHQAdABsAGgAYABYAEwASABIAEQASABAAEAAQAAwACwAKAAYABwAHAAcABQAHAAcA
BQAFAAYABQAFAAUABwAHAAcABgADAAMAAwAEAAYABgAEAAQABgAFAAMAAgADAAMABAAH
AAcABgAGAAYABQAEAAEA/v8CAAUABgAGAAUABAABAAAAAwADAAMAAQADAAMABAAEAAUA
BQAFAAQAAgADAAQABAAGAAYABAADAAEAAQABAAAAAQACAAMABQAEAAQABAD//wMABQAF
AAUAAwACAP///v8BAAEAAQAAAAAAAQAEAAUAAQAAAAAAAQADAAIAAgACAAIAAQD+//3/
/v///wAAAgAAAAAA//////7//v8AAAAA/v/+//////8CAAIAAAAAAAIAAgAAAAMABQAF
AAMAAgABAAEAAAD//wEAAQAAAAAA/v/8//z//P/7//z//P/6//z//v8AAAIAAQAAAP//
/v8BAAMABAAFAAMAAgAAAP3/AQD+//7/AAAAAAAAAAD+//7//v/+/wAAAAAAAAAAAgAE
AAYACAAHAAYABQAEAAYABgAGAAYABwAIAAkACgAJAAgABwAGAAUABAADAAIAAwAEAAUA
BgAGAAYABgAGAAUABQAGAAcABQAFAAUABAAGAAYABgAGAAQAAwACAAIABAAEAAUABQAB
AAEAAQABAAEAAgACAAAA///////////9//3//f/9/////v/+//7//v/+//3//f/+////
///9//v/+//9//3//P/8//z/+//+//7///8AAP7//v///////v/+//3//f/9//7//v/+
/wEAAgACAAMAAQABAAEAAAD+//7///8BAAMAAwAIABQAJwA6AFAAdQCiAMsA/wA3AWoB
mAG4AcMBuwGnAYMBRAHzAKAARADf/4//bf9a/0b/PP8y/yj/Jv8s/zf/RP9R/17/bf99
/4r/mP+p/7f/v//J/9H/1f/a/9//5v/s/+//8//3//b/9//4//f/9v/2//n/+f/7//v/
/P/9//v/+//7//v//f/9//3//f/9//3//v/+////AAADAAQABAAFAAUABwAFAAQAAwAD
AAMAAwADAAMAAgAFAAMAAwAFAAYACAAIAAgACAAIAAkACQAKAAoACgAMAA0ADQAOAAwA
DAAOAA4ADgAPABAAEAASABIAFAAXABcAFgAVABQAGgAcABwAHAAaABoAHAAgACMAIwAk
ACUAJgAnACoAKwAsACwALgAuAC0ALQAtACwALgAuAC0ALQAtACwAKwAsACoAKwAsACwA
KgAqACkAKQAmACYAJgAlACMAIQAhACEAIQAfAB8AHgAdABwAGwAZABUAFQAUABMAEgAQ
AA0ACgAJAAgACAAHAAYABAAEAAQAAQABAAEA/v/7//v/+//5//3//f/7//v/+f/3//b/
9f/3//f/9//2//X/9f/1//b/9v/2//T/9P/1//X/9P/0//T/8//z//X/9f/0//T/9P/0
//T/8v/w//H/8//z//L/9P/0//L/8v/x//H/8f/v//H/8f/y//L/8v/z//T/9P/z//P/
8//y//L/8v/w/+//8f/x//H/8P/y//L/8v/z//P/8v/x/+v/7P/t/+z/6//u/+7/7P/s
/+3/7f/t/+z/7f/t/+//7//t/+z/7P/t/+3/7P/s/+z/7f/t/+v/6//q/+n/6P/o/+v/
7P/s/+3/7f/u//H/8v/w//D/8f/x//T/9P/y//L/8v/y//D/8//z//P/8f/w/+7/7//v
/+//8P/v/+3/7P/u/+r/7P/u//D/7//u/+3/7P/u/+//7//w//D/7//u/+3/7v/u/+7/
7v/s/+z/6//q/+j/5//m/+b/6P/n/+j/6f/n/+f/6P/o/+b/5f/l/+X/4//j/+P/4//j
/+P/4v/i/+T/5P/k/+P/4f/i/+P/4//i/+P/5P/n/+b/5v/l/+T/4//j/+L/4v/k/+T/
5P/l/+f/6P/o/+f/5f/l/+b/5v/m/+j/6P/n/+b/5f/k/+P/5f/m/+f/6f/n/+n/6//s
/+7/+f8OACgAQwBkAI8AvwDxACYBXAGIAaMBpwGfAYkBXgEfAdIAfAAXALH/cf9Q/zr/
KP8e/xr/FP8Q/xv/LP87/0b/Vf9l/3L/gP+P/5v/pf+t/7X/u//C/8n/zv/U/9X/0f/V
/9j/2//e/9//4v/i/+X/5f/j/+P/5P/l/+f/5//n/+f/6f/p/+n/6f/n/+f/6P/o/+r/
6v/s/+z/7P/t/+3/7//v/+7/7f/t/+//7//v/+//7v/x/+//7//v//D/8v/y//L/8v/y
//P/8//0//T/9P/2//f/9//4//r/+v/8//z/+v/7//z//P/8//z//v8BAAIAAgACAAIA
BAAGAAYABgAHAAgACwAQAA8ADwAQABEAEwATABUAFQAYABgAGgAaABsAGwAbABoAGwAc
ABwAHQAdABwAGwAcABsAGwAbABoAHAAcABsAGwAYABgAGAAXABkAFwAXABcAFQATABMA
EgAPAA4ADQALAAsACwAKAAkABwAGAAQAAgD///7//v/9//7//P/8//z/+f/5//n/9v/3
//f/9//1//X/9f/z//P/9P/z//P/8//x//H/8f/w/+//7//v//D/8f/y//H/8v/0//P/
8f/w//D/7//v//H/8//y//L/8v/w//D/7v/s/+//8f/x//D/7v/u/+z/7P/v/+//7//t
/+//7//w//D/7f/t/+3/7P/u/+//8P/w/+//7v/r/+n/7P/t/+7/7v/s/+z/7P/t/+z/
7P/s/+f/6f/r/+v/6//q/+r/6P/o/+v/6//r/+r/6f/p/+v/6//r/+r/6v/r/+v/6v/q
/+r/6v/p/+b/5f/o/+n/6v/s/+r/6v/p/+n/5v/m/+j/6P/o/+j/6f/p/+j/6P/m/+b/
5//o/+f/6//r/+v/6f/o/+j/6f/p/+n/6//r/+r/6v/o/+b/5v/m/+f/6P/o/+b/5//o
/+n/6v/o/+j/6P/o/+r/6//r/+v/6v/q/+n/5//r/+j/5v/n/+j/6f/q/+j/6P/o/+j/
6P/o/+j/6P/o/+j/6P/o/+j/6P/o/+j/6P/o/+j/6P/o/+j/6P/o/+j/6P/o/+j/6P/o
/+j/6P/q/+r/6v/q/+n/6P/n/+b/6P/o/+j/6P/o/+j/6P/o/+b/5v/m/+b/6P/o/+j/
6P/q/+r/6v/q/+r/6v/q/+r/6//s/+3/7v/u/+7/7v/u//D/8P/w//D/8v/y//L/8v/v
/+7/7f/s/+z/7P/s/+z/6v/q/+r/6v/q/+v/6//s/+v/6//r/+v/7P/s/+z/7P/s/+z/
6//q/+r/6f/o/+j/6f/n/+f/5//l/+X/5v/m/+T/4//j/+P/5f/l/+X/5f/i/+H/3//e
/+D/4P/g/9//4f/i/+P/4//f/9//3//h/+P/5P/k/+T/4f/h/+D/4P/g/+D/4P/h/+P/
5P/k/+P/4f/h/+L/4v/k/+b/5v/l/+X/5f/l/+X/4v/i/+L/4//n/+f/5f/i/+r/+/8M
ACAAOQBcAIEAsQDpACIBTAFwAZEBoQGbAYUBXgEfAdQAgAAbALX/c/9W/z7/Lv8k/yD/
Gv8c/yX/Lv89/07/Xf9p/3b/hv+T/53/pf+p/6//uf/C/8f/zv/U/9X/1f/Z/9n/2//d
/93/4P/g/+P/4//h/+H/4v/j/+P/4//j/+P/5v/n/+j/6f/n/+f/6P/o/+r/6v/s/+z/
6//r/+r/6//u/+7/7v/v//H/8f/x//H/8P/z//H/8f/v//D/8v/y//D/8P/w//H/8v/0
//X/9v/6//v/+//8//v/+v/7//r/+//9////AAD+//7/AAADAAQABAAEAAQACAAKAAoA
CgAMAAwADgASABMAEwAUABUAEwATABUAFQAYABgAGgAaAB4AHwAgACAAIAAgAB8AHwAh
ACIAIwAmACIAIQAgAB4AHwAgACAAIQAgACAAIAAfACEAHwAfAB8AHwAdAB0AHAAdABwA
GwAZABkAGQAYABcAFwAWABQAEgAPAA4ADgANAA4ADAAMAAwACAAHAAYAAgAEAAUABgAF
AAYABQACAAEAAAD///////8AAAEAAgACAAAA///+//7/AAAAAP7//v8BAAEAAAAAAAAA
/////wEAAgACAAMABAADAAIA///8//3///////7//P/8//r/+v/8//3//v/9//3//f/+
//7/+v/5//j/9v/3//n/+//8//r/+v/4//f/+f/5//n/+P/5//r/+//9//3//P/7//X/
9f/3//f/9//6//r/+P/4//n/+f/5//j/9f/1//f/9//3//b/9v/3//n/+P/4//j/+f/5
//f/9//3//f/9//4//j/+P/3//f/9f/0//X/9P/1//b/+P/5//j/+P/2//b/9v/2//T/
9//5//n/9//2//b/9//3//f/+f/5//j/+P/4//b/9v/2//f/+P/4//b/+P/4//j/+P/4
//j/+P/4//b/9//3//f/9//4//j/9//x//T/+v/4//j/+P/4//j/+P/4//j/9v/2//b/
9v/4//j/+P/4//j/+P/4//j/+f/6//v//P/8//z//P/8//3//v///wAAAAAAAAAAAAD+
//7//v/+/wEAAgADAAQAAgAAAP7//P/+//7//v/+//7//v/+//7//f/9//z//P//////
//////7//v/+//7//P/8//v/+v/8//v/+v/6//j/9f/0//P/9v/3//n/+v/3//X/9P/z
//X/9f/1//X/9//3//b/9v/0//T/9P/z//X/9v/3//f/8//z//P/9f/z//T/9P/0//T/
9f/1//b/9v/2//b/9//3//j/+P/3//b/9f/1//T/9v/4//j/9//5//n/+f/5//j/+P/4
//n/9f/7/wUABgAIABcAMgBQAHMAnADJAPsAMwFkAZIBtAHBAbcBowF7AT4B8wCcADgA
0/+J/2f/TP88/zT/LP8o/yr/LP8r/zb/Sf9a/2f/c/+A/5L/of+x/7//xf/H/8n/1P/f
/+D/4v/n/+3/7f/u/+//8P/v//H/8v/2//f/9f/1//b/9//1//X/9f/1//j/+f/6//v/
+f/5//r/+v/8//z//v/+//z//f/9///////+//3//f8AAAEAAgADAAMABQACAAEAAQAC
AAQABAAGAAYABgAHAAUABgAGAAYACQALAAwADgANAAwADQAMAA0ADwARABIAEAAQABIA
FQAWABYAFgAWABwAHgAeAB4AHgAeACAAJAAnACcAKAApACsAKwAtAC0ALAAsAC4ALgAu
AC8AMAAwADIAMgAxADEAMwA0ADUAOAA0ADMAMgAwADEAMgAyADMALwAuAC0AKwArACkA
KQApACoAKQAqACoAJwAmACUAIwAgAB8AHQAbAB0AHAAaABgAFgAUABMAEQASABAAEAAQ
AAsACwALAAgABwAHAAcABQAJAAkABwAHAAUAAwACAAEAAwADAAMAAgADAAMAAwAEAAMA
AgD///7/AwADAAIAAgACAAEAAQADAAEAAAAAAAAAAgACAAAA/v///wEAAQAAAAMABAAD
AAQAAwADAAMAAQD/////AAAAAAAAAQACAAIAAAABAAIAAgAEAAQAAgABAAAA///+//z/
/v/+//7///8AAAAAAAD7//v//f/9//3/AAAAAP7//v/9//3//f/8//n/+f/7//v/+f/4
//j/+f/5//j/+P/4//v/+//5//n/9//3//f/+P/4//j/9//3//j/+P/6//r/9//2//b/
9f/0//T/8v/y//L/8v/w//P/9P/1//T/9P/y//P/8//z//T/8//x//D/8f/w//H/8v/y
//L/8f/u//D/8P/w//D/8P/w//D/8P/u/+//7//v//H/8v/y//H/6f/u//T/8v/w/+7/
7P/v//D/8f/y//D/8P/w//D/8v/y//L/8v/w//D/8P/w//L/8v/y//L/8v/y//L/8v/w
/+7/7P/q/+v/7P/t/+7/7f/s/+v/6v/q/+r/6//r/+z/7f/t/+3/7f/s/+z/7P/u/+7/
7v/t/+r/6v/p/+j/6P/n/+X/5f/l/+X/5f/m/+X/4v/g/9//3//f/9//3//f/9//3//e
/97/3v/e/97/3f/d/97/3//f/93/3f/d/9//3//g/+D/3//d/9z/2v/b/9z/3f/e/97/
3f/d/9z/3f/d/93/3v/e/97/4P/g/97/3f/c/9v/3P/c/93/3v/f/+H/4f/d/+T/8P//
/xQAMgBPAHQAowDbABEBPgFqAZABpQGfAYkBZQEqAd0AjAAuAMH/cf9P/zj/Iv8W/w7/
CP8I/wz/F/8m/zX/Qv9V/2P/bv96/4f/lf+h/6n/rf+x/7j/v//G/8T/xf/L/9H/0v/T
/9T/0//S/9L/1f/V/9X/1f/W/9f/2f/Z/9n/2f/Z/9n/2f/Z/9n/2f/a/9r/2//c/9//
4P/d/93/3P/d/97/3v/e/9//3//f/9//3//e/+H/3//f/+H/4v/k/+T/5P/k/+T/5f/l
/+b/5v/m/+b/5//n/+j/6P/o/+r/6v/s/+3/7v/u/+7/7v/w//P/9P/0//T/9P/3//j/
9//2//T/9P/2//r//f/9//7///8BAAEAAwADAAIAAgAEAAQABgAHAAgACAAIAAgABwAH
AAgACAAIAAoABwAHAAcABgAGAAYABQAFAAQABAAEAAMABQADAAMAAwABAP/////+////
/v/9//v/+//7//r/+f/2//T/8f/u/+//7v/u/+3/7P/q/+r/6v/m/+X/5P/g/+D/4f/i
/+H/4v/h/97/3f/d/93/3v/f/93/3f/d/9z/3f/d/93/3v/c/9z/2v/a/9v/2//a/9r/
3P/b/9v/3f/d/9z/3P/c/9r/2v/Y/9b/2f/b/9v/2v/Y/9j/1v/W/9j/2f/a/9n/2f/Z
/9r/2v/Y/9f/1v/U/9b/1//Y/9j/1v/W/9T/0//V/9X/1f/U/9T/1P/U/9X/1P/U/9T/
z//R/9P/0//T/9T/1P/S/9L/1f/V/9X/1P/S/9H/0v/R/9H/0P/Q/9H/0f/Q/9D/0P/R
/9H/z//P/9H/0f/R/9L/0P/Q/8//z//M/8z/zv/O/83/zv/Q/9H/0P/Q/87/zv/O/87/
zP/P/8//z//N/8z/zP/N/83/zf/P/8//zv/O/8z/yv/K/8r/zf/O/87/zP/K/8r/yv/K
/8r/yv/K/8r/zP/N/83/zf/L/8z/zP/L/83/yv/I/8n/yv/L/8z/yv/K/8r/yv/K/8r/
yv/K/w==
         </WaveFormData>
      </LeadData>
      <LeadData>
         <LeadByteCountTotal>10000</LeadByteCountTotal>
         <LeadTimeOffset>0</LeadTimeOffset>
         <LeadSampleCountTotal>5000</LeadSampleCountTotal>
         <LeadAmplitudeUnitsPerBit>4.88</LeadAmplitudeUnitsPerBit>
         <LeadAmplitudeUnits>¦ÌV</LeadAmplitudeUnits>
         <LeadHighLimit>2147483647</LeadHighLimit>
         <LeadLowLimit>268435456</LeadLowLimit>
         <LeadID>V6</LeadID>
         <LeadOffsetFirstSample>0</LeadOffsetFirstSample>
         <FirstSampleBaseline>0</FirstSampleBaseline>
         <LeadSampleSize>2</LeadSampleSize>
         <LeadOff>FALSE</LeadOff>
         <BaselineSway>FALSE</BaselineSway>
         <ExcessiveACNoise>FALSE</ExcessiveACNoise>
         <MuscleNoise>FALSE</MuscleNoise>
         <LeadDataCRC32>193703942</LeadDataCRC32>
         <WaveFormData>
/v/7//n/+f/6//n/+v/5//r/+v/6//n/+//8//z//P/5//j/+v/5//j/9//4//j/9//3
//n/+v/7//r/+//8//z//P/6//r/9//2//r//v/+////BAAQAB4AKAAvAEEAYwB/AJgA
swDLANwA5ADjANcAwQCoAIkAYQAwAAAA4//Z/8z/uv+u/6n/of+Y/5j/nv+m/6z/tP+2
/7z/zP/W/9f/1//b/+P/5//l/9//4P/p/+z/6v/s/+7/7//x//X/8v/z//b/8//y//L/
8//2//X/8v/w/+3/8v/z//P/8v/1//T/8//3//P/8//y//D/8f/w//H/9P/y//H/8f/y
//f/9//1//T/9P/0//T/9P/z//L/8v/y//P/8//z//T/8f/z//L/8f/0//b/9v/1//b/
9//4//n/+P/2//b/9P/3//X/+P/7//j/9v/1//b/+//+/////f/+////AgAEAAMAAgAD
AAIAAAAAAAMAAwAEAAQABQAHAAgABwAGAAUACAAJAAkACAAIAAoADAAPAA0ADAANAA4A
DgAOAA8ADwAOAA4ADgAOAA4ACwAKAAoACgAIAAgACAALAAsADAAJAAQAAwAEAAMABAAD
AAIAAAAAAP/////+//v/+v/6//n/+P/4//r//P/5//j/9v/1//b/9//4//j/9v/0//T/
9f/y//H/8f/x//P/8v/0//f/9v/z//L/8//3//j/9v/2//b/9v/3//f/9v/0//P/8f/x
//L/8//z//L/8//y//D/8//2//T/8//z//P/8v/w/+//7v/x//T/8v/y//P/8//y//H/
8f/w//L/9P/t/+3/8f/x//H/7//v//D/8P/w//L/8v/y/+3/6//r/+r/6v/s/+3/6v/r
/+//8P/w//D/7f/s/+7/7//v/+3/8P/x/+//7v/t/+3/7f/t/+3/7P/s/+v/6//u/+7/
7v/u/+3/7v/u/+//7//u/+7/7f/s//D/8f/w/+//7//v/+7/7v/s/+3/6f/o/+n/6v/t
/+n/6//s/+3/7f/w//D/7f/q/+//7//v/+//7P/r/+v/6v/o/+f/5//o/+j/6f/p/+n/
6//s/+3/7v/x//H/8v/u/+z/6v/o/+v/7P/t/+7/7//w//H/8v/y//L/8v/y//L/8v/y
//L/8f/w/+//7v/v//D/8f/y//L/8v/y//L/8f/w/+//7v/y//T/9v/4//X/9P/z//L/
9P/0//T/9P/w/+//8P/u//L/9P/0//b/9v/2//T/9P/y/+7/7P/q/+z/7f/s/+3/6v/r
/+r/6f/r/+v/6//p/+n/6f/q/+z/6//p/+f/5f/m/+f/6f/r/+j/5v/l/+T/5P/o/+j/
5f/m/+f/6v/r/+r/6f/o/+b/6P/n/+r/7P/r/+r/6f/o/+3/7f/r/+n/6f/o/+j/6f/o
/+j/5v/i/+X/5v/n/+j/5v/m/+f/6v/q/+j/6P/v//7/EAAeACoAOwBRAG8AjwCqAL0A
zwDaANwA0wC/AKEAfgBXACMA6v/I/73/r/+g/5j/iv99/3n/fP+A/4r/lP+Y/57/pP+s
/7b/wP/F/8n/zf/R/9P/1f/T/87/0//e/+L/3v/h/+H/4v/l/+H/4f/j/9//3//g/+L/
5v/o/+b/5f/j/+f/5//m/+T/5v/k/+L/5f/i/+P/4//i/+P/4v/j/+b/5P/j/+P/5P/n
/+f/5f/k/+b/6P/q/+z/6P/m/+X/5P/m/+f/6P/q/+b/6f/p/+n/6P/q/+r/6f/q/+v/
7P/t/+3/7P/t/+z/7P/p/+v/7f/r/+r/6v/s//P/9v/3//X/9//3//n/+v/5//j/+f/4
//n/+v/+/////P/8//3///8CAAMABAAFAAcABwAGAAQAAwAEAAUABwAFAAQABQAGAAYA
BgAHAAcACAAIAAgACAAMAAkACAAIAAgABAACAAAAAgADAAUAAwAAAP//AAD//wAA///+
//z//P/7//v/+v/3//b/9v/1//X/9P/1//b/9f/0//L/8f/x//H/8f/w//P/8v/z//X/
8v/x//H/8f/0//L/8//1//P/8f/x//P/9v/2//P/8v/y//L/8//z//P/8v/y//H/8v/0
//b/9//1//X/8//w//H/9P/y//H/9f/1//T/8v/v/+7/8f/0//H/8v/0//X/9P/z//P/
8v/z//T/7P/r/+//8f/z//P/8//y//D/7v/x//L/8//v/+3/7//w//L/8//z/+//7//z
//T/9P/0/+//7v/w//H/8P/v//P/9f/0//L/8P/v//H/8f/x//D/8P/v/+//8v/v/+7/
7f/r/+3/7v/w//H/8P/w/+//7v/w//H/8P/v//L/8//z//T/8v/z/+//7v/v//D/8//v
//D/8P/w/+//8P/w/+3/6v/u/+//8P/x/+7/7f/t/+z/7P/t/+//8v/x//H/8P/v/+7/
7v/u/+7/8//1//j/9v/0//L/8P/y//L/8v/y//D/8P/w//D/8v/y//L/8v/z//T/9f/2
//T/9P/0//T/9//4//n/+v/6//r/+v/6//r/+v/6//r/+v/6//r/+v/3//b/9f/0//f/
+P/5//r//P/8//z//P/7//r/+v/8//z//P/8//r/+P/4//j/9v/5//z/+//8//r/+v/5
//b/8//z//X/9f/3//f/9//3//T/8P/u/+3/7//x//L/8//0//T/9P/1//L/8f/v/+7/
7//y//f/+P/y/+//7v/v//H/8//z//P/9f/1//T/9//2//T/8v/w//L/9f/1//P/8f/x
//D/8P/v//L/9P/0//T/9v/4//r/9//0//P/8//8//j/9v/4//v//P8CABAAIgAxAEMA
YQCBAJoArQC/AMoA0ADVAM8AvwCmAIUAWwAmAPL/0//H/77/sv+o/6P/nf+W/5b/nP+i
/6r/sv+4/77/yv/W/9n/1//X/9f/2f/h/+H/4v/p//D/8P/s/+v/6f/o/+n/7P/v//T/
8//u/+7/7//y//L/8P/v/+3/9P/1//X/9P/0//L/8P/z//H/8//0//T/8v/w//D/8v/y
//H/8f/y//X/9f/z//L/8f/w/+//7v/x//L/9P/2//T/8//y//L/7v/x//H/8f/0//b/
9v/1//X/9f/1//X/+P/4//r/+v/5//X/9v/3//f/9v/2//j//f8AAAEA///+//3//v/+
/wEAAgAFAAYAAwACAAQAAwAEAAQABQAHAAsACwALAAsACwALAAoACAAMAA4AEAATAA8A
DAALAAoADAAMAA0ADQAPABAAEQASABIADQAKAAgADQAMAA0ADgANAAsACgAFAAMAAwAF
AAUABQAFAAUABAAEAAMAAwACAP///v/+//3//f/8//3//v/8//z/+//7//n/+f/5//j/
+P/2//b/9//4//n/+//9//z/+P/3//f/+f/3//f/+f/+//7/+//6//f/9v/2//X/+f/6
//z//f/5//j/9//1//f/+f/5//j/+f/8//r/+f/4//f/9f/y//T/9P/4//z/9//2//b/
9f/1//X/9v/2//j/+v/z//P/9f/1//X/8//0//T/8//y//X/9v/3//P/8//1//b/+P/5
//n/9f/1//f/+P/4//j/9v/2//n/+//2//P/9f/1//X/9P/z//P/9v/3//j/+P/1//P/
8v/0//f/+P/5//n/9v/2//f/9//3//j/+P/4//v/+//5//f/9//3//b/9v/3//n/9v/2
//b/9v/4//P/9//4//n/+f/+//7/+//4//r/+f/4//f/+P/5//v//P/6//n/+f/6//j/
+f/5//n/+//8//3//v/1//P/+P/7//z//f/+//3//P/7//r/+v/6//r/+v/8//7/AAAC
AAEAAAD///7///8AAAEAAgADAAQABQAGAAUABAADAAIABQAGAAcACAAGAAQAAgAAAAMA
BAAFAAYABQAEAAMAAgACAAIAAwAGAAkACgALAAoACQAIAAcABAACAAQAAgACAAUABgAG
AAQAAgABAAIAAQADAAMAAwADAP///P/7//v//v////////////7//f/9//v/+//6//r/
/f8AAAUABgABAP3/+//7//3///////////////7/AQD///7//f/8//7/AQABAP///f/9
//z//P/7//7/AAAAAP//AAABAAIAAAD+//7///8EAA4ACAD+//n/BgAWABwAIgAxAEUA
YQCBAJoArQDBANgA4ADZANMAzwDCAKMAcwBAABIA9f/j/9T/xP+8/7X/rf+q/6z/qv+m
/7D/wP/G/8r/1v/e/+H/4//h/+X/6//t/+3/7P/1//z/+v/y//X/9f/2//n/+f/7////
/f/5//j/+P/6//z/+v/5//f//v///////v/9//r/9//5//r//f///wAA/v/8//z//v/8
//v/+//8/wEAAQD///7//P/8//z//P/+//7///8AAAIAAQAAAAAA/v8BAAEAAQABAAIA
AQD/////////////AAAAAAIAAgACAP//AQADAAMAAgACAAQACgAMAAwACQAIAAcACAAI
AAsADAAPABAADgAMAA0ACwAMAAwADQAPABQAFQAWABcAFwAVABIADgASABYAGgAfABkA
FgAVABQAGAAYABkAGQAYABgAGAAYABkAFQATABIAFgAWABgAGgAZABcAFgARAA8ADwAR
ABEAEwATABMAEgANAAsACgAIAAkACgAMAA0ACQAGAAUABAAEAAQAAwADAAQABQAGAAYA
BQACAAEAAQACAAMABQAHAAYAAgABAAEAAQD/////AQAHAAgABgAGAAUABAAEAAMAAgAC
AAMAAwABAAIAAwADAAEAAwADAAIAAAACAP///f8BAAEAAAD+/wAAAAAEAAgAAAD+//3/
+//7//v//P/8////AgD8//3//////////f/9//7//v/+//7//v/+//n/+v/9////AgAC
AAEA/P/7//v//P/8//z/+//8/wAAAwD///v//P/7//7//v/+////AQABAAEAAAD+//v/
+f/6//z//v8AAAEA///+//7//f/8//z/+//6//7////+//3//v/9//v/+v/7//3/+v/6
//v//P////v/+//8//3//f8AAAAA/f/6//3//f/9//3/+//7//z//P/8//v/+//8//r/
+//7//v//f/+////AAD5//n/AAD+//7//v/+//3//P/7//r/+//8//3//v/+//7//v/+
//z//P/8//z//v8AAAIABAAEAAQABAAEAAQABAAEAAQABgAGAAYABgAEAAIAAAD+/wAA
AgAEAAYAAwACAAEAAAAAAAAAAAAAAAQACAAJAAoABwAEAAMAAgACAAAAAAACAAMABAAF
AAYAAgD+//z/+//9//3//f/9//3//f/7//j/9//3//j/+f/6//v//P/8//v/+//7//v/
+f/4//f/+P/6//r/9//1//f/+f/5//v/+v/5//f/9f/1//f/+P/4//n/+v/7/////P/5
//b/9f/2//b/9//6//z//P/6//r//P/8//z/+v/6//3//v8AAPz/+P/7/wYADgAYACgA
PwBbAHEAgwCeAL8A0wDYAN4A2wDRAMMAqAB9AEsAFADo/9f/zf/C/7r/sv+j/5H/jv+Y
/6D/ov+m/7D/uv/C/8r/0v/R/8v/0f/d/+H/5f/n/+b/6//q/+r/8P/t/+v/6v/r/+z/
7//0//P/7//u/+7/8P/z//L/8v/x//X/9f/0//L/8v/w/+7/8f/x//P/9P/0//H/7v/t
/+7/8P/x//P/9v/1//P/7//s/+3/7v/v//D/8//0//b/+P/3//X/8//y//L/9f/1//X/
8//0//P/8f/z//P/8//z//b/9v/4//j/+v/3//n/+//5//j/+P/6//3//v/9//n/+f/5
//v//P/+//7/AAAAAAIAAgAFAAUAAgACAAMABQAIAAkACgALAA8ADwAOAAwACwAMAA0A
DwANAAwADQAOAA4ADgAPAA8AEAAQABAAEAAQAA0ADAAMAA0ACgAJAAgABgAFAAUAAQAB
AAMABwAJAAUAAwABAP7//v/9//3//P/+//7///////v/+P/3//b/9//4//j/+f/2//X/
9P/y//P/8v/z//X/9v/3//n/+//5//T/8v/x//X/9f/3//v//P/6//X/8v/0//T/9f/1
//b/9v/3//f/8f/w/+//7f/x//X/9//4//T/9P/v/+v/7v/v/+//7v/u/+7/8v/2/+//
7v/u/+3/7//v//D/8P/0//b/7//v//D/7//u/+v/8P/y//P/9P/y//L/8v/t/+//8f/y
//T/8v/x/+z/6//r/+z/7P/s/+z/7v/z//f/8f/t/+7/7f/u/+7/7v/v/+7/7f/s/+r/
7f/t/+7/8v/x//D/7//t/+7/7v/v/+//7v/u/+3/7P/u/+//7v/t/+//7//u/+7/8P/z
//H/8v/x//D/8f/r/+//8P/x//H/8v/w/+v/5v/p/+n/6f/p/+3/7//y//T/8P/t/+v/
6v/u//H/8//1//P/8P/t/+r/8f/r/+r/7f/u/+//8P/v/+7/7f/s/+z/7P/s/+z/7//y
//X/+P/2//T/8v/w//H/8v/z//T/9P/0//T/9P/0//T/9P/0//L/8v/y//L/9P/0//T/
9P/2//b/9v/2//X/9f/3//b/9P/0//L/8v/z//T/8//0//X/8v/x//D/8v/z//L/8//w
//H/8P/v/+//7//v/+3/7P/r/+v/7P/s/+v/6v/p/+n/6f/q/+v/6f/o/+j/6P/s//D/
8P/t/+r/6f/q/+n/6//r/+v/6v/s/+v/7v/w/+3/7P/r/+r/7f/t/+v/6f/p/+j/6P/p
/+3/8P/x//D/8P/w//D/8P/t/+z/7P/u/+7/7P/w//n/BAAIAAwAIAA/AFMAaQCJAKYA
wQDXANwA1ADRAM0AtwCUAGsAPQAEANr/x/+7/6z/oP+U/4X/ff+A/4r/kv+U/5T/nv+u
/7L/tv++/8X/y//T/9f/1f/R/9f/3P/f/+D/5P/s/+n/5//m/+f/5P/l/+j/5f/k/+b/
6f/u/+v/6P/m/+P/6P/p/+n/6P/q/+j/5v/p/+v/7f/u/+7/7f/s/+3/8P/v/+3/7P/s
/+7/7f/q/+j/6v/q/+r/6v/s/+z/7f/u/+//7//v//D/7P/v/+//7//w//L/8v/x/+//
7//v/+//8v/y//T/9P/1//P/9v/5//j/9v/1//b//P/+//7/+//7//v//f/+/wEAAgAF
AAYACAAIAAsACwAIAAgACQALAAwACwAKAAkADAANAA0ADAANAA4ADwARABAAEAASABQA
EwASABIAEQASABIAEgASABIADwAOAA4AEgAQABAAEAASABEAEQANAAoACQAKAAkABgAF
AAQAAgAAAP/////+////AAACAAMAAAD+//7//v/9//z/+v/5//r/+//8//z/+//4//f/
9//6//v//f///////P/8//3/+//5//n/+//8//z/+f/4//r/+v/7//v//P/8//3//f/8
//z//P/7//r/+//6//j/+f/8//r/+f/5//n/+P/2//b/9v/6//7//P/8//3//f/6//n/
+f/4//z//v/3//f/+f/5//n/9//7//z//P/8//7//v/+//n/9v/3//f/+P/7//v/9//3
//f/+P/4//j/9//4//z////8//n/+//7//n/+P/3//f/+v/7//z//P/5//f/9v/4//n/
+v/7//v//f/+/wAAAQAAAAAA///+/wAAAQAAAP////////7//v///wEA/v/+////AAAD
AP//AAAAAAAA//8AAP7///8GAAgABgAEAAIAAAABAAIABAAIAAUABAADAAAAAgACAAIA
AAACAAQAAgACAP///v/8//j/+v/7//7////9//3//f/9//v/+P/3//f/+P/5//n/+f/4
//b/9P/z//b/9//3//j/9//4//v/+v/4//f/+P/7//n/+//7//v/+P/3//X/9//4//j/
+P/4//n//f/+//3/+//7//r/+v/5//z//v/+//n/+P/3//b/+P/4//r//f/8//7/AgAA
APv/AgAOABgAIgAzAE8AaQB5AIoAqQDLANgA2gDXANMAxwCwAJEAaQA0AAQA5f/V/8j/
vv+2/6//of+S/5b/qP+w/7D/uP/A/8b/zP/W/9f/1//f/+X/5f/p/+//8v/z//L/6v/q
/+3/7//y//f/9//5//3/+//2//b/9//6//z/+v/5//f/+v/7//v/+v/8//r/+P/7//3/
//8AAAAA/P/6//r//P/+//3//f/+/wAA///8//r/+v/6//r/+v/6//r/+//8//r/+f/4
//j/9//7//z//f/9//7//f/7//z//f/+/////v/+/wAAAAD+//v//f///wAAAAABAAQA
BQAGAAUAAQACAAMABgAIAAoACgAMAAwADAAMAA8ADwAPABAAEgAVABYAFQAUABMAFgAX
ABcAFgAXABgAGQAbABYAFAAUABQAGQAaABwAHQAbABoAGQAYABwAGQAYABgAGgAYABgA
GAAWABMAEQALAAwADQAQABEADgANAAwACgAIAAcABwAGAAgACAAJAAkABAACAAIAAgAD
AAQABAAFAAIAAQAAAP7/AAAAAAIABQAEAAMAAwADAAIA/v/9//3//////wEABQAFAAQA
AAD+/wAAAAABAAEABAAEAAUABQD///7//f/7//z///8AAAAA/v8AAP3/+//+///////+
//7//v8CAAYAAAD+//3/+//8//3///8AAP//AAD4//f/+//9//////8AAAAA///+//7/
/v/+//n/+//9//7/AAAAAP//+v/5//v//P/8//z/+//8/wAAAwD+//v//f/9/////v/9
//3//v/9//z/+v/8//3///8EAAMAAgABAP//+//6//r/+f/8//7///8AAAAA///8//n/
/v//////AAD//wEA/v/+//z//P/+//n//P/+/wAAAQABAAAA/P/4//v/+//7//v//P/9
////AAD8//v/+//8//3///8AAAEA///+//3//P8BAP3/+v/8//7/AAACAP///v/9//z/
/P/8//z//P/+//7//v/+//z//P/8//z//f/+////AAD///7//f/8//z//P/8//z//f/+
////AAD+//7//v/+//7//v/+//7//P/8//z//P/+//7//v/+//z//P/8//z//P/8//z/
/P///wAAAQACAAAAAAAAAAAAAQACAAMABAAEAAQABAAEAAQABAAEAAQABwAIAAkACgAI
AAYABAACAAMABAAFAAYABgAGAAYABgAEAAQABQAIAAgACAAIAAYABgAGAAYABAAEAAYA
BAAEAAQABAADAAAA/////wEAAQADAAMAAwADAAAA/P/6//n//f///wAAAQD+//z/+v/5
//v/+//6//r//P/+/wIAAgD+//v/+v/7//z///8AAAEA///9//r/+//6//r/+v/6//v/
//8AAP//+//7//r/+v/8/wAAAwAEAAEAAAD///7//v/8//z//f8GAAgA/v/2//3/DAAU
ABgAIgAxAEMAWwB/AJ4AqwCzAMYA2ADZANMAyQCyAJMAbQA8AAQA5f/d/9L/xP++/7X/
q/+m/6b/pv+s/7r/wv/E/8z/2P/g/+P/4//d/9//6f/t/+3/9P/5//b/8v/y//T/8//z
//X/9//5//3/+//3//b/9v/4//r/+P/3//X/+//9//7//v/7//j/9f/3//n/+//8//z/
+f/2//X/9v/3//f/+P/6//7////+//7/+//6//n/+P/4//j/+f/6//n/9//1//T/8//3
//j/+f/7//7///////v/+f/3//X/+f/6//3//v/8//n/+//9//7//v///wIABQAGAAUA
AQABAAEAAwAEAAgACAAKAAoABwAGAAgABwAHAAgACgANABAAEQASABMAFAATABEADgAR
ABQAFwAbABUAEgARABAAFAAUABUAFQAUABQAFAAUABcAFQAVABYAFgAUABQAFAAUABMA
EwAPAA4ADwASABMAEgARABAADgALAAkACAAGAAgACAAJAAkAAwAAAP///v8AAAIAAwAF
AAMAAwADAAIAAQD+//3//f8AAAEAAwAFAAIA/v/9//3////9//3///8CAAIA///+//7/
/v//////AgAEAAcACQADAAIAAQD///3///////7//P/+//v/+f/8//3//f/8//v/+v/9
/wAA+P/2//X/8//2//f/+f/6//r//P/1//X/9f/1//X/8//3//r//P/+//v/+v/5//P/
8f/z//T/9v/4//n/9v/3//f/+P/4//j/9P/0//f/+f/2//P/9f/1//b/9v/2//f/9//3
//f/9v/0//P/8//2//j/+P/4//f/9P/y//H/7//x//T/9v/4//f/9//1//P/8//z//L/
8v/0//f/9f/2//T/9P/2//H/9f/2//f/9//4//j/9f/y//P/8//z//P/9P/1//f/+P/0
//P/8//0//T/9f/1//X/9v/2//b/9v/n/+n/9v/0//T/9P/0//T/9P/0//T/8v/y//L/
8v/z//T/9f/2//P/8v/x//D/8v/0//b/+P/2//b/9v/2//f/+P/5//r/+v/6//r/+v/5
//j/9//2//r//P/+/wAA/f/6//f/9P/1//b/9//4//r/+v/6//r/+f/4//j/+v/7//z/
/f/8//n/+P/3//T/8v/0//L/8v/z//T/9P/y//D/7//w/+//8v/z//T/9f/w/+z/6v/p
/+r/6//r/+v/7f/u/+//8f/u/+3/6//q/+r/7P/w//D/7f/r/+v/7f/s/+3/7P/r/+z/
7f/t//H/7//u/+3/7P/v//P/9P/z/+//7f/q/+j/6//u//D/8P/v//D/8f/y//H/7v/t
/+3/5v/w//7/+v/v//L/BAAaACwAQQBVAG0AiQCkAMMA2QDaANIA0QDNALkAmABtADkA
AgDa/8X/s/+o/6L/mP+L/43/jv+G/4L/jv+g/6j/qv+u/7b/vv/H/9P/2f/R/83/1//h
/+D/3f/m/+r/5v/k/+P/4//l/+X/5//r/+n/5P/k/+X/6P/o/+b/5f/j/+n/6//s/+z/
6//o/+X/5//l/+f/6P/o/+n/6P/p/+z/6//p/+j/6P/u/+//7v/u/+3/7P/r/+r/6P/o
/+n/6v/r/+v/6//s/+j/6//r/+v/7//y//P/8//w/+//7v/t//D/8P/y//L/8v/v//H/
8//y//D/7//w//f/+v/7//n/9//3//n/+v/6//r//P/8//3//v8CAAMAAQAAAAAAAQAD
AAMAAwADAAMAAwACAAAABQAIAAsADwAKAAgACAAIAAsADAAOAA8ACwAKAAkACAAIAAUA
BAAEAAkACAAJAAoACAAHAAcAAwD+//3//v/9//3//f/9//z/+P/3//f/9v/4//j/+f/5
//j/9v/2//b/9f/0//L/8f/z//X/9//4//T/8P/u/+3/7f/t/+7/7//w/+7/7//x//D/
7f/s/+3/8f/y//D/8P/u/+7/7//v/+//7v/u/+3/7P/s/+z/6//r/+3/7f/s/+7/8v/x
//H/8v/x/+//7P/r/+r/7f/w/+z/7P/t/+3/7f/t/+7/7v/w//L/6//r/+z/6//q/+f/
6//s/+z/7P/s/+z/7P/n/+f/6f/q/+z/7v/v/+z/7f/t/+7/7v/u/+r/6v/t/+//7P/p
/+v/6//t/+z/6//r/+//7//v/+7/7v/t/+3/8P/v/+7/7f/r/+z/7v/x//P/8f/w/+7/
7P/t/+3/6//p/+n/6f/o/+j/7P/v/+3/7v/u/+7/8P/r/+z/7P/s/+v/7//w/+7/7P/t
/+3/7f/t/+3/7f/u/+7/7v/t/+3/7v/t/+3/7P/r/+//8P/x//L/5f/t//b/8v/w/+7/
7P/u//D/8v/0//L/8v/y//L/8//0//X/9v/1//T/8//y//T/9P/0//T/9f/2//f/+P/0
//L/8P/u//D/8v/0//b/9P/0//T/9P/0//T/9P/1//r/+v/6//r/+P/4//j/+P/3//j/
+//6//f/9v/1//P/8P/v/+//8f/z//P/8//z//H/7//s/+v/7f/u/+//7//t/+3/7P/r
/+v/6//r/+r/7P/s/+7/8v/w/+3/6//r/+3/7f/v/+//7f/s/+v/6f/s/+7/7//w/+//
7v/w/+//7v/t/+7/7v/w//H/9P/2//T/8P/u/+z/7f/u/+3/7v/z//b/8v/q/+z/+f8C
AAgAFAAgADUATwBtAIkAnACtAMUA2ADWANEAxwCxAJYAdQBDAAQA2v/R/8n/uP+o/5z/
lf+R/47/kv+a/6D/qP+y/77/xP/E/8b/z//Z/93/2//Z/93/5//s/+X/3v/k/+z/6//p
/+j/6f/p/+v/7//t/+z/7P/t//D/8P/u/+3/6//t/+3/7P/q/+v/6v/p/+3/7//x//L/
8v/t/+r/6f/q/+3/7f/u//D/8v/x/+7/7P/s/+z/7P/s/+3/7v/w//L/8P/v/+7/7v/t
//H/8v/z//H/8v/x/+//7//v/+//7//y//L/9P/0//T/8f/z//X/9v/2//f/+v/8//z/
+v/1//X/9f/3//j//P/8//7//v/+//7/AQABAAIAAgADAAUABQAFAAUABQAFAAUABAAC
AAYACAAKAA0ADAAKAAoACgAKAAoACwALAAoACgAKAAoADAAJAAgACAAKAAgACAAIAAYA
BQAFAAEAAgADAAYABwAEAAEA/v/6//v/+//8//z/+v/6//v/+//3//T/8//y//P/9P/0
//X/9P/z//L/8P/x//D/8f/z//H/8f/y//P/9f/y//L/8//x/+//7//x//T/9P/x//D/
8f/y//T/9f/0//T/9f/1//H/8P/v/+3/7v/x//L/8v/x//L/7v/r/+7/7//v/+7/8P/w
//T/+P/x/+7/7P/p/+z/7f/v//D/8f/y/+r/6f/t/+3/7f/r/+3/7v/u/+7/7v/u/+7/
6f/r/+3/7v/w//H/8f/t/+3/7//w//D/8P/s/+z/7//x/+z/6f/r/+v/7f/s/+v/6//t
/+3/7f/s/+3/7f/u//L/8f/w/+//7f/r/+r/6v/p/+v/7v/w//L/8v/x/+7/6//t/+3/
7P/s/+//8f/u/+7/7v/u//D/6//t/+7/7//v//H/8P/s/+j/7P/t/+7/7//v/+//8P/w
/+z/6//r/+z/7f/v//D/8f/v/+7/7f/s//P/6//o/+z/7v/w//L/8f/w/+//7v/s/+z/
7P/s/w==
         </WaveFormData>
      </LeadData>
   </Waveform>
</RestingECG>
