# Supplementary material for: Detection of Left Atrial Enlargement Using a Convolutional Neural Network-Enabled Electrocardiogram
Source: Front Cardiovasc Med. 2020 Dec 17;7:609976. doi: 10.3389/fcvm.2020.609976 (PMC7773668; doi:10.3389/fcvm.2020.609976)
Supplement: Supplementary file 1 [file Data_Sheet_1.ZIP › hyp/1802018445_11743_0000001L.XML]

<?xml version="1.0" encoding="Windows-1252"?>
<!DOCTYPE RestingECG SYSTEM "restecg.dtd">
<RestingECG>
   <PatientDemographics>
      <PatientID>1802018445</PatientID>
      <PatientAge>67</PatientAge>
      <AgeUnits>Years</AgeUnits>
      <Gender>Male</Gender>
      <PatientLastName>wangjiying</PatientLastName>
   </PatientDemographics>
   <TestDemographics>
      <DataType>Resting</DataType>
      <Site>1</Site>
      <AcquisitionDevice>MAC55</AcquisitionDevice>
      <Status>Unconfirmed</Status>
      <Priority>Normal</Priority>
      <AcquisitionTime>08:57:13</AcquisitionTime>
      <AcquisitionDate>01-06-2016</AcquisitionDate>
      <CartNumber>1</CartNumber>
      <AcquisitionSoftwareVersion>009C</AcquisitionSoftwareVersion>
      <XMLSourceVersion>MAC5000 v1.0</XMLSourceVersion>
   </TestDemographics>
   <RestingECGMeasurements>
      <VentricularRate>49</VentricularRate>
      <AtrialRate>49</AtrialRate>
      <PRInterval>158</PRInterval>
      <QRSDuration>110</QRSDuration>
      <QTInterval>470</QTInterval>
      <QTCorrected>424</QTCorrected>
      <PAxis>55</PAxis>
      <RAxis>8</RAxis>
      <QRSCount>8</QRSCount>
      <QOnset>209</QOnset>
      <QOffset>264</QOffset>
      <POnset>130</POnset>
      <POffset>198</POffset>
      <TOffset>444</TOffset>
      <ECGSampleBase>500</ECGSampleBase>
      <ECGSampleExponent>0</ECGSampleExponent>
   </RestingECGMeasurements>
   <Diagnosis>
      <Modality>Resting</Modality>
         <StatementCount>6</StatementCount>
         <LabelText>12SL Õï¶Ï³ÂÊö</LabelText>
      <DiagnosisStatement>
         <StmtFlag>ENDSLINE</StmtFlag>
         <StmtText>ÏÔÖøµÄñ¼ÐÔÐÄ¶¯¹ý»º</StmtText>
      </DiagnosisStatement>
      <DiagnosisStatement>
         <StmtText>×óÐÄÊÒ·Ê´ó</StmtText>
      </DiagnosisStatement>
      <DiagnosisStatement>
         <StmtFlag>ENDSLINE</StmtFlag>
         <StmtText>°é¸´¼«»¯Òì³£</StmtText>
      </DiagnosisStatement>
      <DiagnosisStatement>
         <StmtText>ÏÂ±ÚÐÄ¼¡¹£ËÀ</StmtText>
      </DiagnosisStatement>
      <DiagnosisStatement>
         <StmtFlag>ENDSLINE</StmtFlag>
         <StmtText>£¬ÄêÁä²»È·¶¨</StmtText>
      </DiagnosisStatement>
      <DiagnosisStatement>
         <StmtFlag>ENDSLINE</StmtFlag>
         <StmtText>Òì³£ ECG</StmtText>
      </DiagnosisStatement>
   </Diagnosis>
   <Waveform>
      <WaveformType>Rhythm</WaveformType>
      <WaveformStartTime>0</WaveformStartTime>
      <NumberofLeads>8</NumberofLeads>
      <SampleType>CONTINUOUS_SAMPLES</SampleType>
      <SampleBase>500</SampleBase>
      <SampleExponent>0</SampleExponent>
      <HighPassFilter>16</HighPassFilter>
      <LowPassFilter>150</LowPassFilter>
      <ACFilter>NONE</ACFilter>
      <LeadData>
         <LeadByteCountTotal>10000</LeadByteCountTotal>
         <LeadTimeOffset>0</LeadTimeOffset>
         <LeadSampleCountTotal>5000</LeadSampleCountTotal>
         <LeadAmplitudeUnitsPerBit>4.88</LeadAmplitudeUnitsPerBit>
         <LeadAmplitudeUnits>¦ÌV</LeadAmplitudeUnits>
         <LeadHighLimit>2147483647</LeadHighLimit>
         <LeadLowLimit>268435456</LeadLowLimit>
         <LeadID>I</LeadID>
         <LeadOffsetFirstSample>0</LeadOffsetFirstSample>
         <FirstSampleBaseline>0</FirstSampleBaseline>
         <LeadSampleSize>2</LeadSampleSize>
         <LeadOff>FALSE</LeadOff>
         <BaselineSway>FALSE</BaselineSway>
         <ExcessiveACNoise>FALSE</ExcessiveACNoise>
         <MuscleNoise>FALSE</MuscleNoise>
         <LeadDataCRC32>3553646028</LeadDataCRC32>
         <WaveFormData>
BAAEAAQABAAEAAQABAAEAAQABAAEAAQABAAEAAQABAAEAAQABAAEAAYABgAGAAYABAAE
AAQABAAGAAYABgAGAAYABgAGAAYABgAGAAYABgAGAAYABgAGAAQABAAEAAQABgAGAAYA
BgAGAAYABgAGAAQABAAEAAQABAAEAAQABAAEAAQABAAEAAQABAAEAAQAAgACAAIAAgAC
AAIAAgACAAIAAgACAAIAAAAAAAAAAAAAAAAAAAAAAAAAAAAAAAAA/v/+//7//v8AAAAA
AAAAAP7//v/+//7/AAAAAAAAAAD+//7//v/+/wAAAAAAAAAAAAAAAAAAAAD+//7//v/+
////AAABAAIAAAAAAAAAAAAAAAAAAAAAAAIAAgACAAIAAAAAAAAAAAACAAIAAgACAAIA
AgACAAIAAgACAAIAAgACAAIAAgACAAAAAAAAAAAAAgACAAIAAgACAAIAAgACAAIAAgAC
AAIAAgACAAIAAgACAAIAAgACAAIAAgACAAIAAAAAAAAAAAACAAIAAgACAAIAAgACAAIA
AgACAAIAAgACAAIAAgACAAIAAgACAAIAAgACAAIAAgACAAIAAgACAAIAAgACAAIAAgAC
AAIAAgACAAIAAgACAAIAAgACAAIAAgACAAIAAgACAAIAAgACAAIAAgACAAIAAgACAAIA
AgACAAIAAgACAAQABAAEAAQAAgACAAIAAgAEAAQABAAEAAIAAgACAAIABAAEAAQABAAC
AAIAAgACAAIAAgACAAIABAAEAAQABAAEAAQABAAEAAQABAAEAAQABAAEAAQABAACAAIA
AgACAAQABAAEAAQABAAEAAQABAACAAIAAgACAAQABAAEAAQAAgACAAIAAgACAAIAAgAC
AAQABAAEAAQAAgACAAIAAgAEAAQABAAEAAIAAgACAAIABAAEAAQABAACAAIAAgACAAIA
AgACAAIAAgACAAIAAgACAAIAAgACAAQABAAEAAQABgAGAAYABgAIAAgACAAJAA0ADgAO
AA4ADAAMAAsACwAMAAwACgAKAAoACgAKAAsACQAJAAkACQALAAsADAAMAAkACQAJAAcA
CAAHAAYABgAHAAgACAAIAAgACAAIAAoACgAKAAoACwAJAAcABgAGAAUABAADAAIAAgAB
AAEAAAD9//3//f/9//3//f/9//z//P/8//z//P/+//3/+//7//v//P/+/////f/+//3/
+////wQADwAdACsAOwBKAFkAagB+AJ8AwgDkAP8ADgEOAfsAzQCaAHoAZQBTAE8AUQBP
AEgARQBFAEAANAAmAB0AFAALAAcAAgD8//j/8//w/+7/8P/x/+//7f/v/+7/7v/u/+7/
7v/u/+3/7f/t/+3/7f/t/+3/7f/t/+3/7f/t/+3/7f/t/+3/7v/u/+3/7f/t/+3/7f/t
/+3/7f/t/+3/7f/t/+3/7f/t/+v/6//r/+v/7f/t/+3/7f/r/+v/6//q/+r/7P/s/+v/
7f/t/+3/7f/r/+r/6v/q/+3/7f/t/+3/6//q/+r/6v/r/+v/6v/q/+r/6v/p/+j/6P/p
/+n/6f/p/+n/6f/o/+j/6P/o/+f/5//n/+f/5//l/+X/4//l/+f/5f/l/+X/5f/l/+P/
4//h/+H/3//e/+D/4P/g/+D/4P/g/+D/3//d/93/3f/d/9//4P/h/+L/4f/j/+P/4//k
/+X/5f/m/+j/6P/p/+r/7P/u/+7/8P/z//X/9f/2//j/+v/7//z//f///wAAAQABAAEA
AwADAAIAAgADAAQABAAFAAUABQAFAAYABgAFAAUABQAFAAUABQAFAAYABgADAAMAAwAD
AAUABQAGAAYABgAGAAYABQADAAMAAwADAAQABgAHAAgABgAFAAQABAAEAAMAAwADAAMA
AwADAAMAAwADAAMAAwADAAIAAgACAAAAAAABAAEAAAAAAAEAAQD//////v/+////AAAA
AP7//f/9//7//v/8//z/+//7//v/+//7//r/+v/6//n/+f/6//r/+v/5//n/+f/5//n/
+f/5//n/+f/5//n/+f/5//n/+f/5//n/+//7//v/+//5//n/+f/5//v/+//7//v/+//7
//v/+//5//r/+v/6//r/+v/6//v//f/9//3//f/9//3//f/9//3//f/9//3//f/9//3/
/f/+//7//f/9//v/+//7//v/+//7//v//P/9//7///8AAP7//v/+//7//v/+//7//v/+
//7//v/+//7//v/+//7/AAAAAAAAAAD+//7//v/+//z//P/8//z//v/+//7//v/+//7/
/v/+//7//v/+//7//P/8//z//P/+//7//v/+//7//v/+//7//v/+//7//v/+//7//v/+
//7//v/+//7//v/+//7//v8AAAAAAAAAAP7//v/+//7/AAAAAAAAAAD+//7//v/+//7/
/v/+//7/AAAAAAAAAAAAAAAAAAAAAP7//v/+//7/AAAAAAAAAAAAAAAAAAAAAP7//v/+
//7/AAAAAAAAAAAAAAAAAAAAAAAAAAAAAAAA/v/+//7//v8AAAAAAAAAAP7//v/+//7/
AAAAAAAAAAD+//7//v/+/wAAAAAAAAAAAAAAAAAAAAAAAAAAAAAAAAAAAAAAAAAAAAAA
AAAAAAAAAAAAAAAAAAIAAgACAAIAAAAAAAAAAAACAAIAAgACAAIAAgACAAIABAAEAAQA
BAAGAAYABwAJAAoACgAKAAoACgAJAAkACgAKAAgACAAIAAgACAAJAAkACQAJAAkACQAH
AAgACAAHAAcABwAFAAQAAwACAAIAAwAGAAYABgAGAAQABAAGAAYACAAIAAkACQAHAAYA
BgAFAAMAAQD///z//f/9//z/+//5//n/+f/5//v/+//6//r//P/8//z//P/7//v/+//5
//r//P/9//v/+v/5//n//f8GABEAHwAvAD8ATgBfAHQAjgCtAM4A8AAHARABBgHjAK8A
hABsAFsATwBPAFEATQBGAEMAQQA6ACoAHAATAAwACQABAP7/+v/0/+//7P/s/+z/7f/t
/+3/7f/s/+z/7P/q/+r/6v/p/+v/6//r/+v/6//r/+v/6//r/+v/6//r/+3/7f/t/+7/
7P/r/+v/6//r/+v/6//r/+n/6f/p/+n/6//r/+v/6//r/+v/6//r/+v/6//r/+v/6//r
/+v/6v/q/+z/7P/r/+n/6f/p/+n/6//q/+r/6v/p/+n/6f/p/+v/6v/q/+r/6f/p/+j/
6P/o/+j/5//m/+b/5//n/+f/5//n/+f/5v/m/+b/5v/l/+f/5//n/+f/5f/l/+P/5f/l
/+P/4//j/+P/4//h/+H/4f/h/9//3v/g/+D/4P/g/9//3v/d/9v/3f/d/93/3f/g/+D/
4P/g/+H/4//j/+P/5P/l/+X/5v/m/+b/5//o/+z/7v/u//D/8f/z//P/9P/2//j/+f/6
//v//f/+////AQABAAMAAwAAAAAAAQACAAIAAwADAAMABQAGAAYABQAFAAUABQAFAAMA
AwAEAAQAAwADAAMAAwADAAMABAAEAAQABAAEAAMABQAFAAUABQAFAAYABgAGAAUABQAF
AAYABgAFAAUABQADAAMAAwADAAMAAwADAAMAAwACAAIAAgACAAIAAwADAAIAAgADAAMA
AQABAAAAAAD//wAAAAD+//3//f/+//7//v/+//3//f/9//3//f/8//7//v/9//3//v/+
//7//f/7//v/+//7//v/+//7//v/+//7//v/+//7//v/+//7//v/+//7//v/+//7//v/
+//9//3//f/9//v/+//7//v/+//8//z//P/+//7//v////3//f/9//3//f/9//3//f/9
//3//f/9//3//f/9//3//v/+//3//f/9//3//f/9//3//f/9//7//v/+//7//v/+//7/
/v/+//7//v/+//7//v/+//7//v/+//7//v/+//7//v/+//7//v/+//7//v/+//7//v/+
//7//v/+//7//v/+//7//v/+//7//v/+//z//P/8//z//f/+////AAD+//7//v/+//7/
/v/+//7//v/+//7//v/+//7//v/+//7//v/+//7//v/+//7//v/+//7//v/+//7//v/+
//7//v/+//7//v/+//7//v/+//z//P/8//z//v/+//7//v/+//7//v/+//7//v/+//7/
/v/+//7//v/+//7//v/+//7//v/+//7//v/+//7//v/+//7//v/+////AAABAAIAAAAB
AAMABAAEAAQABAAEAAMAAwAEAAQAAgACAAIAAgACAAMAAwADAAUABQAFAAUABgAGAAUA
BQAFAAMAAgABAAAAAAABAAIABAAEAAQABAACAAQABAAEAAQABQAFAAMAAgACAAEAAAAB
AAAA/v/9//3//P/7//v/+f/5//n/+f/7//r/+v/6//j/+P/6//v/+f/7//v/+v/6//v/
+//4//X/9f/5/wIADwAdACkAOQBIAFUAagCGAKUAxgDmAP8ABgH8ANkApQB4AGAATwBH
AEcATQBJAEAAPwA/ADoALAAgABcAEgALAAUAAAD8//b/8f/u/+z/7v/v//H/8f/v/+7/
7v/u/+7/7v/u/+3/7//v/+//7//t/+3/7f/t/+3/7f/t/+3/7f/t/+3/7v/u/+3/7f/t
/+//7//v/+//7f/t/+3/7f/v/+//7//v/+//7//v/+//7//v/+//7//t/+3/7f/s/+z/
7v/u/+3/7f/t/+3/7f/v/+7/7v/u/+3/7f/t/+3/7//u/+7/7v/t/+3/7P/s/+3/7v/u
/+7/7f/t/+z/6//r/+v/6//q/+z/7P/s/+v/6f/p/+n/6f/r/+v/6f/r/+n/5//n/+f/
5//n/+X/5f/m/+f/5v/m/+T/5P/k/+T/5v/m/+b/5f/l/+X/5f/l/+b/5v/m/+b/6f/r
/+v/6//q/+v/6//s/+7/7v/v//D/8v/0//T/9v/3//n/+f/6//r//P/9//7//v//////
////////AQABAAAAAAABAAIAAQABAAAA/////wAAAAD///3//f/9//3//f/9//7//v//
//////////7//f/9//z//P/8//z/+//7//v/+//7//v//P/8//z/+//7//v//P/6//n/
+f/5//r/+//8//3//P/7//r/+f/7//r/+v/6//j/+P/5//n/+P/4//n/+f/5//n/+P/4
//f/+P/4//b/9//3//j/+P/4//j/9//3//X/9f/1//T/9f/2//b/9//2//b/9v/1//X/
9f/1//X/9f/1//X/9f/1//X/9f/1//f/9//3//f/9v/1//T/8//1//X/9f/1//X/9f/1
//X/9f/1//X/9f/3//j/+P/4//b/9v/2//f/9//3//f/9//3//f/9//3//f/9//3//f/
9//3//f/9//4//j/9//3//f/9//3//f/9//3//f/+P/4//j/+P/4//j/+P/4//j/+P/2
//b/+P/4//j/+P/4//j/+P/4//j/+P/4//j/+P/4//j/+P/4//j/+P/4//j/+P/4//j/
+P/4//j/+P/4//j/+P/4//j/+P/4//j/+P/4//j/+P/4//j/+P/4//j/+P/4//j/+P/6
//r/+v/6//r/+v/6//r/+P/4//j/+P/6//r/+v/6//j/+P/4//j/+P/4//j/+P/6//r/
+v/6//z//P/8//z//v/+//7///8BAAIAAgACAAIAAgABAAEAAAAAAP7//v8AAAAAAAAB
AP//////////AQABAAIAAgADAAMAAwABAP7//f/8//z///8AAAAAAAAAAAAAAAACAAIA
AgACAAMAAQD///7//v/+//7//v/+//r/+f/5//j/9//3//f/9//3//f/9//2//b/9v/2
//b/9v/3//f/9//3//b/9v/3//f/+P/3//f/9//+/wkAFQAlADMARABTAGQAegCXALgA
2gDzAAQBBAHvAMMAlAB0AF0ATQBHAEkASQBCAD8APQA4ACwAHgATAAoAAwD///z/9v/0
/+//6v/q/+z/6//p/+v/6//q/+r/6v/q/+r/6v/p/+n/6f/p/+n/6f/p/+n/6f/p/+n/
6f/p/+f/5//n/+j/6v/p/+n/6f/p/+n/6f/p/+n/6f/p/+n/6f/p/+n/6f/p/+n/6f/p
/+n/6f/p/+n/6f/p/+n/6P/o/+r/6v/p/+f/5//n/+f/5//m/+b/5v/p/+n/6f/p/+f/
5v/m/+b/5//n/+b/5v/o/+j/5//m/+b/5//n/+f/5//n/+f/5v/k/+T/5P/j/+X/5f/l
/+X/4//j/+H/4//j/+H/4f/h/+H/4f/f/9//4f/h/9//3v/c/9z/3P/c/9r/2v/a/9n/
2//b/9v/2//c/9z/3P/c/93/3//f/9//4v/j/+P/5P/k/+T/5f/m/+j/6v/q/+z/7f/v
/+//8P/y//T/9f/2//f/+f/6//v/+//7//3//f/8//z//f/+//7///////////8AAAAA
//////////////////8AAAAA////////////////AAAAAAAAAAAAAP//AQABAAEAAQD/
/wAAAAAAAP///////wAAAAD//////////////////wEAAQABAAEA///+//7//v/8//z/
/f/9//z//P/9//3//f/9//z//P/9//7//v/8//v/+//8//z/+v/6//n/+f/7//v/+//6
//r/+v/5//n/+v/6//r/+f/5//n/+f/5//f/9//3//f/+f/5//n/+f/5//n/+f/5//n/
+f/5//n/+f/5//n/+f/5//n/+f/5//v/+//7//v/+f/6//r/+v/6//r/+v/7//v/+//7
//v/+//7//v/+//7//v/+//7//v/+//7//v//P/8//v/+//7//v/+//7//v/+//7//z/
/P/8//z//P/8//z//P/8//z//P/+//7//f/8//v/+v/6//r/+v/6//r/+v/6//r//P/8
//z//P/8//z//P/8//z//P/8//z/+v/6//r/+v/8//z//P/8//z//P/8//z//P/8//z/
/P/8//z//P/8//r/+v/6//r/+//8//3//v/8//z//P/8//z//P/8//z//P/8//z//P/8
//z//P/8//z//P/8//z//P/8//z//P/8//z//P/8//z//P/8//z//P/8//z//P/8//z/
/P/8//z//P/8//z//P/8//z//P/+//7//v/+//3//P/7//r//P/8//z//P/8//z//P/8
//z//P/8//z//P/8//z//P/8//z//P/8//z//P/8//z//P/8//z//P/8//z//P/8//z/
/P/8//z//P/8//z//P/+//7//v/+//3//P/7//r/+v/6//r/+v/7//z//f/+//7//v/+
//7///8AAAEAAgABAAMABAAEAAQABAAEAAMAAwAEAAQAAgACAAIAAgACAAMAAwADAAMA
BQAFAAUABgAEAAMAAwADAAEAAAD///7//v///wAAAAACAAIAAgACAAQABAAEAAQAAwAD
AAEAAAAAAP///v/9//r/+P/3//f/+P/3//f/9//1//X/9f/1//b/9v/2//b/9v/2//X/
9f/1//X/9P/2//f/9//0//H/8//z//j/AwATACEALwBAAE0AXgB0AJMAtgDWAPMABAEG
AfEAxwCSAG4AWQBLAEcASwBLAEQAPwA9ADgALgAiABcADAAHAAMA+v/2//L/7f/o/+b/
6P/n/+f/5//p/+j/6P/o/+b/5v/m/+X/5//n/+f/5//l/+X/5f/l/+X/5f/l/+X/5//n
/+f/6P/m/+X/5f/l/+X/5f/l/+X/5f/l/+X/5f/l/+X/5f/l/+X/5f/l/+X/5//n/+f/
5//p/+n/6f/o/+r/7P/s/+v/6//r/+v/6//t/+z/7P/s/+3/7f/t/+3/7f/s/+z/7P/t
/+3/7P/s/+7/7v/t/+z/7P/t/+3/7f/r/+v/6//q/+z/7P/s/+v/6//r/+v/6//r/+v/
6f/r/+3/6//r/+v/6f/p/+f/5//p/+n/5//m/+b/5v/m/+b/5v/m/+b/5f/l/+X/5f/l
/+j/6P/o/+j/6f/r/+v/6//s/+3/7f/u//D/8P/x//L/9P/2//b/+P/5//v/+//8//z/
/v///wAA//8BAAIAAwAFAAUABwAHAAYABgAHAAgABgAHAAcABwAHAAgACAAHAAkACQAJ
AAkABwAHAAgACAAHAAcABwAHAAcABwAIAAgACAAIAAgABwAHAAcABwAHAAcACAAIAAgA
CQAJAAkACgAIAAcABwAHAAkACQAJAAkABwAHAAcABwAJAAgACAAIAAYABgAHAAcABAAE
AAUABQAFAAUABAAEAAUABgAGAAQAAwADAAQABAAEAAQAAwADAAMAAwADAAIAAgACAAEA
AQACAAIAAgABAP//////////AQABAAEAAQD//////////wEAAQABAAEA////////////
/////////wEAAQABAAEAAQABAAEAAQD//wAAAAAAAAIAAgACAAMAAQABAAEAAQADAAMA
AwADAAMAAwADAAMAAwADAAMAAwAEAAQAAwADAAMAAwADAAMAAwADAAMABAACAAIAAgAC
AAIAAgACAAIABAAEAAQABAACAAIAAgACAAIAAgACAAIAAgACAAIAAgAEAAQABAAEAAIA
AgACAAIAAgACAAIAAgACAAIAAgACAAIAAgACAAIABAAEAAQABAAEAAQABAAEAAQABAAE
AAQAAgACAAIAAgACAAIAAgACAAIAAgACAAIABAAEAAQABAACAAIAAgACAAQABAAEAAQA
AgACAAIAAgACAAIAAgACAAQABAAEAAQAAgACAAIAAgAEAAQABAAEAAIAAgACAAIABAAE
AAQABAACAAIAAgACAAIAAgACAAIABAAEAAQABAAEAAQABAAEAAQABAAEAAQABAAEAAQA
BAAEAAQABAAEAAYABgAGAAYABAAEAAQABAAEAAQABAAEAAQABAAEAAQABAAEAAQABAAE
AAQABAAEAAQABAAEAAQABAAEAAQABAAEAAQABAAEAAQABAAEAAQABgAGAAYABgAEAAQA
BAAEAAQABAAEAAQABAAEAAQABAAEAAQABAAEAAQABAAEAAQABAAEAAQABAAFAAYABwAI
AAoACwANAA4ADgAOAA4ADgANAA0ADgAOAAoACgAKAAoADAANAA0ADQANAA0ADQANAAwA
DAALAAsADQALAAoACQAGAAYABwAIAAgACAAIAAgACAAKAAoACgAMAA0ADQALAAoACgAJ
AAgABQAEAAIAAQABAAAA/////wEAAQABAAEA///+//7//v8AAAAAAAABAAEA//////7/
/v///wEAAgD///////8EAA0AGwArADkASgBZAGgAfgCZALgA3AD5AAoBDgH/ANEAngB8
AGcAVQBPAFEAUQBKAEUARQBCADYAJgAZABIADwAJAAQAAAD8//f/8v/w//D/7//v/+//
8f/w//D/8P/w//D/8P/v/+//7//v/+//8f/x//H/8f/w/+//7v/t/+//7//v//D/8P/v
/+//7//t/+3/7f/t/+//7//v/+//7f/t/+3/7f/v/+//7//v/+//7//v/+//7//v/+//
7v/u//D/8P/v/+3/7f/t/+3/7f/s/+z/7P/t/+3/7f/t/+3/7P/s/+z/7f/t/+z/7P/s
/+z/6//q/+r/6//r/+v/6//r/+v/6v/q/+r/6v/p/+n/6f/p/+n/6f/p/+f/6f/p/+f/
5//n/+f/5//l/+X/5f/l/+P/4v/i/+L/4v/i/+D/4P/g/9//4f/h/+H/4f/g/+D/4P/g
/+P/5f/l/+X/5v/n/+f/6P/q/+r/6//s/+7/8P/w//L/8//1//X/9v/4//r/+//8//3/
//8AAAEAAQABAAMAAwAEAAQABQAGAAYABwAHAAcABwAIAAgABwAHAAcABwAHAAcABwAI
AAgACQAJAAkACQAHAAcACAAIAAYABgAGAAUABgAHAAgACQAHAAgACAAIAAcABwAHAAgA
CAAHAAcABwAHAAcABwAHAAcABwAHAAcABQAEAAQABAAGAAYABwAHAAQABAAFAAUABQAF
AAQABAADAAQABAACAAEAAQACAAIAAgACAAEAAQABAAEAAQAAAAAAAAD/////AAAAAAAA
////////////////////////AQABAAEAAQD/////////////////////////////////
//////////////////////8AAAAAAAACAAIAAgADAAEAAQABAAEAAQABAAEAAQABAAEA
AQABAAEAAQABAAEAAgACAAEAAQABAAEAAQABAAMAAwADAAQAAgACAAIAAgACAAIAAgAC
AAQAAgACAAQAAgACAAIAAgACAAIAAgACAAIAAgACAAIAAgACAAIAAgACAAIAAgACAAIA
AgACAAIABAAEAAQABAACAAIAAgACAAIAAgACAAIAAgACAAIAAgACAAIAAgACAAQABAAE
AAQABAAEAAQABAACAAIAAgACAAQABAAEAAQAAgACAAIAAgACAAIAAgACAAIAAgACAAIA
AgACAAIAAgAAAAAAAAAAAAIAAgACAAIABAAEAAQABAACAAIAAgACAAIAAgACAAIAAgAC
AAIAAgACAAIAAgACAAIAAgACAAIAAgACAAIAAgACAAIAAgACAAQABAAEAAQAAgACAAIA
AgACAAIAAgACAAMABAAFAAYABgAGAAcACQAKAAoACgAKAAgABwAHAAgACgAIAAgACAAI
AAgACQAJAAkACQAJAAkACQAKAAoACQAJAAkABwAGAAUABAAEAAUABgAGAAYABgAGAAYA
CAAIAAgACAAJAAkABwAGAAYABQAEAAMAAgAAAP/////+//3/+//7//v/+//9//3//P/8
//r/+v/6//r///////3/+//8//z//f/7//r/+f/3//n/AAANABsAJQAzAEQAVQBkAHoA
mwC+AOIA/QAMAQoB9wDJAJQAdABhAFEATQBRAFEASABDAEMAQAA0ACYAHQAUAA0ABwAA
APr/9v/x/+7/7P/u//H/7//v/+3/7P/s/+z/7v/u/+7/7f/t/+3/7f/t/+v/6//r/+v/
6//r/+v/6//t/+3/7f/u/+7/7f/t/+3/7f/t/+3/7f/t/+3/7f/t/+3/7f/t/+3/6//r
/+v/6//t/+3/7f/t/+3/7f/t/+z/6v/s/+z/6//t/+3/7f/t/+v/6v/q/+r/6//r/+v/
6//r/+r/6v/q/+v/6//q/+r/6v/q/+n/6P/o/+n/6f/p/+v/6//r/+r/6P/o/+j/5//p
/+n/6f/p/+n/6f/n/+n/5//l/+X/5f/n/+f/5f/l/+X/5f/j/+L/4P/g/+D/4P/i/+L/
4v/h/+H/4f/h/+H/4v/i/+L/4v/j/+X/5f/l/+T/5f/l/+b/6v/q/+v/7P/t/+7/7f/u
//H/8//z//T/9v/4//n/+v/5//v//P/9//////8BAAEAAAAAAAEAAgACAAMAAwADAAEA
AgACAAEAAQABAAEAAQADAAMABAAEAAMAAwADAAMAAQABAAIAAgACAAIAAgABAAEAAQAB
AAEAAwAEAAQABAABAAEAAQACAAQAAwADAAMAAQABAAEAAQABAAEAAQABAAMAAgACAAIA
AAAAAAEAAQAAAAAAAQABAP/////+//7///8AAAAA/v/9//3//v/+//7//v/9//3//f/9
//3//P/+//7//f/9//3//P/7//n/+//7//v/+//9//3//f/9//3//f/9//3/+//7//v/
+//7//v/+//7//3//f/9//3/+//7//v/+//9//3//f/9//v//P/8//z//P/8//z//f/9
//3//f/9//3//f/9//3//f/9//3//f/9//3//f/9//7//v/9//3////////////9//3/
/f/+//7//v/+//7//v/+//7//v8AAP7//v/+/wAAAAAAAAAA/v/+//7//v/+//7//v/+
/wAAAAAAAAAA/v/+//7//v8AAAAAAAAAAP7//v/+//7/AAAAAAAAAAAAAAAAAAAAAP7/
/v/+//7/AAAAAAAAAAD+//7//v/+/wAAAAAAAAAAAAAAAAAAAAD+//7//v/+/wAAAAAA
AAAAAAAAAAAAAAAAAAAAAAAAAAAAAAAAAAAAAAAAAAAAAAACAAIAAgACAAAAAAAAAAAA
AAAAAAAAAAAAAAAAAAAAAAAAAAAAAAAAAgACAAIAAgAAAAAAAAAAAAIAAgACAAIAAgAC
AAIAAgAAAAAAAAAAAAIAAgACAAIAAAAAAAAAAAAAAAAAAAAAAAAAAAAAAAAAAAAAAAAA
AAACAAIAAgACAAQABAAEAAQABgAGAAYABwALAAwADAAMAAoACgAJAAkADAAMAAoACgAI
AAgACAAJAAkACQAJAAkACwALAAwADAAKAAkACAAFAAYABQAEAAQABQAGAAYABgAGAAYA
BgAIAAgACAAIAAkACwAJAAgACAAFAAQAAwACAAAA//////7//f/9//3//f/9//3//f/8
//z//P/8//z//v///////f/9//7//P/9//3//v/9//v/+/8CAAsAFwAnADUARABTAGQA
eACTALQA2AD1AAYBCgH9ANcAogB+AGkAVQBNAE0ATwBIAEMAQwBAADYAJgAbABIACwAH
AAQAAAD6//X/7v/u//D/8f/v/+//7//u/+7/7v/w//D/8P/v/+//7//v/+//7//v/+//
7//v/+//7//v/+//7//v//D/8P/v/+//7//t/+3/7f/t/+//7//v/+//7//v/+//7//v
/+//7//v/+//7//v/+//7f/t/+3/7P/s/+7/7v/t/+3/7f/t/+3/7f/s/+z/7P/t/+3/
7f/t/+3/7P/s/+z/7//v/+7/7v/s/+z/6//q/+z/7f/t/+3/6//r/+v/6v/q/+r/6v/p
/+v/6//r/+v/6f/p/+f/6f/p/+f/5//n/+f/5//l/+X/5f/l/+P/4v/k/+T/5P/k/+T/
5P/k/+P/4//j/+P/4//i/+L/4v/i/+P/5f/l/+X/6P/p/+n/6v/s/+z/7f/u/+7/8P/w
//L/8//1//X/9v/4//r/+//8//3///8AAAEAAQABAAMAAwAEAAQABQAGAAgACQAJAAkA
BwAIAAgABwAJAAkACQAJAAcABwAIAAgACQAJAAkACQAJAAkACgAKAAgACAAIAAcACQAJ
AAkACQAHAAgACAAIAAkACQAJAAoACgAJAAkACQAHAAcABwAHAAkACQAJAAkABwAGAAYA
BgAGAA==
         </WaveFormData>
      </LeadData>
      <LeadData>
         <LeadByteCountTotal>10000</LeadByteCountTotal>
         <LeadTimeOffset>0</LeadTimeOffset>
         <LeadSampleCountTotal>5000</LeadSampleCountTotal>
         <LeadAmplitudeUnitsPerBit>4.88</LeadAmplitudeUnitsPerBit>
         <LeadAmplitudeUnits>¦ÌV</LeadAmplitudeUnits>
         <LeadHighLimit>2147483647</LeadHighLimit>
         <LeadLowLimit>268435456</LeadLowLimit>
         <LeadID>II</LeadID>
         <LeadOffsetFirstSample>0</LeadOffsetFirstSample>
         <FirstSampleBaseline>0</FirstSampleBaseline>
         <LeadSampleSize>2</LeadSampleSize>
         <LeadOff>FALSE</LeadOff>
         <BaselineSway>FALSE</BaselineSway>
         <ExcessiveACNoise>FALSE</ExcessiveACNoise>
         <MuscleNoise>FALSE</MuscleNoise>
         <LeadDataCRC32>3926416239</LeadDataCRC32>
         <WaveFormData>
+P/4//j/+P/6//r/+v/6//z//P/8//z//P/8//z//P/8//z//P/8//7//v/+//7//P/8
//z//P/8//z//P/8//r/+v/6//r/+v/6//r/+v/4//j/+P/4//j/+P/4//j/+v/6//r/
+v/4//j/+P/4//b/9v/2//b/9v/2//b/9v/2//b/9v/2//T/9P/0//T/9P/0//T/9P/y
//L/8v/y//L/8v/y//L/8P/w//D/8P/y//L/8v/y//L/8v/y//L/8P/w//D/8P/y//L/
8v/y//D/8P/w//D/8P/w//D/8P/w//D/8P/w//L/8v/y//L/8v/y//L/8v/y//L/8v/y
//T/9P/0//T/9P/0//T/9P/0//T/9P/0//b/9v/2//b/9P/0//T/9P/2//b/9v/2//b/
9v/2//b/9v/2//b/9v/2//b/9v/2//b/9v/2//b/+P/4//j/+P/2//b/9v/2//b/9v/2
//b/+P/4//j/+P/2//b/9v/2//b/9v/2//b/9v/2//b/9v/4//j/+P/4//r/+v/6//r/
+P/4//j/+P/6//r/+v/6//j/+P/4//j/+P/4//j/+P/2//b/9v/2//j/+P/4//j/9v/2
//b/9v/4//j/+P/4//j/+P/4//j/+v/6//r/+v/6//r/+v/6//r/+v/6//r/+v/6//r/
+v/4//j/+P/4//r/+v/6//r/+P/4//j/+P/6//r/+v/6//r/+v/6//r/+v/6//r/+v/6
//r/+v/6//r/+v/6//r/+v/6//r/+v/4//j/+P/4//r/+v/6//r/+v/6//r/+v/6//r/
+v/6//r/+v/6//r/+P/4//j/+P/4//j/+P/4//j/+P/4//j/+v/6//r/+v/6//r/+v/6
//r/+v/6//r/+v/6//r/+v/6//r/+v/6//r/+v/6//r//P/8//z//P/8//z//P/8//z/
/P/8//z//P/8//z//P/8//z//P/8//7//v/+//7/AQACAAMABAAGAAYABgAHAAkACQAK
AAwADAAMAAsACwAJAAkACQAJAAsACwAMAAwACQAJAAsADAAOAA0ADAAJAAYABAADAAEA
AQACAAIAAgACAAIAAQAAAP////8AAAAAAAAAAAEAAQAAAP///v/9//z//P/7//j/9v/0
//T/8//y//H/8f/y//L/8v/y//L/8v/y//L/8v/y//T/9P/y/+//7f/p/+D/1v/Q/8j/
xv/H/8D/sf+h/5b/jf+F/4P/if+W/7X/5/8eAE8AeQCgAMUA7AD7AOUAtgCQAIEAdwBw
AHIAeAB3AGsAYgBcAE4AKwAHAPP/8P/r/+n/5//k/+L/5v/q/+z/7P/r/+v/7P/s/+z/
7P/s/+z/7P/t/+3/7f/t/+3/7f/t/+v/7P/s/+z/7v/u/+7/7v/w//H/8f/w/+7/7//v
/+//8f/y//L/8v/w//D/8P/x//H/8f/w//D/8v/y//L/8//x//H/8f/w/+7/7v/u/+3/
7//v/+//7//u/+7/7v/t/+//7//w//D/7//v/+//7v/u/+7/7v/u/+z/7P/r/+v/6//q
/+r/6v/s/+v/6v/q/+r/6v/q/+r/5//m/+X/5f/k/+T/4//j/+P/4v/i/+L/4f/f/97/
3v/e/9z/3P/b/9z/3P/b/9r/2f/Z/9n/2P/X/9X/1P/T/9T/1f/X/9j/1//Y/9j/2P/Y
/9n/2f/Z/9z/3f/e/+D/4f/i/+X/5v/m/+j/6f/r/+v/7f/v/+//8//0//X/9v/3//f/
+P/5//v/+//7//z//v/+////AAAAAAAAAAABAAAAAAAAAAAAAAD/////AAD+//7//v/9
/wAAAAABAAIAAAAAAAEAAgABAAAA///+/wAA//////7//v/+//7//v/+//7//v/+/wAA
///+//7//P/8//z//P/9//v/+//8//v//P/8//z//v/+//7//f/7//v/+//6//r/+v/6
//r/+f/5//n/+f/4//j/+P/4//r/+v/6//r/+P/4//j/9//4//f/9//4//j/+P/4//j/
9v/2//f/9//5//n/+f/5//n/+f/6//r/+v/6//n/+f/4//j/+P/3//n/+v/6//r/+//7
//v/+//5//r/+v/6//3//f/9//3//////wAAAAD+//7//v/+/wEAAQABAAEA////////
///////////+//7//v/+//7/AAABAAEAAgACAAIAAgACAAAA/////wAAAAAAAAAAAgAA
AAAAAAAAAAAAAAAAAAAAAgACAAIAAgAAAAAAAAAAAAAAAAAAAAAAAgACAAIAAgACAAIA
AgACAAIAAgACAAIAAAAAAAAAAAAAAAAAAAAAAAIAAgACAAIAAAAAAAAAAAACAAIAAgAC
AAIAAgACAAIAAgACAAIAAgACAAIAAgACAAIAAgACAAIABAAEAAQABAACAAIAAgACAAIA
AgACAAIABAAEAAQABAACAAIAAgACAAQABAAEAAQABAAEAAQABAACAAIAAgACAAIAAgAC
AAIAAgACAAIAAgACAAIAAgACAAIAAgACAAIAAgACAAIAAgACAAIAAgACAAAAAAAAAAAA
AgACAAIAAgAAAAAAAAAAAAIAAgACAAIAAgACAAIAAgAAAAAAAAAAAAAAAAAAAAAAAAAA
AAAAAAACAAIAAgACAAIAAgACAAIAAAAAAAAAAAACAAIAAgACAAQABAAEAAQABQAGAAcA
CAAJAAoADAANAA0ADgAQABAAEAAPAA8ADwARABEAEQARABEAEgASABEAEQATABQAFAAR
ABAADQAMAAoACQAHAAcACAAIAAgACAAKAAkACAAHAAUABgAGAAYACAAJAAkACAAHAAYA
BQAEAAIAAQD+//z/+v/6//n/+P/3//f/+P/4//j/+P/4//j/+v/6//r/+v/6//j/+P/z
/+//6f/g/9j/zv/M/8r/x/+6/6n/m/+S/4v/hf+J/5P/rP/R/wMAOgBnAJEAugDhAAAB
/wDbAKwAjgCDAHsAdgB6AHwAdQBrAGYAWgBAAB8AAwD3//L/7//r/+n/6P/o/+z/7P/u
/+7/7f/t/+7/7v/u/+7/7v/u/+7/7//v/+//7//v/+//7//v//D/8P/w//D/8P/w//D/
8P/x//H/8P/w//H/8f/x/+//8P/w//D/8v/y//L/8//z//P/8v/y//T/9P/0//X/8//z
//P/8v/y//L/8v/x//H/8f/x//H/8P/w//D/7//x//H/8v/y//H/8f/x//D/8P/w//D/
8P/u/+7/7f/t/+3/7P/s/+z/7P/r/+r/6v/q/+r/6v/q/+v/6v/p/+n/6P/o/+f/5//j
/+L/4v/i/+H/3//e/97/3v/c/9z/2//a/9r/2f/Y/9n/2f/Z/9j/1v/V/9X/1f/V/9X/
1v/W/9f/2P/Y/9j/2P/Z/9n/2f/c/93/3v/g/+H/4v/l/+b/6P/q/+v/7f/t/+//8f/x
//X/9v/3//j/+f/5//r/+//5//n/+f/6//z//P/9//7//v/+//7///8AAAAAAAAAAAAA
/////wAAAAAAAAAA//////7//v/+//7//v///wAAAAAAAAAAAAAAAP/////+//7//v/+
//7//v/+//7//v/+//3//P/8//z//P/8//z/+f/3//f/+P/4//r/+//8//z//P/8//v/
+f/5//n/+P/4//j/+P/4//n/+f/5//n/+P/4//j/+P/4//j/+P/4//b/9v/2//X/9v/1
//X/9v/2//b/9v/2//b/9v/3//f/9f/1//X/9f/2//f/+f/6//j/+P/3//f/9v/2//b/
9f/3//j/+P/4//n/+f/5//n/+f/6//r/+v/9//3//f/9//v/+//8//z//P/8//z//P//
/////////////////////f/9//3//P/8//z//P/8//7//////wAAAAAAAAAAAAD+//3/
/f/+/wAAAAAAAAAAAAAAAAAAAAACAAIAAgACAAIAAgACAAIAAAAAAAAAAAAAAAAAAAAA
AAAAAAAAAAAAAAAAAAAAAAACAAIAAgACAAAAAAAAAAAAAgACAAIAAgAEAAQABAAEAAIA
AgACAAIAAAAAAAAAAAAAAAAAAAAAAAEAAgADAAQABAAEAAQABAACAAIAAgACAAIAAgAC
AAIABAAEAAQABAAGAAYABgAGAAUABAADAAIAAgACAAIAAgAEAAQABAAEAAQABAAEAAQA
BAAEAAQABAAGAAYABgAGAAQABAAEAAQABAAEAAQABAAHAAgACQAKAAwADAAMAAwADgAP
AA8ADwASABQAFAAUABMAEwATABMAEQARABEAEQATABQAFAAVABcAGAAYABcAFwAVABUA
FAATABEAEQASABQAFAAUABQAEwASABEAEQAQABAAEAAQABMAEwASABEADgANAAwADAAJ
AAYABAACAAIAAQAAAP////8AAAAAAAACAAIAAgACAAAAAAAAAAAA/v/+//v/9//v/+b/
3v/W/9L/0v/R/8T/tf+l/5r/kf+L/43/mf+w/9f/DQBIAHsAqQDSAAEBKgErAQMB0gCs
AJUAhwB8AHwAegBrAGMAXgBSADoAFwD5//P/9P/x/+//8f/w//L/9v/6//r//P/5//n/
+v/6//r/+v/6//r/+v/7//v/+//5//n/+f/5//r//P/9//7//v/+//7//v/8//3//f/8
//7///////////8AAAAAAAD+//7//v/////////+//7///8AAAEAAwACAAEAAAD+//7/
/v/+//3////////////+//7//v/9//v/+//8//z//f/9//3//P/8//z//P/8//7//v/9
//3//P/6//n/+P/4//f/9v/2//b/9v/2//b/8//y//H/8f/y//L/8f/x/+//7v/u/+7/
7f/r/+r/6v/s/+r/6v/p/+b/5v/l/+T/4f/h/+H/4P/h/+H/4v/j/+H/4f/i/+L/4//k
/+T/5P/k/+X/5f/l/+j/6f/q/+z/7f/u//H/8v/0//b/9//5//n/+//9//3//f/+////
AAABAAEAAgADAAMAAwADAAQAAgACAAMABAAGAAYABgAHAAcABgAFAAQABAADAAMABAAE
AAQABAADAAMAAgACAAIAAgACAAMABAACAAIAAgACAAIAAQABAAAAAgACAAIAAgABAAAA
///+/wAA///+//7//v/+//7//v/9//v/+//8//3//v/+//7//f/8//v/+f/7//v/+//6
//r/+v/6//r/+f/5//n/+f/6//r/+v/6//j/+P/4//j/+v/6//r/+f/4//f/9//4//r/
+v/6//r/+P/4//n/+f/5//n/+f/5//v/+//8//z//P/8//v/+//8//z//P/7//v//P/8
//z//f/9//3//f/9//7//v/+/////////////f/9//7//v/+//7//v/+////////////
///////////////////+//7//v/+//7//v//////AAAAAAAAAAAAAAAA/////wAAAAAA
AP7/AAAAAAAAAAAAAAAAAAAAAAAAAgACAAIAAgAAAAAAAAAAAAAAAAAAAAAAAgACAAIA
AgACAAIAAgACAAIAAgACAAIAAgACAAIAAgACAAIAAgACAAIAAgACAAIAAgACAAIAAgAE
AAQABAAEAAIAAgACAAIABAAEAAQABAAEAAQABAAEAAQABAAEAAQAAgACAAIAAgAEAAQA
BAAEAAUABgAHAAgACwAMAA0ADwARABEAEgAUABQAFAATABMAEQARABEAEQATABMAFAAU
ABMAEwAVABYAGAAXABYAEwAUABIAEQAPAA8AEAAQABAADwAOAAwACgAJAAkACgAKAAwA
DAANAA0ADAALAAoACQAIAAgABwAEAAEA/v/9//v//P/7//v//P/6//r/+v/6//r/+v/6
//r/+v/6//r/+v/3//H/6//k/9r/0v/O/8z/zf/G/7X/pf+Y/5H/i/+J/43/nv+9/+v/
IgBVAIMAqADPAPYABwHxAMYAngCNAIUAfAB8AIQAgwB3AG4AagBcAD0AFQD9//b/7//r
/+3/6v/o/+7/8P/w//D/7//v//D/8P/w//D/8P/w//D/8f/x//H/8f/x//H/8f/x//L/
8v/y//L/8v/y//L/9P/1//X/9P/0//X/9f/1//P/9P/0//T/9P/0//T/9f/1//X/9P/0
//T/9P/0//X/8//z//P/8v/0//T/9P/z//P/8//z//P/8v/y//L/8f/x//H/8v/y/+//
7//v/+7/7v/u/+7/7v/w//D/7//v/+3/7P/s/+z/7v/t/+z/7P/q/+r/6v/q/+n/6P/n
/+f/5v/m/+X/5f/l/+T/5P/k/+P/4f/g/+D/4P/e/97/3f/c/9z/2//a/9n/2f/Z/9j/
2P/X/9f/1//Z/9n/2v/a/9v/3P/c/9z/3v/f/9//3//g/+H/4v/k/+f/6P/r/+z/7P/u
/+//8f/x//P/9f/1//n/+v/7//z/+//7//z//f////////8AAAIAAgADAAQAAgACAAIA
AwAEAAQABAAEAAQAAwADAAQABAAEAAQAAwADAAIAAgACAAIAAgADAAQABAAEAAQABAAC
AAEAAQAAAAIAAgACAAIAAAAAAAAAAAAAAP///v/+/wAAAAAAAAAA///9//3//v///wAA
AAAAAP7//v/+//3/+//7//v/+v/6//r/+v/6//v/+//7//v/+v/6//r/+v/6//r/+v/6
//j/+P/4//f/+P/3//f/+P/6//r/+v/6//j/+P/5//n/+f/5//n/+f/5//n/+v/6//r/
+v/5//n/+v/6//r/+f/5//r/+v/6//v/+//7//v/+//8//z//P/9//3//f/9//3//f/+
//7//P/8//z//P///////////////////////f/9//3//P/8//z//P/8//7//////wAA
AAAAAAAAAAAAAP////8AAAAAAAACAAIAAQAAAP///v/+//7//v/+//7//v/+//7///8A
AAEAAgACAAIAAgACAAIAAgACAAIAAAAAAAAAAAACAAIAAgACAAIAAgACAAIAAAAAAAAA
AAAAAAAAAAAAAAIAAgACAAIABAAEAAQABAACAAIAAgACAAQABAAEAAQAAgACAAIAAgAE
AAQABAAEAAQABAAEAAQAAgACAAIAAgAEAAQABAAEAAYABgAGAAYABAAEAAQABAAEAAQA
BAAEAAUABgAHAAgACAAIAAgACAAHAAYABQAEAAQABAAEAAQABgAGAAYABgAEAAQABAAE
AAQABAAEAAQABgAGAAYABgAGAAYABgAGAAYABgAGAAYABgAGAAYABgAEAAQABAAEAAYA
BgAGAAYABAAEAAQABAAGAAYABgAGAAYABgAGAAYABgAGAAYABgAIAAgACAAIAAkACgAL
AAwADQAOAA8AEAARABEAEQASABYAFgAWABUAEwATABMAEwAVABUAFQAWABYAFQAVABcA
FgAWABUAFAARABAADgANAA0ADQAOAA4AEAAQABAADwAMAAsACwAMAAwADAAMAA0ACwAK
AAkACAAHAAYABgAFAAQAAgAAAAAA///+//3//f/9//z/+//6//3//v///wAAAAD+//7/
/P/8//n/9//x/+j/3v/W/87/zv/P/8b/t/+n/5r/kf+L/4v/kf+g/73/6/8kAFkAhQCu
ANsADAEfAQUB1ACqAJMAhQB4AHgAfABzAGMAXABYAEQAIwD///H/8P/v/+//7//s/+z/
7v/w//D/8v/x//H/8v/y//T/9P/0//T/9P/1//X/9f/z//P/8//z//T/9v/3//j/9//2
//X/9P/0//X/9f/0//b/9//3//f/9//4//j/+P/4//j/+P/5//f/9//2//b/+P/4//j/
+f/6//v//P/8//z//P/8//v//f/9//3//f/+//7//v/9//3//f/+//7//////////v/+
//7//v/+//7//v/9//3//f/8//z//P/6//n/+P/4//j/+P/4//j/9//2//X/9f/2//b/
9f/1//P/8v/y//L/7//t/+z/7P/s/+r/6v/p/+r/6v/p/+j/6f/p/+n/6P/m/+X/5f/l
/+X/5f/m/+b/5//o/+j/6P/o/+n/6f/p/+z/7f/u//D/8f/y//X/9v/4//r/+//9//v/
/f//////AwAEAAUABgAJAAkACgALAAsACwALAAwADAAMAA0ADgAOAA4ADgAPABAAEAAQ
ABAAEAAPAA8AEAAQABAAEAAPAA8ADgAOAA4AEAAQABEAEgARABAADwAOABAADwAPAA4A
EAAQABAAEAAPAA4ADQAMAA4ADQAMAAwADAAMAAwADAANAAsACwAMAA0ADgAOAA4ADQAM
AAsACQALAAsACwAKAAwADAAMAAwACQAJAAkACQAIAAgACAAIAAgACAAIAAgACAAIAAgA
BwAGAAUABQAGAAQABAAEAAQABgAGAAcABwAFAAUABQAFAAUABQAGAAYABgAGAAUABQAE
AAQABAADAAUABgAGAAYABQAFAAUABQAFAAYABgAGAAcABwAHAAcABwAHAAgACAAKAAoA
CgAKAAsACwALAAsACQAJAAkACQAJAAkACQAIAAgACAAIAAgACAAJAAkACgAIAAgACAAI
AAoACQAJAAoACgAKAAoACgAIAAgACAAIAAoACgAKAAoACgAKAAoACgAKAAoACgAKAAoA
CgAKAAoACgAKAAoACgAKAAoACgAKAAgACAAIAAgACgAKAAoACgAIAAgACAAIAAoACgAK
AAoACgAKAAoACgAIAAgACAAIAAgACAAIAAgACgAKAAoACgAKAAoACgAKAAgACAAIAAgA
CgAKAAoACgAIAAgACAAIAAgACAAIAAgACAAIAAgACAAKAAoACgAKAAgACAAIAAgACgAK
AAoACgAIAAgACAAIAAgACAAIAAgACAAIAAgACAAGAAYABgAGAAgACAAIAAgACAAIAAgA
CAAKAAoACgAKAAgACAAIAAgACAAIAAgACAAIAAgACAAIAAgACAAIAAgACAAIAAgACAAI
AAgACAAIAAgACAAIAAgABgAGAAYABgAGAAYABgAGAAYABgAGAAYACAAIAAgACAAGAAYA
BgAGAAgACAAIAAgACAAIAAgACAAIAAgACAAIAAgACAAIAAgACgAKAAoACgANAA4ADwAQ
ABIAEwATABMAEgAUABQAFAAVABUAFQAVABcAFwAXABcAGAAYABcAFwAXABgAGAAXABYA
EwASABAADwANAA0ADgAOAA4ADgAOAA0ADAALAAsADAAMAAwADAANAA0ADAALAAwACwAK
AAoACQAGAAQAAgACAAEAAAD/////AAAAAAAAAAAAAAAAAAAAAAAAAAAAAAAA/v/7//f/
8f/q/+T/2v/U/9L/0f/K/7v/q/+g/5n/k/+R/5X/ov+//+n/IgBXAIMArADTAPgACQH3
AMwApACRAIsAhACCAIgAiQB9AHIAbABeAEEAHQADAPz/9//z//P/8v/u//D/9v/4//j/
9//3//j/+P/2//b/9v/2//b/9//3//f/+f/5//n/+f/3//j/+P/4//r/+v/6//r/+v/7
//v/+v/4//n/+f/5//v//P/8//z/+v/6//r/+//7//v/+v/6//r/+v/6//v/+//7//v/
+v/6//r/+v/5//n/+f/5//n/+v/6//r/+f/5//n/+v/6//f/9//3//b/+P/4//j/+P/4
//j/9//3//f/9v/2//b/9v/1//T/9P/0//T/9P/0//X/9P/z//P/8P/w/+//7//t/+z/
7P/s/+3/6//q/+r/6v/o/+j/5//m/+b/5f/k/+P/4//j/+L/5P/j/+P/4//h/+H/4v/i
/+P/5P/k/+T/5v/n/+f/5//o/+n/6v/s/+//8P/z//T/9v/4//n/+//5//v//f/9//3/
/v///wAAAwADAAQABQAGAAcACAAKAAoACgALAAwACgAKAAoACwAKAAoACgAKAAoACQAJ
AAoACwAMAA0ADQANAAwADAAMAAoACgALAAwADAAMAAwADAAMAAsACwAKAAwADAAMAAwA
CgAKAAoACgAKAAkACAAIAAgACAAIAAgABwAFAAUABgAHAAgACAAIAAcABgAFAAMAAwAD
AAMAAgACAAIAAgACAAEAAQABAAEAAAAAAAAAAAAAAAAAAAAAAAAAAAAAAP///v/9//3/
/v/8//z//P/8//7//v///////f/9//3//f/9//3//v/+/wAAAAD/////AAAAAAAA////
/wAAAAAAAAEAAQABAAEAAQACAAIAAgADAAMAAwADAAMAAwAEAAQABAAEAAQABAADAAMA
AwADAAMAAwADAAMABQAFAAUABAAEAAQABAAEAAQABQAFAAYABAAEAAQABAAGAAUABQAG
AAYABAAEAAYABgAGAAYABgAGAAYABgAGAAYABgAGAAYABgAGAAYABgAFAAQAAwACAAMA
BAAFAAYABgAGAAYABgAEAAQABAAEAAQABAAEAAQABAAEAAQABAACAAIAAgACAAQABAAE
AAQABgAGAAYABgAGAAYABgAGAAYABgAGAAYABAAEAAQABAAEAAQABAAEAAQABAAEAAQA
BgAGAAYABgAEAAQABAAEAAIAAgACAAIAAwAEAAUABgAGAAYABgAGAAQABAAEAAQABAAE
AAQABAAEAAQABAAEAAQABAAEAAQABAAEAAQABAAEAAQABAAEAAIAAgACAAIAAgACAAIA
AgADAAQABQAGAAkACgALAAwADgAOAA8ADwARABIAFAAUABIAEQARABEADwAPAA8ADwAR
ABIAEgARABEAEwAUABQAFAAUABIAEgAPAA0ACgAJAAwADAAMAAwADAALAAoACQAJAAoA
CgAKAAoACwALAAoABwAGAAUABAAEAAMAAAD+//z//P/7//r/+f/5//r/+v/6//r/+v/6
//j/+P/4//j/+v/6//j/8//x/+3/5P/a/9L/zP/I/8f/wv+z/6P/lv+N/4f/hf+L/5j/
t//n/yIAVwCFAK4A2wAMAR8BBwHUAKoAkQCBAHYAcgB2AG8AXwBWAFIARAAjAP3/6//s
/+n/5f/n/+T/5P/o/+7/7v/u/+3/7f/u/+7/7P/s/+z/7P/s/+3/7f/t/+//7//v/+//
7//w//D/8P/w//D/8P/w//D/8f/x//D/7v/v/+//7//x//L/8v/y//D/8P/w//H/7//v
/+7/7v/u/+7/7v/v//D/8f/y//L/8P/w//D/7//x//H/8f/x//H/8P/v/+3/7//v//D/
8P/v/+//7//u/+7/7v/u/+7/7v/u/+3/7f/t/+z/7P/s/+7/7f/s/+z/6v/q/+r/6v/p
/+j/5//n/+b/5v/l/+X/4f/g/+D/4P/g/9//3//g/9//3P/b/9n/2P/Y/9f/1v/W/9f/
2P/Y/9f/1f/U/9P/0//T/9T/1P/V/9b/1v/W/9b/1//X/9f/2v/b/9z/3v/f/+D/4//k
/+b/6P/p/+v/7P/v//L/8//1//b/9//4//f/9//4//n/+f/5//n/+v/8//z//f/+//7/
/v/+////AAAAAAAAAAD+//3//f/+/wAAAAAAAP/////+//7//v/+//7///8AAP7//v/+
//7/AAD//////v/+//7//v/+//z//P/8//z//v/9//z//P/8//z//P/8//3/+//7//z/
+//8//z//P/6//r/+v/5//n/+f/5//j/+P/4//j/+P/5//n/+f/5//b/9v/2//b/9v/2
//b/9v/4//j/+P/3//b/9f/1//b/9v/2//b/9v/4//j/+f/5//f/9//3//f/9f/1//b/
9v/2//b/9f/1//j/+P/4//f/9//4//j/+P/5//n/+f/5//f/+P/4//j/+f/5//n/+f/5
//n/+v/6//r/+v/6//r/+f/5//n/+f/7//v/+//7//v/+//7//r/+v/6//r/+v/6//v/
+//8//z//P/8//z//v/9//3//v/8//z//P/8//7//v/+//7//P/8//z//P/8//z//P/8
//7//v/+//7//v/+//7//v/+//7//v/+//7//v/+//7//v/+//7//v/+//7//v/+//7/
/v/+//7//v/+//7//v/+//7//v/+//7//v/+//7//v/+//7//v/+//7//v/+//7//v/+
//7//v/+//7//v/+//7//v/+//7//v/+//7//v/+//7//v/+//7//v/+//z//P/8//z/
/v/+//7//v/+//7//v/+//7//v/+//7//v/+//7//v/8//z//P/8//7//v/+//7//v/+
//7//v/8//z//P/8//7//v/+//7//v/+//7//v/+//7//v/+//7//v/+//7//v/+//7/
/v8AAAAAAAAAAAEAAgADAAQABQAGAAcACQALAAsADAAOAA4ADgANAA0ADQANAA0ADQAN
AA0ADgAOAAsACwANAA4AEAAPAA4ACwAIAAYABQADAAMABAAEAAQABAAEAAMAAgABAAEA
AgACAAIAAgADAAMAAgABAAAA//8AAAAA///8//r/+P/4//f/9v/1//X/9v/2//b/9v/2
//b/9v/2//b/9v/2//b/9P/z/+//6f/i/9r/0v/K/8b/x//A/7P/o/+W/43/hf+B/4f/
kv+r/9f/EgBHAHUAnADDAOoAAwH3AMwAogCJAH8AdgB0AHoAewBxAGYAYgBWADkAEwD5
//L/7f/n/+X/4v/i/+b/6v/q/+r/6f/p/+r/6v/q/+r/6v/q/+r/6//r/+v/6//r/+v/
6//r/+z/7P/s/+r/6v/q/+r/7P/t/+3/7P/s/+3/7f/t/+3/7v/u/+7/7P/s/+z/7f/t
/+3/7P/s/+7/7v/u/+//7f/t/+3/7P/u/+7/7v/t/+v/6//r/+v/7P/s/+z/6//p/+n/
6v/q/+v/6//r/+r/6v/q/+r/6v/o/+j/5//n/+n/6P/o/+j/6P/n/+b/5v/k/+T/5P/k
/+X/5P/j/+P/4v/i/+H/4f/h/+D/4P/g/9//3f/c/9z/2v/Y/9j/1//Y/9j/1//W/9X/
1f/V/9T/0v/R/9H/0f/R/9H/0v/S/9P/1P/U/9T/1v/X/9f/1//Y/9n/2v/c/9v/3P/f
/+D/5P/m/+f/6f/p/+v/7f/t/+//8P/x//L/8//z//T/9f/1//X/9f/2//b/9v/3//j/
+P/4//j/+f/6//r/+v/6//z/+//7//z/+v/6//r/+f/7//r/+v/6//r/+v/7//z/+v/6
//r/+v/6//n/+f/4//r/+v/6//r/+v/6//r/+v/4//f/9v/2//j/+P/4//j/9//1//X/
9v/2/w==
         </WaveFormData>
      </LeadData>
      <LeadData>
         <LeadByteCountTotal>10000</LeadByteCountTotal>
         <LeadTimeOffset>0</LeadTimeOffset>
         <LeadSampleCountTotal>5000</LeadSampleCountTotal>
         <LeadAmplitudeUnitsPerBit>4.88</LeadAmplitudeUnitsPerBit>
         <LeadAmplitudeUnits>¦ÌV</LeadAmplitudeUnits>
         <LeadHighLimit>2147483647</LeadHighLimit>
         <LeadLowLimit>268435456</LeadLowLimit>
         <LeadID>V1</LeadID>
         <LeadOffsetFirstSample>0</LeadOffsetFirstSample>
         <FirstSampleBaseline>0</FirstSampleBaseline>
         <LeadSampleSize>2</LeadSampleSize>
         <LeadOff>FALSE</LeadOff>
         <BaselineSway>FALSE</BaselineSway>
         <ExcessiveACNoise>FALSE</ExcessiveACNoise>
         <MuscleNoise>FALSE</MuscleNoise>
         <LeadDataCRC32>3109246913</LeadDataCRC32>
         <WaveFormData>
AAAAAAAAAAD///7//f/8//z//P/8//z/+v/6//r/+v/6//r/+v/6//r/+v/6//r/+v/6
//r/+v/6//r/+v/6//r/+v/6//r//P/8//z//P/8//z//P/8//7//v/+//7//v/+//7/
/v8AAAAAAAAAAAIAAgACAAIAAgACAAIAAgAEAAQABAAEAAQABAAEAAQABQAGAAcACAAI
AAgACAAIAAoACgAKAAoADAAMAAwADAAMAAwADAAMAAwADAAMAAwADgAOAA4ADgAMAAwA
DAAMAAwADAAMAAwADAAMAAwADAAKAAoACgAKAAgACAAIAAgACAAIAAgACAAIAAgACAAI
AAYABgAGAAYABgAGAAYABgAGAAYABgAGAAQABAAEAAQABAAEAAQABAAEAAQABAAEAAIA
AgACAAIAAgACAAIAAgACAAIAAgACAAAAAAAAAAAAAAAAAAAAAAAAAAAAAAAAAAAAAAAA
AAAAAAAAAAAAAAAAAAAAAAAAAP7//v/+//7//v/+//7//v/+//7//v/+//7//v/+//7/
/v/+//7//v/+//7//v/+//7//v/+//7//v/+//7//v/+//7//v/+//7//v/+//7//P/8
//z//P/8//z//P/8//z//P/8//z//P/8//z//P/8//z//P/8//z//P/8//z//P/8//z/
/P/8//z//P/8//z//P/8//z//P/8//z//P/8//z//P/8//z//P/8//z//P/8//z//P/6
//r/+v/6//r/+v/6//r/+v/6//r/+v/6//r/+v/6//r/+v/6//r/+v/6//r/+v/6//r/
+v/6//r/+v/6//r/+v/6//r/+v/6//r/+v/6//z//P/8//z/+v/6//r/+v/6//r/+v/6
//r/+v/6//r/+v/6//r/+v/6//r/+v/6//j/+P/4//j/+v/6//r/+v/4//j/+P/4//j/
+P/4//j/+P/4//j/+P/6//r/+v/6//j/+P/4//j/+f/6//v//P/+/wAAAgAEAAIAAgAC
AAQABwAKAAwADAAOAA4ADgAOAAwADAALAAgABgADAP3/9f/v/+r/5//l/+T/4v/i/+L/
4v/i/+T/5P/j/+P/4//l/+X/5f/l/+X/5v/m/+b/6P/r/+z/7f/w//D/8P/y//L/8P/x
//L/8v/y//L/8v/y//T/9P/0//T/9P/0//T/9P/1//f/9//3//r//v8DAAYADQAXAB0A
HgAeACUANABCAFAAXQBpAHEAbQBhAD4A//+o/1T/Ef/b/qz+iv5x/mb+df6Q/pL+j/6h
/rf+yf7c/vj+Gv89/2D/hf+p/8L/0P/e/+r/9v8BAAgACwALAA0ADwATABMAFAAWABYA
FwAYABkAGgAaABoAGwAbAB0AHQAdAB0AHQAdAB4AHAAdAB0AHQAfAB8AIAAgACAAIAAg
ACEAIQAgACAAIQAjACMAIwAjACUAJQAlACYAJQAlACUAJQAnACcAKAAoACgAKAAoACgA
KgAqACoAKgArACsALAAsACoAKwAsACwALgAuAC8ALwAxADEAMQAxADIAMgAyADMANAA0
ADYANwA3ADgAOAA4ADkAOgA6ADwAPAA+AD8APwA/AEAAQQBCAEMARABFAEUAQwBFAEYA
RwBJAEkASQBKAEgASQBJAEkASwBJAEkASQBJAEgARwBGAEMAQwBBAD8APQA8ADoAOAA2
ADUAMwAxAC8ALQArACkAJQAkACEAHgAdABoAFgATABAADwANAAsACAAHAAUAAwABAAEA
AAD//wAA///+//3/+v/5//n/+f/5//n/+f/5//n/+P/4//j/+P/4//j/+P/4//j/+P/4
//j/+P/4//j/+v/6//r/+v/5//n/+v/7//n/+f/5//n/+f/5//r/+v/7//v/+//7//z/
/f/9//7//v/+/////////wAAAAAAAP//AQABAAEAAgADAAMAAwADAAUABQAFAAgACAAI
AAgABwAHAAgACAAKAAsACwAMAAoACgAKAAoADAAMAA0ADQALAAsACwALAA0ADQAOAA4A
DAAMAAwADAAOAA0ADQANAA0ADQAMAAwADAALAAsACwAJAAkACAAIAAoACgAJAAkABwAH
AAcABgAIAAYABgAGAAYABgAGAAYABAAEAAMAAwADAAMAAwADAAIAAgACAAEAAQABAAEA
AQABAAEAAQABAAEAAQABAAAAAAAAAAAAAAD///////////////////////////7//v/+
//7//v/+//7//v/+//7//v/+//7//v/+//7//v/+//7//v/+//7//v/+//7//v/8//z/
/P/8//z//P/8//z//P/8//z//P/8//z//P/8//z//P/8//z//P/8//z//P/8//z//P/8
//z//P/8//z//P/8//z//P/8//z//P/8//z//P/8//z//P/8//z//P/8//z//P/8//z/
/P/8//z//P/8//z//P/8//z//P/8//r/+v/6//r/+v/6//r/+v/8//z//P/8//z//P/8
//z/+v/6//r/+v/6//r/+v/6//r/+v/6//r/+v/6//r/+v/6//r/+v/6//r/+v/6//r/
+P/4//j/+P/4//j/+P/4//j/+P/4//j/+P/4//j/+P/4//j/+P/4//j/+P/4//j/+P/4
//j/+P/4//j/+P/4//j/+P/4//j/+P/4//j/+P/6//r/+v/6//r/+v/6//r//P/+/wAA
AgAEAAQABAAEAAIAAgAEAAUACAAKAAoADAAOAA4ADgAOAAwACwAIAAYAAQD7//P/7f/q
/+f/5f/k/+T/5P/k/+T/5P/m/+b/5f/l/+X/5//n/+f/5//n/+j/6P/o/+r/6//s/+3/
8P/y//L/9P/0//T/9f/2//b/9v/2//b/9v/2//b/9v/2//b/9v/2//b/9//3//n/+//+
/wIABwAMABUAHQAhACAAJAAvAEAATgBYAGUAbwBxAGkAUwAmAN//iP88///+zf6k/ob+
df50/ov+nP6a/pv+sf7F/tX+7P4M/y7/T/90/5v/uf/K/9b/5P/y//z/BQAKAA0ADwAR
ABMAEwATABQAFgAWABcAGAAZABoAGgAaABsAGwAdAB0AHQAfAB8AHwAgAB4AHwAfAB8A
HwAfACAAIAAgACAAIAAhACEAIAAgACEAIwAjACMAIwAjACMAIwAkACUAJQAlACUAJQAl
ACYAJgAmACYAJgAmACcAKAApACoAKwArACwALAAqACsALAAsACwALAAtAC0ALwAvAC8A
LwAyADIAMgAzADIAMgA0ADUANQA2ADYANgA1ADYANgA4ADoAPAA9AD0APQA+AD8AQABB
AEIAQwBDAEMARQBGAEcARwBHAEcASABIAEkASQBJAEkARwBHAEcARwBGAEUARABBAEEA
PwA9ADsAOgA4ADYANAAzADEALwArACkAJwAlACMAIgAfABwAHQAaABYAEwAOAA0ACwAJ
AAYABQADAAEAAQABAAAA///+//3//P/7//r/+f/5//n/+f/5//n/+f/3//b/9v/2//j/
+P/4//j/+P/4//j/+P/4//j/+P/4//j/+P/4//j/9//3//j/+f/5//n/+f/5//n/+f/6
//r/+f/5//n/+f/6//v/+//8//z//P/9//3//f/+//7//v/9//////////7/////////
//8BAAEAAQACAAIAAgACAAUABQAGAAYABgAHAAcACAAIAAgACAAIAAoACgALAAsACwAL
AAsACwAJAAkACgAKAAwADAAMAAwADAALAAsACwAKAAkABwAGAAgABwAHAAcABwAHAAYA
BgAGAAYABQAFAAUABQAFAAQABAACAAIAAgACAAIAAgACAAQABAADAAMAAQABAAEAAQD+
//7//v/9///////////////////////////////+//7//v/+//7/////////////////
/////////f/+//z//P/8//z//P/8//z//P/8//z//P/8//z//P/8//z//P/6//r/+v/6
//z//P/8//z//P/8//z//P/6//r/+v/6//z//P/8//z/+v/6//r/+v/8//z//P/8//z/
/P/8//z//P/8//z//P/8//z//P/8//r/+v/6//r/+v/6//r/+v/6//r/+v/6//r/+v/6
//r//P/8//z//P/6//r/+v/6//z//P/8//z/+v/6//r/+v/8//z//P/8//z//P/8//z/
+v/6//r/+v/6//r/+v/6//z//P/8//z/+v/6//r/+v/8//z//P/8////AAABAAIABAAE
AAQABAAEAAYABwAKAAwADAAOAA4AEAAQABAAEAAPAAwACgAHAAEA+f/z/+7/7f/r/+r/
6P/n/+b/5f/k/+X/5P/i/+H/4v/l/+b/5//l/+X/5v/m/+b/6P/p/+r/7f/w//L/8v/2
//b/9v/3//b/9v/2//b/9v/2//b/9v/2//b/9v/2//j/+P/5//n/+//7/wAABAAJABAA
GQAhACUAJgAoADMAQgBSAGAAbQB5AHsAcwBhAEAABQC2/2r/K//3/sr+qP6b/pr+o/60
/rj+sf65/tH+4/72/hD/Mv9V/3r/of/B/9L/3v/q//b/AgAJAA4AEQATABUAFQAVABUA
FgAYABgAGQAaABsAHAAcABwAHQAdAB8AHwAfAB8AHwAfACAAIAAhACEAIQAhACEAIgAi
ACIAIgAiACMAIwAiACIAIwAjACMAIwAjACMAIwAjACQAJwAnACcAJwAlACUAJgAmACgA
KAAoACgAKAAoACgAKAApACkAKgAqACgAKQAqACoALAAsAC0ALQAtAC0ALQAtADAAMAAw
ADEAMAAwADIAMwAzADQANAA0ADcAOAA4ADoAOAA6ADsAOwA9AD4APwBAAD8AQABBAEEA
QQBDAEQARQBFAEUARQBGAEYARwBHAEcARQBDAEMAQwBDAEIAQQBAAD0APQA7ADkAOQA4
ADYANAAwAC8ALQArACsAKQAnACUAIQAgAB0AGgAZABYAEgAPAAwACwAJAAcABgAFAAMA
AQD//////v/9//z/+//6//n/+v/5//n/+f/3//f/9//3//f/9v/2//b/9v/2//b/9v/4
//j/+P/4//b/9v/2//b/+P/4//j/+P/3//f/+P/5//n/+f/5//n/9//3//j/+P/5//n/
+f/5//j/+f/5//r/+v/6//v/+//7//z//P/8//z//f/8//v//P/9//3//f/9////////
/wAAAAAAAAAA/////wAAAAAAAAEAAQACAAAAAAAAAAAAAAAAAAEAAQABAAEAAQABAAEA
AQACAAIAAgACAAIAAgACAAEAAQABAAEAAQAAAAAAAAD//////////////v/+//7//v/9
//3//f/9//3//P/+//z//P/8//z//P/8//z/+v/6//n/+f/5//n/+f/5//r/+v/6//n/
+f/5//n/+f/3//f/9//3//f/9//3//b/+P/4//j/+P/3//f/9//3//f/9//3//f/9//3
//j/+P/4//j/+P/4//j/+P/4//j/9v/2//b/9v/2//b/9v/2//b/9v/2//b/9v/2//b/
9v/2//b/9v/2//b/9v/2//b/9v/2//b/9v/2//b/9v/2//b/9v/2//b/9v/2//b/9v/2
//b/9v/2//T/9P/0//T/9P/0//T/9P/0//T/9P/0//T/9P/0//T/9P/0//T/9P/0//T/
9P/0//b/9v/2//b/+P/6//z//v8AAAAAAAACAAMABgAIAAgACAAIAAgACAAJAAoACgAI
AAYAAwD9//X/7//q/+f/5f/i/+D/4P/g/9//3v/f/97/3f/d/93/3//f/9//3//f/97/
3v/e/+D/4f/i/+P/5v/p/+r/7f/u/+7/7//w//D/8P/w//D/8P/w//D/8P/w//D/8P/w
//D/8//z//P/9f/4//z///8EAA0AFQAdABwAHgAlADQARABQAF0AaQBxAHEAYwBAAAMA
sP9a/xf/4f6y/pD+df5m/nX+jv6U/pH+n/63/sn+3v74/hj/O/9e/4P/p//A/87/3P/q
//T///8GAAkACQALAA8ADwAPABAAEgAUABUAFgAXABYAFgAWABcAFwAZABkAGQAZABkA
GQAaABwAHQAdAB0AGwAbABwAHAAeAB4AHgAfAB8AHgAeAB8AHwAfAB8AHwAhACEAIQAi
ACEAIQAhACEAIwAjACQAJAAmACYAJgAmACYAJgAmACYAJwAnACgAKAAoACkAKgAqACoA
KgArACsALQAtAC0ALQAwADAAMAAxADAAMAAyADMAMwA0ADQANAA1ADYANgA4ADgAOgA7
ADsAPQA+AD8AQABBAEIAQwBDAEMARQBGAEcASQBJAEkASgBIAEkASQBJAEkARwBHAEcA
RwBGAEUARABBAEEAPwA9ADsAOgA4ADYANAAzADEALwArACkAJwAlAB8AHgAbABgAFQAS
AA4ACwAKAAkABwAFAAIAAQD///3/+//7//r/+f/2//X/9P/z//L/8f/x//H/8f/x//H/
8f/x//D/8P/w//D/8P/w//D/8P/w//D/8P/w//D/8P/w//D/8P/w//D/8f/x//L/8//x
//H/8f/x//H/8f/y//L/8//z//P/8//0//X/9f/2//T/9P/1//X/9f/2//b/9v/3//n/
+f/5//r/+//7//v/+//9//3//f/+//7//v/+//////8AAAAA/v//////AAAAAAAAAAAA
AAAAAAABAAEAAQABAAEAAQABAAEAAgACAAIAAgACAAIAAgABAAEAAQD//////v/+/wAA
//////////////7//v/+//7//f/9//3//f/9//z//P/6//r/+v/6//r/+v/6//r/+v/5
//n/+f/5//n/+f/4//j/+P/3//f/9//3//f/+f/5//n/+f/5//n/+f/4//b/9v/2//b/
9f/1//X/9f/1//X/9f/1//f/9//2//j/9v/2//b/9v/2//b/9v/2//T/9P/0//T/9v/2
//b/9v/0//T/9P/0//b/9v/2//b/9P/0//T/9P/0//T/9P/0//b/9v/2//b/9v/2//b/
9v/0//T/9P/0//L/8v/y//L/9P/0//T/9P/0//T/9P/0//T/9P/0//T/9P/0//T/9P/0
//T/9P/0//T/9P/0//T/9P/0//T/9P/0//T/9P/0//T/9P/0//T/9P/0//T/9P/y//L/
8v/y//T/9P/0//T/9P/0//T/9P/0//T/9P/0//T/9P/0//T/9v/2//b/9v/2//b/9v/2
//T/9P/0//T/9v/2//b/9v/0//T/9P/0//b/9v/2//b/9P/0//T/9P/2//b/9v/2//T/
9P/0//T/9P/0//T/9P/2//b/9v/2//b/9v/2//b/9v/2//b/9v/2//b/9v/2//j/+P/4
//j/+//8//3//v/+//7//v/+/wIAAwAGAAgACAAKAAoACgAKAAoACgAJAAUAAgD+//f/
8f/r/+b/4//j/+L/4P/g/+D/4P/g/+L/4v/h/+H/4f/l/+X/5f/l/+X/5v/m/+b/6P/p
/+r/6//s/+7/7v/w//D/8P/x//L/8v/y//L/8v/0//T/9P/0//L/8v/y//L/9P/1//f/
9//3//j//v8DAAgADwAZAB8AIAAiACkANABGAFQAXwBrAHMAcQBjAEYAFQDK/3j/Mf/7
/sr+ov6L/oT+i/6e/qr+o/6n/r3+0/7k/vr+GP87/17/hf+r/8b/0P/c/+r/9v///wgA
CwALAA0AEQATABMAFAAWABYAFwAYABkAGgAaABoAGwAZABsAGwAbABsAGwAbABwAHgAf
AB8AHwAdAB0AHgAeAB4AHgAeAB8AHwAeAB4AHwAhACEAIQAhACEAIQAhACIAIQAhACEA
IQAiACMAJQAmACgAKAAoACgAKAAoACgAKAApACkAKgAqACwALQAuAC4ALgAuAC8ALwAv
AC8ALwAvADIAMgAyADMAMgAyADQANQA3ADgAOAA4ADkAOgA6ADwAPAA+AD8APwA9AD4A
PwBAAEEAQgBDAEMAQwBFAEYARwBHAEcARwBIAEgASQBJAEkASQBHAEcARwBFAEQAQwBC
AEEAQQA/AD0AOQA4ADYANAA0ADMAMQAvACsAKQAnACUAIwAiAB8AHAAbABgAFAARABAA
DwANAAsACgAJAAcABQADAAMAAgABAAAA///+//3//P/7//v/+//7//v/+//7//v/+v/6
//r/+v/6//r/+v/6//r/+v/6//r/+v/6//r/+v/6//r/+v/5//n/+v/7//v/+//7//v/
+//7//z//P/7//v/+//7//r/+//7//z//P/8//3//f/9//7//v/+////AQABAAEAAAAB
AAEAAQABAAMAAwADAAQABAAEAAQABwAHAAgACAAGAAcABwAIAAgACAAIAAgACgAKAAsA
CwALAAsACwALAAsACwAMAAwACgAKAAoACgAKAAkACQAJAAkACQAIAAgACAAHAAcABwAH
AAcABgAGAAYABgAFAAUABQAFAAUABAAGAAQABAAEAAQABAAEAAQABAAEAAMAAwABAAEA
AQABAAIAAgACAAEAAQABAAEAAQABAAEAAQABAAEAAQABAAAAAAAAAAAAAAD/////////
//3//f/9//3//f/9//7//v/8//z//P/8//z//P/8//z//P/8//z//P/8//z//P/8//r/
+v/6//r/+v/6//r/+v/6//r/+v/6//r/+v/6//r/+v/6//r/+v/6//r/+v/6//r/+v/6
//r/+v/6//r/+v/6//r/+v/6//r/+v/6//r/+v/6//r/+v/6//r/+v/6//r/+v/6//r/
+v/6//r/+v/6//r/+v/6//r/+v/6//r/+P/4//j/+P/6//r/+v/6//r/+v/6//r/+P/4
//j/+P/4//j/+P/4//r/+v/6//r/+v/6//r/+v/4//j/+P/4//j/+P/4//j/+P/4//j/
+P/4//j/+P/4//j/+P/4//j/+P/4//j/+P/4//j/+P/4//j/+P/4//j/+P/4//j/+P/4
//j/+P/4//j/+P/4//j/+P/4//j/+P/4//j/+P/4//j/+P/4//j/+P/4//j/+P/4//j/
+P/4//b/9v/2//b/+P/4//j/+P/2//b/9v/2//b/9v/2//b/+P/4//j/+P/7//z//f/+
/wAAAAAAAAAAAAACAAMABgAIAAgACgAKAAoACgAKAAoACQAGAAQAAQD7//P/7f/o/+X/
4//i/+D/4P/g/+D/4P/k/+T/4//j/+P/5f/l/+X/5f/l/+b/5v/k/+b/5//o/+v/7v/w
//D/8P/w//D/8f/y//L/8v/y//L/8v/y//L/9P/0//T/9P/0//T/8f/z//X/9f/4//z/
AQAEAAsAFQAdAB4AHgAlADIAQgBOAFkAZwBxAHEAYwBEAAsAuP9i/x3/5/64/pL+ef5o
/nP+jv6W/pH+n/63/sn+3P72/hb/Of9c/4H/pf/A/87/2v/o//L//f8EAAkACQANAA8A
EQARABIAFAAUABUAFgAXABgAGAAYABkAGQAbABsAGwAZABkAGQAaABoAGwAbABsAHQAd
AB4AHgAeAB4AHgAfAB8AHgAeAB8AHwAfAB8AHwAhACEAIQAiACMAIwAjACMAIwAjACQA
JAAkACQAJAAkACYAJgAmACYAJwAnACgAKAAoACkAKgAqACwALAAtAC0ALQAtAC0ALQAu
AC4ALgAvADAAMAAyADMAMwA0ADQANAA1ADYANgA4ADoAPAA9AD0AOwA8AD0APgA/AEAA
QQBBAEEAQwBEAEUARQBFAEUARgBGAEcARwBHAEcARQBFAEUARQBEAEMAQgBBAEEAPwA9
ADsAOgA4ADYAMgAxAC8ALQArACkAJwAlACEAIAAdABoAFwAUABAADQAMAAsACQAHAAQA
AwABAP///f/9//z/+//4//f/9v/1//T/8//z//P/8//z//P/8//z//L/8v/y//L/8v/y
//L/8P/w//D/8P/w//D/8P/w//D/8P/w//D/8f/x//L/8//x//H/8f/x//H/8f/y//L/
8//z//P/8//0//X/9f/2//b/9v/3//f/9//4//j/+P/3//n/+f/5//j/+f/5//n/+//9
//3//f/+//7//v/+//////8AAAAAAAABAAEAAgACAAIAAgACAAIAAgADAAMABQAFAAUA
BQAFAAUABgAGAAYABgAGAAYABgAFAAUABQAFAAUABAAEAAQAAwADAAMAAwADAAIAAgAA
AAAA//////////////7//v/8//z//P/6//r/+v/6//r/+v/5//n/+v/7//z//f/6//r/
+v/5//n/+f/5//n/9//3//f/9//3//f/9//2//b/9v/2//b/9f/1//X/9f/3//f/9//3
//f/9f/2//T/9P/0//T/9P/2//b/9v/2//b/9v/2//b/+P/4//j/+P/2//b/9v/2//b/
9v/2//b/9v/2//b/9v/2//b/9v/2//b/9v/2//b/9v/2//b/9v/2//b/9v/2//T/9P/0
//T/9P/0//T/9P/2//b/9v/2//b/9v/2//b/9P/0//T/9P/2//b/9v/2//b/9v/2//b/
9v/2//b/9v/2//b/9v/2//b/9v/2//b/9v/2//b/9v/2//b/9v/2//b/9v/2//b/9v/2
//b/9v/2//b/9v/2//b/9v/2//b/9P/0//T/9P/1//b/9//4//j/+P/4//j/+P/4//j/
+P/4//j/+P/4//n/+v/7//z///8AAAEAAgACAAIABAAFAAgACgAKAAwADAAMAAwADAAM
AAsACAAGAAQA///4//P/7f/p/+b/5P/i/+L/4v/i/+D/4v/i/+H/4//j/+X/5f/j/+P/
4//k/+b/5v/o/+n/6v/r/+7/8P/w//L/8v/y//P/9P/0//T/9P/0//T/9P/0//T/9P/0
//T/9P/0//X/9f/1//f/+v/+/wMACAAPABkAHwAiACIAKwA2AEYAVABfAGsAdQBzAGUA
SAAVAMr/dv8x//v+yP6i/o3+hv6N/qL+rv6n/q3+v/7T/uT+/P4a/z//Yv+H/6v/xv/U
/+L/8P/8/wUACgALAA0AEQARABMAEwAUABYAFgAXABgAGQAaABoAGgAbAB0AHwAfAB8A
HwAfAB8AIAAeAB8AHwAfAB8AHwAgACAAIAAgACAAIQAjACIAIgAjACMAIwAjACMAIwAj
ACMAJAAlACUAJQAlACUAJQAmACYAKAAoACgAKAAoACgAKAAoACkAKQAqACoAKgArACwA
LAAsACwALQAtAC8ALwAvAC8ALgAuAC4ALwAyADIANAA1ADMANAA0ADQANwA4ADgAOgA4
ADoAOwA7ADsAPAA9AD4AQQBCAEMAQwBBAEMARABFAEcARwBHAEgASABJAEkASQBHAEUA
RQBFAEcARgBFAEQAQQBBAD8APQA7ADoAOAA2ADQAMwAxAC8ALQArACkAJwAjACIAHwAc
ABsAGAAUABEADgANAAsACQAIAAcABQADAAMAAwACAAEAAAD///7//f/8//v/+//7//n/
+f/5//n/+//6//r/+v/4//j/+P/4//r/+v/6//r/+v/6//r/+v/6//r/+v/6//n/+f/6
//v/+//7//v/+//7//v//P/8//3//f/9//3//P/9//3//v/+//7///////3//v/+//7/
//8BAAEAAQACAAMAAwADAAMABQAFAAUABAAEAAQABAAFAAUABgAGAAgACQAJAAoACAAI
AAgACAAIAAgACQAJAAkACQAJAAkABwAHAAgACAAIAAgACAAIAAoACQAJAAkACQAJAAgA
CAAIAAcABwAHAAcABwAGAAYABgAGAAUABQAFAAUABQAEAAQAAgACAAIAAgACAAIAAgAC
AAIAAQABAAEAAQABAAEAAAAAAAAA/////////////////////////f/9//3//P/+//7/
/v/+//v/+//7//v/+//7//v/+//9//v//P/8//z//P/8//z//P/8//z//P/8//z//P/8
//z//P/8//z/+v/6//r/+v/6//r/+v/6//z//P/8//z//P/8//z//P/6//r/+v/6//r/
+v/6//r/+v/6//r/+v/6//r/+v/6//r/+v/6//r/+v/6//r/+v/6//r/+v/6//r/+v/6
//r/+v/6//r/+v/4//j/+P/4//j/+P/4//j/+v/6//r/+v/6//r/+v/6//r/+v/6//r/
+v/6//r/+v/4//j/+P/4//r/+v/6//r/+v/6//r/+v/6//r/+v/6//r/+v/6//r/+v/6
//r/+v/6//r/+v/6//r/+v/6//r/+v/6//r/+v/6//r/+v/6//j/+P/4//j/+v/6//r/
+v/4//j/+P/4//v//P/9//7/AQACAAMABAAEAAQABAAGAAUACAAKAAoADgAOAA4ADgAO
AA4ADQAKAAgABQD///f/8f/s/+n/5//m/+T/5P/k/+T/5P/m/+b/5f/l/+X/5//p/+n/
6f/p/+r/6v/q/+z/6//s/+3/8P/y//L/9P/0//L/8//0//T/9v/2//b/9v/2//b/9v/2
//b/9v/2//b/9//3//f/+f/8/wAAAwAIAA8AFwAfACIAJAAnADQARABSAF0AaQBzAHcA
bQBQABsAzP92/y3/9f7C/pz+g/5y/nn+kv6c/pf+of67/s3+4P74/hj/Of9e/4H/o//C
/9L/3v/s//j/AQAIAA0ADQAPABMAEwATABQAFgAYABkAGgAbABwAHAAcAB0AHQAfAB8A
HwAfAB8AHwAgACAAIQAhACEAIQAhACIAIgAiACIAIgAjACMAIgAiACMAJQAlACUAJQAl
ACUAJQAmACcAJwAnACcAKQApACoAKgAqACoAKgAqACoAKgAqACoAKwArACwALAAsAC0A
LgAuAC4ALgAvAC8AMQAxADEAMQAyADIAMgAzADQANAA2ADcANwA4ADgAOAA5ADoAOgA8
ADwAPgA/AD8APwBAAEEAQgBDAEQARQBFAEUARwBIAEkASQBJAEkASgBKAEsASwBLAEsA
SQBJAEkASQBIAEcARgBFAEUAQwBBAD8APgA8ADoAOAA3ADUAMwAxAC8ALQArACUAJAAh
AB4AHQAaABYAEwAQAA8ADQALAAgABwAFAAMA//////7//f/8//v/+v/5//j/9//3//f/
9f/1//X/9f/1//T/9P/0//T/9P/0//T/9v/2//b/9v/0//T/9P/0//b/9v/2//b/9f/1
//b/9//3//f/9//3//f/9//4//j/9//3//f/9//4//n/+f/6//r/+v/7//v/+//8//z/
/P/9/w==
         </WaveFormData>
      </LeadData>
      <LeadData>
         <LeadByteCountTotal>10000</LeadByteCountTotal>
         <LeadTimeOffset>0</LeadTimeOffset>
         <LeadSampleCountTotal>5000</LeadSampleCountTotal>
         <LeadAmplitudeUnitsPerBit>4.88</LeadAmplitudeUnitsPerBit>
         <LeadAmplitudeUnits>¦ÌV</LeadAmplitudeUnits>
         <LeadHighLimit>2147483647</LeadHighLimit>
         <LeadLowLimit>268435456</LeadLowLimit>
         <LeadID>V2</LeadID>
         <LeadOffsetFirstSample>0</LeadOffsetFirstSample>
         <FirstSampleBaseline>0</FirstSampleBaseline>
         <LeadSampleSize>2</LeadSampleSize>
         <LeadOff>FALSE</LeadOff>
         <BaselineSway>FALSE</BaselineSway>
         <ExcessiveACNoise>FALSE</ExcessiveACNoise>
         <MuscleNoise>FALSE</MuscleNoise>
         <LeadDataCRC32>2362617716</LeadDataCRC32>
         <WaveFormData>
DAAMAAwADAAIAAYABAACAP///v/9//z/+f/4//f/9v/0//T/9P/0//T/9P/0//T/9P/0
//T/9P/0//T/9P/0//b/9v/2//b/9v/2//b/9v/4//j/+P/4//r/+v/6//r//P/8//z/
/P/+//7//v/+/wAAAAAAAAAAAgACAAIAAgAEAAQABAAEAAQABAAEAAQABgAGAAYABgAI
AAgACAAIAAgACAAIAAgACAAIAAgACAAKAAoACgAKAAoACgAKAAoACgAKAAoACgAKAAoA
CgAKAAgACAAIAAgACAAIAAgACAAGAAYABgAGAAUABAADAAIAAgACAAIAAgAAAAAAAAAA
AP7//v/+//7//P/8//z//P/6//r/+v/6//r/+v/6//r/+P/4//j/+P/4//j/+P/4//b/
9v/2//b/9v/2//b/9v/0//T/9P/0//L/8v/y//L/8v/y//L/8v/y//L/8v/y//L/8v/y
//L/8v/y//L/8v/y//L/8v/y//D/8P/w//D/8v/y//L/8v/w//D/8P/w//D/8P/w//D/
8P/w//D/8P/w//D/8P/w//D/8P/w//D/8P/w//D/8P/u/+7/7v/u//D/8P/w//D/7v/u
/+7/7v/u/+7/7v/u/+7/7v/u/+7/7v/u/+7/7v/u/+7/7v/u/+z/7P/s/+z/7P/s/+z/
7P/u/+7/7v/u/+z/7P/s/+z/7v/u/+7/7v/u/+7/7v/u/+7/7v/u/+7/7v/u/+7/7v/u
/+7/7v/u/+7/7v/u/+7/7P/s/+z/7P/s/+z/7P/s/+z/7P/s/+z/7P/s/+z/7P/s/+z/
7P/s/+z/7P/s/+z/7P/s/+z/7P/s/+z/7P/s/+z/7P/s/+z/7P/s/+z/7P/s/+z/7P/s
/+z/7P/s/+z/7P/s/+z/7P/s/+z/7P/s/+z/7P/s/+z/7P/s/+z/7P/s/+z/7P/s/+z/
7P/s/+z/7P/s/+z/7P/s/+z/7P/s/+z/7P/s/+z/7//w//H/8v/z//T/9f/3//n/+f/6
//z//f/+//////8CAAIAAgADAAIAAwAEAAQAAwAAAPz/+f/0//L/7//s/+r/5//l/+L/
3//e/93/3f/d/93/3f/d/93/3P/c/93/3f/d/9//4P/j/+T/5f/m/+f/6P/o/+j/5P/k
/+P/4//i/+L/4v/i/+D/4f/h/+D/4P/h/+H/4f/h/+P/4//k/+r/7//0//7/DQAeACwA
MwBAAFoAiADDAPsANQFrAYYBhgF/AXEBUwEZAdAAeAD4/0f/cv6q/Tr9KP08/WD9kf29
/eX9FP5E/m3+l/7G/vf+Jv9c/4T/mf+u/8P/0v/e/+r/8v/0//n//f8AAAEAAgAEAAYA
BgAIAAoACwALAAwADQAOAA8ADwAPABAAEAARABEAEQASABQAFAAUABQAFQAVABYAFgAX
ABcAGAAYABkAGQAZABoAGwAcAB0AHQAdAB8AHwAfAB8AIgAiACIAIwAkACUAJwAoACgA
KgArACwALQAwADIAMwA0ADMANAA2ADgAOwA9AD4APwBBAEMARQBHAEgASgBNAE8AUQBT
AFQAWABYAFoAXABgAGEAZQBnAGoAawBuAHEAdAB4AHsAfgCBAIQAhgCIAIsAjgCQAJIA
lACUAJYAlgCYAJkAmQCZAJkAmQCZAJgAlwCWAJUAlACRAI8AjACJAIYAgwCAAH0AegB3
AHMAcABrAGkAZQBhAF0AWABTAFAASgBHAEEAPAA3ADIALgAqACYAIQAdABkAFQAVABIA
DgALAAoABwAEAAEA/f/8//n/+P/4//b/9v/1//L/8f/w/+//7v/u/+//7//t/+3/7f/s
/+7/7//v/+//8f/x//H/8f/z//P/9P/0//P/8//z//P/9P/0//T/9f/1//b/9v/2//f/
+P/4//j/9//4//j/+f/7//v/+//8//z//P/8//z//P/+//7//v/+//////8AAAIAAwAD
AAMAAgACAAMABAAGAAYABgAHAAcABwAHAAcACAAIAAgACAAIAAgACAAIAAoACQAJAAkA
CQAHAAcABwAHAAcABwAGAAUABAAEAAQAAwADAAIAAQABAAAAAAD////////+//7//f/9
//3//P/9//3//f/7//v/+//7//r/+P/3//f/9//3//f/9v/2//j/+P/3//f/9//2//b/
9v/0//T/8v/y//L/8f/x//H/8//z//P/8//z//P/8v/y/+//7//v/+//8f/x//H/8P/u
/+7/7v/u/+7/7v/u/+7/7v/u/+7/7v/s/+z/7P/s/+z/7P/s/+z/7P/s/+z/7P/q/+r/
6v/q/+r/6v/q/+r/6v/q/+r/6v/q/+r/6v/q/+r/6v/q/+r/6v/q/+r/6v/o/+j/6P/o
/+j/6P/o/+j/6P/o/+j/6P/o/+j/6P/o/+j/6P/o/+j/6P/o/+j/6P/o/+j/6P/o/+j/
6P/o/+j/5v/m/+b/5v/m/+b/5v/m/+b/5v/m/+b/5v/m/+b/5v/o/+j/6P/o/+j/6P/o
/+j/5//m/+X/5P/m/+b/5v/m/+b/5v/m/+b/5v/m/+b/5v/m/+b/5v/m/+b/5v/m/+b/
5v/m/+b/5v/m/+b/5v/m/+b/5v/m/+b/5v/m/+b/5v/m/+b/5v/m/+b/5v/m/+b/5v/m
/+b/5v/m/+b/5v/m/+b/5v/m/+b/5P/k/+T/5P/m/+b/5v/m/+b/5v/m/+b/6P/q/+z/
7v/w//D/8f/z//P/9P/2//f/+P/5//n/+v/6//r/+//8//3//v/+//3/+v/2//P/8P/s
/+n/5v/k/+H/3//c/9n/2P/X/9f/1//Z/9n/2f/Z/9j/2P/Z/9n/2f/b/9z/3f/e/9//
4P/h/+L/4v/i/+D/4P/f/9//3v/c/9z/3P/c/9//3//e/97/3//f/9//3//f/+H/5v/s
//H/+P8EABcAJgAuADUASABwAKgA4QAZAVEBewGKAYYBgQFzAUsBDQG8AE4AsP/j/gj+
av0w/TL9Tv16/an9z/33/Sb+VP57/qf+2v4J/0D/dP+O/6H/uv/L/9j/5v/u//T/+P/9
////AAABAAIABAAGAAYACAAKAAsACwAMAA0ADAANAA0ADQAQABAAEQARAA8AEAASABIA
FAAUABUAFQAWABYAFwAXABYAFgAXABcAGQAaABsAHAAdAB0AHQAfAB8AHwAfACIAIgAi
ACMAJAAlACcAKAAoACoAKwAsAC0ALgAwADEAMgAzADQANgA4ADkAOwA8AD0APwBBAEMA
RQBGAEgASwBNAE8AUQBSAFYAWgBcAF4AYgBhAGUAZwBqAG0AcABzAHYAeAB7AH4AgQCC
AIQAhgCJAIwAjgCQAJIAlACWAJYAmACXAJcAlwCXAJcAlwCWAJUAlACTAJIAjwCNAIoA
hwCEAIEAfgB7AHgAcwBvAGwAZwBjAF8AWwBXAFIATQBKAEQAQQA7ADYAMQAuACoAJgAi
AB0AGQAVABEAEQAOAAoABwAEAAEA/v/7//n/+P/1//T/8v/w//D/7//u/+3/7P/r/+r/
6v/r/+v/6f/p/+n/6P/o/+n/6f/p/+n/6f/p/+n/6f/p/+r/6v/t/+3/7f/t/+7/7v/u
/+//7f/u/+7/7v/v//D/8P/w//H/8v/y//P/9f/1//X/9v/2//b/9v/2//b/+P/4//j/
+P/5//n/+v/8//3//f/9//z//P/9//7//v/+//7///8BAAEAAQABAAIAAgACAAIAAgAC
AAIAAgACAAEAAQABAAMAAQABAAEA/////////v/9//z//P/8//v/+//6//n/+//6//r/
+f/5//n/+P/4//X/9f/1//T/9f/1//X/8//z//P/8//y//T/8//z//P/8f/x//D/8P/u
/+7/7f/t/+3/7P/s/+z/7v/u/+z/7P/u/+3/7f/t/+3/7f/t/+3/7f/t/+z/7P/t/+3/
7f/t/+n/6f/r/+r/6v/q/+r/6v/q/+r/6v/q/+r/6v/q/+r/6v/q/+r/6v/o/+j/6P/o
/+r/6v/q/+r/6v/q/+r/6v/q/+r/6v/q/+r/6v/q/+r/6v/q/+r/6v/q/+r/6v/q/+j/
6P/o/+j/6v/q/+r/6v/q/+r/6v/q/+j/6P/o/+j/6v/q/+r/6v/q/+r/6v/q/+r/6v/q
/+r/6v/q/+r/6v/q/+r/6v/q/+r/6v/q/+r/6v/q/+r/6v/q/+r/6v/q/+r/6v/q/+r/
6v/q/+r/6v/q/+r/6v/q/+z/7P/s/+z/6v/q/+r/6v/r/+z/7f/u/+//8P/x//L/8v/z
//X/9f/2//j/+f/6//v/+//8//z//v///wAAAQAAAAAA///8//n/9//1//T/8//w/+7/
6//p/+b/4//i/+D/3//e/93/3f/d/93/3P/c/93/3f/d/93/3v/f/+D/4//k/+X/5v/n
/+j/5//o/+b/5f/j/+L/5P/k/+T/5f/l/+T/5P/l/+X/5//n/+n/6//w//T/+f/+/wwA
HQAsADQAOQBMAHYArgDnAB8BVQGDAZgBnAGbAZUBfwFLAf4AkgD4/y3/UP6u/Wj9XP10
/aD9yf3p/Qn+Mv5e/on+tf7k/hf/TP9+/5z/sf/G/9f/5P/w//j//v8CAAUABwAKAAsA
DAAOABAAEAASABQAFQAVABYAFwAYABkAGQAZABoAGgAbABsAGwAcAB4AHgAeAB4AHwAf
ACAAIAAhACEAIgAiACMAIwAjACQAJQAmACUAJQAlACcAKQApACkALAAtACwALAAsAC0A
LwAwADAAMAAxADIAMwA0ADYANwA4ADkAOgA8AD4APQA/AEAAQQBDAEUARwBJAEwATgBR
AFMAUwBVAFYAWgBcAF4AYABkAGUAaQBrAG4AcQB0AHcAegB8AH8AggCFAIYAiACKAI0A
kACSAJQAlgCaAJwAnACeAJ8AnwCfAJ8AnQCdAJwAmwCaAJkAmACVAJMAkACNAIoAhwCE
AIEAfgB7AHcAdABvAGsAZwBjAF8AWgBVAFIATABJAEMAPgA5ADQAMAAsACgAJQAhAB0A
GQAXABQAEAANAAwACQAGAAMAAQAAAP3//P/4//b/9v/1//T/8//y//H/8P/w//H/8f/v
/+//7//u/+7/7//v/+//7f/t/+3/7f/t/+3/7v/u/+//7//v/+//8P/w//D/8f/x//L/
8v/y//H/8v/y//L/9f/2//b/9//3//f/9//4//r/+v/6//r/+v/8//z//P/8//3//f/+
/wAAAQABAAEAAgACAAMABAAEAAQABAAFAAMAAwADAAMABAAEAAQABAACAAIAAgACAAIA
AQABAAEAAwABAAEAAQD////////+//3//P/8//z/+f/5//j/9//5//j/+P/3//f/9//2
//b/8//z//P/8v/x//H/8f/v//H/8f/x//D/7v/t/+3/7f/t/+3/7P/s/+7/7v/t/+3/
7f/s/+z/7P/s/+z/6v/q/+r/6f/p/+n/6f/p/+n/6f/p/+n/6P/o/+f/5//n/+f/5//p
/+n/6P/o/+j/6P/o/+b/5v/m/+b/5v/m/+b/5v/m/+b/5v/m/+b/5v/m/+b/5v/m/+b/
5v/m/+b/5v/m/+b/5v/m/+b/5v/m/+b/5v/m/+b/5v/m/+b/5v/m/+b/5P/k/+T/5P/k
/+T/5P/k/+T/5P/k/+T/5P/k/+T/5P/k/+T/5P/k/+T/5P/k/+T/5P/k/+T/5P/k/+T/
5P/k/+X/5v/n/+j/6//s/+3/7//v/+//8P/y//P/9P/1//X/9v/2//b/9//6//v//P/8
//v/+P/0//H/8P/u/+v/6P/o/+X/4//g/9z/2v/Y/9f/1//X/9f/1//X/9b/1v/X/9b/
1f/W/9b/1f/W/9f/2P/c/97/3//g/+D/4P/f/9//3P/c/9z/3P/c/93/3f/c/97/3//f
/9//3//f/+H/5P/o/+//9P/8/wsAHgAsADMAPgBcAIwAxwD/ADkBcQGQAZYBlQGLAW8B
OQHwAJQADgBZ/37+tP1E/Sz9Ov1g/ZH9vf3l/RL+Qv5r/pH+wv7x/iT/Wv+C/5n/rv/D
/9T/4v/s//T/+P/7////AgADAAQABgAIAAgACgAMAAsACwAMAA0ADgAPAA8ADwAQABAA
EQARABEAEgAUABQAFAAUABUAFQAYABgAGQAZABoAGgAbABsAGwAcAB0AHgAdAB0AHQAf
ACEAIQAhACQAJAAkACUAJgAnACkAKgAqACwALQAuAC8AMAAyADMANAA1ADYAOAA6ADsA
PQA+AD8AQQBDAEUARwBKAEwATwBRAFMAVQBWAFoAXABeAGAAZABnAGsAbQBwAHMAdgB5
AHwAgACDAIYAiQCMAI4AkACTAJYAmACaAJwAoACiAKIApACjAKMAowCjAKMAowCiAKEA
ngCdAJwAmQCZAJYAkwCQAIsAiACFAIIAfQB5AHYAcQBrAGcAYwBfAFgAUwBQAEoAQwA9
ADgAMwAuACoAJgAiAB0AGQAVABEADwAMAAgABQACAP///P/5//n/+P/1//T/8v/w//D/
7//u/+3/7P/r/+z/7P/t/+3/7f/t/+3/7P/s/+3/7f/t/+v/6//r/+v/7f/t/+7/7v/v
/+//7//v//D/8P/w//H/7//w//D/8P/z//T/9P/0//P/9P/0//X/9//3//f/+P/4//j/
+P/4//j/+v/6//r//P/9//3//v/8//3//f/9//7//v///wAAAAAAAAAAAQABAAEAAQAB
AAIAAgACAAIAAgACAAIAAgAAAP///////wEA/////////////////v/9//z//P/8//v/
+//6//n/+f/4//j/9//3//f/9v/2//X/9f/1//T/8//z//P/8f/x//H/8f/w//D/7//v
/+//7//v/+7/7v/u/+7/7f/t/+v/6v/q/+r/6v/q/+j/6P/q/+n/6f/p/+f/5//n/+f/
5//n/+b/5v/l/+X/5f/l/+f/5//l/+b/5P/k/+T/5P/k/+T/5P/k/+T/5P/k/+T/5P/k
/+T/5P/i/+L/4v/i/+L/4v/i/+L/4v/i/+L/4v/i/+L/4v/i/+L/4v/i/+L/4v/i/+L/
4v/i/+L/4v/i/+D/4P/g/+D/4P/g/+D/4P/e/97/3v/e/+D/4P/g/+D/4P/g/+D/4P/g
/+D/4P/g/97/3v/e/97/3v/e/97/3v/e/97/3v/e/9z/3P/c/9z/3P/c/9z/3P/c/9z/
3P/c/9z/3P/c/9z/3P/c/9z/3P/e/97/3v/e/9z/3P/c/9z/3P/c/9z/3P/c/9z/3P/c
/9z/3P/c/9z/3P/c/9z/3P/c/9z/3P/c/9z/3P/c/9z/3P/c/9z/3P/c/9z/3P/c/9r/
2v/a/9r/3P/c/9z/3P/c/9z/3P/c/9z/3P/c/9z/3P/c/9z/3P/e/97/3v/e/9//4P/h
/+L/4//k/+X/5v/p/+v/6//s/+7/7//w//H/8f/y//L/8v/z//T/9f/2//T/8//w/+z/
6//o/+b/4//g/97/2//Z/9b/0//S/9H/0f/R/9H/0f/T/9P/0v/S/9P/0//T/9X/1v/X
/9j/2f/a/9v/3P/c/9z/2v/a/9n/2f/Y/9j/2P/Y/9j/2f/Z/9b/1v/X/9f/2f/Z/9n/
2//c/+L/6f/w//r/BwAYACQALQA4AFQAggC9APMAKQFfAX4BggGBAX0BawFDAQIBqAAo
AHn/nv7W/WT9RP1Q/XT9of3H/en9Dv4+/mn+kf7A/vH+Jv9c/4T/mf+q/7//0P/c/+j/
7v/y//f/+//8//3//v8AAAIAAgAEAAYABwAHAAgACQAKAAsACwALAAwADAANAA0ADQAO
ABAAEAAQABAAEQARABIAEgATABMAFAAUABUAFQAXABgAGQAaABkAGQAZABsAGwAbABsA
HgAgACAAIQAiACUAJwAoACgAKgArACwALQAsAC4ALwAwADMANAA2ADgAOQA7ADwAPQA9
AD8AQQBDAEQARgBJAEsATQBPAFAAVABWAFgAWgBeAF8AYwBlAGgAaQBsAG8AcgB2AHkA
fAB/AIAAggCEAIcAigCMAI4AkACUAJYAlgCYAJkAmQCZAJkAmQCZAJgAlwCWAJUAlACR
AJEAjgCLAIgAhQCCAH8AfAB7AHcAdABvAG0AaQBlAGEAXgBZAFYAUABNAEcAQgA9ADoA
NgAyAC4AKQAlACEAHQAdABoAFgATABAADQAKAAcABQAEAAEAAAD+//z//P/7//j/9//2
//X/9P/0//X/9f/z//P/8//y//L/8//z//P/8//z//P/8//z//P/9P/0//X/9f/1//X/
9v/2//b/9//3//j/+P/4//n/+v/6//r/+f/6//r/+//7//v/+//8//7//v/+//7/AAAC
AAIAAgAAAAEAAQACAAIAAwADAAMABAAEAAUABgAEAAQABAAFAAcABwAHAAcACAAIAAgA
CAAIAAgACAAIAAgABwAHAAcABwAFAAUABQAFAAUABQAEAAMAAgACAAIAAQABAAAA////
//7//v/9//3//f/8//z/+//7//v/+v/5//n/+f/3//f/9//3//b/9v/1//X/9f/z//P/
8v/y//L/8v/x//H/8f/w//D/8P/w//D/7v/u/+7/7f/t/+3/7f/t/+3/7f/t/+3/7P/s
/+v/6//r/+v/6//r/+v/6v/s/+z/7P/s/+r/6v/q/+r/6v/q/+r/6v/q/+r/6v/q/+r/
6v/q/+r/6P/o/+j/6P/q/+r/6v/q/+j/6P/o/+j/6P/o/+j/6P/o/+j/6P/o/+b/5v/m
/+b/6P/o/+j/6P/o/+j/6P/o/+b/5v/m/+b/5v/m/+b/5v/o/+j/6P/o/+b/5v/m/+b/
5v/m/+b/5v/m/+b/5v/m/+b/5v/m/+b/5v/m/+b/5v/m/+b/5v/m/+j/6P/o/+j/5v/m
/+b/5v/m/+b/5v/m/+b/5v/m/+b/6P/o/+j/6P/o/+j/6P/o/+b/5v/m/+b/6P/o/+j/
6P/o/+j/6P/o/+j/6P/o/+j/6P/o/+j/6P/m/+b/5v/m/+b/5v/m/+b/5v/m/+b/5v/o
/+j/6P/o/+j/6P/o/+j/6P/o/+j/6P/m/+b/5v/m/+b/5v/m/+b/5v/m/+b/5v/m/+b/
5v/m/+b/5v/m/+b/6P/o/+j/6P/m/+b/5v/m/+j/6P/o/+j/6P/o/+j/6P/r/+z/7f/u
//D/8f/z//P/9v/4//n/+v/7//v//P/8//7///8AAAEAAAAAAP///P/4//X/8v/w/+v/
6P/m/+P/4f/e/9v/2v/Z/9n/2f/Z/9n/2f/Z/9j/2P/Z/9n/2f/b/9z/3f/e/+H/4v/j
/+T/4v/i/+D/4P/f/9//3v/e/97/3v/e/9//3//e/97/3//h/9//3//f/+H/5P/o/+//
8v/6/wkAHAAsADMAPABWAIQAuwD1AC0BZQGIAY4BiQGDAWsBNQHwAJgAGABp/5b+xv1M
/Sz9PP1e/Y/9u/3j/Q7+PP5n/pH+vv7v/iD/WP+C/5n/rP/B/9D/3v/q//L/9v/7////
AAABAAIABAAIAAgACgAMAAsACwAMAA0ADgAPAA8ADwAQABAAEQARABEAEgAUABQAFAAU
ABUAFQAWABYAFwAXABgAGAAZABkAGQAaABsAHAAdAB0AHQAfAB8AHwAfACIAJAAkACUA
JgAlACcAKAAoACoAKwAsAC0ALgAwADEAMgAzADQANgA4ADkAOwA8AD0APwBBAEMARQBG
AEgASwBNAE8AUQBSAFYAWABaAFwAYABhAGUAZwBqAG0AcABzAHYAeAB7AH4AgQCEAIYA
iACLAI4AkACSAJQAlgCYAJgAmgCbAJsAmwCbAJsAmwCaAJkAmACXAJYAkwCRAI4AiwCI
AIUAggB/AHwAeQB1AHIAbQBpAGUAYQBdAFgAUwBQAEoARwBBADwANwA0ADAALAAoACMA
HwAbABcAFQASAA4ACwAIAAUAAgD///3//P/5//j/9v/0//T/8//y//H/8P/v/+7/7v/v
/+//7f/t/+3/7P/s/+3/7f/t/+3/7f/t/+3/7f/t/+7/7v/v/+//7//v//D/8P/w//H/
8//0//T/9P/z//T/9P/0//X/9v/2//f/9//3//f/+P/4//j/+P/4//r//P/8//z//P/9
//3//v/+/////////wAAAAABAAIAAgACAAIAAwADAAMAAwADAAQABAAEAAQABAAEAAQA
BAAEAAMAAwADAAUAAwADAAMAAQABAAEAAAABAAAAAAAAAP3//f/8//v//f/8//z/+//5
//n/+P/4//f/9//3//b/9f/1//X/8//x//H/8f/w//L/8f/x//H/7//v/+7/7v/u/+7/
7f/t/+3/7P/s/+z/7P/s/+r/6v/q/+n/6f/p/+n/6f/p/+n/5//n/+b/5v/n/+f/5//n
/+f/5//n/+b/5P/k/+T/5P/k/+T/5P/k/+T/5P/k/+T/5P/k/+T/5P/k/+T/5P/k/+L/
4v/i/+L/4v/i/+L/4v/i/+L/4v/i/+L/4v/i/+L/4v/i/+L/4v/i/+L/4v/i/+D/4P/g
/+D/4P/g/+D/4P/g/+D/4P/g/+D/4P/g/+D/4P/g/+D/4P/g/+D/4P/g/+D/4P/g/+D/
4v/i/+L/4v/g/+D/4P/g/+L/4v/i/+L/4P/g/+D/4P/g/+D/4P/g/+D/4P/g/+D/4v/i
/+L/4v/g/+D/4P/g/+D/4P/g/+D/4P/g/+D/4P/g/+D/4P/g/+L/4v/i/+L/4P/g/+D/
4P/i/+L/4v/i/+X/5v/n/+j/6f/q/+z/7//v//D/8v/z//T/9f/1//b/+P/4//n/+v/5
//r/+v/5//j/9P/x/+7/7P/p/+b/5P/j/+H/3v/b/9j/1//X/9f/1//X/9f/1//W/9b/
1//X/9f/2f/a/9v/3v/f/+D/4f/i/+L/4v/g/+D/3//f/97/3v/e/97/3v/f/9//3v/e
/93/3f/d/93/3//h/+T/6P/v//T//v8NAB4ALAAxADwAXACKAMMA+wAxAWUBggGKAYkB
hQF1AUkBBgGsACoAd/+a/tT9aP1I/VT9ev2n/c397/0U/kL+bf6X/sb+9/4q/2D/iP+f
/7L/xf/W/+T/7v/0//r//f8BAAQABQAGAAgACgAKAAwADgAPAA8AEAARABIAEwATABMA
FAAUABUAFQAXABgAGgAaABoAGgAbABsAHAAcAB0AHQAeAB4AHwAfAB0AHgAfACAAIwAj
ACMAJQAlACUAJQAoACgAKAApACoAKwAtAC4ALgAuAC8AMAAxADIANAA1ADYANwA4ADoA
PAA9AD8AQABBAEMARQBHAEkASABKAE0ATwBTAFUAVgBaAFwAXgBgAGQAZQBpAGsAbgBv
AHIAdQB4AHwAfwCCAIUAiACKAIwAjwCSAJQAlgCYAJwAngCeAKAAoQChAKEAoQCjAKMA
ogChAKAAnwCeAJsAmQCWAJMAkACNAIoAhwCEAIEAfQB6AHUAcQBtAGkAZQBgAFsAWABS
AE8ASQBEAD8AOgA2ADIALgApACUAIQAdAB0AGgAWABMAEgAPAAwACQAHAAYAAwACAP7/
/P/8//v/+v/5//j/9//0//T/9f/1//P/8//z//L/9P/1//X/9f/z//P/8//z//X/9f/2
//b/9f/1//X/9f/4//j/+P/5//n/+v/6//r/+f/6//r/+v/9//7//v///////////wAA
AgACAAIAAgACAAQABAAEAAQABQAFAAYABgAHAAcABwAGAAYABwAIAAoACgAKAAsACQAJ
AAkACQAKAAoACgAKAAoACgAKAAoACgAJAAkACQAJAAcABwAHAAcABwAHAAYABQAEAAQA
BAABAAEAAAD//wEAAAAAAP///f/9//z//P/7//v/+//6//n/+f/5//f/9//3//f/9v/2
//X/9f/1//X/9f/0//T/9P/0//P/8//z//L/8v/y//L/8v/w//D/8v/x//H/8f/v/+//
7//v/+//7//u/+7/7f/t/+3/7f/t/+3/7f/s/+z/7P/s/+z/7P/s/+z/7P/s/+z/7P/s
/+r/6v/q/+r/6v/q/+r/6v/o/+j/6P/o/+j/6P/o/+j/6P/o/+j/6P/o/+j/6P/o/+r/
6v/q/+r/6P/o/+j/6P/o/+j/6P/o/+j/6P/o/+j/6P/o/+j/6P/o/+j/6P/o/+j/6P/o
/+j/6P/o/+j/6P/o/+j/6P/o/+j/6P/o/+j/6P/o/+j/6P/o/+j/6P/o/+b/5v/m/+b/
5v/m/+b/5v/m/+b/5v/m/+b/5v/m/+b/5v/m/+b/5v/m/+b/5v/m/+b/5v/m/+b/5v/m
/+b/5v/o/+j/6P/o/+j/6P/o/+j/6P/o/+j/6P/o/+j/6P/o/+j/6P/o/+j/6P/o/+j/
6P/o/+j/6P/o/+v/7P/t/+7/7//w//H/8//1//X/9v/4//n/+v/7//v//v/+//7///8A
AAEAAgACAAEA/v/6//f/9P/y/+//7P/o/+X/4//g/9//3v/d/93/2//b/9v/2//b/9r/
2v/b/9v/2//d/97/3//g/+H/4v/l/+b/5v/m/+L/4v/h/+H/4P/g/+D/4P/g/+H/4f/g
/+D/4f/h/+H/4f/h/+P/5v/q/+//9P/8/wsAHAAqADUAPgBWAIAAtwDxACsBYwGKAZYB
kwGLAXUBRQECAa4ANgCN/7z+6v1g/Tb9QP1e/Y39u/3j/Q7+Pv5n/o/+vP7r/hz/Uv+C
/5v/rv/F/9b/4v/u//b/+v/9/wEABAAFAAYACAAKAAoADAAOAA8ADwAQABEAFAAVABUA
FQAWABYAFwAXABcAGAAaABoAGgAaABsAGwAcABwAHQAdABwAHAAdAB0AHQAeAB8AIAAj
ACMAIwAlACUAJQAlACgAKgAqACsALAArAC0ALgAuADAAMQAyADMANAA2ADcAOAA5ADoA
PAA+AD8AQQBCAEMARQBHAEkASwBMAE4AUQBTAFcAWQBaAF4AYABiAGQAaABpAG0AbwBy
AHUAeAB7AH4AgACDAIYAiQCMAI4AkACTAJYAmACaAJwAoACiAKIApAClAKUApQClAKUA
pQCkAKMAogChAKAAnQCbAJgAlQCSAJEAjgCLAIgAhQCBAH4AeQB1AHEAbQBpAGIAXQBa
AFQAUQBLAEYAQQA8ADgANAAwAC0AKQAlACEAHwAcABgAFQASAA8ADAAJAAUABAABAAAA
/v/8//z/+//6//n/+P/3//b/9v/3//f/9f/1//X/9P/0//X/9f/1//X/9f/1//X/9//3
//j/+P/5//n/+f/5//j/+P/4//n/+//8//z//P/9//7//v/+//3//v/+////////////
AAACAA==
         </WaveFormData>
      </LeadData>
      <LeadData>
         <LeadByteCountTotal>10000</LeadByteCountTotal>
         <LeadTimeOffset>0</LeadTimeOffset>
         <LeadSampleCountTotal>5000</LeadSampleCountTotal>
         <LeadAmplitudeUnitsPerBit>4.88</LeadAmplitudeUnitsPerBit>
         <LeadAmplitudeUnits>¦ÌV</LeadAmplitudeUnits>
         <LeadHighLimit>2147483647</LeadHighLimit>
         <LeadLowLimit>268435456</LeadLowLimit>
         <LeadID>V3</LeadID>
         <LeadOffsetFirstSample>0</LeadOffsetFirstSample>
         <FirstSampleBaseline>0</FirstSampleBaseline>
         <LeadSampleSize>2</LeadSampleSize>
         <LeadOff>FALSE</LeadOff>
         <BaselineSway>FALSE</BaselineSway>
         <ExcessiveACNoise>FALSE</ExcessiveACNoise>
         <MuscleNoise>FALSE</MuscleNoise>
         <LeadDataCRC32>3847772314</LeadDataCRC32>
         <WaveFormData>
EAAQABAAEAAOAAwACgAIAAcABgAFAAQAAQAAAP///v/8//z//P/8//z//P/8//z//P/8
//z//P/6//r/+v/6//z//P/8//z/+v/6//r/+v/8//z//P/8//z//P/8//z//v/+//7/
/v8AAAAAAAAAAAAAAAAAAAAAAAAAAAAAAAACAAIAAgACAAQABAAEAAQABAAEAAQABAAG
AAYABgAGAAYABgAGAAYACAAIAAgACAAIAAgACAAIAAgACAAIAAgACAAIAAgACAAIAAgA
CAAIAAgACAAIAAgACAAIAAgACAAGAAYABgAGAAUABAADAAIAAgACAAIAAgAAAAAAAAAA
AP7//v/+//7//v/+//7//v/8//z//P/8//r/+v/6//r/+v/6//r/+v/4//j/+P/4//j/
+P/4//j/+P/4//j/+P/4//j/+P/4//b/9v/2//b/9v/2//b/9v/2//b/9v/2//b/9v/2
//b/9v/2//b/9v/2//b/9v/2//T/9P/0//T/9v/2//b/9v/0//T/9P/0//T/9P/0//T/
9P/0//T/9P/y//L/8v/y//T/9P/0//T/9P/0//T/9P/0//T/9P/0//T/9P/0//T/9P/0
//T/9P/y//L/8v/y//L/8v/y//L/8v/y//L/8v/y//L/8v/y//L/8v/y//L/8v/y//L/
8v/y//L/8v/y//L/8v/y//L/8v/y//L/8v/y//L/8v/y//L/8v/y//L/8P/w//D/8P/w
//D/8P/w//D/8P/w//D/8P/w//D/8P/w//D/8P/w//L/8v/y//L/8v/y//L/8v/w//D/
8P/w//D/8P/w//D/8P/w//D/8P/w//D/8P/w//D/8P/w//D/8v/y//L/8v/w//D/8P/w
//D/8P/w//D/8P/w//D/8P/w//D/8P/w//D/8P/w//D/8P/w//D/8P/w//D/8P/w//D/
8P/w//D/8P/w//D/8P/w//D/8P/w//D/8P/w//D/8//0//X/9v/3//j/+f/7//z//f/+
////AgADAAMABAAFAAUABQAFAAUABgAGAAYABQADAAEAAAD9//r/+f/3//H/7v/t/+n/
5v/l/+T/5P/m/+b/5//n/+f/5v/m/+b/6P/p/+r/6//s/+z/7v/v/+7/7v/u/+3/6v/o
/+j/5//m/+X/5f/l/+X/5f/l/+X/5v/m/+b/5v/m/+f/6f/p/+7/8f/z//v/BwATACEA
LAA6AFUAggC/AAIBSAGCAaMBrgHAAeIBAQISAhIC8AGDAcQAtv+V/tL9gP1t/Yr9wv3v
/Q/+Nf5d/n7+nv7K/vb+If9Q/3b/jP+e/7P/wv/O/9n/4v/l/+r/7P/u/+//8v/0//T/
9//3//n/+v/7//z//P///wAAAAAAAAAAAAABAAIAAAAAAAEAAQABAAIAAgACAAEAAgAC
AAIABAAFAAUABQAGAAgACAAIAAoACgAKAAsACwALAAwADAAMAAwADAAOABAAEQARABEA
EwAUABQAFQAWABcAGAAYABgAGgAbABwAHQAeAB8AIAAhACEAIwAkACUAJgAoACkAKgAr
AC0ALgAwADEAMgA0ADcAOQA5ADwAPAA+AEAAQgBDAEUARwBJAEgASgBMAEwATgBPAFEA
UgBTAFQAVQBWAFQAVABUAFQAVABUAFMAUgBTAFIAUQBQAE0ASgBIAEYARgBFAEIAQAA+
ADwAOwA6ADoAOAA2ADUAMwAxADAALgAsACsAKAAmACMAIQAfABwAGQAYABYAFAATABEA
DwANAAsACQAHAAYABgAEAAIAAQAAAP///v/8//v/+v/5//j/+P/3//f/9//0//T/9P/0
//b/9v/2//X/9//3//f/+P/4//j/+f/5//f/9//2//b/9v/2//b/9v/3//f/9//3//f/
+P/4//j/9v/2//b/9//4//n/+v/8//v/+v/6//n/+f/6//r/+v/6//r/+//7//z//P/8
//3//f/9//7//v8AAAEAAQABAAIAAgACAAMAAQABAAEAAQABAAIAAgACAAQABAAEAAQA
BAAEAAQAAwADAAMAAwADAAIAAgACAAIAAgACAAMAAwABAAEAAQABAAAAAAAAAAAAAAD/
///////9//3//P/7//v//P/8//v/+f/4//j/+P/3//f/9//3//n/+P/4//j/+P/3//f/
9//3//f/9//3//f/9//2//b/9v/1//X/9f/3//f/9//3//P/8//0//T/9v/1//X/9v/0
//T/9P/0//T/9P/0//T/9v/2//b/9v/0//T/9P/0//T/9P/0//T/9P/0//T/9P/y//L/
8v/y//L/8v/y//L/8v/y//L/8v/y//L/8v/y//L/8v/y//L/8v/y//L/8v/y//L/8v/y
//L/8v/y//L/8v/y//L/8v/y//L/8v/y//L/8v/y//L/8v/y//L/8v/y//L/8v/y//L/
8v/y//L/8v/y//L/8v/y//L/8v/y//L/8v/y//L/8v/y//L/8v/y//L/8v/y//L/8v/y
//L/8P/w//D/8P/w//D/8P/w//L/8v/y//L/8v/y//L/8v/y//L/8v/y//L/8v/y//L/
8P/w//D/8P/w//D/8P/w//D/8P/w//D/8P/w//D/8P/w//D/8P/w//L/8v/y//L/8v/y
//L/8v/y//L/8v/y//L/8v/y//L/8P/w//D/8P/w//D/8P/w//L/8v/y//L/9f/2//f/
+P/6//r/+//8//3//v///wAAAQABAAIAAwADAAMAAwAFAAYABgAGAAUAAwABAAAA///6
//n/9//z//D/7//r/+j/5//m/+b/5v/o/+n/6f/p/+j/6P/o/+j/6f/q/+v/7P/s/+7/
7//w/+7/7v/t/+z/7P/s/+v/6v/p/+n/6f/p/+n/6f/p/+r/6v/q/+r/6v/r/+3/8f/2
//n//f8HABUAIQAtADYASgBxAKoA6wAuAW4BoAG1AcQB4gEIAiUCMgIkAtgBOQFIABr/
H/6c/XD9e/2q/dz9//0f/kX+a/6M/rL+4P4K/z3/av+G/5j/rv/B/87/2v/j/+j/7f/y
//T/9P/1//j/+v/6//3//f///wAAAQACAAIAAQACAAIAAgAEAAQABQAGAAQABAAFAAUA
BwAIAAgACAAJAAoACgAKAAgACQAJAAkADAAOAA4ADgAOAA4ADgAPAA8ADwAQABAAEAAQ
ABAAEgASABMAEwATABUAFgAWABcAGAAZABoAGgAaABwAHQAeAB8AIAAhACIAIQAhACMA
JAAnACgAKgArACwALQAvADAAMgAzADQANgA5ADsAOwA+AEAAQgBEAEYARwBJAEsATQBO
AFAAUgBSAFQAVQBXAFgAWQBaAFsAXABaAFoAWgBaAFgAWABXAFYAVwBWAFUAVABTAFAA
TgBMAEoASQBGAEQAQgBAAD8APgA6ADgANgA1ADMAMQAwAC4AKgApACYAJAAjACEAHwAc
ABkAGAAWABQAEwARAA8ADQALAAkABwAGAAQAAgAAAP///v/9//z/+v/5//j/9//2//T/
8//z//P/9P/0//T/9P/0//T/9P/z//H/8f/x//L/8P/w//H/8f/z//P/8v/y//T/9P/0
//T/8//z//P/8//1//b/9v/2//b/9v/2//f/9f/1//X/9v/2//b/9//3//f/+P/4//j/
+P/4//n/+f/6//r/+v/7//v/+//8//z//v/////////+//7//v///wEAAQABAAEA//8A
AAAAAAAAAAAAAAAAAAIAAgACAAEA///////////+//7//v/+//7//v//////+//7//v/
+//6//r/+v/6//r/+f/5//n/9//3//b/9f/1//b/9v/1//f/9v/2//b/8//z//P/8//z
//L/8v/y//L/8f/x//H/8f/x//H/8f/x//H/8P/w//L/8f/x//H/8f/x//H/8f/x//H/
8v/y/+7/7//v//D/8P/w//D/8P/u/+7/7v/u/+7/7v/u/+7/8P/w//D/8P/u/+7/7v/u
//D/8P/w//D/8P/w//D/8P/u/+7/7v/u//D/8P/w//D/8P/w//D/8P/u/+7/7v/u/+7/
7v/u/+7/7v/u/+7/7v/u/+7/7v/u/+z/7P/s/+z/7v/u/+7/7v/u/+7/7v/u/+z/7P/s
/+z/7v/u/+7/7v/s/+z/7P/s/+z/7P/s/+z/7P/s/+z/7P/s/+z/7P/s/+7/7v/u/+7/
7v/u/+7/7v/u/+7/7v/u/+7/7v/u/+7/7v/u/+7/7v/w//D/8P/w//H/8v/z//T/9v/3
//j/+f/4//n/+v/7//v//P/9//3//////wEAAgACAAIAAQD//////v/9//r/+f/3//P/
8P/x/+3/6v/p/+f/5v/l/+T/5f/l/+X/5P/k/+T/5P/l/+b/5//o/+j/6v/r/+z/7P/t
/+3/7f/s/+r/6f/o/+f/5//n/+f/5//p/+n/6v/q/+r/6v/q/+v/7f/x//b/+f/9/wcA
FQAfACcAMABIAHEAqgDpACoBagGcAbkB0AHyASACSQJeAlYCEAJ3AYwAXv9V/r79jP2X
/cD97P0L/if+R/5t/pD+tP7g/gz/Pf9s/4r/nv+y/8P/0P/c/+X/6v/v//T/9v/2//f/
+v/8//7/AQABAAMAAgADAAQABAAFAAYABgAGAAgACAAJAAoACgAKAAsACwALAAwADAAM
AA0ADgAOAA4ADAANAA0ADQAOABAAEAAQABAAEAAQABEAEwATABQAFAAVABQAEwAUABYA
FwAXABcAFwAYABgAGQAaABsAHAAcABwAHgAfACAAHwAgACEAIgAlACUAJwAoACkAKgAs
AC0ALAAtAC8AMAAyADMANAA2ADkAOwA7AD4AQABCAEQARgBHAEkASwBNAE4AUABSAFIA
VABVAFcAWABZAFoAWwBcAFwAXABcAFwAWgBaAFkAWABXAFYAVQBUAFMAUABOAEwATABL
AEgARgBEAEIAQQBAAD4APAA6ADkAOQA3ADYANAAwAC8ALAAqACkAJwAlACIAHwAeABwA
GgAVABMAEQAPAA0ACwAJAAgACAAGAAQAAwABAP///f/6//v/+v/5//j/9v/1//X/9f/0
//T/9P/0//T/9P/0//P/8//z//P/9P/y//L/8//z//X/9f/0//T/9P/0//T/9P/1//X/
9f/1//X/9v/2//b/+P/4//j/+f/3//f/9//4//j/+P/5//n/+f/6//r/+v/8//z//f/9
//7//v/+////AQABAAIAAgAAAAEAAQABAAIAAgACAAMAAwADAAMAAwABAAIAAgACAAIA
AgACAAIAAgACAAIAAQABAAEAAQABAAAAAAAAAAAA/P/8//3//f/7//v/+//7//r/+v/6
//r/+v/5//n/+f/5//n/+P/3//X/9v/2//X/9f/0//T/9P/z//P/8//z//P/8v/y//L/
9P/z//P/8//z//P/8//z//H/8f/w//D/8v/x//H/8f/x//H/8f/x/+3/7f/u/+7/8P/v
/+//8P/w//D/8P/w/+7/7v/u/+7/7v/u/+7/7v/u/+7/7v/u/+7/7v/u/+7/7P/s/+z/
7P/s/+z/7P/s/+z/7P/s/+z/7P/s/+z/7P/s/+z/7P/s/+7/7v/u/+7/7P/s/+z/7P/s
/+z/7P/s/+z/7P/s/+z/7P/s/+z/7P/s/+z/7P/s/+z/7P/s/+z/7P/s/+z/7P/s/+z/
7P/s/+3/7v/v//D/8f/y//P/9f/4//n/+v/7//r/+//7//z//f/9//3//f///wAAAAAA
AAEA///9//z/+f/2//X/8//x/+7/7f/p/+T/4//i/+L/4v/i/+P/4//j/+L/4v/i/+D/
4f/i/+P/4v/i/+T/5f/n/+j/6f/p/+r/6P/o/+f/5v/l/+X/5f/l/+X/5f/l/+b/5v/m
/+b/5v/n/+n/6//w//P/9f/9/wkAFwAjAC4APgBbAIoAyQAOAVYBlAG5AcoB4AEEAisC
PgJAAhgCpwHgAMb/n/7W/Xz9a/2K/b796f0L/jH+Wf56/pr+xP7w/h3/Tv92/4z/nv+z
/8L/zv/Z/+L/5//q/+7/8P/x//T/9v/2//n/+f/7//r/+//8//z///8AAAAAAAAAAAAA
AQACAAIAAgADAAMAAwAEAAQABAAFAAYABgAGAAYABwAHAAcABgAIAAgACAAKAAoACgAL
AAsACwAMAAwADgAOAA4AEAAQABEAEQARABMAFAAUABUAFgAXABgAGAAaABwAHQAeAB0A
HgAfACAAIQAhACMAJAAnACgAKgArACwALQAvADAANAA1ADYAOAA7AD0APQBAAEIARABG
AEgASQBLAE0ATwBSAFQAVgBWAFgAWQBbAFwAXQBeAF8AYABgAGAAYABgAGAAYABfAF4A
WwBaAFkAWABZAFYAVABSAFAATwBMAEoASABGAEUARABAAD4APAA7ADcANQA0ADIALgAt
ACoAKAAlACMAIQAeABsAGgAYABYAEQAPAA0ACwAJAAcABQAEAAQAAgAAAP///v/9//z/
+v/5//j/9//2//b/9f/1//X/9v/2//b/9v/2//b/9v/1//X/9f/1//b/9P/0//X/9f/3
//f/9v/2//j/+P/4//j/+P/3//b/9f/3//j/+P/4//j/+P/4//n/+f/5//n/+v/4//j/
+f/5//n/+v/6//r/+v/6//v/+//8//z//P/9//3//f/+//7//v/////////+//7//v//
//////////////8AAAAAAAAAAAAAAAAAAAAAAAAAAP/////////////+//7//v/+//7/
/v//////+//7//v/+//8//z//P/8//r/+f/5//n/+f/5//j/9//3//j/+P/3//f/9v/2
//b/9f/1//X/9f/1//T/9P/0//T/8//z//P/8//z//P/8//z//P/8v/y//D/7//v/+//
7//v/+//7//v/+//8P/w//D/7//v/+7/7v/u/+7/7v/u/+7/7v/u/+7/7v/u/+7/7P/s
/+z/7P/q/+r/6v/q/+r/6v/q/+r/6v/q/+r/6v/q/+r/6v/q/+r/6v/q/+r/6v/q/+r/
6v/q/+r/6v/q/+j/6P/o/+j/6P/o/+j/6P/m/+b/5v/m/+j/6P/o/+j/6P/o/+j/6P/m
/+b/5v/m/+b/5v/m/+b/5v/m/+b/5v/m/+b/5v/m/+b/5v/m/+b/5v/m/+b/5v/k/+T/
5P/k/+T/5P/k/+T/5v/m/+b/5v/m/+b/5v/m/+T/5P/k/+T/5P/k/+T/5P/m/+b/5v/m
/+b/5v/m/+b/5P/k/+T/5P/k/+T/5P/k/+T/5P/k/+T/5P/k/+T/5P/m/+b/5v/m/+T/
5P/k/+T/5P/k/+T/5P/m/+b/5v/m/+T/5P/k/+T/5v/m/+b/5v/m/+b/5v/m/+f/6P/p
/+r/6//s/+3/7v/x//L/8//0//X/9v/3//f/+P/5//n/+f/5//v//P/8//z/+//5//f/
9P/z//D/7//t/+n/5v/l/+H/3v/d/9z/3v/e/97/3//f/9//3v/e/+D/4P/h/+L/4f/i
/+L/5P/l/+b/5v/m/+X/5P/i/+L/4f/g/9//3//f/9//3//f/93/3v/e/97/4P/g/+H/
4//l/+j/7f/x//f/AwARABsAJgA0AFEAfgC7APoAOgF2AZsBrAHCAegBEwIwAjgCFgKr
Ae4A4P+9/u79kP19/Zr9yv3x/Q3+Lf5T/nb+mP7A/u7+G/9M/3L/hv+a/63/vP/K/9P/
2v/f/+T/5v/o/+n/7P/u/+7/8f/x//P/9v/3//j/+P/5//r/+v/6//r/+v/7//z//P/8
//3//f/9//7//v/+////AAAAAAAAAAABAAEAAQACAAQABAAEAAQABAAEAAUABQAFAAYA
BgAIAAgACAAKAAwADQANAA0ADwAQABAAEQAUABUAFgAWABYAGAAZABoAGQAaABsAHAAd
AB0AHwAgACEAIgAkACUAJgAnACkAKgAsAC0ALgAwADMANQA1ADgAOgA8AD4AQAA/AEEA
QwBFAEYASABKAEoATgBPAFEAUgBTAFQAVQBWAFYAVgBWAFYAVABUAFMAUgBTAFIAUQBQ
AFEATgBMAEoASgBJAEYARABEAEIAQQBAAEAAPgA8ADsAOwA5ADgANgA0ADMAMAAuAC0A
KwApACYAIwAiACAAHgAbABkAFwAVABMAEQAPAA4ADAAKAAgABwAGAAUABAACAAEAAAD/
//7//P/7//v/+//6//r/+v/6//j/+P/4//f/9//3//f/+P/2//b/9//3//f/9//2//b/
+P/4//j/+P/7//v/+//7//v//P/8//z/+v/6//r/+//7//v/+//8//z//P/9//3///8A
AAAAAAD+//7//////wAAAAAAAAEAAQABAAIAAgACAAMAAwADAAQABAAEAAUABQAFAAUA
BQAHAAgACAAIAAgACAAIAAgABgAGAAYABQAFAAUABQAFAAYABgAGAAYABAAEAAUABQAD
AAMAAwADAAIAAgACAAIAAgABAAEAAQD//////v/9//3//v/+//3//f/8//z//P/5//n/
+f/5//f/9v/2//b/9v/1//X/9f/3//f/9//3//f/9//2//b/9v/1//X/9f/z//P/8//z
//P/8//0//T/8v/x//P/9P/y//L/8v/y//L/8v/y//L/8v/y//L/8v/y//L/8v/y//D/
8P/w//D/8P/w//D/8P/w//D/8P/w//D/8P/w//D/8P/w//D/8P/w//D/8P/w/+7/7v/u
/+7/7v/u/+7/7v/u/+7/7v/u/+7/7v/u/+7/7v/u/+7/7v/w//D/8P/w/+7/7v/u/+7/
7v/u/+7/7v/w//D/8P/w/+7/7v/u/+7/7v/u/+7/7v/u/+7/7v/u/+7/7v/u/+7/7v/u
/+7/7v/u/+7/7v/u/+7/7v/u/+7/7v/u/+7/7v/u/+7/7v/u/+7/7v/u/+7/7v/u/+7/
7v/u/+7/7v/u/+7/7v/u/+7/7v/u/+7/7v/u/+7/7v/u/+7/7v/u/+7/7v/u/+7/7v/u
/+7/7v/u/+7/7v/u/+7/7v/u/+7/7v/u/+7/7v/u/+7/7v/u/+7/7v/u/+7/7v/u/+7/
7v/u/+7/7v/u/+7/8P/w//D/8P/u/+7/7v/u/+7/7v/u/+7/8P/w//D/8P/z//T/9f/2
//j/+f/6//v//v///wAAAQABAAIAAwADAAMAAwAFAAYABgAGAAUAAwABAAAA///8//n/
9//z//D/7//r/+j/5//m/+b/5v/m/+f/5//n/+b/6P/o/+j/6f/o/+n/6v/q/+7/7//w
//D/7v/t/+z/6v/q/+n/6P/n/+f/5//n/+f/5//n/+j/6P/o/+j/6P/p/+v/7f/y//f/
+f/9/wkAFwAlADAAPgBXAIQAwQAEAUoBigGxAcAB1AH4ARsCMgI2AhYCrwH0AOj/wf7s
/Yj9bf2M/cD96/0N/jH+V/54/pr+xP7w/h3/Tv92/4z/nv+z/8L/zv/Z/+L/5//s//D/
8v/z//b/+P/2//n/+f/7//z//f/+//7///8AAAAAAAAAAAAAAQACAAIAAgADAAMAAQAC
AAIAAgADAAQABAAEAAQABQAFAAUABgAIAAgACAAIAAgACAAJAAkACQAKAAoADAAMAAwA
DgAOAA8ADwAPABEAEgASABMAFAAVABYAFgAWABgAGQAaABsAHAAdAB4AHwAfACEAIgAj
ACQAJgAnACgAKQArACwALgAvADAAMgA1ADcANwA6ADoAPAA+AEAAQQBDAEUARwBKAEwA
TgBOAFAAUQBTAFQAUwBUAFUAVgBWAFYAVgBWAFQAVABTAFIAUwBSAFEAUABPAEwASgBI
AEYARQBCAEAAQAA+AD0APAA6ADgANgA1ADMAMQAwAC4AKgApACYAJAAiACEAIAAeABsA
GgAYABYAEwARAA8ADQALAAkABwAGAAQAAgAAAP///v/9//z/+v/5//j/9//2//b/9f/1
//X/9P/0//T/9P/0//T/9P/z//X/9f/1//b/9P/0//X/9f/1//X/9P/0//T/9P/0//T/
9//3//f/9//1//b/9v/2//b/9v/2//f/9//3//f/+P/2//b/9//3//f/+P/4//j/+v/6
//v/+//6//r/+v/7//v/+//8//z//P/9//3//f/+//7//v////////////////8AAAAA
AAAAAAAAAAAAAP7//v/+//3////////////+//7//v/+//r/+v/7//v/+f/5//n/+f/4
//j/+P/4//r/+f/5//n/9//3//b/9f/z//T/9P/z//X/9P/0//T/8//z//P/8//x//D/
8P/w//L/8f/x//H/7//v/+//7//v/+//7v/u/+7/7f/t/+3/6//r/+v/6//r/+v/7P/s
/+z/6//r/+z/6v/q/+r/6v/q/+r/6v/q/+r/6v/q/+r/6v/q/+r/6v/q/+r/6v/q/+r/
6v/q/+r/6v/q/+r/6v/o/+j/6P/o/+r/6v/q/+r/6v/q/+r/6v/q/+r/6v/q/+j/6P/o
/+j/6P/o/+j/6P/o/+j/6P/o/+j/6P/o/+j/6P/o/+j/6P/o/+j/6P/o/+j/6P/o/+j/
6P/o/+j/6P/m/+b/5v/m/+j/6P/o/+j/6P/o/+j/6P/m/+b/5v/m/+b/5v/m/+b/6P/o
/+j/6P/m/+b/5v/m/+b/5v/m/+b/5v/m/+b/5v/o/+j/6P/o/+j/6P/o/+j/6P/o/+j/
6P/o/+j/6P/o/+r/7P/u//D/8v/y//P/9P/1//b/9//4//n/+f/6//v/+//7//v//f/8
//z//P/7//v/+f/4//f/9v/1//P/7//u/+3/6f/m/+P/4v/i/+L/4v/j/+P/4//k/+T/
5P/k/+X/5v/n/+j/5v/o/+n/6v/s/+z/6//q/+j/6P/n/+b/5f/l/+X/5f/l/+X/5f/m
/+b/5v/m/+b/5f/n/+v/7v/x//X/+/8HABcAIwAsADoAVwCIAMMAAgFCAXwBoQG0AcwB
9AEfAjwCQgIeAq8B7ADa/7X+7P2S/YP9oP3S/fn9Ff4z/ln+fP6e/sj+9P4j/1T/eP+O
/6L/t//G/9D/2//i/+f/7v/w//D/8f/0//b/+P/7//v//f/+////AAAAAAEAAgACAAIA
AgACAAMABAAGAAYABwAHAAcACAAIAAgABwAIAAgACAAKAAsACwALAAoADAAMAAwADgAO
AA4ADwARABEAEgASABIAEgASABQAFAAVABUAFQAVABYAFgAXABgAGQAaABoAHAAeAB8A
IAAhACIAIwAkACMAIwAlACYAJwAoACoAKwAuAC8AMQAyADQANQA2ADgAOQA7ADsAPgBA
AEIARABGAEcASQBLAE0ATgBQAFIAUgBUAFUAVwBYAFsAXABdAF4AXABcAFwAXABcAFwA
WwBaAFsAWgBZAFgAVwBUAFIAUABOAE0ASgBIAEgARgBFAEQAQgBAAD4APQA7ADkAOAA2
ADQAMwAwAC4AKQAnACUAIgAhACAAHgAcABsAGQAXABUAEwARAA8ADgAMAAoACAAHAAQA
AwACAAAA///+//3//P/8//v/+//7//r/+v/6//r/+v/6//r/+f/3//f/9//4//j/+P/5
//n/+f/5//j/+P/6//r/+v/6//v/+//7//v/+//8//z//P/8//z//P/9//v/+//7//z/
/v/+/////////wAAAAAAAAAAAAABAAEAAgACAAIAAwADAAMABAAEAAQABQAFAAUABgAG
AAYABwAHAAcABwAHAAcACAAIAAgACAAIAAgACAAIAAgACAAHAAcABwAHAAcACAAIAAgA
CAAEAAQABQAFAAUABQAFAAUAAgACAAIAAgACAAEAAQABAP/////+//3//f/+//7//f/9
//z//P/8//v/+//7//v/+//6//r/+v/6//n/+f/5//f/9//3//f/9//3//b/9v/2//X/
9f/1//X/9f/1//X/9f/1//b/9v/0//X/9f/0//T/9P/0//T/9P/0//T/9P/0//T/9P/0
//T/9P/0//T/9P/0//T/9P/0//T/9P/0//L/8v/y//L/8v/y//L/8v/y//L/8v/y//L/
8v/y//L/8v/y//L/8v/y//L/8v/y//L/8v/y//L/8v/y//L/8v/y//L/8v/y//L/8v/y
//L/8v/y//L/8v/w//D/8P/w//L/8v/y//L/8v/y//L/8v/y//L/8v/y//L/8v/y//L/
8v/y//L/8v/y//L/8v/y//L/8v/y//L/8P/w//D/8P/y//L/8v/y//L/8v/y//L/8v/y
//L/8v/y//L/8v/y//L/8v/y//L/8v/y//L/8v/y//L/8v/y//T/9P/0//T/8v/y//L/
8v/y//L/8v/y//P/9P/1//b/+f/6//v//f/+////AAABAAIAAwADAAQABwAHAAcABwAJ
AAoACgAKAAkABwAFAAQAAwAAAP///f/3//T/8//v/+z/6//q/+r/6v/q/+v/6//r/+r/
6v/q/+z/7f/u/+//8P/w//L/8//0//T/9P/z//L/8P/w/+//7v/t/+3/7f/t/+3/7f/t
/+7/7v/u/+7/7v/v/+//8f/2//n/+/8BAAsAGQAnADIAPgBZAIQAvwACAUYBiAG1AcgB
2gH6ASECOgJCAioCzQEeARwA8f4M/pr9df2K/b797f0P/jH+Wf58/pz+wv7w/hn/TP94
/5D/ov+3/8j/1P/h/+j/7f/y//b/9v/3//r//P/8//////8BAAIAAwAEAAQABwAIAAgA
CAAIAAgACQAKAAgACAAJAAkACQAKAAoACgAJAAoACgAKAAwADQANAA0ADgAQABAAEAAQ
ABAAEAARABEAEQASABIAFAAUABQAFgAWABcAFwAXABcAGAAYABkAHAAdAB4AHgAeACAA
IQAiACMAJAAlACYAJwAnACkAKgArACwALgAvADAAMQAzADQAOAA5ADoAPAA9AD8APwBC
AEQARgBIAEoASwBNAE8AUQBUAFYAWABYAFoAWwBdAF4AXwBgAGEAYgBiAGIAYgBiAGIA
YgBhAGAAXwBeAF0AXABbAFgAVgBUAFQAUwBQAE4ATgBMAEsASgBIAEYARABDAD8APQA8
ADoAOAA3ADQAMgAvAC0AKwAoACcAJgAkACIAHwAdABsAGQAXABUAEwASABAADgAMAAsA
CAAHAAYABAAFAAQAAwACAAIAAQABAAEA/v/+//7//v/+//7//v/9//3//f/9//7//v/+
//////8BAAEAAAAAAP7//v/+//7/AQABAAEAAQABAAIAAgACAAIAAgACAAMAAwADAAMA
BAACAA==
         </WaveFormData>
      </LeadData>
      <LeadData>
         <LeadByteCountTotal>10000</LeadByteCountTotal>
         <LeadTimeOffset>0</LeadTimeOffset>
         <LeadSampleCountTotal>5000</LeadSampleCountTotal>
         <LeadAmplitudeUnitsPerBit>4.88</LeadAmplitudeUnitsPerBit>
         <LeadAmplitudeUnits>¦ÌV</LeadAmplitudeUnits>
         <LeadHighLimit>2147483647</LeadHighLimit>
         <LeadLowLimit>268435456</LeadLowLimit>
         <LeadID>V4</LeadID>
         <LeadOffsetFirstSample>0</LeadOffsetFirstSample>
         <FirstSampleBaseline>0</FirstSampleBaseline>
         <LeadSampleSize>2</LeadSampleSize>
         <LeadOff>FALSE</LeadOff>
         <BaselineSway>FALSE</BaselineSway>
         <ExcessiveACNoise>FALSE</ExcessiveACNoise>
         <MuscleNoise>FALSE</MuscleNoise>
         <LeadDataCRC32>1361694553</LeadDataCRC32>
         <WaveFormData>
BgAGAAYABgAEAAQABAAEAAIAAgACAAIAAAAAAAAAAAAAAAAAAAAAAAAAAAAAAAAAAAAA
AAAAAAAAAAAAAAAAAAAAAAAAAAAA/v/+//7//v/+//7//v/+//7//v/+//7//v/+//7/
/v/+//7//v/+//7//v/+//7/AAAAAAAAAAAAAAAAAAAAAAAAAAAAAAAAAgACAAIAAgAC
AAIAAgACAAQABAAEAAQABAAEAAQABAAGAAYABgAGAAYABgAGAAYABgAGAAYABgAGAAYA
BgAGAAgACAAIAAgACAAIAAgACAAGAAYABgAGAAQABAAEAAQABAAEAAQABAAEAAQABAAE
AAQABAAEAAQAAgACAAIAAgACAAIAAgACAAIAAgACAAIAAAAAAAAAAAAAAAAAAAAAAAIA
AgACAAIAAAAAAAAAAAACAAIAAgACAAAAAAAAAAAAAAAAAAAAAAAAAAAAAAAAAAAAAAAA
AAAAAAAAAAAAAAAAAAAAAAAAAAAAAAAAAAAAAAAAAAAAAAAAAAAAAAAAAP7//v/+//7/
/v/+//7//v/+//7//v/+/wAAAAAAAAAA/v/+//7//v/+//7//v/+//7//v/+//7//P/8
//z//P/+//7//v/+//z//P/8//z//v/+//7//v/8//z//P/8//z//P/8//z//P/8//z/
/P/8//z//P/8//z//P/8//z//P/8//z//P/8//z//P/8//z//P/8//z//P/8//z//P/8
//z//P/8//z//P/8//z//P/8//z//P/8//z//P/8//z//P/8//z//P/8//z//P/8//z/
/P/8//z//P/8//z//P/8//z//P/8//z//P/8//z//P/8//z//P/8//z//P/8//z//P/8
//r/+v/6//r/+v/6//r/+v/6//r/+v/6//r/+v/6//r/+v/6//r/+v/6//r/+v/6//j/
+P/4//j/+v/6//r/+v/4//j/+P/4//r/+v/6//r/+//8//3//v8AAAAAAAABAAQABQAG
AAcACQAJAAoACwALAAsADAAMAA4ADwAPAA4ADgANAAwACwAIAAgABwAEAAAA/v/8//n/
+P/2//X/9f/1//b/9v/2//b/9v/2//f/+f/6//v/+//9//3//f////////////3/+v/4
//f/9v/1//T/9P/0//T/9f/1//X/9f/1//X/9f/1//b/9//5//r/+v/6//z/AQAGAAwA
FwAoAEIAZQCaANkAHAFRAXMBkgHFAR4CjAL5AlwDkwNrA88CwQFmACf/XP4X/iv+Vv5z
/of+nv63/sv+4P7+/h//Pv9h/3//j/+e/6//u//H/9D/2v/e/+D/5P/i/+T/5v/n/+j/
6f/r/+z/7f/t/+7/7v/w//H/8f/x//H/8f/y//L/8f/x//H/8f/x//H/8f/x//H/8f/y
//L/8v/y//L/8f/x//L/8v/y//P/8//z//P/8//z//P/8//0//T/9P/0//X/9f/1//b/
+P/4//j/+P/5//n/+f/5//j/+P/4//n/+//7//v//P/8//z//f/9//3//f///////f/9
//7///8AAAAAAAAAAAMAAwAEAAQABAAEAAQABAAHAAcABwAIAAgACAAJAAkABwAHAAcA
BwAHAAcABQAFAAQABAADAAIAAQAAAP///v///////v/9//r/+f/4//f/9P/0//P/8//1
//X/9f/1//b/9v/3//n/+v/7//z//f///wAAAQACAAQABAAFAAUABQAFAAUABQAHAAcA
BwAHAAcABgAGAAYAAwADAAMAAQADAAMAAgACAAEAAQABAAEA/////////v/+//7//v/9
//3//f/9//3///////7//v//////AAAAAP7//v/+//7//P/8//z//P/9//3//f/9//3/
/f/9//3//f/9//3//f/+//7//v/+//z//P/8//z/+v/6//r/+v/6//v//P/9//3//f/9
//3/+//8//z//P/8//3//f/9//7//v/+//7//v////////////////8AAAAAAAAAAAAA
AAAAAAAAAAACAAIAAgACAAIAAgACAAIAAgACAAEAAQD///////////////////7/////
///////+//7//v/+//7//v/+//7/+//7//v/+//7//v/+v/6//z//P/7//v//P/8//z/
+//7//v/+//7//v/+//7//v/+//7//v//P/8//z//P/8//r/+f/5//n/+//5//r//P/6
//r/+v/6//r/+v/6//r/+v/6//r/+v/8//z//P/8//z//P/8//z//P/8//z//P/6//r/
+v/6//r/+v/6//r//P/8//z//P/8//z//P/8//z//P/8//z//P/8//z//P/8//z//P/8
//z//P/8//z//P/8//z//P/8//z//P/8//z//P/8//z//P/8//z//P/8//z//P/8//z/
/P/8//z//P/8//z//P/8//z//P/8//z//P/8//z//P/8//z//P/8//z//P/8//z//P/8
//z/+v/6//r/+v/6//r/+v/6//z//P/8//z//P/8//z//P/8//z//P/8//z//P/8//z/
+v/6//r/+v/6//r/+v/6//r/+v/6//r/+v/6//r/+v/6//r/+v/6//z//P/8//z//P/8
//z//P/8//z//P/8//z//P/8//z/+v/6//r/+v/8//z//P/8//z//P/8//z///8AAAEA
AgAEAAQABQAGAAcACAAJAAkACQAKAAsACwAJAAoACgAMAA0ADQAMAAwACwAKAAkACAAG
AAUAAgAAAP7//P/5//b/9P/z//P/8//2//b/9v/2//T/9P/1//X/9v/3//f/+f/7//v/
/f/9//v/+//5//j/9v/1//T/8//y//L/8v/y//P/8//z//P/8//z//P/8//2//f/+f/6
//r/+P/8/wMACgAQAB0AMABQAH0AugD7ADgBZQGHAbIB+wFmAtoCRwOcA6MDOQNXAgkB
pP+b/h7+Ff45/lz+c/6F/pz+s/7H/uL+BP8l/0r/bf+D/5P/pP+z/7//yf/S/9b/2v/e
/+D/4P/i/+T/5f/m/+f/6f/q/+n/6f/q/+r/7P/t/+3/7f/t/+3/7v/u/+3/7f/t/+3/
7//v/+//7//v/+//8P/w/+7/7v/u/+3/7f/u/+7/7v/x//H/8f/x/+//7//v/+//8P/w
//D/8P/z//P/8//0//T/9P/0//T/9f/1//X/9f/2//b/9v/3//f/9//3//j/+P/4//n/
+f/5//n/+//7//v/+//8//3//v/+//7//v/9//3//v/+/wAAAAAAAAAAAQABAAEAAgAC
AAIAAwADAAMAAwADAAMAAwADAAEAAQAAAAAA///+//3//P/7//r/+f/5//j/9//0//P/
8v/x//L/8v/x//H/7//v/+//7//w//D/8f/z//X/9//5//v//P/8//z//P/+//7/////
////////////AQABAAEAAQABAAAAAAAAAP////////3//f/9//z//P/7//v/+//7//n/
+f/5//j/+v/6//r/+f/5//n/+f/5//n/+f/4//j/9//3//j/+P/4//j/+P/4//r/+v/6
//r/9//3//f/9//3//f/9//3//f/9//3//f/+P/4//j/+P/4//j/+P/4//j/+P/4//j/
9v/3//j/+f/5//n/+f/5//f/+P/4//j/+f/7//z//f/8//z//P/8//7/////////////
////AAD+//7//v/+/wAAAAAAAAAA/v/+//7//v/+//7//v/+//7//v/9//3//f/9//3/
/f/9//3//f/8//v/+//7//v/+v/6//r/+v/6//r/+v/6//v/+//7//v/+//7//r/+v/6
//r/+f/5//j/+P/4//f/+f/5//n/+f/5//n/+f/5//n/+f/5//r/+v/6//r/+v/6//n/
+f/5//n/9//4//j/+P/4//j/+P/4//j/+P/4//b/9v/2//b/+P/4//j/+P/2//b/9v/2
//j/+P/4//j/+P/4//j/+P/2//b/9v/2//b/9v/2//b/+P/4//j/+P/3//b/9f/0//b/
9v/2//b/+P/4//j/+P/4//j/+P/4//f/9v/1//T/9v/2//b/9v/4//j/+P/4//b/9v/2
//b/9v/2//b/9v/2//b/9v/2//b/9v/2//b/9v/2//b/9v/2//b/9v/2//j/+P/4//j/
+P/4//j/+P/2//b/9v/2//j/+P/4//j/9v/2//b/9v/4//j/+P/4//n/+v/7//z//P/9
//7///8AAAEAAQABAAIAAwADAAMABgAGAAgACQAJAAgACAAHAAgABwAGAAYABQACAAAA
/v/8//n/9v/0//H/8f/x//L/8//0//X/9v/0//X/9f/2//X/9f/3//f/9//5//n/+f/6
//n/+f/4//f/9v/1//T/8v/y//L/8//1//X/9f/1//f/9//5//j/+f/7//7//v/8/wIA
BwAKABAAHQAyAFQAhQC+AP0AOAFnAZEBwgETAoYCAgN7A9YD4QN9A6MCUwHQ/6/+NP4r
/kX+Yv55/of+mv6z/sn+4P4C/yX/Sv9x/4n/mf+q/7n/xf/P/9j/3P/i/+b/5v/m/+j/
6v/r/+7/7//x//L/8//z//T/9P/2//f/9//3//f/9//4//j/+f/5//n/+f/5//n/+f/5
//n/+f/6//r/+v/6//r/+f/5//r/+v/6//v/+//7//v/+//7//v/+//8//z//P/8//v/
+//7//z/+v/6//r/+v/9//3//f/9//z//P/8//3//f/9//3//v/+//7///////////8B
AAEAAQABAAIAAwAEAAQABAAEAAUABQAGAAYABgAGAAYABgAJAAkACQAKAAoACgALAAsA
CQAJAAkACQAJAAkABwAHAAgACAAHAAYAAwACAAEAAAD//////v/9//z/+//6//n/+v/6
//n/+f/5//n/+f/5//r/+v/7//3//v///wAAAQADAAQABQAGAAgACAAJAAkACQAJAAkA
CQAHAAcABwAHAAcABgAGAAYAAwADAAMAAQABAAEAAAAAAP///////////f/9//3//P/8
//z//P/7//v/+//7//v/+f/5//j/+P/5//n/+v/6//r/+v/6//r/+v/6//r/+v/5//n/
+f/5//f/9//3//f/+f/5//n/+f/6//r/+v/6//r/+v/6//r/+v/6//r/+v/8//3//v//
//3//f/9//3///8AAAAAAAAAAAEAAQABAAIAAgACAAIAAgADAAMAAwADAAMAAwAEAAIA
AgACAAIABAAEAAQABAAEAAQABAAEAAIAAgACAAIAAAAAAP//////////////////////
//7//f/9//3//f/8//z//P/8//z//P/8//z/+//7//v/+//7//v/+v/6//r/+v/5//n/
+v/6//r/+f/5//n/+f/5//n/+f/5//n/+f/5//n/+v/4//j/+P/4//b/9f/1//X/9//3
//j/+P/2//b/9v/2//b/9v/2//b/9v/2//b/9v/2//b/9v/2//b/9v/2//b/9v/2//b/
9v/2//b/9v/2//b/9v/2//b/9v/2//b/9v/2//b/9v/2//b/9v/2//b/9P/0//T/9P/0
//T/9P/0//T/9P/0//T/9P/0//T/9P/0//T/9P/0//T/9P/0//T/9P/0//T/9P/0//T/
9P/0//X/9v/3//j/+v/6//r/+//+////AAABAP////8AAAEAAQABAAIAAgAEAAUABQAE
AAYABQAEAAMAAgACAAEA/v/8//r/+P/1//L/8P/v/+//7//w//D/8P/w//D/8P/x//D/
8P/w/+//7//v/+//8f/y//P/9P/z//L/8P/v/+7/7f/s/+z/7P/u/+//7//v/+//7//v
/+//8f/w//H/9f/2//j/9v/2//v/AAAGABEAJAA+AGUAngDhACYBXwGHAaoB5QFGAroC
LwOWA88DpQMFA+sBfAAp/1D+Df4j/kr+Zf55/pD+p/69/tL+8P4T/zL/Wf95/4n/mP+p
/7f/wf/M/9T/2P/c/+D/4P/i/+T/5f/m/+f/6f/q/+n/6f/q/+r/7P/t/+3/7f/r/+v/
7P/s/+v/6//r/+v/7f/t/+3/7f/t/+3/7v/u/+7/7v/u/+3/7f/u/+7/7v/v/+//7//v
/+//7//v/+//8P/w//D/8P/v/+//7//w//D/8P/w//D/8//z//P/8//0//T/9P/1//X/
9f/1//b/9P/0//X/9f/3//f/+f/5//n/+f/6//v//P/8//z//P//////AAAAAAIAAgAC
AAIAAwADAAMABAAEAAQABQAFAAUABQAFAAUABQAFAAMAAwACAAIAAQAAAP///v/9//z/
+//7//r/+f/4//f/9v/1//T/9P/z//P/8//z//P/8//y//L/8//1//T/9f/2//f/+f/6
//v//P/8//z//f/9//3//f/9//3//f/9//3//f/7//r/+v/6//v/+//7//n/9//3//b/
9v/1//X/9f/1//X/9f/1//T/9P/0//T/8//1//X/9f/1//X/9f/0//T/8//z//T/9P/0
//T/9P/0//T/9P/0//T/8//z//P/8//z//P/8//z//P/8//z//P/8v/y//L/8v/y//L/
8v/y//T/9P/0//T/8v/z//T/9f/z//P/8//z//X/9v/2//b/9P/1//X/9f/4//j/+P/4
//b/9//3//f/9//3//f/+P/4//j/+P/4//j/+P/4//j/+P/4//j/+P/4//j/+P/4//f/
+P/4//n/9//3//f/9//5//n/+f/4//f/9//3//f/9P/0//T/9P/0//T/9P/0//P/8//z
//P/9f/1//T/9P/0//T/8//z//L/8v/y//H/8//z//P/8//z//P/8//z//H/8f/x//L/
8v/y//L/8v/0//P/8//z//X/8//y//L/8v/y//L/8v/y//L/8v/y//L/8v/y//L/8P/w
//D/8P/u/+7/7v/u/+7/7v/u/+7/8P/w//D/8P/w//D/8P/w//D/8P/w//D/8P/w//D/
8P/w//D/8P/w/+7/7v/u/+7/7v/u/+7/7v/s/+z/7P/s/+7/7v/u/+7/8P/w//D/8P/w
//D/8P/w//D/8P/w//D/7v/u/+7/7v/u/+7/7v/u//D/8P/w//D/8P/w//D/8P/u/+7/
7v/u/+z/7P/s/+z/7v/u/+7/7v/v//D/8f/y//H/8P/v/+7/7v/u/+7/7v/w//D/8P/w
/+7/7v/u/+7/7v/u/+7/7v/u/+7/7v/u/+7/7v/u/+7/7v/u/+7/7v/u/+7/7v/u/+z/
7P/s/+z/7v/u/+7/7v/w//D/8P/w/+7/7v/u/+7/8P/w//D/8P/y//L/8v/y//T/9P/0
//T/9v/2//b/9v/3//j/+f/6//3//f/9//7/////////AAAAAAIAAwADAAIAAgABAAAA
/f/8//z/+//4//b/9P/y/+//7P/q/+n/6//r/+z/7P/u/+7/7v/u/+//7//w//H/8f/z
//P/8//z//P/8//z//H/8P/u/+3/7P/r/+r/6v/q/+r/6//r/+n/6f/p/+n/6//t/+7/
7f/v//L/9v/2//b/+//+/wQADwAgADgAXQCSAM0ACAE/AWkBjAHFASICmAIPA3oDtQON
A/MC5wGCAC//Xv4f/i3+Tv5r/nv+jP6l/r3+zv7s/g//Mv9X/3f/if+Y/6n/tf+//8j/
0P/W/9r/3P/c/97/4P/h/+L/4//l/+b/5//n/+j/6P/o/+n/6f/p/+n/6f/q/+r/6//r
/+v/6//t/+3/7f/t/+v/6//s/+z/7P/s/+z/6//t/+7/7v/u/+//7//v/+//7f/t/+3/
7f/v//D/8f/y//P/8//z//T/9v/2//b/9v/3//f/9//3//j/+P/4//n/+f/5//n/+v/4
//j/+f/5//n/+f/7//v//f/9//7////+//7//v/+//////8AAAAAAgACAAIAAgADAAMA
AwAEAAYABgAHAAcABwAHAAcABwAHAAcABQAFAAYABgAFAAQAAQAAAP///v/9//3//P/7
//z/+//6//n/+P/4//f/9//5//n/+f/5//r/+v/7//3/AAABAAIAAwAHAAgACQAKAAoA
CgALAAsADQANAA0ADQANAA0ADQANAA0ADAAMAAwACQAJAAkABwAHAAcABgAGAAUABQAF
AAUABQAFAAUABAAEAAQABAADAAEAAQABAAEAAQABAAAAAAABAAEAAgACAAAAAAAAAAAA
AAAAAAAAAAABAAEAAQABAAEAAQABAAEAAQABAAEAAQAAAAAAAAAAAAIAAgACAAIAAgAC
AAIAAgAAAAEAAgADAAMAAwADAAMAAwAEAAQABAAEAAUABQAFAAYABgAGAAYABgAHAAcA
BwAJAAkACQAKAAoACgAKAAoACAAIAAgACAAKAAoACgAKAAoACgAKAAoACgAKAAkACQAJ
AAkACQAJAAkACQAJAAgABwAHAAcABwAGAAYABgAGAAQABAAEAAQABQAFAAUABQADAAMA
AgACAAIAAgABAAEAAAAAAAAA//8BAAEAAQABAAEAAQABAAEAAQABAAEAAgAAAAAAAAAA
AAAA/////////////wAAAAAAAAAAAAAAAAAAAAAAAAAAAAAAAAAAAAD+//7//v/+//7/
/v/+//7//P/8//z//P/8//z//P/8//z//P/8//z//P/8//z//P/8//z//P/8//r/+v/6
//r//P/8//z//P/8//z//P/8//z//P/8//z/+v/6//r/+v/8//z//P/8//z//P/8//z/
+v/6//r/+v/8//z//P/8//z//P/8//z/+v/6//r/+v/6//r/+v/6//z//P/8//z/+v/6
//r/+v/6//r/+v/6//r/+v/6//r/+v/6//r/+v/6//r/+v/6//r/+v/6//r/+v/6//r/
+v/6//r/+v/6//r/+v/6//r/+v/6//r/+v/4//j/+P/4//j/+P/4//j/+P/4//j/+P/4
//j/+P/4//j/+P/4//j/+P/4//j/+P/4//j/+P/4//j/+P/4//j/+P/4//j/+P/4//j/
+P/4//b/9v/2//b/+P/4//j/+P/4//j/+P/4//j/+P/4//j/+P/4//j/+P/7//z//f/+
/wAAAQACAAMABAAFAAUABQAGAAcABwAHAAgACAAKAAsACwAKAAoACQAIAAcABgAGAAMA
AAD+//z/+v/3//T/8v/x//H/8f/y//L/8v/y//L/9P/1//X/9v/1//X/9//3//f/+f/5
//n/+f/3//b/9P/z//L/8f/w//D/8P/w//H/8f/x//H/8f/x//H/8f/y//X/9f/4//r/
+P/4//3/BAAKABUAJAA8AGEAlgDXABwBVwF/AaAB1wEwAqICFwOAA78DpQMXAw0CqgBT
/2j+D/4h/kr+Zf57/pD+p/67/tD+7v4P/zD/Vf93/4n/mP+n/7X/v//I/9L/1v/a/97/
3v/g/+L/4//k/+X/5//o/+f/5//o/+j/6P/p/+n/6f/p/+n/6v/q/+v/6//r/+v/6//r
/+v/6//p/+n/6v/q/+z/7P/s/+v/6//s/+z/7P/r/+v/6//r/+3/7f/t/+3/7v/u/+7/
7v/t/+3/7f/u/+7/7v/u/+7/7//v/+//7//w//D/8P/x//H/8f/x//L/8v/y//P/8//z
//P/9f/1//X/9f/2//f/+P/4//j/+P/5//n/+v/6//z//P/8//z//f/9//3//v/+//7/
//////////////////////3//f/8//z/+//6//f/9v/1//T/8//z//L/8f/w/+//7v/t
/+z/7P/r/+v/6//r/+v/6//s/+z/7f/v/+7/7//w//H/9f/2//f/+P/6//r/+//7//3/
/f/9//3///////////////7//v/+//3//f/9//v/+//7//r/+v/5//n/+f/5//f/9//3
//b/9v/2//b/9f/1//X/9f/1//f/9//2//b/9f/1//b/9v/0//T/9P/0//T/9P/0//T/
9f/1//X/9f/1//X/9f/1//f/9//3//f/9v/2//b/9v/2//b/9v/2//b/9v/2//b/9P/1
//b/9//3//f/9//3//f/+P/4//j/+P/5//n/+f/6//r/+v/6//r/+//7//v//f/9//3/
/v/8//z//P/8//7//v/+//7//v/+//7//v/+//7//v/+//7//v/9//3//f/9//3//f/7
//v/+//6//r/+//8//3//P/8//z//P/6//r/+v/6//n/+f/5//n/+f/5//j/+P/6//r/
+f/5//r/+v/6//n/+f/5//n/+f/5//n/+f/5//n/+f/5//r/+f/4//f/9v/4//f/9//3
//f/9//4//j/9v/2//b/9v/2//b/9v/2//b/9v/2//b/9v/2//b/9v/4//j/+P/4//j/
+P/4//j/9v/2//b/9v/2//b/9v/2//j/+P/4//j/+P/4//j/+P/6//r/+v/6//j/+P/4
//j/9v/2//b/9v/4//j/+P/4//j/+P/4//j/9v/2//b/9v/4//j/+P/4//j/+P/4//j/
+P/4//j/+P/2//b/9v/2//j/+P/4//j/+P/4//j/+P/4//j/+P/4//b/9v/2//b/+P/4
//j/+P/4//j/+P/4//j/+P/4//j/9v/2//b/9v/4//j/+P/4//r/+v/6//r/+P/4//j/
+P/4//j/+P/4//v//P/9//7/AAAAAAEAAgADAAQABQAFAAUABgAHAAcABwAIAAgACgAJ
AAkACAAIAAkACAAHAAYACAAHAAQAAgD+//z/+f/2//T/8//z//P/9P/0//T/9P/2//b/
9//3//j/+f/5//v/+f/5//v/+//9//3/+//6//j/9//2//X/9P/0//T/9P/z//P/8//z
//X/9f/1//X/9v/3//n//P/8//z//v8DAAoAEAAbACwARgBtAJ4A2QAWAUkBcQGaAdcB
NgKsAiUDkAPHA5kD+wLnAX4ALf9i/if+N/5a/nf+hf6U/q3+xf7Y/vb+Gf88/2H/f/+R
/6D/sf+9/8n/0v/a/+D/5P/m/+b/6P/q/+v/7P/t/+//8P/x//H/8v/y//T/9f/1//X/
9f/1//b/9v/5//n/+f/5//f/9//3//f/9//3//j/+P/4//j/+P/3//f/+P/4//j/+//7
//v/+//7//v/+//7//z//P/8//z/////////AAD+//7//v/+////////////AAAAAAAA
AQADAAMAAwAEAAIAAgADAAMABQAFAAcABwAHAAcACAAJAAoACgAKAAoACwALAAwADAAO
AA4ADgAOAA8ADwAPABAADgAOAA8ADwARABEAEQARABEAEQAPAA8ADAAMAAsACgALAAoA
CQAIAAcABwAGAAUABAADAAIAAQAAAAAA////////////////AAAAAAEAAwACAAMABAAF
AAkACgALAAwACgAKAAsACwAMAA0ADgAPABEAEQARABEAEQAQABAAEAAPAA8ADwANAAsA
CwAKAAoABwAHAAcABwAFAAUABQAEAAQABAAEAAMABQAFAAUABQAFAAUABAAEAAMAAwAE
AAQABAAEAAQABAAEAAQABAAEAAUABQAFAAUABQAFAAUABQAFAAUABQAFAAYABgAGAAYA
CAAIAAgACAAIAAgACAAIAAYABwAIAAkACQAJAAkACQAJAAoACgAKAAoACwALAAsADAAM
AAwADAAOAA8ADwAPAA8ADwAPABAAEAAQABAAEAAOAA4ADgAOABAAEAAQABAAEAAQABAA
EAAOAA4ADQANAA0ADQANAA0ADQANAA0ADAANAA0ADQANAAoACgAKAAoACgAKAAoACgAJ
AAkACQAJAAkACQAIAAgACgAKAAkACQAIAAgACAAHAAkACQAJAAkABwAHAAcABwAFAAUA
BQAGAAYABgAGAAYABgAFAAUABQAFAAUABgAGAAQABAAEAAQABgAGAAYABgAGAAYABgAG
AAYABgAGAAYABAAEAAQABAAEAAQABAAEAAQABAAEAAQABAAEAAQABAAEAAQABAAEAAQA
BAAEAAQABAAEAAQABAAEAAQABAAEAAQABAAEAAQAAgACAAIAAgACAAIAAgACAAQABAAE
AAQABAAEAAQABAAEAAQABAAEAAQABAAEAAQABAAEAAQABAAEAAQABAAEAAQABAAEAAQA
BAAEAAQABAAEAAQABAAEAAIAAgACAAIAAgACAAIAAgACAAIAAgACAAQABAAEAAQAAgAC
AAIAAgAEAAQABAAEAAQABAAEAAQABAAEAAQABAAEAAQABAAEAAQABAAEAAQABAAEAAQA
BAAGAAYABgAGAAgACAAIAAgACQAKAAsADQAOAA8AEAARABEAEQASABMAEwATABQAFAAU
ABUAFQAUABYAFQAUABMAEgASABEADgAKAAgABgADAAAA/v/9//3//f/+//7//v/+//7/
/v//////AAABAAEAAwADAAMABQAFAAUABQADAAAA/v/9//z//f/8//z//P/8//3//f/9
//3//f/9//3//f/8//3///8CAAQAAgACAAcACgASABsAKgBCAGUAmADZAB4BWwGFAagB
2wEwAqACFwOEA88DwQNDA0sC8ACN/4z+If4n/k7+bf6D/pj+r/7F/tr+9P4X/zj/W/9/
/5P/ov+x/7//y//U/97/4v/m/+r/6v/s/+7/7//w//H/8//0//X/9f/2//b/9v/3//f/
9//3//f/+P/4//f/9//3//f/9//3//f/9//3//f/+P/4//j/+P/4//f/9//4//j/+P/5
//n/+f/5//n/+f/5//n/+v/6//r/+v/7//v/+//8//r/+v/6//r/+//7//v/+//8//z/
/P/9//3//f/9//7//v/+//////8BAAEAAwADAAMAAwAEAAUABAAEAAQABAAFAAUABgAG
AAgACAAIAAgACQAJAAkACgAKAAoACwALAAsACwALAAsACwALAAkACQAKAAoACQAIAAcA
BgAFAAQAAwADAAIAAQAAAP///v/9//z//P/7//v/+//7//v/+//6//r/+//9//7///8A
AAEABQAGAAcACAAIAAgACQAJAAsACwALAAsADQANAA0ADQALAAoACgAKAAsACwALAAkA
BwAHAAYABgAHAAcABwAHAAcABwAHAAYABgAGAAYABQADAAMAAwADAAMAAwACAAIAAwAD
AAQABAAEAAQABAAEAAIAAgACAAIAAwADAAMAAwADAAMAAwADAAMAAwADAAMABAAEAAQA
BAAEAA==
         </WaveFormData>
      </LeadData>
      <LeadData>
         <LeadByteCountTotal>10000</LeadByteCountTotal>
         <LeadTimeOffset>0</LeadTimeOffset>
         <LeadSampleCountTotal>5000</LeadSampleCountTotal>
         <LeadAmplitudeUnitsPerBit>4.88</LeadAmplitudeUnitsPerBit>
         <LeadAmplitudeUnits>¦ÌV</LeadAmplitudeUnits>
         <LeadHighLimit>2147483647</LeadHighLimit>
         <LeadLowLimit>268435456</LeadLowLimit>
         <LeadID>V5</LeadID>
         <LeadOffsetFirstSample>0</LeadOffsetFirstSample>
         <FirstSampleBaseline>0</FirstSampleBaseline>
         <LeadSampleSize>2</LeadSampleSize>
         <LeadOff>FALSE</LeadOff>
         <BaselineSway>FALSE</BaselineSway>
         <ExcessiveACNoise>FALSE</ExcessiveACNoise>
         <MuscleNoise>FALSE</MuscleNoise>
         <LeadDataCRC32>1425561396</LeadDataCRC32>
         <WaveFormData>
/v/+//7//v8BAAIAAwAEAAUABgAHAAgACAAIAAgACAAKAAoACgAKAAoACgAKAAoADAAM
AAwADAAKAAoACgAKAAwADAAMAAwACgAKAAoACgAKAAoACgAKAAoACgAKAAoADAAMAAwA
DAAMAAwADAAMAAoACgAKAAoACgAKAAoACgAIAAgACAAIAAgACAAIAAgABgAGAAYABgAG
AAYABgAGAAQABAAEAAQABAAEAAQABAAEAAQABAAEAAIAAgACAAIAAgACAAIAAgAEAAQA
BAAEAAQABAAEAAQABAAEAAQABAAEAAQABAAEAAQABAAEAAQABAAEAAQABAAEAAQABAAE
AAQABAAEAAQABAAEAAQABAAGAAYABgAGAAgACAAIAAgACAAIAAgACAAGAAYABgAGAAgA
CAAIAAgACAAIAAgACAAIAAgACAAIAAgACAAIAAgACAAIAAgACAAIAAgACAAIAAgACAAI
AAgACAAIAAgACAAIAAgACAAIAAgACAAIAAgACAAIAAgACAAIAAgACAAIAAgACAAIAAgA
CAAIAAgACAAIAAgACAAIAAgACAAIAAgACAAIAAgACAAIAAgACAAIAAoACgAKAAoACAAI
AAgACAAIAAgACAAIAAgACAAIAAgACAAIAAgACAAIAAgACAAIAAgACAAIAAgACAAIAAgA
CAAKAAoACgAKAAoACgAKAAoACAAIAAgACAAKAAoACgAKAAgACAAIAAgACAAIAAgACAAI
AAgACAAIAAgACAAIAAgACgAKAAoACgAIAAgACAAIAAoACgAKAAoACAAIAAgACAAGAAYA
BgAGAAcACAAJAAoACgAKAAoACgAIAAgACAAIAAoACgAKAAoACgAKAAoACgAIAAgACAAI
AAgACAAIAAgACAAIAAgACAAIAAgACAAIAAgACAAIAAgACAAIAAgACAAIAAgACAAIAAgA
CAAIAAgACAAIAAgACAAIAAgACAAIAAgACAAIAAgACQAKAAsADAAOAA4ADgAPABEAEQAT
ABQAFAAUABQAFQAVABUAFQAVABYAFgAWABcAFwAXABcAFwAVABQAEwASAA0ADAALAAgA
CAAGAAYABgAHAAgACAAIAAgACAAIAAkACQAKAAsACwAMAAwADAAMAAwADAAKAAkABwAF
AAQABAABAAEAAQABAAIAAgACAAIAAgADAAMAAwADAAQABAAEAAQAAgD9//r/9//y/+//
7//1/wQAGQA6AGQAkACwAMoA6QAiAYEB/gGGAg0DfwOzA4sD7ALzAfkASAD9//P/+P/2
/+r/2f/S/8v/vv+0/7f/uP+//8X/w//D/8j/y//M/9L/2P/b/93/3f/d/93/3f/d/9z/
3P/d/93/3f/e/97/3v/e/97/3v/e/+D/4P/g/+D/4P/g/+D/4P/e/97/3v/e/97/3v/d
/93/3//f/9//3//f/9//3//f/93/3f/d/93/3f/c/9z/3P/c/9v/2//b/9v/2//b/9v/
3f/c/9z/3P/c/9z/3P/c/9j/2P/Y/9j/2f/Z/9n/1//Z/9j/2P/Y/9f/1v/T/9L/1P/S
/9H/0f/R/9H/0f/P/87/zv/M/8v/yv/J/8j/x//G/8X/xP/C/8L/wP+//77/uv+5/7f/
tf+z/7H/r/+t/6n/p/+l/6P/o/+h/5//nv+e/53/nf+c/5n/mf+Y/5j/mv+a/5z/nf+c
/5//oP+i/6T/p/+p/63/sP+0/7j/vP++/8T/yP/M/9H/1v/a/9//4//n/+z/7//w//P/
9v/3//j/+v/8//7/AAABAAIABAAFAAUABgAGAAYABwAHAAcACQAKAAoACgAIAAgACAAI
AAgACQAJAAkACQAJAAkACQALAAsACwALAAsACwALAAsACQAJAAkACQAJAAkACQAJAAkA
CQAJAAkACQAJAAkACQAIAAgACAAIAAUABAAEAAQABAAEAAMAAwACAAIAAgACAAIAAQAB
AAEAAQAAAAAAAAD+//7//v/8//7//v/+//7//P/8//z//P/9//3//P/8//3//f/9//3/
+//7//v/+//9//3//f/9//3//f/9//3//f/9//7//v/8//z//P/8//7//v/+//7//v/+
//7//v/+//7//v/+/wAAAAAAAAEA//8AAAAAAAAAAAAAAAAAAAIAAQABAAIAAAAAAAAA
AAAAAAAAAAAAAAEAAQAAAAAAAgACAAIAAgACAAIAAgACAAEAAQABAAIAAgADAAMABAAC
AAIAAgACAAIAAgACAAIABAAEAAQABAAEAAQABAAEAAQABAAEAAQABAAEAAQABAACAAIA
AgACAAIAAgACAAIABAAEAAQABAAEAAQABAAEAAQABAAEAAQABAAEAAQABAAEAAQABAAE
AAQABAAEAAQABAAEAAQABAAEAAQABAAEAAQABAAEAAQABAAEAAQABAAEAAQABAAEAAQA
BAAEAAQABgAGAAYABgAEAAQABAAEAAQABAAEAAQABAAEAAQABAAEAAQABAAEAAYABgAG
AAYABAAEAAQABAAEAAQABAAEAAQABAAEAAQABAAEAAQABAAGAAYABgAGAAYABgAGAAYA
BAAEAAQABAAEAAQABAAEAAQABAAEAAQABAAEAAQABAAGAAYABgAGAAYABgAGAAYABgAG
AAYABgAGAAYABgAGAAYABgAGAAYABgAGAAYABgAGAAYABgAGAAgACAAIAAgACQAKAAsA
DAAOAA4ADwAPAA8AEQASABIAEgASABMAEwATABMAEwAUABQAFAAVABUAEwATABMAEwAS
ABEAEAANAAwACwAIAAYABAAEAAQABQAGAAYABgAGAAQABAAFAAUABwAJAAoADAAKAAoA
CgAKAAoACAAHAAUAAwACAAIAAQD////////+/wAAAAAAAAAAAQABAAEAAQACAAIAAgAA
APz/+f/2//P/7P/p/+3/9/8IACUATAB4AJ4AugDYAAcBVgHLAVIC4gJpA70DwQNXA3gC
aQGPAB4A/f/9/wAA9v/g/9P/zP/B/7L/sP+z/7j/v//D/7//w//I/8v/zv/U/9b/2f/b
/9v/2//b/9v/2//c/9z/3f/d/93/3v/e/97/3v/e/97/3v/c/9z/3P/c/9z/3P/c/9z/
3v/e/97/3v/c/9z/2//b/9v/2//b/9v/3f/d/93/3f/d/93/3f/d/9v/2v/a/9r/2v/Z
/9n/2f/b/9v/2//b/9n/2P/Y/9j/2P/Y/9j/2P/W/9b/1v/W/9X/1f/V/9P/0//S/9L/
0v/S/9L/0P/Q/9L/0P/P/8//zf/N/83/y//K/8r/yP/H/8b/xf/E/8P/wv/B/8D/vv++
/7z/u/+6/7j/t/+1/7P/r/+t/6v/qf+n/6X/o/+h/5//nf+b/5r/mv+Z/5n/mP+Z/5n/
mP+Y/5b/lv+Y/5n/mv+d/57/oP+i/6X/p/+r/7D/tP+4/7z/vv/E/8j/zP/Q/9T/1//b
/9//4//o/+v/7v/x//T/9f/4//r//P/+//7///8AAAIAAwADAAQABAAGAAcABwAHAAYA
BgAFAAQABgAGAAYABgAGAAcABwAHAAUABQAFAAUABQAFAAUABQAHAAcABwAHAAkACQAJ
AAkACAAHAAYABQAHAAcABwAHAAUABQAFAAUABAAEAAQABAAFAAQABAAEAAQABAADAAMA
AgACAAIAAgACAAEAAQABAP///v/+//7/AAAAAAAA/v/8//z//P/8//7//v/+//7/////
//7//v/7//v/+//7//3//f/9//3//f/9//3//f/8//v/+v/5//v/+//8//z//P/8//z/
/P/8//z//P/8//z//P/8//z//v/+//7//v/+//7//v//////AAAAAAAA/v/+//7//v/8
//v/+//8//z//P/8//z//f/+////AAD//////v/+//7//v/+//7/AAAAAAAAAAD/////
//8AAP7//////wAAAAAAAAAAAAAAAAAAAAAAAP7//v/+//7/AAAAAAAAAAAAAAAAAAAA
AAIAAgACAAIAAgACAAIAAgAAAAAAAAAAAAAAAAAAAAAAAQACAAMABAABAAAA///+/wAA
AAAAAAAAAgACAAIAAgACAAIAAgACAAAAAAAAAAAAAgACAAIAAgAEAAQABAAEAAIAAgAC
AAIAAgACAAIAAgACAAIAAgACAAIAAgACAAIAAgACAAIAAgACAAIAAgACAAQABAAEAAQA
AgACAAIAAgACAAIAAgACAAQABAAEAAQAAgACAAIAAgAEAAQABAAEAAUABgAHAAgACAAJ
AAkACQAJAAoACgAKAAoACwALAAsADAANAA8AEAAPAA8ADgANAA4ADwAQABAADwAOAAsA
CgAJAAYABAACAAIAAgADAAQABgAGAAYABgAGAAcABwAIAAgABwAHAAYABAAEAAQABAAF
AAUABAADAAAAAAD//////f/9//z//P/+//7//v//////AQABAAAAAAAAAAAA/P/3//L/
7//m/+P/5//x/wQAIQBIAHAAlgC0ANIABQFcAdkBaAL+AokD4wPrA4MDoAJ9AZMAKAAJ
AAEAAAD0/9r/y//I/7v/qv+m/6v/sP+7/7//vf/B/8b/yf/M/9D/1P/X/9n/2f/Z/9n/
2f/Z/9r/2v/b/9v/2//c/9z/3P/e/97/3v/e/97/3v/e/97/3P/c/9z/3P/c/9z/3P/c
/97/3v/d/93/2//b/9v/2//d/93/3f/d/93/3f/d/93/2//a/9r/2v/c/9v/2//b/9v/
2//b/9v/2f/Y/9j/2P/Y/9j/2P/Y/9b/1v/W/9b/0//T/9P/0f/T/9L/0v/S/9L/0v/Q
/9D/0P/O/83/zf/N/83/zf/L/8r/yv/I/8f/xv/F/8T/w//C/8H/wP++/7z/uv+5/7j/
tP+z/7H/r/+t/6v/qf+n/6f/pf+j/6H/of+f/53/nP+a/5n/mf+Y/5n/mf+Y/5j/mv+a
/5z/nf+e/6H/ov+k/6j/q/+t/7H/tP+4/7z/wP/E/8r/zv/S/9j/3P/f/+P/5f/p/+7/
8f/z//X/9//3//r//P/+/wAAAAABAAIABAAEAAMAAwACAAQABQAFAAUAAwAEAAQABAAE
AAQABAAEAAYABwAHAAcABQAFAAUABQAFAAUABQAFAAUABQAFAAUABQAFAAUABQAHAAcA
BwAHAAUABQAFAAUABQAFAAUABQAGAAYABgAGAAUABAAEAAQABAAEAAMAAwACAAIAAgAC
AAQAAwADAAMAAwACAAIAAgACAAIAAgAAAAAAAAAAAAAAAAAAAAAAAAABAAEAAAAAAP//
//////////////////8BAAEAAQABAP///////////f/9//7//v8AAAAAAAAAAAAAAAAA
AAAAAAAAAAAAAAAAAAAAAAAAAAAAAAAAAAEA//8AAAAAAAAAAAAAAAAAAAAA/////wAA
AAAAAAAAAAAAAAAAAAAAAAEAAQAAAAAAAAAAAAAAAAAAAAAAAAAAAP///////wAAAAAB
AAEAAAAAAAAAAAAAAAAAAAAAAAAAAAAAAAAAAAAAAAAAAAAAAAAAAAAAAAAAAAAAAAAA
AAAAAAAAAAAAAAAAAAAAAAAAAAAAAAAAAAAAAAAAAAAAAAAAAAAAAAAA/v/+//7//v8A
AAAAAAAAAAAAAAAAAAAAAAAAAAAAAAAAAAAAAAAAAAAAAAAAAAAAAAAAAAAAAAACAAIA
AgACAAQABAAEAAQABgAGAAYABwAJAAkACwAMAAwADAAMAA0ACwALAAsACwAOAA4ADgAP
AA8ADwAPAA8ADwAOAA0ADAALAAoACQAGAAQAAgACAAIAAwAEAAQABAACAAIAAgADAAEA
AgADAAMABAAEAAQABAAFAAYABQAFAAMAAQAAAAAA/f/9//3//f/8//z//P/8//z//f/9
//3//f/+//7/AAAAAP7/+f/0//H/7P/n/+f/7f/6/xMAOABkAI4AsgDOAPEALgGTARQC
oAIvA6ED1wOxAw4DDQILAVgADQD//wAA/P/s/9n/0P/J/7j/rv+v/7L/uf+//7//v//C
/8f/yP/M/9L/1//Z/9n/2f/Z/9n/2f/a/9r/2//b/9n/2v/a/9r/3P/c/9z/3P/a/9r/
2v/a/9r/2v/a/9r/2v/a/9r/2v/a/9r/2f/Z/9n/2f/Z/9n/2f/Z/9n/2f/Z/9n/2f/Z
/9n/2P/Y/9j/2v/Z/9n/2f/X/9f/1//X/9f/1v/W/9b/1v/W/9b/1v/W/9b/1v/W/9P/
0//T/9H/0f/Q/9D/0P/Q/9D/zv/O/87/zP/L/8v/y//L/8v/yf/I/8j/xv/F/8b/xf/E
/8P/wP+//77/vP+8/7r/uf+4/7T/s/+x/6//rf+r/6n/p/+l/6P/of+f/5//nf+b/5r/
mP+X/5f/lv+X/5f/lv+W/5b/lv+Y/5n/mv+d/57/oP+i/6X/p/+r/67/sv+2/7r/vv/E
/8j/zP/S/9b/2f/d/9//4//o/+v/7P/v//L/8//2//j/+v/8//z//f/+/wAAAQABAAIA
AgACAAMAAwADAAMABAAEAAQABAAEAAQABAAEAAUABQAFAAUABQAFAAUABQAFAAUABQAF
AAUABQAFAAUABQAFAAUABQAFAAUABQADAAMAAwADAAMAAwADAAMAAgACAAIAAgADAAIA
AgACAAIAAgABAAEAAAAAAAAAAAD+//3//f/9//3//P/8//z//P/8//z/+v/8//z//P/8
//r/+v/6//r/+//7//r/+v/7//v/+//7//n/+f/5//n/+//7//v/+//7//v/+//7//v/
+//8//z//P/8//z//P/8//z//P/8//z//P/8//z/+v/6//r/+v/8//z//P/9//3//v/+
//7//v/+//7//v8AAP////8AAP7//v/+//7//v/+//7//v///////v/+//7//v/+//7/
/v/+//7//v/9//3//f/+/wAAAQABAAAA/v/+//7//v8AAAAAAAAAAAAAAAAAAAAA/v/+
//7//v/+//7//v/+//7//v/+//7/AAAAAAAAAAAAAAAAAAAAAP7//v/+//7/AAAAAAAA
AAAAAAAAAAAAAP7//v/+//7//v/+//7//v/8//z//P/8//3//v///wAAAAAAAAAAAAAA
AAAAAAAAAAAAAAAAAAAA/v/+//7//v/+//7//v/+//7//v/+//7/AAAAAAAAAAAAAAAA
AAAAAP///v/9//z//v/+//7//v///wAAAQACAAEAAAD///7//v/+//7//v8AAAAAAAAA
AP7//v/+//7//v/+//7//v/+//7//v/+//7//v/+//7//v/+//7//v8AAAAAAAAAAP7/
/v/+//7/AAAAAAAAAAD+//7//v/+//7//v/+//7//v/+//7//v8AAAAAAAAAAAIAAgAC
AAIABAAEAAQABAAFAAUABQAHAAoACgAKAAoACwALAAsACwALAAwADAAMAA0ADQANAA0A
CwALAAoACQAIAAUABAADAAAA/v/8//z//v///wAAAAAAAAAAAAAAAAEAAQACAAMAAwAE
AAQABAAEAAQABAACAP///f/7//r/+v/5//n/+f/7//r/+v/6//j/+P/5//n/+//9//z/
/P/8//z//P/3//T/7//q/+X/5f/r//j/DwAwAFgAgACgAL4A3wAeAYEBBAKWAicDnQPR
A6sDDgMNAgEBUAANAP3/+v/4/+b/z//I/8P/sP+m/6n/rP+z/7v/uf+5/77/w//E/8j/
zv/R/9X/1f/V/9X/1f/V/9T/1P/V/9X/1//Y/9j/2P/Y/9j/2P/Y/9b/1v/W/9b/2P/Y
/9j/2P/Y/9j/2P/Y/9j/2P/X/9f/1//X/9f/1//Z/9n/2f/Z/9n/2f/Z/9n/2P/W/9X/
1P/V/9X/1v/X/9f/1//X/9f/1//W/9b/1v/W/9b/1v/W/9T/1P/U/9T/1f/V/9X/0//R
/9D/0P/Q/9D/0P/O/87/0P/O/83/zf/L/8v/y//J/8b/xv/E/8P/xP/D/8L/wf/A/7//
vv+8/7r/uP+3/7b/tP+z/7H/r/+t/6v/qf+n/6X/o/+h/5//nf+b/5n/mP+Y/5f/l/+W
/5f/l/+W/5b/lv+W/5j/mf+a/53/nv+g/6T/p/+p/63/sv+2/7r/vv/C/8j/zP/Q/9b/
2v/d/+H/4//n/+z/7//w//P/9v/3//r//P/+/wAAAAABAAIABAAFAAUABgAGAAQABQAF
AAUABwAIAAgACAAIAAgACAAIAAgACQAJAAkACQAJAAkACQAJAAkACQAJAAcABwAHAAcA
CQAJAAkACQAJAAkACQAJAAsACwALAAsACQAJAAkACQAIAAgACAAIAAcABgAGAAYACAAI
AAcABwAGAAYABgAGAAQAAwADAAMAAwACAAIAAgACAAIAAgAAAAAAAAAAAAAAAAAAAAAA
AAADAAMAAgACAAEAAQABAAEAAQABAAEAAQABAAEAAQABAAMAAwADAAMAAQABAAIAAgAC
AAIAAgACAAQABAAEAAQAAgACAAIAAgACAAIAAgACAAQABAAEAAUAAwAEAAQABAAEAAQA
BAAEAAQAAwADAAQAAgACAAIAAgAEAAQABAAEAAUABQAEAAQABAAEAAQABAAEAAQABAAE
AAMAAwADAAQABAADAAUABAAEAAQABAAEAAQABAAEAAQABAAEAAQABAAEAAQABAAEAAQA
BAAEAAQABAAEAAQABAAEAAQABAAEAAQABAAEAAQABAAEAAQABAACAAIAAgACAAIAAgAC
AAIAAgACAAIAAgACAAIAAgACAAIAAgACAAIAAgACAAIAAgAEAAQABAAEAAQABAAEAAQA
BAAEAAQABAAEAAQABAAEAAIAAgACAAIAAgACAAIAAgAEAAQABAAEAAQABAAEAAQAAgAC
AAIAAgAEAAQABAAEAAQABAAEAAQABAAEAAQABAAEAAQABAAEAAQABAAEAAQABAAEAAQA
BAACAAIAAgACAAIAAgACAAIAAgACAAIAAgACAAIAAgACAAQABAAEAAQABAAEAAQABAAE
AAQABAAEAAQABAAEAAQAAgACAAIAAgAEAAQABAAEAAQABAAEAAQABAAEAAQABAACAAIA
AgACAAQABAAEAAQABAAEAAQABAAEAAQABAAEAAQABAAEAAQABgAGAAYABgAHAAgACQAK
AAwADQANAA0ADwAQABAAEAAQABEAEQARABEAEQASABIAEgATABMAEwARABEAEQAQAA8A
DgALAAoACQAGAAQAAgACAAIAAwAEAAQABAAEAAQABgAHAAcACAAJAAkACgAKAAoACgAK
AAoACAAHAAUAAwAAAAAA///////////+//7//v/+//7///8BAAEAAQACAAIAAgACAAIA
/f/4//X/8P/r/+v/8f/8/xEANABgAIoAsADMAO0AJAGDAQICkAIdA5cD1QO7AyoDNQIt
AWgADwD9//7//P/u/9n/zv/J/7r/rv+v/7L/uf/B/8H/v//E/8f/yP/M/9L/1f/X/9n/
2f/Z/9n/2f/a/9r/2//b/9v/3P/c/9z/2v/a/9r/2v/a/9r/2v/a/9r/2v/a/9r/2v/a
/9r/2v/a/9r/2f/Z/9n/2f/Z/9n/2f/Z/9n/2f/Z/9n/2f/Z/9n/2P/Y/9j/2P/X/9f/
1//X/9f/1//X/9f/1v/W/9b/1P/U/9T/1P/U/9T/1P/U/9H/0f/R/8//0f/Q/9D/0P/Q
/9D/zv/O/87/zP/L/8v/y//L/8v/yf/I/8j/xv/F/8T/w//C/8H/wP+//77/vP+8/7r/
uf+4/7T/s/+x/6//rf+r/6n/p/+l/6P/of+f/53/m/+Z/5j/lv+V/5X/lP+T/5P/kv+S
/5L/kv+U/5X/lv+Z/5r/nP+e/6H/o/+n/6j/rP+w/7T/uP++/8L/xv/M/9D/0//X/9v/
3//k/+f/6v/t//D/8f/y//T/9v/4//n/+//9/wAAAQABAAIAAgAEAAUABQAFAAMABAAE
AAQABAAEAAQABAAEAAUABQAFAAcABwAHAAcABwAHAAcABwAFAAUABQAFAAUABQAFAAUA
BQAFAAUABQAHAAcABwAHAAUABQAFAAUABAAEAAQABAAFAAQABAAEAAQABAADAAMAAgAC
AAIAAgACAAEAAQABAAEAAAAAAAAAAAAAAAAA/v/+//7//v/+/wAAAAAAAAAA//////7/
/v/9//3//f/9//3//f/9//3//f/9//3//f/9//3//f/9//3//f/+//7//P/8//z//P/+
//7//v/+//7//v/+//7//v/+//7//v/+//7//v//////AAAAAAAAAAAAAAAAAAAAAP//
//8AAAIAAgACAAIAAgACAAIAAgABAAEAAAAAAAAAAAAAAAAAAAAAAAAAAAABAAEAAQAC
AAIAAwADAAIAAgACAAIAAgACAAIAAgACAAIAAgACAAIAAgACAAIAAgAEAAQABAAEAAIA
AgACAAIAAgACAAIAAgACAAIAAgACAAIAAgACAAIAAgACAAIAAgAEAAQABAAEAAIAAgAC
AAIAAgACAAIAAgACAAIAAgACAAQABAAEAAQAAgACAAIAAgACAAIAAgACAAQABAAEAAQA
AgACAAIAAgACAAIAAgACAAQABAAEAAQABAAEAAQABAACAAIAAgACAAIAAgACAAIABAAE
AAQABAAEAAQABAAEAAIAAgACAAIAAgACAAIAAgACAAIAAgACAAQABAAEAAQABAAEAAQA
BAACAAIAAgACAAUABgAHAAgACAAIAAkACQAKAA0ADwAQAA4ADgAPAA8ADwAPAA8AEAAQ
ABAAEQARAA8ADwAPAA8ADwAPAA8ADQAMAAsACAAGAAIAAgACAAMABAAEAAQABAAGAAYA
BwAHAAgACQAJAAoACAAIAAgACAAKAAgABwAFAAUABAAEAAMAAQABAAEAAAAAAAAAAAAA
AAEAAQABAAEAAgACAAIAAgAAAPv/9v/z/+7/6//t//X/AgAZADgAYACEAKQAwADnACgB
kQEUAqYCOQOtA90DrwMMAwkC/wBSABMAAwAEAAIA7v/V/8z/x/+0/6z/r/+y/7f/v/+/
/7//xP/J/8z/0P/W/9v/2//b/93/3f/d/93/3P/c/93/3f/d/97/3v/e/97/3v/e/97/
4P/g/+D/4P/g/+D/4P/g/+D/4P/g/+D/4P/g/9//3//f/9//3//f/93/3f/d/93/3v/f
/+D/4f/f/97/3v/e/9z/2//b/9v/3f/d/93/3f/d/9z/3P/c/9r/2v/a/9r/2v/a/9r/
2v/X/9f/1//V/9X/1P/U/9T/1P/U/9L/0v/S/9D/z//P/8//z//P/83/zP/M/8r/yf/I
/8f/xv/F/8T/w//C/8D/vP+6/7n/uP+4/7f/tf+z/7H/r/+t/6v/qf+n/6X/o/+f/53/
m/+a/5z/m/+b/5r/mf+Z/5j/mP+W/5b/mP+Z/5z/n/+g/6L/pP+n/6n/rf+w/7T/uP+8
/8D/xv/K/87/0P/U/9f/2//h/+X/6v/t//H/9f/5//v//P/+/wAAAgAEAAUABgAIAAgA
BwAHAAYABgAHAAcABwAJAAoACgAKAAoACgAKAAoACgALAAsACwALAAsACwALAAsACwAL
AAsACwALAAsACwALAAsACwALAAsACwALAAsACwALAAsACwALAAsACwALAAgACAAIAAgA
CAAIAAkACgAKAAoACQAJAAgACAAIAAgACAAHAAcABwAHAAYABgAGAAgACAAIAAYABgAG
AAYABgAGAAYABgAGAAcABwAGAAYABQAFAAUABQAFAAUABQAFAAUABQAFAAUABwAHAAcA
BwAFAAUABgAGAAYABgAGAAYABgAGAAYABgAGAAYABgAGAAYABgAGAAYABgAGAAYABwAH
AAgACAAIAAgACAAIAAgACgAJAAkACgAIAAgACAAIAAgACAAIAAgACQAJAAgACAAIAAgA
CAAIAAgACAAIAAgACQAJAAkACgAIAAkACQAIAAgACAAIAAgACAAIAAgACAAIAAgACAAI
AAoACgAKAAoACgAKAAoACgAKAAoACgAKAAoACgAKAAoACAAIAAgACAAKAAoACgAKAAoA
CgAKAAoACgAKAAoACgAKAAoACgAKAAoACgAKAAoACAAIAAgACAAIAAgACAAIAAoACgAK
AAoACgAKAAoACgAKAAoACgAKAAwADAAMAAwACgAKAAoACgAKAAoACgAKAAoACgAKAAoA
DAAMAAwADAAKAAoACgAKAAoACgAKAAoACgAKAAoACgAKAAoACgAKAAoACgAKAAoACgAK
AAoACgAKAAoACgAKAAwADAAMAAwACgAKAAoACgAKAAoACgAKAAoACgAKAAoADAAMAAwA
DAAMAAwADAAMAA4ADgAOAA4ADwAQABEAEwAVABUAFwAYABYAFgAWABcAGQAZABkAGQAY
ABgAGAAZABkAGQAZABkAGQAYABcAFgATABIAEQAOAAwACgAKAAoACwAMAAwADAAMAAwA
DAANAA0ADgAPAA8AEAAQABAAEAAQABAADgANAAsACQAIAAgABwAHAAcABwAGAAYABgAG
AAYABwAHAAcABwAIAAgACgAKAAgAAwD+//v/9v/x//H/9/8CABcANgBiAI4AtADQAPEA
JAF9AfoBhgIVA5MD2wPRA1IDZQJZAYgAHwAFAAYABgD4/+P/2P/T/8b/uP+3/7j/v//H
/8n/x//M/8//0P/U/9r/3f/f/+H/4f/h/+H/4f/i/+L/4//j/+P/5P/k/+T/5P/k/+T/
5P/k/+T/5P/k/+T/5P/k/+T/5P/k/+T/5P/k/+T/4//j/+P/4//j/+P/4f/h/+H/4f/j
/+P/4//j/+P/4v/i/+L/4v/h/+H/4f/h/+H/4f/h/9//3v/e/97/3v/e/97/3v/e/97/
3v/e/9v/2//b/9n/2//a/9r/2v/Y/9j/1v/W/9j/1v/V/9X/0//T/9P/0f/S/9L/0P/P
/87/zf/M/8v/yv/J/8j/xv/E/8L/wf/A/77/vf+7/7n/t/+1/7P/sf+v/63/q/+p/6f/
pf+j/6L/oP+f/5//nv+d/53/nP+c/57/nv+g/6H/oP+j/6T/pv+o/6v/rf+x/7T/uP+8
/8D/wv/I/8z/0P/W/9r/3f/h/+X/6f/u//H/9P/3//r/+/8AAAIABAAGAAYABwAIAAoA
CwALAAwADAAOAA8ADwAPAA8AEAAQABAAEAAQABAAEAAQABEAEQARABEAEQARABEAEQAR
ABEAEQARABEAEQARABEAEQARABEAEQARABEAEQARABEAEQARABEAEQARABEAEAAQABAA
EAANAA==
         </WaveFormData>
      </LeadData>
      <LeadData>
         <LeadByteCountTotal>10000</LeadByteCountTotal>
         <LeadTimeOffset>0</LeadTimeOffset>
         <LeadSampleCountTotal>5000</LeadSampleCountTotal>
         <LeadAmplitudeUnitsPerBit>4.88</LeadAmplitudeUnitsPerBit>
         <LeadAmplitudeUnits>¦ÌV</LeadAmplitudeUnits>
         <LeadHighLimit>2147483647</LeadHighLimit>
         <LeadLowLimit>268435456</LeadLowLimit>
         <LeadID>V6</LeadID>
         <LeadOffsetFirstSample>0</LeadOffsetFirstSample>
         <FirstSampleBaseline>0</FirstSampleBaseline>
         <LeadSampleSize>2</LeadSampleSize>
         <LeadOff>FALSE</LeadOff>
         <BaselineSway>FALSE</BaselineSway>
         <ExcessiveACNoise>FALSE</ExcessiveACNoise>
         <MuscleNoise>FALSE</MuscleNoise>
         <LeadDataCRC32>1887427009</LeadDataCRC32>
         <WaveFormData>
/v/+//7//v///wAAAQACAAMABAAFAAYACAAIAAgACAAJAAoACwAMAAwADAAMAAwACgAK
AAoACgAMAAwADAAMAAwADAAMAAwADgAOAA4ADgAOAA4ADgAOAAwADAAMAAwADAAMAAwA
DAAKAAoACgAKAAoACgAKAAoACAAIAAgACAAIAAgACAAIAAYABgAGAAYABAAEAAQABAAC
AAIAAgACAAIAAgACAAIAAAAAAAAAAAAAAAAAAAAAAP7//v/+//7//P/8//z//P/+//7/
/v/+//z//P/8//z//v/+//7//v/+//7//v/+//7//v/+//7/AAAAAAAAAAAAAAAAAAAA
AAAAAAAAAAAAAAAAAAAAAAACAAIAAgACAAQABAAEAAQABAAEAAQABAAEAAQABAAEAAYA
BgAGAAYABgAGAAYABgAEAAQABAAEAAYABgAGAAYACAAIAAgACAAGAAYABgAGAAYABgAG
AAYACAAIAAgACAAIAAgACAAIAAYABgAGAAYABgAGAAYABgAIAAgACAAIAAgACAAIAAgA
CAAIAAgACAAGAAYABgAGAAgACAAIAAgACAAIAAgACAAKAAoACgAKAAoACgAKAAoACAAI
AAgACAAIAAgACAAIAAoACgAKAAoACAAIAAgACAAIAAgACAAIAAgACAAIAAgACAAIAAgA
CAAIAAgACAAIAAoACgAKAAoACAAIAAgACAAKAAoACgAKAAgACAAIAAgACAAIAAgACAAK
AAoACgAKAAgACAAIAAgACgAKAAoACgAIAAgACAAIAAoACgAKAAoACAAIAAgACAAIAAgA
CAAIAAgACAAIAAgACgAKAAoACgAIAAgACAAIAAoACgAKAAoACAAIAAgACAAIAAgACAAI
AAoACgAKAAoACgAKAAoACgAKAAoACgAKAAgACAAIAAgACgAKAAoACgAIAAgACAAIAAgA
CAAIAAgACAAIAAgACAAIAAgACAAIAAgACAAIAAgACgAKAAoACgALAAwADQAQABEAEgAT
ABMAEQARABEAEQASABMAFAAVABQAFAAUABQAEgASABIAEwATABMAEgASABAAEAAPAA4A
DQANAAwADAANAA0ADgAOAAwADQAOAA4ADgAPABAAEAAQAA8ADwAOAA0ADQAMAAsACQAI
AAcABgADAAMAAwACAAQABAAEAAQABAAEAAQABAAGAAgABQAFAAQAAAD8//j/8//q/+H/
3//i/+X/7f/5/wsAHwAvADoATQBwAK4AAgFhAcABFAJPAmECNALZAXUBKwEHAf0A/gD8
AOgA0QC+AKwAjQBtAFgAQQApABkACAD5//D/6f/j/+P/5v/n/+f/5f/j/+L/4v/i/+L/
4f/h/+H/4f/h/+D/4P/g/+D/4P/g/+L/4v/i/+H/4f/h/+H/4f/f/9//3//f/+H/4P/g
/+D/4P/g/+D/4P/g/+D/4P/g/97/3v/e/93/3f/d/93/3f/c/9z/3P/c/9z/3P/c/9z/
3f/d/93/3f/c/9z/3P/b/9n/2f/X/9f/2P/X/9b/1v/W/9X/1f/T/9P/0//S/9H/zv/N
/83/zP/N/8z/zP/L/8f/x//G/8X/xv/E/8P/wv/D/8L/v/+//7v/uf+3/7f/tv+z/7H/
r/+r/6r/qP+m/6X/o/+h/5//of+f/5//nv+d/53/nf+d/5v/nP+c/5z/nf+f/6D/ov+l
/6b/qP+q/63/sP+z/7f/uP+7/7//wv/F/8r/zv/S/9n/3f/i/+X/6f/t//D/8//1//b/
9//6//v//f///wEAAwAFAAYABwAIAAkACgAKAAoACgAKAAsADAAOAA8AEAAOAA8ADwAP
AA0ADQAOAA4ADgAOAA0ADQAPAA8ADwAPAA8ADwAPAA8ADQANAA0ADQALAAsACwALAA0A
DQANAA0ADgAOAA4ADgAOAA0ADQANAAwACwAKAAkACAAIAAgABwAHAAYABgAGAAcABgAF
AAUAAwADAAMAAgD//////v/+//3//P/8//z//P/8//z//f/9//3/+//7//v/+//6//r/
+v/6//r/+v/6//r/+v/6//j/+P/4//j/+v/6//v/+//5//n/+f/5//n/+f/5//r//P/7
//v//P/8//z//P/8//3//f/9//3//v/+////////////////////////////AAAAAAAA
AAD+//7///////////////////////////8BAAEAAQACAAIAAgACAAIAAgACAAIAAgAE
AAQABAAEAAIAAgACAAIAAgACAAIAAgACAAIAAgACAAIAAgACAAIAAgACAAIAAgAEAAQA
BAAEAAQABAAEAAQABAAEAAQABAAEAAQABAAEAAIAAgACAAIABAAEAAQABAAEAAQABAAE
AAQABAAEAAQABAAEAAQABAAEAAQABAAEAAIAAgACAAIABAAEAAQABAAEAAQABAAEAAQA
BAAEAAQABAAEAAQABAAEAAQABAAEAAIAAgACAAIAAgACAAIAAgAEAAQABAAEAAIAAgAC
AAIAAwAEAAUABgAEAAQABAAEAAQABAAEAAQABAAEAAQABAAGAAYABgAGAAYABgAGAAYA
BAAEAAQABAAEAAQABAAEAAQABAAEAAQABAAEAAQABAAEAAQABAAEAAYABgAGAAYABgAG
AAYABgAEAAQABAAEAAQABAAEAAQABAAEAAQABAAGAAYABgAGAAYABgAGAAYABwAIAAkA
CgAKAAoADAANAA4ADwAPAA8ADwAPAA8ADwAPAA8ADwAQABAAEAAQABAAEAAQABEAEQAP
AA4ADgAMAAwACwAKAAcACQAIAAgACQAHAAgACAAIAAkACgAKAAoADAAOAA8AEAAPAA8A
DgANAAwACgAIAAUABAADAAIAAQABAAEAAAAAAAAAAAAAAAAAAgACAAIAAgACAAEAAQD+
//j/9P/u/+f/3v/b/9v/3v/h/+v/+f8NAB8AKwA8AFkAjADWADIBlwH0AT4CZQJXAgwC
qQFVASMBEQEPAQ4BAgHmAM8AvgCiAH0AYQBKADMAIQAPAP7/8//s/+P/3//h/+T/4//j
/+H/3//e/97/3v/e/93/3f/d/9//3//e/97/3v/e/97/3v/c/9z/3P/b/9v/2//b/9v/
2//b/9v/2//b/9r/2v/a/9r/2v/a/9r/3P/c/9z/3P/c/9z/3P/b/9n/2f/Z/9n/2P/Y
/9j/2P/Y/9j/2P/Y/9f/1//X/9f/1v/W/9b/1f/V/9X/0//T/9L/0f/Q/9D/0P/P/8//
zf/N/83/zP/L/8r/yf/J/8j/yf/I/8j/x//D/8P/wv/B/77/vP+7/7r/u/+6/7f/t/+3
/7X/s/+z/7L/r/+t/6v/qf+o/6b/pP+h/5//nf+b/5v/mf+Z/5j/l/+X/5f/l/+Z/5r/
mv+a/5v/nf+e/6D/of+i/6T/pv+r/67/sf+1/7j/u/+//8L/xf/K/87/0v/X/9v/4P/j
/+P/5//q/+3/8v/0//b/+v/7//3///8BAP//AQACAAMABgAHAAgACAAKAAoACgALAAkA
CgAKAAoACgALAAsACwALAAsADAAMAAwADAALAAsACQAJAAkACQALAAsACwALAA0ADQAN
AA0ACwALAAsACwAJAAkACQAJAAoACgAKAAoACgAJAAkACQAHAAcABwAHAAgACAAIAAcA
BQAEAAQABAADAAIAAQABAAEAAQABAAAAAQABAAAAAAD9//z//P/8//z//P/8//3//f/9
//v/+//5//n/+P/4//n/+v/7//z/+v/6//r/+v/4//j/+P/4//r/+v/7//v/+//7//v/
+//7//v/+//8//z/+//7//z//P/8//z//P/9//3//f/9//7//v/////////////////+
//3//P/7//z//P/8//z//f/+/wAAAQABAAEAAQABAP//////////AAABAAIABAACAAIA
AgACAAAAAAAAAAIAAgACAAIAAgAAAAAAAAAAAP7//v/+//7///8AAAEAAgAAAAAAAAAA
AAEAAgADAAQABAAEAAQABAACAAIAAgACAAQABAAEAAQABgAGAAYABgAFAAQAAwACAAIA
AgACAAIABAAEAAQABAAEAAQABAAEAAQABAAEAAQABAAEAAQABAAGAAYABgAGAAQABAAE
AAQABAAEAAQABAACAAIAAgACAAQABAAEAAQABAAEAAQABAAEAAQABAAEAAQABAAEAAQA
BAAEAAQABAAEAAQABAAEAAQABAAEAAQABAAEAAQABAACAAIAAgACAAUABgAHAAgACAAK
AAsADAAMAAsACgAJAAkACQAJAAkACgALAA0ADgANAAwACwAKAAsADQAOAA8ADgAOAAwA
DAALAAoABwAHAAQABAAFAAUACAAIAAgACQAMAAwADAANAA0ADAALAAkABwAGAAUABQAF
AAUABAAEAAMAAgABAAEA///+//7//v8AAAAAAAAAAP7/AAAAAAAA//////z/9v/w/+z/
4//Y/9H/0//W/9v/5//1/wcAFwAlADQAUQCKANoAOgGhAQICUAJ5Am0CIgK3AV8BMwEj
AR0BHgEMAewA0wDCAKYAfQBhAEoAMQAfAA0A/P/v/+b/3//b/93/3v/f/9//3//b/9r/
2v/a/9z/2//b/9v/2//b/9r/2v/a/9r/2v/a/9r/2v/a/9n/2f/Z/9n/2f/Y/9f/1v/V
/9b/1v/X/9j/2P/Y/9j/2P/Y/9j/2P/Y/9j/2P/Y/9f/1//X/9f/1//W/9b/1v/W/9b/
1v/W/9b/0//T/9P/0//U/9T/1P/T/9P/0//R/9H/0P/P/87/zv/M/8v/y//J/8v/y//K
/8n/yP/H/8f/xv/F/8T/xP/D/8H/wf/A/7//vP+6/7n/uP+5/7j/tf+1/7P/sf+v/6//
rP+p/6f/pf+l/6T/ov+g/6H/n/+d/5v/m/+Z/5n/mP+V/5X/lf+V/5f/mP+Y/5j/m/+d
/57/oP+j/6T/pv+o/63/sP+z/7f/uv+9/8H/xP/J/87/0v/W/9n/3f/i/+X/5//r/+7/
8f/y//T/9v/6//n/+//9//////8BAAIAAwADAAMAAwACAAQABAAEAAUAAwAEAAQABAAG
AAcABwAHAAUABQAGAAYABgAGAAUABQAFAAUABQAFAAUABQAFAAUABQAFAAUABQAFAAUA
BQAFAAUABQAFAAUABAAEAAQABAAEAAMAAwADAAEAAQABAAEAAAAAAAAA//////7//v/+
/////v/9//3//////////v/7//v/+v/6//n/+P/4//j/+P/4//j/+f/5//n/9//3//f/
9//2//b/+P/4//j/+P/2//b/9v/2//j/+P/4//j/9v/2//f/9//3//f/9//3//f/9//3
//j/+P/3//f/+P/4//j/+P/4//n/+f/5//n/+P/4//n/+f/5//n/+f/5//n/+f/5//n/
/P/8//z//P/8//z//f/9//v/+//7//v/+//7//v/+//7//v/+//8//z//P/8//z//v/+
//7//v/+//7//v/+//7//v/+//7//P/8//z//P/8//z//P/8//z//P/8//z//v/+//7/
/v/8//z//P/8//7//v/+//7//v/+//7//v/+//7//v/+//7//v/+//7//v/+//7//v/+
//7//v/+//7//v/+//7//v/+//7//v/+//7//v/+//7//v/+//7/AAAAAAAAAAAAAAAA
AAAAAAIAAgACAAIABAAEAAQABgAFAAYABwAHAAcABwAHAAcABwAHAAcABwAIAAgACAAI
AAoACgAKAAsACwALAAoACgAIAAgABwAGAAMAAwACAAIABQAFAAYABgAEAAUABgAGAAYA
BwAIAAgABgAFAAUABAAEAAUABQAFAAEAAAD///7//f/9//3//P/8//z//P/8//z//P/8
//z//v/8//3/+//8//j/9P/u/+f/3v/X/9P/1v/Z/+P/7/8DABcAJwA0AEkAbgCuAAIB
YwHEARgCVQJnAjwC3wF/ATcBFQELAQgBAgHuANMAwgCuAIsAaQBSADsAJQATAAIA8//q
/+P/2//Z/97/3//f/9//3f/c/9z/3P/a/9n/2f/Z/9n/2f/Y/9j/2v/a/9r/2v/Y/9j/
2P/X/9f/1//X/9f/1//X/9f/1//Z/9j/2P/Y/9b/1v/W/9b/1v/W/9b/1v/W/9b/1v/V
/9X/1f/V/9X/1v/W/9b/1v/U/9T/1P/U/9P/0//T/9P/0v/S/9L/0f/R/9H/z//P/9D/
z//O/87/zv/N/83/y//L/8v/yv/J/8j/x//H/8b/xf/E/8T/w//B/8H/wP+//77/vP+7
/7r/uf+4/7X/tf+x/6//rf+t/6z/qf+n/6X/pf+k/6L/oP+d/5v/mf+X/5f/lf+V/5T/
lf+V/5X/lf+T/5T/lP+U/5f/mf+a/5z/n/+g/6L/pP+n/6r/rf+x/7T/t/+7/77/w//I
/8z/0P/T/9f/3P/f/+P/5//q/+3/7v/w//L/9v/3//n/+//9//3///8AAAEAAAABAAIA
AgAEAAQABAAFAAUABgAGAAYABgAHAAcABwAHAAcACAAIAAgACAAHAAcABQAFAAUABQAF
AAUABQAFAAUABQAFAAUABwAHAAcABwAFAAUABQAFAAQABAAEAAQABAADAAMAAwABAAEA
AQABAAAAAAAAAP//AQAAAAAAAAD///7//f/9//v/+//7//r/+f/5//j/+P/5//j/+P/4
//b/9v/2//f/9//3//X/9f/3//f/9v/2//b/9v/2//b/9v/2//b/9v/2//b/9v/2//j/
+P/5//n/9//3//f/9//5//n/+f/6//r/+f/5//r/+P/4//j/+P/5//n/+f/5//z//P/9
//3//f/9//3//f/9//3//f/9//7//v/+//7//v/+////////////////////////////
////////AAAAAAAAAAAAAAAAAAACAAIAAAAAAAAAAAACAAIAAgACAAIAAgACAAIAAAAA
AAAAAAAAAAAAAAAAAAAAAAAAAAAAAQACAAMABAAEAAQABAAEAAIAAgACAAIAAgACAAIA
AgACAAIAAgACAAIAAgACAAIAAgACAAIAAgAAAAAAAAAAAAEAAgADAAQABAAEAAQABAAE
AAQABAAEAAQABAAEAAQABAAEAAQABAACAAIAAgACAAQABAAEAAQABgAGAAYABgAEAAQA
BAAEAAMAAgABAAAAAgACAAIAAgADAAQABQAGAAUABAADAAIABAAEAAQABAAEAAQABAAE
AAIAAgACAAIAAgACAAIAAgACAAIAAgACAAQABAAEAAQABAAEAAQABAAEAAQABAAEAAIA
AgACAAIABAAEAAQABAAEAAQABAAEAAQABAAEAAQABAAEAAQABAAGAAYABgAGAAYABgAG
AAYACAAIAAgACAAIAAkACgALAAsACwALAAsADQANAA0ADQALAAwADAAMAA4ADgAOAA4A
DQANAA0ADAAMAAoACgAJAAgABQAFAAQABgAHAAcACAAIAAgACQAKAAoACgALAAwADAAM
AAsACwAKAAkACQAIAAYAAwABAP//AAD///////8AAAAAAAAAAP///v/9//z//v/+//7/
/f/9//z/+v/2//D/6//g/9n/1f/W/9n/4f/v/wEAEQAhAC4AQQBmAKgA/gBhAcQBHAJb
Am8CSALtAYkBQwEjARcBFAEOAfYA2wDKALQAjwBvAFYAPwAnABMAAgDz/+r/4f/b/9v/
3v/f/9//3//d/9z/3P/c/9r/2f/Z/9n/2//b/9r/2v/Y/9j/2P/Y/9j/2P/Y/9f/1//X
/9f/1//Z/9n/2f/Z/9f/1v/W/9b/1v/W/9b/1v/Y/9j/2P/Y/9j/2P/Y/9f/1f/V/9X/
1f/V/9b/1//Y/9b/1v/W/9b/1f/V/9X/1f/U/9T/1P/T/9X/1f/T/9P/0v/R/9D/0P/O
/83/zf/L/8v/y//K/8n/yf/J/8r/yv/I/8b/xf/D/8H/wf/A/7//vv+8/7v/uv+5/7j/
tf+1/7X/s/+x/7H/rv+r/6n/p/+n/6b/pP+i/5//nf+b/5n/mf+X/5f/lv+V/5X/lf+V
/5f/mP+Y/5j/mf+b/5z/nv+h/6L/pP+m/6v/rv+x/7X/uv+9/8H/xP/H/8z/0P/U/9f/
2//g/+P/5f/p/+z/7//y//T/9v/6//v//f///wEAAQADAAQABQAGAAcACAAIAAgACAAI
AAkACQAKAAoACgAKAAsACwALAAkACQAKAAoACgAKAAkACQAJAAkACQAJAAkACQAJAAkA
CQAJAAkACQALAAsACwALAA0ADQANAA0ACgAKAAoACgAKAAkACQAJAAcABwAHAAcABgAG
AAYABQAFAAQABAAEAAUABAADAAMAAwADAAMAAgABAAEAAAAAAP///v/+//7//P/8//z/
/f///////f/9//v/+//6//r/+v/6//r/+v/6//r/+v/6//z//P/8//z/+v/6//v/+//7
//v/+//7//3//f/9//7//P/7//v//P/8//z//P/8/////////////v/+////////////
////////////////AAAAAAAAAAAAAAAAAQABAAEAAQABAAEAAwADAAMAAwABAAEAAQAC
AAAAAAAAAAAAAgACAAIAAgACAAIAAgACAAIAAgACAAIAAgACAAIAAgAEAAQABAAEAAIA
AgACAAIAAgACAAIAAgACAAIAAgACAAQABAAEAAQAAgACAAIAAgAEAAQABAAEAAIAAgAC
AAIAAgACAAIAAgACAAIAAgACAAIAAgACAAIAAgACAAIAAgACAAIAAgACAAIAAgACAAIA
AgACAAIAAgACAAIAAgACAAIAAgACAAIAAgACAAIAAgACAAIAAgACAAIAAgACAAIAAgAC
AAIAAgAEAAQABAAEAAQABAAEAAQABAAEAAQABAAEAAQABAAEAAQABAAEAAQABAAEAAQA
BAACAAIAAgACAAIAAgACAAIAAgACAAIAAgAEAAQABAAEAAQABAAEAAQABAAEAAQABAAE
AAQABAAEAAQABAAEAAQABAAEAAQABAAEAAQABAAEAAQABAAEAAQABAAEAAQABAAEAAQA
BAAEAAQABAAEAAQABAAEAAQABAAEAAQABAAEAAQABAAEAAQABAAEAAQABAAGAAYABgAG
AAgACgALAAwADQANAA0ADQANAA0ADQANAAsACwAMAAwADgAOAA4ADgAOAA8ADwAPAA4A
DgAMAAwACwAKAAcABwAGAAYABwAHAAYABgAGAAcACgAKAAoACwAKAAoACgAJAAsACgAJ
AAkACAAHAAUABAABAAAA/////wEAAAAAAAAAAAAAAAAAAAACAAIAAgACAAEAAQAAAPz/
+P/0/+//5v/d/9n/2P/b/+P/8f8DABkAKQA2AEkAagCmAPoAWwG+ARQCVQJtAkgC8wGN
AT8BFQEJAQgBBAHyANcAwgCwAJEAbwBWAD8AKQAZAAYA9//u/+f/3//b/97/3//h/+H/
3//e/97/3v/e/93/3f/d/9v/2//a/9r/2v/a/9r/2v/a/9r/2v/Z/9n/2f/Z/9n/2f/Z
/9n/2f/Z/9j/2P/Y/9r/2v/a/9r/2f/Y/9f/1v/Y/9j/2P/X/9f/1//X/9f/2P/Y/9j/
2P/W/9b/1v/W/9X/1f/V/9X/1P/U/9T/0//T/9P/0f/R/9D/z//O/87/zv/N/83/y//L
/8v/yv/J/8j/x//H/8b/xf/E/8T/w//B/8H/wP+//77/vP+7/7r/uf+4/7X/tf+1/7P/
sf+x/67/q/+p/6f/p/+m/6T/ov+h/5//nf+b/5n/l/+X/5b/lf+V/5X/lf+V/5b/lv+W
/5f/mf+a/5z/nf+e/6D/ov+l/6j/q/+v/7L/tf+5/7z/v//E/8j/zP/R/9X/2v/d/9//
4//m/+n/7P/u//D/9P/1//f/+f/7//v//f/+////AgADAAQABAAGAAYABgAHAAUABgAG
AAYABAAFAAUABQAHAAcACAAIAAgACAAHAAcACQAJAAkACQAJAAkACQAJAAcABwAHAAcA
BwAHAAcABwAJAAkACQAJAAYABgAGAAYACAAHAAcABwAFAAUABQAFAAQABAAEAAMAAwAC
AAIAAgADAAIAAQABAP////////7///////7//v/9//z//P/8//z//P/8//3//f/9//v/
+//5//n/+P/4//j/+P/4//j/+P/4//j/+P/6//r/+v/6//j/+P/5//n/+f/5//n/+f/7
//v/+//8//z/+//7//z//P/8//z//P/9//3//f/9//7//v////////////////8BAAEA
AQABAAIAAgACAAIAAAAAAAEAAQABAAEAAQABAAEAAQABAAEAAwADAAMABAACAAIAAgAC
AAYABgAGAAYABAAEAAQABAAEAAQABAAEAAQABAAEAAQABAAEAAQABAAGAAYABgAGAAYA
BgAGAAYABgAGAAYABgAGAAYABgAGAAQABAAEAAQABgAGAAYABgAGAAYABgAGAAYABgAG
AAYABgAGAAYABgAEAAQABAAEAAUABgAHAAgABgAGAAYABgAGAAYABgAGAAgACAAIAAgA
BgAGAAYABgAIAAgACAAIAAgACAAIAAgACAAIAAgACAAGAAYABgAGAAYABgAGAAYACAAI
AAgACAAIAAgACAAIAAcABgAFAAQABgAGAAYABgAGAAYABgAGAAgACAAIAAgACgAKAAoA
CgAIAAgACAAIAAoACgAKAAoACgAKAAwADQAOAA8ADwAPAA8ADwAPAA8ADwAPAA8AEAAS
ABIAEgASABAAEAARABEAEwASABIAEAASABEAEAANAAwACgAJAAkACwAMAAwADAANAA4A
DgAOAA8AEAAQABAADwAPAA4ADQAPAA4ADQALAAgABwAGAAUABQAFAAQABAACAAIAAgAC
AAQABAAEAAQABgAHAAUAAgD+//j/8v/t/+T/3f/d/+D/4//p//X/BQATACEAMABFAG4A
sAAKAW0B0AEoAmUCdQJMAvEBiwFFASkBHwEeARgBAAHhANAAugCTAHEAXABDACsAGQAI
APn/8P/n/+H/4f/k/+f/5//l/+H/4P/g/+D/4v/h/+H/4f/h/+H/4P/g/+D/4P/g/+D/
4P/g/+D/3//f/9//3//f/9//3//f/9//4f/g/+D/4P/e/97/3v/e/9z/3P/c/9z/3f/e
/9//3//f/9//3//f/93/3P/b/9r/3P/c/9z/3P/b/9v/2//b/9r/2v/a/9n/1//X/9X/
1f/U/9P/0v/S/9L/0f/R/8//0f/R/9D/z//M/8v/y//K/8v/yv/K/8n/xf/F/8T/w//C
/8D/v/++/73/vP+5/7n/t/+1/7P/s/+y/6//rf+r/6n/qP+m/6T/o/+h/5//nf+b/5n/
mf+Y/5n/mf+Z/5n/mf+a/5r/mv+Z/5v/nP+e/6H/ov+k/6b/qv+u/7L/t/+5/7v/vv/A
/8T/yv/P/9T/2P/b/9//4f/l/+n/7P/v//T/9v/4//z//f///wEAAwADAAUABgAHAAcA
BwAHAAYACAAIAAgACQAKAAwADQAOAA0ADQAMAAsACwALAAwADAAMAAwACwALAA0ADQAN
AA0ADQANAA0ADQALAAsACwALAA0ADQANAA0ACwALAAsACwAKAAoACgAKAAoACQAJAAkA
CQAJAAkACQAKAAoACgAJAAkACAAIAAgABQAEAAMAAwAFAAUABQAEAAUABQAEAAQAAwAC
AAIAAgAAAAAAAAABAAEAAQD///////////7//v/+//7//v/+//7//v/+//7/AAAAAAAA
AAAAAAAAAQABAP//////////AQABAAEAAgACAAEAAQACAAIAAgACAAIAAQABAAEAAQAC
AAIAAwADAAMAAwADAAMABQAFAAUABQAGAAYABgAGAAQABAAFAAUABQAFAAUABQAFAAUA
BQAFAAMAAwADAAQABgAGAAYABgAGAAYABgAGAAYABgAGAAYABgAGAAYABgAGAAYABgAG
AAYABgAGAAYACAAIAAgACAAGAAYABgAGAAgACAAIAAgABgAGAAYABgAIAAgACAAIAAYA
BgAGAAYACAAIAAgACAAIAAgACAAIAAgACAAIAAgABgAGAAYABgAGAAYABgAGAAgACAAI
AAgACAAIAAgACAAIAAgACAAIAAgACAAIAAgACAAIAAgACAAIAAgACAAIAAgACAAIAAgA
CAAIAAgACAAIAAgACAAIAAgACAAIAAgACAAIAAgACAAIAAgACAAIAAgACAAIAAgABgAG
AAYABgAIAAgACAAIAAgACAAIAAgACAAIAAgACAAIAAgACAAIAAgACAAIAAgACAAIAAgA
CAAIAAgACAAIAAoACgAKAAoADAAMAAwADgANAA4ADwAPABEAEQARABEAEQARABEAEQAS
ABIAEgASABIAEgASABMAEwATABIAEgAQABAADwAOAAsACwAKAAoACwALAAwADAAKAAsA
DAAMAAwADQAOAA4AEAAPAA8ADgANAA0ADAALAAkACAAHAAYABQAFAAUABAAEAAQABAAE
AAQABAAEAAQABAAEAAUABQAEAAAA+v/2//H/6v/h/93/4P/h/+n/9f8HABsAKwA4AEsA
bACkAPYAVQG4ARACVQJzAlYCAwKfAUsBHQENAQwBCgH4AN0AyAC2AJsAdwBeAEcALwAf
ABAA///0/+3/4//f/+T/5f/n/+f/5f/k/+T/5P/i/+H/4f/h/+H/4f/g/+D/4P/g/+D/
4P/g/+D/4P/f/9//3//f/9//3//f/9//3//f/97/3v/e/97/3v/e/97/3v/e/97/3v/e
/97/3v/d/93/3f/d/93/3P/c/9z/3P/c/9z/3P/c/9v/2//b/9v/2v/a/9r/2f/Z/9n/
1//X/9b/1f/U/9T/1P/T/9P/0f/R/9H/0P/P/87/zf/N/8z/zf/M/8z/y//J/8n/yP/H
/8b/xP/D/8L/v/++/7v/u/+5/7f/tf+1/7b/s/+x/6//rf+s/6r/qP+n/6X/o/+h/6H/
n/+f/57/m/+b/5v/m/+b/5z/nP+c/53/n/+g/6L/o/+k/6b/qP+r/67/sf+1/7j/u/+/
/8L/x//M/9D/1P/X/9v/4P/j/+f/6//u//H/9P/2//j//P/9////AQADAAMABQAGAAcA
CAAJAAoACgAMAAwADAANAAsADAAMAAwADgAPAA8ADwAPAA8AEAAQAA4ADgANAA0ADwAP
AA8ADwAPAA8ADwAPAA8ADwAPAA8ADwAPAA8ADwAPAA8ADwAPAA4ADgAOAA4ADAALAAsA
CwAJAA==
         </WaveFormData>
      </LeadData>
   </Waveform>
</RestingECG>
