# Supplementary material for: Detection of Left Atrial Enlargement Using a Convolutional Neural Network-Enabled Electrocardiogram
Source: Front Cardiovasc Med. 2020 Dec 17;7:609976. doi: 10.3389/fcvm.2020.609976 (PMC7773668; doi:10.3389/fcvm.2020.609976)
Supplement: Supplementary file 1 [file Data_Sheet_1.ZIP › hyp/1802018509_11877_0000001C.XML]

<?xml version="1.0" encoding="Windows-1252"?>
<!DOCTYPE RestingECG SYSTEM "restecg.dtd">
<RestingECG>
   <PatientDemographics>
      <PatientID>1802018509</PatientID>
      <PatientAge>81</PatientAge>
      <AgeUnits>Years</AgeUnits>
      <Gender>Female</Gender>
      <PatientLastName>wulihua</PatientLastName>
   </PatientDemographics>
   <TestDemographics>
      <DataType>Resting</DataType>
      <Site>1</Site>
      <AcquisitionDevice>MAC55</AcquisitionDevice>
      <Status>Unconfirmed</Status>
      <Priority>Normal</Priority>
      <AcquisitionTime>10:14:29</AcquisitionTime>
      <AcquisitionDate>01-08-2016</AcquisitionDate>
      <CartNumber>1</CartNumber>
      <AcquisitionSoftwareVersion>009C</AcquisitionSoftwareVersion>
      <XMLSourceVersion>MAC5000 v1.0</XMLSourceVersion>
   </TestDemographics>
   <RestingECGMeasurements>
      <VentricularRate>53</VentricularRate>
      <AtrialRate>53</AtrialRate>
      <PRInterval>160</PRInterval>
      <QRSDuration>82</QRSDuration>
      <QTInterval>464</QTInterval>
      <QTCorrected>435</QTCorrected>
      <PAxis>77</PAxis>
      <RAxis>34</RAxis>
      <TAxis>62</TAxis>
      <QRSCount>8</QRSCount>
      <QOnset>222</QOnset>
      <QOffset>263</QOffset>
      <POnset>142</POnset>
      <POffset>192</POffset>
      <TOffset>454</TOffset>
      <ECGSampleBase>500</ECGSampleBase>
      <ECGSampleExponent>0</ECGSampleExponent>
   </RestingECGMeasurements>
   <Diagnosis>
      <Modality>Resting</Modality>
         <StatementCount>3</StatementCount>
         <LabelText>12SL ��ϳ���</LabelText>
      <DiagnosisStatement>
         <StmtText>����Ķ�����</StmtText>
      </DiagnosisStatement>
      <DiagnosisStatement>
         <StmtFlag>ENDSLINE</StmtFlag>
         <StmtText>��������ɲ���</StmtText>
      </DiagnosisStatement>
      <DiagnosisStatement>
         <StmtFlag>ENDSLINE</StmtFlag>
         <StmtText>�ٽ� ECG</StmtText>
      </DiagnosisStatement>
   </Diagnosis>
   <Waveform>
      <WaveformType>Rhythm</WaveformType>
      <WaveformStartTime>0</WaveformStartTime>
      <NumberofLeads>8</NumberofLeads>
      <SampleType>CONTINUOUS_SAMPLES</SampleType>
      <SampleBase>500</SampleBase>
      <SampleExponent>0</SampleExponent>
      <HighPassFilter>16</HighPassFilter>
      <LowPassFilter>150</LowPassFilter>
      <ACFilter>NONE</ACFilter>
      <LeadData>
         <LeadByteCountTotal>10000</LeadByteCountTotal>
         <LeadTimeOffset>0</LeadTimeOffset>
         <LeadSampleCountTotal>5000</LeadSampleCountTotal>
         <LeadAmplitudeUnitsPerBit>4.88</LeadAmplitudeUnitsPerBit>
         <LeadAmplitudeUnits>��V</LeadAmplitudeUnits>
         <LeadHighLimit>2147483647</LeadHighLimit>
         <LeadLowLimit>268435456</LeadLowLimit>
         <LeadID>I</LeadID>
         <LeadOffsetFirstSample>0</LeadOffsetFirstSample>
         <FirstSampleBaseline>0</FirstSampleBaseline>
         <LeadSampleSize>2</LeadSampleSize>
         <LeadOff>FALSE</LeadOff>
         <BaselineSway>FALSE</BaselineSway>
         <ExcessiveACNoise>FALSE</ExcessiveACNoise>
         <MuscleNoise>FALSE</MuscleNoise>
         <LeadDataCRC32>1345986212</LeadDataCRC32>
         <WaveFormData>
FgAWABYAFgAUABQAFAAUABQAFAAUABQAEgASABIAEgAUABQAFAAUABIAEgASABIAEAAQ
ABAAEAAQABAAEAAQAA0ADAALAAoACAAIAAgACAAGAAYABgAGAAQABAAEAAQAAgACAAIA
AgABAAAA///+/wAAAAAAAAAA/v/+//7//v/+//7//v/+//7//v/+//7//P/8//z//P/9
//7///8AAAAAAAAAAAAAAAAAAAAAAAAAAAAAAAAAAAIAAgACAAIAAgACAAIAAgACAAIA
AgACAAIAAgACAAIAAgACAAIAAgAAAAAAAAAAAAIAAgACAAIAAgACAAIAAgACAAIAAgAC
AAAAAAAAAAAAAAAAAAAAAAD+//7//v/+//7//v/+//7//v/+//7//v/+//7//v/+//z/
/P/8//z//v/+//7//v/8//z//P/8//7//v/+//7//P/8//z//P/6//r/+v/6//z//P/8
//z/+//6//n/+P/6//r/+v/6//j/+P/4//j/+P/4//j/+P/6//r/+v/6//j/+P/4//j/
+P/4//j/+P/6//r/+v/6//j/+P/4//j/+v/6//r/+v/4//j/+P/4//r/+v/6//r/+P/4
//j/+P/4//j/+P/4//n/+v/7//z/+//6//n/+P/4//j/+P/4//r/+v/6//r/+P/4//j/
+P/6//r/+v/6//r/+v/6//r/+P/4//j/+P/4//j/+P/4//j/+P/4//j/+P/4//j/+P/6
//r/+v/6//j/+P/4//j/+P/4//j/+P/4//j/+P/4//j/+P/4//j/+P/4//j/+P/2//b/
9v/2//j/+P/4//j/+P/4//j/+P/4//j/+P/4//j/+P/4//j/+P/4//j/+P/4//j/+P/4
//r/+v/6//r/+v/6//r/+v/4//j/+P/4//b/9v/2//b/+P/4//j/+P/2//b/9v/2//j/
+P/4//j/+P/4//j/+P/4//j/+P/4//j/+P/4//j/+P/4//j/+P/4//j/+P/4//r/+v/6
//r/+P/4//j/+P/4//j/+P/4//j/+P/4//j/+P/4//j/+P/5//r/+//8//n/+P/3//b/
+P/4//j/+P/6//r/+v/6//n/+P/3//b/+P/4//j/+P/4//j/+P/6//j/+P/4//n/+f/4
//f/9v/2//j/+P/4//j/+v/4//f/+P/4//n/+//7//v//f///wEAAAD+//7//P/9//3/
///9//z//P/8//r/+v/6//z//v/+///////////////+/wAAAAAAAP//+//9//3/+v/8
//z//f/9//z//P/8//v//P/8//r/+f/5//f/9//4//b/9v/2//b/9v/2//b/9v/2//b/
9f/2//P/7v/l/93/2f/b/9z/4P/m/+//+v8LACMAPABUAG8AigCfAKgApgCaAH0AVwA/
ADcALwAfABIACAABAPj/9v/4//v//v////v/+v/4//j/+P/2//X/9f/2//b/9P/0//X/
9f/1//X/9P/0//T/9P/0//X/9f/0//L/8v/y//L/9P/0//L/8v/x//L/8v/y//P/8//z
//P/9P/0//T/9P/z//L/8f/w//H/8f/y//L/9P/1//X/8//x//L/8v/z//X/9f/1//X/
8//z//P/8//z//P/8//z//P/9f/1//T/9v/3//f/9v/2//f/+P/4//f/9//4//j/+v/8
//z//P/7//r/+v/6//z//P/8//z//f/9//3//f///wAAAAAAAAEAAgACAAIAAQADAAMA
AwAGAAYABgAIAAgACQAJAAkACgAKAAoACgAMAAwADgAOAAwADQANAA0ADQANAA0ADQAO
AA8AEAARAA8ADwAOAAwADAANAA0ACwAKAAoACQAJAAkACQAHAAcACAAIAAgABwAHAAYA
BgAGAAYABgAEAAIAAgACAAIAAgABAAAAAAAAAAAA//////////////7//f/9//3//f/9
//v/+v/6//r/+//7//v/+//7//v/+//7//v//P/8//z//P/8//v/+//7//v//P/8//z/
+//7//z//P/9//3//f/9//3//f/9//////8AAAEA//////7//v/+//7//v/+//7/AAAA
AAAA/v/+//3//f//////AAACAAIAAgABAAAA/f/9//////8BAAIAAgACAP///v/9//3/
/f/9//z//P///wAAAAD+//z//P/+//7//P/8//v/+//9//7//v/9//v/+//6//r/+//9
//7////9//3//P/8//z/+v/8//z//P/8//3//f/7//j/+P/6//v/+//6//r/+//6//r/
+v/6//v//P/8//z/+//7//v/+P/4//n/+f/6//v/+v/7//v/+//6//j/+v/4//j/+P/4
//j/+P/4//j/+P/4//j/+P/4//j/+P/4//j/+P/4//j/+P/4//j/+P/2//b/9v/2//n/
+v/7//z//P/8//z//P/6//z//P/8//z//f/9//z/+//6//r//P/7//r/+f/6//n/+f/5
//r/+f/7//v/+//9///////+//7//v/+//////8BAAEAAAACAAIAAgACAAEAAgABAAAA
AgADAAQABQADAAIAAgACAAAA///9///////8//z//P/7//v//P/8//7//f/8//z/+v/5
//n/9//5//r/+v/6//z//P/8//z/+//6//n/+P/7//j/9f/s/+P/3f/b/9f/2P/e/+b/
8f/8/wsAIQBCAGgAgwCaALUAxAC8AKIAdwBXAEkAPwApABMABgAAAPn/8v/q/+b/6f/u
//P/+f/+//z//P/8//r/+f/5//r/+v/4//j/+f/5//n/+f/2//b/9v/2//n/+//8//z/
+//6//n/+P/6//r/+P/4//f/+P/4//j/9//3//f/9//6//r/+v/6//r/+v/6//r/+f/5
//r/+v/6//v/+//5//f/+P/4//n/+//7//v/+//7//v/+//7//n/+f/5//n/+v/9//7/
/v/8//3//f/8//7///8AAAAA/f/9//7//v8AAAIAAgACAAIAAgADAAQABAAEAAQABAAF
AAUABQAFAAcACAAIAAgACQAKAAoACgALAA0ADQANAA4ADgAOABAAFAAVABUAFQAUABQA
FAAUABQAFAAWABYAFgAXABcAFwAXABcAFwAXABcAFwAXABcAFwAXABYAFAASABMAEwAR
ABIAEgARABEADwAPAA0ADQAMAAwADAALAAsACgAKAAoACAAIAAYABAAEAAQABAAEAAMA
AgACAAIAAAD//////////////v/9///////////////+//7//v/9//3//f/9////////
//////8AAAAAAAD+//7//f/9//////8AAAAAAgABAAEAAgACAAMAAwADAAMAAwADAAMA
AwADAAQABQADAAMAAgACAAIAAgACAAIAAgAEAAQABAAEAAQAAwADAAEAAQACAAQABAAE
AAMAAgABAAEAAwADAAEAAgACAAIAAQAAAP////8BAAEAAAAAAP//AAAAAP7//v/+/wAA
AAAAAAAA//////3//v/+//3///////7//v/+///////////////+//7//v/8//7//v/+
//7//////////P/8//7//f/9//z//P/7//r/+v/6//z//f/+//7//v/9//3//f/8//z/
/f/9//v/+//5//n/+//7//z//P/8//7//v/+//7//f/8//v/+v/6//r/+v/6//z//P/8
//z/+v/6//r/+v/8//z//P/8//z//P/8//z/+v/6//r/+v/8//z//P/8//z//P/8//z/
+v/6//r/+v/6//r/+v/6//r/+v/6//r/+v/6//r/+v/4//j/+P/4//n/+v/7//z/+v/6
//r/+v/8//z//P/8//r/+v/6//r/+P/4//j/+P/6//r/+v/6//r/+v/6//r/+v/6//r/
+v/8//z//P/8//r//P/8//z//v///////v/7//r/+v/8//z//P/8//7//P/7//r/+v/5
//v/+//7//3///////7/+//6//n/+f/5//v/+//6//z//P/8//z//P/+//7//v//////
/////////v/+//7///////7/AQABAP7//v/+//3//f/+//7//v/9//z//P/8//v/+//5
//f/+P/4//j/+P/4//j/+P/4//j/+P/4//f/+P/1/+7/5f/d/9v/2//c/97/5v/v//z/
DQAjADwAWAB3AI4AoQCsAKoAmgB5AFMAPwA7AC0AGQAOAAgAAwD6//b/+P/7/wAA////
//z/+v/6//r/+P/3//f/+P/4//b/9v/3//f/9//3//b/9v/2//b/9v/3//f/9v/0//T/
9P/0//T/9P/y//L/9f/2//b/9v/z//P/8//z//b/9v/2//b/+P/4//j/+P/2//X/9f/0
//b/9//3//X/8//0//T/9f/1//X/9f/1//f/9//3//f/9//3//f/9//3//n/+f/4//b/
9//3//b/+P/5//r/+v/5//n/+v/6//j/+v/6//r//P/8//3//v/8//z//P/8//v/+//7
//v//v8AAAEAAgABAAIAAgACAAMABQAFAAUABgAGAAYACAAKAAsACwALAA4ADgAOAA4A
DgAOABAAEAAQABEAEQARABEAEQARABEADwAPAA8ADwAPAA8ADgAMAAwADQANAAsACgAK
AAkACQALAAsACQAJAAgACAAIAAcABwAGAAYABgAEAAQAAgAAAAIAAgACAAIAAQAAAAAA
AAAAAP////////3//f/8//v/+//7//v/+//9//z//P/8//3//f/9//3//P/7//r/+f/5
//r/+v/6//z//P/7//v/+f/5//r/+v/4//f/9//4//j/+f/5//n/+//7//v/+//7//v/
/P/9//v/+//6//r//P/8//z//P/8//7//v/+//7//v/9//3/+//7//z//v/+//7//f/8
//v/+//9//3//f/+//7//v/9//z/+//7//3//f/8//z/+//8//z/+v/6//r//P/8//z/
/P/7//v//f/+//7//f/7//v/+v/6//r/+//7//v/+//7//r/+v/8//r//P/8//z//P/9
//3/+//4//j/+v/9//3//P/8//v/+v/6//r/+v/7//z//P/6//n/+f/5//j/+P/5//n/
+f/5//f/9//3//f/+P/4//j/+v/6//r/+v/4//j/+P/4//j/+P/4//j/+P/4//j/+P/4
//j/+P/4//j/+P/4//j/+P/4//j/+P/6//r/+v/6//n/+P/3//b/+P/4//j/+P/6//r/
+v/6//r/+v/6//r/+f/4//f/9v/4//j/+P/4//j/+P/4//j/+f/6//v//P/7//r/+f/4
//j/+P/4//j/+f/6//v//P/7//r/+f/4//r/+v/6//r/+f/4//f/9v/2//b/9v/2//f/
+P/5//r/+P/4//j/+P/4//j/+P/4//r/+v/6//r/+P/4//j/+P/4//j/+P/4//b/9v/2
//b/+P/4//j/+P/4//j/+P/4//b/9v/2//b/9//4//n/+v/5//j/9//2//j/+P/4//j/
+P/4//j/+P/4//j/+P/4//j/+P/4//j/+v/6//r/+v/4//j/+P/4//b/9v/2//b/9v/2
//b/9v/4//j/+P/4//j/+P/4//j/+P/4//j/+P/4//j/+P/4//r/+v/6//r/+P/4//j/
+P/6//r/+v/6//j/+P/4//j/+f/6//v//P/7//r/+f/4//r/+v/6//r/+v/6//r/+v/6
//r/+v/6//r/+v/6//r/+f/6//n/+P/6//v/+//6//f/9v/2//j/+v/6//r//P/8//v/
+v/6//v//f/9//3//f///////v/8//z//P/9//v//f/9//z//v/+//7//v8AAAIAAgAC
AAEAAQABAAEAAQAAAAAAAAD+//3/+//9/////P/8//z//////wAAAAAAAP///v/+//7/
/f/9//v/+P/4//f/9v/3//j/+f/6//z//P/8//z/+f/0//H/6v/j/9//3f/d/97/5P/q
//X/BAAXAC0ATABuAIkApAC5AL4ArgCOAGcASwA/ADUAIQANAAYABAD5//L/8P/s/+v/
8P/3//n//P8AAP7//P/6//n/+f/4//j/9v/2//n/+f/5//n/9v/2//b/9v/3//n/+v/6
//r/+v/6//r/+v/6//j/+P/3//j/+P/4//f/9//3//f/+v/6//r/+v/6//r/+v/6//f/
9//4//j/+v/7//v/+f/5//r/+v/7//3//f/9//3/+//7//v/+//7//v/+//7//v//f/9
//z//v///////v/+////AAAAAP////8AAAAAAAACAAIAAgAEAAQABQAGAAUABAADAAIA
AQABAAEAAQAEAAYABwAIAAcACAAIAAgACQALAAsACwAMAAwADAAOABAAEQARABEAEgAS
ABIAEgAQABAAEgASABQAFQAVABUAEwATABMAEwATABMAEwATABMAEwASABAAEAARABEA
DwAOAA4ADQANAA8ADwANAA0ADAAMAAwACwALAAoACgAKAAoACgAIAAYABgAGAAYABgAD
AAIAAgACAAIAAQABAAEA//////7//f///////////wEAAAAAAAAA///////////9//3/
/f/9//3//v/+//7/AAAAAP////8AAAEAAwAEAAMAAQAAAAAAAAABAAEAAQADAAMAAwAD
AAEAAQACAAMABQAFAAQABAAEAAQABAAEAAIABAAEAAQABAAEAAMAAwABAAEAAgAEAAMA
BAAEAAQAAgABAAIAAQABAAIAAgACAP///v/9//3///////7//v///wAAAAD+//7//v8A
AAAA/v/+//3//f/9//7//v/9///////+//7//P/9//3//f/9//3//P/8//z/+v/8//z/
/P/8//3//f/9//r/+v/8//3//f/8//z//f/8//z//P/6//v//P/8//z/+//7//v/+v/6
//v/+//9//3/+//7//v/+f/6//r/+v/6//r/+v/6//r/+v/6//r/+v/6//r/+v/6//r/
+v/6//j/+P/4//j/+v/6//r/+v/6//r/+v/6//r/+v/6//z/+//6//n/+f/7//r/+f/4
//b/+P/4//j/+P/6//j/9//4//j/+f/7//v/+//9/////f/8//r/+v/8//3//f//////
/v/+//7//v/+//7/AAAAAAAAAQABAAEAAQABAAAA/v/+//7//f/5//v/+//4//r/+v/7
//v//P/8//z/+//6//r/+P/3//f/9f/1//b/9v/2//b/9v/4//j/+P/4//j/+v/5//j/
9f/u/+P/2//Z/9f/2P/e/+T/6//2/wcAHQA0AFAAawCCAJcAqACqAJoAfwBdAEMANwAv
AB8AEAAGAP//+P/2//j/9//6///////8//z/+v/5//b/9P/z//X/9v/1//b/9f/1//X/
9f/0//T/9P/0//L/8//z//L/8v/y//L/8v/y//L/8P/w//P/9P/0//T/8//z//P/8//0
//T/9P/0//L/8v/y//L/8//z//T/9P/0//X/9f/z//H/8v/y//P/8//z//P/8//z//P/
8//z//P/8//z//P/8//1//X/9P/0//X/9f/0//T/9f/2//b/9f/1//b/9v/2//j/+P/4
//j/+P/5//r/+v/6//r/+v/7//v/+//7//3//v/+//7///8AAAAAAAABAAMAAwADAAQA
BAAEAAYACAAJAAkACQAKAAoACgAKAAoACgAMAAwADAANAA0ADQANAA0ADQANAA0ADQAN
AA0ACwALAAoACAAJAAsADAALAAkACAAGAAUABwAHAAUABQAEAAQABAADAAEAAAAAAAAA
AgACAAAA/v/+//7//v/+//3//P/8//z/+v/5//n/+f/5//n/+P/3//n/+f/5//n/9//2
//b/9v/1//X/9f/1//f/9//3//f/9f/2//b/9v/2//b/9f/1//X/9f/2//b/+P/3//f/
+P/2//f/9//3//f/9//3//f/9//3//j/+f/3//f/9v/2//j/+P/4//j/+P/6//r/+v/4
//j/9//3//n/+f/6//z/+v/6//n/+P/5//n/+//7//v//P/8//z/+v/4//b/9f/5//n/
+P/4//j/+P/3//T/8//0//f/+P/4//j/9//3//X/9v/2//X/9v/3//f/+P/2//f/9//3
//f/9//2//b/+P/2//j/+P/2//b/9//3//n/9v/2//j/9//3//b/9v/3//b/9v/2//T/
9f/2//b/9v/1//X/9f/2//b/9//3//X/9f/z//P/9f/1//b/9v/2//b/9v/2//b/9P/0
//T/9P/2//b/9v/2//T/9P/0//T/9v/2//b/9v/2//b/9v/2//b/9v/2//b/9v/2//b/
9v/0//T/9P/0//b/9v/2//b/9v/2//b/9v/0//T/9P/0//T/9P/0//T/9P/0//T/9P/2
//b/9v/2//b/9v/2//b/9v/2//b/9v/4//j/+P/4//j/+P/4//j/9//2//X/9P/1//b/
9//4//f/9v/1//T/9v/2//b/9v/0//T/9P/0//b/9v/2//b/9v/2//b/9v/2//b/9v/2
//j/+P/4//j/+P/4//j/+P/4//j/+P/4//b/9v/2//b/9v/2//b/9v/2//b/9v/2//b/
9v/2//b/+P/4//j/+P/2//b/9v/2//j/+P/4//j/+P/4//j/+P/4//j/+P/4//b/9v/2
//b/+P/4//j/+P/4//j/+P/4//j/+P/4//j/9v/4//j/+P/4//n/+f/4//f/9v/2//j/
+P/4//j/+v/4//f/9v/2//X/9//3//f/+f/7//v/+v/6//r/+v/7//n/+//7//r/+//8
//3//v8AAAIAAgACAAIAAQAAAP/////+//7//v/+//3/+//9/////P/8//z//f/9//7/
/v/8//v/+v/6//j/9//3//X/8//0//T/9P/2//b/9v/2//b/9v/2//b/9f/2//P/6P/f
/9v/1//Z/97/4v/o//H/BAAZADEASgBmAH8AlgCrAK4ApgCSAG8ATQA9ADUAKQAXAAoA
BAD///z//P/+//3//v////3/+v/2//b/9v/0//P/8//2//b/9P/0//P/8//z//P/8v/y
//L/8v/w//H/8f/w//H/8v/z//T/9P/0//L/8v/x//L/8v/y//P/8//z//P/8//y//H/
8P/x//L/8//0//H/8f/y//L/9P/1//X/8//x//L/8v/z//H/8f/x//H/8v/z//T/9f/z
//P/8//z//P/9f/1//T/9v/3//f/9v/2//f/+P/4//f/9//4//j/9//4//f/9v/4//j/
+f/6//z//P/8//z//f/9//3//f8BAAIAAgACAAEAAgACAAIAAQADAAMAAwAGAAYABgAI
AAgACQAJAAkADAAMAAwADAAMAAwADgAOAA4ADwAPAA8ADwAPAA8ADwANAA0ADQANAA4A
DwAPAA4ADgAPAA8ADQAMAAwACwALAAsACwAJAAkACgAKAAoACQAJAAgACAAIAAUABAAB
AP7///8AAAEAAgADAAIAAgACAP///f/8//v//v/////////9//3//f/9//v/+v/6//r/
+f/5//n/+f/5//n/+f/5//v//P/8//z/+v/6//n/+f/5//n/+v/6//r/+f/5//r/+v/7
//v/+//8//3//v////z/+//7//v/+//7//r/+v/8//z//P/8//z//v/+//7///8AAAAA
AQAAAP////8AAP7//v/9//z//f/9/////////wAAAAAAAP///v/9//3/AQABAAAAAAD/
/wAAAAD+//z//P/+//7//v/+//3//f/9//7//v/9//3//f/8//z//v//////////////
/v/+//7//P/+//7//v/+///////9//r/+v/8///////+//7////+//7//v/8//3//v/+
//z/+//7//v/+//8//7//////////f/9////AQACAPr/+P/5//r/+//8//z//P/8//z/
/v/+//7//v8AAAAAAAAAAAAAAAAAAAAA///+//3//P/+//7//v/+/wAAAAAAAAAA///+
//3//P/9//7///8AAP///v/9//z///8AAAEAAgABAAAA///+//7/AAAAAAAA/v//////
/v////7//v8AAAAAAAAAAAIAAAD///7//v/9/////////wEAAwADAAIAAgACAAIAAwAF
AAcABwAGAAQABAAEAAQABAAGAAYABgAHAAcABwAHAAUABAAEAAQABgAFAAMABQAHAAQA
BAAEAAMAAwAEAAQABAADAAIAAgAAAP/////9//3//v/+//7//v/+//7//v8AAAAAAAAA
AAEA/P/3//D/6//l/+P/4//k/+T/7v/7/woAGwA1AFIAcACNAKYAuwDAAK4AigBlAE8A
QwAzACMAFQAKAAIA+//y/+z/6v/r//D/9/8BAAQAAAD+/wAA/v/9//3//v/+//z//P/9
//3//f/9//7//v/+//7//v///////v/+//7//v/+//7//v/8//z//f/+//7//v/9//3/
/f/9//7//v/+//7//P/8//z//P/9//3//v/+//7///////3//f/+//7/////////////
//3//f/9//3////////////9///////+/wAAAQABAAAAAAABAAIAAgADAAMABAAEAAQA
BgAGAAYABAAEAAUABgAGAAYABgAGAAcABwAHAAcACwAMAAwADAANAA4ADgAOAA0ADwAP
AA8AEgASABIAFAAUABUAFQAVABYAFgAWABYAGAAYABoAGgAaABsAGwAbABkAGQAZABkA
GQAZABkAGQAXABcAFgAUABQAFQAVABMAFAAUABMAEwARABEADwAPAA4ADgAOAA0ACQAI
AAgACAAKAAoACAAGAAUABAADAAIAAQAAAAAAAAAAAP/////////////+//3//f/9//3/
/f/9//z//P/8//3//f/9//3///////////8BAAIAAgACAAAAAAD/////AQABAAIAAgAE
AAMAAwAEAAIAAwADAAMAAQABAAEAAQABAAEAAgADAAMAAwACAAIAAgACAAIAAgACAAQA
BAAEAAQABAADAAMAAgABAAEAAgACAAIAAQAAAP////8BAAEAAQACAAIAAgABAAAA////
/wEAAQAAAAAA//8AAAAA/v/+//7/AAAAAAAAAAD//////f/+//7//f///////v/+//z/
/f/9//3//f/9//z//P/+//z//v/+//z//P/9//3////8//z//v/9//3//P/8//3//P/8
//z//v///wAAAAD///3//P/7//v//P/+//////////3//f/9//v//P/+//7//P/8//z/
/P/8//z//P/8//z//P/8//z//v/+//7//v/8//z//P/8//7//v/+//7//f/8//v/+v/8
//z//P/8//r/+v/6//r/+v/6//r/+v/8//z//P/8//r/+v/6//r//P/8//z//P/8//z/
/P/8//r/+v/6//r//P/8//z//P/8//z//P/8//7//v/+//7//f/8//v/+v/7//z//f/+
//z//P/8//z/+v/6//r/+v/7//z//f/+//3//P/7//r/+v/6//z//P/8//z//f/9//z/
+//6//r//P/8//z//P/+//z/+//6//r/+//9//3//f///wEAAQAAAP7//v/+//////8B
AAEAAAAAAAAAAAAAAAAAAgACAAQABQAFAAUABAADAAEAAAACAAIAAQD//wEAAQD+//7/
/v//////AAAAAAAA///+//7//P/7//v/+f/5//r/+v/6//r/+v/6//r/+v/6//r/+v/7
//j/8//u/+X/3//b/9v/4P/m/+z/9f8EABcALwBIAGAAewCUAKcArACoAJYAdQBRAEMA
PwAvABsADgAKAAUA/P/8/wAA///+/wEA///+//7//P/8//r/+f/5//r/+v/4//j/+f/5
//n/+f/4//j/+P/4//j/+f/5//j/+P/4//j/+P/2//b/9P/0//f/+P/4//j/9f/1//X/
9f/4//j/+P/4//b/9v/2//b/9//3//j/+P/4//n/+f/3//f/+P/4//n/9//3//f/9//3
//f/9//3//n/+f/5//n/+f/7//v/+v/4//n/+f/4//j/+f/6//r/+f/5//r/+v/6//z/
/P/8//7//v///wAA/v/+//7//v8BAAEAAQABAAEAAgACAAIABQAGAAYABgAHAAkACQAJ
AAgACAAIAAoADgAPAA8ADwAOAA4ADgAOABAAEAASABIAEQARABAADwARABEAEQARABEA
EQARABEAEwATABIAEAAQABEAEQAPAA4ADgANAA0ADQANAAsACwAMAAwADAALAAcABgAG
AAYACAAIAAYABAAEAAQABAAEAAMAAgACAAIABAADAAMAAwABAAEAAAD/////////////
///+//7//v/9//3//f/9//3//f/9//3/+//8//z//P/8//z/+//7//3//f/+//7//P/7
//v//P/+/////////////////////////wAAAQABAAEAAAAAAAIAAgACAAIAAAACAAIA
AgAAAAAA/////wEAAQACAAQAAgACAAEAAAD/////AQABAAEAAgACAAIAAQAAAP////8B
AAEAAAAAAAEAAgACAAAAAAAAAAIAAgAEAAQAAwADAAEAAgACAAEAAQABAAAAAAAAAAEA
AQABAAEAAQAAAAAAAAD+/wAAAAD+//7//////wEA/v/+/wAAAQABAAAAAAD///7//v/+
//7///8AAAAAAgABAAEAAQD+//7//////wEAAQD/////AQD///z//v8CAAAAAAAAAAAA
/v/+//7//v/+//7//v/+////AAABAAIAAAAAAAAAAAAAAAAAAAAAAP7//v/+//7/AQAC
AAMABAACAAAA/v/8////AAABAAIAAgACAAIAAgAAAAAAAAAAAAAAAAAAAAAAAgACAAIA
AgACAAIAAgACAAIAAgACAAIAAQAAAP///v///wAAAQACAAIAAgACAAIABAAEAAQABAAG
AAYABgAGAAQABAAEAAQABgAGAAYABgAIAAgACAAIAAgACAAIAAgACAAIAAgACAAGAAYA
BgAGAAQABAAEAAQABAAEAAQABAACAAIAAgACAAQABAAEAAQAAwACAAEAAAD+//7//v/+
//7//v/+//7//v/+//7//v/7//j/9f/y/+z/6P/k/+D/5f/q/+//9P8KAB4AMgBGAFoA
bgCCAA==
         </WaveFormData>
      </LeadData>
      <LeadData>
         <LeadByteCountTotal>10000</LeadByteCountTotal>
         <LeadTimeOffset>0</LeadTimeOffset>
         <LeadSampleCountTotal>5000</LeadSampleCountTotal>
         <LeadAmplitudeUnitsPerBit>4.88</LeadAmplitudeUnitsPerBit>
         <LeadAmplitudeUnits>��V</LeadAmplitudeUnits>
         <LeadHighLimit>2147483647</LeadHighLimit>
         <LeadLowLimit>268435456</LeadLowLimit>
         <LeadID>II</LeadID>
         <LeadOffsetFirstSample>0</LeadOffsetFirstSample>
         <FirstSampleBaseline>0</FirstSampleBaseline>
         <LeadSampleSize>2</LeadSampleSize>
         <LeadOff>FALSE</LeadOff>
         <BaselineSway>FALSE</BaselineSway>
         <ExcessiveACNoise>FALSE</ExcessiveACNoise>
         <MuscleNoise>FALSE</MuscleNoise>
         <LeadDataCRC32>992925558</LeadDataCRC32>
         <WaveFormData>
JgAmACYAJgAlACQAIwAiACIAIgAiACIAIQAgAB8AHgAcABwAHAAcABoAGgAaABoAGQAY
ABcAFgAVABQAEwASAA8ADgANAAwACQAIAAcABgAFAAQAAwACAAAAAAAAAAAA/v/+//7/
/v/7//r/+f/4//j/+P/4//j/+P/4//j/+P/2//b/9v/2//j/+P/4//j/+P/4//j/+P/5
//r/+//8//z//P/8//z//P/8//z//P/+//7//v/+/wAAAAAAAAAAAgACAAIAAgACAAIA
AgACAAIAAgACAAIAAgACAAIAAgAAAAAAAAAAAAAAAAAAAAAAAAAAAAAAAAD+//7//v/+
//7//v/+//7//P/8//z//P/8//z//P/8//r/+v/6//r/+v/6//r/+v/6//r/+v/6//j/
+P/4//j/+v/6//r/+v/4//j/+P/4//j/+P/4//j/+P/4//j/+P/2//b/9v/2//b/9v/2
//b/9P/0//T/9P/0//T/9P/0//T/9P/0//T/9P/0//T/9P/2//b/9v/2//b/9v/2//b/
9P/0//T/9P/2//b/9v/2//T/9P/0//T/9v/2//b/9v/2//b/9v/2//T/9P/0//T/9P/0
//T/9P/0//T/9P/0//b/9v/2//b/9P/0//T/9P/y//L/8v/y//T/9P/0//T/9P/0//T/
9P/2//b/9v/2//b/9v/2//b/9P/0//T/9P/2//b/9v/2//T/9P/0//T/8v/y//L/8v/z
//T/9f/2//b/9v/2//b/9P/0//T/9P/0//T/9P/0//T/9P/0//T/9P/0//T/9P/0//T/
9P/0//T/9P/0//T/9P/0//T/9P/2//b/9v/2//T/9P/0//T/9P/0//T/9P/0//T/9P/0
//T/9P/0//T/9v/2//b/9v/0//T/9P/0//T/9P/0//T/9v/2//b/9v/0//T/9P/0//T/
9P/0//T/9P/0//T/9P/0//T/9P/0//T/9P/0//T/9P/0//T/9P/2//b/9v/2//b/9v/2
//b/9P/0//T/9P/2//b/9v/2//b/9v/2//b/9v/2//b/9v/2//b/9v/2//T/9P/0//T/
9v/2//b/9v/2//b/9v/2//T/9P/0//T/9P/0//T/9P/0//T/9P/0//X/9f/1//f/9//3
//j/+f/8//3//v///wAAAAAAAAIAAQACAAIAAQADAAIAAQABAP/////+//z//P/9////
AAD//wEAAQABAAAAAAD+//3//v/5//j/9//3//f/9//2//b/9f/0//T/8v/x//D/7//t
/+3/7v/u/+7/7v/u/+//8f/w//D/8P/w//D/8P/w/+7/7v/u/+7/7f/t/+3/7f/v/+//
8P/w//D/8f/y//b/9f/1//j/+v/+/woAGAAhACwAPgBTAGkAgQCcAKkAoQCLAHgAZwBO
ADUAGwAFAPX/6//r/+3/8P/2//7/BQAGAAMAAAD9//z/+P/4//f/9//3//f/9//3//n/
+P/4//f/9f/0//T/9P/2//f/9//2//T/9P/0//L/9P/0//T/9P/0//X/9f/1//T/8//z
//P/9f/2//b/9v/1//T/9P/z//X/9f/1//X/9f/1//X/9f/1//X/9f/2//j/+P/6//r/
9//3//f/9//5//n/+f/5//j/+v/6//r/+//7//v/+//9//3//v/+//7/////////AQAD
AAQABAAEAAQABAAEAAUABQAGAAcACAAJAAwADgANAA4ADwAQABEAEgAUABQAFQAXABgA
GAAbABsAHQAeAB4AHgAhACIAIgAiACIAIgAiACIAIwAkACQAJAAkACQAJgAkACQAJAAl
ACUAJQAlACMAIQAgAB8AHAAcABwAGwAbABkAGAAYABkAFwAWABUAFwAWABYAFAASABAA
DwAOAAsACgAIAAgABwAGAAUABAAFAAIAAgABAP////////7//v/9//v/+//9//3//f/9
//v/+//7//z/+v/6//r/+v/7//z//f/+//z//P/8//3//P/8//v/+v/9//7/AAABAAIA
AgACAAQAAgACAAIAAgAAAAEAAQAAAAEABAAFAAYACAAIAAgACAAGAAYABwAHAAYABQAE
AAMABQAEAAMAAwAFAAUABQAFAAcABwAGAAYABQAFAAIAAgAFAAUABgAGAAQAAwACAAIA
AgACAAIAAgACAAIAAgACAAIAAwAEAAUABAADAAIAAQD+//z/+//6//z//P/8//z//P/9
//7/AAADAAQABQAFAAEA///9//v/+f/5//n/+f/7//v/+v/6//v//P/9////AQABAAEA
AAD9//3//f/9//3//f/8//v/+//6//r/+v/7//v//P/+//z///////v/+v/6//r/+v/6
//r/+v/6//r//P/8//z//P/8//z//P/8//v/+v/5//j/+f/6//v//P/8//z//P/8//r/
+v/6//r/+P/4//j/+P/7//z//v///wAAAwAEAAUABQAFAAUABQADAAMAAwACAAUACAAK
AAwACgAJAAkACAAJAAkACQAJAAkACAAJAAsACwAMAA0ADwAOAA0ACwAKAAgABwAGAAEA
BAAFAAcACQAHAAQAAAD9//7//v/+//3/+f/3//T/8//2//b/9v/2//T/9f/1//T/9//4
//n/+v/7//z//f/+//z//P/9//3//P/7//r/+f/8//7/AAADAAgACAAHAAEAAAAAAAQA
DgAYACEANABGAFcAaQCBAJYAmwCLAHkAbgBhAFQASwA3AB0ACwADAPn/8f/u//L/+P//
/wYACwAMAAkACAAEAAQAAwADAAMAAwADAAMAAQAAAAAA//8AAAAAAQACAAMABQAGAAYA
BAACAAAA/P8AAAAAAAAAAAEAAwAEAAUAAAD9//v/+f/8/wAAAwAGAAUABAAEAAMABAAF
AAYABwAGAAUABAADAAMAAwADAAQAAgACAAQABAAGAAcACAAJAAYABQAEAAMABAAGAAYA
BgAJAAkACQAJAAsACwAMAAwADwARABIAEwASABMAEwASABIAEgASABIAFQAVABYAFwAX
ABcAGQAaAB0AHgAfACAAIwAkACYAJgAoACsALQAuACsAKQApACgALgAwADUAOAA2ADQA
MgAwADIAMgAzADQANgA2ADYANgA0ADIAMgAyADMAMwAzADMAMwAxADAALwAtACwAKwAp
ACkAJwAmACYAJAAhAB8AHQAfAB4AHgAcABoAGAAXABYAEwASABAAEAANAAwACwAKAAkA
BgAGAAUABQAFAAUABAAEAAMAAQABAAMAAwADAAMAAwADAAMABAACAAIAAgACAAIAAgAC
AAIAAwAEAAUABwAFAAYABgAGAAYABgAHAAcACgAKAAoADAAMAAwADAAMAAoACwALAAoA
CgAMAAwADAAKAAoACgAKAAoACgALAAsADAANAA4ADwANAAwACwALAAkACQAJAAkACQAJ
AAgACAAJAAkABgAGAAUABQAGAAYABgAFAAQABAACAAIAAgACAAIAAgACAAIA////////
//8BAAEAAQABAP///v/+//7//v/+//7//v/9//3//f/+//7//v/+//3//f/9//3//f/9
//3//f/9//v/+//6//r/+v/6//r/+//5//n/+f/4//n/+f/5//n/+v/7//v/+//7//r/
+v/6//j/9//3//j/+P/3//n/+f/4//j/+P/4//j/+P/4//j/+P/4//j/+P/4//j/+P/4
//j/+P/4//j/+P/4//j/+P/4//b/9v/2//b/9v/2//b/9v/2//b/9v/2//j/+P/4//j/
9v/2//b/9v/2//b/9v/2//b/9v/2//b/9v/2//b/9v/2//b/9v/2//j/+P/4//j/9v/2
//b/9v/2//b/9v/2//T/9P/0//T/9P/0//T/9P/2//b/9v/2//T/9P/0//T/8v/y//L/
8v/y//L/8v/y//D/8P/x//H/7//x//H/8f/w//H/8v/z//L/8//0//T/8v/0//X/9v/4
//f/9//2//b/9//4//n/+P/2//b/9//4//j/+P/5//j/9//1//T/8P/v/+7/6f/p/+n/
6v/r/+z/7P/r/+v/7f/u/+//7//v/+//7v/v/+7/7v/u/+7/7v/v/+//7v/w//D/8P/w
/+7/7v/u/+7/8P/w//H/8f/v/+//7//v//T/9P/0//X/9v/0//X/9f/4//r/AAAMABgA
IwAsADwAUQBnAIEAmACjAJcAfwBuAFsARgAvABUA///x/+n/6f/t/+7/9P/+/wUACAAD
AAAA+//6//r/+v/5//n/9//3//f/9//3//b/9v/1//f/9v/2//b/9v/3//f/9v/2//b/
9v/0//T/9P/0//T/9v/3//f/9//2//X/9f/1//X/9v/2//b/+P/4//n/+f/4//f/9v/1
//f/9//3//f/9f/1//X/9v/2//b/+P/4//f/9//3//f/9//3//f/9//4//r/+v/6//v/
+//7//v//f/9//7//v/+////////////AQACAAIABAAEAAQABAAFAAUABgAHAAcABwAJ
AAoACwAMAA0ADgAPABAAEgASABMAFQAWABYAGQAZABsAHAAcABwAHwAgACAAIAAgACAA
IAAgACEAIgAgACAAIAAgACAAHgAeAB4AHQAdAB0AHQAdABsAGgAZABoAGgAaABkAFQAT
ABIAEgARAA8ADgANAA0ADAAMAAoACgAIAAcABgADAAIAAAAAAP///v/9//z/+//4//j/
9//3//f/9//2//b/9f/z//P/8f/x//H/8f/z//P/8//0//T/9P/0//T/9P/0//T/9P/2
//b/9v/3//f/+P/4//j/9v/2//f/9//2//b/9v/4//j/+P/4//j/+P/5//n/+P/6//z/
/P/8//r/+v/6//r/+v/6//v/+//9//3//f/9//3//P/7//v/+f/5//n/+f/7//v/+v/6
//n/+f/2//b/+f/5//r/+v/4//f/9v/2//b/9v/2//b/9v/2//b/9v/z//P/8//z//X/
9f/1//X/9//2//b/9v/0//T/9P/0//P/8//z//T/9P/0//T/8//z//P/8//z//X/9f/1
//X/9f/1//T/9P/2//b/9v/3//b/9f/0//L/8f/x//H/8f/y//P/8//z//H/8P/w//D/
7v/t/+3/7v/w//P/8//z//L/8v/y//L/8v/x//D/7//u/+7/7v/u/+7/8P/w//D/8P/y
//L/8v/y//D/8P/w//D/8P/w//D/8P/x//L/8//0//P/8v/x//D/8f/y//P/9P/z//L/
8f/w//H/8v/z//T/8v/y//L/8v/y//L/8v/y//L/8v/y//L/9v/4//r//P/6//j/9v/0
//P/8v/x//D/7v/u/+7/7v/x//L/8//0//X/9v/3//j/9v/0//L/8P/w//D/8P/w//P/
9P/1//b/9f/0//P/8v/0//T/9P/0//L/8v/y//L/9P/0//T/9P/z//L/8f/w//D/8P/w
//D/8v/y//L/8v/0//T/9P/0//H/8P/v/+7/8P/y//T/9v/0//T/9P/0//P/8v/x//D/
8P/w//D/8P/x//L/8//0//X/9v/3//j/9P/y//D/7v/v//D/8f/y//X/9v/3//j/9v/0
//L/8P/x//L/8//0//X/9v/3//j/9P/y//D/7v/v//D/8f/y//P/9P/1//b/9v/2//b/
9v/1//T/8//y//T/9P/0//T/9//4//n/+v/2//T/8v/w//P/9P/1//b/9v/2//b/9v/4
//j/+P/4//j/+P/4//j/9v/0//P/8f/0//f/+P/5//r/+//8//3//v///wAAAAD9//7/
/v/+/wEAAQACAAIA///////////+//z//P/9//7//v/+////AgADAAMABAAFAAUABQAB
AP7/+//5//f/+f/4//b/9f/0//T/9P/z//T/8//x//H/8v/y//L/8v/y//P/8//y//L/
8v/y//L/8P/w//D/8P/z//T/9v/3//T/8//y//H/9P/2//j/+//6//j/9f/3//z/BAAK
ABAAFgAdACoAPgBVAG0AiQCeAKEAlwCLAHwAZwBUAEMAJwANAAEA+//1//f//P/8//r/
AQAGAAUAAgADAAIA/v/+//3//f8AAAEAAgADAAEA/v/8//n/+v/6//v//P/5//n/+P/2
//v//v8BAAIAAQD+//v/+P/8////AQADAAAA/f/7//n/9//4//j/+P/5//r//P/9//v/
+//7//v//P/9//7////8//v/+v/6//v//P///wAA//////////8BAAEAAQABAAIABAAE
AAQAAwADAAMAAwADAAMABAAEAAcACQAKAAsACgALAAsACgAOAA4ADgAOAA8ADwAQABEA
EQARABMAFAAXABgAGQAaABoAGgAbABoAHgAhACMAJAAjACMAJQAmACYAJgApACoAKgAq
ACoAKgAoACgAKQAqAC0ALgAvADAALwAsACsAKgApACkAKQApACkAJwAmACUAIwAiACEA
HwAgAB8AHwAgAB0AGwAaABkAGQAYABgAFgAUABIAEQAQAA0ADAAKAAoACwAKAAkACAAF
AAIAAgABAAEAAQABAAAAAAD///3//f/9//3//f/9/////////wAAAAAAAAAAAAAAAAAA
AAAAAAAAAAAAAAEAAQACAAIAAgAEAAQABQAFAAQABAAEAAYACAAIAAgACAAGAAcABwAG
AAYACAAIAAgACQAKAAsADAAKAAoACwALAAkACQAJAAkACQAIAAcABwAHAAcABwAHAAcA
BwAGAAYABQAFAAIAAgADAAMABAAEAAIAAQAAAAAAAAAAAAAAAAAAAAAAAAAAAP3//f/9
//3//f/9//3//f/9//z//P/8//z//P/8//z/+//7//v//P/8//z//P/7//v/+//7//v/
+//7//v/+//5//n/+P/4//j/+P/4//n/+f/5//n/+P/5//n/+f/5//j/+f/5//n/9//2
//b/9v/4//f/9//4//b/9//3//f/9v/4//j/+P/4//b/9v/2//b/9v/2//b/9v/4//j/
+P/4//b/9v/2//b/9v/2//b/9v/4//j/+P/4//j/+P/4//j/+f/5//n/+//9//3//v//
/wAAAQACAAMAAgACAAIABAAFAAYABgAFAAcABgAFAAUAAgABAP///P/+////AQACAAUA
BwAHAAcABAAEAAIAAQAAAPv/+v/5//n/+f/5//j/+P/3//b/9v/1//P/8f/v/+3/7f/u
/+7/8P/w//D/8f/v/+7/7v/u/+7/7v/u/+7/8P/w//D/8P/v/+//7//v/+//8f/y//D/
8P/x//L/8v/z//P/9P/2//r/BAASAB0AJgA4AE0AYQB3AJIAowCfAIcAdABlAFAANwAd
AAcA9f/p/+f/6//u//L/+P8BAAYAAwAAAP3/+v/4//j/9//3//f/9//3//f/9f/0//T/
8//1//T/9P/0//L/8//z//L/9P/0//T/8v/0//T/9P/0//L/8//z//P/8//z//T/9f/1
//b/9v/2//T/9P/1//X/9f/1//X/9f/3//f/9//3//b/9f/0//T/9v/2//j/+P/1//X/
9f/1//f/9//3//f/9v/4//j/+P/5//n/+f/5//n/+f/6//r//P/9//3//f///wEAAgAC
AAQABAAEAAQABQAFAAYABwAHAAcACQAKAAsADAANAA4AEQASABQAFAAVABcAGAAYABkA
GQAbABwAHgAeACEAIgAiACIAIgAiACQAJAAlACYAJgAmACYAJgAmACQAJAAkACMAIwAj
ACMAIwAhACAAHwAeAB4AHgAdABkAFwAWABYAFQATABIAEQARABAAEAAOAAwACgAJAAgA
BwAGAAQABAADAAIAAQAAAP///P/8//v/+f/5//n/+P/4//f/9f/1//f/9//3//f/9v/1
//T/9P/0//T/9P/0//b/9v/2//b/9v/2//b/9//1//b/9v/2//j/+P/5//n/+P/4//j/
+v/6//r/+v/6//r/+//7//r//P/+//7//v/8//z//P/8//z//P/9//3//f/9//3//f/7
//r/+f/5//v/+//7//v/+//7//r/+v/7//v/+P/4//n/+f/6//r/+P/3//b/9v/4//j/
+P/4//b/9v/2//b/9f/1//X/9f/1//X/9f/1//X/9P/0//T/9v/2//b/9v/z//P/8//0
//T/9P/0//P/8//z//P/8//z//P/8//z//P/8//y//L/9P/0//T/9f/z//P/8//y//H/
8f/x//H/8P/x//H/8f/w//D/8f/y//D/7//v//D/9P/z//P/8//y//L/8v/y//L/8P/w
//D/8P/y//L/8v/y//L/8v/y//L/8v/y//L/8v/y//L/8v/y//D/8P/w//D/8v/y//L/
8v/w//D/8P/w//L/8v/y//L/8v/y//L/8v/y//L/8v/y//L/8v/y//L/8v/y//L/8v/y
//L/8v/y//L/8v/y//L/8v/y//L/8v/0//T/9P/0//T/9P/0//T/8v/y//L/8v/y//L/
8v/y//D/8P/w//D/8v/y//L/8v/w//D/8P/w//D/8P/w//D/8v/y//L/8v/y//L/8v/y
//L/8v/y//L/8v/y//L/8v/y//L/8v/y//L/8v/y//L/8v/y//L/8v/y//L/8v/y//L/
8v/y//L/8P/w//D/8P/y//L/8v/y//L/8v/y//L/8v/y//L/8v/y//L/8v/y//L/8v/y
//L/8v/y//L/8v/y//L/8v/y//T/9P/0//T/8v/y//P/8//1//f/9//3//b/9//4//n/
+v/7//z//P/+/wAAAQACAAIAAQABAAAA///////////+//z//P/9//3//v///wEAAgAD
AAMABAAAAP///v/5//b/9f/1//X/9//2//T/8//w//D/8P/v/+7/7f/r/+v/7v/u/+7/
7v/s/+3/7f/s/+z/7P/s/+z/6v/q/+r/6v/r/+z/7v/v/+//7//v/+//8P/w//L/9f/0
//T/8//1//b/+P/+/wwAGAAhAC4AQgBXAG0AhwCeAKEAjwB5AGgAVQA6ACEACQD3/+n/
5f/p/+//8v/4/wAAAwAAAP3/+v/3//T/9P/0//P/8//z//P/8//z//T/9P/1//X/8//y
//L/8v/y//P/8//y//L/8v/y//D/8v/y//L/8v/0//X/9f/1//L/8f/x//H/8P/w/+//
7v/x//L/9P/1//P/8//z//P/8//z//P/8//z//P/8//0//T/9P/2//b/9f/1//X/9f/0
//P/8v/x//X/+P/5//r//f/9//3//f8BAAEAAgACAP/////+//3/+//9//7//v8CAAIA
AgACAAYABwAJAAsACQAJAAsADAALAAwADQAOAA8AEAASABIAEQATABQAFAAVABUAFwAY
ABsAHAAgACIAIgAiACIAIgAfAB4AHgAeAB8AIAAhACIAIgAgACAAIAAdAB0AHQAdAB8A
HQAcABsAFwAWABUAEwAUABMAEwAUABQAEwATABMAFQAUABQAEgAPAAwACgAIAAUABAAC
AAIABAAEAAQABAADAAAAAAD///3//f/9//z//f/9//z//f/7//v/+//7//j/9//2//b/
+P/6//z//v/7//r/+f/4//j/+P/4//n/+v/8//3//v/8//z//f/9/wAAAAAAAAIAAgAC
AAIAAgADAAUABgAGAAQABAACAAAAAgACAAIAAgAEAAQABQAFAAUABQAFAAUABQAEAAMA
AwAFAAUABQAFAAQAAwABAAAAAQABAP7//v8AAAEAAwAEAAEA///9//z//f/+////AAD/
//7//f/8//3//f/9//3//f/9//3//f/9//z//P/8//z//P/8//z//P/9//7/AAD///7/
/f/7//3//f/9//3/+//5//f/9f/4//n/+f/6//v//P/9/////////////v/6//n/+P/3
//r/+//7//v/+//6//r/+v/4//f/9//4//z////9//n/9v/2//b/9v/2//f/+P/5//r/
/P/8//z//P/8//z//P/8////AAABAAIA/v/8//r/+P/6//r/+v/6//z//P/8//z/+//6
//n/+P/6//r/+v/6//r/+v/6//r//P/8//z//P/7//r/+f/4//v//v8CAAUAAgABAP7/
+//+////AAABAAQABQAGAAYACQAMAA4AEAAMAAkABwAEAAQABQAGAAcACAAGAAYABwAL
AAwADQAPAA0ADQAMAAwACAAHAAYAAQD///3//P/7//7//v/9//3/+//6//n/9//4//f/
9f/1//T/9P/0//T/8v/z//P/8v/0//T/9P/0//T/9P/0//T/9P/0//X/9f/1//X/9f/1
//r/+P/6//v/+P/0//H/8f/0//j/AAAMABYAIQAwAEAAUwBpAIUAmgCdAJEAgwB6AGkA
WgBNADcAHQALAAMA+f/z//T/9P/0//n/AgAHAAQAAwAAAPz//P/7//v/+//7//v/+//8
//z//f/9//z/+v/5//j/+P/5//n/+P/5//r/+//6//v/+v/5//j/9v/3//f/9//3//f/
+P/5//v//P/8//z/+//6//r/+f/7//v/+//7//v/+//7//v/+f/5//n/+v/6//r//P/8
//v/+//7//v/+//7//v/+//+/wAAAAAAAAAA///+//3/AQABAAIAAgACAAMAAwADAAMA
BQAGAAYABgAGAAYABgAJAAkACgALAAsACwANAA4ADwAQABEAEgAVABYAGAAYABkAGwAc
ABwAHQAdAB8AIAAiACIAJQAmACYAJgAmACYAJgAmACcAKAAnACYAJQAkACQAIgAiACIA
IwAjACMAIwAhAB8AHgAdABoAGgAaABkAGQAXABYAFgAVABMAEgARAA8ADgAOAAwADAAK
AAkACAAHAAYABAAEAAIAAAD+//z//f/6//r/+f/5//n/+f/4//j/9//1//X/9//3//f/
9//3//f/9//4//r/+v/6//r/+v/6//r/+v/6//r/+v/7//v//P/8//z//P/8//3//f/+
//7//v8AAAAAAAAAAAAA/v///////v8AAAIAAgACAAAAAAAAAAAAAAAAAAEAAQADAAMA
AwADAAEAAAD//////////////////////v/+//3//f/6//r/+//7//z//P/8//v/+v/6
//r/+v/6//r/+v/6//r/+v/5//n/+f/5//n/+f/5//n/+f/4//j/+P/4//j/+P/4//f/
9//3//j/+P/4//j/9//3//f/9//3//X/9f/1//X/9//3//b/9v/2//b/9v/3//f/9//3
//b/9//3//f/9//3//f/9v/1//X/9P/0//T/9v/1//X/9v/0//P/9f/1//T/9P/0//T/
9P/0//T/9P/0//b/9v/2//b/9P/0//T/9P/0//T/9P/0//b/9v/2//b/9f/0//P/8v/0
//T/9P/0//L/8v/y//L/8v/y//L/8v/0//T/9P/0//L/8v/y//L/9P/0//T/9P/y//L/
8v/y//L/8v/y//L/9P/0//T/9P/0//T/9P/0//T/9P/0//T/9P/0//T/9P/0//T/9P/0
//L/8v/y//L/8v/y//L/8v/0//T/9P/0//L/8v/y//L/9P/0//T/9f/3//f/+f/5//n/
+v/7//z//f/+////AAAAAAAAAgADAAYABgAFAAUABAADAAMAAwACAAAA/f/8////AQAC
AAMABQAFAAUABAADAAAA/v/8//j/+P/4//n/9//3//b/9P/z//L/8v/y/+//7v/t/+v/
7f/u/+7/7v/u/+7/7//v/+7/7v/u/+7/7P/s/+z/7P/s/+z/7P/t/+3/7f/t/+3/7//w
//D/8P/x//L/8v/x//H/9P/4/wAADAAaACMALgBCAFcAawCHAJ4ApQCXAH8AbgBdAEQA
KwATAP3/7//p/+3/7//w//b/AAADAAIAAQD+//v/+P/2//b/9f/1//X/9f/1//X/9f/0
//T/8//z//L/8v/y//L/8//z//L/9P/0//T/8v/y//L/8v/y//L/8//z//P/8v/x//H/
8f/x//L/8v/y//D/8P/x//H/8//z//P/8//z//P/8//z//X/9f/1//b/9f/0//X/9P/1
//X/9f/1//X/9f/1//X/+P/6//r/+v/6//n/+P/3//n/+f/6//r/+v/7//v/+//9////
AAAAAAIAAgACAAIABQAFAAYABwAJAAkACwAMAAsADAANAA4AEQASABQAFAAVABcAGAAY
ABcAFwAZABoAHAAcAB8AIAAeAB4AHgAeAB8AIAAiACQAIwAiACEAIAAgAB4AHgAeAB8A
HwAfAB8AHwAdABwAGwAaABoAGgAZABcAFQAUABQAEwARABAADwAPAA4ADgAMAAwACgAJ
AAgABwAGAAQABAADAAIAAQAAAP///P/8//v//f/9//3//P/7//n/9v/1//X/9f/1//X/
9//3//f/+P/4//j/+P/4//j/+P/4//j/+P/4//j/+f/5//r/+v/6//r/+v/7//v//P/8
//z//v/+//7//v/+//7///////7//v8AAAAAAAACAAIAAgACAAIAAgADAAMAAQABAAEA
AQABAAAA/////wEAAQABAAEA//////7//v///////P/8//3//f/+//7//v/9//z//P/+
//7//v/+//7//v/+//7//f/9//3//f/9//3//f/9//3//P/8//z//v/+//7//v/8//v/
+v/6//z//P/8//v/+//7//v/+//5//n/+f/5//v/+//6//r/+P/4//j/+f/3//f/9//2
//j/+f/6//v/+v/7//v/+//5//j/+P/4//r/+f/5//r//P/7//v/+//6//r/+v/6//r/
/P/8//z//P/7//r/+f/4//n/+v/7//z//P/8//z//P/+//7//v/+//3//P/7//r//P/8
//z//P/6//r/+v/6//r/+v/6//r//f/+////AAD+//7//v/+//3//P/7//r//P/8//z/
/P///wAAAQACAAQABAAEAAQABgAGAAYABgAIAAgACAAIAAsADAANAA4AEAAQABAAEAAP
AA4ADQAMAAkACAAHAAYACAAKAAwADgAOAA4ADgAOAAwACgAIAAYABAACAAAA/v8AAAAA
AAAAAP7//v/+//7//P/6//j/9v/4//j/+P/4//v//P/9//7//P/8//z//P/6//r/+v/6
//r/+v/6//r/+v/6//r/+v/9/wAAAwAGAAYABgAGAAYACgAMAA4AEAAeACoANgBCAFEA
XgBrAA==
         </WaveFormData>
      </LeadData>
      <LeadData>
         <LeadByteCountTotal>10000</LeadByteCountTotal>
         <LeadTimeOffset>0</LeadTimeOffset>
         <LeadSampleCountTotal>5000</LeadSampleCountTotal>
         <LeadAmplitudeUnitsPerBit>4.88</LeadAmplitudeUnitsPerBit>
         <LeadAmplitudeUnits>��V</LeadAmplitudeUnits>
         <LeadHighLimit>2147483647</LeadHighLimit>
         <LeadLowLimit>268435456</LeadLowLimit>
         <LeadID>V1</LeadID>
         <LeadOffsetFirstSample>0</LeadOffsetFirstSample>
         <FirstSampleBaseline>0</FirstSampleBaseline>
         <LeadSampleSize>2</LeadSampleSize>
         <LeadOff>FALSE</LeadOff>
         <BaselineSway>FALSE</BaselineSway>
         <ExcessiveACNoise>FALSE</ExcessiveACNoise>
         <MuscleNoise>FALSE</MuscleNoise>
         <LeadDataCRC32>4113226068</LeadDataCRC32>
         <WaveFormData>
4v/i/+L/4v/k/+T/5P/k/+b/5v/m/+b/5v/m/+b/5v/k/+T/5P/k/+T/5P/k/+T/5v/m
/+b/5v/m/+b/5v/m/+b/5v/m/+b/5P/k/+T/5P/l/+b/5//o/+j/6P/o/+j/5v/m/+b/
5v/m/+b/5v/m/+T/5P/k/+T/4v/i/+L/4v/g/+D/4P/g/+D/4P/g/+D/3v/e/97/3v/c
/9z/3P/c/9z/3P/c/9z/2v/a/9r/2v/Y/9j/2P/Y/9j/2P/Y/9j/2P/Y/9j/2P/W/9b/
1v/W/9b/1v/W/9b/1v/W/9b/1v/U/9T/1P/U/9b/1v/W/9b/1v/W/9b/1v/W/9b/1v/W
/9b/1v/W/9b/1v/W/9b/1v/W/9b/1v/W/9b/1v/W/9b/1v/W/9b/1v/Y/9j/2P/Y/9j/
2P/Y/9j/2P/Y/9j/2P/a/9r/2v/a/9j/2P/Y/9j/2P/Y/9j/2P/Y/9j/2P/Y/9r/2v/a
/9r/2P/Y/9j/2P/a/9r/2v/a/9r/2v/a/9r/2P/Y/9j/2P/a/9r/2v/a/9r/2v/a/9r/
2v/a/9r/2v/a/9r/2v/a/9r/2v/a/9r/2v/a/9r/2v/a/9r/2v/a/9z/3P/c/9z/3P/c
/9z/3P/c/9z/3P/c/9z/3P/c/9z/3P/c/9z/3P/c/9z/3P/c/97/3v/e/97/3v/e/97/
3v/e/97/3v/e/+D/4P/g/+D/3v/e/97/3v/g/+D/4P/g/+D/4P/g/+D/4v/i/+L/4v/i
/+L/4v/i/+L/4v/i/+L/4v/i/+L/4v/k/+T/5P/k/+T/5P/k/+T/5P/k/+T/5P/k/+T/
5P/k/+T/5P/k/+T/5v/m/+b/5v/m/+b/5v/m/+b/5v/m/+b/5v/m/+b/5v/m/+b/5v/m
/+b/5v/m/+b/6P/o/+j/6P/m/+b/5v/m/+j/6P/o/+j/6P/o/+j/6P/o/+j/6P/o/+j/
6P/o/+j/6P/o/+j/6P/o/+j/6P/o/+r/6v/q/+r/6v/q/+r/6v/s/+z/7P/s/+z/7P/s
/+z/7P/s/+z/7P/s/+z/7P/s/+z/7P/s/+z/7v/u/+7/7v/u/+7/7v/u//D/8P/w//D/
8P/w//D/8P/w//D/8P/w//D/8P/w//D/8P/w//D/8P/y//L/8v/y//L/8//1//b/9f/1
//b/9//7//z//v8AAAQABQAGAAgACQAKAAkABwAHAAUAAQD+//v/+v/2//P/8v/y//H/
8P/v/+//7v/t/+7/7v/v/+//8f/x//H/8f/v/+//8f/x//P/8//z//P/8//0//T/9P/0
//X/9f/2//b/9v/2//b/9//4//n/+f/5//n/+v/6//n/+f/5//n/+v/6//r/+v/7//v/
/P8AAAYAFAAmADQAQgBNAFkAYQBlAGUAYgBbAEYAJwAEAOj/1P+8/6H/kP+O/5r/s//J
/9L/zv/J/8z/0P/V/9f/2f/V/9H/z//X/+P/7f/0//j/+v/7//v//P/9//3//f/9//z/
/P/8//z//////wAAAAAAAAAAAQABAP///////wAAAAAAAAEAAQABAAEAAQABAAEAAQAB
AAEAAQABAAEAAgACAAEAAAAAAP////////////8AAAAAAAAAAAAAAAAAAAAAAQABAAEA
AQAAAP7/AAD/////AAAAAAAAAAAAAAEAAQABAAAAAAADAAMAAwADAAMAAwAEAAQABAAE
AAQABAADAAMAAwADAAMABAAEAAQABAAEAAUABQAHAAcACAAIAAkACQAJAAkACQAKAAoA
CgAKAAoACgAKAAwADAAMAAwADAAMAAwADAAMAAsACwALAAsACwALAAsACwALAAsACwAM
AAwACwALAAsACwALAAoACgAKAAoACgAJAAkACAAIAAYABgAFAAUABQAEAAQAAwACAAAA
///+//7//v/+//7//f/9//z/+//6//r/+//7//n/+f/5//r/+v/5//n/+f/6//r/+v/5
//n/+f/4//j/+f/6//r/+v/8//z/+//6//z/+v/6//n/+v/6//r/+//8//v//P/9//v/
/P/8//v//P/9//7/AAAAAAAA/////wAAAAD///7/AQABAP///v///wEAAgADAP////8B
AAIAAgABAAEAAwAFAAQAAwAEAAIAAgACAAIABAAEAAUABgAGAAcABwAGAAQABQAFAAUA
BwAHAAcABwAJAAkACQAJAAcABwAHAAcACAAJAAoADAAOAA0ADQANAA4ADwAQABEADwAP
AA8ADgAQAA8ADwAPABAAEQASABMAFQAVABUAFQAVABYAFgAWABYAFgAWABYAGAAYABgA
GAAaABoAGgAaABsAHAAdAB4AHAAcABwAHAAcABwAHQAdAB0AHAAdAB8AHgAeAB4AHgAe
ACAAIAAgACAAIAAgACAAIAAgACAAIAAgACIAIgAiACIAJAAkACQAJAAmACYAJgAmACQA
JAAkACQAJQAmACcAKAAoACgAKAApACwALgAwADEAMgAzADUANgA5ADwAPwBBAEAAQAA+
ADwANQAtACYAHwAZABQAEAAOAAoABwADAAIAAQAAAAAAAQD//////v/+//////8BAAEA
//////////8DAAMAAwADAAUABQAFAAYABgAGAAYABwAJAAoACgAKAAwADAANAA4ADwAP
AA8ADwAQABAAEQARAA8ADwAOAA4ADgAOAA8AEQAUABgAIgAwAEIATgBaAGcAcwB3AHkA
eQB2AHEAYgBLACgAAADg/8T/s/+w/7T/xv/Z/+n/9v8MABkAFgAQABEAFQAXABcAEQAJ
AAEAAQAFAA4AEgAUABUAFQAWABcAFwAXABcAGgAaABoAGgAdAB0AHgAeACAAIAAhACEA
IgAjACQAJgAmACYAJwAnACcAJwAnACcAKAApACoAKwApACkAKQAqACwAKwAqACoAKgAp
ACgAJwAnACgAKAAoACoAKgAqACoAKgArACsAKwApACgAJgAoACsAKwAsACwALAAsACwA
LQAtAC0ALAAsAC0ALQAtAC0ALQAtAC4ALgAuAC4ALgAuAC8ALwAvAC8ALQAuAC4ALgAw
ADAAMQAxADAALwAvAC4ALQAtAC0ALQArACwALAAsACwALAAsACwAKwAqACkAKAAmACYA
JgAmACgAJwAnACcAJQAlACUAJQAlACUAJQAlACQAJAAjACMAIwAjACMAIgAiACIAIgAi
ACMAIwAiACIAIAAgAB8AHwAfAB4AHgAdAB0AHAAcABwAIAAiACQAJgAoACkAKQApACgA
KAApACkAJgAlACQAJAAiACEAIQAhACAAHgAcABkAFgAVABMAEgAPAA4ADAAKAAkACAAG
AAQABAACAAIAAQD+//z/+v/5//f/9f/1//X/9P/0//P/8f/v/+3/6//q/+f/5v/k/+P/
4//i/+D/3v/e/93/2v/Y/9f/1//W/9X/0f/R/9P/1P/R/8//zv/P/8//zv/N/87/zf/M
/8v/yv/I/8j/yf/K/8r/y//L/8r/0P/V/9n/3f/g/+P/5v/p/+v/7f/v//H/8//z//P/
8//1//X/9f/2//j/9//3//f/9//3//f/9//5//n/+f/4//r/+f/5//n/+//7//v/+//7
//v/+//7//v//P/8//z//P/8//z//P/8//z//P/8//r/+v/6//r/+v/6//r/+v/6//r/
+v/6//r/+v/7//v/+f/6//v/+//8//z//P/8//z//P/8//z//P/6//r/+v/6//r/+v/6
//r/+P/4//j/+P/4//j/+P/4//b/9v/2//b/9v/2//b/9v/2//b/9v/2//T/9P/0//T/
9P/0//T/9P/0//T/9P/0//T/9P/0//T/8v/y//L/8v/y//L/8v/y//L/8v/y//L/8P/w
//D/8P/w//D/8P/w/+7/7v/u/+7/7v/u/+7/7v/u/+7/7v/u/+7/7v/u/+7/7P/s/+z/
7P/s/+z/7P/s/+z/7P/s/+3/7v/u/+7/7f/u/+//8f/y//P/9P/1//X/9P/2//b/9v/0
//H/7//t/+n/5v/k/+T/5P/j/+H/4v/j/+L/4v/j/+P/4//i/+L/4//j/+X/5f/n/+f/
5//n/+n/6f/p/+n/6f/p/+n/6v/q/+r/6v/r/+v/7P/s/+z/7P/s/+3/7v/t/+3/7f/t
/+7/7v/v/+//7//v/+7/7v/u/+7/7//x//T/+P/+/wwAIAAuADoARQBPAFsAXQBbAFoA
UwA+AB8A/P/e/8b/rv+Z/4r/iP+U/6v/v//K/87/yf/I/8j/zf/R/9P/0f/N/8v/0f/b
/+P/6v/u/+7/7//v//D/8f/x//H/8f/y//L/8v/y//P/8//0//T/9P/0//X/9f/1//X/
9f/2//T/9P/1//X/9f/1//X/9f/1//X/9f/1//X/9f/1//b/9v/1//T/9P/1//X/9f/1
//P/9P/0//T/9P/0//T/9P/0//X/9f/1//f/9v/0//b/9f/1//b/9v/2//b/9v/3//f/
9//2//b/9//3//f/9//3//f/+P/4//j/+P/4//j/+f/5//n/+f/5//r/+v/6//j/+P/5
//n/+f/5//r/+v/7//v/+//7//3//v/+//7//v/+//7//v/+//7//v/+//7//v/+//7/
/v/9//3//f//////////////////////AAAAAP/////////////+//z//P/8//z/+//7
//r/+v/6//r/+f/5//n/+P/4//f/+P/2//X/9P/y//L/8v/y//H/8f/w/+//7P/s/+3/
7f/t/+3/7f/u/+z/6//r/+v/7P/s/+z/6//r/+v/6v/q/+z/7P/r/+r/7P/s/+v/6v/r
/+r/6//r/+v/6v/p/+n/6v/p/+r/6//r/+z/7P/r/+3/7f/t/+7/7v/u/+3/7f/u/+7/
7f/s/+3/7f/r/+r/7P/t/+3/7f/r/+v/7f/u/+z/6//r/+3/7f/s/+v/7P/s/+z/7P/s
/+r/6v/r/+z/7P/t/+3/7P/q/+v/6//r/+v/6//r/+v/6//r/+v/6//r/+v/6//r/+v/
6//r/+z/7P/r/+v/6//r/+v/6//r/+v/6//r/+r/6v/p/+n/6f/p/+n/6f/p/+n/6f/p
/+n/6f/q/+r/6v/q/+r/6v/q/+r/6v/q/+r/6v/q/+r/6v/q/+r/6v/q/+r/6v/q/+r/
6v/q/+v/6//r/+z/7f/t/+7/7P/s/+z/7P/s/+z/7P/s/+7/7v/u/+7/8P/w//D/8P/u
/+7/7v/u/+//8P/x//L/8v/y//L/8v/0//T/9P/0//T/9P/0//T/9v/2//b/9v/2//b/
9v/2//j/+P/4//j/+v/6//r/+v/8//z//P/8//z//P/8//z//P/8//z//P/9//7///8A
AAIAAgACAAIABAAEAAQABAAEAAQABAAEAAQABAAEAAQABwAIAAkACgAMAAwADAAMAA4A
DgAOAA4AEAAQABAAEAAQABAAEAAQABAAEAAQABAAEgASABIAEgAUABQAFAAUABQAFAAU
ABQAFgAWABYAFgAUABQAFAAUABYAFgAWABYAFgAWABYAFgAYABgAGAAYABoAGgAaABoA
GwAcAB0AHgAeAB4AHgAeAB0AHAAbABoAFQAQAAsABgABAP7/+//4//X/9P/z//L/8P/w
//D/8P/v/+7/7f/s/+z/7P/s/+z/7f/u/+//8P/v/+7/7f/s/+z/7P/s/+z/7v/u/+7/
7v/w//D/8P/w//D/8P/w//D/8P/w//D/8P/z//T/9f/2//T/9P/0//T/9P/0//T/9P/2
//b/9v/2//j/+P/4//j/+v/6//r/+//7//z//f/9/wAAAQADAAQABQAGAAcABwAKAAwA
DAAMAAkABQACAP///f/8//z//v///////v8AAAIAAgADAAUACAAJAAkACgAJAAkACwAL
AA4ADwAQABEAEwATABMAEwAUABUAFgAYABYAFgAWABcAGgAcAB0AHgAcABwAHQAeACEA
IQAhACEAJAAkACUAJQAmACcAJwAoACYAJgAnACkALgAyADwATABeAG4AegCFAI0AkQCP
AI8AjgCFAHAAUwAyABIA7v/U/8v/yv/Q/+T/+/8LABwALgA1ADAALAAvADEAMwAzADEA
JwAfAB8AJwAyADYANQA1ADQANAA1ADUANQA1ADcAOAA5ADoAOQA5ADoAOgA7ADwAPgA/
AD0APQA9AD4AQQBCAEQARQBDAEMAQwBDAEUARQBFAEUARwBHAEcASABKAEkASABIAEsA
SwBLAEsASQBKAEoASgBMAEwATABMAEoASwBLAEsATQBMAEoATABNAE0ATgBOAE4ATgBO
AE8ATwBPAE4ATgBRAFEAUQBRAE8ATwBQAFAATgBOAE4ATgBNAE0ATQBNAEsATABMAEwA
SgBKAEsASwBIAEcARwBGAEUARQBFAEUAQwBEAEQARABCAEIAQgBCAEEAQAA/AD4APQA8
ADsAOgA6ADkAOQA5ADcANwA3ADcANQA1ADUANQA3ADgAOAA5ADwAPQA+AD4APgA+AD4A
PgA+AD8APwBAAD4APgA9AD0AOwA6ADoAOQA6ADgANwA2ADYANgA2ADYAMwAzADIAMQAv
AC4ALgAtACkAKQApACoAJwAlACQAIwAjACIAIQAfABwAGwAZABgAFQAUABIAEAANAAwA
CgAIAAYABAAEAAMAAgAAAP7//f/5//f/9//3//T/9P/z//H/7v/t/+z/7P/o/+b/4//h
/+H/4P/e/9z/3f/b/9f/1P/T/9P/0v/R/87/zf/O/87/zf/L/8r/y//M/8r/yP/I/8b/
xv/G/8b/y//O/9L/1v/Z/93/4P/i/+b/6f/r/+3/7v/v//D/8f/y//P/9P/1//f/9//3
//f/+f/5//n/+v/6//n/+f/5//n/+f/5//n/+f/5//n/+P/6//n/+f/5//f/9//3//f/
9//3//f/9//1//b/9v/2//T/9P/0//T/9P/0//T/9P/0//T/9P/0//T/9P/0//T/9P/0
//T/9P/0//T/9f/1//P/9P/1//X/9P/0//T/9P/0//L/8v/y//L/8v/y//L/8v/y//L/
8v/y//L/8v/y//L/8v/y//L/8v/y//L/8v/y//L/8v/y//L/8v/z//X/9v/3//f/+P/5
//v//P/+/wAAAAABAAIABAACAAIAAAD9//n/9//z//D/7v/u/+v/6f/m/+b/5f/k/+b/
5//n/+f/5v/m/+f/5//p/+n/6f/p/+n/6f/r/+v/6f/p/+n/6f/n/+j/6P/o/+r/6//r
/+z/7P/s/+z/7P/r/+z/7f/t/+//7//w//D/7//v/+//7//s/+z/7P/s/+3/7//w//L/
+P8EABYAKAA0AEEASwBVAFsAWwBaAFUARAApAAYA5v/M/7b/nf+M/4r/kP+h/7f/xv/K
/8n/xv/K/83/z//R/8//y//J/8v/1f/f/+j/7P/u/+//7//w//H/8f/x//H/8v/y//L/
8v/z//P/9P/0//T/9P/1//X/9f/1//X/9v/0//T/9f/1//X/9f/1//X/9//3//f/9//3
//f/9//4//r/+f/4//j/+f/5//n/+f/5//r/+v/6//r/+v/6//r/+v/7//v/+//7//r/
+P/6//v/+//8//z//P/8//z//f/9//3//P/8//3//f/9//3//f/9//7//v/+//7//v/+
//////////////8AAAAAAAAAAAAAAQABAAEAAQACAAIAAwADAAMAAwADAAQABAAEAAQA
BAAEAAQABAAEAAQABAAEAAQABAAEAAQAAwADAAMAAwADAAMAAwADAAMAAwADAAIAAgAB
AAEAAQABAAEAAAAAAAAAAAAAAP/////+//7//v/+//3//f/9//z//P/7//r/+P/3//b/
9v/2//b/9v/1//X/9P/z//T/9P/1//X/8//z//P/9P/y//H/8f/x//L/8v/y//H/8P/x
//H/8v/y//L/8f/w//H/8v/y//L/9P/y//L/8f/z//L/8f/x//L/8f/y//P/9f/2//b/
9f/1//X/9f/2//b/9v/1//X/9f/2//b/9v/3//f/9f/0//T/9f/1//X/8//z//X/9v/0
//P/8//1//f/9v/1//b/9P/0//T/9P/0//T/9f/2//b/9//3//b/9P/1//X/9f/1//X/
9f/1//X/9f/1//X/9f/1//X/9f/z//P/8//0//T/8//z//P/9f/1//X/9f/z//P/8//y
//T/8//z//P/8//z//P/8//1//X/9f/1//P/9P/0//T/9P/0//T/9P/0//T/9P/0//T/
9P/0//T/9P/0//T/9P/y//L/8v/y//L/8v/z//P/9f/0//P/8//0//T/9P/0//T/9P/0
//T/9P/0//T/9P/0//T/9P/0//T/9P/0//T/9P/2//b/9v/2//T/9P/0//T/9P/0//T/
9P/0//T/9P/0//T/9P/0//T/9P/0//T/9P/0//T/9P/0//T/9P/0//T/9P/0//T/9P/0
//T/9P/0//T/9P/0//T/9v/2//b/9v/2//b/9v/2//b/9v/2//b/9v/2//b/9v/0//T/
9P/0//b/9v/2//b/9v/2//b/9v/2//b/9v/2//b/9v/2//b/9v/2//b/9v/2//b/9v/2
//b/9v/2//b/+P/4//j/+P/4//j/+P/4//j/+P/4//j/+P/4//j/+P/4//j/+P/4//j/
+P/4//j/9v/2//b/9v/4//j/+P/4//b/9v/2//b/9v/2//b/9v/2//b/9v/2//j/+P/4
//j/+P/4//j/+P/4//j/+P/4//j/+P/4//j/+P/4//j/+f/5//r/+//7//z//f///wAA
AgAEAAYABwAIAAoACgAKAAoABwAFAAMAAQD+//z//P/5//f/9P/0//H/8P/w//H/8f/x
//D/8P/v/+//8f/x//H/8f/x//H/8//z//P/8//w/+//7v/u/+z/7P/s/+3/7//w//D/
8P/u/+7/7//w//H/8f/x//H/8v/y//P/8//z//P/8v/y//L/8v/z//X/9v/6/wIAFgAm
ADIAQABLAFUAWwBdAF0AWgBLADIADwDu/9b/wP+m/4//hv+M/57/uf/L/8r/xP/D/8b/
zP/P/9P/0f/N/8v/z//Z/+X/7f/y//b/9v/3//f/+P/5//n/+f/5//r/+v/6//r/+//7
//z//P/+//7//////wEAAQABAAIAAgACAAMAAwADAAMAAwADAAQABQAGAAcACQAJAAkA
CgAKAAkACAAIAAsACwALAAsADQAOAA4ADgAQABAAEAAQABAAEQARABEAEwASABAAEgAU
ABUAFwAYABcAFgAVABUAFgAXABcAGAAXABcAFwAXABgAGQAbABwAHgAeAB4AHgAfAB8A
HwAfACEAIgAiACIAJAAkACUAJQAnACcAKAAoACkAKQApACkAJwAoACgAKAAkACAAHAAY
ABUAFAATABIAEgASABIAEgAUABMAEwATABMAEwATABMAEQARABEAEQAUABQAEwATABMA
EwATABIAFAAUABQAFAATABMAEgASABIAEgARABEADwAOAA4ADQAPAA4ADgAOAA4ADgAO
AA4ADQANAAwACwAMAAwADQANAA0ADQANAA4AEAAPAA8ADwASABIAEgARAAsACQAGAAQA
AAD8//f/8v/v/+7/7P/q/+n/5v/l/+P/5P/i/+D/3//g/9//4P/h/+H/4v/i/+H/4//j
/+P/5P/i/+L/4f/h/+X/5v/m/+b/5//n/+X/5P/m/+f/5//n/+X/5f/n/+j/6P/n/+f/
6f/s/+z/7P/u/+z/7P/s/+z/7v/u/+//8P/u/+//7//u//D/8f/x//H/8f/x//H/8f/0
//X/9v/3//n/+f/5//n/+//7//v//P/9//3//v///wAAAQACAAMAAQABAAEAAAACAAMA
BQAHAAkACQAJAAkACgALAAwADQANAA4ADgAOAA8AEAARABIAFAAUABQAFAAUABQAFAAU
ABYAFgAWABYAGAAYABgAGAAbABwAHgAfAB0AGgAbAB0AHAAdAB4AHwAgACIAIgAiACIA
JAAkACQAJAAmACYAJgAmACQAJAAkACQAJwAoACkAKgAsACwALAAsACsAKgApACgAKwAs
AC0ALgAuAC4ALgAuAC8AMAAxADIAMgAyADIAMgA0ADQANAA0ADQANAA0ADUAOAA6ADwA
PQA+AD8AQQBCAEYASABKAEsATABOAE4ATgBKAEcARQBDAEEAPgA8ADwAOwA5ADYANgA3
ADYANgA3ADgAOQA5ADoAOQA5ADsAOwA9AD0APQA9AD8APwA/AD8AQABBAEIARABCAEIA
QgBDAEMARABEAEQARABEAEUARgBHAEcARwBHAEoASgBLAEsASQBJAEgASABIAEgASQBL
AE4AUABaAGoAegCIAJQAnQClAKsAqwCjAJ4AlQCCAGcARAAgAP7/4v/Z/9z/5v/2/wcA
EwAkADoARwBGAEIAQwBFAEcARQA/ADcALQAnACsAMgA0ADQANQA1ADYANgA1ADQAMwA1
ADYANwA4ADcANwA4ADgANwA2ADYANQA0ADMAMgAyAC8ALgAuAC0AKgApACgAJwAjACEA
HwAdABoAGQAYABgAFgATABAADgANAAsACQAHAAQAAgD///z/+v/4//b/9P/w/+//7f/r
/+n/5v/i/+L/4P/f/9//3v/b/9r/2f/Z/9b/1f/T/9L/0f/R/9H/0f/Q/8//z//O/8z/
yv/I/8b/xf/D/8H/v/+9/77/vv++/73/vP+8/7v/u/+7/7z/vP/B/8X/yf/N/9D/1P/X
/9r/2//c/93/3v/f/+D/4f/i/+T/5P/k/+T/5v/l/+X/5f/l/+X/5f/l/+X/5f/l/+X/
5v/m/+X/5f/l/+X/5f/k/+b/5v/m/+b/5f/l/+T/5P/j/+T/5P/l/+b/5v/n/+f/5//m
/+b/5v/o/+j/6P/o/+f/5//m/+X/5P/k/+X/5f/l/+X/5f/m/+T/4//j/+P/4v/i/+L/
4f/h/+H/4P/g/+D/4P/f/97/4P/g/9//3v/g/97/3v/d/93/3P/b/9v/2v/Z/9r/2//b
/9z/3P/b/9v/2//b/9z/2v/a/9n/2f/Z/9r/2v/a/9v/2//Z/9j/2v/b/9v/2//Z/9n/
2//c/9r/2f/Z/9v/3P/c/9z/3v/c/9z/3P/c/9z/3P/d/97/3P/d/93/3P/c/93/3f/d
/93/3f/d/93/3f/d/93/3f/f/9//3//f/93/3f/d/97/3v/d/93/3f/d/93/3f/d/9//
3//f/97/4P/f/9//3//f/9//3//f/9//3//f/9//3//g/+D/4P/e/97/3v/e/+D/4P/g
/+D/4P/g/+D/4P/g/+D/4P/g/+D/4P/g/+D/4P/g/+H/4f/h/+D/4f/h/+L/4v/i/+L/
4v/g/+D/4P/g/+D/4P/g/+D/4P/g/+D/4P/g/+D/4P/g/+D/4P/g/+D/4P/g/+D/4P/g
/+D/4P/g/+D/4P/g/+D/4P/g/+D/4P/g/+D/4P/g/+D/4P/g/+D/4P/g/+D/4P/g/+D/
4P/g/+D/4P/g/+D/4v/i/+L/4v/g/+D/4P/g/+D/4P/g/+D/4P/g/+D/4P/i/+L/4v/i
/+D/4P/g/+D/4v/i/+L/4v/g/+D/4P/g/+D/4P/g/+D/4v/i/+L/4v/h/+P/5P/l/+X/
5v/n/+n/6v/s/+7/8P/v//D/8v/y//L/8P/t/+v/6f/l/+L/4P/g/93/2//Y/9j/1//W
/9b/2f/Z/9n/2P/W/9f/1//Z/9n/2f/Z/9n/2f/b/9v/2//b/9v/2//b/9z/3P/c/9z/
3f/d/97/3v/e/97/3v/f/+D/4f/h/+H/4f/i/+L/4//h/+H/4f/g/+D/4P/g/+H/4//k
/+j/8v8AABIAIAAsADcAQQBJAE0ATQBKAD8AKAAFAOT/yv+0/5z/g/94/3j/iP+f/7P/
uv+4/7f/uP+6/73/wf/B/73/uf+7/8H/zf/V/9z/4P/g/+H/4f/i/+X/5f/l/+X/5v/m
/+b/5v/l/+X/5v/m/+b/5v/n/+f/6f/p/+n/6v/q/+r/6//r/+n/6f/p/+n/6//r/+v/
6//r/+v/6//s/+z/6//q/+r/7f/t/+3/7f/t/+7/7v/u/+z/7P/s/+z/7P/t/+3/7f/v
/+7/7P/u/+3/7f/u/+7/7v/u/+7/7//v/+//7v/u/+//7//v/+//7//v//D/8P/w//D/
8P/w//H/8f/x//H/8f/y//L/8v/y//L/8//z//P/8//0//T/9f/1//X/9f/1//b/9v/2
//b/9v/2//b/9v/2//b/9v/2//b/9v/2//j/9//3//f/9//3//f/9//3//f/9//3//j/
+P/3//f/9f/1//X/9P/0//T/9P/0//P/8//y//L/8P/w/+//7//t/+z/7P/r/+z/6v/p
/+j/6P/o/+j/6P/l/+X/5P/j/+L/4v/j/+P/4f/h/+H/4v/g/9//3//f/+D/4P/g/9//
3v/f/9//4P/g/+D/3//e/+D/4P/f/97/3//e/9//3//h/+D/3//f/+D/3//g/+H/4f/i
/+L/4f/j/+P/4//k/+T/5P/j/+P/5P/k/+P/4v/j/+P/4f/g/+D/4f/h/+H/4f/h/+P/
5P/i/+H/4f/j/+P/4v/h/+L/4P/g/+D/4P/g/+D/4f/i/+D/4f/h/+D/4P/h/+H/4f/h
/+H/4f/h/9//3//f/9//4f/h/+H/4f/f/9//3//g/+L/4f/h/+H/4f/h/+H/4f/j/+P/
4//i/+T/4//j/+P/4//j/+P/4//j/+P/4//j/+P/5P/k/+T/5v/m/+b/5v/o/+j/6P/o
/+j/6P/o/+j/6P/o/+j/6P/q/+r/6v/q/+r/6v/r/+v/7f/u/+//7f/u/+7/7v/u/+7/
7v/u/+7/7v/w//D/8P/w//D/8P/w//D/8P/w//D/8P/w//D/8P/w//H/8v/z//T/9P/0
//T/9P/2//b/9v/2//b/9v/2//b/+P/4//j/+P/4//j/+P/4//r/+v/6//r//P/8//z/
/P/8//z//P/8//7/AAACAAQABwAIAAkACgAMAA4AEAASABIAEgASABIADwAMAAkABgAE
AAIAAAD+//v/+v/5//j/+//8//3//v/8//z//P/8//z//P/8//z//v8AAAIABAAEAAQA
BAAEAAUABgAHAAgACQAKAAsADAAOAA4ADgAOAA4ADgAOAA4ADwAQABEAEgAOAAwACgAI
AAAA+v/0/+7/7P/q/+j/5v/t//L/9//8/wkAFgAjADAANQA6AD8ARAA2ACgAGgAMAPX/
4P/L/w==
         </WaveFormData>
      </LeadData>
      <LeadData>
         <LeadByteCountTotal>10000</LeadByteCountTotal>
         <LeadTimeOffset>0</LeadTimeOffset>
         <LeadSampleCountTotal>5000</LeadSampleCountTotal>
         <LeadAmplitudeUnitsPerBit>4.88</LeadAmplitudeUnitsPerBit>
         <LeadAmplitudeUnits>��V</LeadAmplitudeUnits>
         <LeadHighLimit>2147483647</LeadHighLimit>
         <LeadLowLimit>268435456</LeadLowLimit>
         <LeadID>V2</LeadID>
         <LeadOffsetFirstSample>0</LeadOffsetFirstSample>
         <FirstSampleBaseline>0</FirstSampleBaseline>
         <LeadSampleSize>2</LeadSampleSize>
         <LeadOff>FALSE</LeadOff>
         <BaselineSway>FALSE</BaselineSway>
         <ExcessiveACNoise>FALSE</ExcessiveACNoise>
         <MuscleNoise>FALSE</MuscleNoise>
         <LeadDataCRC32>2082344134</LeadDataCRC32>
         <WaveFormData>
KgAqACoAKgAoACgAKAAoACYAJgAmACYAJQAkACMAIgAgACAAIAAgAB8AHgAdABwAGgAa
ABoAGgAYABgAGAAYABYAFgAWABYAEwASABEAEAANAAwACwAKAAkACAAHAAYAAwACAAEA
AAD///7//f/8//v/+v/5//j/9v/2//b/9v/2//b/9v/2//b/9v/2//b/+P/4//j/+P/6
//r/+v/6//v//P/9//7/AAAAAAAAAAAAAAAAAAAAAAEAAgADAAQABAAEAAQABAAEAAQA
BAAEAAQABAAEAAQAAgACAAIAAgAAAAAAAAAAAAAAAAAAAAAA/v/+//7//v/+//7//v/+
//z//P/8//z//P/8//z//P/6//r/+v/6//r/+v/6//r/+v/6//r/+v/4//j/+P/4//j/
+P/4//j/9v/2//b/9v/2//b/9v/2//b/9v/2//b/9v/2//b/9v/0//T/9P/0//T/9P/0
//T/9P/0//T/9P/0//T/9P/0//T/9P/0//T/8v/y//L/8v/0//T/9P/0//T/9P/0//T/
8v/y//L/8v/y//L/8v/y//L/8v/y//L/9P/0//T/9P/0//T/9P/0//T/9P/0//T/9P/0
//T/9P/0//T/9P/0//T/9P/0//T/9P/0//T/9P/0//T/9P/0//T/9P/0//T/9P/0//T/
9P/0//T/9P/0//T/9P/0//T/9P/0//T/9P/0//T/9P/0//T/9P/0//T/9P/0//T/9P/0
//T/9P/0//b/9v/2//b/9P/0//T/9P/0//T/9P/0//T/9P/0//T/8v/y//L/8v/y//L/
8v/y//L/8v/y//L/8v/y//L/8v/y//L/8v/y//L/8v/y//L/8v/y//L/8v/y//L/8v/y
//L/8v/y//L/8v/y//L/8v/y//L/8v/y//L/8v/y//L/9P/0//T/9P/y//L/8v/y//L/
8v/y//L/8v/y//L/8v/y//L/8v/y//L/8v/y//L/8v/y//L/8v/y//L/8v/y//L/8v/y
//L/8v/y//L/8v/y//L/8v/y//L/8v/y//L/8v/y//L/8v/y//L/8v/y//T/9P/0//T/
8v/y//L/8v/y//L/8v/y//L/8v/y//L/8v/y//L/8v/y//L/8v/0//T/9P/0//T/9P/0
//X/9f/2//b/9v/4//j/+P/4//j/+f/6//v//P/6//r/+P/4//j/+P/4//j/9f/1//X/
9P/x//H/8P/u/+z/7f/v//D/8f/x//D/7//x//H/8v/y//T/9P/y//L/8P/w//D/8P/y
//L/8v/z//P/8//y//L/8v/y//L/8v/z//L/8v/y//H/8f/x//H/8f/x//H/8v/w//D/
8v/z//j/AAAMABgAIgAwAEkAZQB9AI0AnQCsALMArQCfAJUAkgCFAGUAPgATAOj/wv+n
/5b/gP9f/0v/U/9o/3X/gP+V/6n/uf/I/9T/3v/m/+v/6//r/+3/7f/v/+//7//v//D/
8P/w//D/8f/x//H/8f/y//L/8v/y//L/8v/z//P/8//z//P/8//z//T/9P/0//b/9//3
//j/+P/4//j/+P/5//n/+v/6//r/+v/6//r/+f/5//r/+//9//3//f/9//7//v///wAA
AAABAAEAAwABAAEAAgADAAUABQAFAAcACAAIAAkACgAMAA0ADgAPAA8AEAARABIAEwAU
ABUAFgAVABYAFwAZABsAHAAdAB0AIAAiACUAJgApACkAKgAtAC8AMQAxADIAMwA1ADgA
OgA8AD0APwBAAEEAQwBEAEUARgBHAEkASQBJAEoASgBKAEwATABMAEwATABLAEsASwBJ
AEkASABHAEYARQBDAEIAPgA9ADwAOgA4ADUAMgAxADAALgArACkAJwAlACMAIgAhAB0A
GgAXABcAFQATABIAEAAOAAwACgAKAAgABwAGAAQAAQAAAP7//f/8//r/+v/6//r/+v/4
//b/9f/1//X/9//3//f/9v/2//f/9//3//j/+P/5//n/+f/6//r/+//6//r/+v/6//z/
/P/8//z//////wAAAAACAAIAAgACAAMAAwADAAIABAAEAAQABQAFAAUABQAFAAQABAAF
AAUABQAFAAUABQACAAEAAAAAAAIAAgACAAMAAQD///////8BAAAAAAAAAP7//v/+//7/
/f/9//3//f/9//z//P/8//r/+f/5//n/+f/5//n/+P/6//r/+f/5//n/+f/5//j/+P/4
//f/9//2//b/9f/1//f/9//2//b/+P/3//f/9//3//f/9//3//f/9//3//b/9v/2//b/
9v/1//X/9f/1//f/9//3//f/9v/2//f/9//3//f/9//3//j/+f/5//f/9v/4//j/+P/4
//b/9v/2//b/9v/2//b/9v/2//b/9v/2//b/9v/2//b/9v/2//b/9v/2//b/9v/2//b/
9v/2//b/+P/4//j/+P/4//r/+v/6//r/+v/6//r/+//7//z//P/6//z//P/8//z//P/8
//z//P/8//z//P/6//r/+f/4//n/+P/3//f/9//2//b/9//5//j/+P/5//n/+v/7//v/
+v/5//n/+f/8//z//P/8//n/+P/3//b/9v/2//b/9v/4//n/+f/5//j/+P/4//j/+P/4
//f/9v/0//T/9f/1//b/9//4//n/9//4//j/+P/6//v/BAAQABwAKAAyAEIAVwBvAIkA
nwCvALwAxwDNAMUAtQCmAJcAgQBWABkA5v/G/63/kv90/1n/T/9Z/2j/c/9+/4v/mf+r
/8L/1v/k/+r/8f/z//P/9f/1//f/9//3//f/+P/4//j/+P/3//f/9//3//j/+P/4//j/
+v/6//v/+//7//v/+//7//n/+v/6//r//P/9//3//v/+//7//v/+//////8AAAAAAAAA
AAAAAAD/////AAABAAEAAQABAAEAAgACAAMABAAEAAUABQAHAAUABQAGAAcABwAHAAcA
CQAIAAgACQAKAAoACwAMAA0ACwAMAA0ADgAPABAAEQASABMAFAAVABcAFwAYABkAGQAY
ABoAHQAeACAAHwAfACEAIwAlACUAJgAoACkAKwAsACwALQAvADAALwAxADIAMwAyADMA
NQA1ADQANAAzADIAMQAwAC8ALgAuAC0ALQAtACsAKwAqACkAKAAnACUAJAAkACMAIgAg
AB8AHQAbABsAGwAaABgAFwAXABUAEwASABIADwANAAsACwAJAAcABgAEAAIAAAD+//7/
/P/7//r/+f/3//f/9v/1//T/8v/y//L/8v/y//D/8v/x//H/8f/x//H/8f/w//L/8//z
//P/8v/y//P/8//z//T/9P/1//b/9v/2//b/+P/4//j/+P/3//f/+P/4//j/+P/4//j/
+f/5//n/+P/6//r/+v/7//n/+f/5//n/+P/4//n/+f/3//f/9//3//j/9//2//b/9v/2
//b/9//1//P/8//z//X/9P/0//T/8v/y//L/8v/x//H/8f/x//H/8P/w//D/8P/v/+//
7//v/+//7//u//D/8P/v/+//7//v/+//7v/w//D/7//v//D/8P/v/+//8f/x//D/8P/w
/+//7//v/+//7//v/+//7//v/+//7v/u/+7/7v/u/+3/7f/t/+3/7f/t/+3/7f/u/+7/
7//v/+3/7f/t/+3/7v/t/+3/7f/u/+z/7P/s/+z/7P/s/+z/7P/s/+z/7P/s/+z/7P/s
/+z/7v/u/+7/7v/s/+z/7P/s/+z/7P/s/+z/7P/s/+z/7P/s/+z/7P/s/+7/7v/u/+7/
7P/s/+z/7P/s/+z/7P/s/+z/7P/s/+z/7P/s/+z/7P/s/+z/7P/s/+z/7P/s/+z/7P/s
/+z/7P/s/+z/7P/s/+z/7P/s/+z/7P/s/+z/7P/s/+z/7P/s/+z/7P/s/+z/7P/s/+z/
7P/t/+7/7//w//L/9P/0//T/9P/0//T/9P/1//X/9v/2//T/9v/2//b/9v/2//b/9v/0
//T/9P/0//D/8P/v/+7/7f/s/+v/6//p/+j/6P/p/+f/5v/m/+f/6//s/+3/7f/t/+3/
7v/v//L/8v/y//L/8v/y//L/8v/w//D/8P/w//D/8f/x//H/8P/w//D/8P/y//L/8f/w
//D/8P/x//H/8f/x//H/8f/v//D/8P/w//T/9//6/wQAEAAYACIANABNAGcAewCJAJsA
qgCzAK8ApQCfAJ4AkwB3AEgAFQDo/8T/qf+W/3r/V/9J/1f/aP9z/4D/kf+j/7f/yP/U
/97/5v/r/+v/6//t/+3/7//v/+//7//y//L/8v/y//P/8//z//P/8v/y//L/8v/y//L/
8//z//X/9f/1//X/9f/2//b/9v/2//f/9//4//j/+P/4//j/+f/5//r/+v/6//r/+v/6
//v/+//8//3//f/9//3//f/+//7///8AAAAAAQABAAMAAQABAAIAAwADAAMAAwAFAAgA
CAAJAAoACgALAAwADQANAA4ADwAQABEAEgATABQAFQAWABcAGQAbABwAHQAdAB4AIAAj
ACQAJQAlACYAKQAtAC8ALwAwADEAMwA2ADgAOgA7AD0APgA/AEEAQgBDAEIAQwBFAEUA
RQBGAEYARgBIAEgASABIAEYARQBFAEUAQwBDAEIAQQBAAD8APQA8ADoAOQA4ADYANAAx
AC4ALQAqACgAJQAjACMAIQAfAB4AHAAZABcAFQATABEADwAOAAwACgAIAAYABAACAAEA
AAD///3//f/8//v/+v/4//j/+P/4//j/9v/4//f/9//3//f/9//3//b/+P/5//n/+f/4
//j/+f/5//n/+v/6//v//P/8//z//P/+//7//v/+//////8AAAAAAgACAAIAAgADAAMA
AwACAAQABAAEAAUABQAFAAUABQACAAIAAwADAAMAAwADAAMAAgABAAAAAAAAAAAAAAAB
AAEA///////////+//7//v/8//z//P/8//v/+//7//v/+//6//r/+v/4//f/9//3//f/
9//3//b/+P/4//f/9//1//X/9f/0//T/9P/z//P/9P/0//P/8//z//P/8v/y//L/8f/x
//H/8f/x//H/8f/x//H/8f/w//D/8P/w//D/8f/x//H/8f/x//H/8f/x//D/8P/x//H/
8//z//P/8//w/+//8f/x//D/8P/w//D/8P/w//D/8P/w//D/8P/w//D/7v/u/+7/7v/u
/+7/7v/u/+7/7v/u/+7/7v/u/+7/7v/u/+7/7v/u/+7/7v/u/+7/7P/s/+z/7P/q/+r/
6v/q/+z/7P/s/+z/6v/q/+r/6v/q/+r/6v/q/+z/7P/s/+z/6v/q/+r/6v/s/+z/7P/s
/+z/7P/s/+z/7v/u/+7/7v/u/+7/7v/u/+z/7P/s/+z/7P/s/+z/7P/u/+7/7v/u//D/
8P/w//D/8P/w//D/8P/u/+7/7v/u//D/8P/w//D/7v/u/+7/7v/w//D/8P/w/+7/7v/u
/+7/8P/w//D/8P/w//D/8P/w//D/8P/w//D/8P/w//D/8P/w//D/8P/w//D/8P/w//D/
8P/w//D/8P/w//D/8P/w/+7/7v/u/+7/7//w//H/8v/w//D/8P/w/+7/7v/u/+7/8P/w
//D/8P/y//L/8v/y//D/8P/w//D/8P/w//D/8P/w//D/8P/w//L/8v/y//L/8P/w//D/
8P/y//L/8v/y//L/8v/y//L/8v/y//L/8v/y//L/8v/y//L/8v/y//L/8P/w//D/8P/w
//D/8P/w//L/8v/y//L/8v/0//T/9P/0//T/9P/0//X/9f/2//b/9v/4//j/+P/4//j/
+P/4//j/+P/4//j/+P/4//f/9v/1//T/8//z//P/8v/y//P/8f/w//D/8f/y//L/8v/x
//H/8f/y//P/9v/2//b/9v/0//T/9P/0//T/9P/0//T/8v/z//P/8//y//L/8v/y//P/
9P/0//T/9P/0//X/9f/y//H/8P/v//L/9P/1//b/+P/7/wIADgAaACYAMgBCAFcAcQCH
AJ0ArwC8AMcAxwC/ALUAqACZAH0ARAAFANr/vv+j/4z/dP9d/1n/Y/9u/3n/hP+R/6P/
t//G/9b/4v/q/+//7//v//H/8f/x//H/8f/x//T/9P/0//T/8//z//P/8//2//b/9v/2
//T/9P/1//X/9//3//f/9//1//b/9v/2//T/9f/1//b/+P/4//j/+P/4//f/9//2//b/
9v/2//b/9//3//j/+f/7//v/+//7//r/+v/7//z/+v/7//v//f/9//3//v////3//f/9
////AAAAAAEAAgACAAMABAAFAAUABgAHAAgABwAIAAkACgAJAAoACwANAA0ADgAPAA8A
EAASABUAFgAXABcAGAAbABsAHQAdAB4AIAAhACMAJAAkACUAJwAoACgAKQApACkAKAAp
ACsAKwArACwALAAsACsAKgApACgAJgAlACUAJQAlACUAJAAjACIAIQAfAB4AHgAdABwA
GgAZABcAFQAVABQAFAATABMAEgARABAAEAASAA8ADQALAAoACQAIAAgABgAEAAIAAAD/
//7//v/+//v/+f/5//j/9//2//T/9P/2//b/9v/0//T/8//z//P/8//z//P/8v/w//H/
8f/x//L/8v/z//P/8//0//T/9f/2//b/9v/2//j/+P/4//j/+//7//z//P/8//z//P/8
//3//f/9//z//v/+//7////9//3//f/9//z//P/9//3//f/9//3//f/8//v/+v/6//r/
+v/6//v/+//5//n/+f/5//j/+P/4//j/+P/4//j/9f/1//X/9f/3//b/9v/2//b/9f/1
//X/8//z//P/8v/y//L/8f/x//H/8f/x//D/8P/w/+//7//w//D/7//v/+//7//u/+7/
7v/t/+3/7f/v/+//7//v/+3/7f/t/+z/7P/s/+z/7P/t/+3/7f/t/+3/7f/t/+3/7P/s
/+3/7f/r/+v/6//r/+z/7f/t/+v/6v/q/+r/6v/q/+r/6v/q/+r/7P/s/+z/7P/s/+z/
7P/s/+r/6v/q/+r/7P/s/+z/7P/s/+z/7P/s/+z/7P/s/+7/7P/s/+z/7P/u/+7/7//v
//D/8P/w//L/8v/y//L/8v/y//L/8v/y//D/8P/u/+7/7f/s/+v/6v/p/+n/6f/o/+j/
6f/p/+j/6P/p/+v/7P/t/+3/7P/r/+v/6//s/+z/7P/s/+r/6v/q/+r/6v/q/+r/6v/q
/+v/6//r/+r/6v/q/+r/6v/q/+n/6P/o/+j/5//n/+f/5//p/+n/6f/q/+j/6v/q/+3/
8P/4/wQADgAYACYAOwBXAHEAgwCTAKYAsQCxAKcAnQCWAI0AcwBKABsA7P/E/6P/kP94
/1X/Pf9H/1z/Z/9y/4P/l/+r/77/yv/U/97/5f/n/+f/6f/p/+v/6//r/+v/7P/s/+z/
7P/t/+3/7f/t/+7/7v/u/+7/8P/w//H/8f/x//H/8f/x/+//8P/w//D/8v/z//P/9P/0
//T/9P/0//P/8//0//T/9v/2//b/9v/3//f/+P/5//f/9//3//f/+v/6//v//P/8//3/
/f////////8AAAEAAQABAAEAAwAEAAQABQAGAAYABwAIAAkACwAMAA0ADgAPABAAEQAS
ABMAFAAVABcAGQAaABsAGwAcAB4AIQAiACUAJQAmACkALQAvAC8AMAAxADMANgA4ADoA
OwA9AD4APwBBAEIAQwBEAEUARwBHAEcASABIAEgASgBKAEoASgBIAEcARwBHAEMAQwBC
AEEAQAA/AD0APAA6ADkAOAA2ADQAMQAuAC0AKgAoACUAIwAhAB8AHQAcABsAFwAUABEA
DwANAAsACgAGAAQAAgAAAAAA/v/9//z/+f/3//f/9v/3//b/9P/0//T/9P/0//L/8v/x
//H/8f/z//P/8//y//D/8f/x//H/8v/y//P/8//z//T/9P/1//b/9v/2//b/+P/4//j/
+P/5//n/+v/6//r/+v/6//r/+//7//v/+v/8//z//P/9//3//f/9//3//P/8//3//f/7
//v/+//7//z/+//6//r/+P/4//j/+f/7//n/+f/5//n/+P/4//j/9v/2//b/9v/1//X/
9f/1//X/9P/0//T/9P/z//P/8//x//H/8f/w//L/8v/x//H/8//z//P/8v/w//D/7//v
//D/8P/v/+//7//v/+7/7v/w/+//7//v/+//7//v/+//7//v/+//7v/w//D/8P/w/+//
7//v/+//7//v/+//7//u/+7/7//v/+//7//v/+//8P/v/+3/7f/u/+7/7v/u/+7/7v/u
/+7/7v/u/+7/7v/u/+7/7v/u/+7/7v/u/+7/7v/u/+7/7v/u/+7/7v/u/+7/7v/u/+7/
7v/u/+7/7v/u/+7/7v/u/+7/7v/u/+7/7v/s/+z/7P/s/+7/7v/u/+7/7v/u/+7/7v/u
/+7/7v/u/+7/7v/u/+7/7v/u/+7/7v/u/+7/7v/u/+7/7v/u/+7/7v/u/+7/7v/s/+z/
7P/s/+7/7v/u/+7/7v/u/+7/7v/u/+7/7v/u/+7/7v/u/+7/7v/u/+7/7v/u/+7/7v/u
/+7/7v/u/+7/7v/u/+7/7v/u/+7/7v/u//D/8P/w//D/7v/u/+7/7v/u/+7/7v/u/+7/
7v/u/+7/7v/u/+7/7v/w//D/8P/w/+7/7v/u/+7/7v/u/+7/7v/w//D/8P/w//D/8P/w
//D/8P/w//D/8P/w//D/8P/w/+7/7v/u/+7/7v/w//D/8P/y//L/8v/y//P/8//0//T/
9P/2//b/9v/2//b/9v/2//b/9v/2//b/8v/y//H/8P/v/+7/7f/t/+3/7P/s/+3/7//u
/+7/7//x//L/8//z//L/8f/x//H/8v/y//L/8v/w//D/8P/w//D/8P/w//D/8P/x//H/
8f/w//D/8P/w/+7/7v/t/+z/7v/u/+//7//v/+//7//v/+3/7v/u/+7/8P/z//r/BgAQ
ABgAJAA4AFMAbwCDAJUApQCyALMApQCVAI8AhgBvAE0AIgD3/9D/rv+Z/4b/aP9J/0f/
W/9q/3f/iP+d/6//wf/O/9j/4v/q/+3/7f/t/+//7//v/+//7//v//D/8P/w//D/8f/x
//H/8f/y//L/8v/y//L/8v/z//P/8//z//P/8//x//L/8v/y//T/9f/1//b/9v/2//b/
9v/3//f/+P/4//j/+P/4//j/+f/5//r/+//7//v/+//7//z//P/9//7//v//////AQAB
AAEAAgADAAMAAwADAAUABgAGAAcACAAIAAkACgALAAsADAANAA4ADwAQABEAEgATABQA
FQAXABkAGgAbABsAHAAeACEAIgAlACUAJgApACsALQAtAC4AMQAzADYAOAA4ADkAOwA8
AD0APwBAAEEAQgBDAEUARQBHAEgASABIAEoASgBKAEoASgBJAEkASQBHAEcARgBFAEIA
QQA/AD4APgA9ADwAOgA6ADcANAAzADIAMAAtACsAKQAnACUAJAAkACEAHwAdABkAFwAV
ABQAEgAQAA4ADAAKAAgABwAGAAQAAQAAAP7//f/8//r/+v/6//r/+v/4//j/9//3//f/
9f/1//X/9P/0//X/9f/1//b/9v/3//f/9f/2//b/9//2//b/9v/2//j/+P/4//j/+f/5
//r/+v/6//r/+v/6//3//f/9//z//v/+//7////9//3//f/9//7//v//////////////
///8//v/+v/6//z//P/8//3//f/7//v/+//7//r/+v/6//r/+v/6//r/+f/5//n/+f/5
//j/+P/4//j/9//3//f/9//3//f/9v/2//b/9f/1//X/9f/1//T/9P/0//P/8//0//T/
8//z//X/9f/0//T/9v/1//X/9f/z//P/8//z//P/8//z//L/8v/y//L/8v/z//P/8//z
//P/8//z//P/8v/y//P/8//1//X/9f/1//L/8f/z//X/9v/0//T/9P/0//L/8v/y//L/
9P/0//T/9P/0//T/9P/0//T/9P/0//T/9P/0//T/9P/y//L/8v/y//L/8v/y//L/8//0
//X/9v/1//T/8//y//T/9P/0//T/9v/2//b/9v/0//T/9P/0//L/9P/0//T/9v/2//b/
9v/3//f/+P/4//j/+v/6//r/+P/4//j/+P/6//r/+v/6//j/+P/3//b/8//y//H/8f/z
//L/8v/z//X/9P/0//X/9f/2//f/9//2//X/9f/1//T/9P/0//T/9P/0//T/9P/0//T/
9P/0//T/9f/1//X/9P/0//T/9P/0//T/8//y//L/8v/z//P/8f/x//H/8f/z//T/9P/0
//b/9/8AAA4AHAAoADQARABZAHEAhwCbAK0AugDJAM0AxwC7AKYAkQB5AEQA///S/7b/
m/+C/2r/Vf9T/1//aP9x/37/i/+b/63/wv/U/+D/5v/p/+r/6//u/+//8f/x//H/8f/y
//L/8v/y//X/9f/1//X/9P/0//T/9P/0//T/9f/1//X/9f/1//X/9f/2//b/9v/2//f/
9//4//j/+P/4//j/9//3//j/+P/6//r/+v/6//n/+f/6//v//f/9//3//f/8//z//f/+
//7//////wEA/////wAAAQABAAEAAQADAAQABAAFAAYABAAFAAYABwAJAAoACwAMAAwA
DAAMAAwADQAOAA8AEQATABQAFQAVABQAFgAZABoAHQAdAB4AIQAhACMAIwAkACYAJwAp
ACoAKgArAC0ALgAtAC8AMAAxADAAMQAzADMAMQAyADIAMgAwADAAMAAwAC4ALQAtAC0A
KwArACoAKQAoACcAJQAkACQAIwAiACAAHwAdABsAGwAbABoAGAAXABYAFQAUABQAFAAR
AA8ADQANAAsACQAIAAYABAACAAAAAAD+//3//P/7//n/+f/4//n/+P/2//b/9v/2//b/
9P/2//X/9f/1//f/9//3//b/+P/5//n/+f/6//r/+//7//v//P/8//3//v/+//7//v8A
AAAAAAAAAAEAAQACAAIAAgACAAIAAgADAAMAAwACAAIAAgACAAMAAwADAAMAAwAAAAAA
AQABAP//////////AAD///7//v/8//z//P/9//3/+//7//v/+//6//r/+v/6//r/+v/6
//n/+f/5//n/9//2//b/9v/4//f/9//3//f/9//3//b/9v/2//X/9f/1//X/9f/0//T/
9P/z//P/9v/2//X/9f/1//X/9P/0//T/8//z//P/8//z//P/8//x//H/8f/w//L/8v/y
//L/8f/x//H/8f/z//P/8//z//L/8v/z//P/8f/x//H/8f/0//P/8//x//L/8v/y//L/
8v/y//L/8v/y//L/8v/y//L/8P/w//D/8P/y//L/8v/y//L/8v/y//L/8v/y//L/8v/y
//L/8v/y//L/8v/y//L/8v/y//L/8v/y//L/8v/y//L/8v/y//L/8P/w//D/8P/y//L/
8v/y//L/8v/y//L/8v/y//L/8v/y//L/8v/y//L/8v/y//L/8v/y//L/8v/y//L/8v/y
//D/8P/w//D/8v/y//L/8v/y//L/8v/y//D/8P/w//D/8v/y//T/9P/0//T/9P/0//T/
9f/1//b/9v/2//j/+P/4//j/+P/4//r/+v/6//r/+P/2//b/9f/0//P/8v/x//H/8f/w
//D/8f/x//D/8P/x//P/9P/1//X/9P/z//P/8f/y//L/8v/0//L/8v/y//L/8v/y//L/
8v/y//P/8//z//L/8v/y//L/8v/y//H/7v/u/+7/7//v/+//7//v//H/8f/y//L/8v/y
//X/+v8EABAAGgAkADYATwBrAIEAkQCjALIAtwCtAJ8AmQCSAH8AXQAyAAUA2v+4/5//
iv9w/1H/Rf9X/2r/df+E/5f/q/+9/8r/1v/i/+r/7f/t/+3/7//v//H/8f/x//H/8v/y
//L/8v/1//X/9f/1//T/9P/0//T/9v/2//f/9//5//n/+f/5//f/+P/4//j/+P/5//n/
+v/6//r/+v/6//v/+//8//z//P/8//z//P/9//3//v//////////////AAAAAAEAAgAC
AAMAAwAFAAUABQAGAAcACQAJAAkACwAKAAoACwAMAAwADQAOAA8ADwAQABEAEgAVABYA
FwAYABkAGgAbAB0AHwAgACEAIQAiACQAJwAoACsAKwAsAC8AMQAzADMANAA3ADkAPAA+
AEAAQQBDAEQARQBHAEgASQBIAEkASwBLAE0ATgBOAE4ATABMAEwATABMAEsASwBLAEkA
SQBIAEcARABDAEEAQAA+AD0APAA6ADgANQAyADEAMAAuACsAKQAlACMAIQAgACAAHQAb
ABkAFQATABEAEAAOAAwACgAIAAgABgAFAAQAAwABAAEAAAD9//z/+v/6//r/+v/6//j/
+P/3//f/9//5//n/+f/4//j/+f/5//n/+P/4//n/+f/7//z//P/9//z//P/8//z//v/+
//7//v//////AAAAAAIAAgACAAIAAwADAAMAAgACAAIAAgADAAMAAwADAAMAAgACAAMA
AwABAAEAAQABAAIAAQAAAAAAAAAAAAAAAQD///3//f/9//3//P/8//z//P/8//z//P/7
//v/+//7//n/+P/4//j/+v/5//n/+f/3//f/9//2//b/9v/1//X/9//3//f/9v/2//b/
9f/1//b/9v/1//X/9f/1//T/9P/0//P/8//z//P/8//z//P/8//z//P/8v/y//L/8v/y
//H/8f/x//H/8//z//P/8//y//L/8//z//H/8f/x//H/8P/x//H/8f/w//D/8P/w//D/
8P/w//D/8P/w//D/8P/w//D/8P/w//D/8P/w//D/8P/w//D/8P/w/+//7v/t/+z/7v/u
/+7/7v/w//D/8P/w/+7/7v/u/+7/7v/u/+7/7v/u/+7/7v/u/+7/7v/u/+7/8P/w//D/
8P/u/+7/7v/u//D/8P/w//D/8f/y//P/9P/0//T/9P/0//T/9P/0//T/8v/y//L/8v/w
//D/8P/w/+7/7v/u/+7/7v/u/+7/7v/s/+z/7P/s/+7/7v/u/+7/7v/u/+7/7v/u/+7/
7v/u/+7/7v/u/+7/7v/u/+7/7v/u/+7/7v/u/+z/7P/s/+z/7P/s/+z/7P/s/+z/7P/s
/+r/6v/q/+r/6//s/+3/7v/1//r///8EABIAHgAqADYASwBgAHUAigCTAJwApQCuAKYA
oACaAA==
         </WaveFormData>
      </LeadData>
      <LeadData>
         <LeadByteCountTotal>10000</LeadByteCountTotal>
         <LeadTimeOffset>0</LeadTimeOffset>
         <LeadSampleCountTotal>5000</LeadSampleCountTotal>
         <LeadAmplitudeUnitsPerBit>4.88</LeadAmplitudeUnitsPerBit>
         <LeadAmplitudeUnits>��V</LeadAmplitudeUnits>
         <LeadHighLimit>2147483647</LeadHighLimit>
         <LeadLowLimit>268435456</LeadLowLimit>
         <LeadID>V3</LeadID>
         <LeadOffsetFirstSample>0</LeadOffsetFirstSample>
         <FirstSampleBaseline>0</FirstSampleBaseline>
         <LeadSampleSize>2</LeadSampleSize>
         <LeadOff>FALSE</LeadOff>
         <BaselineSway>FALSE</BaselineSway>
         <ExcessiveACNoise>FALSE</ExcessiveACNoise>
         <MuscleNoise>FALSE</MuscleNoise>
         <LeadDataCRC32>4290695060</LeadDataCRC32>
         <WaveFormData>
MgAyADIAMgAwADAAMAAwAC4ALgAuAC4AKwAqACkAKAAnACYAJQAkACMAIgAhACAAHwAe
AB0AHAAaABoAGgAaABkAGAAXABYAFAAUABQAFAARABAADwAOAA0ADAALAAoABwAGAAUA
BAACAAIAAgACAP///v/9//z//P/8//z//P/8//z//P/8//7//v/+//7//v/+//7//v8A
AAAAAAAAAAIAAgACAAIABAAEAAQABAAGAAYABgAGAAgACAAIAAgACgAKAAoACgAMAAwA
DAAMAAoACgAKAAoACgAKAAoACgAKAAoACgAKAAgACAAIAAgACAAIAAgACAAGAAYABgAG
AAQABAAEAAQAAgACAAIAAgACAAIAAgACAAAAAAAAAAAA/v/+//7//v/+//7//v/+//z/
/P/8//z//P/8//z//P/6//r/+v/6//r/+v/6//r/+v/6//r/+v/4//j/+P/4//j/+P/4
//j/+P/4//j/+P/2//b/9v/2//b/9v/2//b/9v/2//b/9v/2//b/9v/2//b/9v/2//b/
9v/2//b/9v/2//b/9v/2//b/9v/2//b/9v/2//b/9v/2//b/9v/2//T/9P/0//T/9P/0
//T/9P/0//T/9P/0//T/9P/0//T/9P/0//T/9P/0//T/9P/0//T/9P/0//T/9P/0//T/
9P/0//T/9P/0//T/9P/0//T/9P/0//T/9P/0//T/9P/0//L/8v/y//L/8v/y//L/8v/0
//T/9P/0//T/9P/0//T/9P/0//T/9P/y//L/8v/y//T/9P/0//T/9P/0//T/9P/0//T/
9P/0//L/8v/y//L/8v/y//L/8v/y//L/8v/y//L/8v/y//L/8v/y//L/8v/y//L/8v/y
//L/8v/y//L/9P/0//T/9P/y//L/8v/y//T/9P/0//T/9P/0//T/9P/y//L/8v/y//L/
8v/y//L/8v/y//L/8v/y//L/8v/y//L/8v/y//L/8v/y//L/8v/0//T/9P/0//L/8v/y
//L/8v/y//L/8v/y//L/8v/y//L/8v/y//L/8v/y//L/8v/y//L/8v/y//D/8P/w//D/
8v/y//L/8v/y//L/8v/y//L/8v/y//L/8v/y//L/8v/y//L/8v/y//L/8v/z//P/9P/0
//P/8//1//X/9v/2//b/9v/2//f/+f/6//r/+v/6//r/+v/4//n/+P/3//b/8//z//T/
9P/z//L/8f/v/+//8P/w//D/8P/x//H/8f/x//H/8f/x//P/8v/x//H/8f/x//H/8f/x
//H/8f/x//H/8f/x//H/8f/x//H/7//v/+//7//v/+//7//v/+//7//v/+//8P/w//H/
8P/x//P/+P/9/wIABgAMAB0ANABIAFwAcgCLAJ8ArQC4AMkA3QDsAOsA1gCuAIAATQAc
APb/xv+N/2b/af99/4r/k/+l/7j/xv/T/9r/4//s/+7/7P/s/+3/7f/v/+//8P/w/+7/
7//v/+//7//w//D/8P/y//L/8//z//D/8P/x//H/8f/x//H/8f/x//L/8v/y//L/8v/z
//P/8//z//T/9P/2//b/9v/2//X/9f/1//f/9//3//f/9//5//r/+v/7//v/+//8//z/
/P/9//3//f/9//3//v///wEAAgACAAQAAwADAAMABAAGAAcACAAJAAgACQAKAAoACwAM
AA0ADgAPABAAEQASABMAFQAWABcAFwAYABsAHQAgACEAIgAkACcAJwAoACoAKwArAC4A
LgAyADMANQA2ADYAOAA5ADkAOgA7AD0APwA9AD0APQA9AD8AQABAAEAAPQA9AD0AOwA7
ADoAOAA2ADUANAA0ADIALwAuAC0ALAApACkAKAAmACMAIwAiACAAIAAfAB0AGwAYABcA
FAATABMAEgARAA4ADwAMAAwACgAIAAYABgAGAAMAAAD///7//f/8//z/+//7//v/+f/5
//j/9//2//X/9//3//f/9v/2//f/9//3//f/9//4//j/+f/5//n/+//7//v/+//7//r/
+v/6//z//v///////////wAAAAAAAP7/AAAAAAEAAwAEAAQABAACAAIAAgACAAEAAQAB
AAAAAQACAAMAAwAAAAAAAAAAAAIAAQABAAAAAAD///7//v/+//7//f/9//v/+//6//n/
+//7//r/+v/6//r/+v/6//f/9v/2//b/+P/3//f/+P/4//j/9//3//f/9//3//b/9P/0
//T/9P/z//P/8//z//T/9P/1//X/9P/0//T/9P/y//H/8f/x//P/8//z//P/8//z//T/
9P/z//P/8//z//X/9P/0//P/8f/y//L/8v/y//H/8f/x//P/9f/1//P/8v/y//L/8v/y
//L/8v/y//L/8v/y//L/8v/w//D/8P/w//L/8v/y//L/8v/y//L/8v/y//L/8v/y//L/
8v/y//L/9P/0//T/9P/2//b/9v/2//X/9f/2//b/9//3//n/+f/4//j/+P/4//j/+f/5
//r/+v/6//r/+v/6//j/9//2//f/9v/1//X/9v/2//b/9v/4//f/9//4//b/9v/2//f/
9//3//f/9//3//f/9//2//P/8//z//P/9f/1//X/9f/z//P/8//z//X/9f/1//X/9f/z
//P/8//x//H/8f/x//L/8//0//X/8//0//T/9f/2//f/+/8EAAsADgAUABwAKwBAAFYA
bACAAJMAqQC9AMYAzwDfAOwA6wDMAJYAYgAzAAYA2v+k/3H/XP9n/3f/gP+H/5X/ov+w
/8f/3P/n/+z/8v/y//L/8//z//T/9f/3//j/+P/5//n/+f/3//j/+P/4//r/+v/7//v/
+v/6//v/+//7//v/+//7//n/+v/6//r//P/8//3//f/9//3//v/+//7//v/+//7//f/9
//3/////////////////AAAAAAEAAwADAAQABAAEAAUABQAFAAcABwAIAAkACQAKAAoA
DAALAAsACwAMAAwADQAOAA8ADgAPABAAEAARABIAEwAUABcAGAAZABoAGQAbABwAHQAd
AB4AIQAjACQAJQAmACgAKwArACwALgAvAC8AMgAyADQANQA3ADgAOAA6ADsAOwA8AD0A
PwBBAEAAPwA+AD0AOwA8ADwAPAA5ADkAOQA3ADkAOAA2ADQAMwAyADIAMAAvAC4ALQAs
ACsAKwAqACgAJQAlACQAIgAiACEAHwAdAB4AHQAaABkAFwAWABUAEgARAA4ADgAMAAgA
BgAGAAYABwAEAAMAAgABAAAAAAD////////9//3//f/9//3//f/9//3//f/8//7/////
////AQABAAIAAgABAAEAAQADAAUABQAFAAUABgAGAAYACAAIAAkACQAJAAkACgAKAAoA
CAAKAAoACwAJAAoACgAKAAoACgAKAAoACQAJAAkACAAIAAgACAAHAAYABgAGAAYABgAF
AAUABAAEAAMAAgACAAIAAgABAAEAAQABAAAA/////////v/+//7//v/+//7//f/8//z/
/P/8//v/+//8//z//P/7//v/+//7//v/+v/6//r/+v/6//n/+f/5//n/+P/4//n/+f/4
//j/+P/4//j/9//3//f/9//3//f/9//3//f/+P/4//f/9//3//f/9//2//b/9f/1//b/
9v/2//b/9f/1//X/9f/1//X/9f/0//T/9P/0//T/9P/0//T/9P/0//T/9P/0//T/9P/0
//T/9P/0//T/9P/0//T/9P/0//T/9P/0//T/9P/0//T/9P/y//L/8v/y//L/8v/y//L/
8v/y//L/8v/y//L/8v/y//L/8v/y//L/8v/y//L/8v/y//L/8v/y//T/9P/0//T/8v/y
//L/8v/y//L/8v/y//L/8v/y//L/8v/y//L/8v/y//L/8v/y//L/8v/y//L/8v/y//L/
8v/z//T/9f/2//b/9v/2//b/9//3//j/+P/1//X/9//3//b/9v/2//b/9v/3//f/+P/2
//b/9v/2//T/8v/x//D/7//u/+3/7f/t/+z/6//q/+r/6f/p/+r/6v/q/+r/6//s/+3/
7v/v//H/8f/x//D/7//v/+//7//v/+//7//v/+//7//v/+//7//v/+//7//x/+//7//v
/+//7//v/+//8f/x//H/8f/v//D/8P/x//T/8//1//r///8CAAYADgAfADQARgBaAHAA
hwCdAK0AvADPAOcA+AD5AN4ArgB+AEsAHADw/7z/gf9i/23/f/+I/5H/of+y/8T/0//c
/+P/6v/u/+7/7v/v/+//7//v//D/8P/w//H/8f/x//H/8v/y//L/8v/y//P/8//y//L/
8//z//P/8//z//P/9f/2//b/9v/2//b/9//3//X/9f/2//b/+P/4//j/+P/3//f/9//5
//n/+f/5//n/+f/6//r/+//9//3//v/+//7//////////////wAAAQABAAIAAgAEAAUA
BQAFAAYABgAHAAgACQAKAAsADAAMAA0ADgAPABAAEQASABMAFAAVABcAGAAZABkAGgAd
AB8AIAAhACIAJAAnACcAKAAqAC0ALQAwADAAMgAzADUANgA4ADoAOwA7ADwAPQA/AEEA
PwA/AD8APwA/AEAAQABAAD0APQA9ADsAPQA8ADoAOAA3ADYANgA0ADEAMAAvAC4AKwAr
ACoAKAAlACUAJAAiACAAHwAdABsAGgAZABYAFQATABIAEQAOAA0ACgAKAAgABgAEAAQA
BAADAAAA///+//3//P/8//v/+f/5//f/9//3//f/9//3//f/9//3//b/9v/3//f/9//5
//n/+v/6//n/+f/5//v//f/9//3//f/8//z//P/+//7/////////AQACAAIAAgAAAAIA
AgADAAMABAAEAAQABAAEAAQABAADAAMAAwACAAQABAAEAAMAAgACAAIAAgACAAEAAQAA
AAAA///+//7//v/+//3//f/9//3//P/7//v/+//6//r/+v/6//r/+v/5//j/+P/4//j/
9//3//j/+P/4//f/9//3//f/9//2//b/9v/2//b/9f/1//X/9f/y//L/8//z//L/8v/y
//L/9P/z//P/8//z//P/8//z//P/8//0//T/8f/x//H/8f/z//L/8v/x//H/8v/y//L/
9P/z//P/8//x//H/8//x//D/8P/w//D/8P/y//L/8v/y//L/8v/y//L/8P/w//D/8P/w
//D/8P/w//L/8v/y//L/8v/y//L/8v/y//L/8v/y//L/8v/y//L/8P/w//D/8P/w//D/
8P/w//L/8v/y//L/8P/w//D/8P/w//D/8P/w//L/8v/y//L/8P/w//D/8P/y//L/8v/y
//D/8P/w//D/8f/y//P/9P/z//L/8f/w//D/8P/w//D/8P/w//D/8P/y//L/8v/y//L/
8v/y//L/9P/0//T/9P/z//L/8f/w//H/8v/z//T/8//y//H/8P/x//L/8//0//L/8v/y
//L/9P/0//T/9P/0//T/9P/0//L/8v/y//L/9P/0//T/9P/0//T/9P/0//T/9P/0//T/
9v/2//b/9v/0//T/9P/0//L/8v/y//L/8//0//X/9v/2//b/9v/2//T/9P/0//T/9P/0
//T/9P/1//b/9//4//b/9v/2//b/9v/2//b/9v/4//j/+P/4//j/+P/4//j/9v/2//b/
9v/4//j/+P/4//b/9v/2//b/9v/2//b/9v/2//b/9v/2//j/+P/4//j/+P/4//j/+P/2
//b/9v/2//j/+P/4//j/+P/4//j/+P/5//n/+v/6//n/+f/7//v//P/8//z//P/+////
//8AAP///v/9//z////+//7//v/7//r/+f/5//z//P/8//z/+v/5//n/+v/4//j/+P/5
//v/+//7//v//P/9//7//v/7//v/+//7//v/+//7//v/+//7//v/+//5//n/+f/5//r/
+f/6//v//f/9//3//f/8//v/+v/5//r//P/9////AAABAAUACgARABgAHAAmADUASgBi
AHoAkgClALkAywDaAOsA+wAGAf0A0gCWAGAALwAEANr/qP97/27/e/+H/5D/m/+l/7T/
yP/Z/+b/8f/4//z//P/8//3//f/9//3//v/+//7//////////f/+//7//v///wAAAgAD
AAAAAAABAAEAAQABAAEAAQADAAQABAAEAAMAAgACAAEAAwADAAQABAAEAAQABAAEAAMA
AwADAAUABQAFAAUABQAHAAgACAAJAAkACQAKAAoACAAJAAkACQAJAAkACgALAAsADAAM
AA4ADwAPAA8AEAAQABEAEgATABQAFQAWABYAFQAWABcAGAAZABoAGwAcABsAHQAeAB8A
HwAgACMAJQAkACUAJgAoACsAKwAsAC4AMAAvADEAMAAyADMANQA2ADQANgA3ADcANgA3
ADkAOwA5ADkAOQA5ADgAOAA3ADYAMwAzADMAMQAzADIAMAAuAC0ALAAsACoAKQAoACcA
JgAlACUAJAAiACAAIQAhACAAHwAfAB4AHQAeAB0AGgAZABgAGAAYABYAFQASABIAEAAQ
AA4ADgAOAA0ACgAJAAgABwAGAAYABQAFAAUAAwADAAMAAwADAAMAAwADAAMAAgACAAMA
AwADAAMAAwAEAAQABQAFAAUABwAHAAcABwAHAAgACAAIAAoADAANAA0ADQANAA4ADgAO
AAwADgAOAA8ADwAQABAAEAAQABAAEAAQAA8ADwAPAA4ADgAOAA4ADQAKAAoACgAKAAoA
CQAJAAgACgAJAAgACAAIAAgABwAHAAUABQAEAAMAAwADAAIAAgACAAIAAgACAAEAAAAA
AAAA/v/9//3//v/8//z/+//7//v/+//7//r/+v/6//r/+v/3//f/9//3//b/9v/3//f/
9v/2//b/9v/2//X/9f/1//X/9f/1//X/8//z//T/9P/z//P/8//z//P/8v/y//H/8f/y
//L/8v/0//P/8//z//H/8//z//H/8P/w//D/8P/w//D/8P/w//D/8P/w//D/8P/w//D/
8P/w//D/8P/w//D/8P/w//D/8P/w//D/8P/w//D/8P/w//D/8P/w//H/8f/y//L/8f/x
//P/8//0//T/9P/0//T/9f/1//b/9v/2//T/9P/0//L/8f/w/+//7v/v/+//8P/w//D/
8P/w/+//7//w//D/8P/u/+//7//v/+//7//v/+//7//u/+3/7f/t/+3/7f/t/+3/7f/t
/+3/7f/t/+3/7f/t/+3/7f/r/+n/6f/p/+n/6//r/+v/6//r/+v/6//s/+z/7f/u/+3/
7//y//f//P8AAAQAEwAoAD4AUgBqAIEAlwCrALoAyQDdAO4A8wDeALQAhgBTAB4A9P/E
/4n/XP9d/3P/fv+F/5X/qP+6/8n/1P/d/+T/6v/q/+r/6//r/+v/6//s/+z/7P/t/+3/
7f/t/+7/7v/u/+z/7P/t/+3/7v/u/+//7//v/+//7//v/+3/7v/u/+7/8P/w//H/8f/x
//H/8v/y//L/8v/y//L/8//z//P/9f/1//X/9f/1//X/9v/2//f/9//3//j/+P/4//n/
+f/5//v/+//8//3//f/+//7/AAD///////8AAAAAAQACAAMABAAFAAYABgAJAAoACwAM
AA0ADgAPABAAEQATABQAFQAXABgAGwAdABwAHQAeACAAJQAlACYAKAAtAC0AMAAwADAA
MQAzADQANgA4ADkAOQA6ADsAPQA/AEEAQQBBAEEAPwBAAEAAQAA/AD8APwA9AD0APAA6
ADgANwA2ADYANAAxADAALwAuACkAKQAoACYAIQAhACAAHgAcABsAGQAXABYAFQASABEA
DQAMAAsACAAHAAQABAACAP7//P/8//z/+//4//f/9v/1//T/9P/z//P/8//x//H/8f/x
//H/8f/x//H/8f/w//D/8f/x//H/8f/x//L/8v/x//H/8f/z//X/9f/1//X/9P/0//T/
9v/2//f/9//3//n/+v/6//r/+P/6//r/+//7//z//P/8//z//P/8//z/+//7//v/+v/6
//r/+v/5//r/+v/6//r/+v/5//n/+P/4//f/9v/2//b/9v/1//X/9f/1//T/8//z//P/
8v/y//L/8v/y//L/8f/w//D/8P/w/+//7//w//D/8P/v/+//7//v/+//7v/u/+7/7v/u
/+3/7f/t/+3/7P/s/+3/7f/s/+z/7P/s/+z/6//r/+v/7f/t/+3/7f/r/+v/7P/s/+v/
6//r/+v/6//q/+r/6f/p/+r/6v/q/+z/6//r/+v/6//r/+n/6//q/+r/6v/q/+r/6v/q
/+r/6v/q/+r/6v/q/+r/6v/q/+r/6v/q/+r/6v/q/+r/6v/q/+j/6P/o/+j/6v/q/+r/
6v/q/+r/6v/q/+r/6v/q/+r/6v/q/+r/6v/o/+j/6P/o/+r/6v/q/+r/6v/q/+r/6v/o
/+j/6P/o/+r/6v/q/+r/6P/o/+j/6P/q/+r/6v/q/+r/6v/q/+r/6v/q/+r/6v/q/+r/
6v/q/+r/6v/q/+r/6v/q/+r/6v/q/+r/6v/q/+r/6v/q/+r/6v/q/+r/6v/q/+r/6v/q
/+r/6v/q/+r/6v/q/+r/6v/q/+r/6v/q/+z/7P/s/+z/6v/q/+r/6v/q/+r/6v/q/+r/
6v/q/+r/6v/q/+r/6v/q/+r/6v/q/+r/6v/q/+r/7P/s/+z/7P/q/+r/6v/q/+r/6v/q
/+r/6v/q/+r/6v/q/+r/6v/q/+r/6v/q/+r/6v/q/+r/6v/t/+3/7v/u/+v/6//t/+3/
7v/u/+7/7v/w//H/8f/y//L/8v/y//L/8P/u/+3/7P/t/+z/6//r/+r/6v/q/+r/7P/r
/+v/7P/u/+7/7v/v/+3/7f/t/+3/7f/t/+3/7P/r/+v/6//r/+v/6//r/+v/6//r/+v/
6//r/+v/6//r/+n/5//n/+f/5//n/+f/5//p/+n/6f/p/+n/6v/q/+v/6v/r/+3/9P/5
//z/AAAMAB8ANgBKAGAAeACPAJ8ApwC0AMMA1QDcAM8AsgCGAFgAKQD8/9L/nP9n/1j/
a/97/4T/k/+n/7r/yP/R/9r/4f/o/+r/6P/o/+n/6f/p/+n/6v/q/+j/6f/p/+n/6f/q
/+r/6v/q/+r/6//r/+z/7P/t/+3/7f/t/+3/7f/r/+z/7P/s/+7/7v/v/+//7f/t/+7/
7v/w//D/8P/w//H/8f/x//P/8//z//P/8//x//L/8v/z//P/8//0//T/9P/1//X/9f/5
//n/+v/7//n/+v/6//z//f/9//3//v/+////AAABAAIAAwAEAAQABQAGAAcACAAJAAoA
CwAMAA8AEQASABMAEwAUABcAGQAaABsAHAAeACEAIQAiACQAJwAnACoAKgAsAC0ALwAw
ADAAMgAzADMANAA1ADcAOQA7ADsAOwA7ADkAOgA6ADoAOwA7ADsAOQA5ADgANgA0ADMA
MgAyADAALgAuAC4ALgArACsAKgAoACYAJwAnACYAIgAhAB8AHQAeAB0AGgAZABUAFAAT
ABAAEQAOAA4ADAAKAAgACAAIAAYAAgAAAP7////+//7//f/9//3/+//7//n/+f/5//n/
9//3//f/9v/0//X/9f/1//b/9//5//r/+f/5//n/+//5//n/+f/5//j/+P/4//r/+//9
//7//////wAAAAAAAP7/AAAAAAEAAQACAAIAAgAAAAAAAAAAAAAAAQACAAIABAAEAAQA
AwAAAAAAAAAAAAIAAQABAAAAAQABAAEAAgABAAAA/v/9///////+//3///////7//v/+
//7//v/+//v/+v/6//r//P/7//v//P/8//z/+//7//v/+//7//r/+P/4//j/+P/5//n/
+f/5//j/+P/5//n/+f/6//v//P/7//n/+P/3//n/+f/5//n/9//3//j/+P/5//n/+f/5
//v/+v/6//n/9//4//j/+P/6//n/+f/5//n/9//5//v//P/6//r/+v/6//r/+v/6//r/
+v/6//r/+v/6//r/+v/6//r/+v/6//r/+v/6//r/+v/4//j/+P/4//j/+P/4//j/+f/6
//v//P/7//r/+f/4//r/+v/6//r//P/8//z//P/8//z//P/8//r/+v/6//r//f/9//7/
/v/7//v//f/9////AAABAAIAAQABAAAAAAABAAIAAwAEAAIAAAD///7/+//6//n/+f/7
//z//f/+/wAA/////wAAAAAAAAAAAQD///////////3//f/9//z/+//7//v/+//9//3/
/f/9//v/+//7//v/+//7//v/+//7//n/+f/5//v/+//7//v/+f/5//n/+f/7//z//P/9
/wAA//8BAAoAEwAaACAAKgA5AE4AZAB6AJAAowC7ANEA4ADtAPcA/gD1AMgAiABSACMA
9P/K/5j/b/9m/3P/ff+C/4//m/+q/7z/0f/i/+3/8v/0//b/9v/3//f/+f/5//r/+v/4
//n/+f/5//v//P/8//z//P/8//3//f/8//z//f/9//3//f/9//3//f/+//7//v/+//7/
//////////8AAAAA/v/+//7//v////////8BAAEAAQABAAEAAQACAAIAAwABAAEAAgAC
AAIAAwADAAMABQAFAAYABwAFAAYABgAIAAkACQAJAAoACgALAAwADQAOAA8AEAAQAA8A
EAARABIAEwAUABUAFgAVABcAGAAZABsAHAAfACEAIAAhACIAJAAlACUAJgAoACkAKQAs
ACwALAAtAC8AMAAwADIAMwAzADIAMwA1ADcANQA1ADUANQA0ADQAMwAyAC8ALwAvAC0A
LQAsACoAKAAnACYAJgAkACMAIgAhACAAHwAfAB4AHAAbABsAGgAYABgAFwAVABMAFAAT
ABAADwANAAwACwAIAAcABAAEAAIAAAD+//7//v////z/+//6//n/+P/4//f/+f/5//f/
9//5//n/+f/5//n/+f/5//j/+f/7//z//f/9//3//v/+/wEAAQABAAMAAwADAAMAAwAE
AAQABAAGAAYABwAHAAcABQAGAAYABgAGAAgACAAJAAcACAAIAAgABgAGAAYABgAFAAUA
BQAEAAQABAAEAAMAAgACAAIAAgAAAP/////+/wAA///+//7//v/+//3//f/9//3//P/7
//v/+//6//r/+P/4//j/+P/5//j/+P/4//j/9//3//j/+P/4//f/9//1//X/9f/0//b/
9v/2//b/9f/1//X/9f/y//L/8//z//T/9P/0//T/9P/z//P/8//z//P/8//z//P/8//0
//T/8f/x//H/8f/z//L/8v/x//H/8v/y//L/8v/x//H/8f/z//H/8f/x//L/8P/w//D/
8P/w//D/8P/w//D/8P/w//D/8P/w//D/8P/w//D/8P/w//L/8v/y//L/8P/w//D/8P/w
//D/8P/w//D/8P/w//D/8P/w//D/8P/w//D/8P/w//D/8P/w//D/8P/w//D/8P/w//D/
8P/w//D/8P/w//D/8P/w//D/8P/w//D/8P/w//D/8P/w//D/8P/w//D/8P/w//D/8P/w
/+7/7v/u/+7/8P/w//D/8P/w//D/8P/w/+7/7v/u/+7/8P/w//D/8P/w//H/8f/y//L/
8f/x//P/8//0//T/9P/2//b/9//3//b/9v/2//b/9v/2//T/8//y//H/8P/v/+//8P/w
//D/8v/y//H/8f/y//L/8v/y//H/8f/x//H/8f/x//H/8f/w/+//7//v/+3/7f/t/+3/
7//v/+//7//v/+//7//v/+3/7f/r/+v/7f/t/+3/7f/t/+3/7f/t/+3/7f/u/+7/7f/u
/+//8f/2//v/AAAEAAwAHwA0AEoAYAB4AI8AowCvALoAzQDfAOgA4wDGAJoAbAA7AAoA
4P+u/3X/XP9p/33/hv+R/6P/tv/G/9H/2v/j/+r/7P/s/+z/7f/t/+3/7f/u/+7/7P/t
/+3/7f/t/+7/7v/u/+7/7v/v/+//8P/w//H/8f/x//H/8f/x//H/8v/y//L/8v/y//P/
8//x//H/8v/y//T/9P/0//T/9f/1//X/9//3//f/9//3//f/+P/4//n/+f/5//r/+v/6
//v/+//7//3//f/+//////8AAAAAAgADAAMAAwAEAAQABQAGAAcACAAJAAoACgALAAwA
DQAOAA8AEAARABIAEwAVABYAFwAZABoAHQAfACAAIQAiACQAJwAnACgAKgAtAC0AMAAw
ADIAMwA1ADYAOAA6ADsAOwA6ADsAPQA/AD8APwA/AD8APwBAAEAAQAA9AD0APQA7AD0A
PAA6ADgANQA0ADQAMgAxADAALwAuACsAKwAqACgAIwAjACIAIAAeAB0AGwAZABoAGQAW
ABUAEwASABEADgANAAoACgAIAAYABAAEAAQAAwAAAP///v/7//r/+v/5//n/+f/3//f/
9//3//f/9//3//f/9//2//b/9//3//f/9//3//j/+P/5//n/+f/7//v/+//7//v//P/8
//z//v/+////////////AAAAAAAAAAACAAIAAwADAAQABAAEAAQABAAEAAQAAwADAAMA
AgAEAAQABAADAAIAAgACAAIAAgABAAEAAAAAAP///v/+//7//v/9//3//f/9//z/+//7
//v/+v/6//r/+v/6//r/+f/4//j/+P/4//f/9//4//b/9v/1//X/9//3//f/9v/2//b/
9v/2//X/9f/1//X/9P/0//X/9f/0//T/9P/0//T/8//z//P/9f/1//X/9f/z//P/9P/0
//P/8//z//P/8//y//L/8f/x//L/8v/y//T/8//z//P/8f/x//P/8//y//L/8v/y//L/
8v/y//L/8v/y//L/8v/y//L/8v/y//L/8v/y//L/8v/y//L/8v/y//D/8P/w//D/8P/w
//D/8P/y//L/8v/y//D/8P/w//D/8v/y//L/8v/y//L/8v/y//D/8P/w//D/8f/y//P/
9P/y//L/8v/y//P/9P/1//b/9v/2//b/9v/4//j/+P/4//j/+P/4//j/9v/2//b/9v/2
//b/9v/2//T/9P/0//T/9v/2//b/9v/0//T/9P/0//T/9P/0//T/9P/0//T/9P/0//T/
9P/0//T/9P/0//T/9P/0//T/9P/y//L/8v/y//L/8v/y//L/8P/w//D/8P/w//D/8P/w
//D/8P/w//D/8v/y//L/8v/3//r//f8AAAcADgAVABwALgBAAFIAZAB3AIgAmQCqALMA
ugDBAA==
         </WaveFormData>
      </LeadData>
      <LeadData>
         <LeadByteCountTotal>10000</LeadByteCountTotal>
         <LeadTimeOffset>0</LeadTimeOffset>
         <LeadSampleCountTotal>5000</LeadSampleCountTotal>
         <LeadAmplitudeUnitsPerBit>4.88</LeadAmplitudeUnitsPerBit>
         <LeadAmplitudeUnits>��V</LeadAmplitudeUnits>
         <LeadHighLimit>2147483647</LeadHighLimit>
         <LeadLowLimit>268435456</LeadLowLimit>
         <LeadID>V4</LeadID>
         <LeadOffsetFirstSample>0</LeadOffsetFirstSample>
         <FirstSampleBaseline>0</FirstSampleBaseline>
         <LeadSampleSize>2</LeadSampleSize>
         <LeadOff>FALSE</LeadOff>
         <BaselineSway>FALSE</BaselineSway>
         <ExcessiveACNoise>FALSE</ExcessiveACNoise>
         <MuscleNoise>FALSE</MuscleNoise>
         <LeadDataCRC32>68535088</LeadDataCRC32>
         <WaveFormData>
LgAuAC4ALgAtACwAKwAqACkAKAAnACYAJQAkACMAIgAfAB4AHQAcABsAGgAZABgAFgAW
ABYAFgAVABQAEwASABAAEAAQABAADwAOAA0ADAALAAoACQAIAAcABgAFAAQAAwACAAEA
AAD///7//f/8//r/+v/6//r/+f/4//f/9v/2//b/9v/2//j/+P/4//j/+P/4//j/+P/6
//r/+v/6//v//P/9//7/AAAAAAAAAAACAAIAAgACAAQABAAEAAQABgAGAAYABgAGAAYA
BgAGAAYABgAGAAYABgAGAAYABgAEAAQABAAEAAQABAAEAAQAAgACAAIAAgAAAAAAAAAA
AAAAAAAAAAAA/v/+//7//v/8//z//P/8//r/+v/6//r/+v/6//r/+v/4//j/+P/4//j/
+P/4//j/9v/2//b/9v/2//b/9v/2//b/9v/2//b/9v/2//b/9v/0//T/9P/0//T/9P/0
//T/9P/0//T/9P/y//L/8v/y//T/9P/0//T/8v/y//L/8v/y//L/8v/y//L/8v/y//L/
8v/y//L/8v/y//L/8v/y//D/8P/w//D/8v/y//L/8v/w//D/8P/w//D/8P/w//D/8v/y
//L/8v/w//D/8P/w//D/8P/w//D/8P/w//D/8P/w//D/8P/w//D/8P/w//D/8P/w//D/
8P/w//D/8P/w//D/8P/w//D/8P/w//D/8P/w//D/8P/w//D/8P/w//D/8P/w//D/8P/w
//D/8P/w//D/8P/w//D/8P/w//D/8P/w//D/8P/w//D/8P/w//D/8P/w//D/8P/w//D/
8P/w//D/8P/w//D/8P/w//D/8P/w//D/8P/w//D/8P/w//D/8P/w//D/8P/w//D/8P/w
//D/8P/w//D/8P/w//D/8P/w//D/8P/w/+7/7v/u/+7/8P/w//D/8P/u/+7/7v/u/+7/
7v/u/+7/7v/u/+7/7v/u/+7/7v/u/+7/7v/u/+7/7v/u/+7/7v/u/+7/7v/u/+7/7v/u
/+7/7v/u/+7/7v/u/+7/7v/u/+7/7v/u/+7/7v/u/+7/7v/u/+7/7v/u/+7/7v/u/+7/
7v/u/+7/7v/u/+7/7v/u/+7/7v/u/+7/7v/u/+7/7v/u/+7/7v/u/+3/7f/u/+7/8P/w
//H/8f/v//D/8P/y//T/9P/0//b/9v/1//X/9v/2//b/9v/0//X/9f/0//T/8//y//L/
8f/v//D/8P/w//D/7v/u/+7/7v/u/+7/7v/s/+3/7f/t/+//7v/s/+z/7P/s/+z/7P/r
/+v/6//s/+z/6//r/+v/6//r/+v/6v/q/+v/6//q/+r/6v/q/+r/6v/q/+v/6//s/+z/
7P/r/+z/7v/w//D/8P/z////DwAeADQATQBoAIAAmQCwAM0A8gASAScBIQH/ANUAoQBj
ACwA8P+q/3r/d/+K/5X/nv+t/77/zf/W/9z/4//p/+v/6//r/+r/6v/p/+n/6f/p/+r/
6v/q/+r/6v/q/+r/6v/q/+r/6//r/+n/6v/q/+r/6v/q/+r/6//r/+z/7P/s/+3/7f/u
/+7/7//v/+//7//u/+7/7v/u/+//7//v//D/8P/w//D/8f/z//P/8//z//T/9P/1//b/
9P/0//T/9f/1//b/9v/2//j/+f/5//r/+P/5//r/+v/8//z//v///wAAAAABAAIAAgAE
AAQABQAGAAYACAAJAAoACwAMAA0ADAANAA8AEgARABIAEwAVABgAGQAaABwAHAAfAB8A
HwAiACQAJQAnACgAKAAoACgAKgArACwALAAsACwALAAsACwALQAtACsALQAsACoAKQAp
ACgAJwAmACMAIQAhACAAHwAeABwAGwAcABoAGAAXABYAFQAUABIAEQAQAA4ADgALAAoA
CQAGAAcABgAFAAQABQACAAIAAAAAAP7//f/9//j/+P/3//X/9v/1//T/9P/y//L/8f/w
/+7/7v/u/+7/7//u/+7/7v/w//H/8f/x/+//8P/w//H/8f/x//H/8f/0//T/9f/1//T/
9P/1//b/+P/4//n/+f/6//r/+v/6//v/+//7//v//P/+////AAD+//7///////3//P/8
//z//f/9//7////9//3//P/8//7//v/+//3/+//5//n/+f/7//v/+v/5//n/+f/4//j/
+f/5//n/+v/4//j/+P/4//j/9//3//f/9v/2//X/9f/3//b/9v/2//b/9v/2//b/9f/1
//X/9f/3//f/9//2//b/9v/2//b/9v/2//b/9f/y//L/8//0//X/9f/1//b/+P/4//j/
+P/2//b/9v/3//j/+P/4//b/9f/1//b/9v/2//f/+P/4//j/+v/6//j/9v/4//j/+P/4
//b/9v/2//b/9//4//n/+v/5//j/9//2//f/+P/5//r//P/8//z//P/6//r/+v/6//j/
+P/4//j/+f/6//v//P/9//7/AAABAAEAAAD///7/AQABAAEAAgAAAAIAAgACAAQABgAG
AAUABQAGAAYABgAEAAIAAgABAAIAAgADAAQABQAFAAUABgAGAAYABgAEAAIAAgACAAIA
BAAEAAQABQAFAAUABQAEAAIAAgACAAIAAAAAAP///////wAAAAD//wEAAQABAAEAAQAA
AAAAAQD///7//v/+////AAABAAIAAwADAAQABAAGAAUACgAQABQAEgAUABkAIwAxAEQA
WgBxAIgAoAC1AMYA2wD8ABgBIwELAeMAtQB/AEsAGgDa/57/hv+N/5j/n/+o/7X/wv/R
/+T/+P8DAAcACwAHAAcABgAGAAoACwAMAA0ADAAMAAwADAAOAA4ADgAOAAwADAANAA0A
DwAQABAAEAAQABAAEAARAA8AEAAQABAAEQARABIAEgATABMAEwATABQAFAAUABQAFQAV
ABUAFgAYABgAGAAZABgAFwAWABUAFwAYABoAHAAaABoAGgAbABsAHAAcABwAHgAfAB8A
IAAeAB8AIAAgACIAIgAkACUAJAAkACUAJgAmACgAKAApACwALAAuAC8ALgAvADAAMQAy
ADMANQA4ADcAOAA5ADsAPgA/AEAAQgBDAEUARABDAEYASABJAEsATABMAEwATABOAE8A
UABQAE4ATgBOAE4ATQBNAEwASQBLAEoASABHAEUARABDAEIAQQA/AD8APgA9ADwAOgA5
ADoAOAA2ADUANAAzADIAMAAvAC4ALAAsACkAKAAnACQAIQAgAB8AHgAdABoAGgAYABYA
FAATABMAEAAQAA8ADQAMAAsACgAKAAoACgAJAAgABgAGAAYABgAHAAYABgAGAAYABwAH
AAcABwAIAAgACQAJAAkACQAJAAoACgALAAsADgAOAA8AEAAOAA4ADwAPAA4ADgAOAA4A
DwAPAA8ADwANAA4ADgAOAAwADAANAA0ADQAMAAwADAALAAkACAAHAAcABwAGAAYABAAE
AAQAAwADAAEAAQABAAEAAQAAAP////////7//v/+//3//P/8//z//P/8//z/+v/5//n/
+f/4//j/9//3//n/+P/4//j/9v/2//b/9v/3//f/9//3//X/9f/1//T/9P/0//T/9P/0
//T/9P/z//L/8v/z//T/9P/z//L/8v/y//L/8v/y//D/8P/w//H/8P/w//D/7v/u/+//
8f/y//H/8f/x//D/8P/w/+7/8P/w//D/8P/w//D/8P/w//D/8P/w//D/8P/w/+7/7v/u
/+7/7v/u/+7/7v/u/+7/7v/u/+z/7P/s/+z/7v/u/+7/7v/u/+7/7v/u/+7/7v/u/+7/
7P/s/+z/7P/s/+z/7P/s/+7/7v/u/+7/7P/s/+z/7P/u/+7/7v/u/+7/7v/u/+7/7v/u
/+7/7v/u/+7/7v/u/+z/7P/s/+z/7P/s/+z/7P/u/+7/7v/u/+7/7v/u/+7/7v/u/+7/
7v/w//D/8P/w//D/8P/x//H/8P/w//D/8P/v/+//7//w/+7/8P/w//D/8P/y//L/8f/v
//D/8P/w//D/7v/u/+3/6//q/+r/6v/q/+n/6P/o/+b/5v/m/+T/5v/m/+b/5v/o/+j/
6P/p/+v/6//r/+r/6f/q/+v/7P/s/+z/6//r/+n/6v/q/+n/6f/p/+n/6f/r/+r/6v/r
/+v/6v/q/+r/7P/s/+z/7P/r/+v/7P/s/+7/7//u//D/8v/y//L/9f8BAA8AHgA0AE0A
ZgB+AJcAtADTAPoAIAExASMB+wDPAJkAXQAiAOD/mv90/3v/jv+V/5z/qf+6/83/2v/g
/+X/6//t/+3/7f/s/+z/6//r/+v/6//s/+z/7P/s/+7/7v/u/+7/7P/s/+3/7f/t/+7/
7v/u/+7/7v/u/+//7//w//D/8P/x//H/8v/y//H/8f/x//H/8v/y//L/8v/z//P/8//0
//T/9P/0//X/9f/1//X/9f/2//b/9//4//j/+P/4//n/9//4//j/+P/6//v/+//8//z/
/f/+//7//v/+/wAAAQACAAIAAwAEAAQABgAGAAcACAAIAAoACwAMAA0ADgAPABAAEQAT
ABYAFQAWABcAGQAcAB0AHgAgACAAIwAjACMAJAAmACcAKQAsACwALAAsAC4ALwAwADAA
MAAwADAAMAAwADEAMQAvAC8ALgAsACsAKwAqACkAKAAnACUAJQAkACMAIgAgAB8AHAAa
ABgAFwAYABcAFgAUABMAEgAQABAADwAOAA0ACgAJAAgABwAGAAUAAgACAAAA/v/8//v/
+//4//j/9//1//T/8//y//L/8P/w/+//7v/w//D/8P/w/+//7v/u/+7/7v/v/+//7//v
//D/8P/x//H/8f/x//H/9P/0//X/9f/0//T/9f/2//j/+P/5//n/+P/4//j/+P/5//n/
+f/5//n/+v/6//r/+v/6//v/+//7//r/+v/6//r/+f/5//n/+f/5//j/+P/4//j/+P/3
//f/9f/1//X/9f/1//T/8//z//P/8v/y//L/8f/w//D/8P/w//D/8P/w/+//7//v/+7/
7v/t/+3/7f/s/+z/7P/s/+z/7P/s/+v/6//r/+v/6//r/+v/6v/q/+r/6v/q/+r/6v/q
/+n/6P/o/+n/6v/q/+n/6P/o/+j/6P/o/+j/6P/o/+j/6f/q/+r/6v/o/+X/5f/m/+b/
6P/p/+r/6v/q/+j/6v/q/+r/6P/o/+j/6P/q/+r/6v/q/+r/6v/q/+r/6v/q/+r/6v/q
/+r/6v/q/+r/6v/q/+r/7P/s/+z/7P/s/+z/7P/s/+7/7v/u/+7/7v/u/+7/7v/t/+z/
6//q/+v/7P/t/+7/7P/s/+z/7P/s/+z/7P/s/+3/7v/v//D/7v/u/+7/7v/w//D/8P/w
/+7/7v/u/+7/7//w//H/8v/w//D/8P/w//D/8P/w//D/7v/u/+7/7v/x//L/8//0//T/
9P/0//T/9v/2//b/9v/1//T/8//y//P/9P/1//b/9f/0//P/8v/z//T/9f/2//T/9P/0
//T/9v/2//b/9v/2//b/9v/2//T/9P/0//T/9v/2//b/9v/2//b/9v/2//b/9v/2//b/
+P/4//j/+P/4//j/+P/4//b/9v/2//b/+P/4//j/+P/4//j/+P/4//b/9v/2//b/+P/4
//j/+P/5//r/+//8//v/+v/5//j/+P/4//j/+P/6//r/+v/6//z//P/8//z/+v/6//r/
+v/6//r/+v/6//r/+v/6//r/+//8//3//v/9//z/+//6//v//P/9//7//v/+//7//v/+
//7//v/+//7//v/+//7//P/8//3//f///wAAAQACAAEAAQABAAIAAgAEAAQABAAEAAYA
BgAFAAMABAAEAAQABgAGAAgACQAGAAQAAwACAAUABQAFAAYABAAEAAQAAgAEAAQABAAE
AAIAAgACAAMABgAHAAgACAAFAAQAAwACAAMABAAEAAUABQAGAAYABQAEAAMAAgABAAQA
BAAFAAcACAAIAAkACgAJAAgABwAGAAkACQAKAAoAEAARAA4AEAAWABoAGgAfACsAOQBO
AGoAgQCWAK4AxwDiAAMBIgE+AUMBIwHxALsAgQBNABwA3P+g/5L/of+q/7P/vP/F/9D/
4//y//z/BQALAA8ADwARABIAFAAVABUAFQAVABQAFAAUABQAFgAWABYAFgAYABgAGQAZ
ABkAGgAaABoAGAAYABgAGQAaABwAHQAeABsAGQAYABYAFwAZABsAHQAeAB4AHgAeAB8A
HwAfACAAIAAgACAAIQAhACEAIQAhACIAIgAjACQAJAAkACQAJQAjACQAJAAkACYAJwAn
ACgAJgAnACgAKAAoACgAKgArACwALAAtAC4ALAAuAC4ALwAwADAAMgAzADIAMwA0ADUA
NgA3ADkAPAA8ADwAPAA9AD4APwBAAEIAQQBDAEIAQQBEAEYARwBJAEkASABHAEYARgBH
AEgASABIAEgASABIAEcARwBGAEMAQQBAAD4APQA9ADwAOwA6ADcANQA1ADQAMwAyADAA
LwAuACwAKgApACkAKQApACgAKQAoACYAJgAjACIAIQAeAB4AHgAeAB4AHQAaABoAGAAY
ABYAFQAVABIAEgARAA8ADgANAAwADAAMAAwACwAKAAoACgAKAAoACQAIAAgACAAGAAcA
BwAHAAcACAAIAAkACwALAAsACwAMAAwADQANAAwADAANAA4ADgAOAA8ADwAQABAAEAAQ
ABEAEQARABEADwAQABAAEAAOAA4ADwAPAA0ADAAMAAwADAALAAsACwAJAAkACAAIAAYA
BgAGAAUABQADAAMAAwADAAMAAgABAP/////+//7//P/7//r/+v/6//r/+v/6//r/+f/5
//n/9v/2//X/9f/1//T/9P/0//L/8v/y//L/7//v/+//7//v/+//7//u/+7/7v/u/+7/
7v/u/+7/7f/s/+z/7f/u/+z/6//q/+r/6v/q/+r/6v/o/+j/6P/p/+r/6v/q/+j/5//n
/+j/6P/m/+f/6P/o/+j/6P/o/+j/6P/m/+b/5v/m/+b/5v/m/+b/5v/m/+b/5v/o/+j/
6P/o/+j/6P/o/+j/5v/m/+b/5v/o/+j/6P/o/+j/6P/o/+j/6f/p/+r/6v/q/+r/6//r
/+v/7P/s/+7/7v/u/+7/8P/u/+3/7f/u/+7/7v/u/+z/7P/r/+n/6P/o/+j/6f/p/+n/
6v/q/+r/7P/q/+r/6v/q/+r/6v/q/+j/6f/p/+n/6//q/+j/6P/n/+b/5f/k/+X/5f/l
/+b/5v/l/+X/5f/j/+P/4//i/+L/4//j/+L/5P/k/+T/5P/k/+T/5f/l/+T/5v/m/+X/
5v/o/+r/6v/q/+v/8/8DABQAKABBAFwAdgCRAKwAyQDqAA4BJwElAQUB2QClAGcALADu
/6T/cP9r/37/if+Q/53/rv+//8z/1v/b/+P/5//n/+f/5v/m/+f/5//n/+f/6P/o/+j/
6P/o/+j/6P/o/+b/5v/n/+f/5//o/+j/6P/o/+j/6P/p/+f/6P/o/+j/6f/p/+r/6v/r
/+v/6//r/+z/7P/s/+z/7f/t/+3/7v/u/+7/7v/v//H/8f/x//H/8v/y//P/9P/y//L/
8v/z//P/9P/0//T/9P/1//X/9v/2//f/+P/4//j/+P/6//v//P/8//3//v8AAAIAAgAD
AAQABAAGAAcACAAJAAoACwAMAA0ADwASABMAFAAVABcAGgAbABwAHgAgACMAIwAjACQA
JgAnACkAKwAsAC0ALgAwADEAMgAyADQANAA0ADQANAA1ADUAMwAzADIAMAAvAC8ALgAt
ACwAKwApACkAKAAlACQAIgAhACAAHgAcABsAGAAXABYAFAATABIAEAAQAA0ADAALAAgA
BQAEAAMAAgABAP7//v/8//r/+P/3//f/9P/0//P/8f/w/+//7v/u/+7/7v/t/+z/7P/s
/+z/7P/r/+r/6v/q/+r/6//r/+v/6//s/+z/7f/t/+3/7f/t/+7/7v/v/+//8P/w//H/
8v/y//L/8//z//T/9P/0//T/9f/1//X/9f/1//b/9v/2//b/9v/3//f/9//2//b/9v/2
//X/9f/1//X/9f/0//T/9P/0//T/8//z//H/8f/x//P/8//y//H/8f/x//D/8P/w/+//
7v/u/+z/7P/s/+z/7P/r/+v/6//s/+z/6//r/+v/6v/q/+r/6v/q/+r/6v/p/+n/6f/p
/+n/6f/p/+j/6P/o/+j/6P/o/+j/6P/n/+j/6P/p/+r/6v/p/+j/6P/o/+j/6P/o/+b/
5v/m/+f/6P/o/+j/5v/n/+f/6P/o/+b/5//o/+j/6P/o/+j/5v/m/+b/5v/m/+b/5v/m
/+b/5v/m/+b/5v/m/+b/5v/m/+b/5v/m/+b/5v/m/+b/5v/m/+b/5v/m/+b/5v/m/+b/
5v/m/+b/5v/m/+b/5v/m/+b/5v/m/+b/5v/k/+T/5P/k/+b/5v/m/+b/5v/m/+b/5v/k
/+T/5P/k/+T/5P/k/+T/5v/m/+b/5v/m/+b/5v/m/+b/5v/m/+b/5v/m/+b/5v/k/+T/
5P/k/+b/5v/m/+b/5v/m/+b/5v/m/+b/5v/m/+b/5v/m/+b/5v/m/+b/5v/m/+b/5v/m
/+b/5v/m/+b/5v/m/+b/5v/m/+b/5v/m/+b/5v/m/+b/5v/m/+b/5v/m/+b/5v/m/+b/
5v/m/+b/5v/m/+b/5v/m/+b/5v/m/+b/5v/m/+b/5v/m/+b/5v/m/+b/5v/m/+b/5v/m
/+b/5v/m/+b/5v/m/+b/5v/m/+b/5v/m/+b/5v/m/+f/5//o/+j/6P/o/+n/6f/p/+r/
6v/s/+z/7P/s/+7/7v/t/+//8P/w//D/7v/s/+z/6//p/+j/6P/o/+n/6f/p/+r/6v/q
/+r/6P/q/+r/6v/q/+j/6P/o/+n/6f/p/+n/6P/m/+b/5v/m/+b/5v/l/+X/5f/m/+b/
5f/j/+P/4//j/+P/4v/i/+P/4//i/+L/4v/i/+L/4v/i/+P/4//k/+T/4v/j/+b/6P/q
/+j/6v/x////DwAgADoAUwBqAIIAlwCuAM0A7gAIAQ0B9QDNAKEAawAxAPr/uP98/2j/
d/+I/5H/nv+x/8D/zf/W/9r/4f/n/+n/5//n/+b/5v/l/+X/5f/l/+b/5v/m/+b/6P/o
/+j/6P/m/+b/5//n/+n/6v/q/+r/7P/s/+z/7f/r/+z/7P/s/+3/7f/u/+7/7//v/+//
7//x//L/8//0//P/8//z//T/9v/2//b/9//3//f/9//3//b/9v/3//j/+P/4//j/+f/7
//z//P/8//7//////wAAAAABAAIAAgAAAAAAAgADAAQABAAFAAYABwAKAAsADQAOAA4A
EAARABQAFQAWABcAFgAXABkAHAAdAB4AHwAhACIAIwAkACYAKgAtAC0ALQAwADIAMwA1
ADQANAA0ADQANgA3ADgAOAA5ADoAOwA8ADwAPQA9ADsAPQA8ADoAOQA5ADgANwA2ADUA
MwAzADIAMwAyADAALwAwAC4ALAArAC0ALQAtACwAKQAoACYAJgAlACQAIwAgAB8AHgAd
ABwAHQAaABoAGAAYABYAFQAVABEAEAAOAAsACwALAAsADAAMAAwACwAKAAoACgAKAAoA
BwAGAAYABgAFAAUABAADAAYACAAJAAsACwALAAsACwALAAoACgAJAAoACgALAAwADwAQ
ABIAEwASABIAEgASABMAEwATABMAEwAUABQAFAASABIAEwATABQAFAAVABYAGAAXABcA
FwAVABUAFAAUABQAFAAUABMAFgAVABYAFwAUABMAEQAPABAAEQARABIAFAATABIAEgAU
ABQAFAAUABIAEQARABEAEgASABEAEQATABIAEgASABIAEgASABIADwAPAA8ADwAPAA8A
DwAOABAAEAAQABAAEQASABMAEwARABAAEAAQABIAEQAQABAAEAAQABAAEAASABIAEgAT
ABQAFAAUABIAEQARABIAEgAQABEAEgASABIAEgAQABIAFAASABIAEgASABQAFAAUABQA
FgAWABYAFgAVABQAEwASABMAFAAVABYAGAAYABgAGAAWABYAFgAWABYAFgAWABYAFwAY
ABkAGgAYABgAGAAYABoAGgAaABoAGAAYABgAGAAZABoAGwAcABoAGgAbABsAHgAeAB4A
HgAdAB0AHQAeAB8AIgAjACQAIwAkACMAIQAiACQAJQAmACYAJAAkACMAHwAeAB4AHgAg
ACEAIgAkACQAJAAkACIAIgAiACIAIgAgACAAIAAhAB8AHwAfAB4AHAAcABwAHAAcABwA
GwAbABsAHAAcABsAGwAbABsAGwAaABgAFwAXABkAGAAYABgAFgAWABYAFgAZABkAGgAa
ABwAGwAaAB4AJAAoACoALwA7AEkAXAByAIcAngC6ANUA7gALASgBQgFHAScB8wC/AIMA
TQAYANj/oP+S/53/pv+p/7L/v//M/9v/8v8CAAkACwANAA0ADQAMAAwADwAPAA8ADwAP
AA4ADQAMAA4ADgAOAA4ADAAMAA0ADQALAAwADAAMAAoACgAKAAsACQAKAAoACgALAAsA
DAAMAAsACwALAAsACwAKAAkACAAJAAkACQAKAAgACAAIAAkACwALAAsACwALAAoACgAK
AAgACAAIAAkACQAKAAoACgAIAAkACQAKAAgACQAKAAoACgAKAAwADQAOAA4ADwAQABAA
EgASABMAEgASABQAFQAWABcAGAAZABgAGQAbAB4AHQAeAB8AIQAjACMAIwAkACQAJwAn
ACcAKAAqACsALQAsACwALAAsACwALQAuAC4ALAAsACwALAArACsAKgAnACcAJgAkACMA
IwAiACEAIAAdABsAGwAaABkAGAAWABUAFQAUABMAEwASABEAEAAOAA8ADgAMAAwACwAK
AAkABgAFAAQAAwACAAEA/v/+//z//P/6//n/+f/2//b/9f/z//T/8//y//L/9P/0//P/
8v/0//T/9P/0//X/9P/0//T/9P/1//X/9f/3//j/+P/5//v/+//7//v//P/8//3//f/+
//7///8AAAIAAgADAAMAAwACAAEAAAADAAMAAwADAAEAAgACAAIAAAAAAAEAAQABAAAA
AAAAAP7//f/9//3///////7//v/8//z//P/7//v/+f/5//n/+f/5//j/9//3//f/9v/2
//j/9//2//b/9P/0//T/9P/2//X/9f/1//T/9P/z//P/8//y//L/8v/y//L/8v/y//P/
8//z//P/8f/x//H/8P/w//D/8P/w//D/8P/w/+//8P/w//H/8v/y//H/8P/w//D/8P/w
//D/8P/w//D/8f/w//D/8P/u/+//7//w//D/7v/v//D/8P/w//D/8P/w//D/8P/w//D/
8P/u/+7/7v/u//D/8P/w//D/7v/u/+7/7v/w//D/8P/w//D/8P/w//D/8P/w//D/8P/w
//D/8P/w//D/8P/w//D/8P/w//D/8P/w//D/8P/w//D/8P/w//D/8P/w//D/8P/w//D/
8P/w//L/8v/y//L/8P/w//D/8P/w//D/8P/w//D/8P/w//D/8v/y//L/8v/y//L/8v/y
//L/8v/y//L/8v/y//L/8v/y//L/8v/y//L/8v/y//L/8v/y//L/8//z//T/9P/0//T/
9f/1//X/9v/2//j/+P/4//j/+v/6//n/+f/6//r/+v/6//j/+P/3//X/9P/0//T/9f/1
//X/9v/2//b/9v/2//b/9v/2//b/9v/2//b/9f/1//X/9f/2//T/9P/0//L/8v/y//H/
8f/x//L/8v/z//P/8//z//H/8f/w//D/8f/x//D/8P/w//D/8P/w//D/8f/x//L/8v/y
//P/9P/2//j/+P/4//v/CQAZACoAQgBbAHYAjgClAMAA3QAAASABLQEdAfUAyQCTAFUA
HADc/5j/dv+B/5T/nf+k/7X/yP/X/97/5P/t//P/8//z//P/8v/y//P/8//z//P/9P/0
//T/9P/0//T/9P/0//b/9v/3//f/9//4//j/+P/4//j/+P/5//f/+P/4//j/+f/5//r/
+v/7//v/+//7//z//P/8//z//f/9//3//v8AAAAAAAABAAEAAQABAAEAAgACAAMABAAE
AAQABAAFAAUABgAGAAYACAAJAAkACgAIAAkACgAKAAwADAAOAA8ADgAOAA8AEAASABQA
FAAVABYAFgAYABkAHAAdAB4AHwAeAB8AIQAkACUAJgAnACkALAAtAC4AMAAyADUANQA1
ADYAOAA5ADsAPgA+AD4APgA+AD8AQABAAEIAQgBCAEIAQgBDAEMAQQBBAEAAPgA9AD0A
PAA7ADoAOQA3ADcANgA1ADQAMgAxADIAMAAuAC0ALAArACoAKAAlACQAIgAiACEAIAAf
ABwAHQAcABsAGgAZABYAFgAUABIAEAAPAA8ADAAMAAsACQAIAAcABgAGAAYABgAFAAQA
AgACAAIAAgADAAIAAgACAAIAAwADAAMAAwAEAAQABQAHAAcABwAHAAgACAAJAAkACgAK
AAsADAAMAAwADQANAA4ADgAOAA4ADwAPAA8ADwAPABAAEAAQABAAEAARABEAEQAQABAA
EAAQAA8ADwAPAA8ADwAOAA4ADgAOAA4ADQANAAsACwALAAsACwAKAAkACQAJAAgACAAK
AAkACAAIAAYABgAGAAYABgAFAAUABQAEAAQAAwADAAMAAgACAAIABAAEAAQABAADAAMA
AwADAAUABQAFAAQAAgACAAIAAgAEAAQABAADAAIAAgADAAQABgAFAAQABAAEAAQABAAE
AAIAAgACAAMABgAGAAYABAAEAAUABwAIAAgACQAKAAoABgAGAAYACAAKAAgACAAIAAgA
BgAGAAYABgAIAAgACAAIAAoACgAKAAoACAAIAAgACAAJAAoACwAMAAsACgAJAAgACgAK
AAoACgAMAAwADAAMAAoACgAKAAoADAAMAAwADAAMAAwADAAMAAwADAAMAAwADQAOAA8A
EAAOAA4ADgAOABAAEAAQABAAEwAUABUAFgAWABYAFgAWABgAGAAYABgAGAAYABgAGAAY
ABgAGAAYABYAFgAWABYAFwAYABkAGgAYABgAGAAYABgAGAAYABgAFgAWABYAFgAYABgA
GAAYABYAFgAWABYAFAAUABQAFAAWABYAFgAWABgAGAAYABgAFgAWABYAFgAWABYAFgAW
ABYAFgAWABYAFgAWABYAFgAbAB4AIQAkACcAKgAtADAAQABOAFwAagB+AJIApgC6AMkA
1gDjAA==
         </WaveFormData>
      </LeadData>
      <LeadData>
         <LeadByteCountTotal>10000</LeadByteCountTotal>
         <LeadTimeOffset>0</LeadTimeOffset>
         <LeadSampleCountTotal>5000</LeadSampleCountTotal>
         <LeadAmplitudeUnitsPerBit>4.88</LeadAmplitudeUnitsPerBit>
         <LeadAmplitudeUnits>��V</LeadAmplitudeUnits>
         <LeadHighLimit>2147483647</LeadHighLimit>
         <LeadLowLimit>268435456</LeadLowLimit>
         <LeadID>V5</LeadID>
         <LeadOffsetFirstSample>0</LeadOffsetFirstSample>
         <FirstSampleBaseline>0</FirstSampleBaseline>
         <LeadSampleSize>2</LeadSampleSize>
         <LeadOff>FALSE</LeadOff>
         <BaselineSway>FALSE</BaselineSway>
         <ExcessiveACNoise>FALSE</ExcessiveACNoise>
         <MuscleNoise>FALSE</MuscleNoise>
         <LeadDataCRC32>767189920</LeadDataCRC32>
         <WaveFormData>
IgAiACIAIgAgACAAIAAgAB4AHgAeAB4AHQAcABsAGgAZABgAFwAWABMAEgARABAADgAO
AA4ADgANAAwACwAKAAkACAAHAAYABQAEAAMAAgABAAAA///+//3//P/7//r/+f/4//f/
9v/1//T/8//y//D/8P/w//D/7v/u/+7/7v/u/+7/7v/u//D/8P/w//D/8P/w//D/8P/y
//L/8v/y//T/9P/0//T/9v/2//b/9v/4//j/+P/4//r/+v/6//r//P/8//z//P/8//z/
/P/8//z//P/8//z//P/8//z//P/8//z//P/8//r/+v/6//r/+v/6//r/+v/6//r/+v/6
//j/+P/4//j/9v/2//b/9v/2//b/9v/2//T/9P/0//T/8v/y//L/8v/w//D/8P/w//D/
8P/w//D/8P/w//D/8P/w//D/8P/w//D/8P/w//D/7v/u/+7/7v/u/+7/7v/u/+7/7v/u
/+7/7v/u/+7/7v/s/+z/7P/s/+z/7P/s/+z/7P/s/+z/7P/s/+z/7P/s/+z/7P/s/+z/
7P/s/+z/7P/q/+r/6v/q/+z/7P/s/+z/7P/s/+z/7P/q/+r/6v/q/+r/6v/q/+r/7P/s
/+z/7P/q/+r/6v/q/+r/6v/q/+r/6v/q/+r/6v/q/+r/6v/q/+r/6v/q/+r/6v/q/+r/
6v/q/+r/6v/q/+r/6v/q/+r/6P/o/+j/6P/q/+r/6v/q/+r/6v/q/+r/6v/q/+r/6v/q
/+r/6v/q/+r/6v/q/+r/6v/q/+r/6v/q/+r/6v/q/+r/6v/q/+r/6v/q/+r/6v/q/+r/
6v/q/+r/6v/q/+r/6v/q/+r/6v/s/+z/7P/s/+r/6v/q/+r/6v/q/+r/6v/q/+r/6v/q
/+r/6v/q/+r/6v/q/+r/6v/q/+r/6v/q/+r/6v/q/+r/7P/s/+z/7P/q/+r/6v/q/+r/
6v/q/+r/6v/q/+r/6v/q/+r/6v/q/+r/6v/q/+r/6v/q/+r/6v/q/+r/6v/q/+r/6v/q
/+r/6v/q/+r/6v/q/+r/6v/q/+r/6v/q/+r/6v/q/+r/6v/q/+r/6v/q/+r/6v/q/+r/
6v/q/+r/6v/q/+r/6v/q/+r/6v/q/+r/6v/q/+r/6v/q/+r/6v/q/+r/6v/q/+r/6//r
/+v/7P/s/+z/7P/t/+//7//v/+//8P/w//D/8f/x//H/8f/x//P/8f/w//D/7v/u/+//
7//t/+z/7f/s/+3/7P/s/+z/7P/s/+z/7f/t/+3/7f/t/+//7f/t/+z/7P/s/+v/6//r
/+v/6//r/+n/6f/p/+n/6f/p/+n/5//o/+j/6P/o/+j/6P/o/+j/5v/m/+f/5//n/+f/
5//n/+X/3//Y/9L/yv/G/8n/0//g//P/DgAuAFEAegCnANoADwFFAWsBcAFYAS0B8QCv
AH4ASgAJANf/y//Q/87/y//R/9n/4f/m/+f/6v/s/+z/6v/p/+n/5//n/+f/5//m/+b/
5v/l/+X/5f/l/+X/5f/l/+X/5v/m/+T/5P/k/+T/5v/m/+b/5v/m/+b/5v/m/+b/5v/n
/+j/6P/o/+j/6P/o/+j/6P/o/+n/6f/p/+n/6f/q/+r/6v/p/+n/6f/q/+v/6//r/+v/
7f/t/+z/7P/q/+v/7f/u/+7/7v/u/+//7//u/+7/7v/x//L/8//0//L/8//0//X/9v/3
//f/+P/5//r/+//7//z//P/8//7///8AAAEABAAEAAUABgAHAAkACgALAAwADgAQABEA
EgATABQAFQAXABgAGQAaABoAGwAcAB0AHgAcAB0AHQAdAB8AHwAfAB8AHQAdAB0AHQAb
ABkAGQAYABcAFgAVABQAEwASABEAEAARABAADwAOAA0ADAALAAoACQAIAAcABQAFAAQA
AwACAAMAAwADAAIAAQAAAAAA///9//z/+//6//n/+P/3//b/9//2//X/9f/1//X/9f/z
//L/8f/w/+7/8P/w//D/8P/y//L/8v/y//L/8v/y//L/9P/0//T/9f/1//X/9v/2//b/
+P/4//j/+P/5//r/+v/6//r/+v/7//z//P/8//z///8AAAAAAAD/////AAAAAP7//v/+
//7//v///wAAAQAAAP///v/9///////////////9//3//v/+//7//P/8//z//P/8//z/
/P/8//z/+//9//3//f/8//n/+P/4//j/+v/6//r/+f/7//r/+v/6//n/+f/5//r/+P/3
//f/+P/4//j/+P/3//j/+P/4//n/9//3//f/9f/1//b/9v/2//j/+P/4//j/+v/5//j/
+P/3//f/9//4//v/+//7//v/+v/6//n/+P/4//j/+P/4//j//P/9//v/+v/6//r/+v/6
//j/+P/4//j/+P/4//j/+P/4//j/+P/4//j/+P/4//j/+P/4//j/+P/4//j/+P/4//r/
+v/6//r//P/8//z//P/8//z//P/8//r/+v/7//v//P/+////AAD//////v/9//3//f/+
//7/AAABAAEAAQD////////9//3//v///wAAAwADAAIAAgADAAIAAAD+//7//v/+//7/
AAABAAEAAQABAAEAAQD///3//P/8//z/+//7//v/+//7//v/+//7//3//f/9//3/+//5
//j/+P/2//b/9v/2//f/+P/5//r/+//7//v/+//9//v/+f/1/+7/5v/e/9r/4f/p//j/
DwAoAEQAZQCMALkA7AAlAVkBdwFsAUIBDwHRAJkAaAAsAO3/y//L/87/yv/J/83/0//b
/+r/9//8//7//v/+//3//f/7//z//f/+//7//P/8//v/+//7//v/+//7//3//f/+//7/
AAAAAAAAAAAAAAAAAAAAAP7//v/+//7//v/+////AAACAAIAAgACAAIAAgACAAIAAQAB
AAEAAQABAAIAAgACAAEAAQABAAIABQAFAAUABQAHAAcABgAGAAYABwAJAAoACgAKAAoA
CwALAAoACgAKAA0ADgAPABAADwAPAA8ADwASABMAEwAUABcAGAAZABkAGgAaABoAHAAb
ABwAHQAgACAAIQAiACMAJQAmACcAKAAqACwALQAuADAAMgA0ADcANgA3ADgAOAA5ADoA
OwA8ADoAOwA7ADsAOQA5ADkAOQA3ADcANwA3ADUAMwAzADIAMQAwAC8ALgAsACoAKAAm
ACcAJgAlACQAIwAiACEAIAAdABwAGwAZABcAFgAVABQAEQARABEAEAAOAAwACwAJAAUA
BAADAAIAAQAAAP///v////7//f/9//v/+//7//n/+f/5//n/+P/6//r/+v/6//z//P/8
//z//P/8//z//P/+//7//v///wEAAQACAAIAAgAEAAQABAACAAMABAAEAAQABAAEAAUA
BgAGAAYABgAFAAYABgAGAAMAAwAEAAQABAAEAAQABAADAAMAAwADAAEAAQABAAEA////
//////////3//f/+//7//v/8//z//P/8//z//P/6//r/+v/5//n/+f/5//j/9//2//b/
9v/2//b/9v/1//X/9P/0//T/8//z//P/9P/0//P/8//0//L/8v/y//H/8v/y//L/8//z
//P/8//x/+//8P/w//D/8P/w//D/8P/w/+//7v/u/+//7//v//D/7//v/+//7//v//D/
8P/w/+7/7v/u/+7/7v/u/+//7//u/+7/7v/u/+7/7P/s/+z/7P/s/+z/7P/s/+z/7P/s
/+z/7P/s/+z/7P/s/+z/7P/s/+z/7P/s/+z/7P/s/+z/7P/s/+z/7P/s/+z/7P/s/+z/
6v/q/+r/6v/q/+r/6v/q/+z/7P/s/+z/6v/q/+r/6v/q/+r/6v/q/+r/6v/q/+r/6v/q
/+r/6v/q/+r/6v/q/+r/6v/q/+r/6v/q/+r/6v/q/+r/6v/q/+r/6v/q/+r/6v/q/+r/
6v/s/+z/7P/s/+z/7P/s/+z/7P/s/+3/7f/r/+z/7P/s/+r/6//r/+v/6//r/+z/7P/s
/+3/7f/t/+v/6//r/+n/6P/o/+j/6P/o/+f/5f/k/+T/5P/j/+L/5P/k/+T/5P/m/+f/
5//n/+n/6f/p/+f/6f/o/+j/6P/n/+f/5//n/+f/5//n/+f/5//n/+f/5//p/+f/5v/m
/+b/5v/m/+b/5v/m/+b/5v/n/+f/5//n/+n/5//l/93/1v/Q/8j/xP/J/9H/3v/x/wwA
KABNAHgApwDcABUBTwFvAWwBTAEbAeEAowBwADYA9//N/8n/zP/I/8f/y//V/9//5v/n
/+j/6v/s/+v/6f/o/+X/5//n/+f/5v/m/+b/5f/l/+f/5//n/+f/5f/l/+b/5v/m/+b/
5v/m/+b/5v/m/+b/6P/o/+j/6P/o/+j/6f/q/+j/6P/o/+j/6v/q/+r/6v/p/+n/6f/p
/+v/7P/s/+z/6//r/+v/7P/t/+3/7f/t/+//7//u/+7/7P/t/+//8P/w//D/8P/x//P/
8v/y//L/8f/y//P/9P/0//X/9v/3//j/+f/5//r/+//8//3//f/+//7//v8AAAEAAgAD
AAYABgAHAAgACQALAAwADQAOABAAEgATABQAFwAYABkAGwAcAB0AHgAeAB8AIAAhACIA
IAAhACEAIQAjACMAIwAjACEAIQAhACEAHwAdAB0AHAAbABoAGQAYABcAFgAVABQAEwAS
ABEAEAAPAA4ADQAMAAsACgAJAAcABgAGAAYABgADAAMAAwACAP///v/+//3/+//6//n/
+P/3//b/9f/0//X/9P/z//P/8f/x//H/7//x//H/8f/w/+7/7v/u/+7/7v/u/+7/7v/w
//D/8P/w//D/8P/w//H/8f/x//L/8v/y//T/9P/0//T/9f/2//b/+P/4//j/+f/4//j/
+P/4//n/+v/6//r/+//7//z//P/6//r/+v/6//v/+//7//v/+f/5//n/+f/5//n/+f/5
//n/9//3//j/+P/4//b/9v/0//T/9P/0//T/9P/0//P/8//z//P/8v/z//L/8v/y//L/
8v/y//H/8f/w//D/8P/x//H/8f/y//D/7//v//D/8P/w//D/7//u/+7/7v/v/+//7//v
/+3/7f/u/+7/7v/s/+z/7P/s/+7/7f/s/+z/6//r/+v/7P/t/+3/7f/t/+3/7v/u/+7/
7v/u/+7/7v/s/+z/7f/t/+7/7v/u/+7/7v/w//D/8P/w//D/8P/w//D/7v/u/+7/7v/u
/+7/7v/u//D/8P/w//D/8P/w//D/8P/w//D/8P/w//L/8v/y//L/8v/y//L/8v/y//L/
8v/y//D/8P/w//D/8P/w//D/8P/y//L/8v/y//T/9P/0//T/9P/0//T/9P/y//L/8v/y
//T/9P/0//T/9f/2//f/+P/3//b/9f/0//L/8v/y//L/9P/0//T/9P/1//b/9//4//b/
9v/2//b/+P/4//j/+P/3//b/9f/0//f/+P/5//r/+f/4//f/9v/3//j/+f/6//j/+P/4
//j/+P/4//j/+P/6//r/+v/6//r/+v/6//r/+v/6//r/+v/4//j/+P/4//r/+v/6//r/
/P/8//z//P/6//r/+v/6//r/+v/6//r//P/8//z//P/6//r/+v/6//r/+v/6//r//P/8
//z//P/+//7//v/+//z//P/8//z//P/8//z//P/8//z//P/8//7//v/+//7//P/8//z/
/P/8//z//P/8//r/+v/6//r//P/8//z//P/+//7//v/+//7//v/+//7//P/8//z//P/+
//7//v/+//7//v/+//7//P/8//z//P/+//7/////////AAAAAAAAAAABAAEAAQABAAEA
AgACAAAAAQABAAEABAAFAAYABQADAAIAAQAAAAMAAwACAAIABAAEAAMAAgAAAAAAAAAA
AAIAAwADAAMABAAFAAYABQAEAAIAAQAAAAEAAQABAAEAAQABAAEAAQD//////////wAA
/////wAAAAAAAAAAAAD///7//f/8/wAAAQACAAMABQABAPv/8//u/+j/4v/e/+P/7f8A
ABkANABUAHsAqADZABIBTwGDAZUBgAFQARUB1QCbAGoALADv/9f/1//W/9L/0//X/9//
6//0//v/AAAEAAYABAADAAMAAQD////////+//7//v/9//3///////////8BAAEAAgAC
AAIAAgACAAIAAgACAAIAAgAAAAAAAAAAAP7//v///wAAAQACAAMABAAEAAQABAAEAAQA
AwACAAEAAQACAAIAAgAFAAUABQAGAAUABQAFAAUAAwADAAIAAgAEAAUABwAIAAgACAAI
AAkACQAIAAgACAAHAAgACQAKAAsADQAPABEAEAARABEAEgATABQAFQAVABQAFAAUABYA
FwAYABkAHAAaABsAHAAdAB8AIAAhACIAIgAkACUAJgAnACgAKQArACoAKwAsACwAKwAs
AC0ALgAsAC0ALQAtACsAKwArACsAJwAnACcAJwApACcAJwAmACMAIgAhACAAHwAeAB0A
HAAbABoAGQAYABkAGAAXABYAEwASABEADwAOAA4ADgAOAA0ADQANAAwACgAIAAcABQAE
AAQABAAEAAMAAgABAAAA///+//3//f/9//3//f/7//v/+//7//r//P/8//z//P/6//r/
+v/6//r/+v/6//r//P/8//z//f//////AAAAAAAAAgACAAIAAgADAAQABAAEAAQABAAF
AAYABgAGAAYABwAIAAgACAAHAAcACAAIAAYABgAGAAYABQAFAAUABQADAAMAAwADAAEA
AQABAAEAAQD/////AAAAAAAA/v/+//z//P/8//z/+v/6//r/+f/5//n/+f/4//n/+P/4
//j/9//2//X/8//z//L/8v/y//H/8f/x//L/8P/v/+//8P/w//D/8P/v/+7/7v/u/+//
7//v/+//7f/t/+7/7v/u/+7/7v/u/+7/7v/t/+z/7P/r/+v/6//s/+v/6//r/+v/6f/q
/+r/6v/q/+r/6v/q/+r/6v/r/+n/6v/q/+r/6v/q/+j/6P/o/+j/6P/o/+j/6P/o/+j/
6P/o/+j/6P/o/+j/6v/q/+r/6v/o/+j/6P/o/+j/6P/o/+j/6v/q/+r/6v/p/+n/6f/q
/+z/7P/s/+3/7f/t/+3/7f/s/+z/7P/t/+3/7f/t/+3/7f/r/+r/6v/q/+r/6//r/+r/
6v/s/+z/6//q/+r/6v/s/+z/7P/t/+z/6//q/+n/6//p/+n/6P/o/+j/5//n/+X/5f/l
/+X/5//n/+f/5//l/+X/5f/j/+L/4v/i/+L/5P/k/+T/5P/k/+T/5f/l/+X/5f/l/+P/
4f/b/9T/zP/E/77/v//H/9T/5/8AAB4AQQBsAJsAzAABATkBZQFuAVYBKwHzALMAfABG
AAUA0//B/8b/xv/B/8X/z//X/97/4f/k/+b/6P/m/+X/5f/j/+P/4//j/+L/5P/k/+P/
4//h/+H/4f/h/+H/4f/i/+L/4v/i/+L/4v/i/+L/4v/i/+L/4v/i/+L/5P/k/+X/5v/k
/+T/5P/k/+b/5v/m/+b/5//n/+f/5//n/+j/6P/o/+f/5//n/+j/6//r/+v/6//p/+n/
6P/o/+r/6//t/+7/7P/s/+z/7f/v/+7/7v/u/+//8P/x//L/8v/z//T/9f/0//X/9f/2
//f/+P/5//n//P/8//z//v///wAAAQAEAAQABQAGAAcACwAMAA0ADgAQABIAEwAUABcA
GAAZABsAHAAdAB4AHgAhACIAIwAkACQAJQAlACUAJwAnACcAJwAlACUAJQAlACMAIQAh
ACAAHwAeAB0AHAAbABoAGQAYABcAFgAVABQAEQAQAA8ADgALAAoACQAHAAcABgAFAAQA
AQABAAEAAAD9//z//P/7//f/9v/1//T/8//y//H/8P/v/+7/7f/t/+3/7f/t/+v/6//r
/+v/6v/q/+r/6v/q/+r/6v/q/+r/6v/q/+r/6v/q/+r/6v/r/+3/7f/u/+7/7P/u/+7/
7v/u/+//8P/w//L/8v/y//P/9P/0//T/9P/z//T/9P/0//P/8//0//T/9P/0//T/9P/z
//P/8//z//X/9f/1//X/8//z//P/8//z//H/8f/y//L/8v/w//D/8P/w//D/8P/w//D/
8P/v/+//7//v/+7/7//u/+7/7v/s/+z/7P/r/+3/7P/s/+z/7f/t/+3/7v/s/+v/6//s
/+z/7P/s/+v/7P/s/+z/7f/r/+v/6//p/+v/7P/s/+z/7P/s/+z/7P/s/+v/6v/q/+v/
6//r/+z/6//r/+v/6//p/+r/6v/q/+r/6v/q/+r/6v/q/+n/6f/q/+r/6v/q/+r/6v/q
/+r/6v/q/+r/6v/q/+r/6v/q/+r/6v/q/+r/6v/q/+r/6v/q/+r/6v/q/+r/6v/q/+r/
6v/q/+r/6v/q/+r/6v/q/+r/6v/q/+r/6v/o/+j/6P/o/+r/6v/q/+r/6v/q/+r/6v/q
/+r/6v/q/+r/6v/q/+r/6P/o/+j/6P/q/+r/6v/q/+r/6v/q/+r/6v/q/+r/6v/q/+r/
6v/q/+r/6v/q/+r/6v/q/+r/6v/q/+r/6v/q/+r/6v/q/+r/6v/q/+r/6v/q/+r/6v/q
/+r/6v/q/+r/6v/q/+r/6v/q/+r/6v/q/+z/7P/s/+z/6v/q/+r/6v/q/+r/6v/q/+z/
7P/s/+z/6v/q/+r/6v/s/+z/7P/s/+r/6v/q/+r/7P/s/+z/7P/s/+z/7P/s/+z/7P/s
/+z/7P/s/+z/7P/s/+z/7P/s/+z/7P/s/+z/7P/s/+z/7P/s/+z/7f/t/+3/7v/u/+7/
7v/v/+//7//x//H/8v/y//D/8f/x//H/7//v/+//7f/u/+7/7v/u/+//7//u/+7/8v/y
//H/8P/y//L/8v/y//D/8f/x//H/7//v/+//7f/t/+z/7P/s/+v/6//r/+v/6//r/+v/
6//r/+v/6//r/+v/6f/o/+j/6P/o/+j/6P/o/+j/6P/o/+n/6f/p/+n/5//n/+P/3f/W
/87/yv/I/8//2f/o/wEAHAA+AGMAjgC5AOwAIQFPAWUBWAE0AQEBwwCLAFgAHgDj/8f/
yf/M/8r/zf/V/9//5//q/+v/7v/w//D/7v/t/+3/6//p/+n/6f/o/+j/6P/n/+f/5//n
/+f/5//n/+f/6P/o/+r/6v/q/+r/6v/q/+r/6v/q/+r/6v/q/+z/7P/t/+7/7P/s/+z/
7P/s/+z/7P/s/+3/7f/t/+3/7//w//D/8P/v/+//7//w//H/8f/x//H/8f/x//D/8P/y
//P/9f/2//b/9v/2//f/+f/4//j/+P/5//r/+//8//r/+//8//3/AAABAAEAAgADAAQA
BQAFAAgACAAIAAoACQAKAAsADgAQABEAEgATABUAFgAXABgAGgAcAB0AHgAdAB4AHwAh
ACAAIQAiACIAJAAmACgAKgAqACsAKwArACsAKwArACsAKQApACkAKQApACcAJwAmACUA
JAAjACIAIgAiACIAIgAfAB4AHQAcABwAHAAcABwAGwAaABkAFwAWABYAFgAWABMAEwAT
ABIAEQAQABAADwAPAA4ADQAMAAgABgAEAAIAAgACAAIAAwAEAAUABgAFAAQAAwACAAAA
AAAAAAAAAAD+//7//v/+/wAAAgAEAAYABQAEAAMAAwABAAEAAgACAAAAAgACAAIAAwAF
AAcACAAIAAgACAAJAAoACgAKAAoACQAKAAoACgALAAsADAAMAA4ADgAOAA4ADQANAA0A
DQALAAsACwALAAsACwALAAsADAALAAwADgALAAoABwAGAAgACAAIAAgACgAKAAoACQAL
AAsACwAKAAkACAAIAAgABgAGAAYABQAHAAYABgAGAAYABQAEAAQABAADAAMABAAEAAQA
BAADAAQABAAEAAUABQAFAAUAAwADAAQABAAEAAIAAgACAAIAAgABAAAAAAACAAMABAAG
AAUABQAFAAUABAAEAAMAAgAEAAQABAAEAAQAAgADAAUABgAEAAQABAAEAAQABAAEAAQA
BAAEAAQABAACAAIAAgACAAQABAAEAAQABgAGAAYABgAEAAQABAAEAAQABAAEAAQABgAG
AAYABgAFAAQAAwACAAQABAAEAAQABQAGAAcACAAGAAYABgAGAAUABAADAAIAAwAEAAYA
BwAHAAgACAAIAAoACwALAAsACAAHAAcABgAJAAsADAANAAsACwALAAkABgAGAAYABgAJ
AAkACAAIAAwADAALAAoADAAMAAwADAALAAsACgAJAAcABwAHAAUABQAEAAQABAADAAMA
AwADAAEAAQABAAEAAQABAAEAAQD///3//P/8//3//v///wAA/v/+//7//v//////////
//3/+//3//H/7P/k/97/3P/j/+3//P8TACwATAB1AKYA2wASAUsBfQGTAXgBRgENAcsA
kQBeABwA3//J/8v/yP/E/8f/zf/T/9//7P/1//r/+v/6//r/+f/5//f/+f/5//n/+P/2
//b/9f/1//f/9//3//f/9//3//j/+P/4//j/+P/4//b/9v/2//b/9v/2//b/9v/2//b/
9//4//j/+P/4//j/9v/2//b/9v/5//n/+f/5//n/+v/6//r/+f/5//n/+v/5//n/+f/5
//n/+f/4//j/+P/5//v//P/8//z//P/9//3//P/8//z//f/+////AAAAAAEAAgADAAIA
AwADAAQAAwAEAAUABQAIAAgACAAKAAsADAANABAAEAARABIAEwATABQAFQAWABYAGAAZ
ABoAGwAcAB0AHwAiACMAJAAkACMAJAAlACYAJAAlACUAJQAjACMAIwAjAB8AHwAfAB8A
HwAdAB0AHAAZABgAFwAWABUAFAATABIAEQAQAA8ADgANAAwACwAKAAcABgAFAAMAAwAC
AAEAAAD9//3//f/8//r/+P/3//X/8//y//H/8P/w//D/8P/w/+//7v/t/+3/7f/t/+3/
6//t/+3/7f/s/+7/7v/u/+7/8P/w//D/8P/y//L/8v/y//T/9P/0//X/9f/1//b/9v/2
//j/+P/4//r/+//8//z/+v/6//r/+//8//z//P/8//z//P/7//r/+f/5//r/+v/6//r/
+v/6//f/9//3//f/9//3//f/9//1//X/9f/1//X/8//z//T/9P/0//L/8v/y//L/8v/y
//D/8P/w/+//8f/x//H/8P/x//D/8P/w/+7/7v/u/+3/7f/s/+z/7P/t/+3/7f/u/+z/
6//r/+z/7P/s/+z/6//s/+z/7P/t/+v/6//r/+n/6f/q/+r/6v/q/+r/6v/q/+z/6//q
/+r/6f/p/+n/6v/r/+v/6//r/+n/6v/q/+r/6v/q/+r/6v/q/+r/6f/p/+r/6v/q/+r/
6v/o/+j/6P/o/+r/6v/q/+r/6P/o/+j/6P/o/+j/6P/o/+r/6v/q/+r/6P/o/+j/6P/q
/+r/6v/q/+r/6v/q/+r/6P/o/+j/6P/o/+j/6P/o/+j/6P/o/+j/6v/q/+r/6v/q/+r/
6v/q/+r/6v/q/+r/6v/q/+r/6v/o/+j/6P/o/+r/6v/q/+r/6v/q/+r/6v/q/+r/6v/q
/+r/6v/q/+r/6v/q/+r/6v/q/+r/6v/q/+j/6P/o/+j/6v/q/+r/6v/s/+z/7P/t/+3/
7f/u/+7/7v/u/+//7//t/+3/7f/u/+7/7v/v/+//7//v/+//7//t/+z/7P/s/+7/7//v
/+7/7v/w//D/7//u/+7/7v/u/+7/7v/v/+//7f/t/+3/7f/t/+3/7P/s/+r/6f/p/+n/
6f/p/+n/6f/p/+n/6f/p/+n/6f/n/+b/5v/m/+b/5v/m/+b/5v/m/+b/5//n/+f/6f/p
/+f/4//d/9b/zv/I/8T/yf/T/+L/+f8UADQAWQCEALMA5AAbAU8BbQFmAUYBFQHZAJsA
aAAwAPH/y//H/8z/yv/J/83/2f/h/+T/5//q/+z/6v/q/+n/6f/n/+f/5//n/+b/5v/m
/+X/5f/l/+X/5f/l/+X/5f/m/+b/5v/m/+b/5v/m/+b/5v/m/+b/5v/m/+b/5v/m/+f/
6P/o/+j/6P/o/+j/6P/o/+j/6f/p/+n/6f/p/+r/6v/q/+n/6f/p/+r/6f/p/+n/6f/r
/+v/6v/q/+z/7f/v//D/7v/u/+7/7//x//D/8P/w//H/8v/z//T/9P/1//b/9//4//n/
+f/6//n/+v/7//v//f/+////AgABAAIAAwAGAAYABwAIAAkADQAOAA8AEAASABQAFQAW
ABcAGAAZABsAGgAbABwAHAAdAB4AHwAgACIAIwAjACMAIQAhACEAIQAfAB8AHwAfAB8A
HQAdABwAGwAaABkAGAAZABgAFwAWABUAFAATABIADwAOAA0ADAALAAoACQAHAAcABgAF
AAQAAwADAAMAAgD///7//v/9//3//P/7//r/+f/4//f/9v/1//T/8//z//H/8f/x/+//
8f/x//H/8P/w//D/8P/w//D/8P/w//D/8P/w//D/8P/y//L/8v/z//P/8//0//T/8v/0
//T/9P/0//X/9v/2//b/9v/2//f/+P/4//j/+P/5//r/+v/6//n/+f/6//r/+v/6//r/
+v/5//n/+f/5//n/+f/5//n/+f/5//n/+f/5//f/9//4//b/9v/0//T/9v/2//b/9v/0
//T/9P/z//P/8//z//L/8f/w//D/8P/w//D/8P/v/+//7v/u/+7/8f/x//H/8v/w/+//
7//w//D/8P/w/+//7v/u/+7/7//x//H/8f/v/+3/7v/u/+7/7v/u/+7/7v/u/+3/7P/s
/+v/6//r/+z/7f/t/+3/7f/v//D/8P/w//D/8P/w//D/7v/w//H/8f/w//D/8P/w//D/
7v/u/+7/7v/u/+7/7v/u/+7/7v/u/+7/7v/u/+7/7v/w//D/8P/w//D/8P/w//D/8P/w
//D/8P/w//D/8P/w//D/8P/w//D/8P/w//D/8P/w//D/8P/w//D/8P/w//D/8v/y//L/
8v/y//L/8v/y//T/9P/0//T/9v/2//b/9v/4//j/+P/4//j/+P/4//j/9v/2//b/9v/4
//j/+P/4//j/+P/4//j/+v/6//r/+v/4//j/+P/4//j/+P/4//j/9v/2//b/9v/4//j/
+P/4//f/9v/1//T/9v/2//b/9v/1//T/8//y//T/9P/0//T/9P/0//T/9P/y//L/8v/y
//L/8v/y//L/8v/y//L/8v/v/+7/7f/s/+b/4v/e/9r/5f/w//v/BgAlAEIAXwB8AJoA
tgDSAA==
         </WaveFormData>
      </LeadData>
      <LeadData>
         <LeadByteCountTotal>10000</LeadByteCountTotal>
         <LeadTimeOffset>0</LeadTimeOffset>
         <LeadSampleCountTotal>5000</LeadSampleCountTotal>
         <LeadAmplitudeUnitsPerBit>4.88</LeadAmplitudeUnitsPerBit>
         <LeadAmplitudeUnits>��V</LeadAmplitudeUnits>
         <LeadHighLimit>2147483647</LeadHighLimit>
         <LeadLowLimit>268435456</LeadLowLimit>
         <LeadID>V6</LeadID>
         <LeadOffsetFirstSample>0</LeadOffsetFirstSample>
         <FirstSampleBaseline>0</FirstSampleBaseline>
         <LeadSampleSize>2</LeadSampleSize>
         <LeadOff>FALSE</LeadOff>
         <BaselineSway>FALSE</BaselineSway>
         <ExcessiveACNoise>FALSE</ExcessiveACNoise>
         <MuscleNoise>FALSE</MuscleNoise>
         <LeadDataCRC32>774612863</LeadDataCRC32>
         <WaveFormData>
GgAaABoAGgAYABgAGAAYABgAGAAYABgAFgAWABYAFgAVABQAEwASABEAEAAPAA4ADAAM
AAwADAALAAoACQAIAAUABAADAAIAAQAAAP///v/9//z/+//6//j/+P/4//j/9//2//X/
9P/y//L/8v/y//H/8P/v/+7/7v/u/+7/7v/u/+7/7v/u//D/8P/w//D/8P/w//D/8P/y
//L/8v/y//L/8v/y//L/9P/0//T/9P/2//b/9v/2//j/+P/4//j/+P/4//j/+P/6//r/
+v/6//r/+v/6//r/+v/6//r/+v/6//r/+v/6//r/+v/6//r/+P/4//j/+P/4//j/+P/4
//b/9v/2//b/9v/2//b/9v/0//T/9P/0//T/9P/0//T/8v/y//L/8v/y//L/8v/y//L/
8v/y//L/8v/y//L/8v/y//L/8v/y//L/8v/y//L/8v/y//L/8v/w//D/8P/w//D/8P/w
//D/8P/w//D/8P/w//D/8P/w//D/8P/w//D/8P/w//D/8P/w//D/8P/w//D/8P/w//D/
8P/w//D/8P/w//D/8P/w//D/8P/w//D/8v/y//L/8v/w//D/8P/w//D/8P/w//D/8P/w
//D/8P/w//D/8P/w//L/8v/y//L/8v/y//L/8v/w//D/8P/w//D/8P/w//D/8P/w//D/
8P/w//D/8P/w//L/8v/y//L/8P/w//D/8P/y//L/8v/y//D/8P/w//D/8P/w//D/8P/y
//L/8v/y//L/8v/y//L/8P/w//D/8P/w//D/8P/w//D/8P/w//D/8v/y//L/8v/y//L/
8v/y//L/8v/y//L/8v/y//L/8v/y//L/8v/y//L/8v/y//L/8v/y//L/8v/y//L/8v/y
//D/8P/w//D/8v/y//L/8v/y//L/8v/y//L/8v/y//L/8v/y//L/8v/y//L/8v/y//L/
8v/y//L/8v/y//L/8v/w//D/8P/w//L/8v/y//L/8v/y//L/8v/y//L/8v/y//L/8v/y
//L/8v/y//L/8v/y//L/8v/y//D/8P/w//D/8v/y//L/8v/y//L/8v/y//L/8v/y//L/
8v/y//L/8v/y//L/8v/y//L/8v/y//L/8v/y//L/8v/y//L/8v/y//T/9P/0//T/8//0
//T/9P/2//T/9P/0//T/9P/0//X/9//3//f/9//3//j/+P/4//n/+f/5//f/9f/2//f/
9//1//b/9v/2//b/9v/2//b/9v/2//b/9v/2//b/9v/2//j/9v/1//T/9v/1//X/9f/1
//X/9f/1//L/8v/y//L/8v/y//L/8f/x//H/8f/x//H/8P/w//D/7//v//D/8P/x//H/
8v/w/+z/5f/e/9n/0f/K/8r/0P/X/+X/+f8QACwATwB4AKAAzAD7ABwBJAEXAf8A2QCv
AI0AawBDAB8ADwAKAAMA/P/6//z////+//z/+//6//j/9//1//P/8v/z//P/8//y//D/
8P/u/+7/7//v/+//7//v/+//7//v/+//7//v/+//7//v//D/8P/w//D/8P/w//D/8P/w
//D/8P/w//D/8P/w//D/8P/w//L/8//z//P/8//z//T/9P/0//T/9P/0//T/9P/0//T/
9f/1//X/9v/0//T/9f/1//X/9f/2//b/9v/2//b/9//4//j/+P/5//z//P/8//z//f/+
//7////+/////////wEAAQABAAIAAgAEAAUABgAHAAgACQAKAAsADAANAA4ADwAQABIA
EwAUABUAFgAXABgAGQAaABsAHAAdAB4AHgAgACAAIQAhACEAIQAhACEAHwAfAB4AHgAe
ABwAHAAbABsAGwAaABoAGgAYABcAFwAWABUAFQAUABIAEQAQAA8ADgANAAwACwAMAAsA
CwALAAoACgAKAAkACAAHAAcABgAHAAYABgAFAAIAAgABAAEAAAD///7//v//////////
//3//P/8//z/+v/6//r/+f/7//v/+//7//3//f/9//3/////////AAD+//7//v/+//7/
//8AAAAAAgADAAMAAwABAAIAAgACAAIAAgADAAMABAAFAAYACAAGAAYABgAGAAYABgAG
AAYACAAIAAgACAAGAAYABgAGAAYABgAGAAYABgAEAAQABAAGAAYABgAGAAQABAACAAIA
AwADAAQABQAFAAUABQAFAAMAAwACAAIAAgACAAIAAQACAAIAAgACAAEAAgACAAIAAAAA
AAAAAAACAAIAAgABAAEAAQABAAEAAQABAAEAAQD+//7//v///wAAAAAAAAAAAAAAAAEA
AQD///7//v///wIAAwADAAEAAAAAAAAAAAD//wAAAAAAAAAAAgADAAEAAAAAAAAAAAAA
AP7//v/+//7//v/+//7//v8AAAAAAAAAAP7//v/+//7//P/8//z//P/+//7//v/+/wAA
AAAAAAAAAAAAAAAAAAAAAAAAAAAAAP7//v///wAAAAAAAAIAAAAAAAAAAAAAAAAAAQAB
AAEAAQABAAEAAgACAAIAAQABAAEA/////wAAAgADAAQABgAEAAQABAAEAAIAAgACAAIA
AgACAAIAAgACAAIAAgAAAP3//P/8//v/+f/5//n/+f/7//v/+v/6//z//P/8//z/+//5
//j/9//3//f/9//2//j/+P/3//f/9v/2//f/9//4//b/9P/t/+T/2//R/87/0P/U/93/
6//9/xQAMgBVAHwAqgDeAA0BKAEmAQ8B7QDDAJ0AfQBTACcACQABAPr/7//o/+b/6P/r
//T/+v/7//r/+v/5//f/9f/0//T/9f/2//b/9v/2//T/9P/0//P/8v/x//L/8//0//X/
9f/1//X/9f/0//P/8//y//L/8v/y//L/8v/y//L/8v/y//L/8v/y//T/9P/0//T/8//z
//L/8f/x//H/8v/y//D/8P/w//D/8f/y//P/9P/1//X/9f/2//b/9v/3//f/9//3//j/
+P/2//b/9v/3//j/+P/4//n/+f/4//f/9v/4//r/+//9/wAAAQABAAEAAwADAAMABAAC
AAQABQAGAAUABgAHAAgACwAMAA0ADgAPABAAEgATABYAFwAYABkAGgAbABwAHQAeAB8A
IAAgACAAIAAhACEAHwAfAB8AHwAfAB8AHgAeAB4AHAAcABsAGQAZABgAGAAXABQAEgAR
ABAADwAPAA4ADAALAAoACQAGAAUABAADAAIAAQABAAEA///+//3/+//4//f/9//2//P/
8v/y//H/8P/w/+//7//w/+//7v/u/+3/7f/t/+3/7f/s/+z/7P/u/+7/7v/t/+3/7f/t
/+3/7//v/+//7//w//H/8v/0//T/9P/0//T/9P/1//b/9v/2//f/9//3//f/+P/4//j/
+P/4//n/+f/5//n/+f/6//j/+P/4//j/+P/4//j/+P/4//j/+P/4//b/9v/2//b/9v/2
//b/9v/2//T/9P/0//T/9P/0//T/9P/0//L/8v/y//H/8f/x//P/8//z//P/8f/x//D/
8P/w//D/8P/v//D/8P/w//D/7//w//D/8P/w//D/8P/w//D/8P/w/+//7//v/+//7//v
/+//7//v/+7/7v/u/+//7//u/+3/7P/s/+z/7f/t/+3/7P/s/+3/7P/t/+3/6//r/+z/
7f/u/+3/7v/u/+7/7v/u/+3/7f/u/+z/7P/s/+z/7P/s/+z/7P/s/+z/7P/s/+z/7P/s
/+z/7v/u/+7/7v/u/+7/7v/u/+z/7P/s/+z/7P/s/+z/7P/u/+7/7v/u/+z/7P/s/+z/
7P/s/+z/7P/u/+7/7v/u/+7/7v/u/+7/7P/s/+z/7P/u/+7/7v/u/+7/7v/u/+7/7P/s
/+z/7P/u/+7/7v/u/+7/7v/u/+7/7P/s/+z/7P/u/+7/7v/u/+z/7P/s/+z/7v/u/+7/
7v/u/+7/7v/u/+7/7v/u/+7/7v/u/+//8P/w//D/8v/w/+7/7v/u/+7/7v/v/+//7//v
/+//7//w//D/8P/v/+//7//t/+3/7v/t/+3/7f/u/+z/7P/s/+z/7P/s/+z/7P/u/+7/
7v/u/+7/7v/u/+z/7f/s/+z/6//t/+3/7f/t/+3/7f/s/+z/7v/u/+7/7v/u/+3/7f/t
/+3/7f/t/+z/7P/s/+v/6//s/+z/7f/t/+7/7P/o/+H/2v/R/8n/xP/G/8r/0f/f//P/
CgAmAEkAcgCeAMwA/QAaARwBCwHvAMkAowCBAF0AMwAVAAkABAD5//L/8P/0//n/+v/4
//X/9P/0//P/8f/v/+7/7//v/+//7v/u/+7/7P/s/+3/7f/t/+3/6//r/+v/6//r/+v/
6//r/+v/6//s/+z/7v/u/+7/7v/u/+7/7v/u/+7/7v/u/+7/8P/w//D/8P/u/+//7//v
/+//7//w//D/8P/w//D/8P/w//D/8P/w//H/8f/x//L/8v/y//P/8//z//P/9P/0//b/
9v/2//f/9v/2//b/9//4//j/+P/4//v//P/8//3//P/9//3//f////////8AAAAAAgAD
AAQABQAGAAcACAALAAwADQAOAA8AEAASABMAFAAVABYAFwAWABcAGAAZABwAHQAeAB4A
HgAeAB8AHwAfAB8AHwAfAB8AHwAeAB4AHgAcABwAGwAbABsAGgAaABoAGAAXABcAFAAT
ABMAEgASABEAEAAPAA4ADQAMAAsACgAJAAkACQAHAAYABQADAAIAAQABAAAA///+//7/
/f/8//z/+//7//r/+f/4//j/9//3//f/9//5//j/+P/4//b/9v/2//X/9//3//f/9//3
//f/9//3//f/9//3//j/+v/6//r/+v/4//n/+v/6//r/+//7//v/+//8//z//P/+//7/
//////3//f/9//7//v/+//7//v/+//7//v/+//7//v/+//7//v/+//7//v/+//7//v/+
//7//P/8//z//P/8//z//P/8//z/+v/6//z/+//7//v/+f/5//n/+f/7//v/+v/6//r/
+v/6//n/+P/4//j/+P/4//j/9//2//b/9v/2//b/9v/2//b/9f/1//X/9f/1//X/9f/1
//X/9P/0//T/9f/1//T/8//y//T/9P/1//X/8//y//L/8//2//f/9//1//b/9v/2//b/
9f/2//b/9v/0//L/8//z//T/9P/0//T/9P/2//b/9v/2//b/9v/2//b/9P/0//T/9P/2
//b/9v/2//b/9v/2//b/9v/2//b/9v/2//b/9v/2//j/+P/4//j/+P/4//j/+P/4//j/
+P/4//j/+P/4//j/+P/4//j/+P/6//r/+v/6//r/+v/6//r/+v/6//r/+v/4//j/+P/4
//r/+v/6//r//P/8//z//P/7//r/+f/4//j/+P/4//j/+v/6//r/+v/8//z//P/8//r/
+v/6//r/+//8//3//v/9//z/+//6//3//v///wAA///+//3//P/+//7//v/+//3//P/7
//r//P/8//z//P/+//7//v/+//7//v/+//7//P/8//z//P/8//z//P/8//z//P/8//z/
/v/+//7//v/8//z//P/8//z//P/8//z//f/+////AAD+//7//v/+//3//P/7//r/+//8
//3//v8AAAAAAAAAAP///v/9//z//P/8//z//P/8//z//P/8//7//v/+//7//P/8//z/
/P/8//z//P/8//z//P/8//z/+v/6//r/+v/8//z//P/8//z//P/8//z//P/8//z//P/+
//7//v/+//3//P/7//r/+P/4//j/+P/6//r/+//8//z//P/+//z//P/8//z//P/6//v/
+//7//v/+//7//z//v/+//3//f/7//n/+f/6//3//f/9//7//P/8//z//P/6//r/+v/6
//r/+v/6//r/+//8//3//P/5//j/+P/3//f/9//3//f/9//3//b/9v/2//b/9v/2//j/
9//3//f/9f/1//X/9P/y//L/8f/x//P/9P/2//f/9P/w/+j/4f/a/9P/zf/I/8j/zv/Z
/+3/AQAYADgAXwCKAL4A9AAjATgBLgETAe0AwQCdAHkATQAhAAkAAQD4/+//6P/k/+j/
7//0//b/9//6//r/+f/3//X/9P/x//H/8f/w//D/8P/u/+7/7f/t/+3/7f/u/+//8P/x
/+//7//v/+//7//v//D/8P/t/+z/6//q/+z/7P/s/+z/7f/u/+//8P/u/+7/7v/u/+v/
6//q/+n/6//r/+z/7P/u/+7/7v/u/+7/7v/u/+7/7P/r/+r/6v/r/+z/7v/v/+3/7f/u
/+7/7v/u/+7/7//u/+7/7v/v//L/8v/y//L/8//0//T/9f/2//f/9//3//f/9//3//j/
+P/6//v//P/7//z//f/+/wEAAgADAAQAAwAEAAYABwAIAAkACgALAAwADQAOAA8ADgAP
ABAAEAAQABAAEQARAA8ADwAPAA8ADwAPAA4ADgAQAA4ADgANAAsACwAKAAoACgAIAAcA
BwAEAAMAAwACAAAA///+//3//v/9//z/+//6//n/+f/5//b/9v/2//X/8v/x//H/8P/v
/+7/7v/t/+r/6v/p/+n/6v/p/+j/6P/p/+n/6f/p/+n/6P/o/+j/6P/o/+j/5//n/+f/
5//n/+n/6f/p/+n/6//r/+v/7P/u/+7/7v/u/+7/7//w//D/8P/x//H/8f/x//L/8v/y
//L/8v/z//P/8//z//P/9P/y//L/8v/y//T/9P/0//T/8v/y//L/8v/y//L/8v/y//L/
8v/y//L/8v/w//D/8P/w//D/8P/w/+7/7v/s/+z/7P/r/+v/6//t/+3/7f/t/+v/6//q
/+r/6P/o/+j/5//o/+j/6P/o/+f/6P/o/+j/5v/m/+b/5v/m/+b/5v/l/+f/5//n/+f/
5//n/+f/5//m/+b/5v/n/+f/5v/l/+T/5P/k/+X/5f/l/+T/5P/l/+T/5f/l/+P/5P/k
/+T/5P/j/+T/5P/k/+T/5P/l/+P/5P/k/+T/5P/k/+T/5P/k/+T/5P/k/+T/5P/k/+T/
5P/k/+T/5P/k/+T/5P/k/+T/5P/k/+T/5P/k/+T/5P/k/+T/5P/k/+T/5P/j/+T/5P/k
/+j/5v/m/+b/5v/m/+b/5//n/+f/5//n/+f/6P/o/+j/5//n/+f/5f/l/+b/5//n/+f/
6P/o/+j/6P/o/+j/6P/o/+j/6P/o/+b/5v/m/+b/6P/m/+X/5P/i/+H/4f/h/+H/4f/h
/+H/4v/i/+L/4v/g/+D/4P/f/9//3//f/9//3//e/97/3v/f/9//4P/g/+H/4f/g/+D/
3P/V/8z/xf+9/7b/tP+4/7//zf/h//T/EAA1AFwAhACwAOEABgESAQUB7QDJAKEAfwBd
ADMADwD9//j/7//m/+T/5v/p/+z/6v/p/+j/5v/n/+X/4//i/+H/4f/h/+D/4P/g/97/
3v/f/9//3//f/9//3//f/9//3//f/9//3//f/9//4P/g/+D/4P/g/+D/4v/i/+L/4v/i
/+L/4v/i/+L/4v/i/+L/4v/j/+P/4//j/+P/5P/k/+T/5P/k/+T/5v/m/+b/5v/l/+X/
5f/m/+j/6P/p/+n/6f/p/+r/6v/q/+r/6v/r/+r/6v/q/+v/7P/s/+z/7P/v//D/8P/x
//L/8//z//P/9f/1//X/9v/4//r/+//8//3//v///wAAAwAEAAUABgAHAAgACgALAAwA
DQAOAA8AEgATABQAFQAWABcAGAAYABoAGgAbABsAHQAdAB0AHQAbABsAGgAaABwAGgAa
ABkAFwAXABYAFgAYABYAFQAVABIAEQARABAADgANAAwACwAKAAkACAAHAAQAAwADAAMA
AQAAAP///f/8//v/+//6//n/+P/4//f/9P/0//P/8//y//H/8P/w/+//7//v/+//7//u
/+7/7v/u/+7/7v/t/+3/7f/t/+3/7//v/+//7//t/+3/7f/u//D/8P/w//D/7v/v//D/
8P/y//P/8//z//H/8v/y//L/8v/y//P/8//z//P/8//0//T/9P/0//T/9P/0//T/9P/0
//T/9P/0//T/9P/0//T/9P/0//T/9P/2//T/9P/0//T/9P/0//T/9P/0//L/8v/0//P/
8//z//H/8f/x//H/8f/x//D/8P/w//D/8P/v//D/8P/w//D/7//w//D/8P/w//D/8P/w
//D/8P/w/+//8f/x//H/8f/v/+//7//v//D/8P/w//H/8f/w/+//7v/u/+7/7//v//H/
8P/w//H/8f/x//D/7f/t/+7/7//w/+//8P/w//D/8P/w/+//7//w//D/8P/w//D/7v/u
/+7/7v/w//D/8P/w//D/8P/w//D/8P/w//D/8P/w//D/8P/w//D/8P/w//D/8P/w//D/
8P/w//D/8P/w//D/8P/w//D/8P/w//D/8P/w//D/8P/w//D/8P/w//D/8v/y//L/8v/w
//D/8P/w//L/8v/y//L/8P/w//D/8P/y//L/8v/y//L/8v/y//L/8v/y//L/8v/y//L/
8v/y//L/8v/y//L/9P/0//T/9P/0//T/9P/0//T/9P/0//T/9P/0//T/9P/0//T/9P/0
//T/9P/0//T/9P/0//T/9P/0//T/9P/0//T/9P/0//T/9P/0//T/9P/0//T/9P/0//T/
9P/0//T/9v/2//b/9v/2//b/9v/2//b/9v/2//b/9v/2//b/9v/2//b/9v/2//b/9v/2
//b/9v/2//b/9v/2//b/9v/2//b/9v/2//b/+P/4//j/+P/4//j/+f/6//j/+P/6//j/
+v/6//r/+v/6//v/+//7//3//f/9//7//f/8//r/+f/7//n/+f/6//v/+//7//z//P/8
//z//P/+//7//v/+//z//P/8//z//P/8//z/+v/5//j/+P/3//f/9//3//f/+f/5//j/
+P/2//b/9v/2//b/9f/1//X/9f/1//X/9P/2//b/9f/1//b/9v/3//f/9P/y/+7/6f/g
/9n/0//Q/9L/2P/j//P/CQAiAEIAZwCMALYA5AANASABHAEHAekAwQCbAHsAVQAvABcA
DwAKAAEA/v8AAAQABQAEAAIAAwACAAAAAQD///3//P/5//n/+f/4//j/+P/2//b/9//3
//f/9//3//f/9//3//f/9//3//f/9//3//j/+P/5//r/+//8//7//v/+//7//P/8//z/
/P/8//z//P/8//z//f/9//3//////wAAAAAAAAAAAAAAAAAAAAAAAAAA////////AAAC
AAIAAwADAAUABQAGAAYABgAGAAYABwAGAAYABgAHAAoACgAKAAoACwAMAAwADQAOAA8A
DwAPABEAEQARABIAFAAWABcAGAAZABoAGwAcAB0AHgAfACAAIQAiACQAJQAlACUAJQAl
ACYAJwAoACkALAAtAC4ALgAuAC4ALwAvAC8ALwAvAC8ALwAvAC4ALgAuACwALAArACkA
KQAoACgAKgAoACcAJwAkACMAIwAiACEAIQAhACEAIAAfAB4AHQAcABsAGwAbABgAGAAY
ABcAFgAVABUAFAAVABQAFAATABEAEAAOAA0ADgANAAwADAANAA0ADQANAAwACgAJAAgA
BgAGAAYABQAFAAUABQAFAAYABwAIAAkABwAHAAcACAAGAAYABgAGAAYABwAIAAgACgAL
AAsACwAJAAoACgAKAAoACgALAAsACwALAAsADAAMAAwADAAMAA4ADgAOAA4ADAAMAAwA
DAALAAoACQAIAAoACgAKAAoADAAKAAoACgAJAAgABwAGAAcACAAHAAgACgAJAAkACQAH
AAcABwAHAAcABwAGAAYABAAEAAQAAwAEAAQABAAEAAIAAgABAAAA/v/+//7//v///wAA
AQABAAMAAwADAAMAAQABAAEAAQD+//7//v////3//P/7//r//P/8//3//f////7//v//
///////+//v/+v/6//r/+v/9//7//v/+//z//P/7//3//v/8//z//P/8//r/+v/6//r/
+v/6//r/+v/6//r/+v/6//r/+v/6//r/+v/6//r/+v/4//j/+P/4//r/+v/6//r/+v/6
//r/+v/5//j/9//2//T/9P/0//T/9//4//n/+v/4//j/+P/4//f/9v/1//T/9v/2//f/
+P/4//j/+v/4//r/+v/6//r/+f/5//j/9//6//v//P/+//3//P/6//n/+f/3//f/+P/7
//v/+//8//z//P/8//z//P/8//z//P/6//r/+v/6//j/+P/4//b/9f/0//T/8//1//X/
9f/1//P/8//y//L/8v/y//L/8v/w/+//7//v//D/8f/y//L/8P/w/+//7//w//D/8f/x
/+7/7P/o/+H/2P/P/8X/wv/E/8r/0//l//f/EgA0AF8AjADAAPIAIQE0ASgBCwHlALsA
lwBzAEMAGQABAPn/8P/l/+L/5P/k/+n/8P/0//X/9P/0//P/8f/v/+7/7f/t/+3/7P/u
/+7/7P/s/+//7//v/+//7//v/+//7//v/+//7//v/+3/7f/u/+7/7v/u/+7/7v/u/+7/
7v/u/+7/7v/u/+7/7v/u/+7/7v/w//H/8f/x//H/8f/y//L/8P/w//D/8P/y//L/8v/y
//P/8//z//T/8v/y//P/8//z//P/9P/0//b/9v/2//f/+P/4//j/+f/6//r/+v/6//v/
/P/8//3//v////////8BAAEAAQACAAIABAAFAAYABwAIAAkACgALAAwADQAOAA8AEAAS
ABMAFAAVABYAFwAYABkAGgAbABwAHQAeAB4AHgAeAB8AHwAfAB8AHwAfAB0AHQAcABwA
HAAaABoAGQAXABcAFgAWABQAEgARABEAEAAPAA8ADgAMAAsACgAJAAgABwAGAAUABAAD
AAMAAwABAAAA///9//r/+f/5//j/9//2//b/9f/2//b/9f/1//T/8//y//L/8f/x//H/
8f/z//L/8v/y//L/8v/y//H/8v/z//T/9f/1//X/9f/1//f/9//3//j/+v/6//r/+v/6
//v//P/8//z//f/9//3/+//8//z//P/8//z//f/9//3//f/9//7//P/8//z//P/+//7/
/v/+//z//P/8//z//P/8//z//P/6//r/+v/6//r/+P/4//j/+P/4//j/+P/4//j/9v/2
//b/9f/1//X/9f/1//X/9f/1//X/9P/0//T/9P/0//P/9P/0//T/9P/z//T/9P/0//T/
9P/0//T/9P/0//T/8//z//P/8//z//P/8//z//P/8v/y//L/8//z//L/8f/w//L/8v/z
//P/8f/w//D/8f/y//P/8//x//D/8P/w//D/8f/y//L/8v/y//L/8f/x//L/8v/y//L/
8v/w//D/8P/w//L/8v/y//L/8P/w//D/8P/w//D/8P/w//L/8v/y//L/8P/w//D/8P/w
//D/8P/w//D/8P/w//D/8P/w//D/8P/w//D/8P/w//D/8P/w//D/8P/w//D/8P/w//D/
8P/w//L/8v/y//L/8v/y//L/8v/w//D/8P/w//L/8v/y//L/8v/y//L/8v/w//D/8P/w
//D/8P/w//D/8P/w//D/8P/y//L/8v/y//D/8P/w//D/8v/y//L/8v/y//L/8v/z//T/
9P/0//b/9v/2//b/9v/2//b/9//3//f/9//3//f/9v/2//b/9f/3//f/9f/1//b/9//3
//f/+P/4//j/+P/4//j/+P/4//j/+P/4//j/+P/4//j/+P/2//X/9P/0//P/8//z//P/
8//z//P/8v/0//T/9P/0//L/8v/x//H/8f/x//H/8f/w//D/8P/v/+//8P/w//H/8f/y
//D/7P/l/9z/1f/N/8j/yv/Q/9n/6f/9/xQANABXAIAAqgDYAAMBHgEeAQ0B8QDLAKEA
gQBdADUAFwALAAgA///4//j//P////7//P/7//r/+P/5//f/9f/0//P/8//z//L/8v/y
//D/8P/v/+//7//v/+//7//v/+//7//v/+//7//v/+//8P/w//D/8P/w//D/8P/w//D/
8P/w//D/8P/w//D/8P/w//D/8P/x//H/8f/x//H/8v/y//L/8v/y//L/8v/y//L/8v/z
//P/8//0//T/9P/1//X/9f/1//b/9v/2//b/9v/3//j/+P/4//n/+v/6//r/+v/7//z/
/P/9//7/////////AQABAAEAAgACAAQABQAGAAcACAAJAAoADQAOAA8AEAARABIAFAAV
ABYAFwAYABkAGgAbABwAHQAcAB0AHgAeACAAIAAhACEAIQAhACEAIQAhACEAIAAgACAA
HgAeAB0AHQAdABwAHAAcABoAGQAZABYAFQAVABQAFAATABIAEQAQAA8ADgANAAwACwAL
AAsACgAKAAoACQAGAAUABQAEAAMAAgACAAEAAAAAAP/////+//3//P/8//v/+//7//v/
+//6//r/+v/6//r/+v/5//n/+f/5//n/+f/5//n/+f/5//n/+f/6//r/+v/6//r/+v/7
//z//P/8//3//f/9//3//v/+//7//v/+//////////////8AAAAAAAAAAAAAAAAAAAAA
AAAAAAAAAAAAAAAAAAAAAAAAAAAAAAAAAAAAAP7//v/+//7//v/+//7//v/+//z//P/8
//v/+//7//v/+//7//v/+//7//r/+v/6//r/+v/5//j/+P/4//j/+f/6//r/+v/6//r/
+v/6//r/+v/6//n/+f/5//n/+f/5//n/+f/5//j/+P/4//n/+//6//n/+P/2//b/9//3
//f/9v/2//f/+P/5//n/9//4//j/+P/4//f/+P/4//j/+P/4//n/+f/4//j/+P/4//j/
+P/4//j/+P/4//j/+P/4//r/+v/6//r/+P/4//j/+P/6//r/+v/6//j/+P/4//j/+P/4
//j/+P/4//j/+P/4//j/+P/4//j/+v/6//r/+v/4//j/+P/4//r/+v/6//r//P/8//z/
/P/6//r/+v/6//v//P/9//7//v/+//7//v///wAAAQACAAAAAAAAAAAAAAAAAAAAAAAC
AAIAAgACAAAAAAAAAAAAAQACAAMABAACAAIAAgACAAIAAgACAAIAAgACAAIAAgACAAIA
AgACAAEAAAD///7/AAAAAAAAAAD///7//f/8//z//P/8//z//v/+//7//v/+//7//v/+
/wAAAAAAAAAAAAAAAAAAAAD8//r/+P/2/+//6v/l/+D/5v/s//L/+P8SACoAQgBaAHUA
jgCnAA==
         </WaveFormData>
      </LeadData>
   </Waveform>
</RestingECG>
