# Supplementary material for: Detection of Left Atrial Enlargement Using a Convolutional Neural Network-Enabled Electrocardiogram
Source: Front Cardiovasc Med. 2020 Dec 17;7:609976. doi: 10.3389/fcvm.2020.609976 (PMC7773668; doi:10.3389/fcvm.2020.609976)
Supplement: Supplementary file 1 [file Data_Sheet_1.ZIP › hyp/1802018579_11939_00000033.XML]

<?xml version="1.0" encoding="Windows-1252"?>
<!DOCTYPE RestingECG SYSTEM "restecg.dtd">
<RestingECG>
   <PatientDemographics>
      <PatientID>1802018579</PatientID>
      <PatientAge>86</PatientAge>
      <AgeUnits>Years</AgeUnits>
      <Gender>Male</Gender>
      <PatientLastName>panboqian</PatientLastName>
   </PatientDemographics>
   <TestDemographics>
      <DataType>Resting</DataType>
      <Site>1</Site>
      <AcquisitionDevice>MAC55</AcquisitionDevice>
      <Status>Unconfirmed</Status>
      <Priority>Normal</Priority>
      <AcquisitionTime>09:05:39</AcquisitionTime>
      <AcquisitionDate>01-12-2016</AcquisitionDate>
      <CartNumber>1</CartNumber>
      <AcquisitionSoftwareVersion>009C</AcquisitionSoftwareVersion>
      <XMLSourceVersion>MAC5000 v1.0</XMLSourceVersion>
   </TestDemographics>
   <RestingECGMeasurements>
      <VentricularRate>75</VentricularRate>
      <AtrialRate>75</AtrialRate>
      <PRInterval>164</PRInterval>
      <QRSDuration>134</QRSDuration>
      <QTInterval>424</QTInterval>
      <QTCorrected>473</QTCorrected>
      <PAxis>69</PAxis>
      <RAxis>81</RAxis>
      <TAxis>15</TAxis>
      <QRSCount>12</QRSCount>
      <QOnset>218</QOnset>
      <QOffset>285</QOffset>
      <POnset>136</POnset>
      <POffset>199</POffset>
      <TOffset>430</TOffset>
      <ECGSampleBase>500</ECGSampleBase>
      <ECGSampleExponent>0</ECGSampleExponent>
   </RestingECGMeasurements>
   <Diagnosis>
      <Modality>Resting</Modality>
         <StatementCount>3</StatementCount>
         <LabelText>12SL ��ϳ���</LabelText>
      <DiagnosisStatement>
         <StmtFlag>ENDSLINE</StmtFlag>
         <StmtText>�������</StmtText>
      </DiagnosisStatement>
      <DiagnosisStatement>
         <StmtFlag>ENDSLINE</StmtFlag>
         <StmtText>����֧��������</StmtText>
      </DiagnosisStatement>
      <DiagnosisStatement>
         <StmtFlag>ENDSLINE</StmtFlag>
         <StmtText>�쳣 ECG</StmtText>
      </DiagnosisStatement>
   </Diagnosis>
   <Waveform>
      <WaveformType>Rhythm</WaveformType>
      <WaveformStartTime>0</WaveformStartTime>
      <NumberofLeads>8</NumberofLeads>
      <SampleType>CONTINUOUS_SAMPLES</SampleType>
      <SampleBase>500</SampleBase>
      <SampleExponent>0</SampleExponent>
      <HighPassFilter>16</HighPassFilter>
      <LowPassFilter>150</LowPassFilter>
      <ACFilter>NONE</ACFilter>
      <LeadData>
         <LeadByteCountTotal>10000</LeadByteCountTotal>
         <LeadTimeOffset>0</LeadTimeOffset>
         <LeadSampleCountTotal>5000</LeadSampleCountTotal>
         <LeadAmplitudeUnitsPerBit>4.88</LeadAmplitudeUnitsPerBit>
         <LeadAmplitudeUnits>��V</LeadAmplitudeUnits>
         <LeadHighLimit>2147483647</LeadHighLimit>
         <LeadLowLimit>268435456</LeadLowLimit>
         <LeadID>I</LeadID>
         <LeadOffsetFirstSample>0</LeadOffsetFirstSample>
         <FirstSampleBaseline>0</FirstSampleBaseline>
         <LeadSampleSize>2</LeadSampleSize>
         <LeadOff>FALSE</LeadOff>
         <BaselineSway>FALSE</BaselineSway>
         <ExcessiveACNoise>FALSE</ExcessiveACNoise>
         <MuscleNoise>FALSE</MuscleNoise>
         <LeadDataCRC32>2949026287</LeadDataCRC32>
         <WaveFormData>
GgAaABoAGgAXABYAFQAUABIAEgASABIAEgASABIAEgAPAA4ADQAMAAwADAAMAAwACgAK
AAoACgAMAAwADAAMAAwADAAMAAwACgAKAAoACgAKAAoACgAKAAwADAAMAAwACgAKAAoA
CgAMAAwADAAMAAoACgAKAAoADAAMAAwADAAKAAoACgAKAAoACgAKAAoACwAMAA0ADgAM
AAwADAAMAA4ADgAOAA4ADQAMAAsACgAMAAwADAAMAAwADAAMAAwADAAMAAwADAAKAAoA
CgAKAAgACAAIAAgABgAGAAYABgAIAAgACAAIAAcABgAFAAQABgAGAAYABgAEAAQABAAE
AAIAAgABAAEAAQABAAEAAgAAAAIAAgAAAAIAAgACAAIAAQACAAEAAAABAAEAAQABAAEA
AQABAAEAAAAAAAAA//8AAAAAAAAAAAEAAQABAAEA////////AAACAAIAAwADAAIAAwAC
AAEAAQABAAEA/////////P/5//n/9//2//b/9v/2//f/9//2//T/8//z//T/8//0//X/
8//z//T/9P/z//X/9//3//P/9f/3//r/+//7//3/AAACAAQABgANABoAHwAkAC0AMgAy
AC4AJwAbAAcA+f/v/+j/5//r/+7/6v/n/+b/3f/S/8v/x//I/8n/xv/C/8P/v/+6/7r/
vP++/77/wP/B/8T/yP/I/8j/0P/Y/9n/2f/c/+L/5f/l/+j/7v/w//P/8//y//H/7//u
//H/9P/2//f/9f/1//X/9P/2//f/9//3//f/9//3//j/9v/1//X/9v/3//n/+v/7//n/
+f/5//n/+//7//v//P/8//z/+//7//3//v/+////AAAAAAEAAQABAAEAAQABAAMAAwAD
AAQABwAHAAcABwAFAAcABwAHAAgACAAIAAkACwALAAsACwAOABAAEQARABEAEQASABMA
FAAUABQAFAAUABYAFgAWABgAGgAYABgAGAAYABoAGgAaABoAGgAaABgAGAAYABcAGAAX
ABcAFwAZABgAFwAWABIAEgARABAAEgASABAADwAPAA4ADAAMAAkACQAKAAoACAAHAAcA
BwAGAAYABgAGAAIAAgADAAMABAAEAAYAAwABAAEAAQABAP////////3///8AAAAAAAD+
//7//v/+//7//f/7//r/+//9//7//f/+//3//P/7//v/+//7//v//f/+//7//v/8//7/
/v/9//3//f/9//7/AAAAAAAAAAD///7//f/9//////////7//v/+////////////////
////////////AQABAAAAAAD+//7//v/+//7//v/9//3//f/9//3//f/9//z//P/9////
/v/+/wIAAQAAAP///v/7//v/+//7//v//P/8//7//v/8//z//P/+//7//v8AAAAAAAD/
/////f/9//3//f/9//3//f/+/wEAAQAAAAAA///+//7//f/+////AAABAAEAAgACAAIA
AQABAAEAAwADAAMAAwADAAMAAQABAAEAAAD9//3/+//4//j/+P/4//n/+f/5//j/+P/5
//n/9//3//f/9//3//r/+v/1//P/8//3//f/9//5//z/+//7//3/AAAAAAQACgARABgA
HQAkAC0AMgA2ADgANQApABkABwD9//j/8f/r//D/8v/r/+b/4f/a/9P/z//M/83/yv/E
/8H/wf++/77/wP/A/8D/wv/B/8T/xv/G/8z/1P/W/9f/2//i/+j/6f/p/+r/6v/q//H/
+//4//f/9f/0//T/9v/3//f/+f/5//n/+P/3//f/9v/1//X/9f/1//b/+P/3//f/+P/4
//n/+f/5//n/+f/5//n/9//3//f/+P/6//r/+f/5//z//P/7//v/+v/6//v/+///////
/////////////wAAAQABAAEAAQABAAMAAwADAAUABAADAAMABAAFAAYABwAGAAgACQAJ
AAsACwAMAA0ADgAOAA4ADgAMAA4ADgAOABAAEgAQABAAEAAQABIAEgAUABQAFAAUABIA
EgASABEAEAAPAA8ADwAQABAAEAAQAAwADAALAAoACAAIAAYABQAHAAYABAAEAP////8A
AAAAAAD////////8//z//P/8//v//P/+/////f/8//3/+f/7//v/+//7//v/+//7//n/
9//4//j/+P/4//j/+P/4//n/+f/4//j/9v/3//f/9f/4//n/+v/7//n/+f/5//n/+f/6
//r/+v/8//7//v/9//3//f/9//7/AAAAAAAAAAACAAIAAgADAAMAAwADAAIAAgACAAMA
AwADAAMAAwADAAMAAwADAAMABQAFAAQABAADAAIAAQAAAAIAAgABAAEAAQABAAEAAQAD
AAAAAAD//wAAAAAAAAAAAAAAAAEAAgADAAAAAAD//wAAAgAAAAAAAAACAAIAAgAEAAQA
BAADAAMAAQABAAEAAQABAAEAAQACAAEAAQAAAAAAAgACAAMAAwADAAMAAwADAAMABAAE
AAQABQAFAAUABwAHAAcABwAHAAcABQAFAAUAAQD9//z/+f/5//r/+//8//v/+//7//r/
+//9//7//f/9//3//f/9//7/+P/3//v/AQD9//v//////wAAAQADAAEAAgAGAA4AEgAV
AB4AKQAwADUAPgBCAEAAOQAtABsACQD7//T/9f/1//b/9v/z/+7/5//c/9f/0f/O/8//
zP/I/8f/yf/I/8T/xP/E/8L/wP/F/87/0P/U/9j/2v/a/9n/2//i/+j/7//x//L/+P/+
//v/9//5//n/+P/4//r//P/9//3/+//7//v/+v/8//3//f/9//7///8AAAIAAQD///7/
/v/+////////////////////AQABAAEAAgACAAIAAQABAAIAAgABAAEAAwAEAAYABwAH
AAcABwAHAAYABQAEAAQABgAHAAgACQAHAAkACQAJAA4ADgAOAA8ADQANAA0ADQAQABIA
EwATABIAEQARABEAEwAUABUAFgAWABgAGAAYABgAGgAYABgAGAAYABoAGgAYABgAGAAY
ABgAGAAYABcAGAAXABcAFwAVABQAEwASAA4ADgANAAwADgAOAAwACwALAAoACAAIAAcA
BwAIAAgABgAFAAUABQACAAIAAgACAAAAAAABAAEAAAAAAAIA//////////////3//f/9
//v//f/+//7//v8AAAAAAAAAAAEAAQAAAAAAAgADAAMAAQABAAEAAQABAAEAAQABAAEA
AQACAAIAAgABAAIAAQD//wAAAQACAAQAAgACAAIAAgACAAIAAgADAAMAAwADAAIAAAAA
AAEAAQADAAMAAwADAAEAAQABAAEAAwADAAIAAgAAAAAAAAAAAAAAAAD/////AQABAAEA
AQD///7//v///////v/+//7/AQABAAEAAQAAAP///v/+//7//v/+//7//v/+//v/+//7
//v/+f/6//r//P/+//z//P/8//z//P/8//7/AAAAAP/////+//3//P/7//7///8AAAIA
AAD///3//P/8//z//f/9//////////////8AAAAAAAABAAEAAQADAAEAAQABAAEAAwAB
AAEAAQAAAP3//f/7//r/+v/6//r/+f/5//n/+P/4//n/+f/3//f/9//3//f/+P/2//n/
+//7//n/9//1//f//P8BAAUABwAKAAYABgAKABEAGAAhACgAKwAyADgAOgAvACMAFQAF
AP3/+P/v//H/9v/y/+//6v/n/97/2f/Z/9b/0f/Q/87/yf/H/8j/yP/I/8j/yP/G/8X/
yP/O/9L/1P/W/9j/3//j/+T/6P/r/+3/7P/y//j/+f/7//r/+f/3//b/9//6//z//f//
///////+//z//f/9//3/////////AAAAAP////8AAP7///////////////////8BAAEA
AQACAAIAAgABAAEAAgACAAEAAQACAAIAAwADAAcABwAHAAcABQAFAAUABgAJAAkACQAJ
AAcACQAJAAkADAAMAAwADQAPAA8ADwAPABAAEgATABMAEwATABQAFQAUABQAFAAUABQA
FgAWABYAGAAaABgAGAAYABgAGgAaABgAGAAYABgAGgAaABoAGQAYABcAFwAXABcAFgAV
ABQAEgASABEAEAAQABAADgANAAsACgAIAAgABwAHAAgACAAGAAUABQAFAAQABAAEAAQA
AgACAAMAAwAAAAAAAgD/////////////AAABAAIAAQABAAIAAgACAAIAAgACAAIAAQAB
AAAAAAAAAAEAAQD//wMAAwADAAMAAQABAAEAAQACAAQABQAGAAUABgAFAAMAAwADAAMA
BAAFAAYABwAIAAYABgAGAAcABwAHAAcABgAIAAgACQAJAAkACQAJAAkABwAHAAcABwAH
AAcABgAGAAgACAAIAAgACgAKAAkACQAIAAcABgAFAAYABgAHAAkABwAGAAYABgAFAAUA
BQAFAAkACQAHAAYABAAEAAQABAAFAAUABQAFAAUABgAGAAgACgAIAAgACAAHAAYABQAG
AAYABgAFAAUABgAHAAgACQAHAAcABwAIAAsACwAKAAoACgAKAAsACwAJAAkACQAJAAkA
CgAKAAoACwALAAsADQAPAA8ADwAPAA8ADQANAA0ACAAFAAUAAwAEAAQABAAEAAMAAwAD
AAIAAgADAAMAAQADAAMAAwADAAIAAgADAAMAAwAHAAcAAwABAAYABwAHAAkADgAUABQA
FAAZACAAJwAsADEAPABGAEQAOwAzACkAEwADAP7/9//x//j/AAD5//D/6//m/93/0//Q
/9H/0P/Q/8//zf/K/8j/yP/K/8j/xv/L/9D/0P/W/9r/2P/e/+n/5//m/+7/9//5//b/
+P/8//3///8BAAEAAAAAAAIABAAFAAUABAADAAIAAAADAAUABgAHAAQAAwACAAIAAwAD
AAQABgAEAAUABQAFAAUABQAFAAUABQAFAAUABgAIAAgABwAHAAgACAAHAAcACAAIAAkA
CQALAAsACwALAAsACwALAAwADwAPAA8ADwAPABEAEQARABIAEgASABMAEQARABEAEQAT
ABYAGAAZABkAGQAaABsAGwAaABkAGAAaABwAHAAcABwAHgAcABwAHgAeACAAIAAeAB4A
HgAeAB4AHgAeAB0AHAAbABsAGwAZABgAFwAWABYAFgAVABQAFAAUABIAEQAPAA4ADAAM
AAkACQAKAAoABwAFAAQAAwADAAQABQAGAAYABgAHAAcABQAEAAUAAQADAAMAAwADAAEA
AQABAP//AAACAAMABAADAAIAAQAAAAMAAwACAAIAAgADAAMAAQADAAMAAwADAAEAAQAB
AAEAAwAEAAQABAACAAQABAADAAUABQAFAAYABgAGAAYABgAEAAQABAAFAAUABQAFAAQA
BAAEAAUABQAGAAcACAAJAAcABwAHAAcACAAJAAkACgAJAAgABwAGAAYABgAFAAUABQAF
AAUABQAFAAQABAAFAAYABgAHAAgABwAHAAcABwAFAAcABwAGAAcACAAJAAoABgAFAAQA
AwAEAAYABwAKAAoACAAIAAgABgAGAAYACAAKAAoACQAJAAcABwAHAAcACQAJAAkACgAJ
AAkACAAIAAoACgALAAsADQANAA0ADQALAAwADAAMAA0ADQANAA8ADwAPAA8ADwAPAA0A
DQANAAoABwAHAAUAAgACAAIAAgAFAAUABQAEAAYABwAHAAUABQAFAAUABQAGAAgABQD/
/wMACQAHAAMAAwAEAAsADQALAA4AFgAWABYAHwAmAC8AOABBAEgATABKAEMAOwApABUA
CwAGAAEA/f/+//z/9f/y/+3/5P/f/9//2P/X/9j/0v/N/83/zP/K/8r/zP/K/8r/z//U
/9L/0v/W/9z/4v/p/+//9P/0//P/8//2//7/BAAFAAMABQAFAAQABAACAAQABQAFAAcA
BwAHAAYABgAHAAcABwAJAAkACQAKAAcABQAEAAQABgAHAAcABwAIAAkACgALAAgABwAG
AAYACgAKAAkACQAMAAwACwALAAoACgALAAsADQANAA0ADQANAA0ADQAOABAAEQASABMA
EgATABIAEQAWABYAFgAXABcAFwAXABcAFgAYABkAGQAbABsAHAAdAB4AHgAeAB4AHAAe
AB4AHgAcAB4AHAAcAB4AHgAgACAAIAAgACAAIAAiACIAIgAhAB8AHQAcABsAHAAcABwA
HAAZABgAFgAUABYAFgAUABMAEwASABAAEAANAA0ADgAOAAoACQAJAAkABgAGAAYABgAF
AAYACAAJAAgACAAKAAcABQAFAAUABQAHAAcABwAFAAUABgAGAAYABgAGAAYABgAHAAcA
BgAGAAYABwAHAAUABwAHAAcABwAGAAUABAADAAQABgAHAAgACAAKAAoACQAHAAcABwAI
AAgACAAIAAgACAAIAAgACQAHAAcABwAGAAgACAAJAAkABwAHAAcABwAJAAkACQAJAAkA
CQAIAAgACgAKAAoACgAJAAgABgAFAAcABwAHAAcABwAGAAYABwAFAAQABAAEAAcABwAH
AAcABgAFAAQABAAGAAUABQAFAAYABgAGAAYABQAEAAMABAAEAAIAAwAEAAUABgAEAAMA
AgABAAMABAAEAAYABgAEAAQABAACAAIAAgAEAAYABgAFAAUABAADAAIAAQADAAMAAwAE
AAYABwAHAAgABwAGAAYABQAHAAcABwAHAAUABgAGAAYABwAHAAcACQAJAAkACQAJAAcA
BQAFAAUAAwABAAIAAQAAAAAAAAAAAP////////7/AAABAAEA///9//3//f/9/wIAAAD/
////AQABAP3//f8BAAIABQAHAAkADAAOAA4AEAAXACIAKQAsADMAPgBAADgAKwAdABMA
BQD9//r/9//5//r/9v/z/+z/5//i/9v/1f/U/9X/0v/Q/83/y//K/8z/yv/G/8b/yv/P
/9D/0P/Q/9L/1v/e/+X/5f/o/+7/8//1//T/9P/4//n//f/9//3//P/8//z//v//////
/f/9//3//P/8//3//f/9/////////wAAAAD/////AAAAAAEAAQABAP//////////AQAB
AAEAAgAGAAYABQAFAAQABAADAAMABgAGAAcABwAJAAkACQAJAAcABwAHAAgABwAHAAcA
BwAJAAsACwALAA4ADgAOAA8ADwAPAA8ADwAQABIAEwATABIAEQARABEAFAAUABQAFAAW
ABgAGAAYABgAGgAYABgAFgAWABgAGAAYABgAGAAYABoAGgAaABkAFgAVABUAFQAVABQA
EwASABAAEAAPAA4ADwAQAA8ADwAPAA4ADAAMAAcABwAIAAgABgAFAAUABQAGAAYABgAG
AAIAAgADAAMABAAEAAYAAwABAAEAAQABAAMAAwADAAEAAQACAAIAAgACAAIAAgACAAEA
AQAAAAAA/v///////f8AAAEAAgADAAMAAwADAAMAAgACAAEAAAABAAQABQAFAAUABQAF
AAYABgAGAAYABgAEAAQABAAFAAUABQAFAAQABgAGAAcABwAEAAMAAgABAAMABQAHAAkA
CAAHAAUABAAGAAYABgAGAAYABgAFAAUAAwADAAMAAwAFAAQABAAFAAQAAgABAAAA////
//////8AAAEAAgAEAAQAAwADAAMAAAAAAAAAAgACAAIAAgD/////////////AAAAAAIA
AAD+//7//v///wAAAQAEAAMAAgAAAP//AQABAAEAAQABAAEAAQACAAEAAQAAAAAAAgAC
AAMAAwABAAEAAQABAAMABAAEAAQABQAFAAUABwAFAAUABQAFAAcABQAFAAUAAgD/////
/f/8//z//P/8//v/+//7//r//P/9//3/+//9//3//f/9//z//P/7//v/+//7//n/9f/z
//j/AwAHAAMABAAIAAgADAARABgAHwAoAC8ANAA2ADYANQApABcABwD9//j/8f/v//T/
8v/t/+r/4//c/9f/0//Q/8//zP/G/8P/xf/E/8D/wP/E/8j/yP/H/8b/yv/M/87/1P/a
/9//4//m/+r/6f/p/+7/9v/4//f/9//6//v/+//8//v//P/8//v//f/9//3//P/8//3/
/f/9//v/+//7//z//v/9//3//v/+//////////3//f/9//3//f/9//3//v8CAAIAAQAB
AAIAAgABAAEAAAAAAAEAAQAFAAUABQAFAAQAAwACAAIAAwADAAMAAwAGAAkACgALAAsA
CgAJAAkACgALAAwADQANAA4ADgANAA8ADwAQABEAEgASABIAEgAQABIAEgASABMAFgAV
ABYAFQAUABUAFAAUABQAFAAUABUAFgAXABcAFAATABMAEwATABIAEQAQAAwADAALAAoA
CgAKAAgABwAJAAgABgAGAAIAAQABAAAA/////wAAAQAAAAAAAAAAAP7//v///////P/8
//7/+//7//v/+//7//v/+//7//n/+f/6//r/+v/4//j/+P/4//r/+//7//z//P/9//3/
+//7//v/+//7//v/+//7//v/+//8//z//P/+/wAAAAD///7//f/8//z//v/+//7//v8A
AAAAAAABAAEAAQABAAAAAAAAAAEAAQAAAP///v/9/wAAAQACAAMAAgABAP///v/+//7/
/v/+/wAAAAD///////////////////7//v///////v/+//7/AQABAAEAAQAHAAEAAgAA
AAAAAAAAAAAAAQACAAMAAQACAAIABAAEAAIAAgACAAQABAAEAAYABQAEAAIAAQAEAAUA
BgAHAAYABQAEAAQABgAHAAcACAAIAAgACQAJAAkACQAJAAkABwAIAAgACAAJAAkACQAL
AAsACwALAAsADQALAAsACwAHAAMAAgD//wAAAAAAAAAA/////////v8AAAEAAQD///3/
/f/9//3/AgAAAP3///////3//f/9/wMABAABAAMABwAKAAoADAASABkAHAAhACgAMwA+
AEQARgBBADcAJQATAAkA/v/z//P//P/8//f/8P/p/+L/2f/X/9L/0f/U/9D/y//L/8z/
yP/E/8T/xv/G/8v/0P/S/9L/2P/Y/9z/4//l/+j/8P/x//P/9v/2//z/AwADAAIAAQD/
//7/AAACAAMAAwADAAMAAwACAAIAAwADAAMAAQABAAEAAgAEAAMAAwAEAAYABwAHAAcA
BQAFAAUABQAFAAUABQAGAAgACAAHAAcABgAGAAUABQAIAAgACQAJAAoACQAIAAcACQAJ
AAkACgAJAAkACQAJAAoADQAOAA8AEQAQAA8ADwARABEAEQARABIAFAAVABUAFQAVABYA
FwAWABYAFgAWABgAGgAaABoAGAAaABgAGAAaABoAHAAcABwAHAAcABwAGgAaABoAGQAa
ABkAGQAZABkAGAAXABYAEgASABEAEAAQABAADgANAAsACgAIAAgABwAHAAgACAAFAAMA
AgABAAEAAgADAAQAAgACAAMAAwABAAAAAQD9/////////////////////f/7//z//P/8
//7//v/+//7///////7//v/+///////9//3//f/9//3////////////9//7//v/+//7/
AAAAAP//AQABAAEAAgAAAAAAAAAAAAAAAAAAAAEAAQABAAEAAAD+//7/////////////
/////f/9//3//f/+//////8AAP7//v/+//7//v/+//3//f/9//3//f/9//3//P/8//3/
+//6//r/+v/9//3//f/9//v/+//7//z//P/7//v/+//4//j/+P/4//r/+v/6//z//P/8
//z//P/6//r/+v/6//n/+f/5//n/+f/6//r//P/8//r/+v/6//j/+P/4//r//P/8//v/
+//8//3//v////z/+//6//r//f/9//z//P/8//z//f/9//3//f/9//3///8AAAAAAAAA
AP///v///wEAAQABAAEAAQD////////6//f/9//1//b/9v/2//b/9//3//f/9v/2//f/
9//1//P/8//z//P/8v/0//X/9f/z//X/9//5//v//v/9//3/+//8/wQACgAOABUAGAAd
ACQALQAyADoAOAAnABcACwD///P/7P/p/+//9P/w/+v/6P/h/9b/z//N/8z/y//I/8T/
xf/F/8L/wP/C/8D/vv/E/8X/yP/M/87/zv/U/9r/2//h/+T/5P/j/+f/7v/w//L/9f/1
//X/9f/0//T/9v/4//n/+f/3//f/9//2//b/9//3//f/+P/5//r//P/6//n/+f/6//j/
+f/5//n/9//3//f/9//5//n/+f/6//z//P/7//v/+v/6//n/+f/6//r/+//7//3//f/9
//3//v///wAAAgABAAEAAQABAAEAAwADAAMABQAEAAMAAwAFAAUABQAFAAgACgALAAsA
CgAJAAkACQALAAwADQAOAA4AEAAQABAADwAQAA0ADAAOAA4AEAAQABAAEAAQABAADwAO
AA0ACwALAAsADAANAAwACgAIAAYABQAGAAYABgAGAAYABAADAAEAAAD+//7//f/9//7/
/v/8//v/+//7//r/+v/6//r/+P/4//n/+f/2//b/+P/1//f/9//3//f/9//3//f/9f/z
//T/9P/0//b/9v/2//b/9f/1//T/9P/2//f/9//1//f/9//3//f/9//3//f/9//3//j/
+P/4//b/+P/4//f/+f/5//n/+v/6//r/+v/6//r/+v/6//v/+f/5//n/+P/4//j/+f/5
//r/+//8//3/+v/5//j/9//4//n/+f/6//j/+P/4//j/+v/6//n/+f/5//n/+f/5//f/
9v/2//f/9//2//b/9v/3//f/9//3//X/9f/1//b/9v/1//X/9f/y//L/8v/y//b/9P/y
//T/9v/2//b/9v/0//P/8v/x/+//8P/w//L/9P/y//L/8v/y//L/8v/0//T/9P/z//P/
8v/x//D/7//y//P/9P/2//b/9f/z//L/8//0//b/9//2//X/9P/z//T/9v/3//j/+P/3
//b/9//4//n/+v/7//v/+f/5//n/9v/z//P/8f/w//D/8P/w//P/8//z//L/8P/x//H/
7//y//P/9P/1//b/8v/1//X/8f/x//P/8//z//b/+f/9//3//v8AAAAABgAPABYAGQAe
ACUALgA2ADQALQAjABMA///1//T/7f/p/+7/7v/n/+L/3//c/9X/yf/E/8f/xv/C/8H/
v/++/7z/uv+4/7r/vv+//8D/wP/C/8b/zP/O/9P/2//e/97/3f/f/+T/6P/q/+3/7//v
/+//7v/u/+z/7v/v/+//7//v/+//7v/s/+3/7f/t/+3/7f/t/+7/7v/t/+3/7v/u/+//
7//v/+//7//v/+//7//v/+//8P/y//L/8f/x//D/8P/v/+//8v/y//P/8//1//X/9f/1
//T/8//y//L/9v/3//j/+f/4//n/+P/3//r/+v/6//v//P/9//7////+/wAAAQABAP//
//8AAAEABAAEAAQABAAEAAYABgAGAAgACgAIAAgABgAGAAgACAAIAAgACAAIAAoACgAK
AAkACAAHAAcABwAFAAQAAwACAAIAAgABAAAAAgACAAAA///9//z/+v/6//f/9//4//j/
9//3//j/+f/2//b/9v/2//T/9P/1//X/9P/0//b/8//1//X/9f/1//f/9//3//X/8//0
//T/9P/2//b/9v/2//X/9f/0//T/9P/1//X/8//1//X/9f/1//X/9f/1//X/9f/2//b/
9v/1//b/9f/z//T/9f/2//j/+P/4//j/+P/2//b/9v/3//n/+f/5//j/+P/4//n/+f/3
//f/9//3//n/+f/5//n/9//3//b/9v/4//j/+P/4//b/9v/1//X/9v/3//j/+f/5//j/
+P/5//f/9v/2//b/9//3//f/9//2//X/9P/0//r/9//1//P/9P/2//b/9v/2//X/9f/1
//X/9f/2//b/+P/4//b/9v/2//b/9v/2//j/+P/4//f/9//3//f/9//3//n/+f/5//r/
+f/5//j/+P/4//j/+f/5//n/+f/5//n/9//4//j/+P/6//v//P////7//f/8//v//f/7
//v/+//4//X/9f/z//L/8v/y//L/8//z//P/8v/y//P/8//x//H/8f/x//H/8P/0//X/
8f/v/+//7//x//H/9P/5//v/+//6//7/AAAEAAsAEgAbACQAKwAwADYANgAvAB8ADQD/
//X/7P/n/+n/7P/o/+H/3v/X/9D/y//H/8T/w//E/8D/u/+7/7j/uP+6/7r/uP++/73/
uv+8/8T/zP/Q/9T/1f/X/9z/4P/f/+P/5v/o/+z/9f/3//b/9f/z//L/8P/y//P/8//1
//X/9f/0//L/8//z//P/9f/1//X/9v/2//X/9f/2//b/9//3//f/9//3//f/9//5//n/
+f/6//v/+v/4//f/+v/6//n/+f/8//z//f/9//7//f/8//v//f/9//3//v//////////
/wEAAwADAAMABAAEAAQABQAFAAUABQAFAAYACAAJAAkACQAJAAoACwAMAAwADAAMAAwA
DgAOAA4ADgAQAA4ADgAOAA4AEAAQABIAEgASABIAEAAQABAADwAOAA0ADQANAA8ADgAN
AAwACAAIAAcABgAGAAYABAADAAMAAgAAAAAA+//7//z//P/7//v//P/9//r/+v/6//r/
+P/4//n/+f/2//b/+P/1//f/9//3//f/9//3//f/9f/1//b/9v/2//b/9v/2//b/9//3
//b/9v/3//n/+v/5//n/+f/5//n/9//3//f/9//5//r/+v/6//z//v/+//3//P/7//r/
+v/6//r/+v/6//j/+P/4//n//P/9//7//v/8//z//f/9//v/+//7//v//f/9//3//f/7
//v/+v/6//r/+v/6//r//P/8//v/+//7//v/+//7//v/+v/6//v/+f/4//j/+P/6//v/
/P/9//v/+//7//z//P/7//v/+//6//r/+v/6//j/+P/4//r//P/8//z/+//7//v/+//7
//n/+P/3//n/+v/6//v/+v/8//z//v8AAP7//v/9//z//P/9//7//v/9//z/+//6//3/
/v///wAA///+//3//f/8////AAD+//z//v/+//7//v8AAAAAAAAAAAIAAgACAAIAAgAC
AAIAAgAEAAQABAAEAAIAAAD+//z/+//6//n/+P/5//r/+//8//r/+v/6//r/+v/6//r/
+v/5/w==
         </WaveFormData>
      </LeadData>
      <LeadData>
         <LeadByteCountTotal>10000</LeadByteCountTotal>
         <LeadTimeOffset>0</LeadTimeOffset>
         <LeadSampleCountTotal>5000</LeadSampleCountTotal>
         <LeadAmplitudeUnitsPerBit>4.88</LeadAmplitudeUnitsPerBit>
         <LeadAmplitudeUnits>��V</LeadAmplitudeUnits>
         <LeadHighLimit>2147483647</LeadHighLimit>
         <LeadLowLimit>268435456</LeadLowLimit>
         <LeadID>II</LeadID>
         <LeadOffsetFirstSample>0</LeadOffsetFirstSample>
         <FirstSampleBaseline>0</FirstSampleBaseline>
         <LeadSampleSize>2</LeadSampleSize>
         <LeadOff>FALSE</LeadOff>
         <BaselineSway>FALSE</BaselineSway>
         <ExcessiveACNoise>FALSE</ExcessiveACNoise>
         <MuscleNoise>FALSE</MuscleNoise>
         <LeadDataCRC32>962897135</LeadDataCRC32>
         <WaveFormData>
EAAQABAAEAANAAwACwAKAAoACgAKAAoACAAIAAgACAAHAAYABQAEAAQABAAEAAQABAAE
AAQABAAEAAQABAAEAAQABAAEAAQABAAEAAQABAAGAAYABgAGAAQABAAEAAQAAgACAAIA
AgACAAIAAgACAAQABAAEAAQABgAGAAYABgAFAAQAAwACAAQABAAEAAQABQAGAAcACAAG
AAYABgAGAAUABAADAAIAAgACAAIAAgAEAAQABAAEAAQABAAEAAQABgAGAAYABgAFAAQA
AwACAAAAAAAAAAAAAgACAAIAAgACAAIAAgACAAEAAAD///7///8AAAEAAgACAAIAAgAC
AAAAAAAAAAIABAAEAAQABAAHAAkACwAMAA0AEQASABQAFQAVABQAEwAQAA0ADQALAAwA
DAALAAoABwAHAAcABgAIAAcABwAIAAgABwAFAAMAAQAAAAAA/v/+//z//P/7//r/+f/5
//n/+P/4//f/9f/1//T/8f/w/+7/7v/u/+7/7f/t/+3/7f/t/+z/7P/s/+3/7v/v//D/
7//v/+7/6//r/+3/7f/q/+j/5P/i/93/1//T/9X/3v/u/wIAHAA4AFQAagCAAJQAqAC5
AMAAugCuAJ8AjgB4AGUAUwBAAC8AJwAcAAgA+//7//f/8P/x//H/7f/r/+v/6v/p/+b/
4f/h/+D/3P/b/+D/5f/p/+n/6//r/+j/5v/k/+b/5v/n/+n/6f/r/+r/6P/m/+b/5f/l
/+b/6P/o/+b/5P/k/+X/5f/m/+n/6v/r/+r/6f/p/+j/6P/o/+f/5//o/+n/6v/s/+v/
6v/p/+j/6f/q/+v/7P/u/+7/7v/u/+z/7P/r/+v/6//s/+z/7v/v//D/8P/x//D/8P/w
//D/8//z//P/8//y//L/8v/z//X/9f/3//n/+f/6//r//P/8//3//f/9//3//v8BAAEA
AgACAAMABQAFAAUABgAIAAsACwALAAwACgAKAAsADAANAA4ADwAQAA4ADgAOAA4ADwAQ
ABIAEwATABQAFAATABUAEwASABIAFQAVABMAEwATABIAEgARAA8ADwAQABAADwANAAsA
CgAMAAoACgAKAAgACQAJAAkACQAHAAcABwAFAAQABAAEAAQAAwADAAMABAAEAAQABAAC
AAIAAwADAAEAAQABAAAAAgACAAIAAgABAAAAAAD//wEAAQAAAAAAAwADAAMAAwABAAEA
AgACAAIAAgACAAIAAAABAAEAAQABAP////8AAAEAAwAEAAUABAADAAMAAgACAAIAAgAC
AAQAAwADAAIAAgACAAIAAgACAAIAAgABAAEAAQABAAIABAADAAIAAgABAAAA///+/wQA
AgAAAAIAAgACAAIAAgAEAAYACAAIAAgACAALAA0ADQAOAA4AEQATABQAFgAXABcAFwAW
ABMAEQAPAA4ADgANAAwACwALAA0ADAALAAkABwAGAAYABQAFAAUABgAGAAYABAACAAAA
AAD///7//f/7//v//f/+//7//f/7//r/+f/4//b/9v/0//T/8//z//P/8//z//L/8v/y
//L/8v/y//L/8v/z//P/8//z//P/7//s/+z/6v/m/9//2f/V/9f/3P/o//r/EgAqAEIA
VgBwAI4AogCzAMIAxAC2AKsAogCUAIcAeQBmAFUARwA2ABoAAwABAAMA/P/3//f/9f/z
//H/7v/t/+7/7f/p/+b/4v/h/+L/5f/p//H/8//v/+z/8P/w//D/8P/t/+v/6//r/+r/
8P/t/+z/6v/p/+r/7P/s/+r/6f/q/+z/7f/q/+v/6v/p/+n/6f/q/+r/6v/q/+n/6f/p
/+n/6f/q/+r/6v/q/+r/6v/q/+r/6v/s/+z/7P/s/+z/7P/r/+v/6//s/+z/7v/u/+7/
7f/t/+7/7v/u/+7/8f/x//H/8f/y//L/8v/z//H/8f/z//X/9//4//j/+v/6//v/+//7
//v//P//////AgACAAMABQADAAMABAAGAAkACQAJAAoACgAKAAsADAAMAAwADAAMAAwA
DAAMAAwACgAKAAsACwANAA4ADgANAA0ACwAKAAoACwALAAkACQAHAAYABgAFAAMAAwAE
AAQABgAFAAQABAACAAAAAAAAAAAAAQABAAEAAwABAAEAAQD///7//v/+/wAA////////
/P/8//z//P/8//z//f/9//3//f/9//z//P/8//z//P/+//7///////7//f/7//r/+//7
//v/+//9//3//v/+//z//P/8//z//v/////////9//v/+//8//7//////////f/9//7/
/v8AAAAAAAAAAAAA//////7//v/+//7//v/+//7//v/9//3//f/9//7//P/7//r/+v/8
//r/+P/6//r/+//8//3//v///wIABQAGAAQABAAHAAkACQAKAAoADQANAA4AEAARAA8A
DwAOAAsADQALAAoACgAHAAYABQAFAAMAAgABAP//AAAAAAEAAQAAAP/////+//7//P/6
//j/+v/5//j/9//3//f/+f/6//r/+f/3//b/8//y//D/8P/y//L/8f/x//D/7//u/+z/
7f/u/+//8P/w//D/8P/x/+//6f/l/+v/9f/y/+r/6P/o/+H/2//X/9f/3v/u/wAAFgAs
AEIAXgB4AI4AogC3AMAAuACyAKkAmgCKAHcAZQBSAD0ALwAiAAoA+//5//n/9v/1//X/
8//v/+//7v/t/+r/5//j/+L/3v/b/+D/5//t//H/8f/x//D/7P/s/+r/7P/t/+//7f/p
/+j/6P/o/+j/5//n/+j/6v/q/+j/5P/k/+X/5f/l/+f/5//n/+r/6//t/+7/7P/s/+v/
6//q/+n/6P/o/+r/6v/q/+r/6v/q/+r/6v/o/+j/6P/o/+r/6v/p/+n/7f/u/+7/8P/u
/+7/7f/t/+z/7P/s/+z/7//v/+//7//y//L/8v/z//H/8f/z//X/9//4//j/+v/6//v/
+//7//n/+v/9//3//P/8//3///8AAAEAAwAGAAcABwAHAAgACAAIAAkACgAJAAgABwAG
AAcACAAJAAoADAAMAA0ADQAKAAoACQAHAAkABwAGAAYABwAHAAUABQAHAAYABgAFAAMA
AwAEAAQABAADAAIAAgAAAP7//v/+/wAAAQABAAEAAQD////////9//z//P/8//z/+//7
//v//P/8//z//P/6//r/+//7//z//f/+//7//P/8//z//P/6//r/+//7//3//f/8//z/
///////////+//3//f/8//z//P/8//z//P/9//3//f/+//3//v8AAAAAAQABAAEAAAD/
/////v/+//7//v/+//7//f/9//z//P/8//z//P/7//r/+f/3//j/+f/6//z/+v/5//j/
+P/6//r/+v/6//j/+P/4//j/+f/5//n/+f/3//f/9//3//n/+v/8//z//P/8//r//P/+
//7/AAAAAAMABQAGAAYABQAHAAkACgAMAA0ADwAPAA4ACwAJAAcABgAGAAUABAADAAMA
BQAEAAMAAQD+//7///////////8AAAAA///8//n/9v/3//f/9//3//X/9f/3//j/+P/3
//X/9P/x//D/7v/u/+3/7P/q/+n/7P/t/+7/7v/s/+z/7P/s/+z/7P/s/+3/7f/v/+//
7f/r/+z/6P/g/+D/4f/b/9X/2f/i/+7/AAAYADAARgBgAHoAkACiALcAwgC6AKwAnQCO
AIAAbQBZAEYANQAtACQAEAD7//v//f/6//X/9//1/+//6//s/+3/7v/r/+n/6P/k/+H/
4P/h/+X/6//r/+n/6v/q/+j/5v/m/+n/5//n/+n/6P/q/+j/6P/n/+f/6P/q/+r/6P/m
/+b/5//n/+X/5//n/+f/5f/l/+b/5v/m/+b/5f/l/+X/5f/l/+b/5v/m/+b/5v/o/+j/
6P/o/+j/6P/o/+j/6P/o/+f/5//n/+j/6P/q/+z/7P/r/+v/7P/s/+z/7P/t/+3/7f/t
/+z/7P/s/+3/7f/t/+//8f/z//T/9P/2//T/9f/1//X/9//4//v/+//6//r/+//9//v/
+//8//7/////////AAD+//7///8AAAIAAgACAAIAAgACAAIAAgACAAIAAwADAAMABAAE
AAMAAwABAAAAAAABAAEA/////////v/+//3/+//7//z//P/8//v/+v/6//r/+P/4//j/
+P/5//n/+f/3//X/9f/1//X/9P/0//T/9v/1//X/9f/2//b/9v/2//T/9P/1//X/8//z
//P/8v/0//T/9P/0//X/9v/4//n/9v/1//P/8v/0//X/9v/3//f/9//4//j/9v/2//b/
9v/3//n/+v/7//n/9//3//j/+P/5//n/+f/5//n/+v/6//j/+P/4//j/+v/5//n/+P/2
//b/9v/2//n/+v/7//v/+f/5//n/+v/6//n/+P/4//j/+P/4//j/+P/4//j/+P/5//n/
+f/5//v/+f/3//j/+v/6//r/+v/7//7/AQACAAAAAAADAAUACQAKAAoADQANAA4AEAAR
ABAADwANAAkACwAJAAgACAAGAAQAAgABAAIAAgACAAEA/v/+///////8//v/+//6//3/
/P/7//r/+f/3//X/8//1//X/9//4//j/9//1//T/8f/w/+7/7v/u/+7/7f/t/+v/6//r
/+r/6v/q/+r/6v/s/+z/7P/t/+3/6//p/+3/7f/q/+j/5P/e/9n/0//P/8//1P/i//b/
CgAeADYATABkAIAAnACzALwAvAC0AKsAngCQAIEAcwBkAFUARwA0ABYA/f/3//X/7v/p
/+n/6//r/+v/5v/l/+T/3//d/9r/1v/T/9b/3f/l/+n/6f/l/+j/6P/k/+T/5v/p/+n/
5//n/+b/5P/m/+b/5f/l/+T/5v/m/+T/4v/i/+P/4//i/+X/5v/n/+b/5f/l/+T/5P/k
/+P/4//l/+X/5f/m/+b/5v/m/+b/5v/m/+b/5v/m/+b/5v/m/+j/6P/n/+f/6P/o/+f/
6P/q/+r/6f/p/+r/6v/q/+r/6//r/+v/6//u/+7/7v/v//H/8f/z//X/8v/y//H/8v/0
//X/9f/1//f/+P/7//v/+v/6//v//f/9//3//v8AAAEAAQABAAIAAgACAAMABAACAAIA
AgACAAQABAAEAAQABAAEAAUABQADAAQABAADAAMAAQAAAAAAAQABAP/////9//z//P/7
//n/+f/6//r/+f/3//X/9P/1//T/9f/2//T/9f/1//X/9f/z//P/8//z//L/8v/y//L/
8f/x//H/8P/w//D/8P/w//D/8f/x/+//7//v/+7/8P/w//D/8P/u/+7/7//v//D/8f/x
//L/8//z//P/8//x//H/8v/y//L/8v/y//L/8P/x//H/8f/z//H/8f/y//D/8f/x//H/
7//v//D/8P/x//L/8//0//T/8//z//L/9P/0//T/9P/0//T/9P/z//H/8f/x//L/8v/x
//D/8P/x//L/8//0//L/8v/y//L/8f/x//H/8f/z//P/8f/w//P/9P/1//b/9v/4//r/
+v/8//z///8BAAMABAAEAAcABQAGAAgACQALAAsACgAHAAUAAwACAAIAAwACAAEAAQD/
//7//f/7//z//P/9//3//P/7//v/+v/6//j/9v/0//T/8//y//H/7//v//H/8v/0//P/
8f/w/+v/6v/o/+j/6P/o/+f/5//o/+n/6v/q/+j/6P/o/+j/6v/q/+r/6//r/+v/6//p
/+n/5v/k/+D/2v/X/9X/zf/N/9j/6P/4/woAHgA0AEwAZgCCAJYAqwC2ALIAqgChAJgA
jACBAHUAZABPAEEALgAOAPn/9//z/+7/6//p/+X/5f/j/+D/4f/g/93/2//a/9b/2f/c
/93/3f/j/+n/6f/o/+j/5v/m/+T/4//h/+P/5//o/+T/4v/i/+H/4f/i/+T/5P/i/+L/
4v/j/+P/3//h/+H/4f/f/9//4P/g/+L/4v/h/+H/4f/h/+H/4v/g/+D/4P/g/+D/4P/g
/+D/4P/g/+D/4P/g/+D/3//f/+P/5P/k/+b/5P/k/+P/4//i/+L/4v/i/+b/5//o/+n/
6f/o/+f/5//n/+f/6f/r/+3/7v/u//D/7v/v/+//7//v//D/8//z//L/8v/z//X/9//3
//j/+v/6//n/+P/4//r/+v/7//z//P/8//z//P/9//7///8AAP3//P/8//v//P/+////
//////3//P/8//3//f/7//v/+f/4//j/9//3//f/+P/4//j/9//2//b/9P/y//L/8v/z
//X/9v/3//f/9f/1//X/8//y//L/8v/0//P/8//z//L/8v/y//L/9P/0//X/9f/0//P/
8v/w//D/8P/w//D/8f/y//T/9f/1//X/9P/0//T/8//y//H/8v/z//X/9v/4//j/+P/4
//f/9//2//X/9f/z//P/9P/0//X/9f/1//X/9f/2//b/9v/2//b/9v/2//X/9f/0//b/
9v/2//b/+P/4//j/9//1//X/9f/2//b/9f/0//T/9v/2//b/9v/2//b/9v/2//f/9//3
//f/9v/1//T/8//z//P/9f/1//X/9v/3//f/9v/2//T/9v/0//L/9f/2//f/+P/3//j/
+f/4//n/+v/+/wEAAwAEAAQABwAHAAgACgALAAwADQANAAsACAAFAAMAAgADAAIAAQAB
AAIAAgACAAEA///+//7//f/9//3//v/+//7//P/6//j/9f/z//H/7//x//H/8//0//T/
8//x//D/7v/u/+3/7v/s/+z/6//r/+v/6//r/+r/7P/s/+z/7P/q/+r/6v/r/+n/6f/r
/+3/6//o/+T/4P/e/9n/1//X/9v/5v/2/wYAHgA4AFQAbgCEAJoArgC9AMIAuACoAJcA
igB8AGUAUQBAADEAKQAcAAYA/f/9//X/8P/v/+3/6//v/+//6v/p/+j/4//d/9z/3v/f
/97/4f/j/+P/4//n/+r/6P/o/+r/6v/l/+P/4//j/+L/4v/k/+T/4//j/+T/5v/m/+T/
5P/k/+X/5f/j/+X/5f/l/+X/5f/m/+b/5v/m/+X/5f/l/+X/5f/m/+j/6P/o/+j/5v/m
/+b/5v/n/+j/6f/q/+r/6v/p/+n/6f/q/+r/7P/q/+r/6f/p/+z/7P/s/+z/6//r/+v/
6//u/+7/7v/v/+//7//x//P/8f/y//L/9P/2//f/9//3//b/9v/4//f/+v/6//v//f/9
//3//v8AAP///////wAAAAAAAAEAAgADAAQABQAGAAYABgAGAAYABgAGAAcABwAHAAgA
CAAHAAgABwAHAAgACQAJAAcABwAHAAYABgAFAAMAAwAEAAQABAADAAIAAgAEAAIAAgAC
AAAAAQABAAEAAQD///////////7//v/+//7//f/9//3//v/+//7//v/8//z//f/9////
//////7//P/8//z//P/6//r/+//7//z//f/9//7//f/9//3//f/+////AQACAAAAAAAA
AAAAAAABAAEAAQD///3//f/+//7//////////////wAAAAD+//7//v/+//////8AAAAA
AAAAAAAAAAD+//7//v/9//3//f/9//7//v/9//z//P/+//7//v/+//3//P/7//r/+f/5
//n/+f/7//v/+//7//n/+f/7//v/+f/8//z//P/8//z//P/8//7/AAAAAAIAAgAFAAcA
BwAIAAgACwALAAwADgAPAA0ADQAMAAkACwAJAAgACAAJAAgABwAHAAYABAACAP//AAAA
AAEAAQAAAP/////+//7//P/6//j/+v/5//j/9//2//X/9v/2//j/9//1//T/8f/w/+7/
7v/s/+z/6//r/+v/6//r/+r/7P/s/+z/7P/s/+z/7P/t/+3/7f/t/+v/6//o/+T/4P/e
/9v/1f/R/9H/2P/k//b/CAAgADgAUABsAIgAnACxAL4AvACwAKcAnACOAH0AbwBcAEcA
OwAsAA4A+f/1//X/8P/t/+v/6//n/+X/5v/l/+T/4f/f/97/2v/X/9j/2f/h/+X/5f/l
/+j/5v/k/+T/5v/p/+n/5//n/+b/5v/o/+j/5//n/+f/6P/n/+T/5P/k/+X/5f/j/+X/
5f/l/+X/5f/m/+b/5P/k/+P/4//k/+X/5v/o/+j/6P/o/+j/6P/o/+j/6P/q/+r/6v/q
/+r/6v/p/+n/6f/q/+r/7P/s/+z/6//r/+z/7P/s/+z/7f/t/+3/7f/v//D/8f/z//H/
8f/z//X/9f/2//b/+P/2//f/9//3//n/+v/9//3//v/+////AQD/////AAACAAQABQAG
AAgABgAGAAcACAAIAAgACAAIAAoACgAKAAoACAAIAAkACQAJAAoACgAJAAkABwAGAAYA
BQAFAAMAAwAFAAQABAADAAEAAQACAAIAAgABAAAAAAAAAP7//v/+//7////////////9
//3//f/9//z//P/8//7//f/9//3//P/8//z//P/6//r/+//7//3//f/9//z//v/+//7/
/v/8//z//f/9//3//f/8//z//f/9//3//f/9//3//v/+//7//v/+//7/AAABAAEAAQAB
AP////8AAAIAAwADAAMAAQABAAIAAgAAAAAAAAAAAAEAAQACAAIAAAAAAAAAAAACAAIA
AgABAAEAAQABAAIAAgABAAAAAAAAAAAAAAAAAAAAAAAAAAAAAwADAAMAAwAFAAUABgAE
AAQABAAEAAUACAALAAwADAAMAA8AEQASABIAEQATABYAGAAbAB0AGwAbABoAFwAZABcA
FgAWABUAFAATABMAEQAQAA8ADQAMAAwADQANAA4ADQANAAwADAAKAAgABgAGAAUABAAD
AAMAAwAFAAYACAAHAAUABAD///7//P/8//z//P/7//v/+//7//v/+v/8//z//P/8//z/
/P/8//3////9//v/+//7//r/+P/0//D/6//h/9//4//o/+7//v8WAC4AQgBWAHIAkACo
ALsAzADQAMgAuwCwAKgAmQCLAHwAaQBXAEgALgARAAcAAwD+//n/+//7//n/9//2//X/
9P/z/+3/6v/o/+v/7v/v//P/+f/3//X/9v/2//b/+P/4//n/+f/1//f/9v/0//b/9v/1
//X/9v/4//j/9v/y//L/8//z//P/9f/1//X/9//3//j/+P/3//b/9P/z//P/8//z//T/
9P/0//T/9P/0//T/9P/0//T/9P/0//T/9v/2//X/9f/1//b/9v/4//b/9v/1//X/9v/2
//b/9v/5//n/+f/5//r/+v/6//v/+f/5//v//f/9//7//v8AAAIAAwADAAMABQAGAAkA
CQAJAAgACAAJAAsACwAMAA4ADQANAA0ADgAQABAAEQASABIAEgASABIAEAAQABAAEAAS
ABIAEwATABMAFAAUABMAEQAPAA4ADgAPAA8ADQANAAwACgAJAAcABgAHAAkACgAIAAcA
BgAGAAcABgAHAAgABwAHAAYABQAEAAEAAAD//wAAAAABAAIAAgABAAEAAQD+//7//v/+
/wAAAAABAAEAAwADAAMAAgABAAAA///+//7//v//////AQABAAAAAAABAAEAAQABAP//
//8AAAAAAgACAAIAAgD//////v/9/wAA//8AAAIAAQABAAAA////////AAAAAP7//v/+
//7//v/9//3//P///wAAAQACAAEAAAD///3//f/9//3//v/+//3//P/8//z//P/8//z/
/P/8//z//P////////////z/+//6//n/+//7//3//f/8//z//P/7//r/+v/4//r/+v/8
//3//v/+//7//v/+/wAAAgAEAAQAAgACAAUABwAJAAoACgANAA0ADgAQABEAEwATABIA
DwARAA8ADgAOAAwACgAIAAcACQAIAAcABQAEAAQABQAFAAQAAwADAAIAAgAAAP7//P/7
//n/9//1//f/9//5//r//P/7//n/+P/z//L/8P/w//D/8P/v/+//7//v/+//7v/s/+z/
7P/s/+7/7v/u/+//8f/x//H/8f/v/+7/7P/m/+L/3f/Z/9f/2f/m//z/EgAqAEIAVgBu
AIYAngC0AMcAxgC2AKwAnwCOAHgAYwBRAEAANQAtAB4ACAABAAEA+f/0//P/8//v/+//
7//s/+3/8P/p/+P/5P/k/9//3v/l/+3/7//v/+//7v/s/+z/6v/k/+P/6f/t/+3/7P/s
/+r/6v/p/+n/6P/q/+r/6P/m/+b/5//n/+b/6f/q/+v/6f/p/+r/6v/s/+z/6//r/+r/
6f/o/+j/6P/o/+j/6P/p/+r/6//s/+r/6v/q/+r/6P/o/+f/5//r/+z/7P/u/+3/7P/q
/+n/7f/u/+//8P/w/+//7v/t/+7/7v/u/+//8f/x//P/9f/0//T/8//0//b/9//3//f/
9//4//v/+//8//z//f///wEAAQACAAQABAADAAIAAgADAAQABgAIAAgACAAIAAgABgAG
AAYABgAIAAgACQAJAAkACgAKAAkACQAHAAYABgAHAAcABQAFAAUABAAEAAMAAQABAAIA
AgACAAEAAAAAAAIAAAAAAAAAAAABAAEAAQAAAP3//P/7//3//P/8//z//P/7//v/+//4
//j/+P/4//r/+v/7//v/+//7//v/+v/6//r/+v/6//j/+P/5//n/+v/7//v//P/7//v/
+//7//v/+//8//z/+v/6//r/+v/8//3//f/9/////f/9//7//P/9//3//f/9//3//v/+
/wAAAAAAAAAA///9//z/+v/7//z//f/+//3//P/7//n/+//7//v//P/8//v/+v/6//r/
+v/6//r/+v/6//r/+v/5//n/+f/5//n/+f/5//n/9//3//n/+f/4//j/+P/3//b/9P/0
//j/+P/4//j/+P/2//j/+v/6//z//P///wEAAwAEAAQABwAIAAoADQAPAA0ADQAMAAkA
CAAFAAMAAgACAAIAAgADAAEAAAD///3//v/+///////8//v/+//6//z/+v/4//b/9P/z
//L/8f/z//P/9f/2//b/9f/z//L/7//u/+z/7P/q/+r/6f/p/+v/6//r/+r/6v/q/+r/
6v/s/+z/7P/t/+3/7f/t/+v/5//o/+j/5P/c/9n/0//R/9X/3P/o//j/DAAkADwAVABu
AIYAnACxAMAAvgCyAKcAmACMAIEAcQBcAEkAOQAqABIA/f/7//v/8v/t/+3/6f/p/+n/
5v/l/+T/4f/d/9z/3P/X/9T/1//f/+X/5//n/+b/5v/k/+L/3v/f/+P/5f/j/+D/3v/e
/97/3f/d/9z/3v/e/9z/3P/c/93/3f/a/9v/2v/Z/9n/2f/a/9r/2v/a/9n/2f/Z/9n/
2f/a/9r/2v/a/9r/2v/a/9r/2v/b/9z/3f/e/93/3P/a/9n/2//c/9z/3v/e/97/3f/d
/9z/3P/c/9z/3//f/9//3//g/+D/4P/h/9//3//h/+P/5P/m/+f/6v/o/+n/6f/p/+f/
6P/r/+v/7P/s/+3/7//v/+//8P/y//X/9f/1//b/9P/0//X/9v/4//j/+P/4//b/9v/2
//b/+P/4//n/+f/5//r/+v/5//f/9f/0//T/9v/3//b/9//1//T/9P/z/+//7//w//D/
8v/x//D/8P/w/+7/7v/u/+z/7f/t/+3/7//t/+3/7f/t/+z/7P/s/+7/7f/t/+3/6v/q
/+r/6v/s/+z/7f/t/+z/6//q/+j/6v/q/+r/6v/q/+r/6//r/+n/6f/o/+j/6//r/+v/
6//q/+n/6f/o/+r/6v/q/+r/6v/r/+v/6//r/+n/6f/q/+z/7f/t/+3/7P/r/+v/6v/q
/+r/6v/q/+r/6f/p/+j/6P/o/+j/6P/q/+r/6v/p/+f/5//n/+j/6v/p/+j/6P/m/+b/
5v/m/+j/6P/o/+j/6P/n/+b/5f/n/+f/5//n/+X/5f/n/+X/5v/o/+j/6P/o/+r/7P/u
/+7/7v/u//H/8//z//T/9P/3//f/+P/6//v/+//7//r/9//1//P/8v/y//H/8P/v/+//
7//u/+3/6//o/+j/6f/p/+r/6f/p/+j/5//k/+H/3v/h/+H/4f/h/97/3f/e/97/4P/f
/93/3P/b/9r/2P/Y/9b/1v/V/9X/1f/V/9X/1P/U/9T/1P/U/9T/1P/U/9X/1f/V/9f/
1f/T/9D/zP/K/8b/w/+9/7f/t//A/9D/4v/2/w4AJgA+AFoAdACKAJ0AqACkAJYAiwCG
AHoAbQBfAE4AOwArABQA9P/h/9//3f/W/9P/1f/R/83/zf/O/8v/yP/H/8X/wv/A/7//
wv/H/8v/zf/P/9H/zv/M/8z/zv/O/83/z//N/83/zv/O/87/zv/N/83/zP/O/87/zP/M
/8z/zf/N/8v/zf/N/83/zf/N/87/zv/M/8z/y//L/8v/y//L/8z/zv/O/87/zv/M/8z/
zP/M/8z/zP/M/8z/zv/O/83/zf/N/87/zv/Q/9D/0P/P/8//0P/Q/9D/0P/T/9P/0//T
/9T/1P/U/9X/0//T/9X/1//X/9j/2P/a/9r/2//b/9v/2//c/9//3//i/+L/4//l/+X/
5f/m/+j/5//n/+f/6P/o/+j/6f/q/+r/6v/q/+r/7P/s/+z/7P/r/+r/6v/p/+n/6v/q
/+n/6f/n/+b/5v/n/+f/5f/l/+X/5P/k/+P/4f/h/+L/4v/i/+H/4P/g/+D/3v/e/97/
2//b/9r/2f/a/9n/2v/b/9n/2P/Y/9j/2v/Z/9n/2f/Y/9j/2P/Y/9r/2v/b/9v/2f/Z
/9n/2P/a/9r/2v/a/9j/2P/Z/9n/1//X/9b/1v/Y/9n/2v/b/9n/2f/a/9r/2v/a/9r/
2v/Y/9n/2f/Z/9n/1//X/9j/2v/b/9v/2//a/9n/2f/Y/9j/2P/Y/9j/2v/Z/9n/2P/Y
/9j/2P/Y/9j/2P/Y/9f/2f/Z/9n/2v/Z/9f/1f/U/9T/1P/U/9T/0v/S/9L/0v/V/9X/
1f/V/9X/1f/V/9X/1P/T/9T/0//T/9T/1f/V/9X/1P/R/9L/0//U/9T/0//R/9D/0P/P
/9L/1f/W/9f/1f/X/9f/1f/X/9z/2//d/+H/4v/k/+X/5v/n/+j/5//j/+P/4//j/+L/
4f/g/9//3f/d/9z/2//b/9v/2//a/9r/2f/Y/9f/1v/U/9T/1P/U/9P/0v/R/9D/z//O
/83/zP/O/87/zv/O/8v/yv/J/8j/xv/E/8L/wP/B/8L/w//E/8P/wv/B/8D/wv/C/8L/
wv/C/w==
         </WaveFormData>
      </LeadData>
      <LeadData>
         <LeadByteCountTotal>10000</LeadByteCountTotal>
         <LeadTimeOffset>0</LeadTimeOffset>
         <LeadSampleCountTotal>5000</LeadSampleCountTotal>
         <LeadAmplitudeUnitsPerBit>4.88</LeadAmplitudeUnitsPerBit>
         <LeadAmplitudeUnits>��V</LeadAmplitudeUnits>
         <LeadHighLimit>2147483647</LeadHighLimit>
         <LeadLowLimit>268435456</LeadLowLimit>
         <LeadID>V1</LeadID>
         <LeadOffsetFirstSample>0</LeadOffsetFirstSample>
         <FirstSampleBaseline>0</FirstSampleBaseline>
         <LeadSampleSize>2</LeadSampleSize>
         <LeadOff>FALSE</LeadOff>
         <BaselineSway>FALSE</BaselineSway>
         <ExcessiveACNoise>FALSE</ExcessiveACNoise>
         <MuscleNoise>FALSE</MuscleNoise>
         <LeadDataCRC32>753329282</LeadDataCRC32>
         <WaveFormData>
9v/2//b/9v/3//j/+f/6//v//P/9//7/AAAAAAAAAAACAAIAAgACAAIAAgACAAIAAgAC
AAIAAgACAAIAAgACAAQABAAEAAQAAgACAAIAAgACAAIAAgACAAQABAAEAAQABAAEAAQA
BAAEAAQABAAEAAQABAAEAAQAAgACAAIAAgAEAAQABAAEAAIAAgACAAIAAgACAAIAAgAA
AAAAAAAAAAAAAAAAAAAAAAAAAAAAAAAAAAAAAAAAAP7//v/+//7//v/+//7//v/+//7/
/v/+//z//P/8//z//P/8//z//P/8//z//P/8//7//v/+//7//f/8//v/+v/8//z//P/8
//7//v///wEABAAEAAQABQAEAAcABwAIAAsADAANAA0ADAAHAAIA/v/7//j/9//0//P/
8//z//D/8P/u/+z/7P/p/+n/6f/r/+n/5//n/+f/6v/r/+v/7P/r/+v/6//r/+n/6f/p
/+n/6//r/+3/7v/x//L/9P/2//b/9v/1//T/9v/2//b/9v/2//X/9P/z//P/8//z//P/
9f/1//b/9v/2//f/+f/8/wIABgAMABQAHQAlACkAKgAsACwAKAAhABgAEAADAPP/4P/K
/7//v//F/8f/xf/J/9j/6f/s/+3/+/8RACgAPQBPAF0AbQB6AIYAkACeAK4AvgDJAM4A
2ADeANwA2ADTAMkAuACoAJkAhQBrAE8AOAAuACcAIAAcABYAEAALAAQAAAAAAP7//f/8
//v/+v/6//n/9v/2//b/9f/0//T/9P/0//T/8//y//L/8P/w//D/8P/w//D/7//u/+7/
7v/u/+7/7v/u/+3/6//r/+z/7P/q/+v/6//r/+v/6f/n/+f/6P/m/+T/5P/j/+T/4//j
/+L/4P/g/+D/3v/d/9z/2//b/9z/2//a/9n/1v/U/9P/0v/Q/8//zv/N/8r/yf/I/8f/
yP/H/8b/xf/E/8P/w//D/8L/wf/B/8H/wf/B/8H/wf/B/8H/wf/C/8P/xP/F/8b/x//I
/8n/y//M/83/z//S/9H/0//T/9b/1v/Y/9n/2//c/93/3v/f/+D/4f/i/+P/4//j/+T/
5P/i/+P/4//j/+T/5P/k/+T/5P/l/+X/5f/l/+X/5f/l/+X/5f/l/+b/5v/m/+b/5v/m
/+b/5v/n/+X/5f/l/+X/5f/l/+X/5f/j/+P/4//j/+P/4//j/+P/4//j/+P/4//i/+L/
4v/g/97/3//h/+H/3//f/9//3//f/+D/4P/g/97/3v/e/97/3P/c/9v/2//b/9v/2//c
/97/3P/c/9z/3f/d/93/3f/b/9v/2//b/9v/2//b/9v/2//b/9z/3f/b/9r/2v/a/9z/
3P/b/9z/3v/e/97/3v/f/+H/4v/i/+L/4//k/+f/6f/q/+3/7v/t/+3/6v/l/+D/3P/a
/9j/2P/W/9P/0//T/9D/zv/M/8z/zP/L/8v/y//N/83/y//J/8n/yv/L/83/zv/P/8//
z//P/8//z//P/8//z//P/8//0P/R/9L/1P/W/9f/2P/a/9r/2v/a/9j/2P/Z/9n/2f/Z
/9n/2f/Z/9n/2f/Z/9r/2v/c/93/3f/g/+b/7P/w//j/AwANABEAEgASABQAEgANAAYA
/v/x/+H/0P+6/6v/qf+r/6v/qf+p/7L/w//O/9H/3f/z/wwAJQA5AEsAWwBoAHYAhgCU
AKIAsgC/AMYAzgDUANQA0ADJALsAqgCaAIcAcQBXADkAIgAWAA8ACAAEAAIA/P/z/+7/
7P/q/+j/5//m/+X/5P/k/+P/4v/i/+L/4f/g/+D/4P/g/+D/3//e/97/3P/c/9z/3P/e
/97/3f/c/9z/3P/c/9z/3P/c/9v/2f/Z/9r/2v/Y/9n/2f/Z/9n/2f/X/9f/2P/Y/9b/
1v/V/9T/0//T/9L/0v/S/9L/0P/P/87/zf/N/8z/y//K/8n/yv/I/8f/xv/E/8P/wv/B
/8D/v/++/73/vv+9/7z/u/+4/7f/t/+3/7j/t/+3/7f/uf+5/7n/uf+5/7n/uf+6/7v/
vP+9/77/wf/C/8P/xf/G/8f/yf/M/8//0f/R/9T/1P/W/9f/2f/a/9v/3P/d/97/3//g
/+H/4f/h/+L/4v/i/+P/4//j/+T/5P/k/+T/5v/n/+f/5//n/+f/5//n/+f/5//n/+j/
5v/m/+b/5v/o/+j/6P/p/+f/5//n/+f/6f/p/+n/6f/p/+n/6f/p/+n/6f/p/+n/6f/p
/+n/6f/q/+r/6v/o/+j/6f/r/+v/6f/p/+n/6f/n/+j/6P/o/+j/6P/o/+j/6P/o/+f/
5//p/+n/6f/q/+z/6v/q/+r/6f/p/+n/6f/p/+n/6f/p/+n/6f/p/+n/6//r/+z/7f/t
/+z/7P/s/+z/7v/u/+7/7v/x//P/9P/0//X/9//5//3///8AAAMABAAEAAMA///5//b/
8v/w/+7/8P/u/+v/6//t/+r/6P/m/+b/5v/l/+X/5f/n/+f/5f/n/+f/6P/p/+v/7P/t
/+3/7//v/+//7//v/+//7//v//P/9P/1//b/+v/8//3//v8AAAAAAAAAAAAAAAABAAEA
AwADAAMAAwAFAAUABQAFAAQABgAGAAkADQAQABIAGAAgACwANQA7AEEARABEAEQAQgA9
ADYALAAhABEA/v/o/9v/2//b/93/3f/f/+z/+/8EAAcAEwArAEYAXQBtAHsAjQCcAKoA
tgDEANIA5ADvAPYA/AACAQAB/ADxAOcA2ADGALUAowCLAG0AWABOAEMAPAA4ADYALgAj
AB4AHgAcABoAGQAYABcAFgAWABUAFAAUABQAEwAQABAAEAAQABAADwAOAA4ADAAMAAwA
DAAOAA4ADQAMAAwADAAMAAwADAAMAAsACQAJAAoACgAIAAcABwAHAAcABwAFAAUABgAE
AAIAAgABAAIAAQABAAAA///+//3/+v/5//j/9//3//b/9f/0//P/8v/w/+//7v/s/+v/
6v/p/+j/5//m/+X/5v/l/+T/4//h/9//3v/d/97/3f/d/93/3//f/9//3//f/9//3//g
/9//4P/h/+L/4//k/+X/5//o/+n/6//u//H/8//z//b/9v/4//n/+//6//v//P/9//7/
//8AAAEAAQABAAIAAgACAAMAAwADAAQABAAEAAQABAAFAAUABQAFAAUABQAFAAUABQAF
AAYABgAGAAYABgAGAAYABgAHAAcABwAHAAcABQAFAAUABQAFAAUABQAFAAUABQAFAAUA
BwAHAAcABwAGAAYABgAEAAQABQAHAAcABQAFAAUABQADAAQABAAEAAIAAgACAAIABAAE
AAMAAwABAAEAAQACAAIAAAAAAAAAAQABAAEAAQADAAMAAwADAAIAAQAAAP//AQABAAIA
AwABAAAAAAAAAAAAAAABAAEAAQAAAAAAAQABAAEAAQABAAEAAAAAAAAAAAAAAAMABQAG
AAYABgAHAAgACwANAA4AEQASABEAEQAOAAkABAAAAP7//P/+//z/+f/5//n/9v/0//L/
8P/w/+//7//t/+//7//t/+3/7f/u/+//7//w//H/8f/x//H/8f/x//H/8f/x//H/8//0
//X/9v/4//r/+//8//z//P/8//z//P/8//3//f/7//v/+//7//v/+//7//v//P/8//z/
/f///wQABgAKABIAHAAjACkALwAwADAAMgAuACkAIAAWAAsA///u/9b/yf/H/8v/zf/N
/9H/3P/t//T/9f/9/w8AJgA7AE8AYQBvAHwAigCWAKAArgDAAM0A1ADcAOIA4gDgAN0A
1QDEALQApQCTAH8AYQBGADgALwAmACIAHgAYABEADAAIAAcABAACAAAAAQAAAAAA///8
//z//P/7//r/+v/6//r/+v/5//j/+P/4//j/+P/4//j/+P/3//b/9P/0//T/9P/2//b/
9f/z//P/9P/0//L/8f/x//H/8f/x/+//7//w//D/7v/u/+3/7P/r/+v/6v/o/+j/6P/m
/+X/5P/j/+P/4v/h/+D/3//e/9z/2//a/9j/1//W/9X/0v/R/9D/z//Q/8//zv/N/8r/
yf/J/8n/yv/J/8n/yf/H/8f/x//H/8f/x//H/8j/yf/K/8v/zP/L/8z/zf/P/9L/0//V
/9j/1//Z/9n/3P/c/97/3//h/+L/4//k/+X/5P/l/+b/5//n/+f/6P/o/+j/6f/p/+n/
6v/q/+r/6v/o/+n/6f/p/+v/6//r/+v/6f/p/+n/6v/q/+r/6v/q/+r/6v/q/+v/6//r
/+v/6//r/+v/6//r/+v/6//r/+v/6f/p/+n/6f/p/+n/6f/p/+j/6P/o/+b/5v/n/+n/
6f/n/+f/5//n/+X/5v/m/+b/5v/m/+b/5v/k/+T/4//j/+P/4//j/+T/5P/i/+L/4v/j
/+P/4//j/+P/4//j/+P/4//j/+P/4//j/+P/5P/l/+P/4v/i/+L/4v/i/+P/4//j/+L/
4v/j/+P/4//j/+T/5v/m/+b/5v/n/+n/6v/q/+z/7f/u//H/8f/y//X/9v/5//n/9v/x
/+r/5v/k/+L/4v/g/93/3f/f/9z/2v/Y/9T/1P/T/9P/1f/X/9f/1f/V/9X/1v/X/9n/
2v/b/9v/2f/Z/9n/2f/Z/9n/2f/Z/9v/3P/d/97/4P/i/+P/5P/k/+T/5P/k/+T/5P/l
/+X/5f/l/+X/5f/m/+f/6P/p/+r/6P/m/+f/6//u//T/+P/8/wYADwAZAB8AIAAiACIA
IAAdABYADAADAPf/5P/M/7v/t/+3/7v/u/+5/77/z//a/93/6f8BAB4AOQBLAFsAawB6
AIoAmACmALYAxgDTANoA4gDoAOYA4gDZAMsAugCqAJcAgwBlAEcAMgAmAB0AFgAUABIA
DAAFAAAA/P/8//r/+f/4//f/9v/2//X/9P/0//T/8//0//T/9P/0//T/8//y//L/9P/0
//T/9P/0//T/8//y//T/9P/0//T/9P/0//P/8f/z//T/9P/y//H/8f/x//H/7//t/+3/
7v/w/+7/7v/t/+z/6//r/+r/6v/q/+r/6P/n/+b/5f/l/+b/5f/k/+P/4v/g/9//3v/c
/9v/2v/Z/9j/1//W/9X/1v/V/9T/0//U/9P/0//T/9L/0f/R/9H/z//P/8//z//R/9H/
0f/S/9P/1P/V/9b/1//Y/9n/2//e/9//4f/k/+X/5//n/+r/6v/s/+3/7//y//P/9P/1
//b/9//4//n/+f/5//r/+v/8//3//f/9//z//P/8//z//v//////////////////////
/////wAAAAAAAAAAAAACAAIAAgADAAMAAwADAAMAAwADAAMAAwAFAAUABQAFAAUABQAF
AAUABwAHAAcABwAIAAgACAAGAAYABwAJAAkACQAJAAkACQAJAAoACgAKAAgACAAIAAgA
CgAKAAkACQALAAsACwAMAAwACgAKAAoACwALAAsACwANAA0ADQANAA0ADQANAA0ADwAP
ABAAEQAPAA4ADgAOABAAEAARABEAEQAQABAAEQATABMAEwAQABEAEgATABQAFwAZABoA
GgAcAB0AHgAhACMAJAAnACgAJwAnACQAHwAcABgAFgAUABYAFAARABEAEQAOAAwACgAI
AAgABwAHAAcACQAJAAcACQAJAAoACwALAAwADQANAA0ADQANAA0ADQANAA0ADQAPABAA
EQASABYAGAAZABoAGgAaABoAGgAaABoAGwAbABsAGwAbABsAGgAZABgAFwAYABgAGgAb
AB0AIAAkACgALgA4AEMASwBPAFIAVABUAFIASwBGAD4AMwAlABAA+v/r/+f/5//p/+n/
6f/0/wUADgARAB0ANQBQAGsAfQCNAJ0ArgC8AMgA2ADqAPoABQEMARIBFgEUARABCQH9
AOwA2gDLALcAnQB/AGgAWgBRAEwASABEAD4ANQAuACwALAAqACkAKAAnACYAJgAlACQA
JAAkACMAIgAiACIAIgAiACEAIAAgACAAIAAgACAAIAAgAB8AHgAcABwAHAAcABwAHAAb
ABkAGQAaABoAGAAXABcAFwAXABUAEwATABQAEgAQABAADwAQAA8ADwAOAAwADAAMAAoA
CQAIAAcABwAGAAUABAADAAAA/v/9//z/+v/5//j/9//2//X/9P/z//D/7//u/+3/7P/r
/+v/6//o/+f/5//n/+n/6f/p/+n/5//n/+f/6P/n/+j/6f/q/+v/7P/t/+//7v/v//H/
9P/1//f/9//6//r//P/9////AgADAAQABQAEAAUABgAHAAcABwAIAAgACAAJAAkACQAK
AAoACgAKAAoACwALAAsADQANAA0ADQALAAsACwAMAAoACgAKAAoACgAKAAoACwALAAsA
CwALAAkACQAJAAkACQAJAAkACQAJAAkACQAJAAkACQAJAAkACAAIAAgABgAGAAcACQAJ
AAkACQAJAAkABwAIAAgACAAIAAgACAAIAAYABgAFAAUABQAFAAUABgAGAAQABAAEAAUA
BQAFAAUABQAFAAUABQAFAAUABQAFAAMAAwAEAAUAAwACAAIAAgACAAIAAwADAAEAAAAA
AAEAAQABAAEAAQABAAEAAQABAP////8AAAIAAAAAAAAA/////wAAAAAAAAAAAAADAAUA
BgAGAAYABwAIAAsACwAMAA8AEAARABEADgAJAAYAAgAAAP7//v/8//n/+f/3//T/8v/w
/+7/7v/t/+3/7f/v/+//7f/r/+v/7P/t/+3/7v/v/+//7//v/+//7//x//H/8f/x//X/
9v/3//j/9//4//j/+P/4//j/+P/4//r/+v/7//v/+//7//v/+//7//v/+//7//z//P/8
//3///8CAAgACgAQABoAIwApACsAMAAyAC4AKAAjABwAEgAHAPf/4v/O/8X/yf/P/83/
y//P/+D/7f/w//P///8TACwAPwBRAGMAcwCAAI4AmgCkALIAwgDNANQA2gDiAOAA3gDZ
AM0AugCqAJsAiwBzAFUAPgAwACcAIgAcABgAFAANAAYABAAEAAIAAQAAAP3//P/8//v/
+v/6//r/+f/2//b/9v/2//T/8//y//L/8//0//X/9v/0//T/8//y//L/8v/y//L/8P/w
/+//7f/t/+7/7v/s/+v/6//r/+v/7f/r/+v/7P/r/+j/5//l/+b/5f/l/+T/5P/k/+T/
4v/h/+D/3//f/9z/2//a/9n/2P/W/9X/1P/U/9P/0v/R/87/zf/M/8v/yv/J/8j/x//G
/8X/xf/F/8L/wf/B/8H/w//D/8P/w//B/8H/wf/C/8P/xP/F/8b/x//I/8n/y//M/83/
z//S/9H/0//T/9b/1v/Y/9n/2//a/9v/3P/d/+D/4f/i/+P/4f/h/+L/4v/i/+P/4//j
/+T/5P/k/+T/5P/l/+X/5f/j/+P/4//j/+P/4//j/+T/5v/m/+b/5v/k/+T/5P/l/+X/
5f/l/+X/5f/l/+X/5f/k/+P/4v/h/+P/4//j/+P/4//j/+P/4//j/+L/4f/e/97/3//h
/+H/3//f/9//3//d/97/3v/e/97/3v/e/97/3P/c/9v/2//b/9v/2//c/9z/2v/a/9r/
2//b/9v/2//b/9v/2//b/9n/2f/Z/9n/2f/Z/9r/2//b/9r/2v/a/9r/2v/b/9v/2//a
/9r/2//Z/9n/2f/Z/9n/2f/Z/9n/2f/Z/9r/2v/a/9r/2v/d/9//4P/g/+D/4f/i/+X/
5f/m/+n/6v/r/+v/6P/j/+D/3P/a/9j/1v/U/9H/0f/R/87/zP/K/8b/xv/F/8X/x//J
/8n/x//H/8f/yP/J/8f/yP/J/8n/y//L/8v/y//L/8v/y//L/8v/zP/N/87/0P/S/9P/
1P/U/9T/1P/U/9T/1P/V/9X/1f/V/9X/1f/X/9f/1//X/9j/2P/Y/9n/2//e/+L/6P/w
//j///8FAA0AEAAQABAAEAAJAAIA+P/t/9//zP+2/6f/pf+n/6n/pf+l/67/v//I/8v/
2f/x/wwAJQA3AEUAVQBmAHYAggCQAKAAsAC7AMQAzADSANAAygDFALcAqACWAIMAbwBT
ADMAHAASAAsABgAAAPz/9v/x/+z/6P/m/+T/4//i/+P/4v/i/+H/4P/g/+D/3//c/9z/
3P/c/9z/2//a/9r/2v/a/9r/2v/a/9r/2f/Y/9j/2P/Y/9j/2v/a/9n/1//X/9j/2P/W
/9X/1f/V/9X/1f/T/9P/1P/U/9L/0v/R/9D/z//P/87/zv/O/87/zP/L/8r/yf/J/8j/
x//G/8X/xP/C/8H/wP++/73/vP+7/7z/u/+6/7n/uP+3/7b/tf+0/7P/s/+z/7L/sf+x
/7H/sf+x/7H/sf+z/7P/s/+0/7P/tP+1/7b/uf+6/7v/vf/A/8H/w//G/8f/yf/J/8z/
zP/O/8//0f/U/9X/1v/X/9b/1//Y/9n/2//b/9z/3P/c/93/3f/d/97/3v/e/97/3v/f
/9//3//f/9//3//f/+H/4f/h/+L/4v/i/+L/4v/i/+L/4v/j/+P/4//j/+P/4//j/+P/
4//j/+P/4//j/+P/4//j/+P/4//j/+P/4//k/+T/5P/i/+L/4//l/+X/5f/l/+X/5f/j
/+T/5P/k/+T/5P/k/+T/5P/k/+P/4//j/+P/4//k/+b/5P/k/+T/5f/l/+X/5f/l/+X/
5f/l/+X/5f/l/+X/5f/l/+b/5//n/+b/5v/m/+b/5v/n/+f/6f/o/+j/6f/p/+v/6v/s
/+z/7P/s/+//8f/y//L/9P/1//b/+f/7//z///8AAAMAAwAAAPv/9v/y//D/7v/u/+z/
6f/p/+n/5v/k/+L/4P/g/9//3//h/+P/4//h/+H/4f/i/+P/4//k/+X/5f/l/+X/5f/l
/+f/5//n/+f/5//o/+n/6v/u//D/8f/y//L/8v/y//L/9P/0//X/9f/1//X/9f/1//f/
9//3//f/9v/4//j/9//7//7/BAAIAAwAFAAfACkALwAyADQANAA0AC8AKgAgABUACQD4
/+L/z//J/8n/y//L/8n/zv/f/+7/8f/5/w0ALABJAF8AbQB7AIwAnACsALwAyADaAOkA
8AD6AP4A/gD6APUA6QDaAMgAtQCjAIkAaQBSAEQAOwA0ADAALAAoACEAGAAUABQAEgAR
ABAAEQAQABAADwAOAA4ADgANAA4ADgAOAA4ADgANAAwADAAOAA4ADgAOAA4ADgANAAwA
DAAMAAwADAAOAA4ADQALAA0ADgAOAAwACwALAAsACwALAAkACQAKAAgABgAGAAUABQAF
AAYABgAEAAQABAACAAEAAAD/////AAD///7//f/6//j/9//2//T/8//y//H/8P/v/+7/
7f/q/+n/6P/n/+b/5f/l/+X/5P/j/+P/4//j/+P/4//j/+P/4//j/+T/5f/m/+f/6P/p
/+r/6//t/+7/7//x//T/9f/3//f/+v/6//z//f///wIAAwAEAAUABgAHAAgACQAJAAkA
CgAKAAgACQAJAAkACgAKAAoACgAKAAsACwALAA0ADQANAA0ADQANAA0ADgAOAA4ADgAO
AAwADAAMAA0ADQANAA0ADQAPAA8ADwAPAA8ADwAPAA8ADgANAAwACwAMAA0ADgAPAA4A
DgAOAAwADAANAA8ADwAPAA8ADwAPAA0ADgAOAA4ADgAOAA4ADgAOAA4ADQANAA0ADQAN
AA4ADgAMAAwADAALAAsACwALAAsACwALAAsACQAJAAkACQAJAAkACgALAAsACgAKAAoA
CgAKAAsACwAJAAgACAAJAAkACQAJAAkABwAHAAcABwAHAAcACAAKAAoACgAKAAkABwAH
AAcACAAIAAgACAAIAAsADQAOAA4ADgAPABAAEwAVABYAGQAaABoAGQAVAA8ADAAIAAYA
BAAEAAIA/////wEA/v/8//r/+P/4//f/9//1//f/9//1//P/8//0//X/9f/2//f/9//5
//n/+f/5//f/9//3//f/+//8//3//v/+/wAAAQACAAIAAgACAAIAAgACAAMAAwABAAEA
AQABAAMAAwADAAMABAACAAIAAwAHAAoADgAWAB4AJgAvADUANwA4ADoAOAAyACsAJAAY
AA0A/f/q/9T/zf/P/9H/0//T/9f/6P/3//r//f8NACMAOgBNAF0AbwB9AIoAlgCiALAA
vgDOANcA3gDkAOgA6ADkAN0A0QDEALQAowCPAHMAVQBCADgAMQAqACQAIgAeABUADgAK
AAoACAAHAAYABQAEAAQAAwACAAIAAgABAP7//v/+//7//v/9//z//P/6//r/+v/6//z/
/P/7//r/+P/4//j/+P/4//j/9//1//X/9v/2//T/9f/1//X/9f/1//P/8//0//L/8P/w
/+//7v/t/+3/7P/s/+z/7P/q/+n/6P/n/+f/5P/j/+L/4f/g/97/3f/c/9r/2f/Y/9f/
1v/V/9T/0//S/9H/0P/P/87/zf/N/83/yv/J/8n/yf/J/8n/yf/J/8n/yf/J/8r/y//M
/83/zv/P/9D/0f/T/9T/1f/X/9r/2f/b/9v/3v/c/97/3//h/+L/4//k/+X/5v/n/+j/
6f/p/+n/6v/q/+r/6//r/+v/6v/q/+r/6v/s/+3/7f/t/+v/6//r/+v/6//r/+v/7P/u
/+7/7v/u/+7/7v/u/+//7f/t/+3/7f/t/+3/7f/t/+3/7f/t/+3/6//r/+v/6//t/+3/
7f/t/+z/7P/s/+r/6P/p/+v/6//p/+n/6f/p/+f/6P/o/+j/6P/o/+j/6P/o/+j/5//n
/+f/5//n/+j/5v/k/+T/5P/l/+X/5f/l/+X/5f/l/+X/5f/l/+X/5f/j/+P/5P/l/+X/
5P/k/+T/5P/k/+X/5f/j/+L/4v/j/+P/4//j/+P/4//j/+P/4//h/+H/4v/k/9//4P/h
/+L/5P/k/+T/5P/j/+X/5v/m/+b/5//o/+v/6//s/+//8P/z//P/8P/r/+b/4v/g/97/
3v/c/9n/2f/X/9T/0v/Q/87/zv/N/83/zf/P/8//zf/N/83/zv/P/83/zv/P/8//z//P
/8//z//P/8//z//P/8//0P/R/9L/1P/W/9f/2P/Y/9j/2P/Y/9j/2P/Z/9n/2f/Z/9n/
2f/Z/9n/2f/Z/9r/3P/a/9n/3f/i/+b/6v/u//b/AQAJAA8AEAASABIAEAAJAAQA/P/v
/+H/0P+4/6f/o/+l/6f/pf+j/6z/v//K/8v/1f/r/wYAHwAxAEEAUQBiAHAAfACKAJoA
qgC3AL4AxADKAMoAyADDALcAqACWAIUAcQBXADcAHgAQAAkAAgD8//r/9v/v/+j/5P/k
/+L/4f/g/9//3v/e/93/2v/a/9r/2f/Y/9j/2P/Y/9j/1//W/9b/1v/W/9b/1v/W/9b/
1f/U/9T/1P/U/9T/1P/U/9P/0f/R/9L/0v/Q/9H/0f/R/9H/z//N/83/zv/O/8z/zP/L
/8z/y//L/8r/yP/I/8j/xv/H/8b/xf/F/8L/wf/A/7//wP++/73/vP+6/7n/uP+3/7b/
tf+0/7P/sv+x/7D/r/+u/63/rf+t/67/rf+t/63/rf+t/63/rf+v/6//r/+w/6//sP+x
/7L/s/+0/7X/t/+6/7v/vf/A/7//wf/B/8T/xv/I/8n/y//M/83/zv/P/9D/0f/S/9P/
1f/V/9b/1v/W/9f/1//X/9b/1v/W/9b/2P/Z/9n/2f/Z/9n/2f/Z/9n/2f/Z/9r/2v/a
/9r/2v/a/9r/2v/b/9v/2//b/9v/2//b/9v/2//b/9v/2//b/9v/2//b/9v/2//b/9v/
2//c/9z/3P/a/9z/3f/f/9//2//b/9v/2//b/9z/3P/c/9z/3P/c/9z/3P/c/9v/2//b
/9v/2//c/9z/2v/a/9r/2//b/9v/2//b/9v/2//b/93/3f/d/93/3f/d/97/3//d/9z/
3P/c/9z/3P/d/93/3f/c/9z/3f/f/9//3//f/93/3//h/+H/4P/g/+D/4P/g/+P/5f/m
/+b/5//p/+v/7//v//D/8//0//P/8//w/+v/5v/i/+D/3v/g/97/2//b/9v/2P/W/9T/
1P/U/9P/0//T/9X/1f/T/9P/0//U/9X/1//Y/9n/2f/Z/9n/2f/Z/9n/2f/Z/9n/2//c
/93/3v/g/+L/4//k/+T/5P/k/+T/5v/m/+f/5//n/+f/5//n/+n/6f/p/+n/6v/q/+r/
7f/v//L/9v/8/wIADgAZAB8AIwAmACgAKAAmAB8AGAAOAAMA9f/g/8j/vf+9/73/vf+9
/7//yv/b/+L/5f/1/xEALABFAFcAZwB7AIwAmACkALQAxgDYAN8A5ADuAPIA8ADqAOEA
0wDEALAAmwCHAGkASwA4AC4AJwAiAB4AGAASAA0ABgAEAAQAAgABAAAAAQAAAAAA///+
//7//v/9//z//P/8//z//v/9//z//P/8//z//P/8//r/+v/5//j/+f/6//v//P/6//r/
+f/3//j/+v/7//r/+f/5//n/+f/3//X/9f/2//b/9P/0//P/8v/x//H/8P/w//D/8P/u
/+//7v/t/+3/6v/p/+j/5//m/+T/4//i/+D/3//e/93/3P/b/9r/2f/Y/9f/1v/V/9L/
0f/R/9H/0v/R/9H/0f/R/9H/0f/R/9H/0f/R/9L/0//U/9X/1v/Z/9r/2//d/97/3//h
/+T/4//l/+X/6P/p/+z/7v/x//L/8//0//X/9v/3//j/+f/5//n/+v/6//z//f/9//3/
/v/+//7//v/+////////////////////////////AAACAAIAAgACAAIAAgACAAMAAQAB
AAEAAQADAAMAAwADAAUABQAFAAUABQAFAAUABQAFAAUABQAFAAYABgAGAAQABAAFAAcA
BwAHAAcABwAHAAUABgAGAAYABAAEAAQABAAGAAYABQAFAAUABQAFAAYABgAEAAQABAAD
AAMAAwADAAMAAwADAAMAAQABAAEAAQABAAEAAgADAAMAAgACAAIAAAAAAAEAAQD///7/
/v//////////////////////////////AAACAAIAAgACAAEAAQABAP////8BAAEA///+
//////////z//P/9////AQADAAQABgAHAAgACQAKAAsACQAHAAUAAwABAP7/+//4//X/
9P/0//T/8P/u/+3/6//n/+f/5//p/+j/5//m/+X/5P/m/+b/5v/m/+j/6P/o/+j/6P/o
/+j/6P/o/+j/6P/o/+n/6v/r/+z/7f/u/+//8P/u/+7/7v/u//D/8P/w//D/8v/y//L/
8v/w/w==
         </WaveFormData>
      </LeadData>
      <LeadData>
         <LeadByteCountTotal>10000</LeadByteCountTotal>
         <LeadTimeOffset>0</LeadTimeOffset>
         <LeadSampleCountTotal>5000</LeadSampleCountTotal>
         <LeadAmplitudeUnitsPerBit>4.88</LeadAmplitudeUnitsPerBit>
         <LeadAmplitudeUnits>��V</LeadAmplitudeUnits>
         <LeadHighLimit>2147483647</LeadHighLimit>
         <LeadLowLimit>268435456</LeadLowLimit>
         <LeadID>V2</LeadID>
         <LeadOffsetFirstSample>0</LeadOffsetFirstSample>
         <FirstSampleBaseline>0</FirstSampleBaseline>
         <LeadSampleSize>2</LeadSampleSize>
         <LeadOff>FALSE</LeadOff>
         <BaselineSway>FALSE</BaselineSway>
         <ExcessiveACNoise>FALSE</ExcessiveACNoise>
         <MuscleNoise>FALSE</MuscleNoise>
         <LeadDataCRC32>3519022738</LeadDataCRC32>
         <WaveFormData>
8P/w//D/8P/y//L/8v/y//D/8P/w//D/7v/u/+7/7v/u/+7/7v/u/+3/7P/r/+r/6v/q
/+r/6v/o/+j/6P/o/+r/6v/q/+r/6v/q/+r/6v/s/+z/7P/s/+7/7v/u/+7/7//w//H/
8v/y//L/8v/y//T/9P/0//T/9P/0//T/9P/1//b/9//4//r/+v/6//r/+v/6//r/+v/6
//r/+v/6//r/+v/6//r/+v/6//r/+v/4//j/+P/4//j/+P/4//j/9v/2//b/9v/2//b/
9v/2//T/9P/0//T/8v/y//L/8v/y//L/8v/y//D/8P/w//D/7v/u/+7/7v/u/+7/7v/u
/+7/7v/w//D/8v/z//T/9f/1//b/+P/5//z//f/9//3/+//4//P/7P/n/+b/5f/l/+L/
4f/g/+D/3//d/9r/2v/a/9v/2//b/9r/2f/Z/9n/3f/d/9//3//d/93/3f/c/9v/2//b
/9r/3P/c/93/3//f/9//4P/i/+H/4f/h/+D/4v/i/+P/4//h/+H/4f/h/+H/4f/i/+L/
4v/i/+L/4v/k/+b/6//0//7/CwAbADQATABdAGYAagBxAHMAcwBvAGkAXgBNADcAFgDq
/8v/vv+v/53/iv+J/6b/zP/l//b/DgAtAFAAZgBxAHoAhwCYAKoArwCzAMIA1QDaANAA
zwDRAMkAvACsAJMAdABZAEMAKwAQAPX/5//l/+j/6v/s/+7/7v/y//f/9f/z//H/7//u
/+7/7f/s/+z/7P/s/+v/6//s/+z/7P/r/+n/6P/o/+j/6v/p/+n/6f/n/+j/6P/o/+j/
5//m/+b/5v/m/+b/5f/j/+P/4//j/+X/5f/k/+T/4v/i/+H/4f/i/+L/4v/g/+D/4f/h
/+D/4P/g/+D/4f/g/9//3v/d/93/3P/c/9z/3P/b/9v/2//Y/9j/2P/Y/9j/2P/Y/9j/
2P/Y/9j/2P/Z/9n/2f/Z/9v/2//a/9r/2P/b/9v/2//c/93/3//g/+P/5P/m/+j/5//p
/+v/6//s/+3/7v/v/+7/7//v//H/7//v//D/8P/w//D/7//v/+7/7f/s/+z/7P/r/+r/
6f/n/+b/5f/l/+X/4//j/+P/4//i/+L/4v/i/+L/4v/i/+H/4f/h/+L/5P/k/+T/5P/j
/+P/4//j/+T/5P/k/+X/5f/m/+b/5//l/+X/5v/m/+f/5//n/+j/6P/p/+n/6v/p/+n/
6f/p/+n/6f/q/+r/6P/o/+n/6f/q/+r/6v/q/+j/6P/o/+f/5//n/+f/5//n/+f/5v/m
/+j/5//n/+f/5//n/+b/5v/m/+b/5f/l/+P/4//j/+P/4//j/+P/4f/h/+H/4f/h/+P/
4//h/+D/4v/i/+L/4v/k/+T/5P/l/+T/5f/n/+j/6v/r/+7/7//v/+//7f/q/+X/3v/b
/9r/1//X/9T/0//S/9L/0f/P/8z/zP/M/83/zf/N/8z/y//L/8v/zf/N/8//z//P/8//
z//O/83/zf/N/8z/zP/M/83/z//P/8//0P/S/9P/0//T/9L/0v/S/9P/0//T/9P/0//T
/9P/0//S/9L/0v/S/9T/1P/U/9b/2//i/+z/9/8FABwANgBNAFgAXABjAGkAaQBnAGEA
WgBLADcAHADy/83/uv+p/5H/eP9r/3r/ov/F/9j/8v8TADoAWABnAHIAfQCOAKQArQCx
ALoAywDQAMIAuwC9ALMApgCYAH8AXgBFAC8AFQD6/+H/0//T/9b/1v/a/97/4P/i/+X/
5//l/+P/4f/g/+D/3//e/97/3P/c/9v/2//a/9r/2v/Z/9v/2v/a/9r/2v/Z/9n/2f/X
/9j/2P/Y/9j/1//W/9b/1v/W/9b/1f/V/9X/1f/V/9X/1f/U/9T/1P/U/9P/0//U/9T/
1P/S/9L/0//T/9L/0//U/9X/1//V/9X/1f/V/9X/1P/U/9T/1v/V/9X/1f/U/9T/1P/U
/9L/0v/S/9L/0v/S/9L/0v/T/9P/0//T/9P/0//S/9L/0v/V/9X/1f/X/9f/2P/Y/9v/
3P/e/+D/4f/j/+X/5f/m/+f/6P/p/+z/7f/t/+//7f/t/+7/7v/s/+z/6//r/+r/6f/o
/+j/6P/n/+b/5f/l/+T/4//j/+H/3//f/9//4f/g/+D/4P/e/97/3v/e/9//3//f/+D/
4P/g/+D/4P/h/+H/4f/h/+D/4P/g/+H/4f/i/+L/4//j/+P/5P/k/+X/5f/l/+b/5P/l
/+X/5v/p/+n/6f/p/+n/6f/q/+r/6v/q/+v/6//o/+j/6P/o/+j/6P/o/+f/5//n/+f/
5//n/+f/5v/m/+b/5f/l/+X/5f/l/+T/5P/k/+T/4//j/9//3//f/9//4f/h/+H/3//h
/+H/4f/h/+D/4v/i/+L/4v/k/+T/5P/l/+b/5//p/+r/7v/v//L/8//x//H/7//s/+7/
7P/u//L/8v/z//H/8f/v/+7/7P/p/+b/5v/m/+f/5f/l/+T/4//j/+P/5f/l/+f/5//n
/+f/5f/k/+P/4//h/+D/4P/g/+P/5f/l/+X/5v/o/+n/6f/p/+j/6P/o/+n/6f/p/+n/
6f/p/+n/6f/q/+r/6v/q/+r/6v/s/+7/9f/8/wQADwAhADgAUgBlAHAAeAB9AIEAgwB/
AHcAbgBhAE8ALAAAAN//zv+9/6X/kP+L/6T/zP/p//z/FgA5AF4AeACBAIwAnQCyAMYA
zwDVAOIA+QD+APAA7QDtAOUA1ADEAKcAhgBnAE8ANwAcAP//8f/x//L/8P/0//r/+P/6
////AQD9//v/+f/4//j/9//2//b/9P/0//P/8//0//T/9P/z//H/8P/w//D/8P/v/+//
7//x//L/8v/y//L/8f/w//D/7v/u/+7/7f/v/+//7//v/+3/7f/s/+z/7P/s/+v/6//q
/+r/6v/o/+r/6//r/+r/6P/o/+j/6f/n/+f/5//n/+f/5v/m/+b/5P/j/+P/4//i/+L/
4v/i/+L/4v/i/+L/4v/i/+L/4v/f/9//3//f/+H/4f/g/+D/4v/l/+X/5f/l/+X/5v/m
/+f/6P/q/+z/7f/v//H/8f/y//P/9P/1//j/+f/5//v/+f/5//r/+v/4//j/9//3//f/
9//3//j/+P/3//b/9f/1//T/8//z//P/8f/x//H/8f/w//D/8P/w//D/8P/w/+//7//v
//D/8P/w//D/8P/x//H/8f/x//T/9P/0//X/8//0//T/9f/1//X/9v/2//f/9//3//j/
+P/5//n/+v/7//v/+//7//v/+//8//z//P/8//3//f/+//7//v/+//z//P/8//v/+//7
//v/+//7//v/+v/6//r/+f/5//n/+f/5//j/+P/2//b/9f/1//X/9f/1//X/9f/1//X/
8//x//H/8f/x//H/8f/x//H/8f/w//D/8P/w//D/8P/w/+7/8P/w//D/8P/w//L/8v/y
//P/8v/z//X/9v/6//v//v/////////9//r/8//s/+n/6P/n/+f/5P/j/+L/4v/h/9//
3v/e/97/3//d/93/3P/b/93/3f/f/9//4f/h/+H/4f/h/+D/3//f/9//3v/e/97/3//h
/+H/4f/i/+T/5f/l/+X/5P/k/+T/4//j/+P/4//l/+X/5f/l/+T/5P/k/+T/5P/m/+b/
5v/t//T//v8HABkAMABIAFkAZgBsAG8AcwBzAG8AZwBeAFMAQQAkAPr/1f/C/7f/pf+S
/43/oP/E/+P/9P8IACUARgBgAG8AeACDAJIApgCvALEAvADPANoA0gDLAM8AyQC8ALIA
nQB8AF8ASQAzABwA///r/+f/7P/s/+7/8v/y//L/9//7//j/9f/y//D/8P/v/+7/7v/u
/+7/7f/t/+7/7v/u/+3/7f/s/+z/7P/s/+v/6//r/+n/6v/q/+r/6v/p/+j/6P/q/+r/
6v/p/+n/6f/p/+n/6f/p/+j/6P/o/+j/5//n/+j/6P/o/+b/5P/l/+X/5P/i/+L/4v/j
/+P/4//j/+P/4f/g/+D/4P/g/9//3//f/97/3v/e/97/3P/c/9z/3P/c/9z/3P/c/9v/
2//b/9v/3f/d/9z/3P/c/9//3//f/+H/4f/i/+L/5f/m/+j/6v/q/+v/7P/r/+7/7//w
//H/8P/x//H/8//x//H/8v/y//L/8v/x//H/7v/t/+z/7P/s/+v/6v/p/+f/5v/l/+X/
5f/j/+P/4//j/+L/4v/i/+L/4v/i/+L/3//f/9//4P/g/+D/4P/g/+H/4f/h/+H/5P/k
/+T/5f/j/+T/5P/l/+X/5f/m/+b/5//n/+f/6P/o/+n/6f/q/+v/6//r/+v/6f/p/+r/
6v/o/+j/6f/p/+r/6v/q/+r/6v/q/+r/6f/p/+n/6f/p/+n/6f/o/+j/6P/n/+f/5//n
/+f/5v/m/+b/5v/l/+X/4//j/+P/4//j/+P/4//h/+H/4f/h/+H/3//f/9//3//f/97/
3v/e/97/3v/e/97/3v/e/97/3v/g/+D/4P/h/+D/4f/j/+T/5v/n/+r/6//t/+3/6//o
/+H/2v/X/9b/1f/V/9L/0f/Q/9D/z//N/8j/yP/I/8n/yf/J/8j/x//J/8n/y//L/83/
zf/N/83/y//K/8n/yf/L/8r/yv/K/8n/y//L/8v/zP/O/8//z//P/87/zv/O/8//z//P
/8//z//P/8//z//S/9L/0v/S/9T/0v/S/9L/1f/e/+r/8/8BABgAMgBJAFYAXABhAGUA
ZwBlAGEAWABLAD0AIAD0/83/uP+p/5X/fP9r/3j/nP+//9b/7P8RAD4AYABvAHgAiQCe
ALAAuwDBAMwA3QDiANgA0wDVAM0AwACuAJUAeABdAEcAMQAWAP3/8f/z//T/9v/8/wAA
BAAIAA0ADQALAAkABwAGAAcABwAHAAgACgAKAAkACQAKAAoACgAJAAkACAAIAAgACAAH
AAcABwAFAAYABgAGAAYABQAEAAQABAAEAAQAAwABAAEAAQABAP/////+//7//v/+//3/
/f/9//7////+//3//f/8//r/+v/6//r/+//5//n/+f/5//n/+P/4//j/+P/3//f/9//0
//T/9P/0//T/9P/0//T/8v/y//L/8v/z//P/8//z//P/8//y//L/8P/z//P/8//1//X/
9v/2//f/+P/6//z/+//9//////8CAAMABAAFAAYABwAHAAkABwAHAAgACAAIAAgABwAH
AAYABQAEAAQAAgABAAAA//////7//f/9//v/+f/5//n/+f/4//j/+P/6//r/+v/6//n/
+f/5//r/+v/6//r/+v/9//3//f/9//7//v/+/////f/+//7///8BAAEAAgACAAMAAwAD
AAQABAAFAAUABgAHAAcABwAHAAkACQAKAAoACgAKAAsACwAMAAwADAAMAAwADAAMAAsA
CwALAAsACwALAAsACgAKAAoACQAJAAkACQAJAAgACAAKAAoACQAJAAcABwAHAAcABQAF
AAUAAwABAAEAAQABAAEAAQABAAEAAQAAAAAAAAACAAIAAAAAAAIAAgACAAIABgAGAAYA
BwAGAAcACQAKAAwADQAQABEAEwATABEADgAJAAIA///+//3//f/6//n/+P/4//f/9f/0
//T/9P/1//P/8//y//H/8f/x//P/8//1//X/9f/1//X/9P/z//P/9f/0//T/9P/1//f/
9//3//j/+v/7//v/+//6//r/+v/5//n/+f/5//v/+//7//v//P/8//z//P/8//z//P8A
AAUADAAWACEAMQBMAGgAewCGAI4AlQCbAJ0AmQCVAI4AgQBvAFAAJgABAOr/2f/D/6r/
n/+y/9z//f8QACoATQB2AJQAoQCqALkA0ADiAO0A8wACARMBFAEEAf0A/QDxAOAA0gC3
AJYAewBlAE8ANgAbAAsACwAMAAwAEAAUABgAGgAdAB0AGwAZABcAFgAWABUAFAAUABQA
FAATABMAEAAQABAADwAPAA4ADgAOABAADwAPAA8ADwAQABAAEAAQAA8ADgAOAAwADAAM
AAsACwALAAsACwALAAsACgAKAAoACgAJAAkACAAIAAgABgAEAAUABQAEAAQABAAEAAUA
AwADAAMAAwABAAAAAAAAAP7//f/9//3/+v/6//r/+v/6//r/+v/6//r/+v/6//r/+f/5
//n/+f/3//f/9v/2//j/+//7//v/+f/5//r/+v/9//7/AAACAAEAAwAFAAUABgAHAAgA
CQAMAA0ADQAPAA8ADwAQABAAEAAQAA8ADwAOAA0ADAAMAA4ADQAMAAsACQAIAAcABwAJ
AAcABwAHAAcABgAGAAYACAAIAAgACAAHAAcABwAIAAgACAAIAAgABwAHAAcABwAKAAoA
CgALAAsADAAMAA0ADQANAA4ADgANAA0ADQAOABAAEQARABIAEQARABEAEQATABMAFAAU
ABIAEgATABMAEgASABIAEgASABIAEgARABEAEQARABEADwAPAA4ADgAOAA0ADQANAAsA
CwAKAAoACgAKAAkACQAJAAkACQAJAAcABwAHAAUABQAFAAUABQADAAMAAwADAAEAAAAA
AAAAAAAAAAAAAAAAAAAAAAAAAP7//v/+///////+//3/+//9//z//P/8//z//P8AAAAA
AAABAAIAAwAFAAYABgAHAAoACwALAAsACQAGAAEA+v/3//b/9f/1//L/8f/u/+7/7f/r
/+r/6v/q/+v/6//r/+r/6f/p/+n/6//r/+v/6//r/+v/7f/s/+v/6//r/+r/6v/q/+3/
7//v/+//7v/w//H/8f/x//D/8P/w//P/8//z//P/8f/x//H/8f/y//L/8v/y//L/8v/y
//T/+f8EAA4AGQApAEQAXgBrAHIAeAB9AH8AewB1AG8AZgBXAEEAHgDy/9X/yv+7/6f/
lv+Z/7r/3v/1/wYAHAA5AFoAcAB7AIQAkwCkALIAuQC9AMoA3QDiANoA1wDZANEAxAC2
AJ0AfABfAE0AOQAeAAMA8//v//T/9v/2//r//P8AAAEAAQABAP///f/8//r/+f/4//j/
+P/4//f/9//2//b/9v/1//X/9P/0//T/9P/z//P/8//z//T/9P/0//T/8//y//L/8v/y
//L/8f/x//H/8f/x/+//7//u/+7/8P/w/+//7//s/+z/7P/q/+r/6//r/+r/6v/q/+r/
6//p/+n/6f/p/+f/5v/m/+b/5v/l/+X/5f/k/+T/5P/k/+T/5P/k/+T/4v/i/+L/4v/j
/+P/4//j/+P/4//i/+L/4v/l/+X/5f/l/+X/5v/m/+n/6v/s/+7/7//x//P/8//y//P/
9P/1//b/9//3//n/+P/3//f/9v/0//T/8//z//L/8f/w//D/8v/x//D/7//t/+z/6//r
/+v/6f/p/+n/6f/o/+j/6P/m/+b/5v/m/+X/5f/l/+b/6P/o/+j/6P/n/+f/5//n/+r/
6v/q/+v/6//s/+z/7f/s/+v/6//q/+3/7f/t/+7/7v/v/+//8P/v/+//7//v/+3/7f/u
/+7/8P/w//H/8f/w//D/8P/w/+7/7v/u/+3/7f/t/+3/7f/t/+3/7P/s/+z/6//r/+v/
7f/t/+z/7P/s/+z/6//r/+n/6f/p/+n/6f/p/+n/5//n/+f/5//n/+X/5f/l/+X/5f/k
/+T/5P/k/+T/5P/k/+L/4v/i/+L/4v/i/+L/4v/i/+L/4v/k/+T/5P/l/+b/5//p/+r/
6v/r/+7/7//x//H/7//s/+f/4P/d/9z/2//b/9j/1//W/9b/1f/T/87/zv/O/8//z//P
/87/zf/P/8//0f/R/9H/0f/R/9H/0f/Q/8//z//P/87/zv/O/8//0f/R/9H/0v/U/9X/
1f/T/9L/0v/S/9P/0//T/9P/1f/V/9X/1f/U/9T/1P/U/9b/1v/Y/9j/2//k/+7/+/8L
ACIAOABLAFgAXgBjAGkAawBnAF8AWABLADkAHADw/83/uv+p/5P/fP9v/4D/pv/H/9r/
9v8ZAEAAXgBrAHIAfwCUAKgAsQCzAMAAzwDSAMYAwQDBALcAqACYAH8AYgBFAC8AFwD+
/+P/1f/X/9z/3v/g/+L/5P/o/+v/7f/p/+f/5f/k/+b/5f/k/+T/4v/i/+H/4f/i/+L/
4v/h/+H/4P/g/+D/4v/h/+H/4f/f/+D/4P/g/+D/3//e/97/4P/g/+D/3//d/93/3f/d
/93/3f/c/9z/3P/c/9v/2//c/9z/3P/a/9j/2f/Z/9j/2P/Y/9j/2f/Z/9n/2f/Z/9f/
1v/W/9b/1v/V/9X/1f/U/9T/1P/U/9b/1v/W/9b/1P/U/9T/1P/V/9X/1f/V/9X/1f/U
/9T/1P/X/9f/1//Y/9n/2//c/93/3v/g/+L/4f/j/+X/5f/o/+n/6v/r/+z/7f/t/+//
7//v//D/8P/u/+7/7f/t/+z/6//q/+r/6v/p/+j/5//n/+b/5f/l/+X/4//j/+P/4f/g
/+D/4P/g/+D/4P/g/9//3//f/+D/4v/i/+L/4v/j/+P/4//j/+T/5P/k/+X/4//k/+T/
5f/n/+f/6P/o/+n/6f/p/+r/6v/r/+v/7P/v/+//7//v/+//7//w//D/8v/y//P/8//w
//D/8P/w//L/8v/y//H/8f/x//H/8f/x//H/8P/w//D/7//v/+//7//v/+7/7v/u/+7/
7f/t/+v/6//r/+v/6//r/+v/6f/p/+n/6f/p/+v/6//r/+v/7f/s/+z/7P/u/+7/7v/x
//L/8//0//b/9v/2//f/+v/7//3//v8AAAEABAAFAAcABwAFAAIA/f/2//P/8v/x//H/
7v/t/+z/7P/r/+n/5v/m/+b/5//n/+f/5v/l/+X/5f/n/+f/6f/p/+n/6f/p/+j/5//n
/+n/6P/o/+j/5//p/+n/6f/s/+7/7//v/+//7v/u/+7/7//v/+//7//x//H/8f/x//L/
8v/y//L/8v/y//L/9P/3/wAACgAVACEANgBSAGsAeAB+AIUAiwCNAIsAhwCAAHUAZQBM
ACIA9//g/8//u/+g/43/mP++/+P/+v8UADMAXgCCAJEAmACjALYAzgDbAOEA5gD5AAAB
8gDnAOUA3QDMAL4ApQCGAGsAVQA/ACYACwD5//f/+v/6//z/AAAEAAYABwAJAAcABQAD
AAIAAgABAAAAAAAAAAAA//////7//v/+//3////+//7//v/+//3//f/9//v//P/8//z/
/P/7//r/+v/6//r/+v/5//v/+//7//v/+//7//r/+v/6//r/+f/5//r/+v/6//j/+P/5
//n/+P/2//b/9v/3//f/9//3//f/9//2//b/9v/1//P/8v/x//D/8P/w//D/8P/w//D/
8P/w//D/8P/w/+3/7f/t/+3/7//v/+7/7v/s/+//7//v/+//7//w//D/8//0//b/+P/3
//n/+//7//z//f/+////AgADAAMABQAFAAUABgAGAAYABgAFAAUABQAFAAUABgAEAAMA
AgABAAMAAgABAAEAAQD///////////7//v/+//7//v/+//7//f/9//3//v8AAAAAAAAA
AP//////////AAAAAAAAAQADAAQABAAFAAcABwAIAAgACAAHAAYABgAIAAkACQAKAAsA
CwALAAsACwALAAwADAAMAAwADQANAAoACgAKAAoADAAMAAwACwALAAsACwALAAkACQAI
AAgACgAJAAkACQAIAAcABQAEAAYABgAFAAUAAwADAAMAAwABAAEAAQD//wEAAQABAAEA
//////////////7//v/+//z//P/8//z/+v/6//r/+v/6//r/+v/7//r/+v/6//n/+f/3
//f/+P/6//r/+v/6//z//P/8//3//v///wEAAgAEAAUACAAJAAkACQAHAAQA///4//X/
9P/z//P/8P/v/+7/7v/t/+v/6v/q/+r/6//r/+v/6v/p/+n/6f/r/+v/7f/t/+3/7f/r
/+r/6f/p/+n/6P/o/+j/6//t/+3/7f/u//D/8f/x//H/8P/w//D/8f/x//H/8f/x//H/
8f/x//L/8v/y//L/8P/w//L/9P/9/wgAEAAbADEASgBiAG8AdgB8AIEAgQB/AHsAcwBm
AFcAQQAcAPD/1//I/7n/p/+Y/53/vv/k//n/DAAkAEcAZgB4AIEAjACbAKwAugDBAMcA
1gDnAOoA4ADdAN0A1QDKALgAnQCAAGUATwA3ABwAAQD1//f/+v/4//r/AAACAAQABQAF
AAMAAQD///7//v/9//z//P/8//z/+//7//r/+v/6//n/+f/4//j/+P/4//f/9//3//f/
+P/4//j/9v/1//T/9P/2//b/9v/1//X/9f/1//X/9f/1//T/9P/0//T/8//z//L/8v/y
//D/8P/x//H/8P/w//D/8P/x/+//7//v/+//7//u/+7/7v/u/+3/7f/t/+r/6v/q/+r/
6v/q/+r/6v/q/+r/6v/q/+n/6f/p/+n/6//r/+r/6v/o/+v/6//r/+3/7f/u/+7/7//w
//L/9P/z//X/9//3//j/+f/6//v/+v/7//v//f/7//v//P/8//r/+v/5//n/+v/5//j/
+P/4//f/9v/1//X/9P/z//P/8f/v/+//7//v/+7/7v/u/+7/7v/u/+7/7f/t/+3/7v/u
/+7/7v/u/+//7//v/+//8P/w//D/8f/x//L/8v/z//P/8//0//T/9f/1//X/9v/0//X/
9f/2//f/9//3//f/9//3//j/+P/4//j/+f/5//r/+v/6//r/+P/4//j/9//5//n/+f/5
//f/9//2//b/9v/1//X/9f/1//X/9P/0//b/9v/1//X/8//z//P/8//z//P/8//x//P/
8//z//P/8f/x//H/8f/v/+7/7v/u/+7/7v/u/+7/7P/s/+z/7P/s/+z/7P/t/+r/6v/q
/+z/7P/s/+z/7P/u/+7/7v/v/+7/7//x//L/9P/1//j/+f/7//v/+f/2//H/6v/n/+b/
4//j/+D/3//e/97/3f/b/9j/2P/Y/9n/1//X/9b/1f/X/9f/2f/Z/9n/2f/Z/9n/2f/Y
/9f/1//Z/9j/2P/Y/9f/2f/Z/9n/2v/c/93/3f/d/9z/3P/c/9v/2//b/9v/3f/d/93/
3f/e/97/3v/e/97/3v/e/97/4//s//b///8NACIAPgBTAGAAZgBrAG8AcQBtAGcAXgBR
AEEAJAD6/9P/vv+v/5n/gP9z/4L/qP/J/+D/+P8ZAEAAXgBtAHQAgQCSAKQArwC1ALwA
ywDQAMYAvQC9ALcAqgCcAIUAZgBLADUAHwAGAO3/2//Z/97/3v/g/+T/6P/q/+3/7//t
/+v/6f/o/+j/5//m/+b/5P/k/+P/4//i/+L/4v/h/+P/4v/i/+L/4v/h/+H/4f/h/+L/
4v/i/+L/4f/g/+D/4P/g/+D/3//f/9//3//f/93/3f/c/9z/3P/c/9v/2//c/9z/3P/a
/9z/3f/d/9z/2v/a/9r/2//Z/9n/2f/Z/9n/2P/Y/9j/2P/X/9f/1//W/9b/1v/W/9b/
1v/W/9b/1v/W/9b/1v/V/9X/1f/V/9f/1//W/9b/1v/Z/9n/2f/b/9v/3P/c/93/3v/g
/+L/4//l/+f/5//o/+n/6v/r/+r/6//r/+3/7f/t/+7/7v/s/+z/6//r/+r/6f/o/+j/
6P/n/+b/5f/l/+T/4//j/+H/3//f/9//4f/g/+D/4P/e/97/3v/e/9//3//f/+D/3v/e
/97/3v/h/+H/4f/h/+L/4v/i/+P/4//k/+T/5f/l/+X/5v/m/+n/6f/p/+r/6v/r/+v/
7P/t/+3/7f/t/+//7//w//D/7v/u/+//7//w//D/8P/w//L/8v/y//H/8f/x//H/8f/x
//H/8P/w//D/7//v/+//7//v/+7/7v/w//D/7//v/+3/7f/t/+3/7f/t/+3/6//r/+v/
6//r/+v/6//r/+v/6//q/+r/6v/q/+r/6v/q/+j/6P/q/+j/6P/o/+j/6P/o/+r/6v/q
/+v/7v/v//H/8v/0//X/+P/5//f/9//1//L/7f/m/+P/4v/h/+H/3v/d/9z/3P/b/9n/
2P/Y/9j/2f/X/9f/1v/V/9f/1//Z/9n/2//b/9v/2//b/9r/2f/Z/9n/2P/Y/9j/2f/b
/9v/2//c/97/3//f/9//3v/e/97/3//f/9//3//f/9//3//f/+D/4P/g/+D/4v/i/+L/
5v/r//T//v8JABsANgBQAF8AaABwAHcAewB7AHcAcwBoAFkARwAmAPr/2f/G/7P/m/+C
/33/lv/A/93/8v8OADUAXgB4AIMAjACfALYAxgDLAM8A3gDvAOYA1ADTANEAwwC2AKQA
hwBqAFEANwAhAAgA8f/p/+v/7v/u//L/9P/4//z////9//v/+f/3//b/+P/3//b/9v/2
//b/9f/1//b/9v/2//X/9f/0//T/9P/0//P/8//z//H/8v/y//L/8v/x//D/8P/w//D/
8P/v//H/8f/x//H/8f/x//D/8P/w//D/7//v//D/8P/w/+7/7v/v/+//7v/u/+7/7v/v
/+3/7f/t/+3/7f/s/+z/7P/s/+v/6//r/+r/6v/q/+r/6P/o/+j/6P/o/+j/6P/o/+X/
5f/l/+X/5//n/+b/5v/m/+n/6f/p/+v/6//s/+z/7//w//L/9P/z//X/9//3//j/+f/6
//v//P/9//3////9//3//v/+/wAAAAD//////v/9//z//P/8//v/+v/5//v/+v/5//n/
+f/3//f/9//3//b/9v/2//b/9v/2//b/9f/1//X/9v/4//j/+P/4//n/+f/5//n/+v/6
//r/+//9//7//v////////8AAAAAAwADAAMABAAEAAUABQAGAAcABwAHAAcABwAHAAgA
CAAIAAgACQAJAAoACgAKAAoACAAIAAgABwAHAAcABwAHAAkACQAIAAgABgAFAAUABQAF
AAUABAAEAAIAAgABAAEA//////////8BAAEAAQD///3//f/9//3//f/9//3//f/7//r/
+v/6//r/+v/6//r/+v/6//r/+v/4//j/+P/5//j/+P/4//f/9f/1//f/+f/5//j/9//2
//b/9//4//b/+P/5//r/+v/8//7//////wAAAQADAAMAAwD///7//f/6//b/9P/y/+//
7v/u/+//7f/r/+n/5//n/+f/5f/m/+T/4v/i/+L/4v/l/+b/5//o/+b/5v/m/+b/5v/m
/+b/5v/k/+T/5P/k/+X/5v/n/+j/6v/q/+r/6v/q/+r/6v/q/+r/6v/q/+r/7P/s/+z/
7P/q/w==
         </WaveFormData>
      </LeadData>
      <LeadData>
         <LeadByteCountTotal>10000</LeadByteCountTotal>
         <LeadTimeOffset>0</LeadTimeOffset>
         <LeadSampleCountTotal>5000</LeadSampleCountTotal>
         <LeadAmplitudeUnitsPerBit>4.88</LeadAmplitudeUnitsPerBit>
         <LeadAmplitudeUnits>��V</LeadAmplitudeUnits>
         <LeadHighLimit>2147483647</LeadHighLimit>
         <LeadLowLimit>268435456</LeadLowLimit>
         <LeadID>V3</LeadID>
         <LeadOffsetFirstSample>0</LeadOffsetFirstSample>
         <FirstSampleBaseline>0</FirstSampleBaseline>
         <LeadSampleSize>2</LeadSampleSize>
         <LeadOff>FALSE</LeadOff>
         <BaselineSway>FALSE</BaselineSway>
         <ExcessiveACNoise>FALSE</ExcessiveACNoise>
         <MuscleNoise>FALSE</MuscleNoise>
         <LeadDataCRC32>754954425</LeadDataCRC32>
         <WaveFormData>
EAAQABAAEAAOAA4ADgAOAAsACgAJAAgABQAEAAMAAgAAAAAAAAAAAP3//P/7//r/+P/4
//j/+P/2//b/9v/2//j/+P/4//j/+P/4//j/+P/4//j/+P/4//n/+v/7//z//v/+//7/
/v///wAAAQACAAQABAAEAAQABgAGAAYABgAIAAgACAAIAAkACgALAAwADAAMAAwADAAK
AAoACgAKAAwADAAMAAwACwAKAAkACAAGAAYABgAGAAQABAAEAAQAAgACAAIAAgAAAAAA
AAAAAP///v/9//z/+//6//n/+P/2//b/9v/2//T/9P/0//T/8v/y//L/8v/y//L/8v/y
//L/8v/0//T/9P/1//X/9f/1//b/9//4//n/+v/7//v/+//5//f/9f/y/+//7f/q/+r/
6P/m/+b/4v/h/97/3v/e/93/3f/c/9n/2f/a/9r/3P/c/9z/3P/a/9r/2f/Z/9n/2P/X
/9f/2P/Y/9j/2v/Y/9j/1//X/9f/1//X/9f/1//W/9b/1//V/9X/1f/V/9X/1v/W/9b/
1v/W/9f/1//V/9j/3f/l/+7/+f8MACYAPwBUAF0AaQB4AIgAkwCbAKEApACgAJQAdgBJ
ACQACADj/7P/gf9q/3z/pP/G/93/7/8EABgAHgAXABUAGgAkACsAJQAeACUAMAAuACIA
HAAfABwAFAAQAAkA+//x/+j/3f/U/8v/xf/H/8v/zf/P/9P/1v/b/+H/4//h/+D/4P/g
/+H/4P/g/+D/3v/f/+D/4P/h/+H/4f/h/9//3v/e/97/3f/d/93/3P/e/97/3//f/9//
3v/e/97/3f/d/93/3f/d/93/3//f/9//3//g/+D/4P/g/+D/4P/g/+D/4f/h/+H/4f/i
/+P/4//j/+P/4//i/+L/4//k/+T/5P/k/+T/5P/l/+X/5f/l/+b/5v/m/+b/5//o/+j/
5v/m/+f/5//m/+b/5v/m/+f/5//n/+f/6f/o/+j/6P/q/+r/7f/v/+3/7//v//D/8P/x
//L/8v/z//P/9P/0//L/8v/y//L/8v/y//H/8P/t/+z/6f/p/+f/5P/k/+P/4//h/+H/
3//b/9r/2f/Y/9n/2P/X/9f/1//W/9T/0//T/9P/1P/U/9P/0//U/9T/1f/V/9b/1//X
/9f/1//Z/9n/2f/a/9v/3P/c/9z/3f/c/93/3//f/+H/4v/j/+T/5f/m/+b/5//m/+b/
5v/o/+r/6v/q/+v/6//r/+v/7P/s/+3/7f/t/+z/7P/t/+3/7f/t/+3/7f/t/+z/6//r
/+z/7P/r/+v/6//s/+v/6v/s/+z/7P/s/+j/6P/o/+j/6f/p/+j/5v/l/+X/5f/l/+b/
5f/l/+b/5v/m/+b/5v/m/+b/5v/n/+f/5//p/+r/6//s/+3/7v/v/+//7//t/+v/6f/n
/+X/5P/i/+D/3v/a/9r/2P/X/9b/1v/W/9X/1f/U/9P/0//U/9T/1v/W/9b/1v/W/9b/
1f/V/9X/1P/T/9P/1P/U/9T/1v/W/9b/1f/V/9X/1f/V/9X/1f/U/9T/1f/V/9X/1f/V
/9X/1v/W/9b/1v/W/9f/1//Z/9r/3f/j/+z/9/8GABwANwBOAFsAZQByAIQAkQCdAKUA
rACsAKYAkABrAEQAJgABAMv/j/9i/1z/gP+u/83/4//6/xAAHAAbABkAHAAmAC8ALwAo
ACkAMgAyACIAHAAfABoAFAASAA0AAQD3/+7/5f/c/9P/z//R/9X/1//b/9//5P/p/+//
8f/v/+7/7v/u/+3/7P/s/+z/7P/t/+7/7v/t/+3/7f/t/+7/7v/v//D/7//v/+//7v/u
/+7/7//v//H/8P/w//D/8f/x//H/8f/z//P/9f/1//P/8//0//T/9v/2//b/9v/4//j/
+f/5//n/+f/6//v//f/9//3//f/+//7///8AAAAAAAAAAAAAAgADAAMAAwADAAQABAAE
AAIAAwAEAAQABAAEAAUABQAEAAQABAAEAAMAAwADAAMABQAEAAQABAAEAAQABwAJAAkA
CwALAAwACgALAAwADAANAA0ADgAOAA4ADgAOAA4ADAAMAAsACgAJAAgABQAFAAMAAAAA
AP///f/7//v/+f/5//j/9//2//P/8v/x//H/8//y//D/7//t/+3/7v/u/+3/7f/u/+7/
7//v//D/8f/x//H/8f/z//P/8//0//X/9v/2//b/9//6//v//f/9//3//v///wAAAQAC
AAIAAwAEAAQABAAGAAYABgAGAAcABwAHAAcACAAGAAcABwAHAAgACAAJAAkABwAHAAcA
BwAHAAYABQAFAAQABAADAAMABAAEAAIAAAAAAAAAAAAAAP7//v/+//7///////7//P//
//3//f/9//z//v/+//7//v/+//7//v///wEAAQADAAQABwAIAAkACgAJAAkACQAHAAMA
AQD///3//P/6//j/9v/2//b/9P/z//L/8v/y//H/8f/w/+//7//y//L/9P/0//X/9v/3
//j/9f/1//X/9P/1//X/9v/2//b/+P/4//j/9//3//f/9//3//f/9//2//b/9//3//f/
9//3//f/+P/4//j/+P/4//n/+f/7//7/AQAHAA4AFwAoAEIAXQBwAHsAiQCYAKgAtQDB
AMcAzADOAMQAqgCBAF4APgAXAOP/qf+G/5D/uP/i//v/DQAkADgAQAA9ADsAQgBQAFkA
VwBSAFkAZABkAFYAUABRAE4ARgA+ADcAKwAfABQACwAAAPP/7f/x//P/8//3//3/AAAB
AAkADQALAAoACgAKAAkACAAIAAgACAAJAAoACgAJAAkACQAJAAcABgAGAAYABwAHAAcA
BgAIAAgACQAJAAkACAAIAAgABwAHAAcABwAHAAcACQAJAAcABwAIAAgACAAIAAgACAAI
AAgACQAJAAkACQAKAAsACwALAAsACwAKAAoACwAMAA4ADgAOAA4ADAANAA0ADQALAAwA
DAAMAAwADQAOAA4ADAAMAA0ADQAKAAoACgAKAAkACQAJAAkACwAKAAoACgAKAAoADQAP
AA0ADwAPABAAEAARABIAEgATABMAFAAUABQAFAAUABQAEgASABEAEAANAAwACQAJAAkA
BgAGAAUABQADAAMAAQD///7//f/8//v/+v/5//n/+f/4//b/9f/1//X/9v/2//P/8//0
//T/9f/1//b/9//3//f/9//5//v/+//8//3//P/8//z//f/+////AQABAAEAAgADAAQA
BQAGAAYABwAIAAgACAAKAAoACgAKAAsACwALAAsADAAMAA0ADQANAAoACgALAAsACQAJ
AAkACQAJAAgABwAHAAgACAAHAAcABgAGAAQAAgACAAIAAgACAAAAAAAAAAAA//////7/
/P/5//n/+f/5//j/9//3//f/9//3//f/9//1//X/9P/0//L/9P/0//T/9P/0//T/9P/0
//X/8//z//X/9v/5//r/+//8//////////3/+f/3//X/8//w/+7/7P/q/+r/6v/o/+f/
5P/k/+T/4//h/+D/3//f/+D/4P/i/+L/5P/k/+T/5P/i/+H/4P/e/93/3f/e/97/3v/g
/+D/4P/f/9//3//f/9//3//f/97/3v/f/9//3//f/9//3//g/+D/4P/g/+D/3//h/9//
4P/l/+3/9P///xIALABFAFgAZwBvAHwAjACZAJ8ApQCoAKoApACKAF8ANgAaAPf/y/+b
/3r/gP+i/8r/5f/3/woAHgAmACMAIQAgACoAMwAzACoAKwA2ADoALgAkACcAJgAgAB4A
GQALAP//9v/t/+b/3f/T/9P/2f/b/93/4//m/+n/8f/1//T/8v/x//D/8f/w//D/8P/w
//H/8v/y//H/8f/x//H/8f/w//D/8P/x//H/8f/w//D/8P/x//H/8f/w//D/8P/x//H/
8f/x//H/8f/z//P/9f/1//b/9v/0//T/9P/0//b/9v/3//f/9//3//j/+f/3//f/9//3
//r/+v/7//z/+v/6//r/+v/8//3//f/9//v//P/8//z//P/9//7//v/+//7///////7/
/v/+//7/AQABAAEAAQABAAAAAAAAAAAAAAADAAUABQAHAAcACAAKAAsADAAMAAsACwAM
AAwADAAMAAwADAAKAAoACQAIAAUABAABAAEA///8//z/+//5//f/9//1//P/8v/x//D/
7//u/+3/7f/t/+z/6v/p/+n/6f/q/+r/6f/p/+r/6v/p/+n/6v/r/+3/7f/t/+//7//v
//D/8f/y//L/8v/z//b/9//5//n/9//4//n/+v/7//z//P/9//7//v/+/wAAAAAAAAAA
AQABAAEAAQACAAIAAwADAAMAAgACAAMAAwAFAAUABQAFAAMAAgABAAEAAgACAAEAAQAC
AAIAAAD+/wAAAAAAAAAA/v/+//7//v/9//3//P/6//v/+//7//v/+P/3//f/9//3//f/
9//3//f/9f/0//T/9P/0//T/9P/4//j/+P/5//f/9//5//r//f/+////AAADAAMAAwAB
AP7/+//4//X/9v/0//L/8P/u/+7/7P/r/+j/6P/o/+f/5//m/+X/5f/k/+T/5v/m/+j/
6P/o/+j/5f/l/+X/5P/l/+X/5v/m/+b/6P/o/+j/5f/l/+X/5f/l/+X/5f/k/+b/5//n
/+f/5//n/+f/6P/q/+r/6v/q/+v/6f/p/+r/7f/z//7/BwAUACwASQBgAG0AdwCEAJQA
oQCtALUAugC+ALwApgB/AFgAOAATAN//of9u/2L/hP+y/9H/5f/+/xgAJAAjAB8AJAAu
ADcANQAyADUAPAA6ACwAJAAlACIAHAAWABEABwD9//T/6//g/9X/0//V/9f/2f/f/+X/
6v/t//P/9f/0//L/8f/w//H/8P/w//D/8P/x//L/8v/x//H/8f/x//H/8P/w//D/8f/x
//H/8P/w//D/8f/x//H/8P/w//D/8f/x//H/8f/x//H/8//z//H/8f/y//L/8v/y//L/
8v/0//T/9f/1//X/9f/2//f/9//3//f/9//4//j/+f/6//r/+v/6//r/+v/7//v/+//5
//r/+v/6//r/+//8//z/+v/6//v/+//6//r/+v/6//n/+f/5//n/+f/4//j/+P/4//j/
+//9//v//f/9//7//v///wAAAAABAAEAAgACAAIAAgACAAIAAAAAAP///v/9//z/+f/5
//n/9v/2//X/8f/v/+//7f/t/+z/6//q/+f/5v/l/+X/5f/k/+L/4f/j/+P/5P/k/+P/
4//k/+T/4//j/+T/5f/n/+f/5//p/+n/6f/q/+v/7P/s/+z/7f/w//H/8//z//P/9P/1
//b/9//4//j/+f/8//z//P/+//7//v/+////////////AAAAAAEAAQABAAAAAAABAAEA
AQABAAEAAQABAAAA//////7//v/9//3//v/+//z/+v/8//z//P/8//r/+v/6//r/+f/5
//j/9v/3//f/9//3//b/9f/1//X/9f/1//X/9f/1//X/9P/y//P/9P/1//b/+P/4//j/
+f/3//f/+f/6//z//v8AAAIAAwADAAMAAQD///3/+//5//j/9v/0//L/8P/w/+7/7f/q
/+r/6v/p/+n/6P/n/+f/6P/o/+r/6v/q/+r/6v/q/+n/6f/p/+j/6f/p/+r/6v/q/+z/
7P/s/+v/6//r/+v/7f/t/+3/7P/s/+3/7f/t/+//7//v//D/8P/w//D/8P/x//H/8f/0
//n///8GABEAIAA6AFcAagB1AIEAkgCiALEAvQDHAM4A0gDMALgAkQBsAEwAJQDv/7H/
hv+I/67/2v/1/wkAIgA6AEQAQwBBAEYAVABdAFsAWABdAGYAYgBSAEoASwBGAEAAPgA5
ACsAIQAaABMACgD///n/+f/9////AwAJAAwAEQAVABcAFwAWABYAFgAVABQAFAAUABQA
FQAWABYAEwATABMAEwAVABQAFAAUABUAFQAVABQAFAAUABUAFQAVABQAFAAUABMAEwAT
ABMAEwATABUAFQAVABUAFgAWABYAFgAWABYAFAAUABUAFQATABMAFAAVABUAFQAVABUA
FgAWABcAGAAYABgAGAAYABcAFwAWABUAFQAWABYAFgAUABUAFgAWABUAFAAUABMAEgAS
ABIAEgASABEAEAAPABAAEAARABIAEQAQABIAEwARABMAEwAUABYAFwAYABgAFwAXABgA
GAAaABoAGgAaABoAGgAZABgAGQAYABUAFQAVABIAEgARAA8ADQANAAsABwAGAAUABAAF
AAQAAwADAAUABAACAAEAAQABAAIAAgABAAEAAgACAAEAAQACAAMAAQABAAEAAwAFAAUA
BgAHAAgACAAIAAkACgALAA0ADQALAAwADQAOAA8AEAAQABEAEgASABIAFAAWABYAFgAX
ABUAFQAVABYAFgAXABcAFwAUABQAFQAVABMAEwATABMAEQAQAA8ADwAOAA4ADQANAAwA
DAAKAAgACAAIAAgACAAGAAYABgAGAAMAAwACAAAA///////////+//3//f/9//v/+//7
//v/+//7//r/+v/2//j/+P/4//b/9//3//f/9f/1//X/9v/2//b/9v/2//b/9v/4//j/
+P/5//n/+f/7//z//f/+////AAABAAEAAQD///v/+f/3//X/9P/y//D/7v/s/+z/6v/p
/+j/6P/o/+f/5f/k/+P/4//i/+L/5P/k/+b/5v/m/+b/5f/l/+X/5P/h/+H/4v/i/+L/
5P/k/+T/4//j/+P/4//h/+H/4f/g/+L/4//j/+P/4f/h/+H/4v/i/+L/4v/i/+P/4f/j
/+T/6f/x//r/BwAYADQATwBeAGkAdQCGAJQAnwCjAKkArACqAJwAegBNACoADgDp/7f/
if92/47/tv/Y/+3//f8OACAAJAAdAB0AIgAsADMALQAmACsANgA2ACwAJgApACQAHAAa
ABMABQD3//D/6f/g/9P/zf/P/9P/1//Z/93/4v/n/+v/7f/r/+r/6v/q/+n/6P/o/+j/
6P/p/+r/6v/n/+f/5//n/+f/5v/m/+b/5//n/+f/5v/o/+j/6f/p/+n/6P/o/+j/6f/p
/+n/6f/n/+f/6f/p/+f/5//o/+j/6P/o/+j/6P/o/+j/6f/p/+n/6f/q/+v/6//r/+v/
6//q/+r/6//s/+z/7P/s/+z/7P/t/+3/7f/t/+7/7v/u/+7/7//w//D/8P/w//H/8f/w
//D/8P/w/+//7//v/+//8f/w//D/8P/w//D/8//1//X/9//3//j/+P/5//r/+v/7//v/
/P/8//r/+v/6//r/+P/4//f/9v/1//T/8f/x/+//7P/s/+v/6f/n/+f/5f/j/+L/4f/g
/9//3v/d/93/3//e/9z/2//Z/9n/2v/a/9n/2f/a/9r/2f/Z/9r/2//b/9v/2//d/93/
3f/e/9//4v/i/+L/4//i/+P/5f/l/+f/6P/p/+r/6//s/+z/7f/s/+z/7P/u//D/8P/w
//H/8f/x//H/8v/y//P/8//z//L/8v/z//P/8f/x//H/8f/z//L/8f/x//L/8v/x//H/
8v/y//D/7v/u/+7/7v/u/+7/7v/u/+7/7f/t/+z/6v/r/+v/6//r/+r/6f/p/+n/5//n
/+f/5//n/+f/5v/m/+T/5v/m/+b/5P/l/+T/5P/k/+T/5P/o/+j/6P/p/+f/5//p/+r/
6//s/+3/7v/x//H/8f/v/+3/6//p/+f/5v/k/+L/4P/e/97/3P/b/9b/1v/W/9X/1//W
/9X/1f/W/9b/2P/Y/9b/1v/W/9b/1f/V/9X/1P/V/9X/1v/W/9T/1v/W/9b/1//X/9f/
1//V/9X/1f/U/9T/1f/V/9X/1//X/9f/2P/Y/9j/2P/Y/9n/1//Z/9r/3f/j/+z/9/8I
ACAANwBMAF0AZQByAIIAkQCZAKEAqACqAKQAkABpAEAAIgD//8v/j/9i/2D/hP+w/8v/
4//8/xIAHgAdABkAHAAoADEALQAmACkAMgAwACIAGgAdABoAEgAQAAkA///1/+r/4f/Y
/8//y//P/9X/1//b/93/4v/p/+//8f/w/+7/7f/s/+3/7P/s/+z/7P/t/+7/7v/t/+3/
7f/t/+//7v/u/+7/7//v/+//7v/w//D/8f/x//H/8P/w//D/8f/x//H/8f/v/+//8f/x
//P/8//0//T/9P/0//T/9P/0//T/9f/1//f/9//4//n/+f/5//n/+f/4//j/+f/6//r/
+v/6//r//P/9//3//f/7//z//P/8//7///8AAAAA/v/+///////+//7//v/+////////
///////+//7//v/+//7/AQADAAEAAwADAAQABAAFAAYABgAHAAcACAAIAAgACAAIAAgA
BgAGAAUABAABAAAA/f/9//v/+P/4//f/8//x//H/7//v/+7/7f/s/+n/6P/n/+f/5//m
/+T/4//j/+P/5P/k/+P/4//k/+T/4//j/+T/5f/l/+X/5f/n/+f/5//o/+n/6v/q/+r/
6//s/+3/7//v//H/8v/z//T/9f/2//b/9//6//r/+v/8//z//P/8//3//f/9//3//v/8
//3//f/9//7//v///////f/9//3//f/9//z/+//7//z//P/7//v//P/8//r/+P/4//j/
+P/4//b/9v/2//b/8//z//L/8P/x//H/8f/x//L/8f/x//H/8f/x//H/8f/v/+//7v/w
//D/8P/w//T/9P/0//X/9f/1//f/+P/5//r/+//8//////////3/+f/3//X/8//0//L/
8P/u/+z/7P/q/+n/5v/m/+b/5f/l/+T/4//j/+L/4v/k/+T/5v/m/+b/5v/l/+X/5f/k
/+P/4//k/+T/5P/m/+b/5v/l/+X/5f/l/+X/5f/l/+T/5P/l/+X/5f/l/+X/5f/m/+b/
5v/m/+b/5//n/+f/6P/r//P//P8FABAAJAA/AFgAZwBxAH4AjgCfAKsAtQC8AMAAwACw
AI0AZABEACMA7/+x/3z/bP+K/7r/2//v/wYAIAAwADEAKwAsADYARQBHAEIAQQBKAEwA
PAAwADEAMAAqACYAIQAXAA0AAgD5//D/5//f/+H/4//n/+v/7//2//n//f///////v/+
//7////+//7//v/9//3//f/8//v/+//7//v//f/8//z//P/9//3//f/8//z//P/9//3/
///+//7//v////////////////8BAAEA/////wAAAAAAAAAAAAAAAAAAAAABAAEAAQAB
AAIAAwADAAMAAwADAAQABAAFAAYACAAIAAgACAAHAAcABgAFAAUABgAGAAYACAAJAAoA
CgAIAAgACQAJAAgACAAIAAgACAAHAAYABQAFAAQABAAEAAQABAAHAAkACQALAAsADAAM
AA0ADgAOAA0ADQAOAA4ADgAOAA4ADgAQABAADwAOAA0ADAAJAAkACAAGAAcABwADAAEA
AQD///3//P/7//r/+//6//n/+f/5//j/9v/1//X/9f/2//b/9f/1//b/9v/1//X/9v/3
//f/9//3//n/+v/5//n/+f/8//z//P/9//7///8BAAEAAQACAAMABAAFAAYABgAHAAoA
CgAKAAwADgAOAA4ADwAPAA8ADwAQAA8ADwAOAA0ADgAOAA8ADwAPAA8ADwAPAA0ADAAL
AAsACgAKAAkACQAIAAgABgAEAAYABgAGAAYAAgACAAIAAgABAAEAAAD+////////////
/P/7//v/+//9//3//f/9//v/+//6//r/9v/4//j/+P/4//n/+f/5//f/9//3//j/9v/2
//T/9P/2//b/9v/2//r/+v/6//v/+//7//3//v8BAAIAAwAEAAMAAwADAAEA///9//v/
+f/4//b/9P/y//D/8P/u/+3/7P/s/+z/6//r/+r/6f/p/+j/6P/q/+r/6v/q/+r/6v/p
/+n/6f/o/+f/5//o/+j/6v/s/+z/7P/q/+n/6P/n/+n/6f/p/+j/6P/p/+n/6f/p/+n/
6f/q/+r/6v/q/+r/6f/p/+v/7P/1//3/BgATACgAQgBbAGwAcwB/AJAAngCnAK8AtQC2
ALIAogCAAFMAMgAUAO3/u/+P/4D/mP/C/+L/+f8NACAAMAAwACsAKwAyADwAPwA5ADYA
PQBGAEQANgAwADEAMAAqACYAHQARAAUA/P/z/+j/3f/Z/93/3//h/+P/6f/u//P/9f/1
//P/8v/y//L/8v/y//P/9P/y//P/9P/0//H/8f/x//H/8//y//L/8v/x//H/8f/w//L/
8v/z//P/8v/w/+//7v/x//H/8f/x/+//7//x//H/8//z//T/9P/y//L/8v/y//L/8v/z
//P/8//z//T/9f/1//X/9f/1//T/9P/1//b/9v/2//b/9v/2//f/9//3//f/+P/4//j/
9v/3//j/+P/4//j/+f/5//j/+P/4//j/9//3//f/9//5//j/+P/4//j/+P/7//3//P/9
//z//P/+////AAAAAP////8AAAAA/v/+//7//v/9//z/+v/4//f/9v/z//P/8f/u/+7/
7f/r/+n/6f/n/+X/5P/j/+L/4f/g/9//3//d/9z/2v/Z/9v/2//c/9z/2f/Z/9r/2v/Z
/9n/2v/b/9v/2//b/93/3f/d/97/3//g/+D/4P/h/+L/4//l/+X/5f/m/+f/6P/p/+r/
6v/r/+z/7P/s/+7/8P/w//D/8f/x//H/8f/y//L/8//z//P/8v/y//P/8//z//P/8//z
//X/9P/z//P/8v/y//H/8f/x//L/8f/w//D/8P/w//D/7v/u/+7/7v/t/+3/7P/q/+v/
6//r/+v/6v/p/+n/6f/n/+f/5//n/+X/5f/k/+T/4v/k/+T/5P/i/+P/4//j/+H/3//h
/+T/4v/i/+L/4v/k/+T/5P/l/+X/5f/n/+j/6//s/+3/7v/v/+//7//t/+v/6f/n/+X/
5P/i/+D/3v/c/9z/2v/Z/9b/1v/W/9X/1f/U/9P/0//U/9T/1v/W/9b/1v/W/9b/1f/V
/9X/1P/T/9P/1P/U/9T/1v/W/9b/1//X/9f/1//V/9X/1f/U/9T/1f/V/9X/1//X/9f/
2P/Y/9j/2P/Y/9n/2f/X/9j/3f/j/+7/9/8EABoANwBQAF0AZQByAIQAkQCbAKEApgCq
AKQAkABpAEAAIgD//83/kf9k/2D/gv+s/8v/4f/4/xAAHgAbABcAGgAkACsAKwAkACUA
LAAsACAAFAAVABQADgAKAAUA+f/v/+j/3//Y/83/x//J/83/z//R/9n/3v/j/+f/6f/n
/+b/5v/m/+X/5P/k/+T/5P/l/+b/5v/j/+P/4//j/+T/5P/l/+b/5//n/+f/5v/m/+b/
5//n/+f/5v/m/+b/5//n/+f/5//n/+f/6f/p/+f/5//o/+j/6v/q/+r/6v/q/+r/6//r
/+3/7f/u/+//7f/t/+3/7f/u/+7/7//w//D/8P/w//D/8v/z//P/8//z//T/9P/0//T/
9f/2//b/9P/0//X/9f/2//b/9v/2//f/9//3//f/+f/4//j/+P/6//r//f////3/////
/wAAAgADAAQABAAFAAUABgAGAAQABAAEAAQABAAEAAMAAgABAAAA/f/9//v/+P/4//f/
9//1//X/8//x//D/7//u/+v/6v/p/+n/6//q/+j/5//l/+X/5v/m/+f/5//o/+j/5//n
/+j/6f/p/+n/6f/r/+3/7f/u/+//8v/y//L/8//0//X/9//3//n/+v/7//z//f/+//7/
//8AAAAAAAACAAMABAAFAAcACQAJAAkACgAKAAsACwALAAoACgALAAsADQANAA0ADQAP
AA4ADQANAA4ADgANAA0ADQAOAA0ADAAOAA4ADgAOAAwADAAMAAwACwALAAoACAAJAAkA
CQAJAAgABwAHAAcABQAFAAUABQAHAAcABgAGAAIABAAGAAQABAAEAAQABAAEAAYABgAG
AAcACAAJAAwADgARABIAEwAUABMAEwATABEADQALAAkABwAIAAYABAACAAIAAgAAAP//
/P/8//z/+//7//r/+f/5//r/+v/8//z//v/+//7//v/7//v/+//6//v/+//8//z//P/+
//7//v/7//v/+//7//v/+//7//r//P/9//3//f/9//3//f/+//7//v/+//7////9//3/
AAAFAA0AFgAfADAASgBlAHgAgQCNAJwArgC7AMUAzwDUANYAzgC0AI0AagBKAB8A4/+n
/4L/iv+2/+D/9/8LACYAPABEAEEAQQBKAFgAXQBXAFIAWwBiAFYARABCAEUAPgA6ADYA
LwAlABsAEAAJAAAA9//1//n//f8BAAUACQAQABcAGwAbABsAGgAaABoAGgAaABsAHAAa
ABsAHAAcABsAGwAbABsAHAAcAB0AHgAfAB8AHwAeAB4AHgAfAB8AIQAgACAAIAAfAB8A
HwAfACAAIQAkACUAIwAjACQAJAAiACIAIgAiACQAJAAlACUAIwAjACQAJQAlACUAJQAl
ACYAJgAnACgAKAAoACgAKAAoACkAKQApACkAKgAqACoAKAApACoAKgAqACoAKwArACgA
KAAoACgAJwAnACcAJwApACgAKAAoACYAJgApACsAKwAtAC0ALgAuAC8AMAAwADEAMQAy
ADIAMgAyADIAMgAwADAALwAuAC8ALgArACsAKwAoACgAJwAjACEAIQAfAB8AHgAdABwA
GwAaABkAGQAZABgAFgAVABUAFQAWABYAEwATABQAFAAVABUAFgAXABcAFwAXABkAGQAZ
ABoAGwAeAB4AHgAfACAAIQAjACMAIwAkACUAJgAlACYAJgAnACoAKgAqACwALAAsACwA
LQAvAC8ALwAwADAAMQAxADEALgAuAC8ALwAvAC8ALwAvAC8ALgAtAC0ALAAsACsAKwAq
ACoAKAAmACYAJgAmACYAJAAkACQAJAAjACMAIgAgACEAIQAhACEAHgAdAB0AHQAbABsA
GwAbABsAGwAaABoAGAAaABoAGgAYABkAGQAZABgAFwAWABYAFAAUABQAFAAUABUAFQAV
ABUAFQAVABcAFQAUABUAFgAYABgAGQAZABwAHAAdAB0AHgAcABwAGwAZABYAFQAUABAA
DwAOAA0ACQAIAAgACAAFAAYABQAGAAQAAgACAAIAAgAEAAQABAAEAAIAAgACAAIAAAAA
AAAAAAACAAIAAgACAAAAAAAAAAAAAAAAAAAAAAD+//7//v/+/wAAAAAAAAAAAgACAAIA
AgACAA==
         </WaveFormData>
      </LeadData>
      <LeadData>
         <LeadByteCountTotal>10000</LeadByteCountTotal>
         <LeadTimeOffset>0</LeadTimeOffset>
         <LeadSampleCountTotal>5000</LeadSampleCountTotal>
         <LeadAmplitudeUnitsPerBit>4.88</LeadAmplitudeUnitsPerBit>
         <LeadAmplitudeUnits>��V</LeadAmplitudeUnits>
         <LeadHighLimit>2147483647</LeadHighLimit>
         <LeadLowLimit>268435456</LeadLowLimit>
         <LeadID>V4</LeadID>
         <LeadOffsetFirstSample>0</LeadOffsetFirstSample>
         <FirstSampleBaseline>0</FirstSampleBaseline>
         <LeadSampleSize>2</LeadSampleSize>
         <LeadOff>FALSE</LeadOff>
         <BaselineSway>FALSE</BaselineSway>
         <ExcessiveACNoise>FALSE</ExcessiveACNoise>
         <MuscleNoise>FALSE</MuscleNoise>
         <LeadDataCRC32>1331635049</LeadDataCRC32>
         <WaveFormData>
DgAOAA4ADgAMAAwADAAMAAoACAAGAAQAAQAAAP///v/9//z/+//6//f/9v/1//T/8//y
//H/8P/w//D/8P/w//L/8v/y//L/8v/y//L/8v/0//T/9P/0//b/9v/2//b/9//4//n/
+v/9//7///8AAAEAAgADAAQABQAGAAcACAAKAAoACgAKAAsADAANAA4AEAAQABAAEAAO
AA4ADgAOAA8AEAARABIAEAAQABAAEAAOAA4ADgAOAAwADAAMAAwACwAKAAkACAAGAAYA
BgAGAAQABAAEAAQAAwACAAEAAAD+//7//v/+//7//v/+//7//f/8//v/+v/8//z//P/8
//z//P/9//3//v/+//7//v///wAAAQACAAEAAgACAAIABAAEAAIAAQD///3//P/7//r/
+P/3//f/9P/z//H/8f/y//L/8P/w/+//7v/t/+z/7v/u/+//7//t/+v/6//q/+n/6f/p
/+n/7P/s/+3/7f/t/+v/6v/p/+j/6P/o/+b/6P/o/+j/6P/m/+b/5v/m/+j/6f/p/+n/
5//n/+f/6P/m/+r/7v/x//b//f8JAB0AMAA+AEcAVgBvAIoApQDEAOIA/wAWASUBHwEH
AeYAvwCHADQAzf9//2X/e/+j/73/xf/M/9T/0P/K/8j/zf/V/97/2v/V/9v/3//b/9T/
0//X/9n/2f/b/9z/2v/a/9j/1v/V/9T/1P/Z/93/4P/j/+X/5//t//T/9v/0//T/9P/0
//T/9f/1//X/8//0//T/9P/0//X/9f/1//T/9P/0//T/9P/0//T/9P/1//X/9f/2//b/
9v/2//f/9f/1//b/9v/0//X/9v/2//j/+P/4//n/+f/6//r/+//+//7//v/+//7//v//
//7/AQACAAMAAwADAAMABQAGAAUABgAHAAgABgAGAAcACAAIAAgACQAJAAkACQALAAsA
CQAJAAkACQAJAAgABwAHAAQABAAFAAUAAwADAAIAAgAEAAUABgAHAAcABwAHAAgABwAI
AAgACAAGAAcABwAHAAUAAwADAAMAAQAAAAAA///6//n/+P/2//X/8v/x/+//7//u/+z/
6f/n/+b/4//i/+T/4v/g/+D/4P/f/97/3f/c/9z/3P/c/9j/2v/a/9r/2v/a/9r/2//b
/9v/3P/d/97/3v/e/9//4v/i/+P/5f/l/+T/5f/l/+j/6f/q/+v/7P/u//D/8f/x//H/
8v/z//L/8v/z//T/9f/1//X/9P/0//X/9v/3//X/9f/1//b/9f/1//T/9P/2//X/8//z
//X/9P/z//P/8v/y//H/8f/x//D/7//u/+3/7f/t/+z/7P/s/+z/6v/o/+j/5//n/+n/
5//n/+b/5v/m/+b/5v/p/+n/6P/o/+b/5v/p/+r/6f/q/+v/7P/s/+z/7P/s/+j/5//n
/+X/4v/h/97/3P/b/9v/2v/Z/9f/1//W/9b/1P/U/9T/1P/U/9T/1P/U/9X/1f/V/9P/
0//S/9H/0f/R/9H/0v/S/9H/0f/R/8//zv/N/8z/zP/M/8r/yv/K/8r/yv/K/8r/yv/K
/8r/y//L/8v/y//L/8v/zP/O/87/zv/R/9T/2//j//H/BAAUAB8AKgA/AFgAdQCSALQA
0wDyAAkBEQEDAeoAxwCRAEAA0/9p/zP/O/9p/43/mf+i/6z/rv+q/6z/rf+z/7r/vP+3
/7n/vf+9/7b/s/+1/7f/t/+7/77/vP+8/7z/uP+5/7j/uP+7/8H/wv/H/83/0f/V/9z/
3v/e/97/3v/e/97/3//f/9//3//g/+D/4P/g/+H/4f/h/+T/5P/k/+T/5P/k/+T/5P/l
/+X/5f/m/+b/5v/m/+f/5//n/+j/6P/o/+n/6v/q/+r/6v/q/+v/7f/u/+7/7//w//D/
8P/w/+//8P/y//L/8//0//X/9f/3//f/+f/6//n/+v/7//z//v/+////AAAAAAAAAQAB
AAEAAQADAAMAAwADAAMAAwADAAIAAQABAAAAAAABAAEAAQABAAAAAAD+////AAABAAMA
AwADAAQABAAEAAMAAgACAAMAAwADAAMAAQABAAEA/f/8//z/+//4//f/9v/0//X/8v/x
/+//7//u/+z/6f/p/+j/5f/k/+T/4v/g/+D/4P/f/97/3f/c/9z/3P/c/9z/3v/e/97/
3v/e/97/3//h/+H/4v/j/+T/5P/k/+X/6P/o/+n/6//u/+7/8P/x//D/8f/y//P/9P/2
//j/+f/7//v//P/9//z//P/9//7//////////v/+////AAABAAEAAQABAAIAAQABAAAA
AAAAAP///f/9/////v/9//3//P/8//v/+//7//r/+f/4//f/9//3//b/+P/4//j/9v/2
//b/9//3//b/9v/2//b/9v/5//n/+P/4//r/+v/9//7///8AAAEAAgACAAIAAgACAP7/
/f/9//v//P/7//j/9v/1//X/9P/z//P/8//y//L/8P/w//D/8P/w//D/8P/w//P/8//z
//H/8f/w/+//7//v/+//8P/w//H/8f/x/+//8P/v/+7/7v/w/+7/7v/u/+7/7v/u/+7/
7P/s/+z/7f/v/+//7//v/+//7v/w//L/9v/3//r///8JABkALAA4AEMAUgBpAIQAnwC+
ANwA+wAYAS0BLQEdAQIB2wChAEwA3/+F/13/cf+h/73/w//O/9b/1P/Q/9L/1//h/+j/
6P/l/+n/7//t/+T/4f/l/+f/5f/l/+j/6P/k/+L/4P/h/97/3P/h/+P/5P/p/+//8f/1
//z/AAD+//7//v/+//z//f/9//3//f/+//7//v/+//////////7//v/+//7//v/+//7/
/v8BAAEAAQACAAIAAgACAAMAAwADAAQABAAEAAUABgAGAAQABAAEAAUABwAIAAgACQAI
AAgACAAIAAkACgAMAAwACwAMAA0ADQAPAA8AEQASABEAEgATABQAFAAUABUAFgAUABQA
FQAVABcAFwAZABkAFwAXABcAFwAXABYAFQAVABIAEgATABMAEwATABIAEgASABMAFAAV
ABMAEwATABQAFQAWABYAFgAUABUAFQAVABUAEwATABMADwAOAA4ADQAKAAkACAAGAAUA
AgABAP/////+//z/+f/7//r/9//2//b/9P/y//L/8P/v/+7/7f/t/+7/7//w/+z/7v/u
/+7/7v/u/+7/7//v/+//8P/x//P/9P/1//f/+P/4//n/+//+//7/AAABAAIAAwAEAAUA
BAAGAAgACQAJAAkACgALAA4ADgAPABAAEQARABEAEAARABEAEQARAA8ADwAPABAADwAP
AA4ADgAOAA0ACwALAAwADAAMAA0ACgAKAAkACQAJAAgABwAGAAUABQAFAAQABAAEAAQA
AgABAAAA/v/9//3//f/9//3////+//3//f/9//3/+//7//v/+v/8//z//P/8//3//f/8
//z//P/8////AAABAAIAAwAEAAYABgAGAAYAAgABAAEA///+//3/+v/4//n/+f/4//f/
9f/1//T/9P/w//D/8P/w//D/8P/w//D/8//z//P/8f/v/+7/7f/t/+3/7f/u/+7/8f/x
//H/7//s/+v/6v/q/+z/6v/q/+r/6v/q/+r/6v/q/+r/6v/r/+n/6f/p/+n/6//s/+z/
6v/u//P/9v/7/wkAHQAwAD4ASwBWAGcAggCfALoA1gDzABABJQEnARMB9gDRAJ8AVADv
/5X/af9v/5f/uf/D/8r/0v/S/8z/yv/N/9P/2v/c/9f/1//d/93/2P/T/9X/1//X/9v/
3v/c/9j/2P/W/9f/1v/U/9f/3f/e/+H/5//r/+3/9v/6//j/+P/4//j/+P/5//n/+f/5
//r/+v/6//r/+//7//v/+v/6//r/+v/8//z//P/8//v/+//7//z//P/8//z//f/9//3/
/v/+//z//f/+//7/AAAAAAAAAQD//wAAAAABAAQABAAEAAQAAwAEAAYABgAHAAgACQAJ
AAkACQALAAwACwAMAA0ADgAOAA4ADwAQABAAEAARABEAEQARABMAEwARABEAEQARAA8A
DgANAA0ADgAOAA8ADwAOAA0ACwAKAAgACQAKAAsACwALAAsADAALAAwADAAMAAoACwAL
AAsACQAHAAcABwADAAIAAgABAP7//f/8//r/9//0//P/8f/v/+7/7P/p/+n/6P/l/+T/
5P/i/+D/4P/e/93/3P/b/9r/2v/a/9r/1v/Y/9j/2P/Y/9j/2P/Z/9n/2f/a/9v/3P/c
/9z/3f/e/97/3//h/+T/5P/m/+f/5v/n/+j/6f/q/+z/7v/v/+//7//w//H/8v/y//P/
9P/z//P/8//y//L/8//0//X/9f/1//X/9v/1//X/9P/0//T/8//x//H/8//y//H/8f/w
//D/7//v//H/8P/v/+7/7f/t/+3/7P/s/+z/7P/q/+j/6P/n/+f/5//n/+f/5//n/+b/
5f/l/+f/5f/l/+T/5P/k/+T/5P/n/+f/5v/m/+b/5v/p/+r/6f/q/+v/7P/u/+7/7v/u
/+r/6f/p/+f/6P/n/+T/4v/f/9//3v/d/93/3f/c/9z/3P/c/9z/3P/c/9z/3P/c/9//
3//f/93/2//a/9n/2f/Z/9n/2v/a/9n/2f/Z/9f/1v/V/9T/1P/W/9T/1P/U/9T/1P/U
/9T/0v/S/9L/0//V/9X/1f/V/9f/1v/U/9b/2P/b/97/4//r//v/DAAcACkANABFAGAA
fQCcALoA2wD8ABkBIwEVAfwA2QCjAFYA5/93/zf/O/9r/5H/nf+o/7T/tv+w/7D/s/+7
/8L/wv/B/8X/yf/H/8D/u/+9/7//wf/D/8b/xv/G/8b/xv/D/8L/wv/H/8v/zv/T/9n/
3f/j/+j/6v/q/+r/6v/q/+r/6//r/+v/7f/u/+7/7v/u/+//7//v//D/8P/w//D/8P/w
//D/8P/z//P/8//0//T/9P/0//X/9//3//j/+P/2//f/+P/4//j/+P/4//n/+f/6//r/
+//+//7//v/+//3//v8AAAAAAQACAAMAAwAFAAUABwAIAAsADAANAA4ADgAOAA8AEAAO
AA4ADwAPABEAEQATABMAEQARABEAEQARABAADwAPAA4ADgAPAA8ADQANAAwADAAMAA0A
DgAPAA8ADwAPABAADwAQABAAEAAOAA8ADwAPAA8ADQANAA0ACwAKAAoACQAGAAUABAAC
AAEA/v/9//v/+f/4//b/8//z//L/7//u//D/7v/s/+z/7P/r/+r/6f/q/+r/6v/q/+b/
6P/o/+j/6v/q/+r/6//t/+3/7v/v//D/8P/w//H/9P/0//X/9//4//j/+v/7//z//f/+
////AAACAAQABQAFAAUABgAHAAgACAAJAAoACwALAAsACgALAAsACwALAAsACwALAAwA
CwALAAoACgAMAAsACQAJAAkACAAHAAcABgAGAAUABQAHAAYABQAEAAMAAwADAAIAAgAC
AAIAAAAAAAAA///////////////////+//3//f///////f/8//7//v/+//7/AQABAAAA
AAAAAAAAAwAEAAUABgAHAAgACAAIAAgACAAGAAUABQADAAIAAQD+//z/+//7//r/+f/3
//f/9v/2//T/9P/0//T/9P/0//T/9P/3//f/9//1//P/8v/x//H/8//z//T/9P/z//P/
8//x//L/8f/w//D/8P/u/+7/7v/w//D/8P/w//D/8P/w//H/7//v/+//7//v//D/8v/0
//b/9//4//3/CQAZACoANgBBAE4AYwB8AJkAtgDWAPkAGgEzATsBLwEWAe8AtwBkAPX/
k/9l/3X/o//B/8n/0v/c/9z/2P/Y/93/5//u/+7/6//v//X/8f/q/+f/6f/p/+v/7//0
//D/7v/u//D/7//s/+z/7//x//T/9//9/wEABQAKAA4ADgAOAA4ADgAOAA8ADwAPABEA
EgASABIAEAARABEAEQASABIAEgASABIAEgASABIAEwATABMAFAAWABYAFgAXABcAFwAY
ABgAFgAXABgAGAAYABgAGAAZABkAGgAaABsAHAAcABwAHAAbABwAHgAeAB8AIAAhACEA
IQAhACMAJAAjACQAJQAmACYAJgAnACgAJgAmACcAJwAnACcAKQApACcAJwAnACcAJQAk
ACMAIwAhACAAIAAfACEAIQAgACAAHgAfACAAIQAfAB8AHwAgACEAIgAiACIAIgAjACMA
IwAhAB8AHwAfAB0AHAAcABsAGgAZABgAFgAXABQAEwARAA8ADgAMAAkABwAGAAMAAgAE
AAIAAAAAAAIAAQAAAP///v/+//7//v/6//z//P/8//7//v/+/////f/9//7///8CAAIA
AgADAAYABgAHAAkACgAKAAwADQAMAA0ADgAPABAAEgAUABUAFQAVABYAFwAWABYAFwAY
ABkAGQAZABgAGQAZABkAGQAZABkAGQAaABoAGQAXABYAFgAVABMAEwAVABQAEwATABIA
EgARABEADwAOAA0ADAANAA0ADQAMAAoACgAKAAgACAAIAAcABwAFAAUABQAFAAMAAgAB
AAEAAQABAP///////////////////v/9//3//P/8//z//P/9//z//v/+//7//v/9//3/
/P/8//7//v8BAAIAAwAEAAUABgAEAAQABAAEAAIAAQABAP///v/9//r/+P/1//X/9P/z
//L/8//z//T/8v/y//L/8v/w//D/8P/w//H/8f/x/+//8f/w/+//7//t/+3/7v/u/+//
7//v/+3/7P/r/+r/6v/q/+j/6P/o/+r/6v/q/+r/6v/q/+r/6//r/+v/6//r/+v/7P/s
/+7/7v/z//j///8NACEANABCAE0AXgB1AJAAqwDGAOQAAwEcAScBHwEFAegAvwCDAC4A
yf+D/2//hf+t/8X/y//Q/9b/0v/M/8z/z//X/97/2v/V/9n/3//d/9j/1//Z/9v/2//f
/+L/3P/Y/9j/2v/Z/9j/2P/b/+H/5P/l/+n/7f/z//j/+v/6//r/+v/6//j/+f/5//n/
+//8//z//P/7//v/+v/5//j/+P/4//j/+v/6//r/+v/7//v/+//8//z//P/8//3/+//7
//z//P/8//3//v/+//z//P/8//3//f/+//7////+//7//v/+////AAACAAIAAwAEAAUA
BQAFAAUABwAIAAcACAAJAAoACgAKAAsADAAOAA4ADwAPAA0ADQAPAA8ADQANAA0ADQAN
AAwACwALAAgACAAJAAkABwAHAAYABgAEAAUABgAHAAcABwAHAAgACQAKAAoACgAIAAkA
CQAJAAcABQAFAAUAAQAAAAAA///6//n/+P/2//X/8v/x/+//7f/s/+r/5//l/+T/4f/g
/+L/4P/e/97/3v/d/9z/2//Y/9j/2P/Y/9T/1v/W/9b/1v/W/9b/1//V/9X/1v/X/9j/
2P/Y/9n/3P/c/93/3//e/97/4P/h/+L/4//k/+X/5P/m/+j/6f/p/+n/6v/r/+r/6v/r
/+z/7f/t/+3/7P/s/+3/7v/v/+3/7f/t/+7/7f/t/+z/7P/u/+3/6//r/+v/6v/p/+n/
6P/o/+f/5//n/+b/5f/k/+H/4f/h/+D/4P/g/+D/3v/e/97/3f/d/9v/2//b/9v/2//a
/9n/2f/X/9f/1f/V/9X/1f/V/9X/0//U/9T/1P/U/9T/1P/V/9X/1P/U/9T/1P/X/9j/
1//Y/9n/2v/c/9z/3P/c/9j/1//X/9X/1P/T/9D/zv/N/83/zP/L/8f/x//G/8b/xP/E
/8T/xP/G/8b/xv/G/8X/xf/F/8P/xf/E/8P/w//B/8H/wv/C/8P/w//D/8H/wP+//77/
vv++/7z/vP+8/7r/uv+6/7r/uv+6/7r/u/+7/7v/u/+7/73/vv+8/77/vv/B/8T/y//X
/+f/9v8EAA8AGgAtAEgAZQCCAKAAwQDiAPkAAQHzANgAtQB/AC4Awf9b/yP/L/9d/33/
i/+W/6D/ov+e/5r/nf+n/67/rP+p/6v/r/+t/6b/o/+n/6f/p/+r/67/rv+s/6r/qP+p
/6j/qP+t/7P/uP+7/73/wf/H/8z/0P/Q/9D/0P/Q/9D/0f/R/9H/0f/S/9L/0v/S/9P/
0//T/9T/1P/U/9T/1v/W/9b/1v/X/9f/1//Y/9j/2P/Y/9n/2f/Z/9r/2v/Y/9n/2v/a
/9z/3P/c/93/3f/e/97/3//g/+D/4P/g/+H/4v/k/+T/5f/m/+f/5//p/+n/6//s/+v/
7P/t/+7/7v/u/+//8P/w//D/8f/x//P/8//1//X/8//z//P/8//y//L/8v/z//L/8v/z
//P/8f/x//D/8P/w//H/8v/z//H/8f/x//L/8f/y//L/8v/y//P/8//z//P/8f/x//H/
7//u/+7/7f/q/+n/6P/m/+X/4v/h/9//3f/c/9r/1//Z/9j/1f/U/9T/0v/Q/9D/0P/P
/87/zf/M/8z/zP/M/8r/zP/M/8z/zP/M/8z/zf/P/8//0P/R/9L/0v/S/9P/1v/W/9f/
2f/a/9r/3P/d/+D/4f/i/+P/4v/k/+b/5//p/+n/6v/r/+z/7P/t/+7/8f/x//H/8P/v
/+//7//v//H/8f/x//L/8f/x//D/8P/y//H/7//v/+//7v/t/+3/6//s/+z/7f/t/+z/
6//q/+n/6f/p/+j/6P/o/+j/5v/m/+b/5f/l/+X/5f/l/+X/5f/k/+P/4//l/+X/5P/k
/+T/5P/k/+f/5//m/+b/6P/o/+v/7P/r/+z/7f/u//D/8P/w//D/7v/t/+3/6//q/+n/
5v/k/+X/5f/k/+P/4f/h/+D/4P/e/97/3v/e/97/3v/e/97/4f/h/+H/3//f/97/3f/d
/93/3f/e/97/3//f/9//3f/c/9v/2v/a/9r/2P/Y/9j/2P/Y/9j/2P/Y/9j/2P/Z/9n/
2f/Z/9n/2f/a/9r/2v/c/9//4v/n/+3/+/8MABoAJwAyAEMAWgB3AJYAtADXAPgAFQEj
ARsBAgHjALEAaAD9/43/T/9N/3f/nf+r/7L/vv/C/77/vP+9/8P/zP/S/8//zf/T/9P/
yv/F/8X/x//J/8v/zP/O/87/zP/K/8n/yP/I/8v/z//S/9X/2f/f/+P/5v/q/+r/6v/q
/+r/7P/t/+3/7f/t/+7/7v/u//D/8f/x//H/8v/y//L/8v/0//T/9P/0//X/9f/1//b/
+P/4//j/+f/5//n/+v/6//3///8BAAIAAgACAAIAAwADAAQABAAFAAQABAAEAAQABQAG
AAgACAAJAAoACwALAA0ADQAPABAAEwAUABUAFgAVABQAFAAUABIAEgATABMAEwATABUA
FQAVABUAFQAVABUAFAATABMAEgASABMAEwARABEAEAAQABAAEQASABMAEwATABMAFAAU
ABQAEwASABAAEQARABEAEwARABEAEQARABAAEAAPAAoACQAIAAYABwAEAAMAAQD///7/
/P/5//j/9v/y//D/8v/w/+7/7v/s/+v/6v/p/+b/5v/m/+b/5v/o/+j/6P/o/+j/6P/p
/+n/6f/q/+v/6v/q/+r/6//u/+7/7//x//L/8v/0//X/9P/1//b/9//4//r//P/9//3/
/f/+////AAAAAAEAAgADAAMAAwACAAEAAQABAAEAAQABAAEAAgADAAMAAgACAAIAAQD/
///////+//3//f/6//r/+f/5//n/+P/3//b/9f/1//X/9P/y//L/8v/w//D/8P/v/+//
6//r/+v/6//t/+z/6//r/+n/6f/n/+f/5f/l/+X/5f/n/+b/5f/l/+T/5P/k/+T/4//i
/+H/4v/i/+L/4v/i/+X/5f/k/+T/5P/k/+f/6P/p/+r/6//s/+z/7P/s/+z/6v/p/+n/
5//m/+X/4v/g/9//3//e/93/2//b/9r/2v/Y/9j/2P/Y/9j/2P/Y/9j/2f/Z/9n/1//V
/9T/0//T/9P/0//U/9T/1//X/9f/1f/S/9H/0P/Q/9D/zv/O/87/zP/M/8z/zP/M/8z/
zP/N/8//z//P/8//z//O/87/0P/U/9n/3v/l//P/BwAaACYALwA+AFkAdACPAKwAygDn
AAABCwEBAecAxgCZAFsABACf/13/Tf9r/5H/p/+t/7b/uv+0/7L/sv+3/73/wP+8/7v/
wf/D/8H/vP+3/7v/v//B/8P/xP/E/8D/vv+6/7n/uP+6/7//w//E/8X/zf/R/9X/2P/a
/9j/2P/Y/9j/2v/b/9v/2//b/9z/3P/c/9v/2//a/9n/3P/c/9z/3P/c/9z/3P/c/9v/
2//b/9z/2v/a/9r/2//b/9v/3P/c/9z/3f/e/97/3v/e/97/3//d/97/3v/f/+D/4P/g
/+D/3//g/+L/4v/l/+b/5//n/+X/5f/n/+j/5//o/+n/6v/s/+z/7f/u/+z/7P/t/+3/
7f/t/+//7//v/+//7//v/+//7v/t/+3/7v/w//P/9f/3//n/+v/8//7///8AAAEA////
////AAADAAQABAAEAAYACQALAA0ADgANAA4ADwANAAwADAALAAgABwAGAAQABQACAAEA
//////7//P/5//n/+P/1//T/9v/0//L/8v/w/+//7v/t/+z/7P/s/+z/7P/u/+7/7v/s
/+z/7P/t/+//7//w//H/8P/w//D/8f/0//T/9f/3//j/+P/6//v//v///wAAAQACAAQA
BgAHAAcABwAIAAkACgAKAAsADAANAA0ADQAMAA4ADwAQABEADwAPAA8AEAARABEAEAAQ
ABAADwANAA0ADQAMAAsACwAJAAoACgALAAsACgAJAAgABwAHAAcABgAEAAQABAACAAQA
BAADAAMAAwADAAMAAwABAAAA///////////9//3////////////9//z/+//7//r/+v/6
//z//P/8//z//P/9//3//P/8//z//P///wAA//8AAAEAAgACAAIAAgACAAAA//////3/
/P/7//j/9v/1//X/9P/z//H/8f/w//D/7P/s/+z/7P/s/+z/7P/s/+3/7f/t/+v/6f/o
/+f/5//l/+X/5v/m/+n/6f/p/+f/5v/l/+T/5P/i/+D/4P/g/+D/4P/g/+D/4P/g/+D/
4f/h/+H/4f/h/+H/4v/g/+L/5P/n/+r/7//3/wUAGgAsADUAQABTAGwAhwCkAMIA4wAC
ARsBIwEVAfoA2QClAFgA7f+H/0//U/99/6H/rf+2/8L/xP/A/77/wf/J/9D/0P/P/8//
0//R/8r/x//H/8n/y//N/9D/zv/O/87/zv/N/87/zP/P/9X/2P/Z/9//5f/p/+7/8P/w
//D/8P/w//L/8//z//P/8//0//T/9P/y//P/8//z//b/9v/2//b/9v/2//b/9v/3//f/
9//4//j/+P/4//n/+f/5//r/+v/6//v//P/8//z//P/8//3//f/+//7///8AAAAAAAAA
AAMABAAGAAYABwAIAAkACQALAAsADQAOAA0ADgAPABAAEgASABMAFAAUABQAFQAVABcA
FwAZABkAFwAXABcAFwAXABYAFQAVABYAFgAXABcAFQAVABQAFAAUABUAFgAXABcAFwAX
ABgAFwAYABgAGAAYABkAGQAZABcAFQAVABUAEwASABIAEQAOAA0ADAAKAAcABAADAAEA
AwACAAAA/f/9//z/+f/4//b/9P/y//L/9P/z//L/8f/w//D/8P/w/+z/7v/u/+7/7v/u
/+7/7//v/+//8P/x//L/8v/y//P/9P/0//X/9//4//j/+v/7//7///8AAAEAAgAEAAYA
BwAHAAcACAAJAAwADAANAA4ADwAPAA8ADgAOAA8AEAARABEAEQARABIAEwATABIAEgAS
ABEADwAPABEAEAAPAA8ADgAOAA0ADQAPAA4ADQAMAAsACwALAAoACgAKAAoACAAIAAgA
BwAHAAUABQAFAAUABQAEAAMAAwAFAAUAAwADAAEAAQADAAEAAAAAAAAAAAAAAAMAAwAC
AAIABAAEAAcACAAJAAoACwAMAAoACgAKAAoACAAHAAcABQACAAEA/v/8//3//f/8//v/
+f/5//j/+P/2//b/9v/2//j/+P/4//j/+f/5//n/9//3//b/9f/1//X/9f/2//b/9//3
//f/9f/y//H/8P/w//L/8P/w//D/8P/w//D/8P/w//D/8P/x//H/8f/x//H/8//y//D/
8v/0//f//P8BAA0AHQAuADgAQwBQAGcAggCdAL4A3gD/ACABNwE5ASkBDgHlAKcATADb
/33/W/91/6P/u//D/87/2P/W/9L/1P/Z/+P/6P/k/+H/5//p/+H/2P/Z/9v/3f/f/+P/
5v/k/+L/4P/e/9//3v/e/+P/5//s/+//8//3////BAAEAAIAAgACAAIABAAFAAUABQAF
AAYABgAGAAQABQAFAAUABgAGAAYABgAIAAgACAAIAAkACQAJAAoACgAKAAoACwAJAAkA
CgAKAAwADQAOAA4ADgAOAA4ADwANAA4ADgAPABAAEAAQABAAEQASABQAFAAVABYAFwAX
ABcAFwAZABoAGwAcAB0AHgAeAB4AHwAgACAAIAAhACEAIQAhACMAIwAjACMAIwAjAB8A
HgAdAB0AHgAeAB8AHwAdAB0AHAAcABwAHQAeAB8AHQAdAB0AHgAfACAAIAAgAB4AHwAf
AB8AHwAdAB0AHQAZABgAGAAXABYAFQAUABIAEQAOAA0ACwAJAAgABgADAAUABAABAAAA
AAD+//z//P/8//v/+v/5//j/+P/4//j/9v/4//j/+P/4//j/+P/5//n/+f/6//v//v/+
//7///8CAAIAAwAFAAYABgAIAAkACgALAAwADQAMAA4AEAARABEAEQASABMAFAAUABUA
FgAXABcAFwAWABYAFwAYABkAFwAXABcAGAAZABkAGAAYABgAFwAVABUAFQAUABMAEwAQ
ABAADwAPAA8ADgANAAwACwALAAsACgAIAAgACAAGAAYABgAFAAUAAwADAAMAAwADAAIA
AQABAAEAAQD///////////////////7//f/9//z//P/8//z/+v/6//r/+//7//v/+//7
//r/+v/6//r/+//8//3//f/+//7///8BAAMABAAEAAQABgAFAAQABAACAP///f/7//j/
+P/4//f/9P/y//L/8v/y//L/8P/x//D/7v/u/+7/7v/w//D/8P/w/+//7v/t/+z/7P/s
/+z/7P/s/+z/7P/s/+v/6v/p/+j/5v/m/+b/5v/m/+b/5v/m/+b/5v/m/+b/6P/o/+j/
6P/o/w==
         </WaveFormData>
      </LeadData>
      <LeadData>
         <LeadByteCountTotal>10000</LeadByteCountTotal>
         <LeadTimeOffset>0</LeadTimeOffset>
         <LeadSampleCountTotal>5000</LeadSampleCountTotal>
         <LeadAmplitudeUnitsPerBit>4.88</LeadAmplitudeUnitsPerBit>
         <LeadAmplitudeUnits>��V</LeadAmplitudeUnits>
         <LeadHighLimit>2147483647</LeadHighLimit>
         <LeadLowLimit>268435456</LeadLowLimit>
         <LeadID>V5</LeadID>
         <LeadOffsetFirstSample>0</LeadOffsetFirstSample>
         <FirstSampleBaseline>0</FirstSampleBaseline>
         <LeadSampleSize>2</LeadSampleSize>
         <LeadOff>FALSE</LeadOff>
         <BaselineSway>FALSE</BaselineSway>
         <ExcessiveACNoise>FALSE</ExcessiveACNoise>
         <MuscleNoise>FALSE</MuscleNoise>
         <LeadDataCRC32>3380261224</LeadDataCRC32>
         <WaveFormData>
DgAOAA4ADgANAAwACwAKAAgABgAEAAIAAAD+//z/+v/6//r/+v/6//f/9v/1//T/8//y
//H/8P/w//D/8P/w//D/8P/w//D/7v/u/+7/7v/w//D/8P/w//D/8P/w//D/8//0//X/
9v/3//j/+f/6//r/+v/6//r/+//8//3//v8AAAAAAAAAAAAAAAAAAAAAAgACAAIAAgAC
AAIAAgACAAMABAAFAAYABAAEAAQABAACAAIAAgACAAIAAgACAAIAAQAAAP///v/+//7/
/v/+//z//P/8//z/+f/4//f/9v/4//j/+P/4//b/9v/2//b/9P/0//T/9P/2//b/9v/2
//j/+P/4//n/+f/5//n/+f/5//n/+f/5//f/9//4//j/+f/6//v/+//5//j/+P/3//b/
9f/0//T/8f/x//D/7//w//D/8f/x/+7/7f/s/+v/7P/s/+z/7P/s/+z/6v/p/+v/7P/s
/+z/7f/u/+7/7v/u/+z/6f/l/+P/4//j/+L/4f/h/+H/4f/h/+H/4f/h/+H/4f/h/+H/
4f/h/+H/4f/e/+D/4v/i/+P/4f/l/+v/7//x//j/AwAcAD4AZQCSAMoAAgE3AWUBhwGM
AW4BNwHtAIoADwC0/5L/mP+p/7P/rv+r/6j/nP+V/5P/k/+X/5z/nv+c/5//of+d/5v/
m/+f/6L/pf+o/67/sP+y/7b/uf+9/8L/xf/K/8//0v/T/9T/1//e/+X/5f/j/+P/4//j
/+X/5v/m/+X/5f/m/+b/5v/n/+f/6P/o/+j/6f/p/+n/5//n/+b/5v/o/+j/6P/o/+j/
6P/o/+n/6P/o/+j/6P/o/+n/6P/n/+j/6f/r/+z/7v/u/+7/8P/x//H/8f/y//L/8v/0
//X/9f/2//j/+f/5//n/+v/8//z//v////////8AAAEAAQABAAMABAAEAAUABgAHAAcA
BgAGAAgACAAIAAcABwAHAAcABwAHAAcABwAGAAYABwAKAAsACwALAAwADAANAA4ADgAO
AA4ADgAMAAwACwAKAAoACgAKAAkABwAHAAYABQACAAAA/v/8//n/9//1//X/9v/1//P/
8f/x/+7/7f/s/+v/6v/q/+r/6f/p/+j/6P/n/+f/5//n/+X/5P/k/+T/5v/m/+f/5//n
/+f/5//n/+j/6P/q/+r/6v/r/+z/7f/s/+z/7f/u/+7/8P/x//L/9f/2//b/9//4//j/
+P/5//n/+v/7//3//f/9//3//f/9//7/AAAAAP3//f/+//7//v/+//7//v/+//7//v/+
//7//v/8//z///////7//v/+//3//f/9//r/+f/5//n/+//6//r/+v/3//X/9f/1//f/
9//3//b/9v/2//b/9v/2//f/9//3//f/9//4//n/+v/7//v/+//+//7//v/+//z/+//7
//r/+v/5//b/9f/0//T/8//z//L/8f/x//D/8P/v/+//7//v/+//8P/w//D/8P/w//D/
7v/t/+3/7v/s/+z/7f/u//D/8P/w/+7/6//n/+f/5//n/+b/5f/l/+X/5f/l/+X/5f/l
/+X/5f/l/+X/5f/l/+X/5f/m/+b/5v/k/+P/4//j/+f/6//x//T/+/8MACgASwB2AKgA
4gAbAU8BeQGOAYQBWwEZAb4ARwDW/57/mv+x/7//vP+1/7D/pv+f/53/m/+b/6D/ov+i
/6P/pf+j/6H/n/+h/6T/p/+u/7L/tv+6/77/v//D/8j/y//Q/9P/1P/Z/97/3//k/+n/
6//r/+v/6//r/+v/7P/s/+v/7f/u/+7/7v/t/+3/7v/u/+7/7//v/+//7//v/+7/7v/w
//D/8P/w//D/8P/w//H/8v/y//L/8v/z//X/9f/1//X/9f/2//b/+P/4//j/+v/7//v/
+//8//z//P/+//////8AAAIAAwADAAMABAAGAAYACAAJAAkACwAMAA0ADQANAA8AEAAQ
AA8AEAARABEAEgASABQAFAAUABMAEwATABMAEwATABMAFQAUABQAFQAUABUAFQAVABgA
GAAZABoAGAAYABgAGAAYABgAFwAWABYAFgAWABUAEQARABAADwAOAAwACgAIAAcABQAD
AAMAAgABAP///f////z/+//6//n/+P/4//j/9//3//b/9v/1//X/9f/1//X/9P/0//T/
9P/0//X/9f/3//f/9//3//b/9v/4//j/+P/5//r/+//+//7///8AAP7/AAABAAIAAwAE
AAQABQAGAAYABgAHAAUABgAHAAkACwALAAsACwAJAAoADAAMAAsACwAMAAwADAAMAAwA
DAAKAAoACgAKAAoACgAIAAgABwAHAAYABgAGAAUABQAFAAQAAwADAAMABQAEAAQABAAD
AAMABQADAAIAAgACAAIAAgACAAMAAwADAAMAAwAEAAUACAAJAAkACQAKAAoACgAKAAoA
CQAJAAgABgAFAAIAAQACAAIAAQABAAAA//////7//v/9//3//f/9//3//v/+//7//v/+
//7//P/7//v//P/6//r/+//8//r/+v/6//j/9//z//P/8//z//L/8f/x//H/8f/x//H/
7//v/+//7//x//H/8f/x/+//7//w//T/9P/w/+3/6//v//P/9f/3//z/CQAeADwAYQCO
AMAA+AAzAWUBiwGaAYgBVQENAa4ANQDM/6D/qP+//8n/wv+9/7b/rP+l/6P/pf+r/7D/
sv+y/7P/t/+1/7H/r/+z/7b/tf+4/77/wv/E/8b/yf/N/9D/0//Y/9v/3P/h/+b/6f/q
/+//8//x//H/8f/x//H/8v/y//H/8//0//T/9P/z//P/9P/0//L/8//z//P/8//z//L/
8v/z//T/9f/2//T/9P/0//X/+P/4//j/+P/3//n/+f/5//f/9//4//j/+P/4//j/+v/7
//v/+//8//7//v8AAAEAAQACAAQABQADAAMABAAGAAgACgALAAsACwAMAA0ADQALAA0A
DgAOABEAEgATABMAEgASABQAFAASABEAEQARABEAEQARABEAEwASABIAEwAUABUAFQAV
ABQAFAAVABYAFAAUABQAFAAUABQAEwASABIAEgASABEADQANAAwACwAIAAYABAACAP//
/f/7//v//P/7//n/9//5//b/9f/0//P/8v/y//L/7//v/+7/7v/v/+//7//v/+3/7P/s
/+z/7P/s/+3/7f/t/+3/7f/t//D/8P/y//L/8v/z//T/9f/2//b/9//4//j/+v/7//z/
+//8//z//f/8//z//P/9//7/AAACAAUABQAFAAUABQAEAAQABQAEAAMAAwAEAAQAAgAC
AAIAAgAAAAAAAAAAAAIAAgAAAAAAAQABAAAAAAD+//3//f/9//7//f/9//3//P/6//n/
+P/1//P/8//z//X/9f/1//X/9f/2//f/+P/3//X/9P/z//P/8v/0//T/9P/0//T/9f/1
//X/8//z//T/9f/4//n/+f/5//r/+v/6//r/+P/3//f/9v/2//X/8v/x//L/8v/x//H/
8P/v/+//7v/s/+v/6//r/+v/6//s/+z/7v/u/+7/7v/s/+v/6//s/+r/6v/r/+z/7v/u
/+7/7P/n/+P/4//j/+P/4v/h/+H/4f/h/+H/4f/j/+P/4//j/+H/4f/h/+H/4//l/+L/
4v/i/+L/4f/h/+X/7f/x//P/+v8DABQAMABVAH4AsADqACMBVwF/AZABgAFPAQkBrAA3
AMr/lv+Q/6H/r/+w/6v/qP+e/5f/k/+T/5X/mv+c/5z/nf+f/53/m/+Z/5v/nv+h/6b/
rP+u/7D/tP+3/7v/wP/D/8j/zf/Q/9P/2P/Z/9z/4f/l/+P/4//j/+P/5f/m/+b/5f/l
/+b/5v/m/+n/6f/q/+r/6P/p/+n/6f/p/+n/6P/o/+b/5v/m/+b/6P/o/+j/6f/q/+r/
6v/q/+v/7f/t/+3/7f/t/+7/7v/s/+z/7P/u//H/8f/x//L/8v/y//T/9f/1//b/+P/5
//n/+f/6//z//P/+/////////wAAAQABAAEAAwAEAAQABQAGAAcABwAGAAYACAAIAAgA
BwAHAAcABwAHAAcABwAHAAYABgAHAAYABwAHAAcACgAKAAsADAAKAAoACgAKAAwADAAL
AAoACAAIAAgABwADAAMAAgABAAAA/v/8//r/+f/3//X/9f/0//P/8f/v/+//7P/r/+r/
6f/o/+j/6P/n/+f/5v/m/+X/5f/l/+X/5f/k/+T/5P/k/+T/5f/l/+f/5//n/+f/6P/o
/+r/6v/o/+n/6v/r/+7/7v/v//D/8P/y//P/9P/1//b/9v/3//j/+P/4//n/+f/6//v/
/f/9//3//f/9//3//v8AAAAA/////wAAAAAAAAAAAAAAAAAAAAAAAAAAAQACAAEAAgAD
AAMAAgACAAIAAQABAAEAAAD///////////7//v/+/////f/9//3//f/9//3//f/8//z/
/P/8//z/+//7//r/+v/6//r/+v/8//3//f/9//v/+//8//3//v////////8CAAIAAgAC
AAIAAQABAAAAAAD///z/+//6//r/+f/5//j/9//3//b/9v/1//X/9f/1//X/9v/2//b/
9v/2//b/9P/z//P/9P/0//T/9f/2//b/9v/2//T/8f/t/+3/7f/t/+z/6//r/+v/6//r
/+v/6//r/+v/6//t/+3/7f/t/+//7f/s/+z/7P/q/+v/6f/p/+3/8f/1//r/AQASACwA
TwB4AKoA4AAdAVMBfQGUAYwBZQEjAcwAWQDi/6L/nv+1/8P/wP+5/7b/rP+j/5//nf+f
/6L/pv+m/6n/qf+n/6X/o/+l/6j/q/+w/7b/uv++/8T/x//J/8r/z//U/9f/2v/f/+T/
6f/s/+//8f/x//H/8f/x//H/8v/y//H/8f/y//L/8v/z//P/9P/0//T/9f/1//X/9f/1
//T/9P/2//b/9v/2//j/+P/4//n/+v/6//r/+v/5//v/+//7//v/+//8//z//v/+//7/
AAABAAEAAQACAAIAAgAEAAUAAwAEAAYABwAJAAkACgAMAAwADgAPAA8ADwAQABEAEQAR
ABMAFAAUABUAFgAXABcAFgAWABgAGAAYABcAFwAXABcAFwAXABcAFwAWABYAFwAWABcA
FwAXABoAGgAbABwAHAAcABwAHAAaABoAGQAYABgAGAAYABcAEwATABIAEQAQAA4ADAAK
AAsACQAHAAcABAADAAEA//////z/+//6//v/+v/6//r/+f/5//j/+P/3//f/9//3//f/
9v/2//b/9v/2//f/9//5//n/+f/5//r/+v/8//z/+v/7//z//f8AAAAAAQACAAAAAgAD
AAQABQAGAAYABwAIAAgACAAJAAkACgALAA0ACwALAAsACwALAAwADgAOAAsACwAMAAwA
DAAMAAwADAAMAAwADAAMAAoACgAIAAgACQAJAAgACAAIAAcABwAHAAYABQAFAAUABwAG
AAYABgAHAAUABQAFAAMAAwADAAMAAgACAAIAAgACAAMAAwAAAAEAAgADAAQABgAHAAcA
BwAHAAcACAAJAAoACwALAAsADAAMAAwADAAMAAsACwAKAAoACQAGAAUABAAEAAMAAwAC
AAEAAQAAAAAA/////////////wAAAAAAAAAAAAAAAP7//f/9//7/AAAAAAEAAgAAAAAA
AAD+//v/9//3//f/+f/4//f/9//3//f/9//3//f/9//3//f/9f/1//X/9f/3//f/+P/6
//j/9v/z//P/9f/5//v/+//+/wsAHgA4AFsAhAC0AO4AKQFfAYcBnAGQAWMBIQHGAFMA
6v+4/7z/0f/X/9L/y//E/7j/s/+v/6//s/+2/7j/uP+7/7v/uf+1/7P/tf+4/7v/wv/I
/8r/yv/Q/9P/1//a/93/4P/j/+T/5f/s//H/9P/3//v/+f/5//n/+f/3//j/+P/3//j/
+v/7//z/+//7//z//P/6//v/+//7//v/+//6//r//P/8//z//P/8//z//P/9//7//v/+
//7//f//////////////AAAAAP7//v/+/wAAAwADAAMABAACAAIABAAFAAUABgAIAAkA
CwALAAwADgAMAA4ADwAPABEAEgATABMAEQATABQAFAAVABYAFwAXABgAGAAaABoAGAAX
ABcAFwAWABUAFAATABQAFAAVABcAFwAXABYAFQAWABYAFwAYABgAGAAYABgAGgAaABkA
GAAWABYAFgAVABUAFQAUABMAEgAQAA4ADAANAAsACQAJAAcABQACAP/////8//v/+v/5
//j/+P/4//n/+f/4//j/9//3//f/9//1//T/9P/0//b/9v/3//f/9v/1//T/8//2//b/
+P/4//j/+f/6//v//P/8//3//v/9//7//v/+/wEAAgACAAMABgAGAAYABwAFAAYABwAJ
AAcABwAHAAcABwAIAAoACgAJAAkACgAKAAgACAAIAAgABgAGAAYABgAGAAYABAAEAAUA
BQAEAAQAAgABAAEAAQACAAEAAQABAAAA/v/9//z//f/7//v/+//6//n/+P/3//j/+P/4
//j/+P/3//f/9//3//f/9//3//T/9P/0//X/9f/1//X/9f/1//T/9P/0//T/9P/y//P/
8//z//X/9f/2//f/+v/7//v/+//7//r/+f/4//n/+f/6//r/+v/5//b/9f/z//L/8P/v
//H/8f/y//L/8P/v/+//7//t/+3/7v/u/+7/7v/u/+7/7v/t/+3/7v/s/+z/7f/u/+7/
7v/u/+z/6f/l/+X/5f/j/+L/4f/h/+P/4//j/+P/4//j/+P/4//l/+X/5f/l/+f/5f/m
/+b/5P/g/+H/4f/l/+v/8f/1//z/DQAkAEIAZwCUAMgAAgE5AWcBhQGKAW4BNQHnAH4A
BwC0/5b/nP+t/7f/sP+p/6b/nP+V/5H/kf+V/5z/nP+c/53/of+f/53/m/+f/6D/o/+o
/6z/rv+w/7b/t/+7/77/wf/G/83/0P/R/9T/2f/c/+H/4//j/+P/4//j/+L/4v/h/9//
4v/k/+X/5v/k/+P/4//i/+D/4f/h/+H/4v/j/+P/5P/k/+T/5P/k/+T/5P/k/+X/5v/m
/+b/5v/l/+f/5//n/+X/5f/m/+b/6P/o/+j/6v/p/+n/6f/q/+z/7P/u/+//7v/u/+//
7//x//H/8v/0//T/9v/3//f/+f/6//v/+//7//3//v/+//3//v///////v/+/wAAAAAC
AAEAAQABAP///////////f/8//z//f/+/////////wAAAAABAAIABAAEAAQABAAEAAQA
AwACAAAAAAAAAP///f/9//z/+//4//b/9P/y//H/7//t/+3/7P/r/+n/5//l/+L/4f/g
/+H/4P/g/+D/3f/d/9z/3P/b/9v/2//b/9v/2v/a/9r/2v/a/9v/2//Z/9n/2f/Z/9z/
3P/e/97/3v/f/+D/4f/i/+L/4//k/+T/5v/n/+j/6f/q/+r/6//u/+7/7v/v/+3/7v/v
//H/8//z//P/8//x//L/9P/0//X/9f/2//b/9P/0//T/9P/0//T/9P/0//T/9P/y//L/
8//z//L/8v/w/+//7//v//D/7//v/+//7//u/+7/7v/t/+v/6//r/+v/6//r/+v/6v/q
/+r/6v/o/+f/5//n/+f/5//n/+f/5v/o/+j/6P/o/+j/6P/o/+n/6f/p/+n/6f/q/+v/
6v/r/+v/6//u/+7/7v/u/+7/7f/t/+z/7P/r/+j/5//m/+b/5f/l/+L/4f/h/+D/4v/h
/+H/4f/h/+H/4v/i/+D/4P/g/+D/4P/f/9//4P/e/97/3//g/+L/4v/i/+D/3f/Z/9n/
2f/Z/9j/1//X/9X/1f/V/9X/1f/V/9X/1f/X/9f/1//X/9f/1//Y/9j/1v/U/9P/0//X
/9v/2//d/+T/7f/+/xgAPQBmAJYAzgALAT8BZwF8AXABRQEDAaoAMwDG/47/jP+f/6v/
qv+l/57/lv+P/4n/if+L/5D/kv+S/5P/lf+T/5H/kf+T/5b/mf+c/6L/pv+q/6z/r/+z
/7j/u/++/8P/yP/L/87/0//Y/9v/3//d/93/3f/d/9//4P/g/9//3//g/+D/4P/h/+H/
4v/i/+L/4//j/+P/5f/l/+T/5P/k/+T/5P/k/+b/5v/m/+f/6P/o/+j/6P/n/+n/6f/p
/+n/6f/q/+r/7P/s/+z/7v/t/+3/7f/u//D/8P/y//P/8//0//b/9//3//f/+P/6//r/
/P/9//3///8AAAEAAQABAAMABAAEAAUABgAHAAcACAAIAAoACgAIAAcABwAHAAcABwAH
AAcABwAGAAYABwAIAAkACQAJAAgACAAJAAoADAAMAAwADAAMAAwACwAKAAoACgAKAAkA
BwAHAAYABQAEAAIAAAD+//v/+f/3//f/9v/1//P/8f/x/+7/7f/s/+3/7P/s/+z/6f/p
/+j/6P/n/+f/5//n/+f/5v/m/+b/6P/o/+n/6f/n/+f/5//n/+j/6P/q/+r/6v/r/+z/
7f/w//D/8f/y//D/8v/z//T/9f/2//b/9//6//r/+v/7//n/+v/7//3////////////9
//7/AAAAAP////8AAAAAAAAAAAAAAAAAAAAAAAAAAAAAAAD+//7///////7//v/8//v/
+//7//z/+//7//v/+//6//r/+v/5//f/9//3//f/9//3//f/+P/4//j/+P/4//f/+P/4
//j/+P/4//r/+//7//v/+//7//z//f/8//3//f/9////AAABAAIAAAD//////v8AAP//
/P/7//r/+v/5//n/+P/3//f/9v/2//X/9f/1//X/9f/2//b/+P/4//j/+P/2//X/9f/2
//T/9P/1//b/9v/2//b/9P/z/+//7//v/+3/7P/r/+v/6//r/+v/6//r/+v/6//r/+3/
7f/t/+3/7f/v/+7/7v/u/+7/7f/r/+n/6//v//H/9P/9/w4AJgBHAG4AnADUAA8BRwFz
AY4BigFnASsB3ABrAPb/tv+u/8H/zf/K/8P/vv+0/63/p/+j/6P/qv+u/67/rf+v/63/
qf+p/6n/rP+v/7T/uv++/8L/xv/H/8v/0P/R/9T/1//a/9//4v/n/+r/7f/x//H/8f/x
//H/8f/y//L/8f/z//T/9P/0//P/8//0//T/8v/z//P/8//z//P/8v/y//T/9P/0//T/
8v/y//L/8//0//T/9P/0//f/+f/5//n/9//3//j/+P/4//j/+P/6//n/+f/5//r/+v/6
//z//f/7//z//v///wAAAQADAAYACAAKAAsACwAJAAoACwALAAkACwAMAAwADQAOAA8A
DwAQABAAEgASABIAEQARABEAEQARABEAEQAPAA4ADgAPABIAEwATABMAFAAUABUAFgAU
ABQAFAAUABQAFAATABIAEQASABMAEwARABEAEAAPAAwACgAIAAYABwAFAAMAAwAAAP//
/f/7//n/9v/1//T/9f/0//T/9P/x//H/8P/w/+7/7f/s/+v/7f/s/+z/7P/t/+7/8P/x
//D/7//u/+3/7v/u//D/8P/y//P/9P/1//b/9v/3//j/9//4//j/+P/5//r/+v/7//7/
/v/+//////8AAAEAAwABAAEAAQABAAAAAAABAAAAAQABAAIAAgAEAAQABAAEAAIAAgAC
AAIAAAAAAP7//v/+//3/+//6//z/+//7//v/+v/5//n/+f/7//r/+v/6//v/+f/5//n/
9v/1//T/8//y//L/8v/y//T/8//z//P/8v/x//D/7//u/+7/7v/v/+//7//v/+//7//t
/+3/7v/u/+7/7v/u//D/8f/x//H/7//v//D/8f/y//P/8//z//T/9P/0//T/9v/1//X/
9P/y//H/7v/t/+7/7v/t/+3/7P/r/+v/6v/q/+n/6f/p/+f/5//o/+j/6P/o/+j/6P/m
/+X/5f/m/+b/5v/n/+j/6f/q/+v/6v/m/+H/4P/f/+H/4P/f/9//3f/d/93/3f/d/93/
3f/d/93/3f/d/93/3f/f/97/3v/e/97/3//l//X/BQANABEAGgApAEIAYgCLALwA8gAq
AWEBjQGrAaoBhgFLAfsAkgAdAM7/tv/A/9P/1//U/8//yP++/7v/t/+3/7v/vv++/77/
wf/B/8H/v/+7/73/xv/L/8z/0v/W/9b/2P/b/9//4v/n/+z/7//w//H/+P/9//7/AQAB
AP//////////AAACAAMAAwADAAQABAAEAAMAAwAEAAQABAAFAAUABQAHAAcABgAGAAQA
BAAEAAQABAAEAAQABQAEAAQABAAEAAUABwAHAAcABQAFAAYABgAGAAYABgAIAAkACQAJ
AAoACgAKAAwADQAPABAAEgATABEAEQASABQAFAAWABcAFwAZABoAGwAbABkAGwAcABwA
HQAeAB8AHwAeAB4AIAAgACAAHwAfAB8AHQAdAB0AHQAfAB4AHgAfAB4AHwAfAB8AHgAe
AB8AIAAgACAAIAAgACIAIgAhACAAHgAeAB4AHQAZABkAGAAXABIAEAAOAAwADQALAAkA
CQAGAAUAAwABAAEA/v/9//z/+f/4//j/+P/1//X/9P/0//P/8//z//P/9f/0//T/9P/z
//L/8v/x//H/8f/x//H/8v/y//T/9P/0//X/9v/3//b/9v/3//j/+v/8//3//v///wAA
AAABAAIAAgACAAMAAQACAAMABQAHAAcABwAHAAkACgAMAAwACQAJAAoACgAKAAoACgAK
AAoACgAKAAoACAAIAAYABgAHAAcABgAGAAYABQAFAAUABAADAAMAAwADAAIAAgACAAMA
AQABAAEAAQABAAEAAQD+//7//v/+//z/+//7//v/+//7//v/+//4//j/+P/5//f/9//3
//r/+v/6//r/+v/6//v/+//7//n/+f/6//v//P/9//3//f8AAAAAAAAAAAAA//////7/
/v/9//r/+f/4//j/9//3//b/9f/1//T/9P/z//P/8//z//P/9P/0//L/8v/y//L/8P/v
/+//8P/w//D/8f/y//L/8v/y//D/7//r/+v/6//p/+j/5//n/+f/5//n/+f/5//n/+f/
5//n/+f/5//n/+n/6f/o/+b/6P/o/+f/5f/l/+n/7//1//j///8SACwATQB2AKYA3gAX
AU0BdwGMAYIBWQEZAcIATwDe/6T/nv+v/73/vP+1/7L/qv+j/53/m/+d/6D/ov+i/6P/
pf+j/6H/n/+f/6L/pf+q/67/sP+0/7j/u/+//8T/x//K/83/zv/R/9b/3f/i/+P/5f/l
/+X/5f/l/+X/5v/m/+X/5f/m/+b/5v/l/+X/5v/m/+j/6f/p/+n/6f/p/+j/6P/o/+j/
6P/o/+j/6P/o/+n/6P/o/+j/6P/p/+v/6//r/+3/7f/u/+7/7P/s/+z/7v/v/+//7//w
//L/8v/0//X/8//0//b/9//3//f/+P/6//r//P/9//3///8AAAEAAQADAAUABgAGAAcA
CAAJAAkACAAIAAoACgAKAAkACQAJAAcABwAHAAcACQAIAAgACQAKAAsACwALAAoACgAL
AAwADAAMAAwADAAOAA4ADQAMAAgACAAIAAcABQAFAAQAAwACAAAA/v/8//n/9//1//X/
9v/1//P/8f/x/+7/7f/s/+v/6v/q/+r/6f/p/+j/6P/n/+f/5//n/+f/5v/m/+b/5P/k
/+X/5f/n/+f/5//n/+b/5v/o/+j/6P/p/+r/6//s/+z/7f/u/+7/8P/x//L/8f/y//L/
8//0//T/9P/1//f/+P/5//v/+//7//v/+//7//z//v/+//3//f/+//7//v/+//7//v/8
//z//P/8//7//v/8//z//f/9//z//P/8//v/+//7//r/+f/5//n/+f/4//j/+P/3//X/
9f/1//X/9f/1//X/9P/0//T/9P/0//P/8//z//H/8f/z//H/8P/y//L/8v/y//L/8//z
//P/9f/1//b/9//4//n/+f/5//r/+v/6//r/+v/5//n/+P/4//f/9P/z//L/8v/x//H/
8v/x//H/8P/w/+//7//v/+//7//w//D/7v/u/+7/7v/u/+3/7f/u/+7/7v/v//D/7v/u
/+7/7P/p/+X/5f/l/+f/5v/l/+X/5f/l/+X/5f/l/+X/5f/l/+X/5f/l/+X/5//l/+b/
5v/m/+T/4//h/+P/5//p/+v/7v/7/xAALABRAHwAsADoACMBVwF7AYYBdAFHAf8AngAn
AMb/pP+u/8H/xf++/7n/sP+k/5//m/+d/5//ov+i/6D/pf+n/6H/nf+d/6H/pP+n/67/
tP+4/7r/uv+//8P/xv/J/8z/0f/U/9f/2v/d/+T/5//n/+f/5//n/+f/5//o/+j/5//n
/+j/6P/o/+n/6f/q/+r/6v/r/+v/6//t/+3/7P/s/+z/7P/s/+z/7v/u/+7/7//w//D/
8P/w//P/9f/1//X/8//z//T/9P/2//b/9v/4//n/+f/5//r/+v/6//z//f/7//z//v//
//////8AAAIAAgAEAAUABQAHAAgACQAJAAkACwAMAAwADQAOAA8ADwAQABAAEgASABEA
DwAOAA0ADQANAA0ADQAPAA4ADgAPAA4ADwAPAA8ADgAOAA8AEAAOAA4ADgAOAA4ADgAN
AAwACAAIAAgABwADAAMAAgABAAAA/v/8//r/+//5//f/9//1//P/8P/t/+//7P/r/+r/
6f/o/+j/6P/n/+f/5v/m/+f/5//n/+f/5//m/+b/5v/k/+T/5f/l/+X/5f/l/+X/5v/m
/+j/6P/o/+n/6v/r/+z/7P/t/+7/7P/u/+//8P/v//D/8P/x//L/8v/y//P/8//0//X/
9//3//f/9//3//n//P8AAAIAAwADAAQABAAEAAQABAAEAAIAAgACAAIAAgACAAAAAAD/
/////v/+//7//f/9//3//v/9//3//f/7//r/+v/6//r/+f/6//v/+v/5//j/9//2//b/
9v/2//b/9f/1//X/9f/1//X/9f/0//T/9P/1//P/8//z//P/8v/x//D/8P/y//L/8v/y
//D/8P/w/+//8f/y//T/9f/3//f/9v/1//b/9//4//n/+//7//r/+v/4//j/+P/4//f/
9v/1//T/8P/w/+//7//u/+3/7P/u/+7/7P/s/+z/7P/u/+7/7v/u/+z/7P/s/+z/6v/q
/+r/6v/s/+z/7P/s/+r/6P/m/+T/4v/i/+L/4v/i/+L/4v/i/+L/4v/i/+L/4v/i/+L/
4v/i/w==
         </WaveFormData>
      </LeadData>
      <LeadData>
         <LeadByteCountTotal>10000</LeadByteCountTotal>
         <LeadTimeOffset>0</LeadTimeOffset>
         <LeadSampleCountTotal>5000</LeadSampleCountTotal>
         <LeadAmplitudeUnitsPerBit>4.88</LeadAmplitudeUnitsPerBit>
         <LeadAmplitudeUnits>��V</LeadAmplitudeUnits>
         <LeadHighLimit>2147483647</LeadHighLimit>
         <LeadLowLimit>268435456</LeadLowLimit>
         <LeadID>V6</LeadID>
         <LeadOffsetFirstSample>0</LeadOffsetFirstSample>
         <FirstSampleBaseline>0</FirstSampleBaseline>
         <LeadSampleSize>2</LeadSampleSize>
         <LeadOff>FALSE</LeadOff>
         <BaselineSway>FALSE</BaselineSway>
         <ExcessiveACNoise>FALSE</ExcessiveACNoise>
         <MuscleNoise>FALSE</MuscleNoise>
         <LeadDataCRC32>1166276193</LeadDataCRC32>
         <WaveFormData>
GAAYABgAGAAXABYAFQAUABIAEAAOAAwACwAKAAkACAAIAAgACAAIAAYABAACAAAA///+
//3//P/8//z//P/8//7//v/+//7//f/8//v/+v/8//z//P/8//z//P/8//z//v/+//7/
/v///wAAAQACAAEAAAD///7///8AAAEAAgAEAAQABAAEAAQABAAEAAQABAAEAAQABAAE
AAQABAAEAAYABgAGAAYABAAEAAQABAAEAAQABAAEAAQABAAEAAQAAgACAAIAAgACAAIA
AgACAAEAAAD///7/+//6//n/+P/5//r/+//8//r/+v/6//r/+v/6//r/+v/8//z//P/8
//z//P/8//z//f/9//3//f/8//z//P/7//j/+P/6//r/+//8//3//v8AAP/////9//r/
+v/6//r/9//3//f/9//3//f/+P/5//b/9f/0//P/8//z//T/9P/y//L/8v/y//H/8f/x
//H/9P/2//j/+f/1//T/8P/s/+r/6v/q/+n/5v/m/+b/5v/m/+b/5v/m/+j/6P/o/+f/
5f/m/+b/5v/h/+P/5f/j/9//2v/X/9T/0P/P/9H/2f/p/wIAIgBOAIEAtwDsAB8BTAFj
AVoBNwEIAcsAfwBIADIAJgAZAA0A///q/9X/wP+x/6b/nP+c/53/nP+a/5v/mv+V/5b/
lv+Y/5z/nP+e/6P/pv+p/67/tP+7/8L/xv/M/83/z//Q/9D/0//Y/93/3v/e/97/3v/e
/97/3//f/+D/4P/g/9//3f/e/9//4P/h/+P/4//j/+P/4f/h/+H/4f/i/+L/4//j/+H/
4P/g/+D/3v/e/9//3//e/93/3f/c/93/3//i/+T/5v/m/+b/6f/n/+f/5//o/+b/5//o
/+n/6//r/+3/7v/s/+3/7f/v/+3/7//w//H/9P/1//X/9f/4//r/+v/6//z//f/+////
AAAAAAAA//8AAAAAAgACAAIAAgADAAMABAAGAAYABgAHAAcACAAJAAsACgAKAAsACwAL
AAsACwAJAAgACAAHAAgABgAFAAUABQADAAEAAAD8//v/+f/4//f/9f/0//L/8//z//L/
8P/u/+z/6//r/+v/6f/p/+n/6v/p/+n/6f/m/+b/5v/l/+P/4//j/+L/5P/l/+X/5P/k
/+T/5P/k/+T/5f/l/+X/5//o/+j/6v/o/+j/6P/o/+j/6f/q/+r/7f/t/+//7//t/+3/
7f/t//D/8P/x//H/8f/y//L/8v/z//P/8//0//T/9P/0//T/9P/1//X/9f/1//T/9P/0
//T/9P/0//T/9f/1//X/9f/1//T/9P/0//L/8f/x//H/8//z//P/8//w//D/7//v//P/
8f/x//D/8P/w//D/8P/y//L/8//z//H/8f/x//L/8//z//L/8v/0//T/9P/0//T/9P/0
//P/8//x//D/8P/w//D/7//v/+//7//u/+3/7f/t/+3/7f/t/+3/7f/t/+7/7v/u/+7/
7v/u/+3/7f/t/+3/7//w//P/8//x//D/7P/o/+b/5v/m/+X/5P/k/+T/5P/k/+T/4v/i
/+L/4v/i/+H/4f/i/+L/4v/j/+P/4f/d/9v/1v/T/87/zP/J/8n/z//Z/+7/CgAwAFsA
jwDGAPcAKAFNAVgBRQEcAekAowBiAEIAOgAzACUAEwD8/+P/yv+5/67/pP+c/5v/nP+a
/5n/mP+Z/5b/lv+Y/5j/nP+i/6f/qv+v/7T/tv+7/8D/xP/I/83/zf/Q/9b/1//a/9//
4v/g/+D/4P/g/97/3//f/+D/4//k/+T/4//j/+P/4//j/+X/5f/l/+X/5f/l/+X/5f/k
/+T/5f/l/+f/5v/m/+b/6P/o/+n/6f/p/+n/6v/q/+n/6f/q/+r/6v/q/+r/7f/t/+3/
7f/u/+7/7//w//H/8//z//X/9v/2//f/9//5//n/+//8//3/AAABAAEAAQACAAQABAAE
AAYABwAIAAkACwAMAA0ADQAOAA4AEAAQABAAEAARABEAEAASABIAEgAVABUAFgAXABkA
GAAYABkAFwAXABcAFwAZABgAGAAXABYAFAATABMAEQAPAA0ADAAKAAkABwAGAAcABQAE
AAIAAQABAAAA/v/+//z/+//7//v/+f/5//n/+v/5//n/+f/4//j/+P/3//f/9//3//b/
9v/3//f/9v/4//j/+P/4//b/9//3//f/+f/6//r//P/8//z//P/8//z//f/+//7/////
/wEAAQADAAMAAwADAAMAAgACAAEAAwAEAAQABAAFAAUABQAGAAYABgAGAAYABgAHAAcA
BwAFAAQABAAEAAQABAAEAAQABQAFAAUABQADAAIAAgACAAIAAQABAAEAAgADAAQABQAE
AAQABQAFAAQABAAEAAQABAACAAIAAwADAAUABQAFAAYACgALAAsADAAOAA4ADgAOAAwA
DAAMAAsACwAJAAgACAAIAAgABwAHAAcABwAGAAUABQAFAAUABQAFAAUABQAFAAgACAAI
AAgACAAIAAcABwAFAAUABwAIAAcABwAFAAQAAgD+//z//P/+//3//P/8//z//P/8//z/
+v/6//r/+v/8//v/+//8//r//P/9/////f/5//H/7v/r/+b/4v/d/9//6f/5/xAAMABY
AIMAuQDwACUBVAFzAXYBWwEuAfMAqwBsAFAASgBDADUAIQAMAPP/3P/L/8D/uP+2/7X/
tv+2/7f/uP+3/7T/sv+0/7b/tv+4/73/xP/H/8j/zv/T/9j/3P/g/+P/5f/o/+7/7f/u
//P/9v/2//b/9v/2//j/+f/5//r/+f/6//r/+f/5//n/+f/5//b/9f/0//P/9f/1//X/
9f/3//j/+v/7//n/+P/4//j/+v/6//v/+//7//v//P/8//n/+f/6//r/+v/6//r//f/7
//v/+//8//3///8BAAMAAgABAAIAAgAEAAUABQAHAAkACwAMAA0ADQANAAwACwAKAAwA
DAAMAA8AEQATABUAFwAYABkAGQAWABYAGAAYABgAGAAZABkAHAAeAB4AHgAfAB8AIAAh
AB8AHgAeAB8AHQAdAB0AHQAbABoAGgAZABkAGAAYABkAFwAVABMAEgAQAA8ADQAMAAkA
BwAGAAQAAwADAAIAAAACAAAA//////3/+//7//v/+P/3//f/9//4//j/+P/3//X/9f/1
//T/9P/1//X/9P/y//L/8v/y//P/9f/2//f/9//4//j/+v/6//r/+v/6//r/+//8//z/
+//7//3//f/7//v/+//7//3//v8AAAEAAQACAAIAAgABAAEAAQACAAAAAAAAAAAAAAAB
AAEAAQAAAP7//f/8////AAABAAIAAQABAAEAAQD///7//v/+//7//f/9//3//P/7//r/
+f/2//b/9f/1//j/9//4//n/+//7//r/+f/3//j/+P/2//T/9P/0//T/9P/0//b/9v/3
//f/9f/1//X/9v/6//v/+//8//3//P/7//r/+f/4//f/9f/3//X/9P/0//X/9v/2//f/
9f/1//T/8//x//H/8f/x//P/8//z//P/9P/0//T/9P/y//L/8f/x//H/8f/z//T/9//3
//X/9P/v/+r/5//m/+b/5f/k/+T/4v/i/+L/4v/j/+T/5f/m/+T/4//j/+T/5v/k/+P/
4f/h/9//2//a/9n/2v/U/8//z//T/9//9P8SADgAZQCbANQACQE4AVsBYAFHARYB2wCR
AFIAMgAkABsAEQABAO7/2//E/7P/qP+e/5j/mf+a/5j/mf+Y/5f/lP+U/5T/lP+Y/57/
o/+m/6n/rv+y/7f/vP/A/8b/y//N/87/0v/T/9b/2//c/9z/3P/c/9z/3v/f/9//4P/g
/+D/3//d/+D/4f/i/+P/4//j/+P/4//j/+P/4//j/+P/4v/i/+H/4f/g/+D/4P/i/+L/
4//j/+P/4//k/+T/5f/l/+b/5v/k/+T/5P/n/+n/6f/p/+r/6v/r/+z/7f/t/+3/7//w
//L/8//z//X/8//1//b/9//4//n/+f/5//r//P/8//z//P/9//7///8BAAIAAwADAAQA
BAAGAAYACAAIAAkACQAIAAoACgAKAAsACwAMAA0ADQAMAAwADQANAA0ADQANAA0ADAAM
AAsACgAIAAcABwAFAAMAAQAAAP7//f/7//r/+f/3//b/9P/z//P/8v/w//D/7v/t/+3/
7f/r/+v/6//o/+f/5//n/+b/5v/m/+X/5f/l/+X/5P/k/+X/5f/k/+T/5P/k/+T/5P/l
/+X/5f/l/+b/5v/o/+j/6P/o/+j/6P/p/+r/6v/r/+v/7f/t/+//7//v/+//8P/w//H/
8f/x//L/8v/y//P/8//z//T/9P/0//T/9P/0//X/9f/1//X/9P/0//T/9P/0//T/9P/z
//P/8//z//X/9P/0//T/8v/x//H/8f/z//P/8//z//D/8P/v/+//7//t/+3/7f/v/+//
7v/t/+//7v/u/+7/7v/u/+7/7v/w//D/8f/x//H/8f/x//L/8//z//L/8v/0//T/9P/0
//T/9P/0//P/8//x//D/8P/w//D/7//v/+//7//u/+3/7f/t/+3/7f/t/+3/7f/t//D/
8P/w//D/7v/u/+3/7f/t/+3/7//w//H/8f/v/+7/7P/o/+b/5v/k/+P/4v/i/+T/5P/k
/+T/4v/i/+L/4v/k/+P/4//k/+b/5P/j/+P/4//f/93/2v/V/9L/zv/L/8v/0f/b/+7/
CgAuAFcAiQDAAPcAJgFJAVQBRQEgAe0ArQBsAEYAPAA3ACsAFwACAOn/0P+7/67/pP+e
/53/nP+c/53/mv+Z/5j/lv+Y/5r/nP+g/6f/rP+x/7T/uv+9/8L/xv/K/83/0f/U/9j/
2//g/+P/5P/k/+T/5P/k/+T/5f/l/+b/5//o/+j/5//p/+n/6f/p/+n/6f/p/+n/6f/p
/+n/6f/q/+r/6//r/+3/7P/s/+z/7v/u/+//7//v/+//8P/w/+//7//w//D/8P/w//D/
8//1//X/9f/2//b/9//4//n/+f/5//v//P/8//3//f//////AQACAAMABAAFAAUABQAI
AAoACgAKAAwADQAOAA8AEQASABMAEwAUABQAFgAWABgAGAAZABkAGAAaABoAGgAbABsA
HAAdAB8AHgAeAB8AIQAhACEAIQAhACAAIAAfACAAHgAdAB0AHAAZABYAFAAUABMAEQAQ
ABEADwAOAAwACwALAAoACAAIAAYABQAFAAUAAwADAAMAAgABAAEAAQACAAIAAgABAAMA
AwADAAIAAAABAAEAAAABAAIAAwAEAAQABQAFAAUAAwAEAAQABgAIAAgACAAIAAgACQAK
AAoACwALAA0ADQANAA0ADQANABAAEAARABEAEQASABIAEgATABMAEwAUABQAFAAUABQA
FAAVABUAFQAVABQAFAAUABQAFAAUABQAEwATABMAEwAVABQAFAAUABQAEwATABMAEwAT
ABMAEwAUABQAEwATABMAEQARABEAEwATABIAEQATABQAFAASABQAFAAUABQAFgAWABcA
FwAXABcAFwAYABkAGQAYABgAHAAcABwAHAAcABwAHAAbABsAGQAYABgAGgAaABkAGQAX
ABcAFgAVABcAFwAXABcAFwAXABcAFwAYABgAGAAYABYAFgAVABUAFwAXABkAGgAbABsA
GQAYABQAEAAOAA4ADgANAAwADAAMAAwADAAMAAwADAAMAAwACgAJAAkACgAKAAwADQAN
AAsABwADAAAA/f/8//b/8f/v//f/BQAaADYAWgCFALkA8gAnAVYBeQGCAW0BRgERAc0A
kgB2AGwAZQBVAEEAKgAPAPj/5//e/9b/0P/N/8z/zP/L/8r/yf/I/8b/xv/I/8r/zv/V
/9j/2//i/+j/7f/w//T/9v/5//v//v8CAAUACAALAA4ADAAMAAwADAAKAAsACwAMAA8A
EAAQAA8AEQARABEAEQAPAA8ADwAPAA0ADQANAA0ADwAQABIAEwATABIAEgASABAAEAAR
ABEAEQARABIAEgAPAA8AEAAQAA4ADgAOABEAEgATABQAFgAVABUAFQAVABUAFQAXABgA
GgAbABsAHQAbAB0AHgAfACAAIQAhACEAIAAiACIAIgAmACcAKAApACsALAAtAC0ALAAs
AC4ALgAtACwALAArAC4AMAAwADAAMAAvAC8ALwAwADAAMQAzADMAMwAzADMAMQAwADAA
LwAsACoAKQApACsAKQAnACYAJAAjACEAIAAfAB0AHAAaABcAFwAWABQAEwAQAA4ADQAP
AA0ADQANAA4ADQANAA0ACgAKAAoACQAHAAcABwAGAAgACQAJAAgABgAGAAYABgAIAAkA
CQAJAAcACAAIAAoACgAKAAoACgAIAAkACgAKAAwADQAQABEADwAPAA8ADwAPAA4ADgAN
AAsADAAMAAwADwAPAA8AEAAQABAAEAAQAA8ADwAOAA0ADwAOAA4ADgAMAAwADAAMAAkA
CQAJAAkACQAIAAgACAAJAAkACgALAAoACQAIAAcABgAGAAUABQAEAAEAAAD//wIAAwAD
AAMAAwAEAAQAAgACAAIAAQABAP///f/9//z//v/+//7//v8AAAAAAAAAAAAAAAD+//7/
/////////////wAAAgADAAMABAAEAAIAAAD+////AAABAAEAAQD///7//v/8//z/+//7
//3//f/8//v/+f/5//n/+f/4//f/9v/1//f/+P/5//r/+v/6//n/+f/5//n/+//8//v/
+//5//j/9P/w/+7/7v/s/+v/6v/q/+z/7P/s/+z/6v/q/+r/6v/s/+v/6//s//D/7P/p
/+n/5f/h/9//3P/b/9r/1v/T/9f/4//z/wgAKABQAIUAuwDwACMBTgFlAV4BOwEEAcMA
eQBGADIAJgAbAA8A/f/o/9P/wP+x/6b/nP+a/5v/nP+c/53/nP+d/5r/mv+a/5r/mv+g
/6f/qv+t/7L/tv+5/7z/wP/G/83/z//Q/9T/1//a/93/4P/g/+D/4P/g/9//3//e/97/
3//g/+D/3//e/93/3P/b/93/3f/d/93/3//f/9//3//e/97/3//f/+H/4P/g/+D/4P/g
/+H/4f/f/9//4P/g/97/3f/d/9z/3v/e/97/4f/g/9//3v/e/9//4f/j/+X/5P/j/+T/
5P/k/+X/5f/n/+n/6//s/+3/7v/v/+//7//y//T/9P/0//T/9f/2//f/9//4//n/+f/5
//r//f/+//z//P/9//3//P/+//7//v/9//3//v///wEAAAAAAAEAAgADAAQABQADAAIA
AgABAP7//P/7//v//f/7//n/+P/0//P/8f/w/+//7f/s/+r/6f/p/+j/5v/k/+L/4f/h
/+P/4f/h/+H/3v/d/93/3f/c/9z/3P/b/93/3f/d/9z/3P/d/93/3P/a/9r/2v/a/9z/
3f/d/93/2//c/9z/3v/e/97/3v/e/97/3//g/+D/4f/h/+P/4//l/+X/5f/l/+b/5v/n
/+f/6f/q/+r/6v/r/+v/6//s/+z/7P/s/+z/7P/t/+3/7f/t/+z/7P/s/+z/7P/s/+z/
7f/t/+3/7f/r/+r/6v/q/+r/6f/p/+n/6f/p/+n/6f/o/+j/5//n/+n/5//n/+f/5//n
/+b/5f/j/+T/5P/i/+L/4v/h/+H/4//j/+T/5P/k/+T/5P/k/+T/5f/l/+X/5f/l/+b/
5//n/+b/5v/o/+j/6P/o/+r/6v/q/+n/6f/n/+b/5v/k/+T/4//j/+P/4//i/+H/4f/h
/+H/4f/j/+P/4//j/+L/4v/i/+L/4v/i/+H/4f/h/+H/4//k/+X/5f/j/+L/4P/c/9r/
2v/Y/9f/1v/W/9b/1v/W/9b/1v/W/9b/1v/W/9X/1f/W/9b/1v/X/9f/0//R/83/yv/J
/8b/vv+7/73/w//N/+L//v8iAE0AgQC4AOsAGgE9AUYBMQEKAdUAkQBUADYAKgAhABMA
AwDu/9X/vv+t/6D/lv+Q/4//jv+M/43/jv+N/4r/iv+M/4z/jv+S/5n/nv+j/6T/qP+v
/7L/uP+8/8H/w//E/8b/y//O/9P/1P/U/9T/1P/U/9T/1f/V/9b/1//Y/9j/1//Z/9n/
2f/Z/9n/2f/Z/9n/2//b/9v/2//a/9r/2//b/93/3P/c/9z/3P/c/93/3f/d/93/3v/e
/93/3f/e/97/3v/e/97/4f/h/+H/4f/i/+L/4//k/+X/5f/l/+f/6P/q/+v/6//t/+3/
7//w//H/8v/z//P/8//0//b/9v/2//r/+//8//3//f/+//////8AAAAAAgACAAQABAAF
AAUABAAGAAYABgAHAAcACAAJAAkACAAIAAkACwALAAsACwALAAoACgAJAAgABgAFAAUA
BQADAAEAAAAAAP///f/8//n/9//2//T/9f/1//T/8v/y//D/7//v/+3/6//r/+v/7P/r
/+v/6//q/+r/6v/p/+n/6f/p/+j/6P/p/+n/6P/q/+r/6v/q/+j/6f/p/+n/6//s/+z/
7v/u/+7/7v/u//D/8f/y//L/8f/x//P/8//1//X/9f/1//b/9v/3//f/+f/6//r/+v/5
//n/+f/6//z//P/8//z/+v/7//v/+//9//z//P/8//z//P/8//z//f/9//3//f/7//r/
+v/6//r/+f/5//n/+f/5//n/+f/6//r/+f/5//v/+f/5//n/+//7//r/+f/5//r/+v/6
//r/+v/6//z//P/9//3/////////AAABAAEAAAAAAAQABAAEAAQABAAEAAQAAwADAAEA
AAAAAAIAAgABAAEAAQABAAAA/////////////wEAAQABAAEAAgACAAIAAgACAAIAAQAB
AAEAAQADAAQAAwADAAEAAAD9//r/+f/6//j/9//2//b/9v/2//b/9v/2//b/9v/2//j/
9//3//j/+P/4//n/9//3//X/8//u/+n/5P/i/93/2//h/+v//v8YADwAZQCVAMwAAQE0
AVkBagFdATwBDQHLAIoAZABaAFMARwA1ACAABQDs/9n/zP/A/7j/t/+6/7r/tf+0/7P/
sP+w/7D/sP+y/7j/v//G/8v/0P/S/9f/3P/g/+T/5f/p/+z/8P/1//j/+//8//z//P/8
//z//P/9//3//v8BAAIAAgABAP//////////AQABAAEAAQADAAMAAwADAAIAAgADAAMA
AQAAAAAAAAACAAIAAwADAAUABQAGAAYABwAHAAgACAAIAAgACAALAAkACQAJAAoACgAL
AAwADQALAAsADQAOAA8AEQASABUAFwAZABoAGwAZABkAGAAXABgAGgAaABoAHQAfACEA
IwAlACYAJwAnACYAJgAoACgAKAAoACkAKQApACoAKQAoACoAKwAtAC8ALwAuAC4ALwAt
AC0ALQAtACsAKgAqACkAKQAoACgAKQApACcAJQAkACIAIQAfAB4AHQAbABoAGAAVABUA
FAASABEADgAMAAsADQALAAsACwAMAAsACwALAAcABgAFAAMABAAFAAYABgAIAAkACQAI
AAcABgAFAAQABAAFAAUABQAHAAgACAAKAAoACgAKAAoACQAJAAkACAAJAAkACwALAA0A
DQANAA0ADgAOAA8ADwAPABAAEAAQAA4ADQAMAAwADgAOAA4ADgAQABEAEQARABEAEAAQ
ABAADwAOAA0ADAAKAAkACAAHAAoACgALAAwACgAJAAkACQALAAsACwALAAgACAAHAAcA
BgADAAIAAQADAAMAAgABAAQABgAHAAYABAACAP///f//////AQACAAIAAgACAAIAAAAA
AP7//v8AAAAAAAAAAAAAAAABAAEA////////AAADAAMAAgACAAIAAgACAAIABAAEAAQA
AwADAAEAAAAAAP7//v/9//3///////7//f////////////7//f/8//v//P/8//z//P/6
//r/+f/5//v/+//9//7/AAABAAAAAAD7//b/8//y//T/8//y//L/8f/w/+//7v/u/+7/
7v/u/+7/7f/t/+7/7v/u/+//7f/t/+v/5//k/+H/3v/c/9v/3f/n//f/DgAyAF4AkQDF
APoALQFaAW0BYAE3AQYBwwB9AE4APAAwACMAFQAFAO7/2f/G/7v/rv+k/6D/of+i/6L/
of+e/5//oP+c/57/pv+q/6z/r/+0/7f/uP+8/8P/yv/O/9T/1//X/9b/3P/f/+D/4f/i
/+D/4P/g/+D/4f/j/+T/5v/n/+j/6P/n/+X/5f/l/+X/5v/n/+j/6f/p/+n/6f/p/+n/
6P/o/+f/5f/k/+T/5P/k/+T/5f/l/+f/5//o/+j/5f/l/+b/5v/o/+j/6P/r/+v/6//r
/+z/6v/r/+z/7f/v/+//8f/y//H/8f/w//H/7//x//L/8//1//f/+P/5//j/+v/6//r/
/P/9//7///8BAAIAAwADAAIAAgAEAAQAAwACAAIAAQAEAAYABgAGAAkACQAKAAsACAAG
AAUABQAHAAcABwAHAAgACAAJAAkABgAEAAMAAwABAP///f/8//j/9//1//T/9f/z//L/
8P/t/+3/7P/q/+j/5v/l/+X/5f/j/+P/4//k/+P/4//j/+D/4P/g/9//4f/h/+H/4P/f
/9//3v/c/97/3v/e/97/3P/d/93/3f/d/97/3v/g/97/3v/e/97/3//h/+P/5P/l/+X/
5//n/+X/5f/l/+X/5v/m/+f/5//p/+r/6v/q/+3/7f/t/+7/7P/s/+z/7P/s/+3/7f/t
/+3/7P/s/+z/7P/s/+z/7P/r/+v/6//r/+3/7P/s/+z/7P/r/+v/6//p/+n/6f/p/+r/
6v/p/+n/6//p/+n/6f/n/+f/5v/l/+X/5v/m/+T/5v/m/+X/5f/j/+P/5f/m/+L/4v/i
/+b/5P/k/+T/5P/k/+T/5f/l/+X/5f/l/+b/5//n/+b/5v/q/+r/6v/q/+j/6P/o/+f/
6f/n/+b/5v/m/+b/5f/l/+X/5f/k/+P/4f/h/+H/4f/j/+P/4//j/+L/4v/i/+L/4v/i
/+H/4f/h/+H/4//k/+X/5f/j/+L/4P/c/9r/2v/Y/9f/1v/W/9b/1v/W/9b/1v/W/9b/
1v/W/9X/1f/W/9b/1v/V/9P/0//R/83/yv/H/8T/wP+//73/wf/N/+L//v8iAEsAfwC2
AOkAGAE9AUgBNQEOAdkAlQBWADYAKgAhABMAAQDs/9X/wP+t/6L/lv+Q/43/jP+M/4v/
iv+J/4r/iP+G/4j/jP+Q/5P/mP+d/6L/pP+p/67/sv+2/7n/u/++/8L/x//K/8v/zv/O
/87/zv/O/87/z//P/9D/z//Q/9D/z//P/8//z//P/9H/0f/R/9H/0f/R/9H/0f/S/9L/
0//T/9P/0v/S/9L/0v/S/9P/0//V/9X/1v/W/9X/1f/W/9b/1v/W/9b/2f/X/9f/1//Y
/9j/2f/a/9v/2//b/93/3v/g/+H/4f/j/+H/4//k/+X/5v/n/+f/5//q/+z/7P/s//D/
8f/y//P/8//0//X/9f/2//b/+P/4//j/+P/5//n/+v/8//z//P/9//3//v///////v/+
//////////////////7//v/9//z/+v/5//n/+f/3//X/9P/y//H/7//u/+v/6f/o/+b/
5//n/+b/5P/k/+L/4f/h/+H/3//f/9//4P/f/9//3//c/9z/3P/b/93/3f/d/9z/3P/d
/93/3P/c/9z/3P/c/9r/2//b/9v/3f/e/97/4P/g/+D/4P/g/+D/4f/i/+L/4//j/+X/
5f/l/+X/5f/l/+j/6P/p/+n/6f/q/+r/6v/r/+v/6//s/+z/7P/s/+z/7v/v/+//7//v
/+7/7v/u/+7/7v/u/+7/7f/t/+3/7f/v/+7/7v/u/+z/6//r/+v/6//r/+v/6//s/+z/
6//r/+v/6f/p/+n/6//r/+r/6f/r/+z/7P/q/+j/6v/r/+n/6v/q/+r/6v/q/+z/7P/t
/+3/7f/t/+3/7v/x//H/8P/w//L/8v/y//L/8v/y//L/8f/x/+//7v/u/+7/7v/t/+3/
7f/t/+z/6//t/+3/7f/t/+//7//v/+//8P/w//D/8P/w//D/7//v//H/8f/z//T/8//z
//H/8P/q/+b/5P/k/+b/5f/k/+T/5P/k/+T/5P/m/+b/5v/m/+b/5f/l/+b/5v/m/+X/
5f/j/+H/3f/a/9f/1P/Q/83/zf/T/+H/9v8UADwAaQCdANQABwE2AVEBVAE/ARQB3QCZ
AGQATgBIAD8ALQAZAAIA5//O/73/tP+s/6j/pf+k/6D/o/+k/6H/nv+c/57/oP+m/6r/
sf+2/7n/uv/A/8X/yv/O/9L/1f/X/9j/3P/f/+T/5//m/+j/6P/o/+j/6v/r/+v/7P/r
/+z/7P/r/+v/6//r/+v/7f/t/+3/7f/t/+3/7f/t/+7/7v/v/+//8f/w//D/8P/u/+7/
7//v//D/8f/z//T/8f/x//L/8v/y//L/8v/1//P/8//z//T/9P/1//b/9//3//f/+f/6
//r/+//7//3//f///wAAAQACAAMAAwADAAYACAAIAAgADAANAA4ADwARABIAEwATABEA
EAARABAAEAAQABEAEQAUABYAFgAWABkAGQAaABsAGQAYABgAGQAbABsAGwAbABkAGAAY
ABcAFgAUABMAEwATABEADwAOAAwACwAJAAgABwAFAAQAAgABAAEAAAD+/wAA/v/9//3/
/P/5//j/9//2//X/9f/1//X/9v/3//f/9//3//f/9v/1//X/9P/y//T/9P/0//T/8v/z
//P/8//z//T/9P/2//j/+P/4//j/9v/3//j/+P/3//f/+f/5//n/+f/5//n/+v/6//v/
+//5//r/+v/6//v/+//7//z/+v/6//r/+v/6//v/+//7//v/+v/6//r/+P/4//j/+P/3
//f/9//3//X/9P/0//T/9v/1//X/9f/1//X/9f/1//L/8v/x//H/8f/v/+//7//v/+//
7v/t/+3/7v/u/+z/7v/u/+3/7f/r/+v/7f/u/+v/6v/p/+j/6P/o/+j/5//n/+b/5v/m
/+T/5P/k/+T/5f/m/+f/6f/p/+n/6P/n/+j/6P/p/+n/6f/q/+v/7P/r/+r/6f/o/+j/
5//m/+X/4//j/+P/4//h/+H/4f/i/+L/4P/g/+D/4P/g/+D/4P/g/+D/4P/g/+D/3v/e
/97/3v/e/97/3v/e/9r/2P/W/9T/0//S/9H/0P/Q/9D/0P/Q/9D/0P/Q/9D/zv/O/87/
zv/M/w==
         </WaveFormData>
      </LeadData>
   </Waveform>
</RestingECG>
