# Supplementary material for: Detection of Left Atrial Enlargement Using a Convolutional Neural Network-Enabled Electrocardiogram
Source: Front Cardiovasc Med. 2020 Dec 17;7:609976. doi: 10.3389/fcvm.2020.609976 (PMC7773668; doi:10.3389/fcvm.2020.609976)
Supplement: Supplementary file 1 [file Data_Sheet_1.ZIP › hyp/1802018630_12015_00000019.XML]

<?xml version="1.0" encoding="Windows-1252"?>
<!DOCTYPE RestingECG SYSTEM "restecg.dtd">
<RestingECG>
   <PatientDemographics>
      <PatientID>1802018630</PatientID>
      <PatientAge>77</PatientAge>
      <AgeUnits>Years</AgeUnits>
      <Gender>Male</Gender>
      <PatientLastName>zhongxukui</PatientLastName>
   </PatientDemographics>
   <TestDemographics>
      <DataType>Resting</DataType>
      <Site>1</Site>
      <AcquisitionDevice>MAC55</AcquisitionDevice>
      <Status>Unconfirmed</Status>
      <Priority>Normal</Priority>
      <AcquisitionTime>09:52:15</AcquisitionTime>
      <AcquisitionDate>01-14-2016</AcquisitionDate>
      <CartNumber>1</CartNumber>
      <AcquisitionSoftwareVersion>009C</AcquisitionSoftwareVersion>
      <XMLSourceVersion>MAC5000 v1.0</XMLSourceVersion>
   </TestDemographics>
   <RestingECGMeasurements>
      <VentricularRate>73</VentricularRate>
      <AtrialRate>73</AtrialRate>
      <PRInterval>208</PRInterval>
      <QRSDuration>80</QRSDuration>
      <QTInterval>416</QTInterval>
      <QTCorrected>458</QTCorrected>
      <PAxis>40</PAxis>
      <RAxis>-4</RAxis>
      <TAxis>93</TAxis>
      <QRSCount>12</QRSCount>
      <QOnset>219</QOnset>
      <QOffset>259</QOffset>
      <POnset>115</POnset>
      <POffset>180</POffset>
      <TOffset>427</TOffset>
      <ECGSampleBase>500</ECGSampleBase>
      <ECGSampleExponent>0</ECGSampleExponent>
   </RestingECGMeasurements>
   <Diagnosis>
      <Modality>Resting</Modality>
         <StatementCount>3</StatementCount>
         <LabelText>12SL ��ϳ���</LabelText>
      <DiagnosisStatement>
         <StmtFlag>ENDSLINE</StmtFlag>
         <StmtText>�������</StmtText>
      </DiagnosisStatement>
      <DiagnosisStatement>
         <StmtFlag>ENDSLINE</StmtFlag>
         <StmtText>T ���쳣���ɿ���Ϊ����ļ�ȱѪ</StmtText>
      </DiagnosisStatement>
      <DiagnosisStatement>
         <StmtFlag>ENDSLINE</StmtFlag>
         <StmtText>�쳣 ECG</StmtText>
      </DiagnosisStatement>
   </Diagnosis>
   <Waveform>
      <WaveformType>Rhythm</WaveformType>
      <WaveformStartTime>0</WaveformStartTime>
      <NumberofLeads>8</NumberofLeads>
      <SampleType>CONTINUOUS_SAMPLES</SampleType>
      <SampleBase>500</SampleBase>
      <SampleExponent>0</SampleExponent>
      <HighPassFilter>16</HighPassFilter>
      <LowPassFilter>150</LowPassFilter>
      <ACFilter>NONE</ACFilter>
      <LeadData>
         <LeadByteCountTotal>10000</LeadByteCountTotal>
         <LeadTimeOffset>0</LeadTimeOffset>
         <LeadSampleCountTotal>5000</LeadSampleCountTotal>
         <LeadAmplitudeUnitsPerBit>4.88</LeadAmplitudeUnitsPerBit>
         <LeadAmplitudeUnits>��V</LeadAmplitudeUnits>
         <LeadHighLimit>2147483647</LeadHighLimit>
         <LeadLowLimit>268435456</LeadLowLimit>
         <LeadID>I</LeadID>
         <LeadOffsetFirstSample>0</LeadOffsetFirstSample>
         <FirstSampleBaseline>0</FirstSampleBaseline>
         <LeadSampleSize>2</LeadSampleSize>
         <LeadOff>FALSE</LeadOff>
         <BaselineSway>FALSE</BaselineSway>
         <ExcessiveACNoise>FALSE</ExcessiveACNoise>
         <MuscleNoise>FALSE</MuscleNoise>
         <LeadDataCRC32>3382103832</LeadDataCRC32>
         <WaveFormData>
9P/0//T/9P/0//T/9P/0//b/9v/2//b/9v/2//b/9v/3//j/+f/6//z//P/8//z//P/8
//z//P/+//7//v/+////AAABAAIABAAEAAQABAACAAIAAgACAAIAAgACAAIAAgACAAIA
AgACAAIAAgACAAIAAgACAAIAAgACAAIAAgAAAAAAAAAAAAAAAAAAAAAAAAAAAAAAAAAC
AAIAAgACAAAAAAAAAAAA/v/+//7//v8AAAAAAAAAAP7//v/+//7/AAAAAAAAAAAAAAAA
AAAAAP7//v/+//7/AAAAAAAAAAD+//7//v/+/wAAAAAAAAAA/v/+//7//v/+//7//v/+
/wAAAAAAAAAA///+//3//P/9//7///8AAP7//v/+//7//v/+//7//v8AAAAAAAAAAP7/
/v/+//7//v/+//7//v/8//z//P/8//3//v///wAAAAAAAAAAAAACAAIAAgACAAMABAAF
AAYABgAGAAYABgAIAAgACAAIAAoACgAKAAoACgAIAAoACgALAAwADQANAAsACwAKAAkA
CAAHAAcABwAIAAkACQAIAAgACAAIAAgACgALAAsADAAKAAkACQAHAAUABAADAAIAAAD/
//7//f/9//3//f/+//z//P/8//z/+v/6//r/+v/8//z//P/8//3//f/7//v/+//7//z/
/P/8//z//P/8//z//P/8//z//P/8//z//P/+//z/+//9//z/+f/5//f/8//y//T/9//3
//3/BQAWAC0AUAB4AKAAvQDKANEAzwC8AJUAagBEACMACAD5//X/8v/r/+r/7P/o/+j/
8v/3//r/+P/1//X/9//1//X/9f/1//X/9f/1//f/9//3//f/9//3//f/9//4//j/+P/4
//X/9f/1//X/9//3//f/+P/4//b/9v/2//T/9P/z//P/9//3//f/9v/2//b/9v/1//X/
9v/2//b/+P/4//j/9v/2//f/+P/4//j/+P/4//j/9v/2//b/9v/2//f/+P/4//f/9//3
//f/+f/5//n/+f/4//j/+P/4//r/+v/6//r/+P/5//n/+f/5//n/+v/6//n/+f/5//n/
+P/4//j/+P/6//r/+//7//v/+v/6//z//P/8//v/+//9//3//v/+////AAAAAAEAAAAA
AAAAAAACAAIAAgAEAAQABAAEAAQABgAIAAgACAAGAAYABgAHAAgACAAIAAgABwAIAAgA
CAAIAAgACAAHAAcABwAIAAgABgAGAAYABQAFAAUABQAFAAUABQAFAAUABQAEAAQABQAH
AAcABgAGAAUABQAFAAUABQACAAIAAgACAAQABAAEAAIAAgD/////AwADAAMAAwAFAAQA
BAAFAAUABQAFAAUABAADAAIAAQADAAEAAQACAAAAAAAAAAAAAgADAAMAAwADAAMAAwAC
AAAAAwADAAMAAAAAAP////8BAAAAAAABAP/////+//7//f/9//3//v/////////+//7/
/v/9//3//f/9//3//f/9//3//f/9/////v/+////////////AAD+//7//v/+/wEAAQAB
AAEAAgACAAMABAAEAAMAAwAFAAUABQAFAAUABQAFAAYABgAEAAYACAAGAAYABgAGAAgA
CAAGAAgACgALAAwADQAMAAsACgAIAAkACAAHAAcABwAIAAkACQAIAAgACAAIAAgACAAJ
AAkACgAKAAkACQAFAAMAAgABAAAA/v/9//z//P/9//7////+//7//v/+/wAAAAAAAAAA
/v/+//7//v/+///////9//v/+//7//z//v/+//7//v/+//7//v/+//7//v/+//7/AAAA
AAAA///9//j/+f/5//f/9f/0//T/+f/9////BwAaADUAWACAAJ4AswC+AMEAvQCmAH8A
WAAwABMA/v/v/+v/6P/l/+T/5v/o/+r/8P/1//b/+P/3//X/9f/z//P/8//1//X/9f/1
//X/9f/1//X/8//z//P/8//0//T/9P/0//P/8//z//P/8//z//P/9P/y//D/8P/w//H/
8v/y//P/9f/1//X/9P/y//L/8v/x//P/9P/0//T/9P/0//T/8v/y//P/9P/0//T/9P/0
//T/8v/y//L/8v/y//P/9P/0//X/9f/1//X/9f/1//X/9f/0//T/9P/0//T/9P/0//T/
9P/1//X/9f/1//X/9v/2//X/9f/1//X/9v/2//b/9v/2//b/9//3//f/9v/2//j/9v/2
//X/9f/3//f/+P/4//f/+P/4//n//P/8//z//P/8//z//P/+/wAAAAAAAAAA/v8AAAAA
AAACAAIAAgADAAIAAgACAAIAAQACAAIAAgACAAIAAgABAP////8AAAAAAgACAAIAAQD/
///////////////////////+//7//////////v/+/wEAAQABAAEA///8//z//P/+/wAA
AAAAAAAAAAD9//3///////////////7//v///////////////f/9//3//f/+//3//v8A
AP7//v/+//7//v/////////9//3//f/8//r//f/9//3//v/+//3//f/9//z//P/9////
///+//7/+//7//v//P/7//v/+//6//v//P/8//3/+//7//v/+//7//v/+//7//v/+v/6
//v/+//7//v//P/8//z//P/8////////////AAAAAAEAAgABAP///v///wEAAAACAAIA
AgACAAIAAgAAAAIAAgADAAQABQAFAAUABQAEAAUABAADAAMAAQACAAMAAwACAAIAAgAC
AAQABAAFAAUABQAEAAIAAQABAP///v/9//z/+v/5//j/+f/5//n/+f/6//r/+v/6//z/
/P/8//z/+f/4//f/9v/3//n/+v/5//n/+f/5//r/+P/4//j/+P/6//r/+v/6//r/+v/6
//r//P/8//z/+//5//j/9f/1//P/8//0//T/9f/5//v/AwAUAC0AUAB2AJwAuwDIAMkA
yQC+AJkAbABEACMACgD7//P/8v/t/+r/7v/w//D/8P/1//r/9v/t//P/8//x//H/8f/z
//P/8//z//L/8f/w/+//8f/x//H/8f/y//L/8v/y//H/8f/x//H/8f/x//H/8v/y//D/
8P/w//L/8v/x//H/8f/x//H/8P/w//D/8P/v/+//8P/w//D/8P/w//D/7v/w//H/8v/y
//H/8P/v/+7/8P/w//D/8P/w//H/8v/y//H/8f/x//H/8//z//P/8//y//L/8v/y//L/
8v/y//L/9P/1//X/9f/z//P/9P/0//P/8//z//P/9P/0//T/9P/0//T/9f/1//X/9P/0
//b/9v/2//X/9f/3//f/+P/4//f/+P/4//n//P/8//z//P/8//z//P/+//z//P/8//z/
/v8AAAAAAAACAAIAAgADAAIAAgACAAIAAwAEAAQABAACAAIAAgABAAEAAQACAAIAAgAC
AAIAAQADAAMAAwADAAEAAQABAAEA///+//7///8BAAEAAAAAAAEAAQABAAEAAQD+//7/
/v/+/wAAAAAAAAIAAgD///////////////////7//v/////////////////////////9
//v/+//8//3//v///wAA/v/////////9//3//f/8//z//////////P/8//v/+//9//z/
/P/9//3//f/8//z/+f/5//n/+v/9//3//f/8//z//P/7//v/+//7//v/+//5//n/+f/5
//n/+P/4//n/+f/5//n/+v/8//z//P/8//3//f/9//3//v/+////AAD+//3//f8CAAIA
AgACAAIAAgACAAAAAgACAAMABAAFAAUABQAFAAQAAwACAAEAAQABAAIAAwADAAQABAAE
AAQAAgACAAMAAwACAAIAAQABAAAA/////////v/8//v/+v/5//n/+f/5//j/+P/4//j/
+P/4//j/+P/4//j/+P/4//b/9//3//X/9f/1//X/9v/4//j/+P/4//j/+P/4//j/+P/4
//j/+P/4//j/+P/3//n/9v/1//P/8f/x/+7/7P/z//f/+f/9/wwAKQBKAHAAmAC3AMgA
ywDLAMIAnwBwAEYAJwAQAP//9f/y/+//6v/q/+7/7v/w//P/8v/y//H/7//v/+3/7f/t
/+//7//v/+//7f/t/+3/7f/v/+//7//v/+//7v/t/+z/7f/t/+3/7f/t/+3/7f/u/+7/
7P/s/+z/7v/u/+3/7f/t/+3/7f/s/+z/7P/s/+v/7f/u/+7/7v/s/+z/7P/q/+z/7f/u
/+7/7P/s/+z/7P/s/+z/7P/s/+7/7//w//D/7f/t/+3/7f/v/+//7//v//D/8P/w//D/
7v/u/+7/7v/w//H/8f/x//H/8f/y//L/8f/x//H/8f/y//L/8v/y//D/8P/x//H/8//y
//L/9P/y//L/8f/x//P/8//0//T/9f/2//b/9//4//j/+P/4//r/+v/6//z//v/+//7/
/v/9//7//f/8//7//v/+/////v/+//7//v///wAAAAAAAAAAAAAAAP///////wAAAAAA
AAAAAAD///////////////////////////7//v/////////+//7///////////8BAP7/
/v/+//7/AAAAAAAAAAAAAP3//f/9//3//f/9/////v/+/////f/9//3//f//////////
//3/+//7//z//v/+//7//v/8//3//f/9//v/+//7//r//P/////////8//z/+//7//v/
+v/6//v//f/9//z//P/7//v/+//8//3//f/9//z/+v/6//n/+f/5//n/+f/5//v/+//7
//v/+//6//r/+//7//v/+//8//z//P/8//z//f/9//3//f/+//7///8AAP7//f/9////
AAABAAIAAwADAAEAAAACAAIAAwAEAAUABgAIAAgABgAIAAcABwAHAAcABwAHAAcABgAF
AAQAAwADAAMABAAFAAUABgAGAAYABgAGAAYABwAHAAgACAAHAAcABwAFAAQAAwAAAP7/
/f/8//v/+//7//v/+v/6//r/+v/6//r/+v/6//z//P/8//z/+v/7//v/+f/7//v/+//8
//r/+v/6//r//P/8//z//P/6//r/+v/6//z//P/8//v/+//8//v/9//1//H/8P/u//P/
9//7/wMAEAAlAEIAagCUALUAygDRANEAyAClAHgATgArABAA/f/z//D/7//s/+7/7P/q
/+7/8//0//j/+//5//j/9f/0//P/8//z//P/8//z//P/8//z//P/8//z//P/9P/0//T/
9P/z//P/8//z//P/8//z//T/9P/y//L/8v/y//L/8f/x//X/9f/1//T/9P/0//T/8//x
//L/8v/y//T/9P/0//L/8f/x//H/8P/x//L/8//0//L/8v/y//L/8v/z//T/9P/1//X/
9f/1//P/8//z//P/9P/0//T/9P/0//T/9P/0//T/9f/1//X/9f/1//b/9v/1//X/9f/1
//b/9v/2//b/9P/0//X/9f/1//T/9P/2//f/+P/4//n/9//3//j/+P/5//r/+v/7//7/
/v/+//7//v/+//7/AAACAAIAAgACAAAAAgACAAIABAAEAAQABQAGAAYABgAGAAYABgAF
AAQABgAGAAYABQADAAMABAAEAAQABAAEAAMAAwADAAMAAwADAAMAAwADAAUABAAEAAUA
AwADAAIAAgADAAMAAwADAAUAAgACAAIAAAACAAIAAgAEAAQAAQABAAEAAQABAAEAAQAA
AAAAAQABAAEAAQABAAEAAQABAAEAAwABAAEAAgABAAAA///+////AQACAAMAAQABAAEA
AAD+/wEAAQABAAAAAAD////////+//7//////////v/+/////////wAA/////////v8A
AAAA//////3//f/9//3//v///wAAAQD///7//v////3//f/9//7/AAAAAAAAAAABAAEA
AQABAAEAAAAAAAAAAQABAAIABQAEAAMAAgABAAMAAwAEAAQABAAEAAQABgAGAAgACAAI
AAgACAAIAAYACAAIAAkACgALAAsACwALAAoABwAGAAUABQAGAAgACgALAAkACAAHAAYA
BgAGAAcABwAIAAgABwAHAAMAAQAAAP/////+//7//v/9//3//f/9//7//v/+//7//v/+
//7//v/+//7//v/+/wAAAQABAP//////////AAD+//7//v/+//7//v/+//7//v/+//7/
/v/+//7//v/9//3/+v/3//f/9f/3//b/+P/9////AQAPACYARQBqAJIAsAC/AMQAxwC7
AJgAbwBGACQACwD2/+//7f/q/+f/6P/q/+z/7v/0//n/+v/4//f/+f/3//X/9f/1//X/
9f/1//X/9//3//f/9//1//X/9f/1//j/+P/4//j/9f/1//X/9f/1//X/9f/2//b/9P/0
//T/8v/y//H/8f/1//X/9f/0//L/8v/y//H/8//0//T/9P/0//T/9P/y//T/9f/2//b/
9P/0//T/9P/0//T/9P/0//b/9//4//j/9v/1//T/8//1//X/9f/1//b/9v/2//b/9v/2
//b/9v/0//X/9f/1//P/8//0//T/9f/1//X/9f/2//b/9v/2//b/9v/3//f/9//2//b/
+P/2//b/9f/1//f/9//4//j/+f/6//r/+//6//r/+v/6//z//P/8//7//v/+//7//v/+
/wAAAAAAAAAAAAAAAAEAAQAAAP///v8BAAIAAgACAAAAAAAAAP///f/9//7//v8AAAAA
AAD///////////////////////////7//v/////////+//7///////////////z//P/8
//r//P/8//z//v/+//v/+//9//3//f/9//3//P/8//3/+//7//v/+//7//v/+//7//3/
+//7//z/+v/6//r/+v/6//v/+//7//n/+f/5//j/9v/5//n/+f/6//r/+f/5//n/+P/4
//n/+f/5//j/+P/3//f/9//4//f/9//3//b/+P/4//f/9//3//f/9//3//f/9//3//f/
9//2//b/9//5//n/+f/6//j/+P/4//j/+f/5//n/+f/6//r/+//8//z//P/8//z//P/8
//7//v/8//7//v///wAAAQABAAEAAQAAAP///v/9//3//f/+///////+//7//v/+//z/
/P/9//3//v/+//3//f/5//f/9v/1//b/9P/z//L/8//z//P/8//0//T/9P/0//T/9P/0
//T/9P/0//T/9P/0//X/9f/z//X/9f/1//b/9f/0//P/8v/0//T/9P/0//T/9P/0//T/
8v/y//L/8f/1//T/8f/x/+//7f/q/+r/7f/x//X/+/8GABsAOABgAIoAqQC8AMUAyQDE
AKUAdgBKACcADAD5/+//6v/p/+j/6P/o/+j/6v/r/+7/8P/v/+3/7//t/+3/7f/r/+v/
6//r/+v/6//r/+v/6//r/+v/6//q/+r/6v/q/+v/6//r/+v/6//r/+v/7P/s/+r/6v/q
/+r/6v/p/+n/6//r/+v/6v/o/+j/6P/n/+n/6v/q/+r/6v/q/+r/6P/o/+n/6v/q/+r/
6v/q/+r/6P/o/+j/6P/o/+n/6v/q/+v/6//r/+v/6//r/+v/6//s/+z/7P/s/+z/7P/s
/+z/6v/r/+v/6//t/+3/7v/u/+3/7f/t/+3/7v/u/+7/7v/w//D/8f/x/+//7v/u//D/
8P/w/+//7//v/+//8P/w//H/8v/y//P/9P/0//T/9P/2//b/9v/4//j/+P/4//j/+P/6
//r/+v/4//j/+P/5//r/+v/6//r/+//8//z//P/8//z//P/7//v/+//8//z//P/8//z/
+//9//3//f/9//v/+//7//v//f/8//z//f/9//3//P/8/////////////v/6//n/+P/6
//z//P/8//7//v/7//v//P/7//r/+f/7//r/+v/7//n/+f/5//n/+f/5//n/+f/7//n/
+f/6//r/+v/6//r/+v/7//v/+//5//n/+f/4//j/+//7//v/+v/6//n/+f/5//j/+P/5
//n/+f/4//j/+f/5//n/+v/5//n/+f/4//r/+v/5//n/9//3//f/9//5//n/+f/5//v/
+v/6//v/+f/5//n/+v/9//7///8AAAAA///+//3//v/+////AAAAAAIAAgACAAIABAAE
AAIABAACAAMABAAFAAUABQAFAAQABQAEAAMAAwABAAIAAwADAAQABAAEAAQAAgACAAMA
AwAGAAYABQAFAAUAAwACAAEAAAD+//3//P/5//n/+f/5//r/+v/6//r/+P/4//j/+P/6
//r/+v/6//j/+f/5//f/9//3//f/+P/4//j/+P/4//j/+P/4//j/+P/4//j/+P/4//j/
+P/3//f/9v/1//X/8//t/+z/7v/v//H/9//9/wYAGwA6AGAAiACtAMQAyQDJAMgAsQCE
AFIAMQAcAAUA8//u/+3/6v/s/+7/8P/w/+//8P/w/+//7f/v/+3/7f/t/+3/7f/t/+3/
6//r/+v/6//r/+v/6//r/+z/7P/s/+z/6//r/+v/6//r/+v/6//s/+r/6P/o/+j/6v/q
/+n/6f/p/+n/6f/o/+j/6P/o/+f/5//o/+j/6P/m/+b/5v/k/+f/6f/r/+z/6f/o/+f/
5v/m/+b/5v/m/+b/5//o/+j/5//n/+f/5//p/+n/6f/p/+r/6v/q/+r/6v/q/+r/6v/o
/+n/6f/p/+n/6f/q/+r/6f/p/+n/6f/s/+z/7P/s/+r/6v/r/+v/7f/s/+z/7v/s/+z/
6//r/+3/7f/u/+7/7f/u/+7/7//y//L/8v/y//T/9P/0//b/9P/0//T/9P/2//j/+P/4
//b/9v/2//f/+v/6//r/+v/5//r/+v/6//j/+P/4//f/+P/5//v//P/7//r/+f/3//j/
+f/6//v/+f/5//n/+f/5//j/+P/5//f/9//2//b/9//3//f/9//4//b/9//4//f/+P/3
//b/9v/2//P/8//3//f/9//3//X/9P/0//X/9f/1//X/9f/3//f/9//3//f/9f/1//b/
9v/2//b/9v/0//X/9f/1//X/9f/1//T/8v/1//X/9f/2//b/9f/1//X/9P/0//X/8//z
//L/8v/z//P/8//0//P/8//z//L/8v/y//H/8f/y//P/9P/1//T/8//y//H/8v/y//P/
9f/z//P/8//0//L/8v/y//L/9f/1//X/9f/0//T/9f/2//f/9//4//v/+f/5//n/+f/5
//n/+v/6//z/+v/7//z//f/+//z//P/6//z//P/9//7////////////+/////v/9//3/
+//8//3//f/8//z//P/8//7//v///////v/+//3//f/9//v/+v/5//b/9P/z//L/8//z
//P/8//z//L/8f/w//L/8v/y//L/8v/y//L/8v/y//P/8//x//H/8f/x//L/8v/y//L/
8v/y//L/8v/y//L/8v/y//L/9P/0//T/8//x//D/8f/z//H/7//s/+r/6//v//P/+/8K
ACUARABqAJAAswDCAMUAxQC6AJcAaABAAB8ABgDz/+3/6v/j/+L/5P/i/+T/7P/x//D/
7v/v//P/8f/v/+//7//v/+//7//v/+//7//v/+//8f/x//H/8f/w//D/8P/w/+//7//v
/+//7//v/+//8P/y//D/8P/w//L/8v/x//H/8v/x//D/7v/w//D/8P/v//H/8v/y//L/
8P/w//D/7v/w//H/8v/y//T/9P/0//T/8v/y//L/8v/y//P/9P/0//P/8//z//P/8//z
//P/8//0//T/9P/0//T/9P/0//T/9v/3//f/9//1//X/9v/2//X/9f/1//X/+P/4//j/
+P/4//j/+f/5//v/+v/6//z//P/8//v/+//9//3//v/+//3//v/+////AAAAAAAAAAAC
AAIAAgAEAAQABAAEAAQABQAIAAkACgAJAAgABwAHAAgACAAIAAgACQAKAAoACgAJAAgA
BwAFAAYABwAJAAoACAAIAAgABwAHAAcABwAHAAcABwAHAAcABwAGAAYABwAJAAkACAAI
AAcABwAHAAcACQAGAAYABgAGAAgACAAIAAoACgAHAAcABwAHAAcABwAJAAgACAAJAAgA
BwAGAAUABgAHAAgACQAHAAUABQAGAAYABgAGAAYABAAFAAUABQAFAAUABQAEAAIABQAF
AAUABAAEAAMAAwAFAAQABAAFAAMAAwACAAIAAwADAAMABAADAAMAAwACAAAAAAD/////
AQABAAEAAQABAAEAAQABAP///v/+////AAABAAIABAADAAIAAQAAAAEAAQABAAEAAgAC
AAMABAAEAAMAAwAFAAUABQAFAAUABAADAAMAAgAEAAgACAAIAAgACAAIAAgABgAIAAoA
CwAMAA0ADAALAAoACAAJAAgABwAHAAcACAAJAAkABgAGAAYABgAIAAgACQAJAAgACAAH
AAcAAwABAAAA//8AAP7//f/8//v/+//7//v//v/+//7//v/+//7//v/+//z//P/8//z/
/v///////f/7//v/+//8//7//v/+//7//f/8//v/+v/8//z//P/8//7//v/+//3/+//6
//f/8//1//X/9P/2//f/9//7/wUAFgAvAE4AdACYALUAwADBAL0ArACJAF4AOAAbAAIA
8f/r/+r/5f/k/+b/5v/o//D/8//0//b/9f/z//P/8f/x//H/8v/z//T/9f/0//P/8v/x
//P/8//z//P/9P/0//T/9P/z//P/8//z//X/9f/1//b/9P/y//L/8v/y//L/8f/x//X/
9f/1//T/8//y//H/7//w//L/8//0//P/8v/x/+7/7//x//P/9P/y//L/8v/y//L/8v/y
//L/8v/z//T/9P/z//P/8//z//P/8//z//P/9P/0//T/9P/y//L/8v/y//L/8//z//P/
8//z//T/9P/x//H/8f/x//P/9P/1//b/9P/0//X/9f/1//T/9P/2//T/9P/z//P/9f/1
//b/9v/3//j/+P/5//j/+P/4//j//P/8//z//v/8//z//P/8//z//v/+//7/AAAAAAAA
AQD///7//f/8//3//v/+//7/AAAAAAAA///+//3//f/8//7//v/+//3//f/9//3//f/9
//3//f/9//v/+v/6//v/+//7//r/+v/5//n/+f/5//r/+P/5//r/+P/6//r/+v/6//r/
9//3//n/+f/5//n/+f/4//j/+f/7//v/+//7//n/+f/5//n/+f/3//f/+P/4//j/+P/4
//j/+f/5//n/+f/5//n/+P/2//n/+f/5//j/+P/3//f/9//2//b/9//3//f/9v/2//P/
8//z//T/9f/1//X/9P/y//L/8f/x//P/8//z//P/8//z//P/8//z//L/8v/z//X/9f/1
//b/9v/2//b/9v/3//f/9//3//j/+P/5//r/9v/3//n/+v/8//z//P/8//z//P/6//z/
/P/9//7////////////+//3//P/7//v//f/+///////8//z//P/8//z//P/9//3//v/+
//3//f/7//n/+P/3//b/9P/z//L/8//z//P/8//y//L/8v/y//T/9P/0//T/8v/y//L/
8v/z//X/9v/1//P/8//z//T/8v/y//L/8v/0//T/9P/0//L/8v/y//L/9P/0//T/8//z
//L/8f/t/+v/6//s/+z/7//z//X/+f8MACcASgBuAJYAswDCAMUAxwC2AI0AYAA6ABsA
AgDx/+v/6v/n/+T/5v/o/+j/6v/r//D/8P/t/+v/6//p/+n/6f/r/+v/6//r/+v/6//r
/+v/6f/p/+n/6f/q/+r/6v/q/+v/6//r/+v/6f/p/+n/6v/s/+r/6v/q/+j/6P/n/+f/
6//r/+v/6v/o/+j/6P/n/+n/6v/q/+r/6v/q/+r/6P/m/+f/6P/o/+r/6v/q/+r/6P/o
/+j/6P/o/+n/6v/q/+n/6f/p/+n/6//r/+v/6//s/+z/7P/s/+z/7P/s/+z/7P/t/+3/
7f/r/+v/7P/s/+3/7f/t/+3/7v/u/+7/7v/u/+7/7//v/+//7v/u//D/8P/w/+//7//t
/+3/7v/u//H/8v/y//P/9P/0//T/9P/0//T/9P/2//b/9v/2//b/9v/4//j/+P/6//r/
+v/7//r/+v/6//r//f/+//7//v/8//z//P/7//v/+//8//z//v/+//7//f/7//v/+//7
//v/+//7//v//f/8//z//f/7//v/+v/6//v/+//7//v//f/6//r/+v/4//r/+v/6//r/
+v/3//f/+f/5//n/+f/5//j/+P/5//n/+f/5//n/+f/5//n/+f/7//n/+f/6//r/+v/6
//r/+P/5//n/+f/5//n/+f/4//j/+//7//v/+v/6//n/+f/3//b/9v/3//n/+f/4//j/
9//3//f/+P/5//n/+f/4//j/+P/3//f/+f/5//n/+f/5//n/+f/5//f/9v/2//f/9//3
//f/+P/5//r/+//8//3//f/9//3//P/8//3//v/8//7/AAAAAAAAAAAAAAAA/v8AAAAA
AQACAAMABQAFAAUABAABAAAA/////wEAAgADAAMAAgACAAIAAgAAAAAAAQABAAQABAAD
AAMAAwABAAAA///8//r/+f/4//f/9//3//f/9v/2//b/9v/2//b/9v/2//b/9v/2//b/
9v/3//f/9f/3//f/9//4//b/9v/2//b/9//4//n/+v/5//j/9//2//j/+P/4//f/+f/4
//n/+f/1//H/7v/s/+//9f/5////EAArAEgAbgCWALcAyADLAM0AxACjAHIARgAlABAA
/f/z//L/8f/w/+7/7v/u//D/8//0//T/8//x//L/8f/y//P/8f/x//H/8f/x//H/8f/x
//H/8f/x//H/8P/w//D/8P/x//H/8f/x/+//7//v//D/8v/w//D/8P/w//D/7//v/+//
7//v/+7/8P/w//D/7//t/+7/7v/u//D/8P/w/+7/7v/v//D/8P/w//D/8P/w//D/8P/w
//D/7v/v//D/8P/x//H/8f/x//H/8f/x//H/8v/y//L/8v/y//L/8v/y//L/8//z//P/
8//z//T/9P/1//X/9f/1//T/9P/0//T/9v/2//f/9//1//T/9P/2//f/+P/4//n/9//3
//j/+P/5//r/+v/7//z//P/8//z//P/8//z//v8AAAAAAAAAAAAAAgACAAIAAgACAAIA
AwACAA==
         </WaveFormData>
      </LeadData>
      <LeadData>
         <LeadByteCountTotal>10000</LeadByteCountTotal>
         <LeadTimeOffset>0</LeadTimeOffset>
         <LeadSampleCountTotal>5000</LeadSampleCountTotal>
         <LeadAmplitudeUnitsPerBit>4.88</LeadAmplitudeUnitsPerBit>
         <LeadAmplitudeUnits>��V</LeadAmplitudeUnits>
         <LeadHighLimit>2147483647</LeadHighLimit>
         <LeadLowLimit>268435456</LeadLowLimit>
         <LeadID>II</LeadID>
         <LeadOffsetFirstSample>0</LeadOffsetFirstSample>
         <FirstSampleBaseline>0</FirstSampleBaseline>
         <LeadSampleSize>2</LeadSampleSize>
         <LeadOff>FALSE</LeadOff>
         <BaselineSway>FALSE</BaselineSway>
         <ExcessiveACNoise>FALSE</ExcessiveACNoise>
         <MuscleNoise>FALSE</MuscleNoise>
         <LeadDataCRC32>3091903716</LeadDataCRC32>
         <WaveFormData>
AAAAAAAAAAD+//7//v/+//z//P/8//z//P/8//z//P/6//r/+v/6//z//P/8//z/+v/6
//r/+v/8//z//P/8//7//v/+//7/AAAAAAAAAAD+//7//v/+//7//v/+//7//v/+//7/
/v/8//z//P/8//7//v/+//7//v/+//7//v/8//z//P/8//7//v/+//7//P/8//z//P/+
//7//v/+//7//v/+//7//v/+//7//v8AAAAAAAAAAP7//v/+//7/AAAAAAAAAAACAAIA
AgACAAAAAAAAAAAAAgACAAIAAgABAAAA///+//7//v/+//7//v/+//7//v/+//7//v/+
//7//v/+//7//P/8//z//P/9//7///8AAP///v/9//z//v/+//7//v/+//7//v/+//z/
/P/8//z//P/8//z//P/6//r/+v/6//z//P/8//z//f/+////AAACAAQABgAIAAsADAAN
AA4AEAAQABAAEAAQABAAEAAQAA4ADgAOAA0ACwALAAsACwAKAAkACAAFAAEA///+//v/
+//6//r/+v/4//f/9f/z//P/8//z//H/8f/x//H/8v/w//L/8//z//X/9v/2//T/8//x
//H/8P/w//D/8P/w//D/8P/w//D/7//u/+3/7P/t/+7/7//w/+7/7v/u/+3/7f/t/+3/
7f/t/+3/7f/t/+//7v/u/+//7f/t/+3/7f/t/+3/7f/v/+//8P/z//b/9//5//r/+v/2
//j//P/9/wAABAALABgALABEAFkAYABZAEgAJQD7/+T/1f/K/8v/z//Q/9D/0v/P/9D/
2f/h/+n/7P/s/+//8v/y//L/8v/y//L/8v/y//L/8v/y//L/8v/z//P/8//z//T/9P/z
//H/8f/x//H/8v/y//P/8//1//T/9P/2//T/8//z//P/9P/0//T/8//1//X/9f/2//b/
9v/3//f/9//3//f/9//3//f/+f/5//n/+P/4//j/+P/5//n/+f/3//n/+f/5//b/9v/2
//b/+P/5//n/+f/4//j/9//3//n/+f/6//r/+v/7//v/+//7//v/+//6//f/9//4//j/
9v/2//b/9P/z//T/9f/2//T/9P/1//X/8//y//H/8f/x//H/8f/w//L/8f/w//D/7v/u
/+3/7f/t/+3/7f/t//D/8P/v/+//7//x//L/8v/w//D/8P/w//D/8f/x//H/8//0//T/
9P/x//H/8P/w//L/8//z//L/8f/w/+//7v/w//D/8P/w//D/8P/w//D/8P/v/+//8P/y
//L/8v/y//H/8f/w//D/8P/v/+7/7v/x//H/8v/y//L/8v/x//H/8P/w//D/8P/z//P/
8//z//X/9f/1//X/9P/z//L/8v/y//L/8v/z//P/8v/y//L/8v/y//P/8//z//P/8//z
//P/8//z//P/8//y//L/8v/w/+//7//w//D/8P/w/+//7//v//D/8P/y//L/8v/x/+//
7//v/+//8P/w//D/8f/v/+//7//v/+//7v/u/+7/7v/u/+7/7v/s/+3/7P/t/+7/7v/v
//H/8//z//X/9f/5//r//f///////////////////wAAAAD+//7/AAD+//7//v/+//3/
+//7//v/+//6//n/+P/z//D/7//v/+//7v/s/+v/6v/p/+n/6P/p/+f/5//n/+X/5f/l
/+X/6P/o/+r/6//p/+n/6v/q/+b/5f/j/+P/5P/k/+T/5P/k/+T/5P/k/+T/5P/k/+T/
5v/m/+b/5v/m/+b/5v/m/+P/4//j/+P/5P/l/+b/5//n/+f/5v/m/+f/5//n/+f/5//n
/+f/5//l/+X/6v/t/+7/8f/z//T/9P/0//T/9v/5//7/BgAPABoALABGAFsAXgBZAEoA
JwABAOr/2//I/8P/y//Q/87/0P/T/9b/2//j/+f/7P/w//P/8v/y//L/8v/0//T/9P/0
//T/9P/0//T/9P/1//X/9f/1//b/9v/1//f/9//3//f/+P/4//n/+f/3//b/9v/4//r/
+f/5//n/+v/6//r/+f/7//v/+//8//z//P/9//3//f/9//3//f/7//v//f/9//7//v//
/wAA/v///////////wEAAQABAAIAAgACAAIAAgADAAMAAwACAAIAAQABAAMAAwAEAAQA
BAAFAAUABQADAAMAAwACAAMAAwAEAAQABAAEAAQAAgACAAIAAgACAAAAAAABAAEA///+
//3//f/9//3//f/8//r/+f/4//j/+f/6//r/+//6//n/+P/3//r/+v/5//n/+f/7//z/
/P/8//z//P/8//7///////////8AAAAAAAD9//3//P/8//7///////7/AAAAAAAAAAD+
//7//v/+//7//v/+//7/AAD/////AAD+//7//v/+/wAAAQABAAIAAAD///7//v//////
AAAAAAAAAAD/////AgACAAIAAgADAAMAAwADAAMAAwADAAMAAwADAAMABAAEAAQABAAF
AAUABAAEAAQABAAEAAUABQAFAAUABQAFAAUABQAFAAUABwAGAAYABgAGAAUABQAGAAYA
BgAGAAUAAwADAAQABAAEAAQABAADAAUABQAFAAUABAAEAAQABQAFAAUABQAFAAUABAAE
AAQABgAGAAYABgAHAAkACQALAA8AEAASABUAFwAXABkAGQAZABgAGQAZABkAGAAYABgA
GAAYABUAEwATABMAFQAUABMAEgAPAAwACwALAAsACgAIAAcABQADAAIAAAABAP//////
//3//f/9//3//P/8//7///8BAAEAAgACAP7//f/7//v//P/8//z//P/8//z//P/8//7/
/v/+//7//f/8//v/+v/8//z//P/8//v/+//7//v/+f/5//n/+f/7//v/+v/6//3//f/9
//3/+//7//v/+//5//v//v8BAAQABwAJAAwACgAGAAQABgALABAAFgAdACoAPgBYAG0A
eABzAGAANwAFAOj/2//U/9X/3f/e/97/4v/l/+b/6//z//v//P/4////AAAAAAAAAAAA
AAAAAAAAAAAAAAAAAAAAAAABAAEAAQABAAIAAgABAAEAAQABAAEAAgACAAMAAwADAAIA
AgAEAAYABQAFAAUABAAEAAQAAwADAAMAAwAEAAQABAAFAAUABQAFAAUABQAHAAcACQAJ
AAgABgAFAAQABQAHAAgACQAHAAkACQAJAAgACAAIAAgACgALAAsACwAKAAoACQAJAAkA
CQAKAAoACgALAAsACwAJAAkACQAIAAkACQAKAAoACAAIAAgABgAGAAYABgAGAAQABAAF
AAUAAwACAAEAAQABAAEAAQAAAAAA///+//7//v/+//3//f/9//3//f/9//7//v/9//3/
/f///wAAAAAAAAAAAAAAAAAAAQABAAEAAQACAAIAAgABAAEAAAAAAAAAAQABAAAAAAAA
AAAAAAAAAAAAAAAAAP7//v/+//7//v/9//3//v/+//7//v/+//7//////wAAAAD///7/
/v//////AAAAAAAAAAD/////AAAAAAAAAAD//////////wEAAQABAAEAAQABAAEAAgAB
AAAA/////wAAAAABAAIAAAAAAAEAAQABAAEAAQABAAEAAQABAAEA///+//7//v8AAP//
//8AAAAAAAAAAP///////wAAAAAAAAAAAAD//////////////P/8//z//f/9//3//f/9
//3//P/8//z/AAAAAAAAAAACAAUABgAJAAwADAANAA8ADwAPABEAEQAOAA4ADgASABAA
EAAQABAADQALAAsACwALAAoACQAIAAUAAgABAAEAAQAAAP7//f/6//n/+f/4//f/9f/1
//X/8f/x//H/8f/w//D/8v/z//T/9f/3//j/9v/1//P/8//y//L/8v/y//L/8v/y//L/
8P/w//D/8P/y//L/8v/y//D/8P/w//D/7//v/+//7//x//H/8f/x/+//7//u/+7/7//v
/+//7//x//H/8f/x//H/8f/y//P/9v/5//v//P/+//z/+v/6//3/BgAMABMAHAAwAEgA
XwBsAGkAVgAvAAEA4v/T/87/z//V/9b/1P/W/9n/3P/h/+n/7f/y//b/9//2//b/9v/2
//b/9v/2//b/9v/2//b/9v/3//n/+v/7//j/+P/3//X/9//3//f/9//6//r/+//7//n/
+P/4//r//P/7//v/+//6//r/+v/5//v/+//7//z//v/+///////9//3//f/9//////8B
AAEAAAD+//3//P/+////////////AQABAAEA/v/+//7//v8AAAEAAQABAAQABAADAAMA
AQABAAIAAgAAAAEAAQABAAMAAwADAAIAAQABAAIAAgACAAIAAgAAAAAAAAAAAAAA/v/+
///////+//z/+v/5//v/+//7//r/+v/5//j/+P/4//j/9//3//n/+f/5//n/+v/6//n/
+f/3//n/+v/6//r/+v/6//r/+v/7//v/+//9//7//v/+//3//f/8//z//P/9//3//P/8
//z//P/8//r/+v/6//r/+v/6//r/+v/6//n/+f/6//z//P/8//z/+v/7//v//P/8//v/
+v/6//3//f/+//7//v/+//3//f/+//7//v/+//////////////////////8BAAEAAQAC
AAAAAAAAAAEAAwACAAIAAgAAAAAAAQABAP//////////AAABAAIAAwADAAIAAgACAAIA
AQABAAIAAgACAAIAAQABAAEAAgACAAIAAgACAAEA//////////8AAAAAAAABAAEAAQAB
AAEAAQAAAAAAAAACAAIAAgACAAIAAwACAAMAAgACAAMABQAHAAcACQAJAAoACgAMAA0A
DgAPABAAEQARAA8AEAASABIAFAAUABQAFAAVABMAEwATABIAEAAOAAwACwAIAAcABwAD
AAIAAAD//wAA//////7//f/7//v/+//5//n/+f/5//j/+P/6//v//f/9//7//v/8//v/
+f/5//j/+P/4//j/+P/4//j/+P/4//j/+P/4//b/9v/2//b/9v/2//b/9v/3//f/9//3
//f/9//3//f/9//3//b/9v/3//f/9//3//f/9//3//f/9f/3//r/+//+/wEAAQAEAAYA
BgAGAAgACQAMAAwAEQAeADAASABhAGwAaQBcADsADQDw/+P/2P/R/9X/3P/e/97/3//e
/+H/6f/v//b//v/9//z//P/8//z/+v/6//r/+v/8//z//P/8//r/+//7//v//f/+//7/
/f/7//v/+//7//z//P/9//3//f/8//z//v/8//v/+//7//7//v/+//3//f/9//3//v/+
//7//////////////////f/9//////8BAAAAAAAAAAAAAQABAAEAAwAFAAUABQAEAAQA
BAAEAAIAAwADAAMABAAEAAMAAwADAAMABAAEAAQABQAFAAUABwAHAAcABgAHAAcACAAI
AAYABgAGAAQAAAAAAAAAAAD+//7//////wEAAAD//////////////v/+//3//P/8//z/
/P/7//v/+//7//v/+//6//r/+f/5//n/+//8//z//v/+//7//v8AAAEAAQABAP//AAAA
AAAA//////7//v/8//3//f/8//7//v/+//7//P/8//z//P/+//7//v/+//7//f/9//7/
/P/8//z//P/+//////8AAAIAAQAAAAAA/////wAAAAACAAIAAQABAAAAAAAAAAAAAQAB
AAEAAQABAAEAAQABAAEAAQABAAIAAgACAAIAAwABAAAAAAAAAAEAAgAEAAUABQAFAAUA
BQADAAMAAwADAAMAAgACAAIAAgABAAEAAgACAAIAAgABAAEAAQACAAIAAgACAAIAAQAB
AAEAAQABAAAAAAAAAAEAAwADAAMAAwABAAAAAAAAAAAAAAAAAAAA//8BAAEAAwACAAIA
AwAFAAMAAwAFAAUABwAIAAsADQAPAA8ADwAPAA4ADwARABIAEgASABIAEwAUABQAFAAU
ABQAEgAPAA4ADQAPAA4ADQAMAAkABgAFAAUAAQAAAP7//f/+//3//f/8//n/9//3//f/
9//3//f/9//5//r//f////7//f/9//z//P/7//n/+f/2//b/9v/2//j/+P/4//j/9v/2
//b/9v/2//b/9v/2//b/9v/2//b/9//3//f/9//3//f/9//3//f/9//2//b/9//3//f/
9//3//f/9//3//f/9f/2//v/AAAFAAcABgAGAAQAAgAGAAsADgASAB8AMgBIAF4AawBq
AF8ARgAbAP3/7v/d/9L/1f/b/9r/2v/g/+P/5v/r//P/+f/6//z////+//7//v/+//7/
/v/+//7/AAAAAAAAAAD+/////////wEAAgACAAEAAQABAAEAAQACAAIAAwADAAMAAgAC
AAQABAADAAMAAwAGAAYABgAFAAMAAwADAAQABAAEAAUABQAFAAUABQAFAAUABQAHAAcA
BwAGAAYABgAGAAcABwAHAAkACwALAAsACAAIAAgACAAKAAsACwALAAoACgAJAAkACwAL
AAwADAAMAA0ADQANAAsACwALAAoACwALAAwADAAMAAwADAAKAAoACgAKAAoABgAGAAcA
BwAFAAQAAwADAAMAAwADAAIAAgABAAAAAAAAAAAA////////////////AAAAAP////8B
AAMABAAEAAQABAAEAAQABQAFAAQAAwAFAAYABgAGAAcABwAGAAYABAAFAAUABAAEAAQA
BAAEAAQABAAEAAQABgAGAAYABgAGAAUABQAGAAYABgAGAAYABgAHAAcACAAIAAcABgAG
AAcABwAIAAgACAAIAAcABwAKAAoACgAKAAkACQAJAAkACQAJAAkACQAJAAkACQAKAAoA
CgAKAAsACQAIAAgACAAIAAgACQAJAAkACQAJAAkACwALAAsACwALAAoACgAKAAoACQAJ
AAoACgAKAAoACQAJAAkACgAKAAoACgAKAAkACQAJAAkACQAIAAgACAAJAAkACQAJAAkA
CwAKAAoACgANAA4ADwAQABMAFQAVABcAGgAaABsAHQAbABsAHQAdAB4AHgAcABwAHAAc
ABsAGQAZABkAGwAaABkAGAATABAADwAPAA0ADAAKAAkACAAHAAcABgAHAAUABQAFAAMA
AwADAAMABAAEAAYABwAFAAUABgAGAAQAAwABAAEAAAAAAAAAAAAAAAAAAAAAAAAAAAAA
AAAA/v/+//7//v8AAAAAAAAAAP///////////f/9//3//f///////v/+////////////
/f/9//3//f///////v8DAAYACQAJAAwADAAMAAoACgALABIAGAAdACYANABMAGkAegB7
AGwASQAXAPT/4//a/9f/3f/k/+T/5P/l/+T/6f/x//f//P8CAAEABAAEAAQABAADAAIA
AQAAAAIAAgACAAIAAgADAAMAAwABAAIAAgABAAMAAwADAAMABAAEAAUABQAFAAQABAAG
AAYABQAFAAUACAAIAAgABwAFAAUABQAGAAYABgAHAAcABwAHAAcABwAFAAUABwAHAAgA
CAAJAAoACAAJAAkACQAHAAkACQAJAAoACgAKAAoACgALAAsACwAMAAwACwALAA0ADQAO
AA4ADAANAA0ADQAPAA8ADwAOAAsACwAMAAwADAAMAAwACgAKAAoACgAKAAgACAAJAAkA
BwAGAAUABQADAAMAAwACAAQAAwACAAIAAgACAAEAAQADAAMAAwADAAQABAADAAMAAwAF
AAYABgAEAAQABAAEAAQABQAFAAUABQAGAAYABgAHAAcABgAGAAYABwAHAAYABgAGAAYA
BgAGAAYABgAGAAYABgAGAAYABgAFAAUABgAIAAgACAAIAAgACQAJAAoACQAHAAUABAAH
AAcACAAIAAoACgAJAAkACAAIAAgACAAJAAkACQAJAAkACQAJAAkACwALAAsADAAMAAwA
DAANAAsACgAKAAoADAAMAA0ADQALAAsACwALAAsACwALAAsACwAKAAoACgAKAAkACQAK
AAoACgAKAAkACQAJAAoACgAKAAoACgAJAAsACwALAAsACAAIAAgACQALAAsACwALAAsA
CgAKAAoADgAOAA4ADgASABUAFgAZABkAGAAYABkAGQAZABsAGwAcABwAHAAcABwAHQAb
ABsAGwAaABgAFgAUABEADgANAA0ACwAKAAgABwAGAAUABQAEAAMAAQABAAEA/f/9//3/
/f8AAAAAAgADAAMAAwAEAAQABAADAAEAAQD+//7//v/+//z//P/8//z//P/8//z//P/+
//7//v/+//z//P/8//z/+f/5//n/+f/7//v/+//7//v/+//6//r/+//7//v/+//7//v/
+//7//v/+//6////AgABAAMACAAIAAQABAAGAAcADAAQABcAHgAwAEgAXwBwAHMAaABJ
ABUA8P/j/9r/0f/T/9r/3P/a/93/4v/l/+f/6//y//b/+f/6//r/+v/6//j/+P/4//j/
+P/4//j/+P/2//f/9//3//f/+P/4//f/9//3//f/9//2//b/9//3//f/9v/2//j/+P/3
//f/9//2//b/9v/1//f/9//3//j/+P/4//n/+f/5//n/+f/5//v/+//9//3//P/6//n/
+P/4//n/+f/5//n/+//7//v/+v/6//r/+v/8//3//f/9//7//v/9//3//f/9//7//v/8
//3//f/9//////////7/+//7//z//P/8//z//P/6//r/+v/6//r/+P/4//n/+f/3//b/
9f/1//X/9f/1//T/9P/z//L/8v/y//L/8f/x/+//7//v/+//8P/w/+//7//x//P/9P/0
//P/8v/x//D/8v/z//P/8//z//T/9P/0//P/8//y//L/8v/z//P/8v/x//D/7//u/+//
8P/x//L/8v/y//L/8v/y//H/8f/y//D/8P/w//D/8P/x//H/8v/0//P/8v/y//H/8f/y
//L/8v/y//H/8f/0//T/9P/0//P/8//z//P/8//z//P/8//1//X/9f/2//T/9P/0//X/
9//2//b/9v/2//b/9//3//f/9//3//f/9//3//f/9//4//j/+f/6//j/9//3//j/+P/4
//j/9//5//n/+v/6//n/+P/3//X/9//3//f/9//4//j/+P/5//j/9//2//X/9//2//b/
9v/2//b/9v/2//X/9//3//n/+P/4//n/+//7//v//f/9////AAADAAUABQAFAAUABQAE
AAUABwAIAAgABgAGAAYABgAGAAUAAwADAAMAAwACAAEAAAD9//r/+f/5//n/+P/2//X/
8v/x//H/8P/v/+3/7f/t/+v/6//r/+v/7P/s/+7/7//w//H/8//0//D/7//t/+3/6v/q
/+r/6v/o/+j/6P/o/+n/6v/r/+z/6v/q/+r/6v/s/+z/7P/s/+n/6f/p/+n/6f/p/+n/
6f/p/+n/6P/o/+n/6f/p/+n/6f/p/+n/6f/p/+v/7v/1//b/9//5//j/9P/0//b/+P/7
/wAABAAHABIAKABAAFMAXABfAFAAKwD//+b/1//K/8X/y//M/8z/zv/R/9T/2//j/+X/
5v/q//H/8P/w//D/8P/w//D/8P/w//D/8P/w//D/8v/z//P/8//x//L/8v/x//P/8//z
//P/9P/0//X/9f/z//L/8v/0//b/9f/1//X/9P/0//T/8//1//X/9f/2//b/9v/3//f/
9//3//f/9//1//X/9//3//j/+P/5//r/+P/5//n/+f/3//n/+f/5//r/+v/6//r/+v/7
//v/+//8//z/+//7//v/+//8//z//P/9//3//f/9//3//f/8//v/+//8//z//v/+//7/
/P/6//r/+v/6//j/+P/5//n/+f/4//f/9//3//f/9//2//T/8//y//L/8v/y//H/8f/z
//P/8//z//L/8v/x//H/8v/1//f/+P/3//b/9f/0//j/+f/5//n/+f/6//r/+v/3//f/
9v/2//j/+f/5//j/+P/4//j/+P/4//j/+P/4//j/+P/4//j/9v/1//X/9v/3//j/+f/6
//j/+f/5//r/+v/5//j/+P/5//n/+v/6//r/+v/5//n//P/8//z//P/7//v/+//7//n/
+f/5//n/+v/7//z//v/9//z/+//7//3//P/8//z/+v/6//v/+//7//v/+//7//n/+f/5
//n/+//6//r/+v/8//v/+//8//r/+v/6//n/+f/5//r/+v/4//j/+P/3//f/9//3//f/
9v/2//b/9//1//X/9f/1//X/9P/0//T/9v/2//b/9v/2//f/9v/3//b/9v/3//n/+//7
//3//f8AAAAAAgADAAUABQAFAAUAAwADAAQABAAEAAYABgAGAAYABgAEAAEAAAD/////
/v/9//z/+f/2//X/9f/z//L/8P/v/+7/7f/t/+z/6//p/+n/6f/p/+n/6f/p/+z/7P/u
/+//7v/t/+3/7P/o/+f/5f/l/+b/5v/m/+b/5v/m/+b/5v/m/+b/5v/m/+b/5v/m/+b/
6P/o/+j/6P/l/+X/5f/l/+f/5//n/+f/5f/l/+T/5P/n/+f/5//n/+f/5//n/+f/5f/n
/+b/5//s//H/8//0//L/7v/u//L/9//8/wAABQASACYAQABTAFoAVwBKACkAAQDq/9v/
yP/B/8f/yv/K/87/z//S/9n/4f/n/+r/7v/t/+7/7v/u/+7/8P/w//D/8P/v/+7/7f/s
/+3/7//w//H/8f/y//L/8f/x//H/8f/x//L/8v/z//P/8//y//L/9P/0//P/8//z//b/
9v/2//X/8//z//P/9P/2//b/9//3//b/9f/0//P/9P/1//j/+f/3//b/9v/2//b/9//3
//f/+f/7//v/+//4//j/+P/4//j/+f/5//n//P/8//v/+//5//n/+v/6//z//f/9//3/
+//7//v/+v/5//n/+v/6//v//P/9//z/+P/4//j/+P/4//j/+f/5//j/9v/0//P/8//z
//P/8v/0//P/8v/y//D/8P/v/+//7//v/+//7//w//D/7//v/+//8f/y//L/9P/0//T/
9P/0//X/9f/1//X/9v/2//b/9f/1//T/9P/y//P/8//y//L/8v/y//L/8v/y//L/8v/y
//L/8v/y//L/8f/x//L/8v/y//L/8v/y//P/8//0//T/8//y//L/8//z//T/9P/0//T/
8//z//L/8v/y//L/8//z//P/8//1//X/9f/1//X/9f/1//b/9P/0//T/9f/1//T/9P/0
//T/9P/1//X/9//3//f/9//1//X/9f/1//X/9P/0//T/9P/z//P/9P/0//T/9P/z//P/
8//0//T/9v/2//b/9f/z//P/8//z//T/9P/0//X/8//z//P/8//z//L/8v/y//b/9v/2
//b/+P/7//z///8CAAIAAwAFAAMAAwAFAAUABAAEAAQAAgAEAAQABAAEAAEA////////
///+//3//P/7//j/9//3//P/8v/w/+//8P/v/+//7v/t/+v/6//r/+n/6f/p/+n/6P/o
/+r/6//t/+3/7v/u/+r/6f/n/+f/6P/o/+j/6P/o/+j/6P/o/+b/5v/m/+b/5v/m/+b/
5v/o/+j/6P/o/+X/5f/l/+X/5f/l/+X/5f/l/+X/5P/k/+X/5f/l/+X/5//n/+f/5//n
/+n/6P/p/+7/8f/z//b/9v/0//D/8P/1//z/AgAHABIAKABEAFkAYgBbAEIAGQDr/9D/
xf++/7//xf/I/8j/yv/P/9D/0f/Z/+H/5v/o/+n/6P/o/+j/6P/o/+j/6P/o/+r/6v/q
/+r/6f/p/+j/5//n/+j/6P/n/+j/6f/q/+v/6v/q/+v/6//r/+r/6v/s/+z/6//r/+v/
7P/s/+z/6//r/+v/6//s/+z/7P/t/+3/7f/t/+3/7f/t/+3/7//v/+//7v/u/+7/7v/v
/+//7//v//H/8f/x/+7/7v/u/+7/7v/v/+//7//y//L/8f/x//H/8f/y//L/8v/z//P/
8//x//H/8f/w//H/8f/y//L/8v/y//L/8P/w//D/8P/w/+z/7P/t/+3/7f/s/+v/6//p
/+n/6f/o/+r/6f/o/+j/6P/o/+f/5//l/+X/5f/l/+j/6P/n/+f/5f/n/+j/6P/q/+r/
6v/q/+v/6//q/+n/6f/q/+r/6v/p/+n/6P/o/+j/6f/p/+j/6P/o/+j/6P/o/+j/6P/o
/+j/6P/o/+j/6P/n/+f/6P/o/+j/6P/o/+j/6f/p/+r/6v/p/+j/6P/p/+n/6v/q/+r/
6v/p/+n/6v/q/+r/6v/p/+n/6f/p/+v/6//r/+v/6//r/+v/7P/q/+r/6v/r/+3/7P/s
/+z/6v/q/+v/6//r/+v/6//r/+3/7f/t/+3/7f/s/+z/7P/q/+n/6f/q/+z/7P/s/+v/
6f/p/+r/6v/s/+z/7P/r/+v/6//r/+v/6v/q/+r/6//r/+v/6//r/+v/6v/q/+r/7f/u
/+//8P/y//X/9v/5//r/+v/7//3/+//7//3//f/8//z//P/8//z//P/5//f/9//3//n/
+P/3//b/8//w/+//7//r/+r/6P/n/+j/5//n/+b/4//h/+H/4f/d/93/3f/d/+D/4P/i
/+P/4//j/+T/5P/k/+P/4f/h/97/3v/e/97/3v/e/97/3v/e/97/3v/e/97/3v/e/97/
3P/c/9z/3P/d/93/3f/d/93/3f/d/93/3v/f/9//4P/g/9//3v/d/93/3f/d/93/3//f
/+L/5f/m/+X/5//o/+r/6P/m/+j/7f/y//T/+/8GABoANgBPAFoAVwBEABkA5//K/7//
uP+3/73/wv/A/8D/wf/C/8f/0f/X/9r/3P/d/+D/4P/g/+D/4P/g/+D/4P/i/+L/4v/i
/+H/4f/g/9//3//g/+D/3//h/+H/4f/h/+D/4P/h/+H/4f/g/+D/4v/i/+H/4f/h/+L/
4v/i/+H/4//j/+P/5P/j/+L/4v/h/+P/4//j/+P/4f/h/+P/4//l/+T/5P/k/+T/5f/l
/+X/5f/n/+f/5//m/+b/5v/m/+b/5//n/+f/6P/o/+f/5//n/+f/6P/o/+j/6f/p/+n/
6f/p/+n/6P/n/+f/6P/o/+b/5v/m/+T/4//k/+X/5v/k/+T/5f/l/+f/5v/l/+X/4v/h
/+D/3v/g/9//3v/e/97/3v/d/93/3f/d/93/3f/e/97/3f/d/93/3//g/+D/4v/i/+L/
4v/i/w==
         </WaveFormData>
      </LeadData>
      <LeadData>
         <LeadByteCountTotal>10000</LeadByteCountTotal>
         <LeadTimeOffset>0</LeadTimeOffset>
         <LeadSampleCountTotal>5000</LeadSampleCountTotal>
         <LeadAmplitudeUnitsPerBit>4.88</LeadAmplitudeUnitsPerBit>
         <LeadAmplitudeUnits>��V</LeadAmplitudeUnits>
         <LeadHighLimit>2147483647</LeadHighLimit>
         <LeadLowLimit>268435456</LeadLowLimit>
         <LeadID>V1</LeadID>
         <LeadOffsetFirstSample>0</LeadOffsetFirstSample>
         <FirstSampleBaseline>0</FirstSampleBaseline>
         <LeadSampleSize>2</LeadSampleSize>
         <LeadOff>FALSE</LeadOff>
         <BaselineSway>FALSE</BaselineSway>
         <ExcessiveACNoise>FALSE</ExcessiveACNoise>
         <MuscleNoise>FALSE</MuscleNoise>
         <LeadDataCRC32>1989730158</LeadDataCRC32>
         <WaveFormData>
EAAQABAAEAASABIAEgASABIAEgASABIAEgASABIAEgAQABAAEAAQABAAEAAQABAADgAO
AA4ADgANAAwACwAKAAkACAAHAAYABQAEAAMAAgABAAAA///+//z//P/8//z/+v/6//r/
+v/6//r/+v/6//j/+P/4//j/+P/4//j/+P/2//b/9v/2//b/9v/2//b/9v/2//b/9v/2
//b/9v/2//b/9v/2//b/+P/4//j/+P/4//j/+P/4//j/+P/4//j/+v/6//r/+v/6//r/
+v/6//r/+v/6//r/+v/6//r/+v/6//r/+v/6//z//P/8//z/+v/6//r/+v/6//r/+v/6
//z//P/8//z//P/8//z//P/8//z//P/8//z//P/8//z//P/8//z//P/8//z//P/8//z/
/P/8//z//P/8//z//P/6//r/+v/6//r/+v/6//r//P/8//z//P/+//7//v/+////AAAB
AAIAAwAEAAUABgAGAAYABgAGAAUABAADAAAA/P/4//f/9f/y//D/7//u/+7/7v/u/+7/
7v/v//D/8P/u/+3/7f/t/+7/7//x//L/8//z//X/9v/2//f/+P/4//j/+v/6//v/+f/5
//r/+v/6//v/+//7//v/+//7//v//f/9//3//f/9//3//f/9//3//f/9//3//f/9//3/
/f/9//3//f/+//7//v/+//7//P/8//v/+//7//z//P/+//7/AgAGAAwADgAUABYAFQAX
ABkAFQAIAO7/zv+r/4b/Zv9U/1P/V/9c/2j/hP+o/8X/3//3/wUABwAAAPz/+v8AAAYA
BgAGAAgACgAIAAgACAAJAAkACQAJAAkACQAJAAsACgAKAAoACAAIAAgACAAKAAoACgAK
AAoACgAKAAoACAAIAAgACAAIAAgACAAIAAgACQAJAAkACwALAAsACwALAAsACwALAAsA
CwALAAsACQAJAAoACgAIAAgACAAIAAkACQAJAAkABwAHAAcABwAJAAkACQAJAAkACQAJ
AAkACgAKAAkACQAKAAoACgAKAAoACgAKAAoACgAKAAoACgALAAsACwAMAAwADAAMAAwA
DQAOAA4ADgAOAA8ADwAPAA8ADwAQABAADwAPAA8AEAAQABAAEQARABMAEwATABMAEwAT
ABMAEgASABEAEAAQAA4ADgAMAAsADAAMAAsACgAJAAgABwAGAAQABAADAAIAAQABAAAA
AAD////////+/wAAAAAAAP///P/8//v/+//7//v/+//6//r/+v/5//n/+//7//v/+//7
//v/+//7//n/+f/5//r/+v/5//n/+f/7//v/+//8//r/+v/5//n/+f/5//n/+f/5//r/
+v/6//z//P/9//3/+//7//v/+//7//v/+//7//v/+//7//v//f/9//3//f/9//3//f/9
//v//P/8//v/+//7//v//P/+//7//v/9//3//f/9//3/+//7//v/+//7//v/+//7//n/
+f/5//n/+//7//v/+v/8//z//P/8//r/+v/6//r/+v/6//r/+v/6//r/+//8//v/+//8
//3/+//7//3//f///wAAAAAAAAMABAAEAAQABwAHAAYABwAGAAYABAABAAAA///+//r/
+P/0//P/8//w/+7/7f/s/+z/7P/s/+3/7v/w//L/8P/w/+//7//x//H/8f/y//T/9f/1
//f/+P/4//n/+v/4//j/+v/6//n/+f/5//r/+v/6//v/+//7//v/+//7//v/+//7//v/
+//7//v/+//7//v/+//7//v/+//7//v/+//7//v/+//8//z//P/8//z//P/8//v//f/9
//7//v/+//7/AgAGAAwAEAASABQAFwAZABsAFwAIAO7/0P+t/4j/aP9a/1f/W/9i/3L/
jv+y/9H/6/8BAA0ADwAIAAIAAgAIAAwACgAKAAoACgAKAAoACgALAAsACwAJAAkACQAJ
AAkACAAIAAgACgAKAAoACgAKAAoACgAKAAoACgAKAAoACgAKAAoACgAKAAoACgAKAAoA
CwALAAsACwALAAsACwALAAsACwALAAsACwALAAsACwALAAwADAAKAAoACgAKAAsACwAL
AAsACwALAAsACwALAAsACwALAAsACwALAAsADAAMAAsACwAMAAwADAAMAAwADAAMAAwA
DAAMAAwADAANAA0ADQAOAA4ADgAOAA4ADwAQABAAEAAQABEAEQARABEAEQASABIAEwAT
ABMAFAAUABQAFQAVABUAFQAVABUAFQAVABUAFAAUABMAEgASABIAEgAQAA8AEAAQAA8A
DgANAAwACwAKAAwADAALAAoACQAJAAgACAAFAAUABQAEAAQABAAEAAMABAAEAAMAAwAD
AAMAAwACAAIAAgABAAEAAQABAAEAAQABAAEAAQABAAEAAQABAAIAAgABAAEAAQABAAEA
AQACAAIAAgABAAEAAQABAAEAAQABAAIAAgACAAAAAAABAAEAAQABAAEAAQABAAEAAQAB
AAEAAQABAAEAAQABAAEAAQADAAMAAwADAAEAAgACAAEAAQABAAEAAgACAAIAAgABAAEA
AQABAAEAAQABAAEAAQABAAEAAQABAAMAAwADAAMAAQABAAEAAAAAAAAAAAAAAAAAAAAA
AAAAAAAAAAAAAAAAAAAAAQACAAUABQAGAAcACQAJAAsACwANAA4ADgAOAA4ADAALAAoA
CQAIAAUAAgD9//v/+//4//b/9f/y//L/8v/y//T/9P/1//b/9P/0//P/8//z//P/8//0
//T/9f/1//f/+P/4//n/+v/8//z//v/+/////////wAA/v/+/////////////////wEA
AQABAAEA/////////////////////wEAAQABAAEA//////////8AAAAAAAAAAAAAAAAA
AP///////wAAAAAAAAIABAAIAAwAEAAUABgAGQAZABsAFwAKAPD/0P+r/4T/Yv9Q/0//
U/9W/2L/gv+k/73/1f/x/////f/0//D/9P/+/wYACAAIAAoACgAIAAoACgALAAsACwAL
AAsACwALAAsACgAKAAoACgAKAAoACgAKAAoACgAKAAoACgAKAAoACgAKAAoACgAKAAoA
CgAKAAwADQANAA0ACwALAAsACwANAA0ADQANAAsACwALAAsACwALAAwADAAMAAwADAAM
AAsACwALAAsADQANAA0ADQANAA0ADQANAA0ADQANAA0ADgAOAA0ADQAMAAwADAAMAA4A
DgAOAA4ADgAOAA4ADgAPAA8ADwAQABAAEAAQABAAEQASABIAEgASABMAEwATABMAEwAU
ABQAFwAXABcAGAAWABYAFwAXABcAFwAXABcAFwAXABcAFgAWABUAFAAUABQAFAASABEA
EAAQAA8ADgANAAwACwAKAAgACAAHAAYABQAFAAQABAADAAMAAwACAAIAAgACAAEA/v/+
//3//f/////////+//7//v/9//3//f/9//3//f/7//v/+//7//3//f/9//7//v/9//3/
/f/7//v/+//8//7//v/9//3//f/9//3//f/7//z//P/8//7//v///////f/9//3//f//
////////////////////////////////////////////AAAAAP//////////AAD+//7/
/v/9//3//f/9//3//f/9//3//f/9//3//f/9/////////////////////v/8//z//P/8
//z//P/8//z//P/8//z//P/+//7///8AAAEAAQACAAMABQAFAAcABwAJAAoACAAIAAcA
BgAFAAQAAAD+//r/+f/3//T/8v/x//D/8P/w//D/7v/u/+//8P/w//D/7//v/+//7//v
//D/8P/x//H/8//0//T/9f/2//b/9v/4//j/+//7//v//P/8//z//f/9//3//f/9//3/
+//7//v/+//9//3//f/9//3//f/9//3//f/9//3//f/9//3//f/9//z//P/8//z//v/+
//7//f/9//3//v/+//7//v8CAAQACAAOABIAEgATABUAFwATAAgA8v/S/6//hv9g/0z/
Sf9P/1D/Wv94/5z/tf/N/+f/9//3/+7/6v/w//j/AgAGAAQABAAGAAgACAAGAAcABwAH
AAcABwAHAAcABwAGAAYABgAIAAgACAAIAAYABgAGAAYABgAGAAYABgAGAAYABgAGAAYA
BgAGAAYABgAHAAcABwAHAAcABwAHAAcABwAHAAcABwAHAAcABwAHAAcACAAIAAgACAAI
AAgABwAHAAcABwAJAAkACQAJAAkACQAJAAkACQAJAAkACQAIAAgABwAHAAgACAAIAAgA
CAAIAAgACAAKAAoACgAKAAsACwALAAwACgAKAAoACgALAAwADAAMAA4ADwAPAA8ADwAP
ABAAEAARABEAEQASABIAEgATABMAEwATABMAEwATABMAEwASABIAEQAQABAAEAAQAA4A
DQAMAAwACwAKAAkACAAHAAYABAAEAAMAAgABAAEAAAAAAP3//f/9//z//P/8//z/+//8
//z/+//7//v/+//7//r/+P/4//f/9//3//f/9//3//f/9//3//f/9//3//f/+P/4//f/
9//3//f/9//3//j/+P/4//f/9//5//n/+f/5//f/+P/4//j/+v/6//v/+//7//v/+//7
//v/+//7//v/+//7//v/+//7//v/+//7//v/+//7//v/+//8//z/+//7//v/+//8//z/
/P/8//v/+//7//v/+//7//v/+//7//3//f/9//3/+//7//v/+//7//v/+//6//r/+v/6
//r/+v/6//r/+v/6//r/+v/6//j/+P/5//r/+f/5//r/+//5//n/+//7//z//v///wAA
AQACAAIAAgAGAAcACQAHAAYABQAEAAMAAgAAAP7/+v/5//X/8v/w/+//7v/u/+7/7v/u
/+7/7//w//L/8v/x//H/7//v/+//8P/y//P/8//1//T/9P/1//b/+P/4//r/+v/7//v/
+//8//z//P/9//3/+//7//v/+//9//3//f/9//3//f/9//3//f/9//3//f/9//3//f/9
//3//f/9//3//v/+//7//v/+//7//v/9//3//f/+//7//v8AAAIABgAKAA4AEAASABUA
FwAZABkADgD4/9r/tf+S/27/WP9R/1X/WP9i/3r/nP+9/9X/7/8BAAcAAgD6//j//P8E
AAYABgAGAAgACgAKAAoACwALAAsACQAJAAkACQAJAAgACAAIAAgACAAIAAgACAAIAAgA
CAAIAAgACAAIAAoACgAKAAoACAAIAAgACAAIAAkACQAJAAsACwALAAsACwALAAsACwAL
AAsACwALAAsACwAMAAwACgAKAAoACgAJAAkACQAJAAkACQAJAAkACQAJAAkACQAJAAkA
CQAJAAoACgAJAAkACAAIAAgACAAIAAgACAAIAAgACAAIAAgACQAJAAkACgAMAAwADAAM
AA0ADgAOAA4ADAANAA0ADQANAA0ADgAOAA8ADwAPABAAEAAQABEAEQARABEAEQARAA8A
DwAPAA4ADwAPAA8AEAAQABAADgANAAoACgAJAAgACQAIAAcABgAEAAQAAwACAP/////+
//7//f/9//3//P/8//z//P/7//z//P/7//v/+//7//v/+v/6//r/+f/5//n/+f/5//n/
+f/5//n/+f/3//f/9//4//j/9//3//f/+f/5//n/+v/6//r/+f/5//f/9//3//f/9//4
//j/+P/4//j/+f/5//n/+f/5//n/+f/5//n/+f/5//n/+f/5//n/+f/5//n/+f/5//n/
+f/5//r/+v/5//v/+//7//z//P/8//z/+//5//n/+f/5//n/+f/5//n/+f/5//n/+f/7
//v/+//7//v/+//7//r/+v/6//r/+v/4//j/+P/4//r/+v/6//r/+v/6//v//P/8//v/
+//7//r/+f/6//n/+//8//z//P/+/wAAAQACAAUABQAEAAUACAAGAAcABgAEAAEAAAD/
//7/+f/2//H/7//u/+z/6//r/+z/7P/s/+z/7P/s/+3/7v/u/+7/7f/t/+//7//v//D/
8P/x//H/8//2//b/9//4//j/+P/6//r/+f/5//n/+v/6//r/+//7//v/+//7//v/+f/5
//n/+f/5//n/+f/5//v/+//7//v/+//7//v/+//7//v/+//7//z//P/8//z//P/8//z/
+//7//v//P/8//z//v8CAAYADAASABIAEgAVABkAFwANAPj/2v+6/5X/dP9c/1T/Vf9d
/2b/fP+e/8D/2//z/wUADQALAAIA/v8CAAgACAAGAAYACAAIAAgACAAIAAkACQAJAAkA
CQAJAAkABwAGAAYABgAIAAgACAAIAAgACAAIAAgABgAGAAYABgAIAAgACAAIAAgACAAI
AAgABgAHAAcABwAHAAcABwAHAAkACQAJAAkABwAHAAcABwAJAAkACgAKAAgACAAIAAgA
BwAHAAcABwAHAAcABwAHAAcABwAHAAcABwAHAAcABwAIAAgABwAHAAgACAAIAAgABgAG
AAYABgAIAAgACAAIAAkACQAJAAoACgAKAAoACgALAAwADAAMAAwADQANAA0ADQANAA4A
DgAPAA8ADwAQABAAEAARABEADwAPAA8ADwAPAA8ADwAOAA4ADQAMAAwADAAMAAoACQAI
AAgABwAGAAcABgAFAAQABAAEAAMAAgABAAEAAAAAAP////////7//v/+//7//f/+//7/
/f/9//////////7//v/+//3//f/7//v/+//7//v/+//7//v/+//7//v//P/8//v/+//7
//v/+//7//z//P/8//v/+//7//v/+//7//v//P/8//z/+v/6//v/+//7//v/+//7//v/
+//7//v//f/9//3//f/9//3//f/9//v/+//7//v/+//8//z/+//7//v/+//8//r/+v/6
//n/+//7//v/+//7//v/+//7//v/+//7//v/+//7//v/+//7//v/+//6//z//P/8//z/
/P/8//z//P/8//z//P/8//7//v///wAAAgADAAUABwAHAAcACQAJAAcABgAEAAQABAAE
AAEA/v/5//f/9f/y//D/7//u/+7/7v/u//D/8P/x//L/8P/w/+//7//v/+//7//w//D/
8f/x//P/9P/0//X/9v/4//j/+v/6//v/+//7//z/+v/6//v/+//7//v/+//7//v/+//7
//v/+//7//v/+//7//v/+//7//v/+//7//v/+//7//v/+//8//z//P/8//z//P/8//v/
+//7//z//P/8//7//v8CAAYACgAOABIAEwATABcAFQAKAPb/2v+3/5D/aP9O/0n/Tf9Q
/1b/bP+Q/63/xf/h//X/+f/y/+z/7v/0//7/AgACAAIABAAGAAQABAAFAAUABQAFAAUA
BQAFAAcABgAGAAYABgAGAAYABgAGAAYABgAGAAYABgAGAAYABgAGAAYABgAEAAQABAAE
AAQABQAFAAUABQAFAAUABQAFAAUABQAFAAcABwAHAAcABQAFAAYABgAGAAYABgAGAAcA
BwAHAAcABwAHAAcABwAFAAUABQAFAAcABwAHAAcABgAGAAUABQAGAAYABgAGAAYABgAG
AAYACAAIAAgACAAHAAcABwAIAAgACAAIAAgACwAMAAwADAAKAAsACwALAA0ADQAOAA4A
DwAPAA8AEAAQABAAEQARABEAEQARABEAEQARABEAEAAQAA8ADgAOAA4ADgAMAAsACgAK
AAkACAAFAAQAAwACAAIAAgABAAAA//////7//v/7//v/+//6//r/+v/6//n/+P/4//f/
9//3//f/9//2//j/+P/3//f/9f/1//X/9f/1//X/9f/1//X/9f/1//b/9v/1//X/9f/1
//X/9f/2//b/9v/1//X/9f/1//X/9f/1//b/9v/2//b/9v/3//f/+f/5//n/+f/3//f/
9//3//n/+f/5//n/+f/5//n/+f/5//n/+f/5//n/+v/6//n/+f/5//n/+v/6//r/+v/5
//n/+f/5//n/+f/5//n/+f/5//n/+f/5//n/+f/5//n/+f/5//n/+P/4//j/+P/4//j/
+P/4//j/+P/4//j/+P/5//r//P/+//////8AAAEAAwAFAAUABQAEAAMAAgABAAAA/v/8
//j/9//z//D/7v/t/+z/7P/s/+z/7P/s/+3/7v/u/+7/7f/t/+3/7f/t/+7/7v/v/+//
8f/y//L/8//0//T/9P/2//b/9//3//f/+P/4//j/+f/5//n/+f/5//n/+f/5//n/+f/5
//n/+f/5//v/+//7//v/+//7//v/+//7//v/+//7//r/+v/6//r/+v/6//r/+f/5//n/
+v/6//z//v/+/wIABgAIAAwAEAARABEAFQAVAAwA+v/c/7v/lP9u/1L/Sf9L/07/VP9o
/4r/qf/B/93/8f/3//D/6P/q//L//P8EAAIAAAAEAAYABAAEAAUABQAFAAUABQAFAAUA
BQAEAAQABAAEAAQABAAEAAQABAAEAAQABAAEAAQABAAEAAQABAAEAAQABAAEAAQABAAF
AAUABQAFAAUABQAFAAcABwAHAAcABQAFAAUABQAFAAUABgAGAAYABgAGAAYABQAFAAUA
BQAFAAUABQAFAAcABwAHAAcABQAFAAUABQAIAAgABwAHAAYABgAGAAYACAAIAAgACAAI
AAgACAAIAAkACQAJAAoACgAKAAoACgALAAwADAAMAAwADQANAA0ADQANAA4ADgAPAA8A
DwAQABAAEAARABEAEQARABEAEQATABMAEwASABIAEQAQABAAEAAQAA4ADQAMAAwACwAK
AAkACAAHAAYABAAEAAMAAgD//////v/+//3//f/9//z/+v/6//r/+f/4//j/9//3//n/
+f/5//j/9v/2//X/9f/3//f/9//3//f/9//3//f/9//3//f/+P/4//f/9//3//f/9//3
//j/+P/4//f/9//5//n/+f/5//n/+v/6//r/+P/4//n/+f/5//n/+f/5//n/+f/5//n/
+f/5//n/+f/5//n/+f/5//n/+f/5//n/9//4//j/9//5//n/+f/6//j/+P/4//f/9//3
//f/9//3//f/9//3//f/9//3//f/9//3//f/9//5//n/+f/4//j/+P/4//j/+P/4//j/
+P/2//b/9v/2//b/9v/3//j/9//3//j/+f/3//f/+f/5//v//P/8//z//f/+//7//v8A
AAEAAQADAAQAAgAAAAAAAAAAAPz/+v/2//X/8//w/+7/7f/q/+r/6v/q/+r/6v/r/+z/
7P/s/+v/6//t/+3/7f/u/+z/7f/t/+//8P/w//H/8v/y//L/9P/0//f/9//3//j/+P/4
//n/+f/3//f/9//3//f/9//3//f/+f/5//n/+f/5//n/+f/5//n/+f/5//n/+f/5//n/
+f/6//r/+v/6//r/+v/6//n/+f/5//r/+v/6//z//v8EAAgACgAQABAADwATABcAFQAK
APT/1P+x/4r/aP9W/1H/U/9Y/2T/fP+g/7//1//x/wMABwAAAPr/+P/8/wQACAAGAAQA
BgAGAAgABgAHAAcABwAHAAcABwAHAAcABgAGAAYABgAGAAYABgAGAAYABgAGAAgACAAI
AAgACAAIAAgACAAIAAgACAAIAAgACQAJAAkACQAJAAkACQAJAAkACQAJAAkACQAJAAkA
CQAJAAoACgAKAAoACgAKAAsACwALAAsACwALAAsACwAJAAkACQAJAAkACQAJAAkACgAK
AAkACQAKAAoACgAKAAoACgAKAAoACgAKAAoACgANAA0ADQAOAA4ADgAOAA4ADQAOAA4A
DgAQABEAEQARAA8ADwAQABAAEwATABMAFAAUABQAFQAVABMAEwATABMAFQAVABUAFAAU
ABMAEgASABIAEgAQAA8ADgAOAA0ADAANAAwACwAKAAoACgAJAAgABwAHAAYABgADAAMA
AwACAAIAAgACAAEAAgACAAEAAQABAAEAAQAAAAAAAAD/////////////////////////
/////////wAA/v/9//3//f////////8AAAAAAAD/////AQABAAEAAQABAAIAAgACAAAA
AAABAAEAAQABAAEAAQABAAEAAQABAAEAAQABAAEAAQABAAEAAQABAAEAAQABAAEAAgAC
AAEAAQABAAEAAgACAAIAAgABAAEAAQABAAEAAQABAAEAAQABAAEAAQABAAEAAQABAAEA
AQABAAEAAAAAAAAAAAAAAAAAAAAAAAAAAAAAAAAAAAD+//7///8AAP////8AAAEAAQAB
AAMAAwAFAAYABgAGAAcACAAIAAgACwALAAoACwAKAAoABwAGAAUABAD///z/9//1//T/
8v/x//H/8P/w//D/8P/x//L/9P/2//X/9P/y//H/8//z//P/9P/2//f/9//5//j/+P/5
//r//P/8//7//v////////8AAP7//v/////////////////9//3//f/9//3//f/9//3/
////////////////////////////////AAAAAAAAAAAAAAAAAAD///3//f/+//7//v8A
AAIABgAMABIAFgAYABkAGwAdABkACgDy/9T/sf+M/2z/XP9X/1n/YP9u/4j/rP/L/+X/
/f8LAA8ACAAAAAAABAAKAAoACAAIAAoACgAKAAgACQAJAAkACwALAAsACwALAAoACgAK
AAoACgAKAAoACgAKAAoACgAKAAoACgAKAAoACgAKAAoACgAKAAoACgAKAAsACwALAAsA
CwALAAsACwALAAsACwALAAsACwALAAkACQAKAAoADAAMAAwADAALAAsACwALAAsACwAL
AAsACwALAAsACwALAAsACwALAAoACgAJAAkACgAKAAoACgAKAAoACgAKAAoACgAKAAoA
CwALAAsADAAMAAwADAAMAA0ADgAOAA4ADgAPAA8ADwAPAA8AEAAQABEAEQARABIAEAAQ
ABEAEQARABEAEQARABEAEQARABAAEAAPAA4ADgAOAA4ADAALAAoACgAJAAgACQAIAAcA
BgAGAAYABQAEAAEAAQAAAAAA/////////v/+//7//v/9//7//v/9//3//f/9//3//P/8
//z/+//7//v/+//7//v/+//7//v/+//5//n/+f/6//z/+//7//v/+f/5//n/+v/6//r/
+f/5//v/+//7//v/+f/6//r/+v/8//z//f/9//v/+//7//v/+f/5//n/+f/7//v/+//7
//v/+//7//v/+//7//v/+//5//r/+v/5//v/+//7//z//P/8//z/+//7//v/+//7//v/
+//7//v//f/9//3//f/7//v/+//7//v/+//7//r/+v/6//r/+v/6//r/+v/6//r/+v/6
//r//P/8//3//v8BAAEAAgADAAUABQAHAAcACQAIAAYABAACAAIAAgACAP///P/3//X/
9f/y//D/7//s/+z/7P/s/+7/7v/v//D/7v/u/+3/7f/t/+3/7f/u/+7/7//v//H/8v/y
//P/9P/0//T/9v/2//f/9//3//j/+P/4//n/+f/5//n/+f/5//n/+f/5//n/+f/5//n/
+f/5//n/+f/5//n/+f/5//n/+f/5//n/+f/6//r/+v/6//j/+P/4//f/9//3//j/+P/6
//z//P8AAAYACgAMAA4ADwATABMADwACAOj/yP+j/3z/Wv9K/0n/Tf9O/1z/ev+c/7f/
z//r//f/8//s/+j/7P/4/wAAAAD+/wAAAgACAAIAAgADAAMAAwADAAMAAwADAAMAAgAC
AAIAAgACAAIAAgACAAIAAgACAAIAAgACAAIAAgACAAIAAgACAAIAAgACAAAAAQABAAEA
AwADAAMAAwABAAEAAQABAAMAAwADAAMAAQABAAIAAgACAAIAAgACAAMAAwADAAMAAQAB
AAEAAQABAAEAAQABAAEAAQABAAEAAgACAAEAAQACAAIAAgACAAQABAAEAAQABAAEAAQA
BAADAAMAAwAEAAQABAAEAAQABQAGAAYABgAGAAcABwAHAAcABwAIAAgACwALAAsADAAK
AAoACwALAAsACwALAAsACwALAAsACgAIAAcABgAGAAYABgAEAAMAAgACAAEAAAD///7/
/f/8//r/+v/5//j/9//3//b/9v/z//P/8//y//L/8v/y//H/8P/w/+//7//v/+//7//u
/+7/7v/t/+3/7f/t/+3/7f/t/+3/7f/t/+v/6//r/+z/7v/t/+3/7f/r/+v/6//s/+z/
7P/r/+v/7f/t/+3/7f/r/+z/7P/s/+z/7P/t/+3/7f/t/+3/7f/t/+3/7f/t/+3/7f/t
/+3/7f/t/+3/7f/t/+3/7f/t/+3/7v/u/+3/7f/t/+3/7v/s/+z/7P/r/+3/7f/t/+3/
7f/t/+3/7f/t/+3/7f/t/+3/7f/t/+3/6//r/+v/6v/q/+r/6v/q/+r/6v/q/+r/6v/q
/+r/6v/r/+z/7v/w//H/8f/y//P/9f/1//f/9//3//b/9f/0//P/8v/v/+z/5//l/+X/
4v/g/9//3v/e/97/3v/c/9z/3f/e/97/3v/d/93/3f/d/93/3v/e/9//3//h/+L/4v/j
/+T/5P/k/+b/5v/n/+f/5//o/+j/6P/p/+n/6f/p/+n/6f/p/+n/6f/p/+n/6f/p/+n/
5//n/+f/5//p/+n/6f/p/+f/5//n/+f/6P/o/+j/6P/o/+j/6P/n/+f/5//o/+j/6P/o
/+z/8P/0//j//P/+////AQADAP//9P/c/7z/l/9w/07/Ov83/z3/Pv9I/2T/hv+f/7f/
0//j/+H/2P/U/9j/4v/s//D/8P/w//L/8v/0//L/8//z//P/8f/x//H/8f/z//L/8v/y
//L/8v/y//L/8v/y//L/8v/y//L/8v/y//L/8v/y//L/8v/y//L/8v/y//P/8//z//P/
8//z//P/8//z//P/8//z//P/8//z//H/8f/y//L/9P/0//T/9P/z//P/8//z//P/8//z
//P/8f/x//H/8f/x//H/8f/x//L/8v/x//H/8v/y//L/8v/y//L/8v/y//L/8v/y//L/
8//z//P/9P/0//T/9P/0//P/9P/0//T/9v/3//f/9//3//f/+P/4//n/+f/5//r/+v/6
//v/+//7//v/+//7//n/+f/5//j/+v/5//j/+P/2//b/9P/z//L/8v/x//D/8f/w/+//
7v/s/w==
         </WaveFormData>
      </LeadData>
      <LeadData>
         <LeadByteCountTotal>10000</LeadByteCountTotal>
         <LeadTimeOffset>0</LeadTimeOffset>
         <LeadSampleCountTotal>5000</LeadSampleCountTotal>
         <LeadAmplitudeUnitsPerBit>4.88</LeadAmplitudeUnitsPerBit>
         <LeadAmplitudeUnits>��V</LeadAmplitudeUnits>
         <LeadHighLimit>2147483647</LeadHighLimit>
         <LeadLowLimit>268435456</LeadLowLimit>
         <LeadID>V2</LeadID>
         <LeadOffsetFirstSample>0</LeadOffsetFirstSample>
         <FirstSampleBaseline>0</FirstSampleBaseline>
         <LeadSampleSize>2</LeadSampleSize>
         <LeadOff>FALSE</LeadOff>
         <BaselineSway>FALSE</BaselineSway>
         <ExcessiveACNoise>FALSE</ExcessiveACNoise>
         <MuscleNoise>FALSE</MuscleNoise>
         <LeadDataCRC32>677898494</LeadDataCRC32>
         <WaveFormData>
UABQAFAAUABUAFYAWABaAF0AXgBfAGAAYwBkAGUAZgBmAGYAZgBmAGUAZABjAGIAXgBc
AFoAWABUAFAATABIAEQAQAA8ADgAMgAuACoAJgAhAB4AGwAYABMAEAANAAoABgAEAAIA
AAD9//z/+//6//n/+P/3//b/9f/0//P/8v/w//D/8P/w/+7/7v/u/+7/7v/u/+7/7v/w
//D/8P/w//D/8P/w//D/8v/y//L/8v/y//L/8v/y//T/9P/0//T/9v/2//b/9v/4//j/
+P/4//j/+P/4//j/+P/4//j/+P/6//r/+v/6//z//P/8//z//P/8//z//P/8//z//P/8
//z//P/8//z//P/8//z//P/6//r/+v/6//r/+v/6//r/+v/6//r/+v/4//j/+P/4//j/
+P/4//j/+P/4//j/+P/2//b/9v/2//b/9v/2//b/9v/2//b/9v/5//r/+//8//3//v//
/wAAAwAEAAUABgAHAAgACQAKAAoACgAKAAkABwAEAAIA///9//v/+v/4//b/9v/z//H/
8f/x//D/7//u/+3/7P/s/+z/7f/t/+3/7f/u/+//8P/w//L/8v/z//X/9f/1//X/8//y
//L/8v/0//T/9P/0//T/9P/0//T/8v/y//P/8//1//X/9f/1//X/9f/1//b/9v/2//b/
9v/0//T/9P/0//b/9v/2//b/9f/1//T/9P/2//b/+P/6//v//v8HAA0AEgAbACMAKwA6
AEwAUQBDACMA9v/C/4T/Q/8d/xX/G/8M/+P+vv60/r3+1/72/gv/GP8n/z3/YP+J/7D/
zv/g/+7/+P/7//7/AAABAAIAAgADAAQABAAFAAcACAAIAAgACQAJAAoACgAKAAoACgAK
AAoACwALAAwADAAMAAwADAAKAAsACwALAAsACwALAAsACwALAAwADAANAA0ADgAOAAsA
CwALAAsADQAOAA4ADgAMAA0ADQANAA8ADwAQABAADwAPABEAEQARABEAEgASABIAEwAV
ABUAFgAWABYAFwAYABkAGgAbAB4AHwAhACIAIgAiACQAJAAmACcAKQArAC8AMAAyADQA
NQA4ADoAOwA9AD8AQwBEAEYASQBLAE0ATQBPAFEAUwBVAFcAWQBaAFsAXABdAF4AXgBe
AF4AXgBcAFsAWgBZAFcAVABSAFEATgBLAEgARQBCAD4AOgA2ADIALgArACgAJgAhAB0A
GQAWABQAEgAQAA4ADQALAAkABQADAAEAAQABAAAAAAD///7//f/8//v/+//7//v/+//7
//v/+v/6//r/+v/6//r//P/7//v//P/8//z//f/9//3//f/9//3//v/+//7////9//3/
/f/+/wAAAQABAAIAAgACAAIAAwADAAMAAwAEAAIAAgACAAMAAwADAAMAAwAFAAUABQAF
AAUABQAFAAMAAwADAAQABAAEAAQABAAEAAIAAgACAAIAAwADAAIAAgACAAEAAQABAAIA
AgACAAIAAgABAAEAAQABAAEAAQABAAEAAQABAAAAAAAAAAAAAAD//wAAAAACAAAAAQAB
AAMAAQACAAQABQAEAAUABgAHAAgACAAJAAgACgAMAA4ADwARABIAEgARABAADwAOAAsA
CQAGAAQAAwABAP///v/8//r/+v/3//b/9//4//j/9//2//X/9P/2//b/9//3//n/+f/6
//v//P/8//7//v/9//3//f/9//v/+//6//r//P/8//z//P/8//z//P/8//z//P/8//3/
/f/9//3//f/9//3//f/9//z//P/8//z//v/+//7//v/+//7//v/+//7///////7/AAAA
AAAAAAAAAAMACAARABkAIAAlAC0AOQBKAFoAXQBLACkAAgDQ/47/T/8v/yf/J/8Y//X+
1P7M/tv++f4W/yf/MP8//1P/cP+V/7r/1v/o//b/AAAFAAYACAAJAAoACgALAAwADAAN
AA8AEAAQABAAEQARABIAEgASABIAEgASABIAEwATABQAFAAUABQAFAASABMAEwATABUA
FQAVABUAEwATABQAFAATABMAFAAUABUAFQAVABUAFQAWABYAFgAWABcAFwAXABUAFQAW
ABYAFwAXABkAGQAXABcAGAAYABoAGwAdAB0AHAAcABwAHQAeAB8AIAAhACIAIwAlACYA
JQAmACkAKgAqACsALQAvADEAMgA0ADYANwA6ADwAPQA/AEEARQBGAEcASQBKAEsATQBP
AFEAUwBUAFUAVgBWAFUAVgBXAFgAWABYAFgAWABWAFUAVABTAFEATgBMAEsASABFAEIA
PwA+ADoANgAyADAALAApACYAJQAhAB4AGwAYABYAFAASAA4ADQALAAkACQAHAAUABQAD
AAIAAgABAAAA///+//3//f/9//3//f/9//3//P/8//z//P/8//z//P/7//v//P/8//z/
/f/9//3//f/9//3/AAAAAAAAAQABAAEAAQACAAAAAQABAAIAAgACAAIAAwADAAMAAwAE
AAQABAAEAAUABQAFAAUABQAFAAUABQAFAAUABQAFAAMABQAFAAYABgAEAAQABAAEAAQA
BAAEAAQABQAFAAQABAAEAAMAAwADAAQABAAEAAQABAADAAMAAwADAAMAAwADAAMAAwAD
AAIAAgACAAIAAgABAAIAAgAEAAYABwAHAAkACQAKAAwADQAQABEAEgATABMAFAAUABQA
FAAUABEADwAMAAoABwAFAAMAAgAAAP7//v/7//v/+//7//r/9//2//X/9P/0//T/9f/1
//X/9f/2//f/+P/4//r/+v/9//3//f/9//v/+//6//r//P/8//z//P/6//r/+v/6//z/
/P/8//3/+//7//v/+//7//v/+//7//r/+v/6//r/+v/6//r/+v/6//r/+v/6//z//f/9
//z/+v/6//r/+v/8//3/AgAJABEAGAAfACcAMQA+AEwATwA/ABsA7P+0/3T/M/8L/wP/
B//2/sv+qv6g/qX+vf7e/vX+BP8V/zX/YP+N/7b/0v/i//D/+P/5//z//v///wAAAAAB
AAIAAgADAAMABAAEAAQABQAFAAYABgAGAAYABgAGAAYABwAHAAgACAAIAAgACAAIAAkA
CQAJAAsACwALAAsACQAJAAoACgALAAsADAAMAAsACwALAAsACwAMAAwADAAOAA8ADwAP
AA0ADQAOAA4ADwAPABEAEQATABMAFAAUABQAFQAXABcAGAAYABgAGQAaABsAHAAdAB4A
HwAhACIAIwAkACcAKAAqACsALQAvADEAMgA0ADYAOQA8AD4APwBDAEUASQBKAEwATwBR
AFMAVQBXAFkAWwBdAF8AYQBiAGMAZABlAGYAZgBmAGYAZgBkAGMAYgBhAF0AWgBYAFcA
UwBPAEsARwBCAD4AOgA2ADMALgAqACYAIgAdABkAFQAQAA4ADAAKAAYABQADAAEA///9
//v/+//5//j/+P/3//b/9f/0//P/8//z//P/8//x//H/8P/w//L/8v/y//L/8v/x//H/
8v/y//L/8//z//X/9f/1//X/9P/0//T/9f/1//X/9f/2//j/+f/5//r/+P/4//j/+f/5
//n/+f/6//r/+v/6//v/+//7//v/+//9//3//f/9//3//f/9//v/+//7//z//P/8//z/
/P/8//r/+v/6//r/+//7//r/+v/6//n/+f/5//r/+v/6//r/+v/5//n/+f/5//n/+f/5
//n/+f/5//j/+P/4//j/+P/7//z//P/+//7//////wEAAwAEAAYABwAKAAsADAAMAAwA
DAAMAAwACwAJAAYABAD///3/+//6//r/+P/4//X/8f/x//H/8P/x//D/7//u/+z/7P/t
/+3/7f/t/+7/7//u/+7/8P/w//P/8//z//P/8//z//L/8v/y//L/8v/y//L/8v/y//L/
8v/y//L/8//z//P/8//z//P/8//z//P/9P/0//T/9P/0//T/9P/0//T/9P/0//T/9P/1
//X/9P/0//T/9P/0//b/9//6/wEACQAOABcAHwApADQARgBNAEEAIQD0/77/fP83/wn/
/f4D//b+z/6q/pz+n/6v/tL+7f76/gv/Kf9U/4P/sP/O/9z/6P/0//f/+v/6//v//P/8
//v//P/8//3//f/+//7//v8BAAEAAgACAAAAAAAAAAAAAgADAAMABAACAAIAAgACAAIA
AwADAAMABQAFAAUABQADAAMABAAEAAUABQAGAAYABQAFAAUABQAFAAYABgAGAAgACQAJ
AAkACQAJAAoACgALAAsADQANAA0ADQAOAA4ADgAPABEAEQASABIAEgATABYAFwAYABkA
GgAbAB0AHgAfACAAIwAkACYAJwApACsALQAuADAAMgA1ADgAOgA7AD8AQQBFAEYASABL
AE0ATwBRAFMAVQBXAFsAXQBfAGAAYQBiAGMAZABmAGYAZgBmAGQAYwBiAGEAXQBaAFgA
VwBRAE0ASQBFAEAAPAA4ADQALQAoACQAIAAeABkAFQARAAwACgAIAAYAAgABAP///f/7
//n/9//3//P/8v/y//H/8v/x//D/7//v/+//7//v/+//7//u/+7/7P/s/+z/7P/u/+3/
7f/u/+7/7v/v/+//7//v/+//7//w//D/8P/x//H/8f/x//L/8v/z//P/9P/2//b/9v/3
//X/9f/1//b/+P/4//j/+f/3//f/9//3//f/9//3//f/+f/5//n/9//3//f/+P/4//j/
+P/4//j/9v/2//b/9v/3//f/9v/2//b/9f/1//X/9P/0//T/9P/0//P/8//z//P/8//z
//P/8//z//P/8v/y//L/8v/y//L/8v/x//L/8P/x//H/8//x//L/9P/1//b/9//4//n/
+v/6//v/+v8AAAIAAgAFAAYABgAGAAYABgAFAAMAAAD+//v/+f/3//b/8v/w//D/7f/r
/+v/6//q/+n/6P/n/+b/5v/m/+f/5//n/+f/6P/p/+r/6v/s/+z/7f/t/+3/7f/t/+3/
7P/s/+z/7P/s/+z/7v/u/+7/7v/u/+7/7v/v/+3/7f/t/+3/7//v/+//7//v/+7/7f/s
/+7/7v/u/+7/8P/w//D/8P/w//H/8f/w//L/8v/y//L/8v/1//r///8HAA4AEwAbACMA
LgBAAEsARQApAAAA0P+U/1H/H/8P/xP/DP/r/sL+rv6x/sP+5P79/gr/F/8t/0z/df+g
/8L/1v/k//D/+f/6//z//f/+//7///8AAAAAAQABAAIAAgACAAEAAQACAAIABAAEAAQA
BAACAAMAAwAEAAYABgAGAAYABQAFAAQAAwAFAAUABQAFAAUABQAGAAYABQAFAAYABgAH
AAcABwAHAAcACAAIAAgABgAHAAcABwAJAAkACgAKAAcABwAJAAkACwALAAwADAAKAAsA
DQANABAAEAAQABEAFAAVABYAFwAWABcAGQAaABsAHAAfACAAIAAhACMAJQAnACgAKgAs
AC0AMAAyADMAMwA1ADkAOgA8AD8AQQBDAEUARwBJAEsASwBNAE8AUABRAFIAUwBUAFYA
VgBWAFYAVgBVAFQAUwBRAE4ATABLAEcAQwA/ADsAOgA2ADIALgArACYAIgAeABwAFwAT
AA8ADAAKAAgABgACAAEA///9//3/+//5//n/9//2//b/9f/0//P/8v/x/+//7//v/+//
7//v/+7/7v/w//D/8P/w/+7/7f/t/+7/8P/w//H/8f/x//H/8f/x//D/8P/w//H/8//z
//P/9P/0//X/9f/2//b/9v/2//f/9//3//f/+P/4//j/+P/5//n/+f/5//n/+f/5//n/
+f/7//v/+//5//v/+//8//z//P/8//z//P/6//r/+v/6//n/+f/4//j/+v/5//n/+f/4
//j/+P/4//j/9//3//f/9//3//f/9//1//X/9f/0//b/9v/2//b/9f/2//b/+P/3//f/
9v/3//X/9v/4//n/+v/7//z//f/+//7////+/wEAAgADAAMABwAIAAkACAAKAAgACAAI
AAgABAABAP3/+v/4//f/9v/2//T/8v/y/+//7//v/+//7v/v/+7/7f/s/+z/7P/t/+3/
7v/v//H/8//0//T/9v/2//b/9f/0//P/9f/1//T/9P/0//T/9P/0//b/9v/2//b/9P/0
//T/9f/1//X/9f/1//X/9f/1//X/+P/4//j/+P/2//b/9v/2//b/9v/2//b/+P/5//n/
+P/4//j/+P/4//r///8EAAsAFQAcACUALQA5AEoAVABLADEACwDe/6T/Yv8x/x//H/8b
//7+1f7C/sb+3f7//hT/If8w/z//V/98/6H/wv/Y/+j/9v/8////AAAAAAEAAgACAAUA
BgAGAAcABwAIAAgACAAJAAkACgAKAAoACgAKAAoACgALAAsADAAMAAwADAAMAAoACwAL
AAsACwALAAsACwALAAsADAAMAAsACwAMAAwACwALAAsACwALAAwADAAMAAwADQANAA0A
CwALAAwADAANAA0ADwAPAA8ADwAQABAAEAARABMAEwAUABQAFAAVABYAFwAYABkAGgAb
AB0AHgAdAB4AIQAiACIAIwAlACcAKwAsAC4AMAAyADQANQA1ADcAOQA9AD4APgBBAEMA
RQBFAEcASQBLAEsATQBPAFAAUABQAFAAUABQAFAAUABQAE4ATQBMAEsASQBGAEQAQwBA
AD0AOgA3ADYAMgAuACoAJgAiAB8AHAAbABcAFAARAA8ADgANAAwACAAHAAUAAwADAAEA
//////3//P/8//v//P/7//r/+f/3//f/9//3//f/9//2//b/9v/2//b/9v/4//f/9//4
//b/9v/3//f/9//3//f/9//4//j/+P/5//n/+f/5//r/+v/7//v//P/8//z//P/9//3/
/f/9//7//v/+//7///////////////3//f/9//3//f/9//3/+//7//v//P/8//z//P/8
//z//P/8//z//P/9//3//P/8//z/+//7//v/+v/6//r/+v/6//n/+f/5//n/+f/5//n/
+f/5//n/+P/6//r/+v/6//v//P/8//7///8BAAIABQAFAAYACAAJAAoADAAMAAwADAAM
AAoABwADAAAA///9//v/+v/6//j/+P/1//P/8//z//L/8f/w/+//7v/s/+z/7f/t/+3/
7f/u/+//8v/y//T/9P/z//P/8//z//P/8//y//L/8v/y//L/8v/y//L/8v/y//L/8v/y
//P/8//z//P/8//z//P/8//z//L/8v/y//L/8v/y//L/8v/y//L/8v/y//L/8//z//L/
8v/y//L/8v/0//X/+P/9/wUADAATAB0AJQAwAEIASwBBACUA/P/I/4z/R/8T///+A//8
/tn+sP6c/p3+q/7M/uv++v4H/yH/SP9z/6D/wv/U/+L/8P/1//b/9v/3//j/+P/7//z/
/P/9//3//v/+//7//////wAAAAACAAIAAgACAAAAAQABAAIABAAEAAQABAAEAAUABQAF
AAUABQAFAAUABQAFAAYABgADAAMABAAEAAQABQAGAAcABwAIAAgACAAIAAkACQAJAAsA
CwAMAAwACQAJAAsACwANAA0ADgAOAA4ADwARABEAEgASABIAEwAUABUAFgAXABYAFwAZ
ABoAHQAeACEAIgAkACUAJwApACsALAAuADAAMwA2ADgAOQA7AD0AQQBCAEQARwBJAEsA
TQBPAFEAUwBVAFcAWQBaAF0AXgBfAGAAXgBeAF4AXgBeAF0AXABbAFkAVgBUAFMATwBL
AEcAQwA+ADoANgAyAC0AKAAkACAAHgAZABUAEQAMAAoACAAGAAIAAQD///3/+//5//f/
9//z//L/8v/x//L/8f/w/+//7f/t/+3/7f/t/+3/7P/s/+z/7P/s/+z/6v/p/+n/6v/s
/+z/7f/t/+3/7f/t/+3/7v/u/+7/7//v/+//7//w//D/8f/x//L/9P/0//T/9f/1//X/
9f/2//b/9v/2//f/9//3//f/9//3//f/9//3//f/9//3//X/9//3//j/+P/2//b/9v/2
//b/9v/2//b/9//3//b/9v/0//P/8//z//T/9P/0//T/8v/x//H/8f/x//H/8f/x//P/
8//z//L/9P/0//T/9P/3//j/+P/6//z//f/9////AQACAAYABwAGAAYABgAGAAYABwAF
AAIAAAD7//n/9//2//b/9P/0//H/7f/t/+3/7P/t/+z/6//q/+j/6P/p/+n/5//n/+j/
6f/q/+r/7P/s/+//7//v/+//7//v/+7/7v/u/+7/7v/u/+7/7v/u/+7/7P/s/+z/7f/t
/+3/7f/t/+//7//v/+//7v/u/+7/7v/u/+7/7v/u//D/8P/w//D/7v/v/+//7v/u/+7/
7v/u//D/8f/0//n///8EAAsAFwAfACgAOABHAEMAKwACAND/kv9P/xX/+/7//vz+3f6y
/pr+l/6h/sD+3/7w/v3+Ff8+/2v/mP+8/9D/3P/q//H/8v/0//X/9v/2//X/9v/2//f/
+f/6//r/+v/5//n/+v/6//r/+v/6//r/+v/7//v//P/8//z//P/8//r/+//7//v//f/9
//3//f/9//3//v/+//3//f/+//7//////////////wAAAAAAAAIAAwADAAMAAwADAAQA
BAADAAMABQAFAAcABwAIAAgABgAHAAkACQAMAAwADAANAA4ADwAQABEAEgATABUAFgAV
ABYAGQAaAB4AHwAhACMAJQAmACgAKgAtADAAMgAzADcAOQA9AD4AQABDAEUARwBJAEsA
TQBPAFMAVQBXAFgAWQBaAFsAXABeAF4AXgBeAFwAWwBaAFkAVQBSAFAATwBLAEcAQwA/
ADoANgAyAC4AKQAkACAAHAAYABMADwALAAgABgAEAAIA///9//r/9//1//P/8f/x/+//
7v/u/+3/7P/r/+r/6f/n/+f/5//n/+f/5//m/+b/5v/m/+b/5v/m/+X/5f/m/+T/5P/l
/+X/5//n/+f/5//o/+j/6P/p/+n/6f/p/+r/6P/p/+n/6v/q/+r/6v/r/+v/6//r/+z/
7P/s/+z/7f/r/+v/6//r/+3/7f/t/+3/7//v/+//7f/u/+//8f/y//T/9P/0//T/9P/0
//T/9P/3//f/9v/2//b/9f/1//X/+P/4//j/+P/6//n/+f/5//v/+//7//v///8BAAMA
BAAGAAgACgAMAAsADAAMAA4ACgAJAAcABwAEAAQABQAFAAMAAwADAAMAAQAAAAAA/v//
/wAAAQABAAEAAAD+//7//v/+//z/+f/1//L/7f/r/+n/6P/k/+L/4v/f/9v/2//b/9r/
2f/Y/9f/1v/W/9b/1//X/9f/1//Y/9n/2v/a/9z/3P/f/9//3//f/93/3f/c/9z/3v/e
/97/3v/e/97/3v/e/97/3v/e/9//4f/h/+H/4f/h/+H/4f/h/+L/4v/i/+L/4v/i/+L/
4v/i/+L/4v/i/+T/5f/l/+T/5P/k/+T/5P/m/+n/7v/3//3/AgALABEAGQAoADoAQwA7
AB0A9P/C/4T/Q/8X/wv/Df8E/+H+uv6q/q/+xf7m/v3+Cv8X/yv/Sv9x/5r/vP/O/9z/
6P/t//D/8P/x//L/8v/1//b/9v/3//n/+v/6//r/+//7//z//P/8//z//P/8//z//f/9
//7//v/+//7//v/+/////////wEAAQABAAEAAQABAAIAAgADAAMABAAEAAMAAwADAAMA
BQAGAAYABgAGAAcABwAHAAcABwAIAAgACQAJAAsACwAJAAkACgAKAAwADQAPAA8AEAAQ
ABAAEQASABMAFAAVABYAFwAZABoAGwAcAB8AIAAgACEAIwAlACcAKAAqACwALQAwADIA
MwA3ADkAPQA+AEAAQwBFAEcARwBJAEsATQBPAFEAUwBUAFMAVABVAFYAWABYAFgAWABW
AFUAVABTAFMAUABOAE0ASwBHAEMAPwA+ADoANgAyAC8AKgAmACIAHwAbABgAFQAUABIA
EAAOAAwACwAJAAcABQADAAEAAQD///7//v/9//z/+//6//n/+f/5//n/+f/7//v/+v/6
//n/+P/3//b/+P/3//f/+P/4//j/+f/5//v/+//7//v//P/8//z//f/9//3//f/+//z/
/f/9//7/AAAAAAAAAQABAAEAAQACAAIAAgACAAMAAwADAAMAAwAFAAUABQAFAAUABQAF
AAMABQAFAAYABgAGAAYABgAGAAYABgAGAAYABwAHAAYABgAEAAMAAwADAAIAAgACAAIA
BAADAAMAAwABAAEAAQABAAEAAQABAAAAAAAAAAAAAAD//wAAAAACAAAAAQABAAMAAwAE
AAYABwAIAAkACgALAA0ADAAMAAoADQAOAA8ADwATABQAEwASABEAEAANAAsACAAGAAUA
AwABAAAA/v/8//z/+f/5//n/+f/4//f/9v/1//T/9v/2//f/9//5//n/+v/7//z//P/+
//7//f/9//3//f/7//v/+v/6//z//P/8//z//P/8//z//P/8//z//P/9//3//f/9//3/
/f/9//3//f/+//7//v/+//7//v/+//7//v/+//7//v/+///////+//7//v/+//7/AAAB
AAYADQAVAB4AJQAtADUARABWAFkASQArAAIA0v+S/1H/K/8l/yX/GP/z/tD+xP7R/u/+
DP8f/yz/Of9L/2r/j/+0/9D/5P/y//7/AwAEAAYABwAIAAgACwAMAAwADQALAAwADAAM
AA8ADwAQABAAEAAQABAAEAAQABEAEQASABIAEgASABIAEAARABEAEQAWABcAGAAZABkA
GQAaABoAGQAZABoAGgAZABkAGQAZABcAGAAYABgAGAAZABkAGQAXABcAGAAYABYAFQAW
ABUAFQAVABYAFgAUABUAFwAXABoAGgAaABsAHAAdAB4AHwAiACMAJQAmACcAKAArACwA
LAAtAC8AMQAzADQANgA4ADkAPAA+AD8AQQBDAEcASABIAEsATQBPAE8AUQBTAFUAVQBX
AFkAWgBZAFoAWwBcAFoAWgBaAFoAWgBZAFgAVwBVAFIAUABPAE0ASQBFAEEAPgA6ADYA
MgAuACoAJwAkACIAHQAZABUAEgAQAA4ADAAIAAcABQADAAEA///9//3/+//6//r/+f/6
//n/+P/3//X/9f/1//X/9//3//b/9v/0//T/9P/0//b/9f/1//b/9P/0//X/9f/1//X/
9f/1//j/+P/4//n/9//3//f/+P/4//n/+f/6//r/+v/6//v/+//7//v//P/8//z//P/9
//3//f/9//3////////////9//3//f/7//3//f/+//7//P/8//z//P/8//z//P/8//3/
/f/8//z//P/7//v/+//6//r/+v/6//z/+//7//v/+f/5//n/+f/5//n/+f/4//r/+v/6
//r//f/+//7/AAACAAMAAwAFAAUABgAIAAkADAANAAwADAAOAA4ADgAOAAwACQAFAAIA
AQD///3//P/4//b/9v/z//P/8//z//L/7//u/+3/7P/s/+z/7f/t/+3/7f/u/+//8P/w
//L/8v/z//P/8//z//P/8//y//L/8v/y//L/8v/y//L/8v/y//L/8v/y//P/9f/1//X/
9f/1//X/9f/1//b/9v/2//b/9v/2//b/9v/2//b/9v/2//b/9//3//b/9v/2//b/9v/4
//v//v8FAA0AFAAbACMAKwA4AEYARwA3ABMA5v+u/2r/Kf8F///+A//w/sX+pv6e/qP+
vf7g/vf+BP8V/zX/YP+P/7j/0v/g/+7/+P/7//z//P/9//7//v///wAAAAABAAEAAgAC
AAIAAwADAAQABAACAAIAAgACAAQABQAFAAYABgAGAAYABgAIAAkACQAJAAsACwALAAsA
CwALAAwADAALAAsADAAMAA0ADQANAA0ADQAOAA4ADgAOAA8ADwAPAA8ADwAQABAADwAP
ABEAEQARABEAEgASABIAEwAVABUAFgAWABYAFwAaABsAHAAdAB4AHwAhACIAIwAkACcA
KAAoACkAKwAtADEAMgA0ADYAOQA8AD4APwBDAEUASQBKAEoATQBPAFEAVQBXAFkAWwBf
AGEAYwBkAGMAZABlAGYAaABoAGgAaABkAGMAYgBhAF0AWgBYAFcAUwBPAEsARwBCAD4A
OgA2ADEALAAoACQAIgAdABkAFQAQAA4ADAAKAAYABQADAAEA///9//v/+//5//j/+P/3
//b/9f/0//P/8//z//P/8//z//P/8v/y//L/8v/y//L/8v/x//H/8v/w//D/8f/x//H/
8f/x//H/9P/0//T/9f/1//X/9f/2//b/9//3//j/+P/4//j/+f/3//f/9//4//j/+P/4
//n/+f/5//n/+f/5//n/+f/5//n/+f/5//f/9//3//j/+P/4//j/+P/4//b/9v/2//b/
9f/1//T/9P/0//P/8//z//T/9P/0//T/9P/z//P/8//x//H/8f/x//H/8f/x//D/8v/y
//L/8v/0//b/9//6//z//f/9//////8AAAIAAwAEAAYACAAIAAgACAAFAAMAAAD+//v/
+f/3//b/9P/y//L/7//t/+3/7f/s/+v/6v/p/+j/5//m/+b/5f/l/+X/5v/n/+r/6v/s
/+z/7f/t/+3/7f/t/+3/7P/s/+r/6v/q/+r/6v/q/+r/6v/q/+r/6v/r/+v/6//r/+v/
6//r/+v/6//s/+z/7P/s/+r/6v/q/+r/6v/q/+r/6v/o/+n/6f/o/+r/6v/q/+r/7P/t
//L/+f///wQADQAVAB0AKgA6AEEANQAVAOb/sP9w/y//Af/3/v3+7v7D/p7+jv6P/qP+
xv7j/vD+//4f/0r/d/+k/8L/0v/e/+j/6//s/+7/7//w//D/8f/y//L/8//z//T/9P/0
//X/9f/2//b/9v/2//b/9v/2//f/9//4//j/+P/4//j/9v/3//f/9//5//n/+f/5//n/
+f/6//r/+f/5//r/+v/7//v/+//7//v//P/8//z//P/9//3//f//////AAAAAP////8B
AAEAAQABAAIAAgACAAMABQAFAAYABgAGAAcACgALAAwADQAOAA8AEQASABMAFAAXABgA
GgAbAB0AHwAhACIAJAAmACsALgAwADEAMwA1ADkAOgA8AD8AQQBDAEcASQBLAE0ATwBR
AFMAVABXAFgAWQBaAFgAWABYAFgAVgBVAFQAUwBPAEwASgBJAEMAPwA7ADcAMgAuACoA
JgAhAA==
         </WaveFormData>
      </LeadData>
      <LeadData>
         <LeadByteCountTotal>10000</LeadByteCountTotal>
         <LeadTimeOffset>0</LeadTimeOffset>
         <LeadSampleCountTotal>5000</LeadSampleCountTotal>
         <LeadAmplitudeUnitsPerBit>4.88</LeadAmplitudeUnitsPerBit>
         <LeadAmplitudeUnits>��V</LeadAmplitudeUnits>
         <LeadHighLimit>2147483647</LeadHighLimit>
         <LeadLowLimit>268435456</LeadLowLimit>
         <LeadID>V3</LeadID>
         <LeadOffsetFirstSample>0</LeadOffsetFirstSample>
         <FirstSampleBaseline>0</FirstSampleBaseline>
         <LeadSampleSize>2</LeadSampleSize>
         <LeadOff>FALSE</LeadOff>
         <BaselineSway>FALSE</BaselineSway>
         <ExcessiveACNoise>FALSE</ExcessiveACNoise>
         <MuscleNoise>FALSE</MuscleNoise>
         <LeadDataCRC32>3472611034</LeadDataCRC32>
         <WaveFormData>
TgBOAE4ATgBQAFIAVABWAFkAWgBbAFwAXQBeAF8AYABgAGAAYABgAF8AXgBdAFwAWQBW
AFMAUABLAEgARQBCAD4AOgA2ADIALQAqACcAJAAfABwAGQAWABMAEAANAAoACAAGAAQA
AgD///7//f/8//v/+v/5//j/9v/2//b/9v/0//T/9P/0//T/9P/0//T/9P/0//T/9P/0
//T/9P/0//b/9v/2//b/9v/2//b/9v/4//j/+P/4//r/+v/6//r/+v/6//r/+v/8//z/
/P/8//z//P/8//z//v/+//7//v/+//7//v/+//7//v/+//7//v/+//7//v/+//7//v/+
//7//v/+//7//v/+//7//v/8//z//P/8//z//P/8//z//P/8//z//P/6//r/+v/6//r/
+v/6//r/+v/6//r/+v/4//j/+P/4//r/+v/6//r//P/8//z//P/+//7//v/+/wEAAgAD
AAQABQAGAAcACAAKAAoACgAKAAwADAAMAAsACwAKAAgABQADAAIAAAD+//z/+v/6//f/
9//2//X/9P/x//D/7//u//D/8P/w//D/8f/x//P/9P/1//X/9v/3//f/9//3//b/9f/0
//T/9P/0//T/9P/0//T/9P/0//T/9P/0//T/9P/0//T/9P/0//T/9P/0//T/9P/0//T/
9P/0//T/9P/1//X/9f/1//X/9f/1//X/9f/1//X/9//3//n//P8DAAoADwAWABwAIAAo
ADQAOgAyAB8AAwDo/83/r/+V/4z/iP90/0X/Bv/U/sT+2f73/hH/Kf8+/1n/dP+U/7X/
zP/c/+v/9P/5//r//P/9//3//v/9//7/////////AQABAAEAAwADAAQABAAEAAQABAAE
AAQABAAFAAUAAwAEAAQABAAEAAQABAAFAAUABQAFAAUABQAFAAYABgAGAAYABwAHAAcA
BwAHAAcABwAHAAgACAAGAAcACAAIAAgACAAJAAkACQAKAAoACwALAAwADQANAA8ADwAP
ABEAEgASABMAFAAVABUAFgAXABgAGgAbABwAHQAeACAAIQAjACQAJgApACoALAAuADAA
MAAyADQANgA3ADoAPAA+AEAAQQBDAEUARQBGAEcASgBLAE0ATgBPAE8AUABRAFIAUgBR
AFEAUABQAE4ATQBLAEgARgBEAEAAPwA7ADgANQA0ADAALAApACMAHwAcABgAFgAUABEA
DgALAAgABgAEAAQAAgAAAP//+//5//f/9//4//f/9//2//P/8v/y//L/8P/w//D/8P/w
//D/8P/w//D/8P/w//D/8P/w//D/8P/w//D/8P/w//H/8f/x//L/9P/0//T/9P/0//X/
9v/2//b/9v/3//n/9//3//f/9//4//j/+P/4//r/+v/6//r/+//7//v/+//7//z//P/8
//z//P/8//z/+v/6//r/+v/8//z//P/8//n/+f/5//n/+P/4//j/+P/4//j/+P/4//f/
9//3//f/9//3//f/9v/2//b/9v/2//b/9v/1//X/9P/0//T/8//z//T/9f/3//X/9f/3
//j/9v/4//j/+f/6//v//P/9////////////AAAAAAAAAQAFAAYABgAEAAQABAAEAAEA
AQAAAP7/+//7//r/+P/0//L/8P/w/+7/7//v/+//7v/t/+z/6//s/+z/7P/s/+7/7//v
//H/8v/z//P/9P/z//P/8//z//L/8f/w//D/8P/w//D/8P/w//D/8P/w//D/8P/w//D/
8P/w//D/8P/w//D/8P/w//D/8P/w//D/8v/y//L/8v/x//H/8f/x//P/8//z//P/8//z
//P/8//z//X/+v8DAAoADwAWABwAIgAuADoAOgAwABsAAwDq/8v/q/+V/4r/hP9y/0f/
DP/e/tb+6/4F/xv/Mf9G/13/eP+W/7P/yv/c/+f/8v/3//r/+v/7//v//P/9//7/////
////AQABAAEAAQABAAIAAgACAAIAAgACAAIAAgADAAMAAwAEAAQABAAEAAQABAAFAAcA
BwAHAAcABQAFAAYABgAGAAYABwAHAAcABwAHAAcABwAHAAgACAAIAAkACgAKAAoACgAL
AAsACwAMAAwADQANAA4ADwAPABEAEQARABMAEgASABMAFAAXABcAGAAZABoAHAAdAB4A
HwAgACIAIwAjACQAJgApACoALAAuADAAMAAyADQANgA3ADoAPAA+AD4APwBBAEMAQwBE
AEUASABHAEkASgBLAEsATABNAE4ATgBNAE0ATABKAEgARwBFAEQAQgBAADwAOwA3ADQA
MQAwACwAKAAlACIAHwAdABoAGAAWABMAEAAPAAwACgAIAAYABAACAAEAAQD///3//f/8
//v/+//6//n/+P/4//j/+P/4//j/+P/4//j/+P/4//j/+P/4//j/+P/4//j/+P/6//r/
+v/6//n/+f/5//r//P/8//z//P/8//3//v/+//7//v///wEA//////////8AAAAAAAAA
AAAAAAAAAAAAAQABAAEAAQABAAIAAgACAAIAAgACAAIAAgACAAIAAgACAAIAAgACAAEA
AQABAAEAAAAAAAAAAAAAAAAAAAAAAP///////////f/9//3//P/+//7//v/+//7//v/9
//3//P/8//z/+//9//7///8BAAMAAwAFAAYABAAGAAYABwAIAAkACgALAAsADAAMAAwA
DAAMAAsACwAKAAgABQAFAAQAAgD+//z/+v/6//n/+f/4//f/9P/z//L/8f/y//L/8v/y
//L/8//z//X/9P/1//X/9v/5//n/+f/5//b/9f/0//T/9v/2//b/9v/0//T/9P/0//b/
9v/2//b/9P/0//T/9P/0//T/9P/0//T/9P/0//T/9P/0//T/9P/1//X/9f/1//X/9f/1
//X/9f/1//X/9f/1//f//P8DAAoAEQAYAB4AJAAqADQANgAsABkA/f/g/8X/p/+N/4L/
fv9q/zf/9v7E/rD+v/7h/gH/G/8y/1H/cv+W/7f/zv/e/+v/9P/1//j/+v/7//v//P/7
//z//f/9////AQABAAEA/////wAAAAACAAIAAgACAAIAAgADAAMAAwAEAAQABAAEAAQA
BAAFAAUABQAFAAUABQAFAAYABgAGAAYABwAHAAcABwAHAAcABwAHAAgACAAKAAsADAAM
AAoACgALAAsADQAOAA4ADwAPABAAEQARABEAEQARABMAFAAUABUAFgAZABkAGgAbABwA
HgAfACAAIwAkACYAJwAnACgAKgAtAC4AMAAyADQANgA4ADoAPAA9AEAAQgBEAEgASQBL
AE0ATwBQAFEAVABVAFcAWABZAFkAWgBbAFwAXgBdAF0AXABaAFgAVwBVAFIAUABOAEoA
SgBFAEEAPQA6ADYAMgAvACkAJQAiAB4AGgAYABUAEgAPAAwACgAIAAQAAgAAAP///f/7
//n/+f/4//f/9//2//X/9P/0//T/8v/y//L/8v/w//D/8P/w//L/8v/y//L/8v/y//L/
8v/y//L/8v/y//X/9f/1//b/9P/0//T/9P/0//X/9v/2//j/+P/5//v/+f/5//n/+f/6
//r/+v/6//z//P/8//z/+//7//v/+//7//z//P/8//z//P/8//z/+v/6//r/+v/6//r/
+v/6//n/+f/5//n/+v/6//r/+v/6//r/+v/6//n/+f/5//n/+f/5//n/+P/4//j/+P/4
//j/+P/3//f/+P/4//j/9//4//r//P////////8BAAIAAgAEAAQABQAIAAcACAAKAAgA
CAAIAAgABwAHAAYABAABAAEAAAD+//z/+v/4//j/9f/1//T/8//y//H/8P/v/+7/7v/u
/+7/7P/t/+3/7//w//H/8f/y//X/9f/1//X/9P/z//L/8v/y//L/8v/y//L/8v/y//L/
8v/y//L/8v/y//L/8v/y//L/8v/y//L/8v/y//L/8v/y//L/8v/y//P/8//z//P/8//z
//P/8//z//P/8//z//P/9f/6/wEABgANABQAGgAgACYAMAA2ADAAHwAFAOj/zf+t/5H/
gv+A/3D/P//+/sr+sP65/tv+/f4V/y7/S/9s/5D/s//M/9r/5//y//f/+P/6//v/+//8
//v//P/9//3//f//////////////AAAAAAAAAAAAAAAAAAAAAAEAAQABAAIAAgACAAIA
AgACAAMAAwADAAMAAwADAAMABAAEAAQABAAFAAUABQAFAAUABQAFAAUABgAGAAgACQAK
AAoACAAIAAkACQALAAwADAANAA0ADgAPAA8ADwAPAA8AEQAUABQAFQAWABcAFwAYABkA
GgAcAB0AHgAfACAAIgAjACcAKAAqAC0ALAAuADAAMgA0ADYAOAA6AD0AQABCAEQARgBH
AEkASwBNAE4ATwBSAFUAVwBYAFkAWwBcAF0AXgBeAF0AXQBcAFwAWgBZAFcAVABSAFAA
TABKAEUAQQA9ADgANAAwAC0AKQAlACIAHgAaABgAFQASAA0ACgAIAAYABAACAAAA////
//3/+//7//j/9//3//b/9f/0//T/9P/0//T/9P/0//L/8v/y//L/8v/y//L/8v/y//L/
8v/y//L/8v/y//L/8//z//P/9P/0//T/9P/0//T/9f/2//b/9v/2//f/+f/5//n/+f/5
//r/+v/6//r//P/8//z//P/7//v/+//7//v//P/8//z//P/8//z//P/8//z//P/8//z/
/P/8//z/+//7//v/+//6//r/+v/6//r/+v/6//r/+f/5//n/+f/5//n/+f/4//j/+P/4
//j/+P/4//f/9//2//b/9v/1//P/9P/1//f/9v/1//b/9v/2//j/+P/5//z//f/+////
AAABAAIAAwAFAAYABwAHAAgACAAIAAgACAAHAAcABgAEAAEAAQAAAP7//P/6//j/+P/z
//P/8v/x//L/8f/w/+//7v/u/+7/7v/u/+//7//x//L/8//z//T/9f/1//X/9f/0//P/
8v/y//L/8v/y//L/8v/y//L/8v/y//L/8v/y//L/8v/y//L/8v/y//L/8v/y//L/8v/y
//L/8v/y//L/8//z//P/8//1//X/9f/1//P/8//z//P/9f/3//r/AQAIAA0AFAAYAB4A
JAAuADgANAAjAAsA8P/X/7n/nf+O/4j/fP9X/xj/4P7E/s3+6f4F/x3/NP9L/2j/iP+p
/8b/1v/j//D/9//4//r/+//7//z/+//8//3//f/9//////////////8AAAAAAgACAAIA
AgACAAIAAwADAAMABAAEAAQAAgACAAIAAwADAAMAAwADAAUABQAGAAYABAAEAAUABQAF
AAUABQAFAAcABwAIAAgABgAHAAgACAAIAAgACQAJAAkACgAKAAsACwAMAA0ADQAPAA8A
DwARABAAEAARABIAFQAVABYAFwAYABoAGwAcAB0AHgAgACEAIQAiACQAJwAoACoALAAu
ADAAMgA0ADYANQA4ADoAPAA+AD8AQQBDAEMARABFAEgASQBLAEwATQBNAE4ATwBQAFIA
UQBRAFAAUABOAE0ASwBKAEgARgBCAEIAPQA5ADUANAAwACwAKQAlACEAHgAaABYAFAAR
AA4ACwAIAAYABAACAAAA/v/9//v/+f/3//f/9v/1//X/9P/x//D/8P/w/+7/7v/u/+7/
7v/u/+7/7v/u/+7/7v/u/+7/7v/u/+7/8P/w//D/8P/x//H/8f/y//L/8v/y//L/9P/1
//b/9v/0//T/9f/3//f/9//3//f/+P/4//j/+P/4//j/+P/4//v/+//7//v/+f/6//r/
+v/6//r/+v/6//r/+v/6//r/+v/6//r/+v/5//n/+f/5//j/+P/4//j/+P/4//j/+P/3
//f/9//3//f/9//3//b/9v/2//b/9v/2//b/9f/1//b/9v/2//X/8//0//X/9//2//X/
9v/2//T/9v/2//f/+v/7//z//f///////////wAAAAAAAAEAAwAEAAQABQAGAAYABgAG
AAYABAADAAEA/v/7//v/+v/4//b/9P/y//L/8f/x//D/7//w/+//7v/t/+z/7P/s/+z/
7f/v//D/8//0//X/9f/2//b/9f/0//P/9P/z//L/8v/y//L/8v/y//L/8v/y//L/8P/w
//D/8P/y//L/8v/y//L/8v/y//L/8v/y//L/8v/y//L/8v/y//P/8//z//P/8//z//P/
8//z//P/8//z//f/+/8AAAcAEAAXABwAIgAqADQAOgA2ACQACwDz/9j/uf+f/4//iv+A
/2D/J//w/tT+3v73/g//J/8//1T/af+I/6j/wf/U/+T/8f/4//n/+v/6//v/+//8////
AAABAAEAAQADAAMAAwADAAMABAAEAAYABgAGAAYABAAEAAUABQAFAAYABgAGAAQABAAE
AAUABQAFAAUABQAHAAcACAAIAAgACAAJAAkABwAHAAcABwAJAAkACgAKAAgACQAKAAoA
CgAKAAsACwALAAwADAANAA0ADgAPAA8ADwAPAA8AEQASABIAEwAUABcAFwAYABkAGgAc
AB0AHgAdAB4AIAAhACMAJAAmACkAKgAsAC4AMAAwADIANAA2ADcAOgA8AD4APgA/AEEA
QwBDAEQARQBIAEcASQBKAEsASQBKAEsATABMAEsASwBKAEgARgBFAEMAQgBAAD4AOgA5
ADUAMgAvAC4AKgAmACMAIQAdABoAFgAUABIADwAMAAsACAAGAAQAAgAAAP7//f/9//v/
+f/5//j/9//3//b/9f/0//T/9P/y//L/8v/y//L/8v/y//L/9P/0//T/9P/y//L/8v/y
//T/9P/0//T/9f/1//X/9v/2//b/9v/2//b/9//4//j/+P/4//n/+//7//v/+//7//z/
/P/8//z//v/+//7//v/9//3//f/9//v//P/8//z//P/8//z//P/8//z//P/8//z//P/8
//z/+//7//v/+//8//z//P/8//r/+v/6//r/+f/5//n/+f/5//n/+f/4//j/+P/4//j/
+P/4//f/9//5//r/+//7//3//v///wEAAQABAAMABAAGAAgACAAJAAoACgAKAAoACgAK
AAcABwAGAAQAAQABAAAA/v/+//z/+v/6//f/9//2//X/9P/z//L/8f/w//D/8P/w//D/
8f/x//P/9P/1//X/9v/1//X/9f/1//T/8//y//L/8v/y//L/8v/y//L/8v/y//T/9P/0
//T/8v/y//L/8v/y//L/8v/y//L/8v/y//L/8v/y//L/8v/x//H/8f/x//P/8//z//P/
8//z//P/8//1//X/+P/9/wQACwASABgAHgAkAC4ANgAyACMACQDu/9P/s/+V/4T/gP92
/0//EP/U/rT+t/7V/vf+D/8o/0P/ZP+G/6n/xP/W/+P/7v/1//b/+P/5//n/+v/5//r/
+//7//v//f/9//3//////wAAAAAAAAAAAAAAAP7//v//////AQACAAIAAgAAAAAAAAAB
AAEAAQABAAEAAwADAAQABAACAAIAAwADAAUABQAFAAUABQAFAAYABgAGAAcACAAIAAoA
CgALAAsACQAKAAoACwALAAwADQANAA8ADwAPABEAEgASABMAFAAVABUAFgAXABgAGgAb
ABwAHQAeACAAIQAjACQAJgApACoALAAuADAANAA2ADgAOgA5ADwAPgBAAEQARQBHAEkA
SwBMAE0AUABRAFMAVABVAFcAWABZAFoAWgBZAFkAWABYAFYAVQBTAFIAUABOAEoASABD
AD8AOwA4ADQAMAAtACkAJQAiAB4AGAAWABMAEAANAAoACAAGAAIAAAD+//3/+//5//f/
9//2//X/9f/0//P/8v/y//L/8P/w//D/8P/w//D/8P/w//D/8P/w//D/7v/u/+7/7v/w
//D/8P/w//H/8f/x//L/9P/0//T/9P/0//X/9v/2//b/9v/3//n/9//3//f/9//4//j/
+P/4//r/+v/6//r/+//7//v/+//7//z//P/8//z//P/8//z//P/8//z//P/8//z//P/8
//v/+//7//v/+v/6//r/+v/6//r/+v/6//n/+f/5//n/+f/5//n/+P/4//j/+P/4//r/
+v/5//n/+v/6//r/+f/6//z//v8BAAEAAQADAAQABgAIAAoACwAKAAoACgAKAAoACwAL
AAoACAADAAMAAgAAAP7//P/6//r/9//3//b/9f/0//P/8v/x/+7/7v/u/+7/7P/t/+3/
7//y//P/8//0//X/9f/1//X/9v/1//T/9P/y//L/8v/y//L/8v/y//L/9P/0//T/9P/0
//T/9P/0//T/9P/0//T/9P/0//T/9P/y//L/8v/y//P/8//z//P/8//z//P/8//z//P/
8//z//X/9//4////BgAJABAAGAAeACQALAA2ADYAKwATAPb/2/+//5//iv+E/37/W/8c
/97+uP61/tH+8/4N/yT/P/9g/4L/p//G/9b/4f/u//f/+P/4//n/+f/6//v//P/9//3/
+//9//3//f/9//3//v/+//7//v/+//7/AAAAAAEAAQD//wAAAAAAAAAAAAAAAAEAAQAB
AAEAAQADAAMABAAEAAQABAAFAAUABQAFAAUABQAHAAcACAAIAAgACQAKAAoACgAKAAsA
CwALAAwADAANAA0ADgAPAA8ADwAPAA8AEQAUABQAFQAWABcAFwAYABkAGgAcAB0AHgAf
ACAAIgAjACUAJgAoACsALAAuADAAMgA2ADgAOgA8AD0AQABCAEQARgBHAEkASwBPAFAA
UQBUAFUAVwBYAFkAWwBcAF0AXgBgAF8AXwBeAGAAXgBdAFsAWABWAFQAUABOAEkARQBB
ADwAOAA0ADEALQApACYAIgAcABoAFwAUAA8ADAAKAAgABgAEAAIAAQD///3/+//7//r/
+f/5//j/9f/0//T/9P/0//T/9P/0//L/8v/y//L/8v/y//L/8v/y//L/8v/y//L/8v/y
//L/8//z//P/9P/0//T/9P/0//T/9f/2//b/9v/2//f/+f/3//f/9//3//j/+P/4//j/
+v/6//r/+v/5//n/+f/5//n/+v/6//r/+v/6//r/+v/6//r/+v/6//r/+v/6//r/+f/5
//n/+f/4//j/+P/4//j/+P/4//j/9//3//f/9//3//f/9//2//b/9v/2//b/9P/0//P/
8//0//T/9P/z//H/8v/z//X/8//z//X/9v/0//b/9v/3//r/+//8//3///////////8C
AAIAAgADAAUABgAGAAYABgAGAAUABQAEAAIA//////7//P/4//b/9P/0//H/8f/w/+//
7v/t/+z/6//q/+r/6v/q/+r/6//r/+3/7v/v/+//8P/x//H/8f/x//D/7//u/+7/7v/u
/+7/7v/s/+z/7P/s/+7/7v/u/+7/8P/w//D/8P/w//D/8P/w//D/8P/w//D/7v/u/+7/
7v/v/+//7//v//H/8f/x//H/7//v/+//7//x//P/+P///wYACQAQABYAGgAiAC4ANgAw
AB8ABQDs/9H/sf+X/4r/hv94/1H/Ev/c/sb+0/7v/g3/I/84/0//av+K/6v/xv/W/+P/
7v/1//b/+P/5//n/+v/5//r/+//7//v//f/9//3//////wAAAAAAAAAAAAAAAAIAAgAD
AAMAAQACAAIAAgACAAIAAgADAAMAAwADAAMAAwADAAQABAAEAAQABQAFAAcABwAHAAcA
BwAHAAgACAAIAAkACgAKAAoACgALAAsACwAMAAwADQALAAwADQANAA8ADwAPABEAEgAS
ABMAFAAVABUAFgAXABgAGgAbABwAHwAgACIAIwAjACQAJgApACoALAAuADAAMAAyADQA
NgA5ADwAPgBAAEAAQQBDAEUARwBIAEkATABNAE8AUABRAE8AUABRAFIAUgBRAFEAUABS
AFAATwBNAEwASgBIAEQAQwA/ADwAOQA2ADIALgArACkAJQAiAB4AGgAYABUAEgAPAAwA
CgAIAAgABgAEAAMA///9//v/+//6//n/+f/4//n/+P/4//j/9v/2//b/9v/2//b/9v/2
//T/9P/0//T/9v/2//b/9v/2//b/9v/2//n/+f/5//r/+v/6//r/+v/6//v//P/8//r/
+v/7//3//f/9//3//f8AAAAAAAAAAAAAAAAAAAAA/////////////wAAAAAAAAAAAAAA
AAAAAgACAAIAAgACAAIAAgACAAEAAQABAAEAAAAAAAAAAAD+//7//v/+////////////
/f/9//3//P/+//7//v/+//z//P/7//v//P/8//z/+//5//r/+//9//v/+//9//7//v8A
AAAAAQACAAMABAAFAAUABQAFAAUACAAIAAgACQALAAwACgAKAAoACgAIAAcABQACAAEA
AQAAAP7//P/6//j/+P/3//f/9v/1//T/8//y//H/8P/w//D/8P/y//P/8//1//b/9//3
//j/9//3//f/9//2//X/9P/0//T/9P/0//T/9v/2//b/9v/0//T/9P/0//T/9P/0//T/
9P/0//T/9P/0//T/9P/0//b/9v/2//b/9f/1//X/9f/1//X/9f/1//X/9f/1//X/9//5
//z/AwAMABMAGgAgACQALgA6AD4ANAAfAAcA7P/P/6//l/+O/4j/dv9N/xL/4P7U/uf+
Af8Z/zH/Rv9b/3b/lP+z/8r/2v/n//T/+f/6//r/+//7//z///8AAAEAAQD//wEAAQAB
AAMAAwAEAAQABAAEAAQABAAEAAQABQAFAAUABgAGAAYABgAGAAYABwAFAAUABQAFAAcA
BwAIAAgABgAGAAcABwAJAAkACQAJAAcABwAIAAgACAAJAAoACgAKAAoACwALAAsADAAM
AA0ADQAOAA8ADwAPAA8ADwARABIAEgATABQAFQAVABYAFwAYABoAGwAcAB0AHgAgACEA
IQAiACQAJwAoACoALAAuAC4AMAAyADQANQA4ADoAPAA8AD0APwBBAEEAQgBDAEYARQBH
AEgASQBJAEoASwBMAEoASQBJAEgASABGAEUAQwBCAEAAPgA6ADkANQAyAC8ALgAqACYA
IwAhAB0AGgAWABQAEgAPAAwACQAGAAQAAgACAAAA/v/9//v/+f/3//f/9v/1//X/9P/z
//L/8v/y//D/8P/w//D/8P/w//D/8P/u/+7/7v/u//D/8P/w//D/8P/w//D/8P/x//H/
8f/y//T/9P/0//T/9P/1//b/9v/2//b/9//5//f/9//3//f/+P/4//j/+P/6//r/+v/6
//n/+f/5//n/+//8//z//P/6//r/+v/6//r/+v/6//r/+v/6//r/+v/5//n/+f/5//r/
+v/6//r/+P/4//j/+P/3//f/9//3//f/9//3//b/9v/2//b/9v/2//b/9f/1//j/+P/4
//f/+f/6//v//f//////AQACAAIABAAEAAUABAAHAAYABgAIAAgACAAIAAUABQAEAAIA
//////7//P/6//j/9v/2//P/8//y//H/8P/v/+7/7f/s/+z/7P/s/+z/7f/t/+//8P/x
//H/8v/z//P/8//z//L/8f/w//D/8P/w//D/8P/w//D/8P/w//D/8P/w//D/7v/u/+7/
7v/w//D/8P/w//D/8P/w//D/8P/w//D/8P/v/+//7//v/+//7//v/+//7//v/+//7//x
//P/+P///wYACwASABgAHgAkAC4AMAAoABMA9//c/7//of+H/37/fP9m/y//7v6+/qz+
v/7h/v/+F/8w/03/bv+S/7X/yv/Y/+f/8P/z//T/9v/3//f/+P/3//j/+f/5//n/+//7
//v/+//7//z//P/8//z//P/8//z//P/9//3//f/+//7//v/+//7//v////3//f/9//3/
/////wAAAAAAAAAAAQABAAEAAQABAAEAAwADAAQABAACAAMABAAEAAQABAAFAAUABwAI
AAgACQAJAAoACwALAA0ADQANAA8AEAAQABEAEgATABMAFAAVABYAGAAZABoAGwAcAB4A
HwAhACIAJAAnACgAKgAsAC4AMAAyADQANgA5ADwAPgBAAEAAQQBDAEUASQBKAEsATgBP
AFEAUgBTAFMAVABVAFYAWABXAFcAVgBUAFIAUQBPAEwASgBIAEQAQgA9ADkANQAyAC4A
KgAnACEAHQAaABYAFAASAA8ADAAJAAYABAACAP7//P/6//n/9//1//P/8//w/+//7//u
/+3/7P/s/+z/6v/q/+r/6v/q/+r/6v/q/+r/6v/q/+r/6v/q/+r/6v/q/+r/6v/q/+v/
6//r/+z/7P/s/+z/7P/s/+3/7v/u/+7/7v/v//H/8f/x//H/8f/y//L/8v/y//L/8v/y
//L/8f/x//H/8f/x//L/8v/y//L/8v/y//L/8v/y//L/8v/y//L/8v/y//H/8f/x//H/
8P/w//D/8P/w//D/8P/w/+3/7f/t/+3/7//v/+//7v/u/+7/7v/u/+7/7v/t/+3/8P/w
//D/7//w//L/9P/3//f/9//5//r/+v/8//z//f8AAAAAAAAAAAAAAAD9//3//P/6//f/
9//2//T/8v/w/+7/7v/p/+n/6P/n/+j/5//m/+X/4v/i/+L/4v/i/+P/4//l/+b/5//n
/+j/6f/p/+n/6f/q/+n/6P/o/+b/5v/m/+b/5v/m/+b/5v/o/+j/6P/o/+b/5v/m/+b/
5v/m/+b/5v/m/+b/5v/m/+b/5v/m/+b/5//n/+f/5//n/+f/5//n/+f/5//n/+f/5//p
/+7/9f/6////BgAOABIAGAAiACgAJAARAPX/2v+//6H/h/96/3j/Zv8z//D+uP6g/qv+
z/7x/gn/IP8//2D/hP+n/8D/0P/d/+b/6//s/+z/7f/t/+7/7f/u/+//7//v//H/8f/x
//H/8f/y//L/8v/y//L/8v/0//T/9f/1//X/9v/2//b/9P/0//T/9f/1//X/9f/1//f/
9//4//j/+P/4//n/+f/3//f/9//3//n/+f/6//r/+v/7//z//P/8//z//f/9//3//v/+
//////8AAAEAAQABAAEAAQADAAQABAAFAAYACQAJAAoACwAMAA4ADwAQABEAEgAUABUA
FwAYABoAHQAeACAAIgAkACYAKAAqACwALwAyADQANgA2ADcAOQA7AD8AQABBAEQARQBH
AEgASQBLAEwATQBOAE4ATQBNAEwASgBIAEcARQBCAEAAPgA6ADgAMwAvACsAKAAkACAA
HQAXAA==
         </WaveFormData>
      </LeadData>
      <LeadData>
         <LeadByteCountTotal>10000</LeadByteCountTotal>
         <LeadTimeOffset>0</LeadTimeOffset>
         <LeadSampleCountTotal>5000</LeadSampleCountTotal>
         <LeadAmplitudeUnitsPerBit>4.88</LeadAmplitudeUnitsPerBit>
         <LeadAmplitudeUnits>��V</LeadAmplitudeUnits>
         <LeadHighLimit>2147483647</LeadHighLimit>
         <LeadLowLimit>268435456</LeadLowLimit>
         <LeadID>V4</LeadID>
         <LeadOffsetFirstSample>0</LeadOffsetFirstSample>
         <FirstSampleBaseline>0</FirstSampleBaseline>
         <LeadSampleSize>2</LeadSampleSize>
         <LeadOff>FALSE</LeadOff>
         <BaselineSway>FALSE</BaselineSway>
         <ExcessiveACNoise>FALSE</ExcessiveACNoise>
         <MuscleNoise>FALSE</MuscleNoise>
         <LeadDataCRC32>3528941948</LeadDataCRC32>
         <WaveFormData>
OAA4ADgAOAA7ADwAPQA+AEAAQABAAEAAQQBCAEMARABEAEQARABEAEIAQgBCAEIAPwA+
AD0APAA6ADgANgA0ADAALgAsACoAKAAmACQAIgAeABwAGgAYABUAFAATABIADwAOAA0A
DAALAAoACQAIAAcABgAFAAQABAAEAAQABAACAAIAAgACAAIAAgACAAIAAgACAAIAAgAC
AAIAAgACAAIAAgACAAIABAAEAAQABAAGAAYABgAGAAgACAAIAAgACAAIAAgACAAIAAgA
CAAIAAgACAAIAAgACAAIAAgACAAIAAgACAAIAAoACgAKAAoACAAIAAgACAAIAAgACAAI
AAoACgAKAAoACAAIAAgACAAKAAoACgAKAAgACAAIAAgACAAIAAgACAAIAAgACAAIAAYA
BgAGAAYABgAGAAYABgAEAAQABAAEAAYABgAGAAYACAAIAAgACAAKAAoACgAKAAsADAAN
AA4AEAAQABAAEAASABIAEgASABIAEgASABIAEgARABAAEAAQAA4ADQAMAAgACAAHAAQA
BAADAAIAAQD+//3//P/8//7//v/+//7//P/8//7///8AAAAAAQACAAQAAwADAAIA///9
//3//f/9//z//P/8//z//P/9//3//P/8//z//P/+//7//v/+//z//P/8//z//f/9//3/
/v/8//z//P/8//z//P/9//3//f/9//3//f/9////////////AQAIAA0AEQAWABoAHAAg
ACcALQAwADIAMAAyAEAARwA/ADUAKwANANX/h/84/xP/E/8j/zr/Vf9r/4H/l/+s/8P/
1P/h/+7/9v/6//v//P/8//z//P/8//7//v/+//7/////////AAAAAAAAAAADAAMAAwAD
AAEAAQABAAEAAQACAAIAAgACAAMAAwADAAMABAAEAAMAAwADAAQABAAEAAQABAAFAAMA
AwAEAAQABAAEAAQABAACAAMABAAEAAMAAwAEAAUABQAFAAUABQAEAAUABQAGAAgACAAI
AAoADAANAA0ADgANAA0ADgAPAA4ADwAQABEAEgATABQAFQAVABYAFwAYABoAHAAeACAA
IQAiACQAJQAkACUAJwApACkAKgArACsALQAvADAAMQAwADEAMgAyADMAMwAzADQANQA1
ADUANQAyADAALwAvAC4ALQArACkAKwAoACYAJAAgAB4AHAAaABkAFgAUABEAEAAOAAwA
CgALAAoACAAGAAYABQADAAIAAQD///7//v/9//z//P/8//n/+P/4//j/9v/1//X/9f/4
//j/9//3//f/9v/2//b/9P/1//X/9f/2//b/9v/2//b/9v/2//b/9v/2//b/9//5//n/
+v/6//r/+v/6//v/+//7//z//P/8//z//P/9//z//P/8//z//v/+//7//v/+//7//v/+
//7//v/+//7//P/8//z//P/+//7//v/+//7//f/9//3//f/9//3//f/6//r/+//7//r/
+v/6//r/+v/6//r/+v/5//n/+f/5//j/+P/4//j/9v/3//f/9//1//b/9v/3//f/+f/5
//n/9//4//j/+v/9//7//v/+/wEAAQABAAIAAgABAAEAAQADAAQABAACAAIAAgACAAIA
AAD///7//P/8//r/+f/4//b/9v/1//T/9P/z//L/8//y//H/8P/w//D/8P/w//L/8v/y
//T/9f/2//b/9//3//b/9P/z//L/8f/v/+//8f/x//D/8P/u/+7/7v/v//H/8P/w//D/
8v/y//L/8v/w//D/8P/w//D/7//v/+//8P/w//D/8P/w//D/8P/x//H/8f/x//H/8//z
//P/8//z//P/9//+/wMABwAMAA4AEgAYACEAJwAoACoAKgAwADoAPQAxACkAHQABAM3/
g/86/xf/Gf8l/zj/Uf9n/3v/kf+o/7v/zP/Z/+T/7v/y//P/9P/0//T/9P/2//j/+P/4
//r/+//7//v/+v/6//r/+v/7//v/+//7//v/+//7//v/+//8//z//P/8//3//f/9////
AAAAAP///////wAAAAD+//7//v////////8AAAAAAAAAAAAAAAAAAAEAAgACAAEAAQAC
AAMAAwADAAMAAwACAAMAAwAEAAYABgAGAAgACAAJAAkACgAJAAkACgALAA4ADwAQABEA
EgATABQAFQAXABgAGQAaABsAHAAdAB4AHwAgACIAIwAkACUAJwApACcAKAApACkAJwAp
ACoAKwAsAC0ALgAuAC0ALQAtAC4ALQAtAC0ALQAsACoAKQApACgAJwAlACMAJQAiACAA
HgAcABoAGAAWABQAEgARAA8ADgAMAAoACAAHAAYABAACAAIAAQD///7////9//z//P/7
//r/+v/6//f/9v/2//b/+P/3//f/9//2//b/9f/1//f/9v/2//b/9P/1//X/9f/2//b/
9v/2//j/+P/4//j/+P/4//j/+f/5//n/+v/6//r/+v/6//v/+//7//z//P/8//z//P/9
//z//P/8//z//P/8//z//P/+//7//v/+//7//v/+//7//v/+//7//v/+//7//v/+//7/
/f/9//3//f/9//3//f/8//z//f/9//z//P/8//z//P/8//z//P/7//v/+//7//z//P/8
//z/+v/7//v/+//7//z//P/9////AQABAAEAAQACAAIABAADAAQABAAEAAcACAAGAAYA
BgAGAAgABgAFAAQABAAEAAIAAQD+//z//P/7//r/+v/5//j/9f/0//P/8v/0//T/9P/0
//T/9P/0//b/9//4//j/+f/6//r/+f/5//b/9f/z//P/8//z//L/8v/y//L/8v/z//X/
9P/0//T/8v/y//L/8v/y//L/8v/y//T/8//z//P/9P/0//T/9P/0//T/9P/1//X/9f/1
//X/9f/1//X/9f/1//X/+f/+/wMABwAMABAAFAAYAB0AIQAkACgAKAAsADwARQA9AC8A
JQAJAM3/d/8m//f+9/4N/yj/R/9d/3X/j/+o/7//0P/d/+j/7v/w//P/9P/0//T/9P/0
//b/9v/2//b/9//3//f/+P/4//j/+P/5//n/+f/5//n/+f/5//n/+f/6//r/+v/8//3/
/f/9//3//v/+//3/+//7//z//P/8//z//P/9//////8AAAAAAAAAAAAAAAAAAAEAAgAC
AP////8AAAEAAQABAAEAAQAEAAUABQAGAAYABgAGAAgACAAJAAkACgALAAsADAANAA4A
DwAQABEAEgATABQAFQAVABYAFwAYABsAHAAdAB4AIQAiACQAJQAmACcAKQArACsALAAt
AC0ALwAxADIAMwA0ADUANgA2ADUANQA1ADYANwA3ADcANwA2ADQAMwAzADAALwAtACsA
KwAoACYAJAAiACAAHgAcABkAFgAUABEAEAAOAAwACgAHAAYABAACAAIAAQD///7//f/7
//r/+v/5//j/+P/4//f/9v/2//b/9v/1//X/9f/2//b/9f/1//X/9P/0//T/9P/1//X/
9f/2//b/9v/2//b/9v/2//b/9v/2//b/9//3//f/+P/4//j/+P/4//n/+f/5//r/+v/6
//r/+v/7//z//P/8//z//P/8//z//P/8//z//P/8//z//P/8//z//P/8//z//P/8//z/
/P/8//z/+//7//v//f/9//3//f/6//r/+//7//r/+v/6//r/+v/6//r/+v/7//v/+//7
//r/+v/6//r/+v/7//v/+//9//7//v///wEAAwADAAMAAwAEAAQABgAHAAgACAAIAAgA
CAAIAAgACgAIAAcABgAEAAQAAgABAAAA/v/+//3/+v/6//n/+P/3//b/9f/0//T/9P/0
//T/9P/0//T/9v/1//b/9v/3//n/+v/6//v/+v/5//f/9//3//f/9v/2//b/9v/2//f/
9//2//b/9v/2//b/9v/2//T/9P/0//T/9v/1//X/9f/2//b/9v/2//b/9v/2//f/9//3
//f/9//3//f/9//3//f/+f/7/wAABQAJAA4AEgAWABoAHwAjACgALgAwADQAQgBLAEMA
NQArABEA2f+F/zL/Af/5/g//LP9H/1//d/+P/6r/wf/U/9//6P/y//b/9//4//j/+P/4
//j/+v/6//r/+v/7//v/+//+//7//v/+//3//f/9//3//f/9//3//f/9//7//v/+//7/
//////////8AAAAA////////AAAAAAIAAgACAAMAAQABAAIAAgACAAIAAgACAAIAAwAE
AAQAAwADAAQABQAFAAUABQAFAAYABwAHAAgACAAIAAgACgAKAAsACwAMAA0ADQAOAA8A
DgAPABAAEQASABMAFAAVABkAGgAbABwAHQAeAB8AIAAhACIAJAAlACYAJwApACsALQAu
AC8ALwAvADEAMgAzADYANwA4ADgAOQA5ADkAOgA5ADkAOQA5ADoAOAA3ADcANgA1ADMA
MQAvACwAKgAoACYAJAAiACAAHQAaABgAFQAUABIAEAAOAAsACgAIAAYABgAFAAMAAgAB
AP///v/+//3//P/8//z/+//6//r/+v/6//n/+f/5//j/+P/3//f/+f/4//j/+P/6//v/
+//7//r/+v/6//r//P/8//z//P/8//z//P/9//3//f/+//7//v/+//7/////////AAAA
AP7//v/+////AAAAAAAAAAD+//7//v/+//7//v/+//7///8AAAEAAgACAAIAAgACAAAA
AAAAAAAAAgABAAEAAQABAAEAAQABAP7//v///////v/+//7//v/+//7//v/+//3//f/9
//3//P/8//z//P/6//v/+//7//n/+v/6//v/+f/7//v/+//9//7//v8AAAEAAgACAAIA
BAAFAAYACAAKAAkACQALAAwADAAMAAwADAAMAAoACQAIAAgACAAGAAUABAACAAIAAQD8
//z/+//6//n/+P/3//b/9v/2//b/9v/2//b/9v/4//n/+v/6//v//P/8//v/+//6//n/
9//3//f/9//2//b/9v/2//b/9//3//b/9v/2//b/9v/2//b/9v/2//b/9v/2//X/9f/1
//b/9v/2//b/+P/4//j/+f/3//f/9//3//f/9//3//f/9//5//v/AAAFAAsADgAQABQA
FgAdACMAKAAsACoALAA4AEMAPwA1ACsAFQDn/53/SP8T/wn/F/8q/0X/Xf9x/4n/ov+5
/8z/2f/k/+7/9P/1//b/9v/2//b/9v/4//j/+P/4//n/+f/5//r/+v/6//r/+//7//v/
+//7//v/+//7//v//P/8//z//P/9//3//f/7//z//P/7//3//f/+//7//P/8//z//f/9
//3//v/+//7//v/+//7//P/9//7//v//////AAABAP//////////AgADAAMABAACAAIA
AgAEAAIAAwADAAQABQAFAAYABwAIAAkACgALAAwADQAOAA8ADwAQABEAEgAUABYAGAAa
ABkAGgAcAB0AHAAdAB8AIQAhACIAIwAjACUAJwAoACkAKAApACoAKgAqACsALAAuAC0A
LQAtAC0ALAAqACkAKQAoACcAJQAjACMAIAAeABwAGgAYABYAFAARAA4ADAAJAAoACAAG
AAQAAwACAAAA/v/+//3/+//6//f/9f/0//T/9f/0//T/9P/z//L/8v/y//D/7//v/+//
8P/w/+//7//v/+7/7v/u/+7/7//v/+//7v/u/+7/7v/w//D/8P/w/+7/7v/u/+//8f/x
//L/8v/y//L/8v/z//X/9f/2//b/9P/0//T/9f/0//T/9P/0//b/9v/2//b/9P/0//T/
9P/0//T/9P/0//L/8v/y//L/8v/y//L/8v/y//H/8f/x//H/8f/x//H/8v/y//P/8//w
//D/8P/w//D/8P/w//D/8f/x//H/8f/u/+7/7v/u/+7/7//v/+//7//w//D/8f/w//H/
8P/v/+3/7v/u//D/8//0//T/9P/1//X/9f/2//j/9//3//f/+//6//z//P/+//z//P/8
//z/+v/4//f/9v/4//j/9v/1//L/8P/w/+//7v/u/+3/7P/t/+z/6//q/+r/6v/q/+r/
7P/s/+z/7v/v//D/8P/x/+//7v/s/+v/7P/r/+n/6f/p/+n/6P/o/+n/6v/r/+3/6//q
/+r/6v/q/+r/6v/q/+r/6v/q/+r/7P/r/+v/6//q/+r/6v/q/+z/7P/s/+3/7f/t/+3/
7f/r/+v/6//r/+3/7//z//r///8FAAgACgAOABYAHQAfACAAIAAiACwANgAzACcAHwAL
AOP/of9T/xr/D/8X/yf/QP9Z/2v/gf+X/6z/v//O/9n/5P/q/+z/7f/u/+7/7v/u//D/
8v/y//L/8v/z//P/8//y//L/8v/y//X/9f/1//X/9f/1//X/9f/1//b/9v/2//T/9f/1
//X/9//4//j/9//3//f/+P/4//j/+P/4//n/9//3//j/+P/6//r/+v/6//j/+f/6//r/
+f/5//r/+//9//3//f/9//7//////wAA/v/+//7/AAACAAMAAwAEAAUABQAGAAcACAAJ
AAoACwAKAAsADAANAA8AEAARABIAEwAUABUAFgAXABgAGgAbABwAHQAfACEAHwAgACEA
IQAfACEAIgAjACQAJQAmACYAJQAlACUAJgAnACcAJwAnACYAJAAjACMAIAAfAB0AGwAd
ABoAGAAWABQAEgAQAA4ADQAKAAgABQAEAAIAAAD+/////v/8//r/+P/3//X/9P/1//P/
8v/y//P/8v/y//L/8f/w//D/8P/u/+3/7f/t/+7/7v/t/+3/7//u/+7/7v/u/+//7//v
//D/8P/w//D/8P/w//D/8P/y//L/8v/z//H/8f/y//L/8v/y//L/8//1//X/9v/2//T/
9P/0//X/9v/2//b/9v/2//b/9v/2//b/9v/2//b/9v/2//b/9v/2//b/9v/2//b/9v/2
//b/9v/1//X/9f/1//X/9f/1//T/9P/1//X/8v/y//L/8v/0//T/9P/0//P/8//z//P/
8v/y//L/8v/0//X/9f/1//f/+P/4//n/+f/7//v/+//9//7//v8AAP//AAAAAAAAAAAA
AAAA/v/9//z//P/8//r/+f/4//b/9v/1//T/9P/z//L/8f/w/+//7v/u/+7/7v/u/+z/
7P/s/+7/8f/y//L/8//y//L/8f/x//D/7//t/+3/7f/t/+z/7P/s/+z/7P/t/+//7v/u
/+7/7P/s/+z/7P/s/+z/7P/s/+z/6//r/+v/6v/q/+r/6v/s/+z/7P/t/+3/7f/t/+3/
7f/t/+3/7f/v/+//7//0//n//f8CAAgACgAOABMAGQAcACAAIgAkADAAPQA5AC8AJQAT
AOP/lf8+/wH/7/7//hj/Nf9N/2X/ff+W/63/wP/N/9r/5P/q/+v/7P/s/+z/7P/s/+7/
7v/u/+7/7//v/+//8P/w//D/8P/x//H/8f/x//H/8f/x//H/8//0//T/9P/y//P/8//z
//P/9P/0//P/8//z//T/9P/0//T/9P/1//f/9//4//j/9v/2//b/9v/4//n/+v/6//n/
+f/6//v/+f/5//n/+f/6//v/+//8//7//v/+/wAA/v//////AAABAAEAAgADAAYABwAI
AAkACwANAA8AEQATABQAFQAWABkAGgAbABwAHQAeACAAIQAiACMAJQAnACkAKgArACsA
LQAvADAAMQAyADMANAA0ADQANQA2ADgANwA3ADcANwA4ADYANQA1ADIAMQAvAC0AKwAo
ACYAJAAiACAAHgAcABkAFgAUABEAEAAOAAwACgAHAAYABAACAAIAAQD///7////9//z/
/P/5//j/+P/4//n/+P/4//j/+P/3//f/9//4//j/9//3//n/+P/4//j/9//3//b/9f/2
//b/9v/2//j/+P/4//j/+P/4//j/+f/7//v//P/8//r/+v/6//v//f/9//7//v/+//7/
/v////7//v/+//7/AAAAAAAAAAAAAAAAAAAAAAAAAAAAAAAAAAAAAAAAAAAAAAAAAAAA
AAAA///////////////////+//7///////7//v/+//7//v/+//7//v///////////wAA
AAAAAAAAAAABAAEAAQACAAQABQAHAAcACQAJAAkACQAKAAwADAAMAAwADAAMAAwADQAM
AAwADAALAAoABwAFAAQAAgACAAEAAAAAAP///v/9//z/+//6//r/+v/6//r/+v/6//r/
/P/9//7//v///wAAAAD/////AAD///3//f/9//3//P/8//z//P/8//3//f/8//z//P/8
//z//P/8//7//v/+//7//v/9//3//f/+//7//v/+//7//v/+////////////////////
//////////8BAAYACwANABIAGgAcAB4AIwArADAANgA4ADgAQgBRAFEAQwA3ACkA/f+x
/1j/F/8D/w//KP9F/1//df+N/6j/wf/U/+H/6v/2//z//f/+//7//v/+//7/AAAAAAAA
AAABAAEAAQACAAIAAgACAAMAAwADAAMAAwADAAMAAwAFAAYABgAGAAYABwAHAAcABQAG
AAYABQAFAAUABgAGAAgACAAIAAkABwAHAAgACAAKAAoACgAKAAwADQAOAA4ACwALAAwA
DQANAA0ADQANABAAEQARABIAEgASABIAFAAUABUAFQAWABcAFwAYABkAGgAbABwAHQAe
AB8AIAAhACMAJAAlACYAKQAqACsALAAvADAAMgAzADQANQA3ADkAOQA6ADsAOwA9AD8A
QABBAEIAQwBEAEQARQBFAEUARgBHAEcARwBHAEgARgBFAEUARABDAEEAPwA9ADoAOAA2
ADIAMAAuACwAKwAoACYAIwAgAB4AHAAaABcAFgAUABIAEAAPAA0ADAALAAkACAAIAAkA
CAAIAAgABQAEAAQABAAEAAMAAwADAAQABAADAAMAAwACAAIAAgAEAAUABQAFAAQABAAE
AAQABAAEAAQABAAGAAYABgAHAAUABQAGAAYABgAGAAYABwAHAAcACAAIAAYABgAGAAcA
CAAIAAgACAAIAAgACAAIAAgACAAIAAgACAAIAAgACAAIAAgACAAIAAcABgAFAAQABgAF
AAUABQADAAMAAwADAAIAAgADAAMABAAEAAQABAACAAIAAgACAP//////////AAAAAAAA
AAD+////////////AAAAAAEA//8BAAEAAQD//wAAAAACAAQABgAHAAgACQAJAAkACgAM
AAsACwALAA0ADAAMAAwADAAMAA4ADAALAAoACAAIAAYABQACAAAAAAD///z//P/7//r/
+//6//n/+P/2//b/9v/2//b/9v/2//j/+f/6//r/+//8//z/+//7//r/+f/3//f/9//3
//b/9v/0//T/9P/1//X/9P/0//T/9P/0//T/9P/0//T/9P/0//b/9f/1//X/9v/2//b/
9v/2//b/9v/3//f/9//3//f/9//3//f/9//3//n/+/8AAAUACQAOABAAEgAWAB0AJQAq
ACwALAAuADoAQQA7AC8AJQAPAN//k/9C/xX/D/8d/zL/S/9h/3f/jf+k/7n/zv/b/+b/
7v/0//f/+P/4//j/+P/4//r/+v/6//r/+//7//v//v/+//7//v/9//3//f/9////////
//////8AAAAAAAD+/////////wEAAgACAAEAAQABAAIAAgACAAIAAgADAAMAAwAEAAQA
AgACAAIAAgAEAAUABgAGAAMAAwAEAAUABQAFAAUABQAGAAcABwAIAAgACAAIAAoACgAL
AAsADAANAA0ADgAPABAAEQASABMAFAAVABYAFwAZABoAGwAcAB0AHgAfACAAHwAgACIA
IwAmACcAKQArACsALAAtAC0AKwAtAC4ALwAwADEAMgAyADEAMQAxADIAMQAxADEAMQAy
ADAALwAvADAALwAtACsALQAqACgAJgAkACIAIAAeABsAGAAWABMAEgAQAA4ADAAJAAgA
BgAEAAYABQADAAIAAQD///7//v/9//z//P/8//v/+v/6//r/+P/3//f/9//4//j/9//3
//X/9P/0//T/9v/3//f/9//4//j/+P/4//j/+P/4//j/+v/6//r/+//7//v//P/8//r/
+v/6//v//f/9//7//v/8//z//P/9/wAAAAAAAAAA/v/+//7//v/+//7//v/+//7//v/+
//7/AAAAAAAAAAACAAIAAgACAAAA///////////////////8//z//f/9//z//P/8//z/
/P/8//z//P/7//v/+//7//j/+P/4//j/+v/7//v/+//5//r/+v/7//n/+//7//v//f/+
//7/AAD//wAAAAAAAAEAAQABAAIABAADAAMAAwAFAAYABAAEAAQABAACAAAA///+//7/
/v/8//v/+P/2//b/9f/0//T/8//y//P/8v/x//D/8P/w//D/8P/y//L/8v/0//P/9P/0
//X/9P/0//P/8//y//H/7//v//H/8f/w//D/8P/w//D/8f/v/+7/7v/u/+7/7v/u/+7/
7v/u/+7/7v/u/+3/7f/t/+7/7v/u/+7/7v/u/+7/7//v/+//7//v//H/8f/x//H/8f/x
//X/+P///wUACgAOABAAFAAbACEAJAAmACYAKgA0ADkAMQAnAB0AAQDR/4f/Ov8T/xP/
Hf8w/0v/Yf91/4v/ov+3/8b/1f/g/+r/7v/v//D/8P/w//D/8v/0//T/9P/0//X/9f/1
//j/+P/4//j/+f/5//n/+f/5//n/+f/5//n/+v/6//r/+P/5//n/+f/7//z//P/7//v/
+//8//z//P/8//z//f/9//3//v/+//z//P/8//z//P/9//7//v/9//3//v//////////
////AAABAAEAAgACAAIAAgAEAAQABQAFAAYABwAHAAgACQAIAAkACgALAAwADQAOAA8A
EQASABMAFAAVABYAFwAYABsAHAAeAB8AHwAfACAAIQAhACIAIwAjACMAJQAmACcAJwAn
ACcAJgAnACcAJwAoACcAJwAnACcAJgAkACMAIwAiACEAHwAdAB0AGgAYABYAFAASABAA
DgANAAoACAAFAAQAAgAAAP7////+//z/+v/6//n/9//2//X/8//y//L/8f/w//D/8P/v
/+7/7v/u/+7/7f/t/+3/7v/u/+3/7f/t/+z/7P/s/+z/7f/t/+3/7v/u/+7/7v/w//D/
8P/w//D/8P/w//H/8f/x//L/8v/0//T/9P/1//P/8//0//T/8v/y//L/8//0//T/9P/0
//T/9P/0//T/9v/2//b/9v/2//b/9v/2//b/9v/2//b/9v/2//b/9v/2//X/9f/1//X/
9f/1//X/9P/0//X/9f/0//T/9P/0//L/8v/y//L/7//v/+//7//w//D/8P/w//L/8//z
//P/9f/2//b/9//5//v/+//7//v//P/8//7//f/+//7//v8AAAAAAAAAAAAA/v/9//z/
/P/8//r/+f/2//T/9P/z//D/8P/v/+7/7f/s/+v/6v/q/+r/6v/q/+r/6v/q/+z/7f/u
/+7/7//w//D/7//v/+7/7f/r/+v/6//r/+r/6v/q/+r/6v/r/+v/6v/q/+r/6v/q/+r/
6v/q/+r/6v/q/+r/6f/p/+n/6v/q/+r/6v/q/+r/6v/r/+n/6f/p/+n/6f/p/+n/6f/r
/+3/7//0//n///8EAAgACAAMABMAFwAcACAAIAAmADQAOwAzACUAGwD9/7//af8a/+/+
7/4H/yL/Pf9V/23/hf+g/7f/xv/R/9z/5P/m/+n/6v/q/+r/6v/s/+7/7v/u/+7/7//v
/+//8P/w//D/8P/w/+//7v/t/+//7//v/+//7f/u/+7/7v/u/+//7//v/+//8P/w/+//
8f/x//L/8v/w//D/8P/x//H/8f/y//L/9P/0//T/9P/y//P/9P/0//P/8//0//X/9f/1
//X/9f/4//n/+f/6//r/+v/6//z//P/9//3//v/9//3//v///wAAAQACAAMABAAFAAYA
BwAHAAgACQAKAA0ADgAPABAAEQASABQAFQAYABkAGwAdAB0AHgAfAB8AIQAjACQAJQAk
ACUAJgAmACcAJwAnACgAKQApACkAKQAoACYAJQAlACIAIQAfAB0AHQAaABgAFgAUABIA
EAAOAAsACAAGAAMAAAD+//z/+v/5//j/9v/0//T/8//x//D/7//t/+z/7P/r/+r/6v/q
/+v/6v/q/+r/6P/n/+f/5//o/+j/5//n/+f/5v/m/+b/6P/p/+n/6f/o/+j/6P/o/+r/
6v/q/+r/6v/q/+r/6//r/+v/7P/s/+7/7v/u/+//7//v//D/8P/u/+7/7v/v//D/8P/w
//D/8P/w//D/8P/w//D/8P/w//L/8v/y//L/8v/y//L/8v/y//L/8v/y//T/8//z//P/
8//z//P/8//y//L/8//z//L/8v/y//L/9P/0//T/9P/z//P/8//z//L/8v/y//L/9P/1
//X/9f/3//j/+P/5//v//f/9//3//f/+//7/AAABAAIAAgACAAIAAgACAAAA///+//7/
/v/8//v/+v/4//j/9//y//L/8f/w//H/8P/v/+7/7P/s/+z/7P/s/+z/7P/u/+//8P/w
//H/8v/y//H/8f/w/+//7f/t/+3/7f/s/+z/7P/s/+z/7f/t/+z/7P/s/+z/7P/s/+z/
7P/s/+z/7P/s/+v/6//r/+z/7P/s/+z/7P/s/+z/7f/r/+v/6//r/+v/6//r/+v/6//t
//H/9v/7//3/BAAIAAoADgATABsAIAAkACQAKAA2AEEAOwAvACUACwDP/3n/JP/x/u/+
B/8k/z3/V/9v/4n/oP+3/8r/1//i/+r/7v/v//D/8P/w//D/8P/y//L/8v/y//P/8//z
//T/9P/0//T/9f/1//X/9f/1//X/9f/1//X/9v/2//b/9P/1//X/9f/1//b/9v/1//f/
9//4//j/+P/4//j/+f/5//n/+v/6//j/+P/4//j/+P/5//r/+v/7//v//P/9//3//f/9
//3//P/9//3//v/+//7//v8AAAAAAQABAAIAAwADAAQABQAGAAcACAAJAAgACQAKAAsA
DQAOAA8AEAATABQAFQAWABcAGAAaABsAHAAdAB8AIQAhACIAIwAjACUAJwAoACkAKgAr
ACwALAAtAC0ALQAuAC0ALQAtAC0ALgAsACsAKwAoACcAJQAjACEAHgAcABoAFgAUABIA
EAANAA==
         </WaveFormData>
      </LeadData>
      <LeadData>
         <LeadByteCountTotal>10000</LeadByteCountTotal>
         <LeadTimeOffset>0</LeadTimeOffset>
         <LeadSampleCountTotal>5000</LeadSampleCountTotal>
         <LeadAmplitudeUnitsPerBit>4.88</LeadAmplitudeUnitsPerBit>
         <LeadAmplitudeUnits>��V</LeadAmplitudeUnits>
         <LeadHighLimit>2147483647</LeadHighLimit>
         <LeadLowLimit>268435456</LeadLowLimit>
         <LeadID>V5</LeadID>
         <LeadOffsetFirstSample>0</LeadOffsetFirstSample>
         <FirstSampleBaseline>0</FirstSampleBaseline>
         <LeadSampleSize>2</LeadSampleSize>
         <LeadOff>FALSE</LeadOff>
         <BaselineSway>FALSE</BaselineSway>
         <ExcessiveACNoise>FALSE</ExcessiveACNoise>
         <MuscleNoise>FALSE</MuscleNoise>
         <LeadDataCRC32>2951048748</LeadDataCRC32>
         <WaveFormData>
FgAWABYAFgAYABgAGAAYABgAGAAYABgAGgAaABoAGgAcABwAHAAcABwAHAAcABwAGgAa
ABoAGgAYABgAGAAYABgAGAAYABgAGAAYABgAGAAWABYAFgAWABUAFAATABIAEgASABIA
EgAQABAAEAAQABAAEAAQABAADgAOAA4ADgAOAA4ADgAOAA4ADgAOAA4ADgAOAA4ADgAO
AA4ADgAOAAwADAAMAAwADgAOAA4ADgAQABAAEAAQABAAEAAQABAADgAOAA4ADgAOAA4A
DgAOAA4ADgAOAA4ADgAOAA4ADgAOAA4ADgAOAA4ADgAOAA4ADgAOAA4ADgAMAAwADAAM
AA4ADgAOAA4ADAAMAAwADAAMAAwADAAMAAwADAAMAAwADAAMAAwADAAMAAwADAAMAAoA
CgAKAAoACgAKAAoACgAIAAgACAAIAAkACgALAAwADAAMAAwADAAOAA4ADgAOAA8AEAAR
ABIAFAAUABQAFAAUABQAFAAUABQAFAAUABQAFgAVABUAFQASABIAEgAQAA4ADgANAAwA
CgAJAAgACAAIAAcABwAGAAQABAAEAAQAAwADAAUABQAHAAcACAAIAAgACAAIAAYAAwAD
AAIAAgAAAAAAAAAAAAAAAAAAAAAAAAAAAAAAAAAAAAAAAAAAAAAAAAAAAAAAAAAAAAAA
AAD/////AAAAAAAAAAAAAAAAAAAAAAAAAAAAAAAAAAAAAAEAAQADAAYACgANABEAEwAV
ABkAIAAoADYARABZAHkAkwCTAIsAgABlADAA6f+j/4H/e/93/4D/kf+d/6f/s//A/8z/
1//j/+z/8f/1//f/9v/3//f/9v/2//f/9//4//j/+P/4//n/+f/5//n/+f/5//r/+v/6
//r/+v/6//r/+v/6//r/+//7//v/+//7//v/+//7//v/+//7//v/+//7//v/+//7//n/
+v/6//r/+v/6//r/+v/6//r/+v/6//r/+//7//v/+f/5//n/+f/6//r/+v/6//n/+v/6
//r//P/8//z//P/8//z//P/9//3//v/+/////f/9//7//v/+/////////wEAAQABAAEA
/////wAAAAAAAAAAAAABAAEAAQABAAEAAQABAAIAAgABAAEAAgACAAIAAgACAAIAAgAD
AAMAAgACAAIAAgACAAIAAgACAAIABAAEAAQABAACAAIAAgACAP///v/+//7//f/9//3/
/f/8//z//f/+//z//P/7//v/+//6//r/+v/6//r/+v/6//f/9//3//b/9f/0//P/8v/z
//T/9f/2//j/+P/4//j/9v/2//b/9v/2//b/9v/2//X/9f/0//T/9v/2//b/9v/3//f/
9//3//n/+f/5//n/+P/3//f/9v/1//X/9f/2//j/+P/4//j/+P/4//j/+P/6//r/+f/5
//f/9//3//f/9f/1//X/9f/1//X/9f/1//X/9f/0//T/9P/0//T/9f/z//P/8//z//L/
8v/z//P/8//z//P/8v/0//T/9P/0//P/8v/x//D/8P/w//H/8f/x//H/8f/y//L/8v/z
//P/8//0//T/9v/2//f/9//3//r/+v/7//v/+//7//v/+//5//v//P/8//z//P/8//z/
/P/7//v/+f/4//j/+P/2//T/9P/z//T/8v/x//D/8P/w/+//7//u/+7/7v/u//D/8f/x
//P/8//z//P/9P/z//L/8f/w/+7/6//r/+r/7P/s/+z/7P/s/+z/7P/s/+z/7P/s/+z/
7P/s/+z/7P/s/+z/7P/s/+r/6v/q/+r/7P/r/+v/7P/s/+z/7P/s/+z/7P/s/+z/7v/u
/+7/7v/u/+//8f/1//b/+P/7////AQADAAkADgAaACgAOABRAHEAgwCBAHkAbABNABoA
1/+Z/3n/cf9p/3D/gf+N/5f/pf+w/7z/yf/T/9z/4//n/+f/6P/p/+n/6P/q/+v/6//s
/+z/7P/s/+3/7f/t/+3/7f/r/+z/7P/s/+7/7v/u/+7/7v/u/+7/7//t/+3/7f/t/+//
7//v/+//8f/x//H/8f/v/+//7//v/+//8P/w//D/8P/w//D/8P/w//D/8P/w//D/8f/x
//H/7//v/+//7//y//L/8v/y//P/9P/0//T/9P/0//T/9P/0//T/9P/1//f/+P/4//n/
+f/5//r/+v/6//v/+//7//3//f/9//3//////wAAAAAAAAAAAAABAAAA///+//3//f/9
//7//v/9//3//v/+//7//v/+//7/AAABAAEAAAAAAAAAAAAAAAAAAAAAAAAAAAAAAAAA
AAAAAAAAAAAAAAEAAAAAAAAAAQABAAEAAQD///7//v/+//7//v/9//3//f/8//z//P/8
//z//P/8//v/+//7//r/+v/6//r/+v/6//r/+v/6//z//P/8//z/+v/6//r/+v/8//z/
/P/8//3//f/8//z//P/8//z//P/9//3//f/9//v/+//7//v/+//7//z//P/7//v/+//8
//z//P/8//z//P/8//z//P/8//z/+//7//3//f/9//3//f/9//3//f/9//3//f/9//3/
/f/8//z//P/8//z//f/7//v/+//7//z//P/9//3/+//7//v/+v/8//z//P/8//z//P/8
//z/+v/6//v/+//9//3//f/+////AAACAAMAAwAEAAQABgAEAAUABQAFAAYABgAGAAYA
BgAGAAYABgAFAAUABwAGAAYABgAEAAIAAgABAAIAAAD///7//P/8//v/+//6//r/+v/6
//r/+//7//3//f/9//3//v8AAAAAAAAAAP7/+//7//r/+v/6//r/+v/6//r/+v/6//r/
+v/6//r/+P/4//j/+P/6//r/+v/6//r/+v/6//r/+P/3//f/+P/6//r/+v/6//r/+v/6
//r/+v/6//r/+v/6//v/+////wQABgAJAA0ADwARABMAGAAgADAAQgBXAHsAlQCXAI8A
hABpADAA4/+X/2//Z/9r/3j/if+X/6P/sf/A/8r/1f/h/+r/7f/v//H/9P/1//X/9P/0
//X/9f/2//b/9v/2//f/9//3//f/9//3//j/+P/4//j/+P/4//j/+P/4//j/+f/5//n/
+f/5//n/+f/5//n/9//3//f/9//5//n/+f/5//n/+v/6//r/+v/6//r/+v/8//z//P/8
//r/+//7//v/+//7//v/+//8//z//P/8//3//v/+//7//v/+//7//v/+//7//v//////
AAAAAAEAAQABAAIAAgACAAMAAwADAAUABQAFAAUABQAFAAYABgAGAAYABgAHAAcABwAH
AAcABwAHAAgACAAHAAcACAAIAAgACAAIAAgACAAJAAkACAAIAAgACAAIAAgACAAIAAgA
CAAIAAgACAAGAAYABgAGAAcABgAGAAYABQAFAAUABQADAAIAAgACAAIAAgABAAEA///+
//7//v/+//7//v/+//////////7//v/+//7//v/+//7//v/+//7//v/+//7//P/8//z/
/P/+//7//v/+///////+//7//v/+//7//v/9//3//f/9//3//f/9//3//f/9//7//v//
//////8AAAAAAAAAAAAA/v/+//7//v8AAAAA/////////////////f/9//3//f//////
///////////+//7//v/+//7///////////////7//v///////////////v8AAAAAAAAA
AP7//v/+//7/AAAAAAEAAQACAAMABAAGAAYABgAHAAcABwAIAAgACgAKAAkADQAOAA4A
DgAOAA4ADgAOAA0ADQALAAoACgAKAAgABgAGAAUABAACAAEAAAAAAAAA//////7//v/+
//7//P/9//3///////////8AAAIAAgACAAIAAAD9//3//P/8//z//P/8//z//P/8//z/
/P/8//z//P/8//z//P/8//z//P/8//z//P/8//z//P/+//3//f/+//z//P/8//z//v/+
//7//v/+//7//v/+//7///8BAAMABgAIAAsADwARABMAFwAaACQAMgBEAFkAewCXAJ0A
lQCKAHMAPgDx/6X/ef9t/3P/fv+P/53/p/+1/8L/0P/Z/+P/7P/z//f/9//4//n/+f/4
//j/+f/5//r/+v/6//r/+//9//3//f/9//v//P/8//z//P/8//z//P/8//z//P/9////
//////////////////////////////////////////8AAAAAAAD+//7//v/+/wAAAAAA
AAAA/v////////8BAAEAAQABAAIAAgACAAIAAQACAAIAAgAEAAQABAAEAAQABAAEAAUA
AwAEAAQABQAHAAcACAAIAAgACQAJAAkACQAJAAkACQAJAAkACgAKAAwADAAMAA0ADQAN
AA0ADQALAAsADAAMAA0ADQAOAA4ADgAOAA4ADgAQABEAEQAQABAAEAAQABAAEAAQABAA
EAAQABAAEAAQABAAEAAQABAADwAOAA4ADgANAA0ADQANAAkACAAIAAgACgAKAAkACQAJ
AAgACAAIAAYABgAGAAYABQAFAAUABAAEAAQABAAEAAQABAAEAAQABAAEAAQABAAEAAQA
BAAEAAQABAAEAAQABQAFAAQABAAEAAQABAAEAAUABQAFAAUABQAFAAUABQAHAAcACAAI
AAUABQAFAAYACAAIAAgACAAGAAYABgAGAAYABgAFAAUABgAHAAgACQAJAAkACQAJAAkA
CQAJAAkABwAHAAYABgAGAAYABgAHAAcABwAHAAcABgAGAAcABwAFAAUABQAEAAQABAAE
AAQABAAEAAQABAAEAAQABQAFAAMAAwADAAQAAgACAAMAAwAFAAYABgAIAAgACQAJAAkA
DAAMAA0ADQAPAA8ADQAPABAAEAAQABAAEAAQABAADwAPAA8ADgAOAA4ACgAIAAgABwAG
AAQAAwACAAIAAgABAAEAAAAAAAAAAAAAAAEAAQADAAMAAwADAAQABAAEAAQABAACAP//
///+//7//v/+//7//P/8//z//P/+//7//v/+//z//P/8//z//P/8//z//P/8//z//P/8
//7//f/9//7//v/+//7//v/8//z//P/8//z//P/8//z//v//////AQAEAAgACQALAA0A
DwATABgAIAAsADwATwBtAIsAkwCNAIQAbwBEAP//s/+D/3f/df94/4f/l/+h/63/uv/G
/9P/3f/m/+3/8//1//b/9//3//b/9v/3//f/+P/2//b/9v/3//f/9//3//f/9//4//j/
+P/4//j/+P/4//r/+v/6//v/+f/5//n/+f/5//n/+f/5//n/+f/5//n/+//7//v/+//5
//r/+v/6//r/+v/6//r/+v/6//r/+v/6//v/+//7//v/+//7//v//P/8//z//P/7//z/
/P/8//z//P/8//z//P/8//z//f/9//7//v////////8AAAAAAAABAAEAAQADAAMAAwAD
AAMAAwAEAAQAAgACAAIAAwADAAMAAwADAAEAAQACAAIAAwADAAQABAAEAAQABAAEAAQA
BQAFAAQABAAEAAQABAAEAAQABAAEAAQABAAEAAQAAgACAAIAAgABAAAAAAAAAAEAAQAB
AAEAAQAAAAAAAAD+//7//f/9//v/+v/6//r/+v/6//r/+v/5//n/+f/4//b/9v/2//b/
+P/4//j/+P/4//j/+P/4//j/+P/4//j/+P/4//j/+P/5//n/+P/4//b/9v/2//b/+f/5
//n/+f/3//f/9//3//f/9//4//j/9//3//f/+P/2//b/9v/2//b/9v/2//b/9v/2//X/
9f/z//P/8//z//P/8//z//P/9f/1//X/9f/z//P/8v/y//T/9P/0//X/9f/1//X/9f/y
//L/8//z//H/8f/x//D/8P/w//D/8P/w//D/8P/w//D/8P/x//H/8f/x//H/8v/w//D/
8f/x//H/8v/y//T/9v/3//f/9//4//j/+f/5//n/+f/5//n/+//7//v//f/+//7//v/+
//7//P/8//v/+//7//r/+v/6//f/9P/z//H/8v/w/+//7v/u/+7/7f/t/+z/7P/s/+z/
7v/v/+//8f/z//P/8//0//P/8v/x//D/7v/r/+v/6v/q/+r/6v/q/+z/7P/s/+z/6v/q
/+r/6v/q/+r/6v/q/+r/6v/q/+r/7P/s/+z/7P/q/+n/6f/q/+z/7P/s/+z/7P/s/+z/
7P/s/+z/7P/s/+7/7//x//P/+P/8////AQADAAcACQAQAB4ALAA+AF0AfQCFAHsAcwBg
ADcA+P+x/4H/cf9p/2n/eP+J/5P/nf+p/7b/wv/N/9f/4P/l/+f/5//m/+f/5//m/+j/
6f/p/+r/6v/q/+r/6//r/+v/6//r/+3/7v/u/+7/7P/s/+z/7P/s/+z/7P/t/+v/6//r
/+v/7f/t/+3/7f/t/+3/7f/t/+3/7f/t/+3/7f/u/+7/7v/u/+7/7v/u/+7/7v/u/+7/
7v/v/+//7//v/+//7//v//D/8P/w//D/7//w//D/8P/y//L/8v/y//L/8v/y//P/8//0
//T/9f/1//X/9v/2//b/9//3//f/9//3//f/9//3//f/+P/4//j/+P/4//n/+f/5//n/
+f/5//n/+v/6//n/+f/6//r/+v/6//r/+v/6//v/+//6//r/+v/6//r/+v/6//r/+v/6
//r/+v/6//r/+v/6//r/+f/4//j/+P/5//n/+f/5//n/+P/4//j/9v/2//X/9f/1//T/
9P/0//T/9P/0//T/8//z//P/8v/w//D/8P/w//D/8P/w//D/8v/y//L/8v/y//L/8v/y
//T/9P/0//T/9f/1//T/9P/2//b/9v/2//X/9f/1//X/9//3//f/9//3//f/+P/4//f/
9//3//j/+P/4//j/+P/2//b/9v/2//b/9v/1//X/9f/1//X/9f/1//X/9f/1//X/9f/1
//X/9//3//b/9v/2//b/9v/3//X/9f/1//X/9v/2//f/9//1//X/9f/0//T/9P/0//T/
9P/0//T/9P/2//b/9//3//n/+f/5//r//P/8//3//f/9//7//v8AAAAAAAAAAAAAAAAA
AAAAAAD////////+//7//v/8//r/+v/5//j/9v/1//T/9P/0//P/8//y//L/8v/y//D/
8f/x//P/9f/1//X/9v/0//T/9P/0//L/7//v/+7/7v/u/+7/7v/w//D/8P/w//D/8P/w
//D/8P/w//D/8P/u/+7/7v/u/+7/7v/u/+7/7v/t/+3/7v/u/+7/7v/u/+7/7v/u/+7/
7v/u/+7/7v/w/+//7//x//T/+P/7////AQADAAcACgASACAAMgBFAGMAgwCPAIkAgABv
AEIA+/+r/3X/Y/9j/2r/e/+J/5X/o/+w/7z/x//R/9z/4//n/+n/6v/r/+v/6v/q/+v/
6//s/+z/7P/s/+3/7f/t/+3/7f/t/+7/7v/u/+7/7v/u/+7/7v/u/+7/7//t/+3/7f/t
/+//7//v/+//7//v/+//7//v/+//7//v/+//8P/w//D/8P/w//D/8P/w//D/8P/w//D/
8f/x//H/8f/x//H/8f/y//L/8v/y//P/9P/0//T/9v/2//b/9v/4//j/+P/5//n/+v/6
//v//f/9//7//v///wEAAgADAAMAAwADAAMABQAFAAYABgAHAAgACQALAAsACwALAAsA
CwALAAwADAANAA0ADgAOAA4ADgAOAA4AEAARABEAEAAQABAAEAAQABAAEAAQABAAEAAQ
ABAAEAAQABAAEAAQAA8ADgAOAA4ADQANAA0ADQANAAwADAAMAAwADAALAAsACwAKAAoA
CgAKAAoACgAKAAsACwALAAoACgAKAAoACgAMAAwADAAMAAwADAAMAAwACgAKAAoACgAM
AAwADAAMAA0ADQAMAAwADAAMAAwADAANAA0ADQANAA0ADQANAA0ADQANAA4ADgANAA0A
DQAOAA4ADgAOAA4AEAAQABAAEAAQABAADwAPAA0ADQANAA0ADQANAA0ADQANAA0ADQAN
AA0ADQAMAAwADAAMAAwADQANAA0ADQANAAwADAANAA0ACwALAAsACgAMAAwADAAMAAwA
DAAMAAwADgAOAA8ADwAQABEAEgAUABQAFAAVABUAFwAYABgAGgAaABgAGAAYABgAGgAa
ABkAGQAZABgAGAAYABgAFgAWABUAFgAUABMAEgAUABQAEwATABAAEAAQABAADgAPAA8A
EQASABMAFAAWABgAGAAYABgAGAAVABUAFAASABIAEgASABAAEAAQABAAEAAQABAAEAAS
ABIAEgASABIAEgASABIAEAAQABAAEAASABEAEQASABAAEAAQABAAEAAQABAAEAAQABAA
EAAQABAAEQATABcAGAAYABsAIQAjACMAJwAsADQAQABQAGMAfwChALEAqQCgAJEAbAAl
ANP/l/+D/4P/jP+b/6n/tf/B/9D/3P/p//H/+v8DAAcABwAIAAkACQAIAAgACQAJAAoA
CgAKAAoACwALAAsACwALAAsADAAMAAwADAAMAAwADAAMAAwADAANAA0ADQANAA0ADQAN
AA0ADQANAA0ADQANAA0ADQANAA0ADQAOAA4ADgAMAAwADAAMAA4ADgAOAA4ADAANAA0A
DQANAA0ADQANABAAEAAQABAAEAAQAA8ADgAQABAAEAAQABAAEAAQABEAEQASABIAEwAR
ABEAEgASABIAEwATABMAFQAVABUAFQAXABcAGAAYABoAGgAaABsAGQAZABkAGQAZABkA
GgAaABsAGwAcABwAHAAcABwAHAAeAB8AHwAeAB4AHgAeAB4AHgAeAB4AHgAeAB4AHgAe
ABwAHAAcABwAGwAaABoAGgAZABkAGQAZABcAFgAWABYAFAAUABMAEwATABIAEgASABIA
EgASABIAEQARABEAEAAQABAAEAAQAA4ADgAOAA4AEAAQABAAEAAOAA4ADgAOAA4ADgAO
AA4ADwAPAA4ADgAOAA4ADgAOAA0ADQANAA0ADwAPAA8ADwAPAA8AEAAQAA8ADwAPABAA
EAAQABAAEAAOAA4ADgAOAA4ADgANAA0ADQANAA0ADQANAA0ADQANAAsACwALAAsACwAL
AAoACgAKAAoACgALAAkACQAJAAkACgAKAAsACwAJAAkACQAIAAgACAAIAAgACAAIAAgA
CAAIAAgACQAJAAcABwAHAAgACAAIAAkACQAHAAgACAAKAAwADQANAA0AEAAQABEAEQAR
ABEAEQARABEAEgASABIAEgASABIAEgARABEAEQAQABAAEAAMAAoACgAJAAgABgAFAAQA
AgACAAEAAQACAAIAAgACAAAAAQABAAMABQAFAAUABgAGAAYABgAGAAIA//////7//v/+
//7//v/+//7//v/+//7//v/+//7//v/+//7//v/+//7//v/+//7//v/+//7/AAD/////
AAAAAAAAAAAAAAAAAAAAAAAA/v/+//7//v8AAAEAAwAFAAgACgANABEAEQATABcAHgAo
ADQAQgBVAHUAkQCXAI0AhABvAEAA+f+x/4n/f/97/4L/kf+d/6f/tf/A/8z/2//l/+z/
8f/1//n/+v/7//v/+v/8//3//f/+//z//P/8//3////////////9//7//v/+/wAAAAAA
AAAAAAAAAAAAAQD//////////wEAAQABAAEAAQABAAEAAQABAAEAAQABAAEAAgACAAIA
AAAAAAAAAAACAAIAAgACAAIAAwADAAMAAQABAAEAAQACAAIAAgACAAMABAAEAAQABgAG
AAYABgAGAAYABgAHAAUABgAGAAcACQAJAAoACgAKAAsACwALAAsACwALAAsACwALAAwA
DAAOAA4ADgAPAA8ADwAPAA8ADQANAA4ADgAPAA8AEAAQAA4ADgAOAA4ADAANAA0ADAAO
AA4ADgAOABAAEAAQABAAEgASABIAEgAQABAAEAAQAA8ADgAOAA4ADQANAA0ADQALAAoA
CgAKAAwADAALAAsACQAIAAgACAAIAAgACAAIAAkACQAJAAgACAAIAAgACAAGAAYABgAG
AAYABgAGAAYACAAIAAgACAAIAAgACAAIAAkACQAIAAgACAAIAAgACAAJAAkACQAJAAkA
CQAJAAkACwALAAwADAALAAsACwAMAAoACgAKAAoACgAKAAoACgAIAAgABwAHAAcABwAH
AAcACQAJAAkACQALAAsACwALAAkACQAIAAgACAAIAAgACQAHAAcABwAHAAYABgAHAAcA
BwAHAAcABgAGAAYABgAGAAYABgAGAAYABgAGAAcABwAGAAUABAAEAAQABAAFAAUABwAI
AAgACgAKAAsACwALAAoACgALAAsADQANAA0ADQANAAwADAAMAAwADAAMAAwACwALAAsA
CgAKAAoABgAEAAQAAwAEAAIAAQAAAAIAAgABAAEAAAAAAAAAAAAAAAEAAQADAAMAAwAD
AAQAAgACAAIAAgAAAP3//f/8//z//P/8//z//v/+//7//v/8//z//P/8//z//P/8//z/
/v/+//7//v/9//z/+//6//z/+//7//z//P/8//z//P/8//z//P/8//7//v/+//7//v//
////AwAGAAoADQAPABEAEwAXAB4AKAA2AEYAWwB7AJUAkwCLAIAAZQA0AO//rf+J/3//
ef9+/4//m/+l/7H/vv/K/9f/4f/q//H/9f/3//j/+f/5//j/+P/5//n/+v/6//r/+v/7
//v/+//7//v/+//8//z//P/+//7//v/+//7//v/+/////f/9//3//f/9//3//f/9//3/
/f/9//3//f/9//3//f///wAAAAAAAAAAAAAAAAAA/v/+//7//v/+////////////////
////AAAAAAAAAAABAAIAAgACAAIAAgACAAIABAAEAAQABQADAAQABAAFAAcABwAIAAgA
CAAJAAkACQAJAAkACQAJAAoACwANAA4ADAAMAAwADQANAA0ADQANAA0ADQAOAA4ACwAL
AAwADAAMAAwADAAMAAwADQANAAwADAAMAAwADAAMAAwADAAMAAwADAAMAAwADAAMAAwA
DAALAAoACgAKAAsACwALAAsACQAIAAgACAAIAAgABwAHAAcABgAGAAYABAAEAAQABAAF
AAUABQAEAAQABAAEAAQABAAEAAQABAACAAIAAgACAAIAAgACAAIABAAEAAQABAAFAAUA
BAAEAAQABAAEAAQABQAFAAUABQAFAAUABQAFAAUABQAGAAYABQAFAAUABgAIAAgACAAI
AAYABgAGAAYACAAIAAcABwAHAAcABwAHAAcABwAHAAcABwAHAAcABwAHAAcABgAGAAYA
BgAGAAcABwAHAAcABwAEAAQABQAFAAUABQAFAAQABAAEAAQABAAGAAYABgAGAAYABgAH
AAcACQAJAAkACgAMAAwADQANAA0ADgAOABAADgAPAA8ADgAQABAAEAAQABAAEAAPAA8A
DwAOAA4ADgAKAAgACAAHAAgABgAFAAQAAgACAAEAAQAAAAAAAAAAAP7//////wEAAwAD
AAMABAAEAAQABAAEAAIA//////7//P/8//z//P/+//7//v/+//z//P/8//z//P/8//z/
/P/8//z//P/8//z//P/8//z//P/7//v//P/8//z//P/8//z//P/8//z//P/8//z//P/+
//////8BAAYACAALAA0ADwATABUAGgAkADQARgBdAH8AmQCbAJMAiABrADIA4f+Z/3P/
bf9x/37/j/+b/6f/tf/C/87/2f/j/+z/8f/z//X/9v/3//f/9v/2//f/9//4//j/+P/4
//n/+f/5//n/+f/5//r/+v/6//r/+v/6//r/+v/6//r/+//7//v/+//7//n/+f/5//n/
+//7//v/+//5//n/+f/5//n/+v/6//r/+v/6//r/+v/6//r/+v/6//r/+//7//v/+//7
//v/+//+//7//v/+//3//v/+//7//v/+//7//v/+//7//v//////AAAAAAEAAQABAAIA
AgAAAAEAAQABAAMAAwADAAMAAwADAAQABAAGAAYABgAHAAUABQAFAAUABwAHAAgACAAH
AAcACAAIAAgACAAIAAgACgALAAsACgAIAAgACAAIAAYABgAGAAYABgAGAAYABgAGAAYA
BgAGAAUABAAEAAQAAwADAAMAAwABAAAAAAAAAAAAAAD////////+//7//v/+//7//v/+
//3//f/9//z//v/+//7//v/+//7//v/+//7//v/+//7//v/+//7//v/+//7//v/+////
///+//7//v/+//7//v///////////////////////f/9//7//v/9//3//f/+//7//v/+
//7//v/+//7//v/+//7//f/9//3//f/9//3//f/9//3//f/9//3//f/9///////+//7/
/P/8//z//f/9//3//f/9//z//P/9//3//f/9//3//P/8//z//P/8//z//P/8//z//v/+
//////8AAAEAAgAEAAYABgAHAAcABQAGAAYACAAIAAoACAAIAAgACAAIAAgABwAHAAcA
BgAGAAYABgAEAAQAAwAAAP7//f/8//z//P/7//v/+v/6//r/+v/4//n/+f/7//3//f/9
//7//v/+//7//v/+//v/+//6//j/+P/4//j/+P/4//j/+P/6//r/+v/6//r/+v/6//r/
+v/6//r/+v/4//j/+P/4//r/+f/5//r/+P/4//j/+P/4//j/+P/4//j/+P/4//j/+P/5
//v//f8AAAIABQAJAAsADwARABYAIAAwAEAAVQB3AJUAmwCRAIYAbwA6AO3/n/9x/2n/
bf94/4n/l/+j/7H/vv/K/9X/3//o/+3/8f/z//L/8//z//L/8v/z//P/9P/2//b/9v/3
//f/9//3//f/9f/2//b/9v/2//b/9v/2//b/9v/2//f/9//3//f/9//3//f/9//3//n/
+f/5//n/+f/5//n/+f/3//j/+P/4//j/+P/4//j/+v/6//r/+v/6//v/+//7//v/+//7
//v/+v/6//r/+v/5//r/+v/6//r/+v/6//r//P/8//z//f/9//7//v////3//f/+//7/
/v////////8BAAEAAQABAAEAAQACAAIABAAEAAQABQADAAMAAwADAAUABQAGAAYABQAF
AAYABgAGAAYABgAGAAYABwAHAAYABgAGAAYABgAGAAYABgAGAAQABAAEAAQABAAEAAQA
BAADAA==
         </WaveFormData>
      </LeadData>
      <LeadData>
         <LeadByteCountTotal>10000</LeadByteCountTotal>
         <LeadTimeOffset>0</LeadTimeOffset>
         <LeadSampleCountTotal>5000</LeadSampleCountTotal>
         <LeadAmplitudeUnitsPerBit>4.88</LeadAmplitudeUnitsPerBit>
         <LeadAmplitudeUnits>��V</LeadAmplitudeUnits>
         <LeadHighLimit>2147483647</LeadHighLimit>
         <LeadLowLimit>268435456</LeadLowLimit>
         <LeadID>V6</LeadID>
         <LeadOffsetFirstSample>0</LeadOffsetFirstSample>
         <FirstSampleBaseline>0</FirstSampleBaseline>
         <LeadSampleSize>2</LeadSampleSize>
         <LeadOff>FALSE</LeadOff>
         <BaselineSway>FALSE</BaselineSway>
         <ExcessiveACNoise>FALSE</ExcessiveACNoise>
         <MuscleNoise>FALSE</MuscleNoise>
         <LeadDataCRC32>764774571</LeadDataCRC32>
         <WaveFormData>
7P/s/+z/7P/s/+z/7P/s/+r/6v/q/+r/6v/q/+r/6v/q/+r/6v/q/+z/7P/s/+z/7f/u
/+//8P/x//L/8//0//X/9v/3//j/+//8//3//v/+//7//v/+////AAABAAIABAAEAAQA
BAAEAAQABAAEAAQABAAEAAQABAAEAAQABAAEAAQABAAEAAQABAAEAAQABAAEAAQABAAE
AAQABAAEAAQABAAEAAQABAAEAAQABAAEAAQABAAEAAQABAAEAAQABAAEAAQABAAEAAQA
BAAEAAIAAgACAAIAAgACAAIAAgACAAIAAgACAAIAAgACAAIAAgACAAIAAgAAAAAAAAAA
AAIAAgACAAIAAgACAAIAAgACAAIAAgACAAIAAgACAAIAAAAAAAAAAAACAAIAAgACAAAA
AAAAAAAAAAAAAAAAAAD+//7//v/+/wAAAAAAAAAAAgACAAIAAgAEAAQABAAEAAUABgAH
AAgACgAKAAoACgAKAAoACgAKAAwADAAMAAwACwALAAsADAAMAAwACwAJAAoACQAJAAgA
BQAFAAUAAwADAAMAAwADAAMAAwADAAMAAwADAAMABAAEAAQABAAFAAcABgAGAAQAAQAA
AP//////////////////////////////////////////////////////////////////
////////////////////////AQABAAEAAQABAAEAAQAAAAAAAAADAAQABAAHAAgACgAL
AAwAEQAcAC0APgBXAHcAlACjAKkAqQCbAHgARQAVAP7/8v/i/9r/2v/a/9b/2P/Y/9j/
3//o/+//8//1//b/9//3//f/9//3//f/9//4//j/+P/4//n/+f/5//n/+f/7//r/+v/7
//n/+f/5//n/+f/6//r/+v/6//v//P/9//v/+//7//v/+//8//z//P/8//z//P/8//z/
+//7//v/+//7//v/+//7//v/+//7//v/+//7//v/+f/5//n/+f/6//r/+v/6//z/+//7
//v/+//7//v/+//5//n/+f/5//v/+v/6//r/+P/4//j/+P/4//j/+P/4//j/9//3//f/
9v/1//T/8//1//X/9f/0//P/8v/y//L/7//v/+//7v/s/+z/7f/t/+//7//u/+7/7P/s
/+z/7P/s/+z/7f/v/+//8P/x//L/8//0//b/9//6//v//P/9//7//////wAAAQACAAMA
AwADAAQABQAFAAUABQAFAAUAAwAEAAQABAAGAAcABwAGAAQABAAEAAQAAwACAAEAAAAC
AAMAAwAEAAYABgAGAAYABAAEAAMAAwADAAMABAAEAAMAAwACAAIABAAEAAQABAAGAAYA
BgAGAAMAAwAEAAQAAgACAAIAAQADAAMAAgACAAIAAwADAAIAAgACAAIAAgACAAIAAQAB
AP//AAAAAAAAAAAAAAAAAAABAAAAAAABAP///v/+//7//v/+///////9//3//f/9//z/
/f/+/wAA///+//3//f/9//3//f/9//3//f/9//3/+//7//v/+//7//v/+//8//7/////
////AAAAAAAAAQABAAIAAgADAAUABgAGAAYABAAEAAQABAAGAAUABgAEAAQABAAEAAYA
BQAFAAUABgAGAAYABQABAAAA/////wAA/////////f/9//3//f/7//v/+//7//3//f/9
//3//v/+//7//v/9//3//P/8//r/9//2//X/9//3//f/9//1//X/9f/1//f/9//3//f/
9//3//f/9//3//f/9//3//X/9f/1//X/9//3//f/9//1//X/9f/1//f/9//3//f/9//3
//f/9//2//b/+P/5//r//P/7//7/AAABAAQACQAUACcAPABVAHcAkgCdAKEAnwCNAGoA
OQARAPr/6v/U/8z/zP/M/8z/zv/O/9L/2//i/+f/6//v//D/8f/x//H/8f/z//P/8//0
//T/9P/0//X/8//z//P/8//1//T/9P/1//X/9f/1//X/9f/2//b/9v/1//X/9f/1//f/
9//3//f/9//4//j/+P/2//b/9v/2//b/9f/1//X/9f/1//X/9f/3//f/9//3//f/9//3
//f/9//3//f/9//4//j/+P/4//j/9//3//f/9//3//f/9//3//f/9//3//n/+P/4//j/
+P/4//j/+P/4//j/+P/4//j/9//3//f/+P/3//b/9f/3//f/9//2//P/8v/y//L/8f/x
//H/8P/u/+7/7//v/+3/7f/s/+z/7f/u/+//8P/w//D/8f/z//P/9P/1//b/9//4//r/
+//8//3//v///wIAAwADAAQABQAGAAcABwAFAAYABwAHAAkACQAJAAkACQAKAAoACgAK
AAsACwAKAAoACgAKAAoACgAKAAoACgALAAsACgAKAAoACgAKAAoACgAKAAkACQALAAsA
DAAMAAsACwAKAAoADAAMAAwADAAMAAwADAAMAAkACQAKAAoACgAKAAoACQAJAAkACAAI
AAgACQAJAAgACAAIAAgACAAIAAgABwAHAAcACAAIAAgACAAIAAgACAAHAAYABgAHAAcA
BgAGAAYABgAGAAcABwAHAAcABwAHAAcABwAHAAgABgAGAAYABwAHAAcABwAHAAcABwAH
AAcABwAHAAcABwAHAAcABwAIAAkACwAMAA0ADgAOAA4ADwAOAA4ADQANAA8ADgAQABAA
EAAQABAADwAPAA8AEAAQABAADwANAAwACwALAAoACQAJAAkABwAHAAcABwAHAAcABwAH
AAcABwAHAAcACAAIAAgACAAJAAkACAAIAAYAAwACAAEAAQABAAEAAQABAAEAAQABAAEA
AQABAAEA//////////8BAAEAAQABAAEAAQABAAEA//////////8BAAEAAQABAAEAAQAB
AAEAAQABAAEAAQACAAIAAgADAAQABgAJAAoADAALAAwAEQAcAC0AQABZAHsAnACrAK8A
sQClAIAASQATAPj/7P/i/9z/3P/c/9r/3P/c/9z/4//s//P/8//1//j/+f/5//n/+f/3
//f/9//4//b/9v/2//f/+f/5//n/+f/5//j/+P/5//f/9//3//f/9//4//j/+P/5//n/
+f/5//n/+f/5//n/9//4//j/+P/4//j/+P/4//r/+f/5//n/+f/5//n/+f/7//v/+//7
//n/+f/5//n/+f/5//n/+f/6//r/+v/6//r/+f/5//n/+f/5//n/+f/5//n/+f/5//n/
+P/4//j/+P/4//j/+P/2//b/9v/2//b/9f/1//X/9P/z//L/8f/x//H/8f/w/+//7v/u
/+7/7f/t/+3/7P/s/+z/7f/t/+v/6//q/+r/7P/s/+z/7P/q/+r/6//t/+3/7v/v//D/
8f/y//T/9f/2//f/+P/5//z//f/9//7///8AAAEAAQABAAIAAwADAAMAAwADAAMAAwAE
AAQABAAEAAUABQAEAAQABAAEAAQABAAEAAQABAAFAAUABAAEAAQABAAEAAQABAAEAAMA
AwADAAMABAAEAAUABQAEAAQABAAEAAQABAAEAAQABAAEAAMAAwAEAAQABAAEAAQAAwAD
AAMAAgACAAIAAwADAAIAAgACAAIAAgACAAIAAQABAAEAAgACAAIAAAAAAAAAAAABAAAA
AAABAAEAAAAAAAAAAAAAAAEAAQABAAEAAQABAP///////wAAAAAAAAAAAQD/////////
////////////AQABAAEAAQADAAMAAwAEAAYABwAHAAcACAAIAAgACQAJAAoACgAKAAoA
CgAKAAoADAALAAsACwAMAAwADAALAAkACAAHAAcABgAFAAUABQADAAMAAwADAAMAAwAD
AAMAAQABAAEAAQACAAIAAgACAAUABQAEAAQAAgD///7//f/9//3//f/9//3//f/9//3/
+//7//v/+//9//3//f/9//v/+//7//v/+//7//v/+//7//v/+//7//v/+//7//v/+//7
//v/+//7//v/+//7//7//v/8////AAACAAMABAAGAAcACAALABQAJQA8AFUAcwCSAKUA
qwCrAKMAggBNABcA9v/q/+L/3P/c/9z/2P/Y/9r/2v/d/+b/6//v//P/9P/z//P/8//z
//P/8//z//T/9P/0//T/9f/1//X/9f/1//X/9P/0//X/9f/1//X/9f/z//T/9P/0//X/
9f/1//X/9f/1//X/9f/1//b/9v/2//T/9P/0//T/9v/1//X/9f/1//X/9f/1//X/9f/1
//X/9f/1//X/9f/1//X/9f/1//T/9P/0//T/9v/1//X/9f/1//X/9f/1//X/9f/1//X/
9f/0//T/9P/0//T/9P/0//T/9P/0//T/8v/x//H/8f/y//H/8P/v/+//7//v/+7/7//u
/+7/7v/r/+v/6//q/+j/6P/p/+n/6f/p/+j/6P/o/+j/6P/o/+r/6v/r/+3/7f/u/+//
8P/v//D/8v/z//T/9f/2//f/+v/7//v//P/9//7/////////AAABAAEAAwADAAMAAwAD
AAQABAAEAAIAAwADAAIAAgACAAIAAgACAAIAAgACAAMAAwACAAIAAgACAAIAAgACAAIA
AQABAAEAAQACAAIAAwADAAIAAgACAAIAAgACAAIAAgACAAIAAQABAAIAAgACAAIAAgAB
AAEAAQAAAAAAAAABAAEAAAAAAAAAAAAAAAAAAAD///////8AAAAAAAAAAAAAAAAAAP//
/v/+///////+//7//v8AAAAAAQABAP///////////f/9//3//v/+//7//v//////////
/////////////////////////wAA///+//7//v////////8AAAAAAAABAAMABAAEAAUA
BwAIAAgACAAIAAgACAAIAAgACAAIAAgACAAKAAkACQAJAAgACAAIAAcABwAGAAUABQAE
AAMAAwADAAMAAwADAAMAAwADAAMAAwADAAMAAwADAAQABAAEAAQABQAFAAQABAACAP//
/v/9//3//f/9//3/+//7//v/+//7//v/+//7//v/+//7//v/+//7//v/+//7//v/+//7
//v/+//7//v/+//7//v/+//7//v/+//7//v/+//7//v//v/+//7/AQACAAIAAwAEAAYA
BwAIAA0AFAAlADYASwBrAIwAoQCnAKkAoQCGAFcAHwD+//L/5P/Y/9j/2P/W/9b/1v/U
/9v/5P/r//H/9f/2//f/9//3//f/9f/1//X/9v/2//b/9v/3//f/9//3//f/9//2//b/
9//3//f/9//3//f/+P/4//j/9//3//f/9//3//f/9//3//f/+P/4//j/+P/4//j/+P/2
//X/9f/1//f/9//3//f/9f/1//X/9f/3//f/9//3//f/9//3//f/+P/4//j/+P/4//f/
9//3//X/9f/1//X/9f/1//X/9f/1//T/9P/0//b/9v/2//b/9P/0//T/9P/2//X/9f/1
//T/8//y//H/7//v/+//7v/t/+z/7P/s/+v/6//r/+r/6P/o/+n/6f/p/+n/6P/o/+j/
6P/o/+j/6P/o/+n/6//r/+z/7f/u/+//8P/y//P/9P/1//b/9//4//n/+f/6//3//v//
//////8AAAEAAQABAAEAAQABAP//AAAAAAAAAgADAAMAAgACAAIAAgACAAAAAAAAAAAA
AwADAAIAAgACAAIAAgACAAIAAgABAAEAAQABAAIAAgADAAMAAgACAAAAAAAAAAAAAAAA
AAAAAAD/////AAAAAAIAAgACAAEAAQABAAAAAAD+///////+//7//v/+//7//v/+//3/
/f/7//z//P/8//z//P/8//z//f/8//z//f/7//r/+v/6//z//P/9//3////////////7
//v/+//8//r/+v/6//v/+//7//v/+//7//v/+//7//v/+//7//v/+//7//v//P/6//v/
+//7//z//P/8//3//f/+//7//////wAAAAAAAAAAAAAAAAAAAgADAAMAAwAEAAQABAAE
AAQABAADAAMAAwACAAIAAgABAAEAAAD//////P/7//v/+//7//v/+//7//n/+f/5//n/
+v/7//z//f/+//7//v/+//7//f/7//r/+v/3//b/9f/1//X/9f/1//f/9//3//f/9f/1
//X/9f/1//X/9f/1//X/9f/1//X/9f/1//X/9f/1//X/9f/1//X/9f/1//X/9f/1//X/
9f/1//X/9f/1//b/9v/2//n/+v/8////AAAAAAEABAANABwALQBEAGMAhQCYAJ8AoQCZ
AH8AUgAfAAEA8v/e/87/zv/Q/8z/zP/O/9D/1P/d/+T/6f/t/+//7v/v/+//7//v//H/
8f/x//L/8v/y//L/8//z//P/8//z//X/9P/0//X/8//z//P/8//z//T/9P/0//P/8//z
//P/9f/1//X/9f/1//b/9v/2//T/9P/0//T/9v/1//X/9f/1//X/9f/1//X/9f/1//X/
9f/1//X/9f/3//f/9//3//b/9v/2//b/9v/1//X/9f/3//f/9//3//f/9//3//f/9//2
//b/9v/2//b/9v/2//b/9v/2//b/9v/1//X/9f/2//X/9P/z//P/8//z//L/8f/w//D/
8P/v/+//7//u/+z/7P/t/+3/6//r/+r/6v/s/+z/7P/s/+z/7P/t/+//7//w//H/8v/z
//T/9v/3//r/+//8//3//v//////AAADAAQABQAFAAUABgAHAAcABwAHAAcABwAHAAgA
CAAIAAYABwAHAAYABgAGAAYABgAGAAYABgAGAAkACQAIAAgACAAIAAgACAAIAAgABwAH
AAcABwAIAAgACQAJAAgACAAKAAoACgAKAAoACgAKAAoACQAJAAoACgAIAAgACAAHAAkA
CQAIAAgACAAJAAkACAAIAAgACAAIAAgACAAHAAcABQAGAAYABgAGAAYABgAGAAUABAAE
AAUABwAGAAYABgAGAAYABwAHAAUABQAFAAUABQAFAAUABgAGAAYABgAHAAUABQAFAAUA
BQAFAAUABQAGAAcACAAJAAkACQAJAAoADAANAA0ADQAMAAwADAANAA8ADgAOAA4ADgAO
ABAADwAPAA8AEAAQABAADwAPAA4ADQANAAoACQAJAAkACQAJAAkACQAHAAcABwAHAAcA
BwAHAAcACgAKAAoACgAKAAkABwAGAAQAAQAAAP//AQABAAEAAQABAAEAAQABAAEAAQAB
AAEAAQABAAEAAQABAAEAAQABAAEAAQABAAEA////////////////////////////////
//////////8CAAAAAAABAAIABAAFAAgACAAJAAwADQAUACUAOgBPAG0AjgClAK8AsQCr
AJIAYQAnAAAA8v/m/9z/3P/c/9r/2v/a/9r/3f/k/+v/8f/1//b/9f/1//X/9f/1//X/
9f/2//b/9v/2//f/9//3//f/9//3//b/9v/3//f/9//3//f/9//4//j/+P/3//f/9//3
//f/9//3//f/9//4//j/+P/4//j/+P/4//r/+f/5//n/9//3//f/9//3//f/9//3//f/
9//3//f/9//3//f/9//2//b/9v/2//b/9f/1//X/9f/1//X/9f/1//X/9f/1//f/9v/2
//b/9v/2//b/9v/2//b/9v/2//T/8//z//P/9P/z//L/8f/x//H/8f/w/+3/7P/s/+z/
6//r/+v/6v/q/+r/6//r/+n/6f/o/+j/6v/q/+r/6v/q/+r/6//t/+v/7P/t/+7/7//w
//L/8//0//X/9v/3//r/+//7//z//f/+/////////wAAAQABAAEAAQABAAEAAQACAAIA
AgACAAMAAwACAAQABAAEAAQABAAEAAQABAAFAAUABAAEAAQABAAEAAQABAAEAAMAAwAD
AAMABAAEAAUABQAEAAQABAAEAAQABAAEAAQABAAEAAMAAwAEAAQABAAEAAQAAwAFAAUA
BAAEAAQABQAFAAQABAAEAAQABAAEAAQAAwADAAMABAAEAAQAAgACAAIAAgADAAIAAgAD
AAMAAgACAAIAAgACAAMAAwABAAEAAQABAAAAAQACAAQAAgACAAIAAwADAAMAAwADAAMA
AwADAAMABQAFAAUABQAJAAkACQAKAAgACQAJAAkACgAKAAwADQAMAAwADAAMAAwADQAN
AA4ADwAOAA4ADgANAA0ADAALAAsACAAHAAcABwAFAAUABQAFAAMAAwADAAMAAwADAAMA
AwAGAAYABgAGAAcABwAGAAYABgADAAIAAQABAAEAAQABAP//////////////////////
////////////////////////////////////////////////////////////////////
//////7//v8AAAEAAgAAAAMABgAIAAcACAANABQAIQA0AEsAZwCKAKEAqwCrAKkAlgBn
ACsAAgDy/+j/3v/e/97/2v/a/9z/3P/d/+L/6f/v//P/9P/z//P/8//z//P/8//z//T/
9P/0//T/9f/1//X/9f/1//X/9P/0//X/9f/1//X/9f/1//b/9v/2//X/9f/1//X/9f/1
//X/9f/z//T/9P/0//T/9P/0//T/9P/z//P/8//1//X/9f/1//X/9f/1//X/8//z//P/
8//1//X/9f/1//T/9P/0//T/9P/z//P/8//1//X/9f/1//P/8//z//P/8//y//L/8v/y
//L/8v/y//L/8v/y//L/8v/x//H/8f/y//H/8P/v/+//7//v/+7/7f/s/+z/7P/r/+v/
6//q/+j/6P/p/+n/6f/p/+j/6P/q/+r/6v/q/+r/6v/r/+3/7f/u/+//8P/x//L/9P/1
//b/9//4//n/+v/7//v//P/9//7/////////AAABAAEAAwADAAMAAwABAAIAAgACAAQA
BQAFAAQABAAEAAQABAAEAAQABAAEAAUABQAEAAQABAAEAAQABAAEAAQAAwADAAMAAwAE
AAQAAwADAAIAAgAEAAQABAAEAAQABAAEAAQAAwADAAQABAAEAAQABAADAAMAAwACAAIA
AgADAAMAAgAAAAAAAAAAAAAAAAD///////8AAAAAAAAAAAAAAAAAAP///v/+///////+
//7//v/+//7/////////////////////////AAD+//7//v////3//f/9//3/////////
//8BAAEAAQABAAIAAQAAAAAAAAABAAEAAQACAAIAAgADAAUABgAGAAcABwAIAAgACAAI
AAgACAAIAAoACgAKAAoACgAKAAwACwALAAsADAAMAAwACwAJAAgABwAHAAQAAwADAAMA
AwADAAMAAwADAAMAAwADAAMAAwADAAMABAAEAAQABAAFAAUABAAEAAAA/f/8//v//f/9
//3//f/9//3//f/9//3//f/9//3//f/9//3//f/9//3//f/9////////////////////
//////////////////////////////////8AAAAAAgADAAQABAAFAAgACAAJAAoADwAa
ACkAOgBRAHMAkgCjAKcAqQCfAIIAUQAfAAIA9v/k/9r/2v/Y/9b/2P/Y/9r/4f/o/+3/
8f/1//j/+f/5//n/+f/5//n/+f/6//r/+v/6//v/+//7//v/+//7//r/+v/7//v/+//7
//v/+//8//z//P/7//v/+//7//3//f/9//3/+//8//z//P/8//z//P/8//z/+//7//v/
+f/5//n/+f/7//v/+//7//v/+//7//v/+//7//v/+//6//r/+v/6//z/+//7//v/+//7
//v/+//7//v/+//7//v/+v/6//r/+v/6//r/+v/6//r/+v/6//r/+f/5//n/+v/5//j/
9//3//f/9//2//X/9P/0//T/8f/x//H/8P/w//D/8f/x/+//7//u/+7/7P/s/+z/7P/u
/+7/7//x//H/8v/z//T/9//4//r/+//6//v//P/9/wAAAQABAAIAAwAEAAUABQAFAAYA
BwAHAAkACQAJAAkABwAIAAgACAAIAAkACQAIAAoACgAKAAoACgAKAAoACgAJAAkACAAI
AAoACgAKAAoADAAMAAsACwAJAAkACgAKAAsACwAKAAoACgAKAAoACgAIAAgACAAIAAcA
BwAIAAgACgAKAAoACQAJAAkACAAIAAgACQAJAAgACAAIAAgACAAIAAgABwAHAAkACgAK
AAoADAAMAAwADAAMAAwADQAPAA8ADgAOAA4ADgAOAA8ADwAPAA8ADwAPAA0ADQANAA4A
DgAOAA4ADwAOAA0ADAALAAoACQAIAAcACQAJAAkACQAKAAkACAAIAAYABwAHAAcACgAK
AAoACwALAAwADAANAAsADAAMAAwACgAKAAoACgAMAAoADAAMAAwADAAMAAsACwALAAoA
CgAKAAkABwAGAAUABQAGAAUABQAFAAUABQAFAAUAAwADAAMAAwADAAMAAwADAAYABgAG
AAYABgAFAAMAAgACAP///v/9//3//f/9//3//f/9//3//f/9//3//f/9//3//f/9//3/
/f/9//3//f/7//v/+//7//3//f/9//3//f/9//3//f/9//3//f/9/////////////v/+
//7///8AAAIABQAGAAYABQAIAA8AGAArAD4AVwB3AJYAowCnAKcAmQB4AEcAFwAAAPL/
3v/U/9T/0v/S/9L/0v/W/93/5P/r/+//8f/0//X/9f/1//X/9f/1//X/9v/2//b/9v/3
//f/9//3//f/9//2//b/9//3//f/9//3//f/+P/4//j/9//3//f/9//5//n/+f/5//n/
+v/6//r/+v/6//r/+v/8//v/+//7//v/+//7//v/+//7//v/+//9//3//f/9//3//f/9
//3//P/8//z//P/+//3//f/9//v/+//7//v/+//7//v/+//7//r/+v/6//r/+v/6//r/
+v/6//r/+v/4//f/9//3//j/9//2//X/9f/1//X/9P/z//L/8v/y//H/8f/x//D/7v/u
/+//7//t/+3/7P/s/+z/7P/s/+z/7v/u/+//8f/v//D/8f/y//P/9P/2//f/+P/5//r/
+//+//////8AAAEAAgADAAMAAwAEAAUABQAFAAUABQAFAAUABgAGAAYABAAFAAUABAAE
AAQABAAEAAYABgAGAAYABwAHAAYABgAGAAYABgAGAAgACAAHAAcABwAHAAgACAAHAAcA
BgAGAAgACAAIAAgABgAGAAYABgAHAAcACAAIAAYABgAGAAUABQAFAAQABAAGAAcABwAG
AAQABAAEAAQABgAGAAUABQADAAQABAAEAAQABAAEAAQAAwACAAIAAwADAAIAAgACAAIA
AgADAAMAAwADAAMAAwADAAMAAwAEAAIAAgACAAMAAwADAAMAAwADAAMAAwADAAUABQAF
AAUABwAHAAcACAAKAAsACwALAAoACgAKAAsACwAMAAwADAAOAA4ADgAOAA4ADQANAA0A
DgAOAA4ADQALAAoACQAJAAgABwAHAAcABQAFAAUABQAFAAUABQAFAAUABQAFAAUABAAE
AAQABAAHAAcABgAGAAQAAQAAAP//////////////////////////////////////////
//////////////3//f/9//3//f/9//3//f/9//3//f/9//3//f/9//3//f/9//3//f/+
/wAAAAD//wAAAgADAAYACAAJAAoADQAaAC0AQABZAHkAmgCpAK0ArwChAHwAQwARAPT/
6v/e/9r/3P/a/9j/2P/a/9z/3//o/+3/8f/z//T/9f/1//X/9f/1//X/9f/2//T/9P/0
//X/9f/1//X/9f/1//T/9P/1//X/9f/1//X/9f/2//b/9v/3//f/9//3//X/9f/1//X/
9f/2//b/9v/2//b/9v/2//b/9f/1//X/9f/1//X/9f/1//X/9f/1//X/9f/1//X/8//z
//P/8//2//b/9v/2//T/8//z//P/9f/1//X/9f/z//P/8//z//X/9P/0//T/9P/0//T/
9P/y//L/8v/y//L/8f/x//H/8P/v/+7/7f/t/+3/7f/s/+v/6v/q/+r/6f/p/+n/6P/o
/+j/6f/p/+f/5//m/+b/6P/o/+j/6P/m/+b/5//p/+n/6v/r/+z/7f/u//D/8f/0//X/
9v/3//j/+f/5//r/+//8//3//f/9//7///////////////////8AAAAAAAAAAAEAAQAA
AAAAAAAAAAAAAgACAAIAAgADAAMAAgACAAIAAgACAAIAAgACAAEAAQABAAEAAgACAAMA
AwACAAIAAgACAAIAAgACAAIAAgACAAEAAQACAAIAAgACAAIAAQABAAEAAAAAAAAAAQAB
AAAAAAAAAAAAAAAAAAAA////////AAAAAAAA/v/+//7//v////7//v///////v/+//7/
/v/+/////////////////////////wAA/v/+//7/////////////////////////AQAB
AAEAAQAFAAUABQAGAAYABwAHAAcACAAIAAgACQAJAAoACgAKAAoACgAKAAkACQAJAAgA
CAAIAAcABgAGAAYABwAEAAMAAwADAAEAAQABAAEA/////////////////////wIAAgAC
AAIAAwADAAIAAgACAP///v/9//v/+//7//v/+//7//v/+//7//v/+//7//v/+//7//v/
+//7//v/+//7//v/+//7//v/+//7//v/+//7//v/+//7//v/+//7//v/+//7//v//P/8
//z////+//7/AQAEAAQABQAGAAsAFAAlADoAUwBzAJIApQCrAK0AowCEAE0AFQD2/+z/
4v/c/9z/3P/a/9r/2P/a/9//5v/t//H/8//0//X/9f/1//X/8//z//P/9P/2//b/9v/3
//X/9f/1//X/9f/0//T/9f/1//X/9f/1//X/9v/2//b/9f/1//X/9f/1//X/9f/1//X/
9v/2//b/9v/2//b/9v/2//X/9f/1//X/9f/1//X/9f/1//X/9f/1//X/9f/1//X/9f/1
//X/9v/2//b/9v/2//X/9f/1//X/9f/1//X/9f/1//X/9f/1//T/9P/0//L/8v/y//L/
8v/y//L/8v/y//H/8f/x//L/8f/w/+//7//v/+//7v/t/+z/7P/s/+v/6//r/+r/6P/o
/+n/6f/n/+f/5v/m/+j/6P/o/+j/6P/o/+n/6//r/+z/7f/u/+//8P/y//P/9P/1//b/
9//4/w==
         </WaveFormData>
      </LeadData>
   </Waveform>
</RestingECG>
