# Supplementary material for: Detection of Left Atrial Enlargement Using a Convolutional Neural Network-Enabled Electrocardiogram
Source: Front Cardiovasc Med. 2020 Dec 17;7:609976. doi: 10.3389/fcvm.2020.609976 (PMC7773668; doi:10.3389/fcvm.2020.609976)
Supplement: Supplementary file 1 [file Data_Sheet_1.ZIP › hyp/1802018690_12576_0000000J.XML]

<?xml version="1.0" encoding="Windows-1252"?>
<!DOCTYPE RestingECG SYSTEM "restecg.dtd">
<RestingECG>
   <PatientDemographics>
      <PatientID>1802018690</PatientID>
      <PatientAge>72</PatientAge>
      <AgeUnits>Years</AgeUnits>
      <Gender>Male</Gender>
      <PatientLastName>zhupeihua</PatientLastName>
   </PatientDemographics>
   <TestDemographics>
      <DataType>Resting</DataType>
      <Site>1</Site>
      <AcquisitionDevice>MAC55</AcquisitionDevice>
      <Status>Unconfirmed</Status>
      <Priority>Normal</Priority>
      <AcquisitionTime>09:17:47</AcquisitionTime>
      <AcquisitionDate>03-22-2016</AcquisitionDate>
      <CartNumber>1</CartNumber>
      <AcquisitionSoftwareVersion>009C</AcquisitionSoftwareVersion>
      <XMLSourceVersion>MAC5000 v1.0</XMLSourceVersion>
   </TestDemographics>
   <RestingECGMeasurements>
      <VentricularRate>54</VentricularRate>
      <AtrialRate>54</AtrialRate>
      <PRInterval>126</PRInterval>
      <QRSDuration>96</QRSDuration>
      <QTInterval>416</QTInterval>
      <QTCorrected>394</QTCorrected>
      <PAxis>21</PAxis>
      <RAxis>-4</RAxis>
      <TAxis>-25</TAxis>
      <QRSCount>9</QRSCount>
      <QOnset>216</QOnset>
      <QOffset>264</QOffset>
      <POnset>153</POnset>
      <POffset>202</POffset>
      <TOffset>424</TOffset>
      <ECGSampleBase>500</ECGSampleBase>
      <ECGSampleExponent>0</ECGSampleExponent>
   </RestingECGMeasurements>
   <Diagnosis>
      <Modality>Resting</Modality>
         <StatementCount>5</StatementCount>
         <LabelText>12SL ��ϳ���</LabelText>
      <DiagnosisStatement>
         <StmtFlag>ENDSLINE</StmtFlag>
         <StmtText>����Ķ�����</StmtText>
      </DiagnosisStatement>
      <DiagnosisStatement>
         <StmtFlag>ENDSLINE</StmtFlag>
         <StmtText>�����ҷʴ�ĵ�ѹ��׼</StmtText>
      </DiagnosisStatement>
      <DiagnosisStatement>
         <StmtText>�±��ļ�����</StmtText>
      </DiagnosisStatement>
      <DiagnosisStatement>
         <StmtFlag>ENDSLINE</StmtFlag>
         <StmtText>�����䲻ȷ��</StmtText>
      </DiagnosisStatement>
      <DiagnosisStatement>
         <StmtFlag>ENDSLINE</StmtFlag>
         <StmtText>�쳣 ECG</StmtText>
      </DiagnosisStatement>
   </Diagnosis>
   <Waveform>
      <WaveformType>Rhythm</WaveformType>
      <WaveformStartTime>0</WaveformStartTime>
      <NumberofLeads>8</NumberofLeads>
      <SampleType>CONTINUOUS_SAMPLES</SampleType>
      <SampleBase>500</SampleBase>
      <SampleExponent>0</SampleExponent>
      <HighPassFilter>16</HighPassFilter>
      <LowPassFilter>150</LowPassFilter>
      <ACFilter>NONE</ACFilter>
      <LeadData>
         <LeadByteCountTotal>10000</LeadByteCountTotal>
         <LeadTimeOffset>0</LeadTimeOffset>
         <LeadSampleCountTotal>5000</LeadSampleCountTotal>
         <LeadAmplitudeUnitsPerBit>4.88</LeadAmplitudeUnitsPerBit>
         <LeadAmplitudeUnits>��V</LeadAmplitudeUnits>
         <LeadHighLimit>2147483647</LeadHighLimit>
         <LeadLowLimit>268435456</LeadLowLimit>
         <LeadID>I</LeadID>
         <LeadOffsetFirstSample>0</LeadOffsetFirstSample>
         <FirstSampleBaseline>0</FirstSampleBaseline>
         <LeadSampleSize>2</LeadSampleSize>
         <LeadOff>FALSE</LeadOff>
         <BaselineSway>FALSE</BaselineSway>
         <ExcessiveACNoise>FALSE</ExcessiveACNoise>
         <MuscleNoise>FALSE</MuscleNoise>
         <LeadDataCRC32>2993922446</LeadDataCRC32>
         <WaveFormData>
6v/q/+r/6v/q/+r/6v/q/+z/7P/s/+z/6v/q/+r/6v/q/+r/6v/q/+z/7P/s/+z/6v/q
/+r/6v/q/+r/6v/q/+r/6v/q/+r/6P/o/+j/6P/o/+j/6P/o/+j/6P/o/+j/6P/o/+j/
6P/m/+b/5v/m/+b/5v/m/+b/5P/k/+T/5P/k/+T/5P/k/+T/5P/k/+T/5P/k/+T/5P/k
/+T/5P/k/+T/5P/k/+T/5P/k/+T/5P/m/+b/5v/m/+b/5v/m/+b/5f/k/+P/4v/j/+T/
5f/m/+T/5P/k/+T/5v/m/+b/5v/m/+b/5v/m/+T/5P/k/+T/5P/k/+T/5P/k/+T/5P/k
/+b/5v/m/+b/5P/k/+T/5P/k/+T/5P/k/+T/5P/k/+T/5P/k/+T/5P/k/+T/5P/k/+b/
5v/m/+b/5P/k/+T/5P/m/+b/5v/m/+b/5v/m/+b/5v/m/+b/5v/m/+b/5v/m/+T/5P/k
/+T/5v/m/+b/5v/m/+b/5v/m/+b/5v/m/+b/5v/m/+b/5v/m/+b/5v/m/+b/5v/m/+b/
5v/m/+b/5v/m/+b/5v/m/+b/5v/m/+b/5v/m/+b/5v/o/+j/6P/o/+b/5v/m/+b/5v/m
/+b/5v/m/+b/5v/m/+T/5P/k/+T/5f/m/+f/6P/m/+b/5v/m/+b/5v/m/+b/6P/o/+j/
5//n/+f/5//o/+b/5v/m/+f/6f/p/+r/7P/t/+7/7//v/+3/7f/v/+//8v/z//T/9P/0
//f/+P/4//j/+P/4//f/9//3//f/+P/2//b/9f/1//T/9P/0//T/9f/x/+//7f/p/+j/
6P/o/+f/5//n/+f/5v/m/+b/5v/m/+b/5v/m/+b/5v/m/+b/5f/l/+X/5f/j/+X/6P/q
/+//+/8OACUAQQBjAI4AvwDuACIBVgF4AYMBcgFFAQYBzgCjAHsAWgBDACwAEQD8//H/
6f/j/97/3f/a/9j/2P/a/+P/6v/r/+r/7v/u/+3/7//x//D/8P/w//H/8f/x//H/8v/y
//P/8//z//T/9P/1//b/9v/2//b/9//3//f/+P/4//j/+f/5//n/+f/6//v/+//8//z/
/P/9//7//v/+//7//////wAAAQABAAIAAwAEAAYABwAHAAgACAAJAAkACwAMAA0ADQAO
AA4ADwARABIAEgAUABUAFwAYABkAGgAcAB8AIQAjACQAJQAoACoALQAtAC8AMQAzADcA
OgA9AD4AQQBFAEgASgBPAFEAVQBYAFwAXwBhAGMAZQBpAG0AbgBwAHMAdgB3AHsAfQB+
AH4AfQB9AH0AfgCAAH4AfQB6AHYAcwBxAG0AaABkAGEAWwBWAFAASgBGAEEAOwAzAC0A
KAAjAB4AGQAVABIADgAKAAcABQACAP///v/8//n/+P/0//L/8P/w/+3/7f/s/+v/7P/s
/+v/6v/q/+v/7P/s/+n/6f/o/+j/6f/p/+n/6v/s/+v/6//s/+z/7P/s/+z/7P/t/+3/
7v/u/+7/7f/s/+z/7P/t/+7/7v/u/+7/7//v/+//7//v//H/8P/w//H/8f/w/+//7v/t
/+3/7v/u/+7/7v/u/+7/7v/u/+3/7f/t/+3/7v/u/+3/7P/s/+z/7P/s/+z/7P/s/+v/
6//r/+v/6//r/+r/6//r/+z/7f/t/+v/6//r/+n/6f/p/+n/6//r/+r/6f/q/+n/6f/r
/+n/6f/p/+j/6P/o/+n/6//r/+r/6v/q/+r/6v/p/+n/5//o/+j/6P/o/+j/6P/n/+n/
6P/o/+j/5//o/+j/6P/p/+n/6f/p/+f/6P/o/+j/6P/o/+f/5v/o/+j/6P/o/+n/6f/p
/+n/6f/p/+n/6f/o/+f/5//p/+n/6f/p/+j/6v/r/+v/6//r/+v/6//s/+r/6v/q/+r/
6v/q/+r/6v/q/+r/6v/q/+r/6v/q/+r/6v/q/+r/6v/q/+r/6v/q/+r/6v/q/+r/6v/q
/+r/6v/q/+r/6v/q/+r/6v/q/+r/6v/q/+r/6v/q/+r/6v/q/+r/6v/q/+r/6v/q/+r/
6v/s/+z/7P/s/+7/7v/u/+7/7v/u/+7/7v/u/+7/7v/u/+7/7v/u/+7/7P/s/+z/7P/u
/+7/7v/u/+z/7P/s/+z/7P/s/+z/7P/u/+7/7v/u/+7/7v/t/+3/7f/t/+7/7v/u/+7/
7//v/+3/7v/w//H/8v/z//P/8//z//X/9f/2//f/+P/4//j/+//8//z//P/8//z/+//7
//v/+//8//z//P/7//v/+v/6//r/+v/5//f/9f/z/+//7v/u/+7/7//v/+//7//u/+z/
7P/s/+z/7v/u/+7/7v/s/+z/7P/r/+3/7f/t/+3/7//y//T/+f8DABIAKQBDAGEAiAC1
AOIAEAE8AVwBZQFQASEB7ADAAJkAbQBGACsAGgAJAPr/7//p/+P/4v/f/9z/2P/W/9r/
4f/q/+//8P/y//T/9f/3//f/9v/2//b/9//5//n/+f/6//j/+f/5//n/+v/6//v//P/8
//z//P/9//////8AAAAA/v///////////wAAAQABAAIAAgACAAMABAAEAAQABAAFAAUA
BgAHAAcACAAJAAoACAAJAAkACgAMAA0ADQAPAA4ADwAPABAAEgATABUAFgAWABgAGQAb
ABwAHQAeACAAIQAjACUAJgAnACoALAAvADEAMwA1ADcAOwA+AEEAQgBFAEkATABOAFEA
UwBXAFoAXABfAGEAYwBpAG0AcQByAHIAdQB4AHkAewB9AH4AfgCBAIEAgQCCAIAAfgB9
AHoAeAB1AHMAbwBsAGgAZQBfAFgAUgBMAEgAQgA9ADYAMQAuACkAJAAfABsAGAAUABAA
CwAJAAYAAwAAAP7/+//6//r/+P/2//b/9P/z//H/7//v//D/8P/w/+7/7//w//D/7//v
/+7/7v/t/+3/7f/u/+7/7f/t/+7/8P/w//D/8P/w//H/8f/y//L/8v/x//D/8v/y//P/
9P/y//L/8v/z//H/8f/x//H/8//y//L/8//0//T/9P/0//P/8//0//T/8v/y//L/8v/0
//T/8//z//H/8f/y//L/8f/w//D/8P/y//L/8v/y//D/7//v/+//7//v/+//7v/v/+//
8P/x//D/7f/s/+v/7P/t/+7/7//v/+//7v/t/+z/6//r/+3/7f/t/+3/7P/s/+z/7f/v
/+3/7P/s/+z/7P/s/+v/6//t/+7/7v/u/+z/7P/s/+v/6//q/+r/6v/t/+7/7v/u/+v/
6//r/+v/7f/u/+7/7v/s/+z/6//q/+z/7P/s/+z/6//r/+v/6//r/+v/6//r/+r/6f/p
/+v/7f/t/+3/7P/q/+v/6//r/+3/7f/t/+7/7f/s/+v/6v/q/+r/6v/q/+z/7P/s/+z/
6v/q/+r/6v/s/+z/7P/s/+z/7P/s/+z/7P/s/+z/7P/s/+z/7P/s/+r/6v/q/+r/7P/s
/+z/7P/s/+z/7P/s/+z/7P/s/+z/7P/s/+z/7P/q/+r/6v/q/+z/7P/s/+z/7P/s/+z/
7P/s/+z/7P/s/+z/7P/s/+z/6v/q/+r/6v/r/+z/7f/u/+z/7P/s/+z/6v/q/+r/6v/s
/+z/7P/s/+r/6v/q/+r/7P/s/+z/7P/s/+z/7P/s/+z/7P/s/+z/7P/s/+z/7P/r/+v/
6//r/+z/7P/s/+z/7f/t/+3/7v/w//H/8v/z//P/8//z//X/8//0//X/9v/3//j//P/+
//7//v/+//7/+//7//v/+//8//z//P/7//v/+v/6//r/+P/3//P/8f/x/+3/7P/s/+z/
7f/t/+3/7f/s/+z/7P/q/+r/6v/q/+z/7P/s/+z/6v/r/+v/6//p/+n/6f/q/+r/8f//
/xAAJQBBAGMAjAC7AOoAIAFUAXgBhQF2AUsBDAHWAK0AhQBkAEkAMgAXAAIA9//x/+v/
6P/j/+D/4P/e/+D/5//u/+//7v/u//D/8//1//f/9P/0//T/9f/1//X/9f/2//b/9//3
//f/9v/2//f/+P/6//r/+v/7//v/+//8//z//P/9//3//f/9//7///////7//v/+////
AgACAAIAAgADAAMABAAFAAUABgAHAAgABgAHAAcACAAKAAsACwANAA4ADwAPABAAEAAR
ABMAFAAUABYAFwAZABwAHQAeACAAIQAjACUAJgAnACoALAAvADEAMwA1ADcAOwA+AEEA
QgBFAEkATABOAFEAUwBXAFoAXgBhAGMAZQBpAG0AcQByAHIAdQB4AHkAfQB/AIAAgACB
AIEAgQCCAIQAggCBAH4AegB3AHUAcQBuAGoAZwBhAFoAVABOAEoARAA/ADgAMwAuACkA
JAAfABkAFgASAA4ADQALAAgABQACAAAA/f/8//j/9v/0//T/8//z//L/8f/w//D/7//u
/+7/7//w//D/7//v/+7/7v/v/+//7//w//D/7//v//D/8P/w//D/8P/w//H/8f/y//L/
8v/x//D/8P/w//H/8v/0//T/9P/1//P/8//z//P/8//y//L/8//0//T/9P/0//P/8//0
//T/9P/0//T/9P/0//T/8//z//P/8//0//T/9f/0//T/9P/y//L/8v/y//L/8f/x//H/
8f/x//H/8P/v/+//8P/x//H/7//v/+//7//v/+//7//v/+//7v/t/+7/7f/t/+//7//v
/+//7v/s/+z/7f/v/+//7v/u/+7/7v/u/+3/7f/r/+z/7P/s/+7/7v/u/+3/7//u/+7/
7v/u/+7/7f/s/+3/7f/t/+3/6//s/+z/7P/s/+z/6//q/+z/7P/s/+z/7f/t/+3/7f/t
/+3/7f/t/+z/6//r/+3/6//r/+v/6v/s/+3/7f/t/+v/6//r/+z/7v/u/+7/7v/s/+z/
7P/s/+z/7P/s/+z/7P/s/+z/7P/s/+z/7P/s/+r/6v/q/+r/7P/s/+z/7P/s/+z/7P/s
/+z/7P/s/+z/7P/s/+z/7P/q/+r/6v/q/+r/6v/q/+r/7P/s/+z/7P/s/+z/7P/s/+z/
7P/s/+z/7P/s/+z/7P/q/+r/6v/q/+r/6v/q/+r/7P/s/+z/7P/q/+r/6v/q/+z/7P/s
/+z/7P/s/+z/7P/q/+r/6v/q/+r/6v/q/+r/7P/s/+z/7P/s/+z/7P/s/+z/7P/s/+v/
6//r/+v/7P/s/+z/7P/t/+v/6//s/+7/8f/y//P/8//z//P/9f/1//b/9//4//j/+v/9
//7//v/+//7//v/9//v/+//7//z//P/8//v/+//6//r/+v/6//n/9f/z//H/7f/s/+z/
7P/t/+3/7f/t/+r/6v/q/+r/7P/s/+z/7P/q/+r/6v/q/+f/5//p/+n/6//p/+r/7v/1
//3/DgApAEMAZQCQAL8A8AAkAVgBfgGLAX4BTwEQAdgArQCFAGQASwAyABcAAgD5//H/
6f/k/+P/4P/e/9z/3v/l/+z/7//w//L/8v/z//X/9//2//b/9v/3//f/9//3//j/9v/3
//f/9//6//r/+//8//z//P/8//3/+//7//z//P/+//////////3//v//////AgACAAIA
AwAEAAQABAAEAAUABQAGAAcABwAIAAkACgAIAAkACQAKAAwADQANAA8ADgAPAA8AEAAS
ABMAFQAWABQAFgAXABkAGAAZABoAHAAfACEAIwAkACMAJgAoACsALQAvADEAMwA3ADoA
PQA+AEEARQBIAEoATQBPAFMAVgBaAF0AXwBhAGMAZwBrAGwAcABzAHYAdwB3AHkAegB6
AH0AfQB9AH4AfAB6AHkAdgB0AHEAbwBrAGgAZABhAFsAUgBMAEYAQgA8ADcAMAArACYA
IQAcABcAEQAOAAoABgADAAEA/v/7//b/9P/x//D/8P/u/+z/7P/p/+n/6P/n/+j/6P/n
/+b/5f/l/+X/5P/l/+X/5P/k/+X/5f/l/+b/5P/j/+P/5P/k/+T/5P/k/+b/5//n/+j/
5v/m/+X/5P/k/+T/5f/m/+b/5v/m/+f/5//n/+f/5//n/+b/5v/n/+b/5v/m/+b/5f/l
/+b/5v/m/+b/5v/m/+b/5v/l/+X/5f/l/+b/5v/l/+T/5P/k/+T/5P/k/+T/5P/j/+P/
4//j/+P/4//i/+H/4f/i/+P/4//h/+H/4f/f/9//3//f/+H/4f/g/9//4P/f/9//4f/h
/+H/4f/g/97/3v/f/+H/4f/g/+D/4P/g/+D/3//f/9//4P/g/+D/4P/g/+D/3//f/97/
3v/e/9//4P/g/+D/3//f/9//3//d/97/3v/e/+D/4P/f/97/3v/e/97/3v/d/93/3f/d
/93/3f/d/93/3v/d/93/3//f/9//3//e/9z/3f/d/93/3f/f/93/3P/e/97/3v/e/97/
3v/e/97/3v/e/97/3v/c/9z/3P/c/9z/3P/c/9z/3P/c/9z/3P/c/9z/3P/c/97/3v/e
/97/3v/e/97/3v/e/97/3v/e/9z/3P/c/9z/3P/c/9z/3P/e/97/3v/e/+D/4P/g/+D/
4P/g/+D/4P/g/+D/4P/g/+D/4P/g/+D/4P/g/+D/4P/g/+D/4P/g/+D/4P/g/+D/4v/i
/+L/4v/g/+D/4P/g/+D/4P/g/+D/4P/g/+D/4P/g/+D/4P/g/+L/4v/h/+H/4f/h/+L/
4v/g/+D/4f/h/+H/4v/k/+X/5v/n/+f/5//n/+n/6f/q/+v/7P/s/+z/8f/y//L/8v/x
//D/7v/t/+7/7//x//L/8v/x//H/8P/u/+7/7v/t/+v/6f/n/+P/4v/i/+L/4//h/+H/
4f/g/+L/4v/i/+L/4v/i/+L/4v/g/+D/4P/f/9//3//f/9//4f/m/+z/8/8BABYALQBH
AGsAlgC/AO4AHgFIAVoBTwEsAfcAxgCeAHUASQAoABcABgDz/+b/3//Z/9X/1v/V/9D/
zv/O/9L/2f/e/+H/5P/m/+j/6//r/+v/6v/q/+r/6//r/+v/6//s/+7/7//v/+//7v/u
/+//8P/w//D/8P/x//H/8f/y//L/8v/z//P/8//z//T/9f/1//j/+P/4//n/+P/4//j/
+P/7//v//P/9//v//P/9//7//v//////AAAAAAEAAQADAAQABQAFAAYACAAJAAsADAAM
AA4ADwARABIAEwAUABYAFQAXABkAGgAdACAAIgAlACcAKQArAC0ALwAyADUANgA5AD0A
QABCAEMARQBJAEwAUABTAFUAVwBZAF0AYQBiAGQAZwBqAGsAbQBvAHAAcABvAG8AbwBw
AHAAbgBtAGoAaABlAGMAXwBYAFQAUQBLAEYAQAA6ADYAMgAtACYAIQAcABcAEgANAAoA
CAAFAAIA/f/7//j/9f/0//L/7//u/+z/6v/o/+j/6f/p/+j/5//m/+b/5f/k/+T/5f/m
/+b/5//n/+b/5v/m/+X/5P/k/+b/5f/l/+b/5v/m/+b/5v/m/+f/5//o/+r/6v/p/+j/
6P/o/+n/6v/q/+r/6v/r/+n/6f/p/+n/6//q/+r/6//q/+r/6v/q/+v/6//s/+z/6v/q
/+r/6v/s/+z/6//r/+n/6f/q/+r/6//q/+r/6v/q/+r/6v/q/+r/6f/p/+n/5//n/+f/
5v/n/+f/6P/p/+n/5//n/+f/5//n/+f/5//n/+f/5v/l/+b/5f/l/+f/5//n/+f/5v/m
/+b/5//p/+f/5v/m/+b/5v/m/+X/5f/l/+b/5v/m/+j/6P/o/+f/5//m/+b/5v/l/+b/
5v/m/+f/5//n/+f/5f/m/+b/5v/o/+j/5//m/+b/5v/m/+b/5f/l/+X/5f/n/+f/5//n
/+j/5//n/+n/5//n/+f/5v/m/+f/5//n/+X/5f/l/+b/6P/o/+j/6P/q/+r/6v/q/+r/
6v/q/+r/6v/q/+r/6v/q/+r/6v/q/+z/7P/s/+z/6v/q/+r/6v/q/+r/6v/q/+z/7P/s
/+z/6v/q/+r/6v/s/+z/7P/s/+z/7P/s/+z/6v/q/+r/6v/q/+r/6v/q/+r/6v/q/+r/
7P/s/+z/7P/s/+z/7P/s/+z/7P/s/+z/7P/s/+z/7P/q/+r/6v/q/+r/6v/q/+r/7P/s
/+z/7P/s/+z/7P/s/+7/7v/u/+7/7P/s/+z/7P/s/+z/7P/s/+z/7P/r/+v/7f/t/+7/
7v/u/+7/7//v/+3/7v/w//H/9P/1//X/9f/z//X/9f/2//n/+v/6//r//f/+//7//v/8
//z/+//7//3//f/+//7//P/7//v/+v/6//r/+v/5//f/9f/z/+//7v/u/+7/7//v/+//
7//u/+7/7v/u/+7/7v/u/+7/7v/u/+7/7v/t/+3/6//t/+3/7f/u//L/+f8FABgAMQBP
AHMAngDPAP4AMgFeAXoBfwFmAS8B9ADEAJsAdwBYAD8AKAAPAP7/9//v/+n/5v/j/+L/
4v/i/+b/7f/y//H/8v/y//T/9//5//n/9v/2//b/9//5//n/+f/6//r/+//7//v/+v/6
//v//P/9//7///8BAAAA//////7/AAABAAEAAQABAAIAAwADAAQABAAEAAUABgAGAAYA
BgAHAAcACAAJAAcACAAJAAoACwANAA4AEAAQABEAEQATABIAEwATABQAFAAVABcAGAAa
ABwAHQAfACAAIQAiACQAJQAnACkAKgAtADAAMgA1ADYANwA4ADkAPQBAAEMARABHAEsA
TgBQAFMAVQBZAFwAYABjAGUAZwBpAG0AcQByAHYAeQB8AH0AfwCBAIIAggCDAIMAgwCE
AIQAggCBAH4AegB3AHUAcQBqAGYAYwBdAFgAUgBMAEgARAA/ADgAMwAuACkAJAAfABsA
GAAUABAADQALAAgABQACAAAA/f/8//j/9v/0//T/9f/1//T/8//w//D/7//u//D/8f/y
//L/7//v/+7/7v/x//H/8f/y//D/7//v//D/8P/w//D/8P/y//P/8//0//L/8v/x//D/
8v/y//P/9P/0//T/9P/1//X/9f/1//X/9f/0//T/9f/0//T/9P/0//X/9f/2//b/9v/2
//b/9v/2//b/9f/1//X/9f/2//b/9//2//b/9v/0//T/9P/0//T/8//z//P/8f/x//H/
8P/x//H/8v/z//H/7//v/+//7//v/+//7//v/+//7v/t/+r/6f/p/+v/6//r/+v/6v/m
/+b/5//p/+f/5v/m/+b/6P/o/+f/5//l/+b/5v/m/+b/5v/m/+X/5f/k/+T/5P/j/+T/
5P/k/+P/4//j/+P/4//k/+T/5P/m/+b/5f/k/+T/5P/k/+T/4//j/+P/4//l/+X/5f/l
/+T/4//j/+X/4//j/+P/4v/i/+P/4//j/+P/4f/h/+L/5P/k/+T/5P/k/+T/5P/k/+L/
4v/i/+L/4v/i/+L/4v/k/+T/5P/k/+T/5P/k/+T/4v/i/+L/4v/k/+T/5P/k/+L/4v/i
/+L/4v/i/+L/4v/k/+T/5P/k/+L/4v/i/+L/5P/k/+T/5P/i/+L/4v/i/+L/4v/i/+L/
4v/i/+L/4v/i/+L/4v/i/+L/4v/i/+L/4v/i/+L/4v/i/+L/4v/i/+T/5P/k/+T/4v/i
/+L/4v/i/+L/4v/i/+T/5P/k/+T/5P/k/+T/5P/k/+T/5P/k/+L/4v/i/+L/5P/k/+P/
4//j/+P/5P/k/+T/5P/l/+X/5//o/+r/6//q/+v/6//r/+3/7//v//D/8f/y//L/8v/1
//b/9v/2//b/9v/1//X/8//z//T/9P/0//P/8//y//L/8v/y//H/6//p/+f/4//k/+T/
5P/l/+P/4//j/+L/5P/k/+T/5P/k/+T/5P/k/+L/4v/i/+H/4//j/+P/4//h/+L/6P/v
//3/EgArAEcAawCYAMkA/AA0AWIBfgGDAWwBNQH2AMIAlwBxAFQAPQAkAAkA+P/v/+n/
4f/c/9f/1v/U/9b/3P/j/+b/6f/o/+j/6P/r/+3/7//u/+7/7v/v/+//7//v//D/8P/x
//H/8f/y//L/8//0//L/8v/y//P/9P/1//f/+P/2//f/9//3//f/+P/5//n/+v/6//r/
+//6//r/+v/6//3//f/+//////8AAAEAAgACAAMAAwAEAAQABQAFAAcACAAJAAkACgAM
AA0ADwAQABAAEgATABUAFgAXABgAGgAdAB8AIQAiACMAJgAoACsALwAxADMANQA3ADoA
PQA+AEEARQBIAEoATwBRAFUAWABcAF8AYQBjAGcAawBvAHAAcgB1AHgAeQB7AH0AfgB+
AIEAgQCBAIIAgQB+AHwAeAB4AHUAcwBvAGgAZABhAFsAVgBQAEoARgBCAD0ANgAxACoA
JQAgABsAFwAUABAADAAIAAUAAQD9//z/+v/3//b/9P/y//D/8P/v/+//7v/t/+7/7v/t
/+z/6v/r/+z/7P/r/+v/6v/q/+v/6//r/+z/7P/r/+v/7P/s/+z/7P/s/+z/7f/t/+7/
7v/u/+3/7P/u/+7/7//w/+7/7v/u/+//8f/x//H/8f/v/+7/7v/v//D/8P/w//D/8f/x
//L/8v/w//D/8P/w//D/8P/v/+//7f/t/+7/7v/v/+7/7v/u//D/8P/w//D/7v/t/+3/
7f/t/+3/7f/s/+v/6//s/+3/7f/r/+v/6//t/+3/7f/t/+3/7f/s/+v/7P/r/+v/7f/r
/+v/6//q/+r/6v/r/+3/7f/s/+z/7P/q/+r/6f/p/+v/7P/s/+z/7P/s/+z/6//r/+r/
6v/q/+n/6v/q/+r/6f/p/+n/6f/p/+r/6v/q/+r/6v/p/+j/6v/q/+r/6v/r/+v/6//r
/+n/6f/p/+n/6f/p/+r/7f/s/+v/6v/o/+r/6//r/+v/6//r/+3/7v/t/+z/6//q/+r/
6v/q/+r/6v/q/+r/6v/q/+r/6v/q/+r/6v/q/+r/7P/s/+z/7P/s/+z/7P/s/+r/6v/q
/+r/6v/q/+r/6v/q/+r/6v/q/+r/6v/q/+r/6v/q/+r/6v/s/+z/7P/s/+r/6v/q/+r/
7P/s/+z/7P/s/+z/7P/s/+z/7P/s/+z/7P/s/+z/7P/s/+z/7P/s/+z/7P/s/+z/7P/s
/+z/7P/s/+z/7P/s/+r/6v/q/+r/7P/s/+z/7P/u/+7/7v/u/+7/7v/u/+3/7f/t/+3/
7v/u/+7/7v/v/+//7//w//L/8//0//X/9f/z//P/9f/1//j/+f/6//r/+v/9//7//v/+
//7//v/9//3//f/9//7//P/8//v/+//8//z//P/8//v/9//1//P/7//u/+7/7v/v/+//
7//v/+7/7v/u/+7/7v/u/+7/7v/u/+7/7v/u/+3/7f/t/+//8f/x//L/9v/9/wsAHgA3
AFUAdQCiAM8A/gAsAVYBbgFlAUYBEwHiALoAkQBlAEIALQAcAAsA/P/z/+v/5//k/+H/
4P/e/97/4v/r//L/9f/2//j/+P/7//3//f/6//r/+v/7//v/+//7//z//v////////8A
AAAAAQACAAAAAAAAAAEAAwADAAQABAAEAAUABQAFAAUABgAHAAcACAAIAAgACQAKAAoA
CgAKAAsACwAMAA0ADQAOAA8AEAAQABEAEQASABEAEQAQABEAEQARABAAEAAPAA8AEAAQ
ABIAFAAVABcAFgAXABgAGgAbAB0AHwAgAB8AIgAkACcAJwApACsALQAvADIANQA2ADcA
OwA+AEAARQBHAEsATgBOAFEAUwBVAFkAXQBhAGIAZABnAGoAawBsAG0AbQBsAG8AbwBv
AHAAbgBsAGsAaABmAGMAYQBdAFgAVABRAEsARAA+ADgANAAwACsAJAAfABoAFQAQAAsA
CQAGAAIA/v/7//n/9v/z//L/8P/t/+z/6v/o/+b/5v/n/+f/5v/l/+L/4v/h/+D/4P/h
/+L/4v/f/9//3v/e/+D/4f/i/+T/4v/h/+H/4v/i/+L/4v/i/+L/4//j/+T/5P/k/+P/
4v/k/+T/5f/m/+X/5P/j/+P/5f/l/+X/5f/l/+T/5P/l/+b/5v/m/+b/5f/l/+b/5v/k
/+T/5P/k/+T/5P/j/+P/5f/l/+b/5v/j/+L/4v/i/+T/5P/k/+T/4v/h/+H/4f/h/+H/
4f/g/+D/4f/j/+X/4//h/+H/4f/h/+H/4f/h/+H/4f/g/9//4P/f/9//4f/h/+H/4f/g
/97/3v/f/+H/4f/g/+D/4P/g/+D/3//f/9//4P/g/+D/4P/g/+D/3//f/97/3v/e/9//
4P/g/+D/3f/d/93/3f/d/97/3v/e/+D/4P/f/97/4P/g/+D/4P/h/+H/4f/h/+H/4f/h
/+H/4v/h/+H/4//j/+P/4//i/+D/4f/h/+H/4//j/+H/4v/i/+L/4v/i/+D/4P/g/+D/
4v/i/+L/4v/i/+L/4v/i/+L/4v/i/+L/4v/i/+L/4v/i/+L/4v/i/+L/4v/i/+L/4v/i
/+L/4v/i/+L/4v/i/+L/4v/i/+L/4v/i/+L/4v/i/+L/4v/i/+L/4v/i/+L/4v/i/+L/
4v/i/+L/4v/i/+L/4v/i/+L/4v/i/+L/4v/i/+L/4v/i/+L/4v/i/+L/4v/i/+L/4v/g
/+D/4P/g/+L/4v/i/+L/4v/i/+L/4v/k/+T/5P/k/+L/4f/h/+H/4f/i/+L/4v/k/+X/
5f/l/+T/5v/n/+j/6f/p/+n/6f/p/+n/6v/r/+z/7P/s/+//8P/w//D/8P/w/+//7//v
/+//8P/w//D/7//v/+7/7v/w//D/7//r/+n/5//j/+L/4v/i/+P/4//j/+P/4v/i/+L/
4v/i/+L/4v/i/+L/4v/m/+b/5f/j/+P/5f/n/+f/6P/s//P///8QACUAPQBdAIIArQDY
AAYBNAFQAVMBPgEPAdwAtACPAGMAPAAjABIAAQDy/+n/4//d/9z/2f/W/9b/1v/Y/9//
5v/p/+r/7P/u/+//8f/z//L/8v/y//P/8f/x//H/8v/0//X/9f/1//b/9v/3//j/9v/2
//b/9//3//f/+P/4//r/+//7//v/+//8//3//f/8//z//P/9//7//v/+//7/AQABAAIA
AwADAAQABQAGAAQABQAFAAYABgAHAAcACQAMAA0ADQAOAAwADQAPABAAEgAUABUAFwAY
ABkAGgAcABsAHQAfACAAIQAkACYAKQArAC0ALwAxADMANgA5ADoAPQBBAEQARgBJAEsA
TwBSAFIAVQBXAFkAXgBjAGgAagBsAG8AcgBzAHUAdwB4AHgAeAB3AHYAdgB4AHYAdQBy
AHEAbwBuAGsAZQBgAFwAVQBPAEoARQBCAD4AOQAyAC0AKAAjAB4AGQAVABIADgAKAAMA
AQAAAA==
         </WaveFormData>
      </LeadData>
      <LeadData>
         <LeadByteCountTotal>10000</LeadByteCountTotal>
         <LeadTimeOffset>0</LeadTimeOffset>
         <LeadSampleCountTotal>5000</LeadSampleCountTotal>
         <LeadAmplitudeUnitsPerBit>4.88</LeadAmplitudeUnitsPerBit>
         <LeadAmplitudeUnits>��V</LeadAmplitudeUnits>
         <LeadHighLimit>2147483647</LeadHighLimit>
         <LeadLowLimit>268435456</LeadLowLimit>
         <LeadID>II</LeadID>
         <LeadOffsetFirstSample>0</LeadOffsetFirstSample>
         <FirstSampleBaseline>0</FirstSampleBaseline>
         <LeadSampleSize>2</LeadSampleSize>
         <LeadOff>FALSE</LeadOff>
         <BaselineSway>FALSE</BaselineSway>
         <ExcessiveACNoise>FALSE</ExcessiveACNoise>
         <MuscleNoise>FALSE</MuscleNoise>
         <LeadDataCRC32>53246231</LeadDataCRC32>
         <WaveFormData>
/P/8//z//P/8//z//P/8//r/+v/6//r//P/8//z//P/6//r/+v/6//r/+v/6//r/+v/6
//r/+v/6//r/+v/6//j/+P/4//j/+v/6//r/+v/4//j/+P/4//j/+P/4//j/+P/4//j/
+P/4//j/+P/4//j/+P/4//j/+P/4//j/+P/4//j/+P/4//j/+P/4//j/+P/4//j/+P/4
//j/+P/4//j/+P/4//j/+P/4//j/+P/6//r/+v/6//r/+v/6//r/+v/6//r/+v/6//r/
+v/6//r/+v/6//r//P/8//z//P/6//r/+v/6//z//P/8//z//P/8//z//P/6//r/+v/6
//z//P/8//z/+v/6//r/+v/6//r/+v/6//z//P/8//z/+v/6//r/+v/6//r/+v/6//z/
/P/8//z/+v/6//r/+v/8//z//P/8//z//P/8//z//P/8//z//P/6//r/+v/6//z//P/8
//z//P/8//z//P/8//z//P/8//r/+v/6//r/+v/6//r/+v/8//z//P/8//z//P/8//z/
/P/8//z//P/8//z//P/8//z//P/8//z//P/8//z//P/8//z//P/8//z//P/8//z//P/8
//z//P/8//z//P/8//z//P/8//z//P/8//z//P/8//z//P/8//z//f/9//3//f/9//3/
/f/9//3//f/9//3//f/+//7/AAACAAMABgAIAAoACgAKAAkACgAJAAcABwAHAAcACAAL
AA4AEAAQAA0ACgAGAAQAAwADAAUAAwABAAEAAgACAAIAAgADAAMAAgD////////+//7/
/P/8//3//P/7//v/+f/5//n/+f/5//n/+f/6//z//P/8//z//P/6//n/+v/4//b/9P/y
/+3/7f/r/+b/5f/j/+f/7v///xsANQBNAGIAeACKAJwApACZAI0AlQCbAI0AegBsAFoA
RQA7ADYAKgAaAAoA/f/6//3/AgAHAAYABgAEAAEAAAAAAP///f///////v/+//3//f/9
//3//P/8//z//P/9//3/+//7//r/+v/8//z//P/8//z//f/9//3//f/9//3//f/9//7/
/v/+//z//P/8//z//v/////////9//////////3//f/9//3//v/+//7//v/+//7//v/+
//7//v/+//7//v/+//3//f/9//3//f/9//3//f/9//3/+//7//v/+//7//v/+//7//3/
/f/9//3/+//7//v//P/////////+//z//f/9//7//v/+//7//v//////AAAAAAIAAgAC
AAIAAQABAAEAAQADAAQABAAEAAIAAgACAAIAAgACAAIAAgABAAEAAQABAP////////7/
AAAAAP///////////////wAAAAD///7//f/8//v/+f/5//n/+P/4//r/+v/6//r/+f/5
//n/+f/5//n/+P/4//j/+f/5//n/+f/5//n/+f/7//v/+//6//j/+f/5//n/+v/6//r/
+v/6//v/+//7//v/+v/6//r/+P/5//n/+f/5//n/+f/5//v/+//6//r/+v/6//r/+v/4
//j/+f/5//n/+P/4//f/9//3//j/+P/4//n/+f/4//f/9//4//j/+P/4//j/+P/4//f/
9//3//j/+P/5//n/9//3//f/9v/3//f/9//3//X/9v/2//b/+P/4//b/9v/2//X/9f/1
//X/9f/1//X/9//3//f/9//3//f/9//3//f/9//3//f/9//3//f/9//3//f/9//3//f/
9v/2//b/9//3//f/9//1//X/9f/1//f/9//4//j/9P/0//X/9f/3//f/9//3//X/9f/1
//b/+P/3//f/9//1//X/9v/2//j/9//3//f/9//3//j/+P/4//j/+P/4//j/+P/4//j/
+P/4//j/+P/4//j/+P/4//j/+P/4//j/+P/4//j/+P/4//j/+P/4//j/+P/4//j/+P/4
//j/+P/2//b/9v/2//b/9v/2//b/+P/4//j/+P/4//j/+P/4//j/+P/4//j/+P/4//j/
+P/6//r/+v/6//z//P/8//z/+v/6//r/+v/8//z//P/8//r/+v/6//r/+v/6//r/+v/8
//z//P/8//r/+v/6//r/+v/6//r/+v/7//v/+//7//v/+//7//v/+//7//v/+//7//z/
/P/8//7///8CAAQABgAGAAYABgAIAAgABwAFAAMAAwAEAAcADAAOAA4ACwAKAAYABAAD
AAIAAwAAAP3///8AAAAAAAACAAMAAwACAP3//f/9//7//v/8//z/+//6//n/+f/5//n/
+f/5//n/+f/5//r/+v/6//r/+v/6//r/+f/4//b/9P/y/+7/6f/n/+X/4v/h/+P/4//q
//3/GwA7AFMAagCCAJwAsgC4AK0ApQCpAK0AnwCGAHYAaABVAEUAOgAyACIAEAD///j/
+f/+/wEABAAGAAQAAQACAAIAAQD//wEAAQD+//7//f/9//3//f/8//z//P/8//3//f/9
//3//P/8//z//P/8//z//P/9//3//f/9//3//f/9//3//v/+//7//v/+//7//v/+////
//////3////////////////////8//z//P/8//7//v/+//7//v/+//7//v/+//7//f/9
//3//f/9//3//f/9//3//f////////////////////////////////////////8AAAEA
AQABAAAAAAABAAEAAgAEAAQABAAEAAMAAwAEAAQABgAGAAYABgAFAAUABQAFAAUABgAG
AAYABgAGAAYABgAGAAYABgAGAAcABwAHAAcABQAFAAUABAAGAAYABQAFAAMAAwADAAMA
AgACAAEAAAAAAAAAAAD////////+//7//v/+//7//v////////////3//f/8//z//P/9
//3//f/9//3//f/9//3//f/9//z//P/9//3//f/8//z//P/8//z//f/9//3//f/8//z/
/P/8//3//f/9//3//f/9//3//f/9//z//P/8//z//P/8//z//P/9//3//f/8//z/+//7
//v//P/8//z//f/9//z/+//7//z//P/8//z//P/8//z/+//7//v//P/8//3//f/9//3/
/f/8//v/+//7//v/+//8//z//P/8//z/+v/6//z/+//7//v//f/9//3//f/9//3//f/9
//v/+//7//v/+//7//v/+//9//3//f/9//3//f/9//3//f/8//z//P/9//3//f/9//v/
+//7//v//f/9//7//v/6//r/+//7//3//f/9//3//f/9//3//v/+//3//f/9//3//f/+
//7//v/9//3//f/9//3//v/+//z//v/+//z//P/8//z//P/+//7//v/+//7//v/+//7/
/v/+//7//v/+//7//v/+//7//v/+//7//v/+//7//v/+//7//v/+//7//v/+//7//v/+
//7//v/+//7//v/+//7//v/+//7//P/8//z//P/+//7//v/+//7//v/+//7//v/+//7/
/v/+//7//v/+//7//v/+//7//v/+//7//v/+//7//v/+//7//v/+//7//v/+//7//v/+
//7//v/+//7//v/+//7/AAAAAAAAAAD+//7//v/+/wAAAAABAAEA////////////////
/////////////wAAAAAAAAIAAwAGAAgACgAKAAoACgAMAAwACQAHAAcABwAKAA0AEAAS
ABIADwAMAAgABgAFAAUABwADAAEAAQACAAIAAgACAAMAAwACAP///////wAAAAD+/wAA
///+//3//f/9//3//f/7//v/+//7//z//P/8//z//v/+//z/+//6//r/+P/0/+7/7f/x
/+3/6P/l/+f/6f/w/wMAGwA3AE8AZgB6AIwAngCqAJ8AjwCVAJsAjQB6AG4AXABLAEEA
OgAuAB4ADgADAP7/AQAGAAkACgAIAAYABQAGAAQAAwABAAMAAwAEAAQAAwADAAMAAwAC
AAIAAAAAAAEAAQABAAEAAAAAAAIAAgACAAIAAgADAAMAAwADAAMAAwADAAMABAAEAAQA
BAAEAAQABAAEAAUABQAFAAMABQAFAAUAAwADAAMAAwAEAAQABAAEAAYABgAGAAYABgAG
AAYABgAEAAQAAwADAAUABQAFAAUABQAFAAUABQAFAAUABQAFAAUABQAFAAUABwAHAAcA
BwAHAAcABwAIAAkACQAJAAgACAAJAAkACgAMAAwADAAMAA0ADQAOAA4ADgAOAA4ADgAP
AA8ADwAPAA8AEAAQABAADgAOAA4ADgAQABAAEAAQAA0ADQANAA0ADQANAA0ADAAMAAwA
CwALAAkACQAJAAkACgAKAAkACAAIAAgACAAHAAcABwAGAAYABgAGAAYABgAFAAUABQAF
AAUABQAEAAQABAAFAAUABQAFAAUABQAFAAUABQAFAAQABgAHAAcABwAGAAYABgAGAAQA
BQAFAAUABQAEAAQABAAEAAUABQAFAAUABQAFAAUABQAFAAQABAAGAAYABgAGAAYABgAH
AAcABwAGAAYABQAFAAUABgAGAAYABwAHAAYAAwADAAQABAAGAAYABgAGAAYABQAFAAUA
BgAGAAcABwAFAAUABQAEAAMAAwADAAMABQAGAAYABgAEAAQAAgACAAMAAwAEAAUAAwAD
AAMAAwADAAMAAwADAAMAAwADAAMAAwADAAMAAwADAAMAAwADAAMAAwADAAMABQAEAAQA
BAADAAMAAwADAAUABQAFAAUAAwADAAQABAAEAAQABQAFAAUABQAFAAUAAwADAAMABAAG
AAUABQAFAAMAAwAEAAQABAADAAMAAwADAAMABAAEAAQABAAEAAQABAAEAAQABAAEAAQA
BAAEAAIAAgACAAIAAgACAAIAAgACAAIAAgACAAQABAAEAAQABAAEAAQABAAEAAQABAAE
AAQABAAEAAQAAgACAAIAAgACAAIAAgACAAQABAAEAAQABAAEAAQABAAEAAQABAAEAAQA
BAAEAAQABAAEAAQABAAEAAQABAAEAAQABAAEAAQABAAEAAQABAAEAAQABAAEAAYABgAG
AAYABAAEAAQABAAEAAQABAAEAAYABgAGAAYABgAGAAYABgAEAAUABQAFAAUABQAFAAUA
BQAFAAUABQAFAAUABgAGAAgACgALAA4AEAASABIAEgAQABIAEgARAA8ADwAPABAAFQAY
ABoAGgAVABIADgAMAAsACwANAAsACwALAAwADAAKAAoACwALAAgABQAFAAUACAAIAAYA
BgAFAAQAAwADAAEAAQABAAEAAwADAAMABAAEAAQABAAEAAQAAgABAAIAAAD+//r/+P/1
//P/8f/u/+v/7f/v//T/BQAfADsAUwBqAH4AkACkAK4AowCTAJkAoQCVAIQAcgBiAFMA
RwBAADYAJgAUAAsABgAHAAwADQAOAA4ADgALAAoACgAJAAcACQAJAAgACAAHAAcABwAH
AAYABgAGAAYABwAHAAcABwAGAAYABgAGAAYABgAGAAcABwAHAAUABQAFAAUABwAIAAgA
CAAIAAgACAAIAAgACQAJAAkABQAHAAcABwAHAAcABwAHAAcACAAJAAoACQAIAAcABgAE
AAQABAAEAAQABAADAAMAAwADAAMAAwABAAEAAQABAAEAAQABAAEAAQABAAEAAQABAAEA
AQABAAEAAQABAAIAAwADAAMAAgACAAMAAwAEAAIAAgACAAIABQAFAAYABgAFAAQAAwAC
AAUABQAFAAUAAwAEAAQABAAGAAYABgAGAAQABAAEAAQAAwADAAMAAwADAAMAAwACAAIA
AgABAAEA//////////8AAAAA///+//7//v/+//3//f/9//z//P/8//z//P/8//v/+//7
//v/+f/5//j/+P/4//n/+f/5//n/+f/5//n/+f/5//n/+P/2//f/9//3//j/+P/4//j/
9v/3//f/9//5//j/+P/4//b/9//3//f/+f/5//n/+f/3//f/9v/2//b/9v/2//b/9v/2
//f/9//3//b/9v/1//X/9f/2//b/9P/1//X/9P/z//P/9P/0//L/8v/y//L/9P/z//P/
8//z//L/8v/x//P/8//z//L/8//z//P/8//z//T/9P/0//T/9P/y//L/8v/x//H/8f/z
//P/8//z//P/8//z//P/9f/1//X/9f/0//P/8v/x//P/8//z//P/8//z//P/8//z//L/
8v/y//H/8f/x//H/8//z//P/8//z//P/9P/0//D/8P/x//H/8f/x//H/8f/x//H/8f/y
//L/8f/x//H/8f/x//L/8v/y//H/8f/x//H/8f/y//L/8v/y//L/9P/z//L/8f/w//L/
8v/y//L/8v/y//L/8v/w//D/8P/w//L/8v/y//L/8P/w//D/8P/w//D/8P/w//L/8v/y
//L/8v/y//L/8v/y//L/8v/y//D/8P/w//D/8P/w//D/8P/x//L/8//0//b/9v/2//b/
9v/2//b/9v/0//T/9P/0//T/9P/0//T/9P/0//T/9P/2//b/9v/2//b/9v/2//b/9v/2
//b/9v/2//b/9v/2//b/9v/2//b/9P/0//T/9P/1//X/9f/1//X/9f/1//X/9f/1//X/
9f/1//b/9v/2//j/+f/8//7/AgACAAIAAgACAAIAAQD///3//f/+/wEABgAIAAgABQAC
AP7//P/7//n/+//5//f/9//4//j/+P/6//v/+//6//n/+f/5//r/+P/2//b/9f/0//P/
8//z//P/8//z//P/9f/1//b/9v/0//T/9P/0//T/8//w/+z/7P/q/+b/4//h/9//3P/b
/93/4f/u/wcAKQBJAF8AdgCOAKIAsgCwAKMAoQCpAKMAjQB2AGYAVgBBADUAMAAmABQA
AAD1//L/9f/4//3//v/+//z//f/8//r/+//5//v/+//4//j/9//3//f/9//2//b/9P/0
//X/9f/3//f/9v/2//T/9P/0//T/9P/1//X/9f/1//X/9f/1//f/+P/4//j/+P/4//j/
+P/2//f/9//3//f/+f/5//n/9//3//f/9//4//j/+P/4//j/+P/4//j/+P/4//j/+P/4
//j/9//3//f/9//3//f/9//3//f/9//5//n/+f/5//n/+f/5//n/+f/5//n/+f/5//n/
+f/6//n/+f/5//j/+P/5//n/+v/6//r/+v/6//v/+//8//z/+v/6//r/+v/9//3//f/9
//3//v/+//7//v/+//7//v/+//7//v/+//3//f/9//3//f/9//3//P/8//z/+//7//v/
+//7//v/+v/6//n/+P/4//j/+P/3//f/9//2//b/+P/4//j/+P/1//X/9f/1//f/9//2
//b/9v/3//f/9//3//f/9//3//X/9f/1//T/9v/3//f/9//4//j/+P/4//j/+f/5//n/
9//2//b/9v/2//f/9//3//f/9//3//f/+f/5//j/+P/2//b/9v/2//j/+P/5//n/9//2
//b/9f/1//X/9v/2//T/9f/1//T/9f/1//b/9v/2//b/9v/2//j/9//3//f/9v/2//f/
9//3//f/9//2//X/9f/1//X/9//4//j/+P/6//r/+P/4//j/9//3//f/9//3//f/9//3
//f/9//3//f/9//3//f/9//3//f/9//3//f/9//3//f/9//3//f/+f/4//j/+P/3//f/
9//3//f/9//3//f/9//3//j/+P/4//j/+f/5//f/9//3//f/9//3//f/+P/6//n/+f/5
//f/9//4//j/+P/3//f/9//5//n/+v/6//j/+v/6//r//P/8//z//P/+//7//v/+//z/
/P/8//z//P/8//z//P/8//z//P/8//7//v/+//7//P/8//z//P/8//z//P/8//z//P/8
//z//P/8//z//P/+//7//v/+//7//v/+//7//v/+//7//v/+//7//v/+//7//v/+//7/
/v/+//7//v/+//7//v/+//7//v/+//7/AAAAAAAAAAD+//7//v/+//7//v/+//7//v/+
//7//v/+//7//v/+//7//v/+//7//v/+//7//v//////////////////////AQABAAEA
AQD//wAAAAAAAAIAAwAGAAgADAAMAAwADAAMAAwACwAJAAsACwAMAA8AEgAUABQAEQAM
AAgABgAFAAcACQAHAAUABQAGAAYABgAEAAUABQAEAAMAAwADAAQABAACAAIAAQAAAP//
//////3//f/9//3//////wAAAAAAAAAAAAAAAAAA/f/8//z/+P/0//L/7//t/+v/6P/n
/+n/7f/4/w0AKQBFAF8AdgCKAJwArACsAJsAlQCdAJsAiQB2AGYAWABJAEEAOgAuAB4A
DgAFAAIABQAKAA0ADAAKAAYABwAIAAgABQADAAUABQAEAAQAAwADAAMAAwACAAIABAAE
AAUABQAFAAUABAAEAAIAAgACAAIABAAFAAUABQAFAAUABQAFAAUABgAGAAYABAAEAAQA
BAAEAAUABQAFAAUABwAHAAcABwAHAAcABwAIAAgACAAIAAYABgAGAAYACAAIAAgACAAI
AAgABwAHAAcABwAHAAcABwAHAAcABwAHAAcABwAHAAUABQAFAAUABQAFAAUABQAHAAcA
BwAIAAkACQAJAAgACAAJAAkACgAKAAoACgAKAAkACQAKAAoADAAMAAwADAALAAsACwAL
AA0ADgAOAA4ADgAOAA4ADgAMAAwADAAMAA0ADQANAA0ACwALAAsACgAKAAoACQAJAAkA
CQAJAAkACAAIAAcABgAGAAYABgAFAAUABQAEAAQABgAGAAYABgAFAAUABQAFAAUABQAE
AAQAAgADAAMAAwADAAMAAwADAAUABQAFAAQABAAFAAUABQAEAAQABAAEAAIAAwADAAMA
BQAEAAQABAACAAMAAwADAAMAAwADAAMABQAFAAQABAAEAAQABAAEAAQABAAFAAUABQAE
AAQAAwADAAMABAAEAAQABQAFAAQAAQABAAIAAgACAAIAAgACAAQAAwADAAMAAgACAAMA
AwADAAMAAwACAAEAAQABAAEA//8AAAAAAAAAAAAA/v/+//z/+//7//v/+//7//v/+//7
//v/+//7//n/+f/5//n/+f/5//n/+f/5//n/+f/5//f/9//3//f/9//2//b/9v/3//f/
9//3//f/9//3//f/9//3//j/+P/2//b/9//3//X/9f/1//X/9//3//f/+P/4//f/9//3
//f/9//4//j/9v/1//X/9f/2//f/+f/6//j/9v/2//j/9v/2//b/9v/4//j/+P/4//j/
+P/4//j/9v/2//b/9v/2//b/9v/2//j/+P/4//j/9v/2//b/9v/4//j/+P/4//b/9v/2
//b/9v/2//b/9v/2//b/9v/2//j/+P/4//j/+P/4//j/+P/4//j/+P/4//j/+P/4//j/
+P/4//j/+P/4//j/+P/4//j/+P/4//j/9v/2//b/9v/2//b/9v/2//f/+P/5//r/+P/4
//j/+P/2//b/9v/2//f/+P/5//r/+P/4//j/+P/4//j/+P/4//f/9//3//f/9//3//f/
9//5//n/+f/5//v//P/8//z//v///wIABAAEAAQABAAEAAYABgAFAAMAAwADAAQABwAI
AAoACgAHAAQAAAD+//3//v8BAAAA///9//7//v/+//z//f/9//z/+//7//v//P/8//r/
+v/5//j/9//3//f/9//3//f/9//5//n/+v/6//j/+P/4//j/+P/3//b/9P/0//D/7P/p
/+n/5f/i/9//4f/l/+7/BQAhADkAUQBoAHoAjgCgAKAAjQCFAJMAkwB/AGwAYABQAEEA
OQAyACYAFgAGAP3//P///wIABQAEAAQAAgABAAAAAAD///3//////wAAAAD/////////
//7//v/8//z//f/9//3//f/8//z//v/+//7//v/+/////////////////////f/+//7/
/v/+//7//v/+//7//////////f////////////////////7//v/+//7/AAAAAAAAAAAA
AAAAAAAAAAAAAAD/////AQABAAEAAQABAAEAAQABAP//////////AQABAAEAAQADAAMA
AwADAAEAAQABAAIAAwADAAMAAgAEAAUABQAGAAYABgAGAAYACQAJAAoACgAIAAgACAAI
AAkACQAJAAkACQAKAAoACgAKAAoACgAKAAoACgAKAAoACQAJAAkACQAJAAkACQAIAAgA
CAAHAAcABwAHAAcABwAEAAQAAwACAAIAAgACAAEAAwADAAIAAgACAAIAAgACAAMAAwAD
AAMAAQABAAAAAAAAAAEAAQABAAEAAQABAAEAAQABAAEAAAAAAAEAAQABAAIAAgACAAIA
AAABAAEAAQABAAAAAAAAAAAAAQABAAEAAQABAAEAAQABAAEAAAAAAAIAAgACAAIAAAAA
AAEAAQADAAIAAgABAAEAAQACAAIAAQABAAAA/v/+////AQACAAAAAAAAAAAAAgABAAEA
AQAAAAAAAQABAAEAAQABAAAAAQABAAEAAQD//wAAAAAAAAIAAgAAAAAAAgABAAEAAQAB
AAEAAQABAP//////////AQABAAEAAQADAAMAAwADAAEAAQABAAEAAQABAAEAAQABAAAA
AAAAAAEAAQABAAEAAwADAAMAAwABAAEAAgACAAAAAAABAAEAAQABAAEAAQADAAMAAwAE
AAIAAQABAAEAAgADAAUABgADAAEAAAD//wAAAQADAAQAAgACAAIABAAEAAQABAAEAAQA
BAAEAAQAAwACAAEAAAACAAIAAgACAAAAAAAAAAAAAgACAAIAAgACAAIAAgACAAIAAgAC
AAIAAgACAAIAAgACAAIAAgACAAQABAAEAAQAAwACAAEAAAACAAIAAgACAAIAAgACAAIA
AgACAAIAAgAEAAQABAAEAAQABAAEAAQAAgACAAIAAgACAAIAAgACAAIAAgACAAIABAAE
AAQABAAEAAQABAAEAAIAAgACAAIAAwAEAAUABgAEAAUABQAFAAUABQAFAAUABwAHAAcA
BwAFAAUABgAGAAYACAAJAAwADgAQABAAEAAQABIAEgARABEAEQARABIAEwAWABgAGAAV
ABIADgAMAA0ADQAPAA0ACQAJAAoACgAMAAwADQANAAoABwAHAAcACAAIAAYABgAHAAYA
BQAFAAMAAwADAAMAAwADAAMABAAEAAQABAAEAAQABgAFAAIAAAD+//r/9v/1//P/7//u
/+3/7//1/wAAFQA1AFEAaQCAAJYArADAAMQAtwCxALkAtwChAIwAfABsAFkATQBGADgA
KAAYAA0ACgANABAAEQAUABQAEAAPABIAEAAPAA0ADwAPAAwADAALAAsADQANAAwADAAM
AAwADQANAAsACwAKAAoACgAKAAoACgAMAA0ADQANAA8ADwAPAA8ADQAOAA4ADgAOAA4A
DgAOAA4ADwAPAA8ADQAPAA8ADwAPAA8ADwAPAAsACgAJAAgABwAGAAUABAAEAAQABAAE
AAQABAADAAMAAQABAAEAAQABAAEAAQABAAEAAQABAAEA///////////9//3//f/9////
/////wAAAQABAAEAAAD+//////8AAAAAAAAAAAAAAQABAAIAAgACAAIAAgACAAEAAQAB
AAEAAQACAAIAAgACAAIAAgACAAIAAgACAAIAAQABAAEAAQADAAMAAwACAAAAAAD/////
//////////8AAAAA///+//7//v/+//3///////7//v/9//z/+//6//r/+//8//3/+//7
//r/+v/6//v/+//7//v/+//7//v/+f/5//n/+P/5//v//P/9//z//P/8//z/+v/7//v/
+//9//z//P/8//r/+//7//v/+//7//v/+//7//v/+v/6//r/+v/6//r/+v/6//v/+//7
//r/+v/5//n/+f/6//r//P/9//3//P/5//n/+v/6//z//P/8//z//P/7//v/+//8//z/
/f/9//3//f/9//z/+//7//v/+//7//z//P/8//z//P/6//r//P/7//v/+//7//v/+//7
//3//f/9//3/+//7//v/+//7//v/+//7//3//f/9//3//f/9//3//f/9//z//P/8//7/
//8AAAEAAAD///7//f//////AAAAAPz//P/9//3////////////9//3//f/+/wAA////
/////////wAAAAAAAP////////////8AAAAAAgACAAIAAgACAAIAAgACAAAAAAAAAAAA
AAAAAAAAAAABAAIAAwAEAAIAAgACAAIAAgACAAIAAgACAAIAAgACAAQABAAEAAQAAgAC
AAIAAgACAAIAAgACAAIAAgACAAIAAgACAAIAAgACAAIAAgACAAQABAAEAAQABAAEAAQA
BAAEAAQABAAEAAQABAAEAAQABAAEAAQABAAGAAYABgAGAAQABAAEAAQABAAEAAQABAAE
AAQABAAEAAYABgAGAAYABAAEAAQABQAFAAUABQAFAAUABQAFAAUABQAFAAUABQAGAAYA
BgAIAAcACgAMAA4AEAAQABAAEgAUABMAEQARAA8AEAATABYAGgAaABcAFAAQAA4ADQAN
AA0ACwAJAAkACgAKAAoACgANAA0ADAAJAAkACQAKAAoACgAKAAkACAAFAAUABQAFAAUA
BQAFAAUABwAIAAgACAAKAAoACgAKAAsACAAGAAQABAD+//v/+f/5//j/9//3//n/BAAX
ADcAVQBvAIgAoAC2AMoA0ADFALkAvQC9AKsAlgCGAHgAZQBXAFAASAA4ACQAFQAQABEA
FAAXABoAGgAYABUAFAAWABMAEQATABMAFAAUABMAEwATABMAEgASABIAEgATABMAEwAT
ABIAEgASABIAEgASABIAEwATABMAEwATABMAEwATABQAFAAUABQAFAAUABQAEgATABMA
EwATABUAFQAVABUAFQAVABUAFgAWABYAFgAWABYAFgAWABYAFgAWABYAFgAWABUAFQAX
ABcAFwAXABUAFQAVABUAFwAXABcAFwAXABcAFwAXABcAFwAXABcAGQAZABkAGgAZABkA
GQAYABkAGwAcAB4AHAAcABwAHAAfAB8AIAAgAB4AHgAeAB4AIQAhACEAIQAfACAAIAAg
ACEAIgAjACQAIgAiACIAIgAhACEAIQAhACMAIwAjACIAIgAiACEAIQAhACEAIQAhACAA
IgAhAA==
         </WaveFormData>
      </LeadData>
      <LeadData>
         <LeadByteCountTotal>10000</LeadByteCountTotal>
         <LeadTimeOffset>0</LeadTimeOffset>
         <LeadSampleCountTotal>5000</LeadSampleCountTotal>
         <LeadAmplitudeUnitsPerBit>4.88</LeadAmplitudeUnitsPerBit>
         <LeadAmplitudeUnits>��V</LeadAmplitudeUnits>
         <LeadHighLimit>2147483647</LeadHighLimit>
         <LeadLowLimit>268435456</LeadLowLimit>
         <LeadID>V1</LeadID>
         <LeadOffsetFirstSample>0</LeadOffsetFirstSample>
         <FirstSampleBaseline>0</FirstSampleBaseline>
         <LeadSampleSize>2</LeadSampleSize>
         <LeadOff>FALSE</LeadOff>
         <BaselineSway>FALSE</BaselineSway>
         <ExcessiveACNoise>FALSE</ExcessiveACNoise>
         <MuscleNoise>FALSE</MuscleNoise>
         <LeadDataCRC32>3420724367</LeadDataCRC32>
         <WaveFormData>
CAAIAAgACAAIAAgACAAIAAYABgAGAAYABgAGAAYABgAGAAYABgAGAAYABgAGAAYABgAG
AAYABgAGAAYABgAGAAYABgAGAAYABgAGAAYABgAEAAQABAAEAAQABAAEAAQABAAEAAQA
BAACAAIAAgACAAIAAgACAAIABAAEAAQABAAEAAQABAAEAAIAAgACAAIAAgACAAIAAgAE
AAQABAAEAAQABAAEAAQABAAEAAQABAAEAAQABAAEAAQABAAEAAQABAAEAAQABAAEAAQA
BAAEAAQABAAEAAQABAAEAAQABAAEAAQABAAEAAQABAAEAAQABAAEAAQABAAEAAQABAAE
AAQABAAEAAQABAAEAAQABAAGAAYABgAGAAYABgAGAAYABgAGAAYABgAGAAYABgAGAAYA
BgAGAAYABgAGAAYABgAGAAYABgAGAAYABgAGAAYABgAGAAYABgAGAAYABgAGAAYABgAG
AAYABgAGAAYABgAGAAYABgAGAAYABgAGAAYABgAGAAYABgAGAAYABgAGAAYABgAGAAYA
BgAGAAYABgAGAAYABgAGAAYABgAGAAYABgAGAAYABgAGAAYABgAGAAYABgAGAAYABgAG
AAYABgAIAAgACAAIAAYABgAGAAYABgAGAAYABgAIAAgACAAIAAgACAAIAAgACgAKAAoA
CgAIAAcABwAHAAcABwAHAAgACAAKAAsADAAKAAsACwALAA0ADQANAAwACQAIAAgACQAL
AAsACQAFAAEA/v/8//z//v///wAAAgABAAAA///+//3//f/9//3//////wEAAwAFAAYA
BgAGAAYABgAGAAYABAAEAAQABAAGAAYABgAHAAcABwAHAAgACgAKAAoACwAMAA4AEQAU
ABQADQADAPX/5P/T/8H/q/+Q/3D/Uf89/zT/Lv82/0b/U/9f/2z/e/+U/6n/tP+9/8X/
y//O/8//1v/j/+7/9f/4//b/9P/4//v/AAAFAA0AEAAPAA8ADwAPAA8AEQASABIAEwAT
ABMAEwATABMAEwATABMAEwATABQAFAAUABQAFAAUABQAEwATABMAEwATABMAEwARABEA
EgASABMAEwATABMAEwASABIAEgASABIAEgASABIAEgASABIAEgARABEAEQAPAA8ADwAP
AA8ADgAOAA0ADwAPAA8ADgAOAA4ADgAOAA0ADQANAA0ADQAMAAwACwAKAAoACgAJAAgA
CAAIAAcACAAIAAcABgAEAAQAAwACAAQAAwADAAIAAAAAAP///v/8//v/+//7//j/+P/2
//b/9//3//f/9//4//j/+P/5//f/9//3//f/9//4//j/+f/9//7//v///////////wAA
AgACAAMABAAHAAcABwAIAAgACQAJAAgACQAKAAsADQANAA4ADwAPAA8ADwAQABEADwAP
AA8ADwAQABEAEgATABEAEQARABEAEQARABEAEQARABEAEQARABEAEQARABEAEQARABEA
EQARABEAEQAQABAAEAAQABAAEwATABMAEwAQABAAEAAQABAADwAPAA8ADQANAA0ADQAP
AA8ADwAPABEAEQARABAADgAOAA4ADgAQABAAEAAQAA8ADwAPAA8ADwAPAA8ADwAPAA8A
DwAPAA0ADQANAA0ADwAPAA4ADgAOAA4ADwAPAA8ADwAPAA8ADwAPAA8ADgAQABAAEAAQ
AA4ADgAOAA4ADgAOAA4ADgAOAA4ADgAOABAAEAAQABAADgAOAA0ADQAPAA8ADwAPAA4A
DgAOAA4AEAAQABAAEAAOAA4ADgAOAAwADAAMAAwADgAOAA8ADwAOAA4ADgAOABAAEAAQ
ABAADgAOAA4ADgAMAAwADAAMAA4ADgAOAA4ADgANAA0ADQAPAA0ADQAOAA4ADgAOAA4A
DgAOAA4ADgAMAAwADAAMAA4ADgAOAA4ADAAMAAwADAAOAA4ADgAOAAwADAAMAAwADgAO
AA4ADgAOAA4ADgAOAA4ADgAOAA4ADAAMAAwADAAMAAwADAAMAAwADAAMAAwACgAKAAoA
CgAKAAoACgAKAAwADAAMAAwADgAOAA4ADgAOAA4ADgAOAAwADAAMAAwADAAMAAwADAAM
AAwADAAMAAwADAAMAAwADAAMAAwADAAKAAoACgAKAAoACgAKAAoACgALAAwADQALAAsA
DAAMAAwADQAOAA4AEQARABEAEQARABEAEAAPAA4ADgAPAA8ADwANAAkABQAAAP7//v8A
AAEAAgAEAAQAAgACAAIAAQABAAEAAQABAAMABQAHAAkACgAKAAoACgAKAAoACgAKAAoA
CgAKAAoADAAMAA0ADQALAAsADAAMAAwADAANAA4AEAATABYAGAARAAcA+//s/9v/yf+1
/5z/ev9b/0f/Pv88/0L/Sv9T/2H/cv+J/6D/tf++/8H/yf/P/9T/0//U/+H/7v/3//r/
+v/2//b/+//+/wMACQAKAAsACwALAAsACwALAAwADAANAA8ADwAPAA8ADQANAA0ADQAL
AAsADAAMAAwADAAMAAwADgANAA0ADQANAA0ADQANAAsACwAMAAwACwALAAsACwALAAoA
CgAKAAoACgAKAAoACgAKAAoACgAMAAsACwALAAsACwALAAsACQAIAAgABwAJAAkACQAI
AAgACAAIAAgABwAHAAcABwAHAAYABgAFAAQABAAEAAMAAgACAAIAAQAAAAAA///+//7/
/v/9//z/+v/5//n/+P/4//j/9//2//T/8//z//P/8v/y//D/8P/v/+//7//v/+7/7v/u
/+//7//v/+//7//w//L/8//1//X/9v/2//f/+//7//v//P/8//z//f/+/wEAAQABAAIA
AgADAAMAAgAEAAQABAAFAAMABAAFAAUABQAFAAYABwAFAAUABQAFAAcABwAHAAcABwAH
AAcABwAHAAcABwAHAAcABwAHAAcABwAHAAcABwAFAAUABQAFAAUABQAFAAQABAAEAAQA
BAAFAAUABQAFAAQABAAEAAQABAADAAMAAwADAAMAAwADAAMAAwADAAMABQAFAAUABAAE
AAQABAAEAAIAAgACAAIAAwADAAMAAwADAAMAAwADAAMAAwADAAMAAwADAAMAAwADAAMA
AgACAAIAAgADAAMAAwADAAMAAwADAAMAAwACAAIAAgACAAIAAAAAAAAAAAAAAAAAAAAA
AAIAAgACAAIAAAAAAAAAAAAAAAAA/////wEAAQABAAEAAAAAAAAAAAAAAAAAAAAAAAAA
AAAAAAAAAAAAAAAAAAAAAAAAAQABAAAAAAAAAAAAAAAAAAAAAAAAAAAAAAAAAAAAAAAA
AAAAAAAAAAAAAAAAAP///////wEAAQABAAAAAAAAAAAAAAAAAAAAAAAAAP7//v/+//7/
AAAAAAAAAAD+//7//v/+//7//v/+//7//v/+//7//v/+//7//v/+//7//v/+//7/AAAA
AAAAAAAAAAAAAAAAAAAAAAAAAAAAAAAAAAAAAAAAAAAAAAAAAAAAAAAAAAAAAAAAAAAA
AAAAAAAAAAAAAAAAAAAAAAAAAAAAAAAAAAAAAAAAAAAAAAAAAAAAAAAAAAAAAAAAAAAA
AAAAAAAAAAAAAAAAAAAAAAAAAAAAAAACAAIAAgACAAAAAAAAAAAAAgACAAIAAgAAAAAA
/////wEAAQABAAEAAgACAAQABQAGAAYABwAHAAcABwAHAAcABAADAAIAAgAFAAUABQAD
AP//+//4//b/9v/4//n/+v/8//z//P/8//z/+//7//v/+//7//v//f8BAAMABAAEAAQA
BAAEAAQABAAEAAQABAAGAAYABgAGAAcABwAHAAcACAAIAAgACgALAA4AEAATABYAFgAP
AAUA9//m/9P/wf+r/5L/cv9V/0H/Nv8w/zb/Rv9R/13/aP95/5D/pf+w/7n/wf/F/8j/
y//U/+H/7P/z//j/9v/0//b/+//+/wMACQAMAA0ADwAPAA8ADwAPABAAEAARABEAEQAR
ABEAEwATABMAEwATABMAFAAUABQAFAAUABQAFAATABMAEwATABMAEwATABEAEQASABIA
EwATABMAEwATABIAEgASABIAEgASABIAEgASABIAEgASABEAEQARAA8ADwAPAA8ADwAO
AA4ADQAPAA8ADwAOAA4ADgAOAA4ADQANAA0ADQALAAoACgAJAAoACgAKAAkACAAIAAgA
BwAGAAYABQAEAAQABAADAAIAAgABAAEAAAD+//7//f/8//r/+f/5//n/+P/4//b/9v/1
//X/9f/1//T/9P/0//X/8//z//P/8//z//T/9P/1//f/+P/4//n//f/9//3//v/+//7/
//8AAAMAAwADAAQABAAFAAUABAAGAAYABgAHAAcACAAJAAkACQAJAAoACwALAAsACwAL
AAsACwALAAsADQANAA0ADQANAA0ADQANAA0ADQANAA0ADQANAA0ADQANAA0ADQANAA0A
DQANAAwADAAMAAwADAANAA0ADQANAAwADAAMAAwADAALAAsACwALAAsACwALAAsACwAL
AAsACwALAAsACgAKAAoACgAKAAoACgAKAAoACwALAAsACwALAAsACwALAAsACwALAAsA
CQAJAAkACQALAAsACgAKAAoACgALAAsACwALAAsACwALAAsACwAKAAwADAAMAAwACgAK
AAoACgAKAAoACgAKAAoACgAKAAoACgAKAAoACgAKAAoACQAJAAkACQAJAAkACgAKAAoA
CgAKAAoACgAKAAoACgAKAAoACgAKAAoACgAKAAoACwALAAwADAAMAAwADAAMAAwADAAO
AA4ADgAOAA4ADgAOAA4ADgAOAA4ADgAOAA0ADQANAA0ADwAPAAwADAAMAAwADAAMAAwA
DAAMAAwADAAMAAwADAAMAAwADAAMAAwADAAMAAwADAAMAAwADAAMAAwADAAMAAwADAAM
AAwADAAMAAwADAAMAAwADAAMAAwADAAMAAwADAAMAAwADAAMAAwADAAMAAwADAAMAAwA
DAAMAAwADAAMAAwADAAMAAwADAAMAAwADAAMAAwADAAMAAwADAAOAA4ADgAOAAwADAAM
AAwADAAMAAwADAAOAA4ADgAOAAwADAAMAAwADAAMAAwADAAMAAwADAAMAAwADAAMAAwA
DgANAA0ADQANAA0ADQAOAAwADgAPABAAEAARABEAEQATABMAEwASABEAEAAQABEAEQAR
AA8ACwAHAAQAAgACAAQABQAGAAgABgAGAAYABgAHAAcABwAHAAcABwAJAAsADQAOAA4A
DgAMAAwADAAMAAwADAAMAAwADAAMAAwADQALAAsACwAMAAwADgAQAA8AEAAUABUAGAAY
ABMACQD5/+r/1//D/63/lv92/1n/Q/86/zb/PP9M/1v/Z/9y/3//lP+p/7b/v//F/8v/
0P/T/9j/5f/w//f/+v/4//j/+v///wQACQAPABIAEwAVABUAFQAVABcAGAAYABkAFwAX
ABcAFwAXABcAFwAXABcAFwAYABgAGAAYABgAGAAYABcAFwAXABcAFwAXABcAFwAXABgA
GAAVABUAFQAVABUAFAAUABQAFAAUABQAFAAWABYAFgAWABQAEwATABMAFQAVABUAFQAT
ABIAEgARAA8ADwAPAA4AEAAQABAAEAAPAA8ADwAPAA0ADAAMAAsACgAKAAoACQAIAAgA
CAAHAAYABgAFAAQABAAEAAMAAgACAAEAAQAAAPz//P/7//r/+v/5//n/+f/6//r/+P/4
//X/9f/1//X/9P/0//T/9f/3//f/9//3//f/+P/4//n/+//8//z//f/9//3//f/+/wIA
AgADAAQABwAHAAcACAAIAAkACQAIAAkACgALAA0ADQAOAA8ADwAPAA8AEAARABEAEQAR
ABEAEQARABEAEQAPAA8ADwAPAA8ADwAPAA8AEQARABEAEQARABEAEQARABEAEQARABEA
EQARABEAEAAOAA4ADgAOAA8ADwAPAA8ADAAMAAwADAANAA0ADgAPAA8ADwAPAA8ADwAP
AA8ADwANAA0ADQAMAAoACgAKAAoADAAMAAwADAAMAAsACgAJAAsACwALAAsACwALAAsA
CwALAAsACwALAAsACwAKAAoACgAKAAsACwALAAsACwALAAsACwALAAoACgAKAAoACgAK
AAoACgAKAAgACAAIAAgACAAIAAgACAAKAAoACgAKAAoACgAJAAkACQAJAAkACQAKAAoA
CgAKAAoACgAKAAoACgAKAAoACgAMAAwADAAMAAwADAANAA0ADAAMAAwADAAMAAwADAAM
AAwADAAMAAwACgAKAAoACgAIAAgACAAIAAgABwAHAAcABwAJAAkACgAIAAgACAAIAAoA
CgAKAAoACgAKAAoACgAKAAoACgAKAAgACAAIAAgACgAKAAoACgAIAAgACAAIAAgACAAI
AAgACAAIAAgACAAGAAYABgAGAAgACAAIAAgACAAIAAgACAAGAAYABgAGAAYABgAGAAYA
BgAGAAYABgAIAAgACAAIAAgACAAIAAgABgAGAAYABgAEAAQABAAEAAQABAAEAAQAAgAC
AAIAAgAAAAAAAAAAAAIAAgACAAIAAAAAAAAAAAAAAAAAAAAAAP7//v/+//7/////////
///9//3//v/+/wAAAQACAAIAAwADAAMAAwAFAAUABAADAAAAAAABAAEAAQD///v/9//0
//L/8v/0//X/9v/4//j/+P/4//j/9//3//f/9//3//f/+f/7//3//v/+//7//v/+//7/
/v/+//z//P/8//z//P/8//3//f/9//3//v/+//7/AAADAAQABAAHAAoACAD///X/5//W
/8P/r/+Z/3z/Wv9B/zX/MP80/zz/Qv9N/13/dP+L/6D/r/+0/7n/wf/H/8j/x//O/93/
6P/t/+7/7P/q/+z/7//y//f//f/+//3/AQABAAEAAQABAAIAAgADAAEAAQABAAEAAQAB
AAEAAQD/////AAAAAAAAAAAAAAAAAAD///////////////////3//f/+//7//f/9//3/
/f/9//z//P/8//z//P/8//z//P/8//z//P/+//3//f/9////////////AQAAAAAA////
///////+//7//v/+//7/+//7//v/+//9//z//P/7//r/+v/6//n/+v/6//r/+f/4//j/
9//2//b/9v/1//T/9P/z//P/8v/y//L/8f/w//D/7//v/+//7v/u/+z/7P/r/+v/6//r
/+r/6v/q/+v/6//r/+v/6//r/+z/7P/t/+//8P/w//H/8//z//P/9P/2//b/9//4//n/
+f/5//r/+v/7//v/+v/8//z//P/9//3//v///////f/9//7//////////////wEAAQAB
AAEAAQABAAEAAQABAAEAAQABAAEAAQABAAEAAQABAAEAAQD//////////wEAAQABAAAA
AAAAAAAAAAD//////////wAAAAAAAAAA/v/9//3//f////////////3//f/9//3/////
/////v/8//z//P/8//z//P/8//z//f/9//3//f/9//3//f/9//3//f/9//3//f/9//3/
/f/7//v/+v/6//z//P/9//3/+//7//v/+//9//3//f/8//z//P/8//z//P/8//z//P/8
//z//P/8//r/+v/6//r//P/8//z//P/8//z/+//7//v/+//7//v/+v/6//r/+v/6//r/
+v/6//z//P/8//z//P/8//z//P/+//7///////z//P/8//z//P/8//z//P/8//z//P/8
//z//P/8//z/+v/6//r/+v/8//v/+//7//v/+//7//r//P/8//z//P/8//z//P/8//r/
+v/6//r//P/8//z//P/+//7//v/+//7//v/+//7/AAAAAAAAAAD+//7//v/+//7//v/+
//7//v/+//7//v/+//7//v/+//z//P/8//z//P/8//z//P/8//z//P/8//z//P/8//z/
/P/8//z//P/+//7//v/+//z//P/8//z//P/8//z//P/+//7//v/+//7//v/+//7//v/+
//7//v/+//7//v/+//7//v/+//7//v/+//7//v/+//7//v/+//z//P/8//z//f/9//3/
/f/9//3//v/+/wAAAQACAAIAAwADAAMAAwABAAEAAAD//wAAAAABAAEA///9//n/9f/0
//L/8v/0//X/9v/4//j/+v/6//r/+f/5//n/+f/5//n/+//9////AAAAAAAAAAAAAAAA
AAAAAAAAAAAAAAAAAAAAAAEAAQADAAMABAAEAAQABgAHAAgACgANABAADgAFAPv/6//a
/8n/tf+f/4L/YP9H/zf/Lv8u/zb/Rv9P/13/av9//5j/p/+w/7n/v//D/8b/yf/W/+P/
6v/x//L/8P/w//T/+f/8/wMABwAIAAkACwALAAsACwALAAwADAANAAsACwALAAsADQAN
AA0ADQAPAA8AEAAQAA4ADgAOAA4ADgANAA0ADQANAA0ADQANAA0ADQAOAA4ADwAPAA8A
DwANAAwADAAMAA4ADgAOAA4ADgAOAA4ADgAOAA0ADQANAA0ADQANAA0ADQAMAAwACwAL
AAsACwAKAAoACgAKAAoACwALAAsACwAJAAgACAAHAAYABgAGAAUABgAGAAYABQACAAIA
AQAAAAAAAAD///7//v/9//3//P/6//r/+f/4//j/9//3//f/9v/2//T/9P/z//P/8//z
//D/8P/w//H/8f/x//H/8f/z//T/9P/1//X/9v/2//f/+f/5//n/+v/8//z//f/+////
/////wAAAgADAAMAAgADAAQABQAHAAUABgAHAAcABwAHAAgACQAHAAcABwAHAAkACQAJ
AAkACQAJAAkACQAJAAkACQAJAAkACQAJAAkACQAJAAkACQAJAAkACQAJAAsACwALAAoA
CAAIAAgACAAJAAkACQAJAAgACAAIAAgACAAHAAcABwAHAAcABwAHAAcABwAHAAcABwAH
AAcABgAIAAgACAAIAAoACgAKAAoACwALAAsACwALAAsACwALAA0ADQANAA0ADQANAA0A
DQAPAA8ADgAOAA4ADgAPAA8ADQANAA0ADQANAA0ADQAMAAwADAAMAAwADAAMAAwADAAK
AAoACgAKAAoACgAKAAoACgAKAAoACgAKAAoACQAJAAsACwALAAsADAAMAAwADAAMAAwA
DAAMAAwADAAMAAwADAAMAAwADAAKAAoACwALAAwADAAMAAwACgAKAAoACgAMAAwADAAM
AAoACgAKAAoACgAKAAoACgAMAAsACwALAAsACwALAAoACgAKAAoACgAKAAoACgAKAAoA
CgAKAAoACgAKAAoACgAKAAoACgAKAAoACgAKAAoACgAKAAoACgAKAAoACgAKAAgACAAI
AAgACAAIAAgACAAKAAoACgAKAAoACgAKAAoACgAKAAoACgAKAAoACgAKAAoACgAKAAoA
CgAKAAoACgAKAAoACgAKAAoACgAKAAoACgAKAAoACgAKAAoACgAKAAoACgAKAAoACgAK
AAoACgAKAAoACgAKAAoACgAKAAoACgAKAAoACgAKAAoACgAKAAoACgAKAAoACgAKAAoA
CgAJAAkACQAJAAkACQAKAAoACgALAAwADAAPAA8ADwAPAA0ADQAMAAsADAAMAA0ADQAL
AAkABQABAP7//P/8//7/AQACAAQABAACAAIAAgABAAEAAQABAAEAAwAFAAcACQAKAAoA
CgAKAAgACAAIAAgACAAIAAgACAAIAAgACQAJAAkACQAKAAoADgAOAA8AEAASABUAGAAW
AA0A///x/+D/zf+5/6P/iP9m/03/Pf8y/zL/PP9M/1v/Z/9w/4H/mP+r/7b/v//H/8v/
zP/P/9r/5//w//f/+P/4//j/+v///wIABwANAA4ADwARABEAEQARAA8AEAAQABEAEQAR
ABEAEQARABEAEQARABEAEQASABIAEgASABIAEgAUABMAEwATABEAEQARABEAEwATABQA
FAATABMAEwATABMAEgASABIAFAAUABQAFAAUABQAFAAUABQAEwATABMAEQARABEAEQAT
ABIAEgARAA8ADwAPAA4ADgAOAA4ADgAOAA8AEAARABEAEAAQAA8ADgAOAA4ADQAMAAwA
DAALAAwADAALAAoACAAIAAcABgAGAAUABQAEAAQABAADAAIAAAD////////+//7//P/8
//n/+f/5//n/+P/4//j/+f/7//v/+//7//3//v/+////AAAAAP////8BAAEAAQACAAYA
BgAHAAgACQAJAAkACgAMAA0ADQAMAA4ADgAOAA8ADwAQABEAEQARABEAEgATABMAEwAT
ABMAEwATABMAEwATABMAEwATABEAEQARABEAEwATABMAEwATABMAEwATABMAEwATABMA
EwATABMAEgASABIAEgASABMAEwATABMAEgASABIAEgAUABMAEwATABEAEQARABEAEQAR
ABEAEQAPAA8ADwAOAA4ADgAOAA4AEAAQABAAEAAPAA8ADwAPABEAEQARABEAEQARABEA
EQARABEAEQARAA8ADwAOAA4ADgAOAA8ADwAPAA8ADwAPAA8ADwAPAA4ADgAOAA4ADgAQ
ABAAEAAQABIAEgASABIAEAAQABAAEAAQABAAEAAQABAAEAAPAA8ADwAPAA8ADwAOAA4A
DgAOAA4ADgAOAA4ADAAMAAwADAAOAA4ADgAOAA4ADgAPAA8ADAAMAAwADAAMAAwADAAM
AAwADAAMAAwADgAOAA4ADgAMAAwADAAMAAwACwALAAsACwALAAsACgAKAAoACgAKAAwA
DAAMAAwADgAOAA4ADgAOAA4ADgAOAAwADAAMAAwADAAMAAwADAAMAAwADAAMAAwADAAM
AAwADAAMAAwADAAKAAoACgAKAAwADAAMAAwADgAOAA4ADgAMAAwADAAMAAwADAAMAAwA
DAAMAAwADAAKAAoACgAKAAwADAAMAAwACgAKAAoACgAMAAwADAAMAAoACgAKAAoACgAK
AAoACgAKAAoACgAKAAoACgAKAAoACgAKAAoACgAMAAwADAAMAAwADAAMAAwADAALAAsA
CwALAAsACwAMAAwADgAPABAAEAARABEAEQATABMAEwASABEAEAAQABEAEQARAA8ACwAH
AAQAAgACAAQABQAGAAgACAAIAAgACAAHAAcABwAHAAcABwAJAAsADQAOAA4ADgAMAAwA
DAAMAAwADAAMAAwADgAOAA4ADwAPAA8ADwAQABIAEgAUABMAFAAWABkAGgAaABEABwD5
/+j/1f/B/6v/jv9u/1X/R/9C/0T/TP9W/13/bf+C/5f/rv+//8b/zf/V/9v/3P/b/+D/
7f/6/wEAAgD+//z//v8BAAYACwARABIAEQATABMAEwATABMAFAAUABUAFwAXABcAFwAV
ABUAFQAVABUAFQAWABYAFgAWABYAFgAUABMAEwATABMAEwATABMAEwATABQAFAATABMA
EwATABMAEgASABIAEgASABIAEgASABIAEgASABAADwAPAA8ADQANAA0ADQANAAwADAAL
AAsACwALAAoACAAIAAgACAAFAAUABQAFAAcABgAGAAUAAgACAAIAAQAAAAAAAAD///z/
/P/7//r//P/8//v/+v/8//v/+//6//b/9v/1//T/9P/z//P/8//y//L/8P/w//H/8f/x
//H/7//u/+3/7f/t/+3/7f/t/+//8P/w//H/8f/y//L/8//1//X/9f/2//j/+P/5//r/
+//7//v//P/8//3//f/8//7//v/+////AQACAAMAAwABAAEAAgADAAIAAQAAAP//AAAB
AAIAAwADAAMAAwADAAEAAQABAAEAAQABAAEAAQABAAEAAQABAAEAAQABAAEA////////
/v///wAAAQACAAMAAwADAAMAAAAAAAAAAAACAAEAAQABAAEAAQABAAEAAQABAAEAAQAB
AAEAAQAAAAIAAgACAAIAAAAAAAAAAAADAAMAAwADAAEAAQABAAEAAwADAAMAAwABAAEA
AQABAAMAAwACAAIAAAAAAAEAAQADAAMAAwADAAMAAwADAAIABAAEAAQABAACAAIAAgAC
AAAAAAAAAAAAAgACAAIAAgACAAIAAgACAAIAAgABAAEAAQABAAEAAQACAAIAAgACAAAA
AAAAAAAAAgACAAIAAgACAAIAAgACAAQABAAFAAUABAAEAAQABAAGAAYABgAGAAQABAAE
AAQAAgACAAIAAgACAAIAAgACAAQAAwADAAMAAwADAAMAAgAEAAQABAAEAAQABAAEAAQA
BAAEAAQABAACAAIAAgACAAIAAgACAAIAAgACAAIAAgAAAAAAAAAAAAIAAgACAAIAAAAA
AAAAAAACAAIAAgACAAIAAgACAAIAAAAAAAAAAAACAAIAAgACAAAAAAAAAAAAAAAAAAAA
AAAAAAAAAAAAAP7//v/+//7//v/+//7//v8AAAAAAAAAAAAAAAAAAAAAAAAAAAAAAAAA
AAAAAAAAAAAAAAAAAAAAAAAAAAAAAAD+//7//v/+/wAAAAAAAP///////////////wAA
AAACAAEAAgACAAMABQAFAAUABQAFAAQAAwACAAIAAwADAAMAAwD///v/+P/0//T/9v/3
//j/+v/6//r/+v/6//n/+f/5//n/+f/5//v//f///wAAAAAAAAAAAAD+//7//v/+//7/
/v/+//7/AAABAAEAAQADAAIAAAACAAIABQAGAAoADQAQABAACQD///H/4v/R/7//q/+S
/3L/Vf9B/zj/Nv88/0T/Tf9Z/2z/g/+a/63/tP+5/8H/x//M/8n/zv/b/+j/8f/0//D/
7v/w//P/+P/9/wMABAAHAAcABwAHAAcABwAIAAgACQAJAAkACQAJAAkACQAJAAkACQAJ
AAoACgAKAAoACgAKAAoACQAJAAkACQAJAAkACQAJAAkACgAKAAkACQAJAAkACQAIAAgA
CAAIAAgACAAIAAgACAAIAAgACAAHAAcABwAHAAcABwAHAAcABgAGAAUABQAFAAUABAAE
AAQABAAEAAMAAwADAAMABQAEAAQAAwACAAIAAgABAAAAAAAAAP///v/+//3//P/8//z/
+//6//r/+f/5//j/9v/2//X/9P/0//P/8//z//L/8v/w//D/7//v/+//7//u/+7/7v/v
/+//7//v/+//7//w//D/8f/z//T/9P/1//f/9//3//j/+P/4//n/+v/9//3//f/+/wAA
/////w==
         </WaveFormData>
      </LeadData>
      <LeadData>
         <LeadByteCountTotal>10000</LeadByteCountTotal>
         <LeadTimeOffset>0</LeadTimeOffset>
         <LeadSampleCountTotal>5000</LeadSampleCountTotal>
         <LeadAmplitudeUnitsPerBit>4.88</LeadAmplitudeUnitsPerBit>
         <LeadAmplitudeUnits>��V</LeadAmplitudeUnits>
         <LeadHighLimit>2147483647</LeadHighLimit>
         <LeadLowLimit>268435456</LeadLowLimit>
         <LeadID>V2</LeadID>
         <LeadOffsetFirstSample>0</LeadOffsetFirstSample>
         <FirstSampleBaseline>0</FirstSampleBaseline>
         <LeadSampleSize>2</LeadSampleSize>
         <LeadOff>FALSE</LeadOff>
         <BaselineSway>FALSE</BaselineSway>
         <ExcessiveACNoise>FALSE</ExcessiveACNoise>
         <MuscleNoise>FALSE</MuscleNoise>
         <LeadDataCRC32>4172714920</LeadDataCRC32>
         <WaveFormData>
6v/q/+r/6v/q/+r/6v/q/+r/6v/q/+r/6P/o/+j/6P/o/+j/6P/o/+r/6v/q/+r/6P/o
/+j/6P/o/+j/6P/o/+b/5v/m/+b/5v/m/+b/5v/k/+T/5P/k/+L/4v/i/+L/4v/i/+L/
4v/g/+D/4P/g/+D/4P/g/+D/3//e/93/3P/c/9z/3P/c/9z/3P/c/9z/3P/c/9z/3P/c
/9z/3P/c/9z/3P/c/9z/2v/a/9r/2v/Z/9j/1//W/9b/1v/W/9b/2P/Y/9j/2P/W/9b/
1v/W/9j/2P/Y/9j/2P/Y/9j/2P/X/9b/1f/U/9b/1v/W/9b/2P/Y/9j/2P/W/9b/1v/W
/9j/2P/Y/9j/2P/Y/9j/2P/Y/9j/2P/Y/9b/1v/W/9b/1v/W/9b/1v/U/9T/1P/U/9T/
1P/U/9T/1v/W/9b/1v/W/9b/1v/W/9b/1v/W/9b/1v/W/9b/1v/Y/9j/2P/Y/9f/1v/V
/9T/1v/W/9b/1v/Y/9j/2P/Y/9b/1v/W/9b/1P/U/9T/1P/W/9b/1v/W/9T/1P/U/9T/
0v/S/9L/0v/U/9T/1P/U/9L/0v/S/9L/0v/S/9L/0v/S/9L/0v/S/9L/0v/S/9L/1P/U
/9T/1P/T/9L/0f/Q/8//zv/N/8z/zP/M/8z/zP/M/8z/zP/M/8z/zP/M/8z/zv/O/87/
zf/L/8v/y//M/8z/zP/M/83/zv/O/8//0f/R/9T/1P/T/9X/1v/X/9f/2v/c/9z/3P/k
/+3/9f/8//n/9//1//T/9P/0//T/9P/y//D/7f/r/+r/6v/p/+n/6P/m/+b/6P/o/+j/
6P/o/+b/5P/k/+T/5P/k/+T/4//l/+b/5v/m/+b/5//n/+f/6f/q/+v/6//v//T/AwAV
ACQALwA8AEkASQBRAGwAjwCeAKIAqwCoAHkAKgDO/2z/Ef/D/oH+Zv6C/q7+vf7E/tD+
5v7+/hf/Lf9E/17/dP+M/6X/uP/H/9H/2//n//P//P8AAAEABAAEAAcABgAIAAsADQAT
ABYAGQAdACEAIgAjACQAJQAmACYAJgAnACkAKgAqACgAKAApACsAKwAsACwALAAuAC8A
MAAxADQANAA2ADcAOAA4ADkAOgA9AD4APwBBAEAAQQBCAEMARABGAEcASABNAE0ATwBR
AFEAUQBUAFYAWgBdAF8AYQBjAGYAagBsAG0AcAB0AHcAfACAAIQAiACKAI4AkwCXAJsA
nwClAKoArgCyALYAuwC9AMMAxgDLANEA1gDaAN4A4QDkAOcA6gDrAOwA7gDwAPEA8QDx
APAA7gDsAOoA5wDkAOAA2wDUAMwAxQC+ALYArQClAJwAkwCMAIMAeQBwAGcAXgBVAE4A
RgA+ADcAMQAqACUAIAAbABYAEwAPAAsACQAGAAMAAgAAAP7//P/6//r/+f/5//n/+f/4
//j/+P/4//j/+P/4//b/9v/2//b/9v/3//f/9//5//r/+v/6//r/+//7//v/+//7//z/
/P/6//v/+//7//v/+//8//z//v/+//7//v/8//z//f/9/////v/+//3//f/9//7//v/8
//v/+//7//3//f/9//z/+f/5//n/+P/6//r/+v/5//n/+f/4//j/9//3//f/9//1//T/
8//z//P/8//z//P/8//z//P/8//y//L/8f/x//H/8f/x//H/7v/u/+7/7f/v/+//7//v
/+7/7v/u/+7/8P/w//D/8P/v/+7/7f/s/+3/7f/t/+3/7f/t/+3/7P/s/+z/7P/s/+3/
7f/t/+3/7P/s/+z/7P/s/+z/7P/s/+r/6v/q/+r/6v/q/+r/6v/q/+r/6v/q/+r/6v/q
/+r/7P/r/+v/6//r/+v/6//r/+n/6f/p/+n/6f/p/+n/6f/r/+r/6//q/+r/6v/q/+r/
6v/q/+r/6v/o/+j/6P/o/+r/6v/q/+r/6P/o/+j/6P/o/+j/6P/o/+j/6P/o/+j/6P/o
/+j/6P/q/+r/6v/q/+n/6P/n/+b/6P/o/+j/6P/o/+j/6P/o/+j/6P/o/+j/6P/o/+j/
6P/o/+j/6P/o/+j/6P/o/+j/6P/o/+j/6P/o/+j/6P/o/+j/6P/o/+j/5v/m/+b/5v/m
/+b/5v/m/+j/6P/o/+j/5v/m/+b/5v/m/+b/5v/m/+b/5v/l/+X/5f/l/+b/5v/m/+b/
5//o/+j/6f/r/+3/7v/u/+3/7f/w//H/8f/y//L/8v/y//L/8//z//L/7//t/+v/6v/q
/+z/7P/s/+z/6v/n/+X/5P/i/+H/4f/g/+D/4P/i/+T/5P/k/+T/5P/g/+D/4P/g/+H/
4v/i/+P/5P/k/+T/5P/j/+P/4//l/+b/5//r/+//9v8BABMAJAAxAD4AUQBXAFkAcACT
AKYApgCvALQAiwA+AOD/ev8d/9P+lf5y/oL+rv7H/sr+1P7m/vr+Ef8n/0D/WP9s/37/
lf+q/7//zf/Z/+X/8f/4//z///8CAAIABQAGAAgACwANABEAEgATABUAFQAWABcAGAAZ
ABoAGgAaAB0AHwAgACAAIAAgACEAIwAhACIAIgAiACQAJQAmACcAKAAoACoAKwAsACwA
LQAuAC8AMAAxADMANAA1ADYANwA6ADwAPQA+AEEAQQBDAEUARQBFAEgASgBOAFEAUwBV
AFcAWgBeAGAAYwBmAGoAbQBwAHQAeAB8AIAAhACJAI0AkwCXAJ0AogCkAKgArACxALcA
vQDAAMUAyQDOANIA1gDXANoA3QDgAOUA5gDoAOoA6wDrAOsA6gDoAOYA5ADhAN4A2gDV
AM4AyADBALoAsgCrAKMAmgCRAIYAfQBzAGoAYwBaAFEASgBEADwANQAvACYAIQAcABcA
FAARAA0ACQAFAAIA///+//z/+v/4//b/9v/1//X/9f/1//T/9P/0//T/9P/0//T/9v/2
//b/9v/2//f/9//3//f/+P/4//j/+P/5//n/+f/5//n/+v/6//r/+//7//v/+//7//z/
/P/8//z//P/8//z//P/9//3//f/8//z/+//7//v//P/8//z/+//7//v/+//7//v/+v/3
//f/9//2//j/+P/4//f/9//3//b/9v/1//X/9f/1//X/9P/z//P/8//z//P/8//z//P/
8//z//L/8v/x//H/8f/x//H/8f/w//D/8P/v/+//7//v/+//7v/u/+7/7v/s/+z/7P/s
/+z/7P/s/+z/7f/t/+3/7f/r/+v/6//q/+r/6v/q/+r/6f/p/+n/6f/q/+r/6v/q/+r/
6v/q/+r/6v/q/+r/6v/q/+r/6v/q/+j/6P/o/+j/6P/o/+j/6P/q/+n/6f/p/+n/6f/p
/+n/6f/p/+n/6f/p/+n/6f/p/+f/6P/p/+r/6P/o/+j/6P/o/+j/6P/o/+j/6P/o/+j/
5v/m/+b/5v/o/+j/6P/o/+j/6P/o/+j/5v/m/+b/5v/m/+b/5v/m/+j/6P/o/+j/6P/o
/+j/6P/m/+b/5v/m/+b/5v/m/+b/6P/o/+j/6P/m/+b/5v/m/+b/5v/m/+b/5P/k/+T/
5P/m/+b/5v/m/+T/5P/k/+T/5v/m/+b/5v/m/+b/5v/m/+T/5P/k/+T/5P/k/+T/5P/k
/+T/5P/k/+T/5P/k/+T/5P/k/+T/5P/k/+T/5P/k/+T/5P/k/+T/5P/k/+T/5P/j/+P/
4//j/+T/5P/k/+T/4//k/+T/5f/p/+v/7v/u/+3/7f/u/+//7f/u//D/8P/y//L/8//z
//D/7f/r/+n/5v/m/+b/5v/m/+b/5P/h/9//3v/e/93/3//e/9z/3P/e/+D/4P/g/+D/
4P/e/97/3v/e/97/3v/d/93/3v/e/9z/3P/d/93/3f/d/+D/4f/l/+n/8P/9/w0AHAAj
ADIAQQBDAEkAZACHAJgAngCpAKoAgwA0ANr/eP8X/8P+f/5i/nj+ov63/rz+yP7e/vj+
D/8l/z7/WP9w/4r/of+0/8H/y//V/93/6//0//j/+f/8//z///8CAAQABwAJAAsADAAN
AA8AEQASABMAFAAVABYAFgAWABUAFwAYABgAGgAaABsAHQAdAB4AHgAeAB4AHwAgACEA
IgAiACQAJQAmACYAJwAoACkAKgArAC0ALgAvADAAMQA0ADYANwA4ADsAOwA9AD8APwA/
AEIARABIAEsATQBPAFEAVABYAFoAXQBgAGQAZwBoAGwAcAB0AHgAfACBAIUAiQCNAJMA
mACcAKAApACpAK0AswC2ALsAvwDEAMgAzADRANQA1wDaANsA3ADeAOAA3wDfAN8A3gDe
ANwA2gDXANIAzgDJAMIAugCzAKwApACbAJMAigCBAHoAcQBnAF4AVQBMAEMAPAAyACoA
IwAdABgAEwAOAAkABgADAP//+//5//b/8//y/+7/7P/q/+j/6P/n/+f/5//n/+b/5v/m
/+j/6P/o/+j/5v/m/+b/5v/o/+n/6f/p/+n/6v/q/+r/6P/p/+n/6f/p/+n/6v/q/+z/
7f/t/+3/6//r/+z/7P/s/+z/7P/s/+z/7P/t/+3/7f/s/+z/6//r/+v/7P/s/+z/6//r
/+v/6f/p/+n/6P/p/+n/6f/o/+b/5v/m/+X/5//n/+b/5v/l/+X/5f/l/+f/5v/l/+X/
5P/j/+L/4f/h/+H/4f/h/+L/4v/h/+H/3//f/9//3//g/+D/4P/f/9//3//f/9//3v/e
/97/3v/e/97/3v/e/9z/3P/c/9z/2//b/9v/2//d/93/3f/c/9z/3P/c/9z/3f/d/93/
3f/c/9z/3P/c/9r/2v/a/9r/3P/c/9z/3P/a/9r/2v/a/9r/2v/a/9r/3P/c/9z/3P/a
/9n/2f/Z/9n/2f/Z/9n/2f/Z/9n/2f/Z/9n/2f/Z/9v/3P/b/9r/3P/c/9z/3P/c/9z/
3P/c/9r/2v/a/9r/2v/a/9r/2v/c/9z/3P/c/9r/2v/a/9r/2P/Y/9j/2P/Z/9r/2//c
/9z/3P/c/9z/2v/a/9r/2v/c/9z/3P/c/9r/2v/a/9r/3P/c/9z/3P/a/9r/2v/a/9r/
2v/a/9r/2v/a/9r/2v/a/9r/2v/a/9j/2P/Y/9j/2v/a/9r/2v/a/9r/2v/a/9r/2v/a
/9r/2v/a/9r/2v/a/9r/2v/a/9z/3P/c/9z/4P/i/+T/5v/k/+T/5P/k/+T/5P/k/+P/
4//j/+P/5P/i/+L/4v/j/+T/5P/l/+f/6f/s/+z/6//t/+7/7//v/+7/8P/w//D/8P/x
//H/8P/r/+n/5//m/+T/5P/k/+T/5P/i/9//3f/c/9z/2//b/9r/2P/Y/9r/3P/c/9z/
3P/c/9r/2v/a/9r/2v/a/9n/1//Y/9j/2P/a/9v/2//b/93/3v/h/+H/5f/s//f/CQAY
ACEAMAA9AD8AQwBcAIEAkgCWAJ8AngBxACQAyv9q/w3/v/59/lr+cv6e/rP+tv7E/tj+
8P4J/yH/OP9Q/2j/fv+V/6z/u//H/9H/2//l/+7/9P/3//r/+v/9//7/AAADAAUABwAI
AAkACwALAAwADQAOAA8AEAAQABAAEwAVABYAFgAWABYAFwAZABkAGgAaABoAGwAbABsA
GwAeAB4AIAAhACQAJAAlACYAJwAoACkAKwAuAC8AMAAxADAAMgAzADQANwA3ADkAOwA/
AD8AQgBEAEQARwBJAEsATQBQAFQAVgBXAFoAXgBhAGQAaABsAHAAdAB4AH0AgQCFAIkA
jwCUAJgAnACgAKUAqQCvALIAtwC7AMAAxADIAMsAzgDRANQA1wDYANoA3ADdAN0A3QDc
ANoA2ADWANMAzgDKAMUAvgC6ALMArACkAJsAkwCKAIEAeABvAGUAXABTAEoAQQA6ADIA
KgAjAB0AFgARAAwABwAEAAEA/f/5//f/9P/x//D/7v/s/+r/6P/o/+f/5//n/+f/5v/m
/+b/5v/m/+b/5v/o/+j/6P/o/+j/6f/p/+n/5//o/+j/6P/q/+v/6//r/+v/6//s/+z/
7P/t/+3/7f/t/+3/7v/u//D/8P/w//D/7v/u/+//7//v/+7/7v/t/+3/7f/u/+7/7v/t
/+3/7f/r/+v/6//q/+r/6//s/+z/7P/s/+z/6//r/+v/6v/q/+f/5//n/+f/6f/o/+f/
5//p/+n/6f/p/+n/6f/p/+n/6P/o/+f/5//n/+f/5//n/+b/5v/m/+X/5//n/+f/5//m
/+b/5v/m/+T/5P/k/+T/5v/m/+b/5v/l/+X/5f/l/+P/4//j/+L/4//k/+X/5v/n/+f/
5//n/+b/5v/m/+b/5P/k/+T/5P/k/+T/5P/k/+b/5v/m/+b/5v/m/+b/5v/m/+b/5v/m
/+b/5f/l/+X/5//n/+f/5//n/+f/5//n/+f/5//n/+f/5//m/+X/5v/o/+j/6P/o/+b/
5v/m/+b/5v/m/+b/5v/o/+j/6P/o/+b/5v/m/+b/5v/m/+b/5v/o/+j/6P/o/+b/5v/m
/+b/6P/o/+j/6P/q/+r/6v/q/+j/6P/o/+j/6P/o/+j/6P/q/+r/6v/q/+z/7P/s/+z/
6v/q/+r/6v/s/+z/7P/s/+r/6v/q/+r/6v/q/+r/6v/q/+r/6v/q/+z/7P/s/+z/6v/q
/+r/6v/s/+z/7P/s/+r/6v/q/+r/6v/q/+r/6v/q/+r/6v/q/+z/7P/r/+v/6//r/+z/
7P/s/+z/7f/u/+z/7f/v//H/9P/0//P/8//2//f/9//4//j/+P/4//j/+f/5//j/9f/z
//H/8P/w//D/8P/w//D/7v/r/+n/6P/p/+n/6v/q/+b/5v/o/+r/6v/q/+r/6v/m/+b/
5v/m/+j/6P/n/+f/6P/o/+j/6P/p/+n/6f/r/+7/8f/z//f/AgARACUANAA/AFAAXQBd
AGkAigCnAKwAsAC5AKgAZwAQALD/Sv/3/rf+hf58/qL+yP7T/tr+6v7+/hD/Jf89/1D/
Zv96/47/o/+6/8v/2f/l//P///8EAAgACgAMAAsADQAQABIAFQAXABcAGAAZABsAGwAc
AB0AHgAfACAAIAAgACAAIQAhACAAIgAiACMAJQAnACgAKAAoACgAKQAqACsAKgAqACwA
LQAwADAAMQAyADMANAA1ADcAOAA5ADoAOwA8AD4APwBAAEEAQQBDAEUASQBJAEwATgBO
AFEAUwBVAFcAWgBeAGAAZQBoAGwAbwByAHYAegB+AIMAiACOAJMAlQCZAJ8ApACoAKwA
sAC1ALcAvQDAAMUAywDQANQA2ADbAN4A4QDkAOcA6ADqAOwA7QDtAO0A7ADqAOgA5gDj
ANwA2ADTAMwAxAC9ALYArgClAJ0AlACLAIIAeQBvAGYAXQBUAEsARAA+ADYALwApACAA
GwAWABEADAAJAAUAAQD///z/+f/4//b/9P/y//D/8v/x//H/8f/v/+7/7v/u/+7/7v/u
/+7/8P/w//D/8P/w//H/8f/x//H/8v/y//L/8v/z//P/8//x//H/8v/y//T/9f/1//X/
9f/1//b/9v/0//T/9P/0//b/9v/3//f/9//2//b/9f/1//X/9v/2//b/9f/1//X/9f/1
//X/9P/z//P/8//y//L/8v/y//H/8f/x//D/8P/v/+//7//v/+//7v/t/+3/7f/t/+3/
7f/r/+v/6//r/+r/6v/p/+n/6//r/+v/6//q/+r/6v/p/+n/6f/p/+n/6P/o/+j/6P/m
/+b/5v/m/+j/6P/o/+j/6f/p/+n/6f/n/+f/5//m/+b/5v/m/+b/5//n/+f/5//o/+j/
6P/o/+b/5v/m/+b/5v/m/+b/5v/m/+b/5v/m/+T/5P/k/+T/5v/m/+b/5v/m/+X/5f/l
/+P/4//j/+P/5P/l/+b/5//p/+n/6f/p/+f/6P/n/+b/5v/m/+b/5v/m/+b/5v/m/+b/
5v/m/+b/5v/m/+b/5v/m/+b/5v/m/+b/5v/m/+b/5v/m/+b/5v/m/+b/5v/m/+b/5v/m
/+b/6P/o/+j/6P/m/+b/5v/m/+b/5v/m/+b/5v/m/+b/5v/o/+j/6P/o/+b/5v/m/+b/
6P/o/+j/6P/m/+b/5v/m/+b/5v/m/+b/5v/m/+b/5v/m/+b/5v/m/+b/5v/m/+b/5P/k
/+T/5P/k/+T/5P/k/+T/5P/k/+T/5P/k/+T/5P/m/+b/5v/m/+T/5P/j/+P/4//j/+T/
5P/k/+T/5f/m/+b/5//p/+v/7v/u/+3/7f/u/+//7//w//D/8P/w//D/8f/x//D/7f/r
/+n/6P/o/+j/6P/o/+j/5v/j/+H/4P/g/9//3//e/9z/3P/e/+D/4v/i/+L/4v/e/97/
3v/e/97/3v/d/93/4P/g/+D/4P/f/9//3//h/+T/5f/p/+3/9P8DABMAIAArAD4ARwBF
AFMAdgCRAJoAogCtAKAAYwAOALD/Tv/3/qv+c/5q/o7+tP6//sT+0v7q/gT/G/8z/0r/
ZP96/5T/qf+6/8f/0f/Z/+X/8f/4//z//f8AAAAAAwAEAAYACQALAA0ADgAPABEAEwAU
ABUAFgAVABYAFgAWABcAGQAaABoAHAAcAB0AHwAdAB4AHgAeACAAIQAiACMAIgAiACQA
JQAmACYAJwAoACsALAAtAC8AMAAxADIAMwAyADQANQA2ADsAOwA9AD8AQQBBAEQARgBG
AEkASwBNAE8AUgBWAFgAXQBgAGQAZwBqAG4AcgB2AHgAfACBAIUAiwCPAJUAmgCeAKIA
pgCrAK0AswC2ALsAvQDCAMYAygDNANAA0wDWANsA3ADeAOAA3wDfAN8A3gDcANoA2ADV
AM4AygDFAL4AuACxAKoAogCXAI8AhgB9AHQAawBhAFgAUQBIAD8AOAAwACgAIQAbABIA
DQAIAAMAAAD9//n/9f/1//L/7//u/+z/6v/o/+b/5v/l/+X/5f/l/+T/5P/k/+T/5P/k
/+T/5P/k/+T/5P/m/+f/5//n/+f/6P/o/+j/6P/p/+n/6f/p/+n/6v/q/+r/6//r/+v/
6//r/+z/7P/q/+r/6v/q/+r/6v/r/+v/6//q/+r/6f/p/+n/6v/q/+j/5//n/+f/5//n
/+f/5v/l/+X/5f/k/+T/5P/k/+P/4//j/+L/4v/j/+P/4//j/+P/4v/h/+H/4f/h/+H/
4f/h/+H/4f/h/+D/4P/f/9//3//f/9//3//e/97/3v/d/9v/2//b/9v/2v/a/9r/2v/a
/9r/2v/a/9j/2P/Y/9j/1//X/9f/1//X/9f/1//W/9T/1P/U/9T/1//X/9f/1//W/9b/
1v/W/9b/1v/W/9b/1P/U/9T/1P/U/9T/1P/U/9b/1v/W/9b/1P/U/9T/1P/U/9P/0//T
/9P/0//T/9P/1f/V/9X/1f/V/9X/1f/V/9X/1P/T/9T/1P/U/9T/1P/S/9L/0v/S/9P/
1P/V/9b/1P/U/9T/1P/U/9T/1P/U/9T/1P/U/9T/1P/U/9T/1P/W/9b/1v/W/9T/1P/U
/9T/1P/U/9T/1P/W/9b/1v/W/9b/1v/W/9b/1v/W/9b/1v/W/9b/1v/W/9T/1P/U/9T/
1v/W/9b/1v/W/9b/1v/W/9T/1P/U/9T/1P/U/9T/1P/U/9T/1P/U/9T/1P/U/9T/1P/U
/9T/1P/U/9T/1P/U/9b/1v/W/9b/1P/U/9T/1P/W/9b/1v/W/9b/1v/W/9b/1v/W/9X/
1f/X/9f/2P/Y/9b/1v/X/9j/2v/b/93/3//i/+L/4f/h/+T/5f/l/+b/5v/m/+b/5v/l
/+X/5P/h/+H/3//e/97/3v/e/97/3v/a/9f/1f/U/9b/1f/V/9T/0v/S/9T/1v/W/9b/
1v/W/9T/1P/U/9T/0v/S/9H/0f/U/9T/1P/U/9X/1f/V/9f/1v/Z/93/4f/o//X/BwAU
AB8ALgA5ADkARwBoAIcAkACWAKEAlABZAAQApP9C/+v+n/5j/lj+fv6k/rH+uP7I/t7+
9v4N/yP/PP9W/27/iP+f/7D/vf/H/8//2f/n//D/9P/3//r/+v/9//z//v8BAAMABQAG
AAcACQALAAwADQAOAA8AEAAQABAAEQATABQAFAAUABQAFQAXABUAFgAWABYAGQAbAB0A
HwAgACAAIgAjACQAJAAlACYAJwAoACkAKwAsAC0ALgAvADAAMgAzADQANwA3ADkAOwA9
AD0AQABCAEQARwBJAEsATQBQAFQAVgBZAFwAYABjAGgAbABwAHQAdgB6AH8AgwCJAI0A
kwCYAJwAoACkAKkArQCzALYAuwC/AMQAyADMAM8A0gDVANgA2QDaANwA3gDfAN8A3wDe
ANoA2ADWANMA0ADMAMcAwAC6ALMArACkAJkAkQCIAH8AdgBtAGMAWgBRAEgAPwA4ADIA
KgAjAB0AGAATAA4ACQAEAAEA/f/5//f/9P/x//D/8P/u/+z/6v/q/+n/6f/p/+n/6P/o
/+j/6P/o/+j/6P/o/+j/6P/o/+r/6//r/+v/6f/q/+r/6v/q/+v/6//r/+3/7f/u/+7/
7P/t/+3/7f/t/+3/7v/u//D/8P/w//D/8P/w//H/8f/v/+7/7v/t/+3/7f/u/+7/8P/v
/+//7//t/+3/7f/s/+3/7f/t/+z/7P/s/+z/6//r/+v/6v/q/+f/5//n/+f/5//m/+X/
5f/l/+X/5f/l/+f/5//n/+f/5v/m/+X/5f/l/+X/5f/l/+L/4v/i/+H/4//j/+P/4//k
/+T/5P/k/+L/4v/i/+L/5P/k/+T/5P/h/+H/4f/h/+L/4//k/+T/4v/i/+L/4v/l/+X/
5f/l/+L/4v/i/+L/4//k/+X/5v/m/+b/5v/m/+j/6P/o/+j/5v/m/+b/5v/m/+b/5v/m
/+b/5f/l/+X/5f/l/+X/5f/l/+X/5f/l/+X/5f/l/+X/5f/m/+X/5P/k/+T/5P/k/+b/
5v/m/+b/5v/m/+b/5v/m/+b/5v/m/+T/5P/k/+T/5v/m/+b/5v/m/+b/5v/m/+b/5v/m
/+b/5P/k/+T/5P/m/+b/5v/m/+b/5v/m/+b/5v/m/+b/5v/m/+b/5v/m/+b/5v/m/+b/
5v/m/+b/5v/m/+b/5v/m/+b/5v/m/+b/5P/k/+T/5P/l/+b/5//o/+j/6P/o/+j/5v/m
/+b/5v/m/+b/5v/m/+b/5v/m/+b/6P/o/+j/6P/o/+j/6P/o/+b/5v/m/+X/5//n/+f/
6P/m/+b/5v/n/+j/6P/p/+v/7f/w//D/7//v//D/8f/x//T/9v/2//b/9v/3//f/9v/z
//H/7//u/+7/7v/u/+7/7P/q/+f/5f/m/+b/5f/l/+L/4P/g/+L/5v/m/+b/5v/m/+T/
5P/k/+L/4v/i/+H/4//k/+T/5P/k/+X/5f/l/+f/6v/r/+3/8//6/wkAHQAsADUASABX
AFcAYQB+AJ8ApgCoALEAogBlABAAsP9K//f+t/6D/nb+mv7A/sv+0v7i/vb+Bv8d/zX/
Sv9i/3j/iv+f/7b/yf/V/9//7//5//7/AAADAAYABgAJAAsADgASABUAFgAWABYAFwAZ
ABoAGwAcAB8AIAAgACAAIQAjACQAJAAiACIAIwAlACUAJgAmACYAKAApACoAKwAuAC4A
MAAxADEAMAAwADAAMwA0ADUANwA4ADkAOgA7ADoAPAA9AD4APwA/AEEAQwBFAEUASABK
AEwATwBRAFMAUwBWAFoAXABhAGQAaABrAG4AcgB2AHoAfACAAIUAiQCNAJEAlwCcAKAA
pACoAK0AswC5ALwAwQDFAMoAzgDSANUA2ADbAN4A4QDiAOQA5gDpAOkA6QDoAOgA5gDk
AOEA2gDWANEAygDEAL0AtgCuAKUAnQCUAIsAgAB3AG0AZABbAFIASQBCADgAMAApACMA
GgAVABAACwAGAAMA///7//n/9v/z//L/8P/u/+z/6v/o/+f/5//n/+n/6P/o/+j/6P/o
/+j/6P/o/+j/6P/o/+b/5//n/+f/6f/q/+r/6v/o/+n/6f/p/+v/6//s/+z/6v/r/+v/
6//r/+v/7P/s/+z/7P/s/+z/7P/s/+3/7f/r/+r/6v/p/+n/6f/q/+r/7P/r/+v/6//p
/+n/6f/o/+n/6f/p/+j/5v/m/+b/5f/l/+X/5P/k/+P/4//j/+P/4//i/+H/4f/f/9//
3//f/+H/4f/h/+H/3v/e/93/3f/d/93/3f/d/9z/3P/c/9v/2//b/9v/2//a/9r/2v/a
/9j/2P/Y/9j/2v/a/9r/2v/Z/9n/2f/Z/9f/1//X/9b/1v/W/9b/1v/X/9f/1//X/9b/
1v/W/9b/1v/W/9b/1v/W/9b/1v/W/9b/1v/W/9b/2P/Y/9j/2P/Y/9j/2P/Y/9b/1f/V
/9X/1//X/9f/1//X/9f/1//X/9X/1f/V/9X/1f/W/9X/1P/S/9L/0v/S/9T/1P/U/9T/
1P/U/9T/1P/S/9L/0v/S/9L/0v/S/9L/0v/S/9L/0v/S/9L/0v/S/9L/0v/S/9L/0P/Q
/9D/0P/Q/9D/0P/Q/9L/0v/S/9L/0v/S/9L/0v/Q/9D/0P/Q/9D/0P/Q/9D/0P/Q/9D/
0P/Q/9D/0P/Q/9D/0P/Q/9D/zv/O/87/zv/O/87/zv/O/9D/0P/Q/9D/0P/Q/9D/0P/O
/87/zv/O/87/zv/O/87/zv/O/87/zv/O/87/zv/O/87/zf/N/83/y//M/8z/zP/O/8//
0P/Q/8//0f/T/9b/2P/X/9f/2P/X/9f/2P/a/9r/2v/a/9v/3f/c/9n/1//V/9T/1P/U
/9T/1P/U/9L/z//N/8z/zP/L/8v/yv/I/8j/yv/M/8z/zv/O/87/zP/K/8r/yv/K/8z/
y//L/8z/yv/K/8r/y//N/83/z//Q/9H/1f/Z/+D/7f8BABAAGwAqADsAPwBBAFwAfwCQ
AJIAoQCkAHkAKgDM/2T/B//B/oX+Yv50/qL+t/64/sb+2v7u/gH/Gf8w/0b/XP9w/4X/
nP+v/7v/x//T/9//5v/o/+3/8P/w//P/8v/0//f/+f/9//7///8BAAEAAgADAAQABQAG
AAYABgAJAAsADAAMAAwADAANAA8ADwAQABAAEAASABMAFAAVABYAFgAYABkAGgAaABsA
HAAdAB4AHwAhACIAIwAkACUAJgAoACkAKgAtAC0ALwAxADMAMwA2ADgAOgA9AD8AQQBD
AEYASgBMAE8AUgBWAFkAXABgAGQAaABuAHIAdwB7AH0AgQCHAIwAkgCWAJoAnwClAKsA
rgCzALcAvADAAMQAxQDIAMsAzgDTANQA1gDYANsA2wDbANoA2ADWANQA0QDOAMoAxQC+
ALgAsQCqAKIAlwCPAIYAfQB0AGsAYQBYAE8ARgA9ADYALgAmAB8AGQASAA0ACAADAP7/
+f/z/w==
         </WaveFormData>
      </LeadData>
      <LeadData>
         <LeadByteCountTotal>10000</LeadByteCountTotal>
         <LeadTimeOffset>0</LeadTimeOffset>
         <LeadSampleCountTotal>5000</LeadSampleCountTotal>
         <LeadAmplitudeUnitsPerBit>4.88</LeadAmplitudeUnitsPerBit>
         <LeadAmplitudeUnits>��V</LeadAmplitudeUnits>
         <LeadHighLimit>2147483647</LeadHighLimit>
         <LeadLowLimit>268435456</LeadLowLimit>
         <LeadID>V3</LeadID>
         <LeadOffsetFirstSample>0</LeadOffsetFirstSample>
         <FirstSampleBaseline>0</FirstSampleBaseline>
         <LeadSampleSize>2</LeadSampleSize>
         <LeadOff>FALSE</LeadOff>
         <BaselineSway>FALSE</BaselineSway>
         <ExcessiveACNoise>FALSE</ExcessiveACNoise>
         <MuscleNoise>FALSE</MuscleNoise>
         <LeadDataCRC32>2588563993</LeadDataCRC32>
         <WaveFormData>
9P/0//T/9P/0//T/9P/0//b/9v/2//b/9P/0//T/9P/0//T/9P/0//b/9v/2//b/9v/2
//b/9v/2//b/9v/2//b/9v/2//b/9P/0//T/9P/y//L/8v/y//L/8v/y//L/8v/y//L/
8v/y//L/8v/y//L/8v/y//L/8v/y//L/8v/x//D/7//u//D/8P/w//D/7v/u/+7/7v/w
//D/8P/w/+7/7v/u/+7/7v/u/+7/7v/s/+z/7P/s/+z/7P/s/+z/7P/s/+z/7P/s/+z/
7P/s/+z/7P/s/+z/7v/u/+7/7v/s/+z/7P/s/+z/7P/s/+z/7P/s/+z/7P/s/+z/7P/s
/+r/6v/q/+r/6v/q/+r/6v/q/+r/6v/q/+r/6v/q/+r/6v/q/+r/6v/q/+r/6v/q/+r/
6v/q/+r/6v/q/+r/6v/o/+j/6P/o/+r/6v/q/+r/6P/o/+j/6P/o/+j/6P/o/+j/6P/o
/+j/6P/o/+j/6P/o/+j/6P/o/+b/5v/m/+b/6P/o/+j/6P/o/+j/6P/o/+j/6P/o/+j/
6P/o/+j/6P/o/+j/6P/o/+b/5v/m/+b/5v/m/+b/5v/m/+b/5v/m/+j/6P/o/+j/6P/o
/+j/6P/o/+j/6P/o/+j/6P/o/+j/5v/m/+b/5v/o/+j/6P/o/+b/5v/m/+b/5//n/+j/
6f/o/+f/5v/l/+f/5//n/+f/6P/q/+v/7P/s/+3/7v/u//H/8v/z//P/9f/1//X/9f/3
//j/+P/4//P/8P/s/+r/6v/q/+r/6v/q/+j/5f/j/+P/4v/i/+H/4v/h/+H/5P/j/+P/
4//j/+P/4f/g/+D/4P/f/9//3//f/+D/4P/g/97/3//f/9//4f/j/+T/4//l/+j/8P/9
/wsAFgAlADMAPABIAGUAiACoAMUA3gDnAMQAgQAzAOP/jf80/+H+vP7K/uX+7f7v/vb+
BP8Z/yv/O/9K/1r/a/+A/5X/pf+1/8D/yv/V/+D/6f/t//H/8v/0//T/9v/4//n/+f/9
//7///8AAAMABAAGAAcABgAHAAgACQALAAwADQAOAAwADAAMAA0ADQAPAA8ADwAQABIA
EwATABMAEwAVABUAFgAWABcAGAAbABsAHAAeAB4AHwAgACAAIAAgACEAIgAlACUAJgAn
ACkAKgArAC0ALgAvADAAMgA1ADcAOgA8AD4AQABCAEQARABGAEkASwBNAE8AUgBUAFcA
WwBeAGEAYgBlAGgAawBuAHEAdAB3AHwAfwCAAIIAhQCHAIkAiwCMAI0AjwCQAI4AjwCP
AI8AjgCOAI4AjACLAIgAhQCCAH4AegB2AHAAbQBnAGIAXQBYAFMATQBHAEEAOwA1ADEA
KwAmACEAHQAbABYAEwAPAA0ACgAHAAQAAwABAP///f/8//r/+P/2//b/9v/2//b/9P/z
//P/8//z//P/8//z//H/8P/w/+//8f/x//L/8v/0//T/9P/0//T/9P/0//T/9f/1//X/
9f/2//b/9v/2//T/9P/1//X/9//3//f/+P/4//j/+P/4//j/+P/4//j/9//3//f/9//1
//X/9f/1//X/9f/1//T/8v/y//H/8f/z//P/8f/x//D/8P/w//D/8v/x//H/8f/v/+//
7v/u//D/8P/v/+//8f/w//D/8P/t/+3/7v/u/+3/7P/s/+z/6//r/+v/6//p/+n/6f/p
/+n/6P/o/+n/6f/o/+j/6P/n/+f/5//n/+b/5v/m/+b/5v/m/+b/5v/m/+b/5v/m/+j/
6P/o/+j/5v/m/+b/5v/m/+X/5f/l/+X/5f/l/+X/5v/m/+X/5f/n/+f/5//n/+f/5//n
/+f/5//n/+f/5//n/+f/5//n/+n/6f/o/+j/6v/q/+r/6f/r/+v/7P/s/+r/6v/q/+r/
6P/o/+j/6P/q/+r/6v/q/+z/7P/s/+z/6v/q/+r/6v/s/+z/7P/s/+r/6v/q/+r/6v/q
/+r/6v/s/+z/7P/s/+z/7P/s/+z/7P/s/+z/7P/s/+z/7P/s/+z/7P/s/+z/7P/s/+z/
7P/s/+z/7P/s/+z/7P/s/+z/7v/u/+7/7v/s/+z/7P/s/+z/7P/s/+z/6v/q/+r/6v/s
/+z/7P/s/+z/7P/s/+z/6v/q/+r/6v/s/+z/7P/s/+v/6//r/+v/6//r/+v/6//r/+v/
6//s/+z/7f/u//D/8//0//T/9f/2//f/9//3//X/9f/1//f/+v/6//r/9v/0//H/8P/w
//D/8P/w//D/8P/t/+v/6//o/+j/5//m/+P/4//m/+f/6f/p/+n/6f/n/+b/5v/m/+X/
5f/l/+X/5v/m/+b/5v/n/+f/5//n/+n/6v/r/+3/8v/6/wcAFwAkADMARwBUAF4AdwCe
AMQA4QACAREB9gCzAGMACQCt/1b///7G/sb+5f7x/u/++P4I/xf/Kf87/0z/XP9r/3r/
jf+j/7X/xP/O/9n/5P/r/+//8//0//b/9v/5//z//v///wMABAAFAAYABwAIAAoACwAM
AA0ADgAPAA8AEAARABIAEgASABIAEwATABUAFQAVABYAGAAZABkAGQAZABsAGwAcABwA
HQAeAB0AHQAeACAAIgAjACQAJAAmACYAJwAoACkAKQAqACsAKwAsAC0ALwAyADMANAA2
ADcAOQA8AD4AQABCAEQARgBIAEoATQBPAFEAUwBWAFgAWwBfAGIAZQBmAGkAbABvAHQA
dwB6AH0AfgCBAIIAhACHAIkAiwCNAI4AjwCRAJIAkgCTAJMAkwCQAJAAkACOAIkAhgCD
AIAAfgB6AHYAcABtAGcAYgBdAFYAUQBLAEUAPwA5ADMALwArACYAIQAdABkAFAARAA0A
CQAGAAMAAAD///3/+//5//r/+P/2//T/9P/0//T/9P/0//P/8//z//H/8f/x//H/8f/w
//D/7//x//H/8v/y//D/8P/w//D/8v/y//L/8v/z//P/8//z//b/9v/2//b/9P/0//X/
9f/1//X/9f/2//T/9P/0//T/9P/0//T/9P/z//P/8//z//X/9f/1//X/9f/1//X/9P/0
//T/8//z//P/8//x//H/8v/y//L/8v/y//H/8f/x//H/8f/w//D/8P/w/+//7//x//D/
8P/w/+//7//w//D/7//u/+7/7v/t/+3/7f/t/+3/7f/t/+3/7f/s/+z/7f/t/+z/7P/s
/+3/7f/t/+3/7P/s/+z/7P/s/+z/7P/s/+z/7P/s/+z/6v/q/+r/6v/q/+r/6v/q/+z/
6//r/+v/6f/p/+n/6f/s/+z/6//r/+n/6f/p/+n/6//r/+v/6//r/+v/6//r/+n/6f/p
/+n/6f/p/+j/6P/o/+j/6P/n/+n/6f/q/+r/6v/q/+r/6v/q/+r/6v/q/+r/6v/q/+r/
6v/q/+r/6v/o/+j/6P/o/+r/6v/q/+r/6v/q/+r/6v/q/+r/6v/q/+r/6v/q/+r/6v/q
/+r/6v/q/+r/6v/q/+r/6v/q/+r/6v/q/+r/6v/q/+r/6v/q/+r/6v/q/+r/6v/q/+r/
6v/q/+r/6v/q/+r/6v/q/+r/6v/q/+r/6v/q/+r/6v/q/+r/6v/q/+r/6v/q/+r/6v/q
/+r/6v/q/+r/6v/q/+r/6v/q/+r/6v/q/+r/6v/q/+r/6v/q/+r/7P/s/+v/6//p/+n/
6f/p/+v/6//r/+v/6//s/+7/7//w//L/8//0//T/9f/2//f/9f/1//X/9f/3//n/+v/6
//r/9v/0//H/8P/w//D/8P/w//D/7v/r/+n/6f/o/+j/6f/o/+f/5//q/+v/6//r/+n/
6f/n/+b/5v/m/+X/5f/j/+P/5P/k/+T/5P/l/+X/5//n/+f/6P/p/+3/8v/4/wUAEwAc
ACsAOwBEAE4AawCQALIA0QDuAPsA3ACZAEsA+f+h/0T/7f7C/sr+5/7z/vP++v4K/x3/
Mf9B/1L/ZP93/4z/of+x/7//yv/S/9v/6P/v//P/9//4//r/+v/7//7/AAABAAUABgAH
AAgABwAIAAoACwAMAA0ADgAPABEAEgATABQAFAAUABQAFQAVABcAFwAXABYAGAAZABkA
GwAbAB0AHQAeAB4AHwAgACEAIQAiACQAJAAlACYAJgAmACYAJwAoACkAKQAqACsALQAu
AC8AMQAzADUANwA6ADkAOwA+AEAAQABCAEQARgBKAEwATwBRAFMAVQBYAFoAXQBhAGQA
ZwBqAG0AcABzAHYAeQB8AH8AggCFAIYAiACLAI0AjwCRAJIAkwCVAJYAlgCXAJcAlwCU
AJQAlACSAI8AjACJAIYAgAB8AHgAcgBvAGkAZABfAFoAVQBPAEkAQwA9ADcAMwAtACgA
IwAfAB0AGAAVABEAEQAOAAsACAAFAAMAAQD///7//P/6//j/+P/4//j/+P/4//f/9//3
//f/9//3//f/9//2//b/9f/1//X/9v/2//j/+P/4//j/9v/2//b/9v/1//X/9f/1//j/
+P/4//j/+P/4//n/+f/5//n/+f/6//r/+v/6//r/+v/6//r/+v/5//n/+f/5//n/+f/5
//n/9//3//f/9v/2//b/9f/1//f/9//1//X/+P/4//j/+P/2//X/9f/1//f/9//2//b/
9P/0//P/8//z//L/8v/y//H/8f/y//L/8f/w//D/8P/v/+//7//v/+//7//v/+//7//u
/+7/7//x//D/8P/w/+3/7f/t/+3/7P/s/+z/7P/u/+7/7v/u/+z/7P/s/+z/7P/s/+z/
7P/u/+7/7v/u/+7/7f/t/+3/7f/t/+3/7f/s/+z/6//r/+v/6//r/+v/6//r/+v/6//r
/+v/6//r/+v/6//r/+v/6//r/+r/6v/q/+r/6v/p/+n/6//q/+r/6v/q/+r/6v/s/+z/
7P/s/+r/6v/q/+r/6v/q/+r/6v/s/+z/7P/s/+r/6v/q/+r/6v/q/+r/6v/q/+r/6v/q
/+r/6v/q/+r/6P/o/+j/6P/q/+r/6v/q/+j/6P/o/+j/6P/o/+j/6P/o/+j/6P/o/+j/
6P/o/+j/6P/o/+j/6P/o/+j/6P/o/+b/5v/m/+b/5v/m/+b/5v/m/+b/5v/m/+b/5v/m
/+b/5v/m/+b/5v/m/+b/5v/m/+b/5v/m/+b/5v/m/+b/5v/o/+j/6P/o/+b/5f/l/+X/
5f/l/+X/5f/n/+f/5//n/+j/6v/r/+z/7v/v//D/8P/x//L/8//z//P/8//z//P/9//4
//j/+P/y//D/7f/s/+r/6v/q/+r/6v/o/+X/4//j/+L/4v/h/+L/4f/h/+T/5f/l/+X/
5f/l/+P/4v/i/+L/4f/h/+H/4f/i/+L/4v/i/+P/4//j/+P/5f/m/+f/6f/s//L///8N
ABgAJQA1AD4ARgBhAIYAqADDAOAA6QDIAIcAPQDr/5n/Qv/t/sD+zP7n/u/+8f74/gb/
Gf8t/z//Tv9g/3H/hP+Z/6v/u//E/87/2f/i/+n/7//z//T/9v/2//n//P/+////AQAC
AAMABAADAAQABgAHAAgACQAKAAsADQAOAA8AEAAQABAAEAARABMAFQAVABUAFAAWABcA
FwAXABcAGQAZABoAGgAbABwAHwAfACAAIgAiACMAJAAkACYAJgAnACgAKQApACoAKwAr
ACwALQAvADAAMQAyADQANQA3ADoAPAA8AD4AQABCAEQARgBJAEsATQBPAFIAVABVAFkA
XABfAGIAZQBoAGsAbABvAHIAdQB4AHsAfAB+AIMAhQCHAIkAigCLAI0AjgCQAJEAkQCR
AI0AjACLAIgAhwCEAIEAfgB8AHgAdABuAGsAZQBgAFsAVgBRAEsARQA/ADkAMwAvACkA
JAAfABsAFwASAA8ACwALAAgABQACAAEA///9//v//P/6//j/9v/0//T/9P/0//T/8//z
//P/8//z//P/8//z//L/8v/x//P/8//0//T/8v/y//L/8v/z//T/9f/2//f/9//3//f/
9v/2//b/9v/4//j/+f/5//n/+f/5//r/+v/6//r/+v/4//j/+P/4//f/9//3//f/+f/5
//n/+f/3//f/9//2//b/9v/1//X/9//3//X/9f/2//b/9v/2//T/8//z//P/8//z//L/
8v/y//L/8f/x/+//7v/u/+7/7//v//D/8P/v/+7/7v/u/+3/7f/t/+3/7f/t/+3/7f/r
/+r/6v/r/+n/6P/o/+j/6f/p/+n/6f/q/+r/6v/q/+j/6P/o/+j/6P/o/+j/6P/m/+b/
5v/m/+j/6P/o/+j/6P/n/+f/5//n/+f/5//n/+b/5v/l/+X/5//n/+f/5//n/+f/5//n
/+X/5f/l/+X/5f/l/+X/5f/l/+X/5P/k/+b/5v/m/+X/5//n/+b/5v/k/+T/5P/k/+T/
5P/k/+T/5P/k/+T/5P/m/+b/5v/m/+b/5v/m/+b/5v/m/+b/5v/o/+j/6P/o/+b/5v/m
/+b/5v/m/+b/5v/m/+b/5v/m/+b/5v/m/+b/6P/o/+j/6P/o/+j/6P/o/+b/5v/m/+b/
5P/k/+T/5P/k/+T/5P/k/+L/4v/i/+L/4v/i/+L/4v/g/+D/4P/g/+H/4v/j/+T/5P/k
/+T/5P/m/+b/5v/m/+j/6P/o/+j/6P/o/+j/6P/o/+j/6P/o/+f/5//n/+f/5f/l/+X/
5f/n/+f/5//o/+j/6f/q/+z/7f/u/+7/7//y//P/8//z//L/8f/w//H/8v/y//L/7v/s
/+n/6P/o/+j/6P/o/+j/5v/j/+H/4f/g/+D/3//e/93/3f/g/+H/4f/h/+H/4f/f/97/
3v/e/9//3//f/9//3v/e/97/3v/f/9//3//f/+H/5P/n/+n/7v/6/wsAGQAmADkASQBS
AGAAhQCsAMwA6wAIAQMBzACDAC8A0f93/yL/1f66/tL+6f7r/u/+/P4K/xn/K/89/0r/
WP9n/3j/jf+h/7P/wv/O/9v/5v/r/+//8v/y//P/8v/1//j/+v/7//3//v///wAAAQAC
AAQABQAGAAcACAAJAAkACgALAAwADAAMAAwADQAPABEAEQARABIAFAAVABUAEwATABUA
FQAWABYAFwAYABkAGQAaABwAHgAfACAAIAAgACAAIQAiACUAJQAmACcAKwAsAC0ALwAw
ADEAMgA0ADUANwA6ADwAPgBAAEIARABIAEoATQBPAFIAVQBZAFwAXwBjAGYAaQBsAG8A
cgB1AHgAewB+AIEAhgCJAIoAjACPAJEAkwCVAJQAlQCXAJgAmACZAJkAmQCYAJgAmACW
AJEAjgCLAIgAggB+AHoAdABxAGsAZgBhAFoAVQBPAEkAQQA7ADUAMQArACYAIQAdABcA
EgAPAAsACQAGAAMAAAABAP///f/7//r/+P/2//T/9v/2//b/9v/0//P/8//z//H/8f/x
//H/8//y//L/8f/x//H/8v/y//L/8v/y//L/9P/0//T/9P/1//X/9f/1//b/9v/2//b/
9v/2//f/9//2//X/9P/0//b/9v/2//b/9v/2//b/9v/1//X/9f/1//X/9f/1//X/9f/1
//X/9P/2//b/9f/1//X/9f/z//P/8v/y//L/8v/y//H/8f/x/+//7//u/+7/7v/u/+3/
7f/v/+7/7v/u/+3/7f/u/+7/7f/s/+z/7P/r/+v/6//r/+n/6f/p/+n/6//q/+r/6//t
/+z/7P/s/+v/6//r/+v/7P/s/+z/7P/r/+r/6f/o/+j/6P/o/+j/6P/o/+j/6P/o/+j/
6P/o/+r/6f/p/+n/6f/p/+n/6f/q/+r/6f/p/+n/6f/p/+n/6//r/+v/6//p/+n/6f/p
/+n/6f/p/+n/6f/p/+j/6P/p/+r/6//r/+v/6//q/+r/6v/q/+r/6v/s/+z/7P/s/+z/
7P/s/+z/7P/s/+z/7P/q/+r/6v/q/+z/7P/s/+z/7P/s/+z/7P/s/+z/7P/s/+z/7P/s
/+z/7P/s/+z/7P/s/+z/7P/s/+z/7P/s/+z/7P/s/+z/7P/s/+z/7P/s/+z/7P/s/+z/
7P/s/+z/7P/q/+r/6v/q/+z/7P/s/+z/7P/s/+z/7P/u/+7/7v/u/+z/7P/s/+z/7P/s
/+z/7P/s/+z/7P/s/+r/6v/q/+r/6v/q/+r/6v/s/+z/7P/s/+v/6//r/+v/6//r/+v/
6//s/+3/7v/w//L/8//0//b/9//4//j/+f/4//n/+f/5//n/+f/5//v//P/8//z/+P/4
//X/9P/0//L/8v/y//L/8v/v/+3/7f/s/+z/6//q/+n/6f/s/+3/7f/t/+3/7f/r/+r/
6v/q/+n/6f/p/+n/6v/q/+r/6v/r/+v/6//r/+3/7v/v//H/9v8AAA0AGQAmADkARwBM
AFwAfwCkAMIA4QD+AP0AzACBADEA2/+B/yT/2f7E/tr+8f73/vn+Av8W/yn/Pf9N/17/
bv+B/5b/q/+5/8X/0P/Y/+P/7v/z//n//f/+/wAAAAABAAQABgAHAAkACgALAAwADQAO
ABAAEQASABMAFAAVABUAFgAXABgAGgAaABoAGwAbAB0AHQAdAB4AIAAhACEAIQAhACMA
IwAkACQAJQAmACUAJQAmACgAKAApACoAKgAsACwALQAuADEAMQAyADMANQA2ADcAOQA6
ADsAPAA+AD0APwBCAEQARgBIAEoATABOAFAAUwBVAFcAWQBcAF4AYQBlAGgAawBuAHEA
dAB3AHoAfQCAAIMAhACHAIgAigCNAI8AkQCTAJQAlQCXAJgAlgCXAJcAlwCUAJQAlACS
AI8AjACJAIYAggB+AHoAdABvAGkAZABfAFgAUwBNAEcAPwA5ADMALwArACYAIQAdABkA
FAARAA0ADQAKAAcABAADAAEA///9//7//P/6//j/+P/4//j/+P/2//X/9f/1//X/9f/1
//X/9//2//b/9f/1//X/9v/2//b/9v/2//b/9v/2//b/9v/3//f/9//3//j/+P/4//j/
+P/4//n/+f/5//n/+f/6//j/+P/4//j/+P/4//j/+P/5//n/+f/5//f/9//3//f/9//3
//f/9v/2//b/9f/1//f/9//1//X/9P/0//T/9P/0//P/8//z//H/8f/w//D/8v/y//H/
8f/v/+7/7v/u/+//7//w//D/7//u/+7/7v/t/+3/7f/t/+v/6//r/+v/6//q/+r/6//p
/+j/6P/o/+X/5f/l/+X/5v/m/+b/5v/m/+b/5v/m/+b/5v/m/+b/6P/o/+j/6P/m/+b/
5v/m/+b/5f/l/+X/5f/l/+X/5f/k/+T/4//j/+X/5f/l/+X/5f/l/+X/5f/l/+X/5f/l
/+P/4//j/+P/5f/l/+T/5P/k/+T/5P/j/+X/4//k/+T/5P/k/+T/5P/k/+T/5P/k/+b/
5v/m/+b/5P/k/+T/5P/k/+T/5P/k/+T/5P/k/+T/5P/k/+T/5P/m/+b/5v/m/+T/5P/k
/+T/5P/k/+T/5P/k/+T/5P/k/+L/4v/i/+L/4v/i/+L/4v/i/+L/4v/i/+L/4v/i/+L/
5P/k/+T/5P/k/+T/5P/k/+L/4v/i/+L/4v/i/+L/4v/k/+T/5P/k/+L/4v/i/+L/4v/i
/+L/4v/i/+L/4v/i/+L/4v/i/+L/4v/i/+L/4v/k/+T/5P/k/+L/4v/i/+L/4f/h/+H/
4f/j/+P/4//j/+P/4//j/+T/5P/l/+b/6P/p/+r/6v/r/+7/7//v/+//7//v/+//8f/y
//L/8v/u/+z/6f/o/+j/5v/m/+b/5v/k/+H/3//f/97/3v/d/9z/3f/d/+D/4f/h/+H/
4f/h/9//3v/e/97/3f/d/93/3f/e/97/3v/e/+H/4f/h/+H/4f/k/+X/5//q//T/AQAN
ABgAJwA1ADwATABtAJIAsADNAOgA5QC2AG0AHQDJ/3P/GP/N/rb+zP7j/uv+7/74/gr/
Hf8v/z//UP9i/3X/iv+f/6//u//E/8r/0//g/+f/6//t/+7/8P/w//P/9v/4//n/+//8
//3//v8BAAIABAAFAAUABQAFAAUABQAGAAcACAAKAAoACgALAAkACwALAAsADgAQABEA
EQATABMAFQAVABYAFgAXABgAGQAZABoAHAAaABsAHAAcAB4AHgAfACAAHwAfACAAIQAj
ACQAJQAnACgAKQAqACwALwAxADQANgA4ADoAPAA+AEAAQgBFAEcASQBLAE4AUABRAFUA
WABbAF4AYQBkAGcAagBtAHAAcwB4AHsAfAB+AIEAgwCFAIcAhgCHAIkAigCMAI0AjQCN
AIgAiACIAIYAgwCAAH0AegB2AHIAbgBoAGUAXwBaAFUATgBJAEMAPQA3ADEAKwAnACMA
HgAZABUAEwAOAAsABwAHAAQAAQD+//v/+f/3//X/9v/0//L/8P/u/+7/7v/u/+7/7f/t
/+3/7f/t/+3/7f/v/+7/7v/t/+//7//w//D/7v/u/+7/7v/u/+7/7v/u/+//7//v/+//
8P/w//D/8P/w//D/8f/x//H/8f/x//L/9P/0//T/9P/y//L/8v/y//P/8//z//P/8//z
//P/8//x//H/8f/w//D/8P/v/+//7//v/+3/7f/u/+7/7v/u/+z/6//r/+v/6//r/+r/
6v/q/+r/6f/p/+r/6v/r/+z/6f/p/+r/6v/p/+j/6P/o/+f/5//n/+f/5//n/+f/5//n
/+b/5v/n/+f/5v/m/+b/5f/l/+X/5f/k/+T/5P/k/+T/5P/k/+T/5v/m/+b/5v/k/+T/
5P/k/+L/4v/i/+L/5P/j/+P/4//l/+X/5f/l/+T/5P/j/+P/4f/h/+H/4f/j/+P/4//j
/+H/4f/h/+H/4f/h/+H/4f/h/+H/4P/g/97/3v/e/93/3//f/+D/4P/g/+D/4P/g/+D/
4P/g/+D/4P/g/+D/4P/g/+D/4P/g/97/3v/e/97/4P/g/+D/4P/e/97/3v/e/97/3v/e
/97/4P/g/+D/4P/e/97/3v/e/97/3v/e/97/4P/g/+D/4P/g/+D/4P/g/97/3v/e/97/
4P/g/+D/4P/g/+D/4P/g/+D/4P/g/+D/3v/e/97/3v/g/+D/4P/g/+D/4P/g/+D/3v/e
/97/3v/e/97/3v/e/+D/4P/g/+D/4P/g/+D/4P/i/+L/4v/i/+D/3//f/9//3//f/9//
3//f/9//3//f/+D/4v/j/+T/5v/n/+j/6P/n/+j/6f/p/+v/6//r/+v/7//w//D/8P/s
/+r/5//m/+T/5P/k/+T/5P/i/9//3f/d/9z/3P/b/9r/2f/Z/9z/3//f/9//3//d/9v/
2v/a/9r/2f/Z/9n/2f/a/9r/2v/c/93/3f/d/93/4f/g/+H/4//o//L/AQARAB4AMQBB
AEoAVgB3AJ4AwgDfAPwA9wDGAH8ALQDR/3n/JP/Z/rz+0P7n/un+7f76/gj/Ff8n/zf/
Rv9Y/2f/eP+L/6P/s/++/8r/1//i/+f/6f/t/+7/8P/w//P/9v/4//n/+//8//3//v//
/wAAAgADAAQABQAGAAcABwAIAAkACgAIAAgACAAJAAkACwALAAsADAAOAA8ADwARABEA
EwATABIAEgATABQAFQAVABYAGAAYABkAGgAaABwAHAAdAB4AHQAdAB4AHwAjACQAJQAn
ACoAKwAsAC4ALQAvADIANAA2ADgAOgA8AD4AQABDAEUASQBLAE4AUABTAFcAWgBdAGAA
YwBmAGkAbABvAHIAdQB6AH0AfgCAAIEAgwCFAIcAiACJAIsAjACNAI8AkACRAI4AjgCO
AIwAiQCGAIMAgAB6AHYAcgBsAGkAYwBeAFkAUgBNAEcAQQA5ADMALQApACEAHAAXABMA
DQAIAAUAAQD///z/+f/2//X/8//x/+//8P/u/+z/6v/p/+j/5//m/+j/5//n/+f/5//n
/+f/5//p/+j/6P/n/+f/5//o/+j/6P/o/+j/6P/m/+b/5v/m/+n/6f/p/+n/6v/q/+r/
6v/s/+z/7f/t/+v/6//r/+z/7P/s/+z/7P/s/+z/7P/s/+n/6f/p/+n/6f/p/+n/6f/r
/+v/6//q/+z/7P/r/+v/6v/p/+b/5f/m/+b/5v/m/+b/5f/l/+X/5f/l/+T/5P/k/+T/
4//j/+X/5P/k/+T/4v/h/+H/4P/h/+D/4P/g/93/3f/d/93/2//b/9v/2//d/9z/3P/d
/9z/2v/Z/9j/2f/Z/9n/2f/Y/9j/2P/Y/9j/2P/Y/9j/2v/a/9r/2v/c/9z/3P/c/97/
3v/e/97/3P/b/9v/2//c/93/3v/f/97/3v/d/93/3v/f/+D/4f/h/+H/4f/h/9//3//f
/9//3//f/9//3//d/93/3P/c/9z/3P/c/9v/3f/d/9z/3P/a/9r/2v/a/9z/3P/c/9z/
2v/a/9r/2v/Y/9j/2P/Y/9j/2P/Y/9j/1v/W/9b/1v/W/9b/1v/W/9b/1v/W/9b/1v/W
/9b/1v/W/9b/1v/W/9j/2P/Y/9j/1v/W/9b/1v/U/9T/1P/U/9b/1v/W/9b/1v/W/9b/
1v/W/9b/1v/W/9b/1v/W/9b/1P/U/9T/1P/S/9L/0v/S/9T/1P/U/9T/1P/U/9T/1P/S
/9L/0v/S/9L/0v/S/9L/1P/U/9T/1P/U/9T/1P/T/9P/0//T/9P/0//T/9P/0//T/9P/
1P/W/9f/2P/a/9v/3v/e/9//4P/f/9//3//f/93/3f/f/+D/4f/i/9//3v/b/9r/2v/a
/9r/2v/a/9j/1f/T/9P/0v/S/9H/0P/P/83/0P/R/9H/0//T/9P/0f/Q/9D/0P/P/8//
z//P/9D/zv/O/87/z//R/9P/0//V/9T/1f/Z/97/5v/3/wcAEgAjADcARABOAGsAlAC6
ANsA/gARAfIArwBbAPv/m/9C/+v+sP6y/tH+3f7d/ub+9v4F/xf/K/88/0r/W/9q/33/
k/+j/7D/vP/J/9T/2//h/+P/5P/m/+b/5//q/+z/7f/x//L/8//0//f/+P/6//v//P/9
//7///8BAAIAAwAEAAQABAAEAAUAAwAFAAUABQAGAAgACQAJAAkACQALAAsACgAKAAsA
DAANAA0ADgAQAA4ADwAQABAAFAAUABUAFgAXABcAGAAZABsAHAAdAB8AIAAhACIAJAAl
ACcAKgAsACwALgAwADIANAA2ADkAOwA/AEEARABGAEcASwBOAFEAVABXAFoAXQBgAGMA
ZgBpAG4AcQByAHQAdQB3AHkAewB+AH8AgQCCAIIAgwCDAIMAgACAAIAAfgB5AHYAcwBw
AGwAaABkAF4AWwBVAFAASwBCAD0ANwAxACsAJQAfABsAFQAQAAsABwADAP7/+//3//P/
8P/t/w==
         </WaveFormData>
      </LeadData>
      <LeadData>
         <LeadByteCountTotal>10000</LeadByteCountTotal>
         <LeadTimeOffset>0</LeadTimeOffset>
         <LeadSampleCountTotal>5000</LeadSampleCountTotal>
         <LeadAmplitudeUnitsPerBit>4.88</LeadAmplitudeUnitsPerBit>
         <LeadAmplitudeUnits>��V</LeadAmplitudeUnits>
         <LeadHighLimit>2147483647</LeadHighLimit>
         <LeadLowLimit>268435456</LeadLowLimit>
         <LeadID>V4</LeadID>
         <LeadOffsetFirstSample>0</LeadOffsetFirstSample>
         <FirstSampleBaseline>0</FirstSampleBaseline>
         <LeadSampleSize>2</LeadSampleSize>
         <LeadOff>FALSE</LeadOff>
         <BaselineSway>FALSE</BaselineSway>
         <ExcessiveACNoise>FALSE</ExcessiveACNoise>
         <MuscleNoise>FALSE</MuscleNoise>
         <LeadDataCRC32>2209383401</LeadDataCRC32>
         <WaveFormData>
/v/+//7//v8AAAAAAAAAAAAAAAAAAAAAAAAAAAAAAAAAAAAAAAAAAAAAAAAAAAAAAAAA
AAAAAAAAAAAAAAAAAAAAAAAAAAAA/v/+//7//v/8//z//P/8//z//P/8//z/+v/6//r/
+v/6//r/+v/6//r/+v/6//r/+v/6//r/+v/6//r/+v/6//r/+v/6//r/+P/4//j/+P/6
//r/+v/6//r/+v/6//r/+v/6//r/+v/4//j/+P/4//r/+v/6//r/+P/4//j/+P/6//r/
+v/6//j/+P/4//j/+v/6//r/+v/4//j/+P/4//r/+v/6//r/+v/6//r/+v/6//r/+v/6
//r/+v/6//r/+P/4//j/+P/6//r/+v/6//j/+P/4//j/+P/4//j/+P/4//j/+P/4//j/
+P/4//j/+v/6//r/+v/6//r/+v/6//r/+v/6//r/+v/6//r/+v/6//r/+v/6//r/+v/6
//r/+v/6//r/+v/6//r/+v/6//r/+v/6//r/+v/6//r/+v/6//r/+v/6//r/+v/6//r/
+v/6//r/+v/6//r/+v/6//r/+v/6//r/+v/6//r/+v/6//r/+v/6//r/+v/6//r/+v/6
//r/+v/6//r/+v/6//j/+P/4//j/+P/4//j/+P/4//j/+P/4//j/+P/4//j/+v/6//r/
+v/4//j/+P/4//r/+v/6//v/+f/7//z//f/8//7//v/+/wIAAgACAAMAAwADAAMAAwAF
AAgACAAHAAMAAQD///3//f/9//7//v/7//r/9//1//f/9//2//b/9f/0//T/9f/1//X/
9f/z//P/8v/y//L/8f/x//H/8f/x//H/8f/x//H/8f/x//L/8v/y//P/8f/w//D/8v/5
/wMADQAcAC8ARABgAIUAuQD5AEIBhAGmAZoBaAEsAesAlQAhALL/gP9+/3z/bv9i/2D/
Zf9x/3v/gP+F/4z/kv+f/6//vP/F/87/1f/c/+b/7v/x//P/8//0//X/9P/2//f/+v/8
//3//v////7//v///wAAAQACAAMABAAEAAUABgAHAAUABQAHAAgACgAKAAsACwALAA0A
DgAOAA4ADgAPAA8ADQANAA4ADgAOAA8ADwAQABIAEwATABMAEgASABMAFAAUABQAFQAW
ABcAFwAZABkAGgAbABwAHAAdAB4AHwAgACEAIgAjACQAJQAnACgAKQAoACoALAAtADAA
MgA0ADYANgA4ADgAOgA7AD4AQABBAEMARQBHAEcASQBKAEsATQBOAE8AUABQAE8AUABQ
AFAAUABQAFAATwBOAE0ATABLAEgARgBEAEEAPwA9ADoANwA0ADAALQAqACgAJAAiAB8A
GwAYABUAEwAQAA4ACwAJAAgABgAEAAIAAAAAAP///v/8//r/+v/5//n/+f/5//f/+f/4
//j/+P/3//f/9//3//f/9v/1//P/8//0//T/9P/2//b/9v/2//T/9P/0//T/9f/0//T/
9P/0//X/9v/3//X/9f/1//T/9v/2//b/9//4//j/+P/4//j/+P/4//j/+P/4//j/+P/3
//f/9//3//j/+P/4//j/9f/1//X/9f/1//X/8//z//P/8//z//P/8f/x//H/8f/x//H/
8P/w//D/8P/w//D/8v/x//D/8P/u/+7/7v/u/+//7//v/+7/7P/s/+z/7P/r/+r/6f/p
/+r/6v/q/+r/6v/q/+n/6P/q/+r/6v/p/+n/6f/p/+n/6f/p/+j/6P/o/+j/6P/o/+j/
6P/o/+j/6P/o/+f/5//l/+X/5f/l/+X/5f/l/+X/4//j/+P/4//l/+X/5f/l/+P/4//j
/+P/5f/l/+X/5f/l/+X/5f/l/+T/5P/k/+T/5P/k/+T/5P/i/+T/5P/k/+T/5P/k/+T/
5P/k/+T/5P/i/+L/4v/i/+T/5P/k/+T/5P/k/+T/5P/k/+T/5P/k/+L/4v/i/+L/4v/i
/+L/4v/k/+T/5P/k/+L/4v/i/+L/4v/i/+L/4v/i/+L/4v/i/+L/4v/i/+L/4v/i/+L/
4v/i/+L/4v/i/+T/5P/k/+T/5P/k/+T/5P/i/+L/4v/i/+T/5P/k/+T/4v/i/+L/4v/k
/+T/5P/k/+T/5P/k/+T/4v/i/+L/4v/k/+T/5P/k/+L/4v/i/+L/4v/i/+L/4v/i/+L/
4//j/+P/5P/l/+b/6v/q/+r/7P/s/+z/7f/t/+v/6//r/+3/8P/w/+//7f/t/+v/6f/p
/+n/6v/q/+n/6P/l/+P/4//j/+L/4v/h/+D/4P/h/+P/4//j/+H/4f/g/+D/4P/f/9//
3//f/9//3//f/9//3//f/9//4P/g/+L/4//j/+L/5P/m/+3/9/8FABYALwBIAGQAjQDH
AA0BXgGuAeAB2gGsAWoBHQHBAEsAyv96/2j/av9e/07/TP9V/1v/Y/9u/3X/ev9+/4f/
lf+k/7H/vv/H/9D/2P/e/+H/5f/l/+b/5//o/+r/6//u/+7/7//w//H/8v/y//P/9P/1
//b/9//4//r/+//8//3//f/9////AAAAAAAAAQABAAEAAwAEAAQABAAEAAUABQAFAAUA
BgAGAAYABwAHAAgACAAJAAkACQAKAAoACwAMAA4ADgAPABAADwAPABEAEQAUABUAFgAW
ABcAGAAZABoAGwAcAB0AHgAfACEAIgAjACQAJgAoACkALAAuADAAMgAyADQANAA2ADkA
PAA+AD8AQQBDAEUARQBFAEYARwBJAEwATQBOAE4ATQBOAE4ATgBOAE4ATgBNAEoASQBI
AEcARgBEAEIAPwA9ADsAOAA1ADIALgArACgAJAAgAB4AGwAZABYAEwARAA4ADAAJAAcA
BgAEAAIAAAD+//7//f/8//r/+P/4//f/9//3//f/9f/1//T/9P/0//P/8//z//P/8v/y
//L/8f/x//L/8v/y//L/8v/y//L/8P/w//D/8P/w//D/8f/y//L/8//0//X/8//z//P/
8v/0//T/9P/1//b/9v/2//b/9P/0//T/9P/0//T/9P/0//X/9f/1//X/9P/0//T/9P/z
//P/8//z//X/9f/z//P/8//z//P/8//x//H/8f/x//H/8f/w//D/8P/w//D/8P/y//H/
8P/w//D/8P/w//D/7//v/+//7v/u/+7/7v/u/+//7v/t/+3/7v/u/+7/7v/u/+7/7f/s
/+7/7v/u/+3/6//r/+v/6//r/+v/6v/q/+z/7P/s/+z/6v/q/+r/6v/s/+z/6//r/+v/
6//r/+v/6//r/+v/6//r/+v/6//r/+v/6//r/+v/6//r/+v/6//r/+v/6//r/+v/6//r
/+v/7P/s/+z/7P/s/+z/7P/s/+z/7P/s/+z/6v/q/+r/6v/q/+r/6v/q/+z/7P/s/+z/
7P/s/+z/7P/s/+z/7P/s/+z/7P/s/+z/7P/s/+z/7P/s/+z/7P/s/+z/7P/s/+z/7P/s
/+z/7P/s/+z/7P/s/+z/7P/s/+z/7P/s/+z/7P/s/+z/7P/s/+z/7P/s/+z/7P/s/+z/
7P/s/+z/7P/s/+7/7v/u/+7/7P/s/+z/7P/s/+z/7P/s/+z/7P/s/+z/7P/s/+z/7P/u
/+7/7v/u/+7/7v/u/+7/7v/u/+7/7v/u/+7/7v/u/+7/7v/u/+7/8P/w//D/8P/u/+7/
7v/u/+7/7v/u/+7/7//v//H/8v/1//b/+P/4//j/+v/6//r/+f/5//n/+f/7//3/AAAA
AP///f/7//n/9f/1//X/9v/2//X/9P/x//H/8f/x//D/7v/t/+z/7P/t/+//7//v/+3/
7f/s/+z/7v/t/+3/7f/r/+v/6//r/+v/6//r/+v/7P/s/+z/7f/t/+z/7v/w//X//f8H
ABgALQBCAFwAgwC3APkAQgGKAbIBqAF4AToB9wChACkAtv9+/3b/dv9q/17/Wv9h/23/
d/9+/4X/jP+U/6H/r/+6/8X/zP/T/9j/4v/q/+3/7//v//D/8f/y//T/9f/4//j/+f/6
//v//P/8//3//v///wAAAQACAAAAAQACAAMAAwADAAUABgAIAAgACQAJAAcACQAKAAoA
DAAMAA0ADQANAA0ADgAOAA4ADwAPABAAEAARABEAEQASABIAEwAUABQAFAAVABYAFQAV
ABcAFwAYABkAGgAaABsAHAAdAB4AHwAgACEAIgAjACUAJgAnACgAKgAsAC0ALgAwADIA
NAA2ADgAOAA6ADkAPAA+AD8AQQBDAEUARQBHAEgASQBLAEwATQBOAE4ATwBQAFAAUABO
AE4ATgBNAEwASwBKAEkARgBEAEIAPwA7ADkANgAzADEALgAsACoAJgAiACAAHQAZABYA
EwARAA4ADAAJAAcACAAGAAQAAgAAAAAA///+//z/+v/6//n/+f/5//n/9//3//b/9v/2
//f/9//3//f/9v/2//b/9f/1//b/9v/2//b/9v/2//b/9v/2//b/9v/3//b/9v/2//j/
+f/6//v/+f/5//n/+P/6//r/+v/7//r/+v/6//r/+v/6//r/+v/6//r/+v/6//n/+f/5
//n/+P/4//j/+P/3//f/9//3//f/9//1//X/9f/1//X/9f/1//X/9f/1//X/9f/0//T/
8v/y//L/8v/0//P/8v/y//L/8v/y//L/8f/x//H/8P/y//L/8v/y//P/8v/x//H/8P/w
//D/8P/y//L/8f/w/+7/7v/u/+3/7//v/+//7//x//H/8P/w//D/8P/w//D/8P/w//D/
8P/w//D/7//v/+//7//v/+//7//v/+//7//v/+//7//v/+//7//v/+//7//v/+//7//v
/+//7//v/+//7//v/+//8P/w//D/8P/u/+7/7v/u//D/8P/w//D/8P/w//D/8P/w//D/
8P/w//D/8P/w//D/8P/w//D/8P/w//D/8P/w//D/8P/w//D/8P/w//D/8P/w//D/8P/w
//D/8P/w//D/8P/w//D/8P/y//L/8v/y//L/8v/y//L/8P/w//D/8P/y//L/8v/y//L/
8v/y//L/8P/w//D/8P/y//L/8v/y//D/8P/w//D/8v/y//L/8v/y//L/8v/y//L/8v/y
//L/8v/y//L/8v/w//D/8P/w//L/8v/y//L/8v/y//L/8v/y//L/8v/y//L/8v/y//L/
8v/y//L/8v/y//L/8v/z//P/9f/2//f/+v/8//z//P/8//z//P/9//3//f/9//3/AQAE
AAQAAwABAP///f/7//n/+f/6//r/+f/4//X/8//1//X/9P/0//H/8P/w//H/8//z//P/
8f/x//D/8P/w/+//7//v/+//7//v/+//7//x//H/8f/y//L/8v/z//H/8v/y//T/+/8D
AA0AHAAxAEQAXACBALMA8wA6AXwBogGUAWYBLAHpAJcAJwC4/4D/fP96/27/Yv9g/2P/
b/97/4T/h/+O/5j/o/+v/7z/x//Q/9f/3v/m/+7/8f/z//P/9P/1//j/+v/7//7//P/9
//7///8AAAAAAQACAAMABAAFAAYABgAHAAgACQAJAAkACwAMAAwADAANAA0ADQAPABAA
EAAQABAAEQARABEAEQASABIAEgATABMAFAAUABUAFQAVABYAFgAXABgAGAAYABkAGgAZ
ABkAGwAbABwAHQAeAB4AHwAgACEAIgAhACIAIwAkACUAJwAoACkAKAAqACwALQAsAC4A
MAAyADYAOAA4ADoAOQA8AD4APwBBAEMARQBFAEcASABJAEsATABNAE4ATgBPAFAAUABQ
AEwATABMAEsASgBJAEgARwBFAEQAQwBBAD8APQA6ADcANAAwAC0AKgAmACIAIAAdABkA
FgATABEAEAAOAAsACQAIAAYABAACAAAAAAD///7//v/8//z/+//5//n/+f/3//X/9P/0
//T/9f/1//X/9f/0//T/9P/z//P/9P/0//T/8v/y//L/8v/0//T/9P/0//X/9P/0//T/
9P/1//b/9//1//X/9f/0//X/9v/3//n/+P/4//j/+P/4//j/+P/4//j/+P/4//j/9//3
//f/9//3//b/9f/0//P/8//z//P/8//z//H/8f/x//H/8f/x//H/8f/x//H/8f/x//D/
8P/w//D/8P/w//D/7//u/+7/7v/u/+7/7v/t/+3/7f/s/+z/7P/s/+z/7f/s/+v/6//q
/+r/6v/q/+j/6P/n/+b/5//o/+n/6f/p/+n/6f/p/+f/5//m/+b/6P/o/+j/6P/o/+j/
6P/o/+r/6v/p/+n/6f/p/+n/6f/n/+f/5//n/+n/6f/p/+n/6f/p/+n/6f/p/+n/6f/p
/+n/6f/p/+n/5//n/+f/5//m/+b/5v/m/+b/5v/m/+b/6P/o/+j/6P/o/+j/6P/o/+b/
5v/m/+b/5v/m/+b/5v/m/+b/5v/m/+b/5v/m/+b/5v/m/+b/5v/m/+b/5v/m/+b/5v/m
/+b/5v/m/+b/5v/m/+b/5v/m/+b/5v/m/+b/5v/m/+b/5v/m/+b/5v/m/+b/5v/m/+b/
5P/k/+T/5P/l/+b/5//o/+b/5v/m/+b/5v/m/+b/5v/k/+T/5P/k/+b/5v/m/+b/5P/k
/+T/5P/k/+T/5P/k/+T/5P/k/+T/5P/k/+T/5P/k/+T/5P/k/+T/5P/k/+T/4v/i/+L/
4v/k/+T/5f/l/+f/6P/p/+r/6v/q/+r/7P/u/+7/7//v/+//7//v//H/9P/0//P/8f/t
/+v/6f/p/+v/7P/s/+v/7P/p/+f/5//l/+T/5P/j/+T/5P/l/+f/5f/l/+P/4//g/+D/
4P/f/+H/4f/h/+H/4f/h/+H/4f/h/+H/4v/i/+L/4//j/+L/5P/o//P///8PACQAPwBa
AHwArQDvADsBkAHUAeoByAGOAUYB8QCHAAcAmv9s/2z/Zv9U/07/Uv9X/13/Z/9w/3X/
ev+A/4v/mf+o/7X/wP/J/9T/3P/i/+X/5v/l/+X/5f/m/+j/6f/s/+z/7f/u/+//8P/w
//H/8v/z//T/9f/2//b/9//4//n/+f/5//v//P/+//7///////3///8AAAAAAAAAAAEA
AQABAAEAAgACAAIAAwADAAQABAAFAAUABQAGAAYABwAIAAgACAAJAAoADQANAA8ADwAQ
ABEAEgASABMAFAAVABYAFwAYABkAGgAdAB8AIAAhACQAJgAoACkAKgAsAC4AMAAyADQA
NAA2ADcAOgA8AD0AQQBDAEUARQBJAEoASwBNAEwATQBOAE4AUQBSAFIAUgBQAFAAUABP
AE4ATQBMAEsARgBEAEIAPwA7ADkANgAzAC4AKgAnACQAIAAcABoAFwATABAADQALAAgA
BgADAAEA/v/8//r/+P/2//b/9f/0//L/8P/w/+//7//v/+//7f/t/+z/7P/s/+v/6//r
/+v/7P/s/+z/6//r/+z/7P/s/+z/7P/s/+z/7P/s/+z/7P/r/+r/6v/q/+r/6//s/+3/
7f/t/+3/7P/s/+z/7P/t/+7/7v/u/+7/7v/u/+7/7v/u/+7/7v/u/+3/7f/t/+3/7v/u
/+7/7v/t/+3/7f/t/+3/7f/r/+v/6//r/+v/6//r/+v/6//r/+v/6//q/+r/6P/o/+j/
6P/q/+n/6P/o/+j/6P/o/+j/6f/p/+n/6P/o/+j/6P/o/+n/6P/n/+f/5v/m/+b/5v/o
/+j/5//m/+b/5v/m/+X/5//n/+f/5//n/+f/5v/m/+b/5v/m/+b/5v/m/+b/5v/o/+j/
5//n/+f/5//n/+f/5//n/+f/5//n/+f/5//n/+f/5//n/+f/6f/p/+n/6f/p/+n/6f/p
/+n/6f/p/+n/6P/o/+j/6P/q/+r/6v/q/+r/7P/q/+j/6v/q/+r/6v/s/+z/7P/s/+z/
7P/s/+z/7P/s/+z/7P/s/+z/7P/s/+7/7v/u/+7/7v/u/+7/7v/u/+7/7v/u//D/8P/w
//D/8P/w//D/8P/w//D/8P/w//D/8P/w//D/8P/w//D/8P/w//D/8P/w//D/8P/w//D/
8v/y//L/8v/y//L/8v/y//L/8v/y//L/8v/y//L/8v/y//L/8v/y//L/8v/y//L/8v/y
//L/8v/0//T/9P/0//L/8v/y//L/8v/y//L/8v/0//T/9P/0//L/8v/y//L/8v/y//L/
8v/z//T/9v/3//f/+P/5//r//P/8//z//v/+//7//////////////wEABAAEAAMAAQAB
AP///f/9//v//P/8//v//P/5//f/9//3//b/9v/1//T/9P/1//f/9//3//X/9f/0//T/
9P/z//P/8//z//P/8//z//P/8//1//X/9v/2//b/9f/1//b/9v/4/wEACQAXACwAQQBW
AHQAowDdACMBcAGwAcgBrAF0ATIB5wCFAAUApP+C/4D/fP9w/2b/ZP9v/3v/g/+K/4//
mP+g/6//u//G/8//1v/d/+T/7v/0//f/+f/5//r/+//8//7///8CAAIAAwAEAAUABgAG
AAcACAAHAAgACQAKAAoACwAMAA0ADQANAA8AEAAQABAAEQARABEAEwAUABQAFgAWABcA
FwAXABcAGAAYABgAGQAZABoAGgAbABsAGwAaABoAGwAcAB4AHgAfACAAIQAhACMAIwAi
ACMAJAAkACUAJgAnACgAKwAsAC0ALgAtAC8AMAAxADIANAA2ADcAOAA6ADwAPgBAAEIA
QgBEAEMARgBIAEkASwBNAE8ATwBRAFIAUwBVAFYAVwBYAFgAWQBaAFoAWgBYAFgAWABX
AFYAVQBUAFMAUABOAEwASQBFAEMAQAA9ADwAOAA1ADIALgAqACgAJQAhAB4AGwAZABYA
FAARAA8ADgAMAAoACAAIAAgABwAGAAQAAgACAAEAAQABAAEA//////7//v/+//3//f/9
//3//v/+//7//f/7//z//P/8//z//P/8//z//P/8//z//P/9//z//P/8//z//f/+////
/////////v/+//7//v////7//v/+//7//v/+//7//v/+//7//v/+//3//f/9//3//v/+
//7//v/9//3//f/9//3//f/7//v/+//7//v/+//5//n/+f/5//n/+f/4//j/+P/4//j/
+P/4//f/9v/2//b/9v/2//b/9f/1//X/9P/0//T/9P/0//P/8v/x//H/8v/y//L/8v/y
//L/8f/w//D/8P/w/+//7//v/+//7//v/+//7v/u/+z/7P/s/+z/7P/s/+z/7P/s/+z/
6//r/+v/6//r/+v/6//r/+v/6//r/+v/6//r/+v/6//r/+v/6f/p/+n/6f/r/+v/6//r
/+n/6f/p/+n/6v/q/+r/6v/q/+r/6v/q/+r/6P/o/+j/6v/q/+r/6v/o/+j/6P/o/+r/
6v/q/+r/6v/q/+r/6v/o/+j/6P/o/+j/6P/o/+j/6P/o/+j/6P/q/+r/6v/q/+j/6P/o
/+j/6P/o/+j/6P/o/+j/6P/o/+j/6P/o/+j/6P/o/+j/6P/o/+j/6P/o/+j/6P/o/+j/
6P/o/+j/6P/o/+j/6P/o/+j/6P/o/+j/6P/o/+j/6P/o/+j/6P/o/+j/6P/o/+j/6P/o
/+j/6P/m/+b/5v/m/+j/6P/o/+j/5v/m/+b/5v/o/+j/6P/o/+j/6P/o/+j/6P/o/+j/
6P/o/+j/6P/o/+j/6P/p/+n/6//s/+3/7v/w//D/8P/y//T/9P/1//X/9f/1//X/9//5
//j/9v/z//P/8f/v/+//7//w//D/7//u/+v/6f/p/+n/6P/o/+f/5v/m/+f/6f/p/+n/
5//n/+b/5v/m/+X/5f/l/+X/5f/l/+X/5f/l/+X/5f/m/+b/6P/p/+n/5v/m/+r/8f/7
/wUAFgArAEIAYACLAMEAAwFMAYoBngGEAUwBDAHHAGcA7f+M/27/bv9q/17/Vv9U/13/
af9x/3b/ff+G/5D/nf+r/7j/wf/I/83/1P/g/+b/5//p/+n/6v/r/+z/7v/v//L/8v/z
//T/9f/2//b/9//4//n/+v/7//z//P/9//7/////////AQACAAIAAgADAAMABQAHAAgA
CAAIAAgACQAJAAsACwAMAAwADAANAA0ADgAOAA8ADwAPABAAEAARABIAEgASABMAFAAV
ABUAFwAXABYAFwAYABgAGQAaABsAHAAfACAAIQAiACMAJQAmACcAKAAqACwALQAuADAA
MgA0ADYAOAA4ADoAOwA+AEAAQQBDAEUARwBHAEkASgBLAE0ATABNAE4ATgBRAFIAUgBS
AFAAUABQAE8ATABLAEoASQBIAEYARABBAD8APQA6ADcANAAwAC0AKgAoACQAIgAfAB0A
GgAXABUAFAASAA8ADQAMAAoACAAGAAIAAgABAAAA///+///////9//3//f/7//v/+v/6
//r/+//7//v/+//6//r/+v/5//n/+v/6//r/+P/4//j/+P/6//r/+v/6//r/+v/7//z/
/P/9//7////9//3//f/8//7//v/+////AAAAAAAAAAD+//7//v/+//7//v/+//7/////
//////////7//f/8//3//f/9//3///////3//f/7//v/+//7//v/+//7//v/+f/5//j/
+P/4//j/+P/4//r/+f/4//j/+P/4//j/+P/5//n/+f/4//b/9v/2//b/9v/2//b/9//2
//b/9v/2//j/+P/3//b/9P/0//T/8//z//P/8//z//X/9f/0//T/9P/0//T/9P/0//T/
9P/0//L/8v/x//H/8//z//P/8//1//X/9f/1//X/9f/1//X/8//z//P/8//1//X/9f/1
//P/8//z//P/8//z//P/8//y//L/8v/y//L/8v/y//L/8v/y//L/8P/y//L/8v/y//T/
9P/0//T/9P/0//T/9P/y//L/8v/y//L/8v/y//L/8v/y//L/8v/y//L/8v/y//L/8v/y
//L/8v/y//L/8v/w//D/8P/w//L/8v/y//L/8v/y//L/8v/y//L/8v/y//D/8P/w//D/
8v/y//L/8v/w//D/8P/w//L/8v/y//L/8P/w//D/8P/y//L/8v/y//D/8P/w//D/7v/u
/+7/7v/u/+7/7v/u/+//8P/x//L/8P/w//D/8P/y//L/8v/y//H/8P/v/+7/7v/u/+7/
7v/u/+7/7v/v/+//8f/y//P/9v/4//j/+P/4//j/+P/5//n/+f/5//n//f8AAAAA///7
//n/9//1//X/9f/2//b/9f/0//H/7//v/+//7v/u/+3/7P/s/+3/7//v/+//7f/r/+r/
6v/q/+n/6f/p/+n/6f/p/+n/6f/r/+v/6//s/+z/7P/t/+3/7P/s//D/+f8FABMAJgA/
AFgAdgCjAOEALwGCAcYB3AG+AYYBRAH1AJEAFQCo/3j/eP9y/2D/WP9e/2P/af9x/3r/
ff+E/4r/k/+h/7L/v//I/9H/3P/k/+j/6//r/+v/7P/t//D/8v/z//b/9P/1//b/9//6
//r/+//8//3//v///wAAAAABAAIAAwABAAEAAwAEAAQABAAFAAUABQAHAAgACAAKAAoA
CwALAAoACQAJAAgACgALAAsADAAMAA0ADQANAAwADAANAA4ADAAMAA0ADgAPAA8AEQAR
ABIAEwAUABQAFQAWABcAGAAZABoAGwAcAB0AHwAgACEAIgAkACYAJwAoACoALAAuADAA
MgAyADQANQA4ADoAOwA9AD8AQQBBAEMARABFAEcASABJAEoASgBNAE4ATgBOAEwATABM
AEsASgBJAEgARwBCAEAAPgA7ADkANwA0ADEALAAoACUAIgAdABgAFQARAA0ACgAHAAUA
AQD+//r/9//0//L/8P/u/+z/7P/r/+r/6P/m/+b/5f/j/+P/4//h/+H/4P/g/+D/3//f
/9//3//e/97/3v/d/9v/3P/c/9z/2v/a/9r/2v/a/9r/2v/a/9v/2v/a/9r/2P/Z/9r/
2//b/9v/2//a/9j/2P/Y/9n/2v/a/9r/2v/a/9r/2v/a/9n/2P/X/9b/1//X/9f/1//W
/9b/1v/W/9f/1//X/9f/1v/V/9L/0f/R/9H/0f/R/8//z//P/8//zf/N/8z/zP/M/8z/
zP/M/8z/y//K/8r/yP/I/8j/yP/J/8n/yf/I/8j/yP/I/8j/x//G/8X/xf/G/8b/xv/G
/8X/xP/C/8D/wv/C/8L/wf/B/8H/wf/B/7//v/++/77/vv++/77/vv++/77/vv++/7z/
vP+7/7v/u/+7/7v/u/+9/73/vf+9/7//v/+//7//vf+9/73/vf+7/7v/u/+7/7v/u/+7
/7v/u/+7/7v/u/+6/7r/uv+6/7j/uP+4/7j/uP+4/7j/uv+4/7j/uP+4/7j/uP+4/7j/
tv+2/7b/tv+2/7b/tv+2/7b/tv+2/7b/tP+0/7T/tP+0/7T/tP+0/7T/tP+0/7T/sv+y
/7L/sv+0/7T/tP+0/7b/tv+2/7b/tf+0/7P/sv+y/7L/sv+y/7L/sv+y/7L/sv+y/7L/
sv+y/7L/sv+y/7L/sv+y/7L/sv+y/7L/sv+y/7L/sv+y/7L/sv+y/7L/sv+y/7L/sv+w
/7D/sP+w/7D/sP+w/7D/sP+w/7D/sP+w/7D/sP+w/7D/sP+w/7D/rv+u/67/rv+w/7H/
sf+z/7T/tf+2/7j/uP+4/7r/uv+6/7v/u/+7/7n/uf+7/77/v/+//77/vf+5/7f/t/+3
/7j/uP+3/7b/tf+z/7P/s/+w/7D/r/+u/67/r/+x/7H/sf+v/6//rv+u/67/rf+t/6//
r/+v/6//r/+v/6//r/+x/7L/sv+y/7H/sf+y/7T/uP/B/8v/2f/s/wcAIgBCAHEArwD7
AFABpAHUAc4BngFWAQMBnQAhAKD/UP88/z7/NP8k/yL/K/8z/zv/RP9L/1D/WP9h/23/
fP+H/5L/m/+k/6z/tP+3/7n/uf+6/7v/vP++/7//wv/C/8P/xP/F/8b/xv/H/8j/y//M
/83/zv/O/8//0P/R/9H/0f/T/9T/1P/U/9X/1f/V/9f/2P/Y/9r/2v/b/9v/2//b/9z/
3P/a/9v/2//c/9z/3f/d/93/4P/g/+H/4v/i/+L/4//k/+f/5//p/+n/6P/p/+r/6v/r
/+z/7f/u/+//8P/x//L/9f/3//j/+f/6//z//v///wAAAgAEAAYACAAKAAoADAAPABIA
FAAVABcAGQAbABsAHQAeAB8AIQAgACEAIgAiACUAJgAmACYAJgAmACYAJQAiACEAIAAf
ABwAGgAYABUAEwARAA4ACwAIAAQAAQD+//r/9v/0//H/7f/q/+f/5f/i/+D/3f/b/9r/
2P/U/w==
         </WaveFormData>
      </LeadData>
      <LeadData>
         <LeadByteCountTotal>10000</LeadByteCountTotal>
         <LeadTimeOffset>0</LeadTimeOffset>
         <LeadSampleCountTotal>5000</LeadSampleCountTotal>
         <LeadAmplitudeUnitsPerBit>4.88</LeadAmplitudeUnitsPerBit>
         <LeadAmplitudeUnits>��V</LeadAmplitudeUnits>
         <LeadHighLimit>2147483647</LeadHighLimit>
         <LeadLowLimit>268435456</LeadLowLimit>
         <LeadID>V5</LeadID>
         <LeadOffsetFirstSample>0</LeadOffsetFirstSample>
         <FirstSampleBaseline>0</FirstSampleBaseline>
         <LeadSampleSize>2</LeadSampleSize>
         <LeadOff>FALSE</LeadOff>
         <BaselineSway>FALSE</BaselineSway>
         <ExcessiveACNoise>FALSE</ExcessiveACNoise>
         <MuscleNoise>FALSE</MuscleNoise>
         <LeadDataCRC32>2676392200</LeadDataCRC32>
         <WaveFormData>
9v/2//b/9v/4//j/+P/4//j/+P/4//j/+P/4//j/+P/4//j/+P/4//r/+v/6//r/+P/4
//j/+P/6//r/+v/6//j/+P/4//j/+P/4//j/+P/4//j/+P/4//j/+P/4//j/9v/2//b/
9v/2//b/9v/2//b/9v/2//b/9v/2//b/9v/2//b/9v/2//T/9P/0//T/9P/0//T/9P/0
//T/9P/0//T/9P/0//T/9P/0//T/9P/0//T/9P/0//b/9v/2//b/9P/0//T/9P/0//T/
9P/0//T/9P/0//T/9P/0//T/9P/y//L/8v/y//L/8v/y//L/9P/0//T/9P/0//T/9P/0
//L/8v/y//L/9P/0//T/9P/0//T/9P/0//T/9P/0//T/9P/0//T/9P/0//T/9P/0//T/
9P/0//T/9P/0//T/9P/0//T/9P/0//T/9P/0//T/9P/0//T/9P/0//T/9P/0//T/9P/0
//T/9P/0//T/9P/0//T/9P/0//T/9P/0//T/9P/0//T/9P/0//T/9P/0//T/9P/0//T/
9P/0//T/9P/0//T/9P/0//T/9P/0//T/9P/0//T/9P/y//L/8v/y//L/8v/y//L/9P/0
//T/9P/0//T/9P/0//T/9P/0//T/9P/0//T/9P/0//T/9P/0//T/9P/0//T/9v/2//b/
9v/0//P/8//z//P/8//0//T/9P/2//f/9//3//j/+P/4//r/+//9//3//f/9//3//f8B
AAMAAwADAAAA/v/8//v/+//7//v/+//7//r/+P/3//f/9//3//b/9f/0//T/9P/1//X/
9f/0//P/8v/x//H/8f/x//H/8f/x//H/8f/x//H/8v/y//L/8v/y//L/8P/s/+z/7P/s
/+//9f8AAA8AIQA4AFgAhQDEAA4BWAGHAZcBjQF5AWABMAHPAG8ASQA/ACEA/v/n/9j/
0//T/9P/zf/J/8X/xP/G/83/0//Y/9z/4f/l/+v/8P/x//H/8f/w//D/8v/y//L/8//z
//T/9P/0//T/9P/1//X/9f/1//X/9f/2//b/9//3//f/9//3//j/+v/6//v/+//5//n/
+v/6//v/+//7//v/+//7//v//P/8//z//f/9//3//f/+//7//v/+//7/////////////
/wAAAAAAAAAAAQABAAEAAgACAAMAAwAEAAQABQAFAAUABgAIAAgACAAKAAsACwALAAwA
DQAOAA8AEAARABEAEQASABMAFAAVABcAGAAaABsAGQAaABsAGwAcABwAHAAeAB8AHwAf
AB8AHwAfAB8AHwAhACEAIQAhACAAHwAeAB0AHAAbABoAGQAaABcAFwAUABIAEQAPAA4A
CgAIAAcABQAEAAQAAQABAAAA///9//v//P/7//r/+f/5//j/9//3//f/9//3//b/9v/2
//b/9f/1//X/9f/1//P/8//z//P/8//z//L/8v/0//T/9P/0//T/9P/0//T/9P/0//T/
9P/0//T/9P/0//L/8v/y//P/9f/1//b/9v/2//b/9v/2//b/9v/3//f/9v/2//b/9v/2
//b/9v/2//b/9v/2//b/9P/0//T/9P/z//P/8//z//X/9f/1//T/9P/0//T/9P/0//T/
9P/0//P/8//z//P/8//z//P/8//z//L/8v/y//D/8P/w//D/8v/y//L/8v/w//D/8P/w
//L/8f/x//H/8f/x//H/8f/u/+7/7v/u//D/8P/w//D/8P/v/+//7//v/+//7//v//H/
8f/y//L/8P/v/+//7//v/+//7//v/+//7//v/+//7P/s/+3/7f/t/+3/7f/t/+3/7f/t
/+3/7//v/+//7//t/+3/7f/t/+//7v/u/+7/7f/t/+7/7v/s/+z/7P/s/+z/7P/s/+z/
7v/u/+7/7v/s/+z/7P/s/+7/7v/u/+7/7v/u/+7/7v/u/+7/7v/u/+z/7P/s/+z/7v/u
/+7/7v/w//D/8P/w/+7/7v/u/+7/7v/u/+7/7v/u/+7/7v/u/+7/7v/u/+7/7v/u/+7/
7v/u/+7/7v/u//D/8P/w//D/8P/w//D/8P/u/+7/7v/u/+7/7v/u/+7/7v/u/+7/7v/w
//D/8P/w//D/8P/w//D/7v/u/+7/7v/w//D/8P/w//D/8P/w//D/7//v/+//7//v//D/
8P/w//D/8f/x//P/9v/2//b/9v/3//n/+f/5//n/+f/5//v//f/9//3//P/6//j/9//3
//f/9//3//f/9v/0//P/8//z//P/8v/x//D/8P/w//H/8f/x//D/7//w/+//7//v/+3/
7f/t/+3/7//v/+//7//w//D/8P/w//D/8P/u/+z/6v/q/+r/7//3/wQAFwAtAEgAbACd
AOIANgGMAckB3wHZAcMBogFyAREBnQBZAEcALQAEAOf/2v/V/9H/z//L/8n/w/++/77/
xf/N/9T/2v/f/+P/5//s/+3/7//v/+7/7v/w//D/8P/x//H/8v/y//L/8v/y//P/8//1
//X/9f/1//b/9v/3//f/+f/5//n/+v/4//j/+f/5//v/+//8//z/+//7//v/+//7//v/
+//8//7//v///////f/9//7//v8AAAAAAAABAAEAAQABAAEAAgACAAIAAgADAAMAAwAE
AAQABQAFAAYACAAJAAkACQAKAAwADAAMAAwADQANAA0AEAARABIAEwAUABUAFQAVABgA
GQAaABsAGwAcAB4AHwAdAB4AHwAfACIAIgAiACQAJQAlACUAJQAlACUAJQAlACUAJQAl
ACUAJAAjACIAIQAgAB8AHgAdABwAGQAZABYAFAATABEAEAAOAAwACwAJAAgACAAFAAUA
BAADAAEA//8AAP///v/9//3//P/7//v/+f/5//n/+P/4//j/+P/3//f/9//3//f/9//3
//f/9//3//f/9v/2//b/9v/2//b/9v/2//b/9v/4//j/+P/4//j/+P/4//j/+P/4//j/
+f/5//n/+v/6//r/+v/6//r/+v/6//v/+//4//j/+P/4//r/+v/6//r/+v/6//r/+v/6
//r/+v/6//n/+f/5//n/+f/5//n/+P/4//j/+P/4//j/+P/4//j/9//3//f/9//5//n/
+f/5//n/+P/4//j/+P/4//j/+P/4//j/+P/4//j/+P/4//j/+P/3//f/9//3//f/9//3
//b/9v/2//b/9v/2//b/9v/2//X/9f/1//f/9//3//f/9//3//j/+P/4//f/9//3//f/
9//3//f/9f/1//X/9f/2//b/9//3//X/9f/1//X/9//3//f/9//1//X/9f/1//X/9f/1
//X/9//2//b/9v/1//X/9v/2//b/9v/4//b/9v/2//b/9v/2//b/9v/2//b/9v/2//b/
9v/2//b/9v/2//b/9v/2//b/9v/2//b/9v/2//b/9v/0//T/9P/0//b/9v/2//b/9v/2
//b/9v/2//b/9v/2//b/9v/2//b/9v/2//b/9v/2//b/9v/2//b/9v/2//b/9v/2//b/
9v/4//j/+P/4//b/9v/2//b/9v/2//b/9v/2//b/9v/2//b/9v/2//b/9v/2//b/9v/2
//b/9v/2//b/9v/2//b/9v/2//b/9v/2//b/9v/2//b/9v/2//b/+P/4//j/+P/2//b/
9f/1//f/9//3//j/9v/2//j/+f/7//3//v/+//7//v///wEA/////////////wEAAwAD
AAUABAACAAAA/f/9//3//f/9//3//P/6//n/+f/5//n/+P/3//b/9v/4//n/+f/5//b/
9f/0//P/8//z//P/8//z//P/8//z//P/8//0//T/9v/2//T/8v/y//D/8P/u/+7/8f/3
/wIAEwAlADwAXACJAMYAEgFeAZEBowGbAYcBbgE+Ad0AeQBNAEEAJQAEAO3/3P/X/9f/
1f/R/83/y//K/87/0//Z/97/4v/j/+f/7f/w//P/8//z//L/8v/y//L/8v/z//X/9v/2
//b/9v/2//f/9//5//n/+f/5//j/+P/5//n/+f/5//n/+v/6//r/+//7//v/+//8//z/
/f/9//3//f/9//3//f/+//7//v///////////wAAAAAAAAAAAAABAAEAAQABAAEAAgAC
AAIAAgADAAMAAwAEAAQABQAFAAYABgAHAAcABwAGAAgACAAIAAoACwALAAsADAANAA4A
DwAQABEAEQARABIAEwAUABUAFwAYABoAGwAZABoAGwAbAB4AHgAeACAAHwAfAB8AHwAf
AB8AHwAfACEAIQAhACEAHgAdABwAGwAcABsAGgAZABoAFwAXABQAEgARAA8ADgAOAAwA
CwAJAAgACAAFAAUABAADAAEA//8AAP///v/9//3//P/7//v/+//7//v/+v/6//r/+v/5
//n/+f/5//n/+f/5//n/+f/5//n/+P/4//r/+v/6//r/+P/4//j/+P/4//j/+P/4//r/
+v/6//r/+v/6//r/+//5//n/+v/6//r/+v/6//r/+v/6//v/+//6//r/+v/6//r/+v/6
//r/+v/6//r/+v/6//r/+v/6//n/+f/5//n/+f/5//n/+P/4//j/+P/4//j/+P/4//j/
9//3//f/9//3//f/9//3//f/9v/2//b/9v/2//b/9v/2//b/9v/2//b/9v/2//b/9v/1
//X/9f/1//X/9f/1//T/9P/0//T/9P/0//T/9P/0//P/8//z//P/8//z//P/8//z//T/
9P/0//P/8//z//P/8//z//P/8//z//P/8//y//L/8//z//P/8//z//P/8//z//P/8//x
//H/8f/x//H/8f/x//H/8//y//L/8v/x//H/8v/y//L/8v/y//L/8v/y//L/8v/y//L/
8v/y//L/8v/y//L/8P/w//D/8P/y//L/8v/y//D/8P/w//D/8P/w//D/8P/w//D/8P/w
//D/8P/w//D/8P/w//D/8P/y//L/8v/y//L/8v/y//L/8v/y//L/8v/w//D/8P/w//L/
8v/y//L/8v/y//L/8v/y//L/8v/y//D/8P/w//D/8v/y//L/8v/y//L/8v/y//L/8v/y
//L/8v/y//L/8v/y//L/8v/y//D/8P/w//D/8v/y//L/8v/y//L/8v/y//L/8v/y//L/
8v/x//H/8f/z//P/9P/0//T/9v/3//f/+f/6//r/+v/6//v//f/9//v/+//7//v///8B
AAEAAQAAAP7//P/7//n/+f/5//n/9//2//T/8//z//P/8//y//H/8P/w//D/8//z//P/
8v/x//D/7//v//H/8f/x//H/8f/x//H/8f/x//L/8v/y//D/8v/y//D/7v/s/+r/6v/t
//P//v8NAB8ANgBUAH8AugAGAVABfwGNAYcBdQFcAS4B0QBvAEcAPQAhAP7/5//a/9H/
0//T/8//y//H/8b/yP/N/9X/3P/e/+H/5f/p/+7/7//v/+//7v/u/+//8P/x//P/8//0
//T/9P/y//L/8//z//X/9f/1//X/+P/4//n/+f/5//n/+f/6//r/+v/7//v/+//7//z/
/P/7//v/+//7//v/+//7//z//v/+///////9//3//v/+//z//P/8//3///////////8A
AAAAAAAAAAEAAQABAAIAAgADAAMABAAEAAUABQAFAAYACAAIAAgACAAJAAkACQAIAAkA
CgALAA4ADwAPAA8AEAARABIAEwATABQAFgAXABUAFgAXABcAGgAaABoAHAAdAB0AHQAd
ABwAGwAaABkAGwAbABsAGwAaABkAGAAXABcAFwAXABcAFgATABMAEAAOAA0ACwAKAAoA
CAAHAAUABAAEAAEAAQAAAP///f/7//z/+//6//n/+f/4//f/9//1//X/9f/0//T/9P/0
//P/9f/1//X/9f/1//X/9f/1//X/9f/0//T/8v/y//L/8v/y//L/8v/y//T/9P/0//T/
9P/0//T/9P/y//L/8v/z//X/9f/2//b/9v/2//b/9v/2//b/9//3//b/9v/2//b/9P/0
//T/9P/0//T/9P/0//L/8v/y//L/8//z//P/8//z//P/8//y//L/8v/y//L/8v/y//L/
8v/z//P/8//z//H/8f/x//H/8f/w//D/8P/w//D/8P/w//L/8v/y//L/8P/w//D/8P/w
/+//7//v/+//7//v/+//8P/w//D/8P/w//D/8P/w/+7/7f/t/+3/7//v/+//7//t/+3/
7v/u//D/7//v/+//7//v/+//7//t/+3/7f/t/+7/7v/v/+//7//v/+//7//v/+//7//v
/+//7//v/+//7f/t/+3/7f/t/+z/7P/s/+v/6//s/+z/7v/w//D/7v/u/+7/7v/u/+7/
7v/u/+7/7v/u/+7/7v/u/+7/7v/u/+z/7P/s/+z/7v/u/+7/7v/u/+7/7v/u/+z/7P/s
/+z/7P/s/+z/7P/u/+7/7v/u/+7/7v/u/+7/7P/s/+z/7P/u/+7/7v/u/+z/7P/s/+z/
7P/s/+z/7P/u/+7/7v/u/+7/7v/u/+7/7v/u/+7/7v/u/+7/7v/u/+7/7v/u/+7/7P/s
/+z/7P/s/+z/7P/s/+7/7v/u/+7/7v/u/+7/7v/s/+z/7P/s/+z/7P/s/+z/7f/t/+3/
7f/v//D/8P/w//D/8f/x//P/9P/0//T/9P/1//f/9//3//f/9//3//n/+//7//v/+v/4
//b/9f/1//X/9f/1//X/9P/y//H/8f/x//H/8P/v/+7/7v/u/+//7//v/+7/7f/s/+v/
6//r/+v/6//r/+v/6//r/+v/6//s/+z/7P/s/+z/7P/q/+j/5v/m/+r/7//7/wwAIQA7
AFoAhAC/AA4BagG2Ad0B4wHTAbkBkgFGAdUAcwBNADsAFwDw/93/1v/R/83/y//J/8X/
v/+8/77/xf/N/9b/3P/h/+X/6f/s/+3/7//v/+7/7v/u/+7/7v/v/+//8P/w//D/8P/w
//H/8f/z//P/8//z//b/9v/3//f/9//3//f/+P/4//j/+f/5//n/+f/6//r/+f/5//n/
+f/7//v/+//8//z//P/9//3//////wAAAAD+//7//v//////////////AgACAAIAAgAF
AAUABQAGAAQABQAFAAYACAAJAAkACQAKAAwADAAMAA4ADwAPAA8AEAARABIAEwAVABcA
GAAZABoAGwAcAB0AHwAgACIAIwAjACQAJQAlACgAKAAoACoALQAtAC0ALQAtAC0ALQAt
ACsAKwArACsAKgApACgAJwAmACUAJAAjACAAHQAdABoAFgAVABMAEgAQAA4ADQALAAgA
CAAFAAUAAgABAP///f/+//3//P/7//v/+v/5//n/+f/5//n/+P/2//b/9v/1//f/9//3
//f/9//3//f/9//3//f/9v/2//b/9v/2//b/9v/2//b/9v/0//T/9P/0//b/9v/2//b/
9v/2//b/9//3//f/+P/4//j/+P/4//j/+P/4//n/+f/6//r/+v/6//r/+v/6//r/+v/6
//r/+v/6//r/+v/6//n/+f/5//n/+f/5//n/+P/4//j/+P/4//j/+P/4//j/9//3//f/
9//3//f/9//3//f/9v/2//b/9v/2//b/9v/2//b/9v/2//T/9P/0//T/9P/z//P/8//1
//X/9f/1//T/9P/0//T/9P/0//T/9P/0//P/8//z//P/8//z//P/8//z//T/9P/0//P/
8//z//P/8//z//P/8//z//P/8//y//L/8//z//P/8//z//P/8//z//P/8//z//P/8//z
//P/8//z//P/8//y//L/8v/z//P/9P/0//T/9P/0//T/9v/2//b/9v/0//T/9P/0//T/
9P/0//T/9P/0//T/9P/0//T/9P/0//b/9v/2//b/9v/2//b/9v/2//b/9v/2//b/9v/2
//b/9P/0//T/9P/2//b/9v/2//b/9v/2//b/9v/2//b/9v/2//b/9v/2//T/9P/0//T/
9P/0//T/9P/2//b/9v/2//b/9v/2//b/9v/2//b/9v/2//b/9v/2//b/9v/2//b/9v/2
//b/9v/2//b/9v/2//b/9v/2//b/9v/2//b/9v/2//b/9v/2//b/9v/2//b/8//z//P/
8//1//b/9v/2//j/+f/5//v//P/8//z//P/7//3//f/9/////////wEAAQABAAEAAAD+
//z/+//7//v/+//7//v/+v/4//f/9//5//n/+P/3//T/9P/0//X/9//3//b/9f/y//H/
8f/x//H/8f/x//H/8//z//P/8//0//T/9P/0//T/9P/y/+7/7P/s/+z/8f/7/wgAGQAt
AEgAbgChAOgANgF+AaMBqwGfAYcBZgEiAbcAZQBLADsAGQD8/+f/2v/X/9n/1//R/83/
y//M/9D/1f/b/+D/5P/l/+n/7//y//P/8//z//L/8v/0//T/9P/1//X/9v/2//b/9v/2
//f/9//5//n/+f/5//r/+v/7//v/+//7//v//P/8//z//f/9//3//f/+//7/////////
//////////8AAAAAAAABAAEAAQABAAIAAgACAAIAAgADAAUABQAFAAUABgAGAAYABgAF
AAUABQAGAAYABwAHAAgACAAJAAkACQAKAAwADAAMAAwADQANAA0ADgAPABAAEQASABMA
EwATABQAFQAWABcAGQAaABwAHQAdAB4AHwAfACAAIAAgACIAIQAhACEAIQAjACMAIwAj
ACMAIwAjACMAIgAhACAAHwAeAB0AHAAbABoAFwAXABQAFAATABEAEAAOAAwACwAJAAgA
CAAFAAUABAADAAEA/////////////////v/9//3/+//7//v/+v/6//r/+v/5//n/+f/5
//n/+f/5//n/+f/5//n/+P/4//j/+P/4//j/+P/4//j/+P/6//r/+v/6//r/+v/6//r/
+v/6//r/+//7//v//P/8//z//P/8//z//P/8//3//f/+//7//v/+//z//P/8//z//P/8
//z//P/8//z//P/8//v/+//7//v/+//7//v/+v/4//j/+P/4//j/+P/4//j/+f/5//n/
+f/5//n/+f/5//n/+P/4//j/9v/2//b/9v/2//b/9v/2//T/9P/0//T/9v/1//X/9f/z
//P/8//z//T/9P/0//T/9P/0//T/9P/0//P/8//z//H/8f/x//H/8f/x//L/8v/y//H/
8f/x//H/8f/x//H/8f/x//H/8f/w//D/8f/x//P/8//z//P/8f/x//H/8f/z//P/8//z
//H/8f/x//H/8f/w//D/8P/x//H/8v/y//L/8v/w//L/8v/y//L/8v/y//L/8v/y//L/
8v/y//L/8v/y//L/8v/y//L/8v/y//L/8v/y//L/8v/y//L/8v/y//L/8v/y//L/8v/y
//L/8P/w//D/8P/y//L/8v/y//L/8v/y//L/8v/y//L/8v/y//L/8v/y//L/8v/y//L/
8v/y//L/8v/y//L/8v/y//L/8v/y//L/8v/y//L/8v/y//L/8v/y//L/8v/y//L/8P/w
//D/8P/y//L/8v/y//L/8v/y//L/8v/y//L/8v/y//L/8v/y//D/8P/w//D/8P/w//D/
8P/x//H/8f/x//H/8v/y//L/9P/1//X/9//4//j/+P/4//v//f/9//3/+//7//v//f//
///////+//z/+v/5//n/+f/5//n/+f/4//b/9f/1//X/9f/0//P/8v/y//L/8//z//P/
8v/x//D/7//v/+//7//v/+//7//v/+//7//v//D/8P/w//D/8P/w//D/7v/q/+j/6v/t
//X/AgATACUAQABiAJMA1AAiAWYBiwGRAYMBbQFQARABqQBXAD8AMQARAPT/4f/U/9H/
0//R/8v/yf/F/8b/yv/R/9f/3P/g/+H/5f/r//D/7//v/+//7v/u//D/8P/w//H/8f/y
//L/8v/y//L/8//z//X/9f/1//X/9v/2//f/9//3//f/9//4//j/+P/5//n/+f/5//r/
+v/7//v/+//7//3//f/9//7//v/+///////9//3//v/+/wAAAAAAAAEAAQABAAEAAQAC
AAIAAgACAAEAAQABAAIAAgADAAMABAAGAAcABwAHAAYACAAIAAgACgALAAsACwAKAAsA
DAANAA4ADwAPAA8AEgATABQAFQAWABYAFwAXABcAGAAZABkAGgAaABoAHAAbABsAGwAb
ABsAGwAbABsAGQAZABkAGQAZABkAGQAZABgAFwAWABUAFAARABEADgAOAA0ACwAKAAoA
CAAHAAUABAAEAAEAAQAAAP///f/7//z/+//6//n/+f/4//f/9//3//f/9//2//b/9v/2
//X/9f/1//X/9f/1//X/9f/1//X/9f/0//T/9P/0//T/9P/0//T/9P/0//T/9P/0//T/
9P/0//T/9P/0//T/9P/1//X/9f/2//b/9v/2//b/9v/2//b/9//3//T/9P/0//T/9v/2
//b/9v/0//T/9P/0//T/9P/0//T/9f/1//X/9f/z//P/8//y//T/9P/0//T/8//y//H/
8P/x//H/8f/x//H/8f/x//H/8f/w//D/8P/w//D/8P/w/+7/7v/u/+7/7v/u/+7/7v/w
/+//7//v/+//7//v/+//7v/u/+7/7v/s/+z/7P/s/+7/7f/t/+3/7//v/+//7//t/+3/
7v/u/+7/7f/t/+3/7f/t/+3/7f/t/+3/7f/t/+z/7P/t/+3/6//r/+v/6//t/+3/7f/t
/+v/6//r/+v/6//r/+v/6//t/+z/7P/s/+n/6f/q/+r/6v/q/+r/6v/q/+r/6v/q/+z/
7P/s/+z/7P/s/+z/7P/q/+r/6v/q/+r/6v/q/+r/6v/q/+r/6v/s/+z/7P/s/+r/6v/q
/+r/6P/o/+j/6P/o/+j/6P/o/+j/6P/o/+j/6P/o/+j/6P/q/+r/6v/q/+j/6P/o/+j/
6P/o/+j/6P/o/+j/6P/o/+r/6v/q/+r/6P/o/+j/6P/q/+r/6v/q/+r/6v/q/+r/6P/o
/+j/6P/o/+j/6P/o/+j/6P/o/+j/5v/m/+b/5v/n/+j/6f/q/+j/6P/o/+j/6P/n/+f/
5//n/+f/6P/o/+j/6v/r/+v/7f/u/+7/7v/u/+//8f/x//H/8f/x//H/9f/3//f/9//2
//T/8v/x//H/8f/x//H/7//u/+z/6//r/+v/6//q/+n/6P/o/+j/6f/p/+n/6P/n/+b/
5f/l/+X/5f/l/+X/5f/l/+X/5f/l/+b/5v/m/+b/5v/m/+T/4v/g/97/4P/l//H/AAAT
ACsARgBsAKMA8gBKAZYBvwHFAbkBoQF+AToBywBtAEcANQARAOz/2f/S/8v/x//D/8H/
u/+3/7T/tv+9/8f/0P/U/9n/3//j/+b/5//n/+f/5v/m/+b/5v/m/+f/5f/m/+b/5v/n
/+j/6v/r/+3/7f/t/+3/7P/s/+3/7f/t/+3/7f/u/+7/7v/v/+//7//v//D/8P/x//H/
8f/x/+//7//v//D/8v/y//P/8//z//P/9P/0//T/9P/0//X/8//z//P/8//0//T/9P/0
//X/9f/1//b/9v/3//f/+P/4//n/+f/5//r//P/8//z//P/9//3//f8AAAEAAgADAAQA
BQAFAAUACAAJAAoACwANAA4AEAARABEAEgATABMAFAAUABQAFgAZABkAGQAZABsAGwAb
ABsAGwAbABsAGwAaABkAGAAXABQAEwASABEADgALAAsACAAEAAMAAQAAAPz/+v/5//f/
9f/0//D/7//u/+3/6//p/+r/6f/o/+f/5//m/+X/5f/j/+P/4//i/+L/4v/i/+H/4f/h
/+H/4f/j/+P/4//j/+P/4//i/+L/4P/g/+D/4P/g/+D/4P/g/+L/4v/i/+L/4P/g/+D/
4P/i/+L/4v/j/+H/4f/i/+L/4v/i/+L/4v/k/+T/5f/l/+P/4v/h/+D/4f/i/+P/5P/k
/+T/5P/k/+T/5P/k/+T/4f/h/+H/4f/h/+H/4f/g/+D/4P/g/+D/3v/e/97/3v/f/9//
3//f/9//3//f/9//3f/c/9z/3P/e/97/3v/e/97/3v/e/97/3v/e/97/3v/g/9//3//f
/93/3f/d/93/3P/c/9z/3P/c/9z/3P/c/9r/2f/Z/9n/2//b/9v/2//b/9v/3P/c/9r/
2f/Z/9n/2//b/9v/2//b/9v/2//b/9z/3P/d/93/3f/d/93/3f/d/93/3f/d/93/3f/d
/93/3f/d/93/3f/d/9z/3P/c/9n/2f/a/9r/2v/a/9z/3P/c/9z/3P/c/9z/3P/c/9z/
3P/c/9z/3P/c/9z/3P/c/9z/3P/c/9z/3P/c/9z/3P/a/9r/2v/a/9z/3P/c/9z/3P/c
/9z/3P/c/9z/3P/c/9z/3P/c/9z/3P/c/9z/3P/c/9z/3P/c/9r/2v/a/9r/2v/a/9r/
2v/c/9z/3P/c/9z/3P/c/9z/3P/c/9z/3P/a/9r/2v/a/9r/2v/a/9r/3P/c/9z/3P/a
/9r/2v/a/9j/2P/Y/9j/2v/a/9r/2v/a/9r/2v/a/9r/2v/a/9n/2f/Z/9n/2f/a/9r/
2v/c/93/3f/f/+D/4P/g/+D/4f/j/+P/4//j/+H/4f/j/+X/5v/n/+f/5v/i/+H/4f/h
/+H/4f/h/+D/4P/f/9//3//d/9z/2//a/9r/2v/b/9v/3f/c/9v/2v/X/9f/1//X/9n/
2f/Z/9n/1//X/9f/2P/a/9r/2v/a/9j/1v/W/9T/1P/U/9n/4//y/wcAIQA+AGQAmQDi
ADwBkgHNAeMB3QHFAaIBZAH9AIsASwAzABcA8v/T/8T/v/+9/7n/t/+1/6//rP+s/7P/
u//C/8b/y//P/9P/1v/Z/9n/2f/Y/9j/2P/Y/9j/2f/Z/9r/2v/a/9r/2v/b/9v/3f/d
/93/3f/e/97/3//f/9//3//f/+D/4P/g/+H/4f/h/+H/4v/i/+P/4//j/+P/4//j/+P/
5P/i/+L/4//j/+P/4//k/+T/5v/m/+b/5//n/+f/5//n/+j/6P/o/+j/6f/p/+n/6v/q
/+v/6//s/+z/7f/t/+3/7v/w//D/8P/0//X/9f/1//b/9//4//n/+P/5//n/+f/8//3/
/v///wEAAgAEAAUAAwAEAAUABQAGAAYABgAIAAsACwALAAsADQANAA0ADQALAAsACwAL
AAoACQAIAAcABAADAAIAAQAAAP3//f/6//j/9//1//T/8v/w/+//7f/q/+r/5//n/+b/
5f/h/w==
         </WaveFormData>
      </LeadData>
      <LeadData>
         <LeadByteCountTotal>10000</LeadByteCountTotal>
         <LeadTimeOffset>0</LeadTimeOffset>
         <LeadSampleCountTotal>5000</LeadSampleCountTotal>
         <LeadAmplitudeUnitsPerBit>4.88</LeadAmplitudeUnitsPerBit>
         <LeadAmplitudeUnits>��V</LeadAmplitudeUnits>
         <LeadHighLimit>2147483647</LeadHighLimit>
         <LeadLowLimit>268435456</LeadLowLimit>
         <LeadID>V6</LeadID>
         <LeadOffsetFirstSample>0</LeadOffsetFirstSample>
         <FirstSampleBaseline>0</FirstSampleBaseline>
         <LeadSampleSize>2</LeadSampleSize>
         <LeadOff>FALSE</LeadOff>
         <BaselineSway>FALSE</BaselineSway>
         <ExcessiveACNoise>FALSE</ExcessiveACNoise>
         <MuscleNoise>FALSE</MuscleNoise>
         <LeadDataCRC32>151835365</LeadDataCRC32>
         <WaveFormData>
6P/o/+j/6P/o/+j/6P/o/+r/6v/q/+r/6v/q/+r/6v/q/+r/6v/q/+r/6v/q/+r/6v/q
/+r/6v/s/+z/7P/s/+r/6v/q/+r/6v/q/+r/6v/q/+r/6v/q/+r/6v/q/+r/6v/q/+r/
6v/q/+r/6v/q/+j/6P/o/+j/6v/q/+r/6v/q/+r/6v/q/+j/6P/o/+j/6P/o/+j/6P/o
/+j/6P/o/+r/6v/q/+r/6P/o/+j/6P/o/+j/6P/o/+r/6v/q/+r/6P/o/+j/6P/o/+j/
6P/o/+r/6v/q/+r/6v/q/+r/6v/q/+r/6v/q/+r/6v/q/+r/6v/q/+r/6v/q/+r/6v/q
/+r/6v/q/+r/7P/s/+z/7P/q/+r/6v/q/+r/6v/q/+r/6v/q/+r/6v/q/+r/6v/q/+r/
6v/q/+r/6v/q/+r/6v/q/+r/6v/q/+r/6v/q/+r/6v/q/+r/6v/s/+z/7P/s/+z/7P/s
/+z/6v/q/+r/6v/s/+z/7P/s/+z/7P/s/+z/6v/q/+r/6v/s/+z/7P/s/+z/7P/s/+z/
7P/s/+z/7P/u/+7/7v/u/+z/7P/s/+z/7P/s/+z/7P/s/+z/7P/s/+z/7P/s/+z/7v/u
/+7/7v/u/+7/7v/u/+7/7v/u/+7/7v/u/+7/7v/u/+7/7v/u//D/7//v/+//8P/w//D/
8P/u/+7/7v/u//D/8P/w//H/7//x//H/8f/y//T/9P/0//b/+P/4//j/+P/4//j/+P/8
//7///////3/+//5//f/+f/6//r/+v/6//n/+P/3//X/9v/2//b/9P/z//P/8//z//L/
8v/x//L/8f/x//D/8P/x//H/8f/x//H/8f/x/+//7//v/+//8f/x//H/8P/t/+n/6P/m
/+f/7f/5/wcAGwA1AFUAgAC8AAkBUwGIAaIBpwGiAZcBcwEjAdIAswChAHgATAArABgA
CwAGAP3/9P/q/+L/3f/b/+H/5v/o/+r/6//t//H/9v/3//f/9v/2//b/9v/2//f/9//6
//r/+v/5//n/+f/6//r/+v/7//z//P/8//z//P/8//v/+//8//z//v//////////////
AAAAAAAAAAABAAIAAAAAAAAAAAACAAIAAwAEAAQABAAEAAQABQAFAAUABQAHAAcABgAG
AAgACAAIAAgACAAIAAkACQAMAAwADQANAA4ADgAPABEAEQASABMAFAAVABYAFgAWABYA
GAAZABoAGwAdAB8AHwAeAB8AIAAhACYAJwAoACkALAAtAC4AMAAxADIAMwA1ADQANQA2
ADcAOQA4ADgAOgA6ADoAOgA6ADwAOwA7ADkANwA2ADYANAAzADEALwAtACwAKQAnACUA
JAAiAB4AHAAcABoAGAAWABgAFwAUABEAEQAPAA4ADQAMAAsACwALAAsACwAJAAgACgAK
AAoACgAKAAkACQAJAAcABwAHAAcACQAJAAkACQAJAAkACgAKAAoACgAJAAkACgAKAAoA
CwALAAwADAAMAAoACgAKAAoADAAMAA0ADQANAA0ADQANAAsACwALAAsADQANAAwADAAO
AA8ADwAPAA8ADwAPAA8ADQAMAAwADQAPAA8ADwAPAA8ADwAPAA8ADwAOAA4ADgAOAA4A
DgAOAA8ADwAOAA4ADAANAA0ADgAOAA0ADQAOAA4ADQANAA4ADgAOAA4ADgAMAAwADAAL
AA0ADQANAA0ADQANAA0ADQANAA0ADQANAA0ADQANAA0ADQANAAwADAANAA0ADQANAA0A
DgAOAA4ADgANAA0ADgAOAA0ADQANAA0ADQAOAA4ADAAMAAwADAAMAAwADAAMAA0ADQAN
AA4ADgAOAA4ADgAOAA4ADgAOAAwADQANAA0ADwAPAA8ADwAPAA0ADQAOAA4ADgAOAA4A
EAAQABAAEAAOAA4ADgAOAA4ADgAOAA4ADgAOAA4ADgAOAA4ADgAOAAwADAAMAAwADgAO
AA4ADgAQABAAEAAQAA4ADgAOAA4ADAAMAAwADAAOAA4ADgAOAA4ADgAOAA4ADgAOAA4A
DgAOAA4ADgAOAA4ADgAOAA4AEAAQABAAEAAOAA4ADgAOAA4ADgAOAA4ADgAOAA4ADgAO
AA4ADgAOAA4ADgAOAA4ADgAOAA4ADgANAA0ADQAOAAwADAAMAAwADgAOAA4ADgAOAA4A
DwAPAA8ADwAPABAAEgASABIAEgAUABQAFAAUABIAEgASABQAFgAXABcAFwAVABMAEQAR
ABIAEgASABIAEQAQAA8ADwAQABAAEAAOAAsACwALAAsACgAKAAkACAAHAAcABgAGAAUA
BQAFAAUABQAFAAUABQAFAAUABQAFAAUABQAEAAMA///+//z///8FABEAIwA5AFUAeQCo
AOoAPQGRAc4B7gH5AfAB3wG9AXEBEAHXAL0AlgBkAD0AKAAdABIACQAAAPj/8P/n/+P/
6f/u//L/9P/3//n/+//+///////+//7//v/+//7//////wAAAAAAAP///////wAAAAAA
AAEAAgACAAIAAgACAAIAAQABAAIAAgAAAAEAAQABAAMAAwAEAAQAAgACAAMABAAEAAQA
BAAEAAQABAAFAAYABAAEAAQABAAFAAUABQAFAAUABQAEAAQABgAGAAYABgAIAAgACQAJ
AAgACAAJAAkADAAMAA0ADwANAA4ADwAQAA8AEAAQABAAEgAUABUAFgAVABcAGQAZABwA
HQAeAB8AIAAhACIAIwAkACUAJgAoACkAKgArAC0ALgAvADAAMQAxADAAMAAyADIAMgAy
ADIAMQAvAC4AKwArACoAKgAoACYAIwAgAB0AGgAXABUAEwASABAADAAKAAgABgAEAAIA
AgABAP7/+//7//n/+P/3//b/9f/1//X/8//z//H/8P/w//D/8P/w//D/7//v/+//7//v
/+//7//v/+//7//v/+3/7f/u/+7/7v/u/+3/7f/u/+7/7v/v/+3/7v/u/+7/7v/u/+7/
7v/u/+7/7//v/+//7//v/+//7//v/+//7//v/+//7v/u/+7/7//v/+//7f/t/+3/7f/t
/+z/7P/t/+3/7f/t/+3/7f/t/+3/7f/t/+z/7P/s/+z/7P/s/+z/6//r/+r/6v/q/+v/
6//s/+r/6f/p/+r/6v/p/+n/6v/q/+r/6v/q/+j/6P/o/+f/6f/p/+n/6f/n/+f/5//n
/+f/5//n/+f/5//n/+f/5//n/+f/5v/m/+f/5//n/+f/5f/m/+b/5v/o/+f/5//o/+j/
5//n/+f/5f/l/+b/5v/m/+b/5v/m/+b/5v/m/+b/5f/l/+X/5v/m/+b/5v/m/+T/5P/k
/+T/5P/l/+X/5f/j/+P/4//j/+P/5f/l/+T/5P/k/+T/5P/i/+L/4v/i/+L/4v/i/+L/
4v/i/+L/4v/i/+L/4v/i/+T/5P/k/+T/4v/i/+L/4v/i/+L/4v/i/+L/4v/i/+L/5P/k
/+T/5P/i/+L/4v/i/+L/4v/i/+L/4v/i/+L/4v/i/+L/4v/i/+T/5P/k/+T/4v/i/+L/
4v/i/+L/4v/i/+L/4v/i/+L/4v/i/+L/4v/i/+L/4v/i/+L/4v/i/+L/4v/i/+L/4v/i
/+L/4v/i/+L/4v/i/+L/4v/i/+L/4v/k/+T/5P/k/+T/5P/j/+P/4//k/+T/5P/i/+L/
4v/i/+L/4v/i/+L/4//j/+X/5f/n/+j/6v/q/+r/6v/s/+z/7P/s/+z/7P/s/+7/8P/x
//H/8f/v/+3/6f/p/+r/6v/s/+z/6//q/+f/5//o/+j/6v/o/+f/5//n/+f/5v/m/+X/
5P/j/+P/4v/i/+P/4//j/+P/4//j/+P/4//j/+P/4//j/+P/4f/g/93/3f/a/9j/2f/f
/+n/+f8NACUAQwBuAKoA9wBDAXoBlgGfAZoBjQFrAR0BygCnAJUAbABAAB8ACAD7//b/
7f/k/9z/1P/P/8//0//W/9j/2P/Z/9v/3//i/+P/4//i/+L/4v/i/+L/4//j/+T/5P/k
/+P/4//j/+T/5P/k/+X/5v/m/+b/5v/m/+b/5//n/+j/6P/o/+n/6f/p/+n/6f/q/+r/
6v/q/+v/7P/s/+z/7P/s/+z/7P/t/+7/7v/u/+7/7v/v/+//7//v/+//7//u/+7/8P/w
//D/8P/y//L/8//z//T/9P/1//X/9v/2//f/+f/3//j/+f/6//v//P/8//z//P/+////
AAABAAMABQAFAAYABwAIAAkADAANAA4ADwAQABEAEgAUABMAFAAVABcAGAAZABoAGwAb
ABoAGgAcAB4AHgAeAB4AHAAbABsAGQAZABgAGAAWABUAEwARAA8ADAAJAAcABQADAAIA
///+//7//P/6//j/+v/5//b/8//1//P/8v/x//D/7//v/+//7//v/+3/7P/s/+z/7P/s
/+z/6//r/+v/6//r/+v/6//r/+v/6//r/+v/6//s/+z/7P/s/+v/6//q/+r/6v/r/+v/
7P/s/+z/7P/s/+z/7P/s/+z/7f/t/+3/7f/t/+3/7f/t/+3/7f/t/+3/7P/s/+z/7f/t
/+3/7f/t/+3/7f/t/+z/7P/t/+3/7f/t/+3/7f/t/+3/7f/t/+z/7P/s/+z/7P/s/+z/
6//r/+r/6v/q/+v/6//s/+z/6//r/+z/7P/r/+v/7P/s/+z/7P/s/+z/7P/s/+v/6//r
/+v/6//r/+v/6//r/+v/6//r/+v/6//r/+v/6//r/+v/6v/q/+v/6//r/+v/6//s/+z/
7P/s/+v/6//s/+z/6//r/+v/6//r/+z/7P/s/+z/7P/s/+z/7P/s/+z/6//r/+v/7P/s
/+z/7P/s/+z/7P/s/+z/7P/t/+3/7f/t/+3/7f/t/+3/7f/t/+7/7v/u/+7/7v/s/+z/
7P/s/+z/7P/s/+z/7v/u/+7/7v/u/+7/7v/u/+7/7v/u/+7/7v/u/+7/7v/s/+z/7P/s
/+z/7P/s/+z/7P/s/+z/7P/s/+z/7P/s/+z/7P/s/+z/7P/s/+z/7P/s/+z/7P/s/+z/
7P/s/+z/7P/s/+z/7P/s/+z/7P/s/+z/7P/s/+z/7P/s/+z/7P/s/+z/7P/s/+z/7P/s
/+z/7P/s/+z/7P/s/+z/7P/s/+z/7P/s/+z/6v/q/+r/6v/s/+v/6//r/+z/7P/s/+z/
7P/s/+z/7P/s/+z/7P/t/+3/7//v/+//8P/y//L/8v/y//T/9P/0//T/9P/0//T/9v/4
//n/+f/5//f/9f/z//P/9P/0//T/9P/z//L/8f/v//D/8P/w/+z/6//r/+v/7f/s/+z/
6//q/+n/6f/o/+j/6f/p/+n/6f/p/+n/6f/p/+n/6f/p/+n/6f/p/+b/5f/h/97/3v/f
/+X/7f/9/xEAJwBFAHAArAD3AEEBdgGOAZcBkgGHAWUBGQHIAKcAlwBuAEAAIQAMAP//
+v/z/+r/4P/a/9P/0//V/9r/3v/g/+H/4//l/+j/6f/n/+b/5v/m/+j/6P/p/+n/6v/q
/+r/6f/p/+n/6v/q/+z/7f/u/+7/7v/u/+7/7v/t/+3/7v/u/+7/7//v/+//8f/x//L/
8v/y//L/8//0//L/8v/y//L/9P/0//X/9v/0//T/9P/0//X/9f/1//X/9//3//b/9v/4
//j/+P/4//j/+P/5//n/+v/6//v/+//8//z//f////3//v///wAAAQACAAIAAgACAAQA
BQAGAAcACQALAAsADAANAA4ADwASABMAFAAVABYAFwAYABoAGwAcAB0AHwAgACEAIgAj
ACEAIAAgACIAJAAkACQAJAAkACMAIwAhACAAIAAhACAAHQAbABkAFwAWABMAEQAPAA4A
DAAIAAYABgAEAAIAAAACAAEA/v/7//3/+//6//n/+v/5//n/+f/3//f/9f/0//b/9v/2
//b/9v/1//X/9f/1//X/9f/1//X/9f/1//X/8//z//T/9P/1//b/9v/3//b/9v/2//f/
9f/2//b/9v/2//b/9v/2//j/+P/5//n/+f/5//n/+f/5//n/+f/5//v/+//6//r/+P/5
//n/+f/7//v/+//7//v/+v/6//v/+f/5//n/+f/7//v/+//7//v/+v/6//r/+v/6//r/
+v/7//v/+v/6//r/+//7//z/+v/5//n/+v/6//n/+f/6//r/+v/6//r/+v/6//r/+f/5
//n/+f/5//n/+f/5//n/+f/5//n/+f/5//n/+f/5//n/+f/4//j/9//3//f/9//3//j/
+P/4//r/+f/5//r//P/7//v/+//5//n/+v/6//z//P/8//z//P/8//z//P/7//v/+//8
//z//P/8//z/+v/6//r/+v/6//v/+//7//v/+//7//v/+//9//3//P/8//z//P/8//z/
/P/8//z//P/8//z//P/8//z//P/8//z//P/8//z//v/+//7//v/8//z//P/8//z//P/8
//z//P/8//z//P/+//7//v/+//7//v/+//7//v/+//7//v/+//7//v/+//7//v/+//7/
/v/+//7//v8AAAAAAAAAAAAAAAAAAAAAAAAAAAAAAAAAAAAAAAAAAAAAAAAAAAAAAAAA
AAAAAAAAAAAAAAAAAAIAAgACAAIAAAAAAAAAAAD9//3//f/+/wAAAAAAAAAAAAAAAAAA
AAACAAIAAwADAAMAAwADAAQABgAGAAYABgAIAAgACAAIAAgACAAIAAoADAANAA0ADQAL
AAkABwAHAAgACAAIAAgABwAGAAUABQAGAAYABgAEAAUABQAFAAUAAgACAAEAAAABAAEA
AAAAAP//////////AQABAAEAAQABAAEAAQABAP/////+//v/9//2//j//f8FABUAKwBH
AGcAjwDIABQBbwG5AeYB+AH5AewB0wGbAT8B7gDLAKsAegBKAC8AIgAVAAoAAwD8//T/
6v/j/+P/6f/u//L/9v/5//v//f8AAAEAAQAAAAAAAAAAAAAAAQABAAIAAgACAAEA////
/wAAAAAAAAEAAgACAAIAAgACAAIAAwADAAQABAAGAAcABwAHAAcABwAIAAgABgAGAAcA
CAAIAAgACAAIAAgACAAJAAoACgAKAAoACgAJAAkACQAJAAsACwAKAAoADAAMAAwADAAO
AA4ADwAPABAAEAARABEAEAAQABEAEwATABQAFQAWABkAGgAaABoAGgAcAB0AHgAfACEA
IwAjACQAJQAmACcAKgArACwALQAwADEAMgA0ADUANgA3ADkAOgA7ADwAPQA/AD4APgBA
AD4APgA+AD4APQA7ADoANwAzADIAMgAwAC4AKwAoACUAIAAdABsAGQAWABQAEAAOAAwA
CgAIAAYABQADAP//+//9//v/+v/5//j/9//3//f/9f/1//P/8v/w//D/8P/w//D/7//v
/+//7//v/+//7//t/+3/7f/t/+v/6//s/+z/7P/s/+v/6//q/+r/6v/r/+v/7P/s/+z/
6v/q/+r/6v/q/+r/6//r/+v/6//r/+v/6f/p/+n/6f/r/+v/6v/q/+j/6f/p/+n/6f/p
/+n/6f/n/+b/5v/n/+f/5//n/+f/5f/l/+X/5f/l/+T/5P/k/+T/5P/k/+T/4//j/+L/
4v/i/+P/4//k/+T/4//j/+T/4v/h/+H/4v/g/+D/4P/g/+D/4P/g/9//3//f/9//3//h
/+H/4f/h/9//3//f/9//3//f/9//3//d/93/3P/c/93/3f/d/93/2//c/9z/3P/c/9v/
2//c/97/3f/d/93/2//b/9z/3P/c/9z/3P/c/9z/3P/c/9z/2//b/9v/3P/a/9r/2v/a
/9r/2v/a/9r/2v/b/9v/2//b/9v/2//b/9v/2//b/9r/3P/c/9z/3P/c/9z/3P/c/9r/
2v/a/9r/2v/a/9r/2v/a/9r/2v/a/9z/3P/c/9z/3P/c/9z/3P/a/9r/2v/a/9z/3P/c
/9z/2v/a/9r/2v/c/9z/3P/c/9z/3P/c/9z/2v/a/9r/2v/c/9z/3P/c/9r/2v/a/9r/
3P/c/9z/3P/c/9z/3P/c/9z/3P/c/9z/3P/c/9z/3P/c/9z/3P/c/9z/3P/c/9z/3P/c
/9z/3P/c/9z/3P/c/9r/2v/a/9r/3P/c/9z/3P/b/9v/2//c/9z/3P/c/9z/2v/a/9r/
2v/c/9z/3f/d/9//3//f/+D/4v/i/+L/4v/k/+T/5P/k/+T/5P/k/+b/6P/p/+n/6f/p
/+f/5f/l/+b/5v/m/+b/4//i/+H/4f/i/+L/4v/g/9//3//f/9//4P/g/9//3v/b/9v/
2v/a/9v/2//b/9v/3f/d/93/3f/d/93/3f/d/93/2//a/9f/1f/S/9L/1f/d/+v/+/8P
AC0AUQCEAMYAFQFdAYgBnAGfAZYBhQFTAfsAtgCdAIMAVgAuABEA/v/1//D/5//c/9b/
zv/J/8v/z//S/9T/1P/V/9f/2//e/9//3//e/97/3v/e/97/3//f/+D/4P/g/9//3//f
/+D/4P/g/+H/4v/i/+T/5P/k/+T/4//j/+T/5P/k/+X/5f/l/+X/5f/m/+b/6P/o/+n/
6v/q/+r/6v/q/+j/6P/p/+r/6v/q/+r/6v/r/+v/6//r/+z/7f/t/+7/7v/u/+7/7v/w
//D/8f/x//L/8v/z//P/9P/0//X/9//1//b/9//4//n/+v/6//r/+v/8//3//v///wEA
AwADAAQABQAGAAcACgALAAwADQAOAA8AEAASABMAFAAVABcAGAAZABoAGwAbABoAGgAc
ABwAHAAcABwAHAAbABsAGQAXABYAFgAUABMAEQAPAA0ACgAHAAUAAwACAAAA/P/6//r/
+P/2//T/9v/1//L/7//x/+//7v/t/+7/7f/t/+3/6//r/+n/6P/o/+j/6P/o/+j/5//n
/+f/6f/p/+n/6f/n/+f/5//n/+f/5//o/+j/6P/o/+f/5//o/+j/6P/p/+n/6v/q/+r/
6v/q/+r/6v/o/+j/6f/p/+n/6f/p/+n/6f/p/+n/6f/r/+v/6v/q/+j/6f/p/+n/6f/p
/+n/6f/p/+j/6P/p/+v/6//r/+v/6f/p/+n/6f/p/+j/6P/o/+r/6v/q/+r/6f/p/+j/
6P/o/+n/6f/q/+r/6f/p/+r/6P/n/+f/6P/o/+j/6P/o/+j/6P/o/+f/5//n/+f/5//l
/+X/5f/l/+X/5f/l/+X/5f/l/+X/5f/l/+X/5P/k/+P/4//j/+P/4//k/+T/5P/k/+P/
4//k/+T/4//j/+P/5f/l/+b/5v/k/+T/5P/k/+T/5P/k/+T/4//j/+P/5P/m/+b/5v/m
/+b/5v/m/+b/5P/l/+X/5f/n/+f/5//n/+X/5f/l/+b/5v/m/+b/5v/m/+b/5v/m/+j/
6P/o/+j/6P/o/+j/6P/m/+b/5v/m/+j/6P/o/+j/6P/o/+j/6P/o/+j/6P/o/+r/6v/q
/+r/6P/o/+j/6P/q/+r/6v/q/+r/6v/q/+r/6v/q/+r/6v/q/+r/6v/q/+r/6v/q/+r/
6v/q/+r/6v/q/+r/6v/q/+r/6v/q/+r/7P/s/+z/7P/q/+r/6v/q/+z/7P/s/+z/6v/q
/+r/6v/q/+r/6v/q/+z/7P/s/+z/7P/s/+z/7P/s/+z/7P/s/+v/6//r/+z/7P/s/+z/
7P/s/+z/7P/s/+z/7P/t/+3/8f/x//H/8v/0//T/9P/0//b/9v/2//b/9v/2//b/+P/6
//v/+//7//n/9//1//X/9v/2//b/9v/1//T/8//z//T/9P/0//L/7//v/+//7//w//D/
7//u/+3/7f/s/+z/7f/t/+3/7f/t/+3/7f/t/+3/7f/t/+3/7//v/+z/6f/l/+L/4v/j
/+v/9/8HAB0ANwBbAIoAygAXAV0BiAGaAZ0BlAGDAVUB/QC6AKUAjwBiADwAHwAMAAMA
/v/z/+r/4v/c/9f/2f/d/+L/5P/m/+X/5//r/+7/7f/v/+7/7v/u/+7/7v/v/+//7v/u
/+7/7f/u/+//8f/y//D/8f/y//L/9P/0//T/9P/z//P/9P/0//T/9f/1//X/9//3//j/
+P/2//b/9//4//r/+v/6//r/+P/4//n/+v/6//r/+v/6//v/+//7//v//f/9//z//P/+
//7//v/+//7//v//////AAAAAAEAAQACAAIAAwAFAAMABAAFAAYABwAIAAgACAAKAAwA
DQAOAA0ADwARABEAFAAVABYAFwAaABsAHAAdAB4AHwAgACIAIQAiACMAJQAmACcAKAAp
ACkAKAAoACoAKAAoACgAKAAqACkAKQAnACcAJgAmACQAIQAfAB0AGwAaABcAFQATABEA
EAANAAwACwAKAAkACAAIAAcABAABAAMAAQAAAP//AAD//////////////f/8//z//P/8
//z//P/7//v/+//7//v/+//7//n/+f/5//n/+f/5//r/+v/6//r/+f/5//r/+v/6//v/
+//8//z//P/8//z//P/8//z//P/9//3//f/9//3//f////////////3//f/8//z//v//
///////9//3//f/9/////v/+/////////////////////////////v/+//7//P/8//z/
/P/9//3//P/8//z//f/9//7//v/9//3//v/+//3//f/+//3//P/7//r//P/8//z/+//7
//v/+//7//3//f/9//3/+//7//v/+//5//n/+f/5//r/+//7//z/+//7//v/+//7//z/
/P/8//z/+//7//z/+v/5//n/+f/7//v//P/8//z//P/8//z/+v/6//r/+v/7//v/+//8
//r/+v/6//r/+v/6//r/+v/6//v/+//7//n/+f/5//n/+f/5//n/+P/6//r/+v/6//r/
+v/6//r/+v/6//r/+v/6//r/+v/6//r/+v/6//r/+v/6//r/+v/8//z//P/8//r/+v/6
//r/+P/4//j/+P/4//j/+P/4//r/+v/6//r/+v/6//r/+v/8//z//P/8//v/+v/5//j/
+P/4//j/+P/6//r/+v/6//z//P/8//z/+v/6//r/+v/8//z//P/8//z//P/8//z/+v/6
//r/+v/6//r/+v/6//z//P/8//z/+v/6//r/+v/8//v/+//7//r/+v/6//r/+v/6//r/
+v/6//r/+v/7//v//f/9//3/AAACAAIAAgAAAAIAAgACAAQABAAEAAQABgAIAAkACQAJ
AAcABQADAAUABgAGAAYABgAFAAQAAwABAAIAAgACAAAA///////////+//7//f/8//v/
+//6//r/+//7//v/+//7//v/+//9//3//f/9//3/+//5//j/9f/z//D/8P/z//3/CwAf
ADcAVQB7ALAA/ABTAZ8BzAHgAeMB2gHFAZMBNwHoAMUApwB4AEoALwAgABUACAD///j/
7v/m/9//3f/j/+r/8P/y//X/9//7//7////9//z//P/8//z//P/9//3//P/8//z/+//9
//3//v/+//7///8AAAAAAgACAAIAAgABAAEAAgACAAIAAwADAAMAAwADAAQABAAGAAYA
BwAIAAYABgAGAAYABgAGAAcACAAIAAgACAAIAAkACQAJAAkABwAHAAYABgAGAAYABgAG
AAgACAAJAAkACgAKAAsACwAMAAwADQAPAA8AEAARABIAEwAUABQAFAAWABgAGQAaABsA
HQAfAB8AIgAjACQAJQAqACsALAAtAC4ALwAwADIAMwA0ADUANwA6ADsAPAA9AD0APAA8
AD4APgA+AD4APgA+AD0APQA7ADcANgA2ADQAMgAvACwAKQAkACEAHwAdABoAGAAUABIA
DgAMAAoACAAIAAcABAABAAEA///+//3//P/7//v/+//5//n/9//2//b/9v/2//b/9v/1
//X/9f/1//X/9f/1//P/8//z//P/8f/x//L/8v/y//L/8f/x//L/8v/y//P/8f/y//L/
8v/0//T/9P/0//L/8v/z//P/8f/x//H/8f/z//P/8//z//H/8f/w//D/8P/x//H/8f/x
//H/8f/x//P/8v/y//P/8v/x//D/7//v/+//7//v/+//7v/u/+7/7P/s/+z/7P/t/+3/
7P/s/+r/6//r/+z/6//p/+j/6P/q/+n/6f/q/+r/6v/q/+r/6v/q/+r/6f/p/+n/6f/p
/+j/5//m/+X/5//n/+f/5//l/+X/5f/l/+P/4//i/+L/4//j/+P/4//h/+L/4v/i/+L/
4f/h/+L/4v/h/+H/4f/h/+H/4v/i/+D/4P/g/+D/4v/i/+L/4v/h/+H/4f/i/+D/4P/g
/+D/3v/e/97/3v/e/9//3//f/93/3f/d/93/3f/d/93/3P/c/9z/3P/c/9z/3P/c/9z/
3P/c/9z/3P/a/9r/2v/a/9r/2v/a/9r/2P/Y/9j/2P/W/9b/1v/W/9j/2P/Y/9j/1v/W
/9b/1v/U/9T/1P/U/9b/1v/W/9b/1P/U/9T/1P/U/9T/1P/U/9L/0v/S/9L/0v/S/9L/
0v/S/9L/0v/S/9D/0P/Q/9D/0P/Q/9D/0P/O/87/zv/O/87/zv/O/87/zv/O/87/zv/M
/8z/zP/M/8r/yv/K/8r/zP/M/8z/y//L/8v/zP/M/8r/yv/K/8r/yP/I/8j/yP/I/8n/
yf/L/8n/yf/K/8z/yv/K/8r/zP/O/87/zv/O/8z/zP/O/9D/0f/R/9H/z//L/8n/yf/K
/8z/zP/M/8v/yv/J/8n/yv/J/8j/xf/D/8P/w//D/8L/wv/B/8D/v/+//77/vv+//73/
vf+9/73/u/+7/7v/u/+9/73/vf+9/7v/uv+5/7X/sv+y/7X/vf/L/9//9/8VADkAbACw
AAcBWwGWAbYBvwG2AaMBeQEnAcoAkwBzAEwAHAD1/97/0//K/7//uP+w/6b/n/+d/6H/
pv+o/6r/rf+x/7P/tv+3/7X/tP+0/7T/tP+0/7X/tf+0/7T/tP+z/7P/s/+0/7T/tP+1
/7b/tv+2/7b/tv+2/7X/tf+2/7b/tv+3/7f/t/+3/7f/uP+4/7j/uP+5/7r/uP+4/7j/
uP+2/7b/t/+4/7j/uP+4/7j/t/+3/7f/t/+5/7n/uP+4/7r/uv+6/7r/uv+6/7v/u/+8
/7z/vf+9/77/vv+//8H/v//A/8H/wv/D/8T/xP/E/8b/yP/J/8r/yf/L/83/zf/Q/9H/
0v/T/9b/1//Y/9n/2P/Z/9r/3P/d/97/3//h/+T/5f/m/+f/5//m/+b/6P/m/+b/5v/m
/+T/4//j/+H/3//e/97/3P/Z/9f/1f/T/87/y//J/8f/xv/E/8D/vv+8/7r/uP+2/7b/
tf+w/w==
         </WaveFormData>
      </LeadData>
   </Waveform>
</RestingECG>
