# Supplementary material for: Detection of Left Atrial Enlargement Using a Convolutional Neural Network-Enabled Electrocardiogram
Source: Front Cardiovasc Med. 2020 Dec 17;7:609976. doi: 10.3389/fcvm.2020.609976 (PMC7773668; doi:10.3389/fcvm.2020.609976)
Supplement: Supplementary file 1 [file Data_Sheet_1.ZIP › hyp/1802018694_12688_0000001E.XML]

<?xml version="1.0" encoding="Windows-1252"?>
<!DOCTYPE RestingECG SYSTEM "restecg.dtd">
<RestingECG>
   <PatientDemographics>
      <PatientID>1802018694</PatientID>
      <PatientAge>74</PatientAge>
      <AgeUnits>Years</AgeUnits>
      <Gender>Male</Gender>
      <PatientLastName>lixunxiang</PatientLastName>
   </PatientDemographics>
   <TestDemographics>
      <DataType>Resting</DataType>
      <Site>1</Site>
      <AcquisitionDevice>MAC55</AcquisitionDevice>
      <Status>Unconfirmed</Status>
      <Priority>Normal</Priority>
      <AcquisitionTime>09:42:02</AcquisitionTime>
      <AcquisitionDate>03-29-2016</AcquisitionDate>
      <CartNumber>1</CartNumber>
      <AcquisitionSoftwareVersion>009C</AcquisitionSoftwareVersion>
      <XMLSourceVersion>MAC5000 v1.0</XMLSourceVersion>
   </TestDemographics>
   <RestingECGMeasurements>
      <VentricularRate>80</VentricularRate>
      <AtrialRate>80</AtrialRate>
      <PRInterval>168</PRInterval>
      <QRSDuration>94</QRSDuration>
      <QTInterval>372</QTInterval>
      <QTCorrected>429</QTCorrected>
      <PAxis>66</PAxis>
      <RAxis>47</RAxis>
      <TAxis>63</TAxis>
      <QRSCount>13</QRSCount>
      <QOnset>213</QOnset>
      <QOffset>260</QOffset>
      <POnset>129</POnset>
      <POffset>177</POffset>
      <TOffset>399</TOffset>
      <ECGSampleBase>500</ECGSampleBase>
      <ECGSampleExponent>0</ECGSampleExponent>
   </RestingECGMeasurements>
   <Diagnosis>
      <Modality>Resting</Modality>
         <StatementCount>2</StatementCount>
         <LabelText>12SL ��ϳ���</LabelText>
      <DiagnosisStatement>
         <StmtFlag>ENDSLINE</StmtFlag>
         <StmtText>�������</StmtText>
      </DiagnosisStatement>
      <DiagnosisStatement>
         <StmtFlag>ENDSLINE</StmtFlag>
         <StmtText>���� ECG</StmtText>
      </DiagnosisStatement>
   </Diagnosis>
   <Waveform>
      <WaveformType>Rhythm</WaveformType>
      <WaveformStartTime>0</WaveformStartTime>
      <NumberofLeads>8</NumberofLeads>
      <SampleType>CONTINUOUS_SAMPLES</SampleType>
      <SampleBase>500</SampleBase>
      <SampleExponent>0</SampleExponent>
      <HighPassFilter>16</HighPassFilter>
      <LowPassFilter>150</LowPassFilter>
      <ACFilter>NONE</ACFilter>
      <LeadData>
         <LeadByteCountTotal>10000</LeadByteCountTotal>
         <LeadTimeOffset>0</LeadTimeOffset>
         <LeadSampleCountTotal>5000</LeadSampleCountTotal>
         <LeadAmplitudeUnitsPerBit>4.88</LeadAmplitudeUnitsPerBit>
         <LeadAmplitudeUnits>��V</LeadAmplitudeUnits>
         <LeadHighLimit>2147483647</LeadHighLimit>
         <LeadLowLimit>268435456</LeadLowLimit>
         <LeadID>I</LeadID>
         <LeadOffsetFirstSample>0</LeadOffsetFirstSample>
         <FirstSampleBaseline>0</FirstSampleBaseline>
         <LeadSampleSize>2</LeadSampleSize>
         <LeadOff>FALSE</LeadOff>
         <BaselineSway>FALSE</BaselineSway>
         <ExcessiveACNoise>FALSE</ExcessiveACNoise>
         <MuscleNoise>TRUE</MuscleNoise>
         <LeadDataCRC32>1337994411</LeadDataCRC32>
         <WaveFormData>
/P/8//z//P/6//j/9v/0//j//P8AAAQAAgAAAP7//P/7//r/+f/4//v//P/9//7/+v/4
//b/9P/2//j/+v/8//3//v///wAA/f/8//v/+v/4//b/9P/y//f/+v/9/wAA/v/+//7/
/v/8//z//P/8//n/+P/3//b/+v/8//7/AAD9//r/9//0//f/+v/9/wAA/v/+//7//v/6
//j/9v/0//j/+v/8//7/+v/4//b/9P/4//r//P/+/wAAAAAAAAAA/v/8//r/+P/3//n/
/P/8//3//f/9////AgACAAEAAQADAAMAAwAFAAIAAgACAAAAAgAEAAYABwAIAAYABgAI
AAYAAwAAAPv/9//4//n/+v/0//L/8P/u//L/9P/1//b/+f/6//v//P/6//r/+f/4//b/
8//x//D/8//0//X/9P/y//D/7//w//f/+v/7//v/7//x/+//7//x//X/9//5//X/8P/6
/xgAMAA2AEEAWABuAIYAoQC5AMEAvwC3AKUAfABBAAkA3f/C/7L/rf+r/63/s/+7/8H/
y//W/9v/4P/k/+L/1v/S/9r/5//y//T/8v/0//L/8v/y//H/7//y//P/8v/z//b/+P/4
//j/8//x//L/8P/1//j/+/////v/+f/3//X/9//2//b/9v/5//v//P/7//b/9P/z//T/
+f/7//v//f/7//n/+P/3//v//v8BAAIA//////3/+v/7//z//v8BAAMABAAGAAgABQAE
AAMAAAADAAQABgAJAAUAAgADAAAAAwADAAQABwAKAAwADwATABIAEQAOAAsADQALAAoA
CgALAAsADQANAA8ADwAPABAADAALAAsACwAJAAgABwAGAAIABAAEAAMAAgACAAIAAAAB
AAIAAgAEAAMAAgAAAP//+//4//P/8//4//v//P////z/+f/4//f//f/7//n//f/7//r/
9//z//b/+P/5//r/+v/5//b/9f/0//L/7v/t/+7/7//w//H/8//2//n/+v/3//b/8v/x
//T/9P/z//P/8v/z//T/9//2//X/9P/z//T/8v/u/+v/7P/u//D/8v/z//b/9//4//j/
9v/z/+//8v/z//X/9v/1//X/9f/0//D/7//q/+n/7v/1//n//f/3//T/8f/v//H/8v/y
//P/8f/x//L/8v/v/+7/7//w//L/8//y//T/9P/1//f/+f/0//L/8P/t/+3/8f/z//T/
8v/x/+//7f/n//D/8f/y//P/9P/0//T/9P/1//b/+P/3//X/9//3//n//P/5//f/9v/1
//f/+f/9/wAAAAACAAIAAQD9//n/9P/w//H/9P/5//z/+//6//f/8v/y//L/8v/w/+3/
7P/r/+z/7v/v//D/8v/u/+z/6v/o/+z/7f/u//D/7//v//D/8P/u/+z/6P/l/+f/6P/r
/+7/7P/q/+f/5//t/+//6//h/9//6f/1//X/8v/8/xIAJgA4AEkAXAB0AJAAqwC/AMcA
wwCzAJEAWAAVAOH/wf+w/6b/nf+d/6//v/+9/7v/xf/K/8n/yv/U/9j/2P/a/9z/4f/k
/+L/5v/s/+j/6f/q/+r/6f/r/+v/6f/p/+r/7P/s/+z/6f/p/+z/7P/u/+7/7v/v/+//
7//v/+//8P/w//H/8v/x//H/8P/t/+//8P/y//b/8//x/+3/6//v//H/9P/3//X/9P/z
//D/8f/1//f/+P/5//j/+P/5//n/+P/4//j/+v/8//7//v/7//r/+v/7//3//v8DAAQA
AQD///7///8DAAQABgAJAAkACQAHAAUABQADAAIAAgADAAMABQAFAAQAAwACAAIAAQAB
AAIAAwAFAAQAAwACAAEABAAFAAUAAgAAAP7/+v/7//z//P/+//z//P/7//v/+v/4//T/
9f/6//v/+v/7//j/9f/0//P/8//v/+v/7f/v//L/8//z//H/8v/y//L/9P/1//T/9f/1
//T/8f/x/+//7//v/+//7f/u/+//7v/x//T/9P/3//f/9v/0//P/7v/t/+z/7f/v//H/
8//1//X/9P/x/+//7f/s/+v/6v/s//D/8v/0//T/9P/z//H/8P/v/+//7v/w//P/9v/4
//T/8//u/+3/7f/v/+7/7f/v//L/9f/5//f/9P/w/+3/7v/v//H/8v/z//T/9//6//b/
8//u/+z/6v/p/+n/6f/t//L/9//7//b/9f/y/+7/8P/x//H/8f/y//X/9//4//L/7P/t
/+7/7//w//L/9P/2//n/+v/8//v/+f/4//f/+P/6//r/+f/5//n/+v/7//7/AAAAAAIA
AgABAAIAAQD///7//f/+/wEAAgD+//z/+P/y//D/8P/w/+7/8P/w//D/8v/x/+//7f/s
/+z/7P/s/+z/7v/t/+z/7P/t/+3/7v/u/+7/7v/s/+v/6f/o/+n/6v/v//D/8P/z/+3/
7f/p/+f/5//n/+n/7//2/wYAIgA2AD4AUQBuAIYAoAC9AM8A0QDJALMAiQBOABMA4f/B
/7j/tv+r/6P/r/+9/8X/x//J/9D/0//W/9r/3v/g/+L/4P/b/9z/4v/q//L/+P/3//b/
9P/x//H/8f/v/+//8f/y//H/8P/x//H/9P/0//X/9v/3//n/9v/1//T/8//x//D/8P/w
//X/9//4//f/8v/w/+//8P/1//n/+/////z/+f/3//X/9v/2//b/9P/2//v//v8AAAEA
AAAAAAEA/v/8//v/+v/7//7/AQACAP///v/+////AQACAAcACAAKAAkACQALAAkACAAI
AAkADAAPABAAEQANAAkABgAEAAgACQAMAA0ADAALAAoACgAGAAUABQAFAAgACAAIAAgA
CAAKAAoACQAGAAYABgAEAAEAAAD+//7/AQACAAIAAwADAAIA//8BAP///f/5//f/+P/3
//j/+f/5//P/7f/t//L/+P/8/////v/+//3//P/5//f/8//x//X/+P/5//3//P/7//r/
+f/5//r/+//6//f/9v/y//H/9P/2//f/+f/2//X/9P/1//L/8f/w/+//9v/4//j/+f/3
//b/9f/0//b/+P/4//j/+v/6//n/9//1//X/9v/2//X/9f/1//T/+P/7//r//f/7//v/
+P/1//P/9P/1//f/+P/4//f/9//3//f/+P/4//X/9P/1//b/+f/7//v//v/6//n/+f/5
//b/9v/2//X/9v/5//r/+v/5//n/+P/3//T/9f/1//T//P/8//z//P/8//z/+f/2//P/
8f/3//z//v///wEAAQADAAYABQADAAIAAQD/////AQACAAYACAAIAAcABwAHAAYABgAB
AAAAAQAAAAAAAAD+//r/+P/4//j/9v/2//b/9v/4//r/+f/4//j/+P/4//j/+P/2//X/
9P/0//T/9f/3//j/9//2//P/8f/x//L/9f/4//b/8v/t/+v/6f/v//n/+//3//n/+f/1
//T/+v8IABwANABJAFwAdACMAKUAuQDDAMkAxwCzAIIAPwAFAN3/wv+u/6H/of+r/7n/
xf/J/8n/0v/Z/+D/4P/e/+D/6P/u/+3/6v/q/+r/7P/y//X/9v/2//X/9//3//X/9f/3
//j/9//2//P/8//2//b/9//4//n/+//7//v/+//7//n/+P/4//j/+v/7//v/+f/2//b/
9//6//3//////wEA/////wAAAQAAAP7//P/4//v///8BAAIAAQAAAAAAAQD///7//v/+
/wAABAAIAAoACAAGAAUABQAIAAgADAAMAAsACQAIAAkABwAEAAIAAQAIAA8AFAAZABgA
FQATABIAEAAPABAADwAQAA8ADgAOAAkABwAGAAUACQAMAA8AEgAMAAwACgAHAAkACgAL
AAoABwAEAAAA/v8BAAIAAgADAAUABAABAAMAAgABAP7//f8AAP//AAABAP//9//v/+3/
9f/8/wEABQABAAAA/v/8//v/+//5//n//P/8//r/+//5//n/+f/5//r//P/+//7/AAAA
AP3//f/+//7//f/9//3//f/9/////f/7//n/9//+/wAAAAABAAIAAgACAAIA/P/6//b/
8v/4//z///8BAP////8AAAAAAAABAAIAAgD+//3/+P/3//v/AQAEAAcAAQAAAP//////
//7//P/7//v/+//8//z//v/+/wAAAgAAAP///P/8//3//f/+/////f/+//////8DAAIA
AQAAAP///v/6//j/9v/1//z/AgAFAAcABAADAAQABgAIAAcABwAHAAUABQAHAAgABwAI
AAcABQAGAAcABwAIAAUABAAFAAQAAwACAP//+v/4//j/+P/2//r//v8CAAgABQADAAEA
AAD9//z/+//6//r/+f/4//j/+P/5//v//P/6//r/+P/3//b/9v/4//r/+P/2//P/8//3
///////3//f//f////v/+P/+/xAAJgAyAD0AUgBsAIIAmQCzAMEAvwC3AKkAfABBABEA
6f/M/7j/s/+x/63/r/+5/8f/1f/c/9//3v/i/+j/6P/k/+b/6f/u//L/8v/y//T/8v/y
//H/7//1//f/9//5//n/+v/5//j/+f/7/wAAAgAAAP7//P/7//v/+//7//v//f/8//z/
/P/+///////9//7//v///wIAAQABAP/////9//3//v///wEAAgADAAIAAAADAAQABAAB
AAAAAAABAAQABAAFAAYAAgACAAIAAAACAAQABwALAAwADAAQABAADwANAAwADQAOAA4A
DwARABAAEQAQAA8AEgARABEAEgARAA8ADwANAA0ADQANAA4ADQANAA4ADwAPAA4ADQAM
AAkACgAJAAcABwAIAAkACAAFAAQAAgACAAYACAAJAAsACQAGAAEAAQACAAEA/v/9/wAA
//8AAAEAAgD9//j/+f/8//7//v/9//3//v/+//7/AQABAP/////9//r/9f/z//X/9//5
//v//f8AAAMABAADAAIA/v/9//7//v/9//3/+//7//v//f/8//v/+v/5//z//P/6//n/
+f/6//v//P///wIAAwAEAAQABAADAAEA///9//z/+v/7//3///8AAAAAAQD+/////v//
//3/+//4//j/+P/5//3//v/+/////f/9//7//v/+//7/AAACAP7/+//2//T/9//5//z/
/////wAAAQABAPz//f/8//r//f////z/+/8AAP3//P/7//r/+P/4//j/+f/8/wAAAQAB
AAEAAQADAAYABgAFAAUABQACAAEAAgACAAcACgALAAsACwALAAoACgAIAAgACgAKAAcA
BgADAP7//v/+//7//P/5//j/9//4//r/+f/4//j/+v/6//r/+v/8//v/+v/6//T/8f/v
/+z/8P/0//b/+f/6//r//P/+//7//P/5//n/9f/3//n/+//3//n//f/5//b/AAASAB4A
KgA3AEwAZgCIAKcAvwDHAMkAxQC3AIoASQARAOv/1P++/7H/q/+t/7f/xf/L/83/1P/h
/+r/5P/c/+T/6v/q//H/9P/u/+r/8v/4//T/8v/v/+v/7//v/+3/7f/z//b/9//4//f/
9//6//r/9//2//X/9f/3//n/+//9//z/+v/5//j/+//9//7//f/5//j/+P/6//v/+//5
//n//P/9////AQD+//z/+v/2//f/+//9//7/AAAAAAEAAwACAAAA///+/wAABAAIAAoA
BQACAAAA//8DAAYADQAQAA8ADQAMAA0ADAAKAAkACQAOABEAEgATABEADQAKAAgADAAN
ABAAEQANAAkABQACAAkADwAWAB0AFwASAA0ACAAHAAoACwALAAsADAANAAwACgAIAAUA
BAADAAIAAAD//wAAAAD+/wEABAAFAAQABQABAP3/+//5//7/+//4//v/+v/8//z/+//9
/wAAAgAEAAEA///7//n/+f/4//X/9f/0//P/8v/x//T/+P/8//7///8AAP7///////7/
/P/7//b/9f/0//X/9v/3//j/+f/9//7//f/9//v/+v/5//j/+v/+/wAAAgACAAAA/f/5
//f/9//4//j/+f/7//3//v/+/////P/9//v//f/8//v/+//8//3///////7//P/7//f/
9f/0//L/9f/4//3/AgACAAEA/v/+//v/+//8//3//f/+///////7////AAD+//7//v/+
//v/+v/5//n//f8AAAAA//8BAAEAAwAGAAcABwAIAAkABAABAAAA/v8DAAgACwANAAsA
CQAGAAQAAwAEAAcACAAGAAQAAAD6//v//P/9//z//P/8//z//v/8//v/+v/6//n/+P/3
//b/+P/5//r//P/5//n/+v/6//v//P/7//v/+P/2//b/9v/2//T/8f/x/wEACQAJAAEA
/f/7//n/+//+/wYAFAAiACwAPQBWAHAAhgChALcAwQDBALsApQB4AEUAFwDt/8r/tv+x
/7P/t/+//8n/0//X/9z/3//m/+r/6v/q/+7/8P/1//j/9P/w//D/7v/u/+7/7f/r//T/
+f/8/wEAAAD+//r/9v/2//f/+//8//z//P/8//3/+//7//v/+//6//j/9//2//v///8C
AAMAAAAAAAEABAADAAEA/f/7//7///8BAAMABAAEAAQAAgACAAUABgAGAAQAAgABAAEA
AwAEAAYACAAIAAoADAAMAAgABgAFAAUACQAKAA8AEAANAAsACgALAAwADAANAA8AFAAX
ABgAGQAYABUAEwASABUAFQAXABcAFQATABEAEAASABMAFQAXABYAFAASABAADAAOAA4A
DQAOAA4ADgAMAAoACAAFAAQAAwACAAAA//8DAAQAAwAHAAgABwAEAAMABQAFAAcACQAI
AAMA/v////z//P/6//f//P8AAAMABgAEAAMAAAD///3//P/5//n/+//7//v/+//9/wAA
AwAEAAIAAgD/////AAAAAP/////8//v/+v/7//n/+f/5//n///8AAP////8AAAAAAAAA
AP//AAD///7/AgACAAEA///+//3//f/8//r/+//8//z//v////z//f/+/wEAAQABAPv/
+v/5//n//f/+//7///8BAAEAAgACAAEAAAABAAIAAQABAP//AAD9//3//v//////AAAB
AAEA/v////7//P/+/////////wEAAwAEAAQA/v/7//X/8v/4//z//v8AAAIAAwAEAAUA
BwAFAAYABAABAP////8BAAQABgAHAAkACwAJAAkACwAMAAsADAALAAkACwALAAoACgAE
AAIAAgAAAP///v/7//b/+f/6//v/+v/8//z//P/+/////////wAA///+//3//P/6//n/
+P/4//T/8//z//L/9v/6//z////7//r/+//8//r/9v/x/+///f8DAAEA+f/z//X/9//1
//7/DAAkADwASABXAHAAjACiAL8A0wDXAM8AvQCZAGIAIwDx/9P/wP+0/6//sf+5/8X/
z//X/+H/5P/h/9z/2P/a/+T/8v/4//v//P/2//D/8v/4//j/+P/3//X/9P/z//D/7//3
//z///8CAP7//f////7//f/8//v/+//7//v/+//7//3//P/8//z//v///////f/+//7/
//8CAAEAAQD/////AAABAAMABQAFAAQAAwAAAP3///////7/AQACAAQABwAGAAYABwAI
AAYACAAKAAoADAAMAA0ADwANAAoACwAIAAoACwANABEAEQAQABAAEQATABUAFQAVABMA
EQAQABAADwAPABEAEQAQAA8ADgAOABAAEQATABUAEgAQAA4ADAAMABAAEgATABEAEAAP
AAwACwAKAAgACAAFAAQAAgABAAMAAgD//wEABgAHAAYABwAFAAMAAwADAAUAAQD9////
/f/8//n/9f/5//7/AgAGAAQAAwAAAP//AAAAAP7////9//3//f/9//v//P/9//z//v/+
//v/+//+//7//f/9//z//f/+/wEAAwADAAMAAwADAAAA+//3//f/+P/5//r/+v/8//z/
/P8AAAAA///9//v/+//8//z//f///wEAAgAAAP//+v/5//z//////////v/+//7////9
//z/+v/5//v//f8AAAIAAAD+//7//v/+//3/+v/6//f/9//4//n/9//4//n/+f/4//v/
/P/8//v/+//6//n/+v/9////AAAAAAEA///4//L/9P/0//T/9P/4//z/AAAFAAMABAAC
AP///////wEABAAEAAMAAwADAAUABQAHAAgACgAMAAwACwAIAAUAAQD+//7/AAAEAAYA
CAAIAAYAAgD+//z/+v/2//f/+P/5//z/+//5//f/9v/2//b/9v/2//b/9f/0//T/9P/1
//f/+P/2//b/9P/z//D/7v/u/+7/8P/w/+//8f/3//H/8f/3//3/9//v//P/AAAMABoA
KgA+AFcAcgCOAKgAwQDVANcAzQC7AJcAVgAVAOf/zf++/6j/l/+Z/6v/v//N/9H/0//c
/+H/3v/c/97/4P/k/+r/6f/g/97/6P/y//T/9f/2//b/9f/0//P/8P/v//H/8v/x//D/
8f/z//j/+v/3//b/9f/1//b/9//4//n/9//2//b/9v/3//f/9v/z//T/9P/1//j/9//3
//X/9f/2//f/+f/7//z//P/8//r/+v/9//7//v/6//j/9//3//z//v8BAAQAAwAEAAUA
BAABAAAAAAABAAMABAAJAAoACgAJAAkACwAJAAgACAAJAAkACQAHAAUABwAHAAgACgAP
ABEAFQAXABIADwAMAAoABwAHAAgACQAKAAoACgAKAAcACAAHAAUABgAGAAYABAAAAP7/
+//6//j/+P/3//f/+//+////BQAFAAMA///9/////f/9//3////7//f/+f/8//7//v/9
//v/+v/4//b/+f/5//f/9//6//r/+P/5//b/9f/0//P/9v/4//r/+v/8//z/+f/5//f/
9v/0//P/9P/1//b/+f/5//n/+f/5//7//v/8//v/9//2//X/9P/3//r/+//8//3//P/6
//f/9v/1//X/9P/3//n/+//8//n/+f/1//X/9v/5//n/+f/2//b/9v/3//j/+P/3//f/
+P/5//v//P/6//r//P/+//n/9//z//L/8//z//T/9f/5//z///8BAPv/+//5//b/9v/3
//f/9//1//f/+P/4//r/+f/5//j/+f/+/wEAAgD1//f/+v/4//j/+P/4//j/+P/4//n/
/P8AAAEAAQAAAP//AAACAAAA////////AQABAAMABAAIAAwADgAPAAsABwACAP7//v/+
/wAAAAABAAAA/f/4//n/+v/7//r/+v/6//r//P/4//P/7v/q/+7/8P/y//T/9P/z//L/
8v/z//X/+P/6//b/9P/w/+3/6P/m/+b/5v/u//L/9f/7//X/8//z//X/8f/t/+3/8//4
/wYAGgAqADwAVwByAIwArADNAN8A3wDRALkAkwBeAB8A6f/L/7z/sP+n/6X/q/+3/73/
v//J/9b/2//Y/9b/2v/g/+T/6P/r/+j/6v/w/+7/7v/w//D/7//t/+7/7f/q/+n/7//y
//P/9P/w/+//8f/w//P/9P/1//f/+f/5//n/+f/4//b/9f/0//X/9f/0//H/8v/0//f/
/P/8//v/+P/3//n/+f/6//v//P/8//z/+v/6//3//v/+/////v/+/////P/6//n/+P/6
//z//v/+////AAACAAUABQAEAAcABgAHAAcACAALAAgABgAFAAUABAAFAAQAAwAIAAkA
CwAOAA0ADQAPAA8ACwAJAAcABgAGAAcACQALAAkACAAHAAYABgAIAAgABwADAAIAAQD+
////AAAAAAIAAgACAAEAAQD8//j/8v/x//n//f///wMA/f/3//P/7//4//n/+v8BAP7/
/v/8//n/9//4//j/+P/8//3//P/9//z/+v/2//X/8//z//P/8//0//b/+P/4//r/+v/3
//f/9f/0//L/8f/w//H/8v/1//j/+f/6//v/+v/4//T/8f/z//T/9f/2//X/9v/1//T/
9f/0//L/7//0//f/+//+//z/+//6//j/9P/z/+7/7f/z//n//P////n/+P/3//f/9//2
//T/8//2//f/+f/6//j/9v/2//b/9f/1//P/9P/0//X/9//5//f/9v/1//P/8v/1//b/
9v/0//P/8f/v//H/8//0//T/9f/1//b/9v/2//b/9P/4//n/+v/7//z/+P/2//T/8//3
//r/+v/5//f/9//5//z//P/7//v/+//5//n/+//8/wAABAAGAAcABgAFAAMAAgAAAAAA
AgACAP///v/7//b/9f/0//P/8P/z//T/9f/4//f/9f/z//L/9P/0//T/9P/y//H/8P/w
//H/8f/y//L/8f/w/+3/6//t/+7/8f/0//P/8P/s/+v/5//n/+v/9f/5//H/7//z//b/
/P8GABQAJgA5AFAAagCKAKkAxwDXANMAxQCpAHwAQQALAOP/0P++/6n/n/+p/7f/wf/F
/8n/0P/T/9L/1v/e/+L/2P/S/9v/5v/w//L/7v/u//D/8P/v/+3/7f/t/+v/6//s/+7/
7v/u//D/8f/1//b/9f/0//P/8//2//f/+P/5//j/9v/1//T/+P/5//n/9//0//T/9f/4
//f/9//1//X/8f/v/+7/7f/0//j//P/+//z///8AAAAA/f/6//j/9//5//r//P/+//7/
AAACAAIAAwACAAIAAwABAAAAAwACAAQAAwADAAUABgAGAAcACQAKAAsACgAJAAwACwAL
AAwACAAFAAQAAQADAAUABwAKAAYABQAFAAUABwAGAAUABAACAAQABAADAAQABAAEAAIA
AQAAAP7//v8AAAAA//////7//P/4//n//f/9//v/+//5//f/9//3//b/8f/s/+3/8f/0
//X/9f/3//j/+P/4//j/9//0//P/9f/0//H/8f/z//P/8//z//L/9P/2//b/8//y/+7/
7f/w//L/8//1//P/8//z//X/9f/1//X/9f/4//j/9v/1//b/9v/2//b/9P/2//b/9v/2
//b/9f/z//b/9//5//r/9v/1//T/8v/0//X/8v/z//H/8//y//H/8f/y//P/9f/4//r/
+//9//n/9//2//T/8v/y//T/9v/1//X/8//0//D/7//v/+//7f/u/+//7//w//X/+P/6
//f/9//2//X/8//1//b/9v/z//H/8P/u//D/9P/2//b/9//3//j/9v/2//b/9v/z//D/
7f/r//D/9P/1//X/9//5//3/AgD///3//P/7//7///8CAAQABAAEAAIA//8AAAEAAQAC
AP7//v8AAAAA/P/6//b/8P/x//L/8//y//T/9P/0//b/8f/t/+n/5v/r/+7/8f/0//H/
7//t/+z/7f/t/+7/7v/s/+z/6v/p/+r/6v/s/+7/7f/q/+b/5f/r/+X/5f/r//H/9f/x
/+3/8v/+/wwAIgA4AE0AYgB+AJwAtwDLANMAzQC7AJcAWgAVAOH/x/+6/6r/mf+X/6P/
q/+v/7v/zf/W/9f/2P/U/9D/1v/W/9j/4//q/+b/4v/u//T/8f/w/+7/6//q/+n/5v/l
/+n/7P/t/+7/7f/t//D/8P/w//D/8P/x/+3/6//p/+f/6f/q/+z/7v/u/+//7//t//D/
8v/1//r/9//1//H/7//x//H/8v/z//X/9v/3//b/9P/3//j/+P/1//L/8P/v//L/9P/3
//r/+//+/wEAAgD+//z/+//7//v/+v/9//z//////wAAAwAAAP7//f/9/wIABQAGAAcA
BQADAAIAAgAGAAcACgALAAcABQADAAIAAwADAAQABQAHAAYABQAEAAEAAgABAP///v/+
//7//P/7//r/+P/4//r/+v/5//n/+v/6//j/+//4//X/8P/t//D/7//w//H/9//1//P/
9//4//r/+v/5//X/9P/y//D/8//z//H/8f/v/+7/6//r/+3/7//x//P/9v/4//r/+v/3
//T/7v/r/+3/7v/u/+//7//v/+//8f/0//X/9v/3//f/9v/z//H/7//u/+3/7P/q/+z/
7P/s//L/9v/5//v/+f/3//b/9P/y//P/9P/0//H/8f/t/+3/8P/z//P/8//v/+7/7f/t
//H/8v/y//P/8P/v/+//7v/x//L/9f/4//T/8//w//D/7//v//D/8f/v//D/8f/x//H/
8//z//L/7//v/+7/7f/s/+3/7f/s//T/7//q/+z/7v/w//L/8//0//X/9//4//r/+f/3
//f/9//5//z/+f/3//b/9f/6//3/AgAGAAUABgAFAAMA///9//r/+P/4//j/+v/6//n/
+P/1//D/8P/w//D/7v/r/+r/6f/q/+z/7f/u//D/7f/s/+v/6v/r/+v/6//s/+r/6f/p
/+j/6f/q/+n/6f/o/+j/6v/s/+r/6P/l/+X/7f/p/+n/6f/t/+n/4//l/+7//v8QACQA
OABRAG4AigCmAMMA2QDTAMcAtwCRAFAACQDX/7n/pP+W/43/kf+l/7v/wf+//8P/yP/J
/8r/0v/a/9r/2P/a/9f/1v/a/+T/8P/y//D/7v/r/+f/5v/l/+L/4f/o/+z/7v/w/+3/
7f/w//D/7f/s/+v/6//t/+3/7f/t/+//7v/u/+7/8v/z//P/8f/t/+z/7P/u//H/8f/v
/+//8f/x//L/8//0//T/9P/y//D/8//0//T/8f/w//D/8f/0//b/+f/8//j/+P/4//b/
8//y//L/8//5//z/AwAGAAUAAwACAAMAAAD+//3//f8AAAMABAAFAAQAAQD///7//f/9
//////8CAAMABAAGAAEA///+//3////+//3//P/7//7///////3//P/7//j/+f/6//r/
/P/5//j/9v/1//P/8v/v//H/8//z//H/8f/x/+//7//v//H/7f/p/+v/7//y//P/8//u
/+z/6f/m/+3/8f/z//f/9f/y/+3/6//t/+3/7f/t/+3/7v/v/+7/7v/u/+v/6//s/+z/
6//r/+v/6//r/+3/7f/t/+3/7f/y//L/8P/v/+z/7P/s/+z/7P/u/+7/7v/v/+7/7P/p
/+n/6f/q/+r/6//t/+//8P/t/+3/6f/p/+j/6//r/+v/6v/q/+r/6//t/+7/7v/v/+v/
6f/o/+b/6f/q/+3/8P/u/+3/6v/q/+v/6//s/+3/7//w//H/8f/t/+3/6//o/+r/6//r
/+v/6f/p/+j/5v/p/+v/7v/w/+z/7P/q/+b/5//p/+z/7//1//j/+v/7//n/+v/8//3/
+f/0/w==
         </WaveFormData>
      </LeadData>
      <LeadData>
         <LeadByteCountTotal>10000</LeadByteCountTotal>
         <LeadTimeOffset>0</LeadTimeOffset>
         <LeadSampleCountTotal>5000</LeadSampleCountTotal>
         <LeadAmplitudeUnitsPerBit>4.88</LeadAmplitudeUnitsPerBit>
         <LeadAmplitudeUnits>��V</LeadAmplitudeUnits>
         <LeadHighLimit>2147483647</LeadHighLimit>
         <LeadLowLimit>268435456</LeadLowLimit>
         <LeadID>II</LeadID>
         <LeadOffsetFirstSample>0</LeadOffsetFirstSample>
         <FirstSampleBaseline>0</FirstSampleBaseline>
         <LeadSampleSize>2</LeadSampleSize>
         <LeadOff>FALSE</LeadOff>
         <BaselineSway>FALSE</BaselineSway>
         <ExcessiveACNoise>FALSE</ExcessiveACNoise>
         <MuscleNoise>TRUE</MuscleNoise>
         <LeadDataCRC32>4139102695</LeadDataCRC32>
         <WaveFormData>
9v/2//b/9v/y//D/7v/s//D/9P/4//z/+f/2//P/8P/x//L/8//0//b/+P/6//z/9v/y
/+7/6v/v//L/9f/4//n/+v/7//z/+P/2//T/8v/w/+7/7P/q/+7/8v/2//r/+f/4//f/
9v/2//b/9v/2//L/8P/u/+z/7//y//X/+P/1//L/7//s/+//8v/1//j/+v/6//r/+v/0
//D/7P/o/+7/8v/2//r/9f/y/+//7P/x//b/+/8AAAEAAgADAAQAAgD+//7//P///wQA
BQAGAAkACQAOAA8AEAANAAsADAANAAwADQAOAA8ADQAKAAMABgAHAAgACAAFAAQABAAF
AAIA/v/9//b/8//y//P/9P/u/+n/5P/g/+P/5v/n/+j/6f/q/+v/7f/t/+z/6//r/+b/
4//h/9//4f/i/+P/4//h/9//3v/d/+T/6P/s/+v/4f/h/+T/3//j/+D/5P/d/9n/1f/j
//H/AQD3//v/AAAQAB4AOABNAGIAbQCBAIwAkACDAHsAawBeAFAATABMAFUATQBBADMA
NQAuACMAGgAeABcACAD1//n//v8IAP7/+f/4//j/8v/x/+3/6P/k/+L/2//X/9v/4f/i
/+D/2f/U/9P/zv/S/9n/3//k/+n/7f/y//L/6v/o/+T/4P/l/+v/7//z/+7/6//o/+f/
8P/2//v/AQD9//r/+P/4//j/9v/1//X/8//0//b/9f/z//L/8v/2//j/+v/8/wEA///8
//z/+v/+/wAABAAGAAQAAwABAP7/BAAHAAsAEAAVABkAHAAiAB8AIQAeABsAGQAXABcA
GAAaABsAHwAhACQAIwAkACUAIQAcABwAHgAaABoAGAAWABQAEgARABAACwAKAAgABgAG
AAYABgAHAAYAAgAAAP3/9//1//H/7//z//b/+P/7//n/9//z//T/+P/3//b/+v/2//X/
8v/v//H/8//1//f/9//2//T/8//x//D/7//t/+//7//v//H/8//1//j/+v/3//T/8v/x
//H/8P/w//D/8v/y//P/9v/1//T/8//z//D/8P/s/+j/6v/t//D/8//1//n/+v/5//j/
9v/y/+7/8P/v//P/9f/y//L/9f/0//H/7f/q/+f/7//0//v////3//P/8P/s//D/8v/z
//L/7//v/+//7//s/+z/7f/t/+//7//v//D/8v/z//X/+P/0//D/7v/q/+z/7v/w//L/
9f/1//T/8//t//j/+v/8//7/AAD8//7//v8BAAMAAwADAAUABgAMAA4ADwAJAAQAAgAA
AAEAAgADAAgACQAJAAUABQAAAPv/9f/v//H/9P/4//v/+v/6//T/8P/u/+7/7v/s/+n/
5v/k/+L/5v/m/+b/6P/k/+L/4f/f/+D/4f/j/+T/4//j/+P/5P/j/+L/4P/e/9//3//f
/+L/4v/i/93/3//j/+b/4f/X/9D/1v/h/+P/3//j/+n/7//z//f//v8KABoAMABHAF4A
cQB/AIQAggB3AGcAWQBUAFIAUgBUAFsAVQBBAC8AKQAgABUAEAAOAAcA/v/5//f/+P/2
//D/7//w/+z/6//r/+j/5P/l/+b/4v/h/+P/5//m/+L/4P/g/+T/5P/j/+X/5v/m/+X/
5f/m/+L/4v/m/+j/6v/q/+v/6v/p/+j/6f/q/+3/7P/q/+f/5f/o/+r/7f/y/+//7P/q
/+n/7f/w//T/9f/z//L/8v/2//T/9P/0//f/+f/6//7/AAD///7////+/wEABQAIAAoA
CgAJAAkACgANABEAFAAaABoAHQAbABkAGQAXABcAGAAbABsAHgAfAB0AGwAbABsAGwAY
ABoAHgAaABoAGAAWABUAFAAUABQADwAMAAgABAAFAAYABwAJAAcAAgD///v/+f/5//f/
9//7//z//P/9//n/9//z//T/8v/v/+z/7v/w//P/9P/1//P/8//z//P/9f/2//b/9//3
//b/9f/z//L/8f/w//H/8f/x//L/8v/1//b/+P/7//r/+P/3//b/8v/w/+//8P/y//T/
9v/5//f/+P/1//L/8P/v/+7/7f/w//X/9//3//j/+P/2//T/8//v//D/7//x//T/+v/8
//n/9f/y/+//7v/u//D/7//w//P/9//6//b/9P/x/+z/7f/v//H/8//0//b/+f/7//f/
8//v/+z/6v/p/+n/6v/v//L/9//6//f/9P/x/+7/8f/z//T/9f/4//z/AAAEAPr/9v/4
//j/+P/4//r//v8AAAUACQAJAAkACwAIAAwADAALAAcABAAEAAQAAwAEAAUACgAKAAkA
BAADAAIAAQD///3///8AAAIAAwD9//z/9f/w/+7/7v/u/+z/7f/s/+z/7P/r/+j/5f/k
/+T/5P/l/+X/5P/j/+P/4v/i/+P/5P/m/+X/5P/i/+D/3f/d/93/4P/k/+j/5//t/+f/
5P/f/9v/2v/Y/9n/3//l/+v/9f/5//P/+/8EAAwAHAA0AEUAVgBnAHEAcgB0AHUAawBd
AGIAaABeAFYAVwBRAEMANQAlABoAFQAQAA4ACwAGAP//9f/q/+b/6v/v//T/9v/y//H/
7f/o/+b/5v/h/9//4P/l/+X/4v/i/+L/5v/m/+T/5//p/+r/5//n/+j/5P/g/+L/4v/i
/+T/5//o/+n/5f/j/+H/4f/o/+z/7//z/+//7P/q/+r/6P/m/+X/5f/p/+7/9P/3//f/
9v/2//r/9//0//H/8f/1//b/+v/8//v/+v/7//r//f8BAAQABgAKAAsADQAQABAAEQAR
ABQAFgAbABsAGwAZABUAEwASABQAFQAZABsAGwAZABkAGQAWABIAEwAWABQAFgAWABYA
FAASABEAEAAMAAoABwAEAAIAAAD+//3/AAD+//7//f/7//v/+f/5//j/9v/z//H/8f/x
/+//8v/v/+n/4//i/+j/7//0//n/9v/1//T/8//x/+7/6v/n/+z/8P/0//f/9P/z//L/
8//z//P/9P/0//H/7v/s/+v/7f/u//D/8v/v/+7/7v/w/+3/7P/r/+v/7v/y//L/8v/v
/+//7//v/+7/8f/x/+//8v/y//D/7v/u/+v/7f/t/+r/6v/t/+z/7v/v//H/8//x/+7/
7f/p/+j/6f/r/+z/7f/u/+7/7P/t/+3/7f/t/+v/6v/q/+n/7f/v//H/9P/x/+//7v/u
/+r/6P/o/+b/6P/q/+z/7v/v/+//7v/t/+z/7v/w//L//P8AAP3//P/7//r/9P/0//L/
8//8////AgAHAAgADgAQABEACwAIAAgACAADAAIAAQAEAAcABwADAAMAAQD///z/+f/3
//b/9v/1//P/9P/v/+z/6v/q/+r/6P/l/+T/5P/k/+f/5v/l/+b/5v/m/+f/5//j/+H/
4P/e/+D/4f/i/+T/4//i/+D/3v/f/9//3//i/9//3v/Y/9n/1f/a/+X/5//i/+L/4f/b
/9v/3//j/+X/6//z//j/AAAOABwAKwA+AFUAbwB+AHoAdQBzAGcAXgBUAEoAUABfAF8A
UQA/ADEAKgAlAB4AGAAPAAoACwAHAP7/9P/w/+3/6v/s/+v/7f/s/+r/6v/q/+X/4//l
/+n/6P/k/+D/4P/k/+T/5P/n/+n/6v/p/+n/6v/m/+b/6P/o/+j/6f/r/+v/6//m/+X/
5P/l/+r/7P/t/+//7v/u/+//8v/x/+7/7P/r/+3/8P/0//X/8//y//L/9v/0//L/8P/x
//b/+P/9/wAA/v/+/wAAAAACAAUABwAIAAcABwAIAAoACQAJAAgACgASABsAHwAjACIA
HwAeAB4AHgAdAB8AHwAdABsAGwAbABcAEgASABQAFQAaAB0AIAAZABQAEAAMAA0ADgAO
AA4ACgAGAAIA//8CAAAAAAD////////9//3//P/6//f/9f/4//n/+P/8//b/7//o/+b/
7P/z//j//f/5//f/9f/z//L/8v/x//H/9P/0//T/8//y//H/8P/x//L/8//1//b/+P/2
//X/9f/3//b/9v/2//P/8v/y//T/8f/w/+//7//0//j/+P/4//n/+f/5//n/8//x/+z/
5f/t//L/9f/4//j/9f/3//f/9v/2//n/+P/0/+//6//n/+7/8v/4//v/9f/z//L/8P/x
//L/8v/w/+//7//v/+//8f/y//T/9f/z//H/7//u/+//7//w//L/8//0//f/+P8AAP7/
/v/+//7//v/5//j/9f/1////AwAHAA0ACwAQABEAEQAQAA4ADwAQAA0ADAALAA4ADgAN
AAgABwAIAAcABQADAP///v/+//3/+P/4//L/7v/q/+r/6v/o/+z/7v/x//T/8v/u/+r/
6P/n/+b/5v/l/+T/4//j/+L/4//j/+P/5P/j/+L/4P/e/9//3//f/+L/4P/g/9v/3f/h
/+r/5//d/97/4v/d/9n/2f/d/+f/7//v/+//9v8CABIAJgA9AFQAZwBzAIAAgAB9AHsA
cQBkAFYATABKAE0ASwBDAD0AOQAyACcAHAAaABkAEgAFAPv/+P/4//b/8//w/+7/6f/p
/+b/4v/l/+b/4v/h/+P/5//m/+L/4//k/+n/6v/l/+X/5P/i/+D/4f/j/+D/3//i/+P/
5P/j/+X/5f/l/+X/5f/l/+f/6v/q/+n/6f/o/+b/5f/m/+j/6P/p/+v/6//s/+7/7f/r
/+r/6v/u//D/8P/w//P/8v/w//H/8P/z//b/+//+/wAAAwAFAAYABgAFAAUABgAJAAsA
DAAQABEAFQAUABMAFgAVABYAGAAXABUAFgAVABcAFQAVABUAFwAUABYAGgAWABYAFAAS
AA8ADAAKAAgABwAGAAQAAgD+//z/+v/5//3//P/9//3/+v/5//b/9f/0//L/7//t/+7/
7//u//L/8P/t/+r/7P/s/+3/7P/r/+v/6//r/+v/7f/u/+7/7//s/+r/6P/l/+f/5//n
/+n/7f/v//L/9P/z//D/7v/t/+v/6v/q/+r/6//q/+r/7P/p/+j/5//n/+b/6P/m/+T/
5v/n/+j/6f/s/+//7//t//D/8P/u/+z/6f/l/+b/5f/n/+j/7P/s/+v/6f/o/+f/5//m
/+f/5f/j/+P/5P/k/+j/6v/r/+r/6P/n/+b/5f/n/+j/6v/r/+f/4//f/9z/3//h/+T/
6P/r/+z/7//w/+3/7P/r/+r/7//v//D/8f/0//P/8v/x//D/7P/u/+7/8f/0//P/8v/z
//b//v8CAAUAAAD8//v/+v/2//b/9v/6////AQD//wEAAQD///z/+f/3//b/9v/1//T/
9P/u/+r/5v/m/+b/5P/i/+D/3//e/93/2v/X/9b/1//Y/9r/2//b/9v/3P/c/9f/1f/T
/9L/1v/Y/9n/2v/b/9v/2//e/+D/4P/b/93/2f/c/9n/2f/S/9D/1f/X/9X/2//f/9//
2f/X/+D/9P8GAB4ANwBKAFUAawCCAIIAcwBvAGUAWgBQAEQAPgBDAEcAPwAzACsAJAAd
ABwAFgAJAAgABwD///7//P/u/+X/6P/q/+T/4//f/9r/2v/a/9X/0//X/93/3v/c/9r/
2v/e/97/2f/b/9z/3P/f/+H/5P/i/93/3v/d/9z/3v/h/+L/4//g/9//3v/f/+D/4P/f
/9//4v/k/+f/7P/o/+T/4f/f/+D/4v/l/+X/5f/m/+j/7v/r/+r/6f/r/+//8P/0//b/
9P/y//L/8P/3//3/AgAGAAUABQAGAAgABQAFAAQABgALABEAEgATABEADQALAAoADAAN
ABEAEwAPAAsACQAHAA4AEgAbACYAHAAYABIADAAMAAoACQAIAAcACAAIAAgABAAAAPz/
+f/4//T/8v/v/+7/7//u/+//8//0//T/9f/y/+//6v/q/+z/6f/m/+j/6P/p/+j/5//r
/+3/7//x//D/7v/r/+n/6f/o/+f/5f/i/+H/4P/h/+T/5//r/+7/8P/w//H/8//v/+z/
6v/o/+T/4v/h/+L/5f/m/+f/6f/r/+7/7f/s/+r/6f/o/+f/6v/v//H/8f/x//D/7f/q
/+n/5f/m/+X/5v/o/+3/7v/t/+v/6v/p/+n/6P/p/+f/5f/l/+b/5v/n/+j/6P/m/+L/
3//c/9n/3f/i/+j/7f/t/+v/6f/o/+X/5f/m/+j/6f/q/+3/7v/u//T/+P/2//b/9v/2
//L/8v/w//H/+f/7//3/AQABAAYABwAHAAcABgAIAAoAAwD+//n/+P///wMAAwAHAAMA
///6//X/9v/2//f/9//z//L/6//m/+X/5v/n/+b/4//i/+L/4v/i/+D/3v/e/9v/2v/a
/9n/2f/Z/9r/2v/b/9v/2//c/93/3v/e/97/2f/X/9X/1v/V/9T/zv/P/+H/6v/p/+H/
2v/W/9H/1f/b/93/4f/h/93/4//0/wQAFAAsAEMAVABlAHsAgAB+AH0AfQBtAFYASABC
AEQATQBNAEEAOQAxACgAHwAeABwAEwAMAAcA///8//z/9v/v/+r/4v/d/93/2v/W/97/
5P/l/+n/5v/n/+P/3P/c/9z/4P/g/9//4f/i/+L/4P/h/+P/4P/b/9z/2//a/+D/5f/o
/+v/5//n/+f/6f/q/+j/5f/j/+T/5P/l/+j/6f/o/+j/6f/o/+r/7f/t/+v/6v/q/+7/
7//w//H/9f/4//j/+//8//v/+v/7//r//P///wEAAgACAAMABQAIAAoACwALAA4AEwAZ
ABoAGwAZABcAFwAYABsAGwAeAB8AHQAbABsAGwAeABwAHwAkAB0AHAAZABYAEgAQAA8A
DgAOAA4ADQAMAAcABAABAP///P/4//b/8//1//f/9//5//j/+P/3//f/+v/7//r//v/8
//f/8v/y//D/7//s/+n/7//z//f/+//5//j/9v/1//T/8v/w/+3/7//v/+//8f/1//f/
+v/8//z/+v/5//n/+f/4//j/+P/2//T/8//0//P/8v/x//H/8//2//X/9P/1//X/9f/1
//X/9//2//P/+f/6//n/+P/2//P/9f/1//T/9P/3//b/9f/z//L/8f/1//b/+f/5//P/
8f/w/+7/8P/y//P/8v/0//X/9v/3//T/9P/1//X/9v/1//T/9P/z//P/9P/2//b/9v/4
//j/9f/0//P/8v/0//X/9f/1//b/+v/+/wIA+v/6//T/8v/2//n//P///wIAAgAGAAgA
DQAPAA0ACwALAAsAEAARABEADwAOABAAEgAPAA4ADQAQABAADwAKAAkACAAHAAUAAwD+
//z/+//5//b/9v/w/+z/7f/u/+//7v/v/+7/7v/u//D/8P/w//L/8f/w//D/7//t/+v/
6v/o/+X/4//h/+D/5v/q/+3/8P/s/+v/6v/s/+r/6P/h/+H/7//y/+//5//g/97/3//b
/+P/7//3//v/+//9/woAGAAqAEQAWQBqAH0AiQCMAIoAhQBzAGUAXABWAFQAVABTAE0A
QwA/ADsALgAfABQACgAFAAgACwALAAgACAD+//P/8P/0//P/8//w/+z/6f/o/+L/3//n
/+//8v/y/+7/7v/y//L/7v/v/+//7v/t/+3/7v/q/+v/7v/v//D/8P/x//D/7//u/+//
8P/z//X/9P/y//H/9P/0//X/+P/2//T/8//z//P/9P/2//X/9f/2//j//v8AAAAAAAAD
AAMAAgAEAAQABQAGAAkACgAIAAkACQAIAAwADwATABgAGAAZABkAHAAgACUAJQAlACMA
IQAhACIAIQAhACQAJQAjACEAIQAhACQAIgAlACoAJQAkACEAHgAfAB4AHgAeABoAGAAV
ABIAEAAOAAwACwAIAAQAAgD////////9//3/AQACAAIAAwACAAEA/v8AAAAA/f/6//z/
+P/3//T/8f/3//v///8DAAIAAAD9//v//f/8//v/+f/5//n/+f/7//r/+f/5//j/+f/4
//j/+f/7//r/+v/6//r/+v/7//7///8AAAEAAwABAAAA+//2//j/+f/6//v/+//9//z/
+f/9//7//f/8//r/9//5//n/+v/8/wEAAgD+//v/+f/3//v//P///////f/9//7//v/8
//z/+//4//j/+f/6//v/+f/6//z//f////3/+//6//j/9//3//j/9//2//f/9v/3//j/
+f/6//n/+f/4//f/+P/8/wAABAACAAIAAgAAAP7//P/8//z//P///wYACwATABMAEQAP
AA8AEQAWABcAFwARAA4ADgAOAA4ADgAOABIAEgARAAwACwAIAAUAAQD9////AAACAAMA
AgAEAAAA/v/4//b/9P/w//L/8v/z//T/8v/w/+7/7v/u/+7/7//v/+7/7f/t/+z/7P/t
/+7/8P/w//D/7//u/+n/5//l/+b/6P/q/+f/6//v/+r/6//x//L/6P/j/+n/8f/1//P/
7//3/wUAEgAeAC4AQABXAHIAfQB7AIYAhgB9AHcAdQBqAFoATgBQAFMAVQBPAEMAMwAu
ACsAIAAYABMADgALAAUA/v/y/+z/8f/6//r/+v/7//n/9v/0//T/7//t/+//8//y/+7/
7//w//X/9v/y//P/8//y//L/8//1//L/8P/y//L/8v/y//P/8v/x//D/8f/y//X/9//2
//T/8//1//b/+P/8//z/+v/5//n/+v/8///////8//r/+f/8//7/AAACAAcABwAGAAgA
CAAIAAgACgAKAA4AEQATABQAFgAXABkAHAAbABsAGgAcABsAHwAeAB0AIAAfACAAIgAm
ACkALwAzAC8AKwApACcAJQAiACQAKAAmACYAJAAiACAAHgAdABwAGQAYABYAFAAPAAoA
BQABAAIAAAAAAP//AQAFAAcACwAIAAYAAwABAAEAAQD//wIAAQD9//n/+v/+/wEAAgAD
AAEA///9//v/+v/6//n/+f/7//z//f/9//r/+f/4//n//P/9////AAACAAAA//////z/
+v/5//j/+v/6//v//v/+//7//v///wIABAACAAAA/P/7//r/+f/9/wEAAgABAAMAAgD/
//z/+v/3//n/+f/6//z/AQACAP//+//4//X/+f/6//3//f/7//v//P/8//z//P/7//j/
+v/7//z//f/9//7/AAABAP7/+//4//b/9f/1//b/+P/7//7/AwAGAAEA/v/7//j/+//7
//r/+f/4//r//P/+//z//P/8//z///8CAAUABwACAAAABAACAAIAAgACAAIABAAEAAcA
DgAPABAAEwARABYAFwAXABIADgANAAwACgAKAAoADgATABUAEwAVABAACwAFAP////8A
AAIAAwACAAIA/P/4//j/+v/8//z/+v/4//f/9v/z/+7/6f/m/+j/6v/t/+//7v/t/+3/
7P/t/+//8f/0//D/7v/r/+j/5f/j/+H/4v/p//D/8v/7/+//7P/t/+//6P/g/+H/6//v
/+//8f/1//f/AQAKABYAKAA+AE8AXABjAG8AegCGAIMAdQBrAGoAaABmAGQAXQBRAEcA
OwAxACgAIwAaABYAEwASAA0ACQAIAAgAAAD7//j/+v/3//f/9P/w//D/8P/r/+n/7f/z
//T/8v/v/+7/8f/w/+//8//2//j/+P/5//v/+P/0//b/9v/2//X/9f/z//H/8v/1//j/
/f/8//r/9//1//b/9v/3//r/+//6//r/+//8//7/AQABAAAAAAABAAYAAwAAAP3//f//
/wAABAAGAAgACgAOABAAEQATABQAFAAYABkAGwAeABsAGwAaABwAHQAhACAAHwAkACUA
KAAsACwAKwAtAC0AKgAnACYAJQAoACYAKQAuACcAJgAjACAAHwAeAB4AHgAYABYAEwAQ
ABAAEAAQABEAEwAQAA8ADQAHAAMA/f/5/wAABgALABEACQADAPv/+P///wEAAwAKAAgA
BwAEAAEA//////////8EAAYABwAJAAUAAgD///v//f/9//3///8AAAEAAwAEAAUABAAE
AAUAAgAAAP///v////7//v8AAAMABAAFAAcAAwACAP3/+P/6//3/AAADAAMABQAEAAEA
AwACAP///P8AAAEABwALAAgABgAHAAQAAQD9//r/9//+/wIACAALAAYABQAFAAQAAgAC
AAEA/v8AAAEAAgADAAEAAAAAAP//AAD///7//v/+////AQAEAAEAAAABAAAAAQACAAMA
BAADAAEA/v/7//v//v8BAAQABAAEAAQABAAGAAgACgAOABAAEAAQABAACwAMAAsADQAS
ABMAFAAXABUAGgAbABsAGAAWABcAGAATABIAEQAUABcAGQAXABkAFwAVABIADwAOAA4A
DwAPAAwADAAGAAIA/f/8//v/+P/5//r//P/+//z/+v/4//j/+P/4//n/+f/2//X/9f/0
//P/8//z//T/8v/y//H/8P/w//H/8v/2//X/9P/u/+//6//u//H/9//4//D/6//t//X/
+f/7//f/9//7/wAADgAiADYASQBeAG0AewCAAHoAfwCFAIEAfgB4AGgAZgBxAHcAawBX
AEcAPgAxACgAJgApACQAEQADAAQADAASAA8ACAACAP/////8//j/+v/6//X/8//z//f/
9v/y//L/9P/6//z/9v/3//f/9v/5//v//v/8//n/+v/5//j/+//9//3//f/5//n/+f/7
//3//P/6//n/9//0//L/8v/5//z/AAAFAAQABgAJAAkABQACAAAAAgAEAAQABAAHAAkA
CgAOABAADgAOABAAEAARABMAFAAUABYAFwAZABwAHQAfACAAJAAjACcAJgAlACcAJwAp
ACwAKgAnACcAJQApACkAKwAtACwAKAApACwAKgAqACgAJgAmACQAIwAiAB8AHgAcABoA
GAAWABQAEwAVABIAEQAPAAsACwAJAAkACgAKAAkACQAGAAUAAgAEAAMA///7//z//v8B
AAIAAwAFAAUABQAFAAQABAADAAMAAwACAAEA//////////8BAAQABQAHAAgABAAAAP3/
+////wAAAgAEAAUABAAEAAYABAAEAAQABQAGAAgABgAEAAEAAQABAAEAAAADAAMAAQAC
AAIAAAD+/wEA//8CAAMAAQAAAAIAAAAAAP////////7//v8AAP///P/9////AAADAAYA
CAAIAAUAAwABAP///f/+/wAAAQABAP///f/8//j/9//3//j/+P/4//r/+v/8//7/AAAC
AAIAAQD///3//P/+/wAAAgD///7//f/8//3/AAADAAUACgAIAAgACAAIAAgACAADAAIA
/////wYACQAMABEAEwAaAB0AHwAZABQAEgAQABEAEgATABgAFwAVAA8ADQAPAA8ADgAN
AAkACAAIAAcAAgACAPz/+P/5//r/+//6//f/9v/2//b/8v/u/+r/6P/t//D/9P/3//P/
8f/w/+7/7//v/+//8P/t/+z/6v/o/+j/6f/q/+7/7P/s/+f/6f/v/+b/5f/r//L/8v/r
/+n/7f/x//H/9f/9/wEACAAYACoAOgBRAGQAdQCDAIYAggB7AHMAbQBwAGoAXABcAF8A
UQA/ADsAPwA6ACsAJAAaABEADgAFAAEABgAMAAQA+/8AAAIA/v/9//n/9P/z//L/7P/p
/+3/8//0//L/8P/w//T/9P/x//P/9P/0//D/7//v/+r/6v/u//D/8v/y//P/8v/x//P/
9f/3//v/+//4//T/8f/y//L/8//2//j/+P/5//v/+//8//7//f/3//T/8v/0//f/+v/9
/wMABwAIAAwADgALAAoACwAKAAkACwAMAAwAEQATABYAGgAXABcAFgAYABsAIQAiACMA
IwAhACEAIgAkACUAKQArACkAJQAjACEAJAAiACUAKgAmACYAJAAiAB4AHAAbABoAFQAU
ABIAEAAOAAwACgAJAAoACAAIAAcABwAHAAUABQABAP7/+v/3//j/+f/4//z/AAD///7/
AgADAAUABQAFAAIA///8//n//P/8//v/+//6//j/9v/z//f/+f/7////AAABAAMABAAA
APz/+f/3//r/+v/7//z/+f/4//j/+v/+/wAAAgAFAAMABAABAP7/+//5//f/9f/2//n/
+f/3////AgADAAQAAwD//wAA///8//z////+//z/+f/3//X/+f/6//3//f/4//f/9//2
//n//P/+//7/+//5//f/9f/3//r//v8BAAAA/f/6//j/9//3//j/+v/5//j/+f/4//n/
+v/7//z//P/7//n/9//2//j/+v/8/wQA/v/4//v//v8BAAQABQAIAAkADQAQAA8ADgAP
ABEAFgAXABcAEAAMAAsACgALAA4AEQAYABYAFQAQAA8ACgAHAAMA/////wAAAgADAAAA
AAD6//b/9P/0//T/8v/u/+z/6//q/+3/7v/v//L/7//u/+7/7f/u/+3/7f/s/+r/6f/o
/+j/6f/q/+r/6v/r/+v/6//u/+3/7P/m/+f/8f/s/+n/6//o/+T/3//h/+f/6//t/+3/
8f/9/wwAGgAoAEAAVwBiAG8AfwCGAIIAfQBxAGMAXABYAFIAVgBfAF0AUQA/ADEAJAAb
ABQAFAAXABAABQD7//b/8v/y//f//v8CAPv/+f/0/+7/7f/s/+b/4//p//H/9P/0//D/
8P/0//T/7v/v/+//7v/u/+//8f/u/+7/8P/w//D/8//1//X/9f/w/+//7v/v//T/9P/z
//P/9v/2//f/+v/6//j/9//3//b/+P/7//v/9//2//b/+v/+/wAAAgAHAAQAAgADAAIA
AAAAAAIAAgAIAA8AFQAaABgAFwAXABgAFQAVABQAFgAcACMAJQAnACYAIwAiACIAIgAh
ACMAIwAmACcAKgAtACoAJAAjACQAIgAiACAAHgAeABwAGwAaABUAFAASABAAEQAQAA8A
DwAOAAoACAAFAAEAAQD/////AAAAAP/////8//v/+P/6//z/+f/2//j//P///wAAAQD+
//v/+P/1//r//v8BAAUAAwAAAP3/+f/7//v/+//9//7///8BAAIAAAD+//3//f/9//z/
/P/8//3//P/8//7//v/+//7///8AAAIAAAD+//v/+//7//v//P///////f8AAAAA/v/8
//r/9//5//n//P/+/wMABAABAP3/+v/3//f/+P/7//v/+f/5//r/+v/+/wAAAQAAAPv/
+f/3//X/9v/4//v//f////3/+//6//v/+//8//7//v/+/wAAAAD9//z/+//6//3///8A
AAEA//8AAAEAAgAEAAYACAAKAAYABAACAP//AwAEAAcACwATABQAGAAcABsAHAAcABgA
EAANAA==
         </WaveFormData>
      </LeadData>
      <LeadData>
         <LeadByteCountTotal>10000</LeadByteCountTotal>
         <LeadTimeOffset>0</LeadTimeOffset>
         <LeadSampleCountTotal>5000</LeadSampleCountTotal>
         <LeadAmplitudeUnitsPerBit>4.88</LeadAmplitudeUnitsPerBit>
         <LeadAmplitudeUnits>��V</LeadAmplitudeUnits>
         <LeadHighLimit>2147483647</LeadHighLimit>
         <LeadLowLimit>268435456</LeadLowLimit>
         <LeadID>V1</LeadID>
         <LeadOffsetFirstSample>0</LeadOffsetFirstSample>
         <FirstSampleBaseline>0</FirstSampleBaseline>
         <LeadSampleSize>2</LeadSampleSize>
         <LeadOff>FALSE</LeadOff>
         <BaselineSway>FALSE</BaselineSway>
         <ExcessiveACNoise>FALSE</ExcessiveACNoise>
         <MuscleNoise>TRUE</MuscleNoise>
         <LeadDataCRC32>3935850905</LeadDataCRC32>
         <WaveFormData>
9v/2//b/9v/1//T/8//y//X/9v/3//j/9v/2//b/9v/0//T/9P/0//b/9v/2//b/9P/0
//T/9P/2//b/9v/2//b/9v/2//b/9v/2//b/9v/0//T/9P/0//T/9P/0//T/8v/y//L/
8v/w//D/8P/w//L/8v/y//L/8v/y//L/8v/w//D/8P/w//L/8v/y//L/8f/w/+//7v/w
//D/8P/w//H/8v/z//T/8//y//H/8P/z//T/9f/2//b/9v/2//b/+P/5//n/+P/4//j/
9//3//H/7//r/+n/6f/n/+X/4//i/+H/4P/g/+D/3v/d/93/3//h/+P/4//j/+T/5v/n
/+j/6v/s/+z/7P/t/+3/7v/t/+z/6//q/+z/7f/u//D/8v/y//P/9P/0//X/9f/1//P/
9P/0//X/9f/2//b/9v/0//T/9P/0//j/+f/5//r/9f/5//n/+f/6//3//f8AAP/////+
/wEAAAD8//P/6//f/8//t/+e/4H/a/9e/2D/Zf9t/3v/kP+c/6b/sv+8/77/wP/E/8j/
zP/U/9j/3//m/+r/6//t//L/+P/5//z//P/+//3/////////AQACAAMABAAFAAMAAwAE
AAQABgAHAAcABwAJAAkACQAJAAUAAwABAP//AgACAAIAAgAAAAAA//////z//v//////
///+//7//v/+//3//f/8////AQACAAIAAQABAAAA//8AAAEAAgAEAAUABQAFAAQAAwAD
AAIAAQADAAQABQAGAAUABAAEAAMAAwADAAMAAwAFAAUABQAEAAIAAwADAAEAAAAAAAAA
//8BAAEAAgACAAEAAAD///7//P/7//v/+//5//n/9//3//b/9P/0//X/8//y//H/8P/z
//P/9P/1//P/9P/0//L/8P/x//H/8v/0//T/9P/0//P/8//z//P/9P/1//T/9f/1//T/
8f/y//X/9f/1//X/9f/1//X/9v/0//T/9P/z//X/9f/1//b/9v/4//n/+f/4//b/+P/4
//j/+P/4//j/+P/4//j/+f/5//n/+f/5//f/9//3//f/+f/5//n/+f/6//r/+v/6//j/
+P/2//b/9//4//n/+v/3//f/+P/4//X/8//z//P/9//4//n/+v/4//f/9v/1//f/+P/4
//j/9v/2//b/9v/1//X/9f/1//j/+P/2//b/+P/4//j/+P/3//b/9f/0//b/9//3//f/
+f/5//n/+f/2//j/+f/6//v//P/9//3//P/8//v/+f/4//P/8//v/+3/6//p/+f/5f/k
/+X/5P/k/+b/5P/j/+P/4//l/+f/5//n/+r/7P/t/+7/8v/0//T/9P/z//P/9P/0//T/
9P/0//X/9//3//j/+P/2//f/+P/4//v/+//7//v//P/8//3//f8AAAAAAAAAAP7//v/+
////AQAAAAAAAQABAAMAAwAAAAEABQAKAA0ACwAIAAUA/v/4//P/7f/d/8X/q/+O/3H/
Yf9c/1z/Y/9x/3v/iv+Y/6j/tv/C/8b/yv/M/9D/1v/c/+L/6f/u//L/9f/7/wAAAgAB
AAQABgAIAAcABwAHAAcACQAHAAcABwAHAAUABQAGAAYABAAFAAUABQAHAAcABwAHAAcA
BwAHAAcACAAIAAgACAAGAAYABQAFAAQABgAHAAcABQAEAAQABAAHAAcACAAIAAYABwAH
AAYACAAJAAkACQAHAAcABwAIAAkACQAJAAgABAADAAEA///9//z/+//6//j/+P/5//n/
+P/3//b/9f/3//f/9//2//T/9f/1//P/8P/w//D/7//v/+//8P/w/+3/7P/r/+r/7P/r
/+v/6//p/+n/5//n/+T/4v/i/+P/4f/g/9//3v/f/9//4P/h/9//4P/g/97/3v/f/9//
4P/i/+L/4v/i/+L/4f/g/9//3//f/93/3f/f/+D/3//i/+L/4f/g/9//4f/h/+H/4v/g
/+D/4P/f/9//3//f/+D/4P/i/+P/4//j/+L/5f/m/+T/5P/k/+T/4v/i/+L/4//l/+X/
5f/l/+P/4//j/+P/4f/h/+H/4f/k/+T/5P/k/+b/5v/k/+T/4v/i/+L/4v/j/+P/5P/k
/+P/4f/h/+H/4P/g/+D/4P/i/+P/5P/l/+P/4v/g/97/3f/e/9//4P/i/+P/5P/l/+X/
5P/h/+D/3v/e/97/3v/f/+D/4f/i/+D/4f/h/+H/4//j/+P/4//k/+T/5f/l/+P/4v/k
/+T/5P/k/+X/5f/k/+T/5P/j/+P/3//g/9//4P/h/+H/3//d/9z/3P/c/93/4P/e/93/
3f/d/+L/5f/m/+f/6P/q/+v/7P/u//D/8P/w/+//7//w//D/8v/y//L/8//z//P/9P/0
//T/9f/2//b/9//3//f/9//6//r/+//7//r/+v/6//r/+P/4//j/+f/6//r/+//9//v/
+//7//z//////wIABQADAAAA/f/8//T/7f/l/9P/u/+h/4L/af9Z/1b/Vv9f/2//ff+K
/5r/rP+2/7j/vv/C/8j/zP/S/9j/4P/l/+r/8P/z//f/+P/2//f//P8AAAIAAwADAAMA
AwAFAAIAAQAAAP//AQABAAIAAgACAAMAAwADAAMAAwADAAMAAQABAAEAAQAAAAAAAAAA
AAAAAAD//////P/+//////8CAAIAAwAEAAIAAQABAAAA//////7//P/+/wEAAwAFAAMA
AwADAAQAAgABAAAA/v8AAAMABQAHAAcABgAFAAQABAAEAAUABQAFAAUABQAFAAUABQAF
AAQABAAFAAUAAwACAAIAAgABAAEAAQACAAIA///+//3//P/6//n/+f/5//n/+f/3//f/
9v/0//T/9f/z//L/8f/w//D/7//v/+//7//w//D/7v/u/+//7//w//D/8P/w//D/8f/x
//H/8f/w/+//7P/r/+7/8P/w//T/9P/z//L/8f/x//H/8f/y//T/9P/0//P/8f/x//H/
8v/w//L/8//z//L/8P/y//L/8//0//X/9v/0//T/9P/1//X/9f/1//X/9v/3//j/+f/7
//3///8BAAMABAAFAAYABgAGAAQABAAFAAYABwAIAAUABQAGAAYABgAFAAYABwAGAAYA
BgAGAAcABwAHAAcABQAGAAYABgAGAAYABgAGAAUABQAFAAUABwAIAAcACAAGAAYABgAG
AAQABAAEAAQABQAHAAgACQAHAAcABwAHAAgACAAJAAkADwAOAAwADAAMAAwACwALAAoA
CgALAAsADAAJAAcAAwABAP//+//5//f/9v/z//L/8v/0//T/8//z//P/9f/3//f/9//4
//r/+//8//z//v/+//7/AQABAAIAAgAAAAAAAAABAAMAAwAEAAQABgAHAAgACAAHAAcA
BwAHAAoACgALAAsACgAKAAoACgAKAAoACgALAAkACAAIAAkABwAJAAsADgAPABMAFAAT
ABEAEAANAAgABgD///f/7f/f/8f/rv+X/4X/ev9+/4P/jf+h/7L/vv/I/9D/1v/Y/9r/
2v/a/9z/4v/q//H/9P/2//n//f8EAAYABQAEAAYACAALAA0ADQANAA8ADwAPAA8ADwAP
AA8AEAAQAA8ADwAOAA0ADwAPAA8ADwAPAA8ADwAPAA4ADgAOAA4ADAAMAAsACwAKAAwA
DQANAA8ADgAOAA4ADQANAA4ADgAMAA0ADQAMAAwADQANAA0ADQANAA0ADgAOAA0ADAAK
AA0ADwAQABEAEAAQABAAEAAQABAAEQARAA8ADwAPAA8ADQANAA0ADAAPABEAEgARAA4A
DgAOAA0ADQANAA4ADgALAAoACQAIAAYABQAFAAUABgAHAAYABwAFAAIAAQABAAMAAgAB
AAAA///9//z/+//7//z//P/6//z//f/9//7//v/+//7//v////////////z/+//4//f/
+v/8//z/AAD//////////////////wAAAAAAAAAA///9//3//f/+//7/AAABAAEAAAD+
/wAAAAAAAAAAAAAAAAAAAAAAAAEAAAD///7//f/+////AAABAAEAAQABAAEAAAD+//z/
+v/9//7//f/+//7//v/+//7//////wAAAAD9//v/+//7//3//v///wAA/f/9//3//f/9
//7//v/+//7//v/+//7//f/9//3//f/+//7//P/8//z//P/8//z//v/+//7//v8CAAIA
BAAEAAQABAAFAAUABAAEAAcABwAIAAUAAQD9//v/+f/4//f/9v/2//P/8v/y//T/8P/v
/+//7//x//P/8//z//L/9P/1//b/+P/6//r/+v/7//v//P/8//7//v/+/////v/9//3/
/P/+////AAAAAP//////////AgACAAMAAwAEAAQABAAEAAIAAgACAAMAAwACAAIAAwAF
AAkABwAEAAcACwAMAA0ADQAMAAkACAAEAP//+//z/+f/z/+2/6H/i/94/3T/e/+D/5H/
pP+2/77/xv/M/87/zv/Q/9b/3P/g/+L/5//w//b/+f/5//7/AAABAAQABgAGAAkABwAH
AAcACQALAAsACwALAA0ADQAOAA4ADAANAA0ADQALAAsACwALAAsACwALAAsADAAMAAwA
DAAMAAwACwALAAgACgALAAsADQAMAAwADAALAAsADAAMAAwADQANAAwADAANAA0ADQAL
AAsACwAMAA0ADQANAAwADAANAA0ADQAQABAAEAAQABAAEAARABEADwAPAA8ADwARABEA
EQAQABAAEQARAA8AEAAQABAADwAOAA0ADQAMAA0ADAALAAoACgAJAAkACQAHAAcABQAF
AAQAAgACAAMAAwACAAEAAAACAAEAAQABAAMABAAEAAIAAAABAAEAAgACAAIAAgACAAUA
BQAFAAUABQAFAAMAAwAGAAYABAAGAAcABwAHAAcABwAHAAcACAAIAAgACAAHAAcABwAH
AAgACgAMAA0ADQAKAAgACgAKAAoACgAKAAoACAAIAAgACQALAAsACwALAAkACQAJAAkA
CQAJAAkACQAKAAoACgAKAAoACgAIAAgACgAKAAoACgAJAAkACgAKAAsACQAJAAkACQAI
AAcABgAHAAcABwAHAAkACgAKAAoACgAKAAoACgALAAsACwALAAoACgAIAAgACgAKAAoA
CgANAA4ADwAQAA4ADwAPAA8ADwANAA8AEwAUABIAEgASABIAFQAVABQAFAAVABUAFgAT
ABAACwAIAAUABQADAAEAAAD+//z/+//8//z/+//7//v/+//9//3//f8AAAIAAwAEAAgA
CgAKAAoACQAJAAoACgAKAAoACgALAAsACwAMAAwADgAPABAAEAAPAA8ADwAPAA8ADgAO
AA0ADwAQABEAEgATABQAFQAXABYAFAATABMAEQARABUAFgAZABsAHgAdAB0AHAAXABIA
DgAJAAEA+//t/9H/uP+h/4f/ev98/4H/h/+V/6b/tv/A/8z/0v/U/9j/2v/g/+T/5v/s
//f//v8CAAcACQAKAAwAEQAQABAAFgAXABcAFwAXABkAGQAZABkAGQAZABkAGgAaABoA
GwAbABsAGQAZABkAGQAbABsAGwAbABoAGgAaABoAGgAaABkAGQAYABoAGwAbABkAGAAY
ABgAGwAbABwAHAAbABsAGgAYABoAGwAbABsAGwAbABsAHAAbABsAGwAaABsAHQAeAB8A
HgAeAB4AHgAfACAAIgAjACMAIwAjACMAIQAhACEAIAAgACEAIQAfABwAHAAcABsAGwAb
ABwAHAAZABgAFwAWABkAGQAaABsAGAAXABQAEwAUABIAEgATABMAEgARABAADwANAAwA
CwAJAAoACgAIAAYABwAHAAgACgAKAAoACgAJAAkACQAJAAsACwAJAAkACgAKAAgACgAL
AAsACwALAAkACQAJAAoACgAKAAoACQAIAAcABgAGAAgACgALAAsACgAIAAoACgAKAAoA
CgAKAAgACAAIAAkACQAJAAkACQAJAAkACQAJAAkACQAJAAkADAAMAAwADAALAAoABwAG
AAYABgAGAAYABQAFAAYABgAHAAUABQAFAAQABAAEAAQAAQABAAEAAQADAAQABAAEAP//
/v/9//z//v///wAAAQACAAIAAAAAAP7//v/+//7/AAAAAAAAAAAAAAEAAgAAAAAAAAAA
AAIAAwADAAQABAADAAMA///9//n/9//1//P/8f/v/+7/7P/q/+n/6v/r/+v/7P/t/+z/
7f/s/+v/7P/u/+//8P/w//L/8v/y//X/9f/2//b/9P/0//T/9f/z//P/9P/0//T/9f/2
//b/9//3//f/9//6//r/+//7//z//P/8//z/+//6//n/+f/7//r/+v/7////AQADAAIA
AQADAAQACQANAAgAAwAAAP7/9//z/+v/2//D/6b/i/9x/2T/YP9j/2v/e/+M/5r/pP+u
/7b/uv/C/8b/yv/O/9T/2v/j/+j/7P/v//P/9v/6//v//P/8//z//f////////8BAAMA
BQAHAAkACAAHAAcABgAGAAcABwAHAAcABwAHAAcABwAHAAcABwAHAAYABQAEAAcACAAI
AAkABgAIAAkACQAJAAgACAAIAAgABwAHAAYABwAJAAoACgAIAAkACQAJAAkACQAJAAoA
DQANAA0ADAAMAA0ADQANAA4ADgAOAA4ADAAMAA0ADQANAA0ADQANAA8ADwAPAA4ADgAP
AA8ADQAMAAwADAALAAsACwAMAAwACQAIAAcABgAIAAcABwAHAAUABQADAAMAAgAAAAAA
AQABAAAA///+//z/+//7//v/+//8//z/+v/8//3//f/+//z//P/8//z//v///wAAAQAB
AAEA/////////v/7//z////////////9//3//f/+//7//v/+//3//f/9//3//v/+/wAA
AQABAAEAAAADAAQABAAEAAQABAACAAIAAgADAAEAAQABAAEAAgADAAQABQADAAMAAwAD
AAIAAgACAAIAAAAAAP7//v/6//j/9v/0//H/8f/y//L/8f/v/+//7//u/+7/7v/u/+v/
6//r/+v/6//s/+z/7P/s/+z/7P/s/+v/6//r/+v/7P/s/+r/6v/o/+j/6P/o/+r/6v/q
/+r/6P/p/+n/6f/p/+n/6f/p/+r/6v/r/+v/7f/t/+r/6P/o/+v/7P/t/+7/8P/x//H/
8v/v/+3/7P/n/+P/3//d/9v/2v/Z/9j/2P/V/9T/1P/W/9T/0//T/9P/1f/X/9f/1//W
/9j/2f/a/9z/3v/e/97/4f/h/+L/4v/i/+L/4v/j/+P/4//k/+T/5P/l/+b/5v/l/+X/
5f/l/+b/5v/n/+f/6f/q/+v/7P/r/+r/6f/p/+n/6P/o/+n/6//r/+3/8P/z//X/+P/3
//f/9P/x/+z/5v/d/9X/w/+r/5H/dP9X/0n/Rv9G/1H/X/9t/3r/iP+U/6D/pP+q/7D/
tv++/8T/yv/O/9H/1v/c/+H/5f/q/+z/7f/u/+7/7v/v//H/8f/x//P/8v/x//D/7//w
//H/8//0//L/8//z//P/8//z//P/8//x//H/8f/x//T/9P/0//T/9P/0//P/8//y//T/
9f/1//X/9P/0//T/9f/1//b/9v/0//X/9f/0//b/9//3//f/9//3//f/+P/5//n/+f/4
//r/+//7//v/+v/6//r/+v/4//j/+f/5//v/+//7//v/+//7//v/+v/6//v/+//5//b/
9v/2//X/9//3//j/+P/1//T/8//y//T/8//z//P/7//v/+3/7f/u/+z/7P/t/+3/7P/r
/+r/6v/p/+n/6f/n/+j/6P/m/+b/5//n/+j/6v/q/+r/6v/r/+v/6//r/+v/6//p/+n/
6f/o/+X/5v/p/+n/6f/p/+n/6f/p/+r/6v/q/+r/6f/p/+n/6f/q/+j/6v/r/+v/6v/o
/+r/6v/q/+r/6v/q/+z/7P/s/+3/7f/t/+3/7f/s/+v/6v/p/+v/6//r/+v/6v/q/+r/
6v/s/+z/6v/q/+r/6v/q/+r/6f/p/+r/6v/p/+f/5//n/+j/6P/o/+j/5//n/+f/5//l
/+b/5v/m/+b/5v/m/+b/5//n/+f/5//o/+j/5v/m/+T/5P/k/+T/5P/k/+T/5P/k/+X/
5f/l/+X/5f/l/+X/6P/o/+n/6f/p/+n/6P/o/+j/5v/m/+b/5v/p/+v/7P/u/+z/6f/n
/+H/3//b/9n/1//V/9P/0f/Q/9H/0P/Q/9L/zv/N/83/zf/R/9P/0//T/9T/1v/X/9j/
2//e/9//4P/g/9//3//e/97/3v/e/9//3//f/+D/4P/g/+H/4v/i/+H/4f/h/+H/4v/i
/+P/4//m/+b/5v/m/+T/5P/k/+X/5//m/+b/5//l/+X/5//s/+3/7f/w//P/8f/s/+f/
4P/c/9f/z/+9/6X/if9q/03/P/9A/z7/R/9Z/2v/eP+E/47/mP+e/6L/qP+y/7j/vP/C
/8r/z//U/9r/3f/f/+T/5P/h/+D/5v/q/+v/7f/t/+3/7//s/+v/6v/p/+v/6//s/+z/
8v/3//v///8AAAEAAgADAAQABQAGAAcACAAIAAgACAAIAAgABwAHAAUACAAKAAsACwAK
AAoACgANAA0ADgAOAAwADQANAAwADgAPAA8ADwANAA0ADQAOABEAEQARABAAEAARABEA
EQAQABAAEAAQABIAEgATABMAEwATABMAEwARABEAEQAQABAAEQARAA8AEAAQABAADwAP
AA8AEAAQAA0ADAALAAoACgAJAAkACQAHAAcABQAFAAcABgAHAAkACwAKAAkACAAIAAcA
BwAHAAkACgAKAAgACwANAA4AEAAPAA4ADQAMAA8ADwAPAA8ADQANAAsACwAOAA4ADAAO
AA0ADQANAA0ADQANAA0ADgAQABAAEAAPAA0ADQANAA4ADAAOAA8ADwAPAA4AEQASABEA
EAAPAA4AEAAQABAAEQAPAA8ADwAPABEAEQARABEADwAPAA8ADwAQABAAEAAQABAAEAAO
AA4ADQAMAAsACgAKAAsADQAOAAsACQAJAAkACwAMAA0ADgALAAsACwALAAsADAAMAAwA
CgAKAAoACgANAA0ADQANAA0ADAAJAAgACAAIAAgACAAKAAoACgAKAAkACQAIAAcACQAJ
AAkACQAIAAgACQAJAAcABwAGAAYABwAIAAkACgALAAoADAAKAAoACgAKAA0ADQAMAAwA
CgAJAAkABQADAP///f/7//f/9f/z//L/8//y//L/9P/y//H/8f/x//P/9f/1//X/9v/4
//n/+v/8//7//v/+/wAAAQADAAQAAgACAAIAAwACAAEAAQAAAAIAAwAEAAQAAwADAAMA
AwAFAAYACAAJAAkACAAHAAYABAAEAAQABQAIAAgACQALAAsACwALAAoACwANABAAEwAR
AAwABwAGAAIA+//x/9//x/+r/5D/c/9j/2D/aP91/4X/k/+e/6z/uv/C/8j/yv/M/9D/
1P/c/+T/7P/x//b/+v///wMABgAGAAUABgAKAAoACQAJAAkACQALAAsACwALAAsADQAN
AA4ADgAMAA0ADQANAA0ADQANAA0ADwAPAA8ADwAOAA4ADgAOAAwADAALAAsACwAOABAA
EQAQAA4ADQAMAA8ADwAQABAADgAPAA8ADgAPABEAEgATABUAFQAVABYAFgAVABQAEgAU
ABUAFQAVABcAGAAZABoAHAAcAB0AHQAdAB0AHQAdAB8AHwAfAB4AIAAhACEAHwAfACAA
IQAhACMAIwAkACQAIgAgAB4AHAAcABsAGwAbABsAGwAZABkAGgAYABgAGQAYABYAFAAS
ABQAEwATABMAEwAUABQAEgARABEAEAAQABMAFAAVABYAFQATABEADwARABMAEwAVABQA
FAASABQAFAATABIAEQATABMAEwAUABQAFAAUABMAFAAVABYAGAAYABoAGwAbABoAGAAa
ABoAGAAYABgAGAAYABgAGAAZABkAGQAZABkAGQAZABkAGQAZABkAGQAZABoAGgAaABoA
GgAaABgAGAAaABoAGgAaABcAFwAYABgAFwAVABUAFQAYABgAGAAYABcAFwAXABcAFgAW
ABUAFAATABQAFQAWABYAFQAUABMAFgAWABQAFAAUABQAFAAUABQAFAAUABQAFAAVABUA
FQATABMAEwATABIAEgATABMAFQAVABQAFAAYABgAGAAWABYAFgAWABYAGQAZABgAGAAY
ABcAFwATABMADwANAAsACQAHAAUABAABAAAAAAACAAAA//////////8BAAEAAQAEAAYA
BwAIAAgACgAKAAoACQAJAAoACgALAAwADQAPAA0ADQAOAA4ADgAPABAAEAARABEAEQAR
ABIAEgATABMAFAAUABQAFAAUABQAFAAVABMAEgASABMAEQATABcAGAAZABsAHAAdAB8A
HgAZABQADgAJAAMA/f/t/9X/vP+j/4v/fP96/3//h/+b/67/vv/I/9L/2P/c/+D/4P/i
/+b/6P/s//P//P8EAAUABQAIAAoADwASABYAFgAXABcAFwAXABkAFwAXABcAFwAXABcA
GAAYABoAGwAbABsAGgAZABgAFwAYABkAGgAbABsAGgAZABgAGAAYABcAFwAWABgAGQAZ
ABcAFgAWABYAFgAVABUAFAAVABcAGAAYABoAGwAbABsAGgAZABgAGAAZABkAGQAYABgA
GQAZABkAHAAcABwAHAAaABoAGwAbABsAGwAbABsAGwAbABsAGgAaABsAGwAZABoAGgAa
ABkAGAAXABcAFgAXABYAFQAUABQAEwATABMAEwATABEAEQAQAA4ADgAPAA8ADgANAAwA
CgAJAAkACQAJAAoACgAIAAgACQAJAAoACgAKAAoACgAJAAkACQAJAAkACQAHAAcACgAK
AAgACgALAAsACwALAAsACwALAAwADAAMAAwACwALAAsACwAMAA0AEAASABMAEgAQABIA
EgAUABQAFAAUABQAFAAUABUAFQAVABUAFQAVABUAFQAVABUAFQAVABUAFgAWABYAFgAW
ABYAFAAUABQAFAAUABQAEQARABIAEgASABEAEgATABQAFAAUABQAEwATABMAEwAVABYA
FgAWABIAEgASABIAEwATABMAEwAUABQAEgASABIAEgASABIAEAAQABAAEAASABMAEwAT
ABEAEQARABEAEAAQABEAEQARABEAEAAQABIAEgASABIAEwAUABQAFAAUABQAFAATABMA
EgASABIAEQARAA0ACwAHAAUAAwD///3/+//6//r/+v/7//7/+//5//j/9//6//3//v//
////AAAAAAAABAAGAAYABgAJAAkACgAKAAgACAAIAAkACAAHAAcABgAJAAsADQAOAA0A
DQANAA0ADgAOAA8ADwAQABAAEAAQABAAEAAQABEAEQAQABAAEQARAA8ADwASABcAGQAa
AB0AHQAYABMADgAKAAMA+f/t/9X/uf+e/4X/df9u/3L/ef+J/5n/qv+2/8T/zP/S/9b/
1v/W/9z/5v/u//T/+f/+/wAAAwAFAAoADgARABIAEgAUABUAFQAVABUAFwAVABUAFQAV
ABUAFQAWABYAFAAVABUAFQAXABcAFwAXABYAFQAUABMAFAAUABQAFAAWABYAFQAVABMA
FgAYABkAGAAWABUAFAATABMAFAAUABUAFwAYABgAFgAXABcAFwAWABUAFAAUABcAFwAX
ABYAGAAZABkAGQAYABgAGAAYABYAFgAXABcAGQAZABkAGQAYABcAFgAUABYAFwAXABUA
FAAUABQAEwATABMAFAAUABEAEAAPAA4ADgANAA0ADQANAA0ACwALAAoACAAIAAkACAAG
AAQAAgACAAEAAQABAAEAAgACAAAAAgADAAMABAADAAIAAQAAAAEAAQABAAEAAgADAAIA
AwAEAAQAAgAEAAQAAwACAAEAAQABAAEAAgAAAAAAAAD//wAAAQACAAQAAgAEAAUABQAC
AAAAAgACAAIAAgACAAIAAAAAAAAAAQACAAMABAAFAAUABQAFAAUABAADAAIAAQAAAAAA
AAAAAAEAAgABAAIAAgACAAIAAgABAAEAAgACAAEA////////AAAAAAAAAAD/////////
////AAAAAAAA/v/+//7//v8BAAEAAQABAAAAAAD+//7//v/+//7//v/8//z//P/8//z/
/f/9//3//P/7//r/+f/6//r/+//7//v/+//6//v//P/9//7///////7//v/9//v/+v/1
//X/8f/v/+3/6f/n/+X/5P/k/+T/5f/o/+b/5f/l/+X/5//p/+n/6f/q/+z/7f/u//D/
8v/y//L/8f/x//L/8v/y//L/8v/z//T/9f/3//j/9v/3//j/+P/5//n/+f/5//r/+v/7
//v//P/8//z//P/+//7//v////7//P/7//v/////////AAADAAMABAAFAAMAAgD9//b/
8P/r/+P/0f+5/6H/hP9p/1n/Wv9e/2f/d/+H/5L/nv+s/7T/uv/A/8b/yv/O/9T/2v/g
/+X/7P/y//X/9//4//j/9f/4//7/AgADAAEAAQABAAMAAgABAAAA//8AAAEAAwAEAAMA
AwACAAEAAQABAAEAAQADAAMAAwADAAIAAgACAAIABAAEAAMAAwAAAAIAAwADAAMAAgAC
AAIABQAFAAYABgAGAAcABwAGAAgACQAJAAkACQAJAAkACgAMAA0ADgAOAAwADQANAA0A
DgAOAA4ADgARABIAFAAVABQAEwASABEAEQARABEAEAARABMAFAATABIAEgASABEAEwAT
ABQAFAAUABQAFAAUABIAEQARABEADwAPAA0ADQAMAAoACgALAA0ADAALAAoADAALAAsA
CwAJAAoACgAIAAYABwAHAAgACAAIAAgACAAJAAkACQAJAAkACQAHAAcACQAKAAkADAAM
AAsACgAJAAsACwALAAwACgAKAAoACQALAAsACwAMAA4AEAARABEADgAMAA4ADgAMAAwA
DAAMAAwADAAMAA0ADQANAA0ADQANAA0ADQANAAsACwALAAsADAAMAAwADAAOAA4ADAAM
AAoACgAKAAoACwALAAwADAALAAkACQAJAAoACgAKAAoACQAJAAkACQAJAAoACgAKAAYA
BgAGAAYABwAHAAcABwAKAAoACAAIAAYABgAGAAYACAAIAAgACAAGAAcABwAHAAcABwAH
AAcABgAGAAcABwAIAAkACQAKAAgACAAIAAgABwAGAAYABgADAAEA///8//j/9//2//b/
8//y/w==
         </WaveFormData>
      </LeadData>
      <LeadData>
         <LeadByteCountTotal>10000</LeadByteCountTotal>
         <LeadTimeOffset>0</LeadTimeOffset>
         <LeadSampleCountTotal>5000</LeadSampleCountTotal>
         <LeadAmplitudeUnitsPerBit>4.88</LeadAmplitudeUnitsPerBit>
         <LeadAmplitudeUnits>��V</LeadAmplitudeUnits>
         <LeadHighLimit>2147483647</LeadHighLimit>
         <LeadLowLimit>268435456</LeadLowLimit>
         <LeadID>V2</LeadID>
         <LeadOffsetFirstSample>0</LeadOffsetFirstSample>
         <FirstSampleBaseline>0</FirstSampleBaseline>
         <LeadSampleSize>2</LeadSampleSize>
         <LeadOff>FALSE</LeadOff>
         <BaselineSway>FALSE</BaselineSway>
         <ExcessiveACNoise>FALSE</ExcessiveACNoise>
         <MuscleNoise>TRUE</MuscleNoise>
         <LeadDataCRC32>3950524563</LeadDataCRC32>
         <WaveFormData>
9v/2//b/9v/0//T/9P/0//f/+P/5//r/+P/4//j/+P/4//j/+P/4//r/+v/6//r/+P/4
//j/+P/6//r/+v/6//v//P/9//7//P/8//z//P/6//r/+v/6//r/+v/6//r/+f/4//f/
9v/0//T/9P/0//L/8v/y//L/9P/0//T/9P/z//L/8f/w//H/8v/z//T/8f/w/+//7v/u
/+7/7v/u/+//8P/x//L/8f/w/+//7v/x//L/8//0//T/9P/0//T/9P/z//P/9P/y//b/
9//3//b/9P/w/+3/7f/s/+v/6f/o/+j/5//n/+b/4//h/+D/4f/i/+P/4//i/+L/4//j
/+X/5//n/+b/5P/j/+P/5P/h/+D/3v/d/97/3//g/+H/4f/h/+L/4//j/+P/4//j/+H/
4f/h/+L/4v/i/+L/4v/i/+L/4f/h/+P/5P/l/+X/4f/k/+T/5v/n/+7/9f/7/wMAEAAi
AD4AXwB7AIkAlwCXAHoARwAWANf/iP87///+tf5j/iT+Ef4f/jz+Yf6K/rX+5P4J/yT/
Ov9T/2r/gP+Q/53/pf+y/8D/zP/R/9n/3f/j/+T/5//q/+z/7//0//b/+P/6//3//P/9
//z//f/+////AAACAAQABQAFAAQAAQD///7///8AAAEABAACAAQABAAEAAQABgAGAAcA
BwAIAAkACwALAAsADQANABAAFAAWABoAGgAcABwAHwAjACYAJwAoAC0AMAAyADQANQA4
ADsAOwA/AEQASQBLAEgASwBNAE4ATgBRAFQAVwBYAFkAWwBeAF4AXgBdAFsAWgBaAFkA
WABZAFYAVABSAFEATABJAEcARABBADwAOAA2ADEALAAnACEAHAAXABQADwAIAAEA/f/5
//f/9P/x/+z/6f/n/+T/4f/e/93/3P/d/93/3f/b/9f/1v/V/9X/1//X/9b/1v/V/9T/
0//R/9P/0//U/9X/1f/V/9X/1f/V/9X/1f/V/9P/0//T/9b/1v/W/9X/1f/W/9b/1//Y
/9b/1v/X/9f/2f/a/9r/2//b/9v/2//b/9n/2f/Y/9j/2//b/9z/3P/d/93/3f/c/9n/
2f/X/9b/1v/W/9f/1//W/9X/1P/T/9P/0v/S/9H/0v/T/9T/1f/R/9D/zv/N/8//0P/P
/9D/zf/M/8r/yv/I/8j/yv/K/8z/zP/K/8n/yf/K/8r/yv/I/8j/yP/H/8f/yP/I/8j/
yP/I/8j/yP/E/8b/yf/K/8v/zP/N/83/zv/O/8//z//O/83/zP/J/8f/xf/E/8P/wf/A
/8L/wf/B/8H/vf+8/7z/vP+7/7r/uP+2/7f/uf+6/73/v/+//77/vP+6/7n/uf+4/7b/
tf+1/7X/tv+3/7j/uf+3/7j/uf+5/7v/u/+7/7v/uv+5/7n/uP+4/7j/uP+4/7j/t/+3
/7j/uv+6/7n/uf+4/7r/vP+9/8L/y//X/+X/8P8EACQAPwBRAF8AZwBTACYA8/+4/2v/
Hv/b/pX+Rf73/cD9uf3T/fr9K/5i/pv+yv7n/v7+GP8x/0j/XP9s/3v/h/+W/6D/qP+v
/7X/u//B/8T/xv/I/8n/y//L/8z/zf/O/9L/0v/U/9T/0//U/9X/1v/W/9j/2f/Z/9v/
2//c/97/3v/e/97/4P/g/+L/4v/i/+P/5v/n/+n/6f/q/+v/7f/w//H/9P/1//X/9v/1
//b/+f/8//3/AQABAAQABQAGAAsADgAQABIAFAAYABwAHQAeACIAJgAnACkALQAwADIA
MwA1ADcAOQA7ADsAPAA+AD4APgA9ADsAPAA8ADsAOgA5ADYANAAyADEALAApACcAJQAh
ABsAFgAQAAsABgABAPr/9v/y//D/6f/i/9v/1//V/9P/0P/N/8j/xf/D/8D/vf+6/7n/
uP+3/7f/t/+1/7H/sP+v/6//rf+t/6z/rP+u/67/rv+t/6v/q/+s/63/q/+r/6v/q/+t
/63/rf+t/6v/q/+r/67/r/+u/6z/q/+u/67/r/+w/67/rv+v/6//rf+u/67/r/+x/7H/
sf+x/6//r/+u/67/rv+t/63/rP+v/6//r/+u/6//r/+t/6z/q/+q/6r/qf+p/6n/qf+p
/6X/pP+k/6P/of+h/6H/of+j/6T/pP+l/6P/ov+f/57/nv+e/53/nv+g/6D/ov+i/5//
nv+b/5n/mf+a/5r/mv+c/5z/nP+b/5r/mv+Z/5j/mv+a/5r/mv+a/5r/m/+b/5n/mP+a
/5r/mv+a/5r/m/+d/57/of+h/6D/n/+d/5n/lv+T/5L/kf+P/47/kP+R/5P/lf+Z/57/
pP+q/63/rv+u/67/sf+z/7T/t/+5/7n/uP+2/7X/tf+2/7b/uP+3/7f/t/+3/7f/t/+3
/7f/uP+5/7n/uf+5/7n/uf+5/7n/uv+6/7r/uv+6/7r/uv+5/7n/uv+8/7z/u/+7/7z/
vP+8/7//xv/N/9f/5f/0/woAKABFAFMAYQBrAFUAJgDz/7T/Y/8S/83+g/4x/uf9uv23
/dX9AP4r/l7+mf7I/uX+/v4a/z//ev+w/8b/1f/r//z/BAAMABUAHQAnAC8ANgA4ADoA
OwA9AEEAQgBDAEQASQBKAE0ATgBRAFIAUwBUAFYAWABZAFkAWwBbAFwAXgBgAGAAYABi
AGQAZgBmAGYAZQBoAGkAawBuAHAAcgB1AHUAdQB3AHcAdgB4AHgAegB8AIAAggCHAIkA
jACNAI4AkACSAJMAlACYAJwAoAChAKEApgCrAK0ArwCzALYAuAC8AL8AwgDFAMMAwwDE
AMYAyADIAMcAxQDCAMIAwQDAAMEAvgC8ALoAtwCyAK8ArQCrAKcAoQCcAJYAkQCMAIcA
gAB8AHgAdgBwAGoAZABhAFwAWQBVAFEATgBLAEkARgBDAEAAPwA+ADsAOwA7ADkANwA2
ADUANQAyADEALwAuADEAMgAzADMAMgAxADEAMQAwAC8ALgAtADAAMQAyADMAMQAxADEA
NAA0ADQAMwAzADIAMgAzADQANgA2ADcANwA1ADYANgA3ADUANQA1ADUANgA3ADcAOAA4
ADcANwA2ADcANwA3ADYAMwAzADEAMAAyADIAMwAzADIAMQAwAC8ALwAuAC4ALQAsACsA
KgApACoAKgApACkAKAAoACYAJgAmACYAJQAmACUAJAAlACQAJQAmACUAJQAjACQAJAAk
ACIAIgAiACEAIwAkACQAJAAiACIAIgAiACIAIgAjACMAJQAmACQAJAAkACQAIQAhACIA
IgAmACcAJwAnACYAIwAhAB8AHAAbABkAGAAWABUAFQAVABEAEAAQABAAEgASABEAEAAO
AA8ADwARABUAFQAUABIADwAPABAAEAAOAA0ADQANAA8ADwAPAA8ADQAOAA8ADwAPAA8A
DwAPABEAEQASABIAEAAQABAAEAAQAA8ADwAQAA4ADgANAA0ADAAOABIAFQAYAB0AIwAr
ADYARgBaAHcAlQCrALkAwwC0AIcAUgAZAMz/g/9H/wH/s/54/mH+a/6E/qH+wv7t/hb/
Of9U/2r/g/+e/7T/wv/N/9n/6P/0//r///8FAAkADwAWABkAHAAeACEAIwAkACUAJgAo
ACgAKgAqACoAKgAqACoALAAuAC8ALwAxADEAMgA0ADIAMgAyADQANAA2ADYANgA2ADgA
OAA5ADsAPAA9AD8APgA/AEIAQwBCAEQARABGAEcASgBLAE8ATwBSAFMAVABXAFoAXABe
AGIAZgBqAGsAbABwAHQAdQB1AHkAfAB+AH8AgQCDAIUAgwCDAIQAhgCJAIoAigCJAIgA
iACHAIYAhQCCAIAAfgB/AHoAdwB1AHMAbwBpAGQAYwBfAFsAVwBQAEwASABGAEQAPgA4
ADUALgArACcAIwAiAB8AHQAaABkAFgAVABQAEQARABEADwAMAAwADAANAAsACQAGAAQA
BwAIAAkACQAHAAcACAAJAAkACQAJAAkACgALAAwADQALAAsACwAOABAAEAAPAA8AEAAQ
ABEAEgAUABQAFQAVABMAFAAUABUAEwATABMAEwAVABcAGAAaABoAGQAZABgAFwAVABMA
EAARABMAEwAUABIAEgATABMAEQARABEAEQAPAA4ADgANAA8ADwAPAA8ADAAMAAsACwAO
AA4ADAAMAA0ADAAKAAoACgAKAAwADAAKAAoACAAHAAkACgAKAAoACgAKAAoACQALAAwA
DgAOAA4ADgANAA0ADgAOABQAFQAVABUAFAARAA8ADQAOAA0ACwAKAAoACQAJAAkABwAG
AAYABgAIAAgABwAGAAQABQAFAAcACQAJAAgABgAFAAUABgAGAAcABwAIAAkABwAHAAcA
BwAHAAgACQAJAAkACQAJAAkACwALAAwADAAKAAoACgAKAAoACQAJAAoACgAKAAkACQAK
AA4ADAANABIAGQAdACMALgA8AFIAbwCPAKUAtQDBALYAiwBWACEA2v+J/0X/B/+5/nj+
Wf5h/nj+lf62/tv+Av8l/0b/Yv93/47/pP+2/8X/z//a/+T/7v/1//v/AQAHAA4AEgAU
ABUAFwAZABoAGwAcAB4AHgAgACAAIQAiACMAJAAkACYAJwAnACkAKQAqACwALAAsACwA
LgAuADAAMAAwAC8AMgAzADUANQA2ADcAOQA5ADkAOwA7AD4AQABAAEIAQQBEAEUASQBJ
AEwATQBOAFEAVABWAFgAWwBeAGEAYQBlAGoAbwBxAHEAdQB4AHoAewB9AH8AgQCDAIMA
hACGAIYAhgCFAIMAhACEAIMAggB/AHwAegB4AHkAdABxAG8AbgBrAGYAYgBeAFkAVABP
AEgARABAAD4AOgA0AC4AKwAnACUAIgAfAB0AGwAaABgAEwAQAA8ADgAMAAsACgAHAAUA
BgAHAAkABwAHAAYABgAGAAYABgAFAAMAAwAEAAUABQAFAAUABQADAAMAAwADAAUABQAF
AAgADAAMAAsACwAMAAwADQAOAAwADAANAA0ACwAMAAwADQANAA0ADQANAA8ADwAOAA4A
DQANAA4ADgAPAA8ADwAOAA0ADQALAAoACQAIAAgABwAHAAcABwAHAAYABgAHAAcABgAF
AAQAAwACAAIAAQABAAQABAACAAIAAQAAAP7//v/+//7/AAAAAP///v/7//n/+//8//z/
/P/9//7///////7//v/9//z//P/8//7/AAAAAP7//v/+//7//f/9//7//v8EAAUABQAF
AAMA///8//n/+v/5//f/9v/0//P/8//z//H/8P/w//D/8P/w/+//7v/u/+//7//x//P/
8//y//D/7//v//D/8P/w/+//7//v/+//7//v/+//8f/y//P/8//z//P/8//z//L/8f/x
//D/8f/y//P/9P/1//X/9v/4//b/9v/1//X/9P/0//b/9//8/wUADQAVACAAMABGAGMA
fQCPAJ0ApwCSAGMAMAD1/6b/Wf8Z/9P+gf5A/if+M/5O/nH+mP7D/vD+F/80/0z/X/96
/5D/oP+t/7v/yP/U/97/4//l/+n/8f/4//z//v///wEAAwAEAAUABgAIAAgACgAKAAsA
DAANAA4ADgAQABEAEQAUABUAFwAaABoAGgAaABwAHAAeAB4AHgAdACAAIQAjACEAIgAj
ACUAKAApACwALQAsAC4ALgAwADMANgA3ADsAOwA+AD8AQABDAEYASABKAE4AUgBWAFcA
WABcAGAAYQBkAGkAbQBwAHAAcwB2AHkAdwB3AHgAegB+AH4AfQB7AHgAeAB3AHYAdwB0
AHIAcABtAGgAZQBjAGQAYwBgAF4AWABTAE4ASQBGAEIAPgA8ADYAMAAqACcAIgAfABsA
FwASAA8ADQAKAAkABgAFAAQAAwADAAMAAQD9//z/+//7//v/+//6//r//P/8//z/+//9
//3//v////7//f/8//v//f/9//3//f/8//v/+v/8//7//v/9//3/AAAAAAEAAgACAAIA
AwADAAEAAgACAAMABQAFAAUABQAFAAUABAAEAAUABQAGAAYACQAJAAkACAAFAAUAAwAC
AAIAAgADAAMAAwADAAMAAwADAAIAAgABAP//////////AAAAAP////8AAAAA/v/+//v/
+v/4//j/+f/6//3//v/+//7//P/7//n/+v/6//r//P/8//z/+//7//z//P/+//7//v/+
//v/+//8//z//v/////////+//v/+f/3//j/9//1//T/8v/x//H/8f/w//D/8f/y//D/
8P/v/+7/8P/x//H/8//1//X/9P/y//H/8f/y//L/8v/x//H/8f/x//H/8f/x/+//8P/x
//H/8//z//P/8//z//P/9P/0//T/9P/0//T/8//x//D/8P/y//L/8f/x//T/+P/4//n/
/v8DAAkAFQAkADQATABrAIcAmQCpAKsAkgBhAC4A8/+m/1n/Gf/R/oP+Rv4v/jv+WP57
/qL+zf76/h//Pv9U/2n/gv+a/6j/tf/B/9D/3P/m/+3/8//3//3/AAADAAYACAALABEA
FAAXABoAHAAcAB4AHgAhACIAIwAkACUAKAAqACsALwAvADAAMgAyADIAMgA0ADUAOAA5
ADoAOwA+AD8AQQBAAEAAQABBAEAAQQBEAEUASABKAEoATABNAFAAUQBVAFYAWABYAFgA
XQBgAGIAZABmAGoAbgBvAG8AdAB5AHsAewB/AIIAhACEAIcAigCNAI0AjQCOAJAAkgCS
AJEAjwCOAI4AjQCMAIsAiACGAIQAgwB+AHsAeQB4AHUAcABsAGYAYQBcAFcAUABMAEgA
RgBAADoANAAxAC4AKwAnACMAIAAdABsAGAAWABQAFAAUABIAEQAQAA0ACwAMAA0ADwAM
AAsACQAIAAcABgAFAAMABAAFAAcACQAHAAcABwAHAAUABQAFAAUABQAFAAUACAAKAAoA
CQAJAAoACgALAAwADgAOAA8ADwAPABAAEAARABAADwAOAA0ADgAPAA8AEAAPAA8AEAAQ
ABEAEQARABAAEAARABAAEAAOAA4ADwAPAA0ADQANAA0ACwAKAAoACQAJAAkACQAJAAcA
BgAEAAMABAAEAAIAAgACAAIAAQACAAAAAAACAAIAAgACAAAA/////wAAAAAAAAAAAAAA
AP///f/+//7//v/+//7//v/+/wAAAAABAAEA//////3/+//8////AAABAAIAAwADAAQA
BAAFAAUABAADAAIA///9//v//P/7//n/+P/6//n/+f/5//X/9P/0//T/9P/0//P/8v/w
//H/8f/z//X/9f/0//L/8f/x//L/8v/y//H/8f/x//H/8f/x//H/7//w//H/8f/x//H/
8f/x/+//7//w//D/8//0//X/9v/0//P/8//0//L/8v/x//H/9P/2//j/+/8AAAcAEwAf
ADAASABmAIMAkwCfAKUAjwBcACkA7P+d/1D/Df/F/nf+L/4I/gv+J/5O/nn+rP7f/g7/
K/9E/17/d/+K/5r/qP+3/8X/1P/g/+b/7f/z//X/+/8AAAQABgAHAAkACgAKAAoACgAQ
ABAAEgASABMAFAAVABYAFgAYABkAGQAaABkAGQAaABwAHAAcAB4AHAAeAB4AHgAfACIA
IwAlACUAJgAnACkAKgArAC4ALwAwADIAMgA0ADUAOAA5AD0APwBCAEMARABIAEwATwBS
AFUAWABbAFsAXQBiAGcAaQBpAG0AcAByAHQAdwB6AH0AfQB9AH4AgACCAIIAgQB/AH4A
fgB9AHwAewB4AHYAdABzAG4AawBpAGYAYwBeAFoAVgBRAEwARwBAADwAOAA2ADAAKgAk
ACEAHQAbABgAFQAQAA0ACwAIAAUAAgABAAAA/////////f/6//r/+v/7//n/+f/4//j/
9v/2//b/9f/2//f/+f/7//n/+f/5//n/+f/5//n/+f/5//n/+f/8//z//P/7//v/+v/6
//v//P/8//z//f/9////AAAAAAEAAQABAAEAAQABAAEAAAAAAAEAAQACAAIAAQABAAEA
AAACAAMAAgACAAIAAgADAAMAAwADAAMAAwABAAAAAAD//////////////v/+//3//f/8
//z/+v/6//n/+P/2//b/+P/4//r/+v/6//r/+P/3//X/9v/2//b/9v/2//b/9f/3//j/
+P/4//b/9v/2//b/+P/4//n/+f/5//f/9//3//j/+P/4//j/+P/5//v//v8AAAEAAQAA
AP///v/7//n/9//2//X/8//y//L/8f/x//H/7//u/+7/7v/s/+z/6//q/+z/7f/t/+//
7//v/+7/7P/q/+n/6f/o/+r/6f/p/+n/6f/p/+n/6f/p/+r/6//r/+n/6f/p/+n/6f/p
/+r/6v/s/+z/7P/s/+z/6//r/+z/7v/u/+3/7f/u/+z/8P/3//z/AQANAB0ALABCAF4A
dQCJAJkAnwCHAFgAJQDk/43/QP8B/7f+Y/4b/vb9+f0V/jj+Zf6e/tf+Bv8l/z7/WP9x
/4r/nP+q/7n/xf/S/97/4v/l/+v/8//7/wAABAAGAAcACQAKAAoACgAKAAwADAAOAA4A
EQASABMAFAAUABYAFwAXABkAGQAaABwAHAAcABwAHgAcAB4AHgAeAB8AIgAjACUAJwAo
ACkAKwAsAC0AMAAxADIANAA0ADYANwA6ADsAPwA/AEIAQwBEAEgATABPAFIAVABYAFwA
XQBfAGQAaQBrAG0AcQB0AHYAeAB7AH4AgQB/AH8AgACCAIIAggCBAH8AgACAAH8AfgB+
AHwAewB6AHcAcgBvAG0AawBnAGEAXABYAFMATgBJAEIAPgA6ADgAMgAsACYAIwAdABkA
FAAPAA4ACwAJAAYABgAEAAQABAACAAEAAAD9//r/+v/6//v/+v/5//f/9v/3//j/+f/5
//f/9//4//n/9//3//f/9//5//n/+f/5//f/9//3//r//P/8//v/+//8//z//f/+//z/
/P/9//3//f/+//7//////////////wAAAQABAAIAAgABAAEAAAABAAEAAQAAAAEAAQD/
//7//v/+//////////////////3//P/8//v//f/9//3//f/8//z/+//7//r/+v/4//j/
+P/4//f/+P/4//j/+v/6//n/+P/1//P/8//0//T/9P/1//b/9//3//b/9v/1//T/9v/2
//b/9v/0//T/9f/1//P/8//z//P/9f/1//b/9v/2//T/9v/4//j/+P/4//n/+f/6//r/
/P/9//3//f/8//n/9//1//T/8//x//D/8P/v/+//7//v/+7/7v/u/+3/7P/q/+j/6v/r
/+v/7f/t/+3/7P/q/+r/6//t/+7/7P/r/+v/6//q/+n/6P/n/+n/6v/r/+v/6//r/+v/
6//u/+//8f/y//H/8P/v/+7/7f/r/+r/6v/s/+7/7//x//L/8P/y//X/+v///wsAGwAo
ADoAVgBzAIkAmQChAJEAZAAzAPb/n/9K/wn/xf53/i/+Av7//Rn+Pv5p/pr+z/7+/hv/
NP9S/23/gv+W/6T/s//B/9D/2v/g/+P/6f/x//X/9v/4//r/+//9/wEAAgADAAQACAAI
AAoACgALAAwADQAOABAAEgATABMAFQAVABYAGAAYABgAGAAaABgAGgAaABoAHAAgACIA
JQAjACQAJQAnACgAKQAsAC0ALgAwADAAMgAzADYANwA7AD0AQABBAEIAQwBGAEgASgBQ
AFQAWABZAF0AYgBnAGkAawBvAHIAdAB2AHkAfAB/AH8AfwCAAIIAggCCAIEAfwB/AIAA
gACAAH8AfAB6AHgAdQBwAG0AawBqAGcAYgBeAFgAUwBOAEkARABAADwAOgA1AC4AJwAj
ACAAHQAZABUAEgAPAA0ACgAGAAIAAAD+/wAAAQACAAEA/P/6//j/9//4//n/+f/6//j/
+P/4//f/9f/1//b/9//5//n/+f/5//f/9//3//f/+f/5//n//P/+//7//f/9//7//v//
/wAA/v/+/////////wAAAAABAAEAAQABAAEAAQABAAAAAAADAAMABAAEAAMAAwADAAIA
AQABAP///v///wAAAgADAAIAAQAAAP///f/8//z/+//8//3//v////7//v/9//3//P/8
//r/+v/6//r/+f/6//f/9v/3//b/9v/2//T/8//1//b/9v/2//T/9P/0//P/9f/2//b/
9v/0//T/9P/0//T/9P/1//X/9//3//f/9//3//f/+P/4//j/+P/4//j/9//3//j/+P/6
//v/+//7//r/9//1//P/8v/x/+//7v/u/+3/7f/t/+3/7P/s/+z/7P/s/+v/6v/o/+n/
6f/r/+3/7f/s/+r/6f/p/+r/6v/s/+v/6//r/+v/6//r/+v/6//s/+3/7f/t/+3/7f/t
/+//7//w//D/7v/u/+7/7v/w/+//7//w/+7/7v/t/+3/7P/u//D/8//2//v/AQAJABYA
JgA8AFcAcwCJAJkAowCUAGkAOAD//67/W/8Z/9X+h/5I/iv+M/5M/mn+jv67/ur+Df8s
/0T/W/90/4r/nP+r/7X/vv/K/9T/3f/l/+n/7//0//j/+v/7//3/AQACAAMABAAGAAYA
CAAIAAoADAAOABAADwAQABAADwATABMAFAAWABQAFAAUABYAFgAYABgAGAAZABwAHQAf
AB8AIAAhACMAIwAjACUAJQApACwALQAwAC8AMgAzADcAOAA6ADoAOgA9AEAAQgBEAEgA
TABQAFEAUQBWAFsAXQBdAGEAZABmAGYAaQBsAG8AbwBvAHAAcgB0AHQAcwBxAHIAcgBx
AHAAbwBsAGoAaABoAGQAYgBhAGAAXQBYAFQAUgBNAEgAQwA+ADoANgA0ADAAKgAkACEA
HgAbABcAEwAQAA0ACwAIAAUAAgABAAAA/f/9//3/+//5//j/9//3//X/9f/0//T/9v/2
//b/9f/z//P/9P/1//X/9f/1//X/9f/1//X/9f/3//f/9//6//z//P/7//v/+v/6//v/
/P/9//7/AAABAP//AAAAAAEAAQABAAEAAQADAAMAAgACAAEAAQACAAIAAgABAAAA/v//
/////f/8//z//P/9//3//P/7//r/+f/4//j/+f/5//f/9//3//f/9v/2//X/9f/4//j/
9v/2//X/9P/y//L/8P/w//L/8v/y//L/8P/v/+//8P/w//D/8P/w//D/7//x//L/8v/y
//D/8P/w//D/7v/u/+//7//t/+3/7f/t/+//7//w//D/8P/u//D/8P/w//D/8P/v/+//
8P/w//b/9//3//f/+P/1//P/8f/v/+3/6v/o/+n/6f/q/+v/6P/m/+X/5P/l/+b/5v/m
/+T/5f/l/+f/6f/p/+j/5v/m/+f/6f/q/+j/5//n/+f/5f/l/+X/5f/m/+j/6v/r/+n/
6f/p/+n/6f/p/+r/6v/q/+r/6v/q/+r/6f/p/+r/6P/o/+f/5//o/+j/6P/v//j///8F
ABEAIAAyAEwAaQB/AI0AlwCPAGYALwD4/6v/Vv8T/8/+gf4z/gT+//0X/jr+X/6O/sX+
8P4R/yz/SP9l/3z/jv+e/6v/uf/E/87/2P/f/+P/6f/v//T/9v/4//n/+//7//z//f/+
/wIAAgAEAAQABQAGAAcACAAKAAwADQANAA4ADQANAA4AEAAQABAAEgASABQAFAAUABcA
GgAbAB0AGwAcAB0AHwAeAB8AIgAjACYAKAAoACoAKwAuAC8AMwAyADQANAA0ADoAPgBB
AEQASABMAFAAUQBSAFYAWgBbAFsAXwBiAGQAZgBpAGwAbwBtAG0AbgBwAHQAdABzAHEA
cABwAG8AbgBuAGwAawBqAGkAZABhAF8AXgBbAFYAUgBOAEkARAA/ADoANgAyADAAKwAk
AB0AGQAUABEADQAJAAgABQADAAAA///8//v/+v/2//X/9P/x//D/8P/w//H/8f/x//D/
8P/w//D/8P/v/+z/6//r/+v/6//r/+v/6//r/+v/6//r/+z/7f/u//L/9P/0//P/8//y
//L/8//0//T/9P/1//X/9P/0//P/8//2//f/+P/5//n/+f/4//j/+P/3//f/9v/1//X/
9f/0//b/9//2//b/9P/0//X/9f/z//P/8//z//P/8v/y//H/8f/x//H/8f/v/+7/7P/r
/+7/7v/s/+z/6//q/+j/6P/o/+j/6v/q/+r/6v/o/+f/5f/m/+b/5v/k/+T/5P/j/+X/
5v/m/+b/5P/k/+T/5P/i/+L/4//j/+X/5f/k/+X/5v/n/+j/6P/p/+v/7P/v/+//7v/t
/+z/6f/n/+X/5P/j/+H/4P/h/+H/4v/j/9//3v/e/97/3f/c/9r/2P/Y/9n/2f/b/9v/
2//a/9j/2f/Z/9r/2v/Y/9f/1//X/9n/2f/Z/9n/2f/a/9v/2//b/9v/2//b/9n/2f/a
/9r/3P/c/9z/3P/c/9v/2//c/9r/2v/Z/9n/3v/c/97/4//q//H/+f8FABYALABIAGEA
cwCFAIsAdQBGABUA1P99/yz/6/6j/k/+B/7g/eH9/f0i/k3+hP6//u7+Cf8i/z7/V/9u
/4D/kv+j/7H/vP/E/8r/z//X/9//5f/o/+j/6v/r/+3/7f/u/+//8P/2//b/+P/4//f/
+P/5//r//P/+//////8BAAEAAgAEAAQABAAEAAYACAAKAAoACgAKAAwADAANAA4AEAAS
ABUAGAAZABwAHQAeACAAIAAiACMAJgAnACsAKwAuAC8AMAA0ADgAOwA+AEEARABHAEcA
SQBOAFMAVQBXAF0AYgBmAGUAZwBpAGsAaQBpAGoAbABvAHAAcABvAHAAcABvAG4AbQBq
AGgAZgBmAGIAYABfAF0AWQBTAE4ASgBFAEAAOwA0ADAALAAqACQAHgAYABUAEgAPAAsA
BwAEAAEA///8//v/+P/3//b/8//z//P/8f/u/+7/7v/v/+3/7f/s/+z/7v/u/+7/7f/r
/+v/7P/t/+7/7//w//H/7//v/+//7//v/+//7//y//T/9P/z//P/9P/0//X/9v/2//b/
9//3//f/+P/4//n/+f/5//n/+f/5//n/+P/4//f/9//4//j/9//3//f/9v/3//f/9f/0
//L/8v/z//P/9f/1//X/9f/x//D/8P/v/+//7//v/+//7v/u/+3/7f/w//D/7v/u/+v/
6v/o/+j/6P/o/+r/6v/q/+r/6P/n/+f/6P/o/+j/6P/o/+j/5//l/+b/5v/m/+j/6P/o
/+j/6P/o/+n/6f/s/+3/7v/v/+3/7f/u/+7/7//w//H/8//1//T/8//y/+//7v/u/+7/
7f/s/w==
         </WaveFormData>
      </LeadData>
      <LeadData>
         <LeadByteCountTotal>10000</LeadByteCountTotal>
         <LeadTimeOffset>0</LeadTimeOffset>
         <LeadSampleCountTotal>5000</LeadSampleCountTotal>
         <LeadAmplitudeUnitsPerBit>4.88</LeadAmplitudeUnitsPerBit>
         <LeadAmplitudeUnits>��V</LeadAmplitudeUnits>
         <LeadHighLimit>2147483647</LeadHighLimit>
         <LeadLowLimit>268435456</LeadLowLimit>
         <LeadID>V3</LeadID>
         <LeadOffsetFirstSample>0</LeadOffsetFirstSample>
         <FirstSampleBaseline>0</FirstSampleBaseline>
         <LeadSampleSize>2</LeadSampleSize>
         <LeadOff>FALSE</LeadOff>
         <BaselineSway>FALSE</BaselineSway>
         <ExcessiveACNoise>FALSE</ExcessiveACNoise>
         <MuscleNoise>TRUE</MuscleNoise>
         <LeadDataCRC32>451864187</LeadDataCRC32>
         <WaveFormData>
/v/+//7//v/9//z/+//6//z//v8AAAIAAgACAAIAAgAAAAAAAAAAAAIAAgACAAIAAAAA
AAAAAAACAAIAAgACAAIAAgACAAIAAgACAAIAAgABAAAA///+//7//v/+//7//P/8//z/
/P/7//r/+f/4//b/9v/2//b/9v/2//b/9v/1//T/8//y//L/8v/y//L/8f/w/+//7v/s
/+z/7P/s/+7/7v/u/+7/7f/s/+v/6v/t/+7/7//w//L/8v/y//L/8f/w//H/8P/x//P/
9P/1//P/8//z//P/8f/v/+7/7P/q/+n/6P/n/+b/5P/h/93/3//g/+H/3//e/93/3f/c
/9z/3v/e/93/2v/Y/9j/2P/X/9b/0//R/9P/1P/U/9T/1P/U/9T/1f/V/9X/1f/V/9T/
0//S/9H/1P/U/9T/1P/S/9L/0P/S/9P/1f/W/9b/0v/T/9H/0v/U/9n/3f/i/+n/9v8J
ACQAPwBZAHAAhwCTAJIAgQBrAEAA+/+z/3X/L//i/qD+hv6I/pv+s/7U/vb+GP8w/0H/
Uv9l/3f/iP+W/5//pf+t/7b/wP/F/8v/zv/Q/9H/1v/W/9b/2f/b/97/4P/j/+T/5P/k
/+P/5v/o/+n/6f/r/+z/7v/u/+v/6f/n/+f/6f/r/+3/7//u/+//7//v/+7/7//x//L/
9v/2//b/+P/4//j/+P/4//v///8CAAUABgAHAAcABwAKAA0ADwASABYAGQAbAB0AHAAf
AB8AIAAlACkALAAwADEAMwA0ADYAOAA4ADwAPgA/AEEAQwBGAEUARgBGAEYARQBEAEQA
RABEAEIAQQBAAEAAPgA8ADoANgA0ADIAMAAsACgAJAAiAB0AGAAUAA8ADgAKAAcABAAC
AAAA/v/7//b/9f/x/+//7P/q/+j/5//n/+f/6P/o/+X/5P/i/+L/4v/i/+L/4v/g/+H/
4f/g/+D/4f/h/+H/4f/h/+H/4f/h/+H/4f/h/+P/4//j/+P/5f/m/+f/5//l/+X/5f/l
/+b/5v/m/+f/6f/p/+n/6v/q/+r/6v/q/+r/6f/o/+f/6P/p/+r/6//s/+z/7P/s/+z/
6//o/+f/6P/p/+n/6v/o/+j/6P/o/+T/5P/j/+P/5v/n/+j/6f/k/+L/4f/g/+L/4//k
/+P/4f/h/+H/4P/e/97/3v/e/9//3//f/+D/4P/g/+D/4f/g/9//3v/d/9//3//f/9//
4f/h/+H/4f/f/+L/4//k/+X/5v/m/+j/6P/p/+n/6v/r/+v/6//r/+v/6f/l/+T/4v/h
/+P/4//j/+P/4v/g/93/3P/a/9r/1//X/9j/2v/b/9z/4P/g/9//3P/Y/9j/2P/Y/9j/
1v/V/9X/2P/Y/9j/2P/X/9b/1v/V/9b/1//Y/9n/2f/Z/9n/2v/a/9r/2v/a/9r/2P/a
/9r/2//b/9r/2v/b/93/3v/c/9//4//w//v/CAAbADQATQBhAHYAhwCLAHwAaQBLABIA
z/+R/0//B/++/or+eP6E/p3+v/7o/hT/NP9E/1P/ZP91/4f/lv+k/6//t//D/8r/0P/V
/9n/3v/i/+P/5v/m/+b/6f/p/+r/6v/r/+v/7P/t/+3/7v/w//H/8f/z//T/9v/2//f/
9//3//n//P/9//7///8AAAEAAQABAAIAAwAFAAYACAAIAAgACgAMAA4AEAASABEAEwAU
ABUAGQAbABwAHQAfACEAIgAkACYAKQArAC0AMQA1ADYAOAA6AD0APwBCAEYASQBLAE4A
TgBOAFIAVABVAFcAWQBcAFsAXABcAFwAWwBaAFoAWgBaAFgAVwBWAFQAUgBQAE4ATABK
AEgARgBCAD4AOgA4ADQAMAAtACkAJQAgABwAGAAVABQAEwARAA0ACwAGAAMABAACAAAA
///+//3//f/8//n/+P/2//b/9//2//X/9P/2//f/9//2//T/9f/1//X/9f/1//X/9f/3
//f/9//3//X/9f/1//X/9//4//n/+f/6//v//P/9//z//P/8//3/+//7//v//P/+//7/
/v/+/////////////f/9//3//f/9//7///8AAAEAAQD//////f/9//z//P/+//7//v/+
//z//P/7//v/+f/5//n/+f/6//r/+//8//r/+f/4//X/9v/3//j/+P/6//r/+v/6//n/
9//1//T/9P/0//T/9f/3//f/9//3//b/9f/0//P/9P/1//b/9//5//r/+//7//j/+P/4
//j/+P/4//n//P/9////AQACAAMAAwABAAEAAQD///3//P/6//n/+f/5//n/+f/4//b/
8//y//L/8v/v/+//8P/y//P/9P/1//T/8v/u/+7/7v/u/+7/8P/u/+3/7f/t/+z/6//q
/+r/6v/r/+v/6//r/+v/6//t/+3/7f/u/+7/7v/u/+7/7v/s/+7/7v/w//H/8f/y//H/
7//w//L/9f/5/wIADwAeADEASgBhAHUAiACbAJkAjAB5AFUAGADT/5X/Vf8R/9D+pP6a
/qr+xf7j/gb/MP9Q/2D/b/9+/4//of+w/7z/x//T/9v/4P/k/+f/7f/0//j/+//8//z/
/P////3//v/+////AwAEAAUABQAGAAgACQAJAAkACgAMAAwADQANAA0ADwAQABEAEgAT
ABQAFQAVABUAFAAVABcAGAAdAB4AHwAiACIAIgAiACIAIQAjACQAJQAqAC0ALwAxADMA
NQA2ADgAOQA7ADwAPQBAAEUARwBKAEoATQBPAFIAVABXAFkAXABgAGAAZABmAGYAZwBo
AGoAawBsAGwAbABqAGgAZwBmAGgAZgBlAGQAYgBgAF4AXABYAFYAVABSAFAATABIAEYA
QgA+ADsANwAyAC4AKwAoACIAIAAeABsAGgAZABUAEwASABAADgANAAwACwALAAoACQAI
AAYABgAEAAIAAAD+/wEAAwAEAAQAAwADAAIAAQD//////////wAAAQACAAMAAQABAAEA
AQADAAQABQAFAAMAAwADAAMABgAGAAYABwAFAAUABQAGAAYABgAGAAYABwAHAAcABwAH
AAcABwAHAAYABgAGAAYABQAFAAMAAwAFAAUABAAEAAIAAgACAAIAAQACAAIAAwAAAP//
/v/9//3//P/8//z//f/9//3/+//7//v/+//6//j/+P/4//j/+f/5//n/+v/4//j/+P/5
//j/9//2//X/9//3//f/9//3//f/9//3//X/9v/3//f//P/8//r/+v/6//r/+f/6//n/
+f/8//7/AAABAAMAAwADAAEA/f/8//r/+f/3//f/9//3//b/9P/x//D/8v/y/+//7//u
/+7/7f/s/+7/7v/t/+r/6P/o/+j/6P/o/+b/5f/l/+j/6P/o/+j/6P/o/+n/6f/n/+f/
5//n/+n/6f/p/+r/6P/o/+j/6P/o/+b/6P/o/+n/6f/o/+j/5f/n/+r/7P/v//H/9v/9
/wgAFwAoAD8AWQBwAIUAlwCcAI8AdwBQABEA0f+X/13/HP/k/sb+yv7Z/uv+Av8k/0D/
UP9f/27/f/+T/6T/sP+5/8H/y//S/9b/2f/d/+L/5P/n/+v/7P/t//H/8//0//T/9f/1
//b/9//3//b/+P/5//n/+v/8////AAD///////8BAAIAAwAEAAUABAAFAAUABQAEAAUA
BwAIAAwADAAMAA4ADwAQABEAEgARABMAFAAVABcAGQAaABsAHQAfACAAIgAiACUAJwAp
ACsALwAwADIANAA3ADkAPAA8AD8AQQBEAEYARgBKAEwASgBLAEwATgBQAFIAUwBUAFEA
UABQAFAATgBMAEsASgBIAEYARABCAD4APAA6ADgANwA0ADEAMAAsACgAJQAhACAAHAAZ
ABYAEAAOAAwACQAIAAcAAwABAAIAAAD+//3/+v/5//n/+P/5//j/9v/2//L/8P/u/+z/
7v/x//P/9P/y//P/8//z//P/8//z//P/9f/1//X/9f/1//X/9f/1//f/+P/5//n/+f/5
//n/+f/8//z//P/9//v/+//7//z/+//6//n/+P/8//3//v////3//f/9//3/+f/4//f/
9v/6//v/+v/7//v/+//6//r/+P/4//j/+P/0//T/8//z//T/9f/2//f/8//y//L/8v/z
//P/8//x//P/8//z//L/8v/y//L/8v/0//P/8v/y//L/8v/y//P/8//z//P/8//3//b/
9v/2//b/9v/1//b/9f/1//r//P/+/////f/9//3/+//6//r/+f/5//j/9//2//X/9P/y
/+//7v/v//D/7v/v/+7/7v/t/+z/8P/w/+//7P/o/+j/6P/o/+n/6P/o/+n/6f/o/+f/
5v/o/+j/6f/p/+f/5//n/+f/6f/p/+n/6v/o/+j/6P/o/+r/6P/q/+r/6v/p/+f/5v/p
/+3/7P/q/+3/8//2//3/CAAXACwARwBhAHoAkwCpALAApwCTAHQAOwDv/6v/bf8m/+L+
vP68/sn+2f7w/hD/Lv9E/1f/av95/4v/nP+q/7X/v//F/8z/1P/X/9n/3v/i/+X/6v/q
/+r/7f/v//D/8P/x//H/8v/z//P/9P/2//f/9//1//b/+P/4//n/+f/5//v//P/9//7/
//8AAAEAAQABAAAAAQADAAQABgAGAAYACAAHAAgACQAKAAsADQAOAA8AEQATABQAFQAW
ABcAFwAYABoAHQAfACEAIQAlACYAKAAsAC8AMQA0ADYAOQA7AD4APwA+AEEAQgBEAEUA
RgBIAEcASABIAEgARwBGAEYARgBEAEIAQQBAAEAAPgA8ADoANgA0ADIAMAAuACoAJgAk
ACAAHAAZABUAEgAOAAsACAAEAAIAAAD9//v/+//4//f/9P/y//D/7//t/+v/6v/o/+j/
6P/n/+j/5f/k/+P/4v/i/+P/4//i/+L/4//j/+P/4//j/+P/4//h/+H/4f/h/+P/4//j
/+P/5//o/+n/6f/p/+n/6f/p/+r/6v/q/+v/6f/p/+n/6v/q/+r/6v/q/+n/6f/p/+n/
6f/p/+n/6f/p/+r/6//s/+v/6//p/+n/5//n/+b/5v/m/+b/5v/m/+b/5v/l/+X/5P/j
/+L/4f/h/+D/4P/g/+P/4//j/+H/4f/h/+H/4P/g/+D/4P/g/97/3f/c/9z/3P/c/9z/
3f/f/9//3//f/9//3//f/9//3f/f/+H/4//k/+L/4v/i/+L/4P/i/+L/4//o/+r/7P/t
/+z/6//q/+f/5v/m/+X/5f/i/+H/4P/f/9//3v/c/9z/2v/a/9f/1//X/9j/2P/Y/9z/
3P/b/9j/1v/W/9b/1v/W/9T/0//T/9L/0v/S/9L/0//U/9b/1//X/9f/1//X/9b/1f/U
/9T/1//Y/9n/2v/c/9r/3P/c/93/3f/c/9z/2//b/9z/3P/h/+f/7P/z/wAAEQAmADsA
UwBqAIEAlQCYAIsAdwBSABMAz/+T/1P/DP/O/rD+sP6//tP+7P4Q/zD/Rv9X/2j/df+J
/5z/qv+x/73/x//O/9b/2f/Z/9z/4v/n/+j/6P/o/+v/6//s/+z/7f/x//L/8//z//T/
9v/3//f/+f/6//z//P/9//3//f///wAAAQACAAMABAAFAAUABQAGAAcACQAKAAoACgAK
AAwADgAQABIAFAAUABUAFQAVABcAGQAaABsAHgAhACMAJgAmACkAKwAtADAANQA3ADoA
OgA9AD8AQgBGAEsATwBUAFYAVgBaAFwAXABdAF4AYABjAGQAZABkAGEAYABgAGAAYABe
AF0AXABYAFYAVABSAFIAUgBSAFIATQBIAEMAQAA+ADoANwAzADIALgArACgAIgAgAB4A
GwAWABUAEQAPABAADgAMAAsADAALAAsACgAIAAYAAwACAAIAAgACAAIAAgADAAMAAgAC
AAMAAwADAAEAAQABAAEAAwADAAMAAwACAAEAAAD//wMABAAFAAUABgAHAAgACQAIAAgA
CAAJAAcABwAHAAgACAAIAAgACAALAAsACwALAAsACwALAAsADAAMAAwADAAMAAsACAAH
AAcABwAGAAYABgAGAAYABgAGAAYABQAFAAMAAwADAAMAAwACAAIAAgADAAMAAwABAP7/
/f/8//r//P/+/wAAAgACAAEAAAAAAP///v/9//3//////////////wEAAgACAAIAAgAC
AAEAAgABAAEAAwAEAAUABQAFAAUABQADAAMAAgAAAP///f/7//n/9//4//j/9//4//f/
9v/y//H/8f/y//L/8v/0//T/8//w/+7/7v/u/+7/7v/s/+v/6//r/+r/6f/o/+j/6P/p
/+n/6f/p/+n/6f/p/+n/6f/q/+z/7P/s/+z/6//o/+n/6P/p/+n/6P/o/+3/8f/w//D/
8f/z//j/AwASACMAOABTAG0AhgCfAK8ArgCfAIsAZAAlAN//nf9X/w7/0P6w/rD+wf7X
/vL+GP84/07/Yf9w/3//kf+k/7L/u//D/83/1P/Y/93/4f/k/+T/5f/q/+r/6v/t/+//
8v/0//f/+P/4//j/9//2//j/+f/5//n/+v/8//z/////////AQABAAEAAQABAAUABwAI
AAkACAAJAAsADAAMAAwADAAOAA0ADgAPABAAEwAVABYAFwAXABkAGgAbAB0AHwAgACIA
JAAnACkAKwAtADEAMgA0ADYAOQA7AD4APgBBAEMARgBIAEgATABOAE4ATwBQAFIAVQBW
AFYAVgBTAFIAUgBSAFIAUABPAE4ATABKAEgARgBEAEIAQAA+ADgANAAwAC4AKgAmACMA
HwAeABoAFwAUAA4ADAAKAAcAAgABAP3/+//8//r/+P/3//T/8//z//L/8v/y//H/8v/v
/+7/7f/s/+v/6//q/+j/6//t/+7/7//u/+3/7P/r/+n/6f/p/+n/6f/p/+n/6f/t/+7/
7//v/+//7//v/+//8P/w//D/8f/x//H/8f/y//D/8P/w//D/8//z//P/8//x//H/8f/x
//L/8v/y//L/8//z//H/8f/x//H/8P/w/+7/7v/u/+7/7v/u/+3/7f/t/+3/7f/t/+n/
6P/o/+j/6f/p/+n/5//p/+n/6f/o/+j/6P/o/+j/6P/n/+b/5v/m/+b/5v/n/+X/5f/l
/+X/4//j/+P/4//j/+P/4//j/+T/5v/o/+n/6P/o/+b/5P/k/+f/6P/p/+r/7P/u/+7/
7//w//D/8P/v/+//7//v/+3/7f/s/+r/6f/p/+n/6f/p/+j/5v/j/+L/4v/i/9//3//d
/97/3v/e/+D/4P/f/9z/3P/c/9z/3P/e/9z/2//b/9z/3P/c/9z/3P/c/93/3f/b/9v/
2//b/9n/2f/Z/9r/2//c/93/3v/e/9z/3v/e/97/3f/b/9r/3//f/+D/4P/j/+n/8v/9
/xAAJQA+AFUAawCAAI8AjwCCAG0ASwAOAMv/i/9J/wX/wv6Y/pD+nv63/tX++P4e/zz/
Tv9f/3L/gf+R/5z/pv+x/73/yf/Q/9T/2f/b/9z/4P/j/+b/5v/m/+n/5//o/+j/6f/t
/+7/7//v//D/8v/z//P/8//0//b/9v/1//X/9f/3//n/+//9/////v////////8CAAMA
BQAGAAYABgAGAAgACwAMAA0ADgAPABEAEgATABMAFQAWABcAGwAdAB4AIAAiACUAJwAp
ACkALQAuADAAMwA3ADoAPgA/AEEAQgBEAEgASABMAE4ATgBPAFAAUgBTAFQAVABUAFMA
UgBSAFIAUABOAE0ATABMAEoASABGAEIAQAA+ADwAOAA0ADAALgAsACgAJQAhABwAGAAV
ABIADgAMAAoABwACAAEA/f/7//j/9v/0//P/9P/z//P/8v/x//D/7v/u/+3/7P/r/+r/
6f/p/+j/5v/p/+v/7P/t/+z/6//q/+n/6f/p/+n/6f/p/+n/6f/p/+r/6v/q/+n/6//r
/+v/6//s/+z/7P/t/+//7//v//D/8P/w//D/8P/w/+//7v/t/+//7//v/+//7v/u/+7/
7v/x//H/7//v/+3/7f/s/+z/7v/u/+7/7v/q/+r/6f/p/+n/6f/p/+n/6f/o/+j/6P/n
/+f/5//l/+P/4//j/+L/5P/k/+T/5P/k/+P/4v/i/+D/4P/g/+H/3//f/9//3//h/+H/
4f/h/9//3//f/9//4f/i/+P/4//i/+L/4v/k/+T/5P/k/+T/5P/n/+r/6//t/+z/7P/s
/+v/6//r/+v/6f/n/+b/5P/j/+P/4//j/+P/4v/g/93/3P/a/9r/1//X/9j/2v/b/9z/
3v/e/93/2v/W/9b/1v/W/9j/1v/V/9X/1P/U/9T/1P/U/9T/1f/V/9P/0//T/9P/1f/V
/9X/1v/W/9b/1v/W/9T/0v/U/9T/1//X/9b/1v/X/9X/1v/c/+H/4//s//v/CgAbADAA
RQBbAHQAgwCBAHQAXQA3APb/s/95/zn/8/60/o7+iP6W/qn+x/7u/hb/Nv9K/1n/aP95
/4v/mP+k/6//uf/D/8z/zv/P/8//1v/c/9//4v/i/+L/5f/l/+b/5v/n/+f/6P/p/+n/
7P/u/+//7//t/+7/8P/w//P/8//z//X/9P/1//b/9//4//n/+f/5//z//f///wAAAgAC
AAIABAAHAAgACQAKAAsADQAOAA8AEQATABQAFQAZABsAHAAeACIAJQAnACkAKwAvADAA
MgA2ADkAOwA+AEAAQwBFAEgATABMAFAAUgBQAFEAUgBUAFMAVABUAFQAVQBUAFQAVABV
AFQAVABUAFAATgBMAEoARgBEAEIAQAA8ADgANAAyADAALAApACUAIAAcABkAFgARAA4A
CwAHAAYABQABAP/////+//3//f/6//n/+f/4//f/9v/0//T/8//y//H/8P/y//P/8//y
//H/8f/w/+//7f/t/+3/7f/u/+//8P/x/+//7//v/+//8f/y//P/8//z//P/8//z//L/
8v/y//P/9f/1//X/9v/2//b/9v/2//n/+f/5//n/9//3//f/9//4//j/+P/4//f/9//1
//X/8//z//L/8v/0//T/9P/0//D/8P/v/+//8f/x//H/8f/x//D/8P/w//D/7//u/+v/
6//r/+v/6v/s/+z/7P/s/+r/6f/o/+j/5v/m/+b/5//o/+n/6v/r/+r/6f/o/+f/5//n
/+f/5//m/+b/5v/l/+b/5v/m/+b/5v/p/+r/6v/r/+n/7P/s/+z/7P/s/+7/8P/w//H/
9f/2//f/9//1//X/9f/z/+//7v/s/+v/6//r/+v/6//r/+r/6P/o/+b/5v/j/+P/5f/m
/+b/5v/m/+b/5f/i/+H/4v/j/+T/5v/k/+P/4//i/+L/4v/i/+P/5P/m/+f/6f/p/+n/
6f/r/+3/7//y//D/8P/w//D/7v/s/+7/7v/z//X/9v/4//n/+f/6//r/+////woAFwAm
ADUASgBjAHsAkACfAKEAlgCBAGEAIgDb/6H/af8r//D+xv68/sr+3/75/hz/Qv9c/2z/
e/+M/5//sf/A/8j/0//f/+v/8P/0//X/+/8AAAIAAwAGAAYABgAJAAkACgAKAAsADQAO
AA8ADwAQABIAEwATABUAFgAYABgAGQAZABkAGwAaABsAHAAdAB4AHwAfAB8AIQAjACYA
KAAoACgAKAAqACsALAAtAC4AMQAzADQANQA1ADcAOAA5AD0APwBAAEIAQQBDAEQARQBJ
AE0ATgBQAFQAVwBZAFwAXgBhAGMAZgBoAGgAbABuAGwAbQBuAHAAcQByAHIAcgBzAHIA
cgByAHIAcABvAG4AbABqAGgAZgBkAGIAYABeAFoAVgBSAFAATABIAEUAQQA+ADoANwA0
ADAALgAsACkAKAAnACMAIQAdABoAFwAVABcAFwAYABgAFAASAA8ADgAQABAAEAAQAA8A
DwAOAAwADAANAA0ADQAPAA8ADwAPAA4ADQAMAAsADQANAA0ADQANAA4ADwAPABEAEQAR
ABEAEQAQAA8ADwARABEAEQASABAAEAAQABAAEQARABEAEQATABMAEwATABAAEAAQABAA
DwAPAA0ADQAOAA8ADwAQAA8ADgANAAwACAAIAAcABwAJAAkACQAJAAcABgAGAAYABgAF
AAQAAQACAAMABAAEAAIAAgACAAIAAgABAAAAAAAAAAAAAAABAP//////////////////
///+//3//P/7//n/+v/7//v//P/8//z//P/+////AAAAAAAAAAAAAAAA/v8AAAAAAQAF
AAYABwAHAAcABwAHAAUABQAEAAIAAQAAAP///v/9//7//P/5//j/+P/4//X/9f/z//T/
9P/0//b/9v/1//L/8P/w//D/8P/y//D/7//v/+//7v/t/+z/7v/u/+//7//v/+//7//v
/+//7//v//D/7v/u/+7/7v/u/+z/7v/u/+3/7f/s/+z/6//t//D/8v/z//f/+v8BAA4A
HQAwAEMAWQBwAIUAmQCgAJMAgQBeAB8A1/+b/2H/IP/q/sr+zv7d/uv+Av8m/0b/WP9n
/3b/hf+V/6b/tv/B/8v/0f/Y/97/5//t//D/8v/3//r/+v/6//3//f/+//7///8BAAIA
AwADAAYACAAJAAkABwAIAAoACgANAA0ADQAPAA8ADwAPAA8AEAARABEAEQASABMAFQAW
ABYAFgAWABgAGAAYABgAGAAcAB8AIQAjACMAJQAmACcAJwApACoALAAsAC8AMQAzADUA
OQA6ADwAPAA/AEEARABEAEcASQBMAE4ATgBSAFQAVgBXAFgAWgBaAFoAWQBYAFkAWABY
AFgAVwBUAFIAUABPAE4ATQBMAEoASABGAEQAQgA+ADoAOAA2ADIALwArACgAJAAhAB4A
GgAYABYAEwAQAA8ACwAJAAgABgAEAAMAAQD///7//P/5//j/9v/2//X/9P/z//L/8P/x
//H/8P/w//H/8f/x//H/8f/x//H/7//v/+//7//x//H/8f/x//H/8v/z//P/8f/x//H/
8f/0//T/9P/1//f/9//3//j/9v/2//b/9v/3//f/9//3//X/9f/1//X/9P/0//T/9P/1
//X/8//z//P/8//y//L/8f/w/+//7v/t/+7/7v/v/+7/7f/s/+v/6v/q/+v/7P/t/+3/
7f/r/+n/6f/p/+j/6P/o/+j/6P/o/+f/5v/m/+T/5P/k/+X/5f/l/+X/5f/n/+f/5//n
/+X/5f/l/+X/4//k/+X/5f/k/+T/5P/k/+b/6f/q/+r/6//p/+r/6v/q/+r/6v/o/+r/
6v/r/+7/8P/y//P/9f/1//X/8//v/+7/7P/r/+3/7f/t/+3/6v/o/+X/5P/m/+b/4//j
/+P/5P/k/+T/5v/m/+X/4v/i/+L/4v/i/+D/3v/d/93/3f/c/9v/2v/d/97/4P/h/9//
3//f/9//3//f/9//4P/e/97/3v/e/+D/3v/g/+D/4f/h/+D/4P/h/9//3v/k/+v/7//y
//3/DAAdADAASQBhAHYAhwCNAIQAbwBRABoA1f+X/1v/Gf/Y/qr+nv6s/sH+1/76/iD/
Ov9M/13/cv+F/5X/ov+s/7X/wf/J/9D/1v/d/9//4v/m/+n/6v/q/+r/7f/t/+7/7v/v
//P/9P/1//X/9P/2//f/9//5//r//P/8//v/+//7//3//v///wAAAQACAAMAAwADAAUA
BwAKAAwADAAMAAwADgANAA4ADwAQABMAFQAWABcAGQAbABwAHQAeAB8AHwAgACMAJwAq
AC0AMQA1ADYAOAA4ADsAPQBAAEAAQwBFAEgATABMAFAAUgBQAFEAUgBUAFcAWABYAFgA
VwBWAFYAVgBYAFYAVQBUAFAATgBMAEoASgBIAEYARABAADwAOAA2ADQAMAAtACkAJgAi
AB8AHAAYABYAFAARABAADwALAAkACAAGAAQAAwABAP///v/8//3//P/6//r/+v/6//r/
+v/6//v/+//6//n/+f/4//f/+f/5//n/+f/5//n/+f/5//z//f/+////AQACAAMAAwAB
AAEAAQABAAIAAgACAAMAAwADAAMABAAFAAYABwAIAAcABwAHAAcABwAHAAcABwAIAAgA
CAAIAAoACwAKAAsACQAJAAgACAAGAAYABgAGAAYABgAFAAUAAwADAAMAAwABAAAAAAAA
AAMAAwADAAEA/////////v8AAAAAAAAAAAAA///+//7//v/+//7////9//3//f/9////
/////////f/9//3//f/9//7//////wIAAAAAAAEAAgADAAQABgAIAAgACQAJAAoACwAL
AAsACwALAAkABQAEAAIAAQACAAMABAAFAAQAAgD///7//f/8//j/9//5//r/+v/6//r/
+v/5//b/9P/0//T/9P/y//D/7//v//H/8v/z//T/8v/y//P/8//z//P/8//z//P/8//z
//T/9P/0//T/9P/0//L/9P/0//T/8//x//D/9f/z//T/+P/9////BgATACIAMwBIAF0A
cQCIAJkAmQCKAHcAUQASAM3/k/9V/xH/1P6s/qT+tv7L/un+Ev86/1b/Zv91/4T/k/+j
/7L/wP/N/9f/3//i/+T/6f/v//T/+v/9/////v/9/////f/+//7///8CAAQABgAHAAYA
CAAJAAkACQAKAAwADAANAA0ADQAPABAAEQASABMAFAAVABUAFQAUABUAFwAYABwAHAAc
AB4AIQAiACMAJAAjACUAJgAnACkAKwAsAC0ALQAvADAAMgA1ADkAPAA/AEAAQwBDAEQA
RABHAEkATABRAFUAWABcAF0AXABfAGAAXgBfAGAAYgBkAGYAZwBoAGUAZABkAGQAZABi
AGEAYABgAF4AXABaAFcAVABRAE4ASgBGAEIAQAA8ADgANQAxAC4AKgAnACQAIgAgAB4A
GwAWABUAEQAPAA4ADAAKAAkACAAHAAcABgAFAAQAAgACAAEAAAD///7/AAABAAEAAAD/
/////v/9/wAAAQACAAMAAgABAAAA//8BAAEAAQABAAUABgAHAAcACQAJAAkACQAKAAoA
CgALAA0ADQANAA4ADgAOAA4ADgAPAA8ADwAPAA0ADQANAA0ADgAOAA4ADgAPAA8ADQAN
AAsACwAKAAoACwAMAA0ADgAKAAoACQAJAAkACQAJAAkACQAIAAgACAALAAsACwAJAAgA
BwAGAAQABgAGAAYABgAIAAcABgAGAAkACgALAA0ADQANAA0ADQANAA0ADQANAA8ADwAP
AA8ADQAOAA8ADwARABIAEwAUABMAFQAVABQAFAAVABYAGAAZABoAGwAcABgAGAAZABkA
EwATAA==
         </WaveFormData>
      </LeadData>
      <LeadData>
         <LeadByteCountTotal>10000</LeadByteCountTotal>
         <LeadTimeOffset>0</LeadTimeOffset>
         <LeadSampleCountTotal>5000</LeadSampleCountTotal>
         <LeadAmplitudeUnitsPerBit>4.88</LeadAmplitudeUnitsPerBit>
         <LeadAmplitudeUnits>��V</LeadAmplitudeUnits>
         <LeadHighLimit>2147483647</LeadHighLimit>
         <LeadLowLimit>268435456</LeadLowLimit>
         <LeadID>V4</LeadID>
         <LeadOffsetFirstSample>0</LeadOffsetFirstSample>
         <FirstSampleBaseline>0</FirstSampleBaseline>
         <LeadSampleSize>2</LeadSampleSize>
         <LeadOff>FALSE</LeadOff>
         <BaselineSway>FALSE</BaselineSway>
         <ExcessiveACNoise>FALSE</ExcessiveACNoise>
         <MuscleNoise>TRUE</MuscleNoise>
         <LeadDataCRC32>499101796</LeadDataCRC32>
         <WaveFormData>
CgAKAAoACgAJAAgABwAGAAkACgALAAwADAAMAAwADAAMAAwADAAMAAwADAAMAAwADAAM
AAwADAAMAAwADAAMAA4ADgAOAA4AEAAQABAAEAANAAwACwAKAAsADAANAA4ADAAMAAwA
DAALAAoACQAIAAgACAAIAAgACgAKAAoACgAJAAgABwAGAAgACAAIAAgABwAGAAUABAAC
AAIAAgACAAQABAAEAAQAAgACAAIAAgAFAAYABwAIAAgACAAIAAgABgAGAAYABgAGAAkA
CgALAAsACwALAAsACwAKAAkACAAFAAUABQAGAAUABAABAP///f/+/////f/6//r/+//8
//7///////3/+f/4//f/9//0//P/8P/v//H/8f/x//D/8v/y//P/8//z//P/8//z//L/
8f/w/+//8f/x//H/8f/x//H/8P/w//T/9f/1//b/7//x//H/8f/x//X/9//6//3/CQAd
ADoAWQB3AJQAtgDQAOMA7gD0AOIArwBsACUA0/99/zH/CP8D/xH/Iv85/1T/bf98/4f/
kv+g/63/u//D/8n/zP/S/9n/4v/k/+f/6//s/+z/8P/w//D/8f/1//b/9//4//n/+f/5
//n//P/8//z//f8BAAEAAgACAP///f/6//n//f/+////AQAAAAIAAQD///3//v8AAAEA
AwADAAMABAAEAAUABQAEAAkACwAMAA0ADQAQABAAEAAVABUAFgAXABsAHQAeAB8AIAAg
ACAAIAAiACYAKwAuAC0ALgAwADEAMQAyADQANwA4ADkAOgA8AD0APQA8ADsAOwA7ADoA
OgA6ADkAOAA3ADkANwA1ADMAMAAuAC0ALQAqACgAJQAkACEAHQAbABYAFAASABEADwAO
AAwACwAJAAYABAABAAEA/f/8//v/+v/8//v/+v/6//b/9f/1//T/9f/1//X/9f/0//T/
8//x//L/8//z//T/8//z//P/8//y//H/8f/y//L/8v/y//L/9f/1//b/+P/3//b/9f/0
//X/9f/0//T/9//3//b/9v/1//f/9//3//X/9f/1//X/9v/2//f/+P/4//n/+v/6//n/
+P/3//T/9f/2//f/9//1//X/9v/2//L/8f/w/+7/8f/z//T/9f/x//D/7//u//H/8f/x
/+//7v/u/+7/7//t/+3/7f/t/+//7v/t/+3/7//v/+//7//u/+z/6//q/+z/7f/t/+3/
7//v/+//7//t/+7/8f/y//P/9P/0//T/9P/2//j/+P/4//f/+f/5//n/+f/2//X/9P/x
//P/8//0//T/9P/y//H/7v/t/+z/6P/m/+f/6f/r/+z/7f/t/+v/5//o/+f/5//n/+b/
4//i/+H/4v/j/+P/5P/j/+P/4v/h/+P/4//j/+P/4//j/+P/4//j/+P/4//j/+P/4v/i
/+P/4//i/+L/4//j/+P/4//j/+P/5//u//n/BQAXADIATwBrAIoApgC2AMEAyADIAKgA
bwAsAOP/k/9B/wH/6P7t/v/+GP85/1r/b/94/4H/jP+Y/6X/r/+5/7//yP/Q/9X/2v/c
/93/4f/k/+T/5v/m/+b/5//o/+j/6P/o/+n/6f/p/+n/7P/s/+z/7f/v/+//8P/w//D/
8f/x//P/9v/2//b/9//3//r/+v/5//f/+P/6//v/+//7//v//P/9////AAAAAAIAAwAD
AAMABQAIAAgACAALAAsADAANAA8AEQASABMAGAAaABwAHgAcAB4AIQAiACYAKAArAC0A
KwAsAC4AMQAyADMANAA2ADYANwA3ADcANwA3ADYANgA4ADcANgA1ADMAMQAvAC0ALAAq
ACkAKQAmACQAIQAgAB4AGwAaABYAEwAQAA4ACwAKAAgABwAFAAMAAAD8//v/+//6//n/
+P/4//f/9v/2//L/8f/x//D/8P/v/+7/7f/v//D/8P/v/+//7//u/+7/7//v/+//7//w
/+//7//w/+7/7v/u/+7/7//v//D/8v/0//T/9P/0//P/8//y//L/8//z//L/8v/z//X/
9f/1//X/9f/1//X/8//y//L/8v/z//X/9//4//b/9v/2//T/9P/0//T/8//1//X/9v/2
//T/8//y//D/8P/x//H/8f/x//L/8//0//L/8f/w/+3/7f/u/+//8f/x//H/8f/x//D/
7v/s/+v/6//r/+v/6//s/+z/7f/u/+3/7f/s/+v/7v/v//D/8f/z//P/8//0//L/8P/y
//L/8v/y//P/9P/1//j/+f/6//v/+//7//v/+//7//j/9//2//P/9P/1//f/+P/2//T/
8//w//D/8P/t/+z/7f/v//H/8v/y//H/7v/p/+j/5//n/+f/5//l/+X/5f/l/+X/5P/k
/+b/5//n/+f/5f/l/+X/5f/n/+f/5//n/+X/5f/l/+X/5f/k/+T/5f/m/+b/5//p/+f/
5//l/+X/5//p/+7/+/8LAB8AOABTAGsAiACiALAAuQC+ALQAjABRAA4Ayf99/zf/A//y
/v/+E/8o/0P/Yv93/37/h/+Q/5z/qf+1/73/xf/M/9L/1f/W/9j/3f/j/+b/6P/o/+j/
6P/p/+n/6P/n/+b/6//r/+v/6//u/+7/7v/v//H/8f/y//L/8v/z//P/9f/1//T/8//z
//X/+P/4//f/9f/2//j/+f/8//3//v8AAAAAAQABAAAAAAABAAEAAQAEAAgACQAKAA0A
DQAOAA8ADwARABIAEwAWABgAGgAcABwAHgAhACIAJgAoACsALQAtAC4AMAAzADMAMwAz
ADQANgA3ADcANwA1ADUANAA0ADQAMwAyADEAMQAvAC0AKwAqACgAJwAnACQAIgAfAB4A
HAAZABgAFAAQAA4ADQALAAkABgAEAAEAAgAAAP3//f/7//r/+f/4//j/9//2//b/9P/z
//P/8v/x/+//7f/r/+z/7v/v/+//7//v/+7/7v/u/+3/7P/r/+3/7f/u//D/7v/u/+7/
7v/v/+//8P/y//D/8P/w//D/8//z//L/8v/z//P/8v/y//L/8//y//H/8//z//P/8//1
//T/9P/0//T/9f/2//b/9P/0//T/8v/y//L/8v/x/+//7//w//D/8f/x//H/8P/v/+//
7v/t/+z/7P/s/+z/7//v/+//7f/s/+z/7P/t/+v/6//r/+v/7v/u/+7/7//t/+3/7f/t
/+v/6v/q/+r/7P/t/+3/7f/r/+v/6//r/+3/7f/t/+7/8v/y//D/8P/w//D/7v/u/+7/
8P/1//b/9//3//n/+f/5//n/9v/1//T/8f/v/+//8P/w//D/7v/t/+r/7P/s/+n/6P/n
/+f/5//m/+j/6f/o/+X/5P/j/+P/4//h/9//3//f/+H/4f/g/+D/4P/h/+H/4f/f/9//
3//f/+D/4f/i/+P/4f/h/+H/4f/h/+D/4P/h/9//3v/e/9//2//f/+H/4//j/+X/6P/t
//f/BwAaADMAUQBwAIwApgC5AMIAxACwAIEARAADAL//d/81/xL/Ef8f/yz/Qf9e/3H/
ev+B/4r/lv+j/7H/uf+//8b/zv/T/9b/2P/Z/9v/3P/e/+H/4v/j/+X/5v/m/+b/5v/p
/+n/6f/p/+r/6v/q/+v/7//v//D/8P/u/+//7//x//L/8v/y//P/8f/0//T/8//z//T/
9v/3//n/+f/5//r/+//9//7//v///////v/9////AgACAAIABQAFAAYABwAHAAkACgAL
ABAAEgAUABYAGAAaAB0AHgAgACIAJQAnACcAKAAqAC0AKwArACsALAAxADMANAA1ADQA
MwAxADAALgAtACwAKwAtACsAKQAnACYAJAAjACMAIgAgAB0AHAAaABcAFgASABEAEAAQ
AA8ACwAIAAYAAwAEAAIA//////3//P/7//r/+v/5//j/+P/4//f/9//2//P/8f/v/+3/
7//y//T/9f/z//P/8v/y//P/8//z//P/8//z//T/9v/0//T/9P/0//X/9f/2//j/+P/4
//j/+P/7//v/+v/6//v/+//6//r/+f/7//v/+//8//3//v///////v/+//7/+//7//v/
+v/7//z//f/8//z//P/8//v/+//7//z//P/6//n/+P/2//f/+f/6//v/+f/4//f/9v/3
//f/9//1//X/9v/3//n/9//3//f/9//3//b/9f/1//f/9//3//f/+f/4//j/+P/8//z/
/P/8//z//P/6//r/+v/8/wEAAgADAAMABQAFAAUABQAGAAUABAABAP////8AAAAAAAD+
//3/+v/8//z/+f/4//b/9//4//j/+f/5//f/8//y//H/8f/x//L/8f/y//P/8v/x/+//
7v/w//H/8f/x/+//7//v/+//7//v/+//7//v/+//7//v//H/8P/w//H/8P/u/+3/7f/v
//P/8f/v//P/9//2//n/AwAVACoARwBlAIQApADEANsA6gD0AO4AxwCEADsA8f+f/0//
Hv8V/x//Kv87/1b/b/98/4f/lP+e/6v/t//D/8v/0v/W/9v/4P/i/+X/6f/q/+z/8P/w
//D/8f/0//T/9P/0//X/9f/1//X/+P/4//j/+f/5//n/+v/6//r/+//7//3//v/+//7/
/////wIAAgABAP//AAACAAMABQAFAAUABgAFAAcACAAIAAoACwALAAsADQAQABAAEAAR
ABEAEgATABUAFwAYABkAGwAcAB0AHgAgACIAJQAmACoALAAvADEAMAAwADEAMwA0ADUA
NgA4ADgAOQA5ADkANwA3ADYANgA2ADUANAAzADMAMQAvAC0ALAAqACkAKQAmACQAIQAg
ABwAGQAYABQAEgAQAA8ADQANAAoACAAFAAUABAACAAMAAAD+//z/+v/4//f/9v/2//b/
9f/1//T/8v/x//D/7//x//L/8v/x/+//7//u/+7/8f/x//H/8f/u/+3/7f/u/+7/7v/u
/+7/8f/x//L/9P/y//L/8v/y//P/8//y//L/8//z//L/8v/x//P/8//z//P/8//z//P/
9f/0//T/9P/0//X/9v/2//T/9P/0//L/8P/w//D/7//v/+//8P/w/+//7//v/+7/7f/t
/+z/6//q/+r/6v/q/+v/6//r/+n/6v/q/+r/6//p/+n/6f/p/+f/5v/l/+X/5f/l/+X/
5f/o/+j/6f/q/+j/6f/p/+n/5//n/+n/6//q/+r/6v/q/+r/6P/o/+j/6v/u//D/8v/z
//H/8f/x//H/8v/x//D/7f/r/+v/7P/s/+3/7P/s/+r/6f/o/+T/4v/g/+H/4v/i/+X/
5f/j/9//3v/d/93/3f/b/9n/2f/Z/9n/2f/Y/9j/2f/b/9z/3f/b/9v/2//b/9n/2f/Z
/9n/2v/b/9z/3f/f/97/3v/f/9//3v/e/9//2//b/9v/2//b/+H/5P/p//P/BQAaADEA
TQBqAIwAqAC7AMYAzAC+AJMAVAARAMf/e/8z/wz/B/8R/xz/Mf9O/2P/cP99/4b/kv+j
/7H/u//D/8z/0v/X/9z/3v/d/93/4v/m/+j/6P/o/+n/6v/q/+r/6v/v/+//7//v//D/
8P/w//H/8//z//T/9P/2//f/9//5//r/+v/6//v/+//+//7//f/9//7/AAABAAEAAQAB
AAIABAAHAAkACgAJAAkACAAHAAkADAAMAAwAEAARABMAFQAWABcAFwAXABwAHgAgACIA
JAAmACkAKgAuADAAMwA1ADMANAA2ADkAOQA5ADkAOgA+AD8APwA/AD0APQA8ADwAPAA7
ADoAOQA3ADUAMwAxADIAMgAzADUAMAAuACsAKgAoACUAJAAgAB8AHgAeAB0AGQAWABQA
EQAQAA4ACwALAAkACAAHAAYABwAHAAcACAAFAAMAAgAAAAIAAQAAAP////8AAAAA//8B
AAEAAAAAAP//////////AAD/////AAD///7//f/8//7///8BAAQABgAGAAYABgAFAAUA
BAAEAAcABwAGAAYABQAHAAcABwAJAAkACQAJAAkACAAIAAgACgALAAwADAALAAoACQAG
AAgACAAIAAcABwAHAAgACAAHAAcABwAGAAQABQAFAAUAAgACAAIAAgAFAAUABQADAAEA
AAD/////AgADAAQABQAFAAQAAwADAAEAAQABAAEAAgACAAMABAAGAAcACAAGAAYABgAG
AAYABgAGAAgACwAMAA0ADQAPAA8ADwAPAA4ADQAMAAkABgAFAAUABAAGAAYABwAGAAUA
BAAAAP7/AAABAAIAAgABAAEA///7//z/+//7//v/+//5//n/+f/3//f/9v/2//T/9f/1
//X/9//3//f/9//3//f/9//3//n/+f/5//n/+P/2//X/9f/1//T/9P/1//v//f/9//v/
+f/7//z/AwATACMAPABXAHUAlgC4ANIA5QDyAPoA7AC/AH4ANwDp/5X/Tf8i/xn/I/8y
/0n/Zv99/4z/lf+g/6r/tf/F/8//1f/c/+T/6f/s/+7/7//x//L/8P/0//T/9P/1//j/
+v/8//7/AAD///7//f/+//7//v///wEAAQACAAIABAAFAAUABwAHAAYABQAFAAgADAAN
AA0ACwAMAA4ADwAPAA8ADwAQAA8AEQASABIAFAAVABUAFQAZABwAHAAcAB0AHQAeAB8A
IwAlACYAJwAoACoALAAuADAAMgA1ADYANgA4ADsAPQA9AD4AQABDAEMAQwBDAEQASABJ
AEkASQBHAEcARgBGAEgARwBGAEUAQwBBAD8APQA+ADwAOwA7ADYANAAxADAALgArACoA
JgAmACQAIwAhAB0AGgAYABUAEgAQAA0ADQAOAA4ADgAOAA0ACwAJAAgABwAHAAgACAAG
AAUABAADAAIAAgABAP//AgADAAMABAAEAAMAAgABAAAA/////wAAAAAAAAAAAAADAAMA
BAAGAAQABAAEAAQABQAFAAQABAADAAMAAgACAAEAAwADAAMABQAFAAUABQAFAAQABAAE
AAQABQAGAAYABgAGAAYABAAEAAQABAADAAMAAwAEAAQABAADAAIAAAAAAAEAAQABAP7/
/v/+//7//////////f/+//7//v////3//f/9//3//f/8//v/+//7//v/+//7//v/+v/6
//r/+P/5//n/+f/5//n/+f/5//r/+//8//7//P/8//r/+P/6//3//v///wAAAgACAAIA
BAAEAAQABAADAAMAAwADAAMABAADAAIA////////AAAAAP7//P/7//j/+v/6//f/9v/0
//X/9v/2//f/9//1//H/8P/v/+//7//x/+//7//v/+//7//u/+7/7P/t/+3/7f/t/+3/
7f/t/+z/6//q/+n/7P/t/+7/7//t/+z/7P/t/+v/6v/q/+v/7//v/+//7f/t//H/9v//
/xEAKQBEAF8AewCYALIAxADPANYAzACkAGkAJgDd/5H/Rf8R/wL/C/8b/zD/Tf9o/33/
iP+T/57/qv+1/73/w//L/9T/3P/h/+T/5v/n/+f/6P/q/+7/7v/u/+//7v/u/+7/7v/z
//P/8//z//b/9v/2//f/9//3//j/+P/4//n/+f/7//7//v/+/////v8AAP///f/+/wAA
AwAFAAMAAwADAAQABwAJAAoACgAKAAsACwALAAsADgAOAA4AEwATABQAFQAZABsAHAAd
AB4AIAAiACQAJgAoACsALAAtAC4AMAAxADMANAA2ADkAOQA5ADkAOgA+AD8APwA/AD0A
PQA8ADwAOgA5ADgANwA5ADcANQAzADIAMAAvAC8AKgAoACUAJAAiAB8AHgAaABgAFgAV
ABMAEQAOAAwACQAGAAQAAQABAP///v/9//z//P/7//r/+v/6//n/+f/4//b/9f/0//P/
8v/y//H/7//y//P/8//0//T/8//y//H/8v/x//H/8v/y//L/8v/y//H/8f/y//T/9P/0
//T/9P/1//X/9P/0//f/9//2//b/9//5//n/+f/4//f/9v/1//f/9v/2//b/9P/1//b/
9v/4//j/+P/2//b/9v/2//X/9f/1//b/9v/0//P/8v/w//L/8//z//P/8v/y//L/8v/y
//H/8P/t/+z/7P/s/+3/7f/t/+3/7f/v/+7/7f/t/+v/6//r/+v/6//q/+r/6v/s/+3/
7f/t/+v/6//r/+v/7f/t/+3/7v/u/+7/7v/w//D/7v/u/+7/7v/w//L/9P/4//j/+P/4
//f/+f/5//n/+f/2//X/9P/x//H/8f/y//L/8v/w/+//7P/q/+r/5//m/+j/6f/q/+r/
7f/t/+v/5//k/+P/4//j/+P/4f/h/+H/4f/h/+D/4P/g/+H/4f/h/+H/4f/h/+H/4f/h
/+H/4f/h/+H/4f/h/9//3v/e/9//4f/g/+D/4f/j/9//4f/n/+n/5//s//n/CQAfADQA
TQBpAIgAogCwALcAvACwAIQASQAMAMP/d/8x/wP/+P7//gv/IP9B/2D/c/+A/4f/kP+c
/6v/s/+7/8P/zP/S/9n/2P/W/9f/3f/g/+L/5v/m/+b/5//m/+b/5v/m/+f/5//n/+f/
6v/q/+r/6//r/+v/7P/s/+7/7//v//H/8P/w//D/8f/x//T/9P/z//P/9P/2//f/+f/5
//n/+v/7//3//v/+/wAAAQABAAEAAwAGAAYABgAHAAcACAAJAAwADwARABMAFAAWABgA
GgAaABwAHwAgACIAJAAnACkAKgAsAC8AMwAxADEAMQAyADIAMwAzADMANQA1ADQANAA1
ADUANQA1ADQAMQAuACsAKgAoACcAJwAiACAAHQAcABwAGQAYABQAEAAOAA0ACwAIAAQA
AQD9//3//P/6//v/+v/6//r/+v/5//f/9f/0//T/8//z//L/8P/v/+7/7f/v//D/8P/v
/+3/7f/s/+z/6//r/+v/6//r/+v/7P/u/+7/7v/u/+7/7//v//D/8v/w//D/8P/w//H/
8f/w//D/8//z//L/8v/x//P/8//z//X/9f/1//X/8//y//L/8v/0//X/9v/2//T/9P/0
//L/8v/y//L/8f/z//P/9P/0//D/7//u/+z/7f/v//D/8f/u/+7/7v/u/+3/7f/t/+v/
7P/s/+z/7f/t/+3/7f/t/+v/6v/p/+n/6//r/+v/6//s/+z/7f/u/+v/6//q/+n/6//r
/+v/6//p/+n/6f/q/+j/6v/q/+r/7P/t/+7/7v/u/+7/8P/w//D/8P/w//D/8P/w//L/
9f/2//f/9//3//f/9//3//T/8//y/+//7//v//D/8P/y//D/7//s/+r/6v/n/+b/6P/p
/+r/6v/p/+n/5//j/+P/4//k/+X/4//h/+H/4f/f/9//3v/e/+D/4f/h/+H/3//f/9//
3//g/+H/4v/j/+H/4f/h/+H/4P/e/93/3f/h/+L/5P/n/+X/4//j/+P/4f/j/+z/9/8H
ABcALABHAGUAggCYAKYArwC0AKgAfgBBAAIAxf+D/0P/Ef8E/w//Hf8y/03/aP95/4D/
hf+S/6D/rf+3/73/xf/O/9T/2f/a/9r/3f/j/+L/4v/k/+T/5P/l/+b/5v/m/+b/6//r
/+v/6//q/+r/6v/r/+//7//w//D/8P/x//H/8//y//L/8v/z//H/9P/0//P/9v/4//v/
/f/8//v/+v/6//3///8AAAAAAgADAAMAAwAFAAgACAAIAAkACQAKAAsACwANAA4ADwAS
ABQAFgAYABoAHAAfACAAIgAkACcAKQApACoALAAvAC8ALwAvADAAMAAxADEAMQAyADMA
MwA0ADIAMQAwAC8ALwAtACsAKQAqACgAJwAnACMAIAAcABoAGgAXABYAEgAQAA4ADQAL
AAkABgAEAAEAAgAAAP3//f/5//b/8//w//P/8//z//T/7//t/+z/6v/t/+3/7f/t/+v/
7P/s/+v/6//r/+r/6v/t/+3/7f/t/+v/6f/o/+j/6v/q/+r/6v/p/+n/6v/s/+7/7v/u
/+7/7f/t/+z/7P/v/+//7v/u/+//8f/x//H/7//v/+//7//x//D/8P/w/+7/7//w//D/
8P/w//D/7v/w//D/8P/v/+3/7f/u/+7/6v/p/+j/5v/p/+v/7P/t/+r/6v/q/+r/6v/p
/+j/5f/l/+b/5//p/+f/5//n/+f/5//m/+X/5f/n/+f/5//n/+X/5P/k/+T/5v/n/+f/
5//m/+X/5P/j/+P/4//j/+T/5P/m/+b/5v/m/+n/6v/q/+z/7P/s/+z/6v/q/+r/7P/t
/+7/7//v//H/8f/x//H/8P/v/+7/6//r/+v/7P/s/+7/7P/r/+j/6v/q/+f/5v/m/+f/
6P/o/+v/6//p/+X/5f/l/+b/5//p/+f/5//n/+f/5//m/+b/6P/p/+n/6f/n/+f/5//n
/+n/6f/p/+n/5//n/+f/5//p/+j/6P/p/+f/5v/m/+f/5f/n/+n/6//t/+3/7v/z////
DwAkADsAVQByAJAArAC/AMoA0gDGAJUAVAAVANH/i/9N/yj/Jf8x/zz/Tf9s/4P/jv+V
/57/pv+x/7//yf/T/9j/2v/f/+L/6P/v//H/8v/0//b/9v/2//f/+P/4//j/+P/9//3/
/f/9////AAABAAMABAADAAMAAgADAAUABgAJAAkACAAHAAcACQAMAAwACwALAAwADgAP
ABEAEQARABIAEAARABEAEAAUABcAGQAbABsAHgAeAB4AIAAfAB8AHwAjACUAJgAnACoA
LAAuADAALgAwADMANAA0ADYAOQA7AD0APgBAAEMARQBFAEUARgBGAEcARwBHAEkASQBI
AEgARQBDAEEAPwBAAD8APgA9ADwAOgA5ADkANgA0ADEAMAAwAC0ALAAoACYAJAAjACEA
IQAeABwAGQAYABYAEwATABEAEAAPAA4ADAALAAoACgAIAAcABwAGAAQAAwACAAEAAwAE
AAQAAwADAAMAAgACAAMAAwADAAMAAgABAAEAAgACAAIAAgACAAUABQAGAAgABwAGAAUA
BAAIAAkACQAKAAsACwAKAAoACQALAAsACwALAAsACwALAAkACAAIAAgACAAJAAoACgAI
AAgACAAGAAYABgAGAAUAAwADAAQABAADAAMAAwACAAAAAQABAAEAAgACAAIAAgAFAAUA
BQADAAAAAAAAAAEA//////////////7//f/9//v/+//7//v//f/8//z//P/+////////
//3//f/9//3//f/9//3//v/8//7//v/+/wAAAQACAAIABAACAAIAAgACAAIAAgAAAAAA
AAACAAYACAAKAAsADQANAA0ADQALAAkABwADAAQABQAHAAgABwAEAAIA/v///wAA/v/+
//3//f/9//z//f/9//v/9//4//f/9//3//X/8//z//P/8f/x//D/8P/x//P/9P/1//P/
8//z//P/8//z//P/8//z//P/8//z//P/8v/y//P/8//y//L/8//1//H/8f/1//v/+//+
/wUAFQAnADwAVwBzAJAAqAC8AMcAzADGAKQAawAsAOf/nf9V/yH/Dv8Z/yn/OP9T/3D/
gf+K/5X/pP+y/7v/xf/N/9P/2v/g/+P/6P/u/+//7//y//T/9v/2//b/9//2//b/9v/2
//v/+//7//v//P/8//z//f//////AAAAAP7//////wEABAAEAAQABQADAAYABgAFAAYA
CAALAA0ACwALAAsADAALAA0ADgAOABIAEwATABMAFQAYABgAGAAaABkAGQAZABwAHwAh
ACMAKAAqACwALgAtAC4AMAAwADIANAA3ADkAOQA6ADwAPwA/AD8APwBAAEQARQBFAEUA
RQBFAEQARABEAEMAQgBBAEEAPwA9ADsAPAA6ADkAOQA2ADQAMQAwAC4AKwAqACYAIgAg
AB8AHQAbABgAFgATABQAEgAPAA8ADQAMAAsACgAJAAcABQAEAAQAAwADAAIABAADAAIA
AQABAAIAAgABAAAA///9//z//f/9//3//f/8//v/+//8//3//v///wAAAQABAAIABAAD
AAIAAQAAAAMAAwACAAIAAwADAAIAAgAFAAcABwAHAAUABQAFAAUABQAEAAQABAACAAMA
BAAEAAUABgAHAAYABAAEAAQAAwABAAEAAgACAAAA///+//z//v/////////8//z//P/8
//////////3/+v/6//r/+//9//3//f/9//3//P/7//v/+f/5//n/+f/5//j/+P/4//r/
+//7//v/+f/5//n/+f/5//n/+f/6//z//P/6//v//P/9//7///8AAAEABAAGAAYABgAF
AAcABwAHAAcABQADAAEA/f8AAAEAAwAEAAMAAAD+//r/+P/4//X/9P/0//X/9v/2//f/
9//1//H/8P/v/+//7//t/+v/6//r/+3/7f/s/+z/7P/t/+3/7f/t/+3/7f/t/+v/6//r
/+v/7f/t/+3/7f/t/+z/7P/t/+v/6v/q/+v/7//t/+v/7f/v//H/9v8BABEAIwA6AFMA
bQCMAKYAtAC7AMAAsgCEAEkACgDH/33/Of8L/wD/C/8b/zD/Uf9y/4X/jP+T/57/qP+z
/73/x//R/9j/3P/f/+D/4v/l/+n/7v/y//H/8P/v/+//8P/w//D/8P/1//X/9f/1//b/
9v/2//f/9//3//j/+P/6//v/+//9//7//v/+//////8CAAIAAQABAAIABAAFAAcABwAH
AAgABwAJAAoACgAMAA0ADQANAA8AEgASABIAEwATABQAFQAYABsAHQAfACEAIgAjACQA
JAAmACkAKgAtADAANAA3ADYANgA3ADkAOQA5ADkAOgA9AD8AQABBAD8APwA+AD4APQA7
ADkANwA6ADkAOAA3ADUAMgAwAC8ALAAqACcAJgAkACEAIAAcABgAFgAVABMAEwAQAA4A
CwAKAAgABQAFAAEAAAD///7//v/9//z//P/6//n/+f/4//j/9//2//X/9//4//j/9//2
//X/8//y//T/9f/2//f/9P/z//P/9P/0//T/9P/0//b/9//5//z//v/+//7//v/9//3/
/P/8///////+//7///8BAAEAAQABAAEAAQABAAEAAAAAAAAAAAABAAIAAgAAAAAAAAD+
//z//P/8//v//f/9//7//v/8//v/+v/4//j/+f/5//n/9v/2//b/9v/5//n/+f/3//T/
9P/0//X/9f/1//X/9f/1//T/8//z//P/8//z//P/9f/0//T/9P/y//P/8//z//X/9f/1
//X/9f/1//X/9v/2//j/+P/4//f/9//3//b/9//4//v//f8AAAEAAQAAAP7//v/+//7/
+f/3/w==
         </WaveFormData>
      </LeadData>
      <LeadData>
         <LeadByteCountTotal>10000</LeadByteCountTotal>
         <LeadTimeOffset>0</LeadTimeOffset>
         <LeadSampleCountTotal>5000</LeadSampleCountTotal>
         <LeadAmplitudeUnitsPerBit>4.88</LeadAmplitudeUnitsPerBit>
         <LeadAmplitudeUnits>��V</LeadAmplitudeUnits>
         <LeadHighLimit>2147483647</LeadHighLimit>
         <LeadLowLimit>268435456</LeadLowLimit>
         <LeadID>V5</LeadID>
         <LeadOffsetFirstSample>0</LeadOffsetFirstSample>
         <FirstSampleBaseline>0</FirstSampleBaseline>
         <LeadSampleSize>2</LeadSampleSize>
         <LeadOff>FALSE</LeadOff>
         <BaselineSway>FALSE</BaselineSway>
         <ExcessiveACNoise>FALSE</ExcessiveACNoise>
         <MuscleNoise>TRUE</MuscleNoise>
         <LeadDataCRC32>1786394322</LeadDataCRC32>
         <WaveFormData>
DAAMAAwADAAKAAoACgAKAAwADgAQABIAEAAQABAAEAAPAA4ADQAMAA4ADgAOAA4ADQAM
AAsACgAMAAwADAAMAA0ADgAPABAAEAAQABAAEAAPAA4ADQAMAA4ADgAOAA4ADAAMAAwA
DAAKAAoACgAKAAoACgAKAAoADAAMAAwADAALAAoACQAIAAkACgALAAwACwAKAAkACAAI
AAgACAAIAAoACgAKAAoACQAIAAcABgAJAAoACwAMAA4ADgAOAA4ADQAMAAsACgALAA0A
DwAQAA4AEAAQABEAEwASABIAEAAOAA4ADgAOAAwADAALAAsACwALAAsACgAGAAYABwAH
AAgACAAIAAQAAwACAAEAAQD///z/+f/3//j/+f/5//r/+v/6//r/+v/6//r/+v/6//f/
9//3//f/9//3//j/+P/3//f/9//3//r/+//8//z/9v/3//f/9//1//f/9f/3//T/+/8M
ACkAQwBgAH8ApwDLAPEAGAE+AUkBOwEUAd0AkwA+AO7/tv+Z/5P/k/+d/6j/tv+7/77/
w//K/9D/2P/d/97/3//i/+b/6//t//D/8f/w/+//8P/w//D/8P/0//X/9v/4//b/9//3
//f/+P/4//n/+f/6//z//f/+//z/+f/2//P/9//4//r/+//7//r/+f/5//f/9//3//n/
+f/5//n/+f/3//j/+P/5//3///8AAAEAAQABAAEAAAACAAMABAAHAAoACwALAAwADAAL
AAoACgAMAA4AEgAVABMAFAAUABQAFQAWABgAGQAbABsAHAAeAB0AHQAdAB4AHQAdAB0A
HQAfAB8AHgAeACAAHgAdABwAGgAaABoAGgAYABcAFQAVABMAEwASABAADgANAAwADAAM
AAwADAALAAgACAAGAAYAAQABAAEAAQACAAEAAQACAAEA///+//v//v/+//7////+//3/
/P/6//v/+//8//z//P/8//z//P/5//n/+v/6//n/+f/5//r//P/8//3//f/6//n/+f/6
//r/+v/6//r//f/9//z//P/6//r/+v/6//j/+P/4//j/+v/6//r/+v/9//3//f/9//z/
+//4//f/+P/5//r/+//5//n/+v/6//f/9//1//X/+f/6//v//P/4//f/9v/1//j/+f/5
//f/9//3//f/9//1//X/9f/1//b/9//3//j/+P/4//j/+P/3//b/9v/1//f/9//3//f/
+f/5//n/+f/3//j/+//8//3//v/8//z//P/9//3///8AAAAABAAEAAUABQACAAIAAAAA
AAIAAgACAAIAAgABAAEAAAD+//z/+f/2//f/+f/6//z//v/+//r/9//0//P/8//z//H/
7//u/+3/7v/u/+//8P/u/+7/7v/u//D/8P/w/+//7//v/+//7//v//D/8P/v/+//7//v
/+//7//v/+7/7v/t/+//7f/r/+n/6f/v//L/+/8MACUAQQBeAIEApQDFAOcACgEqAS0B
EwHmAKcAWwAKAML/lv+F/4X/jf+f/7L/vP+7/7r/v//E/8r/0P/T/9j/2//g/+T/5//n
/+b/6f/q/+n/7P/s/+z/7P/r/+v/6//s/+7/7//v/+//7v/u/+//7//x//L/8v/y//H/
8f/x//H/9P/0//X/9f/2//b/9v/3//f/9//3//n/9//3//f/9//4//r/+//9//z//f/9
//3//v///wAAAAABAAEAAQADAAQABQAFAAYACgALAAwADgAMAAwADgAPABIAFAAVABYA
FQAWABgAGQAaABsAHQAgACAAHwAeAB4AHwAfAB8AHwAhACEAIAAgACAAHgAdABwAGgAa
ABoAGgAaABkAFwAXABcAFwAWABQAEgARABAAEAARABAADwANAAsACgAHAAYABQAFAAUA
BQAFAAMAAgACAAAA//////3////+//3//f/////////+//3//f/+//7//v/+//7//v/9
//3//v/+//3//f/9//7//P/8//3//f/9//3//v8AAP7//v/+//7//f/9//z//P/9//7/
//8AAP7//v/+//7//P/8//z//P///////////wEAAQD//////f/9//3//f//////AAAA
AP/////9//3//P/8//z//P/8//3//v////3//f/8//n/+v/7//z//f////////////7/
/f/7//r/+P/4//j/+P/5//r//P/9//z/+//6//n/+v/7//z//f/+////AQADAP///v8A
AAAAAAAAAAEAAgADAAUABQAHAAgACAAKAAoACwALAAoACgAIAAgACgAKAAoACgAIAAcA
BwAGAAUABAACAAAAAgADAAMABAACAAIA/v/7//r/+f/5//n/+P/3//f/9//1//T/9P/0
//b/9v/2//b/9v/2//b/9f/1//X/9f/1//X/9v/2//X/8//z//P/8//2//f/9//4//f/
9f/z//H/8f/x//P/+v8FABgAMQBNAGgAhwCrAMkA6QAKAR4BGQH5AMYAhwBBAPr/wP+c
/5f/m/+h/6//wP/I/8n/yP/J/87/1P/a/9//5P/p/+r/7P/r/+v/8P/z//b/9//2//b/
9v/2//b/9f/0//T/9v/3//f/9//4//j/+f/5//v//P/8//z/+//7//v/+//8//z//f/9
//7//v/+/////f/9//3///8CAAMABAAFAAMABAAEAAUABQAFAAQAAwAHAAkACwAMAA0A
DQANAA8ADwAPAA4ADgASABMAFAAWABQAFAAWABcAGgAcAB0AHgAfACAAIgAjACMAIwAk
ACYAJwAnACcAKAAoACcAJgAlACcAJwAmACYAJgAkACMAIgAiACIAIgAiACIAIQAfAB8A
HwAfAB4AHAAYABcAFgAWABUAFAATABEAEgASABAAEAANAA0ADQANAAwACQAHAAYACAAH
AAcABQAEAAIAAAD//wIAAwAEAAQAAQABAAIAAgABAAAA///+/wAAAQADAAQAAgABAAAA
AAAAAAAAAQABAAAA/////wAAAgACAAIAAgABAAEAAAAAAP7//v/+//7/AAAAAAAAAAAA
AAAAAAAAAAEAAQABAAEAAQABAP////////////////3//f/+//7//v////7////9//z/
+//6//v/+//7//v//P/9//3/+//9//3//f/9//v/+//7//v//P/9//3//v/8//z//P/8
//r/+v/7//v//f/9//3//f/7//v/+//7//v/+//8//3///8AAP7//v/+//7//P/8//z/
/f8AAAMABQAGAAgACAAJAAkABgAGAAQABAACAAIAAgACAAQAAwADAAIAAQAAAP7//P/6
//v/+//8//7//v/6//f/9P/z//P/8//y//H/8f/x//L/8v/z//T/8v/y//L/8v/w//D/
8P/v//H/8f/x//H/7//w//D/7//x//H/8f/x/+//7//u/+7/7f/v//H/8//x//H/7//w
//f/BAAZADEATABtAI8AsQDTAPYAFAEfAQ8B6ACzAG0AJADg/6z/l/+V/5X/n/+y/7z/
v/++/73/xP/M/9T/1//a/9//5P/o/+f/5//o/+n/6v/r/+7/7v/u/+7/7f/t/+3/7v/s
/+3/7f/t/+7/7v/v/+//8f/y//L/8v/z//P/8//z//T/9P/1//X/9P/0//T/9f/z//P/
8//1//b/9//4//n/+f/6//r/+//7//v/+v/5//z//f/+//7//f/9//3////+//////8A
AAQABQAGAAgABgAGAAgACQAKAAwADQAOAA8AEAASABMAEQARABIAFAAWABcAGAAaABoA
GQAYABcAFQAVABQAFAAWABQAEwASABAAEAAQABAADwAPAA4ADwANAA0ADAAKAAkACQAJ
AAoACAAGAAQAAQAAAAAA/v/+//v/+//7//v/+//5//j/+P/6//n/+f/3//T/8v/w/+//
8f/z//X/9v/z//P/9P/0//T/9P/0//T/8//z//T/9P/z//P/8//0//T/9P/1//X/9v/1
//X/9v/2//b/9v/2//f/9//2//b/9P/0//T/9P/1//b/9//4//j/+P/4//j/9v/1//T/
8//2//f/9v/3//f/9//3//f/9//3//j/+P/3//f/9f/1//j/+P/4//j/9v/1//T/8//y
//P/8//x//L/8//0//X/8//z//P/8//z//P/8v/y//T/9P/0//T/9P/0//X/9f/3//b/
+P/4//j/+P/2//b/9v/3//v//f/+//7//v/+/////////wAA//8AAP7//v/+//7//v/9
//3//P/9//z/+v/4//b/9//3//j/+P/4//T/8f/u/+3/7f/t/+//7//w//H/8P/u/+3/
7P/s/+z/7P/s/+r/6v/q/+n/6//r/+v/6//r/+z/7P/r/+v/6//r/+v/6f/p/+j/6P/p
/+3/6//p/+n/6f/p/+j/7f/4/w8AKQBGAGUAiwCzANkAAAEmAT8BOQEUAd0AlwBIAPj/
tv+T/4n/hf+N/5z/qP+v/7L/t/+8/8L/yv/R/9b/2f/c/9z/3f/f/+D/4//k/+X/5P/k
/+T/5P/m/+f/6P/q/+r/6//r/+v/6v/q/+v/6//r/+z/7P/s/+3/7f/t/+3/7v/u/+//
7//w//D/8P/x//H/8f/x//P/8//z//P/8//x//L/8v/z//b/9//3//f/+P/5//r/+v/5
//n/+f/7//r/+//7//z//P/9//7/AAACAAIABAAFAAgACgALAAwADAAMAA0ADQAOAA8A
EQAUABMAEwATABQAEwATABMAEwATABMAEgASABQAEgARABAAEAAQABAAEAAOAA0ACwAL
AAkACQAIAAYABAADAAIAAgADAAIAAQD/////AAD//wAA+//7//v/+//6//f/9f/0//X/
9f/2//X/9f/0//P/8//z//P/8//y/+//7//w//D/8P/w//D/8P/t/+3/7v/u/+//7//v
//D/8v/y//P/8//y//H/8f/y//L/8v/y//L/8f/x//D/8P/w//D/8P/w//D/8P/w//D/
8v/y//L/8v/z//P/8//z//P/8//x//H/7//v/+//7//x//H/8v/y//P/8//x//H/8f/w
/+//7v/t/+3/7f/t/+7/7//v/+3/7//v/+//7//v/+//7//v/+7/7f/r/+r/7P/s/+z/
7P/t/+7/8P/x/+//7//v/+//7//v//H/8f/y//L/8v/y//L/8f/w/+//7//0//f/+f/6
//v/+v/6//n/+f/6//n/+v/4//j/+P/4//r/+f/5//j/9f/0//L/8P/w//H/8f/y//T/
9P/w/+3/6v/p/+n/6f/m/+X/5f/l/+f/5v/m/+b/6P/o/+j/6P/m/+b/5v/l/+P/4//j
/+P/5P/m/+f/5//n/+f/5//n/+n/6f/o/+j/5//n/+f/5f/l/+X/5//o/+3//P8PACUA
QABfAIMApwDNAPAAEgEfARUB8gC9AHkAMADo/7D/l/+N/4v/k/+i/67/sf+0/7f/uv/C
/8r/z//U/9n/3P/e/+H/4//g/9//4v/j/+T/5P/k/+T/5f/l/+X/5v/o/+n/6f/p/+n/
6P/o/+f/6f/q/+r/6v/t/+3/7f/t/+7/7v/v/+//8P/w//D/8f/v/+//7//x//H/8f/x
//H/8//0//T/9f/1//X/9P/z//T/9f/2//b/+f/5//n/+//6//v/+//8//7///8AAAIA
AgACAAQABQAHAAoADAAOAA0ADgAQABEAEQARABIAFAAXABcAFwAYABcAFwAXABcAGQAZ
ABgAGAAXABQAEgAQABIAFAAWABgAFAATABEAEQAPAA8ADgAMAAwACwAKAAoACQAIAAcA
BQACAAIAAAAAAP3//f/9//3//v/9//3//v/7//n/+P/1//b/9v/2//f/+f/5//n/+P/5
//n/+v/6//n/+P/3//b/9f/1//b/9v/0//P/8v/y//T/9P/1//X/9f/1//b/+P/2//b/
9v/2//f/9//2//b/9v/2//b/9v/4//j/+P/4//j/+P/4//j/+f/5//n/+f/3//f/9f/1
//X/9f/1//X/9//3//j/+P/5//n/9//3//b/9v/2//b/9f/1//X/9f/2//f/9//1//L/
8f/w/+//8f/z//X/9//3//f/9v/2//b/9v/2//b/+P/4//n/+f/5//v/+v/6//r/+v/6
//j/+P/4//n/+//9//7//v8CAAIAAwADAAQABAACAAIA///+//3//P//////AAAAAP3/
/P/6//j/+P/5//n/+v/6//r/9v/z//T/8//z//P/8v/x//H/8f/v/+7/7v/u/+z/7P/s
/+z/7v/u/+7/7f/t/+3/7f/t/+3/7v/u/+3/6//r/+v/6//r/+v/6v/q//H/9f/z//H/
7f/p/+n/7P/z/wIAFwAxAE4AbwCTALkA3QAEASYBNwErAQoBzwCJAD4A9P+4/5f/jf+N
/5f/pv+y/7f/uv+9/8D/xv/Q/9f/2P/b/+D/4v/j/+X/5v/l/+T/4//m/+b/5v/m/+n/
6//t//D/7f/t/+z/6//u/+7/7//v/+//8P/w//D/8f/x//H/8f/x//D/8P/v//P/9P/1
//f/9f/1//X/9//1//X/9f/1//X/9v/2//f/+P/5//n/+f/6//v//P/8//3//f/9////
AAABAAEAAgAEAAUABgAIAAgACAAKAAsACgAMAA0ADgAPABAAEgATABMAEwAUABYAGQAZ
ABkAGgAaABkAGAAXABkAGQAYABgAGAAWABUAFAAWABYAFgAWABIAEQAPAA8ADwAPAA4A
DAAMAAsACgAKAAgABgAEAAEA/v/+//z//P/6//v//P/9//v/+f/4//j/+f/5//r/+f/5
//j/9//3//T/8//y//D/8f/z//b/+P/3//b/9f/0//H/8f/y//L/8//z//P/9P/2//b/
9//3//b/9f/1//b/9P/0//T/9P/z//P/8v/y//L/8v/y//L/9P/0//T/9P/0//T/9P/0
//P/8//z//P/9f/1//P/8//z//P/8//z//H/8f/y//L/8v/z//L/8//0//T/9P/0//L/
8f/w/+//8P/x//H/7//x//H/8f/x/+//7//v/+//8f/x//D/8P/w//D/8P/w//D/8P/x
//H/8P/v/+7/7f/v/+//7//v//H/8f/y//P/8//z/+//7//w//H/8v/z//T/9f/2//f/
+f/4//n/+f/4//r/+v/7//v//P/8//r/+v/6//r/+v/6//r/+f/5//j/+f/4//b/9P/z
//P/8v/y//T/9P/w/+3/7P/r/+v/6//q/+n/6f/p/+v/6v/q/+r/6P/o/+j/6P/o/+j/
6P/n/+X/5f/l/+X/5v/o/+n/6f/p/+n/6f/p/+f/5//m/+b/6f/p/+n/5//l/+X/5//q
//f/DgAnAEEAXgB/AKMAxQDlAAYBHAEVAfkAyACJAEEA9v+4/5T/i/+L/5H/nf+s/7T/
uf+8/7//xv/K/8z/zf/U/9n/3v/i/+P/5f/k/+H/4P/j/+T/5P/k/+T/4//j/+P/5P/l
/+f/6P/p/+r/6v/r/+v/6f/q/+r/6v/p/+n/6f/p/+v/7P/u/+//7v/u/+7/7//x//H/
8f/z//P/8//z//P/9f/2//b/9//2//f/9//3//b/9//4//j/+//7//v//f8AAAEAAQAC
AAIAAwAEAAYACAAIAAoACwALAAwADAAMAA4AEAATABUAFQAVABYAGAAZABkAGQAaABkA
GQAZABkAGQAZABgAGAAaABgAFwAWABYAFgAWABYAFAATABEAEQAPAA8ADgAMAAwACwAK
AAoACQAIAAcABQACAAIAAAAAAP3//f/9//3////9//z//P/8//v/+//5//n/+P/3//f/
9P/z//L/8P/x//P/9v/4//f/9v/1//T/8//z//T/9P/1//X/9f/2//T/9P/1//X/9P/z
//P/9P/0//T/9P/0//f/9//2//b/+P/4//j/+P/3//b/9f/0//T/9P/0//T/8//z//P/
8//0//X/9P/1//X/9f/1//X/9f/1//b/9v/z//P/8f/x//T/9P/0//T/8//z//P/8//y
//P/8//x/+//7//v/+//8P/x//L/8//z//P/8v/y//D/8P/w//D/7v/u/+//7//x//H/
8f/x//H/8f/x//H/8f/x//L/8//z//P/8//1//T/8v/y//L/8v/0//b/+P/7//z//f/9
//z//v/+///////8//z/+v/6//z//P/8//z/+v/5//n/+P/1//T/8v/w//L/8//z//T/
9v/2//L/7//s/+v/6//r/+r/6f/p/+n/6f/o/+j/6P/o/+j/6P/o/+j/6P/o/+f/5//n
/+f/5//n/+j/6P/n/+X/5f/l/+X/5v/n/+f/6P/p/+X/5f/n/+n/5f/n/+7/+/8MACMA
OwBaAH0AnwC/AN0A/AAQAQUB5wC4AHkALwDq/7L/lP+J/4X/i/+b/67/uP+9/7z/vf/C
/8j/zv/R/9T/2//e/+D/3//f/97/4f/m/+f/6P/o/+j/6P/o/+f/5v/m/+b/5//n/+f/
6v/q/+v/6//r/+z/7P/s/+3/7f/t/+3/7v/u/+//7//u/+7/7v/v/+//7//v//H/8f/x
//H/8f/z//T/9P/1//b/9//3//f/+P/5//r/+v/5//n/+f/7//3///8AAAIAAgADAAQA
BgAGAAYACAAJAAoADAANAA4AEQASABQAFQATABMAFAAWABUAFQAVABYAGQAZABkAGQAa
ABsAGwAcABoAGAAXABYAFAAUABQAFAASABEADwAPAA8ADwAOAAwACgAJAAgACAAGAAQA
AgD//wAAAAD+//7//P/9//7////+//v/+f/4//r/+f/5//f/9f/0//P/8//1//X/9f/0
//P/8//0//T/8v/y//L/8v/z//P/9P/0//P/8//z//T/9P/0//X/9f/2//X/9f/2//X/
9P/z//L/9f/1//T/9P/0//T/9P/0//b/9v/2//b/9f/0//P/8v/1//X/9f/1//X/9f/z
//P/8//z//P/8//z//P/9P/0//H/8f/v/+//8f/y//P/9P/z//P/8//z//L/8//z//H/
8f/x//H/8f/x//H/8f/x/+//7//u/+7/7v/u/+7/7v/v//D/8v/z//L/8f/w/+//8f/x
//H/8f/w/+//7//v//H/8f/x//H/8v/z//X/9f/z//H/9P/0//T/9P/0//b/9v/2//f/
+//9//7//v/+//7///////z//P/6//r/+v/6//r/+v/7//v//P/8//r/+P/1//L/9P/1
//X/9v/2//b/8v/v/+//7//w//H/7v/t/+3/7f/s/+r/6f/o/+n/6v/r/+z/6v/q/+r/
6f/q/+v/7P/t/+z/7P/r/+n/5//n/+f/5//r/+3/7v/w/+3/7f/r/+n/5f/l/+n/8P/9
/wwAIQA7AFwAewCXALMA0wDyAAQB+QDXAKgAbwAxAPD/uv+a/5P/lf+b/6v/uP++/73/
vv/B/8j/zP/S/9X/2P/f/+L/5P/l/+P/5v/p/+j/5//m/+b/5v/m/+f/5//n/+j/6v/r
/+v/6//q/+r/6//r/+z/7v/v//D/8//1//f/+f/4//j/+f/5//r/+v/6//v//f/9//3/
///9//3//f/9////AAAAAAEAAgADAAMAAwAEAAUABgAGAAcABwAHAAkACAAJAAkACgAK
AAsADAAOABAAEAASABMAFAAWABcAGAAZABoAHAAdAB0AHQAeACAAHwAfAB8AIAAhACEA
IQAhACMAIwAiACIAIAAeAB0AHAAeAB4AHgAeABwAGwAZABkAFwAXABYAFAASABEAEAAQ
ABEAEAAPAA0ADAAMAAoACgAEAAMAAgABAAQAAwADAAQAAgD///3/+f/7//z//f////3/
/f/9//z/+f/5//r/+v/8//z//P/8//r/+f/5//j/+f/5//n/+v/6//r/+//7//z/+//7
//z/+//6//n/+P/7//v/+v/6//z//P/8//z/+//6//n/+P/6//r/+v/6//n/+f/5//n/
+f/5//f/9//4//n/+v/7//n/+f/6//r/9//3//X/9f/3//j/+f/6//f/9//3//f/9//3
//b/8//0//X/9v/3//X/9f/1//X/9f/1//T/9P/0//T/9P/0//L/8v/z//P/9f/1//X/
9f/z//P/8//z//P/8//0//X/9f/1//X/9f/2//f/+f/6//r/+v/6//r/+P/4//j/+f/7
//3//v/+//7//v//////AAAAAP7//v/+//7//v/+/wAA//////7//f/8//r/+P/4//n/
+f/6//r/+v/2//P/8v/x//H/8f/w/+//7//v/+//7v/u/+7/7P/s/+z/7P/s/+z/7P/r
/+3/7f/t/+3/6//s/+z/6//t/+3/7f/t/+v/6//q/+r/6f/r/+3/7f/r/+n/6f/q//H/
/v8RACcAQABdAH8AoQDFAOYACAEXAQcB4gCtAG0AKgDo/7b/n/+b/5n/n/+y/77/v//A
/8H/xP/K/87/1f/c/93/3v/e/+H/5f/o/+n/6v/p/+r/6v/q/+r/6//r/+v/7P/q/+v/
6//r/+7/7v/v/+//7v/u/+3/7P/u/+//8P/x//D/8P/x//H/8v/y//L/8//z//P/8//1
//X/9f/1//X/9P/0//P/8//2//n/+//9//z//f/+//7//v/9//z//f8AAAEAAQACAAQA
BQAGAAgACAAIAAoACwAKAAwADQAOAA8AEAASABMAEwATABQAFgAVABUAFQAWABkAGQAZ
ABkAGAAXABUAFAAVABQAFAAUABQAFAAUABQAEgARAA8ADwAPAA8ADgAMAAwACwAKAAoA
CQAIAAcABQAEAAQAAgACAP3//f/9//3//f/7//r/+v/6//n/+f/3//X/9P/z//P/9f/1
//X/9P/1//X/9v/2//T/9P/0//T/8f/x//L/8v/z//P/8//0//b/9v/3//f/9P/z//P/
9P/1//b/9//4//n/+f/4//j/+P/4//j/+P/6//r/+v/6//j/+P/4//j/9//3//f/9//3
//f/9f/1//f/9//3//f/9f/1//b/9v/3//f/9f/1//T/9P/0//T/9f/1//X/9f/4//n/
+f/3//X/9f/1//X/8//z//P/8//z//P/8v/y//L/8v/y//L/8v/y//P/8//z//P/8//z
//P/8//z//P/8//z//T/9f/z//P/8//z//b/9//5//n/+f/5//j/+P/4//j/+P/2//b/
9v/3//v//f/+//7/AgACAAMAAwAAAAAA/v/+/wAAAAAAAAAA/v/9//3//P/9//z/+v/4
//b/9//3//j/+P/4//T/8f/x//H/8v/z//D/7//v/+//7v/s/+v/6v/r/+z/7f/u/+z/
7P/s/+v/7f/t/+3/7f/r/+z/7P/r/+3/7f/t/+3/7f/t/+z/7P/t/+n/6f/r/+3/7f/r
//D/+/8MACEAOwBaAHkAmQC9AN0A+gASARMB9QDIAIsARQD8/8D/nP+T/5X/l/+l/7b/
vP+7/77/xf/M/9L/1v/Z/9z/4f/i/+L/5f/p/+r/6f/q/+3/7P/s/+z/7P/r/+v/6//s
/+7/7//v/+//7v/u/+//7//x//L/8v/y//L/8f/w/+//8v/y//P/8//0//T/9P/1//b/
9//4//v/+f/5//n/+f/5//r/+v/7//7/////////AAABAAIAAgACAAEAAAABAAMABQAG
AAgADAANAA4AEAAQABAAEgATABIAFAAVABYAGQAaABwAHQAbABsAHAAeACEAIQAhACIA
IQAhACEAIQAiACMAIwAkACIAIAAfAB4AIAAgACAAIAAeAB0AGwAbABsAGwAaABgAFgAV
ABQAFAARABAADwANAA4ADgAMAAwACwALAAsACwAKAAcABQAEAAYABQAFAAMABQAEAAMA
AwADAAMAAwACAP////8AAAAA/v/+//7//v/7//v//P/8//z//f/+/wAAAAAAAAEAAQD/
//3//P/8//7//v/+//7///////7//v///wAAAQACAAAAAAAAAAAA/v/+//7//v/9//3/
/f/9/wAAAQAAAAEA///////////+//3//f/8//3//f/7//v//P/8//z//P/5//n/+f/5
//v//f/+//3//P/7//r/+f/6//v//P/9//v/+//6//r/+v/6//r/+v/4//j/+f/5//v/
+//7//v/+//7//v/+//5//n/+v/7//3/+//6//3//v///wAAAgACAAIAAwAEAAUABQAE
AAgACAAJAAkABgAGAAQABAAFAAYABwAIAAYABQAFAAQAAQAAAP7//P/+//////8AAP7/
/v/6//f/9v/1//X/9f/y//H/8f/x//L/8v/z//T/8v/y//L/8v/y//L/8v/x//H/8f/x
//H/8f/y//L/8f/x//H/8f/x/+//7//u/+7/8//x/+//7//v/+3/7//0/wEAFAApAEEA
XgCDAKUAwwDhAAABEgEFAeUAtgB3ADEA7P+0/5T/j/+R/5n/q/++/8b/x//G/8n/zP/S
/9b/2//i/+f/5v/m/+f/5//q/+3/8P/z//P/8v/x//D/8P/v/+7/7v/x//P/9P/1//T/
9P/1//X/8//0//T/9P/3//f/9//3//j/+P/5//n//P/8//z//f/7//v/+//9////////
//////8AAAAAAQACAAMAAwADAAQABQAGAAYABQAFAAUABwAJAAsADAAOAA8ADwAPABAA
EAAQABIAEwAXABoAHAAeAB4AHgAfAB8AHgAdAB0AHgAgACEAIgAkACQAIwAiACEAIQAh
ACAAIAAhACAAIAAgAB8AHgAdABwAGgAZABcAFwAXABcAFgAUABIAEQAQABAADwAOAA0A
CwAKAAoACAAIAAUABQAFAAUABQADAAIAAgACAAEAAQD//////v/9//3//////////v/8
//v/+//6//3//v///wAA/v/9//3//P/7//v/+//8//z//P/9//3//P/7//v//P/8//z/
/P/8//v/+//6//r//P/8//z//P/8//z//P/8//r/+v/6//r/+//7//v/+//9//3/+//7
//n/+f/5//n/+//7//z//P/5//n/9//3//j/+P/4//j/9//3//f/9//6//v/+//5//j/
9//2//X/9//3//f/9//5//n/+P/4//b/9v/2//b/+P/4//n/+f/4//f/9v/1//b/9//4
//n/9//3//j/+f/6//v//P/9//v/+//8//v//f/9//////8BAAMABgAIAAYABgAHAAcA
BQAEAA==
         </WaveFormData>
      </LeadData>
      <LeadData>
         <LeadByteCountTotal>10000</LeadByteCountTotal>
         <LeadTimeOffset>0</LeadTimeOffset>
         <LeadSampleCountTotal>5000</LeadSampleCountTotal>
         <LeadAmplitudeUnitsPerBit>4.88</LeadAmplitudeUnitsPerBit>
         <LeadAmplitudeUnits>��V</LeadAmplitudeUnits>
         <LeadHighLimit>2147483647</LeadHighLimit>
         <LeadLowLimit>268435456</LeadLowLimit>
         <LeadID>V6</LeadID>
         <LeadOffsetFirstSample>0</LeadOffsetFirstSample>
         <FirstSampleBaseline>0</FirstSampleBaseline>
         <LeadSampleSize>2</LeadSampleSize>
         <LeadOff>FALSE</LeadOff>
         <BaselineSway>FALSE</BaselineSway>
         <ExcessiveACNoise>FALSE</ExcessiveACNoise>
         <MuscleNoise>TRUE</MuscleNoise>
         <LeadDataCRC32>1749448596</LeadDataCRC32>
         <WaveFormData>
6P/o/+j/6P/m/+b/5v/m/+j/6v/s/+7/7f/s/+v/6v/o/+j/6P/o/+b/5v/m/+b/5P/k
/+T/5P/k/+T/5P/k/+X/5v/n/+j/5v/m/+b/5v/k/+T/5P/k/+X/5v/n/+j/5v/m/+b/
5v/k/+T/5P/k/+L/4v/i/+L/5P/k/+T/5P/j/+L/4f/g/+P/5P/l/+b/4//i/+H/4P/g
/+D/4P/g/+L/4v/i/+L/4P/g/+D/4P/j/+T/5f/m/+b/5v/m/+b/5P/k/+T/5P/k/+f/
6P/p/+f/6f/q/+v/7f/s/+z/6//p/+r/6v/q/+3/8P/y//P/8//0//X/9v/0//T/9P/0
//T/9P/0//H/8f/v/+7/7v/s/+r/6P/n/+n/6v/q/+v/6//r/+v/6//t/+z/7P/s/+j/
6P/o/+n/6//t//D/8v/x//H/8f/x//T/9f/1//b/8f/x//H/8f/v/+//7P/q/+b/6v/2
/wsAIAA0AEwAagCJAK8A1QD8ABYBHQEQAfcAygCUAFsAKQAEAO//4v/g/+P/5f/j/+H/
4f/j/+T/6P/o/+f/5P/k/+X/6//r/+3/7P/s/+r/6//r/+z/7f/x//P/9v/4//b/9//3
//f/+v/6//r/+v/9//3//f/+//r/+P/2//T/9//5//r/+//5//n/+v/6//f/9//4//r/
/P/8//z//P/6//r/+v/6//3/AQADAAUABAAFAAQAAwAEAAYABwAIAAsADAAMAA0ADQAN
AA0ADAAQABEAEwAVABQAFAAUABQAFQAVABcAGQAaABsAHAAfACAAIAAfAB4AHgAeAB8A
HwAiACIAIwAjACMAIgAiACIAIAAgACEAIQAiACAAIAAgABwAGwAbABoAGgAaABgAFgAZ
ABkAGQAZABYAFQAUABMAEAAPAA4ADgAPABAAEQARAA4ADQANAA0ADgAPAA4ADwAOAA4A
DQALAAwADQAOAA8ADQANAA0ADAAMAAsACwALAAsACwALAAsADgAOAA4ADwANAAwADAAM
AAwADAAMAAwADgAOAA0ADQAOAA4ADQANAA0ADAALAAoACwAKAAsADQAPABAAEAAQAA8A
DgANAAwADgAOAA0ADQALAAwADAANAAsACQAIAAgACwANABAAEgAOAA0ADAALAAwADQAO
AA4ADgAOAA4ADgANAA0ADAALAAwADQANAA4ADgAOAA4ADgANAAwACwAKAAoACwALAAsA
DAAOAA8AEAAMABAAEQASABMAFAASABIAEgASABMAFAAVABUAFwAYABkAGQAYABgAFwAX
ABgAGAAYABkAGgAaABkAFwAUABMAEgAQABEAEgATABQAFAAUABEADwALAAoACgAJAAgA
BwAHAAgACgAJAAkACQAIAAcABgAFAAUABgAHAAYABgAGAAcABwAFAAYABgAFAAUABQAF
AAUABQAEAAQABQAFAAUABQABAP3//v8AAAIABgASACUAOABMAGgAhgClAMcA7QAQASIB
IwEQAe8AwACKAFMAJwAOAAEA/P8AAAcACQABAPv/+f/7//r/+v/8//3//P/+////AQAB
AAEAAgACAAIAAgABAAEAAQD/////AAAAAAAAAQABAAEAAAAAAAAAAAADAAMAAwAEAAIA
AgACAAIAAwAFAAYABwAFAAUABgAGAAUABQAGAAgABgAGAAYABgAIAAgACAAIAAcACQAJ
AAkACwANAA0ADQANAA4ADgAOAA0ADgAOAA8AEgATABQAFAAVABUAFgAXABkAGgAbABwA
GwAbAB0AHwAgACEAIgAlACYAJgAlACQAJgAmACcAJwAmACYAJwAnACkAKAAoACgAJgAm
ACcAJwAmACQAJAAkACQAIwAjACIAIAAgAB4AHAAdAB0AHQAdABsAGQAXABUAFAATABIA
EgAUABQAFAATABAADwAPAA8ADwAPAA0ADQAPABAAEAAPAA0ADQANAA0ADwAPAA8ADgAO
AA0ADQANAAsACwALAAsACgAKAAoACwAMAAwADQAOAA4ADgAOAA4ADQAMAAoACQALAAwA
DAANAAwADAAMAAwADAAKAAoACwANAA4ADgAOAAwADAAMAAwACgAKAAkACQAKAAwADQAP
AA0ACwAKAAoACQAJAAoACgAMAA0ADgAPAA4ADQAMAAoADAAMAAwADAAMAA0ADQANAAsA
CwAKAAoACAAIAAgACAAJAAoACwAMAAsACwAKAAkACwAMAAwADAAOAA8ADwAPAA0ADAAO
AA4ADgAOAA8AEAARABIAEwAUABUAFQAXABgAGQAZABYAFgAVABUAGAAYABgAGQAaABoA
GQAXABYAFQAUABIAFAAUABQAFAATABIADgALAAkACAAIAAcACAAHAAcACAAGAAUABQAF
AAUABQAFAAUABAAEAAQAAgAEAAQABQAFAAUABgAGAAUABAADAAIAAQAEAAQABQAHAAUA
AwABAP/////+//7/AAAIABYAKQA8AE4AaACGAKEAwQDnAAQBEAEJAfQAzwCiAHQARwAh
AA4ABwAEAAQACwAJAAUA///7//n//P/8//z///8AAAAA///9//3///8CAAQABAACAAEA
AQABAAAA//////7/AAABAAEAAQAAAAAAAAAAAAMAAwADAAQABgAGAAYABgAFAAUABAAD
AAUABQAGAAYABAADAAMABAAHAAgACQAKAAkACAAHAAYABQAHAAcABwAKAA0ADgAPAA0A
DgAOAA4ADQAOAA4ADwAQABEAEgASABMAEwAUABUAFwAYABkAGgAbABsAHQAfAB8AHwAf
ACEAIwAkACQAJAAiACIAIwAjACYAJgAnACcAJQAkACQAJAAiACIAIwAjACQAIgAiACIA
IQAhACIAIgAhACAAHQAaABoAGQAYABcAFgAVABQAEwASABEAEAAQAA4ADgAOAA0ADgAN
AA0ADQAMAAsACAAHAAoADAANAA0ADAALAAoACQAHAAcABwAGAAkACQAKAAsACgAJAAgA
BwAIAAgACAAJAAcABgAGAAYACAAIAAgACAAGAAYABQAFAAUABAACAAEAAwAEAAUABgAG
AAQABAAFAAUABgAGAAYABgAGAAYABgAIAAgABwAHAAYABgAFAAUABwAFAAQABAAEAAMA
AwACAAEAAQABAAEAAwADAAMAAgAEAAQABAAEAAMAAwACAAEAAgADAAMABAACAAIAAgAC
AAEAAAD///7///8BAAIAAwADAAQABAAEAAMAAwACAAEAAwAEAAQABAAEAAQAAgACAAIA
AgAGAAgACgALAA0ADgAPAA8ADgAOAA0ADQANAAwACwALAAwADAALAAkACgAJAAgABgAE
AAQABAAEAAYABgADAAEA/f/8//z/+//4//f/9//4//n/+f/6//v/+//7//v/+//5//j/
9//0//b/9v/3//f/9v/2//X/8//1//X/9f/1//P/8v/y//P/7//x//X/9f/z//D/8P/u
//D//P8LABoALgBGAGIAgQCjAMcA6AD+AAUB/ADhALYAhgBTACUABgD1/+j/6v/x//P/
7//n/+H/4//m/+r/6v/r/+7/8v/z//H/7//t/+z/7P/u//D/7//v/+//7v/t/+3/7P/s
/+3/7f/t/+z/7P/s/+z/7//v/+//8P/u/+7/7v/u/+7/7//v/+//7//v//D/8P/v/+//
8P/y//P/9P/1//b/9P/0//T/9P/0//X/9P/z//X/9//3//f/9//4//j/+P/3//j/+P/5
//z//f/+//7//f/9//7///8BAAIAAwAEAAUABQAHAAkACAAHAAYABwAMAA4ADwAQAA4A
DgAPAA8ADgAOAA8ADwARABAAEAAQAA0ADAAMAAsADAAMAA4AEAAMAAsACwAKAAoACgAI
AAYABAADAAIAAQAAAP///v/9//7//f/8//z//P/8//z/+//8//v/+//7//n/9//z//H/
9P/2//f/9//2//X/9P/z//X/9f/1//T/9v/1//X/9f/z//P/8//z//T/9P/0//X/8//y
//L/8v/z//T/9f/2//T/9P/z//P/8v/y//H/8f/z//T/9f/2//b/9P/0//X/8v/y//H/
8P/z//T/9f/2//T/9P/z//P/9f/2//b/9//3//X/9P/0//X/9f/2//b/8v/x//D/7//x
//H/8f/w//L/8v/y//L/8v/z//P/8//z//P/8v/y//L/8v/y//L/9P/0//T/9P/4//b/
+P/4//j/+P/3//b/9f/0//n/+v/7//v//f/+//////8AAAAA/////////v/9//3//v/+
//3/+//8//v/+v/4//j/+P/4//j/+P/4//X/8//w/+7/7f/r/+3/7f/u//D/7v/t/+3/
7f/v/+//7//v/+z/7P/s/+r/6v/q/+v/6//p/+r/6v/p/+n/6f/p/+n/5//m/+b/5//p
/+3/6//n/+f/5v/k/+D/4P/o//n/DgAmADwAWAB7AJ8AxQDuAA4BGwESAfcAzgCcAGMA
LQAEAOv/3P/Y/9v/3//d/9v/3f/d/9z/4P/k/+X/5v/k/+P/4//l/+X/5v/m/+b/5v/l
/+X/5f/n/+f/6P/o/+b/5//n/+f/6P/o/+j/6P/p/+n/6f/q/+j/6P/o/+j/6v/r/+v/
6//r/+v/7P/s/+v/6//s/+7/7v/u/+7/7v/s/+z/7P/s/+//8f/x//H/8f/z//P/8//x
//L/8v/y//P/9P/0//X/9P/1//b/9v/4//n/+//9////AAABAAIAAgABAAIAAwAEAAUA
BgAJAAkACgAKAAoADAAMAA0ADQAMAAwADQANAA8ADgAOAA4ADAAMAA0ADQAKAAgACAAI
AAYABQAFAAQABAAEAAIAAAACAAEAAAD//////////////P/7//r/+v/5//j/9//1//X/
9f/2//f/9//3//X/9f/3//j/+P/3//b/9f/0//P/9f/1//X/9P/y//H/8f/x//P/8//z
//P/9v/2//b/9//1//T/9P/0//T/9P/0//T/8v/y//H/8f/y//L/8f/x//T/9P/0//T/
9v/0//T/9f/1//b/9v/2//T/9P/0//T/9P/0//P/8//1//b/9v/3//n/9//2//b/9v/1
//X/9P/x//H/8f/x//P/8//z//L/8v/y//L/8v/0//X/9f/1//T/8//x//D/8v/y//L/
8v/0//T/9P/0//L/8//z//P/9f/0//b/+P/4//b/9v/2//b/9P/0//T/9P/6//z//v//
//7//v/+//3//f/+//7////+//7//v///wAAAAD///3//P/7//r/+P/4//j/+P/4//j/
+P/1//P/8P/u/+3/6//q/+n/6f/q/+z/6//r/+v/7f/t/+3/7f/q/+r/6v/o/+b/5v/n
/+f/6P/q/+v/6//r/+v/6//r/+v/6v/q/+v/6f/p/+n/5//l/+b/5v/k/+j/8v///w4A
IAA2AFIAcQCVAL0A4AD8AAUB/ADjALgAigBVACcABgDv/+D/3v/j/+P/4f/f/93/2f/c
/+D/4P/h/+T/5v/n/+n/6f/n/+b/5v/m/+T/4//j/+P/4//j/+T/5P/k/+X/5f/l/+b/
5v/m/+b/5v/l/+T/5P/n/+j/6f/q/+r/6//r/+v/6//r/+z/7P/p/+n/6v/s/+r/6v/q
/+r/7f/u/+//8P/u/+//7v/t/+//8f/x//H/8//0//T/9P/0//T/8//z//b/9//4//j/
9//3//j/+f/8//7/AAACAAEAAQADAAUAAwADAAMABQAIAAoACwAMAAwADAANAA0ADgAO
AA8ADwAMAAoACQAIAAwADgARABMAEQAOAA0ADAAIAAcABwAGAAgACAAGAAQABAADAAIA
AQD///3/+//5//j/9//2//b/9//4//n/+f/3//X/9P/z//X/9f/z//P/9f/2//b/9f/1
//X/9f/1//T/8//y//D/8P/v/+//7//u/+3/7P/r/+7/7v/u/+//8f/w//D/8P/y//L/
8v/y//D/8P/v/+//8P/w/+//7//w//D/8P/w//D/7v/u/+//8f/y//L/8v/x//D/7//u
/+z/7P/r/+v/7P/u/+//8f/x/+//7v/u/+//7//w//D/7//v/+//7//t/+3/7f/s/+v/
6v/p/+j/6//t/+7/7//v/+//7v/u/+7/7v/u/+7/7//w//H/8v/y//P/9P/0//T/9P/0
//H/8P/v/+7/8//0//X/9f/5//r/+//7//z//P/7//v/+f/4//f/9//6//r/+f/3//b/
9f/0//L/9P/0//T/9P/y//L/7//t/+3/7P/s/+v/6v/p/+n/6v/p/+f/5v/l/+X/5f/l
/+X/5f/m/+f/5v/m/+b/5//n/+f/6P/o/+f/5P/j/+L/4f/j/+L/4v/j/+v/7//t/+f/
4//g/97/3v/k/+7//f8OACAAOABWAHcAmwDDAOgAAgELAQQB5wC8AIwAWQAlAPz/5f/Y
/9b/2//f/9v/2f/Z/9f/2P/c/97/3//g/+L/4//h/+H/4f/g/97/3P/e/93/3f/d/+D/
4f/j/+T/4//j/+L/4f/i/+L/4v/i/+P/4//j/+T/5P/k/+T/5P/j/+P/4v/h/+T/5f/n
/+j/5//n/+j/6v/o/+j/6P/o/+r/6v/q/+r/6f/r/+v/6//r/+3/7f/t/+3/7v/u/+7/
8f/y//L/8//0//X/9v/2//X/9f/2//f/+f/6//v//P/9//3///8BAAEAAQABAAMABwAI
AAgACAAGAAYABwAHAAoACgALAAsACQAIAAgACAAIAAgACQAJAAYABAAEAAQABAADAAMA
AgACAAIAAAD+//7//f/8//v/+P/3//b/9f/1//X/9f/2//T/9P/0//P/8//z//T/9f/z
//P/8f/x/+7/7v/t/+v/7f/v//H/8//w/+//7v/s/+7/7f/t/+3/7f/t/+3/7f/w//D/
8P/x/+//7v/u/+7/7v/u/+7/7v/u/+7/7f/t/+z/7P/r/+v/7v/u/+7/7v/u/+z/7P/t
/+3/7v/u/+7/7v/u/+7/7v/u/+7/7f/t/+//8P/w//H/8f/v/+7/7v/v/+//8P/w/+3/
7f/t/+3/7//v/+//7v/w//D/8P/w/+7/7//v/+//7//v/+7/7v/w//D/8P/w//D/8P/w
//D/7//v/+7/7f/v//D/8P/w//D/8f/x//H/8f/x/+//7f/u//H/8v/z//T/9v/2//b/
9v/4//j/+P/3//n/+v/7//v//P/8//v/+//6//r/+v/7//z//P/7//n/+v/5//j/9v/0
//T/9P/0//T/9P/x/+//7f/s/+z/6//s/+v/6//s/+z/6//r/+v/6f/p/+n/6f/q/+r/
6v/o/+f/5v/m/+X/5v/o/+n/6f/p/+n/6f/p/+f/5v/m/+f/6//r/+n/5//j/+L/3v/g
/+z//P8NACAANgBQAGwAjQCxANUA8gD+APkA5AC/AJIAYgAvAAcA8v/l/+D/4v/l/+X/
4//h/+H/3//e/97/3v/f/+L/5v/p/+n/6f/p/+T/5P/m/+b/5f/l/+X/5P/j/+P/4v/j
/+X/5v/n/+r/6v/q/+r/6f/p/+n/6v/o/+j/6P/o/+r/6//r/+v/6f/p/+r/6v/q/+v/
7f/w/+7/7v/u/+7/8P/w//D/8P/x//P/8//z//H/8//z//P/9f/2//b/9v/3//j/+P/5
//j/+f/6//r//f/9//7//////wAAAQACAAUABQAHAAkACQAJAAkACwAPABAAEAAQABAA
EAARABEAEAAQABEAEQARABAAEAAQABAAEAARABEADgAMAAwADAAMAAsACwAKAAgACAAG
AAQABgAFAAQAAwAAAP///v/9//z/+//6//r//P/8//z/+//6//n/+f/5//n/+f/3//f/
9P/0//P/8f/z//X/9//5//j/9//2//T/9v/1//X/9f/1//X/9f/1//T/9P/0//X/9f/0
//T/9P/0//T/9P/0//b/9v/1//X/9v/2//X/9f/1//T/8//y//T/8v/y//P/8f/y//L/
8v/0//T/9P/0//T/9P/z//P/8//0//T/9f/1//P/8v/y//P/8//0//T/8//z//P/8//z
//P/8//y//D/8P/w//D/8v/z//P/8//z//P/8v/y//D/8P/w//D/8P/w//D/8P/w//H/
8f/x//H/8v/y//L/9P/1//X/9f/1//X/9f/1//b/9P/0//T/9P/2//j/+v/8//z//P/8
//v//f/+///////+//7//f/9//7//v/+/////v/+//3/+//6//n/+P/2//f/+P/5//r/
+P/4//X/8//x//D/8P/v/+7/7f/t/+7/7v/t/+3/7f/t/+3/7f/t/+z/7P/s/+r/6v/q
/+v/6//r/+z/7P/r/+n/6f/p/+n/6//q/+r/6//r/+n/6f/r/+n/5P/k/+r/8v/8/wsA
HAAyAFAAbACLAK0A0QDuAPQA7wDeALcAiABaAC0ADQD2/+f/4P/m/+v/7f/t/+f/4//h
/+T/5P/k/+X/6P/q/+v/6f/l/+P/5v/q/+r/7P/r/+v/6//p/+n/6v/q/+j/6f/p/+n/
7P/s/+z/7P/r/+v/6//s/+z/7P/s/+z/7v/v/+//7//t/+3/7v/u/+3/7f/u//D/7v/u
/+7/7v/v//D/8f/y//P/9f/1//X/8//1//X/9f/1//b/9v/2//j/+v/7//3//v///wAA
AAABAAEAAgADAAMABAAFAAYACQAJAAsADQALAAsACwANAA0ADgAOAA4AEAAQABEAEQAT
ABQAFgAXABUAFAAUABQAEgASABMAEwAQAA4ADgAOAA0ADQAOAA4ADAAMAAoACAAHAAUA
AwABAAIAAQAAAP//AQABAAEAAgABAAAA///9//7//f/9//3/+//7//n/+f/7//z//P/7
//v/+//7//v/+f/5//n/+P/6//n/+f/5//n/+f/5//n/+P/4//j/+f/7//r/+v/6//j/
+P/4//j/+v/6//n/+f/6//r/+f/5//r/+v/6//r/+P/2//b/9//5//r/+v/6//j/+P/4
//j/9v/2//X/9f/3//j/+P/5//f/9f/0//T/9v/3//n/+v/5//n/+f/5//n/+f/5//j/
+P/4//j/+P/4//n/+f/5//f/9//2//b/9v/2//b/9v/3//j/+f/6//n/+f/4//f/9//4
//j/+P/2//f/9//3//f/9//3//f/+P/6//v/+//9//v//v/+//7//v/+//7//v/+//7/
AQACAAMAAwADAAQABQAFAAQABAADAAMABAAEAAQABQAIAAgABwAFAAMAAQD///z//v/+
//7//v/+//7/+//5//j/+P/5//n/+P/3//f/+P/1//P/8v/x//P/8//z//P/8P/w//D/
7v/x//L/9P/1//T/9P/z//H/8P/v/+7/7f/x//L/9P/3//P/8//z/+//6//q/+7/8v/4
/wQAEQAkADwAVABsAIkAqwDNAOgA8ADnANIAsQCMAGIANQATAAIA+f/2//r//f/5//P/
7f/r/+v/7P/s/+z/7//y//T/8//z/+//8f/y//D/7v/u/+3/7f/t/+//7//w//D/8v/z
//P/8//z//L/8f/w//P/8//z//T/9P/0//T/9P/0//X/9f/1//P/8//0//T/9P/1//f/
+v/4//j/+P/4//r/+v/6//r/+v/7//r/+f/5//v/+//7//3//v/+//7//f/+//7///8A
AAEAAgACAAUABQAGAAcACQAKAAsADAANAA0ADwARABEAEQARABMAEwAUABQAFAAWABYA
FwAXABgAGAAZABkAFwAWABYAFgAXABgAGgAbABgAFgAWABYAFgAVABUAFAATABIADwAM
AAwACwAKAAkACgAJAAgABwADAAEA///+/wEAAgADAAMA///9//z/+//9//////8BAP//
AAAAAP///f/9//3//f/////////+//3/+//6//n/+//7//v/+//6//r/+v/7//3//P/8
//z/+v/6//r/+v/8//z/+//7//z//P/7//v/+v/6//r/+v/8//r/+v/7//n/+v/6//r/
+P/4//j/+P/5//r/+v/7//n/+v/6//v/+f/3//b/9v/5//n/+v/6//v/+//7//v/+v/5
//j/9v/3//j/+f/6//n/+f/4//f/+f/5//j/+P/2//b/9v/2//X/9P/z//L/8//1//b/
9//1//b/9v/2//b/9//3//f/+f/5//n/+f/6//z/+//8//z//P/8//z/+v/6//r/+v/9
//7//////wEAAgADAAMAAgACAAEAAQAAAAAAAAABAAMABAAEAAMABAADAAIAAAD+//7/
/v/+//z//P/5//f/9f/0//T/8//0//P/8//0//L/8f/x//H/8f/x//H/8f/w//D/8P/u
//D/8P/x//H/8P/w/+//7f/v/+//7//v/+3/7P/s/+3/6//t/+//7//t/+r/6P/o/+r/
9v8FABIAIgA4AFQAcwCVALcA3gD4AP0A8gDXALIAhgBZACsADgD///D/7P/1//n/8//t
/+v/6f/m/+j/6v/t/+z/6v/p/+v/7f/v/+7/7v/s/+z/6//r/+v/7f/t/+7/7v/s/+3/
7f/t//D/8P/w//D/8P/v/+7/7v/v//D/8f/y//D/8f/x//H/8f/x//L/8v/x//H/8v/0
//T/9P/0//T/8//y//H/8P/z//f/+f/7//n/+//7//v/+f/6//r/+v/7//z//P/9//7/
//8AAAAAAwADAAQABQAGAAYABgAGAAkACQALAA0ADwAPAA8AEQARABIAEgASABQAFAAV
ABUAFQAUABQAEwAUABQAFQAWABQAFAAVABUAFAASABIAEgASABEAEQAQABAAEAAOAAwA
DAALAAoACQAKAAkACAAHAAQAAwACAAIAAgACAAIAAQD+//3//f/9//3//f/7//v/+//8
//z/+//9//3//f/9//3//f/9//z//P/7//v/+//7//v/+//7//7//v/+/////v/8//v/
+v/7//z//f/+//7//v/9//3//v/+//3//f/+//7//v/+/wAA/v/+/////f/+//7//v/+
//7//v/+//7//v/9//3/+//8//z//f////3//P/8//v/+//8//z//f/9//3//f/+////
AAAAAP7//v/+//7//P/9//3//f/9//3//P/8//z//P/8//z//P/8//z//P/+////////
//3//v/+//7//P/9//3//f/9//3//f/9//7/AAABAAEAAwADAAIAAgACAAIAAgABAAAA
///+/wQABgAIAAkACwAMAA0ADQAKAAoACQAJAAsADAANAA8ADwAOAAwACQAJAAkACQAI
AAYABgAGAAYABgAGAAMAAQABAAAAAAD///z/+//7//z/+v/5//n/+f/6//v//P/9//r/
+v/6//j/+P/4//n/+f/5//r/+v/5//n/+f/5//n/+f/4//j/+f/7//n/9//3//n/+P/0
//T//P8IABcAKABAAFgAdACTALcA1wD4AAYBAwHwAM8AogByAEEAHQAKAP3/9P/4//3/
+//1//P/9f/1//T/9v/0//X/9v/2//X/9//7//n/+P/6//r/+v/5//n/+f/4//f/9//2
//j/+f/5//n/+v/6//r/+v/7//v/+//8//r/+v/6//r//P/9//3//f/9//3//v/+//7/
//8BAAQAAwACAAEAAAAAAAAAAAAAAAMABQAFAAUABQAHAAcABwAGAAYABQAEAAYACAAJ
AAsADgAPABAAEAAPAA8AEAARABEAEgATABQAFwAXABkAGwAZABkAGQAbAB8AIAAgACAA
HgAeAB8AHwAiACIAIwAjACEAIAAgACAAIgAiACMAIwAiACAAIAAgABwAGwAbABoAGgAa
ABgAFgAWABUAFAATABQAEwASABEAEgARABAAEAAPAA4ADQALAAwACwALAAsADQANAAsA
CwALAAwADAALAAoACQAIAAcACQAJAAkACAAGAAUABQAFAAYABwAIAAkACgAKAAoACwAJ
AAgACAAIAAgACAAIAAgACAAIAAcABwAJAAoACgALAAoACgAKAAoACAAGAAYABwAFAAYA
BgAGAAkACgALAAwACgAKAAkACQAHAAgACAAJAAsACQAIAAgABwAHAAgACAAHAAcABwAH
AAkACQAJAAgABgAGAAYABgAHAAkACgALAAkACQAIAAgACAAIAAgACAAIAAgACAAIAAgA
CQAJAAkABwAIAAgACAAGAAcABwAHAAsACQAIAAsADAANAA4AEAAQABAAEAASABIAEgAR
ABUAFgAXABcAFAAUABMAEwAVABYAFwAZABgAGAAXABUAEgARABAADgAQABAAEAAQAA4A
DgALAAkABwAGAAYABQACAAEAAQACAAMAAwAEAAUAAwADAAMAAwAEAAQABAACAAAAAAAB
AAEAAwAEAAQAAwADAAMAAwADAAEAAAAAAAEABQADAAMAAQD///7//P/+/wgAFgAlADQA
SgBoAIYAowDFAOkABAEMAQMB8ADLAJ4AcAA/AB0ADAABAP7/BgANAA0ABwADAP//+//8
//z/AAADAAQAAgABAAEAAQABAAQABgAIAAcABQAEAAMAAgABAAEAAAADAAUABgAHAAcA
BgAFAAQABQAFAAUABgAGAAYABgAGAAYABwAHAAcACQAJAAoACgAHAAcACAAKAAwADAAM
AAwADAAMAAwADAALAA0ADQANAA0ADwAPAA8ADwAQABAAEAATABQAFAAVABQAFQAWABYA
FQAVABYAFwAcAB4AIAAiACIAIQAiACMAIwAjACMAJQApACoAKgAqACoAKgArACsAKgAq
ACsAKwAtACwALAAsACsAKgAqACkAKAAmACYAJgAmACUAJQAkACIAIgAgAB4AHwAfAB8A
HwAeAB0AHAAbABgAFwAWABYAFgAWABYAFQAUABMAEwATABMAEwARABEAEwAUABQAEwAS
ABEAEAAPABIAEwAUABQAEgARABEAEQARABEAEQARABIAEgASABMAEwASABIAEgASABIA
EgASABIAEgARABEAFAAUABMAEwASABIAEgASABIAEAAQABEADwAQABAAEAASABIAEgAS
ABAAEAAPAA8AEQASABIAEwARAA8ADgAOAA8ADwAQABAADwAPAA8ADwARABEAEQAQAA8A
DgANAAwADgAPAA8ADwARABEAEAAQAA4ADgAOAA4AEAAQABAAEAAOAA8ADwAPAA8AEAAQ
ABAAEAARABEAEQASABMAFAAVABMAFAAUABMAFQAVABYAFgAZABsAHQAfAB0AHQAfAB8A
HQAbAA==
         </WaveFormData>
      </LeadData>
   </Waveform>
</RestingECG>
