# Supplementary material for: Detection of Left Atrial Enlargement Using a Convolutional Neural Network-Enabled Electrocardiogram
Source: Front Cardiovasc Med. 2020 Dec 17;7:609976. doi: 10.3389/fcvm.2020.609976 (PMC7773668; doi:10.3389/fcvm.2020.609976)
Supplement: Supplementary file 1 [file Data_Sheet_1.ZIP › hyp/1802018740_5886_0000000E.XML]

<?xml version="1.0" encoding="Windows-1252"?>
<!DOCTYPE RestingECG SYSTEM "restecg.dtd">
<RestingECG>
   <PatientDemographics>
      <PatientID>1802018740</PatientID>
      <PatientAge>68</PatientAge>
      <AgeUnits>Years</AgeUnits>
      <Gender>Female</Gender>
      <PatientLastName>linv</PatientLastName>
   </PatientDemographics>
   <TestDemographics>
      <DataType>Resting</DataType>
      <Site>1</Site>
      <AcquisitionDevice>MAC55</AcquisitionDevice>
      <Status>Unconfirmed</Status>
      <Priority>Normal</Priority>
      <AcquisitionTime>08:26:51</AcquisitionTime>
      <AcquisitionDate>04-27-2017</AcquisitionDate>
      <CartNumber>1</CartNumber>
      <AcquisitionSoftwareVersion>009C</AcquisitionSoftwareVersion>
      <XMLSourceVersion>MAC5000 v1.0</XMLSourceVersion>
   </TestDemographics>
   <RestingECGMeasurements>
      <VentricularRate>70</VentricularRate>
      <AtrialRate>70</AtrialRate>
      <PRInterval>122</PRInterval>
      <QRSDuration>102</QRSDuration>
      <QTInterval>432</QTInterval>
      <QTCorrected>466</QTCorrected>
      <PAxis>0</PAxis>
      <RAxis>-44</RAxis>
      <TAxis>-16</TAxis>
      <QRSCount>12</QRSCount>
      <QOnset>210</QOnset>
      <QOffset>261</QOffset>
      <POnset>149</POnset>
      <POffset>196</POffset>
      <TOffset>426</TOffset>
      <ECGSampleBase>500</ECGSampleBase>
      <ECGSampleExponent>0</ECGSampleExponent>
   </RestingECGMeasurements>
   <Diagnosis>
      <Modality>Resting</Modality>
         <StatementCount>5</StatementCount>
         <LabelText>12SL ��ϳ���</LabelText>
      <DiagnosisStatement>
         <StmtFlag>ENDSLINE</StmtFlag>
         <StmtText>�������</StmtText>
      </DiagnosisStatement>
      <DiagnosisStatement>
         <StmtFlag>ENDSLINE</StmtFlag>
         <StmtText>������ƫ</StmtText>
      </DiagnosisStatement>
      <DiagnosisStatement>
         <StmtFlag>ENDSLINE</StmtFlag>
         <StmtText>�����ҷʴ�ĵ�ѹ��׼</StmtText>
      </DiagnosisStatement>
      <DiagnosisStatement>
         <StmtFlag>ENDSLINE</StmtFlag>
         <StmtText>�������� T ���쳣</StmtText>
      </DiagnosisStatement>
      <DiagnosisStatement>
         <StmtFlag>ENDSLINE</StmtFlag>
         <StmtText>�쳣 ECG</StmtText>
      </DiagnosisStatement>
   </Diagnosis>
   <Waveform>
      <WaveformType>Rhythm</WaveformType>
      <WaveformStartTime>0</WaveformStartTime>
      <NumberofLeads>8</NumberofLeads>
      <SampleType>CONTINUOUS_SAMPLES</SampleType>
      <SampleBase>500</SampleBase>
      <SampleExponent>0</SampleExponent>
      <HighPassFilter>16</HighPassFilter>
      <LowPassFilter>150</LowPassFilter>
      <ACFilter>NONE</ACFilter>
      <LeadData>
         <LeadByteCountTotal>10000</LeadByteCountTotal>
         <LeadTimeOffset>0</LeadTimeOffset>
         <LeadSampleCountTotal>5000</LeadSampleCountTotal>
         <LeadAmplitudeUnitsPerBit>4.88</LeadAmplitudeUnitsPerBit>
         <LeadAmplitudeUnits>��V</LeadAmplitudeUnits>
         <LeadHighLimit>2147483647</LeadHighLimit>
         <LeadLowLimit>268435456</LeadLowLimit>
         <LeadID>I</LeadID>
         <LeadOffsetFirstSample>0</LeadOffsetFirstSample>
         <FirstSampleBaseline>0</FirstSampleBaseline>
         <LeadSampleSize>2</LeadSampleSize>
         <LeadOff>FALSE</LeadOff>
         <BaselineSway>FALSE</BaselineSway>
         <ExcessiveACNoise>FALSE</ExcessiveACNoise>
         <MuscleNoise>FALSE</MuscleNoise>
         <LeadDataCRC32>1413161969</LeadDataCRC32>
         <WaveFormData>
9v/2//b/9v/0//T/9P/0//b/9v/2//b/9P/0//T/9P/0//T/9P/0//T/9P/0//T/9P/0
//T/9P/0//T/9P/0//T/9P/0//T/9P/0//T/9v/4//j/+v/6//j/+f/5//v//f8AAAIA
AgADAAMAAwADAAQABAAEAAYABwAIAAkACQAJAAcABwAHAAcABwAHAAcABQAEAAQAAgAB
AAAA/v/8//r/+P/0//L/8f/x//L/8v/y//L/8v/y//H/8f/x//H/8f/x//H/7//r/+T/
3v/X/9T/0v/S/9j/4//v/wEAFwA0AFsAjQC+AOYABwEhATABMQErARcB9ADTAK8AfgBK
ACwAJAAkACAAHAAZABYAEAAKAAUA///5//f/9//3//b/9P/z//L/8f/w//H/8f/v/+//
7//w//D/7//v/+//7f/t/+3/7f/v/+//7//w//D/8P/w//D/8P/w//D/8P/w//D/8P/w
//D/8P/w//D/8P/w//D/8P/w//D/8P/w//D/8f/x//H/8f/x//H/8v/y//P/8//z//L/
8v/z//P/8//0//T/9P/0//T/9P/0//X/9f/1//X/9f/2//b/9v/3//f/9//4//r/+P/4
//n/9//4//r/+v/8//z//v/+//7///8AAAEAAgADAAQABQAIAAgACQAKAAoACgAMAA0A
DgAPABAAEAAQABAAEAARABIAEgASABIAEAAQAA8ADwANAA0ACwAKAAoACQAHAAYABAAE
AAIAAQAAAAAA///+//3//P/7//r/+f/5//n/+P/2//b/9//3//f/9v/2//b/+P/4//j/
+P/3//f/9//3//X/9f/1//X/9v/2//b/9f/1//X/9v/2//f/9//3//f/9f/1//X/9f/1
//X/9f/1//X/9P/0//X/9f/0//T/9P/0//T/8//z//P/9P/0//T/9P/z//P/8v/y//P/
8//z//T/9P/0//T/8v/y//L/8v/y//L/8v/y//L/8v/y//L/8//0//T/8//z//P/8//z
//P/8//z//P/8//z//P/8//1//X/9f/1//T/9P/0//T/9P/0//T/9P/0//T/9P/0//T/
9P/1//X/9f/1//X/9v/2//b/9v/3//X/9f/1//X/9f/1//X/9f/z//P/8v/x//P/9P/0
//T/9v/2//b/9v/0//T/9P/0//T/9P/0//T/9v/2//b/+P/2//b/+P/4//r/+//7//3/
//8CAAQABAADAAMAAwADAAQABAAEAAYACQAKAAsACwALAAkACQAJAAkACQAJAAkACQAI
AAgABgADAAIAAAD+//r/+P/0//L/8//z//T/9P/y//L/8v/y//P/8//z//P/8//z//H/
8f/v/+z/5P/b/9b/0v/S/9b/3f/n//n/EQAsAE8AgQC4AOYABwElATgBPwE7AS0BEAHt
AMsAoABmADwALAAqACgAIgAfABwAGAASAA0ABQD///v/+//5//j/9v/1//T/8//0//H/
7//x//H/8f/y//L/8f/x//H/8f/x//H/8f/x//H/8f/y//D/8P/w//D/8v/y//L/8v/y
//L/8v/y//L/8v/y//L/8P/w//D/8P/w//D/8P/w//L/8//z//P/8//z//P/9P/y//P/
8//z//T/9P/1//X/8//0//T/9P/0//T/9P/0//f/9//3//f/9f/2//b/9v/5//n/+f/6
//z/+v/6//v/+//8//7//v/8//z//v/+//7///8AAAEABAAFAAYABwAIAAgACQAKAAoA
CgAMAA0ADgAPABAAEAAQABAAEAARABIAEgASABIAEgASABEAEQAPAA8ADQAMAAwACwAJ
AAgABAAEAAIAAQACAAIAAQAAAP///v/9//z/+//7//v/+v/6//r/+//7//r/+P/3//b/
+P/4//j/+P/3//f/9//3//f/9//3//f/+P/4//j/9//3//f/+P/4//f/9//3//f/9//3
//f/9//3//f/9//3//f/9v/2//f/9//2//b/9v/4//j/9//3//X/9v/2//b/9v/1//X/
9P/0//X/9f/1//L/8v/y//L/9P/0//T/9P/0//T/9P/0//T/9P/0//T/8//0//T/8//1
//X/9f/1//X/9f/1//X/9f/1//X/9f/1//X/9f/1//b/9v/2//b/9v/2//b/9v/2//b/
9v/2//T/9P/1//X/9f/1//X/9v/2//b/9v/3//f/9//3//f/9//3//f/9//3//f/9v/1
//X/9v/2//b/9//3//f/9//2//b/9v/2//b/9v/2//b/+f/6//j/9f/2//b/9v/2//b/
+P/4//j/+P/2//b/9v/2//b/9v/2//j/+v/6//z//P/6//v/+//9////AgAEAAQABwAH
AAcABwAGAAYABgAIAAkACgALAAsADQALAAsACwALAAsACwALAAsACgAKAAgABQAEAAIA
AAD+//z/+P/2//P/8//0//T/9P/0//T/9P/z//P/8//z//P/9f/1//P/7//s/+j/3//W
/9T/1P/U/9n/4//1/wsAJgBHAHUArgDiAAkBJQE4AUMBQQEzARgB9QDTAKoAdABCACoA
JgAkACAAGwAaABYAEAALAAUA+//3//n/9//0//T/8//y//P/8v/z//H/7//v/+//8P/w
/+//7//v//H/8f/x//H/7//v/+//8P/u/+7/7v/u//D/8P/w//D/8P/w//D/8P/w//D/
8P/w//D/8P/w//D/8P/w//D/8P/u/+//7//v//H/8f/x//L/8f/x//D/7//w//D/8f/x
//H/8v/y//L/8v/y//L/8v/z//P/8//z//P/9P/0//T/9f/1//X/9v/4//b/9v/3//f/
+P/6//r/+v/6//z//P/8//3//v///wAAAQACAAMAAgACAAMABAADAAIAAwADAAQABQAG
AAYABgAGAAYABwAGAAYABgAGAAgACAAHAAcABQAFAAMAAgACAAEA///+//z//P/6//n/
+v/6//n/+P/3//b/9f/0//H/8f/x//D/8P/w//H/8f/x//D/8P/w/+7/7v/u/+7/7//v
/+//7//t/+3/7f/t//D/8P/w/+//7//v//D/8P/t/+3/7f/t/+//7//v/+//7f/t/+3/
7f/t/+z/7P/t/+3/7P/s/+z/7P/s/+v/6//r/+z/7P/s/+z/6//r/+r/6v/r/+v/6//q
/+r/6v/q/+r/6v/q/+r/6v/q/+r/6v/q/+r/6v/q/+v/7P/s/+v/6f/p/+n/6f/r/+v/
6//r/+v/6//r/+v/6//r/+v/6//s/+z/7P/s/+r/6v/q/+r/6v/q/+r/6v/q/+r/6//r
/+v/6//r/+z/6v/q/+r/6//p/+n/6f/p/+v/6//r/+v/6//r/+r/6v/q/+r/6v/q/+r/
6v/q/+r/6v/q/+r/6v/q/+r/6v/s/+z/7P/u/+7/7v/v/+//8f/z//b/+P/4//n/+f/5
//n/+P/4//j/+v/9//7///////7/+//6//n/+v/7//z//f/7//r/+v/4//f/9v/0//L/
8P/u/+r/6P/p/+n/6v/q/+r/6v/q/+r/6f/p/+n/6f/p/+n/6f/n/+P/3v/Y/9H/zP/K
/8r/0P/Z/+f/+/8TADAAUwCBALAA1gD1AAsBGAEZAREB+wDcALsAlQBgADIAHAAWABAA
DAAKAAkABgACAPz/9//z//H/8f/x/+//7P/s/+v/6v/p/+r/6f/r/+r/6f/o/+j/6v/p
/+n/6f/p/+n/6f/p/+n/6f/p/+r/6v/q/+r/6v/o/+j/6P/o/+j/6P/o/+j/6P/o/+j/
6P/q/+r/6v/q/+z/7P/s/+z/6v/r/+v/6//r/+v/6//s/+z/7f/t/+3/7P/s/+3/7f/t
/+7/7v/u/+7/7v/u/+7/7//v/+//7//x//L/8v/y//H/8f/x//L/9v/0//T/9f/1//b/
+P/4//b/9v/4//j/+v/7//z//f/+////AAABAAAAAAABAAIABAAEAAYABwAGAAcACAAI
AAgACAAIAAkACAAIAAgACAAIAAgABwAHAAUABQADAAIAAgABAP///v/+//7//P/7//j/
+P/3//b/9//2//X/9P/z//P/8//y//D/8P/x//H/8f/w//D/8P/w//D/8P/w/+//7//v
/+//7//v/+//7//w//D/8P/v/+//7//w//D/7//v/+//7//v/+//7//v/+//7//v/+//
7//u/+7/7//v/+7/7v/u/+7/7v/t/+3/7f/u/+7/7v/u/+3/7f/s/+z/7f/t/+3/7P/s
/+z/7P/u/+7/7v/u/+7/7v/u/+7/7v/u/+7/7v/t/+7/7v/t/+//7//v/+//7f/t/+3/
7f/v/+//7//v/+//7//v/+//7v/u/+7/7v/w//D/8P/w/+7/7v/u/+7/8P/w//H/8f/t
/+3/7f/u//D/8P/w//H/7//v/+//7//v/+//7//v/+//7//u/+3/7//w//D/8P/v/+//
7//v//D/8P/w//D/7v/u/+7/7v/v//D/8P/w//D/8P/w/+7/7v/u/+7/8P/w//D/8P/u
/+7/7v/w//L/8v/0//T/9P/1//X/9//3//r//P/8//3//f/9//3//v/+//7/AAABAAIA
AwADAAUAAwADAAMAAwADAAMAAwADAAIAAgAAAP3//P/6//j/9P/y/+7/7P/t/+3/7v/u
/+7/7v/u/+7/7f/t/+3/7f/t/+3/6//r/+n/5P/e/9f/0P/M/8z/0v/b/+f/+f8RACwA
UwCDALQA4AADAR0BLAEzAS0BGwH6ANcAtQCCAE4ALgAkACQAHgAaABcAFgAQAAoABQD9
//n/9//1//P/8v/y//H/8P/v/+7/7//t/+3/7f/t/+7/7v/t/+3/7f/t/+3/7f/t/+3/
7f/t/+7/7P/s/+z/7P/u/+7/7v/u/+7/7v/u/+7/7v/u/+7/7v/u/+7/7v/u/+7/7v/u
/+7/7v/v/+//7//v/+//7//w//D/8f/x//H/8P/w//H/8f/v//D/8P/w//L/8v/y//L/
8//z//P/8//z//T/9P/0//X/9f/1//b/+P/2//b/9//3//j/+v/6//r/+v/8//z//P/9
//7////+////AAABAAIAAgADAAQABgAGAAgACQAIAAkACgAKAAoACgAKAAsADgAOAA4A
DgAMAAwACwALAAsACwAJAAgABgAFAAMAAgAAAAAA/v/9//7//v/9//z/+//6//n/+P/3
//f/9//2//b/9v/3//f/9f/0//T/9P/0//T/9P/0//P/8//z//P/8//z//P/8//y//L/
8v/x//P/8//0//T/8//z//P/8//z//P/8//z//P/8//z//P/8//y//L/8//z//L/8v/y
//D/8P/v/+//7//w//D/8P/y//H/8f/w//D/8f/x//H/7v/u/+7/7v/w//D/8P/w//D/
8P/w//D/8P/w//D/8P/v//D/8P/v//H/8f/x//H/8f/x//H/8f/x//H/8f/x//H/8f/x
//H/8v/y//L/8v/w//D/8P/w//L/8v/y//L/8P/w//H/8f/x//H/8f/y//D/8P/w//H/
8f/x//H/8f/x//H/8f/x//H/8f/w/+//8f/y//L/8v/x//H/8f/x//D/8P/w//D/8v/y
//L/8v/z//T/9P/z//P/8f/y//L/8v/y//L/8v/y//L/8v/y//L/8v/y//L/8v/y//T/
9P/0//b/9v/4//n/+f/7//3/AAACAAIAAwADAAMAAwAEAAQABAAGAAcACAAJAAkACQAH
AAcABwAHAAcABwAHAAcABgAGAAQAAQAAAP7//P/4//b/8v/w//H/8f/y//L/8v/y//L/
8v/x//H/8f/x//H/8f/x//H/7//o/+D/2f/U/9L/0v/W/9//7f8BABsAOgBhAJUAygD0
ABcBMQE+AUEBOwEnAQQB4QC9AIwAVAAyACoAKgAmACIAHQAcABYAEAAJAAMA/f/7//n/
9//2//T/8//0//P/9P/x//H/8f/x//H/8v/y//H/8f/x//H/8f/x//H/8f/x//H/8v/y
//L/8v/y//L/8v/y//L/8v/y//L/8v/w//D/8P/w//D/8P/w//D/8P/w//D/8P/y//P/
8//z//H/8f/x//L/8v/z//P/8//0//T/9f/1//P/9P/0//T/9v/2//b/9v/1//X/9f/1
//f/+P/4//j/9//3//f/+P/4//b/9v/3//n/+v/8//z//P/8//7//v/+////AAABAAIA
AwAEAAUABAAEAAUABgAIAAgACgALAAoACwAMAAwADgAOAA4ADwASABIAEgASABAAEAAP
AA8ADQANAAsACgAKAAkABwAGAAQABAACAAEAAAAAAP///v/9//z/+//6//v/+//7//r/
+P/4//n/+f/7//r/+v/6//j/+P/4//j/+f/5//n/+f/5//n/+f/5//j/+P/4//f/+f/5
//r/+v/5//n/+f/5//n/+f/5//n/+f/5//n/+f/5//j/+P/5//n/+P/4//j/+P/4//f/
9//1//b/9v/2//b/9f/1//T/9v/3//f/9//2//b/9v/2//b/9v/2//b/9P/0//T/9P/2
//b/9v/2//X/9v/2//X/9//3//f/9//3//f/9//3//f/9//3//f/9//3//f/9//4//j/
+P/4//b/9v/2//b/+P/4//j/+P/4//j/+f/5//f/9//3//j/+P/4//j/+f/5//n/+f/5
//n/+f/5//n/9//3//b/9f/2//j/+f/6//r/+f/4//f/+P/4//j/+P/4//j/+P/4//f/
+P/4//f/+f/5//n/+f/5//n/+f/5//f/+P/4//j/+P/5//j/+P/4//j/+P/4//j/+P/4
//j/+P/4//j/+P/4//j/+v/8//z//v/+//7//////wEABQAIAAoACgAJAAkACQAJAAoA
CgAKAAwADQAOAA8ADwANAAsACwALAA0ADQANAA0ACwAKAAoACAAFAAQAAgAAAP7//P/4
//b/9f/1//b/9v/4//j/+P/4//X/9f/1//X/9f/3//f/9f/z/+r/4v/d/9j/1P/W/97/
5//3/w8AKwBMAHsAsQDmAA4BKwE9AUgBRwE5AR8B/ADZAK8AeABEACwAKgAsACQAIAAf
ABwAEgAMAAcAAQD9//3//f/7//r/+v/3//b/9f/0//P/8//z//P/8//0//L/8f/x//H/
8//z//P/8//x//H/8f/y//L/8v/y//L/8v/y//L/8v/y//L/8v/y//T/9P/0//T/8v/y
//L/8v/y//L/8v/y//T/9f/1//X/9f/1//X/9v/0//X/9f/1//T/9P/1//X/9f/2//b/
9v/4//j/+P/4//n/+f/5//n/+f/6//r/+v/7//v/+//8//7//P/8//3//f/+/wAAAAD+
//7/AAAAAAIAAwAEAAUABAAFAAYABwAIAAgACQAKAAoACgAMAA0ADAANAA4ADgAQABAA
EAARABAAEAAQABAAEgASABEAEQAPAA8ADQAMAAoACQAHAAYABgAGAAQAAwACAAIAAQAA
AP///v/9//z/+//7//v/+v/6//r/+//7//n/+P/4//j/+P/4//j/+P/3//f/9//3//n/
+f/5//n/+f/4//f/9f/3//f/+P/4//f/9//3//f/+f/5//n/+f/3//f/9//3//X/9P/0
//X/9//2//b/9v/0//T/8//z//P/9P/0//T/9v/1//X/9P/0//X/9f/1//T/9P/0//T/
8v/y//L/8v/0//T/9P/0//b/9v/2//b/9v/2//X/8//1//X/9f/1//P/8//z//P/9f/1
//X/9f/z//P/8//z//L/8v/y//L/8//0//X/9v/0//T/9P/0//T/9P/1//X/8//z//P/
9P/0//T/9P/1//P/8//z//P/8//z//P/8//1//X/9P/z//H/8v/y//L/8//z//P/8//0
//T/9P/0//b/9P/0//L/8v/0//T/9P/0//T/9P/0//T/9P/0//T/9P/0//T/9P/2//T/
9P/2//b/9v/3//f/+f/7//7/AAAAAAEAAQABAAEAAgACAAIABAADAAQABQAFAAcABQAF
AAUAAwADAAMAAwAFAAQABAACAP3//P/6//j/+P/2//L/8P/v/+//8P/w/+7/7v/u/+7/
7//v/+//7//x/+//7//v/+v/5v/e/9X/0v/S/9L/1P/d/+3///8VADQAWwCHALYA4AD/
ABMBIAEfARUBBQHmAMEAmQBmADYAHAAUABAADAAKAAsADAAGAAIA/f/5//X/8//z//H/
8P/w/+//7v/v/+7/7f/t/+v/6//r/+z/7v/t/+3/7f/t/+3/7f/t/+3/7f/t/+7/7v/u
/+7/7v/u/+7/7v/u/+7/7v/u/+7/7v/u/+7/7v/u/+7/7v/u//D/8P/w//D/7v/v/+//
7//v/+//7//w//D/8f/x//H/8P/w//H/8f/x//L/8v/y//D/8P/w//D/8//z//P/8//z
//T/9P/0//f/9//3//j/+f/2//X/9f/3//j/+v/6//r/+v/8//z//P/9//7////+////
AAABAAIAAgADAAQABAAEAAYABwAIAAkACgAKAAgACAAIAAkACAAIAAgACAAKAAoACQAJ
AAUABQADAAIAAgABAP///v/+//7//P/7//z//P/7//r/+f/4//f/9v/1//X/9f/0//T/
9P/1//X/8//y//L/8v/y//L/8v/y//P/8//z//P/8f/x//H/8f/w//D/8P/v/+//7//w
//D/8f/x//H/8f/v/+//7//v/+//7//v/+//8f/w//D/8f/v/+7/7v/u//D/8P/v/+//
7//w//D/8P/w/+//7//u/+7/7//v/+//7v/u/+7/7v/w//D/8P/w//D/8P/w//D/8P/w
//D/8P/x//L/8v/x/+//7//v/+//8f/x//H/8f/x//H/8f/x/+//7//v/+//8v/y//L/
8v/w//D/8P/w//D/8P/w//D/8v/y//P/8//x//H/8f/y//D/8P/w//H/8f/x//H/8f/x
//H/8f/x//P/8//y//H/7//w//D/8P/x//H/8f/x//L/8v/y//L/8P/w//D/8P/z//L/
8v/z//L/8P/w//D/8P/w//D/8P/w//D/8P/w//D/8P/w//D/8v/y//L/9P/0//T/9f/1
//f/9//6//z//P///////////wAAAAAAAAIAAwAEAAUABQAFAAMAAwADAAMAAwADAAMA
AwACAAIAAAD9//z/+v/4//f/9v/z//L/7//v//D/8P/w//D/8P/w/+//7//v/+//7//v
/+//7//t/+j/4P/Z/9T/0v/S/9T/2//n//f/DQAmAEkAcwCkANAA8wAPASIBKQEjAREB
9gDTAK0AgABMACoAIAAcABgAEgARABAADAAIAAMA/f/3//X/9f/z//T/8v/z//D/7//u
/+//7//v/+//7//w//D/7//v/+//7//v/+//7//t/+3/7f/u/+7/7v/u/+7/7v/u/+7/
7v/u/+7/7v/u//D/8P/w//D/8P/w//D/8P/w//D/8P/w//D/8f/x//H/7//v/+//8P/w
//H/8f/x//D/8P/x//H/8//0//T/9P/0//T/9P/0//X/9f/1//X/9f/2//b/9v/3//f/
9//4//r/+P/4//n/+f/6//z//P/8//z//v/+//7///8AAAEAAgADAAQABQAGAAYABwAI
AAgACAAKAAsADAANAA4ADgAOAA4ADgAPAA4ADgAOAA4AEAAQAA8ADwANAA0ACwAKAAgA
BwAFAAQABAAEAAIAAQAAAAAA///+/////v/9//z/+f/5//n/+P/4//j/+f/5//f/9v/2
//b/9v/2//b/9v/3//f/9//3//X/9f/1//X/9v/2//b/9f/1//X/9v/2//X/9f/1//X/
9f/1//X/9f/1//X/9f/1//X/9P/0//X/9f/0//T/9P/y//L/8f/x//P/9P/0//T/9P/z
//P/8v/y//P/8//z//T/9P/0//T/8v/y//L/8v/0//T/9P/0//L/8v/y//L/9f/2//b/
9f/1//X/9f/1//X/9f/1//X/8//z//P/8//1//X/9f/1//T/9P/0//T/9P/0//T/9P/0
//T/9P/0//T/9P/1//X/8//z//P/9P/0//T/9P/1//P/8//z//P/9f/1//X/9f/1//X/
9P/z//H/8v/y//L/8//z//P/8//0//T/9P/0//L/8v/y//L/8//0//T/8//z//P/8//z
//P/8//1//b/9P/0//T/9P/0//T/9P/0//T/9P/0//T/9P/0//T/9v/2//b/+P/4//j/
+f/5//v//f8AAAIAAgADAAMAAwADAAQABAAEAAYABwAIAAkACQALAAkACQAJAAcABwAH
AAcACQAIAAgABgADAAIAAAD+//z/+v/2//T/8//z//T/9P/y//L/8v/y//P/8//z//P/
8//x//H/8f/v/+r/5P/d/9j/1P/U/9b/3f/p//3/FQAwAFUAhQC6AOgADQElATQBOQE3
AScBBgHhAL8AkABWAC4AJgAmACIAHgAZABgAFAAOAAkAAQD9//n/9//3//b/9v/1//b/
8//y//H/8//x//H/8f/y//L/8f/x//H/7//v/+//7//x//H/8f/y//D/8P/w//D/8P/w
//D/8P/y//L/8v/y//L/8v/y//L/8v/y//L/8v/y//L/8v/y//L/8//z//P/8f/x//H/
8v/y//P/8//z//T/9P/1//X/8//0//T/9P/2//b/9v/2//X/9f/1//X/9//4//j/+P/5
//n/+f/6//z/+v/6//v/+//8//7//v/+//7/AAAAAAAAAQACAAMAAgADAAQABQAIAAgA
CQAKAAoACgAMAA0ADAANAA4ADgAQABAAEAARABIAEgASABIAEgASABEAEQAPAA8ADQAM
AAwACwAJAAgACAAIAAYABQACAAIAAQAAAP///v/9//z//f/9//3//P/6//r/+//7//n/
+P/4//j/+P/4//j/+P/3//f/9//3//n/+f/5//n/+P/4//j/9//3//f/+P/4//f/9//3
//f/9//3//f/9//3//f/9//3//f/9v/2//f/9//2//b/9v/4//j/9//3//X/9v/2//b/
+P/3//f/9v/0//X/9f/1//X/9v/3//j/9v/2//b/9v/2//b/9v/2//b/9v/2//b/9//4
//j/9//3//f/9//3//f/9//3//f/9//3//f/9//3//f/9//3//j/+P/4//j/+P/4//j/
+P/6//r/+v/6//n/+P/4//f/9//3//f/+P/4//j/+P/5//n/+f/5//n/+f/5//n/+f/5
//n/+P/3//n/+v/6//r/+v/5//j/9//3//j/+f/6//r/+v/6//r/+f/6//r/+f/7//v/
+//7//v/+//6//j/+P/4//j/+v/6//r/+v/6//r/+v/6//r/+v/6//z//P/8//7//v/+
//////8BAAMABgAIAAgACwALAAsACwAMAAwADAAOABEAEgATABMAEQAPAA8ADwAPAA8A
DwAPAA8ADgAOAAwACQAIAAYABAAAAP7/+v/4//n/+f/6//r/+v/6//r/+v/3//f/9//3
//f/9//3//n/9f/w/+j/3//a/9b/2P/e/+n/8/8FAB8APgBjAJcA0AD+AB8BNwFGAUkB
QwEvAQwB6QDFAJQAXAA2ACwALAAoACIAHwAeABoAEgANAAkAAwABAP3/+//6//z/+//6
//v/+v/5//f/9//3//f/+P/4//f/9//3//f/9//3//f/+f/5//n/+v/4//j/+P/4//j/
+P/4//j/+P/4//j/+P/4//j/+P/4//j/+P/4//j/+v/6//r/+v/4//n/+f/5//f/9//3
//j/+v/7//v/+//6//r/+//7//v//P/8//z//P/8//z//P/9//3//f/9//3//v/+//7/
////////AAACAAAAAAABAAEAAgAEAAQABgAGAAgACAAGAAcACAAJAAoACwAMAA0ADgAO
AA8AEAAQABAAEgATABQAFQAWABYAFgAWABYAFwAWABYAFgAWABgAGAAXABcAEwATABEA
EAASABEADwAOAAoACgAIAAcABgAGAAUABAADAAIAAQAAAP////////7//v/+///////9
//z//P/8//z//P/8//z/+//7//v/+//6//n/+P/3//j/+P/4//f/9//3//j/+P/5//n/
+f/5//n/+f/5//n/9//3//f/9//1//T/9P/1//X/9P/0//T/9P/0//P/8//z//T/9P/0
//T/8//z//L/8v/z//P/8//w//D/8P/w//D/8P/w//D/8P/w//D/8P/w//D/8P/w//D/
8P/v/+3/7//v/+//7//v/+//7//v/+//7//v/+//7//v/+//7//w//D/8P/w//D/8P/w
//D/7//u/+3/7P/o/+b/5f/j/9//3//f/+D/3v/e/97/3//h/+H/4f/h/+H/4f/h/+H/
4f/h/+D/3//f/+D/4P/g/+H/4f/h/+H/4P/g/+D/4P/e/97/3v/e/+H/4v/i/+H/4f/f
/9//4v/g/+D/4P/g/+D/4P/g/+D/4P/g/+D/4P/g/+D/4P/i/+D/4P/i/+L/4f/h/+D/
4f/i/+T/5f/k/+X/5f/l/+X/5P/k/+T/5v/n/+j/6f/p/+f/5f/l/+X/4//j/+P/4//j
/+L/4v/g/9//3v/c/9r/2P/W/9L/0P/P/8//0P/Q/8//zv/N/8z/y//L/8v/y//N/8//
zf/L/8n/xv/A/7f/sv+u/67/sv+5/8X/1f/t/woALwBdAI4AugDZAPEA/AD9APMA4QDC
AJ8AfQBMABgA+P/q/+T/4P/g/9//3v/c/9j/0//N/8n/x//H/8f/yP/E/8P/xv/F/8L/
w//F/8T/w//C/8L/wv/B/8H/wf/D/8P/w//D/8P/w//D/8T/xP/E/8T/xP/E/8T/xP/E
/8T/xP/E/8T/wv/C/8L/wv/E/8T/xP/E/8T/xP/E/8T/xP/F/8X/xf/H/8f/x//I/8b/
x//H/8f/xv/G/8f/x//H/8j/yP/I/8r/yv/K/8r/y//L/8v/y//L/8z/zP/M/83/zf/N
/87/0v/Q/9D/0f/P/9D/0v/S/9L/0v/U/9T/1P/V/9b/1//Y/9n/2v/b/9z/3P/d/97/
3v/e/+D/4f/g/+H/4v/i/+T/5P/k/+X/5v/m/+b/5v/k/+T/4//j/+P/4//h/+D/4P/f
/93/3P/a/9r/2P/X/9b/1v/V/9T/1f/U/9P/0v/R/9H/0f/Q/8z/zP/N/83/z//O/87/
zv/M/w==
         </WaveFormData>
      </LeadData>
      <LeadData>
         <LeadByteCountTotal>10000</LeadByteCountTotal>
         <LeadTimeOffset>0</LeadTimeOffset>
         <LeadSampleCountTotal>5000</LeadSampleCountTotal>
         <LeadAmplitudeUnitsPerBit>4.88</LeadAmplitudeUnitsPerBit>
         <LeadAmplitudeUnits>��V</LeadAmplitudeUnits>
         <LeadHighLimit>2147483647</LeadHighLimit>
         <LeadLowLimit>268435456</LeadLowLimit>
         <LeadID>II</LeadID>
         <LeadOffsetFirstSample>0</LeadOffsetFirstSample>
         <FirstSampleBaseline>0</FirstSampleBaseline>
         <LeadSampleSize>2</LeadSampleSize>
         <LeadOff>FALSE</LeadOff>
         <BaselineSway>FALSE</BaselineSway>
         <ExcessiveACNoise>FALSE</ExcessiveACNoise>
         <MuscleNoise>FALSE</MuscleNoise>
         <LeadDataCRC32>1518165419</LeadDataCRC32>
         <WaveFormData>
CAAIAAgACAAIAAgACAAIAAYABgAGAAYACAAIAAgACAAIAAgACAAIAAgACAAIAAgACAAI
AAgACAAIAAgACAAIAAgACAAIAAkACwALAAsACwALAAwADgAQABEAEgASABIAEgATABMA
FAASABIAEAAPAA4ADgAOABAAFAAWABYAFgAUAA8ADAAKAAgABgAGAAUAAwACAAEAAQAB
AAMAAwADAAMABQADAAEA//////3//f8AAAAAAAABAAEAAAAAAAEAAQADAAIAAQAHABEA
IgAxADsARwBSAFsAXwBfAGAAYQBjAGwAcwB3AGAAKADu/83/sf+F/1f/Pv8w/yX/JP8o
/y7/Nf9K/2r/hP+W/6P/sv+8/8f/1f/g/+n/7v/y//X/9P/0//f/+v/6//z/+//8//z/
/v///////////wEAAwADAAMAAwABAAIAAgACAAIAAgACAAIAAgADAAMAAwAFAAUABQAF
AAUABQAFAAUAAwADAAQABAAGAAYABgAGAAQABQAFAAUABQAFAAUABQAHAAUABQAFAAUA
BQAGAAYABgAFAAUABQAFAAUABQAFAAUABgAGAAYABgAGAAYABgAGAAUABQAFAAUABQAF
AAUABQAFAAUABQAGAAYABgAGAAcABwAIAAgACAAIAAgACAAIAAgACAAJAAcABgAGAAYA
CAAIAAgACAAIAAgABwAHAAkACQAJAAkACgAKAAsACwALAAsACwALAAoACgALAAsACQAJ
AAkACQAJAAoACgAKAAoACgAJAAkACwALAAsADAAKAAoACQAJAAkACQAJAAkACQAHAAcA
BwAJAAgACAAIAAgACAAHAAcABwAHAAcABwAFAAUABQAFAAYABgAHAAgABgAGAAYABwAJ
AAcABwAHAAgACAAIAAgABgAGAAYABgAGAAYABgAGAAYABgAGAAcABwAIAAkACQAIAAgA
CAAIAAoACgAKAAoACAAIAAgACQALAAwADAAMAAoACgAKAAoADAAMAAwADAAKAAoACwAL
AAoACgAKAAoADAAMAAsACwALAAsACwALAAsACwALAAsADAAMAAsACwALAAsADAAMAA0A
DAAMAAsACQALAAsACgAMAAwADAAMAAoACgAKAAsACwAKAAgABwAIAAkACAAJAAoACgAK
AAoACgAKAAoACgAIAAgACAAIAAgACAAIAAkACwALAAsACwANAA4AEAASABMAFAAUABQA
FAAVABUAFgAWABYAFAATABAAEAAQABIAFgAYABgAGAAWABEADgAMAAoACAAIAAcABQAE
AAMAAwAFAAcABwAHAAYABwAEAAEAAwADAAEAAQACAAIAAgADAAMAAgACAAMAAwAFAAQA
AwAHAA8AGgApADcAQQBOAFsAYQBhAGIAYwBlAGYAbQB1AG4ARAAGANn/u/+X/2f/RP80
/yf/IP8k/yz/L/8+/1r/eP+O/5//sv++/8f/0f/c/+X/7P/y//X/9v/4//n/+v/8//7/
/f8AAAAAAgADAAMAAwADAAUAAwADAAMAAwAFAAYABgAGAAYABgAGAAYABAAFAAUABQAH
AAcABwAHAAcABwAHAAcABwAHAAgACAAKAAoACgAKAAkACQAIAAcABwAHAAcABwAJAAcA
BwAHAAkACQAKAAoACgAJAAkACQAHAAcABwAHAAcACAAIAAgACAAIAAgACAAGAAUABQAF
AAcABwAHAAcABwAHAAcABwAGAAYABgAGAAcABwAIAAgACAAIAAgACAAKAAoACgALAAkA
CAAIAAgACAAIAAgACAAIAAgABwAHAAkACQAJAAkACgAKAAsACwALAAsACwALAAoACgAL
AAsACwALAAsACwALAAwADAAMAAwADAALAAsACwALAAsADAAMAAwACwALAAsACwALAAsA
CgAJAAoACwAJAAgACAAIAAoACgAJAAkACQAJAAkACQAJAAkACQAJAAcABgAGAAYACAAI
AAgACQAJAAcABwAHAAoACgAKAAoACAAIAAgACAAKAAoACgAKAAgACAAIAAkACQAKAAsA
CwAKAAoACgAKAAwADAAMAAwACgAKAAoACwALAAwADAAMAA4ADgAOAA4ADAAMAAwADAAM
AAwADQANAAwADAAMAAwADgAOAA0ADQANAA0ADQANAA8ADwAPAA8ADgAOAA0ADQAPAA8A
EAAQABEAEAAQAA8ADAANAAwACgALAAwADQAOAA4ADgAOAA8ADgAOAA0ADQAPAA8ADQAN
AAwADAAMAAwADgAOAA4ADgAOAA4ADgAOAA4ADgAOAA4ADQANAA0ACQAKAAwADAAMAAwA
DgAOAA4ADgAMAAwADAANAA0ADQANAA0AEQASABQAFgAVABYAFgAWABgAGQAZABoAGAAY
ABYAFQASABIAEgAUABYAGAAYABgAGAATABAADgAKAAgACAAHAAUABAADAAMAAwAFAAUA
BQAHAAkABwAFAAUABQADAAMAAgACAAIAAwADAAIAAgADAAUAAwAGAAcACQAPABwAKwA3
AEEATABXAGEAYQBkAGUAZQBmAGkAcQBuAFIAGgDl/8X/o/9z/0z/Ov8v/yb/KP8w/zX/
Pv9Y/3b/iv+Z/6r/uP+//8v/1v/f/+b/7v/x//L/8v/1//j/+v/6//n/+v/6//z//f/9
//3//f///wEAAQABAAEAAQACAAIAAgAAAAAAAAAAAAAAAQABAAEAAwADAAMAAwABAAEA
AQABAAEAAQACAAIAAAAAAAAAAAD+/////////wEAAQABAAEAAQD/////////////AAAA
AAIAAQABAAEA/////////////wAAAAAAAAIAAgACAAIAAAD///////8BAAEAAQABAAMA
AwADAAMAAgACAAIAAgD/////AAAAAAEAAgADAAQAAQAAAP////////7//v/+//z//P/8
//z//f/+//7////9//3//f/9//z//P/9//3//v///wAAAQACAAIAAwADAAEAAQABAAEA
AwAEAAQABAAEAAQAAwADAAUABQAFAAYABQAEAAIAAQACAAMABAAFAAMAAQABAAEAAQAA
AAAAAAAAAAAA//////////////////////////////7//v/+//7//v/+/////f/7//v/
+//+//7//v/+/wAAAAAAAAAA/v/+//7//v/+//7//v////3//v//////AAAAAAAAAAAA
AAAAAAAAAAIAAgACAAMAAQACAAIAAgAEAAQABAAEAAQABAAEAAQAAwACAAIAAQABAAIA
AwAEAAIAAgABAAEAAQABAAEAAQADAAMAAwADAAQABAADAAMAAQABAAIAAgABAAAAAAD/
////AQABAAAAAgACAAIAAgABAAAA/////wIAAgABAAEAAQD///3//v8AAAAAAAAAAAAA
AAAAAAAAAAAAAAAAAQD/////////////AAACAAQABgAIAAkACgAIAAkACQAKAAoACgAI
AAcACAAIAAgACgANABAAEQASAA4ABwACAP7//v/8//z/+//5//j/9//3//n/+//7//v/
+//9//v/+f/5//n/9//3//j/+P/4//n/+f/4//j/+f/5//f/+P/7/wEADwAeACkAMQA9
AEgAUQBVAFMAVABXAFcAWgBfAF8AQAACAMr/rf+T/23/R/80/y7/Lf8w/zb/Ov9B/1T/
bP+E/5b/pf+w/7r/xf/P/9r/4//q/+7/7f/u//D/8f/y//L/9P/1//j/+P/6//v/+v/5
//j/+f/7//v/+//7//v//P/8//z//P/8//z//P/8//3//f/9//3//f/9//3//f/9//3/
/f/9//3//v/+/wAAAAAAAAAA/v///////////////////wMAAQABAAEA/////wAAAAAC
AAEAAQABAAEAAQABAAEAAQACAAIAAgAEAAQABAAEAAQAAwADAAMAAQABAAEAAQADAAMA
AwADAAIAAgACAAIAAwADAAQABAACAAIAAgACAAMABAAFAAcABQAEAAQABAAEAAQABAAE
AAYABgAFAAUABQAFAAUABQAGAAYABwAHAAUABQAFAAUABgAGAAcABwAJAAkACQAJAAcA
CAAIAAgACgAKAAkACQAHAAcABwAIAAYABgAFAAUABwAHAAcABwAGAAUABgAHAAUABAAE
AAQABAAEAAMAAwAFAAUABQAFAAMAAwADAAMAAwACAAIAAgAEAAQABAAFAAcABQAFAAUA
BAAEAAQABAAEAAQABAAEAAQABAAEAAQABgAGAAYABwAFAAYABwAHAAYABgAGAAYACAAI
AAgACAAGAAYABgAHAAcACAAIAAgACAAIAAgACAAIAAgACAAIAAgACAAJAAkABgAGAAYA
BgAGAAYABQAFAAUABQAFAAUAAwADAAMAAwAGAAYABQAFAAUABQAGAAYABwAGAAYABQAF
AAcABwAGAAgACAAIAAgACAAIAAgACQAJAAgABgAFAAcABwAFAAUABAAEAAQABAAGAAYA
BgAGAAQABAAEAAQABAAEAAQABAAHAAcABAAGAAYABgAGAAYABgAGAAYABgAGAAYABwAG
AAUABAADAAUABgAIAAoADAAOAA8AEAAOAA8ADwAQABAAEAAOAA0ADgAOAA4AEAASABQA
FAAUABAACwAIAAYABAACAAIAAQABAAAA////////AQABAAEA//8BAP///f///////f/9
//z//P/8//3//f/8//z//f//////AAADAAcADQAaACkAMwA9AEwAVwBbAFsAWgBbAF8A
YgBnAG0AYAAwAPD/x/+r/4f/Wf86/y7/Jf8k/yz/Lv81/0b/Yv9+/5D/n/+w/7z/xf/R
/9r/4f/o/+7/7//y//b/9//2//b/9v/3//r/+v/8//3//f/9//3////9//3//f/9////
AAAAAAAA/v/+//7//v/+/////////wEAAQABAAEA//////////8BAAEAAgACAAAAAAAA
AAAAAAABAAEAAQABAAEAAQABAAMAAQABAAEAAQABAAIAAgACAAEAAQABAAMAAwADAAMA
AQACAAIAAgAEAAQABAAEAAQAAwADAAMAAwADAAMAAwADAAMAAwADAAQABAAEAAQAAQAB
AAIAAgACAAIAAgACAAIAAgACAAMAAwACAAIAAgAEAAQABAAEAAIAAgABAAEAAwADAAMA
AwAEAAQABQAFAAcABwAHAAcABgAGAAcABwAHAAcABwAHAAcACAAIAAgACAAIAAcABwAF
AAUABQAGAAYABgAFAAUABQAFAAUABQAEAAMABAAFAAUABAAEAAQABAAEAAMAAwADAAMA
AwADAAEAAQABAAEAAwACAAIAAgAAAAAAAAABAAMAAQABAAEAAgACAAIAAgACAAIAAgAC
AAIAAgACAAIAAgACAAIAAwABAAIAAwADAAQABAAEAAQAAgACAAIAAgAEAAQABAAFAAUA
BgAGAAYABAAEAAQABAAFAAYABwAIAAcABgAGAAUABQAGAAcACAAGAAYABQAFAAUABQAF
AAUABQAFAAUABQAGAAYABQAFAAUABQAGAAYABQAEAAQAAwABAAMAAwACAAQABAAEAAQA
BAAEAAQABQAEAAQAAwADAAQABQAEAAUABAAEAAQABAAEAAQABAAEAAQABAAEAAQAAgAC
AAIAAgAFAAUABQAFAAUAAwACAAQABAAEAAQABAAEAAQABAAEAAQABAAFAAUABQAFAAUA
BQAGAAgACgAMAA4ADwAQAA4ADwAPABAAEAAQAA4ADQAMAAwADAAOABAAEgASABIADgAJ
AAYABAACAAAAAAD//////v/9//3///8BAAEAAQD//wEA///9//3//f/7//v//P/8//z/
/f/9//z//P/9///////+////BQANABwALQA5AEMATABVAFsAWwBYAFkAXQBgAGUAawBe
ACoA7v/H/6v/gf9T/zr/LP8f/xz/IP8i/yf/Pv9i/37/kP+h/7D/uP/D/83/1v/f/+b/
7P/v//D/8P/z//T/9v/2//X/+P/4//r/+//7//v/+//9//3//f/9//3//f/+//7//v/+
//7//v/+//z//f/9//3////////////9//3//f/9//3//f/+//7//v/+//7//v/+////
////////////////AQD/////////////AAAAAAAA//////////////////8BAAIAAgAC
AAAAAAAAAAAAAgABAAEAAQD/////////////////////AAAAAAAAAAABAAEAAgACAAIA
AgACAAIAAQAAAP////8BAAAAAAAAAAAAAAAAAAAAAAAAAP////8BAAEAAQABAAAAAAAB
AAEAAwADAAMAAwAEAAQABQAFAAMAAwADAAMABQAGAAYABgAGAAYABQAFAAUABQAFAAYA
CAAIAAcABwAFAAUABQAFAAYABQAGAAcABQAEAAQABAAGAAYABQAFAAUABQAFAAUAAwAD
AAMAAwAFAAQABAAEAAQABAAEAAUABQADAAMAAwAEAAQABAAEAAQABAAEAAQABAAEAAQA
BAAEAAQABAAFAAMABAAFAAUABQAGAAcACAAGAAYABgAGAAgACAAIAAkABwAIAAgACAAI
AAgACAAIAAgACAAIAAgACgAKAAsACwAKAAoACgAKAAoACgAJAAkACQAJAAkACQALAAsA
CwALAAoACgAJAAkACQAJAAoACgALAAoACgAJAAkACwALAAoACAAIAAgACAAKAAoACgAL
AAwADAALAAsACgAJAAYABQAIAAgACAAIAAgACAAIAAgACAAIAAgACAAKAAoACgAKAAkA
CQAJAAkACQAJAAkACQAJAAkACQAJAAkACQAIAAgACgAKAAgACAAIAAgACAAKAAoACgAK
AAoACgAKAAsACQAJAAkACQAMAA4AEQAUABUAFgAWABYAFgAXABcAGAAXABYAEwARABAA
EAAQABIAFgAYABgAGAAVAA8ACwAIAAgABgAGAAUAAQAAAP////8AAAMABAAFAAUABwAF
AAMAAQABAP////8AAAAAAAABAAEAAAAAAAEAAwABAAIABQALABUAJgA3AEEASQBWAF0A
XwBfAGAAYwBlAGoAbQBvAFYAHgDk/8X/p/95/0//PP8w/yP/Jv8q/yr/M/9Q/27/hv+Y
/6f/tv++/8f/1f/e/+X/7P/y//X/9v/2//f/+P/6//r/+//6//r//P/9//v/+//7//3/
/////////////wAAAAAAAAAAAAAAAAAAAAABAAEAAQABAAEAAQABAAMAAwADAAMAAQAB
AAIAAgACAAIAAgACAAQABQAFAAUAAwADAAMAAwAHAAUABQAFAAUABQAGAAYABAADAAMA
AwAFAAUABQAFAAUABgAGAAYABAAEAAQABAAEAAMAAwADAAUABQAFAAUABwAHAAcABwAH
AAYABQAEAAUABQAGAAYABAAEAAQABAAEAAQABAAFAAMAAgACAAIAAAAAAAAAAAAAAAAA
/////wAAAQACAAMAAgACAAMAAwAFAAUABQAFAAQABAAFAAUABwAHAAcABwAJAAoACgAK
AAgACAAHAAcACQAJAAkACgAKAAoACQAJAAcABwAHAAcABwAFAAUABQAHAAYABgAGAAYA
BgAFAAUAAwADAAMAAwAFAAUABQAFAAUABAAEAAQABAAEAAQABQAFAAMAAwADAAIAAgAC
AAIABAAEAAQABAAGAAYABgAGAAQABAAEAAUABwAIAAkACQAHAAYABQAEAAYABgAGAAYA
BgAGAAYABwAHAAgACAAIAAkACgALAAwACQAIAAcABgAGAAYABwAHAAgACAAIAAgACAAI
AAcABwAHAAcABwAHAAUABQAFAAUACAAIAAcABwAFAAUABgAGAAUABAAEAAMABQAHAAcA
BgAGAAYABgAGAAQABAAEAAUABgAGAAUABQADAAMAAQABAAIAAgACAAIABAAEAAQABAAG
AAYABgAGAAYABgAGAAYABgAEAAQABAAEAAQABAAEAAQABgAGAAYABwAGAAUABAADAAUA
BgAIAAoADQAOAA4ADgAQABEAEQASABAAEAAOAA0ADAAMAAwADgASABQAFAAUABIADQAK
AAgABAACAAIAAQAAAAAAAAABAAAAAQAAAP////8BAP///f/9//3/+//7//7//v/+////
/f/8//z//f//////AgADAAcADwAaACcAMwA/AEoAUwBZAFsAWgBbAFsAXABhAGEATgAc
AOD/v/+p/4H/Vf88/zb/M/8y/zb/OP87/1D/bv+E/5T/o/+u/7b/w//T/9z/4//o/+z/
6//q/+z/8f/0//b/+P/5//n/+P/5//n/+//7//v//f/7//v/+//7//3//v/+//7//v/+
//7//v8AAAEAAQABAAEAAQABAAEA//////////8BAAEAAgACAAAAAAAAAAAAAgADAAMA
AwADAAMAAwADAAcABQAFAAUABAADAAMAAgAEAAMAAwADAAEAAQABAAEAAwAEAAQABAAE
AAQABAAEAAUABQAGAAcABgAFAAQAAwAFAAUABQAFAAUABAADAAIAAwADAAQABAAEAAQA
BAAEAAYABgAGAAcABwAGAAYABgAGAAYABgAGAAYABgAFAAUABQAFAAUABQAIAAgACQAJ
AAcABwAHAAcACAAIAAkACQAJAAkACQAJAAcACAAIAAgACgAKAAkACQAJAAkACQAKAAwA
DAALAAsACgAJAAgABwAHAAUABQAFAAYABgAHAAgABgAGAAUABQAHAAcABwAHAAUABQAF
AAUABwAGAAYABgAEAAQABAAFAAcABQAFAAUABgAGAAYABgAGAAYABgAGAAYABgAGAAYA
BgAGAAYABwAHAAgACQAJAAoACgAKAAoACAAIAAgACAAIAAgACAAJAAkACgAKAAoACQAI
AAcABgAHAAgACQAKAAoACgALAAsACAAIAAgACAAKAAoACQAJAAcABwAHAAcACQAJAAkA
CQAKAAoACQAJAAkACQAKAAoACwAKAAoACQAHAAkACQAIAAgACAAIAAgACAAIAAgACQAI
AAgABwAHAAkACQAHAAcACAAIAAgACAAGAAYABgAGAAgACAAIAAgACAAIAAgACAAJAAkA
CQAJAAgACAAIAAgACAAIAAgACAAIAAgACAAIAAkABwAHAAcABwAHAAgACgAMAA4AEAAR
ABIAEgATABMAFAAUABQAEgARABAAEAAQABIAFgAYABgAGAAYABMAEAAOAAsACAAHAAUA
AwACAAEAAQABAAMAAwADAAMABQADAAEAAQABAP////8AAAAAAAABAAMAAgACAAMAAQAD
AAIAAwAHAA0AGgApADUAQQBMAFcAXQBdAGAAYQBhAGQAaQBvAGYAPAD6/8//t/+V/2f/
SP86/zP/MP80/zj/O/9M/2b/gv+U/6X/tP/A/8n/1f/e/+f/7v/0//X/9v/4//f/+v/8
//z////+//7/AAABAAEAAQABAAMABQAFAAUABQAFAAYABgAGAAgACAAIAAgABgAHAAcA
BwAHAAcABwAHAAcABwAHAAcABQAFAAYABgAIAAgACAAIAAgACQAJAAkABwAHAAcABwAL
AAkACQAJAAcABwAIAAgABgAFAAUABQAFAAUABQAFAAUABgAGAAYACAAIAAgACAAIAAcA
BwAHAAcABwAHAAcABwAHAAcABwAGAAYABgAGAAUABQAGAAYABgAGAAYABgAGAAYABgAH
AAUABAAEAAQABAAEAAQABAAGAAYABQAFAAMAAwADAAMABgAGAAcABwAHAAcABwAHAAoA
CgALAAsACgAJAAgABwAJAAoACgAKAAgACAAHAAcACQAJAAkACgAKAAoACQAJAAkACQAJ
AAkACQAHAAcABwAHAAYABgAGAAYABgAFAAUABQAFAAUABQAHAAcABwAHAAUABAAEAAQA
BAAEAAQABQAFAAMAAwADAAQABAAEAAQABAAEAAQABAAEAAQABAAEAAQABAAEAAUABQAG
AAcABwAGAAYABgAGAAYABgAGAAYABgAGAAYABwAHAAgACAAIAAgACAAIAAgACAAIAAgA
CAAKAAoACwALAAgACAAIAAgACAAIAAcABwAHAAcABwAHAAcABwAHAAcACAAIAAcABwAF
AAUABgAGAAcABgAGAAUABQAHAAcABgAGAAYABgAGAAgACAAIAAkACAAIAAcABwAHAAcA
BQAFAAYABgAGAAYABgAGAAYABgAGAAYABgAGAAgACAAIAAgACQAJAAkACQAHAAcABwAH
AAcACQAJAAgABgAGAAYABgAIAAgACAAIAAgACAAIAAkABwAHAAcABwAJAAoADAAOABAA
EgATABQAFAAVABUAFgAYABgAFgAVABIAEgASABQAFAAWABYAFgAXABMAEQAQAAwACgAK
AAkABwAGAAUABQAFAAcABwAHAAcACQAHAAUABwAHAAUABQAEAAQABAAFAAUABAAEAAUA
BwAFAAYABwAJABEAHgAtADsARQBQAFsAYQBjAGAAYQBlAGgAawBzAG4ARAACANX/u/+X
/2n/Rv86/y//KP8q/y7/Mf9C/17/fv+U/6P/sv++/8f/1f/g/+f/7P/0//n/+P/8////
/v/8//7/AQAAAAAAAgADAAMAAwADAAUABQAFAAUABQAFAAYABgAGAAYABgAGAAYABgAH
AAcABwAHAAcABwAHAAcABwAHAAcABwAHAAgACAAIAAgACAAIAAgACQAJAAkACQAJAAkA
CQALAAkACQAJAAkACQAKAAoADAALAAsACwALAAsACwALAAsADAAMAAwADAAMAAwADAAM
AAsACwALAA0ADQANAA0ADQANAA0ADQAMAAwADAAMAAsACwAMAAwADAAMAAwADAAMAAwA
DAANAA0ADAAMAAwACgAKAAoACgAKAAoACQAJAAsACwALAAsACgAKAAsACwANAA0ADQAN
ABAAEAARABEAEQARABEAEQATABQAFAAUABIAEgARABEAEQARABEAEgASABIAEQARABEA
EQARABEAEAAPABAAEQARABAAEAAQABAAEAAPAA8AEQARABEAEQAQAA8ADgANAA8ADgAO
AA4ADgAOAA4ADwAPAA0ADQANABAAEAAQABAADgAOAA4ADgAQABAAEAAQABAAEAAQABEA
DwAQABEAEQAQABAAEAAQABAAEAAQABAAEgASABIAEwATABQAFAAUABIAEgASABIAFAAU
ABQAFAAUABQAFQAVABQAFAAUABQAFAAUABMAEwAVABUAFQAVABUAFQAVABUAFAAUABMA
EwATABMAFAAUABMAEgASABEAEQATABMAEgATABQAFQAWABQAFAAUABUAFAAUABMAEwAV
ABUAEwATABIAEgASABIAFAAUABQAFAAUABQAFAAUABYAFgAWABYAFgAVABQAEwAVABUA
FQAVABcAFwAWABQAFAAUABQAFgAWABYAFgAWABYAFgAXABUAFQAVABUAFwAYABoAHAAf
ACAAIAAgACIAIwAjACQAJAAkACIAIQAeAB4AHgAgACAAIgAiACIAIQAdABsAGgAWABQA
FAATABEAEAAPAA8ADwARABEAEQARABMAEQAPAA8ADwANAA0AEAAQABAAEQAPAA4ADgAP
AA0ADwASABUAFwAdAC4APQBHAFEAXgBrAHEAbwBsAHEAcwByAHkAfwB0AEgACgDd/8P/
of9z/1L/RP83/zL/Nv86/z3/UP9y/47/oP+x/8L/zP/V/+P/8P/5//7/BAAHAAYACAAL
AAwADAAOAA8AEAAQABIAEwARABEAEQATABUAFQAVABUAFwAYABgAGAAWABYAFgAWABYA
FwAXABcAFQAVABUAFQAXABcAFwAXABcAFwAYABgAGAAYABgAGAAYABkAGQAZABcAFwAX
ABcAGQAXABcAFwAVABUAFgAWABgAFwAXABcAFwAXABcAFwAXABgAGAAYABgAGAAYABgA
GAAXABcAFwAXABcAFwAXABcAFwAXABcAGAAYABgAGAAWABUAFQAUABYAFgAWABYAFgAW
ABYAFwAVABQAFAAUABYAFgAWABYAFAAUABMAEwATABMAEwATABQAFAAVABUAFQAVABUA
FQAWABYAFwAXABcAFwAXABcAFQAWABYAFgAYABgAFwAXABcAFwAXABgAFgAWABUAFQAV
ABUAFQAVABMAEQARABEAEwASABIAEgARABAADgANAA0ADQANAA0ADwAPAA8ADwAPAA4A
DgAOAA4ADgAOAA8ADgALAAoACQAKAAoACgAKAAoACgAKAAoACAAIAAgACAAIAAgACAAJ
AAcACAAJAAkABgAGAAYABgAGAAYABgAGAAgACAAIAAkACAAIAAcABgAEAAQABAAEAAQA
BAAEAAQABgAGAAcABwAEAAQABAAEAAQABAADAAMAAQABAAEAAQADAAMAAwADAAQABAAD
AAMAAAD//////v/7//j/9v/z//L/8//y//D/7v/u/+7/7v/v//D/8f/z//P/8v/w/+//
8f/x/+//7//w//D/8P/w//D/8P/w//D/7v/u/+7/7v/w//D/8P/w/+//7//v/+//7//t
/+3/8P/u/+7/7v/u/+7/7v/u/+7/7P/s/+z/7f/t/+3/7f/t/+//8P/y//T/8//y//D/
7v/s/+3/7f/u/+7/7v/s/+v/6v/q/+r/7P/s/+7/7v/u/+z/5//k/+L/3v/c/9z/2//X
/9b/1f/V/9P/1f/V/9X/1//Z/9f/1f/X/9f/1f/V/9P/0v/R/9H/0f/Q/9D/0f/R/9H/
0P/R/9X/2//q//n/BwATAB4AJQApACkAKgArACsALAAxADUAKgD8/77/k/93/1H/Jf8G
//7+/f7+/gL/Av8D/xD/KP9E/1r/Z/9y/3r/hf+R/5z/p/+w/7b/u/+4/7b/t/+4/7r/
wP/D/8P/wv/D/8P/wf/B/8H/w//D/8P/w//D/8P/xP/E/8T/xP/E/8T/xP/F/8f/yP/J
/8f/x//H/8f/xv/F/8T/w//F/8X/xv/G/8T/xP/E/8T/xP/F/8X/xf/F/8X/xf/F/8n/
x//H/8f/x//H/8j/yP/K/8n/yf/J/8f/x//H/8f/x//I/8j/yP/I/8j/yP/I/8j/x//H
/8f/yf/J/8n/yf/H/8f/x//H/8j/yP/I/8j/x//H/8j/yP/I/8j/yP/I/8b/xv/G/8f/
x//G/8b/xv/G/8b/xv/G/8b/xv/F/8X/xf/F/8X/xf/E/8T/xf/F/8f/x//H/8f/x//G
/8b/xf/H/8f/x//H/8X/xv/G/8b/yP/I/8f/x//J/8n/yf/K/8f/xv/E/8P/xf/F/8X/
xf/D/w==
         </WaveFormData>
      </LeadData>
      <LeadData>
         <LeadByteCountTotal>10000</LeadByteCountTotal>
         <LeadTimeOffset>0</LeadTimeOffset>
         <LeadSampleCountTotal>5000</LeadSampleCountTotal>
         <LeadAmplitudeUnitsPerBit>4.88</LeadAmplitudeUnitsPerBit>
         <LeadAmplitudeUnits>��V</LeadAmplitudeUnits>
         <LeadHighLimit>2147483647</LeadHighLimit>
         <LeadLowLimit>268435456</LeadLowLimit>
         <LeadID>V1</LeadID>
         <LeadOffsetFirstSample>0</LeadOffsetFirstSample>
         <FirstSampleBaseline>0</FirstSampleBaseline>
         <LeadSampleSize>2</LeadSampleSize>
         <LeadOff>FALSE</LeadOff>
         <BaselineSway>FALSE</BaselineSway>
         <ExcessiveACNoise>FALSE</ExcessiveACNoise>
         <MuscleNoise>FALSE</MuscleNoise>
         <LeadDataCRC32>1094609473</LeadDataCRC32>
         <WaveFormData>
BAAEAAQABAAEAAQABAAEAAYABgAGAAYABAAEAAQABAACAAIAAgACAAIAAgACAAIAAgAC
AAIAAgAEAAQABAAEAAQABAAEAAMAAwADAAMABAACAAMABQAFAAcABwAHAAcABQAFAAUA
BwAIAAgACAAHAAUABAADAAIAAAD8//j/9f/1//T/9P/0//b/9v/3//f/9//3//f/9//3
//j/+f/5//z//v8AAAAA///////////9//7//v/+/wAAAAAAAAAAAAAAAAIABAAHAA8A
GAAdAB4AHwAhACEAIwAhABoACwD4/+L/xf+i/4X/ff+A/3j/Y/9K/zj/Kv8g/yT/NP9L
/1v/af91/4T/mf+v/8H/0P/e/+f/8f/6//7/AQAEAAQABQAHAAkACgAKAAsADAAMAA0A
DQANAA0ADQANAA4ADwAPAA8ADwAPAA8ADwAPAA8ADwAQABAAEAAQABAAEAARABEAEQAR
AA8AEAAQABAAEAAQABAAEAASABIAEwATABMAFAAUABQAFAAUABQAEwATABMAFAAUABQA
FAAUABQAFAAUABQAFQAVABQAFAAUABQAFQAVABUAFwAWABYAFgAUABQAFAAVABUAFQAV
ABUAFQAVABQAFAAUABQAFAAUABQAEgARABAAEAAQAA8ADwAOAA0ADAAMAAsACQAJAAgA
BwAHAAYABgAFAAQABAAEAAAAAAAAAAAAAAABAAEAAQABAAEAAQABAAEAAQABAAEAAwAD
AAMAAwABAAEAAQACAAIAAgACAAEAAQABAAIAAgAEAAQABAAEAAQABAAEAAQABAAEAAQA
BAACAAIAAgACAAIAAgACAAIAAgACAAIAAgAEAAQABAAEAAIAAwADAAIABAAEAAUABQAF
AAYABgAGAAYABgAGAAYABgAGAAYABwAFAAUABQAGAAgACAAIAAgACAAIAAkACQAJAAkA
CQAJAAkACQAJAAkACQAJAAkACQAJAAkACQAJAAkACQAJAAkACQAJAAkACQAJAAkACQAI
AAgACAAIAAgACAAIAAgACAAIAAgACAAHAAcABwAHAAcABwAHAAcABwAHAAcABgAGAAYA
BgAFAAUABQAFAAUABQAFAAUABQAFAAUABQAFAAUABQAFAAUABQAFAAUABQAFAAUABQAF
AAQABAAEAAQABAAEAAQABAAEAAQABAAEAAMABQAFAAUABgAEAAUABwAHAAcABwAHAAcA
BwAHAAcACQAKAAoACgAJAAkACAAHAAYAAgD+//r/9//3//b/9v/2//b/9v/3//f/9//3
//f/9//3//j/+f/5//z//v8AAAAA/////////////wAAAAAAAP7//v/+//7/AAAAAAAA
AgADAAsAFAAbAB4AIQAjACMAJQAlACAAFQAEAPD/1f+0/5H/f/9+/3r/Z/9O/zj/KP8c
/xr/Jv89/0//X/9t/3r/j/+n/7v/yP/W/+P/6//0//z/AQAEAAgACQAJAAsADAAMAA0A
DAAMAA0ADQANAA8ADwAPABAADwAPAA8ADwAPAA8ADwAPAA8ADwAQABAAEAAQABAAEAAR
ABEAEQARABMAFAAUABQAFAAUABQAFAASABIAEwATABMAFAAUABQAFgAWABYAFQAVABUA
FgAWABYAFgAWABYAFgAWABYAFwAXABYAFgAWABYAFwAXABcAGQAYABgAGAAYABgAGAAZ
ABkAGQAZABkAFwAXABYAFgAWABYAFgAWABgAFgAVABQAEgASABEAEQASABEAEAAQAA8A
DQANAAwACwALAAoACgAHAAYABgAGAAQABAAEAAQABAAFAAUABQADAAMAAwADAAUABQAF
AAUABQAFAAUABQADAAMAAwAEAAYABgAGAAUAAwADAAQABAAEAAQABAAEAAYABgAGAAYA
BgAGAAYABgAGAAYABgAGAAQABAAEAAQABAAEAAQABAAGAAYABgAGAAYABwAHAAYABgAG
AAcABwAHAAgACAAIAAgACAAIAAgACAAIAAgACQAHAAcABwAIAAoACgAKAAoACgAKAAsA
CwAJAAkACQAJAAsACwALAAsACwALAAsACwAJAAkACQAJAAkACQAJAAkACwALAAsACwAL
AAsACwAKAAoACgAKAAoACgAKAAoACgAKAAoACgAJAAkACQAJAAkACQAJAAkACQAHAAcA
BgAGAAgACAAHAAcABwAHAAcABwAHAAcABwAHAAUABQAFAAUABQAFAAUABQAFAAUABQAF
AAUABQAFAAUABwAGAAYABgAGAAYABgAGAAYABgAGAAYABgAGAAgABgAGAAYABgAGAAYA
BgAGAAYABgAGAAYABgAFAAUABQAFAAYACAAJAAsACwALAAsACwALAAsACwALAA0ADAAM
AAwACwAJAAgABwAGAAQAAAD8//n/+f/4//j/+P/4//j/+f/5//n/+f/5//n/+f/6//v/
+/8AAAIABAAEAAEAAQABAAEAAwAEAAQABAACAAIAAgACAAIAAgAEAAQABwANABQAHwAk
ACUAJwApACkAKQAkABsADAD4/9//vv+b/4H/fP9+/3X/YP9K/zr/Jv8e/yj/Pf9R/2H/
b/96/4v/of+1/8b/1v/h/+v/9P/+/wMABgAIAAsACwALAAwADAAPABAAEAARABEAEQAP
AA8ADwAQABEAEQARABEAEQARABEAEQATABMAFAAUABQAFAAUABQAEwATABMAEwAVABYA
FgAWABYAFgAWABYAFAAUABUAFQAVABYAFgAWABQAFAAUABMAFQAVABYAFgAWABYAFgAW
ABYAFgAWABcAFwAWABYAFgAWABcAFwAXABUAFAAUABQAFgAWABYAFwAXABcAFwAXABUA
FQAUABQAFAAUABQAFAAWABQAEwASABEAEAAOAA0ADgANAAwADAALAAkACQAIAAcABwAG
AAYAAwACAAIAAgAAAAAAAAAAAP7///////////////////8BAAEAAQABAAEAAQABAAEA
////////AAACAAIAAgABAP////8AAAAAAgACAAIAAgAAAAAAAAAAAAIAAgACAAIABAAE
AAQABAACAAIAAgACAAIAAgACAAIAAgACAAIAAgACAAMAAwACAAQABAAFAAUABQAGAAYA
BgAEAAQABAAEAAQABAAEAAUABwAHAAcACAAGAAYABgAGAAYABgAHAAcABQAFAAUABQAH
AAcABwAHAAUABQAFAAUABwAHAAcABwAFAAUABQAFAAUABQAFAAUABwAHAAcABgAFAAQA
AwACAAMABAAFAAYABAAEAAQAAwADAAMAAwADAAMAAwADAAMAAQABAAAAAAABAAIAAgAD
AAEAAQABAAEAAwADAAMAAwABAAEAAQABAAEAAQABAAEAAQABAAMABAADAAIAAQAAAAAA
AAAAAAAAAgACAAIAAQD///////8AAAIAAwAFAAUAAwADAAMAAwADAAMAAwAFAAYABgAG
AAUAAgAAAP7//P/6//b/8v/v//D/8P/x//L/8v/y//P/8//z//P/8//z//P/9P/1//X/
+P/6//z//P/5//n/+f/5//n/+v/6//r//P/8//z//P/6//r//P/8/wEACwAWABsAGgAd
AB0AHQAdABsAFgAHAPT/3P+//6D/if+D/4b/iP99/2j/UP9A/zb/OP9I/1n/Zf9x/3//
iv+X/6n/u//K/9T/3//r//L/9v/7/wAAAgADAAMAAwAEAAQABQAEAAYABwAHAAcABwAH
AAcACAAJAAkACQAJAAkACQAJAAkABwAHAAgACAAKAAoACgAKAAkACQAJAAkACQAKAAoA
CgAKAAoACgAKAAgACAAJAAkACwAMAAwADAAMAAwADAALAAsACwAMAAwADgAOAA4ADgAM
AAwADAANAA8ADgAOAA4ADAANAA0ADQANAAwADAAMAA4ADgAOAA8ADQANAA0ADQALAAsA
CgAKAAwADAAMAAwADAAKAAkACAAIAAgABwAHAAYABQAEAAQABQADAAMAAgD//////v/+
//3//P/8//z//P/8//z//P/6//v/+//7//3//f/9//3/+//7//v/+//8//3//v////3/
/f/9//7//v/+//7//f//////AAAAAP7//v/+//7//v/+//7//v8AAAAAAAAAAAAAAAAA
AAAAAAAAAAAAAAAAAAAAAAAAAAAAAAAAAAAAAAABAAEAAAAAAAAAAQABAAEAAgACAAIA
AAAAAAAAAAACAAIAAgADAAMAAwADAAQAAgACAAIAAgAEAAQABQAFAAMAAwADAAMAAwAD
AAMAAwADAAMAAwADAAMAAwADAAMAAwADAAMAAwABAAEAAQABAAEAAQABAAAAAgACAAIA
AgACAAIAAgACAAIAAgACAAEAAQABAAEAAQABAAEAAQABAAMAAwACAAIAAAAAAP////8B
AAEAAQABAP//////////AQABAAEAAQABAAEAAQABAP//////////AQABAAEAAQD///7/
/v/+/wAAAAAAAAAAAAAAAAAAAAAAAAAAAAAAAAAAAAAAAAAAAAAAAAAAAAAAAAAA////
//////8AAAAAAQADAAMAAwADAAMAAwADAAMAAwAFAAYABgAGAAUABQAEAAMAAgD///r/
9f/x//P/8v/y//L/9P/0//X/9f/1//X/9f/1//f/+P/5//n/+//8//3//P/9//3//f/9
//v//P/8//z//P/8//z//P/+//7//v8AAAMACQAUAB0AIAAfACEAIQAhAB8AGgANAPz/
5v/L/6j/if99/37/ev9n/1D/Ov8s/yL/IP8w/0X/Vf9h/23/fv+T/6n/u//K/9b/4f/r
//T/+v///wIABAAFAAcABwAGAAgACQAKAAoACwALAAsACwALAAsADAALAAsACwALAA0A
DQANAA0ADQANAA4ADgAOAA4ADgAOAA8ADwAPAA8ADwAQABAAEAAQABAAEAAQABAAEAAR
ABEADwAQABAAEAARABIAEwATABEAEQASABIAEgASABIAEgASABIAEgATABMAEgASABIA
EgATABMAEwATABIAEgASABIAEgASABMAEwATABMAEwATABMAEgASABIAEgASABIAEgAQ
AA8ADgAOAA4ADQANAA4ADQAMAAwACwAJAAkACAAFAAUABAAEAAMAAgACAAIAAgACAAIA
AgAAAAEAAQABAAEAAQABAAEAAQABAAEAAQABAAEAAQABAAEAAQABAAIAAgACAAIAAQAB
AAEAAgACAAIAAgACAAIAAgACAAIAAgACAAIAAgACAAIAAgACAAIAAgACAAIAAgACAAIA
AgACAAIAAgACAAIAAgADAAMAAgAEAAQABQAFAAMABAAEAAQABAAEAAQABAAEAAQABAAF
AAUABQAFAAYABgAGAAYABgAEAAQABQAFAAcABwAHAAcABwAHAAcABwAHAAcABwAHAAcA
BwAHAAcABwAHAAcABwAHAAcABwAHAAcABwAHAAYABgAGAAYABgAGAAYABgAGAAYABgAG
AAUABQAFAAUABQADAAMAAwADAAMAAwACAAIABAAEAAMAAwADAAMAAwADAAMAAwADAAMA
AwADAAMAAwADAAMAAwADAAMAAwADAAMAAwADAAMAAwAFAAQABAAEAAIAAgACAAIAAgAC
AAIAAgAAAAAAAAAAAAIAAgACAAIAAgACAAIAAAAAAAAAAAACAAIAAgABAAEAAQABAAIA
AgADAAUABQAFAAUABQAFAAUABQAFAAcACgAKAAoACQAHAAYABQAEAAAA/P/4//X/9//2
//b/9v/0//T/9f/1//X/9f/1//X/9//4//n/+f/6//z//v/+//3//f/9//3//f/+//7/
/v/+//7//v/+/wAAAAD+/wAAAwALABYAHQAeACEAIwAhACMAIwAcAA0A/v/q/8//rP+L
/33/ev9w/1X/PP8o/xr/Ev8W/yb/Pf9R/1//a/9+/5n/sf/D/87/3P/l/+//+P/+/wEA
BAAIAAkACQAJAAoADAALAAwADAANAA0ADQAPAA8ADwAQABAADwAOAA0ADwAPAA8ADwAP
AA8AEAAQABAAEAAQABAAEQARABEAEQARABIAEgASABIAEgASABIAFAAUABUAFQATABQA
FAAUABQAFAAUABMAEwATABQAFAAUABQAFAAUABYAFgAWABcAFwAWABYAFgAUABUAFQAV
ABcAFgAWABYAFgAWABYAFwAVABUAFQAVABcAFwAWABYAFAAUABQAFAAWABQAEwASABIA
EgARABEAEAAPAA4ADgANAAsACwAKAAkACQAIAAgABQAEAAQABAAEAAQABAAEAAIAAwAD
AAMAAwADAAMAAwAFAAUABQAFAAUABQAFAAUAAwADAAMABAAEAAQABAADAAMAAwAEAAQA
BgAGAAYABgAEAAQABAAEAAYABgAGAAYABgAGAAYABgAEAAQABAAEAAYABgAGAAYABgAG
AAYABgAGAAcABwAGAAYABgAHAAcABQAGAAYABgAIAAgACAAIAAgACAAIAAkABwAHAAcA
CAAKAAoACgAKAAoACgALAAsACwALAAsACwALAAsACwALAAsACwALAAsACwALAAsACwAL
AAsACwALAAsACwALAAsACwALAAsACgAKAAoACgAKAAgACAAIAAgACgAKAAoACQAJAAkA
CQAJAAkACQAJAAkACQAJAAgACAAIAAgABwAHAAkACQAJAAkABwAHAAcABwAFAAUABQAF
AAcABwAHAAcABwAHAAcABwAHAAcABwAHAAcABgAGAAYABgAGAAYABgAGAAYABgAGAAYA
BgAGAAYABAAEAAUABQAEAAQABAAEAAYABgAGAAYABgAGAAYABgAGAAYABgAGAAYABgAG
AAgACAAIAAcABwAHAAcACAAKAAsADQANAA0ADQANAA0ACwALAAsADQAOAA4ADgANAAkA
CAAHAAYAAgD+//r/9//4//j/+f/6//j/+P/5//n/+//7//v/+//5//r/+//7/wAAAgAE
AAQABQAFAAUABQAEAAQAAwACAAMABAAFAAYABAAEAAQABgALABMAHAAjACQAJwApACkA
KQAnABwACwD4/+L/xf+g/4X/ff96/2z/U/86/yj/HP8U/xz/MP9H/1v/af91/4z/pf+7
/8v/2v/m/+3/9/8AAAQACQAOAA4ADwAPAA8ADgAOAA8AEAASABMAEwATABMAEwATABQA
EwATABMAEwATABMAEwATABMAEwAUABQAFgAWABYAFgAVABUAFQAVABUAFgAWABYAFgAW
ABYAFgAYABgAGQAZABcAGAAYABgAGAAYABgAFwAXABcAGAAYABoAGgAaABoAGAAYABgA
GQAZABgAGAAYABgAGQAZABkAGQAYABgAGAAYABgAGAAZABkAGQAZABkAFwAXABYAFgAW
ABYAFgAWABYAFAATABIAFAAUABMAEwAQAA8ADgAOAA0ACwALAAoACQAJAAgACAAHAAYA
BgAGAAYABgAGAAYABAAFAAUABQADAAMAAwADAAMAAwADAAMABQAFAAUABQAFAAUABQAG
AAYABgAGAAUABQAFAAYABgAEAAQABAAEAAYABgAGAAYABgAGAAYABgAGAAYABgAGAAYA
BgAGAAYACAAIAAgACAAGAAYABgAGAAYABwAHAAYABgAGAAcABwAHAAgACAAIAAoACgAK
AAoACgAKAAoACwALAAsACwAMAAoACgAKAAoACgAKAAsACwALAAsACwALAAsACwALAAsA
DQANAA0ADQAMAAsACgAJAAkACQAJAAkACgALAAwADQALAAsACwAKAAoACgAKAAoACgAK
AAoACgAKAAoACgAJAAkACQAJAAkABwAHAAcABwAIAAkACQAKAAgACAAHAAcACQAJAAkA
CQAHAAcABwAHAAcABwAHAAcABwAHAAcABwAHAAcABwAHAAcABwAHAAcABwAGAAYABgAI
AAgACAAIAAYABgAGAAgACAAGAAYABgAGAAgACAAIAAgABgAGAAYABQAFAAUABQAGAAYA
BwAJAAkACQAJAAkACQAHAAcABwAJAAwADAAMAAsACQAIAAcABgAGAAIA/v/7//r/+P/3
//b/+P/4//n/+f/3//f/9//3//n/+v/7//v//v8AAAIAAgABAAEAAQABAAEAAgACAAIA
AAAAAAAAAAAAAAIABAAEAAcACwAWAB8AIAAhACMAJQAlACMAHAANAPz/5v/J/6r/jf+D
/4b/iP97/2b/UP8+/zL/Nv9I/1v/af91/3//iv+b/63/vf/O/9z/5//v//j//v8DAAYA
BgAHAAcABwAIAAoACwAMAAwADQANAA0ADQANAA0ADgAPAA8ADwAPAA0ADQANAA0ADwAP
ABAAEAAPAA4ADQAMAA8ADwAPAA8ADwAQABAAEAAOAA4ADgAOAA4ADgAPAA8ADQAOAA4A
DgAQABAAEAAPAA8ADwAQABAAEgASABIAEgAQABAAEAARABEAEAAQABAADgAPAA8ADwAR
ABAAEAAQABAAEAAQABEAEQARABEAEQAPAA8ADgAOAA4ADgAOAA4ADgAMAAsACgAKAAoA
CQAJAAgABwAGAAYABQADAAMAAgABAAEAAAAAAP///v/+//7//P/8//z//P/6//v/+//7
//3//f/9//3//f/9//3//f///////////////////wAAAAAAAAAA///9//3//v/+/wAA
AAAAAAAAAAAAAAAAAAD+//7//v/+/wAAAAAAAAAAAAAAAAAAAAAAAAAAAAAAAAIAAgAC
AAIAAAABAAEAAAACAAIAAwADAAEAAgACAAIAAgACAAIAAgAEAAQABAAFAAMAAwADAAQA
BAAEAAQABAACAAIAAwADAAMAAwADAAMAAwADAAMAAwADAAMAAwADAAMAAwADAAMAAwAD
AAMAAwABAAEAAQABAAMAAwADAAIAAgACAAIAAgACAAIAAgACAAIAAgACAAEAAQABAAEA
AQABAAEAAQABAAEAAQAAAAAAAgACAAEAAQD//////////wEAAQABAAEAAQABAAEAAQAB
AAEAAQABAAEAAQABAAEAAQABAAEAAQABAAAAAAAAAAAAAAAAAAAA/v/+//7//v8CAAAA
AAAAAAIAAAAAAAAAAAAAAAAAAAAAAAAAAAAAAP//////////AAD+////AQABAAEAAQAB
AAEAAwADAAMABQAEAAQABAADAAMAAgABAAAAAAD8//j/9f/z//L/8v/y//T/9P/1//X/
9f/1//X/9f/z//T/9f/1//b/+P/6//r/+//7//v/+//7//z//P/8//z//P/8//z//P/8
//z//v8BAAcAEAAZABwAHQAfACEAIQAfABwAEQAAAOz/0/+0/5P/gf+C/4L/df9e/0j/
Nv8o/yT/Mv9F/1X/Y/9x/3z/jf+h/7X/xv/S/93/6f/0//r///8CAAQABQAFAAcACAAI
AAkACAAIAAkACQAJAAkACQAJAAoADQANAA0ADQALAAsACwALAAsACwAMAAwADAAMAAwA
DAANAA0ADQANAA0ADgAOAA4ADgAOAA4ADgAOAA4ADwAPAA8AEAAQABAADgAOAA4ADQAP
AA8AEAAQABAAEAAQABAAEAAQABAAEQARABAAEAAQABIAEwATABMAEwASABIAEgASABIA
EgATABEAEQARABEAEQARABAAEAAQABAAEAAQABIAEAAPAA4ADAAMAAsACwAMAAsACgAK
AAkABwAHAAYABQAFAAQABAADAAIAAgACAAAAAAAAAAAA/v//////////////////////
////////AQABAAEAAQABAAEAAQACAAIAAgACAAEAAQABAAIAAgACAAIAAgACAAQABAAE
AAQAAgACAAIAAgAEAAQABAAEAAIAAgACAAIAAgACAAIAAgAEAAQABAAEAAIAAwADAAIA
BAAEAAUABQAFAAYABgAGAAYABgAGAAYABgAGAAYABwAFAAUABQAGAAYABgAGAAYACAAI
AAkACQAJAAkACQAJAAkACQAJAAkACQAJAAkACQAJAAkACQAJAAkACQAJAAkABwAHAAcA
BwAHAAcABwAGAAYABgAGAAYACAAIAAgACAAGAAYABgAFAAcABwAHAAcABQAFAAUABQAF
AAUABAAEAAYABgAFAAUABQAFAAUABQAFAAUABQAFAAUABQAFAAUABQAFAAUABQAFAAUA
BQAFAAcABwAHAAcABQAEAAQABAAGAAYABgAGAAYABgAGAAYABAAEAAQABAAEAAQABQAF
AAQABAAEAAQABAAEAAQABAAEAAQABAAEAAQABAAEAAMAAwADAAMABAAEAAUABwAHAAcA
BwAHAAcABwAHAAcACQAMAAwADAALAAkACAAHAAYABAAAAPz/+f/3//b/9v/2//b/9v/3
//f/9//3//f/9//3//j/+f/5//z//v8AAAAA/////////////wAAAAAAAAAAAAAAAAAA
AgACAAIAAgADAAkAFAAbACAAIQAjACMAJQAjAB4AEQACAPD/1/+2/5P/gf9+/3r/Zf9M
/zb/Jv8a/xb/JP85/03/Xf9r/3r/kf+r/7//zP/a/+X/7//4//7/AQAEAAgACQALAAkA
CAAKAA0ADAAMAA0ADQANAA8ADwAPABAADwAPAA8ADwARABEAEQARABEAEQASABIAEAAQ
ABAAEAARABEAEQARABEAEgASABIAFAAUABQAFAAUABQAFQAVABMAFAAUABQAFgAWABYA
FQATABMAFAAUABYAFgAWABYAFAAUABQAFQAVABQAFAAUABQAFQAVABUAFQAUABQAFAAW
ABYAFgAXABUAFQAVABUAFQAVABQAFAAUABQAFAAUABQAEgARABAAEAAQAA8ADwAOAA0A
DAAMAAsACQAJAAgABwAHAAYABgAFAAQABAAEAAQABAAEAAQAAgADAAMAAwADAAMAAwAD
AAMAAwADAAMAAwADAAMAAwAFAAUABQAGAAQABAAEAAMAAwADAAQABAAEAAQABAAEAAQA
BAAEAAQABgAGAAYABgAEAAQABAAEAAQABAAEAAQABgAGAAYABgAEAAQABAAEAAQABQAF
AAQABgAGAAcABwAFAAYABgAGAAYABgAGAAYABgAGAAYABwAJAAkACQAKAAgACAAIAAgA
CAAIAAkACQALAAsACwALAAkACQAJAAkACwALAAsACwALAAsACwALAAsACwALAAsACQAJ
AAkACQAJAAkACQAIAAoACgAKAAoACAAIAAgACAAIAAgACAAHAAkACQAJAAkABwAHAAcA
BwAJAAkACAAIAAoACgAJAAkABwAHAAcABwAHAAcABwAHAAcABwAHAAcABwAHAAcABwAF
AAUABQAFAAcABwAHAAcABwAGAAYABgAGAAYABgAGAAYABgAGAAYABgAGAAYABgAEAAQA
BQAFAAYABgAGAAYABgAGAAYABAAEAAQABAAGAAYABgAFAAUABQAFAAYABgAHAAkACQAL
AAsACwALAAsACwALAA0ADAAMAAwACwALAAoACQAIAAgABAAAAP3//P/6//n/+P/6//r/
+//7//n/+f/5//n/+f/6//v/+//+/wAAAgACAP//////////AAACAAMABAACAAIAAgAC
AAQABAAGAAYABwANABgAHwAgACEAJQAnACUAIwAcABMAAgDu/9X/tP+T/4P/fP9w/1n/
QP8s/xr/EP8Q/yD/Of9P/13/a/98/5f/r//D/9D/3P/n/+//+P8AAAUACAAKAAsACwAL
AAwADAANAA4ADgAPAA8ADwAPAA8ADwAQABMAEwATABMAEgARABAADwARABEAEgASABQA
FAAUABQAEwATABMAEwAVABYAFgAWABYAFgAWABYAFgAWABcAFwAVABYAFgAWABgAGAAY
ABcAGQAZABoAGgAYABgAGAAYABYAFgAWABcAGQAYABgAGAAWABcAFwAXABkAGAAYABgA
GAAYABgAGQAXABcAFwAXABkAGQAYABgAGAAYABgAGAAYABYAFQAUABQAFAATABMAEgAR
ABAAEAAPAA0ADQAMAAsACwAKAAoACQAIAAgACAAGAAYABgAGAAQABQAFAAUABwAHAAcA
BwAFAAUABQAFAAcABwAHAAcABwAHAAcACAAIAAgACAAHAAkACQAKAAoACAAIAAgACAAK
AAoACgAKAAgACAAIAAgACgAKAAoACgAKAAoACgAKAAoACgAKAAoACgAKAAoACgAKAAsA
CwAKAAoACgALAAsACwAMAAwADAAMAAwADAAMAAwADAAMAA0ACwALAAsADAAOAA4ADgAO
AA4ADgAPAA8ADwAPAA8ADwAPAA8ADwAPAA8ADwAPAA8ADgANAAwACwAMAA0ADgAPAA8A
DwAPAA8ADQANAA0ADAAOAA4ADgAOAA4ADgAOAA4ADgAOAA4ADQANAA0ADQANAA8ADwAP
AA8ADwAPAA4ADgANAAwACgAJAAcABwAHAAcABwAHAAcABwAHAAcABwAHAAcABwAHAAcA
CQAJAAkACQAJAAkACQAJAAkACAAIAAgACAAIAAgACAAGAAYABgAGAAcACAAJAAoACgAK
AAsACAAGAAYABgAGAAgACAAIAAgACAAIAAgABwAJAAkACQAKAAkACQAKAAkACwALAAsA
CwAKAAkACAAJAAwADAAMAAsACwAKAAkACAAIAAQAAAD9//z/+v/5//j/+P/4//n/+f/5
//n/+f/5//n/+v/7//v//P/+/wAAAAD//////////wEAAgACAAIAAAAAAAAAAAAAAP7/
AAAEAAcADQAWAB8AIgAhACMAJQAnACcAIAATAAAA7P/T/7b/lf+D/4D/gP95/2b/Uv9A
/zD/LP84/03/Xf9v/33/iP+V/6n/uf/I/9b/4//r//b//P8BAAQABgAHAAkACQAKAAoA
CQAIAAkACwAMAA0ADQANAA0ADgAPAA8ADwAPAA0ADQANAA0ADwAPABAAEAAOAA4ADgAO
AA8ADwAPAA8AEQASABIAEgASABIAEgASABIAEgATABMAEwAUABQAFAASABIAEgARABMA
EwAUABQAEgASABIAEgAUABQAFAAVABMAEgASABIAEgATABMAEwAVABQAFAAUABQAFAAU
ABUAEwATABMAEwATABMAEgASABIAEgASABIAEgAQAA8ADgAQABAADwAPAA4ADQAMAAwA
CwAJAAkACAAHAAcABgAGAAUABAAEAAQAAgACAAIAAgACAAMAAwADAAMAAwADAAMAAwAD
AAMAAwAEAAUABgAHAAUABQAFAAYABgAGAAYABQAHAAcACAAIAAYABgAGAAYACAAIAAgA
CAAIAA==
         </WaveFormData>
      </LeadData>
      <LeadData>
         <LeadByteCountTotal>10000</LeadByteCountTotal>
         <LeadTimeOffset>0</LeadTimeOffset>
         <LeadSampleCountTotal>5000</LeadSampleCountTotal>
         <LeadAmplitudeUnitsPerBit>4.88</LeadAmplitudeUnitsPerBit>
         <LeadAmplitudeUnits>��V</LeadAmplitudeUnits>
         <LeadHighLimit>2147483647</LeadHighLimit>
         <LeadLowLimit>268435456</LeadLowLimit>
         <LeadID>V2</LeadID>
         <LeadOffsetFirstSample>0</LeadOffsetFirstSample>
         <FirstSampleBaseline>0</FirstSampleBaseline>
         <LeadSampleSize>2</LeadSampleSize>
         <LeadOff>FALSE</LeadOff>
         <BaselineSway>FALSE</BaselineSway>
         <ExcessiveACNoise>FALSE</ExcessiveACNoise>
         <MuscleNoise>FALSE</MuscleNoise>
         <LeadDataCRC32>1006333445</LeadDataCRC32>
         <WaveFormData>
8P/w//D/8P/u/+7/7v/u//D/8P/w//D/7v/u/+7/7v/u/+7/7v/u/+7/7v/u/+7/7v/u
/+7/7v/u/+3/7f/t/+3/7f/t/+3/7f/t/+7/7//t/+//7//w//D/8P/w//H/9f/2//j/
+v/6//r/+//7//v/+//8//z//P/6//f/9v/y//D/7v/s/+z/7P/t/+3/7P/r/+r/6f/o
/+j/6P/o/+j/6P/o/+j/6P/n/+f/5v/m/+b/5//n/+f/5v/m/+f/5f/n/+f/6f/r/+7/
7v/s/+j/6P/s//f/EAA3AGAAfACPAKsAzQDbANAA0ADbAM8AqABjAPX/e/8g/+/+y/6y
/rD+zf75/h//R/9v/43/ov+w/77/zf/Z/+P/6f/r/+3/8v/z//T/9P/3//f/+f/4//n/
+v/6//r/+//9//3//f/9//7//v/+//7//v///wEAAQABAAEAAgACAAIAAgADAAMAAwAD
AAUABQAFAAUABQAGAAYABwAHAAcABwAHAAgACAAJAAoACgAMAA0ADQANAA0ADgAPAA8A
DwAQABAAEQARABMAFAAUABQAFQAVABcAGAAZABkAHAAdAB0AHgAdAB4AHwAfACIAIwAk
ACUAJgAmACcAKAApACoAKwAsAC4ALwAvAC8ALwAvAC8AMQAzADMAMgAyADIAMgAyADAA
MAAvAC8ALwAvAC0ALQAtACsAKwAqACkAKQAoACcAJgAiACAAHQAZABUAEwARAA8ADQAL
AAoABwAFAAQAAwABAP/////+//z/+f/4//b/9f/3//b/9v/2//X/9f/1//P/8f/x//H/
8f/z//L/8v/y//L/8f/x//H/8f/x//H/8f/z//P/8//z//H/8f/x//H/8v/y//L/8v/x
//H/8f/x//L/8v/y//L/8v/y//L/8v/y//L/8//z//P/9P/0//T/8v/y//L/8//1//X/
9f/2//f/9//3//f/9//3//j/+P/4//j/+P/4//j/+f/5//n/9//3//j/+P/4//n/+v/7
//j/+P/4//n/+f/4//j/+P/4//j/9//3//f/9//2//b/9v/2//b/9f/1//X/9f/z//X/
9f/z//P/8//z//P/8//z//P/8//z//L/8v/y//L/8v/y//L/8v/y//L/8v/x//H/8f/x
//D/8P/w//D/8P/w/+//7//v/+//7//v/+//8f/x//L/8//x//P/8//0//b/9v/2//f/
9//4//r//P/8//z//f/9//////8AAAAA/v/8//n/+P/2//T/8v/w//D/8P/x//H/7v/t
/+z/6//q/+r/6v/q/+r/6v/q/+r/6v/p/+n/6P/o/+j/6f/p/+n/6P/o/+n/5//p/+n/
6f/p/+7/8P/w/+z/6v/q//X/CgApAFIAeACPAKcAzwDrAOQA1ADVAM8ArABvABEAlf8u
//P+z/6w/qL+s/7b/gn/M/9f/4H/mv+s/7j/xf/T/9//5f/r//H/9P/1//T/9v/5//v/
+//6//v//P/8//z//f///////////wAAAAAAAAAAAAABAAMAAwADAAMABAAEAAQABAAF
AAUABQAFAAcABwAHAAcABwAIAAgACQAJAAkACQAJAAoACgALAAwADAAOAA8ADwAPAA8A
EAARABEAEQASABIAFQAVABcAGAAYABgAGQAZABkAGgAbABsAHgAfAB8AIAAhACIAIwAj
ACQAJQAmACcAKAAoACkAKgAtAC4ALwAwADIAMwAzADMAMQAxADEAMwA1ADUANAA0ADQA
NAA0ADIAMgAxADEAMQAxAC8ALwAvAC8ALwAuAC0AKwAqACkAKAAjACIAIAAdABsAGQAX
ABUAEQAPAA4ACwAHAAYABQADAAEAAQAAAP7//f/8//r/+f/7//r/+v/6//f/9//3//X/
9f/1//X/9f/1//T/9P/0//b/9f/1//X/8//z//P/8//1//X/9f/1//X/9f/1//X/9P/0
//T/9P/z//P/8//z//b/9v/2//b/9v/2//b/9v/0//T/9f/1//X/9v/2//b/+P/4//j/
+f/3//f/9//4//n/+f/5//n/+//7//z//P/8//z//P/8//r/+//7//v/+//7//z//P/7
//v/+//7//r/+v/6//v//f/8//z//P/6//r/+f/5//n/+f/4//j/+P/4//j/9//3//f/
9//1//f/9//1//X/9f/1//X/9f/1//X/9f/1//T/9P/0//T/9P/0//T/9P/2//b/9v/1
//P/8//z//P/8//z//P/8//1//T/9P/0//H/8f/x//L/8v/0//T/9P/y//L/8v/y//L/
9P/z//P/8//z//P/8//z//P/8//0//X/9//5//n/+v/6//r/+v/7//3//v8AAAIAAgAC
AAMAAwADAAMABAAEAAIAAAD9//z/+v/4//b/9P/0//T/9f/1//T/8//y//H/7v/u/+7/
7v/w//D/8P/w/+7/7f/t/+z/7P/s/+3/7f/t/+z/7P/t/+3/7f/t/+//7//y//b/+v/4
//L/8v/5/wgAJQBMAHIAiwChAMEA4QDiAMwAvwC9AKQAbwAfAKv/Ov/1/s/+sP6c/qX+
y/75/iP/S/9z/5D/pP+w/7//z//d/+f/7//1//b/9//4//r/+//7//3//v///wAAAAAC
AAMABQAFAAUABQAGAAYABgAGAAYABwAJAAkACQAJAAgACAAIAAgACwALAAsACwALAAsA
CwALAA0ADgAOAA8ADwAPAA8ADwAQABAAEQASABAAEgATABMAEwATABQAFQAVABUAFgAW
ABkAGQAbABwAHAAcAB0AHQAdAB4AHwAfACIAIwAjACQAIwAkACUAJQAmACcAKAApACoA
KgArACwALwAwADEAMgAwADEAMQAxADMAMwAzADUANwA3ADYANgA0ADQANAAyADIAMQAx
ADEAMQAvAC8ALwAtAC0ALAArACsAKgApACgAJQAkACIAHwAbABkAFwAVABMAEQAQAA0A
CwAKAAkABwAFAAUABAACAP///v/8//v/+//6//r/+v/5//n/+f/3//n/+f/5//n/+f/4
//j/+P/4//f/9//3//n/+f/5//n/9//3//f/9//3//f/9//3//r/+v/6//r/+f/5//n/
+f/4//j/+P/4//j/+P/4//j/+P/4//n/+f/5//r/+v/6//r/+v/6//v/+//7//v//P/9
//3//f/9//v/+//8//z//v/+//7//v/8//3//f/9//3//f/+//7//f/9//3//f/6//r/
+v/7//3//P/8//z//P/8//v/+//5//n/+P/4//r/+v/6//n/9//3//f/9f/5//n/9//3
//f/9//3//f/9//3//f/9//2//b/9v/2//T/9P/0//T/9v/2//b/9v/0//T/9P/0//T/
8//z//P/9f/1//X/9f/z//P/9P/1//X/9//3//j/9v/2//b/9//5//r//P/+//z//P/9
//3/+//7//z//P/+//z/+f/4//b/9P/y//D/8P/w//H/8f/w/+//7v/t/+z/7P/s/+z/
7v/u/+7/7v/s/+v/6//q/+r/6v/r/+v/6//q/+r/6//r/+v/6//r/+3/8v/2//L/7v/s
//L/AQAaAD8AZgCAAJMArwDRAN0A1ADYAOUA4QDCAH8ADwCT/zr/B//j/sL+uv7Z/gX/
K/9N/2//jf+i/7D/vP/L/9n/4//r//H/8//y//P/9P/2//n/+f/5//z//f/+//7//f/9
//7//f/+////AQACAAAAAAAAAAEAAQABAAEAAQAEAAQABAAEAAMAAwADAAMABQAFAAUA
BQAFAAYABgAHAAcABwAHAAcACAAIAAkACgAIAAoACwALAAsACwAMAA0ADwAPABAAEAAR
ABEAEwAUABQAFAAVABUAFQAWABcAFwAaABsAGwAcAB8AIAAhACEAIAAhACIAIwAkACQA
JQAmACUAJgAnACgAKQArACwALQAtAC0ALQAvAC8ALwAuAC4AMAAwADAALgAsACsAKwAr
ACsAKQApACkAKQApACgAJwAmACQAIgAgAB0AHAAaABcAEwARAA8ADQANAAsACgAHAAMA
AgABAP///f/9//z/+v/7//r/+P/3//X/9P/0//T/8//z//P/8f/z//P/8//z//H/8P/w
//D/8P/v/+//7//x//H/8f/x//H/8f/x//H/8f/x//H/8f/w//D/8P/w//H/8f/x//H/
8v/y//L/8v/y//L/8v/y//L/8v/z//P/8f/y//L/8v/0//T/9P/1//P/8//z//T/9f/1
//X/9f/1//X/9v/2//b/9v/2//b/9v/3//f/9//1//X/9v/2//X/9f/1//X/9P/0//T/
9f/1//T/9P/0//T/9P/z//P/8//z//L/8v/y//L/8v/x//P/8//z//H/8f/x/+//7//x
//H/8f/x/+//7//v/+//8P/w//D/8P/u/+7/7v/u/+7/7v/u/+3/7//v/+//7//t/+3/
7f/t/+//7v/u/+7/7f/t/+3/7v/u/+7/7v/u/+7/7v/u/+z/6//r/+v/7f/t/+3/7f/t
/+3/7v/v/+//8f/x//L/8v/y//L/8//1//b/+P/6//r/+v/7//v/+//7//z//P/6//j/
9f/0//T/8v/w/+7/7P/s/+3/7f/s/+v/6v/p/+j/6P/o/+j/6P/o/+j/6P/q/+n/6f/o
/+b/5v/n/+f/5//m/+b/5//n/+n/6f/p/+n/6v/u//D/7P/q/+z/9/8MAC8AWAB2AIsA
pQDJANsA0ADMANMAyQCmAGcAAQCF/yb/7/7L/rD+qP6//u3+F/9B/2f/if+g/67/uv/J
/9X/3//n/+3/7//w//P/9P/0//X/9//5//j/+f/6//r/+v/7//3//f/9//3//v/+/wAA
AAAAAAEAAQABAAEAAQACAAIAAgACAAUABQAFAAUABgAFAAQAAwAFAAYABgAHAAcABwAH
AAcACAAIAAkACgAMAA4ADwAPAA0ADQAOAA8AEQARABIAEgARABEAEwAUABQAFAAVABUA
FwAYABkAGQAaABsAGwAcAB0AHgAfAB8AIAAhACIAIwAiACIAIwAkACYAKAAqACwALAAt
AC0ALQAtAC0ALQAvAC8ALwAuAC4ALgAuAC4ALAAuAC0ALQAtACsAKQApACkAKQApACgA
JwAlACQAIwAiAB8AHgAcABkAFwAVABMAEQAPAA0ADAAJAAUABAADAAEA//////7//P/9
//z/+v/5//f/9v/2//b/9f/1//X/8//1//X/9f/1//X/9P/0//T/9P/z//P/8//x//H/
8f/x/+//7//v/+//8f/x//H/8f/y//L/8v/y//P/8//z//P/9P/0//T/9P/y//L/8v/y
//T/9P/1//X/9f/2//b/9v/2//b/9v/3//n/+f/5//r/+f/5//n/+f/7//v//P/8//v/
+v/5//j/+v/7//v/+//7//v//P/8//n/+f/5//n/+v/6//r/+//5//j/+P/4//j/+P/3
//f/9//3//b/9v/2//b/9v/1//f/9//3//X/9//3//X/9f/z//P/8//z//P/8//z//P/
8v/y//L/8v/0//T/9P/0//L/8v/y//H/8f/x//H/8f/x//H/8f/x//H/8P/w//D/8f/x
//H/8v/w//D/8P/w//P/8//w//L/8v/y//L/8P/v/+//7//x//H/8f/x//H/8f/y//P/
8//1//X/9v/2//b/9v/3//n/+v/8//7//v/+////////////AAAAAAAA/v/7//r/+P/2
//T/8v/w//D/8f/x//D/7//u/+3/7P/s/+z/7P/s/+z/7P/s/+r/6f/p/+j/6P/o/+n/
6f/r/+r/6v/r/+3/6//p/+v/7f/y//T/8v/w/+7/8P/7/xYAOQBkAIQAmQC1ANsA7QDa
AMgAwQCtAH4ANwDN/1f/Av/R/rP+oP6e/rn+5/4Z/0f/cf+P/6L/sP/A/8v/1//j/+v/
7//z//b/9//4//r/+//7//v//v///wAAAAAAAAEAAwADAAEAAQACAAIABAAEAAQABQAF
AAUABQAFAAgACAAIAAgACQAJAAkACQAJAAkACQAJAAsADAAMAA0ADQANAA0ADQAMAAwA
DQAOAA4AEAARABEAEQARABIAEwAVABUAFgAWABUAFQAXABgAGAAYABkAGQAbABwAHQAd
AB4AHwAfACAAIQAiACMAIwAkACUAJgAnACgAKAApACoAKwAsAC0ALgAuAC8ALwAvAC8A
LwAvADEAMQAxADAAMAAwADAAMAAuAC4ALQAtAC0ALQArACsAKwApACkAKAAnACcAJgAl
ACQAHwAeABwAGQAXABUAEwARAA8ADQAMAAkABwAGAAUAAwD//////v/8//3//P/6//n/
+f/4//j/+P/3//f/9//1//f/9//3//f/9f/0//T/9P/2//X/9f/1//X/9f/1//X/9f/1
//X/9f/1//X/9f/1//b/9v/2//b/9f/1//X/9f/2//b/9v/2//b/9v/2//b/9v/2//f/
9//3//j/+P/4//j/+P/4//n/+f/5//n/+v/7//v/+//7//3//f/+//7//v/+//7//v/8
//3//f/9//////8AAAAA/f/9//3//f/+//7//v////3//P/8//z//v/+//3//f/9//3/
/P/8//r/+v/6//n/+//7//v/+f/5//n/9//3//n/+f/5//n/9//3//f/9//2//b/9v/2
//b/9v/2//b/9v/2//b/9f/3//f/9//3//X/9f/1//X/9f/0//T/9P/1//X/9f/2//T/
9P/0//T/9f/1//T/8v/0//X/9f/1//T/9P/0//T/9P/0//T/9P/0//T/9P/0//P/8//z
//T/9f/2//f/9f/1//b/9//5//v/+//8//7//v/+//////8AAAIABAAGAAYABwAHAAUA
BQAGAAYABAACAP///v/8//r/+P/2//T/9P/1//X/9P/z//L/8f/u/+7/7v/u//D/8P/w
//D/8v/x//H/8P/u/+7/7//v//H/8P/w//H/7//v/+//8//1//b/+P/4//b/9P/8/wsA
KABNAHIAjACjAMMA5QDlAMgAsgCnAIcAUAD9/4//If/a/rP+mf6M/pj+wf7z/iP/Uf95
/5X/qP+4/8T/0f/d/+X/7//1//n/+v/7//z//P/9////AQAAAAEAAgACAAIAAwAFAAUA
BQAFAAYABgAIAAgACAAJAAkACQAJAAkADAAMAAwADAANAA0ADQANAA0ADQANAA0ADwAQ
ABAAEQARABEAEQARABAAEAARABIAEgAUABUAFQAVABUAFgAXABkAGQAaABoAGQAZABsA
HAAcABwAHQAdAB8AIAAhACEAIgAjACMAJAAlACYAJwAnACgAKQAqACsALgAuAC8AMAAu
AC4ALgAuADAAMQAxADEAMwAzADMANQAzADMAMgAyADIAMgAyADAAMAAvAC8ALwAtACsA
KwArACoAKwArACsAKgAoACYAJAAjACIAIAAdABsAGQAXABUAEwARABAADQAMAAwADAAL
AAgABwAFAAIAAgACAAEAAQD///7//v/+//3//f/9//v/+//7//v/+//7//r/+v/6//z/
+//7//v/+//7//v/+//5//n/+f/5//v/+//7//v/+//6//n/+P/4//n/+v/7//z//P/8
//z//P/8//z//P/8//z//f/9//v//P/8//z//v/+//7///////////8AAP//////////
AQABAAIAAgAAAAAAAAAAAAAAAQABAAEAAQABAAIAAgABAAEAAQABAAIAAgACAAMAAQAA
AAAAAAAAAAAA///////////+//7//v/+//7//f/////////9//3//f/7//v/+//7//v/
+//7//v/+//7//r/+v/6//r/+v/6//r/+v/6//r/+v/5//n/+f/5//n/+f/5//n/+f/5
//j/+P/4//v/+//5//j/+P/4//j/+P/4//j/9//3//f/9f/1//X/9f/3//f/+P/5//f/
+f/5//r/+v/6//r/+//9//7/AAACAAQABAAFAAUAAwADAAQABAAGAAQAAQAAAPz/+v/4
//b/9P/0//X/9f/0//P/8v/x//L/8v/y//L/8v/y//L/8v/w/+//7//u//D/8P/x//H/
8f/w//D/8f/z//P/8//z//P/9v/6//z/9v/0//j/BwAeAEEAZgCGAJsAtQDXAOcA2gDQ
ANUA0QCuAGkA//+F/yb/8f7P/rT+rv7N/vn+If9D/2v/jf+k/7L/wv/P/93/5f/t//P/
9//6//v/+v/6//3///8BAAIAAwAEAAQAAgADAAUABQAFAAUABgAGAAYABgAGAAcACQAJ
AAkACQAIAAgACAAIAAkACQAJAAkACwALAAsACwAJAAoACgALAAwADQAOAA8ADgAOAA8A
EAAOABAAEQARABEAEQASABMAEQARABIAEgAVABUAFwAYABgAGAAZABkAGwAcAB0AHQAc
AB0AHQAeAB8AIAAhACEAJAAlACYAJwAmACYAJwAoACkAKgArACwALAAtAC0ALQAvAC8A
LwAxADEAMQAwADAALgAuAC4ALAAuAC0ALQAtAC0AKwArACsAJwAnACYAJQAlACQAIwAi
ACEAIAAeABsAFwAVABMAEQAPAA0ADAAJAAkACAAHAAUAAwADAAIAAAD///7//P/7//v/
+v/6//r/+//7//v/+f/4//f/9v/1//f/9v/2//b/9v/1//X/9f/1//X/9f/1//f/9//3
//f/9f/1//X/9f/2//b/9v/2//X/9f/1//X/9v/2//b/9v/4//j/+P/4//b/9v/3//f/
9//4//j/+P/4//j/+P/5//n/+f/5//r/+f/5//n/+f/3//f/+P/4//r/+v/6//r/+P/5
//n/+f/5//n/+v/6//n/+f/5//n/+P/4//j/+f/5//j/+P/4//j/+P/3//f/9//3//b/
9v/2//b/9v/1//X/9f/1//P/9//3//X/9f/z//P/8//z//P/8//z//P/9P/0//T/9P/z
//L/8f/w//L/8v/y//H/8f/x//H/8f/x//H/8f/x//H/8P/w//D/7//v/+//8P/w//D/
8P/y//L/8P/w//D/8P/w/+//7//v/+//7//v/+//7f/t/+7/7//x//P/8//0//T/9P/0
//X/9f/2//j/+v/6//r/+//7//v/+//8//z//f/8//r/+v/2//T/8v/w/+7/7v/v/+//
8P/v/+7/7f/r/+r/6f/o/+r/6v/q/+r/6v/p/+n/6P/o/+j/6f/p/+n/6P/o/+n/6f/n
/+f/6f/r/+7/8v/0//D/7P/u//f/CgAnAE4AcgCHAJsAvwDXANAAwgDHAMkArAB1ABkA
nf8w//H+zf6w/qL+tf7l/hH/Nf9Z/33/mP+o/7b/xf/V/+H/6f/t//H/9P/1//b/9v/5
//n/+f/6//v//P/8//r/+//9//3//////wAAAAAAAAAAAAABAAMAAwADAAMABAAEAAQA
BAAFAAUABQAFAAcABwAHAAcABQAGAAYABwAJAAkACQAJAAoACgALAAwACgAMAA0ADQAN
AA0ADgAPAA8ADwAQABAAEwATABUAFgAWABYAFwAXABcAGAAZABkAHAAdAB0AHgAdAB4A
HwAfACAAIQAiACMAJAAkACUAJgAnACgAKQAqACoAKwArACsALQAtAC0ALwAtAC0ALAAs
AC4ALgAuACwAKgApACkAKQApACcAJwAnACUAJQAkACMAJQAkACMAIgAfAB4AHAAZABcA
FQATABEADwANAAwACQAHAAYABQADAAEAAQAAAP7////+//z/+//7//r/+v/6//n/+f/5
//f/9//3//f/9//3//b/9v/2//b/9f/1//X/9f/1//X/9f/1//X/9f/1//X/9f/1//X/
9v/2//b/9v/3//f/9//3//b/9v/2//b/+P/4//j/+P/2//b/9//3//f/+P/4//j/+v/6
//r/+//7//v/+//8//3//f/9//3//f/9//7//v/+//7//v/+//7//////////f/9//7/
/v////////////z//P/8//3////+//7//v/+//7//f/9//3//f/8//z//P/8//z/+//7
//v/+//5//v/+//5//n/+f/5//n/+f/3//f/9//3//j/+P/4//j/9v/2//b/9v/4//j/
+P/3//f/9//3//f/9f/1//X/9f/2//b/9//4//X/9f/1//b/9P/0//T/9P/1//X/9P/y
//T/9f/z//T/9P/0//T/9P/0//P/8//z//X/9f/1//X/9f/1//b/9//1//f/9//4//n/
+v/7//3//f/+/wAAAgACAAIAAwADAAEAAQACAAIABAACAP///v/+//z/+v/4//X/9P/0
//P/8v/x//D/7//w//D/8P/w/+7/7v/u/+7/7v/t/+3/7P/s/+z/7f/t/+3/7P/s/+3/
7//v/+//7//x//L/+P/6//b/9P/0//3/EgAxAFgAfACXAK0AzwDpAN4AyAC9AK8AiABH
AOn/cf8O/9X+tf6c/pT+q/7Z/gn/Nf9j/4f/nv+w/77/zf/Z/+X/7f/x//X/+P/5//r/
+v/7//3///8AAAEAAgACAAIAAwAFAAUAAwADAAQABAAFAAYABwAJAAoACQAIAAcACgAK
AAoACgAJAAkACQAJAAsACwALAAsADQAOAA4ADwANAA0ADQANABAAEAARABIAEgAUABUA
FQATABMAFAAVABcAFwAYABgAFwAXABkAGgAaABoAGwAbAB0AHgAfAB8AIAAhACEAIgAj
ACQAJQAlACQAJQAmACcAKAAoACkAKgArACwALQAuAC4ALwAvAC8ALwAvAC8AMQAxADEA
MAAwADAAMAAwAC4AMAAvAC8ALwAtACsAKwArACsAKwAqACkAJwAmACUAJAAhACAAHgAb
ABsAGQAXABUAEwARABAADQANAAwACwAJAAUABQAEAAIAAwACAAAA//////7//v/+//v/
+//7//n/+//7//v/+//7//r/+v/6//j/9//3//f/+f/5//n/+f/3//f/9//3//n/+f/5
//n/+P/4//j/+P/5//n/+f/5//j/+P/4//j/+P/4//j/+P/6//r/+//7//v//P/8//z/
/P/8//z//f////////8AAP//////////AQABAAIAAgACAAIAAgACAAIAAwADAAMAAwAD
AAQABAABAAEAAQABAAIAAgACAAMAAQAAAAAAAAACAAIAAQABAAEAAQAAAAAA/v/+//7/
/f/////////9///////9//3//f/9//3//f/9//3//f/9//z//P/8//z/+v/6//r/+v/6
//r/+v/5//v/+//7//v/+//7//v/+//5//j/+P/4//n/+f/5//r/+P/4//j/+P/7//v/
+v/4//r/+//6//j/+P/4//j/+v/5//n/+f/5//n/+f/5//f/9//4//n/+//9//3//v8A
AAAAAAABAAMABAAGAAgACAAIAAkACQAJAAkACgAKAAwACgAHAAYAAgAAAP7//P/4//j/
+f/5//j/9//2//X/9v/2//b/9v/0//T/9P/0//T/8//z//L/9P/0//X/9f/1//T/9P/1
//X/9f/1//P/8//4//7/AAD6//j//P8FABoAOwBkAIgAnwC5AN0A8QDeAL4ArQCTAGQA
IQDB/03/7v67/p/+jv6O/qv+3f4P/zv/Z/+N/6T/sv/A/8//2//n//H/9//7//r/+//+
//7/AQADAAMABAAFAAYABgAGAAcACQAJAAsACwAMAAwACgAKAAoACwANAA0ADQANABAA
EAAQABAAEQARABEAEQAVABUAFQAVABMAFAAUABUAFQAVABUAFQAYABgAGQAaABgAGgAb
ABsAHQAdAB4AHwAfAB8AIAAgAB8AHwAhACIAJAAkACUAJQAlACYAJwAnACgAKQApACoA
KwAsAC0ALQAsAC0ALgAvADIAMgAzADQANQA2ADcAOAA4ADkAOQA5ADkAOQA5ADsAOwA7
ADoAOgA6ADoAOgA4ADYANQA1ADUANwA1ADUANQAzADMAMgAxADEAMAAvAC4ALQAsACoA
JwAkACEAHgAbABsAGQAYABUAFQAUABMAEQANAA0ADAAKAAoACgAJAAkABwAGAAYABgAH
AAcABwAFAAMAAwADAAMAAwACAAIAAgACAAEAAQABAAEAAQABAAEAAQABAAEAAQABAAEA
AQABAAIAAgACAAIAAwADAAMAAwACAAIAAgACAAQABAAEAAQABAAEAAUABQADAAQABAAE
AAYABgAGAAcABQAFAAUABgAHAAcABwAHAAcABwAIAAgACgAKAAoACgAKAAsACwALAAoA
CQAJAAgACAAJAAoACwAMAAwADAANAAsACgAKAAoACgAKAAkACQAJAAkACAAIAAoACgAK
AAkACQAJAAkABwAIAAcABAADAAEAAQABAAEAAQABAAEAAQACAAIAAgACAAAAAAAAAAAA
AAAAAAAA//8BAAEAAQABAP//////////AAAAAAEAAgD///////8AAAAAAAAAAAAAAwAD
AAAAAAAAAAAAAAAAAAIAAQABAAEA//////////8BAAEAAgADAAEAAwADAAQABAAEAAQA
BQAFAAYACAAKAAoACgALAAsACwALAAwADAANAAwACgAKAAgABgAEAAIA///+//7//f/8
//v/+v/5//r/+v/6//r/+P/4//j/+P/2//X/9f/0//X/9v/4//n/9//2//b/9//3//n/
+f/7//v//v8CAAQAAAD8//7/CQAgAD8AZgCIAKEAuQDbAPUA7gDWANEAzQCwAHMAEwCb
/zD/8f7P/rT+qv7B/vH+Gf89/2X/if+i/7T/xP/T/+H/7f/1//v//f8AAAEAAgACAAUA
BwAHAAgACQAKAAoACgALAA0ADQAPAA8AEAAQAA4ADgAOAA8AEwATABMAEwASABIAEgAS
ABMAEwATABMAFwAXABcAFwAVABYAFgAXABcAFwAXABcAGgAaABsAHAAaABwAHQAdAB8A
HwAgACEAHwAfACAAIAAjACMAJQAmACQAJAAlACUAJwAoACkAKQAqACsAKwAsAC0ALgAv
AC8AMAAxADIAMwA2ADYANwA4ADcAOAA5ADoAOgA7ADsAOwA9AD0APQA/AD8APwA+AD4A
PgA+AD4APAA+AD0APQA9AD8APQA9AD0AOQA5ADgANwA5ADgANwA2ADMAMgAwAC0AKwAp
ACcAJQAlACMAIgAfAB0AHAAbABkAFwAXABYAFAATABIAEAAPAA8ADgAOAA4ADQANAA0A
CwANAA==
         </WaveFormData>
      </LeadData>
      <LeadData>
         <LeadByteCountTotal>10000</LeadByteCountTotal>
         <LeadTimeOffset>0</LeadTimeOffset>
         <LeadSampleCountTotal>5000</LeadSampleCountTotal>
         <LeadAmplitudeUnitsPerBit>4.88</LeadAmplitudeUnitsPerBit>
         <LeadAmplitudeUnits>��V</LeadAmplitudeUnits>
         <LeadHighLimit>2147483647</LeadHighLimit>
         <LeadLowLimit>268435456</LeadLowLimit>
         <LeadID>V3</LeadID>
         <LeadOffsetFirstSample>0</LeadOffsetFirstSample>
         <FirstSampleBaseline>0</FirstSampleBaseline>
         <LeadSampleSize>2</LeadSampleSize>
         <LeadOff>FALSE</LeadOff>
         <BaselineSway>FALSE</BaselineSway>
         <ExcessiveACNoise>FALSE</ExcessiveACNoise>
         <MuscleNoise>FALSE</MuscleNoise>
         <LeadDataCRC32>999804338</LeadDataCRC32>
         <WaveFormData>
/v/+//7//v/8//z//P/8//7//v/+//7//P/8//z//P/8//z//P/8//z//P/8//z//P/8
//z//P/8//z//P/8//v/+//7//z//P/8//z//P/8//7///8AAAEAAgACAAIABAAFAAgA
CAAJAAkACQAJAAkACQALAAsACwAKAAgABwAEAAEA/f/7//r/+f/5//n/+P/2//X/9P/0
//T/9P/0//T/9f/1//T/9P/z//P/8//0//T/9P/0//P/8//z//P/9f/1//b/9//7/wEA
BwAMAAsADgAUACIAPABgAIYApgC8AOAAEQEtARoB9QDXALQAeQAUAIr/CP+4/pf+hf58
/oD+mv7J/vz+Kf9T/3b/jP+d/6//wP/R/93/5v/r/+//8P/y//P/9f/3//v/+//7//z/
/f/+//////8AAAEAAgACAAIAAwADAAMAAwAEAAQABAAFAAUABQAFAAYABgAGAAYABgAH
AAcACAAIAAgACAAJAAkACQAKAAoACgALAAsACwALAAsADAANAA0ADQAOAA4ADwAPAA8A
DwAQABEAEQARABIAEgAUABQAFQAWABUAFQAVABUAFwAXABgAGAAYABgAGAAZABwAHAAc
AB0AHQAeAB4AHgAeAB8AHwAfACEAIQAhACEAIQAgACAAIAAgACAAIAAfAB8AHQAcABwA
HQAcABwAGwAbABoAGgAaABoAGgAZABkAGgAaABoAGgAYABcAFQAUABIAEgASABAADwAP
AA8ADgAKAAoACgAKAAgABwAHAAcABQADAAMAAgAEAAQAAwADAAMAAwADAAEAAAD/////
//////////////////////7//v/+//7//v/+//7//f/9//v/+//8//z//P/8//z//P/7
//v/+//7//7//v/+//7//P/9//3//P/8//z//P/9//7//v/+///////////////+//7/
/////wAAAQABAAEAAQABAAEAAgACAAIAAgACAAIAAgADAAMAAwADAAMAAwADAAMAAwAD
AAMAAwADAAMABQAEAAQABAACAAIAAQABAAMAAwACAAIAAgACAAIAAQABAAEAAAAAAP//
///+//7/AAAAAP/////9//3//f/9//3//f/9//3//v/+//7//v/9//3//P/8//z//P/8
//z//P/8//z//P/8//z//P/8//n/+f/5//r/+v/6//r/+v/6//z//f/+/wEAAgACAAIA
AgADAAYABgAHAAcABwAHAAkACQALAAsACQAIAAYABQAEAAEA/f/7//r/+f/5//n/+P/2
//X/9P/0//T/9P/0//T/9f/1//T/8v/x//H/8f/y//L/8v/y//H/8f/x//H/8//z//T/
9f/1//v/BQAKAAsADAASAB4AMgBQAHgAnAC0ANIA/wApASYB+QDJAKAAaQASAJb/EP+2
/o/+ff50/nL+gv6r/tz+D/89/2L/gP+V/6X/tv/F/9P/3v/l/+n/7v/u/+//8f/1//f/
9//3//j/+f/6//v/+//8//3//v/+//7///////////8AAAAAAAABAAEAAQABAAIAAgAE
AAQABAAFAAMABAAEAAQABAAFAAUABQAGAAYABgAHAAcABwAHAAcACgALAAsACwAMAAwA
DQANAAsACwAMAA0ADwAPABAAEAAQABAAEQASABMAEwATABMAEwATABQAFAAWABYAFgAX
ABgAGAAYABkAGQAaABoAGgAaABsAGwAbABsAGwAbABsAGwAaABoAGgAaABoAGgAZABkA
FwAWABYAFwAWABYAFQAVABQAFAAUABQAFAATABMAFAAUABQAFAASABEADwAOAA4ADgAO
AAwACwALAAsACgAIAAgACAAIAAYABQAFAAUAAwABAAEAAAACAAIAAQABAP////////3/
/v/9//3//f/7//v/+//7//v/+//7//r/+v/6//r/+v/8//z/+//7//n/+f/6//r//P/8
//z//P/7//v/+//7//z//P/8//z//P/9//3//P/8//z//P/9//7//v/+////////////
///+//7//////wAAAQABAAEAAwADAAMABAAEAAQABAAEAAIAAgADAAMABQAFAAUABQAF
AAUABQAFAAUABQAFAAUABQAEAAQABAAEAAQAAwADAAMAAwACAAIAAAAAAAAA//8BAAEA
AAAAAAEAAQAAAAAAAAAAAP////8BAAEAAQABAP///////////v/+//7//v8BAAEAAAAA
AP7//v/+//7//v/9//3//v/+//7//v/+//v/+//7//v//f///////v/8//z//P/8//z/
/v/+//7//v/9//3//f/+/wAAAAAAAAAAAgAEAAUABgAFAAYABgAGAAgACQAMAAwADQAN
AA0ADQANAA0ADwAPAA0ADAAKAAkACAAFAAEA///+//3//f/9//z/+v/5//j/9v/2//b/
9v/4//n/+f/4//j/9//3//f/+P/4//j/+P/3//f/9//3//f/9//4//n/+////wcAEgAZ
ABgAGgAiADQATgBwAJQArgDGAO0AFwEeAfUAvwCUAGMAGACm/yT/vv6P/nv+dP5y/nz+
nf7Q/gH/L/9Y/3j/j/+f/7D/w//T/97/6f/v//L/8v/1//n/+f/5//v//f/+////AAAB
AAEAAgADAAYABgAGAAcABQAFAAUABgAIAAgACQAJAAcABwAIAAgACgAKAAoACwAJAAoA
CgAKAAwADQANAA0ADgAOAA4ADwAPAA8ADwAPABAAEQARABEAEAAQABEAEQARABEAEgAT
ABUAFQAWABYAFgAWABcAGAAXABcAFwAXABsAGwAcABwAHAAcABwAHQAcABwAHAAdAB0A
HgAeAB4AHwAhACIAIwAhACEAIQAhACEAIAAgACAAIAAgACAAHwAhAB8AHgAeAB0AHAAc
ABsAGQAYABgAGAAYABgAFwAXABgAGAAYABgAGAAXABUAFAAUABQAFAASABEAEQARABAA
DAAMAAwADAAMAAsACwALAAkABwAHAAYABgAGAAUABQAHAAcABwAFAAYABQAFAAUAAwAD
AAMAAwADAAMAAwACAAIAAgACAAIAAgACAAEAAQD/////AAAAAAEAAgADAAQAAwADAAMA
AwACAAIAAgACAAIAAwADAAIAAgACAAIAAwAEAAQABAAFAAUABQAFAAUABgAGAAcABwAG
AAcABwAHAAUABQAFAAYACAAIAAgACAAIAAgACQAJAAkACQAJAAkACQAJAAkACQAHAAcA
BwAHAAkACAAIAAgACAAIAAcABwAHAAcABgAGAAYABgAGAAUABQAFAAQABAADAAMAAgAC
AAQABAADAAMAAwADAAMAAwADAAMAAwADAAAAAAAAAAAAAQADAAQABAADAAIAAQAAAAAA
AAAAAAAAAQABAAEAAgAAAAAAAAAAAAAAAgADAAQAAwAEAAQABAAIAAkADAAMAAsACwAL
AAsACQAJAAsACwANAAwACgAJAAYAAwD///3//v/9//3//f/8//r/+f/4//b/9v/2//b/
+P/5//n/+P/4//f/9//3//b/9v/2//b/9//3//f/9//3//f/+P/5//3/AwALAA4ADQAO
ABQAJgBAAGQAjACqAL4A5AAVAS0BGgH7AOUAzgCXADIAoP8a/87+r/6d/oz+iP6k/tf+
BP8t/1P/dP+M/53/rf/A/9H/3f/m/+3/7//w//L/9f/3//n/+f/5//3//v///wAAAAD/
//////8BAAIAAwAFAAMAAwADAAQABAAEAAUABQAFAAUABgAGAAYABgAGAAcABwAIAAgA
CAAIAAkACQAJAAoACgAKAAsACwALAAsACwAMAA0ADQANAA4ADgAPAA8ADwAPABAAEQAR
ABEAEgASABQAFAAVABYAFQAVABUAFQAZABkAGgAaABoAGgAaABsAHAAcABwAHQAdAB4A
HgAeABwAHQAdAB0AHgAfACAAIQAfAB4AHgAeAB4AHgAeAB0AHwAdABwAHAAbABoAGgAZ
ABkAGAAYABgAGgAaABkAGQAZABgAFwAWABYAFQATABIAEAAQABAADgANAA0ADQAMAAoA
CgAKAAoABgAFAAUABQAHAAUABQAEAAIAAgABAAEAAQABAAEA////////AAABAP3//f/9
//3//f/9//3//P/8//z//P/8//7//v/9//3//f/9//7//v/8//z//P/8//3//f/9//3/
/P/8//z//P/+///////+//7//v/+/////v/+//7///////////////7//v//////AAAB
AAEAAQABAAEAAQACAAAAAAAAAAAAAAAAAAEAAQABAAEAAQABAAEAAQABAAEAAQABAAEA
AQABAAAAAAAAAAAAAAD///////////7//v8AAAAAAAD////////+//7//f/9//z//P/+
//7//f/9//3//f/9//3/+//7//v/+//8//z//P/8//3//f/8//z//P/8//z//P/6//n/
+f/6//r/+v/6//r/+//7//v/+//7//3/+v/8//z//P/8//r/+v/6//r/+//7//v//P/8
//z//P/8//r//P/9//7///8AAAAAAAACAAMABgAGAAcABwAHAAcACQAJAAsACwAJAAgA
BgAFAAQAAQD9//v/+v/5//n/+f/6//j/9//2//b/9v/2//b/9P/1//X/9P/0//P/8//z
//L/8v/y//L/8//z//P/8//z//X/9v/3//n//f8FAAwADQAOABQAIAA2AFYAfACcALQA
1AABASEBFgHxAMsApgBvABQAjv8M/7r+lf6H/n7+fP6U/sH+8v4h/03/cP+I/5v/q/+8
/83/2f/i/+n/7f/w//L/8//1//f/+f/5//n/+v/7//z//f/9//7///8AAAAAAAABAAEA
AQABAAIAAgACAAMAAwADAAMABAAEAAYABgAGAAcABQAGAAYABgAGAAcABwAHAAgACAAI
AAkACQAJAAkACQAMAA0ADQANAAwADAANAA0ADwAPABAAEQAPAA8AEAAQABIAEgATABQA
FQAVABUAFQAVABUAFgAWABYAFgAWABcAGAAYABgAGQAXABgAGAAYABoAGwAbABsAGwAb
ABsAGwAbABoAGgAaABgAGAAYABcAFwAVABQAFAAVABQAFAATABMAEgASABIAEgASABEA
EQASABIAEgASABIAEQAPAA4ADgAOAA4ADAALAAsACwAKAAgACAAIAAgABgAFAAUABQAH
AAUABQAEAAIAAgABAAEAAQABAAEA//8AAP////////3//f/9//3//f/9//3//P/8//z/
/P/8//z//P/7//v/+//7//z//P/8//z//P/8//v/+//7//v//P/8//z//P/8//3//f/8
//z//P/8//3//v/+//7//////////////wIAAgADAAMAAgADAAMAAwADAAMAAwAEAAQA
BAAEAAQABgAGAAcABwAHAAcABwAHAAcABwAHAAcABQAFAAUABQAFAAQABAAEAAQABAAD
AAMAAwADAAIAAgACAAIAAgABAAEAAQAAAAAAAQABAAAAAAAAAAAA////////////////
///////////+//7//v/+///////+//7//v/+//7//v/+//3//f/+//z//P/8//z//f/9
//3//f/9//3//f/+//7//v/8//z//P/8//z//P/8//z//P/7//v/+//8//z//P/8//z/
/v8AAAEAAgADAAQABAAEAAQABQAIAAgACwALAAsACwAJAAkACwALAAsACgAIAAcABgAD
AP///f/8//v/+//7//r/+P/3//b/9v/2//b/9v/2//f/9//2//b/9f/1//X/9P/0//T/
9P/3//f/9//3//f/9//2//f/+/8DAAsAEAATABYAGgAoAEAAYACGAKYAvgDgAA0BJwEO
AdUAnwBuAC0AzP9O/9z+mP57/nH+cP50/o7+vf72/if/U/90/4z/nf+v/77/z//b/+T/
6//x//L/8v/1//f/+f/5//n/+//8//3//v//////AAABAAIAAgACAAMABQAFAAUABgAE
AAQABQAFAAUABQAGAAYACAAIAAgACQAHAAgACAAIAAoACwALAAsADAAMAAwADQALAAsA
CwALAAwADQANAA0ADgAOAA8ADwAPAA8AEAARABEAEQASABIAEAAQABEAEgAVABUAFQAV
ABUAFQAWABYAFgAWABYAFwAYABgAGAAZABcAGAAYABgAGAAZABkAGQAZABkAGQAZABcA
FgAWABYAFgAWABYAFQAVABMAEgASABEAEAAQAA8ADwAOAA4ADgAOAA4ADQANAA4ADgAO
AA4ADgANAAsACgAMAAwADAAKAAkACQAJAAgABgAGAAYABgAGAAUABQAFAAUAAwADAAIA
BAAEAAMAAwABAAEAAQD///////8AAAEA///////////////////+//7//v/+//7//v/+
//3//f/9//3//v/+//z//P/8//z//f/9//3//f/+//7//v/+//7///////7/AAAAAAAA
AQAAAAAAAAABAAEAAQABAAEAAgACAAMAAwAEAAUABQAFAAcABwAHAAgACAAIAAgACAAG
AAYABwAHAAkACQAJAAkABwAHAAcABwAHAAcABwAHAAcABgAGAAYABgAGAAUABQAHAAcA
BgAGAAQABAAEAAMABQAFAAQABAADAAMAAgACAAQABAADAAMAAwADAAMAAwABAAEAAQAB
AAAAAAAAAAAAAQABAAAAAAACAAIAAgACAAAA/////wAAAAAAAAAAAAABAAEAAQABAP//
/////wAA/v/+//7//v8AAAAAAAAAAAAA///+//3///////7//v/+//7//v/+//7//v/+
/////////wAAAAAAAAAAAAACAAQABQAGAAcACAAIAAgACAAJAAwADAANAA0ADQANAA0A
DQAPAA8ADQAMAAoACQAIAAUAAQD///7//f/9//3//v/8//v/+v/4//j/+P/4//r/+//7
//r/+v/5//n/+f/4//j/+P/4//n/+f/5//n/+f/3//j/+/8BAAkADwAWABkAHgAmADgA
UAByAJQArADEAOwAFQEbAe4AqwBzAD4A8f+G/wz/rP58/mn+Y/5k/nL+mP7L/gL/M/9b
/3r/kv+j/7P/xP/T/93/5v/v//X/9P/0//f/9//5//v//f/9//7///8AAAEAAQACAAMA
BAAEAAQABQAFAAUABQAGAAYABgAHAAcACQAJAAoACgAIAAgACAAJAAcACAAIAAgACgAL
AAsACwAMAAwADAANAA0ADQANAA0ADgAPAA8ADwAQABAAEQARABEAEQASABMAEwATABQA
FAAUABQAFQAWABUAFQAVABUAFwAXABgAGAAaABoAGgAbABoAGgAaABsAGwAcABwAHAAb
ABsAGgAZABsAGwAbABsAGwAaABoAGgAYABgAGAAXABcAFQAUABQAEQAQABAADwAPAA4A
DgAOAA4ADgANAA0ADgAOAA4ADgAQAA8ADQAMAAwADAAMAAoACwALAAsACgAJAAoACwAM
AAgABwAHAAcACQAHAAcABgAGAAYABQAFAAMAAwADAAEAAgABAAEAAQABAAEAAQABAAEA
AQABAAAAAAAAAAAAAAAAAAAA/////wEAAQACAAIAAQAAAP///v/+////AAABAAAAAAAA
AAAAAAABAAEAAAACAAIAAgADAAMAAgABAAEAAwADAAMAAwAGAAYABwAHAAYABwAHAAcA
CQAJAAkACgAIAAgACAAIAAoACgALAAsACwALAAsACwALAAsACwALAAsACwALAAsACQAI
AAgACAAKAAoACQAJAAcABwAGAAYACAAIAAgABwAJAAkACAAIAAgABwAFAAQABgAGAAUA
BQAFAAUABQAFAAUABQAFAAUABAAEAAQABAAFAAUABAAEAAQABAAEAAQABgAFAAUABgAF
AAQAAwACAAUABQAFAAMAAgACAAIAAgACAAQABAAEAAQAAwADAAMABAAEAAQABAAEAAIA
BAAFAAYABQAGAAYABgAKAAsADgAOAA8ADwAPAA8ADQANAA8ADwARABAADgANAAwACQAF
AAMAAAD///////8AAP7//f/8//z//P/8//z//P/9//3//P/7//n/+P/3//f/+P/5//r/
+//7//v/+//7//3//P/9////BQARABgAFwAWAB4ALgBEAGYAjACuAMYA5AARAS0BHAHx
AM8AsgB9ABwAkP8M/7r+mf6L/oD+gP6c/sv+/P4l/1H/dP+M/5//s//E/9P/3//q//H/
9f/4//r/+//7//v///8DAAMABAAFAAYABQAFAAYABwAIAAgACAAJAAsACwALAAwADAAM
AA0ADQALAAsADAAMAAwADAAMAA0ADQAOAA4ADgAMAA0ADQANABAAEAAQABEAEQARABEA
EQASABMAEwATABQAFAAVABUAEwATABQAFQAXABcAGAAYABYAFgAXABgAGwAbABsAGwAb
ABsAHAAcAB4AHgAeAB8AIAAgACAAIQAhACIAIgAiACIAIwAjACMAIwAjACMAIwAjACIA
IgAiACQAJAAkACMAIQAfAB4AHgAdABwAHAAbABsAGgAaABoAGAAYABcAFwAYABgAGAAY
ABgAFwAVABQAFAAUABQAEgAPAA8ADwAOAAwADAAMAAwADAALAAsACwAJAAcABwAGAAYA
BgAFAAUABwAHAAcABQACAAEAAQABAAAAAQACAAMAAQABAAEAAAACAAIAAgACAAIAAgAB
AAEA/////wAAAAACAAIAAgACAAEAAQABAAEAAAAAAAAAAAACAAMAAwACAAAAAAAAAAEA
BAAEAAQABQAEAAMAAgABAAIAAgADAAMAAgADAAMAAwADAAMAAwAEAAQABAAEAAQABAAE
AAUABQADAAMAAwADAAQABQAGAAcABQAFAAUABQAHAAYABgAGAAYABgAFAAUABQAFAAQA
BAAEAAQABAADAAMAAwACAAIAAwADAAIAAgAAAAAA////////////////AQABAAEAAQAA
AAAAAAAAAAEAAQAAAAAA/v/+//7//v8AAP////8AAP7//v/+//7//f/9//3//f/9////
//8AAP7//v/+//7//v/+//7//v/+//3//f/9//7//v/+//7//v/+/wAAAQACAAEAAgAC
AAIABAAFAAgACAALAAsACwALAAsACwANAA0ADwAOAAwACwAKAAcAAwABAP7//f/9//3/
/v/8//v/+v/4//j/+P/4//r/+//7//r/+v/5//n/+f/4//j/+P/4//f/9//3//f/9//3
//b/9//7/wEACQAQABMAFAAWACIANgBSAHYAmgC0AM4A+QAdAR4B+QDTALQAhwA4ALz/
MP/K/pv+i/6A/nr+jP67/u7+Gf9D/2r/hv+Z/6n/vP/P/93/5v/t//H/9P/2//f/+f/7
//3//f///wAAAQACAAEAAQACAAMABAAEAAQABQAHAAcABwAIAAYABgAHAAcACQAJAAoA
CgAKAAoACgALAAsADAAMAAwADAANAA0ADQAOAA4ADgAPAA8ADwAPAA8ADgAPAA8ADwAS
ABIAEwATABMAEwAUABUAFQAVABYAFgAWABYAFwAYABkAGQAZABkAGQAZABoAGgAcABwA
HAAdAB4AHgAeAB8AHwAgACAAIAAeAB8AHwAfACEAIQAhACEAIQAgACAAIAAeAB4AHgAd
AB0AGwAaABoAFwAWABYAFQAVABQAFAAUABYAFgAVABUAFAAUABQAFAAWABUAEwASABIA
EgASABAADwAPAA8ADgAOAA4ADgAOAA4ADQANAA0ADQALAAsACgAKAAoACQAJAAkACQAJ
AAcABgAFAAUABQAFAAUABQAFAAUABQAFAAQAAgACAAIAAgAEAAQAAwADAAMAAwAEAAQA
BAAEAAQABAAFAAUABQAFAAQABAAEAAQABgAHAAcABgAGAAYABgAHAAYABgAGAAcACQAJ
AAkACQAIAAgACQAJAAoACwALAAsACwALAAsADAAOAA4ADgAOAA4ADgAPAA8ADQANAA0A
DQANAA0ADQANAAsACwALAAsACwAKAAoACgAMAAwACwALAAsACwAKAAoACgAKAAoACQAJ
AAkACAAIAAkACQAIAAgACAAIAAcABwAHAAcABwAHAAcABwAHAAcABgAGAAYABgAHAAcA
BgAGAAYABgAGAAYABAADAAMABAAGAAYABgAGAAUABQAFAAUAAwADAAMABAAEAAQABAAE
AAQABAACAAQABAAEAAQABAAEAAQABAAEAAMAAwADAAQABAAEAAQABAAEAAYABwAIAAsA
DAAMAAwADAANABAAEAATABMAEwATABEAEQATABMAFQAUABIAEQAQAA0ACQAHAAUAAwAC
AAEAAgAAAP///v/+//7//v/+//z//f/9//z//v/9//3//f/8//z//P/8//v/+//7//v/
/f/9//z//f///wUADwAYABsAHAAgACwAQgBeAIAAogC8ANgAAQEhARwB5wCtAHwAQwDs
/3b/+v6m/oP+df5w/nD+hv6z/uj+G/9J/3D/jP+f/7H/wP/R/9//6P/v//P/9v/4//n/
+//9//////8BAAIAAwAEAAcABwAIAAkACQAIAAcABwAIAAkACgAMAAoACgALAAsACwAL
AAwADAAMAAwADAANAA0ADgAOAA4ADgAPAA8ADwAOAA4ADgAPABEAEQARABEAFAAVABUA
FQAUABQAFQAVABUAFQAWABcAFQAVABYAFgAWABYAFwAYABkAGQAZABkAGwAbABwAHAAc
ABwAHAAdABwAHAAcAB0AHQAeAB4AHgAeAB8AHwAfAB0AHQAdAB0AHQAcABwAHAAaABoA
GgAZABkAFwAWABYAFwAWABYAFQATABIAEgASABIAEgARABEAEgASABIAEgAUABMAEQAQ
ABAAEAAQAA4ADwAPAA8ADgANAA4ADwAQAA4ADQANAA0ADwANAA0ADAAMAAwACwALAAsA
CwALAAkACgAJAAkACQAJAAkACQAJAAcABwAHAAYABgAGAAYABgAGAAYABQAFAAUABQAG
AAYABgAGAAYABgAHAAcABwAHAAgACAAIAAgACAAJAAkACAAIAAgACAAJAAoACgAKAAsA
CwALAAsACwAMAAwADQANAA4ADwAPAA8AEQARABEAEgASABIAEgASABAAEAARABEAEwAT
ABMAEwATABMAEwATABMAEwATABMAEQAQABAAEAAQABAADwAPABEAEQAQABAAEAAQABAA
DwARABEAEAAQAA8ADwAOAA4AEAAQAA8ADwANAA0ADQANAA0ADQANAA0ADAAMAAwADAAN
AA0ADAAMAAwADAAMAAwADgANAA0ADgAMAAwADAAMAAsACwALAAsACwALAAsADAAMAAwA
DAAMAAwADAAMAAwADAAMAAwADAAMAAwADAALAAsACwAMAAwADAAMAAwADgAQABEAEgAT
ABQAFAAUABgAGQAcABwAHQAdAB0AHQAbABsAHQAdAB4AHgAdAB0AGgAXABMAEQAOAA0A
DQANAAwACgAJAAgACAAIAAgACAAIAAkACQAIAAgABwAHAAcACAAIAAgACAAJAAkACQAJ
AAkACwAKAAkACwARAB8AKAApACoAMgA+AFIAbgCSALAAyADkAA0BKQESAdEAjQBWABkA
wv9Q/97+mP53/m/+cP54/pD+v/74/in/V/9+/5r/q/+7/8z/3f/r//b///8BAAQABAAH
AAcACQANAA8ADwAQABEAEgATABMAFAAVABYAFgAWABcAFwAXABcAGAAYABgAGQAZABsA
GwAcABwAHAAcABwAHQAfACAAIAAgAB4AHwAfAB8AIAAgACAAIQAhACEAIQAhACIAIwAj
ACMAJgAmACcAJwAnACcAKAApACcAJwAoACgAKQAqACwALgAuAC0ALAArAC0ALQAuAC4A
MAAwADAAMQAwADAAMAAxADMANAA0ADQAMgAzADMAMwAzADMAMwAzADEAMAAwADAALgAu
AC4ALQAvAC0ALAAsACkAKAAoACcAJwAmACYAJgAoACgAJwAnACYAJgAmACYAJwAnACYA
JgAkACQAJAAiACIAIwAkACQAJAAkACQAJAAkACMAIwAjACMAIQAhACAAIAAgAB8AHwAh
ACEAIQAfACAAHwAfAB8AHQAdAB0AHQAdAB0AHQAcABwAHAAcABwAHAAcABsAGwAbABsA
HAAcABwAHAAcABwAHQAdAB0AHQAcABwAHAAcAB4AHwAfAB4AIAAgACAAIQAgACAAIAAh
ACMAIwAjACMAIgAiACMAIwAkACUAJQAlACcAJwAnACgAJgAmACYAJgAnACgAKgArACoA
KQAoACcAKQApACkAKQArACsAKwArACkAKAAoACgAKAAoACcAJwAnACcAJgAmACgAKAAo
ACcAJwAnACYAJgAlACUAJAAkACIAIgAhACEAIQAhACEAIQAjACMAIwAjACIAIgAiACIA
IwAjACIAIgAiACIAIgAiACQAIwAjACQAJAAkACQAJAAhACEAIQAhACMAIwAjACQAJgAk
ACQAJAAkACQAJAAkACQAJAAkACQAJQAlACUAJgAkACQAJAAkACQAJgAnACgAKQAqACoA
KgAqACsALgAuAC8ALwAvAC8ALwAvADEAMQAyADIAMQAxADIALwArACkAJwAlACQAIwAi
ACAAHwAeACAAIAAgACAAIAAhACEAIAAeAB0AHQAdAB0AHgAfACAAIAAfAB4AHQAhACEA
IgAjACUAKQAzADwAPQA+AEQAUABmAIQAqgDMAOYAAgEpAU0BSgEZAekAyACZAEIAxP8+
/+D+uf6r/qD+nP6y/uH+FP8//2n/kP+s/7//0f/k//f/BQAQABUAGwAcAB4AHwAjACUA
JwAnACkAKgArACwALQAtAC4ALwAyADIAMgAzADMAMwAzADQANgA2ADcANwA1ADUANgA2
ADgAOAA4ADkANwA4ADgAOAA6ADsAOwA7ADoAOgA6ADsAPAA9AD4APwBAAEEAQQBBAEQA
RABFAEUAQwBDAEQARQBHAEcASABIAEgASABJAEoASwBLAEsASwBNAE0ATgBOAE4ATgBO
AE8AUgBSAFIAUwBTAFQAVABUAFQAVQBVAFUAVwBXAFcAVwBXAFYAVgBWAFYAVgBWAFUA
VwBVAFQAVABTAFIAUgBRAFMAUgBSAFIAUABQAE8ATwBSAFIAUgBSAFIAUQBPAE4ATgBO
AE4ATABNAE0ATQBMAEoASgBKAEoASABHAEcARwBJAEcARwBGAEYARgBFAEUARQBFAEUA
QwBEAA==
         </WaveFormData>
      </LeadData>
      <LeadData>
         <LeadByteCountTotal>10000</LeadByteCountTotal>
         <LeadTimeOffset>0</LeadTimeOffset>
         <LeadSampleCountTotal>5000</LeadSampleCountTotal>
         <LeadAmplitudeUnitsPerBit>4.88</LeadAmplitudeUnitsPerBit>
         <LeadAmplitudeUnits>��V</LeadAmplitudeUnits>
         <LeadHighLimit>2147483647</LeadHighLimit>
         <LeadLowLimit>268435456</LeadLowLimit>
         <LeadID>V4</LeadID>
         <LeadOffsetFirstSample>0</LeadOffsetFirstSample>
         <FirstSampleBaseline>0</FirstSampleBaseline>
         <LeadSampleSize>2</LeadSampleSize>
         <LeadOff>FALSE</LeadOff>
         <BaselineSway>FALSE</BaselineSway>
         <ExcessiveACNoise>FALSE</ExcessiveACNoise>
         <MuscleNoise>FALSE</MuscleNoise>
         <LeadDataCRC32>1351622682</LeadDataCRC32>
         <WaveFormData>
CAAIAAgACAAGAAYABgAGAAgACAAIAAgABgAGAAYABgAGAAYABgAGAAQABAAEAAQABAAE
AAQABAAEAAQABAAEAAUABQAEAAQABQAFAAUABgAGAAgACQAKAAsACwALAAwADAANAA4A
DwARABEAEQARABEAEQARABMAEwATABEAEQAOAAwACAAGAAQAAwADAAIAAQAAAP//////
////////////AAAAAP///v/+//7//v/+//7//v/+//7//v/+//7/////////AQAGAA8A
GwAmAC4AOABDAFMAaQCCAJ8AtwDLAOoAEwErAQwBvABuADgA/P+e/yn/z/6e/oz+i/6P
/pP+qf7S/gD/LP9R/3H/iv+b/6z/vf/N/9v/4//q/+z/7f/w//P/9P/1//f/+P/5//r/
+//8//3//f/+/////v/+//////8BAAAAAAABAAEAAQABAAIAAgACAAIAAwABAAEAAQAB
AAMABAAEAAQABAAFAAUABQADAAMAAwADAAYABgAGAAYABgAHAAcABwAHAAcABwAHAAcA
CAAIAAgACQAJAAkACQAJAAkACgAKAAoACgAKAAoACgAKAAoACgAKAAoACgAKAAwADAAM
AAwACgAKAAoACgAJAAkACQAJAAkABwAHAAYABwAGAAYABwAHAAUABAADAAMAAgABAAAA
AQABAAAAAAD9//3//f/9//////8AAAEAAgADAAMABAADAAQABQAGAAcABwAHAAcACAAJ
AAkACQAHAAkACQAJAAkACQAJAAkACAAIAAcABgAIAAgABwAHAAUABQAFAAQABQAEAAQA
BAADAAMAAwACAAIAAgACAAIAAQABAAEAAQABAAEAAQABAAEAAAAAAAAAAQABAAEAAQD/
/////////wEAAQABAAEAAQACAAIAAgACAAIAAgADAAMAAwAEAAQAAgACAAIAAwADAAMA
AwAFAAcABwAHAAcABQAFAAYABgAGAAcABwAHAAgACAAJAAkACQAJAAkACQAJAAkACQAJ
AAcABwAHAAcACQAJAAgACAAIAAcABwAHAAYABgAFAAUABwAHAAcABwAFAAUABQAEAAYA
BgAGAAYABAAEAAMAAwAFAAUABQAFAAUABQAFAAUABQAFAAQABAAEAAQABAAEAAQABAAE
AAQABAAEAAQABAACAAIAAgACAAEAAQAAAAAAAwADAAMABAAEAAYABwAIAAkACQAJAAoA
DAANAA4ADwAPAA8ADwAPAA8ADwAPABEAEQARAA8ADwAMAAoABgAEAAIAAQABAAAA///+
//3//f/9//3//f/9////AAAAAP///P/8//z//P/8//z//P/8//z//P/8//z//f/9//3/
/f8AAAkAFQAgACoAMgA9AE0AYQB2AI8AqwC9ANQA+QAZARAByABsACYA6v+Y/y3/y/6W
/oL+ff6D/on+lf62/ub+Fv8//2H/fP+R/6L/sf/D/9H/2//i/+b/6//s/+3/7v/x//X/
9P/1//b/9//4//n/+f/6//v//P/8//3//f/9//z//P/9//3//f/9//7//v/+//7/////
////////////AAAAAAAA/v////////8BAAEAAQABAAIAAgACAAIAAgADAAMAAwADAAMA
AwADAAMABAAEAAQABQAFAAUABQAFAAUABgAGAAYABgAGAAYABgAGAAYABgAGAAYABgAG
AAgACAAIAAgABgAGAAYABgAHAAcABwAHAAcABQAFAAQAAwACAAIAAwADAAEAAAD/////
/v/9//z/+//7//r/+v/5//n/+f/5//n/+f/6//v//v//////AAD//wAAAQACAAMAAwAD
AAMAAgADAAMAAwADAAUABQAFAAcABwAHAAcABgAGAAUABAAGAAYABQAFAAMAAwADAAIA
AwACAAIAAgABAAEAAQAAAAAAAAAAAAAA/////////////////////////v/+//7/////
//////////////////////////////8AAAAAAAAAAAAAAAABAAMAAwAEAAQAAgACAAIA
AwADAAMAAwAFAAcABwAHAAcABwAHAAgACAAGAAcABwAHAAYABgAHAAcABwAHAAcABwAH
AAcABwAHAAcABwAHAAcACQAJAAgACAAIAAcABwAHAAgACAAHAAcABQAFAAUABQAFAAUA
BQAEAAYABgAGAAYABgAGAAUABQAFAAUABQAFAAUABQAFAAUABQAFAAQABAAEAAQABAAE
AAIAAgACAAIABAAEAAQABAAEAAQABAAEAAQABAADAAMAAwAEAAQABAACAAIAAgACAAIA
BAAEAAQABAAHAAcABgAGAAUABQAFAAYACAAKAAsADAANAA0ADQAOABAAEQASABMAEQAR
ABEAEQARABEAEQATABMAEwARABEADgAMAAgABgAGAAUABQAEAAEAAAD/////////////
//8BAAIAAgABAP7//v/+//7//v/+//7//v/+//7//v/+/////f/9////AgAHABMAIgAw
ADgAPwBNAF8AcgCJAKMAtwDKAOUABwEIAdAAdAAmAOz/pP8//9v+mv6C/n3+hf6N/pX+
sP7c/gr/Mf9X/3b/i/+a/63/v//N/9f/5P/s/+3/7v/x//b/9f/z//b/+f/6//v//P/7
//v//P/9/wAAAAABAAEAAQAAAAAAAQABAAEAAQACAAIAAgACAAMAAwADAAMAAwADAAQA
BAAEAAQABQAFAAUABwAHAAcABwAGAAYABgAGAAgACQAJAAkABwAHAAcABwAHAAgACAAI
AAkACQAJAAkACQAJAAoACgAKAAoACgAKAAwADAAMAAwACgAKAAoACgAMAAwADAAMAAoA
CgAKAAoACwALAAsACwALAAkACQAIAAcABgAGAAcABwAFAAQAAwADAAIAAQAAAP/////+
//7//f/9//3//f/9//3//v////7//////wAAAwAEAAUABgAGAAUABAADAAUABwAIAAkA
BwAJAAkACQALAAsACwALAAsADAAMAAwACgAKAAkACQALAAsACwAKAAsACgAKAAoABwAH
AAcABgAIAAgACAAIAAcABwAHAAcABQAFAAUABQAHAAYABgAGAAkACQAJAAkACQAJAAkA
CQAIAAcABgAFAAcACAAIAAgACAAIAAgACQAJAAkACgAKAAoACgAKAAsADQANAA0ADwAP
AA8ADwAPAA0ADQAOAA4AEAARABEAEQAOAA4ADwAPABEAEQARABEADwAPAA8ADwAPAA8A
DwAPAA8ADwAOAA4ADgANAA0ADQAQABAADwAPAA8ADwAPAA8ADQANAA0ADAAKAAoACgAK
AA0ADgAOAA8ADgANAAwACwANAA0ADQANAAsACwAKAAoADgAOAA4ADgANAAwACwAKAAoA
CgAKAAoACwALAAoACgALAAsACwAMAAwADgAPABAADwAPAA8AEAASABMAFAAVABUAFQAV
ABUAFQAVABUAFwAZABkAFwAXABQAEgAOAAwADAALAAsACgAJAAgABwAHAAUABQAFAAUA
BQAGAAYABQAEAAQABAAEAAQABAAEAAQABAAEAAQABAAFAAUABQAHAAwAFQAjACoAMAA2
AEMAVQBtAIgApwC9ANEA8AAZASsBCgG8AHoATgAYALj/P//d/rT+qv6p/qX+of63/uL+
DP80/1n/ef+O/53/rv/B/9P/3//n/+7/8v/z//T/9//4//v/+//6//z//v8AAAIAAgAB
AAEAAQAEAAQABQAFAAUABAAEAAUABQAFAAUABgAGAAYABgAHAAcABwAHAAcABwAIAAgA
CAAIAAkACQAJAAkACQAJAAkACgAKAAoACgAIAAkACQAJAAsACwALAAsACwAMAAwADAAN
AA0ADQANAAsACwAMAAwADAAMAAwADAAOAA4ADgAOABAAEAAQABAADgAOAA4ADgAOAA4A
DgAOAAsACwALAAsADQALAAsACgAJAAgACAAJAAsACQAIAAcABwAGAAUABAADAAMAAgAC
AAEAAQABAAEAAQABAAIAAwACAAMAAwAEAAUABgAHAAgACQAJAAkACQAKAAsACwALAAkA
CwALAAsACwALAAsACwALAAwADAAMAAoACgAJAAkACQAJAAkACAAJAAgACAAIAAUABQAF
AAQABAAEAAQABAADAAMAAwADAAMAAwADAAMABQAEAAQABAADAAMAAwADAAMAAwADAAMA
AwADAAMAAwADAAQABAAEAAIAAgACAAMAAwADAAQABAAGAAYABgAHAAUABQAFAAcABwAH
AAcABwAHAAcACAAIAAYABwAHAAcABgAGAAcABwAHAAcABwAHAAcABwAHAAcABwAHAAcA
BwAHAAcABgAGAAgABwAHAAcABgAGAAUABQAFAAUABQAFAAUABQAFAAQABAAEAAQABAAE
AAQAAwADAAMAAwADAAMAAwADAAMAAwADAAMAAgACAAQABAAEAAQABAAEAAQABAAEAAQA
BAAEAAQABAAEAAQABAAEAAMAAwADAAQABAAEAAQABAAEAAIAAgACAAIAAwADAAIAAgAD
AAMAAwAEAAQABgAHAAgACQAJAAkACgAKAAsADAANAA0ADQANAA0ADwAPAA8AEQAPAA8A
DQANAAoACAAEAAIAAgABAAEAAAD///7//f/9//v/+//7//v/+//8//z/+//8//z//P/8
//r/+v/6//r//P/8//z//P/7//3//////wIABwAVACIAKgAyAD0ASwBfAHYAkwCpAL0A
2AD9ABcBBgG+AGgAKADw/5r/Kf/P/p7+jP6L/o/+k/6j/sr++P4k/03/bf+G/5f/qP+3
/8f/0//d/+T/6P/r/+7/7//y//P/9f/2//f/+P/5//r/+f/5//r/+//8//z//f/9////
/v/+////////////AAD+//7//v///wEAAQABAAEAAQACAAIAAgAAAAEAAQABAAMAAwAD
AAMABAAEAAQABAAEAAUABQAFAAMAAwADAAMABQAGAAYABgAFAAUABQAFAAUABQAGAAYA
BgAGAAYABgAGAAYABgAGAAYABgAGAAYABgAGAAYABgAEAAQABAAEAAMAAwADAAMAAwAB
AAEAAAABAAAAAAABAP///f/8//v/+//6//n/+P/3//f/9v/2//X/9f/1//X/9//3//j/
+f/6//v/+//8//v//P/9//7/AQABAAEAAQACAAMAAwADAAMABQAFAAUABQAFAAUABQAD
AAQABAAEAAQABAADAAMAAwADAAMAAgADAAIAAgACAAEAAQABAAAAAAAAAAAAAAD/////
///////////////////+//7//v///////////////////////////////////wAAAAAA
AAAAAAAAAAEAAQABAAIAAgACAAIAAgADAAUABQAFAAcABwAHAAcABwAHAAcACAAIAAYA
BwAHAAcACAAIAAkACQAJAAkACQAJAAcABwAHAAcABwAHAAcABwAHAAcABgAGAAYABQAF
AAUABgAGAAUABQAFAAUABQAFAAMAAwADAAIABAAEAAQABAAEAAQAAwADAAMAAwADAAMA
AwADAAMAAwADAAMAAgACAAIAAgACAAIAAgACAAIAAgACAAIAAgACAAAAAAAAAAAAAgAC
AAEAAQD//wAAAAAAAAIAAgAAAAAAAAAAAAAAAAAAAAAAAAABAAEAAAAAAAEAAQABAAIA
AgAEAAUABgAHAAcABwAIAAoACwAMAA0ADQANAA0ADQANAA0ADQAPAA8ADwANAA0ACgAI
AAQAAgAAAP/////+//3//P/7//v/+//7//v/+//7//z//P/7//r/+v/6//r/+v/6//r/
+v/8//z//P/8//3/+//7//3/AAAJABcAJAAuADYAQQBRAGUAfACVAKsAvQDWAPkADQHu
AJYANgD0/7T/XP/1/qv+hv54/nn+g/6L/p3+xv76/ir/T/9v/4b/l/+m/7X/xf/T/93/
5P/o/+v/7P/v//L/8//z//T/9f/2//f/+P/5//n/+v/7//r/+v/7//v//f/8//z//f/7
//v/+//8//7//v/+/////f/9//3//f/9//7//v/+//7/////////AQABAAEAAQAAAAAA
AAAAAAIAAwADAAMAAwADAAMAAwADAAQABAAEAAUABQAFAAUAAwADAAQABAAEAAQABAAE
AAQABAAEAAQABAAEAAQABAAGAAYABgAGAAUABAADAAIAAwADAAMAAwABAP/////+//3/
/P/8//3//f/7//r/+f/5//j/9//2//X/9f/0//T/8f/x//H/8f/x//H/8v/z//T/9f/1
//b/9//4//n/+v/9//3//f/9/wAAAQABAAEAAQADAAMAAwADAAMAAwADAAMABAAEAAQA
BAAEAAMAAwADAAMAAwACAAMAAgACAAIAAQABAAEAAAAAAAAAAAAAAP//////////////
//////8BAAAAAAAAAP////////////////////8BAAEAAQABAAEAAgACAAIAAgACAAIA
AwADAAMABAAEAAQABAAEAAUABQAFAAUABwAHAAcABwAHAAcABwAIAAgACAAJAAkACQAI
AAgACQAJAAsACwALAAsACQAJAAkACQAJAAkACQAJAAsACwAKAAoACAAHAAcABwAIAAgA
BwAHAAcABwAHAAcACQAJAAkACAAGAAYABgAGAAgACAAHAAcABwAHAAcABwAFAAUABQAF
AAUABQAEAAQABAAEAAQABAAGAAYABgAGAAYABgAGAAYABgAGAAYABgAGAAYABQAFAAUA
BgAGAAYABAAEAAQABAAEAAUABQAFAAMABAAEAAQABAAEAAQABAAEAAQABAAEAAQABAAE
AAUABQAEAAQABwAHAAcACAAIAAoACwAMAA0ADQANAA4AEAARABIAEwATABMAEwATABEA
EQARABMAEwATABEAEQAOAAwACAAGAAQAAwADAAIAAQAAAP//////////////////AAAA
AP////8AAAEAAgAAAAAAAAAAAAAAAAAAAAAA/////wEABQAMABUAIwAwADgARABRAGEA
dQCMAKEAtQDHAOQAAwEDAcwAaAASANL/jv8u/9H+lf58/nj+f/6H/pP+rf7c/g7/OP9b
/3n/kP+h/7L/w//R/9v/5f/s//L/8f/y//X/9v/3//n//P/7//z//f/+//3//f/+////
AgACAAMAAwADAAIAAgADAAMAAwADAAQABAAEAAQABQAFAAUABQAFAAUABgAGAAYABgAH
AAcABwAHAAcABwAHAAgACAAIAAgACAAJAAkACQAHAAcABwAHAAkACgAKAAoACQAJAAkA
CQALAAsADAAMAAoACgAKAAoACgAKAAoACgAKAAoACgAKAAoACgAKAAoADAAMAAwADAAK
AAkACAAHAAkABwAHAAYABQAEAAQABQADAAEAAAD///3//P/7//r/+f/5//j/+P/3//f/
9//3//n/+f/6//v/+v/7//v//P///wAAAQACAAEAAQABAAEAAwAFAAYABwAJAAsACwAL
AAsACwALAAsACwAMAAwADAAOAA4ADQANAAsACwALAAoACwAKAAoACgAJAAkACQAIAAgA
CAAIAAgABwAHAAcABwAHAAcABwAHAAcABgAGAAYABwAHAAcABwAHAAcABwAHAAcABwAH
AAcABwAIAAgACAAKAAoACgALAAkACQAKAAoADAAMAAwADQANAA0ADQAPAA8ADwAPAA8A
DQANAA4ADgAOAA8ADwAPABAAEAARABEAEQARABEAEQARABEAEQARAA8ADwAPAA8ADwAP
AA4ADgAOAA0ADQANAA4ADgANAA0ADwAPAA8ADwAPAA8ADwAOAAwADAAMAAwADAAMAAsA
CwANAA0ADQANAA0ADQANAA0ADQANAAwADAAKAAoACgAKAAwADAAMAAwADAAMAAwADAAK
AAoACgAKAA4ADgALAAkACgAKAAoACgAKAAwADAAMAAwACwALAAoACgALAAsACwAMAAoA
DAANAA4ADwAPAA8AEAAUABUAFgAXABcAFwAXABcAFwAXABcAGQAbABsAGQAZABQAEgAO
AAwACAAHAAcABgAHAAYABQAFAAcABwAHAAcABQAGAAYABQAEAAQABAAEAAYABgAGAAYA
BAAEAAQABAAFAAcABwAJAAwAEwAjADIAOAA+AEsAXQBvAIYAowC7ANEA6gAPASMBCgG6
AGwAOgAGAKr/N//V/qb+mv6b/p/+n/6v/tj+Bv8w/1X/d/+O/53/sP/F/9P/3//r//L/
9P/z//j/+//8//v///8EAAQABAAEAAQABwAHAAgACQAKAAoACwALAAsACgAKAAsADQAN
AA0ADgAMAAwADAANAA0ADQANAA0ADQAOAA4ADgAOAA8ADwAPAA8ADwAPAA8AEAAQABAA
EAAOAA8ADwAPABIAEwAUABUAFAAUABMAEgATABMAEwATABMAEwAUABQAFAAUABQAFAAU
ABQAFAAUABUAFgAXABgAFgAWABYAFgAWABYAFgAWABMAEwATABMAEwARABEAEAARABAA
EAARABMAEQAQAA8ADQAMAAsACgAJAAkACAAIAAcABwAHAAcABQAFAAYABwAIAAkACQAK
AAsADAANAA4AEQARABEAEQARABEAEAAPABEAEwATABMAEwATABMAEwARABIAEgASABIA
EgARABEAEQARABEAEAAPAA4ADgAOAA8ADwAPAA4ADAAMAAwADAANAA0ADQANAA0ADQAN
AA0ACwAKAAoACgALAAsACwALAAsACwALAAsACwALAAsACwALAAwADAAMAAoACgAKAAsA
DQANAA4ADgAMAAwADAANAAsACwALAA0ADQANAA0ADQALAAsADAAMAA4ADwAPAA8ADgAO
AA8ADwANAA0ADQANAA8ADwAPAA8ADQANAA0ADQANAA0ADAAMAAwACwALAAsADAAMAAsA
CwALAAsACwALAAsACwALAAoACgAKAAoACgAKAAoACQAJAAkACQAJAAkACQAJAAkACQAJ
AAkACAAIAAgACAAIAAgACAAIAAgACAAGAAYABgAGAAgACAAIAAgABgAGAAUABQAFAAYA
CAAKAAgACAAIAAgACAAIAAgACAAIAAkACQAIAAgACAAHAAYABgAGAAgACQAKAA0ADQAN
AA4ADgAPABAAEQATABMAEwATABEAEQARABMAFAAVABQAFQAUABIADgAMAAkABwAGAAQA
AwACAAEAAQABAAEAAQABAAMABAAEAAMAAAAAAAAAAAAAAAAAAAAAAAAAAAAAAAAAAwAB
AAEAAQAGAA0AFwAkAC4ANAA9AE0AYQB2AI8AqQC/ANQA+QAbARYB1gCAAEQAEgDG/1n/
7/6u/pj+lf6X/pX+of7I/vb+IP9H/2n/hP+X/6b/uf/L/9n/4//o/+7/8f/0//X/9v/5
//v//P/7//z//f/+//////8AAAEAAgACAAMAAwADAAIAAgADAAUABQAFAAYABAAEAAQA
BQAFAAUABQAFAAUABgAGAAYABgAHAAcABwAHAAcABwAHAAoACgAKAAoACAAJAAkACQAL
AAsACwALAAkACgAKAAoADQANAA0ADQALAAsADAAMAAwADAAMAAwADAAMAAwADAAMAAwA
DAAMAA4ADgAOAA4ADgAOAA4ADgALAAsACwALAAsACQAJAAgABwAGAAYABwAHAAUABAAD
AAMAAgABAAAA/f/9//z//P/7//v/+//7//v/+//8//3//v//////AAABAAIAAwAEAAUA
BQAFAAUACAAJAAkACQAJAAsACwALAAsACwALAAsACwAMAAwADAAMAAwACwALAAsACwAL
AAoACwAKAAoACgALAAsACwAKAAoACgAKAAoABwAHAAcABwAHAAcABwAHAAkACAAIAAgA
BwAHAAcABwAHAAcABwAHAAcABwAHAAcACQAKAAoACgAIAAgACAAJAAkACQAKAAoADAAM
AAwADQALAAsACwANAA8ADwAPAA8ADwAPABAAEAAOAA8ADwAPABAAEAARABEADwAPAA8A
DwAPAA8ADwAPAA8ADwAPAA8ADwAPAA4ADgAQAA8ADwAPAA4ADgANAA0ADQANAA0ADQAN
AA0ADQAMAAwADAAMAAwADgAOAA0ADQALAAsACwALAAsACwALAAsACwALAAoACgAKAAoA
CgAKAAoACgAKAAoACgAKAAoACgAKAAoACgAKAAoACgAJAAkACQAKAAoACgAKAAoACgAK
AAoACQAJAAgACgAKAAoACgAKAAoACgAKAAkACQAIAAgACQAJAAkACgAKAAwADQAOABEA
EQARABIAEgATABQAFQAVABUAFQAVABMAEwATABUAFwAXABUAFQAUABIADgAMAAgABwAH
AAYABQAEAAMAAwADAAMAAwADAAMABAAEAAMAAgACAAIAAgAAAAAAAAAAAAIAAgACAAIA
AwADAAMABQAGAA0AGwAqADIAOgBDAFMAZwB8AJMAqQC9ANIA8wAPAQIBuABWAAoAzv+A
/xv/w/6S/oL+gf6H/o3+nf7A/vD+IP9J/2v/hv+Z/6r/uf/J/9f/4//q/+7/8f/y//P/
9P/3//n/+v/7//z//f/+/wEAAQACAAMAAwACAAIAAQADAAIAAgADAAMAAwADAAQABAAE
AAQABQADAAMAAwADAAUABgAGAAYABgAHAAcABwAFAAUABQAFAAYABgAGAAYACAAJAAkA
CQAHAAcABwAHAAkACgAKAAoACQAJAAkACQAJAAkACgAKAAoACgAKAAoACgAKAAoACgAK
AAoACgAKAAoACgAKAAoACAAIAAgACAAHAAcABwAHAAUAAwADAAIAAQAAAAAAAQABAP//
/v/9//v/+v/5//j/9//3//b/9v/1//X/9f/1//X/9f/2//f/+P/5//n/+v/7//z//f/+
/wEAAQABAAEABAAFAAUABQAHAAkACQAJAAkACQAJAAkACQAKAAoACgAKAAoACQAJAAsA
CwALAAoACwAKAAoACgAJAAkACQAIAAgACAAIAAgABwAHAAcABwAFAAUABQAFAAcABgAG
AAYABQAFAAUABQAHAAcABwAHAAcABwAHAAcABwAIAAgACAAIAAgACAAJAAkACQAKAAoA
CgAKAAoACwALAAsACwANAA8ADwAPAA8ADwAPABAAEAAQABEAEQARABAAEAARABEAEQAR
ABEAEQARABEAEQARABEAEQARABEAEQARABAAEAASABEAEQARABIAEgARABEADwAPAA8A
DwAPAA8ADwAOABAAEAAQABAAEAAQAA8ADwANAA0ADQANAA0ADQANAA0ADwAPAA4ADgAO
AA4ADgAOAA4ADgAOAA4ADgAOAA4ADgAMAAwADAAMAAwADAALAAsACwAMAAwADAAMAAwA
DAAMAA4ADQAOAAwADAAMAAwADgAOAA4ADgAPAA8ADgAOAA0ADQANAA4ADgAQABEAEgAV
ABUAFQAWABYAFwAYABkAGwAbABsAGwAbABsAGwAdAB0AHQAbABsAGAAWABIAEAAOAA0A
DQAMAAkACAAHAAcACQAJAAkACQAJAAoACgAJAAgACAAIAAgACAAIAAgACAAIAAgACAAI
AAkACwANAA0ADgAXACcANAA8AEQAUQBhAHMAhgCbALEAwwDYAPUABwHsAJgAMgDm/6r/
Xv///rP+jP5+/oH+jf6V/qX+yv78/ir/U/93/5D/of+y/8P/0//f/+v/9P/4//n/+v/9
//7///8BAAQABQAGAAcACAAJAAkACgALAAwADAANAA0ACwAKAAoACwANAA0ADQAOABAA
EAAQABEADwAPAA8ADwAPABAAEAAQABAAEQARABEAEwATABMAEwAUABQAFAAUABIAEwAT
ABMAFQAVABUAFQAVABYAFgAWABcAFwAXABcAFwAXABgAGAAWABYAFgAWABgAGAAYABgA
GAAYABgAGAAYABgAGAAYABgAGAAYABgAFQAVABUAFQAXABUAFQAUABEAEAAQABEADwAN
AAwACwANAAwACwAKAAcABwAGAAYABQAFAAUABQAFAAUABgAHAAgACQAJAAoADQAOAA8A
EAARABEAEQARABMAFQAWABcAFwAZABkAGQAbABsAGwAbAB0AHgAeAB4AHgAeAB0AHQAd
AB0AHQAcAB0AHAAcABwAGwAbABsAGgAcABwAHAAcABkAGQAZABkAGQAZABkAGQAZABgA
GAAYABkAGQAZABkAGQAZABkAGQAbABsAGwAbABsAHAAcABwAHAAcABwAHQAfAB8AIAAg
ACAAIAAgACEAHwAfAB8AIQAhACEAIQAhACMAIwAkACQAIgAjACMAIwAkACQAJQAlACUA
JQAlACUAJQAlACUAJQAnACcAJwAnACUAJQAkACQAJAAjACMAIwAkACQAIwAjACUAJQAl
ACUAJQAlACUAJAAiACIAIgAiACAAIAAfAB8AHQAdAB0AHQAfAB8AHwAfAB8AHwAeAB4A
IAAgACAAIAAeAB4AHgAeACAAIAAgACAAIAAgACAAIAAgACAAHwAfAB8AIAAgACAAIgAg
AB4AIAAgACAAIAAgACAAIAAgACAAIQAhACAAIAAjACMAIwAkACQAJgAnACgAKAAnACYA
JgAoACkAKgArACsAKwArACsALQAtAC0ALwAxADEALwAvAC4ALAAoACYAIgAhACEAIAAd
ABwAGwAbABsAGwAbABsAHQAeAB4AHQAcABwAHAAcAB4AHgAeAB4AHAAcABwAHAAdAB0A
HQAhACQAKQA1AEQAUABYAGMAcQCBAJoAtQDNAOMA+AAZATMBJgHeAIQASAAWAMb/W//1
/rz+rv6v/rH+sf6//ub+Ev88/2H/hf+g/7H/wP/V/+n/+f8DAAgADAANAA4AEQAWABcA
GQAaABsAHAAdAB4AHwAfACAAIQAkACQAJQAlACUAJAAkACUAJwAnACcAKAAoACgAKAAp
ACkAKQApACkAJwAoACgAKAApACsALAAtACsAKwArACsALgAuAC4ALgAuAC8ALwAvADEA
MQAxADEALwAwADAAMAAzADMAMwAzADMAMwA0ADQANAA0ADQANAA1ADYANwA4ADYANgA2
ADYANgA2ADYANgA2ADYANgA2ADcANwA3ADcANwA1ADUANAAzADIAMgAzADMAMQAwAC8A
LwAuAC0ALAArACsAKgAqACsAKwArACsAKQApACoAKwAsAC0ALQAuADEAMgAzADQANQA1
ADUANQA2ADcANwA3ADcAOQA5ADkAOwA7ADsAOwA7ADwAPAA8ADwAPAA7ADsAOwA7ADsA
OgA5AA==
         </WaveFormData>
      </LeadData>
      <LeadData>
         <LeadByteCountTotal>10000</LeadByteCountTotal>
         <LeadTimeOffset>0</LeadTimeOffset>
         <LeadSampleCountTotal>5000</LeadSampleCountTotal>
         <LeadAmplitudeUnitsPerBit>4.88</LeadAmplitudeUnitsPerBit>
         <LeadAmplitudeUnits>��V</LeadAmplitudeUnits>
         <LeadHighLimit>2147483647</LeadHighLimit>
         <LeadLowLimit>268435456</LeadLowLimit>
         <LeadID>V5</LeadID>
         <LeadOffsetFirstSample>0</LeadOffsetFirstSample>
         <FirstSampleBaseline>0</FirstSampleBaseline>
         <LeadSampleSize>2</LeadSampleSize>
         <LeadOff>FALSE</LeadOff>
         <BaselineSway>FALSE</BaselineSway>
         <ExcessiveACNoise>FALSE</ExcessiveACNoise>
         <MuscleNoise>FALSE</MuscleNoise>
         <LeadDataCRC32>1163318166</LeadDataCRC32>
         <WaveFormData>
EgASABIAEgAQABAAEAAQABIAEgASABIAEAAQABAAEAAQABAAEAAQABAAEAAQABAAEAAQ
ABAAEAAQABAAEAAQAA8ADwAPAA8ADwAPAA8ADwAQABEAEgATABQAFQAVABUAFgAXABgA
GQAZABkAGQAZABcAFwAYABoAGgAaABoAGgAZABYAFAASABAADwAPAA4ADgANAAwACgAK
AAoACgAKAAoACgAJAAgABgAGAAYABgAGAAYABgAGAAYABgAGAAYABwAHAAcABwAJAAsA
DwAUABoAJQAyAEYAXwB+AKEAxgDtACQBagGkAZ4BUwEBAcoAjgA2AM3/df89/yD/D/8B
//n+BP8j/0b/ZP+A/5j/qv+1/8H/zv/a/+P/6v/v//H/8v/1//X/9f/3//n/+f/4//n/
+v/7//z//P/8//3//v/+//7//v/9//3//f/9/////////wAAAAAAAAAAAAAAAAAAAAAA
AP7//v///////////////////////////////////////////wAAAAAAAAAAAAAAAAAA
AAAAAAAAAQABAAEAAQABAAEAAQAAAAAAAAAAAAEAAQABAAAAAAD//wAAAAAAAAAAAAD/
//////////7//v/+//7//f/9//3//f/8//z//P/8//z//P/8//v/+v/6//r/+v/6//r/
+v/6//n/+f/7//v/+//8//z//P/+//7///8AAAEAAwACAAMABAAFAAUABgAHAAgACAAI
AAgACQAHAAcACAAIAAgACQAJAAkABwAHAAcABwAFAAUABQAFAAYABgAGAAUABQAFAAYA
BgACAAIAAgACAAIAAgACAAIAAgABAAEAAQABAAAAAAAAAAAAAAAAAAAAAAAAAAAAAAD+
//7//v/+/wAAAAD///////8AAAAAAAAAAAAAAAAAAP//////////////////AAAAAAAA
AAABAAEAAQACAAIAAgACAAIAAgABAAEAAQABAAEAAQACAAIAAgACAAIAAgAEAAQABAAF
AAMAAwADAAMAAwADAAMAAwADAAMAAwADAAMAAwADAAIABAAEAAQABQADAAMAAgACAAIA
AgACAAIAAgACAAIAAgACAAIAAgACAAEAAQABAAEAAQABAAEAAQABAAEAAQABAAEAAAAC
AAIAAAAAAAAAAAACAAIAAgACAAEAAQABAAEAAQABAAEAAQACAAMABAAFAAYABwAHAAcA
CAAJAAoACwANAA0ADQANAAsACwAMAA4ADgAOAA4ADgANAAoACAAGAAQAAwADAAIAAgAB
AAAA/v/8//z//P/8//7//v/9//z/+v/6//r/+v/6//r/+v/6//z//P/8//z/+//7//3/
+//9////AwAIAA4AFwAiADYASwBmAIcAqgDNAPoAOgF6AZABVwH3AKgAcAAkAL//Yf8l
/wj/+f7v/uf+6P4B/yb/TP9o/4D/lP+j/6//vP/I/9P/2v/f/+X/5v/n/+n/6f/r/+//
7//u/+//8P/x//L/8v/y//P/9P/0//T/9P/1//X/9f/1//X/9f/1//b/9v/2//b/9v/2
//b/9v/2//b/9v/3//f/9f/1//X/9f/1//X/9f/1//X/9f/1//X/9//3//j/+P/2//b/
9v/2//b/9v/2//b/9//3//f/9//3//f/9//2//b/9v/2//f/9//3//b/9v/3//j/+P/4
//j/+P/3//f/9//3//b/9v/2//b/9f/1//P/8//y//L/8v/y//L/8v/y//H/8P/w/+7/
7v/u/+7/7v/u/+3/7f/t/+3/7f/u/+7/7v/w//D/8//0//X/9//3//f/9//3//f/+P/5
//r/+v/6//r/+//7//v//P/8//z//f/9//3/+//7//v/+//7//v/+//7//r/+v/6//n/
9//3//j/+P/4//j/+P/4//b/9v/2//b/9v/1//X/9f/1//T/9P/0//T/9P/0//T/9P/0
//T/9P/0//T/9P/0//T/9P/z//P/8//0//T/9P/0//T/9P/0//X/9f/1//X/9f/1//X/
9v/2//b/9v/3//f/9//4//j/+P/4//j/+P/5//n/+f/5//n/+f/6//r/+v/6//r/+v/6
//r/+v/7//v/+//7//v/+//7//v/+//7//v/+//7//n/+f/5//j/+v/6//r/+//7//v/
+v/6//r/+v/6//r/+v/6//r/+v/6//r/+v/6//v/+//7//v/+f/5//n/+f/7//v/+//7
//n/+v/6//n/+//7//v/+//7//v/+//7//v/+//7//v/+//7//v//P/8//r/+v/6//r/
/P/8//z//P/9//3//f/9////////////AAABAAIAAwAEAAUABQAFAAYABwAIAAkACQAJ
AAkACQAJAAkACgAMAAoACgAKAAoACQAGAAQAAgACAAEAAQAAAP7//f/8//r//P/8//z/
/P/8//z/+//6//r/+v/6//r/+v/6//r/+v/6//r/+v/6//v/+f/7//v/+//9/wMADAAU
ABsAJAA0AEkAYgB/AKAAxQDuACYBZgGIAWMBAQGmAGYAIgDD/2P/H/8A//P+7f7n/ub+
9f4a/z7/Xv92/47/n/+p/7b/xP/P/9j/4//n/+r/6f/r/+3/7//v//H/8v/z//T/9f/2
//b/9v/3//j/+P/4//j/+f/5//n/+f/5//n/+f/6//r/+v/6//r//P/8//z//P/8//z/
/f/9//v/+//7//v//f/9//3//f/7//v/+//7//3//f/+//7//P/8//z//P/8//z//P/8
/////////////////////v/+//7//v///wEAAQAAAAAA//8AAAAAAAAAAAAA////////
///+//7/AAAAAP///////////v/+//z//P/8//z//P/7//r/+v/6//r/+v/6//j/+P/3
//f/9//3//f/+P/4//j/+v/6//v//P/9/////v///wAAAQABAAIAAwAEAAUABgAHAAkA
BwAHAAgACAAKAAsACwALAAkACQAJAAkABwAHAAcABwAIAAgACAAHAAcABwAIAAgABgAG
AAYABgAGAAYABgAGAAYABQAFAAUAAwACAAIAAgACAAIAAgACAAMABAAFAAYABAAEAAQA
BAACAAIAAQABAAMABAAEAAQAAgACAAIAAgAFAAUABQAFAAMAAwADAAQABQAGAAcACQAJ
AAkACgAKAAgACAAIAAgACwALAAsACwAJAAkACgAKAAoACgAKAAoACgAKAAoACwALAAsA
CwALAAsACwALAAsACwALAAsACwALAAsACwAKAAoACgAKAAsACwALAAoACgAKAAoACgAK
AAsADAANAA4ADQAMAAsACgALAAsACwALAAsACwALAAsADQANAA0ADAAKAAoACgAKAAoA
CgAKAAoACwALAAsACwALAAsACwALAAwADQAOAA8AEAARABEAEQASABMAFAAVABUAFQAV
ABUAEwATABQAFgAXABgAGQAaABcAFAASABAAEAAPAA8ADgAOAA0ADAAKAAgACAAIAAgA
CgAKAAkACAAGAAYABgAGAAYABgAGAAYABgAGAAYABgAJAAkACQAJAAkACwANABAAFgAf
AC4AQgBdAHwAowDKAPEALAF0AaYBmgFPAQEB0gCcAEYA2/+B/03/Nv8n/xH/A/8Q/y//
UP9s/4b/nv+u/7n/w//Q/97/5//u//P/9f/2//f/+f/7//3//f/9//7///8AAAEAAAAA
AAAAAQAEAAQABAAEAAUABQAFAAUAAwADAAMABAAEAAQABAAEAAQABAAEAAQABAAEAAUA
BQAFAAUABQAFAAUABQAFAAUABwAHAAcABwAFAAUABgAGAAgACAAIAAgACAAIAAgACAAJ
AAkACQAJAAkACQAJAAgACAAIAAgACQAJAAkACAAIAAkACgAKAAoACgAKAAkACQAJAAkA
CAAIAAYABgAFAAUABwAHAAYABgAGAAYABgAGAAYABQAEAAQABAAEAAQABAAEAAQAAwAD
AAMAAwADAAQABgAGAAgACAAHAAgACQALAAoACwAMAA0ACwAMAA0ADgAQABAAEAARABAA
DwAPAA4ADgAPAA8ADwAPAA8ADwAPAA0ADQANAA0ADAAMAAwACwALAAsADAAMAAoACgAK
AAoACAAIAAgACAAIAAcABwAHAAcABgAGAAYACAAIAAgACAAGAAYABgAGAAYABgAGAAYA
BgAGAAUABQAFAAYABgAGAAQABAAEAAQABQAFAAUABQAFAAUABQAGAAQABAAEAAUABQAF
AAYABgAGAAYABgAGAAcABwAHAAcABwAHAAgACAAIAAgACAAIAAgACAAIAAkABwAHAAcA
BwAHAAcABwAHAAcABwAHAAcABwAHAAcABgAGAAYABgAHAAUABQAEAAQABAAEAAQABAAE
AAQABAAEAAQABAAEAAQAAwADAAMAAwAFAAUABQAFAAUABQAFAAUAAwAEAAQAAwADAAMA
AwADAAMAAwADAAMAAwADAAMAAwADAAMAAgAEAAQABAAEAAQABAAEAAQAAwADAAMAAwAF
AAUABQAFAAQABQAGAAcACAAJAAkACQAKAAsADAANAA0ADQANAA0ADQANAA4AEAAOAA4A
DgAOAA0ACgAIAAYABAADAAMAAgACAAEAAAD+//7//v/+//7//v/+//3//P/8//z//P/8
//r/+v/6//r/+v/6//r/+v/7//v//f/9//3///8DAAoAEAAXACQANgBNAGgAiQCsANMA
AgFEAYABjAFNAfEArgB2ACgAwf9n/y3/Ev8D//n+7f72/hP/OP9W/3L/iv+c/6n/tf/C
/8z/1f/c/+P/5//o/+n/6//r/+3/7//v/+7/7//w//H/8v/y//L/8//0//T/9P/0//X/
9f/1//X/9f/1//X/9v/0//T/9P/0//b/9v/2//b/9P/0//X/9f/1//X/9f/1//X/9f/1
//X/9f/1//X/9f/1//X/9v/2//T/9P/0//T/9P/0//T/9P/1//X/9f/1//X/9f/1//T/
9v/2//b/9//2//X/8//y//P/9P/0//T/9P/0//P/8//z//P/8v/y//L/8v/x//H/8f/x
//D/8P/u/+7/7v/u/+z/6//q/+r/6v/q/+r/6v/q/+r/6f/p/+n/6f/p/+r/6v/q/+z/
7P/t/+7/7//x//L/8//0//X/8//0//X/9v/4//j/+P/5//v/+//8//z/+v/7//v/+//7
//v/+//7//n/+f/5//n/+P/4//j/9//3//f/+P/4//b/9v/2//b/9v/2//b/9v/0//P/
8//z//X/9P/0//T/9P/0//T/9P/0//T/9P/0//T/9P/0//T/9P/0//P/8//z//T/9P/0
//b/9v/2//b/9f/1//X/9f/1//X/9f/2//b/9v/2//f/9//3//j/+P/6//r/+v/6//n/
+f/5//n/+f/5//r/+v/8//z//P/8//r/+v/6//v/+//7//v/+//7//v/+//7//v/+//7
//v/+//7//v/+v/6//r/+v/7//n/+f/4//j/+v/6//r/+v/6//r/+v/6//r/+v/6//r/
+f/5//n/+f/5//n/+f/5//f/9//3//f/9//4//j/9//3//f/9//3//f/9//3//f/9//3
//f/9//1//X/9f/2//j/+P/2//b/9v/2//b/9v/2//b/9v/3//f/9//3//f/9//3//f/
+v/7//z//f/8//3//f/9/wAAAQACAAMAAwADAAMAAwADAAMABAAGAAYABgAGAAYAAwAA
AP7//P/6//n/+f/4//j/9//2//T/9P/0//T/9P/0//T/8//y//L/8v/y//L/8P/w//D/
8P/y//L/8v/y//P/8//z//P/9f/3//3/BAAMABUAIgA0AE0AaACJAKoAzwD8ADwBcAFq
ARkBswBuADQA4P9//zP/Bf/w/uf+4f7b/uT+Bf8u/1D/bP+E/5T/n/+t/7r/xP/P/9b/
2//f/+L/4//l/+X/5//n/+f/6P/p/+r/6//s/+z/7P/t/+7/7v/u/+7/8f/x//H/8f/v
/+//7//w//L/8v/y//L/8v/y//L/8v/w//D/8f/x//H/8f/x//H/8f/x//H/8f/x//H/
8f/x//H/8f/y//L/8v/y//L/8v/y//L/8v/y//P/8//z//P/8//z//P/8v/y//L/8v/z
//P/8//y//L/8f/y//L/8v/y//L/8f/x//H/8f/w//D/8P/w/+//7//v/+//7v/u/+z/
7P/s/+z/7P/r/+r/6v/o/+j/6P/o/+b/5v/l/+X/5//n/+f/6P/m/+b/6P/o/+v/7P/t
/+//7v/v//D/8f/z//T/9f/2//j/+P/4//n/+f/5//r/+v/6//v/+//7//v/+//7//v/
/f/9//3//f/8//z//P/7//v/+//8//z/+v/6//r/+v/6//r/+v/6//r/+f/5//n/+f/4
//j/+P/4//j/+P/4//j/+P/4//j/+P/4//j/+P/4//j/9//3//n/+v/6//r/+v/6//r/
+v/7//v/+//7//v/+//7//z//P/8//z//f/9//3//v/+//7//v/+//7/////////////
////AAAAAAAAAAAAAAAAAAAAAAAAAQABAAEAAQABAAMAAwADAAMAAwADAAMAAwABAAEA
AQAAAAIAAgACAAMAAwADAAIAAgAAAAAAAAAAAAAAAAAAAAAAAgACAAIAAgABAAEAAQAB
AAEAAQABAAEA//////////8BAAIAAgABAAEAAQABAAEAAQABAAEAAQABAAEAAQABAAEA
AQABAAIAAAAAAAAAAAACAAIAAwADAAEAAQABAAEAAQABAAIAAgACAAIAAgAAAAAAAAAA
AAEAAQABAAEAAwADAAMAAwAEAAUABgAHAAgACQAJAAkACgALAAwADQANAA0ADQANAA0A
DQAOABAAEAAQABAAEAAPAAwACgAIAAYABQAFAAQABAADAAIAAAACAAIAAgACAAIAAgAB
AAAAAgACAAIAAgAAAAAAAAAAAAIAAgACAAIAAQABAAMABQAHAAsAEQAYACIALQA8AFAA
aQCEAKMAxADrACABXAGAAVwB9wCVAFQAEgC2/1v/Hf/9/vL+6f7l/uX++P4d/0T/ZP98
/5T/pv+x/73/yv/U/93/5v/t/+//8P/x//P/8//1//f/+f/4//n/+v/7//r/+v/6//v/
/P/8//z//P/9//3//f/9//3//f/9//7/AAAAAAAAAAAAAAAAAAAAAAAAAAABAAEAAQAB
AAEAAQABAAEAAQABAAEAAQABAAEAAQABAAIAAgAAAAAAAAAAAAIAAgACAAIAAwADAAMA
AwADAAMAAwACAAQABAAEAAUABQAFAAQABAADAAQABAAEAAQABAADAAMAAwADAAIAAgAA
AAAA///////////+//7//P/8//z//P/8//v/+v/6//j/+P/4//j/+P/4//f/9//3//f/
9//4//j/+P/6//r/+//8//3///8AAAEAAgADAAMABAAFAAYABwAIAAkACwAMAA0ADwAQ
AA4ADwAPAA8AEQARABEAEQARABEAEQARABAAEAAQAA8ADwAPABAAEAAOAA4ADgAOABAA
EAAQABAADgANAA0ADQANAAwADAAMAA4ADgAOAA4ADAAMAAwADAAOAA4ADgAOAA4ADgAN
AA0ADQAOAA4ADgAQABAAEAAQAA8ADwAPAA8ADwAPAA8AEAASABIAEgATABEAEQASABIA
FAAUABQAFAAVABUAFQAVABUAFQAWABYAFAAUABQAFAAWABYAFgAXABUAFQAVABUAFQAV
ABUAFQAVABUAFQAVABUAFQAVABQAFgAWABYAFwAXABcAFgAWABQAFAAUABQAFAAUABQA
FAAWABYAFgAWABUAFQAVABUAEwATABMAEwAVABUAFQAVABMAFAAUABMAFQAVABUAFQAV
ABUAFQAVABcAFwAVABMAFAAUABQAFAAUABQAFAAUABQAFQAVABUAFQAVABUAFQAVABQA
FQAWABcAGAAZABkAGQAcAB0AHgAfAB8AHwAfAB8AHwAfACAAIgAiACIAIgAiACEAHgAc
ABoAFgAVABUAFAAWABUAFAASABIAEgASABIAEgASABEAEAAQABAAEAAQABAAEAAQABAA
EAAQABAAEAARABEAEwARABEAFQAZACAAJgAtADoAUABnAIQAqQDOAPcALAFsAaABoAFT
AfkAvgCIADYAz/91/z//KP8b/wv///4K/yn/Sv9o/4b/oP+w/7v/yf/W/+L/7f/0//v/
/f/8//3///8BAAEAAwAFAAYABwAIAAkACgAKAAoACwAMAAwADAAMAA0ADQANAA0ADQAN
AA0ADgAMAAwADAAMAA4ADgAOAA4ADAAMAA0ADQANAA0ADQANAA8ADwAPAA8ADwAPAA8A
DwANAA0ADgAOABAAEAAQABAAEAAQABAAEAARABEAEQARABEAEQARABAAEAAQABAAEQAR
ABEAEAAQABEAEgASABIAEAAQAA8ADwARABEAEAAQABAAEAAPAA8ADwAPAA4ADgAMAAwA
DAAMAA4ADQAMAAwACgAKAAoACgAKAAoACQAJAAkACQAJAAoACAAIAAoACgANAA4ADwAR
ABAAEQASABMAEwAUABUAFgAUABQAFAAVABUAFQAWABYAFgAXABcAFwAXABcAFwAXABUA
FQAVABUAFgAWABYAFQAUABMAEwASABIAEgASABIAEgASABIAEgASABEAEQARABEAEAAQ
ABAAEAAQABAAEAAOAA4ADgAOAA4ADgAOAA4ADgAOAA0ADQANAA4ADgAOAA4ADgAOAA4A
EQARABEAEQAPAA8ADwAQABAAEAAQABEADwAPABAAEAAQABAAEAAQABEAEQARABEADwAP
ABAAEAASABIAEgASABIAEgASABMAEQARABEAEQATABMAEwATABMAEwATABMAEQARABEA
EAASABIAEgATABEAEQAQABAAEgASABIAEgASABIAEgASABAAEAAQABAAEQARABEAEQAR
ABEAEQARAA8ADwAPAA8AEQASABIAEQARABEAEQARAA8ADwAPAA8ADwAPAA8ADwAPAA8A
DwAQABAAEAAQABAAEAAQABAAEAAQAA8ADwAPAA8ADQANAA0ADQAOAA8AEAARABIAEwAT
ABMAFAAVABYAFwAZABkAGQAZABcAFwAYABoAHAAcABwAHAAdABoAGAAWABIAEQARABAA
EAAPAA4ADAAKAAoACgAKAAsADAAMAAwACgAKAAoACgAIAAgACAAIAAoACgAKAAoACwAJ
AAkACQALAA0AEQAWABoAIwAsAD4AVQBuAI8AsgDZAAYBRgGGAZ4BbQETAc4AmgBUAPP/
j/9L/yj/Gf8J//3+/v4b/0D/XP94/5L/qP+1/7//zP/Y/+P/7P/x//P/9v/3//n/+f/7
//v/+//8//3//v///wAAAAAAAAEAAgACAAIAAgADAAMAAwADAAMAAwADAAQABAAEAAQA
BAACAAIAAgACAAIAAgADAAMABQAFAAUABQAFAAUABQAFAAMAAwADAAMAAwADAAQABAAE
AAQABAAEAAIAAgACAAIAAwADAAMAAwADAAMAAwACAAQABAAEAAUABQAFAAQABAADAAQA
BAAEAAQABAADAAMAAwADAAIAAgACAAIAAQABAAEAAQAAAAAA/v/+//7//v/+//3//P/8
//r/+v/6//r/+P/4//f/9//3//f/9//4//b/9v/4//j/+f/6//v//f/+////AAABAAEA
AgADAAQABgAGAAYABwAJAAkACgAKAAoACwALAAsACwALAAsACwAJAAkACQAJAAoACgAK
AAkABwAHAAgACAAGAAYABgAGAAYABgAGAAYABgAFAAUABQAFAAQABAAEAAQABAAEAAQA
BAAEAAQABAAEAAQABAAEAAQABAADAAMABQAGAAYABgAEAAQABAAEAAUABQAFAAUABwAH
AAcACAAIAAgACAAJAAkACQAKAAoACgAKAAoACgALAAsACwALAAsACwAMAAwACgAKAAoA
CgAKAAoACgALAAsACwALAAsACwALAAsACwAJAAkACQAJAAkACQAJAAgACgAKAAoACwAJ
AAkACAAIAAoACgAKAAoACgAKAAoACgAIAAgACAAIAAcABwAHAAcABwAHAAcABwAHAAcA
BwAHAAUABgAGAAUABQAFAAUABQAFAAUABQAFAAUABQAFAAUABQAFAAUABgAEAAQABAAE
AAYABgAFAAYABAAEAAQABAAEAAQABAAEAAUABQAFAAUABQAFAAUABQAGAAcACAAJAAoA
CwALAAsADAANAA4ADwARABEAEQARAA8ADwAQABIAEgASABIAEgATABAADgAMAAgABwAH
AAYABAADAAIAAAAAAAAAAAAAAAIAAgABAAAA/v/+//7//v/+//7//v/+/wAAAAAAAAAA
////////AQABAAMACQAQABgAIQAsADwAUwBsAIkArADPAPoAMgFsAX4BQQHbAIoAUAAG
AKX/T/8Z/wD/8/7t/uX+7P4H/yz/UP9u/4b/nP+p/7X/wv/O/9n/4v/p/+3/7v/v/+//
8f/x//P/9f/2//f/+P/5//r/+v/6//v/+v/6//r/+v/9//3//f/9//3//f/9//7//v/+
//7//v/+//7//v/+//7//v/////////////////9//3//f/9//3//f/9//3//f/9//7/
/v/8//z//P/8//7//v/+//7//f/9//3//f/9//3//f/8//7//v/+/////f/9//z//P/9
//7//v/+//z//P/7//v/+//7//r/+v/6//r/+f/5//n/+f/4//j/9P/0//T/9P/2//X/
9P/0//L/8v/y//L/8P/w/+//7//v/+//7//w//D/8P/y//L/8//0//X/9//4//n/+v/7
//v//P/9//7/AAAAAAAAAQACAAMABQAGAAYABwAHAAcACQAJAAkACQAJAAkACQAJAAgA
CAAIAAcABwAHAAgACAAGAAYABgAGAAYABgAGAAYABgAFAAUABQAFAAQABAAEAAQABAAE
AAQABAAEAAQABAAEAAQABAAEAAQABAADAAMAAwAEAAQABAAEAAQABAAEAAUABQAFAAUA
BwAHAAcACAAIAAgACAAJAAkACQAKAAoADAAMAAwADAALAAsACwALAAsACwAMAAwADgAO
AA4ADgAOAA4ADgAPAA8ADwAPAA8ADQANAA0ADQAPAA8ADwAPAA0ADQANAAwADgAOAA4A
DwAPAA8ADgAOABAAEAAQABAADgAOAA4ADgAOAA4ADgAOAA8ADwAPAA8ADwAPAA8ADwAP
AA8ADwAPAA8AEAAQAA8AEQARABEAEQAPAA8ADwAPAA8ADwAPAA8ADwAPAA8AEAAQABAA
EAAQABAAEAAQAA4ADgAOAA4AEAAQABAAEAARABEAEQARABEAEQARABEAEgATABQAFQAW
ABcAFwAXABgAGQAaABsAGwAbABsAGwAdAB0AHgAgACAAIAAgACAAHwAcABoAGAAUABMA
EwASABQAEwASABAAEAAQABAAEAAQABAADwAOABAAEAAQABAAEAAQABAAEAAQABAAEAAQ
ABEAEwATABMAEwAXAB8AJgAuADcARABYAGsAhAChAMAA4wAMAUQBdgF2ASsBvQBsADIA
6v+P/0P/F/8C//v+9/71/vz+Gf9C/2T/gv+c/7D/u//J/9b/4P/r//b//f8BAAIAAwAF
AAcABwAJAAsACgALAAwADQAOAA4ADgAPABAAEAAQABAADwAPAA8ADwAQABEAEgAUABQA
FAAUABQAFAAUABQAFAAWABYAFwAXABcAFwAXABcAFwAXABcAFwAZABkAGQAZABkAGQAa
ABoAGgAaABoAGgAaABoAGgAaABsAGwAbABsAHQAdAB0AHAAcABwAHAAdAB0AHQAcABwA
GwAcABwAHAAeAB4AHQAdAB0AHQAcABwAGgAaABkAGQAbABsAGgAaABYAFgAWABYAGAAX
ABYAFgAWABYAFgAWABQAFAATABMAEwATABMAFAAUABQAFgAWABcAGAAZABsAHAAdAB4A
HwAhACIAIwAkACUAJgAnACkAKwArACwALAAuAC8ALwAvAC8ALwAvAC8ALwAvAC8ALwAw
ADAAMAAvAC8ALwAwADAALgAuAC4ALgAuAC4ALgAuAC4ALQAtAC0ALQAsACwALAAsACwA
LAAsACwALAAsACwALgAuAC4ALgAuAC4ALQAtAC8AMAAwADAALgAuAC4ALgAxADEAMQAx
ADEAMQAxADIAMgAyADIAMwAzADMANAA0ADYANgA2ADYANwA3ADcANwA3ADcAOAA4ADYA
NgA2ADYAOAA4ADgAOQA7ADsAOwA7ADsAOwA7ADsAOQA5ADkAOQA7ADsAOwA6ADwAPAA8
AD0APQA9ADwAPAA7ADoAOQA4ADYANgA2ADYANgA2ADYANgA2ADcAOAA5ADkAOQA5ADkA
OQA5ADkAOQA7ADwAPAA7ADsAOwA7ADsAPQA9AD0APQA7ADsAOwA7AD0APQA9AD4APgA8
ADwAPAA+AD4APgA+AD4APgA+AD4APQA9AD0APQA/AD8APwA/AEAAQQBCAEMARABFAEUA
RQBEAEUARgBHAEcARwBHAEcARwBHAEgASgBLAEwATQBOAE0ASgBIAEYAQgBBAEEAQABA
AD8APgA8AD4APgA+AD4APgA+AD0APAA8ADwAPAA8AD4APgA+AD4APAA8ADwAPAA/AEEA
PwBBAEEAQwBHAFAAVgBdAGoAfACTAK4AzwD2ABsBSgGGAcIB0AGRAS0B5gCwAGQAAQCl
/2n/UP9F/zf/K/8y/03/cP+Q/6z/yP/a/+f/8/8CABAAGwAmACsALQAsAC8AMQA1ADcA
NwA3ADgAOQA6ADsAPAA8ADwAPQBAAEAAQABAAEEAQQBBAEEAQgBDAEQARgBFAEQAQwBC
AEQARABEAEQARgBGAEcARwBHAEcARwBHAEcARwBHAEcASQBJAEkASQBLAEsATABMAEwA
TABMAEwATABMAEwATABNAE0ATQBNAE8ATwBPAE4ATgBOAE4ATwBRAFEAUABQAFEAUgBS
AFIAUgBSAFEAUQBRAFEAUABQAFIAUgBRAFEAUQBRAFAAUABQAFAAUABQAFAATwBOAE4A
TABMAEwATABOAE4ATQBNAE8ATwBPAFAATgBOAFAAUABTAFQAVQBXAFgAWQBaAFsAWwBc
AF0AXgBgAGAAYABhAGMAYwBkAGQAYgBjAGMAYwBlAGUAZQBlAGUAZQBlAGUAZgBmAGYA
ZQBlAA==
         </WaveFormData>
      </LeadData>
      <LeadData>
         <LeadByteCountTotal>10000</LeadByteCountTotal>
         <LeadTimeOffset>0</LeadTimeOffset>
         <LeadSampleCountTotal>5000</LeadSampleCountTotal>
         <LeadAmplitudeUnitsPerBit>4.88</LeadAmplitudeUnitsPerBit>
         <LeadAmplitudeUnits>��V</LeadAmplitudeUnits>
         <LeadHighLimit>2147483647</LeadHighLimit>
         <LeadLowLimit>268435456</LeadLowLimit>
         <LeadID>V6</LeadID>
         <LeadOffsetFirstSample>0</LeadOffsetFirstSample>
         <FirstSampleBaseline>0</FirstSampleBaseline>
         <LeadSampleSize>2</LeadSampleSize>
         <LeadOff>FALSE</LeadOff>
         <BaselineSway>FALSE</BaselineSway>
         <ExcessiveACNoise>FALSE</ExcessiveACNoise>
         <MuscleNoise>FALSE</MuscleNoise>
         <LeadDataCRC32>1388265565</LeadDataCRC32>
         <WaveFormData>
DgAOAA4ADgAOAA4ADgAOAA4ADgAOAA4ADgAOAA4ADgAMAAwADAAMAA4ADgAOAA4ADgAO
AA4ADgAOAA4ADgAOAA4ADgAOAA4ADgAOAA4ADwAPABEAEQASABMAEwATABQAEwAUABUA
FgAYABgAGAAYABgAGAAZABoAGwAbABsAGwAaABgAFQATABEAEQARABEAEAAPAA4ADQAN
AA0ADQANAA0ADQALAAoACgAKAAoACgAKAAoACgAKAAsACwAMAAwADAAMAAoACgAKAAsA
DQAQABcAHwAtAD4AUwBtAI0AsADWAAsBUAGLAZEBWQEXAegAtgBtABYAyv+W/3j/ZP9T
/0T/S/9j/33/k/+l/7j/xf/N/9X/4P/n/+//9f/3//n/+v/9//3//f/+////AAABAAEA
AgACAAIAAwADAAMAAwAEAAQABAAEAAUABQAFAAUABQAGAAYABQAFAAYABgAGAAYABgAG
AAYABgAGAAYABgAGAAcABwAFAAUABQAFAAcABwAHAAcACAAIAAgACAAGAAcABwAHAAgA
CAAIAAgACAAIAAgACAAIAAgACAAIAAYABgAGAAYACAAIAAgACAAHAAcABwAGAAgACAAI
AAgACQAJAAgACAAIAAcABwAHAAcABwAHAAcACQAIAAgACAAIAAgACAAIAAgACAAIAAgA
CAAIAAgACAAKAAoACgAKAAsACwAMAA0ADgAPABAAEQAQABAAEQARABEAEwAUABUAFQAV
ABUAFgAUABQAFAAVABMAEwATABMAEQARABEAEAAQABAAEAAQABAAEAAQABAAEQAQABAA
EAAPAA8ADwAPAA0ADQANAAwADgAOAA4ADgAOAA0ADQANAAsACwALAAsACwALAAsACwAL
AAsACgAKAAoACgAKAAoACgAKAAoACgAMAAwADAAMAAwADAAMAAwACwALAAsACwALAAsA
CwALAAsADAAMAAwADAAMAAwADAAKAAoACwALAAsACwALAAsACwALAAsACwALAAsACwAL
AAwADAAMAAwADAAMAAwACwANAA0ADQANAA0ADQANAA0ACwALAAwADAAMAAwADAALAA0A
DQANAA0ACwALAAsACwALAAsACwALAAoACgAKAAoADAAMAAwADQALAAwADAAMAAsADQAN
AAwADAAMAAwADAAMAAwADAAMAAoACgAKAAoADAAMAAwADQALAA0ADQAOAA8ADwAPABAA
EwAUABUAFgAWABYAFgAWABQAFAAVABYAFwAXABcAFwAWABQAEQAPAA0ADQANAA0ADAAL
AAoACQAJAAkACQAJAAsACwAJAAgABgAGAAYABgAGAAYABgAGAAUABQAGAAYABgAGAAgA
CAAIAAkACwAMABEAGQAlADQASQBfAHsAnADAAOsAKAFpAYcBYQETAdQAogBhAAwAvP+G
/2b/Vv9H/zr/N/9J/2X/gf+V/6j/uf/B/8v/1P/d/+X/7f/x//P/9P/1//f/9//4//v/
/P/7//v//P/8//z//f/9//3///8AAAAAAAD+//////////////8AAAAAAQABAAIAAgAA
AAAAAAAAAAIAAgACAAIAAAAAAAEAAQD//////////wEAAQABAAEABAAEAAQABAACAAMA
AwADAAIAAgACAAIAAgACAAIAAgACAAIAAgACAAIAAgACAAIAAgACAAIAAgADAAMAAwAC
AAIAAgACAAIAAwADAAIAAgACAAEAAQABAAEAAQABAAEAAQAAAAAAAAAAAAAAAAAAAAAA
AAAAAAAAAAAAAAAAAAACAAIAAgACAAMAAwAEAAUABgAHAAgACQAKAAoACwALAAsADQAO
AA8ADQANAA0ADgAQABAAEAARAA8ADwAPAA8ADwAPAA8ADgAQABAAEAAQAA4ADgAOAA4A
DQAMAAwADAALAAsACwALAAsACwALAAoACgAKAAoACgAKAAkACQAJAAkACQAJAAkACQAJ
AAkACQAJAAkACAAIAAgACAAIAAgACAAIAAgACAAIAAgACAAIAAgACAAIAAgACQAJAAkA
CQAJAAkACQAJAAkACgAKAAoACgAKAAoACgAKAAoACwALAAsACwALAAsACwALAAsACwAL
AAsACwALAAwADAAMAAwADAAMAAwACwALAAsACwALAAsACwALAAsACQAJAAoACgAMAAwA
DAALAAsACwALAAsACwALAAsACwANAA0ADQANAAwADAAMAAwACgAKAAoACwAJAAoACgAK
AAsACwALAAsACwALAAsACwAJAAkACQAJAAkACQAJAAkACwALAAsADAAMAAoACgAKAAoA
DAAMAAwADAAMAAwADAAMAAwADAAMAA0ADQAPAA8AEAAPAA8ADwAQABEAEgATABQAFAAU
ABQAFAAWABYAFwAYABcAFwAXABcAFgAUABEADwAPAA8ADwAPAAwACwAKAAkABwAHAAcA
BwAHAAcABQAEAAQABAAEAAQABAAEAAQABAAFAAUABgAGAAIAAgAEAAQABAAFAAkADgAV
ABsAIwAyAEUAWwBzAJQAtgDfABgBWQGBAWsBHQHOAJYAWQAIALT/eP9a/0r/P/82/y//
Of9X/3P/if+e/6//u//B/8r/0//b/+X/6//v//D/8f/x//P/9v/3//j/+f/5//r/+v/6
//v/+//7//v//P/8//z/+v/7//v/+//7//v//P/8//v/+//8//z//P/8//z//P/8//z/
/P/8//z//P/9//3////////////9//3//f/9//7//v/+//7//P/9//3//f/8//z//P/8
//7//v/+//7//v/+//7//v/8//z//P/8//7//v/+//7//f/9//3//P/8//z//P/8//v/
+//6//r//P/7//v/+//7//v/+//7//n/+P/4//j/+v/6//r/+v/4//j/+P/4//j/+P/4
//j/9v/2//b/9v/5//n/+v/7//r/+//8//3//v/+/////////wEAAgADAAUABQAFAAYA
BAAEAAQABQAFAAUABQAFAAUABQAFAAQAAgACAAIAAgAEAAQABAAEAAMAAgACAAIAAQAB
AAEAAQABAAEAAQAAAAAAAAAAAAAA/v/9//3//f/9//3//f/9//7///8AAAEA//////7/
/v/8//z//P/8//7//v/+//7//v/+//7//v/+//7//v/+//3//f/9//3//v///wAAAQD/
/wAAAAAAAP7//v/+//7/AAAAAAEAAQD//////////wEAAQABAAEAAQABAAEAAQAAAAAA
AAAAAAAAAAAAAP////////////////////////////8AAAAAAAAAAAAA////////////
/wEAAQABAAEA///////////+//7//v/+//7//v/+//////8AAAAAAAAAAAAAAAAAAP7/
/v/+//7//v/+//7//v/+//7//v//////AQABAAIAAwADAAMABAAHAAgACQAKAAgACAAI
AAgABgAGAAcACAAKAAsADAANAAoACAAFAAMAAQABAAEAAQAAAP///v/9//3//f/9//3/
/f/9//v/+v/6//r/+v/6//r/+v/6//r/+f/5//r/+v/8//z//v/8//r/+f/7//z///8H
ABUAKAA/AFkAeQCeAMYA/QBCAXsBewE/AQEB1gCoAGEADADC/5T/fP9m/03/PP9D/1n/
c/+H/5v/rP+1/7v/xf/O/9f/3f/l/+f/6f/q/+v/7f/v//D/7//u/+//7//w//D/8P/x
//H/8f/x//L/8v/y//L/8//z//P/8//z//T/9P/z//P/9P/0//T/9P/0//T/9P/0//T/
9P/2//b/9//3//f/9//3//f/9//3//f/9//2//b/9v/2//b/9//3//f/9v/2//b/9v/4
//j/+P/4//j/+P/4//j/+P/4//j/+P/4//j/+P/4//n/+f/5//j/+v/6//r/+v/5//n/
+P/4//j/9//3//f/+f/5//n/+f/5//j/+P/4//r/+v/6//r/+v/6//r/+v/6//r/+v/6
//r/+v/6//r//f/9//7///8AAAEAAgADAAIAAgADAAMAAQADAAQABQAFAAUABQAGAAQA
BAAEAAUABQAFAAUABQAFAAUABQAEAAIAAgACAAIAAgACAAIAAgABAAAAAAAAAP//////
/////////////v/+//7//v/+//7//f/9//3//f/9//3//f/9//3//f/9//3//f/8//z/
/P/8//z//P/8//z//P/8//z//P/8//z//P/8//z//P/9//3//f/9//3//f/9//3//f/+
//7//v/+//7//v/+//7//v//////////////////////////////////////AAAAAAAA
AAAAAAAAAAD//wEAAQABAAEAAQABAAEAAQABAAEAAgACAAIAAgACAAEAAQABAAEAAQAB
AAEAAQABAAEAAQABAAEAAAAAAAAAAAAAAAAAAAABAAEAAgACAAIAAQABAAEAAQABAAEA
AQABAAEAAQABAAEAAQABAAEAAQABAAMAAgACAAIAAgACAAAAAAAAAAAAAgACAAIAAgAC
AAIAAgADAAMABQAFAAYABQAFAAUABgAHAAgACQAKAAoACgAKAAoACgAKAAsADAANAA0A
DQANAAwACgAHAAUAAwADAAMAAwACAAEAAAD//wEAAQABAAEAAQABAP///v8AAAAAAAAA
AP7//v/+//7//f/9//7//v/+//7/AAAAAAAA//8BAAYACwARAB0ALgBBAFkAdQCYALwA
6wAqAWkBfQFRAQUBzACeAFsACAC6/4b/av9Y/0n/Ov89/1P/b/+H/5n/rP+5/8P/y//W
/93/4//p/+3/7//w//H/8f/z//T/9f/2//X/9f/2//b/+P/5//n/+f/5//r/+v/6//r/
+//7//v/+f/5//r/+v/7//v//P/8//z//P/8//z//P/8//z//P/6//r/+//7//3//f/9
//3//f/9//3//f/+//7//v/+//z//f/9//3//P/8//z//P/8//z//P/8//7//v/+//7/
/v/+//7//v/8//z//P/8//3//f/9//z//P/8//z//P/7//v/+v/6//z/+//7//v/+//7
//v/+//7//r/+v/6//j/+P/4//j/+P/4//j/+P/4//j/+P/4//r/+v/6//r/+//7//z/
/f/+////AAABAAIAAgADAAMAAwAFAAYABwAHAAcABwAIAAgACAAIAAkACQAJAAkACQAL
AAsACwAKAAgACAAIAAgACAAIAAgACAAJAAgACAAIAAcABwAHAAcABQAFAAUABAAEAAQA
BAAEAAQAAwADAAMABQAFAAUABQADAAMAAwADAAMAAwACAAIABAAEAAQABAAEAAQABAAE
AAQABAAEAAQABAAEAAQABAADAAMAAwADAAUABQAFAAUAAwAEAAQABAAGAAYABgAGAAYA
BgAHAAcACQAJAAkACQAHAAcABwAHAAkACQAJAAkACAAIAAgACAAIAAgACAAHAAcABwAH
AAcABwAHAAcABwAFAAUABgAGAAYABgAGAAUABwAHAAcABwAHAAcABwAHAAUABQAFAAUA
BgAGAAYABgAGAAYABgAHAAUABgAGAAYABwAHAAcABwAHAAcABwAHAAcABwAHAAcABwAH
AAcABwAFAAUABQAGAAYACAAIAAYABgAGAAYABgAGAAYABgAGAAYABgAGAAYABgAGAAcA
CQALAAsADAALAAsACwAMAA0ADgAPABAAEAAQABAAEAAQABAAEQASABMAEwATABMAEgAQ
AA0ACwALAAsACwALAAgABwAGAAUABQAFAAUABQAFAAUAAwACAAIAAgACAAIAAgACAAIA
AgADAAMABAAEAAQABAACAAIABAAFAAcADgAVAB0AJwA6AE0AZQCBAKIAxgDzADABZwFv
ATMB3QCkAHAAKQDY/5T/aP9S/0b/O/8w/zf/T/9v/4f/m/+s/7n/w//N/9b/3//l/+v/
8f/z//T/8//1//f/+P/5//j/+f/5//r/+v/8//3//f/9//3//v/+//7//v/////////9
//3//v/+//////8AAAAA/v/+//7//v/+//7//v/+/wAAAAABAAEAAQABAAEAAQD/////
/////wAAAAAAAAAAAAABAAEAAQAAAAAAAAAAAAAAAAAAAAAAAAAAAAAAAAAAAAAAAAAA
AAAAAAAAAAAAAQABAAEAAAAAAAAAAAAAAP/////+//7//v/9//3//f/9//3//f/9//3/
/P/8//z//P/8//z//P/8//z//P/8//z//P/8//z//P/8//z//P/7//v//P/9//7///8A
AAEABAAEAAUABQAHAAkACgALAAsACwALAAwADAAMAAwADQANAA0ADQANAA0ADQANAAwA
DAAMAAwADAAMAAwADAAMAAsACgAKAAoACwALAAsACwAJAAkACQAIAAoACgAKAAoACgAJ
AAkACQAJAAkACQAJAAkACQAJAAkACQAJAAgACAAIAAgACAAIAAgACAAIAAgACAAIAAgA
CAAIAAgACAAIAAkACQAJAAkACQAJAAkACQAJAAoACgAKAAoACgAKAAoACgAKAAsACwAL
AAsACwALAAsACwALAAsACwALAAsACwAMAAwADAAMAAwADAAMAAsACwALAAsACwALAAsA
CwALAAsACwAMAAwADAAMAAwACwALAAsACwALAAsACwALAAsACwALAAsACwAKAAoACgAK
AAoACgAKAAsACQAKAAoACgALAAsACwALAAsACwALAAsACwALAAsACwALAAsACwALAAsA
CwALAAwACgAKAAoACgAMAAwADAAMAAoACgALAAsACwALAAwACgAKAAoACgAKAAoACgAK
AAwADAAMAAwADAAMAAwADQANAA8ADwAQABEAEQARABIAEwAUABUAFgAWABYAFgAWABQA
FAAVABYAGQAZABkAGQAWABQAEQAPAA0ADQANAA0ACgAJAAgABwAJAAkACQAJAAsACwAJ
AAgACAAIAAgACAAGAAYABgAGAAUABQAGAAYACAAIAAgACgAKAAsADwAUAB0AJwA1AEgA
XQB1AJEAsgDYAA0BTAF1AWEBEQG9AIQASgD7/6z/cv9W/0b/OP8v/yz/Of9V/3P/i/+d
/67/vf/F/83/1v/f/+X/7f/z//X/9P/1//f/9//4//n/+v/7//v//P/8//r/+//7//v/
/f/+//7//v/8//3//f/9//3//f/+//7//////wAAAAD+//7//v/+//7//v/+//7//v/+
//////8BAAEAAQABAP//////////AAAAAAAAAAD+/////////wAAAAAAAAAAAAAAAAAA
AAD+//7//v/+/wAAAAAAAAAAAAAAAAAAAAD////////+//7//v/+//7//f/9//z//P/8
//v/+//7//v/+//7//v/+f/4//j/+P/4//j/+P/4//b/9v/2//b/9v/2//b/9v/2//b/
9v/2//f/9//4//n/+P/5//r/+//+//7///////3///8AAAEAAwADAAMABAAFAAYABwAJ
AAkACQAJAAkACQAJAAkACAAIAAgACAAIAAYABgAGAAYABwAGAAYABgAFAAUABQAFAAUA
BQAFAAQAAgACAAIAAgACAAEAAQABAAMAAwADAAMAAQABAAEAAQADAAMAAgACAAAAAAAA
AAAAAAAAAAAAAAACAAIAAgACAAIAAgACAAIAAgABAAAA//8BAAEAAQABAAEAAgACAAIA
AgACAAIAAgACAAIAAwADAAMAAwADAAMAAQABAAEAAQADAAMAAwADAAIAAgACAAIAAgAC
AAIAAQABAAEAAQABAAEAAQABAAEAAQABAAIAAgACAAIAAgABAAEAAQABAAEAAQABAAEA
AQABAAEAAQABAAAAAAAAAAAAAAAAAAAAAQABAAIAAgACAAEAAQABAAEAAQABAAEAAQAB
AAEAAQABAAMAAwABAAEAAAAAAAAAAAAAAAAAAAAAAAAAAgACAAIAAgAAAAAAAAABAP//
AQABAAIABQAFAAUABgAHAAgACQAKAAoACgAKAAoACgAKAAsADAANAA0ADQANAAwACgAH
AAUAAQABAAEAAQACAAEAAAD///3//f/9//3//f/9//v/+v/6//r/+v/6//z//P/8//z/
+f/5//r/+v/8//z//P/8//r//f///wIABwANABsALgBBAFsAewCeAMgA+wA6AXMBfQFD
AfUAwgCUAE0A+v+w/4D/aP9W/0H/Mv83/03/Z/99/5P/pv+z/7n/w//M/9X/3f/l/+n/
6//s/+3/6//t/+7/7//y//H/8f/y//L/9P/1//X/9f/1//b/9v/2//b/9//3//f/9//3
//j/+P/3//f/+P/4//b/9v/2//b/+P/4//j/+P/2//b/9//3//n/+f/5//n/+f/5//n/
+f/6//r/+v/6//r/+//7//v//P/8//z//P/8//z//P/8//r/+v/6//r/+v/6//r/+v/6
//r/+v/6//3//f/9//z/+v/6//r/+v/9//3//P/8//z/+//7//v/+//7//v/+//5//j/
+P/4//n/+v/7//z//P/8//z//P/6//r/+v/6//r/+v/6//r/+f/5//r/+//+////AAAB
AAIAAgADAAMAAQADAAQABQAFAAUABQAGAAYABgAGAAcABwAHAAcABwAFAAUABQAEAAQA
BAAEAAQABAAEAAQABAADAAIAAgACAAEAAQABAAEAAQABAAEAAAAAAAAAAAAAAAAA////
///////////////////////////////+//7//v/+//7//v/+//7//v/+//7//v/+//7/
/v/+//7//v////////////3//f/9//3//f/+//7//v/+//7//v/+/wAAAAABAAEAAQAB
AAEAAQABAAEAAQABAAEAAQABAAEAAgACAAIAAgACAAIAAgABAAMAAwADAAMAAQABAAEA
AQABAAEAAgACAAIAAgACAAEAAwADAAMAAwADAAMAAwADAAEAAQABAAEAAgACAAIAAgAC
AAIAAgADAAEAAgACAAIAAwADAAMAAwABAAEAAQABAAMAAwADAAMAAQABAAEAAQABAAEA
AQACAAIAAgACAAIAAgACAAIAAgACAAIAAgACAAIAAAAAAAAAAQABAAMAAwAEAAUABQAF
AAYABwAIAAkACgAKAAoACgAKAAoACgALAAwADwAPAA8ADwAQAA4ACwAJAAUABQAFAAUA
BAADAAIAAQD//////////wAAAQAAAAAAAAAAAAAAAAD+//7//v/+//////8AAAAAAAD+
//7//v8AAP//AQAEAAkADwAZACgAPQBTAG8AjgC0AOEAIAFhAX8BXwEVAdwAsAB3ACQA
0v+W/3T/Yv9N/zz/O/9P/2v/gf+T/6b/tf+//8f/0v/b/+H/6f/t/+//8P/z//P/8//0
//X/9P/3//f/+P/4//j/+f/5//n/+f/6//r/+v/6//v/+//7//v/+//8//z/+//7//z/
/P/8//z//P/8//z//P/8//z//P/8//3//f///////////////////////v/+//7//v/+
/////////wAAAAAAAAAAAgACAAIAAgACAAIAAgACAAAAAAAAAAAAAAAAAAAAAAABAAEA
AQAAAAIAAgACAAIAAQABAAAAAAAAAP/////////////////////+//7//v8AAAAAAAAA
AP7//v/+//7//v/+//7//v/+//7//v/+//////8AAAEAAAABAAIAAwAGAAYABwAHAAcA
CQAKAAsACwALAAsADAAOAA4ADgAPABEAEQARABEADwAPAA8ADgAOAA4ADgAOAA4ADgAO
AA4ADQAMAAwADAALAAsACwALAAsACwALAAoACgAKAAoACgAMAAsACwALAAsACwALAAsA
CwALAAsACwALAAsACgAKAAoACgAKAAoACgAKAAoACgAKAAoACgAKAAoACgAKAAoACwAL
AAsACwALAAsACwALAAsADAAMAAwADAAMAAwADAAOAA4ADwAPAA8ADwAPAA8ADQANAA0A
DQANAA0ADQANAA4ADgAOAA4ADAAMAAwACwANAA0ADQANAA0ADQANAA0ADQANAA4ADgAO
AA4ADgANAA0ADQANAA0ADwAPAA8ADwANAA0ADQANAA4ADgAOAA4ADAAMAAwADQALAAwA
DAAMAA0ADQANAA0ADQANAA0ADQANAA0ADQANAA0ADQANAA0ACwALAAsADAAOAA4ADgAO
AA4ADgAOAA4ADAAMAAwADAAMAAwADAAMAAwADAAMAAwADgAOAA4ADwANAA8ADwAQABMA
EwATABQAEwAUABUAFgAWABYAFgAWABQAFAAVABYAGQAZABkAGQAaABgAFQATAA8ADwAP
AA8ADgANAAwACwALAAsACwALAAsACwAJAAgACAAIAAgACAAIAAgACAAIAAcABwAIAAgA
CAAIAAgACgAKAAkADQASABcAIQArADoATwBjAH0AnAC+AOkAIgFdAXcBTQH7ALYAhABD
APL/qP92/17/TP8//zT/N/9L/2n/hf+Z/6z/u//H/8//2P/h/+n/7//1//f/+P/7//v/
+//8//3//v//////AAAAAAIAAwADAAMAAQACAAIAAgACAAMAAwADAAMAAwAEAAQAAwAD
AAQABAAEAAQABAAEAAQABAAEAAQABAAEAAUABQAFAAUABQAFAAcABwAHAAcACAAIAAgA
CAAGAAcABwAHAAgACAAIAAgACAAIAAgACAAIAAgACAAIAAgACAAIAAgACAAIAAgACAAH
AAcABwAGAAYABgAGAAYABwAHAAYABgAGAAUABQAFAAMAAwADAAMAAwACAAIAAgACAAIA
AgACAAAAAAAAAAAAAAAAAAAAAAACAAIAAgACAAEAAQACAAMABAAFAAYABwAKAAoACwAL
AAsADQAOAA8AEQARABEAEgAUABQAFAAVABUAFQAVABUAFQAVABUAFAAUABQAFAAUABQA
FAAUABQAFQAUABQAFAATABMAEwATABMAEwATABIAEgASABIAEgASABEAEQARABEAEQAR
ABEAEQARABEAEQATABMAEgASABIAEgASABIAEgASABIAEgASABIAEgASABIAEgASABIA
EwATABMAEwATABMAEwATABMAFAAUABQAFgAWABYAFgAUABQAFQAVABUAFQAVABUAFwAX
ABcAFwAXABcAFwAXABgAGAAYABgAFgAWABYAFQAXABcAFwAXABcAFwAXABcAFwAXABgA
GAAYABgAGAAXABcAFwAXABcAFwAXABcAFwAXABcAFwAXABgAGAAYABgAGAAYABgAGQAX
ABgAGAAYABkAGQAZABkAFwAXABcAFwAXABcAFwAXABcAFwAXABcAFwAXABcAGAAYABgA
GAAYABgAGAAYABgAGAAYABgAGgAaABoAGgAaABoAGgAaABgAGAAYABkAGQAbABsAHAAd
AB0AHQAeACEAIgAjACQAJAAkACQAJAAkACQAJQAmACcAJwAnACcAJgAkACEAHwAdAB0A
HQAdABoAGQAYABcAGQAZABkAGQAZABkAFwAWABYAFgAWABYAFgAWABYAFgAXABcAGAAY
ABgAGAAYABgAGAAZAB0AJAApADEAPwBQAGMAdwCPAK4A0AD7ADQBZQFzAT0B4QCaAGgA
JwDa/5j/cP9a/07/Rf88/z//Vf93/5H/pf+4/8n/0f/Z/+T/7f/z//v/AwAHAAYABwAJ
AAkACgANAA4ADwAPABAAEAAQABEAEQARABEAEgASABIAEgATABMAEwATABMAFAAUABUA
FQAWABYAFAAUABQAFAAUABQAFAAUABQAFAAVABUAFwAXABcAFwAXABcAFwAXABYAFgAW
ABYAFgAXABcAFwAYABgAGAAYABgAGAAYABgAGAAYABgAGAAYABgAGAAYABYAFgAWABYA
FwAXABcAFgAYABgAGAAYABkAGQAYABgAFgAVABUAFQAVABUAFQAVABUAFAAUABQAEgAS
ABIAEgAUABQAFAAUABQAFAAUABQAFAAUABQAFAATABMAFAAVABYAFwAYABkAHAAcAB0A
HQAdAB8AIAAhACMAIwAjACQAJAAkACQAJQAnACcAJwAnACcAJwAnACYAKAAoACgAKAAo
ACgAKAAoACkAKAAoACgAJwAnACcAJwAnACcAJwAmACQAJAAkACQAJgAlACUAJQAjACMA
IwAjACUAJQAlACUAJQAlACQAJAAkACQAJAAkACQAJAAkACQAJAAkACQAJAAkACQAJAAk
ACcAJwAnACcAJwAnACcAJwAlACYAJgAmACYAJgAmACYAJgAmACcAJwApACkAKQApACcA
JwAnACcAJwAnACcAJwAqACoAKgAqACgAKAAoACcAJwAnACcAJwApACkAKQApACcAJwAo
ACgAKAAoACgAJwAlACUAJQAlACMAIwAjACMAIwAjACMAIwAjACQAJQAmACQAJAAkACUA
IwAkACQAJAAlACUAJQAlACcAJwAnACcAJwAnACcAJwAnACcAJwAnACcAJwAnACgAKAAo
ACgAKAAoACgAKAAoACoAKgAqACoAKAAoACgAKAAoACgAKAApACkAKwArACwALwAvAC8A
MAAwADAAMAAwADAAMAAwADAALgAuAC8AMAAyADMANAA1ADYANAAxAC8AKwArACsAKwAo
ACcAJgAlACcAJwAnACcAJwAnACUAJAAkACQAJAAkACQAJAAkACQAIwAjACQAJAAoACgA
KAAoACgAJwApAC4AMwA7AEcAVgBrAIMAnwDCAOYAFQFSAY8BqQF7AScB6gC6AHcAJADY
/6T/iv96/2n/Wv9b/23/if+f/7X/yv/Z/+H/6f/0//3/BwAPABMAFQAWABcAGQAbAB4A
HwAeAB0AHQAeAB4AIAAhACEAIQAiACQAJQAmACYAJwAnACcAJwAnACgAKAAnACcAKAAo
ACgAKAAoACgAKAAoACgAKAAqACoAKwArACkAKQApACkAKwArACsAKwAuAC4ALgAuAC4A
LwAvAC8ALgAuAC4ALgAwADAAMAAwADAAMAAwADAAMAAwADAAMAAyADIAMgAyADMAMwAz
ADIAMgAyADIAMgAzADMAMgAyADQAMwAzADMAMwAzADMAMwA1ADQANAA0ADQANAA0ADQA
MgAyADIAMgA0ADQANAA0ADUANgA3ADgANwA3ADgAOQA6ADsAPAA9AD4APgA/AD8AQQBD
AEQARQBFAEUARQBGAEYARgBGAEcARwBHAEcARwBHAEcARwBGAEgASABIAEgASABIAEgA
SABHAA==
         </WaveFormData>
      </LeadData>
   </Waveform>
</RestingECG>
