# Supplementary material for: Detection of Left Atrial Enlargement Using a Convolutional Neural Network-Enabled Electrocardiogram
Source: Front Cardiovasc Med. 2020 Dec 17;7:609976. doi: 10.3389/fcvm.2020.609976 (PMC7773668; doi:10.3389/fcvm.2020.609976)
Supplement: Supplementary file 1 [file Data_Sheet_1.ZIP › hyp/1802019005_12120_0000003R.XML]

<?xml version="1.0" encoding="Windows-1252"?>
<!DOCTYPE RestingECG SYSTEM "restecg.dtd">
<RestingECG>
   <PatientDemographics>
      <PatientID>1802019005</PatientID>
      <PatientAge>72</PatientAge>
      <AgeUnits>Years</AgeUnits>
      <Gender>Male</Gender>
      <PatientLastName>yanyanhuan</PatientLastName>
   </PatientDemographics>
   <TestDemographics>
      <DataType>Resting</DataType>
      <Site>1</Site>
      <AcquisitionDevice>MAC55</AcquisitionDevice>
      <Status>Unconfirmed</Status>
      <Priority>Normal</Priority>
      <AcquisitionTime>10:17:45</AcquisitionTime>
      <AcquisitionDate>03-07-2016</AcquisitionDate>
      <CartNumber>1</CartNumber>
      <AcquisitionSoftwareVersion>009C</AcquisitionSoftwareVersion>
      <XMLSourceVersion>MAC5000 v1.0</XMLSourceVersion>
   </TestDemographics>
   <RestingECGMeasurements>
      <VentricularRate>67</VentricularRate>
      <AtrialRate>67</AtrialRate>
      <PRInterval>152</PRInterval>
      <QRSDuration>106</QRSDuration>
      <QTInterval>398</QTInterval>
      <QTCorrected>420</QTCorrected>
      <PAxis>64</PAxis>
      <RAxis>-32</RAxis>
      <TAxis>30</TAxis>
      <QRSCount>11</QRSCount>
      <QOnset>226</QOnset>
      <QOffset>279</QOffset>
      <POnset>150</POnset>
      <POffset>191</POffset>
      <TOffset>425</TOffset>
      <ECGSampleBase>500</ECGSampleBase>
      <ECGSampleExponent>0</ECGSampleExponent>
   </RestingECGMeasurements>
   <Diagnosis>
      <Modality>Resting</Modality>
         <StatementCount>3</StatementCount>
         <LabelText>12SL ��ϳ���</LabelText>
      <DiagnosisStatement>
         <StmtFlag>ENDSLINE</StmtFlag>
         <StmtText>�������</StmtText>
      </DiagnosisStatement>
      <DiagnosisStatement>
         <StmtFlag>ENDSLINE</StmtFlag>
         <StmtText>������ƫ</StmtText>
      </DiagnosisStatement>
      <DiagnosisStatement>
         <StmtFlag>ENDSLINE</StmtFlag>
         <StmtText>�쳣 ECG</StmtText>
      </DiagnosisStatement>
   </Diagnosis>
   <Waveform>
      <WaveformType>Rhythm</WaveformType>
      <WaveformStartTime>0</WaveformStartTime>
      <NumberofLeads>8</NumberofLeads>
      <SampleType>CONTINUOUS_SAMPLES</SampleType>
      <SampleBase>500</SampleBase>
      <SampleExponent>0</SampleExponent>
      <HighPassFilter>16</HighPassFilter>
      <LowPassFilter>150</LowPassFilter>
      <ACFilter>NONE</ACFilter>
      <LeadData>
         <LeadByteCountTotal>10000</LeadByteCountTotal>
         <LeadTimeOffset>0</LeadTimeOffset>
         <LeadSampleCountTotal>5000</LeadSampleCountTotal>
         <LeadAmplitudeUnitsPerBit>4.88</LeadAmplitudeUnitsPerBit>
         <LeadAmplitudeUnits>��V</LeadAmplitudeUnits>
         <LeadHighLimit>2147483647</LeadHighLimit>
         <LeadLowLimit>268435456</LeadLowLimit>
         <LeadID>I</LeadID>
         <LeadOffsetFirstSample>0</LeadOffsetFirstSample>
         <FirstSampleBaseline>0</FirstSampleBaseline>
         <LeadSampleSize>2</LeadSampleSize>
         <LeadOff>FALSE</LeadOff>
         <BaselineSway>FALSE</BaselineSway>
         <ExcessiveACNoise>FALSE</ExcessiveACNoise>
         <MuscleNoise>FALSE</MuscleNoise>
         <LeadDataCRC32>4254156136</LeadDataCRC32>
         <WaveFormData>
6f/m/+T/5P/k/+T/5P/k/+b/5P/k/+T/5P/j/+P/4//h/+L/5P/i/+L/4P/f/9//4f/g
/+D/4v/g/+P/4//i/+T/4P/f/97/3v/c/9T/0P/Q/9P/3v/q//z/DgAcAC8ARwBbAGwA
eAB4AHAAZQBWAEoANwAjABUAAwDu/+H/2f/S/8n/wf+9/7n/t/+6/8H/wf++/8D/xf/E
/8b/zP/Q/9X/2v/e/97/2//f/+H/4P/h/+D/3//h/+L/4v/h/9//3//f/9//4P/g/+D/
4P/i/+L/4v/i/+L/4v/h/+H/4v/i/+P/5P/h/+H/4//j/+H/4v/i/+L/4//k/+X/5f/k
/+b/5v/m/+j/5//n/+f/6v/r/+r/6//s/+v/6v/o/+r/7v/x//P/8v/0//T/9P/0//X/
9v/4//v//P/8//3/AAAAAAEAAAADAAMAAwADAAIABAAFAAUABgAHAAgACgAKAAcABwAH
AAkACQAKAAoACwAKAAgACAAGAAUAAwACAAIAAAD9//v/+v/5//f/9f/z//P/8//z//T/
8f/x//H/7v/s/+z/7P/q/+f/6v/q/+n/6P/o/+f/5P/j/+L/4f/k/+X/5v/k/+L/4v/i
/+P/5P/m/+f/5v/l/+X/5P/k/+D/4f/h/9//4P/h/+L/4//f/93/4P/g/+D/4//m/+f/
5P/k/+T/5f/j/+L/4v/i/+P/4//k/+f/5v/l/+P/4f/j/+T/5P/l/+b/5f/m/+X/5//n
/+b/5f/m/+X/5v/n/+j/5//m/+X/5v/o/+n/6P/o/+b/5v/m/+T/5f/l/+P/5f/n/+f/
5//n/+T/5P/k/+X/5f/o/+b/4//j/+T/5P/i/+P/4//h/9//4v/k/+X/5v/m/+b/5v/n
/+b/5v/l/+X/5P/l/+r/6P/m/+T/5f/l/+T/5P/k/+T/4//j/+b/5v/m/+X/5f/l/+X/
5f/l/+T/4v/l/+f/5//l/+X/5//l/+L/4v/k/+X/5P/j/9//4P/i/+b/5v/m/+b/5//n
/+v/5//i/+P/5P/l/+b/5v/m/+X/5f/n/+f/5//l/+f/6P/o/+j/6P/q/+r/6v/q/+z/
7f/t/+z/7P/s/+3/7//u/+7/7v/u/+7/7f/s/+//8v/0//X/9P/2//b/9f/2//j/+f/4
//f/9v/1//P/8v/y//L/8P/t/+//7//s/+v/7P/t/+7/7v/u//D/7v/u/+7/7v/t/+3/
7f/t/+7/8v/w//D/7v/s/+v/6v/o/+r/7P/s/+//8//s/+7/8v/t/+j/6P/m/+T/5P/k
/+X/6v/w//z/CgAaADEASQBfAHAAfAB+AIAAfQBqAF4AUQBBAC8AHwAQAAEA7f/k/9//
2f/R/8v/x//K/8//z//O/9D/z//Q/9r/3P/g/+v/7P/m/+z/9f/z/+3/7v/x//L/8//x
//L/8v/x//H/8f/x//H/9P/0//T/9P/y//L/8v/y//X/9v/2//f/9f/0//T/9P/0//X/
+P/5//j/+P/3//b/9//4//n/+f/5//z//f/+//z/+//7//v/+//7//n/+f///wEAAwAE
AAEAAgACAAEABQAIAAkACgAKAAsADAAOAA4ADgANAA0AEQASABQAFAAXABcAFwAXABoA
HAAdAB0AHQAdAB0AHgAfABsAGgAZABwAHQAfACAAHQAcABoAGgAbABsAGgAaABsAGgAY
ABcAFQATABAADQANAA0ADQANAAwACQAJAAkACAAGAAYABgAEAAEABAAEAAUABAAEAAMA
AgABAAAA///////////8//3//v///wEAAQACAAIAAAD8//v/+f/4//j//f8BAAMAAQAB
AAEAAQABAP//AgACAAAAAwAGAAcABQAEAAMAAwADAAIAAgACAAAA/////wEABAAFAAUA
BQADAAQABAAFAAcABQAFAAMABgAHAAcABwAHAAUABQAFAAcABwAHAAcABQAGAAYABAAH
AAYABwAIAAoACwALAAkABwAJAAkACQALAAgACAAIAAkACQAMAAoABwAHAAgACAAGAAcA
BwAFAAQABgAHAAcACgAKAAoACgAJAAgACAAHAAcABgAHAAwACgAIAAYABwAHAAYABgAG
AAYABQAFAAgACQAKAAoACwAIAAcABgAFAAUABAAIAAsACAAFAAQABQAIAAYABwAKABAA
CAD+/wEACAAKAAoACgAKAAkACgAKAAsACQAJAAkABwAFAAYABgAGAAYACAAIAAgABgAI
AAkACQAJAAoACwANAAwACgAJAAgACgAMAA0ADgAQABIAEwATABMAFgAXABcAFAAUABMA
EAAPAA4ADQALAA0ADgAPAA4ACwANAA0ACgAGAAYABgAGAAgACAAKAAgACAAIAAgABwAH
AAcABwAIAAkABgAFAAIAAgADAAQABAAEAAYABgAJAAcABgAKAAQA//8EAAYAAgAAAPj/
8v/3//7/BAAUACoAPABPAGEAcQCAAIwAjACGAH8AeABuAGMASwAvACUAHAAJAPv/+P/z
/+v/4//j/+P/4P/f/+P/6v/q/+X/6P/u//D/9P/9/wAA/v8AAAUAAQABAAQABwAIAAkA
BwAGAAQAAQACAAMABAAFAAUABAADAAIAAgACAAIAAgAFAAYABgAHAAUABAAEAAQAAwAD
AAUABQAHAAgACAAIAAgACAAIAAcABQAIAAkACgAKAAkACQAJAA0ADQALAAsADQANAA0A
DAAOABAAEQARABAAEgASABIAEgATABQAFgAVABYAFgAXABsAHAAeAB4AIQAhACEAIQAi
ACQAJQAlACQAIwAiACIAJgAjACMAIwAjACMAJAAkACMAIgAgACAAHwAfAB4AHgAcABoA
FwAVABUAFQAUABMAEQARABEAEQAQAA0ADQANAAoACAAIAAgAAgD//wIAAgABAAAAAAD/
/wAAAQACAAMAAgABAAAA/P/8//z//P/9//3//v/+//z//P/9//3//v/5//v//P/7//3/
/f/9//3/+//5//z//P/5//v//f/9//z//P/8//3/+//6//r/+v/7//v//P///wEAAQAA
AP///f/+//7///////3//f/7//z//f/9//3//f/7//v/+//7//v/+//7//v//P/8//r/
+//6//v//P/+///////9//v//f/9//3//f/6//r/+v/5//n//P/6//v/+//8//z/+f/5
//j/9f/0//b/9//3//r/+v/6//r/+P/2//X/8//1//b/+f8AAPz/+v/4//n/9//2//b/
9v/2//X/9f/4//X/9P/y//H/8//1//f/+f/2//T/9//5//f/9f/1//f/+P/2//f/+v/5
//j/9//z//P/9P/3//b/9P/0//X/9f/3//f/+f/5//j/9f/0//X/8//1//f/9f/w//H/
8v/z//T/9f/2//b/9//3//f/9//1//P/9P/0//T/9P/2//b/9v/4//r/+//7//n/+P/3
//f/+v/6//v//P/7//z//P/8//z//v//////AQAEAAUABQABAAAA/v/6//3//v//////
/P/8//z/+v/1//f/9//0//T/9P/0//T/8v/y//T/8v/z//T/9f/1//X/9f/1//b/9v/0
//T/8v/z//P/8//y/+//8P/v//H/9//2//T/8v/t/+7/8v/s/+L/4P/i/+n/9P8EABIA
IAA0AEsAXwBrAHoAhACAAHAAaQBkAFQAQQAtABcACQD+//P/6f/i/93/0//P/9P/0//M
/8v/0f/S/9T/2f/a/+D/6v/u/+3/7P/y//b/8//v//P/9f/3//f/9//2//b/9f/z//P/
8//z//P/9P/0//T/9P/1//b/9//4//b/9v/1//X/9v/2//f/+P/2//X/9v/1//f/+P/4
//j/+P/4//j/9//5//z//f/+//7//f/9//3///////3//f8CAAMABAAEAAIABAAFAAUA
BAAGAAYABgAGAAcACAAKAAsADAAMAA0AEwAUABYAFgAWABUAFAATABYAGAAZABkAGwAb
ABsAHAAeABsAGwAbABsAGwAcABwAGgAYABUAFAAVABUAFAAUABYAFAARAA8ADgANAAsA
CQALAAsACwALAAwACQAJAAkAAgD+//z/+v/4//f//P/+//v/+v/6//n/+f/5//n/+f/5
//n/+f/2//j/+P/4//n/+v/8//3//P/5//f/9P/y/+//8f/y//H/8//1//f/+f/1//P/
9v/2//T/9//6//v/+P/4//j/+f/3//b/9v/2//b/9f/1//f/+f/5//j/9//5//r/+v/7
//n/9//3//X/9f/1//T/8//0//P/9P/1//f/9//3//f/9//4//j/9v/2//T/9P/0//b/
9//3//X/9//5//n/+f/6//b/9f/0//X/9f/4//b/9f/1//b/9v/0//X/9f/z/+7/8P/x
//H/9P/0//T/9P/1//T/9P/z//D/7v/u//L/8P/w//D/8//y//L/8//0//T/8//z//b/
+P/4//f/9//0//P/8v/x//L/8P/z//X/9f/z//P/9f/y/+7/7f/u//H/8v/z//H/8v/y
//T/8v/y//L/8//z//X/9f/3//f/9P/x//D/8f/y//P/9P/1//T/8v/0//T/8v/y//L/
8v/0//b/8//y//H/8P/y//T/9f/3//X/9f/1//P/8P/w/+//7v/v//L/8//0//b/+P/5
//n/+P/4//j/+f/4//b/9f/0//f/+P/4//j/+v/8//3//f/9/wAAAQABAAIAAgABAP7/
/f/8//v/+f/4//j/+P/2//X/9//3//T/8f/w/+//7v/s/+z/7v/s/+3/7v/v/+//7f/t
/+3/7v/w/+7/7v/s/+v/6//r/+r/7P/u/+7/8f/r/+7/8P/u/+v/4v/e/+T/5P/c/97/
5f/q//L/BAAYACoAQQBXAG0AfgCAAH4AfABzAF4AUgBFAC8AFwALAPz/6//n/+D/0//L
/8v/yf/J/8r/y//L/8r/yP/J/9D/3P/g/+T/5f/i/+b/6v/n/+X/6f/p/+v/6//r/+n/
6v/q/+n/5//n/+f/5//p/+r/6//s/+z/7P/s/+z/7//w//D/8f/v/+7/7v/u/+v/6//t
/+3/7f/u/+7/7v/u/+7/7v/t/+v/7v/v//D/8v/x//H/8f/z//P/8f/x//T/9f/2//b/
+P/6//v/+//8//7//v/+//3//f/9//7/AQACAAIAAwAJAAoADAAMAAwACwAKAAkACwAO
ABAAEQARABEAEQASABIADwAPAA8ADwAPABAAEAAPAA4ADAAMAA8ADwAOAA4ADAAKAAcA
BQAEAAMAAQD//wEAAQABAAEA/v/7//v/+//2//T/9P/0//P/8f/1//b/9P/y//H/7//u
/+3/7P/r/+3/7f/t/+r/6P/o/+j/6f/r/+z/7P/q/+v/6//q/+r/6v/t/+//7//t/+v/
6f/n/+b/5f/p/+r/6P/r/+7/7//r/+r/6f/p/+n/6P/o/+j/6f/p/+r/7f/t/+3/7P/r
/+3/7v/u/+//7v/r/+r/5//s/+3/7f/t/+v/6f/p/+n/6//r/+v/6//t/+7/7v/s/+z/
6v/q/+r/6v/r/+v/6f/p/+v/6//r/+3/6v/q/+r/6f/p/+z/6v/p/+n/6v/q/+r/6//r
/+n/5v/o/+n/6f/q/+r/6v/q/+r/6v/r/+v/6P/m/+b/6v/o/+j/6P/r/+v/6v/q/+r/
6v/p/+n/7P/s/+z/6//r/+v/6//r/+v/7P/q/+3/7//u/+v/6v/r/+3/6v/q/+z/7P/s
/+z/6f/r/+z/7//u/+3/7P/s/+v/6//r/+3/7f/v/+3/7f/v/+7/7f/s/+v/7P/q/+z/
7P/0//D/7P/s/+z/7P/s/+v/7P/s/+3/8P/x//L/8f/v//D/8P/w//D/8v/y//L/8v/0
//X/9f/z//L/8f/x//L/8v/z//T/9f/2//b/9v/6//z//f/9//z//v/+//3//v/+//3/
+v/8//z//P/7//r/+v/6//j/9f/3//f/9P/y//L/8v/y//T/9P/2//T/8v/y//L/8f/y
//P/9P/2//b/9P/0//L/8P/v/+7/7P/t//D/8f/1//f/9P/u//D/8//w/+7/6P/m/+b/
5v/r//D/+v8IABgAKgBBAFkAbQB+AIQAfgB6AHEAZgBWAEsAOwAlABMACAD7/+//6P/j
/9//1f/R/9f/2v/V/9f/2v/W/9P/2P/e/+L/6P/v//D/8P/w//H/7//x//L/9f/2//f/
9//4//j/9//5//n/+f/5//z//P/8//z/+f/4//f/9v/6//z//f///wEAAAAAAAAA/P/7
//z/+//9//7//v/+//7//v/+//3/AAAEAAYACAAHAAUABAADAAMAAwABAAEABgAHAAgA
CAAJAAwADgAPABAAEgASABIAEAARABIAFAATABQAFAAVABkAGgAcABwAHwAfAB8AHwAg
ACIAIwAjACQAJQAmACgAKAAjACEAHwAgACEAIwAkACUAJAAiACIAJQAlACQAJAAjACAA
HAAZABgAFwAVABMAFQAVABUAFQAUABEAEQARAA8ADgAPABAADAAJAAwADAALAAoACgAJ
AAkACQAJAAkABwAHAAcABAAEAAQABAAFAAUABgAGAAQABAAFAAUABgADAAUABgAFAAUA
BQAFAAUABAADAAcACAADAAUABwAHAAYABgAGAAcACQAIAAgACAAGAAUABQAHAAcABwAG
AAUABwAIAAgACQAHAAUABQADAAgACQAJAAkACQAHAAcABwAHAAcABwAHAAkACgAKAAgA
CQAIAAkACgAIAAkACQAHAAYABwAGAAUACQAGAAYABgAHAAcACgAIAAcABwAIAAgABgAH
AAcABQABAAIAAgABAAUABgAHAAgACQAIAAgABwAEAAIAAgAGAAUABAADAAUABQAEAAQA
BAAGAAUABQAIAAYABgAFAAUABQAFAAUABQACAAAAAwAFAAMA///9//3//v/8//3/AAAE
AAQABAABAAAAAAACAAAA/P/6//7//P/8//z//P/7//z//P/9//3//f/9//v//f/+//7/
/v/+/wAAAAAAAAAAAgADAAMA///+//3//f8AAAAAAQACAAIAAgABAAAABQAIAAoACwAJ
AAoACQAHAAgACAAHAAQABgAGAAYABQAEAAQABAACAP//AQABAP7//f/+////AAD9//z/
/f/6//r/+v/6//n/+f/5//n/+v/8//r/+v/4//j/+f/6//r/+P/6//r//f/7//j/+v/6
//f/8v/y//L/6v/s//L/8f/y//z/DAAeADIARQBbAG0AfACEAIQAgABzAGQAWgBJADMA
JwAfABAA+//z/+7/4//f/9v/1f/T/9j/3f/d/9z/3P/d/97/4P/m//D/8f/0//j/+v/5
//n/9//3//n/+f/5//n/+v/6//n/+f/5//n/+f/8//z//P/8//r/+v/6//r//P/+////
AQD///7//v/+//v/+//9//3///8AAAAAAAD+//7//v/9//3/AAABAAIAAgABAAEAAQAF
AAUAAwADAAQABQAGAAYACAAKAAsACwAKAAwADAAMAAwADQAOABAAEwAUABQAFQAYABgA
GQAYABoAGwAcAB0AIAAiACMAIwAgAB8AHgAeACAAHQAdAB0AHgAfACEAIgAgAB4AGwAa
AB0AHQAcABwAHAAaABcAFQAWABUAEwARABEAEQARABEADgALAAsACwAIAAYABgAGAAIA
//8CAAIAAQAAAAAA/////////////wEAAQABAP7//f/8//v/+//9//7//v/8//3//f/8
//z//P///wEAAQD+//3//P/7//v/+f/8//z/9//5//v/+//8//z//P/9/////v/+//7/
/v/9//3////+//3/+//5//v//P/8//3//f/7//v/+f/9////AAABAAEA////////AQAB
AAEAAQAAAAAA///8//r/+P/4//j/+f/7//z/+//7//3//f/9/////P/8//z/+f/5//z/
+v/3//f/+P/4//r/+//7//n/+P/6//v/+//6//r/+v/6//r/+v/7//v/+v/4//j//P/8
//z//P////z/+v/5//j/+P/3//f/+v/6//r/+f/5//X/9f/1//X/9v/2//v////8//n/
+P/5//n/9v/2//j/+v/6//r/9//4//j/+v/4//r/+v/7//v/+f/5//v/+//7//n/+f/7
//n/+f/0//b/9v/2//b/9//4//j/+f/5//n/+f/3//j/+v/7//z/+v/8//z//P/7//z/
/P/7//z//P/8//3////+//7//v///wAAAAAAAAAAAgADAAMABQAIAAkACQAIAAgABwAE
AAIAAgACAAEAAgACAAIAAAD7//3//f/6//b/9v/2//b/9//4//v/+v/5//j/9//1//f/
9//3//j/+//6//v/+v/4//f/9v/0//b/+P/4//v/+//2//T/9v/1//L/8v/s/+j/5P/g
/+v/+P8AAA4AIgA0AEUAXQB1AIAAfAB8AHwAcQBiAFgAUQA9ACUAFQAEAPP/7f/m/93/
2f/V/9H/0f/W/9n/0//O/9T/3//k/+T/6v/w//H/9P/2//T/9f/3//f/9f/3//f/9//5
//r/+v/5//f/9f/z//H/9f/2//f/+P/2//b/9v/2//n/+v/6//v/+//6//r/+v/7//v/
/f/9//v//P/8//z/+//6//n/9//3//r/+//8//3//f/+////AQABAP////8BAAEAAQAA
AAIABAAFAAUABgAIAAgACAAIAAkACgAMAA8AEAAQABEAFAAUABUAFAAVABUAFQAVABgA
GgAbABsAGwAbABsAHAAcABkAGQAZABkAGQAaABoAGQAYABYAFgAYABkAGQAaABcAFAAQ
AA0ADgANAAsACQALAAsACwALAAgABQAFAAUAAwACAAMABAD///v//f/8//n/+P/4//f/
+f/5//n/+f/5//n/+f/2//b/9v/2//f/9P/0//P/8P/z//X/9v/4//b/+f/7//v/+v/5
//j/9//1//P/9v/2//P/9f/3//f/9P/0//T/9f/3//b/9v/2//X/8//y//P/9//3//b/
9f/z//T/9P/1//b/9f/2//X/9//3//b/9f/3//X/9f/1//n/+f/5//n/+P/4//f/9P/2
//T/9P/0//X/9//4//f/9P/1//T/8//3//T/9P/0//L/8f/z//D/8P/x//P/9P/y//P/
8//x/+7/8P/x//H/9P/0//T/9P/z//L/8v/x//D/7v/u//L/8P/w//D/8//v/+7/7v/u
//H/8f/y//b/9f/0//L/8f/x//H/8f/x/+7/7P/v//H/7//t/+3/7//w/+7/7//y//L/
8v/y/+//7//w//P/8v/w//D/8f/x//P/8f/t/+3/8P/y//L/8v/y//D/8P/v/+//8P/x
//L/8f/v//D/8P/w/+7/8P/w//D/8P/y//P/8//0//T/9P/1//f/9v/2//b/9//4//j/
+P/5//r/+v/5//z/AAACAAMAAAD+//v/9v/3//j/+f/5//b/9v/2//T/7//x//H/7v/u
/+7/7v/u//D/8P/y//D/8v/y//L/8f/v/+//7//w//H/7v/t/+r/7P/t/+7/7v/s/+7/
7v/x//H/9P/w/+7/7f/k/+b/6v/k/9z/3P/h/+7/+v8GABQAJgA7AFEAaQB8AIIAhACC
AHkAbABcAEcALwAdAA8A/v/z/+n/4v/Z/9P/y//D/8n/0P/L/83/1P/S/8//1v/c/9j/
3P/p/+z/6v/s/+3/7f/t/+z/7f/s/+v/7P/u/+//7//v/+//7//v/+7/7v/u/+7/8P/y
//T/9v/0//T/8//z//P/8v/y//L/7//v//H/8f/z//T/9P/0//b/9v/2//X/9f/4//n/
+v/4//f/9//3//r/+//6//v//f/9//3//P/+/wAAAQABAAAAAgACAAIABAAFAAYACAAL
AAwADAANABAAEAARABAAFAAVABYAFwAXABgAGAAXABcAFwAXABgAGgAXABcAFwAXABcA
GAAYABgAGAAXABgAGAAXABUAFAAWABQAEQAPAAwACwAJAAcACQAJAAkACQAIAAUABQAF
AAQAAgACAAIA/v/7//7//v/8//r/+f/3//f/9//3//f/+f/5//n/9v/0//T/9P/1//X/
9v/2//T/9f/1//T/9P/y//X/9//3//f/9//3//f/9f/z//b/9v/z//X/9//3//f/+P/5
//v/+P/2//X/9P/1//X/9v/5//r/+f/3//X/9//4//j/+f/7//n/+f/3//n/+f/4//f/
+P/3//j/+f/4//f/9v/1//b/+P/5//j/+v/4//j/+P/6//v/+//5//b/9//2//X/+P/2
//f/+P/6//v////+//v/+f/4//b/9v/3//f/9f/z//b/+P/5//n/+P/3//b/+P/4//n/
+f/4//b/9v/6//n/+P/3//n/+P/4//n/+v/3//X/9P/2//j/+P/3//f/9v/3//j/+f/4
//b/+f/7//v/+f/5//v/+f/0//L/8v/0//z/AAD7//z/+//6//n/+P/5//r/+v/7//n/
+f/5//f/+f/6//r/+v/6//z//P/8//z//v////////8AAAEAAwABAP7//P/6//3//v/+
//7/AQAEAAYABwAEAAYABgAFAAcACAAIAAYABgAGAAYABQABAAAA///8//r//f/+//z/
+v/6//r/+v/9//7/AQAAAAAAAAAAAP//////////AAAAAP7//v/8//v/+//7//r//P/+
//7/AQADAAQAAAD8//v/+P/w//D/8v/w/+z/7//2//7/DgAgADIAQQBXAG8AgACIAIgA
hAB3AG4AZgBbAEUALQAjABoAAwDx//D/7//n/+H/2//b/97/3//f/+D/4P/h/+j/7P/u
//D/+f/+//z/+P/5//n/+//9//////////3//v/+//3//v///wAAAQAAAAAAAAAAAP7/
/v/+//7/AAACAAMABQADAAIAAgACAAQABQAIAAkACAAIAAcABgAGAAYABgAFAAQABgAG
AAYABgAFAAUABQAJAAkABwAHAAoACwAMAAwADAAOAA8ADwASABQAFAAUABIAEwAUABYA
FwAYABgAGQAfACAAIgAiACAAHwAeAB0AIAAiACMAIwAhACEAIQAiACUAIwAkACUAJQAl
ACYAJgAjACIAIAAgACEAIQAgACAAIQAgAB4AHQAaABkAFwAVABMAEwATABMAEgAPAA8A
DwAMAAoACgAKAAgABQAIAAgABwAGAAYABQAHAAcABwAHAAcABwAHAAQAAwACAAEAAQAD
AAQABAACAAMAAwACAAIA/v8BAAMAAwACAAEAAAD//////f8AAAAA//8BAAMAAwAAAAAA
AAABAAEAAAAAAAAAAAD/////AQAFAAUABAADAAEAAgACAAMABQADAAMAAQAEAAUABQAF
AAMAAQABAAEAAwADAAMAAwADAAQABAACAAAA/v/+//7/AAABAAEA///9/////////wEA
/v/+//7//f/9/wAA/v/9//3//v/+/wAAAQABAP///P/+//////8AAAAAAAAAAP///v/+
//3//v/8//z/AAD+//7//v8BAP3//P/8//z//P/7//v//v/8//z/+//7//n/+f/5//n/
+//6//7/AQAAAP3//P/9//v/+P/4//r///8AAAEA//8AAAAAAgAAAP3//P/8//v/+f/5
//v/+//9//v/AAD///7//f/8//v//P/8//3//f/9//3/+//7//z//P/8//z//v/+//7/
/v8AAAEAAQACAAIAAgADAAEAAAAAAAAAAQACAAIAAgAEAAYABwAHAAcACgALAAsACAAI
AAcABAAGAAYABgAFAAIAAgACAAAA//8BAAEA/v/8//z//P/8//z//P/+//z//P/8//z/
+//5//n/+f/6//7//P/8//r/+//7//v/+v/4//r/+v/9//3//P/+//z/+f/4//T/8v/w
/+z/7P/x//r/BAASACIANABLAF8AbwB8AIYAigCAAHMAZgBcAEsANwAnABsACgD9//H/
6P/j/9//2f/V/9f/3P/f/9n/2v/c/9n/4P/u//D/7P/1//j/8v/0//v//f/5//f/+f/5
//n/+v/8//3//f/9//3//f/9//3//P/7//r//P/8//z//P/8//z/+//7//z//P/9//7/
/f/9//////8BAAIAAgACAP///v/9//v//P8AAAIABAAEAAMAAwADAAUABQADAAMABgAH
AAgACAAGAAgACQAJAAoADAAMAAwADAANAA4AEAAPABAAEAARABYAGAAbABwAGwAbABsA
GwAaABwAHQAdAB0AHQAdAB4AIQAfACAAIQAfAB8AIAAgACAAIAAfACAAIAAfAB0AHAAd
ABwAGgAZABUAEwAQAA0ADgAPABAAEQAOAAsACwALAAgABgAGAAYAAgD//wIAAgABAAAA
AAD//wEAAQABAAEAAQABAAEA/v/+//7//v////3//v/+//z/+f/5//j/+P/5//3/AAAB
AAEAAQABAAEA/f/7//7//v/5//v//f/9//z//P/8//3////+//7//v/8//v/+//9/wEA
AQAAAP////8AAAAAAQD///3//f/7/wAAAQABAAEAAQD//////////////////wAAAgAD
AAIAAAD+//7//v/8//3//f/7//z///8AAAEAAgD+//3//P/9//3/AAD+//r/+f/5//j/
+//9//7//f/8//7///////7//v/+//7//f/8//z/+//4//b/9v/6//v//P/9/wEA/f/8
//z//P/8//v/+//+//3//P/6//n/+P/5//r/+//6//j/+//9//v/+f/5//v//f/6//r/
/P/+//7//v/7//r/+v/8//r/+P/4//n/+f/5//n/+//7//3/+//7//3////////////9
//r/+//6//z//P/8//z//v/6//j/+/8AAP7//v/+//7/AAAAAAAAAAD///7//f/8/wAA
AgAEAAYACAAIAAgACAAKAAoACgAKAAgABgAEAAIAAQAAAP///v8BAAIAAwAEAAIAAAD+
//z//P/8//z//P/8//z//P/8//v/+v/5//j/+v/6//r/+v/4//j/+P/4//r/+v/6//r/
+P/4//j/+P/2//b/9v/2//L/8P/u/+z/7v/u/+7/7v/9/wwAGwAqAD0ATgBfAHAAcwB2
AHkAfABvAGIAVQBIADcAJgAVAAQA+f/w/+f/3v/a/9j/1v/U/9f/2P/Z/9r/3v/g/+L/
5P/n/w==
         </WaveFormData>
      </LeadData>
      <LeadData>
         <LeadByteCountTotal>10000</LeadByteCountTotal>
         <LeadTimeOffset>0</LeadTimeOffset>
         <LeadSampleCountTotal>5000</LeadSampleCountTotal>
         <LeadAmplitudeUnitsPerBit>4.88</LeadAmplitudeUnitsPerBit>
         <LeadAmplitudeUnits>��V</LeadAmplitudeUnits>
         <LeadHighLimit>2147483647</LeadHighLimit>
         <LeadLowLimit>268435456</LeadLowLimit>
         <LeadID>II</LeadID>
         <LeadOffsetFirstSample>0</LeadOffsetFirstSample>
         <FirstSampleBaseline>0</FirstSampleBaseline>
         <LeadSampleSize>2</LeadSampleSize>
         <LeadOff>FALSE</LeadOff>
         <BaselineSway>FALSE</BaselineSway>
         <ExcessiveACNoise>FALSE</ExcessiveACNoise>
         <MuscleNoise>FALSE</MuscleNoise>
         <LeadDataCRC32>1584510736</LeadDataCRC32>
         <WaveFormData>
+P/5//n/9v/3//f/+P/6//j/+f/6//r/+P/4//j/9//1//b/9v/2//f/9//3//j/+v/7
//v/+//5//n/+v/6//z/AAAHAA4AFgAeACAAIAAeACIALAA0ADgAPwBIAFYAZQBoAFUA
MgAPAAAA+P/k/9D/xP++/7b/sP+u/6v/o/+Y/43/iP+K/5H/oP+s/67/tP+6/7z/uv++
/8n/0v/W/9z/4//o/+7/9P/3//r//f/9//z/+//9//3//v/+//v/+v/6//n//P/+/wAA
AQACAAMABAAFAAQAAgAAAP7//f/9//z/+//7//3/AAAEAAMAAgABAAAAAAAAAAAAAAAD
AAMABQAFAAUABQAFAAUABAAFAAUABQAEAAUABQAFAAoADAAOAA8ADQAOABAAEAAOAA8A
DwAPABIAFQAWABcAFwAYABkAGgAaABoAGgAbABsAHQAgACAAIAAgAB8AHwAgACAAIQAh
ACAAIQAhACEAHwAgACIAIwAhAB8AHQAcAB4AHgAbABkAFwAWABUAFQAUABMAEgASABQA
EgASABIADQALAAoACAAJAAYABgAGAAgABQAEAAQAAAAAAAAAAAAAAAAAAAD+//3//f/8
//z//P/9//3//P/9//3//f/+//3//P/6//n/+f/5//n/+f/3//f/+f/8//r/+v/7//z/
+v/6//r/+//8//z//P/7//7///8AAP//AAABAAAA//8BAAAAAAABAP////////////8B
AAEAAQACAAIAAgACAAEAAAD///7/AAABAAIAAwAFAAQAAwADAAAA///9//z///////7/
/v///////v/+/wEAAQABAAMAAgD///z//f////////////z//P/9//7//P/7//r/+f/7
//v/+v/6//3//f/+////AAAAAAAAAAD9//z/+//6//r/+v/7//v//P/8//z//f/9//3/
+v/6//v/+v/4//f/+f/7//3////8//z//P/8//v/+v/6//n/+//7//v/+//6//r/+v/6
/wAA/P/4//r/+v/6//r/+v/7//v//P/7//r/+P/3//n/+v/8/////f/9//3//////wIA
BgAHAAkACgALAA0ADwAOAA4ADQAKAAoACwAMAAwADgAPABEAEwATABAADQANAAkACAAH
AAQABAAEAAIAAQD+//z/+v/4//j/+v/7//v/+P/4//f/+f/6//r/+//9//7//f/+//v/
+f/4//j/+P/4//f/9//1//b/9v/3//n/+f/5//n//v/+//z//v8BAAYADAAWAB4AIAAg
ACAAJgAwADQAMwA6AEoAWwBoAF8AQAAbAP7/8P/k/9b/xv+8/7r/uv+6/7X/r/+m/5v/
kv+S/5f/nP+k/7D/tP+0/7j/vP+8/7//xP/M/9j/3f/i/+j/8P/5//z//f/9//z/+//8
//3///8AAP7//v////////8AAAEAAQABAAEAAQABAAIAAgACAAIAAAABAAEAAQACAAMA
BQAIAAcABgAFAAQABAAEAAQABAAHAAcACQAJAAsACwALAAsACwALAAoACQAKAAsACwAL
AA4AEAASABMAEwAUABYAFgATABMAEgARABAAEwAUABUAGQAcAB8AIgAgACAAIAAhACMA
JQAoACgAJgAmACUAJQAkACQAJQAlACQAJQAlACUAJAAkACUAJQAlACUAJQAmACgAKAAl
ACMAHwAcABkAFwAWABUAFAAUABcAFgAXABgAFAATABMAEgAPAAwADAAMAAsABwAFAAQA
BAAEAAQABAAGAAYABgAEAAMAAwACAAIAAAABAAEAAAD9//3//f/+//7//v/9//3/////
//////8BAAEAAwAGAAEAAAAAAAAAAAAAAAAAAQAGAAYABgAFAAQAAwACAP//AQADAAMA
AwAEAAQABQAHAAcABwAHAAcABwAJAAkACQAHAAYABQAEAAYABgAGAAYABwAHAAcABwAH
AAYABQAFAAYABwAHAAgABwAHAAYABgADAAMAAgACAAUABQAFAAcABgADAAAAAQADAAMA
AwADAAIAAgADAAQAAwADAAMAAwABAAEAAAAAAAMAAwAEAAUAAwACAAEAAAAAAAAAAAAA
APz//P/9//3///8AAAEAAwACAAEA/f/8/wAAAAD//////f/9//3//f/+/wAAAgAEAAIA
/v/9//3//v/+//7//v/+/wAAAQABAAIAAAAAAP////////7//v///wEAAwAFAAkABgAI
AAsACwAOAA4ADgAPAA8ADgAOAA0ACgAKAAsADAAMAA4ADwARABQAFQATABEADQAJAAgA
BwAFAAQAAwAAAAAA/v/9//z/+f/4//n/+f/7//j/+P/3//n/+v/6//v/+//6//f/9v/2
//X/9f/2//b/9v/1//X/9//4//j/+f/5//n/+f/5//r/+P/4//r///8KABIAGgAeAB4A
HgAgACQALAAyADUAOgBIAFsAZgBXADgAFQD4/+b/2P/G/7b/sv+s/6z/rv+r/6X/nv+V
/47/jv+T/5z/pv+s/67/sv+0/7r/wP/D/8j/0P/W/9n/3v/m/+z/8f/0//r/+//7//v/
+v/5//n/+P/5//r//P/9//z//P/8//v//f/9//3//f/8//z//P/8//z//f/9//3/+//7
//z//v/8//z//P/8//7//v/+//7//////wEAAQABAAEAAQABAAMABQAGAAcABwAHAAYA
BQAFAAYABwAHAAcACAAKAAoACwANAA4ADwAOABEAEgATABQAFAAUABQAFwAYABkAGwAZ
ABsAHgAeAB4AHgAdAB0AHgAeAB8AHwAeAB8AHwAfAB4AHgAfAB8AHAAbABoAGgAYABgA
FQATABIAEgASABMAEgARABAAEAAOAAwADAAMAAgABwAHAAYABAAAAP///v8AAP3//P/8
//z//P/8//z//v/+//7//P/7//v/+v/6//n/+f/4//b/9v/3//j/+v/4//j/9//3//f/
9//3//f/9//3//n//P/5//j/+P/4//r/+v/6//v//P/8//z/+//9//3//f/7//3/////
/////f/8//z//f////////////3//////////v/+//7//v8AAAAAAAAAAP//////////
///+//3//f/+//////8AAP/////+//7//f/9//z//P/7//v/+//9//7//f/8/////f/7
//n/9//1//b/+P/6//v/+//7//v/+v/5//f/9v/4//n/+//9//r/+v/6//r/+v/6//r/
+v/6//r/+//7//v/+v/5//n/+//7//j/+P/4//j/9//3//f/9//3//f/+P/4//j/+P/2
//b/9//3//j/+f/6//v/+f/4//f/9v/3//j/+P/5//n/+P/3//f/+f/5//n/+P/2//b/
9v/2//b/+P/5//n/+v/6//r/+f/5//j/9v/1//X/+P/7//7/AwAFAAgADAANAAwACgAI
AAcABwAGAAYABQAEAAQABQAGAAgACgALAA0ACwALAAgABQABAP3//P/7//3//v////7/
+//4//b/9P/y//L/9P/1//X/8v/y//H/8f/y//L/8//y//L/8P/w//H/8f/y//T/9P/0
//P/8//z//T/9P/1//T/8//y//H/8v/y//T/9v/9/wgAFAAaABwAHAAcACAAKAAyADgA
PwBKAFoAYwBeAEMAHgD///D/4v/O/7z/tP+w/7D/rP+m/6H/m/+Q/4P/hP+K/5P/mv+g
/6b/rP+0/7b/tv+8/8X/zP/S/9r/4f/k/+j/7v/z//L/9P/1//X/9f/3//f/+P/4//b/
9v/3//f/+f/6//v/+//9//3//f/9//3//P/7//r//P/9//3//f/5//n/+v/8//z//P/8
//z//f/+////AAAAAP//AAD//wEAAQABAAEAAAABAAEAAQADAAUABgAHAAsADAANAA0A
CgAKAAsACgAKAAsACwALAA4AEQASABMAFQAWABcAGAAYABgAGAAZABsAHQAgACAAIAAg
AB8AHwAiACIAIwAjACMAIwAiACEAHAAcAB0AHQAcABsAGgAaABoAGgAXABUAEwASABEA
EQASABEAEAAQABAADgAOAA4ACQAHAAYABAAFAAIAAgACAAQAAQAAAAAA/v/+//7//v/+
//7//v/8//3//f/8//z//f///wAAAAD7//n/9//2//b/9v/1//X/+P/5//r/+//6//n/
+v/8//r/+v/7//z//v/+//7///8BAAAA///9//3//f/9//v///8BAAEAAQADAAIAAgAD
AAEAAQABAAEA//8BAAEAAQD+//7//v/+/wAAAAAAAAAAAQABAAEAAQABAAAA////////
///+//7///////7//v/7//v/+v/6//3//f/9////AQD///3////9//3//f/9//r/+v/7
//z//f/9//3//f/7//v/+v/6//r/+f/5//n/+f/6//v//P/8//z//P/8//z//P/9//3/
/P/8//z//f/8//v/9//2//r/+v/5//n/+v/7//z//f/6//j/9v/0//f/+P/6//v/+f/5
//n/+f/6//r/+v/6//z//P/7//v/+v/6//r/+//9//3//f/8//v/+v/6//v/+f/5//r/
+//9//z/+v/6//r/+v/7//3//v8AAP///v/8//v/+v/4//f/9//6//3/AAAFAAUACAAM
AA0ACwAKAAkACQAJAAgACAAHAAgACAAJAAoADAAOAA8AEQATABMAEAANAAsABwAGAAUA
AwACAAEA/v////z/+v/4//j/+P/6//v/+v/2//X/8//z//T/9P/1//f/+P/3//j/9//1
//T/9P/2//b/9f/1//X/9v/2//f/9f/1//X/9f/6//r/+v/8/wEACgAUAB4AIAAeAB4A
IgAqADIANAA3AEIAVABlAGYAUQAyABEA+v/q/9j/xv+6/7T/rP+o/6j/o/+b/5D/h/+E
/4j/k/+g/6r/sv+4/7r/tv+w/7T/w//I/87/2P/f/+b/8P/y//H/9P/2//f/9//3//f/
9//4//j/+P/4//n/+f/5//r/+//7//3//f/9//3/AAAAAAAAAAD+//////////v/+//8
//7//v/+//7//v8AAAAAAAAAAP////8BAAEAAAD///7//f8AAAMABQAHAAcABwAGAAUA
BQAGAAcABwAIAAoADQAOAAwADQANAA0ADwATABUAFwAWABYAFgAWABYAFgAWABcAGQAb
AB4AHgAeAB4AHQAdACAAIAAhACEAIQAhACAAHwAcABwAHQAdAB0AHQAdAB4AHAAcABkA
FwATABIAEQARABIAEQAQABAADgAMAAwADAAJAAkACgAKAAsACAAIAAgACAAFAAQABAAB
AAAA///+//z//P/8//r/+v/7//v//P/6//v/+//6//z//f/+/wAAAAAAAP/////9//v/
+f/3//j/+f/8/wAA/f/8//z//P/7//r/+f/5//3//v///////////////f///wEAAQAB
AP///v/+////AAABAAIAAwACAAMAAgABAAAAAAAAAAAAAAAAAAAAAAABAAEAAQABAAEA
AAD/////AQABAAAAAAD//////v/+//7//////wAAAAD///7///8BAP///f///wAAAQAC
AAMA/v/+////AAD//////////wEAAQAAAAAA///9//z/+//7//z//f/+////AAABAAIA
/f/8//z/+//9//7///8BAAEAAQD+//7////+//z/+//8//3//v///wAAAAAAAAAAAAAA
AAEAAQD///////////7//v/+//7//P/8//v/+//9//7///8BAAMAAwADAAIAAQAAAAAA
AQD///3//P/8//z//P/8////AQACAAQAAgACAAEAAQD///7//v///wAAAQACAAUABwAM
ABIAFQATABAADQALAA4ADgAPAA8AEAAQABEAEgASABQAFQAXABUAFQASAA8ADQAJAAgA
BwAIAAgACAAGAAcABAACAAAA/P/8//7///////z//P/7//n/+v/6//v//f/+//3//v/+
//3//f/+//z//P/7//v/+f/6//r/+//9//3//f/9//7//v/8/wAABwAQABgAIAAmACYA
JgAqADIANAAyADMAPgBUAGcAZgBPADAADwD6/+7/4P/M/77/uv+2/7j/uv+1/7H/qv+f
/5j/mv+j/67/tv+6/7z/uv+6/7j/uP/B/9D/3P/g/+X/7v/y//L/9//6//7/////////
/////wAAAAACAAIAAwADAAMABAAFAAUABAADAAIAAQAGAAgACgAMAAsACwAKAAkABgAF
AAUABgAHAAgACQAKAAkACAAHAAYACAAJAAwADQALAAsACwALAAoACwALAAsADQAPABAA
EQATABQAFQAVABcAGAAaABoAGAAZABkAGQAaAB0AHgAfACEAIgAjACQAJgAmACYAJwAn
ACkALAAsACwALAArACsAKQAoACgAJwApACsALAAtACwALAAtAC0ALAArACoAKgApACgA
JAAhACAAIAAgACEAHgAdABwAHAAaABgAGAAYABUAFQAWABYAFwAUABQAFAASAA8ADgAO
AAoACgAKAAoACgAKAAoACAAHAAcABgAGAAYABwAHAAYABAADAAIAAgAEAAQAAwADAAYA
BwAIAAkABgAFAAYACAAHAAYABgAGAAgACAAIAAkADAAMAAwACwAIAAcABgADAAcACQAJ
AAkACwAKAAoACwALAAsACwALAAkACwALAAsACgAKAAoACgAMAAwADAAMAAsACwALAAsA
DQAMAAsACwALAAsACgAKAAkACQAIAAgABQAFAAQABAAHAAcABwAJAAkABwAFAAcABQAF
AAUABQACAAIAAwAEAAYABwAIAAkABwAHAAYABgAEAAMAAwADAAAAAAAAAAAAAgACAAIA
AgACAAIAAwADAAIAAgACAAMABAAFAAMABAAEAAQAAwADAAAA///+//3//v/+//7//v//
/wAAAgADAAAA///+//3/9v/8//7//f/8//v/+v/6//v/+//8//z//P/7//v/+//6//r/
+////wEAAwAHAAkADAAQABEADgAMAAoACQALAAoACgAJAAYABgAHAAgADQAQABIAFQAT
ABMAEAANAAkABQAEAAMAAgACAAIAAAD///z/+v/4//f/+P/7//3/+//4//j/9//1//b/
9v/3//b/9v/0//T/8v/x//H/8v/z//T/9P/1//X/9v/2//f/9//3//f/9//6//r/9v/2
//3/BAAMABYAHAAeAB4AJAAqADAANAA3AEIAVABjAGYAVQA0ABEA+P/q/9j/xP+2/7D/
rP+u/7D/q/+j/5j/j/+O/47/k/+g/6r/sP+0/7T/tP+0/7b/u//I/9D/1v/d/+b/7P/u
//P/+P/7//v/+v/5//n/+f/6//r/+v/6//v/+//7//z//f/9//3//f/9//3///8AAAEA
AgABAAEAAAD///v/+//8//7/AAAAAAAAAAAAAAAAAAAAAAMAAwAFAAUAAwADAAMAAwAE
AAUABQAFAAQABQAFAAUACQAKAAsACwAJAAoADAAMAA4ADwAPAA8ADgARABIAEwAXABgA
GQAaABoAGgAaABsAHQAfACIAIgAhACAAHgAdACAAIAAhACEAIAAhACEAIQAfACAAIgAj
ACEAHwAdABwAHAAcABkAFwAVABQAEwATABQAEwASABIAEAAOAA4ADgAIAAcABwAGAAUA
AgACAAIABAABAAAAAAD+//7//v/+/wAAAAAAAP7//P/7//n/+P/5//v//P/8//r/+f/4
//j/+f/6//r/+//7//v/+//7//r/+f/6//z/+//6//r/+v/6//r/+v/7//7//v/+//3/
/f/9//3/+//8//3//P/7//3//P/8//3//f/9//3//f/9//////////7//v/+//7/AAAA
AAAAAAAAAP///v/9//v/+v/5//n/+//9//7/AAAAAP///f/8//v/+//6//r/+v/5//j/
+f/5//f/9f/3//n/+f/5//n/9//4//r//P/8//v/+v/5//f/9//2//b/+P/3//f/9//3
//j/+f/6//n/+P/3//b/9f/2//j/+f/4//j/+P/5//j/9//z//L/9v/2//X/9f/3//f/
9//3//b/9v/2//b/9f/0//T/8//1//X/9f/1//T/9P/0//T/9f/2//b/9//4//j/+P/5
//f/9f/0//L/8v/y//L/8v/z//P/9P/2//b/9f/1//f/9v/2//f/9//5//v////9/wAA
BAAFAAcABgAFAAUABQAEAAQAAwACAAIAAwAEAAQABgAHAAkACQAJAAYAAwADAP///v/9
//r/+v/6//j/+f/2//T/8v/y//L/9P/1//T/8P/v/+3/7//w//D/8f/y//L/8P/w//D/
7//v//D/8v/y//H/8f/w//D/7//v/+//7//v/+//8v/y//T/+P/7/wIAEAAWABYAFgAW
ABYAIAAsADAAMwBCAFIAXwBiAE8AKgALAPj/6P/Y/8j/vP+y/67/rv+m/5v/k/+K/4P/
gP+E/4v/lv+g/6T/qv+u/67/sP+4/8H/yP/O/9L/2f/i/+j/6v/r/+z/8v/z//P/8//1
//X/9v/2//X/9P/0//P/8//0//X/9f/1//X/9f/1//j/+P/4//j/+P/5//n/+f/4//n/
+//+//z//P/8//z/+//6//n/+P/7//v//f/9////////////AgADAAMAAwADAAMAAgAB
AAIAAgACAAEAAgAEAAcACAAKAAsACwALAAwADwAQABEAEgASABIAEgAUABQAFAAVABUA
FwAaABoAGgAaABkAGQAcABwAHQAdABwAHQAdAB0AGgAaABsAGwAdAB0AHQAeABwAGgAV
ABEAEQAQAA8ADwAOAA0ADAAMAA4ADAAMAAwACgAJAAkACAAGAAIAAQAAAAIA///+//7/
/P/8//z//P/8//z//P/6//n/+f/4//j/9v/3//f/9v/3//f/9//4//r/+v/5//n/+f/5
//n/+f/5//n/+//+//j/9v/1//T/9//4//n/+//9//z/+//5//v/+//7//n//P///wAA
AQAAAP7//f/9//r/+f/4//f/+P/7//z//f///wAAAQACAAEAAAD///7//v/9//z/+//8
//z//P/9////AQACAAQAAgD///v/+P/5//n/+P/4//r/+//8/////f/7//n/+//5//n/
+f/5//b/9v/3//j/+f/5//n/+f/6//v/+//8//n/9//2//X/9f/2//f/+P/4//j/+P/4
//b/9v/3//f/+v/6//r/+//7//v/+P/4//n/+P/2//X/9//3//f/9//4//j/+P/4//j/
+P/5//n/+f/5//n/+f/2//b/9v/2//b/9v/5//v/+v/6//r/+v/6//f/9//2//b/+P/4
//f/9//5//j/+P/5//j/+f/6//3//v8CAAcACQAHAAYABQAFAAYABgAHAAcABgAGAAcA
CAAIAAoACwANAA4ADwANAAsABwADAAIAAQD///7//f/6//f/9P/y//D/8f/y//X/9//1
//L/8v/x/+//8P/w//H/9P/0//L/8v/y//H/8f/y//T/9P/z//P/8//0//T/9f/z//P/
8//z//T/9v/y//T/+/8CAA4AGgAiAB4AHAAeACQAKgAsAC0ANgBIAFcAVgBDACIABQD0
/+b/1v/G/7r/tP+y/7L/rv+p/5//lP+L/4b/hv+P/57/qP+q/7D/tv+4/7T/tv+//8b/
yP/Q/9//6P/o/+r/7//y//T/9f/1//X/9f/1//b/9v/3//j/+v/7//v//P/9//3/+v/5
//j/9//5//r/+//8//z//f/9//3/+f/5//r//P/+//7//v/+//7//v/+//7//////wEA
AQD//////////wAAAQABAAEAAAABAAEAAQAFAAYABwAHAAkACgAMAAwADAANAA0ADQAO
ABEAEgATABQAFAAUABQAFQAWABcAGQAZABsAHgAeAB4AHgAdAB0AHgAeAB8AHwAeAB8A
HwAfABoAGgAbABsAGgAZABgAGAAbABwAGgAZABQAEgAQAA8AEQARABEAEgAQAA4ADgAO
AAoACQAJAAgACQAGAAYABgAEAAEAAAAAAPz//P/8//z//f/+/////v/7//v/+v/6//r/
+//7//r/+f/5//n/+v/8//z/+//7//r/+f/4//f/+f/5//v//v/8//z//f/+//3//P/7
//v//f/8//v/+f/6//v//P/7//3////////////+//7///8BAAEAAQABAP//AQABAAEA
AQACAAMABAABAAAA///+/wAAAQACAAMAAQAAAP///////////v/+/wEAAQAAAAAAAQAB
AAAAAAD+//3//P/9//3/+//5//v//v///wAAAQD8//z//f/+//3//f/9//3/+//7//r/
+v/9//3//v////v/+v/5//j/+f/6//v//P/4//j/+f/5//j/+P/4//n/+//9//z//v8A
AAAA//////7//f/8//v/+P/4//j/+P/2//b/+f/9//z//v/+//7//v/9//3//P/8//v/
+v/4//f/+f/4//j/+f/7//3///8DAAQACAANAA8AEQAQAA8ADwANAAoACAAFAAIAAgAD
AAQACQAMAA4AEQARABEADgALAAsABwAGAAUABgAGAAYABAAAAPz/+f/2//T/9P/2//f/
+P/2//f/9//3//j/+P/5//r/+v/4//j/+P/3//f/+P/2//b/9f/1//f/+P/4//n/+//7
//v/+//8//z//P/8////BgAOABYAHAAcABwAHgAkAC4AMAAxADgARgBXAF4AUwAwAAsA
9v/q/9r/xv+4/7D/qv+u/7T/sf+r/6T/nf+W/5T/l/+i/6r/rv+w/7T/uv+8/77/v//I
/9D/1v/Z/97/5P/s/+3/7v/0//f/+f/7//v/+//8//z//P/8//3//f/7//z//f/9//3/
/f/9//3///8AAAEAAgAAAAEAAQABAAEAAQACAAQAAgACAAIAAgACAAIAAgACAAEAAQAD
AAMAAwADAAMAAwACAAMAAwADAAcACQAKAAsACwAKAAkABwAIAAoADQAOABAAEQARABEA
EgAVABYAFwAbABwAHQAeABsAGgAZABkAFwAZABwAHAAeAB4AHQAdACAAIAAhACEAJAAl
ACUAJQAhACAAIAAfACAAHwAeAB4AIAAgAB0AGwAZABgAFwAXABUAEwARABAAEgAQABAA
EAAOAA0ADQAMAAoABgAFAAQAAgD///7//v/+//7//v/+//z//P/8//r/+v/7//v//P/6
//v/+//6//n/+f/5//r/+v/6//n/+f/4//f/9v/1//j/+f/8/wAA/f/8//z//P/6//r/
+v/7//7//v/+//3//f/9//3/+//9//////////3//P/8//3///////////8BAAMAAwAD
AAAAAAAAAAAAAAAAAAAAAAABAAEAAQABAAEAAAD/////AQABAAAAAAAAAP///f/8//z/
/f/9//7//v/9//z//f/9//v/+f/7//n/+f/5//n/+f/6//z//v/+//3//P/7//v/+//6
//r//P/7//v/+//6//r/+v/6//j/+P/4//j/9P/0//X/9f/3//j/+f/7//j/9//z//L/
9f/2//b/9//3//f/9//3//b/9v/2//b/9//4//r/+//5//n/+f/5//f/9v/1//T/9f/2
//b/9//2//b/9v/2//b/9v/2//X/9f/0//T/9v/2//X/9f/3//b/9v/3//n/+//9/wEA
//8CAAYABwAJAAgABwAHAAUABAAEAAMAAAAAAAEAAgAEAAYABwAJAAkACQAGAAMAAQD9
//z/+//8//z//P/6//n/9v/0//L/8P/w//L/8//z//D/8P/v/+//8P/w//H/8v/y//D/
8P/u/+3/7f/u//D/8P/v/+//8f/y//L/8//y//H/8P/v//L/9P/y//L/9/8AAAwAFAAY
ABoAGgAcACYALgAuADEAPABMAF0AYABLACgABwDy/+b/2P/C/7T/rv+s/6z/qP+l/5v/
iv+B/4L/hP+J/5T/nP+k/6z/sP+w/7D/tP+7/8b/zv/S/9f/3v/i/+b/6f/u//H/8f/w
/+//8P/x//P/9P/0//T/9f/1//X/9v/3//f/9f/1//X/9f/0//T/9P/0//T/9f/1//X/
9f/1//b/+P/6//r/+v/6//j/+P/4//j/+v/7//7///////////////7/////////AgAD
AAMAAwADAAQABQAFAAUABgAIAAgACAAJAAkACQAKAA0ADgAPABMAFAAVABYAFAAUABQA
FQATABUAGAAYABoAGgAZABkAGgAaABsAGwAcAB0AHQAdABoAGgAbABsAGAAXABYAFgAY
ABgAFQATABEAEAAPAA8ADgANAAwADAAMAAoACgAKAAQAAwADAAIAAwAAAAAAAAACAP//
/v/+//z//P/8//z/+//6//n/9v/3//f/9v/2//b/9//3//b/9//3//f/+P/2//b/9f/1
//j/+f/6//v/+v/5//r//P/4//b/9f/0//X/9v/3//n//P/8//z/+//7//v/+//5//v/
/f/9//3/+//6//r/+//7//v/+//7//3//////////v/+//7//v/+//7//v/+////////
/////f/8//v/+//7//v/+v/6//3//f/8//z/+f/5//j/+P/7//v/+//9//v/+f/3//n/
+f/5//n/+f/4//j/+f/6//n/+f/5//n/+f/5//j/+P/4//f/9//3//T/9P/0//T/9v/2
//b/9v/2//b/9//3//b/9v/2//f/9f/1//L/8v/1//b/9v/3//X/9f/1//X/9v/2//b/
9v/0//T/9f/1//P/8//z//P/9P/0//T/9P/y//L/8f/x//T/9P/0//X/9//3//f/9v/1
//T/9P/1//P/8//0//X/+f/5//b/+v8CAAMABAAFAAYABgAGAAYABgAFAAQAAwACAAMA
BAAFAAYABwAIAAkACgAHAAYABQAEAAIAAAD+//z/+f/4//f/9v/1//T/8//y//H/8P/v
/+7/7v/u/+7/7v/v//D/8f/y//D/8P/w//D/7//u/+3/7P/t/+7/7//w//D/8P/w//D/
8v/y//L/8v/0//T/9P/0//z/AgAIAA4AEgAWABoAHgAlACwAMwA6AEIASABOAFQAPAAk
AAwA9P/l/9b/x/+4/7D/qv+k/57/l/+Q/4n/gv+G/4r/jv+S/5n/oP+n/67/tP+4/7z/
wP/F/w==
         </WaveFormData>
      </LeadData>
      <LeadData>
         <LeadByteCountTotal>10000</LeadByteCountTotal>
         <LeadTimeOffset>0</LeadTimeOffset>
         <LeadSampleCountTotal>5000</LeadSampleCountTotal>
         <LeadAmplitudeUnitsPerBit>4.88</LeadAmplitudeUnitsPerBit>
         <LeadAmplitudeUnits>��V</LeadAmplitudeUnits>
         <LeadHighLimit>2147483647</LeadHighLimit>
         <LeadLowLimit>268435456</LeadLowLimit>
         <LeadID>V1</LeadID>
         <LeadOffsetFirstSample>0</LeadOffsetFirstSample>
         <FirstSampleBaseline>0</FirstSampleBaseline>
         <LeadSampleSize>2</LeadSampleSize>
         <LeadOff>FALSE</LeadOff>
         <BaselineSway>FALSE</BaselineSway>
         <ExcessiveACNoise>FALSE</ExcessiveACNoise>
         <MuscleNoise>FALSE</MuscleNoise>
         <LeadDataCRC32>1302287530</LeadDataCRC32>
         <WaveFormData>
+v/6//v//P/+//z//P/8//3//f/+//7//v/+//7//v8AAAAAAAAAAAIAAgADAAMAAQAB
AAIAAgADAAQABQAGAAkACgAKAAsACwASACIAMwBDAEwAVgBfAGUAaABmAGEAUgA/AC0A
IAAXABIACgAFAAkACQAAAP7/CgAWABwAIgAmACgAKgAmACQAIAAZAA8ADQANAAkABgAI
AAwADwARABIAEgASABQAFQATABEAEQAQABAAEQAPAA4ADgAOABAAEAARABEAEwAUABQA
EgAUABQAFAAVABcAFgAWABcAFQAVABYAFgAZABkAGQAZABsAGwAcABwAGwAaABoAGQAb
ABsAGwAcAB0AHgAfACAAIgAjACMAIwAkACUAJgAnACcAJwAnACgAKAAoACgAKAAoACcA
JwAnACkAKQApACkAKQApACkAKQAnACcAJwAnACUAJQAkACQAJgAmACUAJAAkACQAJAAk
ACIAIgAiACIAJAAkACQAJAAmACYAJwAnACcAJwApACkAJwAoACoAKgAqACoAKwAsACoA
KgApACkAKgAqACoAKgAsACwALAAsACwALAAtAC0ALQAsACwALQAsACwAKwAqACoAKwAr
ACsAKwArACsAKwArACoAKgAqACoAKgAqACoAKgAqACkAKQAqACoAKQApACsAKwApACgA
KgAsACwALAArACoAKgAqACgAKQAqACoAKwArACwALAAtAC0AKwArACkAKQApACkAKAAo
ACgAKQAnACcAKAAoACgAKAAoACcAJwAnACYAJgAnACcAJgAmACgAJwAlACUAJgAnACcA
JQAjACMAJAAkACQAJAAlACUAJQAlACUAIwAjACQAJAAkACIAIgAiACIAIwAjACMAIwAj
ACMAIwAjACIAIgAhACEAIwAjACMAIwAhACAAIAAgACIAIgAiACIAIAAgACAAIAAiACIA
IgAiACIAIgAjACMAIQAhACIAIgAfAB8AHwAfACEAIQAhACEAHwAfACEAIQAhACEAIQAh
ACAAIQAiACAAIAAgACAAIgAiACIAIgAgACAAHgAeAB4AHwAfACAAIQAhACEAIQAhACEA
IQAiACAAIAAgACEAIwAjACQAJAAmACYAJgAmACIAIQAgAB8AHQAcABsAGAAWABUAEwAS
ABQAFQAWABYAFgAWABYAFwAWABYAFgAWABYAFgAVABIAEAAQABEAEQAQABAAEAAQAA4A
DgAOAA4ADgAOAA4ADgANAA0ADQANAA0ADAALAAoACgAOAA8ADAAOAA8ADQAQABgAIwA1
AEQATgBXAFsAXgBeAFcATAA/AC8AIgAXAAwABAD///3/AQACAAAAAgAKABQAHAAiACYA
KAAoACYAJAAfABcADwALAAsACgAGAAQAAwAFAAYACgAMAAoACQAJAAkABwAGAAYABwAF
AAQABAAEAAIAAgADAAMABQAGAAYABAAIAAgACAAJAAgABgAFAAUABQAFAAYABgAFAAUA
BQAFAAcABwAIAAgACAAIAAkACQALAAsACwAMAAkACAAHAAYACAAJAAkACQAJAAkACQAJ
AAcABwAHAAgACgAKAAoACgAIAAcABwAHAAcABwAHAAcABwAHAAcABwADAAMAAwADAAQA
BQAFAAYABAAEAAMAAgACAAIAAgACAAAAAAAAAAAAAAAAAAAAAAACAAIAAwADAAMAAwAF
AAUAAwAEAAYABgAEAAQABQAGAAgACAAHAAcABgAGAAYABgAGAAYABgAGAAYABgAHAAcA
BgAEAAMAAwABAAIAAgACAAIAAwADAAMAAQABAAEAAQABAAAAAAAAAAAAAAAAAAAA///+
//z/+//8//z/+//7//3//f/7//r/+P/6//r/+v/5//j/+P/4//b/9//4//j/9//3//j/
+P/3//f/9f/1//X/9f/1//X/9P/0//T/9f/0//P/8//y//L/8v/y//H/8f/x//D/8P/x
//H/8P/w//D/7//t/+3/7P/t/+3/6//p/+n/6v/q/+j/6P/p/+n/6f/p/+n/5//n/+j/
6P/o/+b/5v/m/+b/5f/l/+X/5f/j/+P/4//j/+L/4v/h/+H/4//j/+P/4//h/+D/4P/g
/+D/4P/g/+D/4P/g/+D/4P/g/+D/4P/g/9//3v/e/93/3//f/+D/4P/d/93/3f/d/9n/
2//f/9//3P/a/9r/2v/a/9r/2v/a/9r/3P/c/9r/2v/Z/9n/2P/Y/9n/2f/Z/9n/2v/b
/9z/3v/c/9z/3P/d/9v/2//c/9z/3P/c/9z/3P/c/9v/2v/Z/9f/1v/V/9L/1P/T/9H/
0P/P/8//z//O/9D/0P/Q/9H/0v/S/9L/0v/T/9T/1P/S/9L/0v/T/9P/1v/W/9b/1v/W
/9b/1v/W/9T/1P/U/9T/1f/V/9X/1f/W/9b/1v/W/9j/2v/Z/9r/3P/Z/9f/3P/m//X/
CQAWAB4AJwArACoAKAAjABgACwD7/+z/5f/i/9z/1f/X/9v/2v/Y/9j/4P/o/+7/9v/6
//j/+P/0//D/6//l/9//2//b/9r/1v/U/9f/2f/Y/9j/2v/a/9n/2//d/9n/2P/Y/9n/
1//W/9b/1v/W/9b/1//X/9f/2P/Y/9b/2P/Y/9j/2f/X/9b/1v/X/9f/1//Y/9j/2f/Z
/9n/2f/Z/9n/2v/a/9r/2v/b/9v/2//b/9v/3P/c/9z/3P/c/9z/3f/d/93/3f/d/93/
3f/d/93/3f/e/9z/3P/c/9z/3P/b/9v/2//d/93/3f/d/9v/2//b/9v/2//b/9v/2//b
/9v/2v/a/9r/2v/Z/9j/2P/Y/9j/2P/W/9b/1v/W/9j/2P/Y/9j/2P/Y/9n/2f/Z/9n/
2//b/93/3v/g/+D/4P/g/+H/4v/i/+L/4f/h/+L/4v/i/+L/4v/i/+L/4v/i/+L/4//j
/+P/4v/i/+P/4//k/+T/5P/k/+X/5f/l/+X/5f/l/+X/5f/k/+T/5P/k/+T/5P/k/+X/
5v/m/+f/5//m/+T/4//n/+f/5f/k/+T/5v/m/+b/5//m/+b/5v/m/+f/6P/o/+f/5//o
/+j/6f/p/+f/5//p/+n/6f/p/+b/5v/m/+f/5f/l/+b/5v/k/+T/5P/j/+X/5f/k/+T/
5f/l/+T/5P/l/+X/5P/l/+T/5f/l/+P/4//j/+T/5P/i/+L/4//j/+P/4//j/+H/4f/i
/+L/4v/k/+T/5P/k/+H/4f/h/+H/4//j/+P/4//i/+L/4f/h/+P/4//j/+P/5f/k/+T/
5P/i/+L/4v/i/+P/5P/l/+b/5P/k/+T/5P/i/+L/4//j/+X/5f/m/+b/4//j/+P/4//l
/+X/5f/l/+P/4//l/+X/4//j/+P/4//k/+P/4v/i/+X/5f/l/+X/5P/k/+L/5P/k/+T/
5P/k/+T/5P/k/+T/5P/m/+b/5P/k/+L/4//j/+T/5//n/+f/5//l/+X/5f/m/+b/5v/m
/+f/6f/p/+r/6v/s/+z/7P/s/+r/6f/o/+f/5v/k/+L/3v/e/93/2//a/9v/3f/f/+D/
4f/i/+P/5f/k/+T/5P/k/+X/5v/m/+T/5v/m/+f/5//q/+r/6v/q/+z/7P/s/+z/7v/u
/+7/7v/t/+3/7f/t/+7/7v/u/+7/7P/u//H/8v/0//P/9f/+/wwAHwAtADgAPgBDAEcA
SABEADsALgAdAAsAAAD9//z/8v/t/+//6//m/+r/8P/4/wIACgAOAAwADAAKAAQAAAD7
//X/8f/x/+3/7P/w//D/7//x//L/8v/y//T/9f/1//X/8f/w//D/8f/x//D/8P/w//D/
8P/x//H/8//0//T/8v/y//L/8v/z//P/8v/y//P/9f/1//b/9v/3//f/9//3//f/9//4
//j/+P/4//n/+f/5//n/+f/6//r/+v/6//r/+v/7//v/+//7//v/+//7//v/+//7//z/
+v/6//r/+v/6//n/+f/5//v/+//7//v/+f/5//n/+f/3//f/9//3//f/9//2//b/+P/4
//f/9v/0//T/9P/0//b/9v/2//b/9P/0//T/9P/0//T/9f/1//f/9//5//n/9//4//r/
+v/8//z//f/+//z//P/7//v/+v/6//r/+v/6//r/+v/6//r/+v/7//v/+//6//r/+//5
//r/+v/6//r/+//7//v/+f/5//n/+f/3//b/9v/2//j/+P/4//j/9v/2//X/9f/4//j/
9//3//f/9//1//T/9v/4//j/+P/1//T/9P/0//T/9f/2//b/9f/1//b/9v/1//X/8//z
//X/9f/1//X/9P/0//T/9f/1//X/9v/2//T/9P/0//P/8//z//L/8v/1//X/9P/0//L/
8f/v/+//8v/z//P/8f/x//H/8v/y//D/8P/x//H/8f/x//H/7//v//D/8P/w//L/8v/y
//L/7//v/+//7//v/+//7//v//D/8P/v/+//7//v/+//7//v/+7/7v/u/+7/7v/u/+7/
7v/u/+7/7v/u/+7/7v/u//D/8P/x//H/7//v//D/8P/t/+3/7f/t/+//7//v/+//7//v
//H/8f/v/+//7//v/+7/7f/s/+z/7//v/+//7//u/+7/7P/s/+3/7f/s/+z/7v/u/+7/
7//w/+7/7v/u/+7/7v/w//D/8P/w/+7/7v/s/+z/7P/t/+3/7v/v/+//7//v//D/8f/y
//T/9P/0//T/9f/1//X/9v/2//b/9v/2//b/9P/z//L/8f/w/+7/7P/o/+n/6f/o/+j/
6P/p/+r/6v/s/+z/7P/t//D/8P/w//D/7//w//D/7v/u/+7/7//v//D/8P/w//D/8v/y
//L/8v/0//T/9P/0//z/AwAKABEAEwAUABUAFgAYABYAFQAYABoAGwAdACQAMgBFAFUA
XgBoAHEAdwB4AHQAbQBgAE0AOwAwACkAJAAcABUAFQAVABAAEgAaACIAKgAwADQANgA2
ADIAMgAsACcAIwAfAB0AGwAcABwAHAAdAB8AIgAiACIAIAAjACUAJQAlACQAJAAlACUA
JAAkACQAIgAiACMAIwAjACQAJAAiACYAJgAmACcAKQAoACgAKQApACkAKgAqACsAKwAr
ACsAKwArACwALAAuAC4ALwAvADEAMQAxADIAMAAwADAAMAAwADEAMQAxADEAMQAxADEA
MQAxADEAMgA0ADQANAA0ADMAMQAwAC8ALwAvAC8ALwAvAC8ALwAvAC8ALwAvAC8ALwAv
AC4ALgAuAC4ALQAsACwALAAsACwALAAsACwALAAsACwALAAsAC4ALgAvAC8ALQAtAC8A
LwAvADAAMgAyADIAMgAzADQAMgAyADEAMQA0ADQANAA0ADYANgA2ADYANAA0ADUANQAz
ADIAMgAzADMANAA0ADQAMgAzADMAMwAzADMAMwAzADMAMgAyADIANAA0ADQANAAyADIA
MQAxADIAMgAxADEAMwAzADEAMAAyADQANAA0ADUANAA0ADQAMgAzADQANAAzADMANAA0
ADMAMwAxADEAMQAxADEAMQAyADIAMgAzADEAMQAyADIAMgAyADIAMQAxADEAMAAwAC8A
LwAuAC4AMAAvAC0ALQAwADEAMQAvAC0ALQAuAC4ALgAuAC8ALwAtAC0ALQArACsALAAs
ACwALgAuAC4ALgAsACsAKgApACkAKQApACkAKgAqACkAKQApACkAKQApACcAJgAmACYA
KAAoACgAKAAnACYAJQAkACYAJgAmACYAJgAmACcAJwAmACUAJQAkACIAIwAkACUAIwAj
ACMAIwAjACMAJQAlACQAIwAiACEAIgAhACAAIAAhACEAIQAhACIAIgAgACAAHwAfAB4A
HgAeAB4AHgAgACAAIAAgAB4AHgAeAB4AHAAcABoAGgAbAB0AHgAgAB8AHwAfAB8AHwAf
AB8AIAAeAB4AHgAfAB8AHwAgACAAIgAiACIAIgAeAB0AHAAbABsAGgAZABYAFgAVABMA
EgARABEAEQAQABAAEAAQABEAFAAUABQAFAATABQAFAASABIAEgATABMAFAAUABQAFAAU
ABQAFAAUABQAFAAUABQAEwATABMAEwAUABQAFAAUABQAFAAVABYAFgATABUAGgAmADMA
PwBMAFgAYwBpAGoAaABdAE4AQwAzACQAGwASAAoABQAJAAsABgAIABAAGAAeACYALgAy
ADAAMAAuACgAIwAdABcAEwARAA4ADAAMAA0ADQAQABAAEAAQABEADwAPAA0ADAAMAA0A
DQAMAAwADAAMAAwADQANAA0ADgAOAAwADAAMAAwADQALAAoACgALAA0ADQAOAA4ADQAN
AA0ADQALAAsADAAMAA4ADgAPAA8ADwAPAA8AEAAOAA4ADgAOAAwADQANAA0ADQANAA0A
DQANAA0ADQAOAA4ADgAOAA4ADAALAAsACwALAAsACwALAAkACQAJAAkACQAJAAkACQAJ
AAkACAAIAAgACAAHAAYABAAEAAQABAAEAAQABAAEAAIAAgACAAIAAgACAAMAAwABAAEA
AwADAAEAAgAEAAQABAAEAAUABgAGAAYABQAFAAQABAAEAAQABAAEAAQABAAEAAQABQAF
AAMAAgACAAMAAQACAAIAAgABAAEAAAD/////////////AQAAAAAAAAD+//7//v/+/wAA
AAD//////v/+//3//f/9//3/+//6//z//v/+//7////+//7//v/9//3//f/8//n/+f/6
//r/+//7//n/+f/7//v/+//7//r/+v/6//v/+f/5//r/+v/6//r/+v/5//n/+f/4//j/
+//7//r/+v/6//n/9//3//j/+f/5//f/9//3//j/+P/4//j/+f/5//n/+f/5//f/9//4
//j/+P/4//j/+P/4//f/9//3//f/+f/5//n/+f/5//j/9v/1//f/9//3//f/9f/0//T/
9P/2//b/9v/2//b/9v/2//b/9P/0//T/9P/0//T/9f/1//P/8//0//T/8//z//P/8//z
//P/8//z//L/8f/y//H/7//v//D/8P/w//D/8P/u/+7/7v/u/+7/7v/s/+z/7P/t/+3/
7v/v/+//7//v/+//7//v//D/8P/w//D/8f/x//H/8v/y//T/9P/0//T/8v/x//D/7//v
/+7/7f/q/+j/5//l/+T/4v/j/+T/5P/l/+b/5//p/+z/7P/s/+z/6//s/+z/6v/o/+j/
6f/p/+r/6v/q/+r/7P/s/+z/7P/u/+7/7v/u/+3/7f/t/+3/7v/u/+7/7v/w//D/7f/s
/+7/8f/z//b/AgATACEALgA6AD8APwBCAEIAPQAwACEAEQAEAP//+v/0/+//7//1//L/
7P/u//j/AgAEAAgADAAMAAwADAAIAP//+f/3//f/8//w/+7/7v/v//H/9P/0//T/9P/1
//X/8//x//D/8P/x//H/8P/w//D/8v/y//P/8//z//T/9P/y//T/9P/0//X/9//2//b/
9//1//X/9v/2//X/9f/1//X/9f/1//b/9v/3//j/+v/7//n/+f/5//r/+v/6//r/+v/6
//v/+//7//v/+//7//v/+//7//v//P/8//z//P/8//z/+//7//v//f/9//3//f/9//3/
/f/9//n/+f/5//n/9//3//b/9v/4//j/9//2//b/9v/2//b/9v/2//b/9v/4//j/+P/4
//j/+P/5//n/9//3//n/+f/5//r//P/8//7//v///wAAAAAAAP////8AAAAAAAAAAAAA
AAAAAAAA/v/+//////8BAAAAAAABAP//AAAAAAAA/v////////8BAAEAAQABAAEAAAAA
AAAAAAAAAAAAAAAAAAAA/////wAAAAD/////AQABAP///v/+/wAAAAAAAAEAAAAAAAAA
/v///wAAAAD/////AAAAAAAAAQAAAAEAAQABAAEAAQACAAIAAgADAAEAAQACAAIAAAAA
AAAA//8BAAEAAAAAAP/////+//7///////7///8AAAEAAQD///////8AAAAA/v/+////
///////////9////AAAAAAAA/v/+//7//v////////////3//f/9//3//v/+//3//f//
//////////3//P/8//z//P/8//z//P/8//z//P/8//z//P/8//z//P/8//3//f/7//v/
/P/8//z//f/+/////v/9//z/+//7//v//f/9//z/+//6//n/+//7//v//P/7//v/+//7
//r/+P/4//r/+v/6//r/+v/6//r/+v/8//z/+v/6//r/+//7//z//f/9//3//f/7//v/
+//8//3//v///wEA/////wAAAAAAAAAAAAAAAP7//f/8//v/+//6//n/9v/0//P/8f/w
//L/8//0//T/9P/0//T/9f/2//b/9v/2//X/9v/2//T/9v/2//f/9//4//j/+P/4//b/
9v/2//b/9P/0//T/9P/2//f/+P/5//j/+P/4//j/9v/4//v//P/8//v//f8CAA4AIQAz
ADwARABNAFMAUgBQAEsAPgApABcADgAJAAIA+v/z//X/9f/u/+7/9v8AAAgADgASABIA
EAAOAAwACgAFAP///f/9//n/9P/0//b/+f/7//z//P/6//r//f/7//n/+f/4//j/+f/7
//r/+v/6//r/+v/7//v/+v/6//n/9v/5//r/+//9//3//P/8//3//////wAAAAADAAMA
AwADAAEAAQACAAIAAgACAAMAAwAFAAUABQAGAAYABgAGAAYABgAHAAcABwAFAAUABQAF
AAUABQAFAAYACAAIAAgACAAKAAkACQAJAAcABwAHAAcABwAHAAcABwAHAAcABwAHAAcA
BwAGAAYABAAEAAMAAgAEAAQABAAEAAYABgAGAAYABAAEAAQABAAGAAYABwAHAAUABQAH
AAcABwAIAAoACgAKAAoACwAMAA4ADgANAA0ADgAOAA4ADgAOAA4ADgAOAA4ADgAPAA8A
DwAOAA4ADwANAA4ADgAOAAwADQANAA0ADwAPAA8ADwANAAwADAAMAAwADAAMAAwADQAO
AA4ADwAQABAADwAPABEAEQAPAA4ADgAQABAAEAARABAAEAAQABAAEQASABIAEAAPAA8A
DgALAAsACQAJAAcABwAHAAcABgAGAAYABwAFAAUABgAGAAYABgAGAAUABQAFAAQABAAF
AAUABAAEAAQAAwABAAEABAAFAAUAAwADAAMABAAEAAYABgAHAAcABQAFAAUAAwACAAIA
AQAAAAIAAgACAAIAAwADAAMAAwADAAMAAwADAAQABAADAAMAAwADAAMAAwADAAIAAgAC
AAQABAAEAAQABAAEAAQABAAGAAYABgAGAAQABAAFAAUABQAFAAYABgAFAAUABQAFAAQA
AwACAAEAAQABAAMAAwADAAMAAwADAAQAAwAEAAQABAAEAAQABAAEAAQABAAEAAQABgAG
AAQABAAEAAUABQAGAAUABQAFAAUABwAHAAcACAAKAAoACgALAAkACQAKAAoACAAIAAgA
CAAHAAcABwAHAAYABAACAP7//P/7//n/+P/7//3///8AAP7//v/+/////v/+//7//v8A
AAIAAwACAAIAAgADAAMAAgACAAIAAgACAAIAAgACAAQABAAEAAQAAwADAAMAAwAEAAQA
BAAEAAQABAAFAAYABgAFAAUACAAUACUANwBEAE4AVQBZAFoAXABVAEgAOQAnABoAEQAK
AAAA+f/7////+v/2//7/CgAUABwAJAAmACQAJAAkABwAEwAPAAsACQAFAAQABAAAAAEA
BQAEAAIAAgAEAAcACQAHAAUABAAEAAUABQAEAAQABAACAAIAAwADAAUABgAGAAQABAAE
AAQABQAHAAYABgAHAAcABwAIAAgABwAHAAcABwAFAAUABgAGAAYABgAHAAcACQAJAAkA
CgAMAAwADAAMAAoACwALAAsACQAJAAkACQAJAAkACQAKAAoACgAKAAoACgAJAAkACQAH
AAcABwAHAAkACQAJAAkABwAHAAcABwAHAAcABgAGAAQABAADAAIABAAEAAQABAACAAIA
AgACAAIAAgACAAIAAQAAAAAA//8BAAEAAwADAAUABgAIAAgABgAGAAcACAAKAAoACQAJ
AAoACgAKAAoACgAKAAoACgAIAAgACQAJAAsACgAKAAsACQAKAAoACgAIAAkACQAJAAcA
BwAHAAcABwAGAAYABgAIAAgACAAIAAoACgAJAAkACgAKAAkACQAJAAkABwAGAAgACgAK
AAoACwAKAAoACgAIAAkACgAKAAkACQAKAAoACQAJAAcABwAHAAcABwAHAAgACAAIAAkA
BwAHAAgACAAIAAgACAAHAAYABQADAAIABgAHAAcACAAGAAUAAwADAAYABwAHAAUAAwAD
AAQABAACAAIAAwADAAMAAwADAAEAAQACAAIAAgAEAAQABAAEAAIAAQAAAP//AQABAAEA
AQAAAAAA/////wEAAQABAAEA///+//7//v8AAAAAAAAAAAAAAAAAAAAAAAAAAAAAAAD+
//7///////////8AAAAA/////////////////f/9//z//P/8//z//P/+//7//v/+//z/
/P/6//r//P/9//3//v///////////////////wAA/v/+//7/////////AAAAAAAAAAAA
AAAA/v/9//z/+//9//z/+//4//r/+f/3//b/9P/1//b/9v/2//b/9v/3//b/9v/2//b/
+f/6//r/+P/2//b/9//3//b/9v/2//b/+P/4//j/+P/4//j/+P/4//j/9//2//X/+P/4
//j/+P/2//T/9f/4//j/+f/7//z/AgARACEALAA2AD0AQwBIAEgAQQA2ACcAFQAGAP3/
+v/0/+v/6f/v//T/8P/u//L//v8IAA4AEgASABQAEgAOAAcA/f/1//P/8f/u/+z/6v/p
/+v/7P/u//D/7P/p/+v/6//p/+j/6P/p/+v/6v/q/+r/6v/q/+v/6//p/+r/6v/o/+j/
6P/o/+n/5//m/+b/5//p/+n/6v/q/+n/6f/p/+n/6//r/+z/7P/q/+r/6//r/+n/6f/p
/+r/6v/q/+r/6v/q/+v/6//r/+n/6f/p/+n/6v/r/+z/7v/t/+z/6//q/+z/6//r/+v/
6//r/+v/6//p/+n/6f/p/+f/5//n/+f/5//n/+b/5v/m/+b/5f/k/+b/5v/m/+b/5P/k
/+T/5P/m/+b/5v/m/+j/6P/p/+n/5//n/+n/6f/p/+r/7P/s/+z/7P/t/+7/7v/u/+3/
7f/w//D/8P/w/+7/7v/u/+7/8P/w//H/8f/x//D/8P/x//D/8P/v/+7/7v/v/+//7//v
/+//7//v//H/8P/w//D/8P/w//D/8P/w//D/7//v//D/8P/v/+//8f/x/+//7v/u//D/
8P/w//H/8P/w//D/8P/x//L/8v/v/+//8P/w//H/8f/v/+//7//v/+//7//w//D/8P/x
//H/8f/y//L/8f/w/+//7f/t/+3/7P/s/+7/7//v//D/8v/x/+//7//w//H/8f/v/+3/
7f/u/+7/7v/u/+//7//v/+//7//t/+//8P/w//D/8P/w//D/8P/t/+3/7f/t/+3/7f/t
/+3/7v/u/+3/7f/v/+//7//v/+3/7P/s/+z/7f/u/+//8P/u/+7/7v/u/+7/7v/u/+7/
7P/s/+3/7f/t/+3/7v/u/+z/7f/u/+//7f/t/+3/7f/r/+v/7f/t/+3/7f/t/+3/7v/t
/+z/7P/r/+3/7v/u/+7/7v/u//D/8P/w//D/8P/w/+7/7v/u/+//7//w/+//7//v/+//
8f/x//H/8v/y//L/8v/z//X/9f/2//b/9f/0//P/8v/y//H/8P/v//H/8P/v/+z/7P/r
/+n/6P/q/+v/7P/s/+r/6v/q/+v/7v/u/+7/7v/v//D/8P/u//D/8P/x//H/8f/w/+//
7v/u/+7/7v/u//D/8P/w//D/8//z//P/8//y//L/8v/y//D/8P/v//L/9P/z//f//v8K
ABkAKwA4AEAARQBJAEoASgBBADQAJwATAAYA///6//T/8f/z//X/7v/q//D//P8EAAoA
EAAQABAADgAKAAYAAQD7//f/9f/z//L/8v/w//H/9f/2//T/9v/2//P/8f/z//L/8v/z
//X/9f/0//T/9P/0//T/9f/1//P/9P/0//L/9P/0//T/9f/3//b/9v/3//f/9//4//j/
+f/5//n/+f/5//n/+v/6//r/+v/7//v/+//7//v//P/6//r/+v/6//z//f/9//3/////
///////9//3//f/+//7//v/+//7/AAD///////////////////3//f/9//3//f/9//3/
/f/9//3//P/8//z//P/7//r//P/8//z//P/6//r/+v/6//v//P/9//7//P/8//3//f/9
//3//////wEAAgAEAAQAAgACAAMABAAGAAYABQAFAAQABAAEAAQABgAGAAYABgAEAAQA
BQAFAAUABAAEAAUABQAGAAYABgAEAAUABQAFAAUABQAFAAUABwAGAAYABgAGAAYABgAG
AAYABgAFAAUABgAGAAUABQAHAAcABQAEAAYACAAIAAgABwAGAAYABgAGAAcACAAIAAcA
BwAIAAgACQAJAAcABwAJAAkACQAJAAgACAAIAAkABwAHAAgACAAKAAoACgAJAAsACwAK
AAoACwALAAoACgAKAAkABwAHAAgACQAJAAcACAAJAAsADAAKAAoACwALAAsACwALAAkA
BwAIAAgACAAIAAgACAAIAAkACQAJAAkACQAJAAkACQAIAAgABwAHAAkACQAJAAkACgAK
AAsADAAMAAwADAAMAAwADAAMAAwACwAKAAkACAAKAAoACwALAAkACQAKAAoACAAJAAoA
CwALAAsACwALAAkACQALAAsACwALAAsACwAMAAsACgAKAA0ADQANAA0ADAAMAAoACgAN
AA0ADAAMAAwADAAMAA0ADgAQAA8ADgAOABAAEAAQABAAEAAQABAAEAASABIAEgASABIA
EgASABIAEQAQAA8ADgANAAwACwAKAAcABgAFAAQABQAGAAcACAAIAAgACAAIAAoACgAK
AAoADAAMAAwADAAMAAwADAAMAAoACgAKAAoADAAMAAwADAANAA4ADwAQAA4ADgAOAA4A
DgAOAA4ADgAQABAAEAAQABUAGAAbAB4ALAA4AEQAUABXAFwAYQBmAFwAUgBIAD4AMgAo
AB4AFAARAA4ACwAIAAwAEAAUABgAHgAiACYAKgAmACQAIgAgABwAGAAUABAAEAAQABAA
EAATAA==
         </WaveFormData>
      </LeadData>
      <LeadData>
         <LeadByteCountTotal>10000</LeadByteCountTotal>
         <LeadTimeOffset>0</LeadTimeOffset>
         <LeadSampleCountTotal>5000</LeadSampleCountTotal>
         <LeadAmplitudeUnitsPerBit>4.88</LeadAmplitudeUnitsPerBit>
         <LeadAmplitudeUnits>��V</LeadAmplitudeUnits>
         <LeadHighLimit>2147483647</LeadHighLimit>
         <LeadLowLimit>268435456</LeadLowLimit>
         <LeadID>V2</LeadID>
         <LeadOffsetFirstSample>0</LeadOffsetFirstSample>
         <FirstSampleBaseline>0</FirstSampleBaseline>
         <LeadSampleSize>2</LeadSampleSize>
         <LeadOff>FALSE</LeadOff>
         <BaselineSway>FALSE</BaselineSway>
         <ExcessiveACNoise>FALSE</ExcessiveACNoise>
         <MuscleNoise>FALSE</MuscleNoise>
         <LeadDataCRC32>198979287</LeadDataCRC32>
         <WaveFormData>
1P/U/9X/1f/U/9P/0//U/9T/1P/U/9T/0v/S/9L/0v/P/8//z//P/9D/0P/Q/8//zf/O
/8//z//N/83/zf/N/8//0f/P/87/zv/V/+n/BQAhADwAWwB+AJwAtgDPAOIA5QDSAK8A
gwBVACgA7f+z/5L/e/9f/07/S/9T/13/Z/9u/3L/dP93/3r/ff98/3j/ev+A/4D/hP+O
/5r/of+s/7P/t/+5/7z/v/++/7z/vv++/77/wf/E/8T/xP/E/8b/x//H/8f/yf/N/9L/
0v/Y/93/5P/o/+n/7P/w//P/9//4//n/+f/9//7//v/9/wAAAwAEAAcABQAGAAcACAAL
AAwADQAOABAAEgAUABUAFgAXABgAGgAbABwAHQAfACIAJQAlACgAKgAsAC0ALwAyADMA
NQA5ADsAPQA/AEEAQQBDAEQARABGAEkASgBLAEkASQBJAEkASgBKAEkASABIAEgARgBG
AEQARABCAEEAQAA/AD4APgA9AD0AOwA7ADYANAA0ADMAMQAxADAALQAqACgAKAAmACQA
IgAhAB8AHwAeABwAGgAaABkAFgAWABUAEwATABIAEAAPAA4ADgALAAoACQAJAAkACQAI
AAcACQAJAAkACQAHAAYABgAGAAYABgAGAAUABQAFAAUABQAIAAgACAAIAAoACgALAAsA
CQAJAAoACgAKAAoACgAKAAoACwALAAsADQANAA0ADgAPABEADwAPAA0ADQANAA0ADQAN
AA0ADQANAA0ADgAOAA4ADgAOAA4ADQANAA0ADQALAAsACwALAAwACgAKAAoACQAJAAkA
CQAHAAcABwAHAAgACAAGAAYACAAIAAYABgAEAAQABAAEAAQABAAEAAQABQAFAAUABQAF
AAQABAAEAAQAAwACAAIAAQACAAIAAAACAAEAAQABAP//AQD/////AgACAAIAAQABAAIA
AgACAAIAAQABAAEAAQABAAEAAAAAAAAAAQABAAEAAQABAAAAAAAAAAAAAAACAAIAAgAC
AAAAAgAEAAIAAgACAAIABAAEAAQABAADAAIAAQD//wEAAQABAAIAAgACAAIAAgAEAAQA
BgAGAAYABgAGAAYABwAIAAkACQALAAwADAAMAAwADAAMAAwADgAMAAsACgAIAAYABAAC
AAAAAAAAAAAAAAD//////////////v/+/wAAAQABAAEAAgAEAAUABgAGAAYABgAGAAYA
BgAFAAUABQAFAAYABgAIAAcABwAIAAkACQAJAAkACQANAAsACwANAA4ADAANABkALwBL
AGoAhwCkAMIA3gD1AAoBFwEWAQMB4wC7AJIAYwArAP7/5//R/7j/r/+t/6//t//E/8j/
yv/N/9L/0//U/9T/0v/S/9T/1v/W/9z/4//s//f/AQAFAAYACQAOABAAEAAQABAAEwAT
ABIAEQAQABMAFQAWABcAGQAbAB4AHAAeAB8AIgAiACAAIAAhACEAIwAkACUAJQAnACgA
KAAnACcAKQApACsAKwAsAC0ALgAvADAAMQAyADEAMgAzADMANgA3ADgAOgA5ADoAOwA9
AD4AQQBBAEQARgBIAEkASwBPAE8AUABTAFUAVwBZAFsAWQBbAFwAXABcAF8AYABhAGIA
YwBkAGUAZABkAGMAYgBgAGAAXgBeAF4AXgBcAFsAWgBZAFgAWABXAFcAVQBVAFIAUABQ
AE8ASwBLAEoARwBGAEQARABCAEAAPgA9ADsAOQA4ADYANAA1ADUAMwA0ADMAMQAxADAA
LgAtACwALAAtACwAKwArACsAKwAqACkAKQApACkAKQAqACoAKwAsACwALAAsACsAKwAr
ACsAKwAsACwALAAsAC4ALgAvAC8ALQAtAC4ALgAsACwALAAsAC4ALwAvAC8AMQAxADEA
MgAyADMAMAAvADEAMQAxADEALwAvAC8ALwAuAC0ALQAsACoAKgAqACoAJwAnACcAJwAl
ACUAJQAlACMAIAAfAB4AHQAdAB0AHQAZABkAGQAZABgAGAAWABYAFAAUABIAEgASABIA
EgASAA8ADgANAAwACwALAAsACwAKAAgABwAGAAYABQAEAAQABAAEAAMAAAAAAP//////
////AQD////////+//3/+//5//r/+v/6//j/9//3//f/9//3//f/9v/0//T/9f/1//H/
8//1//T/8P/w//D/8P/w/+7/7v/u/+7/7v/u/+7/7f/r/+v/6//s/+z/7P/s/+z/7v/u
//D/8P/w//D/8P/w/+//8P/x//H/7//w//D/8P/w//D/8P/w//L/8P/v/+7/7v/s/+r/
6P/k/+T/5P/k/+T/4//j/+P/4f/h/+D/4P/h/+H/4P/f/9//4P/g/+D/4v/i/+L/4v/g
/+D/3//f/9//3//g/+D/3v/d/93/3v/d/93/3f/d/9//3//h/+H/4f/e/9z/4f/t/wcA
JwBCAF0AfACYAKwAwwDUAN0A1gC/AJsAdQBUACcA8f/M/7n/o/+M/4P/ff9//4n/lv+a
/5r/nf+e/5//ov+i/57/nv+i/6T/pv+q/7P/vv/D/8n/0f/U/9X/2P/c/9v/2v/Z/9v/
2v/a/9r/2v/c/93/3f/d/93/3//i/+D/4P/h/+T/5P/g/+D/4f/h/+P/5P/l/+X/5//o
/+j/5//n/+n/6f/r/+v/7P/t/+7/7f/u/+//8P/x//L/8//z//T/9f/2//j/+f/6//v/
/f/+/wEAAQAEAAQABgAHAAkADQANAA4AEQARABMAFQAXABkAGwAcABwAHAAfACAAIQAh
ACEAIQAhACIAIgAhACAAIAAgAB4AHgAeAB4AHAAbABoAGQAYABgAFQAVABMAEwASABAA
EAAPAA0ADQAMAAkACAAGAAYABAAAAP7//f/7//v/+v/4//b/9P/z//D/8P/w/+//8P/w
/+z/6//q/+r/6//q/+n/6f/p/+n/6P/n/+f/5//n/+f/5//m/+b/5v/k/+T/5P/j/+T/
5f/m/+f/5v/m/+b/5v/o/+j/6f/p/+n/6f/q/+r/7P/s/+z/7P/s/+3/7f/t/+//7//v
//D/8f/z//H/8f/z//P/8//z//X/9f/1//X/9//3//j/+P/4//j/+P/4//n/+f/5//n/
+//7//v/+//8//r/+v/6//n/+f/5//n/+f/5//n/+f/6//r/+P/4//j/+P/2//b/9v/2
//b/9v/4//j/+P/4//f/9//3//f/+f/4//j/+P/4//f/9v/2//f/+P/4//b/+P/3//f/
9//1//f/9f/1//f/+P/5//n/+f/6//r/+v/4//f/9//3//n/+f/5//j/+P/4//n/+f/5
//n/+f/4//j/+P/4//j/+P/4//j/+P/4//j/+P/4//r/+v/6//r/+P/4//f/9//4//j/
+P/4//j/+v/6//r/+v/6//r/+v/5//f/9//3//j/+v/6//r/+v/8//z//v/+//z//P/8
//z///8AAAEAAQADAAQABAAEAAYABgAGAAYABQACAAAA/v/+//z/+v/4//b/9v/2//b/
+P/3//f/9//3//f/9v/2//X/9f/0//P/9f/2//b/9v/2//b/9v/2//b/9v/1//X/9//3
//j/+P/2//X/9f/2//X/9f/1//X/9f/3//n/+f/5//j/+P8FAB0AOwBZAHQAkQCwAMwA
5AD9AAwBCQHuAMkAnwB7AFIAFQDj/8r/sf+Z/5D/j/+R/53/qf+u/7D/tP+3/7b/uf+8
/7j/uP+8/7z/vv/K/9T/3f/m/+3/7//z//b/9//4//r/+v/6//r//f/+//7//v/+//7/
////////AQADAAYABAACAAMABgAGAAYABgAHAAcABwAIAAkACQALAAwADAALAAsADQAN
AA8ADwAQABEAEgARABIAEwAUABcAGAAZABkAGgAbABwAHgAfACAAIQAjACQAJwAnACoA
LgAwADEAMwA1ADUANgA5AD0APwBBAEMAQQBDAEQARABEAEcASABJAEkASQBJAEkASgBK
AEkASABIAEgARgBGAEcASABHAEcARABDAEIAQgA9AD0AOwA7ADoAOAA4ADcANQA1ADQA
MQAwAC4ALgAsACoAKAAnACUAIwAiACAAHgAcABsAGAAYABcAFQAVABQAFAATABIAEgAT
ABIAEQARABEAEQAQAA8ADQANAA0ADQANAAwADAAMAAwADAAMAAsACwALAAsACwAOAA4A
DgAOAAwADAANAA0ADwAPABAAEAAOAA4ADgAOABAAEQARABEAEQARABEAEgASABMAEAAP
ABEAEQARABEADwAPAA8ADwARABEAEgASABAAEAAQABAADQANAA0ADQANAA0ADQANAAoA
CAAIAAgABwAHAAcABwAHAAcABwAHAAgACAAGAAYABgAGAAQABAACAAIAAgACAAAAAAAA
AAAAAQABAAEAAQABAAAAAAAAAAAA///+//7///8AAAAA/v/8//v/+//7//3////9//3/
/P/8//z/+//7//z//P/8//7//f/9//3//f/9//3//P/7//r/+v/5//n/+f/5//j/+v/6
//r/+v/6//r/+v/6//j/+P/4//j/+P/4//j/+P/4//j/9//3//f/9//4//j/9v/2//b/
9v/2//b/9v/2//b/9v/2//b/9v/2//T/9P/0//P/8//z//P/9P/0//T/9P/0//b/9v/4
//j/+P/4//j/+P/5//r/+//7//n/+v/6//r//P/8//z//P/7//j/9v/0//T/8v/w/+7/
7v/u/+7/7v/u/+3/7f/t/+3/7f/s/+z/6//r/+r/6f/n/+j/6P/o/+j/6P/o/+j/6P/o
/+f/5//n/+f/6P/o/+j/5//n/+j/5//n/+f/5//n/+f/4//j/+X/5v/m/+3/AQAfADsA
VABzAJQAsgDMAOcA+gD9AOoAxwCfAHUASAANAM//rP+X/3v/av9n/2n/cf99/4b/iv+K
/4//kv+T/5b/lP+S/5T/lv+c/6T/rP+3/8D/xf/L/8//0P/T/9b/1v/W/9b/1v/Z/9j/
2P/Y/9j/2v/b/9v/2//a/9v/3f/a/9r/2//e/97/3f/e/+D/4f/h/+L/4//j/+f/6P/o
/+f/5//p/+n/6//s/+7/8P/y//P/9P/1//b/9//4//n/+f/6//v//P/+/wEAAgADAAUA
CAALAAsADgAQABIAEwAVABUAFQAWABkAGwAdAB8AIQAjACUAJgAmACQAJwAoACkAKwAr
ACsAKwAsACwAKwAqACgAKAAmACYAIwAiAB8AHQAeAB0AHAAcABsAGwAZABkAFQASABEA
DwANAA0ADAAJAAYABAAEAAIAAAD+//3/+//5//j/9v/0//T/8//w//D/7f/r/+v/6v/o
/+f/5v/m/+X/5P/j/+P/4//j/+L/4f/f/9//3//f/+H/4P/g/+D/4P/g/+D/3//f/9//
3//f/+D/4P/g/+D/4v/i/+P/4//h/+H/4v/i/+L/4v/i/+L/5P/l/+X/5f/m/+f/6P/q
/+v/7f/r/+v/6//r/+v/6//t/+3/7f/t/+3/7f/u/+7/7//w//H/8v/x//H/8f/x//P/
8//z//P/9P/y//L/8v/z//P/8//z//H/8f/x//H/8v/y//D/8P/w//D/7v/u/+7/7v/u
/+7/8P/w//D/8P/v/+//7//v//H/8P/w//D/8P/v/+7/7v/x//L/8v/w/+7/7f/t/+3/
7//x/+//7//u/+7/7v/t/+//8P/w//D/8v/x//H/8f/x//H/8f/w//L/8v/z//P/8//z
//P/8v/z//T/9f/2//T/9P/0//T/9P/0//T/9P/2//b/9v/2//b/9v/1//X/9f/1//b/
9v/0//b/9v/2//b/9v/2//j/+P/4//j/9v/2//b/9f/2//f/+P/6//r/+v/6//r//P/8
//7//v/+//7//v/+////AAABAAEAAQACAAIAAgAEAAQABAAEAAYABAADAAIAAgAAAP7/
/P/4//j/+P/4//j/9//3//f/+f/5//j/+P/5//n/+P/3//f/+P/4//j/+f/6//v//P/+
//7//f/9//////8AAAAA/v/9//3//v8AAAEAAgADAP////////3//f/8//r/AQATAC0A
RwBiAH8AogC+ANYA6wD6AP8A+ADdALUAiwBiACsA9f/Y/8X/q/+c/5v/l/+X/6P/rv+y
/7b/uf+8/73/vv+8/7z/vP+8/77/wP/G/8//2P/h/+f/6//u//H/8P/0//L/8v/y//X/
9v/2//b/9v/2//f/9//3//n/+//+//z//v///wIAAgD+//7//////wEAAgADAAMAAwAE
AAQAAwADAAUABQAHAAcACAAJAAoACwAMAA0ADgAPABAAEQARABAAEQASABQAFwAYABkA
GwAaAB0AHQAgACIAJAAlACcAJwAnACgAKwAtAC8AMQAzADMANQA2ADYAOAA7ADwAPQA7
ADsAOwA7AD4APgA9ADwAPAA8ADoAOgA4ADgANgA1ADYANQA0ADQAMQAxAC8ALwAsACoA
KgApACUAJQAkACEAIAAeAB4AHAAcABoAGQAXABQAEgAPAAwADAALAAgACAAHAAUABQAE
AAIAAQAAAAAA/f/8//v/+//5//n/+P/3//f/9//3//f/9//2//b/9v/0//T/9P/z//P/
8//z//P/8v/y//L/8v/y//L/8//z//P/8//0//T/9P/0//T/9P/y//P/8//z//H/8f/x
//L/8//1//P/8//1//X/9f/1//P/8//z//P/8//z//T/9P/0//T/9P/0//P/8//z//P/
8f/x//H/8f/y//D/8P/w/+//7//v/+//7f/t/+3/7f/u/+7/7P/s/+r/6v/o/+j/6P/o
/+j/6P/q/+r/6v/q/+n/6f/p/+n/6f/o/+j/6P/o/+f/5v/m/+X/5v/m/+T/5v/l/+X/
5f/l/+f/5f/l/+b/5v/m/+X/5f/m/+b/5v/k/+P/4//j/+P/4//j/+L/4v/i/+P/4//l
/+X/5f/k/+L/4v/i/+L/4P/g/+L/4v/i/+L/4v/i/+L/4v/i/+L/4v/i/+H/4f/h/+H/
4v/k/+T/5P/k/+b/5v/o/+j/5v/m/+b/5v/n/+j/6f/p/+v/7P/s/+z/7v/u/+7/7v/u
/+z/6//q/+j/5v/k/+L/4P/g/+D/4P/g/9//3//f/+H/4f/g/+D/4f/h/+D/3//d/97/
3v/e/+D/4P/g/+D/4P/g/9//3//h/+H/4v/i/+L/4f/h/+L/4//j/+P/4//j/+P/4//j
/+P/5P/k/+n/+/8VAC8ATABpAIQAoAC4ANMA5gDtAOAAwwChAH0AWAAlAO//zv+5/6H/
iv9//4H/h/+P/5j/nv+g/6P/qP+p/6j/pv+m/6z/rP+s/7L/uP/B/8z/1f/Z/9v/4P/l
/+b/5P/k/+T/5P/n/+b/5v/m/+b/5//p/+r/6//p/+v/7v/s/+7/7//y//L/8v/y//P/
8//z//T/9f/1//f/+P/4//f/9//5//n/+//9//7///8AAAEAAgADAAQABQAGAAcABwAK
AAsADAAOAA8AEAARABMAFAAXABcAGgAcAB4AHwAhACMAIwAkACcAKwAtAC8AMQAxADMA
NAA0ADIANQA2ADcANwA3ADcANwA4ADgANwA2ADgAOAA2ADYANAA0ADIAMQAxADEAMQAy
AC0ALQArACsAKAAmACYAJQAjACMAIgAfACAAHgAeABwAGgAYABcAFQATABIAEAAOAA4A
DQAKAAoACQAHAAcABgAGAAUABAAEAAMAAgABAAEAAQABAAAA/////////////////v/+
//7//v/+//7//f/9//3//f/9//7//v/+//7//v/+////////////AAAAAAIAAgACAAIA
BAAFAAUABQADAAMAAwAEAAUABwAFAAUABQAFAAUABQAHAAcABwAHAAUABQAGAAYABAAE
AAQABAAFAAUABQAFAAQAAwACAAEAAgAAAAAAAAABAAEAAQABAP///////////v/+//z/
/P/8//z/+v/6//z//P/8//z//P/8//z//P/5//n/+f/5//f/9v/2//b/9//3//f/+P/3
//j/+P/2//j/9//3//f/9//5//f/9//2//b/9v/1//X/9v/2//b/9v/1//X/9f/3//f/
9//2//b/9v/3//f/9f/1//X/9P/2//b/9v/2//T/9P/0//T/9v/2//b/9v/0//T/9P/0
//T/8v/0//T/9P/0//T/9P/0//T/9P/2//b/9v/1//X/9f/1//b/+P/4//j/+P/2//b/
+P/4//r/+v/6//r/+//8//3//f/9//7//v/+/wAAAAAAAAAAAAD+//3//P/6//j/9v/0
//L/8v/y//L/8v/x//H/8f/x//H/8P/w//H/8f/w/+//8f/y//L/8v/w//D/8P/w//D/
8P/v/+//7//v//D/8P/y//H/8f/y//H/8f/x//H/8f/z//X/9f/1//L/8v/5/wsAKQBJ
AGIAfQCeAL4A1gDvAAIBCQH2ANUAsQCLAGAAJQDt/8z/s/+X/4b/g/+H/4//m/+k/6b/
qP+r/67/sf+y/7D/sv+2/7T/tv/A/8z/1f/e/+f/6f/r/+7/8f/y//L/8v/y//L/9f/2
//b/9v/2//b/9//3//f/9v/3//n/9v/0//X/+P/4//j/+P/5//n/+f/6//v/+////wAA
AAD///3//////wEA//8AAAEAAgAFAAYABwAIAAcACAAJAAkACgALAAwADgAPABAAEQAT
ABQAFwAXABoAGgAcAB0AHwAhACEAIgAlACcAKQArAC0ALQAvADAAMAAwADMANAA1ADUA
NQA1ADUANAA0ADMAMgA0ADQAMgAyADIAMgAwAC8ALAArACoAKgApACkAJwAnACIAIAAg
AB8AHQAdABwAGQAWABQAFAASABIAEAAPAA0ACQAIAAYABAACAAEA/v/+//3/+//7//r/
9v/1//T/9P/z//L/8f/x/+//7//u/+3/7f/t/+3/7f/r/+r/6v/q/+r/6v/q/+n/5//n
/+f/5//q/+r/6v/q/+j/6P/p/+n/6f/p/+r/6v/o/+j/6P/o/+j/6f/p/+n/5//n/+f/
6P/p/+v/6f/p/+n/6f/p/+n/5//n/+f/5//p/+n/6v/q/+z/7P/s/+z/7f/t/+3/7f/t
/+3/7f/t/+7/7P/s/+z/7//v/+//7//v/+//7//v//L/8v/w//D/8P/w/+7/7v/s/+z/
7P/s/+z/7P/s/+z/7f/t/+3/7f/v/+7/7v/u//D/7//u/+7/7f/u/+7/7P/u/+3/7f/t
/+3/7//t/+3/7P/s/+z/6//t/+7/7v/u/+z/6//r/+v/7f/t/+3/7P/s/+z/7f/t/+v/
6//r/+r/7P/s/+z/7P/s/+z/7P/s/+z/7P/s/+7/7P/s/+z/7P/s/+r/6v/q/+r/7P/s
/+z/6//r/+v/6//s/+z/7P/s/+z/7v/u//D/8P/w//D/8P/w//H/8v/z//P/8//0//T/
9P/4//j/+P/4//b/9P/z//L/8v/w/+7/7P/r/+z/7f/u/+3/6//q/+n/6f/p/+j/6P/p
/+n/6P/n/+n/6v/q/+r/6P/o/+j/6P/o/+j/5//n/+f/5//o/+j/6P/n/+f/6P/p/+n/
6f/p/+v/6//r/+3/6//q/+j/7f///xsAOQBUAG8AjgCuAMgA4QD0AP0A8gDVAK8AhwBY
AB0A4//E/7H/l/+C/3//gf+H/5X/nv+i/6L/p/+u/63/qv+q/6z/rP+u/7L/tP+6/8X/
0P/Z/93/3//i/+f/6v/q/+r/6v/q/+3/7v/u/+7/7v/u/+//7//v//H/8//2//T/8v/z
//b/9v/2//b/9//3//j/+P/4//f/+f/6//r/+f/7//3//f//////AAABAAIAAQACAAMA
BAAHAAgACQAJAAgACQAKAAwADwAQABEAEwASABUAFQAYABoAHAAdAB8AIwAjACQAJwAo
ACkAKgArACwALwAxADIAMAAzADQANQA3ADcANwA3ADYANgA1ADQANAA0ADIAMgA0ADQA
MgAxADAALwAuAC4AKQApACcAJwAmACQAJAAjACEAIQAgAB0AHAAaABoAGAAYABYAFQAT
ABEAEAAOAAwACgAJAAYABgAHAAUABQAEAAIAAQAAAAAAAQAAAP/////9//3//P/7//n/
+f/5//n/+f/4//j/+P/6//r/+v/5//n/+f/5//n/+v/6//r/+v/8//z//f/9//3//f/+
//7//v/+//7//v/+/////////wEAAQABAAIAAQADAAEAAQD//////////wEAAQABAAEA
AQABAAIAAgACAAIAAgACAP////////////////////8AAP7//v/+/wAAAQACAAMAAwAD
AAMAAwAGAAYABAAEAAQABAACAAIABAAEAAQABAAGAAYABgAGAAMAAwADAAMABQAEAAQA
BAAGAAUABAAEAAUABgAGAAQABAADAAMAAwADAAUAAwADAAQABAAEAAMAAwAEAAQABAAG
AAUABQAFAAcABwAHAAYABgAGAAcABwAHAAcABQAEAAQABAAEAAQABAAGAAYABgAGAAQA
BAAEAAMAAwADAAMABAAIAAgACAAIAAYABgAIAAgACAAIAAgACAAJAAoACwALAAsADAAM
AAwADAAMAAwADAAOAAwACwAKAAwACgAIAAYAAgACAAIAAgACAAEAAQABAP/////+//7/
AAABAAEAAQD//wAAAAAAAAIAAgACAAIABAAEAAMAAwAEAAUABwAIAAcABQAEAAQABgAH
AAgACQAHAAUABQAHAAcABgAIAAsAFQAtAEkAZgB/AJwAuADQAOsA/AAFAf4A6wDJAKEA
fgBTABsA9P/j/9H/uv+v/6v/rf+3/8D/wv/C/8X/yP/J/8r/xv/C/8T/xv/E/8b/yv/R
/9j/4f/p/+//8P/x//T/9v/0//T/9P/3//j/+P/4//j/+P/5//n/+f/3//n//P/6//j/
+f/8//z//P/8//3//f/9//7/////////AAAAAP//AQADAAMABQAEAAQABAAEAAMABAAF
AAYABwAIAAkACQAMAA0ADgAQAA8AEAARABMAEgAVABUAGAAYABoAGwAdACEAIQAiACUA
JwApACsALQAtAC8AMAAwAC4AMQAyADMAMwAzADMAMwAyADIAMQAwADIAMgAwADAAMAAw
AC4ALQAsACsAKgAqACkAKQAnACcAJAAiACIAIQAfAB8AHgAbABgAFgAWABQAEwASABIA
EQAPAA4ADAAKAAgABwAEAAQAAwABAAEAAAAAAP///v/+//v/+v/5//n/+f/5//j/9//5
//n/+f/5//n/+P/4//j/+P/4//j/9//3//f/9//3//j/+P/4//j/+P/4//n/+f/5//n/
+v/6//r/+v/6//r//P/9//3//f/7//v/+//8//3////9//3//f/9//3//f/9//3//f/9
//3//f/+//7//P/8//z//P/7//v/+//7//3//f/9//3//P/6//r/+v/7//v/+//7//n/
+f/5//n/+P/4//b/9v/4//j/9v/2//b/9v/2//b/+P/4//j/+P/1//X/9f/1//X/9P/0
//T/9v/1//T/9P/z//T/9P/y//L/8f/x//H/8//1//P/8//y//L/8v/x//H/8v/y//L/
8v/x//H/8f/z//P/8//y//L/8v/z//P/8f/x//H/8P/w//D/8P/w//D/8P/w//D/7v/u
/+7/7v/u//D/8P/w//D/8P/w//D/8P/w//D/8v/y//L/8f/x//H/8f/y//T/9P/0//T/
9P/0//b/9v/4//j/+P/4//f/+P/5//n/+f/6//r/+v/6//r/+v/6//z/+v/5//j/+P/2
//T/8v/w//D/8P/w/+7/7f/t/+3/7//v/+7/7v/v/+//7v/t/+//8P/w//D/7v/u/+7/
7v/u/+7/7f/t/+3/7f/u/+7/8P/v/+//8P/v/+//7//v/+//7//v//H/8f/w//L/+f8N
ACcARQBiAH8AnAC4ANIA6QD6AAEB8ADPAKcAgQBaACMA7//Q/7n/nf+M/4n/i/+R/5v/
pP+o/6r/q/+u/6//sP+w/7D/sv+y/7b/vv/E/83/2P/f/+X/6f/q/+n/6v/s/+7/7v/u
//H/8v/y//L/8v/0//X/9f/1//T/9f/3//T/9P/1//j/+P/4//j/+f/5//n/+v/7//v/
/f/+//7//f/9//////8BAAEAAgADAAQAAwAEAAUABgAHAAgACQAJAAwADQAOABAAEQAS
ABMAFQAUABcAFwAaABwAHgAfACEAIwAjACQAJwAnACkAKwAtAC0ALwAwADAAMgA1ADYA
NwA3ADcANwA3ADgAOAA3ADYANgA2ADQANAA0ADQAMgAxADAALwAuAC4AKwArACkAKQAo
ACYAJgAlACMAIwAiAB8AHgAcABwAGgAaABgAFwAVABMAEgAQAA4ADgANAAoACgAHAAUA
BQAEAAQAAwACAAIA///+//3//f///////v/9//3//f/9//3//f/8//z//P/8//z//P/7
//v/+//7//v//P/8//z//P/8//z//f/9//v/+//8//z//P/8//z//P/8//3//f/9//v/
+//7//z//f////3//f/9//3//f/9//3//f/9//3/+//7//z//P/+//7//v/+//v/+//7
//v/+//7//v/+//6//j/+P/4//j/9//2//X/9P/1//b/9//2//b/9P/0//b/9v/0//T/
8v/y//L/8v/y//L/8v/y//H/8f/x//H/7//u/+7/7v/w/+//7v/u/+3/7v/u/+z/7v/t
/+3/7f/t/+//7f/t/+z/7P/s/+v/6f/q/+r/6v/s/+v/6//r/+n/6f/p/+j/6P/o/+n/
6f/r/+v/6//q/+r/6v/q/+r/6v/q/+r/6v/o/+j/6P/o/+r/6v/q/+r/6P/o/+f/5//n
/+f/6P/o/+j/6P/o/+j/6v/q/+z/7P/s/+7/7v/u/+7/7v/u/+7/7v/w//D/8P/w//L/
8v/y//L/9P/0//T/9P/z//L/8f/w/+7/7P/q/+j/6P/o/+j/6P/m/+b/5v/m/+T/5P/k
/+T/5P/k/+T/5P/m/+b/5v/m/+T/5P/k/+T/5P/k/+T/5P/m/+b/5v/m/+b/5v/m/+b/
5v/m/+b/5v/m/+b/5v/m/+v/7v/x//T/DQAmAD8AWAB3AJQAsQDOANQA2ADcAOAAuQCS
AGsARAAaAPL/yv+i/5n/kP+H/37/hv+M/5L/mP+b/57/of+k/6T/pP+k/6T/rP+y/7j/
vv/E/w==
         </WaveFormData>
      </LeadData>
      <LeadData>
         <LeadByteCountTotal>10000</LeadByteCountTotal>
         <LeadTimeOffset>0</LeadTimeOffset>
         <LeadSampleCountTotal>5000</LeadSampleCountTotal>
         <LeadAmplitudeUnitsPerBit>4.88</LeadAmplitudeUnitsPerBit>
         <LeadAmplitudeUnits>��V</LeadAmplitudeUnits>
         <LeadHighLimit>2147483647</LeadHighLimit>
         <LeadLowLimit>268435456</LeadLowLimit>
         <LeadID>V3</LeadID>
         <LeadOffsetFirstSample>0</LeadOffsetFirstSample>
         <FirstSampleBaseline>0</FirstSampleBaseline>
         <LeadSampleSize>2</LeadSampleSize>
         <LeadOff>FALSE</LeadOff>
         <BaselineSway>FALSE</BaselineSway>
         <ExcessiveACNoise>FALSE</ExcessiveACNoise>
         <MuscleNoise>FALSE</MuscleNoise>
         <LeadDataCRC32>3839756861</LeadDataCRC32>
         <WaveFormData>
7v/u/+7/7v/t/+3/7f/t/+3/7f/t/+3/7f/t/+3/7f/r/+r/6v/r/+z/7f/u/+7/7P/t
/+7/7v/u/+7/7v/u//D/8P/w//D/7v/y/wQAGgAyAE0AbgCXAL4A4wAMATYBUQFaAVMB
NgEHAcYAawAPANj/tP+I/2r/Y/9n/27/dP96/3z/fv+C/4n/kP+X/5b/mv+e/6D/pf+v
/7z/x//T/9v/4P/k/+j/7f/u/+7/7f/u/+7/8P/z//P/9P/0//T/9f/2//b/+f/5//r/
+v/5//n/+//7//3//f/+/////////wEAAgABAAEAAQABAAMABAAGAAcABgAHAAcACQAK
AAoADAANABEAEgASABMAFAAVABYAGAAaABwAHQAeAB8AIAAiACQAJgAnACoALAAvADEA
NAA3ADcAOgA8AD4AQQBCAEUARQBEAEYARwBIAEkASQBJAEkASgBKAEoASABIAEkASQBH
AEcARwBHAEUAQgBBAEAAQAA/AD4APAA6ADYANAAzADAAMAAvAC8ALAApACYAJQAiACAA
HwAeABoAGQAYABYAEwASABAADgAOAA0ACwAJAAgABwAHAAYABQADAAMAAwADAAIAAQAA
AP///v/+////AAAAAP///v/9//3//f/+//7//f/9//3//f/9//3//f/9//3//f/9//7/
/////////v/+/////////wAAAAAAAAEAAQACAAIAAgADAAMABAAEAAMAAwAEAAQAAQAB
AAIAAwADAAEAAwADAAMAAwACAAIABAAEAAMAAwABAAIAAgACAAEAAAAAAAAA/v/+//7/
/v/8//z//P/9//3//f/7//n/+//6//r/+f/4//j/+f/5//f/9//4//j/+P/3//f/9//2
//b/9v/3//X/9f/1//X/9v/2//b/9P/z//P/8//z//L/8v/y//H/8f/y//L/8v/z//P/
8//z//H/8f/x//L/9f/1//T/8f/v//D/8f/x//H/8f/x//D/7//v/+//7//v//D/8P/x
/+//8v/y//D/8P/w//D/8f/x//H/8f/v/+//7//u//D/8P/w//D/7//v//H/8f/y//P/
9P/0//T/9P/0//T/8//1//X/9f/3//f/+P/4//j/+f/6//r//P/7//r/+f/4//f/9P/x
/+//7//v/+//7//t/+z/7P/q/+r/6v/q/+r/6v/p/+n/6//r/+v/6//r/+v/6//r/+n/
6f/p/+j/6P/p/+n/6f/p/+j/6P/p/+r/6v/q/+r/6P/s/+r/6v/s/+z/6v/s//T/BgAe
ADkAVgB5AJwAvwDiAAgBLQFEAUsBQAEfAe4ApQBJAPj/zP+q/4T/bf9n/2r/cv96/3z/
fv+C/4X/iv+R/5T/lP+Y/5z/of+j/6r/s/+//8v/1v/a/9z/3//k/+b/6f/q/+r/7P/s
/+v/6//q/+v/7f/v//D/8//z//T/9P/3//f/+f/5//j/9//3//f/+f/5//v//P/9//3/
/f/9//7//v//////AgADAAMABQAGAAYACAAJAAkACgAKAAsADgAPABAAEgASABQAFQAW
ABsAHAAeACAAIgAjACYAKAAqACsALQAvADEANAA2ADgANwA4ADsAOwA+AEAAQQBCAEQA
RQBGAEcARgBGAEYARABDAEMAQgA/AD8APwA/AD0APgA9ADwAPAA7ADoAOAA2ADIAMAAv
ACwAKgApACkAJgAlACIAIQAeABwAGwAaABYAFAASAA8ACwALAAoACQAKAAkABwAFAAQA
AQABAAAA///9//3//f/9//z/+//6//n/+P/4//n/+v/6//n/+P/3//f/9//4//j/9//3
//f/9//3//f/9//3//n/+f/5//r/+v/5//j/9v/2//f/9//3//j/+P/4//n/+//8//z/
/P/9//3//v/+//3//f/+//7/+//7//z//f/9//v//f/9//3//f/8//z//P/8//v/+//5
//r/+v/6//f/9v/2//b/9v/2//b/9v/0//T/9P/1//X/9f/z//H/8v/y//P/8//y//L/
8//z//L/8f/x//D/8P/v/+//7//s/+z/7P/t/+v/6//r/+v/7P/s/+z/6v/r/+v/6//r
/+z/7P/s/+v/6f/q/+r/6v/r/+v/6//r/+n/6f/p/+r/6//r/+r/5//n/+j/6f/p/+X/
5//p/+r/5v/o/+j/6P/o/+f/5//n/+f/5//n/+f/5v/m/+b/5v/m/+f/5//p/+n/7P/t
/+7/7v/u/+7/7v/u/+3/7//v/+//7f/t/+7/7v/y//P/9P/0//T/8//y//H/8P/v/+z/
6f/l/+X/5f/l/+f/5f/k/+T/4v/i/+L/4v/i/+L/4f/h/+H/4f/h/+H/4//j/+P/4//h
/+H/4f/g/+D/4f/h/+H/4f/g/+D/4f/g/+D/4P/g/+T/5P/k/+b/5P/g/+D/5v/w/wQA
HgA5AFYAeQCcAL0A4AAEASMBNgE1ASAB+wDMAIMAKQDm/8D/nP94/2f/Y/9k/2z/dP94
/3b/ev99/4T/i/+O/47/kP+W/5n/m/+k/6//u//D/8j/0P/W/9n/3P/g/+D/4P/f/+D/
4f/h/+L/4v/i/+P/5P/k/+X/5f/m/+b/5//n/+n/6f/p/+n/6v/r/+v/6//t/+7/7//v
/+//7//w//D/8f/x//L/8//z//X/9v/2//j/+f/7//z//P/9//7///8AAAIABAAGAAcA
CAALAAwADgAQABIAEwAWABgAGgAbAB0AHwAhACQAJgAoACkAKgAtAC0ALgAwADEAMgA1
ADUANQA1ADQANAA0ADIAMgAzADMAMQAxADEAMQAvAC4ALQAsACwAKQAoACYAJAAiACAA
HwAcABwAGwAbABgAFwAUABMAEAAMAAsACgAGAAUABAACAP//AAD+//z//P/7//n/9//2
//X/9f/0//P/8f/x//H/8f/y//H/8P/v/+z/7P/t/+7/7v/t/+z/6//r/+v/7P/s/+3/
7f/t/+3/6//r/+v/6//t/+3/7f/u/+//7//v/+7/8P/x//H/8f/w//D/8P/x//H/8v/y
//L/8//z//T/9P/1//X/9v/2//X/9f/2//f/9f/z//X/9f/1//X/9P/0//b/9v/1//X/
9f/2//b/9v/1//T/9P/0//L/8v/y//L/8P/w//D/8f/x//H/7//t/+//7v/u/+3/7P/s
/+3/7f/v/+//8P/w/+7/7f/t/+3/7P/s/+z/7f/r/+v/6//r/+z/7P/s/+r/6//r/+v/
6//q/+r/6v/p/+r/7P/t/+7/7f/t/+3/7f/r/+v/6//s/+3/7f/s/+n/6f/q/+v/6//r
/+v/6//q/+v/6//r/+v/6f/q/+r/6//r/+r/6v/q/+z/7P/s/+z/7P/r/+n/6//s/+r/
6v/q/+r/7f/t/+3/7f/t/+3/7f/s/+r/6v/q/+r/7f/t/+//7//w//H/8v/y//D/8P/w
//D/8f/z//P/8//0//X/9//4//r/+//8//z/+//5//f/9f/2//X/8v/v/+3/7f/t/+3/
7//t/+z/7P/q/+r/6v/q/+r/6v/p/+n/6f/p/+n/6f/r/+v/6//r/+v/6//r/+r/7P/t
/+3/7f/r/+r/6v/r/+z/7P/s/+z/7P/s/+7/8P/w/+7/7v/2/woAJAA+AFkAfAChAMYA
7QAWAToBUQFSAUEBHAHvAKoASQD5/87/pv9+/2z/Zf9n/3D/ev98/3z/gv+E/4n/kP+X
/5j/mP+c/6D/pf+z/77/x//R/9n/3P/g/+b/6f/q/+7/7v/u/+3/7v/v/+//8P/w//D/
8f/y//L/9f/1//b/9v/2//X/9v/1//f/9//4//n/+f/5//v//P/9//3//f/9/wAAAAAB
AAEAAAABAAEAAwAEAAQABgAHAAkACgAKAAsADgAPABAAEgAUABYAFwAYABsAHAAeACAA
IgAjACYAKAAqACsALQAvADMANgA4ADoAOwA8AD8APwA+AEAAQQBCAEMAQwBDAEMARABE
AEQAQgBCAEMAQwBBAEMAQwBDAEEAPgA9ADwAPAA5ADgANgA0ADQAMgAxAC4ALgAtAC0A
KgApACYAJQAiAB4AHQAcABgAFQAUABIADwAQAA4ADAAMAAsACQAHAAYAAwADAAIAAQAA
AAEAAgADAAIAAQAAAP///P/8//3//v/8//v/+v/5//v/+//8//z/+//7//v/+//9//3/
/f/9//v/+//7//z//////////v/8//3//f/9/wAAAAAAAAEAAQACAAIAAgABAAEAAgAC
AAEAAQACAAIAAQABAAIAAwADAAEAAwADAAMAAwACAAIAAgACAAEAAQABAAIAAgACAAEA
AAAAAAAA/v/+//7//v/+//7//v/////////9//v//f/8//z/+//4//j/+f/5//f/9//4
//j/+P/3//f/9//4//j/+P/5//f/9//3//f/+P/4//j/9v/z//P/8//z//T/9P/0//P/
8//0//T/9P/1//X/9f/1//X/9f/1//b/9//3//b/8//x//L/8//z//P/8//z//L/8v/z
//T/9f/1//b/9v/3//b/9P/z//L/9P/0//T/9P/y//P/8//z//T/9P/z//P/8v/z//P/
8v/y//L/8v/y//L/8v/z//P/8//z//P/8//z//L/8v/y//L/8v/z//P/9f/1//j/+f/6
//r/+v/6//r/+v/7//3//f/9//v/+//8//z/AAABAAIAAgABAP///f/7//z/+//4//X/
9f/1//X/9f/1//P/8v/y//T/9P/0//T/8v/y//H/8f/v/+//7//v//H/8f/x//H/8f/x
//H/8P/w//H/8f/x//P/8v/y//P/8v/y//L/8v/0//L/8P/y//L/9P/0//j/CAAgADgA
UQByAJkAvgDjAA4BNgFTAVoBUwE8AQ8B0ABzABcA3P+4/47/cP9n/2n/bv90/3z/gP+A
/4T/i/+Q/5X/mv+c/57/oP+n/7P/vv/J/9P/2//g/+T/5v/r//D/8v/x//L/8v/0//P/
8//0//T/9P/1//b/9v/3//f/+P/4//n/+f/7//v//f/9//7////9//3///8AAAEAAQAB
AAEAAAAAAAEAAQACAAMAAwAFAAYABgAIAAkACQAKAAoACwAMAA0ADgAQABIAFAAVABYA
GwAcAB4AIAAiACMAJgAoACoAKwAtAC8AMQA0ADYAOAA5ADoAPQA9AD4AQABBAEIAQwBD
AEMAQwBGAEYARgBEAEIAQwBDAEEAPwA/AD8APQA+AD0APAA8AD0APAA6ADgANQAyADAA
LAAsACsAKwAoACcAJAAjACAAHgAdABwAGAAXABYAFAARABIAEAAOAA4ACwAJAAcABgAD
AAMAAgABAAEAAQABAAEAAAD///7//f/6//r/+//8//7//f/8//v//f/9//7//v/7//v/
+//7//v/+//7//v/+//7//v//P/9//3//f/8//z//f/9//3//P/8//z//f/9//7//v/+
/wEAAQACAAIA/////wAAAAABAAEAAgADAAEA//8BAAEAAwADAAIAAgAAAAAA////////
AAAAAAAA///+//7//v/8//z//P/8//r/+v/6//v//f/9//v/+f/5//j/+P/3//b/9v/3
//f/9//3//j/+P/2//X/9f/1//T/9P/0//X/8//z//P/8//2//b/9v/0//H/8f/x//H/
9P/0//T/8//x//L/8v/y//P/8//z//P/8//z//P/9P/z//P/8v/v//H/8v/z//P/8f/x
//H/8P/y//P/9P/1//T/9P/z//P/8f/w//D/8P/y//L/8v/y//L/8//z//P/8v/y//H/
8f/w//H/8v/w//D/8P/w//P/8//z//P/8v/x//D/7v/w//D/8P/w//P/8//1//X/9P/1
//b/9v/2//b/9v/2//f/+f/5//n/+//7//z//P/+////AAAAAAIAAQAAAP///v/9//r/
9//z//P/8//z//P/8f/w//D/8v/y//L/8v/y//L/8f/x//H/8f/x//H/8f/x//H/8f/x
//H/8f/w//D/8f/x//H/7//u/+7/7//y//L/8v/y//T/8v/y//D/8v/y//L/9v8EABgA
MABNAGwAkwC4ANsA/gAiAT8BUAFPATQBCQHOAHcAGwDk/8L/mP98/3f/df9y/3r/hP+I
/4j/jP+R/5j/nf+g/6D/ov+m/6n/q/+2/8H/y//V/9z/4v/k/+f/6v/s/+3/7v/u//D/
8f/x//L/8v/y//P/9P/0//f/9//4//j/+//7//3//f/8//v/+//7//v/+//9//7/////
///////+//7//////wIAAwADAAUACAAIAAoACwALAAwADAANAA4ADwAQABIAFAAWABcA
GAAZABoAHAAeACIAIwAmACgAKAApACsALQAtADAAMgA0ADUANgA5ADkAPAA+AD8AQAA/
AD8APwA/AEIAQgBCAEAAPgA/AD8APQA7ADsAOwA5ADgANwA2ADYAMwAyADAALgAsACoA
KQAmACQAIwAjACAAHwAcABsAGAAYABcAFgASABAADgALAAcABgAEAAIAAgABAP///f/8
//n/+f/4//f/9f/1//X/9f/y//H/8P/v/+7/7v/v//D/8v/x//D/7//v/+//8P/w/+//
7//v/+//7//v/+//7//v/+//7//w//H/8f/x//D/8P/x//H/8f/w//D/8P/x/+//8P/w
//D/8//z//T/9P/1//X/9v/2//X/9f/2//f/9//1//f/9//3//f/9v/2//b/9v/1//X/
8//0//T/9P/z//L/8v/y//L/8v/y//L/7v/u/+7/7//v/+//7f/r/+3/7P/s/+v/6v/q
/+v/6//r/+v/7P/s/+r/6f/p/+n/6v/q/+r/6//q/+n/6P/n/+j/6P/o/+b/5//n/+f/
5//o/+j/6P/n/+f/6P/o/+j/5//n/+f/5//l/+X/5f/m/+X/5f/k/+H/4//k/+X/5f/l
/+X/5f/k/+X/5f/l/+X/4//i/+L/5P/k/+T/5P/j/+P/4//j/+P/4//j/+L/4v/i/+L/
4v/j/+P/5f/l/+j/6f/q/+r/6P/o/+j/6P/p/+v/6//r/+3/7f/u/+7/8P/x//L/8v/y
//H/8P/v/+z/6//o/+X/4//j/+P/4//l/+P/4v/i/+D/4P/g/+D/4v/i/+H/4f/f/9//
3//f/+H/4f/h/+H/3//f/9//3v/g/+H/4f/h/+H/4P/g/+H/4v/i/+L/4v/k/+T/4v/i
/+L/4v/g/+T/8v8GAB4AOQBYAHkAnAC/AOgADgErATgBMwEgAf0AxgB1AB0A4P+8/5L/
bP9f/1//Yv9o/3D/dP90/3j/f/+E/4f/iP+O/5T/lv+X/5//qP+z/7//yf/O/9L/1v/b
/97/3v/d/97/3v/g/+H/4f/i/+L/5P/l/+b/5v/l/+X/5v/m/+n/6f/r/+v/6//r/+z/
7f/r/+v/7f/u//H/8f/x//H/8v/y//P/8//2//f/9//5//j/+P/6//v//f/+//7///8A
AAEAAgAEAAYACAAJAAoADQAOABAAEgAUABUAGAAaABwAHQAfACEAIwAmACgAKgAtAC4A
MQAxADAAMgAzADQAMwAzADMAMwA2ADYANgA0ADYANwA3ADUAMwAzADMAMQAyADEAMAAw
AC0ALAAqACgAKAAmACUAIgAgAB8AHwAcABsAGAAXABQAEgARABAADAALAAoACAAFAAIA
AAD+//7//f/7//n/+P/5//n/+P/3//P/8//z//P/9P/z//L/8f/y//L/8//0//T/8//y
//H/7//v//D/8P/x//H/8f/x//H/8f/x//H/8f/x//H/8v/z//P/8//y//T/9f/1//X/
9v/2//b/9//3//j/+P/4//n/+f/6//r/+f/5//r/+v/7//v//P/9//v/+f/7//v/+f/5
//j/+P/6//r/+f/5//f/+P/4//j/9//2//b/9v/2//b/9v/2//T/9P/0//X/9f/1//P/
8f/x//D/8P/v//D/8P/x//H/8f/x//L/8v/w/+//7//v/+7/7v/u/+//7f/t/+3/7f/u
/+7/7v/s/+3/7f/t/+3/7P/s/+z/6//r/+z/7P/s/+3/7f/t/+3/6//r/+v/7P/v/+//
7v/r/+v/7P/t/+3/6//r/+v/6v/r/+v/6//r/+n/6v/q/+v/7f/s/+z/7P/q/+r/6v/q
/+r/6f/q/+z/7P/s/+z/6//r/+v/6//r/+v/6//q/+z/7P/s/+z/7f/t/+//7//u/+//
8P/w//L/8v/y//L/8f/z//P/8//1//X/9v/2//j/+f/6//r/+P/3//b/9f/0//P/8P/t
/+3/7f/t/+3/6//p/+j/6P/q/+r/6v/q/+r/6v/p/+n/6f/p/+n/6f/n/+f/5//n/+f/
5//n/+b/5v/n/+f/5//n/+b/5v/n/+j/6P/o/+j/6P/o/+r/6v/o/+b/5v/s//r/EAAs
AEUAZACLALIA1QD8ACYBQwFKAUMBLAEFAcQAaQARANj/sP+G/2j/Xf9h/2b/bv90/3b/
eP96/4H/iv+P/5D/lP+Y/5r/nf+n/7b/w//N/9X/2P/c/+D/4//m/+b/5f/m/+b/6P/p
/+n/6v/q/+z/7f/u/+7/7f/t/+7/7v/v/+//8f/x//H/8f/y//P/8//z//X/9v/4//n/
+v/7//r/+v/7//v//P/9//3///8CAAIABAAFAAUABgAGAAcACAAJAAoADAAOABAAEQAS
ABMAFAAWABgAGgAbAB4AIAAiACMAJQAnACkALAAuADAAMQAyADUANQA4ADoAOwA8AD0A
PQA9AD0APgA+AD4APAA8AD0APQA7ADsAOwA7ADkAOAA3ADYANgA1ADQAMgAwADAALgAt
ACoAKAAnACcAJAAhAB4AHQAaABkAGQAZABYAEwASABAADQAMAAoACAAIAAcABQADAAIA
//////7//f/9//3//f/9//r/+f/4//f/+P/4//n/+v/4//f/9v/1//f/9//4//j/9f/1
//X/9f/2//f/+P/5//n/+f/5//r/+//7//v/+v/6//v/+//7//z//P/8//3/+//8//z/
/P/9//3//v/+//////8AAAAA/f/9//7///////3//////wEAAQAAAAAAAAAAAP/////9
//7//v/+//3//P/8//z//P/8//z//P/6//r/+v/7//3//f/7//n/+f/4//j/9//0//T/
9f/1//X/9f/2//b/9f/1//b/9//2//b/9v/3//f/9//3//f/9//2//X/8v/y//P/9P/1
//b/9v/2//X/9P/0//P/8v/y//P/9P/1//P/8//z//T/9f/1//T/8f/x//L/8//z//P/
8//z//L/8f/x//H/8f/x//L/8v/z//P/8v/0//T/8v/0//T/9P/0//P/8//z//P/8f/x
//H/8P/y//L/8v/y//P/8//1//X/9v/3//j/+P/6//r/+v/6//v//f/9//3//f/9//7/
/v8AAAEAAgACAAAA///+//3/+v/5//b/8//y//P/9P/1//P/8f/w//D/7v/u/+7/7v/w
//D/7//v/+//7//v/+//7//v/+//7//t/+3/7f/s/+7/7//v/+//7//u/+7/7//w//D/
8P/w//L/8P/y//L/8v/w/+7/8v8AABYALgBJAGYAiQCuANMA/AAiAUEBUAFNATgBDQHO
AHMAFwDe/7z/kv9y/2n/a/9u/3r/gv+C/4D/hv+P/5L/lf+Y/5z/nv+i/6f/q/+0/8H/
zf/V/9r/3v/i/+f/7P/s/+3/7v/u//D/8f/x//L/8v/y//P/9P/0//f/9//4//j/+f/5
//v/+//7//v//P/9//v/+//9//7///////////8CAAIAAwADAAQABQAFAAcABgAGAAgA
CQANAA4ADgAPAA4ADwAQABIAFgAYABkAGgAbABwAHgAgACIAIwAmACgAKgArAC0ALwAx
ADQANgA4ADkAOgA9AD0APgBAAEEAQgBFAEUARQBFAEQARABEAEIAQABBAEEAPwBBAEEA
QQA/AD4APQA8ADwAOQA4ADYANAA0ADIAMQAuACwAKwArACgAJwAkACMAIAAeAB0AHAAY
ABcAFgAUABEADgAMAAoACgAJAAcABQAEAAUABQAEAAMAAQABAAEAAQD+//3//P/7//z/
/P/9//7//P/7//r/+f/5//n/+v/6//v/+//7//v/+//7//v/+//7//v/+//8//3//f/9
//z//v/////////+//7//v///wEAAgACAAIAAQABAAIAAgABAAEAAgACAAMAAwAEAAUA
BQADAAUABQADAAMAAgACAAAAAAD/////AQACAAIAAgABAAAAAAAAAAAAAAAAAAAA/v/+
//7//////////f/7//v/+v/6//n/+P/4//n/+f/5//n/+v/6//b/9f/1//X/9v/2//b/
9//3//f/9//3//j/+P/4//b/9f/1//X/9f/2//b/9v/1//X/9v/2//b/9f/1//X/9f/1
//X/9f/2//f/9//2//P/8//0//X/9f/3//X/9f/0//L/8v/y//L/8v/1//X/9f/1//P/
8//z//L/9P/0//T/9P/1//X/9//3//b/9//4//j/+v/6//r/+v/5//v/+//7//v/+//8
//z//v///wAAAAACAAEAAAD//wAA///8//n/9f/1//X/9f/1//P/8v/y//D/8P/w//D/
8v/y//H/8f/v/+//7//v/+3/7f/t/+3/7//v/+//7v/w//H/8f/x/+//7v/u/+//8v/y
//L/8v/w/+7/7v/w/+7/7v/u//D/+P8MACQAPwBcAH0AngDBAOgADgErAT4BPwEsAQcB
1gCNADEA7P/I/6j/hP9z/23/cP96/4L/gv+C/4b/i/+Q/5X/lv+W/5r/nP+d/6H/qP+z
/73/x//Q/9j/2P/Z/97/4v/j/+T/5P/m/+n/6f/q/+r/6P/p/+r/6v/r/+v/7P/s/+v/
6//t/+3/7f/t/+7/7//v/+//8f/y//P/8//z//P/9P/0//X/9f/2//f/9//5//j/+P/6
//v//f/+//7///8AAAEAAgAEAAYACAAJAAoACwAMAA4AEAASABMAFgAYABoAGwAdAB8A
IQAkACYAKAArACwALwAvAC4AMAAxADIAMwAzADMAMwA0ADQANAAyADAAMQAxAC8AMQAx
ADEALwAsACsAKgAqACkAKAAmACQAIgAgAB8AHAAcABsAGwAYABUAEgARAA4ADgANAAwA
CAAHAAYABAABAP7//P/6//r/+//5//f/9v/1//X/9P/z/+//7//v/+//8P/v/+7/7f/u
/+7/7//w/+7/7f/s/+v/6//r/+z/7P/r/+v/6//r/+v/6//r/+v/7f/t/+3/7v/v/+//
7//u/+7/7//v/+//8v/y//L/8//x//L/8v/y//P/8//0//T/8//z//T/9P/z//P/9P/1
//f/9f/3//f/9//3//b/9v/0//T/8//z//P/9P/0//T/8//y//L/8v/0//T/9P/0//D/
8P/w//H/7//v/+3/6//t/+z/7P/r/+z/7P/t/+3/6//r/+z/7P/q/+n/6f/p/+j/6P/o
/+n/6f/p/+n/6f/o/+j/6P/m/+f/5//n/+f/6P/o/+j/5//n/+j/6P/o/+f/5//n/+f/
5f/l/+X/5v/p/+n/6P/l/+f/6P/p/+n/5//n/+f/5v/l/+X/5f/l/+X/5v/m/+f/5f/k
/+T/5P/k/+b/5v/m/+b/5v/m/+f/5//n/+f/5//n/+f/5v/m/+b/5v/m/+f/5//p/+n/
6v/r/+z/7P/u/+7/7v/u/+3/7//v/+//7f/t/+7/7v/w//H/8v/y//T/8//y//H/8P/v
/+z/6f/n/+f/5//n/+X/4//i/+L/5P/k/+T/5P/k/+T/4//j/+P/4//j/+P/4//j/+P/
4//j/+P/4//i/+L/4//j/+P/5f/k/+T/5f/l/+T/4//i/+T/5P/k/+T/5P/k/+T/7P/4
/w4AKgBHAGYAiQCuANEA+gAgAT0BRgE9ASIB+QC6AGUADwDY/7D/hv9q/2P/Y/9m/27/
dv92/3j/fP+B/4j/jf+Q/5D/lP+W/53/pf+w/7n/xf/N/9T/2P/c/9v/3P/g/+P/5P/k
/+b/5//n/+j/6P/o/+n/6v/q/+n/6f/q/+r/6f/p/+v/6//s/+3/7//x/+//7//x//L/
9f/1//X/9f/2//b/9//3//b/9//3//n/+v/6//z//f///wAAAAABAAQABQAGAAgACgAM
AA0ADgARABIAFAAWABoAGwAeACAAIAAhACMAJQAnACoALAAuAC8AMAAzADMANAA2ADcA
OAA5ADkAOQA5ADwAPAA8ADoAOgA7ADsAOQA5ADkAOQA3ADgANwA2ADYAMwAyADAALgAs
ACoAKQAmACYAJQAlACIAIQAeAB0AGgAYABcAFgASABEAEAAOAAsADAAKAAgACAAGAAMA
AAD+///////+//3/+f/5//n/+f/6//n/+P/3//b/9v/3//j/+P/3//b/9f/1//X/9v/2
//X/9f/1//X/9f/1//X/9f/3//f/9//4//n/+f/5//j/+P/5//n/+f/6//r/+v/7//v/
/P/8//z//f/9//7//v/9//3//v/+//3//f/+/////f/7//3//f///////v/+//z//P/7
//v/+//8//z//P/5//j/+P/4//b/9v/2//b/9f/2//f/+f/5//n/9//1//f/9v/2//X/
8v/y//P/8//z//P/9P/0//L/8f/x//H/8P/w//D/8f/x//H/8f/x//L/8v/y//D/8f/x
//H/8f/w//D/8P/v/+//8P/w//D/7f/t/+3/7f/v/+//7//w//H/8f/w/+3/7f/u/+//
7//x//H/8f/w/+//7//v/+//7//w//D/8f/v/+7/7v/u//D/8P/w//D/7v/v/+//7//w
//D/7//v/+7/7//v/+7/8P/x//T/8//0//b/9v/2//b/9P/0//T/9P/2//b/9v/2//j/
+P/4//j/+f/6//v//P/7//r/+f/4//b/9P/y//D/7v/u/+7/7v/s/+z/7P/s/+z/7P/s
/+z/7P/s/+z/7P/s/+z/7P/s/+r/6v/q/+r/6v/q/+r/6v/s/+z/7P/s/+z/7P/s/+z/
7v/u/+7/7v/s/+z/7P/s//D/8v/0//b/DAAiADgATgB0AJgAvADgAPsAFAEtAUYBHwH6
ANUAsABwADAA8P+w/57/jP96/2j/bf9y/3f/fP+C/4b/iv+O/5H/lP+X/5r/pP+s/7T/
vP/D/w==
         </WaveFormData>
      </LeadData>
      <LeadData>
         <LeadByteCountTotal>10000</LeadByteCountTotal>
         <LeadTimeOffset>0</LeadTimeOffset>
         <LeadSampleCountTotal>5000</LeadSampleCountTotal>
         <LeadAmplitudeUnitsPerBit>4.88</LeadAmplitudeUnitsPerBit>
         <LeadAmplitudeUnits>��V</LeadAmplitudeUnits>
         <LeadHighLimit>2147483647</LeadHighLimit>
         <LeadLowLimit>268435456</LeadLowLimit>
         <LeadID>V4</LeadID>
         <LeadOffsetFirstSample>0</LeadOffsetFirstSample>
         <FirstSampleBaseline>0</FirstSampleBaseline>
         <LeadSampleSize>2</LeadSampleSize>
         <LeadOff>FALSE</LeadOff>
         <BaselineSway>FALSE</BaselineSway>
         <ExcessiveACNoise>FALSE</ExcessiveACNoise>
         <MuscleNoise>FALSE</MuscleNoise>
         <LeadDataCRC32>384126050</LeadDataCRC32>
         <WaveFormData>
8v/z//P/8//x//H/8f/x//H/8f/x//L/9P/y//L/8v/w/+//7//w//L/8v/y//H/7//w
//D/8f/x//L/8v/y//T/9P/0//X/8//0//z/CQAVACcAQwBoAI0AtgDqACIBVgGAAZsB
mwF3ATgB2wB6ADQA/v/E/5P/f/+A/4D/hP+E/4L/f/9//4f/k/+a/5r/nf+k/6f/qf+z
/7//yP/T/9z/4P/k/+j/7f/u/+//7v/u//D/8//1//X/9v/2//b/9v/2//j/+f/5//n/
+f/6//r//P/8//7//v/+//7//////wAAAQAAAAEAAQABAAMABAAFAAUABgAHAAcABwAJ
AAoACwALAA4AEQATABQAFQAVABUAFgAXABgAGQAbAB4AHgAgACEAJQAlACgAKgAvAC8A
MgA0ADQANgA4ADoAPgBAAEMAQwBDAEYARgBHAEgASQBKAEsATQBNAE0ATABMAEwATABL
AE0ATgBOAE0ATABKAEkASABIAEYAQwBCAD4APAA6ADkAOAA3ADcANAAyAC8ALAApACoA
KAAkACAAIQAfAB4AHAAbABoAGAAWABUAFQAVABMAEAAQABAAEAAOAAwACwAJAAgACAAI
AAgACAAIAAcABwAHAAcABwAHAAcABgAFAAUABQAFAAUABQAIAAgABgAGAAcACAAIAAgA
BwAHAAcABwAHAAcABwAHAAcABwAIAAgACAAJAAkACgAKAAoACgALAAsACwALAAsADAAM
AAwADQANAA0ADQAOAAwADAAMAAwACwALAAsADAAKAAoACgAJAAoACAAKAAoACAAIAAgA
CAAFAAUABgAGAAYABgAFAAUABQADAAMAAgACAAIAAgABAP/////+//7//f/+/wAAAQAB
AAEAAQABAP///v/9//3//////////P/8//z//P/8//r/+//7//r//P/8//v/+v/7//z/
/f///////v/9//z//P/9//7//f/8//z/+//5//r/+v/6//r/+//7//r/+f/7//n/+f/5
//n/+//8//r/+v/6//r/+v/6//n/+f/3//f/9//3//j/+P/4//j/+v/7//v//f/8//3/
/v/+//z//f/9//3//f/9//7//v8AAAAAAQADAAIAAwAEAAUABwAGAAUABQABAAEA/f/7
//r/+v/5//j/+P/3//X/9f/z//L/8v/z//X/9f/z//P/9f/1//X/9f/z//T/9P/y//D/
8P/w/+//7//w//D/8P/w/+//7//w//L/8//z//T/8v/0//T/8P/y//H/7//y//b///8N
AB8AMwBQAHMAlgDAAPQALAFgAYkBnQGVAWoBIQHAAGQAJADs/7P/i/9+/37/gv+C/4D/
f/+B/4P/h/+O/5T/l/+a/5//o/+n/6//uP/D/8z/1v/a/9z/4f/m/+f/6P/o/+r/7f/r
/+v/7P/s/+7/7v/u//D/8//z//P/8//0//T/9v/2//T/9P/0//T/9f/1//b/9//2//f/
9//3//n/+v/7//v//v////////8BAAIAAwADAAEAAwAEAAQABgAHAAgACgANAA4ADwAR
ABQAFAAWABcAGQAZABwAHgAiACMAJwAqACoALAAuADAAMAAyADUANQA5ADwAPAA9AEIA
QwBEAEUARQBFAEUARABDAEIAQQA/AEEAQgBCAEEAPwA+AD4APgA+ADwAOQA4ADQAMgAw
AC8ALAArACsAKAAlACMAIQAfABwAGgAWABIADwANAAwACgAKAAoACQAIAAcABwAHAAUA
AQAAAP///v/7//r/+v/5//r/+v/6//r/+f/4//b/9f/1//X/9f/1//X/9P/z//P/8//z
//P/8//y//L/8P/w//H/8v/y//L/8f/x//H/8f/x//H/8f/x//H/8f/y//L/9P/1//X/
9v/0//T/9P/1//f/9//3//f/9P/0//T/9f/1//X/9f/2//b/9v/2//b/9f/1//X/9v/0
//T/9P/z//D/7v/w//D/8P/w//D/8P/t/+3/7v/u/+z/7P/r/+v/7f/r/+v/6v/o/+j/
6P/n/+f/5//m/+b/5v/m/+f/5//k/+P/4v/h/+P/4v/h/+H/4f/h/+H/3v/g/+D/4P/g
/+L/4//j/+L/4P/g/9//3v/e/97/3v/f/+D/4P/g/+D/3f/d/93/2//b/9z/3P/b/9r/
2v/c/9z/2v/c/9z/3P/c/97/3v/d/93/3f/d/93/3f/a/9r/2v/a/9r/2//b/93/4P/h
/+L/4v/i/+P/4//j/+H/4f/i/+L/4P/g/+H/4//m/+f/6P/p/+v/6v/p/+n/5//n/+P/
4f/e/97/3f/c/97/3f/b/9v/2//a/9r/2//b/9v/2f/Z/9f/1//X/9f/2f/a/9r/2P/Y
/9j/2P/X/9f/2P/Y/9j/2P/X/9f/2P/Y/9n/2f/a/9z/2v/a/9z/3P/X/9f/3P/e/+f/
9/8JACEAQgBlAIoAuADwACYBVgF7AYcBcQFCAfMAkAA+AAAAxv+P/3H/aP9m/2r/bv9s
/2n/af9r/3P/fP+C/4P/iP+N/4//k/+b/6b/sf+2/7z/xv/K/83/0v/Z/9f/1v/X/9n/
1//X/9j/2P/Y/9j/2P/a/93/3f/d/93/3P/c/97/3v/e/97/3v/e/9//3//g/+H/5P/l
/+X/5f/l/+b/5//n/+j/6f/p/+n/6//s/+3/7f/t/+//8P/w//L/8//0//b/9//4//n/
+/8AAAAAAgADAAUABQAIAAoADwAPABIAFAAYABoAHAAeACAAIgAlACUAJwAqACoAKwAu
AC8AMAAxAC8ALwAvAC4AMAAwADAALwAvADAAMAAvAC0ALAAsACwAKgAoACUAJAAiACAA
HgAdABwAGwAbABgAFQATABEADwAOAAwACAAEAAUAAwACAAAA///+//z/+v/5//n/+f/3
//T/9P/0//T/8f/w//D/7//w//D/8P/w/+7/7v/t/+3/7f/t/+3/7f/t/+z/6//r/+3/
7f/t/+3/7v/u/+z/7P/r/+z/7P/s/+3/7f/t/+3/7//v/+//7//x//H/8v/y//D/8f/x
//L/8v/y//L/8//1//X/9f/1//b/9v/2//f/9f/1//X/9v/2//b/9v/2//X/9f/1//b/
9v/2//b/9f/2//T/9v/2//T/9P/0//T/8f/x//L/8v/y//L/8f/x//H/7//v/+7/7v/u
/+7/7f/u/+//7//w/+z/7P/t/+3/7f/t/+3/7f/v/+7/7f/t/+//7//v/+z/7P/s/+z/
7P/q/+v/6//q/+v/7P/s/+z/7v/u/+7/7//v/+7/7f/s/+3/7f/t/+v/6//s/+z/6//s
/+z/7P/s/+z/7f/t/+3/7f/r/+v/6//t/+3/7P/s/+z/7P/s/+v/7f/t/+v/7f/u/+7/
7v/u/+7/8P/w/+//7//v/+//7//v/+z/7P/s/+z/7f/v//D/8//y//P/9P/0//L/8//z
//P/9f/1//b/9v/4//j/+f/7//z//f/+/////v/8//r/+f/5//n/9f/z//L/8v/x//D/
8f/x//D/8f/v/+7/7v/v/+//7//t/+3/7f/t/+3/7f/t/+7/7v/s/+z/7P/s/+v/7f/u
/+7/7v/s/+v/6//s/+z/7f/t/+7/7v/u/+7/7v/w/+3/7f/y//r/BwAXAC0ASwBwAJcA
xgD6ADQBZAGKAZ0BjwFpASABuwBeACAA5P+q/4f/ef92/3r/gP9+/3r/e/9//4P/i/+U
/5T/lf+c/53/o/+x/7v/xP/N/9T/1v/c/+L/5f/o/+v/6//q/+v/7f/r/+v/7P/s/+z/
7P/s/+7/8f/x//H/8f/w//D/8v/y//T/9P/0//T/9f/1//b/9//4//n/+f/5//v//P/9
//3//P/9//3//f/9//7//////wAAAwAFAAYACAAJAAoADAANAA4ADwARABQAFAAWABcA
GQAZABwAHgAjACMAJgAoACoALAAuADAAMgA0ADcANwA5ADwAPAA9AD8APwA/AD8AQQBB
AEEAQABAAEAAQAA/AEAAQgBDAEMAQAA+AD0APAA6ADgANQA0ADMAMgAxADEALwAtACwA
KAApACcAJQAjACIAIAAcABgAFwAVABQAEgARABAADgAMAAkACQAJAAcABAAEAAQABAAF
AAQABAADAAIAAgACAAIAAQAAAP7//f/9//3//f/9/////v/9//3/+//7//v/+//+//7/
/P/8//v//P/8//z////////////9//3//f/9//////8AAAAAAAABAAEAAgAAAAAAAAAB
AAEAAQABAAEAAAAAAAAAAQABAAEAAQACAAIAAgACAAIAAQABAAEAAgACAAIAAgABAAIA
AAACAAIA/v/+//7//v/9//3//v/+//7//v/9//3//f/7//v/+v/6//r/+v/5//n/+f/4
//j/9v/2//f/9//5//n/+f/5//n/+P/3//f/+f/5//n/9v/2//b/9v/2//b/9//3//b/
+P/4//f/9v/2//b/9v/3//b/9v/2//b/9//3//f/9f/1//b/9v/1//b/9v/2//b/9v/3
//f/9//3//X/9f/1//X/9f/0//T/9v/2//b/9f/1//X/9f/1//X/9v/2//b/9P/1//X/
9f/1//T/9P/0//T/9P/1//b/9v/3//X/9f/1//X/9P/0//T/9P/2//f/9//5//z//f/+
//7//P/9//3//f/9//3//v/+//7//v///wEABAAFAAYABwAGAAQAAgABAAEAAQD9//v/
/P/8//v/+v/6//n/9//3//f/9v/2//f/9//3//X/9f/z//P/8//z//P/9P/0//L/9P/0
//T/8//1//b/9v/2//j/9//3//j/9//3//b/9v/4//b/9P/0//b/9//3//r/AgAPAB0A
LQBHAGoAjwC4AOoAIgFYAX4BmQGbAX0BPAHhAH4ANgAAAMj/m/+F/4D/gP+C/4b/hP+B
/4P/i/+T/5r/nv+h/6T/pf+t/7f/w//M/9X/3P/i/+T/5v/t//D/8f/0//T/9v/5//f/
9//4//j/+P/4//j/+v/6//n/+P/3//j/+P/6//r/+//8//3//v//////AAABAAAAAQAB
AAEAAwAEAAUABQAIAAkACQAJAA0ADgAPAA8ADwARABIAEgATABMAEwAUABUAFgAXABkA
HQAeACEAIwAnACcAKgAsAC4ALQAvADAANAA2ADgAOgA+AEAAQwBDAEQARgBFAEUASABJ
AEoASwBNAE0ATQBMAEwATABMAEsASQBKAEoASQBJAEgASABIAEkASABGAEYAQwBAAD0A
OwA6ADkAOQA2ADMAMQAvAC0ALAAqACYAIgAjACEAIAAeAB8AHgAcABoAFQAVABUAEwAO
AA4ADgAOAA8ADgAOAA0ACgAKAAoACgAKAAoACQAJAAcABwAHAAcACAAIAAgACQAHAAcA
BwAHAAYABgAEAAQABwAIAAgACAAJAAkACQAJAAcABwAHAAcABwAHAAgACAAGAAcABwAI
AAkACgALAA0ACwALAAsACwAMAAwADAANAA0ADQANAA4ADAAMAAwADAAJAAkACQAKAAoA
CgAKAAkACgAIAAoACgAIAAgACAAIAAUABQAGAAYABgAGAAUABQAFAAMAAwACAAIAAgAC
AAEAAQABAAAAAAAAAAAAAQABAP/////////////+//3//f/////////8//r/+v/6//r/
/P/9//3//P/8//z/+//6//r/+v/6//v//P/8//z//P/7//v/+//5//n/+v/6//n/9v/2
//b/9v/6//v/+//7//n/9//3//f/+f/5//j/+P/4//j/+P/3//f/9//3//f/9f/2//b/
9v/0//f/+P/2//b/9v/2//j/+P/3//f/9P/z//L/8f/x//L/8//0//b/9//3//n/+f/5
//n/+P/4//n/+f/5//n/+f/6//r/+v/6//v//f/8//3//v///wAAAAAAAAEA/f/9//n/
9//1//T/8v/w//L/8f/v/+//7//u/+7/7//x//H/7//v/+7/7f/s/+v/6//s/+z/6v/q
/+r/6v/p/+v/7P/s/+z/6v/p/+n/6v/s/+3/7f/u/+z/7P/s/+r/6v/p/+n/7P/0//3/
CwAdADkAXgCDAKoA2AAMAUIBcgGTAZcBewFAAeUAgAA4APz/vv+P/3//ev90/3j/fP96
/3n/ff+B/4f/jP+S/5P/lv+Z/5v/of+r/7b/vf/G/87/1P/W/9n/2v/d/+D/4P/i/+X/
5f/l/+b/5v/k/+T/5P/m/+n/6f/p/+n/7P/s/+7/7v/t/+z/6//q/+3/7f/u/+//8P/x
//H/8f/w//D/8P/v//L/8//z//P/9//4//n/+f/5//v//P/8//z//f/+/wAAAwAEAAUA
BwAIAAgACgALABEAEQAUABYAFwAXABoAHAAeACAAIgAkACYAKAArACsALQAwADAAMQAy
ADMANAA1ADcANwA3ADYANgA2ADYANQAzADQANAAzADEAMAAwADAALgAsACkAKAAkACIA
IAAfABwAGwAbABgAFwAVABMAEQASABAADAAIAAcABQAEAAIA///+//z/+v/3//f/9//1
//L/8v/y//L/7//u/+7/7f/q/+r/6v/q/+r/6v/p/+n/6f/p/+n/6f/p/+j/5//n/+n/
6f/p/+n/6P/o/+b/5v/l/+b/5v/m/+f/5//n/+f/6f/p/+n/6f/p/+n/6v/q/+j/6f/p
/+r/6v/q/+r/6//t/+3/7f/t/+7/7v/u/+//7//v/+//8P/w//D/8P/w/+//7//v//D/
7v/u/+7/7f/u/+z/7v/u/+r/6v/q/+r/6f/p/+r/6v/q/+r/6f/p/+n/5//n/+b/5v/m
/+b/5f/n/+f/5v/m/+T/5P/l/+X/5f/l/+X/5f/l/+T/4//j/+P/4//j/+D/4P/g/+D/
4P/i/+P/4//i/+P/5P/k/+T/4v/i/+L/4//i/+L/4v/i/+H/4f/h/9//3f/e/97/3f/d
/97/3//g/+D/4f/h/+H/3f/d/97/3v/e/97/3v/g/+D/3//f/9//3//f/9//3v/e/97/
3v/g/+H/4f/j/+T/5f/m/+b/5P/l/+X/5f/l/+X/5v/m/+j/6P/p/+v/7P/t/+7/7//v
/+7/7f/t/+n/6f/l/+P/4v/i/+H/4P/g/9//3f/d/9//3v/e/9//4f/h/9//3//e/93/
3P/b/93/3v/e/9z/3P/c/9z/2//d/97/3v/e/9z/2//b/9z/3P/d/93/3v/e/97/3v/c
/9z/3//d/97/5P/v//v/DwAnAEYAaQCSAMQA+gAwAVwBewGHAXMBPAHnAIQANgD8/8D/
if9t/2r/av9s/3D/cP9t/23/c/97/4D/hP+J/5D/k/+T/5v/o/+u/7n/xP/I/8r/0P/X
/9j/1//Y/9j/2v/d/9v/2//c/9z/3v/e/97/4P/f/9//3//f/+L/4v/k/+T/5P/k/+T/
5P/j/+P/5P/l/+b/5//n/+f/6f/q/+v/6//s/+3/7f/t/+//8P/x//H/8f/z//T/9P/2
//f/+P/6//v//P/9////AgACAAQABQAJAAkADAAOABEAEQAUABYAGgAcAB4AIAAiACQA
JwAnACcAKgAqACsALQAtAC0ALQAuAC8AMAAwADIAMgAyADEAMAAwAC8ALQAvAC4ALgAu
ACoAKAAlACQAJAAiACAAHwAcABsAGwAYABcAFQATABEAEAAOAAoABgAHAAUABAACAP//
/v/8//r/+f/5//n/9//2//b/9v/2//T/8v/x/+//7v/u/+7/7v/w//D/7//v/+//7//v
/+//7//u/+3/7f/t/+3/7f/t//D/8P/u/+7/7f/u/+7/7v/t/+3/7f/t/+7/7//w//H/
8f/x//L/8v/y//P/8//0//T/9P/0//X/9f/1//X/9f/2//b/9v/3//f/9//3//j/9//2
//X/9P/1//X/9f/2//T/9P/0//P/9P/y//T/9P/y//L/8v/y/+//7//w//D/8P/w/+//
7//x/+//7//u//D/8P/w/+//7//v/+7/7v/s/+z/7f/t/+v/6//r/+v/7f/s/+v/6//t
/+3/7f/q/+r/6v/q/+r/7P/t/+3/7P/s/+z/6//q/+r/6v/q/+v/6v/q/+r/6v/r/+v/
6//p/+v/7P/s/+v/6v/q/+r/6v/q/+v/6//r/+v/6f/p/+n/6//r/+r/6v/q/+r/6v/p
/+n/5//q/+z/7P/s/+z/7P/s/+v/6//r/+v/6//r/+r/6v/q/+r/6v/r/+v/7f/s/+3/
7v/u/+//8f/y//P/8f/x//L/8v/y//L/8//1//j/+f/6//v/+f/4//f/9//1//X/8f/v
/+7/7v/t/+z/7P/r/+n/6f/r/+r/6v/r/+n/6f/n/+f/6f/p/+n/6f/p/+r/6v/o/+b/
5v/m/+X/5f/m/+b/5v/m/+X/5f/m/+j/6f/p/+r/6P/q/+r/6v/o/+f/5//q/+7/+/8L
AB0ANwBaAIEAqADYABABRgFuAYkBjwFxATQB2QB4ADAA9v+4/4f/c/9w/3L/dv94/3T/
cf91/3v/hf+M/47/k/+W/5f/m/+p/7X/wP/J/9D/1P/W/9r/3//g/+H/4v/i/+T/5//n
/+f/6P/o/+j/6P/o/+r/6f/p/+n/6f/q/+r/7P/s/+z/7P/s/+z/7//v//D/8f/0//X/
9f/1//P/9P/1//X/9v/3//f/9//7//z//f/9//3///8AAAAAAAABAAIABAAFAAYABwAJ
AAwADAAOAA8AEwATABYAGAAZABkAHAAeACAAIgAkACYAKgAsAC8ALwAxADQANAA1ADYA
NwA4ADkAOwA7ADsAOgA8ADwAPAA7ADsAPAA8ADsAOgA4ADcANgA1ADQAMgAyADAALgAs
ACsAKAAnACcAJAAjACEAHwAdAB0AHAAZABYAFQATABIAEAAPAA4ADAAKAAUABQAFAAMA
AAAAAAAAAAD///7//v/9//z//P/8//z//P/8//v/+//7//v/+//7//3//P/7//v/+v/5
//j/9//5//r/+f/6//3//v/+//7//f/9//3//f////////////////8AAAAA/v//////
AAACAAIAAgADAAMAAwADAAMAAgACAAIAAwADAAMAAwAEAAQABAAEAAQAAwADAAMABAAC
AAIAAgABAAAA/v8AAAAAAAAAAAAAAAABAAEAAgACAAIAAgABAAEA///9//3//P/6//r/
+v/5//r/+//7//z//P/8//3//f/7//v/+//7//3//P/7//v/+//7//v/+P/6//r/+v/6
//r/+//7//r/+P/4//f/9v/3//j/+f/7//r/+v/6//r/+//7//v/+f/5//r/+v/5//j/
+P/4//j/+P/5//n/+f/6//n/+v/7//v/+f/8//z/+v/6//r/+v/6//r/+v/5//n/+f/5
//n/+f/4//j/+P/4//j/+f/5//v//v///wAAAAAAAAEAAQABAAEAAQACAAIAAgACAAMA
BQAGAAcACAAJAAcABgAFAAUAAwADAP///f/9//7//v/+//z/+//5//n/+P/2//X/9f/2
//f/9v/3//f/9//3//f/9//4//j/9v/0//T/9P/z//X/9v/2//b/9v/1//X/9v/2//f/
9//4//j/9v/4//j/+P/3//f/+v8AAAkAFQAnAEEAYACFAK4A3gASAUYBcgGRAZcBewE8
Ad8AfgA4AAIAyP+X/4P/gP+C/4j/iv+I/4X/h/+N/5P/lv+c/5//ov+n/6v/sf+3/8T/
z//W/9z/4P/i/+f/6v/r/+7/7v/w//P/8//z//T/9P/y//L/8v/0//b/9//4//n/+v/6
//z//P/6//r/+v/6//n/+f/6//v//P/9//3//f///wAAAQABAAAAAQABAAEAAQACAAMA
AwAEAAcACQAKAAsACwALAAwADgAQABIAFQAWABYAGAAZABsAGwAeACAAJQAlACgAKgAq
ACwALgAwADIANAA3ADcAOwA+AD4APwBCAEMARABFAEMAQwBDAEIAQgBCAEIAQQBDAEQA
RABDAEEAQABAAEAAPgA8ADkAOAA2ADQAMgAxAC4ALQAtACoAJwAlACMAIQAhACAAHQAa
ABsAGQAYABYAFAASAA8ADAAJAAkACQAHAAYABgAGAAYABQAEAAQAAwABAAAA///+/wAA
AAD////////////////9//z/+//7//3//f/9//3//P/8//r/+v/7//z//P/8//3//f/9
//3////////////9//3//v/+/wAAAQABAAIAAAAAAAAAAQD//////////wEAAgADAAUA
BQAFAAUABgAFAAQAAwACAP///////wAAAAAAAAAA//8AAP7/AAAAAP7//v/+//7//f/9
//7//v/8//z/+//7//v/+f/5//j/9v/2//b/9f/3//f/9v/2//T/9P/1//X/8//z//P/
8//1//T/8//z//X/9f/1//L/8P/w//D/8P/w//H/8f/w//L/8v/x//D/8v/y//L/8//z
//L/8f/w//D/8f/y//H/7//w//D/7//y//D/7v/u/+7/7P/s/+z/7P/t/+7/7v/v/+//
7//v/+//8P/w//D/8P/w//H/8f/z//L/8//0//T/9P/1//X/9f/1//X/9v/2//T/9P/1
//f/+P/5//r/+//9//z/+//7//n/+f/1//P/8v/y//H/8P/w/+//7f/t/+v/6v/q/+v/
6//r/+n/6f/n/+f/5//n/+n/6v/q/+j/5v/m/+b/5f/n/+j/6P/o/+b/5f/l/+b/6P/p
/+n/6v/o/+b/5v/o/+j/5//p/+r/7P/1/wEAEwApAEgAaQCQAMAA9gAsAVwBgQGNAXsB
TgH/AJgAQAAGAM7/mf97/3L/cv94/3z/eP91/3X/ef9//4b/iv+J/47/kf+T/5f/nf+m
/7H/vP/E/8r/zP/N/9L/1//W/9b/2P/b/9v/2//c/9z/3v/e/97/4P/f/9//3//f/+D/
4P/i/+L/4v/i/+L/4v/j/+P/5P/l/+T/5f/l/+X/5//o/+n/6f/o/+n/6f/p/+v/7P/t
/+3/7f/v//D/8P/y//P/9P/2//n/+v/7//3//v/+/wAAAQAFAAUACAAKAAsACwAOABAA
EwAWABkAHAAeACAAIwAjACMAJgAmACcAKAApACoAKwAtAC0ALQAsACwALAAsACsAKwAs
ACwAKwApACgAKAAoACgAJgAjACIAIAAeABwAGwAYABcAFwAUABEADwANAAsADAAKAAYA
AgADAAEAAAD+//z/+v/3//T/8v/z//T/8//w//D/8P/w/+3/7P/s/+v/7P/s/+z/7P/q
/+r/6f/p/+n/6f/p/+n/6f/o/+f/5//n/+f/5//n/+j/6P/m/+b/6f/q/+r/6v/p/+n/
6f/p/+v/6//r/+v/7f/t/+7/7v/u/+//7//w//D/8P/w//H/7//v/+//7//v//D/8f/z
//P/8//z//T/8//y//H/8P/v/+//7//w//D/8P/w/+//8P/u//D/8P/w//D/8P/w/+7/
7f/t/+z/6v/q/+n/6f/p/+f/5//m/+j/6P/o/+f/6f/p/+j/6P/m/+b/5//n/+X/5f/l
/+X/5f/k/+P/4//l/+X/5f/i/+L/4v/i/+L/5P/l/+X/5P/k/+T/4//i/+L/4v/i/+P/
4v/i/+L/4v/j/+P/4//h/+P/5P/k/+P/5P/k/+T/5P/j/+P/4v/h/+P/4f/h/+H/4f/h
/+D/4P/g/+L/4v/i/+L/4v/i/+T/5P/j/+P/4//j/+P/4//i/+L/4v/i/+L/4//j/+X/
5v/n/+j/6P/q/+v/6//r/+n/6f/q/+r/6P/o/+n/6//u/+//8P/x//P/8v/x//H/7f/t
/+n/5//m/+b/5f/k/+L/4f/f/9//4P/g/+H/4//j/+P/4f/h/+H/4f/h/+H/3//g/+D/
3v/g/+D/4P/f/9//4P/g/+D/4P/f/9//4P/e/9//3//g/+D/4v/g/+D/4P/f/+H/5P/o
//P/AwAZADMAVAB5AKQA1gAOAUQBcAGLAYsBbQEwAdUAdAAsAPL/tP+F/3P/bv9u/3L/
cv9w/23/b/9z/33/hP+I/4v/jv+R/5f/n/+n/7L/v//G/8r/0P/S/9P/1P/Z/9r/2v/c
/9//3//f/+D/4P/g/+D/4P/i/+H/4f/h/+H/4P/g/+L/4v/j/+T/5f/m/+f/5//o/+n/
6P/p/+n/6f/r/+z/7f/t/+z/7f/t/+3/7//w//H/8f/x//P/9P/0//b/9//4//r/+//8
//3///8CAAIABAAFAAkACQAMAA4AEQARABQAFgAYABoAHAAeACAAIgAlACUAJwAqACoA
KwAsAC0ALgAvADAAMQAyADIAMAAwADAALwAxADIAMgAxAC8ALgAuAC4ALAAqACcAJgAk
ACIAIAAfACAAHwAfABwAGQAXABUAEwASABAADAAIAAkABwAGAAQAAwACAAAA/v/5//n/
+f/3//b/9v/2//b/8//y//L/8f/w//D/8P/w//D/8P/v/+//8f/x//H/8f/v/+7/7f/t
/+3/7f/t/+3/7v/u/+z/7P/v//D/8P/w/+//7//v/+//7//v/+//7//x//H/8v/y//L/
8//z//T/9P/0//T/9f/1//X/9f/1//L/8v/y//P/9f/1//X/9v/2//b/9v/2//X/9f/1
//b/9P/0//T/8//y//D/8v/y//D/8P/w//D/8f/x//L/8v/y//L/8f/x//H/7//v/+7/
7P/s/+z/6//t/+3/7P/s/+r/6v/r/+v/6f/p/+n/6f/r/+r/6f/p/+v/6//r/+j/6f/q
/+v/7P/q/+v/6//q/+z/7P/r/+r/6P/o/+j/6f/q/+r/6v/q/+v/6//r/+n/5//o/+j/
5//n/+j/6f/q/+r/6//r/+v/6//p/+n/6f/r/+v/6v/q/+r/6v/q/+n/6f/p/+n/6f/p
/+r/6v/q/+r/6//r/+v/6//t/+//7v/u/+//8P/x//L/8v/y//L/8v/y//L/8v/y//P/
9P/1//b/+f/6//v//P/7//r/+f/4//b/9P/y//D/7v/u/+7/7v/t/+z/6//q/+r/6v/q
/+r/6v/q/+r/6v/q/+r/6v/q/+j/6P/o/+j/6P/o/+j/6P/q/+r/6v/q/+r/6v/q/+r/
6v/q/+r/6v/q/+r/6v/q/+v/7P/t/+7//f8KABcAJABIAGwAkAC0AOMAEAE9AWoBVgFC
AS4BGgHOAIQAOgDw/9L/tP+W/3j/eP94/3j/eP98/4D/hP+I/4z/kP+U/5j/oP+o/7D/
uP++/w==
         </WaveFormData>
      </LeadData>
      <LeadData>
         <LeadByteCountTotal>10000</LeadByteCountTotal>
         <LeadTimeOffset>0</LeadTimeOffset>
         <LeadSampleCountTotal>5000</LeadSampleCountTotal>
         <LeadAmplitudeUnitsPerBit>4.88</LeadAmplitudeUnitsPerBit>
         <LeadAmplitudeUnits>��V</LeadAmplitudeUnits>
         <LeadHighLimit>2147483647</LeadHighLimit>
         <LeadLowLimit>268435456</LeadLowLimit>
         <LeadID>V5</LeadID>
         <LeadOffsetFirstSample>0</LeadOffsetFirstSample>
         <FirstSampleBaseline>0</FirstSampleBaseline>
         <LeadSampleSize>2</LeadSampleSize>
         <LeadOff>FALSE</LeadOff>
         <BaselineSway>FALSE</BaselineSway>
         <ExcessiveACNoise>FALSE</ExcessiveACNoise>
         <MuscleNoise>FALSE</MuscleNoise>
         <LeadDataCRC32>994490795</LeadDataCRC32>
         <WaveFormData>
+P/5//n/+f/5//n/+f/4//j/+P/4//j/+v/4//j/+P/3//f/9v/1//f/9//3//X/8//1
//X/9f/1//X/9f/2//j/9v/2//j/+P/4//j/9v/2//z/DgAmAEIAYQCIALUA4wAIASgB
LQEdAQEB2ACoAHwAUAAbAOf/zf/D/7j/sf+u/6j/pP+i/6b/rv+3/7n/uf++/77/wv/J
/8//1//d/+P/5//o/+3/8P/0//T/8v/z//X/9v/5//n/+P/4//v/+//7//v/+v/7//v/
+//5//n/+v/6//v//P/9//3//f////////////7//f/9/////////////v////////8B
AAIAAgAEAAUABgAIAAkACAAKAAoACwAKAAsADAANABAAEQASABMAFgAWABcAGQAdAB4A
IQAiACMAIwAkACUAJwAqACwALQAuADAAMQAyADMANQA2ADYANgA3ADcANwA5ADkAOQA6
ADsAOwA7ADsAOAA4ADcANgA4ADYANAA0ADAALgArACcAKAAnACcAIwAfAB4AHAAaABoA
GQAWABUAFwAVABMAEQAPAA8ADgALAAoACAAIAAgABwAHAAYABQABAAEAAgACAAMAAQAB
AAEAAwADAAMABAAFAAUAAQABAAMAAwACAAAAAAAAAP////8CAAIAAgADAAMAAgACAAMA
AQABAAEAAQADAAQABAAEAAQABQAFAAUABQAFAAUABgAGAAYABgAGAAcABwAIAAgABwAH
AAkACQAHAAcABwAHAAkACAAHAAcACAAIAAgACAAIAAgABwAHAAgACAAIAAgACAAIAAkA
CQAHAAcABgAFAAUABQAEAAQABwAHAAUABAADAAMAAwAEAAQABAAEAAYABAAEAAQAAwAF
AAYABgAHAAUABAADAAEAAQABAAEA/v8AAAMABAAEAAMAAQAAAP//AQABAP7//v8BAAIA
BQAGAAYABQADAAIABAAEAAQAAwACAAEAAAAAAAEAAQABAAAA//////////8CAAIAAgAC
AAMABAAEAAMAAgABAAAA/v/+//7//v///wAAAAABAP//////////AgACAAIAAwAHAAcA
CQAKAAcABgAFAAQABAAEAAQABAAGAAYABwAJAAgACQALAAsADQANAA0ADAALAAsACAAG
AAUABQAFAAQABAACAAEAAQD///7//v///wAAAQAAAAEAAgACAAMABAADAAIAAQD+//7/
/v/+/////f/9//3//f/9//v/+//9//7///8AAAEA/f8AAAAA/P/+/wAA/v/+/wAAAAAA
AAYAEAAkADoAUwByAJkAywD2AB4BNwE/AS8BEAHkALIAggBPABUA6f/T/8j/wf+8/7T/
sP+w/7D/sv+3/7n/vf/A/8T/xv/J/9H/2f/h/+f/7//y//P/9P/2//j/+P/5//v//P/9
//3//P/8//3//f/9//3/AAABAAEAAQADAAMABAAEAAMAAgABAP///f////////8CAAIA
AgADAAMAAwADAAMABgAHAAcABwAFAAYABgAIAAcABgAGAAUACAAKAAoACwAMAA0ADgAP
AA4ADwAQABEAFgAWABcAGQAcAB4AIgAkACUAJQAmACcAJAAmACcAJwApACwALgAwADUA
NwA4ADgAOAA5ADkAOQA2ADUANAA0ADYANwA4ADkAOAA4ADcANgA2ADQAMgAyAC0ALAAq
ACcAJQAjACIAHQAbABoAGAAWABQAEwAQAA8ADQAJAAUAAQABAAMABAADAAIAAAAAAAAA
/P/7//n/9//1//X/9v/2//f/9f/1//X/9P/z//L/8v/z//P/7//v//P/8//y//D/8P/w
/+//7//u/+7/7v/v/+//7v/u/+//7f/t/+3/7f/t/+7/7v/u/+z/7f/t/+3/7f/t/+3/
7v/w//D/8P/w//H/8f/y//L/7//v//H/8f/x//H/8f/x//H/8P/v/+//7//u/+3/7P/u
/+7/7f/t/+r/6v/q/+r/6v/q/+v/6//r/+v/6v/p/+v/6//q/+r/6//r/+n/6P/l/+X/
5f/m/+X/5P/j/+T/5v/m/+b/5f/i/+L/4f/h/+L/4v/i/+H/4f/h/+H/3v/e/+H/4v/i
/+X/5f/m/+f/5v/l/+H/4P/g/+D/4v/i/+X/5f/k/+T/4v/i/+L/4f/f/9//3//g/9//
3//j/+L/3v/g/+D/4P/g/+H/4v/j/+T/4//i/+D/3//d/93/3f/d/+D/4P/g/+H/5f/l
/+f/6P/o/+j/6P/o/+f/5v/l/+T/5v/m/+f/6f/s/+3/7//v/+//7//v/+7/7f/t/+r/
6P/l/+X/5f/k/+b/5P/j/+P/4//i/+L/4//j/+P/4f/h/9//3v/e/97/3//g/+H/4P/e
/97/3v/f/93/3f/d/93/3//d/93/3//d/93/3f/d/+H/4P/e/+D/3v/c/9z/3v/c/9z/
4P/m//L/BgAeADkAXgCLALsA6AAMAR8BGwEFAeQAtgCEAFIAGwDl/8P/sf+m/5//nP+W
/5D/jv+O/5D/mf+d/5//ov+m/6b/p/+t/7f/v//D/8f/zv/T/9b/2v/e/93/3f/e/97/
3v/d/9v/2v/b/9v/2//b/97/3//f/9//4f/h/+L/4v/g/+D/4P/f/9//4f/h/+H/4v/i
/+L/4//j/+P/4//j/+b/5//n/+f/5f/m/+b/6P/o/+j/6f/p/+r/7P/s/+3/7P/t/+7/
7//y//P/9P/1//j/+P/5//v//f/+/wEAAgAGAAcACQALAAsADgAQABEAEAASABMAFAAZ
ABsAHAAcABoAGwAbABsAHAAdAB4AIAAhACEAIQAhAB4AHgAdABwAHAAaABgAGAAVABQA
EgAPAA4ADQANAAkABwAGAAQAAgAAAP///P/7//v/+f/3//X/9f/1//T/8f/w/+7/7v/u
/+v/6//q/+n/5//n/+j/6P/o/+f/6P/p/+f/5//n/+j/6f/p/+X/5f/l/+X/5P/i/+X/
5v/m/+f/5v/m/+b/5//n/+b/5v/n/+f/5//n/+f/6P/q/+v/7P/q/+v/6//r/+v/6//r
/+z/7P/s/+z/7P/v/+//8P/w/+//7//x//H/7//v/+//7//v/+7/7f/t/+7/7v/u/+7/
8P/w/+//7//w//D/8P/w/+7/7v/v/+//7//v/+7/7f/t/+3/7P/s/+v/6//p/+j/6f/p
/+n/6v/s/+z/7P/u/+3/7P/r/+n/6v/q/+n/6f/s/+z/7P/r/+v/6//r/+j/5v/p/+r/
6v/o/+f/5//n/+j/6f/n/+j/6v/q/+z/7P/s/+v/6f/o/+r/6v/q/+n/6f/p/+n/6v/p
/+n/6f/o/+n/6f/p/+n/6P/o/+j/6P/p/+j/6P/o/+j/6v/q/+r/6v/p/+f/6P/q/+r/
6v/q/+r/7P/s/+z/7P/q/+r/6f/p/+n/6f/p/+n/7P/s/+z/7f/t/+3/7//w/+7/7v/u
/+7/8P/w//D/8P/x//L/9P/3//b/9//5//n/9//3//f/9v/3//f/9P/y//P/8//z//L/
9P/y//H/8f/v/+7/7v/v/+3/7f/r/+v/6//q/+r/6v/r/+z/7f/s/+r/6v/q/+v/6//r
/+v/6//t/+v/6//t/+v/6//r/+v/6//s/+7/7v/u/+z/6v/s/+r/6v/u//r/DgAmAEQA
ZwCQAL8A7QASASYBIwERAfMAxACSAGYAMgD7/9P/v/+1/67/q/+k/5z/nP+c/57/pP+t
/63/rf+y/7T/uP/B/8n/z//V/9v/3f/i/+X/6P/q/+z/6v/r/+3/7v/t/+3/7P/s/+3/
7f/t/+3/7v/v/+//7//v/+//8P/w//L/8v/y//H/8f/z//P/8//0//T/9P/1//X/9f/1
//X/9v/3//f/9//3//j/+P/6//z//P/9//3//v8AAAAAAQACAAMABAAFAAYABwAIAAkA
DAAMAA0ADwATABQAFwAYABoAGwAdAB8AHwAiACQAJQAmACgAKQAqACwALQAtACwALgAv
AC8ALwAvAC8ALwAwADMAMwAzADMAMQAwAC4ALAAsACoAKAAoACYAJgAlACMAIAAfAB8A
GwAaABoAGQAYABQAEwAQAA8ADQALAAkABwAHAAcABgADAAQAAgACAAIA//////7//f/9
//3//v/+//3/+//7//v/+f/5//n/+v/7//v/9//3//v/+//6//j/+P/4//f/9//6//r/
+v/7//v/+v/6//v/+//7//v/+//7//z//P/8//z//f/9//3/////////AAD+//7//v/+
//////8AAAAA/////wEAAQD//////////wEAAAD/////AAAAAAAAAAACAAIAAQABAP7/
/v/+//7//v/+/////////////v/9///////+//7//f/9//v/+v/5//n/+f/6//j/+P/4
//r/+P/4//j/9//5//r/+v/7//r/+v/6//n/+f/5//n/9v/0//f/+P/4//j/9//3//f/
+P/5//f/+P/4//j/+v/6//n/+f/4//j/+v/6//r/+f/5//n/+f/6//n/+f/5//j/9//3
//f/9//4//j/+P/4//n/+P/4//j/+P/6//r/+v/4//n/+f/4//j/+f/5//n/9//3//f/
9//4//j/9v/2//b/9v/4//j/+P/4//j/+P/3//f/+f/5//n/+f/6//r/+v/7//3//f//
/wAAAAAAAAAAAAAAAAAAAAAAAP7//v///wEAAwAFAAgACQAIAAcABgAEAAMAAwAAAP7/
/v///wAAAAD+//z/+//7//v/+v/6//v//f/9//v/+//7//r/+v/6//j/+P/4//b/+P/4
//j/+f/7//v/+//7//v/+f/5//v/+f/5//n/+f/5//j/9v/2//b/+P/6//r//P/8/wAA
CAAYAC4ARgBjAIoAtwDjAAYBIgErAR0B/wDYAKgAegBOABsA6//P/8P/uv+z/67/qP+k
/6b/qv+u/7X/uf+5/7r/vv/E/83/1f/b/+P/6f/r/+z/7f/u//L/9P/2//f/+f/6//v/
+//6//r/+//7//v/+//6//v/+//7//n/+f/6//r/+//8//3//f/9//////////7//v/+
////AAABAAIAAwACAAMAAwADAAUABgAGAAgACgAKAAsACwAJAAoACQAJAAwADQAOAA8A
EwAVABcAGQAaABoAGwAdAB4AHgAgACAAIgAjACUAJwAoACwALwAxADEAMgAyADIANQA3
ADgAOAA5ADsAPAA9ADsAOwA7ADwAOwA7ADsAOwA7ADwAPAA8AD4APAA6ADoANQA0ADIA
LwAuAC0ALQApACkAKAAmACQAIQAfABsAGQAbABkAFwAVABQAFQAVABMAEQAOAA0ADAAJ
AAkACAAHAAcABwAIAAgABwAFAAUABQAHAAcABwAIAAgABwACAAEABgAHAAcABgAIAAgA
BwAHAAYABAACAAEABAAEAAUABwAHAAcABwAHAAUABgAGAAYABgAHAAcABwAJAAkACQAK
AAsADAANAA4ADAALAAsACgALAAsADQANAA0ADQANAA0ADQAMAAsACwAKAAoACgAKAAwA
DAALAAsACgAKAAoACgAKAAoACwALAAkACQAIAAcACAAJAAkACgAJAAkABwAGAAUABQAF
AAYACAAIAAgACgAIAAgACAAHAAYABgAFAAUABAAEAAQAAwAEAAUABgAEAAEAAwADAAIA
AwADAAQABQAFAAUAAgACAAIAAgAEAAQABwAHAAYABgAEAAQABAADAAEAAQABAAIAAgAB
AAAA/v///wEAAwAFAAMAAgABAAAAAAAAAAEAAgAAAAIAAgACAAEAAQAAAP7//v//////
////////AAAAAAAAAAAAAAIAAgACAAIAAQAAAP7//f/9//3//f/9////AAABAAMAAgAB
AAIAAgAEAAQABAAEAAYABgAGAAYABQAEAAQABQAGAAcACQAJAAoACwAMAAwACwALAAgA
BgACAAEAAAD+/wAA/v/9//3//v/+////AQABAAEA//////7//P/7//r/+P/4//j/9v/4
//j/+P/5//r/+//8//3//P/5//j/+f/5//n/+f/5//v//P/6//j/+P/2//b/9v/2//T/
9v8AABIAKABCAF8AggCrANsACAEqATcBLwEVAe4AvgCSAF4AIQDv/9f/yf+4/7H/sP+q
/6j/qv+s/67/s/+1/7X/uP+8/77/wf/H/8//1f/b/+P/5P/l/+j/6P/s/+z/7f/v//D/
8v/z//P/9P/0//P/8v/x//L/8//z//P/9P/1//f/+P/2//T/8v/v//D/8//0//X/+P/4
//j/+f/2//X/9P/z//b/9//3//f/+f/6//r//P/6//r/+//7//r//P/8//3//v///wAA
AQAAAAEAAgADAAgACAAJAAsADAAMAA4ADgAPAA8AEAARABMAFgAYABkAHAAeAB8AIAAi
ACMAIwAiACMAJQAmACcAJwAnACcAKAAoACcAJgAlACQAJAAjACIAIgAgAB4AHgAaABgA
FQARAA4ADQANAAkACgAKAAkACAAIAAcABAADAAEA///9//v/+P/3//X/8f/y//D/8P/w
/+3/7f/s/+v/6f/p/+r/6v/p/+f/5//n/+f/5//n/+j/6//r/+f/5//p/+n/6P/m/+j/
6P/n/+f/5v/m/+b/5//n/+b/5v/n/+f/5//n/+f/6f/q/+r/6v/o/+n/6f/p/+f/5//n
/+j/6f/q/+v/7P/t/+3/7v/u/+3/7f/v/+//8f/x//H/8f/x//D/7//v/+7/7v/u/+7/
7v/u/+3/7f/s/+z/7P/s/+v/6v/q/+n/6f/p/+j/5//p/+n/6P/o/+j/5//k/+L/4//j
/+P/5P/k/+T/5P/m/+T/5P/k/+P/4//k/+T/5f/l/+T/4//h/+H/4f/h/97/3P/f/+D/
4P/i/+H/4f/h/+L/4//h/+L/4P/g/+L/4v/h/+H/4P/g/+D/4P/g/9//3f/d/93/3v/h
/+H/4f/g/+H/4f/h/+H/3P/c/97/3v/e/97/3v/e/97/3v/e/97/3v/d/93/3f/d/93/
3f/e/97/3v/f/+H/4f/j/+T/4v/i/+L/4v/i/+L/4v/i/+T/5P/l/+f/6P/p/+v/6//r
/+v/6//q/+f/5//k/+L/3//f/9//3v/g/97/3f/d/9//3v/e/9//3//f/93/3f/b/9r/
2v/a/9r/2v/a/9j/2P/Y/9j/2f/a/9v/3P/d/93/2//b/93/2//b/9v/2//d/97/3P/a
/9r/3P/c/9r/2v/Y/9r/4v/y/wQAHgA9AGQAkQC/AOYABgEXAQ8B9wDQAKQAdABGAA0A
1/+3/63/ov+b/5j/lP+O/4z/kP+U/5n/nf+h/6b/qP+o/6//tf+7/8P/y//P/9D/0//Y
/9r/2v/c/93/3//g/9//3//e/97/3//f/9//3//i/+P/4//j/+X/5f/m/+b/5v/m/+b/
5f/l/+f/5//n/+j/6P/o/+n/6f/p/+n/6f/s/+3/7f/t/+3/7v/u//D/8P/w//H/8f/y
//T/9P/1//b/9//4//n//P/9//7///8CAAIAAwAFAAcACAALAAwADgAPABEAEwAUABgA
GwAdAB0AHgAeAB4AHwAhACIAIgAjACUAJgAnACkAKQApACoAKgApACgAJwAnACgAKAAo
ACYAJAAiACIAIQAgAB4AGwAaABkAGQAVABUAFAASABAADAALAAgABwAHAAUAAwABAP//
///+//v//P/6//r/+v/7//v/+v/5//X/9f/2//b/9//1//X/9f/3//f/9//4//n/+f/1
//X/9f/1//T/8v/2//b/9f/1//b/9v/2//f/9//2//b/9//3//f/9//3//n/+v/6//r/
/P/9//3//f/7//v/+//8//z//P/8//z//f/9//7//v//////AQABAAEAAQABAAEAAAD+
//z/+//9//7///8AAP7//v/9//3//v/+//7//v/8//z//f/9//v/+//6//n/+//7//r/
+v/7//v/+f/4//j/+f/6//z/+v/6//r//P/7//r/+f/3//j/+P/3//f/9v/2//b/9f/2
//f/+P/2//X/9//3//b/+P/3//f/9//5//n/9v/2//b/9v/4//j/9//3//b/9v/4//j/
+P/3//n/+f/5//r/+v/5//j/9v/3//f/9//3//b/9v/2//b/9//2//b/9v/2//j/+P/4
//b/9f/2//j/+P/4//j/+P/4//j/+P/4//j/9//3//f/9//3//f/+v/6//r/+//8//v/
/P/8//3//v///wAA/v/+//7//v/+//7///8BAAQABQAHAAcABQAFAAUABAADAAMAAAD+
//3//f/9//z//P/6//n/+f/7//r/+v/7//n/+f/3//f/+f/4//j/+P/4//j/+P/2//b/
9v/2//f/9//3//f/9//3//X/9f/3//f/9//3//f/9//4//j/+P/2//T/8v/0//L/9P/4
/wAADgAoAEQAXwCCALEA3wAAAR4BKwEdAf0A1gCoAHoATAAXAOX/zf/B/7b/sf+u/6j/
pP+k/6b/rv+1/7f/uf+8/7z/vv/H/9P/2f/h/+f/6f/s/+3/8P/w//L/8P/x//P/9P/3
//f/9v/2//f/9//3//f/9v/3//f/9//3//f/+P/4//j/+P/4//f/+f/7//v/+//+//7/
/v////7//f/8//v//P/9//3//f/+/wAAAQAEAAIAAgADAAMABAAGAAYABwAGAAcACAAJ
AAoACwAMAA0AEgASABMAFQAVABYAGQAaAB4AHwAhACMAIwAmACgAKQAqACwALQAuADEA
MwA0ADQANAA1ADUANQA1ADUANQA2ADcANwA3ADcANAA0ADMAMgA0ADIAMAAwAC0ALAAq
ACcAKAAnACcAIwAjACIAIAAeABwAGwAYABcAFQATABEADwAPAA8ADgALAAoACAAIAAgA
BQAFAAQAAwABAAEAAgACAP///f/9//3/////////AAABAAEA/f/9///////+//z//P/8
//v/+//+//7//v///wEAAAAAAAEAAQABAAEAAQD//wAAAAAAAAAAAQABAAEAAAD///7/
/v///wAAAQACAAQABQAHAAgABAADAAQAAwABAAEAAQABAAIAAgACAAMAAgACAAIAAgAA
AAAA//////z//P/8//z//v/+//////8BAAEAAAD////////+//7//f/9//v/+v/5//n/
+f/6//r/+v/6//z//P/8//z/+//8//z/+//7//z//P/8//v/+f/5//n/9v/2//n/+v/6
//z/+//7//v/+v/5//X/9P/2//b/+P/4//v/+//6//r/+v/6//r/+f/5//n/+f/6//n/
+f/5//j/9//3//f/9//6//r/+v/6//n/+P/6//r/+P/6//r/+v/6//j/+P/4//j/+P/4
//f/9//5//n/+f/5//j/+P/4//n//f/9////AAAAAAAAAAAAAAIAAgACAAIAAgACAAMA
BQAEAAUABwAHAAUABQAFAAQAAQABAP7//P/+////AAAAAAAA/v/9//3/+v/4//f/9//5
//n/9//3//j/+P/5//r/+v/6//r/+P/2//b/9v/3//f/9//3//f/9//1//X/9//3//f/
9//3//v/+v/6//r/+P/4//j/9v/4//b/+P8AABAAJgBAAFsAgACrANkA/gAeASsBIQED
AdgAqAB8AFIAGwDn/83/wf+4/7P/tP+w/6r/qP+q/67/sf+1/7f/uv++/8L/xf/L/9X/
3f/j/+f/6v/r/+z/7v/u//D/8f/z//T/9v/3//f/+P/3//f/9//3//r/+//7//v/+//7
//z//P/6//r/+v/5//n/+//7//v//P/8//z//f////////////7//////////f/+//7/
AAABAAIABAAFAAQABgAGAAcACgALAAwADQAOAA8AEAARABMAEgASABMAFwAYABsAHAAe
AB8AIQAjACMAJgAoACkAKwAuADAAMgAzADUANgA2ADUANQA0ADMAMwAzADMANAA3ADcA
NwA3ADgAOAA3ADYANAAyADAAMAAtACwAKgAnACYAJQAlACEAHgAcABkAFgAVABUAEwAT
ABMAEQAPAA0ACQAJAAgABQAEAAIAAgACAAMAAwACAAEA/////wAAAAD9//v/+//7//3/
/f/9//7//f/9//n/+f/6//n/9//0//f/+P/4//n/+v/6//r/+//5//j/+P/5//n/+f/5
//n/+v/8//3//v/8//3//f/9//3//f/9//7//P/8//z//P/7//v//P/8//z//f8AAAEA
AwADAAMAAwABAAAA/////////v/9//z//v/+//3//f/+//7//v/+//z//P/9//3/+//7
//r/+f/6//v/+//8//v/+//5//j/9v/1//T/9P/2//b/9v/4//b/9v/2//X/9v/2//X/
9f/4//j/+P/3//f/9//3//T/8f/z//P/8v/0//P/8//z//T/9f/z//T/8//y//P/8v/x
//H/8P/w//H/8v/z//P/8f/x//H/8v/z//H/8f/y/+7/7P/s/+z/7P/v//D/8f/y//D/
8P/v/+//7//v/+//7//u/+7/7v/v//D/7//w//D/8v/y//L/8v/y//L/8v/y//L/8v/z
//X/9P/1//f/9//5//n/+f/4//n/+f/2//T/8f/x//H/8P/u/+z/6//r/+v/6v/q/+v/
6f/p/+f/5//l/+T/5P/k/+T/5P/k/+L/4v/i/+L/4//l/+X/5f/l/+P/4f/h/+P/5f/l
/+X/5f/j/+D/4P/g/97/3v/g/+L/4P/e/97/5P/w/wIAHAA5AF4AiwC5AOQACAEdARsB
CQHoALYAggBUAB8A5//D/7P/qP+j/6D/mv+S/5L/kv+W/5v/nf+f/6L/pP+k/6f/rf+1
/73/w//J/9D/0f/Q/9L/2P/W/9f/2f/a/9v/2//a/9r/3P/d/97/3//g/+H/4f/h/9//
3//g/+D/4P/g/+D/3//h/+P/4//j/+T/5P/k/+X/5f/l/+X/5f/k/+X/5f/l/+X/5v/m
/+j/6P/o/+n/6f/s/+7/7v/v//D/8f/y//P/9P/1//b/9//6//r/+//9//3//v8BAAIA
BgAHAAkACwALAA4AEAARABIAFAAVABYAGAAZABkAGAAaABsAGwAbABsAGwAbABwAHQAd
AB0AHQAcABwAGwAaABoAGAAWABYAEwASABAADQAMAAsACwAHAAUABAACAAAA/v/9//r/
+f/5//f/9f/z/+//7//u/+v/7P/q/+r/6v/p/+n/6P/n/+P/4//k/+T/5f/j/+P/4//j
/+P/4//k/+X/5f/h/+H/5f/l/+T/4v/j/+L/4P/f/+L/4v/i/+P/5f/k/+T/5f/j/+P/
4//j/+P/5P/k/+T/5f/n/+j/6f/p/+n/6f/q/+r/6v/q/+r/6f/p/+r/6v/p/+n/6//r
/+3/7f/t/+3/7f/s/+v/6//r/+r/6f/o/+r/6v/p/+n/6v/q/+r/6v/q/+r/6//r/+n/
6f/o/+f/5//n/+b/5v/n/+f/5f/k/+X/5f/l/+b/5v/m/+b/6P/n/+b/5f/j/+T/5P/j
/+P/5P/k/+T/4//k/+X/5v/k/+L/5f/m/+b/5v/l/+X/5f/n/+f/5P/k/+L/4v/k/+T/
4//j/+L/4v/j/+T/5f/l/+X/5f/l/+b/5f/l/+X/5P/j/+P/4//j/+b/5v/m/+b/4//i
/+L/4v/i/+L/5P/k/+T/5P/k/+b/5v/m/+b/6P/o/+f/5//l/+X/5f/l/+b/5v/m/+f/
6//r/+3/7v/s/+z/7P/s/+7/7v/u/+7/7f/s/+z/7f/u/+//8f/x//L/8//0//T/8//z
//D/7v/v/+//7//u/+3/6v/o/+f/6f/o/+j/6f/r/+v/6f/p/+n/6P/o/+j/5v/m/+b/
5P/k/+T/5P/l/+X/5f/l/+X/5//l/+X/5//l/+X/5f/l/+X/5v/k/+T/5v/m/+b/5v/k
/+L/6P/y/wIAGAAyAFEAeAClANMA/AAYASMBFQH5ANIApAB0AEIACwDb/8H/tf+q/6P/
oP+a/5b/lv+Y/57/pf+p/6v/rP+u/7T/uf+//8X/zf/T/9X/2v/d/97/3v/i/+L/4//l
/+b/6f/p/+j/6P/p/+n/6f/p/+j/6f/p/+n/5//n/+j/6P/p/+r/6//r/+3/7//v/+//
7v/u/+7/7//v/+//7//v//D/8f/x//H/8f/y//L/9P/0//T/9f/1//b/+P/4//n/+v/7
//z//f/+////AAABAAQABAAFAAcACQAKAA0ADgASABMAFQAXABcAGgAcAB0AHgAgACEA
IgAjACUAJgAmACgAKQApACkAKQApACkAKgArACsAKwArACwALAArACoAKAAmACQAJAAf
AB4AHAAZABkAGQAaABcAFwAWABQAEgAOAA0ACgAJAAcABQADAAEAAQABAAAA/f/8//r/
+v/6//f/9//2//X/9f/1//b/9v/1//P/8//z//H/8f/x//L/8//z/+//7//x//H/8P/u
//D/8P/v/+//8P/w//D/8f/z//L/8v/z//H/8f/x//H/8f/y//L/8v/y//P/8//z//P/
8//z//T/9P/0//T/9P/z//P/9P/0//H/8f/z//P/8//z//P/8//1//T/8//z//T/9P/0
//T/8v/y//H/8f/w//D/8P/w//D/8P/x//H/8//z//L/8f/x//H/8P/w/+//7//t/+z/
6//r/+v/7P/s/+z/7P/u/+z/7P/s/+v/6v/q/+n/6f/q/+r/6v/p/+v/6//r/+j/6P/r
/+z/7P/q/+n/6f/p/+v/6//o/+j/5v/m/+j/6P/p/+n/6P/o/+j/6P/o/+f/5//n/+f/
6P/p/+n/6f/o/+n/6f/p/+n/6P/o/+j/6P/l/+T/5P/k/+P/5v/n/+j/5v/n/+f/5v/m
/+f/5//n/+f/5//n/+f/6P/p/+v/6v/q/+z/7P/s/+z/6v/q/+r/6v/s/+z/7P/s/+7/
7v/u/+7/8f/y//P/9P/y//L/8v/y//D/7v/s/+r/6P/o/+j/6P/n/+b/5f/k/+T/5P/k
/+T/5P/k/+T/5P/k/+T/5P/k/+P/4v/h/+D/4v/i/+L/4v/k/+T/5P/k/+L/4v/i/+L/
4v/i/+L/4v/i/+L/4v/i/+D/4P/g/+D/5f/o/+v/7v8HACAAOQBSAHgAngDEAOoA5QDi
AN8A3ACuAIIAVgAqAAoA6v/K/6r/pP+e/5j/kv+V/5b/l/+Y/5v/nv+h/6T/q/+w/7X/
uv+//w==
         </WaveFormData>
      </LeadData>
      <LeadData>
         <LeadByteCountTotal>10000</LeadByteCountTotal>
         <LeadTimeOffset>0</LeadTimeOffset>
         <LeadSampleCountTotal>5000</LeadSampleCountTotal>
         <LeadAmplitudeUnitsPerBit>4.88</LeadAmplitudeUnitsPerBit>
         <LeadAmplitudeUnits>��V</LeadAmplitudeUnits>
         <LeadHighLimit>2147483647</LeadHighLimit>
         <LeadLowLimit>268435456</LeadLowLimit>
         <LeadID>V6</LeadID>
         <LeadOffsetFirstSample>0</LeadOffsetFirstSample>
         <FirstSampleBaseline>0</FirstSampleBaseline>
         <LeadSampleSize>2</LeadSampleSize>
         <LeadOff>FALSE</LeadOff>
         <BaselineSway>FALSE</BaselineSway>
         <ExcessiveACNoise>FALSE</ExcessiveACNoise>
         <MuscleNoise>FALSE</MuscleNoise>
         <LeadDataCRC32>4219992690</LeadDataCRC32>
         <WaveFormData>
+v/7//v/+//7//n/+P/4//n/+f/6//z//P/6//r/+v/4//n/+f/5//n/+f/5//j/+P/4
//j/+P/3//f/9//3//n/+f/5//7/AAAAAAAA/P/2//b/AAAOAB4ALwBGAGUAgQCWAKQA
oACRAIIAcwBcAEMALQAQAPL/4P/U/8j/wP+4/7L/r/+v/7H/uf/B/8T/xP/H/8j/zP/S
/9f/3P/j/+j/6//t//D/8//2//b/9v/3//n/+v/8//z//f/9//z//P/8//3/+//7//z/
/P/6//r/+v/5//r/+//8//3//v/+//7//////////v/8//7//v/+//7//f/9//7//v//
//////8AAAIAAwAEAAQABAAEAAUABQAEAAUABQAGAAYABgAGAAcACgALAAwADwASABMA
EwATABMAEwATABQAFgAXABgAGQAdAB8AHwAgACAAIAAiACMAIgAiACIAIQAkACUAJgAn
ACgAKQAqACoAKQAnACYAJgAlACQAIwAiAB4AHQAbABkAGQAYABcAFQARABAAEAANAA0A
CwAKAAcACAAIAAYABwAHAAcABQADAAIAAQAAAAAAAAD+//7//v/7//v/+//7//z//P/7
//v//P/9//7//////////v/+//7//v/9//3//f/8//v/+v/8//3//f/+////////////
/f/9//7//v8AAAAAAQABAAAAAAAAAAAAAgACAAIAAwABAAEAAQACAAMABAAGAAcABAAE
AAUABQAEAAQABAAFAAMAAwACAAEAAwAFAAUABAAEAAQABAAEAAUABQAFAAUABAAEAAUA
BQAFAAUABQAFAAMAAwACAAIABAAFAAQABAAEAAQABAAEAAQABQAFAAUABQAFAAUABQAG
AAYABwAJAAYABQADAAIAAgACAAIAAAABAAMABAAFAAUABAADAAIABAAEAAQAAwAEAAUA
BgAIAAYABgAGAAYABgAGAAYABQADAAMAAwADAAMAAwADAAMAAwADAAMAAwAEAAUABgAH
AAcABwAIAAUABAADAAIAAgACAAIAAgAEAAUABgAHAAQAAwACAAEABQAGAAgACgANAA4A
DwAPAAwACwALAAoACgAJAAkACQAJAAkACQALAA4ADwAPABAAEgASABIAEAAOAA4ADQAL
AAYABgAGAAYACAAHAAUABQADAAIAAgADAAUABQAFAAMAAwAEAAUABQACAAIAAQD+/wAA
AAAAAAEAAQABAAEAAQAAAP7//f/8//3//v8AAAEA+//9//3/+////wIAAgAGAAgABgAC
AAAABAAQAB4AKwA6AFEAbwCKAJ4AqgCrAKIAkwCCAGkATQAwABIA+P/m/9j/0P/I/77/
uf+5/7n/u/+//8L/xP/H/8z/zv/Q/9f/3v/j/+j/7f/x//L/8//2//j/+v/7//3//v/8
//z//f/9//z//P/8//3/+//7//z//P///wAAAQABAAAA///+//3//P/8//z//f/8//3/
/f/8//z//P/8//z//P/9////AAD///////8AAP////////7/AAAAAAEAAQAAAAEAAQAC
AAMAAgABAAEABAAFAAYACQANAA8AEAARABMAEwATABQAFAATABIAEQAVABcAFwAYABwA
HAAeAB8AIAAgACAAHwAeAB0AHAAbAB4AHwAgACAAIQAfAB4AHgAdABwAGwAaABgAFwAV
ABMAEgAQAA4ACwAHAAYABgADAAUAAwACAP///P/6//b/9f/2//f/9v/1//X/9f/1//b/
9f/y//H/8P/u/+3/7P/r/+z/7P/r/+v/6f/p/+n/6f/r/+v/6v/q/+z/7P/r/+v/6//q
/+n/6P/p/+n/6P/o/+v/6//r/+v/6v/p/+n/6P/q/+r/6//r/+r/6v/q/+r/7P/s/+z/
7f/t/+3/7f/u//D/8P/x//H/7//u/+7/7f/u/+7/7v/v/+//7//u/+3/6//t/+3/7P/u
/+7/7v/u/+3/7f/t/+3/7P/s/+3/7f/v/+//7//v/+//7//u/+7/7//v/+3/7P/s/+z/
7P/s/+r/6//r/+v/7P/t/+7/7//u/+z/6//r/+v/6//q/+r/7P/s/+z/6v/s/+3/7f/t
/+//8P/x//L/8f/w/+//7f/r/+v/6//s/+//8P/x//L/8v/y//L/8f/v/+//7//v/+//
7//z//P/7v/w//D/8P/w//L/8v/y//L/7//v/+//7//v/+//7//v//D/8P/x//L/9P/2
//j/+f/3//f/+P/4//b/9f/1//X/9//3//f/+f/8//3//f/+//7//v/+//z//v/+//3/
+//2//b/9v/2//b/9f/z//P/8//y//L/8//z//P/8//x//D/8P/w/+//8v/0//X/9P/y
//L/8v/z//L/8f/w/+//8f/w//D/8P/w//D/8f/x//X/8//z//P/8//y//T/+P/4//T/
8v/0//r/BgASACEANgBTAHMAjACeAKQAnQCQAIEAbgBVADUAGAD8/+j/2P/M/8L/vP+0
/6//r/+v/7P/uf+8/77/wf/E/8b/yP/N/9L/2f/c/+H/5//s/+3/8P/2//P/8//0//T/
8v/y//P/8//0//T/9P/1//X/9f/2//b/+P/4//j/9//1//X/9f/1//b/9v/2//f/+P/5
//n/+P/2//b/9v/2//j/+f/7//z/+//7//v//P/8//3//v/+//7//v///////v//////
AAAEAAQABAAFAAkACQAJAAsADAANAA0ADQASABMAFAAWABYAFwAYABkAGQAbABsAHAAg
ACAAIgAjACQAJAAkACMAJAAlACYAJwAmACcAKAAoACcAJQAkACQAIwAiACEAIAAcABsA
GQAXABcAFgAVABMAEQAQABAADQALAAkACAAFAAYABgAEAAUABQAFAAMAAQAAAP///v/+
//z/+v/6//r/+//7//v/+//6//r/+f/5//f/9//3//f/9//3//b/9v/2//b/9f/1//n/
+v/7//z//P/7//n/+P/3//f/9//3//n/+f/6//r//P/8//3//f/8//z//P/8//z//P/8
//3//f/9//3//v/+//7///////7//v///////v/+//7////9//3//P/7//v//f/9//z/
/v/+//7//v////////////z//P/9//3//f/9//3//f/9//3//P/8//v/+//5//j/+v/6
//r/+v/6//v/+//7//n/+f/5//n/+//6//r/+//7//v/+v/6//z//P/8//r/+P/5//n/
+f/4//j/+P/4//r/+v/6//n/+f/5//n/+v/5//j/9//2//j/+P/4//f/9//3//f/9//3
//f/9//3//n/+f/5//n/9//3//f/9//5//n/+f/5//n/+f/5//j/+P/4//f/9//4//j/
+P/4//j/+v/6//r/+v/5//n/+f/5//n/+f/5//n/+v/6//v//P/7//z//f/9//3//f/+
//7//v/9//3//f/+////AAADAAYABwAHAAgABwAGAAUAAgACAAIAAQD///7//v/+//7/
AAD///3//f/7//r/+v/7//v/+//7//n/+P/4//j/9//4//r/+//6//j/+P/4//n/9//3
//f/9//5//j/+P/4//b/9v/3//f/9f/3//n/+//7//z//v/+//r/9v/4//7/CAAUACYA
OQBUAHEAjQCeAKQAmgCPAIIAbQBUADkAHQAAAOr/2v/O/8T/wP+4/7D/sf+x/7P/u//D
/8L/wv/H/8j/zP/U/9v/3v/j/+j/6//v//L/9f/2//j/9//3//j/+P/4//j/+f/5//b/
9v/2//f/+f/5//r/+v/4//j/+P/3//n/+f/5//n/+v/6//r/+//8//3//f/8//z//P/8
//z//f/9//7//v/9//3//f/+//7///8AAAAAAAAAAAEAAQACAAMAAwAEAAYABgAGAAcA
CQAJAAkACwAOAA8ADwAPABQAFQAWABgAGAAZABoAGwAbAB0AHQAeACAAIAAiACMAJgAm
ACYAJQAlACUAJQAlACYAJwAoACgAJQAjACIAIgAfAB4AHQAcABsAGwAaABkAFwAWABUA
EwARABAAEAANAA0ACwAKAAcABwAGAAMAAwADAAMAAQD//wAA///+//7//v/8//z//P/7
//v/+//7//r/+v/5//n/9//3//f/9//1//X/9P/0//X/9v/2//f/9v/2//b/9v/5//n/
+P/4//f/9//3//f/9//3//j/+P/4//j/+f/5//z//P/8//z//P/8//z//f/7//v/+//8
//z//P/9//3/+v/6//v/+//8//z//P/9///////+//3//f///////v/+//7//v/+//z/
+//6//n/+v/6//v/+//7//v/+//7//3//f/8//z/+//7//n/+P/4//j/+P/4//j/+f/5
//n/9//3//f/9//5//j/+P/5//n/+f/4//j/+P/4//j/9v/0//X/9f/1//b/9v/2//b/
+P/4//j/9//3//f/9//4//j/+P/4//j/+P/4//j/9//3//f/9//3//X/9f/1//X/9f/1
//X/9f/3//f/9//3//X/9f/1//X/9//3//f/9v/0//T/8//z//T/9P/1//X/8//z//T/
9P/0//T/9P/0//T/9P/0//T/9P/0//X/9f/1//X/9//3//f/9//2//b/9//4//v//P/9
//3/+//7//z//P/8//v/+//7//v/+//7//3/AgADAAMABAACAAIAAgAAAAAAAAD///3/
/P/8//z//P/6//n/9//3//f/9v/2//f/+f/5//n/9//2//b/9v/1//P/9P/0//L/8v/y
//L/8//0//X/9v/3//n/+P/4//j/9f/0//T/8//1//P/8f/x//X/+P/8//7//v/8//r/
/P8GABIAIAAvAEYAYQB9AI4AmACWAIsAfABrAFQAOQAhAAgA7P/a/87/wv+6/7b/sv+t
/63/sf+1/7n/vv/A/8H/xP/I/9D/2f/e/+P/5v/p/+v/6v/r//D/8P/y//P/9f/2//b/
9v/3//f/9v/2//b/9//1//X/9v/2//T/9P/0//P/9f/1//X/9f/2//b/9v/3//f/9//2
//T/9f/2//f/+P/3//f/+P/4//v/+//7//z//v///wAAAAD9//z//P/7//7//////wAA
AwAEAAUABwAJAAkACQALAAoACwALAAsADAANAA4AEAATABUAFwAZABkAGwAbABwAHAAc
AB4AHwAiACIAIgAhACMAIwAjACMAJAAlACYAJgAmACUAJQAmACYAJgAmACYAIgAhAB8A
HQAbABoAGQAXABUAFAAUABEADwANAAwACQAMAAwACgALAA0ADQALAAkABwAFAAMAAgAA
AP7//v/+////////////AAAAAP////8BAAEAAQABAP/////+//7///8AAAAAAQACAAIA
AgACAAAA///9//z//v///wAAAQADAAMABAAEAAIAAgADAAMAAgACAAIAAgAEAAQABAAF
AAYABwAIAAoABwAGAAYABQAGAAYABwAHAAYABgAGAAcABwAHAAYABQADAAUABQAEAAYA
BgAGAAYABQAFAAUABQAGAAYABwAHAAUABQAFAAUABwAHAAYABgAGAAUAAgAAAAIAAgAC
AAIABAAFAAUABQAFAAUABQAFAAUABAAEAAUAAwADAAIAAgAEAAQABAACAAEAAQAAAP//
AAAAAAAAAAAAAAAAAAD///3//f/9//7/AQACAAMABAADAAIAAQD//////////////v/9
//z/+//9////AQADAAEA///9//v//P/9//7////////////+//z//P/7//v/+v/6//v/
+//7//3//v/8//z//P/8//7//v/+//7/+//7//v/+//7//v/+//7//7//v///wAA///+
//3/+//8//3///8AAAEAAQACAAMAAAD///7///8CAAMAAwAEAAUABgAHAAYABgAGAAUA
AwD9//z/+//6//r/+f/3//f/+v/6//v//f/7//v/+//5//b/9v/2//X/9P/0//P/8P/x
//L/8//1//f/9//3//f/9v/0//P/8v/0//T/9f/1//f/9//3//X/8//0//b/+P/4//L/
8P/y//7/DAAYACcAPABXAHMAigCaAJwAkwCKAHsAZgBPADEADgDy/+T/1v/C/7r/tv+w
/6v/rf+x/7P/t/+6/7r/vf/C/8T/xv/L/9L/1//c/+P/5f/m/+f/5v/m/+f/6f/s/+7/
8P/w//H/8f/u/+7/7v/v/+//7//w//D/8f/y//P/8//v/+3/6//p/+v/7P/t/+//8f/z
//T/9P/y//D/7v/s/+z/7f/v//D/8//z//P/9P/z//P/8//y//D/8P/x//H/9P/1//X/
9v/2//b/9v/3//v/+//7//3//P/9//3//f8AAAEAAgAEAAYABwAIAAkACwANAA0ADgAP
AA4ADwAPABMAFAAVABUAFwAXABcAFwAVABUAFQAUABUAEwASABIAEQAQAA8ADgAMAAsA
CQAHAAYABAACAP//AAAAAAEA//8AAP/////9//v/+v/3//f/9v/1//L/7//w/+//7v/u
//D/7v/u/+7/6//r/+v/6//q/+r/6f/p/+v/6//r/+v/7f/t/+z/7P/u/+7/7f/t/+7/
7v/u/+7/7//v/+7/7v/v/+//7//v/+//7//w//D/8f/y//T/9f/0//T/9P/0//L/8v/y
//P/9P/1//b/+P/2//b/9//3//j/+P/5//n/+v/6//r/+//7//v/+v/5//n/+//7//r/
+v/6//r/+v/5//n/+f/5//b/9v/3//f/9//3//f/9//3//f/9v/2//X/9f/z//L/9P/0
//T/9P/0//X/9f/1//X/9f/1//X/9//2//b/9//1//X/9P/0//T/9P/0//L/8P/x//H/
8f/0//T/9P/0//b/9v/2//X/8//z//P/9P/z//L/8f/w//L/8v/y//H/7//v/+//7//w
//H/8v/z//P/8//z//P/7//v//D/8v/y//L/8v/y//L/8v/y/+//7//v/+//8f/x//H/
8f/w//D/8f/y//T/9v/4//n/+P/3//f/9v/2//X/9f/1//b/9//4//v//v//////AAAA
AAAAAAD+//z//P/7//n/9v/2//b/9v/2//X/8//z//X/9P/0//X/9f/1//X/8//w//D/
8P/v/+//8P/w/+7/7v/u/+7/7//w//H/8v/z//H/8P/w//D/8P/w//H/8f/z//P/8f/v
//H/9v/4//j/+P/0//D/8v/6/wYAEgAjADoAVwBzAIoAmACcAJEAggBxAF4ARQApAAwA
7v/a/9D/xv+8/7b/sv+t/6v/rf+x/7X/uP++/8P/xv/G/8r/z//W/93/4v/j/+X/6v/t
/+7/7v/u/+//8f/y//D/8P/x//H/8v/y//L/8//z//P/9P/0//T/9P/0//P/9f/1//X/
9f/2//b/9v/3//b/9//3//b/9P/0//T/9P/2//f/+f/6//n/+f/5//r/+P/5//r/+v/8
//z//f/9//7//////wAAAgACAAIAAwAFAAUABQAHAAgACQAJAAkADgAPABAAEgAUABUA
FgAXABgAGQAYABgAGAAYABoAGwAeAB4AHgAdAB4AHwAgACEAIQAhACEAIAAhAB8AHgAe
AB0AHAAbABoAGgAZABcAFQAUABIAEAANAA0ADAAMAAkACQAHAAYAAwADAAIA////////
///9//v//P/7//r/+v/6//j/+P/4//b/9f/0//P/9P/0//P/8//1//X/9f/1//X/9f/0
//T/9P/0//P/8//0//T/9P/0//X/9f/0//T/9f/1//X/9f/z//P/9P/0//b/9v/3//f/
+P/4//j/+P/4//j/+P/5//n/+f/5//r/+P/4//n/+f/6//r/+//7//z//P/8//3//P/7
//n/9//5//v/+//6//r/+v/6//r/+f/5//n/+f/4//j/+f/5//j/9//2//X/9//3//b/
9v/3//f/9f/0//b/9v/2//b/9v/3//f/9//1//X/9f/1//X/9P/0//X/9f/1//T/9P/2
//b/9v/0//L/8//z//P/9v/2//b/9v/2//b/9v/1//X/9f/1//b/9P/0//T/9P/2//b/
9v/1//f/9//3//f/9f/1//X/9f/1//X/9f/1//P/8//z//P/9f/1//X/9f/1//X/9f/0
//T/8v/0//T/9P/0//T/9P/0//T/9P/1//X/9f/1//X/9f/1//X/+P/4//n/+v/6//r/
+v/5//r/+//9//7//P/7//v/+//7//v/+//9/wAAAQABAAIAAgACAAIAAAAAAAAA///9
//z//P/8//z/+v/5//f/9//3//b/9v/3//f/9//3//X/9v/2//b/9f/1//b/9v/0//T/
9P/0//X/9f/1//X/9f/1//T/9P/0//T/9P/1//X/9f/1//f/9//1//b/+P/6//j/+P/4
//r/AgAQACAALwBCAF8AewCOAJoAnACPAHwAawBWAD0AIQAEAOz/2v/O/8L/uv+2/67/
q/+t/6//tf+9/8D/xP/F/8b/yP/O/9f/3v/j/+j/6//t/+7/8f/y//T/8v/z//X/9v/2
//b/9//3//b/9v/2//f/9f/1//b/9v/2//b/9v/1//f/9//3//f/+P/4//j/+f/6//v/
+//6//j/+P/4//j/9//3//j/+P/6//v//P/+//z//f/+//7//P/8//3//f/+//////8A
AAIAAgACAAMABwAHAAcACQAKAAsACwALAA4ADwAQABIAFAAVABYAFwAZABsAGwAcAB4A
HgAgACEAIAAgACAAHwAfAB8AHwAfACIAIwAkACQAIgAfAB0AHAAdABwAGwAaABoAGQAX
ABUAFQAUABMAEQAPAA4ADgALAAsACQAIAAUABQAEAAEAAQABAAEA///9//z/+//6//r/
+P/2//b/9v/3//f/9//3//T/9P/z//P/8//z//P/8//1//X/9P/0//T/9P/z//P/8//y
//H/8P/y//P/8//0//f/9//3//f/9f/1//b/9v/0//T/9f/1//b/9v/2//b/9P/0//T/
9f/3//f/9//4//n/+v/8//3/+//6//r/+f/2//b/9v/3//j/+f/5//n/9//5//n/+P/2
//b/9v/2//P/8//z//P/8//0//b/9//5//n/+f/5//v/+//6//r/+v/5//b/9P/0//T/
9P/0//T/9f/1//X/9v/3//j/+f/3//b/9v/3//n/+f/4//j/9v/2//b/9P/2//f/9//3
//r/+v/6//r/+f/4//f/9f/z//P/8//0//b/9v/2//b/+P/4//j/9//3//f/9//3//n/
+f/5//n/9//3//f/9//3//f/9//3//f/9f/3//n/9v/4//j/+P/4//b/9v/2//b/9//3
//f/9//5//n/+f/5//n/+P/4//j/+v/8//7////9//3//v/+/wAA////////////////
AQAEAAUABQAGAAQABAAEAAIAAQAAAP7/+//8//7/AAACAAIAAQD//////P/6//n/+f/5
//n/+f/3//n/+v/7//v/+f/6//r/+P/2//b/9v/3//f/9//3//f/9//2//b/9v/2//b/
9//3//3//f/9//3/+//+/wAAAAAAAP7//P/+/wYAEgAeAC0AQABbAHcAjgCeAKAAlQCE
AHEAXABFAC0ADgD0/+T/2P/I/8L/wv+8/7f/t/+7/73/vf/A/8T/x//M/9D/1P/Z/+D/
5//s/+//8f/y//P/9P/0//T/9f/3//j/+//8//7////8//z//P/9//////8AAAAAAgAC
AAIAAQD//////////wAAAAAAAAEAAQABAAAA/v8AAAAAAAAAAAEAAQACAAIAAgABAAAA
AAABAAMABQAGAAYABgAHAAcACAAJAAkACgAKAAoACgALAAsACwALAA0ADwARABIAEwAU
ABUAFgAYABgAGQAaABsAHgAhACIAJAAkACQAJgAnACcAJgAlACMAJAAlACYAJwAoACkA
KgAqACsAKQAoACgAJQAkACMAIgAfAB0AGgAXABkAGAAXABUAEQAQABAADQAPAA0ADAAJ
AAsACgAHAAcABgAFAAIA///+//3//P/8//7//P/8//z/+//7//v/+//4//j/9//3//n/
+f/5//n/+f/5//j/+P/1//T/8v/x//P/9P/1//b/9//3//b/9v/3//f/9//3//f/9//4
//j/+P/4//n/+f/4//j/+P/4//r/+v/6//v/+f/5//n/+v/4//j/+f/5//r/+v/7//v/
/P/8//z//f/7//v/+v/5//j/+f/4//b/9//4//n/+v/5//n/+f/5//f/9v/2//X/9//3
//f/9//5//n/+P/4//j/9//0//L/8f/w/+//7v/v//H/8v/z//P/8//z//P/8//y//L/
8//1//X/9P/0//T/9P/0//L/8f/x//D/7//y//L/8v/y//L/8v/y//H/8P/v/+7/7v/u
/+7/7v/u/+//8P/x//H/8f/x//H/8f/z//H/8f/x/+7/7f/s/+v/6v/r/+z/7f/u/+//
7//v/+//7//v/+//7//v/+7/7v/u/+3/7v/v/+//8f/x//L/8v/0//P/8//z//H/8f/x
//P/9f/1//T/9P/3//j/+f/4//b/9v/1//P/8P/w//D/8P/u/+3/6//r/+v/6v/q/+v/
6//r/+v/6f/m/+b/5v/l/+X/5v/m/+T/5P/k/+T/5f/n/+f/5//n/+X/5P/k/+T/5f/m
/+j/6f/l/+X/5f/j/+P/5v/q/+z/7P/o/+b/5v/s//b/AgARACgARQBjAHwAjgCUAJEA
iAB5AGQASQAtABAA9P/e/87/wv+8/7j/rv+p/6n/qf+t/7P/tP+0/7f/uv+6/77/w//K
/9P/2P/d/+H/4v/h/+T/6P/m/+f/6f/q/+r/6v/r/+v/7f/u/+//8f/x//H/8v/y//D/
8P/w/+//8f/x//H/8f/y//L/8v/z//L/8//z//L/9P/0//T/9P/z//P/9P/0//X/9f/1
//b/9P/1//b/9v/3//j/+v/7//7//////wAAAAAAAAAAAQADAAMAAwAFAAgACQAJAAkA
DAANAA4AEAASABMAFAAVABUAFwAXABgAGAAYABoAGwAeAB4AHgAdAB0AHQAdAB0AIAAh
ACIAIgAfAB0AHAAcAB0AHAAbABoAGAAXABUAEwATABIAEQAPAAsACgAKAAcABwAFAAQA
AQABAAAA/f/9//v/+//5//f/+P/3//b/9v/2//T/9P/0//H/8f/x//H/8v/y//H/8f/x
//H/8f/x//P/8//y//L/8v/y//H/8f/x//D/7//u//H/8f/w//D/8//z//P/8//x//H/
8v/y//L/8v/z//P/9v/2//b/9v/2//b/9v/3//f/9//3//j/9v/2//f/9//2//b/9//3
//j/+P/4//n/9//3//b/9f/z//X/9f/0//T/9P/0//T/9f/1//X/9f/0//T/9f/1//X/
9f/1//X/9f/1//T/9P/z//P/8f/w//L/8v/y//L/9P/1//X/9f/0//P/8v/x//H/8P/w
//H/8f/x//D/8P/y//L/8v/w//D/8f/x//H/8v/y//L/8v/y//L/8v/x/+//7//v//D/
7v/u/+7/7v/w//D/8P/v//H/8f/x//H/7//v/+//7//t/+3/7f/t/+//7//v/+//7f/t
/+3/7f/t/+//7v/u/+7/7v/u//D/8P/w//D/8f/x//H/8f/v/+//7//v//D/8P/x//L/
8//0//X/9f/1//X/9v/2//j/9//3//f/9f/1//X/9//4//n/+f/6//z//P/8//r/+v/6
//n/9//2//b/9v/2//X/8//w/+//8f/w//D/8f/x//H/8f/v//D/8P/w/+//7f/u/+7/
7P/s/+z/7P/t/+3/7f/t/+3/7v/u/+//8P/w//D/8f/x/+//7//v/+//8f/y//b/+P/0
//D/8P/2//7/CgAYACkAQABdAHkAjgCaAJgAiwB8AG0AWAA9ACEABADo/9j/zP/C/7j/
sv+s/6n/qf+r/6//tf+6/77/v//A/8T/yv/L/9L/1//c/9//5f/o/+f/5v/q/+z/7f/v
//D/8P/w//H/8f/w//D/8P/x/+//7//w//D/8P/w//D/7//x//H/8f/x//L/8v/y//P/
8v/z//P/8v/y//L/8v/y//H/8f/y//L/8//z//P/9P/0//X/9v/2//b/9v/3//f/+P/5
//n/+v/8//z//P/9/////////wEAAgADAAMAAwAGAAcACAAKAAwADQAOAA8AEQATABMA
FAAVABQAFQAVABgAGAAYABcAFwAXABcAFwAYABkAGgAaABsAGQAYABgAFwAWABUAFAAQ
AA8ADQALAAsACgAJAAcABQAEAAQAAQABAP///v/7//v/+v/3//f/9f/1//P/8f/y//H/
8P/w/+7/7P/s/+z/7f/t/+3/7f/q/+r/6f/p/+n/6f/p/+n/6f/p/+j/6P/q/+r/6f/p
/+r/6v/q/+r/6f/p/+j/6P/p/+n/6f/p/+n/6f/q/+r/6v/q/+v/6//q/+r/6v/q/+z/
7P/s/+3/7f/t/+3/7v/s/+z/7f/t/+r/6v/r/+v/7P/s/+z/7f/t/+3/7P/r/+v/7f/t
/+z/6v/q/+r/6v/p/+n/6f/p/+j/6P/p/+n/6//r/+v/6//r/+v/6v/q/+n/6f/n/+b/
5v/m/+b/5v/m/+f/5//n/+X/5f/l/+X/4//i/+L/4//l/+X/5P/k/+b/5v/m/+T/5v/n
/+f/5//m/+b/5v/m/+b/5v/m/+X/4//j/+P/5P/k/+T/5P/k/+T/5P/k/+P/4//j/+P/
4//j/+P/4//j/+P/4//j/+P/4//j/+P/4//h/+H/4f/h/+P/4//j/+L/4v/i/+H/4f/i
/+L/4//j/+P/4//k/+T/5v/l/+b/5v/m/+j/6P/o/+j/5v/m/+b/5v/o/+j/6P/o/+r/
6v/q/+r/6//s/+3/7v/u/+7/7v/u/+v/6v/p/+j/5//m/+X/5P/j/+L/4f/g/+D/4P/g
/+D/4v/i/+L/4v/i/+L/4v/i/9//3v/d/9z/3v/e/97/3v/g/+D/4P/g/+D/4P/g/+D/
4P/g/+D/4P/g/+D/4P/g/+H/4v/j/+T/5P/k/+T/5P/z/wAADQAaADAARgBcAHIAbABo
AGQAYABIADIAHAAGAPD/3P/I/7T/rP+m/6D/mv+d/57/n/+g/6P/pv+p/6z/sf+2/7v/
wP/E/w==
         </WaveFormData>
      </LeadData>
   </Waveform>
</RestingECG>
