# Supplementary material for: Detection of Left Atrial Enlargement Using a Convolutional Neural Network-Enabled Electrocardiogram
Source: Front Cardiovasc Med. 2020 Dec 17;7:609976. doi: 10.3389/fcvm.2020.609976 (PMC7773668; doi:10.3389/fcvm.2020.609976)
Supplement: Supplementary file 1 [file Data_Sheet_1.ZIP › hyp/1802019128_12205_00000027.XML]

<?xml version="1.0" encoding="Windows-1252"?>
<!DOCTYPE RestingECG SYSTEM "restecg.dtd">
<RestingECG>
   <PatientDemographics>
      <PatientID>1802019128</PatientID>
      <PatientAge>65</PatientAge>
      <AgeUnits>Years</AgeUnits>
      <Gender>Female</Gender>
      <PatientLastName>lishuzhen</PatientLastName>
   </PatientDemographics>
   <TestDemographics>
      <DataType>Resting</DataType>
      <Site>1</Site>
      <AcquisitionDevice>MAC55</AcquisitionDevice>
      <Status>Unconfirmed</Status>
      <Priority>Normal</Priority>
      <AcquisitionTime>10:46:58</AcquisitionTime>
      <AcquisitionDate>03-09-2016</AcquisitionDate>
      <CartNumber>1</CartNumber>
      <AcquisitionSoftwareVersion>009C</AcquisitionSoftwareVersion>
      <XMLSourceVersion>MAC5000 v1.0</XMLSourceVersion>
   </TestDemographics>
   <RestingECGMeasurements>
      <VentricularRate>69</VentricularRate>
      <AtrialRate>69</AtrialRate>
      <PRInterval>134</PRInterval>
      <QRSDuration>76</QRSDuration>
      <QTInterval>430</QTInterval>
      <QTCorrected>460</QTCorrected>
      <PAxis>12</PAxis>
      <RAxis>19</RAxis>
      <TAxis>49</TAxis>
      <QRSCount>11</QRSCount>
      <QOnset>229</QOnset>
      <QOffset>267</QOffset>
      <POnset>162</POnset>
      <POffset>207</POffset>
      <TOffset>444</TOffset>
      <ECGSampleBase>500</ECGSampleBase>
      <ECGSampleExponent>0</ECGSampleExponent>
   </RestingECGMeasurements>
   <Diagnosis>
      <Modality>Resting</Modality>
         <StatementCount>2</StatementCount>
         <LabelText>12SL ��ϳ���</LabelText>
      <DiagnosisStatement>
         <StmtFlag>ENDSLINE</StmtFlag>
         <StmtText>�������</StmtText>
      </DiagnosisStatement>
      <DiagnosisStatement>
         <StmtFlag>ENDSLINE</StmtFlag>
         <StmtText>���� ECG</StmtText>
      </DiagnosisStatement>
   </Diagnosis>
   <Waveform>
      <WaveformType>Rhythm</WaveformType>
      <WaveformStartTime>0</WaveformStartTime>
      <NumberofLeads>8</NumberofLeads>
      <SampleType>CONTINUOUS_SAMPLES</SampleType>
      <SampleBase>500</SampleBase>
      <SampleExponent>0</SampleExponent>
      <HighPassFilter>16</HighPassFilter>
      <LowPassFilter>150</LowPassFilter>
      <ACFilter>NONE</ACFilter>
      <LeadData>
         <LeadByteCountTotal>10000</LeadByteCountTotal>
         <LeadTimeOffset>0</LeadTimeOffset>
         <LeadSampleCountTotal>5000</LeadSampleCountTotal>
         <LeadAmplitudeUnitsPerBit>4.88</LeadAmplitudeUnitsPerBit>
         <LeadAmplitudeUnits>��V</LeadAmplitudeUnits>
         <LeadHighLimit>2147483647</LeadHighLimit>
         <LeadLowLimit>268435456</LeadLowLimit>
         <LeadID>I</LeadID>
         <LeadOffsetFirstSample>0</LeadOffsetFirstSample>
         <FirstSampleBaseline>0</FirstSampleBaseline>
         <LeadSampleSize>2</LeadSampleSize>
         <LeadOff>FALSE</LeadOff>
         <BaselineSway>FALSE</BaselineSway>
         <ExcessiveACNoise>FALSE</ExcessiveACNoise>
         <MuscleNoise>FALSE</MuscleNoise>
         <LeadDataCRC32>3677293967</LeadDataCRC32>
         <WaveFormData>
9P/0//T/9P/0//T/9P/0//T/9P/0//T/9P/0//T/9P/0//T/9P/0//X/9v/3//j/9f/0
//P/8v/z//T/9f/2//T/9P/0//T/9f/2//f/+P/4//j/+P/4//r/+v/6//r/+v/6//r/
+v/4//j/+P/4//j/+P/4//j/+f/6//v//P/+//7//v/+////AAABAAIAAAAAAAAAAAAC
AAIAAgACAAQABAAEAAQABgAGAAYABgAGAAYABgAGAAYABgAGAAYABAAEAAQABAAGAAYA
BgAGAAYABgAGAAYABQAEAAMAAgACAAIAAgACAAIAAgACAAIAAgACAAIAAgACAAIAAgAC
AP///v/9//z//f/+////AAD///7//f/8//z//P/8//z/+//6//n/+P/4//j/+P/4//j/
+P/4//j/+v/6//r/+v/8//z//P/8//n/+P/3//b/9//4//n/+v/6//r/+v/6//j/+P/4
//j/+f/6//v//P/6//r/+v/6//z//P/8//z//P/8//z//P/8//z//P/8//7//v/+//7/
/P/8//z//P/+//7//v/+//z//P/8//z//v/+//7//v/8//z//P/8//r/+v/6//r//P/8
//z//P/8//z//P/8//v/+v/5//j/+//8//3//v/9//z/+//6//j/+P/4//j/+v/6//r/
+v/4//j/+P/4//n/+v/7//z/+f/4//f/9v/3//j/+f/6//r/+v/6//r/+P/5//n/+f/7
//3//f/7//r/+f/4//f/+f/6//v/+//7//v/+v/6//r/+//9///////////////9//3/
/////wAAAgAFAAgABwAHAAcABwAIAAgABwAGAAcABwADAAIAAwAEAAUABAACAAIAAgAC
AAMAAQABAAEAAQABAAAA/v/5//f/9v/1//X/9v/2//b/9//4//n/+v/6//r/+v/5//j/
9//4//f/8//z//T/9P/5//7/AQAGAAcAAwAGABQAIgAwAEYAZQCDAJQAmgCkAK4ArACZ
AHUAUAAuAAwA6v/Z/9X/2//m//D/8v/z//T/+P/+//z/+P/5//v//f/6//n/9//3//j/
+v/7//z/+//5//f/9v/1//X/9v/2//f/9//3//f/9f/0//L/8v/2//f/+P/4//f/9//3
//b/9P/0//X/9f/1//X/9f/2//j/+P/4//f/+f/5//r/+v/6//v/+//6//j/+P/4//j/
9//3//f/9//4//r/+//8//n/+P/3//b/+f/5//n/+P/5//v//P/9//3//f/9//z//f/+
//7//////wAA///+/wEAAQABAAEAAwADAAMAAwABAAIAAgAEAAYABgAGAAYABwAJAAkA
CQAMAAwACgAKAAoACQAIAAcACAAIAAgABwAIAAgACQAJAAcABwAGAAYACAAIAAgACAAH
AAcABgAGAAgACAAIAAcABAAEAAMAAgACAAIAAgACAAIAAQABAAIABAACAAEAAQAAAAAA
AAAAAP///f/8//v//P/9//z//f/7//z//P/6//v/+//9//3//P/8//3//f/9//3//f/9
//z/+//6//v//f/7//v//P/6//r/+v/6//3//f/+//////////7//v/9//z/+//7//z/
/f/+//7//P/8//z//P/9//7///8BAP/////+//7//P/8//z//P///////////wEA////
/////v/+//7//v/+//3//f/8//z//f/9//3/+//8//z/+v/4//j/+P/3//r//P/+////
/v/+//7//P/6//r/+//9//3//P/8//7//P/7//v/+//9//z//P/8//3//f/8//r/+//6
//n/+v/7//v//P////3/+v/6//r/+v/7//v/+//5//z/+v/6//r/+v/6//r/+v/6//v/
/P/9//7/AQAAAP3//P/7//v/+//8//z//P/7//v/+//8//z//P/9//3/////////AQAB
AAEAAQAFAAUABQAGAAYACAAJAAkACQAJAAsADAALAAoACgAJAAcABgAGAAYABgAEAAQA
BAACAAIAAQD//wIAAwAEAAUAAwAAAPz/+f/4//f/9//4//r/+v/6//r/+P/4//j/+P/5
//n/+v/7//v/+//5//n/9v/2//n/AAAFAAQAAwAJAAwAFAAmAEAAWAB1AI8AngCkAK4A
rgCkAJEAawBAABoA/P/i/9P/0//d/+j/8P/2//v//v/+//7//v/+//v/+//7//z/+//5
//n/9//4//j/+P/4//f/9v/2//f/9//4//j/+P/3//b/9f/4//j/9//4//f/9//3//b/
9//3//f/9v/4//j/+f/5//j/9//2//b/+f/6//v/+//6//n/+f/4//j/+f/5//j/+P/4
//j/+P/7//v/+//7//v//P/8//z//P/8//z//P/9//3//f/8//z//f/9//3//v///wAA
AAAAAAAA/////wIABAAEAAQABAADAAIAAQAFAAUABQAFAAMABAAEAAYABwAIAAkACgAK
AAsACgAJAAoACgAIAAgACwALAAsACwAKAAoACgAJAAkACgAMAA0ADAALAAkACAAIAAgA
CAAIAAkACQAIAAgACAAIAAgABwAHAAgACAAIAAYABgAGAAYABgAFAAUABgAIAAYABQAF
AAIAAgACAAIAAgABAAEAAQADAAMAAQABAP//AAAAAP7//v///wIAAwABAAAAAAD///7/
//8AAAEAAAD///7////9//v/+//8//3//v///wAAAAD///////8AAAEAAQACAAIAAgAC
AAMAAwADAAMAAgACAAIAAgACAAEAAAD///////////7//v8AAAAAAAAAAAEAAQABAAEA
AwABAAEAAQABAAAA///+/wAA//////7//P/9//3//f///wAAAAD+/wAAAAAAAP///f/+
//////8AAAAAAAD+//v/+v/6//v/+v/6//v//v/+//3//f/9//v/+v/6//r//f/9//z/
+v/8//z//P/+//z/+//7//3////8//z//P/6//v/+//7//v/+v/6//r/+//8//3/AAD7
//n/+P/4//z/AgACAP7//f/8//v/+v/6//r/+v/7//j/9//2//f/+P/3//j/+f/7//v/
/P/8//r/+f/5//n/+P/4//j/+f/9/////////wEAAQABAAEAAwADAAMABAAFAAYABgAF
AAUABQAHAAgACgAKAAsACwAFAAQABAAEAAYABAAEAAQAAwACAAAA/f///wEAAwAFAAMA
AAD8//n/+P/3//f/+P/4//j/+P/4//b/9v/2//b/+P/3//f/9//3//f/9f/1//z/+v/5
//z///8CAAMAAQACAAwAHgAwAEYAYwB/AJAAnACoAK4AqgCZAHkAUAAoAAYA7P/Z/8//
0f/c/+T/6v/x//b/+v/6//r/+P/7//v/+f/4//f/9f/1//f/+P/4//j/9v/1//T/9P/0
//X/9//4//j/9//2//X/9//2//T/9P/0//X/9v/2//P/8//z//L/8//0//b/9//2//X/
9P/0//T/9P/0//P/9f/1//b/9v/4//n/+f/4//b/9v/2//b/9//3//f/9//3//j/+P/4
//r/+v/6//r/+v/5//j/9v/4//n/+f/5//j/+f/6//r/+v/6//n/+f/6//z//P/8//3/
/f/9//3/AAABAAIAAwACAAIAAQACAAIAAgACAAIAAwAFAAUABQAEAAQAAgACAAYABwAI
AAkACQAIAAcABQACAAIAAwADAAMAAwACAAIAAgACAAIAAgAEAAUABQAGAAYABAACAP//
AAAAAP///v8AAAAAAAAAAP7//f/9//7/AAD+//3//f/6//r/+v/6//z/+//7//v//f/9
//v/+//5//r/+v/4//f/9//5//n/9//2//b/9f/0//X/9v/3//f/9//3//n/9//1//X/
9v/4//j/+P/4//f/9//4//n/+//7//r/+v/6//r/+v/7//n/+f/5//j/+v/6//r/+v/8
//z//P/9//z/+//5//j/+v/6//r/+v/6//n/+P/3//r/+f/6//v/+//6//n/+P/4//f/
9//2//b/9//3//f/+f/6//r/+P/4//j/+P/3//f/+P/5//n/+v/6//r/+P/2//b/9//5
//f/9v/2//j/+P/3//f/9//1//T/9P/0//X/9f/0//L/9P/0//T/9v/2//X/9f/3//n/
9v/2//b/9P/1//X/9f/z//T/9P/0//j/9//2//X/9P/0//T/9P/1//X/9f/1//f/9f/z
//P/8//z//P/9P/0//b/9f/1//X/8v/y//L/8//1//f/9//3//X/9f/1//X/+f/5//n/
+v/8//7///////////8BAAIAAgACAAMAAwABAAAAAAAAAAAA/v/+//7//P/8//v/+f/5
//n/+f/5//n/+P/2//X/8//x//D/8P/x//L/8//0//P/8v/x//D/7v/t/+3/7f/x//H/
7//v//T/9P/z//b/+f/6//v///8AAAIADgAgADIARwBhAHgAhACMAJgAmgCLAHUAUgAq
AAwA7v/Z/83/y//S/9r/4v/n/+z/8v/2//j/+P/1/+//7//w//H/8f/z//H/8v/y//L/
8v/x//D/8P/t/+3/7v/u//D/8f/y//P/8f/w/+7/7v/y//P/9P/0//H/8f/x//D/8P/w
//H/8f/v/+//7//w//L/8v/y//H/8f/x//L/8v/y//P/8//y//L/8v/y//L/8//z//P/
8//z//T/9P/0//b/9v/2//b/9v/1//T/8v/0//X/9f/1//f/+f/7//z/+f/4//b/9f/3
//r/+//8//z/+//6//n//f/9//3//f///wAAAAACAAAAAAAAAAAAAQADAAMAAwAEAAQA
AgACAAMAAwADAAMABgAGAAYABQACAAIAAwADAAMAAwACAAIAAgACAAIAAgADAAMAAgAC
AAMAAgABAP////8AAAAAAAD+//7//v/+//7//f/9//7/AAD+//3//f/7//r/+f/4//r/
+f/5//n/+f/5//f/9//3//j/+P/2//X/9f/3//f/9v/2//f/9//3//f/9//3//f/9//3
//n/9//1//X/9v/4//j/+P/4//n/+f/6//v/+f/5//j/+P/5//r/+//9//z/+//6//j/
+v/6//r/+v/6//r/+v/7//n/+f/4//j/+//8//3//v/+//3//P/7//v/+f/5//n/+v/6
//r/+v/6//n/+f/4//r/+//7//v/+//8//z/+v/4//j/+P/3//n/+v/7//v/+P/4//j/
9v/3//j/+v/9//n/+P/4//r/+v/5//n/+f/7//r/+v/6//v/+//6//j/+v/6//r//P/8
//v/+//9//z/+P/3//b/9v/3//f/9//5//j/+P/4//j/+v/6//r/+v/6//j/9v/0//P/
9f/3//n//f/9//v/+//7//n/+f/6//r/+v/5//n/+f/4//j/+P/5//3/////////////
//////////////8AAAMABgAIAAkABwAFAAUABAAFAAYACAAJAAUABAAEAAQABAACAAIA
AgAEAAQAAwABAP///////////v/8//n/9//4//f/9//4//b/9v/2//b/+P/4//j/+P/4
//f/9//3//n/+f/3//f/9P/2//X/+P/9/wIABQAFAAYADgAkADoATgBlAH8AkACYAKQA
rgCkAI8AbQBEAB4A/v/k/9f/1f/b/+T/7P/w//P/+P/+//7/+P/2//n/+//7//n/9//0
//P/9P/2//f/+P/2//X/9P/0//T/9f/3//j/+P/3//b/9f/z//L/8P/w//P/9f/3//j/
9//3//f/9v/0//T/9f/1//f/9//3//j/9//2//X/8//0//X/9//4//j/+f/5//j/9//2
//X/9P/2//f/+P/5//j/+P/3//b/+P/4//j/+P/5//n/+f/4//b/9//3//f/+v/7//z/
/P/8//z/+//7//z//v/+//7//////////////////////wEAAgACAAQAAgACAAIAAgAD
AAUABQAFAAgACAAGAAYABQAFAAUABQAIAAgACAAHAAYABgAHAAcABQAFAAQABAACAAIA
AgACAAEAAQAAAAAABQAGAAcABwAGAAYABQAEAAIAAgACAAIABAADAAMABAACAAAA////
/wAAAAAAAAAAAAD////////9//3/+//7//v//P/8//r/+f/5//v/+//6//r/+//7//n/
+f/5//n/+//7//v//f/7//n/+f/6//v//P/9//7//v/9//3//f/7//v/+v/6//r/+v/6
//v//f/9//3//P/8//z//P/8//7//v/+//////////7//v/+//7//v/+////////////
/f/7//v/+//+//7//v/+//3/+//6//j/+v/7//v/+//7//z//P/6//v//P/9//3/+//8
//3//f/6//r/+v/4//r/+v/7//3//f/8//z//v/8//v/+//7//3//P/8//z//P/7//n/
9v/6//r/+v/8//z/+//7//3////8//z//P/6//v/+//7//v/+v/6//r/+v/6//z//P/8
//z//P/7//r/+f/5//r/+//8/////f/7//v/+//5//n/+v/6//z/+//7//v/+v/6//r/
+////wEAAQABAP//////////////////AAACAAQABQAFAAcABwAJAAoACgAKAAsACwAH
AAYABgAGAAYABAAEAAQABgAGAAUAAwABAAEAAQABAAAA/v/7//n/+P/3//f/+P/4//j/
+P/4//j/+P/4//j/+P/3//f/9//5//n/9//3//j/+v/9/wIA//8AAAcACwAOABwAMABC
AFoAdQCJAJYAogCwALQAqACNAGUAPAAWAPT/3v/T/9X/4f/q/+7/9P/5//r//P/+//7/
+v/3//n/+f/4//f/9f/1//X/9v/2//b/+P/3//b/9v/1//X/9v/2//f/9//3//f/9//2
//T/9P/2//f/+P/4//f/9//3//b/9P/0//X/9f/2//f/+P/6//j/+P/4//f/9//3//j/
+P/2//f/9//2//b/9v/2//b/+P/5//r/+//4//j/9//2//f/+P/5//r/+f/5//n/+P/6
//v/+//7//z//f/+//7/AAAAAP/////+/wAAAAAAAAEAAQABAAEAAwADAAMAAwAFAAYA
BgAIAAYABgAGAAYABQAHAAcABwAKAAoACAAIAAkACQAJAAkACgAKAAoACQAIAAgACQAJ
AAkACQAIAAgACAAIAAgACAAHAAcABgAGAAYABgAGAAUABgAGAAUABAAEAAQABAAEAAUA
BQAGAAgABwAEAAIAAQACAAIAAgACAAAA//////////////3//f/9//7//v/8//3//f//
/////P/8//3//f/7//v/+//7//z//f/+/wEA///9//3//v/8//z//P/8//////8AAAEA
AAD///3//P/9//7///8BAAEAAQABAAAA/v/+//7//v/+//7//v/////////+//7//v/+
//7//v8AAAEAAgADAAIA///+//3/AAAAAAAAAAD+//3//f/8//z//f/9//3//f/+//7/
/P/8//z//P/7//3//v///////v/+//7//P/6//r/+//9//v/+v/6//z//P/7//v/+//9
//z//P/8//z/+//5//b/+v/8//7//f/8//v/+v/8//z//P/9//3//f/9/////v/7//r/
+f/5//n/+v/6//z/+//7//v/+P/4//j/+f/9////////////////////////////AAAC
AAQABQAFAAcABwAJAAoACAAIAAkACQAHAAYABgAGAAQAAgACAAIAAgACAAEA///9//3/
/f/9/////v/8//v/+f/3//b/9v/0//T/9P/0//X/9v/3//j/9//1//T/8//3//f/9f/1
//b/8v/z//j//f/+//v//f8GABIAGgAqAD4AVQBrAIYAmACiAKoArAChAIUAXgA0ABAA
8v/b/8//z//W/+D/5v/t//T/9v/2//z//v/5//n/+f/2//X/8//z//P/9P/0//T/9v/1
//T/9P/y//H/8f/w//L/8//0//X/9f/0//L/8v/z//P/8//y//L/8//0//T/8v/y//P/
8//z//P/8//0//L/8v/y//H/8//z//T/9P/y//P/8//y//T/9P/0//T/9f/1//X/9f/1
//b/9v/2//j/+P/4//j/+f/5//n/+P/3//f/9v/1//f/+f/7//z//P/8//v/+//6//z/
/P/8//3//f/9//3//f/9//3//f/9//7//v8AAAEAAgADAAQABAAFAAQAAwAFAAYABQAG
AAcABwAHAAcABwAGAAUAAwAEAAQABQAFAAcABwAGAAYABgAGAAYABgADAAMAAgACAAIA
AgACAAEAAAAAAP///v///wAAAQACAAAA/////wAA///8//r/+f/6//r/+v/6//r/+f/5
//n/+f/5//f/9//3//j/+P/2//P/8//1//X/9//4//r/+//4//f/9v/1//f/9//3//n/
9//1//X/9v/2//b/9v/2//n/+f/6//v/+f/5//j/+P/2//b/9v/3//f/9//3//b/9v/2
//b/9v/3//j/+f/7//n/+f/4//j/+v/6//r/+v/9//3//f/9//z/+f/4//f/+v/6//r/
+v/4//f/9//2//j/+f/5//n/+f/6//r/+P/6//r/+v/5//f/+P/5//n/9v/2//b/9P/0
//T/9f/3//X/9P/0//b/+P/3//f/9//5//j/+P/4//f/9//2//T/9v/2//b/+P/4//j/
+P/4//f/9v/1//X/8//z//P/9f/2//X/9v/3//f/9//4//j/9v/1//X/9f/2//b/9v/3
//n/+//7//v/+//7//v/+//7//v/+//8//7/AAABAAEA/////wEAAgADAAQABgAHAAEA
AAAAAAAAAgAAAAAAAAACAAIAAQD///3//f/9//3//P/6//f/9f/0//P/8//0//T/9P/0
//T/8v/y//L/8v/w/+//7//v//P/8//x//H/9v/6//n/+P/5//z//f///wIABgAKABoA
LAA/AFsAeACIAIwAlgCeAJUAfwBiADoAFAD4/+H/0f/L/9T/3v/k/+f/6v/w//r/+v/2
//f/9//1//T/8//x//H/8//0//T/9P/0//P/8v/y/+//7//w//D/8//z//P/8//z//L/
8P/w//L/8//0//T/8//z//P/8v/w//D/8f/x//P/8//z//T/8f/w/+//7f/w//H/8//0
//T/9f/1//T/8v/y//L/8v/1//X/9f/1//X/9v/2//b/9v/2//b/9v/3//f/9//2//b/
9//3//f/+v/7//z//P/6//r/+f/5//j/+v/6//r/+f/5//n/+f/8//3//v//////AAAA
AAIAAAAAAAAAAAADAAUABQAFAAYABgAEAAQABAADAAIAAQADAAQABQAFAAIAAgADAAMA
BQAFAAQABAAGAAYABgAGAAMAAwACAAIABgAGAAYABQACAAIAAQAAAP7//v/+//7//v/9
//3//v/+//z/+//7//v//P/9//7//v/9//3//f/8//v/+P/3//n/+v/6//j/9//3//n/
+f/2//b/9//3//f/9//3//f/9f/1//X/9//5//f/9//4//j/+P/4//j/9//3//j/+f/7
//v/+v/6//r/+v/6//v/+//7//v/+v/6//r/+v/6//r/+v/6//v//f/9//z//P/8//z/
/P/8//3//f/9//3/+//5//n/+f/8//z//P/8//z/+//7//r/+v/7//v/+//9//7//v/8
//r/+v/6//n/+//8//3//f/8//z//P/6//z//P/9/////P/6//n/+v/6//n/+f/5//f/
9v/2//b/+P/5//n/+P/6//r/+v/8//z/+//7//3//P/4//f/9v/3//n/+v/7//3//P/8
//z/+//6//n/+v/8//n/+v/6//r/+v/6//r/+v/6//v/+//7//v//f/9//v/+//7//v/
+//8//z//P/7//v/+//4//j/+P/5//3//////////f/9//3//f8BAAEAAQACAAYACAAJ
AAkABwAHAAkACgAKAAoACwALAAcABgAGAAYABAACAAIAAgADAAQABAADAAMAAwADAAMA
AgAAAP3/+//4//f/9//4//r/+v/6//r/+P/4//j/+P/4//f/9//3//v/+//5//n/+P/4
//v//v8BAAQABQAFAAgACAAOACQAOgBPAGsAhgCUAJwArACyAKUAjwBsAEIAHgAAAOv/
3f/d/+T/6P/u//X/+P/8/wAAAAD8//3///////z/+//5//n/9//4//j/+P/6//n/+P/4
//f/9//4//j/9//3//f/9//4//j/9//4//j/9//2//T/9v/3//j/+P/5//r//P/9//r/
+f/4//j/+v/6//r/+f/7//v//P/8//v/+//6//j/+//8//3//v/+//3//P/7//3//v/+
//7//f/8//v/+v/9//3//f/8//z//f/9//3//v///wAAAAAAAAAA/////wIABAAEAAQA
BAADAAIAAQAEAAUABgAHAAcACAAIAAoACAAIAAgACAAJAAsACwALAAoACgAIAAgACgAL
AAwADQAMAAwADAALAAwADAANAA0ACwALAAoACgAIAAgACAAIAAoACwALAAwADQAMAAsA
CQAKAAoACQAIAAgACAAIAAgABgAFAAUABgAHAAYABgAHAAQABAAEAAQABAADAAMAAwAB
AAEA//////3//v/+//z//P/9/wAAAQD+//7///////3//f/9//3//f/9//3///8BAP//
//8AAP7//v/+//7//////wAAAQADAAMAAgACAAAAAAAAAAEA/////////v///wAAAQAC
AAAAAAAAAAEAAwADAAIAAgAAAAAAAAAAAAEAAQABAAEAAwABAAEAAQABAAAA///+////
//8AAAAAAAABAAEAAQD//wAAAAD+////AAABAAEA//8AAAEAAQAAAAAAAAD+/wAAAAAB
AAMA///+//7/AAAAAP///////////v/+//7///////7//P/8//z//P/+/wIAAQD9//7/
/v/+//7//v8AAAAAAAABAP///////wEAAQD/////////////AAAAAAAA/////////v/+
//7///8BAAMAAwADAAMAAwADAAMABQAFAAUABgALAA4AEAARAA8ADwARABIAEAAQABEA
EQALAAoACgAKAAgABgAGAAYACAAIAAcABQAHAAcABwAHAAQAAAD7//f/+f/5//r//P/8
//z//P/8//z//P/8//z/+v/5//n/+f/+/////v////7//v/9/wAAAQAGAAsACwAKABAA
IAA0AEoAYwB/AJQAoACsALYAuACrAI0AYAA2ABQA+P/h/9f/3f/k/+z/9v/7//z//P/+
/wIAAgABAAMAAQD+//3/+//7//r/+v/5//j/+v/7//z//v/8//v/+//6//v/+//7//v/
+//6//j/+P/6//v//P/8//v/+//7//r/+v/6//v/+//9//3//f/+//z//P/8//v//P/9
////AAD+///////+//3//P/7//r//P/9//7//////wAAAAAAAP///v/9//z//v///wAA
AAAAAAEAAQABAAEAAQABAAAAAQACAAIAAwAGAAgACAAIAAgABwAGAAUABgAFAAQAAwAF
AAgACgAOAAwADAAMAAwADQAPAA8ADwAOAA4ADAAMAA8ADwAPAA8ADgAOAA4ADQAOAA4A
DwAPABEAEQAQABAADwAOAA0ADAALAAsACgAKAAwADAAMAAsACgAKAAkACAAIAAgACAAI
AAgABwAHAAgACAAGAAUABQAGAAYABgAGAAYABQAFAAUABwAHAAUABQAFAAYABgAEAAAA
//8AAP//AAAAAAEAAQD///////////3//f/9////AQD/////AAAAAAAAAAAAAAMAAwAE
AAUAAwADAAIAAgACAAIAAgADAAEAAQABAAAAAAAAAAAAAAACAAIAAgADAAUABQAEAAQA
AgACAAIAAgADAAMAAwADAAMAAQABAAEAAAAAAAAAAAACAAEAAQAAAP7/////////AQAC
AAIAAAD+//7//v/9////AAABAAEA/v/+//7//P/+//7///8BAAEAAAAAAAIA///9//z/
+//8//z//f/+///////+//z//P/8//z//v8AAP////8BAP///P/8//z//P8AAP///v/9
//z//v/+//7////+//3//P/9/////f/9//3//f/9//7//v/+//3//f/9//z//P/8//3/
AQADAAMAAwADAAMAAwADAAMAAwADAAQABgAIAAkACQAJAAkACwAMAAoACgALAAsACQAI
AAgACAAGAAQABAAEAAIAAgABAP//AAABAAIAAwACAAAA/f/7//j/9//3//j/+P/4//j/
+P/6//r/+v/6//z/+//7//v//f/9//v/+//8//z/+f/8/wEABAAFAAcACAAMABwAMABC
AF0AdwCKAJgApACuAKwAnwCHAF4ANAAQAPL/2//P/9X/4v/o/+7/8//2//r//v8AAP7/
+f/7//3/+v/5//f/9//3//j/+P/4//r/+f/4//j/9//3//j/+P/5//n/+f/5//f/9v/0
//T/9//5//v//P/5//n/+f/4//X/9P/0//P/9f/3//n//P/7//r/+f/3//f/9//4//j/
+f/7//z//P/7//r/+f/4//n/+f/5//n/+v/8//3//v/9//z/+//6//3//f/9//z/+v/7
//v/+//9////AQACAAEAAAD+//3///8CAAMABAADAAMAAwADAAMAAwADAAMAAwAEAAQA
BgAGAAYABgAGAAcACQAJAAkACwAMAAsADAAKAAkACAAHAAsADAANAA0ACgAKAAsACwAJ
AAkACAAIAAoACgAKAAoACQAJAAgACAAIAAgACAAHAAYABgAFAAQAAgACAAIAAgAEAAMA
AwAEAAQAAgABAAEAAAAAAAAAAAD+//3//f/9//3//f/7//v//f/+//7//P/7//v//f/9
//z//P/9//3/+f/5//n/+f/7//v/+//9/////f/9//7//P/6//j/9v/6//v//f//////
///+//7//P/8//z//f/////////+//z//P/8//z//f/+////AQD//////v/+//7//v/+
//7////////////9//v/+//7//7//v/+//7//v/9//3//P/6//v/+//7//v//P/8//r/
/v/+/w==
         </WaveFormData>
      </LeadData>
      <LeadData>
         <LeadByteCountTotal>10000</LeadByteCountTotal>
         <LeadTimeOffset>0</LeadTimeOffset>
         <LeadSampleCountTotal>5000</LeadSampleCountTotal>
         <LeadAmplitudeUnitsPerBit>4.88</LeadAmplitudeUnitsPerBit>
         <LeadAmplitudeUnits>��V</LeadAmplitudeUnits>
         <LeadHighLimit>2147483647</LeadHighLimit>
         <LeadLowLimit>268435456</LeadLowLimit>
         <LeadID>II</LeadID>
         <LeadOffsetFirstSample>0</LeadOffsetFirstSample>
         <FirstSampleBaseline>0</FirstSampleBaseline>
         <LeadSampleSize>2</LeadSampleSize>
         <LeadOff>FALSE</LeadOff>
         <BaselineSway>FALSE</BaselineSway>
         <ExcessiveACNoise>FALSE</ExcessiveACNoise>
         <MuscleNoise>FALSE</MuscleNoise>
         <LeadDataCRC32>3193324963</LeadDataCRC32>
         <WaveFormData>
8v/y//L/8v/y//L/8v/y//L/8v/y//L/8v/y//L/8v/x//D/7//u//H/8v/z//T/8v/y
//L/8v/y//L/8v/y//L/8v/y//L/9P/0//T/9P/1//b/9//4//b/9v/2//b/9v/2//b/
9v/0//T/9P/0//X/9v/3//j/+f/6//v//P/8//z//P/8//3//v///wAAAgACAAIAAgAF
AAYABwAIAAgACAAIAAgACgAKAAoACgAKAAoACgAKAAwADAAMAAwACgAKAAoACgAMAAwA
DAAMAAoACgAKAAoACgAKAAoACgAJAAgABwAGAAYABgAGAAYABQAEAAMAAgACAAIAAgAC
AAEAAAD///7//v/+//7//v/9//z/+//6//j/+P/4//j/+P/4//j/+P/4//j/+P/4//j/
+P/4//j/+v/6//r/+v/6//r/+v/6//n/+P/3//b/9//4//n/+v/6//r/+v/6//r/+v/6
//r/+v/6//r/+v/8//z//P/8//r/+v/6//r/+P/4//j/+P/6//r/+v/6//z//P/8//z/
/P/8//z//P/8//z//P/8//v/+v/5//j/+v/6//r/+v/6//r/+v/6//r/+v/6//r/+P/4
//j/+P/2//b/9v/2//b/9v/2//b/9//4//n/+v/4//j/+P/4//j/+P/4//j/+P/4//j/
+P/4//j/+P/4//r/+v/6//r/+f/4//f/9v/4//j/+P/4//r/+v/4//r/+f/4//f/9v/4
//j/+v/6//f/9v/1//T/9//5//v//P/5//j/+P/5//n/+f/5//3/AQACAAMAAwAEAAQA
BAAEAAUABwAJAAkACgAKAAgABwAGAAQAAgAAAAEA/v/6//r//P/8//v/+v/2//T/9P/1
//X/9P/0//T/9//3//f/9//z//P/8//z//P/9P/0//T/9v/3//f/9f/1//b/9v/1//P/
9P/1//X/9P/z//L/8f/1//f//v8JAA0ACgAMABMAFwAXAB4ALAA+AFEAZAB5AI8AnACH
AFwAOQAiAAoA9P/m/9//3f/d/93/2//Z/9z/4//n/+j/5//o/+7/9f/1//T/8v/x//b/
9v/2//b/9f/1//X/9f/0//T/9P/0//b/9//3//f/9v/1//X/9v/3//f/9//4//j/+P/4
//f/9//3//f/9//3//f/9//4//j/+P/3//f/+f/5//r/+v/6//r/+v/6//j/+P/4//j/
9v/3//f/9//5//r/+v/6//j/+P/4//j/9v/3//f/9//4//n/+v/7//r/+//8//z//f/+
////AAD+/wAAAQABAAEAAgACAAIABQAFAAUABgAEAAUABwAHAAkACgALAAsADAANAA0A
DgAQABEAEQARABAADwAOAA0ADgAOAA4ADgAQABAAEAAQAA8ADwAPAA8ADwAPAA4ADQAL
AAsACwAKAAwADAALAAoACgAKAAkACAAIAAcABgAGAAYABQAEAAQABAABAAEAAQAAAP//
//8AAP7//f/8//z//v/9//3//f/+//7//f/8//z//P/8//3//f/9//3//f/9//v/+//7
//r/+f/5//n/+//7//r/+v/9//3//f/9//z//f/9//3//f/8//z//P/8//z//P/8//z/
/P/8//z//v/+//7//v/+//7//v/+///////9//z/+v/7//z//P/8//z//P/8//z//f/9
//7//f/9//z//P/6//r/+v/6//z//P/8//z/+v/6//r/+v/6//j/9v/2//n/+v/8//3/
/f/7//r/+v/4//j/+f/5//v/+//7//v/+f/5//n/+f/7//v/+//7//z//P/6//r/+P/4
//j/+P/7//v/+//7//r/+v/6//r/9//3//f/9//2//j/9v/4//j/+P/4//j/+v/6//r/
+v/6//r/+v/6//r/+P/4//r/+v/6//v/+v/6//n/+P/6//v/+//7//n//f///wAAAQAB
AAAAAAACAAIABQAHAAcABwAIAAgABgAFAAUABAABAAAA///8//n/+v/7//z/+v/4//X/
8v/0//X/9f/0//X/9v/4//n/+P/3//T/8//1//X/9f/2//b/9v/2//f/9//1//X/9v/3
//f/+P/6//r/+f/4//f/9f/1//f/+/8AAAUACQAMABAAEwAVABsAJgAyAEQAVwBuAIMA
lQCUAHUATAAtABYAAADu/+L/3f/d/9v/2f/Z/9//4v/j/+f/6v/r/+7/8v/z//b/9v/1
//X/+P/4//j/+P/3//f/9//3//j/+P/4//j/9//3//b/9f/3//f/+P/6//r/+f/4//j/
+v/6//r/+f/7//v/+//7//r/+f/4//j/+f/6//r/+//5//n/+v/6//r/+v/6//r/+v/6
//r/+v/6//v/+//7//v//P/8//z//v/+//7//v/+/////////wEAAQABAAEAAAABAAIA
AgAEAAQABAAEAAMABAAEAAMABQAGAAYABgAJAAkACQAKAAoACwANAA0ADwAQABEAEQAR
ABEAEAAQABIAEwATABMAFQAVABUAFQAVABQAEwASABUAFgAXABgAFAATABIAEQASABMA
EwATABMAEwATABIAEgASABEAEAAOAA4ADQAMAA4ADQAMAAwACgAJAAgACAAKAAcABwAH
AAQAAwADAAQABgAFAAQABAAEAAMAAwADAAYABgAFAAQABAAEAAQABQADAAMAAwADAAUA
AwADAAMAAQABAAIAAwABAAEAAAAAAAMAAwADAAMABAAFAAUABQAHAAYABgAGAAYABgAG
AAYABAAEAAQABAAGAAYABgAGAAUABAADAAIAAwADAAEAAAAAAAEAAgACAAIAAgACAAIA
AwADAAIAAgACAAEA///+////AAABAAIAAgACAAIAAgACAAIAAgACAAQAAgAAAAAAAgAC
AAMAAwADAAEAAAAAAP3//P/8//v//f/9//3//f////////////3//f/9//3//v/+//z/
/P/+//7//v/+/wEAAQABAAEAAAAAAAAAAAD9//3//f/9//7//v/+//7/AgAAAAAAAgAB
AP///v/9/wAAAgAFAAQAAgAAAP7//P/6//z//P/8//z//P/8//z/AAAAAP7//v/+//7/
/v///wAAAAD///7//P/9//3//f///wMABQAGAAcABwAGAAYABgAGAAkACwAPAA8AEAAQ
AAwACwALAAoACQAIAAcABAAAAAAAAAAAAAEAAAD+//z/+//7//r/+P/5//r//P/9//z/
+//4//f/9//3//f/+P/6//r/+v/7//3/+//7//z//P/7//v//P/7//v/+//7////+//7
//3/AAAHAA8ADgAOABUAGwAbACIAMgBAAE0AYgB9AJMAoACTAGgAPwAoABYAAgD0/+n/
5f/h/93/2//d/+L/5f/n/+r/7f/y//T/9f/2//b/9f/1//j/+P/4//j/9//3//f/9//5
//r/+//8//r/+//7//v/+v/5//n/+v/5//n/+f/6//r/+v/6//n/+//7//v/+//5//n/
+f/6//r/+v/5//n/+f/5//r/+v/8//z//P/8//r/+v/6//r//P/9//3//f/7//z//P/8
//7//v/+//7//v////////////////////7///8AAAAA/v/+//7//v/+/wAAAQABAAMA
BAAEAAQACQAJAAkACgAIAAkACwALAAkACgALAAsADQAPABAAEgAQABEAEQARABMAEwAT
ABMAEgASABIAEgASABIAEgASAA8ADwAPAA8AEAARABEAEQATABMAEwASABAAEAAPAA4A
DgAOAA0ADAAKAAkACAAIAAcABQADAAIAAwABAAIAAwACAAEAAQACAAIAAQAAAAAAAAD/
//////8AAAAA///+//7//v/+/////v/9//z/+//8//v//P/9//v/+//8//3/+//7//r/
+v/8//3//v////7////////////+//7//v/+//7//v/+//7//v/+//7/AAAAAAAAAAD+
//7//v/+//3//f/7//r/+//9////AAD+//7//v/+///////+//7//v/9//v/+v/8//z/
/P/8//z//P/8//z/+v/6//r/+v/7//r/+f/6//z//P/9//3////9//z//P/7//r/+v/5
//n/+f/5//n/+//7//v/+//6//n/+P/3//r/+v/4//j/+P/4//j/+P/5//n/+f/5//n/
+v/7//z/+v/5//j/9//2//b/+P/4//j/+P/4//j/+P/0//b/9v/2//b/9v/2//b/+v/6
//j/+P/4//j/+P/5//r/+v/5//j/9v/3//f/9//1//n/+//8//3//f/8//z//P/8////
AQAFAAUABgAGAAYABQAFAAQAAwACAAEA/v/8//z//P/8//n/+P/2//T/8v/z//P/8v/y
//L/8//z//X/9f/z//P/8f/x//H/8v/z//T/9f/3//b/8//y//L/8P/v/+//8P/z//P/
8//z//P/8//z//f/+v/9/wMACAAKAA0AEQATABgAIgAuAD0AUgBrAIcAngCjAIIAUQAy
AB4ACgD2/+v/4//d/9n/1f/V/9j/2//d/+L/5//s/+j/6f/s/+z/6//r/+//8P/x//L/
8v/x//D/7//y//L/8v/y//L/8//z//P/8f/v/+7/7v/y//P/9P/2//b/9v/2//X/9P/z
//L/8f/x//H/8f/y//L/8v/x//H/8f/x//L/8v/0//T/9P/0//T/9P/0//T/8v/z//P/
8//z//T/9P/0//b/9v/2//b/9f/1//T/8//0//X/9v/3//n/+//9//7/+//6//n/+P/4
//r/+//7//v//P/8//z/////////AAAAAAEAAwADAAMABAAFAAUACAAJAAkACgAKAAsA
CwALAAsACwALAAsADAAMAAwADAAMAAwADAAMAAkACQAJAAkACwALAAoACQAHAAcABwAG
AAgACAAHAAYABAAEAAMAAgACAAEAAAAAAAAA///+//7////9//7////9//v/+v/6//z/
+//6//r/+P/3//f/9//4//j/9//2//j/+P/4//n/9//3//f/9//3//X/9f/1//f/9//4
//n/+f/5//j/+P/3//f/9//3//r/+//7//v/+f/4//j/+P/6//r/+v/6//j/+P/4//j/
+v/6//r/+v/4//j/+P/4//n/+f/3//b/9//5//v//P/6//r/+v/6//j/9//1//T/9//3
//b/9v/4//j/+P/4//r/+v/6//r/+v/6//r/+v/4//b/9P/0//X/9v/4//n/+P/1//P/
8v/z//T/9v/3//X/9f/1//X/9//3//f/9//3//f/9//3//b/9v/0//T/9v/2//b/9v/3
//f/9//3//T/9P/0//T/9P/1//b/9//2//b/9v/2//T/9P/2//b/9v/2//L/9P/0//T/
9f/2//f/+P/4//j/9v/2//T/9P/0//X/+P/4//f/9v/2//f/9//3//f/+//9//7//f/9
//z//P/6//r//f///wIAAwAFAAYAAgABAAEAAAD///7//f/6//j/+P/4//j/9//2//T/
8v/w//H/8f/w//D/8P/x//H/8//z//H/8f/z//P/8//0//L/8v/y//P/8f/v/+//8P/y
//H/8f/y//P/8//z//P/8f/z//P/8//4////BwAIAAYACQAPABkAIgAuADoATQBiAH0A
lQCaAH8AUgAxABwABgDy/+T/2//Z/9n/2f/X/9f/2v/h/+X/5v/p/+r/7P/r/+z/7P/r
/+v/8P/w//D/8P/x//H/8f/x//L/8v/y//L/8v/z//P/8//w/+//7//w//P/8//z//T/
8v/y//L/8f/z//P/8//z//P/8//z//T/8v/y//H/8f/z//P/9P/0//T/9P/0//T/9P/0
//T/9P/0//X/9f/1//P/9P/0//T/9v/2//b/9v/2//f/9//3//X/9f/1//X/9v/3//j/
+P/6//r/+v/6//z//v////////8AAAAAAAACAAEAAAAAAAIAAwAFAAUABQAGAAcABwAI
AAkACQAKAAoACwALAAsACwALAAsACwAKAAoACgAKAAsADAANAA4ACwALAAsACwAJAAkA
CAAHAAcABwAHAAYACAAIAAcABgAIAAgABwAGAAUAAwABAAAAAQABAAEAAgABAP3//P/7
//z/+//7//z//P/7//r/+v/6//n/+f/5//z//P/7//r/+f/4//f/9//5//n/+f/5//n/
9//3//f/9//3//j/+f/5//n/+P/4//v/+//7//v/+v/7//v/+//7//r/+v/6//r/+v/6
//r//P/8//z//P/8//z//P/8//z//P/8//z/+//7//n/+P/6//v//P/8//z//P/8//z/
+f/5//j/+P/7//v/+v/6//r/+v/6//r/+P/4//j/+P/6//r/+v/6//v/+v/5//r/+v/6
//v/+//7//n/+P/4//r/+v/7//v/+//7//v/+//6//n/+P/3//j/+f/6//v/+//6//f/
9v/4//j/+P/4//n/+f/5//n/+v/6//r/+v/5//n/+f/5//j/+P/4//j/+v/6//r/+v/6
//r/+v/4//r/+v/6//r/+v/6//r//v/+//z//P/6//r/+v/7//z//P/7//r/+v/7//v/
+//9/wEAAwAEAAQAAwABAAAAAAAAAAMABQAHAAcACAAIAAYABQAFAAQAAwACAAEA/v/6
//r/+v/6//n/+P/2//T/9v/3//f/9v/2//b/9//3//f/9//1//X/9f/1//X/9v/2//b/
9v/3//f/9f/1//b/9P/z//P/9P/1//X/9f/1//f/+f/7//3//v8HAA8AEAAQABMAFwAd
ACYAMABAAFcAcACFAJcAkgBvAEQAJwAQAPr/6v/g/9v/2f/Z/9n/2//f/+L/5f/n/+r/
6//u//D/8f/y//L/8f/x//P/8v/x//D/8v/z//T/9f/1//T/8//y//P/9f/2//f/9v/1
//X/9v/1//X/9f/2//b/9v/2//X/9f/1//X/9f/3//f/9//4//j/+P/3//f/+f/5//r/
+v/5//j/9//2//b/9v/2//b/9v/3//f/9//1//b/9v/2//b/9v/2//b/+P/5//n/+f/7
//v/+//7//r/+//8//z//P/8//z//P/+/wAAAQABAP//AAAAAAAAAwADAAMABAAGAAcA
CQAJAAcACAAJAAkACAAJAAkACgAMAA0ADQANAA0ADQANAA0ADAAMAAwADAAOAA4ADgAO
AA0ADQANAA0ADQANAAwACwAJAAkACQAIAAoACgAJAAgACAAIAAcABgAEAAMAAgACAAMA
AwADAAQAAgD////////+//3//f/+//7//f/8//z/+v/5//n/+f/8//z/+//6//r/+v/6
//v/+f/5//n/+f/5//f/9//3//j/+f/7//3/+//7//r/+v/5//n/+f/5//z//f/9//3/
+//6//r/+v/8//z//P/8//7//v/+//7//f/8//v/+v/4//j/+P/4//v/+//5//j/+P/5
//r/+v/6//r/+v/6//v/+//6//r//f/9//z//P/7//r/+f/4//j/+P/4//j/+v/6//r/
+v/6//j/9v/2//j/+P/5//n/+//5//j/+P/2//b/9//3//f/9//3//f/9//3//f/9//3
//f/9//3//b/9v/0//T/+P/4//j/9v/2//b/9v/2//j/+P/4//b/9v/2//b/+P/4//b/
9v/2//b/9v/3//r/+v/5//j/9v/3//f/9//1//n/+//8//7//////wAA/v/+/wEAAwAF
AAUABgAGAAQAAwADAAIA///+//3/+v/3//j/+f/6//j/9v/z//D/8P/x//H/8P/u/+7/
7//v//D/8f/w//H/8f/x//H/8v/w//D/8P/x//P/8f/x//L/8v/x//H/8v/x//H/8f/x
//H/7//v//P/9v/7/wEAAgAGAAsADQARABgAIAAqADsAUABlAHsAkgCTAHAAQQAkABIA
AADu/9//2f/Z/9f/0//T/9j/2//b/+D/5//o/+b/6f/s/+z/6//r/+7/7v/u/+7/7//v
/+//7//u/+7/7v/u//D/8f/x//H/8P/v/+//8P/v/+//7//w//L/8v/y//H/8f/x//H/
8f/x//H/8f/y//D/8P/v/+//7//v//D/8P/w//D/8P/w//L/8v/y//L/8v/z//P/8//z
//T/9P/0//T/9P/0//T/8v/z//P/8//z//P/8//z//b/9//4//j/+P/4//j/+P/4//r/
+//7//n/+v/6//r//f/9//3//v/+////AQABAAMABAAFAAUABgAHAAcACAAIAAkACQAJ
AAkACQAJAAkACgAKAAoACgAIAAgACAAIAAoACwAMAA0ADAALAAkABwAHAAcABwAGAAQA
BAADAAIAAwAEAAQABAAEAAMAAgACAAAA///+//7//v/7//v/+//6//n/+f/6//r/+f/4
//j/+v/5//n/+f/4//j/9//2//T/9P/0//X/9v/3//j/+f/3//X/9f/1//f/9//4//n/
9//3//b/9v/5//n/+f/5//j/+f/5//n/+f/4//j/+P/4//j/+P/4//j/+P/4//j/+P/4
//j/+P/5//r/+//8//v/+//5//j/+P/5//r/+v/8//z//P/8//r/+f/3//b/+P/5//n/
+v/5//j/9//2//b/9v/2//b/+P/4//j/+P/5//j/9//4//j/+P/5//n/9//1//T/9P/2
//b/9//3//X/9f/1//X/9v/3//j/+f/3//f/9//3//b/9v/0//T/9P/0//j/+P/2//b/
9v/2//T/9v/2//b/9f/0//P/8v/3//j/9//4//j/+P/4//n/+v/6//n/+P/2//f/9//3
//f/+//9//7///////7//v/8//z///8BAAUABQAGAAYABgAFAAUABAAFAAQAAwAAAPv/
+v/5//j/+f/4//b/9P/0//X/9f/0//T/9P/1//X/9f/1//P/8//z//P/8//0//T/9P/0
//X/9f/z//P/9P/0//P/8//0//X/9f/1//X/+f/5//f/9//4//3/AwAIAAwADwARABMA
FgAeACwAQwBWAGcAfwCcAKcAkgBhADgAIgAQAP7/7//n/+H/3//d/9v/2P/b/+H/5P/n
/+z/7v/v//D/8P/v/+//9P/0//T/9P/3//f/9//3//f/9v/1//T/9P/1//X/9f/2//X/
9f/2//X/9f/1//b/9v/2//b/9f/1//X/9f/1//b/9//4//r/+f/4//b/9f/3//f/+P/4
//r/+v/6//r/+v/6//r/+v/6//v/+//7//v//P/8//z/+v/6//r/+v/8//3//f/9////
////////AAABAAIAAgABAAAA///+//7/AAABAAEAAQACAAIAAgAGAAcACAAKAAoACwAN
AA0ACwAMAA0ADQAQABEAEQASABAAEQARABEAEQARABEAEQAUABQAFAAUABIAEgASABIA
EgATABQAFQATABMAEgARABEAEQARABAAEgASABEAEAAOAA4ADQAMAAoACQAIAAgACAAH
AAYABgAGAAMAAwADAAMAAwAEAAYABAADAAIAAgAAAP///////wAAAAD///7/AAAAAAAA
AQD//////////wEA/////////////wAAAQABAAEAAAAAAAEAAQABAAEAAAABAAEAAQAB
AAAAAAAAAAEAAgADAAQAAgACAAIAAgACAAIAAgACAAIAAgACAAIAAwADAAEAAAAAAAEA
AgACAAIAAgACAAIA//////7//v8BAAEAAAAAAP7//v/+//7/AAAAAAAAAAACAAIAAgAC
AAIAAAD+//7//v/+//////8BAP///v/+/wAAAAABAAEA//////////////////////3/
/f/9//3/AAAAAP7//v/+//7//v/+/////////////P/8//z//P/8//3//v///wAAAAAA
AAAA///8//v//P8AAP3//v/+//7//v/+//z//v/+//7//v/+//7//v8CAAIAAAAAAP7/
/v/+////AAAAAP///v/8//3//f/9////AwAFAAYABQAFAAQABAAGAAYACQALAA0ADQAO
AA4ADAALAAsACgALAAoACQAGAAIAAgACAAIAAQAAAP7//P/6//v/+//6//r/+v/7//v/
+//7//n/+f/5//n/+f/6//z//P/8//3//P/5//j/+P/5//n/+v/8//v/+//7//v/+f/7
//v//f8AAAUACwAQABIAEQAVABkAHgAoADgASQBaAG8AhQCaAKEAggBRADIAHgAIAPb/
6//l/+H/3//d/9//4P/l/+n/6v/r//D/9v/5//n/+P/2//X/9v/2//b/9v/3//f/9//3
//r/+v/6//r/+P/5//n/+f/5//n/+v/8//z/+//6//r//P/8//z/+//9//3//f/9//v/
+//7//z//P/8//v/+//8//3///8AAP3//P/7//r//f/+////AAD//////v/9////AAAA
AAAAAAAAAAAAAAD+/////////wAAAQACAAMAAwADAAMAAgAEAAQABAAEAAQABgAHAAcA
BQAGAAYABgALAAsACwAMAAwADQAPAA8ADwAQABEAEQASABMAEwAUABIAEwATABMAFQAV
ABUAFQAWABYAFgAWABQAFAAUABQAEwATABMAEwATABMAEgARABMAEwATABIAEAAQAA8A
DgAQABAADwAOAAwACwAKAAoADAALAAoACgAMAAkACQAJAAcABQAEAAQABgAFAAQABAAC
AAEAAQABAAIAAgABAAAAAAAAAAAAAQABAAEAAQABAP///f/9//3//v///wEAAwADAAMA
AgACAAEAAQABAAEABAAFAAUABQAFAAQABAAEAAIAAgACAAIABAAEAAQABAAEAAQABAAE
AAIAAgACAAIABQAFAAMAAgACAAMABAAEAAQABAAEAAQABQAFAAQABAADAAMAAgACAAQA
BAAEAAQAAgACAAIAAgAAAAAAAAAAAAEAAAD//wAAAgACAAMAAwAFAAMAAgACAAAAAAAB
AAEA//////////8BAAEAAQABAP//////////AgACAAAAAAAAAAAAAAAAAAEAAQD//wAA
/v/+//7//v/+/wAAAAAAAAIAAgACAAIAAwACAP///v8AAAAAAAABAAAAAAD///7/AAAB
AAEAAQABAAUABwAIAAsACwAKAAoACAAIAAsADQAPAA8AEAAQABAADwAPAA4ADAAKAAgA
BAACAAIAAgACAAAA/v/7//j/+v/7//v/+v/8//z//f/9//r/+f/2//X/9v/3//j/+v/6
//r/+v/7//v/+f/5//r/+P/3//f/+P/8//3//v////n/+//9//3//v8FAA0AEgAQABMA
GQAdACIALgA6AEkAYAB3AI0AngCVAGoAQQAoABQA/v/u/+X/4f/f/93/3//h/+L/5f/p
/+7/8f/y//b/+f/6//r/+f/5//n/+P/3//b/+v/7//z//f/8//z//P/8//r/+//7//v/
/P/7//v//P/7//v/+//8//z//P/8//v/+//7//v/+//7//v/+//8//7//v/9//3//f/9
//7//v/+//7//v/+//z//P/8//z//P/9//3//f/9//7//v/+//7//v/+//7//v//////
/////////////wAAAQACAAIAAgACAAIAAgACAAQABQAFAAcACAAIAAgACgAJAAgACAAJ
AAsADgAPAA8AEAARABEAEAARABEAEgAUABUAFQAVABQAEwASABEAEgASABIAEgAQABAA
EAAQABIAEwAUABUAFAATABEADwAPAA8ADwAOABAAEAAPAA4ADAAMAAsACgAKAAkACAAI
AAoACQAIAAgABgADAAMAAwADAAMABAAGAAUAAwABAAAAAgABAAEAAQAEAAQAAwACAP//
/v/9//3////////////9//v/+//7//3//f/+//////////7//v8BAAEAAQABAAIAAwAD
AAMAAQAAAAAAAAAAAAAAAAAAAAAAAAAAAAAAAAAAAAAAAAAAAAAAAAAAAAMAAwABAAAA
/v///wAAAAAAAAAAAAAAAAEAAQAAAAAA//////7//v/+//7//v/+//7//v/+//7//P/8
//z//P/+//z/+v/6//r/+v/7//v//f/7//r/+v/8//z//f/9//3//f/9//3//P/7//r/
+f/6//v//P/9//7//v/8//z/+v/6//r/+v/9//3//f/9//r/+v/6//r//f/+//3//P/7
//r/+P/6//r/+v/4//j/+P/4//r/+v/4//j/+P/4//j/+f/6//r/+f/4//r/+//7//v/
+f/9////AAABAAEAAAAAAAAAAAADAAUABwAHAAgACAAEAAMAAwACAAEAAAD///z/+P/4
//j/+P/3//b/9P/y//L/8//z//L/9P/0//X/9f/z//P/8f/x//H/8f/x//L/9P/0//T/
9f/1//P/8//0//T/8//z//T/9f/1//X/9f/3//X/8//3//z//f8BAAgACgALAA8AEwAa
ACQAMAA/AFYAbwCHAJgAkwBuAEEAJgASAP7/7P/h/9//3//b/9n/1//Y/9v/3//i/+X/
6P/q/+3/7v/u/+3/7f/w//D/8P/w//H/8f/x//H/8v/y//L/8v/y//P/8//z//L/8f/x
//L/9P/1//b/+P/1//T/8//x//D/7//u/+3/8P/x//L/9P/y//L/8f/x//P/8//0//T/
9v/2//b/9v/1//T/8//y//L/8//z//P/9P/2//f/+P/3//b/9f/0//X/9//4//n/+P/3
//b/9f/4//n/+v/6//j/+P/4//j/+P/6//v/+//9//7//v/+/////////wAA/v///wEA
AQADAAQABQAFAAYABwAHAAgACQALAAwADQAMAAsACgAJAA0ADgAPABAADQAMAAsACgAJ
AAkACQAJAAsACwAKAAkACwALAAsACgAIAAgABwAGAAQABAADAAIAAAD///7//v/+//3/
/P/8//7/+//7//v/+v/5//n/+v/6//n/+P/4//j/9//3//f/+P/4//f/9v/2//b/9v/3
//n/+f/5//n/9//1//X/9f/1//X/9v/3//n/+f/4//j/9v/1//T/8//1//f/+P/5//n/
+P/4//j/+P/4//j/+P/4//j/+P/4//b/9v/2//b/+P/4//j/+P/5//n/9//2//b/9//4
//j/+P/4//j/+P/1//X/9P/0//X/9f/0//T/9v/2//b/9v/0//T/9P/0//T/9P/0//T/
8v/0/w==
         </WaveFormData>
      </LeadData>
      <LeadData>
         <LeadByteCountTotal>10000</LeadByteCountTotal>
         <LeadTimeOffset>0</LeadTimeOffset>
         <LeadSampleCountTotal>5000</LeadSampleCountTotal>
         <LeadAmplitudeUnitsPerBit>4.88</LeadAmplitudeUnitsPerBit>
         <LeadAmplitudeUnits>��V</LeadAmplitudeUnits>
         <LeadHighLimit>2147483647</LeadHighLimit>
         <LeadLowLimit>268435456</LeadLowLimit>
         <LeadID>V1</LeadID>
         <LeadOffsetFirstSample>0</LeadOffsetFirstSample>
         <FirstSampleBaseline>0</FirstSampleBaseline>
         <LeadSampleSize>2</LeadSampleSize>
         <LeadOff>FALSE</LeadOff>
         <BaselineSway>FALSE</BaselineSway>
         <ExcessiveACNoise>FALSE</ExcessiveACNoise>
         <MuscleNoise>FALSE</MuscleNoise>
         <LeadDataCRC32>2836018614</LeadDataCRC32>
         <WaveFormData>
AgACAAIAAgACAAIAAgACAAIAAgACAAIAAgACAAIAAgACAAIAAgACAAQABAAEAAQABAAE
AAQABAAEAAQABAAEAAQABAAEAAQABAAEAAQABAAFAAYABwAIAAoACgAKAAoACgAKAAoA
CgAIAAgACAAIAAgACAAIAAgACgAKAAoACgAKAAoACgAKAAoACgAKAAoACAAIAAgACAAG
AAYABgAGAAQABAAEAAQAAgACAAIAAgAAAAAAAAAAAP7//v/+//7//P/8//z//P/8//z/
/P/8//z//P/8//z/+v/6//r/+v/4//j/+P/4//b/9v/2//b/9v/2//b/9v/2//b/9v/2
//b/9v/2//b/9P/0//T/9P/0//T/9P/0//T/9P/0//T/9P/0//T/9P/y//L/8v/y//L/
8v/y//L/8v/y//L/8v/y//L/8v/y//L/8v/y//L/8v/y//L/8v/y//L/8v/y//D/8P/w
//D/8P/w//D/8P/w//D/8P/w//D/8P/w//D/7v/u/+7/7v/u/+7/7v/u/+7/7v/u/+7/
7v/u/+7/7v/u/+7/7v/u/+7/7v/u/+7/7v/u/+7/7v/s/+z/7P/s/+z/7P/s/+z/7P/s
/+z/7P/q/+r/6v/q/+z/7P/s/+z/6v/q/+r/6v/q/+r/6v/q/+r/6v/q/+r/6v/q/+r/
6v/q/+r/6v/q/+r/6v/q/+r/7P/s/+z/7P/q/+r/6v/q/+z/7P/s/+z/6v/q/+r/6//p
/+n/6f/p/+n/6f/p/+n/6//r/+v/6//r/+v/6//r/+3/7v/u/+7/8f/0//X/9v/4//r/
+//9////AAAAAAAA//8AAAEAAgAFAAUABQAFAAEAAQD///7//f/6//b/8v/x//L/8v/z
//b/9v/3//f/+f/6//r/+//6//v/+//7//3//f/9//z//v/+//z//P/7//z//P/8//z/
+//7//v/+//7//v/+//8//7//P///wUAEAAbACMAKwA4AEUASQA7AC0AIgAVAAAA4v/N
/8b/wv+9/7z/vv/E/8z/z//L/83/2P/i/+n/7//4/////////wMACgAMAA4AEAASABUA
FgAXABgAGgAZABkAGQAbABsAGwAbABwAHQAeAB8AIQAhACEAIQAjACQAJQAmACYAJgAm
ACYAJgAmACUAJQAnACcAJwAnACUAJQAlACUAJQAlACUAJQAkACQAJAAkACQAJAAkACQA
IgAhACEAIQAiACIAIQAgACAAIAAgACAAHwAfAB8AHgAfAB8AHwAeABwAHQAdAB0AHQAd
AB0AHQAbABsAHAAdAB0AHAAcAB0AGwAaABoAGQAZABkAGgAbABkAGAAYABgAGAAYABcA
FgAWABYAFgAWABYAFgAUABQAFAAUABMAEwAVABQAFAAUABIAEgATABMAEAAQABEAEQAP
ABAAEAAPAA8ADwAPAA8AEgATABQAFAATABQAFAAVABQAFAATABIADwAPABAAEAARABEA
EgASABAAEAAQABAAEgASABIAEgARABEAEQARABEAEQARABEADwAPAA8ADwAOAA4ADgAO
AA8ADwAPAA8ADQANAA0ADQANAA0ADQANAAsACwALAAsACwALAAoACgAMAAsACwALAAsA
CwALAAsACwAJAAkACgAMAAwACwALAAsACwAJAAkACAAIAAgACAAKAAoACQAJAAcABwAH
AAcABQAFAAUABQAFAAUABgAGAAgACAAIAAgACQAKAAoACwALAAsACwAMAA0ADQANAA0A
CwALAAkACQAKAAsADAANAA8ADwAPAA8ADQAMAAwADAALAAsACwAKAAgABwAGAAYACQAJ
AAkACQAIAAgACAAIAAkACQAJAAkABwAHAAcABwAHAAsACgAKAAoACgAKAAwADAAMAAwA
CwALAAoACQAJAAkACQAJAAkACQAJAAkACQAJAAkACQAJAAkACQAKAAoACgAMAA4ADgAO
AA8AEAAOAA8AEQASABAAEAARABIAEwAUABUAFQAVABUAEwATABEAEAANAAoABAAAAPz/
/P/9//3//v/+/////////wAAAAABAAIAAwADAAMAAwADAAMAAgACAAIAAAAAAAEAAgAE
AAQABAADAAUABQAFAAUABQAFAAYABAAEAAsAFQAeACcAMQA5AEYAUQBNADsALwAmABcA
/v/k/9P/zv/M/8n/yP/M/9L/2P/Z/9v/3//k/+z/9f/9/wQABwAJAAsADQAMAAoACgAK
AAoACAAIAAgACAAIAAcABwAHAAcABwAHAAcABwAHAAcABwAJAAkACQAJAAcACAAJAAoA
CgAKAAoACgAKAAoACQAJAAkACQAJAAkACQAJAAkACQAJAAkACQAJAAoACgAKAAoACQAK
AAsADAAMAAsACwALAAsADAAMAAwADgAOAA4ADgANAA0ADQAMAAwACwAKAAgACQALAAwA
DQANAA0ADQANAAsACwAMAA0ADQAMAAwADQANAAwADAALAAsACwAMAA0ACwAKAAoACgAI
AAgABwAGAAgACAAIAAgABwAGAAMAAgAEAAQAAwADAAUABAAEAAQAAQAAAAAA//8AAAAA
AQABAP//AAAAAP//AQABAAEAAQABAAEAAQAAAP//AAAAAAEA//8AAAAAAAD/////AAAA
AP////8AAAAAAAAAAAAAAAD+//7//v/+/////////////f/9//3//f/9//3//f/9//7/
/v/+//7//f/9//3//f////////////3//f/9//3///////////8BAAEAAAAAAAIAAQAB
AAEA//////////////3//f/+/wAAAAD///////////3//f/+//7//v/+//z//P/7//v/
/f/9//3//f/8//v/+v/5//j/+f/7//z/+v/6//r/+v/6//r/+f/5//n/+f/5//r/+//7
//v/+//7//v/+f/5//f/9//3//f/+f/5//n/+f/5//j/+P/4//b/9//4//j/+P/3//b/
9v/5//n/+f/5//r/+v/6//r/+//7//v/+//7//v/+//7//3//f/9//3//P/8//z/+//7
//v/+//7//v/+f/5//j/9v/2//b/9v/2//b/9v/2//T/9f/1//X/9//3//f/9//1//X/
9f/1//X/9f/1//X/9f/1//X/9v/0//T/9v/4//j/+P/5//r/+v/7//3//v/+//7///8A
AAEAAgADAAMAAwADAAEAAQD9//z/+f/2//T/8P/s/+z/6f/p/+r/6v/t/+3/7f/u/+3/
7f/t/+3/7v/v//D/8f/x//D/8P/w/+7/7v/v//D/7v/u/+7/7f/r/+v/6//r/+3/7f/s
/+z/7P/t//X//v8HABEAGQAiAC8AMwAnABUADgAFAPL/2P/D/7r/uP+3/7T/tv++/8j/
yf/D/8P/yP/O/9P/3f/k/+3/7//v/+//8v/w//D/8P/w//D/8P/w//D/7v/t/+3/7f/u
/+//8P/x//H/8f/x//H/7//v/+//7//v//D/8f/y//L/8v/y//L/8v/y//H/8f/z//P/
8//z//H/8f/x//H/8//z//P/8//0//T/9P/0//T/9P/0//T/9v/1//X/9f/2//b/9f/0
//L/8v/y//L/8P/x//L/8v/x//H/8f/w/+7/7//v/+//8f/x//H/8f/v/+//8P/x//P/
8v/y//P/8//y//L/8f/y//P/9f/3//f/9v/2//b/9v/2//X/9P/2//b/9v/2//b/9v/0
//T/9v/2//X/9f/3//b/9v/2//L/8v/z//P/9P/0//X/9f/z//T/9P/z//P/8//z//P/
9P/1//b/9v/1//b/9v/3//f/+P/4//j/9f/1//b/9v/1//X/9v/2//b/9v/2//b/9v/2
//b/9v/3//f/9//3//X/9f/1//X/8//z//P/8//2//b/9v/2//P/8//z//P/8//z//P/
8//z//P/8//z//P/8//z//P/8//z//L/8v/y//H/8f/x//P/8//z//P/8f/v/+//8P/w
//D/7//v//H/8f/v/+//7v/u/+7/7v/w//D/7//v/+//7//v/+//7//v/+//7//r/+v/
7P/s/+z/7P/s/+z/7v/u/+3/7f/t/+3/7f/u/+7/7f/s/+v/7f/t/+v/6//r/+v/6//r
/+v/6//r/+v/7f/s/+z/7P/q/+v/7P/s/+3/7f/t/+7/7f/t/+3/7f/s/+z/7P/s/+3/
7f/t/+3/7f/t/+3/7f/t/+3/7f/r/+r/7P/s/+z/7P/s/+z/7P/s/+r/6//r/+v/7f/t
/+3/7f/r/+v/6//r/+v/6//r/+v/6//r/+v/7P/q/+r/7P/u/+7/7v/v//D/8P/x//P/
9P/y//L/8//0//X/9v/3//f/9//3//X/9f/1//T/8f/u/+r/5v/i/+L/3//f/+D/4P/f
/9//3//g/+D/4f/i/+P/4//j/+P/4//l/+T/5P/k/+L/4v/j/+T/4v/i/+L/4f/h/+H/
4f/h/+P/4//i/+T/5P/j/+n/8v/7/wMACQASAB8AKwAlABUACgADAPb/4v/L/7z/uP+1
/7D/sP+0/7r/v/+9/7v/vv/C/8f/0f/Y/9//5f/p/+n/6v/q/+r/6v/q/+r/6v/q/+r/
6v/p/+n/6f/p/+n/6f/p/+n/6f/p/+n/6f/p/+n/6f/p/+r/6//s/+z/7P/s/+z/7P/s
/+v/6//r/+v/6//r/+n/6f/p/+n/6f/p/+n/6f/q/+r/6v/q/+n/6v/r/+z/6v/p/+n/
6f/t/+7/7v/u//D/8P/w//D/8P/x//L/8v/z//P/8//y//T/9f/1//X/9f/1//X/9f/1
//X/9v/3//X/9P/0//X/9f/0//T/8//x//H/8v/z//H/8P/w//D/8P/w/+//7v/u/+7/
7v/u/+7/7v/s/+z/7P/s/+v/6//p/+j/6P/o/+b/5v/n/+f/5v/m/+f/5//n/+j/6P/n
/+j/6f/q/+v/7f/v//H/8v/z//T/9P/1//X/9v/2//b/9//3//j/+P/1//X/9v/2//j/
+P/4//j/+P/4//j/+P/2//X/9P/z//X/9f/1//X/9f/1//X/9f/4//j/+P/4//f/9//3
//f/+f/5//n/+f/7//v/+//7//3//f/9//3//f/9//z//P/8//v/+//7//v/+//7//v/
/f/7//v//P/8//z/+//7//v/+//5//n//P/8//z//P/8//z/+//7//v/+//7//v/+//7
//v/+//5//n/+v/6//z//P/8//z//P/8//v/+//7//v/+//8/////////////f/9//v/
+//9//3//f/9//3//f/9//3//f/8//z//P/7//v/+//6//z/+//6//r/+//7//v/+//8
//z//P/8//v/+//7//v/+//7//v/+////wEAAwAFAAoADgAPABAAEQASABQAFAAUABQA
FgAXABcAFwAXABcAFwAXABcAFwAXABcAFwAXABcAFwAZABkAGQAaABgAGAAaABwAHAAc
AB0AHgAeAB8AIQAiACQAJAAlACYAJwAoACkAKQApACkAJwAnACMAIgAfABwAGAAUABAA
EAAPAA8AEAAQAA8ADwAPABAAEAARABIAEwATABMAEwATABMAEgASABIAEgASABMAFAAU
ABQAFAATABMAEwATABMAEwATABIAEgASABUAHQAoADEANwA/AE4AXQBbAEkAOwAyACcA
FAD4/+H/3P/c/9f/1P/Y/+D/5v/l/+P/5//u//b///8JABIAFQAXABkAGwAaABoAGgAa
ABoAGAAYABgAGAAaABkAGQAZABkAGQAZABkAGQAZABkAGQAXABcAFwAXABkAGgAbABwA
HAAcABwAHAAcABwAGwAbABsAGwAbABsAGwAbABsAGwAbABsAGwAbABoAGgAaABoAGQAa
ABsAHAAaABkAGQAZABkAGgAaABoAGgAaABoAGgAYABkAGgAaABsAGwAbABoAGgAbABsA
GwAbABsAGwAbABkAGQAaABsAGwAaABoAGwAZABgAGAAXABcAFwAYABkAGQAYABgAGAAY
ABgAFwAWABYAFgAWABYAFgAWABQAFAASABIAEQARABEAEAAQABAADgAOAA8ADwAMAAwA
DQANAA0ADgAOAA0ADQANAA0ADQANAA0ADQAMAAsADAAMAA0ACwAMAAwADAALAAsADAAM
AA0ADQAOAA4ADgAOAA4ADgAOAA4ADgAOAA4ADwAQABEAEQARABEAEQARABEAEQARABIA
EgASABIAEQARABEAEQARABEAEQARABMAEwATABMAEwATABMAEwARABEAEAAQABIAEQAR
ABEADwAPAA8ADwARAA8ADwAQABAAEAAPAA8AEQARAA8ADwAPAA4ADQAMAA4ADgANAA0A
DQANAA0ADQALAAsACwALAAsACwAMAAwACgAKAAoACgAIAAgABwAHAAcABwAHAAgABwAH
AAcABwAFAAUAAwADAAUABQAFAAUABQAFAAUABQADAAIAAgACAAAAAQACAAIAAAD///7/
/v8CAAMABAAFAAYABgAGAAYABQAFAAUABQAFAAUABQAFAAMAAwADAAMABAACAAQABAAE
AAQABAACAAIAAgACAAIAAwADAAMAAwADAAMAAwADAAMAAwADAAMAAwADAAMABQAFAAUA
BgAGAAYACAAKAAoACgALAAwADgAPABEAEgAQABAAEQASABMAFAAVABUAFQAVABMAEwAR
ABAADQAKAAYAAgD+//7//////wAAAAABAAEAAQACAAIAAwAEAAUAAwADAAMAAwADAAIA
AgACAAAAAAABAAIAAgACAAIAAQABAAEAAQABAP//AQACAAAAAAAFAA8AGgAjACsAMwBC
AEsAQwAxACcAIAARAPT/2P/L/8j/xP/B/8L/xP/M/9L/z//P/9f/3v/k/+3/9//8////
AQADAAUABAACAAIAAgACAAIAAgACAAIABAADAAMAAwAFAAUABQAFAAYABwAIAAkABwAH
AAcABwAFAAYABwAIAAgACAAIAAgACgAKAAkACQALAAsACwALAAkACQAJAAkACQAJAAkA
CQAIAAgACAAIAAkACgALAAwACgAJAAkACQAJAAoACgAKAAoACgAKAAoACgALAAwADAAL
AAsACwAKAAoACwALAAsACwALAAsACwALAAsADAANAAsACgAKAAsADQAMAAwACwAJAAkA
CgALAAkACAAIAAgACAAIAAcABgAHAAgACQAKAAwADAAKAAoADAAMAAsACwANAAwADAAM
AAoACgALAAsACgAKAAsACwALAAwADAALAA0ADQANAA0ADAANAA4ADgAOAA4ADQANAA0A
DgAOAA4ADwAPABAAEAAPAA8AEAAQABAAEAAQABAAEgASABIAEgARABEAEQARABEAEQAR
ABEAEQARABEAEQASABIAEgASABMAEwATABMAEQARABEAEQARABEAEQARABEAEQARABEA
DwAPAA4ADgAOAA0ADQANAA8ADwAPAA8ADwANAA0ADgAMAAwACwALAAwADQAMAA0ADgAO
AA4ADgAMAAwACwALAA0ADQANAA0ACwALAAsACwAJAAkACgAKAAoACgAKAAoACAAIAAcA
BwAHAAcABwAIAAkACQAJAAkACQAJAAcABwAHAAcABwAHAAcABwAHAAcABwAGAAYABgAG
AAcACAAIAAgABwAGAAYABwAHAAgABgAGAAYABgAEAAQABAAEAAYABwAHAAcABQAFAAUA
BQADAAMAAwADAAMAAwADAAMAAwADAAMABAACAAIABAAGAAYABgAHAAgACAAJAAsADAAM
AAwADQAOABEAEgATABMAEwATABEAEQAOAAwACAAEAAAA/P/4//j/9//3//j/+P/5//n/
+f/6//j/+f/6//v//f/9//3//f/7//r/+v/6//b/9v/3//j/9v/2//b/9f/1//X/9f/1
//P/8//0//L/9P/1//f/AAAJABMAGQAkADEAOwA5ACsAHgAXAAoA9P/b/87/yv/J/8j/
yP/M/9T/2//X/9X/2v/e/+X/7f/0//v/AQABAAMABAAFAAYABwAIAAYABgAGAAYABgAF
AAUABQAFAAUABQAFAAUABQAFAAUAAwADAAMAAwADAAQABQAGAAQABAAEAAQABgAGAAUA
BQAHAAcABwAHAAUABQAFAAUABwAHAAcABwAJAAoACwAMAA8AEAARABIAEgARABEAEQAR
ABIAEgASABIAEgASABIAEAARABIAEgARABEAEQAQAA4ADwAPAA8AEQARABEAEQANAA0A
DgAPAA0ADAAMAA0ADQAMAAwACwALAAsADAANAA0ADAAMAAwADAAMAAsACgAKAAoACgAK
AAoACgAIAAgACAAIAAcABwAHAAYABgAGAAQABAAFAAUABAAEAAUABQAFAAYABgAFAAUA
BQAFAAUABgAHAAgACAAHAAgACAAJAAcACAAIAAgABwAHAAgACAAHAAcACAAIAAYABgAG
AAYACAAIAAgACAAFAAUABQAFAAcABwAHAAcABwAHAAcABwAIAAgACAAIAAcABwAHAAcA
BwAHAAcABwAHAAcABwAHAAcABwAHAAcABQAFAAQABAAGAAUABQAFAAMAAwADAAMABQAD
AAMABAAEAAQAAwADAAMAAwABAAEAAgACAAIAAgACAAIAAQABAAEAAQABAAEAAQABAAEA
AQD/////AAAAAP7//v/+//7//P/8//v/+//7//v/+//8//3//f/9//3/+//7//n/+f/7
//v/+//7//n/+f/5//n/+//6//r/+v/4//n/+v/6//j/9//2//b/9//5//f/9v/0//T/
9P/0//T/9P/0//T/8//z//L/8f/z//P/8//z//P/8//z//P/8//z//P/8//z//P/8//0
//P/8v/z//T/9P/0//X/9v/2//f/+f/6//j/+P/5//r/+//8//3//f/7//v/+f/5//n/
+P/1//L/7P/o/+T/5P/h/+H/4v/i/+P/4//j/+T/4v/j/+T/5f/n/+f/5//n/+X/5P/k
/+T/4v/i/+P/5P/k/+T/5P/j/+P/4//j/+P/4//j/+L/4v/k/+P/5f/s//n/AwAJAA4A
GQAnACkAGwAKAAEA+P/k/83/vP+0/7H/rP+s/7D/tv+//7//uf+6/8D/x//P/9j/4f/l
/+X/5//o/+j/6P/o/+j/6P/o/+j/6P/o/+f/5//n/+X/5f/l/+X/5//n/+f/5//n/+f/
5//n/+X/5v/n/+j/6f/q/+v/7P/q/+r/6f/p/+v/6//r/+v/6//r/+v/6//s/+3/7v/v
/+7/7v/u/+7/8f/y//P/9P/0//P/8//z//X/9v/2//b/9v/2//b/9v/2//f/+P/4//n/
+f/5//j/+P/5//n/+f/5//n/+f/5//X/9f/2//f/9f/0//T/9f/3//b/9v/1//P/8//0
//X/8//y//L/8v/y//L/8f/w/+7/7v/u/+7/7v/u/+z/7P/s/+z/6//r/+v/6v/q/+r/
6P/o/+n/6f/o/+j/6f/p/+f/6P/o/+f/5//n/+f/5//o/+n/6v/q/+n/6v/q/+v/6f/q
/+r/6v/r/+v/7P/s/+v/6//s/+z/6//q/+n/6P/o/+j/6P/o/+f/5//n/+f/5//n/+f/
5//n/+f/5//n/+j/6P/o/+j/6f/p/+n/6f/n/+f/5//n/+n/6f/p/+n/5//n/+f/5//n
/+f/5v/m/+b/5f/l/+X/5f/l/+X/5f/j/+H/4f/i/+D/4P/f/9//3f/d/9v/2//c/9z/
3P/c/9z/3P/b/9v/2//b/9v/2//Z/9n/2f/Z/9n/2f/a/9r/2P/Y/9j/2P/Y/9j/1//X
/9f/1//X/9j/1//X/9f/1//X/9f/1f/V/9X/1f/V/9X/1f/V/9X/1f/V/9T/1P/U/9T/
1f/W/9b/1v/V/9T/1P/T/9P/0//T/9T/1P/U/9T/0//T/9P/0//T/9P/0//T/9X/1f/V
/9X/0v/S/9L/0f/T/9P/0v/Q/9D/0P/Q/9L/0v/S/9L/0P/R/9H/0f/R/9H/0f/R/9H/
0f/R/9H/0f/R/9H/0f/R/9H/0f/S/9D/0P/S/9T/0v/S/9P/1P/U/9X/1//Y/9v/3P/e
/+D/4v/k/+b/5//p/+n/5//n/+f/5v/j/+D/3v/a/9b/1v/T/9P/1P/U/9X/1f/V/9b/
1v/X/9j/2f/b/9v/2//b/9n/2P/Y/9j/1v/W/9f/2P/Y/9j/2P/X/9f/1//X/9f/1//Z
/9r/2P/Y/9f/2//k/+3/9/8BAAoAFwAhAB8ADwACAPn/5v/O/7X/ov+c/53/mv+a/5r/
oP+n/6n/qf+u/7T/u//F/87/1f/X/9v/3f/e/9z/3P/c/9z/2v/a/9r/2v/c/9v/2//b
/9v/2//b/9v/2//b/9v/2//b/9v/2//b/9n/2v/b/9z/2v/a/9r/2v/c/9z/2//b/9v/
2//b/9v/2f/Z/9n/2f/Z/9n/2f/Z/9r/2v/a/9r/2f/a/9v/3P/a/9n/2f/Z/9n/2v/a
/9r/2v/a/9r/2v/Y/9n/2v/a/9n/2f/Z/9j/2P/Z/9n/2f/Z/9n/2f/Z/9f/1//Y/9n/
2f/Y/9j/2f/b/9r/2v/Z/9//4//o/+3/8P/w//H/8v/0//T/8//y//D/8P/w//D/8v/y
//D/8P/w//D/7//v/+//7v/u/+7/7v/u/+//7//s/+z/7f/t/+v/7P/s/+v/6//r/+v/
6//q/+v/7P/s/+v/7P/s/+3/7f/u/+7/7v/t/+3/7v/u/+3/7f/u/+7/7v/u/+7/7v/s
/+z/7P/s/+3/7f/t/+3/6//r/+v/6//t/+3/7f/t/+3/7P/r/+r/6//r/+v/6//r/+v/
6//r/+n/6f/p/+n/6f/p/+n/6f/p/+n/6P/o/+b/5f/l/+X/5f/l/+X/5f/l/+P/4//k
/+T/5P/j/+P/4//j/+H/4f/i/+L/4v/i/+D/4P/f/9//4f/h/+H/4f/h/+H/4f/h/+D/
4f/j/+T/4v/i/+L/4v/i/+L/4f/h/9//3//f/+D/4f/h/+H/4f/j/+P/4f/h/+H/4f/h
/+H/4f/h/+H/4f/h/+D/4P/g/97/3//g/+D/4P/f/97/3v/d/93/3f/d/9z/3P/e/97/
3P/c/9z/3P/a/9r/2v/a/9r/2//b/9v/2f/Z/9n/2f/Z/9n/2f/Z/9n/2f/Z/9n/2f/Z
/9n/2v/a/9r/3P/e/97/3v/f/+D/4P/h/+P/5P/m/+b/5//o/+n/6v/r/+v/6//r/+n/
6f/m/+T/4P/c/9j/1P/Q/9D/0P/R/9P/1P/V/9X/1f/W/9j/2//e/+H/4//l/+f/6f/r
/+r/6v/q/+r/6v/r/+z/7P/s/+z/6//t/+3/7f/t/+v/7f/u/+7/7P/t//P//v8HAA8A
FwAiADEANQApABkAEAAFAPL/1v+//7L/sv+v/6z/rP+y/7r/vf+9/73/wv/K/9H/3f/m
/+v/6//r/+3/8P/0//b/+P/6//3//v///wAAAwADAAQABQAHAAcABwAHAAkACQAJAAkA
CwALAAsACwAJAAoACwAMAAoACgAKAAoADAAMAAsACwAMAA0ADgAPAA8ADwAPAA8AEQAR
ABEAEQASABIAEgASABEAEgATABQAFAATABMAEwATABQAFAAUABQAFAAUABQAEgATABQA
FAATABMAEwASABIAEwATABMAEQARABEAEQARABEAEgATABMAEgASABMAEwASABIAEQAR
ABEAEgATABEAEAAQABAAEAAQAA8ADgAOAA4ADgAOAA4ADgAMAAwADgAOAA0ADQANAAwA
DAAMAAgACAAJAAkACAAIAAkACQAIAAgABwAFAAcABwAHAAcABwAHAAcABgAFAAYABgAH
AAcACAAIAAgABQAFAAYABgAHAAcACAAIAAYABgAGAAYACAAIAAgACAAJAAkACQAJAAcA
BwAHAAcABwAHAAcABwAGAAYABgAGAAcABwAHAAcABwAHAAcABwAFAAUABQAFAAUABQAF
AAUABQAFAAQABAAEAAMAAwADAAMAAwADAAMABQADAAMABAAEAAQAAwADAAMAAwABAAEA
AgACAAIAAgACAAIAAQABAAEAAQABAAEAAwADAAMAAwABAAEAAgACAAIAAgACAAIAAAAA
AP////8BAAEAAQACAAcACQALAA0AEwAXABkAHQAdAB0AHQAdABsAGwAbABsAGQAYABgA
GAAWABcAGAAYABoAGQAYABgAFwAXABcAFwAYABgAGAAYABcAFwAXABcAGQAYABYAFgAW
ABYAFgAWABYAFgAWABcAFwAXABkAGQAZABkAGwAbABsAGwAZABkAGQAZABsAGwAbABwA
GgAaABwAHgAgACAAIQAiACIAIwAlACYAKAAoACkAKgAtAC4ALwAvAC0ALQArACsAKwAq
ACcAJAAgABwAGAAYABkAGQAaABoAGwAbABsAHAAcAB0AHgAfAB0AHQAdAB0AGwAaABoA
GgAWABYAFwAYABgAGAAYABcAGQAZABkAGQAXABcAFgAWABQAFQAbACYALwA3AD0ARgBT
AFsAUwBDADgALwAkAA4A9f/m/+L/3//e/+D/5v/s//H/7f/r/+7/9P/5/wEADAAPABEA
FQAXABYAFgAWABYAFgAUABQAFAAUABQAEwATABMAEwATABMAEwATABMAEwATABMAEwAT
ABMAEwAUABUAFgAUABQAFAAUABYAFgAVABUAFQAVABUAFQAVABUAFQAVABgAGQAaABsA
IwAoAC0AMgA1ADgAOwA+AEAAPwA/AD8AQwBEAEQARABGAEYARgBGAEYARwBIAEgARwBH
AEcARgBIAEkASQBJAEkASQBJAEkARwBHAEgASQBJAEgASABJAEkASABIAEcARQBFAEYA
RwBHAEYARgBGAEYARgBFAEQARABEAEQARABCAEIAQABAAEAAQAA/AD8APwA+AD4APgA+
AD4APwA/ADwAPAA9AD0AOwA8ADwAOwA9AD0APQA9AD4APwBAAEAAQABAAD8APwA/AEAA
QABAAD8APwBAAEAAPwA/AEAAQABAAEAAQABAAEAAQABAAEAAPwA/AD8APwA/AD8APwA/
AD8APwA/AD8AQABAAEAAQAA/AD8APwA/AD0APQA9AD0AOwA7ADsAOwA9AD0APQA9AD0A
PQA8ADwAPAA7ADsAOwA7ADsAOwA7ADsAOQA5ADoAOAA4ADcANwA3ADcANQA1ADYANgA2
ADYANgA2ADUANQA3ADcANwA3ADYANQA0ADMAMQAxADIAMgAyADIAMgAyADAAMAAvAC8A
LwAvAA==
         </WaveFormData>
      </LeadData>
      <LeadData>
         <LeadByteCountTotal>10000</LeadByteCountTotal>
         <LeadTimeOffset>0</LeadTimeOffset>
         <LeadSampleCountTotal>5000</LeadSampleCountTotal>
         <LeadAmplitudeUnitsPerBit>4.88</LeadAmplitudeUnitsPerBit>
         <LeadAmplitudeUnits>��V</LeadAmplitudeUnits>
         <LeadHighLimit>2147483647</LeadHighLimit>
         <LeadLowLimit>268435456</LeadLowLimit>
         <LeadID>V2</LeadID>
         <LeadOffsetFirstSample>0</LeadOffsetFirstSample>
         <FirstSampleBaseline>0</FirstSampleBaseline>
         <LeadSampleSize>2</LeadSampleSize>
         <LeadOff>FALSE</LeadOff>
         <BaselineSway>FALSE</BaselineSway>
         <ExcessiveACNoise>FALSE</ExcessiveACNoise>
         <MuscleNoise>FALSE</MuscleNoise>
         <LeadDataCRC32>615856854</LeadDataCRC32>
         <WaveFormData>
6v/q/+r/6v/q/+r/6v/q/+z/7P/s/+z/7P/s/+z/7P/s/+z/7P/s/+z/7P/s/+z/7v/u
/+7/7v/u/+7/7v/u/+7/7v/u/+7/8P/w//D/8P/y//L/8v/y//T/9P/0//T/9P/0//T/
9P/0//T/9P/0//b/9v/2//b/9//4//n/+v/8//z//P/8//7//v/+//7/AAAAAAAAAAAA
AAAAAAAAAAAAAAAAAAAAAAAAAAAAAAD+//7//v/+//z//P/8//z/+v/6//r/+v/4//j/
+P/4//f/9v/1//T/9P/0//T/9P/y//L/8v/y//L/8v/y//L/8P/w//D/8P/w//D/8P/w
//D/8P/w//D/7//u/+3/7P/s/+z/7P/s/+r/6v/q/+r/6v/q/+r/6v/q/+r/6v/q/+j/
6P/o/+j/6P/o/+j/6P/o/+j/6P/o/+j/6P/o/+j/6P/o/+j/6P/q/+r/6v/q/+r/6v/q
/+r/6v/q/+r/6v/q/+r/6v/q/+r/6v/q/+r/6v/q/+r/6v/q/+r/6v/q/+r/6v/q/+r/
6v/q/+r/6v/o/+j/6P/o/+b/5v/m/+b/6P/o/+j/6P/m/+b/5v/m/+b/5v/m/+b/5v/m
/+b/5v/m/+b/5v/m/+f/6P/p/+r/6v/q/+r/6v/q/+r/6v/q/+j/6P/o/+j/6v/q/+r/
6v/s/+z/7P/s/+z/7P/s/+z/7P/s/+z/7P/s/+z/7P/s/+z/7P/s/+z/6//r/+v/6v/s
/+z/7P/s/+z/7P/s/+z/7v/v//D/8f/0//T/9P/0//j/+//9////AgAEAAUABgAIAAoA
CwANAAsADQAOAA8AEgATABQAFQAYABoAGgAaABgAFgAUABIAEAAOAAoABwAEAAIAAQAB
AAEAAQABAAEAAwADAAIAAQD//wAAAQABAAEAAQABAAEAAQABAP///////wAAAAAAAAAA
AAAAAAAAAAD/////AAABAAUABwANABkAKgA+AFMAcACdAMsA7ADxAOQA0ACyAIkAWgAq
APn/xP+I/1r/RP8+/1L/bv+H/57/tf/M/9z/6//3////AQAEAAYACQAHAAUABAAEAAQA
BAAEAAMAAwADAAMAAwABAAIAAgACAAMABAAEAAMAAwADAAMAAwADAAMABAAFAAUABQAF
AAUABQAFAAUABQAIAAgACQAJAAkACQAJAAkACQAKAAsACwANAA0ADQAOAAwADQAOAA4A
DwAPAA8ADwAQABAAEQARABIAEgASABIAEgATABQAFAAUABUAFgAWABYAFwAZABoAGgAb
ABwAHAAdAB0AHQAeAB8AHwAgACAAIQAhACIAIwAjACMAIwAjACUAJQAmACYAJgAmACYA
JgAmACUAJQAkACMAIwAiACIAIQAgACAAIAAgAB4AHQAdABwAGwAbABoAGQAZABkAFwAV
ABYAFgAWABMAEwASABIAFAAVABUAFgAWABYAFQAVABMAEwATABMAEgASABEAEAARABAA
EAAQAA0ADQANAA0ADQANAA0ADQALAAsACgAKAAwADAAMAAwADgAOAA4ADgAOAA0ADQAO
AA0ADQAMAAwADAANAA0ADQANAA0ADQANAAsACwALAAsADQANAA0ADQALAAsACwALAAsA
DAAMAAwADAAMAAwADAANAA0ADAALAAkACgAKAAkACQAJAAkACQAJAAkACQAIAAYABgAG
AAYABgAGAAUABQADAAMAAwADAAQABAAEAAQAAgACAAIAAQABAAAA/////wEAAQABAAEA
AAAAAAAAAAAAAAAAAAD/////AAABAAEA/v/+//7//v///////v/+//3//f/8//z//v/+
//7//v/8//z//P/8//3//f/9//3/+//6//r/+v/8//z//v/8//z//P/8//z//P/9//3/
/f/8//z//P/6//r/+v/6//z//P/7//v/+//7//z//P/8//z//P/9//3//f///wAAAAAA
AAAAAgADAAUABQAHAAgACQAKAAsADAANABAAEgAQABAADgAMAAoACAAGAAQA///7//f/
9P/0//X/9v/3//X/9f/1//X/9P/z//P/9P/1//X/9f/1//P/8//z//P/8//z//P/9P/0
//T/9P/0//L/8v/y//H/8//0//X/9f/5/wMAEwAkADgAUQB0AKEAzwDiAN0AygCyAJIA
ZwA0AAIA0f+Y/2L/Pv8s/zL/Sv9o/4H/mP+t/8D/0v/h/+v/7//z//b/+P/3//f/9f/0
//T/9P/0//T/8//z//P/8//z//P/9P/0//T/8//0//T/8//1//X/9f/1//P/8//0//X/
9f/1//X/9f/1//X/9f/1//b/9v/3//f/9//3//f/9//3//j/+f/5//n/+f/5//r/+P/5
//r/+v/5//n/+f/5//r/+v/7//v//v/+//7//v/8//3//v/+//z//f/+//7//v///wEA
AgACAAMABAAEAAUABQAFAAYABwAHAAgACAAJAAkACgALAAsACwALAAsACwALAAwADAAK
AAoACgAKAAwACwALAAoABwAHAAYABgAHAAYABgAGAAQAAgABAAEA/v/9//3//P/9//3/
/f/7//3//v/+//7///////7//v/+//3/+//6//r/+v/5//n/+f/5//n/+f/4//j/9//2
//X/9P/0//T/8//z//P/8//z//P/8//z//P/8//y//L/8v/y//L/8v/y//L/8v/y//L/
8f/x//L/8f/x//D/8P/y//P/8//z//H/8f/x//H/8//z//P/8//1//X/9f/1//X/9f/1
//X/9P/0//P/8v/y//L/8v/y//P/8//y//H/7//w//D/7//x//H/8f/x/+//7//v/+7/
8P/w//D/8P/t/+z/6v/p/+v/6//r/+v/7P/s/+z/7P/s/+z/7P/r/+v/6v/p/+n/6//r
/+v/6//q/+r/6v/q/+r/6v/q/+n/6f/q/+v/6//o/+j/6P/o/+n/6f/o/+j/6f/p/+j/
6P/o/+j/6P/o/+b/5v/m/+b/5//n/+f/5//n/+b/5v/m/+j/6P/n/+f/5v/m/+b/5v/m
/+X/5f/l/+T/5P/k/+b/5P/k/+T/5P/i/+L/4//j/+P/4v/i/+L/5P/k/+T/5P/k/+T/
4//j/+P/4//k/+T/5P/k/+T/5f/n/+f/6f/q/+z/7v/w//T/9v/5//r//f/+////AAAB
AAQABQAIAAoADAAMAAoACAAEAAIAAAD+//z/+f/2//T/8f/x//H/8f/z//P/8//z//D/
7//v//D/8//z//P/8//3//v///8DAAUABwAJAAwADQAOAA8AEAARABIAEwATABcAFgAZ
ABsAHQAjADEAQgBSAGcAhgCtAN0AAgEJAfgA5gDQAKkAegBGABUA5P+u/4D/ZP9g/3L/
iv+h/7r/0f/i//T/BQARABkAHwAiACIAIwAlACMAIgAiACIAIgAiACEAIQAhACEAIQAh
ACIAIgAiACEAIgAiACEAIQAhACEAIQAhACEAIgAjACMAIwAjACMAIwAjACMAIwAiACIA
IwAjACMAIwAjACMAIwAkACUAJQAlACUAJQAmACYAJwAoACgAKQApACkAKQAoACgAKQAp
ACoAKgAqACoAKgArACwALAAqACsALAAsACwALQAvADAALgAvADAAMAAvAC8ALwAwADMA
MwA0ADQAMwAzADQANQA3ADcANwA3ADUANQA2ADYANgA2ADYANgA4ADcANwA2ADQAMwAx
ADAALwAuAC4ALgAuACwAKwArACoAKQApACgAJwAnACcAJQAjACQAJAAkACMAIwAiACIA
JQAlACQAJAAkACQAIwAjACMAIwAjACMAIAAgAB8AHgAfAB4AHgAeABsAGwAbABsAGwAb
ABsAGwAbABsAGgAaABgAGAAYABgAGAAYABgAGAAaABkAGQAaABkAGQAYABgAGAAZABkA
GQAZABkAGQAZABsAGwAbABsAGQAZABkAGQAXABcAFwAXABcAGAAYABgAGAAYABgAGAAX
ABcAFgAVABUAFgAWABUAFwAXABcAFwAVABUAFQAUABQAFAAUABQAEgASABEAEQARABEA
EQARABAAEAAQABAAEAAQABAADwARABAADwAPAA0ADQANAA0ADgAOAA4ADgANAAwACwAJ
AAsADAANAA0ADAAMAAwADAAJAAkACAAIAAoACwALAAwACgAKAAoACgAIAAgACAAIAAkA
CQAJAAkACQAIAAgACAAKAAoACQAHAAYABgAGAAYABgAGAAYABwAHAAUABAAEAAQABgAG
AAYABgAGAAYABQAFAAcABwAIAAgABgAGAAYABwAHAAcACQAKAAoACgAKAAwADQAPAA8A
EQAQABEAEgATABQAFQAYABoAHAAcABoAGAAWABQAEgAQAA4ACwAIAAYAAwADAAMAAwAB
AAEAAQABAAAA/////wAA//////////8BAAEAAQABAP///////wAA/v/+//7//v8AAAAA
AAD//wEAAAABAAEAAwAHABEAIgAyAEMAWAB7AKcA1ADpAOIA0gC+AJ8AdgBIABcA5v+y
/37/Wv9K/1D/Zv99/5T/rf/A/9L/4//x//v/AwAGAAYABwAHAAUABAAEAAQABAAEAAMA
AQABAAEAAQABAAIAAgACAAEAAgACAAEAAwADAAMAAwADAAMABAAFAAUABQAFAAUAAwAD
AAMAAwAEAAQABQAFAAUABQAFAAUABQAGAAcABwAHAAcABwAIAAgACQAKAAoACQAJAAkA
CQAKAAoACwALAAwADAAMAAwADAANAA4ADgAOAA8AEAAQAA4ADwARABIAEgATABQAFAAV
ABUAFQAWABcAFwAYABgAFwAXABgAGQAZABkAGQAZABsAGwAcABwAGgAaABoAGgAcABsA
GwAaABkAGQAYABgAFQAUABQAFAAUABIAEQARAA4ADQANAAwADQANAA0ACwANAA4ADgAO
AA0ADQAMAAwADQANAAwADAAMAAwACwALAAkACQAJAAkACgAKAAkACAAHAAYABgAGAAUA
BQAFAAUABQAFAAUABQAFAAUABAAEAAQABAAEAAQABgAGAAYABgAGAAUABQAGAAUABQAE
AAQABAAFAAUABQAFAAUABQAFAAYABwAIAAkABwAHAAcABwAFAAUABQAFAAcACAAIAAgA
CAAIAAgACAAHAAcABgAFAAMABAAEAAMABQAFAAUABQAFAAUABQAEAAIAAgACAAIAAgAC
AAEAAQABAAEAAQABAAIAAgACAAIAAAAAAAAA//8BAAAA/////////////////v/+//7/
/v8AAAAAAAD///3//v///////v/+//7//v///////v/+///////+//7//v/+//7//v/+
//7//v/+//3//f/9//3////+//7//v/+//7//f/9//z//P/8//z//P/8//z//P/9//3/
///+//7//v/+//7//v/+//7//v/9//3/+//7//z//P/+//7//v////////8BAAIAAgAC
AAIABAAFAAcABwAJAAoACwAMAA0ADgAPABIAFAAUABQAEgAQAA4ADAAKAAgABAABAP7/
/P/7//v/+//7//n/+f/5//n/+v/5//n/+v/7//v/+//7//n/+f/5//n/+f/5//n/+v/6
//r/+v/6//r/+v/6//n/+f/4//n/+////wcAFQAmADgATwBuAJsAywDmAOMA1AC+AKIA
ewBIABYA5/+y/3r/Uv8+/z7/Uv9q/4P/nv+z/8T/1v/p//P/+f/7//7/AAD//wEA///+
//7//v/+//7//f/9//3//f/9//v//P/8//z//f/+//7//f/9//3//f/9//////8AAAEA
AQABAAEAAQABAAEAAQABAAAAAAABAAEAAQABAAEAAQABAAIAAwADAAMAAwADAAQABAAF
AAYABgAFAAUABQAFAAgACAAJAAkACAAIAAgACAAKAAsADAAMAAwADQAOAA4ADAANAA8A
EAAQABEAEgASABMAEwATABQAFQAVABYAFgAXABcAGAAZABsAGwAbABsAGwAbABwAHAAa
ABoAGgAaABoAGQAZABgAGQAZABgAGAAVABQAFAAUABIAEAAPAA8AEAAPAA8ADgANAA0A
DQALAAsADAAMAAwACwALAAoACgALAAsACgAKAAoACgAJAAkACwALAAsACwAIAAgABwAG
AAcABgAGAAYABQAFAAUABQAEAAMAAgABAAMAAwACAAIAAgACAAIAAgACAAIAAgACAAIA
AQABAAIAAwADAAIAAgAAAAEAAQABAAMAAwADAAMABQAFAAUABQADAAMAAwADAAUABQAF
AAUAAwAEAAQABAAEAAQABAAEAAUABQAEAAMAAwAEAAQAAwABAAEAAQABAAEAAQABAAAA
AgACAAIAAgD+//7//f/9/////////////v/+//7//v/+//7//v/9/////v/9//3//f/9
//3//f/8//z//P/8//z//P/8//v/+//8//3//f/8//z//P/8//v/+//6//r/+//7//r/
+v/6//r/+v/6//r/+v/6//r/+f/5//n/+f/5//j/+P/4//j/+P/3//f/+v/6//r/+P/4
//j/+P/4//j/+f/5//n/+P/4//j/+P/4//j/+P/4//j/9//3//f/9//4//j/+v/6//r/
+//7//v//f/+//7//v/+/wAAAwAFAAUABwAGAAcACAAJAAoACwAOABAADgAOAAwACgAI
AAYABAACAP7/+//4//b/9f/1//X/9f/1//X/9f/1//b/9f/1//b/9f/1//X/9f/1//X/
9f/1//P/8//z//T/9P/0//T/9P/0//T/9P/z//P/9v/3//n//f8HABcAKgA+AFUAegCr
ANcA5ADbAMgAtACQAGEAMAAAAM3/lP9g/z7/MP84/1T/bv+H/57/s//G/9j/5//v//P/
9f/6//z/+//7//n/+P/4//j/+P/4//f/9//3//f/9//3//j/+P/4//v//P/8//v/+//7
//v/+//6//n/+f/5//v/+//7//v/+//7//v/+//8//z//f/9//3//f/9//3///8AAAEA
AQD///////8AAAAAAQACAAIAAQABAAEAAQACAAIAAwADAAQABAAEAAQABAAFAAYABgAI
AAkACgAKAAoACwANAA4ADAANAA4ADgAPAA8ADwAQABEAEQASABIAEwATABQAFQAVABUA
FQAVABUAFQAWABYAFAAUABQAFAAUABMAEwASABMAEwASABIADwAOAA4ADgAOAAwACwAL
AAwACwALAAoABwAHAAcABQAFAAYABgAGAAcABwAGAAYABwAHAAYABgAGAAYABQAFAAUA
BQAFAAUABAAEAAMAAgABAAAAAAAAAP/////////////////////9//3//P/8//7//v/+
//7//v/+//7//v/+//3//f/+///////+//7//v//////////////////////////////
////////////////////////AAAAAAAAAAAAAAAAAAD9//3//P/7//3//v/+//3//f/9
//3//f/7//v/+//6//z//P/8//z/+v/6//n/+f/5//n/+f/5//z//P/8//z//P/8//z/
+//7//r/+f/5//v/+//7//v/+v/6//r/+v/6//r/+v/5//v//P/9//3/+v/6//r/+v/6
//v/+//8//v/+//6//r//P/6//r/+v/6//r/+v/4//j/+f/5//v/+v/6//r/+v/6//r/
+v/6//r/+f/5//n/+f/6//r/+v/6//r/+//7//v//f/+/wAAAAAAAAIAAQADAAMABQAE
AAUABgAHAAoACwAOABAADgAOAAwACgAGAAQAAgAAAPz/+f/2//T/8//z//P/8//z//P/
8//z//L/8f/x//L/8//z//P/8//z//P/8//z/+//7//v//D/8P/w//D/8P/w//D/8P/v
/+//7v/v//H/8//3////DgAiADUATABxAJ8AygDfANgAxgCwAJEAZAAyAP//zP+Y/2b/
QP8w/zj/Tv9l/4D/mf+s/8D/0f/f/+n/7//y//T/9f/3//X/9P/0//L/8v/y//H/8f/x
//H/8f/0//b/9//4//n/+v/6//n/9//3//f/9//5//n/+v/7//n/+f/5//n/+//7//v/
+//8//z//f/9//3//f/9//3//f/+///////9//3//f/+//7///8AAAAA//////////8A
AAAAAQABAAIAAgACAAIAAgADAAQABAAEAAUABgAGAAYABwAJAAoACwANAA8AEAARABEA
EQASABMAEwAUABQAFQAVABYAFwAXABcAFwAXABcAFwAYABgAGAAYABgAGAAYABcAFwAW
ABcAFwAWABYAEwASABIAEgAQAA4ADQANAAwACwALAAoACwALAAsACQAJAAoACgAKAAkA
CQAIAAgACQAJAAgACAAIAAgABwAHAAUABQAFAAUABAAEAAMAAgADAAIAAgACAAEAAQAB
AAEA/////////////////v/+/wAAAAAAAAAAAAAAAAAAAAAAAP////8AAAEAAQAAAAAA
AAABAAEAAQABAAEAAQABAAEAAQABAAEA//////////8BAAEAAQABAP//AAAAAAAAAAAA
AAAAAAABAAEAAAD///3//v/+//3//f/9//3//f/9//3//f/8//z//P/8//z//P/8//v/
+//7//v/+//7//r/+v/6//r/+v/6//r/+f/5//j/9//3//n/+f/5//n/9v/2//b/9v/2
//b/9v/1//X/9v/3//f/9v/2//b/9v/1//X/9P/0//X/9f/0//T/9P/0//b/9v/0//T/
9P/0//L/8v/z//P/8//y//L/8v/0//T/9P/0//T/9P/z//P/8//z//T/9P/0//T/9P/1
//T/8//0//T/9v/2//b/+P/3//n/+f/7//7///8AAAEAAAABAAQABgAIAAgABgAEAAIA
AAD+//z/+P/1//L/8P/t/+3/7f/t/+//7//v/+//7v/t/+3/7v/x//H/8f/x//D/7//u
/+3/7f/t/+3/7v/s/+z/7P/s/+z/7P/s/+v/7f/u/+3/7f/x//P/+f8GABoALQBAAFsA
hwC2ANUA1gDGALIAmQBwAEAAEQDg/6r/dP9O/zr/Ov9O/2X/ev+T/6r/vP/N/93/5//v
//D/8v/1//X/8//y//L/8v/y//L/8f/v/+//7//v/+//8P/w//D/7//w//D/7//x//H/
8f/x/+//7//w//H/8f/x//H/8f/z//P/8//z//L/8v/z//P/8//z//P/8//z//T/9f/1
//X/9f/1//b/9v/3//j/+P/3//f/9//3//j/+P/5//n/+P/4//j/+P/4//n/+v/6//z/
/f/+//7//P/9////AAD+////AAAAAP///////wAAAQABAAIAAgAFAAUABgAHAAcABwAH
AAcABwAHAAgACAAGAAYABgAGAAgABwAHAAYABQAFAAQABAADAAIAAgACAAIAAAD/////
/P/7//v/+v/7//v/+//5//n/+v/6//r/+//7//r/+v/5//n/+P/4//j/+P/3//f/9//3
//f/9//4//j/9//2//f/9v/2//b/8//z//P/8//z//P/8//z//H/8f/w//D/8v/y//L/
8v/y//L/8v/y//T/8//z//T/9f/1//T/9P/y//P/8//z//P/8//z//P/8//z//P/8//z
//P/8//z//P/8//z//P/8//0//T/9P/y//L/8v/y//L/8//z//P/8//0//T/8//x//H/
8f/x//H/8f/x//D/8P/w//D/8P/u/+7/7f/t/+3/7f/t/+3/7v/u/+7/7v/u/+7/7v/t
/+3/7P/r/+v/7f/t/+3/7f/s/+z/7P/s/+r/6v/q/+n/6f/q/+v/6//q/+r/6v/q/+n/
6f/o/+j/6f/p/+j/6P/o/+j/6P/o/+j/6P/o/+j/5//n/+f/5//p/+j/6P/o/+r/6v/p
/+n/6P/o/+j/6P/o/+f/5v/m/+b/5v/m/+j/6P/p/+n/5//m/+b/5v/o/+j/6P/o/+b/
5v/l/+X/5//n/+j/6P/m/+b/5v/n/+f/5//p/+r/7P/s/+z/7v/t/+//7//x//L/8//0
//X/9P/1//j/+v/8//z/+v/4//j/9v/0//L/7v/r/+j/5v/l/+X/5f/l/+P/4//j/+P/
5P/j/+P/5P/j/+P/4//j/+X/5f/l/+X/4f/h/+H/4v/i/+L/4v/i/+T/5P/k/+P/4//k
/+X/5f/n/+n/8/8AABIAJwA+AGMAjwC8ANMAzgC+AKgAhQBYACoA+f/K/5L/Xv84/yT/
Jv8+/1v/dv+N/6L/tP/H/9X/3//j/+b/6v/r/+v/6f/o/+j/5v/m/+b/5f/n/+f/5//n
/+f/6P/o/+j/5//o/+j/5//p/+n/6f/p/+n/6f/q/+v/6f/p/+n/6f/r/+v/6//r/+z/
7P/t/+3/6//r/+v/6//r/+z/7f/t/+3/7f/t/+7/8P/x//L/8v/v/+//7//v//L/8v/z
//P/8v/y//L/8v/y//P/9P/0//b/9//4//j/9v/3//n/+v/4//n/+v/6//v/+//7//z/
/f/9//7//v//////AAABAAEAAQABAAEAAwADAAQABAAEAAQABAAEAAQAAwADAAIAAwAD
AAIAAgABAAAAAAAAAP7//P/7//v/+v/5//n/+P/3//f/9//1//X/9v/2//b/9f/1//T/
9P/1//X/9P/0//T/9P/z//P/8//z//P/8//y//L/8f/w/+//7v/u/+7/7f/t/+3/7f/r
/+v/6//r/+v/6//q/+r/6v/q/+r/6v/q/+r/6v/q/+j/5//n/+j/6//r/+r/6v/q/+v/
6//r/+n/6f/p/+n/6f/p/+n/6f/r/+v/6//r/+v/6//r/+v/6f/q/+r/6v/q/+r/6v/q
/+v/6//q/+n/6//s/+z/6//r/+v/6//r/+v/6//r/+r/7P/s/+z/7P/q/+r/6f/p/+v/
6//r/+v/6//q/+n/6P/o/+j/6P/n/+f/5v/l/+X/5//n/+f/5//m/+b/5v/m/+b/5v/m
/+X/5f/m/+f/5//m/+b/5v/m/+X/5f/k/+T/5f/l/+T/5P/i/+L/4v/i/+L/4v/k/+T/
4//i/+H/4P/i/+L/4//j/+H/4P/g/+D/4v/i/+L/4v/i/+L/4f/h/+H/4f/i/+L/4v/i
/+L/4//l/+X/5//o/+r/6v/q/+z/7f/v/+//8f/0//X/9v/3//r/+//+/wAAAgACAAAA
/v/6//j/9v/0//L/7//s/+r/6v/r/+z/7f/t/+3/7f/t/+z/6//r/+z/7f/t/+3/7f/u
/+//8P/x//H/8f/x//L/8P/w//D/8P/x//L/8//z//H/9P/1//X/9//9/wkAGgAsAEEA
XACDALUA3ADlANoAxgCsAIcAVgAkAPP/vv+G/1T/Nv8u/zz/WP9z/4z/o/+2/8r/3f/t
//P/8//2//r/+//7//n/+P/4//j/+P/4//f/+f/5//n/+f/7//z//P/8//3//v/+//3/
////////////////AAABAP//////////AQABAAEAAQAAAAAAAQABAAIAAwAEAAUABwAI
AAkACQAJAAkACQAKAAoACwAMAAwADQANAA0ADQAMAAwADQANABAAEAAQABAAEgATABQA
FAAUABUAFgAWABQAFQAXABgAGAAZABoAGgAZABkAGQAaAB0AHQAeAB4AHwAfACAAIQAh
ACEAIQAhACEAIQAiACIAIAAgACAAIAAgAB8AHwAeAB8AHwAeAB4AGwAaABoAGgAaABgA
FwAXABYAFQAVABQAFQAVABUAEwARABIAEgASABMAEwASABIAEQARABAAEAAQABAADwAP
AA0ADQANAA0ADAAMAAsACgAKAAoACwAMAAkACQAJAAkABwAHAAcABwAJAAkACAAIAAgA
CAAIAAgACAAIAAgACAAGAAUABQAGAAkACQAIAAgACAAJAAkACQAHAAcABwAHAAkACQAJ
AAkABwAHAAcABwAHAAcABwAHAAcACAAIAAgACgAKAAoACgAJAAkACAAHAAgACgALAAsA
CwALAAsACwALAAsACwAKAAoACgAKAAoACgAKAAkACQAHAAcABwAHAAYABgAGAAYABgAG
AAYABQAHAAYABQAFAAUABQAFAAUABAAEAAQABAAEAAQABAADAAEAAgADAAMAAAAAAAAA
AAABAAEAAAAAAAEAAQAAAAAA/v/+//7//v/+//7//v/+//3//f/9//3//f/+//z//P/8
//z//P/8//3//f/7//r/+v/6//z//P/8//z//P/8//v/+//7//v//P/8//z//P/8//3/
/f/9////AAAAAAAAAAACAAEAAwADAAUABgAHAAgACQAKAAsADgAQABAAEAAOAAwACgAI
AAYABAD+//v/+P/2//f/9//3//f/9v/1//T/8//0//P/8//0//P/8//z//P/8//z//P/
8//x//H/8f/y//L/8v/y//L/8v/y//L/8f/z//L/8f/z//X/+f8FABYAKAA7AFIAdQCl
AM4A3QDUAMIArgCPAGQAMAD7/8j/lP9k/0L/Nv9A/1b/b/+I/5//sv/E/9X/4//r/+//
9P/2//f/+f/3//b/9v/2//b/9v/1//P/8//z//P/8//0//T/9P/z//T/9P/z//X/9f/1
//X/9f/1//b/9//1//X/9f/1//f/9//3//f/+P/4//n/+f/3//f/9//3//n/+v/7//v/
+f/5//n/+v/4//n/+v/6//v/+//7//v//P/8//3//f/+//7//v/+//7///8AAAAA/v//
/wAAAAACAAMABQAGAAQABQAGAAYABwAHAAcACAAHAAcACAAIAAsACwAMAA0ADAALAAoA
CQALAAsADAAMAAwADAAMAAwADgANAA0ADAALAAsACgAKAAcABgAGAAYABAACAAEAAQAC
AAEAAQAAAP3//f/9//v/+//8//z//P/9//3//P/8//v/+//6//r/+v/6//n/+f/5//n/
+f/5//j/+P/3//b/9f/0//T/9P/z//P/8//z//P/8//z//P/8//z//L/8v/y//L/8v/y
//D/8P/w//D/8v/x//H/8v/x//H/8P/w//D/8f/x//H/7//v/+//7//w//H/8v/z//H/
8f/x//H/8f/x//H/8f/x//L/8v/y//L/8v/y//L/8f/x//D/7//t/+7/7v/t/+//7//v
/+//7f/t/+3/7P/u/+7/7v/u/+r/6v/p/+n/6f/p/+n/6f/q/+r/6v/q/+j/6P/o/+f/
6f/o/w==
         </WaveFormData>
      </LeadData>
      <LeadData>
         <LeadByteCountTotal>10000</LeadByteCountTotal>
         <LeadTimeOffset>0</LeadTimeOffset>
         <LeadSampleCountTotal>5000</LeadSampleCountTotal>
         <LeadAmplitudeUnitsPerBit>4.88</LeadAmplitudeUnitsPerBit>
         <LeadAmplitudeUnits>��V</LeadAmplitudeUnits>
         <LeadHighLimit>2147483647</LeadHighLimit>
         <LeadLowLimit>268435456</LeadLowLimit>
         <LeadID>V3</LeadID>
         <LeadOffsetFirstSample>0</LeadOffsetFirstSample>
         <FirstSampleBaseline>0</FirstSampleBaseline>
         <LeadSampleSize>2</LeadSampleSize>
         <LeadOff>FALSE</LeadOff>
         <BaselineSway>FALSE</BaselineSway>
         <ExcessiveACNoise>FALSE</ExcessiveACNoise>
         <MuscleNoise>FALSE</MuscleNoise>
         <LeadDataCRC32>4132038786</LeadDataCRC32>
         <WaveFormData>
9v/2//b/9v/2//b/9v/2//b/9v/2//b/9v/2//b/9v/4//j/+P/4//j/+P/4//j/+v/6
//r/+v/6//r/+v/6//z//P/8//z//P/8//z//P/+//7//v/+/wAAAAAAAAAAAAAAAAAA
AAACAAIAAgACAAQABAAEAAQABQAGAAcACAAKAAoACgAKAAwADAAMAAwADgAOAA4ADgAO
AA4ADgAOAA4ADgAOAA4ADgAOAA4ADgAMAAwADAAMAAsACgAJAAgABgAGAAYABgAGAAYA
BgAGAAUABAADAAIAAgACAAIAAgACAAIAAgACAAQABAAEAAQABAAEAAQABAAGAAYABgAG
AAYABgAGAAYABAAEAAQABAACAAIAAgACAAIAAgACAAIAAgACAAIAAgAAAAAAAAAAAAAA
AAAAAAAAAAAAAAAAAAACAAIAAgACAAAAAAAAAAAAAAAAAAAAAAACAAIAAgACAAIAAgAC
AAIAAgACAAIAAgACAAIAAgACAAIAAgACAAIAAgACAAIAAgACAAIAAgACAAIAAgACAAIA
AgACAAIAAgACAAIAAgACAAAAAAAAAAAAAAAAAAAAAAD+//7//v/+//z//P/8//z//P/8
//z//P/8//z//P/8//z//P/8//z//P/8//z//P/8//z//P/8//z//P/8//z/+v/6//r/
+v/8//z//P/8//r/+v/6//r/+v/6//r/+v/6//r/+v/6//z//P/7//v/+v/6//r/+P/4
//n/+f/5//f/+P/4//f/+f/5//n/+f/6//r/+v/6//z//P/8//3/AAABAAEAAQABAAMA
BAAFAAMABQAHAAgACgAKAAsADQAMAA8ADwAPAA0ACgAGAAUABAACAAAA/P/8//v/+f/5
//n/+f/5//n/+f/4//f/9v/0//T/9f/1//X/9f/1//X/9f/0//T/9P/0//T/9P/0//b/
9v/3//f/9v/1//X/9v/3//v//v8EABEAIwA2AEwAbACUAMMA6wD8AP4A9gDnAM8AqwB8
ADkA5v+Y/1v/M/8j/zH/Tf9m/3z/kv+o/7r/yv/Y/+L/5v/p/+7/8//0//P/8v/x//P/
8//z//P/9P/0//T/9P/z//P/8//0//f/9//3//j/9v/2//b/9v/4//j/+P/5//n/+f/5
//n/+f/5//n/+f/6//r/+v/7//n/+f/5//n/+//7//3//f/9//3//f/9//7//v/+////
//////////8AAAAAAAAAAAIAAwADAAMABAAEAAQABQAFAAYABgAGAAQABQAFAAcACQAK
AAoACgAKAAsADAAOAAwADAANAA4AEAAQABAAEAAPAA8AEAAQABAAEAARABEAEQARABAA
EAAQABAADwAOAA4ADQANAA0ADAALAAoACQALAAoACQAIAAcABgAGAAYABgAGAAYABAAE
AAUABgAGAAQABQAFAAUACAAJAAkACAAIAAkACQAKAAgACAAIAAcABgAGAAYABQAGAAYA
BwAHAAUAAwADAAMAAwACAAEAAAAAAAEAAQABAAMAAwADAAMAAgACAAIAAgACAAMAAwAC
AAAAAQABAAEAAQABAAEAAQADAAMABAAEAAIAAgACAAMABQAFAAMABQAFAAUABQAFAAUA
BQAFAAUABQAFAAUABQAFAAUABQAFAAUABQAEAAQABAADAAMAAwADAAMAAwADAAEAAQAC
AAIAAAD//////////////////wEAAQAAAAAA/v/+//7//v8AAP7//P/8//7///////7/
/v/+//3//f/9//3//P/8//3//f/9//3//f/8//z//P/8//z//P/8//z//P/8//z//v/+
//3//P/8//3//f/9//z//P/8//z//P/8//z//f/9/////v/8//z//P/8//3//f/+//7/
/P/6//r/+//7//v/+//8//z/+//7//v/+//7//z//P/8//z//P/8//z//f8AAAEAAQAB
AAEAAwAEAAUABQAHAAkACgAKAAoADQAPABAAEwARABEADwAMAAgABwAGAAQAAAD8//r/
+f/5//n/+f/5//n/+f/5//j/+f/4//j/+P/3//f/9//3//f/9//3//b/+P/4//j/+P/4
//j/+P/4//f/9//2//X/9f/2//n/+/8AAAwAGwArAEAAWAB8AKYA1QDzAPoA9ADqANcA
vQCVAFwAEQDC/3z/R/8p/yf/Pf9Z/3L/iP+a/67/wv/S/97/5P/o/+3/8P/x//P/8//z
//P/9f/1//X/9f/2//b/9v/2//f/9//3//j/9//3//f/+P/6//r/+v/6//r/+v/6//v/
+//7//v/+//9//3//f/9//z//P/8//3//f/9//3//f/9//3//////wEAAQABAAEAAAAA
AAAAAQABAAEAAQABAAIAAgACAAIABAAFAAUABQAGAAYABgAHAAUABgAGAAYACAAJAAkA
CwALAAwADAAMAAwADQAOABAADgAOAA8AEAAQABAAEAAQABMAEwAUABQAFAAUABUAFQAT
ABMAEgASABIAEgARABAADgANAA0ADQAOAA0ADAALAA0ADAALAAoABwAGAAYABgAIAAgA
CAAGAAgACQAKAAoACAAJAAkACQAIAAkACQAIAAoACwALAAwACgAKAAoACQAKAAoACgAJ
AAgACAAJAAkABwAFAAUABQAHAAYABQAEAAQABQAFAAUAAwADAAMAAwAEAAQABAAEAAQA
BQAFAAQABAAFAAUABQAHAAcABwAHAAUABQAGAAYACAAIAAgACQAJAAkABwAJAAkACQAJ
AAkABwAHAAcABwAFAAUABQAFAAcABwAHAAcABQAFAAQABAAGAAUABQAFAAMAAwADAAMA
AwADAAQABAAAAP///////wEAAQABAAEAAQABAAAAAAAAAAAAAAAAAAAA/v/8//z//P/9
//3//P/8//z/+//7//v/+//6//r/+f/5//n/+f/5//j/+P/4//r/+v/6//r/+P/4//j/
+P/6//r/+f/4//j/+f/5//n/+P/4//j/+P/4//j/+P/5//n/+f/5//j/+P/4//j/+P/4
//j/+P/4//j/+P/4//j/9v/2//b/9v/1//X/9v/2//j/9v/2//f/9//3//f/+P/4//f/
9//3//X/9f/2//b/9v/2//b/9v/4//n//P/9//3//f/9////AAABAAEAAwADAAQABAAE
AAcACQAKAA0ADQANAAsACAACAAEAAAD+//7/+v/4//f/8//z//P/8//1//X/9f/0//H/
8P/w//D/8//z//P/8//z//P/8//y//L/8v/y//L/8P/w//D/8P/x//H/8P/v//P/8v/z
//X/+P/+/w0AHQAuAEYAYgCKALkA4wD2APQA7gDjAMsApwB2ADEA4v+a/13/M/8h/y//
Rf9c/3T/iv+c/67/wP/O/9j/4P/l/+j/6//r/+v/6//r/+//7//v/+//8P/w//D/8P/x
//H/8f/y//H/8f/x//L/8v/y//L/8v/y//L/8v/z//P/8//z//P/9f/1//X/9f/0//T/
9P/1//P/8//z//P/9f/1//f/9//3//f/9//3//j/+P/4//n/+f/5//n/+f/6//r/+v/6
//r/+//7//v//P/8//z//f/9//7//v/+//7//////wEAAQACAAIAAgAAAAEAAgAEAAQA
BAAFAAYABgAGAAYABgAJAAkACgAKAAgACAAJAAkACQAJAAgACAAKAAoACQAIAAYABQAF
AAUABAADAAIAAQABAAAA///+//3//P/8//z//P/8//z/+v/8//3//v/+//3//f/8//v/
/f///wAAAAAAAAEAAQACAAIAAgACAAEAAAAAAAAA///8//z//f/9//3/+//7//v//f/8
//v/+v/6//v/+//7//n/+f/5//n/+P/4//j/+P/6//v/+//6//j/+f/5//n/+//7//v/
+//7//v//P/8//z//P/8//3/+//7//n/+//7//v/+//7//v/+//7//v/+//7//v/+//7
//v/+//7//n/+f/4//j/+v/5//n/+f/5//n/+f/5//f/9//4//j/+P/3//f/9//1//X/
9f/1//X/9f/0//T/9P/0//T/9P/2//T/8v/y//D/8f/x//D/8f/y//L/8//x//H/8P/w
//P/8//z//P/8//y//L/8v/w//D/8P/w//L/8v/y//L/8v/y//H/8P/w//H/8f/x//L/
8v/y//L/8P/w//D/8f/x//H/8f/w//D/8P/w//D/8P/v/+//8P/w//D/7v/u/+//8f/x
//H/8v/w/+//7//v//H/8f/y//L/8v/y//L/8v/w//H/9P/1//X/9f/1//f/+P/5//n/
+//7//z//P/8////AQACAAUABQAFAAMAAAD+//3//P/6//j/9P/y//H/7f/t/+3/7f/t
/+3/7f/s/+3/7P/s/+z/6//r/+v/6//t/+3/7f/s/+r/6v/q/+r/6v/q/+r/6v/r/+v/
6v/p/+3/7P/t/+//8v/2/wMAEwAkADgAUAB0AKMA0wD0APoA9gDtANsAvwCUAFcACgC6
/3P/P/8f/x//M/9K/2L/fP+Q/6L/tv/G/9L/3P/h/+L/5f/n/+f/5//n/+v/6//r/+v/
6v/q/+r/6v/t/+3/7f/u/+3/7f/t/+7/7v/u/+7/7v/u/+7/7v/v//H/8f/x//H/7//v
/+//7//w//D/8P/x//H/8f/x//H/8f/x//P/8//1//X/9f/1//T/9P/0//X/9f/1//X/
9f/2//b/9v/2//b/9//3//f/+P/4//j/+f/5//r/+v/6//r/+//7//3//f/+//7//v/+
////AAACAAIAAgADAAQABAAEAAQABAADAAMABAAEAAYABgAHAAcABQAFAAQABAAGAAYA
BQAEAAQAAwADAAMAAgABAAAA//////7//f/8//v/+v/6//r/+v/6//r/+P/4//n/+v/6
//r/+//7//v//P/9//3//P/8//3//f/+//7//v/+//3//v/+//7//f/6//r/+//7//v/
+f/5//n/+//6//n/+P/2//f/9//3//f/9//3//f/+P/4//j/+P/4//n/+f/4//j/+f/5
//n/+f/5//n/+f/3//f/+P/4//n/+v/7//3/+//7//n/+//5//n/+f/5//v/+//7//v/
+//7//v/+//7//v/+//7//v/+//6//r//P/7//v/+//7//v/+//7//r/+f/5//j/+P/3
//f/9//1//X/9f/1//f/9//2//b/9P/0//T/9P/2//T/8v/y//T/9f/1//T/9P/0//P/
8//z//P/8v/y//X/9f/1//X/8//y//L/8v/0//T/9P/0//L/8v/y//L/8v/y//H/8P/y
//P/8//z//L/8v/y//L/8v/y//L/8//x//H/8f/w//D/8P/y//L/8v/y//H/8f/y//L/
9P/y//L/8//x//H/8f/y//D/7//v/+//8f/x//L/8v/y//L/8v/y//L/8//2//f/9//3
//f/+f/6//v/+//9////AAAAAAAAAQADAAQABwAHAAcABQACAP7//f/8//r/+v/2//T/
8//v/+//7//v/+//7//v/+7/7//u/+7/7v/v/+//7//v/+3/7f/t/+z/7P/s/+z/7P/u
/+7/7v/u/+//7//u/+3/7//u/+//8f/2/wAADwAfADIASgBqAJgAyQDrAPYA9ADqANkA
wwCdAGYAHwDQ/4T/S/8l/x3/K/9F/2D/eP+M/6D/tP/G/9T/2v/e/+P/5v/n/+n/6f/p
/+n/6//r/+v/6//u/+7/7v/u/+3/7f/t/+7/7//v/+//8P/v/+7/7f/s/+3/7v/v//H/
8f/x//H/8f/x//H/8f/x//D/8P/w//H/8//z//P/8//z//P/9f/1//X/9f/1//X/9v/2
//b/9//3//f/9//3//j/+P/4//j/9v/3//f/9//6//r/+v/7//v//P/8//z//P/9//3/
/////wAAAAAAAAAAAQACAAQABAAEAAUABgAGAAYABgAGAAcABwAIAAgACgAKAAsACwAJ
AAkACAAIAAgACAAHAAYABgAFAAUABQAEAAMAAgABAAEAAAD///7//f/8//z//P/8//z/
/P/6//r/+//8//z//P/9//3//f/+///////+//7//////wAAAAAAAAAA///+//7//v/9
//z//P/9//3//f/7//v/+//5//j/9//2//j/+f/5//n/+f/5//n/+f/4//j/+P/4//j/
+f/5//j/+P/5//n/+f/5//n/+f/5//n/+f/6//r/+v/6//r/+//5//n/9//5//v/+//7
//v/+f/5//n/+f/7//v/+//7//n/+f/5//n/+//7//r/+v/4//f/9//3//n/+//9////
AwAFAAgACgAKAAkACQAJAAsACwALAAsACQAJAAgACAAIAAgACAAIAAoACAAGAAYABgAH
AAcABgAGAAYABQAFAAUABQAEAAQABQAFAAUABQAFAAQABAAEAAYABgAGAAYABAAEAAQA
BAAGAAYABQAEAAQABQAFAAUABAAEAAQABAACAAIAAgADAAMAAwADAAIABAAEAAQAAgAC
AAIAAgADAAMABAAEAAQAAgACAAMAAQABAAEAAgAAAP///////wEAAQACAAIABAAEAAQA
BAACAAMABgAHAAcABwAHAAkACgALAAsADQAPABAAEAAQABEAEwAUABcAFwAXABUAEgAO
AA0ADAAKAAgABAACAAEA///////////////////+//3//P/8//z//f/9//3//f/7//v/
+//6//z//P/8//z//P/8//z//P/9//3//P/7//v//v///wEACAASACEAMwBIAGIAhgC2
AOEA+wD+APoA8ADfAL8AlQBYAA0AvP94/0n/K/8t/0X/Yf94/47/pP+2/8r/2v/i/+j/
7v/z//b/9//3//f/9//3//n/+f/5//n/+v/6//r/+v/7//v/+//8//3//f/9//7//v/+
//7//v/8//z//P/9//3//f/9//3///////////8AAAAAAAABAAEAAQABAAEAAQABAAMA
AwADAAMAAwADAAQABAAEAAUABQAFAAUABQAGAAYABgAGAAYABwAHAAcACgAKAAoACwAL
AAwADAAMAAwADQANAA8ADwAQABAAEAASABMAFAAWABQAFAAVABYAGAAYABgAGAAXABcA
GAAYABgAGAAZABkAFwAXABYAFgAYABgAFwAWABYAFQAVABUAFAATABIAEQARABAADwAO
AA8ADgAOAA4ADAAMAAwACgAMAA0ADgAOAA4ADwAPAA8ADgAPAA8ADgAOAA8ADwAQABAA
EAAQAA8AEAAQABAADwAMAAwADQANAA0ACwALAAsACwAKAAkACAAIAAkACQAJAAkACQAJ
AAkACgAKAAoACgAKAAsACwAKAAoACwALAAsACQAJAAkACQALAAsADAAMAAoACgAKAAsA
CwALAAkACwALAAsACwALAA0ADQANAA0ADQANAA0ADQALAAsACwALAAsACwAKAAoACgAJ
AAkACQAJAAkACQAJAAcABwAIAAgACAAHAAcABwAFAAUABQAFAAUABQAEAAQABAAEAAQA
BAAEAAIAAAAAAAIAAwADAAIAAgACAAEAAQABAAEAAAAAAAEAAQABAAEAAQAAAAAAAAAC
AAIAAgACAAAAAAAAAAAAAAD+//7//P/8//z//P/7//v//P/8//z/+v/6//v/+//7//v/
/P/8//v/+//7//v/+//8//z//P/8//z//P/8//3/AAABAAEAAQABAAMABgAHAAcACQAJ
AAoACgAKAAsADQAOABEAEQARAA8ADAAIAAcABgAEAAAA/P/6//n/9//3//f/9//3//f/
9//2//X/9P/0//T/9//3//f/9//3//f/9//2//T/9P/0//T/9P/0//T/9P/1//X/9P/z
//P/9P/1//X/+v8AAAkAFwAqAD4AWAB8AKkA1wD2APoA9gDtANsAvQCUAFcACgC6/3f/
Rf8l/yX/Of9S/2r/hP+W/6r/wP/O/9j/4P/l/+r/7f/x//H/8f/x//H/8f/x//H/8v/y
//L/8v/z//P/8//0//P/8//z//T/9P/0//T/9P/0//T/9P/1//X/9f/1//X/9//3//f/
9//4//j/+P/5//n/+f/5//n/+f/5//v/+//7//v/+//7//r/+v/6//v/+//7//v/+//8
//z//P/8//7/////////AAAAAAAAAQABAAIAAgACAAIAAwADAAUABQAGAAYABgAGAAcA
CAAKAAgACAAJAAoACgAKAAoACgALAAsADAAMAAoACgALAAsACwALAAoACgAMAAwACwAK
AAoACQAJAAkABgAFAAQAAwADAAIAAQAAAAEAAAAAAAAAAAAAAAAA/v/+////AAAAAAAA
AQABAAEAAgADAAMAAgAEAAUABQAGAAUABAADAAEAAgACAAIAAQAAAAAAAQABAP///f/9
//3//f/8//v/+v/8//3//f/9//3//f/9//3//P/8//z//P/8//3//f/8//r/+//7//v/
+//7//v/+//9//3//v/+//z//P/8//3/+//7//n/+//9//3//f/9//3//f/9//3//f/9
//3//f/9//3//f/9//3//f/8//z//P/7//v/+//9//3//f/9//v/+//8//z/+v/5//n/
+f/5//n/+f/5//f/9//2//b/+P/4//j/+P/4//b/9P/0//b/9//3//b/9P/0//P/8//1
//X/9P/0//P/8//z//P/9f/0//T/9P/0//T/9P/0//L/8v/y//L/8v/0//P/9P/y//L/
8v/y//H/8f/y//L/8v/w//D/8f/z//P/8//0//T/8//z//P/8f/x//L/8v/y//L/8v/y
//D/8f/0//X/9f/1//X/9//4//n/+f/7//3//v/+//7///8BAAIABQAHAAcABQACAAAA
///+//z/+P/0//L/8f/v/+//7//v/+//7//v/+7/7f/s/+z/7P/v/+//7//v/+3/7f/t
/+z/7P/s/+z/7P/q/+r/6v/q/+3/7f/s/+v/7f/u/+v/7f/w//T/+/8JAB4AMgBIAGYA
kwDHAPAA/gD6APEA4wDJAKQAbwAiAMz/gf9J/yP/Gf8r/0T/Wv90/4j/nP+w/8L/0P/a
/93/4P/j/+f/5//n/+f/6f/p/+n/6f/q/+r/6v/q/+n/6f/p/+r/7f/t/+3/7v/u/+7/
7v/u/+z/7P/s/+3/7f/t/+3/7f/v/+//7//v/+7/7v/u/+//7//v/+//7//x//H/8//z
//H/8f/x//H/8v/y//L/8//z//P/8//z//b/9v/2//b/9P/1//X/9f/2//b/9v/3//f/
+P/4//j/+v/7//v//f/9//7//v/+//z//f/+/wAA/v/+////AAACAAIAAgACAAUABQAG
AAYABAAEAAUABQAFAAUABAAEAAQABAADAAIAAAD///////8AAP///v/9//3//P/7//r/
+f/4//j/+P/4//j/+P/2//j/+f/6//r/+v/7//v/+//6//v/+//6//r/+//7//z//P/8
//z/+//8//z//P/7//r/+v/7//v/+f/3//f/9//5//j/9//2//T/9f/1//X/9f/1//X/
9f/0//T/9P/0//b/9//3//b/9v/3//f/9//1//X/9f/1//f/9//4//j/+P/4//j/+f/5
//n/9//5//n/+f/5//n/+f/5//n/+f/5//n/+f/5//v/+//7//v/+f/5//j/+P/4//f/
9//3//f/9//3//f/9//3//j/+P/4//f/9//3//X/9f/1//X/9f/1//T/9P/0//T/9P/0
//T/8v/w//D/8v/z//P/8v/y//L/8f/x//H/8f/w//D/8f/x//H/8f/x//D/8P/w//D/
8P/w//D/8v/y//L/8v/w//D/7//u/+7/7//v/+//8P/w//D/8P/w//D/8P/x//H/8f/x
//D/7v/u/+7/7v/w//D/8P/u/+7/7v/u/+//7//w//D/8P/u/+7/7//v/+//7//w//D/
7//v/+//7//v//D/8P/w//D/8P/w//D/8f/0//X/9f/1//X/9//4//n/+f/7//3//v/+
//7///8BAAIABQAHAAcABQACAP7//f/8//r/+v/2//T/8//w/+//7v/t/+3/7f/t/+z/
7f/s/+z/7P/r/+v/6//r/+3/7f/t/+z/6v/q/+r/6v/s/+z/7P/s/+3/7f/s/+v/6//s
/+3/7//w//b///8NAB4AMgBMAHAAnQDNAPAA+AD2AOsA1wC5AJQAXwAUAML/ef9F/yH/
Gf8t/0r/ZP96/47/ov+2/8j/0v/a/9//5P/n/+f/5//n/+f/6f/p/+n/6f/q/+r/6v/q
/+v/6//r/+z/7f/t/+3/7v/u/+7/7v/u//D/8P/w//H/7//v/+//7//x//H/8f/x//D/
8P/w//H/8f/x//H/8f/z//P/9f/1//P/8//z//P/9v/2//b/9//1//X/9f/1//j/+P/4
//j/+P/5//n/+f/6//r/+v/7//v//P/8//z//v//////AQD//wAAAAAAAAAAAQACAAQA
BAAEAAUABgAGAAYABgAGAAcABwAIAAgACAAIAAkACQAJAAkACAAIAAgACAAHAAYABgAF
AAUABQAEAAMAAgABAAEAAAD///7////+//7//v/8//z//P/6//z//f/+//7//P/9//3/
/f/+///////+//7//////wAAAAAAAAAA//8AAAAAAAD///z//P/9//3//f/7//v/+//7
//r/+f/4//j/+f/5//n/+f/5//n/+f/6//r/+v/6//n/+f/4//b/9//5//r/+//5//n/
+f/5//n/+f/6//r/+v/6//r/+//7//v/+f/7//v/+//7//v/+//7//v/+//5//n/+f/5
//v/+//7//v/+f/5//j/+P/4//f/9//3//f/9//3//f/9//3//j/+P/2//X/9f/1//f/
9//3//f/9//3//b/9v/0//T/9P/0//b/9P/y//L/8v/z//P/8v/y//L/8f/x//P/8//y
//L/8f/x//H/8f/z//L/8v/y//D/8P/w//D/8v/y//L/8v/y//L/8f/w//D/7//x//L/
8P/w//D/8P/v/+//8P/w//D/7v/u/+//7//v/+//8P/w/+//7//v/+//7//w//D/8P/w
//D/8P/w//H/9P/1//X/9f/1//f/+P/5//n/+//9//7//v/+/wEAAwAEAAcABwAHAAUA
AgD8//v/+v/4//T/8P/u/+3/7f/t/+3/7f/t/+3/7f/s/+v/6v/q/+r/6//r/+v/6//r
/+v/6//q/+r/6v/q/+r/6v/q/+r/6v/t/+3/7P/r/+n/6v/t/+3/7v/2/wEAEwAkADgA
VgB+AK0A1wDsAPAA6ADbAMUApQB2ADUA5v+a/1v/Lf8X/x//Of9U/2r/gP+U/6j/vP/M
/9T/2P/b/+D/4//l/+X/5f/l/+X/5f/l/+X/6P/o/+j/6P/p/+n/6f/q/+v/6//r/+z/
7P/s/+z/7P/s/+z/7P/t/+3/7f/t/+3/7//v/+//7//u/+7/7v/v//H/8f/x//H/8//z
//X/9f/z//P/8//z//L/8v/y//P/9f/1//X/9f/2//b/9v/2//b/9//3//f/+v/6//r/
+//5//r/+v/6//r/+//7//3//f/+//7//v/+////AAACAAIAAgADAAQABAAEAAQABAAF
AAUABgAGAAYABgAHAAcABQAFAAQABAAEAAQAAwACAAIAAQABAAEAAAD///7//f////7/
/f/8//v/+v/6//r/+v/6//r/+P/4//n/+v/6//r/+//7//v/+v/7//v/+v/6//v/+//8
//7//v/+//3/+v/6//r/+f/4//j/+f/5//n/9//3//f/9//2//X/9P/2//f/9//3//X/
9f/1//X/9P/0//T/9P/y//P/8//y//P/9f/2//f/9v/1//T/8//1//X/9v/2//b/9v/2
//f/9//3//X/9//1//X/9f/1//f/9//3//f/9//3//f/9//1//X/9f/1//X/9f/0//T/
9P/z//P/8//x//H/8f/x//D/7//v/+7/7v/t/+3/7f/r/+v/6//r/+v/6//q/+r/6v/q
/+r/6v/s/+r/6P/o/+j/6f/p/+j/6P/o/+f/5//n/+f/5v/m/+f/5//n/+f/5//m/+b/
5v/m/+b/5v/m/+b/5v/m/+b/5P/k/+P/4v/k/+X/5f/l/+T/5P/k/+T/5P/k/+L/4v/i
/+L/4//j/+T/5P/i/+D/4P/h/+P/4//j/+T/4v/h/+H/4f/h/+H/4v/i/+L/4v/i/+L/
5P/l/+j/6f/p/+n/6f/r/+v/6//q/+v/7//w//D/8P/x//P/9P/3//f/9//1//L/7v/t
/+z/6v/m/+L/4P/f/9//3//f/9//3v/d/9z/2v/b/9r/2v/a/9v/2//b/9v/2//b/9v/
2v/Y/9j/2P/Y/9r/2v/a/9r/2f/Z/9j/1//Z/9r/2f/b/9z/5P/x/wEAEgAmAEAAZACT
AL8A2ADeANgAzwC9AKEAcgAxAOL/lP9T/yP/Cf8L/yH/Ov9U/2j/fP+Q/6L/sv+6/8D/
x//O/8//0//T/9P/0//T/9P/0//T/9T/1P/U/9T/1f/V/9X/1v/V/9X/1f/W/9b/1v/W
/9b/1v/W/9b/1//X/9f/1//X/9n/2f/Z/9n/2P/Y/9j/2f/Z/9n/2f/Z/9n/2f/b/9v/
2f/Z/9n/2f/Y/9j/2P/Z/9v/2//b/9v/3P/c/9z/3P/c/93/3f/d/97/3v/e/9//3f/e
/97/3v/f/+H/4v/l/+T/5P/j/+L/4v/j/+T/5v/k/+T/5f/m/+j/6P/o/+j/6P/n/+f/
5v/o/+j/6f/p/+f/5//m/+b/6P/o/+f/5v/k/+P/4//j/+L/4f/g/9//3//e/93/3P/d
/9z/3P/c/9v/2v/Z/9b/1v/X/9j/2P/a/9v/2//b/9r/2//b/9r/2v/b/9v/3P/c/9z/
3P/b/9r/2v/a/9n/1v/W/9f/1//Z/9f/1//X/9f/1v/V/9T/0v/T/9P/0//T/9P/0//T
/9L/0v/S/9L/0v/T/9P/0v/Q/9H/0f/R/9H/0f/R/9H/z//P/9D/0P/R/9L/0//V/9P/
0//R/9P/0//T/9P/0//V/9X/1f/V/9P/0//T/9P/0//T/9P/0//S/9H/z//O/9D/z//P
/8//z//P/8//z//N/83/zv/O/8z/y//L/8v/y//L/8v/y//J/8n/yP/I/8j/yP/I/8j/
yP/G/w==
         </WaveFormData>
      </LeadData>
      <LeadData>
         <LeadByteCountTotal>10000</LeadByteCountTotal>
         <LeadTimeOffset>0</LeadTimeOffset>
         <LeadSampleCountTotal>5000</LeadSampleCountTotal>
         <LeadAmplitudeUnitsPerBit>4.88</LeadAmplitudeUnitsPerBit>
         <LeadAmplitudeUnits>��V</LeadAmplitudeUnits>
         <LeadHighLimit>2147483647</LeadHighLimit>
         <LeadLowLimit>268435456</LeadLowLimit>
         <LeadID>V4</LeadID>
         <LeadOffsetFirstSample>0</LeadOffsetFirstSample>
         <FirstSampleBaseline>0</FirstSampleBaseline>
         <LeadSampleSize>2</LeadSampleSize>
         <LeadOff>FALSE</LeadOff>
         <BaselineSway>FALSE</BaselineSway>
         <ExcessiveACNoise>FALSE</ExcessiveACNoise>
         <MuscleNoise>FALSE</MuscleNoise>
         <LeadDataCRC32>1291261135</LeadDataCRC32>
         <WaveFormData>
7P/s/+z/7P/q/+r/6v/q/+z/7P/s/+z/7P/s/+z/7P/s/+z/7P/s/+z/7P/s/+z/7P/s
/+z/7P/u/+7/7v/u/+7/7v/u/+7/7v/u/+7/7v/w//D/8P/w//L/8v/y//L/8v/y//L/
8v/y//L/8v/y//T/9P/0//T/9f/2//f/+P/4//j/+P/4//r/+v/6//r//P/8//z//P/8
//z//P/8//z//P/8//z//P/8//z//P/8//z//P/8//r/+v/6//r/+P/4//j/+P/4//j/
+P/4//b/9v/2//b/9v/2//b/9v/4//j/+P/4//r/+v/6//r/+v/6//r/+v/8//z//P/8
//z//P/8//z/+v/6//r/+v/6//r/+v/6//r/+v/6//r/+v/6//r/+v/4//j/+P/4//j/
+P/4//j/+P/4//j/+P/6//r/+v/6//j/+P/4//j/+P/4//j/+P/6//r/+v/6//r/+v/6
//r//P/8//z//P/8//z//P/8//z//P/8//z//P/8//z//P/8//z//P/8//z//P/8//z/
/P/8//z//P/8//z//P/8//r/+v/6//r/+v/6//r/+v/6//r/+v/6//j/+P/4//j/+P/4
//j/+P/4//j/+P/4//j/+P/4//j/+P/4//j/+P/2//b/9v/2//j/+P/4//j/9v/2//b/
9v/2//b/9v/2//b/9v/2//b/9v/2//b/9v/4//j/+P/4//b/9v/2//b/9v/3//f/9//2
//b/9//3//X/9f/1//T/9v/2//f/9//3//f/9//3//n/+f/6//r//P/+//7//v/+////
AAABAAAAAQACAAMABAAEAAYABgAIAAkACQAJAAcABAADAAEAAQD+//3/+//5//f/9v/2
//b/9v/2//X/9//3//b/9f/z//P/9P/0//T/9P/0//T/9P/0//P/8//z//L/8v/y//L/
8//z//P/8//z//P/8//2//r//v8GAA8AHQArADwAVwB3AJwAwQDdAO0A9QD2APIA5QDA
AHQAGQDN/5b/bv9Y/1z/bv9//47/nf+w/77/y//V/9//4//l/+r/7v/t/+7/7v/u//D/
8f/x//L/8P/w//H/8v/w/+//7//w//H/8f/x//L/8v/y//H/8f/x//H/8f/y//T/9P/0
//T/8//z//T/9P/0//T/9P/0//T/9P/0//P/8//0//X/9f/3//f/9//3//f/9//4//j/
+P/5//n/+f/5//n/+f/5//r/+v/6//v/+//7//z//P/8//z//P/8//3//f/9//3//v/+
/wAAAAAAAAAAAAABAAEAAQADAAQABAAEAAQABAADAAQABQAFAAYABgAGAAUABwAIAAkA
CQAHAAcABwAHAAUABQAEAAQABgAGAAMAAgACAAIAAgABAAAA////////AQABAAEAAQAA
AAEAAQABAAEAAQABAAIABQAFAAUABgAEAAQABQAGAAYABgAGAAYABAADAAMAAwAEAAQA
AwADAAIAAgACAAEAAgACAAIAAQD//wAAAAAAAAIAAgABAAEAAQABAAIAAgABAAEAAQAB
AAAAAAAAAAAAAAAAAAAAAQACAAIAAgABAAEAAgACAAIABAAEAAQABAAEAAQABAAEAAQA
BAAEAAQABAAEAAQABAAEAAQABAAEAAQABAADAAMAAwADAAMAAwADAAMAAwACAAIAAgAC
AAIAAQABAAEAAAAAAAAAAAAAAAEAAQABAAEA/////////v/+//7//v/+/wAAAAAAAAAA
/v/+//7//v8AAP///////////////////v/+///////9//3//f/9//3//f/9//3//f/9
//z//P/8//z//P/8//z//P/8//z/+//7//v/+//9//7//v/8//z//P/8//7//v/+////
/f/9//z//P/9//3//f/9//3//P/8//z//f/9//3//f/9//3//f/9/wAAAAACAAQAAgAC
AAIAAwAGAAcACAAJAAoACwAMAAwADgAOABAAEQARABEADwAMAAsACQAJAAYAAwABAP//
/f/8//z//P/8//7//f/9//3//P/7//v/+//6//r/+v/6//z//P/8//z/+//7//v/+v/8
//z//P/9//v/+//7//v/+//9//7/AgAIABIAHQApADkATgBpAIsAsADRAOUA7QDzAPIA
7gDXAJ4ATAD5/7n/iv9q/2D/av9+/4//nv+r/7r/yv/Z/+H/5f/r/+//8v/y//P/9P/0
//T/9v/3//f/+P/4//j/+f/6//r/+f/5//r/+f/5//n/+v/8//z/+//7//v/+//7//z/
+v/6//r/+v/7//v//P/8//z//P/8//z//v/+//7//f/7//z//f/9//3//f/9//3//f/9
//7//v/+////////////////////AgACAAIAAwABAAEAAgACAAIAAgACAAIAAwADAAMA
AwAGAAYACAAIAAgACAAIAAkACQAJAAsADAAMAAwADAAMAAsADAANAA0ADgAOAA4ADQAL
AAwADQANAA0ADQANAA0ACQAJAAgACAAJAAoACAAIAAgACAAIAAcABAADAAMAAwADAAMA
AwADAAYABwAHAAcABwAHAAcACAAJAAkACQAKAAoACgALAAwACgAKAAoACgAMAAsACwAL
AAoACgAJAAkACAAIAAgABwAGAAYABgAFAAUABgAGAAYABgAGAAUABQAFAAUABgAGAAUA
BQAFAAUABAAEAAQABAAGAAYABgAHAAYABgAGAAUABwAIAAgACAAIAAgACAAIAAgACAAI
AAgABgAGAAYABgAGAAYABgAGAAYABgAGAAYABgAGAAUABQAHAAcABwAHAAUABQAFAAQA
BgAGAAYABgAEAAMAAgAAAAIAAgACAAIAAwADAAMAAwABAAEAAQAAAAAAAAAAAAAAAAAA
AAAAAAAAAAAAAAAAAAAA///////////////////+//7/////////////////////////
/////////v/+//7//v/+//7//v/+//7//v/9//3//f/9//3//v/+//7//v/+//7//v/+
//3//f/9/////f/9//7//P/8//z//P/8//z//P/9//3//f/8//z//f/9//3//f/9//z/
/P/8//3//f/9//3/+//7//v/+//+//7/AAACAAIAAgACAAMABAAFAAYABwAIAAkACgAK
AAoACgAMAA0ADwAPAA0ACgAHAAUABQACAAEA///9//v/+v/6//r/+v/8//v/+//7//r/
+f/5//n/+v/6//r/+v/6//r/+v/6//n/+f/5//j/+v/6//r/+//7//v/+//7//v/+//8
//7/AgAKABcAIwAxAEIAWwB7AKAAxQDfAO0A9wD8APgA6QDEAHgAIQDZ/6D/dP9g/2L/
cv+D/5L/n/+s/7z/y//X/9//5//r/+z/8P/x//L/8v/y//T/9f/1//b/9v/2//f/+P/4
//f/9//4//f/9//3//j/+P/4//f/9//3//f/9//4//j/+P/4//j/+f/5//r/+v/4//j/
+P/4//j/+P/4//f/+f/6//v/+//7//v/+//7//v/+//8//z//P/9//3//f/9//3//f/9
//z//P/8//3//f/9//7//v/+//7//v/+////////////AAAAAAIAAgACAAIAAgADAAMA
AwAFAAYABgAGAAYABgAJAAoACwALAAgACAAIAAcABwAIAAkACQAJAAkACQAJAAcABwAG
AAYABgAGAAMAAgACAAIAAgABAP7//f/9//3//f/9//3//f/+//////////3//f/9//7/
AAABAAIABAAEAAQABQAGAAYABgAGAAYABgAFAAUABQACAAIAAQABAAAAAAAAAP///v/+
//7//f/9//7//v/+//7//v/9//3//f/9//7//v////////////7//v/+//7/AAAAAAAA
AQACAAIAAgABAAEAAgACAAIAAAAAAAAAAAACAAIAAgACAAAAAAAAAAAAAAAAAAAAAAAA
AAAAAAAAAAAAAAD/////AQABAAEAAQABAAEAAQAAAP7//v/+//7//f/9//3//P/6//r/
+v/6//v/+//7//v/+//7//v/+v/6//r/+v/6//n/+P/3//b/9//4//n/+v/6//n/+f/5
//n/+f/5//n/+v/6//v/+//6//n/+P/3//n/+f/5//n/+f/5//j/+P/2//b/9v/2//b/
9v/2//b/9//3//f/9//3//j/9v/2//j/9v/2//b/9v/2//b/9v/3//X/9f/0//T/9//3
//f/9//3//b/9v/2//f/9//3//f/9//3//f/9//2//b/+P/6//r/+v/6//v//P/9//7/
//8AAAEAAgACAAQABAAGAAcACQAJAAcABAADAAEAAQD+//3/+//5//f/9v/2//b/9v/2
//X/9f/1//L/8f/x//H/8P/w//D/8P/y//L/8v/y//H/8f/x//D/8P/w//D/8f/x//H/
8f/x//H/8//y//b/+v8AAAsAFwAjADQASwBpAJAAuwDdAPMA/QAGAQgBAQHoAKwAUQD3
/7T/fv9Y/1D/XP9r/3z/j/+e/6z/u//L/9X/3f/h/+T/5v/n/+j/6P/o/+r/6//r/+z/
7P/s/+3/7v/u/+3/7f/u/+3/7f/t/+7/7v/u/+3/7f/v/+//7//w//D/8P/w//D/7//v
//D/8P/w//D/8P/w/+7/7v/u/+3/7f/u/+//7//x//H/8f/x//H/8f/y//L/8P/x//H/
8f/z//P/8//z//T/9P/0//X/9f/1//b/9v/2//b/9v/2//f/9//3//f/9v/2//j/+P/6
//r/+v/7//v/+//9//7//P/8//z//P/7//z//f/9//7//v/+//3//f/+////////////
//////3//f/8//z//P/8//n/+P/4//j/+P/3//b/9f/1//X/9f/1//X/9f/2//f/9//3
//f/9//3//j/+f/5//n/+v/6//r/+//8//z//P/8//z//v/9//3//f/6//r/+f/5//r/
+v/6//n/+v/6//r/+f/4//j/9//2//b/9v/1//X/9f/1//b/9v/3//f/9//3//j/+P/4
//j/9v/2//b/9//2//b/9v/1//b/+P/5//r/+v/6//r/+v/6//r/+v/6//r/+v/6//r/
+v/6//r/+v/6//r/+v/6//r/+v/5//n/+f/5//n/+f/5//n/+f/4//j/+P/4//j/9//3
//f/9v/2//b/9v/2//f/9//3//f/9v/1//T/8v/0//T/9P/0//T/9P/0//T/9P/0//T/
9P/0//P/8//z//P/8//z//P/8v/y//P/8//z//P/8//z//P/8//z//P/8//z//L/8v/0
//T/9P/0//L/8v/y//L/8//z//P/8//x//L/8v/y//D/8P/y//L/8v/y//D/8P/w//H/
8//z//L/8v/z//P/8//z//H/8P/w//D/8f/x//H/8f/x//H/8f/x//T/9P/2//j/+P/4
//j/+f/6//v//P/9//7///8AAAAAAgACAAQABQAFAAUAAwAAAP///f/9//r/+f/3//X/
8//y//L/8v/y//L/8f/x//H/8v/x//H/8f/y//L/8v/y//D/8P/w//D/8f/x//H/8P/w
//D/8P/x//H/8f/x//H/8f/x//D/9P/6/wQADwAbACsAQABbAH8ApgDJAN8A7QDzAPQA
9ADhALAAYAAJAMH/iv9k/1T/Wv9q/33/jv+d/6r/vP/L/9X/2//f/+X/5v/o/+n/6v/q
/+r/6v/r/+v/7P/u/+7/7//w/+//7f/s/+z/7f/t/+3/7v/u/+7/7f/t/+7/7//w//L/
8v/y//L/8v/y//H/8f/w//D/8P/w//D/8v/y//L/8f/x//L/8//z//P/8//z//P/8//z
//T/9P/0//X/9f/1//f/9//3//f/9v/2//b/9//3//f/+P/4//j/+P/4//j/+//7//v/
+//8//z//v/+//7//v/+////AQABAAMABAACAAIAAgACAAMABAAFAAUABgAGAAYABQAD
AAQABQAFAAMAAwADAAMAAwADAAIAAgACAAIA///+//7//v/+//3//v/9//3//f/7//v/
+//7//z//f/9//3/////////AAABAAEAAQACAAAAAAABAAIABAAEAAQABAACAAEAAQAB
AAIAAgABAAEAAAAAAAAA///+//7//v/9////AAAAAAAA/v/+//3//f/9//3//v/+////
////////AAAAAAAAAAD+//7//v///wAAAAAAAP//AQACAAIAAgAAAAAAAAAAAAAAAAAA
AAAAAAAAAAAAAAACAAIAAgACAAIAAgACAAIAAgACAAEAAQD//////////wEAAQABAAAA
AAAAAAAAAAD9//3//f/8//7//v/+//7//f/9//3//f/9//3//f/8//z//P/8//z//P/8
//z//P/6//r/+v/6//z/+//7//v/+//7//v/+//6//r/+//7//v/+//7//v/+f/5//n/
+f/7//v/+v/6//r/+v/6//r/+v/6//r/+v/5//n/+f/5//n/+v/6//r/+v/6//r/+v/6
//r/+v/6//r/+v/7//n/+f/4//j/9//3//f/9//3//b/9v/2//f/9//3//f/+P/5//r/
+//8//z//v8AAP7//v/+////AgADAAQABQAEAAUABgAGAAgACAAKAAsACwALAAkABgAF
AAMAAwAAAP3/+//5//f/+P/4//j/+P/4//f/9//3//b/9f/1//X/9v/2//b/9v/2//b/
9v/2//X/9f/1//T/9v/2//b/9//3//f/9//3//X/+f/6//z/AgAMABkAJwA3AE4AaQCN
ALIAzQDfAOkA8QDyAOgAywCQADwA6/+t/4D/YP9a/2j/fP+L/5j/qf+4/8j/1f/d/+P/
5//r/+7/7v/v//D/8P/w//D/8f/x//L/8P/w//H/8v/0//P/8//0//X/9f/1//b/9v/2
//X/9f/z//P/8//0//b/9v/2//b/9f/1//b/9v/4//j/+P/4//j/+P/4//f/9//4//n/
+f/3//f/9//3//n/+f/6//r/+P/5//n/+f/7//v/+//7//r/+v/6//v//f/9//7//v/+
//7//v/+/wEAAQABAAEAAAAAAAIAAgAEAAQABAAFAAUABQAHAAgACAAIAAgACAAHAAgA
CQAJAAgACAAIAAcABwAIAAkACQAJAAkACQAJAAcABwAGAAYACAAIAAUABAAEAAQABAAD
AAQAAwADAAMAAQABAAEAAQAAAAEAAQABAAMAAwADAAQABQAFAAUABgAEAAQABQAGAAgA
CAAIAAgACAAHAAcABwAGAAYABQAFAAQABAAEAAMABAAEAAQAAwACAAIAAQAAAAIAAgAB
AAEAAQABAAIAAgADAAMAAwADAAIAAgACAAIAAgACAAIAAwAEAAQABAADAAMABAAEAAQA
BAAEAAQABAAEAAQABAAEAAYABgAGAAYABAAEAAQABAACAAIAAgACAAIAAgABAAEAAwAD
AAMAAwADAAMAAwACAAIAAgACAAIAAQABAAEAAAD+//7//v/+////////////////////
/v/8//z//P/8//7//v/+//7//P/8//z//P/8//v/+//7//v/+//7//v/+v/6//v/+//9
//3//f/9//v/+//7//v/+//9//z//P/8//z//P/6//r/+v/7//v/+//6//r/+//7//v/
+//7//r/+v/6//v/+//7//v//f/9//3//f/8//z//v8AAAIAAgACAAMABAAFAAYABwAI
AAkACgAKAAoACgAMAA0ADwAPAA0ACgAHAAUABQACAP///f/7//n/+P/4//j/+P/6//n/
+f/5//b/9f/1//X/9v/2//b/9v/4//j/+P/4//f/9//3//b/9P/0//T/9f/1//X/9f/1
//X/9f/0//b/+v8CAAsAFQAjADYASwBpAIwAswDRAOMA7wD0APYA7wDYAJoAQQDv/7L/
gv9e/1j/ZP9z/4T/k/+i/7T/w//N/9f/3//j/+b/6v/t/+7/7v/u/+7/7//v//D/8P/w
//H/8v/y//H/8f/y//H/8f/x//L/8v/y//H/8f/x//H/8f/y//T/9P/0//T/9f/1//b/
9v/2//b/9v/2//b/9v/2//X/9f/2//f/9//3//f/9//3//f/9//4//j/+P/5//n/+f/5
//n/+f/5//r/+v/6//v/+//7//z//P/8//z//P/8//3//f/9//3//v/+/wAAAAAAAAAA
AAABAAEAAQADAAQAAgACAAIAAgADAAQABQAFAAYABgAGAAUAAwAEAAUABQAFAAUABQAF
AAUABQAEAAQABAAEAAEAAAD+//7//v/9//7//f/9//3//f/9//3//f/+////////////
/////wAAAQABAAEAAgAEAAQABQAGAAUABAADAAIAAgABAAEAAQACAAIAAQABAP7//v/+
//3//v/+//7//f/9//7//v/+//7//v/9//3//f/9//7//v/9//3//f/9//7//v/+//7/
/v/+//7///8AAAAAAAD///3//v/+//7//v/+//7//v8AAAAAAAAAAAAAAAAAAAAAAAAA
AAAAAAAAAAAAAAAAAAAAAAD////////////////////////+//7//v/+//7//f/9//3/
/P/8//z//P/8//v/+//7//v/+//7//v/+v/6//r/+v/6//j/+P/4//j/+P/4//j/+P/4
//f/9//3//f/9//3//f/+P/4//n/+f/5//n/+f/5//f/9//3//f/9f/3//j/+P/2//b/
9v/2//T/9P/0//X/9f/1//T/9P/3//f/9//3//f/9v/2//b/9//3//f/9//2//X/9P/z
//b/9v/4//r/+v/6//r/+//8//3//v///wIAAwAEAAQABAAEAAYABwAJAAkABwAEAAMA
AQABAP7//f/7//n/9//0//T/9P/0//T/8//z//P/8v/x//H/8f/y//L/8v/y//D/8P/w
//D/8f/x//H/8P/u/+7/7v/v//H/8f/x//H/8//z//D/8P/0//r/AQANAB0ALgBBAF0A
gACrANUA7wD9AAYBCAEFAfIAxABtAAsAvv+I/1z/TP9U/2X/dv+H/5j/pv+3/8f/0//Z
/93/4v/k/+X/5v/m/+b/6P/p/+n/6v/o/+j/6f/q/+r/6f/p/+r/7f/t/+3/7v/w//D/
7//v/+3/7f/t/+7/7v/u/+7/7v/t/+3/7v/u/+7/7v/u/+7/7v/u/+7/7f/v//D/8f/x
/+//7//v/+//8f/x//L/8v/w//H/8f/x//P/8//z//P/8v/y//L/8//x//H/8v/y//T/
9P/0//T/9//3//f/9//4//j/+v/6//j/+P/4//n/9//3//n/+v/8//z//P/8//3//v//
/////v/+//7//f/9//7///////3//f/9//3/+//7//r/+v/8//z/+f/4//r/+v/6//n/
9v/1//X/9f/3//f/9//3//b/9//3//f/+f/5//n/+v/5//n/+f/6//r/+v/7//z//P/8
//z//P/8//v/+//7//z//P/7//v/+P/4//j/9//4//j/+P/3//X/9v/2//b/9P/0//P/
8//z//P/9P/0//X/9f/1//X/9v/2//b/9v/2//b/9v/3//b/9v/2//X/9f/2//b/9v/4
//j/+P/4//j/+P/4//j/+P/4//j/+P/4//j/+P/4//r/+v/6//r/+P/4//f/9//3//f/
9//3//X/9f/1//T/9v/2//b/9v/1//X/9f/0//T/9P/0//T/8//z//P/8//z//P/8//y
//L/8v/y//L/8v/y//L/8v/y//L/8v/y//D/7//v/+//7//v/+//7//u/+7/7//v/+//
7//v/+//7//v/+//7//v/+//7v/u//D/8P/w//D/8P/w//D/8P/v/+//7//v/+//8P/w
//D/7v/u/+7/7v/w/+//7v/s/+z/7P/s/+7/7v/u/+//7//v/+7/7v/v/+//7//v/+//
7v/u/+7/7f/t/+3/7f/t/+3/7f/t/+7/7v/w//L/8v/y//L/8//0//X/9v/3//r/+//8
//z//P/8//7///8BAAEA///8//v/+f/5//b/9//1//P/8f/u/+7/7v/u/+7/7f/t/+3/
7P/r/+v/6//q/+r/6v/q/+z/7P/s/+z/6f/p/+n/6P/q/+r/6v/r/+v/6//r/+v/6f/r
/+z/7P/w//b/AQALABcAJgA9AFsAfgCnAMkA3wDtAPIA8ADrANgApgBRAPv/uP+E/1z/
TP9Y/2v/fv+L/5r/qv+7/8f/0f/X/93/4P/k/+P/5P/k/+T/5v/n/+f/6P/m/+b/5//o
/+r/6f/p/+r/6//r/+v/7P/s/+z/6//r/+3/7f/t/+7/7P/s/+z/7P/t/+3/7v/u/+z/
7P/s/+z/7P/s/+z/6//t/+7/7//v/+3/7f/t/+3/7v/v//H/8v/w//H/8f/x//H/8f/x
//H/8P/w//D/8f/x//H/8v/y//P/9P/1//b/9//3//f/9//2//b/+P/4//j/+P/4//n/
+f/5//v//P/8//z//P/8//3//v//////AAAAAAAA/////wAAAQABAP//////////////
//7//v/+//7/+//6//z//P/8//v/+v/5//n/+f/3//f/9//3//r/+//7//v/+//7//v/
/P/7//v/+//8//z//P/9//7/AAAAAAAAAAAAAP////////7//v/9//3//v/+//7//f/6
//r/+v/5//n/+v/6//r/+v/6//n/+f/6//v//f/+//3//f/9//3//v/+//7//v/+//7/
/v////7//v/+//3///8AAAAAAAAAAAAAAAAAAAAAAAAAAAAAAAAAAAAAAAAAAAAAAAAA
AAAAAAAAAAAAAAAAAP////////////////3//f/9//z//v/+//7//v/9//3//f/8//7/
/v/+//7//f/9//3//f/7//v/+//6//r/+v/6//r/+v/6//r/+v/4//j/+P/4//r/+f/5
//n/+f/5//n/+f/6//r/+//7//n/+f/5//n/+f/5//n/+f/5//n/+P/4//j/+P/4//r/
+P/4//j/+P/4//j/+P/5//n/+f/4//j/9//3//f/9//5//j/+P/4//n/+f/5//n/+f/5
//n/+f/6//r//P/+//7//v/+////AAABAAIAAwAEAAUABgAGAAgACAAKAAsADQANAAsA
CAAHAAUABQACAAEA///9//v/+v/6//r/+v/8//v/+//7//j/9//3//f/+P/4//j/+P/6
//r/+v/6//f/9//3//b/9v/2//b/9//5//n/+f/5//f/+f/6//z//v8EABEAHQArADwA
UwBxAJYAuQDVAOUA7QDyAPAA5QDEAIAAKQDd/6T/eP9g/17/bv+B/5D/nf+u/77/zf/b
/+H/5f/n/+r/7v/v//D/8P/w//D/8f/x//L/8v/y//P/9P/0//P/8//0//X/9f/1//b/
9v/2//X/9f/1//X/9f/2//b/9v/2//b/9//3//j/+P/2//b/9v/2//j/+P/4//f/9//4
//n/+f/5//n/+f/5//n/+f/6//r/+v/7//v/+//7//v/+//7//z//P/8//3//////wAA
AAD+//7//v/+////////////AAAAAAIAAgACAAIAAgADAAUABQAHAAgACAAIAAgACAAH
AAgACQAJAAoACgAKAAkABwAIAAkACQAJAAkACQAJAAkACQAIAAgACAAIAAUABAAEAAQA
BAADAAQAAwADAAMAAQABAAEAAQACAAMAAwADAAYABwAIAAoACQAJAAkACgAKAAoACwAM
AAwADAAMAAwACwAJAAgABwAIAAgABwAHAAQABAAEAAMABAAEAAQAAwADAAQABAAEAAIA
AgABAAEAAQABAAIAAgABAAEAAQABAAQABAAEAAQAAgACAAIAAwAEAAQABAADAAMABAAE
AAQABAAEAAQABAAEAAQABAAEAAQABAAEAAQABAAEAAQABAACAAIAAgACAAQABAADAAMA
AwADAAMAAwADAAMAAwACAAAAAAAAAAAAAQABAAEAAAD+//7//v/+//3//f/9//3//f/9
//3//P/6//r/+v/6//z//P/8//z//P/8//z//P/8//v/+//7//v/+//7//v/+v/6//v/
+//5//n/+f/5//n/+f/5//n/9//3//b/9v/4//j/+P/4//j/+P/4//j/9//4//b/9v/2
//b/9v/2//b/9//3//f/9v/2//f/9//3//f/9//2//b/9v/1//X/9f/1//f/9//3//f/
+P/4//r//P/8//z//P/9//3//f/9//3/AAABAAIAAgAGAAYACAAJAAkACQAHAAQAAQD/
/////P/7//n/9//1//T/9P/0//T/8v/x//H/8f/w/+//7//v//D/8P/w//D/8P/w//D/
8P/t/+3/7f/s/+7/7v/u/+//7//v/+//7//x/+//7v/w//T/+v8FABMAIQAwAEcAZQCK
AK8AywDfAOkA8ADyAOsAzACIAC8A3/+i/3T/VP9O/1z/b/9+/43/mv+q/7v/x//P/9X/
2//g/+L/5f/m/+b/5v/m/+f/5//o/+j/6P/p/+r/6P/n/+f/6P/n/+f/5//o/+j/6P/n
/+f/6f/p/+n/6v/o/+j/6P/o/+n/6f/q/+r/6v/q/+r/6v/q/+r/6v/p/+n/6v/r/+v/
6f/p/+n/6f/p/+n/6v/q/+r/6//r/+v/6//r/+v/6//q/+r/6v/r/+3/7f/u/+7/7v/u
/+7/7v/x//H/8f/x//D/8P/y//L/8v/y//L/8//z//P/9f/2//T/9P/0//T/8//0//X/
9f/0//T/9P/z//X/9v/3//f/9//3//f/9//z//P/8v/y//T/9P/x//D/8P/w//D/7//u
/+3/7f/t/+z/6//q/+n/6P/p/+n/6f/q/+v/7P/u/+//7//v//D/8P/w//H/8v/w//D/
8P/w//D/7//v/+//7v/u/+3/7f/u/+7/7v/t/+z/7P/s/+v/6f/q/+r/6v/q/+r/6f/p
/+n/6f/q/+r/6f/p/+n/6f/q/+r/6v/q/+r/6v/q/+v/6//q/+n/5//o/+r/6//s/+z/
7P/s/+z/7P/s/+z/7P/s/+z/7P/s/+z/7P/s/+z/7P/s/+z/7P/r/+r/6P/n/+n/6f/p
/+n/6f/p/+n/6P/o/+j/6P/o/+f/5//n/+b/5v/m/+b/5v/l/+X/5f/l/+X/5f/l/+T/
5P/i/w==
         </WaveFormData>
      </LeadData>
      <LeadData>
         <LeadByteCountTotal>10000</LeadByteCountTotal>
         <LeadTimeOffset>0</LeadTimeOffset>
         <LeadSampleCountTotal>5000</LeadSampleCountTotal>
         <LeadAmplitudeUnitsPerBit>4.88</LeadAmplitudeUnitsPerBit>
         <LeadAmplitudeUnits>��V</LeadAmplitudeUnits>
         <LeadHighLimit>2147483647</LeadHighLimit>
         <LeadLowLimit>268435456</LeadLowLimit>
         <LeadID>V5</LeadID>
         <LeadOffsetFirstSample>0</LeadOffsetFirstSample>
         <FirstSampleBaseline>0</FirstSampleBaseline>
         <LeadSampleSize>2</LeadSampleSize>
         <LeadOff>FALSE</LeadOff>
         <BaselineSway>FALSE</BaselineSway>
         <ExcessiveACNoise>FALSE</ExcessiveACNoise>
         <MuscleNoise>FALSE</MuscleNoise>
         <LeadDataCRC32>3816044864</LeadDataCRC32>
         <WaveFormData>
8P/w//D/8P/w//D/8P/w//H/8v/z//T/9P/0//T/9P/2//b/9v/2//b/9v/2//b/9P/0
//T/9P/2//b/9v/2//b/9v/2//b/9v/2//b/9v/3//j/+f/6//r/+v/6//r/+P/4//j/
+P/4//j/+P/4//r/+v/6//r//f/+////AAAAAAAAAAAAAAAAAAAAAAAAAgACAAIAAgAC
AAIAAgACAAIAAgACAAIABAAEAAQABAAEAAQABAAEAAQABAAEAAQAAwACAAEAAAACAAIA
AgACAAIAAgACAAIAAAAAAAAAAAACAAIAAgACAAIAAgACAAIAAgACAAIAAgACAAIAAgAC
AAIAAgACAAIAAAAAAAAAAAAAAAAAAAAAAAAAAAAAAAAAAAAAAAAAAAD+//7//v/+//7/
/v/+//7//v/+//7//v/+//7//v/+//7//v/+//7//v/+//7//v/+//7//v/+/wAAAAAA
AAAAAAAAAAAAAAAAAAAAAAAAAAAAAAAAAAAAAAAAAAAAAAAAAAAAAAAAAAAAAAAAAAAA
AAAAAAAAAAAAAAAAAAAAAP7//v/+//7/AAAAAAAAAAD+//7//v/+//z//P/8//z//v/+
//7//v/8//z//P/8//z//P/8//z//P/8//z//P/8//z//P/8//z//P/8//z//P/8//z/
/P/8//z//P/8//z//P/8//z//P/8//z//P/8//z//P/8//7//v/9//3/+//8//z/+//9
//3//v/+//7//v/+//7/AAAAAAAAAAAAAAAAAAAAAAIAAgADAAMABQAGAAYABQAFAAYA
BwAHAAcACAAJAAsACwALAAsADAAMAAwADQANAA0ACwAJAAcABwAGAAUABAADAAAAAAD/
////////////AQABAAAA///9//3//f/9//3//f/9//3///////7//v/+//7//f/9//7/
/v/+//7//v/+//7//v///wMACAAOABQAHQAlADEARwBgAH0AnQC8ANQA4wDvAPgA9gDa
AJYARgAGANv/uv+i/57/p/+x/7j/w//O/9n/4P/o/+7/8P/x//P/+P/3//j/+P/4//j/
+f/5//n/+v/6//r/+v/5//n/+f/5//n/+v/6//r/+v/6//r/+v/6//r/+v/6//v/+//7
//v/+f/5//n/+f/7//v/+//7//v/+//7//v/+//7//z//P/+//7///////3//f/9//3/
/f/9//3//f/+//7//v/+/wAAAAAAAAAAAgADAAMAAwABAAIAAgACAAIAAgADAAMAAQAC
AAIAAgACAAIAAwADAAYABgAHAAgACAAIAAkACQAHAAgACAAIAAkACgAKAAoADAALAAsA
DAAMAA0ADQANAAsACgAKAAoACgAKAAoACgAKAAoACAAIAAkACQAIAAgACAAIAAgACAAG
AAYABwAHAAUABgAGAAYABwAIAAkACgAIAAkACQAJAAkACgAKAAkABwAHAAcABwAJAAkA
CAAIAAcABwAGAAYABgAGAAUABQAFAAUABQADAAUABQAGAAYABgAGAAUABQAFAAYABwAH
AAYABQAEAAMABAAEAAQABAAFAAUABQAGAAcABgAFAAUABwAHAAcABwAHAAcABwAIAAgA
BwAHAAcABwAHAAcABwAHAAcABwAHAAYABgAGAAcABwAHAAcABwAJAAkACAAGAAYABwAH
AAYABAADAAMAAgAEAAQABAAEAAQABAAEAAUAAwACAAIAAgADAAIAAgACAAQABAAEAAMA
AwADAAMAAgACAAMAAwADAAMAAwADAAMAAQABAAEAAQABAAEAAAAAAAEAAQABAAAAAAAA
AAAAAAAAAAAAAAABAAEAAAAAAAAAAAAAAAAAAAAAAAIAAgAAAAAAAAAAAAEAAQABAAIA
AAD///////8AAAAAAAAAAAAAAAAAAAAAAAAAAAAAAAACAAIAAgACAAMAAwAFAAYABAAD
AAMABAAHAAcACQAKAAsADQANAA0ACwAMAA4ADgAPAA8ADQALAAsACQAJAAgABQAEAAMA
AAAAAP///////wEAAQABAAEAAAD////////9//3//f/9//3//f/9//3//v/+//7//v/9
//3//v/+//z//P/8//z//P/+/wEABQAKABIAGAAfACsAOwBRAGoAiQCnAMAA1ADhAO0A
9ADoALYAagAkAPL/y/+s/6D/ov+t/7f/vv/H/9L/3f/m/+r/7v/y//X/9f/2//f/+P/4
//j/9v/3//f/9//4//j/+P/4//n/+f/5//n/+f/6//r/+v/6//r/+v/6//r/+v/6//r/
+//7//v/+//9//3//f/9//v/+//7//v//f/9//3//f/7//v//P/8//z//P/9//3//f/9
//3//f/9//3//f/9//7//v/+//7/AAAAAAAAAAD+//////////3//v/+//7/AAAAAAEA
AQABAAIAAgACAAIAAgADAAMABAAEAAUABgAEAAQABQAFAAcACAAIAAgACQAKAAoACgAI
AAcABwAIAAoACwALAAsACQAIAAgACAAKAAoACgAKAAoACgAIAAgABQAFAAQABAAGAAYA
BgAGAAYABgAHAAcABwAIAAgACAAGAAYABgAGAAgACQAJAAkACQAKAAoACQAJAAkACQAJ
AAcABwAGAAYABQAFAAQABAAGAAYABQAFAAUABQAFAAMABQAFAAYABgAGAAYABQAFAAUA
BgAHAAcABgAFAAQAAwADAAQABQAGAAUABQAFAAYABgAGAAYABwAFAAUABQAFAAcABwAH
AAgABgAFAAUABQAFAAUABQAFAAUABQAFAAUABAAEAAQABQAFAAUABQAFAAUABQAEAAIA
BAAFAAUABAABAP///v/8//3//v///wAAAAAAAAAAAQABAAAAAAAAAAEAAAAAAAAAAAAA
AAAA//8BAAEAAQAAAP7////////////////////////////////////+//7//f/9//3/
/P/+//7//v/+//7//v/+///////+//7//v/8//z//P/8//7//v/+//7//f/9//3//f/8
//z//P/8//3//f/9//7//P/8//z//P/9//3//f/+//z/+//7//v//v/+//7//v/8//z/
/P/8//z//P/8//z/+v/6//r/+v/8//3/AAACAAIAAQABAAIAAwADAAUABgAFAAcABwAH
AAcACAAKAAoACwALAAkABwADAAEAAQAAAAEAAAD///z//v/9//3//f/9//3//f/9//r/
+f/5//n/+f/5//n/+f/5//n/+f/5//j/+P/4//j/+f/5//r/+v/4//j/+P/4//j/+P/5
//3/AAAIABIAGQAfAC8AQwBcAHcAmQC2AMwA3wDtAPYA9ADWAJIAQgAGANn/sv+c/5j/
nf+p/7L/u//C/83/1v/e/+T/6P/p/+v/7P/t/+7/7v/u/+//8f/y//P/8v/y//L/8v/z
//P/8//z//P/9P/0//T/9P/0//T/9P/0//T/9P/0//X/9f/1//X/9f/1//X/9f/z//P/
8//z//P/8//z//P/9f/1//b/9v/2//b/9//3//f/9//3//f/9//3//f/9//2//b/9v/2
//b/9v/2//b/9P/1//X/9f/3//j/+P/4//j/+P/5//n/+f/6//r/+v/8//z//f/9//z/
/P/9//7//v/+//////8BAAIAAgACAAIAAgABAAAAAgABAAEAAgACAAMAAwADAAMAAgAC
AAIAAAAAAAAAAAD+//7//P/8//3//f/8//z//P/8//z//P/8//z//f/9//z//P/7//r/
/f/+////AAAAAAEAAQABAAEAAgACAAEAAQABAAEAAQD//////v/+//3//f/8//z/+v/6
//n/+f/5//n/+f/3//n/+f/6//r//P/8//v/+//5//r/+//7//v/+//7//v//P/8//z/
/P/7//v/+//8//z//P/8//3/+//7//v/+//9//3//f/+//7//f/9//3/+//7//v/+//7
//v/+//7//z//P/8//3//f/9//3//f/7//v/+v/4//r/+//7//r/+v/5//n/+P/2//b/
9v/2//b/9v/2//f/+f/4//j/+P/3//b/9v/2//T/9P/0//P/9P/1//b/9v/2//f/9//3
//f/9//3//f/9f/1//X/9f/z//P/8v/y//X/9f/1//T/9v/2//b/9v/0//T/9P/1//X/
9P/0//T/9P/0//T/9P/0//T/9P/0//T/9P/0//T/9P/z//P/8//0//T/8//z//P/9P/0
//T/9P/0//T/9P/0//T/9P/0//T/9P/0//T/9P/1//X/9//4//j/9//3//j/9//3//n/
+v/7//3//f/9//3//v8AAAAAAwADAAEA//////3//f/8//v/+v/5//b/9P/z//P/8//z
//P/8//z//L/8f/x//H/7//v/+//7//x//H/8f/x//D/8P/w//D/7//v//D/8P/u/+7/
7v/u//D/8P/x//P/+P/8/wQACwATAB8AMwBOAG0AjwC0ANAA5QD1AAIBCgH6AMQAcAAk
AOv/vv+a/4r/jf+X/6T/rf+2/7//yv/U/9r/4P/j/+X/5P/l/+b/5v/m/+j/6f/p/+n/
6v/q/+r/6v/r/+v/6//r/+3/7v/u/+7/7P/s/+z/7P/u/+7/7v/u/+//7//v/+//7f/t
/+3/7f/t/+3/7f/t/+v/6//r/+v/7f/t/+7/7v/u/+7/7//v/+//7//v/+//8f/x//H/
8f/w//D/8P/w//D/8P/w//D/8P/x//H/8f/x//L/8v/y//L/8v/z//P/8//0//T/9P/2
//b/9//3//j/+P/5//r/+v/6//v/+//5//r/+v/6//3//v/+//7//v/9//3//v/+////
//////3//P/8//z//P/8//z//P/8//z/+v/6//n/+f/4//j/+v/6//r/+v/6//r/+//7
//n/+v/6//r/+v/6//r/+v/8//3//f/9//v//P/8//v//f/9//3//f/7//v/+v/6//n/
+f/4//j/+v/6//n/+f/3//f/9//1//X/9f/2//b/+P/4//f/9//3//j/+f/5//n/+f/5
//n/9v/2//b/9v/1//X/9f/2//r/+v/6//v/+//7//v/+//7//v/+//8//7//f/9//3/
+//7//v/+//7//v/+//7//r/+v/6//v//f/9//3//f/9//3//P/6//r/+//7//r/+v/5
//n/+P/4//j/+P/4//j/+P/4//n/9//2//b/9v/3//b/9v/2//j/+P/4//f/9//3//f/
9v/2//f/9//3//f/9//3//f/9f/1//X/9f/3//f/9v/2//f/9//3//b/+P/4//j/+P/2
//b/9v/3//f/9v/2//b/+P/4//j/+P/2//b/9v/2//P/9P/0//T/9P/0//X/9f/1//b/
9v/1//X/9f/2//b/9v/2//b/9v/2//b/9v/2//b/9v/2//b/9v/2//f/9//5//r//P/7
//v//P/9//3///8AAAEAAwADAAMAAwAEAAYABgAHAAcABQADAAEA//////7//f/8//v/
+P/4//f/9//3//X/9f/1//X/9v/1//X/9f/1//X/9f/1//X/9f/1//X/9P/0//T/9P/z
//P/9P/0//T/9P/0//T/9v/2//X/9/8AAAgADgAVAB8ALwBFAGAAgQChAL4A0gDhAO8A
+gD0AMoAgAA0APj/zf+q/5b/lP+b/6n/sv+5/8T/z//Y/+D/5P/m/+n/6//s/+3/7v/u
/+7/7v/v/+//7//w//D/8P/w/+//7//v/+//7//w//D/8P/u/+7/7v/u/+//8P/x//L/
8//z//P/8//x//H/8f/x//H/8f/x//H/8//z//P/8//z//P/9P/0//L/8v/z//P/8//z
//P/8//z//P/8//z//b/9v/2//b/9v/2//b/9v/2//f/9//3//X/9v/2//b/+P/4//n/
+f/5//r/+v/6//z//P/9//3//v/+////AAD+//7/////////AAAAAAAAAwAEAAQABAAC
AAEAAQACAAIAAwADAAMAAwACAAIAAgACAAIAAgACAAIAAgAAAAAA//////7//v/+//7/
/v/+//7//v//////AQACAAIAAgACAAIAAgACAAAAAQABAAEAAwAEAAQAAwABAAEAAQAB
AAEAAQAAAAAA//////7//v/+//7//f/9//////////3//f/9//7//v/+//7//f/9//v/
/P/9//3//f/9//3//f/+//7//v/+//3//f/9//7//v/+//7////9//3//f/9////////
/wAA/v/9//3//f///////////////////////v/+//7////////////////////+//z/
/v///////v/+//3//f/8//7//v/+//7//P/8//z//f/9//z//P/8//3//P/8//z//P/8
//z/+//7//v/+//6//r/+//7//v/+//7//v/+//7//v/+//7//v/+//6//r/+f/5//n/
+P/6//r/+v/6//r/+v/6//v/+//6//r/+v/4//j/+P/4//j/+P/4//j/+f/5//j/+P/4
//j/+P/5//n/+f/6//j/9//3//f/+P/4//j/+P/2//b/9v/2//j/+P/4//j/+P/4//j/
+P/7//v//f/+//z/+//7//z//////wEAAgABAAMAAwADAAMABAAGAAYABwAHAAUAAwAB
AP/////+//3//P/7//j/+P/3//f/9//3//f/9//3//b/9f/1//X/9f/1//X/9f/1//X/
9f/1//T/9P/0//T/8//z//T/9P/0//T/9P/0//b/+P/5//3/AgAIAA4AFwAlADUATQBo
AIcAowC8AM4A3QDpAOwA2gCmAFgAFADk/73/oP+U/5r/pf+v/7b/v//K/9X/3v/i/+b/
6v/r/+3/8P/w//D/7//u/+7/7//v/+//8P/w//D/8P/x//H/8f/x//P/9P/0//T/9P/0
//T/9P/y//L/8v/y//P/8//z//P/8//z//P/8//1//X/9f/1//P/8//z//P/9f/1//b/
9v/1//T/9P/z//T/9f/2//f/9f/1//X/9f/2//b/9v/2//b/9v/2//b/9v/3//f/9//3
//j/+P/4//r/+v/7//v/+//8//z//P/8//z//f/9//7//v///wAAAAAAAAEAAQABAAIA
AgACAAMABAAEAAQABgAFAAUABgAGAAcABwAHAAcABgAGAAYABgAGAAYABgAIAAgABgAG
AAcABwAGAAYABgAGAAYABgAEAAQABQAFAAcACAAIAAgACAAIAAgACAAIAAkACQAJAAkA
CgAKAAkACwALAAsACwAJAAkACAAIAAcABwAGAAYABgAGAAUABQAFAAUABQADAAUABQAG
AAYABgAGAAUABQAFAAYABwAHAAcABwAHAAcABgAGAAYABgAHAAcABwAIAAkACAAHAAcA
BwAHAAcABwAHAAcABwAIAAoACQAJAAkACQAJAAkACQAHAAcABwAHAAYABgAGAAcABwAH
AAcABwAHAAcABgAEAAYABwAHAAYABgAFAAUABAACAAIAAgACAAQABAAEAAUAAwACAAIA
AgADAAIAAgACAAQABAAEAAMAAQABAAEAAAAAAAEAAQABAAEAAQABAAEA//////////8B
AAEAAAAAAAEAAQABAAAAAAAAAAAAAAAAAAAAAAD9//3//f/+/wAA////////AAAAAAAA
AAD+//7//v/+//7//v/+//7//v/+//7//v//////AQACAAQAAwADAAQABQAFAAcACAAH
AAkACQAJAAkACgAMAAwADwAPAA0ACwAHAAUABQAEAAEAAAD///z//v/9//3//f/9//3/
/f/9//z/+//7//v/+f/5//n/+f/7//v/+//7//r/+v/6//r/9//3//j/+P/4//j/+P/4
//j/+P/5//v/AAAGAAwAEwAbACcAOQBQAGsAiwCsAMYA2QDnAPIA+gDqALQAZAAcAOv/
wv+i/5T/l/+j/67/t/++/8v/1v/c/+L/6P/r/+3/7v/v//D/8P/w//D/8f/x//H/8v/y
//L/8v/z//P/8//z//P/9P/0//T/8v/y//L/8v/0//T/9P/0//X/9f/1//X/9//3//f/
9//1//X/9f/1//X/9f/1//X/9f/1//b/9v/0//T/9f/1//f/9//3//f/9//3//f/9//2
//b/9v/2//j/+P/4//j/+v/7//v/+//5//r/+v/6//r/+v/7//v/+//8//z//P/8//z/
/f/9//z//P/9//7//P/8//3//f///wAAAAAAAAEAAgACAAIAAgABAAEAAgACAAMAAwAD
AAUABAAEAAQAAgACAAIAAgACAAIAAAAAAP/////+//7/AAAAAAAAAAAAAAAAAQABAP//
AAAAAAAAAgACAAIAAgACAAMAAwADAAIAAgABAP///////////////////v/+//3//f/8
//z//P/8//v/+//9//3//f/7//v/+//8//z/+v/6//n/+f/5//r/+//7//n/+f/5//n/
+v/6//r/+v/7//v/+//8//z//P/8//3//P/7//r/+f/7//v/+//8//7//f/9//3//f/9
//3//f/9//3//f/9//z//P/8//3/+//7//v/+//9//3//P/6//r/+//7//r/+f/5//r/
+v/6//r/+v/6//r/+v/6//v/+//6//r/+v/3//b/9v/2//j/+P/4//f/9//3//f/9v/4
//n/+f/5//f/9//3//f/9f/1//X/9f/3//f/9v/2//f/9//3//b/9v/2//b/9v/2//b/
9v/2//P/8//z//T/9P/z//P/8//2//b/9v/2//b/9v/2//b/9v/2//b/9v/0//T/9P/0
//P/8//1//b/+P/3//f/+P/3//f/+f/6//v//f/9//3///8AAAIAAgAFAAUAAwABAP//
/f/9//z/+f/4//f/9P/y//H/8f/x//P/8//z//P/8v/x//H/8f/z//P/8//z//H/8f/x
//H/8P/w//D/8P/v/+//8P/w//L/8v/y//L/9P/0/+//8f/0//r/AAAHABEAHQAtAEQA
YQCDAKwAzADhAPMAAgEMAQQB3ACMADQA9f/G/6D/iv+J/5P/nv+p/7T/vf/I/9L/2v/e
/+H/4//k/+X/5v/m/+b/6P/p/+n/6f/q/+r/6v/q/+n/6f/p/+n/6//s/+z/7P/u/+7/
7v/u/+z/7P/s/+z/7f/t/+3/7f/t/+3/7f/t/+3/7f/t/+3/7f/t/+3/7f/t/+3/7v/u
/+z/7P/t/+3/7//v/+//7//v/+//7//v//D/8P/w//D/7v/u/+7/7v/u/+//7//v//H/
8v/y//L/8v/y//P/8//1//b/9v/2//T/9P/1//X/9P/0//X/9v/4//j/+f/5//v//P/8
//z/+//8//z//P/+//3//f/+//z//f/9//3//f/8//z//P/+//7//v/+//7//v/8//z/
+//7//r/+v/6//r/+v/6//r/+v/7//v/+//8//z//P/6//r/+v/6//r/+//7//v/+//8
//z/+//7//v/+//7//v/+//6//r/+f/5//j/+P/4//j/9//3//f/9//3//X/9f/1//b/
9v/2//b/9f/1//X/9v/3//f/9//3//f/9//2//b/9v/2//f/9//3//j/+P/4//j/+f/5
//n/+f/5//n/+f/5//r/+v/5//n/+f/7//v/+//7//3//f/9//3/+v/6//r/+//7//v/
+//7//v/+//6//j/+P/5//n/+P/3//f/+P/4//j/+P/4//j/+P/4//j/+f/5//j/+P/4
//f/9v/2//b/+P/4//j/9//3//f/9//2//T/9f/1//X/9f/1//X/9f/1//X/9f/1//X/
9f/0//T/9//3//f/9v/2//b/9v/2//b/9v/2//f/9f/0//T/9P/0//T/9P/0//b/9v/2
//b/9f/1//X/9f/2//b/9P/y//L/8v/y//L/8//0//b/9v/1//X/9f/2//b/9v/2//T/
9P/0//T/9v/2//b/9v/0//T/9P/0//f/9//5//r/+P/3//f/+P/5//n/+//8////AQAB
AAEA//8AAAIAAgAFAAUAAwABAP///f/9//z//f/8//v/+P/2//X/9f/1//f/9//3//f/
9P/z//P/8//z//P/8//z//P/8//z//P/8P/w//D/8P/w//H/8//0//T/9P/0//T/9P/0
//X/9//6/wAABgALABMAHQAtAEYAYwCDAKYAxADZAOcA8AD4APAAxgB4ACoA8//K/6j/
lP+T/5//qv+x/7z/x//S/9j/3v/i/+X/5//q/+v/7P/s/+z/7P/t/+3/7f/u/+7/7v/u
/+//7//v/+//7//w//D/8P/w//D/8P/w//D/8P/w//D/7//v/+//7//x//H/8f/x//H/
8f/x//H/8f/x//H/8f/x//H/8v/y//L/8v/z//P/9f/1//X/9f/z//P/8//z//T/9P/0
//T/9P/0//T/9P/y//P/8//z//T/9v/3//j/9v/2//f/9//3//j/+P/4//j/+P/5//n/
+v/6//v//P/8//z//f/9//3//v/+//7///8AAAAAAAACAAEAAQACAAAAAQABAAEAAwAC
AAIAAgAAAAAAAAAAAAAAAAD+//7///////7//v/+//7//v/+//7//v///////f/+//7/
/v8AAAAAAAAAAAAAAQABAAEAAQACAAIAAQABAAEAAQABAP/////+//7///////7//v/+
//7//f/9//3//f/9//v/+//7//z//P/8//z/+//7//n/+v/7//v//f/9//3//f/8//z/
/P/8//v/+//7//z//P/8//z//f/9//3//f/9//3//f/9//7//v/9//3//f//////////
/////////////v/+//7////9//3//f/9//3//f/8//r//P/9//3//P/8//v/+//6//z/
/P/8//z//P/8//z//f/7//r/+v/6//n/+P/4//j/+P/4//j/9//3//f/9//2//b/9//3
//f/+f/5//n/+f/5//n/+f/5//f/9//2//b/9//3//f/9v/4//j/+P/4//b/9v/4//j/
9v/2//b/9v/3//f/9//4//j/9//3//f/+P/4//j/+P/2//b/9v/2//j/+P/4//j/9v/2
//b/9v/3//f/+f/6//z/+//7//z//f/9////AAABAAMAAwADAAMABAAGAAYABwAHAAUA
AwD///3//f/8//v/+v/5//b/9v/1//X/9f/1//X/9f/1//T/8//z//P/8//z//P/8//z
//P/8//z//T/9P/0//T/8//z//T/9P/2//b/9v/2//T/9P/3//f//P8AAAgADwAZACUA
NwBOAGkAiQCmAL4AzwDbAOYA6ADQAJIARgAGANn/tP+c/5T/m/+n/7D/t//A/8v/1v/e
/+L/5P/n/+n/7P/r/+z/7P/s/+z/7f/t/+3/7v/u/+7/7v/t/+3/7f/t/+3/7v/u/+7/
8P/w//D/8P/w//D/8P/w//H/8f/x//H/8f/x//H/8f/x//H/8f/x//H/8f/x//H/8f/x
//L/8v/y//L/8//z//H/8f/x//H/8//z//P/8//0//T/9P/0//T/9P/0//T/9P/1//X/
9f/1//b/9v/2//T/9P/1//X/9f/2//b/9v/2//b/9//3//r/+v/7//z//P/8//3//f//
/wAAAAAAAP//AAAAAAAA/v/9//3//v/+/////////wEAAAAAAAAA/v/+//7//v/+//7/
/P/8//v/+//6//r/+v/6//r/+v/6//r/+//7//3//v/+//7//v/+//7//v/8//3//f/9
//v//P/8//v/+//7//v/+//7//v/+v/6//n/+f/4//j/+P/4//f/9//5//n/+f/3//X/
9f/2//b/9v/2//X/9f/z//T/9f/1//f/9//3//f/9v/2//b/9v/1//X/9f/2//b/9v/2
//f/9//3//f/9//3//f/9//4//j/9//3//f/9//3//f/9//1//X/9f/1//b/9v/2//f/
9//3//f/9//3//f/9v/0//T/9f/1//T/9P/z//P/8v/y//L/8v/y//L/8v/y//P/8//y
//L/8v/x//D/8P/w//L/8v/y//H/8f/x//H/8P/u/+//7//v//H/8f/x//H/8f/x//H/
8f/v/+//7v/u/+//7//v/+7/7P/s/+z/7P/u/+7/7v/v/+3/7P/s/+z/7v/s/+z/7P/s
/+z/7f/t/+3/7v/s/+v/6//r/+7/7v/u/+7/7P/s/+z/7P/s/+z/7P/s/+z/7P/s/+z/
7f/t/+//8P/y//H/8f/y//D/7//w//D/8//1//X/9f/2//j/+//8//v/+//5//f/8//x
//H/8P/v/+7/7f/q/+z/6//r/+v/6v/p/+j/5//o/+f/5//n/+f/5//n/+f/5//n/+f/
5//k/+T/5P/k/+P/4//k/+T/5P/k/+T/5P/m/+T/5f/n/+r/8P/4/wEABwAVACkAQgBd
AH0AnAC2AMkA2QDmAOoA1ACYAEYAAADR/6r/jP9+/4P/j/+a/6H/qP+z/77/xv/K/9D/
1f/Z/9r/2//c/9z/3P/a/9v/2//b/9z/3P/c/9z/3f/d/93/3f/b/9z/3P/c/9z/3P/c
/9z/3P/c/9z/3P/d/93/3f/d/93/3f/d/93/3f/d/93/3f/d/93/3f/d/93/3f/e/97/
3P/c/93/3f/d/93/3f/d/9//3//f/9//3v/e/97/3v/e/97/3v/e/97/3//f/9//3f/e
/97/3v/f/+D/4v/j/+H/4v/i/+L/4P/g/+H/4f/k/+T/5f/m/+b/5v/n/+f/5f/m/+b/
5v/l/+b/5v/m/+j/5//n/+j/6P/p/+n/6f/n/+b/5v/m/+b/5v/m/+b/5v/m/+T/5P/l
/+X/5P/k/+L/4v/i/+L/4P/g/+H/4f/h/+L/4v/i/+L/4v/i/+L/5P/l/+X/5f/j/+T/
5P/j/+P/4//j/+P/4f/h/+D/4P/h/+H/4P/g/97/3v/d/93/2//b/9v/2f/b/9v/3P/c
/9z/3P/b/9v/2//c/93/3f/b/9v/2//b/9z/3P/c/9z/2f/Z/9n/2v/c/9z/3P/d/9v/
2//b/9v/2//b/9v/3P/e/93/3f/d/93/3f/d/93/2//b/9v/2//Y/9j/2P/Z/9n/2f/Z
/9n/2f/Z/9j/1v/Y/9n/2f/Y/9f/1//Y/9j/2P/Y/9j/2P/W/9b/1v/X/9f/1v/W/9b/
1f/U/w==
         </WaveFormData>
      </LeadData>
      <LeadData>
         <LeadByteCountTotal>10000</LeadByteCountTotal>
         <LeadTimeOffset>0</LeadTimeOffset>
         <LeadSampleCountTotal>5000</LeadSampleCountTotal>
         <LeadAmplitudeUnitsPerBit>4.88</LeadAmplitudeUnitsPerBit>
         <LeadAmplitudeUnits>��V</LeadAmplitudeUnits>
         <LeadHighLimit>2147483647</LeadHighLimit>
         <LeadLowLimit>268435456</LeadLowLimit>
         <LeadID>V6</LeadID>
         <LeadOffsetFirstSample>0</LeadOffsetFirstSample>
         <FirstSampleBaseline>0</FirstSampleBaseline>
         <LeadSampleSize>2</LeadSampleSize>
         <LeadOff>FALSE</LeadOff>
         <BaselineSway>FALSE</BaselineSway>
         <ExcessiveACNoise>FALSE</ExcessiveACNoise>
         <MuscleNoise>FALSE</MuscleNoise>
         <LeadDataCRC32>1172227971</LeadDataCRC32>
         <WaveFormData>
2v/a/9r/2v/Y/9j/2P/Y/9j/2P/Y/9j/2P/Y/9j/2P/Y/9j/2P/Y/9j/2P/Y/9j/2P/Y
/9j/2P/a/9r/2v/a/9r/2v/a/9r/2v/a/9r/2v/c/9z/3P/c/9z/3P/c/9z/3P/c/9z/
3P/c/9z/3P/c/97/3v/e/97/3//g/+H/4v/i/+L/4v/i/+T/5P/k/+T/5//o/+n/6v/q
/+r/6v/q/+z/7P/s/+z/7v/u/+7/7v/u/+7/7v/u//D/8P/w//D/7v/u/+7/7v/v//D/
8f/y//D/8P/w//D/7v/u/+7/7v/u/+7/7v/u/+7/7v/u/+7/7P/s/+z/7P/u/+7/7v/u
/+z/7P/s/+z/6v/q/+r/6v/q/+r/6v/q/+r/6v/q/+r/6v/q/+r/6v/q/+r/6v/q/+j/
6P/o/+j/6v/q/+r/6v/q/+r/6v/q/+j/6P/o/+j/6P/o/+j/6P/o/+j/6P/o/+r/6v/q
/+r/6v/q/+r/6v/q/+r/6v/q/+r/6v/q/+r/7P/s/+z/7P/s/+z/7P/s/+r/6v/q/+r/
7P/s/+z/7P/s/+z/7P/s/+r/6v/q/+r/6v/q/+r/6v/q/+r/6v/q/+j/6P/o/+j/6v/q
/+r/6v/o/+j/6P/o/+j/6P/o/+j/6P/o/+j/6P/o/+j/6P/o/+j/6P/o/+j/5v/m/+b/
5v/o/+j/6P/o/+b/5v/m/+b/5v/m/+b/5v/m/+b/5v/m/+j/6P/n/+f/6f/q/+r/6f/n
/+f/6P/o/+X/5f/l/+X/5//n/+f/5//o/+j/6P/o/+j/6P/o/+n/6f/r/+v/6//r/+v/
7P/s/+v/7P/u/+//8f/x//H/8f/w//D/8f/x//H/7//s/+z/7f/s/+z/6//o/+b/5v/m
/+b/5v/m/+b/6P/o/+j/5v/j/+P/4//j/+P/4//j/+P/4//j/+L/4v/i/+L/4v/i/+T/
5P/k/+T/5v/m/+f/5//n/+n/7f/x//T/9v/7/wUAEgAjADcATwBqAIIAlQCkALIAtwCm
AHYAPQASAPT/2f/H/77/vv/D/8X/yf/P/9T/1v/Z/9z/3f/d/93/4P/h/+H/4f/h/+H/
4P/g/+D/4P/h/+H/4f/f/9//3//f/9//4P/h/+H/3v/e/97/3v/e/97/3v/e/97/3v/f
/9//3//f/97/3v/g/+D/4P/g/+D/4P/g/+D/4P/g/+H/4f/h/+H/4f/i/+D/4P/g/+H/
4f/h/+H/4P/g/+D/4P/g/+L/4v/j/+P/5P/k/+X/5f/j/+P/5P/k/+L/4//j/+P/4//j
/+T/5P/l/+b/6P/r//b/AgANABgAGgAdAB8AIgAiACMAIwAjACQAJQAnACgAKAAoACkA
KgAqACoAKwArACsAKwArACoAKAApACoAKgAqACsAKwAqACsAKwArACsAKwArACoAKQAn
ACgAKQApACcAJgAmACYAJwAoACgAKQApACkAKQApACYAJgAmACYAJAAkACQAJAAjACIA
IgAiACQAJAAkACQAIwAjACMAIgAgACIAIgAhACAAIAAhACEAIgAiACIAIgAiACIAIgAi
ACIAIQAgAB8AIAAgACAAIAAiACIAIgAjACMAIQAhACMAIQAiACIAIQAhACEAIQAhACMA
IwAjACMAIQAhACEAIQAjACMAIwAjACIAIgAiACEAIQAiACIAIQAjACMAIwAhAB8AHwAh
ACEAIAAeAB0AHQAdAB4AHwAfACEAIQAhACEAHwAeAB0AHQAdABwAHAAcAB4AHgAeAB4A
HgAeAB0AHQAdAB0AHQAdAB0AHQAdAB0AHQAcABwAHQAbABsAGgAaABoAGgAaABoAGgAa
ABsAGwAaABoAGwAbAB0AHQAdAB0AGgAaABoAGgAbAB0AHAAcABwAHAAcAB0AHQAdAB4A
HQAbABoAGQAcABwAGwAbABkAGQAZABkAGQAZABoAGgAaABoAGgAaABwAHQAdAB8AHQAd
AB0AHQAeAB4AHwAgACQAJQAlACUAJQAlACYAJgAlACUAJQAjACIAIgAhACAAHgAdABwA
GgAaABoAGgAaABoAGgAaABoAGAAWABUAFQAVABUAFQAVABcAFwAXABcAFgAWABYAFgAW
ABYAFgAWABQAFAAUABQAFQAXABkAHQAjACcAKgAsADMAPQBMAFsAcwCNAKQAtgDHANgA
5gDhAL4AiABXADYAGAABAPH/7P/w//f/+f/7/wEACAAKAA0ADgAPABEAEQASABEAEQAR
ABEAEwASABIAEgAQABEAEQARABMAEwATABMAEQASABMAEwAUABQAFAAUABIAEgASABIA
EgASABMAEwAVABUAFAAUABYAFgAWABYAFgAWABYAFgAUABQAFQAVABUAFQAVABYAFgAW
ABYAFwAVABUAFQAUABYAFgAWABYAGAAYABkAGQAWABYAFwAXABUAFQAWABYAFgAXABcA
FwAZABkAGgAaABoAGgAbAB0AGwAcABwAHAAcAB0AHQAeAB4AHwAfAB8AIQAhACIAIgAg
ACAAIQAiACIAIgAjACMAIwAjACMAIgAiACMAJAAkACQAJQAlACQAIwAjACMAIwAjACMA
IgAhACEAIgAjACMAIwAiACIAIgAiACIAIQAhACMAIwAjACMAIgAiACIAIgAiACIAIgAi
ACEAIAAgACAAHgAeAB4AHgAdAB0AHQAcABwAHgAeAB0AHgAeAB8AHwAeAB4AHgAeAB4A
HgAeAB4AHgAdABwAGwAbABwAHQAeABwAHAAcAB0AHwAdAB0AHwAdAB4AHgAdAB8AHwAf
AB8AHwAfAB8AHwAfAB8AHwAfAB8AHwAfAB8AHgAeAB4AHQAfACAAIAAfAB8AHwAfAB0A
HQAdAB8AHwAdABoAGAAXABkAGgAbABsAGwAbABsAGwAcABwAHAAdAB0AHAAcABwAHAAc
ABwAHAAcABwAGwAbABsAGwAbABsAGwAbABsAGwAbABoAGgAbABsAGwAaABoAGgAaABoA
GgAaABoAGwAbABoAGgAbABsAGwAbABsAGwAaABoAGgAaABsAGwAbABsAGwAaABoAGgAa
ABoAGQAZABkAGwAcAB4AHAAcABwAHAAZABkAGQAaABoAGQAZABkAGgAaABkAGQAbABsA
GwAbABsAGwAcABwAGgAaABoAGgAcAB0AHQAfAB8AHwAfAB8AIAAgACEAIgAiACMAIwAj
ACUAJQAmACYAJwAnACcAJQAgACAAHwAeACAAHwAeABwAHAAcABwAHAAeAB4AHgAeABwA
GgAZABkAFwAXABcAFwAZABkAGQAZABgAGAAYABgAGgAaABoAGgAYABgAGAAYABkAGQAZ
AB0AIQAlACoALgAxADsASABZAG0AhwCiALgAywDeAOwA8QDeAKwAdQBMACoADQD5/+7/
7v/z//n//f///wQACAALAA4AEQARABEAEgATABMAEwATABQAFAAVABYAFgAXABcAFwAX
ABcAFwAXABUAFgAXABcAFgAWABYAFgAWABYAFgAWABYAFgAXABcAFwAXABYAFgAWABYA
FgAWABYAFgAWABYAFgAWABcAFwAZABkAGQAaABoAGgAaABsAGQAZABkAGAAaABoAGgAa
ABkAGAAYABcAAgDu/9v/x//J/8v/zv/Q/9L/0//T/9P/1f/V/9b/1v/Y/9j/2f/b/9n/
2v/a/9r/2v/b/9v/3P/d/9//4P/h/9//3//g/+D/4P/g/+H/4v/k/+T/5f/l/+X/5f/l
/+T/4v/j/+T/5P/i/+P/4//i/+H/4f/h/+H/4//j/+L/4f/f/+D/4f/h/9//3v/e/97/
3//g/+D/4f/j/+P/4//j/+L/4v/i/+L/4P/g/+D/4P/h/+D/4P/g/9//3v/d/9z/2//b
/9v/2v/a/9z/3P/b/9r/2v/b/9v/3P/c/9z/3P/c/9z/3P/c/93/3f/d/93/3v/e/97/
3v/c/9z/3P/d/9//3f/d/9//3f/e/97/3f/f/9//3//f/9//3//f/9//3//f/9//3//d
/93/3f/d/97/3v/e/93/3//g/+D/3//f/9//3//d/93/3f/f/9//4P/e/93/3f/b/9z/
3f/d/9v/2//b/9v/3f/c/9v/2//b/9r/2v/a/9j/2P/Y/9j/2v/a/9n/2f/b/9v/2//b
/9v/2//b/9v/2//a/9r/2//a/9n/1//W/9f/2P/Z/9r/3P/c/93/3f/b/9r/2v/Z/9n/
2f/Z/9n/2P/Y/9j/2P/Z/9v/2f/X/9j/2P/Y/9j/2P/Z/9n/2f/a/9j/1//X/9f/2P/Y
/9f/1//Z/9n/2f/Z/9f/1//Y/9j/2v/a/9r/2v/a/9v/2//d/9v/2//b/9v/3P/c/93/
3v/g/+H/4f/h/+H/4f/i/+L/4//j/+P/4f/g/+D/3//e/97/3f/c/9r/2v/a/9r/2v/a
/9r/2v/a/9r/2P/X/9f/1f/V/9X/1f/X/9f/1//X/9T/1P/U/9T/1v/W/9b/1v/U/9T/
1P/U/9X/1f/V/9n/2//f/+T/6P/r//H/AAARACUAPwBcAHgAiwCeALIAvwC4AJQAVwAi
APz/2/+//6z/qP+r/7H/tf+5/77/xP/H/8r/zf/P/83/zv/N/83/zf/N/87/zv/P/9D/
zv/P/8//z//R/9H/0f/R/9H/0v/T/9P/0v/S/9L/0v/S/9L/0v/S/9L/0v/T/9P/0//T
/9L/0v/S/9L/0v/S/9D/0P/Q/9D/0v/S/9P/0//T/9P/0//U/9T/1P/U/9X/1f/V/9X/
1P/U/9T/1P/U/9T/1P/V/9X/1v/W/9f/1//V/9X/1v/W/9T/1f/V/9X/1//X/9j/2P/a
/9r/2//d/93/3v/e/97/3v/f/9//4P/e/9//3//f/+H/4f/i/+L/4v/i/+P/5P/m/+b/
5//n/+X/5f/l/+T/5P/l/+b/5v/k/+X/5f/k/+P/4//j/+P/5f/l/+T/4//h/+L/4//j
/+P/4v/i/+L/5P/k/+P/4//j/+P/4//j/+L/4v/i/+L/4v/i/+L/4v/f/97/3v/e/97/
3v/e/97/3//f/9//3v/a/9z/3P/b/9r/2v/b/9v/2//c/93/3v/e/97/3v/e/93/3f/d
/93/3P/c/9z/3P/a/9r/2v/b/97/3f/e/+H/3//g/+D/3//f/9//3//f/9//3//f/9//
3//f/9//3//f/9//3//f/97/3v/e/93/3//g/+D/3//h/+H/4f/f/93/3f/f/9//4P/e
/93/3f/d/97/3//f/93/3f/d/93/3f/c/9v/2//d/9z/3P/c/97/3v/e/97/3v/e/93/
3f/d/93/3f/d/9v/2//b/9v/3f/c/9z/3f/b/9v/2v/a/9z/3P/c/9z/3P/c/93/3f/c
/9z/3f/d/9v/2//b/9v/3P/c/9z/3P/b/9v/2//b/9f/1v/Y/9j/2P/Y/9f/1//X/9j/
2f/Z/9r/2//a/9r/2f/Z/9v/2//b/9v/2f/Z/9r/2v/a/9r/2v/a/9r/2//b/93/3//f
/9//3//e/97/3//g/+L/4//j/+P/4//j/+T/5P/l/+X/5f/j/+D/4P/f/97/3v/d/9z/
2v/a/9r/2v/a/9r/2v/a/9r/2v/Y/9f/1//X/9f/1//X/9X/1f/V/9X/1f/W/9f/2P/W
/9b/1v/W/9j/2P/Y/9j/1//X/9f/2f/h/+X/6P/q/+//+f8IABsAMwBNAGYAegCLAJ4A
rgCvAJQAXgApAAAA4v/H/7X/rP+s/7H/t/+5/73/wv/I/8n/zP/N/83/z//Q/9H/0f/R
/9H/0f/Q/9D/0P/Q/9H/0f/R/8//z//P/8//z//Q/9H/0f/O/87/zv/O/8//0P/R/9L/
0v/S/9P/0//R/9H/0P/Q/87/zv/O/87/0P/Q/9D/0P/W/9r/3//j/+z/9f/+/wgACgAK
AAoACwALAAsACwAKAAsADAANAA4ADAAMAA0ADQAOAA4ADwAPAA8ADwAQABAAEAARABEA
EQARABEAEgASABIAEgATABUAFQAWABYAFgAUABUAFQAWABgAGQAZABkAGgAbAB0AHgAd
ABwAHAAcABwAHAAdAB0AHQAdAB0AHAAcAB0AHgAeAB0AHQAcABoAGwAbABsAGwAbABsA
GgAZABkAGgAbABsAHQAcABwAHAAaABoAGQAZABcAFwAXABcAGAAYABgAGAAWABYAFgAW
ABUAFAAUABQAFAAUABQAFAATABMAEwASABIAFAAUABMAEgASABMAEwASABIAEgASABAA
EAAQABAAEwATABMAEwASABIAEgASABIAEgASABMAEwARABEAEwARABIAEgARABMAEwAT
ABMAEQARABEAEQATABMAEwATABMAEwATABMAFAAUABQAEwARABIAEgARABMAEwATABEA
EQARABMAEwAUABIAEQARABEAEgATABMAEQARABEAEQARABAADwAPABEAEAAQABAAEAAQ
ABAAEAAOAA4ADQANAA8ADwAPAA8ADwAPAA8ADwAPAA4ADgAPAA8ADwAOAA4ADAAMAAwA
DAAOAA4ADwAPAA4ADgAPAA8ADQANAA0ADQAKAAoACgAKAAsACwALAAsADQAOAAwADAAM
AAwADAALAAsACwAMAAwACwALAAsACgAKAAkACQAJAAkACQAJAAsACwAMAAwADAAMAAwA
DAAMAA0ADQAPAA8ADwAPAA8AEgASABMAFAAUABUAFQAVABMAEwAUABQAFQAVABUAEwAS
ABIAEQAQAA4ADQAMAAoACgAKAAoACgAKAAoACgAKAAoACAAHAAcACQAJAAkACQAHAAcA
BwAHAAgACAAIAAgABgAGAAYABgAIAAgACAAIAAcACQANAA8AEwAXABoAHgAlADEAQABT
AGcAgQCYAKwAvQDOANgAzwCqAHIAQwAkAAYA7f/f/9z/4v/n/+n/7f/z//r//v///wAA
AQABAAMABAADAAMAAwADAAMAAgACAAIAAgADAAMAAwADAAMAAwADAAMABAAFAAUABAAE
AAQABAACAAIAAgACAAIAAgADAAMABQAFAAQABAAGAAYABgAGAAQABAAEAAQABAAEAAUA
BQADAAMAAwAEAAYABgAGAAcABQAFAAUABAAEAAQABAAEAAQABAAFAAUABAAEAAUABQAH
AAcACAAIAAgACQAJAAkACQAJAAoACgAKAAoACwANAAsADAAMAAwADgAPAA8AEAAOAA8A
DwAPAA8ADwAQABAAEAAQABEAEgASABIAEwATABMAEwATABIAEgATABQAFAAUABUAFQAU
ABMAEwATABMAEwATABIAEQAPABAAEQARABEAEAAQABAAEgASABEAEQAPAA8ADwAPABAA
EAAQABAADgAOAA4ADgANAAwADAAMAAoACgAKAAoACQAJAAkACAAIAAoACgAJAAoACgAL
AAsACgAKAAoACgAKAAoACgAKAAsACwALAAsACgAKAAoACgAKAAoACgALAAsACQAJAAsA
CQAKAAoACQALAAsACwALAA0ADQANAA0ACwALAAsACwALAAsACwALAAwADAAMAAsACwAM
AAwACwALAAsACwAJAAsACwANAA0ADAAKAAkACQAHAAgACQAJAAkACQAJAAkACQAIAAcA
BwAHAAYABgAGAAgACAAIAAgABgAGAAUABQAFAAUABQAFAAUABQAFAAUABQAEAAQABQAG
AAcABwAIAAYABgAGAAYABgAGAAYABAAEAAQABAADAAMAAwAEAAYABQAFAAUABgAGAAUA
BQAFAAUABQAFAAUABQAGAAYABAAEAAQABAAGAAcABwAJAAkACQAJAAkACgAKAAsADAAM
AA0ADQANAA8ADwAQABAAEQARABEADwAKAAoACQAIAAYABQAEAAIABAAEAAQABAAEAAQA
BAAEAAQAAgABAAEAAQABAAEAAQADAAMAAwADAAAAAAAAAAAA/v/+//7//v/+//7//v/+
/////////wEABwALAA4AEAATABsAJgA3AEkAYQB8AJQAqQC6AMoA1wDQAKoAcQBAAB4A
///l/9b/0v/V/9v/3//j/+r/7v/x//L/9f/3//f/+P/7//v/+//7//v/+v/6//r/+P/5
//n/+f/7//v/+//7//n/+v/7//v/+P/4//j/+P/6//r/+v/6//z//P/9//3//f/9//z/
/P/8//z//P/8//r/+v/6//r/+v/6//v/+//7//v/+//8//r/+v/6//v/+//7//v/+v/6
//r/+v/6//z//P/9//3//v/+///////+//3//f/8//7//////////////wAAAAAAAAAA
AQADAAEAAgACAAIAAAABAAEAAgAEAAUABQAFAAYABwAJAAoACAAIAAkACgAKAAoACwAL
AA0ADQANAAwACwALAAsACgAKAAsACwAKAAkACQAJAAkACQAJAAgABwAJAAoACwALAAkA
CAAIAAgACAAIAAcABwAHAAcABwAHAAUABAADAAIAAgACAAIAAgADAAIAAgACAAAAAAAA
AAAAAQABAAEAAAAAAAIAAgABAAAAAAABAAEAAAAAAAAAAAAAAAAAAAAAAP//////////
/v/+//7//v8AAAAAAAABAAEA/////wEAAAAAAP///f///////////wEAAQABAAEAAQAB
AAEAAQABAAEAAQABAAAAAAAAAP////8AAAAA//8BAAEAAQD///////8BAAEAAAD+//3/
/f/9//7///////3//f/9//3////+//3//f/9//z//P/8//z//P/8//z//P/8//v/+//7
//v/+//7//r/+f/4//f/+f/4//j/+f/7//v/+v/6//r/+v/6//r/+v/6//v//P/6//r/
+v/6//f/9//3//j/+P/3//f/9//6//r/+f/5//n/+f/5//n/+f/5//r/+v/4//j/+P/4
//j/+f/5//v/+f/5//n/+f/8//z//f/+/wAAAQABAAEAAwADAAQABAAFAAUABQADAAAA
AAD///7//P/7//r/+P/4//j/+P/4//r/+v/6//r/+v/4//f/9//3//f/9//3//X/9f/1
//X/9P/0//T/9P/y//L/8v/y//T/9P/0//T/9//3//X/8//5//3/AAAEAAkAEQAaACkA
PQBXAHQAkgCnALoAzADdAN4AwgCJAEwAIAABAOP/zv/I/8n/zf/R/9X/2v/g/+f/6v/r
/+v/7f/s/+3/7f/t/+3/7//u/+7/7v/s/+3/7f/t/+3/7f/t/+3/7f/u/+//7//w//D/
8P/w/+7/7v/u/+7/8P/w//H/8f/x//H/8P/w//D/8P/w//D/8P/w//D/8P/w//D/8f/x
//H/8f/x//L/8P/w//D/8f/x//H/8f/w//L/8v/y//L/8P/w//H/8f/y//L/8//z//P/
8//0//T/9v/3//f/9//3//f/+P/4//b/9v/3//n/+P/4//f/9v/3//n/+v/8//7/////
/////////wAAAAAAAAAAAQACAAIAAgADAAMAAQABAAEAAAACAAMABAAEAAIAAwADAAIA
AQABAAEAAQACAAMAAwADAAMABAAFAAUAAwACAAIAAgAAAAAA////////////////AAAA
AAAAAAD+//7//v/+/////v/+//7//P/8//z//P/7//v/+//6//r//P/8//v/+P/4//n/
+f/4//j/+P/4//r/+v/6//r/+f/5//n/+f/4//j/+P/4//r/+v/6//v/+//5//n/+//9
//7//v/9//v/+//7//v//f/9//3//f/9//3//f/9///////////////+//3/+//9//7/
/v/9//3//f/9//v//f/9///////+//z/+//7//v//P/9//3/+//7//v/+//7//r/+f/5
//v/+v/6//r//P/8//z//P/8//z/+//7//n/+f/5//n/+f/5//n/+f/5//j/+P/5//n/
+f/4//j/+v/6//r/+v/4//j/+f/5//j/+P/5//n/+f/5//n/+f/4//j/+P/4//v/+//7
//v/+//6//r/+v/4//j/+P/2//b/9v/2//b/9//4//r/+v/5//n/+f/6//r/+f/5//n/
+f/5//n/9//3//j/+P/4//j/+P/4//r/+//7//3/+//7//v/+//8//z//f/+/wIAAwAD
AAMAAwADAAQABAAFAAUABQADAAIAAgABAAAAAAD///7//P/8//z//P/8//z//P/8//z/
/P/6//n/+f/3//f/9//3//n/+f/5//n/9v/2//b/9v/4//j/+P/4//j/+P/4//j/+f/5
//n/+f/9/wEABgAIAAsAEQAcAC0APwBXAHIAjgCjALQAwgDPANIAtAB7AEYAIgADAOn/
1v/O/9P/2f/b/93/5P/q/+v/7v/v//H/8//y//P/8//z//P/8//y//L/8v/y//P/8//z
//X/9f/1//X/8//0//X/9f/0//T/9P/0//b/9v/2//b/9P/0//X/9f/3//f/9v/2//b/
9v/2//b/9v/2//b/9v/2//b/9//3//X/9f/1//b/+P/4//j/+f/3//f/9//2//j/+P/4
//j/9v/2//f/9//2//b/9//3//n/+f/6//r/+P/5//n/+f/5//n/+v/6//r/+v/7//3/
/f/+//7//v/+//////8AAAIAAwADAAMAAwADAAQABAAGAAYABwAIAAcABgAGAAUABwAH
AAcABgAGAAcACAAIAAYABwAHAAYABQAFAAUABQAHAAcABgAFAAUABgAHAAcABQAEAAQA
BAAEAAQAAwADAAUABQAFAAUABAAEAAQABAACAAIAAgACAAEAAAAAAAAAAAAAAAAAAAD/
///////+//7/AAAAAP///v/+///////+//7//v/+//7//v/+//7////////////+//7/
/v/+//7//v/+///////9//3//////wAAAAD//wEAAQABAAEA//////////8BAAEAAQAB
AAEAAQABAAEAAAAAAAAA/////wAAAAD///3//f/9//v//f/9//////8AAP7//f/9//3/
/v////////////////////7//f/9//3//P/8//z//P/8//z//P/8//z/+//7//v/+//7
//v//f/9//3//f/9//z//P/9//v/+//6//r//P/8//z//P/8//z//f/9//r/+v/9//7/
/P/8//z//P/7//v/+//8//z/+//7//v//P/8//v/+//7//v/+//7//v/+//8//z//P/8
//z//P/8//3//f//////////////AgACAAMABAAGAAcABwAHAAcABwAIAAgABwAHAAcA
BQACAAIAAQAAAAAA///+//z//P/8//z//P/8//z//P/8//z/+v/5//n/+//7//v/+//5
//n/+f/5//r/+v/6//r/+v/6//r/+v/8//z//P/8//n/+//9//3/AQADAAgADAAPABcA
IgAzAEUAXQB2AI4AnwCwAMAAxwC6AI4AVwAuAA4A8f/f/9L/0P/X/9v/3f/j/+j/7P/x
//L/8//z//P/9P/1//X/9f/1//P/8v/y//L/9P/1//X/9f/1//X/9f/1//X/9v/3//f/
9v/2//b/9v/2//b/9v/2//b/9v/3//f/9//3//b/9v/4//j/+P/4//j/+P/4//j/+v/6
//v/+//7//v/+//8//r/+v/6//v/+//7//v/+v/6//r/+v/6//r/+v/7//v//P/8//3/
/f/9//3//v/+//3//f/8//v/+//7//z//P/6//r/+//9////AAAAAAAAAgADAAMABAAE
AAUABQAFAAcABwAIAAgABgAGAAcACAAIAAgACQAJAAsACwALAAoACAAJAAoACgAIAAkA
CQAIAAcABwAHAAcACQAJAAgABwAFAAYABwAHAAkACAAIAAgACAAIAAcABwAFAAUABQAF
AAQABAAEAAQAAgACAAIAAgADAAIAAgACAAIAAgACAAIA/////////v/+/wAAAAD///7/
/v///////v/+//7//v/+//7//v/+////////////AAAAAAAAAAD+//7//v///wEA////
/wEAAQACAAIAAQD/////////////////////AQABAAEAAQD//////////wAAAAAAAP//
AQACAAIAAQABAAEAAQD///////8BAAEAAAD+//3//f/9//7///////3//f/9//3//f/8
//v/+//9//z//P/8//7//v/+//7//v/+//3//f/7//v/+//7//3//f/9//3//f/8//z/
/f/7//v/+v/6//z//P/8//z/+v/6//v/+//8//z//f/9//z/+//6//n/+v/6//r/+v/6
//r/+//7//v//P/6//n/+f/5//r/+v/5//n/+//7//v/+//5//n/+v/6//r/+v/6//r/
+v/7//v//f////////////3//P/8//z/AAABAAEAAQACAAMABQAGAAUABQAFAAMAAAAA
AP///v/+//3//P/6//r/+v/6//r/+P/4//j/+P/6//j/9//3//f/9//3//f/9//3//f/
9//0//T/9P/0//T/9P/0//T/9v/2//b/9v/3//X/9f/3//v///8EAAgACwARACAAMQBF
AFsAdACOAKUAtgDIANMAyACcAGEAMgAQAPP/2f/K/8j/zf/R/9P/1f/c/+L/5f/g/7n/
h/+J/6L/pf+l/6X/pf+n/6b/pv+m/6j/qf+p/6n/q/+r/6v/q/+p/6r/q/+r/6r/qv+q
/6r/rP+s/6z/rP+q/6r/q/+r/63/rf+s/6z/rP+s/6z/rP+s/6z/rP+s/6r/qv+r/6v/
q/+r/6v/rP+q/6r/qv+r/63/rf+t/6z/rP+s/6z/rP+s/6z/rf+t/6z/rP+t/63/q/+r
/6z/rP+u/6//r/+v/7H/sf+y/7L/sf+w/7D/sf+x/7L/sv+y/7L/s/+z/7T/sv+z/7P/
s/+1/7X/tv+2/7j/uP+5/7r/uP+4/7n/uf+5/7n/uf+4/7j/uf+6/7r/uP+5/7n/uP+3
/7f/t/+3/7n/uf+4/7f/tv+2/7b/tf+1/7T/tP+0/7T/tP+z/7P/s/+z/7P/s/+w/7D/
sP+w/7D/sP+w/7D/r/+u/67/rv+u/67/rv+u/63/rf+t/6z/qv+s/6z/q/+q/6r/q/+r
/6r/qv+q/6r/qv+q/6r/qv+p/6n/qf+p/6r/qv+q/6r/qP+o/6j/qf+t/6v/q/+t/6z/
rP+r/6n/qf+p/6n/qf+q/6v/rP+t/63/rf+t/63/q/+r/6v/q/+r/6r/qf+n/6f/qP+o
/6f/qf+p/6n/p/+n/6f/qf+p/6j/pv+l/6X/pf+m/6f/p/+l/6X/pf+l/6X/pP+j/6P/
pf+k/w==
         </WaveFormData>
      </LeadData>
   </Waveform>
</RestingECG>
