# Supplementary material for: Detection of Left Atrial Enlargement Using a Convolutional Neural Network-Enabled Electrocardiogram
Source: Front Cardiovasc Med. 2020 Dec 17;7:609976. doi: 10.3389/fcvm.2020.609976 (PMC7773668; doi:10.3389/fcvm.2020.609976)
Supplement: Supplementary file 1 [file Data_Sheet_1.ZIP › hyp/1802019151_12219_0000002M.XML]

<?xml version="1.0" encoding="Windows-1252"?>
<!DOCTYPE RestingECG SYSTEM "restecg.dtd">
<RestingECG>
   <PatientDemographics>
      <PatientID>1802019151</PatientID>
      <PatientAge>78</PatientAge>
      <AgeUnits>Years</AgeUnits>
      <Gender>Female</Gender>
      <PatientLastName>yupeizhen</PatientLastName>
   </PatientDemographics>
   <TestDemographics>
      <DataType>Resting</DataType>
      <Site>1</Site>
      <AcquisitionDevice>MAC55</AcquisitionDevice>
      <Status>Unconfirmed</Status>
      <Priority>Normal</Priority>
      <AcquisitionTime>09:38:58</AcquisitionTime>
      <AcquisitionDate>03-10-2016</AcquisitionDate>
      <CartNumber>1</CartNumber>
      <AcquisitionSoftwareVersion>009C</AcquisitionSoftwareVersion>
      <XMLSourceVersion>MAC5000 v1.0</XMLSourceVersion>
   </TestDemographics>
   <RestingECGMeasurements>
      <VentricularRate>50</VentricularRate>
      <AtrialRate>50</AtrialRate>
      <PRInterval>132</PRInterval>
      <QRSDuration>114</QRSDuration>
      <QTInterval>512</QTInterval>
      <QTCorrected>466</QTCorrected>
      <PAxis>49</PAxis>
      <RAxis>10</RAxis>
      <TAxis>116</TAxis>
      <QRSCount>8</QRSCount>
      <QOnset>227</QOnset>
      <QOffset>284</QOffset>
      <POnset>161</POnset>
      <POffset>213</POffset>
      <TOffset>483</TOffset>
      <ECGSampleBase>500</ECGSampleBase>
      <ECGSampleExponent>0</ECGSampleExponent>
   </RestingECGMeasurements>
   <Diagnosis>
      <Modality>Resting</Modality>
         <StatementCount>5</StatementCount>
         <LabelText>12SL Õï¶Ï³ÂÊö</LabelText>
      <DiagnosisStatement>
         <StmtFlag>ENDSLINE</StmtFlag>
         <StmtText>ñ¼ÐÔÐÄ¶¯¹ý»º</StmtText>
      </DiagnosisStatement>
      <DiagnosisStatement>
         <StmtFlag>ENDSLINE</StmtFlag>
         <StmtText>µçÑ¹·ûºÏ×óÐÄÊÒÖÐ¶È·Ê´óµÄ±ê×¼£¬²»³ýÍâÊÇÕý³£±äÒì</StmtText>
      </DiagnosisStatement>
      <DiagnosisStatement>
         <StmtText>ST¶ÎÓë</StmtText>
      </DiagnosisStatement>
      <DiagnosisStatement>
         <StmtFlag>ENDSLINE</StmtFlag>
         <StmtText>T ²¨Òì³££¬¿É¿¼ÂÇÎªÇ°²à±ÚÐÄ¼¡È±Ñª</StmtText>
      </DiagnosisStatement>
      <DiagnosisStatement>
         <StmtFlag>ENDSLINE</StmtFlag>
         <StmtText>Òì³£ ECG</StmtText>
      </DiagnosisStatement>
   </Diagnosis>
   <Waveform>
      <WaveformType>Rhythm</WaveformType>
      <WaveformStartTime>0</WaveformStartTime>
      <NumberofLeads>8</NumberofLeads>
      <SampleType>CONTINUOUS_SAMPLES</SampleType>
      <SampleBase>500</SampleBase>
      <SampleExponent>0</SampleExponent>
      <HighPassFilter>16</HighPassFilter>
      <LowPassFilter>150</LowPassFilter>
      <ACFilter>NONE</ACFilter>
      <LeadData>
         <LeadByteCountTotal>10000</LeadByteCountTotal>
         <LeadTimeOffset>0</LeadTimeOffset>
         <LeadSampleCountTotal>5000</LeadSampleCountTotal>
         <LeadAmplitudeUnitsPerBit>4.88</LeadAmplitudeUnitsPerBit>
         <LeadAmplitudeUnits>¦ÌV</LeadAmplitudeUnits>
         <LeadHighLimit>2147483647</LeadHighLimit>
         <LeadLowLimit>268435456</LeadLowLimit>
         <LeadID>I</LeadID>
         <LeadOffsetFirstSample>0</LeadOffsetFirstSample>
         <FirstSampleBaseline>0</FirstSampleBaseline>
         <LeadSampleSize>2</LeadSampleSize>
         <LeadOff>FALSE</LeadOff>
         <BaselineSway>FALSE</BaselineSway>
         <ExcessiveACNoise>FALSE</ExcessiveACNoise>
         <MuscleNoise>FALSE</MuscleNoise>
         <LeadDataCRC32>1995258206</LeadDataCRC32>
         <WaveFormData>
AgACAAIAAgAAAAAAAAAAAP7//v/+//7/AAAAAAAAAAAAAAAAAAAAAAAAAAAAAAAAAAAA
AAAAAAACAAIAAgACAAIAAgACAAIAAgACAAIAAgACAAIAAgACAAQABAAEAAQAAwACAAEA
AAACAAIAAgACAAIAAgACAAIAAgACAAIAAgACAAIAAgACAAIAAgACAAIAAAAAAAAAAAAA
AAAAAAAAAAAAAAAAAAAAAAAAAAAAAAD+//7//v/+/wAAAAAAAAAAAAAAAAAAAAAAAAAA
AAAAAP7//v/+//7/AAAAAAAAAAAAAAAAAAAAAAAAAAAAAAAAAAD/////////////////
/////////////////////////////////wAAAAAAAAEAAQABAAIAAgADAAMAAwADAAQA
BAAEAAQABAAGAAcACAAJAAsACwAKAAoADAAMAAwACwALAA0ADgAOAA8ADwAPABAAEAAO
AA0ACwAJAAgABgAEAAAA///9//3//v/+//z//P/8//z//P/8//z//P/8//z//P/8//z/
+//7//v/+//7////AQAJABQAJAAzAEIAVQBnAHoAjwCmAL4A0wDiAO8A9ADxAOUA0QCq
AHQAPQATAPn/4P/K/8L/xv/L/8//0f/V/9j/3P/e/9z/3f/g/+L/5P/n/+n/6//t/+3/
7f/u//D/8P/w/+//7//v/+//7//w//D/8P/w//D/8P/w//D/8P/w//D/8P/w//D/8P/x
//H/8f/x//H/8f/x//H/8f/x//P/8//z//P/8//z//P/8//y//L/8v/y//L/8v/y//P/
8//z//P/8//z//P/8//1//P/8//0//T/9f/1//b/9v/0//T/9f/1//f/9//3//f/9//3
//f/+P/2//X/9f/1//f/9//3//j/9v/2//b/9f/3//f/9//2//T/9f/1//T/9v/2//b/
9P/0//X/9f/1//P/8//z//H/8P/w//D/8P/y//H/8P/v/+3/7f/r/+r/6f/o/+f/5//k
/+T/5P/j/+T/4//i/+H/4P/g/9//3v/c/9v/2v/Z/9v/2//b/9v/2f/a/9r/2v/a/9r/
2v/a/9r/2//d/97/3v/f/9//3//h/+L/4//l/+j/6P/p/+r/7v/u/+//8f/w//H/8v/z
//T/9f/2//f/+P/5//r/+//7//z//f/9//3//////////////wAAAAAAAAAAAQABAAEA
AgACAAIAAgACAAIAAQD//wAAAAAAAAIAAgACAAIAAgACAAIAAgAAAAAAAAAAAAIAAgAC
AAAA/v////////8AAAAAAAAAAAIAAgACAAIAAAAAAAAAAAACAAIAAgACAAAAAAD/////
AQACAAMABAAAAAAAAQABAAEAAQABAAEAAQABAAIAAgABAAEAAQABAAEAAQABAAIAAAD/
//////8BAAEAAQAAAAAAAAABAAEAAQABAAEAAQACAAIAAAAAAAAAAQABAAEAAQABAAEA
AQABAAIAAgACAAIAAQABAAEAAQABAAEAAgACAAIAAgACAAAAAAABAAQAAgACAAIAAgAA
AAAAAAAAAAIAAgACAAIAAgACAAIAAgACAAIAAgACAAIAAgACAAIAAgACAAIAAgACAAIA
AgACAAIAAgACAAIAAgACAAIAAgAEAAQABAAEAAQABAAEAAQAAgACAAIAAgAEAAQABAAE
AAIAAgACAAIAAgACAAIAAgACAAIAAgACAAQABAAEAAQAAgACAAIAAgACAAIAAgACAAQA
BAAEAAQAAgACAAIAAgAEAAQABAAEAAIAAgACAAIABAAEAAMAAwADAAMAAwADAAEAAQAB
AAEAAwADAAMAAwABAAEAAQABAAMABAAEAAQABQAFAAUABgAGAAcABwAHAAcACAAIAAgA
CAAIAAoACwAMAA0ADwAPAA4ADgAQABAAEAAPAA8AEQASABQAFQAVABMAEgASABAAEQAP
AA0ADAAIAAYAAgABAAEAAQACAAIAAAAAAAAAAAAAAAAAAAAAAP7//v/+//7/AAD/////
//8DAP////8HAA0AGAAqADsASgBfAHUAiACfALoA0gDlAPQA/wAEAf8A8wDZAKwAcAA3
ABMA+f/c/8r/xv/I/8f/zf/T/9X/1v/a/97/3v/d/+D/5P/k/+X/6f/r/+3/7f/v/+7/
7v/u//D/7//x//H/7//v//L/8v/y//L/8v/w//D/8P/w//D/8P/w//D/8v/y//P/8//x
//H/8f/x//H/8f/x//H/8//z//P/8//x//H/8f/x//T/9P/0//T/8v/y//L/8//z//P/
8//z//P/8//z//X/8//z//T/9P/1//X/9v/2//b/9v/3//f/9//3//f/9//1//X/9f/2
//b/9f/1//X/9//3//f/+P/4//j/+P/3//X/9f/1//T/9v/3//f/9v/4//j/+P/2//T/
9f/1//X/9f/1//X/8//y//L/8v/y//L/8f/w/+//7//v/+3/7P/r/+r/6f/p/+b/5v/m
/+X/4v/h/+D/3//g/+D/3//e/97/3f/c/9v/2//b/9v/2//Z/9r/2v/a/9z/3P/c/9z/
3P/d/9//4P/g/+H/4f/h/+P/5P/l/+f/6v/q/+v/7P/w//D/8f/z//L/8//0//X/9v/3
//j/+f/8//3//v////3//v////////8BAAEAAQADAAMABAAEAAIAAgADAAMAAwAEAAQA
BAAGAAYABgAFAAMABAAEAAQABAAEAAQABAAEAAQABAAEAAYABgAGAAYABAAEAAQAAgAC
AAMAAwADAAQABAAEAAQABAAEAAQABAAEAAQABAAEAAQABAAEAAQABAAEAAMAAwAEAAQA
BAAEAAIAAgADAAMAAwADAAMAAwABAAEAAgACAAMAAwADAAMAAwADAAMABAAEAAMAAwAD
AAMAAwADAAIAAgACAAMAAwADAAMAAwADAAQABAACAAIAAgADAAMAAwABAAEAAQABAAEA
AgACAAIAAgABAAEAAQABAAEAAQACAAQABAAEAAQAAgACAAMABAACAAIAAgACAAIAAgAC
AAIAAgACAAIAAgACAAIAAgACAAQABAAEAAQABAAEAAQABAAEAAQABAAEAAIAAgACAAIA
AgACAAIAAgAEAAQABAAEAAQABAAEAAQABAAEAAQABAAEAAQABAAEAAQABAAEAAQAAgAC
AAIAAgACAAIAAgACAAIAAgACAAIABAAEAAQABAACAAIAAgACAAQABAAEAAQAAgACAAIA
AgACAAIAAgACAAIAAgACAAIAAgACAAIAAgACAAIAAgACAAIAAgACAAIAAgACAAIAAgAC
AAIAAgACAAIAAgACAAIAAgACAAIAAgACAAIAAgACAAIAAgACAAIAAQABAAEAAQADAAMA
AwADAAEAAQABAAEAAwADAAMAAwABAAEAAQACAAIAAgADAAMAAwAEAAQABQAHAAcABwAI
AAYABgAGAAYACAAJAAoACwANAA0ADAAMAA4ADgAOAA0ADQAPABAAEgATABMAEwASABIA
EAAPAA0ADQAMAAoACAAEAAMAAQABAAEAAAD9//z//v/+//7//v/+//7//v/+//7//v/+
//3//f/9//3//f/9/wEABwAOABoAKwA8AE0AXwByAIcAngC2AMsA2gDpAPIA8QDpANsA
wACOAFUAJQADAOr/0v/I/8j/zf/P/8//0f/W/9j/3P/c/93/4P/g/+D/4//n/+n/6//t
/+3/7P/w//L/8P/t/+//7f/v/+//8P/u/+7/7v/u/+7/7v/u/+7/8P/w//D/8P/w//D/
8f/x/+//7//v/+//7//v/+//7//x//H/8f/x/+//7//v/+//8P/w//D/8P/w//D/8P/x
//H/8f/x//H/8f/x//H/8//x//H/8v/y//H/8f/y//L/9P/0//X/9f/z//P/8//z//H/
8f/x//L/9P/z//P/8//z//P/8//0//T/9P/0//P/8//z//P/8v/y//P/8//y//T/9P/0
//L/8P/x//H/8f/z//P/8//x//D/8P/w//D/7v/t/+z/6//r/+v/6f/o/+f/5v/l/+X/
5P/k/+T/4//g/9//3v/d/9z/3P/b/9r/2v/Z/9j/1//Z/9n/2f/Z/9f/2P/Y/9j/2P/Y
/9j/2P/a/9v/3f/e/97/3//f/9//3//g/+H/4//m/+b/5//o/+r/6v/r/+3/7v/v//D/
8f/w//H/8v/z//T/9f/2//f/+f/6//v/+//7//3//f/9//v/+//8//z//v/+////////
/wAAAAAAAAAAAAAAAP///f/+//7//v8AAAAAAAAAAAAAAAAAAAAA/v/+//7//v8AAAAA
AAD+//7/////////AAAAAAAAAAD+//7//v/+//7//v/+//7/AAAAAAAAAAD+//7//f/9
//7//v/+//7//P/8//3//f/9//3//f/9//////8AAAAA/f/9//3//f/9//3//f/+//7/
/f/9//3//////////v/+//7/////////////////AAAAAP7//v/8//3//f/9////////
/////f/+//7//v/+//3//f/9/////////wAAAAAAAAAAAAAAAAAA//8AAAAAAAAAAAAA
AAAAAAAAAAAAAAAAAAAAAAAAAAAAAAAAAAAAAAAAAAAAAAAAAAAAAAAAAAAAAAAAAAAA
AAAAAAAAAAAAAAAAAAAAAAAAAAAAAgACAAIAAgAAAAAAAAAAAAAAAAAAAAAAAAAAAAAA
AAAAAAAAAAAAAAAAAAAAAAAAAAAAAAAAAAAAAAAAAAAAAAAAAAAAAAAAAAAAAAAAAAAC
AAIAAgACAAAAAAAAAAAAAAAAAAAAAAACAAIAAgACAAAAAAAAAAAAAAAAAAAAAAAAAAAA
AAAAAAIAAgACAAIAAAAAAAAAAAAAAAAAAAAAAAIAAgACAAIAAAAAAAAAAAAAAAAAAAAA
AAAAAAAAAAAAAAAAAAAAAAABAAEAAQABAP//////////AQABAAEAAQD//////////wEA
AQABAAIAAgACAAMAAwADAAQABAAFAAMAAwADAAQABgAGAAYABgAGAAcACAAJAAsACwAK
AAoADAAMAAwACwALAA0ADgAQABEAEQARABAAEAAOAA0ACwALAAoACAAGAAIAAQD/////
AAAAAP7//v/+//7//v/+//z//P/8//z//v/+//7//f/9//3/+//9////AwALABYAJAAz
AEIAVQBnAHwAkwCsAMQA1wDkAPEA9gDzAOkA0wCsAHYAPQATAPf/3v/K/8b/xv/J/8//
0//V/9j/3P/c/9z/3f/g/+L/4v/l/+f/6//t/+3/7//u/+z/7P/u/+//8f/v//H/8f/w
//D/8P/w//D/7v/u/+7/7v/w//D/8P/w/+7/7v/v/+//8f/x//H/8f/x//H/8f/x//H/
8f/x//H/8f/x//H/8f/y//L/8v/y//L/8v/y//P/8f/x//H/8f/z//P/8//1//P/8//0
//T/8//z//T/9P/0//T/9f/1//X/9f/1//X/9f/1//X/9v/2//X/9f/1//P/8//z//T/
9v/2//b/9f/z//P/8//y//T/9f/1//T/8v/y//L/8P/w//H/8f/x//H/8f/x/+//7v/u
/+7/7v/u/+3/7P/r/+v/6//p/+j/5//m/+X/5f/k/+T/5P/j/+D/3//e/93/3v/e/93/
3P/a/9n/2P/X/9f/1//X/9f/1//Y/9j/2P/Y/9j/2P/Y/9r/2//d/97/3P/d/93/3f/h
/+L/4//l/+j/6P/p/+r/7P/s/+3/7//w//H/8v/z//T/9f/2//f/9v/3//j/+f/7//z/
/f/9//v//f/9//3//////wAAAAD+//7//////wEAAgACAAIAAgACAAIAAQD//wAAAAAA
AAAAAAAAAAAAAAAAAAAAAAACAAIAAgACAAIAAgACAAAAAAABAAEAAQAAAAAAAAAAAAAA
AAAAAAAAAAAAAAAAAAACAAIAAgACAAAAAAD/////AgACAAIAAgAAAAAAAQABAP//////
////AQABAAIAAgD//////////wEAAQABAAIAAAD////////////////+/wAAAAABAAEA
//////////8AAAAA/v/+//7///////////////////8BAAIAAgACAAAA////////AQAB
AAEAAgAAAAAAAAAAAAAAAgABAAIAAAAAAAAAAAACAAIAAgACAAIAAgACAAIAAAAAAAAA
AAAAAAAAAAAAAAIAAgACAAIAAAAAAAAAAAABAAIAAwAEAAIAAgACAAIAAgACAAIAAgAC
AAIAAgACAAIAAgACAAIAAgACAAIAAgACAAIAAgACAAIAAgACAAIAAgACAAIAAgACAAIA
AgACAAIAAgACAAIAAgACAAIAAgACAAIAAgACAAQABAAEAAQAAwACAAEAAAACAAIAAgAC
AAIAAgACAAIAAgACAAIAAgACAAIAAgACAAQABAAEAAQABAAEAAQABAAEAAQABAAEAAIA
AgACAAIAAgACAAIAAgACAAIAAgACAAQABAAEAAQAAgACAAIAAgACAAIAAgACAAQABAAE
AAQAAgACAAEAAQADAAMAAwADAAEAAQABAAEAAQABAAEAAQADAAMAAwADAAEAAgACAAIA
AwADAAMABAAGAAcABwAHAAcACAAIAAgACAAIAAoACwAMAA0ADwAPAA4ADgAQABAADgAN
AA0ADwASABQAFQAVABUAFAAUABIADwANAAsACgAKAAgABAADAP////8AAAAA/v/+//7/
/v8AAAAAAAAAAAAAAAAAAAAAAAD/////////////AQAFAA0AGAAmADUASABdAG8AggCZ
ALIAzADhAPAA/QAEAQEB9wDhALYAfABBABsA///i/8z/xv/G/8n/z//R/9P/2v/e/97/
3v/f/+D/4v/k/+X/6f/r/+v/7f/v//L/8P/w/+7/7//x//H/8f/x//L/8v/y//L/8v/w
//D/8P/w//L/8v/y//L/8v/y//P/8//x//H/8f/x//P/8//z//P/8//z//P/8//z//P/
8//z//L/8v/y//L/9P/0//T/9f/1//X/9f/1//P/8//z//X/9P/1//f/+P/1//X/9v/2
//b/9v/3//f/9//3//f/9//1//X/9f/2//j/9//3//f/9//3//f/+P/2//b/9v/1//f/
9//3//b/9P/1//X/9P/2//b/9v/0//T/9f/1//X/9f/1//X/8//w//D/8P/w//D/7//u
/+3/7f/t/+v/6v/r/+r/6f/p/+b/5v/m/+X/5P/j/+L/4f/e/97/3f/c/97/3f/c/9v/
2//b/9v/2//b/9z/3P/c/9r/2v/a/9r/3P/d/9//4P/g/+H/4f/h/+H/4v/j/+X/6P/o
/+n/6v/u/+7/7//x//D/8f/y//P/9v/3//j/+f/4//n/+v/7//3//v///////f//////
//8BAAEAAgACAAAAAAABAAEAAwAEAAQABAACAAIAAgABAAMABAAEAAQAAgACAAIAAgAE
AAQABAAEAAMAAgABAAAAAQACAAMAAgAAAAEAAQABAAIAAgACAAIABAAEAAQABAAEAAQA
BAAEAAIAAgACAAIAAgACAAEAAQACAAIAAgACAAIAAgADAAMAAwADAAMAAwADAAMABAAE
AAEAAQABAAEAAQABAAEAAgAEAAMAAwADAAMAAwADAAIAAgACAAMAAwABAAEAAQABAAQA
BAACAAIAAgADAAMAAwADAAMAAwADAAMABAAEAAQABAADAAMAAwADAAMAAwAEAAQABAAE
AAQABgAGAAUABAAEAAQABAAEAAQABAAEAAQABAAEAAQABAAEAAQABAAEAAQABAAEAAQA
BgAGAAYABgAEAAQABAAEAAQABAAEAAQABgAGAAYABgAEAAQABAAEAAYABgAGAAYABgAG
AAYABgAGAAYABgAGAAYABgAGAAYABgAGAAYABgAGAAYABgAGAAYABgAGAAYABgAGAAYA
BgAEAAQABAAEAAQABAAEAAQABAAEAAQABAAGAAYABgAGAAYABgAGAAYABgAGAAYABgAG
AAYABgAGAAQABAAEAAQABAAEAAQABAAEAAQABAAEAAYABgAGAAYABAAEAAQABAAGAAYA
BgAGAAYABgAGAAYABAAEAAQABAAGAAYABgAGAAQABAAEAAQABgAGAAYABgAGAAYABgAG
AAQABAAEAAQABgAGAAYABgAGAAYABQAFAAUABQAFAAUABQAFAAUABQAFAAUABQAFAAUA
BQAFAAUAAwAEAAQABAAHAAcABwAIAAgACQAJAAkABwAIAAgACAAIAAgACgALAA4ADwAR
ABEAEAAQABIAEgASABEAEQATABYAGAAZABkAFwAWABYAFAATABEADwAOAAoACAAEAAMA
/////wAAAAAAAAAAAAAAAAAAAAAAAAAAAAAAAAAAAAAAAP///////wEA/////wMACwAW
ACQAMQBEAFkAawB+AJUAsADKAN8A7gD7AAYBCQH/AOsAxgCQAFMAIwAFAOj/0P/G/8b/
yf/N/8//0f/W/9r/3v/g/9//4P/i/+T/5f/n/+n/6//t/+3/7v/w//D/8P/x//H/8f/z
//P/8v/y//L/8v/y//L/8v/y//L/8v/y//L/8v/y//L/8//z//P/8//z//P/8//z//P/
8//z//P/8//z//P/8//z//P/9P/0//T/9P/0//T/9P/1//X/9f/1//X/9f/1//X/9//z
//P/9P/0//T/9f/3//j/9v/2//f/9//5//n/+f/5//f/9//3//j/+P/3//f/9//1//X/
9f/2//b/9v/2//X/9f/1//X/9P/0//X/9f/0//b/9v/2//T/9P/1//X/9f/1//X/9f/z
//L/8v/y//L/8v/x//D/7//v/+//7f/s/+n/6P/n/+f/5v/m/+b/5f/i/+H/4P/f/+D/
4P/f/97/3P/b/9r/2f/Z/9n/2f/Z/9f/2P/Y/9j/2v/a/9r/2v/Y/9n/2//c/93/3//g
/+H/4f/i/+P/5f/m/+b/5//o/+r/6v/r/+3/7v/v//D/8f/z//X/9//5//n/+f/5//n/
+f/6//v/+//9//////////3//f/+//7///8AAAIAAwABAAIAAgACAAIAAgACAAEAAQAC
AAIAAgAAAAAAAAAAAAIAAgACAAIAAAAAAAAAAAACAAIAAgAAAAAAAQABAAEAAgACAAIA
AgAAAAAAAAAAAAAAAAAAAAAAAAAAAAAAAAAAAAAA//////7//v/+//7//f/+/wAAAQD/
//////////////8AAAAA//////////////////8AAAAA/////////////////v/+//7/
/////////////////v/+//z//P/+//////////////////////8AAAAAAAAAAP//////
//3//f/9//7/AAAAAAAAAAAAAAAA///+/wAAAAAAAAAAAAAAAAAAAAD+//7//v/+/wAA
AAAAAAAAAAAAAAAAAAAAAAAAAAAAAAAAAAAAAAAAAAAAAAAAAAAAAAAAAAAAAAAAAAAA
AAAAAAAAAAAAAAAAAAAAAAAAAAAAAAAAAAAAAAAAAAAAAAAAAAAAAAAAAAAAAAAAAAAA
AAAAAAAAAAAAAAAAAAAAAAAAAAAAAAAAAAAAAAAAAAAAAAAAAAAAAAAAAAAAAAAAAgAC
AAIAAgAAAAAAAAAAAAAAAAAAAAAA/v/+//7//v///wAAAQACAAAAAAAAAAAAAAAAAAAA
AAD+//7//v/+//7//v/+//7/AAAAAAAAAAD+//7//v/+//7//v/+//7/AAAAAAAAAAAA
AAAAAAAAAAAA//////////////////////////////////////////////////8AAAAA
AAABAAEAAQACAAIAAwADAAMAAwACAAIAAgACAAQABgAHAAgACQALAAsACgAKAAwADAAM
AAsACwANAA4AEAARABEAEQAQABAADgANAAkABwAGAAQAAgD+//3/+//8//7////+//z/
/P/8//z//P/8//z//P/8//z//P/8//v/+//7//v///8BAAUADQAaACYAMwBGAFsAbwCC
AJkAsADEANUA4ADrAO4A5QDXAL0AjgBWACUAAwDp/9L/yP/I/8r/zf/P/9P/1f/Y/9z/
3P/e/9//4P/i/+L/5f/n/+f/6f/t/+//7v/u/+7/7v/v/+//7//v/+3/7v/u/+7/7v/u
//D/8P/w//D/7v/u/+7/7v/u/+7/7//v/+//7//v/+//8f/x//H/8f/v/+//7//v/+//
7//v/+//8P/w//D/8P/w//D/8P/x//P/8//z//P/8v/x//D/8f/x//H/8v/y//H/8f/y
//L/8v/y//P/8//z//P/8//z//P/8//z//T/9P/z//P/8//z//P/8//0//b/9v/2//X/
8//z//P/8v/y//P/8//y//D/8P/w/+7/8P/x//H/8f/x//H/8f/v//D/8P/w//D/7v/t
/+z/6//r/+v/6f/o/+f/5v/l/+X/4v/i/+L/4f/i/+H/4P/f/9z/3P/b/9r/2v/Z/9j/
1//Z/9n/2f/Z/9f/2P/Y/9j/2P/Y/9j/2P/Y/9n/2//c/9z/3f/d/93/3//g/+H/4//m
/+b/5//o/+r/6v/r/+3/7v/v//D/8f/y//P/9P/1//b/9//4//n/+f/6//v/+//7//3/
/f/9//3//f/+//7//v/+/////////wAAAAAAAAAAAAAAAP////8AAAAAAAAAAAAAAAAA
AP7//v/+//7/AAAAAAAAAAAAAAAAAAD+//7/////////AAAAAAAAAAD+//7//v/+//7/
/v/+//7//v/+//7//v8AAAAA//////7//v/+//7//v/+//////////////////3//f/+
//7//f/9//3//f/9//3//f/+//7//f/9//3//////////v/8//z//f/9//3//f/9//3/
/v/+//z//P/8//3//f/9/////////////f/+//7//v/+//3//f/9//3//f/9//7//v/+
//7//v8AAAAA///+//7//v/+//7//v/+//7//v/+//7//v/+//7//v/+//7//v/+//7/
/v/+//7//v/+//7//v/+//7//v/+//7//v/+//7//v/+//7//v/+//7//v/+//7//v/+
//7//v/+//7//v/+//7//v/+//7//v/+//7//v/+//7//v/+//7//v/+//7//v/+//7/
/v/+//7//v/+//7//v/+//7//v/+//7//v/+//7//v/+//7//P/8//z//P/8//z//P/8
//z//P/8//z//P/8//z//P/8//z//P/8//z//P/8//z//P/8//z//P/8//z//P/8//z/
/P/8//z//P/8//z//P/8//z//P/8//z//P/8//z//v/+//7//v/9//z/+//6//z//P/8
//z//v/9//3//f/7//v/+//7//v/+//7//v//f/9//3//f/9//3//f/9//z//P/8//3/
/////wAAAAD//////////wAAAAAAAAAAAAACAAMABAAFAAcABwAGAAgACgAKAAoABwAH
AAkACgAOAA8ADwAPAAwADAAKAAkACQAHAAYABAACAP7//f/7//v//P/8//r/+P/4//j/
+P/4//j/+P/4//r/+v/6//r/+f/5//n/+f/3//v///8DAAwAGgAnADgASwBfAHAAhwCg
ALYAywDcAOkA8gDzAO0A2wC8AIgATQAdAAEA5v/M/8L/wv/F/8v/y//N/9D/1P/W/9r/
2//e/97/3v/f/+H/4//l/+n/6//q/+r/7P/s/+3/7f/t/+v/7f/s/+z/7P/s/+z/7v/u
/+7/7v/s/+z/7P/s/+z/7P/t/+3/7//v/+//7//t/+3/7f/t/+3/7f/t/+3/7v/v//D/
8f/w//D/8P/w//D/8P/w//H/8f/x//H/8f/v/+//7//x/+//7//w//D/8f/x//L/8v/w
//D/8f/x//P/8//z//P/8//z//P/9P/y//H/8f/x//L/8//0//b/9P/0//T/8//z//P/
8//y//L/8//z//L/8P/w//D/7v/w//H/8f/x//H/8f/x/+//7v/u/+7/7v/w/+//7v/t
/+v/6//p/+j/6f/o/+f/5//k/+T/5P/j/+L/4f/g/9//3v/e/93/3P/c/9v/2v/Z/9n/
2f/Z/9n/1//Y/9j/2P/a/9r/2v/a/9r/2//d/97/3v/f/9//3//h/+L/4//l/+b/5v/n
/+j/7P/s/+3/7//w//H/8v/z//L/8//0//X/+P/5//r/+//9//7//////wEAAwADAAMA
AQABAAIAAgACAAIAAwADAAUABgAGAAYABAAEAAQAAwADAAQABAAEAAYABgAGAAYABgAG
AAYABgAGAAYABgAGAAgACAAIAAYACAAJAAkACQAIAAgACAAIAAgACAAIAAgACgAKAAoA
CgAIAAgACAAIAAoACgAJAAkACgAKAAoACgAIAAgACQAJAAsACwALAAsACQAJAAoACgAJ
AAkACQAJAAkACQAJAAoACAAHAAcABwAJAAkACQAIAAgACAAJAAkACQAJAAkACQAIAAgA
BgAGAAYABwAHAAcABwAHAAcABwAFAAYABgAGAAgABwAHAAcABwAHAAcACAAIAAgACAAI
AAgABgAFAAQABgAGAAYABgAGAAYABgAGAAYABgAGAAYACAAIAAgACAAIAAgACAAIAAgA
CAAIAAgACAAIAAgACAAIAAgACAAIAAgACAAIAAgACAAIAAgACAAIAAgACAAIAAgACAAI
AAgACAAIAAgACAAGAAYABgAGAAgACAAIAAgACAAIAAgACAAIAAgACAAIAAgACAAIAAgA
CAAIAAgACAAGAAYABgAGAAYABgAGAAYABgAGAAYABgAGAAYABgAGAAYABgAGAAYABgAG
AAYABgAEAAQABAAEAAIAAgACAAIAAgACAAIAAgACAAIAAgACAAIAAgACAAIAAQAAAP//
/v/+//7//v/+//7//v/+//7//P/8//z//P/6//r/+v/6//j/+P/4//j/+P/4//j/+P/4
//j/+P/4//b/9v/2//b/9f/0//P/8v/w//D/8P/w//L/8v/y//L/8v/y//L/8v/y//L/
8v/y//L/8v/y//L/8v/y//L/8v/z//T/9f/2//b/9v/2//b/+P/4//j/+P/4//j/+P/4
//r/+v/6//r/+P/4//j/+P/2//T/8v/w/+7/7P/q/+j/5//m/+X/5P/j/+L/4f/g/+L/
4v/i/w==
         </WaveFormData>
      </LeadData>
      <LeadData>
         <LeadByteCountTotal>10000</LeadByteCountTotal>
         <LeadTimeOffset>0</LeadTimeOffset>
         <LeadSampleCountTotal>5000</LeadSampleCountTotal>
         <LeadAmplitudeUnitsPerBit>4.88</LeadAmplitudeUnitsPerBit>
         <LeadAmplitudeUnits>¦ÌV</LeadAmplitudeUnits>
         <LeadHighLimit>2147483647</LeadHighLimit>
         <LeadLowLimit>268435456</LeadLowLimit>
         <LeadID>II</LeadID>
         <LeadOffsetFirstSample>0</LeadOffsetFirstSample>
         <FirstSampleBaseline>0</FirstSampleBaseline>
         <LeadSampleSize>2</LeadSampleSize>
         <LeadOff>FALSE</LeadOff>
         <BaselineSway>FALSE</BaselineSway>
         <ExcessiveACNoise>FALSE</ExcessiveACNoise>
         <MuscleNoise>FALSE</MuscleNoise>
         <LeadDataCRC32>1258589857</LeadDataCRC32>
         <WaveFormData>
+P/4//j/+P/5//r/+//8//r/+v/6//r/+P/4//j/+P/6//r/+v/6//j/+P/4//j/+v/6
//r/+v/4//j/+P/4//r/+v/6//r/+P/4//j/+P/2//b/9v/2//b/9v/2//b/+P/4//j/
+P/4//j/+P/4//b/9v/2//b/9v/2//b/9v/2//b/9v/2//b/9v/2//b/9P/0//T/9P/0
//T/9P/0//T/9P/0//T/9P/0//T/9P/y//L/8v/y//L/8v/y//L/8P/w//D/8P/y//L/
8v/y//D/8P/w//D/8v/y//L/8v/y//L/8v/y//L/8v/y//L/8v/y//L/8v/x//H/8f/y
//D/8P/v/+//7//v/+//7//v/+//7//v/+//7//v/+//8v/0//X/+P/5//z//v8AAAEA
AwADAAUAAwACAAAA//8BAAIAAgACAAIABQAGAAYABQAFAAUABAABAAAA///+//7//f/6
//j/9P/0//X/9//1//H/7//v//H/8P/v/+7/7P/s/+3/7f/t/+3/7P/s/+v/6//r/+v/
6//r/+v/6//t/+//8f/3/wEAEQAkADsAUwBvAIkAoAC0AMQAyQDEAL0AuQC7ALYAoQB5
AEEABQDI/5z/hP97/3v/g/+R/5n/nv+h/6r/tP+8/8X/y//P/9P/2v/f/+P/6P/q/+j/
6f/p/+z/7f/u/+//7//v/+//7//x//L/8v/y//L/8//0//T/9P/1//X/9f/1//f/9//3
//j/+P/4//j/+P/4//j/+P/4//n/+f/5//n/+//7//v/+//6//r/+//7//v/+//7//v/
/f/9//3//v/+//7//v///////////wEAAwADAAMABAAEAAMAAwACAAQABgAGAAYABgAG
AAYACAAIAAgACAAIAAoACgALAAwACgALAAsACwAOAA4ADgAQAA8AEAAQABIAEAAQABAA
EQATABMAFQAWABcAGAAZABkAGQAYABgAGwAbABsAHAAcABoAGwAbABsAHQAcABsAGgAZ
ABkAGQAZABkAGQAZABcAEwATABUAEwARABAADwAOAA0ADAALAAoACAAFAAQAAgAAAAAA
/v/+//z/+//6//n/+P/2//X/9P/1//T/9P/0//P/8//0//T/9P/0//T/9P/2//f/9//3
//X/9//3//f/+f/6//v/+//7//z//f/9//3//v/+/wAAAAAAAAAAAQADAAQABAAEAAMA
AwADAAQABgAGAAYABgAHAAcABwAHAAgACAAIAAgABgAHAAcABwAHAAcABwAHAAcABwAH
AAcABQAFAAQABAAGAAYABQAFAAUABQAFAAQABAAEAAQAAwADAAMAAwADAAMAAgACAAIA
AgACAAIAAgAAAAAAAAABAAMAAgACAAIAAgABAAEAAQAAAAAAAAAAAAEAAQAAAAAAAAAA
AAAAAAAAAAAAAAD//////v/+//////////////////////////////////////////7/
/v////////8AAAAA/////////////////////////////wEAAQABAAIAAAAAAAAAAAAA
AAAAAAAAAAAAAAAAAAAAAAAAAAAAAAACAAIAAgACAAAAAAAAAAAAAAAAAAAAAAACAAIA
AgACAAIAAgACAAIAAgACAAIAAgACAAIAAgACAAIAAgACAAIAAgACAAIAAgAEAAQABAAE
AAIAAgACAAIABAAEAAQABAAEAAQABAAEAAQABAAEAAQABAAEAAQABAAEAAQABAAEAAIA
AgACAAIABAAEAAQABAAEAAQABAAEAAIAAgACAAIABAAEAAQABAAEAAMAAwADAAQABAAE
AAMAAwADAAMAAwADAAMAAwADAAMAAwADAAMABQAGAAgACQAMAA0AEAASABQAFQAXABcA
FwAXABYAFAATABMAFAAUABIAEgAVABYAFgAVABUAFQAUABMAEgARABAADgANAAoACAAG
AAYABwAJAAcAAwABAAMAAwACAAEAAAD+//7////////////+//7/////////////////
////////AQAHAA0AGQAnADoAUwBtAIkAoQC4AM4A3ADfANYAzQDNAM0AwgCpAHsAQQAF
AMr/ov+O/4n/i/+V/6P/qf+s/7H/uv/E/8z/0//X/93/4//q/+//8//2//j/+v/7//v/
/P/9//7///////////8BAAEAAgACAAIAAgADAAQABAAEAAMAAwADAAMABQAFAAUABgAG
AAYABgAGAAQABAAEAAQABwAHAAcABwAHAAcABwAHAAgACAAJAAkABwAHAAcABwAHAAcA
BwAIAAoACgAKAAsACQAJAAkACwANAA0ADQAOAA8ADwAQABAAEAASABIAEgASABIAEgAU
ABYAFgAWABYAFgAWABcAGAAWABcAFwAXABgAGAAYABoAGwAcABwAHgAeAB4AHgAfAB8A
HwAhACIAIwAkACUAJQAlACQAJAAnACcAJwAoACgAJgAnACcAJwAnACYAJQAkACMAIwAj
ACMAIwAjACMAIQAfAB8AIQAfAB0AHAAbABoAFwAWABUAFAASAA8ADgAMAAwADAAKAAoA
BgAFAAQAAwACAAAA///+/////v/+//7//f/9//7//v/+//7//v/+//z//f/9//3///8B
AAEAAQABAAIAAwADAAMABAAFAAUAAwAEAAQABgAIAAgACAAJAAkACgAKAAoACwALAAsA
DAAKAAoACgAKAAsACwALAAsADAAMAAwADAAMAA0ADQANAA0ADQANAA0ACwALAAsACwAL
AAsACgAKAAwADAALAAsACQAJAAkACAAKAAoACgAJAAcABwAHAAcABwAGAAYABgAGAAYA
BgAGAAQABAAEAAUABQAEAAQABAACAAEAAQABAAIAAgACAAIAAwADAAIAAgACAAIAAgAC
AAAAAAAAAP//AQAAAAAAAQABAAEAAQABAP///////////////////////////v/+////
/////wAAAAD/////////////////////////////////////AAD+//7//v/+//7//v/+
//7//v/+//7//v/+//7//v/+//7//v/+//7//v/+//7//v/+//7//v/+//z//P/8//z/
/v/+//7//v/+//7//v/+//7//v/+//7//v/+//7//v/+//7//v/+//7//v/+//7//P/8
//z//P/8//z//P/8//z//P/8//z//v/+//7//v/8//z//P/8//z//P/8//z/+v/6//r/
+v/8//z//P/8//z//P/8//z//P/8//z//P/8//z//P/8//z//P/8//z//v/+//7//v/8
//z//P/8//z//P/8//z//P/8//z//P/6//r/+v/6//z//P/8//z//P/8//z/+//7//v/
/P/8//z/+//7//v/+//7//v/+//5//n/+f/5//v/+//7//z//P/9/wAAAQAEAAYACAAJ
AAkACQALAAsACgAIAAcABwAKAAoACgAKAA0ADgAOAA0ADQANAAwACwAKAAkACAAGAAcA
BAACAAAA/v///wEA///7//n/+f/5//j/9//2//T/9P/1//X/9f/1//T/9P/1//P/8//z
//P/8f/z//P/8//z//X/+/8DAA0AHgAzAEsAZQB/AJYArAC+AMkAxgC/AL0AvwC+ALEA
kQBfACcA6v+0/5b/i/+F/4n/l/+h/6b/p/+s/7j/wP/H/83/0//X/9z/4f/n/+j/6v/s
/+3/7f/u//H/8v/x//H/8f/x//H/8f/y//L/8v/y//P/9P/0//T/8//z//P/8//1//X/
9f/2//b/9v/2//b/9v/2//b/9v/3//f/9//3//f/9//3//f/+P/4//n/+f/3//f/9//3
//f/9//3//j/+P/4//j/+f/5//n/+f/7//v/+//7//z//f/9//7//v/8//7//v/+/wAA
AAAAAAIAAgACAAIAAgACAAIAAwAEAAIAAwADAAMABAAEAAQABgAHAAgACAAKAAoACgAK
AAsACwALAA0ADgAPABAAEQARABMAEgASABUAEwATABQAFAAUABUAFQAVABUAFAATABIA
EQARABEAEQAPAA8ADwANAAsACwANAAsACQAIAAcABgAHAAYABQAEAAIA///+//z/+v/6
//j/+P/2//X/9P/z//L/8P/v/+7/6//q/+r/6v/p/+n/6v/q/+r/6v/q/+r/7P/t/+3/
7f/r/+3/7f/t/+//8P/x//H/8f/y//P/8//z//T/9P/2//b/9v/2//f/+f/6//r/+v/5
//n/+f/6//z//P/8//z/+//7//v/+//8//z//P/8//z//f/9//3////////////9//3/
/f/9//3//f/8//z//v/+//3//f/9//3//f/8//z//P/8//v/+//7//v/+//7//r/+v/6
//j/+P/4//j/+P/4//j/+f/3//b/9v/2//j/9//3//f/9v/2//b/9v/3//f/9v/2//T/
9P/0//T/9v/2//b/9f/1//T/9P/1//X/9f/1//X/9f/1//X/9f/z//P/8//z//X/9f/0
//T/9f/1//X/9v/0//P/8//z//X/9f/1//X/9f/1//X/9f/3//f/9//2//b/9v/2//b/
9P/0//T/9P/0//T/9P/0//b/9v/2//b/9v/2//b/9v/2//b/9v/2//b/9v/2//b/9v/2
//b/9v/2//b/9v/2//b/9v/2//b/9v/2//b/9v/2//b/9v/2//b/9v/2//b/9v/2//b/
9v/0//T/9P/0//T/9P/0//T/9v/2//b/9v/2//b/9v/2//b/9v/2//b/9v/2//b/9v/2
//b/9v/2//b/9v/2//b/9v/2//b/9v/4//j/+P/4//j/+P/4//j/9v/2//b/9v/2//b/
9v/2//j/+P/4//j/9v/2//b/9v/0//T/9P/0//b/9v/2//b/9v/2//b/9v/2//b/9v/2
//b/9v/2//b/9v/2//b/9v/2//b/9v/1//X/9f/2//b/9v/1//X/9f/3//f/9//3//f/
9//3//f/9//3//f/+P/6//v//v///wIABAAGAAcACQAJAAsACwAKAAgABwAHAAgACAAI
AAgACwAMAAwACwALAAsACgAJAAYABQAEAAIAAQD+//z/+v/6//v//f/7//n/9//3//f/
9v/1//T/8v/y//P/8//z//X/9P/0//X/8//z//P/8//z//P/8//1//X/9//9/wcAFwAo
AD8AVwBxAIsApAC4AMoAzwDGAMEAwQDBALwApwB/AEsADwDS/6T/jP+D/4P/if+X/6H/
pP+n/7D/uv/C/8f/z//T/9f/3v/j/+f/6v/s/+7/7//v/+7/8f/y//P/8//z//X/9f/1
//b/9v/2//b/9//4//j/+P/5//n/+f/5//n/+f/5//r/+v/6//r/+v/6//r/+v/6//v/
+//7//v/+//7//v/+//8//z//f/9//3//f/9//3/////////AAAAAAAAAAABAAEAAQAB
AAMAAQABAAEAAgADAAMABAAEAAQABgAGAAYABgAGAAYACAAIAAgACAAIAAgACAAJAAoA
CgALAAsACwAMAAwADAAOAA8AEAAQABIAEgASABIAEwAVABUAFwAYABcAGAAZABkAGwAa
ABoAHQAdAB0AHgAeAB4AHwAfAB8AHQAcABsAGgAaABsAHAAdABkAGQAZABcAFQAVABcA
FQATABIAEQAQAA8ADgANAAwADAAJAAgABgAEAAQAAgACAP7//f/8//v/+v/4//f/9v/2
//b/9//4//X/9f/2//b/9v/2//b/9v/4//n/+f/5//n/+//7//v/+f/6//v/+//7//z/
/f/9//3//v/+/wAAAAAAAAAAAQABAAIAAgACAAMAAwADAAQABgAGAAYABgAHAAcABwAH
AAgACAAIAAgABgAHAAcABwAJAAkACQAJAAcABwAHAAcABwAHAAYABgAGAAYABQAFAAUA
BQAFAAQABAAEAAQAAwADAAMAAwADAAMAAgACAAIAAgACAAIAAgAAAAAAAAABAAEAAAAA
AAAAAAD///////8AAAAAAAAAAAEAAQAAAAAAAAAAAAAAAAAAAAAAAAD//wEAAAAAAAEA
//////////////////////////////////////7//v////////8AAAAA////////////
//////////////////////////7//v/+//7//v8AAAAAAAAAAP7//v/+//7//v/+//7/
/v/+//7//v/+//7//v/+//7//v/+//7//v8AAAAAAAAAAP7//v/+//7/AAAAAAAAAAD+
//7//v/+/wAAAAAAAAAAAAAAAAAAAAD+//7//v/+/wAAAAAAAAAA/v/+//7//v8AAAAA
AAAAAAAAAAAAAAAAAAAAAAAAAAAAAAAAAAAAAAAAAAAAAAAAAAAAAAAAAAAAAAAAAAAA
AAAAAAAAAAAAAAAAAAAAAAD+//7//v/+/wAAAAAAAAAAAAAAAAAAAAAAAAAAAAAAAAAA
AAAAAAAAAAAAAAAAAAAAAAAAAAAAAP7//v/+//7/AAAAAAAAAAAAAAAAAAAAAAAAAAAA
AAAAAAAAAAAAAAACAAEAAQABAAAAAAAAAP//AQABAAEAAQABAAEAAQABAAEAAQABAAEA
AQACAAQABQAIAAkADAAOABIAEwAVABUAFQAVABQAEgARABEAEgASABQAFAAXABgAFgAV
ABUAFQAUABMAEgARABAADgANAAoACAAGAAYABwAHAAUAAQD//wEAAQAAAP///v/8//z/
/f/9//3//f/8//z//f/9//3//f/9//3//f/9//3///8DAAsAEwAhADYATwBnAIEAmQCy
AMgA2ADdANgAzwDNAM0AxACvAIcATwATANj/qv+S/4v/i/+R/5//qf+o/63/uP/C/8r/
z//V/9v/3//m/+v/8f/y//T/9v/5//n/+v/7//z/+//7//3//f/9////AAAAAAAAAAD/
/wAAAAAAAAEAAQABAAEAAQABAAEAAgACAAIAAgACAAIAAgACAAIAAwADAAMAAwAFAAUA
BQAFAAQABAAFAAUABwAHAAcABwAHAAcABwAIAAgACAAIAAkACQAJAAkACwALAAsACwAM
AAsACwAMAAwADAAOAA4ADgAOAA4ADgAQABAAEAAQABAAEAAQABEAEgASABMAEwATABYA
FgAWABgAFwAYABgAGgAaABoAGgAbABsAGwAdAB4AHwAgACEAIQAhACAAIAAjACMAIwAk
ACQAIgAjACMAIwAlACQAIwAiACEAIQAhACEAHwAfAB8AHQAbABsAHQAbABkAGAAXABYA
FQAUABMAEgASAA8ADgAMAAgACAAGAAYABAADAAIAAQACAAAA///+//3//P/8//z/+//7
//z//P/8//z//P/8//z//f/9//3//f///////////wAAAQABAAMABAAFAAUAAwAEAAQA
BgAGAAYABgAHAAUABgAGAAYACQAJAAkACgAKAAoACgAKAAsACwALAAsACgAKAAoACgAM
AA0ADQANAA0ADQANAA0ADQANAA0ADQALAAsACgAKAAoACgAJAAkACwALAAsACgAKAAoA
CgAJAAcABwAHAAcABQAEAAQABAAGAAYABgAGAAQABAAEAAUABQAEAAQABAAEAAMAAwAD
AAAAAAAAAAAAAQABAAAAAAACAAIAAgACAAAAAAAAAP//AQAAAAAAAQD//////////wEA
AQABAAEAAQABAAEAAQABAAEAAAAAAAMAAwADAAQAAgABAAEAAQABAAEAAQABAAMAAwAD
AAMAAwADAAMABAACAAIAAgACAAIAAgACAAIAAgACAAIAAgAAAAAAAAAAAAIAAgACAAIA
AgACAAIAAgACAAIAAgACAAAAAAAAAAAAAgACAAIAAgACAAIAAgACAAIAAgACAAIAAAAA
AAAAAAAAAAAAAAAAAAAAAAAAAAAAAAAAAAAAAAAAAAAAAAAAAAAAAAAAAAAAAgACAAIA
AgAAAAAAAAAAAAAAAAAAAAAAAAAAAAAAAAAAAAAAAAAAAAAAAAAAAAAAAgACAAIAAgAA
AAAAAAAAAAAAAAAAAAAAAAAAAAAAAAAAAAAAAAAAAAAAAAAAAAAAAAAAAAAAAAACAAIA
AgACAAAAAAAAAAAAAAAAAAAAAAAAAAAAAAAAAAIAAgACAAIAAgACAAIAAgAAAAAAAAAA
AAAAAAAAAAAAAAAAAAAAAAACAAIAAgACAAIAAQABAAEAAAAAAAAA//8AAAEAAgADAAMA
AwADAAMAAQABAAEAAQABAAIABAAFAAgACQAMAA4AEAARABMAEwAVABUAFAASABEAEQAS
ABIAEgASABUAFgAUABMAEwATABQAEwASABEAEAAOAA0ACgAGAAQABAAFAAkABwADAAEA
//////7//f/+//z//P/9//v/+//7//r/+v/7//v/+//7//v/+//7//v/+//7////BwAR
ABsALABDAF8AeQCRAKoAwgDUANsA1gDPAMsAzQDIALUAkQBbACEA5v+2/5j/jf+L/5H/
n/+p/6z/rf+2/8D/yv/R/9f/2//f/+b/7f/x//T/9v/4//f/9//6//n//P/9//3//f/9
/////f8AAAAAAAAAAAEAAgACAAIAAQABAAEAAQABAAEAAQACAAIAAgACAAIABAAEAAQA
BAADAAMAAwADAAUABQAFAAUABgAGAAcABwAHAAcABwAHAAcABwAHAAgACAAIAAgACQAJ
AAkACQALAAsACwALAAwADQANAA4ADgAMAA4ADgAOAA4ADgAOABAAEAAQABAAEAASABIA
EwAUABQAFQAVABUAFAAUABQAFgAXABgAGAAaABoAGgAaABsAGwAbAB0AHgAfACAAIQAh
ACEAIAAgACMAJQAlACYAJgAkACUAJQAlACUAJAAjACIAIwAjACMAIwAhACEAIQAfABsA
GwAdABsAGQAYABcAFgAVABQAEwASABIADwAOAAwACgAKAAgACAAGAAUABAADAAIAAAD/
//7/+//6//r/+v/5//n/+v/6//r/+v/6//r/+v/7//v/+//7//3//f/9//v//P/9//3/
//8AAAEAAQABAAIAAgAEAAQABAAEAAUABQAGAAYABgAHAAcABwAIAAgACAAIAAgACQAJ
AAkACQAJAAgABwAGAAcACQAKAAsACwALAAsACwAJAAkACQAJAAkACQAIAAgACgAKAAkA
CQAHAAcABwAGAAQABAAEAAMAAgADAAQABQADAAIAAgACAAIAAgACAAIAAAAAAAAAAQAB
AAAAAAAAAAAA/////////v/+//7//v///////v/+//7//v/+//7//P/8//z/+//9//z/
/P/9//3//f/9//3//f/9//3//f/9//3//f/9//v/+//6//r//f/9//3//v/+//3//f/9
//v/+//7//v/+//7//v/+//7//v/+//8//z//P/8//z/+v/6//r/+v/6//r/+v/6//r/
+v/6//r/+v/6//r/+v/8//z//P/8//r/+v/6//r/+v/6//r/+v/6//r/+v/6//r/+v/6
//r/+v/6//r/+v/6//r/+v/6//r/+v/6//r/+v/6//r/+v/6//r/+v/6//r/+v/6//r/
+v/6//r/+v/4//j/+P/4//j/+P/4//j/+P/4//j/+P/4//j/+P/4//j/+P/4//j/+v/6
//r/+v/5//j/9//2//j/+P/4//j/+P/4//j/+P/4//j/+P/4//j/+P/4//j/9v/2//b/
9v/2//b/9v/2//b/9v/2//b/9v/2//b/9v/0//T/9P/0//b/9v/2//b/9v/2//b/9v/2
//b/9v/2//T/9P/0//T/9f/1//X/9v/2//b/9f/1//X/9f/1//X/9f/1//X/9f/1//X/
9f/1//b/+P/5//z//f8AAAIABAAFAAcABwAJAAcABgAEAAMABQAGAAYABgAHAAsADQAO
AAsACwALAAoABwAGAAUABAACAAEA/v/8//z//P/9/////P/3//T/8//1//T/8//y//D/
8P/x//H/8f/x//D/8P/v/+//7//v//H/8f/x//H/8//z//f/AQALABkALABFAGMAfQCT
AKgAvADGAMUAvgC7AL0AvQCwAJMAZQArAO3/uP+W/4j/hf+J/5P/nf+h/6b/q/+0/7z/
xP/L/8//1f/b/+D/4//n/+j/6v/q/+v/6//s/+3/7v/t/+3/7//v/+//8f/w//D/8P/w
/+//8P/w//D/8f/x//H/8f/x//H/8f/y//L/8v/y//L/8v/y//L/8v/z//P/8//z//X/
9f/1//X/9P/0//X/9f/1//X/9f/1//X/9f/1//b/9P/0//T/9f/3//f/9//5//n/+f/5
//r/+f/5//r/+v/6//z//P/8//z//P/8//7//v/+//7//v/+//7///8AAAEAAwAEAAUA
BAAEAAQABgAHAAgACAAKAAgACAAIAAkACwALAA0ADgAPABAAEQARABMAEgASABUAFQAV
ABYAFgAVABUAFAATABUAFAATABIAEQARABEAEQAPAA8ADwANAAsACwANAAsACQAIAAcA
BgAFAAQAAwACAAAA/f/8//r/+P/4//b/9v/0//P/8v/x/+7/7P/r/+r/6f/o/+j/6P/p
/+n/6v/q/+r/6v/q/+r/6v/r/+v/6//r/+3/7f/t/+v/7P/t/+3/7//w//H/8f/x//L/
8v/0//T/9P/0//X/9f/2//b/9v/3//f/9//4//r/+v/6//r/+//7//v/+//8//z//P/8
//r/+//7//v//P/9//7////////////////////+//7//v/+//3//f/9//3//f/8//z/
/P/8//v/+//7//v/+//7//r/+v/6//z//P/8//z/+v/6//r/+//7//r/+v/6//r/+f/5
//n/9v/2//b/9v/3//f/9v/2//j/+P/4//j/+P/4//j/9//3//b/9v/3//X/9f/1//X/
9//3//f/9//1//X/9f/1//f/9//2//b/9//3//f/+P/2//X/9f/1//X/9f/1//X/9//3
//f/9//3//f/9//2//b/9v/2//b/9v/2//b/9v/2//b/9v/2//j/+P/4//j/9v/2//b/
9v/2//b/9v/2//b/9v/2//b/9v/2//b/9v/2//b/9v/2//b/9v/2//b/+P/4//j/+P/2
//b/9v/2//b/9v/2//b/9v/2//b/9v/2//b/9v/2//b/9v/2//b/+P/4//j/+P/4//j/
+P/4//j/+P/4//j/+P/4//j/+P/4//j/+P/4//j/+P/4//j/9v/2//b/9v/4//j/+P/4
//j/+P/4//j/+P/4//j/+P/6//r/+v/6//j/+P/4//j/+P/4//j/+P/6//r/+v/6//r/
+v/6//r/+v/6//r/+v/4//j/+P/4//r/+v/6//r/+v/6//r/+v/4//j/+P/4//j/+P/4
//j/+v/6//r/+v/5//n/+f/6//r/+v/5//n/+f/5//n/+f/5//n/+f/5//n/+f/5//n/
+v/8//3/AAABAAQABgAIAAkACwALAA0ADQAMAAoACQAHAAgACAAIAAoADQAOAA4ADQAN
AA0ADAALAAoACQAIAAgABwAEAAIA/v/+////AQABAP3/+//7//v/+v/5//j/9v/2//f/
9//1//X/9P/0//X/9f/1//X/9//3//f/9//1//f/+////wcAEwAkADsAVQBtAIcAoAC4
AMoA0wDQAMkAxwDJAMgAtwCXAGcALwDw/7r/mP+L/4f/if+X/6P/pv+p/7D/uP/C/8n/
0f/X/9v/3v/l/+v/7v/w//L/8//z//b/9//2//f/+f/5//n/+//5//z//P/8//z/+//8
//z//P/9//3//f/9//v/+//7//z//v/+//7//v/+//7//v/+////////////AQABAAEA
AQAAAAAAAQABAP//////////AAABAAIABAAEAAQABAAFAAUABQAFAAcABwAHAAcACAAH
AAcACAAIAAgACgAKAAoADAAMAAwADgAOAA4ADgAOAA4ADgAPABAAEAARABEAEQAQABAA
EAASABMAFAAUABYAFgAWABYAFwAZABkAGwAcABsAHAAdAB0AHwAeAB4AIQAhACEAIgAi
ACIAIwAjACMAIwAiACEAIAAfAB8AHwAfAB8AHwAfAB0AGwAbAB0AGwAZABgAFwAWABMA
EgARABAAEAANAAwACgAIAAgABgAGAAIAAQAAAP//AAD+//3//P/7//r/+v/6//f/9//4
//j/+P/4//j/+P/4//n/+f/5//n/+//7//v/+//8//3//f/9//7//////wEAAgACAAQA
AgACAAIAAwADAAQABAAEAAcABwAHAAgABgAGAAYABgAJAAkACQAJAAgACAAIAAgACgAL
AAsACwALAAsACwALAAsACwALAAsACwALAAoACgAKAAoACQAJAAkACQAJAAgACAAIAAgA
BwAFAAUABQAFAAcABgAGAAYABgAGAAYABgAEAAQABAAFAAUABAAEAAQAAgABAAEAAQAA
AAAAAAAAAP/////+//7//v/+//7//v/+//7//v/9//3//P/8//3//f/9//3//f/7//v/
+//7//v/+//7//v/+f/5//j/+P/5//n/+f/6//r/+f/5//n/+f/5//n/+f/5//n/+f/5
//v/+f/5//j/+P/4//j/+P/4//j/+P/4//j/+P/4//j/+P/4//j/+P/4//j/+P/4//j/
+P/4//j/+P/4//j/+P/4//j/+P/4//j/+P/4//j/+P/4//j/+P/4//j/+P/4//j/+P/4
//j/+P/4//j/+P/2//b/9v/2//b/9v/2//b/9v/2//b/9v/2//b/9v/2//b/9v/2//b/
9v/2//b/9v/2//b/9v/2//b/9v/2//b/9P/0//T/9P/0//T/9P/0//T/9P/0//T/9P/0
//T/9P/y//L/8v/y//L/8v/y//L/8P/w//D/8P/y//L/8v/y//D/8P/w//D/8P/w//D/
8P/w//D/8P/w/+7/7v/u/+7/7v/u/+7/7v/s/+z/7P/s/+r/6v/q/+r/6v/q/+r/6v/q
/+r/6v/q/+r/6v/q/+r/6P/o/+j/6P/m/+b/5v/m/+j/6P/o/+j/5v/m/+b/5v/n/+j/
6f/q/+z/7v/w//L/9P/0//T/9P/0//T/9P/0//L/8v/y//L/8//0//X/9v/0//T/9P/0
//P/8v/x//D/7f/s/+v/6v/n/+b/5f/k/+P/4v/h/+D/3f/c/9v/2v/Y/9j/2P/Y/9r/
2v/a/w==
         </WaveFormData>
      </LeadData>
      <LeadData>
         <LeadByteCountTotal>10000</LeadByteCountTotal>
         <LeadTimeOffset>0</LeadTimeOffset>
         <LeadSampleCountTotal>5000</LeadSampleCountTotal>
         <LeadAmplitudeUnitsPerBit>4.88</LeadAmplitudeUnitsPerBit>
         <LeadAmplitudeUnits>¦ÌV</LeadAmplitudeUnits>
         <LeadHighLimit>2147483647</LeadHighLimit>
         <LeadLowLimit>268435456</LeadLowLimit>
         <LeadID>V1</LeadID>
         <LeadOffsetFirstSample>0</LeadOffsetFirstSample>
         <FirstSampleBaseline>0</FirstSampleBaseline>
         <LeadSampleSize>2</LeadSampleSize>
         <LeadOff>FALSE</LeadOff>
         <BaselineSway>FALSE</BaselineSway>
         <ExcessiveACNoise>FALSE</ExcessiveACNoise>
         <MuscleNoise>FALSE</MuscleNoise>
         <LeadDataCRC32>80586719</LeadDataCRC32>
         <WaveFormData>
/v/+//7//v/+//7//v/+//7//v/+//7//v/+//7//v/+//7//v/+//7//v/+//7//P/8
//z//P/+//7//v/+//z//P/8//z//v/+//7//v/+//7//v/+//7//v/+//7//v/+//7/
/v/8//z//P/8//7//v/+//7//P/8//z//P/8//z//P/8//7//v/+//7//P/8//z//P/8
//z//P/8//7//v/+//7//v/+//7//v/+//7//v/+//7//v/+//7//v/+//7//v/+//7/
/v/+//z//P/8//z//P/8//z//P/8//z//P/8//z//P/8//z//v/+//7//v/+//7//v/+
//z//P/8//z//P/8//z//P/+//7//v/+//7//v/9//3//////wEAAgADAAQACAAKAAgA
CQAKAAoACgAIAAYABAABAP///f/7//X/8//y/+7/7v/u/+7/7P/r/+v/7P/u//H/8f/x
//P/9P/1//b/+f/6//r/+//7//v/+//7//v/+//7//v/+//7//v//P/8//z//f/9//3/
/f/9//3//f////3//f/8//j/8//s/+j/4P/X/9D/y//D/7n/tf+0/6//qP+n/6b/pv+t
/8L/2v/o//D/9v/8//r/9v/v/+r/6P/o/+n/6//u//L/9v/5//z///8BAAIABQAHAAYA
BwAHAAgACgALAAwADAAMAAwADAAMAA4ADwAPAA8AEAAQABAAEAAPAA8ADwAPAA8ADwAP
AA8ADwAPAA8ADwAPAA8ADwAPAA8ADgAOAA4ADgAOAA4ADgAOAA4ADgAOAAwADAAMAAwA
DgAOAA4ADgAOAA4ADgAOAA0ADQANAA0ADQANAA0ADQALAAsACwALAAsACwAKAAoACgAK
AAoACgAKAAoACQAJAAkACAAIAAgACgAKAAkACQAHAAcABwAHAAkACQAJAAkACQAIAAgA
CAAIAAgACAAIAAgABwAHAAcABQAFAAUABQAHAAcABwAIAAgACAAIAAkACQAJAAoACgAK
AAsACwAMAAwADAANAA0ACwANAA0ADQANAA4ADwAPABEAEgASABIAEgASABIAEgATABMA
EwATABEAEQARABEAEQAPAA8ADwAPAA0ADAAMAAsACgAKAAkACAAIAAgACAAHAAYABgAF
AAYABgAFAAQAAgACAAIAAgABAAEAAAAAAP/////////////+//7//v/+//7//v/+//3/
/f/9//3//f/9//3//v/+//7//v/9//3//f/9//3//f/9//3//f/7//v/+//7//z//P/8
//z/+//7//v/+//9//3//f/9//3//f/9//3/+//7//z//P/6//v/+//6//r/+//8//3/
+//7//v/+//7//v/+//7//v/+//7//v/+//7//r/+v/6//r/+//7//r/+v/6//v/+//7
//v/+//7//v/+//7//v/+//6//r/+v/6//r/+v/6//r/+v/7//n/+f/5//n/+//6//r/
+v/6//r/+v/6//r/+v/5//n/+f/5//r/+v/6//r/+v/6//r/+v/6//r/+P/4//j/+P/6
//r/+v/6//j/+P/4//j/+P/4//j/+P/4//j/+P/4//j/+P/4//j/+P/4//j/+P/4//j/
+P/4//j/+P/4//j/+P/4//j/+P/4//j/+P/4//j/+P/4//j/+P/4//j/+P/2//b/9v/2
//j/+P/4//j/+P/4//j/+P/2//b/9v/2//b/9v/2//b/+P/4//j/+P/2//b/9v/2//b/
9v/2//b/9v/2//b/9v/2//b/9v/2//b/9v/2//b/9v/2//b/9v/2//b/9v/2//b/9v/2
//b/9v/2//b/9v/2//b/9v/2//b/9v/2//X/9//3//f/+f/8//3//v8CAAIAAgADAAQA
AgACAAAA/v/6//f/9f/z//H/7f/r/+r/5v/k/+T/5P/k/+P/4//k/+b/5//n/+f/6f/q
/+v/7P/v//L/8v/z//H/8f/x//H/8f/x//H/8f/z//P/8//0//T/9P/1//X/9f/1//X/
9f/z//X/9//1//T/8v/p/+L/3v/Y/9H/yP/B/7n/sf+t/6r/pf+e/53/nP+c/6f/vv/U
/+D/5v/u//T/8v/s/+f/4v/g/+D/4//l/+j/7P/w//P/9v/5//v//P/9////AAABAAEA
AgAEAAUABAAGAAYABgAIAAYABgAHAAcABwAIAAgACAAIAAkACQAJAAkACQAJAAkACQAJ
AAkACQAJAAkACQAJAAkACQAIAAgACAAIAAgACAAIAAgACAAIAAgACAAIAAgACAAIAAgA
CAAIAAgACAAIAAgABwAHAAcABwAHAAcABwAHAAcABwAHAAcABQAFAAQABAAEAAQABAAE
AAYABgAFAAUABQAEAAQABAACAAIAAQABAAEAAQABAAEAAwADAAMAAwABAAAAAAAAAAIA
AgACAAIAAgABAAEAAQABAAEAAQABAAEAAQABAAIAAgACAAIAAwAFAAUABgAGAAQABQAF
AAYABgAGAAcABwAHAAkACQAJAAkACgALAAsACwAMAAwADAAMAAwADAAMAA0ADQANAA0A
DQANAA0ADQANAAsACwALAAsACQAIAAgABwAGAAYABQAEAAQABAAEAAMAAgACAAEAAgAC
AAEAAAD+//7//v/+///////+//7/+//7//v/+//7//r/+v/6//z//P/8//z//f/9//3/
/f/9//3//f/+//z//P/8//v//f/9//3//f/7//v/+//7//3//f/9//3//v/+//7//v/9
//3//f/9//3//f/9//3/+//7//v/+//9//3//v/+//z//f/9//z//f/9//3//f/7//v/
+//7//3//f/9//3//f/9//3//f/9//3//P/8//r/+v/7//v//P/8//z//f/7//v/+//7
//v/+//7//v//f/9//z//P/8//z//P/8//z//P/8//3//f/9//3//f/9//z//P/8//z/
/P/8//z//P/8//v/+//7//v//P/8//z//P/8//z//P/6//z//P/8//z//P/8//r/+v/6
//r//P/8//z//P/6//r/+v/6//r/+v/6//r/+v/6//r/+v/8//z//P/8//z//P/8//z/
+v/6//r/+v/8//z//P/8//z//P/8//z//P/8//z//P/8//z//P/8//z//P/8//z//P/8
//z//P/8//z//P/8//z//P/8//z//P/8//z//P/8//z//P/8//z//P/8//z//P/8//z/
/P/8//z//P/8//z//P/8//z//P/8//z//P/8//z//P/8//7//v/+//7//P/8//z//P/+
//7//v/+//z//P/8//z//P/8//z//P/8//z//P/8//z//P/8//z//P/8//z//P/6//r/
+v/6//r/+v/6//r//P/8//z//P/+//7//v/+//z/+//7//v/+//9//7///8AAAQABgAG
AAcACAAIAAgABgAEAAIA//////3/+//3//X/9P/w/+7/7v/u/+z/6//r/+z/7v/v/+//
7//x//L/8//0//f/+v/6//v/+//7//v/+//7//v/+f/5//n/+f/7//z//P/8//3//f/9
//3//f/9//3//f///////v/6//X/8P/q/+L/2//W/83/xf+//7n/tP+x/6z/p/+m/6T/
p/+2/9D/5P/w//b//P/8//j/8//u/+j/6P/p/+v/7v/y//T/+f/8////AwAEAAcABwAI
AAkACQAIAAoADQAOABAAEAAQABAAEAAQABEAEQARABIAEgASABIAEwATABMAEwATABMA
EwATABMAEwATABMAEwATABMAEwATABIAEgASABQAFAAUABQAFAAUABQAFAASABIAEgAS
ABIAEgASABIAFAAUABQAFAARABEAEQARABMAEwATABMAEwATABMAEwATABMAEgASABIA
EgASABIAEAAQAA8ADwARABAAEAAQABAAEAAPAA8ADwAPAA8ADwANAA0ADQANAA8ADgAO
AA4ADgAOAA4ADgAOAA0ADQANAA0ADQANAA0ADQANAA0ADgAMAAwADAANAA8ADwAQABAA
EAARABEAEgASABIAEwATABMAFQAVABUAFQAWABcAFwAXABgAGAAYABoAGgAaABoAGQAZ
ABkAGQAZABkAGQAZABkAFwAXABcAFwAVABQAFAATABIAEgARABAAEAAQABAADwAOAA4A
DQAMAAwACwAKAAoACgAKAAoACQAJAAgACAAHAAcABwAHAAcABgAGAAYABAAEAAQABAAF
AAUABQAFAAMAAwADAAQABAAEAAQAAwAFAAUABQAFAAMAAwADAAMABQAFAAUABQAEAAQA
BAAEAAUABQAFAAUABQAFAAUABQADAAMAAwADAAMAAwAEAAQABAAFAAUABAADAAMAAwAD
AAUABQAFAAUABQAFAAUABQAFAAUABQAFAAUABQAEAAQAAgACAAMAAwAEAAQABAAFAAMA
AwADAAMAAwADAAMAAwADAAMAAgACAAIAAgACAAIAAgACAAIAAwADAAMAAwADAAMAAgAC
AAIAAgACAAIAAgACAAIAAQABAAEAAQACAAIAAgACAAIAAgACAAIABAACAAIAAgACAAIA
AgACAAIAAgACAAIAAgACAAIAAgACAAIAAgACAAIAAgACAAIAAgACAAIAAgACAAIAAgAC
AAIAAgACAAIAAgACAAIAAgACAAIAAgACAAIAAgACAAIAAgACAAAAAAAAAAAAAgACAAIA
AgACAAIAAgACAAIAAgACAAIAAAAAAAAAAAAAAAAAAAAAAAAAAAAAAAAAAAAAAAAAAAAA
AAAAAAAAAAAAAAAAAAAAAAAAAAAAAAAAAAAAAAAAAAAAAAAAAAAAAAAAAAAAAAD+//7/
/v/+//7//v/+//7//v/+//7//v8AAAAAAAAAAP7//v/+//7//v/+//7//v/+//7//v/+
//7//v/+//7//v/+//7//v/+//7//v/+//7//v/+//7//v/+//7//v/+//7//v/+//7/
/v/+//7//v/9//3//f/9////AAABAAIABgAIAAgACQAKAAoACgAKAAgABgADAAEA///9
//n/9f/0//D/7v/u/+7/7P/r/+v/7P/u/+//7//v//H/8v/x//L/9f/4//j/+f/5//n/
+f/5//n/+f/7//v/+//7//v//P/8//z/+//7//v/+//7//3//f/9//3//f/8//j/8f/s
/+T/3v/X/9D/yf/B/7n/s/+w/6v/pv+l/6L/ov+p/77/1P/k/+z/8v/4//b/8P/r/+b/
5P/k/+f/6f/q/+7/9P/3//r//f///wIAAQADAAYABwAHAAgACAAJAAoACgAKAAoADAAM
AAwADQANAA0ADgAOAA4ADgANAA0ADQANAA0ADQANAA0ADwAPAA8ADwAPAA8ADwAPAA8A
DgAOAA4ADgAOAA4ADgAOAA4ADgAOAAwADAAMAAwADAAMAAwADAAMAAwADAAMAAsACwAL
AAsACwALAAsACwALAAsACwALAA0ADQAMAAwACgAKAAoACgAKAAoACQAJAAsACgAKAAoA
CgAKAAkACQAJAAkACQAJAAkACQAJAAkABwAGAAYABgAGAAYABgAGAAYABQAFAAUABwAH
AAcABwAHAAcABwAIAAgACAAIAAkABwAHAAgACAAIAAkACQAKAAwADAANAA0ACwANAA0A
DQANAA4ADwAPAA8AEAAQABAAEAAQABAAEAARABEAEQARAA8ADwAPAA8AEQAPAA8ADwAP
AA0ADAAMAAsACgAKAAkACAAIAAgACAAHAAYABgAFAAQABAADAAIAAAAAAAAAAAD/////
/v/+///////////////+//7//v/+//7//v/+//3//f/9//3//f/9//3//v/+//7//v/9
//3//f/9//3//f/9//3//f/9//3//f/9//7//v/+//7//f/9//3//f/9//3//f/9//3/
/f/9//3//f/9//7//v/8//3//f/8//3//f/9//3//f/9//3//f/9//3//f/9//3//f/9
//3//f/9//z//P/8//z//f/9//z//P/8//3/+//7//v/+//9//3//f/9//3//f/8//z/
/P/8//z//P/6//r/+v/7//v/+//7//v//f/8//z//P/6//r/+v/6//r/+v/5//n/+f/5
//r/+v/4//j/+P/4//r/+v/4//j/+v/6//r/+v/6//r/+v/6//r/+v/6//r/+v/6//r/
+v/6//r/+v/6//j/+P/4//j/+v/6//r/+v/4//j/+P/4//j/+P/4//j/+v/6//r/+v/4
//j/+P/4//j/+P/4//j/+P/4//j/+P/4//j/+P/4//r/+v/6//r/+P/4//j/+P/4//j/
+P/4//j/+P/4//j/+P/4//j/+P/4//j/+P/4//j/+P/4//j/+P/4//j/+P/4//j/+P/4
//j/+P/4//j/+P/4//j/+P/2//b/9v/2//j/+P/4//j/9v/2//b/9v/2//b/9v/2//b/
9v/2//b/9v/2//b/9v/2//b/9v/2//b/9v/2//b/9v/2//b/9v/2//b/9v/2//b/9v/2
//b/9v/2//b/9v/2//b/9v/2//T/9P/0//T/9v/2//b/9v/0//T/9P/0//b/9v/2//X/
9f/1//X/9//4//n/+v/+/wAAAAABAAIAAAAAAP7//P/6//f/9f/z//P/7//t/+z/6P/m
/+b/5v/i/+H/4f/i/+b/5//n/+f/6f/q/+v/7P/v//L/8v/z//P/8//z//P/8f/x//H/
8f/z//P/8//0//T/9P/1//X/9f/1//X/9f/1//X/9f/1//T/8v/t/+b/4P/Y/9H/yv/B
/7n/sf+t/6r/pf+e/53/nP+a/6P/uv/U/+D/5v/u//T/9P/u/+n/5P/g/+D/4//n/+j/
7P/w//P/9v/3//v//v//////AAABAAEAAgAEAAUABgAGAAYABgAIAAgACAAJAAkACQAI
AAgACAAIAAkACQAJAAkACQAJAAkACQAJAAkACQAJAAkACQAJAAkACQAIAAgACAAIAAgA
CAAIAAgACAAIAAgACAAIAAgACAAIAAgACAAIAAgACAAIAAgABwAHAAcABwAJAAkACQAJ
AAcABwAHAAcABwAHAAYABgAGAAYABgAGAAYABgAFAAUABwAGAAYABgAGAAYABQAFAAMA
AwADAAMABQAFAAUABQAFAAQABAAEAAQABAAEAAQABAADAAMAAwADAAMAAwADAAMAAwAD
AAQABAAEAAQABQAFAAUABgAGAAYABwAHAAgACAAIAAkACQALAA0ADQANAAsADAANAA0A
DQAOAA4ADgAOAA4ADgAOAA0ADQANAA0ADQANAA0ADQANAAsACwALAAsACQAIAAgACQAI
AAgABwAGAAYABgAGAAUABAAEAAMAAgACAAEAAAAAAAAAAAAAAP/////+//7//f/9//3/
/f/9//z//P/8//z//P/8//z/+//7//v/+//7//v/+//8//r/+v/6//n/+//7//v/+//7
//v/+//7//v/+//7//v/+v/6//r/+v/7//v/+//7//v/+//7//v/+//7//v/+//5//n/
+v/6//z//f/9//z/+//7//v/+//7//v/+//7//v/+//7//v/+//7//v/+//7//v/+v/6
//r/+v/7//v//P/8//z//f/7//v/+//7//v/+//7//v/+//7//r/+v/8//z//P/8//r/
+v/6//v/+f/5//n/+f/7//r/+v/6//r/+v/6//r/+v/6//n/+f/5//n/+v/6//r/+v/6
//r/+v/6//r/+v/6//r/+v/6//j/+P/4//j/+v/6//r/+v/6//r/+v/6//r/+v/6//r/
+P/4//j/+P/4//j/+P/4//j/+P/4//j/+P/4//j/+P/4//j/+P/4//j/+P/4//j/+P/4
//j/+P/4//j/+P/4//j/+P/4//j/+P/4//j/+P/4//j/+P/4//j/+P/4//j/+v/6//r/
+v/4//j/+P/4//j/+P/4//j/+P/4//j/+P/2//b/9v/2//j/+P/4//j/+P/4//j/+P/2
//b/9v/2//j/+P/4//j/+P/4//j/+P/4//j/+P/4//j/+P/4//j/+P/4//j/+P/4//j/
+P/4//j/+P/4//j/+P/4//j/+P/4//j/+P/4//j/+P/4//j/+P/4//j/+P/2//b/9v/2
//j/+P/4//j/9v/2//b/9v/2//b/9v/2//b/9v/2//b/9v/2//b/9v/2//b/9v/2//b/
9v/2//b/9v/2//b/9f/1//X/9f/3//j/+f/6//7/AAAAAAEAAgACAAIAAAD+//z/+f/3
//X/9P/x//D/8P/q/+j/6P/o/+T/4//j/+T/5v/n/+f/5//p/+r/6//s/+//8v/y//P/
8//z//P/8//1//X/9f/1//X/9f/1//b/9P/0//X/9f/1//X/9f/1//X/9f/1//f/9v/y
/+3/6P/g/9r/0//M/8X/vf+z/63/qv+l/6D/m/+a/5r/n/+y/8z/3v/o/+7/9P/2//L/
7f/m/+L/4P/h/+P/6P/q/+7/8f/0//f/+f/6//v//f/+//////8AAAIAAwAEAAQABAAG
AAYABgAGAAcABwAHAAgACAAIAAgABwAHAAcABwAJAAkACQAJAAcABwAHAAcABwAHAAcA
BwAJAAgACAAIAAgACAAIAAgACAAIAAgACAAIAAgACAAIAAYABgAGAAYABgAGAAYABgAH
AAcABwAHAAUABQAFAAUABQAFAAUABQAFAAUABAAEAAQABAAEAAQABgAGAAUABQAFAAQA
BAAEAAIAAgABAAEAAQABAAEAAQABAAEAAQABAAEAAAAAAAAAAAAAAAAAAAAAAP//////
////////////AQABAAEAAgAAAAAAAAABAAEAAQACAAIAAgADAAMABAAGAAYABwAHAAUA
BwAHAAcACQAKAAsACwALAAwADAAMAAwADAAMAAwACwALAAsACwAMAA0ADgAPAA0ACwAL
AAsACwAJAAgACAAHAAYABgAFAAQABAAEAAQAAwACAAIAAQAAAAAA///+//7//v/+//7/
/f/9//z//P/7//v/+//7//n/+P/4//j/+P/4//j/+P/3//f/9//3//n/+f/5//r/+P/4
//j/9//5//n/+f/5//n/+f/5//n/+f/5//n/+f/6//r/+v/6//n/+f/5//n/+f/5//n/
+f/5//n/+f/5//n/+f/6//r/+v/7//v/+v/5//n/+f/5//n/+f/5//n/+f/5//n/+f/5
//n/+f/5//n/+f/4//j/+P/4//n/+f/4//j/+P/5//n/+f/5//n/+f/5//n/+f/5//n/
+P/4//j/+P/4//j/+P/4//j/+f/5//n/+f/5//n/+P/4//j/+P/4//j/+P/4//j/9//3
//f/9//4//j/+P/4//j/+P/6//j/+P/6//j/+P/4//j/+P/4//j/+P/4//j/+P/4//j/
+P/4//j/+P/4//j/+P/4//j/+P/4//j/+P/4//j/+P/4//j/+P/4//j/+P/4//j/+P/4
//j/+P/4//j/+P/4//j/+P/4//j/+P/4//j/+P/4//j/+P/4//j/+P/4//j/+P/4//j/
+P/4//j/+P/6//r/+v/6//r/+v/6//r/+P/4//j/+P/4//j/+P/4//j/+P/4//j/+P/4
//j/+P/6//r/+v/6//j/+P/4//j/+P/4//j/+P/6//r/+v/6//r/+v/6//r/+v/6//r/
+v/4//j/+P/4//r/+v/6//r/+v/6//r/+v/6//r/+v/6//r/+v/6//r/+v/6//r/+v/6
//r/+v/6//r/+v/6//r/+v/6//r/+v/6//r/+v/6//z//P/8//z/+v/6//r/+v/4//j/
9//3//n/+f/7//z//f/+/wIABAAGAAcACAAIAAYABAACAAAA/f/7//n/9//x/+//7v/q
/+r/6v/q/+j/5//n/+j/6v/r/+v/6//t//D/8f/y//X/+P/4//n/+f/3//f/9//3//n/
+f/5//n/+f/5//r/+v/6//v/+//7//v/+//7//v/+//5//n/+P/0/+3/5v/g/9r/0//K
/8P/u/+1/7H/sP+t/6j/p/+k/6b/tf/K/97/6v/y//r//v/6//T/7f/q/+b/5v/r/+//
8v/2//r//f8AAAMABQAIAAkACwAKAAsADQAOAA4ADwAQABAAEAAQABAAEgASABMAEwAT
ABIAEgASABIAFQAVABUAFQAVABUAFQAVABUAFQAVABUAFQAVABUAFQATABIAEgASABIA
EgASABIAFAAUABQAFAAUABQAFAAUABQAFAAUABQAFAAUABQAFAAVABUAFQAVABMAEwAT
ABMAEQARABEAEQATABMAEgASABIAEgASABIAEgASABEAEQARABAAEAAQABAAEAAPAA8A
DwAPAA8ADwANAA0ADQANAA4ADgAPABAADgAOAA4ADgAOAA0ADQANAA0ADQANAA0ACwAL
AAsADAANAA4ADwARAA8ADwAQABAAEAARABEAEgASABIAEwATABMAFQAVABUAFQAWABcA
FwAXABgAGAAYABgAGAAYABgAGQAZABkAGQAZABkAGQAZABkAFwAXABcAFwAVABQAFAAT
ABIAEgARABAAEAAQABAADwAOAA4ADQAMAAwACwAKAAgACAAIAAgACQAJAAgACAAHAAcA
BwAHAAUABAAEAAQABAAEAAQABAADAAMAAwADAAMAAwADAAQABAAEAAQAAwADAAMAAwAD
AAMAAwADAAMAAwADAAMAAwACAAIAAgACAAMAAwADAAMAAwADAAMAAwADAAMAAwADAAEA
AQACAAIAAAABAAEAAAABAAEAAQABAAEAAQABAAEAAQABAAEAAQABAAEAAQABAAEAAQAA
AAAAAAAAAAEAAQAAAAAAAAABAAEAAQABAAEAAQABAAEAAQABAAEAAAAAAAAAAAAAAAAA
AAAAAAAAAQD//////////wEAAAAAAAAAAAAAAAAAAAAAAAAA//////////8AAAAAAAAA
AAAAAAAAAAAAAAAAAAAAAAAAAAAAAAAAAAAAAAAAAAAAAAAAAAAAAAAAAAAAAAAAAAAA
AAAAAAAAAAAAAAAAAAAAAAAAAAAAAAAAAAD+//7//v/+//7//v/+//7//v/+//7//v/+
//7//v/+//7//v/+//7/AAAAAAAAAAD+//7//v/+//7//v/+//7//v/+//7//v/+//7/
/v/+//7//v/+//7//v/+//7//v/+//7//v/+//7//v/+//7//P/8//z//P/8//z//P/8
//z//P/8//z//P/8//z//P/8//z//P/8//z//P/8//z//P/8//z//P/8//z//P/8//z/
/P/8//z//P/8//z//P/8//z//P/8//z//P/8//z//P/8//z//P/8//z//P/8//z//P/8
//z//P/8//z//P/8//z//P/8//z//P/8//z//P/8//z//P/6//r/+v/6//r/+v/5//n/
+//7//3//v/9//7/AgAEAAYABwAIAAgACgAIAAYABAD///3/+//5//X/8//y/+7/7P/s
/+z/6v/n/+f/6P/q/+v/6//r/+3/7v/v//D/8//0//T/9f/1//X/9f/1//X/9f/1//X/
9f/1//X/9v/2//b/9//3//f/+f/5//n/+f/5//n/+f/4//b/8f/q/+T/3v/X/9D/x/+/
/7f/sf+u/6v/pv+j/6L/nv+h/7D/yP/a/+T/6v/y//T/8P/p/+T/4P/e/+H/5f/o/+r/
7v/z//b/9f/3//z//f/9//7///8BAAIABAADAAQABAAGAAYACAAIAAgACQAJAAkACgAK
AAoACgALAAsACwALAAkACQAJAAkACwALAAsACwALAAsACwALAAsACgAKAAoACgAKAAoA
CgAIAAgACAAIAAgACAAIAAgACAAIAAgACAAIAAgACAAIAAkACQAJAAkACQAJAAkACQAH
AAcABwAHAAkACQAIAAgABgAGAAYABgAIAAgABwAHAAUABAAEAAQABAAEAAMAAwAFAAUA
BQAFAAMAAwADAAMABQAEAAQABAAEAAQABAAEAAQAAwADAAMAAwADAAMAAwABAAEAAQAC
AAIAAgACAAMAAwADAAQABAAEAAUABQAGAAgACAAJAAkABwAJAAkACQALAAwADQANAA0A
DgAOAA4ADgAOAA4ADgANAA0ADQANAA0ADQANAA0ADQALAAsACwALAAkACAAIAAcABgAG
AAUABAAEAAQABAADAAIAAgABAAAAAAD///7//v/+//7//v/9//3//P/8//v/+//7//v/
+//6//r/+v/6//r/+v/6//n/+f/5//n/+f/5//n/+v/6//r/+v/5//n/+f/5//n/+//7
//v/+//5//n/+f/5//r/+v/6//r/+//7//v/+//7//v/+//7//v/+//7//v/+//7//z/
/P/6//v/+//6//v/+//7//v/+//7//v/+//7//v/+//7//n/+f/5//n/+//7//r/+v/6
//r/+//7//j/+P/4//n/+f/5//n/+f/5//n/+f/5//n/+f/4//j/+P/4//j/+P/2//b/
9v/3//f/9//3//f/+f/4//j/+P/4//j/+P/4//b/9v/1//X/9//3//j/+P/2//b/9v/2
//b/9v/2//j/9v/2//b/9v/2//b/9v/2//b/9v/2//b/9v/2//b/9v/0//T/9P/0//T/
9P/0//T/9P/0//T/9P/0//T/9P/0//b/9v/2//b/9P/0//T/9P/0//T/9P/0//T/9P/0
//T/9P/0//T/9P/0//T/9P/0//T/9P/0//T/8v/y//L/8v/y//L/8v/y//T/9P/0//T/
9P/0//T/9P/y//L/8v/y//T/9P/0//T/9P/0//T/9P/y//L/8v/y//L/8v/y//L/9P/0
//T/9P/y//L/8v/y//L/8v/y//L/8v/y//L/8v/y//L/8v/y//L/8v/y//L/8v/y//L/
8v/w//D/8P/w//D/8P/w//D/8v/y//L/8v/y//L/8v/y//D/8P/w//D/8P/w//D/8P/w
//D/8P/w//D/8P/w//D/8P/w//D/8P/w//D/8P/w//D/8P/w//D/7v/u/+7/7v/w//D/
8P/w//P/9P/1//b/9//4//n/+v/4//j/+P/4//b/9P/y//D/7v/s/+r/6P/m/+T/4v/g
/97/3v/e/97/4P/g/+D/4P/j/+T/5f/m/+n/6v/r/+z/7P/s/+z/7P/u/+7/7v/u/+7/
7v/u/w==
         </WaveFormData>
      </LeadData>
      <LeadData>
         <LeadByteCountTotal>10000</LeadByteCountTotal>
         <LeadTimeOffset>0</LeadTimeOffset>
         <LeadSampleCountTotal>5000</LeadSampleCountTotal>
         <LeadAmplitudeUnitsPerBit>4.88</LeadAmplitudeUnitsPerBit>
         <LeadAmplitudeUnits>¦ÌV</LeadAmplitudeUnits>
         <LeadHighLimit>2147483647</LeadHighLimit>
         <LeadLowLimit>268435456</LeadLowLimit>
         <LeadID>V2</LeadID>
         <LeadOffsetFirstSample>0</LeadOffsetFirstSample>
         <FirstSampleBaseline>0</FirstSampleBaseline>
         <LeadSampleSize>2</LeadSampleSize>
         <LeadOff>FALSE</LeadOff>
         <BaselineSway>FALSE</BaselineSway>
         <ExcessiveACNoise>FALSE</ExcessiveACNoise>
         <MuscleNoise>FALSE</MuscleNoise>
         <LeadDataCRC32>1750474611</LeadDataCRC32>
         <WaveFormData>
9v/2//b/9v/0//T/9P/0//b/9v/2//b/9P/0//T/9P/y//L/8v/y//L/8v/y//L/9P/0
//T/9P/0//T/9P/0//L/8v/y//L/9P/0//T/9P/y//L/8v/y//L/8v/y//L/8v/y//L/
8v/y//L/8v/y//T/9P/0//T/9P/0//T/9P/0//T/9P/0//b/9v/2//b/9P/0//T/9P/0
//T/9P/0//b/9v/2//b/9P/0//T/9P/2//b/9v/2//T/9P/0//T/9P/0//T/9P/0//T/
9P/0//T/9P/0//T/9P/0//T/9P/0//T/9P/0//T/9P/0//T/9P/0//X/9f/1//X/9P/0
//T/9P/0//T/9P/0//T/9P/0//T/9P/0//X/9f/1//X/9//4//n/+v///wEAAwAGAAUA
BgAHAAgACAAIAAoACwAKAAoACAABAP3/+//6//f/+P/3//f/+v/7//v/+f/4//X/8v/v
/+7/7v/u//D/8v/w/+//7v/u/+7/7v/s/+v/6//r/+v/6//r/+v/6//r/+v/6//r/+v/
6//r/+v/7P/u//L///8PACMANQBLAGoAjgCyANUA9wARAR0BIQEbAf0AxQB5ABwAs/9R
/wj/1P6z/q7+u/7M/tv+7f4E/xr/Kv88/07/Yf92/4f/lf+i/7L/wP/J/9P/3P/k/+n/
7v/x//T/9v/5//z//P/+//////8AAAAAAQADAAMAAwAEAAQABAAFAAUABQAFAAQABAAF
AAUABQAFAAUABQAHAAcABwAJAAkACQAJAAoACAAIAAkACQAJAAkACQAJAAoACgAKAAsA
DgAOAA4ADgAPAA8AEAAQAA4ADgAPAA8AEAAQABAAEAAQABAAEQARABQAFAAUABQAFQAV
ABUAFQAUABUAFQAWABYAFQAVABUAFQAWABcAFwAXABcAFwAXABkAGgAaABoAGAAZABoA
GgAaABoAGgAZABgAGAAZABkAGQAYABYAFQAWABUAFAAUABEAEAAOAA0ADAAJAAgACAAD
AAEAAQAAAP7//P/7//n/9//2//b/9P/z//L/8f/x//H/8P/w//D/7v/u/+7/7f/t/+3/
7f/s/+z/7P/s/+z/7v/u/+7/7v/u/+7/7//v/+//8P/w//H/8f/y//T/9P/2//b/9//4
//j/+P/5//n/+v/6//r/+//5//r/+v/7//v/+//8//z//P/8//3//f/9//3//v/+//7/
/v////////8AAAAAAAABAAEAAQABAAEAAQABAAEAAQABAAEAAQADAAMAAwAEAAIAAgAC
AAIAAwADAAMAAwACAAIAAgACAAIAAgACAAEAAgACAAIAAgAAAAAA/////wEAAQAAAAAA
AAAAAAAAAAAAAP///////////////////P/8//z//P/+//3//f/9//3//f/9//z//P/8
//z//P/8//z//P/7//n/+f/5//n/+//6//r/+v/4//j/+P/4//r/+f/5//n/+f/5//n/
+f/3//f/9v/2//j/+P/4//j/+P/4//j/+P/4//j/+P/4//j/9//5//j/9v/2//b/9v/4
//j/+P/4//b/9v/2//b/9v/2//b/9v/2//b/9v/2//b/9v/2//b/9v/2//b/9v/2//b/
9v/2//b/9v/2//b/9v/2//b/9v/2//b/9v/2//b/9v/2//b/9v/2//b/9v/2//b/9v/2
//b/9v/2//b/9v/2//b/9v/2//b/9v/2//b/9v/2//b/9v/2//b/9v/2//b/9v/2//b/
9v/2//b/9P/0//T/9P/0//T/9P/0//T/9P/0//T/9v/2//b/9//1//X/9f/0//T/9P/0
//T/9v/2//b/9v/2//b/9v/2//b/9//3//f/+f/7//z//f/+/wEAAwAFAAgACQAKAAsA
DAAMAAwADgAOAA4ADQAKAAEA/f/7//r/+P/4//j/+f/8//3//f/7//j/9f/y/+//8P/u
/+7/8P/y//L/8f/w/+7/7v/u/+z/6//r/+v/6//r/+v/6//r/+3/7f/t/+3/6//r/+v/
6//s//D/9v8DABUAKQA7AFEAcACUALgA2wD9ABUBIQEjARcB8QCxAF0A+P+N/zH/7v7C
/qn+qv65/sr+2/7x/gr/Hv8u/0D/Vv9p/3z/i/+Z/6j/tP/A/8v/1f/c/+T/6//u//H/
9P/2//n/+v/8//7///8BAAIAAgADAAUABQAFAAYABgAGAAcABwAHAAcABgAGAAcABwAJ
AAkACQAJAAkACQAJAAsACwALAAsADAAMAAwADQANAA0ADQANAA0AEAAQABAAEQAQABAA
EAAQABEAEQASABIAFAAUABUAFQAUABQAFAAUABYAFgAXABcAGAAYABgAGAAZABkAGQAZ
ABgAGQAZABoAHAAbABsAGwAbABwAHQAdAB0AHQAdAB0AHwAgACAAIAAeAB8AIAAgAB4A
HgAeAB0AHgAeAB8AHwAfAB4AHAAbABwAGwAaABoAGQAYABYAFQAWABMAEgASAA8ADQAN
AAwACgAIAAcABQADAAIAAgAAAP///v/9//3//f/8//z//P/6//r/+v/5//n/+f/5//j/
9v/2//b/9v/2//b/9v/2//b/9v/3//f/9//4//j/+f/3//j/+v/6//r/+v/7//z//P/8
//3//f/+//7//v//////AAAAAAEAAQABAAIAAgACAAIAAwADAAMAAwAEAAQABAAEAAUA
BQAFAAYABgAGAAcABwAHAAcABwAHAAcABwAJAAkACQAJAAkACQAJAAoACgAKAAoACgAJ
AAkACQAJAAoACgAKAAoACAAIAAgABwAHAAgACQAKAAgACAAHAAcABwAHAAYABgAGAAYA
BgAGAAYABQAFAAUABQAFAAUABQAEAAQABAAEAAQAAwADAAMAAwADAAMAAgACAAIAAgAC
AAIAAgACAAEAAwADAAMAAwADAAIAAgACAAIAAgACAAIAAgABAAEAAQADAAMAAwADAAMA
AwACAAIAAgACAAIAAgACAAIAAgACAAIAAgACAAIAAgADAAMAAgACAAIAAgACAAAAAAAA
AAAAAgACAAIAAgACAAIAAgACAAAAAAAAAAAAAgACAAIAAgACAAIAAgACAAIAAgACAAIA
AAAAAAAAAAACAAIAAgACAAIAAgACAAIAAgACAAIAAgACAAIAAgACAAIAAgACAAIAAgAC
AAIAAgACAAIAAgACAAAAAAAAAAAAAgACAAIAAgAAAAAAAAAAAAAAAAAAAAAAAAAAAAAA
AAAAAAAAAAAAAAIAAgACAAIAAAAAAAAAAAAAAAAAAAAAAAAAAAAAAAAAAAAAAAAAAAAA
AAAAAAAAAAAAAAAAAAAAAAAAAAAAAAAAAAAAAAAAAAAAAAAAAAAAAAABAAEAAQABAAAA
AAAAAAAAAAAAAAAAAAAAAAAAAAAAAAAAAAABAAEAAQABAAMABAAFAAYACQALAA0AEAAR
ABIAEwAUABQAFAAWABcAGAAaABgAEQANAAsACgAHAAYAAwADAAYABwAJAAcABgADAAIA
///+//z/+v/8//7//v/9//z//P/8//z/+v/5//n/+f/5//n/+f/5//n/+f/5//n/+f/5
//n/+//7//z//P8AAAcAFwAnADsATwBoAIoAsADVAPcAFQEpATEBLQEZAe8ArQBYAPP/
if82//z+0f6+/sX+1v7n/vf+Cv8g/zT/RP9U/2f/ev+N/5//sP+8/8r/1f/f/+j/7v/1
//r///8CAAQABwAIAAwADgAPAA8AEAAQABEAEwATABMAFAAUABQAFQAVABUAFQAWABYA
FwAXABcAFwAXABcAFQAVABUAFwAZABkAGQAaABoAGgAbABsAGwAbABsAGwAcABwAHAAd
ACAAIAAgACAAIQAhACIAIgAgACAAIQAhACQAJAAkACQAJAAkACUAJQAmACYAJgAmACcA
JwAnACcAJgAnACcAKAAqACkAKQApACcAKAApACkAKwArACsAKwApACoAKgAqACoAKwAs
ACwALAAsACwAKwAoACgAKQApACkAKAAmACUAJgAlACQAJAAhACAAHgAdABwAGQAYABgA
EwARABEAEAAOAAwACwAJAAcABgAGAAQAAQAAAP////////7//v/+//z//P/8//v//f/9
//3//P/+//7//v/+//7//v/+//7//v/+//////8BAAIAAgADAAUABgAIAAgACgAKAAsA
DAAKAAoACwALAA4ADgAOAA8ADwAQABAAEQAPAA8AEAAQABAAEAARABEAEQARABIAEgAS
ABIAEwATABMAFAAUABQAEwATABMAEwAVABUAFQAVABMAEwATABMAEwATABMAFAASABIA
EgASABEAEQARABEAEgASABIAEgAQABAAEAAPABAAEAAQABAAEAAQAA8ADwAPAA8ADgAO
AA4ADgAOAA4ADAALAAsACwALAAsACwALAAwADAAMAAwACgAJAAkACQAJAAkACQAIAAgA
CAAIAAgACAAIAAgABwAHAAcABwAHAAcABgAGAAYABgAGAAYABgAGAAUABQAFAAMAAwAD
AAMABQAFAAQABAAEAAQABAAEAAQABAAEAAQAAgACAAIAAgACAAMAAwAEAAIAAgACAAIA
AAAAAAAAAAAAAAAAAAAAAAAAAAAAAAAAAAAAAAAAAAD+//7//v/+//7//v/+//7/AAAA
AAAAAAD+//7//v/+//7//v/+//7//v/+//7//v/+//7//v/+//7//v/+//7//v/+//7/
/v/+//7//v/+//7//v/+//7//P/8//z//P/8//z//P/8//z//P/8//z//P/8//z//P/8
//z//P/8//z//P/8//z//P/8//z//P/8//z//P/8//z//P/8//z//P/8//z//P/8//z/
/P/8//z//P/8//z//P/8//z//P/8//z//P/8//z//P/8//z//P/8//z//P/8//z//P/8
//z//P/8//z//P/8//z//P/8//3//f/9//3//P/8//z//P/8//z//P/8//z//P/8//z/
/P/8//3//f/9//3///8AAAEAAgAFAAcACQAMAA0ADgAPABAAEAAQABIAEwAUABQAEgAL
AAcABQAEAAEAAAD/////AgADAAMAAQAAAP3/+v/3//b/9P/0//b/+P/4//f/9v/2//b/
9v/0//P/8//z//P/8//z//P/8//z//P/8//z//P/8//z//P/9P/2//z/BQAXACsAPQBT
AHIAlAC6AN8AAQEbAScBKQEhAQEByQB5ABwAr/9N/wT/0P6x/qz+vf7O/t3+8f4K/x7/
Lv8+/1L/Z/96/4v/mf+o/7b/wv/N/9f/4P/o/+3/8v/1//j/+v/9//7/AAAAAAEAAwAE
AAQABQAHAAcABwAIAAgACAAHAAcABwAHAAYABgAHAAcABwAHAAcABwAJAAkACQALAAkA
CQAJAAoACgAKAAsACwANAA0ADQANAAwADAAMAA0ADgAOAA4ADgAPAA8AEAAQABAAEAAR
ABEAEgASABIAEgAUABQAFQAVABYAFgAWABYAFwAXABcAFwAWABcAFwAYABoAGQAZABkA
FwAYABkAGQAbABsAGwAbABsAHAAcABwAGgAbABwAHAAcABwAHAAbABoAGgAbABsAGwAa
ABgAFwAWABUAFAAUABEAEAAOAA0ADAAJAAgACAAFAAMAAwACAAIAAAD///3/+//6//r/
+P/3//b/9f/1//X/9P/0//T/8v/y//L/8f/x//H/8f/w//D/8P/w//D/8P/w//D/8P/w
//D/8f/x//H/8v/y//P/8//0//b/9v/2//b/9//4//j/+P/5//n/+v/6//r/+//5//r/
+v/7//3//f/+//7//v/+////////////AAAAAAAAAAABAAEA//8AAAAAAAABAAEAAQAB
AAEAAQABAAEAAQABAAEAAQABAAEAAQACAAIAAgACAAIAAQABAAEAAQAAAAAAAAAAAP7/
/v/+//3//f/+////AAAAAAAA//////3//f/8//z//v/+//7//v/8//v/+//7//3//f/9
//3//P/8//z//P/8//v/+//7//v/+//7//r/+P/4//j/+P/6//r/+v/5//f/9//3//f/
+f/4//j/+P/2//b/9v/2//j/9//3//f/9//3//f/9//3//f/9v/2//b/9v/2//b/9v/2
//b/9v/0//T/9P/0//T/9f/1//T/9P/0//T/9P/0//T/9P/0//T/9P/0//T/9P/0//T/
9P/2//b/9v/2//T/9P/0//T/9v/2//b/9v/2//b/9v/2//b/9v/2//b/9v/2//b/9v/0
//T/9P/0//T/9P/0//T/9P/0//T/9P/0//T/9P/0//T/9P/0//T/9P/0//T/9P/0//T/
9P/0//b/9v/2//b/9P/0//T/9P/0//T/9P/0//T/9P/0//T/9P/0//T/9P/0//T/9P/0
//T/9P/0//T/9P/0//T/9P/0//T/9P/0//T/9P/0//T/9P/0//T/9P/0//T/9P/0//T/
9P/0//T/9P/0//T/9P/2//b/9v/2//T/9P/0//T/9P/0//T/9P/0//T/9P/0//T/9P/0
//T/9P/0//T/9f/1//X/9f/0//T/9P/0//T/9P/0//T/9P/0//T/9P/0//T/9f/1//X/
8//1//b/9//6//3///8BAAQABQAGAAcACAAIAAgACgALAAwADAAKAAUAAQD///7/+f/4
//f/9//6//v/+//5//j/9f/y/+//7v/s/+z/7v/w//D/7//u/+z/7P/s/+r/6f/p/+n/
6f/p/+n/6f/p/+v/6//r/+v/6//r/+v/6//s/+7/8v/9/w8AIwA3AEsAaACKAK4AzwDx
AAsBGQEdARcB9QC5AGsADACh/z///P7M/q/+qv65/sr+2f7t/gT/GP8q/zz/UP9l/3j/
h/+V/6T/sP++/8n/0//c/+T/6f/s/+//8P/0//f/+P/6//z//f/9//7//v///wEAAQAB
AAIAAgACAAMAAwADAAMABAAEAAUABQAFAAUABQAFAAcABwAHAAkACQAJAAkACgAKAAoA
CwALAAsACwALAAsADAAMAAwADQAOAA4ADgAOAA8ADwAQABAAEAAQABEAEQAUABQAFAAU
ABQAFAAVABUAFgAWABYAFgAXABcAFwAXABYAFwAXABgAGgAZABkAGQAZABoAGwAbABsA
GwAbABsAHQAeAB4AHgAcAB0AHgAeAB4AHgAeAB0AHAAcAB0AHQAdABwAGgAZABoAGQAY
ABgAFwAWABQAEwAUABEAEAAQAA0ACwALAAoACAAGAAUAAwADAAIAAgAAAP3//P/7//v/
+//6//r/+v/6//r/+v/5//f/9//3//b/9v/2//b/9v/0//T/9P/0//T/9P/1//X/9f/2
//b/9//3//j/+v/6//r/+v/7//z/+v/6//v/+//8//z//P/9//3//v/+/////////wAA
AAAAAAAAAQABAAEAAQACAAIAAgACAAMAAwADAAQABAAEAAMAAwADAAMABQAFAAUABQAF
AAUABQAFAAUABQAFAAYABgAGAAYABgAFAAUABQAFAAQABAAEAAQABAAEAAQAAwAEAAQA
BAAEAAQABAADAAMAAwADAAIAAgACAAIAAgACAAIAAQABAAEAAQABAAEAAQAAAAAAAAAA
AAAA////////AQABAAEAAAD+//7//v/+//7//v/+//3//f/9//3//f/9//z//P/8//z/
/P/8//z//P/7//v/+//7//v/+//7//3//f/8//z//P/8//z//P/6//r/+v/6//r/+v/6
//r/+v/7//v/+v/6//r/+v/6//r/+v/6//r/+v/6//r/+v/6//r/+v/6//r/+v/6//r/
+v/6//r/+v/6//r/+v/6//r/+v/6//r/+P/4//j/+P/4//j/+P/4//r/+v/6//r/+P/4
//j/+P/4//j/+P/4//j/+P/4//j/+P/4//j/+P/4//j/+P/4//j/+P/4//j/+v/6//r/
+v/4//j/+P/4//j/+P/4//j/+P/4//j/+P/4//j/+P/4//j/+P/4//j/+P/4//j/+P/4
//j/+P/4//j/+P/4//j/+P/4//j/+P/4//j/+P/4//j/+P/4//j/+P/4//j/+P/4//j/
+P/4//j/+P/4//j/+P/4//j/+P/4//j/+P/4//r/+v/6//r/+P/4//j/+P/6//r/+v/6
//j/+P/4//j/+P/4//j/+P/4//j/+P/5//n/+f/5//j/9v/2//b/9v/4//j/+P/4//j/
+P/4//j/+P/5//n/+f/3//n/+v/7//z///8BAAMABgAHAAgACQAMAAwADAAOAA8AEAAQ
AA4ACAAFAAQABAD///7//f/9//7///////3//P/5//b/8//w/+7/7v/w//T/9P/z//L/
8P/w//D/7v/v/+//7//v/+//7//v/+//7//v/+//7//v/+//7//v/+7/8P/0//3/DQAf
ADEARwBgAIAAogDFAOcABQEVARsBGQEBAc0AgwAqAMP/Xf8S/97+vf6y/r3+zP7b/u3+
Av8a/yr/PP9O/2P/dv+H/5X/ov+w/77/yf/T/9z/5P/r//D/8//2//j/+f/8//7/AAAD
AAMABAAEAAUABwAHAAcACAAIAAgACQAJAAkACQAKAAoACwALAAsACwALAAsACwALAAsA
DQANAA0ADQAOAAwADAANAA0ADwAPAA8ADwAQABAAEAARABIAEgASABIAEwATABQAFAAU
ABQAFQAVABQAFAAUABQAFAAUABUAFQAWABYAFgAWABkAGQAZABkAGAAZABkAGgAaABkA
GQAZABkAGgAbABsAGwAbABsAGwAdAB4AHgAeAB0AHQAdABwAHgAeAB4AHQAcABwAHQAd
AB0AHAAaABkAGAAXABYAFgAVABQAEgARABIADwAOAA4ACwAJAAkACAAIAAYABQADAAEA
AAAAAP7//f/8//v/+//5//j/+P/4//j/+P/4//f/9f/1//X/9P/0//T/9P/0//T/9P/0
//T/9P/0//X/9f/1//b/9v/3//b/9v/3//b/+P/4//n/+v/4//j/+f/5//r/+v/6//v/
+//8//z//f/7//v//P/8//z//P/9//3//////wAAAAD+//7//////wEAAgACAAIAAQAB
AAEAAQABAAEAAQABAAEAAQABAAEAAwADAAMABAAEAAQABAAEAAMAAwADAAMAAgACAAIA
AgAEAAQABAADAAIAAgACAAIAAgACAAEAAQABAAEAAAAAAAIAAgACAAIAAAD/////////
/////////wAAAAAAAAAAAAD////////9//3//f/8//7//v/+//7//v/+//7//f/9//3/
/f/9//v/+v/6//r//P/8//z//P/8//v/+//7//v/+//7//v/+f/5//j/+P/6//r/+v/6
//r/+v/6//r/+v/6//r/+v/4//n/+f/6//r/+v/6//r/+v/6//r/+v/6//r/+v/6//j/
+P/4//j/+P/4//j/+P/4//j/+P/4//j/+P/4//j/+P/4//j/+P/2//b/9v/2//j/+P/4
//j/+P/4//j/+P/4//j/+P/4//j/+P/4//j/9v/2//b/9v/2//b/9v/2//b/9v/2//b/
9v/2//b/9v/4//j/+P/4//b/9v/2//b/9v/2//b/9v/4//j/+P/4//b/9v/2//b/9v/2
//b/9v/4//j/+P/4//j/+P/4//j/9v/2//b/9v/2//b/9v/2//b/9v/2//b/9v/2//b/
9v/2//b/9v/2//b/9v/2//b/9v/2//b/9v/2//b/9v/2//b/9v/2//b/9v/2//b/9v/0
//T/9P/0//T/9P/1//X/9//3//b/9v/0//T/9P/0//b/9v/2//b/9P/0//T/9P/z//P/
8//z//f/+P/5//r/+//9////AgADAAQABQAGAAgACAAKAAsACgAKAAgAAQD7//n/+P/1
//X/9f/2//r/+f/5//f/9v/z//D/7f/s/+v/7P/v//L/8f/v/+3/7P/s/+z/6v/p/+n/
6f/p/+n/6v/r/+z/7f/r/+v/6//r/+v/6//r/+z/8P/2/wUAFwArAD8AVwB2AJwAwgDj
AAMBFQEbARkBCwHjAKEAUQDw/4f/L//w/sb+s/66/sv+2v7p/vv+Ev8i/zD/Qv9W/2v/
fv+P/5v/qv+4/8L/y//V/97/5v/r//D/8f/y//b/9//6//z//P/9//3/AAAAAAEAAwAD
AAMABAAEAAQABQAFAAUABQAGAAYABwAHAAcABwAHAAcACQAJAAkACwAJAAkACQAKAAoA
CgALAAsADQANAA0ADQAOAA4ADgAPABAAEAAQABAAEQARABIAEgASABIAEwATABQAFAAU
ABQAFAAUABUAFQAWABYAFgAWABcAFwAXABcAGAAZABkAGgAaABkAGQAZABkAGgAbABsA
GwAbABsAGwAZABoAGgAaABoAGwAcABwAGgAaABoAGQAYABgAGQAZABkAGAAWABUAFAAT
ABIAEgARABAADgANAAoABwAGAAYAAwABAAEAAAD8//r/+f/3//X/9P/0//L/8f/w/+//
7//t/+z/7P/s/+v/7P/t/+3/7f/t/+3/7P/s/+z/7P/s/+7/7v/u/+7/8P/w//H/8f/z
//T/9P/1//f/+P/6//r/+v/6//v//P/+//7//////wAAAAAAAAEAAwAEAAQABQAFAAUA
BgAGAAYABgAHAAcABwAHAAgACAAIAAgACQAJAAkACgAKAAoACwALAAsACwAJAAkACQAJ
AAsACwALAAsACQAJAAkACgAKAAoACgAKAAkACQAJAAkACAAIAAgACAAIAAgACAAHAAYA
BgAGAAYABgAGAAUABQAFAAUABAAEAAQABAAEAAQABAADAAMAAwABAAEAAQABAAAAAAAA
AAAAAgABAAEAAQABAAEAAQAAAAAAAAAAAAAAAAAAAAAA/////////////////v/+//7/
/v/+//7//v/+//3//f/9//3//f/9//3//f/9//z//P/8//z//P/8//z//P/8//z//P/8
//z//P/8//3//f/8//z//P/8//z//P/8//z//P/8//z//P/8//z//P/8//z/+v/6//r/
+v/8//z//P/8//z//P/8//z/+v/6//r/+v/6//r/+v/6//r/+v/6//r/+v/6//r/+v/6
//r/+v/6//r/+v/6//r//P/8//z//P/6//r/+v/6//r/+v/6//r/+v/6//r/+v/6//r/
+v/6//r/+v/6//r/+v/6//r/+v/6//r/+v/6//r/+v/6//r/+P/4//j/+P/6//r/+v/6
//j/+P/4//j/+P/4//j/+P/6//r/+v/6//j/+P/4//j/+v/6//r/+v/4//j/+P/4//j/
+P/4//j/+v/6//r/+v/4//j/+P/4//r/+v/6//r/+v/6//r/+v/6//r/+v/6//j/+P/4
//j/+P/4//n/+f/7//v/+v/6//j/+P/4//j/+P/4//j/+P/6//r/+v/6//n/+f/5//n/
+//8//3//v8BAAMABQAIAAkACgALAAwADgAOABAAEQASABIAEAAJAAUAAwACAP///P/7
//v//v8BAAEA///+//v/+P/1//T/8P/w//L/9P/0//P/8v/y//L/8v/w/+//7f/t/+3/
7f/v/+//7//v/+//7//v/+//7//v/+//8P/w//T//f8LAB8AMwBHAGIAhACoAMsA7wAL
AR0BIwEhAQ0B3QCVAD4A1f9p/xb/3P61/qT+r/7E/tP+5f78/hL/JP82/0j/Xf9y/4P/
kf+g/67/uv/H/9H/2v/i/+n/7v/z//b/+P/5//z//v8AAAEAAwAEAAYABwAJAAkABwAI
AAgACAALAAsACwALAAwADAANAA0ADQANAA0ADQANAA0ADQAPAA8ADwAPABAADgAOAA8A
DwARABEAEQARABAAEAAQABEAEgASABIAEgAVABUAFgAWABYAFgAXABcAFgAWABYAFgAY
ABgAGQAZABgAGAAYABgAGQAZABkAGQAcAB0AHQAeABwAGwAbABsAGwAcAB0AHQAdAB0A
HQAdAB0AHgAeAB4AIAAhACIAIgAgACAAIAAfAB4AHgAfAB8AIQAgAB4AHQAcABsAGgAa
ABsAGgAYABcAFgATABIAEgAPAA0ADQAMAAoACAAHAAUAAwACAAIAAAABAAAA//////3/
/P/8//z/+P/4//j/9//3//f/9//2//b/9v/2//b/9v/2//b/9v/0//T/9f/1//f/+P/4
//n/9//4//r/+v/6//r/+//8//z//P/9//3//v/+//7//////wAAAAABAAEAAQACAAIA
AgACAAMAAwAFAAUABgAGAAQABAAFAAUABQAGAAYABgAHAAcABwAHAAcABwAHAAcACQAJ
AAkACQAHAAcABwAIAAoACgAKAAoACQAJAAkACQAIAAgACAAIAAgACAAIAAcACAAIAAgA
CAAGAAYABQAFAAcABwAGAAYABgAGAAYABgAGAAUABQAFAAMAAwADAAMABAAEAAQABAAC
AAEAAQABAAEAAQABAAAAAAAAAAAAAAAAAAAAAAD/////////////AQAAAAAAAAD+//7/
/v/+//7//f/9//3//f/9//3//f///////v/+//z//P/8//z//P/8//z//P/8//z//P/8
//z/+//7//z//P/8//z//P/8//z//P/8//r/+v/6//r//P/8//z//P/8//z//P/8//r/
+v/6//r//P/8//z//P/6//r/+v/6//r/+v/6//r/+v/6//r/+v/6//r/+v/6//r/+v/6
//r/+v/6//r/+v/6//r/+v/6//r/+v/6//r/+P/4//j/+P/4//j/+P/4//j/+P/4//j/
+P/4//j/+P/4//j/+P/4//j/+P/4//j/+P/4//j/+P/4//j/+P/4//r/+v/6//r/+P/4
//j/+P/6//r/+v/6//r/+v/6//r/+P/4//j/+P/6//r/+v/6//j/+P/4//j/+v/6//r/
+v/4//j/+P/4//j/+P/4//j/+P/4//j/+P/4//j/+P/4//b/9v/2//b/+P/4//j/+P/2
//b/9v/2//b/9v/2//b/9v/2//b/9v/4//j/+P/4//b/9v/2//b/9v/2//b/9v/5//r/
+//8////AAABAAIABAAGAAgACgALAAwADQAOAAwADAAMAAwACQAGAAMAAAD9//z/+//6
//z//P/8//z/+P/2//T/8v/w//D/8P/w//D/8P/w//D/7v/u/+7/7v/s/+z/7P/s/+7/
7v/u/w==
         </WaveFormData>
      </LeadData>
      <LeadData>
         <LeadByteCountTotal>10000</LeadByteCountTotal>
         <LeadTimeOffset>0</LeadTimeOffset>
         <LeadSampleCountTotal>5000</LeadSampleCountTotal>
         <LeadAmplitudeUnitsPerBit>4.88</LeadAmplitudeUnitsPerBit>
         <LeadAmplitudeUnits>¦ÌV</LeadAmplitudeUnits>
         <LeadHighLimit>2147483647</LeadHighLimit>
         <LeadLowLimit>268435456</LeadLowLimit>
         <LeadID>V3</LeadID>
         <LeadOffsetFirstSample>0</LeadOffsetFirstSample>
         <FirstSampleBaseline>0</FirstSampleBaseline>
         <LeadSampleSize>2</LeadSampleSize>
         <LeadOff>FALSE</LeadOff>
         <BaselineSway>FALSE</BaselineSway>
         <ExcessiveACNoise>FALSE</ExcessiveACNoise>
         <MuscleNoise>FALSE</MuscleNoise>
         <LeadDataCRC32>3347336383</LeadDataCRC32>
         <WaveFormData>
+v/6//r/+v/6//r/+v/6//r/+v/6//r/+P/4//j/+P/4//j/+P/4//j/+P/4//j/+P/4
//j/+P/6//r/+v/6//j/+P/4//j/+v/6//r/+v/6//r/+v/6//j/+P/4//j/9v/2//b/
9v/4//j/+P/4//r/+v/6//r//P/8//z//P/6//r/+v/6//r/+v/6//r/+v/6//r/+v/6
//r/+v/6//r/+v/6//r/+v/6//r/+v/8//z//P/8//z//P/8//z//P/8//z//P/8//z/
/P/8//z//P/8//z//P/8//z//P/6//r/+v/6//r/+v/6//r/+//7//v/+//7//v/+//7
//n/+v/6//n/+//7//z//P/8//z/+//7//3//f/+//7//v8AAAEAAgAEAAcACQALAAkA
CQALAA0ADQANAA0ADQAOAA4ADgALAAkACAAHAAcABgAGAAYACAAIAAgACAAFAAQAAgD+
//z/+v/6//z//v/8//n/9v/2//b/9f/1//T/9P/0//T/8//z//P/9P/0//T/9P/0//T/
9P/0//T/9P/4//7/DQAkAEIAZACNAMAA+QA2AXABpgHRAe4B+AHrAccBiAEyAcsATgDG
/0z/5v6e/oX+jv6d/q/+xv7j/v/+Ev8m/zv/Uv9o/3v/if+X/6j/tv/C/8v/1f/e/+P/
5//r/+3/8f/0//b/+P/4//j/+f/7//z//P/9//3//f///wAAAAD/////AAAAAAAAAQAB
AAEAAgACAAIAAwADAAMABAAEAAQABQAFAAUABAAEAAUABQAHAAgACAAJAAcABwAIAAgA
CwAMAAwADAANAA0ADQAOAA0ADQANAA4ADgAPAA8ADwARABIAEgASABMAEwAUABUAFAAU
ABQAFAAWABYAFgAXABcAFwAXABgAGAAZABkAGQAZABoAGgAaABoAGgAbABsAHAAcABwA
HAAcABwAHAAcABsAGwAaABkAFgAVABUAEwASABEADgAOAAsACQAHAAUAAwABAP7/+//2
//X/8f/w/+z/6v/o/+X/4P/e/9v/2v/Y/9X/0//R/9H/0P/N/83/zv/L/8v/y//J/8n/
yf/J/8v/yv/K/8r/yf/L/8z/zf/Q/9H/0v/U/9b/2P/a/9v/3f/g/+L/5P/l/+f/6f/q
/+v/7v/v//D/8f/y//X/9f/2//f/+P/5//r//P/8//3//P/9//7//v8AAAEAAQABAAIA
AgADAAMABAAEAAQABAAFAAUABQAGAAYABgAGAAYABgAGAAYABgAHAAkACgALAA0ADQAN
AA0ADAAMAAwADAAOAA0ADQANAAwADAALAAsADQANAA0ADAAMAAwADAALAAkACQAJAAcA
BwAHAAcABwAHAAYABgAGAAUABQAFAAUABQAFAAQABAAFAAUABQAFAAMAAwADAAMAAgAC
AAIAAgABAAEAAQACAAIAAgACAAIAAAAAAAAAAQABAAEAAQABAAEAAQAAAP////8AAAAA
AAAAAAAAAAAAAAEAAQABAAEAAAAAAAAAAAABAAEAAQABAAEAAQABAAAAAAAAAAAAAAAA
AAAAAAAAAAAAAAAAAAAAAAAAAAAAAAAAAAAAAAAAAAAAAAAAAAAAAAAAAAAAAAAAAAAA
AAAAAAAAAAAAAAAAAAAAAAAAAAD+//7//v/+/wAAAAAAAAAAAAAAAAAAAAD+//7//v/+
//7//v/+//7//v/+//7//v/8//z//P/8//7//v/+//7//v/+//7//v/+//7//v/+//z/
/P/8//z//P/8//z//P/8//z//P/8//z//P/8//z//v/9//3//f/7//v/+//7//v/+//8
//z//f/9//3//v/8//z//P/7//3//f/9//7/AAAAAAIAAwAEAAYACQALAAsACwALAA0A
DwAPAA8ADwAPABAAEAAQAAsACQAIAAcABwAGAAYABgAIAAgACAAIAAMAAAD+//r/+v/4
//j/+v/8//z/+f/2//j/+P/3//f/9P/0//T/9P/z//P/8//0//b/9v/2//b/9P/0//T/
9P/0//j/AAARACoASABoAJEAxgD/ADgBbgGiAcsB5gHqAdUBqQFkAQwBnwAeAJz/Kv/Q
/pj+i/6W/qf+u/7W/vP+C/8e/zL/Sf9g/3L/g/+R/6H/rv+6/8b/0f/b/+L/5//r/+//
8f/z//b/+P/4//j//P/9//3//v/+/////////wEAAgACAAEAAQACAAIAAgADAAMAAwAE
AAQABAAFAAcABwAIAAgABgAHAAcABwAKAAoACwALAAsADAAMAA0ADQANAA4ADgANAA4A
DgAOABEAEQARABIAEwATABMAFAAUABUAFQAVABUAFgAWABYAFQAVABYAFwAYABgAGAAY
ABwAHAAcAB0AHQAdAB0AHgAeAB8AHwAfAB8AIAAgACAAIAAgACEAIQAgACAAIAAgACIA
IgAiACIAIQAhACAAHwAgAB8AHwAdABoAGQAWABYAFQATABEADwANAAsACAAFAAIAAQD9
//z/+P/2//T/8f/w/+7/6//q/+j/5f/j/+H/4f/g/93/3f/c/9n/2f/Z/9f/1//X/9f/
2f/Y/9j/2P/Y/9n/2f/Z/9z/3f/e/+D/4P/i/+T/5f/n/+r/7P/u/+3/7//x//L/8//2
//f/+P/3//j/+//7//7///8AAAEAAAACAAIAAwAEAAUABgAGAAYABwAHAAcACAAIAAkA
CQAMAAwADAAMAAsACwALAAwADAAMAAwADAAMAAwADAAMAAwADQANAA0ADQANAA0ADQAM
AAwADAAMAAoACQAJAAkACAAIAAcABwAJAAkACQAIAAgACAAIAAcABwAHAAcABQAFAAUA
BQAFAAUABAAEAAQAAwADAAMAAwABAAEAAAAAAAEAAQABAAEAAQABAAEAAQAAAAAAAAAA
AP///////wAAAAAAAAAAAAD+//7//v////////////////////7//f/9//7//v/+//7/
/v/+//7//f/9//3//f/+//7//v/+//3//f/9//3//f/9//3//v/8//z//P/8//z//P/8
//z//P/8//z//P/8//z//P/8//7//v/+//7//P/8//z//P/8//z//P/8//z//P/8//z/
+v/6//r/+v/8//z//P/8//z//P/8//z//P/8//z//P/8//z//P/8//z//P/8//z//P/8
//z//P/6//r/+v/6//r/+v/6//r//P/8//z//P/8//z//P/8//z//P/8//z//P/8//z/
/P/6//r/+v/6//z//P/8//z/+v/6//r/+v/6//r/+v/6//r/+v/6//r/+v/6//r/+v/8
//z//P/8//r/+v/6//r//P/8//z//P/6//r/+v/6//r/+v/6//n/+//7//v/+//7//v/
+//7//z//P/7//v/+f/6//r/+v/8//v/+//7//n/+v/6//r//P/9//7/AAADAAUABwAH
AAcACQALAAsACwALAAsADAAOAA4ACwAJAAgABwAHAAYABAAEAAYABgAIAAgABQACAAAA
/P/6//j/+P/6//z//P/5//b/9v/2//X/9f/0//T/8v/y//H/8f/z//T/9P/0//T/9P/0
//T/8v/0//T/9P/4/wMAFgAwAFAAdwCkAN0AGgFWAY4BwQHkAfgB8wHZAagBXgH/AIoA
AgCA/xD/uP6J/oT+k/6j/rr+1f7x/gj/Gv8t/0T/Wv9t/4H/k/+i/7D/vP/H/9H/2P/h
/+f/6//t/+//8v/0//b/+P/6//n/+//6//r/+//7//v//f/+//7//////wAAAAAAAAEA
AQABAAIAAgACAAMAAQABAAIAAgAEAAUABQAFAAQABAAFAAUABQAGAAYABwAHAAcACAAI
AAkACgAKAAoADQANAA0ADgANAA0ADQAOAA4ADwAPAA8AEQASABIAEgARABEAEgATABQA
FAAUABQAFAAUABQAFQAXABcAFwAYABgAGQAZABkAGQAaABoAGgAaABoAGwAbABwAHAAc
ABwAHAAcABwAHAAZABkAGAAXABYAFQAVABMAEgARAA4ADgALAAkABwAFAAEA///8//n/
9v/1//H/8P/q/+j/5v/j/97/3P/Z/9j/1v/T/9H/z//P/87/y//L/8r/x//H/8f/x//H
/8f/x//J/8j/yP/I/8v/zf/O/8//0v/T/9T/1v/Y/9r/3P/d/+H/5P/m/+j/6//t/+//
8P/x//T/9f/2//n/+v/9//3/AAABAAIAAwACAAQABAAFAAYABwAIAAgACgALAAsACwAM
AAwADQANAAwADAAMAAwADQANAA0ADgAOAA4ADgAOABAAEAAQABAAEAARABEAEQAPAA8A
DwAPAAwADAAMAAwADgANAA0ADQAMAAwACwALAAsACwALAAoACAAIAAgABwAHAAcABwAF
AAUABQAFAAUABQAEAAQABAADAAMAAwADAAUABQAEAAQAAwADAAMAAwADAAMAAwADAAIA
AgACAAIAAQABAAEAAgACAAIAAgACAAAAAAAAAAEAAQABAAEAAQABAAEAAAD/////AAAA
AAAAAAAAAAAAAAABAAEAAQABAAAAAAAAAAAA//////////////////8AAAAAAAAAAAAA
AAAAAAAAAAAAAAAAAAAAAAAAAAAAAAAA/v/+//7//v/+//7//v/+//7//v/+//7/AAAA
AAAAAAAAAAAAAAAAAP7//v/+//7/AAAAAAAAAAD+//7//v/+//7//v/+//7/AAAAAAAA
AAD+//7//v/+//7//v/+//7//v/+//7//v/+//7//v/+//7//v/+//7//v/+//7//v/+
//7//v/+//7//v/+//7//P/8//z//P/8//z//P/8//z//P/8//z//P/8//z//P/8//z/
/P/8//z//P/8//z//P/8//z//P/8//z//P/8//z//P/8//z//P/8//z//P/6//r/+v/6
//z//P/8//z//P/8//z/+//7//v/+//7//v/+//7//v//P/8//v/+//7//z//P/8//z/
+//7//v/+//8//z//P/8//3//v8AAAUABwAJAAkABwAJAAsACwANAA0ADQAOAA4ADgAL
AAkACAAHAAcABgAGAAYACAAIAAgACAAFAAIAAAD8//r/+P/4//r//P/8//n/9v/2//b/
8//z//L/8v/y//L/8f/x//P/9P/0//T/8v/y//L/8v/0//T/9P/2//z/CwAiAEAAYgCL
ALwA+QA0AW4BpAHRAe4B+AHpAcEBggEsAcMARAC8/0L/3P6W/n/+iP6X/qn+wv7h/vn+
DP8i/zn/Tv9k/3X/hf+V/6T/sv++/8f/0f/c/+H/5f/n/+v/7f/w//L/9P/0//b/9//5
//j/+P/5//n/+//9//7//v/7//v//P/8//z//f/9//3//v/+//7/////////AAAAAAIA
AwADAAMABAAEAAUABQAFAAYABgAHAAUABQAGAAYACQAKAAoACgALAAsACwAMAA0ADQAN
AA4ADgAPAA8ADwAPABAAEAAQABEAEQASABMAFAAUABQAFAAWABYAFgAXABkAGQAZABoA
GgAbABsAGwAbABwAHAAcABwAHAAdAB0AHAAcABwAHAAcABwAHAAcABsAGwAaABkAGgAZ
ABkAFwAUABMAEAAQAA0ACwAJAAcABQADAAAA/f/6//n/9f/0//D/7v/s/+n/6P/m/+P/
4v/g/93/2//Z/9f/1v/T/9P/1P/R/9H/0f/R/9H/0f/R/9H/0P/Q/9D/0f/T/9T/1f/W
/9f/2P/a/9z/3v/g/+H/4//m/+j/6v/r/+3/7//w//H/9P/1//b/9//4//v/+//8//3/
/v///wAAAgACAAMABAAFAAYABgAGAAcABwAHAAgACAAJAAkACgAKAAoACgALAAsACwAM
AAwADAAMAAwADAAMAAwADAAKAAsACwALAAsACwALAAsACgAKAAoACgAKAAkACQAJAAgA
CAAHAAcABwAHAAcABgAGAAYABgAFAAUABQAFAAMAAwADAAMAAwADAAIAAgACAAEAAQAB
AAEA//////7//v///////////////////////v/+//7//v/9//3//f/+//7//v/+//7/
/P/8//z//f/7//v/+//7//3//f/8//v/+//8//z//P/8//z//P/8//v/+//7//v/+v/6
//r/+v/7//v/+//7//v/+//7//z/+v/6//r/+v/8//z//P/8//r/+v/6//r/+v/6//r/
+v/6//r/+v/6//r/+v/6//r/+v/6//r/+v/6//r/+v/6//r/+v/6//r/+v/6//r/+v/6
//r/+v/6//j/+P/4//j/+v/6//r/+v/6//r/+v/6//r/+v/6//r/+v/6//r/+v/6//r/
+v/6//r/+v/6//r/+v/6//r/+v/6//r/+v/6//r/+v/6//r/+v/6//r/+v/6//r/+v/6
//r/+v/6//r/+v/6//r/+v/6//r/+v/6//r/+v/6//r/+P/4//j/+P/4//j/+P/4//r/
+v/6//r/+P/4//j/+P/6//r/+v/6//r/+v/6//r/+P/4//j/+P/6//r/+v/6//r/+v/6
//r/+v/5//n/+f/5//n/+f/5//n/+f/6//r/+f/5//n/+v/6//r/+v/5//v/+//7//z/
+v/6//z//f/+/wAAAwAFAAkACQAJAAsACwALAAsACwALAAwADAAMAAsACQAIAAcABQAE
AAQABAAGAAYABgAGAAMAAAD+//r/+P/2//b/+P/6//r/9//0//T/9P/z//P/8v/y//L/
8v/x//H/8f/y//L/8v/y//L/8v/y//L/8v/y//T/+v8JACAAPABcAIMAtgDtACgBXgGS
Ab0B2gHmAdcBrwFuARoBswA4ALT/Qv/k/qT+jf6W/qX+t/7Q/u3+Bf8Y/yz/Q/9Y/2z/
ff+N/5v/qP+2/8L/zf/X/97/5f/p/+v/7//x//T/9v/4//j/+v/7//3//v/+///////9
////AAAAAP////8AAAAAAAABAAEAAQAEAAQABAAFAAMAAwAEAAQABgAHAAcABwAIAAgA
CQAJAAkACgAKAAsACQAJAAoACgALAAwADAAMAA0ADQANAA4ADwAPAA8AEAAQABEAEQAR
ABEAEgASABIAEwATABQAFQAWABYAFgAWABgAGAAYABkAGQAZABkAGgAaABsAGwAbABsA
HAAcABwAHAAcAB0AHQAeAB4AHgAeAB4AHgAeAB4AHwAfAB4AHQAcABsAGwAZABgAFwAU
ABQAEQAPAA0ACwALAAkABgADAAAA///7//r/9v/0//L/7//u/+z/6f/o/+b/4//h/9//
3//e/9v/2//c/9n/2f/Z/9j/1//W/9X/1//W/9b/1v/V/9f/2P/Z/9j/2f/a/9z/3v/g
/+L/4//l/+j/6v/s/+3/7//x//L/8f/0//X/9v/3//j/+//7//z//f/+/////v8AAAAA
AQACAAMABAAEAAQABQAFAAUABgAGAAcABwAKAAoACgAKAAkACQAJAAoACgAKAAoACgAM
AAwADAAMAAoACwALAAsACwALAAsACwAKAAoACgAKAAoACQAJAAkACAAIAAcABwAHAAcA
BwAGAAYABgAGAAUABQAFAAUAAwADAAMAAwADAAMAAgACAAIAAQABAAEAAQABAAEAAAAA
AP/////////////////////+//7//v/+//3//f/9//7//v/+//7//v/8//z//P/9//3/
/f/9//3//f/9//z/+//7//z//P/8//z//P/8//z/+//7//v/+//8//z//P/8//v/+//7
//v/+//7//v/+v/6//r/+v/6//r/+v/6//r/+v/6//r/+v/6//r/+v/6//r/+v/6//r/
+v/6//r/+v/6//r/+v/6//r/+v/6//r/+v/6//r/+v/6//r/+v/6//r/+v/6//r/+v/6
//r/+v/6//r/+v/6//r/+v/6//r/+v/6//r/+v/6//r/+v/6//r/+v/6//r/+v/6//r/
+v/6//r/+v/6//r/+v/6//r/+v/6//r/+v/6//r/+v/6//r/+v/6//r/+v/6//r/+v/6
//r/+v/6//r/+v/6//r/+v/6//r/+v/6//r/+v/6//r/+v/6//r/+v/6//r/+v/6//r/
+v/6//r/+v/6//r/+v/6//r/+v/6//r/+v/6//r/+v/6//r/+v/6//r/+v/6//r/+v/6
//z//P/8//z/+v/6//r/+v/6//n/+f/5//v/+//7//v/+f/5//r/+v/7//v/+//8//r/
+v/6//n/+f/5//n/+v/6//r//P/9//z//v8BAAMABwAHAAcACQALAAsACwALAA0ADgAO
AA4ADQALAAoACQAHAAYABgAGAAgACAAIAAgABQACAAAA/P/6//j/+P/6//z//P/5//b/
9v/2//X/9f/0//T/9P/0//H/8f/x//L/8v/y//L/8v/y//L/8v/y//T/9P/4/wMAGAAw
AFAAdQCiANkAEAFIAXwBqwHMAdoB0wGzAXoBLAHNAFgA1v9e//7+tP6V/pj+pf61/sr+
5/4B/xb/KP89/1L/aP95/4n/l/+k/7L/wP/L/9P/3P/h/+f/6f/t/+//8v/0//b/+P/4
//n/+//6//r/+//7//v//f/+//7//f/9//7//v8AAAEAAQABAAIAAgACAAMAAwADAAQA
BAAEAAUABQAFAAYABgAHAAcABwAIAAgACQAJAAkACgAKAAsADAAMAAwADwAPAA8AEAAP
AA8ADwAQABAAEQARABEAEQASABIAEgATABMAFAAVABYAFgAWABYAFgAWABYAFwAZABkA
GQAaABgAGQAZABkAGwAcABwAHAAcABwAHQAdABwAHAAcABwAHgAeAB4AHgAdAB0AHAAb
ABwAGwAbABkAGAAXABQAFAATABEADwANAAsACQAGAAMAAgABAP3//P/6//j/9v/z//D/
7v/r/+r/6P/l/+P/4f/f/97/2//b/9z/2f/Z/9n/1//X/9f/1//X/9b/1v/W/9X/1//Y
/9n/2P/Z/9r/3P/c/97/4P/h/+P/5v/o/+r/6f/r/+3/7v/v//L/8//0//X/9v/5//n/
/P/9//7////+/wAAAAABAAAAAQACAAIABAAFAAUABQAGAAYABwAHAAgACAAIAAgACQAJ
AAkACgAIAAgACAAIAAoACgAKAAoACgALAAsACwALAAsACwALAAgACAAIAAgACAAHAAcA
BwAGAAYABQAFAAUABQAFAAQABAAEAAQAAwADAAMAAwABAAEAAQABAAEAAQAAAAAAAAD/
/////////wEAAQAAAAAA/f/9//3//f/7//v/+//7//v//P/9//7/+//7//v//P/8//z/
/P/8//r/+v/6//v/+f/5//n/+f/7//v/+v/5//n/+v/6//r/+P/4//j/+P/5//n/+f/5
//j/+P/4//j/9//3//f/9//3//f/9//4//b/9v/2//b/+P/4//j/+P/4//j/+P/4//b/
9v/2//b/9v/2//b/9v/2//b/9v/2//j/+P/4//j/9v/2//b/9v/2//b/9v/2//T/9P/0
//T/9v/2//b/9v/2//b/9v/2//b/9v/2//b/9v/2//b/9v/2//b/9v/2//b/9v/2//b/
9v/2//b/9v/4//j/+P/4//b/9v/2//b/9v/2//b/9v/4//j/+P/4//b/9v/2//b/+P/4
//j/+P/4//j/+P/4//b/9v/2//b/9v/2//b/9v/2//b/9v/2//b/9v/2//b/9v/2//b/
9v/2//b/9v/2//j/+P/4//j/9v/2//b/9v/2//b/9v/2//j/+P/4//j/9v/2//b/9v/2
//b/9v/2//f/9//3//f/9//3//f/9//1//b/9v/1//f/9//4//j/+P/4//f/9//1//X/
9v/2//j/+v/7//z//P///wEAAwADAAMABQAHAAkACQAJAAkACAAIAAgABQABAAAA////
/wAAAAAAAAIAAgACAAIA///8//r/9v/0//T/9P/2//j/9v/z//D/8P/w/+//7//u/+7/
7v/u/+3/7v/v//H/8v/w//D/8P/w//D/8P/w//D/9P/+/xMALgBMAHAAnQDWABMBTgGI
AbwB4wH2AfQB3QGtAWQBCAGVAA4AiP8U/7z+iP6B/pD+of6z/s7+6f79/hD/Jv89/1b/
av99/4v/mf+o/7T/vv/J/9X/3v/j/+X/5//r/+3/7v/w//L/9P/0//X/9//4//j/+f/5
//n/+//8//z/+//7//z//P/+//////////7//v/+////AQABAAIAAgAAAAEAAQABAAIA
AgADAAMAAwAEAAQABQAFAAUABgAGAAUABgAGAAYABwAHAAcACAAJAAkACQAKAAwADQAN
AA0ACwAMAAwADAAPAA8AEAARABIAEgASABIAFAAUABQAFQAVABUAFQAWABYAFwAXABcA
FwAYABgAGAAYABgAGQAZABoAGgAaABoAGAAYABgAGAAXABcAFgAVABIAEQARAA8ADAAL
AAgACAAFAAMAAQD///v/+f/2//P/8P/v/+v/6v/k/+L/4P/d/9j/1v/T/9L/0P/N/8v/
yf/J/8j/xf/F/8b/w//D/8P/w//D/8P/w//D/8L/wv/C/8X/x//I/8n/zP/N/87/0P/U
/9b/2P/Z/93/4P/i/+T/5//p/+v/7P/v//L/8//0//X/9v/5//n//P/9//7///8AAAIA
AgADAAQABQAGAAYACAAJAAkACQAKAAoACwALAAwADAAMAAwADQANAA0ADgAQABAAEAAQ
AA4ADgAOAA4ADAANAA0ADQANAA0ADQANAAwADAAMAAwACgAJAAkACQAIAAgABwAHAAkA
CQAJAAgACAAIAAgABwAFAAUABQADAAMAAwADAAMABQAEAAQABAABAAEAAQABAAEAAQAA
AAAAAQABAAEAAQD///////////7//v/+//7/////////AAD+//7//v/+//z//P/8//3/
+//7//v/+//9//3//P/7//v//P/8//z//P/8//z//P/7//v/+//7//z//P/8//z/+//7
//v/+//7//v/+//8//r/+v/6//r/+v/6//r/+v/6//r/+v/6//r/+v/6//r/+P/4//j/
+P/6//r/+v/6//j/+P/4//j/+P/4//j/+P/4//j/+P/4//j/+P/4//j/+P/4//j/+P/4
//j/+P/4//j/+P/4//j/+P/4//j/+P/4//j/+P/4//j/+P/4//j/9v/2//b/9v/4//j/
+P/4//b/9v/2//b/9v/2//b/9v/4//j/+P/4//b/9v/2//b/9v/2//b/9v/2//b/9v/2
//b/9v/2//b/9v/2//b/9v/2//b/9v/2//b/9v/2//b/9v/2//b/9v/2//b/9v/2//b/
9v/2//b/9v/2//b/9v/2//b/9v/2//b/9v/2//b/9v/2//b/9v/2//b/9v/2//b/9v/2
//b/9f/1//X/9f/1//X/9f/1//X/9v/2//X/9f/1//b/9v/4//j/9//3//X/9f/2//b/
+P/6//v//P/8////AQADAAUABQAHAAkACQAJAAkACQAIAAgACAAFAAUABAADAAMAAAAA
AAAAAgAEAAQABAABAP7//P/4//b/8v/y//T/9v/4//X/8v/y//L/8f/x//D/7v/u/+7/
7f/v/+//8P/w/+7/7v/u/+7/8P/w//D/8P/w//T///8UAC4ATgB1AKIA2wAYAVIBiAG5
Ad4B8AHrAc8BmgFKAesAdADq/2z/AP+s/oH+gv6R/qP+uP7X/vH+Bv8Y/y3/RP9c/2//
ff+N/5z/qv+2/8P/zf/U/9v/4f/l/+n/6//s/+7/8v/y//T/9f/3//j/+P/5//n/9//5
//r/+v/6//v//f/+//7/////////AAAAAAAAAQABAAEAAgACAAIAAwADAAMABAAEAAUA
BQAFAAYABgAHAAcABwAIAAgABwAIAAgACAAJAAkACQAKAA0ADQANAA4ADgAPAA8ADwAP
ABAAEAAQABEAEQASABMAEgASABIAEgAUABQAFAAVABUAFQAVABYAFgAXABcAFwAZABoA
GgAaABgAGAAZABkAGgAaABoAGgAaABoAGgAaABkAGQAYABcAGAAXABcAFQAUABMAEAAQ
AA8ADQALAAkABwAFAAIA///+//3/+f/4//T/8v/w/+3/6P/m/+P/4v/i/9//3f/b/9v/
2v/X/9f/1v/T/9P/0//S/9H/0P/P/8//zv/O/87/z//R/9L/0//S/9P/1P/W/9j/2v/c
/93/3f/g/+L/5P/l/+f/6f/q/+v/7v/v//D/8f/y//X/9f/2//f/+P/5//r//P/8//3/
/P/9//7//v8AAAEAAQABAAIAAgADAAMABAAEAAQABAAFAAUABQAGAAQABAAEAAQABgAG
AAYABgAEAAUABQAFAAUABQAFAAUABAAEAAQABAAEAAMAAwADAAIAAgABAAEA////////
/v/+//7//v/9//3//f/9//v/+//7//v/+//7//r/+v/6//n/+f/5//n/+f/5//j/+P/3
//f/9//3//X/9f/1//X/9v/2//b/9v/1//X/9f/2//b/9v/2//b/9P/0//T/9f/z//P/
8//z//P/8//y//H/8f/y//L/8v/y//L/8v/y//H/8f/x//H/8P/w//D/8P/x//H/8f/x
//H/8f/x//L/8P/w//D/8P/y//L/8v/y//D/8P/w//D/8P/w//D/8P/w//D/8P/w//D/
8P/w//D/8P/w//D/8P/u/+7/7v/u//D/8P/w//D/7v/u/+7/7v/u/+7/7v/u/+7/7v/u
/+7/7v/u/+7/7v/u/+7/7v/u/+7/7v/u/+7/7v/u/+7/7v/u/+7/7v/u/+z/7P/s/+z/
7P/s/+z/7P/s/+z/7P/s/+z/7P/s/+z/7P/s/+z/7P/q/+r/6v/q/+z/7P/s/+z/7P/s
/+z/7P/s/+z/7P/s/+r/6v/q/+r/6v/q/+r/6v/q/+r/6v/q/+r/6v/q/+r/6v/q/+r/
6v/q/+r/6v/q/+r/6v/q/+r/6v/q/+r/6v/o/+j/6P/o/+j/6P/o/+j/6P/o/+j/6P/o
/+j/6P/o/+j/6P/o/+j/6P/o/+j/6P/o/+j/6P/o/+j/6P/o/+j/6P/o/+j/6P/q/+r/
6v/q/+3/7v/v//D/8//0//X/9v/4//j/+P/4//j/+P/4//j/9//2//X/9P/y//L/8v/y
//L/8v/y//L/7v/s/+r/6P/n/+b/5f/k/+L/4v/i/+L/4f/g/9//3v/e/97/3v/e/97/
3v/e/w==
         </WaveFormData>
      </LeadData>
      <LeadData>
         <LeadByteCountTotal>10000</LeadByteCountTotal>
         <LeadTimeOffset>0</LeadTimeOffset>
         <LeadSampleCountTotal>5000</LeadSampleCountTotal>
         <LeadAmplitudeUnitsPerBit>4.88</LeadAmplitudeUnitsPerBit>
         <LeadAmplitudeUnits>¦ÌV</LeadAmplitudeUnits>
         <LeadHighLimit>2147483647</LeadHighLimit>
         <LeadLowLimit>268435456</LeadLowLimit>
         <LeadID>V4</LeadID>
         <LeadOffsetFirstSample>0</LeadOffsetFirstSample>
         <FirstSampleBaseline>0</FirstSampleBaseline>
         <LeadSampleSize>2</LeadSampleSize>
         <LeadOff>FALSE</LeadOff>
         <BaselineSway>FALSE</BaselineSway>
         <ExcessiveACNoise>FALSE</ExcessiveACNoise>
         <MuscleNoise>FALSE</MuscleNoise>
         <LeadDataCRC32>3619448377</LeadDataCRC32>
         <WaveFormData>
5v/m/+b/5v/m/+b/5v/m/+b/5v/m/+b/5P/k/+T/5P/k/+T/5P/k/+L/4v/i/+L/5P/k
/+T/5P/k/+T/5P/k/+T/5P/k/+T/5P/k/+T/5P/k/+T/5P/k/+L/4v/i/+L/4P/g/+D/
4P/i/+L/4v/i/+T/5P/k/+T/5P/k/+T/5P/i/+L/4v/i/+T/5P/k/+T/5v/m/+b/5v/m
/+b/5v/m/+T/5P/k/+T/5v/m/+b/5v/m/+b/5v/m/+b/5v/m/+b/5v/m/+b/5v/m/+b/
5v/m/+b/5v/m/+b/5v/m/+b/5v/m/+b/5v/m/+b/5v/m/+b/5//n/+f/5//n/+f/5//n
/+X/5f/l/+X/5//n/+f/5//n/+f/6P/o/+j/6P/n/+f/6//s/+3/7f/u/+//8v/y//P/
9P/1//X/9f/1//b/9v/2//b/9v/1//X/9f/1//X/9f/1//b/9//3//f/9f/0//H/7//t
/+n/6f/p/+r/6v/q/+f/5f/l/+X/5P/j/+L/4//j/+P/4//h/+H/4v/i/+P/4//i/+L/
4v/i/+L/4v/m/+v/+f8RADEAXwCVANQAHQFkAaoB6gEgAkUCUwJCAiEC+AG+AW8BBQF/
AOP/Tf/e/qz+ov6l/rD+xv7g/vr+DP8f/zP/Rv9a/2v/ef+F/5L/oP+p/7P/u//D/8j/
zP/O/9H/1P/V/9f/1//Z/9r/2//a/9v/3P/c/9z/3P/d/97/3v/c/93/3v/f/9//3//h
/+H/4v/i/+L/4v/i/+L/4v/k/+T/5P/k/+T/5f/l/+f/6v/o/+j/6f/p/+r/6v/q/+r/
7P/s/+z/7v/w//D/8P/w//H/8f/y//L/8f/y//L/8v/y//L/9P/1//X/9f/0//T/9//4
//j/+f/3//j/+f/5//n/+f/5//r/+f/5//n/+f/5//r/+v/6//r/+v/6//v/+//7//v/
+//8//r/+f/3//f/9v/2//f/9v/1//X/9P/0//P/8v/w/+7/7P/q/+j/5P/h/97/2//Z
/9b/0v/P/8z/yf/G/8P/vv+8/7n/tv+0/7H/rv+t/6v/qf+n/6b/pf+i/6L/of+g/5//
n/+f/6D/oP+h/6P/o/+k/6X/qP+q/6z/rv+w/7P/t/+6/7z/vf/B/8T/xv/J/8z/z//Q
/9L/1P/W/9n/3P/e/+D/4v/j/+X/5//p/+r/6v/s/+3/7v/w//H/8f/y//P/9P/0//T/
9f/1//X/9v/2//f/9//4//j/+P/4//j/+f/5//n/+f/5//n/+f/5//n/+f/4//j/+P/4
//f/9//2//b/9v/2//b/9v/1//T/9P/z//P/8v/y//L/8P/w//D/8P/w/+7/7v/u/+z/
6v/r/+v/6//p/+n/6f/p/+n/6P/o/+j/6P/o/+j/6P/o/+j/6P/o/+b/5v/m/+b/5v/m
/+b/5v/k/+T/5P/k/+T/5P/k/+T/5P/k/+T/5P/k/+P/4//j/+P/4//k/+T/5P/k/+T/
5P/k/+T/5f/l/+P/4//k/+T/5P/k/+T/5P/j/+P/4//j/+P/4//j/+T/5P/k/+T/5P/i
/+L/4v/i/+L/4v/i/+L/4v/i/+L/4v/i/+L/4v/i/+L/4v/i/+L/4P/g/+D/4P/g/+D/
4P/g/+D/4P/g/+D/4P/g/+D/4P/g/+D/4P/g/+D/4P/g/+D/4P/g/+D/4P/e/97/3v/e
/+D/4P/g/+D/4P/g/+D/4P/g/+D/4P/g/+D/4P/g/+D/4P/g/+D/4P/g/+D/4P/g/+D/
4P/g/+D/4P/g/+D/4P/g/+D/4P/g/+L/4v/i/+L/4v/j/+P/4//j/+P/4//j/+P/4//j
/+P/4//j/+P/4//j/+P/4//k/+b/5v/m/+X/5f/p/+r/6//r/+z/7f/w//D/8f/y//P/
8//z//P/9P/0//T/9P/0//H/8f/x//H/8f/x//H/8v/1//X/9f/z//D/7f/r/+n/5//n
/+f/6P/m/+b/4//h/+H/4f/g/9//3v/d/93/3f/d/93/3f/e/97/3//f/97/3v/e/97/
3v/e/+L/6f/5/xEAMwBdAJEA0gAVAVgBmgHUAQQCIwIlAg4C6wG+AYABLQHDAD0Aqf8l
/87+rv6o/q3+vv7Y/vT+CP8Y/yv/P/9U/2T/c/+B/43/mP+k/6//uf/B/8f/zP/S/9L/
1f/W/9n/2//d/9//5P/n/+j/6//s/+z/7P/u/+//8P/w//H/8//1//f/9//3//n/+f/8
//z//P/8//3//v///wIABAAEAAQABAAGAAcACgAOAAwADAANAA0ADwAQABEAEgAVABYA
FwAaABwAHAAcABwAHwAfACAAIAAhACIAIgAiACQAJAAmACcAKQApACgAKAArACwALAAt
AC8AMAAxADEAMwAzADMANAA1ADUANQA1ADcAOAA4ADgAOQA6ADsAPQA9AD0APQA9AD4A
PgA/AD8APwA+AD4APwBAAD8APwA+AD4APQA8ADoAOgA4ADYANAAyAC8ALAApACkAJgAi
AB8AHQAbABkAFwATABIAEAAOAA0ACwAJAAkABwAFAAMAAgADAAAAAAD///7//f/9//3/
/v/+////AQABAAIAAwAGAAoADAAOABAAEQAVABgAGgAdACEAJAAmACkALAAvADAANAA2
ADgAOwA8AD4AQABCAEUARwBJAEsATABMAE4ATwBSAFQAVQBVAFYAVwBYAFgAWgBbAFsA
WwBeAF4AXwBfAGAAYABgAGAAYABhAGEAYQBjAGMAYwBjAGQAZQBmAGYAaABoAGgAZwBp
AGgAaABoAGgAaABoAGcAZgBmAGUAZQBnAGgAaQBoAGgAaABoAGgAagBqAGoAaABqAGsA
awBrAGsAawBrAGsAbQBsAGwAbABrAGwAbQBuAHAAcABwAHAAcQByAHMAdAB0AHQAdAB0
AHYAdgB2AHYAeAB4AHgAeAB6AHoAegB6AHsAewB8AH0AfwB/AIAAgACCAIIAggCCAIIA
ggCDAIMAhACFAIcAiACKAIoAigCKAI0AjQCNAI0AjwCPAI8AkACSAJIAkgCSAJQAlACU
AJQAlQCWAJcAmACZAJoAmwCcAJ4AngCeAJ4AoACgAKAAoAChAKIAowCkAKQApACkAKQA
pgCmAKYApgCmAKYApgCmAKgAqACoAKgAqgCqAKoAqgCqAKoAqgCqAKwArACsAKwArACs
AKwArACsAKwArACsAKwArACsAKwArACsAKwArACtAK4ArwCwALAAsACwALAAsACwALAA
sACuAK4ArgCuAK8AsACxALIAsgCyALIAsgCyALIAsgCyALAAsACwALAAsACwALAAsACy
ALIAsgCyALIAsgCyALIAswC0ALUAtgC4ALgAuAC4ALYAtgC2ALcAtQC1ALUAtQCzALEA
rwCtAKUAnQCVAI0AhQB9AHUAbQBoAGQAXwBaAFUAUQBOAE8ATQBLAEgARgBDAEQAQgBB
AEAAPwA9ADsAOAA4ADcANgA1ADQAMgAxAC4ALQAsACsAKgAqACoAKQApACcAJgAjACAA
HQAYABcAFgAWABUAFAAPAA0ADQANAAwACwAKAAkACQAJAAkACQAIAAgABwAHAAcABgAG
AAYABgAGAAQABAAHABEAIwA/AGcAmQDWABsBZgGuAfABLAJbAnUCbgJTAjAC/gG5AVkB
3QBHAKv/JP/U/rr+u/7C/tL+6v4G/xr/Lf89/1L/Zv93/4f/lf+i/67/uf/D/8v/0//a
/97/4v/h/+L/4//l/+f/6f/q/+v/6v/q/+r/6f/o/+j/6f/q/+r/6P/p/+r/6//p/+n/
6//r/+v/6v/p/+j/6P/o/+j/6v/o/+j/6P/o/+n/6f/r/+7/7f/s/+z/6//s/+z/7P/s
/+z/7P/s/+7/7v/u/+7/7v/t/+3/7v/u/+//8P/w//D/8P/w//L/8//x//H/8P/w//H/
8v/y//P/8f/y//P/8//z//P/8//0//X/9f/1//X/8//0//T/9P/0//T/9P/1//P/8//z
//P/8//y//L/8f/y//D/7//v/+z/6//r/+r/6f/n/+X/4v/e/9z/2v/Y/9L/z//M/8n/
x//E/8D/vf+4/7X/sv+v/6z/qv+n/6T/of+d/5n/l/+V/5P/kf+Q/4//jP+M/4v/iv+J
/4n/if+K/4r/i/+N/4//kP+R/5T/mP+a/5z/nv+f/6P/pv+o/6r/r/+z/7b/u/++/8H/
wv/G/8j/yv/N/9D/0v/U/9b/2f/b/93/3//g/+D/4v/j/+L/5P/l/+X/6P/p/+r/6v/s
/+3/7f/t/+7/7v/v/+//7v/u/+7/7v/u/+//7//v/+//7//v/+//7//v/+//7v/u/+7/
7v/t/+3/7P/s/+z/7P/s/+z/6//s/+z/6//r/+j/6P/o/+b/5v/m/+b/5v/k/+T/5P/i
/+L/4//j/+P/4f/h/+H/4f/h/+D/4P/g/+D/4P/g/+D/4P/g/+D/4P/g/+D/4P/g/97/
3v/e/97/3v/e/97/3v/g/+D/4P/g/97/3v/e/97/4P/f/9//3//f/9//4P/g/+D/4P/g
/+D/4P/g/+H/4f/f/9//4P/g/+L/4v/i/+L/4f/h/+H/4f/h/+H/4f/i/+D/4P/g/+D/
4P/g/+D/4P/i/+L/4v/i/+L/4v/i/+L/4v/i/+L/4v/g/+D/4P/g/+D/4P/g/+D/4v/i
/+L/4v/i/+L/4v/i/+L/4v/i/+L/5P/k/+T/5P/k/+T/5P/k/+b/5v/m/+b/5v/m/+b/
5v/m/+b/5v/m/+b/5v/m/+b/5v/m/+b/5v/m/+b/5v/m/+b/5v/m/+b/5v/m/+b/5v/m
/+b/5v/m/+b/5v/m/+b/5v/m/+b/5v/m/+b/5v/m/+b/5v/m/+b/5P/k/+T/5P/k/+T/
5P/k/+T/5P/k/+T/5P/k/+T/5P/m/+b/5v/m/+b/5v/m/+b/5v/m/+b/5v/m/+b/5v/m
/+b/5v/m/+b/5P/k/+T/5f/l/+X/5f/l/+X/5f/l/+X/5f/l/+X/5f/l/+X/5f/l/+P/
5P/k/+T/5P/j/+P/5//m/+f/5//o/+v/7v/u/+//8P/x//H/8f/x//L/8v/y//L/8v/x
//H/8f/x//H/8f/x//L/8//z//X/8//y/+//6//p/+X/5f/l/+b/5v/m/+P/4f/h/+H/
4P/f/97/3f/d/93/3f/d/93/3v/e/9//3//e/97/3v/e/+D/4P/i/+f/8/8LAC0AVwCN
AMwAEwFcAaIB4gEWAj0CSQI2AhUC7AGyAWMB+QBzANn/R//a/qr+oP6j/qz+xP7g/vj+
Cv8b/y//RP9W/2f/df+B/47/mv+l/6//t/+//8T/yP/K/83/0P/R/9P/1f/V/9b/1//W
/9f/2P/Y/9j/2P/Z/9r/2v/Y/9n/2v/b/9n/2f/b/9v/3P/c/9z/3P/e/97/3v/g/+L/
4v/i/+L/4f/h/+P/5v/m/+b/5//n/+j/6P/o/+j/6v/q/+r/7P/s/+z/7P/s/+v/6//s
/+z/7f/u/+7/7v/u/+7/8P/x//P/8//y//L/8//0//T/9f/z//T/9f/1//f/9//3//j/
+f/5//n/+f/5//r/+v/6//r/+v/6//v/+//7//v/+//7//r/+v/5//r/+P/3//f/9v/1
//X/9P/y//H/8P/u/+r/6P/m/+T/4v/f/9z/2f/X/9T/0P/N/8r/x//E/8H/vv+8/7n/
tv+0/7H/rv+t/6v/qf+n/6b/pf+i/6L/of+i/6H/of+h/6D/oP+h/6P/o/+k/6X/qP+q
/6z/rv+w/7H/tf+4/7r/vf/B/8T/xv/H/8r/zf/O/9L/1P/W/9n/2v/c/97/4P/h/+P/
5f/n/+r/6v/s/+3/7v/w//H/8f/w//H/8v/y//T/9f/1//X/9v/2//f/9//4//j/+P/4
//j/+f/5//n/+f/5//n/+f/5//n/+f/4//r/+v/6//n/+f/4//j/+P/4//j/+P/3//b/
9v/1//X/9P/0//T/8v/y//L/8v/y//L/8v/y//D/8P/x//H/8f/x//H/8f/x/+//7v/u
/+7/7v/u/+7/7v/w//D/8P/w/+7/7v/u/+7/7P/s/+z/7P/s/+z/7P/s/+7/7v/u/+7/
7v/u/+7/7v/u/+3/7f/t/+3/7f/u/+7/7P/s/+z/7P/s/+z/7f/t/+3/7f/u/+7/7v/u
/+7/7v/v/+//7//v/+//7//v//D/8P/w//D/8P/w//D/8P/w/+7/7v/u/+7/8P/w//D/
8P/w//D/8P/w//D/8P/w//D/8P/w//D/8P/w//D/8P/w//D/8P/w//D/8P/w//D/8P/w
//D/8P/w//D/8P/w//D/8P/w//D/8P/w//D/8P/w//D/8P/w//D/8v/y//L/8v/y//L/
8v/y//L/8v/y//L/8v/y//L/8v/y//L/8v/y//L/8v/y//L/8v/y//L/8v/0//T/9P/0
//T/9P/0//T/9P/0//T/9P/0//T/9P/0//T/9P/0//T/9P/0//T/9P/0//T/9P/0//T/
9P/0//T/9P/0//T/9P/0//T/9P/0//T/9P/0//T/9P/0//T/9P/0//T/9P/0//T/9P/0
//T/9P/1//X/9f/1//X/9f/1//X/9f/1//X/9f/1//X/9f/1//X/9f/2//b/9v/2//X/
9f/5//r/+//7//z//f8AAAIAAwAEAAUABQAFAAUABgAGAAYABgAGAAcABwAHAAcABQAF
AAUABgAHAAcABwAFAAQAAQD///3/+f/5//n/+v/8//z/+f/3//X/9f/0//P/9P/z//P/
8//z//P/8//0//T/9f/1//T/9P/0//T/9P/0//T/+/8JACEAPwBpAJsA2AAbAWABoAHc
ARACMQI9AioCCQLgAaQBVwHzAHEA4/9b//j+zP7E/sf+0v7q/gT/HP8s/z3/Uf9k/3T/
g/+R/53/qv+2/8H/yf/R/9n/3v/k/+T/5//q/+3/7//x//H/8v/z//T/9f/2//b/9v/2
//f/+P/4//b/9//4//n/9//3//n/+f/8//z//P/8//z//P/8//7///8AAAEAAgADAAMA
BQAIAAYABgAHAAcACAAIAAgACAAKAAoACgAMAA4ADgAOAA4AEQARABIAEgATABQAFAAU
ABQAFAAWABcAGQAZABgAGAAZABoAGgAbABsAHAAdAB0AHQAdAB0AHgAfAB8AHwAfAB8A
IAAgACAAIgAiACIAIwAjACMAIwAjACMAIgAiACEAIQAgACAAIQAgAB8AHwAeAB4AHQAc
ABoAGAAWABQAEgAQAA0ACgAHAAUAAgD+//v/+v/3//T/8f/u/+z/6f/m/+T/4f/e/93/
2//Z/9f/1v/V/9L/0v/R/9D/z//P/8//zv/O/8//0f/R/9L/0//W/9b/2P/a/9z/3f/h
/+T/5v/n/+v/7v/w//H/9P/3//j/+v/8//7/AQAEAAYACAAKAAsADQAPABEAEgASABQA
FQAWABgAGQAZABoAGwAcABwAHgAfAB8AHwAgACAAIQAhACIAIgAiACIAIgAjACMAIwAh
ACEAIQAhACMAIwAjACIAIgAiACIAIQAhACAAIAAgACAAIAAgAB8AIAAgAB8AHwAeAB4A
HgAcABwAHAAcABwAGgAaABoAGAAYABkAGQAZABkAGQAZABkAGQAYABgAGAAYABgAGAAY
ABgAGAAYABgAGAAYABgAGAAYABgAGAAYABoAGgAaABoAGAAYABgAGAAYABgAGAAYABoA
GQAZABkAGQAZABoAGgAcABwAHAAcABwAHAAdAB0AHQAdAB4AHgAgACAAIAAgACEAIQAh
ACEAIQAhAB8AIAAiACIAIgAiACIAIgAiACIAIgAiACIAIgAiACIAIgAiACQAJAAkACQA
JAAkACQAJAAkACQAJAAkACQAJAAkACQAJgAmACYAJgAmACYAJgAmACYAJgAmACYAJgAm
ACYAJgAmACYAJgAmACgAKAAoACgAKAAoACgAKAAqACoAKgAqACgAKAAoACgAKgAqACoA
KgAqACoAKgAqACoAKgAqACoALAAsACwALAAsACwALAAsAC4ALgAuAC4ALgAuAC4ALgAu
AC4ALgAuADAAMAAwADAAMAAwADAAMAAwADAAMAAwADAAMAAwADAAMgAyADIAMgAyADIA
MgAyADQANAA0ADQANAA0ADQANAA2ADYANgA2ADYANgA2ADYANgA2ADYANgA4ADgAOAA4
ADgAOAA4ADgAOgA6ADoAOgA6ADsAOwA7ADsAOwA7ADsAOwA7ADsAOwA9AD0APQA9AD0A
PQA9AD4APgA+AD4APQA9AEEAQgBDAEUARgBHAEoASgBLAEwATQBPAE8ATwBQAFIAUgBS
AFIAUwBTAFMAUwBTAFMAUwBUAFUAVQBVAFMAVABRAE8ATQBHAEcARwBIAEoASgBHAEUA
RQBFAEQAQwBEAEMAQwBDAEMAQwBDAEQARABFAEUARABGAEYARgBGAEYARgBNAFcAaQCF
AKsA2wAUAVUBmAHaARYCSgJxAoECdgJZAjIC/gG1AVkB4wBZAM//ZP8s/x7/H/8o/zz/
Vv9w/4D/j/+h/7b/yP/X/+X/8//+/woAFQAfACcALwA0ADoAPAA/AEAAQQBDAEUARwBK
AEsASgBJAEoASgBKAEwATQBOAE4ATgBPAFAAUQBRAFEAUwBTAFQAVABUAFQAVABUAFQA
VgBYAFgAWABYAFkAWQBbAF4AXABcAF0AXQBgAGAAYABgAGIAYgBiAGQAZABkAGQAZABn
AGcAaABoAGkAagBqAGoAagBqAGwAbQBvAG8AbgBuAG8AcABwAHEAbwBwAHEAcQBzAHMA
cwB0AHUAdQB1AHUAdwB4AHgAeAB4AHgAeAB5AHQAcQBuAGsAYgBYAE8ARQA9ADYAMAAr
ACQAHwAbABYAEwAPAAsABgADAAAA/f/6//T/8f/u/+v/6P/k/9//2//Y/9X/0v/P/8r/
yP/F/8L/vv+7/7j/t/+z/7H/r/+u/6v/qP+o/6f/pP+j/6P/o/+i/6L/o/+l/6T/pP+k
/6b/p/+o/6n/qv+r/6//sv+0/7X/uf+8/77/v//C/8X/xv/I/8r/zP/P/9D/0v/U/9b/
1//Z/9v/3f/c/9z/3v/f/97/4P/h/+H/5P/l/+b/5v/m/+f/5//n/+b/5v/n/+f/6P/o
/+j/6P/o/+n/6f/p/+n/6f/p/+n/6//r/+v/6v/q/+r/6v/p/+f/5v/m/+b/5P/k/+T/
4//k/+T/4//j/+L/4v/i/+D/4P/g/+D/4P/e/97/3v/c/9z/3f/d/93/2//b/9v/2//b
/9r/2v/a/9r/2v/a/9r/2P/Y/9j/2P/W/9b/1v/W/9b/1v/W/9b/1v/W/9b/1v/Y/9j/
2P/Y/9b/1v/W/9b/2P/X/9f/1//X/9f/2P/Y/9b/1v/W/9b/1P/U/9X/1f/V/9X/1v/W
/9b/1v/W/9b/1//X/9f/1//X/9f/1//W/9j/2P/Y/9j/2P/Y/9j/2P/Y/9j/2P/Y/9j/
2P/Y/9j/2P/Y/9j/2P/Y/9j/2P/Y/9j/2P/Y/9j/2P/Y/9j/2P/W/9b/1v/W/9j/2P/Y
/9j/2P/Y/9j/2P/Y/9j/2P/Y/9r/2v/a/9r/2P/Y/9j/2P/a/9r/2v/a/9r/2v/a/9r/
2P/Y/9j/2P/a/9r/2v/a/9r/2v/a/9r/2v/a/9r/2v/a/9r/2v/a/9z/3P/c/9z/3P/c
/9z/3P/e/97/3v/e/9z/3P/c/9z/3P/c/9z/3P/c/9z/3P/c/9z/3P/c/9z/3P/c/9z/
3P/e/97/3v/e/97/3v/e/97/3v/e/97/3v/g/+D/4P/g/+D/4P/g/+D/3v/e/97/3v/e
/97/3v/e/9//3//f/9//4f/h/+H/4f/f/9//3//f/8//v/+v/5//s//H/9z/8P/p/+T/
3v/Z/9//4v/l/+f/5v/n/+r/6v/r/+z/7f/t/+3/7f/u/+7/7v/u/+7/7f/r/+v/6//r
/+3/7f/u/+//7//v/+3/7P/p/+f/5f/h/+L/4//l/+b/5f/h/97/3f/d/9z/2//a/9n/
2f/Z/9n/2//b/9z/3P/b/9v/2v/a/9r/2v/a/9r/4P/r////GwBBAHMAsQD2AEMBjAHQ
ARACQAJdAl0CRAIjAvIBrAFPAdMAOwCb/w//uP6c/pz+of6w/sj+4v74/gj/Hf8z/0r/
XP9r/3n/h/+U/57/p/+v/7n/wf/G/8j/yv/N/87/z//R/9P/1f/W/9X/2P/Z/9r/2v/a
/9j/2f/a/9r/2v/b/9z/3f/b/9v/3f/d/97/3v/e/97/3v/e/97/4P/f/97/3f/c/9X/
0f/P/87/0//W/9r/3f/e/97/3v/e/97/3v/e/+D/3//e/93/3P/d/93/3v/e/9//4P/g
/+D/3v/e/+D/4f/h/+H/4P/g/+P/5P/k/+X/4//k/+X/5f/j/+P/4//k/+X/5f/l/+X/
4//k/+T/5P/k/+T/5P/l/+X/5f/l/+X/5v/k/+P/4f/h/+D/4P/h/97/3f/d/9z/2f/X
/9X/0v/Q/87/zP/K/8b/w//A/73/uf+2/7L/r/+q/6f/pP+h/5r/mP+V/5L/jv+L/4j/
h/+H/4X/g/+C/4P/gP+A/3//fv99/33/ff9+/37/f/+B/4P/hP+F/4j/jP+O/5D/kv+X
/5v/nv+g/6L/p/+r/67/sf+0/7f/uP+7/77/wf/F/8r/zP/O/9D/0//V/9f/2f/c/9z/
3v/f/97/4P/h/+H/5P/l/+b/5v/o/+n/6f/p/+r/6v/r/+v/7P/s/+z/7P/u/+//7//v
/+//7//v/+//7//v/+//7v/u/+7/7v/t/+3/7P/s/+z/7P/s/+z/6//s/+z/6//r/+r/
6v/q/+j/6P/o/+j/6P/o/+j/6P/m/+b/5//n/+f/5//n/+f/5//n/+b/5v/m/+T/5P/k
/+T/5P/k/+T/5P/k/+T/5P/k/+T/5P/k/+T/5P/k/+T/5P/m/+b/5v/m/+b/5v/m/+b/
5v/l/+X/5f/l/+X/5v/m/+j/6P/o/+j/6P/o/+n/6f/n/+f/6P/o/+j/6P/o/+j/6f/p
/+n/6f/p/+n/6f/q/+r/6v/q/+r/6v/q/+r/6v/s/+z/7P/s/+z/7P/s/+z/7P/s/+z/
7P/s/+z/7P/s/+7/7v/u/+7/7P/s/+z/7P/s/+z/7P/s/+7/7v/u/+7/7v/u/+7/7v/u
/+7/7v/u//D/8P/w//D/8P/w//D/8P/w//D/8P/w/+7/7v/u/+7/7v/u/+7/7v/u/+7/
7v/u//D/8P/w//D/8P/w//D/8P/w//D/8P/w//D/8P/w//D/8P/w//D/8P/w//D/8P/w
//D/8P/w//D/8P/w//D/8P/w//D/8P/w//L/8v/y//L/8v/y//L/8v/y//L/8v/y//L/
8v/y//L/8v/y//L/8v/y//L/8v/y//L/8v/y//L/8v/y//L/8v/0//T/9P/0//L/8v/y
//L/8//z//P/8//z//P/8//z//P/8//z//P/8//z//P/8//z//P/9P/0//T/9P/z//P/
9f/2//f/9//6//v//v/+////AAABAAEAAwADAAQABAAEAAQABAADAAUABQAFAAUAAwAD
AAQABQAHAAcABQAEAAEA///9//n/9//3//j/+P/6//f/9f/1//X/9P/z//L/7//v/+//
7//v/+//8P/w//H/8f/w//D/8v/y//L/8v/0//f/AQAVADEAVwCJAMQACQFQAZYB2AES
Aj8CVQJOAjMCDgLcAZUBNwG7ACsAlf8Y/87+uP65/sD+0v7u/gb/Gv8p/z3/Uv9k/3X/
g/+R/57/qP+1/7//yf/P/9b/2v/e/+H/4v/l/+f/5//p/+r/6//s/+3/7v/u/+7/7v/v
//D/8P/w//H/8v/z//H/8f/z//P/9v/2//b/9v/2//b/9v/4//j/+P/4//j/+f/5//v/
/v/8//z//f/9//7//v/+//7//v/+//7/AAAAAAAAAAAAAAMAAwAEAAQAAwAEAAQABAAE
AAQABgAHAAcABwAGAAYACQAKAAoACwALAAwADQANAAsACwALAAwADwAPAA8ADwAPABAA
EAAQAA4ADgAOAA8AEQARABEAEQARABAAEAAPAA8ADgAOAA8ADgANAA0ADAAKAAkACAAG
AAQAAgAAAP7/+//5//f/9f/z//D/7P/p/+j/5f/i/9//2v/Y/9X/0v/Q/83/yv/J/8f/
xf/D/8L/v/+8/7z/u/+6/7n/uf+5/7n/uP+4/7n/uf+6/7v/vv++/8D/wv/E/8X/yf/M
/87/z//T/9b/2P/Z/9z/3//g/+P/5v/p/+3/7v/w//L/9P/z//X/9//5//r/+v/8//3/
/v8AAAEAAQACAAMABAAEAAYABwAHAAcACAAIAAkACQAMAAwADAAMAAoACwALAAsACwAL
AAsACwALAAsACwAKAAoACgAKAAkACQAIAAgACAAIAAgACAAHAAYABgAFAAUABAAEAAQA
AgACAAIAAgACAAIAAgACAAAAAAABAAEAAQD///////////3//P/8//z//P/8//z//P/8
//z//P/8//r/+v/6//r/+v/6//r/+v/6//r/+v/6//r/+v/6//r/+v/6//r/+v/6//n/
+f/5//n/+f/6//r/+v/6//r/+v/4//j/+f/5//n/+f/6//r/+v/6//r/+v/5//n/+f/5
//n/+f/5//r/+v/6//r/+v/4//j/+P/4//j/+P/4//j/+v/6//r/+v/6//r/+v/6//j/
+P/4//j/+P/4//j/+P/4//j/+P/4//j/+P/4//j/+P/4//j/+P/2//b/9v/2//j/+P/4
//j/+P/4//j/+P/4//j/+P/4//b/9v/2//b/9v/2//b/9v/2//b/9v/2//b/9v/2//b/
9v/2//b/9v/2//b/9v/2//T/9P/0//T/9v/2//b/9v/0//T/9P/0//T/9P/0//T/9P/0
//T/9P/0//T/9P/0//T/9P/0//T/9P/0//T/9P/0//T/9P/0//T/9P/0//T/9P/0//T/
9P/0//T/9P/0//T/9P/0//T/8v/y//L/8v/0//T/9P/0//L/8v/y//L/8v/y//L/8v/y
//L/8v/y//L/8v/y//L/8v/y//L/8v/y//L/8v/y//L/8v/y//L/8P/w//D/8P/x//L/
8//0//f/+P/5//r/+//8//3//v8AAAAAAAAAAAAAAAAAAAAA/v/+//7//v/+//7//v/+
//7//v/+//7//P/6//j/9v/1//T/8//y//D/8P/w//D/7//u/+3/7P/q/+r/6v/q/+r/
6v/q/w==
         </WaveFormData>
      </LeadData>
      <LeadData>
         <LeadByteCountTotal>10000</LeadByteCountTotal>
         <LeadTimeOffset>0</LeadTimeOffset>
         <LeadSampleCountTotal>5000</LeadSampleCountTotal>
         <LeadAmplitudeUnitsPerBit>4.88</LeadAmplitudeUnitsPerBit>
         <LeadAmplitudeUnits>¦ÌV</LeadAmplitudeUnits>
         <LeadHighLimit>2147483647</LeadHighLimit>
         <LeadLowLimit>268435456</LeadLowLimit>
         <LeadID>V5</LeadID>
         <LeadOffsetFirstSample>0</LeadOffsetFirstSample>
         <FirstSampleBaseline>0</FirstSampleBaseline>
         <LeadSampleSize>2</LeadSampleSize>
         <LeadOff>FALSE</LeadOff>
         <BaselineSway>FALSE</BaselineSway>
         <ExcessiveACNoise>FALSE</ExcessiveACNoise>
         <MuscleNoise>FALSE</MuscleNoise>
         <LeadDataCRC32>1168189718</LeadDataCRC32>
         <WaveFormData>
5P/k/+T/5P/k/+T/5P/k/+T/5P/k/+T/5P/k/+T/5P/i/+L/4v/i/+L/4v/i/+L/4v/i
/+L/4v/k/+T/5P/k/+T/5P/k/+T/4v/i/+L/4v/i/+L/4v/i/+D/4P/g/+D/4P/g/+D/
4P/i/+L/4v/i/+L/4v/i/+L/5P/k/+T/5P/i/+L/4v/i/+T/5P/k/+T/5v/m/+b/5v/k
/+T/5P/k/+T/5P/k/+T/5P/k/+T/5P/m/+b/5v/m/+b/5v/m/+b/5v/m/+b/5v/m/+b/
5v/m/+b/5v/m/+b/5v/m/+b/5v/m/+b/5v/m/+b/5v/m/+b/5//n/+f/5v/o/+j/6P/o
/+b/5//n/+f/5//n/+f/5//n/+f/5//n/+f/5//n/+f/6P/r/+z/7f/v//H/8//0//X/
9f/2//b/9v/3//f/9//4//j/+P/2//b/9v/2//b/9v/2//b/+P/2//b/9f/0//P/8P/s
/+r/5//n/+j/6v/q/+b/5f/l/+f/5f/k/+P/4//j/+P/4//h/+H/4f/i/+L/4v/i/+L/
4f/h/+H/4v/l/+v/+/8SADEAXgCTANUAHQFlAasB6wEhAkYCUgJDAiIC+AG+AW8BBgF/
AOT/TP/f/q3+of6k/q/+xf7i/vr+Df8e/zL/Rv9Z/2v/ef+E/5L/n/+q/7L/u//D/8j/
y//O/9L/0//W/9b/2P/Z/9r/2v/b/9v/2//b/9z/3f/d/97/3v/e/97/3//g/+D/4P/h
/+L/4v/i/+L/5P/i/+T/5P/k/+X/5f/m/+n/7f/r/+v/5P/n/+j/6P/p/+v/6//r/+z/
7f/t/+3/7f/u/+//7//w//D/8f/x//H/8//z//P/8//z//P/9f/1//X/9v/2//b/9//3
//f/+P/4//r/+v/6//j/+P/4//r/+v/6//r/+v/4//n/+f/6//r/+v/6//r/+//7//r/
+v/7//n/+P/3//b/9v/1//X/9v/2//b/9v/y//H/7//u/+z/6v/o/+f/5f/j/+D/3f/Y
/9X/0v/P/8v/yP/F/8L/vv+7/7j/tv+z/7D/rv+s/6r/qP+m/6T/o/+h/6H/oP+h/6D/
oP+h/5//n/+g/6L/o/+k/6X/pv+p/6v/rf+w/7P/tf+4/7v/vv+//8P/xv/J/8v/zv/P
/9H/1f/W/9j/2//e/+D/4v/j/+X/5//n/+j/6f/r/+z/7f/u/+//8P/x//L/8//0//T/
9f/2//b/9v/2//b/9v/5//n/+f/5//n/+f/5//n/+v/6//r/+v/4//j/+P/4//f/9//3
//f/9//2//X/9f/1//X/9f/0//P/8//x//H/8f/x//H/8P/u/+7/7v/u/+7/7f/t/+3/
7f/s/+z/7P/q/+r/6v/q/+r/6f/p/+n/6P/n/+f/5//n/+f/5//n/+b/5v/m/+b/5v/m
/+b/5v/m/+b/5v/m/+X/5f/l/+X/5f/l/+X/5f/l/+X/5f/l/+X/5f/l/+X/4//j/+P/
5P/k/+P/4//k/+L/4//j/+P/4//j/+P/4//k/+T/5P/k/+T/5P/k/+T/4v/i/+L/4v/i
/+L/4v/i/+L/4v/i/+L/4v/i/+L/4v/i/+L/4v/i/+L/4v/i/+L/4v/i/+L/4v/i/+L/
4v/i/+D/4P/g/+D/4P/g/+D/4P/g/+D/4P/g/+D/4P/g/+D/3v/e/97/3v/e/97/3v/e
/+D/4P/g/+D/4P/g/+D/4P/g/+D/4P/g/+D/4P/g/+D/4v/i/+L/4v/g/+D/4P/g/+D/
4P/g/+D/4P/g/+D/4P/i/+L/4v/i/+L/4v/i/+L/5P/l/+X/5f/k/+T/5P/k/+T/5P/l
/+X/5f/l/+X/5f/l/+X/5f/l/+X/5f/l/+X/5f/m/+n/6v/r/+v/7f/v//D/8f/x//L/
9P/0//X/9f/z//T/9P/0//L/8v/y//L/8v/y//L/8v/0//T/9P/z//D/7f/q/+b/5v/l
/+X/5v/o/+j/5P/j/+P/4//h/+D/3//f/9//3//d/93/3f/d/97/3v/e/97/3v/d/93/
3f/e/+H/6//5/xAAMwBcAJEA0QAVAVkBmwHVAQUCIgImAg0C7AHAAYABLQHAADsAqP8m
/8/+r/6p/q7+v/7X/vT+CP8Z/yr/QP9S/2P/c/+B/4z/mP+l/7D/uv/B/8f/zP/P/9L/
1P/X/9r/3P/e/9//5P/m/+f/6P/p/+r/7P/v/+//8P/w//H/8v/0//b/+P/4//n/+v/8
//z//P/+/wAAAgACAAIAAwADAAQABwAMAAsADAAGAAkACgAKAAsADgAPABAAEgAUABUA
FgAXABkAGwAcAB4AHgAfAB8AHwAhACEAIQAhACIAIwAmACcAJwAoACgAKAArACsAKwAs
AC4AMAAwADAAMgAyADIANAA2ADYANgA2ADgAOQA5ADoAPAA8ADwAPAA/AD8APgA+AEAA
PwA/AD8AQABAAD8APwBAAEAAQABAAD4APQA7ADoAOAA2ADQAMwAwAC8ALQArACoAJwAk
ACEAHwAcABkAFgATABEADwAOAAwACgAJAAgACAAGAAQAAgABAP/////+/////v/+////
/////wAAAgADAAQABQAGAAkACwANABAAEwAVABgAGwAeAB8AIwAmACkAKwAuAC8AMwA3
ADgAOgA7AD4AQABCAEUARwBJAEkATABNAE8AUABRAFIAUwBUAFUAVgBXAFgAWgBbAFwA
XABeAF4AXgBeAF8AXwBfAF8AYQBhAGEAYQBkAGQAZABkAGYAZgBmAGYAZwBnAGcAZwBp
AGgAZwBnAGcAZwBnAGYAZwBnAGUAZQBmAGcAaABoAGgAaABoAGgAagBpAGkAaQBrAGoA
agBqAGwAbABsAGwAbgBtAG0AbQBtAG0AbgBvAG8AbwBvAG8AcgByAHIAcgB0AHQAdAB0
AHYAdgB2AHYAdwB3AHcAdwB4AHkAegB7AH0AfQB9AH0AfwB/AH8AfwCBAIEAgQCCAIQA
gwCDAIQAhgCHAIcAhwCIAIkAigCLAIwAjACMAIwAkACQAJAAkACSAJIAkgCSAJQAlACU
AJQAlQCWAJcAmACZAJoAmwCcAJ0AngCfAKAAoACgAKAAoAChAKIAowCkAKQApACkAKQA
pgCmAKYApgCmAKYApgCmAKgAqACoAKgAqgCqAKoAqgCqAKoAqgCqAKwArACsAKwArgCu
AK4ArgCsAKwArACsAKwArACsAKwArgCuAK4ArgCwALAAsACwALAAsACwALAAsACwALAA
sACwALAAsACwALIAsgCyALIAsgCyALIAsgCyALIAsgCyALIAsgCyALIAsACwALAAsACy
ALIAsgCyALQAtAC0ALQAtQC2ALcAuAC4ALgAuAC4ALYAtgC2ALcAtwC3ALYAtgCyALAA
rgCsAKUAnQCVAI0AhQB9AHUAbQBnAGMAXwBbAFcAUwBPAEwATABKAEgARQBFAEUARABD
AEEAQAA+ADwAOgA5ADgAOAA3ADYAMwAyAC8ALgAtACwAKwAqACsAKgAoACcAJgAjAB4A
GgAYABcAFgAWABcAFgARAA8ADgANAA0ADAALAAsACQAJAAkACQAHAAcACAAIAAgACAAI
AAcABwAFAAYABQAHABEAJAA/AGYAmQDVABsBZwGtAfEBLQJcAnYCbwJUAjACAAK5AVoB
3QBIAKr/I//V/rv+uv7B/tH+6v4E/xv/LP8+/1L/Zf91/4X/lv+i/6//uP/E/83/0//a
/9//4v/i/+P/5P/m/+j/6f/q/+j/6f/p/+n/6f/q/+n/6f/q/+r/6P/o/+n/6v/o/+j/
6f/q/+j/6P/o/+r/6f/q/+n/6P/p/+n/6v/t//H/7//v/+j/6v/q/+n/6f/q/+v/7P/u
/+3/7f/t/+3/7v/v/+//8P/v/+//7v/t//H/8f/x//H/8f/x//P/8//y//L/8f/w//P/
8//z//T/8//0//P/8v/y//L/8v/0//T/9P/0//T/9P/1//X/9v/1//T/8//y//X/9f/0
//T/9f/z//L/8f/w//D/7//v/+z/7P/s/+z/6f/n/+T/4v/e/9z/2v/Z/9P/0f/O/8v/
yP/F/8L/v/+5/7b/s/+w/6z/qf+m/6T/n/+c/5r/mP+W/5T/kv+Q/4//jf+N/4z/i/+K
/4r/i/+J/4n/iv+M/47/kP+S/5T/l/+Z/5v/nv+h/6P/pv+p/63/r/+0/7j/vf+//8L/
w//F/8n/yv/M/8//0v/U/9b/2f/b/93/3f/g/+H/4//k/+P/5P/l/+b/6f/q/+v/7P/s
/+3/7v/u/+7/7v/u/+7/7//v/+//7//v/+//7//v//D/8P/w//D/8P/w//D/8P/v/+//
7//v/+3/7P/r/+v/7f/t/+3/7P/r/+v/6f/p/+n/6f/p/+j/5v/m/+b/5v/m/+X/5f/l
/+P/4v/i/+L/4v/i/+L/4v/i/+H/4f/h/+L/4f/h/+H/4f/h/+H/4f/g/+D/4P/g/97/
3v/e/97/4P/g/+D/4P/f/9//3//f/9//3//f/9//4f/h/+H/4f/f/9//3//f/9//3//f
/+D/4v/h/+H/4v/g/+H/4f/h/+H/4f/h/+H/4v/i/+L/4v/i/+L/4v/i/+L/4v/i/+L/
4P/g/+D/4P/i/+L/4v/i/+L/4v/i/+L/4v/i/+L/4v/g/+D/4P/g/+L/4v/i/+L/4v/i
/+L/4v/i/+L/4v/i/+T/5P/k/+T/5P/k/+T/5P/k/+T/5P/k/+b/5v/m/+b/6P/o/+j/
6P/m/+b/5v/m/+b/5v/m/+b/5v/m/+b/5v/m/+b/5v/m/+b/5v/m/+b/5v/m/+b/5v/m
/+b/5v/m/+b/5v/m/+b/5P/k/+T/5P/m/+b/5v/m/+b/5v/m/+b/5P/k/+T/5P/m/+b/
5v/m/+T/5P/k/+T/5v/m/+b/5v/m/+b/5v/m/+b/5v/m/+b/5P/k/+T/5P/k/+T/5P/k
/+b/5v/m/+b/5P/k/+T/5f/l/+X/5P/k/+T/5P/k/+T/5f/l/+X/5f/l/+X/5f/l/+P/
4//j/+P/4//j/+P/5P/l/+b/5//n/+v/7f/u/+//7//w//D/8P/x//H/8f/y//T/9P/y
//L/8P/w//D/8P/y//L/9P/0//L/8f/w/+3/7P/o/+b/5f/l/+b/6P/o/+T/4//j/+P/
3//e/93/3f/d/93/3f/d/93/3f/e/97/3v/e/97/3f/f/93/3v/h/+f/8/8KACsAWACN
AMsAEwFbAaEB4QEXAjwCSAI3AhYC7gGyAWEB+ABzANr/Rv/b/qn+n/6i/q3+xf7g/vb+
Cf8a/y7/Qv9V/2X/df+C/47/mf+k/67/t/+//8T/x//K/8z/z//S/9L/1P/V/9b/2P/X
/9f/1//X/9j/2f/Z/9r/2v/Y/9j/2f/a/9j/2P/Z/9r/2v/a/9r/3P/c/97/3v/e/97/
3//h/+X/6f/n/+f/4P/j/+T/5P/l/+f/5//n/+j/6//r/+v/6//s/+3/7f/u/+z/7f/t
/+3/7//v/+//7//v/+//8f/x//H/8v/y//L/8//z//P/9P/0//b/9v/2//b/9v/2//j/
+P/4//j/+P/4//n/+f/6//r/+v/6//r/+//7//r/+v/6//n/+f/5//j/+P/3//f/9v/2
//b/9v/y//H/7//u/+r/6P/m/+X/4f/f/9z/2f/W/9P/0P/N/8n/xv/D/8D/vf+7/7n/
uP+z/7D/rv+s/6z/qv+o/6b/pf+j/6P/ov+h/6D/oP+h/6H/of+i/6T/pf+m/6f/qP+p
/6v/rf+w/7P/tf+4/7v/vv+//8P/xv/J/8v/zv/P/9H/1f/W/9j/2f/c/97/4P/h/+P/
5f/l/+j/6f/r/+z/7f/u/+//8P/x//L/8//0//T/9f/2//b/9v/2//b/9v/3//f/9//3
//n/+f/5//n/+v/6//r/+v/6//r/+v/6//n/+f/5//n/+f/4//f/9//3//f/9//2//f/
9//1//X/8//z//P/8v/y//L/8v/y//L/8f/x//H/8f/w//D/8P/w//D/8P/w//D/7//v
/+//7v/t/+3/7f/v/+//7//v/+7/7v/u/+7/7P/s/+z/7P/s/+z/7P/s/+3/7f/t/+3/
7f/t/+3/7f/t/+3/7f/t/+3/7f/t/+3/7f/t/+3/7v/u/+3/7f/u/+7/7//v/+//7//v
/+//7//w//D/8P/w//D/8P/w//D/8P/w//D/8P/w//D/8P/w//D/8P/w//D/8P/w//D/
8P/w//D/8P/w//D/8P/w//D/8v/y//L/8v/w//D/8P/w//L/8v/y//L/8v/y//L/8v/y
//L/8v/y//D/8P/w//D/8P/w//D/8P/w//D/8P/w//L/8v/y//L/8P/w//D/8P/y//L/
8v/y//L/8v/y//L/8v/y//L/8v/y//L/8v/y//L/8v/y//L/8v/y//L/8v/y//L/8v/y
//T/9P/0//T/9P/0//T/9P/0//T/9P/0//b/9v/2//b/9P/0//T/9P/0//T/9P/0//T/
9P/0//T/9P/0//T/9P/2//b/9v/2//b/9v/2//b/9P/0//T/9P/0//T/9P/0//T/9P/0
//T/9P/1//X/9f/2//b/9v/2//T/9P/1//X/9f/1//X/9f/1//X/9f/1//f/9//3//f/
9f/2//n/+v/9//3///8BAAIAAwADAAQABAAEAAUABQAFAAYABgAGAAYABgAGAAYABgAG
AAYABgAGAAYABgAFAAYAAwAAAPz/+v/5//n/+v/8//z/+P/3//f/9//1//T/8//z//P/
8//z//P/8//z//T/9P/0//T/9P/z//P/8//0//X/+/8JACAAPwBoAJsA1wAbAV8BoQHd
AQ8CMgI8AisCCgLgAaYBVwHyAHEA4v9a//f+y/7D/sj+0/7p/gT/Gv8r/zr/Tv9i/3X/
g/+R/57/qv+1/8D/yv/R/9f/3v/j/+T/5v/p/+z/7v/w//H/8v/0//X/9f/1//X/9v/3
//f/+P/4//j/+P/5//r/+P/4//n/+v/6//r/+v/8//z//v/+//7//////wAAAwAGAAUA
BgAAAAMABAAEAAUABgAHAAgACgALAAsACwALAA4ADwAPABAAEAARABEAEQATABMAEwAT
ABMAEwAVABUAFQAWABYAFgAZABkAGQAaABoAHAAcABwAHAAcABwAHgAeAB4AHgAeACAA
IQAhACIAIgAiACIAIgAjACMAIgAiACIAIQAhACEAIgAiACEAIQAgACAAIAAgAB4AHQAb
ABoAGAAWABQAEwAPAA0ACgAHAAYAAwAAAP3/+f/2//P/8P/u/+v/6P/m/+X/4v/g/97/
3P/a/9j/1v/V/9P/0//S/8//zv/O/8//z//P/9D/0v/R/9L/0//U/9X/1//Z/9z/3//h
/+T/5//q/+v/7//y//P/9f/4//n/+////wAAAgADAAYACAAKAAsADQAPAA8AEgATABUA
FgAXABgAGQAaABkAGgAbABwAHAAdAB4AHgAgACAAIAAgACEAIQAhACEAIQAhACEAIQAi
ACIAIgAiACIAIgAiACIAIQAhACEAIQAjACIAIQAhACEAIQAhACAAHwAfAB0AHQAdAB0A
HQAcABwAHAAcABwAGgAZABkAGQAbABoAGgAaABgAGAAYABgAGAAXABcAFwAYABcAFwAX
ABcAFwAXABcAGAAYABgAGAAYABgAGAAYABgAGAAYABgAGQAZABkAGQAZABkAGQAZABsA
GwAbABsAGwAbABsAGwAbABsAGwAcAB4AHQAdAB4AHgAfAB8AHwAfAB8AHwAfACAAIAAg
ACAAIgAiACAAIAAiACIAIgAiACIAIgAiACIAIgAiACIAIgAiACIAIgAiACQAJAAkACQA
JAAkACQAJAAkACQAJAAkACQAJAAkACQAJAAkACQAJAAmACYAJgAmACYAJgAmACYAJgAm
ACYAJgAmACYAJgAmACYAJgAmACYAKAAoACgAKAAoACgAKAAoACgAKAAoACgAKgAqACoA
KgAqACoAKgAqACoAKgAqACoALAAsACwALAAsACwALAAsACwALAAsACwALgAuAC4ALgAu
AC4ALgAuAC4ALgAuAC4AMAAwADAAMAAwADAAMAAwADAAMAAwADAAMgAyADIAMgAyADIA
MgAyADIAMgAyADIANAA0ADQANAA0ADQANAA0ADYANgA2ADYANgA2ADYANgA4ADgAOAA4
ADgAOAA4ADgAOgA6ADoAOgA4ADkAOQA5ADoAOgA6ADoAOgA6ADsAOwA7ADsAOwA7ADsA
OwA7ADsAPQA9AD0APQA9AD4AQQBCAEMAQwBFAEcASgBLAEsATABOAE4ATwBPAE8AUABQ
AFAATwBQAFEAUgBSAFIAUgBSAFQAVABUAFMAVABRAE4ASgBIAEcARwBIAEoASgBGAEUA
RQBFAEMAQgBBAEEAQQBBAEMAQwBDAEMARABEAEQARABGAEUARQBFAEYARwBLAFUAagCF
AKoA2QATAVMBlwHZARUCSQJwAoACdQJYAjIC/gG1AVgB4wBYAM7/Y/8r/x3/Hv8n/zn/
VP9u/4H/jv+g/7T/x//X/+X/8P/+/wkAFAAeACcALwA0ADkAPAA+AEEAQgBCAEQARwBI
AEgASQBJAEkASQBKAEsASwBMAEwATABMAE0ATgBQAFAAUQBSAFIAUgBSAFQAVABWAFYA
VgBVAFUAVgBZAF4AXQBeAFgAWwBcAFwAXQBfAF8AXwBgAGMAYwBjAGMAZABlAGUAZgBm
AGcAZwBnAGkAaQBpAGkAaQBpAGsAawBrAGwAbABsAG8AbwBvAHAAbgBwAHAAcAByAHIA
cgB0AHQAdAB0AHQAdAB1AHUAdgB4AHgAeAB4AHQAcQBtAGoAYQBXAE4ARQA8ADYALwAp
ACIAHgAaABYAEAANAAkABgABAP7/+//5//T/8f/t/+n/5P/h/97/2//X/9T/0f/O/8r/
x//E/8L/vf+6/7j/tv+y/7D/rv+s/6v/qf+p/6j/pv+k/6P/o/+h/6H/ov+k/6T/pP+k
/6T/pv+n/6j/qv+r/63/sP+z/7b/t/+7/77/wP/B/8P/w//F/8n/yv/M/83/0P/S/9T/
1f/X/9n/2f/a/9v/3f/e/93/3v/f/+D/4f/i/+P/5P/k/+X/5v/m/+b/5v/m/+b/5//n
/+f/5//n/+f/5//n/+b/5v/m/+b/6P/o/+j/6P/n/+f/5//n/+f/5v/l/+X/4//j/+P/
4v/j/+P/4f/h/9//3//f/97/3v/e/97/3v/c/9v/2//b/9v/2v/a/9r/2v/a/9r/2v/Y
/9f/1//X/9j/1//X/9f/1//X/9f/1//X/9b/1f/U/9b/1v/W/9b/1P/U/9T/1P/V/9X/
1f/V/9P/0//T/9P/1f/V/9X/1f/X/9f/1//X/9X/1f/V/9b/1P/T/9P/1P/U/9X/1f/V
/9X/1f/V/9X/1v/W/9b/1v/U/9T/1v/W/9b/1v/W/9b/1v/W/9b/1v/Y/9j/2P/Y/9b/
1v/W/9b/1v/W/9b/1v/W/9b/1v/W/9b/1v/W/9b/1v/W/9b/1v/W/9b/1v/W/9b/1v/W
/9b/1v/W/9b/1v/Y/9j/2P/Y/9b/1v/W/9b/2P/Y/9j/2P/Y/9j/2P/Y/9j/2P/Y/9j/
2P/Y/9j/2P/Y/9j/2P/Y/9j/2P/Y/9j/2P/Y/9j/2P/a/9r/2v/a/9r/2v/a/9r/2v/a
/9r/2v/c/9z/3P/c/9z/3P/c/9z/2v/a/9r/2v/a/9r/2v/a/9z/3P/c/9z/3P/c/9z/
3P/c/9z/3P/c/9z/3P/c/9z/3P/c/9z/3P/e/97/3v/e/97/3v/e/97/3P/c/9z/3P/e
/97/3v/e/9//3//f/97/3v/e/97/3v/e/9//3//f/xcATwCHAL8AiQBVACEA7f/u/+//
8P/x/+z/6//o/+X/4//l/+f/6P/p/+n/6v/q/+z/7f/t/+3/7v/u/+7/7P/q/+r/6v/q
/+z/7P/s/+7/7v/u/+3/7P/p/+b/4v/g/+D/4f/j/+b/4//e/9z/2//d/9v/2v/Z/9n/
2f/Z/9n/2f/Z/9n/2v/a/9r/2v/a/9n/2f/Z/9r/3//p//3/GgBBAHIArQD1AEEBiQHP
AQ0CPwJaAlwCQwIiAvIBrAFNAdIAOwCa/wz/t/6b/pv+oP6v/sf+4v70/gf/HP8y/0b/
Wf9p/3f/hP+S/53/pv+u/7f/v//E/8f/yv/M/83/zv/Q/9L/0//S/9T/1f/X/9f/1//Y
/9n/2f/a/9r/2P/Y/9n/2v/a/9r/2//c/9z/3P/c/97/3v/g/+D/4P/h/+H/4v/l/wIA
FwAuAD4AJwASAPz/5//l/+P/4f/g/97/3f/c/9v/2v/b/9v/3P/c/93/3f/d/93/3f/d
/93/3f/d/9//3//f/+D/4P/g/+H/4f/h/+L/4v/k/+T/5P/j/+L/4f/i/+T/5P/k/+T/
4v/j/+P/5P/k/+T/5P/k/+X/5f/k/+T/5f/j/+L/4f/g/+D/3//f/9z/3P/c/9z/1//V
/9L/0P/O/8z/yv/J/8P/wf++/7v/uP+1/7L/r/+p/6b/o/+g/5v/l/+T/5D/jf+K/4j/
hv+E/4L/gP9+/3//ff99/3z/ff98/3z/ff99/33/fv+A/4H/gv+D/4T/iP+L/47/kv+X
/5n/nP+f/6P/pf+q/67/sf+z/7b/t/+6/7//wf/E/8f/yv/M/87/0P/T/9b/1//a/9v/
3f/e/9//4P/h/+L/4//k/+X/5v/o/+n/6v/q/+r/6v/q/+r/6//r/+v/6//t/+3/7f/t
/+7/7v/u/+7/7P/s/+z/7P/t/+3/7f/t/+3/7P/r/+v/6//r/+v/6v/r/+v/6f/p/+n/
6f/p/+j/6P/o/+j/6P/o/+f/5//n/+f/5v/m/+b/5v/m/+b/5v/m/+X/5f/l/+T/4//j
/+P/4//j/+P/4//k/+T/5P/k/+T/5P/k/+T/5P/k/+T/5P/l/+X/5f/l/+X/5f/l/+X/
5f/l/+X/5f/l/+X/5f/l/+f/5//n/+j/6P/n/+f/6P/m/+f/5//n/+n/6f/p/+n/6P/o
/+j/6P/q/+j/6P/o/+j/6P/o/+j/6v/q/+r/6v/q/+r/6v/q/+r/6v/q/+r/7P/s/+z/
7P/s/+z/7P/s/+r/6v/q/+r/7P/s/+z/7P/s/+z/7P/s/+z/7P/s/+z/7P/s/+z/7P/u
/+7/7v/u/+7/7v/u/+7/7v/u/+7/7v/u/+7/7v/u/+7/7v/u/+7/7v/u/+7/7v/u/+7/
7v/u//D/8P/w//D/8P/w//D/8P/u/+7/7v/u//D/8P/w//D/7v/u/+7/7v/w//D/8P/w
//D/8P/w//D/8P/w//D/8P/w//D/8P/w//D/8P/w//D/8P/w//D/8P/w//D/8P/w//D/
8P/w//D/8P/w//D/8P/y//L/8v/y//L/8v/y//L/8v/y//L/8v/y//L/8v/y//L/8v/y
//L/8//z//P/8v/y//L/8v/y//L/8//z//P/8//z//P/8//z//P/8//z//P/8//z//P/
9P/3//j/+f/5//v//f/+/wEAAQACAAIAAgADAAMAAwAEAAQABAACAAIAAgACAAIAAgAC
AAIABAAEAAQAAwACAAEA/v/6//j/9//3//j/+v/6//b/9f/1//X/8//y//H/7//v/+//
7//x//H/8f/y//L/8v/y//L/8f/x//H/8v/x//X/AQAUADEAVgCHAMMACQFRAZUB1wER
Aj4CVgJPAjQCDgLcAZUBNgG7ACoAlP8V/83+uf64/r/+0/7s/gb/F/8o/zz/UP9j/3X/
gf+Q/5z/qf+0/77/x//P/9T/2f/c/+D/4f/i/+T/5v/p/+r/7P/r/+3/7f/t/+7/7f/t
/+7/7v/w//D/8f/y//L/8v/z//T/9P/0//T/9v/0//b/9v/2//f/9//4//v////9//3/
9v/5//r/+v/7//3//f/9//7//f/9//3//f8AAAEAAQACAAIAAwADAAMAAwADAAMAAwAD
AAMABQAFAAUABgAGAAYABwAHAAcACAAIAAoACgAKAAoACgAKAAwADAAMAAwADAAOAA8A
DwAQAA4ADgAOAA4AEQARABAAEAAQAA8ADwAPAA4ADgANAA0ADAAMAAwADAAIAAcABQAE
AAIAAAD+//3/+//5//b/8//y/+//7P/p/+f/5P/h/97/2v/X/9T/0v/P/8z/yv/I/8j/
xv/E/8L/wP+9/7z/uv+5/7j/uP+5/7j/t/+3/7j/uf+6/7v/vP+9/7//wf/E/8X/x//K
/83/0P/R/9X/2P/Z/9v/3v/f/+P/5//o/+r/7f/w//L/9P/z//X/9//3//j/+f/7//z/
/f/+////AAABAAIAAwAEAAQABQAGAAYACAAIAAgACAALAAsACwALAAsACwALAAsACgAK
AAoACgAKAAoACgAKAAkACQAJAAkACQAIAAcABwAHAAcABwAGAAUABQADAAMAAwADAAMA
AgACAAIAAgACAAIAAQABAAEAAQAAAAAAAAD+//7//v/+//z/+//7//v/+//7//z//f/7
//v/+//7//r/+v/6//r/+v/6//r/+v/6//r/+v/6//n/+f/5//n/+f/5//n/+f/5//n/
+f/5//n/+f/5//n/+f/5//n/+v/6//n/+f/6//j/+f/5//n/+f/5//n/+f/6//r/+v/6
//r/+P/4//r/+P/4//j/+P/6//r/+v/6//j/+P/4//j/+P/4//j/+P/4//j/+P/4//j/
+P/4//j/+P/4//j/+P/4//j/+P/4//j/+P/4//j/+P/4//j/+P/2//b/9v/2//j/+P/4
//j/+P/4//j/+P/4//j/+P/4//b/9v/2//b/9v/2//b/9v/4//j/+P/4//b/9v/2//b/
9v/2//b/9v/2//b/9v/2//b/9v/2//b/9v/2//b/9v/2//b/9v/2//b/9v/2//b/9v/2
//b/9v/0//T/9P/0//b/9v/2//b/9P/0//T/9P/0//T/9P/0//T/9P/0//T/9P/0//T/
9P/0//T/9P/0//L/8v/y//L/9P/0//T/9P/y//L/8v/y//L/8v/y//L/8v/y//L/8v/y
//L/8v/y//L/8v/y//L/8v/y//L/8v/y//L/8v/y//L/8v/y//L/8P/w//D/8P/x//L/
8//0//f/+P/5//r/+//8//3//v8AAAAAAAAAAAAAAAAAAAAA/v/+//7//v/+//7//v/+
//7//v/+//7//P/6//j/9v/1//T/8//y//D/8P/w//D/7//u/+3/7P/q/+r/6v/q/+r/
6v/q/w==
         </WaveFormData>
      </LeadData>
      <LeadData>
         <LeadByteCountTotal>10000</LeadByteCountTotal>
         <LeadTimeOffset>0</LeadTimeOffset>
         <LeadSampleCountTotal>5000</LeadSampleCountTotal>
         <LeadAmplitudeUnitsPerBit>4.88</LeadAmplitudeUnitsPerBit>
         <LeadAmplitudeUnits>¦ÌV</LeadAmplitudeUnits>
         <LeadHighLimit>2147483647</LeadHighLimit>
         <LeadLowLimit>268435456</LeadLowLimit>
         <LeadID>V6</LeadID>
         <LeadOffsetFirstSample>0</LeadOffsetFirstSample>
         <FirstSampleBaseline>0</FirstSampleBaseline>
         <LeadSampleSize>2</LeadSampleSize>
         <LeadOff>FALSE</LeadOff>
         <BaselineSway>FALSE</BaselineSway>
         <ExcessiveACNoise>FALSE</ExcessiveACNoise>
         <MuscleNoise>FALSE</MuscleNoise>
         <LeadDataCRC32>3339887206</LeadDataCRC32>
         <WaveFormData>
AgACAAIAAgAEAAQABAAEAAQABAAEAAQAAgACAAIAAgAAAAAAAAAAAAIAAgACAAIAAgAC
AAIAAgACAAIAAgACAAAAAAAAAAAAAgACAAIAAgACAAIAAgACAAAAAAAAAAAAAAAAAAAA
AAAAAAAAAAAAAAEAAgADAAQABgAGAAYABgAFAAQAAwACAAMABAAFAAYABgAGAAYABgAE
AAQABAAEAAYABgAGAAYACAAIAAgACAAIAAgACAAIAAgACAAIAAgACAAIAAgACAAIAAgA
CAAIAAYABgAGAAYACAAIAAgACAAGAAYABgAGAAYABgAGAAYABgAGAAcACAAHAAcABwAH
AAcABwAHAAcACAAJAAkACQAJAAkACQAJAAsACwALAAsADQAPABAAEQAQABIAEwAUABQA
FQAWABYAFwAXABcAFwAYABgAGAAYABgAGgAaABoAGgAaABwAHQAeAB4AHgAcABsAGAAV
ABMAEwATABQAFQATAA8ADAAMAAwACwAKAAkACgAKAAkACQAJAAkACQAJAAkACQAJAAkA
BwAHAAcABwAKAA8AGgAwAFAAfgC8AAMBVAGmAfoBTgKWAtAC6wLlAtICwgKjAm0CGwKf
AfIAMACT/zj/Bf/s/vD+A/8Y/y3/PP9L/13/bv9+/4z/l/+g/6v/t//A/8n/0f/Z/9//
4f/l/+b/5//p/+v/7v/u/+//8P/x//D/8f/y//P/9P/0//X/9f/1//X/9f/2//T/9f/1
//b/9v/3//f/9//4//j/+v/6//j/+f/6//v/+v/7//v//P/+//7//v//////AAAAAAEA
AgACAAIAAgADAAMAAwADAAEAAgACAAIAAwADAAQABAAEAAQABQAFAAUABQAFAAYABAAF
AAUABQAFAAUABQAFAAUABgAGAAYABgAGAAYABgAEAAQABAAEAAQABAAFAAUAAwADAAMA
AwADAAEAAQAAAP///v/9//z/+f/4//f/9P/y//H/7//t/+v/6P/m/+P/4P/d/9r/1v/R
/87/yv/G/8P/wP+8/7n/s/+v/63/qP+l/6L/oP+e/53/m/+Y/5b/lv+V/5T/k/+R/5D/
j/+P/5L/kv+T/5P/lv+X/5r/nP+d/6D/pP+m/6v/rv+x/7T/t/+8/77/wf/G/8r/zv/R
/9P/1v/Z/9z/3v/h/+P/5f/n/+r/7P/u//D/8f/z//X/9//4//n/+//8//3//v8AAAEA
AgACAAIABAAFAAUABQAGAAYABwAHAAcABwAHAAcACQAJAAgACAAIAAgACAAIAAYABgAG
AAUABAAEAAQABAAFAAUAAwADAAIAAQABAAAAAAAAAAAAAAD///7//v/+//3//f/8//z/
/P/8//v/+//7//v/+v/6//z//P/8//z/+v/6//r/+v/7//v/+//7//v//P/8//z//P/7
//v/+//8//z//P/8//z//P/9//3///////7//v/+//////////////////7//v/+////
////////////////AAAAAAAAAAABAAEAAQABAAEAAQACAAIAAgACAAIAAgACAAIAAgAE
AAQABAAEAAQABAAEAAQABgAGAAYABgAGAAYABgAGAAYABgAGAAYABgAGAAYABgAIAAgA
CAAIAAgACAAIAAgACAAIAAgACAAIAAgACAAIAAgACAAIAAgACAAIAAgACAAIAAgACAAI
AAoACgAKAAoACgAKAAoACgAKAAoACgAKAAoACgAKAAoACgAKAAoACgAMAAwADAAMAAwA
DAAMAAwACgAKAAoACgAMAAwADAAMAAwADAAMAAwADgANAAwADAAMAA0ADQANAA0ADQAN
AA0ADQAOAA8ADwAPAA8ADwAPABEAEQARABEAEwATABUAFgAXABgAGgAbABwAHAAdAB4A
HgAfAB8AHwAfACAAIAAgACAAIAAiACIAIgAiACIAJAAlACYAJgAmACQAIwAgAB0AGwAZ
ABkAGgAbABsAFwAUABQAFAATABIAEQAQABAADwAPAA8ADwAPABEAEQARABEAEQARABEA
EQARABQAGwAmAD4AYgCQAMoAEwFgAbAB/gFKAowCuALHArcCpAKOAmcCKwLVAVMBqAD8
/33/Nv8P//7+CP8b/zT/R/9W/2f/ef+K/5r/pv+x/7z/x//R/9r/4//r/+//9f/5//v/
/P///wEAAQACAAQABwAIAAkACgALAAwADQAMAAwADQANAA8ADwAPABAAEgATABMAFAAU
ABUAFQAVABYAFgAYABgAGAAZABoAGwAcAB0AHQAeAB4AHgAeAB8AIQAiACIAIwAiACIA
IgAiACEAIQAhACEAIwAkACQAJAAlACUAJgAmACYAJgAnACcAJwAnACcAKAAoACkAKQAp
ACsAKwArACsAKwAsACwALAAsACwALAAsACwALAAsACwALgAuAC8ALwAtAC0ALQAtAC8A
LQAtACwALQAsACsAKgApACgAJwAkACIAIQAfAB0AGwAYABYAEwASAA8ADAAIAAUAAgD+
//r/9//0//D/7f/r/+f/5f/g/93/2v/Y/9b/1f/T/9D/zv/K/8n/yP/H/8f/xv/F/8X/
yP/I/8n/yf/K/8v/zv/Q/9P/1v/a/9z/3//i/+X/6P/r//D/8v/1//b/+v/+/wEABQAI
AAsADgAOABEAEwAVABcAGgAcAB4AIAAhACMAJQAjACQAJQAnACgAKQAqACwALQAuAC4A
LgAuAC8ALwAvADAAMAAxADEALwAvAC8ALwAxADEAMAAwADAAMAAwADAALgAuAC4ALQAs
ACwALAAsACkAKQAnACcAJgAlACUAJAAmACYAJgAmACUAJAAkACQAIwAjACIAIgAiACIA
IQAhACMAIwAiACIAIAAgACAAIAAgACAAIAAgAB8AHwAfAB8AIQAiACIAIgAiACEAIQAh
ACIAIgAiACIAIgAiACMAIwAhACEAIAAgACIAIwAjACMAIQAhACEAIAAiACIAIwAjACEA
IQAhACEAIQAiACIAIgAiACMAIwAjACEAIQAhACIAIgAkACQAJAAkACQAJAAkACIAIgAi
ACIAJAAkACQAJAAkACQAJAAkACYAJgAmACYAJgAmACYAJgAmACYAJgAmACQAJAAkACQA
JAAkACQAJAAkACQAJAAkACYAJgAmACYAJAAkACQAJAAkACQAJAAkACQAJAAkACQAJAAk
ACQAJAAiACIAIgAiACAAIAAgACAAIAAgACAAIAAiACIAIgAiACIAIgAiACIAIAAgACAA
IAAeAB4AHgAeAB4AHgAeAB4AHgAeAB4AHgAeAB4AHgAeAB4AHgAeAB4AHQAcABsAGgAa
ABoAGgAaABwAHAAcABwAHAAcABwAHAAaABoAGgAaABoAGgAaABkAGQAaABsAHQAbABsA
GwAbABkAGQAZABoAGQAZABkAGQAYABcAFgAVABMAEwATABMAEwAUABUAFgAXABcAFwAW
ABUAFgAWABcAGQAZABkAGgAaABoAGgAaABoAGgAaABoAGQAaABoAGgAaABoAGAAXABQA
EQAPAA0ADAAMAAwACwAFAAIAAgACAAMAAgABAAAA/v/9//3//f/9//3//f/9//v/+//7
//v/+//7//n/+v/9/wYAGAAyAFwAkgDXACQBeAHMASICcgK2AuEC5QLWAsYCsQKFAkEC
2QFAAYQAzf9Q/wv/5v7c/un+/v4T/yb/Nf9F/1b/aP92/4P/kP+b/6X/sP+7/8H/yf/P
/9H/0//W/9f/1//Z/9r/3v/f/97/3//e/9//4P/h/+L/4v/j/+P/4//j/+P/5P/k/+X/
5f/m/+X/5f/k/+P/4v/i/+T/5P/i/+P/5P/l/+T/5f/l/+b/5v/m/+b/5//n/+j/6P/p
/+r/6v/q/+r/6f/p/+n/6f/n/+j/6P/o/+n/6f/q/+r/6v/q/+v/6//p/+n/6f/q/+r/
6//r/+v/6f/p/+n/6f/n/+j/6P/o/+r/6v/q/+r/6v/q/+r/6v/p/+j/6P/n/+X/5f/l
/+X/5f/j/+P/4v/h/+D/3//e/9v/2v/Z/9b/0v/R/8//zf/J/8b/xP/B/7z/uf+2/7L/
r/+s/6j/pP+g/5z/l/+T/4//i/+J/4T/gP98/3n/dv91/3P/cP9u/2z/a/9q/2n/Z/9m
/2X/Zf9m/2b/Z/9n/2r/a/9u/3D/cv90/3f/eP99/4D/g/+G/4v/kP+S/5X/mv+e/6L/
pf+n/6r/rf+w/7L/tf+3/7n/vf/A/8L/xP/G/8f/yf/L/8v/zP/N/8//zv/P/9D/0v/T
/9T/1P/U/9b/1//X/9f/1v/W/9f/1//V/9X/1f/V/9X/1f/U/9T/1P/U/9T/1P/S/9L/
0v/R/87/zv/O/87/z//P/83/zf/M/8v/y//K/8j/yP/I/8j/xf/E/8T/xP/F/8X/xP/E
/8L/wv/B/8H/wf/B/8D/wP/A/8D/wP/A/8D/wP/A/8D/v/+//7//v/+//8D/wP/A/77/
vf+9/73/vv++/77/vv++/77/v/+//7//v/++/77/vv+//7//v/+//7//v/++/77/vv+/
/7//wf/B/8H/wf+//8D/wP/A/8L/w//D/8P/wf/B/8H/wv/E/8T/wv/E/8T/xP/E/8T/
xP/E/8T/xP/E/8T/xP/E/8b/xv/G/8b/yP/I/8j/yP/G/8b/xv/G/8j/yP/I/8j/yv/K
/8r/yv/K/8r/yv/K/8r/yv/K/8r/yv/K/8r/yv/M/8z/zP/M/8z/zP/M/8z/zv/O/87/
zv/O/87/zv/O/87/zv/O/87/zv/O/87/zv/O/87/zv/O/9D/0P/Q/9D/0P/Q/9D/0P/Q
/9D/0P/Q/9D/0P/Q/9D/0v/S/9L/0v/Q/9D/0P/Q/9L/0v/S/9L/1P/U/9T/1P/U/9T/
1P/U/9T/1P/U/9T/1P/U/9T/1P/V/9b/1//Y/9j/2P/Y/9j/2P/Y/9j/2P/Y/9j/2P/Y
/9r/2v/a/9r/2v/a/9r/2f/a/9r/2v/b/9v/2//b/9v/2//b/9v/3P/d/93/3f/d/9v/
2//b/9v/3f/d/93/3f/f/+D/4f/i/+T/5f/m/+b/5//o/+j/6f/r/+v/6//s/+7/7v/u
/+7/8P/w//D/8P/w//L/8//0//T/9P/y//H/7P/p/+f/5f/n/+j/6f/p/+X/4v/i/+L/
4f/g/9//3v/e/93/3f/d/93/3f/d/93/3f/d/93/3f/d/9//4f/i/+f/9P8IACYAVACQ
ANcAJAF2AcoBGgJiApoCswKrApoCjAJrAjUC5wFvAcYADAB1/xr/6f7Q/tL+4/78/g//
Hv8t/z//UP9g/27/ef+E/4//m/+m/6//tf+9/8H/xf/H/8j/y//N/8//0P/S/9P/1v/X
/9b/1//Y/9n/3P/c/93/3f/b/9v/2//c/97/3//f/+D/4P/h/+H/4f/k/+T/5v/m/+j/
6f/q/+v/6v/r/+v/7P/u/+7/7v/v/+//8P/w//H/8v/y//L/8v/z//P/8//z//P/9P/0
//T/9f/1//b/9v/2//b/9//3//n/+f/5//r/+P/5//n/+f/7//v/+//7//v//P/8//z/
/v/+//7//v/+//7//v/+//7//v////////////////8BAP/////+//3//P/7//r/+f/4
//f/9P/0//P/8f/v/+3/6v/o/+X/4P/d/9r/1v/V/9L/zv/K/8f/xP/A/73/u/+3/7X/
sP+u/6r/p/+k/6X/o/+g/57/nP+b/5r/mf+Z/5j/l/+X/5r/mv+b/5v/nP+d/6D/ov+l
/6j/rP+u/7H/tP+3/7r/vf/C/8T/x//M/9D/1P/X/9n/3P/f/+L/5P/n/+n/6//t//D/
8v/0//b/9//5//v//f/+////AQACAAMABAAGAAcACAAIAAgACgALAAsACwAKAAoACwAL
AA0ADQANAA0ADQANAAwADAAOAA4ADgAOAAwADAAMAAsACgAKAAoACgAJAAkABwAHAAYA
BQAFAAQABAAEAAQABAADAAIAAgACAAEAAQAAAAAAAgACAAEAAQADAAMAAgACAAIAAgAC
AAIAAgACAAIAAgABAAEAAQABAAEAAgACAAIAAgABAAEAAQACAAIAAgACAAIAAgADAAMA
AwADAAIAAgAEAAUABQAFAAUABQAFAAQABAAEAAUABQAFAAUABQAFAAUABgAGAAYABgAH
AAcABwAHAAcABwAIAAgACgAKAAoACgAKAAoACgAKAAoACgAKAAoACgAKAAoACgAKAAoA
CgAMAAwADAAMAAoACgAKAAoADAAMAAwADAAMAAwADAAMAAwADAAMAAwADgAOAA4ADgAO
AA4ADgAOAA4ADgAOAA4ADgAOAA4ADgAOAA4ADgAOAA4ADgAOAA4ADgAOAA4ADgAOAA4A
DgAOAA4ADgAOAA4AEAAQABAAEAAQABAAEAAQAA4ADgAOAA4AEAAQABAAEAAQABAAEAAQ
ABAAEAAQABAAEAAQABAAEAAQABAAEAAQABAAEAAQABAAEgASABIAEgAQABAAEAAQABAA
EAAQABAAEgASABIAEgASABIAEgASABIAEgASABIAFAAUABQAFAAUABQAFAAUABQAFAAU
ABQAFAATABIAEgASABMAEwATABMAEwATABMAEwAUABUAFQAVABUAFQAVABUAFQAVABUA
FQAVABcAGAAZABoAHAAdAB4AHgAfACAAIAAhACEAIQAhACIAIgAiACIAIgAkACQAJAAk
ACQAJgAlACYAJgAmACQAIwAgAB0AHQAbABsAHAAbABsAFwAUABQAFAATABIAEQAQABAA
DwAPAA8ADwAPAA8ADwAPAA8ADwAPAA8ADwAPABAAFQAiADYAVgCCALwAAQFMAZwB6gE4
AnwCsALFArsCpgKSAnECOQLpAXMB0AAgAJP/Qv8X/wD/BP8V/y7/Qf9O/13/bf9+/4z/
mv+l/7D/u//F/9D/2f/f/+X/6//t/+//8P/z//X/9//4//r/+//+/////v///wAAAQAC
AAIAAwADAAUABQAFAAYABAAFAAUABgAIAAkACQAJAAgACAAKAAoACgALAAwADQAOAA8A
DwAQABIAEgASABMAEQASABIAEwAUABQAFAAUABMAEwATABMAEwAUABQAFAAVABUAFgAW
ABYAFgAXABcAFwAXABcAGAAYABkAGQAZABkAGQAZABkAGwAcABwAHAAcABwAHAAcABwA
HAAcABwAHAAcAB0AHQAdAB0AHQAdAB0AGwAbABoAGwAaABkAGAAXABYAFQASABIAEQAP
AA0ACQAGAAQAAQD+//v/+P/0//H/7v/q/+b/4//g/9z/2f/X/9P/0f/M/8n/xv/E/8L/
v/+9/7r/uP+2/7X/tP+z/7P/sv+x/7H/sv+y/7P/s/+0/7X/uP+6/7z/vv/B/8L/xf/I
/8v/zv/R/9b/2P/b/97/4v/m/+n/6//u//H/9P/2//n/+//9////AgAEAAYABgAHAAkA
CwANAA4ADwARABIAEwAUABYAFwAYABgAGAAYABkAGQAZABoAGgAbABsAGwAbABsAGwAb
ABsAGgAaABoAGgAaABoAGAAYABgAFwAWABYAFgAWABUAFQATABMAEgARABEAEAAQABAA
EAAQAA8ADgAOAA4ADQANAAwADAAOAA4ADQANAAsACwAKAAoADAAMAAwADAAMAAwADAAM
AAsACwALAAsADQAOAA4ADgAOAA0ADQANAAwADAAMAAwACgAKAAsACwANAA0ADAAMAAwA
DQANAA0ACwALAAsACgAMAAwADQANAA0ADQANAA0ADQAOAA4ADgAOAA8ADwAPAA8ADwAP
ABAAEAAQAA4AEAAQABAAEAAQAA4ADgAOAA4AEAAQABAAEAAQABAAEAAQABAAEAAQABAA
EgASABIAEgASABIAEgASABIAEgASABIAEgASABIAEgASABIAEgASABIAEgASABIAEgAS
ABIAEgASABIAEgASABIAEgASABIAEgASABIAEgAUABQAFAAUABIAEgASABIAEgASABIA
EgAUABQAFAAUABQAFAAUABQAFAAUABQAFAAUABQAFAAUABQAFAAUABQAFAAUABQAFAAU
ABQAFAAUABQAFAAUABQAFAAUABQAFAAUABQAFAAUABYAFgAWABYAFgAWABYAFgAWABYA
FgAWABYAFgAWABYAFgAWABYAFgAWABYAFgAWABYAFgAWABYAFgAWABYAFgAYABgAGAAY
ABgAGAAYABgAGAAYABgAGAAYABcAFgAWABYAFwAXABcAFwAXABcAFwAXABgAGQAZABkA
GQAZABkAGQAZABkAGQAZABkAGwAcAB0AHgAgACEAIgAiACMAJAAkACUAJQAlACUAJgAm
ACYAJgAmACgAKAAoACgAKAAqACsALAAsACwALAArACgAJQAhAB8AHwAgACEAIQAdABoA
GgAaABkAGAAZABgAGAAXABUAFQAVABUAFQAVABUAFQAXABcAFwAXABcAGAAdACYANgBQ
AHgAsADxADwBiAHWASQCagKiAr0CtwKkApACcwJBAvsBkQH6AEwAt/9Y/yf/DP8K/xn/
MP9F/1b/Yf9x/4L/kP+e/6n/tP+//8v/1P/d/+X/6//x//P/9//4//v//f/9/wAAAgAD
AAQABQAEAAUABgAHAAoACgALAAsACwALAAsADAAOAA8ADwAQAA4ADwAPAA8AEAAQABIA
EgASABMAFAAVABQAFQAVABYAFgAWABYAFwAXABgAGAAZABoAGgAaABoAGwAbABsAGwAb
ABwAHAAcAB0AHQAeAB4AHgAeAB8AHwAfAB8AHwAgACAAIQAhACEAIQAhACEAIQAhACIA
IgAiACAAIAAgACAAIAAgACAAIAAiACIAIwAjACEAIQAhACEAIQAfAB8AHgAbABoAGQAY
ABcAFgAVABIADgANAAsACQAHAAQAAgD///r/9//0//D/6//o/+T/4P/f/9z/2P/V/9H/
zf/L/8b/xP/A/73/uv+3/7X/sv+w/6z/q/+q/6n/p/+m/6X/pf+m/6b/p/+n/6f/p/+p
/6r/q/+u/7L/tP+3/7r/vf/A/8H/xv/I/8v/zv/S/9b/2f/b/97/4f/k/+b/6f/r/+3/
7f/w//L/9P/0//X/9//5//n/+v/7//3//v///wAAAgADAAQABAAEAAQABQAFAAUABAAE
AAUABQAFAAUABQAFAAMAAwACAAIABAAEAAQABAAEAAQABAADAAEAAAD///7///////3/
/f/8//v/+//6//n/+P/3//b/9f/0//T/9P/z//P/8v/y//L/8v/x//H/8f/x//D/8P/w
//D/8P/w/+7/7v/u/+7/7f/t/+3/7f/s/+z/6//q/+z/6//r/+v/7P/s/+z/7P/q/+r/
6//r/+v/6//q/+r/7P/t/+3/7f/t/+3/7f/s/+r/6v/r/+v/6f/p/+n/6f/p/+r/6v/q
/+r/6//r/+v/6//r/+v/7P/q/+r/6v/q/+r/6v/q/+r/6v/q/+r/6v/s/+z/7P/s/+r/
6v/q/+r/7P/s/+z/7P/q/+r/6v/q/+z/7P/s/+z/7P/s/+z/7P/q/+r/6v/q/+j/6P/o
/+j/6v/q/+r/6v/q/+r/6v/q/+r/6v/q/+r/6v/q/+r/6v/q/+r/6v/q/+j/6P/o/+j/
6P/o/+j/6P/p/+r/6//s/+r/6v/q/+r/6f/o/+f/5v/o/+j/6P/o/+j/6P/o/+j/5v/m
/+b/5v/n/+j/6f/q/+j/6P/o/+j/5v/m/+b/5v/m/+b/5v/m/+j/6P/o/+j/5v/m/+b/
5v/k/+T/5P/k/+b/5v/m/+b/5P/k/+T/5P/k/+T/5P/k/+T/5P/k/+T/4//i/+H/4P/i
/+L/4v/i/+P/4v/i/+L/4//j/+P/4//j/+P/4//j/+T/5f/l/+X/5//n/+f/5//l/+X/
5f/l/+X/5//o/+n/5//o/+j/6P/o/+n/6v/q/+v/6//r/+v/7P/s/+z/7P/p/+r/6f/o
/+r/6v/s/+3/8P/w//D/7v/s/+j/5P/h/+D/4f/j/+X/4v/d/9n/2P/Y/9f/1v/V/9L/
0v/R/9H/0//T/9P/0//V/9X/1f/V/9T/0//S/9H/1P/b/+7/CgAyAGgArgD7AE4BpAH6
AU4ClgLGAtMCxQK4AqQCeQI1As8BNwF0ALb/Mf/o/sH+tP68/tH+5v73/gb/F/8p/zz/
Sv9Y/2P/bv95/4P/jP+V/5//p/+t/7H/s/+2/7f/t/+5/7z/vv+//77/wf/C/8P/xP/F
/8T/xP/F/8X/xf/F/8X/xv/G/8f/x//I/8j/yf/J/8n/zP/M/87/zv/O/8//0P/R/9X/
1//Y/9r/3v/g/+L/5f/m/+j/6f/r/+3/7v/v//D/8f/x//H/8f/z//T/9P/0//f/9//4
//j/+P/4//n/+f/3//f/9//4//j/+f/5//n/+//7//v/+//5//r/+v/6//r/+v/6//r/
+v/6//r/+v/5//j/+P/3//n/+f/5//n/9//1//X/9P/z//L/8f/w/+3/7P/r/+j/4//h
/97/2//b/9j/1v/T/8//y//H/8L/vf+6/7b/sv+t/6r/pv+j/53/mf+X/5L/jP+I/4X/
gv+B/3//fP96/3r/ef94/3f/d/92/3X/df92/3b/d/93/3j/ef98/37/gf+E/4j/iv+P
/5L/lf+Y/53/ov+k/6f/rP+w/7T/t/+5/7z/v//C/8b/yf/L/83/z//S/9T/1v/a/9v/
3f/f/93/3v/f/+H/4v/j/+T/5v/n/+j/6P/o/+j/6f/p/+n/6f/o/+j/5//p/+n/6f/p
/+f/5//m/+b/5P/k/+T/5P/i/+L/4v/h/+D/4P/g/+D/3//f/93/3f/a/9n/2f/Y/9j/
2P/Y/9j/1f/U/9T/1P/T/9P/0v/S/9L/0v/R/9H/0f/R/9D/0P/Q/9D/0P/Q/87/zv/O
/87/z//P/8//z//N/87/zv/O/87/zf/N/83/zv/O/87/zv/Q/9D/0f/R/9H/0f/Q/9D/
0P/R/9H/0f/P/8//z//O/9D/0P/R/9H/0//T/9P/0//T/9T/1P/U/9L/0//T/9P/1f/V
/9X/1v/Y/9b/1v/W/9b/1v/W/9b/2P/Y/9j/2P/Y/9j/2P/Y/9j/2P/Y/9j/2v/a/9r/
2v/a/9r/2v/a/9r/2v/a/9r/2v/a/9r/2v/c/9z/3P/c/9z/3P/c/9z/3P/c/9z/3P/e
/97/3v/e/97/3v/e/97/3v/e/97/3v/e/97/3v/e/97/3v/e/97/3v/e/97/3v/e/97/
3v/e/+D/4P/g/+D/4P/g/+D/4P/g/+D/4P/g/+L/4v/i/+L/4P/g/+D/4P/g/+D/4P/g
/+H/4v/j/+T/5P/k/+T/5P/k/+T/5P/k/+T/5P/k/+T/5v/m/+b/5v/m/+b/5v/m/+b/
5v/m/+b/6P/o/+j/6P/o/+j/6P/o/+r/6v/q/+r/6v/q/+r/6v/q/+r/6v/q/+z/7P/s
/+z/6//q/+r/6v/r/+v/6//r/+3/7f/t/+3/7P/t/+3/7f/v/+//7//v/+//7//v/+//
8f/z//T/9f/2//j/+f/6//r/+//8//z//f/9//3//f/+//7//v/+/wAAAgACAAIAAgAC
AAQABQAIAAgACAAGAAUAAgD///3/+//7//z//f////v/+P/4//j/9//2//X/8v/y//H/
8f/x//H/8f/x//H/8f/x//H/8//z//P/8//0//n/AgASACwAVACMAM0AGgFoAboBDAJY
ApgCvwLDArQCpAKLAl8CGwK1ASABagDB/1D/Ef/w/ub+9f4K/x//MP89/03/Xv9w/37/
if+U/5//q/+2/7//x//N/9P/1//Z/9z/3//f/+H/5P/m/+f/6P/r/+r/6//s/+3/8P/w
//H/8f/x//H/8f/y//L/8//z//T/9v/3//f/9//4//j/+v/6//z//f/+////AAABAAEA
AgACAAIAAgADAAMABAAEAAUABgAGAAYABgAJAAkACQAJAAcACAAIAAgACQAJAAoACgAK
AAoACwALAA0ADQANAA4ADgAPAA8ADwARABEAEQARABEAEgASABIAEgASABIAEgAUABQA
FAAUABQAFAAVABUAFQAVABUAFQAWABUAFgAWABUAFAATABIAEwASABEADgAMAAsACQAH
AAcABAACAP///v/7//j/9P/x/+7/6v/m/+P/4P/c/9n/1f/R/8//yv/H/8T/wv/A/8H/
v/+8/7r/tv+1/7T/s/+x/7D/r/+v/7D/sP+x/7H/sv+z/7b/uP+5/7z/wP/C/8P/xv/J
/8z/0f/W/9j/2//e/+L/5v/p/+3/8P/z//b/+v/9////AQABAAQABgAIAAoACwANAA8A
EQASABMAFQAYABkAGgAcABsAHAAcABwAHgAfAB8AHwAiACIAIwAjACMAIwAjACMAIwAj
ACIAIgAiACIAIgAiACIAIgAiACEAHgAeAB4AHgAdAB0AGwAbABwAGwAbABoAGgAaABoA
GgAZABgAGAAYABkAGQAYABgAGAAYABcAFwAXABcAFgAWABYAFgAWABYAFgAWABYAFgAX
ABcAFwAXABUAFgAWABYAGAAXABcAFwAYABgAGAAYABgAGAAZABkAGQAZABgAGAAYABkA
GQAZABkAGQAZABgAGgAaABsAGwAZABkAGQAZABkAGgAaABoAGgAbABsAGwAbABsAGwAc
ABwAHAAcABwAHAAcABwAHAAcABwAHAAcABwAHAAcABwAHgAeAB4AHgAeAB4AHgAeAB4A
HgAeAB4AIAAgACAAIAAgACAAIAAgACAAIAAgACAAIAAgACAAIAAeAB4AHgAeAB8AIAAh
ACIAIgAiACIAIgAiACIAIgAiACAAIAAgACAAIAAgACAAIAAiACIAIgAiACAAIAAgACAA
IAAgACAAIAAiACIAIgAiACIAIgAiACIAIAAgACAAIAAgACAAIAAgACIAIgAiACIAIgAi
ACIAIgAgACAAIAAgACIAIgAiACIAIAAgACAAIAAiACIAIgAiACIAIgAiACIAIgAiACIA
IgAiACIAIgAiACIAIgAiACIAIgAiACIAIgAiACIAIgAiACIAIgAiACIAIgAiACIAIgAi
ACIAIgAiACIAIgAiACIAIAAgACAAIAAgACAAIAAgACIAIgAiACIAIAAgACAAIAAhACIA
IwAkACUAJgAnACgAKQAqACsALAAuAC4ALgAuAC4ALgAuAC4AMAAwADAAMAAwADAAMAAw
ADEAMgAzADQAMgAwAC4ALAArACoAKQAoACcAJgAlACQAIwAiACEAIAAeAB4AHgAeAB4A
HgAeAA==
         </WaveFormData>
      </LeadData>
   </Waveform>
</RestingECG>
