# Supplementary material for: Detection of Left Atrial Enlargement Using a Convolutional Neural Network-Enabled Electrocardiogram
Source: Front Cardiovasc Med. 2020 Dec 17;7:609976. doi: 10.3389/fcvm.2020.609976 (PMC7773668; doi:10.3389/fcvm.2020.609976)
Supplement: Supplementary file 1 [file Data_Sheet_1.ZIP › hyp/1802019186_12273_0000000G.XML]

<?xml version="1.0" encoding="Windows-1252"?>
<!DOCTYPE RestingECG SYSTEM "restecg.dtd">
<RestingECG>
   <PatientDemographics>
      <PatientID>1802019186</PatientID>
      <PatientAge>74</PatientAge>
      <AgeUnits>Years</AgeUnits>
      <Gender>Male</Gender>
      <PatientLastName>lishangwei</PatientLastName>
   </PatientDemographics>
   <TestDemographics>
      <DataType>Resting</DataType>
      <Site>1</Site>
      <AcquisitionDevice>MAC55</AcquisitionDevice>
      <Status>Unconfirmed</Status>
      <Priority>Normal</Priority>
      <AcquisitionTime>09:59:28</AcquisitionTime>
      <AcquisitionDate>03-11-2016</AcquisitionDate>
      <CartNumber>1</CartNumber>
      <AcquisitionSoftwareVersion>009C</AcquisitionSoftwareVersion>
      <XMLSourceVersion>MAC5000 v1.0</XMLSourceVersion>
   </TestDemographics>
   <RestingECGMeasurements>
      <VentricularRate>55</VentricularRate>
      <AtrialRate>55</AtrialRate>
      <QRSDuration>98</QRSDuration>
      <QTInterval>438</QTInterval>
      <QTCorrected>419</QTCorrected>
      <PAxis>65</PAxis>
      <RAxis>72</RAxis>
      <TAxis>69</TAxis>
      <QRSCount>9</QRSCount>
      <QOnset>220</QOnset>
      <QOffset>269</QOffset>
      <POnset>121</POnset>
      <POffset>166</POffset>
      <TOffset>439</TOffset>
      <ECGSampleBase>500</ECGSampleBase>
      <ECGSampleExponent>0</ECGSampleExponent>
   </RestingECGMeasurements>
   <Diagnosis>
      <Modality>Resting</Modality>
         <StatementCount>7</StatementCount>
         <LabelText>12SL ��ϳ���</LabelText>
      <DiagnosisStatement>
         <StmtText>����Ķ�����</StmtText>
      </DiagnosisStatement>
      <DiagnosisStatement>
         <StmtText>�鷿�ҷ���</StmtText>
      </DiagnosisStatement>
      <DiagnosisStatement>
         <StmtText>��</StmtText>
      </DiagnosisStatement>
      <DiagnosisStatement>
         <StmtText>�����Խ���</StmtText>
      </DiagnosisStatement>
      <DiagnosisStatement>
         <StmtText>��</StmtText>
      </DiagnosisStatement>
      <DiagnosisStatement>
         <StmtFlag>ENDSLINE</StmtFlag>
         <StmtText>���/���Զ��</StmtText>
      </DiagnosisStatement>
      <DiagnosisStatement>
         <StmtFlag>ENDSLINE</StmtFlag>
         <StmtText>�쳣 ECG</StmtText>
      </DiagnosisStatement>
   </Diagnosis>
   <Waveform>
      <WaveformType>Rhythm</WaveformType>
      <WaveformStartTime>0</WaveformStartTime>
      <NumberofLeads>8</NumberofLeads>
      <SampleType>CONTINUOUS_SAMPLES</SampleType>
      <SampleBase>500</SampleBase>
      <SampleExponent>0</SampleExponent>
      <HighPassFilter>16</HighPassFilter>
      <LowPassFilter>150</LowPassFilter>
      <ACFilter>NONE</ACFilter>
      <LeadData>
         <LeadByteCountTotal>10000</LeadByteCountTotal>
         <LeadTimeOffset>0</LeadTimeOffset>
         <LeadSampleCountTotal>5000</LeadSampleCountTotal>
         <LeadAmplitudeUnitsPerBit>4.88</LeadAmplitudeUnitsPerBit>
         <LeadAmplitudeUnits>��V</LeadAmplitudeUnits>
         <LeadHighLimit>2147483647</LeadHighLimit>
         <LeadLowLimit>268435456</LeadLowLimit>
         <LeadID>I</LeadID>
         <LeadOffsetFirstSample>0</LeadOffsetFirstSample>
         <FirstSampleBaseline>0</FirstSampleBaseline>
         <LeadSampleSize>2</LeadSampleSize>
         <LeadOff>FALSE</LeadOff>
         <BaselineSway>FALSE</BaselineSway>
         <ExcessiveACNoise>FALSE</ExcessiveACNoise>
         <MuscleNoise>FALSE</MuscleNoise>
         <LeadDataCRC32>1663351446</LeadDataCRC32>
         <WaveFormData>
/v/+//7//v/+//7//v/+//7//v/+//7///8AAAEAAgADAAMAAwAEAAQABQAGAAYAAgAE
AAQAAwADAAIAAQABAAEAAAAAAAEAAQD///7//f/+//7//f/9/wAAAAAAAAAA///+//3/
/P/8//z//f//////AAAAAP///f/+//7//v8AAAAAAAAAAAAAAAAAAAAAAAAAAAEAAQAA
AAAAAAABAP///////////////////////////////wEAAAAAAAEAAQACAAIAAgAAAAAA
BAAHAAgADAAQABQAFwAbACEAJAApADIAOAA7ADsAOAA4ADQAMgAxACkAHgAUABAACgAD
AAMABwAHAAUABAAEAAMAAwADAAAAAAABAP//AAACAAIAAQADAAIAAgACAAEAAQACAAIA
AgADAAIAAgAAAAIABAACAAIAAwACAAEAAAAAAAEAAQACAAIAAgADAAMABAACAAIAAgAD
AAUAAwAAAAMABAAEAAQABAACAAIAAgACAAQABAAFAAYABgAFAAMABQAFAAUABQAHAAYA
BgAGAAYABQACAAMAAwAFAAcACQALAAoACgAKAAoACQAKAAoACgAMAAwACwALAAoACwAL
AAsADQALAAsADQANAA0ADAALAAsADAANAA0AEQATABQAEwAUABQAEwAQABEAEwAWABcA
FwAXABcAFgATABMAEwATABIAEgASABIAFAAUABIAEQANAAwACwAKAA0ADgAOAA8ADAAL
AAkABAAHAAcACAAJAAYAAwABAPz//f8BAAIAAgD///7//v/+//v/+f/4//j/+f/4//n/
+f/5//n/9//3//b/9v/2//b/9f/2//j/+v/5//f/9v/3//v/+f/4//j/9f/0//P/8v/1
//X/9v/3//X/8//x/+//7//w//L/8//z//P/8//z//P/8//z//P/8//z//T/9f/0//T/
8//y//D/8P/w/+7/7//y//P/9P/0//P/8//z//L/8f/w//D/8v/z//P/8//x//H/8f/y
//T/9P/0//P/8f/y//P/8//1//T/9P/z//H/8v/y//L/9P/0//P/8//2//b/9v/2//j/
+P/4//j/9//1//T/8//z//P/8v/y//L/8v/z//P/9P/0//T/9P/2//X/9f/1//P/8//z
//T/9v/1//X/9f/1//X/9f/2//j/+P/4//j/+P/2//b/9//2//b/9f/0//T/8//z//P/
9f/0//L/9P/2//b/9v/2//T/8v/w/+7/8f/z//T/9f/0//P/8v/w//D/8P/w//H/8v/z
//T/9P/0//T/9P/y//L/8v/y//L/8v/y//L/8f/w/+//7v/w//D/8P/w/+//7v/t/+z/
7//w//H/8v/y//L/8v/y//H/8P/v/+7/8P/w//D/8P/y//L/8v/y//L/8v/y//L/8v/y
//L/8v/y//L/8v/y//T/9P/0//T/9P/0//T/9P/1//X/9f/2//j/+f/6//r/9//4//f/
9f/2//b/9v/3//b/9P/z//P/8//x//D/7//u/+7/7f/t/+7/7v/u/+7/8P/w//D/8P/v
/+7/7v/v/+//8P/w/+//7f/u/+7/7v/u/+7/7v/u//D/8P/w//D/8P/w//H/8f/u/+7/
7v/v/+//7//v/+//7f/t/+3/7f/v/+//7//v/+//7v/u/+//8f/y//L/8P/y//L/8P/x
//b//P/+/wIABQALABEAGAAbAB4AJgArADEAMgAyAC4ALAAtACcAHAASAAgAAAD7//n/
+f/9//3/+v/2//P/9f/1//T/9P/1//P/9v/4//T/8//3//j/+P/4//f/9//4//j/+P/5
//j/+P/2//j/+v/4//j/+f/5//n/+f/6//r/+f/5//j/+P/5//n/+v/6//r/+v/7//3/
+//4//v//P/8//z//P/8//z//P/8//r/+v/7//z//v/9//v//f////////8BAAEAAAD/
//7/AAD+/wAAAQABAAEAAQABAAAAAAAAAAAAAwAEAAQABAACAAIAAQABAAMABQAGAAcA
CQAHAAcACQAIAAkACQAJAAcACAAJAAkADAANAA0ACwANAA4ADgAMAA4ADwARABEAEQAR
ABEAEAAQABEAEgATABMAEgARABAAEgASABAADwAQABAAEAAQABAAEAAPAA8ADgAPAA8A
DAAKAAkACQAJAAoACQAJAAYABQAHAAYABAADAAIAAgACAAAA/////wAAAAD+//7//f/9
//3/+//7//z//P/8//z//P/8//3//v/+//3//f///wAA/f/7//r/+v/6//r/+v/6//n/
+f/5//v/+//7//v//P/8//3//f/7//v/+//7//3//f/9//3/+v/5//n/+f/7//z//P/8
//z//P/8//r/+v/8//z//P/+//3//f/9//3//f/9//7//f/9//z/+//8//3//v8AAP7/
/v/+//3//f/+///////9//z//P/7//3//v/+//7/AAAAAP////8AAAAAAAAAAAAAAAAA
AAAAAAD//////////////v/+//7//v///////v/+//7//v/+//3//f/9//3//f/9//7/
/P/7//v/+//9//3//f/+//7//v/+//7//v/8//z//f/9//7//v/+//7//f/9//3////+
//z//v/+//7//v/+/wAAAAAAAAAA/v/////////+//3/AAAAAAAAAAAAAP7//v/+//7/
/v/+//7//v/+//7//v/+//z//P/8//z//P/8//z//P/+//7//v/+//7//v/+//7//v/+
//7//v/9//z/+//6//3//v///wAA///+//3//P/+//7//v/+//7//v/+//7//P/8//z/
/P/9//7///8AAP7//v/+//7//v/+//7//v8AAAAAAAAAAAIAAgACAAIAAgACAAIAAgAC
AAIAAgACAAAAAAAAAAAAAAAAAAAAAAAAAAAAAAAAAAEAAgADAAQAAgACAAMAAwAFAAYA
BgAHAAgACAAGAAgACAAHAAcABgAHAAcABwAGAAQABQAFAAMABAADAAIAAgABAAEAAgAC
AAAAAAAAAAAAAgACAAEAAAD+//////8AAAIAAQABAAIABAAEAAQABAACAAIAAgACAAIA
AgACAAIAAwADAAIAAgAEAAUABQAFAAUABQAFAAUAAwADAAMAAwAFAAUABQAEAAYABQAF
AAYABAAEAAYACAAKAA0ADgASABYAFgAbAB8AJQAsADUAOgA+AEUASwBMAEoATABMAEcA
QwA8ADIAJgAaAA8ACwARABMADwAMAA4ACwAHAAcABgACAAMABwAIAAQACAALAAcABAAG
AAYABQAFAAYABgAGAAcACgAKAAgACgAIAAYABgAHAAkACQAJAAoACgAJAAkACAAGAAcA
BwAIAAgACAAIAAkACgAJAAcACwALAAoACQAIAAgACAAIAAgACgAKAAsADAAKAAkABwAJ
AAsACwALAA0ADQAMAAsACgAKAAgACgALAA0ADQANAA0ADAAMAAwADAALAAwADAAMAA4A
DgANAA0ADQAPABAAEQARAA8ADwARABEAEQAQAA8AEgAUABYAFwAWABcAFwAVABkAGgAa
ABgAGAAZABsAGwAbABsAGwAaABoAGwAcAB0AHQAcABsAGgAcABwAGgAZABkAGgAbABwA
GgAaABkAGQAZABkAGAAUABIAEQARABEADwANAAwACAAJAA0ADgAOAAkACAAIAAgACgAJ
AAkACgAKAAgACAAHAAcABwAFAAUABgAGAAYABgAEAAQABQAGAAYABQAFAAcABwAFAAQA
BAAGAAYABgAGAAYABQAFAAUABQAFAAUABQAEAAQABQAFAAMAAwADAAMABQAFAAUABQAD
AAMABAAFAAUABgAGAAYABQAEAAMAAAACAAQABAAEAAQAAwADAAMAAwADAAMABAADAAMA
AgABAAEAAQABAAIAAgACAAIAAQD//wAAAQABAAEAAAAAAP////8AAAAAAAACAAIAAQAB
AAEAAAD///7/AAAAAAAAAAD+//3//f/9//3//f/8//z//v/+//////8AAAAAAAAAAP7/
/f/9//3/////////AAD+//3//f/9//7///8AAAIAAQAAAP///v/+//z//P/9////AAAA
AAAA/v/9//3//f/+//7//f8AAP///v/9//z//P/8//z//P/+//////////z//f/+//7/
/v/+//7//P/8//z//P/8//z//P/8//7//v/+//7//P/8//z//P/8//z//P/8//7//v/+
//7//f/8//v/+v/8//z//P/8//r/+v/6//r/+//8//3//v8AAAAAAAAAAAAAAAAAAAAA
/v/+//7//v/8//z//P/8//7//v/+//7//P/8//z//P/8//z//P/8//z//P/8//z//v/+
//7//v/8//z//P/9//7///8BAAIAAQACAAIAAAACAAIAAQABAP7//f/9//3//P/8//3/
/f/8//z//P/8//r/+f/5//r/+v/6//r/+v/6//r/+v/5//j/+P/5//n/+P/4//f/9//4
//j/+P/4//j/+P/4//j/+P/4//j/+P/4//n/+f/4//r/+v/7//v/+v/5//j/9//5//n/
+f/5//j/9//2//X/9P/0//X/9f/2//j/+P/4//j/+P/9/wAABAAIAAoADQARABMAGgAh
ACoALgAtAC0AMAAuACgAJgAjAB0AFgAOAAQAAAD///v/+//9//3//P/8//v/+//5//b/
+P/5//n/+v/8//r/+f/7//z/+v/6//n/+f/8//z//P/9//7//v/8//7/AAD+//7////+
//3//P/8//z/+//7//r/+v/7//v//P/+//7//v////3/+//4//v//P/8//z//P/8//z/
/P/8//z//P/9//7//v/9//v//f////////8BAAIAAgACAAIAAgAAAAIAAwABAAEAAQAB
AAIAAgACAAIABQAGAAYABgAGAAYABQAFAAUABwAIAAkACQAHAAcACQAKAAsACwALAAkA
CgALAAsADgAPAA8ADQARABIAEgAQABAAEQATABMAEQARABEAEAASABMAFAAVABYAFgAW
ABYAFgAWABQAEwASABIAEgASABIAEgARABEADgANAAsABgAHAAcACAAJAAkABwAGAAIA
AAADAAMAAgABAAAAAAAAAP///f/8//z//P/6//r/+f/7//v/+f/5//z//P/8//z/+P/4
//n/+v/6//n/+f/7//3/+//6//r/+v/6//r/+v/6//n/+f/5//n/+f/5//n/9v/2//f/
9//5//n/+f/5//v/+//7//v/+P/3//f/9//5//r/+v/6//r/+v/6//j/+P/6//r/+v/6
//n/+f/5//n/+f/5//r/+//9//7////+//3//P/8//z//P/8//v//f/+//////////7/
/v/9//3//v/+//7//v/+//3//f/+//7//v/+//7//v/+//7//v/9//3//f///////v/+
//7//v///////P/8//z//P/8//v/+//7//v/+//7//z//v/9//3//f/7//v/+//8//z/
/P/8//z//v/8//z//f/8//z/+//6//v/+//8//3/+//6//j/+v/6//r/+v/6//r/+v/6
//r/+v/7//v/+//8//3/+v/6//r/+v/6//r/+v/6//r/+v/6//r/+v/6//r/+v/6//z/
/P/8//z//v/+//7//v/7//r/+f/4//n/+v/7//z//P/8//z//P/8//z//P/8//z//P/8
//z//P/8//z//P/6//r/+v/6//z//P/8//z//P/8//z//P/8//z//P/8//7//v/+////
/////wAAAAABAAIAAgAAAAMABAAEAAUAAwABAAAA///+//7//////////v/9//z/+v/5
//n/+v/6//r/+v/6//z//P/8//v/+P/4//n/+f/8//z/+//7//v/+v/5//j/+f/6//v/
/P/6//r/+v/6//r/+//7//r/+P/4//n/+f/3//f/9//3//j/+f/6//v/+//7//v/+//4
//j/+f/5//z//P/6//j/+P/6////AgAGAAwAEAARABMAFQAaACMAKgAyADUANQA2ADYA
NAAuACcAJQAiABYADAAGAAMAAQD//wEA///6//j//f////n/9v/4//f/9//6//r/+v/9
//3/+v/8//z/+//7//r/+v/6//v/+v/6//j/+v/8//r/+v/7//v/+//7//z//v/9//3/
/P/6//v/+//8//z//P/8//3//f/7//j/+//6//r/+v/6//v//P/9//7//P/8//3//v8A
AP///f////3//f/9////AAAAAAAAAAAAAP7/AAABAAAA///+//3///8AAAEAAgABAAIA
AgACAAIAAgABAAEA//8BAAIAAwAEAAMABAAHAAgACQAJAAkABwAIAAkACQAMAA0ADQAL
AA0ADgAOAAwADAANAA8ADwAQABEAEgASABIAEwAUABUAFQAUABMAEgATABQAEwATABAA
EAAQABAAEgASABEAEQANAA0ADAAIAAoACQAJAAkACQAHAAYAAgD//wEAAAD+//z//P/9
//7//P/7//v//P/8//r/+v/5//v/+//5//n//P/8//z//P/6//r/+//8//v/+f/4//n/
+//5//j/+P/6//r/+v/6//r/+f/5//n/9//3//f/9//3//j/+v/7//n/+f/5//n/+f/5
//n/+f/5//n/+v/7//n/+v/6//r/+v/6//r/+P/4//r/+v/6//r/+f/5//n/9//3//f/
+P/6//v/+//7//3//f/9//7//P/8//z/+//8//7/AAABAP///v/+//3///8AAAAAAAD+
//7//f/9/wAAAAAAAAAA/v/+//7//v/9//v/+v/5//r/+//7//z/+//6//r/+f/6//r/
+v/6//z/+//7//v/+f/5//n/+v/6//n/+f/5//n/+f/5//r/+v/6//r/+v/8//r/+v/7
//v//P/8//z//P/7//v/+//7//r/+P/6//j/+P/4//j/+v/6//r/+v/4//n/+f/5//r/
/f/6//r/+v/6//r/+P/4//j/+P/6//r/+v/6//j/+P/4//j/+v/6//r/+v/6//r/+v/6
//r/+v/6//r/+v/6//r/+v/4//j/+P/4//r/+v/6//r//P/8//z//P/8//z//P/8//z/
/P/8//z//P/8//z//P/6//r/+v/6//z//P/8//z/+v/6//r/+v/8//z//P/8//r/+v/6
//r/+//8//3//v/8//z//f/9////AAAAAAEAAAAAAP7/AAAAAP/////+//3//f/9//z/
/P/9//3/+//4//f/9v/2//b/9//5//r/+P/4//j/+P/4//j/9//2//b/9//3//j/+v/5
//n/+v/6//r/+v/6//r/+v/6//r/+P/4//j/+P/5//n/+P/4//j/+f/5//n/+f/5//n/
+f/7//v/+//7//n/+f/5//j/+v/7//v/+v/6//j/+v/8//7/AQACAAIACAAQABMAFQAZ
ACAAKQAyADYANwA5AD4AQgBAADoANQAzAC4AIgAWAAwABQABAAEAAwADAP7/+v/9////
+//4//r/+f/3//r/+v/4//n/+//+//3//P/6//n/+v/6//r/+//6//r/+P/6//r/+P/4
//n/+f/5//n/+v/6//n/+f/4//r/+//7//z/+//6//n/+f/8//v/+f/9//z//P/8//z/
/P/8//z//P/+//7///8AAP7//f/7//3//f/9//3////+//7//v/+/wAA/v8AAAEAAgAD
AAQABQADAAIAAQAAAAIABAAFAAYABAAEAAMAAwADAAUABgAHAAcABQAFAAcACAAJAAkA
CQALAAwADQANAA4ADwAPAA0AEAAQAA8ADAAOAA8AEQARAA8ADwAPAA4AEAARABIAEwAS
ABIAEgASABIAEgAQAA8ADwAQABEAEgARABAADgANAA0ADQAMAAgACgAJAAkACQAJAAcA
BgACAAIABQAFAAQA///+//7//v/+//3//f/+//7//P/8//v//f/9//v/+//8//z//P/8
//r/+v/7//z/+v/5//n/+/////3//P/8//r/+v/6//r//P/7//v/+//7//v/+//7//r/
+v/7//v/+//7//v/+//5//n/+f/5//n/+f/6//v//f/+//7//v/8//z//P/6//z//v/+
//7//P/7//v/+//9//3//f/+//3//f/8//v//f/9//3//v/+//7//v/9//v//P/9//3/
/f/8//z/+//9//7//v/+//z//P/7//v//v/+//7//v/+//7//v/+//7//f/9//3/+//7
//r/+v/8//z//f/9//z//P/8//z/+v/5//n/+f/7//v/+//8//z/+//7//v/+f/5//n/
+v/8//z//P/8//z/+v/6//v//f/+//7//v/+//3//f/9//v/+v/4//r/+//8//3//v/8
//z//P/8//7//////////v/9//7//P/8//z//P/+//7//v/+//3//P/7//r/+v/6//r/
+v/8//z//P/8//z//P/8//z//P/8//z//P/8//z//P/8//z//P/8//z//P/8//z//P/6
//r/+v/6//z//P/8//z/+v/6//r/+v/8//z//P/8//z//P/8//z//v/+//7//v/+//7/
/v/+//7//v/+//7//v/+//7//v/+//7//v/+//3//P/7//r/+//8//3//v/+//7//v/+
/wAAAAAAAAAAAAAAAAAAAQD/////AAAAAAEAAgACAAAAAAAAAP////8AAP////////7/
/v//////+//6//n/+P/6//n/+f/6//r/+v/6//r/+v/6//r/+f/4//j/+f/5//r/+v/5
//n//P/8//z//P/6//r/+v/6//r/+v/6//r//P/9//3//P/6//r/+//7//v/+//7//v/
+//7//v/+//7//v/+//7//r/+v/7//v/+v/6//r//P/+//7/+//6/wAABgAIAAsAEQAV
ABIAFQAkACwALwA1ADgANgA2ADYAMQAtACoAIgAWAA4ABQD9//3///////7//v/9//v/
+f/4//j/+f/5//j/+v/6//f/9//+//z//P/7//v/+v/6//r/+//8//z/+v/8//z/+v/6
//v/+//7//v//P/8//v/+//6//r/+//7//z/+v/6//r/+//8//v/+f/9//3//P/7//r/
+//8//3//v/+//7///8AAAAA///9/////v/9//z//f8AAAAAAAAAAAAA/v8AAAEAAQAB
AAEAAQACAAIAAgACAAEAAgACAAIABAAEAAMAAwABAAMABAAFAAcABQAFAAcABgAHAAcA
BwAJAAoACwALAAwADQANAAsADQAOAA4ADAAOAA8AEQARABEAEQARABAAEgATABQAFQAU
ABQAFAAUABYAFgAUABMAEwAUABUAFgAVABQAEgARAA8ADwAOAAoACAAHAAcABwAHAAUA
BAAAAAAAAwADAAIAAQAAAAAAAAD+//3//f/+//z/+v/6//n/+v/7//r/+//8//z//P/8
//r/+v/7//z/+v/5//n/+//9//v/+v/6//z//P/8//z/+v/5//n/+f/7//v/+//7//r/
+v/7//v/+//7//v/+//7//v/+//7//v/+//8//3//P/8//v/+v/8//z//P/6//r//P/8
//z//P/7//v/+//7//v/+//8//z//f/9//3/////////AAD+//7//v/9//3//v//////
AQAAAAAA///+//7//f/8//3//v/+/////v/+//7//v/+//7//v/+//7//f/9//3/+//7
//r/+v/7//z//v////z//P/8//z//P/7//v/+//9//3//f/+//3/+//6//n/+v/7//z/
/v/9//z/+//6//z/+v/6//v/+//8//z//P/6//n/+f/5//v/+v/4//r/+v/6//r/+v/6
//r/+v/6//r/+//7//v/+v/7//r/+P/4//j/+P/4//j/+P/4//j/+P/4//j/+P/4//j/
+P/5//r/+//8//v/+v/5//j/+P/4//j/+P/6//r/+v/6//r/+v/6//r/+P/4//j/+P/6
//r/+v/6//j/+P/4//j/+v/6//r/+v/8//z//P/9//v/+//8//z//f/+//7//P/+//7/
/f/9//z/+//7//v//P/8//3//f/6//j/9v/0//X/9f/2//j/+P/4//j/+P/4//j/+P/3
//j/+P/5//n/+f/4//b/9f/4//j/+P/4//j/+P/4//j/9v/2//b/9v/3//n/+v/6//n/
+P/4//f/+f/5//n/+f/3//f/9//3//n/+f/5//n/+P/4//n/+f/4//r//P/6//j/+v/9
//7/BAAIAA4AEQATABUAHgAlACwAMAA1ADcAMgAuAC4ALgAtACkAHgAWAA4ABAABAP//
/f///wMAAAD8//v//f/7//b/9P/3//n//P/+//7///////z/+v/6//n/+f/6//r/+v/7
//z//P/6//z/+v/4//j/+f/8//3//v8AAP///f/8//r//P/9//3//v/+//7//v////3/
+//4//v//v/+//7//v/+//7//v/+//7//v///wAAAgABAP//AQD///////8BAAIAAgAC
AAIAAgAAAAIAAwADAAMAAwADAAQABAAEAAQABwAIAAgACAAGAAYABQAFAAcACQAKAAsA
CwAJAAkACwAKAAsACwALAA0ADgAPAA8AEgATABMAEQATABQAFAASABIAEwAVABUAFQAV
ABUAFAAWABcAGAAZABkAGAAXABYAGAAYABYAFQAUABQAFAAUABQAFAATABMAEQARABAA
DAAOAA0ADQANAA0ACwAKAAYABAAHAAcABgADAAIAAgACAAQAAwADAAQAAwAAAP///f//
/////f/9//7//v/+//7//v/+////AAD+//3//f///wEA///+//7//v/+//7//v8AAP//
/////////////////P/8//3//f/+////AAABAAAA///+//3//P/9////AQD//wAAAAAA
AAAAAAAAAP7//v8AAAAAAAAAAP///////wEAAQABAAIAAAABAAEAAQABAAEAAQACAAQA
BAAEAAMAAQACAAMAAwAEAAQABQAFAAQABAADAAIAAwAEAAQABQAGAAYABgAGAAUABAAD
AAIAAwADAAQABQAFAAUABAAEAAQABAAFAAUABAAEAAQABAADAAEAAAD//wAAAQACAAQA
AgABAAEAAQABAAEAAQACAAAAAAAAAAAAAAD+//7///8BAAIAAgACAAAA////////AQAA
AP7/AAD///7//f/8//r/+v/6//r/+//9//7////+//3//v/9//z/+//6//j/+P/4//j/
+P/4//j/+P/4//j/+P/4//b/9v/2//b/9v/2//b/9v/2//b/9v/2//T/9P/0//T/9P/0
//T/9P/0//T/9P/0//P/8v/x//D/8v/y//L/8v/w//D/8P/w/+7/7v/u/+7/7v/u/+7/
7v/s/+z/7P/s/+z/7P/s/+z/7P/s/+z/7P/s/+z/7f/t/+v/7P/s/+3/7v/u/+z/7v/u
/+3/7f/s/+n/6f/p/+j/6P/p/+n/5//m/+X/5P/k/+H/4f/i/+L/4P/g/+D/4P/i/+L/
4f/g/97/3//f/+D/4P/f/9//4P/e/97/3v/e/+D/4P/g/+D/4v/i/+L/4v/j/+P/4v/i
/+T/5f/l/+X/5f/l/+X/5f/n/+f/5//n/+f/5//n/+b/6P/p/+n/6v/q/+z/7P/s/+r/
7f/w//L/9v/6////BQAHAAwAEQAaACAAJwAvADQANgA2ADYAMwAvACwAJAAYAA4AAwD9
/////f/7//r//P/5//X/9//4//j/9//3//j/+P/4//v//f/8//z//P/7//v/+v/6//r/
+//+//7//P/+//7//P/8//3/////////AAD+//3//f/8//7//////wAAAgACAAIAAwAD
AAEA/v8BAAIAAgACAAIABAAEAAQABAAEAAQABQAGAAYABQADAAUABwAHAAcACQAJAAgA
BwAGAAgABgAIAAkABwAHAAcABwAKAAoACgAKAAkACgAKAAoADAAMAAsACwALAA0ADgAP
ABEADwAPABEAEAARABEAEQARABIAEwATABYAFwAXABUAFwAYABgAFgAWABcAGQAZABoA
GwAcABwAGgAbABwAHQAcABwAHAAcAB0AHgAdAB0AHgAeAB4AHgAcABwAGwAbABsAGwAa
ABYAFgAVABUAFQAVABMAEgAOAAwADwAPAA4ADAAMAA0ADgALAAkACAAIAAoACAAIAAcA
CQAJAAcABwAGAAYABgAGAAYABgAHAAgABgAFAAUABwAHAAUABAAEAAUABgAHAAgABgAF
AAUABQAFAAUABQAFAAQABAAFAAUABAADAAIAAQAEAAUABgAHAAQAAwADAAMAAQACAAIA
AgACAAIAAgAAAAAAAgACAAIABAADAAMAAwACAAEAAAAAAAIAAwADAAMAAgABAAAAAAAA
AAAAAAD/////AAABAAEAAAD+//3/+//7//z//P/8//r/+v/5//n/+P/4//j/+P/2//b/
9v/2//j/9//3//f/9f/1//T/9P/y//L/8//z//L/8v/y//L/8v/x//H/8f/x//H/8f/y
//L/8f/x//H/8f/x//H/8v/y//L/8v/y//D/7v/u/+//7//w//D/8P/w/+//7//v//H/
8P/u//D/7v/u/+7/7v/w//D/8P/w/+7/7//v/+//7v/t/+r/6//s/+3/7v/u/+7/7v/u
/+7/7v/u/+7/7f/s/+v/6v/r/+z/7f/u/+//8P/x//L/8P/w//D/8P/y//L/8v/y//H/
8P/v/+7/8P/w//D/8P/w//D/8P/w/+7/7v/u/+7/7//w//H/8v/y//L/8v/y//T/9P/0
//T/9P/0//T/9P/2//b/9v/2//b/9v/2//b/9P/0//T/9P/0//T/9P/0//L/8v/y//L/
8P/w//D/8P/y//L/8v/y//L/8v/y//L/9P/0//T/9P/0//T/9P/0//b/9v/2//b/9P/0
//T/9P/2//b/9v/2//b/9v/2//b/+P/4//j/+P/4//j/+P/4//j/+P/4//j/+f/6//v/
/P/8//z//P/8//3//v///wAAAwAEAAUABgAKAA4AEgAWAB0AIgAnACwAMwA4AD0AQgBE
AEQARABEADsANAAtACYAIAAaABQADgALAAoACQAIAAYABgAGAAYABAAEAAQABAAFAAYA
BwAIAA==
         </WaveFormData>
      </LeadData>
      <LeadData>
         <LeadByteCountTotal>10000</LeadByteCountTotal>
         <LeadTimeOffset>0</LeadTimeOffset>
         <LeadSampleCountTotal>5000</LeadSampleCountTotal>
         <LeadAmplitudeUnitsPerBit>4.88</LeadAmplitudeUnitsPerBit>
         <LeadAmplitudeUnits>��V</LeadAmplitudeUnits>
         <LeadHighLimit>2147483647</LeadHighLimit>
         <LeadLowLimit>268435456</LeadLowLimit>
         <LeadID>II</LeadID>
         <LeadOffsetFirstSample>0</LeadOffsetFirstSample>
         <FirstSampleBaseline>0</FirstSampleBaseline>
         <LeadSampleSize>2</LeadSampleSize>
         <LeadOff>FALSE</LeadOff>
         <BaselineSway>FALSE</BaselineSway>
         <ExcessiveACNoise>FALSE</ExcessiveACNoise>
         <MuscleNoise>FALSE</MuscleNoise>
         <LeadDataCRC32>2525634461</LeadDataCRC32>
         <WaveFormData>
CAAIAAgACAAJAAoACwAMAAsACgAJAAgABwAGAAUABAAEAAQABAADAAQABQAHAAkACwAP
ABEAEQAMAAkABAAAAAEA/f/7//j/9v/0//T/9P/2//b/9v/2//T/9P/1//X/9P/0//T/
9P/y//L/8v/z//X/9f/1//T/9v/3//f/9//0//T/9f/1//X/9f/0//T/8//y//P/8P/x
//L/8//0//L/8v/y//L/8//z//T/9P/0//T/9P/0//T/9P/0//T/8f/z//f//P/8//r/
9P/0//T/+P8AAAoAGAApADYAPgBLAFsAbgCIAKcAuwC3AJ4AbQA6AB4AEAAIAAcACwAM
ABMAGQAVAA4ACgAHAAcACwAQABAAEAANAAsACQAKAAUAAAD7//r/9//3//j/+P/5//j/
+P/5//f/9//3//j/+f/6//v//P/6//j/9v/2//f/+P/3//f/+P/5//v//f/9//3//f/9
//v/+v/5//j//P/8//z//P/+//3//f/9//3//v/+//7/////////AAACAAIAAwADAAAA
AAD///7//v/+////AAAEAAcACQAMAAsACwAKAAkACQAKAAoACgAKAAsACwALAAoADQAO
AA8ADwAPABEAEwAUABUAFQAVABcAGQAaAB0AIAAhACEAIAAgACEAIwAmACcAKAApACkA
KwAtAC4ALgArACoAKgAqACsALQAtAC0AMAAwAC4ALQApACcAJQAhACUAJgAnACcAIgAg
AB0AGgAYABkAGAAWABMAEAAMAAkACwALAAoACgALAAgABgAGAAMAAAD////////+//7/
/f////7//v/9//z/+//6//n/+//8//z//f/7//v/+//7//3//f/9//7/+//6//j/9//4
//r//P/9//v/+//5//f/9//3//f/9//4//j/+P/4//j/+f/7//z/+v/6//z//P/8//3/
/f/9//v/+v/5//j/+f/5//r/+v/6//r/+//7//v/+v/3//j/+v/6//r/+v/9//3//v/+
//3//f/9//7//v/9//3//f///////v/+//3//f/7//v//f/7//v//P/+//7//v/+////
AAABAAIA/v/9//z/+//7//v/+//7//n/+f/6//r//P/7//v/+//9//z//P/8//r/+f/5
//n/+v/6//n/+f/7//z//P/8//3//f/+//7////+//7//v/7//v/+v/5//v/+//7//v/
+f/5//n/+f/6//r/+f/9//v/9//z//P/9//4//j/+P/4//n/+v/5//j/9//2//j/+P/4
//j/+P/4//j/+P/2//b/9v/2//b/9v/2//b/9P/0//T/9P/0//T/9P/0//b/9v/2//b/
+v/8//7/AAACAAIAAgACAAAAAAAAAAAAAAAAAAAAAAABAAIAAwAEAAYABgAGAAYABgAG
AAYABgAIAAgACAAIAAcABgAFAAQAAwACAAEAAAD+//7//v/9//////8AAAEAAQAFAAcA
BwAGAAUAAgAAAP7/+f/2//L/8f/u/+3/7P/q/+r/6v/q/+r/6v/r/+v/6v/q/+r/6v/q
/+r/6v/r/+n/6f/p/+j/5v/n/+f/5//m/+b/5//n/+f/5//m/+b/6P/o/+r/6P/m/+b/
5v/m/+b/5v/m/+b/4//j/+T/5P/k/+T/5P/k/+b/5v/m/+b/5f/l/+X/5v/q/+z/5v/k
/+r/7v/w//T//v8PACIALgA3AEcAXAB2AJUAqwCrAJQAZwA2ABYACAD8//f/+f/8/wEA
BwAHAAIAAAD///v///8EAAQABAABAP////8AAPn/9P/z//L/8f/x//L/8v/x//D/8P/x
/+//7//v//D/7v/u/+7/7v/u/+7/7v/w//L/8v/w/+//7//v//D/8f/x//H/8f/x//L/
8v/y//L/9v/2//b/9v/2//X/9f/1//X/9v/2//b/9f/1//X/9v/4//j/+f/5//f/+P/4
//j/+v/6//v//P/6//v/+//8//z//f/9//3/AQACAAIAAgAAAAEAAQABAAIABQAGAAcA
BwAHAAkACwAOAA8ADwAPAA8AEQASABUAGAAZABkAGAAaABsAHQAgAB8AIAAhACEAHwAh
ACIAIgAkACQAJQAmACUAJwAnACcAKAAoACYAJQAnACcAJwAlACMAIgAhAB8AHgAeAB0A
HAAXABcAFQASABIAEAANAAsACgAJAAcABgAHAAQAAgACAP///P/7//v/+//6//r/+f/5
//j/+P/3//X/9f/1//X/9v/2//X/9f/1//X/9f/1//P/8//z//T/9v/2//X/9f/y//L/
8v/x//P/9f/1//X/9f/1//X/9f/0//T/9P/0//X/9f/2//b/8v/y//T/9P/0//X/9f/1
//T/9P/0//T/9f/1//b/9v/2//b/9//3//b/9v/0//b/9P/0//T/9P/3//f/+P/4//f/
9//3//j/+P/3//f/9//3//f/9v/2//f/9//1//X/9//1//X/9v/4//j/+P/4//j/+P/4
//j/9//3//f/9//1//X/9f/1//X/9f/2//b/9v/1//X/9f/z//L/8v/y//T/8//z//P/
9P/0//P/8//x//L/8v/y//P/8//0//T/8f/w//D/8P/y//P/8//z//L/8f/w/+//8P/x
//L/8//z//L/8P/z//X/8//x//P/9P/0//P/8v/y//H/9P/0//T/9P/0//L/8v/y//L/
8v/y//L/8v/y//L/8v/y//H/8P/v/+7/7v/u/+7/7v/w//D/8P/w//D/8P/w//D/8P/w
//D/8P/u/+7/7v/u/+//8P/x//L/8P/w//D/8P/y//L/8v/y//D/8P/w//D/8P/w//D/
8P/w//D/8P/w//L/9P/2//j/+f/6//v//P///wAAAQACAAQABAAEAAQABgAGAAYABgAH
AAgACQAKAAgACAAIAAgABgAGAAYABgAIAAgACAAIAAYABAACAAAA///+//v/+v/8//v/
+//7//z//f///wMABQAFAAQAAwACAAAA///7//v/+P/1//L/8P/u/+3/7P/s/+z/6v/q
/+v/6//q/+r/7P/s/+r/6v/o/+n/6f/p/+v/6v/q/+v/6//r/+r/6v/p/+n/6f/p/+r/
6v/q/+r/6//o/+f/5v/o/+j/6P/o/+j/6P/n/+f/5v/m/+b/5v/m/+b/5v/m/+j/5v/n
/+f/5//q/+z/7v/u/+7/7v/y//T/+v8IABkAKAA2AE0AYQB2AJQArQC3ALEAoAB5AEoA
LgAeABYAFQAXABQAEwAXABUADgAMAAkABQAFAAYABgAAAP////////j/9f/0//H/7v/v
/+//8P/w/+//7v/u/+//8f/x//H/8v/x//D/7//u/+7/7v/u//D/8v/y//D/7//v/+//
8P/x//H/8f/x//H/8v/y//L/8v/y//L/8v/y//T/8//z//P/9f/2//b/9v/3//f/9//4
//r/+v/7//v/+f/6//r/+v/6//r/+//8//7//////wAA/v////////8BAAIAAgACAAQA
BQAFAAUABgAJAAoACwALAAsADQAPAA4ADwAPAA8AEgAVABcAGwAcAB0AHQAcAB4AHwAh
ACQAIwAkACUAJQAnACkAKgAqACwALAAtAC4ALgAvAC4ALQAuAC4ALAArAC0ALQAtACsA
KgAoACYAIwAiACIAIQAgABsAGwAZABYAEwAQAAwACQAKAAsACwAMAAsACAAGAAYABQAC
AAEAAQADAAIAAgABAP///v/+//3/+//7//v/+//6//r/+f/5//v/+//7//v/+v/5//j/
+P/6//r/+f/5//j/+P/4//f/9//5//n/+f/3//f/9//3//j/+P/4//j/9//3//j/+P/2
//b/+P/4//r/+//7//v/+v/6//r/+v/5//n/+v/6//j/+P/5//n//P/8//r//P/+//7/
/v/+//z/+//7//r/9//3//f/+P/6//n/+f/5//v/+//6//r/+//7//n/+f/6//f/9v/2
//b/9v/2//b/+f/6//v//P/6//n/+P/3//T/8//y//H/8//1//j/+v/3//X/9P/z//X/
9P/0//T/9P/z//P/8//0//T/8//z//X/9v/2//b/9f/1//b/9v/z//L/8v/y//P/9f/2
//f/9f/z//H/7//y//P/9P/1//X/9P/y//X/8//x/+//8f/z//T/9P/0//L/8//0//T/
9P/0//T/8v/y//L/8v/0//T/9P/0//T/9P/0//T/8//y//H/8P/y//L/8v/y//T/9P/0
//T/8v/y//L/8v/y//L/8v/y//L/8v/y//L/9f/2//f/+P/8//7/AAACAAEAAAD///7/
AQACAAMABAACAAIAAgACAAIAAgACAAIAAwAEAAUABgAGAAYABgAGAAgACAAIAAgABwAG
AAUABAABAAAA///8//3//v/+/////v/+//7///8EAAcACAAIAAcABAACAAEA/P/5//X/
8f/v/+//7//w//D/8P/w/+7/7v/v/+//7v/u/+7/7v/s/+z/7P/t/+3/7//v/+7/7v/s
/+v/6v/o/+j/6f/p/+n/6v/q/+v/7P/s/+7/7P/s/+z/7P/s/+z/7P/s/+z/6//r/+z/
7P/s/+v/6v/p/+j/5P/i/+D/3f/f/+H/5P/q/+j/5P/k/+r/7v/0//r/BgAVACQALgA9
AE0AXgB0AJMAqwCvAJwAbwA6ABgACAD8//P/9f/6/wEACQANAAoACAAFAAMAAQACAAIA
BgADAP/////+//n/9v/3//j/9v/1//X/9P/z//L/8v/z//X/9f/1//b/9P/0//T/9P/0
//T/9P/2//b/9v/0//P/8//z//T/9f/3//f/9//3//X/9P/z//L/9f/2//f/+P/4//f/
9//3//f/+P/4//j/+//7//v//P/6//r/+//7//3//v/+//7/AAAAAAEAAgAAAAEAAQAC
AAAAAQABAAEABQAGAAYABgAGAAcABwAHAAgACwAMAA0ACwALAA0ADwAQABEAEQARABMA
FQAWABkAHgAfAB8AHgAgACEAIwAmACQAJAAkACMAJQAnACgAKAArACwALgAwAC8AMQAx
ADEAMAAwAC4ALQAvAC8ALwAtACsAKgApACcAJAAiAB8AHAAaABsAGgAYABkAFgASAA8A
DwAPAA4ADgAMAAgABQAEAAEA/v/9//3////+//7//f////7//v/9/////////////P/8
//v/+//7//v/+//7//v/+//7//z//v/+//3//f/6//r/+v/5//n/+//7//v/+f/5//n/
+f/6//r/+v/6//v/+//8//z/+P/4//r/+v/4//n/+f/5//r/+v/6//r/+//7//z//P/6
//r/+//7//3//v/9/wAAAAAAAAAAAAAAAP/////+/////////wAAAgABAAEAAQABAAEA
AAAAAP/////9//3////9//3//v/8//z//P/8//7//v/+//7//f/9//3//f/9//3//f/9
//////8AAAAA///9//z/+//7//r/+v/6//r/+f/5//n//P/8//v/+//6//r/+f/4//j/
+f/7//z/+//6//r/+v/4//n/+f/5//v/+//7//v/+P/3//b/9f/2//b/9f/5//v/+f/3
//n/+f/4//b/9P/2//f/8v/z//T/9f/2//b/9v/2//b/+P/4//j/+P/2//b/9v/2//j/
+P/4//j/+v/6//r/+v/4//j/+P/4//z//v8AAAIABAAEAAQABAACAAIAAgACAAUABgAH
AAgACAAIAAgACAAIAAgACAAIAAoACgAKAAoACgAKAAoACgAIAAgACAAIAAcABgAFAAIA
AwAEAAQABQAEAAQABAAFAAkACwALAAoABwAEAAIAAQD///3/+v/3//b/9f/0//T/8//y
//H/7v/u/+//7//u//D/8P/w/+7/7P/s/+3/7f/u/+//7//w/+//7//v/+7/7v/v/+//
7//t/+z/7P/s/+7/8P/u/+7/7P/s/+z/7P/s/+z/7P/r/+v/7P/s/+z/7v/u/+7/7v/u
/+7/7v/t/+3/7//w/+7/7P/s/+7/8v/2//z/AgAOAB0AKAA0AEUAVQBoAIIAnwCxALEA
mABjACwAEAAGAPz/9//7//7/AwALAAsABAAAAP3/AQAFAAYABAACAAEAAQD///z/+//8
//f/9P/z//P/9P/0//H/8P/w//H/7//v/+//8P/y//L/8v/y//D/8P/w//L/8v/y//D/
7//w//H/8//1//b/9f/0//P/9P/0//T/9P/1//T/8//y//X/9f/2//f/+f/6//r/+v/5
//n/+f/6//j/+P/5//n/+//8//z//P/8//z//f/+//z//f/9//7//v////////8BAAIA
AgACAAIAAwADAAMAAgAFAAYABwAHAAcACQALAAwADQANAA0ADwARABIAFQAYABkAGQAY
ABoAGwAdACAAHwAgACEAIQAiACUAJwAoACgAKAApACoAKAApACgAJwAqACoAKAAnACcA
JwAnACUAJwAmACUAIwAfAB4AHAAaABcAFwAVABIAEwAQAAwACQAIAAcABQAEAAMAAAD+
//7//v/8//z//f/7//r/+v/5//v/+v/6//n/+f/5//n/+f/4//j/9//3//X/9f/1//X/
9//3//f/+P/5//r/+v/7//r/+v/6//n/9v/3//b/9f/3//f/9//3//b/9v/2//b/9f/1
//b/9v/2//b/+P/4//b/9//3//f/9v/2//b/9v/3//f/+P/4//j/+P/5//n/+P/4//b/
+P/4//j/+P/4//v/+//8//z/+//7//v//P/+//3//f/9//z/+//5//j/+v/7//r/+//7
//n/+f/6//r/+v/6//r/+P/4//j/+P/3//f/9//3//f/9//3//f/9v/1//X/9P/2//X/
9f/1//f/9v/2//b/9P/z//P/8//2//b/9f/1//X/9v/2//b/8//z//T/9P/z//L/8v/y
//T/9f/1//X/9f/1//X/9f/1//X/9f/1//P/8v/w//P/9P/z//L/9f/0//T/8//y//T/
8//w//L/8v/y//L/8P/w//D/8P/y//L/8v/y//L/8v/y//L/8v/y//L/8v/y//L/8v/y
//L/8v/y//L/8v/y//L/8v/w//D/8P/w//H/8v/z//T/9f/2//f/+P/7//z//f/+////
AAABAAIAAgACAAIAAgACAAIAAgACAAUABgAHAAgABwAGAAUABAAGAAYABgAGAAYABgAG
AAYABQAEAAMAAgABAAAA/f/8//7//f/9//3//P/9////AwAFAAUABAADAAIAAAD///v/
9//0//H/7v/t/+z/7P/s/+7/7v/s/+z/6//r/+r/6v/q/+r/6P/o/+j/6f/p/+n/6//q
/+r/6//r/+v/6v/q/+n/6f/p/+n/6P/o/+j/6P/q/+j/6P/o/+j/6P/o/+j/5v/m/+X/
5f/o/+j/6P/o/+j/6P/o/+j/5v/o/+n/6f/p/+j/7P/s/+z/7P/u//D/8v/8/woAGQAk
ADAAQwBZAGwAhAChALMAswCaAGcANgAgABYADgALAAsADAAPAA8ACwAIAAQA//8BAAcA
BgACAAIAAQD///v/9v/z//D/7//w/+//7//w//D/7f/s/+z/7f/t/+3/7f/u/+z/7P/s
/+z/7v/u/+7/8P/u/+7/7P/r/+3/7f/u/+//7//v/+//7//w//D/8P/w//D/8P/w//D/
8f/x//L/8//z//T/9P/0//P/8//z//T/9v/2//f/9//1//b/9v/2//j/+P/5//r//P/9
//3//v/8//3//f/9/wEAAgACAAIAAAABAAEAAQACAAUABgAHAAcABwAJAAsADgAPAA8A
DwARABMAFAAXABgAGQAZABgAGgAbAB0AIAAfACAAIQAhAB8AIQAiACIAJAAkACUAJgAn
ACkAKQApACoAKgAoACcAJwAnACcAJQAkACIAIAAdAB0AHAAaABgAFQAVABMAEAARAA4A
CgAHAAcABwAGAAYABAAAAP3//P/8//r/+v/7//v/+v/6//n/9//2//b/9f/3//f/9//3
//j/+P/3//f/9f/1//X/9f/3//f/9//4//f/9v/0//P/9P/0//T/8//z//X/9f/1//P/
8//z//P/9P/0//T/9P/z//P/9P/0//T/9P/2//b/9v/3//f/9//2//b/9v/2//f/9//4
//j/+P/4//n/+f/4//j/9v/4//j/+P/4//j/+f/5//r/+v/5//n/+f/6//r/+f/5//n/
+f/5//j/+P/7//v/+f/5//r/9//2//b/+P/4//j/+P/6//r/+v/6//f/9//3//f/9f/1
//X/9f/3//f/+P/4//b/9f/1//X/9f/0//T/9P/0//P/8//z//X/9v/2//f/9v/2//X/
9P/1//X/9v/2//X/9P/0//T/8v/z//P/8//1//X/9f/1//X/9f/1//X/9//2//T/9//3
//X/8//1//j/+P/3//b/+P/3//j/9//2//X/9P/2//b/9v/2//b/9v/2//b/9P/0//T/
9P/y//L/8v/y//P/9P/1//b/9P/0//T/9P/0//T/9P/0//X/9v/3//j/9//2//X/9P/0
//T/9P/0//b/9v/2//b/9f/0//P/8v/z//T/9f/2//b/9v/2//b/+P/6//z//v8BAAIA
AwAEAAQABAAEAAQABAAEAAQABAAFAAYABwAIAAYABgAGAAYABgAGAAYABgAIAAgACAAI
AAgACAAIAAgABwAGAAUAAgD///7//P/7//3//v///wEAAwAFAAUABAAEAAIAAQABAP3/
+//4//X/8P/v/+7/7v/u/+7/7v/s/+3/7//w//D/7//u/+3/6v/s/+z/7f/t/+z/6//p
/+j/6v/r/+z/7P/u/+//7//v/+7/7P/r/+r/7P/u/+z/7P/u/+7/7v/u/+z/7P/s/+v/
6//s/+z/7P/r/+r/6f/o/+v/7P/t/+3/6//r/+z/7v/y//L/8P/u//T//P/+/wAACwAc
ACYAMQBFAFYAZAB9AJkArQCwAJ0AcAA8ABwACgD/////AAD9/wEADQAKAAIAAQD9//3/
/v8CAAQABQAFAAMAAgD9//b/8//2//L/8f/x//D/8f/w//D/8f/x//H/8f/y//H/8P/v
/+7/7//w//H/9P/2//b/9P/z//D/7//v/+//8//z//P/8//0//T/9P/0//T/9P/0//T/
9P/z//P/8//1//b/9v/2//f/9//3//j/+P/4//n/+f/7//z//P/8//7//v///wAA/f/9
//z//P/+/////////wEAAgACAAIAAgADAAMAAwACAAUABgAHAAkACQALAA0ADgAPAA8A
DwATABUAFgAZABsAGwAaABgAGAAZABsAHgAhACIAIwAjACQAJwApACoAKAAoACkAKgAs
AC8AMAAxADAAMAAuAC0AKwArACsAKQAqACoAKgApACUAJAAiACAAGwAbABkAFgAVABIA
DgALAAsACwAKAAoACQAGAAQABAAFAAIAAQABAP7//P/7//n/+//6//r/+f/8//3//v//
//3//P/6//n/+f/5//n/+f/6//v//P/+//3//P/6//n/9v/2//b/9f/4//v//P/9//v/
+//7//v/+P/4//j/+P/3//f/+P/4//j/+P/6//r/+f/5//j/9//3//j/+f/6//n/+f/6
//r/9v/2//f/9//6//r/+P/6//r/+v/6//r//P/9////AAD///////8AAP7//f/9//3/
/f/9//z//P/9//3/+//7//7//f/+/wAA/f/8//v/+v/6//r/+v/6//v/+//7//v/9//3
//f/9//3//f/+P/4//r/+f/5//n/+//6//r/+v/6//n/+f/5//n/+P/2//X/9v/4//n/
+v/3//f/+P/4//f/9v/2//b/9v/3//f/9//3//f/9//3//f/9//3//f/9//2//T/9//1
//P/8f/z//b/9v/1//T/9P/1//b/9P/0//T/9P/y//L/8v/y//L/8v/y//L/9f/2//f/
+P/6//z//v8AAAAAAAAAAAAAAAAAAAAAAAACAAIAAgACAAQABAAEAAQABgAGAAYABgAE
AAQABAAEAAQABAAEAAQAAgACAAIAAgADAAQABQAEAAEAAAD+//3/+//8//3///8FAAcA
BwAGAAUAAgAAAP//+f/3//T/8f/u/+3/7P/s/+3/7v/v/+7/7v/v/+//7v/s/+z/7P/q
/+r/6v/r/+v/6//r/+r/6v/t/+3/7f/s/+r/6//r/+v/6f/o/+j/6P/p/+z/6//s/+v/
6v/p/+j/6v/q/+r/6f/p/+r/6v/q/+r/6v/q/+r/6v/q/+r/6f/r/+//8v/w/+7/7P/s
//D/9P/6/wIAEAAdACgANgBFAFUAagCGAKMArwCrAJQAYwAwABIAAgD8//v//f/+/wEA
BQAFAAYAAgD9////BQAGAAIAAAABAP////8AAP3/+v/1//D/7//v//D/8P/x//D/8P/x
//H/8f/x//L/8P/w//D/8P/x//L/8//2//X/9P/x/+//8f/x//L/8//1//X/9f/1//L/
8v/y//L/9v/2//b/9v/2//X/9f/1//b/9v/1//T/9v/3//j/+v/5//j/+P/3//n/+v/6
//r/+v/6//v//P/+//////8AAAAAAQABAAEAAQACAAIAAgAAAAEAAQABAAQABwAIAAkA
CQAJAAsADQAQABEAEQARABEAEwAUABcAGgAbABsAGgAaABsAHQAgACEAIgAjACMAJQAn
ACgAKAAoACgAKQAqACoAKwAqACkAKgAqACgAJwAnACcAJwAlACUAJAAjACEAHQAcABoA
GAAXABcAFQASABMAEAAMAAkACAAHAAUABAAFAAIAAAAAAP///P/7//v/+f/4//j/9//5
//j/+P/3//f/9//3//f/9v/2//X/9f/1//X/9f/1//f/9//3//j/+P/4//f/9//4//j/
+P/3//f/+f/5//n/+P/3//b/9f/1//b/9//4//X/9f/2//b/9v/2//j/+P/2//f/9//3
//b/9v/2//b/9//3//j/+P/4//j/+f/5//j/+P/2//j/+P/4//j/+P/3//f/+P/4//j/
+f/6//z/+v/5//n/+f/6//v/+//8//v/+//5//n//f/7//v//P/6//r/+v/6//j/+P/4
//j/+f/5//n/+f/5//n/+f/5//j/9//3//b/+P/3//f/9//1//T/9P/0//b/9f/1//X/
9P/0//P/8//x//L/8v/y//P/8//0//T/8f/w//D/8P/x//P/9P/1//P/8//z//P/8f/x
//H/8f/v/+7/7P/v/+//7f/r/+3/8P/w/+//7v/q/+v/7P/s/+z/7P/s/+r/6v/q/+r/
6v/q/+r/6v/o/+j/6P/o/+b/5v/m/+b/5v/m/+b/5v/m/+b/5v/m/+b/5v/m/+b/5//o
/+n/6v/t/+7/7//w//L/8v/y//L/8v/y//L/8v/0//T/9P/0//T/9P/0//T/9v/2//b/
9v/1//T/8//y//T/9P/0//T/8f/w/+//7v/t/+z/6f/o/+f/5f/k/+P/5v/n/+n/7f/t
/+3/7P/r/+v/6v/q/+f/5f/i/9//3P/a/9j/1//W/9T/1P/S/9L/0f/R/9D/0P/Q/9D/
zv/O/87/z//P/8//0f/Q/9D/0f/P/8//zv/O/9H/0f/R/9H/0P/Q/9D/0P/S/9D/0P/Q
/9D/0P/Q/9D/0v/S/9H/0f/U/9T/1P/U/9b/1v/W/9b/1v/W/9f/1//X/9j/3P/e/97/
3P/c/+D/5P/m/+r/9f8GABYAJQAzAEQAVgBxAI0AnwCgAI0AYAAqAAwA/P/z//H/8P/x
//n//f/6//b/9//z//H/9P/2//r/+f/3//X/9P/x/+7/7f/q/+v/6//s/+z/6//q/+r/
6//r/+v/6//s/+z/7P/s/+z/7v/u/+7/8P/v/+7/6//p/+r/6//t/+//8//z//P/8//0
//T/9P/0//P/8v/x//D/8v/x//H/8f/z//T/9P/0//P/8//z//T/9f/2//j/+f/5//r/
+v/6//r/+v/7//z//P/9//3//v8AAAEAAQABAAMABAAEAAQABAAFAAUABQAEAAcACAAJ
AAoACwAOABEAEgATABMAEwATABUAFgAZABwAHQAdABwAHgAfACEAJAAlACYAJwAnACkA
KwAsACwAKgAqACsALAArAC0ALQAtADAAMAAuAC0ALgAvADAALwAuACwAKgAnACcAJgAk
ACIAHQAdABsAGAAZABYAEgAPAA0ADQAMAAwACwAIAAYABgADAAAA/////////v/+//3/
/f/8//z/+//5//n/+f/5//j/+P/3//f/9//3//f/9//1//X/9f/2//b/9v/1//X/9v/2
//b/9f/0//X/9P/z//P/8//z//P/8P/w//D/8P/w//H/8//0//H/8P/x//D/8P/x//H/
8f/w//D/8P/w//D/7//v/+7/7v/u/+//7//v/+7/6//s/+7/7v/u/+7/7//v//D/8P/v
/+//7//w//D/7//v/+//7f/t/+z/7P/s/+v/6P/n/+v/6f/p/+r/6P/o/+j/6P/m/+b/
5v/m/+X/5f/l/+X/4f/h/+H/4f/h/+H/4v/i/+L/4f/h/+H/4f/g/+D/4P/g/9//3//f
/+D/4P/f/9//3f/e/97/3v/d/93/3v/e/93/3P/c/9z/3P/d/93/3f/e/9//4P/h/9//
3//f/9//3P/a/9f/2f/a/9n/2P/b/97/3v/d/9z/3v/b/9T/1f/W/9f/2P/a/9r/2v/a
/9r/2v/a/9r/2P/Y/9j/2P/a/9z/3v/g/+L/5P/m/+j/6f/q/+v/7P/u/+7/7v/u//D/
8P/w//D/8P/w//D/8P/x//L/8//0//L/8v/y//L/9f/2//f/+P/0//L/8P/u/+z/7P/s
/+z/6//q/+n/6P/q/+r/6v/q/+3/7v/v//D/8v/y//L/8v/w/+7/7P/q/+b/5P/i/+D/
4P/g/+D/4P/d/9z/2//a/9z/3P/c/9z/3P/c/9z/3P/a/9r/2v/a/9z/3P/c/9z/2v/a
/9r/2v/b/9z/3f/e/9z/3P/c/9z/3P/c/9z/3P/e/97/3v/e/9z/3P/c/9z/3v/e/97/
3v/e/97/3v/e/+H/4v/j/+T/5//o/+n/6v/w//b//P8CABAAHgAsADoAUABkAHgAjACA
AHQAaABcAEMAKgARAPj/+v/6//r/+v/3//b/9f/0//f/+P/5//r/9//2//X/9P/y//D/
7v/s/w==
         </WaveFormData>
      </LeadData>
      <LeadData>
         <LeadByteCountTotal>10000</LeadByteCountTotal>
         <LeadTimeOffset>0</LeadTimeOffset>
         <LeadSampleCountTotal>5000</LeadSampleCountTotal>
         <LeadAmplitudeUnitsPerBit>4.88</LeadAmplitudeUnitsPerBit>
         <LeadAmplitudeUnits>��V</LeadAmplitudeUnits>
         <LeadHighLimit>2147483647</LeadHighLimit>
         <LeadLowLimit>268435456</LeadLowLimit>
         <LeadID>V1</LeadID>
         <LeadOffsetFirstSample>0</LeadOffsetFirstSample>
         <FirstSampleBaseline>0</FirstSampleBaseline>
         <LeadSampleSize>2</LeadSampleSize>
         <LeadOff>FALSE</LeadOff>
         <BaselineSway>FALSE</BaselineSway>
         <ExcessiveACNoise>FALSE</ExcessiveACNoise>
         <MuscleNoise>FALSE</MuscleNoise>
         <LeadDataCRC32>649295285</LeadDataCRC32>
         <WaveFormData>
DgAOAA4ADgAMAAoACAAGAAQABAAEAAQABAAEAAQABAADAAEAAAD//wEAAwAGAAoACgAJ
AAgACQANAA8AEQARABAAEAAQABEAEAAPABAADwASABMAFAAWABMAEgARABAAEwATABMA
EwAVABUAFQAVABMAFAAUABQAFwAXABcAFwATABMAFAAUABYAFgAWABYAFAAUABQAFAAU
ABQAFAAUABYAFwAXABcAFQAVABUAFQAWABYAFwAXABcAFwAXABcAFQAXABcAFQAUABYA
GwAdAB8AHwAYABAABAD0/+X/1v/G/7H/nP+H/3b/af9m/27/ev+D/4z/lv+f/6X/q/+v
/7L/vP/G/8//1f/e/+P/5f/n/+7/9P/5/wAABAAHAAgACwAMAA4AEQASABIAEwATABMA
EwAVABQAEwASABEAEgATABQAFgAUABMAEwATABMAEgASABMAFQAVABQAEwARABAAEAAR
ABMAFAAVABUAFAATABIAEQAQABAAEQARABMAEwASABIAEQAQAA8ADgAQABAAEAAQABAA
EAAQABAADwAOAA0ADAAOAA8AEQATABAADwAOAA0ADwAPAA8ADwANAA0ADAAMAAoACgAL
AAsACgALAA0ADgAMAAoACAAHAAkACQAJAAgABgAGAAYAAwAFAAUABQAEAAMAAwADAAMA
AQD+//3//P/9//3//f/+//3//P/6//n/+f/5//n/+P/6//r/+f/5//r/+v/6//v//P/8
//z//f8AAAAAAQACAAEAAQAAAAEAAgAFAAYABwAFAAYABgAGAAgACAAIAAgABgAGAAYA
BgAHAAcABQAHAAcABwAGAAYABQAFAAYABgAHAAcABwAGAAQABAAEAAMAAQABAAEAAgAE
AAQABAAEAAEAAAD9//z/AAABAAIAAwABAP///v/9//3//f/+//7//v/9//3//f/8//v/
+v/5//v/+//7//r/+P/4//j/+P/4//j/+P/4//j/+P/4//f/9v/1//X/9P/1//X/9f/1
//P/8//z//P/8//z//P/8//0//X/9v/3//T/8//z//L/8//0//X/9v/1//X/9f/0//f/
9//1//X/9//3//f/9//2//X/9P/y//X/9v/3//j/9//4//f/9v/4//f/9//3//j/+f/6
//z/+f/4//j/+P/5//n/+v/7//r/+v/6//r/+v/6//r/+f/7//z//P/8//v/+//6//n/
+f/5//r/+//5//n/+f/5//j/+P/6//r/+v/7//z//P/4//j/+P/6//r/+v/6//r/+v/6
//r/+P/4//j/+P/5//r/+//8//v/+v/5//j/+v/6//r/+v/6//r/+v/6//n/+P/3//b/
+f/6//v//P/6//r/+v/6//v//P/9//7//v/+//7//v/+//7//v/+/wAAAAAAAAAA/f/6
//f/9P/y//L/8v/y//D/8P/w//D/7//u/+3/7P/u/+3/7f/t/+v/6//s/+7/8f/x//H/
8//1//f/+f/5//b/9v/2//f/+P/5//z//f/6//n/+P/4//n/+v/7//z//f/9//3//f/7
//v/+//7//z//v///wAAAAD///7//f/8//3///8AAP7//v/+//7//P/8//z//P///wAA
AQACAP/////+//3////////////+//7///////3//f/9//3/AQABAAEA/f/8//z//f8B
AAUACQAKAAIA8v/g/83/uP+k/4//eP9j/1D/Q/84/zT/NP83/0D/UP9j/3X/hf+V/57/
pP+s/7P/uf/C/8n/0f/X/9z/4v/n/+r/7v/z//T/+f/+/wIAAQACAAIAAwABAAEAAQAD
AAQABQAGAAcABgAFAAQABAAGAAUABQAFAAUABAAEAAUABAADAAEA//8CAAIAAwAFAAUA
BAADAAEAAQABAAEAAQACAAIAAwADAAIAAQD///7///8AAAEAAgAAAAAAAAAAAAAAAAAA
AAAAAgACAAIAAgABAP///v/9//7///8AAAEA/////////////////v/+//7//v//////
+//7//z//P/8//z//P/9//z/+//6//j/+v/6//r/9//5//n/+f/4//b/9f/0//P/8//y
//P/9P/0//P/8v/y//L/8v/x//H/8//z//P/8v/x//D/7v/t//H/8v/z//X/9f/0//P/
8//0//T/9f/2//j/+f/5//v/+P/5//j/9//6//z//f/+/////v/9//z//P/8//z//P//
/////f////3//f/8//z//P/9////AAAAAP///v/8//7//v/+//3/////////AAD9//z/
+//6//3//v/9//7//v/9//z/+//8//v/+//7//3//f/+//7//f/7//r/+f/8//3//v//
//7//f/8//r//P/8//z//P/8//z//P/8//r/+v/6//n/+v/7//3//v/7//v/+//7//v/
+//7//v//f/9//3//f/8//v/+v/5//r/+//9//7//f/8//v/+v/6//v//P/8///////9
//3//f/9//3//f/////////+//z//P/8//z//P/+//7//v8AAP////////7//f/8//z/
/v/+////AAD+//3//f/9//7//v/+//7///8AAAEAAQAAAAAA///+/wAAAQABAAEAAAD/
/////////////////wIAAgAEAAQAAgABAAAA/v8CAAIABAACAAIAAgACAAAAAAAAAAAA
AQACAAMABAADAAIAAQAAAAIAAgACAAIAAgACAAIAAgAAAAAAAAAAAAEAAgADAAQAAwAC
AAEAAAABAAIAAwAEAAQABAAEAAQAAgACAAIAAgAEAAQABAAEAAIAAgACAAIABAAEAAQA
BAAEAAQABAAEAAIAAgACAAIAAwAEAAUABgAFAAQAAwACAAMABAAFAAYABgAGAAYABgAE
AAQABAAEAAQABAAEAAQAAgAAAP7//P/+//7//v/+//z//P/8//z/+v/6//r/+f/7//v/
+//7//v//P/8//v//f///wEAAwAFAAUABAAEAAIAAwADAAMACAAJAAoACwAKAAoACQAI
AAoACgALAAsACQAJAAkACQAHAAcABwAIAAkACgAMAA0ACwALAAkACQAMAAwADAAMAAoA
CgAKAAoACgAKAAoACgAMAAwADAANAAwACwAKAAkACwALAAoACgALAAsACwALAAcACQAL
AAsACwALAAgACAALAA8AFQAdABoADAD2/97/x/+u/5D/b/9Q/zn/JP8V/w7/Cv8Q/yn/
QP9Q/2H/c/+D/5P/oP+q/7L/u//D/8r/z//V/9n/4P/o/+//9P/4//v//v8BAAIABAAH
AAgACAAJAAkACQAJAAsADQANAA0ADQANAA0ADQAOAAwACwALAAsADAAMAA0ADwANAA0A
DAALAA0ADAAMAA0ADgAOAA4ADQAMAAsACgAJAAkACgAMAA0ACwALAAoACgALAAwADQAO
AA4ADgAOAA4ADQAMAAsACgALAAwADQAOAAwACwALAAsACwALAAsACwALAAsACwALAAoA
CQAHAAYABwAIAAoACwAIAAcABwAGAAcABgAFAAUABQAFAAUABAADAAIAAQD9/wAAAQAC
AAIAAAD///7//f/9//z//f/+//z/+//6//r/+f/4//b/9f/2//f/+P/4//f/9v/0//P/
9P/0//T/9f/4//j/+P/5//n/+P/4//j/+v/7//v//f/9//////////3//v/+//7/AgAC
AAIAAgAAAAAAAAAAAAIAAwACAAUAAwADAAIAAgADAAMABAAEAAMAAwADAAIAAAAAAAAA
//8CAAMABAAGAAUABAADAAIAAwAEAAMABAAHAAcABwAHAAQAAwADAAMABAAFAAcACAAH
AAUABAADAAQABQAGAAcABwAHAAcABgAGAAYABgAGAAcACAAJAAoACQAIAAcABQAHAAcA
CAAIAAcABwAHAAcABQAFAAUABQAGAAcACAAJAAgABwAGAAUABwAHAAgACAAJAAoACwAM
AAoACQAIAAYACAAJAAgACQAHAAcABwAHAAoACwAMAAwADAAMAAwADAALAAwACwAKAAsA
CwAMAA0ACwALAAsADAAMAAwADQAOABAADwAPAA8ADwAOAA0ADAANAA4ADwAPAA4ADgAN
AAwADgAPAA8ADwAQAA8ADwAPAA0ADQANAA0AEAAQABIAEgAPAA8ADwAOABAAEAAQABAA
EAAQABAAEAAQABAAEAASABIAEgASABAAEAAQABAAEgASABIAEgAUABQAFAAUABMAEgAR
ABAAEQASABMAFAASABIAEgASABIAEgASABIAFAAUABQAFAATABIAEQAQABIAFAAWABgA
FgAWABYAFgAUABQAFAAUABYAGAAaABwAGgAYABYAFAARABAADwAOAA0ADAALAAoACQAI
AAcABgAIAAgACAAIAAQAAwACAAEABAAGAAkACwAKAAkACgALAA0ADwAPAA4ADwAQABIA
EwASABMAEgARABMAEwAUABQAFAAUABQAFQATABMAEwATABQAFQAWABcAFgAUABIAEQAU
ABUAFgAVABUAFgAWABYAFQAUABMAEgATABQAFQAWABUAFAATABIAFAAVABYAFwAVABUA
FQAUABQAFQAVABUAGAAZABoAGwAVABUAEwASABIAGQAfACEAHwAcABQACAD2/+X/2P/K
/73/qv+R/3z/b/9q/27/eP+D/47/mP+j/6v/sf+z/7b/uv/A/8v/0//a/+P/6//v//D/
8v/1//r/AAAHAAoADQASABIAEgASABEAEQATABMAEwAVABQAEwASABEAEQARABEAEgAT
ABMAFAAVABIAEAAPAA8AEAARABEAEQAPAA4ADgAPAA4ADgAOAA0ADgAPABAAEQAPAA4A
DgANAA8ADwAOAA4ADAAMAAwADAAKAAoACgAKAAsADAANAA4ADQAMAAsACgALAAsADAAN
AAsACwALAAsACQAJAAkACQALAAsACgAKAAcABgAGAAUABgAHAAkACgAIAAYABAADAAEA
AQABAAAAAQACAAMAAQD+//3//P/6//z//f/+/////P/6//r/+v/6//n/+P/4//n/+v/6
//v/+v/5//j/9v/4//j/9//3//j/+P/4//n//P/8//z//f///wAAAgAEAAMAAwACAAMA
BAAHAAgACQAHAAgACAAIAAoACgAKAAoACwAMAA0ADgAOAA0ACgALAAwADQANAA4ACwAL
AAwADAALAAsACwAKAAsADAANAA0ACgAJAAgACAAJAAoACwAMAAoACgAIAAgABwAHAAcA
BwAJAAkACgALAAkABwAGAAQABgAFAAUABQADAAMAAwADAAEAAQABAAAAAgACAAIAAgAB
AAAA///+/wAAAAAAAP///v/9//3//P/7//v/+//7//3//f/9//3//P/7//r/+f/6//v/
/P/9//v/+//8//z/+v/6//r/+v/7//3///8AAP7//f/6//n//P/9//7///8AAP///v/8
//7//v/+//7/AAACAAIAAgABAP///v/9//7///8AAAIAAAAAAAEAAgAAAP///////wIA
AgACAAIAAAAAAAAA//8AAAIAAwAEAAMAAwACAAEAAAD///////8AAAEAAgADAAEAAAAB
AAAAAQABAAEAAAAAAAAA/v/+//7//v/+/wAAAAAAAAAA/v/+//7//v/+//7//v/+/wAA
AAAAAAAA///+//3//P/9//7///8AAP///v/9//z//f/+////AAACAAIAAgACAAAAAAAA
AAAAAwAEAAUABgADAAIAAQAAAP3//P/7//r/+f/4//f/9v/1//T/8//y//P/9P/1//b/
8v/x//D/7//x//L/9P/1//f/9//5//v//P/9//z/+v/9//7/AAABAAAAAQAAAP//AAAB
AAMABAAEAAQABAAFAAMAAwADAAMABAAFAAYABwAHAAYABQAFAAUABQAFAAMABQAGAAYA
BgAEAAQABAAEAAUABgAHAAgABwAGAAUABAAFAAUABQAFAAcABwAHAAYABAAFAAUABQAG
AAcACAAJAAUAAwABAAAABAALAA8AEQARABAABgD2/+T/0f/C/7L/n/+K/3P/Xv9R/0r/
Sv9O/1P/Xv9s/3v/h/+T/53/pv+q/7L/u//D/8z/1f/d/9//4P/k/+n/7v/0//v//v8D
AAYABAAEAAQAAwADAAQABQAGAAkACQAJAAkACQAHAAcABwAIAAoACQAJAAkABwAGAAYA
BwAHAAcABgAFAAcABgAGAAcABwAGAAUAAwAEAAUABgAHAAQABAAFAAUABQAFAAQABAAE
AAQABAAEAAQABAAEAAQABgAGAAYABgAFAAQAAwACAAIAAQABAAEAAwADAAMAAwACAAEA
AAD//wAAAQABAAIA/v/+////////////AAAAAP///v/9//3//P/7//r/+P/5//r/+//5
//j/9//2//T/9f/1//X/9f/2//T/9P/0//L/8f/w//D/8v/y//H/8f/v/+//7//u/+//
8P/w//H/8v/y//L/8//y//L/8v/z//f/+P/6//z/+//7//r/+//7//3//f/9//3//v/+
//7//v/+//7//v///wAAAQACAAIAAQD+////AAABAAEAAgABAAEAAgACAAIAAQAAAP7/
AQACAAMAAwACAAEAAAAAAAIAAgACAAIAAgACAAAAAAD//////////wEAAQACAAMAAAD/
/////v//////AAABAP///////////f/9//3//P/9//7///8AAP///v/9//z//v/+//7/
/f/9//3//v/+//3//f/9//3////////////9//3//f/9/////////////////wAAAAD+
//7//v/+/wAAAQACAAIAAgABAP7//f///////////wEAAQABAAAA/v/+//7//v///wIA
AwAEAAMAAQAAAP//AQABAAEAAgACAAIAAwAEAAIAAQABAAEAAwAEAAUABgAFAAQAAwAB
AAMABAAEAAQABAAFAAUABQAEAAMAAwADAAQABQAGAAcABwAGAAcABgAHAAcABwAGAAgA
CAAGAAQABAAEAAQABQAGAAcACAAGAAYABgAGAAYABgAGAAYACAAIAAgACAAHAAYABQAE
AAUABgAHAAgABgAGAAYABgAGAAYABgAGAAgACAAIAAgABwAGAAUABAAHAAgACQAKAAgA
CAAIAAgACgAKAAoACgAMAAwADAAMAAoACgAKAAoACgAKAAoACgAIAAYABAACAAAAAAAA
AAAAAAAAAAAAAAD///7//f/7//3//f/9//3//P/+/////////wEAAwAFAAkACQAIAAgA
BwAHAAYABQAIAAkACgALAAkACgAKAAoACgAKAAsACwANAA0ADQANAAwACwAKAAoADAAM
AA0ADQANAA0ACwALAAwADAAMAAwADAAMAAwADAAKAAoACgAKAAwADAAMAA0ACwALAAsA
CwALAAsACgAKAA0ADQANAA0ACwAJAAkACwALAAsACgAMAA8AEQAVABcAFAAIAPT/4P/N
/7j/oP+D/2T/R/80/yf/IP8c/yL/Nf9I/1r/a/95/4n/mf+k/67/uP/B/8f/zv/T/9n/
3f/k/+z/8//6//7///8CAAMABgAIAAkACgAKAAsADQANAA0ADwANAA0ADQANAA4ADwAQ
ABIAEQAPAA4ADQAPAA4ADgAPAA8ADwAOAA0ACwAKAAoACwANAA4ADwAPAA4ADQAMAAsA
DAAMAA0ADQANAA0ADAAMAAoACgAKAAoACwAMAA0ADgAMAAwADAAMAA4ADgAOAA4ADgAN
AA0ADQALAAsACwALAAwADQAOAA8ADAALAAkACAAHAAgACgALAAkACQAKAAoACQAIAAcA
BwAJAAkACQAIAAYABgAGAAMABQAFAAUABAADAAMAAwADAAAA/v/+//7/////////AAD/
//7//P/7//3//f/9//z//P/8//v/+//7//r/+f/5//v//P/9/////f/8//z//P/+////
//8BAP//AQABAAEA//8AAAAAAAADAAQABQAGAAQABAAEAAQABQAFAAMABQAFAAUABAAE
AAMAAwAEAAQABwAHAAcABgAFAAQAAwABAAMAAwADAAQABAAEAAQABAAEAAQAAgACAAUA
BQAFAAUABAADAAMAAwAFAAUABgAGAAQAAwADAAMAAwADAAMAAwAFAAUABQAEAAIAAgAC
AAIABAAEAAQABAAGAAYABgAFAAMAAwAEAAQABAAFAAYABwAEAAMAAgABAAIAAwAEAAUA
BQAFAAUABQADAAMABAAEAAYABgAGAAYABQAFAAUABAAGAAcABgAHAAUABQAFAAUABQAF
AAUABAAFAAYABwAIAAUABgAFAAQABQAFAAYABwAHAAcABwAIAAcABgAGAAYABwAHAAgA
CQAJAAgABwAGAAgACAAIAAcABwAIAAgACAAGAAcABwAHAAgABwAHAAcABQAFAAUABQAG
AAYACAAIAAcABwAHAAYABgAGAAYABwAIAAkACgAJAAgABwAGAAYABgAGAAYACAAIAAgA
CAAGAAYABgAGAAgACAAIAAgABgAGAAYABgAIAAgACAAIAAoACgAKAAoACQAIAAcABgAJ
AAoACwAMAAsACgAJAAgACgAKAAoACgAMAAwADAAMAAsACgAJAAgACwAMAA0ADgAMAAwA
DAAMAAwADAAMAAwADQAOAA8AEAAQABAAEAAQABIAEgASABIADgAMAAoACAAIAAgACAAI
AAgACAAIAAgABQAEAAMAAgADAAMAAwADAAIAAgADAAMABQAFAAcACQALAA0ADQAMAAoA
CgALAAsADAAPABAAEQAPAA8AEAAQABAAEAAQABEAEwATABMAEwASABEAEAAPABMAFAAV
ABcAFgAVABQAEQARABIAEgASABQAFAAUABQAEgASABIAEgAUABQAFAAUABMAEwATABMA
EwATABMAEgATABUAFgAXABUAEwARAA8AEwAXABUAEgAQABEAEQATABcAHAAcABYACgD5
/+T/zv+9/6j/k/+A/2//Zv9g/17/Yf9m/27/c/9//4//nf+m/7D/uP+//8X/zP/V/93/
5f/q/+7/9f/6//7///8CAAUACgAOABEAEgASABMAEgARABAAEQARABEAEQARABMAEwAT
ABQAEgARABEAEQARABAAEAARABEAEQAQAA8ADwAOAA4ADwAQABAAEAAPAA4ADQAMAAsA
DQAOABAAEQAQAA8ADQAMAA4ADgAOAA4ADgAOAA4ADgANAAwACwAKAAsADAANAA4ADAAL
AAsACwALAAsACwALAAsACwALAAsACgAJAAcABgAHAAgACgALAAYABQAFAAQABAAEAAQA
BQAFAAUABQAEAAMAAgABAP3//v///wAAAAD+//3//P/7//z/+v/6//r//P/7//r/+v/5
//j/9v/1//f/9//3//b/9P/0//P/8//0//T/9P/1//f/+P/5//v/+//6//r/+v/7//3/
/v8BAP//AQABAAEAAwAEAAQABAAGAAYABgAGAAQABAAEAAQACAAJAAgACwAKAAkABwAG
AAcABwAIAAgACQAJAAkACAAHAAYABQADAAQABQAGAAgABgAGAAYABgAGAAYABAAEAAUA
BQAFAAUAAgABAAEAAQACAAMABQAGAAQAAwADAAMAAwADAAMAAwAFAAUABQAEAAMAAgAB
AAAAAQACAAMABAADAAIAAQD//wEAAQACAAIAAQABAAEAAQD//////////wEAAQABAAEA
AQABAAEAAQABAAEAAgACAAIAAgACAAIAAQABAAEAAAAEAAUABAAFAAMAAwADAAMABQAF
AAUABAAGAAYABgAGAAUABgAFAAQABwAHAAgACQAIAAcABgAGAAgACAAJAAoACAAHAAcA
BwAGAAYABgAGAAcACAAJAAkABwAIAAgACAAIAAkACQAJAAoACQAJAAkABwAHAAcABwAJ
AAoADQAOAAwACwAKAAgACgAKAAoACgAKAAoACgAJAAgABwAGAAgACAAIAAgABgAGAAYA
BgAGAAYABgAGAAcACAAJAAoACQAIAAcABgAHAAgACQAKAAoACgAKAAoACQAIAAcABgAD
AAIAAQAAAP7//P/6//j/+P/4//j/+P/2//b/9v/2//P/8//z//P/9P/2//n/+//6//n/
+v/7////AQABAAAA/v/+/////////wEAAQABAAIAAwAFAAYAAwACAAEAAQACAAMABAAF
AAMAAwADAAMAAgACAAIAAwAEAAUABgAFAAQABAADAAIABAAEAAQABAACAAIAAgACAAIA
AgACAAIABQAFAAUABQADAAMAAwACAAQABQAFAAUABQAFAAUABQABAAMAAwACAAYACwAN
AA0ACwAIAAAA9P/k/9P/xv+0/5//iP9x/17/Uf9O/1L/Wv9h/2j/dP9//4f/j/+b/6T/
rP+2/7//xf/K/9H/1//b/9z/4v/r//D/9P/5//z//f/+//7///8AAAAAAQACAAMABAAH
AAYABQAEAAMABAAFAAYACAAHAAUABAADAAMAAgACAAMABAAFAAUABQADAAIAAgADAAQA
BAAEAAMAAwADAAMAAwAAAAAAAQABAAIAAwADAAQAAwACAAEAAAABAAIAAwAEAAMAAgAB
AAAAAAAAAAAAAAACAAEAAQABAAAA///+//3//v///wAAAQD//////v/+//7//v//////
/////wAAAAD+//z/+v/5//v/+//7//r/+P/4//j/9f/1//X/9f/0//X/9f/1//X/8v/w
//D/8P/x//H/8f/y//D/8P/v/+//7f/t/+3/7P/t/+7/7v/v/+//7v/t/+3/7//w//H/
8//0//T/9f/2//b/9//3//n/+//9//3//f/8//z/+//6//3//v///wAA/v/+//7//v/9
//3/+//9///////+//7//P/7//v/+v/8//3//v/+//7//v/+//3/+//7//v//P/+//7/
/v/+//z//P/6//r//f/9//3//f/8//v/+//7//v/+//8//z//f/9//7////+//3//P/7
//3//f/9//z//P/8//z//P/8//z//P/8//7//v/+//3//P/7//v/+v/8//3//v////3/
/f/9//3/+//7//v/+//8//3//v////7//f/9//z//v/+//7//v/8//3//v/+//3//f/7
//v//v///wAAAQAAAP///v/8//3//v///wAA/v8AAAAAAAD+//3//f/9//7///8AAAIA
AQAAAAAAAAABAAEAAgADAAMAAgABAAAAAgACAAIAAQADAAQABAAEAAEAAQAAAP//AQAB
AAIAAwABAAEAAQABAAIAAgAEAAQABQAFAAUABAACAAIAAgAEAAQABAAEAAQABAAEAAQA
AgACAAIAAgAFAAYABwAIAAcABgAFAAQABgAGAAYABgAGAAYABgAGAAQABAAEAAQABQAG
AAcACAAGAAYABgAGAAgACAAIAAgACgAKAAoACgAKAAoACgAKAA0ADgAPABAADwAOAA0A
DAALAAoACQAIAAYABgAGAAYABQAEAAMAAgAEAAQABAADAAEAAQABAAEAAAACAAMAAwAF
AAcACQALAAsACwAKAAoADQAPABAAEQARABEAEQARABMAFAAUABQAFgAWABcAFwAVABUA
FQAVABcAFwAXABgAFgAWABcAFwAXABcAFQAVABgAGAAYABgAFgAWABYAFgAYABgAGAAY
ABcAFgAVABUAFwAXABcAFwAXABcAFgAWABYAFQAUABMAFwAXABkAFwAVABEAEAAOAA8A
EwAZAB0AIAAeABQAAgDt/9j/xv+z/57/hf9s/1f/Rv84/zL/M/8+/1D/Yf91/4X/k/+g
/6r/sP+3/8P/zv/X/93/4//m/+j/7f/2//r///8EAAkADgAQAA8AEAAQABEAEQARABEA
EwAUABUAFgAXABYAFQAUABQAFQAVABYAFwAVABQAFAAVABUAFQAUABMAFQAUABQAFQAT
ABIAEQAPABIAEwAUABUAEgASABMAEwATABMAEgASABMAFAAVABYAFAAUABQAFAAWABYA
FgAWABQAFAAUABQAFgAVABUAFQAXABcAFwAXABYAFQAUABMAFAAVABUAFgAUABQAFQAV
ABEAEQASABIAEgASABIAEwAQAA8ADgAMAA8AEAARAA8ADgANAAwACgAJAAkACQAJAAkA
CAAJAAoABwAFAAMAAgADAAQABAAFAAQAAwACAAAAAgACAAEAAQAEAAQABAAFAAMAAgAB
AAEAAwAEAAYACAAGAAcABwAJAAkACwALAAsADQAOAA4ADgAPAA4ADQAMAA0ADgAPABAA
DwAPAA0ADwAPAA8ADgAOAA4ADwARABIAEAAPAA4ADAANAA4ADwAPAA0ADQANAA4ADAAM
AAwADAAOAA4ADAAMAAwACwAKAAkACwALAAwADQAMAAsACwAKAAoACQAJAAkACwALAAsA
CwAKAAkACAAGAAcACAAJAAoACAAIAAgACAAIAAgACAAHAAgACQALAAwACAAHAAYABQAG
AAcACAAJAAcABwAHAAcABwAHAAcABwAIAAkACwAMAAsACgAJAAgACQALAA0ADgANAA0A
CwALAAsACwALAAsADQANAA0ADAAKAAoACgAKAAsADgAPABAADgANAA0ADQAPAA8ADwAQ
ABAAEAARABIAEAAPAA8ADwARABIAEwAUABMAEgARAA8AEQASABIAEgASABMAEwATABAA
DwAPAA8AEgATABQAFQAVABQAFQAUABMAEwATABIAFgAWABQAEgASABIAEgATABQAFQAW
ABYAFgAWABYAFAAUABQAFAAVABYAFwAYABcAFgAVABQAFQAWABcAGAAaABoAGgAaABgA
GAAYABgAGwAcAB0AHgAdABwAGwAaABkAGAAXABYAFQAUABMAEgASABIAEgASABIAEgAS
ABIAEQAQAA8ADgAQABAAEAAQABEAEgATABQAFQAWABcAGAAbABwAHQAeABwAHAAcABwA
HQAeAB8AIAAeAB4AHgAeAB4AHgAeAB4AHwAgACEAIgAhACAAHwAeAB8AIAAhACIAIAAg
ACAAIAAeAB4AHgAeAB8AIAAhACIAHwAeAB0AHAAfACAAIQAiACAAIAAgACAAIAAgACAA
IAAiACIAIgAiACEAIAAfAB4AIQAkACcAKgAjABwAFQAOAPn/5v/T/8D/qv+W/4L/bv9n
/2D/Wf9S/1//bP95/4b/lP+g/6z/uP/A/8j/0P/Y/9//5v/t//T/+P/8/wAABAAKAA4A
EgAWAA==
         </WaveFormData>
      </LeadData>
      <LeadData>
         <LeadByteCountTotal>10000</LeadByteCountTotal>
         <LeadTimeOffset>0</LeadTimeOffset>
         <LeadSampleCountTotal>5000</LeadSampleCountTotal>
         <LeadAmplitudeUnitsPerBit>4.88</LeadAmplitudeUnitsPerBit>
         <LeadAmplitudeUnits>��V</LeadAmplitudeUnits>
         <LeadHighLimit>2147483647</LeadHighLimit>
         <LeadLowLimit>268435456</LeadLowLimit>
         <LeadID>V2</LeadID>
         <LeadOffsetFirstSample>0</LeadOffsetFirstSample>
         <FirstSampleBaseline>0</FirstSampleBaseline>
         <LeadSampleSize>2</LeadSampleSize>
         <LeadOff>FALSE</LeadOff>
         <BaselineSway>FALSE</BaselineSway>
         <ExcessiveACNoise>FALSE</ExcessiveACNoise>
         <MuscleNoise>FALSE</MuscleNoise>
         <LeadDataCRC32>714155681</LeadDataCRC32>
         <WaveFormData>
+v/6//r/+v/4//j/+P/4//b/9v/2//b/+P/4//j/+P/2//f/9//3//r/+/8AAAEAAgAD
AAQABQAHAAcABwAHAAMAAQD///7//f/7//r/+v/9//3//f/9//r/+v/7//v/+//7//v/
+//7//v/+//7//v/+//7//v/+//7//z//P/6//j/+P/6//z/+//7//v/+//8//z//P/8
//z//P/8//z//P/8//z//P/8//z//P/8//z//P/8//z//f/9//3/+//7//n/+f/7/wQA
GAAzAFMAawBqAE8AIADn/7b/m/+E/2b/Uf84/xH/+P7x/vX+Af8U/x7/Jv82/0H/Tv9b
/2//gf+P/5n/ov+u/7j/vv/C/8j/zv/Z/+H/6f/s//H/9P/4//v//v///wAAAQACAAIA
AgADAAMAAwADAAQABAAFAAYACAAIAAYABgAHAAcABwAIAAkACAAIAAgACAAGAAYABwAI
AAoACgALAAsACQAJAAkACQAHAAcACAAIAAgACAAJAAkABwAGAAYABgAIAAgACQAKAAkA
CgAKAAsACwAKAAkACAAKAAwADwASABMAEwASABIAEwAUABUAFgAVABYAGAAbABkAGQAa
ABsAHgAgACIAJAAkACQAJQAjACYAKAApACsAKwAuAC8AMgA0ADQANAA1ADUANwA5ADkA
OQA6ADsAOwA7ADsAPAA8ADwAOwA4ADcANwA2ADUANAAxAC8ALQAqACsAKQAlACEAHwAd
ABsAGQAXABUAEgAPAA4ACgAHAAUAAwAAAAEAAAD9//z/+f/1//X/8//y//L/8f/v/+//
7//u/+3/7P/q/+v/6//q/+r/6f/p/+f/5v/n/+X/5v/o/+b/5v/l/+X/5P/k/+P/4v/j
/+T/5f/m/+b/5f/k/+P/5P/k/+P/4//j/+P/4//k/+P/4//i/+H/4//j/+P/4//j/+L/
4f/g/+D/4P/g/+D/4P/h/+H/4v/k/+T/5P/k/+P/4//j/+P/4v/j/+X/5f/m/+b/5v/m
/+j/6P/p/+n/6f/q/+r/6v/q/+r/6v/q/+j/6P/o/+n/6//r/+v/6//t/+z/7P/s/+7/
7v/u/+7/7v/t/+3/7f/r/+v/6//r/+z/7P/s/+z/7P/s/+v/6//t/+3/7f/t/+//7//v
/+7/6//r/+v/6//u/+7/7v/u/+3/7f/t/+3/6v/q/+r/6//t/+3/7P/s/+v/6v/p/+j/
6v/q/+r/6v/r/+v/6//r/+n/6f/p/+n/6//r/+v/6//p/+n/6P/q/+r/6v/q/+z/7P/s
/+z/6v/q/+r/6v/s/+z/7P/s/+r/6v/q/+r/6v/q/+r/6v/q/+r/6v/q/+r/6v/q/+r/
7f/u/+//8P/w//D/8P/w//D/8P/w//D/8v/y//L/8v/0//T/9P/0//T/9P/0//T/8f/u
/+v/6P/o/+j/6P/o/+b/5v/m/+b/6P/o/+j/6P/o/+n/6f/p/+v/6//v/+//8v/z//T/
9f/3//f/9//3//T/8//y//L/8f/v/+7/7v/t/+3/7f/t/+7/7v/v/+//8f/x//H/8f/w
/+//7v/t/+7/7//w//H/7//v//D/8P/w/+7/7v/w//D/7//v/+//7//w//D/8P/w//D/
8P/w//D/8P/w//D/8P/w//D/8P/w//D/8P/w/+7/7//v/+//8f/z//H/7//v//b/BAAf
AD8AWwBkAE8AIgDn/7D/kf96/1z/Rf8u/w//9v7t/u3++f4M/xz/Kv86/0P/Tv9d/23/
ef+J/5X/nv+o/7L/vP/C/8b/zv/X/9//5//s/+//9P/6/////v///wAAAQAAAAAAAAAB
AAMAAwADAAQABAAFAAYACAAKAAgACAAJAAkACQAKAAsACgAKAAoACgALAAwADgAQAA8A
DgAOAA0ADQANAA0ADQAPAA8AEAAQAA8ADgAOAA0ADQAOABAAEgAQABAAEQASABMAFAAU
ABUAGAAYABgAGAAYABgAGQAaABwAHQAdAB4AHwAgACEAIgAhACIAJAAnACkAKQAqACsA
LAAuADAAMgA2ADgAOwA7ADwAPgA/AEEAQwBGAEcASgBOAE4ATgBPAE8AUQBTAFMAVABW
AFgAWQBXAFcAWABYAFkAWQBXAFcAVwBWAFUAVABRAE8ATQBKAEkARwBDAD8APgA7ADgA
NQAyAC8AKwAnACYAIgAfAB0AGgAWABYAFAASABIAEAANAAkABwAGAAYABQADAAMAAwAC
AAEAAAD+///////+//7///////3//P/+//v/+//8//z//P/7//v//P/8//v/+v/4//j/
+P/4//v/+//7//v/+v/6//n/+f/5//n/+f/6//3//f/8//v/+f/5//n/+f/8//z//P/8
//z//P/8//z//P/9//3//v8AAAAAAAAAAP//////////AgADAAUABQAEAAQABAAEAAYA
BgAHAAcABwAIAAgACAAGAAYABgAGAAcACAAJAAsACQAJAAkACQAJAAgACAAIAAoACgAK
AAoACAAHAAcABwAJAAkACQAJAAYABgAGAAYABgAGAAUABQAHAAcABwAHAAUABQAFAAQA
BQAFAAUABQAEAAQABAAEAAMAAwADAAMABAAEAAQABQADAAMAAgACAAQABAAEAAQABAAE
AAQABAADAAMAAwADAAUABQAFAAUABAADAAIAAQADAAMABgAEAAQABAAEAAIAAgACAAIA
AgACAAIAAgAAAAAAAAAAAAIAAgACAAIAAAAAAAAAAAAAAAAAAAAAAAIAAgACAAIAAAAA
AAAAAAACAAIAAgACAAIAAgACAAIAAgACAAIAAgACAAIAAgACAAAAAAAAAAAAAgACAAIA
AgACAAIAAgACAAIAAgACAAIAAwAEAAUABgAGAAYABgAGAAcACAAJAAoACgAKAAoACgAK
AAoACgAKAAcABgAFAAQAAAD+//z/+v/6//r/+v/6//z//P/8//z/+v/6//r/+//9//3/
/f/9//////8CAAMABgAHAAkACQAJAAkACAAHAAYABgADAAEAAAAAAAEAAQD//////v/+
/wEAAQABAAEA////////////////////////////////AAAAAAAA/v8AAAIAAgABAAEA
AQABAAIAAAAAAAAAAAACAAIAAgACAAAAAAAAAAAAAgACAAIAAgACAAIAAgADAAEAAwAD
AAMABQADAAEACAAaADcAWwB3AHgAWQAiAN3/rP+T/3L/UP83/yL/C/8A//v+//4P/yr/
RP9W/17/Y/9q/23/cf+B/5P/of+s/7b/vv/E/8j/0P/c/+f/7f/1//r/AQAGAAYABwAI
AAkACgALAAwADAAMAA0AEQARABEAEgASABMAFAAWABUAEgARABEAEgATABUAFwAWABYA
FgAWABgAGAAZABoAHAAcAB0AHQAbABsAGwAbABsAGwAcABwAHAAcAB0AHQAcABwAHQAe
ACAAIAAhACIAIgAiACEAIQAjACQAJQAmACcAKAAqACwALAAtAC0ALgAxADIAMwA0ADUA
NgA4ADsAPQA9AD4APwBAAEIARABGAEYASABLAEsATwBSAFQAVwBXAFoAWwBeAGIAYgBi
AGMAYwBlAGcAZwBpAGoAawBrAG0AbQBuAG4AbQBtAGsAawBrAGoAaQBoAGUAYwBhAF4A
WwBZAFUAUQBOAEsASABFAEAAPQA5ADUANAAwAC0AKwAmACIAIgAgABwAHAAaABcAFwAV
ABQAFAASAA8ADgANAA0ADQANAAwACwALAAoACgANAA0ACwAKAAsACQAKAAwACgAKAAkA
CQALAAwADAAMAAoACgAKAAoACwALAAsACwALAAwADAANAAsACwALAAwADgAPAA8ADwAN
AA0ADQANAA4ADgAOAA4ADAAMAAwADAAMAA0ADQAOAA4ADgAOAA4ADQANAA0ADQANAA0A
DgANAA4ADgAOAA4ADgAOAA8ADwAPABAAEAAQAA8ADgANAAwADgAOAA4ADwAPAA8ADwAP
AA4ADAALAAoACgAKAAoACgAIAAcABwAHAAkACQAJAAkACAAIAAgACAAIAAgABwAHAAkA
CQAJAAkACQAJAAkACAAJAAkACQAJAAoACgAKAAoABwAHAAcABwAIAAgACAAJAAcABwAG
AAYACAAIAAgACAAGAAYABgAGAAMAAwADAAMABQAFAAUABQAFAAUABQAFAAUABQAGAAYA
BgAGAAYABQAEAAMAAgAEAAQABAAEAAQABAAEAAQABAAEAAQABAAEAAQABAAEAAIAAgAC
AAIABAAEAAQABAACAAIAAgACAAIAAgACAAIAAwAEAAUABgAGAAYABgAGAAcACAAJAAoA
CAAIAAgACAAIAAgACAAIAAsADAANAA4ADAAKAAgABgAEAAIAAAD+//3//P/7//r/+v/6
//r/+v/8//z//P/8//z/+//6//n/+v///wAABAADAAQABQAHAAUABQAFAAQABQAEAAQA
AQD9//z//P/9//3//f/9//z//P/9//3//f/9//3//f/9/////////////v/9//z/+//8
//7///8AAPz//P/+//7//f/9//3//f/+//7//v/+/wAAAAAAAAAA/v/+//7//v/+//7/
/v/+//z//P/8//z//v///wAAAQD//////f/9/wQAFgAvAEsAZwBwAF0ANgD9/8j/p/+S
/3j/X/9I/yf/Bv/5/vn+Af8S/x7/KP80/0P/Tv9f/3H/gf+P/5n/ov+u/7r/xP/I/8z/
0v/b/+P/6//y//X/+v/+////AAABAAIAAwAFAAYABwAJAAoACQAIAAgABgAHAAgACgAM
AAoACgALAAkACQAKAAsADAAMAAwADAAKAAoACwAMAAoACgALAAsACwALAAsACwAJAAkA
CgAKAAwADAANAA0ADAAMAA0ADgAMAAwADQAOAA8AEAAQABEAEgASABIAEgAUABQAFQAW
ABYAFwAXABgAFwAYABkAGgAbABwAHgAhAB8AHwAgACEAIgAkACYAKAApACoALAArACoA
LAAtAC8ALwAyADMANgA2ADYANgA3ADkAOwA9AD0AOwA8AD0APQA7ADsAPAA8AD8APwA9
AD0AOwA6ADkAOAA5ADcANQAyADMAMQAtACkAKAAlACIAHwAfAB0AGgAXABQAEAANAAsA
CQAGAAcABgAEAAQAAgD//////f/8//z/+//5//n/+f/4//f/9v/0//X/9f/0//T/9f/1
//P/8v/0//H/8f/y//L/8v/x//H/8f/w/+7/7P/t/+7/7//w/+//7//v/+//7P/s/+v/
6//t/+3/7f/u/+7/7f/r/+n/6//r/+v/6//s/+z/7P/s/+r/6v/q/+r/6v/r/+v/7P/r
/+r/6f/o/+j/6f/q/+v/7P/t/+//7//u/+7/7v/u//D/8P/x//H/7//w//D/8P/y//L/
8v/y//L/8v/y//P/8f/x//H/8f/y//L/8//0//L/8v/y//L/8//z//T/9f/z//P/8//z
//L/8v/y//L/9P/0//P/8//x//H/8f/x//P/8//z//L/8f/x//H/8f/w//D/8P/w//H/
8f/x//H/7v/u/+7/7//x//H/8P/w/+7/7v/u/+7/7v/u/+7/7v/v/+//7//v/+3/7f/t
/+3/7//v/+//7//v/+//7v/s/+z/7P/s/+7/7v/u/+7/7P/s/+z/7P/u/+7/7v/u//D/
8P/w//D/7//u/+3/7P/u/+7/7v/u/+//8P/x//L/9P/0//T/9P/0//T/9P/0//b/9v/2
//b/9//4//n/+v/5//j/9//2//L/8P/u/+z/6v/q/+r/6v/p/+j/5//m/+f/6P/p/+r/
6f/p/+n/6f/r/+//7//y//P/9P/1//f/9//3//f/9v/3//b/9v/z/+//7v/u/+//7//v
/+//7v/w//H/8f/x/+//7//v/+//8f/x//H/8f/x//H/8f/x/+//8P/w//D/7//w//P/
9P/y//H/8P/v//L/8v/y//L/8P/w//D/8P/w//D/8P/w//L/8v/y//L/8v/y//L/8v/z
//P/8//z//P/8//v//H/+P8MACcARQBfAGQATQAeAOP/sP+T/37/ZP9L/zL/D//2/u/+
8f7//hD/HP8s/zr/Q/9O/1//b/9//4v/l/+g/6r/tv/A/8T/yP/Q/9n/4f/p/+7/8//4
//z//f/8//3//v///wAAAAAAAAEAAwADAAMABAACAAMABAAGAAcABgAHAAkABwAHAAgA
CQAKAAoACgAKAAoACgALAAwACgAKAAsACwANAA0ADQANAAsACwAMAAwADAAMAA0ADQAM
AAwADQAOAA4ADgAPABAAEQASABIAEwAUABQAFAAUABQAFAAVABYAGAAZABkAGgAbABwA
HQAeAB8AIAAiACUAJQAlACYAJwAoACoALAAuADAAMgA1ADUANgA4ADkAOwA9AEAAQQBE
AEYARgBGAEcASQBLAE0ATQBNAE4ATwBPAE8ATwBQAFAAUQBRAE8ATwBPAE4ATQBMAEsA
SQBHAEQAQwBBAD0AOQA2ADMAMAAtACsAKQAmACMAIAAcABkAFwAUABAAEAAOAAwADAAK
AAcABQADAAIAAgADAAEAAQABAP7//f/8//r/+f/5//j/+P/5//n/9//2//b/8//z//T/
9v/2//X/9f/0//T/8//y//T/9P/0//T/8//z//P/8//0//T/8//z//X/9f/1//b/9f/1
//T/8//1//X/9f/1//T/9P/0//T/9P/0//T/9P/2//f/9//4//b/9v/2//b/9//3//f/
9//4//n/+//7//r/+v/6//r//P/8//3//f/7//z//P/8//3//v///wAAAAAAAAAAAQD/
/////////wEAAAAAAAAA///+//3//P/+//3//f/9//3//f/9//3//P/8//z//P/8//z/
+//7//n/+f/5//n/+//7//v/+v/5//n/+f/5//j/+P/4//j/+P/5//r/+//4//j/+P/5
//n/+f/4//j/+P/4//j/+P/2//b/9v/2//f/9//3//f/9f/1//X/9f/3//f/9//3//f/
9//2//T/9P/0//T/9v/2//b/9v/0//T/9P/0//T/9P/0//T/9v/2//b/9v/0//T/9P/0
//b/9v/2//b/9P/0//T/9P/0//T/9P/0//b/9v/2//b/9v/2//b/9v/3//j/+f/6//r/
+v/6//r/+v/6//r/+v/7//z//f/+//7//v/+//7/+//6//n/+P/2//T/8v/w/+7/7v/u
/+7/7v/u/+7/7v/u/+7/7v/v//H/8f/x//H/8//z//b/9//4//n/+//7//v/+//6//n/
9v/2//P/8f/y//L/8//z//P/8//y//L/8//z//P/8//z//P/8//z//H/8f/x//H/8//z
//P/8//0//T/9P/y//L/9P/0//P/8//z//P/9P/y//L/8v/y//T/9P/0//T/8v/y//L/
8v/0//T/9P/0//T/9P/0//X/9f/1//X/9f/1//X/9f/+/xAALQBPAGcAaABLABQA1f+m
/4v/cP9Q/zf/Gv/9/vL+7/7z/gP/Gv8u/0D/SP9N/1j/Y/9r/3v/jf+Z/6T/rv+0/7z/
wv/I/9T/3//l/+3/9P/3//z//v8BAAAAAQACAAMABAAEAAQABQAHAAcABwAIAAgACQAK
AAwADAAKAAoACwANAA0ADgAPAA4ADgAOAA4ADgAOAA8AEAASABIAEwATABEAEQARABEA
EQARABIAEgASABIAEwATABIAEgATABQAFgAWABcAGAAXABgAGAAZABwAHAAcABwAHQAe
ACAAIgAiACMAIwAkACcAKAApACoAKQAqACwALwAxADEAMgAzADQANgA4ADoAPAA+AEEA
QQBFAEgASgBNAE4AUABQAFIAVgBWAFYAVwBZAFsAXQBdAF0AXgBfAF8AYQBhAGIAYgBi
AGEAXgBdAF0AXABbAFoAVwBVAFMAUABNAEsARwBDAEIAPwA8ADkANgAzAC8AKwAoACQA
IQAfABwAGAAYABYAEwASAA8ACwAKAAkACQAKAAcABQAFAAUABAADAAIAAAD//////v/+
//3//f/7//r/+//5//r//P/6//r/+f/5//z//P/7//r/+v/6//r/+v/7//v/+//7//z/
/P/7//v/+//7//v//P/9//3//P/7//3//f/9//3//v/+//7//v8AAAAAAAAAAAAAAQAB
AAIAAgACAAIAAgADAAMAAwADAAMAAwAEAAMAAwAEAAUABgAEAAQABQAFAAUABgAGAAYA
BgAGAAYABgAEAAQABAAFAAUABQAFAAUAAwACAAIAAgAEAAQABAAEAAIAAQABAAEAAQAB
AAEAAQAAAAAAAAAAAP7//v/9//3//f/9//3//f/9//3//f/8//v/+//7//v//P/8//z/
/P/7//v/+//7//r/+v/6//v/+//7//r/+v/6//r/+v/6//r/+v/6//r/+f/5//n/+f/5
//n/+f/5//v/+//7//v/+//7//z//v/+//7//v/8//z//P/8//z//P/8//z//v/+//7/
/v/8//z//P/8//7//v/+//7//v/+//7//v///wAAAQACAAIAAgACAAIAAgACAAIAAgAE
AAQABAAEAAQABAAEAAQABAAEAAQABAAGAAYABgAGAAYABgAGAAYACQAKAAsADAAMAAwA
DAAMAAwADAAMAAwADQAOAA8AEAASABIAEgASABAAEAAQABAADQAKAAcABAACAAIAAgAC
AAIAAgACAAIAAAAAAAAAAAADAAMAAwADAAIABQAEAAYACQAKAAsADQAPAA8ADwAOAA0A
DAAMAAkABwAGAAYABwAFAAUABQAEAAQABQAFAAUABwAHAAcABwAFAAUABQAFAAcABwAH
AAcABgAGAAUABAAEAAQABgAGAAUABQAFAAUABAAEAAQABAAGAAYABgAGAAQABAAEAAQA
BAAEAAQABAAGAAYABgAGAAUABQAFAAUABwAHAAcABwAIAAwAGQAxAFMAdAB9AGgAPQD+
/8P/nv+I/2v/UP85/xj/+/71/vP+/P4M/xr/Jv81/0L/T/9h/3P/g/+T/57/qv+0/77/
xv/M/9T/2//j/+3/9P/3//z/AgAHAAoACwAMAA0ADAAMAAwADQAPAA8ADwAQABAAEQAS
ABQAFAASABIAEwAVABUAFgAXABcAFgAVABQAEgASABMAFAAUABQAFQAVABMAEwATABMA
FQAVABYAFgAUABQAFQAVABYAFgAXABgAFgAWABcAGAAXABgAGAAZABwAHAAcABwAHgAe
AB8AIAAgACEAIQAiACUAJgAnACgAKAAoACkAKwAtAC0ALgAvAC8AMAAxADIAMgA0ADcA
NwA4ADoAOwA9AD4AQABAAEIARgBGAEYARwBHAEkASwBLAEsATABNAE0ATwBPAFAAUABQ
AE8ATABLAEwATABMAEwATQBLAEkARgBFAEMAPwA7ADkANwA1ADMAMAAtACkAJQAlACIA
IAAfABwAGAAYABYAEgASABAADQANAAsACgAKAAcABQAFAAUABgAFAAQAAgABAAEAAAAA
AP/////9//z//v/7//v//P/6//r/+f/5//z//P/7//r/+P/4//j/+P/5//n/+f/5//n/
+v/6//v/+//7//v//P///////v/9//v/+//7//v/+v/6//r/+v/8//z//P/8//v/+//6
//r//P/8//z//P/5//n/+f/5//r/+//9//3//P/8//z//P/8//z//f/9//3//v/+//7/
/v/+//7//v/+//7//v///wEAAQABAAEA///+//7//v8AAAAAAAAAAP///f/8//v/+//7
//v/+//8//z//P/8//v/+v/4//f/9//3//f/9//1//X/9f/0//X/9f/1//X/9v/2//b/
9v/z//P/8//z//T/9P/0//X/8//z//L/8v/w//D/8P/w//L/8v/y//L/7//v/+//7//x
//H/8f/x/+//7//v/+//7f/v//D/8P/w//D/8P/u/+7/7v/u//D/8P/w//D/8P/w//D/
8P/y//L/8v/y//T/9P/0//T/8v/y//L/8v/z//T/9f/2//j/+P/4//j/9f/0//P/8v/w
/+7/7P/q/+n/6P/n/+b/5v/m/+b/5v/m/+b/5v/m/+X/5f/l/+X/5//r/+v/7v/v//D/
8f/z//P/8//z//L/8//y//L/7//r/+r/6v/r/+v/6//r/+r/6v/r/+v/6//t/+3/7f/t
/+v/6//r/+v/6//r/+v/6//t/+7/7v/u/+r/6v/s/+z/6//r/+v/6//s/+z/7P/s/+z/
7P/s/+z/7P/s/+z/7P/s/+z/7P/s/+z/7P/s/+z/7f/t/+3/7f/r/+v/6//r//T/BgAf
AD8AVwBYAD8AFADb/6r/j/96/17/Rf8q/wf/7v7n/uv++/4O/xr/JP8y/zv/Rv9Z/2v/
ef+F/5P/nv+m/67/tv+8/8D/yP/R/9v/4//o/+v/7v/y//P/9v/3//j/+f/6//r/+v/7
//v/+//7//z//P/9//7/AAACAAAAAAABAAEAAQACAAMABgAGAAYABgAEAAQABQAGAAQA
BAAFAAUABQAFAAUABQAFAAUABgAGAAgACAAJAAkACAAIAAkACgAKAAoACwAMAA0ADgAO
AA8AEAAQABAAEAASABIAEwAUABUAFQAUABQAFgAYABoAHAAbABwAHgAhACEAIQAiACMA
JgAoACoALAAtAC4AMAAvADEANAA2ADkAOQA8AD0AQABCAEIAQgBDAEcASQBLAEsASQBK
AEsASwBNAE0ATgBOAE0ATQBLAEsASQBIAEcARgBHAEUAQwBAAD0AOwA3ADMAMQAvAC0A
KwAnACUAIgAfAB4AGgAXABUAEwAQABEAEAANAAwACQAFAAQAAwADAAQAAQD////////+
//3//P/6//v/+//6//r/+f/5//f/9v/3//X/9v/4//b/9v/1//X/9v/2//X/9P/2//b/
9v/2//X/9f/1//X/9v/2//X/9f/1//X/9f/2//X/9f/0//P/9f/1//X/9f/0//T/9P/0
//b/9v/2//b/9v/3//f/+P/4//j/+P/4//j/+f/6//v/+//7//z/+//9//7///8AAAAA
AAABAAEA//8AAAAAAAABAAIAAwAEAAIAAgACAAMAAwADAAMAAwADAAIAAgACAAIAAgAC
AAIABAADAAMAAwABAAEAAQABAAEAAgADAAQAAgACAAEAAQD//////////wEAAQABAAAA
//////////8AAAAAAAAAAP///////////v/+//7///8BAAEAAAAAAP7//v/+//7/AAAA
AAAAAAD9//3//f/9//3//f/9//3////////////9//v//P/8//z//P/8//z//P/8//z/
+v/6//r/+v/7//z//f/+//z//P/8//z//v/+//7//v/8//z//P/8//z//P/8//z//v/+
//7//v8AAAAAAAAAAAIAAgACAAIABAAEAAQABAAEAAQABAAEAAcACAAJAAoACQAIAAcA
BgACAAAA/v/8//v/+v/5//j/9v/2//b/9v/3//j/+f/7//n/+f/5//n/+//7//7///8C
AAMABQAFAAcABwAGAAUABQAGAAQAAwABAAAAAAD////////+//7////////////9//3/
/f/9//////////////////////8AAAAAAAD+/wAAAgACAAEA////////AAACAAIAAgAC
AAAAAAAAAAAAAAAAAAAAAAACAAIAAgACAAAAAAAAAAEAAQADAAMAAwADAAEA///+/wQA
FQAvAFMAcgB5AGIAMwDy/7f/mP+C/2P/Sv8x/xD/+f7x/vP+/v4S/yj/PP9J/1L/Xf9p
/3f/hf+T/6L/rv+6/8L/zP/S/9b/3f/n//H/+P///wQACgANAAwADQAOAA8AEgASABIA
EwAVABUAFQAWABQAFQAWABgAGQAYABkAGwAbABsAHAAdAB4AHgAeAB4AHgAeAB8AIAAe
AB4AHwAfACAAIQAiACMAIQAhACIAIgAiACIAIwAjACMAJAAmACgAJgAmACcAKAApACoA
KgArACwALAAsACwALgAuAC8AMAAyADMAMwA0ADMANAA1ADYAOQA6ADwAPwA/AD8AQABB
AEAAQgBEAEYASABKAE0ATQBOAFAAUQBTAFUAWABZAFwAXgBeAF4AXwBfAGEAYwBjAGUA
ZgBnAGcAZgBlAGUAZABnAGcAZQBlAGMAYgBhAGAAXwBdAFsAWABZAFcAUwBPAEoARwBE
AEEAPwA9ADoANwA0ADAALQArACgAJAAkACIAHgAeABwAGQAVABMAEgASABEADwAPAA8A
DAALAAoACAAJAAkACAAIAAkACQAHAAYABAABAAEAAgACAAIAAQABAAIAAgABAAAAAAAA
AAAAAAABAAEAAQABAAAAAAD/////////////AAABAAEAAAD/////////////AgACAAIA
AgAAAAAAAAAAAAIAAwADAAQAAgACAAIAAgABAAEAAQABAAQABQAHAAcABQAEAAMAAgAE
AAQABQAFAAUABgAGAAYABAAEAAQABAAGAAYABgAHAAUABQAFAAUABwAGAAYABgAEAAQA
BAAEAAQAAwADAAMAAQABAAEAAQAAAAAAAAAAAAIAAgABAAEA///////////////////+
/////////////v/+//7//v////////////z//P/8//3///////7//v/+//7//v/+//z/
/P/8//z//P/9//7///////////////3//f/9//3//////wAA/v/+//7//v8AAAAAAAAA
AAAAAAAAAAAA/v/+//7//v///wAAAQACAAQABAAEAAQABQAGAAcACAAKAAoACgAKAAoA
CgAKAAoADQAOAA8AEAAOAA4ADgAOAAsACAAFAAIAAQAAAP///v8AAAAAAAAAAAAAAAAA
AAAAAAAAAAAAAAACAAIAAgACAAQABgAIAAoADAAMAAwADAAMAAwADAAMAAkACAAHAAYA
BAAEAAQABAAGAAYABgAGAAYABgAGAAYACAAIAAgACAAHAAYABQAEAAYABgAGAAYABAAE
AAQABAAEAAQABAAEAAYABgAGAAYABAAEAAQABAAGAAYABgAGAAYABgAGAAYABAAEAAQA
BAAGAAYABgAGAAYABgAGAAYAGwAuAEEAVABIAD4ANAAqAP//1P+p/37/Yv9G/yr/Dv8I
/wT/AP/8/gz/HP8s/zz/TP9a/2j/dv+F/5L/n/+s/7X/vv/H/9D/2f/g/+f/7v/0//r/
AAAGAA==
         </WaveFormData>
      </LeadData>
      <LeadData>
         <LeadByteCountTotal>10000</LeadByteCountTotal>
         <LeadTimeOffset>0</LeadTimeOffset>
         <LeadSampleCountTotal>5000</LeadSampleCountTotal>
         <LeadAmplitudeUnitsPerBit>4.88</LeadAmplitudeUnitsPerBit>
         <LeadAmplitudeUnits>��V</LeadAmplitudeUnits>
         <LeadHighLimit>2147483647</LeadHighLimit>
         <LeadLowLimit>268435456</LeadLowLimit>
         <LeadID>V3</LeadID>
         <LeadOffsetFirstSample>0</LeadOffsetFirstSample>
         <FirstSampleBaseline>0</FirstSampleBaseline>
         <LeadSampleSize>2</LeadSampleSize>
         <LeadOff>FALSE</LeadOff>
         <BaselineSway>FALSE</BaselineSway>
         <ExcessiveACNoise>FALSE</ExcessiveACNoise>
         <MuscleNoise>FALSE</MuscleNoise>
         <LeadDataCRC32>3609135654</LeadDataCRC32>
         <WaveFormData>
DAAMAAwADAAKAAoACgAKAAgACAAIAAgACgAKAAoACgAIAAgACQAJAAwADQARABQAFgAY
ABgAFwAWABYAFQAUABAADwAMAAgABwAFAAQAAwADAAQABAAFAAYABgAFAAUAAwADAAMA
AwAEAAUABgAHAAUABQAFAAUABQAFAAUABQAEAAMAAwAEAAQAAwADAAMAAwADAAMAAwAB
AAEAAQABAAMAAwACAAIAAwADAAMAAwADAAMAAwADAAMAAwAEAAQABgAIAAgACQALABQA
JgBAAGUAhACKAHoAXQA7ACAAFQAPAAcACAAGAPL/3f/T/8n/x//N/8n/tf+a/3v/Yv9Y
/2r/if+f/6r/tP+//8j/0P/X/9v/4P/q//X//f///wIABQAJAAsADQANAA4ADwAPABAA
EQASABMAEwATABMAFQAWABcAGAAWABYAFgAWABYAFwAXABcAFwAYABgAGAAWABcAFwAY
ABUAFAAUABMAEgASABIAEwASABQAFAAUABcAGAAbAB0AHQAdAB0AHgAeAB8AIAAhACMA
IwAjACUAJQAlACQAJQAnACsALgAyADEAMgAzADQANgA3ADcAOQA8AD4APwBCAEQARQBI
AEgATABOAFIAVQBXAFoAWwBeAF8AYgBlAGkAbwByAHUAeAB9AIAAggCFAIUAhwCJAIwA
jACOAJAAkACRAJIAkgCSAJIAkQCRAJAAjgCMAIkAiACEAIEAfgB7AHcAdABvAGsAYwBe
AFgAUgBNAEcAQwA8ADgAMgAuACkAJgAjACEAHgAZABYAFAARAA4ADAAJAAkACAAGAAUA
BQAEAAMAAQD///7//v/+//7//f/9//3/+//7//n/+f/6//j/+f/5//j/9v/1//T/9P/2
//b/9v/2//X/8//y//H/8f/x//H/8P/v/+//8P/w/+7/7v/u/+7/7P/s/+3/7v/t/+v/
6v/q/+z/6//r/+z/6//s/+3/7f/u/+7/7//x/+//7//w//H/8P/x//H/7//w//P/9f/2
//T/9f/1//b/9f/1//X/9f/1//f/+P/4//T/8f/t/+r/5v/k/+L/4P/f/97/3f/c/9z/
3P/b/9v/2P/X/9f/2f/X/9b/1f/V/9b/1v/W/9X/0//U/9T/0v/S/9L/0v/R/9P/0//T
/9P/0P/P/8//z//P/8//z//Q/8//zv/O/83/zf/M/8z/yv/M/83/zf/N/8z/yf/I/8f/
yP/I/8j/yP/I/8j/yP/I/8X/xf/F/8X/x//H/8f/x//H/8X/xv/G/8b/xv/G/8j/yP/I
/8j/yP/I/8j/yP/G/8b/xv/G/8b/xv/G/8b/xP/E/8T/xP/E/8T/xP/E/8T/xP/E/8T/
x//I/8n/yv/K/8r/yv/K/8j/yP/I/8j/yv/K/8r/yv/M/8z/zP/M/8z/zP/M/8z/yv/I
/8b/xP/C/8L/wv/C/8L/wv/C/8L/wP/A/8D/wP/A/8D/wf/B/8L/w//H/8r/zf/Q/9H/
0f/Q/9D/z//O/83/zf/L/8j/xf/D/8L/wf/A/8D/v/+//8D/wP+//7//wf/B/8H/wf+/
/7//v/+//8H/wf/B/8H/v/+//7//v//A/7//v//A/8D/v/+//7//v/+//7//v/+//7//
v/+//7//v/++/77/v/+//7//v//B/8H/wf/B/7//v//A/8D/wv/E/8T/xf/J/9D/3P/0
/xMAMgBAADoAIQABAOb/2//b/9n/3v/k/9r/z//J/8P/w//H/8X/t/+W/2v/Rv8u/y7/
Sf9j/2z/dv+B/4r/kv+X/5v/ov+s/7P/uf+//8L/xf/J/83/zv/N/83/zf/N/87/z//Q
/9P/0//T/9P/0f/S/9P/1P/U/9T/1P/U/9b/1//X/9f/1f/W/9b/1v/Y/9n/2f/a/9j/
2P/Z/9n/3P/c/9z/3f/e/+D/4P/g/97/3v/g/+H/4//j/+P/5P/k/+X/5v/n/+n/6f/p
/+v/7P/t/+3/7//v//H/8v/0//X/9v/3//j/+//9//7/AQACAAQABQAIAAkACwAPABAA
FAAWABoAHQAiACYAKAAsAC0AMAAzADcAOwA+AEEARABIAEwATwBTAFMAVQBXAFoAXgBg
AGIAYgBjAGQAZABkAGUAZQBmAGYAZgBkAGEAYABeAFsAWABVAFAATABGAEEAOwA2ADAA
KgAlAB8AGwAUABAACgAGAAEA+//3//T/8P/t/+r/6P/l/+T/4v/f/9//3P/a/9n/2f/Y
/9f/1f/T/9T/1P/U/9T/0//T/9P/0f/T/9H/0f/S/9D/0f/R/9D/0v/R/9D/0P/O/87/
zv/O/9D/z//P/8//z//P/8//zv/N/83/zv/O/87/zv/O/87/zv/O/8//0P/S/9H/0f/S
/9L/0f/R/9L/0f/S/9P/0//V/9T/1P/V/9P/0//U/9X/2P/Z/9n/1//X/9n/2v/a/9r/
2//b/9z/3f/d/93/3f/b/93/3v/e/9//3//e/97/4P/g/+D/4P/e/97/3v/e/9//4P/g
/+H/4P/f/9//4f/f/97/3f/d/9z/3P/c/9v/2//c/9z/2v/a/9r/2v/Z/9n/2f/Z/9n/
2v/Z/9n/2f/Z/9n/2f/a/9j/2P/Z/9n/2//a/9r/2P/a/9v/2//b/9v/2f/Z/9n/2P/Y
/9j/2P/a/9r/2v/a/9n/2f/Z/9n/1//X/9f/1//X/9f/2v/a/9r/2v/a/9j/2P/Y/9j/
2P/Y/9j/2P/Y/9j/2P/Y/9r/2v/a/9r/2v/a/9r/2v/Y/9j/2P/Y/9r/2v/a/9r/2P/Y
/9j/2P/Y/9j/2P/Y/9r/2v/a/9r/2P/Y/9j/2P/a/9r/2v/a/9j/2P/Y/9j/2P/Y/9j/
2P/a/9r/2v/a/9z/3P/c/9z/3f/e/9//4P/i/+L/4v/i/+T/5v/o/+r/6//s/+3/7v/w
//D/8P/w/+//7v/t/+z/6v/o/+b/5P/k/+T/5P/k/+T/5P/k/+T/5P/k/+T/5P/l/+X/
5f/l/+b/6P/r/+7/8P/x//P/9P/z//L/8f/x/+//7P/p/+f/5v/l/+T/5P/j/+P/5P/k
/+P/4//j/+P/4f/h/+H/4f/f/9//3//f/9//3//f/9//4f/h/+D/3//d/97/3v/d/93/
3f/d/93/3f/d/93/3f/d/93/3f/d/9z/3P/d/93/3f/d/93/3f/f/9//3//f/97/4P/g
/97/4v/l/+f/7v/6/xAAMQBOAFgAUAA3ABkACAALAA8AFQAiACwAMAAzADUANQA7AD8A
PQApAPr/w/+Q/2L/UP9n/4P/kP+a/6X/qv+u/7H/t//C/8r/0f/X/9v/4P/l/+X/4//l
/+X/5v/n/+f/6P/p/+r/7P/t/+7/7//v//D/8f/y//D/8P/w//D/8v/z//P/8//z//T/
9P/0//T/9f/1//b/+P/4//n/+f/4//j/+P/5//z//v/+//7//v/+/wAAAQABAAEAAQAC
AAQABQAGAAcABQAFAAUABwAKAAsACwANAA8AEQASABQAFQAWABcAGAAdAB8AIAAjACQA
JgAnACoALwAxADUANgA4ADoAPgBBAEQASABKAE4AUwBWAFkAXQBhAGQAZwBqAG4AcgB1
AHkAfQB/AIEAhACIAIoAjACMAI8AkACQAJAAkwCTAJQAlACWAJQAkQCQAI4AiwCIAIUA
fgB6AHQAbwBpAGQAXgBYAFAASQBEADwAOAAyAC4AKQAkAB8AGwAWABEADgAMAAkACAAG
AAMAAwABAP7//P/7//r/+f/3//X/9P/0//T/9P/z//P/8//x//L/8f/y//T/9P/1//X/
9P/1//X/9f/2//j/+P/4//j/+P/3//f/9//4//n/+v/6//f/9//4//j/+f/6//v//P/6
//r/+//8//7//f/9//7/AAD/////AAADAAQABQAFAAYABgAHAAkACQAJAAoACwALAAsA
CgAHAAkACwAMAAwACgALAAsADAALAAsACwALAAoACwALAAoACQAJAAgACAAIAAgACAAI
AAYABgAGAAYABgAGAAUABQAEAAMAAwAFAAcABgAFAAUAAgACAAIAAQADAAQABAACAAQA
BAAEAAMAAwADAAMAAwAEAAMAAwADAAUABQAFAAYABAAEAAUABQAHAAYABgAEAAYABwAH
AAcACQAHAAcABwAIAAgACAAIAAYABgAGAAYABwAHAAcABwAHAAcABwAHAAcABwAKAAgA
CAAIAAgABgAGAAYABgAIAAgACAAIAAgACAAIAAgACAAIAAgACAAIAAgACAAIAAgACAAI
AAgACAAIAAgACAAIAAgACAAIAAgACAAIAAgACwAMAA0ADgAQABAAEAAQABEAEgATABQA
EgASABIAEgASABIAEgASABMAFAAVABYAFQAUABMAEgAPAA4ADQAMAAwADAAMAAwACgAK
AAoACgAKAAoACgAKAAoACwALAAsADQAQABIAFQAaABsAGwAcABoAGQAYABcAGAAXABUA
EwAPAA4ADQAMAAwACwALAAwADgANAA0ADQALAAsACwALAA0ADQANAA0ACwALAAsACwAN
AA0ADQAMAAsACwAMAAwACQAJAAkACQALAAsACwALAAsACwALAAsACwAKAAoACwALAAsA
CwALAAkACQAJAAkACgAMAA0ADgAOAA4AEQATABoAKgBCAGUAiACWAI4AdQBRADAAIQAb
ABEADAAKAPz/4//T/8n/w//H/8P/s/+c/4H/av9g/27/if+h/6z/tv+//87/2P/d/+H/
6v/y//n/AwAHAAoADQARABEAEwATABQAFQAZABoAGwAcABsAGwAbABsAGwAcAB0AHgAe
AB4AHgAeABwAHQAdAB0AHwAgACAAIAAgACEAIQAiACAAIAAhACEAIgAiACIAIwAjACQA
IwAiACMAJAAnACkAKQApACkAKgAqACsALAAtAC0ALQAtAC8AMAAxADEAMwAzADUANgA4
ADcAOAA5ADoAOwA9AD4AQQBCAEQARQBIAEkASwBPAFAAUABSAFYAWQBaAF4AYABkAGUA
aABrAG8AcQB0AHcAegB9AIAAggCFAIcAiQCLAI4AjwCQAJEAkACPAJAAkACQAJMAkwCU
AJQAkwCQAIwAigCIAIUAggB/AHoAdgBwAGsAZwBiAFwAVgBTAE0ASQBCAEAAOgA2ADEA
KwAnACQAIAAdABoAGAAVABIAEAANAA0ACgAIAAcABwAIAAcABQADAAIAAgACAAIAAQAB
AAEA//8BAP////8AAP7///////7//f/7//n/+P/4//j/+P/4//j/9//3//f/9f/1//X/
9P/1//X/9v/2//P/8v/x//D/7v/u/+//8P/y//H/8f/y//L/8f/x//L/8//0//X/9f/1
//T/9P/1//X/9f/2//f/+P/5//n/9//3//n/+v/6//r/+//7//z/+//7//v/+//7//3/
/v/+///////+//7//v/+//7//v/+//7//v/+//7//v/9//3//v/9//3////9//z/+//7
//r/+v/6//n/+f/6//r/+P/4//j/+P/3//f/9//3//f/+P/3//f/9//2//X/9P/0//T/
9P/1//X/8//y//L/8P/y//P/8//z//H/7//v/+//7v/u/+7/7v/u/+7/7v/u/+3/7f/t
/+3/7f/t/+3/7f/v/+//7P/s/+z/7P/s/+z/7P/s/+z/6//q/+n/6P/q/+r/6v/q/+r/
6v/q/+r/6P/o/+j/6P/q/+r/6v/q/+v/7P/t/+7/8P/w//D/8P/u/+7/7v/u//D/8P/w
//D/8v/y//L/8v/w//D/8P/w/+3/7P/r/+r/6P/o/+j/6P/n/+b/5f/k/+b/5v/m/+b/
5v/n/+f/5//n/+r/7P/v//T/9f/1//b/9P/z//L/8f/x/+//7P/p/+X/5P/j/+L/4v/h
/+H/4v/g/9//3//f/+H/4f/h/+H/3//f/9//3//f/9//3//f/9//3//f/97/3//f/+D/
4P/f/9//3//f/9//3//f/9//3f/d/93/3f/d/9z/3P/d/9//3//f/9//3//f/9//3//f
/+D/4P/g/+L/4v/j/+X/7v/8/xgAOQBYAGIAWAA/AB0AAgD3//X/8f/0//b/5v/X/8//
x//F/8n/x/+5/5j/cf9S/0L/Tv9r/3//iv+U/53/qP+w/7P/uf/A/8j/0f/b/93/4P/l
/+f/6f/q/+n/6f/p/+3/7v/v//D/8f/x//H/8f/x//L/8//0//T/9P/0//T/9P/1//X/
9f/1//b/9v/2//b/9//3//j/+P/4//n/+f/6//r/+v/7//z//v/+//7//P/8//7/////
//////8AAAQABQAGAAcABwAHAAcACQAIAAkACQALAAsADQAOABAAEQASABMAFAAXABkA
GgAdAB4AIAAhACQAJwApAC0ALgAwADIANgA5ADwAQABCAEYASQBMAE8AUwBZAFwAXwBi
AGMAZgBoAGsAbQBvAHEAdAB2AHgAegB6AHsAfAB8AHwAewB7AHwAfAB+AHwAeQB4AHYA
cwBwAG0AaABkAF4AWQBTAE4ASABCAD0ANwAzACwAKAAiAB4AGQAVABEADgAKAAkABgAE
AAEA/v/8//n/+f/4//b/9f/1//L/8f/v/+3/7v/u/+7/7v/r/+v/6//p/+n/5//n/+j/
6P/p/+n/6P/o/+f/5v/m/+j/6P/o/+j/5v/l/+X/5f/l/+X/5f/k/+X/5f/m/+b/5P/k
/+T/5P/m/+b/5//o/+b/5f/l/+b/5v/l/+X/5v/n/+j/6f/p/+n/6P/o/+n/6//r/+z/
7f/s/+3/7f/r/+3/7//w//D/8P/x//H/8v/x//H/8f/x//P/9f/2//b/9f/1//T/9P/0
//T/9P/0//T/9P/0//T/9P/0//P/8//y//H/8f/z//P/8v/x//H/8P/w//D/7//v//D/
8P/u/+7/7v/u/+3/7f/t/+3/7f/u/+3/7f/t/+v/6//r/+z/7v/u/+//7//t/+z/7P/q
/+r/6//r/+v/6//p/+n/6f/q/+r/6v/q/+r/6v/q/+r/6f/p/+n/6f/p/+n/6f/p/+v/
6//q/+j/6P/o/+j/6P/o/+j/6P/o/+j/6P/o/+j/6P/o/+j/5v/m/+b/5v/m/+b/5v/m
/+b/5v/m/+b/5v/m/+b/5v/m/+b/5v/m/+b/5v/m/+b/6P/o/+j/6P/r/+z/7f/u//D/
8P/w//D/7v/u/+7/7v/v//D/8f/y//D/8P/w//D/7//u/+3/7P/p/+j/5//m/+b/5v/m
/+b/5P/k/+T/5P/k/+T/5P/k/+X/5f/l/+X/6P/q/+3/8P/z//P/9P/0//P/8v/x//H/
7//s/+n/5//m/+X/5P/k/+P/4//k/+T/4//j/+P/4//j/+P/4//j/+H/4f/h/+H/4//j
/+P/4//j/+P/4v/h/+H/4v/i/+H/4f/h/+H/4f/h/+H/4f/h/+H/4f/h/+H/4P/g/+H/
4f/h/+H/4f/h/+H/4f/h/+H/4v/i/+L/5P/m/+n/6//0/wIAGAA5AFYAXgBUADsAHQAM
AAsADQATABwAHgAcAB8AHwAZABkAHQAdAAcA1v+j/3b/Vv9W/3H/if+U/6D/qf+u/7T/
uf+//8j/0v/X/9//5f/o/+v/7f/v//D/7//v/+//8f/y//P/9P/1//X/9f/1//f/+P/5
//r/+P/4//j/+P/6//v/+//7//n/+v/6//r/+v/7//v//P/+//7///////7//v/+////
AAACAAIAAgAEAAQABgAHAAcABwAHAAgACgALAAwADQANAA0ADQAPABAAEQARABMAFQAX
ABgAGgAbABwAHQAeACMAJQAmACkAKAAqACsALgAxADMANwA4ADwAPgBCAEUASABMAE4A
UgBWAFoAXgBjAGUAaABrAG4AcwB2AHgAewB/AIEAgwCGAIYAiACKAIoAjQCOAI4AjgCP
AI8AkACQAJIAkACNAIwAiACFAIIAfwB4AHQAbgBpAGMAXgBYAFIASwBFAEEAOgA0AC4A
KgAlACEAHQAaABYAEQAOAAwACQAIAAYAAwADAAAA/v/9//3//v/9//v/+f/4//j/+P/4
//X/9f/1//P/9P/z//T/9v/0//X/9f/0//b/9f/0//T/9P/0//T/9P/2//X/9f/1//f/
9//3//b/9f/1//b/9v/4//j/+P/4//j/+P/5//r/+v/5//n/+v/8//v/+//8//z//P/8
//v/+//6//r/+//7//v//P/9//3//f/8//n/+//9//7//v/8//3//f/+////////////
/f///wAAAAD//////v/+//7//v/+//7//v/+//7//v/+//7//f/9//7//f/9/////f/8
//v/+//8//z//P/7//n/+v/6//j/+P/4//j/9//3//f/9//3//T/8//z//P/8//z//P/
9P/y//L/8//z//P/8v/y//D/8v/z//P/8//z//H/8f/x//D/8P/w//D/8P/w//D/8P/x
//H/8f/x/+//7//v/+//7//v//D/8P/w//D/8P/w//D/8P/w//D/8P/w//D/8P/w//D/
8P/y//L/8v/y//L/8v/y//L/8v/y//L/8v/y//L/8v/y//L/8v/y//L/8v/y//L/8v/y
//L/8v/y//L/8v/y//L/8v/y//L/8v/0//T/9P/0//T/9P/0//T/9f/2//f/+P/6//r/
+v/6//z//P/8//z//v/+//7//v///wAAAQACAAIAAgACAAIAAAD+//z/+v/6//r/+v/6
//j/+P/4//j/+P/4//j/+P/4//n/+f/5//f/+v/8////BAAFAAUABgAIAAcABgAFAAUA
AwAAAP3/+//6//n/+P/2//X/9f/2//b/9f/1//X/9//3//f/9//1//X/9f/1//X/9f/1
//X/9f/1//X/9P/z//P/9P/0//X/9f/1//X/8//z//P/8//z//P/8//z//P/8v/y//P/
8//z//P/8//z//P/8//z//P/9P/0//T/9v/2//f/+/8AAAQADgAlAEgAbAB8AHMAWwA6
ABkACwAJAAIAAgACAPf/5//d/9X/z//R/8//wv+n/4T/ZP9S/1f/cf+M/5r/o/+w/7j/
wf/H/87/1v/f/+n/7//y//f//f8BAAMAAwAEAAUABQAGAAcACAAJAAkACQAJAAoADAAO
ABAADgAOAA4ADgAQABEAEQARABEAEgASABIAEgATABMAFAAUABQAFQAVABQAFAAUABUA
GAAaABoAGgAaABoAHAAdAB8AHwAfACAAIQAhACEAIQAjACMAIwAlACYAJwAnACkAKwAt
AC4AMAAwADAAMAAwADMANQA2ADkAOgA8AD0AQABDAEUASQBKAEoATABQAFMAVABYAFoA
XgBhAGQAZwBrAG8AcgB1AHgAewB+AIAAgwCHAIkAiwCOAJAAkgCUAJQAlwCYAJgAmACZ
AJkAmgCaAJwAmgCXAJYAlQCTAJEAjwCKAIYAgAB7AHgAdABvAGoAYwBdAFkAUgBQAEoA
RgBBADsANwA0ADAAKwAoACYAIwAiACAAHQAdABsAGAAWABUAFAATABEADwAQABAAEAAQ
AA8ADwAPAA0ADwANAA0ADgANAA0ADAAKAAwACwAKAAoACAAIAAgACAAIAAcABwAHAAcA
BwAHAAYABQAFAAYABgAGAAYABgAGAAQABAAFAAYABgAFAAUABgAIAAcABwAIAAgACAAI
AAcACAAIAAkACwAJAAkACgALAAwADQANAAsACwANAA4ADgAMAA0ADQAOAA8ADwAPAA8A
DQAPABAAEAARABEAEAAQABAAEAAQABAADgAOAA4ADgAQABAADwAPAAwACwALAA0ADwAO
AA0ADQAOAA4ADgANAAsADAAMAAoADAAMAAwACwAJAAkACQAJAAgABwAHAAcABwAHAAcA
CAAHAAYABgAFAAcABgAGAAQAAgADAAMAAwADAAEAAQABAAIAAgACAAIAAAAAAAAAAAAB
AAEAAQABAP///////////////wAA/v/+//7//v/8//z//P/8//7//v/+//7//v/+//7/
/v8AAAAAAAAAAAIAAgACAAIAAAAAAAAAAAACAAIAAgACAAIAAgACAAIAAQAAAP///v/7
//r/+f/4//f/9v/1//T/8v/y//L/8v/y//L/8v/y//L/8//z//P/8//2//j/+//+////
//8AAAAA///+//3//f/7//j/9f/x//D/7//u//D/7//v//D/7v/t/+3/7f/r/+v/6//r
/+v/6//r/+v/6//r/+v/6//r/+v/6//q/+f/5//o/+j/6f/p/+n/6f/n/+f/5//n/+X/
5f/l/+X/5f/k/+T/5f/l/+X/5f/l/+X/5f/l/+X/4//k/+T/5P/k/+b/6f/t//T/BAAc
AD8AXgBoAFoAPwAdAAAA9//1/+//8P/u/97/zf/D/7v/u//B/73/qf+K/2X/Rv8+/1D/
a/9//4z/lv+f/6j/sv+3/7v/wP/K/9X/2//f/+L/5f/n/+n/6//r/+z/7f/t/+7/7//w
//H/8f/x//H/8f/y//P/9P/2//b/9v/2//T/9f/1//X/9//4//j/+P/2//f/9//4//j/
+P/5//n/+v/6//r/+//6//z//P/8//7//v8AAAEAAQABAAEAAgACAAMABAAFAAcABwAH
AAkACgALAAsADQANAA8AEAASABMAFAAVABYAGQAbABwAHwAgACIAIwAmACcAKQAtAC4A
MgA0ADgAOwA9AEAAQQBEAEgATABQAFUAVwBaAF0AYABlAGgAagBtAG8AcQBzAHYAdgB4
AHoAegB9AH4AfgB+AH0AfQB+AH4AfAB6AHcAdgB0AHEAbgBrAGQAYABaAFUATwBKAEQA
PgA7ADUAMQAqACYAIAAcABcAFQARAA4ACgAGAAIA///7//n/+P/2//f/9P/y//H/8f/w
/+//7f/r/+z/7P/s/+z/6f/p/+n/5//o/+f/6P/q/+n/6f/o/+b/6P/n/+b/5v/m/+b/
5v/m/+b/5f/l/+X/4//j/+P/4v/j/+P/5P/k/+L/4v/i/+L/5P/k/+X/5v/k/+P/4//k
/+b/5f/l/+b/5f/m/+f/5//p/+j/6P/p/+n/6f/q/+v/7P/t/+3/6//t/+//8P/w//D/
8f/x//L/8f/x//H/8f/x//P/9P/0//P/8//y//L/8//0//X/9v/2//b/9v/2//b/9v/1
//X/9v/1//X/9//1//T/8//z//T/9P/0//P/8//0//T/8v/w//D/8P/v/+//7//v/+//
7v/t/+3/7f/v/+//7//w/+//7v/u/+3/7//u/+7/7P/s/+3/7f/t/+3/6//r/+v/7P/s
/+z/7P/q/+r/6v/q/+n/6f/p/+n/6//r/+v/6//p/+n/6v/q/+r/6v/q/+j/6P/o/+j/
6P/o/+j/6P/q/+r/6v/q/+r/6v/q/+r/6P/o/+j/6P/q/+r/6v/q/+j/6P/o/+j/6v/q
/+r/6v/r/+z/7f/u//D/8P/w//D/8P/w//D/8P/y//L/8v/y//P/9P/1//b/9P/0//T/
9P/y//D/7v/s/+r/6v/q/+r/6P/o/+j/6P/q/+r/6v/q/+v/6//r/+v/7f/u//D/8v/1
//X/9v/2//b/9v/2//f/9//0//H/7//s/+v/6v/q/+n/6f/q/+r/6f/p/+n/6f/p/+n/
6f/p/+n/6f/p/+n/6f/p/+n/6f/p/+n/6P/n/+f/6P/o/+f/5//n/+f/5//p/+n/6f/p
/+f/5//n/+f/5v/m/+f/5//n/+f/5//n/+f/5//n/+f/6P/o/+r/6v/q/+v/7f/w//j/
BAAZADoAWgBoAF8ASQAqAA8ABwAJAAgAEAAWAA8ABwADAP3/+////wEA9P/P/57/dP9Y
/1P/a/+G/5T/of+q/7L/uf+//8T/zP/V/93/4//o/+3/8f/z//P/8//0//X/9//4//n/
+v/9//3//f/9//3//v///wAAAgACAAIAAgAAAAEAAQABAAEAAgACAAIAAgADAAMABAAE
AAQABQAFAAgACAAIAAkACgAMAAwADAAMAAwADgAPABEAEQARABIAEgATABQAFQAXABcA
FwAZABgAGQAZABsAHQAfACAAIgAlACYAJwAoACoAKwArAC0AMAAyADMANgA3ADkAPQA+
AEAAQgBGAEkATABQAFIAVgBZAFwAXwBjAGcAagBtAHAAdQB4AHoAfQCBAIMAhQCIAIoA
jACOAI4AjwCQAJAAkACTAJMAlACUAJQAkgCPAI4AjgCLAIgAhQCCAH4AeABzAG0AaABi
AFwAVwBRAE0ARgBAADoANgAxAC0AKQAmACIAHwAcABoAFwATABAADAALAAoACAAHAAcA
BAADAAEA//8AAAAAAAAAAP////////3//f/7//v//P/8//3//f/8//z/+//6//r/+v/6
//r/+v/6//n/+f/5//n/+f/5//j/+f/5//r/+v/6//r/+v/6//j/+P/5//r//P/7//v/
/P/8//v/+//8//3//v/////////+//7/////////AAABAAIAAwADAAEAAAABAAEAAAAA
AAEAAQACAAMAAwADAAMAAQADAAQABAADAAMAAgACAAQABAAEAAQAAgACAAIAAgAEAAQA
AwADAAIAAQABAAMAAQAAAP/////+//7//v/9////AAAAAP7//P/8//z/+//9//3//f/9
//7//f/9//3/+//7//v//P/8//z//f/9//3//P/8//r//P/9//3//f/9//v/+//7//r/
+v/6//r/+v/6//r/+v/7//v/+//7//n/+f/5//n/+f/7//r/+v/6//r/+v/4//j/+P/4
//j/+P/4//j/+P/4//j/+P/6//r/+v/6//v//P/9//7/AQACAAMABAAEAAQABAAEAAQA
BAAEAAQABQAGAAcACAAKAAoACgAKAAYABAACAAAA///+//3//P/+//7//v/+//7//v/+
//7//v/+//7//v8AAAAAAAAAAAQABgAIAAoADAAMAAwADAALAAoACQAIAAYABAACAAAA
///+//3//P/8//z//P/8//z//P/8//z//P/8//z//P/6//r/+v/6//r/+v/6//r/+v/6
//r/+v/4//j/+P/4//j/+P/4//j/9v/2//b/9v/4//j/+P/4//b/9v/2//b/+P/4//j/
+P/6//r/+v/6//z//v8AAAIAFgAoADoATABPAFAAUQBSAEEAMAAfAA4ACwAKAAkACAAB
APz/9//y/+L/1P/G/7j/o/+Q/33/av96/4r/mv+q/7L/uv/C/8r/0f/Y/9//5v/t//L/
9//8/w==
         </WaveFormData>
      </LeadData>
      <LeadData>
         <LeadByteCountTotal>10000</LeadByteCountTotal>
         <LeadTimeOffset>0</LeadTimeOffset>
         <LeadSampleCountTotal>5000</LeadSampleCountTotal>
         <LeadAmplitudeUnitsPerBit>4.88</LeadAmplitudeUnitsPerBit>
         <LeadAmplitudeUnits>��V</LeadAmplitudeUnits>
         <LeadHighLimit>2147483647</LeadHighLimit>
         <LeadLowLimit>268435456</LeadLowLimit>
         <LeadID>V4</LeadID>
         <LeadOffsetFirstSample>0</LeadOffsetFirstSample>
         <FirstSampleBaseline>0</FirstSampleBaseline>
         <LeadSampleSize>2</LeadSampleSize>
         <LeadOff>FALSE</LeadOff>
         <BaselineSway>FALSE</BaselineSway>
         <ExcessiveACNoise>FALSE</ExcessiveACNoise>
         <MuscleNoise>FALSE</MuscleNoise>
         <LeadDataCRC32>3742483259</LeadDataCRC32>
         <WaveFormData>
3v/e/97/3v/e/97/3v/e/97/3v/e/97/4P/g/+D/4P/g/+D/4P/f/+P/5//r/+7/8P/x
//H/8f/0//T/9P/y//D/7v/q/+b/5v/l/+P/4f/i/+D/4v/k/+T/5P/k/+T/5f/l/+X/
5f/k/+X/6P/p/+v/6v/q/+r/6//s/+3/7v/s/+z/6//r/+3/7f/s/+v/6//r/+v/7P/s
/+z/7P/s/+z/7P/s/+v/6//r/+v/6//s/+z/7P/t/+v/6//r/+v/7//x//P/9P/2//r/
//8IABkAKQAzADsATgBoAIMApgDNAPoALwFkAYoBowG0AbIBoAGKAWoBLAHPAGUA+/+0
/7H/0v/h/+X/6P/r/+3/7//x/+//8v/3/wAABQAGAAUABgAIAAoACwAJAAcABwAIAAkA
CgALAAoACgAJAAgADAAOABEAFQAVABQAEwATABcAGAAYABcAGQAaABsAGwAZABoAGgAa
ABsAHQAgACMAIwAjACMAIgAjACUAJgAoACoAKgArAC0ALQAtACwAKwAtAC4AMAAzADUA
NwA3ADoAOAA3ADcAOAA7AD8AQwBGAEgASQBIAEgATQBPAFIAVQBZAFwAXwBhAGYAaQBt
AG8AdgB6AH8AhACMAJAAkgCUAJ0ApACrALAAtgC9AMQAygDRANcA3QDjAOkA8AD0APoA
/gACAQUBBwEKAQ8BEQETARgBGAEbARsBHgEeAR0BHQEcARkBFQESAQsBBQEAAfoA8gDr
AOQA3ADTAMsAxAC8ALMArACmAJ4AlQCPAIkAhAB+AHgAcgBtAGkAZQBjAGEAWwBXAFUA
VABPAE4ATQBNAEsASQBGAEUAQQBAAD8APAA5ADcANQA0ADAALgAsACoAJwAkACMAIgAh
ACAAHgAdABoAGQAYABcAFAATABIAEQALAAcAAwD+//n/9//1//P/8f/w/+//7v/s/+r/
6f/n/+j/6P/o/+n/5//n/+f/6P/n/+b/5f/k/+L/4f/h/+L/4f/g/9//3f/d/93/3f/e
/93/3P/b/9z/3f/c/9r/1v/U/9X/1v/Y/9b/1//W/9T/1P/V/9b/1//V/9X/1f/V/9f/
1v/U/9P/0//T/9P/1P/T/9H/zf/K/8r/yv/K/8v/yv/I/8b/w//E/8L/wf/B/8L/w//D
/8P/wv/B/8D/v//B/8H/wf/B/73/vf++/77/u/+7/7v/u/+7/7v/uv+6/7f/tf+z/7L/
tP+0/7T/tP+z/7P/s/+z/7D/r/+u/63/r/+w/7D/sP+r/6v/rP+q/6r/qv+q/6r/qv+q
/6r/qP+o/6j/qP+o/6j/qP+o/6b/pv+m/6b/p/+o/6n/qv+o/6j/qP+o/6j/qP+o/6j/
qf+q/6v/rP+q/6r/qv+q/6z/rP+s/6z/rv+u/67/rv+w/7D/sP+w/7L/sv+y/7L/sP+u
/6z/qv+s/6z/rP+s/6r/qv+q/6r/qv+q/6r/qv+s/6z/rP+r/63/r/+x/7L/tf+3/7j/
uf+4/7j/uP+2/7X/tP+x/67/rv+t/6v/qf+q/6b/pv+m/6b/pv+m/6b/pf+l/6X/pf+i
/6H/ov+h/6P/ov+i/6L/of+g/5//nv+e/57/nf+d/5//n/+e/53/nf+d/53/nv+g/6D/
oP+g/6D/oP+g/5//of+j/6X/p/+o/6j/qP+p/6f/p/+n/6f/q/+r/63/rv+y/7L/tf+6
/8f/1//j/+///v8SACkASgBzAKYA4wAiAVYBfwGaAaIBkgF4AVwBJgHLAGEA8/+U/3H/
hv+Z/5n/nP+j/6P/p/+p/6n/rP+x/7L/tf+2/7f/uv+8/77/vf+7/7n/uf+6/7v/vP+9
/8D/wP+//77/vv++/7//wf/B/8D/v/+//7//wP/A/7//vP+8/7z/u/+9/77/vv++/7v/
u/+8/73/vv+//8D/wP/A/8H/wf/C/8L/wv/D/8X/yv/L/8v/y//M/8z/zf/P/8//0f/R
/9T/1v/V/9X/1v/X/9n/2//c/+H/4//j/+T/5P/l/+f/6f/t//D/8//1//j/+////wEA
AwAGAAoADgAWABoAHAAeACMAJgApACoALwA1ADsAQABDAEcASwBPAFAAVABVAFgAXgBi
AGUAZwBmAGkAaQBpAGoAagBtAG0AcABwAG8AbwBsAGkAZQBiAF8AWQBUAE4ARgA/ADgA
MAAqACMAHQAWABAACgAFAP7/9f/v/+n/5P/g/9z/2P/V/9D/y//I/8X/xP/B/8D/wP+9
/7z/u/+7/7j/t/+1/7X/tv+2/7b/tP+0/7P/sv+y/7T/tP+0/7T/tP+y/7L/sv+w/7D/
r/+v/7D/sf+y/7P/sf+x/7H/sf+x/7H/sf+w/7H/sf+x/7H/sP+w/7D/sP+y/7L/s/+z
/7P/sv+x/7H/s/+z/7P/tP+2/7b/tv+2/7b/tf+1/7b/uf+6/7v/u/+4/7f/tv+2/7j/
uP+4/7r/u/+8/7z/uv+5/7n/uf+6/7v/vf+9/7z/uf+5/7n/uf+6/7v/vP+9/77/vv+9
/73/vP+7/7r/uv+7/7v/uf+4/7f/tv+1/7X/tP+0/7T/s/+y/7D/r/+v/6//r/+u/63/
sP+x/7L/s/+x/7H/sf+x/7D/sf+z/7T/tf+1/7X/tf+z/7P/sv+y/7T/s/+y/7L/sP+w
/7D/sP+z/7P/s/+z/7H/sf+x/7H/sP+w/6//rv+x/7H/sv+w/7D/sP+w/6//rv+t/6z/
rP+s/6z/rP+r/6r/qf+o/6n/qv+r/6z/qv+q/6r/qv+o/6j/qP+o/6j/qP+o/6j/p/+m
/6X/pP+m/6b/pv+m/6T/pP+k/6T/ov+i/6L/ov+i/6L/ov+i/6H/oP+f/57/oP+g/6D/
oP+f/57/nf+c/57/nv+e/57/of+i/6P/pP+m/6b/pv+m/6n/qv+r/6z/rP+s/6z/rP+s
/6z/rP+s/6z/rP+s/6z/qv+o/6b/pP+l/6b/p/+o/6j/qP+o/6j/qv+q/6r/qv+s/6v/
q/+t/6z/rP+u/6//sf+z/7X/tv+0/7L/sf+w/6v/qP+m/6X/o/+h/6D/nP+a/5r/mv+a
/5z/nP+b/5v/m/+b/5n/mf+Z/5n/mf+Y/5r/mv+a/5r/mv+a/5r/mv+b/5v/m/+b/5r/
mf+Z/5n/l/+Y/5j/mP+Z/5r/m/+c/5v/mf+Y/5f/mf+Z/5r/mv+a/5v/m/+b/5f/m/+b
/5v/nf+i/6T/pv+n/6r/s/+//83/2f/o//j/EQA0AGMAmgDXABQBUAGFAaoBuAG0AZ4B
gAFKAfMAhwAbALL/d/+A/5f/mf+Y/5n/mf+X/5n/nf+g/6X/qP+p/6z/rf+u/7D/rv+u
/63/rP+t/63/rf+t/63/rP+s/6v/qv+q/6r/q/+t/6v/qv+p/6n/rP+u/6//r/+t/67/
r/+v/6//sP+w/7D/sP+x/7P/tf+0/7X/tv+2/7f/uf+6/7z/u/+6/7r/u/++/7//v/+/
/8L/wv/D/8X/xv/H/8b/yP/L/8v/zP/O/83/z//R/9L/1f/X/9f/2P/b/93/4P/j/+P/
5v/p/+v/7//z//j/+//+/wAAAwAGAAwAEAASABQAHQAiACcAKgAuADMAOAA8AEQASQBO
AFMAVQBaAFwAYABlAGoAbgBxAHEAdQB2AHcAfAB8AH8AfwCCAIIAgQCBAIAAfQB5AHYA
cgBtAGkAZABgAFkAUgBKAEAAOQAzACwAJAAeABkAEgALAAUA///6//b/8v/u/+v/6f/l
/+P/4f/b/9f/1f/U/9L/0v/S/9P/0P/P/83/zf/N/87/z//O/87/zf/M/8z/yv/K/8r/
yv/M/8r/yv/K/8r/yv/J/8n/yf/J/8n/yf/J/8n/yf/J/8n/yf/J/8j/yf/L/83/z//M
/8z/zP/M/87/zv/P/8//z//O/83/zf/P/8//z//Q/9D/0P/Q/9D/z//N/8z/zP/L/8z/
zf/N/8//z//P/9D/0P/Q/9D/0v/U/9T/0//Q/8//z//P/9D/zv/P/87/zP/M/83/zv/P
/8//z//P/8//0f/Q/87/zf/N/83/zf/O/9D/0f/Q/9D/zv/O/87/z//Q/9D/0P/P/8//
zv/O/8//z//P/87/zf/N/83/zf/N/83/zf/N/83/yP/H/8f/xv/I/8n/yv/L/8r/yf/H
/8b/yP/J/8r/zP/K/8r/yv/K/8v/y//L/8v/yv/L/8z/zf/M/8z/y//K/8v/zf/O/8z/
zP/M/8z/yv/K/8r/yv/L/8z/zf/O/8z/zP/M/8z/zv/O/87/zv/Q/9D/0P/Q/83/zP/L
/8r/y//M/83/zv/O/87/zv/O/9D/0P/Q/9D/1P/W/9j/2v/a/9r/2v/a/9v/3P/d/97/
3P/c/9z/3P/a/9r/2v/a/93/3v/f/+D/3f/c/9v/2v/a/9r/2v/a/9z/3P/c/9z/3P/c
/9z/3P/d/97/3//g/9//3v/c/9v/3v/h/+P/5//p/+r/6//s/+v/6v/n/+X/5v/l/+T/
5P/g/93/2v/Y/9X/1v/X/9j/2v/a/9r/2f/Z/9n/2f/X/9n/2//b/9v/2P/Y/9j/2P/a
/9r/2v/a/9r/2f/Z/9n/2f/Y/9f/1//Y/9n/2//c/9r/2v/a/9r/2v/a/9n/2f/Z/9n/
2f/a/9r/2v/b/9v/3v/f/+D/4//h/+P/5v/o/+z/8f/4/wcAGQAlADEAQgBYAHEAkAC7
AOYAFQFKAXYBjwGcAZ4BjgF4AVoBIgHNAGcA/f+s/53/uP/J/8v/zv/V/9v/3//h/+H/
4v/n/+z/8//2//X/9v/4//T/9f/z//H/8f/z//X/9//5//j/+P/3//b/+P/4//n/+//9
//z/+//7//v//P/8//v//v8AAAIAAwADAAQABAAEAAMAAwAEAAUACAAJAAoACgAIAAkA
CQAKAA0ADgAQABMAFgAXABcAFwAaABoAGwAdAB8AIQAhACQAIgAhACEAIgAlACcAKQAq
ACoAKwAqACoALgAvADEAMwA1ADgAOwA9AEAAQwBHAEkATwBSAFYAWgBgAGQAZgBoAHEA
dgB7AH4AgwCJAI8AlACZAJ0AoQClAKoAsACzALgAuwC+AMAAwQDDAMcAyADJAM8A0ADU
ANUA1QDUANIA0QDSAM8AywDIAMMAvQC4ALIAqwCjAJsAkgCMAIUAfwB4AHAAagBlAF4A
WABTAE4ASgBIAEQAQAA9ADsANwA1ADMAMgAvAC4ALgArACoAKQApACkAKQAoACkAJgAm
ACYAJAAlACUAJQAmACYAJgAmACYAJgAkACQAJAAlACYAJgAnACkAKQApACkAJwAnACcA
JwAnACcAJwAmACIAIQAgAB8AHgAeAB4AHgAeAB4AHwAfACAAIAAgACEAIwAjACMAJAAj
ACIAIQAgACAAHwAfACAAHgAeAB4AHQAeAB0AHAAcABwAHAAcAB4AHgAcABkAFAASABMA
FAAWABYAFwAWABQAEwATABMAEwATABMAEwATABEAEAAOAA0ADgAPABAAEgAQAA8ADAAK
AAkACAAHAAcACAAIAAgABwAGAAQAAwADAAQABQAFAAUAAwADAAMAAwABAAEAAQABAP//
//8AAAAA/v/9//z/+//7//v/+v/6//j/9//2//b/9v/2//b/9v/3//f/9//3//P/8//z
//P/9v/4//n/+v/7//n/9v/2//b/9v/2//j/+P/4//j/9v/0//L/8P/y//L/8v/y//P/
9P/1//b/9f/0//P/8v/0//T/9P/0//T/9P/0//T/9f/2//f/+P/3//b/9f/0//T/9P/0
//T/9f/2//f/+P/3//b/9f/0//T/9P/0//T/8v/y//L/8v/x//D/7//u/+//8P/x//L/
8f/w/+7/7f/x//P/9P/3//v//P/9//7//f/8//n/9//4//f/9v/2//L/7//s/+r/6f/q
/+v/7P/r/+r/6f/n/+f/5//n/+X/5v/p/+r/6//o/+j/6P/o/+j/6P/o/+j/6P/n/+f/
5//n/+b/5f/l/+f/5//o/+j/5f/k/+P/4v/k/+T/4//j/+P/4//j/+T/4v/i/+P/4//l
/+X/5f/n/+f/5//o/+z/8P/z//r/CQAZACUAMQBAAFYAcQCUAL8A9AAtAWYBlAGzAcQB
xAGyAZoBfgFEAekAewANALr/q//G/9X/0//Y/9v/3//j/+H/3//i/+f/7P/z//b/+f/6
//r/+P/3//X/8//z//T/9f/2//f/+P/4//f/9v/2//b/9//5//r/+v/6//v//P/8//v/
+f/5//r/+//7//v//P/8//z/+//7//z//f/+////AAAAAP7//////wAAAgACAAMABQAH
AAcABgAFAAgACAAJAAsADQAPAA8AEgAQAA8ADwAQABMAFQAXABgAGwAdAB0AHgAgACEA
IwAlACkALAAvADEANAA3ADsAPQBBAEQASABMAFIAVgBYAFoAXwBkAGkAbABzAHkAfwCE
AIcAiwCPAJMAmACeAKEApgCpAKwArgCvALEAtQC2ALcAugC6AL0AvQC9ALwAugC5ALoA
twCzALAAqQCjAJ4AmACQAIkAggB6AHQAbQBnAGAAVgBQAEsARAA+ADkANAAwACwAKAAk
ACEAHQAZABcAFQAUABMAFAAWABEAEAAPAA8ADwAPAA4ADwAQABAAEAAOAA4ADQAMAAwA
DQAOAA8AEAAQAA4ADgAOABEAEgASABMAEwATABMAEwAVABUAFQAVABQAFQAWABYAEwAT
ABMAEwAVABYAFwAYABgAGAAZABkAHAAcABwAHQAfAB8AHwAgAB0AHAAbABoAGwAbABwA
HgAdAB4AHwAfACAAHwAeAB4AIAAgACAAIgAkACQAIwAgAB8AIQAjACYAJQAnACcAJgAn
ACcAJwAnACkAKQApACkAKAAmACMAIQAjACMAIwAkACUAJQAjACIAIQAgAB8AHwAgACAA
IAAfABwAGgAZABkAGwAbABoAGQAZABkAGQAZABcAFwAXABcAFwAXABgAGAAWABUAFAAT
ABMAEwASABIAEgARABAAEAAQABAAEAAQABEAEQARABEADQANAA0ADQAPABAAEAAQABMA
EwAQAA4ADgAOAA4ADwAQABEAEgAQABAAEAAQABAAEAAQABAAEAAQABAAEAAOAA4ADgAO
ABAAEAAQABAADwAOAA0ADAAOAA4ADgAOABAAEAAQABAAEAAQABAAEAARABIAEwAUABIA
EgASABIAEgASABIAEgAUABQAFAAUABQAFAAUABQAEgASABIAEgAPAA4ADQAMAAoACgAK
AAoACgAKAAoACgAIAAgACAAIAAoACQAJAAsACwAMAA8AEQAQABEAEgASABEADgAMAAoA
BwAEAAIAAQABAP///v/6//n/+P/3//b/9P/0//P/8//x//H/7//v/+//7f/r/+j/6f/q
/+v/7P/r/+r/6f/o/+b/5f/k/+P/4v/h/+H/4f/g/+D/3//e/97/3v/e/97/2//Z/9j/
1//X/9f/2P/Y/9r/2//b/9v/2//b/93/3f/h/+T/5v/o/+f/6v/1////CQAXACgAPABX
AH4ArQDkACEBXgGYAcsB6gHuAd4BxAGkAWYBAwGTACEAwv+h/7j/x//F/8j/yf/H/8f/
xf/F/8r/z//S/9P/1P/V/9T/1P/U/9P/0f/P/8//z//P/8//z//O/87/zf/M/8z/zP/N
/8//zv/M/8r/yf/J/8r/yv/J/8f/yP/J/8n/yP/I/8f/xv/G/8f/yf/L/8v/y//L/8r/
zP/N/83/zv/M/8z/zf/P/8//z//O/83/0P/Q/9H/0//T/9P/0f/S/9T/0//T/9T/0//V
/9f/2P/a/9v/2v/a/9//4f/k/+f/5v/o/+r/6//w//P/9//5//v//v8CAAYACgAOABAA
EgAZAB4AIwAmACgALQAyADYAOQA9AEEARQBHAEwATgBSAFQAWABbAF0AXwBjAGQAZQBn
AGYAaABnAGkAagBqAGsAaQBlAGAAXABVAE8ASgBEAEAAOQAyACoAIgAbABUADgAGAAAA
+//0/+//6f/j/97/2v/W/9L/z//M/8n/yP/H/8L/v/++/77/vf+8/7v/u/+6/7n/t/+3
/7T/tP+0/7L/s/+z/7P/tP+y/7L/sv+y/7T/sv+y/7L/sP+w/6//r/+x/7H/sf+x/7P/
s/+z/7P/r/+v/6//rv+u/6//sP+x/7D/sP+w/7D/rv+u/6//r/+y/7L/sv+z/7L/sf+w
/7D/sP+w/7D/sP+w/6//r/+w/6//sP+x/7H/sf+x/7H/sv+x/7D/r/+w/7L/sv+x/67/
q/+r/6v/rP+s/63/rP+q/6v/q/+r/6v/qv+p/6j/p/+o/6j/p/+n/6f/p/+n/6j/p/+n
/6X/pP+j/6T/pf+n/6X/pP+j/6H/o/+i/6L/o/+j/6P/ov+h/5//n/+f/5//of+h/6H/
of+e/53/nf+c/5z/nf+e/5//of+h/6D/oP+i/6H/oP+g/57/nv+e/57/nv+d/5z/m/+b
/5v/m/+b/5n/mv+a/5r/mf+Z/5z/nv+e/57/nv+e/57/nv+e/57/nv+e/57/nv+e/57/
nv+g/6D/oP+g/6L/ov+i/6L/oP+g/6D/oP+i/6L/ov+i/6L/ov+i/6L/oP+g/6D/oP+h
/6L/o/+k/6T/pP+k/6T/pv+m/6b/pv+o/6j/qP+o/6j/qP+o/6j/qv+s/67/sP+w/7D/
sP+w/7D/sP+w/7D/sv+y/7L/sv+x/7D/r/+u/7D/sP+w/7D/rv+s/6r/qP+q/6r/qv+q
/6v/rP+t/67/rf+s/6v/qv+r/6z/rP+t/67/r/+v/7H/tP+2/7j/uv+8/7z/uv+5/7r/
t/+0/7L/s/+x/6//rv+p/6j/p/+m/6b/pv+m/6X/pv+n/6j/p/+k/6X/pP+j/6P/pP+l
/6b/qP+o/6j/qP+p/6n/qv+r/63/rP+r/6v/qf+p/6r/qv+r/6z/rf+u/63/rP+q/6n/
qv+r/6z/rv+w/7D/sf+x/7D/r/+u/6//tf+1/7j/vP/A/7//vv/D/8//4//x//z/CgAf
ADQAUwB8AK0A5AAeAVEBeAGSAZgBhgFoAUoBFwHFAF0A9P+X/3L/hf+b/5z/nf+j/6f/
qf+r/6z/r/+w/7X/tv+3/7r/vv/C/8L/wf/A/8H/wf/B/8H/wf/C/8L/wf/A/8L/wv/D
/8X/xf/E/8P/w//H/8j/yP/H/8X/xv/H/8f/x//I/8j/yP/J/8n/yv/L/8v/y//L/8r/
zf/P/9D/0v/Q/9D/0f/T/9j/2f/Z/9n/2v/a/9v/3f/e/9//3v/g/+L/4f/h/+L/5f/n
/+n/6v/r/+3/7f/u//H/8//2//n/+f/8////AQAGAAkADQAPABEAFAAYABwAIgAmACgA
KgAxADYAOwA+AEEARwBNAFIAWQBdAGEAZQBnAGwAbgByAHcAfACAAIMAhwCLAIwAjQCP
AI4AkACPAJEAkgCSAJMAlACRAI0AigCGAIEAfQB4AHUAbwBpAGIAWQBRAEoAQgA8ADYA
MQAqACEAGwAVABAADAAIAAQAAQD9//n/9//1//D/7f/s/+z/6//q/+n/6f/m/+X/4//j
/+T/5P/k/+L/4//j/+P/5P/j/+L/4f/g/+L/4P/g/+D/4P/g/9//3//h/+H/4f/h/+L/
4//k/+X/4f/h/+H/4P/i/+P/5P/l/+L/4v/i/+L/4//k/+b/5//p/+r/6//t/+z/6//q
/+r/7P/u//D/8v/w/+//7//w//H/8v/z//P/8//z//P/9P/0//T/9P/2//f/+P/4//b/
9f/1//X/9v/2//f/9v/0//X/9f/1//X/8//z//P/8//1//b/9v/3//X/9f/1//b/+f/5
//f/9v/3//j/+f/7//v/+v/5//f/+P/4//n/+//7//v/+v/5//r/+//8//3//v///wAA
AQD9//3//v/+/wAAAQACAAMAAwADAAIAAgAFAAUABQAGAAkACgALAAwACwALAAsACwAL
AA0ADwARAA8AEAAQABAAEQATABQAFgAWABYAFgAVABQAEwASABQAFAAUABQAFAAUABQA
FAAWABYAFgAWABcAGAAZABoAFwAWABUAFAAWABYAFgAWABUAFAATABIAEQAQAA8ADgAM
AAwADAAMAAkACAAHAAYABAAEAAQABAADAAIAAQAAAP///v/8//v//f///wAAAwAEAAQA
BAAEAAQABAACAAEA///7//f/9P/y/+//7P/q/+j/6P/o/+j/5v/k/+L/3//h/+H/4f/f
/97/3//e/93/2//a/9n/2P/W/9b/1v/W/9X/0//S/9H/0//S/9H/0f/P/8//0P/Q/87/
zv/O/87/zv/O/83/zf/L/8v/y//M/8z/zP/N/83/y//L/8v/zf/L/83/0v/W/9b/2f/e
/+3//f8HABMAJAA8AFcAegClANgADwFGAXIBjQGgAaABkAF4AVgBFgG3AEcA2f+Q/4v/
pv+z/7P/uP+5/7n/u/+9/7v/vv/F/8r/zf/O/83/zP/K/8r/y//J/8f/x//I/8n/yv/L
/8n/yP/G/8T/x//I/8r/zf/L/8r/yf/J/8r/yv/J/8f/yP/K/8z/zf/M/8z/y//K/8v/
y//M/83/zf/N/83/zP/K/8v/y//M/8z/zP/N/8//z//P/87/zf/P/9D/0v/V/9b/1//W
/9j/2v/Z/9n/2v/d/9//4f/i/+P/5f/l/+b/6f/r/+7/8f/y//T/9v/3//j/+////wEA
BQAIAAwAEAAVABgAGQAaACIAKAAuADIANQA7AEEARgBJAE0AUQBVAFsAYABiAGYAaQBs
AG4AbwBzAHcAeAB5AHsAegB8AHsAegB6AHkAeQB2AHMAbwBsAGQAXQBXAFAASgBDADwA
NAAsACUAHwAYABAACgAFAP7/+P/z/+7/6v/k/+D/3P/Z/9j/1f/U/9P/zv/L/8r/yv/H
/8b/xf/F/8T/w//B/8H/vv++/77/vP+9/73/vf++/7z/vP+8/7z/vP+6/7r/uv+8/7z/
u/+7/7n/uf+5/7n/uv+7/7z/vf+7/7v/u/+6/7f/t/+3/7f/t/+4/7n/uv+5/7j/uP+3
/7n/uv+7/73/vP+7/7r/uv+8/7z/vP+8/7z/u/+7/7z/vP+8/7z/u/+9/73/vf++/77/
vv++/8D/wP/A/7//vP+8/73/vv/A/7//v/+9/7r/uv+7/7z/vf+8/7v/uv+5/7v/uv+4
/7f/uP+5/7r/vP+6/7n/tv+0/7P/tP+1/7f/t/+2/7X/s/+y/7D/r/+v/7H/sf+w/6//
rf+t/63/rf+v/6//r/+v/6v/q/+s/6z/rf+t/63/rf+v/6//rv+u/63/q/+p/6j/qv+q
/6r/qv+q/6n/qP+n/6f/p/+n/6f/p/+o/6j/qP+l/6P/pP+k/6T/pP+k/6T/pP+k/6T/
ov+i/6L/ov+k/6T/pP+k/6H/oP+f/57/n/+g/6H/ov+g/6D/oP+g/57/nv+e/57/n/+g
/6H/ov+i/6L/ov+i/6P/pP+l/6b/qP+o/6j/qP+o/6j/qP+o/6r/qv+q/6r/qP+o/6j/
qP+o/6j/qP+o/6b/pv+m/6b/pP+k/6T/pP+m/6b/pv+m/6T/o/+j/6X/p/+o/6v/rf+w
/7H/sv+y/7T/sv+x/7D/sP+u/63/rf+p/6f/pv+i/6L/ov+i/6L/oP+g/5//n/+h/6H/
n/+f/6H/of+h/6D/nv+e/57/nv+g/6D/oP+g/5//n/+f/5//nP+b/5v/m/+c/57/n/+g
/57/nv+e/57/n/+f/6D/of+h/6H/ov+i/6D/of+h/6H/o/+l/6X/p/+l/6T/pv+q/63/
sP+1/8H/zf/V/97/7v8DABoAPwBwAKUA5AAmAV8BjAGsAbQBpAGIAWwBOwHjAHUABACd
/2z/ff+R/5T/lf+b/5v/m/+d/5r/nf+g/6X/qP+r/67/sP+u/6z/qf+m/6X/pv+n/6j/
qf+o/6j/p/+m/6b/pv+n/6n/qv+q/6r/q/+r/6z/rP+r/63/rv+v/6//rf+u/67/rv+v
/6//sP+x/7T/tf+2/7b/tv+3/7f/uP+6/7r/u/+9/8D/wf/B/8H/wv/C/8P/xf/H/8n/
yf/M/8z/y//L/8z/zf/P/9H/0v/V/9f/1//Y/9j/2f/b/93/4f/k/+f/6f/r/+3/8P/x
//X/+P/8/wAABAAIAAoADAASABYAGgAcACMAKQAvADQANwA7AD8AQwBIAE4AUQBWAFwA
YABjAGUAZQBpAGoAawBvAHAAdAB1AHYAdgB1AHUAdABxAG0AagBmAGEAXQBYAFEASQBB
ADgAMQArACYAIAAXABAACgACAP3/9//x/+z/6P/k/+D/3f/Y/9P/0P/N/8z/yf/I/8j/
w//C/8H/wf/A/7//vf+9/73/vv+//77/vf+7/7n/uP+5/7r/u/+8/7z/uv+6/7r/uv+6
/7n/uf+5/7n/uf+5/7j/t/+2/7X/tf+3/7n/uv+7/7v/u/+7/7z/vP+8/7z/vv++/7//
v/++/77/vv+//8D/wf/C/8T/wv/C/8L/wv/C/8H/wf/C/8H/wv/D/8P/wf+//73/vP+/
/8D/wf/E/8X/xP/C/77/vf+9/73/vv++/7//vv+8/7v/u/+7/7v/u/+7/7v/u/+7/7r/
uP+3/7f/t/+3/7j/t/+3/7X/tP+z/7L/sf+x/7L/sv+y/7H/rv+s/6v/q/+t/63/rP+r
/6v/q/+r/6v/qf+p/6n/qf+p/6n/qv+q/6j/p/+m/6X/p/+n/6b/pv+m/6X/pP+k/6L/
ov+i/6L/o/+j/6P/o/+f/5//n/+f/57/nv+d/5z/nf+d/5z/nP+c/5z/nP+c/5z/nP+c
/5r/mv+a/5r/mv+a/5r/mv+c/5z/nP+c/5z/nP+c/5z/nf+e/5//oP+g/6D/oP+g/5//
nv+d/5z/nv+g/6L/pP+j/6L/of+g/5//nv+d/5z/mf+Y/5f/lv+W/5b/lv+W/5b/lv+W
/5b/lP+U/5T/lP+V/5b/l/+Y/5v/nP+d/57/oP+g/6D/oP+f/57/nf+c/5n/lv+T/5D/
jv+O/47/jv+M/4z/jP+M/4v/iv+J/4j/iP+I/4j/iP+H/4b/hf+E/4b/hv+G/4b/hf+E
/4P/gv+A/4D/gP+A/4L/gv+C/4L/gf+A/3//fv+A/4D/gP+A/4D/gP+A/4D/gP+A/4D/
gP+C/4L/gv+C/4P/hP+F/4b/jP+S/5j/nv+s/7j/xP/Q//D/EAAwAFAAhwC+APUALAE6
AUYBUgFeASgB8gC8AIYAOgDu/6L/Vv9c/2D/ZP9o/2r/bP9u/3D/c/90/3X/dv95/3z/
f/+C/w==
         </WaveFormData>
      </LeadData>
      <LeadData>
         <LeadByteCountTotal>10000</LeadByteCountTotal>
         <LeadTimeOffset>0</LeadTimeOffset>
         <LeadSampleCountTotal>5000</LeadSampleCountTotal>
         <LeadAmplitudeUnitsPerBit>4.88</LeadAmplitudeUnitsPerBit>
         <LeadAmplitudeUnits>��V</LeadAmplitudeUnits>
         <LeadHighLimit>2147483647</LeadHighLimit>
         <LeadLowLimit>268435456</LeadLowLimit>
         <LeadID>V5</LeadID>
         <LeadOffsetFirstSample>0</LeadOffsetFirstSample>
         <FirstSampleBaseline>0</FirstSampleBaseline>
         <LeadSampleSize>2</LeadSampleSize>
         <LeadOff>FALSE</LeadOff>
         <BaselineSway>FALSE</BaselineSway>
         <ExcessiveACNoise>FALSE</ExcessiveACNoise>
         <MuscleNoise>FALSE</MuscleNoise>
         <LeadDataCRC32>3672220432</LeadDataCRC32>
         <WaveFormData>
BgAGAAYABgAGAAYABgAGAAQABAAEAAQABQAGAAcACAAGAAcABwAHAAkACgANABAADwAR
ABAAEAASABAADwAOAAoACAAFAAIAAgD+//v/+//8//v//P/9//z//P/8//z/+//6//n/
+P/6//n/+f/4//j/+f/5//j/+P/4//j/+P/5//n/+v/6//j/+P/4//j/9//3//j/+P/2
//b/9f/1//X/9f/1//X/9//3//f/+P/3//b/9f/0//b/9f/1//b/+v/5//n/+P/6//r/
+v/8/wIACgARAB4ANgBZAIIArADYAAkBQwF+Aa0BywHXAcgBngFyAUEB+ACfAEoA+//L
/9P/7f/0//D/8P/w//D/8f/v/+z/7P/x//X/+v/6//j/+P/4//n/9//3//b/9v/1//X/
9f/1//X/9f/1//X/9f/1//X/9v/4//j/+P/4//b/9//3//j/9//3//b/9f/3//f/9//4
//r/+//7//v/+v/6//r/+v/+//7//v////7//////wAAAAD///7//f///wEAAgAFAAYA
BwAIAAkABwAGAAUABgAKAAwADgARABIAEwAUABUAFwAYABoAGgAcAB0AHgAhACEAIwAk
ACYAKgAsADAAMwA0ADcAOgA8AEAARABHAEkATgBUAFcAXABfAGEAZQBoAGkAawBuAHEA
cgB1AHcAeAB4AHgAegB7AH0AfAB8AHsAegB6AHoAegB2AHQAcQBsAGkAZABfAFkAUwBO
AEcAPgA5ADUAMAAqACMAHgAYABMADwAKAAcABAD///r/9v/z/+//7v/u/+z/6f/n/+f/
5v/l/+T/4//j/+P/4v/h/+D/4P/g/+D/4P/f/97/3f/d/9v/2//b/9r/2P/X/9f/1//V
/9X/1P/U/9L/0v/R/9H/0P/Q/8//z//N/8z/zP/M/8r/yP/K/8v/y//L/8v/yv/J/8n/
yf/K/8r/yv/J/8j/yf/J/8n/yv/J/8n/yf/J/8n/yf/K/8v/yv/K/8n/yf/K/8r/yv/L
/8r/yv/K/8r/zP/L/8v/zP/M/8z/zf/N/8v/yv/K/8v/y//L/8v/y//L/8v/y//K/8r/
yv/K/8r/yv/J/8n/yf/H/8f/x//H/8f/x//G/8X/xf/F/8X/w//D/8P/w//D/8X/xP/E
/8T/wP/A/8L/wv/C/8L/wv/C/8D/wP/A/8D/wP/A/7//v/+//7//v/+//77/vf+9/73/
wP/A/77/vv++/7//v/++/7z/u/+7/7v/vv++/77/vv+9/7v/vP+6/7r/uv+6/7z/vP+8
/7z/vP+8/7z/vP+8/7z/vP+8/7r/uv+6/7r/uv+6/7r/uv+6/7r/uv+6/7z/vP+8/7z/
vf++/7//wP/C/8L/wv/C/8D/wP/A/8D/wv/C/8L/wv/E/8T/xP/E/8T/xP/E/8T/w//C
/8H/wP/C/8L/wv/C/8L/wv/C/8L/wv/C/8L/wv/C/8P/w//D/8X/xv/J/8z/zP/P/8//
0P/S/9D/z//O/8v/yv/I/8b/xP/A/73/vf+//73/vf+9/7z/vP+8/7z/vv++/77/vv+8
/7v/u/+6/7z/vf+9/7z/vP+8/7z/vP+7/7v/vP+8/7z/vP+8/7z/u/+7/7z/vP++/77/
vf+9/73/vf+9/73/vf+9/73/vv/A/8D/wP/A/8D/v/+//8D/wP/B/8P/xP/I/8j/xP/C
/8T/zP/V/+T//P8bADwAZACQAMMA/wA8AXUBoQG3AbIBjgFeAS8B8ACbAEYA9/+5/6v/
wf/M/8b/xP/E/8T/w//D/8L/wv/H/8n/zP/M/8z/zP/M/83/y//L/8r/yv/L/8v/y//L
/8v/y//L/8v/y//L/8v/zP/O/87/zv/O/87/z//P/9D/zv/P/8//z//R/9H/0f/S/9L/
0//T/9P/1v/W/9b/1v/Y/9j/2P/Z/9j/2f/Z/9r/3f/d/93/3f/e/9//3//h/+L/4//k
/+X/5v/m/+b/6P/p/+r/6//t/+7/7//w//H/9P/2//n/+v/6//v//P///wAAAwAFAAgA
CgAMABAAEwAWABkAHAAeACIAJgApACsALwA0ADYAOgA9AD8AQwBGAEkASwBOAFEAUgBV
AFcAWABaAFoAXABdAGAAYABhAGEAYABgAGAAYABdAFwAWgBWAFQAUABMAEcARABAADoA
MgAvACsAJgAgABsAGAAUABEACwAGAAMAAAD9//r/+P/3//P/8v/y//D/7//t/+3/7P/t
/+z/6//r/+3/7P/r/+r/6v/q/+r/6v/q/+r/6v/r/+n/6f/p/+j/6v/p/+n/6f/p/+n/
6P/o/+r/6v/p/+n/6v/q/+n/6f/p/+j/6P/o/+j/5v/o/+n/6f/p/+n/6P/p/+n/6f/q
/+n/6v/q/+r/6//r/+v/7P/r/+v/6//r/+v/6//s/+3/7v/u/+3/7f/u/+7/7v/v/+7/
7v/u/+7/8P/v/+//8P/u/+7/7//v/+//7v/u/+//7//v/+//7//v/+//7//u//D/8P/w
//D/8P/v/+//7//v/+//7//v/+//7//u/+3/7f/t/+3/6//t/+3/7f/t/+3/7P/s/+z/
6v/q/+z/7P/s/+z/7P/s/+z/7P/s/+z/7P/s/+v/6//r/+v/6//r/+z/6//r/+v/7P/s
/+r/6v/q/+v/6//q/+z/6//r/+v/6v/q/+r/6v/p/+n/6v/q/+r/6v/q/+r/6v/q/+r/
7P/s/+z/7P/q/+r/6v/q/+z/7P/s/+z/6v/q/+r/6v/q/+r/6v/q/+z/7P/s/+z/7P/s
/+z/7P/s/+z/7P/s/+z/7P/s/+z/7P/s/+z/7P/s/+z/7P/s/+z/7P/s/+z/7P/s/+z/
7P/s/+z/7P/s/+3/7v/v//D/8f/y//P/9P/0//T/9P/0//T/9P/0//T/9v/2//b/9v/2
//b/9v/2//T/9P/0//T/8v/y//L/8v/y//L/8v/y//L/8v/y//L/8v/y//L/8//1//X/
9v/2//b/+P/6//3///8AAAIAAAD///7//f/8//r/+P/2//L/8f/x//H/7//t/+3/7P/s
/+z/7P/s/+z/7P/s/+z/6//r/+r/6v/r/+v/6v/q/+r/6v/q/+n/6f/q/+r/6v/q/+r/
6v/p/+n/6v/q/+r/6v/r/+v/6//r/+v/6//r/+v/6//s/+z/7P/s/+z/7P/r/+v/7P/s
/+v/6//w//b/9v/y//T/9v/8/wMAEgAmAD0AXACAAK4A3wATAUgBfQGlAbkBugGeAXAB
RQEWAc8AhgBDAAUA5//z//7/+v/2//T/8P/v//H/8P/w//P/9f/0//b/+P/4//T/8//z
//P/8v/y//P/8//z//P/9f/1//X/9f/1//X/9f/2//T/9P/0//T/9P/1//X/9v/0//X/
9f/1//f/9//3//j/+v/7//v/+//6//r/+v/6//r/+v/6//v//v//////AAABAAEAAQAB
AAIAAwADAAUABQAFAAUABQAIAAgACAAKAA0ADgAPABEAEAARABIAEwAUABYAGQAaABwA
HQAeACEAIgAlACcAKgAsAC4AMgA1ADYAOQA8AD4AQgBGAEkASwBOAFIAUwBWAF0AXwBj
AGYAZwBpAGwAbwByAHUAdwB4AHoAegB8AH0AggCCAIMAgwCEAIQAhACEAIUAhACCAH4A
fAB4AHQAbwBtAGoAZQBeAFsAVwBSAEwARwBEAEAAPQA3ADIALwAsACkAJgAkACMAIQAg
ACAAHgAcABkAGAAWABcAFgAVABUAFQAUABMAEgASABIAEgASABQAFAAUABUAEwATABMA
EgAUABMAEwATABUAFQAUABQAFAAUABMAEwAUABQAEwATABMAEgASABIAEgAQABIAEwAT
ABMAEwASABMAEwATABQAFAAUABMAEgASABMAFAAWABYAFQAUABMAEwATABQAFQATABIA
EAAPABEAEgATABUAFAAUABQAFAASABEAEQASABAAEAARABEAEQAQABAAEQATABMAEwAT
ABIAEQAQAA4ADgAOAA4ADgAOAA0ADQANAA0ADQANAA0ADQANAAwACwAMAA0ADgANAAsA
CwALAAsADQAMAAwADAAIAAgACgAKAAwADAAMAAwACgAKAAoACgAMAAwACwALAAkACQAJ
AAkACQAJAAoACwALAAoABwAGAAgACQAJAAgACAAHAAcABwAIAAgACAAIAAkACQAKAAkA
CAAHAAYABgAGAAYABgAGAAYABgAGAAgACAAIAAgABgAGAAYABgAGAAYABgAGAAQABAAE
AAQABAAEAAQABAAEAAQABAAEAAIAAgACAAIABQAGAAcACAAIAAgACAAIAAoACgAKAAoA
CAAIAAgACAAGAAYABgAGAAcACAAJAAoACAAIAAgACAAGAAYABgAGAAgACAAIAAgABgAG
AAYABgAGAAYABgAGAAUABQAFAAYABwAKAA0AEAASABEAEQASAA8ADQALAAkACQAIAAcA
BgACAP////////v/+//7//r//P/8//z//P/7//r/+f/4//n/+f/4//j/9//3//b/9v/4
//j/+P/3//X/9v/2//b/9P/0//T/8//1//b/9v/2//f/9//4//n/9v/1//T/8//1//X/
9v/2//T/9P/0//T/9P/1//f/+P/3//v//P/8//z/+v/6//7/BAANABwANgBVAHwApADU
AAMBNQFuAaUByQHZAdIBrgF+AUsBCAGzAF4ACwDR/8//5//s/+j/6P/o/+z/7//v/+z/
7P/v//X/+v/6//j/9v/2//P/8//z//L/8v/1//X/9f/1//X/9f/1//X/9f/1//X/9v/1
//T/8//y//T/9f/1//b/9v/3//f/9//5//n/+f/6//j/+f/5//n/+P/4//j/+P/6//r/
+v/7//7//////wAAAQABAAEAAQACAAMAAwAFAAQABQAGAAcACgAKAAoADAAMAAwADAAN
ABAAEQASABMAFAAWABkAGgAcAB0AHgAhACQAJwApACwALAAuADIANQA4ADsAPgBAAEYA
SgBNAE8AUQBWAFgAXABjAGUAaQBsAG8AcQB0AHcAdgB5AHsAfAB+AH4AgACBAIYAhgCH
AIcAhwCGAIUAhACCAIAAfQB4AHUAcABrAGUAYQBcAFUATABHAEMAPgA4ADAALAAnACMA
HgAYABQAEAANAAoACAAHAAQAAgABAP7/+//5//n/+P/3//b/9f/1//X/9P/z//L/8P/w
//D/8P/w//D/8P/x/+//7//v/+7/7P/r/+v/6//r/+v/6v/q/+r/6v/p/+n/6f/o/+b/
5f/n/+b/5v/m/+X/4v/j/+P/4f/h/+H/4P/i/+P/5P/m/+b/5v/l/+T/4//j/+P/5P/l
/+X/5f/l/+P/4//k/+X/6P/o/+f/5//m/+b/5v/n/+j/6P/o/+j/6P/n/+f/6P/o/+j/
6f/p/+v/6v/q/+v/6f/p/+n/6f/p/+n/6f/o/+b/5v/m/+b/6P/n/+f/5//l/+X/5f/l
/+P/4//i/+H/4f/h/+H/3//h/+H/4f/h/+H/4P/g/+D/3v/e/+D/4P/f/97/3f/c/9z/
3P/c/9z/3P/c/9v/2//Z/9n/2f/Z/9r/2f/Z/9n/2v/a/9j/2P/W/9f/1//W/9b/1f/V
/9X/2P/Y/9j/2P/Z/9n/2P/X/9b/1f/U/9b/1v/W/9b/1f/U/9P/0v/T/9T/1f/W/9b/
1v/W/9b/1P/U/9T/1P/W/9b/1v/W/9f/2P/Z/9r/3P/c/9z/3P/a/9r/2v/a/9r/2v/a
/9r/2v/a/9r/2v/a/9r/2v/a/9r/2v/a/9r/2v/a/9r/2v/Y/9j/2P/Y/9r/2v/a/9r/
2v/Z/9j/2P/Z/9z/3//i/+X/5f/m/+j/5P/j/+L/4f/i/+D/3v/c/9b/0//T/9P/0f/R
/9H/0P/Q/9D/0P/Q/9L/0v/S/9L/0f/R/9D/0P/P/8//zv/O/9D/0P/Q/8//z//Q/9D/
0P/Q/9D/0P/P/8//0P/Q/9D/zv/N/83/zf/N/83/zf/N/8//z//Q/9D/0P/Q/9D/0P/P
/8//0P/Q/9H/0//U/9b/1v/U/9T/2P/g/+v/+v8QADEAVAB8AK4A4wAdAVgBjQGzAcMB
uAGOAV4BLwHsAJUAPgDt/7X/t//P/9T/zv/O/8z/zv/P/8//zP/O/9H/1f/Y/9j/2P/Y
/9j/1//V/9X/1P/U/9X/1f/V/9X/1//X/9f/1//X/9f/1//Y/9j/2P/Y/9j/2P/Z/9n/
2v/Y/9n/2f/Z/9n/2f/Z/9r/2v/b/9v/2//e/97/3v/e/97/3v/e/9//4P/h/+H/4v/l
/+X/5f/l/+b/5//n/+n/7P/t/+7/7//w//D/8P/y//L/8v/y//P/9v/3//j/+f/8//7/
AQACAAQABQAGAAkACgANAA8AEgAUABYAGgAdACAAIwAmACgALAAwADMANQA7AEAAQgBG
AEsATQBRAFQAVwBZAFwAXwBgAGMAZQBmAGgAaABqAGsAbABsAG0AbQBuAG4AbgBuAGsA
agBoAGQAYwBeAFkAUwBPAEoAQwA6ADcAMwAuACgAIgAeABkAFQAPAAoABwAEAAIA/v/7
//n/9//2//b/9P/x/+//7//u/+//7v/t/+3/7f/s/+v/6v/q/+r/6v/q/+j/6P/o/+n/
6f/p/+n/6P/q/+n/6f/p/+n/6f/o/+j/6P/o/+f/5//o/+j/5//n/+f/5v/m/+b/5v/k
/+b/5//n/+f/5//m/+X/5f/l/+b/5f/m/+b/5v/n/+f/5//o/+f/5//n/+f/5//n/+j/
6f/q/+r/6f/p/+r/6v/q/+v/7P/s/+z/7P/u/+3/7f/u/+7/7v/v/+//7//u/+7/7//v
/+//7//v/+3/7f/t/+z/7P/s/+z/7P/s/+v/6//r/+v/6//r/+v/6//r/+r/6f/p/+n/
6f/n/+f/5//n/+f/5//m/+b/5v/m/+b/6P/o/+b/5v/m/+b/5v/m/+b/5v/m/+b/5f/l
/+X/5f/l/+X/5P/j/+P/4//k/+T/4v/i/+L/4//j/+L/4v/h/+H/4f/i/+L/4v/i/+P/
4//g/+D/4P/g/+D/4P/g/+D/4P/g/+D/4P/g/97/3v/e/97/3v/e/97/3v/g/+D/4P/g
/+D/4P/g/+D/3v/e/97/3v/e/97/3v/e/+D/4P/g/+D/4v/i/+L/4v/j/+T/5f/m/+b/
5v/m/+b/5v/m/+b/5v/m/+b/5v/m/+j/6P/o/+j/5v/m/+b/5v/k/+T/5P/k/+T/5P/k
/+T/4v/i/+L/4v/k/+T/5P/l/+P/4//k/+T/5v/o/+r/7f/t/+7/8P/u/+3/7P/r/+r/
6P/m/+T/4P/d/93/3f/b/9v/2//a/9r/2v/a/9r/2v/a/9r/2v/Z/9n/2P/Y/9n/2f/Y
/9j/2P/Y/9j/1//X/9b/1v/W/9b/2P/Y/9f/1//W/9b/1v/W/9f/1//X/9f/1//X/9f/
1//V/9b/1v/W/9j/2P/Y/9f/1//Y/9j/2f/b/97/4P/g/97/3P/g/+b/7//+/xYAMQBS
AHoAqgDfABUBTgGFAbEBxQG4AZABYAE1AfgAqQBaABEA1//L/9//5P/e/9z/3P/a/9n/
2f/Y/9r/3f/d/+D/4P/g/+D/4P/h/9//3//e/97/3//f/9//3//d/93/3f/d/93/3f/d
/97/3v/e/97/3v/e/9//3//g/+D/4f/h/+H/4f/h/+H/4v/k/+X/5f/l/+T/5P/k/+T/
6P/o/+j/6f/o/+n/6f/q/+v/6//r/+v/7P/t/+3/7//u/+//8P/x//L/8v/y//T/9//4
//n/+//6//v//P/9/wIABAAHAAgACAAJAAoADQAOABEAEwAWABgAGgAeACEAJAAnACoA
LAAuADIANQA3ADsAQABCAEYASQBLAE8AUgBVAFcAWgBdAFwAXwBhAGIAZgBmAGgAaQBq
AGoAawBrAGwAbABsAGwAaQBoAGYAYgBgAFwAWABTAFIATgBIAEAAPQA5ADQALgAqACYA
IQAdABkAFAARAA4ADAAIAAUAAwABAAAAAAD+//3/+//7//r/+f/4//f/9//5//j/9//2
//b/9v/2//b/9v/2//b/9//1//X/9f/0//b/9f/1//X/9f/1//T/9P/0//T/8//z//T/
9P/z//P/8//y//L/8v/0//L/9P/1//X/9f/1//T/9f/1//X/9v/3//j/+P/4//f/9//3
//j/9//3//f/9//3//f/+P/5//j/+P/3//f/+v/6//r/+//7//r/+f/4//r/+f/5//r/
+P/4//n/+f/5//j/+P/5//n/+f/5//n/+f/5//n/+P/4//j/+P/4//j/9//3//f/9//3
//f/9//3//f/9v/1//X/9f/1//P/8//z//P/8//1//T/9P/0//L/8v/0//T/8v/y//L/
8v/w//D/8P/w//L/8v/x//H/8//z//P/8//y//H/8f/x//L/8v/w//D/8v/z//P/8v/y
//H/8f/x//L/8v/y//L/8//z//T/9P/0//T/9P/0//T/9P/0//T/9P/0//T/9P/0//T/
9P/0//T/9P/0//L/8v/y//L/8v/y//L/8v/0//T/9P/0//T/9P/0//T/9v/2//b/9v/0
//T/9P/0//T/9P/0//T/8v/y//L/8v/z//T/9f/2//j/+P/4//j/+f/6//v//P/+//7/
/v/+//7//v/+//7/AAAAAAAAAAAAAAAAAAAAAAAAAAAAAAAAAAAAAAAAAAAAAAAAAAAA
AP7//v/+//7//v/+//7//v8BAAEAAQACAAEAAgADAAQABwAHAAgACgAKAAkACAAHAAgA
BgAEAAIA/P/5//n/+f/1//X/9f/0//b/9v/2//b/9v/2//b/9v/z//P/8v/y//P/8//y
//L/8v/y//L/8f/x//L/8v/y//P/9P/1//X/8//0//T/9P/0//P/8//z//L/8f/w/+//
8P/x//P/9P/2//b/9v/2//P/8//0//T/9f/3//j/+v/8//r/9v/2//r/AwAMABgAMQBO
AG4AlADHAPkALgFtAacB1QHsAegBwgGPAV4BIQHOAHkAJwDj/9H/5v/y/+z/6v/u/+//
7//u/+7/7f/t//D/9P/0//b/+P/7//n/+f/4//j/+P/3//b/9f/1//X/9f/1//f/9//3
//j/9v/2//b/9v/4//n/+f/6//j/+f/5//n/+P/3//b/9v/4//n/+f/5//r/+v/6//r/
/v/+//7///8AAAEAAQACAAMAAwADAAMAAgADAAMABQAIAAkACgALAAoACgAKAAwADgAQ
ABIAFQATABMAEwATABQAFgAZABoAHAAdAB4AIQAiACUAJwAqACwALgAyADUANwA5ADsA
PABBAEYASgBNAFEAVgBYAFwAYwBlAGkAbABtAG8AcgB1AHcAewB+AIAAhACEAIYAhwCI
AIgAiQCJAIsAjACNAI4AjQCMAIoAhgCDAH4AeQBzAHAAbABmAF4AWABTAE0ARgBAADwA
NwAzAC4AKAAkACAAGgAWABMAEQAOAAwACwAIAAcABQAFAAQAAQAAAP////////7//f/8
//z//P/8//z//P/8//z//f/6//n/+P/2//j/9//3//f/9//3//b/9v/2//b/9f/1//b/
9v/1//X/8//y//L/8v/0//L/9P/1//T/8//y//D/8f/x//H/8v/x//L/8v/y/+//7//v
//D/8//z//P/8//x//H/8v/z//T/9P/z//P/9P/0//T/9f/0//T/9P/0//b/9f/1//b/
9v/2//f/9//1//T/9P/1//X/9f/1//X/8//z//P/8v/0//T/9P/0//P/8f/w/+//8f/x
//H/8f/x//H/8P/v/+3/7f/t/+v/6//r/+v/6//r/+r/6v/q/+b/5v/o/+j/5v/m/+b/
5v/k/+T/5P/k/+b/5v/l/+X/4//j/+P/4//g/9//3//f/+L/4v/g/+D/4P/h/+H/4P/e
/93/3f/d/9z/3P/c/9z/2//b/9z/3P/c/9z/3P/a/9r/2v/a/9r/2v/a/9r/2v/a/9r/
2v/b/9z/3f/e/9z/3P/c/9z/3P/c/9z/3P/e/97/3v/e/9z/3P/c/9z/2v/a/9r/2v/a
/9r/2v/a/9j/2P/Y/9j/1v/W/9b/1v/Y/9j/2P/Y/9n/2f/Z/9r/2v/c/97/4P/j/+P/
5P/m/+T/4//i/+H/4P/e/9z/2v/W/9P/0//T/9H/0f/R/9D/zv/O/87/zv/Q/9D/0P/Q
/8//z//O/87/z//P/87/zv/O/87/zv/N/8v/zP/M/8z/zP/M/8z/y//N/87/zv/O/8z/
y//L/8v/y//L/8v/y//L/8v/zP/M/8z/zP/M/8z/y//L/8z/zP/N/9H/1P/U/9L/0P/O
/9T/3P/l//b/EAAvAFQAgACyAOUAIQFeAZMBswHBAbIBjAFeASsB4ACHADAA2/+t/7X/
y//M/8r/yv/I/8j/yf/L/8j/yP/N/9H/0v/S/9L/0v/S/9H/0//T/9L/0v/R/9H/0f/R
/9H/0f/R/9H/0f/R/9H/0v/U/9T/1P/U/9T/1f/V/9b/1v/X/9f/1//Z/9n/2f/a/9j/
2f/Z/9n/2v/a/9r/2v/c/9z/3P/d/+D/4f/h/+L/4//j/+P/4//k/+X/5f/n/+j/6f/q
/+v/7P/s/+z/7v/v//D/8f/z//T/9f/2//f/+v/8////AAABAAMABQAJAAoADQAPABIA
FAAWABoAHQAgACMAJgAoAC4AMgA1ADcAOwBAAEIARgBLAE0AUQBUAFkAWwBeAGEAYABj
AGUAZgBqAGoAbABtAG4AbgBvAG8AcABwAHAAcABuAGwAaQBkAF8AWgBVAE8ASgBGAEAA
OAAxAC0AKAAiABwAGAATAA8ADQAIAAUAAgD8//j/9f/z//P/8v/y//D/7f/r/+v/6v/p
/+j/5//n/+f/5v/l/+T/5P/k/+T/5P/m/+b/5v/n/+X/5f/l/+T/5P/j/+P/4//j/+P/
4v/i/+L/4v/h/+H/5P/k/+P/4//j/+L/4v/i/+L/4P/i/+P/4f/h/+H/4P/f/9//3//g
/+P/5P/k/+T/4f/h/+H/4v/l/+X/5f/l/+X/5f/m/+f/5v/m/+X/5f/o/+j/6P/p/+r/
6v/q/+r/6P/n/+f/6P/q/+r/6//r/+n/6P/o/+n/6f/p/+n/6f/r/+v/6//q/+j/6P/o
/+j/6v/p/+n/6f/n/+f/5//n/+n/6f/o/+f/6f/p/+n/5//m/+X/5P/j/+T/5P/l/+b/
5P/k/+b/5v/m/+b/5v/m/+T/5P/k/+T/5P/k/+P/4//j/+P/4//j/+T/4//j/+P/5P/k
/+L/4v/g/+H/4f/g/+L/4f/h/+H/4v/i/+L/4v/h/+H/4v/g/+D/4P/g/+D/4P/g/+D/
4v/i/+L/4v/i/+L/4v/i/+L/4v/i/+L/4P/g/+D/4P/g/+D/4P/g/+D/4P/g/+D/4v/i
/+L/4v/j/+T/5f/m/+b/5v/m/+b/6P/o/+j/6P/o/+j/6P/o/+j/6P/o/+j/6v/q/+r/
6v/p/+j/5//m/+T/5P/k/+T/5v/m/+b/5v/m/+b/5v/n/+n/6f/q/+r/6//s/+3/7//x
//L/9P/y//L/8v/y//L/8v/w/+7/6v/n/+f/5//l/+T/4//h/+D/4P/g/+D/4P/g/+D/
4P/f/9//3v/e/9//3//e/97/3v/e/97/3f/d/97/3v/e/97/3v/e/93/3f/e/97/3v/e
/93/3f/d/93/3f/d/93/3f/d/97/3v/e/97/3v/e/93/3f/c/97/3//h/+D/4v/m/+j/
5P/i/+T/6//w//7/FQAyAFIAegCtAOMAIAFhAZ8BzQHoAeQBvgGJAVgBHQHMAHcAJwDh
/83/4v/s/+b/5P/m/+P/4//m/+T/5f/n/+r/7P/s/+z/7P/p/+f/5//m/+b/6f/p/+n/
6f/p/+n/6f/p/+n/6f/p/+r/7P/s/+z/7P/s/+3/7f/u/+z/7f/t/+3/7f/t/+3/7v/w
//H/8f/x//L/8v/y//L/9v/2//b/9//4//n/+f/6//v/+//7//v//P/9//3///8AAAEA
AgADAAQABAAEAAYABwAIAAkACwAMAA0ADgAPABEAEgAUABQAFgAXABgAGwAeACEAIwAm
ACYAKAAsAC8AMgA1ADgAOgA+AEIARQBHAE0AUgBUAFgAXQBfAGMAZgBrAG0AcABzAHYA
eQB7AHwAfgB+AIAAgQCGAIYAhwCHAIgAiACIAIgAhwCGAIQAgAB+AHoAdgBxAGwAaABi
AFoAVQBRAEwARgA+ADoANQAxAC0AKAAlACIAIAAcABkAFwASABAADwAMAAsACQAJAAgA
BwAGAAUABQAFAAQAAwACAAQABAAEAAQAAwACAAEAAQABAAEAAQAAAAIAAQABAAEA////
//7//v8AAAAA//////7//v/9//3//f/8//z//P/+//z//v////7//f/8//r/+//7//v/
/P/7//z//P/8//3//f/9//7//f/9//3//f/7//v//P/9//7//v/9//3//f/8//v/+//+
//7//v/+//7//f/9//7//P/8//3//f////7//v////3//f/9//3/+//7//v/+v/6//r/
+v/6//r/+f/5//n/+f/5//n/+f/5//n/+P/3//f/9//3//X/9f/1//X/9f/1//T/9P/0
//L/8v/0//T/9P/0//T/9P/0//T/9P/0//T/9P/z//P/8//z//P/8//y//H/8f/x//T/
9P/y//L/9P/1//X/9P/0//P/8//z//P/8v/x//D/8f/z//L/9P/0//T/9P/z//L/8f/w
//L/8v/y//L/8v/y//L/8v/0//T/9P/0//X/9v/3//j/+v/6//r/+v/8//z//P/8//z/
/P/8//z//f/+////AAD+//7//v/+//v/+v/5//j/+v/6//r/+v/8//z//P/8//z//P/8
//z//P/8//z//P/+//7//v/+/wAAAgAEAAYABgAGAAYABgADAAIAAQAAAP7//P/6//j/
9f/0//P/8v/w//D/8P/w//D/8P/w//D/8P/w//D/8P/u/+7/7v/u/+7/7v/u/+7/7P/s
/+z/7P/s/+z/7P/s/+z/7P/s/+z/7P/s/+z/7P/s/+z/7P/s/+z/7P/s/+z/7v/u/+7/
7v/w//D/8P/w//H/8v/z//T/9v/2//b/9v8FABIAHwAsAFQAfACkAMwABgFAAXoBtAG6
Ab4BwgHGAYUBRgEHAcgAkABYACAA6P/q/+z/7v/w/+7/7v/u/+7/7//w//H/8v/1//b/
9//4/w==
         </WaveFormData>
      </LeadData>
      <LeadData>
         <LeadByteCountTotal>10000</LeadByteCountTotal>
         <LeadTimeOffset>0</LeadTimeOffset>
         <LeadSampleCountTotal>5000</LeadSampleCountTotal>
         <LeadAmplitudeUnitsPerBit>4.88</LeadAmplitudeUnitsPerBit>
         <LeadAmplitudeUnits>��V</LeadAmplitudeUnits>
         <LeadHighLimit>2147483647</LeadHighLimit>
         <LeadLowLimit>268435456</LeadLowLimit>
         <LeadID>V6</LeadID>
         <LeadOffsetFirstSample>0</LeadOffsetFirstSample>
         <FirstSampleBaseline>0</FirstSampleBaseline>
         <LeadSampleSize>2</LeadSampleSize>
         <LeadOff>FALSE</LeadOff>
         <BaselineSway>FALSE</BaselineSway>
         <ExcessiveACNoise>FALSE</ExcessiveACNoise>
         <MuscleNoise>FALSE</MuscleNoise>
         <LeadDataCRC32>252872379</LeadDataCRC32>
         <WaveFormData>
QgBCAEIAQgBCAEIAQgBCAEIAQgBCAEIARQBGAEcASABGAEYARgBGAEcASwBNAE8ATgBO
AE4ATQBPAE8ATQBNAEkARwBFAEEAQQBAAD4APAA9AD0APQA+AD4APQA9AD0APAA8ADwA
PAA8ADwAPAA8ADwAPAA8ADwAOgA6ADoAOgA8ADwAPAA8AD4APgA+AD0AOwA7ADwAPAA6
ADkAOQA5ADoAOwA8AD0APgA+AD4APwA+AD0APAA7ADsAPAA8ADwAQwBBAD8APgBAAEAA
QABCAEcASwBQAFkAagCEAKQAwwDiAAQBKQFQAW8BgAGBAXIBUAEsAQsB3ACpAHwAVQA+
AEIATgBQAEoARgBDAEMAQAA9ADcANgA8AEAAQQBBAEEAQQBAAD4AOwA7ADsAOwA9AD0A
PQA+ADwAPAA8ADwAPAA8ADwAPQA+AD8AQABBAEAAQAA/AD4APQA9ADwAOwA9AD0APwA/
AEAAQABAAEAAPwA/AD8AQABCAEMAQwBDAEIAQgBCAEQARABDAEIAQQBDAEQARgBJAEoA
SgBLAEsASQBIAEcASABJAEsATgBQAFEAUgBSAFMAVABUAFQAVQBWAFcAWABZAFkAWQBb
AFsAXgBfAGEAYwBkAGUAZgBnAGkAagBsAG4AcABzAHUAeAB4AHsAfQB/AIAAgQCCAIIA
gQCCAIIAgwCCAIIAggCCAIIAgQCAAIAAgAB/AH4AfQB6AHgAdgByAG8AbQBpAGYAYgBe
AFcAUQBMAEgARgBCADsAOQA0ADEAKwApACYAJAAgAB4AGwAXABQAEgAQABAADwAOAA0A
CwAJAAgABwAHAAcABgAEAAMAAgACAAMAAwAAAP7//P/7//v/+f/3//f/9f/1//P/8v/x
/+//7f/r/+n/6P/n/+b/5v/l/+T/4//g/93/3P/b/9r/2f/Z/9j/1P/S/9L/0//T/9L/
0f/Q/87/zf/M/8n/yf/I/8j/yv/L/8n/x//F/8T/w//D/8P/wv+//8D/wP+//77/vf+8
/7z/vP+7/7v/uv+7/7v/uv+4/7j/uP+4/7b/tf+1/7b/tP+0/7T/tP+0/7P/sv+y/7L/
sf+v/6//r/+u/67/rf+s/6v/qv+q/6r/qf+o/6f/pf+l/6T/ov+j/6P/o/+k/6L/ov+i
/6L/oP+g/6H/of+f/5//n/+f/53/nP+c/5z/nP+c/53/nf+b/5v/mv+a/5j/l/+W/5b/
l/+Y/5n/mf+Y/5j/mP+X/5f/lv+V/5X/lv+W/5b/lv+V/5b/lv+U/5T/lP+U/5b/lv+W
/5b/mP+Y/5j/mP+W/5b/lv+W/5b/lv+W/5b/lv+W/5b/lv+W/5b/lv+W/5b/lv+W/5b/
l/+Y/5n/mv+c/5z/nP+c/5v/mv+Z/5j/mf+a/5v/nP+c/5z/nP+c/5z/nP+c/5z/mv+a
/5r/mv+c/5z/nP+c/5z/nP+c/5z/nv+e/57/nv+e/57/nv+e/5//o/+l/6f/p/+o/6n/
qf+p/6n/p/+n/6b/pf+k/6H/n/+e/5z/mv+a/5n/mP+Y/5r/mf+Z/5n/mv+a/5r/mv+Y
/5j/mP+Y/5r/mv+a/5r/mv+a/5r/mv+Y/5j/mP+Y/5j/mP+Y/5f/mf+Z/5r/mv+a/5n/
mf+Z/5n/mf+Z/5n/mv+a/5r/m/+b/5v/m/+b/5n/mv+a/5r/nf+f/5//nv+i/6L/nv+e
/6H/o/+q/7f/yP/g//r/FwA2AFgAewCiAMkA5ADtAOYAygCmAIUAXgAtAPz/0/+0/6z/
tv+4/7D/qv+p/6X/pv+l/6H/oP+g/6T/pf+j/6P/pf+k/6T/of+h/6H/of+h/6H/of+i
/6L/ov+i/6L/ov+i/6L/o/+j/6P/o/+j/6H/ov+i/6L/ov+j/6P/o/+l/6X/p/+n/6b/
pv+m/6b/qf+p/6n/qv+s/63/rf+t/6z/rP+s/67/sf+x/7H/sf+w/7D/sf+z/7T/tP+1
/7X/tv+2/7b/uP+4/7n/u/+8/73/vv++/7//wf/C/8P/xf/G/8f/yP/J/8r/y//O/8//
1P/V/9f/2f/b/93/3//h/+P/5P/m/+j/7P/v//H/9P/0//f/+f/7//v//f///wAAAgAE
AAUABwAHAAgACQAKAAsACwALAAwADQANAA0ADQALAAoACQAGAAcABQABAP7//v/8//f/
8//v/+z/6//o/+T/4//f/93/2f/X/9T/0v/R/9D/zv/L/8n/yP/H/8j/xv/G/8b/xf/F
/8T/w//D/8T/xP/D/8P/w//E/8b/x//F/8T/w//D/8T/w//C/8P/wf/D/8P/xP/C/8H/
wP+//8H/wv/D/8T/xP/D/8L/wf/B/7//v/+//8H/wf/C/8L/wv/A/8D/wf/C/8L/wv/C
/8P/w//D/8H/wP/A/8H/xP/G/8X/xP/D/8T/w//D/8P/xf/D/8X/xv/I/8j/yP/I/8b/
xv/F/8X/yP/J/8n/yP/I/8j/yP/I/8r/yf/J/8r/yv/K/8r/yv/J/8n/yf/K/8v/y//K
/8v/yv/K/8v/y//L/8v/y//M/83/zf/N/83/zf/N/8z/yv/K/8v/zP/O/8z/zP/M/8z/
zP/M/83/zf/N/83/zf/N/8//zv/O/87/zv/O/8//z//P/8//zv/O/9D/z//O/87/zf/O
/8//z//Q/9D/0P/P/9D/0P/Q/9H/0P/Q/9D/0P/P/9D/0v/S/9L/0v/S/9L/0v/S/9L/
0v/S/9L/0v/S/9L/0v/S/9L/0v/S/9L/0v/S/9L/0v/U/9T/1P/U/9b/1v/W/9b/1P/U
/9T/1P/W/9b/1v/W/9b/1v/W/9b/1v/W/9b/1v/Y/9j/2P/Y/9b/1v/W/9b/2P/Y/9j/
2P/a/9r/2v/a/9z/3P/c/9z/3v/e/97/3v/g/+D/4P/g/+L/4v/i/+L/4v/i/+L/4v/i
/+L/4v/i/+L/4v/i/+L/4P/g/+D/4P/i/+L/4v/i/+T/5P/k/+T/4v/i/+L/4v/k/+T/
5P/n/+j/6f/r/+z/7//v/+//7//t/+3/7P/r/+z/6f/n/+b/5P/i/+L/4f/g/+D/4P/f
/9//3//g/+D/4P/g/97/3v/c/9z/3P/c/97/3v/e/97/3v/e/97/3v/e/97/3v/e/97/
3f/d/93/3v/e/97/3f/e/9//4P/h/9//3//g/+D/4P/h/+H/4f/j/+P/4//k/+L/5P/l
/+X/5f/q/+z/7P/o/+j/7f/x//b/AQASACYAPgBZAHoAnAC/AOIABwEgASsBJgEQAewA
zwCwAIkAYgA7ABoADAAOAA4ACAACAP//+f/2//X/8//y//T/9v/1//X/9//3//T/8v/z
//P/8//z//P/8//z//T/9v/2//b/9v/2//b/9v/3//X/9f/1//X/9//4//j/+P/4//n/
+f/5//n/+f/7//v//P/8//z//P/9//3//f/+//7/////////AgACAAIABAADAAMAAwAD
AAQABAAFAAcABgAGAAcABwAKAAoACgAMAAwADQAPABAADwAQABAAEQATABQAFQAXABgA
GQAaABsAHQAfACMAJQAmACcAKQArAC8AMQAzADUAOwA8AD4AQABCAEUARwBKAE4AUQBT
AFUAVwBZAFsAXABdAGAAYgBlAGcAaABpAGoAbABtAG4AcABxAHEAcQBxAHAAcABwAG4A
bQBrAGcAZABlAGQAYABdAFkAVgBVAFIAUABPAEsASQBDAEEAPgA8AD0APAA6ADcANwA2
ADUANgA1ADQAMwAxADAAMAAwADEAMwAyADAALwAtAC4AMAAxADMAMgAxADEAMgAxADAA
MQAzADUANQA2ADYANQA0ADMANAA0ADQANAA3ADcANwA3ADUAMwAzADMAMwAzADQANAAz
ADIAMwA1ADQANAA0ADQANQA1ADUAMwA0ADQANQA4ADgANwA2ADUANgA1ADUANQAzADEA
MwA0ADYANgA2ADYANgA2ADUANQA0ADUANQA0ADMAMgAxADAAMQAxADIANAA0ADQANAA0
ADQAMwAyADIAMgAxAC8ALwAuAC4ALwAvAC8ALwAvADAAMAAvAC4ALQAuAC8ALwAuAC0A
LQAtAC4ALgAuAC4ALgAsACwALQAtAC0ALQAtAC0ALQAsACwALAArACwALgAvAC0ALQAs
ACwALQAtAC0ALgAsACwALAArAC4ALgAuAC0ALQAsACsAKwAsACwALAAsAC8AMAAuAC4A
LgAuAC4ALAAsACwALAAsACwALAAsAC0ALgAvADAALgAuAC4ALgAuAC4ALgAuADAAMAAw
ADAALgAuAC4ALgAuAC4ALgAuACwALAAsACwALwAwADEAMgAyADIAMgAyADMANAA1ADYA
NAA0ADQANAAyADIAMgAyADMANAA1ADYANAA0ADQANAA0ADQANAA0ADYANgA2ADYANAA0
ADQANAA2ADYANgA2ADYANgA2ADYAOgA8AD4AQQBBAEEAQAA/AD0AOwA7ADoAOgA6ADgA
NwA0ADIAMAAwAC8ALgAuAC4ALwAvAC8AMAAuAC4ALgAsACwALAAsACwALAAsACwALAAu
AC4ALgAuAC0ALAArACoALAAsACsAKwArACwALAAsACwALQAuAC8ALAArACoAKgAsACwA
LQAtAC0ALQAtAC0AMAAwADAAMQAvADMANAA2ADYANAAyADMANwA8AEcAXAB0AJIAsQDQ
APIAEQE0AVcBbgF1AWoBSgEmAQMB2ACpAHwAUQA2ADQAPAA8ADQAMgAxADMANAAzAC8A
LgAwADQANQA3ADUAMwAwAC4ALQAtAC0ALQAuAC8AMAAyADAAMAAwADAAMAAwADAAMQAw
AC8ALgAtAC0ALgAuAC4AMAAxADEAMQAzADMANQA1ADUANAAzADIAMQAxADEAMgA0ADUA
NQA1ADYANgA2ADgAOQA5ADkAOQA6ADoAOwA9AEAAQABBAEEAQgBCAEIARABDAEMARABE
AEcASABIAEkASQBKAEsATQBOAE8AUABRAFIAUwBWAFcAWABZAFsAXQBfAGEAYwBlAGcA
aABqAGwAbQBvAHAAcgB1AHkAfAB/AIEAgwCFAIYAhACGAIcAiQCIAIgAiACIAIsAiwCL
AIwAigCJAIgAhwCDAIIAgQB+AHsAeQB1AHIAbQBqAGQAXwBZAFYAVQBSAEsASQBEAEEA
PAA5ADUAMgAvAC4ALAApACQAIgAgACAAHgAeAB4AHQAZABgAFwAXABcAFgAUABMAEgAS
ABMAEwASABAADgANAA0ACwAJAAkABgAHAAYABgAEAAMAAgABAP///v/9//z//P/7//r/
+f/5//f/9//3//X/8//y//D/7v/s/+z/7f/s/+z/7P/s/+v/6//r/+n/6f/o/+j/6v/q
/+n/6P/n/+T/4//j/+P/5f/j/+X/5v/k/+T/5P/k/+L/4v/h/+H/4v/j/+P/4v/i/+L/
4v/i/+L/4f/h/+L/4P/g/+D/4P/f/9//3//g/97/3f/b/9v/3P/c/93/3f/c/9v/2v/a
/9r/2f/Y/9f/1f/V/9T/0v/T/9P/0//U/9P/0v/R/9D/0P/Q/9H/0f/Q/8//zv/N/8v/
yv/K/8r/xv/G/8f/x//F/8X/xP/E/8b/xf/E/8T/xP/E/8T/w//D/8L/wf+//73/vP+7
/7v/u/+8/73/vv+//8D/vv+9/7z/u/+6/7r/uv+6/7r/uf+4/7f/tv+3/7j/uf+6/7z/
vP+8/7z/u/+6/7n/uP+6/7r/uv+6/7z/vP+8/7z/vv++/77/vv+8/7z/vP+8/7z/vP+8
/7z/vP+8/7z/vP+8/7z/vP+8/7z/vP+8/7z/vv++/77/vv+8/7z/vP+8/77/vv++/77/
vv++/77/vv/B/8L/w//F/8j/yf/J/8n/x//F/8X/xP/F/8T/wf+//7z/uv+4/7j/tf+0
/7T/tP+1/7X/tf+2/7j/uP+4/7b/tP+0/7T/tP+0/7T/tP+0/7T/tP+0/7T/tv+2/7b/
tv+2/7b/tf+1/7X/tv+2/7b/s/+z/7P/s/+z/7P/s/+0/7b/tv+3/7f/uf+5/7n/uf+4
/7j/uP+5/73/u/+8/77/vv+8/77/v//D/8r/1//o/wAAGgA3AFwAgACjAMoA6wACAQcB
/ADcALYAlwBwAD0ADgDl/8r/yv/U/9L/zP/G/8P/w//E/8H/v//A/8D/wv/F/8X/xf/F
/8L/wv/B/8H/wf/B/8P/w//D/8T/xP/E/8T/xP/E/8T/xP/F/8f/x//H/8f/xf/G/8b/
xv/G/8f/x//H/8f/x//J/8n/zP/M/8z/zP/N/83/zf/O/87/z//P/8//0v/S/9L/1P/T
/9P/0//T/9b/1v/X/9n/2v/a/9v/2//c/9z/3P/e/9z/3f/f/+D/4//k/+T/5f/p/+r/
6//t/+7/7//w//H/9P/1//j/+f/6//v//f///wMABQAHAAkADQAOABAAEgAWABkAGwAe
AB4AIQAjACUAJwApACsALAAuADAAMQAzADMANAA1ADYAOQA5ADkAOgA7ADsAOwA7ADkA
OAA3ADQAMwAxAC0AKgAmACQAHwAbABkAFgAVABIADQALAAYAAwD///3/+v/4//X/9P/y
/+//7v/s/+r/6v/q/+r/6v/p/+n/6P/n/+f/6f/o/+b/5f/j/+T/5v/n/+b/5P/i/+H/
4v/h/+D/4f/f/+H/4f/i/+L/4f/g/9//3v/e/97/3v/d/93/3f/d/9v/2f/Z/9n/2f/Z
/9r/2v/a/9j/2P/Z/9j/2P/Y/9j/1//X/9f/1f/U/9T/1f/Y/9r/2f/Y/9f/2P/X/9f/
1//Z/9f/2f/a/9j/2P/Y/9j/2v/a/9n/2f/a/9v/2//a/9r/2v/a/9r/3P/b/9v/3P/a
/9r/2v/a/9n/2f/Z/9r/2v/Z/9f/1//Y/9j/2f/Z/9n/2f/Z/9r/2v/Z/9j/1//Z/9n/
2P/W/9X/1f/V/9b/1P/U/9T/1P/U/9T/1f/V/9P/0//T/9P/0//S/9L/0v/S/9L/0//T
/9H/0f/Q/9D/0P/P/87/zv/P/9D/0f/R/9D/0P/Q/8//z//O/83/zf/O/87/zv/O/8//
0P/O/8z/zP/M/8z/zP/M/8z/zP/K/8r/yv/K/8r/yv/K/8r/yv/K/8r/yv/K/8r/yv/K
/8r/yv/K/8r/yv/K/8r/yv/I/8j/yP/I/8j/yP/I/8j/yv/K/8r/yv/L/8z/zf/O/8z/
zP/M/8z/zP/M/8z/zP/M/8z/zP/M/8z/zP/M/8z/y//K/8n/yP/I/8j/yP/I/8j/yP/I
/8j/xv/G/8b/xv/I/8j/yP/I/8b/xv/G/8n/yv/L/83/zv/P/8//z//P/8v/y//K/8n/
yP/F/8P/wv++/7z/vP+7/7z/vP+8/7v/uf+5/7r/uv+4/7j/tv+2/7b/tv+2/7b/tv+2
/7b/tv+2/7b/tv+2/7T/tP+0/7T/tP+z/7P/s/+0/7T/tP+z/7P/s/+z/7P/s/+z/7T/
tP+0/7X/tf+1/7X/tf+1/7b/tv+2/7f/t/+5/7z/vv++/7z/uv+9/8H/xv/V/+j//v8W
ADMAVAB4AJ0AwADjAAABCQH+AN4AugCdAHgASwAeAPf/2v/U/9r/2P/Q/8z/x//F/8T/
wf+//8D/wP/C/8P/w//D/8H/wv/C/8H/wf/B/8H/wf/B/8H/wv/C/8L/wv/C/8L/wv/C
/8P/w//D/8P/w//D/8T/xP/E/8T/xf/F/8X/xf/F/8f/x//K/8r/yv/K/8v/y//L/8z/
zP/N/83/zf/Q/9D/0P/S/9P/0//T/9P/1P/U/9X/1//W/9b/1//X/9r/2v/a/9z/3P/d
/9//4P/f/+D/4P/h/+T/5v/o/+v/6v/r/+z/7f/u/+//8v/z//b/9//5//v//f///wEA
AwAHAAgACgAMAA4AEQATABYAFgAZABsAHQAfACEAIwAkACQAJgAnACkAKwAsAC0ALgAv
AC8ALwAwADEAMQAxADEAMQAwAC8ALAArACkAJQAiACEAIAAcABkAFQASABEADgAIAAcA
AwABAP///f/6//j/9f/0//L/7//v/+7/7f/u/+z/7P/s/+v/6//q/+n/6f/r/+r/6P/n
/+f/6P/q/+v/6//q/+n/6f/o/+f/5v/n/+f/6f/p/+r/6v/p/+j/5//o/+j/6P/o/+f/
5//n/+f/5v/l/+b/5//l/+X/5v/m/+X/5P/l/+f/5v/m/+b/5v/p/+n/6f/n/+b/5v/n
/+r/7P/r/+r/6f/q/+n/6f/p/+v/6f/r/+z/7P/s/+z/7P/s/+z/6//r/+z/7f/t/+z/
7P/s/+z/7P/s/+v/6//s/+z/7P/s/+z/6//r/+v/7P/u/+3/6//r/+r/6v/r/+v/6//r
/+v/7P/r/+v/6//r/+n/6f/o/+b/5//n/+f/6P/q/+r/6v/q/+j/6P/p/+n/5//n/+f/
5//n/+b/5v/m/+b/5v/n/+f/6P/p/+n/6v/s/+v/6v/q/+r/6v/q/+n/7P/s/+z/6//t
/+z/6//r/+v/7P/t/+7/7//w//D/8v/y//L/8v/y//L/8v/y//L/8v/y//L/8//0//X/
9v/4//j/+P/4//j/+P/4//j/+f/6//v//P/+//7//v/+//7//v/+//7///8AAAEAAgAC
AAIAAgACAAQABAAEAAQABAAEAAQABAAFAAYABwAIAAoACgAKAAoACwAMAA0ADgAQABAA
EAAQABIAEgASABIAFAAUABQAFAAUABQAFAAUABQAFAAUABQAFgAWABYAFgAYABgAGAAY
ABgAGAAYABgAGgAaABoAGgAcABwAHAAcAB0AHgAfACEAIgAjACMAIwAkACMAJAAkACUA
JAAhAB8AHAAaABgAGAAVABQAFAAUABUAFQAVABYAGAAYABgAFgAWABYAFgAWABYAFgAW
ABYAFAAUABQAFAAWABYAFgAWABcAGAAYABkAFwAYABgAGAAXABcAFwAXABYAFQAUABQA
FwAYABoAGwAbABsAGwAbABoAGgAaABsAHwAfACAAIgAkACIAHAAbAB8AJgArADgASgBi
AHkAlgC4ANkA/gAnAU4BbQF4AXABUAEpAQYB3QCuAIEAVgAyACoANAA2ADAAKwArACoA
JwAlACQAIgAgACMAIwAjACUAKAAqACcAJwAnACcAJgAlACQAJAAkACQAJAAkACYAJgAm
ACcAJQAlACUAJQAnACgAKAAoACgAKQApACkAJgAlACYAJQAoACgAKAAoACsAKwArACwA
MAAxADEAMQAwADAAMAAyADUANQA1ADUANAA0ADUANwA4ADgAOQA5ADgAOAA4ADoAOwA9
AEAAQgBCAEIAQQBBAEMARABFAEcASQBLAE0ATwBPAE8AUQBRAFYAVwBZAFsAXABdAF4A
XwBkAGYAaQBsAG4AcQBzAHYAeAB7AH0AfwCBAIMAhQCGAIgAigCLAI0AjwCQAJEAkgCS
AJEAkACQAJIAkwCUAJUAlACUAJQAkgCPAI0AiQCGAIQAggB9AHkAcwBwAG8AbABnAGUA
YABdAFkAVwBUAFIAUABOAEsARwBEAEIAQABAAEAAQABAAD8APQA8ADsAOwA7ADoAOAA3
ADkAOgA8AD0AOwA6ADkAOQA3ADUAMwAzADUANwA3ADgANgA1ADQAMwAyADIAMgAyADMA
MwAzADMAMQAvAC8ALwAxADEAMgAyAC4ALAAsAC0ALgAuAC4ALgAvAC8ALwAtACsAKgAq
ACwAMQAxADEAMQAuAC0ALQAtAC0AKwAtAC4ALgAuAC4ALgAuAC4ALQAtAC4ALwAvAC4A
MAAwADAAMAAuAC0ALQAuACwALAAsACwAKwArACsALAAsACsAKQApACkAKAAoACcAJQAl
ACUAJgAlACUAJQAlACMAIwAiACAAHQAdAB0AHgAcABwAHAAcABsAGgAaABkAGAAXABYA
FQATABIAEgASAA4ADgAPAA8ADgANAAsACgAKAAkACAAIAAgACAAIAAcABQAEAAMAAQAB
AAAA//////z//P/8//z/+f/4//j/9v/2//b/9v/1//T/8//y//D/8P/w//D/7v/u/+7/
7v/w//D/8P/w/+7/7v/u/+7/7P/s/+z/7P/s/+z/7P/s/+v/6v/p/+j/5//m/+X/5P/k
/+T/5P/k/+P/4v/h/+D/3v/e/97/3v/e/97/3v/e/+D/4P/g/+D/4f/i/+P/5f/k/+X/
5f/l/+P/4f/h/+D/3//e/9v/2f/W/9T/0v/S/9H/0P/Q/9D/z//P/8//0P/O/87/zv/M
/8z/zP/M/8z/yv/K/8r/yv/K/8r/yv/K/8j/yP/I/8j/yv/K/8n/yf/H/8j/yP/I/8f/
x//H/8f/x//H/8f/yP/I/8j/yf/J/8f/x//H/8f/yP/I/8j/yf/H/8n/zP/K/8r/yP/G
/8n/z//W/+P/9v8MACgARwBoAIoArwDWAPcACgEPAQAB4AC+AJsAcAA9AAwA4f/K/87/
1v/S/87/zP/H/8X/xP/D/7//vv/A/8L/w//D/8P/xf/E/8L/wf/B/8H/wf/B/8H/wf/C
/8D/wP/A/8D/wv/C/8L/w//D/8P/w//D/8P/xP/E/8T/xv/H/8f/x//H/8f/yf/J/8j/
yP/I/8j/yf/J/8n/yv/M/83/zf/N/87/zv/O/9D/0f/R/9H/0f/S/9L/0//V/9j/2P/Z
/9n/3P/c/9z/3v/c/93/3//g/+H/4v/i/+P/5//o/+n/6//u/+//8P/x//L/8//2//f/
+v/7//3///8BAAMABQAHAA0ADgAQABIAFAAXABkAHAAcAB8AIQAjACUAJwApACoAKgAs
AC0ALwAxADIAMwA0ADUANQA1ADYANQA1ADUANQAxADAALwAsACkAJwAjACAAHAAaABUA
EQANAAoACQAGAAEA///6//f/9f/z//D/7v/s/+r/5//j/+P/4v/h/+L/4P/g/+D/3//f
/97/3f/d/93/3P/a/9n/2f/a/9z/3f/d/9z/2//b/9z/2//a/9v/2f/b/9v/3P/c/9v/
2v/Z/9j/2P/Y/9j/2f/Z/9n/2f/Z/9f/1//X/9f/1//Y/9j/2P/W/9b/1//W/9b/1v/W
/9j/2f/a/9n/2f/Y/9j/2v/c/9v/2v/Z/9n/2f/a/9v/2//Z/9v/3P/e/97/3v/e/+D/
4P/f/9//3v/f/9//3v/g/+D/4P/g/+D/3//f/+D/4P/g/+D/4P/j/+P/4//k/+L/4f/f
/9//4v/i/+P/4//h/+H/4f/i/+X/5f/l/+X/4//j/+L/4P/f/9//3//g/+L/4v/i/+L/
4v/i/+P/4//j/+P/4//j/+H/4P/g/+D/4P/g/+H/4f/h/+H/4P/g/+H/4f/h/+L/4v/i
/+L/4f/g/+D/4P/f/+D/4P/g/+H/4v/i/+L/4v/h/+L/4v/g/+D/4P/g/+D/4P/g/+D/
4v/i/+L/4v/i/+L/4v/i/+L/4v/i/+L/5P/k/+T/5P/i/+L/4v/i/+T/5P/k/+T/5v/m
/+b/5v/o/+j/6P/o/+r/6v/q/+r/6v/q/+r/6v/q/+r/6v/q/+z/7P/s/+z/6v/q/+r/
6v/o/+j/6P/o/+j/6P/o/+j/6v/q/+r/6v/q/+r/6v/q/+z/7P/s/+//7v/v//H/8v/1
//X/9f/1//X/9f/0//P/8v/v/+3/7P/q/+j/6P/n/+b/5v/m/+X/5f/l/+b/5v/m/+b/
5P/k/+T/5P/k/+T/4v/i/+L/4v/i/+L/4v/i/+L/4v/i/+L/4v/h/+H/4f/i/+L/4v/h
/+P/4//j/+P/4f/h/+L/4v/i/+P/4//j/+P/4//j/+T/4v/i/+P/5f/n/+j/6P/q/+r/
6v/p/+n/7P/z//7/EAAmAD8AXAB+AKUAzAD1AB4BOwFIAUIBJAH/AN4AuQCIAFkALgAM
AAIACgAKAAIA///9//r/+//7//j/+P/6//v/+//5//n/+P/2//f/9//3//f/+f/5//n/
+v/6//r/+v/6//r/+v/6//v//f/9//3//f///wAAAAAAAP7//////////////wEAAQAE
AAQABAAEAAYABwAIAAoADAANAA0ADQAQABAAEAASABMAEwATABMAFgAWABcAGQAaABoA
GwAbAB4AHgAeACAAHgAfACEAIgAkACYAJwApACkAKgArAC0AMAAxADIAMwA2ADcAOgA7
ADwAPQA/AEEARQBHAEkASwBPAFAAUgBUAFgAWwBdAGAAYgBlAGcAaQBrAG0AbwBwAHEA
dAB2AHkAeQB6AHsAfAB/AH8AfwCAAIMAgwCDAIMAgQCAAH8AfAB9AHsAdwB0AHAAbgBp
AGUAYwBgAF8AXABXAFUAUABNAEcARQBCAEAAPQA8ADoANwA0ADIAMAAwAC4ALgAuAC0A
KwAqACkAKQApACgAJgAlACUAJgAoACkAKAAmACQAIwAjACEAHwAfAB8AIQAhACIAIAAf
AB4AHQAcABwAHAAcABwAGwAaABkAGQAXABcAFwAXABcAGAAYABQAEgASABMAEwASABEA
EAARABEAEQAPAA8ADgAOABAAEgARABAADwAOAA0ADQANAA8ADQAPABAADQAMAAsACgAL
AAwADAANAAwADQANAAwACgAKAAoACgAKAAkACQAKAAgACAAIAAgACAAHAAYABgAIAAcA
BQAFAAUABAAEAAMAAQABAAEAAgACAAEAAAD////////+//z/+//7//v//P/8//z//P/8
//z//P/9//3/+//7//v/+//7//r/+v/6//r/+v/7//v/+//7//r/+v/4//f/9v/2//n/
+v/7//v//P/8//z/+//5//j/9//3//b/9v/2//b/+f/6//r//P/8//z//P/7//r/+f/4
//r/+v/6//r/+v/6//r/+v/8//z//P/8//7//v/+//7/AAAAAAAAAAAAAAAAAAAAAAIA
AgACAAIAAwAEAAUABgAEAAQABAAEAAMAAgABAAAAAgACAAIAAgADAAQABQAGAAQABAAE
AAQABAAEAAQABAAGAAYABgAGAAgACgAMAA4ADgAOAA4ADgALAAoACQAIAAUABAADAAIA
AQAAAP///v/8//z//P/8//z//P/8//z//P/8//z//P/8//z//P/8//z//P/8//z//P/8
//z//P/6//r/+v/6//z//P/8//z//P/8//z//P/8//z//P/8//7//v/+//7/AAAAAAAA
AAAAAAAAAAAAAAEAAgADAAQABgAGAAYABgASABwAJgAwAE4AagCGAKIAyADuABQBOgE6
AToBOgE6AREB6AC/AJYAdgBYADoAHAAYABYAFAASAA4ADAAKAAgACAAIAAgACAAKAAoA
CgAKAA==
         </WaveFormData>
      </LeadData>
   </Waveform>
</RestingECG>
