# Supplementary material for: Detection of Left Atrial Enlargement Using a Convolutional Neural Network-Enabled Electrocardiogram
Source: Front Cardiovasc Med. 2020 Dec 17;7:609976. doi: 10.3389/fcvm.2020.609976 (PMC7773668; doi:10.3389/fcvm.2020.609976)
Supplement: Supplementary file 1 [file Data_Sheet_1.ZIP › hyp/1802019199_12287_0000000V.XML]

<?xml version="1.0" encoding="Windows-1252"?>
<!DOCTYPE RestingECG SYSTEM "restecg.dtd">
<RestingECG>
   <PatientDemographics>
      <PatientID>1802019199</PatientID>
      <PatientAge>71</PatientAge>
      <AgeUnits>Years</AgeUnits>
      <Gender>Female</Gender>
      <PatientLastName>liaojindai</PatientLastName>
   </PatientDemographics>
   <TestDemographics>
      <DataType>Resting</DataType>
      <Site>1</Site>
      <AcquisitionDevice>MAC55</AcquisitionDevice>
      <Status>Unconfirmed</Status>
      <Priority>Normal</Priority>
      <AcquisitionTime>11:16:15</AcquisitionTime>
      <AcquisitionDate>03-11-2016</AcquisitionDate>
      <CartNumber>1</CartNumber>
      <AcquisitionSoftwareVersion>009C</AcquisitionSoftwareVersion>
      <XMLSourceVersion>MAC5000 v1.0</XMLSourceVersion>
   </TestDemographics>
   <RestingECGMeasurements>
      <VentricularRate>53</VentricularRate>
      <AtrialRate>53</AtrialRate>
      <PRInterval>178</PRInterval>
      <QRSDuration>100</QRSDuration>
      <QTInterval>410</QTInterval>
      <QTCorrected>384</QTCorrected>
      <PAxis>71</PAxis>
      <RAxis>72</RAxis>
      <TAxis>57</TAxis>
      <QRSCount>9</QRSCount>
      <QOnset>225</QOnset>
      <QOffset>275</QOffset>
      <POnset>136</POnset>
      <POffset>196</POffset>
      <TOffset>430</TOffset>
      <ECGSampleBase>500</ECGSampleBase>
      <ECGSampleExponent>0</ECGSampleExponent>
   </RestingECGMeasurements>
   <Diagnosis>
      <Modality>Resting</Modality>
         <StatementCount>2</StatementCount>
         <LabelText>12SL ��ϳ���</LabelText>
      <DiagnosisStatement>
         <StmtFlag>ENDSLINE</StmtFlag>
         <StmtText>����Ķ�����</StmtText>
      </DiagnosisStatement>
      <DiagnosisStatement>
         <StmtFlag>ENDSLINE</StmtFlag>
         <StmtText>�ٽ� ECG</StmtText>
      </DiagnosisStatement>
   </Diagnosis>
   <Waveform>
      <WaveformType>Rhythm</WaveformType>
      <WaveformStartTime>0</WaveformStartTime>
      <NumberofLeads>8</NumberofLeads>
      <SampleType>CONTINUOUS_SAMPLES</SampleType>
      <SampleBase>500</SampleBase>
      <SampleExponent>0</SampleExponent>
      <HighPassFilter>16</HighPassFilter>
      <LowPassFilter>150</LowPassFilter>
      <ACFilter>NONE</ACFilter>
      <LeadData>
         <LeadByteCountTotal>10000</LeadByteCountTotal>
         <LeadTimeOffset>0</LeadTimeOffset>
         <LeadSampleCountTotal>5000</LeadSampleCountTotal>
         <LeadAmplitudeUnitsPerBit>4.88</LeadAmplitudeUnitsPerBit>
         <LeadAmplitudeUnits>��V</LeadAmplitudeUnits>
         <LeadHighLimit>2147483647</LeadHighLimit>
         <LeadLowLimit>268435456</LeadLowLimit>
         <LeadID>I</LeadID>
         <LeadOffsetFirstSample>0</LeadOffsetFirstSample>
         <FirstSampleBaseline>0</FirstSampleBaseline>
         <LeadSampleSize>2</LeadSampleSize>
         <LeadOff>FALSE</LeadOff>
         <BaselineSway>FALSE</BaselineSway>
         <ExcessiveACNoise>FALSE</ExcessiveACNoise>
         <MuscleNoise>FALSE</MuscleNoise>
         <LeadDataCRC32>1847853915</LeadDataCRC32>
         <WaveFormData>
/P/8//z//P/9//7///8AAP3//P/7//r/+v/6//r/+v/8//z//P/8//r/+v/6//r/+//8
//3//v///wAAAQACAAEAAAD///7//P/8//z//P/+//7//v/+//7//v/+//7//P/8//z/
/P8AAAIABAAGAAIAAAD+//z//P/8//z//P/9//7///8AAP///v/9//z//P/8//z//P/9
//7///8AAP///v/9//z//P/8//z//P/9//7///8AAP7//P/6//j/+//8//3//v/8//z/
/P/8//3//v///wAA///+//3//P/7//r/+f/4//n/+v/7//z//v/+//7//v/8//z//P/8
//z//P/8//z/+v/4//b/9P/3//j/+f/6//z//P/8//z/+//6//n/+P/4//j/+P/4//r/
+v/6//r/+P/2//T/8v/0//b/+P/6//v//P/9//7/+//6//n/+P/5//r/+//8//r/+v/6
//r//P/8//z//P/8//z//P/8//v/+v/5//j/+P/4//j/+P/4//j/+P/4//r/+v/6//r/
/P/8//z//P/8//z//P/8//v/+v/5//j/+P/4//j/+P/6//r/+v/6//j/+P/4//j/+P/4
//j/+P/6//z//v8AAAAAAAAAAAAA/f/8//r/+f8AAAAA/v/8//3//f/9//v/+f/5//r/
+//8//3/AAABAP///v/+//7//v8AAAAA///8//7//f/6//3//v///wAAAQABAAMABgAI
AAcABwAHAAcABgAHAAYABQADAAQABQADAP//+//6//r//P/8//r/+//8//3//v8CAAMA
BAAFAAIAAAD///3/+v/6//n/+P/0//T/9P/1//P/9P/0//P/9//8//7/9//3//v//f/7
//v/AwAGAAMACQAWACIAKAAwADUAOAA7AD0AQAA+ADgALgAiABIAAwD6//P/8f/3/wEA
BwAEAP//+//9//r/8//t//L/+P/2//b/+P/3//X/9f/y/+7/8//4//j/+f/5//f/9v/2
//b/9v/4//n/+f/4//f/9//2//b/+f/6//v//P/6//r/+v/4//b/9P/0//X/9v/1//b/
9//3//f/9//2//T/9f/4//j/+v/6//n/+f/4//f/9v/0//T/9f/1//T/9v/2//f/+P/5
//v//P/9/////////////f/9//3///8CAAIAAgADAAUABQAGAAYAAwACAP///v///wMA
BAAFAAMAAQAAAAAAAQAAAP7//f8AAAIABAAGAAgABgAGAAYABgAGAAUAAgADAAUACAAJ
AAwADwARABIAEQAQAA8ADQAOAA8AEgAUABEADwAOAAoABwAFAAIAAAAGAAYABgAIAAkA
CQAIAAUAAwADAAIAAQD9//3//f/9//3///////7/AQACAAIAAwACAP///f/8//v/+v/7
//j/+v/8//7///8AAP7//v/+//z//P/8//3////////////+//7///8DAAEAAAAAAAAA
/f/7//b/+P/7//r/+//9///////+//7/+//7//v/+f/5//r/+v/6//v//v8BAAIAAQD+
/////////////f/9/wIABQAHAAgABgAEAP//+f/4//n/+P/2//n//v8BAAUABwAHAAkA
BwAIAAgACAAIAAcABwAGAAQAAgACAAAA+//6//7/AAACAAIAAQAAAAEAAQD+////AQAC
AAQABAADAAMABAACAAMABQAHAAUABQD///7///8AAAAAAAABAAEA////////AAACAAAA
/////wEAAgACAAIAAwADAAQABQAHAAgADgARAA0ADAAKAAoABgABAP3/+v/6//n/+f/6
/wAAAgADAAUACAAJAAkACgALAA8AEQANAAYABgAGAAYABgAGAAYABgAGAAUABAADAAIA
AAAAAAAAAAACAAQABgAIAAoACgAKAAoABwAGAAUABAADAAIAAQAAAAMABAAFAAYACQAM
AA8AEgAOAAoABgACAAIAAgACAAIAAwAEAAUABgAIAAgACAAIAAgACAAIAAgABwAGAAUA
BAAFAAYABwAIAAUABAADAAIA///+//3//P/+/wAAAgAEAAQABAAEAAQABwAIAAkACgAI
AAgACAAIAAUABAADAAIAAAD+//v/+f8BAAIAAQAAAP////////3//////wAAAQADAAMA
BQAFAAcABgAGAAYAAwACAP//+//9/wIABAAEAAMAAgABAAAAAwADAAUACAALAAsADAAN
AAsACAAHAAQAAQD//wAAAQAAAP3/+v/6//z//v/+//z/+v/6//r/+v/7//v/+//7//n/
+P/4//f/+P/6//v//P/7//z//f//////AAAAAP//AwAAAPj/9//9//////8BAAMABQAG
AAcACwAWACAAKAAwADMAMgA1ADkAOAA2ADQAKgAkABoACwAAAPn/9//3//3/AwACAAEA
AwD///r/9f/z//b/+v/6//z//v8BAAEA/f/8//7/+//8//7/AQADAAMABQAGAAcACAAD
AAEA/v/6//v//f/+/wAA///+//3//P/9/wAAAwAEAAYABAAEAAUABAABAAAA//8BAAEA
AQAAAP7///8CAAIABQAGAAYABwAFAAUABQAEAAQABQAFAAQABAAEAAUABgAIAAkACQAJ
AAsACwALAAsABwAHAAcACQAIAAgACAAJAAkACQAKAAoACAAIAAYABgAJAA0ADgAPAA0A
DQAOABAAFQAWABYAFwAVABIADwAMAA0ADAANAA4AEAASABMAEgAQABEAEwATABIAEwAT
ABIAEQAQAA8ADQANAA0ADwAQABIAEQARAA4ACwALAAoACgAQAA4ADAAMAA0ADQAMAAkA
CQAJAAgABwAFAAUABQAFAAQABQAEAAIAAwAEAAQABQADAAEAAAAAAAIAAgAEAAIAAAAA
AAAA///8//r/+v/6//v//P/9/////v/9//z/+//6//r/+/////3//P/8//z//v/9//n/
/P////7///8BAAEAAQAAAAAAAQABAAEA///+//7//f/8//r//P/+//7//v/8//7///8B
AAMAAwAFAAQABQAFAAQACAAIAAUAAQABAAMAAwACAAIABAAEAAUABQAFAAcABQAGAAgA
CgAMAAoACQAHAAQABgAIAAgABQAAAAIAAgACAAQABQAGAAkACAAEAAQABQAFAAYABQAD
AAAAAAD9//3/AAADAAIAAwACAAIABAAGAAQABAAFAAUAAAD///7//v/+//z/+//7////
AgAEAAYABgAFAAUABQAEAAQACQALAAcABAAAAP7//f/7//r/+v/7//v//P/+/wAAAAD/
//////////7//v8DAAsAEwAZABAACgAGAAIA/v/8//z//P/8//7//v/+//7//v/+//7/
/v///wAAAQACAAMABAAFAAYABgAGAAYABgAEAAIAAAD+/wAAAgAEAAYAAgD+//r/9v/3
//j/+f/6//v//P/9//7//f/8//v/+v/6//r/+v/6//3//v///wAAAAAAAAAAAAABAAIA
AwAEAAQABAAEAAQAAAD+//z/+v/8//z//P/8//7//v/+//7/+//6//n/+P/6//r/+v/6
//r/+v/6//r/+P/4//j/+P/5//r/+//8//r/+v/6//r//P/8//z//P/+//3//f8CAAEA
/v/7//n/+//7//n/+f/5//r/+//7//j/+f/4//f/+P/4//j/+P/7//z//P/9//v/+P/z
//D/9P/2//j/+//7//3/AAAAAP7//f/8//z//P/+//7/+v/4//n/+v/6//j/9v/3//j/
+P/2//L/8P/u/+7/7v/v/+//7//v/+7/7v/v/+//7//y//L/8v/w//D/8P/x//H/8P/w
/+//7//2//r/9//z//H/8//z//H/8//8/wMABQAQABoAIAAiACcAKgAvADEAMgAyADAA
LgAkABQABwD8//H/7f/z//f/9//4//X/8//5//z/9//1//L/7v/s/+r/7v/v/+3/7//0
//T/9//4//X/9f/0//H/8v/y//L/8v/0//X/9f/0//H/8f/w//D/8P/w//D/8P/w//L/
9P/0//X/9P/1//f/9//1//X/9f/z//P/8//y//D/8f/0//T/9v/2//X/9f/1//X/9f/0
//T/9f/1//T/9v/2//f/+P/6//3///8BAP///f/7//n/9f/1//X/9//5//r/+//9//3/
/f/+//7/+//6//f/9v/4//v/+//7//v/+//8//7/AgACAAEAAQACAAIAAgACAAEA/v/9
//z/AAACAAMAAgADAAUACAAJAAUABQAEAAIAAAAAAAAA////////AQACAAEA///+//r/
+//7//r/+v/+//z/+v/6//n/+f/4//X/9P/1//X/9f/x//H/8f/x/+//8f/x//D/8P/w
/+//7//v/+3/7P/s/+z/7P/u/+z/7//w//H/8f/v/+z/6//q/+r/6v/q/+v/7f/t/+3/
7f/q/+r/6//v/+//7v/u/+7/7v/t/+n/7P/u/+z/7P/t//H/8f/w//D/7v/t/+z/6f/r
/+z/7P/s/+n/6v/r/+r/7//w//X/+f/3//X/8f/v/+//8f/y//L/9v/2//P/7//z//X/
9f/0//T/9v/2//f/9f/1//f/9f/y//L/8v/y//T/9f/1//T/9P/2//b/8//y//T/9P/0
//P/8//z//X/9P/w//D/8f/x//L/8f/v//H/8v/w//H/8f/z//H/8f/u/+7/8P/y//L/
8v/z//P/8//z//P/9P/y//D/7//v/+//8P/w//D/7v/t/+3/7f/v//D/9v/5//X/9P/y
//L/9P/z//P/9P/z//H/8P/w//H/8P/u/+3/7//v/+7/7v/3//P/+f////7/+//4//X/
8v/v/+7/7f/s/+3/7v/v//D/8//0//X/9v/1//T/8//y//H/8P/v/+7/8P/y//T/9v/2
//b/9v/2//L/8P/u/+z/7f/u/+//8P/x//L/8//0//f/+P/5//r/+P/4//j/+P/1//L/
7//s/+7/8P/y//T/9f/2//f/+P/2//b/9v/2//X/9P/z//L/9f/2//f/+P/2//b/9v/2
//j/+P/4//j/9//2//X/9P/1//b/9//4//b/9v/2//b/9v/2//b/9v/4//j/+P/4//n/
+v/7//z/+//6//n/+P/2//b/9v/2//X/9f/6//r/+//6//r/+//9//3///8BAP///f/6
//f//P/9//7//v/8//r/+P/4//n/+f/6//7/AAD+//7//v/+//7//////wAAAgABAP//
AgADAAUABgAIAAgABAABAP7//f/7//f/8v/y//L/9P/4//j/+v/8//r/+P/3//X/9//5
//r//P/7//v/+//8//r/+v/4//j/+f/7//z//v/8//n/9//0//L/9//9//3/+//5//v/
AQAMABsAIQAkADAAOgA6ADkAOgA9AD0APAA+ADoAMAAiABYACwAAAPn/AwARAA8ACQAG
AAEAAQABAAAAAQABAAAAAgAAAAIABgAHAAMAAwAEAAIABQAIAAYABwAHAAUABAAEAAQA
BAAFAAcACAAIAAgACQAJAAoACgAKAAoACgAGAAYABgAEAAUABAAFAAcACQAJAAsADQAL
AAsACwAKAAkACQALAAoADgAOAA0ADQAOAA8AEAAQAA8ADwAOAAwADwAQABIAFAARABEA
EAAPABIAEwAUABUAEwATABMAFQATABIAEQARABMAEwAUABQAFAAUABIAEgAPABEAEAAP
ABAAEQATABYAGQAaABoAGwAbABoAGQAYABYAFAAUABQAFQAWABYAFAAWABcAGQAZABkA
GwAcABwAGgAaABoAGQAZABkAGwAcABoAFwAVABAAEQARABAAEAATABAADQAMAAsACwAK
AAcAAwADAAIAAQACAAUACAALAAkACwALAAoABwAGAAQAAwAFAAUABgAIAAgACAAKAAgA
CAAIAAgABwAJAAgACQAKAAkACAAHAAcABAADAAIAAQADAAQABgALAAkABgAEAAIAAwAD
AAAABAAEAAIAAgADAAcABwAGAAYABAADAAIA//8EAAYABwAIAAcACgANAA4ACgAGAAYA
BQAFAAUAAwADAAQABQAFAAQACAAIAAUAAQAEAAcACAAIAAYACAAIAAkABgAFAAYAAwAF
AAYABwAIAAgACQAJAAgABgAGAAQA///+/wIABAAGAAcABwAHAAkABgACAAIAAwADAAQA
AwABAAMABAACAAMAAwAFAAMAAwD///7///8AAAEAAgAEAAUAAQABAAEAAgD///z/+v/5
//v//P/8//z//P/7//v/+//6//r///8BAP///v/8//z//f/9//7/AAD///3//P/8//3/
/P/6//n/+//7//r/+v////3/+//7//z/+//6//n/+P/7//z//f/+//3//P/7//r/+v/6
//r/+v/8//z//P/8//v/+v/5//j/+f/6//v//P/6//r/+v/6//n/+P/3//b/9P/0//T/
9P/2//b/9v/2//b/9v/2//b/+P/6//z//v/7//r/+f/4//X/9P/z//L/9P/2//j/+v/8
//z//P/8//j/9v/0//L/8//0//X/9v/4//j/+P/4//r//P/+/wAA/f/8//v/+v/3//T/
8f/u//D/8v/0//b/+P/4//j/+P/5//r/+v/7/////v/7//j/9//3//f/9f/z//P/9P/1
//b/9//6//v/+//6//r/+v/4//r/+v/5//v//v/+//z/+f/4//f/9v/5//n/+//+////
//8AAAEABQAGAAkACgADAP3/+v/3//j/9f/y//L/9f/4//n/+P/3//b/9f/0//b/9//4
//n/+v/8////AQD8//r/9//0//D/8P/w//H/9f/4//r/+//5//j/+P/7////AQADAP//
9f/x//T/9////wwAFAASABYAJwA2AD0ANwAwADIANAAqACAAGAALAP7/+f/1//X/+f/9
//r/9f/v/+v/7P/x//v/AAAAAAAAAAD8//f/9f/5//z/+P/9/wQAAwADAAIA///6//j/
9v/0//X/9//4//j/+f/7//z//v/8//z//P/8////AgAFAAYABAAAAP7//f////3//f/9
//v/+//7//r/+v/7//7//v8BAAIAAgADAAUABQAFAAQABQAHAAgACAAHAAYABgAGAAMA
AwACAAEAAAD///7//f/+////AAADAAQABAAEAAUACQAJAAoACgAFAAQAAQAAAAEABQAG
AAcABgAFAAUABgAJAAoACgALAA0ADgAPABAADAAIAAYABAAIAAoACwAKAAkACQAKAAkA
DAAPABEAEgAPAA4ADQALAAcABwAJAAoACgAJAAkABgADAAMAAgACAAgACAAIAAoACwAL
AAoABwADAAEA/v/7//n/+f/5//n/9//5//n/+P/7//z//P/9//7//f/9//7//v/+/wAA
/v/6//j/9v/z//X/9P/1//b/9v/2//b/9//3//f/9//3//T/9P/1//n/+//6//r/+v/9
/////v8EAAMAAAD/////+//3//L/7v/v//H/8//z//f/+P/4//j/9P/2//j/+P/7//r/
/f///wAAAQAAAAEABAAHAAkACgAJAAYAAAD5//z///8AAAAA/v/+//z/+//5//n/+//5
//n/+v/7//z///8BAAIAAgABAAIAAQD9//j/+v/6//r///8BAAMABwACAP7//v///wAA
AgACAAEAAAAAAP3//f/8//3/+v/5//n/+v/9/wAA+//6//r/+f/4//n/+v/8//r/+P/3
//f/+v/8//3//v/7//n/+P/3//T/9P/5//v//P/8//v//P/7//n/+P/4//b/9f/1//b/
+v/6//n/+f/8//3//f/+//3/9//5//3/+v/6//r/+v/6//f/9v/1//T/9v/2//b/9v/5
//r/+//8//z//P/8//z/+f/4//f/9v/5//r/+//8//n/+P/3//b/9v/2//b/9v/3//j/
+f/6//7/AAACAAQA///8//n/9v/2//b/9v/2//n/+v/7//z/+//6//n/+P/4//j/+P/4
//j/+P/4//j/+P/4//j/+P/7//z//f/+//z//P/8//z/+v/6//r/+v/8//z//P/8//3/
/v///wAAAAAAAAAAAAD9//z/+//5//j//P/7//j/+P/3//f/9//3//f/9//4//r/+//8
/////f/9//z//P/8//z//v/+//z/+//9//z/+//8//3//v8BAAMABAAHAAYAAgD9//n/
+v/8//3/AAACAP7/+//7//z//P/6//j/9v/2//j/+P/2//b/9v/2//P/8//y//H/8f/w
//D/8f/x//H/8v/y//L/8P/w//D/8v/z//X/9v/7//v/9v/y//X/9f/v/+3/8f/x//X/
9v/5/wEAEAAaABwAHgArADQAMwAvACwAJgAiACAAHAAOAPv/7P/n/+f/6//1//3/+v/z
/+//7//u/+f/5//s/+z/6v/s//L/9//7//f/7v/q/+//8P/w//H/8f/v/+3/7P/r/+r/
6P/p/+n/6P/r/+3/7v/w/+7/7v/u/+7/7P/u//D/8P/y//D/8P/x/+//7f/t/+3/8P/x
//L/8v/w//H/9P/0//f/+P/4//n/+f/5//n/+P/4//n/+f/4//X/9P/0//T/9//5//r/
+//2//P/8P/t/+3/7//x//X/+P/4//j/+f/5//n/+v/6//v//P/7//z//P/////////9
//3//v8AAAAAAAD/////BAAGAAgACgAIAAYABgAGAAYABgAFAAIAAgADAAUABQACAAMA
AwACAAIAAgACAAEAAQABAAMABAAGAAUABQACAAAA///9//z/AAD+//z//P/5//f/9P/v
//D/8//1//f/9//3//f/9//1//f/9//2//P/8v/w/+//8v/x//H/8v/2//b/+P/2//T/
9P/0//P/8P/u/+7/7v/t/+z/6//r/+n/6f/p/+n/7P/u//H/9//4//j/+f/6//n/9//y
//T/8v/u/+z/6//u/+//7//w/+//7//v/+3/7//w//D/8P/u//D/8v/y//T/8v/0//X/
9f/1//P/8//z//P/8v/w//P/9P/y/+//8//3//n/+v/5//r/+f/5//f/9//5//f/9P/0
//T/9P/0//X/9f/0//T/9v/2//P/8v/0//T/9P/4//n/+v/9//v/+P/5//v/+v/6//j/
9f/0//T/8f/x//L/8//w/+//7v/u//D/8v/y//L/8//z//L/8//0//b/9//2//b/9//1
//T/8v/w/+z/6//r/+v/7P/u//X/+f/2//T/8f/w//P/8//0//b/9//3//j/+v/3//T/
8P/t/+//8f/y//T/7//r/+//8//u//D/8P/w//D/8//0//X/9v/z//L/8f/w//P/9P/1
//b/9P/y//D/7v/w//D/8P/w//H/8v/z//T/9P/0//T/9P/2//j/+v/8//v/+v/5//j/
9P/w/+z/6P/s/+7/8P/y//P/9P/1//b/9P/y//D/7v/v//D/8f/y//P/9P/1//b/9v/2
//b/9v/0//T/9P/0//H/8P/v/+7/7//w//H/8v/0//T/9P/0//X/9v/3//j/9//2//X/
9P/2//b/9v/2//T/9P/0//T/9v/4//r//P/6//j/9v/0//X/9v/3//j/9//2//X/8//1
//r/+v/4//T/8//z//P/8v/z//T/9v/1//X/9f/3//n/+f/4//j/+v/6//z//P/8//3/
AQACAP7//v/+//7//P/9//3///8FAAYABgAHAAcACAAIAAoABwACAP7//f/9//z/+f/2
//j/+P/6//r/+f/6//v//P/5//n/+P/3//f/9v/2//f/+f/5//r/+v/7//r/+//8////
AQAEAAYA/f/3//b/+v8BAP3/AwALAAcA+//7/wQABwAJABgAKAAwADIANQA2ADcAPQBC
AEIAOgA0AC4AJgAbAAwAAQD9/wcADQALAAQA/f/5////BAAFAAMAAgACAAQAAgAAAAMA
BwAHAAQAAgABAAAA/v///////f/+//7//v/+/wEAAwAEAAQAAwADAAIAAgABAAAA///+
//7/AAACAAIAAAD+//7///8CAAMABgAJAAcABQADAAAAAAABAAQABAAEAAQAAwADAAEA
AQABAAAAAgAFAAcACAAFAAQABAAEAAIAAwADAAMAAwADAAMAAwACAAMABAAHAAcABgAF
AAUABwAHAAgACAAHAAgABwAIAAUABwAGAAUABwAJAAwAEAAQAA4ACwAJAA0ADgAPABAA
DgAMAAwADAALAAwADAAKAAoACwANAA0ADAANAA0ADAANAA4ADwAPAAsACQAJAAgACgAL
AA0ADAAMAA0ADQAOAA8ACgAFAAIAAwADAAIA/////wEAAgADAAEAAQABAAEABAAHAAgA
CAAEAAAA+//3//j/9//3//j/+//8/////v8AAAAAAAD///3/+v/5//j/+v/6//r/+//5
//n/+f/5//r/+v/7////AgACAAMABAADAAEA/P/+//3/+v/5//n//f/9//z//P/8//3/
/v/9////AAAAAAAA/P/+/wAAAAD9//r/+//7//3//f/7//v//f///wAAAAADAAQAAgD/
//7////+//z/+v/8//z//f///wEABQAFAAYABgAGAAYAAwADAAIAAAACAAQABAABAPz/
/v/+//7/AgADAAQABwACAP7//v///wAAAgACAAEA/v/+//v/+//8//3/+v/5//j/+v/+
/wIA/v/+///////+////AAACAAQABAAFAAcABgAEAAEA/v/6//n/+f/5//r/+v///wEA
AQAAAP7//v8AAP////8AAAIAAQABAAIABwAIAAgACQAEAAEA/f/6//n/9//7//3//v/9
//z/+//6//z//P/8//z//v/+//7//v8AAAAAAAAAAP7//v/+//7/AAACAAQABgADAAIA
AQAAAPv/+P/1//L/9//6//3/AAD///7//f/8//7//v/+//7//P/8//z//P/+//7//v/+
//7//v/+//7/AQACAAMABAAGAAYABgAGAAQAAgAAAP7//P/6//j/9v/3//j/+f/6//r/
+v/6//r//P/8//z//P/5//j/9//2//f/+P/5//r//f/+////AAD9//z/+//6//v//P/9
//7/AAABAAMACgAIAAQAAAD9//3//f/7//v//f/+///////9//3/+//5//r/+v/6//r/
/v/+//3//f/+//7//P/8/wAAAgAEAAcABAAFAAcABgAEAAMAAgACAAQACAAKAAgAAgAB
AAAA/v/7//j/+P/4//j/+P/2//b/+P/6//z////+//3//P/6//n/+f/4//f/+//8//3/
/P/6//r/+//7//r/+P/1//P/+v/6//v///////3/9//3/wEABAAFAAsAEgAcACoAOAA9
AD4AQwBJAEQAOAAyACwAIAASAAUA/P/5//3/AwAHAAMA+v/3//n/+//4//n/AQAEAAAA
/v/8//r/+f/3//f//P/+////AgABAAEAAAD9//v/+v/5//j/+P/5//n/+P/5//v//P/+
/wAAAAAAAAAA/v8AAAIAAgADAAIAAwAFAAMAAQABAAEAAQABAAEAAAAAAAEABAAEAAUA
BAACAAEA/////////v/+///////+/wEAAgAEAAYABQAFAAQAAwAEAAUABgAHAAUABQAF
AAcABwAGAAUABQAHAAcACAAIAAcACAAHAAgACQANAA4ADwAMAAsACwAMAA0ADAAKAAkA
CwAMAA0ADgAPAA4ADwAQABEAEgASABAADgANAA0ACwAMAA8AEQASABAAEAAQAA8ACwAL
AA0ADgAQAA8ADwAMAAwADQANAA4AEQAOAAsACgAJAAkACAAFAAMAAwACAAEAAQABAAEA
AQABAAMAAwACAAAAAAD//////f/7//r/+v/9//7/AQAAAAIAAgACAAEA/v/8//z//P/+
/wAAAgAFAAIAAQAAAP///v/+////AwAAAP7//f/8//7//f/5//z//P/6//r/+///////
/v/+//7///8AAP////8AAAAAAAD8//7/AAAAAAIAAAACAAMAAQD///v/+f/8////AQAC
AAYABgADAP//AwAHAAkACgAPABQAFwAbABUADwALAAMAAQAAAP///v8BAAMABAAEAAcA
CgALAAkABwAKAAsADAAMAAsACgALAAgABAAEAAUACgAOABAAEQANAAoABAABAAQABwAG
AAcAAgACAAQABgAEAAQABQAFAAQABQAGAAgACgAIAAcABwAKAAwADQAOAAwACwALAAsA
CQAIAAwADQAIAAQA///8////AQAEAAgACwALAAwADgANAAwACgAJAAYABQADAAIACwAP
AA8ACQACAAIAAgACAAIABgAIAAoADAAKAAgABgAEAAEAAAD///7/AgAEAAYACAAKAAwA
DgAQAAwACgAIAAYACAAIAAgACAAKAAoACgAKAAoACgAKAAoACwAMAA0ADgAMAAwADAAM
AAkACAAHAAYABgAGAAYABgAHAAgACQAKAAoACgAKAAoADAAMAAwADAAMAAwADAAMAAoA
CAAGAAQABQAGAAcACAALAAwADQAOAAwACwALABAAEwASABEAEQAOAA0ACgAJAAgACAAI
AAcACAALAAwADQAMAAwADAAMABAAEAAPAA8AEwAUABMAFAAPAAwACQAHAAkADQASABQA
EgARABAAEAASABQAFAAQAA4ADwAQABAADgAMAA0ADgANAAwACQAIAAYABgAGAAcABwAH
AAcABgAIAAsADQAPAA8ADgANAAoACAAIAAkACQAMAAwACwALAAoACAAFAAkAEQATAA8A
DQANAAwADQAXAB4AJgAwADwAQwBIAEsASwBIAEYARgA+ADIAJgAbAA4AAQD5//3/CQAL
AAYABwAJAAcACAAHAAEAAAAKABAADAAIAA0AEQANAAoACgALAAgACgALAAsACQALAAwA
DQAOAAwADQANAAwACwALAAoACgAMAAwADAAMAA4AEAASABIAFAASABIAEwAQAA0ADAAL
AAsACwALAAoADQAPABMAFAAVABQAEgARABQAFQAWABYAEgARAA8ADAANAA4AEAASABAA
EQARABEAEgATABQAFQARAA8ADQANABEAEgATABUAGQAZABoAGgAaABoAGAAYABYAFwAV
ABMAFQAXABoAHgAgACAAHwAfAB0AGgAXABQAFwAWABcAGAAZABoAGgAYABkAGwAeAB8A
GwAfAA==
         </WaveFormData>
      </LeadData>
      <LeadData>
         <LeadByteCountTotal>10000</LeadByteCountTotal>
         <LeadTimeOffset>0</LeadTimeOffset>
         <LeadSampleCountTotal>5000</LeadSampleCountTotal>
         <LeadAmplitudeUnitsPerBit>4.88</LeadAmplitudeUnitsPerBit>
         <LeadAmplitudeUnits>��V</LeadAmplitudeUnits>
         <LeadHighLimit>2147483647</LeadHighLimit>
         <LeadLowLimit>268435456</LeadLowLimit>
         <LeadID>II</LeadID>
         <LeadOffsetFirstSample>0</LeadOffsetFirstSample>
         <FirstSampleBaseline>0</FirstSampleBaseline>
         <LeadSampleSize>2</LeadSampleSize>
         <LeadOff>FALSE</LeadOff>
         <BaselineSway>FALSE</BaselineSway>
         <ExcessiveACNoise>FALSE</ExcessiveACNoise>
         <MuscleNoise>FALSE</MuscleNoise>
         <LeadDataCRC32>864415930</LeadDataCRC32>
         <WaveFormData>
BAAEAAQABAAGAAYABgAGAAYABgAGAAYABgAGAAYABgAIAAgACAAIAAYABgAGAAYACQAK
AAsADAAMAAwADAAMAAoACgAKAAoACgAKAAoACgAIAAgACAAIAAoACgAKAAoACgAKAAoA
CgAMAAwADAAMAAkACAAHAAYABgAGAAYABgAEAAQABAAEAAYABgAGAAYABgAGAAYABgAI
AAgACAAIAAUABAADAAIABAAEAAQABAACAAIAAgACAAIAAgACAAIABAAEAAQABAAEAAQA
BAAEAAQABAAEAAQABAAEAAQABAAEAAQABAAEAAQABAAEAAQAAgACAAIAAgACAAIAAgAC
AAAAAAAAAAAAAAAAAAAAAAACAAIAAgACAAIAAgACAAIABAAEAAQABAABAAAA///+/wAA
AAAAAAAAAAAAAAAAAAAAAAAAAAAAAAIAAgACAAIAAAAAAAAAAAAAAAAAAAAAAAIAAgAC
AAIABAAEAAQABAADAAIAAQAAAP7//v/+//7/AAAAAAAAAAAAAAAAAAAAAAAAAAAAAAAA
/v/+//7//v/8//z//P/8//3//v///wAA/v/+//7//v/8//z//P/8//z//P/8//z/+v/6
//r/+v/6//r/+v/6//v//P/9//7/AQABAAMAAwAFAAYACAAIAAYABgAHAAcACQAJAAkA
CQAIAAgACQAJAAYABQAEAAQABAAFAAcABwAJAAgACAAIAAcACgAMAAwACwAKAAcABQAD
AAIAAAAAAAEAAAD//////f/9//3/+//4//j/9v/0//b/9v/1//X/9f/0//P/8//y//L/
8v/y//T/8//z//L/7//v//H/8f/v/+//8P/w//D/7//v/+//8f/w//D/8P/v/+3/7P/u
//T//v8IAA8AFwAiAC0APQBVAHEAkACwAMkA0wDNAKoAdQBGAC8AJAASAP7/+//8//P/
6//q/+j/5//j/9//2v/Y/97/5P/n/+j/6v/r/+3/7f/r/+v/7f/w/+//7v/u/+3/6//r
/+v/7P/u/+7/7//v/+//7//v/+//8P/w//H/8f/v/+//7//v/+7/7v/u/+7/7P/s/+z/
7P/q/+v/7P/t//D/7//v//D/8v/y//P/8//w//D/8P/v//D/8f/y//P/8f/x//H/8f/x
//P/8//z//P/9P/0//T/9P/z//P/9P/0//X/9f/3//f/9//3//f/9//5//r/+v/6//r/
+v/6//z//P/8//z///8AAAAAAAACAAIAAgADAAUABQAGAAYABwAGAAUABQAFAAYABgAF
AAcACAAJAAkACgAJAAgABwAIAAkACgALAAkACQAIAAgABgAFAAMAAwAFAAUABAADAAQA
AgABAAEA/v/9//z/+f/5//n/+P/3//f/9v/z//P/8//y//H/8P/w/+//7v/u/+7/7v/u
/+3/7P/s/+z/7P/o/+j/6f/p/+X/5f/l/+X/5v/m/+b/5f/n/+j/6P/n/+X/5f/l/+X/
5f/l/+X/5v/m/+b/5v/m/+T/5P/k/+T/4v/i/+P/4//m/+f/5//n/+f/5v/l/+T/5f/m
/+f/6f/o/+r/6//s/+v/6v/o/+X/5//o/+r/6//r/+z/7P/s/+v/6//t/+//7//v/+//
7//x//H/8P/w/+7/7f/s/+v/6v/p/+j/6P/q/+v/7P/u/+z/6//r/+v/6P/o/+j/6P/o
/+b/5f/k/+T/5//o/+j/6f/n/+X/5f/n/+f/6P/o/+j/6P/o/+f/5P/k/+T/5f/j/+H/
4f/h/+P/5P/l/+j/6P/n/+X/5//l/+T/5P/k/+X/5v/n/+f/5//n/+f/5//o/+j/6P/o
/+n/6f/p/+n/6f/p/+n/6P/m/+T/5f/m/+b/4//i/+H/4P/j/+T/5f/m/+j/6P/o/+j/
5//m/+X/5P/k/+T/5P/k/+b/5v/m/+b/5P/k/+T/5P/i/+L/4v/i/+T/5P/k/+T/5//o
/+n/6v/o/+b/5P/i/+L/4v/i/+L/5P/k/+T/5P/i/+L/4v/i/+T/5P/k/+T/5v/m/+b/
5v/k/+T/5P/k/+L/4v/i/+L/4v/i/+L/4v/g/+D/4P/g/97/3v/e/97/4P/i/+T/5v/k
/+T/5P/k/+P/4v/h/+D/4//l/+n/6//s/+z/7f/s/+z/7P/t/+3/6//r/+v/6//s/+z/
7f/t/+7/7f/s/+z/7P/t/+//7//t/+z/7P/s/+3/8P/y//L/8P/w/+7/7f/s/+z/6//s
/+r/6P/m/+X/5//n/+f/5f/i/+L/4P/e/+D/4P/f/9//3f/c/9v/2//c/9z/3P/c/9z/
2//b/9r/2v/b/97/3//f/9//4P/g/+D/3//f/9//3f/e/97/4P/f/93/3P/a/9z/4v/q
//P/+/8GABEAHQAvAEsAaACGAKUAuQC/ALQAlQBgADEAHAASAAQA+f/2//P/7f/o/+b/
6f/n/9//2P/U/9T/1v/b/+D/4v/l/+f/5//n/+n/6f/q/+r/6v/r/+v/6//r/+v/7P/r
/+r/6v/p/+r/6//s/+3/7v/u/+//7//t/+3/7f/t/+z/7P/s/+z/7v/u/+7/7v/u/+//
8P/x//H/7//u/+7/7//w//L/8//x//L/8//z//X/9f/1//X/9f/1//X/9f/3//n/+f/5
//v//P/8//z//v/9//3//v/8//3//f////3//f/9//3///8BAAIAAgACAAIAAgACAAIA
AgACAAIABQAGAAYABgAIAAgACAAJAAkACQAKAAoADAAMAAwADQANAA4ADgANAA0ADgAP
AA8ADwAPAA8ADwAPAA8ADwAPAA0ADQAMAAwADgANAAsACwALAAsACgAJAAYABAADAAMA
BAADAAIA//8BAAEAAAD///7//P/4//f/+f/4//f/9v/2//X/9P/0//L/8v/y//H/8P/w
//D/8P/u/+7/7//v/+3/7f/t/+3/7v/u/+7/7f/r/+z/7P/r/+3/7f/t/+3/7f/t/+3/
7v/u/+7/7v/u/+7/7v/u/+7/7v/u/+//7//u/+//7//v//L/8v/y//L/9P/0//T/9f/0
//b/9//4//f/+P/4//f/9v/2//f/9//5//r/+v/6//f/9//5//v/+f/5//n/+f/5//n/
+P/4//j/+f/6//v/+P/3//b/9v/1//X/9f/2//b/9f/1//X/8v/y//L/8v/z//L/8v/y
//H/8//z//L/8v/x//D/8f/v/+//8P/w/+7/7v/u/+3/7v/u/+7/7//x/+//7//v/+7/
7v/u//D/8P/v/+3/7//u/+z/6//q/+v/7P/t/+3/6//r/+v/6//s/+z/7P/s/+v/6//r
/+v/7f/t/+3/7P/u//D/7//w//L/8P/w//D/8P/v/+7/7f/s/+r/6v/q/+r/7P/s/+z/
7P/u/+7/7v/u/+//8P/x//L/7//u/+3/7P/u/+7/7v/u//D/8P/w//D/7v/u/+7/7v/w
//D/8P/w/+7/7v/u/+7/7P/s/+z/7P/u/+7/7v/u/+7/7v/u/+7/7v/u/+7/7v/u/+7/
7v/u/+3/7P/r/+r/6P/o/+j/6P/o/+j/6P/o/+j/6P/o/+j/6v/q/+r/6v/o/+j/6P/o
/+j/6P/o/+j/6P/o/+j/6P/o/+j/6P/o/+j/6P/o/+j/6f/q/+v/7f/t/+//7//x//L/
9P/0//T/9P/1//X/9f/1//X/9f/0//T/9f/1//T/8//y//L/8v/1//f/9//3//X/9P/z
//P/9v/4//j/+P/4//b/9f/z//T/8v/y//H/8P/v/+//7//x//H/7//u/+//7v/t/+7/
6//p/+j/5//m/+X/5f/m/+b/5v/m/+b/5//n/+b/5f/l/+f/5//n/+n/6v/q/+r/5//n
/+f/5//o/+r/6v/n/+f/5P/k/+j/7v/4/wEADQAaACUAMQBHAGUAhACiALsAyQDNALoA
jQBcAD0ALAAaAAYA+//6//X/7f/o/+j/5f/l/+X/4P/a/9z/4P/j/+T/6P/t/+//8f/x
/+//7//w//D/8P/x//H/8//z//P/9P/0//T/9f/1//X/9f/1//X/9P/0//X/9f/z//P/
8//z//b/9v/2//b/9v/2//b/9v/0//X/9v/3//v/+f/4//j/+v/6//v/+//6//r/+v/5
//n/+f/5//n/+f/5//n/+f/7//3//f/9////AAAAAAAAAAD/////AAD+//////8BAAEA
AQABAAEAAAABAAEAAAABAAIAAwAEAAYABgAGAAYACQAKAAoACgAMAAwADAANAA8ADwAQ
ABAAEAAQABAAEQATABQAFAATABMAFAAVABUAFQAVABUAFQAVABUAFQAVABcAFwAWABYA
FAATABEAEQATABMAEgARAA4ADAALAAsADAALAAoABwAJAAkACAAHAAYABAAAAP//AQAA
AP///v/8//v/+v/6//r/+v/6//n/+P/4//j/+P/2//b/9//3//X/9f/1//X/9v/2//b/
9f/z//T/9P/z//H/8f/x//H/8f/x//H/8v/0//T/9P/0//X/9v/3//j/9v/2//f/9//1
//X/9P/z//T/9P/0//T/9f/2//f/+f/6//z//f/+//7//v/9//v/+v/6//v/+//7//z/
/P/8//v/+//9/////////////////////v/+/////////////v/9//z//P/7//v/+//8
//7//f/9//3//v/+//7//v/8//r/+f/4//f/+f/5//j/+f/3//X/9f/1//X/9v/2//b/
9v/2//X/9P/0//T/9f/1//P/8//z//T/9P/0//b/9v/1//P/9f/3//b/9v/2//T/9P/0
//P/8//z//P/8//0//T/9P/0//X/9f/1//X/9f/1//X/9P/0//L/8//0//L/8v/y//L/
8v/y//L/8v/y//T/9P/0//T/9f/2//f/+P/1//T/8//y//L/8v/y//L/9P/0//T/9P/0
//T/9P/0//L/8v/y//L/8//0//X/9v/4//j/+P/4//b/9v/2//b/9P/0//T/9P/2//b/
9v/2//b/9v/2//b/+P/4//j/+P/4//j/+P/4//f/9v/1//T/9P/0//T/9P/2//b/9v/2
//j/+P/4//j/9v/2//b/9v/3//j/+f/6//j/+P/4//j/9//2//X/9P/2//b/9v/2//b/
9v/2//b/+P/4//j/+P/7//z//v///wEAAQADAAQABAAEAAQABAAHAAcABwAHAAYABQAD
AAIABAAFAAUABQACAAIAAgADAAUABQAFAAQABAAEAAUACAAKAAoACgAKAAgABwAFAAQA
BAAEAAMAAgADAAMAAwADAAEA///+//7//v/8//z//P/7//v/+//6//n/+f/6//r/+//8
//3//f/7//r/+f/5//v/+//7//v//P/8//z/+//7//v/+//8//7//v/5//f/9v/4/wAA
DAAaACcAMQA4AEcAXQB3AJUAtgDQAN8A3wDNAKIAbQBOAEEAMgAeABQAEwAOAAEA/f/+
//z/+//5//X/8v/y//j//P///wQACAAJAAsACwALAAkACQAMAAoACgALAAsACQAJAAkA
CgAMAAwADQANAA0ADQANAA0ADgAOAA8ADwANAA0ADQANAA4ADgAOAA4ADwAQABEAEgAR
ABEAEQARABUAEwASABIAEgASABMAEwAVABYAFwAXABYAFQAUABMAFQAVABUAFQAXABkA
GQAZABkAGgAaABoAGAAXABcAGAAWABcAFwAZABcAFwAXABcAGAAbAB0AHgAgACAAIAAg
ACAAIAAgACAAIQAiACIAIgAjACIAIQAhACMAIwAkACQAJAAkACQAJQAmACgAKQApACgA
KAAoACcAJwAnACcAJwAnACcAJwAnACcAJwAmACYAKAAnACUAJQAjACMAIgAhACAAHgAd
AB0AGgAZABgAFQAVABUAFAATABUAFAARABEAEQAQAA8ADgAMAAsACgAKAAwADAAMAAsA
CgAKAAoACgAJAAoADAANAAkACQAJAAkABwAGAAUAAwAFAAYABgAFAAUABQAFAAUABQAF
AAUABgAGAAYABgAGAAYABgAGAAYABAAEAAUABQAEAAUABQAFAAcACAAJAAoACAAIAAgA
CQAJAAoACgAKAAkACgAKAAkACgAKAAsACwANAA4ADgAOAAsACwANAA8ADwAPAA8ADwAN
AA0ADAAMAAsACwALAAsACgAJAAgACAAHAAcABwAIAAgABwAHAAcABgAGAAYABgAGAAQA
AwACAAIABQAGAAYAAwABAP////8BAAEAAgACAAIAAgACAAEAAAAAAAAAAQD///3//f/9
//7//v/+/wAA/v/9//v//f////7//v/+//z//P/8//v//f/9//3//f/7//r/+f/4//j/
9//2//X/9//3//f/9v/2//b/9//4//j/+P/4//j/+P/4//j/+P/4//b/9v/2//b/9v/2
//b/9v/4//j/+P/4//X/9P/z//L/8//0//X/9v/4//j/+P/4//X/9P/z//L/9P/0//T/
9P/0//T/9P/0//T/9P/0//T/9P/0//T/9P/y//L/8v/y//T/9P/0//T/9P/0//T/9P/2
//b/9v/2//X/9P/z//L/9P/0//T/9P/y//L/8v/y//L/8v/y//L/8P/w//D/8P/w//D/
8P/w/+7/7v/u/+7/7//w//H/8v/z//P/9f/1//n/+v/8//z/+v/6//v/+//9//3//f/9
//3//v8AAAEA/v/9//z//P/6//v//f/9//v/+v/6//r//f8AAAIAAgADAAQAAwADAAEA
AAD+//7//P/6//j/9//1//X/9f/z//T/9P/y//D/8v/y//H/8f/w/+7/7P/r/+7/7v/u
/+7/7f/r/+r/6P/o/+n/7P/t/+3/7f/u/+7/6//p/+j/5//r/+z/7v/w//H/6//k/+D/
4P/o//D//f8LABYAHwArAD0AVwB2AJgAtQDFAMcAugCTAFoALwAeABQACAABAAAA+//z
//D/8P/t/+n/5f/i/97/3v/g/+X/6v/s/+3/7f/x//P/8f/v//L/8v/y//P/8//x//H/
8f/y//L/8v/z//P/8//z//P/8//2//b/9//3//f/9//3//f/+P/4//j/+P/4//j/+P/4
//r/+//8//3//f/7//r/+v/8//z//f/9//3//v///////f/9//3//f/9//3//f/9//v/
/f/9//3//f/+//7//v8AAP////8AAAIAAwADAAUAAwADAAMAAwABAAMABAAEAAIAAgAC
AAIABQAGAAcACAAJAAoACgAKAAoACgAKAAsACQAJAAoACgAOAA4ADgAPAA0ADgAOAA0A
DwAQABEAEQAQAA8ADgANAA4ADwAQABEADwAPAA4ADgAMAAsACQAJAAsACwAKAAkACAAG
AAUABQAGAAUABAABAP7//f/7//n/+f/4//X/9f/3//b/9f/0//T/8//y//L/9P/0//T/
8//y//L/8v/y/+7/7v/v/+//7f/t/+3/7f/s/+z/7P/r/+v/7P/s/+v/7f/t/+3/7f/t
/+3/7f/u//D/8P/w//D/8v/y//L/8v/y//L/8//z//T/9f/1//X/9v/2//b/9v/2//b/
9v/3//r//P/9//7/AQACAAIAAQD+//7/////////AAAAAAAAAQABAAMABQABAAEAAQAB
AAEAAQAAAAAAAQABAAEAAQABAAEAAQACAAEAAQABAAIABAADAAMAAwABAAAA///+/wAA
/v/9//z//v8BAAIAAgD///3/+//7//n/+f/6//r/+P/4//j/9//4//j/+P/5//n/9//3
//f/9v/2//b/+P/2//X/8//1//f/9v/2//b/9v/2//b/9f/1//X/9f/1//X/9v/3//j/
9//3//f/9//1//X/9f/0//T/9P/z//L/9P/2//b/9v/2//b/9v/2//b/9P/0//T/9P/1
//b/9//4//j/+P/4//j/9//2//X/9P/0//T/9P/0//L/8v/y//L/8//0//X/9v/0//T/
9P/0//b/9v/2//b/9v/2//b/9v/0//T/9P/0//b/9v/2//b/9v/2//b/9v/3//j/+f/6
//j/+P/4//j/9v/2//b/9v/3//j/+f/6//j/+P/4//j/9v/2//b/9v/4//j/+P/4//j/
+P/4//j/+v/6//r/+v/6//v/+//9////AQACAAQAAgACAAIAAwADAAMAAwADAAMAAgAC
AAMAAwACAAEAAAAAAAAAAQADAAUABQAEAAQAAwADAAUABgAIAAgACAAGAAMAAQAAAP7/
/v/9//z/+//9//3//f/9//n/+P/4//b/9P/0//T/8//x//H/8P/v//H/8v/y//L/9P/0
//P/8//x/+//7v/v/+3/7f/t/+7/8P/w/+//7//v//H/7v/s/+7/7f/r/+j/6v/u//T/
/P8DAA0AGAAjAC8AQwBdAHwAmgC1AMcAywC8AJkAZAA7ACYAGAAIAAEAAgD///P/7v/u
/+//6f/l/+L/3P/c/+D/5//o/+r/7f/x//H/7//v//H/8P/w//D/8f/x//H/8f/x//L/
8v/y//P/8//z//P/8//z//X/9v/4//n/9//3//f/9//4//j/+P/4//r/+v/6//r/+P/5
//r/+//9//v/+v/6//z//P/9//3/+//8//3//f/9//3//f/9//3//f/9//3///8BAAEA
AQD//wAAAAAAAP7//f/9//7///8BAAIABQAFAAUABQAFAAUABwAIAAgACAAIAAgACAAI
AAgACAAIAAkACgAKAAoACgAKAAoACwAMAA0ADwAQABAAEAAQABEAEQASABIAEQAPABAA
EQARABMAEwATABMAFQAVABUAFQAVABUAFAAUABIAEQAPAA8ADwAPAA4ADQAMAAoACQAJ
AAgABwAGAAMAAwADAAIAAQABAAAA/f/9/////v/9//z/+v/5//j/+P/2//b/9v/1//T/
9P/0//T/8v/y//P/8//x//H/8f/x/+7/7v/u/+3/7//w//D/7//x//H/8f/x/+//7//v
//D/7v/u/+7/7v/u/+7/7v/u//D/8P/x//H/8P/x//H/8f/y//L/8v/y//T/9P/0//X/
8//0//T/9P/z//T/9P/z//T/9P/1//X/9f/2//b/9v/2//f/+v/9//n/+f/5//n/+f/5
//j/+P/5//n/+f/5//j/9//2//b/9//3//f/+P/6//n/+f/5//b/9v/2//b/9P/y//H/
8P/w//P/9P/0//X/8//x//H/8f/x//L/8v/y//L/8v/x//L/8v/y//P/8//x//H/8f/u
/+7/7v/w//D/7//t/+//7//u/+7/7v/w//D/8P/v/+3/7f/t/+3/7P/s/+z/7P/v/+//
7//v/+7/7f/s/+r/7v/s/+3/7v/u/+z/7P/s/+z/7P/s/+z/7P/u/+7/7v/u//H/8v/z
//T/8P/u/+z/6v/o/+j/6P/o/+n/6v/r/+z/7P/s/+z/7P/s/+z/7P/s/+z/7P/s/+z/
7P/s/+z/7P/s/+z/7P/s/+3/7v/v//D/7v/u/+7/7v/u/+7/7v/u//D/8P/w//D/8P/w
//D/8P/v/+7/7f/s/+7/7v/u/+7/8P/w//D/8P/u/+7/7v/u/+z/7P/s/+z/7P/s/+z/
7P/t/+7/7//w/+7/7v/u/+7/7v/u/+7/7v/v//D/8f/y//D/8P/w//D/8f/z//T/9//3
//n/+v/8//z//P/8//3////////////+//z/+//7//v/+v/5//j/+P/4//n/+//7//v/
+v/6//v//f8BAAQAAgACAAIAAAD9//v/+v/4//r/+f/4//f/9//3//f/9//3//b/9v/0
//T/9P/0//P/8f/x//D/7//t/+7/7v/u/+7/7v/t/+3/7f/t/+7/8f/v/+//7//w//D/
8P/v/+//7//v//L/9v/0//H/7//u//D/9P/6/wIADQAXACIALQA7AFMAbwCQAK4AyQDV
ANUAwACTAGIAQwA0ACQAEAAJAAYA///1//D/8P/t/+v/6f/m/+T/6P/u//H/8v/0//n/
+//7//3//f/7//r/+v/6//v/+//8//3//v8AAP7//v///////f/9//3//f/+//7/////
////////////AAAAAAAAAAAAAAAAAAAAAAIAAwAEAAUABQADAAIAAgAEAAQABQAFAAMA
BAAFAAUAAwADAAMAAwAEAAUABgAHAAcACQAJAAkACAAIAAcABgAIAAcABwAIAAgACQAJ
AAsACQAJAAkACQAJAAsADAAMAA4ADgAOAA4AEgASABIAEgASABIAEQAQABAAEAAQABEA
EgATABUAFgAYABgAGAAZABsAHAAcABsAGQAaABsAGwAdAB0AHQAdABsAGwAbABsAGwAb
ABoAGgAcABsAGQAZABcAFwAWABUAFgAUABMAEwASABEAEAANAA0ADQAMAAsADgAOAAwA
DQAMAAoACAAGAAgABwAGAAYABgAGAAYABQACAAIAAgACAAAAAAABAAEAAAABAAIAAwAC
AAIAAgABAAEAAgACAAEA//////////8AAAEAAgAEAAIAAgACAAIAAAAAAAAAAAACAAIA
AwADAAMAAwACAAEAAwAEAAUABgAGAAYABgAHAAYACAAJAAoACgAKAAkABwAGAAYABwAH
AAkACgAKAAoACQAJAAsADQANAA0ADQANAAsACwAKAAoACwALAAsACwALAAsACwAMAAwA
DQAOABAADwANAAwACwAMAAwADAAMAAwACgAJAAgABwAJAAkACAAIAAcABgAHAAcABwAI
AAgACgAKAAoACQAGAAYABgAHAAkABwAHAAcABgAGAAYACAAIAAcABQAHAAcABgAGAAYA
BgAGAAYABQAFAAUABQAFAAQABAAEAAQAAwADAAMAAwAFAAUABQAEAAYABgAFAAIAAgAC
AAIAAgACAAQABAAEAAQABAAEAAQABAACAAIAAgACAAIAAgACAAIABAAEAAQABAACAAIA
AgACAAMABAAFAAYABgAGAAYABgAEAAQABAAEAAIAAgACAAIAAAAAAAAAAAAAAAAAAAAA
AAAAAAAAAAAAAAAAAAAAAAAAAAAAAAAAAAEAAgADAAQABAAEAAQABAABAAAA///+//7/
/v/+//7///8AAAEAAgABAAAA///+/wAAAAAAAAAAAAAAAAAAAAAAAAAAAAAAAAIAAgAC
AAMAAwAFAAUABwAIAAoACgAKAAwADQANAA0ADgAPABAAEAAPAA8ADgAMAAsACgAKAAoA
CwANAA0ADQAOAA4ADgAPABQAFgAWABYAFAASABEADwAMAAoACgAJAAgABwAHAAcABQAF
AAMAAgAEAAIAAAAAAP///f/8//v//f/9//7/AAD+//7//v/+//3//f/8//v/+f/7//v/
+//5//r/+v/6//z//f/+/////v/8//z/+f/z//L/9P/6/wIADAAXACEALAA5AEcAYQB9
AJwAugDTAN0A1QC6AIcAWAA/ADIAIAASAA0ADAADAPn/+P/4//f/8//v/+z/6v/q/+7/
8//4//z//f/9//v/+//7//v//P/8//z//f/9/////////wAAAAAAAAEAAQABAAEAAQAB
AAQABAAFAAUABAADAAIAAQACAAIAAgACAAIAAgACAAIAAgADAAQABQAHAAUABAAEAAIA
AgADAAMAAwAEAAUABQAGAAcACAAJAAkACQAJAAkACAAJAAgABwAJAAoACgAKAAoACQAJ
AAoACgALAAsADQALAAsACwALAA0ADwAQABAAEgASABIAEgATABIAEQAQABIAFAAVABYA
FgAWABYAFwAXABcAGAAYABoAGgAaABsAGQAaABoAGQAbABwAHQAdAB4AHQAcABsAGQAZ
ABkAGQAbABsAGgAaABwAGwAZABkAFwAXABYAFQASABAADwAPAAwACwAKAAcACAAJAAkA
CQAHAAYAAwADAAMAAgABAAAAAAD///7//v/+//7//v/9//z//P/8//z/+//8//7////9
//3//f/9//r/+v/6//n/+//8//z/+//5//n/+f/5//n/+f/5//r/+P/4//j/+P/4//j/
+P/4//r/+v/7//v/+//7//r/+f/4//j/+P/4//r//P/+/wEAAAAAAP///v/9//7//v/9
//3//v8AAAEAAwAEAAQABAACAAEAAgADAAEAAQABAAEAAgADAAMABAABAAEAAQABAAAA
///+//7//v///wAAAgAAAP////////3//P/7//r/+//6//r/+v/6//3//v/+//v/+f/3
//f/9//3//j/+P/6//r/+v/5//b/9v/2//f/9//1//X/9f/1//b/9//6//j/9//1//f/
+f/4//j/+P/3//b/9f/z//P/8//z//P/9P/0//T/9P/3//f/9//3//X/9f/1//T/9P/0
//P/9P/0//T/9P/0//T/9P/0//T/9P/z//L/8f/w//D/8P/w//D/8//0//X/9v/0//T/
9P/0//T/9P/0//T/8v/y//L/8v/0//T/9P/0//b/9v/2//b/8//y//H/8P/w//D/8P/w
//L/8v/y//L/9P/0//T/9P/y//L/8v/y//D/8P/w//D/8v/y//L/8v/w//D/8P/w//L/
8v/y//L/9P/0//T/9P/1//b/9//5//n/+//7//3//P/+//7//v/+////////////////
//7/AAABAAEAAAD+//z/+//6//3/////////AAAAAAAAAQAEAAYABgAGAAcABgAGAAUA
BAACAAIAAQD+//3//f/9///////9//z/+v/4//b/9v/2//X/9f/1//X/9f/2//j/9v/0
//L/8P/w//H/8f/x//H/8//z//P/8//0//T/9P/z//P/8//z//b/+P/4//n/+f/2//T/
9v/6/wAABwATAB4AKQA3AEsAZQCEAKQAwQDTANUAxgCfAGYAPQAuACIAFAALAAoABwAB
APr/+P/5//f/8//s/+b/5v/s//P/+v/6//v///8BAAEAAwABAPz//v/+////////////
//8AAAIAAgADAAMAAwADAAMAAwACAAIAAwADAAUABQAFAAUABQAEAAMAAgADAAQABQAG
AAYABwAIAAkACQAHAAYABgAHAAgACgALAAkACgALAAsACwALAAsACwALAAsACwALAA0A
DwAPAA8ADwAQABAAEAAQAA8ADwAQABIAEwATABUAFQAVABUAFQAXABkAGgAaABoAGgAa
ABoAGwAaABkAGAAXABgAGAAYAB0AHgAfACEAHwAfACAAIAAgACAAIAAhACMAJAAkACMA
IQAgAA==
         </WaveFormData>
      </LeadData>
      <LeadData>
         <LeadByteCountTotal>10000</LeadByteCountTotal>
         <LeadTimeOffset>0</LeadTimeOffset>
         <LeadSampleCountTotal>5000</LeadSampleCountTotal>
         <LeadAmplitudeUnitsPerBit>4.88</LeadAmplitudeUnitsPerBit>
         <LeadAmplitudeUnits>��V</LeadAmplitudeUnits>
         <LeadHighLimit>2147483647</LeadHighLimit>
         <LeadLowLimit>268435456</LeadLowLimit>
         <LeadID>V1</LeadID>
         <LeadOffsetFirstSample>0</LeadOffsetFirstSample>
         <FirstSampleBaseline>0</FirstSampleBaseline>
         <LeadSampleSize>2</LeadSampleSize>
         <LeadOff>FALSE</LeadOff>
         <BaselineSway>FALSE</BaselineSway>
         <ExcessiveACNoise>FALSE</ExcessiveACNoise>
         <MuscleNoise>FALSE</MuscleNoise>
         <LeadDataCRC32>559181138</LeadDataCRC32>
         <WaveFormData>
IAAgACAAIAAeAB4AHgAeAB4AHgAeAB4AHgAeAB4AHgAeAB4AHgAeAB4AHgAeAB4AHgAe
AB4AHgAcABwAHAAcABwAHAAcABwAHgAeAB4AHgAcABwAHAAcAB4AHgAeAB4AHgAeAB4A
HgAeAB4AHgAeABwAHAAcABwAHAAcABwAHAAaABoAGgAaABwAHAAcABwAHAAcABwAHAAc
ABwAHAAcABoAGgAaABoAGgAaABoAGgAaABoAGgAaABwAHAAcABwAGgAaABoAGgAaABoA
GgAaABgAGAAYABgAGgAaABoAGgAcABwAHAAcABoAGgAaABoAGgAaABoAGgAaABoAGgAa
ABgAGAAYABgAGQAaABsAHAAaABoAGgAaABoAGgAaABoAHAAcABwAHAAaABoAGgAaABgA
GAAYABgAGQAaABsAHAAcABwAHAAcABwAHAAcABwAHAAcABwAHAAaABoAGgAaABwAHAAc
ABwAHgAeAB4AHgAcABwAHAAcABwAHAAcABwAHAAcABwAHAAeAB4AHgAeAB4AHgAeAB4A
HgAeAB4AHgAeAB4AHgAeACAAIAAgACAAIAAgACAAIAAeAB4AHgAeAB4AHgAeAB4AIAAg
ACAAIAAgACAAIAAgACIAIgAiACIAJQAmACgAKgApACsALAAvADEAMQAwADAAMgA0ADUA
NQA3ADUAMwAzAC8ALAApACcAJgAkACMAIQAeAB4AHgAfAB0AHQAeAB8AHwAdABwAGwAb
ABsAGwAbAB0AHQAdAB0AHQAfACAAIAAgACEAIQAhAB8AHwAfACAAIgAiACIAIgAgACAA
IAAfACEAIAAgACAAIQAhACEAIQAkACQAJAAkACQAIgAiACIAIwAhACEAIwAjACgALwA3
ADsAOQA4ADoAOwA5ADYALAAZAAcA/v/5//b/+P/3//H/6P/g/9n/0//G/7D/nf+K/37/
hv+T/5v/pv+y/8L/1v/p//X//f8GAA4AEwAYAB0AHgAhACQAJgAnACgAKAAoACkAKQAp
ACkAKgAoACgAKQAqACwALAAsAC0ALQAtAC4ALgAuAC4ALgAuADAAMAAxADEALwAvAC8A
LwAvAC0ALQAvADEAMQAxADAALgAuAC0ALQArACsAKwArAC0ALQAsACwAKwArACsAKwAp
ACkAKQApACkAKQAqACoALAArACsAKgAoACkAKQApACcAJwAnACUAJwAoACgAKAAmACUA
JQAlACQAJAAkACUAJgAmACUAIgAjACIAIAAfAB8AIAAgACAAIAAgACAAIAAfAB4AHgAe
AB4AHQAcABsAGQAZABcAFwAYABgAFwAXABUAFgAWABcAGQAYABgAGQAYABYAFQAUABYA
FgAXABgAGgAaABsAHAAcABwAHAAdABsAGwAcABsAGwAbABoAGQAbABgAFwAXABgAGgAc
AB0AHAAbABsAGwAdAB0AHwAfAB4AHgAdABwAGgAcABwAGgAcABsAGwAbABoAGgAaABkA
GQAaABsAHAAeAB0AHAAcAB4AHwAhACMAIQAgAB4AHQAdAB0AHAAbABoAGgAaABoAGwAb
ABoAGQAaABkAGQAaABoAGQAWABUAFgAWABgAGAAYABgAFwAXABcAFgAWABcAFQAUABQA
FAAUABMAEgASABAAEAARABEAEgATABUAGAAVABQAEwASABIAEQARABEADwAPAA0ADwAR
ABAAEAAQAA8ADgANAA0ADQANAAwADAAQABEAEAARABAADwAOAA0ADQANAA0ADQAMAAsA
CgAIAAkACQAKAAoACQAJAAkACQAIAAUABAADAAMABAAEAAQABwAIAAgACQAMAAwADAAM
AAkACAAGAAUAAwADAAMAAwABAP////8AAAIABAAEAAQABAACAAIAAgACAAIAAgACAAIA
BAAEAAQABAACAAIAAgACAAAAAAAAAAAA/v/+//7//v/+//7//v/+//3//P/7//r/+P/4
//j/+P/6//r/+v/6//r/+v/6//r/+f/4//f/9v/0//T/9P/0//T/9P/0//T/9P/0//T/
9P/y//L/8v/y//L/8v/y//L/8f/w/+//7v/t/+z/6//q/+n/6P/n/+b/5v/m/+b/5v/k
/+T/5P/k/+T/5P/k/+T/5//o/+r/7P/v//H/8v/1//f/9//2//b/9f/2//b/9f/3//X/
8//z//P/8P/t/+v/6P/m/+X/4//c/9r/2P/X/9n/2f/a/9v/2v/X/9X/0//T/9P/0//T
/9X/1f/V/9X/1f/X/9j/2P/W/9f/1//X/9f/1//X/9j/2P/Y/9j/2P/Y/9j/2P/X/9n/
2P/Y/9j/2P/X/9b/1f/U/9T/1P/U/9b/1P/U/9T/0f/T/9f/1//X/9j/3f/j/+n/6//s
/+r/6//p/+j/5P/Z/8f/uv+z/6z/qP+r/6v/rP+q/6P/nf+a/47/e/9i/0r/Pv9B/03/
Vv9e/2b/dP+H/5X/o/+w/7z/w//K/83/0v/V/9j/2P/b/9r/2v/a/9v/3f/d/93/3v/f
/+D/4v/k/+b/5v/m/+f/6f/p/+r/6v/q/+r/6v/q/+j/6P/p/+n/6//r/+v/6//t/+v/
6//t/+3/7f/t/+z/7P/s/+v/6//r/+v/6//r/+v/6//q/+r/7f/t/+3/7f/r/+v/6//r
/+v/6//s/+z/7P/r/+v/6v/q/+v/6//r/+v/6//r/+n/6f/q/+r/6v/s/+v/6//r/+v/
6v/p/+n/6f/o/+b/4v/j/+T/5P/l/+X/5v/m/+b/5v/m/+b/5v/l/+T/5P/k/+b/5f/k
/+P/5f/l/+P/4//k/+T/4//j/+P/5P/k/+X/4//i/+L/4//h/+D/4P/g/+L/4v/j/+T/
5P/k/+X/5v/m/+b/5v/n/+b/5//p/+n/6f/p/+j/5//p/+b/5f/l/+j/6v/s/+3/7v/t
/+3/7f/v/+//8f/x//D/8P/v/+7/7v/w//D/7v/u/+3/7f/t/+//8P/x//H/8P/w//D/
8P/w/+//7v/u/+//7//w//H/8P/w/+//7//w//H/8f/x//L/8v/y//L/8//z//L/8f/w
/+//7//w//H/8f/v/+//7v/u//D/8P/y//L/8f/x/+//7v/u/+//8f/w//D/8P/u/+3/
7P/s/+3/7v/w//H/7//v//D/8v/y//L/8v/y//L/8f/x//H/8//z//H/8//1//T/9P/0
//b/9v/2//f/9f/1//T/9P/z//P/8f/x//H/8f/x//H/9P/1//b/9//1//X/9f/0//P/
8//0//T/9f/1//X/9f/z//H/8f/x//T/9v/3//j/+v/6//n/+f/4//j/+P/4//j/+P/3
//f/9//3//f/9//3//X/8//y//T/9f/2//f/+P/2//b/9v/2//b/9v/2//b/9v/2//b/
9v/4//j/+P/4//b/9v/2//b/9P/0//T/9P/3//j/+f/6//z//v8AAAIABQAGAAcACAAK
AAoACgAKAAgACAAIAAgABwAGAAUABAAEAAQABAAEAAQABAAEAAQABAAEAAQABAAEAAQA
BAAEAAMAAgABAAAAAgACAAIAAgACAAIAAgACAAIAAgACAAIAAwAEAAUABgAFAAQAAwAC
AAQABAAEAAQABAAEAAQABAACAAIAAgACAAQABAAEAAQABgAGAAYABwAIAAoADAANAA8A
EAATABMAFQAUABQAFgAWABcAFwAXABcAFQAVABMAEAANAAsACAAGAAUAAwD///7//f/9
//3//f/+///////9//z/+//7//3//f/9//3//f/9//3///8BAAIAAgACAAUABQAFAAUA
BAADAAMAAgACAAIAAgACAAIAAgABAAEAAgACAAIAAwABAAEAAQACAAQABAAEAAQAAgAC
AAIAAwABAAEAAwAFAAgADwAXAB0AHQAaABoAHQAhAB4AFgADAO//5v/f/9b/1v/X/8//
yP/A/7v/s/+m/5T/gf9s/2D/ZP9z/33/hv+Q/57/rP+9/83/3f/q//L/+f/+/wMABgAH
AAgACgALAA0ADgAPABEAEwATABMAFAAUABQAFQAWABgAGAAYABkAGQAZABoAGgAYABgA
GAAYABgAGAAZABkAGwAbABsAGwAdABsAGwAdABsAGwAbABoAHAAcABsAGwAZABkAGQAZ
ABsAGwAaABoAGQAZABkAGQAXABcAFwAXABYAFwAZABoAGgAZABkAGAAYABkAGQAZABcA
FwAXABUAFwAYABgAGAAYABcAFwAXABYAFgAWABcAGAAYABcAFAAUABQAEwATABUAFgAW
ABYAEgASABIAEgARABAAEAAQABAADwAOAA0ADwAPAA0ADQAOAA4ADQANAA8AEAAQABEA
DwAOAA4ADwAPAA4ADgAOAAwADAANAA4ADgAOAA8AEAAQABAAEAARABAAEQATABMAEwAT
ABIAEQATABAADwAPABAAEgAUABUAEgARABEAEQATABMAFQAVABMAFAAUABQAEgAUABQA
EgATABMAFAAVABIAEgASABEAEgASABIAEgAUABMAEgASABMAEwAUABUAFAAUABMAEwAT
ABMAEgARABEAEgATABQAFAATABEADwARABEAEgAUABMAEwARABEAEAAQABIAEgASABIA
EQARABEAEAAQABEAEQAQABAAEAARABEAEQASABAAEAARABEADQANAA4AEAAQABAAEAAQ
ABIAEQARABEAEwATABEAEwATABIAEgASABEAEAAPAA8AEQARABAAEAARABEADwAPAA8A
DwAPAA8ADQANAA0ADQAPAA8ADwAOAA8ADwAQABAAEQARABEAEQAPAA0ADQANAA0ADgAO
AA4ADgAOAA0ADQAOAA4ADgAOABAAEAAPAA8AEQARABEAEQAPAA8ADQAMAAwADQAOAA8A
EAASABIAEgASABIAEgASABIAEgASABIAEgAQABAAEAAQABIAEgASABIAEAAQABAAEAAQ
ABAAEAAQABIAEgASABIAEgASABIAEgASABIAEgASABAAEAAQABAAEAAQABAAEAARABIA
EwAUABIAEgASABIAFAAUABQAFAAUABQAFAAUABIAEgASABIAEAAQABAAEAASABIAEgAS
ABQAFAAUABQAFgAWABYAFgAYABgAGAAYABYAFgAWABYAFAAUABQAFAAWABYAFgAWABYA
FgAWABYAGAAYABgAGAAbABwAHgAgACUAKAAqAC0AKwAtACwAKwAoACgAKgAsAC0ALQAt
ACsAJwAnACUAIgAgAB8AHQAcABkAFwATABIAEwATABMAEwASABMAEwARABEAEQASABMA
EQARABEAEQATABMAFQAXABoAGgAaABsAHQAdAB0AHQAcABwAGwAaABwAHAAcABwAHAAb
ABsAGgAYABgAGQAZABsAGwAcABwAHgAeAB4AHAAcABwAHQAdACMAIwAhACYAMQA1ADcA
NQA2ADgANwA1AC4AHgALAAMA/v/5//b/9P/v/+f/4P/a/9P/x/+2/6L/jf96/3z/jP+X
/6H/qv+4/8j/1v/l//X///8IABAAFwAaAB8AIgAlACQAJAAlACcAKAApACsALQAtAC0A
LgAsACwALQAuAC4ALgAuAC8ALwAvADAAMAAyADIAMgAyADAAMAAxADEALwAvAC8ALwAv
AC0ALQAvADEAMQAxADAAMAAwAC8ALwAvAC8ALwAvAC8ALwAuAC4ALQAtAC0ALQAvAC8A
LwAvACsAKwAsACwALAArACsAKgArAC0ALgAvADEAMQAxAC8ALgAuAC0ALAAuAC0ALQAt
AC0ALAArACsAKwAqACgAJAAlACYAJgAnACcAKAAoACgAJAAkACQAJAAlACQAJAAkACIA
IQAgAB8AHwAfAB0AHQAcABwAGwAbAB0AHgAeAB8AHwAeAB4AHwAdABwAHAAcABwAHAAd
AB4AHgAeAB8AIAAgACAAIAAhACMAJQAoACkALAAtAC0ALQApACQAIQAfACEAIgAjACMA
IgAhACEAIQAhACEAIwAjACMAJAAkACQAJAAmACYAJAAkACMAIwAjACMAJAAlACUAJAAk
ACQAJAAkACMAIgAiACEAIQAiACMAJgAmACUAJQAjACMAIgAhACAAIAAgACAAJAAlACUA
JQAiACEAIQAiACMAIwAhACEAIAAgACIAIgAiACIAIQAhAB8AHgAeAB8AHwAeAB4AHgAe
AB0AHAAcABwAHAAdAB0AGwAbABwAHgAaABoAGgAaABwAGwAbABsAGQAZABcAGQAXABYA
FgAWABYAFgAWABcAFwAXABYAFgAXABcAFQAVABQAEwASABEAEgATABQAFQAVABUAFQAU
ABEAEQASABIAEQARABEAEQATABEAEQARAA8AEAAQABAADgAOAA0ADQAQABAAEAAQABAA
EAAPAA8ADQANAA0ADQANAA0ADwAOAAwADAAMAAwADAALAAoACQAIAAoACgAKAAoACAAI
AAgACAAIAAgACAAIAAoACgAKAAoACAAIAAgACAAIAAgACAAIAAYABgAGAAYACAAIAAgA
CAAIAAgACAAIAAYABgAGAAYABQAEAAMAAgACAAIAAgACAAQABAAEAAQAAwACAAEAAAAB
AAIAAwAEAAQABAAEAAQAAgACAAIAAgAAAAAAAAAAAP7//v/+//7/AAAAAAAAAAAAAAAA
AAAAAAAAAAAAAAAAAAAAAAAAAAABAAIABAAGAAUABwAIAAsADQANAAwADAAOABAAEQAR
ABEADwANAA0ACwAIAAUAAwAAAP7//f/7//X/9P/z//P/8//z//T/9f/1//P/8v/x//H/
8f/x//H/8P/v/+7/7f/w//P/9f/2//T/9f/1//X/8//z//P/9P/2//b/9v/2//j/+P/4
//f/9f/0//T/9P/1//X/9f/1//b/9v/2//b/9P/y//L/8v/1//P/8//1//f/+P/9/wUA
DQAPABAADgAPAA0ADAAKAPv/5f/U/8v/yP/I/8n/yf/K/8b/v/+5/7T/pv+T/3z/Zv9i
/2v/c/98/4L/iv+U/6H/r/+//8z/2P/h/+b/6f/s//H/9P/0//P/9v/2//b/9//5//n/
+f/6//r/+v/7//z//P/8//z//f/9//3//v/+//3//P/7//r//P/8//3//f/9//3//f/9
//3/+//7//3//f/9//3//P/6//r/+f/5//v/+//7//v/+//7//r/+v/5//n/+f/5//f/
9//3//f/9v/3//n/+v/5//f/9v/0//T/9f/1//X/8//z//P/8f/z//T/9P/0//L/8f/x
//H/8v/y//L/8//x//D/7v/q/+v/6v/o/+f/6P/q/+v/7P/p/+j/5//m/+f/5v/m/+b/
5v/l/+T/4//h/+H/3//f/+D/4P/f/9//3//g/+D/4f/h/+D/4P/h/97/3P/b/9r/2v/a
/9v/3P/e/97/3//g/9//3v/d/93/3P/d/9//3//f/9//3v/d/97/2v/Y/9f/2P/a/9z/
3f/e/9//4f/j/+L/4f/i/+H/3v/e/93/3P/a/9z/3P/a/9r/2f/Z/9n/2f/a/9v/2//Z
/9j/1//W/9j/1//W/9b/1//Z/9z/3//d/9z/2v/Z/9f/1//W/9X/1v/W/9b/1v/X/9f/
1v/V/9T/0//T/9T/0//T/9H/0f/Q/9D/0v/S/9D/0P/P/8//0P/Q/9H/0//T/9L/0v/S
/9T/0//S/9L/0P/Q/9H/0f/P/8//0P/S/9L/0v/S/9L/0v/R/9H/0f/P/8//zf/P/8//
zv/O/87/0P/Q/9D/0f/T/9P/0v/S/9H/0f/P/8//z//P/8//z//P/8//z//P/9D/0f/S
/9L/z//P/9D/0P/R/9H/0f/R/9P/0f/R/9H/z//Q/9D/0P/S/9L/0f/R/9L/0v/S/9L/
0P/Q/8//z//R/9H/0f/R/9P/1f/T/9D/0v/S/9L/0v/S/9T/1P/U/9T/1P/U/9T/1P/S
/9L/0v/S/9T/1P/U/9T/0v/S/9L/0v/U/9T/1P/U/9X/1v/X/9j/1v/W/9b/1v/U/9T/
1P/U/9L/0v/S/9L/1f/W/9f/2P/Y/9j/2P/Y/9b/1v/W/9b/2P/Y/9j/2P/Y/9j/2P/Y
/9j/2P/Y/9j/2P/Y/9j/2P/a/9r/2v/a/9r/2v/a/9r/2v/a/9r/2v/c/9z/3P/c/9z/
3P/c/9z/3P/c/9z/3P/d/9//4f/k/+j/6f/r/+z/7//v/+//7v/u//D/8v/z//P/8//x
/+//8f/v/+z/6f/l/+L/4P/f/9v/1//W/9X/1f/V/9X/1v/X/9f/1f/U/9b/1//Y/9n/
1//X/9f/1//X/9n/2//c/9z/3P/d/93/3f/d/93/3f/e/97/3v/e/97/3v/e/97/3v/f
/9//4P/e/9//3//f/93/3v/e/97/4P/g/97/3v/e/9//3f/d/9//4f/k/+n/8//5//v/
+v/4//f/9//2//D/4//N/77/t/+y/7L/tf+z/67/qP+j/53/lv+G/3H/Wv9E/z7/Sf9Z
/2L/aP90/4T/k/+h/7H/wP/K/8//1P/X/9r/4f/k/+T/5f/o/+j/6P/p/+3/7f/t/+7/
7v/u/+//8P/w//D/8P/x//P/8//0//T/9v/2//b/9v/0//T/9f/1//f/9//3//f/9f/z
//P/9f/z//P/8//y//T/9P/z//P/8//z//P/8//1//X/9P/0//f/9//3//f/9//3//f/
9//3//f/+P/4//j/9//3//b/9v/3//f/9//5//n/+f/3//f/+P/4//j/+P/3//f/9//2
//b/9v/3//b/9v/1//L/8f/w/+7/7f/u//D/8f/y//D/8P/w//D/8f/w//D/8P/y//H/
8P/v//H/8f/v/+//8P/w/+//7//t/+7/7v/v/+//7v/u/+//7//u/+7/7v/w//D/8f/y
//D/8P/x//L/8v/y//L/8//y//P/9f/1//b/9//3//f/9//0//P/8//1//b/9//3//j/
9//3//f/+f/5//v/+//5//r/+v/6//j/+v/6//j/+P/3//f/9//2//b/9v/1//T/9P/0
//T/9v/3//j/+v/5//n/+v/7//z//P/7//v/+//7//r/+f/6//r/+v/6//v/+//6//n/
+v/5//n/+v/7//v/+f/5//r/+v/8//z/+v/6//n/+f/6//r/+//9//v/+v/6//r//P/7
//r/+v/6//r/+//7//n/+f/6//z//P/8//z//P/+//3//f/9//3//f/7//3/+//6//r/
+v/6//r/+v/7//3//f/8//z///////3//f/9//3//f/9/////////////v/9//z/+v/7
//v//P/8//3//f/9//3////9//3//f/9//7//v/+//z//P/7//v//P/8//z//P/9//7/
/v////3//f/9//3/AQABAAEAAAAAAAAAAAAAAAAA/v/+//7//v8AAAAAAAAAAAIAAgAC
AAIAAAAAAAAAAAAAAAAAAAAAAAAAAAAAAAAAAAAAAAAAAAD///7//f/8//7//v/+//7/
AQACAAMABAAEAAQABAAEAAIAAgACAAIABAAEAAQABAACAAIAAgACAAIAAgACAAIAAgAC
AAIAAgACAAIAAgACAAMABAAFAAYABgAGAAYABgAEAAQABAAEAAIAAgACAAIABAAEAAQA
BAAEAAQABAAEAAQABAAEAAQABAAEAAQABAAGAAYABgAGAAQABAAEAAQABwAJAAsADgAS
ABMAFQAWABsAGwAbABoAGgAcAB4AHwAdAB0AGwAZABkAFwAUABEADQAKAAgABwAFAAEA
AAD//wEAAQABAAIAAwADAAEAAAD9//3//f/9////////////AQADAAUABgAGAAYABwAH
AAcABwAHAAcACAAIAAgACAAGAAYABgAGAAcABwAGAAYABgAHAAcABwAHAAgACAAIAAYA
BgAEAAQABgAJAAsADQALAAsADgARABsAIwAjACIAIgAlACUAIAAWAAUA8//q/+X/3v/a
/9n/0//M/8L/uf+x/6T/lP+B/2z/YP9o/3f/gf+M/5j/pP+y/8P/1f/j/+7/9v/9/wIA
BQAIAA0AEAASABMAFgAWABYAFwAZABkAGQAaABgAGAAZABoAGAAYABgAGQAaABsAHQAe
AB4AHgAeAB4AHgAeAB8AHwAeAB0AHAAbABwAGwAcAB8AHQAdAB0AHAAeAB4AHQAdAB0A
HQAdAB0AGwAbABoAGgAcAB0AHgAfAB8AHwAfAB8AGwAbABwAHAAcABsAGwAaABwAHQAd
AB0AHQAdAB0AGwAbABwAHAAcAB4AHQAdAB0AHAAcABwAHQAeAB4AHQAaABsAGgAYABcA
GQAaABoAGgAYABgAGAAYABkAGAAYABgAGAAXABYAFQAXABcAFQAVABUAFgAWABcAFgAW
ABUAFQAVABQAFAAVABcAFgAWABYAFgAWABcAGAAVABQAFAAUABYAFgAWABcAFgAXABkA
GQAYABkAGQAZABsAGAAXABcAFwAYABkAGQAaABkAGQAZABsAGwAdAB0AGwAcABwAHAAa
ABwAHAAaABoAGQAZABkAFgAWABYAFQAVABYAFwAYABkAGQAZABoAFwAXABgAGQAYABgA
FwAXABcAFwAWABUAFQAWABcAGAAaABsAGwAbABwAGwAbABwAGwAbABkAGQAYABgAGgAa
ABwAHAAbABsAGwAaABoAGwAZABgAGAAYABgAFwAWABYAFgAWABcAFwAXABcAGAAaABoA
GgAaABoAGQAXABYAFQAWABcAFgAZABcAFgAWABYAGAAYABgAGQAbABsAGgAaABkAGQAX
ABcAGQAZABkAGQAXABcAFwAXABUAFQAVABQAFAAVABcAGAAbABsAGwAbABkAFwAXABcA
GQAaABoAGgAYABgAFwAXABYAFgAWABYAFAAUABMAEwAWABcAGAAZAB0AGwAbABoAGgAa
ABoAGgAaABoAGgAaABoAGgAaABoAGgAYABgAGAAYABoAGgAaABoAGQAYABcAFgAWABYA
FgAWABkAGgAbABwAGgAaABoAGgAYABgAGAAYABgAGAAYABgAGgAaABoAGgAYABgAGAAY
ABoAGgAaABoAGAAYABgAGAAWABYAFgAWABcAGAAZABoAGwAcAB0AHgAdABwAGwAaABoA
GgAaABoAGgAaABoAGgAaABoAGgAaABoAGgAaABoAGAAYABgAGAAaABoAGgAaABoAGgAa
ABsAGgAcAB4AHwAjACQAJwAnACcAJgAmACgALAAtAC0ALQAsACsALAArACcAIwAgABwA
GgAZABcAEwAUABMAEwATABMAFAAVABUAEQAQAA8ADwANAA0ADQANAAsACwALAA0AEAAS
ABMAFAAVABUAFQAVABUAFQAWABYAFAAUABQAFAAWABYAFQAVABIAEgASABMAFQAVABUA
FgAWABYAFgAWABUAFgAXABkAFwAZABkAGQAaACMALQAxAC0ALAAuADEAMQAuACAACwD7
//T/7f/o/+r/6//p/+L/2v/T/83/wP+u/5f/gP90/3z/i/+V/5r/ov+w/77/zf/d/+v/
+P8CAAkADAARABQAFQAWABgAGwAcABwAHAAdACEAIQAhACIAJAAkACUAJgAlACQAIwAj
ACEAIQAiACIAIgAiACIAIgAiACIAIwAjACMAIwAjACMAIwAhACEAIwAhACEAIQAgACAA
IAAfAB8AHwAfAB8AHwAfAB8AHgAeAB8AHwAfAB8AIQAhACEAIQAdAB0AHgAeABwAGwAb
ABoAHAAdAB0AHQAdAB0AHQAbABsAHAAcABwAHgAdAB0AHQAgACAAIAAhACIAIgAhAB4A
GwAaABgAFwAVABYAFgAWABYAFgAWABYAEwASABIAEgAUABMAEgARAA8ADwANAA0ADgAO
AA0ADQALAAwADAANAAsACgAKAAsADQAMAAwADAAKAAoACwAMAAwADAANAA4ADAAMAAwA
DQAMAA0ADwAPAA8ADwAOAA0ADwAMAAsACwANAA4ADwAPAA4ADQANAA0ADwAPABEAEQAO
AA4ADQAMAAsADAALAAgACwALAAwADQALAAwADQANAAwADAAMAAwADgANAAwADAANAA0A
DgAPAA0ADAAKAAkACgALAAsACwAIAAgACAAIAAkACQAIAAcABwAHAAgACgAKAAkABgAF
AAQABAAGAAYABgAGAAUABQACAAAA/////wIAAgADAAQABQAFAAUABgAIAAgACQAJAAYA
BQAFAAYAAgACAAIAAgACAAEAAQABAAEAAQD//wEA///+//7//v///wAAAQADAAAA///9
//z///////3//f/9//3//f/9//v/+//7//v/+//7//v/+v/3//f/+P/4//n/+f/5//n/
+//5//n/+f/5//r/+v/6//n/+P/2//X/9P/0//T/9P/2//b/9f/1//P/8//z//P/8f/v
/+//7v/w//D/8P/w//D/7v/u/+7/7v/w//D/8P/w//L/8v/y//L/8P/w//D/8P/u/+z/
6v/o/+n/6v/r/+z/6v/q/+r/6v/q/+r/6v/q/+r/6v/q/+r/6v/q/+r/6v/p/+j/5//m
/+j/6P/o/+j/6P/o/+j/6P/m/+b/5v/m/+T/5P/k/+T/4v/i/+L/4v/k/+T/5P/k/+T/
5P/k/+T/4v/i/+L/4v/k/+T/5P/l/+b/6P/q/+v/6//s/+//7//y//L/8//2//X/9f/0
//P/7v/r/+r/5//i/9//3f/a/9n/2f/Y/9X/0//R/9D/z//Q/9L/1P/V/9P/0v/R/9H/
0f/R/9H/0f/P/8//z//R/9H/0v/S/9L/0f/R/9H/0f/T/9P/1P/U/9T/1P/U/9T/0v/S
/9H/0f/O/87/zv/P/8//z//P/9D/0P/Q/9D/0P/M/8z/zP/N/8//z//P/9H/0P/V/9//
5f/n/+T/4v/h/+P/4v/e/8//u/+q/6P/nv+c/5//m/+a/5r/lf+R/4r/fv9r/1L/OP8w
/zn/Rf9M/1T/XP9q/3n/if+T/6D/rv+3/7r/vf/E/8v/zv/K/8f/xv/G/8b/x//J/8n/
yf/K/8z/zP/N/87/zv/O/87/z//N/83/zv/O/87/zv/O/87/zP/M/83/zf/P/8//z//P
/83/y//L/83/zP/L/8r/yP/K/8r/yf/J/8f/x//H/8f/yf/J/8j/yP/H/8f/x//H/8X/
xf/F/8X/wf/B/8L/wv/E/8P/w//C/8H/wf/A/7//vf+9/73/u/+7/7z/vP+8/7z/u/+7
/7v/uf+4/7f/t/+3/7b/tP+w/7L/sv+x/7H/r/+w/7D/sP+s/6z/rP+s/6v/qv+q/6r/
qv+p/w==
         </WaveFormData>
      </LeadData>
      <LeadData>
         <LeadByteCountTotal>10000</LeadByteCountTotal>
         <LeadTimeOffset>0</LeadTimeOffset>
         <LeadSampleCountTotal>5000</LeadSampleCountTotal>
         <LeadAmplitudeUnitsPerBit>4.88</LeadAmplitudeUnitsPerBit>
         <LeadAmplitudeUnits>��V</LeadAmplitudeUnits>
         <LeadHighLimit>2147483647</LeadHighLimit>
         <LeadLowLimit>268435456</LeadLowLimit>
         <LeadID>V2</LeadID>
         <LeadOffsetFirstSample>0</LeadOffsetFirstSample>
         <FirstSampleBaseline>0</FirstSampleBaseline>
         <LeadSampleSize>2</LeadSampleSize>
         <LeadOff>FALSE</LeadOff>
         <BaselineSway>FALSE</BaselineSway>
         <ExcessiveACNoise>FALSE</ExcessiveACNoise>
         <MuscleNoise>FALSE</MuscleNoise>
         <LeadDataCRC32>3117534900</LeadDataCRC32>
         <WaveFormData>
DAAMAAwADAAMAAwADAAMAA8AEAARABIAFAAUABQAFAAUABQAFAAUABQAFAAUABQAFgAW
ABYAFgAUABQAFAAUABQAFAAUABQAFAAUABQAFAASABIAEgASABAAEAAQABAAEAAQABAA
EAAOAA4ADgAOAA0ADAALAAoACAAIAAgACAAGAAYABgAGAAYABgAGAAYABgAGAAYABgAG
AAYABgAGAAUABAADAAIAAgACAAIAAgAAAAAAAAAAAAIAAgACAAIAAAAAAAAAAAAAAAAA
AAAAAP7//v/+//7//v/+//7//v/+//7//v/+//7//v/+//7//P/8//z//P/8//z//P/8
//r/+v/6//r/+//8//3//v/9//z/+//6//r/+v/6//r/+v/6//r/+v/4//j/+P/4//j/
+P/4//j/+f/6//v//P/6//r/+v/6//j/+P/4//j/+v/6//r/+v/4//j/+P/4//r/+v/6
//r/+P/4//j/+P/4//j/+P/4//j/+P/4//j/+P/4//j/+P/4//j/+P/4//j/+P/4//j/
+P/4//j/+P/2//b/9v/2//f/+P/5//r/+v/6//r/+v/4//j/+P/4//j/+P/4//j/+v/6
//r/+v/4//j/+P/4//r/+v/6//r//f/9////////////AQACAAQAAwADAAQABAAFAAUA
BQADAAIAAgABAP7//v/9//z//v/+//7//v/9//v/+//7//7///8AAAAAAAAAAAAA/v/7
//r/+v/5//v/+//6//r/+f/7//v/+//5//n/+f/3//f/9//3//f/9//2//b/9v/0//T/
8v/y//X/9f/1//X/9f/1//X/9f/1//b/9v/2//b/9v/2//b/9v/2//T/+P/9/wYAFgAn
ADEANwBCAFoAdgCRAKAAmAB1AEwANAAmABkABADi/7n/jf9h/zf/EP/x/uT+7f7+/gn/
Ff8l/zb/Rf9W/2r/gf+X/63/wP/Q/9r/4v/p/+//8v/3//z///8AAAAAAQACAAMABQAF
AAYABwAHAAgACQAKAA0ADQAOAA4ADQAOABAAEAAQABEAEQARABEAEgASABMAFQAWABYA
FgAUABQAFAAWABcAFwAXABcAGAAYABgAGQAZABkAGgAaAB0AHgAfACIAIwAkACMAJAAk
ACQAJQAlACMAJQAmACgAKwArACsALAAqACwALQAtACwALAAtAC4AMAAyADIANQA0ADMA
MgAyADMANgA3ADgAOgA7ADsAOwA6ADsAOwA7ADoAPAA8ADwAPgA+AD4APgA+AD0APAA8
ADkAOAA3ADYAMwAyADEALgAsACoAKAAmACYAJAAjACMAIgAgAB4AGwAYABYAEQANAAoA
BwAHAAUABAAAAAAA///9//v/+f/3//X/9P/y/+//7//u/+7/7v/t/+z/7P/r/+z/7f/v
//D/7f/t/+7/7v/v//D/8f/x/+//8P/x//H/8P/w//P/8//2//b/9v/2//j/+P/5//r/
+v/7//7//v///wAA///9////AQACAAMAAQADAAMAAwAFAAUABwAIAAcACAAKAAsACwAL
AA0ADgANAA8ADwAQABAAEAAQABAAEgATABUAGAAWABYAFgAWABUAFQAWABcAFwAXABcA
FwAVABUAFQAUABQAEgARABEAEwAUABUAFgAVABIAEQAQABEAEAAPAA4ADAALAAoACgAK
AAkABwAGAAQABAAFAAUAAwACAAEAAQADAAQAAwAEAAQAAwADAAMAAwADAAIAAgACAAEA
AAD/////AAAAAAAAAAAAAP///v/7//r/+f/5//n/+f/6//r//P/9//3//v8AAAAAAAD/
//7//f/8//v/+f/5//n/+f/2//T/8//2//j/9v/2//b/9v/2//b/9v/2//j/+P/4//j/
+v/6//r/+v/3//b/9f/0//T/9P/0//T/9v/2//b/9v/2//b/9v/2//T/9P/0//T/9P/0
//T/9P/2//b/9v/2//T/9P/0//T/8v/y//L/8v/y//L/8v/y//L/8v/y//L/9P/0//T/
9P/0//T/9P/0//L/8v/y//L/8v/y//L/8v/w//D/8P/w/+7/7v/u/+7/7v/u/+7/7v/u
/+7/7v/u/+7/7v/u/+7/8v/z//b/9//2//X/9v/2//b/9f/1//b/9P/1//X/9f/z//L/
8v/x//D/8P/v/+7/8P/w//D/8P/t/+v/6//r/+z/7f/u/+7/7P/s/+z/6v/r/+r/6v/p
/+n/6f/o/+j/6//t/+3/7f/p/+n/6f/n/+f/5//n/+f/5//m/+b/5v/m/+b/5P/k/+X/
5f/l/+X/4//j/+P/4//l/+b/5v/m/+T/5P/k/+T/5P/k/+j/7P/t//D//P8PAB0AJwAu
ADoAUABpAIQAkgCHAGIANAAQAPf/5P/Q/7H/i/9n/0H/HP/5/uD+1/7e/un+8/4F/xb/
J/82/0j/Xf91/4v/oP+0/8T/0P/Z/9//5v/r//D/9f/2//f/+f/7//3//f/9//7///8B
AAIAAwAEAAcABwAIAAgACQAKAAwADAAMAA0ADQANAAsADAAMAA0ADQAOAA4ADgAQABAA
EAASABEAEQARABEAEAAQABAAEQARABEAEgASABQAFAAUABYAFgAYABgAGgAaABoAGwAb
ABsAHQAeACAAIwAjACMAJAAiACQAJQAlACYAJgAnACgAKAAqACoALQArACsAKwAsACwA
LgAuAC4ALAAtAC0ALQAxADMANAA1ADUANgA1ADQANgA2ADYANgA2ADUANAA0ADUANAAz
ADIAMQAwAC8ALAAsACoAKAAmACUAIgAgAB8AHAAaABgAFQARABAADAAJAAYAAwADAAEA
AQD8//v/+f/3//X/8//x/+//7v/s/+n/5//m/+b/5v/l/+T/5P/j/+P/4//k/+T/5f/l
/+b/5v/l/+b/5//n/+X/5v/n/+f/6P/o/+v/6//q/+r/6v/q/+3/7v/w//L/8P/x//T/
9P/0//b/9v/1//X/9//4//n/+f/7//v/+//8//3/AAACAAEAAgAEAAUABwAHAAkACgAK
AAsACgAKAAwADAAMAAwADQANAA4AEAAQABAAEAAQAA8ADwAQABEAEQARABEAEQAQAA8A
DgAMAA8ADgAOAA8ADAAMAAwADAAOAAwADAAMAAkACAAHAAYABAADAAIAAgADAAMAAgAC
AAIAAgADAAMAAwACAAEAAQAAAAAA/v/+//7//f/9//3///////7//v8AAP///v/9//v/
/P/8//z//P/8//v/+v/3//b/9f/1//b/9//5//r/+//7//r/+v/6//r/+v/5//f/9//3
//f/+f/5//n/+f/4//b/8//y//b/9//4//n/+v/4//j/+P/4//b/9v/2//b/9v/2//b/
9v/2//b/9v/2//T/9P/0//T/8//y//H/8P/x//L/8//0//L/8v/y//L/8//0//X/9v/2
//b/9v/2//T/9P/0//T/9P/0//T/9P/0//T/9P/0//T/9P/0//T/9P/0//T/9P/y//L/
8v/y//D/8P/w//D/8f/y//P/9P/y//L/8v/y//L/8v/y//L/8//0//X/9v/0//T/9P/0
//T/9P/0//T/9v/2//b/9v/0//T/9P/0//b/9v/2//b/+P/4//j/+f/3//n/+f/5//v/
/f/+//7//f/9//7//v/9//3//f/7//v//P/8//z//P/7//r/+v/6//r/+v/5//f/9//3
//j/9//4//j/+P/2//b/9P/z//P/9P/0//X/9f/0//T/9f/1//X/9f/z//X/9f/z//P/
8f/x//H/8f/y//L/8v/y//D/7v/u/+//7//v/+//7//v/+//7//v//L/8v/y//L/8P/w
//D/8P/u//D/8v/1//7/DAAfAC0AMwA6AEoAaACHAJ4AoACFAFgAOAAkABUABADq/8P/
l/9r/z//Fv/x/t7+3/7w/gH/Df8f/zD/P/9Q/2T/ef+N/6X/uv/K/9b/4P/l/+3/8v/1
//j/+//8////AQADAAUABwAHAAgACQAJAAoACwAMAA4ADwARABIAEQASABQAFAAUABUA
FQAVABMAFAAUABUAFQAWABYAFgAYABgAGAAaABsAGwAbABsAHAAcABwAHQAdAB0AHgAe
ACAAIAAgACIAIwAkACMAJAAkACQAJQAlACcAKQAqACwALQAtAC0ALgAsAC4ALwAvAC4A
LgAvADAAMQA0ADUAOQA3ADcANwA4ADgAOgA6ADoAOgA7ADsAOwA8AD0APQA9AD4AQABA
AEAAPgA+AD4APgA+AD0APAA8AD0APAA7ADoAOQA4ADcANAA0ADIAMAAuAC8ALAAqACkA
JgAkACIAHwAbABoAFgATABAADQANAAsACQAEAAMAAQABAP///f/7//f/9v/0//H/8f/w
//D/8P/t/+z/7P/r/+3/7f/u/+7/6//r/+z/7P/t/+7/7//v/+//8P/x//H/8v/y//X/
9f/2//b/9v/2//T/9P/1//b/9v/3//r/+v/8//7//v/9////AQACAAMAAwAFAAUABQAF
AAUABwAIAAkACgAMAA0ACwALAA0ADgARABMAEwAUABQAFAAUABQAEwATABQAFgAWABYA
FgAWABMAEwAUABUAFQAVABUAFQAXABcAFwAWABYAFAATABMAEAAQABAAEAAQAA4ADgAO
AA8ADgANAAwADAALAAoACgAKAAkABwAGAAQABAAFAAUABwAGAAUABQAGAAYABAAEAAIA
AQABAAEA//////7//v8AAP///v/9//3//v/+//7/AgACAAEAAAD///7//f/9//v/+//8
//z/+//7//r/+v/8//z//P/7//3//f/9//3/+//7//v/+//4//j/9//0//T/9f/2//f/
+P/4//j/+P/4//r/+v/6//r/+v/6//r/+v/5//j/9//2//j/+P/4//j/9v/2//b/9v/2
//b/9v/2//j/+P/4//j/+P/4//j/+P/4//j/+P/4//b/9v/2//b/9P/0//T/9P/3//j/
+f/6//n/+P/3//b/9v/2//b/9v/4//j/+P/4//b/9v/2//b/9P/0//T/9P/0//T/9P/0
//b/9v/2//b/+P/4//j/+P/4//j/+P/4//j/+P/4//j/+P/4//j/+P/4//j/+P/4//b/
9v/2//b/+P/4//j/+P/5//r//P/9/wEAAQABAAEAAgACAAEA///9//7//v///wAAAQAA
AAAA/v/9//z//P/9//z//P/8//z//P/7//n/+f/5//r/+//8//z//P/8//z/+v/5//j/
9v/1//X/9f/1//b/+P/7//v/+//5//n/+f/3//f/9//1//X/9f/0//T/9P/0//T/8v/y
//P/8//z//P/8//z//P/8//z//T/9v/2//b/9v/0//T/9P/0//z//P8BABAAIgAvADUA
PQBOAGYAhACbAKAAigBhAEIANAAoABUA+v/S/6f/ef9N/yP/AP/p/uj+9/4E/xH/I/81
/0L/U/9o/3z/jf+l/7v/yv/W/+L/6v/v//X/+v/9//7/AQACAAMABQAHAAkACQAJAAoA
CwALAAwADQAOABEAEQASABIAEwAUABYAFgAYABkAGQAZABkAGgAaABsAGwAcABwAHAAa
ABoAGgAcAB4AHwAgACEAIgAiACIAIwAjACMAJAAkACQAJAAkACYAJgAoACgAKgAsACwA
LQAtACsALQAuADAAMQAxADEAMgAyADQANQA1ADYANgA3ADgANwA4ADcAOQA7ADsAOwA8
ADwAPgA+AD4APAA9AD0APQBAAEEAQQBBAEIARABEAEQAQgBCAEIAQgBCAEEAQABAAD8A
PgA9ADwAOQA4ADcANAAyADAALgAsAC0AKgAoACcAJAAiACAAHQAbABoAFgATABAADQAN
AAsACwAGAAUAAwD///3/+//5//f/9v/0//H/8v/y//P/9P/x//D/8P/v/+//7//w//D/
8f/x//L/8v/z//T/9f/1//X/9v/3//f/+P/4//v/+//8//z//P/8//7//v///wAA/v//
/wIAAgACAAQABAADAAMABQAGAAcABwAJAAkACQAJAAkACwAMAAwADAANAA0ADgAPABIA
FAAUABUAFAAUABYAFgAWABYAFwAXABgAGgAYABgAGAAYABcAFwAYABkAGwAbABsAGwAZ
ABkAGQAYABgAFgAVABUAFAAUABQAFAATABAADwAOAA8ADgANAAwADAALAAoACgAKAAkA
BwAGAAQABAAFAAUABQAEAAMAAwAEAAQAAgACAAIAAQABAAEAAwADAAIAAgACAAEAAAD/
//3//v/+//7/AAAAAP///v////7//f/9//z/+//7//r/9//3//b/9v/4//j/+P/3//f/
9//3//f/9f/1//X/9f/4//b/9f/2//b/+P/4//j/+P/3//b/9f/0//T/9P/0//T/9P/0
//T/9P/y//L/8v/y//L/8v/y//L/9P/0//T/9P/y//L/8v/y//L/8v/y//L/8v/y//L/
8v/w//D/8P/w//D/8P/w//D/7//u/+3/7P/u/+7/7v/u/+//8P/x//L/8f/w/+//7v/u
/+7/7v/u/+7/7v/u/+7/7v/u/+7/7v/s/+z/7P/s/+r/6v/q/+r/7P/s/+z/7P/t/+7/
7//w/+7/7v/u/+7/7v/u/+7/7v/t/+3/7//v/+//7//x//L/8v/x//H/8v/y//P/8//z
//H/8P/w/+//8P/w/+//7v/u/+7/7v/u/+v/6f/p/+n/6v/r/+z/7P/u/+7/7v/s/+n/
6P/o/+f/5v/l/+P/4v/k/+f/6P/p/+X/5f/l/+P/4//j/+P/4//l/+T/5P/k/+T/5P/i
/+L/4v/h/+D/3//h/+H/4f/h/+P/5P/k/+T/4v/i/+L/4v/k/+T/5v/q/+v/8P/8/xEA
IwArADIAQABYAHMAjgCYAIUAWAAmAAQA8f/g/8b/pf+B/13/Nf8O/+3+2P7X/uD+7f77
/g3/Hv8t/zz/TP9h/3f/i/+i/7T/xP/Q/9v/4f/m/+3/8P/x//T/9//5//v//f8BAAEA
AgADAAMABAAFAAYABQAFAAYABgAFAAYACAAIAAYABwAHAAcACQAKAAoACwAJAAoACgAK
AAwADAAMAA4ADwAPAA8ADwAQABAAEAARAA8ADwAQABAAEAAQABAAEgAUABYAFgAYABYA
FgAXABcAGQAbABwAHgAdAB0AHQAeAB4AIAAhACEAIAAgACEAIgAiACQAJAAnACUAJQAl
ACYAJwAqACsALAAqACsAKwArACwALQAtAC0ALgAwADAAMAAwADAAMAAwADEAMQAxADIA
LwAuAC0ALAArACoAKQAmACcAJgAlACQAIQAeABwAGwAaABgAFgATABAADgAJAAUAAgD/
/////f/+//r/+v/5//X/8//x/+//6//q/+j/5f/l/+T/5P/k/+P/4v/i/+H/4//j/+T/
5P/m/+f/6f/q/+r/6v/q/+n/6f/q/+v/6//o/+j/6//r/+r/6v/q/+r/6//s/+7/8P/v
/+//8f/w//L/9P/0//P/9v/5//v//f/8//3//P/7//v/+//9//7///8AAAIAAwADAAMA
BQAGAAUABwAHAAgACAAIAAgACAAJAAkACgAMAAoACgAKAAoACgALAA0ADwANAA0ADQAN
AA0ADQANAAwADAAKAAkACQAIAAgACAAIAAoACAAIAAgABQAEAAMAAgACAAEAAAAAAAAA
///9//z//v/+//////////7//f/9//3//P/5//j/+P/3//f/9//3//f/9v/2//j/9//2
//X/9f/2//b/9v/2//b/9f/0//X/9P/z//P/8f/x//L/8v/z//P/8v/y//L/8v/y//H/
7//v/+//7//x//H/8f/x//L/9P/x/+7/8P/w//D/8P/w//L/8v/y//L/8P/w//D/8P/u
/+7/7v/u/+7/7v/u/+7/7v/u/+7/7v/u/+7/7v/u//D/8P/w//D/8P/w//D/8P/u/+7/
7v/u/+3/7P/r/+r/7f/u/+//8P/u/+7/7v/u/+7/7v/u/+7/7v/u/+7/7v/u/+7/7v/u
/+7/7v/u/+7/7P/s/+z/7P/s/+z/7P/s/+z/7P/s/+z/7v/u/+7/7v/w//D/8P/w/+7/
7v/u/+7/8P/w//D/8P/y//P/8//1//f/9//3//n/+P/4//f/9//4//j/+f/5//n/9//2
//b/9//2//b/9f/y//L/8v/y//T/8//x//H/7//w//H/8v/w//D/8P/w/+//7//v//D/
7//v/+//7v/u/+//8f/x/+//7f/t/+3/6//r/+v/6//r/+v/6v/q/+r/6v/q/+j/6v/r
/+v/6//r/+v/6//r/+n/6f/q/+r/6v/q/+r/6v/q/+r/6v/s/+z/7//4/wYAGQAnAC8A
OABEAFwAeQCSAJwAiwBaACoADgD//+7/2P+3/4//Z/8//xj/9f7c/tf+5P7x/vv+Df8i
/zP/QP9U/2v/gf+T/6z/wP/O/9b/3f/j/+j/7//2//f/+P/5//v//f///wIAAwAFAAcA
BQAGAAcACAAJAAkACgAKAA0ADgAQABAAEAARABEAEQAPABAAEAARABMAFAAUABQAEwAS
ABEAEgATABMAEwATABIAEgASABMAEwATABQAFAAWABYAFgAYABwAHgAeACAAIAAgACEA
IQAiACUAJwAqACoAKQAoACgAKgAsAC0ALQAuAC4ALwAwAC4AMAAwADMAMwAzADMANAA0
ADYANgA2ADYANwA3ADcANwA3ADYANQA4ADoAOgA6ADwAPAA8ADwAPgA9ADwAPAA9ADwA
OwA6ADkAOAA3ADQANAAyADAALgAtACoAKAAnACQAIgAgAB0AHQAcABgAFQAUABEAEQAP
AAsABgAFAAMA///9//v/+f/3//b/9P/x//P/8v/y//L/7//u/+7/7f/r/+v/7P/s/+v/
6//s/+z/7f/u/+//7//v//D/8f/x//D/8P/z//P/8v/y//L/8v/y//L/8//0//T/9f/4
//j//P/+//7//f/8//3//f/9////AQABAAEAAQABAAMABAAFAAYACAAJAAkACQALAAwA
CwANAA0ADgAQABAAEAAQABEAEQASABQAEgASABIAEgASABMAFQAXABUAFQAVABUAFwAX
ABcAFgAYABYAFQAVABIAEgASABIAEgAQABAAEAAPAA4ADQAMAAoACQAIAAgACAAHAAUA
BAAEAAQABQAFAAcABgAFAAUACAAIAAYABgAEAAMAAwADAAMAAwACAAIAAgABAAAA//8B
AAIAAgACAAIAAgABAAAAAQAAAP//////////AAAAAP3//f/8//z//P/8//z/+//8//3/
/v////7//f/8//v/AAAAAP3//v/+//z//P/8//z//P/8//z//P/8//z//P/8//7//v/+
//7//P/8//z//P/6//r/+v/6//r/+v/6//r/+v/6//r/+v/5//j/9//2//j/+P/4//j/
+//8//3//v/8//z//P/8//r/+v/6//r//P/8//z//P/6//r/+v/6//r/+v/6//r/+v/6
//r/+v/4//j/+P/4//n/+v/7//z/+v/6//r/+v/6//r/+v/6//n/+P/3//b/+P/4//j/
+P/4//j/+P/4//r/+v/6//r/+P/4//j/+P/5//r/+//8//r/+v/6//r/+//9//7/AQAB
AAEAAQADAAYABgAFAAUABgAGAAcABwAFAAMAAgACAAEAAAAAAP///v/+//7//v/8//v/
+f/5//v//P/9//7//P/8//z//P/4//f/9v/2//f/9//3//b/+P/5//v/+//7//n/+f/5
//f/9//3//f/9//3//b/9v/2//b/9v/0//T/9f/1//X/9f/1//X/9f/z//P/9P/0//L/
8v/y//L/9P/4//r/+v/6//3/AgAQACMAMwA7AEIAVAByAI8ApACiAIUAWgA+AC4AHwAM
AOz/x/+d/23/O/8U//X+4v7l/vj+Bf8V/yf/Ov9J/1j/bP+B/5X/r//E/9D/2v/k/+3/
8f/2//v/AAABAAQABQAHAAkACwAPAA8AEAARABAAEAAQABAAEQARABIAEgAVABYAGAAY
ABYAFwAXABcAGQAaABoAGwAaABoAGQAYABkAGgAbAB4AHwAfAB8AHwAgACAAIAAhACEA
IQAiACIAIAAgACAAIgAmACgAKAAqACoAKgArACsAKQArACwALgAvAC8ALwAwADIANAA1
ADUANAA0ADUANgA2ADgAOAA7ADsAOwA7ADwAPAA+AD4APgA+AD8APwA/AD4APwA/AD8A
QgBEAEQARABEAEQARABEAEYARQBEAEQAQQBAAD8APgA/AD4APQA6ADoAOAA2ADQAMQAu
ACwAKwAoACYAJAAhACEAIAAcABkAFgATABMAEQAOAAgABgADAAMAAQD///3//f/8//r/
9//3//b/9v/2//X/9P/0//P/8v/x//H/8P/x//H/8v/y//X/9v/3//f/9//4//n/+f/4
//j/+//7//z//P/8//z/+//6//r/+v/7//3/AQACAAQABgAGAAUAAwAFAAYABwAHAAkA
CQAJAAcABwAJAAoADAAOABEAEwAVABUAFwAYABcAGQAZABoAGAAYABgAGAAXABcAGAAa
ABwAHAAcABwAGwAbABwAHQAbABsAGwAbABkAGQAZABgAGgAYABcAFwAYABgAGAAYABoA
GAAYABgAFgAUABIAEAASABEAEAAQAA4ADQALAAoADAAMAA0ADQANAAwACwALAAwADAAK
AAoACgAJAAkACQAJAAkACAAIAAgABwAGAAUABwAIAAgACAAIAAgABwAGAAcABgAFAAUA
BQAFAAYABgAFAAUABAAEAAIAAgACAAEA//////////8CAAMABAAFAAYACAAFAAQABAAE
AAQABAAEAAIAAgACAAIAAgACAAIAAgABAAAA///+/wAAAAAAAAAA///+//3//P/+//7/
/v/+/wEAAgADAAQAAwACAAEAAAAAAAAAAAAAAP7//v/+//7/AAAAAAAAAAD+//7//v/+
//7//v/+//7//P/8//z//P/8//z//P/8//7//v/+//7/AAAAAAAAAAD+//7//v/+//7/
/v/+//7//v/+//7//v/+//7//v/+//7//v/+//7//f/8//v/+v/7//z//f/+//7//v/+
/////v////7//f/+/wEAAwAEAAUABQAGAAYABwAHAAcABQAEAAQAAwACAAAA///+//7/
/v/+//7//f/7//v/+//8//3//v/+//7//v/+//z/+//8//z/+//7//r/+P/3//f/+//7
//v/+f/7//v/+f/5//f/9//3//f/9v/2//b/9v/4//b/9v/3//X/9f/1//X/9//3//f/
9//2//b/9v/2//f/+P/5//r/+P/6//r//f8GABYAKQA1ADkAQgBYAHYAlQCkAJ4AewBS
ADYAJgAVAAIA4v+5/4//Y/83/xL/8/7k/u3++v4H/xX/Kf86/0X/Vv9s/3//k/+r/77/
zv/c/+b/7f/z//j/+f/6//3/AAABAAMABQAHAAkACQAKAAsADQAOAA8AEAAQAA8ADwAO
AA8AEAASABIAEgATABMAEwARABIAEgATABUAFgAWABYAFgAWABYAGAAZABkAGQAZABgA
GAAYABkAGQAZABoAGgAcABwAHAAeAB4AIAAgACIAJAAkACUAJQAkACUAJQAmACcAJwAn
ACgAKgAsAC0ALQAsACwALQAuAC4AMAAwADMAMQAxADEAMgAyADQANAA0ADUANwA4ADkA
OgA7ADsAOwA8AD4APgA+AD4APgA+AD4APgA9ADwAPAA7ADoAOQA4ADcANgA1ADIAMgAw
AC4ALAApACYAJAAjAB4AHAAaABcAFgAWABMAEQAOAAsACwAJAAkABAADAAEA///9//v/
+f/3//b/9P/x//H/8P/w//D/7//u/+7/7f/v/+//8P/w/+3/7f/u/+7/7//w//H/8f/v
//D/8f/x//D/8P/z//P/9v/2//b/9v/4//j/+f/6//j/+f/8//z//P/+//7//f/7//3/
/v//////AQABAAEAAgADAAYACAAGAAYABwAHAAkACQALAAwADwARABEAEgASABIAEgAS
ABMAEwAUABYAFAAUABQAFAASABEAEQARABQAFQAWABcAGQAZABkAGAAaABgAFwAXABUA
FAATABIAEAAOAA4ADgANAAwACwAKAAwACwAKAAoACQAHAAQAAgAFAAYACAAJAAgABgAE
AAMABAAEAAIAAgACAAEAAQABAAEAAQAAAAAAAAD///7//f/9//7//v/+//7//v/9//z/
/P/8//z//f//////AAAAAP7//f/7//r/+P/4//j/9//4//n/+v/7//v/+//7//v/9v/2
//X/9v/6//j/+P/4//j/9//2//X/9P/1//b/9//4//j/+P/4//j/9v/2//b/9v/z//L/
8f/w//H/8v/z//T/8v/y//L/8v/y//L/8v/y//T/9P/0//T/8v/y//L/8v/x//D/7//u
/+//8P/x//L/8v/y//L/8v/y//L/8v/y//D/8P/w//D/7//u/+3/7P/u/+7/7v/u//D/
8P/w//D/7v/u/+7/7v/u/+7/7v/v/+//8f/x//H/7//x//L/8v/0//X/9//4//j/9//2
//P/8v/y//H/8P/w/+//7v/u//D/8P/w/+//7P/r/+r/6v/s/+7/7//w/+7/7v/s/+v/
7P/s/+v/6//r/+r/6v/r/+v/6//r/+n/5//n/+X/5f/m/+f/6P/p/+r/6v/q/+r/6P/m
/+b/5//l/+X/5f/l/+f/5//n/+f/6v/q/+r/6v/o/+j/6P/o/+r/6v/s/+//9v8EABcA
JwAvADYAQgBYAHUAjgCWAIUAWAAmAAQA7f/c/8b/p/+B/13/Of8U//P+3P7X/uD+6/75
/g3/IP8v/z7/Uv9n/3//k/+m/7j/yv/Y/9//5f/u//P/+P/3//b/+P/7//7/AQAFAAUA
BgAHAAcACAAJAAoADAANAA8AEAAQABAAEQAQAA8ADwAOAA0ADQAOAA4ADwARABIAEgAS
ABQAFAAUABYAFgAVABQAEwAWABYAFgAXABUAFQAWABYAGAAYABgAGgAaABwAHAAeAB4A
HgAfAB8AHwAhACIAJAAnACcAJwAoACcAKAAoACcAJgAmACcAKAAoACoAKgAtAC8ALwAv
ADAALwAwAC8ALgAwADEAMQAxADUANwA4ADkAOAA6ADoAOgA4ADgAOAA4ADgANwA2ADYA
NwA2AA==
         </WaveFormData>
      </LeadData>
      <LeadData>
         <LeadByteCountTotal>10000</LeadByteCountTotal>
         <LeadTimeOffset>0</LeadTimeOffset>
         <LeadSampleCountTotal>5000</LeadSampleCountTotal>
         <LeadAmplitudeUnitsPerBit>4.88</LeadAmplitudeUnitsPerBit>
         <LeadAmplitudeUnits>��V</LeadAmplitudeUnits>
         <LeadHighLimit>2147483647</LeadHighLimit>
         <LeadLowLimit>268435456</LeadLowLimit>
         <LeadID>V3</LeadID>
         <LeadOffsetFirstSample>0</LeadOffsetFirstSample>
         <FirstSampleBaseline>0</FirstSampleBaseline>
         <LeadSampleSize>2</LeadSampleSize>
         <LeadOff>FALSE</LeadOff>
         <BaselineSway>FALSE</BaselineSway>
         <ExcessiveACNoise>FALSE</ExcessiveACNoise>
         <MuscleNoise>FALSE</MuscleNoise>
         <LeadDataCRC32>1827249324</LeadDataCRC32>
         <WaveFormData>
+v/6//r/+v/8//z//P/8////AAABAAIABAAEAAQABAAGAAYABgAGAAgACAAIAAgACgAK
AAoACgAIAAgACAAIAAoACgAKAAoACAAIAAgACAAIAAgACAAIAAgACAAIAAgACAAIAAgA
CAAGAAYABgAGAAQABAAEAAQAAgACAAIAAgAAAAAAAAAAAAAAAAAAAAAAAAAAAAAAAAAA
AAAAAAAAAP///v/9//z//P/8//z//P/6//r/+v/6//z//P/8//z/+v/6//r/+v/6//r/
+v/6//r/+v/6//r/+v/6//r/+v/6//r/+v/6//r/+v/6//r/+v/6//r/+v/4//j/+P/4
//j/+P/4//j/+v/6//r/+v/5//j/9//2//j/+P/4//j/+P/4//j/+P/2//b/9v/2//b/
9v/2//b/9//4//n/+v/4//j/+P/4//f/9v/1//T/9f/2//f/+P/2//b/9v/2//b/9v/2
//b/9v/2//b/9v/2//b/9v/2//j/+P/4//j/+P/4//j/+P/4//j/+P/4//b/9v/2//b/
9v/2//b/9v/2//b/9v/2//j/+P/4//j/+P/4//j/+P/2//b/9v/2//b/9v/2//b/+P/4
//j/+P/3//b/9f/0//X/9v/3//j/+f/5//n/+f/6//v//f8AAAAA////////AAAAAAAA
AAD9//3//f/9//3//P/8//z//P/9//3//f/9//z/+//7//3//v8BAAIAAAAAAAAA///8
//z//P/7//z//P/7//v//P/+//7//P/6//n/9//1//b/9f/1//X/9f/0//T/9f/z//P/
8f/x//P/8//z//P/8//z//P/8//z//P/9P/0//T/9P/0//T/9v/1//X/+P/5//z/AQAI
ABAAGwArAEMAYQB/AJ4AuwDYAPkAIAFIAV0BVQEwAfcAqgBYABMA0/+T/2n/bP98/33/
ff+C/4n/jv+W/53/qP+z/8D/zP/X/9//5P/q/+7/8P/z//f/+P/6//r//f/9//7//v/+
/////v8AAAAAAAACAAMAAwADAAMAAgADAAQABAAFAAUABgAGAAcABwAHAAcABwAIAAkA
CQAIAAgACAAKAAwADAAMAAwADAANAA0ADgAOAA4ADgAPAA8AEAAQABAADwAPABAAEgAS
ABMAFAAUABQAFAAVABUAFwAXABgAGAAZABkAGQAZABwAHAAcABwAHwAiACMAJAAiACIA
IgAjACQAJgAnACkAKwArACsAKwAsACwAKwAqACoAKwArACsALQAuAC4ALgAvACwAKwAo
ACkAKAAnACUAIQAgAB8AHwAdABwAGQAXABgAFAASABAADgAMAAoACQADAAEA/v/6//b/
8//z//D/7v/r/+n/5//m/+X/4v/g/97/3P/Z/9f/1//W/9X/1P/T/9P/0v/S/9L/0//W
/9f/1v/V/9X/1//X/9f/2P/Y/9b/1//X/9f/2f/Z/9v/3P/g/+H/4f/i/+L/4//k/+T/
5v/p/+v/7P/r/+v/6//q/+3/7//w//D/8f/x//P/8//z//T/9v/4//r/+v/7//v//P/8
//3//v8AAAEAAwAEAAIAAgACAAMABAAHAAkACgAMAAwADQANAAwACwAKAAsADQANAAwA
DAALAAsACwAKAAoACQAJAAkACgALAAsADAAKAAoACgAKAAwADAAKAAkACAAHAAYABQAH
AAUABQAFAAMAAgACAAIAAgABAAAAAAABAAIAAwADAAMAAwADAAMAAwADAAMAAwABAAAA
////////////////AAAAAAAAAAD+//7//f/8//z//f/+//7/AQACAAIAAgAEAAUABQAF
AAIAAQAAAP///f/9//3//f/7//z/+//8//z//P/8//z//P/8//z//P/8//7//v/+//7/
AQACAAMABAACAAAA/v/8//z//P/8//z//f/+////AAD+//7//v/+//7//v/+//7//v/+
//7//v8AAAAAAAAAAAAAAAAAAAAA/v/+//7//v/8//z//P/8//z//P/8//z//v/+//7/
/v/+//7//v/+//7//v/+//7//v/+//7//v/+//7//v/+//3//P/7//r/+//8//3//v/8
//z//P/8//7//v/+//7/AAABAAIAAwACAAEAAQACAAIAAQABAAEAAgACAAIAAgABAAEA
AQABAAMAAgACAAIAAgADAAMAAwABAAAA/////wAAAAACAAIAAgACAAIAAQAAAAAAAAD/
/wAAAAD/////AAACAAIAAAD//////v/9//z/+//7//v/+//6//r/+//5//n/9//3//f/
9//3//f/+f/5//n/+f/5//n/+v/6//j/+P/4//j/9v/5//3//v/9//z/AQAIAA4AFwAl
ADUATQBtAIwAqwDIAOcACgEsAU8BYwFcATcB/gC0AGUAHQDT/4n/YP9i/3H/c/92/4H/
iv+O/5X/nP+n/7T/wP/L/9f/4P/m/+z/8P/z//f/+P/6//v//f/8//z//f/+/wAAAAAC
AAIAAgAEAAUABQAFAAUABgAHAAgACAAJAAkACgAKAAoACQAIAAcACQAKAAsACwAOAA4A
DgAQABAAEAAQABAADgAPAA8AEAAQABAAEAARABEAEgASABIAEwATABQAFgAUABUAFgAW
ABgAGAAZABkAHQAdAB4AHgAfAB8AHwAfACAAIAAgACAAIwAmACcAKAAmACYAJgAnACcA
KAAoACkAKQApACkAKQAsAC4ALwAwAC8ALwAuAC0ALwAwADAAMAAyADAAMAAuAC8ALgAt
ACsAKwAqACkAKQAnACYAIwAhAB4AGgAYABYAEwAQAA0ACwAGAAUAAwAAAPr/9//3//T/
8f/t/+r/5//k/+P/4P/e/9z/2v/X/9X/0//S/9H/0P/R/9H/0P/Q/8//z//R/9H/0f/R
/9L/1f/V/9X/1v/W/9T/1f/V/9X/1//X/9n/2v/a/9v/2//c/97/3//g/+D/4P/j/+X/
5v/k/+X/5v/m/+f/6f/q/+r/7P/t//D/8f/z//T/9v/4//j/+P/5//n//P/8//3//v//
////AAAAAAEAAgADAAUAAwAFAAYABgAIAAgACQAJAAkACQAJAAsACwALAAoACgAKAAkA
CAAGAAcABwAIAAkABwAHAAYABgAIAAgACAAIAAYABgAEAAMAAwADAAMAAwAFAAMAAwAD
AAUABAAEAAQAAgABAAAAAAAAAAAAAAD/////////////AQABAAEAAQABAAAA//////3/
/f/9//3//v/+//7//v/6//r/+f/4//n/+//9//7//v/+//3//P/8//3//f/9//3//f/9
//3/+//7//v/+//7//j/9f/2//j/+f/6//v//P/6//r/+v/6//r/+v/6//r/+v/6//r/
+v/6//r/+v/6//r/+v/6//r/+f/4//f/9v/4//j/+P/4//b/9v/2//b/+f/6//v//P/8
//z//P/8//v/+v/5//j/9f/0//P/8v/y//L/8v/y//D/8P/w//D/8v/y//L/8v/w//D/
8P/w/+7/7v/u/+7/8P/w//D/8P/w//D/8P/w//D/8P/w//D/8v/y//L/8v/w//D/8P/w
//D/8P/w//D/8v/y//L/8v/w//D/8P/w//L/8v/y//L/9P/0//T/9f/z//P/8//z//X/
9v/4//j/9//3//f/+P/4//j/+P/3//n/+f/5//n/9v/2//b/9v/5//n/+f/5//r/+f/5
//r/+P/6//r/+v/4//j/9//2//f/+P/4//j/+P/3//f/+P/4//j/9v/1//X/9P/z//L/
8f/x//H/8f/w//D/8f/x//H/7//v/+//7//v/+//7//v/+//7//v//H/8v/y//L/8P/w
//D/8P/v/+//8P/z//b/+/8CAAoAEwAfADMAUwB1AJQAswDQAPMAHAFGAWUBbQFSAR8B
2gCGADkA8/+r/3P/YP9w/33/ff+A/4n/jv+S/5n/ov+r/7r/yv/V/9v/4v/o/+7/8P/v
//H/9P/0//b/+f/5//r/+//8//7//v/+//7//v8AAAMAAwADAAMAAgADAAQABAADAAMA
BAAEAAUABQAFAAUABwAIAAkACQAKAAoACgAMAAwADAAMAAwADAANAA0ADgAMAAwADAAN
AA8AEAAQABAAEQARABIAFAATABMAEwASABUAFgAYABkAGQAZABoAGgAaABsAHAAdAB4A
HgAeAB4AIQAkACUAJgAmACYAJgAnACcAKAAoACkALQAtAC0ALQAvADAAMAAwADAAMQAx
ADEALwAwADAAMAAwAC4ALgAsACwALAAsACsAKQAoACcAJwAlACQAIQAfAB8AHAAbABoA
FQASAA8ADQAKAAkABwAEAP7/+//7//j/9f/x/+7/6//q/+n/5v/k/+L/4P/d/9v/2//a
/9n/2P/V/9X/1P/U/9X/1f/X/9f/1v/V/9X/1//Z/9n/2v/a/9z/3f/d/93/3f/d/9//
4P/i/+P/4//k/+P/4//j/+L/5P/n/+n/6v/q/+v/7P/s/+//8f/y//L/8//z//X/9f/0
//T/9f/2//j/+P/5//n/+P/4//n/+v/9////AgAEAAIAAgACAAMAAQADAAQABAAGAAYA
BwAHAAUABQAFAAcABwAHAAYABgAHAAcABwAGAAYABQAFAAUAAwADAAIAAgACAAIAAgAC
AAQABAACAAEAAQABAAEAAQABAP////////3//P/8//z//v/9//z//P/8//z//P/7//n/
+f/5//n/+f/5//n/+f/5//j/9//3//n/+f/5//n/+v/6//r/+v/4//j/9//2//b/9//4
//j/9v/2//X/9P/0//X/9f/1//X/9f/1//X/9f/1//X/9f/1//T/8f/w//D/8v/y//L/
8v/0//T/9P/0//T/9P/0//T/9v/2//b/9v/1//T/8//y//T/9P/0//T/8//y//H/8P/w
//D/8P/w//L/8v/y//L/8v/y//L/8v/y//L/8v/y//D/8P/w//D/7v/u/+7/7v/x//L/
8//0//P/8v/x//D/8v/y//L/8v/y//L/8v/y//D/8P/w//D/7v/u/+7/7v/u/+7/7v/u
//D/8P/w//D/8P/w//D/8P/y//L/8v/y//L/8v/y//L/8P/w//D/8P/y//L/8v/y//D/
8P/w//D/8v/y//L/8v/z//T/9v/3//n/+f/5//n/+f/6//n/9//3//f/+P/4//r/+v/5
//n/9//3//f/9v/2//b/9v/3//f/9//3//b/9f/1//b/9v/4//j/+P/4//j/9//2//b/
9P/z//L/8v/z//P/9P/2//b/9P/z//P/9P/z//L/8f/v/+//7//u//D/8f/x//H/7//v
/+//7//t/+3/7f/t/+3/7f/t/+3/7v/u/+7/7v/w//D/8P/x//f/9v/1//r/AQAIABAA
HQAxAEsAbQCLAKgAyQDoABEBOgFaAV8BQwESAcsAegAwAO3/q/93/2n/dP98/3v/f/+I
/43/lP+c/6X/rv+5/8b/0v/Z/+H/6P/u//L/9P/1//f/+P/4//r//f/9//7//f/+/wAA
AAAAAAAAAAACAAUABQAFAAUABgAHAAgACAAJAAkACgAKAAkACQAJAAkACQAKAAsACwAK
AAoACgAMAA0ADgAPABAADgAPAA8AEAASABIAEgATABEAEgASABIAEQARABIAFAAUABUA
FgAWABYAFgAXABcAGwAbABwAHAAeAB8AIAAhACIAIgAiACIAIQAkACUAJgAnACgAKQAr
ACkAKgAqACsAKwArACsAKwAtAC4ALgAuAC8AMQAyADMAMQAyADIAMgAyADAAMAAuAC0A
LAArACkAJwAmACUAJQAgAB4AGgAXABkAFgAVABQAEQAOAAsACQAGAAUAAwAAAPz/+f/5
//b/8//v/+z/6f/m/+X/4v/g/97/3P/Z/9f/2f/Y/9f/1v/V/9X/1P/U/9X/1f/X/9f/
1f/V/9b/2f/Z/9n/2v/a/9z/3f/d/93/3f/d/9//4P/i/+P/4//k/+b/5//o/+j/5v/p
/+v/7P/s/+3/7v/u//H/8//0//T/9//3//n/+f/4//j/+f/6//v/+v/6//n//P/+/wEA
BAAFAAUABgAGAAgACAAIAAkACQALAAwADAAKAAoACwALAAsACwALAA0ADQANAAwADAAL
AAsACwAKAAoACQAJAAkACgALAAsADAAJAAgABwAGAAYABgAEAAMABQAFAAUABQAFAAMA
AwADAAEAAAAAAAAAAgABAAAAAAAAAAAAAAD///3//f/9//3///////////////7//f/9
//v/+//7//v//P/8//z//P/8//z/+//6//r/+//8//z/+v/6//n/+P/4//n/+f/5//v/
+//7//v/+//7//v/+//5//r/9//4//r/+P/4//j/+P/4//j/+P/4//r/+v/6//r/+v/6
//r/+v/5//j/9//2//j/+P/4//j/+v/6//r/+v/4//j/+P/4//j/+P/4//j/+v/6//r/
+v/5//j/9//2//b/9v/2//b/9P/0//T/9P/2//b/9v/2//j/+P/4//j/+P/4//j/+P/2
//b/9v/2//j/+P/4//j/+P/4//j/+P/2//b/9v/2//T/9P/0//T/9P/0//T/9P/2//j/
+v/8//v/+v/5//j/+v/6//r/+v/7//v/+//7//r/+f/5//r//P/7//v/+//8//z//P/8
//3//f/9//3//f/8//z//P/6//v/+//7//v/+v/5//n/+P/4//r/+v/8//7/AAABAP//
/v/9//v/9//2//T/8//2//r//P/8//n/+f/4//f/9P/z//P/8//z//L/8v/z//X/9f/z
//P/8f/x//H/8f/z//P/8//z//H/8f/y//L/8//0//X/9v/2//P/8//2//f/+v///wgA
EgAbACcAOwBXAHUAlACzANIA7wAMAS4BUQFjAVIBJwHsAKAAUQAHALv/ef9a/2L/b/91
/3z/g/+K/4z/kf+c/6f/sv/A/8v/1f/e/+j/7v/y//X/9//2//T/+P/7//v//P///wAA
AgACAAIAAgACAAQABQAFAAUABQAEAAUABgAGAAUABQAGAAYACQAJAAkACQAHAAgACQAJ
AAsADAANABAADgAOAA4ADgAOAA8ADwAQABAAEAAQABEAEAAQAA8ADgAQABEAEwAWABQA
FQAWABYAFgAWABcAFwAbABsAHAAcABwAHQAeAB8AIAAgACAAIAAjACYAJwAoACYAJgAm
ACcAKQAqACoAKwAtAC0ALQAtAC0ALgAuAC4ALQAtACwAKwAtAC4ALgAuADEAMAAxADAA
LQAsACsAKQAnACYAJQAlACUAJAAhAB8AHQAYABUAEgAQAA4ADAALAAcABQACAP7/+v/3
//f/9P/z/+//7P/p/+T/4//g/97/3P/a/9f/1f/T/9L/0f/Q/83/zf/M/8z/zf/N/8//
z//S/9P/1f/Z/9f/1//Y/9j/2P/Z/9n/2f/X/9f/2f/a/9v/2//a/9r/3P/d/97/3v/d
/9//4P/g/+L/4//k/+T/6P/r/+3/7v/u/+3/7v/t/+//8P/y//T/9P/0//X/9f/4//j/
+f/6//z//f///wAAAAAAAAAAAQD//wEAAgACAAIAAgADAAMABAAFAAYACQAHAAcABgAG
AAcABwAHAAYABgAFAAUABQAFAAUABAAEAAQABAAEAAQABAAEAAIAAQD/////////////
/f/9//3////+//7//v8AAP///v/+//z//P/8//v/+//7//v/+//5//n/+f/5//v/+v/5
//n/+f/5//n/+f/4//j/+P/4//j/+P/3//b/9P/1//b/9v/2//b/9f/0//b/9//3//f/
9f/1//X/9f/z//P/8//z//P/9P/z//D/8P/w//D/8P/w//H/8v/z//T/8v/y//L/8v/w
//D/8P/w//L/8v/y//L/8P/w//D/8P/y//L/8v/y//L/8v/y//L/8P/w//D/8P/w//D/
8P/w/+//7v/t/+z/7//w//H/8v/w//D/8P/w//D/8P/w//D/8P/w//D/8P/u/+7/7v/u
//D/8P/w//D/7v/u/+7/7v/w//D/8P/w/+7/7v/u/+7/8P/w//D/8P/y//L/8v/y//L/
8v/y//L/8P/w//D/8P/x//P/9P/1//f/9//3//j/+f/4//b/9f/3//j/+P/4//j/9//3
//f/9//3//b/9v/0//T/9f/1//f/9//2//X/9P/0//P/9P/y//L/8v/y//L/8v/z//T/
8//y//L/8f/x//L/9P/0//H/7//u/+z/7f/s/+v/6//r/+v/6v/q/+v/6//r/+n/6//r
/+v/6//r/+v/6//r/+n/6f/p/+r/6v/q/+r/6v/q/+r/6f/p/+r/7f/w//f//v8GAA0A
GwAtAEcAZwCIAKcAyADnAAgBMAFZAWsBXAEzAfQAogBRAAkAvf91/1L/Xv9r/2v/bv93
/37/gv+L/5T/nf+o/7j/x//P/9T/2v/e/+L/6f/t/+7/7v/u//H/8f/y//X/9v/4//j/
+P/4//j/+v/7//v/+//7//7///8AAAAA/////wAAAAD//////////wEAAgADAAMAAwAC
AAEAAgAEAAQABAAEAAQABQAFAAYABgAGAAYABwAHAAgACAAIAAsACwAMAA4ADAANAA4A
DgARABIAFAAVABYAFQAVABQAFgAXABgAGQAcABwAHAAcABsAHgAfACAAIgAiACIAIwAl
ACYAJgAnACkAKQApACkAKgAqACkAKAAqACsAKwArAC0ALgAuAC4AMAAuAC4ALAArACoA
KQAnACYAJgAmACcAIwAiAB8AHQAcABgAFgAUABMAEAANAAsABgAFAAMAAAD+//v/+//4
//P/7//s/+n/5v/l/+L/4P/c/9r/1//V/9f/1v/V/9T/0//T/9L/0v/Q/8//0P/P/9H/
0f/S/9X/1f/V/9b/1v/Y/9n/2f/Z/9n/2f/b/9z/3f/d/9z/3P/a/9v/3P/c/97/4f/j
/+T/5f/n/+n/6v/q/+v/6//q/+z/7f/w//H/8f/y//T/9v/3//b/9v/1//f/+P/6//z/
/P/9////AAACAAIAAgADAAMABQAGAAYABAAEAAUABQAGAAcACAALAAkACQAIAAgACQAJ
AAkACAAKAAkACQAJAAcABwAGAAYABgAGAAYABgAGAAYABAADAAEAAQABAAEAAwABAAEA
AQABAAAAAAAAAAIAAQAAAAAAAAAAAAAA///9//3//f/9//3//f/9//3//f/8//v/+//7
//v/+//7//z//P/8//z/+v/6//n/+P/6//v//P/8//v/+v/4//b/9v/3//f/9//4//n/
+v/7//n/+f/5//n/+//6//v//P/8//r/+v/6//r/+v/6//r/+v/6//r/+v/6//z//P/8
//z/+v/6//r/+v/4//j/+P/4//j/+P/4//j/+P/4//j/+P/3//b/9f/0//X/9v/3//j/
+f/6//v//P/8//z//P/8//v/+v/5//j/+f/6//v//P/6//r/+v/6//r/+v/6//r/+P/4
//j/+P/4//j/+P/4//r/+v/6//r//P/8//z//P/6//r/+v/6//j/+P/4//j/+P/4//j/
+P/4//j/+P/4//r/+v/6//r/+P/4//j/+P/5//r/+//8//r/+v/6//r//P/9//3//f//
//////8AAAQABAADAAMABQAGAAYABgAEAAMAAwADAAEAAQAAAAAAAAAAAAEAAQD/////
/v/9//7/AAABAAQAAgACAAIAAgD///7//v/+/////v/+//3///8AAAIAAgAAAP/////+
//3//P/7//v/+//7//r/+v/5//n/+f/3//f/9//3//f/9//3//f/9//1//X/9f/2//T/
9P/0//T/+P/6//3////8//3//v8BAAgAFAAfACsAQQBhAH8AngC7ANoAAQEsAVgBdQF1
AVQBIQHaAIQANQDx/63/ef9s/3r/g/+D/4r/kf+W/5z/o/+q/7f/xv/S/9v/4f/o/+7/
8v/2//n//f/8//7/AAADAAMABAAFAAYACAAIAAYABgAGAAgABwAHAAcABwAKAAsADAAM
AAsACwAMAAwADwAPAA8ADwAOAA4ADgANABAAEAAQABIAEgASABIAEgASABMAEwAUABQA
FAAUABUAEwAUABQAFAAWABcAGQAcABoAGwAcABwAGgAaABsAGwAdAB0AHgAeACAAIQAi
ACMAJAAkACQAJAAlACgAKQAqACwALAAsAC0ALwAwADAAMQAxADEAMQAxADIAMgAxADAA
MQAzADQANQA1ADYANgA2ADgANgA2ADQAMQAwAC8ALQAsACwALAAtACsAKgAnACUAIgAe
ABwAGgAZABYAEwARABAADwANAAoABgADAAMAAAD8//f/8//v/+z/6//o/+b/5v/k/+H/
3//f/97/3f/c/9v/2//a/9r/1//X/9n/2f/Z/9n/2v/d/9//3//g/+D/4P/h/+H/4f/j
/+P/5f/m/+b/5//n/+j/5//n/+f/5v/n/+v/7v/w//D/8f/y//L/8v/z//P/8v/z//P/
9f/1//P/9P/2//j/+//8//7///8CAAIAAwAEAAQABQAHAAgACAAIAAgACQAHAAkACgAK
AAsADAAOAA8ADQANAA0ADwANAA0ADAAMAAsACwALAAoADAALAAsACwALAAsACgAKAAwA
DAAMAAwACwAKAAcABQAHAAcABwAHAAUAAwADAAMABAAEAAUABgAIAAcABgAGAAQABAAE
AAMAAwADAAMAAwABAAEAAQABAP///v/9//3///////////8CAAIAAgACAAAAAAD///7/
/v///wAAAAD+//7//f/8//r/+//7//v/+f/5//n/+f/8//3//v///wEAAAD///z//v/+
//7//v/+//z//P/8//z//P/8//z//P/6//r/+v/6//r/+v/6//r/+f/4//f/9v/2//b/
9v/2//n/+v/7//z//P/8//z//P/6//r/+v/6//j/+P/4//j/+v/6//r/+v/4//j/+P/4
//j/+P/4//j/9v/2//b/9v/2//b/9v/2//f/+P/5//r//P/8//z//P/8//z//P/8//r/
+v/6//r/+v/6//r/+v/8//z//P/8//r/+v/6//r/+P/4//j/+P/5//r/+//8//r/+v/6
//v/+f/5//n/+f/6//z///8AAAEAAQABAAIAAAAAAAAA//8BAAEAAQABAP7//v/+//7/
/f/9//3//f/+//3//f/+//7/AAAAAAAAAgACAAEAAAD+//7//f/8//v/+f/4//j/+//8
//v/+//7//r/+f/4//X/9f/1//X/8v/y//P/8//1//P/8//z//P/8//z//P/8//z//P/
8//z//T/9P/0//X/9v/3//j/9//3//j/+f/6/wEACgASABsAKQBDAGMAgwCgALkA1gD3
AB4BQgFbAVUBMgH7ALAAYAAZANX/lf9p/2b/dv95/3v/hP+N/5D/lP+d/6T/r/+8/8r/
1f/f/+j/7P/y//T/8//1//j//P/9/////v/+/wEAAgAEAAQABgAGAAYACAAHAAcABwAH
AAYABwAIAAgABwAHAAgACAAJAAkACQAJAAkACgALAAsADAAMAAwADgAMAAwADAAMAAwA
DQANAA4AEAAQABAAEQATABQAFAAUABMAEwAUABYAFgAXABgAGAAYABgAGQAZABkAGQAa
ABoAHQAfACEAIwAiACIAIgAiACMAJgAnACgAJwAmACUAJQAmACgAKQArAC0ALQAtAC0A
LwAwADAAMAAyADMAMwAzADMANAA0ADQANAAyADIAMAAxADAALwAtAC0ALAArACsAKQAo
ACUAIwAgABwAGgAYABQAEAAMAAkABwAHAAYABAAAAP3//f/6//n/9f/y/+//7P/r/+j/
5v/m/+T/4f/f/97/3P/a/9j/1//X/9b/1v/X/9f/2f/Z/9n/2f/a/93/3f/d/97/3v/d
/93/3P/b/9v/2//d/97/4f/j/+T/5v/k/+X/5v/m/+b/6f/r/+z/7P/t/+7/7v/x//P/
9P/0//P/8//1//X/9v/4//v//v/9//z//P/7//7//v///wAAAwAFAAgACgAKAAoACgAL
AAkACwAMAAwACgAKAAsACwAJAAkACQALAA4ADwAPABAAEQARABEAEAARABEAEgATABAA
DwANAAwADgAOAA4ADgAOAA4ADAALAAsACwALAAsACgAHAAYABQAIAAgACQAKAAgABwAG
AAYABgAGAAYABQADAAMAAwADAAUABQAFAAUAAwACAAEAAQABAAEAAQABAAIAAgACAAIA
AQACAAIAAgADAAUABwAIAAcABgAEAAIAAQABAAAA//8BAAEAAQABAAMAAwADAAMAAQAA
AAEAAgAEAAIAAgACAAIAAQAAAP///v8BAAIAAwAEAAIAAgACAAIAAgACAAIAAgD///7/
/f/8////AAABAAIAAAAAAAAAAAACAAIAAgACAAQABAAEAAQAAwACAAEAAAAAAAAAAAAA
AP7//v/+//7/AQACAAMABAAEAAQABAAEAAIAAgACAAIAAAAAAAAAAAD+//7//v/+////
AAABAAIAAAAAAAAAAAABAAIAAwAFAAMAAwADAAMAAQACAAQABAAEAAUABgAIAAYABgAG
AAUABwAHAAcABwAEAAQABAAEAAcABwAHAAcABQADAAIAAgAFAAgACQAKAAgACAAHAAYA
CAAIAAcABgAGAAUABQAGAAcABgADAAEAAQAAAP///v///////////wAAAAABAAEA///9
//3//f/7//v/+//7//v/+//7//v//P/+////AAD///7//f/8///////+////AgAJABIA
GgAnADMAQwBfAH8AnAC3ANQA8wASATgBXQFvAWQBOwH+ALIAYwAZAM3/hf9g/2r/ef97
/4D/if+Q/5b/nf+m/7H/vv/I/9X/4//u//L/9v/+/wUABQAAAAAAAgAFAAUABgAJAAoA
DAAMAAsACgAJAAoADQAPABEAEwASABMAFAAUABEAEQASABIAEwATABMAEwAVABYAFwAX
ABYAFgAWABgAGgAaABoAGgAcAB0AHQAeABwAHAAcAB0AHwAgACAAIAAfAB8AIAAiACIA
IwAkACQAJgAmACcAJwArACsALAAsAC0ALQAtAC0ALAAsACwALAAuADIANAA2ADYANgA2
ADcANQA2ADYANwA5ADkAOQA5ADwAPgA/AEAAQABBAEEAQQA/AEAAQABAAEAAPgA+ADwA
PwA8AA==
         </WaveFormData>
      </LeadData>
      <LeadData>
         <LeadByteCountTotal>10000</LeadByteCountTotal>
         <LeadTimeOffset>0</LeadTimeOffset>
         <LeadSampleCountTotal>5000</LeadSampleCountTotal>
         <LeadAmplitudeUnitsPerBit>4.88</LeadAmplitudeUnitsPerBit>
         <LeadAmplitudeUnits>��V</LeadAmplitudeUnits>
         <LeadHighLimit>2147483647</LeadHighLimit>
         <LeadLowLimit>268435456</LeadLowLimit>
         <LeadID>V4</LeadID>
         <LeadOffsetFirstSample>0</LeadOffsetFirstSample>
         <FirstSampleBaseline>0</FirstSampleBaseline>
         <LeadSampleSize>2</LeadSampleSize>
         <LeadOff>FALSE</LeadOff>
         <BaselineSway>FALSE</BaselineSway>
         <ExcessiveACNoise>FALSE</ExcessiveACNoise>
         <MuscleNoise>FALSE</MuscleNoise>
         <LeadDataCRC32>2239704973</LeadDataCRC32>
         <WaveFormData>
+P/4//j/+P/6//r/+v/6//3//v///wAAAQACAAMABAAEAAQABAAEAAYABgAGAAYACAAI
AAgACAAGAAYABgAGAAQABAAEAAQABAAEAAQABAAEAAQABAAEAAIAAgACAAIAAgACAAIA
AgABAAAA///+//z//P/8//z/+v/6//r/+v/4//j/+P/4//r/+v/6//r/+P/4//j/+P/4
//j/+P/4//b/9v/2//b/9P/0//T/9P/0//T/9P/0//T/9P/0//T/8v/y//L/8v/y//L/
8v/y//D/8P/w//D/8v/y//L/8v/y//L/8v/y//D/8P/w//D/8P/w//D/8P/w//D/8P/w
/+7/7v/u/+7/8P/w//D/8P/u/+7/7v/u/+7/7v/u/+7/8P/w//D/8P/u/+7/7v/u/+z/
7P/s/+z/7f/u/+//8P/u/+7/7v/u/+z/7P/s/+z/7v/u/+7/7v/u/+7/7v/u/+7/7v/u
/+7/7v/u/+7/7v/u/+7/7v/u//D/8P/w//D/7v/u/+7/7v/w//D/8P/w/+7/7v/u/+7/
7v/u/+7/7v/u/+7/7v/u//D/8P/w//D/8P/w//D/8P/u/+7/7v/u//D/8P/w//D/8v/y
//L/8v/x//D/7//u//D/8P/w//D/9P/2//b/9v/2//b/9v/3//r/+v/6//r/+v/7//v/
+v/4//j/9//3//f/9//1//X/9//4//j/+P/3//b/9v/2//n/+f/7//v//P/8//v/+f/2
//b/9v/1//X/9f/0//T/9f/3//f/9v/1//T/8//x//H/8f/x//H/8f/x//D/8P/u/+3/
7f/t/+//7//v/+//7v/u/+7/7v/x//H/8f/y//L/8v/x//H/8//y//P/9f/5//7/CAAU
AB8AKQA5AFEAbgCMAKUAtAC5AMAAzQDiAO0A4QC/AI0ATwAMAM3/kf9V/zD/Nf9H/0z/
Uf9a/2X/bf95/4X/lP+k/7T/xf/S/9n/4f/n/+v/7v/y//j/+v/8//3//P/+//////8A
AAAAAgACAAIABAAFAAYABwAHAAcABQAGAAYABwAHAAcABwAIAAoACgAKAAoADQANAA4A
DgANAA0ADgAOAA8ADwAPABAAEAAQABEAEgAQABAAEAAQABEAEwAUABYAFgAVABUAFAAW
ABYAFwAXABcAGAAaABsAGwAbABsAHAAcAB0AHwAgACIAIgAiACMAIwAlACcAKAAmACcA
JwApACsAKwAsACwAMAAwADEAMQAwADAAMAAvAC8AMAAwADAAMwAzADIAMgAyADEAMAAv
AC8ALgAtACwAKAAlACUAIgAgAB8AHQAcABsAGQAXABYAFwATAA8ADAAHAAQAAgD+//v/
+P/2//X/8v/x/+//7v/t/+n/5v/l/+P/4P/d/9z/2v/Z/9j/1//X/9j/2f/Z/9v/2//c
/9z/2v/b/9z/3v/f/+D/4P/g/9//4f/i/+L/5P/k/+T/5f/n/+n/6//t/+3/7v/v//D/
8f/y//P/9P/1//b/9v/4//n/+//8//3//f/+////AAACAAMABAAFAAYABwAIAAgABwAI
AAoACwAMAA4ADgAPAA4ADgAOAA4AEAARABQAFgAWABQAFgAWABQAEgAUABUAFQAWABYA
FAAUABUAFQAVABMAEgASABEAEgARABIAEwARABEAEQARABMAEwASABEADwAPAA0ADQAP
AA0ADQANAAwACwAKAAoACgAIAAgACAAJAAkACgAJAAkACgAKAAoACQAJAAkACQAHAAcA
BgAGAAgABwAHAAcABwAHAAcABwAFAAMAAwADAAUABgAGAAYABwAIAAcACAAJAAoACwAN
AAoACQAHAAYABAAEAAQABAADAAMAAgADAAQABAAEAAQABAAEAAQABAAEAAYABgAGAAYA
BwAIAAkACgAHAAYABQAEAAQABAAEAAQABgAGAAYABgAGAAYABgAGAAYABgAGAAYABgAG
AAYABgAIAAgACAAIAAgACAAIAAgABgAGAAYABgAGAAYABgAGAAQABAAEAAQABQAGAAcA
CAAGAAYABgAGAAYABgAGAAYACAAIAAgACAAGAAYABgAGAAQABAAEAAQABgAGAAYABgAE
AAQABAAEAAYABgAGAAYACgAMAAwADAAKAAoACgALAAwADAAMAAwADAANAA0ADAAKAAoA
CQAJAAsACwAJAAkACwAMAAwADAAJAAgACAAIAAkACQALAAsACgAKAAkABwAIAAgACAAH
AAcABwAGAAYACQALAAsACgAJAAgABwAFAAMAAwADAAMAAwADAAIAAgACAAEAAQABAAEA
AQABAAEAAAAAAAAAAAABAAEAAQACAAAAAAD///////8AAAUABwAFAAgAEgAeACkAMwA/
AE8AZgCEAKMAugDFAMgAxQDMANcA3QDRALEAgQBIAAsAy/+N/1L/M/81/0L/S/9S/1//
a/9z/3//jP+c/67/vf/O/9v/5f/t//H/+P/8//7/AgAEAAQABAAHAAkABwAIAAgACgAK
AAoADAANABAAEQARABEAEwAUABQAFQAVABUAFQAWABQAFAAUABQAFQAVABYAFgAZABkA
GgAaABsAGwAbABwAGgAaABsAHAAaABoAGgAaABoAGwAbABwAHQAdAB4AHgAeAB4AHwAf
ACEAIgAkACUAJQAlACUAJgAmACcAKQAqACoAKgAqACsAKwAtAC8AMAAuAC8ALwAxADEA
MQAyADIAMwAyADIAMQAyADQANgA3ADUANgA2ADYANwA3ADYANgA4ADcANgA1ADUANAAz
ADIAMgAvAC8ALAAqACkAJwAmACEAHwAdABwAGwAXABMAEAALAAgABgACAP///P/6//n/
9f/z//D/7v/r/+f/5P/j/+P/4P/d/9z/2//Z/9f/1f/W/9b/1v/V/9X/1f/W/9b/2P/Z
/9r/3P/b/9z/3P/c/9v/3f/e/97/4P/g/+D/4f/i/+P/5P/l/+f/6P/p/+r/6//s/+3/
7v/v//D/8P/y//H/8//0//X/9f/2//f/+P/5//v//f///wAAAQACAAIAAwAEAAYABwAH
AAgABwAHAAkACgALAAwACwALAA0ADgAQAA4AEAAQABAADgAQABEADwAQABAADgANAA0A
DAALAAwADAANAA0ADQALAAsACwALAAsACwALAAkACQAIAAcABQAFAAMAAwAEAAMABAAF
AAUABQAFAAYABAACAAIAAgACAAEAAQD///3//v/+//7//v///wAAAQABAAEAAAAAAP7/
/f/9//3//f/9//3//f/7//n/+f/5//r//P/9//7//v/+//z//P/8//z//P/9//3//f/8
//z//P/8//z//P/5//f/9v/1//j/+f/6//v//P/6//r/+v/6//r/+v/6//r/+P/4//j/
+P/6//r/+v/6//j/+P/4//j/9//2//X/9P/1//b/9//4//b/9v/2//b/+f/6//v//P/6
//r/+v/6//j/+P/4//j/+P/4//j/+P/4//j/+P/4//j/+P/4//j/+P/4//j/+P/4//j/
+P/4//f/9v/1//T/9v/2//b/9v/2//b/9v/2//b/9v/2//b/9//4//n/+v/4//j/+P/4
//j/+P/4//j/+P/4//j/+P/4//j/+P/4//j/+P/4//j/+v/6//r//P/8//z//P/8//7/
/v///wAAAAAAAAAAAAD//////v/+/wAA///////////9//3//f/+//7//v/9//z//P/8
//3/+//9//3//v/8//v/+f/4//n/+v/6//v/+//6//r/+//7//v/+v/5//r/+f/3//f/
9f/1//X/9f/1//T/9P/0//P/8//z//P/8//z//P/8v/y//L/8v/z//X/9f/2//b/9P/z
//P/8//y//P/9f/5//7/CAAUAB8AKQAzAEcAaACKAKcAugDDAMYA0wDmAPcA9QDdAK8A
dQAyAO//r/9v/zr/Lf8//0z/U/9c/2f/b/95/4X/kv+i/7T/xf/S/9v/4//r//H/9P/0
//j/+P/6//z//P///wEAAwAEAAQABgAEAAQABgAHAAoACwALAAsACwAMAAwADQANAA0A
DQAOAAwADAAMAAwADwAPABAAEAARABEAEgASABMAEwATABQAFAAUABUAFgAWABYAFgAW
ABgAGQAZABoAGQAZABoAGgAaABoAGwAbAB0AHgAgACEAIQAhACEAIgAgACEAIwAkACQA
JAAkACUAJwApACsALAAsAC0ALQAvAC8ALwAwADAAMgAyADMAMwAzADQANQA1ADcAOAA4
ADgAOAA3ADUANAA0ADMAMgAxADMAMgAxADAALgArACsAKAAmACUAIwAiACEAHwAdABwA
GQAVABEADgALAAgABgACAP///P/6//n/9f/z//D/7v/t/+n/5v/l/+H/3v/b/9r/2v/Z
/9j/1//U/9T/1P/T/9T/1f/X/9j/1//X/9f/2P/b/9z/3P/c/93/3//g/+D/4v/i/+L/
4//i/+P/5P/l/+P/5P/l/+b/6f/q/+v/7P/t/+7/7v/w//H/8//0//X/9f/2//f/+P/2
//f/+P/5//r/+//8//z/+//8//7///8CAAQABAAFAAYABgAGAAYABQAFAAcACAAIAAYA
CAAIAAgABgAIAAkABwAIAAgABgAIAAkACQAJAAcABgAGAAUABQADAAMAAwADAAMAAwAD
AAMAAwACAAEAAQABAP////8BAP////////7//f/8//z//P/6//r/+v/8//v/+//5//f/
+P/4//j/9//3//f/9//3//f/9v/2//j/9//3//f/9//3//f/9//1//P/8//z//P/9P/0
//T/8v/y//D/8P/y//L/8v/z//P/8//y//L/8v/y//L/8v/x//H/7v/t/+z/7v/u/+7/
7v/v//D/8f/y//D/8P/w//D/8P/w//D/8P/u/+7/7v/u//D/8P/w//D/7//u/+3/7P/s
/+z/7P/s/+7/7v/u/+7/7v/u/+7/7v/u/+7/7v/u/+z/7P/s/+z/6v/q/+r/6v/t/+7/
7//w/+//7v/t/+z/7v/u/+7/7v/w//D/8P/w/+7/7v/u/+7/7f/s/+v/6v/s/+z/7P/s
/+z/7P/s/+z/7v/u/+7/7v/u/+7/7v/u/+7/7v/u/+7/7v/u/+7/7v/s/+z/7P/s/+z/
7P/s/+z/7v/u/+7/7v/w//D/8v/0//T/9P/0//T/8v/z//T/9P/0//T/9P/1//f/9v/2
//b/8//z//P/8//z//P/8//0//T/9P/z//L/8v/y//P/8//z//P/9P/0//X/8//y//L/
8P/v/+//7//w//D/8f/z//P/8v/x//D/8f/v/+//7//u/+3/7P/r/+v/7P/t/+3/6//r
/+v/6//r/+v/6v/q/+z/7P/t/+3/7f/u/+7/7v/v/+//7//w//X/9f/1//7/DgAYACEA
LQBBAF0AfACYAK0AtgC9AMwA4QDyAO8A1QCpAG0AKwDq/63/b/8//zD/P/9L/07/Wf9k
/23/df+D/4//nP+s/77/y//W/9//5f/r/+//9P/2//b/+P/6//z//P///wEAAQACAAIA
BAACAAIABAAFAAYABwAHAAcABwAIAAgACQALAAsACwAMAAwADAAMAAwACwALAAwADAAN
AA0ADgAOABAAEQASABQAEwASABIAEgAUABQAFAAUABQAFQAVABYAFwAXABgAGAAYABgA
GQAZABcAGAAaABsAHAAdAB4AIAAgACEAIwAkACQAJAAkACUAJQAnACkAKgAsAC0ALQAv
AC0ALQAuAC4ALgAuAC8ALwAxADIAMwAzADMANAA0ADQAMwAzADIAMgAyADEAMAAvAC0A
LAArACoAKgAnACcAJAAhAB8AHAAaABkAFwAVABQAEwAPAAsACAAHAAQAAgD+//v/+P/2
//X/8f/v/+z/6v/n/+P/4P/f/9//3P/Z/9j/2v/Z/9j/1//W/9b/1v/V/9f/1//Y/9j/
2P/Z/9r/3P/d/97/3v/e/+H/4//k/+T/5P/k/+T/5f/o/+n/6v/r/+v/7P/t/+7/7f/u
/+//8P/x//L/8v/0//X/9//4//n/+//8//3//v/8//3//v////7///8AAAAABAAGAAkA
CwALAAwACwALAA4ADgAOAA4ADwAPABEAEgASABAAEgASABIAEAASABMAEQASABIAEAAO
AA8ADwAPAA8ADgAOAA0ADwANAA0ADQAMAAsACgAJAAkACQAIAAcABwAHAAUABQAGAAUA
BgAHAAQAAwACAAIABAACAAIAAgAEAAMAAwABAP//AAAAAAAAAQABAAEAAQABAAEAAAAA
AP7//f/9//3///////////////3//f/9//v//P/8//z//P/8//r/+v/8//z//P/9//3/
/f/8//z/+v/6//r/+v/7//v/+v/5//r/+v/6//r/+v/6//r/+v/6//r/+v/6//r/+P/4
//j/+P/4//j/+P/4//j/+P/4//j/+v/6//r/+v/6//r/+v/6//j/+P/4//j/+v/6//r/
+v/4//j/+P/4//j/+P/4//j/9v/2//b/9v/4//j/+P/4//r/+v/6//r/+P/4//j/+P/4
//j/+P/4//n/+v/7//z/+v/6//r/+v/4//j/+P/4//f/9v/1//T/9v/2//b/9v/5//r/
+//8//v/+v/5//j/+v/6//r/+v/6//z//P/8//z//P/8//3//v/+//7//v8AAAEAAQAA
AP7//v/9//3///////3//f/9//7//v/+//v/+v/6//r/+//7//3//f///wAAAAD///z/
/P/8//v/+v/5//f/9v/4//v//P/8//v/+v/5//f/9//3//f/9//3//f/9v/2//j/9//3
//f/9v/1//T/8//z//T/9f/2//f/9//3//j/9v/2//X/9f/3//b/9//7//3/AAAKABgA
JwAxAD0ATwBqAIgApQC8AMUAxAC9AMIAzwDTAMMAnQBtADIA8/+z/3X/QP8p/zP/QP9J
/1T/Yf9r/3P/ff+K/5j/qv+7/8r/1//h/+v/8//2//r//P/8//r//f/+/wIABQAHAAgA
CAAKAAoACgAMAA0ADAANAA0ADQANAA4ADgAPAA8ADwAPABAAEgASABIAEgARABEAEgAS
ABUAFQAWABYAFwAXABcAGAAYABgAGQAaABgAGAAYABgAFgAXABcAGAAbABsAHAAcAB4A
HgAfAB8AHwAgACIAIwAjACMAIwAkACYAJwApACoAKgAqACoAKwArAC0ALwAwAC4ALwAv
ADEAMwAzADQANAA0ADQANQA1ADcAOAA5ADkAOAA4ADcANgA5ADkAOAA4ADkAOQA5ADkA
OAA2ADQAMgAyAC8ALwAsACwAKwApACgAIwAhAB8AHgAdABkAFQASAA0ACgAIAAQAAwAA
AP7//f/7//n/9v/0//H/7f/q/+n/5//k/+H/4P/e/93/3P/b/9r/2v/a/9n/2//b/9z/
3P/d/9//4f/k/+P/5P/k/+T/5f/n/+j/6P/o/+j/6P/p/+j/6f/q/+v/7f/u/+//8P/w
//D/8P/w//P/9P/0//b/+P/7//3////+//7//v/+/wAAAQACAAMAAgADAAQABAAFAAYA
CAAJAAoADAAMAA0ADgAOAA4ADgAPAA8AEQASABAADgAQABAAEQAQABMAFQAUABQAEwAQ
ABIAEwATABMAEgAQAA8ADQAOAA0ADgAPAA8ADwAPAA8ADgANAAsACQAJAAkABwAHAAcA
BQAFAAUABQAFAAUABgAIAAYABgAGAAUAAwACAP////8AAAAAAAD//////////wEAAQAA
AAAA/v/9//3//f/9//3//f/9//3/+//7//v/+f/6//r/+v/8//z/+v/6//r/+v/6//v/
+f/5//j/+P/4//j/+P/4//n/+f/4//X/9v/2//b/9v/2//f/+P/5//r/+f/4//f/9v/0
//T/9P/0//b/9v/2//b/9P/0//T/9P/2//b/9v/2//b/9v/2//b/9P/0//T/9P/0//T/
9P/0//P/8v/x//D/8//0//X/9v/0//T/9P/0//L/8v/y//L/8v/y//L/8v/y//L/8v/y
//T/9P/0//T/8v/y//L/8v/y//L/8v/y//L/8v/y//L/8v/y//L/8v/0//T/9P/0//L/
8v/y//L/9P/0//T/9P/0//b/+P/4//r/+v/6//r/+f/6//r/+v/6//r/+//7//j/+P/4
//f/+f/5//n/9//1//X/9v/2//b/9f/0//T/9P/1//X/9//2//b/9f/z//T/9P/1//b/
9f/1//X/9P/y//P/9f/1//L/8f/w/+//7//v/+//7//t/+3/7f/s/+7/7v/t/+3/7f/t
/+3/7f/t/+z/7P/s/+r/6//r/+v/7P/s/+z/6//r/+3/7P/r/+3/7//0/wAADgAZACEA
LwA/AFoAeACXALAAuwC4ALkAxgDZAN0AzwCpAHUAOAD1/7X/c/82/xv/Jf80/zv/Qv9T
/13/Zf9x/4D/kP+c/6//wv/N/9P/2f/f/+T/6v/u//D/8P/y//L/9f/3//n/+v/6//z/
/P/8//7//////////v/9////AAAAAAEAAwADAAMABAAEAAQABAAEAAcABwAIAAgACAAH
AAcABgAHAAcABwAIAAgACAAJAAoACAAIAAgACAAKAAsACwAMAA4ADwARABIAEwASABIA
EQASABQAFwAZABcAFwAXABgAGgAbAB0AHgAgACAAIAAhAB8AIQAjACQAJAAlACUAJwAp
ACkAKgAqACoAKgArACsAKQAqACsAKwAtAC4ALgAuAC8ALwAuAC4AMAAvAC4ALQAtACwA
KwAqACoAJwAnACQAJAAjACEAIAAbABkAFwAWABMADwALAAgABwAEAAIA/v/7//j/9v/1
/+//7f/q/+j/5//j/+D/3//b/9j/1f/U/9b/1f/U/9P/0v/S/9L/0f/P/8//0P/Q/9L/
0//U/9b/1//Y/9j/2P/Z/9v/3P/c/9z/3P/c/93/3P/d/97/3//d/97/3//g/+H/4v/j
/+T/5v/o/+n/7P/s/+3/7f/t/+7/8P/y//T/9P/1//b/9//2//f/+P/4//v//P/+////
/v8AAAAAAQAEAAQABAAEAAUABQAHAAgABgAEAAYABgAHAAYACQALAAkACgAKAAgACAAJ
AAkACQAJAAgACAAHAAcABQAFAAUABQAFAAUABQAFAAUABAADAAEAAQD////////9//3/
/f/9//3//f/+//7//P/8//z//v/9//3/+//7//z//P/8//v/+//7//v/+f/5//j/+P/6
//n/+f/5//n/+f/5//n/9//1//X/9f/3//j/+P/4//b/9v/0//T/9P/0//T/9f/2//f/
9//4//b/9v/2//b/9//5//j/9//4//f/9v/1//T/9P/0//T/9P/2//b/9v/2//b/9v/2
//b/9P/0//T/9P/0//T/9P/0//T/9P/0//T/9P/0//T/9P/z//L/8f/w//L/8v/y//L/
9f/2//f/+P/2//b/9v/2//X/9P/z//L/8//0//X/9v/0//T/9P/0//L/8v/y//L/9P/0
//T/9P/y//L/8v/y//T/9P/0//T/9P/0//T/9P/0//T/9P/0//L/8v/y//L/8v/y//L/
8v/y//L/8v/y//L/8v/y//L/8P/w//D/8P/x//L/8//0//L/8v/y//L/9P/2//j/+P/6
//r/+v/6//3//v/+//7//P/8//3//f/8//z//P/7//n/+f/5//f/9//3//j/+P/2//X/
9P/0//b/9//3//n/+f/6//r/+f/2//T/8//y//P/8//z//L/9P/1//f/9//2//X/9P/z
//P/8//z//P/8f/x//H/8P/w//D/7//v/+//7//v/+//7//u/+7/7v/s/+3/7f/t/+3/
7P/r/+n/7f/x//T/9f/z//X/+P8AAA4AHQAnADMASQBoAIYAoQC0AL0AxADVAOwA/QD1
ANcAqQBvACgA4f+j/2X/NP8r/zv/SP9P/1j/Y/9t/3f/g/+O/57/sv/B/8z/1f/d/+P/
6f/s//D/8v/0//b/+P/4//v//f///wAAAAACAAEAAAABAAEAAAABAAEAAQACAAQABQAH
AAUABQAFAAYACAAIAAgACAAIAAcABwAGAAgACQALAAwADQANAA0ADgAOAA4ADwAQABAA
EAAQABAADgAPAA8AEAATABMAFAAUABYAFgAXABcAFQAWABgAGQAZABkAGQAaABoAGwAd
AB4AHgAeAB4AHwAfACEAIwAkACYAJwAnACkAKQApACoAKgAqACoAKwArACkAKgArACsA
LAAuAC8AMAAvAC8ALgAuADAALwAuAC0AKwAqACkAKAAnACUAJgAkACIAIQAfAB4AGQAX
ABUAFAARAA0ACQAGAAQAAgABAP7/+//4//b/9f/w/+3/6f/m/+X/4f/e/93/3f/a/9f/
1v/W/9X/1P/T/9L/0v/S/9H/z//P/9D/0P/Q/9H/0v/U/9f/2P/Y/9j/2f/b/9z/3P/c
/9z/3P/d/97/3//g/+H/3//g/+H/4v/k/+b/6P/q/+n/6v/q/+z/7P/t/+3/7f/t/+7/
7//w/+7/7//w//H/9f/3//n/+v/7//z//v////7/AAAAAAEABAAEAAQABAAEAAMABAAE
AAUABAAHAAgACAAGAAgACQAIAAgABwAEAAIAAwADAAMAAwACAAIAAQADAAEAAQABAAMA
AwADAAMAAAD///3/+//8//3//P/9//v/+f/5//n/+//7//v//P/8//r/+v/6//r/+f/5
//f/9//4//j/+P/1//X/9f/1//X/9f/0//T/9v/1//X/9f/1//X/9f/1//f/9f/1//X/
8//0//T/9P/y//L/8P/w//D/8P/w//H/7//v/+7/7v/x//L/8//0//X/9//0//H/8v/0
//T/9P/0//L/8v/y//L/8v/y//L/8v/w//D/8P/w/+7/7v/u/+7/7P/s/+z/7P/s/+z/
7P/s/+//8P/x//L/8P/w//D/8P/w//D/8P/w/+7/7v/u/+7/8P/w//D/8P/u/+7/7v/u
/+7/7v/u/+7/7P/s/+z/7P/s/+z/7P/s/+3/7v/v//D/8v/y//L/8v/y//L/8v/y//D/
8P/w//D/8P/w//D/8P/w//D/8P/w//D/8P/w//D/7v/u/+7/7v/v//D/8f/y//D/8P/w
//L/8//y//H/8P/z//T/9v/4//j/+P/4//j/+f/5//j/+P/4//f/9//3//n/9//3//f/
9v/2//b/9f/2//b/9v/3//X/9//3//j/+v/5//f/9v/0//T/8//z//H/8P/w//H/9f/1
//T/8//0//P/8f/x/+//7//v/+//7//u/+7/7v/t/+3/7f/t/+3/7f/t/+z/7P/s/+z/
7f/t/+3/7v/u/+//7//w//H/8v/z//P/8//6/wYAFAAfACcANQBPAG4AjgCnALIAtwC8
AMkA2gDlAN0AuwCJAE8ADgDN/4//Vf8u/y3/P/9G/03/Wv9j/2v/c/+B/4z/nP+s/73/
yv/X/+H/5f/r/+7/7v/w//T/9v/4//j/+//9////AAAAAAIAAgACAAQABQAFAAUABAAD
AAMABAAEAAUABwAHAAcACAAGAAYABgAGAAkACQAKAAoACwALAAwADAALAAsACwAMAAwA
DAANAA4ADgAOAA4ADgAQABEAEQASABEAEQASABIAFgAWABcAFwAVABYAGAAZABcAFwAX
ABgAGQAbAB4AIAAgACAAIAAhACEAIwAlACYAJQAlACQAJQAnACcAKAAoACwALAAtAC0A
LQAuAC8ALwAtAC4ALgAuADEAMQAwADAAMAAvAC4ALQArACoAKQAoACcAJQAmACQAIgAh
AB8AHgAaABcAFAASABAACwAGAAIAAgAAAP///P/5//b/9P/z/+//7f/q/+j/6f/l/+L/
4f/f/9z/2f/Y/9b/1f/U/9P/1P/U/9T/0//V/9X/1v/W/9T/1f/W/9j/2//c/9z/3P/c
/93/3f/c/9z/3P/c/93/4P/h/+L/4//l/+b/5//o/+n/6v/r/+z/6//s/+z/7v/v//H/
8v/z//H/8v/z//T/9v/3//j/+f/4//n/+v/6//v//P/+////AQAEAAUABwAIAAgACAAI
AAkACQALAAwACgAIAAoACgAJAAYABwAHAAgACgALAAoADAANAA0ADQANAAwADAALAAkA
BwAHAAcABwAHAAcABwAFAAUABAADAAMAAwABAAEA///9//3//f8AAAEAAgAEAAEA/v/9
//z//v/9//3/+//7//z//P/8//v/+//7//v/+f/5//j/+P/6//n/+f/5//n/+f/5//n/
+//5//n/+f/6//z//f/+//v/+v/3//b/9v/2//b/9//5//n/+P/4//j/+P/4//j/9f/1
//b/9//4//j/+P/4//j/9//2//X/9P/1//b/9//4//b/9v/2//b/9v/2//b/9v/z//L/
8f/w//P/9P/1//b/9P/0//T/9P/0//T/9P/0//X/9v/3//j/9//2//X/9P/y//L/8v/y
//T/9P/0//T/9v/2//b/9v/2//b/9v/2//T/9P/0//T/8v/y//L/8v/y//L/8v/y//T/
9P/0//T/9P/0//T/9P/0//T/9P/2//j/+P/4//j/9v/2//f/+P/5//r/+//8//v/+//6
//r//P/7//v/+//6//f/9v/1//j/+P/4//f/9f/0//P/8//2//n/+v/8//r/+f/3//b/
+P/4//f/9//1//T/9P/1//X/9f/0//P/8P/v/+3/7f/u/+//8P/x//P/8v/y//L/8P/v
/+7/7f/t/+3/7f/s/+z/7P/s/+3/7//v//D/8P/u/+3/7f/t/+7/7//x//X/+P8CABAA
HQAnADMAQwBeAH4AmQCsALUAtACxALgAwwDJAL0AlwBjACwA7f+t/2//OP8b/yP/Mv85
/0T/Uf9b/2f/cf+A/5D/oP+x/77/z//Z/9//5f/s//L/9P/y//D/9P/0//f/+f/5//r/
+v/8//r/+v/8//3/AQADAAQABQADAAQABAAFAAMAAwADAAQABgAGAAYABgAHAAcACAAI
AAcABwAIAAgACQAJAAkACgAMAAwADQAOAAwADAAMAAwADgAPAA8AEAAPAA8AEAAQABQA
FAAVABUAEwAUABYAFwAZABkAGQAaABgAGQAbABwAHAAcABwAHQAfACEAIwAkACQAJQAl
ACcAJQAlACYAJgAmACYAJwAnACoALAAuAC8ALQAuAC4ALgAtAC0ALAAsAC4ALQAsACsA
KwAoAA==
         </WaveFormData>
      </LeadData>
      <LeadData>
         <LeadByteCountTotal>10000</LeadByteCountTotal>
         <LeadTimeOffset>0</LeadTimeOffset>
         <LeadSampleCountTotal>5000</LeadSampleCountTotal>
         <LeadAmplitudeUnitsPerBit>4.88</LeadAmplitudeUnitsPerBit>
         <LeadAmplitudeUnits>��V</LeadAmplitudeUnits>
         <LeadHighLimit>2147483647</LeadHighLimit>
         <LeadLowLimit>268435456</LeadLowLimit>
         <LeadID>V5</LeadID>
         <LeadOffsetFirstSample>0</LeadOffsetFirstSample>
         <FirstSampleBaseline>0</FirstSampleBaseline>
         <LeadSampleSize>2</LeadSampleSize>
         <LeadOff>FALSE</LeadOff>
         <BaselineSway>FALSE</BaselineSway>
         <ExcessiveACNoise>FALSE</ExcessiveACNoise>
         <MuscleNoise>FALSE</MuscleNoise>
         <LeadDataCRC32>1176183785</LeadDataCRC32>
         <WaveFormData>
AgACAAIAAgACAAIAAgACAAMABAAFAAYABwAIAAkACgAMAAwADAAMAA4ADgAOAA4ADgAO
AA4ADgAQABAAEAAQABAAEAAQABAAEAAQABAAEAAQABAAEAAQABAAEAAQABAAEgASABIA
EgAQABAAEAAQAA4ADgAOAA4ADAAMAAwADAAKAAoACgAKAAwADAAMAAwADAAMAAwADAAM
AAwADAAMAAsACgAJAAgACAAIAAgACAAIAAgACAAIAAoACgAKAAoACAAIAAgACAAIAAgA
CAAIAAgACAAIAAgACAAIAAgACAAIAAgACAAIAAgACAAIAAgACAAIAAgACAAIAAgACAAI
AAgACAAIAAgACgAKAAoACgAJAAgABwAGAAYABgAGAAYABwAIAAkACgAJAAgABwAGAAYA
BgAGAAYABwAIAAkACgAKAAoACgAKAAgACAAIAAgACgAKAAoACgAIAAgACAAIAAoACgAK
AAoACAAIAAgACAAKAAoACgAKAAoACgAKAAoACgAKAAoACgALAAwADQAOAAwADAAMAAwA
CgAKAAoACgAMAAwADAAMAA4ADgAOAA4ADgAOAA4ADgAMAAwADAAMAA4ADgAOAA4ADgAO
AA4ADgANAAwACwAKAAsADAANAA4AEQARABEAEQARABIAEwAVABUAFQATABUAFwAXABcA
FgAVABQAEwASABIAEgARABEAEwAVABYAFwAXABYAFgAXABoAGgAbABwAHAAcABwAGwAZ
ABgAFwAWABcAFwAXABcAGAAaABoAGAAWABQAEgAPABAAEAAPAA8ADwAPAA8ADgAMAAwA
DAALAA0ADQANAAwADgANAA0ADgAOAA4ADgAOABAAEAAQABAAEQARABEAEgASAA8ACwAJ
AA4AFgAjADcAUwBuAI0AsQDhABIBRQF0AZQBmgGNAWUBHAHLAIsAVgAkAAQA/v/9//L/
4v/c/9v/3P/c/9z/3v/m/+3/9P/7/wAAAwAHAAkACAAJAA0ADQANAA4ADwARABIAEAAQ
ABAAEAASABIAEgAUABUAFQAVABUAFgAWABgAGAAYABgAGAAYABYAFgAWABYAGQAaABsA
GwAaABoAGgAaAB4AHgAeAB4AHgAeAB8AIAAfAB0AHAAbAB0AHQAdAB0AHQAcABwAGwAc
AB4AHwAhACEAIgAiACQAIgAiACMAJAAiACMAJQAlACcAJwAnACkALAAtADAAMAAuAC4A
LgAvADMAMwAzADUANQA1ADUANwA3ADYANQA0ADQANAA0ADQANgA4ADkAOgA5ADkANwA3
ADcANgA1ADUANAAyADEALgAtACsAKgAoACoAKAAoACcAJwAkACEAIQAeABsAFwAUABIA
EAAQAA4ADQAKAAgABwAFAAMAAAD9//z//P/7//v/+v/5//j/9//2//X/9P/z//P/8//0
//T/8//z//T/8//z//D/8v/z//X/9f/0//P/9P/0//b/9//6//r/+v/7//n/+v/7//v/
+v/6//z//P/8//v/+v/6//z//f////////8AAP///v8BAAIAAwADAAYABwAIAAoACAAL
AA0ACwANAAwADAAMAA0ADQAMAA0ACwAMAA4AEAARABEAEAAQABAADwAPABEAEwATABUA
FQATABEADwAOABEAEQARABEAEQARABIAEgAQABAAEAAQABAAEQASABEADgANAAwACwAN
AAsACwAKAAkACAAIAAcABQAEAAQABAAFAAYABQAGAAYABgAFAAUACAAIAAgABgAFAAMA
AgABAAEAAQABAAEAAAAAAAAAAAD+//z/+//7//n/+v/6//r//v///wAAAgACAAMAAwAE
AAIA///9//v/+//7//v/+//3//b/9//4//r/+P/4//j/+P/3//b/9f/0//f/+P/5//r/
+v/6//r/+v/4//j/+P/4//f/9v/1//T/9P/0//T/9P/0//T/9P/0//L/8v/y//L/9P/0
//T/9P/0//T/9P/0//T/9P/0//T/8//y//H/8P/v/+7/7f/s/+r/6v/q/+r/6//s/+3/
7v/t/+z/6//q/+z/7P/s/+z/6v/q/+r/6v/o/+j/6P/o/+b/5v/m/+b/6P/o/+j/6P/m
/+b/5v/m/+b/5v/m/+b/6P/p/+r/6//q/+r/6v/r/+j/5//k/+X/5//n/+f/5v/m/+b/
5v/m/+b/5v/l/+X/5v/n/+f/5//l/+T/5P/l/+b/5v/n/+j/5v/m/+b/5f/j/+L/4f/g
/+D/4f/i/+P/5P/m/+b/5P/h/+D/3//d/9r/2v/Z/9n/2f/Z/9n/2P/W/9b/1v/V/9f/
1//X/9b/1f/T/9L/0v/U/9T/1P/U/9T/1P/U/9T/1f/T/9f/2P/U/9H/0f/R/87/0v/d
/+v///8aADkAXQCHAMAA+wAuAVoBdgF7AWkBPAHtAJkAUgAWAN7/wP+5/7T/qP+c/5n/
mv+a/5j/mv+e/6X/rP+1/7z/wf/F/8f/zP/P/9H/0f/T/9P/0//U/9T/1P/U/9T/1P/V
/9b/1//a/9v/2//b/9v/3P/c/97/3v/g/+D/4P/g/+D/4P/g/+D/4f/i/+P/4//m/+b/
5v/m/+r/6v/q/+r/6f/o/+j/6P/q/+n/6f/p/+f/5//n/+f/6P/o/+n/6f/p/+r/6v/r
/+3/7v/u//D/8v/y//P/9P/0//X/9//3//n/+f/5//v//P/9/wAAAAD+//7//v///wMA
AwADAAUAAwADAAMABQAHAAgACQAKAAoACgAKAAoACwAMAAwADAAPAA8ADQANAA0ADAAL
AAsADQAMAAwACgAIAAcABwAGAAQAAgACAAEAAAD8//j/9//3//X/8v/w/+3/6v/p/+b/
4//g/97/3f/c/9v/2f/X/9X/1P/S/9H/z//P/8//z//Q/8//zv/N/83/zf/O/87/zv/P
/9H/0f/R/87/0P/R/9L/0f/P/83/zf/O/9H/0//S/9L/0v/T/9P/1P/V/9X/1v/W/9j/
2P/X/9f/1//Y/9j/2f/b/9v/3P/e/97/3v/h/+L/4//j/+X/5f/l/+b/5f/p/+z/6//r
/+r/6v/q/+7/7//v//H/7//w//L/9P/1//X/9P/0//b/9f/1//f/9//3//n/+f/2//X/
9P/0//f/9//3//f/9//3//j/+P/3//j/+f/6//f/9//3//X/9f/1//X/9f/3//X/9f/0
//T/9P/1//X/9//2//b/9v/0//T/8v/y//L/8v/x//H/8//0//X/9P/2//X/9f/1//T/
8//y//H/9P/0//T/9P/z//D/7v/t/+7/8P/x//L/8//z//P/9P/z//P/8v/y//T/8//z
//P/9f/1//X/9f/z//D/7f/s//D/8//0//X/9v/0//T/9P/0//T/9P/0//T/9P/0//T/
9P/0//T/9P/0//T/9P/0//T/8//y//H/8P/y//L/8v/y//D/8P/w//D/8v/0//b/+P/4
//j/+P/4//f/9v/1//T/9v/2//b/9v/2//b/9v/2//b/9v/2//b/9v/2//b/9v/2//b/
9v/2//T/9P/0//T/9v/2//b/9v/2//b/9v/2//b/9v/2//b/9//4//n/+v/4//j/+P/4
//j/+P/4//j/+v/6//r/+v/4//j/+P/4//r/+v/6//r//P/8//z//f/9//3//f/9//7/
//8BAAEAAQD//wEAAQD//////v/+/wAAAAAAAAAAAAD/////AAADAAMAAwADAAIAAgAD
AAQAAgADAAQABAAEAAQAAwADAAQAAwACAAEAAwADAAMABAAEAAQAAgABAAIAAQD///7/
/P/7//v/+//7//v/+v/6//r/+v/5//n/+//7//r/+v/5//n/+v/6//z//P/8//z/+//6
//n/+f/5//n//P/8//v/+//7//z/AAAJABkANQBUAHEAkQDBAPYAKwFaAYABkgGNAXMB
NgHnAJ8AZAAwAAgA9v/z/+7/4P/U/9P/0v/O/87/0P/U/9v/5P/p/+7/8f/1//n/+v/5
//n/+//9//7///8BAAIAAgACAAIAAgACAAIAAgAEAAcABwAHAAcABgAGAAgACAAGAAYA
BgAGAAgACAAIAAgACgAMAA4ADwAQABAAEAAQABAAEAAQABAAEAAQABEAEgAQAA8ADwAP
ABAAEQASABMAEgASABMAEwARABIAEgATABQAFgAXABoAGAAYABkAGgAYABkAGwAbAB0A
HQAdAB8AIAAhACQAJAAkACQAJAAlACUAJQAlACcAKQApACkAKwAsACwALAAsADAAMAAw
ADAAMAAwAC8ALgAvAC8ALQAtAC4ALgAuAC8ALQAsACwAKgAoACcAJwAmACgAJgAmACUA
JAAgABwAGwAbABkAFgAUABAADgAOAAwACQAGAAQAAwADAAEA/v/7//n/+P/2//X/8//z
//P/8//y//H/8P/v//D/8f/z//T/8f/x//L/8f/y//D/8//1//X/9f/0//P/9P/0//b/
9//4//j/+P/5//f/+P/5//n/+P/4//r/+v/7//v/+//8//z//f///////v8AAAAAAAAA
AAAAAAD//wAAAQACAAQAAQAFAAgABwAIAAgACQAKAAoACwALAA0ACwAMAA4AEAASABEA
DwAOABAADwAPABEAEQARABMAEwATABMAEwAUABMAEwATABMAEQARABIAEgAQABAAEAAQ
ABEAEQARAA8AEQARABEAEQATABEAEQAQAA8ADgAOAA0ADQAMAAwADAAOAA4ADAAMAAoA
CgAJAAkACgAKAAoACAAKAAkACQAJAAkACQAJAAkADAAMAAwADAAKAAgABwAHAAkACgAK
AAoACAAHAAYABgAIAAkACQAKAAoACQAJAAkACQAJAAkACQAJAAgABwAEAAQABgAGAAYA
BgAHAAgACQAKAAoACgAKAAoACgAKAAoACgAIAAgACAAIAAoACgAKAAoACAAIAAgACAAI
AAgACAAIAAoACgAKAAoACgAKAAoACgAKAAoACgAKAAkACAAHAAYABgAGAAYABgAJAAoA
CwAMAAoACgAKAAoACgAKAAoACgALAAwADQAOAA0ADAALAAoACAAIAAgACAAKAAoACgAK
AAoACgAKAAoADAAMAAwADAAMAAwADAAMAAwADAAMAAwACgAKAAoACgAMAAwADAAMAAwA
DAAMAAwADAAMAAwADAAPABAAEgATABEAEQARABIAEQATABMAEwARABMAEwATABUAFAAU
ABQAEgASABIAEgATABMAFAAVABUAFQAVABQAFgAXABgAGAAZABoAGgAaABoAGQAZABgA
FQAUABMAEwATABMAFAAWABYAFAATABIAEgARABEAEgAPAA8ADwAPAA8ADgAOAA4ADgAN
AA0ADQANAAwADAALAA0ADgAOAA4AEAAQABAAEAAOAA4ADwAPABcAFAASABEADwARABYA
IAAxAEUAYQCAAKEAzQABATYBZQGMAZ4BmAF9AUEB8ACpAHEAPgAYAAgABgD//+7/5v/k
/+X/5P/k/+T/6P/w//n//v8FAAoADQARABMAFAATABMAFQAVABYAFwAZABoAGgAaABoA
GgAaABoAGgAcAB8AHwAfAB8AHgAeACAAIAAiACIAIgAiACQAJAAkACQAIwAkACUAJQAk
ACQAJAAkACgAKAAoACgAJgAmACcAKAAqACkAKQApACsAKwArACsAKwAqACoAKQAnACgA
KAApACkAKgAqACwALQAuADAAMgAwADEAMwAzADUANQA1ADcANgA3ADoAOgA5ADoAOwA9
AD4APQA8AD0APQA9AD0APwBAAEAAQABAAEQARABEAEQARABEAEMAQgBDAEMAQQBBAEEA
QAA/AD8APQA8ADwAOgA1ADMAMgAwADIAMAAwAC8ALgAqACYAJQAlACMAIAAeAB4AHAAc
ABoAFQASABAADwANAAsACAAFAAMAAgAAAP//AQABAAEAAQD+//3//P/7//v/+//8//z/
/P/9///////9//r//P/9///////+//3//v/+/wAAAQACAAIAAgADAAMABAAFAAUAAgAC
AAQABAAHAAcABwAIAAgACQALAAsADAAOAA4ADgAMAAwADAALAAkACQAJAAoACwARABYA
FwAWABQAEwASABUAFwAYABsAGwAcAB4AIAAeAB0AGwAaABoAGQAZABsAHQAdAB8AHwAd
ABsAGQAYABkAGQAZABkAGwAbABwAHAAXABYAFQAUABMAEwATABEAEgATABQAFQATABEA
EQAQAA4ADgAPAA8ADwAOAA4ADgAOAA4ADAAMAAoACgAJAAkADAAMAAwACgAIAAcABwAH
AAYABQAEAAMABQAGAAcACAAIAAYABQAFAAMABAAEAAQAAwABAP///v///wEAAgAEAAYA
BQAFAAUABAADAAIAAQADAAIAAQAAAAAA/v/+//7//v/+//7//v/+//7//v/+//7//P/8
//z//P/8//z//P/8//z//P/8//z//v/+//7//v/9//z/+//6//j/+P/4//j/+P/4//j/
+P/2//b/9v/2//T/9P/0//T/9P/0//T/9P/2//b/9v/2//j/+P/4//j/9//2//X/9P/0
//T/9P/0//b/9v/2//b/9f/0//P/8v/w//D/8P/w//D/8P/w//D/7v/u/+7/7v/x//L/
8//0//L/8v/y//L/8v/y//L/8v/z//P/8//z//H/8v/z//X/8//z//H/8//z//P/8//y
//L/8v/y//L/8v/y//H/8f/w//H/8f/x//P/8v/y//P/8//y//L/8v/z//T/9f/1//P/
8v/x//D/7f/r/+n/5//q/+7/8P/w/+3/7P/r/+n/5//m/+T/4//l/+X/5f/k/+T/5P/k
/+P/4//j/+P/4v/g/9//3//g/+D/4P/g/+D/4v/i/+L/4v/f/93/3f/i/+T/4//h/9//
4P/k/+3//f8XADQAUwB3AKcA4AAVAUYBcgGKAYcBbwE4AeUAkQBOABAA3v/I/8P/vv+y
/6r/p/+o/6b/pv+m/6r/r/+2/73/xP/J/9H/1//a/9v/3f/b/9n/2v/b/93/3v/g/+D/
4P/g/+L/4v/i/+T/5P/j/+L/4f/i/+L/5P/k/+L/4v/i/+L/5P/k/+T/5P/j/+T/5f/l
/+b/5v/m/+b/6v/q/+r/6v/q/+r/6//s/+r/6f/p/+n/5//n/+f/5//q/+r/6//r/+n/
6v/q/+v/6//s/+z/7v/u/+7/7//w//H/8//2//f/9v/1//T/9f/0//X/+P/4//j/+P/4
//n//f/9//3////9//3//f///wAAAAAAAAAAAQAAAP///v/+//7//f/8/wEAAwADAAUA
AQD+//v/+f/5//j/+P/2//b/9f/1//T/8//w/+//7f/s/+j/5P/j/+L/3//b/9j/1v/U
/9T/0v/P/8z/yv/J/8f/xf/C/7//vf+8/7r/uf+4/7f/tv+1/7L/sf+w/6//r/+v/7D/
sP+x/7P/tv+3/7f/tP+2/7f/uP+3/7X/s/+y/7L/tP+1/7P/sv+x/7H/sf+y/7P/s/+y
/7L/tP+0/7X/tf+1/7b/uf+7/77/v/++/77/vP+6/73/vv+//7//wf/B/8H/wv/B/8X/
yP/H/8n/yP/I/8j/yv/L/8v/zf/K/8r/y//M/87/zf/L/8r/zP/N/8//0//R/9H/0//T
/9P/0//T/9T/1P/T/9L/0f/R/9H/0v/S/9P/1P/V/9b/0//T/9P/0f/P/8//z//P/9H/
z//P/87/zv/O/8//z//P/87/zv/O/87/zv/M/8z/zP/M/8v/y//K/8r/yv/I/8v/y//M
/83/y//L/8v/y//M/8z/zP/M/87/zP/L/8v/yv/K/8n/yP/J/8n/yf/K/8z/zf/N/87/
zf/L/8r/yf/J/8n/yf/J/8v/zP/J/8b/xv/I/8j/yP/I/8n/yv/L/8z/yv/K/8r/yv/I
/8j/yP/I/8r/yv/K/8r/yv/K/8r/yv/M/8z/zP/M/8z/zP/M/8z/zP/M/8z/zP/M/8z/
zP/M/8v/yv/J/8j/yv/M/87/0P/P/87/zf/M/87/zv/O/87/zv/O/87/zv/O/87/zv/O
/8//0P/R/9L/0f/Q/8//zv/Q/9D/0P/Q/87/zv/O/87/0P/Q/9D/0P/R/9L/0//U/9L/
0v/S/9L/1P/U/9T/1P/V/9f/2P/Z/9n/2f/a/9v/3P/b/9r/1//b/9v/2//b/9r/2v/a
/9r/3P/c/9z/2//Z/9r/2//b/9z/3f/d/97/3v/e/93/3f/e/97/3v/e/97/3//f/9//
4P/f/9//3//f/+D/4v/i/9//3f/b/9n/2f/Y/9j/1//X/9f/1//X/9T/1P/U/9T/1f/V
/9X/1f/V/9b/1v/X/9f/1v/V/9T/1P/U/9T/1P/W/9X/1f/V/9j/2P/X/9n/1//U/9j/
5f/z/wkAJgBFAGkAmQDOAAEBNgFkAX4BfwFrATgB5wCVAFYAGgDo/87/y//E/7T/qv+p
/6r/pv+k/6j/qv+x/7r/wf/I/8n/y//P/9T/2f/b/9v/2//a/9v/3f/e/9//4P/h/+L/
4//k/+X/6P/o/+f/5v/l/+j/6P/q/+r/6v/q/+r/6v/q/+r/6v/q/+3/7v/v/+//7v/u
/+7/7v/w//D/8P/w//D/8P/x//L/8v/x//H/8f/z//P/8//z//b/9v/3//f/9//4//j/
+f/6//z//f8AAP///v/+//7//v///wEAAQAFAAUABQAHAAgACQAMAAwACwAMAA0ADwAR
ABEAEQATABMAEwATABUAFQAUABMAEgAVABYAFwAYABsAHAAcABwAHQAdABsAGwAbABoA
GQAZABsAGgAaABgAFwAVABQAEgASABAAEAAPAA4ACgAGAAUABQADAAAA/v/+//z//P/6
//f/9P/y//H/7//t/+r/5//l/+T/4v/h/+H/4f/h/+H/4P/f/97/3f/c/9v/2//a/9r/
2//d/93/3v/c/9//4f/j/+P/4v/h/+L/4v/k/+X/4//i/+H/4f/f/+D/4f/h/+L/4v/k
/+T/5v/n/+j/6v/p/+n/6v/p/+r/7P/s/+z/7v/u/+7/7f/v/+//7//w/+7/8//3//f/
+f/4//j/+P/6//v/+//9//v//P/+/wAAAAD///3//P//////AAADAAEAAQADAAMAAwAD
AAMABAADAAMAAwADAAEAAQACAAIAAgACAAIAAgABAAEAAQD////////////////9//3/
/P/8//z//f/9/////v/+//7/AAAAAP7//v/+//7//f/9//7//v/+//z//P/7//v/+//7
//v/+//7//z//P/8//z/+v/4//f/9//5//r/+v/6//r/+f/4//j/9v/3//f/+P/5//n/
+v/7//n/+f/5//n/+//8//v/+v/8//r/+v/6//r/+v/6//r/+v/6//r/+v/6//z//P/8
//z/+v/6//r/+v/6//r/+v/6//r/+v/6//r/+v/6//r/+v/5//j/9//2//j/+P/4//j/
+//8//3//v/8//z//P/8//z//P/8//z//v/+//7//v/8//z//P/8//r/+v/6//r//P/8
//z//P/6//r/+v/6//z//P/8//z//P/8//z//P/8//z//P/8//r/+v/6//r//P/8//z/
/P/8//z//P/8//z//P/8//z/+v/6//r/+v/7//z//f/+//z//P/8//z//f///wAAAQAB
AAEAAgADAAcABwAHAAUABwAHAAcABwAEAAQABAAEAAIAAgACAAEAAwAEAAUABQADAAMA
AgACAAUABgAGAAcACAAIAAgACAAGAAUAAwABAAEAAQACAAMAAwAEAAYABgAEAAMAAgAB
AAAAAAABAAEAAAD///7//f/8//z//P/8//v/+//7//v//P/8//v/+//6//r/+v/6//j/
+P/4//j//P///wEAAQAAAAAA/f/5//n//v8GAA8AIQA5AFQAcQCTAMMA+gAvAWABhgGS
AYkBbQEwAd0AlQBeAC4ACgD8//f/7v/e/9b/1f/S/9D/0P/Q/9b/4f/o/+v/7v/z//X/
+f/6//3/////////AgADAAUABgAGAAYABgAGAAQABAAEAAYABQAFAAUABQAIAAgACgAK
AAgACAAIAAgACQAKAAsADAAMAAwADAALAA0ADgAPABAAEAAQABAAEAAQABAAEQASABQA
EwATABMAEQARABEAEQAUABQAFQAVABUAFgAWABcAFQAWABYAGAAWABYAFwAYABoAGwAd
AB0AHQAdAB0AHwAeAB8AIgAiACMAJAAlACcAKQApACkAKwArACsAKwAtAC0ALAArACoA
LQAuAC8AMAAvADAAMAAwADMAMwAxADEALwAuAC0ALQAtACwALAAqACoAKQApACgAJwAk
ACMAIQAiAB4AGgAZABsAGQAWABQAEAAOAA4ADAAJAAYABAADAAEA///8//n/+f/4//b/
9f/1//X/9f/1//L/8f/w/+//7//v//D/8P/w//H/8//z//L/8P/z//X/9//3//b/9f/0
//T/9v/3//j/+P/4//n/9v/2//b/9f/3//j/+//8//3//f/9//7//f/9//7//f/8//7/
/v/+//z//P/8//v///8BAAMABgAFAAkADAALAAsACgAKAAoACgALAAsADQAMAAwADQAO
ABEAEQAQABAAEgARABEAEwASABEAEgARABIAEQAQABAAEwATABMAEwASABEAEQAQAA8A
EAARABIAEQARABEADwARABEAEQARABAADQAMAAoACwAMAA4ADwARABAAEAAQAA4ADgAM
AAwADAAMAAsACwAKAAoACgAIAAgABwAHAAcACAAJAAoACwAKAAoACgAKAAwACgAJAAkA
CQAKAAoACgAKAAkACAAIAAcABwAGAAYABAADAAMAAwAFAAcACQALAA0ADgANAAwADAAM
AAwADAAMAAsACgAJAAgACgAKAAoACgAIAAgACAAIAAgACAAIAAgABgAGAAYABgAEAAQA
BAAEAAUABgAHAAgACAAIAAgACAAIAAgACAAIAAYABgAGAAYACAAIAAgACAAIAAgACAAI
AAoACgAKAAoACAAIAAgACAAGAAYABgAGAAcACAAJAAoADAAMAAwADAAMAAwADAAMAAwA
DAAMAAwADAAMAAwADAANAA4ADwAQAA4ADgAOAA4ADgAOAA4ADgAPABAAEQASABIAEgAS
ABMAEgARABAADwASABUAGQAbABsAGQAbABsAGQAZABgAGAAYABgAGAAYABgAFwAXABgA
GQAZABkAGQAYABgAGQAaABwAHQAeAB4AHgAeAB0AHQAcABsAGgAZABgAFwAWABYAGQAa
ABkAGQAaABkAFwAWABQAEwATABMAEwATABIAEgAUABQAEwATABIAEQAPAA4ADwAPABAA
EAAQABAAEAAQABEAEgATABUAEwARABIAEAAPABEAEQAUABoAJQA5AFUAdgCVALUA4wAW
AUkBdgGWAaIBlwFxASgB1wCTAFwAKgAKAAIA///0/+j/5P/j/+D/3P/e/97/4v/r//T/
/f8GAAkADQARABIAEQARABMAEwASABMAFQAWABcAGAAZABoAGgAaABoAHAAbABsAGwAb
ABoAGgAcABwAHAAcABwAHAAeAB4AHgAeAB8AIAAhACEAIgAiACIAIgAjACIAIQAgACAA
IAAhACIAJAAjACMAIwAjACMAIwAjACQAJAAlACUAJgAoACkAKwArACwALAAuAC0ALAAs
ACwALgAvADEAMQAxADEAMQAzADQANQA4ADgANQA0ADMAMwA2ADcAOAA7AD0APQA9AD8A
PgA+AD4APgBAAEAAQABAAD8AQABAAEAAPwA/AD0APQA7ADoAOQA5ADoAOgA7ADoAOAA3
ADcANgA1ADIAMQAvACsAJgAhAB8AIAAfAB0AHAAaABgAGAAWABQAEgARABEADQALAAgA
BQADAAIAAAD///7//f/8//v/+P/3//b/9f/2//f/+f/6//n/+f/6//n/+f/2//j/+f/6
//n/9//1//b/9v/4//n/+P/4//j/+f/5//r/+//7//r/+v/8//z//f/9//3//v/+////
AQABAP//AAD///7/AQACAAMAAwADAAMAAwAEAAEABQAIAAcACQAKAAwADgAOAA8ADwAR
ABEAEgAUABYAFQATABAADgAOAA0ADQAPABAAEQAUABUAFgAVABQAFAAWABcAGAAZABUA
EwASABAADwAQABEAEgAPAA8ADwANAA8ADwAPAA8ADgALAAoACAALAAwADgAPAA0ACgAI
AAYABgAGAAQABAACAAIAAQABAAMABAAFAAQAAgABAAEAAQABAAEAAQABAAIAAgACAAIA
BAACAAEAAQD//wAAAAAAAP7//f/8//z/+v/7//v//P/8//v/+//7//3//f/9//3/+f/2
//X/+P/8//z//P/8//z/+f/4//f/9v/5//r/+//8//z//P/8//z/+//6//n/+P/1//T/
8//y//P/9P/1//b/9v/2//b/9v/2//b/9v/2//T/9P/0//T/9v/2//b/9v/1//T/8//y
/+//7v/t/+z/7//w//H/8v/1//b/9//4//X/9P/z//L/8f/w/+//7v/u/+7/7v/u/+7/
7v/u/+7/7v/u/+7/7v/w//D/8P/x/+//7//v/+//7v/v//H/8f/z//H/8//z//D/7//t
/+z/7v/u/+7/7v/w/+//7//w//H/8f/x//H/7f/s/+z/7P/v//H/8//0//P/8v/w/+//
8P/v/+7/7f/t/+3/7f/u/+3/7P/p/+f/6P/n/+X/5P/k/+P/4//j/+X/5f/k/+T/4//i
/+D/3//d/93/3P/c/9v/2//c/9z/3//g/+H/4v/f/97/3f/d/93/2//c/97/3f/d/9//
3P/g/+n/+f8PACwASQBrAJcA0AAHAToBaAGEAYUBawE4AecAlwBUABYA3v/E/7//uv+q
/6L/of+k/6T/ov+k/6b/q/+u/7P/vv/H/83/0//Y/93/3//Z/9X/1v/X/9n/2v/a/9r/
2v/a/9f/1v/V/9b/2f/b/93/3//e/97/4P/g/9//3v/d/9z/3v/e/97/3v/f/+D/4f/h
/+T/5P/k/+T/5f/k/+P/4v/l/+b/6P/q/+j/5//n/+f/5//n/+f/5//q/+r/6//r/+n/
6v/q/+v/6v/q/+n/6v/t/+7/8P/y/+//7//w/+//7//v/+//8f/y//P/9v/2//b/9v/2
//f/+f/5//n/+//5//n/+f/7//3//v///wAAAAAAAAAAAAD+//7//f/8//7////+////
AwD+/w==
         </WaveFormData>
      </LeadData>
      <LeadData>
         <LeadByteCountTotal>10000</LeadByteCountTotal>
         <LeadTimeOffset>0</LeadTimeOffset>
         <LeadSampleCountTotal>5000</LeadSampleCountTotal>
         <LeadAmplitudeUnitsPerBit>4.88</LeadAmplitudeUnitsPerBit>
         <LeadAmplitudeUnits>��V</LeadAmplitudeUnits>
         <LeadHighLimit>2147483647</LeadHighLimit>
         <LeadLowLimit>268435456</LeadLowLimit>
         <LeadID>V6</LeadID>
         <LeadOffsetFirstSample>0</LeadOffsetFirstSample>
         <FirstSampleBaseline>0</FirstSampleBaseline>
         <LeadSampleSize>2</LeadSampleSize>
         <LeadOff>FALSE</LeadOff>
         <BaselineSway>FALSE</BaselineSway>
         <ExcessiveACNoise>FALSE</ExcessiveACNoise>
         <MuscleNoise>FALSE</MuscleNoise>
         <LeadDataCRC32>424561666</LeadDataCRC32>
         <WaveFormData>
+P/4//j/+P/4//j/+P/4//r/+v/6//r/+v/6//r/+v/6//r/+v/6//z//P/8//z//P/8
//z//P/8//z//P/8//z//P/8//z//v/+//7//v/+//7//v/+//7//v/+//7//v/+//7/
/v/8//z//P/8//z//P/8//z/+//6//n/+P/4//j/+P/4//r/+v/6//r/+P/4//j/+P/4
//j/+P/4//b/9v/2//b/9v/2//b/9v/0//T/9P/0//b/9v/2//b/9P/0//T/9P/2//b/
9v/2//b/9v/2//b/9v/2//b/9v/2//b/9v/2//b/9v/2//b/9P/0//T/9P/0//T/9P/0
//T/9P/0//T/9v/2//b/9v/0//T/9P/0//T/9P/0//T/9v/2//b/9v/0//T/9P/0//L/
8v/y//L/9f/2//f/+P/2//b/9v/2//T/9P/0//T/9v/2//b/9v/0//T/9P/0//b/9v/2
//b/9P/0//T/9P/2//b/9v/2//j/+P/4//j/9v/2//b/9v/4//j/+P/4//b/9v/2//b/
9v/2//b/9v/2//b/9v/2//j/+P/4//j/+P/4//j/+P/2//b/9v/2//j/+P/4//j/+v/6
//r/+v/3//b/9f/0//X/9v/3//j/+f/7//z//f/8//z//f//////////////AQABAAEA
AAAAAP////////3//f/9//3///8AAAMABAAEAAMAAwADAAQABAAFAAUAAwAEAAQAAwAF
AAQAAwACAAAAAAAAAP////8BAAEA///9//z//P/7//v/+f/5//n/+f/5//n/+f/5//n/
9//3//v/+f/4//j/+P/5//n/+f/7//v/+//7//r/+v/6//v//f/8//z//v/8//f/8v/v
//P/9v/7/wYAEgAeAC0AQwBgAIAAoADCAOAA7wDyAOMAvwCZAIMAcwBhAFAASwBHADoA
JwAbABUADQAIAAMAAgADAAMAAgACAAEAAAAAAAIAAQABAAUABQAEAAMAAwADAAMABAAD
AAEAAAACAAEAAQACAAMAAwADAAIAAQACAAEAAAAAAAAAAAAAAP7//f/9//7///8BAAIA
AwACAAIAAgACAAIAAgACAAIABAAEAAQABQAEAAMAAgABAAEAAAAAAAEAAQACAAIAAgAE
AAUABgAGAAQABAAFAAYABAAEAAQAAgAEAAQABQAFAAcABwAHAAYACAAJAAsADAAOAAwA
DgAOABAAEAAQABEAEgASABIAEgAQABEAEQARABEAEgATABMAFgAXABgAGgAZABkAGQAZ
ABgAFwAWABUAFQAVABUAFAASABIAEwATABMAFAAVABYAFwAWABUAFQAUABMAEwASABAA
DwAPAA8ADwAOAA0ADQAMAAsACgAKAAgABgADAAMAAwADAAMAAgAEAAMAAwACAAEAAQAB
AAAAAAAAAAEAAQAAAP///v/8//z//P/9//3/+//7//v/+v/7//z//f/8//3//f/+//7/
/v/+///////+//3//f/8//z//P/8//z//v/+//7//v///wAAAQADAAEAAQABAAEAAgAC
AAMAAwADAAMAAwAEAAIAAgACAAMABQAFAAYACAAJAAgACQAKAAoACgALAAwACQAKAAkA
BgAGAAcABwAGAAgACgAKAAoADQAMAA0ADgAMAAsACgAJAAgACQAKAAsACwALAAsACwAL
AAkACQAJAAYABQAEAAQABAADAAMAAwAFAAYABQAFAAUABQAFAAUABgAIAAoACwAKAAkA
BQADAAMAAwADAAYACAAIAAcABwAFAAMAAgABAP//AAAAAAAAAwAEAAMABAAGAAcACAAK
AAgABQADAAEAAAABAAEAAQD7//n//P/9/wIAAgACAAIAAgACAAIAAgACAAQABAAEAAQA
BQAGAAcACAAEAAIAAAD+//7//v/+//7///8AAAEAAgAEAAQABAAEAAMAAgABAAAAAAAA
AAAAAAACAAIAAgACAAEAAAD///7//v/+//7//v/8//z//P/8//r/+v/6//r/+//8//3/
/v/8//z//P/8//r/+v/6//r/+P/4//j/+P/4//j/+P/4//j/+P/4//j/+P/4//j/+P/2
//b/9v/2//f/+P/5//r/+//9//7////9//z//P/9//v/+//7//v/+//7//v/+v/6//n/
+f/5//f/9//3//f/+f/6//3//v/+//3//f/9//7//v////////8AAAAA///9//z/+//6
//r/+v/6//n/+//9//3/+//5//j/+P/3//b/8//y//H/8f/x//H/8f/z//P/8f/x//X/
8//y//L/8f/x//D/7//v/+//7//v/+z/7P/s/+3/7f/u//L/8v/w/+//7P/n/+P/4v/p
//D/+P8EABEAIwA8AF4AhACkAMIA3QDoAOsA2wC1AI8AdQBjAE4AQwA9ADYAKQAZAA8A
CQACAPv/+P/3//P/8P/w//H/8v/w//L/9f/1//X/9f/0//L/8f/w/+//7//v/+7/7v/w
/+//7//w//P/8//z//L/8v/0//T/9P/2//b/9v/2//T/8//z//T/9P/1//X/9f/2//b/
9v/2//j/+P/4//j/9v/2//b/9//1//X/9f/1//X/9P/0//X/9//4//j/+P/2//f/+P/4
//r/+v/7//z//P/8//z/+v/8//z//f/9//////////7//v///wEAAgACAAAAAgACAAIA
AgACAAMAAgACAAIAAgAFAAcACAAJAAoACgAKAAkACwALAAsADAANAA0ADQANAA8ADwAP
AA8ADwAPAA8ADgAQABAAEQARAA4ADgAOAA4ADgAMAAoACQAIAAcABwAGAAQAAwADAAMA
AwACAAEAAQD+//3//P/8//z/+v/3//f/9//3//f/9v/4//f/9//2//P/8//z//L/8//0
//b/9//1//X/9f/0//L/8v/z//P/8f/x//H/8P/y//L/8v/w//H/8f/y//L/8P/w//H/
8f/x//H/8v/y//L/8v/y//L/8v/y//L/8v/z//T/9f/3//X/9f/1//X/9v/2//f/9//3
//f/9//4//j/+P/4//n/9//3//j/+v/7//r/+//8//r/+v/7//z//P/+//7//P/6//v/
+//6//z//v/+//7//P/6//r/+v/9//3//f/9//v/+//7//v/+f/5//n/+f/7//n/+f/5
//v/+//7//z/+v/5//n/+f/4//j/9v/1//f/9//3//f/9//4//n/+f/7//v/+P/3//f/
9//3//r/+P/4//f/9//0//P/8//z//T/9v/3//j/+v/6//j/+P/1//X/9f/2//j/9//3
//f/+P/5//n/+f/3//X/8P/v//L/9f/2//f/+P/2//b/9v/2//b/9v/2//b/9P/0//T/
9P/2//b/9v/2//T/9P/0//T/8//y//H/8P/x//L/8//0//L/8v/y//L/9f/2//f/+P/7
//z//f/+//3//P/7//r/+v/6//r/+v/5//j/9//2//b/9v/2//b/9v/2//b/9v/2//b/
9v/2//X/9P/z//L/8//0//X/9v/2//b/9v/2//b/9v/2//b/9//4//n/+v/5//j/9//2
//b/9v/2//b/9v/2//b/9v/0//T/9P/0//T/9P/0//T/9v/2//b/9v/1//X/9f/0//b/
9//5//n/+f/5//n/+f/5//n/+P/4//n/+f/5//n/9//3//f/9//4//v//P/8//v/+//7
//z//P/9//3//f/8//z/+//7//z/+//6//r//P/8//v/+//7//v/+f/3//j/+P/3//f/
8//z//P/8//z//P/8//z//H/7//v//H/8f/w//D/8P/v/+//7//v//D/8f/y//L/8f/w
//D/7//u/+7/8P/u/+3/6v/l/+X/6v/t//T/AgAQAB0ALQBKAGwAjACsAMgA3wDoAOMA
xwChAIUAcwBhAFAARQA/ADgAKQAbABUADwAEAP//+v/3//f/+P/4//f/9v/4//j/9//1
//P/8//y//P/8//z//P/8//z//L/8v/y//H/8f/y//X/9f/1//T/9P/2//b/9v/0//T/
9P/0//T/8//z//T/9v/3//f/9//4//j/+P/4//j/+P/4//j/+P/4//j/+f/3//f/9//3
//j/+P/5//v/+f/6//r/+v/4//n/+v/6//z//P/9//7//P/8//z/+v/8//z//f/9//3/
/f/9//z//v///wEAAgACAAAAAgACAAIAAgACAAMABgAGAAYABgAIAAkACQAJAAkACgAL
AAsACwALAAsADAANAA0ADQANAA4ADwAQABEADwAPAA8ADgAMAAwADQANAA0ADgAPABAA
EAAOAAwACwAKAAkACQAIAAYABQAFAAUAAQAAAP////////////8AAP7//P/5//n/+f/5
//n/+P/2//X/9f/0//T/9f/2//b/8//y//L/8f/z//P/8//y//H/8v/0//X/9P/z//L/
8P/y//L/8v/w/+//7//w//D/8P/w//H/8f/x//H/8v/y//L/8v/y//L/9P/0//T/9P/z
//L/8f/x//P/8//z//P/8v/y//P/8//0//X/9v/4//f/9v/1//X/9f/1//b/+P/6//j/
+P/4//j/+P/5//r/+f/6//n/9v/4//n/+f/4//j/+v/6//r/+v/4//j/+P/5//n/+f/5
//n/+f/5//n/9//3//f/9//5//f/9//3//X/9f/1//b/9v/1//X/9f/2//b/9P/z//P/
8//z//P/8//0//X/9f/1//X/8v/x//P/8//z//b/9P/0//P/8//y//H/8f/x//H/8v/y
//L/8v/y//D/8P/x//H/8f/y//L/8f/x//H/8v/z//P/8//z//P/8P/v//D/8P/w//D/
8P/y//L/8v/y//L/8v/y//L/9P/0//T/9P/z//L/8f/w//L/8v/y//L/8P/w//D/8P/u
/+7/7v/u/+//8P/x//L/9P/0//T/9P/y//L/8v/y//H/8P/v/+7/7v/u/+7/7v/x//L/
8//0//P/8v/x//D/8v/y//L/8v/0//T/9P/0//L/8v/y//L/8P/w//D/8P/y//L/8v/y
//D/8P/w//D/8f/y//P/9P/2//b/9v/2//T/9P/0//T/9P/0//T/9P/0//T/9P/0//T/
9P/0//T/9P/0//T/9P/1//b/9//5//v/+//6//r/+v/7//r/+f/3//f/9//3//n/+P/4
//f/+f/5//n/+f/5//n/+f/6//v//P/8//v/+//7//z//P/9//3//f/+/wAA//////7/
/f/8//z//P/6//n/+f/7//v/+f/3//b/9//3//j/9//3//f/9//3//n/+f/5//n/9//3
//n/9//2//b/9v/3//f/9//3//f/9//3//b/9v/0//X/9f/2//r/+P/y/+//7P/t//H/
9v///woAFgAiADUATwBwAJAAtADQAOQA7QDoAMsApQCJAHkAZQBTAEoAQwA5ACoAHwAZ
ABUADQAIAAMA/v/9/////v8AAAMABAAEAAYABQADAAEA//8AAAAAAQACAAMAAgABAP//
/v/9//v/+v/6//7///8AAAAAAgAEAAQABAAEAAQABAAEAAIAAQABAAIAAQABAAAA//8A
AAAAAAAAAAMABAAFAAYABAAEAAQABQAFAAUABQAFAAcABgAGAAcABwAIAAgACAAIAAkA
CgAKAAgACAAJAAoACwAMAA0ADAAOAA4ADwAPAA0ADQANAAwADAANAA8AEAATABIAFQAW
ABcAFgAVABUAFQAUABMAEgAUABUAFQAVABkAGgAbABsAGQAZABkAGgAaABkAGAAXABkA
GQAZABkAFwAXABcAFgAUABQAFQAVABYAFgAWABYAFgAUABIAEQASABEAEQAQABAADwAP
AA8ADQAMAAsACwAIAAcABgAGAAcABgAEAAUABQAFAAUABAAGAAUABQAEAAMAAwADAAIA
AQAAAAAA///////////+//7//v//////AQABAAEAAAAAAAAAAAD+//////8AAAAA/v/+
//////8BAAEAAgACAAIAAgACAAIABAAEAAQABAADAAIAAQABAAAA///+//3/AAACAAUA
BwAHAAcABwAIAAcABgAFAAUABwAHAAgACgAIAAYABgAGAAgACAAJAAoACgAMAAwACgAK
AAsACwAKAAoADAAMAAwADgAMAAwADAAMAAsACgAJAAcABwAHAAcACAAJAAoACwAJAAcA
BwAHAAQAAwACAAIABQAFAAYABwAJAAoACQAJAAgABwAGAAUABwAIAAkACQAJAAkABgAF
AAMAAwADAAYACAAIAAcABwAGAAUABQAFAAMABAAEAAQAAgACAAAAAAABAAEAAQACAAQA
BQAHAAkACAAHAAUAAwADAAMABAAFAAQABAAEAAQABAACAAIAAgACAAAAAAAAAAAAAAAA
AAAAAAABAAIAAwAEAAMAAgABAAAAAgAEAAYACAAHAAYABQAEAAIAAgACAAIAAgACAAIA
AgACAAIAAgACAAEAAAD///7//P/8//z//P/+//7//v/+/wAAAAAAAAAA///+//3//P/+
//7//v/+////AAABAAIA///+//3//P/6//r/+v/6//j/+P/4//j/+v/6//r/+v/9//7/
//8AAP7//v/+//7/AAAAAAAAAAD+//////////z//P/9//////////////8BAAEAAQAA
AAAA/////////v/9//z/+//9//7/AQACAAMAAwAEAAUABAAEAAUABQAFAAYABgAFAAUA
BAADAAIAAAD+//z/+f/8////AAD//////v/+//3//P/5//j/9//5//n/+f/5//n/+f/3
//f/+P/1//P/8v/1//f/+P/5//b/9f/0//P/9P/0//T/9f/7//j/9P/0//T/8f/s/+v/
6//u//H/+v8IABIAIQA1AE4AbgCQAK4A0ADpAPAA6wDTAK0AiQBzAGEAUABHAEMAPAAv
ACEAGQATAAwABQD8//X/7//u//D/8//2//j//P/9//3//f/7//b/8//z//P/8//3//f/
9v/2//j/9//3//j/+f/5//n/+P/2//j/+P/4//f/9v/1//T/9v/1//X/9v/4//n/+f/5
//j/+P/4//j/+P/4//j/+P/6//r/+v/7//v/+//7//v/+P/2//X/9f/2//j/+f/6//j/
+f/6//r//P/8//3//v/8//z//P/6//7//v///////////////v/8//3///8AAP///P/9
//z/AAACAAQABwAGAAYABgAGAAQABQAFAAUABwAIAAkACQAHAAcABwAIAAkACQAJAAkA
CAAHAAYABQAHAAcABwAGAAYABgAHAAcABAAEAAQABAAGAAQAAgABAAAA//////7//P/7
//v/+//7//r/+f/5//b/9f/0//T/9P/y/+//7//v/+//7//u/+z/6//r/+r/6//r/+v/
6v/q/+r/6//r/+z/7f/u/+7/6v/q/+v/6//r/+v/6//q/+j/6P/o/+b/4//j/+T/5P/k
/+T/5f/l/+f/5//o/+j/6f/q/+v/7P/q/+r/6v/q/+z/7P/s/+3/6//r/+v/6//u/+7/
7//v//H/8f/x//L/8P/w//D/8f/v/+//8P/y//D/7v/u/+7/7//w//L/9P/2//j/+P/2
//j/+f/5//j/9//4//f/9v/2//T/9P/0//f/9//3//f/9f/1//X/9f/1//X/9f/1//X/
8//z//P/8//z//P/9P/0//P/8//z//L/8v/w/+//8f/x//H/8f/x//L/8//z//X/9f/y
//H/7//v/+//8v/0//T/8//z//L/8f/x//H/7//w//D/8P/y//L/8P/w//H/8f/x//L/
8v/x//H/8f/w//H/8f/x//P/9f/y//H/8P/w//D/8P/w//H/8v/z//T/8v/y//L/8v/w
//D/8P/w//D/8P/w//D/8P/w//D/8P/y//L/8v/y//L/8v/y//L/8v/y//L/8v/y//L/
8v/y//D/8P/w//D/8//0//X/9v/0//T/9P/0//T/9P/0//T/9P/0//T/9P/0//T/9P/0
//b/9v/2//b/9f/0//P/8v/0//T/9P/0//T/9P/0//T/9v/2//b/9v/4//j/+P/4//f/
9v/1//T/9f/2//f/+P/5//r//P/9/////v/+////AAD///7//f////////////z//P/7
//v//P/9//7////9//3//v8BAAIAAgABAAEAAQACAAIAAwAFAAUABgAGAAcABwAGAAUA
BAAEAAQABAADAAMABQAFAAEA///+//7//f/9//v/+//5//n/+f/5//f/9//3//X/9//5
//f/9v/3//j/+v/7//n/+f/5//n/+f/4//j/+P/5//f/+P/4//r/+P/3//b/8f/t/+7/
9f/8/wYAEgAfADEATABqAIoArADMAOMA8ADxAN0AswCTAH8AbQBYAEsASQBCADMAJQAf
ABkAEAAHAAYAAQD9//7/AAD///z/+v/8//3///////3//P/7//v/+//7//3//f/8//z/
/v/9//3//v/9//3//f/8//7/AAAAAAAAAAAAAAAAAAAAAP////8AAAIAAwADAAMAAwAC
AAEAAAAAAAAAAAAAAAAAAAAAAAEA//////////8BAAAAAAABAAIABAAFAAYABAAFAAYA
BgAHAAgACgAMAAoACgAKAAgACgAKAAsACwALAAsACwAKAAgACQALAAwADgAMAA4ADgAO
AA4ADgAPAA4ADgAOAA4ADQANAAwACwAOABAAEgATABUAFQAVABYAFwAXABcAFwAXABcA
FwAXABkAGQAZABgAGAAYABkAGQAYABgAGAAYABYAFAASABEAEgARABEAEAAQAA8ADwAP
AAsACgAJAAkACwALAAsADAALAAgABAADAAUABQAFAAQAAgABAAEAAAD9//3//f/8//z/
/P/9//3//f/9//3//P/6//r/+//7//v/+//7//r/+f/4//f/9P/z//P/9P/0//T/9P/1
//X/9v/3//n/+v/5//j/9//2//j/+P/4//j/+P/4//j/+f/3//f/9//3//j/+P/5//n/
+f/5//n/+v/8//z//P/9//3//f/+/wAA/v/8//z//P/9//7/AAACAAEAAgABAP7//v//
/////v/+/wAAAAAAAAAA/v/+//7//f/9//3//f/8//3//v////7//f/8//v//f/7//v/
+//7//v/+//8//z/+//7//v//v/+//z/+//5//n/+f/5//n/+v/7//v/+f/5//b/9f/3
//f/9//6//n/+P/2//X/9P/z//P/8//1//b/9v/2//T/9P/y//L/8f/x//H/8v/0//X/
9//5//f/9//2//X/9//3//b/9f/2//b/9v/2//b/9P/0//T/9P/2//b/9v/2//b/9v/2
//b/9P/0//T/9P/y//L/8v/y//T/9P/0//T/9P/0//T/9P/z//L/8f/w//L/8v/y//L/
9f/2//f/+P/3//b/9f/0//T/9P/0//T/9v/2//b/9v/0//T/9P/0//L/8v/y//L/8v/y
//L/8v/w//D/8P/w//H/8v/z//T/9P/0//T/9P/0//T/9P/0//L/8v/y//L/8v/y//L/
8v/y//L/8v/y//T/9P/0//T/8//y//H/8P/x//L/8//0//L/8v/y//L/8//0//b/9//5
//j/+P/5//v/+//7//v/+//7//v/+//6//r/+f/5//n/+f/5//n/+f/5//r//f/9//z/
+v/5//r//P/9/////////wAAAAD+//3/+//5//r/+v/6//r/+//7//3//f/7//n/+P/4
//f/9//1//X/8//z//P/8//z//P/8//x//H/8//x//D/8P/w//H/8f/x//H/8f/x/+//
7v/u/+7/8f/z//j/9v/0//L/7//o/+f/6//u//P//P8IABIAHQAvAEwAbgCSALQA0ADj
AOoA4wDHAKEAgwBzAGMAUgBJAEMAOAApAB0AFwAPAAYAAQD8//v//f/8//r/+f/4//r/
+P/3//f/+f/3//b/9//3//f/9//5//n/+P/4//f/9f/0//T/8//z//P/8v/0//b/9v/2
//b/9v/2//b/9//3//j/+v/4//n/+f/5//3//v///wAAAgACAAIAAgAAAAAAAAABAP//
/////////v/8//v/+//8//7///8AAAAAAQACAAIAAQAAAAAAAAACAAIAAgAAAAIAAgAD
AAMAAwADAAMAAgACAAMABQAGAAYABAAGAAYACAAIAAgACQAKAAoACgAKAAkACQAIAAcA
CgAMAA4ADwAPAA8ADwAQABEAEQARABEADwAPAA8ADwARABEAEQAQABAAEAARABEADgAO
AA4ADgAOAAwACgAJAAoACQAJAAgACAAHAAcABwADAAIAAQABAP7//f/8//z//f/8//r/
+//9//3//f/8//r/+f/5//j/9f/1//X/9P/0//T/9f/1//f/9//3//b/9v/2//f/9//1
//X/9f/0//T/9P/0//L/7//v//D/8P/x//L/9P/1//f/9//4//j/9f/0//P/8v/y//L/
8v/y//D/8P/w//H/8v/z//T/9f/2//b/9//3//f/9//3//j/9v/2//b/9//1//X/9v/4
//n/+P/5//r/+v/6//v//P/6//z//P/6//j/+f/5//j/+v/8//z//P/8//r/+v/6//3/
/f/9//3/+//7//v/+//7//v/+//7//n/9//3//f/+f/5//n/+v/8//v/+//7//v/+v/3
//X/9//3//f/9//1//b/9//3//X/9f/y//H/8v/z//T/+P/4//j/9//3//b/9f/1//X/
9f/2//b/9v/2//b/9P/0//H/8f/x//L/8f/v/+7/7f/w//P/9f/3//f/9//2//X/9v/2
//b/9v/2//X/9P/z//L/9P/0//T/9P/0//T/9P/0//b/9v/2//b/9f/0//P/8v/y//L/
8v/y//P/9P/1//b/+P/4//j/+P/2//b/9v/2//T/9P/0//T/9v/2//b/9v/0//T/9P/0
//T/9P/0//T/8v/y//L/8v/w//D/8P/w//H/8v/z//T/9v/2//b/9v/2//b/9v/2//j/
+P/4//j/9v/2//b/9v/2//b/9v/2//b/9v/2//b/9P/0//T/9P/3//j/+f/6//z//P/8
//z/+v/5//j/9v/4//n/+//7//3//f/9//3//f/9//z//P/7//v/+//7//v/+//7//v/
/P///wAAAAD///////8AAAAAAQABAAEAAAAAAP/////+//3//P/8//r/+v/5//n//f/9
//v/+f/6//r/+f/5//f/9//3//f/9//3//f/9//5//f/9//5//f/9v/2//b/9//3//f/
9//5//n/+f/4//j/+P/5//n/+P/4//j/9P/x/+7/7f/t//D/9f8AAA4AHAArAD0AWAB6
AJoAuADSAOcA7gDjAL8AlwB/AG0AWQBKAEMAPwAyACUAHQAXAA0AAAD7//b/8//1//T/
9v/5//r/+P/4//n/9//3//f/+P/3//f/9//3//f/9//2//b/+P/3//f/+P/5//n/+f/4
//b/+P/4//j/+v/6//r/+v/4//f/9//4//r/+//7//v/+v/6//r/+v/6//r/+v/6//r/
+v/6//v//f/9//3//f/9//z//P/9//3//v/+//7///8BAAMABAACAAIAAwAEAAIAAgAC
AAAAAgACAAMAAwAFAAUABQAEAAQABQAHAAgABgAEAAYABgAIAAgACAAJAA0ADgAPABAA
DgAPAA8ADwAPABAAEQARABEAEQARABIAEwATABMAEwARABEAEQARABMAEwATABIAEgAS
ABMAEwAQABAAEAAQAA0ACgAHAAUABwAHAAgACAAIAAcABwAHAAgACAAIAAkABgAFAAQA
BAACAAAA/f/9//3//f/9//z/+v/5//n/+P/5//n/+f/4//j/+P/5//n/9//3//f/9v/y
//L/8//z//X/9f/1//T/9f/2//f/9v/1//X/9v/2//T/9P/1//X/9f/1//b/9v/2//b/
9v/2//T/9P/0//T/9v/2//b/9//1//X/9f/1//T/9P/1//X/9//5//v//v/+//7//v//
//3//f/+/wAA/v/8//z//P/7//r/+v/6//z/AAACAAIAAgADAAMAAgACAAQABAAEAAIA
/v/8//r//f/9//3//f/5//n/+f/5//v/+//7//v/+f/3//f/9//4//n/+v/8//r/+f/5
//n//P/8//r/+f/4//f/9v/1//b/+P/6//v/+f/5//b/9f/1//X/9f/4//f/9v/0//P/
9P/z//P/8//0//b/9//4//f/9v/z//L/7//v/+//8P/y//H/8f/x//T/9f/1//X/8f/v
/+7/7//y//L/8v/y//L/7//u/+3/7P/t/+7/7//w//L/8v/y//L/8f/w/+//7v/s/+z/
7P/s/+3/7v/v//D/8P/w//D/8P/u/+7/7v/u/+7/7v/u/+7/7f/s/+v/6v/q/+r/6v/q
/+v/7P/t/+7/7P/s/+z/7P/t/+7/7//w/+7/7v/u/+7/7P/s/+z/7P/q/+r/6v/q/+j/
6P/o/+j/6v/q/+r/6v/s/+z/7P/s/+v/6//r/+r/6v/r/+3/7f/u/+//8P/x/+//7//u
/+7/6//r/+v/6//r/+v/6//r/+7/8f/y//L/7//v/+//8P/x//P/9P/1//T/9P/z//P/
8v/x//D/8P/w//D/7//v//D/7//s/+n/5v/m/+X/5f/k/+X/5v/n/+n/6f/p/+n/5//l
/+X/5//j/+L/4v/i/+X/5f/l/+X/4//j/+P/4v/i/+L/4//j/+b/5P/m/+T/4f/e/93/
2f/a/+H/6v/y//z/CwAfADgAWAB4AJoAvADTANwA2wDFAJ0AewBlAFEAPAAvAC8AKAAb
AA8ACQADAPr/8f/u/+3/6//k/+T/5//o/+j/6v/t/+//7//r/+b/4//j/+P/4//l/+X/
5P/k/+L/4f/h/+L/5f/l/+X/5P/l/+j/6f/q/+n/6P/n/+b/5v/l/+X/5v/m/+f/5//n
/+f/5v/l/+T/5v/m/+b/5v/o/+j/6P/p/+n/6f/p/+n/5//m/+b/5//n/+j/6P/o/+j/
6f/q/+r/6f/o/+j/6P/q/+r/6v/o/+r/6v/r/+v/6f/p/+n/6P/o/+n/6//s/+r/6P/q
/+r/7f/u/+//8f/y//L/8v/y//L/8//z//P/8//0//X/9f/z//P/8//0//f/9//3//f/
9//1/w==
         </WaveFormData>
      </LeadData>
   </Waveform>
</RestingECG>
