# Supplementary material for: Detection of Left Atrial Enlargement Using a Convolutional Neural Network-Enabled Electrocardiogram
Source: Front Cardiovasc Med. 2020 Dec 17;7:609976. doi: 10.3389/fcvm.2020.609976 (PMC7773668; doi:10.3389/fcvm.2020.609976)
Supplement: Supplementary file 1 [file Data_Sheet_1.ZIP › hyp/1802019223_12307_0000001E.XML]

<?xml version="1.0" encoding="Windows-1252"?>
<!DOCTYPE RestingECG SYSTEM "restecg.dtd">
<RestingECG>
   <PatientDemographics>
      <PatientID>1802019223</PatientID>
      <PatientAge>77</PatientAge>
      <AgeUnits>Years</AgeUnits>
      <Gender>Female</Gender>
      <PatientLastName>liangchaoqun</PatientLastName>
   </PatientDemographics>
   <TestDemographics>
      <DataType>Resting</DataType>
      <Site>1</Site>
      <AcquisitionDevice>MAC55</AcquisitionDevice>
      <Status>Unconfirmed</Status>
      <Priority>Normal</Priority>
      <AcquisitionTime>09:36:11</AcquisitionTime>
      <AcquisitionDate>03-12-2016</AcquisitionDate>
      <CartNumber>1</CartNumber>
      <AcquisitionSoftwareVersion>009C</AcquisitionSoftwareVersion>
      <XMLSourceVersion>MAC5000 v1.0</XMLSourceVersion>
   </TestDemographics>
   <RestingECGMeasurements>
      <VentricularRate>85</VentricularRate>
      <AtrialRate>85</AtrialRate>
      <PRInterval>138</PRInterval>
      <QRSDuration>80</QRSDuration>
      <QTInterval>386</QTInterval>
      <QTCorrected>459</QTCorrected>
      <PAxis>54</PAxis>
      <RAxis>57</RAxis>
      <TAxis>110</TAxis>
      <QRSCount>14</QRSCount>
      <QOnset>226</QOnset>
      <QOffset>266</QOffset>
      <POnset>157</POnset>
      <POffset>206</POffset>
      <TOffset>419</TOffset>
      <ECGSampleBase>500</ECGSampleBase>
      <ECGSampleExponent>0</ECGSampleExponent>
   </RestingECGMeasurements>
   <Diagnosis>
      <Modality>Resting</Modality>
         <StatementCount>4</StatementCount>
         <LabelText>12SL ��ϳ���</LabelText>
      <DiagnosisStatement>
         <StmtFlag>ENDSLINE</StmtFlag>
         <StmtText>�������</StmtText>
      </DiagnosisStatement>
      <DiagnosisStatement>
         <StmtText>ST����</StmtText>
      </DiagnosisStatement>
      <DiagnosisStatement>
         <StmtFlag>ENDSLINE</StmtFlag>
         <StmtText>T ���쳣���ɿ���Ϊǰ����ļ�ȱѪ</StmtText>
      </DiagnosisStatement>
      <DiagnosisStatement>
         <StmtFlag>ENDSLINE</StmtFlag>
         <StmtText>�쳣 ECG</StmtText>
      </DiagnosisStatement>
   </Diagnosis>
   <Waveform>
      <WaveformType>Rhythm</WaveformType>
      <WaveformStartTime>0</WaveformStartTime>
      <NumberofLeads>8</NumberofLeads>
      <SampleType>CONTINUOUS_SAMPLES</SampleType>
      <SampleBase>500</SampleBase>
      <SampleExponent>0</SampleExponent>
      <HighPassFilter>16</HighPassFilter>
      <LowPassFilter>150</LowPassFilter>
      <ACFilter>NONE</ACFilter>
      <LeadData>
         <LeadByteCountTotal>10000</LeadByteCountTotal>
         <LeadTimeOffset>0</LeadTimeOffset>
         <LeadSampleCountTotal>5000</LeadSampleCountTotal>
         <LeadAmplitudeUnitsPerBit>4.88</LeadAmplitudeUnitsPerBit>
         <LeadAmplitudeUnits>��V</LeadAmplitudeUnits>
         <LeadHighLimit>2147483647</LeadHighLimit>
         <LeadLowLimit>268435456</LeadLowLimit>
         <LeadID>I</LeadID>
         <LeadOffsetFirstSample>0</LeadOffsetFirstSample>
         <FirstSampleBaseline>0</FirstSampleBaseline>
         <LeadSampleSize>2</LeadSampleSize>
         <LeadOff>FALSE</LeadOff>
         <BaselineSway>FALSE</BaselineSway>
         <ExcessiveACNoise>FALSE</ExcessiveACNoise>
         <MuscleNoise>TRUE</MuscleNoise>
         <LeadDataCRC32>2684422996</LeadDataCRC32>
         <WaveFormData>
+v/6//r/+v/8//z//P/8////AAABAAIAAAAAAAAAAAAAAAAAAAAAAP7//P/6//j/+//+
/wEABAABAP///v/9////AgACAAIAAAD//////v/9//z/+//8/////f/9//7/AQABAAMA
AwAAAAEAAgABAP//AgADAAIAAgAEAAYABgAJAAoACwAMAAgABgAFAAQACQANABAAEwAP
AAwACgAHAAoADAANAA4ACgAJAAUABAABAP//+//7//n/+f/7//v/+//7//r/+v/8//3/
/f/+//7//P/6//j/9P/0//T/9P/2//f/+v/9//v/+f/5//r/BQAPABsAKgAxADsAXQCL
AK8AxwDhAPUA+gDxAN8AugB8ADwACQDU/7H/pP+a/6D/vf/O/83/0P/X/9//4v/l/+T/
5P/u//L/8P/u/+z/7P/q/+7/8P/y//f/9f/1//b/9v/0//P/8v/z//H/7f/r/+n/7//z
//j//P/4//f/+f/4//j/+P/4//f/9f/0//T/8//2//b/+//9//j/9v/1//T/9P/y//L/
8v/y//X/9f/1//b/9v/3//r/+f/4//X/9P/6//z//v////z/+v/5//j/+//7//r/+f/1
//P/8//u/+//8f/z//T/9v/3//b/9f/2//b/9v/1//X/8f/w//D/8P/v/+//7v/v/+//
7//u/+v/6f/o/+f/6P/l/+b/7f/o/+f/5//p/+v/7P/s/+3/7f/t/+3/7f/v//L/9P/1
//P/7//t/+3/9v/7/wMACAADAAEA///8////AAABAAIAAQAAAP///v/8//r/+f/4//r/
/v/+////AQACAAIAAQD//wAAAAD/////AQABAAEAAQAAAP7//v8BAAEAAgADAAEA///+
//z//v8AAP3//f8CAAMAAgADAP3/+v/5//b/+v/+/wMACQAGAAUAAwAAAAMABwAFAAMA
///9/wEAAgAAAP7//P/6//3/AQAFAAkABAABAP///P/9//////8CAAMABAAFAAYABAAD
AAIAAQACAAIAAgACAP///f/6//j//P8AAAYACgAFAAIAAAD//wEAAwADAAMABAAFAAQA
AAADAAQAAwAGAAkADAANABAADgAMAAoACAAKAAsADAAOABAAEQASABIAEQARABAADgAP
AA8ADwAPABEADgAOAAsABwABAP//+f/6//3//v////3//P/8//v//f/8//z//v/7//r/
+f/2//n/+v/7//v/AwD9//X/+f8DAAMAAgAHAAkADQAeADsAWQBxAI8AsQDNAOUA+wAG
Af0A4QCyAGoAJgD5/87/sf+u/67/rv+7/8j/zf/S/9v/4f/k/+f/7v/w/+z/8P/2//P/
8P/v/+z/7v/w//L/9//1//X/9v/2//H/7//t/+3/8f/z//f/+//9//3//v/+//f/9f/2
//T/9v/2//b/9f/1//b/+P/5//f/9P/2//X/9v/2//f/+P/6//j/+P/4//r//f/9//3/
+f/4//j/+v/8//z/+v/6//r/+P/2//P/8//0//b/+P/5//n/+P/3//r/+//+//z/+v/5
//j/9v/2//f/9v/1//X/9P/z//H/7//r/+r/6v/u/+//8f/y/+//7f/r/+j/6P/n/+f/
5//o/+X/5v/t/+3/7f/u//H/7v/u/+3/7f/s/+v/6v/p/+3/8v/2//n/+f/3//f/+f/5
//n//P/8//z//f/+//7/AAAAAAAAAAD+//7//v/+//z//P/9//7//v8AAP7//f/7//z/
/P/7//3//v/+//3//f////////8BAAAA/v/+//3//f/+/////f/7//r/+P/+/wAA/f/9
/wAAAQAAAAEA///+/////v/8//z//f///wIAAwADAAIAAgAFAAIA///6//f/+v/6//3/
AAADAAYAAwABAP///f/7//v//P/8/wcABQABAAQAAgAAAP7//P/9//3//f/9/wEAAgAD
AAQAAwADAAIAAgD///7////+//z//P/9//////8BAAEAAQAAAAEAAAD8/wAAAAD+/wAA
BAAIAAoADgANAAwACwAKAAoACwAMAA4ADQALAAkABgAJAAsADAAMAAwACwAKAAkACwAI
AAgABQADAP/////7//v//f/9//3//P/6//n/9//3//b/9v/4//z//v8AAAAA/f/8//v/
+f/5//n/9////wMA/f8AAAkADQATACIAMwBLAGcAhQClAMcA3QDrAPIA6QDNAKAAZgAo
APX/zv+1/7D/sv+y/6//uv/L/9b/2//f/+L/5f/u//D/6v/s//D/7v/u//D/8P/y//L/
8v/1//X/9f/2//b/8f/v/+3/7f/v/+//8f/z//X/9f/2//b/8f/x//T/9P/4//j/+P/3
//j/+P/5//n/9v/0//f/9//1//T/9P/0//X/9P/1//b/9f/3//b/9f/1//b/+P/8//z/
/P/6//r/+P/2//T/8f/y//T/9//6//r/+f/3//X/+f/7/////v/7//v/+//6//f/9//1
//P/9v/2//b/9f/z/+//7v/u//H/8f/y//L/8f/v/+3/6v/s/+v/6//r/+j/4//i/+f/
5v/n/+n/7f/w//L/8//1//T/8//y//H/8f/0//b/9//1//P/8//1//n/+f/8//z//f//
/wEAAgD+//z/+v/4//r//P/+/wAAAAAAAAEAAgACAAQAAgABAP//AAAAAP///v/+//3/
+//7//3//f/9//7//v/9//7/AQABAAIAAwADAAEAAAD+/wEAAgD+//3/AAABAAAAAQD+
//7/AAAAAPz//P/9////AQADAAQABAAFAAcAAwD///3/+////wAAAwAEAAUABgACAAEA
AAD///3//f/+//7////9////AgAEAAEAAAD///7/AAADAAYACQAIAAYABAACAAEAAQAA
AAAAAgACAAQABAABAAAAAAABAAMABQAFAAUABgAHAAYAAgAFAAYABQAIAAgACgAKAAwA
CwAKAAkACAAKAAsADAAOAA4ADQAMAAoADwATABYAGAAVABEADQAJAAwACgALAAkABgAB
AAAA+//7//3//f/9//7//v///////f/6//j/+P/5//r/+//6//n/+P/3//X/7f/5/wMA
AQADAAcACAALAA0AEQAkAEEAXwB5AJsAvwDbAPEAAwEIAfkA0wCeAFoAGgDh/77/tf+s
/6b/sP+9/77/w//U/+H/4//m/+v/8v/y/+b/4P/o/+r/7P/w//L/8P/w//D/8//z//P/
9P/0//P/8//z//X/9//1//X/9f/2//X/9f/0//L/8//3//j/+P/4//j/9//2//b/9//3
//T/8v/1//X/9P/0//X/9v/3//b/9//4//f/+f/4//f/8//y//L/9P/2//j/+P/6//v/
+v/5//f/+P/4//n/+v/7//v/+v/5//f/9//5//b/+P/5//r/+v/3//f/9f/z//b/9v/2
//X/8//v/+7/7v/w//H/8//0//D/7f/q/+b/5//n/+j/6f/q/+f/6P/v/+v/6//s/+//
7v/u/+3/7f/u/+//8P/x//P/9v/4//n/9//1//X/9//5//n//P/8//3///8BAAIA///+
//3//P/6//r/+v/6//v//P/+/wAAAgAEAAIAAQD//wAAAAD/////AAAAAP//AAADAAQA
BQADAAIAAAAAAAAA////////AAD//////v8EAAYAAwADAAcABwAFAAUAAwACAAMAAgD+
//7///8BAP7//f/7//j//v8DAAIAAQAAAP//BAAGAAUABAADAAIAAQABAAEAAQABAAEA
AgACAAsAAwD5//r/AgAFAAYABwAIAAcABwAHAAcACQAIAAcABgADAAMAAgACAP7//P/8
//r/+v/6//v//f///wMABQAHAAcACQAJAAYABwAGAAMABAAJAAwADQAQABIAEgASABIA
DwAPAA8AEAATABMAEwASAA8ADwAOAAwADwAPAA8ADwARAA4ADgALAAgAAwACAP3//f//
//////8BAAAAAAD//////v/+/wAAAwAEAAUABAABAAAA///9//3//f8BAAMA///7/wAA
AQD//wsAIAA3AEkAXQCBAKsAzwDpAPkABgEDAe0AyACYAFoAFQDW/7P/sP+y/7D/tf/C
/8v/zP/V/+H/4v/p//T/9P/u//D/7v/u/+7/8P/w//L/8v/y//X/8f/x//L/8v/y//P/
9P/3//j/9//4//n/+v/5//n/+P/z//P/9v/2//n/+v/7//v/+P/2//X/8//2//b/+//9
//z//P/9//7/+//4//f/9v/5//3//v////n/9v/0//T/9//6//v//v/+//z/+v/3//j/
+P/5//r//f/9//z/+//6//n/+v/2//f/+f/7//z/+f/5//f/9f/4//j/+P/3//n/9f/0
//T/8v/v/+3/6v/r/+v/6//q/+v/6//s/+3/7f/p/+n/7//p/+f/5v/n/+v/7v/w//P/
9P/1//b/9//3//j/+P/3//n/9//3//n/+f/5//z//P/7//v/+//6//7/AAACAAQAAgAA
AP7//P/9//7/AAACAAAAAAD8//n//P8AAAMABQAEAAQAAwABAP//AQABAAEABAAEAAMA
BAABAP///v/9//7//f/9//z/AgAEAAEAAQAAAP///P/7//v//P///wAA//8AAAIABQAD
AAMAAgAAAAAAAwAAAP3//////wUACAAHAAYABQAEAAEAAQABAAEAAQABAAIAAgACAAEA
AAACAAQAAQABAAIA9v/y//b/+v/+/wIAAAD///7//f/9//z/+//6//3/AQAEAAgABgAE
AAQAAgAAAAAAAQADAAEAAQD///3/AgAFAAYABAAGAAYABAAGAAYABgAEAAQABwAIAAkA
CgAIAAkACgAMAAsACwALAAoADQAPABAAEAAQAA8ADgANAAwACAAHAAMAAgD//wAA/f/7
//v/+f/3//v//P/+/////P/6//n/+v/6//r/+v/4//b/9v/2//X/9//5//v////7//X/
/P8DAP//BQAcADMAQwBbAHkAnQDDAN0A7QD2APMA3QC8AI4AUAAVANz/uf+u/67/rv+x
/7z/z//W/9H/0f/Y/+H/6P/o/+b/6P/o/+r/7P/w//L/8P/u/+z/7f/t/+3/7v/u/+//
8f/z//f/9P/x//D/7//y//P/9f/2//X/9f/4//j/9//2//X/8//y//L/8//z//P/8v/2
//f/9P/y//H/8P/1//b/+f/8//n/+//6//n/9v/0//P/9P/0//T/8v/y//b/9v/2//X/
8//y//L/8v/2//f/9//3//n/+f/7//j/9v/1//T/8v/z//X/9f/1//f/9v/1//P/9f/x
//D/8P/v/+3/7P/q/+z/7f/u/+7/7P/p/+f/5f/n/+X/5//v/+r/6f/p/+v/6f/o/+b/
5f/p/+3/8f/1//T/9v/3//f/9//1//X/9//3//f/+v/6//z//f/+//7//P/8//z//P/8
//z//P/8//z//P/9//7//P/+//z/+//5//r/+v/5//z//v///////f/////////+//z/
+f/4//z///8DAAcABQABAP7/+v/+/wAA/f/9//z/+//4//f/9//4//v//P/8//z//f//
//3/+//4//T//P8DAAQABQABAP//AwAEAAMAAgABAAAAAQABAAEAAQD8//v/+//6//3/
/f/9/wAABAD5/+//8v8AAAEAAgADAAQAAAD9//r/9//8//7/AAACAAEAAQAAAAAA/v/+
/wAAAAD6//j/9//3//n//f///wEAAAABAAAA/P8AAAAA/v8AAAIABAAEAAYACAAIAAgA
CAAJAAsADQAQABAADwAOAAwADQAPABAAEAAOAAsACAAFAAcABAAEAAEA///7//v/9//2
//f/9v/1//X/9P/0//P/9f/2//j//P/5//j/9//0//X/9v/3//f/8//5//n/+f/9/wEA
AAD//wcAFQAiADkAVwBzAJMAtwDTAO8ABQECAe8A0QCiAGIAIgDn/7j/p/+o/6L/qP+7
/8L/xf/Q/9v/3//e/+X/7P/s/+r/7P/s/+z/7P/u/+7/7v/u/+7/8f/t/+v/6v/o/+v/
7f/v//P/8v/v/+7/7f/u/+3/7f/s/+v/6//u/+7/8//0//X/9f/2//b/9//3//T/8P/x
/+//8P/w//H/8v/z//L/8//0//L/9f/1//X/9f/0//T/9v/4//j/9v/2//b/9v/2//X/
9P/0//X/9v/z//H/7v/r//D/8//4//j/9f/1//X/9P/z//P/8f/v//D/8P/w/+//8f/t
/+z/7P/q/+n/6f/o/+r/6f/o/+b/5v/l/+X/5f/n/+P/4//p/+f/5//o/+v/6//s/+z/
7f/v/+//7//v/+7/8P/x//H/9P/1//j//f/7//f/9v/y//T/9//6//z/+v/6//r/+v/+
/wAAAgAEAAIAAAD///7//P/+//z/+//+/wAAAQABAAAAAAD///3//f/////////9//z/
+v/6//v/+//8//3//v/9//3//P8CAAQAAQABAAAA///8//v/+//8////AAD7//r/+v/7
//z//f/9//z//f8BAP///f/9//v///8AAAIAAgACAAIAAwADAAMAAwACAAMABQAGAAQA
AwACAAQABAABAAEAAgAMAAYACAAQAA4ACgAIAAYABAADAAMAAwADAAUABAADAAIAAQAB
AAAAAAACAAQACAAKAAQAAgABAAEAAwAFAAUABQAJAAsACwAIAAgACAAGAAgACAAKAAoA
DAANAA4ADwAQABIAEwAUABYAEwARAA8ADAANAA8AEAAQABMAEwATABMAEgAOAA0ACQAF
AAEAAQD9//7/AQACAAMAAQAAAAAA//8BAAAAAAACAAEAAAD///z//v/+//7//f8JAAMA
/f/3//f///8CAAUACwATACQAPQBVAG8AmQC7ANMA8wANAQ4B/wDpAMYAjgBIAAEAzv+7
/7L/rP+u/7n/wv/F/9D/3f/l/+j/6//u/+r/5v/s//T/9f/2//n/+v/2//T/8v/z//L/
8//1//b/9f/1//X/9//2//P/8v/x//X/9f/2//b/9v/3//v//P/6//j/9v/z//f/+v/+
/wEA/f/4//j/9f/2//j/+//+//3/+v/5//j/9//5//j/9//3//b/9v/4//j/+P/2//b/
+f/6//v/+//4//j/+f/6//v/+//6//n/9v/1//b/8v/2//n//P/+//v/+f/1//H/9//4
//n/+f/3//P/8v/y//T/8//z//L/7//t/+v/6P/s/+3/7//x/+v/4//f/+H/5P/n/+v/
8f/v//D/8P/x/+//7//v/+//8v/2//n/+//5//f/9//5//z//f8BAAIA/////////v8A
AAAAAAAAAAAAAAAAAAAAAgACAAMABAABAAIA///9//3//v/+//3/AAACAAMAAwADAAUA
BQAFAAQAAgD///7/AQABAAIAAwACAP///f/6/wAAAgD/////AgADAAIAAwABAAAAAQAA
AP3//P/8//3//v///////v8BAAUAAwABAP3/+////wAAAgACAAIAAgADAAMAAwADAAMA
AwAEAAQABAADAAIABAACAP////8AAAAAAAAAAP///v/9//z//f///wEAAwAGAAYABgAG
AAIAAQD///7/AAAAAAIAAgD9//z//P/9/wAAAwAEAAUABQAFAAMA/v8DAAQAAwAGAAYA
CAAIAAoACwAMAA0ADgANAA0ADQAOABEAEQARABAADAALAAkABgAKAAsADAANAAsACAAI
AAUAAQD9//3/+f/5//v/+//7//n/+P/4//f/+f/6//z/AAD///7//f/6//r/+v/6//n/
AQABAP3/+f/5//3/AAABAA0AGwAoADkAWQB/AJ0AtwDNAOcA+wD8AOsAxwCUAFoAHADh
/7j/rf+s/6r/sv+9/77/wf/O/9f/2f/a/+H/7v/4//j/8v/u/+//8P/z//T/8//y//H/
8//y//P/9f/2//P/8//z//X/9f/z//P/8//1//X/9v/2//b/9//7//z/+v/2//L/7f/w
//L/9f/3//T/8v/1//X/9P/0//X/9v/4//j/+v/8//j/+f/3//X/9v/2//f/+v/3//b/
8//y//X/9v/3//f/+f/6//z//v/9//3//P/7//n/9//3//L/9P/1//b/9v/3//n/+f/5
//r/+P/2//P/8//v/+7/7v/u/+3/7f/s/+7/7f/s/+r/7P/r/+v/6//p/+P/4f/l/+b/
5//p/+3/7v/w//H/8//y//H/8P/v//P/9v/4//n/9//z//H/8f/2//f/+//8//v/+//7
//r//P/+/wAAAgD9//r/9//0//j//P8BAAYABAAEAAAA/f/9//7//v/9//3//v/+//3/
/f////////////7//P/8//3//f/+///////9//z/+v8AAAIA/////wEAAQD///////8A
AAMABAABAAAAAAABAP/////+//z//f8BAP///f/9//3/AwAGAAMAAgABAAAA////////
///+////AQACAAIAAQAAAAIACAABAP7//v/+//7//v/7//v/+//7/wAAAAAAAAAAAgAD
AAMABAACAAIABAAEAAEAAAAAAAEAAAABAAAA/////wEAAQD+/wMABAADAAYABgAIAAgA
CgAKAAoACgAKAAgACQAKAAwADgAPABAAEAANAA0ADAAKAA0ADQANAA0ADAAIAAcAAwAC
AP//AAD9//v/+//5//f/+v/6//v/+//+//7///8CAP7//P/6//b/9v/2//b/9f/1//f/
AQAJAAMA//8CAAUACwAVACYAPQBTAGsAjQCvAMsA4QDzAPgA6wDTALIAdgAwAPf/zv+1
/7D/rP+o/7X/wv/H/9D/1//b/97/4//m/+7/7v/o//T/9f/2//n/+v/1//L/7//v//D/
8f/z//T/8//z//P/9f/3//X/9f/1//X/8//y//D/7//v//L/8v/3//j/+f/5//T/8v/x
/+//8f/w//T/9f/2//b/9//4//X/8v/x//D/8v/3//n/+//5//j/+P/6//n/+P/1//T/
9//4//n/+f/1//T/9P/0//b/9//3//f/9f/1//f/9P/2//f/+P/4//X/9f/z//H/9v/2
//b/9f/1//H/8P/w/+7/6//p/+b/6f/p/+n/6P/o/+f/5//n/+j/5f/m/+3/6//r/+z/
7//t/+z/6v/p/+n/6f/p/+n/7P/w//P/9f/2//X/9v/5//v/+//+//7//f/9//3//P/6
//r/+v/6//v//P/9//7//P/6//n/+P/6//7//v//////AAAAAP//AQACAAIAAQAAAAEA
AAD//wEAAAD+//7//f/9//7////+//v/+f/2//3/AAD+/////v/9//r/+f/7//z///8A
AP7//v///wEAAAD///3/+v/+/wMAAgABAP7/+//+//7//v/+//7//v////////////v/
+//8//z/////////AgAEAAUABQACAAAAAAAAAAAA/v/9//z/+//8//z//P/8//7/////
/wAAAgACAAQABAD+//z/+//7//3///////////8BAAEA/v8BAAIAAQAEAAcACgALAA4A
DQAMAAsACgAIAAkACgAMAA4ADwAQABAAEAARABEAEAAPAA0ACwAJAAcABAAEAAEAAgD/
/wAA/f///wEAAQABAP7//P/7//n/9//2//b/+P/5//r/+//6//r/+v/6//n/9f///wEA
/f/5//n/AgAJAAsAGQA0AEsAXwB7AJ8AxQDlAPsABwEEAfEAywCWAFQAFgDh/7z/s/+s
/6T/rv+7/8L/zf/Y/9v/3f/k/+n/8v/y/+r/5P/i/+j/7P/y//b/9v/2//b/+f/0//P/
8//y//H/8f/x//P/9P/z//T/9f/3//f/+P/4//L/8f/z//L/9f/2//f/9//3//j/+v/7
//n/9v/4//f/+P/4//n/+v/4//b/9v/2//b/+f/5//n/9//2//b/+P/3//b/8//y//X/
9v/3//f/+P/4//n/+v/5//n/+P/3//j/+f/8//r/+f/5//n/+P/3//f/9f/z//j/+P/4
//f/9v/x/+//7v/w/+//7//u/+z/6//q/+j/6P/n/+f/5//l/+H/4f/n/+f/5//o/+v/
6//s/+z/7f/t/+3/7f/t//L/9v/5//v/+P/1//T/9f/4//n//f/+//7///8AAAAA/v/8
//r/+P/8//7/AAACAAQABgAJAAwACgAKAAYAAwACAAIAAQD///3//v/+//3//f//////
//////7//P/8//////8AAAEA///9//z/+v/8//7/+//7////AQABAAMAAQAAAAEAAAD+
//7///8BAAEAAQAAAP7/AQAFAAMAAQD8//n//P/8/wAAAgAEAAYAAAD9//r/9//4//v/
//8CAAQABQAGAAoACAACAAEAAAD///7///////////8DAAQABQAGAAIAAQD///7/AAAA
AAIAAgABAAAAAAABAP//AQABAAEABgAJAAoACAAIAAgABgAIAAgACgAKAAwACAAGAAQA
AgAFAAcACQAMAA8AEQATABQAEwATABIAEAAOAA0ADAALAA0ACgAKAAcABwADAAMA//8B
AAMAAwADAAAA/v/9//v//f/8//z//v/8//z//P/6//z//P/8//v/9//1////BwD9//v/
CAAPAA8AFQAqAEMAWwB5AJ0AxQDjAPMA+QD2AOsAywCWAFoAJADt/77/rf+w/7L/uP/D
/8b/x//M/9X/4f/m/+f/8v/4/+7/7v/y/+//7v/v/+7/8P/y//T/+f/1//X/9v/2//j/
+f/6//3/+v/3//b/9f/6//v//f/+//f/9f/2//T/+P/6//z//f/7//r/+v/5//r/+P/7
//v/+P/4//n/+v/5//b/9f/0//f/+//8//3/+f/2//T/9P/4//r/+v/8//7//v/+//3/
+f/4//j/+P/6//v/+//7//n/+f/7//j/+P/5//r/+v/8//3//P/7//v/+v/5//f/9v/x
/+//7v/x//H/8v/y//T/8//y//D/8P/v/+//7//u/+n/6P/t/+v/6//s/+//8v/0//X/
9//1//X/9f/1//b/+P/5//n/+//5//n/+///////AgACAP////////7/AQACAAMABAAD
AAIAAQAAAAIAAgADAAQABgAIAAYABQACAAIAAQD///7//v/9//v//f8BAAMABQACAAAA
/f/8/wAAAQADAAUAAwABAAAA/v8FAAgABgAHAAcABQABAP//AAAAAAIAAgAAAAAAAQAD
AAUABQAEAAIAAwAFAAEA/f//////BQAIAAYABgAGAAYABQAFAAUABQACAAEAAQAAAAMA
BAAFAAYABwAIAAQAAwACAAEABAAEAAQABAAEAAUABQAGAAQAAgACAAAA/v/+////AQAB
AAMAAwADAAYACQAKAAgACgAKAAgACgAOABAAEAASAA8ADgANAAwADQAPABEAFAASABEA
EAAOABEAEwAUABQAEgARABAADwAPAAwADAAJAAgABQAGAAMABAAHAAgACQAHAAQAAgD/
/////v/+/wAAAwAEAAUABAAFAAYABwAHAAMAAwADAAcACQADAAAABQANABcAIgA1AFEA
bQCHAJ8AtwDXAPEA+gDzAOEAwACQAFQAGwDk/8H/tv+q/6j/v//U/9P/0P/V/9v/5P/t
//L/8v/4/wAAAAD+//z//P/6//z//P/8////+v/5//n/+P/4//n/+v/9//3/+//7//v/
/f/9//7//v/5//n//P/8////AAABAAEA/f/8//z/+//8//r//f/9//7//v///wAA/v/8
//z//P/9/wEAAgADAAMAAgACAAQAAwACAP///v////7//f/7//v//P/+/wAAAgADAAMA
AwD///3//f/4//z///8CAAQAAgABAP7/+//+//7//v/9//v/9//2//b/+v/7//3//v/6
//f/9P/w//D/7//v/+//8v/v//D/9//z//P/9P/3//T/9P/z//P/9P/1//b/9//7//7/
AAABAAEA/////wEAAgABAAMAAgAFAAcACQAKAAkACAAHAAYABgAGAAYABgAFAAQABAAE
AAgADAAMAA0ACQAIAAYAAwAHAAoADAANAAkACQAHAAUABgAGAAUABgAHAAcACAAJAAcA
BQAEAAIACAAKAAcABwALAAsACQAJAAYABgAIAAgABgAGAAcACQAJAAkACAAGAAsADwAN
AAsACAAFAAgACAAGAAYABgAGAAcACQALAA0ACQAJAAoACgAJAAkACQAMAAYAAgAGAAgA
CgAMAAkACQAJAAkADwAQABEAEgANAAsACAAGAAkACgANAA4ACgAIAAcABwAJAAsACwAL
AA8AEQARAA4ADwAOAAsADAAMAA4ADgAQABMAFAAVABYAFAAVABYAGAAXABcAFwAWABkA
GwAcABwAGQAXABUAEwATABAAEAANAAwACQAKAAcABwAJAAkACQAJAAgACAAHAAUAAgAA
AAAAAgAEAAYABgAIAAgACAAHAAcAAwAFAAkAAwABAAwAFQAVAB0ANgBTAGkAgQClAMUA
4wABAQ8BCgH9AN0AoABcACQA8f/O/8H/wv/C/8D/xf/Q/9P/3P/r//P/9v/7//r/9v/6
//r/+P/5//r//f/+//z//P/8/////////wAAAAABAAEAAQADAAAA/f/8//v/+//5//j/
9v/3//v/AgAGAAYABAACAP//AAACAAUABwAEAAAAAQD//wAAAgAFAAgABwAEAAMAAgAC
AAUABQAFAAEAAAAAAAIAAgACAAAAAAAFAAYABwAHAAYABgAHAAgACAAHAAUAAwADAAMA
BQACAAIAAwAEAAQAAAD///z/+f///wIABQAHAAUA///8//r//P/7//v/+v/6//n/+P/2
//j/9//3//f/9f/x//H/9//3//f/+P/7//n/+v/6//v/+v/5//j/9//7/wAABAAHAAcA
BQAFAAcABgADAAMAAAAFAAkADQAQABAAEAAQABAAEAAQABAAEAANAAwADAAMAA4AEAAO
AA0ACwAMAAwACwALAAwADAALAA4AEQASABMAEQAQAA4ADgAOAA0ADQANAA8ADwAQABAA
EgASAA0ACwANAA0ACwALAAsADAAPABAADQAMAAwADQANAA0ADAAKAAsADwANAAsADAAL
ABAAEgAUABQAFAAUABEAEQARABEADQANAA4ADgARABEAEQAUABMADwAOAA4ADwAQABEA
EAAMAA==
         </WaveFormData>
      </LeadData>
      <LeadData>
         <LeadByteCountTotal>10000</LeadByteCountTotal>
         <LeadTimeOffset>0</LeadTimeOffset>
         <LeadSampleCountTotal>5000</LeadSampleCountTotal>
         <LeadAmplitudeUnitsPerBit>4.88</LeadAmplitudeUnitsPerBit>
         <LeadAmplitudeUnits>��V</LeadAmplitudeUnits>
         <LeadHighLimit>2147483647</LeadHighLimit>
         <LeadLowLimit>268435456</LeadLowLimit>
         <LeadID>II</LeadID>
         <LeadOffsetFirstSample>0</LeadOffsetFirstSample>
         <FirstSampleBaseline>0</FirstSampleBaseline>
         <LeadSampleSize>2</LeadSampleSize>
         <LeadOff>FALSE</LeadOff>
         <BaselineSway>FALSE</BaselineSway>
         <ExcessiveACNoise>FALSE</ExcessiveACNoise>
         <MuscleNoise>TRUE</MuscleNoise>
         <LeadDataCRC32>3152730406</LeadDataCRC32>
         <WaveFormData>
+v/6//r/+v/4//j/+P/4//v//P/9//7/+v/4//b/9P/4//r//P/+//3//P/7//r/+v/6
//r/+v/5//j/9v/z//X/+P/4//j/+v/5//n/+f/2//X/8//y//j/9v/2//f/9//7/wIA
BAD9//z//f/+/wQACgAPAA0ADQANAAwACgAKAAoACAAKAAoACQAIAAgADAAPAA8ADgAL
AAgABAD8//7///8CAAYABQADAP3/9//5//n/9//1//P/7//t/+z/7f/u/+//7v/w/+//
6//q/+3/7f/s/+v/6v/q/+r/6v/q/+v/7P/s/+n/6v/n/+X/6//s/+z/7//4/wQAFgA8
AGAAbgB/AJkAvwDwACABOwEyAQgBwgB6AFgASgArAB8AJwAgAAwAAAD5//X/8f/w/+//
8f/0/+7/6P/m/+X/5v/j/+T/5v/p/+v/6f/p/+r/6v/n/+X/5P/j/+X/5v/n/+r/6//r
/+z/7f/t/+3/7v/v/+3/7P/r/+r/6P/o/+n/6f/r/+3/8f/0//P/8//z//L/7f/r/+z/
6v/s/+z/7P/s/+3/7//x//T/9v/1//T/9P/4//v//f////v/+f/3//b//f/9//3////9
//z/+//6//7/AgAFAAgACAAIAAgACAALAA0ADQAPAA4ADgAQABAAEQAQAA4ADgASABMA
EgAQAA0ADAAMAAsABgACAAMAAgAAAP///v/7//z///8DAAQAAgABAAAA///8//r/9//1
//P/7//u/+7/8//3//v//v/6//v/+f/2//n/+f/3//j/+P/5//j/9//0//H/7//v//L/
9f/4//v/+f/5//n/+P/1//X/9P/z//b/9v/2//b/+f/5//n/+f/5//n/+v/6//j/+P/4
//f/9v/4//P/8v/5//z//v////z/9//3//f/+P/6//3/AQD+//v/+P/2//r//f/+//3/
+//5//n/+v/3//f/9f/z//f/+v/8////+P/2//T/8v/u//f/+f/2//j/+P/4//j/+P/3
//X/9f/4//j/+P/4//X/8//x/+//8v/y//P/9//2//X/9f/1//n/AAACAP7//v8AAAIA
BAAHAAkABAAGAAkACwAMAAwACgAGAAYABwAFAAUABgAHAAoACAAFAAgABgAFAAAA////
////AAADAAEA/f/5//j/9v/y/+7/7P/s/+z/7f/u/+7/7v/s/+//7v/q/+n/6f/n/+b/
5f/k/+X/5v/n/+j/7f/s/+b/5f/s/+3/6//n/+D/2v/f//T/EgAoADYASABYAGcAjQDJ
APYAGgEzASwB+gCsAG4AXABYAEMAKwAhABQABAD4//X/9//3//b/8f/r/+j/6P/m/+H/
3//f/9v/3f/g/+T/5//l/+X/5v/m/+L/3//d/9v/3//i/+X/6v/r/+v/7P/t/+r/5//l
/+P/5f/m/+f/6P/k/+T/5f/l/+b/5//q/+z/6v/r/+z/7P/p/+n/7P/s/+3/7v/v//D/
7//v/+//8P/z//P/8//0//L/8f/v/+3/7//x//P/9v/4//f/9v/3//z//v8AAAIA/v/+
//3//P8AAAIABAAGAAYABQACAAEA//8AAAMABAAFAAQAAgACAAcABwAFAAIAAAAAAAEA
AQAAAP7/AQACAAMAAwADAAEA+//5//j/9P/w/+//7v/t/+3/7v/u/+//8f/v//D/8v/z
//P/8//y/+7/7//t/+r/7f/t/+v/7P/r/+3/7f/t/+//7//w//P/8v/x//D/7//t/+3/
7f/s/+z/7f/t/+3/8P/w//D/8P/x//H/8f/x//L/8//1//b/9P/y//D/7f/u//L/7//w
//H/8v/y//H/8//x//T/9//x//D/8P/x//T/9f/2//j/9//5//n/9//y/+3/6v/o/+3/
8f/z//X/8//y//D/7//v//D/8f/y//D/7//x//b/9P/y//D/7v/w/+//7f/t//H/8v/z
//T/8//z//P/8//w/+7/7f/v/+3/7f/u/+//8//6//z/+P/3//j/+f/6//z////7//7/
AgAFAAcACAAFAAAA/////wMABwAMABEADQAGAP7//P/9//3/+f/5//f/9//4//v/+//3
//P/8v/z//D/7f/s/+v/6v/q/+r/6f/o/+X/5//l/+L/4v/j/+f/6P/p/+r/5//m/+X/
5P/l/+L/4v/r/+z/5f/f/9//4P/e/+H/7v8IACIANgBKAGAAcQCRAMUA9gAaATMBLAH0
AKYAbgBeAFgARQArABUACAAGAP7/9f/1//P/8P/v/+n/4P/i/+L/4f/h/+P/4f/g/+D/
4f/h/+L/4//l/+b/4v/f/93/2//c/97/4P/k/+T/4//j/+P/4//j/+T/5f/m/+b/5v/m
/+T/5P/l/+X/5//n/+n/6v/s/+3/7v/u/+z/6//t/+z/6v/o/+b/5P/n/+v/7//0//T/
8//y//L/7v/t/+v/6f/s/+//8v/2//n/9//1//X/+P/6//z//v/+/wAAAQACAAUABgAH
AAgACQALAAsADQAIAAYABgAEAAUABgAGAAgACgAJAAYAAgACAAIAAwADAP7//P///wAA
AgABAAAA/f/7//v//P/6//f/9//3//f/+P/4//f/9//1//H/8P/w//D/7//u/+z/7//1
//j/+v/4//X/8P/u//D/8//0//X/8v/v/+3/7f/v//H/8//1//T/8//y//D/7f/t/+z/
6//u/+7/7v/u//L/8//0//X/9v/3//n/+v/3//b/9f/z//H/9P/w//D/9P/2//f/9//1
//P/9v/5//f/9v/2//f/+f/5//n/+v/4//n/+P/1//H/7//v//D/8//3//n/+//3//b/
9P/z//L/8v/y//L/8v/z//v////8//n/9v/z//D/8//1//b/+f/3//T/8f/u//D/8f/y
//P/9f/0//T/9//z//H/8P/v//X//P/+//r/+P/6//z//v8GAAsACQAOAAsACQAGAAIA
AgAAAAIABQAHAAcACAAJAAcAAgD8//z///8BAP//AQD8//v/+//9//7/+//4//j/9f/y
/+//7v/p/+j/6P/o/+n/6v/p/+3/6//m/+T/4//m/+j/6v/s/+f/5P/h/97/2//o//D/
6//k/+X/5f/l/+T/3v/l//z/GgAwAEQAVABcAHcApwDXAAIBJAEzARwB2ACIAGQAZgBW
ADEAGwARAAQA+P/2//X/8f/t/+r/5//n/+b/5P/k/+H/4f/j/+H/4f/i/+T/5f/j/+P/
5P/k/+T/4//j/+P/5P/m/+j/7P/p/+f/5v/l/+P/4//k/+X/6P/o/+j/6P/m/+b/5//n
/+f/5//p/+r/6v/r/+z/7P/s/+3/8f/y//H/8P/v/+7/6//r/+v/7P/y//P/9P/2//X/
9f/0//P/8//z//P/9P/5//n/+f/7//7//v/+//7/AAAEAAcACgAGAAQAAgAAAAYACQAK
AA0ABwAGAAcABgAHAAgACAAKAAoACQAGAAIAAAAAAAEAAQAAAAAABQAIAAcABQADAP//
/P/7//v/+P/2//X/9P/z//X/9v/2//f/9f/x//D/8P/y//P/9P/0//L/9f/1//T/9P/z
//D/8P/v//H/8f/x//H/8f/y//X/8//z//P/8//1//X/9f/0//T/9f/1//X/+P/4//j/
+P/3//f/9//3//f/9//4//j/9//2//X/8//2//r/9//4//3//v/+//3//P/5//v//f/3
//b/9v/3//f/9//3//j/+f/7//v/+f/6//n/+v/8//r/+//6//n/+v/6//n/+f/0//T/
9P/0//7/9f/r/+//+P/5//r/+//8//z/+//5//n/+P/2//T/8v/y//P/9P/1//T/8v/x
//P/8P/v/+//7//1//7/AgAAAP7/AAACAAQABgAHAAEAAgAHAAsADgAQAA4ADAAOABEA
EAAPAA8ADwAOAAoABQAGAAgABwACAAEA/v/9//3///8DAAEA//8AAPv/9v/x/+7/6//q
/+r/6v/s/+z/6v/t//D/7v/v//H/8v/y//L/8v/x//D/7//u/+v/7P/u/+v/6P/n/+X/
4//o//D/7f/y/wIAEAAoAEoAXgBrAIkAtwDmAAwBKQE0ARoB0gCCAGIAYABNACsAGQAY
ABYADAAHAAUA+f/0//X/8//s/+r/6P/o/+n/7P/r/+r/6v/r/+v/6v/p/+n/6P/n/+f/
6P/p/+r/7P/u//L/7//t/+z/6//p/+f/5v/l/+n/7P/v//L/7f/q/+j/5f/q/+3/8v/2
//X/9f/1//T/8f/x//T/9P/0//T/9P/0//D/7//u/+7/9f/3//n//P/7//v/+v/5//n/
+f/5//r/AQABAAEAAwABAAAA///+/wEABgAKAA4ADAAKAAgABgAKAA0ADgARABAAEAAS
ABIADgAMAAkACAAOAA8ADgAMAAoACgALAAsACAAGAAkACgAIAAcABgADAAEAAQACAAAA
AQABAAEAAQD///7//P/7//v/+f/6//z//P/7//r/+P/0//X/8//w//P/9f/1//j/+//9
//3//f/7//n/+P/5//b/8//w/+3/8f/1//n//P/8//3//f/9//z/+v/4//b/+P/5//r/
+//5//f/9v/0//f/+P/5//n/+P/6//X/9P/5//r/+v/5//v/+f/8/////f/8//z//f//
//////8AAP3//f/7//f/+v/7//7/AgD//////f/7//j/+P/3//f/9//4//n/+v/6//3/
/f/7//n/9//5//n/9f/w//T/9v/4//r/+v/5//f/9//4//b/9P/y//b/+f/8/////P/6
//n/+//4//f/9//3//j//v////r//P8AAAQACAAMAA8ACwAOAAsACQAGAAIABgAGAAoA
DwANAA0ADgAPABEADgAKAAwADwAPAAsACwAHAAUABAAFAAMA///7//r/+v/4//b/9v/z
//L/8v/y//T/9P/y//X/9P/w/+//7//s/+r/6P/m/+f/6P/p/+r/7//y/+7/7f/s/+f/
7f/x/+j/3v/l//j/EAAoADoATABeAHEAjwC9AOwAEgExAUABJgHcAI4AbgBmAFEANQAj
ABYADAACAP///f/5//b/9f/z/+7/5v/i/+T/5//s/+3/6f/o/+j/5//n/+f/6P/o/+r/
6//t/+//7P/s/+z/7v/q/+n/6f/p/+z/7f/v//H/8v/y//L/8v/v/+7/7v/t/+v/6//t
/+7/6//r/+v/6v/u//H/9//6//n/+P/3//b/9//3//f/+P/6//n/+P/4//b/9//3//f/
9//3//f/+P///wEAAwAHAAcABgAFAAQAAgAEAAUABgAJAAoACwAMAA0ADwAPABEAEAAQ
ABIAEgAQAA4ACwAKAA8AEQARABAADgAMAAsACQAJAAgADAAOABAADwAOAAsAAwD///z/
9v/6////BAAJAAYABAABAP/////9//7/AAD///3/+//4//b/+f/5//j/+v/5//b/9v/3
//n/+f/5//j/9//3//n/+P/3//b/9f/3//f/9//2//f/+f/6//v/+v/6//r/+v/9//3/
/f/9//3//f/+//7//P/8//z/+//6//z/9//2//r//P/9//3////9/wAAAwD8//r/+f/5
//n/+f/5//r///8DAAUABQACAP///v/+/wEAAwADAAMAAQAAAP7//f/5//j/9//2//n/
/f/+//3/9//1//P/9/8AAAAAAAAAAAAA/P/5//X/8//5//z///8CAP///f/7//n/9//2
//b/+f/2//X/9f/1//v/BAAIAAYABQAGAAcACAAKAA0ACQAMAA0ADQAMAAoADAAKAAwA
DwARABMAFgAZABgAFAAPABAADgALAAQAAQD9//3//v8BAAQAAQD+//7//P/4//T/8v/v
/+7/7v/u/+z/7P/q/+3/7//u//D/8//w/+7/7P/q/+v/7P/t/+7/7f/s/+j/5//u//X/
7//r/+7/8P/v//7/GAAsAD4AVgBqAIUAsQDhAAgBJgE1ASAB4gCYAG4AZABSADUAJQAf
ABIACAAEAP3/9f/1//r/9f/t/+z/8P/u/+z/6//s/+n/6f/q/+z/7f/q/+n/6f/o/+f/
5//o/+n/5//o/+n/7P/r/+v/7P/t/+z/6//r/+v/7v/u/+7/7v/u/+7/7//v/+//7//x
//L/8v/z//T/9P/x//H/9P/0//b/9v/2//b/8//z//P/9P/5//n/+f/6//n/+f/4//f/
+P/5//r//P8AAP///v///wMABAAFAAYABgAIAAkACgAKAAoACgAKAAsACwAJAAkACQAM
ABEAFAARAA4ACgAIAAwADQAMAAoACgAKAAsACwAIAAYACQAKAAgABQACAP3//P/9////
/v/+////AAABAP3//P/6//n/+v/3//f/+P/4//f/9v/0//T/+f/7//z/+v/3//L/8P/z
//f/+f/7//n/9//2//f/9f/1//X/9f/3//f/9//2//X/9f/0//P/9v/2//b/9v/3//f/
9//3//X/9f/2//b/9//4//n/+f/6//7/+//8//z//P/7//n/9//1//j/+//4//j/+f/7
//3//f/9//7//v////7/+//6//n/+v/8//v//f/9//3/+//6//j/9//1//b/9//4//v/
//8AAP//+v/3//j/9//5//r/+v/6//b/9//4//n/+v/6//n/9//3//f/9v/1//T/9P/1
//b/9//4//j/+f/9//n/9//2//X/9v/8//3/+P/5//z///8CAAgACwAHAAoACgAJAAcA
BAAHAAgADQATABIAEQARABEADwAKAAQABAAEAAMA/v/9////AQAEAAkABgD///j/9P/1
//T/8//0//H/8P/w//D/7//u/+v/7f/u/+z/7f/v/+//7v/t/+z/6f/o/+f/5v/v/+b/
4v/n/+j/5f/n/+v/6v/m/+n/+P8KAB4AOABMAFgAcQCZAMEA7AAWAS8BLgECAawAagBe
AFoAPQAjABkADgAGAAAA+//1//X/9v/v/+X/6P/y//D/7P/r/+z/6f/l/+T/5P/j/+b/
5//p/+r/5v/l/+X/5f/j/+T/5f/o/+P/4f/g/9//4v/l/+n/7f/r/+r/6f/o/+r/7P/v
//H/7f/r/+v/6v/q/+v/7P/s/+3/7f/w//D/7v/u/+7/7v/r/+v/6//s//H/8f/x//L/
8//1//b/9//2//X/9P/0//f/9//3//n/+f/4//f/9v/7/wAABAAIAAcABgAFAAQABwAJ
AAkACwAGAAYACAAIAAcABgAEAAQABQAFAAMAAAADAAQABgAHAAAA/P/9//z/AAABAAIA
AQD8//v/+//4//X/9f/1//X/9f/2//b/9//z/+//7v/u//L/8//0//T/8P/z//P/8v/y
//H/7v/u/+7/7//u/+3/7//v//D/8//w/+3/6v/n/+v/7f/v//D/8P/x//H/8f/y//L/
8v/y//P/8//z//P/9f/1//b/9v/1//T/8//x//D/8v/t/+z/8v/0//X/9f/z//H/9P/3
//H/8P/w//H/8v/z//T/9v/3//n/+f/3//P/8f/x//L/8f/z//P/8//z//T/9P/1//X/
9v/3//j/9v/3//X/8f/x/+//8f/x/+f/5v/q/+z/7P/s/+z/7//x//L/9f/2//T/8v/w
/+//7//v/+//7v/s/+v/7f/r/+v/7P/t//L/+v/9//r/+f/6//v//P/+/wEA/f8AAP//
///+//z////+/wEABQACAAEAAQABAAQABAADAAgABQABAPn/9f/z//P/9P/3//j/9f/y
//L/8//w/+3/7P/l/+L/4P/e/+D/4v/i/+f/6P/m/+f/6f/m/+T/4v/g/+D/4P/g/+D/
7f/q/+j/6f/k/+H/3//Z/9r/4P/n//j/DgAmAD4AVABkAHkAnwDPAAQBLAEzARQB1gCI
AFoAVABGAC0AHQAXAAoA+v/2//H/5//d/+D/6//p/+T/5v/q/+j/5//o/+X/5P/k/+X/
5f/k/+P/4//i/+D/3//f/9//3f/e/9//4v/j/+P/5P/l/+f/6f/s/+//6//m/+H/3P/e
/+D/4//l/+P/4//l/+b/6f/r/+3/7v/t/+3/8P/w/+3/7P/r/+r/6v/r/+z/7v/u/+3/
7P/s/+3/7//w//H/8//z//P/9P/7//v/+//9//3//P/7//r/+//+/wAAAgAEAAQABAAE
AAUABwAHAAkABQAEAAUABAAFAAYABgAIAAgABwAEAAAAAwAEAAYABwACAAAAAwAEAAUA
BQAFAAMA/v/7//n/9P/0//X/9v/3//n/+v/6//v/9f/v/+z/6v/t/+//8f/y//D/8//z
//L/9f/1//P/9P/0//X/9P/z/+//7f/s/+3/7//v/+//7//t/+3/7f/s/+3/7//w//H/
8P/w//D/8P/v/+//7//v//D/8f/z//T/9P/0//T/8//1//r/+P/6//v//P/8//v/+P/1
//f/+f/0//L/8f/x//L/8//0//b/9f/3//f/9f/2//X/9v/4//b/9//2//X/9P/0//P/
8//y//L/8v/y//X/+f/6//n/+//3//b/9v/2//b/9v/0//P/8f/x//P/8v/x//D/8f/z
//X/9//0//L/8f/z//P/8//0//X/9f/6//r/9P/2//j/+v/8/wIABwAFAAoACQAJAAgA
BgAGAAQABgAJAAcABwAIAAkACwAIAAQABgAFAAMA/f/7//r/+//9/wEA///7//f/9v/2
//T/8v/y/+z/6P/l/+L/5v/o/+j/7f/u/+z/7f/v/+v/6P/l/+L/5P/k/+T/5P/l/+j/
7P/t/+r/5f/h/+H/4v/g/+f/+v8KABwANgBOAFwAdQCfANEA/gAgATEBJAH2ALIAeABe
AFAANwAhABUACAAAAPj/7//r/+n/6v/r/+n/4v/g/+z/6//r/+3/6//m/+T/4//h/+P/
4//k/+T/5f/l/+b/5//l/+b/5//q/+b/5f/l/+X/5P/j/+P/4//m/+b/5v/m/+T/5P/l
/+X/5P/j/+T/5P/p/+3/8f/0//D/7f/t/+r/6//s/+3/7v/t/+3/7f/u/+//7//v//D/
7v/v/+//7//v/+//7//w//j/+f/6//3//v/+//7//v///wIABAAGAAUABAADAAIAAwAF
AAUABwAFAAYACQAKAAcABgAEAAQABwAHAAUAAgAFAAYACAAJAAQAAgAFAAYABgAFAAQA
AQD8//n/9//y//T/9f/2//f/9P/0//P/8//1//P/9P/2//T/8//y//D/7//z//T/9P/x
/+//6//q/+z/7//w//H/7v/t/+3/7//y//P/9P/1//T/8//y//D/8P/x//H/8f/1//b/
9//4//b/9f/0//P/9f/1//b/9v/y//D/7v/r/+//9v/2//r/+P/2//P/7//z//P/+P/9
//v/+v/6//v/+P/1//L/8P/0//n//P/9//j/9f/0//T/9//5//n/+f/2//b/9f/1//T/
9P/0//T/9P/3//f/9f/3//X/+//8//j/9v/0//L/8P/v/+3/7f/x//L/8//0//X/9f/1
//X/9v/2//f/+//0/+//6//n//H//P8CAAIA///+//3//P8CAAUAAQAEAAcABwAGAAQA
BAACAAQABwAHAAcACAAJAAkABgACAAQABQAFAAEAAQD8//v/+//9/wAA/f/6//r/+f/2
//P/8v/t/+z/7P/s/+v/6v/n/+n/5//k/+T/5f/o/+j/6P/o/+n/6v/r/+z/6f/u/+r/
5//k/+H/3//f/+D/5v/3/wwAGgAuAEYAWABoAIEAqQDXAAABJAE1ARgB0ACIAGQAXgBO
ADEAHQAPAAQAAgD8//P/8//1//T/8//1/+7/4v/e/+H/5f/r/+3/6//q/+r/6f/p/+n/
6v/q/+b/5f/l/+X/5f/m/+f/6v/q/+n/6f/p/+b/5f/l/+X/6f/q/+v/7P/r/+z/7v/v
/+3/7f/v//D/7f/t/+3/7P/t/+3/8P/w//H/8v/z//T/8f/x//H/8v/y//H/8P/w//P/
9f/2//f/9f/1//X/9v/8//3//v8BAAQABAAEAAQAAwAEAAQABAAGAAYABgAGAAoADQAO
ABEADAAMAA4ADgANAAwACgAKAAwACwAIAAQABAAEAAUABQAEAAIABQAGAAQAAwACAP//
//8BAAQABAABAP///f/7//j/+P/3//f/9f/x//D/8P/y//P/9P/0//P/9//4//j/9P/x
/+z/6v/u//H/8v/z//X/9f/2//n/9//3//f/9//3//f/9//2//X/9f/0//P/8v/y//L/
8v/1//X/9f/1//P/8//0//T/9v/2//b/9f/3//r/9v/2//v//P/8//v/+v/3//n/+//3
//b/9v/3//j/+f/6//z//P/9//z/+f/0//H/8P/w//T/+f/8////+//6//j/9//1//b/
9//4//n/+//6//f/8f/4//r/+v/6//r/9//z/+7/6//x//T/9//6//f/9f/z//H/9P/0
//X/+f/0//P/8//z//b//P/9//j/+v/+/wIABgAKAA0ACQAMAAsACwAKAAgABQACAAMA
BQAFAAUABgAHAAoACAAFAAgABQADAP3/+//7//v//P///wEA/f/5//j/9v/y/+7/7P/r
/+z/7v/w/+3/7P/p/+v/6//o/+j/6f/q/+r/6v/q/+n/6P/n/+b/4f/i/+7/8f/k/9//
5f/h/9r/3v/r/wIAGAAoAD4AVgBoAH8AowDVAAoBLAEzARgB2ACQAGQAXABSADkAJwAf
AAoA9v/u/+n/8f/3/+7/5//p/+j/5v/s/+f/5f/l/+H/4//k/+b/5//p/+n/6v/q/+b/
5f/l/+X/4//i/+H/4v/k/+X/5//p/+b/5f/l/+X/6f/q/+v/7P/p/+j/6P/n/+n/6f/r
/+z/6//r/+v/6v/o/+f/6f/o/+n/6v/r/+z/6v/p/+j/6P/t/+//8f/0//b/9//3//f/
9v/1//T/9P/4//f/9v/3//v//P/9//7//v8AAAEAAgAFAAYABwAIAAgACQAIAAkABgAG
AAgACAAHAAYABAAEAAkACQAHAAQAAQAAAAAA//////7/AgAEAAMAAQD///v//P/9////
/v/6//n/+P/3//P/8v/w/+//7//t/+7/8P/x//H/8f/w/+z/7//v/+7/8P/v/+z/7P/r
/+3/7f/t/+7/7f/t/+//7f/t/+3/7f/v/+//7//u/+z/7f/t/+3/8f/y//P/9P/z//H/
7//t/+7/7//x//L/8//0//X/9f/0//b/8f/w//D/8P/v/+3/8f/x//b/+//1//T/9P/1
//f/9//3//j/9f/1//P/7//w/+//8P/y//X/9//3//f/8//y//D/7//v//D/8f/y//D/
7v/w//D/8P/w/+//7f/q/+n/7v/w//L/9P/y//H/8P/v/+3/7P/s/+//7v/t/+3/7f/v
//b/+P/0//f/+v/9/wAAAgADAP3//v8CAAMAAwACAAAA/P/8//3/AQADAAYACQAIAAQA
//8AAAIAAQD8//v/9//1//T/9f/5//f/9f/2//P/8P/t/+z/7P/s/+3/7v/q/+j/5P/l
/+f/5P/k/+X/4//i/+H/4P/j/+T/5f/m/+P/6P/q/+f/5v/n/+H/3f/e/+D/3//q/wQA
HAAqAD4AVABrAIcAsQDgAA4BLwE2ARgB0gCAAF4AWAA9AB8AGwAWAAIA8v/r/+f/6//u
/+n/5f/s//D/7P/o/+f/6P/l/+H/4P/g/9//3v/d/93/3P/c/93/3//h/9//4P/h/+T/
4P/f/9//3//h/+H/4v/j/+b/5v/m/+b/5P/k/+X/5f/i/+H/4v/i/+L/4//k/+T/4//j
/+b/5v/o/+r/7P/u/+//7//v//D/8P/v/+7/7v/t/+3/7P/r/+z/7f/u//D/9v/3//j/
+//4//b/9P/y//T/+P/7//7///8AAAEAAgACAAMAAgADAAAAAAACAAIABQAGAAYACAAI
AAcABAAAAAAAAAABAAEA///+/wIABAADAAEA///7//r/+f/5//b/9f/1//X/9f/y//L/
8f/x//D/7f/t/+7/7f/t/+3/7P/t//H/8v/y//D/7f/o/+b/6P/r/+z/7f/r/+n/6P/p
/+z/7f/u/+//7P/r/+r/6P/s/+//8f/z//D/7v/s/+r/7f/t/+3/7f/t/+3/7v/u//D/
8P/w/+//7//y/+7/7v/y//T/9f/1//H/7f/u/+//7f/u//D/8//z//P/8//0//X/9//3
//X/8v/v/+7/7v/y//X/9v/3//b/9v/1//X/8P/w//D/8P/0//f/9//1/+v/6P/r/+7/
8f/0//L/8f/v/+//9P/0//T/9P/y//H/8P/v//D/8P/x//X/8f/v/+7/7f/x//j/+v/2
//n//P///wIAAwAFAAAAAgAAAP///f/6//z//P8AAAUABgAHAAkACwAJAAQA/v/+/wEA
AQD9//3/+f/5//r//f/7//f/8//y//P/8v/x//L/7v/s/+v/6v/s/+z/6v/t/+n/5P/i
/+H/4//k/+X/5v/k/+T/5P/k/+P/4v/k/+P/3v/Z/9//5//e/9r/7/8GABQAKgBCAE4A
YAB/AKkA1QAAASABJQEOAdgAkABmAFwAUAA9ACkAHQAQAAIA9P/v/+//7//w/+f/4f/i
/+T/4v/j/+X/6f/p/+f/5v/m/+X/5f/l/+b/5v/m/+X/5f/l/+P/5P/l/+j/4v/f/93/
2//f/+H/5P/n/+b/5v/m/+b/5v/o/+v/7f/r/+n/6f/o/+r/6//s/+z/6//r/+7/7v/s
/+z/7P/s/+n/6f/p/+r/7//v/+//8P/y//X/9//5//v/+//7//z//v/7//j/9//6//r/
+v/6//v//v8AAAIAAAAAAAAAAAAGAAsADgATAA8ADgAPAA4ADAAKAAcABgAKAAsACgAI
AAoACgALAAsABQACAAQABAACAAEAAAD9//n/9//2//L/8P/v/+7/7f/v//L/9P/3//f/
9f/2//j/9v/z//D/7P/v//X/+P/6//j/9f/w/+7/7f/v/+//7//s/+v/6//t/+7/7//w
//H/7v/t/+z/6v/s/+3/7f/t//H/8v/z//T/9P/z//L/8f/v/+3/7P/q/+//8v/1//f/
9f/2//D/7v/v//D/8P/v//H/7//y//X/8f/w//D/8f/z//P/8//0//P/9f/1//P/9P/z
//T/9v/0//X/9P/z//L/8v/x//H/7P/q/+j/5v/p/+3/7v/t/+3/6//t/+3/7f/u/+7/
7v/q/w==
         </WaveFormData>
      </LeadData>
      <LeadData>
         <LeadByteCountTotal>10000</LeadByteCountTotal>
         <LeadTimeOffset>0</LeadTimeOffset>
         <LeadSampleCountTotal>5000</LeadSampleCountTotal>
         <LeadAmplitudeUnitsPerBit>4.88</LeadAmplitudeUnitsPerBit>
         <LeadAmplitudeUnits>��V</LeadAmplitudeUnits>
         <LeadHighLimit>2147483647</LeadHighLimit>
         <LeadLowLimit>268435456</LeadLowLimit>
         <LeadID>V1</LeadID>
         <LeadOffsetFirstSample>0</LeadOffsetFirstSample>
         <FirstSampleBaseline>0</FirstSampleBaseline>
         <LeadSampleSize>2</LeadSampleSize>
         <LeadOff>FALSE</LeadOff>
         <BaselineSway>FALSE</BaselineSway>
         <ExcessiveACNoise>FALSE</ExcessiveACNoise>
         <MuscleNoise>TRUE</MuscleNoise>
         <LeadDataCRC32>2045935757</LeadDataCRC32>
         <WaveFormData>
/v/+//7//v/+//7//v/+////AAABAAIAAgACAAIAAgAAAAAAAAAAAAIAAgACAAIABAAE
AAQABAAEAAQABAAEAAQABAAEAAQABgAGAAYABgAIAAgABwAHAAYABgAGAAYACAAJAAsA
CwANAA0ADAALAAsADgARABMAFAAVABUAFAAVABQAEQAQAAoABwAHAAQABAAAAP3//P/6
//z//v/+////AQACAAMABQAFAAUABwAMAA4ADgAOABAAEAAQAA8ADwAQABAAEAARABIA
EwAUABUAFQAVABUAFgAXABgAGQAbABwAHAAcABQAFgAYABwAJQAxADgANgAvACwAKQAb
AP3/3//O/8L/sv+l/5X/ff91/4L/nv++/9D/2P/j/+v/6//r//H/9f/9/wcADwAWABsA
IQAmACgAJwAnACcAKAAoACoALQAxADMANAA0ADQANgA2ADYANwA4ADgAOAA4ADgAOgA6
ADoAOgA7ADwAPAA8ADwAPAA8AD0APQA9AD0APQA/AD8APwA/AEEAQgBCAEEAPwBAAEAA
QABAAEAAQAA/AD8AQABBAEMAQgBDAEMAQwBCAEEAQQBBAEMARQBFAEQAQgBCAEMAQwBB
AEEAQgBCAEIAQgBCAEMARQBFAEUARQBGAEYARwBIAEUARQBEAEMARwBHAEYARgBFAEQA
QwBCAEMAQgBBAEAAQQBBAEEAQAA/AD4APQA8AD4APAA5ADgANgA3ADgAOAA1ADQAMgAw
ADAALwAuAC4ALgAvAC8ALgAsACwALQAtACwALAAsACwALAAsACwAKwArACoAKgAqACgA
KAAoACgAKQArACwALQAqACkAKgApACsAKwAqACgAKgAqACsAKwAqACkAKAAmACgAKAAo
ACgAJwAoACgAKAAoACcAJgAmACUAJQAkACQAJQAmACYAJwAoACcAJgAlACQAIwAiACEA
HwAfAB8AHwAdAB0AHgAeAB4AHgAdAB0AHQAdAB4AHgAeACAAIAAcABkAGAAXABYAFwAY
ABkAGgAZABgAFwAWABQAFAAUABQAFAATABMAFAATABIAEQASABMAFQAVABUAEwASABEA
EQASABUAFwAXABcAFgAUABMAEQANAAsABAD//////P/8//j/9f/0//T/9v/4//j/+P/3
//f/9//3//b/9f/2//j//P/8//z//v/8//z/+//7//z//P/8//z/+v/6//r/+//7//v/
+//7//n/+f/5//n//P/8//j/+v/8//r/+v8FABMAFgASAA0ACgABAOv/zf+3/6T/lP+E
/33/cf9b/1X/av+K/6b/sv+4/8X/y//H/8P/x//L/9H/3f/l/+r/7f/x//T/+P/3//n/
+f/6//r/+v/7//3//f/8//z//P/+//z//P/9//7//P/8//z//P/9//7///8AAAAAAAD/
//7//v/+//7//////////////wEAAQABAAEAAAAAAP///f/9//7//v/+//7//v/+//3/
/f/+////AQAAAAEAAQABAP7//f/9//3//f///////v/+//7//////wEAAQACAAIAAAAA
AAAAAQAAAP///v/9//7//v///wAA/v////////8DAAMAAgACAAIAAgACAAIAAAD+//z/
+v/7//v/+//6//r/+v/6//r/+//6//j/+P/3//f/9//2//j/+P/3//b/+P/3//b/9v/1
//X/9P/y//T/9P/1//X/8v/y//L/8v/y//L/8v/x//P/8v/y//L/8v/y//L/8v/y//P/
8//z//P/8//1//X/9f/1//T/8v/0//T/9f/1//P/8//z//L/9P/0//T/9P/1//b/9v/2
//T/8//y//L/9f/1//T/9P/0//T/8//z//X/9f/1//X/8//z//P/8//1//X/9f/1//T/
9f/3//j/9f/0//L/8f/z//P/9P/0//j/+P/0//L/8v/y//L/8v/y//L/8v/y//T/9P/0
//T/8v/y//L/8v/w/+//7//w//H/8v/z//b/9//5//n/+f/4//b/9P/z//f/+//+////
///+//z/+//8//n/+P/y/+7/7f/p/+j/5P/h/+D/4P/k/+b/5v/m/+f/5//n/+f/5f/l
/+f/6v/s/+z/7P/u/+7/7v/t/+3/8P/w//D/8P/w//D/8P/x/+//7//v/+//8P/x//L/
8//w//T/8v/u/+7/8v/0//v/BwAOABAADQAIAP//6//P/7f/pv+U/4b/ef9n/1P/Uf9i
/37/mv+o/7D/vf/D/7//vf/H/9H/1//f/+n/7P/t//H/9P/0//X/+f/5//r/+v/4//n/
+//7//r/+v/6//z//P/8//3//v/8//z//P/8//7//v/+//7//f/+//7//v8AAAAAAAAB
AAMAAwADAAMAAgABAAAA//8BAAIAAgABAP//AAAAAAAAAgACAAIAAQACAAIAAgADAAIA
AwADAAMABAADAAMAAwACAAMAAgAAAAEAAgAEAAUAAwADAAQABAACAAIAAgADAAMAAwAD
AAMABAAEAAUABgAIAAkACQAJAAoACQAHAAYABAAEAAQABAAFAAQAAwACAAEAAQABAAAA
AAAAAAAAAAACAAAA/f/8//z//f/+//7//v/+//3//P/8//v/+v/6//j/+f/5//j/+v/8
////AQD+//z/+v/4//v//P/9//3//P/6//n/+P/5//r/+//8//r/+//7//v/+f/5//v/
+//9//3//P/6//z//P/9//3//f/9//3//P/+//7//v/+////AAAAAAAAAAD///7//v/9
//3//P/8//z//P/7//v//v///wAAAQD+//3//P/7//7///8AAAEA/f/9//7//v/+//7/
/f/9//3//f/+//7//P/8//r/+v/8//z//P/8//z//f/+////AAD///7//f/8//z//P/8
//z/+v/5//n/+v/9//7///8CAAMABQAFAAUABQAEAAMAAwAFAAcACAAHAAcABgAEAAMA
BAABAAAA+v/3//f/9P/0//D/7f/s/+z/8P/y//L/8v/x//H/8f/x//L/8//2//r/+//6
//n/+v/8//z/+//7//z//P/8//z/+v/6//r/+//8//3//v////7//f/8//v//P/+/wIA
AgD8//r/AgANABMAGAAYABMAEgADAOf/zf+3/6L/kP+I/33/Zf9V/1n/cP+Q/6j/sP+4
/8X/zf/L/8v/0f/X/9//5//t//D/9f/7//7/AAADAAMAAwAEAAQABAAFAAcABwAHAAgA
CQAMAAsACgAKAAoACgAKAAoACgAIAAgACAAIAAoADAANAA4AEAAQABAAEQAQAA8ADgAN
AA8ADwAPAA8ADwAQABAADwANAA4ADgAOAA4ADgAOAA0ADAAMAAwADQAOAA8ADwAPAAwA
CwALAAsADQAPAA8ADgAOAA4ADwAPAA8ADwAQABAAEgASABIAEwARABEAEQARABEAEAAQ
ABAAEAARABEAEQATABMAEgASABQAFAAUABQAEQAQAA8ADgANAA0ADQAMAAwADAAMAAwA
CgAIAAUABAAGAAcACAAIAAoACgAJAAgABwAFAAMAAgADAAUABgAGAAMAAgACAAEAAgAC
AAIAAgAAAAAAAAD//wEAAAAAAAAAAAAAAAAAAAAAAAEAAQABAAMAAwAFAAUABQAFAAQA
AgAEAAQABQAFAAMAAwADAAIAAgACAAIAAgAFAAYABgAGAAYABQAEAAQABQAFAAQABAAE
AAQAAwADAAMAAwADAAMAAwADAAMAAwAFAAUABQAFAAEAAQACAAIABAAEAAMAAwABAAEA
AgACAAYABgACAAAAAgACAAIAAgACAAIAAgACAAIAAgACAAIAAgACAAIAAgACAAIAAQAB
AAIAAAAAAAAAAgAFAAcABwAHAAkACAAHAAcABwAJAAoACQAMAAwACwALAAoABwAGAAAA
+//7//j/+P/0//H/8P/w//H/8v/x//D/8//z//P/8//y//H/8v/0//f/+P/5//z//P/8
//v/+//8//z//P/8//z//P/8//3/+//7//v/+//9//3//f/9//7//P/6//r/+P/2//j/
AwARABoAGgAVAAwABQD5/+H/w/+s/5z/kP+H/3v/Z/9Z/2D/ev+a/7D/uP/D/83/zf/L
/8//0//V/93/5f/o/+//9//6//r/+//7//v//P/8//z//f///////v/+//7/AAACAAIA
AwAEAAIAAgACAAIAAgACAAIAAgABAAIAAgACAAQABAAEAAUAAwADAAMAAwAEAAUABgAH
AAYABgAFAAMABQAGAAYABgAEAAQABAADAAMABAAFAAcABgAHAAcABwAIAAcABwAHAAUA
BwAHAAYACAAIAAkACQAIAAcABwAGAAcACAAJAAsACwALAAsACwANAAwADAAMAAoACwAL
AAsACwALAAoACgAKAAoACgAKAAcABgAFAAQABgAHAAgACAAGAAYABgAGAAYABAABAAAA
AgADAAQABAAEAAQAAwACAAIAAQAAAAAA/v///////v/8//z//f/9//3//v///wAA/f/8
//v/+f/8//z//f/+//z//P/8//z//P/9//3//f/7//v//f/9//3//f/8//r//v/+////
///+//3//P/6//z//P/8//z/+//8//z//P/+//3//P/8///////+//7/+//6//j/9//8
//3//v////3//f/9//3//P/7//r/+f/5//n/+v/6//r/+v/5//n/+f/5//r/+v/6//r/
+v/6//j/9//3//f/9f/6//r/+v/6//r/+f/4//f/9v/4//j/+P/4//b/9v/2//b/9//3
//j/+v/4//j/+P/6//r/+//6//n/+v/6//r/+//8////AQABAAMAAgAAAP///v/7//r/
9P/z//P/8P/w/+z/6f/o/+j/6f/q/+n/6P/r/+v/6//r/+z/7f/w//T/8//y//H/8v/0
//T/8//z//T/9P/0//T/9P/0//T/9f/3//f/9//3//X/9f/1//X/+v/8//r/+P/4//T/
9P/7/wUAEAAUABMAEgANAP3/3//D/6z/mv+O/4P/d/9h/1H/Vv90/5T/qP+u/7n/xf/J
/8f/x//L/8//1//f/+b/7f/x//T/9v/3//f/9//4//j/+P/5//v/+//9//7///8CAAAA
AAABAAIAAgACAAIAAgABAAAA///+/wAAAgADAAQAAwACAAEAAQADAAMAAwADAAMAAwAD
AAMAAwAEAAQAAwAFAAYABgAGAAQABAAEAAMAAgACAAIAAwACAAMAAwADAAIAAQABAAEA
AwAFAAUABAACAAIAAwADAAMAAwAEAAQABgAGAAYABwAGAAUABAADAAUABAAEAAQABAAF
AAUABQAEAAMAAQAAAAIAAgACAAIAAQAAAP///v/9//3//f/8//z//P/8//z/+//4//T/
8v/1//f/+f/6//j/+P/3//b/9v/1//T/9P/0//X/9f/0//L/8v/z//P/8v/y//L/8v/w
//D/8P/v//H/8P/w//D/8f/y//P/9P/z//P/8v/x//P/8//1//X/8//z//L/8P/y//L/
8//z//X/9f/1//T/9v/2//b/9v/3//j/+P/4//f/9f/z//L/9v/3//f/+P/4//j/9//3
//b/9f/0//P/9//5//v//f/8//v/+v/5//f/9//4//j/+P/4//f/9//3//f/+P/4//r/
+v/6//r/+v/3//f/+f/8//z//P/8//z/+v/6//r/+v/8//z//P/8//z//P/8//z/+//5
//j/+P/6//r/+v/8//3////////////+//3//f/+/wEAAwADAAEAAAD+//3//v/7//r/
9P/x//H/7v/u/+r/5//m/+b/6v/s/+z/7P/v/+//7//v/+//7//x//T/9v/2//b/+P/4
//j/9//3//j/+P/4//j/9v/2//b/9//5//n/+f/5//v/+//7//v/+P/4//j/+v/8//r/
/v8LABkAGAASABEAEAAHAO3/zf+z/6T/lv+K/3v/Zf9T/1X/av+K/6b/sv+4/8X/y//L
/8v/0f/X/9//5//v//b/+////wAAAgAFAAUABQAGAAYACAAJAAsACwAMAAwADAAOAAwA
DAANAA4ADgAOAA4ADgAQABAAEAAQABAAEAAPAA4ADwAQABEAEwATABMAEwATABMAEwAT
ABMAEQASABIAEQATABQAFAAUABQAFAAUABMAFAAUABQAFQAUABUAFQAVABUAFQAWABcA
FQAXABcAFgAYABgAGQAZABsAGwAcABwAGgAaABoAGwAeAB8AIAAhACAAHgAdABwAHQAf
ACAAIQAhACEAIAAgACIAIgAiACIAIwAiACEAIAAdAB0AHQAcAB0AHgAfACAAHgAcABkA
GAAWABcAGAAYABkAGgAaABoAGgAZABgAGAAYABkAGQAYABoAGgAbABsAGAAYABgAGAAY
ABgAGAAXABkAGAAYABgAGgAaABoAGgAYABkAGQAZABcAFwAZABkAGwAbABoAGAAYABgA
GQAZABoAGwAcABwAGgAaABoAGgAcAB4AHwAgACAAHwAeAB4AHQAdABwAHAAfACAAIAAh
ACIAIQAgAB8AHwAfAB8AHwAfAB8AHwAfAB8AHwAgACAAIAAgAB8AHwAeAB0AHQAcABwA
HAAcABwAHAAbABsAGwAdABkAGQAdABwAGgAaABoAGgAcABwAHAAcABwAHAAcABwAGgAa
ABoAGgAaABkAGQAaABoAGgAaABwAHAAdABwAGwAcABwAHAAdACAAIwAlACUAIwAgABwA
GQAaABkAGgAWABAADwALAAoABwAFAAUABgAGAAgACAAIAAcABwAHAAcABwAHAAkADAAO
AA4ADgAQABIAEgARABEAEAAQABAAEAAQABAAEAARABEAEQARABEAEQARABEAEQAQABAA
EAASABIADgAQABsAJQAuAC4AJwAkAB8ADQDt/8//uv+q/5z/k/+F/3H/cf+C/5z/tv/K
/9T/3f/j/9//4f/l/+f/7f/3/wEAAAABAAcADAAMAA8AEwATABQAFAAUABUAFwAXABYA
FgAWABgAFgAWABcAGAAYABgAGAAYABgAGAAYABgAGAAYABcAFgAWABYAFgAXABcAFwAX
ABcAGAAZABoAGwAaABoAGQAXABUAFgAWABYAFwAYABkAGQAYABgAGAAZABgAGQAZABkA
GAAXABcAFwAWABcAFgAUABcAGAAaABsAGgAZABkAGAAaABoAGgAbABkAGQAZABkAGwAa
ABoAGgAcAB0AHQAdABwAGwAZABgAGAAYABgAGAAZABgAFwAWABMAEwATABIAEwAUABUA
FgAUABIADwAOAA4ADwAQABAAEAAQAA8ADgAOAA0ADAAMAA4ADwAPAA4ADQAMAAwACwAK
AAoACgAKAAoACgAKAAkACAAGAAUABAAFAAYABwAIAAgACQAJAAkABwAHAAkACQALAAsA
CgAIAAoACgALAAsACwALAAsACgAIAAgACAAIAAkACgAKAAoACgAJAAgACAALAAsACgAK
AAgACAAHAAcABwAHAAcABwAJAAkACQAJAAsACwALAAsABgAFAAUABAAFAAYABgAHAAUA
BQAGAAYABgAGAAYABgAJAAkACgALAAUABQAEAAQABAAEAAQABAAEAAQABAAEAAQABAAE
AAYABgAGAAYABAADAAMABAAEAAQABAAGAAcACQAJAAkACwAKAAkACQAOABEAEwATABAA
DgALAAkACQAHAAcAAgD9//3/+v/6//T/8f/w//D/8//2//f/+P/2//X/9P/z//f/+f/9
/wIAAgACAAIABAADAAIAAAD//wAAAAAAAAAAAAAAAAAAAQABAAEAAQABAP//////////
/v8CAAQAAgACAAIABgARABsAHgAeABsAFgAJAO3/zf+3/6j/mv+Q/4n/ef9n/2n/gP+g
/7j/wv/K/9P/1//X/9n/3f/h/+f/7//x//b///8DAAQAAgADAAcABwAIAAgABwAHAAgA
BwAHAAgACQAMAAoACgALAAwADAAMAAwADAAOAA4ADgAOAAwADAALAAoADAAMAAwADQAO
AA8AEAARABAADwAOAA0ADQAOAA4ADQALAAwADAAMAA0ADgAPAA8ADgAOAA4ADwAOAA8A
DwAPAA4ADQANAA0ADwARABEAEAAQABAAEQARABEAEQASABIAEQAQAA8ADwAQABEAEgAT
ABIAEAAPAA4AEAARABEAEQASABEADwAOABAAEAAQABAAEQAQAA8ADgALAAsACwAKAAoA
CgAKAAoADAAKAAcABgAIAAkACgAKAAoACgAJAAgACAAHAAYABgAHAAkACgAKAAkACAAI
AAcABgAGAAYABgAHAAgACQAJAAcABgAGAAYABAAEAAQABAAGAAcABwAHAAcABwAJAAkA
CQAJAAgABgAHAAYABgAFAAYABwAIAAgACAAIAAgACAAHAAgACAAIAAkACQAJAAoACQAJ
AAgACAAIAAgABwAHAAkACQAJAAkACQAJAAkACQALAAsACwALAAgABwAHAAYABgAGAAUA
BQAGAAcACQAKAAgACAAIAAgACgAHAAgACAAIAAgACAAIAAgACAAIAAYABgAGAAYABgAG
AAYABgAIAAcABwAIAAYABgAGAAgACwANAA0ADQALAAoACQAJAA0AEQAUABUAFQAUABIA
EQAPAAsACQACAAEAAQD+//7/+v/3//b/9v/4//r/+v/6//3//f/9//3//f/9////AgAG
AAYABgAIAAcABgAEAAMABQAGAAcACAAIAAgACAAJAAkACQAJAAkABwAHAAcABwAGAAgA
CAAIAAYABAAKABMAHQAmACYAIQAgABcA///h/8f/uP+q/6D/kf95/13/Wf9u/5D/qv+2
/8D/zf/T/8//0//b/9//5//x//X/+v8HAA0ADAAIAAsADwAPABAAEAASABMAFQAVABIA
EgASABQAFAAUABUAFgAWABYAFgAWABYAFgAWABYAFwAYABgAGAAXABYAFQAVABgAGQAa
ABsAGAAXABYAFQAWABgAGQAZABcAGAAYABgAGQAaABsAGwAYABgAGAAZABoAGwAbABsA
GAAXABcAFwAYABsAHAAcABsAGgAaABkAGgAbAB0AHgAgACAAIAAhAB8AHwAfAB8AHwAe
AB4AHgAcAB0AHQAdAB8AHwAeAB4AIAAgACAAIAAfAB4AHQAcAB0AHQAdABwAGQAYABcA
FgAZABgAFgAWABQAFQAWABYAFgAWABUAFAAVABUAFQAWABUAFQAUABIAEAAQABEAEQAR
ABIAEwAUABMAEgARAA8AEQAQABAAEAASABIAEgASABEAEQAQAA8AEQARABMAEwATABMA
EgAQABIAEgATABMAEwATABMAEgASABIAEgASABMAFAAUABQAEgARABAAEAAUABUAFQAW
ABQAFAATABMAFAATABIAEQAUABUAFgAXABcAFwAXABcAFAATABMAEgAQABAADwAPABAA
EQATABQAEgASABIAEgAQABEAEwAUABQAFAAUABQAEwASABEAEAAOAA4ADgAOABAAEAAQ
ABAAEAAPAA8AEAAQABAAEAASABQAFwAYABkAGQAYABcAFwAaAB0AHwAfAB0AHAAaABkA
FgATABIADAAHAAcABAAEAAEA/////wAABAAGAAYABgAFAAMAAQD//wEAAwAHAAwADQAM
AAsADAAOAA4ADQANAA4ADgAOAA4ADAAMAAwADQANAA0ADQANAA0ADQANAA0ADAAMAA4A
EAAQAA4AEgAfACsAKgAkACMAIAAPAPX/2f/F/7b/pP+U/4f/cf9h/2v/hP+g/7j/yP/S
/9f/0//R/9f/4f/n/+//+////wAABQAHAAgACgAPABMAEwAUABQAEQARABIAEQATABQA
FQAYABYAFgAXABgAGAAYABgAGAAaABoAGgAaABkAGgAaABoAHAAcABwAHQAbABsAGwAb
ABkAGQAZABkAGQAaABoAGQAXABgAGAAYABsAHAAdAB0AGgAaABoAGwAaABsAGwAbABwA
GwAbABsAGgAbABoAGAAZABoAHAAdABsAGwAcABwAGgAaABoAGwAdAB0AHQAdAB4AHgAf
ACAAHwAfAB4AHQAdAB0AHAAcAB4AHgAeAB4AGwAaABkAGAAZABkAGQAYABcAFgAVABQA
FQAUABIAEgAQABEAEgASABAAEAAPAA4AEAAPAA4ADgANAA0ADAAKAAoACgALAAsACAAI
AAgACAAJAAoACwALAAkACAAIAAgACgAKAAoACgAIAAkACQAJAAcABwAJAAkACQAJAAgA
BgAIAAgACQAJAAsACwALAAoACAAIAAgACAAJAAoACgAKAAoACQAIAAgACAAHAAUABAAG
AAgACQALAAwACwAKAAkACQAJAAkACQAHAAcABwAHAAcABwAIAAgACAAIAAcABwAHAAcA
CAAIAAcABgAFAAQABgAGAAQABAAEAAQABgAGAAYABgAGAAYABgAGAAQABAAEAAQABAAD
AAMABAAFAAYABwAKAAgACQAIAAcACQAIAAcABwAMAA8AEQARABAADgALAAkACQAHAAcA
AgD+//3/+f/4//b/8//y//L/9P/2//b/9v/5//n/+f/5//f/9//5//z//v/+//7/AAAA
AAAA/////////v/9//z//f/+////AQD//////////wEAAQABAAEABAACAAAA/P/8/wAA
BAANABsAIgAeABcAFAAHAOv/zf+5/6j/mP+K/4H/b/9h/2P/eP+Y/67/uv/G/9P/1//T
/9P/0//X/+H/6//x//b/+//9/wIABAAFAAUABQAGAAYACAAJAAsACwAJAAgABwAIAAoA
CgALAAwACgAKAAoACgAKAAoACgAKAA0ADgAOAA4ADAAMAAwADQANAA0ADQANAAsACwAL
AAsACQAKAAoACQALAAwADAAMAAwADAAMAAsADAAMAAwADQAOAA8ADwAPAA4ADQANAA0A
DwARABEAEAANAAwADAALAAwADQAPABAAEAAQABAAEQAPAA8ADwAPAA0ADAAMAAwADQAP
ABAAEQARABEAEAAQABAAEAAQABAADQAMAAsACgALAAsACwAKAAwADAAMAAwADgAMAAkA
CAAGAAcACAAIAAcABgAEAAIABAAFAAYACAAGAAcABwAGAAgACAAJAAkACAAIAAgACAAH
AAYABQADAAQABAAFAAYABAAEAAQABAAGAAcABwAHAAcABwAJAAkACAAHAAUAAgAGAAYA
BwAHAAcABwAHAAYABgAGAAYABgAJAAoACgAKAAkABwAFAAQABwAHAAYABgAGAAYABQAF
AAcABwAHAAcACQAJAAkACQAIAAcABgAFAAYABwAJAAoACAAIAAcABwAFAAUABgAGAAgA
CgAKAAoACgAKAAkACAAHAAYACAAIAAgACAAFAAQAAwACAAQABQAHAAoABwAGAAUABgAH
AAkACQAJAAsACgAJAAkACgANAA8ADwARABIAEgATABEADQALAAQAAQABAP7//v/8//n/
+P/4//j/+v/6//r//f/9//3//f/6//n/+v/8////AAABAAQAAgACAAEAAQACAAIAAgAC
AAMABAAFAAcABgAFAAQAAwAGAAcACAAJAAYABAAGAAgABgAEAAQACwAXACQAKgAlAB4A
GQAJAO3/0//A/7D/ov+V/4X/bf9f/2b/fP+Y/67/uv/J/9H/0f/R/9X/2f/f/+f/7//2
////BQAIAAoACwANAA0ADgAOAAwADQAPAA8ADgAOAA4AEAASABIAEwAUABQAFAAUABQA
EgASABIAEgAVABYAFgAWABYAFgAWABcAFwAXABcAFwAXABcAFwAXABcAGAAYABcAGQAa
ABoAGgAYABgAGAAXABcAGAAZABsAGgAbABsAGwAcABsAGwAbABsAHQAdABwAHAAcAB0A
HQAfAB8AIAAgAB4AHgAeAB8AHQAdAB0AHQAeAB4AHwAgAB8AHwAeAB0AIQAhACAAIAAg
ACAAIAAgAB0AHAAbABoAGgAbABwAHAAaABoAGgAaABwAGgAXABYAFgAXABgAGAAXABYA
FAASABUAFQAVABYAFQAVABQAEgAUABQAFQAVABQAFAAUABQAEgASABIAEQATABIAEgAS
ABQAFAAUABQAFgAXABcAFwAWABUAFgAVABUAFQAUABIAFgAWABcAFwAXABcAFwAWABYA
FgAWABYAFQAWABYAFgAYABcAFgAWABcAFwAWABYAGAAYABcAFwAXABcAFwAXABcAFwAX
ABcAFwAXABcAFwAVABUAFgAWABYAFgAVABUAFQAVABYAFgAUABQAFAAUABQAFgAUABQA
FAAUABYAFgAWABYAFgAWABYAFgAWABYAFgAWABQAEwATABQAFAAUABQAFgAYABsAHAAd
ABsAGgAZABkAHQAhACQAJQAiACAAHQAbABwAGQAYABIADQANAAoACgAIAAUABAAEAAcA
CgALAAwACwALAAsACwALAAsADQAQABIAEgASABQAEgASABEAEQAUABQAFAAUABIAEgAS
ABMAFAAVABYAFwAVABUAFQAVABYAFAAUABYAEgAQABoAJwAzADgANAAvACoAHQAFAOn/
0//C/7L/pv+V/3v/Z/9r/4L/oP+6/8T/0P/f/+H/3f/f/+n/7//3/wEACQAQABUAFQAW
ABgAGwAfAB8AIAAgACAAIQAjACMAIAAgACAAIgAkACQAJQAmACUAJAAjACIAJAAkACQA
JAAnACgAKAAoACgAKAAoACkAJwAnACcAJwApACkAKQApACkAKgAqACkAKQAqACoAKgAo
ACgAKAAnACcAKAApACsAKwArACoAKQArACsALAAtACwALQAsACoALQAuADAAMQAvAC8A
MAAwAC8ALgAtAC0ALwAvAC8ALwAvAC4ALgAuADAAMQAxADEAMgAxAC8ALgAuAC4ALgAu
AC8ALgAtACwAKwArACsAKgAqACoAKgAqACsAKgAoACgAJwAnACcAJgAmACYAJQAkACQA
IwAiACIAIgAjACMAIgAiACIAIwAjACIAIgAiACIAJAAkACQAIwAhACAAIAAgACAAIAAg
ACAAHgAfAB8AHwAfAB8AIQAhACMAIwAiACAAIgAiACMAIwAjACMAIwAiACIAIgAiACIA
IwAkACQAJAAkACMAIgAiACQAJQAlACYAJQAkACIAIQAhACEAIQAhAB8AHwAfAB8AIAAh
ACIAIwAfAB8AIAAgACAAIAAfAB8AIQAhACIAIgAgACAAIAAgACAAHwAfAB8AHQAdAB0A
HQAdAA==
         </WaveFormData>
      </LeadData>
      <LeadData>
         <LeadByteCountTotal>10000</LeadByteCountTotal>
         <LeadTimeOffset>0</LeadTimeOffset>
         <LeadSampleCountTotal>5000</LeadSampleCountTotal>
         <LeadAmplitudeUnitsPerBit>4.88</LeadAmplitudeUnitsPerBit>
         <LeadAmplitudeUnits>��V</LeadAmplitudeUnits>
         <LeadHighLimit>2147483647</LeadHighLimit>
         <LeadLowLimit>268435456</LeadLowLimit>
         <LeadID>V2</LeadID>
         <LeadOffsetFirstSample>0</LeadOffsetFirstSample>
         <FirstSampleBaseline>0</FirstSampleBaseline>
         <LeadSampleSize>2</LeadSampleSize>
         <LeadOff>FALSE</LeadOff>
         <BaselineSway>FALSE</BaselineSway>
         <ExcessiveACNoise>FALSE</ExcessiveACNoise>
         <MuscleNoise>TRUE</MuscleNoise>
         <LeadDataCRC32>2824667845</LeadDataCRC32>
         <WaveFormData>
EgASABIAEgASABIAEgASABIAEgASABIAEAAQABAAEAAPAA4ADQAMAAwADAAMAAwADAAM
AAwADAAMAAwACwALAA0ADQANAA0ADQAMAAwADAANAA0ADQAMAAoACgAKAAsADwAPABAA
EQAPAA8ADwAPAA8AEQAUABUAGAAZABkAGQAZABkAGAAVABMAEgASABAADQALAAkABgAE
AAUABwAHAAcABwAHAAcABwAGAAYABwAKAAoACgAIAAgACAAHAAYABgAGAAYABQAFAAUA
BQAFAAUABQAFAAQABgAGAAYABgAHAAcABwAHAAIAAwAHAA8AIAA7AFkAegCaAL4A5QD/
AAoBEAEeASYBGAH5AL8AZQDz/3n/EP/S/sX+3f78/hT/MP9P/2n/gf+d/7T/x//X/+H/
6v/0//f/9v/3//f/9//3//r//P/+////AQACAAQABQAFAAUABAAEAAMABQAGAAYABwAJ
AAsADQAOAA8AEAAQABEAEAAQAA8ADwAPAA8AEAASABMAEwASABQAFgAWABYAFQAVABUA
FgAXABcAFwAYABoAGwAbAB0AHAAcABwAHAAeAB8AHwAfACMAIwAjACMAIQAhACIAIgAg
ACAAIAAfAB8AHwAeAB4AHwAdABsAGwAdABwAHAAcABYAEwAQAA4ADgAMAAsACAAFAAQA
AgAAAAAA/v/8//r//P/5//n/+f/3//X/8//y//P/9P/z//T/9P/1//b/9//2//j/+//4
//j/+//8////AgAEAAcACQAIAAoACgAJAAoACgALAAsACwALAAsADAAMAAwADQANAA0A
DQAMAAwADQAPABEAEgARABAAEAAPABEAEQARABEAEwATABQAFQATABMAEwASABIAEgAT
ABQAFQAVABUAFQAVABYAFgAXABUAFQAVABUAGAAZABoAGwAbABoAGQAYABYAFQAUABIA
EgASABIAEgAQABAAEAAQAA8AEAARABEAEQASABIAEQARABMAEwAOAA0ADAALAAoACwAL
AAwADQALAAsACwALAAgACAAIAAkACgALAAsADAALAAoACgALAAsADAANAA0ADwAPAA8A
DwARABQAFQAWABkAGQAZABkAGAAWABIADwAOAA4ADAALAAcABQACAAIAAwAFAAUAAwAD
AAMAAwABAAAAAAABAAQAAgACAAAAAAACAAEAAAAAAAIAAgABAAEA////////////////
/v/+//7//v/+//3/AQADAP//AAADAAUACwAgAD0AWQB6AKAAxgDjAPcAAgEMARgBGgEK
AesAswBVAN3/Z/8G/9L+zf7p/gj/Hv8y/03/Z/99/5n/sv/D/8//3f/m/+z/8f/y//L/
8//0//X/9f/2//f/9//3//j/+v/7//z//f/9//7//f///wAAAAABAAMABQAHAAYABwAI
AAgACgAKAAsACwANAA0ADQAOAA8AEQASABIAEQASABEAEAARABEAEQASABMAEwATABQA
FgAXABcAGQAYABgAGAAYABgAGQAZABkAGQAZABkAGQAZABkAGgAaABsAHAAdAB0AHAAb
ABkAGAAXABUAEwATABMAEgASABIAEQAPAA0ADAAMAAoACQAGAAUABAACAAAA/f/6//f/
9P/2//P/8//z//L/8f/w//D/8v/y//D/8P/u/+//8P/x//X/+P/8//r/+v/9//7/AQD/
/wAAAgADAAUACAAJAAkACAAIAAkACQAJAAkACQAKAAwADAANAA0ADAALAAkACAAKAAsA
DAAMAAwADAANAA0ADQANAA0ADQANAA0ADgAPAA0ADQANAAwADgAOAA8AEAARABEAEQAR
ABEAEgASABMAEwATABMAEwATABMAEwATABIAEgASABIAEwATABMAEgASABIAEgASABEA
EgATABQAEAAOAAwACQAKAAwADQANABEAEQANAAoACgAKAAoACgAKAAkACQAJAAsACwAL
AAsACgAKAAoACwAJAAkACAAIAAoACgALAA0ADwAQABEAEQAOAA0ADAALAA4AEgAUABYA
GQAZABkAGQAbABoAFwAVABMAEgAPAA0ACQAHAAQABAAGAAkACgAJAAcABwAHAAUABAAE
AAUACAAGAAYABAAEAAYABQAEAAQABAAEAAMAAwADAAMAAwADAAEAAQAAAAAAAgACAAIA
AQABAAMAAwAAAAEABwAPACIAOwBfAIgAqgDMAO0AAQEKARgBJgEoASABEQHNAGMA8f95
/xj/5v7l/v3+Gv8s/0L/X/99/5f/rf/C/9P/4f/p/+7/9P/1//T/9P/1//b/9//2//b/
9v/1//b/+P/7//3/AAABAAEAAgAFAAcACAAIAAoACwAMAA0ADgAPABAAEAAQABAAEQAR
ABEAEQARABIADwAPAA4ADAAOABAAEAAQABAADwAOAA4AEAARABIAFAAWABcAFwAZABoA
GgAaABoAHAAdAB0AHQAdAB0AHQAdAB0AHQAeAB4AHgAeAB4AHQAbABsAGgAaABkAFwAV
ABUAEwASABIAEgARAA8ADQAMAAwACgAJAAYAAwACAAAA/v/+//z/+v/4//b/8//z//P/
8v/x//D/8P/y//L/8P/w//L/8//0//X/9v/4//v/+P/5//v/+//9//3//v8AAAEABAAI
AAoACwAKAAgABwAFAAgACQAKAAwACQAIAAgABwAKAAsACwAMAAoACwAMAAwADAAMAA0A
DQAPAA8ADwAPAA0ADQAOAA8ADQANAA0ADAANAA4AEAASABEAEQARABEAEwAUABQAFQAU
ABMAEgARABEAEQARABEAEwAUABUAFgAUABMAEgAQABEAEgATABQAEgASABIAEgAQABAA
EAAPAA8AEAAQAA8ADwANAA0ADwAOAA4ADgAOAA4ADwAPABAAEQAPAA0ACwAJAAoACgAK
AAsACQAJAAgACAAJAAoADAAPAA8AEAARABEAEQARABEAEQARABQAFQAWABkAGQAZABkA
FwAWABMAEQAQABAADgANAAsACQAGAAYABwAJAAkABwAHAAcABwAFAAUABgAIAAwACgAK
AAgACAAIAAcABgAGAAYABgAFAAUABAADAAIAAQACAAMAAwAEAAMAAgABAP////8BAAcA
CAAFAAkAFwAsAEcAaQCOALQA2ADzAAMBDgEaASIBIAEOAeUAmQAzALn/Q//w/sz+0/7v
/gz/Jv9E/1//d/+R/6v/wP/P/9n/4//q/+z/8f/0//b/9//4//n/+//8//3//f///wAA
AgADAAIAAwADAAQABQAHAAgACAAIAAkACgALAA4ADwAQABAAEAAQABEAEQAQAA8ADgAO
ABEAEwAUABQAFAAWABYAFgAZABkAGQAaABkAGQAZABoAGgAbABsAHQAfACAAIQAiACEA
IQAgAB8AIgAjACQAJQAjACMAJAAkACIAIgAiACEAIgAjACMAJAAjACEAHwAfABwAGgAZ
ABgAFwAVABMAEgASABAADwAMAAsACgAIAAYAAgAAAP7//P/+//v/+//7//r/+f/4//j/
9//2//P/8v/z//X/9//5//v//v8CAAAAAQADAAMABQAHAAgACgALAAgACgAKAAkADAAM
AA0ADQALAAsACwAMAA4ADgAPAA8ADQANAAwADAAMAA0ADgAOABAAEAARABEAEQARABEA
EQAPAA8AEAARABEAEQARABAAEAAQABEAEgAVABUAFQAVABMAFAAUABUAFQAVABUAFQAT
ABMAEwATABQAFAAUABQAFQAVABUAFAAWABYAFgAWABQAFAAUABQAEgASABIAEQAQABAA
DwANAA8ADwANAAkACgAMAAwADAAMAAwACwALAAsACQAJAAkACQAKAAoACgALAAkACQAI
AAgACAAIAAkACwANAA4ADwAPAA8ADwAPAA8ADwASABMAFAAYABkAGgAbABkAGAAVABMA
FAAUABIAEQANAAsACAAIAAcACQAJAAcABwAHAAcABQACAAIAAwAGAAgACAAGAAYABAAD
AAIAAgAEAAQAAwADAAEAAQABAAEA//////7//v8AAAAAAAD///3//f/9//z/+//9/wUA
FAAtAEsAbACOALAA0QDtAAABCAESARwBGAEDAdUAhwAZAJ//Lv/k/sn+3f78/hT/KP9D
/1//d/+N/6b/u//J/9f/5P/q/+3/7P/u/+//8P/x//P/9P/1//X/8//0//b/9//5//v/
/P/+////AQACAAIAAgADAAQABQAIAAkACgAKAAwADAANAA0ADQANAA0ADgARABMAFAAU
ABIAFAAUABQAFQAVABUAFgAWABUAFAAUABIAEwATABUAFgAWABYAFgAYABkAGQAZABkA
GQAZABkAGwAbABwAHAAbABoAGQAXABkAGQAYABgAGQAXABUAFQAVABQAFAAUABEADwAN
AAwACgAIAAcABAABAAAA/v/8//r/+P/2//T/9f/z//T/9f/z//H/7//u/+z/7P/q/+r/
7P/t/+7/7//w//L/9f/y//T/9//4//v/+//8//7////9/wAAAQABAAMABAAGAAcABQAF
AAUABgAIAAgACQAJAAcABwAGAAYACAAJAAoACgAJAAgACAAHAAcABwAHAAcACAAJAAsA
DQAMAAsACgAIAAoACgALAAwACwALAAsACwANAA4ADgAPAA8ADwAPAA8ADgANAAwACwAN
AA4ADwAQABEAEQARABAADwAOAA0ADAAMAAwADAAMAAoACgAKAAkABwAIAAgABwAJAAcA
BwAHAAYABQAEAAMA//8CAAIAAgACAAIAAAD//////////////////wAAAAAAAAEAAQAB
AAAAAAAAAAAAAQADAAEAAgADAAMABQAFAAUABQAHAAoACwAMAA0ADQANAA0ADQAMAAkA
BwAIAAgABgAFAAMAAQD+//7//f///////f/9//3//f/7//v//P/+/wIAAQAAAP3//P/8
//v/+v/6//r/+v/5//n/9//3//f/9//4//n/+f/6//j/+P/4//f/+//9//v//P/9//n/
/f8MAB8APQBkAIoAsADTAO0A+AAAAQwBFgEQAfsA0QCFABkAnf8w/+L+wf7R/vD+Cv8g
/zv/U/9t/4X/oP+1/8P/0f/a/97/4//o/+j/6f/q/+v/6//s/+3/7f/u//D/8//1//T/
9f/1//b/9//5//r/+v/5//n/+f/5//z//f/+//7//v/+//////8BAAEAAQACAAIAAwAD
AAIABAAGAAYABgAHAAcABwAIAAkACQAJAAoACgALAAsADQAMAAwADAAMAA4ADwAPAA8A
DwAPAA8ADwARABEAEgASABIAEgASABEAEQARABAAEAAPAA0ACwALAAkACAAIAAgABgAF
AAQABAABAP7//P/4//j/+P/3//b/9v/0//L/8P/v/+v/6v/p/+j/5//m/+b/5P/k/+L/
4v/l/+f/6f/r/+r/7P/v/+z/7v/x//L/9f/3//j/+v/7//n//P/9//3//v/+////////
//////8AAAAAAAABAAEAAwADAAIAAgAAAAEAAgACAAQABAAFAAUAAwADAAMAAwAFAAUA
BgAHAAcABwAHAAYABgAGAAcACAAJAAkACQAJAAcACAAIAAkACwALAAsACwALAAsACwAL
AAkACAAHAAYACQALAA0ADgAMAAwADAAMAAgACAAIAAgACAAIAAgABwAFAAYABgAFAAcA
BQAFAAUABwABAAMABQAIAAcABgAFAAQAAgABAAEAAQACAAMABAAFAAQABAAEAAUAAwAD
AAIAAgAEAAQABQAHAAcACAAJAAkACQAJAAkACQAJAAwADQAOAA8ADwAPAA8ADwAOAAsA
CQAIAAgABgAFAAMAAQD+//7/AQADAAMAAQABAAEAAQD///7//v///wIAAAAAAP7//v8A
AP///v/+//7//v/9//3/+//7//v/+//9//3//P/8//z//P/8//v/+//5//n/+v/9/wEA
DQAmAEUAYwCCAKgA0ADvAAEBBgESASIBIgEMAeUAnQA3AL//Rf/s/sb+zf7r/gT/Hv86
/1X/b/+J/6P/uP/J/9f/4//q/+r/7f/y//L/8//0//X/9//4//n/+f/5//r//P/9//z/
/f/9//7///8BAAIAAgADAAUABwAJAAcABwAHAAYACgAKAAsACwANAA0ADQAOAAwADQAN
AAwADAAOAA4ADgAPAA8ADwAQABEAEQARABIAEgATABMAFQAWABYAFgAWABgAGQAZABkA
GwAbABsAGwAZABkAGgAaABsAHAAdAB0AHAAbABkAGAAYABcAFgAXABQAEgARABAADwAN
AAsACgAGAAQAAwAAAAEAAAD+//z//P/6//j/9v/2//P/8//z//L/8f/w//D/7//u/+v/
6v/o/+n/6v/r/+3/8P/0//L/9P/3//j/+//6//r/+//7//3/AAABAAEAAgACAAMAAwAD
AAMAAwAEAAQABAAFAAUABwAHAAYABgAGAAcACAAIAAYABgAHAAcACQAJAAkACQAHAAcA
CAAJAAsACwALAAoACQAIAAgACAAMAA0ADgAPAA0ADgAOAA8ADwAPAA8ADwAQABEAEgAT
ABIAEgASABIAEQARABEAEAAQABAAEAAQABAAEAAQABAADgAOAA4ADQAMAAwACwAJAAkA
BwAHAAcABwAHAAcABwAHAAMABQAJAAYABgAGAAYABgAIAAcABwAHAAcABwAHAAcABgAG
AAYABwAFAAUABAAEAAYABgAHAAkACAAIAAgABwAIAAkACgALAA0AEAARABIAEgARABAA
DwASABIAEAAPAA0ADAAJAAcABwAFAAIAAgADAAUABQADAAEAAQABAP//AAAAAAEABAAC
AAIAAAAAAAIAAQAAAAAA/v/+//3//f/9//3//f/9//3//f/8//z//P/8//z/+//7//v/
+//+//////8HABgAMwBTAHYAmgC+AOMA+wAEAQwBGgEeARAB8wC5AGMA9f97/xD/0v7J
/un+BP8Y/y7/S/9l/3v/l/+w/8P/zf/V/97/4v/j/+j/6//t/+//8f/x//L/8//z//P/
9P/2//f/9//3//b/9v/5//v//P/8//z//f/+////AAABAAIAAgACAAIAAwADAAMAAwAD
AAQABQAHAAgACAAIAAoACgAKAAoACQAIAAgACgALAAwADgAMAA0ADQAPABAAEAAQABAA
EAARABEAEQARABEAEQARABMAEwAUABQAEwASABEADwARABEAEAAQABAADwAOAA8ADQAM
AAwADAAKAAkACAAIAAUAAgAAAPz/+//6//j/9v/0//L/8P/u/+7/6//r/+v/7P/r/+r/
6v/q/+r/6P/o/+b/5//o/+n/6v/s/+//7P/w//P/9P/3//f/+P/6//v/+v/8//z/+//+
//7//////////////wAA///+//7//f///////v/+//7///8AAAAA/v/+////////////
//////////8AAAEAAQABAAEAAAAAAAAAAQACAAMAAwADAAMAAQACAAIAAwAEAAUABgAH
AAQAAwACAAEABAAEAAQABAAFAAUABQAEAAUABgAHAAgABAACAAAA/v///wAAAQABAAAA
AAD///3////9//3//f////////////v//f/6//r/+v/6//r/+P/3//f/9//4//n/+v/7
//z//P/8//3//P/7//n/+P/4//j/+f/7//v//P/9//3///////////8DAAYABwAIAAYA
BQAEAAMABAAEAAIAAQAAAAAA/v/9//n/9//0//T/9//5//n/9//2//X/9P/x//T/9v/5
//7/+//6//f/9v/1//P/8f/w//L/8v/x//H/8f/x//H/8f/x//H/8P/w//D/8P/w/+//
7//x//H/8v/z//f/AwAYADMAUwB6AKAAwgDdAOsA8gD8AAgBBgH0ANMAkQApAK//Pf/o
/sD+yf7l/vz+Ev8s/0n/Yf95/5X/qP+z/8H/z//Y/9r/2//c/+D/4f/i/+P/4f/i/+P/
4//l/+b/6P/p/+j/6f/p/+r/6//t/+7/7v/w//H/8v/z//P/8//z//L/9P/0//X/9f/3
//n/+//+//3//f/8//r//P/+//7//v/+//3//P/8//7///8AAAIAAAABAAEAAwACAAIA
AgACAAIAAwADAAMABwAHAAcABwAHAAcACAAIAAgACAAIAAcABQAFAAQABAAEAAMAAgAD
AAAA/v/9//z/+//5//f/9v/y//D/7//s/+3/7P/q/+j/5v/k/+L/4P/e/9v/2//b/9r/
2f/Y/9j/2v/a/9j/2P/a/9v/3P/d/+D/4v/l/+L/4v/l/+b/6f/q/+z/7//x//D/8v/y
//H/9P/0//X/9f/3//f/9//4//j/+P/5//n/+P/3//X/9P/2//f/+P/4//j/+P/5//n/
+f/5//n/+f/3//f/+P/5//v/+//7//r//P/8//3//v/9//3//f/9////AAAAAAEAAQAB
AAEAAQABAAEAAQABAAQABAAEAAQAAwADAAMAAgADAAQABQAGAAMAAgABAAAA/v/+//7/
/f/+/wAAAQABAAAA/f/8//v//f/7//r/+v/6//r/+v/8//v/+//7//r/+f/4//f/9//4
//n/+//9//3//P/8//r/+v/7//3//f/+///////9//3//f/9/wAABAAGAAgACQAJAAkA
CQAIAAYAAgD//wAAAAD+//3/+//5//b/9v/1//f/9//1//f/9//3//X/8v/y//P/9v/3
//j/9//4//f/9f/z//L/9P/0//P/8//1//X/9f/1//X/9f/0//T/8v/y//L/8f/x//P/
8//2//f/9/8BABQALwBPAHQAmgC+AN8A8QD8AAYBFgEaAQ4B6wCnAEMAy/9T//b+vP61
/tX+9P4K/yL/Q/9f/3X/kf+q/7n/w//T/+D/4v/f/+L/5v/n/+j/6f/q/+z/7v/v/+3/
7v/w//H/8v/z//P/9P/1//f/+P/4//b/9//4//n//P/9//7//v////7//v/9/wAAAQAC
AAQAAwADAAIAAAABAAQABQAGAAUABQAFAAYACQAJAAkACgAKAAsACwANAA4ADgAOAA4A
DAANAA0ADQARABEAEQARABAADwAPAA4ADwAQABEAEQATABMAEgASABEADwANAA0ACwAK
AAoACgAFAAMAAQAAAAAA/v/9//r/+//6//j/9v/0//L/8P/u/+7/6//r/+v/6f/n/+X/
5P/k/+T/4v/i/+L/4//k/+X/5v/o/+v/6P/r/+//8f/1//P/9P/2//f/9f/4//n/+f/8
//z//f/9//3//f/9//7/AAAAAAEAAQADAAMAAgACAAEAAQABAAAAAAAAAAEAAQADAAMA
AwADAAEAAQACAAMAAQABAAEAAAAAAAAAAQACAAUABQAFAAUAAwAEAAQABQAGAAcACAAJ
AAcABwAHAAcABwAGAAUABAAIAAkACgAKAAoACgAKAAoABgAGAAYABgAEAAQABAADAAMA
BAAEAAMAAwABAAEAAQD//wEAAwAEAAIAAgACAAIAAAD////////9//3//f/9//7//v/+
//////////7//v/+//7///8BAAQABgAIAAkABwAHAAcABwAJAAwADQAOAA8ADwAPAA8A
DQAMAAkABwAEAAQAAgABAAAA///9//7///8BAAEA///+//3//P/5//v//P/+/wIAAQAA
AP3//P/+//3//P/8//z//P/7//v/+//7//v/+//7//v/+v/6//r/+v/6//n/+f/5//v/
/P/9/wEADwAoAEcAZQCIAK4A1ADvAP0ACAEWASIBHAECAdMAgwAXAJ3/K//Y/rz+0/7z
/gj/Gv80/1X/c/+L/6X/uv/H/9H/2//g/+L/4//o/+v/7f/v//H/7//w//H/8f/z//T/
9v/3//b/9//3//j/+f/7//z//P/+////AAABAAAAAQACAAIABAAEAAUABQAFAAUABQAG
AAQABQAFAAQABgAIAAgACAAHAAcABwAIAAsACwALAAwACgALAAsADQAOAA4ADgAOAA4A
DwAPAA8ADwAPAA8ADwARABEAEgASABIAEgASABEAEQARABAAEAARAA8ADQANAA8ADgAO
AA4ACgAHAAQAAgAAAP7//f/6//v/+v/4//b/9P/y//D/7v/t/+n/6P/n/+T/4//i/+L/
5P/k/+L/4v/k/+X/5v/n/+b/6P/r/+j/6v/t/+7/8f/w//D/8f/x//P/9v/3//f/9v/2
//f/9//6//v//P/+//z//P/9//3//f/9//z//P/8//3//v/+//z//P/9//3//f/9//3/
/f/7//v//P/9//v/+//7//r/+P/4//n/+v/7//v/+//7//v//P/8//3/+//7//v/+//+
////AAABAAEAAAD///7/AQABAAEAAAD+//7//v/+////AAABAAIA/v/+//7//f/9//7/
/v/9//v/+f/5//n/+f/6//j/+P/4//j/+v/5//n/+f/7//v/+//7//j/+P/4//n/+f/5
//j/+P/6//r/+//9//z//P/8//v//f/9//3//f///wIAAwAEAAMAAwADAAMABQAEAAEA
///8//z/+v/5//n/9//0//T/8//1//X/8//z//P/8//x//D/8P/x//T/9v/2//T/9P/y
//H/8P/w/+//7v/s/+v/7P/t/+7/7//t/+3/7P/s/+7/7v/u/+3/7//t/+v/6v/t//P/
//8SAC8AVQB6AJ4AwgDfAOsA8gD+AAoBAgHqAMMAfwAZAJv/Jf/U/rT+wf7j/v7+FP8u
/0n/X/91/5H/qP+5/8P/y//U/9r/3f/g/+H/4f/h/+H/4v/k/+b/5//m/+b/5//n/+j/
6f/p/+r/6f/r/+z/7P/u/+//8P/x//L/8//0//T/9f/0//T/8//1//X/9f/2//b/9//3
//b/9v/4//j/+P/5//n/+f/6//3//f/9//7//P/9//3///8CAAIAAgACAAIAAwADAAMA
BwAHAAcABwAFAAMAAgAAAAIAAgACAAEAAwADAAIAAgABAP///f/9//z/+v/5//j/9v/1
//T/9P/0//L/8f/u/+v/6v/o/+b/5P/i/+D/3v/e/9v/2//b/9z/2//a/9r/2//c/9v/
3P/a/9v/3P/d/9z/3v/h/97/4v/l/+b/6f/p/+r/7P/t/+//8v/z//P/8v/y//P/8//y
//H/8P/w//L/8v/z//P/8//z//L/8v/0//X/9v/2//b/9v/3//f/9v/1//T/8//z//P/
9P/1//X/9f/1//T/9P/0//X/9v/5//n/+f/5//j/+P/3//f/+P/5//r/+//5//n/+f/5
//z//P/8//z//f/9//3//P/7//r/+f/4//f/+P/5//r/9v/2//b/9f/z//T/9P/z//X/
9v/0//T/9P/0//L/8f/x//H/8//z//P/8//x//D/7//v//L/8//z//T/8f/w//D/8f/x
//L/8//z//X/9f/1//X/9f/4//n/+v/+////AAABAAAA/v/6//f/+P/4//b/9f/z//H/
7v/u/+//8f/x/+//7//v/+//7f/r/+r/6v/s/+3/7v/t/+7/7f/r/+n/6P/q/+r/6f/p
/+v/6//r/+v/6v/p/+f/5v/p/+r/6//r/+n/5//p/+z/7f/r//H//v8XADcAXgCAAKAA
vwDZAOQA8AD+AAYBAAHnALUAZwD//4P/EP/C/qf+u/7g/vb+DP8r/0f/Xf91/47/o/+z
/8P/zv/U/9f/2v/c/93/3v/f/93/3v/f/9//3f/e/+D/4f/l/+f/6P/q/+r/6//r/+r/
6P/p/+r/6//u/+//8P/w//D/8P/x//H/8v/z//T/9v/0//X/9f/0//T/9v/2//b/+f/5
//n/+v/7//v/+//8//z//f/9////AAAAAAAAAAAAAAEAAQABAAEAAQABAAEAAwADAAQA
BAAGAAYABgAFAAMAAwACAAIA///9//v/+//8//z//f/+//r/9//0//L/8f/w//D/7v/r
/+r/6P/m/+P/4P/d/9r/3P/Z/9n/2f/Y/9f/1v/W/9T/1P/S/9L/1P/V/9b/1//X/9j/
2v/W/9n/3f/f/+P/4f/i/+T/5f/n/+r/6//r/+r/6v/r/+v/7f/t/+3/7v/s/+z/7f/t
/+7/7//v//D/8P/x//L/8v/w//D/8f/x//H/8f/x//H/8//z//T/9f/1//X/9f/0//L/
8v/z//T/9f/1//X/9f/3//j/+P/5//j/9//2//X/9v/3//j/+f/4//j/+P/4//n/+f/5
//j/9v/2//b/9v/2//b/9v/2//b/9v/2//X/8//0//T/8//z//H/8f/x//H/8v/w//D/
8P/w//L/8f/x//H/7//v/+//7//u/+7/7v/v/+//7//u/+7/7P/s/+3/7//x//L/8//z
//P/8//z//P/9v/6//z//v/+//3//P/7//n/+P/1//P/8v/y//D/7//t/+v/6P/o/+v/
7f/t/+v/6f/p/+n/5//m/+b/5//q/+r/6v/o/+j/6P/n/+b/5v/o/+j/5//n/+b/5f/k
/+P/5f/l/+T/5P/k/+T/5P/j/+X/4f/j/+b/4//l//X/DgArAE8AcgCUALYA0wDjAO4A
/AAKAQgB9ADFAHkAEwCX/x//yP6i/q3+z/7u/gT/HP85/1P/b/+H/5z/rf+9/8X/yv/M
/8//0v/V/9f/2f/b/9v/3P/d/93/2//c/97/3//g/+H/4f/i/+L/4//j/+L/4v/j/+T/
5f/n/+n/6//s/+7/7v/v/+//7f/t/+3/7v/w//H/8f/w//D/8v/y//L/8//z//P/9P/0
//P/8v/y//L/8//z//X/9P/0//T/9P/1//f/+P/5//n/+f/5//n/+v/7//3//v/8//z/
/P/7//n/+f/4//j/9//1//P/8//x//D/8P/w/+3/6//p/+j/5P/i/+H/3v/d/9z/2v/Y
/9f/1v/V/9T/1P/R/9H/0f/Q/8//zv/O/87/zv/M/8z/y//L/8v/y//N/9D/1P/S/9T/
1//Y/9v/2v/a/9v/2//b/97/3//f/+D/4P/h/+H/4v/j/+T/5v/l/+T/5P/j/+P/4//i
/+L/4v/j/+T/5P/k/+T/5f/l/+f/5//n/+f/5//n/+j/6f/p/+n/6f/o/+j/6P/p/+r/
6//r/+v/6//t/+7/7v/v//H/8f/x//H/7v/t/+z/6//s/+z/7P/s/+v/6//r/+r/7P/s
/+z/7P/o/+j/6P/o/+b/5v/m/+X/4//k/+T/4//j/+H/4f/h/9//3//f/9//3//h/+H/
4f/d/w==
         </WaveFormData>
      </LeadData>
      <LeadData>
         <LeadByteCountTotal>10000</LeadByteCountTotal>
         <LeadTimeOffset>0</LeadTimeOffset>
         <LeadSampleCountTotal>5000</LeadSampleCountTotal>
         <LeadAmplitudeUnitsPerBit>4.88</LeadAmplitudeUnitsPerBit>
         <LeadAmplitudeUnits>��V</LeadAmplitudeUnits>
         <LeadHighLimit>2147483647</LeadHighLimit>
         <LeadLowLimit>268435456</LeadLowLimit>
         <LeadID>V3</LeadID>
         <LeadOffsetFirstSample>0</LeadOffsetFirstSample>
         <FirstSampleBaseline>0</FirstSampleBaseline>
         <LeadSampleSize>2</LeadSampleSize>
         <LeadOff>FALSE</LeadOff>
         <BaselineSway>FALSE</BaselineSway>
         <ExcessiveACNoise>FALSE</ExcessiveACNoise>
         <MuscleNoise>TRUE</MuscleNoise>
         <LeadDataCRC32>1360586391</LeadDataCRC32>
         <WaveFormData>
BgAGAAYABgAGAAYABgAGAAYABgAGAAYABAAEAAQABAADAAIAAQAAAAAAAAAAAAAAAgAC
AAIAAgABAAEAAAD//wEAAQABAAEAAwACAAIAAwACAAIAAgACAP///////wAABAAEAAUA
BwAFAAUABQAFAAcACAAJAA0ADQAOAA8ADwARABEADwAPAA4ADgANAA0ACQAIAAUAAgAA
AAEAAgACAAAAAAAAAAAA/////wAAAQADAAUAAgAAAP7//f/7//v/+//7//r/+v/6//r/
+v/6//j/+P/4//f/+P/5//r/+//8//z//f/9//v//P8AAAUADwAhADkAWQCDALYA7gAh
AUwBbgGSAbgBzQHLAasBZgHsAEUAm/8m/wH/Ev8g/yz/Q/9g/3T/h/+d/6//v//M/9T/
3f/m/+r/5v/n/+j/6P/p/+r/7P/u//D/7v/u//L/9P/y//L/8v/0//X/9f/2//b/9v/3
//n/+v/6//v//P/8//r/+v/6//r/+P/5//n/+f/7//z//P/9/////////wAA///+//7/
/f/+//7//v/+/wAAAQABAAEAAAAAAAEAAQADAAMAAwACAAIAAgADAAMAAAAAAAEAAQD+
//7//f/8//v/+//5//n/+f/3//b/9P/1//P/8//w/+v/5//k/+H/4f/e/9r/1//T/9L/
0P/M/8v/yP/H/8b/xP/C/8H/wf++/73/vf+//7//v/+//8D/w//E/8X/yP/K/8z/zf/O
/9D/0//W/9v/3f/f/+T/6P/p/+r/7P/t/+//8P/y//L/8//1//X/9v/0//b/9//3//n/
+v/7//v//f/////////+//3//f/8/////////////////wAAAQD/////////////////
/wAAAQABAAEAAQADAAQABAAEAAMAAgABAAAAAwAEAAIABQAFAAUABAADAAAAAAAAAAAA
AQAAAAAA///9//z//P/8//3//f/9//z//v/+//7//v/6//7//v/6//j/+P/4//j/+//7
//v/+//7//v/+//7//j/+P/5//r//P/8//z/+//5//n/+v/8//r/+//9//3/////////
AQAAAAEABQAFAAgACQAJAAkABwAFAAUABAACAAEAAQD///7/+//4//j/+f/6//r/+P/4
//j/+P/2//X/9f/1//f/+f/2//T/9P/0//P/9P/1//X/9P/0//T/8v/y//L/8v/y//L/
8f/x/+//7//v/+7/8v/1//P/8//4//j/+/8HABsAMQBTAIMAuADoABUBPgFkAYgBqAG3
AbUBlQFEAb4AFwB3/xT/Af8W/yT/MP9B/1j/av9//5X/p/+3/8L/zP/T/9r/4P/i/+L/
5P/l/+f/5//o/+n/6v/q/+r/7v/w//D/8P/w//L/8//z//T/9P/1//X/9v/2//X/9f/1
//T/9v/2//b/9v/4//n/+f/5//v//P/8//3//P/7//r/+v/6//r/+//7//7//v/+//7/
//8BAAIAAwACAAIAAwADAAMAAwADAAIAAgACAAMAAwACAAIAAwADAAMABAAEAAQAAgAB
AP7//f/5//f/9v/0//X/8//z//D/8P/t/+v/6f/n/+T/4P/d/9z/3P/b/9j/1P/Q/87/
zP/M/8r/yf/J/8f/x//I/8v/yf/J/8n/yv/L/8z/zf/Q/9b/2v/d/+D/4v/l/+j/7f/t
/+3/8P/y//T/9v/5//v//f/+/wAAAAD//wEAAQACAAIABAAFAAUAAwAEAAUABQAFAAcA
BwAHAAgACQALAAwACwALAAsACwALAAsADAANAA0ADQANAA0ADQANAA0ADgAPAA8ADwAP
AA0ADgAOAA4ADgAOAA4ADgAOAA4ACwANAA0ADQAMAAsACAAIAAgACAAHAAYABgAFAAYA
BgAHAAgABQADAAEA/v8AAAAAAAAAAAQABAAAAP7//v/+//7//v/9//3//f/9////////
/////P/8//3//v/8//z//P/7//z//f///wIABAAFAAcABwAEAAMAAgADAAYABwALAAsA
DAANAA0ADQANAAsACwAKAAgABwAHAAUABAABAP7//v8BAAIAAgAAAP7//v/+//z/+f/5
//n/+//9//r/+P/4//n/9//3//f/9//2//b/9v/2//b/9v/2//T/9P/z//P/9f/1//X/
9P/0//X/9//1//T/+v///wkAGwA5AGMAkQDCAPQAIQFKAXQBnAG6AckBxQGfAU4BygAd
AHv/Fv/9/hL/Iv8q/zv/VP9s/4P/l/+n/7f/xP/M/9H/1v/Y/9j/3P/e/9//4f/i/+T/
5v/o/+j/6P/s/+7/7v/u/+7/8P/z//P/9P/0//H/8f/y//L/8P/x//L/8v/0//T/9P/0
//T/9f/1//X/8//0//T/9f/3//f/9//4//b/9v/3//f/+P/4//j/+P/6//v/+//7//7/
/v///////f/9//3//P/8//z//f/9//7//v///////P/8//v/+v/5//n/9//3//X/8//y
//D/7f/r/+v/6P/o/+X/4//h/93/2v/W/9P/0f/Q/87/yv/J/8b/xf/E/8L/wP+//7//
vP+7/7v/vf+9/73/vf++/8H/wv/D/8b/x//K/8z/zv/Q/9P/1v/b/9z/3f/h/+T/6f/s
//D/8//y//L/8//y//T/9//4//r/+f/6//r/+f/6//z//v////3//////////////wAA
AAADAAMAAwADAAMAAwAEAAUAAwADAAMAAwAEAAUABgAIAAcABwAHAAcABQAGAAYABgAE
AAQABAAEAAYABgADAAUABgAHAAcABwAEAAQABAAEAAQABAAFAAUABwAGAAYABgAFAAUA
BQAEAAIAAgACAAIAAAACAAIAAAAAAAAAAAAAAAAAAgADAAQABQADAAEA///9//z//P/9
//7//v/+//7//f/+////AQAEAAQABQAHAAcABwAHAAcACQAJAAkADAALAA0ADwAQABEA
DwANAA0ADAAOAA0ADQALAAgABQACAAIAAwAEAAQAAgAEAAQABAACAAMAAwADAAUABgAC
AP///v////3//f/9//3//P/8//z/+v/6//r/+v/7//z//P/9//z/+//6//j/+P/7/wEA
AQD+/wAACQAXACkARwBxAKMA1gAEAS8BWAF+AaABugHJAbkBhQEmAZQA5/9V/w7/C/8c
/yr/PP9X/2z/fP+T/6n/u//H/9L/2v/f/+L/5P/m/+j/6v/r/+3/7f/u/+//8P/w//D/
9P/2//T/9P/0//b/9//3//j/+P/1//X/9v/2//f/+f/7//z//P/8//z//P/7//v/+v/5
//v//P/8//3/////////AAAAAAAAAQABAAAAAAAAAAAAAAABAAEAAQAEAAQABQAFAAMA
AwADAAIAAwAEAAYABwAEAAQABQAFAAQABAADAAIAAwADAAEAAQD///3//P/6//b/8//y
/+7/7v/r/+n/5//n/+T/4P/d/93/3P/a/9b/0//Q/8//zv/O/8z/y//L/8r/yf/J/8v/
yv/J/8j/yP/K/8z/zv/S/9b/2v/d/+D/4//l/+f/6//u/+//8//2//f/+P/6//v//f/+
/wAAAAD//wEAAQACAAQABgAHAAcABQAGAAcABwAFAAcABwAHAAgACQALAAwADQANAA0A
DQANAA0ADgAPAA0ADQANAA0ADwAPAA8AEAARABEAEQARAA8AEAAQABAAEgASABIAEgAS
ABIADwARABIAEwATABMAEgASABIAEgATABIAEgARABEAEAAQABAADQANAA0ADAAMAAwA
DAAMABAAEAAOAAoACgAMAAwADAAMAA0ADQANAA0ACwALAAsACwAKAAoACwAMAAoACgAK
AAkACQAJAAoADAANAA8AEgATABEAEQARABMAEgATABcAFwAaABsAGwAbABsAGQAZABgA
GAAXABcAFQAUABEADgAOAA8AEAAQAA4ADgAOAA4ADAALAAsACwANAA8ADAAKAAoACQAH
AAcABwAHAAYABgAGAAYABgAGAAYABAAEAAMAAwAFAAUABQAEAAIAAQABAAMAAgACAAcA
EwAjADcAVwB9AKoA3AANATwBYAGEAagBxQHNAbkBfgEUAXcAzf9I/xH/Hv8y/zz/Sf9g
/3j/if+d/7P/wf/O/9j/4//q/+7/7P/s/+7/7//x//H/8v/z//T/8v/y//b/+P/5//r/
+//+//////8AAAAA/////wAAAAD+////AAAAAAEAAgADAAQAAwADAAIAAQACAAQABQAH
AAYABQAEAAQABgAGAAcABwAHAAYABQAEAAQABQAFAAUABgAGAAcABwAHAAcABwAGAAYA
BgAHAAcABgAGAAcABwAFAAQAAgAAAAAAAQAAAAEA///9//z/+v/3//X/9f/y//L/7//t
/+v/6f/m/+L/3//b/9r/2P/U/9P/0P/P/87/zv/M/8v/y//G/8X/xf/H/8b/xf/E/8T/
x//I/8n/zP/P/9L/1P/W/9z/3//i/+f/6v/r/+//8v/0//b/+f/7////AAACAAIAAQAD
AAMABAAFAAgACgALAAoACgAKAAkACwANAA0ADQANAA0ADgAOAA8ADwAPAA8AEQARABIA
EwASABEAEAAPABAAEQASABQAEwATABMAEwAVABYAFgAWABYAFgAWABYAFAAUABEAEwAW
ABcAFwAXABYAFgAWABYAEwASABIAEQAPAA4ADgAOAA8ADwAPAA4ADAAMAAwADAAMAAwA
DAAMAAsACwALAAsABgAIAAoACgAKAAoACQAJAAkACQAJAAkACQAJAAoACgALAAwADAAM
AAwACwALAAsADAAOAA0ADQAOAA0ADwAPAA8AEQASABMAFwAXABYAFwAXABcAFwAVABUA
FAAWABUAFQATABIADwAMAAwACwAMAAwACgAKAAoACgAIAAkACQAJAAsADAAIAAUABAAF
AAMAAwADAAMAAgACAAIAAAAAAAAAAAACAAIAAQABAAEAAQABAAAAAgADAAMAAwAEAAIA
BQANABkALwBRAH8AsgDoABcBRAFsAZIBuAHTAdsByQGSASgBiQDd/1D/D/8S/yj/Mv9D
/1r/cP+D/5f/rf+//8z/2P/f/+L/5v/o/+j/6v/r/+3/6//s/+3/7v/x//L/9//6//j/
+P/4//r/+f/5//r/+v/3//f/+P/4//n/+//9//7//P/8//z//P/+//////////3//v/+
////AAABAAIABAAEAAQABQAFAAYABgAGAAYABgAHAAcABwAGAAYABwAHAAcABwAHAAYA
BgAGAAcABwAGAAYABwAHAAgACAAHAAYAAwADAAEAAQD///3//P/6//n/9//3//T/8v/v
/+3/6//n/+T/4P/d/93/3P/a/9b/1f/S/9H/0P/N/8r/yP/H/8b/xf/F/8f/xv/F/8T/
xP/G/8j/yv/O/8//0v/U/9b/2v/d/+D/5f/o/+n/7f/w//D/8v/1//f/+f/6//z//P/9
//////8AAAIABAAFAAUABQAGAAcABwAFAAcABwAHAAgACQALAAwADAALAAoACQALAAsA
DAANAAsACwALAAsACwALAAsADAANAA0ADQANAAsADAAMAAwADgAOAA4ADgAOAA4ACwAN
AAsACwAKAAkACgAMAA4AEAAPAA4ADgANAAsACgAKAAoABwAHAAcABgAGAAYABgAGAAYA
BgAGAAYABwADAAMABwAIAAYABgAGAAYABgAFAAQAAwAEAAUABgAHAAYABgAHAAgACAAI
AAgABwAHAAcACAAKAAwADQAPAA8ADQANAA0ADwAQABEAFQAVABYAFwAXABcAFwAVABUA
FAAUABMAEwARABAADQAKAAoACwAMAAwACgAKAAoACgAIAAcABwAHAAkACwAIAAYABgAF
AAMAAwADAAMAAgACAAIAAAAAAAAAAAADAAQABAAFAAMAAwADAAIAAgABAP//AQAEAAgA
DQAfADMASwBxAKEA2AAKATkBXgGCAaoBygHVAckBlwE+Aa4A+/9j/xb/Ef8k/zD/QP9b
/27/gP+X/63/v//L/9j/5P/n/+b/6P/s/+v/7P/s/+3/7//w//H/8v/w//D/9P/2//b/
9v/2//j/+f/5//r/+v/7//v//P/8//v/+//7//r/+//8//3//v/+//////////3//v/+
/////v/9//z//P/+//7//////wAAAAAAAAAAAgADAAMAAwACAAIAAwADAAMAAwADAAIA
AgACAAMAAwAAAAAAAQABAAEAAgACAAIAAAD///z/+//6//n/+f/4//b/8//y/+7/7P/p
/+f/5f/j/+D/3P/Z/9n/2P/W/9L/z//M/8v/yv/I/8b/xf/F/8P/w//E/8f/xP/D/8L/
wv/D/8T/xf/I/83/0P/S/9T/2P/b/97/4//j/+P/5v/o/+z/7v/x//P/9f/2//j/+P/5
//v/+//8//7/AAABAAEAAQACAAMAAwABAAMAAwADAAEAAQACAAIABQAFAAUABQAFAAUA
BgAHAAkACQAJAAkACAAHAAYABgAIAAkACgALAAkACgAKAAoACgAKAAoACgALAAwACgAN
AA0ADQAMAAsADAAMAAwADAALAAoACgAJAAsACgAKAAoACQAJAAkACAAHAAYABQAEAAQA
BAAEAAQAAwADAAMAAwAGAAIAAQAFAAIAAgACAAIAAgAFAAUABQAFAAUABQAFAAUAAgAC
AAMABAAEAAQABAADAAMAAwAEAAYABAAFAAcABwAIAAkACgANAA4ADwATABMAEgARAA8A
DQAPAA8AEQASABEADwAOAAsACwAJAAcACAAHAAgACAAGAAYABgAGAAQAAQABAAEAAwAF
AAIAAAAAAAEA///////////+//7//v/+//7//v/+//7//v/9//3/+//7//v/+v/8//v/
+//9/wAAAAAFAA8AIQA5AF0AhwC6AO4AHQFEAWYBigGqAb0BuwGZAVQB3AA1AJH/JP8L
/yb/Mv84/0v/Yv92/4f/n/+z/8P/zP/S/9n/3v/e/+T/5//q/+z/7//t/+7/7//w//L/
8v/2//j/9v/2//b/+P/5//n/+v/6//n/+f/6//r/+v/7//z//P/6//r/+v/6//j/+f/5
//n//P/+////AQD///////8AAP7//v//////AgACAAIAAgACAAMAAwADAAIAAgADAAMA
AwADAAMAAgAEAAQABQAFAAYABgAHAAcABQAEAAIAAAABAAEA/////////f/8//r/+f/3
//f/9P/y/+//7f/r/+f/5P/g/93/2//a/9j/1P/R/87/zf/M/8r/yP/H/8f/xf/F/8b/
yf/I/8f/xv/G/8f/yP/J/8z/z//S/9T/1v/a/93/4P/l/+j/6f/t//D/8f/y//T/9f/5
//r//P/8//3//////wAA/v8AAAEAAQADAAQABQAFAAcACQAJAAkACAAHAAcABgAHAAcA
BwAHAAkACQAKAAsACQAJAAkACQAJAAkACQAKAAsACwALAAsACgAKAAkACAALAAwADQAO
AA0ADAAIAAkACgALAAsACwAMAAwADAAMAA0ADAAMAAsACAAGAAUABAAEAAUABgAGAAQA
BAAEAAQABAAEAAQABAAFAAUABQAFAAIABAACAAAAAAAAAAAA//////////8AAAEAAgAD
AAQABAAFAAYABQAEAAMAAQD/////AAACAAMABQAIAAkACwALAAsADQAQABEAFQAVABMA
EwASABEAEgARABIAEgAQAA8ADwANAAwACQAGAAYABwAIAAgABgAEAAQABAACAAMABQAH
AAsADAAIAAUABAABAP///////////v/+//7//v/+//7//v/+//7//f/9//v/+//7//r/
+v////////8CAAQACwAZAC0ASwB1AKcA2gAMATcBXgGGAawBygHZAdEBpQFCAagA9/9h
/xL/D/8k/y7/Ov9V/2z/fv+T/6f/uf/D/87/2v/j/+b/5v/m/+r/7P/t/+//7f/u/+//
8P/y//L/9v/4//b/9v/2//j/+//7//z//P/9//3//v/+//7///8AAAAAAAAAAAAAAAAD
AAUABgAHAAYABgAFAAUABwAHAAcACAAGAAYABwAHAAoACgAKAAoACAAJAAkACQAIAAgA
CQAJAAcABwAHAAYABwAIAAoACwAKAAoACwALAAoACgAJAAgABQAFAAMAAwACAAEAAQAA
APz/+f/4//T/9P/x/+//7f/p/+b/4v/f/9//3v/c/9j/1f/S/9H/0P/M/8r/yf/J/8T/
w//D/8X/x//H/8f/yP/K/8z/zv/S/9X/2P/a/9z/3//h/+P/5//r/+3/8v/2//f/+P/6
//v///8AAAIAAgAFAAcABwAIAAgACgALAAsACAAIAAgABwAIAAsADAANAA0ADQAOAA4A
DwAPAA8ADwAOAA0ADQANAA8ADwAPAA8AEQARABEAEgARABEAEQARABEAEgASABIAEAAQ
ABAAEAASABIADwARABIAEwATABMAEgASABIAEgASABIAEwATABIAEAAPAA4ACwALAAsA
CgANAA4ADwAQAA0ADAALAAoADQAJAAoADAAMAAwADAALAAsACwALAAoACQAIAAcABwAI
AAoADAAMAAwADAALAAkACQAKAAwADAANAA8ADwANAA0ADQAPABMAFQAaABsAGgAbABsA
GwAaABcAFgAUABYAFQAVABMAEgAPAAwADAALAAwADAAKAAoACgAKAAgABwAHAAcACQAL
AAgABgAGAAMAAQABAAEAAgACAAMABAAEAAQABAAEAAQABAADAAMAAQABAAEAAAAAAAEA
AwAFAAgACAANABsAKwBFAGsAmQDQAAQBMQFcAYIBqgHMAeEB3QGxAVwB0gApAIn/Hv8D
/xz/Lv84/03/aP9+/5H/p/+7/8f/0P/e/+f/5v/k/+j/6v/s/+3/7//x//L/8//0//P/
8v/1//b/9v/2//b/+P/5//n/+v/6//n/+f/6//r/+v/7//z//P/6//r/+v/6//v//f/+
/////v/+//3//f/+////AAACAAEAAAAAAP//AgACAAIAAgACAAMAAwADAAQABAAFAAUA
AwADAAMAAgAEAAQABQAFAAEAAAAAAP////8AAAAAAAABAAEA//////3/+//6//j/9f/z
//P/8P/s/+n/5//l/+X/4v/e/9v/2f/Y/9b/0v/R/87/zf/M/8j/xv/F/8X/wf+//77/
v/+//7//v//A/8H/wv/D/8b/yf/M/87/0P/V/9n/3f/j/+P/4//m/+j/6P/q/+3/7//z
//T/9v/2//f/+f/5//r/+v/8//3//f/+/wAAAgADAAIAAwACAAEAAQABAAIAAgAFAAUA
BQAFAAMAAwAEAAUABQAFAAUABQADAAMAAwAEAAcABwAHAAcABQAGAAYABgAJAAoACwAM
AAoACgAHAAkABwAHAAYABQAGAAgACgAMAAsACgAKAAkABwAGAAYABgAFAAUABQAEAAYA
BgAGAAYABAAEAAQABAADAAMABwAIAAYABgAGAAYABgAFAAQAAwACAAEAAAD/////AAAC
AAQABgAGAAYABQADAAMABAAGAAkACwAOAA8ADQANAA0ADwASABMAFwAXABgAGQAZABkA
FwAVABUAFAASABEAEQAPAA8ADQALAAwACwAMAAwACgAJAAgABwAEAAYABwAIAAsACwAI
AAYABgAFAAMAAwADAAMAAgACAAIAAgACAAIAAgACAAIAAQABAAEAAQABAAAAAAABAAMA
BQAEAAgADwAfADUAUwB7AK8A4AAOATkBYAGIAawBxAHLAbUBfQEUAXwAzf9B/wr/F/8u
/zL/Pv9V/27/hv+Z/63/wf/N/9L/3P/h/+D/4v/m/+n/7P/u//H/8P/w//D/8P/w//D/
9P/2//b/9v/2//j/+f/5//r/+v/7//v//P/8//z//f/+//7/AAAAAAAAAAD+////////
////AAAAAAEAAQABAAEAAgAEAAQABQAFAAYABgAGAAYABAAFAAUABQAGAAYABwAHAAUA
BQAFAAQABAAEAAUABQAEAAQABQAFAAQABAADAAIA//////3//f/9//v/+v/4//n/9//3
//T/7//r/+j/5f/l/+L/3v/b/9n/2P/W/9L/z//M/8v/yv/I/8b/xf/F/8D/v/+//8H/
w//D/8P/xP/F/8b/x//K/83/0P/S/9T/2P/b/97/4//i/+P/5//q/+z/7v/x//P/9P/0
//X/9P/4//v//P/+//7/AAABAAEAAQACAAMAAwABAAMAAwADAAMAAwAEAAQAAwADAAMA
AwADAAMABAAFAAUABQAFAAUABQAFAAUABgAHAAcABwAHAAcACAAIAAgABwAGAAUABAAG
AAgABwALAAkACQAIAAcACAAIAAgACAAFAAQABAADAAQABAAFAAYABQAFAAUABAAEAAQA
BAAEAAMAAgABAAAA//8CAAIAAgACAAIABQAFAAUABQAHAAcABwAHAAQABAAFAAYABgAG
AAYABQAGAAcACQAMAAsACwAMAAsADQANAA0ADwASABMAFwAXABcAFwAWABUAFwAVABUA
FAASABEAEQAPABAADQAKAAoACwAMAAwACgAKAAoACgAIAAkACQAJAAsADQAKAAgACAAH
AAUABQAFAAQAAgABAAAAAQACAAMABAADAAIAAAD//wAAAQACAAIABAADAAMAAwAEAAoA
EQAfADUAVQB/AK8A4gAUAUEBaAGOAbIByAHRAcUBlwE0AZoA5f9T/w7/E/8u/zj/Rv9f
/3T/hP+X/6//w//R/9r/4P/p/+7/8v/0//X/9v/2//f/+f/6//v//P/6//r//v8AAAAA
AAAAAAIAAgABAAEAAAABAAEAAgACAAMABQAHAAgACAAIAAgACAAIAAkACQAJAAkACgAK
AAsACwALAAsADAAKAAoACwALAA4ADgAOAA4ADAANAA0ADQAOAA4ADwAPAA8ADwAPAA4A
EAAQABEAEQANAAwADAALAAwADAALAAoACgALAAoACwAHAAUABAACAAAA/f/8//j/9//1
//T/8//x/+7/6v/n/+P/4v/g/9z/2f/W/9X/1P/S/9D/z//P/87/zf/N/8//0P/R/9L/
1P/V/9b/1//a/9v/3v/g/+L/5v/p/+z/8f/0//X/+f/8/wAAAgAFAAcABwAIAAoACgAK
AAsACgAKAAsADgAQABEAEQASABMAEwATABUAFQAVABcAFwAYABgAGAAXABYAFQAVABUA
FgAXABkAGQAZABkAFwAXABcAGAAbABsAGwAbABkAGgAaABoAGgAaABoAGgAaABoAFwAZ
ABoAGwAbABsAGgAaABoAGgAYABYAFQATABQAFAAVABYAFQAVABUAFAAUABQAFAAUABYA
FgAWABYAFgAWABUAFQAVABUAFwAXABcAFwAVABQAFAAUABcAGAAZABkAFgAVABUAFgAY
ABkAGwAbABsAGwAbAB0AHAAdACEAIQAlACcAKAApACgAJQAkACIAIwAjACQAIwAgAB0A
GgAaAB0AHgAeABwAHAAcABwAGgAXABcAFwAZAB0AGgAYABgAFQATABMAEwATABIAEgAS
ABIAEgASABIAEAAQAA8ADwASABMAFAAUABAAEQATABUAFgAYABkAIwAzAEsAbQCXAMYA
+AApAVIBfgGkAcgB4QHnAdEBlgEuAY8A3f9S/xX/Iv86/0D/Uf9u/4L/kf+n/7v/zf/c
/+j/8f/2//r//v/+/wAAAQADAAIAAgACAAIAAgACAAYACAALAAwADQAQABAADwAPAA4A
DQANAA4ADgAOAA8AEAAQABAAEAAQABAAEgATABMAEwASABIAEQARABMAEwATABQAFAAU
ABUAFQAWABYAFgAWABYAFwAXABcAGAAYABkAGQAZABkAGQAYABYAFgAXABcAGAAYABkA
GQAaABoAGQAYABUAFQATABMAEQAPAA4ADAAMAAsADAAKAAcAAwAAAP3//P/6//f/9f/x
//D/7v/q/+X/4v/h/+D/3v/c/9v/2//a/9n/2f/b/9r/2f/Y/9j/2//c/93/4P/h/+T/
5v/o/+3/8f/1//v/+v/7////AgAGAAgACwANAA8AEAASABIAEwAVABUAFgAWABgAGQAZ
ABoAHAAeAB8AHwAhACEAIQAhACEAIgAiACEAIQAhACEAIwAjACQAJQAlACUAJQAlACUA
JQAlACYAJQAlACUAJQAmACgAKQAqACgAKAAoACgAKQAqACgAKwAqACsAKwArACoAKgAq
ACoAKQAoACgAJwAnACYAJgAmACUAJQAlACQAJAAkACQAJAAkACQAJAAkACMAIgAiACIA
IgAiACMAIwAjACMAIwAjACMAIwAiACIAIwAkACIAIgAiACEAIwAjACQAJgAnACkALAAt
ACsAKwArAC0ALwAxADYANwA2ADcANwA3ADUAMwAzADIAMgAxADEALwAwAC0AKgAqAC0A
LgAuACwAKgAqACoAKAAnACcAJwApACsAKAAmACYAJQAjACMAIwAlACQAJAAkACMAIgAh
ACAAIQAiACIAIwAjACMAIwAiACQAIQAhACcAJAAkAC8APwBTAHEAmQDJAPgAKAFVAX4B
ogHKAegB8wHhAa0BTgG8AA0Aef8s/y3/SP9W/2T/d/+O/6T/uf/N/9//7//8/wQABwAI
AAoADgAQABIAEwAVABUAFgAXABgAFgAWABoAHAAcABwAHAAeAB0AHQAeAB4AHwAfACAA
IAAjACUAJwAoACgAKAAoACgAJgAnACcAJwAoACoAKwAtAC0ALQAtAC4ALgAuAC8ALwAw
ADAAMAAwADAAMQAxADEAMAAwADEAMQAyADMANAA0ADQANAA1ADUANQA2ADgAOQA2ADYA
NQA0ADMAMwAxADEALwAtACwAKgArACkAKQAmACQAIQAfAB0AGQAWABIADwAPAA4ADAAI
AAUAAgABAAAA/v/8//v/+//6//n/+f/7//n/+f/5//r/+v/6//r//P8AAAQABwAKAAwA
DwASABcAFgAXABsAHgAgACIAJQAnACcAKAAqACoALQAvAC8AMAAwADIAMwAzADMANAA1
ADUAMwA1ADUANQA1ADUANgA2ADcANwA3ADcAOQA5ADoAOwA9AD0APQA9ADsAOwA7ADwA
PwA/AD8APwA/AEAAQABAAEIAQgBCAEIAQQBAADwAPQA8AD0APQA9ADwAPAA8ADwAPAA8
AD0APQA7ADoAOgA6ADkAOQA5ADgAOgA6ADoAOgA8ADwAPAA8ADkAOQA5ADkAOQA6ADwA
PQA7AA==
         </WaveFormData>
      </LeadData>
      <LeadData>
         <LeadByteCountTotal>10000</LeadByteCountTotal>
         <LeadTimeOffset>0</LeadTimeOffset>
         <LeadSampleCountTotal>5000</LeadSampleCountTotal>
         <LeadAmplitudeUnitsPerBit>4.88</LeadAmplitudeUnitsPerBit>
         <LeadAmplitudeUnits>��V</LeadAmplitudeUnits>
         <LeadHighLimit>2147483647</LeadHighLimit>
         <LeadLowLimit>268435456</LeadLowLimit>
         <LeadID>V4</LeadID>
         <LeadOffsetFirstSample>0</LeadOffsetFirstSample>
         <FirstSampleBaseline>0</FirstSampleBaseline>
         <LeadSampleSize>2</LeadSampleSize>
         <LeadOff>FALSE</LeadOff>
         <BaselineSway>FALSE</BaselineSway>
         <ExcessiveACNoise>FALSE</ExcessiveACNoise>
         <MuscleNoise>TRUE</MuscleNoise>
         <LeadDataCRC32>3586232143</LeadDataCRC32>
         <WaveFormData>
7P/s/+z/7P/u/+7/7v/u//D/8P/w//D/7v/u/+7/7v/u/+7/7v/u//D/8P/w//D/8P/w
//D/8P/u/+7/7v/u/+//8P/x//L/8//z//P/9P/1//X/9f/1//b/9v/2//b/9v/5//z/
/P/+//7//v/+/wAAAQADAAUACgAKAAoACgANAA0ADQAOABAAEQARAA8AEAAPAA4ACwAL
AAwADAALAAsACwAMAAwADgAMAAsACwAOAA4ADAAJAAcABwAGAAQAAwAEAAUABgAGAAYA
BgAGAAYABgAFAAUABwAHAAgACAAKAAoACgALAAkADAAOABEAFgAfADEATQB6ALIA7wAu
AWcBlwHJAfwBIgI2Ai0CAAKTAeUAJgCa/2z/cv9w/27/gf+W/6L/sP/B/9D/2v/k/+v/
8f/4//3/+//6//z/+//6//v//f8BAAQAAwADAAUABwAFAAUABgAGAAYABgAGAAUABgAI
AAsADQANAA8ADwAOAA8ADwAQABIAEgATABQAFAAUABUAFgAYABoAHAAdAB4AGwAaABkA
GAAZABkAGQAZABoAGwAcAB4AHgAeAB4AHAAeAB4AHwAgACIAIgAiAB8AHwAfACEAIQAe
AB4AHQAcAB0AHQAcABsAGwAaABkAGQAZABcAFgATAA8ADQAIAAYAAwADAP///f/6//j/
9f/x/+7/7v/t/+z/7f/r/+v/6//o/+f/5//n/+j/6f/r/+3/7v/w//T/9f/1//v//f//
/wIABgAJAA0AEwAWABsAHwAfACEAIgAkACYAKQApACoALgAxADEAMgAyADMANQA2ADgA
OAA5ADkAOwA8AD0APQA6ADoAOgA5ADsAOwA8ADwAPAA8ADwAPAA9AD0APQA9ADwAPAA9
AD0APgA+AD4APgA+AD0APQA9ADoAOQA4ADcAOgA5ADoAOwA6ADkAOAA3ADYANQA0ADMA
MQAwADAAMAAuACwAKwAqACsAKwArACsAKwArACwALAAnACsAKwAoACcAJgAlACQAJQAm
ACcAKAAoACgAKAAoACUAJAAkACUAJwAnACcAJgAlACQAIwAiACQAJgAlACQAJgAmACYA
JgAmACcAKAAqACwALAAsACwAKgAoACcAJgAlACUAIwAiACEAIAAdAB0AHgAeAB0AGwAb
ABwAHAAcABgAFwAXABgAFgAUABEAEQARABAADgAMAAwADAAMAAwACgAKAAoACgAKAAkA
CQAJAAgACAAHAAYADAAMAAkACwAOAAwACwAQAB0ALQBNAIAAuADvACYBXwGTAcUB8gEU
AiYCHQLiAWMBrwD2/4D/ZP9s/2r/aP9z/4T/kP+e/6//vv/I/9L/2f/f/+T/6f/p/+j/
6v/p/+j/5//n/+n/6v/p/+n/6//t/+z/6//r/+r/6v/q/+r/6f/q/+r/6//r/+v/6//p
/+b/5//n/+j/6v/r/+v/6//q/+z/7f/u//D/7v/u/+3/7P/q/+r/6v/q/+3/7f/t/+3/
7f/t/+3/7v/s/+z/7P/q/+j/6P/p/+r/6P/o/+j/5f/n/+f/6f/p/+j/6P/n/+b/4//j
/+L/4f/f/9z/2f/X/9f/1f/U/9H/zP/L/8f/xv/C/8H/vP+5/7n/uP+2/7P/rP+q/6f/
pP+l/6P/o/+j/6T/o/+j/6P/of+h/6L/o/+i/6T/qP+p/67/tf+4/7v/vf/A/8L/xf/G
/8j/zP/P/9D/0//V/9j/2P/b/9v/3P/e/+H/4f/i/+L/4//l/+b/5f/k/+T/4//j/+T/
5f/l/+b/6P/q/+v/6v/p/+n/6P/o/+j/6P/o/+n/6f/p/+n/5v/m/+f/5//o/+j/6P/o
/+j/5//n/+f/5f/l/+X/5f/l/+P/4//j/+H/4f/h/+H/4f/h/+H/4f/h/+D/4P/g/+D/
4P/h/+L/3//d/9v/2f/b/9v/3P/c/+H/4f/d/9r/2v/a/9r/2v/Y/9j/2P/Y/9n/2v/b
/9z/2f/Y/9j/2f/X/9f/1//W/9n/2v/b/9z/3f/g/+D/4P/d/9z/2//a/9z/3//i/+b/
5v/m/+b/5v/n/+b/5v/m/+b/5f/i/+D/3//e/9v/2//e/97/3f/b/9n/2v/a/9r/1v/V
/9X/1v/W/9T/0f/R/9P/0v/Q/87/zP/M/8z/zP/O/87/zv/O/87/zf/N/83/y//M/8z/
zP/O/9D/z//N/87/0P/R/9b/4f/3/yEAUACGAL8A+AAxAWkBnQHKAe4BAALxAbYBOQF9
AMD/SP8o/zD/MP8u/zv/TP9e/3L/f/+M/5j/ov+p/6v/sP+x/7H/s/+2/7b/tv+3/7f/
uf+6/7r/uf+6/7v/uf+5/7r/uv+8/7z/vP+7/7r/uv+7/7v/u/+9/73/vP+9/73/vv/A
/8H/wf/B/8D/vf+9/73/vv/A/8L/w//E/8L/wv/C/8L/xf/F/8X/xf/F/8X/xf/G/8f/
yP/J/8j/x//G/8b/xv/G/8b/xv/D/8X/xf/H/8f/xv/G/8X/xP/D/8P/wv/B/8D/vv+8
/7v/uf+3/7b/s/+y/7H/rf+s/6j/p/+i/5//nf+c/5r/l/+V/5T/kv+Q/4//jf+N/43/
jP+L/4v/i/+N/43/jv+P/5L/lP+Y/5n/mf+f/6H/o/+m/6r/rf+x/7b/uP+8/7//w//H
/8r/zv/N/8//zv/O/9H/1f/W/9j/1v/X/9n/2v/c/97/4f/j/+H/4v/j/+P/4//k/+X/
5f/l/+X/5v/m/+j/6P/o/+j/5//n/+f/5//p/+r/7P/t//D/8P/w//D/8P/v/+//7//v
/+//7//v/+//7f/t/+3/7v/v//D/8f/x//H/8f/x//L/8v/z//T/9f/0//T/9P/z//P/
8//z//P/8//0//T/8//z//P/8//y//D/8P/w//D/8v/0//b/+P/1//T/8//y//L/8v/z
//X/9f/1//X/9P/3//j/+f/6////AgACAAIABAAEAAQABAADAAUABwAKAAwADAAMAAwA
CwAKAAoACgAMAA0ADAAMAAkACAAFAAUACAAIAAcABQAHAAgACAAIAAcABwAIAAoACQAG
AAIAAQADAAIAAAD+/wAAAAAAAAAA/v/+//7//v8BAAEAAgADAAIAAgABAAAA/v8CAAkA
CQAIAAoADwAUACEAOQBhAJYAzgADAToBdQGnAdUBAAIiAigCCwLAATEBcwDK/3T/av9u
/2r/dP+J/5b/oP+y/8P/0P/a/+L/6f/r/+7/8f/x//H/9P/0//T/9f/1//f/+P/7//v/
/f////3//f/+//7///8AAAEAAQAAAAAAAQABAAUABwAHAAYABwAHAAgACgALAAsACwAK
AAwADQAOABAAEgAUABUAFgAWABYAFgAWABcAFwAXABcAFQAVABUAFgAXABgAGQAYABgA
GAAZABoAGwAcAB0AGwAaABkAGgAZABoAGgAZABgAGQAZABgAFwAYABYAFAATABAADQAL
AAcABgAFAAEAAAD9//3/+f/3//f/9v/0//H/7f/s/+r/6P/n/+X/5f/l/+T/4//j/+P/
4f/h/+L/4//l/+j/7f/v//P/+f/7//3//v8CAAUACQAMAA4AEgAVABQAFwAZABwAHgAh
ACEAIgAiACUAJQAmACcAKQAsAC4ALQAsACwAKwArACwALQAtAC4AMAAyADMAMwAzADQA
NAA0ADQANAA0ADMAMwAzADMANAA0ADUANQA2ADYANgA2ADYANQA1ADUAMwAzADMAMwAx
AC8ALwAvADEAMQAxADEAMQAxADEAMQAxADAAMAAwADEAMAAwADAALQAtAC0ALQAvAC8A
MAAwADMAMwAvAC0ALAAvADAAMQAyADEAMAAvAC4ALAAsACwALAAtACwALAAtAC0ALQAt
ACwALAAsACwALAAvADIAMgAyADAAMAAwADAAMQAzADUAOAA4ADgAOAA4ADkAOAA4ADgA
OQA5ADcANgAzADIALwAvAC4ALgAtACsAKQAqACoAKgAoACcAJwAoACgAJgAjACMAIwAi
ACAAHgAgACAAIAAgAB8AHgAdABwAHAAbABsAGwAZABoAGgAaABQAEgAVABUAFAAUABkA
HgAnADUAUQB6AKoA3wAYAVUBiwG5AeoBFgI0AjMCDgKzARMBVgC6/3j/fP+C/3z/gf+U
/6T/rv+9/8z/2P/g/+v/8//2//n/+f/6//z/+//6//v/+//9//7//P/7//z//f//////
AAAAAAAAAAAAAP//AAAAAAEAAQACAAMAAgAAAAIAAQABAAIAAQABAAEAAAACAAMABAAG
AAMABAAEAAQABAAEAAQABAADAAMAAwADAAEAAQABAAIAAgACAAIAAAACAAIAAwAEAAIA
AgACAP//AQABAAMAAwD///7//P/6//r/+//7//v/+P/2//T/8//x/+//7v/r/+r/6f/l
/+T/3//d/9f/0//Q/87/y//H/8P/wv/A/77/v/+9/73/vf+7/7n/uP+3/7f/t/+4/7n/
uP+6/77/v//D/8n/y//N/9D/1P/X/9v/3P/e/+L/5f/m/+n/6//u//L/9f/1//b/9//5
//j/+P/5//v//v8AAP///v/+//3//f/+/////////wAAAQABAAEAAQACAAIABAAEAAQA
BAAEAAMAAgABAAAAAAABAAEAAgACAAIAAgAEAAMAAwADAAMAAwADAAMAAgD///7//f//
/////////////////////f/8//z//P/6//j/9//2//f/9//3//f/9f/1//b/9v/3//f/
9//3//T/9P/0//T/8P/w//L/8v/y//L/8v/y//L/8v/w//D/8P/w//H/8P/w//H/8f/x
//H/8P/w//D/8P/w//D/8v/x//D/8f/y//P/9P/3//n/+//+//3//P/7//r/9//2//b/
9v/4//n/+P/4//X/9P/x//H/9P/0//P/8f/w//D/7//u/+z/6//r/+z/7P/q/+f/5//n
/+b/5P/i/+L/4v/i/+L/4P/g/+D/4P/h/+H/4v/j/+H/4v/i/+L/5P/m/+X/5//o/+b/
5f/o/+3/+f8ZAEgAgAC5APIALwFnAZsBzgH6ARYCGQL6AZ8B/QA8AJj/Rv9E/0r/RP9N
/17/bP96/4v/nP+q/7T/v//D/8T/x//J/8n/zP/M/8z/y//L/83/zv/R/9H/0//V/9X/
1f/W/9b/1P/U/9T/0//S/9L/0//T/9f/2f/Z/9j/1v/V/9X/1v/a/9v/3P/c/9n/2f/Z
/9r/3P/e/9//4P/g/+D/4P/g/9//3//f/9//4P/h/+L/5P/j/+L/4f/e/+D/4P/h/+L/
4v/i/+L/3//f/9//4f/h/+L/4v/h/+D/3//f/97/3f/a/9j/1v/V/9P/0f/Q/83/zP/L
/8f/xv/B/7//uf+1/7X/tP+y/6//rf+s/6r/qP+m/6P/ov+h/6L/of+h/6H/n/+f/6D/
of+k/6b/qv+r/63/s/+1/7f/uv++/8H/xf/K/8z/0P/T/9b/2f/b/97/3//h/+D/4P/i
/+X/5f/m/+j/6f/r/+z/7v/u/+//7//t/+7/7//v//D/8v/0//X/8//z//T/9P/0//T/
9P/0//X/9f/1//X/9v/2//f/9//4//j/+P/4//b/9f/1//X/9v/3//j/+f/3//X/9f/1
//P/8//z//P/9//5//v//f/9//z//P/8//n/+P/4//j/9//3//f/9//5//n/+v/6//n/
+f/5//n/+v/2//b/+P/6//j/+P/4//j/9v/2//b/9v/3//j/+f/6//v/+v/6//v/+//7
//v/+v/8//z//P/8/wEABAAEAAQABgAGAAYABgAHAAkACwAOAA8AEAARABIAEwASABIA
EgATABMAEQAQAA8ADgALAAsADAAMAAsACQALAAwADAAMAAgABwAHAAgACAAGAAMAAwAF
AAQAAgAAAAAAAAAAAAAAAAAAAAAAAAADAAMABAAFAAMABAAEAAQABAACAAMABQAIAAgA
CwAWACUAOQBbAI4AygADATwBcQGlAdkBCAIoAi4CFQLQAUcBhwDY/3r/bv9y/2z/dP+J
/5b/ov+y/8P/zv/a/+b/7//x//D/8//1//T/9v/1//T/9v/3//r//P/7//v//f////3/
/f/+//7///8AAAEAAQABAAIABAAFAAYABwAGAAQACAAJAAsADgAQABEAEgASABEAEQAR
ABIAEQASABIAEgAUABQAFAAUABUAFQAVABUAFwAXABcAGAAaABoAGgAYABoAGgAbABwA
HAAcABwAGQAXABcAGQAZABoAGgAZABgAFgAVABMAEQASABAADgANAAkABwAGAAMAAAD/
//v/+v/2//X/8P/t/+3/7P/q/+f/5f/k/+L/4P/f/93/3f/d/93/3f/e/9//3f/d/97/
3//g/+L/5v/n/+r/8f/0//f/+v/+/wEABQAGAAgADAAPABEAFQAYABwAIAAjACMAJAAm
ACkAKQAqACwALQAvADAAMgAyADMAMwAyADIAMgAxADEAMgAzADMAMwAzADQANAA0ADQA
NAA0ADUANQA1ADUANAA0ADUANQA3ADgAOQA6ADkANwA2ADUANwA3ADcANwA4ADcAOAA5
ADcANwA3ADcANwA3ADcANwA1ADQANAA0ADYANgA3ADgANQA1ADUANQA0ADMAMwAyADEA
MQAxADEAMgAyADIAMgA2ADIAMwA1ADIAMgAyADIAMgA0ADQANAA0ADQANAA0ADQAMwAy
ADIAMwAzADMAMwAyADQANAA0ADQANwA6ADoAOgA7ADwAPQA+AD8AQQBDAEYAQwBCAEEA
QABBAEIARABGAEYARQBCAEAAQQBAAD0APQA9ADwAOgA3ADUANgA2ADYAMwAxADAAMAAy
ADAALQAtAC0ALAAqACgAKAAoACgAKAAoACgAKAAoACYAJQAlACUAIwAkACQAJAAkACQA
JQAnACoAKAApADAAOQBNAG0AmgDOAAcBQAF1AaUB0wEAAiYCOAIrAvwBjwHhACgApv+G
/5T/kv+K/5f/qv+0/8D/0f/i/+7/9P/3//3/AAD//wMABwAKAAoACgAHAAcACQAKAAkA
CQALAA0ADAALAAsACgAMAAwADAALAAoACgALAAsACwANAA0ADAAKAAkACQAKAAsACwAL
AAoACgALAAwADgANAA4ADgAOAAwADAAMAAwADQANAA0ADQANAA0ADQAOAA4ADgAOAAwA
CgAKAAsADAAKAAoACgAHAAkACQALAAsABwAGAAQAAgACAAMAAwADAAAA/v/8//v/+//5
//j/9f/w/+//6//q/+b/5f/g/93/2v/Y/9X/0f/N/8z/yv/I/8X/w//D/8P/w//D/8T/
xf/E/8P/w//D/8L/xP/I/8n/y//R/9P/1f/Y/9z/3//j/+b/6P/s/+//7//x//L/9P/4
//v/+//8//z//////wAA/v///wEAAgACAAIAAwADAAUABgAHAAcABQAGAAcABwAHAAcA
CAAIAAgACAAIAAgABwAHAAcABwAEAAQABQAFAAYABgAGAAYABAADAAMAAwAEAAUABgAH
AAQAAQAAAP//AQABAAEAAQADAAMAAwADAAUABAAEAAQAAAD+//3//P/8//3//v////7/
/f/9//z//f/9//3//f/+//7//v/+//z//v/8//r/+v/6//r/+P/4//j/+P/6//r/+v/6
//r/+v/7//3//P/7//r/+P/2//b/9v/2//v//v/+//7///8AAAEAAgADAAUABwAKAAcA
BgAFAAQABAAEAAUABgAHAAcABQAEAAMAAgD//////v/+//3/+//5//r/+v/6//v/+//8
//7//P/6//f/9//2//T/8f/u/+7/7v/u/+7/7v/u/+7/7v/u/+3/7f/t/+v/7P/s/+z/
7P/w//H/8f/y//L/9f/+/wkAIQBNAIIAuADzAC4BZQGbAc8B/gEgAiwCFQLCASkBZQC0
/1T/TP9U/0z/UP9l/3b/gv+S/6P/rv+4/8D/yf/P/9L/z//R/9P/1v/W/9b/1f/V/9f/
2P/Z/9n/2//d/9z/2//b/9r/3P/c/9z/2//c/9z/3f/d/9z/3f/c/9r/3P/b/9v/3P/g
/+H/4v/i/9//3//f/+D/3//g/+D/4P/e/97/3v/e/9//3//f/9//3//f/9//4P/g/+D/
4P/e/93/3P/c/9z/3v/e/97/2//b/9v/3f/d/9z/3P/b/9r/1//X/9b/1f/W/9T/0v/R
/8z/yf/H/8P/wP+//7v/uv+0/7P/rv+r/6v/qv+o/6X/of+g/57/nP+b/5n/mf+Z/5f/
lf+U/5P/lf+V/5b/l/+a/5z/oP+h/6H/p/+p/6v/rP+w/7P/t/+9/8D/xf/J/8n/y//M
/87/0v/V/9X/1v/a/93/3f/e/9z/3f/f/+D/3//e/97/3f/f/+D/4f/h/+P/5P/l/+X/
5f/l/+b/5v/m/+b/5v/m/+f/5//n/+f/6P/o/+n/6f/o/+j/6P/o/+r/6f/p/+n/5//n
/+f/5//n/+X/5f/l/+f/5//n/+f/5f/l/+X/5f/n/+b/5v/m/+X/5P/k/+T/4v/h/+D/
3//i/+P/5f/m/+P/4//j/+P/5P/g/+D/4v/i/+L/4v/i/+L/4v/i/+H/4P/f/97/3v/e
/9//4f/h/+H/4f/g/+D/4P/g/+D/4f/k/+T/5P/i/+L/4v/i/+b/6f/s//D/7v/u/+7/
7v/s/+r/6f/o/+v/6//p/+j/6f/o/+X/5f/k/+T/4//h/+H/4v/i/+L/4P/f/9//4P/i
/+D/3f/d/9z/2v/X/9T/1//Y/9n/2v/Y/9j/2P/Y/9r/2f/Z/9n/2P/Y/9f/1v/U/9b/
2f/b/97/3v/f/+T/7f8DACcAWACUAM0ABgFBAXcBqwHcAQQCFAL/AcIBQQGNANj/WP80
/0D/QP88/03/Yv9w/37/j/+e/6b/rv+5/8H/wv+//8H/w//G/8b/xv/G/8f/yv/M/8z/
y//M/83/zf/N/87/zv/P/9D/0f/R/9L/0v/T/9P/0//V/9X/1P/U/9P/0//U/9f/2f/b
/9z/2f/Z/9n/2v/b/97/4P/i/9//3v/d/9z/3//f/9//3//f/9//3//g/+H/4v/j/+L/
4v/i/+P/5P/m/+b/5v/j/+H/4f/j/+P/5P/k/+P/4v/j/+P/4v/h/+L/4P/e/93/2//Z
/9j/1f/Q/8//y//K/8f/x//D/8H/v/++/7z/uf+2/7b/tf+0/7H/r/+v/6//rP+r/6v/
q/+s/63/r/+x/7D/sv+2/7f/uv/B/8T/x//M/9D/0//X/9j/2v/e/+H/5P/n/+n/7P/u
//H/8f/y//T/9//3//j/+P/5//v//P///wAAAgADAAEAAgADAAMABQAGAAcABwAJAAkA
CgAKAAgACAAIAAgACwALAAsACwAMAAwADQANAA4ADgAOAA4ADgANAA0ADQAQABEAEgAT
ABEADwAPAA8ADgANAAwACwAOAA8AEAARABMAEgASABIADwAOAA4ADgAOAA8AEAARABEA
EQASABIAEQARABEAEQAQABIAFAAWABYAFgAWABYAFQAUABMAEgAQABAAEAAQABIAEgAT
ABUAFwAXABcAFgAUABQAFAAUABkAHgAgACIAIAAgACAAIAAjACUAJwAqACgAKAAoACgA
JwAmACYAJgAnACcAJQAkACUAJAAhACEAIgAiACEAHwAeAB4AHQAcAB0AHQAeACAAIAAe
ABsAGwAdABwAGgAYABoAGgAaABoAGgAaABoAGgAbABsAHAAdAB0AHgAeAB4AHAAeACEA
IwAiACIAJQAuAD8AVwCBALYA7gAhAVoBkQHBAfMBHgI4AjYCFQLCASsBbQDM/4b/jv+S
/4j/jP+f/7D/wP/Q/9//7P/2//z/AQAFAAQABQAJAAwAEAARABIADwAPABEAEgASABEA
EgATABEAEQASABIAEwAUABUAFQAWABYAFwAXABcAGQAZABgAGgAZABkAGgAbABsAGwAa
ABkAGQAZABoAGAAaABsAHAAeAB4AHgAeAB8AHwAfAB8AHQAdAB0AHgAeAB4AHgAcABwA
HAAdAB4AHQAcABsAFwAXABcAGQAZABYAFgAVABQAEwATABIAEQAQAA4ADAALAAsACQAI
AAUAAQD///r/+P/2//X/8P/t/+n/6P/m/+P/4f/g/97/3P/b/9n/2f/Z/9X/0//S/9H/
0//T/9T/1f/U/9b/2v/b/9v/4f/j/+X/6v/u//H/9f/3//j/+//9//7/AQADAAYABwAJ
AAgACAANABEAEgAUABIAEwAVABYAFgAWABcAFwAVABYAFwAXABUAFgAXABcAFQAVABYA
FgAUABQAFAAUABUAFQAVABUAFAAUABUAFQAUABQAFAAUABQAEwATABMAEAAPAA4ADQAQ
AA8AEAARAA8ADwAPAA8ADwAPAA8ADwAMAAoACQAIAAkACgAMAA4ACwALAAsACwALAAsA
DAAMAAoACQAIAAcACAAIAAgACAAIAAgACAAIAAgACAAKAAoACgAKAAgABgAFAAUABQAF
AAUABAAFAAYABwAIAAoADAALAAoADAAMAAwADAAPABEAEwAWABUAFAATABIAEwASABIA
EgARABEADwAOAA0ADAAJAAkACgAKAAkABwAHAAgACAAIAAgABwAHAAgACAAGAAMAAwAB
AAAA/v/8//r/+v/6//r/+//8//3//v/9//v/+v/5//v//P/8//z//v/8//3//f/+/wAA
AwAIABUAMwBdAI4AyAABATwBcwGnAdkBAgIcAiQCDQK8AR8BVwCs/1j/Vv9i/1r/Xv9z
/4L/jP+a/63/vP/G/8z/0f/Z/9z/3//h/+D/4v/h/+D/4P/h/+T/5v/m/+X/5v/n/+f/
5//o/+j/5//m/+X/4//j/+T/5v/n/+f/6f/p/+j/6v/p/+n/6v/q/+v/7P/s/+n/6f/p
/+r/6P/q/+v/7P/r/+r/6f/o/+v/6//r/+v/6v/p/+j/6P/q/+r/6v/o/+r/6v/r/+z/
7P/s/+z/6f/m/+X/5v/l/+b/5v/l/+T/5f/l/+T/4//h/97/2//Z/9T/0f/P/8v/y//L
/8j/yP/E/8P/vv+7/7b/tP+x/63/q/+q/6j/pv+l/6P/o/+j/6L/of+h/6H/pP+l/6f/
qf+p/6r/rf+t/63/s/+1/7f/vP/A/8P/x//K/8z/0P/T/9b/2f/b/97/4P/j/+P/5P/l
/+f/5v/m/+j/6f/r/+z/7P/s/+3/7f/t/+7/7//v/+//8P/x//H/8f/x//L/8v/w//D/
8P/w//P/8//z//P/8f/w//D/7//x//L/8//0//L/8f/x//H/7//v/+//7//v/+3/7f/t
/+//7//v/+//8f/x//H/8f/u/+z/6//q/+r/6v/r/+z/7f/t/+3/7f/s/+v/6//q/+n/
6v/q/+r/6v/q/+j/6P/o/+j/6v/q/+r/6v/n/+b/5v/n/+j/6f/q/+r/6f/o/+f/5v/n
/+r/6v/q/+z/7P/s/+z/7f/v//H/9P/1//b/9//4//b/9P/z//L/9P/1//T/9P/x//D/
7f/t//D/8P/v/+3/7P/s/+v/6v/m/+X/5f/m/+f/5v/k/+X/5P/i/9//3P/e/97/3v/e
/97/3v/e/97/3v/d/93/3f/e/+D/4f/i/97/3v/f/+P/5v/k/+X/6P/x/wMAIQBKAH4A
twDwACsBZQGXAcgB9AEOAgsC6gGVAfMALACG/zz/QP9I/z7/R/9e/2r/cv+D/5T/nv+q
/7X/u/++/8P/xf/F/8j/yP/I/8X/xf/H/8j/x//H/8n/y//O/8//0f/S/9D/0P/Q/8//
zv/O/8//z//P/9H/0f/Q/9D/z//P/9D/0v/T/9T/1P/S/9H/0P/Q/87/0P/R/9L/0v/S
/9L/0v/R/9H/0f/R/9P/0//T/9T/1P/U/9T/0v/S/9L/0//U/9H/0P/P/8v/zP/N/9D/
0f/Q/9D/z//O/8v/y//K/8n/xv/E/8L/wf/A/7//v/+9/7n/t/+y/7D/rf+t/6n/p/+j
/6L/oP+d/5f/lv+U/5L/j/+N/43/jf+O/43/jf+N/4z/i/+L/4v/jP+O/5L/k/+T/5n/
m/+d/6L/pv+p/63/rv+w/7T/t/+5/73/wP/E/8T/x//H/8j/zP/P/8//0P/Q/9H/0//U
/9X/1v/Y/9n/2f/a/9v/2//Z/9r/2//b/9v/2//c/9z/3v/e/97/3v/f/9//3//f/97/
3v/f/9//4P/g/+D/4P/h/+H/4v/j/+H/4f/h/+H/4v/h/+L/4//j/+P/4//j/+P/4//j
/+P/4//i/+L/4v/j/+L/4v/i/+P/4//j/+P/4//j/+T/5P/j/+P/4//j/+b/5P/k/+T/
5P/k/+b/5v/m/+b/6P/o/+j/6P/n/+b/5v/n/+X/5f/l/+T/5f/m/+f/6P/r/+7/7v/u
/+7/7v/u/+7/8v/1//j//P/6//r/+v/6//v/+v/6//r/+f/5//f/9v/2//b/9P/1//f/
+P/4//f/9f/2//b/9v/0//P/8//0//b/9P/x//H/8f/w/+7/7P/u/+7/7v/u/+7/7v/u
/+7/7//v//D/8f/x//L/8v/y//b/8v/1//n/9v/2//3/BgATACsAUwCGALoA7wAoAV8B
kQHFAfIBEgIWAvsBsgEjAWcAvv9i/1j/ZP9i/2b/df+E/5T/pP+z/77/yv/W/93/3//g
/+P/5f/n/+r/6v/q/+r/6//u//D/8P/v//D/8f/x//H/8v/y//D/8P/w/+//7//w//L/
8//3//n/+f/4//n/+f/6//z/+//7//v/+v/6//v//P/+//z//v///wAAAAAAAAAAAAAB
AAEAAQABAAMAAwADAAQABAAEAAQAAgADAAQABgAIAAYABgAGAAMABAAFAAgACQAGAAYA
BQAEAAUABQAEAAMAAAD+//z/+//7//n/+P/1//L/8f/t/+z/5v/l/+D/3f/d/9z/2v/X
/9X/1P/S/9D/0f/P/8//z//O/83/zf/N/8v/y//M/83/zf/O/9H/0f/V/9v/3f/f/+L/
5v/p/+3/7//w//P/9f/2//n/+//+/wAAAwADAAQACAALAAsADAALAAsADAAMAAwADAAN
AA0ACwAMAA0ADQANAA4ADwAPAA4ADQANAAwADgAOAA4ADgAPAA8ADwAPAA0ADAAMAAsA
DAAMAAwADAAMAAsACwALAA0ADQANAA0ADAAJAAgABwAFAAUABQAFAAMAAwADAAMAAwAC
AAIAAgD///7//v/+//v/+//7//v/+f/5//r/+v/6//v//P/9//r/+v/6//r/+v/6//v/
+//5/w==
         </WaveFormData>
      </LeadData>
      <LeadData>
         <LeadByteCountTotal>10000</LeadByteCountTotal>
         <LeadTimeOffset>0</LeadTimeOffset>
         <LeadSampleCountTotal>5000</LeadSampleCountTotal>
         <LeadAmplitudeUnitsPerBit>4.88</LeadAmplitudeUnitsPerBit>
         <LeadAmplitudeUnits>��V</LeadAmplitudeUnits>
         <LeadHighLimit>2147483647</LeadHighLimit>
         <LeadLowLimit>268435456</LeadLowLimit>
         <LeadID>V5</LeadID>
         <LeadOffsetFirstSample>0</LeadOffsetFirstSample>
         <FirstSampleBaseline>0</FirstSampleBaseline>
         <LeadSampleSize>2</LeadSampleSize>
         <LeadOff>FALSE</LeadOff>
         <BaselineSway>FALSE</BaselineSway>
         <ExcessiveACNoise>FALSE</ExcessiveACNoise>
         <MuscleNoise>TRUE</MuscleNoise>
         <LeadDataCRC32>2144768559</LeadDataCRC32>
         <WaveFormData>
AAAAAAAAAAAAAAAAAAAAAAIAAgACAAIAAAAAAAAAAAD+//7//v/+//7//v/+//7/AAAA
AAAAAAD+//7/////////////////AQABAAEAAAD+/////////////v/+////AgADAAYA
BgAGAAUABAADAAUACAAJAAoACQAJAAoACgALAAwADQAOAA4AEAAQAA8ADwAOAA0ACwAJ
AAoACgAIAAUABQAFAAUABgAGAAYABQAHAAcABgADAAAA///8//r/+v/6//r/+v/6//r/
+f/5//n/+f/5//n/+f/5//n/+f/7//v/+//8//v/+//+//3//f///woAHgBCAG8AogDf
ABYBRAFxAaMBzgHtAfoB7AGsASkBhwACANH/x/+x/6H/q/+3/7f/v//J/9D/1v/d/97/
4f/o/+v/6P/p/+j/5//m/+j/6P/p/+v/6f/p/+v/6//r/+v/6//r/+n/6f/q/+r/6//s
/+3/7v/u/+//7//v//D/8P/w//D/7//v/+//8P/w//D/8P/w//L/8v/y//L/8P/w//D/
8P/v/+//7//v//D/8f/y//P/8f/x//L/8v/0//T/9P/0//T/9P/0//T/8//z//P/9P/z
//L/8f/v/+//8P/x//L/8P/w/+//7v/s/+z/6v/p/+b/5P/h/9//3f/c/9v/2v/W/9b/
1P/S/9H/zv/M/8z/zf/N/83/zf/J/8n/yf/J/8z/zP/M/83/zf/O/9D/0//S/9b/1//Z
/9j/2//e/+D/5f/o/+v/7//u/+//8f/y//L/8//1//b/9//4//n/+f/5//r//P/8//z/
/f/9//3//v8BAAIAAwACAAEAAgABAAMAAwADAAMAAQABAAEAAgAFAAUABAAEAAIAAgAC
AAIAAwADAAMAAwAFAAUABQAFAAMAAgABAAAAAwADAAQABQAEAAMAAwACAAAAAAABAAEA
AAD////////9//z//P/+//7//f/9//3//v///wAAAQD9////AQD+//z//P/8//z//v//
//////////////////3//f/8//z//v///wAAAQAAAAAAAQACAAAAAgABAAEAAwADAAMA
AwAGAAcACAAJAAsADAAMAAwACgAKAAoACgAKAAoACQAJAAkACQAIAAkACgAKAAgABwAH
AAcABwAHAAQAAwABAAEA///+//v/+f/6//n/+f/6//r/+v/6//r/+P/3//f/9//3//f/
9//3//f/9//3//f/+//9//r/+/////z/+f/5//3/CAAgAEoAfQCsAN0AFAFIAXUBoQHK
AesB+gHgAZABBQFjAPL/z//H/7P/pf+r/7H/s/+7/8X/zv/U/9n/3v/h/+b/6f/q/+n/
6P/n/+b/5P/k/+X/5//n/+f/6f/p/+n/6f/p/+n/6f/p/+r/6v/s/+z/7P/s/+v/6//q
/+n/7P/s/+z/7P/r/+v/6//s/+//8P/x//L/7//u/+3/7P/u/+7/7v/u/+//7//v/+//
7//v/+//7//t/+3/7v/u/+7/7v/u/+7/7v/u/+7/7v/v/+//7//w//L/8v/y//H/7v/u
/+7/7v/q/+r/6f/o/+b/5v/k/+P/4f/g/97/3f/c/9r/2P/W/9b/1v/U/9L/0P/M/8n/
yP/J/8n/yf/J/8f/x//H/8f/yP/I/8j/yf/J/8r/zP/P/9H/1v/Y/9v/2v/d/+D/4v/i
/+T/5v/p/+v/7f/w//L/8v/z//X/9v/3//j/+f/5//f/+P/6//r/+P/5//n/+f/5//v/
+//7//z//f8AAAEA//////////8BAAEAAQACAAEAAQAAAAAA/v/+//7//v8BAAEAAQAB
AAEAAQABAAEA/v/+//7//v8AAP////////3//f/+//7//P/8//3//f/+//3//f/9//7/
/v///wIA/f/7//r/+f/6//v//P/9/wEAAQD9//r/+v/6//r/+v/4//n/+f/5//r/+//8
//3//P/7//n/+P/5//n/+f/5//n/+v/8//7///8CAAIAAwACAAEAAAD//wQABQAGAAcA
BwAIAAgACAAKAAoACgAKAAoACgAJAAkABgAFAAMAAwAGAAYABAADAAMAAwADAAMAAgAB
AP////////7/+//5//r/+f/5//r/+f/4//f/9v/4//f/9//3//X/9f/1//X/9//3//f/
9//3//n/+P/3//n/+v/3//X/+f8KACoAUAB7AK4A5QAaAVABgQGvAdoB+QEAAugBmAEJ
AWUA8P/J/8H/r/+h/6X/rf+z/7//yf/O/9T/2//e/+H/4v/h/+L/5P/k/+T/5P/k/+T/
5f/n/+X/5f/n/+f/5//n/+f/5//n/+f/6P/o/+b/5v/m/+b/6P/p/+n/6f/s/+z/7P/s
/+3/7f/t/+7/7f/s/+v/6v/s/+z/7P/s/+r/6v/q/+r/7P/t/+7/7//t/+3/7f/t/+//
7//w//D/7v/u/+7/7v/u/+7/7v/u/+//7//v//D/7v/u/+7/7f/s/+z/7P/s/+j/6P/n
/+b/5v/m/+T/4//j/+L/4P/f/9r/2P/W/9T/0v/S/9D/zv/P/8z/yv/K/8f/x//H/8f/
x//H/8f/x//I/8j/yP/J/8v/zP/O/9H/0f/U/9T/1f/W/9n/3P/e/+D/4v/k/+f/6v/t
//H/9P/x//H/8v/y//T/9v/4//n/+P/4//n/+P/7//3//v////3//////////f/9////
/////////////wEAAQABAAIAAgABAP///v///wAAAQACAAMAAwADAAMAAwADAAMAAwAA
AAAAAAAAAAAA////////AAABAAMABAABAAAAAAD///////8AAAEAAwACAAIABAAAAP//
//////////////////8BAP///v/8//z//P/8//z///8BAAIAAwABAP///f/7//z//f/9
//7//f/9//3//f/+//7///8AAAMABgAGAAcABwAHAAcABwAIAAkACgALAAsADAAMAAwA
CgAKAAoACgAOAA4ADQANAAoACQAHAAcACgAKAAgABwAFAAUABQAFAAYABQADAAMAAQAA
AP3/+//7//n/+P/4//r/+v/6//r/+P/3//f/9//6//v//P/9//r/+f/4//f/9f/5/wAA
AQD9//z//f/9/wEAEgAyAF4AjQC8AO8AKAFYAX8BrQHYAe8B7gHIAWgB0QA7AOT/z//B
/6v/q/+1/7f/uf/D/8//1v/c/+H/5P/l/+T/5//o/+r/6v/q/+r/6P/o/+n/6//r/+v/
7f/t/+v/6//r/+v/7f/t/+7/7v/s/+z/7P/s/+7/7//v/+//8P/w//D/8P/w/+//7v/u
//D/8P/w//D/8v/y//L/8v/y//L/8v/y//H/8f/x//H/8f/x//H/8f/z//P/9P/0//L/
8v/y//L/8//0//X/9v/z//P/8//0//T/9P/0//P/8v/y//L/8v/w//D/7//u/+r/6v/o
/+f/4//i/+D/3//f/97/3f/c/9r/2v/Y/9b/1f/S/9D/0P/P/8//z//P/83/zf/N/83/
zf/M/8v/y//M/87/0f/V/9f/3P/e/+H/4f/j/+X/5v/q/+z/7v/x//D/8f/z//T/9v/3
//n/+v/5//r/+//7//3//v8AAAAA/v/////////9/////////wEAAQADAAMAAwADAAMA
AwAFAAUABQAGAAUABQAEAAQABgAGAAYABgAFAAUABQAFAAUABQAFAAUABgAGAAYABgAE
AAMAAwADAAMAAwAEAAQAAgACAAMAAwAEAAMAAwADAAUABAAEAAYAAwABAAAA//8BAAEA
AQABAAUAAwD///z//P/+/wAAAgAEAAMAAwACAAEA//////////8BAAEAAAAAAAEAAQAB
AAEAAAAAAAEAAgADAAYABgAHAAcABwAHAAcACAAJAAoACwANAA4ADgAOAA4ADgAOAA4A
EgASABEAEQAOAA0ACwALAAoACgAIAAcABwAHAAcABwAIAAcABQAFAAUABAABAP///f/7
//r/+v/8//z//P/8//z/+//7//v/+//7//v/+//9//3//f/9//n/+f/6//v/+f/6//3/
//8BAAgAHAA8AGMAkADFAP4AMgFdAYsBvAHjAfQB7AG6AUkBrQAeANn/0f/F/63/q/+1
/7n/v//H/9D/1P/b/+D/5f/o/+v/6v/r/+r/6f/o/+b/5v/n/+n/5//n/+n/6f/r/+v/
6//r/+3/7f/u/+7/7v/u/+7/7v/u/+//7//v/+7/7v/u/+7/7f/t/+3/7v/v//D/8f/y
//D/8P/w//D/8v/y//L/8v/y//H/8P/v/+//7//v/+//7//v//D/8P/y//L/8v/y//L/
8v/y//L/8f/x//H/8v/x//D/7//t/+3/7v/v//D/7v/u/+3/7P/q/+r/6P/n/+f/5v/k
/+P/3v/c/9r/2P/U/9T/0v/Q/8//zP/K/8r/y//L/8v/y//H/8f/x//H/8b/xv/G/8f/
yf/K/8z/z//Q/9T/1f/X/9j/2//e/+D/4v/k/+b/6f/p/+v/7v/w//L/8//1//b/9v/2
//b/9f/2//j/+//8//r/+//7//v//f/////////9//3/////////////////AAABAAIA
BAACAAEA///+//7//v/+//7/AQABAAEAAQACAAMABAAFAAIAAgACAAIAAQD///7//f8A
AAEAAwAEAAIAAgADAAMAAgABAAEAAQD///7//v8AAAAA/////////f/9//3//f//////
///+//7//v/+//7/+v/8//z//P/8//z//P/9//3//f/9//3//f/9///////+//7/////
///////+//7///8AAAAAAgABAAEAAwADAAMAAwAIAAkACgALAAoACgAJAAgABgAGAAYA
BgALAAwADAANAAwACwAJAAkACgAKAAgABwAFAAUABQAFAAUABQAEAAUABAACAP7/+//9
//v/+v/6//j/+P/4//j/+P/3//f/9//5//n/+f/5//n/+f/5//n/+f/7//z//f/9//r/
+f/3//X//P8UADoAaQCYAMsABAE8AWsBmwHKAfEBBAIAAs4BXQG/ACoA2f/L/73/p/+l
/63/sf+3/8H/yv/S/9n/4P/j/+L/4//k/+T/5P/k/+T/4v/i/+P/5f/k/+X/6P/p/+v/
6//r/+v/6v/p/+n/6P/o/+j/6P/o/+n/6//s/+3/7f/s/+v/6v/s/+3/7v/w/+3/7P/r
/+r/6//s/+3/7v/w//D/8P/w/+//7//v/+//7//v/+//7//t/+3/7v/u//D/8P/w//D/
7v/u/+7/7v/v/+//7//w//L/8v/y//H/7v/u/+7/7v/s/+z/6//q/+j/6P/m/+X/4//i
/+D/3//a/9j/1v/U/9T/1P/S/9D/z//M/8r/yv/J/8n/yf/J/8n/yf/J/8n/yf/I/8f/
x//I/8r/zf/R/9D/1P/V/9f/2P/b/97/4P/k/+b/6P/r/+v/7f/w//L/8P/x//P/9P/1
//b/9//3//f/+P/6//r//P/9//3//f/7//3//f/9//////8BAAEA//////////8BAAEA
AQACAAIAAQD///7///8AAAEAAgABAAEAAQABAP////////////8AAAEAAgAAAP//////
//7//f/9//z//v8AAAMABQAEAAMAAwADAAEAAAAAAAIA/v/9//3//f/9//3//f/9////
//////7//v/6//r//P8AAP7//v/+//7//f/9//z/+//8//3//v////3//f/8//z//f/9
//3//f/8//z//f/+/wEABAAEAAUABQAFAAUABQAGAAcACAAJAAsADAAMAAwADAAMAAwA
DAAMAAwACwALAAoACQAHAAcABgAGAAQAAwAEAAUABgAHAAQAAwABAAEA///+//v/+f/6
//n/+f/6//j/+P/4//j/+P/3//f/9//4//n/+v/7//n/+f/5//n/+f/3//j/+//7//r/
+f/9/wUAEgAsAFYAiQC6AO8AIAFQAX8BrwHaAfEB9AHUAXgB3wBDAOb/0f/D/6v/qf+1
/7f/uf/D/8v/0v/Y/9//5v/n/+b/5//m/+b/5v/m/+b/6P/o/+n/6//n/+f/6f/p/+v/
6//r/+v/6//r/+z/7P/u/+7/7v/u/+z/7f/t/+3/8P/w//D/8P/x//H/8f/y//D/8P/w
//D/7v/u/+7/7v/w//D/8P/w//H/8f/x//H/8//z//P/8//x//H/8v/y//L/8v/y//L/
8v/y//L/8v/v/+//7//w//L/8v/y//H/7//u/+3/7P/t/+7/7v/u/+v/6v/n/+X/5f/k
/+L/4f/c/9r/2P/W/9b/1v/U/9L/0f/O/8z/zP/L/8v/y//L/8v/y//L/8v/y//K/8n/
yf/H/8j/yv/N/9D/1P/V/9f/2v/d/+D/4v/j/+T/5f/n/+j/6//v//L/9P/1//f/+P/3
//j/+f/5//v//P/+//7//v/////////9//////////3//f//////AQABAAEAAQABAAEA
AQACAAMAAwACAAIAAQAAAP///v8CAAMABAAFAAQAAwACAAEAAAAAAAAAAAABAAEAAgAD
AAEAAQACAAIAAgACAAMAAwACAAEAAQABAAMAAgACAAQAAgABAAEAAQAAAP///v/9//3/
/f/9//z//P/8//z//P8AAP3//f////z//P/8//z//P/8//3//f/9//3//f/9//3/+//7
//r/+v/9//3//f/9//z//P/9//7//f8AAAAAAQACAAMABAAFAAgACQAKAAsACAAIAAcA
BgAJAAoACwAMAAwADAALAAsADAALAAkACQAIAAgABgAFAAcABwAHAAcABQADAAAA////
//7/+//5//v/+f/4//j/+P/4//j/+P/4//f/9//3//X/9f/1//X/9f/1//X/9f/3//f/
9v/5//v/+P/3//n//f8IACIARgBxAKQA1wAKATgBYwGPAboB2wHmAdYBlAETAXEA9v/R
/9H/u/+n/6v/tf+3/7v/x//Q/9j/2//c/9//4v/f/+L/5f/m/+f/6P/m/+b/5//p/+n/
6f/r/+v/6v/p/+j/5//o/+n/6//s/+r/6v/q/+r/7P/t/+3/7f/t/+z/6//q/+n/6f/p
/+r/6//s/+3/7v/u/+7/7v/u/+7/7v/u/+7/7//v/+//7//v/+//7//v/+//7//w//D/
8P/w//D/8P/w//D/8P/w//H/8f/x//L/8P/u/+z/6f/r/+z/7f/u/+z/7P/r/+r/6v/q
/+j/5//l/+T/4v/h/9z/2v/Y/9b/0v/S/9D/zv/P/8z/yv/K/8f/x//H/8f/xv/H/8j/
yf/J/8j/x//H/8f/yP/K/83/zv/S/9P/1f/W/9n/3P/e/+L/5P/m/+n/5//p/+z/7v/w
//H/8//0//P/9P/1//X/8//0//b/9v/2//f/9//3//j/+//8//3//f/9///////9//3/
/f/9/////////wAA//////7//v/+//7//v/+/////////////v/9//z/+//9//7///8A
AP3/+//6//n/+//7//z//P/+//7///////7//f/9//3//P/6//n/+v/5//n/+v/7//n/
+f/5//n/+f/5//n/+P/5//r/+//8//r/+//6//j/+P/4//j/9v/3//f/9//4//n/+v/7
//v/+//6//r/+f/5//n/+f/2//b/9//4//v//v/+////AAABAAIAAwAGAAcACAAJAAYA
BgAFAAQABQAGAAcACAAIAAgABwAHAAYABQADAAMAAgACAAAA/////////////wEAAQAA
AAEA///+//v/+f/3//X/9P/0//T/9P/0//T/9v/1//X/9f/1//X/9f/1//P/8//z//P/
8//3//b/9//3//b/9f/3//v/DgAuAFoAiQC+APUALAFcAY8BvwHqAQUCCALcAXAB0wAz
ANb/xf+5/6H/m/+n/63/s/+7/8X/zP/Q/9f/3P/h/+D/3//c/+D/4P/g/+D/4v/i/+P/
5f/j/+P/5f/l/+P/4//j/+P/5f/l/+b/5v/m/+b/5v/m/+T/5f/l/+X/5v/m/+b/5v/o
/+n/6v/s/+v/6v/p/+j/6P/o/+j/6P/o/+j/6P/o/+v/6//r/+v/6f/p/+n/6f/p/+n/
6v/q/+j/6P/o/+j/6f/q/+v/7P/r/+v/6//s/+r/6v/q/+n/6P/o/+j/6P/o/+j/5//m
/+P/4v/f/93/2//a/9j/1//W/9T/0v/Q/87/zv/M/8r/yf/G/8T/xP/D/8P/w//D/7//
v/+//7//wP/A/8D/wf/C/8T/x//L/8v/zv/O/8//0P/T/9b/2P/d/+D/4//n/+b/5//p
/+r/7P/t/+//8P/x//L/8//z//P/9P/2//b/9P/1//X/9f/1//f/9//3//f/9//5//n/
+f/5//n/+f/5//n/+f/6//3//f/8//z//P/8//z//P/7//v/+//7//3//f/9//3//P/8
//z//P/8//v/+//7//3//f/+//7//P/8//3//f/+//3//f/9//v/+v/6//z/+P/3//f/
9//6//v//P/9//z/+//6//j//P/4//j/+f/6//v//P/6//v/+//7//r/+f/4//f/+P/5
//n/+v/7//v/+//7//r/+v/7//z//f8AAAAAAQD//////////wMABQAHAAkABwAIAAgA
CAAHAAYABQAEAAgACAAHAAcABgAFAAMAAwAEAAQAAgABAAEAAQABAAEAAAD///3//f//
//7/+//5//j/9f/z//L/8//0//X/9v/2//X/9f/1//X/9f/1//X/8//z//P/8//x//P/
9v/5//v/+P/3//f/+f8GACIATAB7AK4A4wAaAUwBewGtAdwB+QH8AeIBkgEJAW0A9P/J
/8P/r/+f/6f/sf+1/7v/xf/O/9D/1f/e/+P/4v/d/+D/4v/i/+L/4v/k/+T/5f/n/+P/
4//l/+X/5f/l/+X/5f/n/+f/6P/o/+j/6P/o/+j/5v/n/+f/5//m/+b/5v/m/+r/6//s
/+7/6//q/+n/6P/r/+z/7f/u/+3/7P/r/+r/7f/t/+3/7f/t/+3/7f/t/+3/7f/u/+7/
7P/s/+z/7P/t/+7/7//w/+7/7f/s/+z/7v/u/+7/7f/s/+z/7P/s/+z/7P/r/+r/6P/o
/+b/5f/h/+D/3v/d/9r/2P/W/9T/1P/U/9L/0P/R/87/zP/M/8r/yf/I/8f/xf/F/8X/
xf/G/8b/xv/H/8f/yP/K/83/zv/S/9P/1f/Z/93/4f/k/+X/5v/n/+n/5//p/+z/7v/u
/+//8f/y//X/9v/3//f/9//4//r/+v/7//3//v////7////+//3//f/9////////////
/////////////wAAAQABAAAAAAAAAAAAAAAAAAEAAQABAAEA//////////8BAAIAAwAE
AAIAAQABAAEAAAD//////v8AAAAAAQABAAIAAQABAAEA///+//7/AAD+//3//f/9////
/////////f/9//3//P/8/wAAAAAAAAAAAAAAAAAA/v/////////+//3//P/7//3//f/8
//z////////////9//z//P/8/wAABAAFAAcABwAHAAcABwAKAAsADAANAA0ADgAOAA4A
DAAMAAwADAAMAAwACwALAAwACwAJAAkACgAKAAgABwAGAAUABAADAAUABQAEAAUAAwAC
AP///f/9//v/+v/6//r/+v/6//r/+v/5//n/+f/5//n/+f/5//v/+//7//v/+f/7//z/
//////z/+f/9/wcAGAA4AGQAkQDAAPMAKAFYAYUBswHWAekB5gG6AVIBtwAlAN7/1//J
/63/p/+x/7f/v//H/8//2P/e/9//4v/l/+T/4//m/+r/6v/q/+r/6P/o/+n/6//n/+f/
6f/p/+v/6//r/+v/7f/t/+7/7v/u/+7/7v/u/+7/7//v/+//8P/w//D/8P/v/+//7//w
//D/8P/w//D/8v/y//L/8v/y//L/8v/y//P/8//z//P/8//z//P/8//z//P/9P/0//L/
8v/y//L/8v/y//L/8v/x//H/8f/y//L/8v/y//H/8P/w//D/8P/u/+7/7f/s/+v/7P/r
/+v/5v/k/+H/3//e/9z/2v/Y/9j/2P/W/9T/0//Q/87/zv/L/8v/y//L/8j/x//G/8X/
x//I/8n/y//L/8z/zv/R/9D/1P/V/9f/2v/d/+D/4v/i/+T/5v/p/+v/7f/w//L/8f/x
//L/8v/2//j/+v/7//v//P/+//7//v/////////9//////////3//f//////////////
//////////8AAAEAAQAAAAAAAgACAAIAAgADAAMAAwADAAMAAwADAAMA///+//3//P/+
////AQADAAEAAQACAAIAAgACAAMAAwD///3//P/7//7//v///wIA/v/9//3//f/+////
AAABAAAA///+//z//P/+//7//v/+//7//v////////8BAAEAAQABAP/////+//7//v/9
//z/+//7//z//v8AAP//AgACAAMABQAFAAUABQAIAAkACgALAAkACgAKAAoACgAKAAoA
CgAKAAoACQAJAAoACQAHAAcACAAIAAYABQAFAAUABQAFAAYABQADAAMAAwACAP///f/9
//v/+v/6//j/+P/4//j/+v/5//n/+f/4//f/9v/1//f/9//3//f/+f/5//j/9//5//r/
+f/3//3/FAA2AGAAjwDEAPsAMAFkAZUBvQHiAfkB/AHSAWYBwwApANT/x/+//6f/o/+v
/7H/s/+7/8X/0P/Y/9v/3P/h/+T/5f/m/+f/5v/l/+T/5v/m/+f/6f/l/+X/5//n/+j/
6f/q/+v/6v/p/+n/6P/q/+r/6v/q/+r/6//r/+v/7P/s/+z/7P/t/+3/7f/u/+7/7v/u
/+7/7P/s/+z/7P/q/+r/6v/q/+3/7f/t/+3/6//r/+v/6//t/+3/7v/u//D/8P/w//D/
8P/w//D/8P/u/+3/7P/s/+7/7v/u/+3/7P/s/+z/7P/q/+r/6f/o/+X/5P/h/9//3v/e
/93/3f/a/9j/1v/U/9H/0P/N/8r/y//I/8b/xv/F/8X/xf/F/8X/xf/F/8X/x//I/8n/
y//K/8r/y//N/8z/0P/R/9P/1v/Z/9z/3v/g/+L/5P/n/+j/6//v//L/8v/z//X/9v/2
//b/9v/1//X/9v/4//j/+v/7//v/+//5//v/+//7//3//f/////////////////9//3/
/f/+///////+//7//P/8//z//P////////////3//f/9//3//v/+//7//v/8//v/+//7
//3//f/+//7//v/+///////8//v/+//7//3//P/8//7//v/9//3//f/7//v/+//7//v/
/P/8//z//P/8//r/+//7//v//f/9//3//f/8//v/+f/4//r/+//8//3/+//6//r/+v/7
//7//v//////////////BAAFAAYABwAJAAoACgAKAAgACAAIAAgADAAMAAsACwAIAAcA
BQAFAAcACAAHAAcABgAFAAQAAwACAAEA/////wEAAAD9//v/+f/3//b/9v/2//b/9v/2
//b/9f/1//X/8//z//P/8//1//f/+f/7//X/9f/4//v/+//8//v/9//5/wQAGgA8AGUA
lgDJAAIBOgFrAZkByAHtAfwB+AHKAVsBtwAgANH/yf+9/6P/o/+x/7H/sf+9/8b/yv/V
/9z/3f/e/+P/5v/m/+b/5v/m/+T/5P/l/+f/4//j/+X/5f/n/+n/6//t/+z/6//r/+r/
6v/q/+r/6v/q/+v/6//r/+z/7P/s/+z/7f/t/+3/7v/s/+z/7P/s/+7/7v/u/+7/7P/s
/+z/7P/t/+3/7f/t/+//7//v/+//7//v//D/8P/w//D/8P/w/+7/7v/u/+7/7//v/+//
8P/y//L/8v/x/+7/7v/u/+7/6v/q/+n/6P/n/+j/5//n/+T/4v/f/93/3f/c/9v/2v/X
/9b/0//Q/8//zP/K/8r/x//H/8f/x//H/8f/x//H/8b/xv/G/8f/yf/K/8z/z//O/9L/
0//V/9j/2//e/+D/4P/i/+T/5//p/+v/7v/w/+7/7//x//L/9f/2//f/9//3//j/+v/6
//z//f/9//3///8BAAEAAQAAAP//AAD/////////////////////AAABAAEAAAAAAAAA
AAAAAAAAAQABAAEAAQADAAMAAwADAAAAAAAAAAAAAQABAAIAAwABAAEAAgACAAIAAgAD
AAMAAgABAAEAAQABAAAAAAACAAIAAQABAAEAAQABAAEAAQAAAP///v/8/wAAAAD+//7/
/v/+//7/////////AQABAAEAAQD//////v/+//3//f/9//3//v/+////AAABAAQABAAF
AAMAAwADAAMACAAJAAoACwAJAAoACgAKAAwADAAMAAwADQAMAAoACQAKAAkABwAHAAkA
CgAJAAkABwAHAAcABwAEAAMAAQABAAMAAgD///3/+//5//j/+P/4//j/+P/4//j/9//3
//f/+P/5//r/+//5//n/+f/5//v/+f/6//3/+//4//n//f8DABQANgBcAIcAtgDrAB4B
TAF9Aa0B1AHnAegBxgFoAdMAOwDg/83/xf+x/6v/sf+1/7v/xf/L/9D/2v/h/+T/5f/k
/+X/6P/q/+r/6v/q/+j/6P/p/+v/6f/p/+v/6//p/+n/6f/p/+n/6f/q/+r/6v/q/+r/
6v/r/+3/7v/v//D/8P/w//D/7//v/+//8P/y//L/8v/y//D/8P/w//D/8v/y//L/8v/x
//H/8f/x/+//7//v/+//7//v//D/8P/y//L/8v/y//L/8v/y//L/8v/z//T/9v/0//T/
9P/z//L/8v/y//L/7v/u/+3/7P/s/+z/6v/p/+X/5P/i/+H/3v/c/9r/2P/W/9b/1P/S
/9P/0P/O/87/z//P/8//z//N/83/zf/N/8z/zP/M/83/zf/O/9D/0//U/9j/2f/b/9z/
3//i/+T/5P/m/+j/6//r/+3/8P/y//T/9f/3//j/+f/6//v/+//5//r//P/8//z//f/9
//3/+//9//3//f/9//3/////////////////AQABAAEAAgADAAMAAgACAAAAAAAAAAAA
AwADAAMAAwABAAEAAQABAAMABAAFAAYAAwABAAAA////////AAAAAAAAAAABAAEAAgAB
AAEAAQD///7//v8AAP7//f/9//3//f/9//3//f/////////+//z//P/8//z//v//////
///+/w==
         </WaveFormData>
      </LeadData>
      <LeadData>
         <LeadByteCountTotal>10000</LeadByteCountTotal>
         <LeadTimeOffset>0</LeadTimeOffset>
         <LeadSampleCountTotal>5000</LeadSampleCountTotal>
         <LeadAmplitudeUnitsPerBit>4.88</LeadAmplitudeUnitsPerBit>
         <LeadAmplitudeUnits>��V</LeadAmplitudeUnits>
         <LeadHighLimit>2147483647</LeadHighLimit>
         <LeadLowLimit>268435456</LeadLowLimit>
         <LeadID>V6</LeadID>
         <LeadOffsetFirstSample>0</LeadOffsetFirstSample>
         <FirstSampleBaseline>0</FirstSampleBaseline>
         <LeadSampleSize>2</LeadSampleSize>
         <LeadOff>FALSE</LeadOff>
         <BaselineSway>FALSE</BaselineSway>
         <ExcessiveACNoise>FALSE</ExcessiveACNoise>
         <MuscleNoise>TRUE</MuscleNoise>
         <LeadDataCRC32>2385910225</LeadDataCRC32>
         <WaveFormData>
+P/4//j/+P/4//j/+P/4//r/+v/6//r/+P/4//j/+P/4//j/+P/4//b/9v/2//b/9//4
//n/+v/4//j/+P/4//j/+f/5//j/+v/6//r/+v/6//r/+v/6//j/9//3//f/+v/6//3/
/f/9//3//f/9////AQADAAQAAgACAAIAAwAFAAUABQAGAAgACQAJAAkABwAIAAgABgAF
AAQAAwAAAP///////wAAAwADAAEAAAD///7//f/6//n/+f/2//X/9f/0//T/9P/1//X/
9f/1//P/8//z//P/8//z//P/8//0//T/9P/1//P/9P/1//X/8f/x//b/BAAcAD8AagCc
AMwA9AAZAUYBbwGPAagBrAGJATEBtABHABcABQDo/9T/1v/a/9T/1//d/97/3//k/+T/
5f/r/+3/6f/n/+f/5//m/+f/6f/q/+v/6v/q/+v/6//q/+r/6v/r/+n/6P/o/+j/6f/q
/+z/7f/t/+3/7v/u/+7/7v/u/+7/7P/t/+7/7v/u/+7/7f/t/+7/8P/x//L/8P/w//D/
8P/v/+//7//v//D/8f/y//T/8v/y//L/8v/z//T/9f/2//f/9//3//f/9v/1//X/9P/z
//P/8//z//T/9P/1//b/+P/4//f/9v/1//X/9P/0//H/7//t/+z/7v/t/+r/6f/p/+j/
5//m/+X/5P/i/+L/4//j/+T/5P/h/+D/4P/g/+H/4v/j/+T/4//j/+f/6P/m/+j/6f/r
/+n/6v/r/+3/8P/z//b/9//2//f/9//2//f/+P/7//3//P/8//3//f/+//7//v//////
/////wAAAgACAAEAAQAAAAAAAAAAAAEAAQACAAMAAQABAAEAAwAFAAQABAAEAAIAAgAC
AAMAAwADAAMAAwACAAMABQAHAAYABQAEAAMABAAFAAYABwAHAAYABQAEAAQAAwACAAEA
AwADAAMAAwABAP//////////////////AQABAAEAAgAAAAMAAwAAAP7//v/+//7/AAAA
AAAAAAABAAEAAAAAAP///v/9//z///8AAAEAAgD///////8CAP//AQAAAP//AAABAAIA
AwADAAUABgAGAAcACAAKAAsACgAJAAkACAAJAAkACQAJAAoACgAIAAgACgAKAAgABQAF
AAUABgAHAAUAAwACAAEA///9//n/9//4//b/9v/3//b/9v/2//f/9f/1//X/9f/1//X/
9f/1//X/9f/1//T/+P/6//f/+f/8//n/8//x//H/9v8IACoATwB0AJwAzAD4AB0BRgFt
AZMBqgGmAXUBFwGaADkAEwADAOb/1P/U/9T/0P/T/9n/3P/d/+D/4v/l/+n/6//r/+r/
6f/o/+b/5P/l/+X/5f/m/+b/5//n/+b/5v/m/+f/6f/o/+j/6P/o/+j/6f/p/+j/5//n
/+b/6P/o/+j/6P/o/+n/6v/q/+v/7P/s/+3/6v/q/+n/6P/q/+r/6v/q/+3/7f/t/+3/
7f/t/+3/7v/s/+z/7P/s/+r/6v/q/+r/6//r/+v/6//r/+v/7P/s/+//7//v/+//7f/s
/+z/7P/s/+z/6//q/+n/6f/o/+j/6P/n/+b/5v/k/+P/4P/f/+H/4P/f/97/2//a/9j/
2P/Z/9n/2v/a/9n/2P/Y/9j/1v/W/9b/1v/V/9X/2f/a/93/4P/i/+X/5P/k/+T/5f/m
/+f/6P/n/+j/6//t/+7/8P/w//L/8//y//L/8//z//T/9P/0//X/8//z//P/9P/0//T/
8//z//X/9v/3//j/9v/1//X/9f/1//X/9f/3//n/+P/4//j/9v/2//b/9//5//n/+f/5
//f/9//4//n/+P/3//b/9f/0//X/9v/3//b/9v/2//b/9//3//f/9//1//X/9f/1//j/
9//4//n/9v/1//T/8//1//X/9f/2//j/+f/3//T/9P/0//T/9P/y//L/8v/y//X/9f/0
//T/8v/y//L/8v/y//L/8v/y//L/8//0//j/9v/5//n/+f/4//f/9v/1//n/+//8//z/
/P/8//3//f/+////AQACAAEAAQABAAEAAAAAAP7//v8AAAAA/v/7//v/+//8//3/+//5
//j/9//2//X/8v/x//L/8P/w//H/8P/w//D/8f/v/+//7//v/+//7//v/+//8f/x//H/
8P/w//L/8f/v//L/9f/v/+n/6f/2/w4ALABLAHIAngDMAPoAJQFMAXUBmQGsAaYBeQEV
AZYAMwANAPv/4P/M/8r/zP/O/9P/2f/a/93/4P/i/+H/4f/h/+P/4f/h/+H/4P/i/+P/
4//j/+D/4P/h/+H/4P/g/+D/4f/i/+L/4//k/+P/4v/i/+H/4//j/+T/5P/m/+b/5v/m
/+b/5//o/+j/5//m/+T/4//l/+b/5v/m/+b/5v/m/+b/6f/p/+n/6f/p/+n/6f/q/+r/
6v/q/+r/6P/o/+j/6P/p/+n/6f/p/+v/6//s/+z/6//r/+v/6//r/+r/6v/q/+r/6v/p
/+j/5//n/+b/5v/l/+X/5f/m/+T/4//g/9//3//e/93/3P/b/9r/2P/Y/9X/1f/W/9b/
1//W/9b/1v/Y/9j/2P/Y/9n/2f/d/97/3f/e/97/3//h/+L/4//l/+X/5//p/+n/7P/v
//H/8v/v/+7/7//v//H/8v/0//X/9f/0//P/8//2//f/+P/6//j/+P/3//f/9//4//n/
+v/4//f/9//3//f/9//3//n/9//2//b/9v/4//j/+P/5//v/+//7//v/+f/5//r/+//6
//n/+P/3//f/9//3//f/+v/6//r/+v/6//n/+P/3//j/+f/6//v//f/7//v/+//5//n/
+f/5//n/+f/5//r/+v/5//f/9v/2//j/+P/4//j/+//8//3//v/9//v/+P/2//j/+P/4
//j/9v/2//b/9v/2//f/+P/8//z//////////////////////wEAAgACAAQABAAFAAUA
BAADAAMAAgAEAAUABgAHAAYABgAEAAQABgAGAAQAAQABAAEAAgADAAMAAQAAAP///v/9
//r/+f/5//b/9f/1//b/9v/2//f/9v/1//T/8//2//f/+P/5//j/9//2//T/9P/4//v/
/f/6//f/9f/z//P/AAAWADgAXQCEAK4A3gAGASkBUgF/AZ0BqAGcAV8B8QB6ADEAFQD9
/+D/2v/e/9r/1v/b/+H/5P/n/+r/6v/p/+n/6//r/+3/7f/t/+z/7P/t/+3/7f/u/+7/
7//v/+7/7v/u/+//7//u/+7/7v/s/+z/7f/t/+7/7//x//L/8v/y//L/8v/x//H/8f/w
//L/8v/x//H/8//0//T/9P/0//T/9P/0//P/8//z//P/8//z//P/9P/2//b/9v/2//T/
9P/0//T/9//3//f/9//3//f/+P/4//f/9//3//f/+f/4//j/+P/4//j/9//2//X/9f/0
//T/8P/v/+7/7v/v/+//7f/t/+3/7P/r/+r/5//m/+T/5P/l/+X/5v/m/+X/5P/k/+T/
4v/i/+L/4v/j/+P/5//o/+n/7P/u//H/7//w//H/8//1//f/+f/5//f/+f/6//r/+//8
////AQABAAAAAAD//wAAAAAAAAEAAQABAAEAAgACAAIAAQABAAMABAAFAAYABAADAAMA
AwAFAAUABQAHAAUABAAEAAQABgAGAAYABwAFAAUABQAFAAUABQAGAAcABQAFAAUABQAD
AAMAAwADAAQABAAEAAQAAwADAAMAAwADAAMAAwADAAQAAwAEAAUABAADAAIAAQADAAMA
AwAEAAgABQADAAAAAAADAAQABQAGAAQABAAEAAQABAADAAEAAAACAAIAAgACAAIAAgAC
AAIAAQABAAEABAAEAAcABwAHAAcABwAHAAcABwAJAAoACgAMAAwADQANAA0ADQAOAA4A
EQARABEAEQARABAADQAMAAwADAAKAAcACQAJAAoACwALAAkACAAHAAYABQACAAEAAQD+
//3//f/8//z//P/9//3//f/9//3//f/9//3//f/9//3//f/8//z/+v/7//v/+v/5//v/
/f/7//7/CgAkAEEAYgCMAL4A6gAPATYBYwGNAaYBrAGVAU0B1gBjACUAFQD+/+D/2P/c
/9z/2//f/+L/4//m/+r/7f/v//H/7f/t/+3/7f/s/+r/6//r/+v/6P/o/+n/6f/s/+z/
7P/t/+//7v/u/+7/7v/u/+//7//v/+//8P/w//D/8P/w//D/7f/t/+3/7P/v//D/8P/x
/+//8P/w//D/8v/y//L/8v/y//H/8P/v/+//7//v//D/8P/w//D/8P/y//L/8v/y//P/
8//z//P/8f/x//L/8v/x//H/8f/x//P/8v/y//L/9P/0//P/8v/x//H/8P/w//D/7//u
/+7/7f/r/+f/5f/j/+L/4f/g/93/3P/a/9r/2v/b/93/3v/d/9z/3P/c/9z/3P/c/9z/
2//b/9//4P/g/+L/4//l/+X/5v/n/+n/6//t/+//7//t/+//8P/w//P/9P/3//n/9//2
//b/9f/4//j/+P/5//f/9//3//j/+f/6//r/+//5//r/+//8//z/+//7//v//f/9//3/
///+//z/+//6//r/+v/6//v/+//7//v/+//8//3///8BAAAA///+//3/+f/5//n/+f/7
//z//f/+//3//f/9//3//f/9//3//f/9//v/+//7//v/+//7//v/+f/5//n/+v/8//v/
+//6//r/+v/7//v/9//4//r/+v/6//r/+v/6//r/+v/5//n/+P/4//n/+v/7//z/+v/6
//r/+v/5//n/+f/8//v//f/8//v//f/9//3//f8BAAMABAAEAAMAAgACAAEA/////wAA
AAAEAAUABgAHAAYABgAEAAQABgAGAAQAAQABAAEAAgADAAUAAwACAAEA///9//n/9//3
//T/8//z//L/8v/y//P/8f/x//H/8f/z//P/8//z//P/8//z//L/8v/2//X/9//4//X/
8f/t/+n/7P/8/xoAPwBkAIwAugDoABMBPAFpAY8BrAG4AZ0BUwHgAGcAHwAJAPL/2P/S
/9L/zv/N/9P/2P/d/+D/5v/p/+X/4//l/+X/5f/l/+T/4//j/+L/4f/h/+L/5P/l/+b/
5v/m/+f/5//m/+b/5v/k/+T/5f/l/+f/5//o/+j/5v/m/+b/5v/o/+n/6v/q/+j/6P/n
/+f/6f/q/+r/6v/s/+z/7P/s/+v/6//r/+v/6//r/+v/7P/q/+r/6v/q/+z/7P/s/+z/
6//r/+v/6//t/+3/7v/u//H/8f/x//H/7//u/+7/7v/u/+7/7f/s/+v/6//q/+r/6v/p
/+j/6P/n/+X/4f/f/+H/4P/f/97/3f/c/9r/2v/Z/9n/2v/a/9v/2v/a/9r/2f/Y/9f/
1v/W/9f/3P/e/9z/3v/f/+H/4//k/+X/5//p/+v/7f/t/+3/7//w//D/7v/u//D/8f/0
//T/9f/1//b/9v/2//f/9//3//f/+P/4//j/9//3//n/+v/7//z/+v/5//n/+f/5//n/
+f/7//v/+v/6//r/+v/6//r/+//7//v/+//7//f/9//4//n/+//7//v/+//5//n/+f/5
//f/9v/1//T/+f/7//3////9//3//f/9//3/+//7//v/+f/5//n/+f/5//n/+f/6//r/
+f/5//j/+v/2//f/+f/8//r/+v/6//r/+f/4//f/9v/6//v/+//8//r/+v/6//r/+P/4
//j/+P/5//n/+f/8//z//////////////////////wEAAgACAAQABAAFAAUABwAHAAgA
CAAHAAcABwAHAAYABgAEAAQABAAEAAIA//8AAAEAAwAFAAMAAQAAAP///v/9//r/+f/7
//j/9//3//T/9P/0//X/9f/1//X/9f/3//f/9//3//f/9//3//b/9v/2//f/9//4//f/
8//1//n/AgAUADQAWQCCALAA2AAAASkBVgF/AZ0BrAGkAWsB/QCAADMAGQADAOD/2P/e
/9r/1v/b/9//4v/l/+r/7v/v/+v/7f/t/+v/6//r/+r/6v/r/+v/6//q/+r/6//r/+z/
7P/s/+3/7//u/+7/7v/w//D/8f/x//D/7//v/+7/7//w//H/8v/y//P/9P/0//L/8v/x
//H/7//w//D/8P/y//L/8v/y//P/8//z//P/9f/1//X/9v/2//b/9v/2//b/9v/2//b/
9//3//f/9//1//X/9v/2//n/+f/5//n/9//2//b/9v/3//j/+P/4//b/9f/z//L/8f/x
//H/8v/w/+//7P/r/+v/6v/p/+j/6f/o/+b/5v/j/+P/5P/k/+P/4v/i/+L/4P/g/+D/
4P/f/9//4//k/+b/6P/p/+v/7P/u//D/8//y//P/9P/z//X/9//4//j/+f/6//3////+
//7//////wIAAgACAAMAAwADAAMABAACAAIAAQABAP//AAABAAIAAwADAAQABQADAAMA
AwAFAAUABAAEAAQAAgACAAIAAwAGAAcACAAJAAYABQAFAAUAAwADAAMAAwAEAAUABgAH
AAYABgAGAAYABwAHAAcABwAGAAUABAADAAYABQAGAAcABQAFAAUABQAEAAMAAgACAAQA
AwADAAIAAAAAAAEAAQAFAAEAAwAFAAIAAAAAAAAAAAACAAIAAgACAAMAAwACAAIAAgAC
AAIAAgACAAIAAgACAAEAAQABAAQAAgAFAAUABQAGAAcACAAJAAsADQAOAA4ADQAMAAwA
CwAOAA8AEQASABIAEQAQAA8AEgASABAAEAAOAA4ADAAJAAsACwAMAA0ADAAJAAcABQAG
AAUAAgABAAEA/v/9//3//P/8//z//f/7//v/+//7//v/+//7//v/+//7//v/+v/6//z/
+//9//7//f/5//n/+f8AABQAMABPAHgAogDMAPIAFwFAAWsBjwGiAaYBhQErAawARQAd
ABMA9v/e/9z/3v/a/9v/4f/m/+v/6v/q/+v/6//p/+v/7P/t/+7/7v/u/+//7//v//D/
8P/x//H/7//u/+3/7f/u/+7/7//w/+7/7v/v/+//8f/x//L/8v/w//D/8P/w/+//7//v
/+7/7//w//D/8f/x//L/8v/y//L/8v/y//L/8//z//P/8//z//P/8//0//L/8v/y//L/
8v/y//L/8v/z//P/8//z//X/9f/2//b/9f/z//H/7//x//L/9P/2//X/9P/y//D/8P/x
//H/8v/w/+//7v/u/+z/6//o/+f/5//m/+X/5P/h/+D/3v/e/93/3f/e/97/3//e/97/
3v/c/9z/3P/c/9n/2f/d/97/4P/i/+P/5f/n/+j/6f/r/+3/7//x//H/7//x//L/8v/0
//T/9v/3//b/9v/3//f/9//2//X/9f/3//f/9//4//n/+v/6//v/+f/6//v//P/6//n/
+f/5//v/+//7//3//f/8//z//P/8//z//P/9//3//f/9//3/+f/5//r/+//9//3//f/9
//r/+f/4//f/+v/6//r/+v/7//v/+//7//v/+//7//v/+v/3//b/9f/4//n/+v/7//r/
+f/4//j/+P/3//f/9v/4//j/+f/5//f/9//2//b/9v/2//b/9P/0//T/9P/3//f/9v/2
//j/+P/4//j/9v/2//b/9v/0//P/8v/0//X/+f/6//v//P/9//7//////wEAAgACAAEA
AAAAAP//AAABAAMABAAFAAUABQAFAAUABAABAAAAAAAAAP7/+//5//n/+v/7//z/+//7
//v/+v/5//b/9f/z//D/7//v/+7/7v/u/+//8f/x//H/8f/v/+//7//v/+3/7f/t/+z/
7P/y//H/8f/w/+//6//r/+v/9v8QADQAVwCCAK4A2gAGATEBXAGJAakBuAGiAV0B7QBu
AB0ABwDx/9L/yP/K/8z/yv/N/9P/2P/Z/9z/4v/j/+P/3//f/9//3//f/97/4P/h/+H/
4f/i/+L/4//j/+P/4v/h/+H/4f/g/+D/4P/i/+L/4//j/+L/4f/h/+D/4v/i/+L/4v/j
/+X/5//o/+f/5v/k/+P/4//k/+T/5P/k/+T/5P/k/+f/5//n/+f/5//n/+f/6P/o/+j/
6P/o/+f/5v/l/+T/5v/n/+j/6f/p/+n/6v/q/+n/6f/p/+n/6f/o/+j/6P/q/+r/6f/o
/+X/5f/k/+T/5P/j/+L/4v/g/9//3P/b/93/3P/b/9r/2f/Y/9b/1v/V/9X/1v/W/9T/
0v/R/9D/0f/S/9P/1P/V/9X/2f/a/9j/2v/b/93/2//c/93/3//i/+X/6P/p/+f/6f/q
/+r/7P/s/+7/7//u/+7/7//v//L/8v/y//P/8v/x//D/8P/y//L/8f/x//H/8v/z//T/
9P/z//P/8//z//P/8//1//f/9v/2//b/9v/2//b/9//1//X/9f/1//X/9f/2//f/9f/1
//X/9f/z//P/8//z//b/9v/2//b/9f/1//X/9f/3//f/9//3//f/9f/1//X/8//z//P/
8//2//f/+P/6//n/9//2//T/+P/0//T/9v/2//b/9v/2//b/9v/2//b/9f/z//L/9P/0
//T/9P/0//T/9P/0//P/8//z//b/9v/5//n/+f/3//f/9//3//r//f///wAA/v/+////
///+//3//f/8//7///8AAAEAAAAAAP7//v8AAAAA/v/7//3//f/+/////v/7//n/9//4
//f/9P/z//L/7v/s/+v/7f/u/+//8f/x//H/8f/x//H/8f/x//H/8P/v/+7/7P/q/+z/
8f/z//T/8f/v/+3/6//0/wgAJgBLAHQAoADMAPgAHwFMAXkBlwGoAaIBcwEXAaAAOwAP
AP//5P/O/87/0P/O/9H/1//a/9n/2v/g/+X/4//f/+H/4//j/+P/4v/i/+P/4//j/+D/
4P/h/+H/4v/i/+L/4//l/+T/5P/k/+L/4v/j/+P/4//j/+T/5P/i/+L/4v/i/+X/5//p
/+r/6f/o/+b/5f/o/+r/6//s/+v/6v/p/+j/6//r/+v/6//p/+n/6f/q/+r/6v/q/+r/
6P/o/+j/6P/q/+v/7P/t/+z/6//r/+r/6//r/+v/6//s/+z/7f/u/+7/7v/t/+z/6//r
/+r/6v/m/+X/5P/k/+T/4//g/9//4f/g/9//3v/f/97/3P/c/9n/2f/a/9r/1//W/9b/
1v/X/9j/2f/a/9n/2f/d/97/3v/g/+H/4//k/+b/6P/r/+z/7f/u/+3/7f/v//D/8P/w
//D/8v/z//T/9P/1//X/9v/2//b/9//6//v//P/+//3//P/6//n/+f/6//v//P/8//v/
+//7//v/+//7//3//f/8//z//P/6//r/+v/7//v/+//7//v/+//7//z//f/+////AAAB
AP3//f/9//3//f/8//v/+v/9//3//f/9/////////////f/7//v/+//9//3//f/9//v/
+//7//z//P/7//v/+v/8//7///8AAP7//v/+//7//v/+//7//v/+//3/+//6//z//P/8
//z//v/+//7//v/8//v/+v/8////AwAEAAUAAwADAAMAAwAHAAkACgAKAAoACgALAAsA
CQAJAAoACgAJAAkACQAJAAwADAAKAAoADAAMAAoABwAGAAUABQAFAAYABQAFAAUAAgAB
AP7//f/+//z//P/9//r/+v/6//v/+f/5//n/+f/5//n/+f/5//v/+//7//r/+P/6//v/
/f/+//v/9//1//v/CAAeAEIAZQCKALQA4gAKATEBXAGBAZ0BqAGWAVMB4QBqACsAHQAF
AOT/2P/a/9r/3P/h/+P/6v/r/+j/6v/t/+v/6f/t/+//7//v/+7/7P/t/+3/7f/s/+z/
7f/t/+7/7v/u/+//8f/w//D/8P/w//D/8f/x//H/8f/y//L/8v/y//L/8v/w//H/8v/y
//T/9P/z//P/8//0//T/9P/y//L/8v/y//X/9f/1//X/8//z//P/9P/0//T/9P/0//b/
9v/2//b/9f/1//X/9f/1//X/9v/2//f/9//3//f/9//2//b/9v/2//b/9f/0//X/9f/0
//T/8f/v/+3/7P/u/+3/6v/p/+v/6v/p/+j/5f/k/+L/4v/f/9//4P/g/9z/2v/Z/9j/
2//c/93/3v/f/9//4//k/+L/5P/l/+f/5//o/+n/6//r/+3/7//v//H/8//0//T/8//y
//P/8//3//j/+v/7//z//P/8//3/+//7//v//P/8//z/+//7//n/+v/7//z//v/9//3/
/f/7//v/+//9//3//P/8//z//P/8//z//f////////////v/+//8//3/+v/5//j/9//3
//n/+//9//z//P/8//z//f/9//3//f/6//n/+P/3//r/+f/6//v/+f/5//n/+f/7//v/
+//8//r/+f/5//j/9v/4//j/+P/4//j/+v/6//r/+v/9//3//P/8//r/+v/6//r/+P/4
//j/+P/5//n/+f/8//v//f/8//v//f/9//3//f8BAAMABAAEAAIAAgADAAMAAQABAAIA
AgADAAMAAwADAAYABgAEAAQAAgACAAAA/f//////AAABAP///f/8//v//P/7//j/9//3
//T/8//z//D/8P/w//H/8//z//P/8//y//H/8P/v//H/8f/x//D/8v/w//H/8f/w//H/
7f/p/+3//P8WADYAWQCEALIA4AAMATUBWgF/AZ8BrgGeAVcB4QBmABsACQD1/9b/yv/O
/8z/yP/L/9H/2P/d/97/3v/h/+P/5f/l/+T/4//i/+D/4v/j/+P/4//g/+D/4f/h/+T/
5P/k/+X/4//i/+L/4v/k/+T/5f/l/+P/4//k/+T/5P/k/+T/5P/k/+X/5v/m/+j/6P/n
/+f/5f/m/+b/5v/k/+T/5P/k/+f/5//n/+f/5f/l/+X/5v/o/+j/6P/o/+r/6v/q/+r/
6f/p/+n/6f/m/+X/5f/k/+b/5//o/+n/6//q/+r/6v/q/+r/6f/o/+b/5f/j/+L/4f/h
/+H/4v/g/9//3P/b/9n/2P/X/9b/1//W/9T/1P/T/9P/1P/U/9P/0v/S/9L/0//U/9X/
1v/T/9P/1//Y/9b/2P/Z/9v/3f/e/9//4f/h/+P/5f/l/+b/6f/r/+z/7P/s/+7/7//v
/+7/7v/t//D/8P/w//H/8f/x//H/8v/y//L/8f/x//H/8v/z//T/9P/z//P/8//x//H/
8f/z//P/8v/y//L/8P/w//D/8f/z//P/8//z//P/8//0//X/8//z//P/8//x//H/8f/x
//L/8v/y//L/8//z//P/8//x//H/8f/x//P/8f/x//H/8f/x//H/8f/v/+//7//w//L/
8v/0//T/9P/0//L/8v/y//L/8//z//L/8v/w//D/8P/w//L/8v/y//L/8P/v/+7/8P/w
//P/8//z//P/8//z//P/9//5//r/+v/8//z//f/9//v/+//8//z///////////////7/
+//6//3//v/9//v/+f/5//r/+//5//f/9v/1//b/9f/y//H/8P/s/+r/6f/q/+r/6v/r
/+v/6//r/+v/6f/p/+n/6f/s/+3/7v/u/+r/6v/r/+//8P/x/+//6f/n/+z//P8WADUA
WgCEALIA4gALATQBXwGDAZwBpgGVAUsB0gBXABUABQDw/9D/yP/Q/8r/xf/L/87/z//W
/9z/3f/d/93/3//h/+H/4f/g/9//3//e/93/3P/c/93/3f/h/+L/4//l/+P/4v/i/+L/
4P/g/+H/4f/h/+H/4v/i/+L/4v/i/+L/4v/j/+T/5P/i/+L/4f/h/+H/4v/i/+L/4v/i
/+L/4v/j/+P/4//j/+X/5f/l/+b/5v/m/+b/5v/m/+b/5v/m/+X/5f/l/+X/5f/l/+b/
5v/p/+n/6f/p/+f/5v/m/+b/5P/k/+P/4v/k/+X/5f/m/+P/4f/f/97/3//f/93/3f/b
/9r/2f/Y/9f/1v/U/9T/0f/R/9L/0v/T/9L/0v/S/9D/0P/Q/9D/z//P/9P/1P/S/9T/
1f/X/9j/2v/c/9//3//h/+P/4//l/+f/6P/o/+b/5v/o/+n/7P/s/+3/7f/s/+z/7P/t
/+//7//v//D/8v/y//H/8f/v//D/8f/y//D/7//v/+//8f/x//H/8//z//L/8v/y//D/
8P/w//H/8f/x//H/8f/x//H/8v/z//H/8f/x//H/8v/z//T/9f/1//T/8//y//P/8//z
//P/8f/x//H/8f/x/+//7//v//H/8f/x//H/8f/x//H/8v/w/+//7//u//D/8P/w//D/
8P/w/+7/7v/u/+7/8f/x//D/8P/u/+7/7v/u/+z/7P/s/+z/7f/t/+3/8P/y//X/9f/1
//P/8//z//P/9//5//r/+v/4//j/+f/5//n/+f/6//r/+f/5//n/+f/6//r/+P/4//n/
+v/5//f/9f/1//b/9//1//P/8v/x//D/7//s/+v/6//o/+f/5//m/+b/5v/n/+f/5//n
/+f/6f/p/+n/6f/n/+f/5//m/+r/5v/n/+n/5v/j/+X/5f/n//T/DgAqAEkAbgCaAMYA
7gAXAUQBawGFAZIBiAFPAeUAagAbAAMA8//Y/8z/yv/I/8j/y//N/87/1f/a/9z/2//Z
/9v/2//b/9v/2//a/9r/2//b/9v/2P/Y/9n/2f/a/9r/2v/b/9n/2P/Y/9j/2P/Y/9n/
2f/c/93/3//g/97/3v/e/97/3P/d/97/3v/g/+D/3//f/9//4P/g/+D/4P/g/+D/4P/f
/9//3//f/9//3//f/+D/3v/e/97/3v/g/+D/4P/g/9//3//f/9//4v/j/+X/5v/m/+X/
5P/j/+X/5P/k/+T/4v/i/+H/4P/h/+H/4P/g/97/3f/c/9z/2v/Z/9b/1f/T/9L/0f/Q
/8//zv/M/8z/zP/N/8//0P/N/8z/zP/M/87/zv/O/87/y//L/8//0P/S/9T/1f/X/9f/
2P/Z/9v/3P/d/97/3f/d/9//4P/g/+H/4v/l/+f/6P/o/+n/6f/p/+j/5//n/+f/5//n
/+j/5v/m/+X/5f/l/+b/5//o/+j/5//n/+f/6f/p/+n/6//r/+r/6v/q/+n/6P/n/+f/
6f/p/+n/6f/n/+f/6P/p/+v/6//r/+v/6P/n/+b/5f/k/+T/5P/k/+P/4//j/+P/5f/l
/+X/5f/l/+P/4//j/+H/4f/h/+H/4f/h/+H/4v/k/+P/4//i/+D/4P/h/+H/4//j/+P/
4//h/w==
         </WaveFormData>
      </LeadData>
   </Waveform>
</RestingECG>
