# Supplementary material for: Detection of Left Atrial Enlargement Using a Convolutional Neural Network-Enabled Electrocardiogram
Source: Front Cardiovasc Med. 2020 Dec 17;7:609976. doi: 10.3389/fcvm.2020.609976 (PMC7773668; doi:10.3389/fcvm.2020.609976)
Supplement: Supplementary file 1 [file Data_Sheet_1.ZIP › hyp/1802019250_12349_0000000E.XML]

<?xml version="1.0" encoding="Windows-1252"?>
<!DOCTYPE RestingECG SYSTEM "restecg.dtd">
<RestingECG>
   <PatientDemographics>
      <PatientID>1802019250</PatientID>
      <PatientAge>66</PatientAge>
      <AgeUnits>Years</AgeUnits>
      <Gender>Male</Gender>
      <PatientLastName>hefurong</PatientLastName>
   </PatientDemographics>
   <TestDemographics>
      <DataType>Resting</DataType>
      <Site>1</Site>
      <AcquisitionDevice>MAC55</AcquisitionDevice>
      <Status>Unconfirmed</Status>
      <Priority>Normal</Priority>
      <AcquisitionTime>09:48:23</AcquisitionTime>
      <AcquisitionDate>03-14-2016</AcquisitionDate>
      <CartNumber>1</CartNumber>
      <AcquisitionSoftwareVersion>009C</AcquisitionSoftwareVersion>
      <XMLSourceVersion>MAC5000 v1.0</XMLSourceVersion>
   </TestDemographics>
   <RestingECGMeasurements>
      <VentricularRate>78</VentricularRate>
      <AtrialRate>78</AtrialRate>
      <PRInterval>170</PRInterval>
      <QRSDuration>84</QRSDuration>
      <QTInterval>388</QTInterval>
      <QTCorrected>442</QTCorrected>
      <PAxis>54</PAxis>
      <RAxis>15</RAxis>
      <TAxis>48</TAxis>
      <QRSCount>13</QRSCount>
      <QOnset>224</QOnset>
      <QOffset>266</QOffset>
      <POnset>139</POnset>
      <POffset>196</POffset>
      <TOffset>418</TOffset>
      <ECGSampleBase>500</ECGSampleBase>
      <ECGSampleExponent>0</ECGSampleExponent>
   </RestingECGMeasurements>
   <Diagnosis>
      <Modality>Resting</Modality>
         <StatementCount>2</StatementCount>
         <LabelText>12SL ��ϳ���</LabelText>
      <DiagnosisStatement>
         <StmtFlag>ENDSLINE</StmtFlag>
         <StmtText>�������</StmtText>
      </DiagnosisStatement>
      <DiagnosisStatement>
         <StmtFlag>ENDSLINE</StmtFlag>
         <StmtText>���� ECG</StmtText>
      </DiagnosisStatement>
   </Diagnosis>
   <Waveform>
      <WaveformType>Rhythm</WaveformType>
      <WaveformStartTime>0</WaveformStartTime>
      <NumberofLeads>8</NumberofLeads>
      <SampleType>CONTINUOUS_SAMPLES</SampleType>
      <SampleBase>500</SampleBase>
      <SampleExponent>0</SampleExponent>
      <HighPassFilter>16</HighPassFilter>
      <LowPassFilter>150</LowPassFilter>
      <ACFilter>NONE</ACFilter>
      <LeadData>
         <LeadByteCountTotal>10000</LeadByteCountTotal>
         <LeadTimeOffset>0</LeadTimeOffset>
         <LeadSampleCountTotal>5000</LeadSampleCountTotal>
         <LeadAmplitudeUnitsPerBit>4.88</LeadAmplitudeUnitsPerBit>
         <LeadAmplitudeUnits>��V</LeadAmplitudeUnits>
         <LeadHighLimit>2147483647</LeadHighLimit>
         <LeadLowLimit>268435456</LeadLowLimit>
         <LeadID>I</LeadID>
         <LeadOffsetFirstSample>0</LeadOffsetFirstSample>
         <FirstSampleBaseline>0</FirstSampleBaseline>
         <LeadSampleSize>2</LeadSampleSize>
         <LeadOff>FALSE</LeadOff>
         <BaselineSway>FALSE</BaselineSway>
         <ExcessiveACNoise>FALSE</ExcessiveACNoise>
         <MuscleNoise>FALSE</MuscleNoise>
         <LeadDataCRC32>1221547350</LeadDataCRC32>
         <WaveFormData>
+f/5//f/9//3//f/9//3//X/9f/1//T/9v/2//X/9f/z//P/8//z//P/8//z//P/8//z
//L/8v/y//H/8v/x/+3/6//p/+j/6P/r//P///8PACIANABJAGAAegCTAKUAqgChAJUA
hgB0AGQATgA0ABoACQAIAAoABAD6//j/+v/4//j/+//7//f/9//2//X/9P/1//X/9f/1
//P/8//z//P/9f/1//X/9f/z//P/8//0//b/9v/3//f/9f/1//X/9v/2//b/9v/2//b/
9v/2//b/9v/2//f/9//3//f/9//4//j/+P/4//j/+f/5//n/+f/5//n/+v/6//v/+//7
//v//P/8//z//P/9//3//f//////AAABAAEAAwADAAQABAAEAAUABQAGAAkACQAKAAsA
CgALAAwADQANAA4ADwAPABEAEgASABMAEQASABIAEwAVABUAFQAUABIAEgARABEAEQAR
ABEAEQARAA8ADgANAAsACgAKAAkACAAHAAYABQAEAAMAAgACAAEAAAD/////AAD///7/
/f/7//v/+v/6//r/+v/5//n/+f/5//j/+P/4//j/+P/4//j/9//3//j/+P/4//j/+P/4
//f/9//3//f/9//3//j/+P/4//f/9//4//j/+P/4//j/+f/5//n/+f/5//n/+f/5//n/
+f/6//r/+v/6//r//P/8//3//f/7//v/+//7//3//P/8//z//P/8//z//P/6//r/+//7
//z//P/8//z/+v/6//r/+v/6//r/+v/6//n/+f/5//r/+v/6//n/+f/5//n/+P/4//j/
+P/4//j/+f/5//j/+P/4//r/+P/4//j/+P/4//f/9//3//f/+f/6//r/+v/6//r//P/9
////AAABAAEA/////wAAAAAAAAAAAAABAAQABwAKAA0ADQAPAA8ADgAMAAwACwAKAAgA
BgACAP///P/7//n/+P/5//j/9//2//b/9v/2//X/9f/1//X/9f/1//P/8//z//P/8//z
//P/8f/x//D/8P/y//H/8f/x//H/8f/x//H/8f/x//H/8f/v/+7/7v/u/+//7P/r/+f/
5f/j/+T/5v/r//X/AQATACYAOgBRAGwAiAChALEAsgCnAJcAhgB0AGAASgAuABQABwAG
AAgA/v/2//b/9v/0//T/9//1//P/7//u/+//7v/v/+//7//v/+3/7f/t/+3/7f/t/+3/
7f/v/+//7//w/+7/7v/v/+//7//v/+//8P/w//D/8P/w//D/8P/w//D/8v/y//P/8//z
//P/8//0//T/9P/0//T/9f/1//X/9f/z//P/9P/0//b/9//4//n/+P/4//j/+P/5//n/
+f/7//v//P/9//3//f/9//7//v8CAAMAAwAEAAMAAwAEAAUACAAJAAoACwALAAwADQAN
AA0ADgAOAA8ADQAOAA4ADwAPAA8ADwAOAA4ADgANAA0ADQANAA0ADQANAAsACgAJAAkA
CAAIAAcABgAFAAQAAwACAAEAAAAAAP///v/9//3//P/7//r/+f/5//n/+P/4//j/+P/3
//f/9//3//b/9v/2//b/9v/2//b/9f/1//b/9v/2//b/9v/2//X/9f/1//X/9f/1//b/
9v/2//X/9f/2//b/9v/2//j/+f/5//n/9//3//f/9//5//n/+f/6//r/+v/6//r/+v/6
//v/+//7//v/+//7//n/+P/4//j/+P/4//j/+P/4//j/+f/5//j/+P/4//j/+P/4//j/
+P/4//j/+P/4//f/9//3//j/+P/4//f/9//3//f/9v/2//j/+P/4//j/9//3//b/9v/2
//b/9v/2//j/+P/3//f/9v/2//b/9f/3//j/+P/4//b/9v/2//b/9//3//f/9//3//j/
+P/4//j/+P/6//v//f/+////////////AAAAAP7//v/+////AwAFAAcACQANAA8ADwAO
AA4ADgANAAwACgAIAAQAAQD+//3/+//6//n/+P/3//b/9P/0//T/8//z//P/8//z//H/
7//v/+//8f/x//H/8f/x//H/8P/w/+7/7f/t/+3/7//v/+//7//v/+//7//v/+3/7P/s
/+z/7f/s/+v/6f/n/+P/4v/i/+X/6//3/wcAGgAuAEUAXgB4AJcArwC4ALMApwCWAIIA
bgBaAEAAIgANAAYACAAGAPz/9P/2//T/8v/z//P/8f/x//D/7f/q/+v/6//r/+v/6//r
/+v/6//r/+v/6//r/+v/6//r/+z/7P/s/+3/7f/t/+3/7f/u/+z/7P/s/+z/7v/u/+7/
7v/u/+7/7//v/+//7//v//D/7v/u/+7/7v/x//H/8f/x//H/8f/y//L/8//z//P/8//0
//T/9P/0//X/9f/1//f/9f/2//f/9//5//n/+v/6//z//f/9//7//////wAAAQACAAMA
BAAFAAUABgAHAAcABwAIAAgACQAJAAoACgALAAsACwALAAoACgAKAAkACQAJAAkACQAJ
AAkABwAGAAUABwAGAAYABQACAAEAAAD///7//f/8//z/+//6//n/+f/4//f/9v/1//X/
9f/0//T/8v/y//H/8f/x//H/8P/w//D/8P/w//D/8P/v/+//8P/w//D/8P/w//D/7//v
/+//7//v/+//8P/y//L/8f/x//D/8P/w//D/8P/x//H/8f/x//H/8f/x//P/8//z//T/
8v/y//L/8v/y//L/8//z//X/9f/1//X/9f/0//T/9P/0//T/9P/0//L/8v/z//P/9P/0
//T/9P/0//T/9P/0//L/8v/y//L/8//z//P/9P/0//T/8//z//H/8f/w//D/8P/w//D/
8P/x//H/8P/w//L/8v/y//L/8v/y//H/8f/w//D/8P/v/+//8P/w//D/8P/w//D/8P/u
//D/8P/w//D/8P/w//H/8f/x//H/7//w//D/8P/w//D/8v/z//X/9v/3//f/+f/5//r/
+v/4//j/+P/5//v//f///wEABAAHAAgACAAGAAYABQAEAAEAAAD9//v/9v/1//P/8v/x
//D/7//u//D/8P/w/+//7f/t/+3/7f/t/+v/6//r/+v/6//r/+v/6//r/+r/6v/s/+v/
6//r/+n/6f/p/+n/6f/p/+n/6f/r/+r/6v/q/+n/6P/n/+f/4//f/97/3v/f/+f/9f8D
ABQAKAA9AFQAbgCHAJcAnACTAIUAdABmAFYAPgAkAAYA9f/y//b/8P/o/+j/7P/s/+z/
7//t/+v/7f/s/+n/6P/p/+n/6f/p/+f/5//n/+f/5//n/+f/5//p/+n/6f/q/+r/6v/r
/+v/6//r/+v/7P/q/+r/6v/q/+z/7P/s/+z/7P/s/+3/7f/t/+3/7f/u//D/8P/w//D/
7//v/+//7//x//H/8v/y//P/8//z//P/8v/y//L/8v/z//P/8//1//X/9v/3//f/9//3
//j/+P/4//n/+f/6//v/+//8//3//v///wAAAQADAAQABQAFAAUABgAGAAcABQAGAAYA
BwAFAAUABQAEAAQABAADAAMABQAFAAUABQAFAAMAAgABAAEAAAAAAP///v/9//z/+//6
//n/+P/4//X/9P/z//P/8//z//P/8//x//H/8P/w//D/8P/v/+//8f/x//D/8P/w//D/
8P/w//D/7//v//D/8P/w//D/8P/y//H/8f/x/+//7//v//D/7v/u/+3/7f/w//D/8P/w
//L/8//z//P/8//z//P/8//z//P/8//0//T/9P/0//T/9P/0//X/9f/1//X/9f/1//X/
9P/0//T/9P/0//T/9P/y//L/8//z//T/9P/0//T/9P/0//T/9P/0//T/9P/0//P/8//z
//T/9P/0//P/8//x//H/8P/w//H/8v/z//T/8//z//L/8v/y//L/8v/y//L/8v/x//H/
9P/0//L/8//0//L/8v/y//L/8f/x//H/8f/x//L/8v/y//L/8v/0//X/9f/2//f/9//3
//f/+P/4//j/+P/4//n/+v/7//z//f8BAAMAAwACAAQABAADAAIAAQAAAP3/+//6//n/
9//2//X/9P/z//L/8v/y//L/8f/x//H/8f/x//H/7//v/+//7//v/+//7//v/+//7v/u
/+7/7f/t/+3/7//v/+//7//v/+//7//v/+3/7P/s/+z/6//s/+v/6//p/+f/5P/k/+X/
5//r//P/AAAOAB8AMABAAFEAaQB8AIEAeQBuAGAAUgBCADIAHgAJAPb/8v/0//L/6v/o
/+r/6v/r/+//8f/v//D/7//u/+3/7f/t/+3/7f/t/+3/7f/t/+3/7f/t/+3/7f/t/+7/
7P/s/+3/7f/v/+//7//w//D/8P/w//D/8P/w//D/8P/w//D/8f/x/+//7//v//D/8v/y
//L/8v/x//H/8f/x//H/8f/y//L/8//z//P/8//2//b/9v/2//X/9f/1//f/9//4//n/
+f/5//n/+v/6//r/+//7//z//f/9//7///8AAAEAAgADAAMABAAFAAUAAwAEAAQABQAH
AAgACAAJAAkACQAJAAgABgAGAAUABQAHAAcABwAHAAcABQAEAAMAAwACAAIAAQD+//3/
/P/7//z/+//6//r/+f/4//f/9//2//X/9P/z//P/8//y//L/8v/y//H/8f/x//H/8P/w
//D/8P/w//D/7v/t/+3/7v/u/+7/7v/u/+7/7f/t/+3/7f/t/+3/7v/u/+7/7f/t/+7/
7v/u/+7/7v/v/+//7//t/+3/7f/t/+3/7f/t/+7/7v/u/+7/7v/u/+7/7//v/+//7//v
/+//7//u/+7/7v/w//D/8P/w/+7/7v/v/+//7v/u/+7/7v/w//D/8P/w/+7/7v/u/+7/
7f/t/+3/7v/u/+7/7f/t/+3/7f/s/+z/7P/s/+z/7P/t/+3/7f/t/+v/7P/s/+z/7v/u
//D/8f/w//D/8P/v/+//7//w//D/8f/y//P/9f/0//X/9v/3//n/+//7//r//P/8//v/
+v/7//r/9//1//T/8//x//D/7f/s/+v/6v/s/+z/7P/r/+n/6f/p/+n/6f/n/+f/5//p
/+n/6f/p/+f/5//m/+b/6P/n/+f/5//n/+f/5//n/+f/5//n/+f/6f/o/+j/6P/p/+j/
6f/n/+f/5f/i/97/3//h/+P/6f/0/wQAEwAkADYASQBhAHYAgwCDAHgAbABgAFAAPgAs
ABcAAgD2//b/+P/y/+r/6v/u/+3/7f/t/+3/7P/t/+z/6f/p/+n/6f/n/+f/5//n/+f/
5//n/+f/5//n/+f/6P/o/+j/6f/p/+n/6f/p/+r/6v/q/+r/6v/s/+z/7P/s/+r/6v/r
/+v/6//r/+v/7P/u/+7/7v/u/+3/7f/t/+3/7f/t/+7/7v/v/+//7//v//D/8P/w//D/
8f/x//H/8//x//L/8//z//P/8//0//T/+P/5//n/+v/5//n/+v/7//7///8AAAEA//8A
AAEAAQADAAQABAAFAAUABgAGAAcABQAFAAUABAAFAAYABgAHAAUABQAFAAUABQADAAIA
AQABAAAAAAD///7//f/8//v/+v/5//j/+P/3//b/9f/1//T/8//y//H/8f/x//D/8P/u
/+7/7f/t/+//7//u/+7/7v/u/+7/7v/u/+3/7f/u/+z/7P/s/+z/7P/r/+v/6//t/+3/
7f/u/+z/7P/r/+v/7v/u/+7/7v/s/+3/7f/t/+v/6//r/+v/6//r/+v/7P/s/+z/7P/s
/+z/7P/t/+3/7f/t/+3/7f/t/+z/7P/s/+7/7v/u/+7/7v/u/+//7//u/+7/7v/u/+7/
7v/u/+7/7P/s/+z/7P/t/+3/7f/u/+z/7P/r/+v/7f/t/+z/7P/s/+z/7P/s/+v/6//q
/+r/7P/s/+z/7P/q/+r/6f/p/+z/7P/s/+v/6//s/+z/7P/q/+r/6v/q/+j/6P/q/+r/
6v/q/+r/6f/p/+n/6f/p/+r/6v/q/+r/6v/s/+3/7//w//H/8f/x//H/8v/y//D/8P/w
//H/8//1//f/+f/7//3//f/8//z//P/7//r/+f/4//X/8//w/+//7f/s/+v/6v/p/+j/
6P/o/+j/5//n/+f/5//n/+f/5f/l/+X/5f/l/+X/5f/l/+X/5P/k/+T/4//j/+P/4//j
/+P/4//j/+P/4//j/+P/4v/i/+L/4//i/+H/3f/Z/9f/2P/Y/93/5f/z////FAAoAD0A
UgBsAIUAkwCUAIkAewBuAFwASgA0ABwABgD5//j/+P/y/+r/6P/o/+j/6P/n/+X/5f/j
/+L/4f/g/9//3//f/9//3//f/9//3//f/9//3//f/93/3f/d/97/4P/g/+H/4f/f/9//
3//g/+D/4P/g/+D/4v/i/+L/4v/i/+L/4//j/+P/4//j/+T/5P/k/+T/5P/l/+X/5f/l
/+P/4//k/+T/5//n/+f/5//o/+j/6P/o/+n/6f/p/+v/6//s/+3/7f/v/+//8P/w//D/
8f/x//L/8//z//T/9f/2//f/+P/5//n/+v/7//v//f/+//7//////wAAAAABAAEAAQAB
AAAA/v/+//3//f///////////////f/8//v/+//6//r/+f/4//f/9v/1//T/8//y//L/
8//y//H/8f/u/+3/7P/r/+3/7f/s/+z/7P/s/+v/6//r/+v/6v/q/+r/6v/q/+r/6P/n
/+f/6P/o/+j/6P/o/+r/6f/p/+n/5//n/+f/6P/q/+r/6f/p/+r/6v/q/+r/6v/r/+v/
6//r/+v/6//r/+v/6//r/+z/7P/s/+z/7P/q/+r/6//r/+3/7f/t/+3/7//u/+7/7v/u
/+7/7v/u//D/8P/x//H/7v/u/+7/7v/u/+7/7v/u/+7/7v/u/+7/7f/t/+3/7v/w//D/
7//v/+//7//u/+7/7v/u/+7/7v/v/+//7v/u/+7/7v/u/+7/7v/u/+3/7f/u/+7/7v/t
/+3/7v/u/+7/7v/w/+7/7v/u/+7/7//v/+//7//v//D/8P/w//L/8v/0//X/9f/2//f/
9//1//X/9v/2//b/9v/2//f/+//9////AQADAAUABQAEAAQABAADAAIAAQAAAP3/+//4
//f/9f/0//P/8v/x//D/8P/w//D/7//v/+//7//v/+//7f/t/+3/7f/t/+3/7f/t/+3/
7P/s/+z/6//r/+v/6//r/+v/6//r/+v/6//r/+v/6v/q/+r/6//o/+f/5//j/+H/4P/i
/+P/6f/1/wUAFAAoAD8AWABwAIsAowCsAKcAmwCMAHgAZgBSADoAIAANAAYACAAGAPz/
9v/4//b/9P/3//f/8//x//L/7//u/+3/7f/t/+3/7f/t/+3/7f/t/+3/7f/t/+//7//v
//D/8P/w//H/8f/v/+//7//w//L/8v/y//L/8v/y//L/8v/y//L/8//z//P/8//z//T/
9P/0//T/9P/3//f/9//3//f/9//4//j/+f/5//n/+f/6//r/+v/6//v/+//7//3//f/+
//////8BAAEAAgACAAQABQAFAAYABQAFAAYABwAIAAkACgALAA0ADgAPAA8ADwAQABAA
EQARABIAEgATABUAFQAVABQAFAAUABMAEwATABMAEwATABMAEQAQAA8ADwAOAA4ADQAM
AAsACgAJAAoACQAIAAgABQAEAAMAAwAEAAMAAgABAAMAAwACAAIAAAAAAP//////////
/v/+//7//v/+//7/AAD/////AAD+//7//v/+//7//f/9//3//f/9//3//v8AAAAA////
//7//v/+//7/AAABAAEAAQD//////////wEAAQABAAIAAgACAAIAAgACAAIAAwADAAMA
AwADAAMAAwACAAIAAgAEAAQABAAEAAQABAAFAAUABAAEAAQABAAEAAQABAAEAAQABAAE
AAQAAwADAAMABAAEAAQAAwADAAMAAwACAAIABAAEAAQABAADAAMAAgACAAIAAgACAAIA
BAAEAAMAAwACAAIAAgABAAMABAAEAAQABAAEAAQABAACAAIAAgACAAUABQACAAIAAgAC
AAIAAwADAAMAAwAFAAYABgAGAAYABgAIAAkACwAMAA0ADQANAA0ADgAOAA4ADgAOAA8A
EwAVABcAGQAZABsAGwAaABgAGAAXABYAFwAWABMAEQAMAAsACQAIAAkACAAHAAYABgAG
AAYABQAFAAUABQAFAAUAAwADAAMAAwADAAMAAwADAAMAAgACAAIAAQABAAEAAQABAAEA
AQABAAEAAQABAAEAAAAAAAAAAQD+//3/+f/1//X/9P/2//v/BwAXACcAOgBQAGcAggCe
ALUAwwDCALkAqwCYAIgAcgBaADwAJAAbABwAGgASAAoACAAIAAgACAAJAAcABwAFAAQA
BQAEAAEAAQABAAEA//////////8BAAEAAQABAAEAAQABAAIAAgACAAMAAwADAAMAAwAE
AAQABAAEAAQABgAGAAYABgAGAAYABwAHAAcABwAHAAgACAAIAAgACAAJAAkACQAJAAsA
CwAMAAwACwALAAsACwAMAAwADAAMAA0ADQANAA8ADwAQABEAEQARABEAEgASABQAFQAV
ABYAGQAZABoAGwAaABsAHAAdAB0AHgAfAB8AHwAgACAAIQAjACQAJAAlACMAIwAjACIA
JAAkACMAIwAjACMAIwAjACMAIQAgAB8AHQAcABwAGwAaABkAGAAXABYAFQAUABQAEwAS
ABEAEQASABEAEAAPAA0ADQAMAAwADAAMAAsACwALAAsACgAKAAoACgAKAAoACAAHAAcA
CAAIAAgACAAIAAgABwAHAAcABwAHAAcACAAIAAgABwAHAAgACAAIAAgABgAHAAcABwAJ
AAkACQAJAAkACQAJAAoACgAKAAoACgAKAAoACwALAAsACwALAAsADQAMAAwADAAMAAwA
DAAMAAwADAANAA0ACgAKAAoACgAMAAwADAAMAAwADAAMAAwACwALAAsADAAMAAwACwAL
AAsACwAKAAoACgAKAAoACgALAAsACgAKAAoACgAKAAoACgAKAAkACQAIAAgACAAHAAkA
CgAKAAoACgAKAAoACAAIAAgACAAJAAkACQAJAAsADAAMAAwACgAKAAwADQAPABAAEQAR
AA8ADwAQABAAEAAQABAAEQATABUAFwAZABsAHQAdABwAHAAcABsAGgAZABgAFQATABIA
EQAPAA4ADQAMAAsACgAIAAgACAAHAAkACQAJAAkACQAHAAcABwAHAAcABwAHAAcABwAG
AAYACAAHAAcABwAHAAcABwAHAAkACQAJAAkACQAIAAgACAAHAAYABQADAP///f/8//z/
//8FABEAHwAuAD4AUwBmAHwAkwCpALAAqQCbAIwAfgBuAFoAQgAmABMADgASABAABgAE
AAYACAAKAAsACwAJAAsADAALAAYABwAHAAcABwAHAAcABwAHAAUABQAFAAUABwAHAAcA
CAAIAAgACQAJAAkACQAJAAoACgAKAAoACgAKAAoACgAKAAoACgALAAsACwALAAsADAAM
AAwADAAMAA8ADwAPAA8ADQANAA4ADgAPAA8ADwAPABAAEAAQABAAEQARABEAEwARABIA
EwATABQAFQAXABgAGAAZABkAGgAbABsAHAAdABwAHQAeAB8AIQAiACMAIwAhACIAIgAj
ACMAJAAkACUAJQAlACUAJAAkACQAIwAjACMAIwAjACMAIQAfAB4AHQAdABwAHAAbABwA
GwAaABkAGgAZABgAGAAVABQAEwATABIAEQAQAA8AEQARABAAEAAOAA4ADQANAA0ADQAM
AAwADgAOAA4ADgANAAsACgAKAAoACgAKAAoADAALAAsACwAJAAkACQAKAAwADAALAAsA
CgAKAAoACgAKAAsACwALAAsACwALAAsACwALAAsADAAOAA4ADgAOAA4ADgAPAA8ADQAN
AA0ADQAPAA4ADgAOAA4ADgAOAA4ADgAOAA8ADwAOAA4ADgAOAAwADAAMAAwADgAOAA4A
DgALAAsACwAMAA4ADgANAA0ADQANAAwADAAKAAoACgAKAAsACwAKAAoACgAKAAgACgAK
AAoACgAKAAkACQAJAAkACQAKAAoACgAKAAoADAANAAsADAANAA0ADwAPABAAEAAQABAA
EAARABIAEwAUABUAFwAZABkAGAAYABgAFwAWABYAFgAUABMAEAAPAA0ADAALAAoACQAI
AAgACAAIAAcABwAHAAcABwAHAAUABQAFAAMAAwADAAMABQAFAAQABAAEAAMAAwADAAMA
AwADAAMAAQABAAEAAQABAAAAAAAAAP//AAABAP3//f/9//z/+v/5//v/AwAPABwALAA/
AFIAZgB7AJEAoAChAJkAjAB8AGwAXABIADAAGwAOAAwADAAGAP7/AAACAAAAAQADAAMA
AQACAAEAAgD///////////3//f/9//3//f/9//3//f/9//3//f/+//7//v//////////
////AAD+//7//v/+/wAAAAAAAAAA/v/+//////////////8AAAAAAAAAAAAA////////
//8BAAEAAgACAAMAAwADAAMABAAEAAQABAAFAAUABQAHAAUABgAHAAcACQAJAAoACgAM
AA0ADQAOAA8ADwAQABEAEAARABIAEwAVABYAFwAXABcAGAAYABkAGQAaABoAGwAdAB0A
HQAcABwAHAAbABsAGwAbABsAGwAbABkAGAAXABcAFgAWABUAFAATABIAEQAQAA8ADgAO
AAsACgAJAAkACAAHAAYABQAFAAUABAAEAAIAAgABAAEAAQABAAAAAAAAAAAAAAAAAAAA
/////wAA/v/+//7//v/+//3//f/9//3//f/9//7//P/8//v/+//+//7//v/+//z//f/9
//3//f/9//3//f////////8AAP7//v/+//7//v/+/////////////////wEAAAAAAAAA
AgACAAIAAgABAAAAAAD/////AAABAAIAAAAAAAAAAAAAAAAAAAAAAP///////wAA/v/+
//3//f///////v/+//7//v/+//7///////7//v/+//7//v/+//z//P/7//v//v/+//7/
/f/9//z/+v/8//z//P/8//3//f/9//3/+//8//z//P/8//z//v//////AAABAAEAAQAB
AAIAAgAEAAQABAAFAAYABwAIAAkADQAPAA8ADgAOAA4ADQAMAA0ADAAJAAcAAgABAP//
/v/9//z/+//6//r/+v/6//n/+f/5//n/+f/3//X/9f/1//f/9//3//f/9f/1//T/9P/2
//X/9f/1//X/9f/1//X/8//z//P/8//1//T/9P/0//P/8v/v/+3/6//r/+r/6v/r//H/
+/8HABgALABBAFgAcgCLAJ8AqAClAJsAjAB6AGoAWAA+ACQAEQAIAAoACAD+//j/+P/4
//b/9//3//X/8//0//P/8v/v/+//7//v/+//7//v/+//7//v/+//7//v/+//7//w//D/
8P/x//H/8f/x//H/8v/y//L/8v/y//L/8v/y//L/8v/y//P/8//z//P/8//0//T/9P/0
//T/8//z//P/8//1//X/9v/2//f/9//3//f/9v/2//b/9v/5//n/+f/7//n/+v/7//v/
+//7//z//P8AAAEAAQACAAMAAwAEAAUABgAHAAgACQAJAAoACwALAA0ADgAOAA8ADwAQ
ABAAEQAPAA8ADwAOABAAEAAPAA8ADwAPAA8ADwAPAA0ADAALAAsACgAKAAkABgAFAAQA
AwACAAEAAAAAAAEAAAD//////v/9//z/+//5//n/+P/4//b/9v/1//X/9//3//b/9v/2
//b/9v/2//T/8//z//T/9P/0//T/9P/0//P/8//z//P/8//z//T/9P/0//P/8//y//L/
8v/y//L/8//z//P/8//z//P/8//z//P/8//0//L/8v/y//L/8v/y//P/8//1//X/9f/1
//X/9P/0//T/9v/2//b/9v/2//b/9//3//b/9v/2//b/+P/4//j/+P/2//b/9v/2//X/
9f/1//b/9v/2//X/9f/1//X/9P/0//b/9v/2//b/9f/1//T/9P/0//T/9P/0//T/9P/z
//P/8v/y//L/8f/x//L/8v/y//L/8v/y//L/8v/y//L/8v/y//L/8f/x//H/8f/z//T/
9P/0//T/9P/2//f/+f/6//v/+//7//v//P/8//r/+v/6//v//v8BAAQABwAHAAkACQAI
AAYABgAFAAQAAQAAAP3/+//4//f/9f/0//X/9P/z//L/8P/w//D/7//v/+//7//v/+//
7f/t/+3/7f/t/+3/7f/t/+3/7P/s/+z/6//r/+v/6//r/+v/6//r/+v/6//r/+v/6v/q
/+r/6f/o/+f/5f/h/9//4P/g/+X/7f/7/wsAHgA0AEsAYgB8AJcApwCoAKEAkwCCAHIA
XgBGACwAEAABAAIABAD+//T/8P/w//D/8P/x/+//7f/t/+z/6//s/+n/6f/p/+n/5//n
/+f/5//p/+n/6f/p/+n/6f/p/+r/6v/q/+v/6//r/+v/6//s/+r/6v/q/+r/6v/q/+r/
6v/q/+r/6//r/+3/7f/t/+7/7P/s/+z/7P/v/+//7//v/+3/7f/u/+7/7//v/+//7//w
//D/8P/w//H/8f/x//P/8//0//X/9f/1//X/9v/2//j/+f/5//r/+//7//z//f/+////
AAABAAEAAgADAAMABQAGAAYABwAHAAgACAAJAAkACQAJAAgACAAIAAcABwAHAAcABwAH
AAUAAwACAAEAAQAAAAAA///+//3//P/7//j/9//2//b/9f/0//P/8//y//H/8P/v/+//
7//u/+7/7v/u/+3/7f/r/+v/6v/q/+r/6v/q/+r/6v/p/+n/6v/q/+r/6v/q/+r/6f/p
/+n/6f/p/+n/6v/q/+r/6f/p/+j/6P/o/+j/6P/p/+n/6f/p/+n/6f/p/+n/6f/p/+r/
6v/q/+r/6v/q/+r/6//r/+n/6f/p/+n/6//q/+r/6v/q/+r/6v/q/+z/7P/t/+3/7P/s
/+z/7P/q/+r/6v/q/+r/6v/q/+r/6f/p/+n/6v/q/+r/6f/p/+v/6//q/+r/6P/o/+j/
6P/p/+n/6P/o/+j/6P/o/+j/6P/o/+f/5//o/+j/6P/n/+X/5v/m/+b/6P/o/+j/6P/m
/+b/5v/m/+X/5f/l/+b/5v/m/+b/5//m/+j/6f/p/+n/6v/r/+3/7//v/+//7//w//D/
8v/w/w==
         </WaveFormData>
      </LeadData>
      <LeadData>
         <LeadByteCountTotal>10000</LeadByteCountTotal>
         <LeadTimeOffset>0</LeadTimeOffset>
         <LeadSampleCountTotal>5000</LeadSampleCountTotal>
         <LeadAmplitudeUnitsPerBit>4.88</LeadAmplitudeUnitsPerBit>
         <LeadAmplitudeUnits>��V</LeadAmplitudeUnits>
         <LeadHighLimit>2147483647</LeadHighLimit>
         <LeadLowLimit>268435456</LeadLowLimit>
         <LeadID>II</LeadID>
         <LeadOffsetFirstSample>0</LeadOffsetFirstSample>
         <FirstSampleBaseline>0</FirstSampleBaseline>
         <LeadSampleSize>2</LeadSampleSize>
         <LeadOff>FALSE</LeadOff>
         <BaselineSway>FALSE</BaselineSway>
         <ExcessiveACNoise>FALSE</ExcessiveACNoise>
         <MuscleNoise>FALSE</MuscleNoise>
         <LeadDataCRC32>943304539</LeadDataCRC32>
         <WaveFormData>
7f/s/+z/6//r/+v/6f/p/+n/6f/o/+j/6v/q/+n/6f/p/+n/6v/q/+n/6f/p/+n/6f/p
/+j/6P/m/+b/5//n/+L/4f/g/+D/4v/l/+z/9P8AAAsAFAAcACkANwBGAFcAaQBwAGQA
UABCADcAKQAaABUADgACAPr/9P/s/+T/5P/k/+j/6v/r/+v/7P/q/+v/6//q/+r/6v/q
/+n/6f/o/+f/5//n/+f/6P/m/+X/5f/l/+b/5//o/+r/6v/q/+v/6//r/+v/6//r/+v/
6//s/+z/6v/r/+v/6//r/+v/6//r/+z/7P/s/+3/7f/t/+3/7f/v/+//7//v/+//8P/y
//L/8v/y//P/9P/0//T/9f/2//T/9f/2//j/+v/6//r//P/7//z//v/+/wAAAgAEAAYA
BwAHAAcACAAJAAoACwALAA8AEAAQABAAEAAQABAAEQARABIAEgASAA8ADwAPAA8ADQAN
AA0ADAALAAwADQANAAoACgAJAAcABgAFAAIAAQABAP///v/9//z/+//6//n/+v/5//n/
9//3//b/9f/0//P/8//z//L/8f/x//H/8f/x//H/8f/x//D/8P/w/+//7//v/+//7//w
//H/8v/z//L/8v/x//H/8v/y//L/8v/y//L/8v/y//P/8//z//P/9P/0//T/9P/2//b/
9v/2//T/9P/0//T/9P/0//T/9f/1//X/9f/1//X/9f/1//X/9f/1//X/9f/z//P/8//z
//X/9f/1//X/9P/z//L/8f/z//L/8v/y//L/8v/y//L/8v/y//L/8v/0//P/8//0//L/
8f/x//H/8f/x//H/8f/x//H/8v/y//L/8v/y//L/8//0//X/9v/4//n/+v/9//3//v8A
AAAAAQAEAAUABAAFAAYACAAIAAgACAAHAAkACQAJAAoACwAKAAcABQAFAAQAAwACAAEA
AAD///7//P/8//n/9//1//X/8//y//D/7v/u/+z/7P/r/+v/6//q/+r/6f/p/+n/5//n
/+f/5//m/+b/5v/m/+X/5f/l/+X/5v/m/+X/5f/l/+X/5f/l/+T/5P/k/+T/4//j/+L/
3//e/+D/4v/n/+z/9v8AAAkAEAAaACcANQBEAFUAZQBkAFIAPAAwACUAFQAMAAsAAgD2
//D/6v/i/+D/4v/k/+b/5v/n/+n/5v/m/+f/5//o/+j/6P/o/+X/5f/k/+P/4//j/+P/
5P/m/+X/5f/l/+P/4//j/+T/5v/m/+f/5//n/+f/5//n/+f/5//o/+j/6P/p/+n/6f/p
/+n/6f/p/+r/6v/q/+v/6//r/+v/6//r/+v/6//r/+z/7v/x//L/8v/y//P/9P/z//L/
8v/y//T/9f/2//j/+P/4//j/+v/7//z//v/+/wEAAgADAAQABAAFAAYACAAJAAoACwAL
AAsADAAMAAwADgAOAA4ADwAPABAAEAAQAA0ADQANAA0ADwAPAA8ADgAKAAoACgAJAAoA
CgAJAAcABgAFAAIAAQADAAEAAAD///7//f/8//v/+P/3//f/9f/2//b/9v/2//X/9f/1
//T/8//z//P/8//x//H/8f/x//L/8v/y//H/8//z//P/8//z//P/8//z//T/9P/z//P/
9P/0//T/9P/0//T/9P/0//X/9f/1//X/9P/0//T/9P/2//b/9v/2//T/9P/0//T/9v/2
//b/9//3//f/9//3//f/9//3//f/9f/1//X/9f/3//f/9//3//X/9f/1//X/8//z//P/
8//z//L/8v/y//L/8v/y//L/8v/y//L/8v/y//H/8f/y//L/8f/x//H/8//z//P/8//x
//H/8f/x//H/8f/x//L/8P/w//D/8P/w//L/8//y//D/8P/w//D/8v/z//T/9f/2//j/
+f/6//v/+//8//7/AAABAAQABQAEAAUABgAIAAcABgAFAAMABQAFAAUABgAIAAgABgAF
AAcABgAFAAQAAQAAAP///v/8//z/+f/3//P/8//x//D/8P/u/+7/7P/s/+v/6//r/+r/
6v/p/+n/6//p/+n/6f/p/+j/6P/o/+b/5f/l/+X/5//o/+j/5//n/+f/5//n/+X/5P/k
/+T/5v/l/+P/4v/j/+L/4v/g/+P/5v/w//z/BwAOABYAHwArADYARwBZAGQAWgBGADQA
KwAdAA4ACQAGAPz/8P/s/+b/4P/e/+D/4v/k/+X/5//m/+b/5//n/+b/5v/m/+b/5//n
/+b/5f/l/+X/5f/m/+X/4//i/+H/4v/j/+T/5v/m/+b/5//n/+X/5f/l/+X/5f/l/+b/
5v/m/+f/5//n/+n/6f/p/+n/6P/o/+j/6f/r/+v/6//r/+v/6//r/+v/7f/u//D/8P/y
//L/8//0//L/8v/z//T/9P/1//b/+P/6//r/+v/8//v//P/+//7/AQACAAMABAAEAAUA
BgAIAAkACgALAAsADQAOAA4ADgAOAA4ADgAPAA8AEAAQABAAEQARABEAEQARABEAEQAQ
AA4ADgAOAA0ADgAOAA0ACwAKAAkABgAFAAMAAQAAAP///v/9//z/+//6//n/+f/3//X/
9P/z//L/8//z//P/8v/x//H/8f/x//H/8f/x//H/7v/u/+7/7f/t/+3/7f/t/+//7//v
/+//8P/w/+//7//w//D/8P/w//D/8P/w//D/8f/x//H/8f/0//T/9P/0//b/9v/2//b/
9f/0//P/8v/y//L/8v/z//P/8//z//P/9f/1//X/9f/z//P/8//z//P/8//z//P/9f/1
//X/9f/z//P/8//z//X/9P/0//T/9v/2//b/9v/2//b/9v/2//b/9f/1//b/9f/z//L/
8f/w/+//7v/t/+7/7//w//H/8//z//P/9P/y//L/8v/y//D/8P/x//H/8v/y//L/8v/y
//H/8v/0//T/9P/0//T/9f/2//f/+v/8//3//v/+//3//f/+//3//f//////AQADAAUA
CAAGAAYABgAFAAMAAwADAAQACAAIAAYABQAHAAYABQAEAAIAAAD+//z//P/8//n/9//1
//X/8//y//D/7v/u/+z/6v/p/+n/6f/q/+r/6f/p/+f/5f/l/+X/5//m/+b/5v/o/+f/
5//n/+X/5v/m/+X/5//n/+f/5//n/+b/5v/m/+L/4f/h/+L/3//e/9z/3v/h/+b/7v/4
/wMADAAWACMAMQA+AE8AYwBuAGQAUgBIAD8AMQAkABkAEgAGAPz/9P/s/+b/5P/k/+T/
5v/l/+X/5P/k/+X/5f/m/+b/5v/m/+f/5//m/+X/5f/l/+X/5v/m/+X/5f/l/+X/5f/l
/+b/5v/m/+f/5//m/+X/5P/j/+T/5f/n/+j/6v/r/+v/6//p/+n/6f/p/+r/6v/q/+v/
6f/p/+n/6f/t/+3/7f/t/+v/7P/u/+7/8P/w//H/8v/0//T/9f/2//T/9f/2//j/9v/2
//b/+P/5//r//P/8//3//v///wAAAgADAAQABgAHAAgACQAJAA0ADgAOAA4AEgASABIA
EwARABIAEgASABAADwAOAA0ADgAPABAAEAAMAAwADAALAAsADAAMAAsACQAHAAMAAQAB
AP///v/9/////////////P/7//v/+f/3//b/9f/0//H/8f/x//D/8P/x//L/8//z//P/
8//z//L/8v/y//H/8//z//P/8//1//X/9f/1//T/9P/z//P/8v/y//L/8v/y//L/8v/y
//X/9f/1//X/9P/0//T/9P/0//T/9P/0//b/9v/2//b/9v/2//b/9//3//f/9//3//X/
9f/1//X/9//3//f/9//2//X/9P/z//X/9f/1//X/9v/3//j/+f/7//r/+v/6//f/9v/1
//T/9P/0//T/9P/y//H/8f/y//T/8//z//P/9P/1//b/9//1//X/9f/1//P/8//z//T/
9v/2//L/8v/y//T/9P/0//T/9P/1//b/9//2//j/+f/6//v/+//8//7//v///wIAAwAF
AAcACQAMAAwADAAMAAsACQAJAAkACgANAA4ADQANAAsACgAJAAgABQAEAAMAAgACAAIA
///9//3//f/7//r/9v/0//T/8v/y//H/8f/x//D/8P/v/+//7//t/+3/7f/s/+r/6f/o
/+j/5//n/+f/6P/q/+v/6//r/+v/6//r/+r/6P/n/+b/5v/n/+n/6v/r/+r/5P/e/93/
4v/m/+7/+f8GABIAHQAnADQARQBZAG4AegB2AGQAUQBJAEAAMQAiABYACAD+//r/8v/q
/+L/3v/e/+X/5f/k/+b/6f/t/+z/7P/s/+z/6v/p/+f/5f/o/+n/6v/s/+r/6f/p/+n/
5//n/+f/6P/q/+r/6//r/+v/6//r/+v/6v/p/+n/6P/q/+v/6//r/+v/6//r/+v/7P/s
/+z/7f/r/+v/6//r/+//7//v/+//7//w//L/8v/w//D/8f/y//L/8v/z//T/9v/3//j/
+v/4//j/+P/6//v//P/+//7/AQACAAMABAAGAAcACAAKAA0ADgAPAA8AEAAQAA8ADgAS
ABIAEgATABQAFgAXABgAFQAVABUAFQAUABMAEgAQAA8AEAARABEAEAAQAA8ADQALAAkA
BQADAAUAAwACAAEAAAD///7//f/+//3//f/7//r/+P/2//T/9f/1//X/9P/x//H/8f/x
/+//7//v/+//7v/u/+7/7f/v/+//7//v/+3/7f/t/+3/8P/w/+//7//u/+7/7v/u/+7/
7v/u/+7/7//v/+//7//w//D/8P/w//D/8P/w//D/8P/w//D/8P/w//D/8P/x//H/8f/x
//H/7//v/+//7//x//H/8f/x//H/8f/x//H/7//v/+//7//x//H/8f/x//P/8v/y//L/
8P/w//D/8P/w//D/8P/w//D/7//v//D/8P/w//D/8P/u/+//8P/x//D/8v/z//T/9f/1
//b/+P/6//v//v////7///8AAAIABQAGAAcABwAJAAkACQAKAA4ADgAMAAsACAAGAAQA
AgADAAIAAQAAAAAAAAD9//v/+f/5//f/9v/y//D/8P/u/+3/6//q/+n/6P/o/+f/5//n
/+X/5f/l/+P/4v/i/+L/4v/h/+H/4f/j/+T/5P/j/+H/4f/h/+H/4f/g/+D/4P/e/9//
3//c/9v/3P/Y/9T/1f/Y/9z/4v/t//z/CgAVAB0AKAA5AEkAWgBqAHIAZgBNADsALgAd
AA4ABgD+//L/6v/k/9z/1v/Y/9z/3f/d/97/3v/f/9//4P/g/+D/4P/h/+H/4P/f/93/
3f/d/97/3P/b/9v/2//d/93/3f/e/+D/4P/h/+H/4P/f/97/3f/f/9//4P/g/+D/4f/h
/+H/3//f/9//3//i/+L/4v/j/+P/4//j/+P/5f/l/+X/5f/j/+T/5v/m/+b/5v/n/+j/
6v/q/+v/7P/q/+v/7P/u/+7/7v/u//D/7//w//L/8v/z//T/9f/2//r/+//8//7///8A
AAEAAQAFAAYABgAGAAgACAAIAAkABwAIAAgACAAIAAkACgALAAsACwALAAoABgAGAAYA
BQAEAAQAAwABAAAA///8//v/+//5//j/9//2//X/9P/z//D/7//v/+3/7f/s/+v/6v/n
/+f/5//m/+X/5f/l/+X/5//n/+f/5//k/+T/5P/j/+P/4//j/+P/4//j/+P/4//k/+T/
4//j/+L/4v/i/+L/4v/i/+L/4v/j/+P/4//j/+T/5P/k/+T/5v/m/+b/5v/k/+T/5P/k
/+L/4v/i/+P/5f/l/+X/5f/j/+P/4//j/+X/5f/l/+X/5f/l/+X/5f/l/+X/5f/l/+X/
5f/l/+X/4//i/+L/4v/k/+T/5P/k/+T/5P/k/+T/5P/j/+P/5P/i/+H/4f/h/+H/4f/h
/+H/4//j/+P/4//i/+H/4P/g/+D/4P/g/+D/4v/i/+P/4//i/+L/4v/i/+L/4f/i/+D/
4P/g/+D/4P/h/+L/4//k/+b/5//o/+n/6f/q/+z/7v/v//L/8//0//X/9v/4//b/9v/2
//X/9f/1//X/9v/4//j/9v/1//P/8v/x//D/7//u/+3/7P/s/+z/6f/n/+f/5//l/+T/
4P/e/97/3P/a/9n/2f/Z/9j/2P/X/9f/1//V/9X/1f/X/9b/1v/W/9b/1f/V/9X/1f/W
/9b/1f/T/9P/0//T/9P/0v/S/9L/0v/T/9H/zv/L/8z/zv/O/9P/2P/i/+7/+/8GAA4A
GQApADoASwBbAFwASAAyACYAHQAJAPz/9//w/+T/3P/W/9D/yv/K/8z/zv/S/9P/0//S
/9L/1f/T/9P/0v/R/9D/0f/R/9D/z//P/8//z//Q/9D/z//P/8//z//P/8//0P/Q/9D/
0f/R/9P/0//T/9P/0//T/9T/1P/U/9X/1f/V/9f/1//X/9f/1v/W/9b/1//V/9X/1f/V
/9f/1//X/9f/2f/a/9z/3P/c/9z/3f/e/97/3v/f/+D/4P/h/+L/5P/k/+T/5P/m/+n/
6v/s/+z/7f/u/+//8P/y//P/9P/2//X/9v/3//f/+//8//z//P/+//7//v//////AAAA
AAAA/f/9//3//f/9//3//f/8//z//P/8//v/+v/6//n/9//2//X/8v/x//H/7//u/+3/
7P/r/+r/6f/m/+X/5f/j/+X/5P/j/+L/3//f/9//3v/f/9//3//f/9//3//f/9//3P/c
/9z/2//b/9v/2//b/93/3f/d/93/3v/e/93/3f/g/+D/4P/g/+D/4P/g/+D/3//f/9//
3//g/+D/4P/g/+D/4P/g/+D/4v/i/+L/4v/i/+L/4v/j/+P/4//j/+P/4//j/+P/4//j
/+P/4//j/+X/5f/l/+X/5//n/+f/5//l/+X/5f/l/+X/5P/k/+T/5P/k/+T/5P/m/+b/
5v/m/+T/4//j/+T/5v/l/+X/5f/j/+P/4//j/+X/5f/l/+X/4//j/+P/5P/m/+b/5v/m
/+T/5P/l/+X/5v/o/+f/5v/l/+T/5v/n/+j/6f/s/+7/7//w//H/8f/y//T/9v/3//r/
+//6//v//P/+//7//v/+//3//f/9//3//v8AAAAA/v/9//3//P/7//r/+//6//n/+P/2
//b/8//x/+//7//t/+z/6v/o/+j/5v/m/+X/5f/l/+b/5v/l/+X/5f/j/+P/4//j/+L/
4v/i/+L/4f/h/+H/4f/i/+L/4f/h/+H/4f/h/+H/4P/g/+D/3v/d/93/3P/b/9r/2v/c
/9//5P/s//b///8IABQAHwApADYASQBbAGQAWgBEADQAKQAZAAoABQACAPj/8P/q/+T/
3v/e/97/4P/k/+X/5//o/+j/5//p/+n/6P/n/+b/5f/l/+T/4//l/+X/5f/m/+b/5f/l
/+X/5//n/+f/6P/m/+b/5//n/+f/5//n/+f/6f/p/+r/6v/q/+v/6//r/+3/7f/t/+3/
7v/u/+7/7//t/+3/7f/t//H/8f/x//H/8f/y//T/9P/0//T/9f/2//b/9v/3//j/+P/5
//r//P/+//7//v8AAAEAAgAEAAQABQAGAAcACAAMAA0ADgAQAA8AEAARABEAFQAWABYA
FgAWABYAFgAXABkAGgAaABoAGwAbABsAGwAbABsAGwAaABgAGAAYABcAFgAWABUAEwAU
ABMAEAAPAA8ADQAMAAsACgAJAAgABwAGAAUABQADAAMAAgABAAAA/////////v/9//3/
/f/9//3//f/9//3//P/8//z/+//9//3//f/9//3//f/9//3//v/+//3//f8AAAAAAAAA
AP7//v/+//7/AQABAAEAAQACAAIAAgACAAIAAgACAAIAAgACAAIAAgAEAAQABAAFAAUA
BQAFAAUAAwADAAMAAwAFAAUABQAFAAMAAwADAAMABQAFAAUABQADAAMAAwADAAUABAAE
AAQABAAEAAQABAAGAAYABgAGAAQAAwADAAQABQAFAAYABwAFAAUABQAFAAUABQAFAAUA
BQAFAAUABgAGAAYABgAGAAQABAAFAAUABgAGAAYABgAEAAUABQAHAAYABwAIAAoACgAK
AAoACgALAAwADQAOABAAEQASABUAFQAWABgAGAAZABwAHQAcAB0AHgAgACAAIAAgAB8A
HwAfAB8AIAAgACAAHgAdAB4AHgAeAB4AGwAaABkAGAAUABQAEQAPAA8ADwANAAwADAAK
AAoACAAIAAcABwAHAAYABgAFAAUABQADAAMAAwAFAAQABAAEAAQAAwADAAMABQAGAAYA
BQADAAMAAwADAAEAAAAAAAAAAgABAAEAAAABAAAAAAACAAcADgAYACIAKQAwADoARQBR
AGAAdQCDAH4AbABcAFIARQA1AC4AKwAiABYAEAAKAAIA/P/8/wAAAgACAAUABwAIAAYA
BwAHAAYABgAGAAYABwAHAAYABQAFAAUABQAGAAYABQAFAAUABQAFAAUABgAIAAgACQAJ
AAcABwAHAAcACQAJAAoACgAKAAsACwALAAsACwALAAsADAAMAAwADQANAA0ADQANAA8A
DwAPAA8AEQASABQAFAAUABQAFQAWABYAFgAXABgAFgAXABgAGgAcABwAHAAeAB0AHgAg
ACAAIQAiACMAJAAoACkAKgAsACsALAAtAC0ALwAwADAAMAAyADIAMgAzADEAMgAyADIA
MQAxADEAMQAzADMAMwAyADAAMAAwAC8ALgAuAC0AKwAoACcAJAAjACMAIQAgAB8AHgAd
ABwAGwAaABkAGQAXABUAFAATABIAEQARABEAEAAPAA8ADwAPABEAEQARABEAEAAQABAA
DwAPAA8ADwAPAA4ADQAMAAsADgAOAA0ADQAQABAAEAAQABIAEgASABIAEQARABEAEQAS
ABIAEgASABAAEAAQABAAEAAQABAAEAASABIAEgATABMAEwATABMAEwATABMAEwARABEA
EQARABMAEwATABMAEQARABEAEQATABMAEwATABEAEAAQABAAEAAQABAAEAAQABAAEAAQ
ABIAEQARABIAEAAPAA8ADwARABEAEQARAA8ADwAPAA8ADwAPAA8AEAAQABAAEAAQABIA
EgATABMAEgAQAA4ADgAOAA4ADgAPABEAEwAVABQAFgAXABgAFwAXABgAGgAaABsAHgAf
ACAAIQAiACQAJgAmACYAJQAnACcAJwAoACoAKgAoACcAJwAmACUAJAAhACAAHwAeABwA
HAAZABcAFQAVABMAEgAOAAwADAAKAAwACwALAAsADAAMAAsACwALAAkACQAJAAoACgAL
AAwACwAJAAgABwAFAAYABgAFAAcABwAHAAcABwAGAAYABgAGAAMAAQD+//3/+v/6//z/
//8EABAAHAAnAC4ANgA/AE0AXABtAIMAkACMAHgAbABlAF0ATgA/ADIAJgAgABoAEAAI
AAYABAAEAAgABwAHAAYABgAHAAcACAAIAAgACAAHAAcABgAFAAQAAwACAAIABAADAAMA
AwAFAAUABQAGAAYABgAHAAcABwAHAAcABwAFAAUABgAGAAgACQAJAAkACAAHAAYABQAI
AAgACAAJAAkACQAJAAkACwALAAsACwALAAwADgAOAA4ADgAPABAAEAAQABEAEgASABMA
FAAWABYAFgAWABgAGQAaABwAHAAbABwAHQAeAB4AHwAgACIAJQAmACcAJwApACoAKgAq
AC0ALgAvADEALwAwADAAMAAvAC8ALwAvAC8ALwAvAC4AKgAqACoAKQAoACgAJwAlACYA
JQAiACEAHwAdABwAGwAaABkAGAAXABYAFQAVABMAEwASABEAEAANAA0ADQAMAA0ADQAN
AA0ADQANAA0ADQALAAoACQAHAAcABwAHAAcACAAJAAoACwAKAAoACQAJAAoACgAKAAoA
CAAIAAgACAALAAsACwALAAoACgAKAAoADAAMAAwADAAOAA4ADgAOAA4ADgAOAA8ADgAN
AAwACwALAAsACwALAA0ADQANAA0ADQANAA0ADQALAAsACwALAAkACQAJAAkACwAKAAoA
CgAIAAgACAAIAAkACgALAAwACwAJAAgACAAKAAkACQAJAAgABwAGAAUABQAHAAcACAAI
AAgACAAIAAgACQAKAAsACgAMAA0ADgAPAA8AEAASABAAEQAUABUAGAAZABoAHAAdAB4A
HwAfAB8AHwAfACAAIAAgAB4AHQAbABoAGQAYABkAGgAbABwAGQAYABQAEQANAA0ACwAK
AAgABgAGAAQAAwABAAAA///+//7//f/9/////f/9//3//f/8//z//P/8//v/+//7//r/
+v/5//f/+P/5//r/+//5//j/+P/4//b/9f/3//b/9f/0//T/8v/z//b//P8EABEAHAAm
ADEAPwBMAF0AbwCAAIgAfABiAFMASwA8AC0AJgAeABIACAAAAPj/9P/y//T/9v/3//n/
+v/4//f/9//2//b/9v/2//X/9f/0//P/9f/1//X/9v/0//P/8//z//X/9f/1//b/9P/0
//X/9f/2//f/+P/5//j/9//3//b/9P/1//X/9f/3//f/9//3//j/+P/4//n/9//3//f/
9//7//v/+//7//r/+v/7//r/+v/6//v//P/+//7///8AAP///////wAAAQACAAMABgAF
AAYACAAIAAsADAANAA4AEgATABQAFgAXABgAGQAZABkAGgAaABoAHAAcABwAHQAeACAA
IQAiACEAIQAhACEAHwAfAB8AHgAcABwAHAAbABgAGAAXABUAFQAVABMAEwARAA8ADgAN
AAoACQAIAAcABgAFAAUAAwABAAAA///+//////////7//f/9//3//f/9//3//f/9//z/
/P/8//v/+f/5//n/+f/5//n/+f/5//j/+P/3//f/+P/4//j/+P/6//r/+v/6//v/+//7
//v/+v/6//r/+v/8//z//P/8//r/+v/6//r/+v/6//r/+//7//v/+//7//n/+f/5//n/
+//7//v/+//5//n/+f/5//v/+//7//v/+//7//v/+//7//r/+v/6//r/+v/6//r/+v/6
//r/+v/8//v/+//8//r/+f/5//n/+f/5//n/+f/5//n/+f/5//n/+f/5//r/+v/6//r/
+v/4//r/+v/6//r/+v/6//r/+//8//3//P/+////AAADAAMABAAGAAYABwAKAAsADAAN
AA4AEAASABIAEgARAA8ADwAPABAAFAAUABIAEQAPAA4ADQAMAA0ADAALAAoABgAGAAMA
AQD//////f/8//r/+P/4//b/9P/z//P/8//y//L/8f/x//H/7//v/+//7//u/+7/7v/u
/+3/7f/t/+v/7P/s/+v/6//r/+v/6//t/+z/7P/s/+r/6//p/+j/5f/k/+T/5v/n/+z/
9P/+/wsAFgAeACkANwBEAFMAZQByAGwAVgBGADsALQAeABcAFAAIAPz/9v/u/+j/5P/k
/+j/6v/r/+3/7P/q/+n/6//q/+r/6v/q/+n/6f/o/+f/5//n/+f/6P/o/+f/5//n/+n/
6f/p/+r/6P/o/+n/6f/p/+n/6f/p/+n/6f/q/+r/6v/r/+v/6//r/+v/6//r/+z/7P/s
/+3/7f/t/+3/7f/v/+//7//v/+//8P/y//L/8v/y//P/9P/0//T/9f/2//j/+f/6//z/
+v/6//r//P///wAAAgACAAEAAgADAAQABgAHAAgACgANAA4ADwAPABEAEgASABIAFAAU
ABQAFQAVABYAFgAWABUAFQAVABUAFQAVABUAFAASABIAEgARAA4ADgANAAsACgAJAAYA
BQAFAAMAAgABAAAA///+//3//P/7//v/+f/5//j/9//2//X/9f/1//T/8//z//P/8//x
//H/8f/x//D/8P/w/+//8f/x//H/8f/v/+//7//v//L/8v/x//H/8P/w//D/8P/y//L/
8v/y//P/8//z//P/8v/y//L/8v/y//L/8v/y//D/8P/w//D/8f/y//P/9f/1//X/9f/1
//X/9f/1//X/8//z//P/8//x//H/8f/x//P/8//z//P/9f/1//X/9f/1//T/9P/0//L/
8v/y//L/9P/0//T/9P/0//P/8//0//T/8//z//P/8//z//P/8//z//P/8//z//P/8//z
//T/8//y//H/8P/w//D/8f/x//D/8P/w//D/8P/w//L/8v/y//L/8v/z//T/9f/4//r/
+//8//3//f/+/wAAAAABAAQABQAEAAUABgAIAAYABgAGAAUABwAHAAcACAAIAAgABgAF
AAUABAADAAIAAwACAAEAAAD8//z/+f/3//X/9f/z//L/8v/w//D/7v/u/+3/7f/t/+z/
7P/r/+v/6f/n/+f/5//p/+j/6P/o/+j/5//n/+f/5f/m/+b/5f/n/+f/5//n/+f/5v/m
/+b/5P/l/+P/4v/h/+L/4v/k/+f/7P/2/wIADQAWAB4AKwA1AEQAVQBlAGYAVgBCADYA
KQAZAA4ADQAKAPz/8v/u/+r/5v/k/+b/6P/q/+n/6f/o/+j/6f/r/+v/6v/p/+j/5//n
/+b/5f/l/+X/5f/m/+b/5f/l/+X/5f/l/+X/5v/m/+b/5//n/+f/5//n/+f/6f/p/+r/
6v/o/+n/6f/p/+v/6//r/+v/7P/s/+z/7f/v/+//7//v//H/8f/x//H/8f/y//T/9P/0
//T/9f/2//T/9P/1//b/9v/3//j/+v/8//z//P/+//3//v8AAAAAAQACAAMABAAEAAUA
BgAIAAkACgALAAsADwAQABAAEAASABIAEgATABEAEgASABIAEQARABEAEQARABEAEQAQ
AA4ADgAOAA0ACgAKAAkABwAIAAcABAADAAMAAQAAAP///P/7//r/+f/4//f/9//1//X/
9P/z//L/8//z//P/8v/v/+//7//v/+3/7f/t/+3/7v/u/+7/7f/v/+//7//v/+3/7f/t
/+3/7P/s/+v/6//s/+z/7P/s/+7/7v/u/+7/7//v/+//7//u/+7/7v/u//D/8P/w//D/
8P/w//D/8P/u/+7/7v/v/+//7//v/+//8f/x//H/8f/v/+//7//v/+//7//v/+//7//v
/+//7//v/+//7//v//H/8P/w//D/8P/w//D/8P/v/+7/7f/s/+7/7f/t/+7/7P/r/+v/
6//r/+v/6//r/+v/6//r/+v/7f/t/+3/7v/s/+z/7P/s/+r/6v/r/+v/7P/s/+z/7P/q
/+v/6//t/+z/7f/u/+7/8P/x//L/8v/y//P/9P/0//f/+P/4//j/+f/7//z//f/+/wEA
AgACAA==
         </WaveFormData>
      </LeadData>
      <LeadData>
         <LeadByteCountTotal>10000</LeadByteCountTotal>
         <LeadTimeOffset>0</LeadTimeOffset>
         <LeadSampleCountTotal>5000</LeadSampleCountTotal>
         <LeadAmplitudeUnitsPerBit>4.88</LeadAmplitudeUnitsPerBit>
         <LeadAmplitudeUnits>��V</LeadAmplitudeUnits>
         <LeadHighLimit>2147483647</LeadHighLimit>
         <LeadLowLimit>268435456</LeadLowLimit>
         <LeadID>V1</LeadID>
         <LeadOffsetFirstSample>0</LeadOffsetFirstSample>
         <FirstSampleBaseline>0</FirstSampleBaseline>
         <LeadSampleSize>2</LeadSampleSize>
         <LeadOff>FALSE</LeadOff>
         <BaselineSway>FALSE</BaselineSway>
         <ExcessiveACNoise>FALSE</ExcessiveACNoise>
         <MuscleNoise>FALSE</MuscleNoise>
         <LeadDataCRC32>2858733849</LeadDataCRC32>
         <WaveFormData>
8//z//P/8//z//P/8//0//b/9v/2//b/9P/0//X/9f/1//X/9f/2//b/9v/3//f/9//3
//f/9//5//r/+//9/wAAAgAGAAkADgAPAA8ACQADAPz/9v/w/+T/0v+9/6j/lv+J/4P/
e/9y/2v/Zv9k/2b/bP90/4D/kf+i/6z/s/+//8//2//k/+v/8//3//r/+v/6//v//P/9
//7///8AAAAAAAABAAEAAAAAAAAAAAAAAAEAAQABAAEAAQAAAAAAAAADAAMAAwADAAEA
AQABAAEAAAAAAAEAAgAEAAMAAgACAAIAAgADAAMABAAEAAQABAAEAAQABAAEAAIAAgAC
AAIABAADAAMAAwABAAEAAQABAAMAAwADAAMAAwACAAIAAgAAAAAAAAAAAAEAAQAAAP//
///////////+//7//v/9//3/+//7//v/+//6//r/+v/7//v/+v/6//j/+P/4//n/+//7
//v/+//7//v/+//8//z//P/9//7//v/+//7/////////AAAAAAAAAAAAAAAAAAAAAAAA
AAD+/////////wEAAQABAAEAAAAAAAAAAAAAAAEAAQABAAEAAQABAAEA////////////
////////////////////AQABAAEAAQABAAEAAQABAAEAAQABAAEAAQABAAEAAQABAAEA
AQABAAEAAQABAAEAAAAAAAAAAAAAAAAAAAAAAAAAAAAAAAAA////////////////////
/////v/+//7//v/+//7//v8AAAAAAAD/////////////////////////////////////
//////////////////8AAP7//v8AAAAAAAAAAAEAAQABAAEA//8AAAEAAQABAAEAAQAB
AAIAAQABAAIAAwADAAMAAwADAAMAAgABAP3/+f/2//P/8v/z//T/9f/1//T/9P/1//f/
9//5//r/+//+//7//v/8//z//P/8//7/AAAAAAAA/v/+//3//f////////////////8A
AAAAAAAAAAAAAAACAAMAAwADAAEAAQACAAIABAAFAAUABQAFAAUABQAFAAYABwAJAAoA
EAAUABkAHAAdABsAFQANAAYAAgD8/+7/2P/D/67/nv+T/4v/g/96/3P/cP9u/3L/fP+I
/5L/o/+y/7r/xf/X/+f/8f/4//3/AwAHAAgACgAMAA0ADgAPABAAEQASABIAEgATABMA
EgAUABQAFAAUABMAEwATABMAFQAUABQAFAAVABUAFQAVABUAFQAVABUAFAAUABUAFgAW
ABUAFAAUABYAFgAXABcAFgAWABYAFgAWABYAFgAWABYAFgAWABYAFgAVABUAFQAXABcA
FwAXABcAFwAXABcAGQAYABgAGAAYABgAGAAYABcAFwAWABUAFwAXABcAFwAWABYAFgAV
ABcAFQAVABUAFQAUABQAFAATABMAEgASABIAEgASABMAEwATABMAEwATABMAEwAUABQA
FAAVABYAFgAWABYAFwAVABUAFgAWABYAFgAWABYAFgAWABYAFgAUABUAFQAVABUAFQAV
ABUAFgAWABYAFgAWABcAFwAXABUAFQAVABUAFQAVABUAFQAVABUAFQAVABYAFwAYABkA
FwAXABcAFwAXABcAFwAXABcAFwAXABcAFQAVABUAFQAVABUAFQAVABUAFQAVABUAFAAU
ABQAFAAWABYAFgAWABYAFgAWABYAFwAXABcAFwAZABkAGQAZABkAGAAYABgAGgAaABoA
GgAYABgAGAAXABkAGQAZABkAGQAZABkAGQAZABkAGQAZABkAGQAZABkAGQAZABkAGQAY
ABgAGQAZABkAGQAZABkAGgAaABoAGgAaABoAGgAaABgAGAAYABgAGwAbABsAGwAbABwA
HQAdABsAGwAbABsAHAAbABsAHAAdAB0AHQAdAB0AHQAcABsAFgATABEADwANAA0ADQAN
AA8ADgAOAA8ADQANAA8AEAATABYAFgAWABYAFgAWABYAFgAYABgAGAAWABYAFQAVABUA
FQAVABUAFwAXABgAGAAYABgAGAAYABoAGwAbABsAGwAbABwAHAAaABsAGwAbAB0AHQAd
AB0AHgAfAB8AIgAkACgALQAwADUANQAvACcAIAAYABIACgD6/+X/0P++/6//pf+d/5T/
i/+E/4T/hv+M/5b/ov+x/8D/yv/T/+H/8/8BAAoAEQAXABsAHgAgACAAIQAiACMAJAAl
ACYAJgAmACcAJwAmACgAKAAoACgAJwAnACcAJwAnACYAJgAmACkAKQApACkAJwAnACcA
JwAoACgAKQAqACoAKQAoACgAKAAoACkAKQAoACgAKAAoACgAKAAoACgAKAAoACgAKAAm
ACUAJQAlACUAJQAlACUAJwAnACcAJwAnACYAJgAmACYAJgAmACYAJQAlACQAIwAjACMA
IwAjACAAIAAgAB8AHwAdAB0AHQAfAB4AHgAeAB0AHQAcABwAHAAcABwAHQAbABsAGwAb
ABsAGwAbABwAHAAcAB0AHgAeAB4AHgAfAB0AHQAeAB4AIAAgACAAIAAeAB4AHgAeAB4A
HwAfAB8AHgAdABwAGwAcABwAHAAcABwAHQAdAB0AHQAdAB0AHQAfAB8AHwAfAB0AHQAd
AB0AHwAfAB8AHwAdAB0AHQAdAB0AHQAdAB0AHwAfAB8AHwAeAB0AHAAbABsAGwAbABsA
HQAdAB0AHQAaABoAGgAaABoAGgAaABoAHAAcABwAHAAbABsAGwAbABkAGQAZABkAFwAW
ABYAFgAYABgAGAAYABYAFgAWABUAFQAVABUAFQAVABUAFQAVABUAFQAVABUAFwAXABcA
FwAZABkAGQAZABYAFgAXABcAFgAVABQAEwAUABQAFAAUABQAFAAUABQAFgAWABYAFgAU
ABQAFAASABIAEgASABEAEQARABEAEQASABMAEwAVABUAFQAVABQAEwATABQAFwAXABcA
FwAXABcAFgAVABIADwANAAsACAAHAAYABQAFAAQABAAFAAYABwAKAAwACgAMAAsACgAI
AAgACAAIAAkADAANAA4ADgAOAA0ADQANAA0ADQANAA0ADQAOAA4ADgAOAA4ADgAOAA8A
DwAPAA0ADQAOAA4ADgAPAA8ADwAPAA8ADwAPABIAFQAXABgAGgAeAB8AIgAlACMAHwAb
ABQADgAIAP7/7v/Z/8j/uP+r/6X/of+a/5X/kv+Q/5L/lv+W/57/rf++/8j/zf/V/+H/
7f/4/wEABwALAA4AEAAQABEAEgATABMAEwATABIAFAAVABUAFAASABIAEgASABUAFQAV
ABUAFQAUABQAFAAXABcAFwAXABcAFwAXABcAFAAUABUAFgAWABUAFAAUABQAFAAVABUA
FQAUABMAEgARABIAEwAUABQAFAAUABQAEgARABEAEQARABEAEQARABEAEQARABEAEQAQ
ABAAEAAOAA4ADgAOAA0ADQAMAAsACQAJAAkACQAKAAoACgAJAAkABwAHAAcABgAEAAMA
AgADAAMAAgACAAQABAAEAAUAAwADAAMAAwADAAMAAwAEAAIAAgADAAQABQAGAAcACQAH
AAcACAAIAAgACAAIAAgACQAKAAsADAAKAAsACwALAAsACwALAAsACgAKAAoACgAKAAsA
CwALAAsACwALAAsACgAJAAgABwAJAAkACQAJAAkACQAJAAkACwALAAsACwAJAAkACQAJ
AAcABwAHAAcACQAJAAkACQAHAAcABwAHAAcABwAHAAcABgAGAAYABgAFAAQAAwACAAQA
BAAEAAQAAQABAAEAAQADAAMAAwADAAIAAAD///7//P/8//z//P/+//7//v/9//3//f/9
//3/+//7//v/+//8//3//v////7//f/8//v/+v/5//j/9//4//j/+f/5//n/+f/5//n/
+v/4//r/+v/6//n/+P/3//b/9//3//f/9//1//b/9//3//f/9//3//f/9v/1//X/9v/0
//P/8v/x//T/9f/1//X/8P/t/+v/6f/n/+f/5//n/+X/5P/k/+X/4//j/+X/5v/p/+z/
7P/s/+v/6v/p/+j/6v/s/+z/7P/s/+z/6//r/+r/6f/o/+f/5//n/+j/6P/o/+j/6P/o
/+r/6//r/+v/6//r/+z/7P/q/+v/6//r/+3/7f/t/+3/7P/r/+v/7P/s//D/9f/8////
AQABAPv/9P/u/+j/4v/c/9H/wP+s/5n/if+D/4T/gf94/3T/cv92/3r/fP9//4z/nP+n
/63/tf+9/8j/0f/b/9//5P/m/+j/6f/q/+v/7P/t/+7/7v/u/+//7//u//D/8P/w//D/
7//v/+//7//v/+7/7v/u/+//7//v/+//7f/t/+3/7f/s/+z/7f/u/+7/7f/s/+z/7P/s
/+3/7f/u/+7/7v/u/+z/7P/s/+z/7P/s/+z/7P/q/+n/6f/p/+n/6f/p/+n/6f/p/+n/
6f/p/+j/6P/o/+b/5v/m/+b/5f/l/+T/4//j/+P/4//j/+D/4P/g/9//4f/f/9//3//d
/9z/3P/c/9n/2f/Y/9j/2v/a/9r/2//d/93/3f/d/9v/2//b/9z/3P/c/93/3v/f/+D/
4f/j/+P/4//k/+T/5P/k/+T/5P/k/+T/5P/k/+X/5//o/+n/6f/p/+n/6f/o/+j/6P/o
/+j/6f/p/+n/6//r/+v/6//r/+v/6//r/+n/6f/p/+n/6//r/+v/6//r/+v/6//r/+v/
6//r/+v/6//r/+v/6//q/+n/6P/n/+n/6f/p/+n/6//r/+v/6//p/+j/5//m/+j/6P/o
/+j/6P/o/+j/6P/p/+n/6f/p/+n/6f/p/+n/5//m/+b/5v/k/+T/5P/k/+b/5v/m/+X/
5//n/+f/5//n/+f/5//n/+f/5f/l/+b/5v/m/+b/5v/n/+f/5//n/+f/6P/p/+n/6f/p
/+n/6f/m/+X/5f/m/+n/6f/p/+n/6f/p/+j/5//l/+P/4v/h/9z/2//a/9n/2f/Y/9j/
2f/X/9f/2f/a/9v/3v/e/97/3//g/+H/4v/g/+L/4v/i/+L/4v/h/+H/4v/j/+T/5f/j
/+P/5P/k/+b/5v/m/+b/5v/n/+f/5//m/+X/5f/k/+X/5//o/+n/5//n/+f/5//o/+n/
6f/s/+7/8P/z//j/+//9/////f/4//L/7P/m/+D/1f/C/6z/l/+F/3v/dv9z/27/Zv9k
/2T/Zv9o/23/ev+M/5v/of+n/7P/wv/N/9f/3//k/+r/6v/r/+z/7f/u/+//8P/w//H/
8//0//T/9P/0//T/9P/z//P/8//z//X/9P/0//T/9f/1//X/9f/z//P/8//z//L/8v/z
//T/9v/1//T/9P/0//T/9f/1//X/9P/z//L/8f/y//P/9P/0//T/9P/0//T/8//z//P/
8f/x//H/8f/x//H/8f/x//H/8P/w//D/7v/u/+7/7v/v/+//7v/t/+3/7f/t/+3/6v/q
/+r/6f/r/+n/6f/p/+n/6P/o/+j/5//n/+b/5v/m/+b/5v/n/+b/5f/k/+P/5f/l/+X/
5v/o/+j/6f/q/+j/6P/o/+n/6//r/+z/7P/s/+z/7P/s/+7/7v/u/+7/7P/t/+3/7f/v
/+//7//v//D/8P/w//D/7v/v/+//7//x//H/8f/x/+//7//v/+//8f/x//H/8f/x//H/
8f/x//H/8f/x//H/8//z//P/8//z//P/8//z//P/8//z//P/8//z//P/8//z//P/8//z
//T/9P/0//T/8v/y//L/8v/0//T/9P/0//P/8//z//P/8f/x//H/8f/x//D/8P/w//D/
8P/w//D/8v/y//L/8f/x//H/8f/x/+//7//v/+//8f/x//H/8f/x//H/8f/x//H/8f/x
//H/8P/w//H/8f/x//H/8f/x//D/8P/w//D/7v/u/+7/7v/u/+7/7v/u//D/8P/u/+7/
7v/u/+7/8f/x//H/8f/x//L/8//z//H/8f/x//H/8P/v/+//8P/x//H/8f/x//P/8//y
//H/7P/p/+f/5f/j/+P/4//j/+P/4v/i/+P/4//j/+X/5v/n/+r/6v/q/+r/6v/q/+r/
6v/s/+z/7P/s/+z/6//r/+v/6//r/+v/6//r/+z/7P/q/+r/6v/q/+z/7f/t/+3/7//v
//D/8P/w//H/8f/x//H/8f/x//H/9P/z//X/+v/+/wAABQAKAAsACQABAPv/9P/w/+j/
2v/G/6//mv+K/3//d/9v/2b/Xf9a/1z/Xv9k/3D/fv+P/57/pv+v/7//z//b/+L/6f/v
//P/9P/0//b/9//4//n/+v/7//z//P/8//3//f/8//7//v/+//7///////////////7/
/v/+/////////////f/9//3//f/+//7///8AAP7//f/8//z//v/+//////8CAAIAAgAC
AAAAAAAAAAAAAAAAAAAAAAAAAP////////////////////////////////7//v/+//7/
/v/+//7///////7//f/9//3//f/9//7//v/+//3//f/7//v/+//7//r/+v/6//n/+f/4
//j/+v/6//r/+//7//v/+//7//n/+f/5//r//P/8//3//v/8//z//P/9//3//f/+//7/
/v/+//7//v/+//7//v/+//7///////////////////8AAAAAAAAAAP7/////////AQAB
AAEAAQABAAEAAQABAP////////////////////8BAAEAAQABAAEAAQABAAEAAwADAAMA
AwABAAEAAQABAAEAAQABAAEAAwADAAMAAwAAAAAAAAAAAAIAAgACAAIAAgACAAIAAgAB
AAEAAQABAAEAAQABAAEAAwACAAIAAgACAAIAAgACAAIAAgACAAEAAQABAAEAAQABAAEA
AQABAP//////////AQABAAEAAQD//////////wAAAAABAAEAAQABAAEAAQAAAAAAAAAA
AAIAAgACAAIAAgACAAIAAgACAAIAAwADAAMAAwABAAIAAwADAAMAAwADAAMABAADAAMA
BAAFAAUABQAFAAUABQAEAAMAAAD9//v/+f/1//X/9f/1//f/9v/2//f/9f/1//f/+P/7
//7//v/+//7//v/+//7//v8AAAAAAAAAAAAA/////wEAAQABAAEAAwADAAQABAAEAAQA
BAAEAAQABQAFAAUABQAFAAYABgAEAAUABQAFAAYABwAIAAkACgALAA0ADgASABYAGQAe
ACEAIQAdABcAEAAKAAQA+v/q/9P/vv+s/5//k/+L/4L/d/9y/3L/cv94/4T/kP+d/67/
uv/B/9H/4f/v//j/AQAFAAkADAAOAA4ADwAQABEAFAAVABYAFgAUABUAFQAUABUAFgAX
ABgAFwAXABcAFwAZABgAGAAYABcAFwAXABcAFwAXABcAFwAYABgAGQAaABoAGQAYABgA
GAAYABkAGQAaABoAGgAaABgAGAAYABgAGgAaABoAGgAaABkAGQAZABkAGQAZABkAGwAb
ABsAGwAbABoAGgAaABoAGgAaABoAGwAbABoAGQAXABcAFwAXABgAGAAYABcAFwAVABUA
FQAXABYAFgAWABUAFQAUABQAEgASABIAEwAVABUAFQAVABUAFQAVABYAFgAWABcAGAAW
ABYAFgAXABcAFwAYABgAGAAYABgAGAAYABgAGAAYABgAGQAZABkAGQAZABkAGQAYABgA
GAAYABgAGQAZABkAGQAZABkAGQAZABkAGQAZABkAGQAZABkAGwAbABsAGwAbABsAGwAb
ABsAGwAbABsAHQAdAB0AHQAbABsAGwAbABsAGwAbABsAGwAbABsAGwAaABoAGgAaABwA
HAAcABwAHAAcABwAHAAbABsAGwAbAB0AHQAdAB0AGwAaABoAGgAcABwAHAAcABoAGgAa
ABkAGQAZABkAGQAZABkAGQAZABkAGQAZABkAGQAZABkAGQAZABkAGQAZABoAGgAbABsA
GQAZABkAGQAYABgAGAAYABoAGgAaABoAGgAaABoAGgAaABoAGgAaABwAHAAcABoAGgAa
ABoAHQAdAB0AHQAdAB4AHwAfAB4AHQAcABsAGwAbABwAHgAfAB8AHwAfAB8AHwAeAB0A
GAAVABMAEQAPAA8ADwAPABAAEAARABMAEwATABUAFgAXABoAGgAaABoAGgAaABoAGgAc
ABwAHAAeAB4AHQAdABsAGwAbABsAGwAbABwAHAAeAB4AHgAeAB4AHwAfAB8AHwAfACAA
IAAgACEAIQAhACEAIQAhACEAJAAlACUAKAAsADAAMwA4ADkANQAvACkAIgAcABQABADw
/9v/yP+6/6//p/+d/5T/i/+K/4z/kP+Y/6L/sP+//87/1v/h//H/AQALABQAGwAfACMA
JAAiACQAJQAmACcAKAApACoAKgAqACsAKwAqACoAKgAqACoAKwArACsAKwArACoAKgAq
ACkAKQApACkAJwAnACcAJwAoACgAKQAqACgAJwAmACYAKAAoACkAKQAqACoAKgAqACYA
JgAmACYAJgAmACYAJgAmACUAJQAlACUAJQAlACUAJQAlACUAJQAlACQAJAAkACYAJgAm
ACYAIwAjACIAIQAhACEAIQAhACIAIgAiACEAHwAdAB0AHQAfAB4AHgAeAB0AHQAcABwA
GgAaABoAGwAbABsAGwAbABsAGwAbABwAHgAeAB8AIAAgACAAIAAhAB8AHwAgACAAIAAg
ACAAIAAeAB4AHgAeAB8AIQAiACMAIQAhACEAIQAeAB4AHgAeAB4AHwAfAB8AHwAfAB8A
HwAhACEAIQAhACEAIQAhACEAHwAfAB8AHwAfAB8AHwAfAB0AHQAdAB0AHQAdAB0AHQAd
AB0AHQAdAB0AHQAdAB0AHwAfAB8AHwAcABwAHAAcABwAHAAcABwAHAAcABwAHAAbABsA
GwAbABkAGQAZABkAGQAYABgAGAAYABgAGAAYABgAGAAYABcAFwAXABcAFwAZABkAGQAZ
ABgAFwAWABUAFQAVABUAFQAVABUAFQAVABQAFAAVABUAFQAVABUAFQASABIAEgASABIA
EgASABIAFAAUABQAFAAUABQAFAATABMAEwATABMAFAAVABUAFQAVABUAFQAUABMAEwAU
ABMAEwATABMAEwATABIAEQAOAAsACQAHAAcABwAHAAcABQAEAAQABQADAAMABQAGAAcA
CgAKAAoACgAKAAoACgAKAAwADAAMAAwADAALAAsACgAJAAgABwAIAAkACwAMAAoACgAK
AAoADAANAA0ADQANAA0ADgAOAA0ADQAMAAsADQANAA0ADQAOABEAEwAWABgAHAAfACQA
JQAlAB8AFwAQAAoABAD+//L/4f/M/7j/qf+j/6P/mv+R/4z/jP+Q/5b/lv+a/6f/uv/E
/8f/z//b/+f/8v/7/wEABQAIAAoACgALAAwADQAOAA8AEAAQABAAEQARABAAEAAQABAA
EAAQAA8ADgANAA8ADgAOAA4ADwAPAA8ADwANAA0ADQANAAoACgALAAwADAALAAoACgAK
AAoACwALAAwADAAMAAwACAAIAAgACAAIAAgACAAIAAgABwAHAAcABwAHAAcABwAFAAUA
BQAFAAUABAAEAAQAAgACAAIAAgABAAEAAAD//////////////P/8//z/+//7//n/+f/5
//n/+P/4//j/9f/1//T/9P/0//T/9P/1//f/9//3//f/9//3//f/+P/2//b/9//4//j/
+P/4//n/+//7//z//P/8//z//P/8//r/+v/6//r//P/9//3//f/9//3//f/9//z//P/8
//z//P/9//3//f/9//3//f/9/////////////v/9//z/+//9//3//f/9//3//f/9//3/
+//7//v/+//7//v/+//7//v/+//7//v/+//7//v/+//6//n/+P/3//j/+P/4//j/+v/6
//r/+v/4//j/+P/4//f/9//3//f/9//3//f/9//3//b/9v/2//j/+P/4//j/+P/4//j/
9//1//X/9f/1//f/9//3//f/9f/1//X/9f/3//f/9//3//f/9//3//f/9v/2//f/9v/2
//b/9v/2//X/9f/1//X/9//4//n/+f/5//n/+f/5//j/9//3//j/9//3//f/9//3//f/
9v/1//P/8f/w/+//7P/r/+r/6f/q/+r/6//t/+r/6f/q/+r/7f/w//D/8P/x//L/8//0
//P/9P/z//L/9P/0//P/8//1//X/9f/1//P/8//0//T/9P/0//T/9P/0//X/9f/1//f/
9//4//j/9v/3//f/9//5//n/+f/5//z/+//9//z//v8CAAUACAANABEADwALAAYA/v/2
//D/5v/T/8D/rP+b/5H/i/+G/3//dv9y/3L/eP96/37/i/+e/6r/sf+1/8H/zf/a/+X/
7f/z//j/+v/6//v//P/9/wAAAQACAAIAAAABAAEAAAACAAIAAgACAAMAAwADAAMAAQAA
AAAAAAD//////////wEAAQABAAEA/v/+////AAAAAP///v/+/wAAAAABAAEAAAAAAAAA
AAAAAAAAAAAAAP7//v/+//7/AAD////////9//3//f/9//3//f/9//3/+//6//r/+v/6
//r/+v/6//v/+//6//n/+f/5//n/+f/2//b/9v/1//f/9f/1//X/8//y//L/8v/x//H/
8P/w/+7/7v/u/+//8f/x//H/8f/x//H/8f/y//D/8P/x//L/9P/0//T/9f/3//f/+P/4
//b/9v/2//b/+P/4//j/+P/2//f/9//3//f/9//3//f/9v/2//b/9v/0//X/9f/1//f/
9//3//f/9//3//f/9//3//f/9//3//f/9//3//f/+f/5//n/+f/5//n/+f/5//f/9//3
//f/9//3//f/9//5//n/+f/5//n/+f/5//n/+P/4//j/+P/4//j/+P/4//j/+P/4//j/
9f/1//X/9f/1//X/9f/1//f/9v/2//b/9P/0//T/9P/2//b/9v/1//X/9f/1//X/9f/1
//X/9f/z//P/8//z//P/8//z//P/9f/1//X/9f/y//L/8//z//P/8//z//P/8v/y//L/
8v/y//L/8v/y//L/8v/y//P/8//z//P/8//0//X/9f/1//X/9f/1//T/8//z//T/9f/1
//X/9f/1//X/9P/z//D/7f/r/+n/5f/l/+X/5f/n/+b/5v/n/+X/5f/n/+j/6//u/+7/
7v/w//D/8P/w/+7/8P/w//D/7v/u/+3/7f/u/+//8P/x//H/8f/y//L/8P/w//D/8P/y
//P/8//z//P/8//0//T/9P/1//X/9f/1//X/9f/1//b/9//3//r//v8EAAcACgANAA0A
BwABAPz/9v/y/+j/1v/B/6r/lv+H/33/df9s/2P/XP9a/1z/YP9o/3T/hf+U/6L/qf+1
/8X/0//e/+X/6//x//b/9v/2//f/+P/5//j/+f/6//r//P/9//3//P/8//z//P/8//3/
/f/9//3//f/8//z//P/9//3//f/9/////////////v/+////AAAAAP///v/+/wAAAAAB
AAEAAAAAAAAAAAAAAAAAAAAAAAAAAAAAAAAAAAD/////////////////////////////
///+//7//v/+//7//v/+//3//f/8//v//f/9//3//f/6//r/+v/5//n/9//3//f/9//2
//b/9v/1//X/9P/0//b/9v/2//f/9v/1//T/8//1//X/9f/2//b/9v/3//j/+P/4//j/
+f/5//n/+v/6//r/+v/6//r/+v/6//r/+v/4//n/+f/5//n/+f/5//n/+P/4//j/+P/4
//n/+f/5//n/+f/5//n/+f/5//n/+f/3//f/9//3//n/+f/5//n/+f/5//n/+f/5//n/
+f/5//n/+f/5//n/+f/5//n/+f/5//n/+f/5//f/9//3//f/9//4//n/+v/4//j/+P/4
//j/+P/4//j/+f/5//n/+f/3//f/9//3//n/+P/4//j/+P/4//j/+P/4//j/+P/3//f/
9//3//f/9v/1//T/8//1//X/9f/1//X/9f/1//X/9f/1//X/9f/2//b/9//3//X/9f/1
//X/9v/2//b/9v/0//T/9P/0//T/9P/0//T/9P/0//T/9P/0//T/9f/1//X/9f/z//T/
9f/1//X/9f/1//X/9v/1//X/9v/1//X/9f/1//X/9f/0//P/8P/t/+v/6f/n/+f/5//n
/+n/6P/o/+n/6f/p/+v/7P/r/+7/7v/u//D/8P/w//D/7v/w//D/8P/y//L/8f/x//H/
8f/x//H/8f/x//L/8v/y//L/8v/y//L/8//z//P/8//z//T/9P/y//P/8//z//X/9f/1
//X/+P/3//n//P8AAAIABwAMAA8ADQAHAP//+P/y/+r/3v/K/7X/ov+S/4X/e/9z/2r/
Yf9c/1z/YP9q/3b/gv+R/6D/qP+x/8H/0f/d/+b/7f/z//f/+P/4//r/+//8//3//v//
/wAAAAD+///////+/wAAAAAAAAAAAwADAAMAAwABAAAAAAAAAAMAAwADAAMAAQABAAEA
AQACAAIAAwAEAAQAAwACAAIAAgACAAMAAwACAAIAAgACAAIAAgACAAIAAgACAAIAAgAE
AAMAAwADAAMAAwADAAMAAwADAAMAAwADAAIAAgACAAQABAAEAAQAAwADAAIAAQABAAEA
AQABAAAAAAAAAP/////9//3//f/9//z//P/8//3//f/8//z/+v/6//r/+//7//v/+//7
//v/+//7//z//v/+////AAAAAAAAAAABAAAA//////7/AAAAAAAAAAD+//7//v/+//z/
/f/9//3////////////+//7//v/+//7//////////f/9//3//f/9//3//f/9////////
/////f/9//3//f////////////3//f/9//3//f/9//3//f/9//3//f/9//v/+//7//v/
+//7//v/+//6//r/+v/6//r/+v/6//r/+P/4//j/+P/5//n/+f/5//n/+f/5//n/+f/4
//j/+P/4//j/+P/4//b/9v/2//X/9f/1//X/9f/3//f/9//3//X/9f/1//X/9//3//f/
9//1//X/9f/1//T/9P/1//X/9f/1//X/9f/0//T/9P/0//T/9P/0//T/9P/0//T/9P/0
//T/9P/0//T/9P/0//T/9v/2//b/9v/3//f/9//2//b/9//3//f/9//3//f/9//6//j/
9//3/w==
         </WaveFormData>
      </LeadData>
      <LeadData>
         <LeadByteCountTotal>10000</LeadByteCountTotal>
         <LeadTimeOffset>0</LeadTimeOffset>
         <LeadSampleCountTotal>5000</LeadSampleCountTotal>
         <LeadAmplitudeUnitsPerBit>4.88</LeadAmplitudeUnitsPerBit>
         <LeadAmplitudeUnits>��V</LeadAmplitudeUnits>
         <LeadHighLimit>2147483647</LeadHighLimit>
         <LeadLowLimit>268435456</LeadLowLimit>
         <LeadID>V2</LeadID>
         <LeadOffsetFirstSample>0</LeadOffsetFirstSample>
         <FirstSampleBaseline>0</FirstSampleBaseline>
         <LeadSampleSize>2</LeadSampleSize>
         <LeadOff>FALSE</LeadOff>
         <BaselineSway>FALSE</BaselineSway>
         <ExcessiveACNoise>FALSE</ExcessiveACNoise>
         <MuscleNoise>FALSE</MuscleNoise>
         <LeadDataCRC32>925301957</LeadDataCRC32>
         <WaveFormData>
8v/y//H/8f/x//H/8v/y//L/8v/y//L/8v/y//L/8//z//P/8v/y//L/8v/z//P/8v/y
//L/8v/z//P/8//z//P/9f/1//v/AQALABgAKAA5AFAAbgCOAKgAuwDHAMEApAB5AEsA
HgDu/8D/i/9S/yX/GP8s/0T/XP90/4f/lf+p/8L/0v/e/+b/7f/y//P/9P/1//X/9//4
//f/+P/6//v//f/+//7//v///////////wAAAAAAAAEA//8AAAAAAAABAAEAAQABAAMA
BAAEAAUABQAFAAUABwAJAAkACQAJAAoACgALAAsADAAMAA0ADQAOAA4AEAAQAA8AEAAQ
ABEAEwATABQAFQAWABcAGAAZABwAHQAeACAAHwAhACIAIwAkACUAJwApACwALQAvADEA
MQAyADMANAA2ADcAOAA5ADcANwA3ADcANgA2ADYANgA0ADQANAA0ADQAMwAyADEAMAAv
AC4ALQAqACkAKAAlACUAIgAfAB0AGwAZABgAFgAUABIAEQAPAA8ADQAMAAoACAAHAAcA
BgAEAAMAAgABAAAA///+//3//f/9//3//P/+//7//v/9//3//f/9//3/+//6//r/+v/6
//r/+v/7//3//P/8//3//f/9//3//f/9//3//f/+//7//v/+//7//v/+//7/////////
/////wAAAAAAAAAAAAAAAAAAAAAAAAAAAAABAP////////////////7//v/+////////
//////////7//v/+//3//f/9//3//f/9//z//P/7//r/+P/4//j/+P/4//j/+P/4//n/
+P/4//j/+P/4//j/+P/4//b/9v/2//b/9v/2//b/9//3//f/+P/4//j/+P/4//n/+f/5
//r/+v/7//3//f/9//3//v/+//7//v/8//z//f/9//3//v///////v/6//n/+P/2//X/
8//z//P/8//y//L/8v/x//D/8P/w//L/8v/y//L/8P/w//D/8P/y//H/8f/x//H/8v/y
//L/8v/y//L/8v/w//D/8f/x//P/8v/y//L/8v/z//P/8v/y//L/8v/z//P/8//z//H/
8f/1//v/AwANABwALABBAFoAegCYALAAwQDJAL8AnABtAEEAEADe/6z/d/88/xX/Fv8u
/0b/Xv92/4f/mf+x/8j/2P/i/+j/7f/w//H/8v/z//P/9f/2//X/9v/4//n/+//8//z/
/P/9//3//f/9//7//v/+//////8AAAAAAAABAAEAAQABAAEAAgACAAMABQAFAAUABwAF
AAUABQAFAAgACAAJAAkACgAKAAsACwAMAAwADgAOAA8AEAAQABEAEQARABIAEwAWABcA
GAAZABwAHQAeACAAIQAjACQAJQAmACcAKQArACoAKwAtAC8AMwA0ADUANgA2ADcAOAA5
ADkAOQA5ADkAOAA4ADgAOAA2ADYANgA2ADYANQA0ADMAMgAxADAALwAuAC0ALAApACkA
JgAjACEAHwAdABwAGgAWABQAEwARAA8ADQAMAAoACAAHAAcABgAEAAMAAgABAAIAAQAA
AP///////////v/+//7//v/9//3//f/9//3//f/8//z//P/8//z//P/9//3//P/8//3/
/f/9//3//f////////8AAAAAAAAAAAAAAAAAAAAAAQD//////////wAAAAAAAAAAAAAA
AAAAAAAAAAAAAAABAAEAAQABAAEAAQABAAAAAAD+//////////////////7//v/+//3/
/f/9//3//f/9//z//P/7//r//P/8//z//P/6//r/+v/6//n/+P/4//j/+P/4//j/+P/6
//r/+f/5//f/+P/4//j/9//3//f/9//4//j/+P/4//j/+P/4//j/+P/5//n/+f/6//r/
+v/6//r/+//7//v//v/+////AQD///////8AAAIAAgACAAAAAAABAAEAAQAAAAEAAQAA
AP7//f/8//r/+f/3//f/9//3//b/9v/2//X/9P/0//T/9P/0//T/9P/0//T/9P/0//T/
8//z//P/8f/y//L/8v/0//T/9P/0//T/9P/1//X/9f/0//T/9P/y//P/8//y//T/9P/0
//X/9f/1//X/9f/1//X/+f8BAAsAGAAmADcATgBoAIYAogC3AMcAxwCyAIkAWQAqAPj/
xv+T/1j/Jf8Q/yD/PP9S/2z/gf+T/6X/vv/S/+D/6P/v//T/9f/2//f/9//5//r/+f/6
//z//f///wAAAAAAAAMAAwADAAMABAAEAAQABQAFAAYABgAGAAcABwAHAAcABwAIAAgA
CQAJAAkACQALAA0ADQANAA0ADgAOAA8ADwAQABAAEQARABIAEgAUABQAFwAYABgAGQAZ
ABkAGgAbABwAHQAeAB8AIgAjACQAJgAnACkAKgArAC4ALwAxADMANAA1ADcAOQA5ADoA
OwA8AD4APwBAAEEAQQBBAEEAQQBAAEAAQABAAEAAQABAAEAAPgA9ADwAOwA8ADsAOgA5
ADgANwA2ADMAMwAwAC0AKwArACkAKAAmACQAIgAhAB8AHQAbABoAGAAWABUAFQAUABIA
EQAQAA8ADgANAAwACwALAAsACwAKAAoACgAKAAkACQAJAAkACQALAAoACgAKAAwADAAM
AA0ADQAMAAwADQANAA0ADQANAA0ADQANAA4ADgAOAA4ADgAMAAwADAANAA0ADQANAA0A
EAAQABAAEAAQABAAEAAQABAAEAAQABEADwAPAA8ADwAPAA8ADgAOAAwADQANAA0ACwAL
AAsACgAMAAwACwALAAkACQAJAAkACAAIAAcABgAIAAgACAAIAAgACAAIAAgACQAIAAgA
CAAIAAgACAAIAAYABgAFAAUAAwAEAAQABAAFAAUABQAFAAQABAAEAAUAAwADAAMAAgAE
AAQABAAEAAQABAAEAAQABQAFAAUABAAEAAQABAAGAAcABwAHAAgACAAJAAsADQANAA0A
DgAOAA4ADgAMAAwADQANAA0ADgAPAA8ADgAMAAsACgAIAAUAAwADAAMAAwACAAIAAgD/
//7//v/+/wAAAAAAAAAA/v/+//7//v/+//3//f/9////AAAAAAAAAAAAAAAAAAAAAAAA
AQABAP///v/+//7//v///////v/+//7//v///wEAAQABAAEAAQADAAkADQAXACQAMgBB
AFYAcACKAKQAswC5ALEAlgBtAEEAGgDy/8j/m/9k/zX/JP8w/0j/YP94/43/nf+t/8D/
1P/i/+7/9//8/////v//////AQACAAEAAgAEAAUABQAGAAYABgAJAAkACQAJAAoACgAK
AAsACwAMAAwADAANAA0ADQANAA0ADgAOAA8ADQANAA0ADwAPAA8ADwAPABAAEAARABEA
EgASABMAEwAUABQAFgAWABcAGAAYABkAGQAZABoAGwAaABsAHAAdAB4AHwAgACIAIwAl
ACYAJwAnACcAKAApACgAKQArAC0ALQAuAC8AMAAwADEAMgAzADEAMQAxADEAMAAwADAA
MAAuAC4ALgAuACwAKwAqACkAKAAnACYAJQAmACUAJAAhACEAHgAbABkAGAAXABcAFgAW
ABQAEwARAA8ADQAMAAoACQAJAAoACgAIAAcABgAFAAQAAwACAAEAAQABAAEAAAAAAAAA
AAD//////////////f/8//z//P/+//7//v////3//P/8//3//f/9//3//f/9//3//f/+
//7//v/+//7//v/+//7//////////////wAAAAAAAAAAAAAAAAAAAAD///7//f/9//3/
/f/9//3//f/9//z//P/6//v/+//7//n/+f/5//j/+P/4//f/9//3//f/9//3//j/+P/3
//b/9P/0//T/9P/0//T/9P/0//H/8P/w//D/7//u/+3/7P/t/+7/7v/v/+3/7v/u/+7/
7//v//H/8f/w/+//7v/t/+z/6v/r/+v/6//q/+r/6v/q/+z/7f/t/+3/7P/s/+3/7//t
/+3/7f/u/+7/7v/u/+z/6v/r/+v/6//q/+v/6//q/+n/6f/p/+j/5//l/+X/5f/l/+T/
5P/k/+P/4v/i/+L/4f/g/9//3v/g/+D/4P/g/97/3f/d/93/3f/e/97/3v/c/9z/3P/c
/9z/3P/d/93/3f/c/9z/3P/c/93/3f/c/9z/3P/c/93/3f/d/93/2//Z/9v/3//l/+3/
9P/+/wsAFgAoADwAUgBnAHcAfQB6AGUAPwAWAPT/0P+r/4T/V/8s/xb/Fv8s/0T/Xf9v
/33/iv+a/6z/vP/J/9L/2f/a/9n/2f/b/9z/3f/e/+D/4f/f/+D/4P/g/+H/4f/h/+H/
5P/k/+T/5f/j/+T/5P/k/+X/5f/l/+X/5f/m/+b/5//l/+X/5f/n/+n/6f/p/+n/6P/o
/+n/6f/s/+z/7f/t/+z/7P/u/+7/7//w//D/8f/v/+//8P/x//D/8f/y//P/8v/z//T/
9v/3//n/+v/7//r/+//9/////v///wEAAwADAAQABQAGAAcABwAHAAcACQAJAAkACQAK
AAoACgAKAAkACAAHAAYABgAFAAQAAwAEAAMAAgABAAAA///+//v//P/6//j/9//2//X/
9f/0//P/8v/y//H/8f/v/+7/7P/o/+f/5//m/+X/5f/l/+X/5v/l/+T/4//l/+X/5f/k
/+L/4v/i/+H/4f/h/+H/4f/j/+L/4v/i/+D/4P/g/+H/4f/g/+D/4f/j/+P/4//j/+P/
4//j/+T/5P/k/+T/5P/k/+T/5P/l/+X/5f/l/+X/6P/o/+j/6P/m/+b/5v/m/+j/6P/o
/+n/5//n/+f/5//p/+n/6P/o/+b/5//n/+f/5//n/+f/5v/m/+b/5f/l/+X/5f/l/+X/
5v/m/+X/5P/k/+T/5P/k/+L/4v/k/+L/5P/k/+T/5P/k/+X/5f/l/+T/5P/k/+T/5P/l
/+X/5f/l/+T/5P/l/+f/5//n/+j/6v/q/+r/6P/m/+f/5//n/+f/5//m/+T/4//j/+P/
4v/h/9//3//f/9//3v/e/97/3//e/97/3v/e/97/3v/e/+D/4P/g/+D/4P/f/9//3//d
/97/3v/e/+D/4P/g/+D/4P/g/+H/4f/f/97/3v/e/+D/4f/h/+D/4P/g/+D/4f/h/+H/
4f/j/+P/4//j/+f/6//y//r/BwAWACYAOgBUAG8AhQCTAJYAiwBrAEAAFADu/8X/nP9v
/z7/Gv8S/yT/Pv9V/2v/e/+I/5z/sP/C/8//2P/d/+L/4f/h/+P/5P/j/+T/5v/n/+n/
6v/q/+r/7f/t/+3/7f/s/+z/7P/t/+//8P/w//D/8f/x//H/8f/x//L/8v/z//P/8//z
//X/9//3//f/9//2//b/9//3//j/+P/5//n/+P/4//r/+v/9//7//v////////8AAAEA
AgADAAQABQAGAAcACAAKAAkACwAMAA0AEAARABMAFQAUABUAFwAZABsAHAAdAB4AHgAf
ACAAIQAiACMAJAAlACQAJAAkACQAIgAiACIAIgAhACEAIQAhACAAHwAeAB0AHAAbABoA
FwAXABQAEQAPAA8ADQAMAAoACAAGAAUAAwABAP///v/8//r/+f/5//j/9P/z//L/8f/y
//H/8P/v/+//7//v/+7/7v/u/+7/7f/t/+3/7f/t/+3/7P/s/+z/6v/q/+r/6//t/+z/
7P/t/+3/7f/t/+3/7f/t/+3/7v/u/+7/7v/u/+7/7v/u/+//7//v/+//7//w//D/8P/w
//D/8P/w//D/7v/u/+7/7//v/+//7//v//H/8f/w//D/7v/v/+//7//v/+//7//u/+7/
7v/t/+3/7f/t/+3/7f/s/+z/6//q/+r/6v/q/+r/6v/q/+r/6v/r/+r/6v/q/+r/6v/q
/+r/6v/q/+n/6f/n/+j/6P/o/+n/6f/p/+n/5v/m/+b/5//n/+f/5//m/+j/6P/o/+b/
5v/m/+b/5v/n/+f/5//o/+j/6P/o/+j/6f/p/+n/6v/q/+v/7f/t/+3/7f/u/+7/7v/u
/+z/7P/t/+3/7f/s/+3/7f/s/+r/6f/o/+b/5//l/+X/5f/n/+b/5v/m/+P/4v/i/+L/
4v/i/+L/4v/i/+L/4v/i/+L/4f/h/+H/4f/i/+L/4v/i/+L/4v/i/+D/4P/h/+H/4//i
/+L/4v/i/+P/4//i/+L/4v/i/+P/5f/j/+P/4//j/+f/6//1/wEADgAeADEASgBqAIgA
ngCvALkAsQCSAGMAMwAEANT/pP9x/zz/Ff8S/yj/RP9a/27/gf+R/6X/uv/K/9L/2v/f
/+T/4//k/+X/5f/n/+j/5//o/+r/6//r/+z/7P/s/+3/7f/t/+3/7v/u/+7/7//v//D/
8P/w//H/8f/x//H/8f/y//L/8//z//P/8//1//X/9f/1//X/+P/4//n/+f/6//r/+//7
//z//P/+//7///8AAAAAAQABAAEAAgADAAQABQAGAAcACAAJAAoADAANAA8AEAARABIA
EwAVABcAGAAZABsAHQAfACAAIQAiACQAJQAmACcAJwAnACcAJwAoACgAKAAoACYAJgAm
ACYAJAAjACIAIQAiACEAIAAfAB4AHQAcABkAGwAYABUAEwARAA8ADgAMAAoACAAHAAUA
AwABAAAA/v/6//n/+f/4//b/9f/0//P/9P/z//L/8f/x//H/8f/w//D/8P/w/+//8f/x
//H/8f/x//D/8P/w//D/8P/w//H/7//u/+7/7//x//H/8f/x//H/8f/x//L/9P/0//T/
9P/0//T/9P/1//P/8//z//P/9v/2//b/9v/0//T/9P/0//T/9P/0//X/9f/1//X/9f/1
//X/9P/0//T/9f/1//X/8//z//P/8v/0//T/8//z//P/8//z//P/8v/y//H/8P/w//D/
8P/w//D/8P/w//D/7//u/+7/7v/u/+7/7v/u/+7/7v/t/+3/7f/u/+7/7v/t/+3/7f/t
/+z/7P/s/+3/7f/u/+7/7v/u/+7/7P/t/+3/7f/u/+7/7v/u/+7/7//v/+//8P/w//H/
8//1//X/9f/2//b/9v/2//T/9P/1//X/9f/2//f/9//2//T/8//y//D/7//t/+3/7f/t
/+z/7P/s/+n/6P/o/+j/6v/q/+r/6v/q/+r/6v/q/+r/6f/p/+n/6f/q/+r/6v/q/+r/
6v/q/+r/6v/r/+v/6//q/+r/6v/q/+v/6//q/+z/7P/s/+3/7f/t/+3/6//r/+3/8f/3
/wEADgAgADMASABkAIQAogC3AMUAxwC0AIsAWQAqAPb/xP+T/1r/Kf8U/yD/Ov9S/2r/
ff+P/6P/uv/O/9j/4P/l/+r/6//s/+3/7f/v//D/8f/y//T/9f/1//b/9v/2//n/+f/5
//n/+v/6//r/+//7//z//P/8//3//f/9//3//f/+//7///8BAAEAAQADAAMAAwADAAMA
BAAEAAUABQAIAAgACQAJAAgACAAKAAoACwAMAAwADQAPAA8AEAARABIAEwAUABUAGAAZ
ABoAHAAdAB8AIAAhACIAIwAlACcAKgArAC0ALwAvADAAMQAyADQANQA2ADcAOQA5ADkA
OQA4ADgAOAA4ADgAOAA4ADgANgA1ADQAMwAyADEAMAAvADAALwAuACsAKwAoACUAIwAh
AB8AHgAcABoAGAAXABUAEwARABAADgAKAAkACQAIAAYABQAEAAMABAADAAIAAQD/////
///+//7//v/+//3//f/9//3//f////7//v/+//7//v/+///////+//7/////////////
//3//f/9//7/AAAAAAAAAAAAAAAAAAABAAEAAQABAAEAAgACAAIAAgACAAIAAgACAAQA
BAAEAAUAAwADAAMAAwAFAAUABAAEAAQABQAFAAUAAwADAAMAAgACAAIAAQABAAEAAQAB
AAEAAAAAAP///v8AAAAAAAAAAAAAAAAAAAAA///+//7//v/+//7//v/+/wAAAAD/////
/f/+//7//v/9//3//f/9//7//v/+/////////////v/+//7//v/+///////+//7//v/+
//7/AAABAAEAAQACAAIAAgACAAIAAwADAAMABgAGAAcACQALAAsACwAMAAoACgAKAAgA
CgALAAsACwAMAA0ADQAMAAkABwAFAAIAAwABAAEAAQABAAAAAAAAAAEAAAAAAAAAAAAA
AAAAAAAAAAAAAAAAAAAA//////////8AAAAAAAAAAAAAAAAAAAAAAAABAAEAAwACAAIA
AgACAAMAAwACAAIAAgACAAMAAwABAAEAAQABAAUACwATACEALgBAAFUAcACOAKwAxADT
ANcAywCmAHcASQAWAOT/tP99/0b/Jf8s/0b/Xv92/4z/nf+v/8X/2v/q//T/+v8BAAIA
AwAEAAUABQAHAAgABwAIAAoACwANAA4ADgAOAA8ADwAPAA8AEgASABIAEwATABQAFAAU
ABUAFQAVABUAEwAUABQAFQAXABcAFwAZABkAGQAZABkAHAAcAB0AHQAeAB4AHwAfAB4A
HgAgACAAHwAgACAAIQAjACMAJAAlACYAJwAoACkAKgArACwALgAvADEAMgAzADQANQA3
ADkAOgA7AD0APwBBAEIAQwBEAEQARQBGAEcASQBJAEkASQBIAEgASABIAEYARgBGAEYA
RABDAEIAQQBCAEEAQAA/AD4APQA8ADkAOQA2ADMAMQAxAC8ALgAsACoAKAAnACUAIwAh
ACAAHgAcABsAGwAaABgAFwAWABUAFAATABIAEQAPAA8ADwAOAA4ADgAOAA0ADQANAA0A
DQANAAwADAAMAA4ADgAOAA8ADwAOAA4ADwANAA0ADQANAA0ADQANAA4ADAAMAAwADAAO
AA4ADgAPAA8ADwAPAA8AEAAQABAAEAAQABAAEAAQABAAEAAQABEAEQARABEAEQARABEA
EAAQAA4ADwAPAA8ADQANAA0ADAAMAAwACwALAA0ADQANAA0ACgAKAAkACAAKAAoACgAK
AAoACgAKAAoABwAGAAYABgAGAAYABgAGAAgACAAHAAcABQAGAAYABgADAAMAAwADAAQA
BAAEAAUABQAFAAYABQAEAAMAAgACAAMAAwADAAYABgAGAAYABgAHAAcABwAIAAgACQAL
AAkACQAJAAoACgAKAAoACAAGAAcABwAHAAoACwALAAoABgAFAAQAAgABAP//////////
/v/+//7//f/8//z//P/8//z//P/8//z//P/8//z/+v/5//n/+f/7//z//P/8//z//P/8
//z//P/8//3//f/7//r/+v/6//r/+//7//r/+v/6//r/+//9//3//f/9////AQAFAAsA
EwAeACwAOQBMAGAAegCUAKcArQCnAI4AZwA9ABYA8P/G/53/bP8//yb/LP9A/1j/cv+F
/5X/p/+4/8r/2v/o/+//9P/3//j/+f/5//v//P/7//z//v//////AAAAAAAAAwADAAMA
AwACAAIAAgADAAMABAAEAAQAAwADAAMAAwADAAQABAAFAAUABQAFAAcABwAHAAcABwAG
AAYABwAHAAgACAAJAAkACgAKAAwADAALAAwADAANAA0ADQAOAA8ADgAPABAAEQASABMA
FAAWABUAFwAYABkAGAAZABsAHQAeAB8AIQAjACMAJAAlACYAJwAnACcAJwAlACUAJQAl
ACQAJAAkACQAIgAiACIAIgAgAB8AHgAdAB4AHQAcABsAGgAZABgAFQAXABQAEQAPAA4A
DQANAAwADAAKAAkABwAFAAMAAgAAAP7//f/9//z//P/7//r/+f/4//f/9v/1//X/9f/1
//T/9P/0//T/8//z//P/8//z//X/9P/0//T/8v/y//L/8//z//L/8v/z//P/8//z//P/
8f/x//H/8v/y//L/8v/y//T/9P/0//X/9f/1//X/9f/0//T/9P/0//T/9P/0//T/9v/2
//b/9//3//f/9//3//X/9f/0//T/9P/1//X/9f/1//X/9f/0//T/9P/z//P/8//z//P/
8//y//L/8f/w//D/8P/w//D/8P/w//D/8P/x//D/8P/w/+7/7v/u/+7/7v/s/+3/7v/s
/+z/7P/s/+r/6//r/+v/7v/u/+7/7v/w//H/8f/x//H/8P/w//H/8f/x//H/8v/0//T/
9P/y//D/8f/x//H/8v/z//P/8v/x//H/8f/w/+7/6//q/+n/6//q/+r/6v/r/+r/6v/q
/+j/6P/o/+j/6v/q/+r/6v/q/+n/6f/p/+f/6P/o/+j/6v/q/+r/6v/o/+j/6f/p/+v/
6v/q/+r/6P/p/+n/6P/o/+j/6P/p/+v/6f/p/+n/6//t/+//9f/7/wYAEgAhADIARABe
AHgAjQCZAJ0AkgBzAEkAHgD2/8z/o/92/0X/IP8Y/yj/QP9a/2//f/+L/57/sv/E/9L/
2//i/+n/7P/s/+v/7P/s/+3/7v/w//H/8f/y//L/8v/z//P/8//z//b/9v/2//f/9f/2
//b/9v/1//X/9f/1//f/+P/4//n/9//3//f/+f/7//v/+//7//z//P/9//3//v/+////
//8AAAAAAgACAAMABAAEAAUABQAFAAYABwAIAAkACgALAAoACwAMAA4ADQAPABAAEQAU
ABUAFwAZABoAGwAdAB8AHwAgACEAIgAiACMAJAAlACYAJwAoACkAKAAoACgAKAAmACYA
JgAmACYAJQAkACMAIgAhACAAHwAeAB0AHAAZABsAGAAVABMAEQAPAA4ADAAMAAoACQAH
AAUAAwACAAAA/v/9//3//P/6//n/+P/3//j/9//2//X/8//z//P/8v/w//D/8P/v//H/
8f/x//H/7//u/+7/7v/w//D/8P/x//H/8P/w//H/7//v/+//7//x//H/8f/y//D/8P/w
//D/8v/y//L/8//z//P/8//z//T/9P/0//T/9v/2//b/9v/0//T/9P/1//X/9f/1//X/
9f/1//T/9P/2//f/9//3//X/9f/1//T/9P/0//P/8//z//P/8//z//L/8v/x//D/8P/w
//D/8P/w//D/8P/w/+//7v/u/+7/8P/w//D/8P/w//D/7//v/+3/7v/u/+7/7f/t/+3/
7f/s/+z/7P/s/+z/7P/s/+z/7f/t/+3/7v/u/+7/7v/u/+//7//v//D/8P/x//P/8//z
//P/9P/0//T/9P/y//D/8f/x//H/8v/z//P/8v/x//H/8f/w/+3/6//r/+v/7f/s/+z/
7P/t/+z/7P/s/+r/6v/q/+r/6v/q/+r/6v/q/+n/6f/p/+n/6v/q/+r/6v/q/+r/6v/q
/+r/6//r/+3/7P/s/+z/7P/t/+3/7P/q/+r/6v/r/+v/6//r/+v/6//t//H/9/8BAA4A
GgArAEIAXgB8AJgArQC7AL0ArACFAFUAJAD0/8T/l/9g/y3/FP8c/zb/Tv9k/3n/if+b
/7D/xP/S/9r/4f/m/+n/6v/r/+v/7f/u/+3/7v/w//H/8f/y//L/8v/1//X/9f/1//b/
9v/2//f/9//4//j/+P/5//n/+f/5//n/+v/6//v/+//7//v//f/9//3//f/9//7//v//
////AAAAAAEAAQACAAIABAAEAAUABgAGAAcABwAHAAgACQAMAA0ADgAPAA4ADwAQABIA
FQAXABgAGQAaABsAHQAfACAAIQAjACUAJwAoACkAKgAqACsALAAtAC0ALQAtAC0AMAAw
ADAAMAAuAC4ALgAuAC4ALQAsACsAKgApACgAJwAmACUAJAAhACEAHgAbABkAFwAVABQA
EgAQAA4ADQALAAkABwAGAAQAAAD//////v/8//v/+v/5//j/9//2//X/9f/1//X/9P/0
//T/9P/z//P/8//z//P/8//y//L/8v/w//D/8P/x//P/8v/y//P/8//z//P/8//z//P/
8//0//L/8v/y//L/8v/y//L/8//1//X/9f/1//T/9P/0//T/9P/0//T/9P/2//b/9v/3
//X/9f/1//X/9//3//b/9v/2//f/9//3//f/9//3//b/9v/2//X/9f/1//X/9f/1//T/
9P/z//L/8P/w//D/8P/w//D/8P/w/+//7v/u/+7/7v/u/+7/7v/u/+7/7f/t/+3/7v/u
/+7/7f/t/+3/7f/s/+z/7P/t/+v/6//r/+r/7P/s/+z/7P/s/+z/6v/r/+v/6//u/+7/
7v/u/+7/7//v/+//8P/w//H/8//z//P/8//0//T/9P/0//L/8v/z//P/8//0//X/9f/0
//D/7//u/+z/6//p/+n/6f/p/+j/6P/o/+f/5v/m/+b/5v/m/+b/5v/m/+b/5v/m/+b/
5f/l/+X/5f/m/+b/5v/m/+b/5v/m/+b/5v/n/+f/5//m/+b/5v/m/+f/5//m/+b/5v/m
/+f/5//n/+f/5//n/+n/7//3/wMAEAAiADUATgBqAIgAoACzALsAswCUAGUANQAGANT/
pP9x/zb/D/8K/yD/Ov9Q/2j/ef+J/6H/uP/I/9L/2v/f/+T/5f/m/+f/5//p/+r/6f/q
/+z/7f/t/+7/7v/u/+//7//v/+//8v/y//L/8//z//T/9P/0//X/9f/1//X/9f/2//b/
9//3//f/9//5//n/+f/5//n/+P/4//n/+f/6//r/+//7//z//P/+//7///8AAAAAAQAB
AAEAAgADAAQABQAGAAcACgALAAwADgAPABEAEgATABQAFQAXABkAGgAbAB0AHwAhACIA
IwAkACYAJwAoACkAKQApACkAKQAqACoAKgAqACoAKgAqACoAKAAnACYAJQAkACMAIgAh
ACAAHwAeABsAGwAYABUAEwARAA8ADgAMAAgABgAFAAMAAQD///7//P/4//f/9//2//L/
8f/w/+//8P/v/+7/7f/t/+3/7f/s/+r/6v/q/+n/6f/p/+n/6f/p/+j/6P/o/+r/6v/q
/+v/6f/o/+j/6f/n/+f/5//n/+f/5//n/+j/6P/o/+j/6P/o/+j/6P/p/+n/6f/p/+n/
7P/s/+z/7P/q/+r/6v/q/+z/7P/s/+3/6//r/+v/6//r/+v/6v/q/+r/6//r/+v/6//r
/+v/6v/q/+r/6f/p/+f/5//n/+f/5v/m/+X/5P/m/+b/5v/m/+b/5v/m/+b/5f/k/+T/
5P/k/+T/5P/k/+T/5P/j/+P/4f/i/+L/4v/h/+H/4f/h/+D/4P/g/+H/3//f/9//3v/e
/97/3v/e/9//3//f/+D/4P/g/+D/4P/h/+H/4f/h/+L/4//j/+P/5P/l/+X/5v/q/+n/
6f/p/w==
         </WaveFormData>
      </LeadData>
      <LeadData>
         <LeadByteCountTotal>10000</LeadByteCountTotal>
         <LeadTimeOffset>0</LeadTimeOffset>
         <LeadSampleCountTotal>5000</LeadSampleCountTotal>
         <LeadAmplitudeUnitsPerBit>4.88</LeadAmplitudeUnitsPerBit>
         <LeadAmplitudeUnits>��V</LeadAmplitudeUnits>
         <LeadHighLimit>2147483647</LeadHighLimit>
         <LeadLowLimit>268435456</LeadLowLimit>
         <LeadID>V3</LeadID>
         <LeadOffsetFirstSample>0</LeadOffsetFirstSample>
         <FirstSampleBaseline>0</FirstSampleBaseline>
         <LeadSampleSize>2</LeadSampleSize>
         <LeadOff>FALSE</LeadOff>
         <BaselineSway>FALSE</BaselineSway>
         <ExcessiveACNoise>FALSE</ExcessiveACNoise>
         <MuscleNoise>FALSE</MuscleNoise>
         <LeadDataCRC32>126106252</LeadDataCRC32>
         <WaveFormData>
3//f/9//3//h/+H/4f/h/+H/4f/h/+H/3//f/9//3//f/9//3//f/9//3//f/+D/4P/f
/9//4P/g/+D/3//e/93/3P/c/+D/5f/v////FgA0AFQAeACeAMUA5AD5AAEB6QC2AHwA
RQAQAN//p/9i/y7/Hf8l/zn/Sf9d/3D/gf+T/6j/uf/E/83/1v/b/93/3v/f/+D/4f/i
/+P/5P/l/+b/5//n/+j/6f/q/+v/6//r/+3/7f/t/+7/7P/s/+3/7f/w//D/8P/w//H/
8f/x//H/8//0//X/9v/2//b/9v/2//n/+f/6//r/+//7//v//P/+//7//v/+/wAAAAAB
AAEAAwADAAUABgAGAAcACAAJAAsADAANAA8AEQASABMAFAAVABgAGAAbAB0AIAAiACMA
JAAmACcAKAAqACsALAAtAC4ALgAuAC4ALAAtAC0ALQAuAC4ALgAsACsAKgAqACkAKQAo
ACcAJgAkACMAIgAgAB4AHgAbABoAGAAWABUAEwARAA8ADgAMAAoACQAHAAUAAwACAAAA
AAD///7//f/8//3//P/7//r/+v/5//j/+P/4//j/+P/4//n/+P/4//j/9v/2//b/9v/2
//b/9v/2//n/+f/5//n/+f/5//n/+f/5//r/+//7//v/+v/6//r//f/+//7//v/+////
////////AAAAAAAAAAAAAAAAAAAAAAAAAAAAAP7/////////AQABAAEAAQABAP///v/+
//7//v///////v/+//7//f///////v/+//7//v/+//z/+v/6//r/+v/8//z//P/7//n/
+f/5//n/+v/6//r/+v/6//r/+P/6//r/+v/6//r/+v/7//v/+//8//z//f/+//7//v/+
/wIAAgADAAQABQAFAAUABwAGAAYABQAFAAYABgAHAAcACAAIAAgABwAGAAQAAwABAAAA
/v/+//3/+//7//r/+v/4//f/9v/2//j/+P/4//j/+P/3//f/9f/3//f/9//3//f/9//3
//f/9//3//f/9//3//f/9//3//f/9//3//f/9//3//j/+P/3//f/+P/4//j/9//2//P/
8v/0//j///8NAB8AOABUAHYAmgC+AN0A+gANAQsB6QCyAHgAQwAOAN3/of9k/zr/M/8/
/1P/Zf97/4r/nf+z/8j/1f/g/+n/7v/z//X/9v/3//j/+f/6//v//P/9//7//////wAA
AQAAAAEAAQABAAMAAwADAAQABAAEAAUABQAGAAYABgAGAAcABwAHAAcABwAIAAkACgAK
AAoACgAKAAsACwAMAAwADwAPAA8AEAAQABAAEAAQABIAEgATABMAFQAVABcAGAAaABsA
HAAdAB8AIAAhACMAIwAkACUAJgApACwALAAvAC0AMAAyADMANgA4ADkAOgA8AD0APgA/
AD4APgA+AD4APgA/AD8APwA8ADwAPAA6ADsAOgA6ADkAOQA4ADcANgA0ADMAMgAwAC4A
LgArACoAKAAmACUAIwAhAB8AHgAcABoAGQAXABUAEwASABAAEAAPAA4ADQAMAAsACgAJ
AAgACgAJAAgACAAGAAYABgAGAAcABgAGAAYABgAGAAYABgAGAAYABgAGAAcABwAHAAcA
BwAHAAcABwAHAAgACQAJAAsACgAKAAoACQAKAAoACgAKAAsACwALAAsADAAMAAwADAAM
AAwADAAMAAwADAAMAAoACwALAAsACwALAAsACwANAAsACgAKAAoACgALAAsACgAKAAoA
CQALAAsACgAKAAoACgAKAAgACAAIAAgACAAGAAYABgAFAAcABwAHAAcABgAGAAYABgAG
AAYABQAFAAUABQAFAAUAAwADAAMAAwACAAIAAwACAAQABAAEAAQABAAEAAUABQAFAAYA
BgAHAAoACgAKAAoADgAOAA8AEAARABEAEQATABIAEgARABEAEAAQABEAEQAUABQAFAAT
ABAADgANAAsACgAIAAgABwAHAAcABgAGAAQAAwACAAIAAgACAAIAAgACAAEAAQD/////
//////////////////8BAAEAAQABAAEAAQABAAEAAQABAAEAAQABAAEAAgACAAEAAQAC
AAIAAgADAAIAAQD+//7/AgAJABMAIQA2AE4AbACMAK4A0QDwAAcBEQEDAdYAmgBjAC4A
/f/H/4r/Vv87/0H/U/9l/3n/jv+d/7H/yP/Z/+T/7//2//v///8AAP//AAABAAIAAwAE
AAUABgAHAAcACAAJAAoACwALAAsACwALAAsADAAMAAwADQANAA4ADgAOAA4AEQARABEA
EQAPABAAEQASABIAEgASABIAFQAVABYAFgAVABUAFQAWABgAGAAYABgAGgAaABsAGwAd
AB0AHwAgACEAIQAhACEAIwAkACUAJwApACoAKwAsAC0AMAAwADMAMQA0ADYANwA4ADoA
OwA8AD4APwBAAEEAQABAAEAAQAA+AD8APwA/AEAAQABAAD4AOwA6ADoAOQA7ADoAOQA4
ADYANQA0ADIAMgAyAC8ALgAsACoAKQAnACUAIwAiACAAIAAfAB0AGwAZABgAFgAWABUA
FAATABIADwAOAA0ADAAMAAsACgAKAAoACgAKAAoABwAGAAYABgAIAAgACAAIAAoACgAK
AAoACwALAAsACwAJAAkACQAJAAsADAANAA0ADQAMAAwADAAMAAwACwAKAAwADQANAA0A
DQAOAA4ADgAMAAwADAAMAAwADAAMAAwADgAPAA8ADwAPAA8ADwAPAA0ACwAKAAoACgAK
AAsACwAKAAoACgAJAAkACQAIAAgACAAIAAgABgAGAAYABgAGAAYABgAGAAUABQAFAAUA
BQAGAAYABgAGAAQABAADAAMAAQABAAEAAQADAAMAAwADAAAAAAABAAIAAgACAAIAAQAD
AAEAAAAAAAAAAAAAAAAAAAABAAEA//8AAAAAAQAEAAQABAAEAAYABgAHAAgACwALAAsA
DQAOAA4ADQANAA4ADgAPAA8ADgAOAA4ADQAMAAoACQAHAAQAAgACAAEAAQABAAAAAAD8
//v/+v/6//v//P/9//7//f/7//r/9//3//f/9//3//n/+f/5//n/+f/5//n/+f/5//n/
+f/5//f/9//3//f/9//3//j/+P/3//f/+P/4//r/+//6//f/9P/2//r///8JABkALABG
AGIAggCkAMcA4gD1APsA6wDAAIgAWQAqAP3/yf+K/07/M/83/0n/W/9t/4D/kf+h/7T/
x//U/93/6P/v//H/8v/x//L/8//0//X/9v/3//j/+f/5//r/+//8//3//f/9//3//f/9
//7///8AAAIAAwADAAIAAQAAAP//////////AQACAAMABAAEAAQABAAEAAMAAwAEAAQA
BQAFAAUABgAIAAgACAAIAAwADAANAA0ACwALAA0ADgAOAA8AEAARABMAFAAVABcAGQAa
ABsAHAAcAB4AHQAfAB8AIgAkACUAJgAoACkAKgArACsAKwArACwALAAsACwAKgArACsA
KwAqACoAKgAoACcAJgAmACUAJwAmACUAJAAkACMAIgAgAB4AHgAbABoAGgAYABcAFQAT
ABEAEAAOAAwACwAJAAcABgAGAAUABgAFAAQAAwACAAEAAAD///7//v/9//z//P/8//z/
/P/8//3//P/8//z/+//6//n/+P/5//r/+//8//3//f/9//3/+//7//v/+//7//z//f/9
/////v/+//7///8AAAAAAAD+/////////wEAAgACAAIAAgACAAIAAgACAAIAAgACAAIA
AwADAAMAAQABAAEAAQADAAEAAAAAAP7//v///////v/+//7//f/9//3//P/8//7//v/+
//z/+v/6//r/+v/4//j/+P/3//f/9//3//f/9P/0//T/9P/2//b/9f/1//X/9f/1//X/
9f/3//f/9f/0//T/9P/0//T/9P/0//X/9f/z//T/9P/1//f/+P/5//r/+//6//r/+v/5
//n/+f/7//z//P/7//v/+v/6//v/+//+//7//v/9//7//P/7//n/+P/2//b/9f/z//P/
8v/y//D/7//u/+7/7f/s/+v/6v/r/+v/7P/r/+n/6f/p/+n/6f/p/+n/6f/p/+n/6f/p
/+n/6f/p/+n/6f/p/+n/6f/r/+v/7P/s/+n/6f/q/+r/6v/p/+j/5//k/+T/6P/r/+//
9/8EABgAMABOAHAAkwC0ANMA6wD5APAAzgCbAGgAOQAJANj/lv9T/yf/H/8x/0f/XP9r
/3v/iv+b/7D/v//K/9X/3//i/+H/4v/j/+T/5f/m/+f/6P/p/+n/6v/r/+r/6//r/+v/
7P/t/+7/8P/w//D/8f/x//L/8v/y//L/8//z//P/8//x//L/8//0//T/9P/0//T/9f/1
//b/9v/3//f/9//4//j/+P/4//j//P/8//3//f/9//3///8AAAAAAQACAAMAAwAEAAUA
BwAJAAoACwAMAAsADgAOABEADwASABQAFQAWABgAGQAaABoAGwAcAB0AHwAgACEAIgAi
ACMAIwAjACEAIAAfABwAHQAcABwAGwAbABoAGQAYABgAFwAWABQAEAAQAA0ADAAMAAoA
CQAHAAcABQAEAAIAAAD///3/+//5//j/9v/2//f/9v/1//T/8//y//H/8P/w/+//7v/u
/+z/7P/s/+z/6//q/+r/6v/q/+r/6v/q/+r/6v/q/+r/6f/p/+n/6f/r/+v/6//r/+v/
7P/t/+3/7f/s/+z/7P/r/+z/7P/s/+7/7//v/+//7//w//D/8P/w//D/8P/w//L/8v/y
//L/8P/x//H/8f/z//P/8//z//P/8f/w//D/7v/u/+//7//u/+7/7v/t/+v/6//q/+r/
7P/s/+z/6v/q/+r/6v/q/+r/6v/q/+j/6v/q/+r/6v/o/+j/6f/p/+f/6P/o/+n/6v/q
/+r/6v/q/+r/6//s/+3/7f/t/+//8v/y//H/8f/u/+7/7//v/+7/7v/u/+3/7f/s/+z/
6//q/+j/6P/n/+f/5//m/+b/5v/l/+T/5P/j/+L/4f/g/+D/3//f/93/3//f/9//3//f
/9//3//f/9//3//f/9//3f/d/93/3f/d/93/3f/d/93/3f/e/97/3f/d/97/3v/e/93/
3v/d/9z/2v/a/9v/3f/j/+7/AgAYADYAWAB9AKQAxwDlAPkA/ADkALEAeABDAA8A2v+e
/1n/Jf8T/x3/Mf9G/1n/af96/43/ov+z/77/x//P/9b/1f/W/9f/2P/Z/9r/2//c/93/
3f/e/9//4P/h/+H/4f/h/+H/4f/i/+T/5P/l/+X/5v/m/+b/5v/l/+X/5f/l/+X/5v/n
/+j/6v/q/+r/6v/p/+n/6v/q/+n/6f/p/+r/7P/s/+z/7P/u/+7/7//v//H/8f/z//T/
9P/1//b/9//3//j/+f/7//v//P/9//7///8CAAIABQAFAAgACgALAAwADgAPABAAFAAV
ABYAFwAYABgAGAAYABgAGQAZABkAGAAYABgAFgAXABYAFgAVABUAFAATABIAEAAPAA4A
DAAKAAoABwAGAAIAAAD///3/+//5//j/9v/y//H/7//t/+n/6P/m/+b/4//i/+H/4P/f
/97/3f/c/9z/2//a/9r/3P/c/9z/3P/b/9r/2v/a/9j/2P/Y/9j/2P/Y/9j/2P/b/9v/
2//b/9n/2f/Z/9n/2f/a/9v/2//b/9r/2v/a/9v/3P/c/9z/2v/b/9v/2//b/9z/3P/c
/97/3v/e/97/3P/c/9z/3P/c/93/3f/d/93/3f/d/93/3f/b/9r/2v/a/9r/2//b/9r/
2v/a/9n/2f/Z/9j/2P/Y/9j/2P/W/9b/1v/W/9b/1v/W/9b/1f/X/9f/1//X/9T/1P/U
/9T/1P/U/9P/0//T/9P/0//T/9P/0//T/9P/0v/S/9P/1P/S/9L/0v/R/9P/0//Q/9L/
0v/S/9L/1P/U/9X/1f/V/9b/1v/X/9j/2P/Y/9j/2P/Y/9n/2v/b/9v/2//d/97/3v/d
/93/3v/e/9//3//g/+D/4P/f/9z/2v/Z/9f/2P/W/9b/1f/X/9f/1v/W/9L/0f/Q/9D/
0P/Q/9D/0P/Q/8//z//N/83/zf/N/83/z//P/8//z//N/83/zf/N/83/zf/N/83/zf/N
/83/zf/N/83/zv/O/83/zf/O/87/zv/N/8z/y//K/8r/zv/X/+X/9/8QADAAUgB4AJ4A
wQDeAPUA9wDZAKAAZAAtAPj/w/+H/0r/HP8R/x3/Mf9F/1f/aP95/43/nv+r/7b/v//G
/8v/zf/K/8v/zP/N/87/z//Q/9H/0v/T/9P/1P/V/9T/1f/V/9X/1v/X/9j/2v/a/9r/
2//b/9r/2v/a/9r/3f/d/93/3f/d/97/3//g/+D/4P/g/+D/4//j/+T/5P/l/+X/5f/m
/+j/6P/o/+j/7P/s/+3/7f/t/+3/7//w//D/8f/y//P/9f/2//f/+f/9//7///8AAP//
AgACAAUABwAKAAwADQAOABAAEQASABYAFwAYABkAGgAaABoAGgAcAB0AHQAdABwAHAAc
ABoAGwAaABoAGQAZABgAFwAWABYAFQAUABIAEAAQAA0ADAAKAAgABwAFAAMAAQAAAP7/
/P/7//n/9//1//T/8v/y//H/8P/v/+7/7//u/+3/7P/s/+v/6v/q/+r/6v/q/+r/6v/q
/+v/7P/s/+z/7P/s/+z/7P/s/+z/7f/t/+3/7f/v/+//7//v/+//8P/x//H/8//y//L/
8v/z//T/9P/0//T/9f/1//X/9f/2//b/9v/2//b/9v/2//j/+P/4//j/9v/3//f/9//3
//f/9//3//n/9//2//b/9v/2//f/9//4//j/+P/3//f/9//2//b/9v/2//b/9P/0//T/
9P/0//L/8v/y//H/8//z//P/8//y//L/8v/y//L/8v/x//H/8f/x//H/8f/v/+//7//v
/+7/7v/v//D/8P/w/+7/7v/u/+7/8P/w//H/8f/x//L/8v/z//L/8v/y//L/9v/2//f/
+P/5//n/+f/7//z//P/7//v//P/8//3//f/+//7//v/9//z/+v/5//f/+P/2//b/9f/1
//X/9P/0//L/8f/w//D/8P/w//D/8P/w/+//7//t/+3/7f/t/+3/7//v/+//7//v/+//
7//v/+//7//v/+//7//v/+//7//v/+//8P/w/+//7//w//D/8P/v//D/7f/s/+z/7v/z
//3/DQAkAEAAYgCCAKYAzQDsAAMBDwEBAdQAmABdACYA8/+//4D/TP8z/zX/R/9Z/23/
gP+R/6X/uv/J/9T/3f/m/+v/7f/u/+//8P/x//L/9f/2//f/+P/3//f/+P/5//r/+//7
//v//f/9//3//v/+//7//////wAAAAAAAAAAAQABAAEAAQADAAQABQAGAAYABgAGAAYA
BwAHAAgACAAJAAkACQAKAAwADAAMAAwADgAOAA8ADwARABEAEwAUABYAFwAYABkAGQAa
ABsAHQAfACAAIQAiACUAKAAoACsAKwAuADAAMQAyADQANQA2ADgAOQA6ADsAPgA+AD4A
PgA+AD8APwA/AD4APgA+ADwAOwA6ADoAOQA7ADoAOQA4ADgANwA2ADQAMgAyAC8ALgAs
ACoAKQAnACUAIwAiACAAHgAdABsAGQAXABYAFAAUABEAEAAPAA4ADwAOAA0ADAAKAAkA
CAAIAAgACAAIAAgABwAGAAYABgAGAAYABgAGAAYABgAGAAYABwAHAAcABwAJAAkACQAJ
AAcACAAJAAkACwAKAAoACgALAAwADAAMAAwADQANAA0ADQAOAA4ADgAOAA4ADgAOAA4A
DgAOAA4ADgAPAA8ADwAPAA8ADwAPABEADwAOAA4ADgAOAA8ADwAOAA4ADgANAA0ADQAM
AAwACgAKAAoACAAKAAoACgAKAAoACgAKAAkACQAJAAkACQAIAAgACAAIAAgACAAHAAcA
BwAHAAcABwAHAAcABwAHAAYABgAHAAgACAAIAAgABwAHAAcABwAHAAgACAAIAAYABgAG
AAYACAAIAAkACQALAAwADAANAAwADAAMAAwAEAAQABEAEgATABMAEwAVABQAFAATABMA
FAAUABUAFQAWABYAFgAVABIAEAAPAA0ADgAMAAwACwAJAAkACAAIAAgABwAGAAYABgAG
AAYABgAGAAUABQADAAMAAwADAAMABQAFAAUABQAFAAUABQAFAAUABQAFAAUABQAFAAUA
BQAFAAUABgAGAAMAAwAEAAQABAABAAAAAQAAAAAABgAPAB0ALwBKAGgAiACqAM4A7wAI
ARcBEQHtALIAeABDABAA3f+j/2j/Rv9B/1H/Y/91/4n/mv+t/8P/1P/h/+r/8//4//v/
/f/+//3//v///wAAAQACAAMABAAFAAUABgAHAAgACQAJAAkACQAJAAkACgAMAAwADQAN
AA4ADgAOAA4ADQANAA0ADQANAA4ADwAQABAAEAAQABAAEwATABQAFAAVABUAFQAWABgA
GAAYABgAGAAYABkAGQAZABkAGwAcAB4AHwAgACEAIQAiACMAJQAnACgAKQAqAC0AMAAw
ADMAMQA0ADYANwA6ADwAPQA+AD4APwBAAEEAQgBCAEIAQgBCAEMAQwBDAEIAQgBCAEAA
PwA+AD4APQA9ADwAOwA6ADoAOQA4ADYANgA2ADMAMgAwAC4ALQArACkAJwAmACQAIAAf
AB0AGwAbABoAGAAYABcAFgAVABQAEQAQAA8ADgAQAA8ADgAOAAwADAAMAAwACwAKAAoA
CgAMAAwADAAMAA4ADgAOAA4ADgANAAwACwALAAsACwALAAsADAANAA0ADQAMAAwADAAP
ABAAEAAQAA4ADwAPAA8ADwAQABAAEAAQABAAEAAQABAAEAAQABAAEgATABMAEwARABEA
EQARABMAEQAQABAADgAOAA8ADwAOAA4ADgANAA8ADwAOAA4ADAAMAAwACgAMAAwADAAM
AAoACgAKAAkACQAJAAkACQAGAAYABgAGAAgACAAHAAcABwAHAAcABwAGAAUABAADAAQA
BAAFAAYABgAGAAYABAAEAAQABAAEAAQABQAFAAcACAAIAAkACgAKAAoACgAKAAoACwAM
AAsACwALAA0ADgAOAA0ADQAMAAwADQANABAAEAAQAA8ADAAKAAkABwAGAAQABAADAAMA
AwACAAIAAgABAAAAAAD+//7//v/+//7//f/9//v/+//7//v/+//5//n/+f/5//v/+//7
//v//f/9//3//f/7//v/+//7//v/+//8//z/+//7//z//P/8//v//P/9//z//P/+/wEA
CQAXACwARgBiAIAAoADFAOQA+QABAfcA0gCcAGcAOgALANn/mv9a/zf/Nf9F/1f/a/98
/43/of+y/8X/1P/f/+j/7//z//T/8//0//X/9v/5//r/+//8//3//f/+/////v//////
//////////8AAAIAAgADAAMABAAEAAQABAAFAAUABQAFAAMABAAFAAYABgAGAAYABgAF
AAUABgAGAAcABwAHAAgACgAKAAoACgAMAAwADQANAA0ADQAPABAAEAARABIAEwATABQA
FQAXABkAGgAbABwAGwAeAB4AIQAjACYAKAApACoALAAtAC4ALgAvADAAMQAwADAAMAAw
AC4ALwAvAC8ALgAuAC4ALAAtACwALAArACkAKAAnACYAJgAlACQAIgAiACIAHwAeABwA
GgAZABcAFwAVABQAEgAQAA8ADQALAAkACAAGAAYABQAEAAMAAgABAAAA///+//7//f/8
//z/+v/6//r/+v/7//r/+v/6//r/+v/6//r/+v/6//r/+v/6//n/+P/3//n/+f/5//n/
+f/6//v/+//7//r/+v/6//v//P/8//z//v/////////9//7//v/+//z//P/8//z//v/+
//7//v/+//////////3//f/9//3////9//z//P/8//z//f/9//z//P/8//v/+//7//r/
+v/6//r/+v/4//j/+P/4//j/9v/2//b/9f/1//X/9f/1//T/9P/0//T/8v/y//P/8v/y
//L/8v/y//D/8P/x//H/8//0//T/9f/2//b/9v/2//b/9v/3//j/+f/5//n/+//8//z/
+//7//r/+v/7//v//P/8//z/+//8//r/+f/3//b/9P/0//P/8f/x//D/8P/w/+//7v/u
/+z/7P/s/+z/7P/r/+v/6f/p/+n/6f/p/+v/6//r/+v/6f/p/+n/6f/p/+n/6f/p/+n/
6f/p/+n/5//n/+j/6P/n/+f/6P/o/+j/5//o/+f/5v/m/+b/6f/x//3/DgAkAEQAYgCE
AKcAygDlAPkA/QDkALQAewBGABMA4/+q/2b/Mf8f/yf/O/9R/2L/cf+B/5T/qf+6/8X/
0P/Z/9//4v/h/+L/4//k/+f/6P/p/+r/6f/p/+r/6//q/+v/6//r/+z/7f/u//D/7v/u
/+//7//w//D/8P/w//P/8//z//P/8v/y//L/8v/0//T/9P/0//X/9f/2//b/9//3//f/
+P/4//j/+P/4//r/+v/7//v/+//7//3//v/+////AAABAAMABAAFAAcABwAIAAkACgAL
AA4ADgARABEAFAAWABcAGgAcAB0AHgAgACEAIgAjACQAJAAkACQAJAAlACUAJQAkACQA
JAAiACMAIgAiACEAIQAgAB8AHgAeAB0AHAAaABYAFgATABIAEAAOAA0ACwAJAAcABgAE
AAIAAQD///3/+//6//j/+P/1//T/8//y//H/8P/v/+7/7v/t/+z/7P/q/+r/6v/q/+v/
6v/q/+r/6P/o/+j/6P/o/+j/6P/o/+f/5//n/+f/5//n/+f/5//n/+j/6f/p/+v/6v/q
/+r/6f/q/+r/6v/q/+v/6//r/+v/7P/s/+z/7v/u/+7/7v/u/+7/7v/u/+z/7f/t/+3/
7f/t/+3/7f/v/+3/7P/s/+z/7P/t/+3/6v/q/+r/6f/r/+v/6v/q/+r/6v/q/+j/6P/o
/+j/6P/m/+b/5v/l/+X/5f/l/+X/5v/m/+b/5v/m/+b/5f/l/+P/4//j/+P/4//j/+P/
4//k/+L/4v/i/+L/4v/i/+L/4v/j/+P/4//k/+T/5f/k/+T/5P/k/+b/5v/n/+j/6//r
/+v/7f/u/+7/7f/t/+r/6v/r/+v/7P/s/+z/6//r/+r/6v/p/+f/5P/j/+H/4//j/+L/
4v/i/+H/4P/g/9//3v/d/9z/3P/b/9v/2f/b/9v/2//b/9v/2//b/9v/2f/Z/9n/2f/Z
/9n/2f/Z/9n/2f/Z/9n/1//X/9j/2P/Z/9n/2v/a/9j/1//Y/9f/1v/U/9j/3f/n//X/
CAAkAEQAaACMALEA0ADrAPsA7wDGAIoATwAYAOX/sf9y/zj/Gf8Z/yv/Pf9P/2L/cf+D
/5j/qf+2/7//xv/N/9H/0v/T/9T/1f/W/9X/1v/X/9j/2f/Z/9r/2//a/9v/2//b/93/
3f/d/97/3v/e/9//3//g/+D/4P/g/+H/4f/h/+H/4f/i/+P/5P/k/+T/5P/k/+P/4//k
/+T/5f/l/+X/5v/o/+j/6P/o/+r/6v/r/+v/6//r/+3/7v/w//H/8v/z//H/8v/z//X/
+f/6//v//P/9/wAAAAADAAMABgAIAAkADAAOAA8AEAASABMAFAAVABYAFgAWABYAGAAZ
ABkAGQAWABYAFgAUABUAFAAUABMAFQAUABMAEgAQAA8ADgAMAAoACgAHAAYABAACAAEA
///9//v/+v/4//b/9f/z//H/7//u/+z/7P/q/+j/5v/k/+X/5P/j/+L/4v/h/+D/4P/e
/97/3v/e/93/3P/c/9z/3P/c/9z/3P/c/9z/3P/c/93/3f/d/93/3f/d/93/3f/d/97/
3//f/9//3v/e/97/3//g/+D/4P/g/+H/4f/h/9//4P/g/+D/4v/i/+L/4v/i/+L/4v/i
/+L/4//j/+P/4//j/+P/4//k/+P/4//k/+T/5P/l/+X/5P/k/+T/4//h/+H/4P/g/+L/
4v/i/+D/4P/g/+D/4P/g/+D/4P/f/93/3f/d/93/3P/c/9z/3P/e/97/3f/d/93/3f/d
/93/3f/d/93/3f/c/9z/3f/e/9z/3P/c/9v/3f/c/9r/2v/a/9r/3P/c/93/3f/d/97/
3v/f/+D/4P/g/+D/4v/i/+P/5P/l/+X/5f/n/+b/5v/l/+X/5v/m/+f/5//o/+j/6P/n
/+T/4v/h/9//3v/c/9z/2//d/93/3P/c/9r/2f/Y/9j/1v/W/9b/1v/W/9X/1f/T/9X/
1f/V/9X/1f/V/9X/1f/V/9X/1f/V/9X/1f/V/9X/1f/V/9X/1f/V/9X/1v/W/9P/0//U
/9T/1P/V/9T/0//S/9L/2P/f/+3//f8WADIAVAB0AJgAuQDWAOkA6QDNAJYAWgAjAPD/
vf+D/0b/HP8R/x3/L/9B/1X/Zv93/4v/oP+v/7r/w//K/83/z//Q/9H/0v/T/9T/1f/W
/9f/2P/X/9f/2P/Z/9r/2//b/9v/3f/d/93/3v/e/97/3//f/+D/4P/g/+D/4f/h/+H/
4f/h/+L/4//k/+b/5v/m/+b/5f/l/+b/5v/n/+f/5//o/+r/6v/q/+r/7v/u/+//7//v
/+//8f/y//L/8//0//X/9//4//n/+//9//7///8AAAEABAAEAAcABwAKAAwADQAQABIA
EwAUABYAFwAYABkAGgAaABoAGgAaABsAGwAbABwAHAAcABoAGQAYABgAFwAXABYAFQAU
ABQAEwASABAADAAMAAkACAAGAAQAAwABAP3/+//6//j/9v/1//P/8f/v/+7/7P/s/+n/
6P/n/+b/5f/k/+P/4v/i/+H/4P/g/97/3v/e/97/3//e/97/3v/e/97/3v/e/97/3v/e
/97/3f/d/93/3f/d/93/3f/d/93/3v/f/9//4f/g/+D/4P/f/+D/4P/g/+D/4f/h/+H/
4f/i/+L/4v/i/+L/4v/i/+T/5P/k/+T/5P/l/+X/5f/l/+X/5f/l/+f/5f/k/+T/5P/k
/+X/5f/k/+T/5P/j/+P/4//i/+L/4v/i/+L/4P/g/+D/4P/g/97/3v/e/93/3//f/9//
3//e/97/3v/e/97/3v/d/93/2//b/9v/2//b/9v/2//b/9r/2v/b/9z/2//a/9n/1//X
/9f/1//X/9r/2v/a/9r/2v/a/9v/3P/c/9z/3P/e/+D/4P/g/+D/4v/i/+P/4//n/+f/
5//o/w==
         </WaveFormData>
      </LeadData>
      <LeadData>
         <LeadByteCountTotal>10000</LeadByteCountTotal>
         <LeadTimeOffset>0</LeadTimeOffset>
         <LeadSampleCountTotal>5000</LeadSampleCountTotal>
         <LeadAmplitudeUnitsPerBit>4.88</LeadAmplitudeUnitsPerBit>
         <LeadAmplitudeUnits>��V</LeadAmplitudeUnits>
         <LeadHighLimit>2147483647</LeadHighLimit>
         <LeadLowLimit>268435456</LeadLowLimit>
         <LeadID>V4</LeadID>
         <LeadOffsetFirstSample>0</LeadOffsetFirstSample>
         <FirstSampleBaseline>0</FirstSampleBaseline>
         <LeadSampleSize>2</LeadSampleSize>
         <LeadOff>FALSE</LeadOff>
         <BaselineSway>FALSE</BaselineSway>
         <ExcessiveACNoise>FALSE</ExcessiveACNoise>
         <MuscleNoise>FALSE</MuscleNoise>
         <LeadDataCRC32>2152283671</LeadDataCRC32>
         <WaveFormData>
5//n/+f/5//o/+j/6P/o/+b/5v/m/+b/5v/m/+b/5v/m/+b/5f/l/+f/5//n/+f/5//n
/+f/5//m/+T/5P/i/+H/3v/e/9//5f/u/wEAHAA7AFwAfgCdAL8A3wD2AP8A7wDCAIIA
SAAbAPj/zP+c/3f/Z/9m/2z/dP+A/4z/mP+m/7b/w//J/9D/2P/c/9//4P/g/+D/4f/i
/+P/4//j/+T/5v/o/+j/6P/o/+j/6f/p/+j/6P/p/+n/6//r/+v/7P/q/+v/6//r/+v/
6//s/+z/7v/u/+7/7//u/+7/7v/v//H/8f/x//H/8//z//P/8//0//X/9f/2//X/9f/1
//b/+P/4//j/+v/7//v/+//9//z//f/+////AwADAAMABAAIAAkACgANAA8AEAARABIA
FAAVABYAGAAYABkAGgAbAB0AHQAdAB4AHgAdABwAGwAbABsAGwAbABoAGgAaABoAGQAY
ABgAFwAVABQAEwASAA8ADgANAAwADAALAAgABwAHAAUABAACAAEA///9//3/+//6//n/
9//2//X/9P/0//P/8v/x//H/8f/w/+//7v/v/+//7//v/+//7//v/+//7//u/+7/7v/u
/+7/7v/u/+7/7v/u/+//7//u/+7/7v/w//L/8v/x//H/8v/y//L/8v/z//T/9P/1//b/
9v/1//X/9f/2//b/9v/2//b/9v/3//f/9//3//f/9//4//j/+f/5//n/+f/5//n/+v/6
//j/+P/4//j/+v/5//j/9//3//f/+P/4//b/9v/1//X/9f/0//T/9P/2//b/9f/0//T/
9f/1//T/9P/z//P/8//0//T/9P/0//T/9P/0//T/9f/2//b/+P/4//j/+f/5//r/+v/8
//3//f/9//7/AQABAAIAAwADAAMABAAEAAMAAwAFAAYABgAGAAYABAAEAAMAAgABAP//
/v/9//z/+v/6//n/+P/4//f/9v/1//b/9v/2//b/9f/1//X/8//1//X/9f/0//T/9P/0
//T/8v/y//L/8v/y//L/8v/y//T/8//z//P/8//z//P/8//z//P/8//y//T/9P/y/+//
7v/w//H/+f8GABsANABVAHQAkgCvAM0A5wD6AP0A4wCuAHAAOgATAOz/wv+a/3//df92
/37/iP+U/6D/sP++/87/2f/f/+T/6v/w//H/8v/y//L/8//0//X/9f/1//b/9v/4//j/
+P/4//j/+f/5//r/+v/7//v//f/9//3//v/+//////////////8AAAAAAAAAAAAAAQAC
AAIAAgADAAMAAwADAAMABAAFAAYABwAGAAcABwAIAAkACQAJAAoACgAKAAoADAAPAA8A
DwARABIAEwAUABUAGQAZABkAGgAcAB0AHgAhACEAIgAjACQAJAAlACYAKAAqACsALAAt
AC0ALQAtAC4ALQAtAC0ALQAtAC0ALQAtACoAKgAqACoAKwAqACoAKQApACgAJwAmACUA
JAAjACIAIAAfABwAGwAbABkAGAAWABUAEwARABEADwAOAA0ACwAKAAkACAAIAAkACAAH
AAcABwAGAAUABAAFAAUABQAFAAMAAwADAAMAAwACAAIAAgAEAAQABAAEAAQABAAEAAUA
BgAGAAcACAAIAAoACgAJAAkACgAKAAoADAANAA4ADgANAA4ADgANAA8ADwAQABAAEAAQ
ABAAEAAPAA8ADwAPAA0ADQAOAA4ADwAPAA8ADwANAA0ADgAOAA4ADgAOAA4AEAAPAA4A
DQALAAsADAAMAAwADAALAAsACwAKAAoACgAKAAoACQAIAAoACwALAAoACgAJAAkACQAI
AAgACAAIAAgACAAIAAgACQAJAAkACQAJAAkACQAMAAwADAAMAAwACgALAAwADAAOAA4A
DgAPABEAEgASABQAFQAVABUAFgAXABcAGAAZABcAFwAYABgAGQAZABsAHAAcABwAHAAa
ABgAFwAWABUAFQAUABMAEgAQABAADwAOAA4ADQAMAAsACgAKAAoACgAJAAkACQAHAAcA
BwAHAAYABgAGAAYABgAEAAQABAAEAAQABAAEAAQABgAFAAUABQAFAAUABQAFAAMAAwAD
AAIAAgACAAIAAQD+//7///8FAA4AHQA0AE8AbACIAKMAwQDdAPIA/wD1ANIAlABYACsA
BgDg/7b/lf+F/4D/hv+Q/5r/pv+0/8L/0P/d/+n/8P/2//r//f/+//7//v///wAAAQAB
AAEAAgACAAQABAAEAAQABAAFAAUABgAGAAcABwAFAAUABQAGAAYABwAHAAcABwAHAAgA
CAAIAAgACAAJAAoACgAKAAsACwALAAsACwALAAsACwALAAwADQANAA4ADQANAA0ADgAQ
ABAAEAASABEAEQARABMAEgATABQAFQAZABkAGQAaABwAHQAeACEAIQAiACMAJAAmACcA
KAAqACoAKwAsAC0AKwArACsALAArACsAKwArAC0ALQAtAC0AKgAqACoAKgApACgAKAAn
ACkAKAAnACYAJwAmACUAJAAiACEAHgAdABsAGQAYABYAFgAVABQAFQARABAADwANAAwA
CwAKAAoACQAIAAcABwAFAAQAAwACAAMAAwADAAMAAgABAAAA//8AAAAAAQACAAIAAgAC
AAIAAgACAAIAAwABAAAAAAAAAAIABAAEAAMAAwAEAAQABAAEAAUABgAGAAcACAAIAAcA
BwAHAAgACAAGAAYABgAGAAcABwAHAAcACQAJAAoACgAJAAkACQAJAAcABwAIAAgABgAG
AAYABgAIAAcABgAFAAUABQAGAAYABgAGAAUABQAFAAQABAAEAAIAAgABAAAAAAABAAEA
AAABAAEAAgADAAIAAgACAAIAAAAAAAAAAAABAAEAAQABAP//////////AAAAAAAAAQAB
AP//AAAAAAAAAAAAAAAAAQACAAIAAgACAAIAAwADAAQABAAGAAcABwAHAAgACwALAAwA
DQANAA0ADgAOAA8ADwARABIAEgASABIAEAAOAA0ADAALAAcABgAFAAQABAAEAAMAAgD+
//3//P/7//v//P/9//7//P/7//r/9//5//n/+f/4//r/+v/6//r/+P/4//j/+P/6//r/
+v/6//j/9//3//f/9//3//f/9//5//n/+f/4//r/+P/0//P/8P/w//P/9//+/w8AJgBD
AGQAggCfAMEA3wD0AP8A9wDUAJgAXgA1ABIA6v+6/4//ef92/3r/gv+K/5b/pP+u/77/
z//Z/+D/5v/s/+//8P/y//L/8//0//P/8//z//T/9P/2//b/9v/4//j/+f/5//r/+v/7
//v//P/9//7/AAD9//3//P/7//v/+//8//z//P/8//z//f8AAAAAAAABAAAA///+//3/
//////////8AAAEAAQACAAUABQAFAAYABgAGAAYACAAHAAcABwAJAAoACwAMAA0AEQAR
ABEAEgASABMAFAAXABkAGgAbABwAHAAdAB4AIAAhACEAIQAhACMAIwAjACQAIwAjACMA
IwAjACMAIwAjACAAIAAgACAAIQAgACAAHwAhACAAHwAeAB0AHAAbABoAGAAXABQAEwAV
ABMAEgAQAA8ADQALAAsACQAIAAcABQAGAAUABAAEAAMAAgABAAEAAQAAAP///v/9//3/
/f/9//3//f/9//3//f/8//z//P/+//7//v/+//7//v/+///////+//7//v8AAAIAAgAB
AAMABAAEAAQAAgADAAQABAAEAAQAAwABAAMAAwAEAAQABgAGAAYABgAHAAcABwAHAAcA
BwAIAAgABgAFAAQAAwADAAMABAAEAAQABAAEAAQABAADAAIAAQABAAEAAgACAAIAAgAB
AAEAAwACAAIAAgABAAAA/v/8//z//f/9//z//P/7//v/+//6//r/+v/6//z//P/8//z/
+//9//3/+f/4//r/+v/6//r/+P/5//r/+v/6//r/+v/7//3//v/+/wAAAQABAAEAAgAB
AAEAAgADAAMAAwAEAAQAAQABAAMABAAFAAYABwAGAAgABwAGAAUABQAEAAMAAgABAAAA
/v/8//r/+f/4//f/9f/0//P/8v/z//P/8//x/+//7//v/+7/7v/u/+7/7v/u/+7/7v/u
//D/8P/w//D/8P/v/+//7//v/+//7//v/+3/7f/t/+z/7P/s/+r/6f/o/+b/5//n/+b/
7f/+/xcANgBcAIMApwDNAPQAEwEpASYBCAHOAI0AVgAwAAQAyf+P/2b/WP9g/2z/dP98
/4j/lP+j/7X/wv/K/9T/3f/e/+D/4P/h/+L/4//j/+P/5P/k/+b/5v/m/+b/5v/n/+f/
6f/q/+z/7f/v/+//7//w//D/8f/x//H/8P/v/+//7v/u/+7/7v/v//D/8P/w//H/7//v
/+//7//w//H/8v/z//L/8//z//T/9//3//f/+P/4//j/+P/6//n/+f/5//v//P/9//7/
//8DAAMAAwAEAAQABQAGAAkACQAKAAsADAAQABEAEgAUABQAFQAWABcAGAAZABoAHAAb
ABsAGwAbABsAGwAbABsAGgAaABoAGgAZABgAGAAXABcAFgAVABQAEQAQAA8ADgAMAAsA
CAAHAAkABwAGAAQAAQD///3//f/5//j/9//1//X/9f/1//b/9f/0//P/8//x//D/7//u
/+3/7f/t/+3/6//r/+v/6//r/+r/6v/q/+r/6v/q/+r/6P/o/+j/6f/r/+r/6v/q/+z/
7v/u/+3/6//s/+z/7P/s/+3/7v/u//H/8v/y//H/8//z//T/9P/y//L/8v/y//X/9f/1
//X/9f/1//b/9v/1//X/9f/1//P/8//0//T/8v/y//L/8v/0//P/8v/x/+//7//w//D/
8P/w/+//7//v/+7/7v/u/+7/7v/t/+z/7P/s/+z/7P/u/+//8P/w//H/8P/v/+//7//w
//D/8v/y//H/8P/w//P/8//0//X/9v/3//n/+v/3//f/+f/6//j/+P/4//b/9v/1//T/
8//z//L/8f/w//D/8P/v/+7/7P/r/+r/6f/m/+b/5v/m/+X/5f/l/+P/4f/h/+H/4P/i
/+L/4v/i/+L/4v/i/+L/4v/i/+L/4v/i/+H/4f/h/+H/4f/h/+H/4f/h/+H/4P/g/+D/
4P/f/97/3P/Z/9f/2P/d/+j///8cAEIAaQCNALEA2AD5ABMBHAEKAdgAmQBaACgA+v/H
/43/ZP9S/1L/XP9m/3L/fv+M/5v/rf+6/8L/yv/R/9b/2P/Y/9n/2v/b/9v/2//c/97/
4P/g/+D/4P/g/+H/4f/g/+D/4f/h/+H/4f/h/+L/5P/l/+X/5f/j/+P/5P/k/+T/5P/k
/+X/5v/m/+b/5//p/+n/6f/p/+n/6f/p/+n/6P/p/+n/6v/r/+v/6//s/+7/7v/u//D/
8f/x//H/8//0//X/9v/3//f/9//3//j/+v/7//z///8BAAIAAwAEAAgACQAKAAwADgAP
ABAAEQATABMAEwAUABcAFwAXABcAFQAVABUAFQAVABYAFwAYABUAFAAUABMAEQAQAA8A
DgANAAwACwAKAAYABQACAAEAAQD///7//P/7//n/9//3//X/9P/z//H/7v/t/+z/7P/r
/+r/6f/p/+n/6P/n/+b/5//n/+f/5//n/+f/5//n/+X/5P/k/+T/5P/k/+T/5P/m/+b/
5v/n/+X/5P/k/+T/5v/o/+j/5//n/+j/6P/o/+b/5//o/+j/6f/q/+r/6f/p/+n/6v/q
/+r/6v/q/+r/6//r/+v/6//r/+v/7P/s/+3/7f/t/+3/6//r/+z/7P/s/+z/7P/s/+z/
6//q/+n/6f/p/+r/6v/q/+r/6f/p/+n/6P/o/+j/6P/o/+f/5v/o/+n/6f/o/+j/5//n
/+f/5v/m/+b/5v/m/+b/5v/m/+f/5//n/+f/5f/l/+X/5f/k/+T/5P/l/+X/5f/k/+T/
5P/k/+T/5v/n/+j/6P/q/+r/6v/r/+n/6v/q/+z/7f/t/+3/7v/v/+//8P/x//H/8f/y
//L/8f/x//P/9P/0//T/9P/y//D/7//u/+3/7f/s/+v/6v/q/+r/6f/o/+b/5f/k/+P/
4v/i/+L/4v/h/+H/4f/f/9//3//f/97/4P/g/+D/4P/e/97/3v/e/+D/4P/g/+D/4P/f
/9//3//f/9//3//f/9//3//f/97/3v/e/9z/2//Y/9b/2f/f/+z/AwAgAEMAZgCGAKcA
yQDnAAABBQHtALgAdgA8ABEA6P+6/47/b/9f/2L/bP92/4D/jP+Y/6j/tP+9/8X/zP/U
/9j/2f/a/9r/2v/b/9z/2//b/9v/3P/c/97/3v/e/+D/4P/h/+H/4v/i/+P/4//h/+H/
4f/i/+L/4//j/+P/4//j/+T/5P/m/+b/5v/n/+b/5v/m/+f/5//n/+f/5//p/+n/6f/p
/+r/6//r/+z/7f/t/+3/7v/w//D/8P/y//H/8f/x//P/9P/1//b/9//7//v/+//8//z/
/f/+/wEABQAGAAcACAAIAAkACgAMAA4ADwAQABEAEQARABEAEgATABMAEwATABMAEwAT
ABMAEgASABIAEgARABAAEAAPAA8ADgANAAwADQAMAAsACgAIAAcABAADAAMAAQAAAP7/
/f/7//n/+f/3//b/9f/z//D/7//u/+7/7//u/+3/7f/t/+z/6//q/+n/6f/p/+n/6f/p
/+n/6f/r/+r/6v/q/+r/6v/q/+r/6P/o/+j/6f/r/+r/6v/q/+r/7P/s/+v/7f/u/+7/
7v/u/+//8P/w/+//8P/w/+//8f/x//L/8v/y//L/8v/y//P/8//z//P/8//z//T/9P/z
//P/8//z//P/8//0//T/8v/y//L/8v/0//P/8v/x//H/8f/y//L/8v/y//H/8f/z//L/
8v/y//D/8P/v/+7/8P/x//H/8P/w/+//7//v//D/8P/w//D/8P/w//D/8P/v/+//7//v
/+//7//v/+//8P/w/+7/7v/u/+7/8P/x//L/8v/y//L/8v/z//P/9P/0//b/9//3//f/
+P/5//n/+v/7//v/+//8//z/+//7//3//v8AAAAAAAD+//7//f/8//v/+f/4//f/9v/2
//b/9f/0//L/8f/w/+//7v/u/+7/7v/t/+3/7f/r/+3/7f/t/+z/7P/s/+z/7P/s/+z/
7P/s/+z/7P/s/+z/7v/t/+3/7f/t/+3/7f/t/+3/7f/t/+z/7v/s/+r/6f/m/+b/5//r
//T/BQAeAD0AXgB8AJkAuwDXAO4A/QD1AM4AkABSACEA+v/S/6j/h/91/3D/dP+A/4r/
lv+k/7L/wv/N/9f/3v/k/+j/6//s/+z/7P/t/+7/8f/x//H/8v/y//T/9P/0//T/9P/1
//X/9v/2//f/9//3//f/9//4//r/+//7//v/+//7//z//P/+//7//v///wAAAAAAAAEA
AQABAAEAAQADAAMAAwADAAIAAwADAAQABQAFAAUABgAIAAgACAAKAAsACwALAA0ADgAP
ABAAEQATABMAEwAUABYAFwAYABsAHQAeAB8AIAAiACMAJAAmACgAKQAqACsALQAtAC0A
LgAvAC8ALwAvAC8ALwAvAC8ALAAsACwALAArACoAKgApACsAKgApACgAJwAmACUAJAAk
ACMAIAAfAB0AGwAaABgAFwAVABMAEwARABAADwANAA4ADQAMAAwACwAKAAkACQAHAAYA
BQAEAAQABQAGAAcABQAFAAUABQAFAAQABAAEAAQABAAEAAQABAAEAAQABQAHAAYABgAG
AAYACAAIAAcABQAGAAYABgAGAAcACAAIAAkACgAKAAkACwALAAwADAAMAAwADAAMAA0A
DQANAA0ADQANAA4ADgAPAA8ADwAPAA0ADQAOAA4ADAAMAAwADAAOAA0ADAALAAsACwAM
AAwACwAKAAgABwAJAAgACAAIAAoACgAJAAgACAAJAAkACAAKAAkACQAJAAYABgAGAAYA
BgAGAAYABgAHAAcABwAHAAcABwAHAAcABwAGAAUABQAFAAUABQAFAAYABgAGAAYABgAG
AAYABgAHAAgACAAKAAoACgALAAkACgAKAAwADwAPAA8AEAARABEAEgATABMAEwAUABQA
EwATABUAFgAWABYAFgAUABMAEQAPAA0ADQAMAAsACgAIAAgABwAGAAYABQAEAAMAAgAC
AAIAAgABAAEAAQD///////////7//v/+//7//v/+//7//v/+//z//P/8//z//v/9//3/
/f/9//3//f/9//v/+//7//r//P/6//j/9//2//b/+f8BAA4AIwBAAF8AfgCaALkA1wDv
AAAB/wDhAKgAagA2ABEA7P/A/5z/hf99/37/hv+S/5z/qP+2/8T/0v/d/+X/7P/w//T/
9f/2//T/9P/1//b/9//3//f/+P/6//z//P/8//z//P/9//3//P/8//3//f/9//3//f/+
//7//////////f/9//7//v/+//7//v///wAAAAAAAAEAAwADAAMAAwADAAMAAwADAAQA
BQAFAAYABQAFAAUABgAIAAgACAAKAAsACwALAA0ADAANAA4ADwARABEAEQASABYAFwAY
ABsAGwAcAB0AHgAiACMAJAAmACgAKQAqACsAKwArACsALAArACsAKwArACsAKwArACsA
KAAoACgAKAApACgAKAAnACUAJAAjACIAIwAiACEAIAAgAB8AHAAbABsAGQAYABYAFQAT
ABEAEQAPAA4ADQALAAwACwAKAAoABwAGAAUABQAFAAQAAwACAAEAAQABAAEA////////
//8BAAAAAAAAAAIAAgACAAIAAAAAAAAAAQABAAAAAAAAAAAAAgACAAEAAwAEAAQABAAC
AAMABAAEAAUABgAGAAUAAwADAAQABAAGAAYABgAGAAcABwAHAAcACQAJAAoACgAHAAcA
BwAHAAcABwAIAAgABgAGAAYABgAGAAUABAADAAEAAQACAAIAAgACAAEAAQADAAIAAgAC
AAAAAAD///7//v///////v8AAP///////wAAAAAAAAAA///+//3//P////////////7/
/f/8//v//P/8//z//P/8//z//P/6//v//P/8/wAAAAAAAAEAAwAEAAQABgAFAAUABQAG
AAUABQAGAAcACQAJAAoACgAHAAcACQAKAAwADAAMAAoACgAJAAgABwADAAIAAQAAAAIA
AgABAAAA/v/9//z/+//6//r/+v/6//n/+f/5//f/9//3//f/9v/0//T/9P/0//b/9v/2
//b/9v/2//b/9v/2//X/9f/1//X/9f/1//X/9f/1//X/9P/4//b/9P/z//D/8P/v//H/
+v8LACQAQQBiAIAAnwDBAOMA+gALAQsB7ACyAHQARQAiAPj/xv+V/3X/bP9w/3r/hP+M
/5r/qP+2/8f/0f/Y/+D/6P/t/+7/7P/s/+3/7v/x//H/8f/y//L/9P/0//T/9P/0//X/
9f/0//T/9f/1//f/9//3//j/+P/5//n/+f/5//n/+v/6//z//P/8//3//v/+//7////9
//3//f/9//3//f/9//3//P/9//3//v8BAAEAAQACAAAAAAAAAAIAAwADAAMABQAIAAkA
CgALAAsACwALAAwADgAPABAAEwAVABYAFwAYABoAGwAcAB4AIgAjACQAJQAjACMAIwAk
ACMAIwAjACMAJQAlACUAJQAkACQAJAAkACMAIgAiACEAHwAeAB0AHAAdABwAGwAaABgA
FwAUABMAEwARABAADgANAAsACQAJAAcABgAFAAMAAgABAAAAAAABAAAA//////3//P/7
//r/+f/5//n/+f/5//n/+f/5//n/+P/4//j/+P/4//j/+P/4//j/+P/5//n/+P/4//j/
+P/6//r/+f/7//z//P/8//z//f/+//7///8AAAAA////////AAAAAP7//v/+//7/AQAB
AAEAAQABAAEAAgACAAEAAQABAAEAAQABAAIAAgAAAAAAAAAAAAAA///+//3//////wAA
AAD+//7//f/9//3//P/8//z//P/8//v/+v/8//3//f/8//r/+f/5//n/+v/6//j/+P/4
//j/+P/4//b/9//4//j/+v/6//r/+//7//z//P/+//3//f/9//7//////wAAAQACAAMA
BQAGAAMAAwAFAAYACAAIAAgABgAGAAUABAADAAEAAAD///7//P/8//v/+v/6//n/+P/3
//T/9P/0//T/8f/x//H/7//x//H/8f/w//L/8v/y//L/8P/w//D/8P/w//D/8P/w//D/
7//v/+//7//v/+//7//t/+3/7f/s/+7/7P/s/+v/6v/o/+f/5//u//n/DgArAE4AcgCT
ALcA2wD6ABMBHQEMAdwAngBjADQADADa/6P/ef9k/2L/bP92/4D/jP+Y/6b/t//F/87/
1v/e/+P/5v/m/+b/5//o/+n/6f/p/+r/6v/s/+z/7P/s/+z/7f/t//D/8P/x//H/7//v
/+//8P/u/+//7//v//D/8f/z//T/8v/y//L/8//0//T/9P/1//X/9f/1//X/9f/1//X/
9f/2//f/9//4//n/+f/5//r//P/8//z//v/9//3//f///wAAAQACAAMAAwADAAMABAAG
AAcACAALAA0ADgAPABAAFAAVABYAGAAaABsAHAAdAB8AHwAfACAAHwAfAB8AHwAhACEA
IQAhACAAIAAgACAAHwAeAB4AHQAdABwAGwAaABkAGAAXABYAEgARAA4ADQANAAsACgAI
AAUAAwABAAEAAQAAAP///f/+//3//P/8//n/+P/3//f/9//2//X/9P/z//P/8//z//H/
8f/x//H/8f/w//D/8P/w//D/8P/w/+7/7v/u/+//7//u/+7/7v/w//L/8v/x//H/8v/y
//L/8P/x//L/8v/x//L/8v/x//P/8//0//T/9P/0//T/9P/1//X/9f/1//X/9f/2//b/
9//3//f/9//3//f/+P/4//b/9v/2//b/9v/1//T/8//1//X/9v/2//b/9v/1//X/9f/0
//T/9P/0//T/8//y//D/8f/x//D/8v/x//H/8f/w//D/8P/w//D/8P/w//D/8f/x//H/
8f/x/+//8P/u/+7/7v/u/+7/7//w//D/8v/y//L/8//x//L/8v/0//X/9f/1//b/+f/5
//r/+//9//3//v/+//z/+//8//z//v/+//7//P/+//3//P/7//f/9v/1//T/9P/0//P/
8v/y//H/8P/v/+z/7P/s/+z/6//r/+v/6f/p/+n/6f/o/+j/6P/o/+j/6P/o/+j/6P/o
/+j/6P/o/+j/5//n/+f/6f/p/+n/6f/n/+f/5//m/+b/5v/m/+P/4v/i/+P/5//w////
FgA1AFYAdgCVALcA1wDyAAEB/QDaAJ4AXgArAAQA3P+u/4X/b/9o/27/dv+A/4r/lv+k
/7T/v//J/9D/1v/c/9//4P/i/+L/4//k/+P/4//j/+T/5P/m/+b/5v/m/+b/5//n/+j/
6P/p/+n/6f/p/+n/6v/q/+v/6//r/+v/6//s/+z/7P/s/+z/7f/u/+7/7v/v/+//7//v
/+//8f/x//H/8f/y//P/8//0//P/8//z//T/9v/2//b/+P/3//f/9//5//j/+f/6//v/
////////AAACAAMABAAHAAsADAANAA4AEAARABIAFAAUABUAFgAXABkAGQAZABoAGwAb
ABsAGwAbABsAGwAbABoAGgAaABoAGQAYABgAFwAXABYAFQAUABMAEgARABAADgANAAoA
CQAHAAUABAACAAEA///9//3/+//6//n/9//4//f/9v/2//P/8v/x//H/8//y//H/8P/t
/+3/7f/t/+3/7f/t/+3/7f/s/+z/7P/s/+z/7P/s/+z/7P/s/+3/7f/s/+z/7P/s/+7/
7v/t/+3/7v/u/+7/7v/v//D/8P/v//D/8P/v//H/8f/y//L/8v/y//L/8v/z//P/8//z
//P/8//0//T/8//z//P/8//z//P/9P/0//T/9P/0//T/9v/1//T/8//z//P/9P/0//L/
8v/x//H/8f/w//D/8P/w//D/7//u/+7/7//v/+7/7v/t/+3/7f/u/+7/7v/u/+7/7v/u
/+7/7f/t/+3/7f/t/+3/7f/t/+z/7P/s/+3/7f/s/+z/7P/s/+z/7P/t/+7/7v/w//D/
8P/x//H/8v/y//T/9f/1//X/9v/5//n/+v/7//v/+//8//z/+//7//3//v/8//z//P/6
//j/9//2//X/9f/0//P/8v/y//L/8f/w/+z/6//q/+n/6v/q/+r/6v/n/+f/5//l/+f/
5//n/+b/6P/o/+j/6P/m/+b/5v/m/+b/5v/m/+b/5v/l/+X/5f/l/+X/5f/l/+X/5f/l
/+T/5P/k/+T/4f/g/97/4f/p//T/CQAkAEMAZAB+AJ0AuwDXAOgA7QDZAKYAZgAuAAUA
4P+2/4z/cf9l/2b/bP94/4T/kP+c/6z/uv/F/83/1P/a/97/3//g/+D/4P/h/+L/4//j
/+P/5P/k/+b/5v/m/+b/5v/n/+f/6P/o/+n/6f/p/+n/6f/q/+r/6//r/+v/6//r/+z/
7P/s/+z/7P/t/+7/7v/u/+//7//v/+//7//x//H/8f/x//D/8f/x//L/9f/1//X/9v/2
//b/9v/4//n/+f/5//v//P/9//7///8BAAEAAQACAAYABwAIAAsACwAMAA0ADgAQABEA
EgAUABYAFwAYABkAGQAZABkAGgAbABsAGwAbABsAGwAbABsAGgAaABoAGgAbABoAGgAZ
ABkAGAAXABYAEwASABEAEAAOAA0ACgAJAAcABQAEAAIAAQD///3//f/7//r/+f/3//b/
9f/0//T/9f/0//P/8//z//L/8f/w/+//7//v/+//7f/t/+3/7f/t/+z/7P/s/+z/7P/s
/+z/7P/s/+z/7f/t/+z/7P/s/+z/7v/u/+3/7//w//D/8P/u/+//8P/w/+//8P/w/+//
8f/x//L/8v/y//L/8v/y//P/8//z//P/8//z//T/9P/1//X/9f/1//P/8//0//T/9P/0
//T/9P/0//P/8v/x//H/8f/y//L/8P/w/+//7//x//D/8P/w//D/8P/v/+7/7v/v/+//
7v/u/+3/7f/t/+7/7v/u/+7/7v/u/+7/7v/t/+3/7f/t/+3/7f/t/+3/7f/s/+v/6//r
/+v/6//r/+r/6v/q/+r/7P/s/+z/7f/t/+7/7//w//L/8v/y//P/9P/1//X/9P/4//j/
+P/5/w==
         </WaveFormData>
      </LeadData>
      <LeadData>
         <LeadByteCountTotal>10000</LeadByteCountTotal>
         <LeadTimeOffset>0</LeadTimeOffset>
         <LeadSampleCountTotal>5000</LeadSampleCountTotal>
         <LeadAmplitudeUnitsPerBit>4.88</LeadAmplitudeUnitsPerBit>
         <LeadAmplitudeUnits>��V</LeadAmplitudeUnits>
         <LeadHighLimit>2147483647</LeadHighLimit>
         <LeadLowLimit>268435456</LeadLowLimit>
         <LeadID>V5</LeadID>
         <LeadOffsetFirstSample>0</LeadOffsetFirstSample>
         <FirstSampleBaseline>0</FirstSampleBaseline>
         <LeadSampleSize>2</LeadSampleSize>
         <LeadOff>FALSE</LeadOff>
         <BaselineSway>FALSE</BaselineSway>
         <ExcessiveACNoise>FALSE</ExcessiveACNoise>
         <MuscleNoise>FALSE</MuscleNoise>
         <LeadDataCRC32>3526152244</LeadDataCRC32>
         <WaveFormData>
zP/M/8z/y//L/8v/y//L/83/zP/M/8z/yv/L/8v/y//K/8r/yv/K/8z/zf/N/83/zP/M
/8z/zf/N/83/zf/K/8j/xP/B/8P/xf/O/93/9f8SADEATwBrAIsAqwDIANwA2wDAAJAA
YAA+ACAA+//U/7T/ov+X/5f/l/+X/5r/ov+r/7P/uv/A/8T/yf/L/87/zv/O/87/zv/P
/8//0P/Q/9H/0v/T/9T/1P/S/9P/1P/U/9T/1P/V/9X/1f/X/9n/2f/Z/9j/2P/Y/9r/
2v/a/9r/3f/d/93/3//f/9//3//g/+D/4P/g/+H/4f/h/+L/4v/i/+L/4//j/+T/5P/k
/+X/5v/m/+b/5//q/+r/6v/s/+r/6//s/+7/8P/x//L/8//2//f/+P/6//v//f/+////
AgAEAAUABgAGAAcACAAJAAwADQANAA0ADAAMAA0ADQAPAA8ADwAPAA0ADQANAA0ADQAM
AAwADAALAAoACAAHAAQAAwACAAEAAQAAAP///f/6//n/+P/3//T/9P/y//H/8v/w/+//
7v/v/+7/7f/s/+z/6//r/+r/6v/p/+j/6P/n/+f/5//n/+n/6P/o/+j/6P/o/+j/6P/o
/+j/6P/o/+r/6v/q/+v/6//r/+v/6//s/+z/7P/t/+//7//v/+//8P/w//D/8P/y//P/
8//0//T/9P/1//X/9//3//f/+P/4//j/+P/5//n/+f/5//n/+//7//v/+//7//v/+//7
//v/+//7//r//P/8//z/+//7//v/+//6//r/+v/6//r/+v/6//r/+v/5//n/+f/5//v/
+//7//v/+//7//v/+//9//z//P/+//7//v/+//////8AAAEAAQABAAEAAQABAAMAAwAE
AAcACAAJAAsADAANAA4ADwAQABAAEAAQABAAEQASABMAFgAWABYAFAAVABUAFAAUABIA
EgARABAAEgASABAADwAOAA0ADAALAAwACwALAAsACgALAAsADAAOAA4ADQANAA8ADwAP
AA8AEAAQABAAEAARABEAEQAQABEAEgATABQAFQAVABUAFAAUABQAFQAVABUAFQASAA4A
DAALAA0AEQAeAC8ARwBkAIEAmwC3ANUA8wAMARgBDQHqALgAjgBwAFIALQAMAPT/5P/d
/+H/5f/l/+r/8v/9/wUADAAQABQAFwAZABoAGgAaABoAGgAbAB0AHgAeAB8AIQAhACEA
IAAhACMAJQAmACYAJgAnACcAKAApACoAKQAoACgAKQAqACoAKgAqACoAKwArACsALQAv
AC8ALwAwADIAMgAyADMAMQAxADIAMgAyADIAMwAzADYANgA2ADcAOAA4ADgAOQA6ADoA
OgA8ADwAPQA+AEAAQABBAEIAQwBEAEUARgBIAEkASwBMAE0ATgBQAFEAUgBUAFUAVgBX
AFgAWQBZAFkAWABYAFkAWQBZAFkAWQBZAFkAWQBZAFkAWQBYAFgAWABXAFYAVABTAFIA
UQBQAE8ATQBMAEsASQBIAEcARgBFAEQARABCAEEAPgA8ADsAOgA5ADgANwA2ADYANQA1
ADQANAAzADIAMgAzADMAMwAzADUANAA0ADQANgA2ADYANgA4ADgAOAA4ADoAOgA6ADsA
OwA7ADsAOwA8ADwAPAA9AD0APQA9AD0APgA+AD4APgBAAEEAQQBCAEQARABFAEUARQBF
AEUARgBGAEYARgBHAEcARwBHAEcARwBHAEcARwBHAEcARwBHAEUARQBFAEQARgBGAEYA
RQBFAEUARQBEAEQARABEAEQARABEAEQARABDAEMAQwBDAEUARQBFAEUARQBFAEUARQBF
AEQARABEAEYARgBGAEYARgBGAEYARgBGAEYASABIAEgASABIAEgASQBJAEoASwBLAEsA
SwBLAE0ATwBPAFAAUgBSAFIAUwBSAFMAVABVAFYAVgBWAFYAVgBXAFgAWQBaAFoAWgBY
AFcAVwBWAFYAUgBSAFEAUABQAFAATgBNAEwASwBKAEkASABHAEcARwBHAEcARgBGAEYA
RgBFAEUARQBFAEUARQBGAEYARgBGAEUARQBFAEQARABEAEQARABFAEUARQBEAEQARABF
AEUARQBFAEYARABAAD0APwBBAEYAUwBnAIIAnQC3AM8A6wAHASABNAE3ASIB9ADCAJwA
ggBjAEAAJAASAAcABQAHAAkADAAUAB0AIwAsADIANgA5ADsAPAA8ADwAPAA8AD0APQA+
AD4APwA/AD8APwA+AD4APwBAAEAAQABAAEEAQQBAAEEAQgBBAD8APgA+AD4AQABAAEAA
QAA/AD8APwBBAD8APwA/AEAAPgA+AD4APwA/AD8AQABAAEAAQABBAEEAQABAAEAAQQBA
AEAAQABBAEAAQABAAEIAQABBAEIARABCAEMARABFAEQARQBGAEgASQBLAEwATQBMAE4A
TwBQAFEAUQBRAFEAUABRAFEAUQBQAFAAUQBRAE8ATwBPAE8ATQBNAE0ATQBLAEoASgBK
AEkASABGAEUARgBFAEQAQwA/AD4APQA7ADgANwA2ADUAMwA0ADMAMwAxAC4ALAAqACsA
KgApACgAJgAlACUAJAAiACEAIAAgAB8AHwAfAB8AHwAeAB4AHgAeAB4AHgAeABwAHAAc
ABwAHAAcABwAHQAbABsAGwAbABwAHAAcAB0AHQAdAB0AHQAeAB4AHgAeAB4AHwAfACAA
IAAgACEAIQAgAB8AHgAeAB4AHgAeAB8AHQAdAB0AHQAdAB0AHQAdAB0AHQAdAB0AGwAb
ABsAGgAYABgAGAAXABcAFwAXABYAGAAYABgAGAAYABgAGAAYABUAFQAVABUAEwATABMA
EwATABMAEwATABMAEgASABIAEgASABIAEgAQABAAEAAQABAAEAAQABAAEAAQABEAEQAP
AA8AEAAQABAAEAAQAA8ADwAQABEADwAPAA8ADwARABMAEwAUABQAFAAUABUAGAAZABoA
GwAbABoAGQAYABoAGwAcAB0AHgAeAB4AHAAbABsAGgAaABcAFgAUABIAEgASABAADwAM
AAsACgAJAAgABwAHAAcAAwADAAIAAgACAAIAAQABAAEAAQABAAEAAAAAAAAAAAADAAMA
AwACAAAAAAAAAAAAAQABAAEAAAAAAAAAAQABAAEAAQAAAP7/+v/1//X/9//8/wsAHwA6
AFkAdQCRALMA0wDwAAQBCQH2AMYAlAByAFYANQAMAOb/zP/B/8H/wf+//8L/yv/R/9v/
5v/q/+7/8//1//b/+P/4//j/+P/5//f/+P/4//n/+f/5//n/+P/4//n/+v/6//z//P/9
//3/AQADAAUABQACAAAA///+//7//v/+//7//f/9//3///8AAAEAAgAEAAIAAgACAAMA
AwADAAQABAACAAIAAwADAAYABgAGAAcABgAGAAYABwAGAAYABgAIAAgACQAKAAwADgAP
ABAAEQASABMAFAAWABcAGQAaABsAGwAcABwAHAAcAB0AHgAfACIAIwAjACMAJAAkACUA
JQAkACMAIgAhAB8AHwAfAB8AIAAgACEAIgAhACAAHgAdABoAGQAYABcAEwASABEADwAP
AA8ADwAPAAoACgAIAAcABAACAAEAAAABAAAA///+//z/+//7//r/+v/5//j/+P/3//f/
9//3//n/+P/4//j/9//2//X/9P/0//T/9P/0//L/8v/y//P/9f/1//X/9f/2//b/9v/3
//n/+f/5//n/+P/4//j/+P/2//f/9//4//f/9v/2//X/9f/1//X/9v/2//b/9v/3//f/
9//3//f/9f/1//X/9f/z//P/8//z//X/9f/1//T/8//y//H/7//v/+//7//u/+7/7v/u
/+7/8P/w//D/8P/u/+3/7P/r/+n/6f/p/+n/6P/n/+b/5f/n/+b/5v/m/+b/5v/m/+b/
5v/o/+b/5P/k/+T/5P/k/+T/4v/h/+H/4f/h/+H/4f/h/+H/4//j/+T/5P/k/+T/5f/m
/+f/6P/p/+j/6P/o/+j/5v/n/+j/6f/o/+j/6P/m/+X/5f/k/+T/5P/k/+P/4v/h/+D/
3f/b/9j/1//W/9X/0v/R/9H/0f/N/83/zP/M/8v/yv/I/8f/x//H/8f/x//H/8j/yf/K
/8r/yf/I/8b/xv/G/8b/xv/H/8f/x//G/8X/xP/E/8P/wf+//77/vP+6/7f/tf+x/6z/
sf+//9b/9f8bAEEAYwCJALAA2AD1AP4A8ADGAI4AXAA3ABAA3P+o/4H/bf9t/3H/bv9u
/3P/e/+C/47/lv+d/6H/pv+o/6j/qP+o/6n/p/+o/6j/qf+p/6n/qf+o/6j/qf+q/6r/
rP+s/63/rf+t/6//sf+x/7D/sP+x/7L/sf+w/6//rv+u/63/rP+t/6//r/+v/7D/rv+u
/67/r/+v/6//sP+w/7D/sP+x/7H/sv+y/7L/s/+2/7b/tv+3/7b/tv+2/7j/uP+5/7r/
vP+8/73/vv+//77/v//A/8L/w//F/8b/x//I/8r/y//M/9D/0f/S/9P/1f/X/9j/2f/a
/9r/2//b/9n/2f/Z/9n/2f/Z/9n/2f/b/9r/2v/a/9f/1v/U/9P/0P/P/87/zf/L/8r/
yf/H/8j/x//G/8X/wP/A/77/vf+6/7j/t/+2/7X/tP+z/7L/s/+z/7T/tP+y/7H/sP+w
/63/rf+t/63/q/+q/6r/qv+s/6z/rP+s/6z/rP+s/6z/qv+q/6r/q/+r/6v/q/+r/6z/
rP+s/63/rf+t/63/rf+s/6z/rP+s/67/r/+v/7D/sP+w/7H/sf+x/7H/sf+y/7T/tP+0
/7X/tf+1/7X/tf+1/7X/tf+1/7P/s/+z/7P/s/+z/7P/sv+y/7L/sv+x/7H/sf+x/7D/
sP+w/7D/sP+u/67/rv+u/63/r/+v/7D/sP+w/7D/sP+x/7H/sv+z/7H/sf+x/7H/sf+z
/7P/tP+0/7T/tP+1/7T/tf+2/7f/uf+6/7v/vP+6/7v/vP+9/7z/vP+8/7r/u/+7/7r/
uv+6/7r/uf+4/7j/uP+2/7X/tP+z/7L/sf+w/6//r/+v/63/rf+s/6z/qv+q/6n/qf+q
/6v/rP+t/6r/qv+q/6r/qf+p/6n/qP+m/6b/pv+m/6j/qf+q/6r/rP+s/63/rf+t/6v/
qv+o/6j/o/+f/53/nP+d/6f/uv/X//n/HwA/AGEAiACuAM0A4gDeAMAAjgBYAC0ACADa
/6r/hf9v/2f/af9q/2r/b/93/4D/iv+U/5n/n/+i/6b/qP+o/6j/qf+n/6j/qP+p/6v/
q/+r/6r/qv+r/6z/rP+s/6z/rf+t/67/r/+w/6//rv+u/6//sP+y/7L/sv+y/7H/sf+x
/7P/s/+z/7P/tP+1/7b/t/+5/7n/uf+6/7r/uP+4/7n/uf+6/7r/uv+7/7z/vP+8/73/
wP/A/8D/wv/C/8P/xP/G/8b/x//I/8n/yv/L/8z/zv/P/9H/0v/T/9b/2P/Z/9r/3v/f
/+D/4f/k/+X/5f/l/+j/6P/p/+n/6f/p/+n/6f/r/+v/6//r/+v/6v/q/+r/6f/o/+b/
5f/k/+P/4v/h/93/3P/b/9n/2P/X/9b/1f/Q/9D/zv/N/8z/yv/J/8j/x//G/8X/xP/G
/8X/xf/E/8T/w//C/8L/wf/B/8H/wf/B/8D/wP/A/77/vv++/77/vv++/77/vv/A/8D/
wP/B/8H/wf/B/8H/wP/A/8D/wf/B/8H/wf/B/8D/wP/A/8D/wv/D/8P/xP/E/8T/xf/F
/8f/x//H/8j/xv/G/8b/x//H/8f/x//H/8n/yf/J/8n/yf/J/8n/yf/L/8v/y//K/8j/
yP/I/8f/yf/J/8n/yP/I/8j/yP/I/8j/yP/I/8j/x//H/8f/x//J/8n/yf/J/8n/yf/J
/8n/yf/I/8j/yP/I/8j/yP/I/8j/yP/I/8j/yP/I/8j/yP/G/8b/x//H/8n/yf/I/8j/
yP/I/8j/yf/J/8r/y//N/83/zf/N/83/z//P/9D/0v/S/9L/0//U/9X/1v/X/9r/2v/a
/9r/2v/b/9z/3f/e/97/3v/c/9v/2//a/9r/2P/Y/9f/1v/Y/9j/1v/V/9T/0//S/9H/
zv/N/83/zf/L/8v/yv/K/8z/zP/L/8v/y//L/8v/y//M/8z/zP/M/8v/y//L/8r/zP/M
/8z/zP/N/83/zf/M/87/zv/P/8//z//N/8z/yP/E/8P/w//H/9L/5f8BACAAPwBdAHsA
mwC7ANoA6gDjAMAAjgBiAEAAHgD3/9L/tP+i/5v/nf+f/5//ov+q/7H/uf/A/8T/yP/N
/8//0P/Q/9L/0v/S/9P/0//U/9T/1f/V/9X/1f/U/9b/1//Y/9j/2P/Y/9n/2f/a/9v/
3P/b/9r/2v/b/9z/3v/e/97/3v/h/+H/4f/j/+P/4//j/+T/5P/k/+T/5f/n/+f/6P/o
/+r/6v/r/+v/7P/s/+z/7f/w//D/8P/x//L/8v/y//T/9v/3//j/+v/8//3//v///wAA
AQACAAQABQAHAAgACQAKAAwADQAOABIAEwAUABUAFgAXABcAFwAYABgAGQAZABsAGwAb
ABsAGQAZABkAGQAbABoAGgAaABkAGAAWABUAFgAVABQAEwATABIAEQAPAA4ADQAMAAsA
CgAKAAgABwAGAAQAAwACAAEAAAD///7/AAD//////v/+//3//P/8//v/+//7//v//f/8
//z//P/+//7//v/+//7//v/+//7//v/+//7//////////////wAAAAAAAAEAAwADAAMA
AwAEAAQABAAEAAQABQAFAAYABgAGAAcABwAHAAcABwAIAAoACgAKAAsACwALAAsACwAL
AAsACwALAAsACwALAAsACQAJAAkACAAJAAoACwALAAsACwALAAoACgAKAAoACgAKAAoA
CgAKAAkACQAJAAkACQAJAAkACQAJAAkACQAJAAkACAAIAAgACgAKAAoACgAKAAoACgAK
AAgACAAIAAgACgAIAAgACAAIAAgACQAJAAoACwANAA0ADQANAA0ADwAPABAAEgASABIA
EwAUABUAFgAXABgAGAAYABgAGAAZABoAGwAcABwAHAAaABkAGQAYABgAFgAWABUAFAAW
ABYAFAATABIAEQAQAA8ADgANAA0ADQANAA0ADAAMAAwADAALAAsACwALAAsACwAMAAwA
DAAMAA0ADQANAAwADgAOAA4ADgAPAA8ADwAOAA4ADgAPAA8ADwAPAA4ADAAIAAcABwAJ
ABAAHQAzAFAAbQCJAKMAvwDfAPgADgETAf4A0ACeAHgAWAA3ABQA+P/k/9n/1//b/9v/
3v/m/+//9//+/wQACAANAA8AEgASABIAEgASABMAFQAWABYAFwAXABcAFwAWABgAGQAa
ABoAHAAcAB0AHQAdAB8AIQAhACEAIAAgACAAIQAiACMAJAAnACcAJwApACkAKQApACoA
KgAqACoAKwAsAC0ALwAwADAAMAAxADEAMgAyADIAMwA2ADYANgA3ADYANgA2ADgAOgA7
ADwAPgA+AD8AQABBAEIAQwBEAEYARwBJAEoASwBMAE4ATwBQAFQAVQBWAFcAWABZAFkA
WQBaAFoAWwBbAFsAWwBbAFsAWQBZAFkAWQBZAFgAWABYAFkAWABWAFUAVgBVAFQAUwBR
AFAATwBNAEwASwBKAEkASABIAEYARQBEAEIAQQBAAEAAQABAAEAAQAA/AD8APgA8ADsA
OgA6ADkAOQA5ADkAOQA4ADgAOAA4ADgAOAA4ADgAOAA4ADgAOgA6ADoAOwA7ADsAOwA7
ADwAPAA8AD0APQA9AD0APQA+AD4APgA+AD4APwA/AEAAQABAAEEAQQBBAEEAQQBCAEIA
QgBCAEMAQwBDAEMAQwBDAEMAQwBDAEMAQwBDAEMAQwBDAEMAQgBAAEAAQAA/AEEAQQBB
AEAAPgA+AD4APgA+AD4APgA+AD0APQA9AD0APQA9AD0APQA9AD0APQA9AD0APAA8ADwA
PAA8ADwAPAA6ADoAOgA6ADoAOgA6ADoAOgA6ADsAOwA6ADkAOQA4ADoAOAA4ADgAOAA4
ADgANwA3ADgAOQA7ADsAOwA7ADkAOwA7ADwAPgA+AD4APwA+AD8AQABBAEAAQABAAEAA
QABBAEIAQwBCAEIAQgBAAD4APQA7ADoAOAA4ADcANgA0ADQAMgAxADAALwAuAC0ALAAr
ACsAKwApACkAKAAoACgAKAAnACcAJQAlACUAJQAkACQAJAAkACMAIwAjACIAIgAiACIA
IgAhACEAIQAgAB4AHgAfAB8AHQAbABoAFgAUABEAEwAZACQANQBPAGwAhwChAL0A2wD3
AA4BGAEJAeIAsACGAGoASgAnAAgA8P/i/93/3//h/+H/5v/u//f///8GAAoADgARABMA
FAAUABIAEgASABMAEgASABEAEQASABMAFAAUABQAFQAWABYAFAAUABUAFQAWABcAGAAX
ABcAFgAWABYAFgAWABYAFgAXABcAFwAZABkAGQAZABoAGgAaABoAGwAZABkAGgAaABwA
HAAdAB0AHAAcABwAHQAeAB4AHgAfAB4AHgAeACAAIAAhACIAJAAiACMAJAAlACgAKQAq
ACwALQAvADAAMQAyADQANQA2ADgAOQA6ADsAOgA7ADsAOwA8ADwAPQA9AD0APQA9AD0A
PQA9AD0APQA7ADoAOgA6ADcANgA0ADMANAAzADIAMQAxADAALwAtACwAKwAqACkAJgAm
ACQAIwAiACAAHwAeAB8AHgAdABwAGgAZABkAGAAYABcAFgAWABMAEwATABMAEwASABIA
EgASABIAEgASABQAFAAUABQAEgASABIAEwARABEAEQARABQAFAAUABUAEwATABMAEwAU
ABQAFAAUABYAFwAXABgAFgAWABcAFwAVABUAFQAWABQAFAAUABUAFwAXABcAFwAVABUA
FQAVABcAFwAXABcAFgAVABQAEgAQABAAEAAPAA8ADwAPAA4ADgAOAA4ADgAOAA4ADgAO
AA0ADQANAA0ACwALAAsACwALAAsACwALAAsACgAKAAoACAAIAAgACAAIAAgACAAIAAcA
BgAFAAQABAAEAAQABAAEAAQABAADAAMABAAFAAcABwAHAAcACQALAAsADAAMAAwADAAN
AA0ADQANAA0ADgAOAA4ADgAOAA8AEAARABIAEgASABAADwAPAA4ADgALAAoACAAGAAgA
CAAGAAUAAgABAAAA///8//v/+//7//v/+//6//r/+P/4//f/9//1//X/9f/1//T/9P/0
//T/8//z//P/8v/y//L/8v/y//X/9f/1//T/9P/0//X/9f/1//H/8P/u/+r/5f/j/+P/
6v/3/w0AKgBJAGcAgwClAMUA5gD+AAsB/ADSAJ4AdABWADEABADa/7r/qf+p/6v/qf+o
/67/t/+//8j/0P/U/9n/3f/e/+D/3v/e/97/3//e/97/3f/d/9//3//f/97/3v/f/+D/
4P/e/97/3//f/9//4f/j/+P/4//i/+L/4v/i/+L/4v/i/+H/4f/h/+P/4//j/+P/5P/j
/+L/4f/h/9//3//g/+D/4P/g/+H/4f/g/+D/4P/h/+D/4P/g/+H/4v/i/+L/5P/m/+f/
6P/q/+j/6f/q/+v/7P/t/+7/8P/w//H/8f/x//L/9P/1//b/+v/7//z//f/9//3//P/7
//r/+v/7//v/+//7//v/+//7//v/+//7//r/+P/3//b/8//y//D/7//u/+3/7P/r/+j/
5v/k/+H/4v/h/+D/3//c/9z/2v/Z/9b/1P/T/9L/0f/Q/8//zv/M/8v/y//K/8r/yf/I
/8j/xv/F/8T/w//F/8T/xP/E/8L/wv/C/8L/wv/C/8L/wv/A/8D/wP/B/8P/w//D/8P/
wv/C/8L/w//D/8P/w//D/8T/xP/E/8T/xP/F/8X/xv/E/8T/xf/F/8X/xf/F/8b/xv/G
/8b/x//H/8f/x//H/8X/xf/F/8X/x//H/8f/x//G/8X/xP/C/8T/xP/E/8P/xf/F/8X/
xP/C/8L/wv/C/8L/wv/C/8L/wf/B/8H/wf/B/8H/wf/B/7//v/+//7//v/+8/7z/vP+8
/7z/vP+8/7v/u/+8/73/vf+9/73/vf+//8H/wf/C/8T/xP/E/8X/xv/H/8j/yf/K/8r/
yv/K/8r/y//M/83/0P/Q/9D/zv/N/83/zP/M/8r/yv/J/8j/xv/G/8T/w//C/8H/wP+/
/77/vf+9/73/vf+9/7z/vP+8/7z/u/+7/7v/u/+7/7v/uv+6/7r/uv+5/7n/uf+4/7r/
uv+6/7r/uf+5/7n/uP+2/7b/t/+3/7f/t/+2/7b/tP+x/6//r/+w/7n/y//m/wkAKwBL
AGsAjwCyANQA5wDmAMgAlgBkAD4AGwDu/77/mv+B/3f/ef97/3r/fv+F/4//mP+i/6j/
q/+v/7T/tv+0/7T/tP+1/7f/uP+4/7n/u/+7/7v/uv+6/7v/vP+8/77/vv+//7//vv+/
/8D/v/+//77/vv++/7//wP/B/8L/wv/B/8D/wf/B/8H/wf/C/8T/xP/E/8X/w//D/8T/
xP/E/8T/xf/F/8b/xv/G/8f/yv/K/8r/y//M/8z/zP/O/8z/zf/O/9D/0P/R/9L/0//U
/9X/1v/Y/9n/2//c/93/3//i/+T/5v/o/+n/6v/r/+z/7f/t/+3/7v/u/+//7//x//H/
8f/x/+//7//v/+//8f/w//D/8P/x//D/7v/t/+z/6//q/+n/5f/k/+P/4f/e/93/3P/b
/9j/2P/W/9X/1P/S/9H/0P/P/87/zf/M/8z/y//L/8r/yv/J/8j/yP/H/8f/x//H/8X/
xP/E/8T/xP/E/8T/xP/E/8T/xP/E/8T/xP/E/8X/xf/F/8X/xf/G/8b/xv/H/8X/xf/F
/8X/xv/G/8b/xv/I/8n/yf/K/8r/yv/L/8v/y//L/8v/zP/K/8r/yv/L/8v/y//L/8v/
zf/N/83/zf/N/83/zf/N/83/zf/N/8z/zP/M/8z/y//N/83/zf/M/8z/zP/M/8z/zP/M
/8z/zP/L/8v/y//L/8v/y//L/8v/y//L/8v/y//N/8z/zP/M/8r/yv/K/8r/yv/K/8r/
yv/M/8r/yv/K/8r/yv/K/8v/y//M/83/zf/N/83/zf/N/8//z//Q/9L/0v/S/9P/1P/V
/9b/1//a/9r/2v/a/9j/2f/a/9v/3P/c/9z/2v/a/9v/2//c/9j/2P/X/9b/1v/W/9T/
0//S/9H/0P/P/87/zf/N/83/y//L/8r/yv/K/8r/yf/J/8n/yf/J/8n/yP/I/8j/yP/J
/8n/yf/I/8j/yP/I/8j/y//L/8v/yv/M/8z/zf/N/8v/y//K/8j/xP/D/8P/xf/K/9f/
6/8IACcARQBhAH8AnwC+ANYA3wDMAKAAbABGACgABwDg/77/pv+X/5X/mf+X/5j/nv+n
/6//tv+8/8D/w//H/8r/yv/M/8z/zP/N/8v/zP/M/83/zf/N/83/zP/O/8//0P/Q/9D/
0P/R/9H/0v/T/9T/0//S/9L/0//U/9b/1v/W/9b/2f/Z/9n/2//b/9v/2//c/9z/3P/c
/93/3f/d/97/3v/g/+D/4f/h/+L/4v/i/+P/4v/i/+L/4//m/+b/5v/o/+b/5//o/+r/
7P/t/+7/7//y//P/9P/2//f/+f/6//v//v8AAAEAAgACAAMABAAFAAYABwAHAAcACgAK
AAsACwALAAsACwALAA0ADQANAA0ADQAMAAwADAALAAoACAAHAAgABwAGAAUAAwACAAEA
///+//3//P/7//j/+P/2//X/9P/y//H/8P/x//D/7//u/+7/7f/t/+z/7P/r/+r/6v/p
/+n/6f/p/+n/6P/o/+j/6P/o/+j/6P/o/+j/6P/o/+r/6v/q/+v/6//r/+v/6//s/+z/
7P/t/+v/6//r/+v/7v/u/+7/7v/u/+//7//w//D/8P/x//H/8//z//P/9P/0//T/9P/1
//P/8//z//P/9f/1//X/9f/1//X/9f/1//X/9f/1//T/9v/2//b/9f/1//X/9f/0//T/
9P/0//T/9P/0//T/9P/z//P/8//z//X/9f/1//X/8//z//P/8//1//T/9P/0//T/9P/0
//T/9P/0//T/9P/y//L/8v/y//L/8v/z//P/8//0//T/9P/0//T/9f/1//b/9//5//n/
+f/5//n/+//7//z//v/+//7///8AAAEAAgADAAQABAAEAAQABAAFAAYABwAIAAgACAAG
AAMAAwACAAIAAgACAAEAAAD+//7//P/7//r/+f/4//f/+P/3//f/9//3//f/9v/2//b/
9v/1//X/9//3//f/9//2//b/9v/2//f/9//3//b/9v/2//b/9v/3//f/9//2//b/9v/3
//f/9f/1//T/8v/w/+3/7//z//z/DQAlAEIAYQB5AJMAswDPAOgA+ADvAM4AnABwAFAA
NAAPAOz/1P/E/7v/vf/B/8P/xv/O/9f/3//m/+r/8P/z//f/+P/4//j/+P/4//n/+f/6
//r/+//7//v/+//6//r/+//8//z//v/+//////8AAAEAAgABAAAAAAABAAIABAAEAAQA
BAAFAAUABQAHAAcABwAHAAgACAAIAAgACQALAAsADAAMAA4ADgAPAA8ADgAOAA4ADwAS
ABIAEgATABQAFAAUABYAFgAXABgAGgAaABsAHAAdACAAIQAiACQAJwApACoAKwAsAC4A
LwAwADIAMwA0ADUANAA1ADUANQA4ADgAOQA5ADkAOQA5ADkAOQA5ADkAOQA5ADgAOAA4
ADkAOAA2ADUAMgAxADAALwAvAC4ALQArACgAJwAmACUAJAAkACIAIQAgAB4AHQAcAB0A
HAAbABoAGgAZABkAGAAYABcAFgAWABUAFQAVABUAFQAUABQAFAAUABQAFAAUABYAFgAW
ABYAFgAWABYAFwAZABkAGQAZABgAGAAYABkAGQAZABkAGQAaABoAGgAaABoAGwAbABwA
HgAeAB8AHwAfAB8AHwAgACAAIAAgACEAIQAhACEAIQAjACMAIwAjACMAIwAjACMAIwAj
ACMAIgAkACQAJAAjACMAIwAjACIAIgAiACIAIgAgACAAIAAgACEAIQAhACEAHwAfAB8A
HwAfAB8AHwAfAB8AHgAeAB4AHgAeAB4AHgAeAB4AHgAeAB4AHgAeAB4AHgAeAB8AHwAd
AB0AHgAeAB4AHgAfAB8AIAAgACEAIQAhACIAJAAkACYAJgAnACgAKgAqACoAKgArACsA
KwAsAA==
         </WaveFormData>
      </LeadData>
      <LeadData>
         <LeadByteCountTotal>10000</LeadByteCountTotal>
         <LeadTimeOffset>0</LeadTimeOffset>
         <LeadSampleCountTotal>5000</LeadSampleCountTotal>
         <LeadAmplitudeUnitsPerBit>4.88</LeadAmplitudeUnitsPerBit>
         <LeadAmplitudeUnits>��V</LeadAmplitudeUnits>
         <LeadHighLimit>2147483647</LeadHighLimit>
         <LeadLowLimit>268435456</LeadLowLimit>
         <LeadID>V6</LeadID>
         <LeadOffsetFirstSample>0</LeadOffsetFirstSample>
         <FirstSampleBaseline>0</FirstSampleBaseline>
         <LeadSampleSize>2</LeadSampleSize>
         <LeadOff>FALSE</LeadOff>
         <BaselineSway>FALSE</BaselineSway>
         <ExcessiveACNoise>FALSE</ExcessiveACNoise>
         <MuscleNoise>FALSE</MuscleNoise>
         <LeadDataCRC32>385157858</LeadDataCRC32>
         <WaveFormData>
6P/o/+j/5//p/+n/6f/p/+b/5v/m/+b/6P/o/+f/5v/k/+T/5P/k/+T/5f/l/+X/5//n
/+f/5//n/+f/5P/k/+L/3v/b/9v/3f/j/+//AAAZADEARwBfAHoAlgCwAMgA0QDFAKoA
iQBvAFoAQAAgAAUA8f/l/+D/2v/S/8//0//X/9r/3v/h/+P/5f/l/+X/5//n/+f/5//m
/+T/5P/k/+X/5//n/+f/5//l/+X/5f/m/+b/5//n/+f/5//o/+j/6P/n/+f/5//n/+n/
6f/p/+n/6f/p/+n/6v/q/+r/6v/r/+v/7P/s/+3/7f/t/+3/7f/t/+7/7v/u/+//7//v
/+//8v/y//P/8//0//T/9P/0//P/9P/1//b/9v/4//n/+v/8//3//f/+/wEAAgADAAQA
CAAJAAoACwANAA0ADQANAA4AEAAQABAAEQARABIAEgASABMAEwATABMAEwATABMAEgAS
ABEAEAAOAA0ADAAKAAkACAAHAAYABQAEAAQAAwACAAEA///+//z/+//6//j/+f/4//f/
9v/2//X/9f/1//P/8v/y//H/8P/w//D/7//w//D/8P/w//D/8P/v/+//7//v/+//7//t
/+3/7f/t/+3/7f/u/+7/7v/u/+7/7v/w//D/8P/w//L/8f/x//H/8f/x//H/8v/x//H/
8v/y//H/8f/x//H/9P/0//P/8//2//b/9v/2//T/9P/0//T/9P/0//T/9P/y//L/8//z
//L/8v/y//L/8v/y//L/8f/z//P/8//y//L/8v/y//L/8f/x//H/8f/x//H/8f/x//H/
8f/w//D/8P/w//D/8P/y//D/7v/w//D/8P/w//D/8P/x//H/8//z//T/9P/z//T/9P/1
//j/+f/5//n/+//8//3//f/9//3//f/+//7///8AAAEAAgACAAEAAAACAAIAAAAAAP3/
/P/7//v/+P/3//b/9f/0//P/8v/x//D/7//v/+//7v/u/+//8P/w//D/7//v//H/8f/x
//D/8P/w//D/8P/y//H/8P/w//D/8P/w//D/8f/x//H/8f/x//H/8f/x//H/8P/u/+r/
6P/n/+f/6//z/wEAFAArAEEAVQBrAIQAoAC4AMoAywC5AJgAewBlAFAANAAaAAcA9f/r
/+r/5v/g/9//4//n/+z/7v/x//P/8//z//X/9f/z//P/8//y//T/9P/0//X/8//z//P/
8//1//X/9f/2//b/9//3//f/9//4//j/+P/5//n/+f/5//n/+f/5//n/+//7//v//P/+
//7//v////3//v/+//////////////8BAAIAAgACAAMAAwADAAMABgAGAAcABwAIAAgA
CAAIAAsADAANAA4ADgAQABEAEgAUABUAFQAWABkAGgAbABwAHgAfACAAIQAiACMAJAAl
ACQAJgAmACYAJwAnACgAKAAoACkAKQApACkAKQApACkAJwAoACgAKAAoACcAJgAkACUA
JAAjACIAHwAeAB4AHQAaABkAFwAWABUAFQAVABQAFQAUABMAEgAQAA8ADwAPAA0ADAAM
AAsACgAKAAoACQAJAAoACwAMAAoACgAJAAkACwALAAsACwALAAsACwALAAsACwAMAAwA
DAAMAAwADAAMAAwADAAMAA4ADQANAA0ADwAPAA8AEAAPAA8AEAAQABEAEQARABEAEgAS
ABEAEQASABIAEgASABIAEgASABIAFAAUABQAFAASABIAEwATABIAEgASABIAEgASABIA
EQATABMAEwASABIAEgASABIAEQARABEAEQARABEAEQARABEAEQAQABAAEAAQABAAEAAQ
ABAADwAPABEAEQARABEAEQARABEAEQARABEAEQASABIAEgASABIAEgASABMAEwATABMA
FAAUABUAFgAWABcAGgAbABsAGwAdAB4AHwAfAB0AHQAdAB4AHgAfACAAIQAkACQAIwAi
ACIAIgAgACAAHQAcABsAGwAaABkAGAAXABgAFwAWABUAFAATABMAEwATABIAEgASABAA
EAAPAA8ADwAPAA8ADgAOAA4ADgAOAA4ADQAMAAwADAAMAAwADAANAA0ADQANAAsACwAL
AAsADQAOAA4ADAAIAAUABQAHAAsAFQAmADkATwBjAHcAjgCmAMAA1ADdANkAvgCZAIEA
bgBUADoAIwATAAUA/v/+//r/9f/3//v//v8CAAcABwAJAAkACQALAAkACQAJAAgACQAK
AAsADQANAA0ADQANAA0ADQANAA4ADAANAA0ADQANAA4ADgAOAA0ADQANAA0ADQANAA0A
DQANAA0ADQAOAA4ADgAOAA8ADwAQABAAEQARABEAEQARABEAEgASABIAEwATABMAEwAS
ABIAEwATABQAFAAUABQAEwAUABUAFgAWABgAGQAaABoAGwAbABwAHwAgACEAIgAiACMA
JAAlACYAJwAoACkAKAAqACoAKgApACkAKgAqACoAKwArACsAKgApACgAJwAlACYAJgAm
ACYAJQAkACIAIgAiACIAIgAfAB4AHgAdABoAGQAXABYAFgAVABQAEgAPAA4ADQAMAAwA
CwALAAsACQAIAAgABwAGAAYABgAFAAQABAAEAAQABAAEAAMAAwABAAEAAQABAAEAAQAB
AAEAAQABAAIAAgAAAAAAAAAAAAIAAgACAAIAAgABAAEAAQABAAEAAQACAAEAAQACAAIA
BQAFAAUABQAEAAQAAwADAAMAAgABAAAAAAAAAAAAAAACAAIAAgACAAIAAgADAAMAAQAA
AP///v8AAAAAAAD///3//f/9//z//P/8//z//P/9//3//f/9//v/+//7//v/+//7//r/
+v/8//z//P/8//z//P/7//v/+f/5//n/+f/3//f/9//3//n/+f/5//n/+//7//v/+//5
//r/+v/6//r/+v/6//j/+P/5//n/9//3//j/+P/7//z//P/9/wAAAQABAAEAAQACAAMA
AwADAAMAAwAEAAQABQAGAAcACgAKAAkACAAIAAgABgAGAAUABAADAAMAAgABAAAA///8
//v/+v/5//j/9//3//f/8//y//L/8v/y//L/8f/x//P/8//z//L/8P/w//D/8P/x//H/
8f/y//D/8P/w//D/8f/x//H/8f/z//P/8//z//P/8v/y/+7/6v/n/+X/5f/n//P/AgAX
ADEARwBfAHwAmgC2AM4A3QDXALoAlwB9AGoAUgAwABEA+f/r/+b/3v/W/9X/2f/b/+D/
5v/p/+n/6//t/+3/7//v/+//7//u/+z/7P/s/+3/6//r/+v/6//r/+v/6//s/+z/7f/t
/+3/8P/y//P/9P/y//H/8P/v/+3/7f/t/+3/6//r/+v/7P/t/+7/7//x//P/9P/0//X/
8//z//P/8//z//T/9P/0//f/9//3//f/9v/2//f/9//2//b/9v/2//f/+P/5//r/+//+
/wAAAgAEAAUABQAGAAcACAAJAAoACgALAAwADQAQABEAEgATABIAFAAUABQAFQAVABYA
FgAUABUAFQAVABYAFwAYABkAGwAcABwAHAAYABcAFgAUABIAEAAOAAwADgAOAA8ADwAQ
AA8ADQAMAAkABwAFAAIAAwACAAEAAAAAAP////////z/+v/5//f/9//4//n/+f/5//r/
+//8//z//P/7//v/+v/5//j/9//1//X/9f/1//X/9f/2//b/+P/4//j/+P/5//r/+//8
//7//f/9//3//f/9//3//v/+//3//f/8//z/+//6//n/+v/6//n/+f/8//z//P/8//z/
/P/8//z//P/8//z//P/6//r/+//7//r/+v/6//r/+P/4//j/9//1//X/9f/0//b/9v/2
//b/9//3//f/9//1//X/9f/1//P/8//y//L/8f/w/+//7v/u/+7/7f/t/+7/7//w//H/
8//z//P/8f/y//D/8P/w//D/7f/s/+z/6//s/+3/7//w//H/8v/y//P/8v/z//P/8//z
//T/9f/1//f/9//3//j/9v/3//j/+f/4//j/9//2//j/+P/2//b/9f/0//P/8//w/+//
7v/t/+3/7f/t/+3/6v/p/+n/6f/k/+L/4f/g/97/3v/d/93/3f/d/93/3P/f/+D/4f/i
/+D/3//e/97/3v/e/97/3v/h/+H/4f/h/+D/3//e/93/2//Y/9j/1v/W/9P/z//L/8n/
yf/W/+n/AwAjAEUAYAB+AKIAxgDlAPcA9ADhALkAlgB8AF4AMwAHAOP/0P/M/8j/vf+3
/7v/wP/E/8v/z//P/9P/1//V/9X/1f/V/9T/1v/W/9b/1//X/9f/1//X/9b/1f/U/9T/
1v/X/9f/1//a/9z/3f/e/+H/4f/h/+H/4P/f/97/3f/c/9v/2v/a/9v/3P/d/9//3v/e
/93/3f/e/9//4P/h/9//4P/g/+D/4v/j/+T/5f/m/+b/5//n/+j/6P/o/+j/6f/q/+v/
7P/s/+7/7//w//H/8f/w//D/8//0//X/9v/6//v//P/9/wIAAwAEAAUABgAIAAgACAAK
AAsADQAOAAwADQANAA0ACwALAAsACwANAA4ADgAOAAoACQAIAAYABwAGAAUABAABAAAA
AAD///7//f/7//r/9v/1//T/8v/x//D/7//u/+r/6f/p/+n/7P/s/+3/7f/q/+r/6v/p
/+b/5v/m/+b/5v/m/+X/5f/n/+f/5//n/+n/6f/p/+n/6P/n/+f/5v/o/+j/6P/o/+j/
6P/o/+j/5v/l/+X/5f/n/+f/5//o/+n/6f/q/+r/7f/t/+3/7f/u/+7/7f/t/+7/7v/u
/+7/8P/w//D/8P/w//D/8P/w/+7/7v/v/+//7v/u/+7/7v/u/+7/7v/t/+v/6//r/+r/
6P/o/+j/6P/n/+f/5//n/+n/6f/r/+r/7P/s/+z/7P/u/+7/7//v/+7/7f/t/+z/7f/u
/+7/7//v/+//7v/t/+//8P/x//H/8v/z//T/9v/2//f/+P/5//j/+P/3//b/9v/2//T/
9P/0//T/9P/1//L/8f/w/+//7v/t/+z/6//r/+v/7P/t/+r/6P/n/+b/5v/m/+X/5f/n
/+f/5//m/+b/5v/m/+b/5f/j/+H/4P/e/97/3v/e/+L/4//k/+X/5//n/+f/5//l/+T/
4v/i/+D/2//X/9X/0//R/9r/5//9/xkANwBSAG4AjgCwAM8A5wDuAOEAwwCeAH4AYgA/
ABcA+f/i/9b/0v/N/8f/x//K/87/0//X/9n/3f/f/9//3//f/9//3v/e/97/3v/f/9//
3//f/9//3//f/9//4P/e/9//3//f/+H/4v/i/+L/4f/h/+H/4f/j/+P/4//j/+H/4f/h
/+L/5P/k/+T/5f/n/+j/6P/p/+v/6//r/+v/6P/o/+f/5v/p/+n/6f/p/+z/7P/t/+3/
7v/u/+7/7v/x//L/8//0//L/9P/1//b/9v/3//f/+P/5//r/+//8/wAAAQACAAMABgAH
AAgACQAMAA4ADgAOABEAEQASABIAEAARABEAEQATABMAEwATABEAEgASABIAEgARABAA
DgANAAwACwAKAAcABgAGAAUAAwABAP7//P/6//n/+P/2//X/9P/z//L/8P/v/+//7//x
//D/8P/v//D/8P/w/+//7P/s/+z/7P/s/+z/6//r/+r/6f/o/+f/5//n/+f/5//o/+n/
6//s/+z/7P/s/+z/6v/q/+r/6v/q/+n/6f/p/+n/6f/p/+r/6//r/+z/7P/t/+3/7f/t
//D/8P/v/+//7//u/+3/7P/s/+z/7P/s/+7/7v/u/+7/8P/w//H/8f/w//D/8P/w/+7/
7v/u/+3/7f/t/+3/7P/s/+z/7P/s/+3/7f/t/+3/6//r/+v/6//t/+3/7P/s/+z/7P/s
/+z/7P/s/+v/6//r/+v/6//r/+3/7f/t/+3/6//r/+v/6//q/+n/6P/n/+n/6P/o/+j/
6P/o/+j/6v/q/+v/6//t/+3/7v/u/+3/7v/u/+//7v/v/+//7//x//L/8//z//P/8//z
//T/9P/1//b/9//4//j/9//2//T/9P/y//L/8//y//H/8f/y//H/8P/v/+z/6//q/+n/
5v/l/+X/5f/j/+L/4v/i/+T/5P/j/+P/4f/h/+H/4P/g/+D/4P/g/+D/3//e/97/4P/g
/+D/4P/h/+H/4f/h/+H/4f/h/+H/4f/g/9z/2v/W/9P/0//V/93/6/8AABkAMwBJAGEA
fACaALYAygDNAL0AngB/AGcATgAyABQA+//n/9v/2P/U/87/y//N/9H/1P/W/9n/2//f
/9//3//f/93/3f/d/9z/3P/c/9z/3f/d/93/3f/d/93/3f/d/97/4P/h/+H/4f/h/+L/
4v/i/+H/4f/h/+H/4f/h/+H/4f/h/+H/4f/i/+T/5P/k/+X/4//k/+T/5f/n/+f/5//n
/+f/6P/o/+j/6f/p/+n/6f/q/+r/6//r/+7/7v/u/+7/7//w//H/8v/0//b/9//4//j/
+f/5//r//f/+////AAAAAAEAAgADAAYABwAIAAkACgAMAAwADAANAA0ADgAOAA4ADwAP
AA8ADwAPAA8ADwANAA4ADgAOAA4ADQAMAAoACQAIAAcABgAHAAYABgAFAAIAAQD///7/
/v/9//z/+v/5//j/9//2//b/9f/1//X/9f/0//T/8//y//L/8v/x//D/8P/w//D/8P/w
/+//7//x//H/8f/x//P/8//z//P/8f/x//L/8v/w//D/8P/w//D/8P/w//D/8f/x//L/
8//1//X/9f/2//X/9f/2//b/9f/1//X/9f/4//j/9//3//j/+P/4//j/+P/4//j/+P/2
//b/9v/2//j/+P/5//n/+P/4//j/+P/4//j/+P/3//n/+f/5//j/9//2//X/9P/1//X/
9f/1//X/9f/1//X/9f/1//T/9P/0//T/9P/0//T/9P/z//P/9f/1//X/9f/1//X/9f/1
//X/9f/1//X/9//2//b/9v/2//b/9v/2//f/9//5//n/+v/6//n/+v/6//v//P/9//3/
/f///wAAAQABAAEAAQABAAIAAgADAAQABQAGAAYABQAEAAYABgAEAAQAAwACAAEAAQAA
AP///v/9//z/+//6//n/+P/3//f/9//1//T/9P/0//L/8v/x//H/8//z//P/8v/y//L/
8v/y//T/8//y//L/9P/0//T/9P/z//P/8//z//H/8f/x//H/8//y//L/8P/s/+v/6//r
/+//+f8KACEAOQBNAGEAegCUAK4AxADPAMkArgCLAHEAXABCACgAEQD///H/6v/o/+T/
4f/j/+f/6v/u//H/8f/z//X/9//1//X/9f/1//T/9v/2//b/9//1//X/9f/1//X/9f/1
//b/9v/3//f/9//3//j/+P/4//n/+f/5//n/+//7//v/+//9//3//f/+//7//v/+////
//8AAAAAAQABAAEAAQABAAEAAgACAAIAAwADAAMAAwAGAAYABwAHAAgACAAIAAgACwAM
AA0ADgAOABAAEQASABIAEwATABQAFwAYABkAGgAcAB0AHgAfACIAIwAkACUAKAAqACoA
KgApACkAKgAqACoAKwArACsAKwArACsAKwApACoAKgAqACoAKQAoACYAJwAmACUAJAAh
ACAAIAAfAB4AHQAbABoAGAAXABYAFAAUABQAFAAUABIAEQARABEAEQAQABAADwAMAAwA
DAALAAoACgAKAAoACgAKAAkACQAJAAkACQAJAAsACwALAAsACQAJAAoACgAMAAwADAAM
AA4ADgAOAA4ADgANAA0ADQAPAA8ADwAQAA8ADwAQABAADwAPAA8ADwAQABAADwAPABIA
EgASABIAFAAUABQAFAASABIAEgASABIAEgATABMAEgASABIAEgAQABAAEAAPABEAEQAR
ABAADgAOAA4ADgAPAA8ADwAPAA8ADwAPAA8ADwAPAA4ADgAOAA4ADgAOAA4ADgANAA0A
DQANAA0ADQANAA0ADQANAAsACwALAAsACwALAAsACwALAAwADAAMAAwADAAOAAwADAAM
AAwADAAMAA0ADQAPAA8AEAAQAA8AEAAQABEAEgATABMAEwATABQAFQAVABcAFwAXABgA
GAAZABoAGwAaABoAGQAYABYAFgAUABQAEwASABEAEQAQAA8ADgANAAwACwAKAAkACAAH
AAcABwAHAAYABgAGAAQABAADAAMAAwADAAMAAgACAAIAAgACAAAA///+//7/AAAAAAAA
AAABAAEAAQABAAEAAQABAAEA///+//r/+P/0//H/8//1////DQAgADcATwBjAHkAlACu
AMYA1ADRAL0AnAB/AGkAVAA6ACIADQD9//X/8v/u/+j/6f/r/+//8v/2//f/+f/5//n/
+//7//r/+f/4//b/9v/2//b/9//5//n/+f/5//v/+//7//z/+v/7//v/+//5//r/+v/6
//v/+//7//v/+//7//v/+//7//v/+//8//3//v///wEA//8AAAAAAQD/////////////
AAAAAAAAAQABAAEAAQACAAIAAwADAAQABAAEAAQAAwAEAAUABgAIAAoACwAMAAwADQAN
AA4AEQASABMAFAAWABcAGAAZABsAGwAbABsAGgAcABwAHAAfAB8AIAAgACIAIwAjACMA
IwAjACMAIwAhACIAIgAiAB8AHQAbABgAFwAWABUAFAAUABQAFQAVABQAEwARABAAEAAP
AA4ADAALAAoACQAIAAYABQAFAAUAAwACAAIAAQD+//7//v/9//z//P/8//z//P/8//v/
+//9//3//f/9//3//f/9//3/+//7//z//P/8//z//P/8//7//v/+//7//v/9//3//f//
//////8AAP////8AAAAA//////////8AAAAA//////7//v/+//7///8AAAEAAgAAAAAA
AAAAAAAAAAABAAEA/v/+//7//v/+//7//v/9//////////7//v/+//7//v/7//v/+//7
//v/+//7//v/+//7//r/+v/8//z//P/8//z//P/7//v/+f/5//n/+f/3//f/9//3//X/
9f/1//X/9//5//r/+v/6//r/+v/4//j/+f/5//n/+f/6//r//P/+////AQACAAMAAwAD
AAQABAAEAAMAAQABAAEAAgACAAMABAAFAAgACAAHAAYABAAEAAIAAgABAAAA/////wAA
///+//3//P/7//r/+f/4//f/9//3//f/9v/2//b/9v/2//X/9f/y//H/8P/u/+3/7P/r
/+r/6//r/+v/7P/t/+7/7//w//P/8//z//P/8//z//P/8//z//L/8P/u/+r/5f/j/+P/
5f/v/wAAGQAzAEkAYQB8AJoAugDWAOkA6QDSAK8AkwB6AF4AOgAXAPv/6f/k/+L/2P/P
/9P/1//a/+D/4//l/+n/6//r/+v/6f/p/+n/6P/m/+b/5v/n/+f/5//n/+f/5//n/+f/
6P/q/+v/6//r/+3/7v/u/+7/7f/t/+3/7f/t/+3/7f/t/+//7//v//D/7v/u/+7/7//u
/+7/7f/t/+//7//v/+//7//w//D/8P/z//P/8//z//L/8v/z//P/9P/0//T/9P/2//j/
+v/8//r//P/9//7/AAABAAEAAgABAAIAAwAEAAYABwAIAAkADgAPABAAEQAQABIAEgAS
ABEAEQASABIAEAARABEAEQATABMAEwATABIAEgARABAADgANAAwACgALAAoACQAIAAYA
BAADAAEAAQABAAAAAAD+//3//P/6//f/9v/1//T/9P/z//P/8//w/+7/7f/r/+z/7P/s
/+v/6f/o/+f/5v/o/+j/5//n/+n/6f/p/+n/5//n/+f/5//l/+X/5v/m/+f/6P/p/+r/
6v/q/+r/6v/s/+v/6//r/+v/6//r/+z/6//r/+z/7P/v/+//7//v/+7/7v/t/+3/7v/u
/+7/7v/u/+7/7v/u/+7/7v/u/+7/8P/w//H/8f/u/+7/7v/u//D/8P/w/+//7//v/+//
7v/u/+7/7v/u/+v/6//r/+v/6//r/+v/6//t/+3/7P/s/+r/6v/q/+r/6P/m/+X/5v/o
/+j/6P/o/+r/6v/r/+v/6f/p/+r/6v/t/+7/7v/v//L/8//z//P/8//0//X/9f/1//X/
9f/2//T/9f/2//f/+v/6//n/+P/4//j/9v/2//f/9v/1//X/9P/z//L/8f/u/+3/7P/r
/+z/6//r/+v/6f/o/+j/6P/o/+j/5//n/+f/5//n/+b/5v/m/+b/5v/m/+X/5P/k/+T/
5P/k/+T/5P/j/+L/4f/f/9//3//f/9//4P/i/+L/4P/d/9v/2f/b/+H/7v8DAB8AOwBT
AGwAigCqAMoA4wDrAOAAwwCfAIIAaABGAB8A///p/9z/2v/U/8v/yf/N/9D/1P/Z/9v/
2//f/+H/4f/h/+H/4f/g/+D/4P/g/+H/4f/h/+H/4f/j/+P/4//k/+T/5f/l/+X/4//k
/+T/5P/j/+P/4//j/+T/5f/m/+f/5f/l/+X/5v/m/+b/5v/n/+f/6P/o/+n/5//n/+f/
5//n/+j/6P/o/+r/6//s/+3/8P/w//H/8f/w//D/8P/w/+//8P/x//L/8P/y//P/9P/2
//f/9//4//n/+v/7//z/AAABAAIAAwAGAAcACAAJAAwADgAOAA4ADwAPABAAEAAQABEA
EQARABEAEQARABEAEQASABIAEgASABEAEAAOAA0ADAALAAoACAAGAAUAAwACAAEA///+
//r/+f/4//b/9//2//X/9P/w/+//7//v//H/8P/w/+//7v/u/+7/7f/q/+r/6v/q/+j/
6P/n/+f/6f/p/+n/6f/p/+n/6f/p/+v/6//s/+z/6v/q/+r/6v/q/+r/6v/q/+r/6f/p
/+n/6//r/+v/7P/r/+v/7P/s/+3/7f/t/+3/7v/u/+3/7f/u/+7/7v/u/+7/7v/u/+7/
7v/u/+7/7v/s/+z/7f/t/+7/7v/u/+7/7v/u/+7/7f/v/+//7//u/+7/7v/u/+7/7f/t
/+3/7f/t/+3/7f/t/+3/7f/s/+z/7v/u/+7/7v/u/+7/7f/t/+v/6//r/+v/6//r/+v/
6//t/+v/6v/q/+r/6v/q/+r/6v/r/+v/6f/p/+r/6v/p/+r/6v/r/+z/7f/t/+3/8P/y
//T/9f/3//f/9//4//f/9//3//f/+P/4//f/9v/4//j/9v/2//P/8v/x//H/8v/x//D/
7//s/+v/6v/p/+j/5//n/+f/5f/k/+T/5P/i/+L/4f/h/+P/4//j/+L/4P/g/+D/4P/g
/9//3v/e/+D/4P/g/+D/4f/h/+H/4f/h/+H/4f/h/+H/4P/e/9z/2v/Z/9f/1//Z/+P/
8v8JACEANwBPAGgAhACgALoAxwDDAKoAiQBtAFgAQAAiAAcA8f/f/9r/2P/Q/8n/y//P
/9L/1P/Z/9v/3f/d/93/3f/d/93/3f/c/9z/3P/c/93/2//b/9v/2//d/93/3f/e/9z/
3f/d/93/3f/e/97/3v/h/+H/4f/h/+H/4f/h/+H/4f/h/+H/4v/k/+T/5P/l/+X/5v/m
/+f/5//n/+f/5//l/+b/5v/m/+f/5//n/+f/6P/o/+n/6f/q/+r/6v/q/+v/7P/t/+7/
7v/w//H/8v/0//X/9f/2//f/+P/5//r//P/9//7///8CAAMABAAFAAYACAAIAAgACwAL
AAwADAAKAAsACwALAA0ADQANAA0ACwAMAAwADAAKAAkACAAGAAUABAADAAIAAQAAAAAA
///+//3/+//6//r/+f/4//b/8//y//H/8P/w/+//7//v/+//7v/u/+3/6v/q/+r/6f/q
/+r/6v/q/+j/6P/n/+f/6f/p/+n/6f/n/+f/5//n/+n/6f/q/+r/6P/o/+j/6P/o/+j/
6P/o/+r/6f/p/+n/6f/p/+n/6v/r/+v/7P/s/+3/7f/t/+3/7v/u/+3/7f/s/+z/7P/s
/+z/7P/s/+z/7v/u/+7/7v/u/+7/7//v/+7/7v/u/+7/7v/u/+7/7f/t/+3/7f/s/+r/
6v/q/+r/6//r/+v/6//r/+v/6//r/+v/6//q/+r/6v/q/+r/6v/q/+r/6f/p/+n/6f/p
/+n/6f/p/+n/6f/p/+n/6f/p/+f/5//n/+f/5//o/+j/6P/o/+j/6P/o/+n/6f/r/+v/
7P/s/+3/7v/u/+//8P/x//H/8f/x//L/8//z//X/9f/1//b/9v/3//j/+f/4//j/9//2
//b/9v/0//T/9f/0//P/8//w/+//7v/t/+z/6//q/+n/6P/n/+f/5//l/+T/5P/k/+b/
5v/l/+X/5f/l/+X/5P/i/+L/4v/i/+T/4//i/+L/4v/i/+L/4v/h/+H/4f/h/+H/4f/h
/+H/4f/g/+D/3v/a/9n/2f/Z/+H/7/8AABkALwBDAFcAcACKAKQAtgC5AKkAiABpAFMA
PgAkAAgA8//h/9f/1P/S/8z/yf/N/9H/1P/Y/9v/3f/f/9//3//f/93/3f/d/9z/3v/e
/97/3//f/9//3//f/9//3//f/+D/3v/f/9//3//f/+D/4P/g/9//3//f/9//4f/h/+H/
4f/h/+H/4f/i/+L/4v/i/+P/4//k/+T/5f/j/+P/4//j/+P/5P/k/+T/5f/l/+X/5f/m
/+b/5//n/+j/6P/o/+j/6f/q/+v/7P/q/+z/7f/u//D/8f/x//L/9P/2//j/+v/8//3/
/v///wAAAQACAAMAAgAEAAQABAAFAAUABgAGAAYABwAHAAcABwAHAAcABwAFAAYABgAG
AAYABQAEAAIAAwACAAEAAAD9//z//P/7//j/9//1//T/9P/z//L/8P/t/+z/6//q/+r/
6f/p/+n/6f/o/+j/5//m/+b/5v/l/+T/5P/k/+T/4v/i/+H/4f/h/+H/4f/h/+P/4//j
/+P/4f/h/+L/4v/i/+L/4v/i/+L/4v/i/+L/4v/h/+H/4f/j/+P/4//k/+P/4//k/+T/
5f/l/+X/5f/k/+T/4//j/+T/5P/k/+T/5P/k/+T/5P/m/+b/5v/m/+b/5v/n/+f/5P/k
/+T/5P/k/+T/5P/j/+X/5f/l/+T/4v/i/+L/4v/j/+P/4//j/+H/4f/h/+H/4//j/+L/
4v/g/+D/4P/g/+D/4P/f/9//3//f/9//3//f/9//3//f/93/3f/d/93/3f/d/93/3f/b
/9z/3P/c/9z/3P/c/9z/3f/e/97/3//g/+D/4P/i/+L/4//j/+T/5v/m/+b/5v/o/+j/
6P/o/w==
         </WaveFormData>
      </LeadData>
   </Waveform>
</RestingECG>
