# Supplementary material for: Detection of Left Atrial Enlargement Using a Convolutional Neural Network-Enabled Electrocardiogram
Source: Front Cardiovasc Med. 2020 Dec 17;7:609976. doi: 10.3389/fcvm.2020.609976 (PMC7773668; doi:10.3389/fcvm.2020.609976)
Supplement: Supplementary file 1 [file Data_Sheet_1.ZIP › hyp/1802019253_12348_0000000D.XML]

<?xml version="1.0" encoding="Windows-1252"?>
<!DOCTYPE RestingECG SYSTEM "restecg.dtd">
<RestingECG>
   <PatientDemographics>
      <PatientID>1802019253</PatientID>
      <PatientAge>77</PatientAge>
      <AgeUnits>Years</AgeUnits>
      <Gender>Male</Gender>
      <PatientLastName>huangjiaxian</PatientLastName>
   </PatientDemographics>
   <TestDemographics>
      <DataType>Resting</DataType>
      <Site>1</Site>
      <AcquisitionDevice>MAC55</AcquisitionDevice>
      <Status>Unconfirmed</Status>
      <Priority>Normal</Priority>
      <AcquisitionTime>09:44:27</AcquisitionTime>
      <AcquisitionDate>03-14-2016</AcquisitionDate>
      <CartNumber>1</CartNumber>
      <AcquisitionSoftwareVersion>009C</AcquisitionSoftwareVersion>
      <XMLSourceVersion>MAC5000 v1.0</XMLSourceVersion>
   </TestDemographics>
   <RestingECGMeasurements>
      <VentricularRate>57</VentricularRate>
      <AtrialRate>57</AtrialRate>
      <PRInterval>146</PRInterval>
      <QRSDuration>146</QRSDuration>
      <QTInterval>452</QTInterval>
      <QTCorrected>439</QTCorrected>
      <PAxis>67</PAxis>
      <RAxis>54</RAxis>
      <TAxis>76</TAxis>
      <QRSCount>10</QRSCount>
      <QOnset>223</QOnset>
      <QOffset>296</QOffset>
      <POnset>150</POnset>
      <POffset>202</POffset>
      <TOffset>449</TOffset>
      <ECGSampleBase>500</ECGSampleBase>
      <ECGSampleExponent>0</ECGSampleExponent>
   </RestingECGMeasurements>
   <Diagnosis>
      <Modality>Resting</Modality>
         <StatementCount>5</StatementCount>
         <LabelText>12SL ��ϳ���</LabelText>
      <DiagnosisStatement>
         <StmtFlag>ENDSLINE</StmtFlag>
         <StmtText>����Ķ�����</StmtText>
      </DiagnosisStatement>
      <DiagnosisStatement>
         <StmtFlag>ENDSLINE</StmtFlag>
         <StmtText>����֧��������</StmtText>
      </DiagnosisStatement>
      <DiagnosisStatement>
         <StmtText>�����ҷʴ�</StmtText>
      </DiagnosisStatement>
      <DiagnosisStatement>
         <StmtFlag>ENDSLINE</StmtFlag>
         <StmtText>�鸴�����쳣</StmtText>
      </DiagnosisStatement>
      <DiagnosisStatement>
         <StmtFlag>ENDSLINE</StmtFlag>
         <StmtText>�쳣 ECG</StmtText>
      </DiagnosisStatement>
   </Diagnosis>
   <Waveform>
      <WaveformType>Rhythm</WaveformType>
      <WaveformStartTime>0</WaveformStartTime>
      <NumberofLeads>8</NumberofLeads>
      <SampleType>CONTINUOUS_SAMPLES</SampleType>
      <SampleBase>500</SampleBase>
      <SampleExponent>0</SampleExponent>
      <HighPassFilter>16</HighPassFilter>
      <LowPassFilter>150</LowPassFilter>
      <ACFilter>NONE</ACFilter>
      <LeadData>
         <LeadByteCountTotal>10000</LeadByteCountTotal>
         <LeadTimeOffset>0</LeadTimeOffset>
         <LeadSampleCountTotal>5000</LeadSampleCountTotal>
         <LeadAmplitudeUnitsPerBit>4.88</LeadAmplitudeUnitsPerBit>
         <LeadAmplitudeUnits>��V</LeadAmplitudeUnits>
         <LeadHighLimit>2147483647</LeadHighLimit>
         <LeadLowLimit>268435456</LeadLowLimit>
         <LeadID>I</LeadID>
         <LeadOffsetFirstSample>0</LeadOffsetFirstSample>
         <FirstSampleBaseline>0</FirstSampleBaseline>
         <LeadSampleSize>2</LeadSampleSize>
         <LeadOff>FALSE</LeadOff>
         <BaselineSway>FALSE</BaselineSway>
         <ExcessiveACNoise>FALSE</ExcessiveACNoise>
         <MuscleNoise>FALSE</MuscleNoise>
         <LeadDataCRC32>3672797766</LeadDataCRC32>
         <WaveFormData>
/////wAAAAD//////////wMABAAFAAUAAwADAAIAAQADAAMAAwADAAEAAgACAAIAAgAC
AAIAAgADAAMAAwACAAAAAAD////////+//7//v/9//3//f/8//z//P/8//3///////7/
/f/7//v/+//7//r/+v/6//r/+v/6//r/+v/8//z//P/7//r/+f/5//X/9P/w/+z/7P/t
//X/AwASACcAPwBaAHkAlQCtAL8AxwC7AJMAXQA1ABkAAwDt/93/2P/U/9H/0//S/9D/
zv/M/8j/yP/I/8X/w//B/8D/u/+4/7b/sf+y/7T/tP+z/7L/sP+u/6z/rf+y/7f/vv/H
/9H/2P/g/+P/5//r/+3/8P/y//X/9//3//X/9//3//j/+P/4//n/+f/5//n/+f/5//r/
+v/6//r/+//7//v/+//7//v/+//7//n/+f/5//n/+//7//v/+//5//r/+v/6//r/+v/6
//r/+v/6//r/+//7//v/+v/6//z//P/9//3/+//7//z//P/8//z//P/8//3//f/9//7/
/v/9//3//v/+//7///////////////////////////8AAAAAAAAAAAIAAgACAAIAAgAC
AAIAAgAAAAEAAQABAAMABAAFAAUAAgACAAMAAwAFAAUABAAEAAQABAAEAAQABAAEAAQA
BAAFAAQABAAEAAIAAQABAAEAAQAAAP/////////////9//v/+//7//v/+//7//z//P/8
//z/+//7//v/+//7//v/+//6//r/+v/6//r/+//7//r/+v/6//r/+v/5//n/+f/5//n/
+f/5//v/+//7//r/+P/4//j/+P/6//r/+v/6//r/+v/6//r/+v/6//r/+v/6//r/+v/5
//n/+f/5//n/+//7//v/+//7//v/+//7//n/+f/5//n/+//7//v/+//5//n/+f/5//v/
+//7//v/+//7//v/+//7//v/+//7//v/+//7//v/+//7//v/+//7//v/+//7//n/+f/5
//n/+f/5//n/+f/6//r/+v/6//r/+v/6//r//P/8//v/+//5//n/+f/5//n/+f/5//r/
+v/5//n/+v/6//r/+v/6//r/+v/6//n/+f/5//r/+v/6//n/+f/5//v/+//8//z/+//6
//n/+P/5//n/+f/5//r/+v/6//j/+v/6//r/+v/6//r/+v/6//j/+P/4//j/+v/6//r/
+v/6//r/+v/6//r/+v/6//r/+v/6//r/+v/6//r/+v/6//r/+v/6//r/+P/4//j/+P/4
//j/+P/4//r/+v/6//r/+P/4//j/+P/6//r/+v/6//r/+v/6//r/+v/6//r/+v/6//r/
+v/6//r/+v/6//r/+v/6//r/+v/6//r/+v/6//r/+v/6//r/+v/6//r/+v/6//r/+v/6
//r/+v/6//v/+//7//v/+//7//v/+//7//3//f/+//7//P/8//z//P//////AAAAAP//
////////AQACAAMAAwADAAMAAgABAAEAAQABAAEAAQACAAIAAgACAAIAAgACAAEAAQAB
AAAAAAAAAP////////7//v/+//3//f/9//z//P/8//z//f/9//3//P/7//v/+//7//v/
+v/6//r/+v/8//z//P/8//r/+v/6//n/9v/z//H/7//s/+r/6P/o/+//+f8JABoAMQBR
AHAAiQChALMAuQCtAIcAUwArABcABQDv/9//1f/O/8r/yf/H/8j/xv/E/8L/wP++/7r/
uf+1/7P/sP+v/67/rP+p/6j/qP+o/6f/pP+k/6r/sP+3/8D/yf/Q/9X/2//i/+b/6f/v
//H/8f/y//T/8//z//P/8//1//X/9v/2//b/9//3//f/9//3//f/+P/4//j/+P/5//n/
+f/5//n/+f/5//n/+f/5//n/+f/5//n/+f/5//v//P/8//z/+v/6//r/+v/6//r/+v/7
//v/+//6//r/+v/6//v/+//7//v//P/8//z//P/8//z//f/9//3//v/+//3//f/+//7/
/v/////////////////9//3//f/9//7//v/+//7//v/+//7//v8AAAAAAAAAAAAAAQAB
AAEA//8AAAEAAQACAAIAAwADAAMAAwACAAIABAAEAAQABAAEAAQABAAEAAEAAAAAAAAA
AgABAAEAAQD///7//f/9//3//f/9//v//f/9//3//f/7//v//P/8//z//P/7//v/+f/5
//n/+f/5//j/+P/4//r/+v/7//v/+P/4//j/+P/6//n/+f/5//n/+f/5//n/9//3//f/
9v/4//j/+P/4//b/9v/2//b/9v/2//b/9v/2//b/9v/2//b/9v/2//X/9//3//f/9//1
//X/9f/1//f/9//3//f/9f/1//X/9f/1//X/9f/1//X/9f/1//X/9f/1//X/9f/1//X/
9f/1//X/9f/1//X/9f/1//X/9f/1//X/9f/1//X/9f/1//X/9f/1//X/9f/1//X/9f/1
//b/9v/2//b/9v/2//b/9v/2//b/9f/1//X/9f/1//X/9f/1//X/9v/2//X/9f/2//b/
9v/2//b/9P/0//T/8//0//X/9//4//b/9f/1//X/9f/1//b/9v/2//b/9v/2//P/8//z
//P/9v/2//j/+P/2//b/9v/2//b/9v/2//b/9v/2//b/9v/0//T/9P/0//b/9v/2//b/
9P/0//T/9P/0//T/9P/0//b/9v/2//b/9P/0//T/9P/2//b/9v/2//T/9P/0//T/9v/2
//b/9v/2//b/9v/2//T/9P/0//T/9P/0//T/9P/0//T/9P/0//T/9P/0//T/9P/0//T/
9P/0//T/9P/0//b/9v/2//b/9P/0//T/9P/0//T/9P/0//b/9v/2//b/9P/0//T/9P/0
//T/9P/0//T/9P/0//T/9P/0//T/9f/1//X/9f/1//P/8//z//P/9f/1//b/9v/2//b/
9v/2//X/9f/2//b/+f/5//n/+f/5//r/+//7//v/+//6//n/+//7//v/+//5//r/+v/6
//r/+v/6//r/+f/5//n/+P/4//j/9//3//f/9v/2//b/9f/1//X/9P/2//b/9v/3//b/
9f/z//H/8//z//P/8//w//D/8P/w//L/8v/y//L/8v/y//L/8f/w/+3/6//p/+r/6P/k
/+b/6//z////EgApAEUAZAB/AJkAsQC9ALsAnQBtAD0AGwAFAPH/3f/R/8r/xv/F/8f/
wv/C/8L/wP++/77/uv+5/7f/tf+w/63/rP+o/6X/pv+m/6b/p/+m/6L/oP+i/6f/rP+x
/7j/wf/J/87/0v/Z/9//4//n/+r/6v/p/+v/6//p/+v/6//s/+7/7v/v/+//7//v/+//
7//w//D/8P/w//H/8f/x//H/7//v/+//7//x//H/8f/x//H/8f/x//H/8f/y//L/8v/w
//D/8P/w//L/8v/y//P/8//z//L/8v/y//L/8//z//X/9f/2//b/9P/0//T/9P/1//X/
9f/2//b/9f/1//b/9v/2//f/9//3//f/9//3//f/9//3//f/+P/4//j/+P/6//r/+v/6
//j/+P/4//j/+P/5//n/+f/5//r/+//7//r/+v/7//v//P/9//3//v/8//z//P/8//z/
/P/8//z/+//6//r/+v/8//v/+//7//v/+v/5//n/+f/5//n/9//3//f/9//3//X/9f/2
//b/9v/2//X/9f/1//X/9f/1//X/9P/0//T/9P/0//X/9f/y//L/8v/y//L/8f/x//H/
8//z//P/8//x//H/8f/w//L/8v/y//L/8v/y//L/8v/w//D/8P/w//L/8v/y//L/8P/w
//D/7//x//H/8f/x//H/8f/x//H/8f/x//H/8f/x//H/8f/x/+//7//v/+//8f/x//H/
8f/x//H/8f/x//H/8f/x//H/8f/x//H/8f/x//H/8f/x//H/8f/x//H/8f/x//H/8f/x
//H/8f/x//H/8f/x//H/8P/w//D/8P/y//L/8v/y//L/8v/x//H/8f/x//H/8f/x//H/
8f/y//D/7//v//D/8v/y//L/8v/w//D/8P/v//H/8f/y//L/8v/x//H/8f/x//H/8v/y
//L/8v/y//L/8f/x//H/8f/y//L/8v/y//L/8v/y//L/8v/y//L/8v/y//L/8v/y//D/
8P/w//D/8P/w//D/8P/y//L/8v/y//L/8v/y//L/9P/0//T/9P/y//L/8v/y//T/9P/0
//T/9P/0//T/9P/y//L/8v/y//T/9P/0//T/8v/y//L/8v/0//T/9P/0//T/9P/0//T/
8v/y//L/8v/0//T/9P/1//P/8//z//P/8//z//P/8//1//X/9v/2//T/9P/0//T/9f/1
//b/9v/3//f/9//3//n/+v/7//v/+//7//r/+f/5//n/+f/5//v//P/8//z/+v/6//r/
+v/5//n/+f/4//j/+P/3//f/9//2//b/9v/3//f/9//2//b/9v/2//f/9//3//b/9f/3
//f/9//3//b/9v/2//b/9v/2//b/9v/4//b/9P/x//D/7//t/+v/6P/o/+b/5v/r//f/
BQAaADMATwBuAIcAnQCrALEAowB5AEUAIwAPAP3/5//Z/8//yv/I/8X/xf/G/8T/wv/A
/77/vP+6/7n/tf+x/7D/rf+q/6r/qf+m/6b/pv+j/6D/pP+s/7L/tf++/8f/zv/V/9n/
3v/k/+n/6//v//H/8v/y/+//8f/x//H/8//z//T/9P/0//X/9f/1//X/9f/1//b/9v/2
//b/9f/1//X/9f/3//f/9//3//f/9//3//f/9//3//f/9//3//j/+P/4//j/+P/4//j/
+P/4//j/+f/5//n/+P/4//r/+v/7//v/+//7//z//P/6//r/+v/6//v/+//7//z//P/7
//v//P/8//z//f/9//3//f/9//3//f/9//3//f/+//7//v/+//7//v/+//7//v/+//7/
/v8AAAEAAQABAP//AAABAAEAAgACAAMAAwADAAMAAgACAAIAAgACAAIABAAEAAQABAAB
AAAAAAAAAAIAAQABAAEAAQAAAP/////9//3//f/7//3//f/9//3/+//7//z//P/8//z/
+//7//v/+//7//v/+//6//r/+v/6//r/+//7//r/+v/6//r/+v/5//n/+f/5//n/+f/5
//v/+//7//r/+v/6//r/+v/4//j/+P/4//r/+v/6//r/+P/4//j/+P/4//j/+P/3//n/
+f/5//n/9//3//f/9//5//n/+f/5//n/+f/5//n/+f/5//n/+f/5//n/+f/5//n/+f/5
//n/+f/5//n/+f/3//f/9//3//n/+f/5//n/+f/5//n/+f/5//n/+f/5//n/+f/5//n/
+f/5//n/+f/6//r/+v/6//r/+v/6//r/+v/6//n/+f/7//v/+//7//v/+//7//z//P/7
//v//P/8//z//P/8//r/+v/6//n/+//7//z//P/8//v/+//7//v/+//8//z//P/8//z/
/P/7//v/+//7//z//v/+//7//P/8//z//P/8//z//P/8//7//v/+//7//P/8//z//P/+
//7//v/+//7//v/+//7//v/+//7//v/+//7//v/+//7//v/+//7/AAAAAAAAAAD+//7/
/v/+/wAAAAAAAAAAAAAAAAAAAAD+//7//v/+/wAAAAAAAAAAAAAAAAAAAAAAAAAAAAAA
AAIAAgACAAIAAAAAAAAAAAACAAIAAgACAAAAAAAAAAAAAgACAAIAAgABAAEAAQABAAEA
AQABAAEAAwADAAMABAAEAAQABAAEAAQABQAFAAYABgAHAAcABwAHAAkACgALAA0ADQAN
AAwACQAJAAkACQAJAAkACgAKAAoACgAKAAoACgAJAAkACQAKAAoACgAJAAkACQAIAAgA
BgAFAAUABQAGAAYABgAGAAUABQAFAAQABQAFAAUABQAFAAQABAAEAAQABAAEAAQABgAG
AAYABAADAAAA/f/9//n/9v/0//L/8v/3/wEADwAgADcAVQB2AJUAswDLANcA0wC3AIEA
TQAtABcAAwDv/+H/2P/U/9P/0//U/9L/zv/K/8j/xv/G/8P/wf+9/7r/t/+0/7L/s/+y
/7L/sP+v/67/rP+s/7D/t/+6/8H/yv/V/9v/4v/o/+//8//3//v//P/8//3//f/9//3/
/////wAAAgACAAMAAwABAAEAAQABAAIAAgACAAIAAQABAAEAAQADAAMAAwADAAMAAwAD
AAMABQAFAAUABQADAAQABAAEAAIAAgACAAIAAwAEAAUABwAHAAcABgAGAAQABAAFAAUA
BQAFAAYABgAGAAYABgAGAAcABwAHAAgACAAHAAcACAAIAAgACQAJAAkACQAJAAkACwAL
AAsACwAMAAwADAAMAAwADAAMAAwADAAMAAwADAAMAA0ADQANAAsADAANAA0ADgAOAA8A
DwARABEAEAAQABIAEgASABIAEgASABIAEgARABAAEAAQABAADwAPAA8ADQAMAAsACwAJ
AAkACQAHAAgACQAKAAsABwAHAAgACAAIAAgABwAHAAkACQAJAAkACQAIAAgACAAIAAgA
CQAJAAYABgAGAAYABgAFAAUABQAFAAUABQAFAAUABQAFAAQABgAGAAYABgAFAAQAAwAC
AAQABAAEAAQABAAEAAQABAACAAIAAgABAAEAAQABAAEAAwADAAMAAwADAAMAAwADAAEA
AQABAAEAAQABAAEAAQABAAEAAQABAAEAAQABAAEAAQABAAEAAQABAAEAAQABAAEAAQAB
AAEAAQABAAEAAQABAAEAAQABAAEAAQABAAEAAQABAAEAAQACAAIAAgACAAIAAgACAAIA
AgACAAEAAQABAAEAAQABAAEAAQABAAIAAgABAAEAAgACAAIAAgACAAAAAAAAAP//AQAB
AAIAAgACAAEAAQABAP////8AAAAAAgACAAIAAgD//////////wAABAAEAAQAAgACAAIA
AgACAAIAAgACAAQABAAEAAQAAgACAAIAAgACAAIAAgACAAIAAgACAAIAAgACAAIAAgAC
AAIAAgACAAIAAgACAAIAAgACAAIAAgACAAIAAgACAAAAAAAAAAAAAgACAAIAAgAAAAAA
AAABAAMAAwADAAMABQAFAAUABQAEAAMAAwACAAQABAAEAAQAAwADAAQABAAHAAcABwAH
AAcACAAJAAkACQAJAAgABwAJAAkACQAJAAcACAAIAAgACAAIAAgACAAJAAkACQAIAAYA
BgAFAAUABwAGAAYABgADAAMAAwACAAQABAAEAAUABQAFAAQAAwADAAMAAwADAAIAAgAC
AAIAAgACAAIAAgACAAIAAgABAAIA///9//n/+P/2//b/9v/1//v/BwAWACcAPwBaAHcA
lQCtAMEAyQC7AJMAXwA1AB0ACQD1/+X/3v/Y/9f/1//U/9T/0v/S/87/zv/O/83/yf/H
/8T/v/+8/7j/uf+6/7j/uP+3/7b/tP+y/7L/s/+4/7//xv/R/9n/4P/k/+n/7//z//X/
+v/8//3//f/9//v//f/9//7/AAAAAAEAAQABAAEAAQABAAIAAgACAAIAAwADAAMAAwAB
AAEAAQABAAMAAwADAAMABQAFAAUABQADAAQABAAEAAQABAAEAAQABAAEAAQABQAHAAcA
BgAGAAYABgAHAAcABwAHAAgACAAIAAgACAAIAAcABwAHAAgACgAJAAkACgAKAAoACwAL
AAsACwALAAsADQANAA0ADQAMAAwADAAMAA4ADgAOAA4ADAAMAAwADAAMAA0ADQANAA0A
DgAPAA8ADgAOAA8ADwARABEAEAAQABAAEAAQABAAEAAQABAAEAARABAAEAAQAA4ADQAN
AA0ADwAOAA0ADQALAAsACwAJAAkACQAJAAkACQAJAAoACgAIAAgABwAHAAcABwAHAAcA
BwAGAAYABgAGAAYABwAHAAYABgAGAAYABgAFAAUABQAFAAUABQAFAAUABQAFAAQABgAG
AAYABgAGAAYABgAGAAQABAAEAAQABgAGAAYABgAEAAQABAADAAMAAwADAAMABQAFAAUA
BQADAAMAAwADAAUABQAFAAUABQAFAAUABQAFAAUABQAFAAUABQAFAAUAAwADAAMAAwAF
AAUABQAFAAUABQAFAAUAAwADAAMAAwAFAAUABQAFAAMAAwADAAMABQAFAAUABQAEAAQA
BAAEAAYABgAGAAYABgAGAAUABQAFAAUABQAFAAUABQAFAAYABgAFAAUABgAEAAQABAAE
AAYABgAGAAUAAwADAAQABAAFAAUABgAHAAUABQAGAAYABAAEAAQABAAEAAUABgAHAAYA
BgAGAAQABgAGAAYABgAGAAYABgAGAAQABAAEAAQABgAGAAYABgAGAAYABgAGAAYABgAG
AAYABgAGAAYABgAGAAYABgAGAAYABgAGAAYABgAGAAYABgAGAAYABgAGAAgACAAIAAgA
BgAGAAYABgAIAAgACAAIAAcABwAHAAcACQAJAAkACQAHAAcABwAIAAgACAAIAAgACgAL
AAsADAAKAAsACwALAAsADQAOAA8ADwAPAA8ADgANAA0ADQANAA8ADwAQABAADgAOAA4A
DgAQAA8ADwAPAAwADAAMAAsACwALAAoACgAKAAkACQAJAAgACAAIAAgACQAJAAkACAAF
AAUABQAFAAYABgAHAAgACAAIAAgACAAIAAgABgAGAAUABAABAP///f/4//b/9P/0//v/
BQAVACgAPwBbAHYAkQCpAL0AwwC5AJMAXQA1ACEAEQD7/+n/4f/c/9j/1//V/9T/1P/S
/9D/zP/K/8j/x//F/8H/vv+7/7j/tv+1/7T/tP+0/7X/sv+0/7r/vv/F/8z/1//e/+X/
6//y//b/+f/9//3///8AAAAAAQAFAAMAAQADAAMABAACAAIAAwADAAUABQAFAAUABAAE
AAQABAAFAAUABQAFAAUABQAFAAUABQAFAAUABQAHAAcABwAHAAUABgAGAAYACAAIAAgA
CAAIAAgACAAJAAcABwAGAAYABwAIAAoACwAJAAkACgAKAAoACgAKAAoACwALAAsADAAM
AAsACwAMAAwADAANAA0ADQANAA0ADQANAA0ADQANAA4ADgAOAA4ADgAOAA4ADgAQABAA
EAAQAA4ADwAPAA8ADwAQABEAEQAQABAAEQARABMAEwASABIAEgASABIAEgASABIAEgAS
ABMAEgASABIAEgARABEAEQAPAA4ADQANAA0ADQANAAsACwALAAsACwAJAAkACgAKAAoA
CgAJAAkACQAJAAkACQALAAoACgAKAAgACAAJAAkACAAIAAgACAAIAAcABwAHAAcABwAH
AAcABwAHAAcABgAEAAQABAAEAAYABgAGAAYABAAEAAQABAAEAAQABAAEAAQABAAEAAMA
AwADAAMAAwADAAMAAwADAAMAAwADAAMAAwADAAMAAwADAAMAAwADAAEAAQABAAEAAwAD
AAMAAwADAAMAAwADAAEAAQABAAEAAwADAAMAAwABAAEAAQABAAMAAwADAAMAAwADAAMA
AwADAAMAAwADAAQABAAEAAQAAgACAAIAAgACAAIAAQABAAMAAwADAAMAAQABAAEAAgAE
AAMAAwAEAAIAAgACAAIABAAEAAQAAwADAAMABAAEAAQAAwADAAMAAwADAAQABAACAAIA
AgACAAEAAQABAAEABAACAAIAAgACAAIAAgACAAQABAAEAAQAAgACAAIAAgACAAIAAgAC
AAQABAAEAAQAAgACAAIAAgACAAIAAgACAAIAAgACAAIAAgACAAIAAgACAAIAAgACAAIA
AgACAAIAAgACAAIAAgABAAEAAAD//wEAAQABAAEAAwADAAMAAwACAAIAAgACAAQABAAF
AAUABAAEAAUABQAFAAUABwAIAAkACQAJAAkACAAHAAcABwAHAAcABwAIAAgACAAIAAgA
CAAIAAcABwAHAAYABgAGAAUABQAFAAQABgAGAAUABQAEAAIAAQAAAAIAAwADAAMAAgAB
AAEAAQABAAEAAAAAAAAAAAAAAAAAAAAAAAAAAAD+//3//P/9//3/+f/4//b/8v/w//P/
/f8JABoALwBHAGIAfwCbALEAwwDJALkAjQBZADMAFwABAO//4f/Y/9b/1f/T/9T/0v/O
/8z/yv/K/8j/yf/J/8X/wv+9/7r/tv+z/7T/tv+4/7X/tP+0/7D/rv+v/7b/u//C/8v/
1f/c/+L/5//r/+3/8f/2//j/+f/5//v/+v/7//r/+v/6//r/+//7//3//f/9//3//P/8
//z//P/9//3//f/9//3//f/9//3//f/9//3//f////////////3//v/+//7/AAAAAAAA
AAD+//7//v/////////+//7/AAAAAAEAAQD/////AAAAAAIAAgACAAIAAQABAAEAAgAC
AAEAAQACAAIAAgADAAMAAQABAAEAAQADAAMAAwADAAYABgAGAAYABAAEAAQABAAGAAYA
BgAGAAQABQAFAAUABwAIAAkACQAIAAgACQAJAAkACQAIAAgACAAIAAgACAAKAAoACgAK
AAkACAAIAAgACAAHAAcABwAFAAQAAwADAAUABQAFAAMAAwADAAMAAwABAAEAAgACAAIA
AgABAAEA//////////8BAAAAAAAAAP7//v//////AAAAAAAAAAAAAP//////////////
/////////////v/8//z//P/8//7//v/+//7//v/+//7//v/8//z//P/8//7//v/+//3/
/f/9//3//f/9//3//f/9//3//f/9//3//f/9//3//f/9//3//f/9//3//f/9//3//f/9
//3//f/9//3//f/9//3//f/9//3////////////9//3//f/9//3//f/9//3//f/9//3/
/f/9//3//f/9//7//v/+//7//P/8//z//P/+//7//f/9//3//f/9//3//f/9//3//v/+
//3//f/+//z//P/8//z//v/+//7//f/7//v//P/8//7//f/9//3//f/9//7//v/8//z/
/P/8//3//f/9//3/AAD+//z//P/8//z//P/8//7//v/+//7//P/8//z//P/+//7//v/+
//z//P/8//z//P/8//z//P/+//7//v/+//z//P/8//z//f/9//3//f////////////3/
/f/9//7/AAAAAAAAAAD+//////8AAAAAAQABAAEAAQADAAQABQAFAAUABQAEAAUABQAF
AAUAAwADAAQABAAEAAQABAAEAAQAAwADAAMAAgACAAIAAQADAAMAAgACAAEA///+//3/
/v/+//7//v/////////+//3//f/9//3//f/8//z//P/8//z//P/8//z//P/+//7/+//6
//f/9f/x/+7/7v/u/+7/8f/5/wcAGAAtAEkAZACBAJsAsQC9ALkAlwBjADMAGQAHAPP/
4f/X/9L/zv/L/8n/yv/G/8T/xP/E/8L/vv+9/7v/t/+y/63/rP+s/6v/qv+q/6r/qf+o
/6b/qP+u/7X/vP/F/9D/1//b/+D/5v/p/+3/8f/z//b/9v/1//X/9f/z//X/9f/2//j/
+P/5//n/+f/5//n/+f/4//j/+P/4//v/+//7//v/+f/5//n/+f/7//v/+//7//v/+//7
//v/+//8//z//P/8//z//P/8//z//P/8//3//f/9//z//P/8//z//f/9//3//f/+//7/
/v/+//7//v////////8AAAAA/////wAA/v/+/////////////////wEAAQABAAEAAAAA
AAAAAAACAAIAAgACAAAAAAAAAAAAAAABAAEAAQABAAIAAwADAAIAAgADAAMABQAFAAQA
BAAEAAQABAAEAAQABAAEAAQAAwACAAIAAgAAAP///////wEAAAD//////////////f/7
//v/+//7//v/+//8//z/+v/6//n/+f/7//v/+//7//v/+v/6//r/+v/6//v/+//4//j/
+P/4//j/9//3//f/+f/5//n/+f/3//f/9//2//b/9v/2//b/+P/4//j/+P/2//b/9v/2
//b/9v/2//b/9P/0//T/8//1//X/9f/1//f/9//3//f/9f/1//X/9f/1//X/9f/1//X/
9f/1//X/9f/1//X/9f/1//X/9f/1//X/9f/1//X/9//3//f/9//1//X/9f/1//X/9f/1
//X/9f/1//X/9f/z//P/8//z//X/9f/1//X/9P/0//T/9P/0//T/9P/0//b/9v/1//X/
9f/1//X/9f/1//X/9f/2//b/9f/1//b/9v/2//b/9v/2//b/9v/1//X/9f/2//b/9v/1
//X/9f/1//X/9v/2//T/9P/0//T/9f/1//X/9f/2//T/9v/2//b/9v/2//b/9P/0//T/
9P/2//b/9v/2//b/9v/2//b/9v/2//b/9v/2//b/9v/2//b/9v/2//b/9v/2//b/9v/2
//b/9v/2//T/9P/0//T/9v/2//b/9v/0//T/9P/0//b/9v/2//b/9f/1//X/9f/1//X/
9f/1//f/9//3//j/+P/4//j/+P/4//n/+f/6//r/+//7//v/+f/7//z//f/////////+
//3//f/9//3//f/9//7//v/8//z//P/8//z/+//7//v/+v/6//r/+f/5//n/+P/4//b/
9f/1//X/9v/2//b/9v/1//X/9f/0//X/9f/1//X/8//y//L/8v/y//L/8v/y//T/9P/y
//D/7//u/+3/6//p/+b/4v/g/+D/5f/v////EgArAEsAbgCLAKkAvwDJAMMAnwBnADMA
EwABAOv/1//L/8b/wP+//7//vv+8/7r/uP+2/7T/sP+t/6v/p/+k/6H/oP+c/5v/nP+c
/5z/mf+Y/5b/mP+c/6H/pv+t/7j/wf/J/9D/1v/d/9//4//n/+j/6P/n/+f/6f/n/+n/
6f/q/+r/6v/r/+v/6//r/+v/6//u/+7/7v/u/+7/7f/s/+v/7f/t/+3/7f/r/+v/6//r
/+3/7f/t/+3/7f/u/+7/7v/s/+z/7P/s/+7/7v/u/+//7f/t/+z/7P/s/+z/7f/t/+3/
7f/u/+7/7P/s/+z/7P/t/+3/7f/u/+7/7f/t/+7/7v/u/+//7//v/+//7//v/+//7//v
/+//8P/w//D/8P/u/+7/7v/u/+7/7v/u/+7/7v/v/+//7//v//D/8f/x//L/8v/z//P/
9f/x/w==
         </WaveFormData>
      </LeadData>
      <LeadData>
         <LeadByteCountTotal>10000</LeadByteCountTotal>
         <LeadTimeOffset>0</LeadTimeOffset>
         <LeadSampleCountTotal>5000</LeadSampleCountTotal>
         <LeadAmplitudeUnitsPerBit>4.88</LeadAmplitudeUnitsPerBit>
         <LeadAmplitudeUnits>��V</LeadAmplitudeUnits>
         <LeadHighLimit>2147483647</LeadHighLimit>
         <LeadLowLimit>268435456</LeadLowLimit>
         <LeadID>II</LeadID>
         <LeadOffsetFirstSample>0</LeadOffsetFirstSample>
         <FirstSampleBaseline>0</FirstSampleBaseline>
         <LeadSampleSize>2</LeadSampleSize>
         <LeadOff>FALSE</LeadOff>
         <BaselineSway>FALSE</BaselineSway>
         <ExcessiveACNoise>FALSE</ExcessiveACNoise>
         <MuscleNoise>FALSE</MuscleNoise>
         <LeadDataCRC32>846601229</LeadDataCRC32>
         <WaveFormData>
AgACAAQABgAGAAUABAAFAAoADgARABEAEgASABMAEgATABIAEgASAAwACwALAAoACgAL
AAsACwAIAAMA///6//f/9//2//X/9//3//f/9//y//L/8//3//f/9v/2//X/9//3//b/
9v/3//f/9//3//X/9f/1//X/9P/0//T/9P/2//X/9P/2//n///8IABUAIAAvAD0AUABs
AIkApAC6AM0A4ADoAOoA9AACAQYB7wCoAEMA+//Z/7b/kP98/4T/jv+S/5n/n/+l/6r/
rP+t/7H/s/+4/73/w//H/8v/zf/N/8r/yP/K/8//zP/D/7z/u/+5/7b/tv+0/7b/v//K
/9D/0//Z/9z/4f/l/+X/5v/o/+r/7P/u/+7/7v/u/+//7//v/+//7//v/+//7//v//H/
8f/y//L/8v/y//L/8//y//L/8v/y//L/8//0//T/9v/2//b/9v/0//P/8//z//X/9f/1
//X/9v/2//j/+P/6//r/+v/6//r/+//8//3//f/+////AAAAAAAAAAAAAAMAAwADAAUA
BgAGAAcABwAHAAgACQAJAAgABwAGAAUABQAGAAcABwAJAAoACgALAAoACwAMAAwADQAN
AAwADAAOAA4ADgAOABAAEAAQABEADgAOAA0ADAANAA0ADQAMAA4ADgAOAA0ACwAKAAoA
CgAJAAgABwAGAAUABQAEAAMAAQAAAAAA/v///////v/+//v/+//6//n/+v/5//n/+P/6
//r/+v/6//j/9//2//T/9v/2//b/9v/2//b/9v/1//T/9P/0//T/9P/0//T/9P/y//P/
8//z//P/8//z//P/8f/x//L/8v/y//L/8v/x//P/8//z//P/8f/x//L/8v/0//P/8//z
//P/8//z//P/8//z//T/9P/0//T/9P/0//L/8v/y//L/9P/0//T/9P/y//L/8v/y//T/
9P/0//P/8//0//T/9P/y//L/8v/y//L/8v/x//H/8//z//L/8v/z//P/8//z//P/8//y
//L/8P/w//D/8P/z//P/8v/y//D/8P/w//D/8v/y//L/8v/w//D/8P/w//D/8P/w//D/
8v/y//P/8//x//H/8v/y//P/8//z//L/8v/y//L/8v/x//H/8f/x//P/8//z//L/8v/y
//L/8v/y//L/8v/z//P/9P/y//L/8v/y//L/8v/y//L/8v/y//D/8P/w//D/8v/y//L/
8v/y//L/8v/y//L/8v/y//L/9P/0//T/9P/y//L/8v/y//T/9P/0//T/8v/y//L/8v/y
//L/8v/y//T/9P/0//T/9P/0//T/9P/0//T/9P/0//T/9P/0//T/9P/0//T/9P/2//b/
9v/2//T/9P/0//T/9P/0//T/9P/0//T/9P/0//T/9P/0//T/9v/2//b/9v/0//T/9P/0
//b/9v/2//b/9v/2//b/9v/2//b/9v/2//f/9//5//n/+f/8//z//f8AAAAAAgAEAAUA
BQAFAAcADAAQABMAEwARABAAEAAOAAsACgAKAAoACAAHAAcABgAFAAUABAADAP//+//4
//T/9f/1//T/8//x//H/8f/x//D/8P/x//X/8//y//L/8f/x//H/8P/w//H/8f/x//H/
7//v/+//7//w//D/8P/w//L/8//y//T/9/8BAAwAFQAgAC8AQwBaAHYAjwCkALgAywDW
AN4A7AD6AAQB9ADBAHQAMwAPAPH/zP+0/7D/sP+q/6b/qf+t/6//rv+s/6//s/+1/7j/
u/+//8H/v/+//7//xP/G/8T/u/+2/7X/sv+x/7P/sv+0/7z/xv/L/87/1P/b/9//5P/l
/+X/5f/m/+j/6P/m/+j/6v/q/+r/6//t/+3/7f/t/+3/7f/t/+3/7f/t/+7/7v/s/+z/
7P/t//D/8P/w//D/8P/x//L/8v/w//D/8P/w//H/8f/y//P/8f/x//H/8f/0//T/9v/2
//j/+P/4//j/+P/5//r/+//7//z//f/+//7//v/+//7/AAABAAIABQAGAAYABwAHAAkA
CgALAAsADQANAA0ADQALAAwADQANAAwADAALAAsADAANAA4ADgARABEAEAAQABAAEAAQ
ABAAEAAQABAAEQARABIAEgASABAADwAOAAwACgAKAAoACQALAAoACgAKAAkACAAHAAYA
BQAFAAQAAwAFAAQABAACAP/////+//7///////7//f/6//n/+f/4//j/+P/4//j/+f/5
//n/+P/4//j/+P/4//j/+P/4//f/9P/0//T/9P/0//T/9P/0//b/9//3//f/9f/1//X/
9f/3//f/+P/4//j/+P/4//f/9//3//f/9//1//X/9v/2//b/9f/1//X/9f/1//X/9f/z
//P/9P/0//b/9v/2//b/9P/0//T/9P/z//L/8f/w//L/8v/y//L/9P/0//T/8//y//L/
8f/w//H/8v/z//T/9v/2//X/9f/0//P/8f/w//H/8f/x//H/8f/x//D/8P/w//D/8P/w
//H/8f/w//D/8v/y//L/8v/w//D/8P/w//D/8P/w//D/8v/y//L/8v/w//D/8f/x//H/
8f/y//L/8f/x//H/8P/x//L/8//0//T/8//y//H/7//v/+//7v/v//D/8f/y//D/8P/w
//H/8f/w//D/8P/w//D/8P/w//L/8v/y//L/8v/y//L/8v/y//L/8v/y//D/8P/w//D/
7//u/+3/7P/t/+7/7//w//D/8P/w//D/7//u/+3/7P/u/+7/7v/u/+//8P/x//L/8P/w
//D/8P/u/+7/7v/u/+7/7v/u/+7/8P/w//D/8P/u/+7/7v/u/+7/7v/u/+7/7v/u/+7/
7v/s/+z/7P/s/+z/7P/s/+z/7//w//H/8v/v/+7/7f/s/+7/7v/u/+7/7v/u/+7/7v/u
/+7/7v/u//D/8P/w//D/7v/u/+7/7v/s/+z/7P/s/+7/7v/u/+7/8f/x//P/8//z//b/
9v/3//n/+P/5//r/+//7//v//f8CAAYACQAJAAsACgAKAAgABAACAAEAAAD+//3//f/8
//3///8AAAEA/f/3//L/7P/r/+v/6v/p/+n/6f/p/+n/5v/m/+f/6//s/+z/7f/t/+v/
6//q/+r/6P/n/+b/5f/m/+f/6P/p/+r/6v/q/+r/6P/n/+r/7v/x//f/AAANABwALQA9
AFIAcACLAJ4AsgDJANoA4ADmAPIA+gDyAL8AYgAJAN3/v/+U/3j/dv+C/4j/iv+N/5H/
l/+a/57/of+n/6v/sP+z/7v/v//B/7//vf+6/7z/wv/D/7z/tf+w/6v/qf+o/6b/qP+u
/7n/wP/E/8f/zf/U/9n/3f/h/+D/4P/e/97/3v/g/+D/4P/h/+X/5f/l/+X/5f/l/+X/
5f/l/+X/5v/m/+b/5v/m/+f/5v/m/+b/5v/o/+n/6v/q/+n/6P/n/+b/5v/n/+n/6//r
/+v/6//r/+r/6v/s/+z/7P/s/+z/7P/u/+//8P/x//T/9v/4//r/+f/4//f/9v/5//n/
+f/7//r/+v/7//v/+//8//3//f//////////////AAABAAEAAQACAAIAAwAFAAcACQAK
AAgABwAFAAQABQAGAAcACAAIAAgACAAJAAcACAAIAAgACAAJAAoACgAJAAgABwAFAAcA
BgAGAAYABQAEAAMAAgABAAEAAAD//////v/+//z/+//7//r/+v/3//f/9v/1//b/9f/1
//T/9P/0//T/9P/x//H/8f/w//D/8P/w//D/8P/w//D/7//w//D/8P/w/+//7v/t/+z/
7f/v//D/8f/x//H/8f/x//H/8f/y//L/8f/w/+//7f/v/+//7//v/+//7//w//D/8P/v
/+//7//v/+//7//v/+//7//w//D/8P/w//D/8P/w//D/8P/w/+7/7v/u/+7/7v/u/+7/
7v/u/+7/7v/t/+3/7v/u/+7/7v/u/+7/7v/u/+7/7f/t/+//7//u/+7/7f/t/+3/7f/v
/+//7v/u/+z/7P/s/+z/6//r/+r/6v/s/+z/7P/s/+z/7P/s/+z/7P/s/+z/7P/s/+z/
7P/s/+r/6v/r/+v/7f/t/+7/7v/t/+3/7f/s/+r/6v/q/+r/7f/t/+3/7f/r/+v/6//q
/+r/6v/q/+r/6v/q/+r/6//t/+7/7v/s/+r/6v/q/+r/6v/q/+r/6v/s/+z/7P/s/+r/
6v/q/+r/6v/q/+r/6v/q/+r/6v/q/+r/6v/q/+r/7P/s/+z/7P/q/+r/6v/q/+r/6v/q
/+r/7P/s/+z/7P/q/+r/6v/q/+r/6v/q/+r/6v/q/+r/6v/q/+r/6v/q/+r/6v/q/+r/
6P/o/+j/6P/q/+r/6v/q/+r/6v/q/+r/6v/q/+r/6v/t/+3/7//v/+3/8P/w//H/9v/2
//j/+v/7//v/+//9/wAABAAHAAcABQAEAAQAAgABAAAAAAAAAP7//f/9//z/+f/5//j/
9//1//H/7v/q/+v/6//q/+n/6//r/+v/6//q/+r/6//v/+7/7P/r/+n/5//n/+b/5v/m
/+f/6P/p/+f/5//n/+f/6v/q/+r/6v/s/+3/7P/s//H/+/8GABEAHAArAD0AVAByAI0A
oAC2AMkA1ADeAOoA+gAAAfAAtwBkACMA///f/7j/oP+g/6D/mv+a/53/of+l/6b/pP+n
/6v/r/+y/7f/uf+7/7v/uf+5/7z/vv+6/7X/sP+t/6r/q/+t/6z/rv+2/77/xf/I/8z/
0//Z/9z/3//h/+H/4P/i/+L/4P/i/+T/5P/k/+X/5f/l/+X/5f/l/+X/5f/l/+f/5//o
/+j/6P/o/+j/6f/q/+r/6v/q/+j/6f/q/+r/6v/q/+r/6v/r/+v/7P/t/+3/7f/t/+3/
8P/w//L/8v/y//L/8v/y//T/9f/2//f/9//4//n/+v/6//r/+v/6//3//f/9////AAAA
AAEAAQABAAIAAwADAAUABQAFAAUABwAIAAkACQAJAAoACgALAAoACwAMAAwADQANAAwA
DAAOAA4ADgAOAAwADAAMAA0ADQAOAA4ADgANAA0ADQAMAAwADAAMAAsACwAKAAoACgAJ
AAgABwAGAAUABQAEAAMAAwACAAIAAAD//////v/+//3//f/8//v/+v/5//n/+P/6//r/
+v/6//n/+f/5//j/9v/2//b/9v/3//j/+f/5//b/9v/2//b/+P/4//j/+P/2//f/9//3
//f/9//3//f/+f/5//r/+v/5//j/9//1//b/9//4//n/9//3//j/+P/4//f/9//3//n/
+f/5//n/9//3//j/+P/6//r/+v/6//j/+P/4//j/+P/4//j/+P/4//j/+P/4//j/+P/4
//f/9//4//j/+P/4//j/+P/4//r/+v/5//n/+f/5//j/+P/3//f/9//3//n/+f/4//j/
+P/4//j/+P/5//n/+P/4//r/+v/6//r/+P/4//j/+P/6//r/+v/6//j/+P/4//j/+P/4
//n/+f/5//n/+v/6//n/+f/5//j/+f/6//v//P/7//v/+//7//v/+//7//r//P/8//z/
/P/6//r/+v/7//v//P/+//7//f/8//v/+v/8//z//P/8//z//P/8//z//P/8//z//P/+
//7//v/+//7//v/+//7//v/+//7//v8AAAAAAAAAAAAAAAAAAAAAAQACAAMABAAGAAYA
BgAGAAUABAADAAIAAAAAAAAAAAD+//7//v/+////AAABAAIAAAAAAAAAAAAAAAAAAAAA
AAAAAAAAAAAAAAAAAAAAAAACAAIAAgACAAAAAAAAAAAAAAAAAAAAAAABAAIAAwAEAAQA
BAAEAAQAAgADAAMABQADAAMABgAGAAcACgAKAAwADwARABIAEwATABYAGgAdAB8AHwAe
AB4AHgAdABwAHAAbABYAFAATABQAEwATABIAEQAPAAsACAAEAAMAAwACAP//////////
AQD+//7///8DAAMAAgACAAMAAwADAAIAAgABAAEAAQD/////////////AAAAAAAAAgAC
AAEAAgACAAUADQAYACMAMABDAFMAaACCAJ8AtADIAN8A7gD2AP4ADAESAQQBzwB0ACMA
+//h/7r/nv+e/6L/oP+i/6X/q/+z/7j/uP+5/73/w//G/8v/z//T/9X/1f/V/9j/3P/e
/9n/1P/N/8r/x//F/8b/xv/I/8z/1f/a/9z/4f/n//D/8//3//v/+v/4//j/9P/0//j/
+P/4//n/+//7//v/+//5//n/+f/5//v/+//8//z/+v/6//r/+//+//7//v/+//7///8A
AAAA/v/+//7//v/9//3//v///wEAAQABAAEAAAAAAAIAAgAEAAQABAAEAAUABQAFAAUA
BwAIAAkACgAOAA4ADgAOAA4ADQAMAA0ADAAMAA0ADQANAA4ADwAPABEAEQARABEAEwAU
ABUAFQATABQAFAAVABUAFQAVABQAGAAZABkAGgAaABoAGgAaABgAGAAYABkAGwAcABwA
HAAbABsAGwAaABoAGgAaABkAGQAYABgAGAAXABYAFQAUABUAFQAUABMAEwASABIAEAAN
AA0ADAAMAA0ADQAMAAsACAAHAAcABgAGAAYABgAGAAUABQAFAAQAAwACAAEAAAABAAIA
AwADAAEAAAD///7/AQACAAMABAACAAMAAwADAAAA///+//3///8BAAQABgAFAAQAAwAB
AAEAAQABAAEAAwADAAQABAACAAEAAQABAAEAAQABAAEAAwADAAQABAAGAAYABgAGAAEA
AAD///7//v/+//7//v///wAAAQACAAAAAAAAAP////8AAAAAAAD+//7//v/+//3//P/6
//n/+//7//r/+v/9//3//f/9//v/+//6//r//P/8//z//P/9//3//P/8//z//P/8//z/
+//6//n/+P/5//r/+//8//n/+P/3//b/9//4//r/+//8//3///8AAPz/+//6//j/9v/2
//b/9v/4//n/+v/7//v/+//7//r/+P/4//j/+P/4//j/+P/5////AgACAP7/+//6//n/
+P/3//b/9f/0//j/+v/8//7//f/8//v/+v/4//j/+P/4//n/+v/7//z/+//6//n/+P/4
//j/+P/4//r/+v/6//r//P/8//z//P/9//7///8AAAAAAAAAAAAAAgACAAIAAgABAAAA
///+//3//P/7//r//P/8//z//P/9//3//////wEABAAEAAUABwAGAAcACAAJAAkACQAL
ABAAFAAXABcAFQAUABQAEgASABIAEwAUAA4ADQANAAwACwALAAoACQAJAAUAAgD+//v/
+//6//n/+f/5//n/+f/0//T/9f/5//r/+v/7//v/+f/5//j/+P/3//f/9//3//n/+f/5
//n/+P/4//j/+P/6//v//P/+////BQAMABUAIAAtAD8AVABuAIsApgC8AM8A4ADoAOwA
9gACAQoB9QC2AFMABQDf/77/lP+C/4z/lP+Y/5//pf+p/67/sv+z/7P/uf++/8X/yf/L
/83/zf/L/8r/zP/S/9P/0P/H/8D/vf+7/7j/tv+4/7r/w//O/9T/1//b/+L/5//r/+//
8P/y//L/9P/y//L/8v/y//P/9f/1//X/9f/2//f/+P/5//f/9//4//j/+v/6//r/+//7
//r/+f/4//r/+//8//z//P/8//z//P/7//v//P/9////////////AAAAAAIAAgACAAIA
AgACAAIAAwAEAAUABQAGAAcACAAKAAoACgAKAAsACwALAA0ADgAOAA8ADwAPABAAEQAR
AA8ADwAPAA8AEQASABMAEwATABQAFAAVABQAFQAWABYAFwAXABYAFgAWABYAFgAWABgA
GAAYABkAFwAYABgAGAAXABcAFwAWABgAGAAYABcAFwAWABYAFgAXABYAFQAUABEAEQAQ
AA8AEQAQABAADgANAA0ADAAMAAkACQAIAAcACAAHAAcABgAEAAQABAAEAAMAAwADAAIA
AgACAAIAAgAAAAAAAAD/////AAABAAIAAgACAAIAAgAAAAEAAQABAAEAAQABAAEAAQAB
AAIAAgAEAAQABAADAAEAAQABAAEAAQABAAIAAgAEAAMAAwADAAMAAwADAAMAAwADAAQA
BAACAAIAAgACAAEAAgADAAQAAgACAAIAAgAEAAQABAAEAAQABAAEAAMAAQACAAIAAgAC
AAIAAgACAAQABAADAAMAAwADAAIAAgADAAMAAwADAAEAAQAAAAAAAgACAAIAAgADAAMA
AgACAAIAAgACAAIAAgACAAIAAgACAAIAAgACAAIAAgACAAIAAgACAAMAAwABAAEAAgAC
AAMAAwADAAIAAgACAAIAAgADAAMAAwADAAMAAwADAAIAAgACAAIAAgAEAAQABAAFAAMA
BAAEAAIAAgACAAIAAgACAAIAAgACAAIAAgACAAIAAgACAAIAAgACAAIAAgACAAIAAgAC
AAIAAgACAAIAAgACAAIAAgACAAQABAAEAAQAAgACAAIAAgAEAAQABAAEAAQABAAEAAQA
AgACAAIAAgAEAAQABAAEAAQABAAEAAQABgAGAAYABgAIAAkACQALAAsACwAOAA4AEQAU
ABQAFgAWABcAFwAXABsAHgAiACUAIwAjACIAIgAgAB8AHgAeABwAGAAXABcAFgAVABUA
FAATABEADQAKAAYABQAFAAQAAwADAAMAAwAFAAIAAgADAAYABQADAAIAAwADAAMAAgAC
AAEAAQABAAEAAQABAAEAAQACAAIAAgACAAQABQAGAAgADQAVAB4AJwAwAD8ATwBkAIAA
lwCuAMgA2wDmAO4A+gAKARQBCAHXAIwARwAfAAEA3P/C/77/wP+8/7j/uf+9/8P/wv/A
/8P/xf/J/8z/0f/V/9f/1f/T/9P/1v/Y/9b/zf/I/8f/xP/F/8X/xP/E/8z/1v/d/+L/
6v/x//X/+P/5//f/9f/0//b/+P/6//z//f/8//v/+//8//v/+v/5//v/+//7//v/+//7
//z//P/9//7///8BAAIAAgACAAIAAgADAAQABAAEAAQABAAEAAEAAQACAAMAAQABAAEA
AQAAAAAAAgACAAQABAAEAAQACAAJAAoACwALAAwADQAOABAAEAAQABAAEwATABMAFQAY
ABgAGQAZABkAGgAbABsAGgAZABgAFwAZABoAGwAbABwAHgAfACEAIAAhACIAIgAjACMA
IgAiACEAIAAfAB4AHgAeAB4AHwAfACAAIAAgAB0AHQAdABwAGgAaABoAGQAZABgAGAAY
ABgAGAAYABgAFQAVABQAEwATABIAEgAQAA8ADwAOAA4ADQANAAwACwAMAAsACwAKAAgA
CAAIAAgABwAHAAcABgAEAAQABAAEAAYABgAGAAUABgAGAAYABgAGAAYABgAGAAUABQAE
AAMABQAFAAUABQAFAAUABgAGAAgACAAIAAcABQAFAAUABQAHAAcACAAIAAcABQAEAAMA
AQABAAEAAQABAAEAAgACAAIAAgACAAIAAgACAAIAAgAEAAQABAAEAAMAAgABAAAAAAAA
AAAA//8BAAIAAgACAAQABAAEAAQAAgACAAEAAQAAAP///f/8//7///8AAAEAAQABAAAA
AAD+//7//v/+/wEAAQAAAAAA/v/+//7//v/+//7//v/+/wAAAAAAAAAA/v/+//7//v/+
//7//////wEAAQACAAIAAAD///7//P/8//z//P/8/////////////f/9//3//P/8//z/
/P/8//7//v/+///////+//7//P/6//r/+v/6//z//P/8//z//P/8//z//P/8//z//P/8
//z//P/8//z/+//6//n/+P/5//r/+//8//7//v/+//7//v/+//7//v/7//r/+f/4//n/
+v/7//z//v/+//7//v/8//z//P/8//z//P/8//z//P/8//3//f////////8CAAQABQAI
AAgACQAKAAoACQAGAAcACQAMABIAFQAYABoAFwAUABIAEAAQABAADAALAAwADAAMAA0A
CgAJAAcAAwAAAPz/+//7//r/+f/5//n/9//3//T/9P/z//f/9//2//f/9//4//n/+v/6
//n/+f/2//X/9P/z//T/9f/3//j/+P/4//j/+f/8//7/AQAFAA4AGQAkADMARQBaAHYA
kQCqAMAA0wDgAOYA6gD0AAABAgHhAJIALwDv/9P/rv+I/37/iP+M/5D/l/+f/6X/qP+q
/6//tf+5/77/wf/F/8v/zf/N/83/zv/M/87/0//Q/8n/wv+//7//vv++/7z/vP+//8j/
zv/V/9v/4P/n/+f/6f/u//D/8v/0//T/9P/y//D/7//w/+//7v/t//D/8f/y//P/8v/x
//H/8P/w//D/8P/x//T/9P/0//T/9P/1//b/9v/4//j/+P/4//n/+f/6//v//f/9//3/
/f/8//z//v/+//7//v/+//7/AAABAAIAAwABAAIAAwAEAAYABgAGAAYABwAHAAcACQAI
AAgACQAJAAoADAAOAA8ADgANAAwACwAJAAoACwALAAwADgAPABEAEQARABEAEAARABEA
EAAQABIAEgASABIAFAAUABQAFQATABQAFAAUABMAEwATABIAEgASABIAEQATABIAEgAS
ABEAEAAPAA4ACwALAAoACQAJAAgACAAGAAcABwAGAAYABQAFAAQAAwAAAP/////+//7/
/v/+//7/+//7//v/+v/8//z//P/8//z//P/8//v/+v/6//r/+v/6//r/+v/6//r/+//7
//v/+//7//v/+//5//n/+v/6//r/+v/6//n/+v/7//z//f/7//v//P/8//z/+//7//v/
+//7//v/+//9//3//v/+//7//v/+//7/+v/6//r/+v/6//r/+v/6//z//P/8//z/+v/6
//r/+f/3//j/+P/4//r/+v/6//r/+v/6//n/+f/3//f/9v/2//f/9//3//f/+f/5//j/
+P/2//b/9v/2//n/+f/4//j/9//2//X/9P/2//b/9v/2//T/9P/0//T/9v/2//b/9v/4
//j/+f/5//f/9//4//j/9//3//f/9v/2//b/9v/2//f/9//3//f/9//3//f/9v/0//T/
9P/0//T/9P/0//X/9//2//T/9P/0//T/9P/0//b/9v/2//b/9P/0//T/9P/2//b/9v/2
//T/9P/0//T/9P/0//T/9P/1//b/9//4//b/9v/2//b/9v/2//b/9v/2//b/9v/2//b/
9//3//n/9//3//r/+v/7//7//v8AAAQABQAFAAUABwAKAA4AEQARABEAEAAQAA4ADQAM
AAwADAAIAAcABwAGAAUABQAEAAMAAQD9//r/9P/z//P/8v/x//H/8f/x//P/8P/w//H/
8//z//L/8v/x//H/8f/w//D/7//v/+//8f/x//H/8f/v//D/8P/w//D/8v/z//T/9v/5
////CAARABwAKQA7AFAAbACJAJ4AsgDFANIA2gDiAPIAAAH8ANUAiAA5AAkA6//I/6r/
pP+o/6b/pP+n/6n/rf+u/67/rf+x/7f/uv+9/8P/xf/D/7//v//C/8T/xv/B/7z/uf+2
/7X/s/+0/7T/uP/C/8v/zv/S/9f/3f/i/+P/5f/n/+j/6v/q/+r/6v/q/+r/6v/r/+3/
7f/t/+3/6//r/+v/6//t/+3/7v/u/+7/7v/u/+//7v/u/+7/7v/w//H/8v/y//D/8P/w
//D/8f/x//L/8//z//P/8//z//L/8v/0//T/9v/2//b/9v/4//n/+v/7//n/+v/7//z/
AAAAAAAAAAABAAEAAQADAAQABAAFAAUABQAGAAcABwAHAAcABwAHAAkACgALAAsACQAK
AAoACwAMAA0ADgAOAA8ADwAOAA4AEAAQABAAEAAQABAAEAARAA8AEAAQABAADwAPAA8A
DgAOAA4ADgANAA0ADAAMAAwACwAKAAkACAAHAAcABgAFAAUABAAEAAIAAQABAAAAAAD/
/////v/9//7//f/9//z/+v/6//r/+v/7//v/+//6//j/+P/4//j/+P/4//j/9//4//j/
+P/4//j/+P/4//j/+P/5//n/+f/5//n/+f/5//f/9//4//j/+v/6//r/+f/5//n/+f/5
//n/+f/6//r/+v/5//n/+f/7//v/+//7//n/+f/6//r/+v/6//r/+v/6//r/+v/6//r/
+v/6//r/+v/6//r/+v/6//r/+v/5//f/+P/4//j/+v/6//r/+v/4//j/9//3//n/+f/4
//j/+f/5//n/+f/3//f/9v/2//j/+P/4//j/+f/5//j/+P/4//j/+P/4//r/+v/6//r/
+P/4//j/+P/6//r/+v/6//j/+P/5//n/+f/5//r/+v/7//v/+//6//r/+v/6//r/+//7
//v/+//7//v/+//6//z//P/8//z//P/8//z//f/9//7/AAAAAAAAAAAAAAAA/v/+//7/
/v/+//7//v/+//7//v/+//7//P/8//z//P/8//z//P/8//r/+v/6//r//P/8//z//P/8
//z//P/8//v/+v/5//j/+f/6//v//P/8//z//P/8//7//v/+//7//v/+//7//v/+//7/
/v/+//7//////wEAAQABAAQABAAFAAgACAAKAAwADQANAA0ADwASABYAGQAXABcAFgAW
ABYAFQAUABQAEgAOAA0ADQAMAAsACwAKAAkABwADAAAA/v/9//3//P/5//n/+f/5//n/
9v/2//f/+//7//r/+v/5//n/+f/4//j/9//3//f/+f/5//n/+f/3//j/+P/4//z//P/7
//z//v8BAAkAFAAhAC4APwBRAGgAggCdALQAyADbAOgA7ADyAPoA/ADoAKkATAADAOP/
xf+g/4z/jv+W/5b/mP+d/6P/qf+u/7D/s/+1/7n/vv/F/8v/zf/R/9P/0//U/9b/2P/V
/87/x//E/8P/w//A/7z/vv/E/8v/0v/W/9v/4//o/+v/7f/t/+z/6v/o/+j/6P/s/+z/
7P/t//L/8//0//X/9P/z//L/8f/v/+//8P/w//L/8v/y//P/9P/0//T/9P/z//P/8//y
//T/9P/0//T/9f/1//b/9//3//f/9//3//b/9v/4//j/9v/2//b/9v/2//f/+P/5//v/
/P/9//7/AgACAAIAAgACAAEAAAABAAIAAgADAAMAAQACAAMAAwADAAMAAwADAAUABgAH
AAcABQAGAAYABwAFAAUABQAEAAYABwAHAAgACgAKAAoACgAKAAoACgALAAkACgAKAAoA
EwARAA==
         </WaveFormData>
      </LeadData>
      <LeadData>
         <LeadByteCountTotal>10000</LeadByteCountTotal>
         <LeadTimeOffset>0</LeadTimeOffset>
         <LeadSampleCountTotal>5000</LeadSampleCountTotal>
         <LeadAmplitudeUnitsPerBit>4.88</LeadAmplitudeUnitsPerBit>
         <LeadAmplitudeUnits>��V</LeadAmplitudeUnits>
         <LeadHighLimit>2147483647</LeadHighLimit>
         <LeadLowLimit>268435456</LeadLowLimit>
         <LeadID>V1</LeadID>
         <LeadOffsetFirstSample>0</LeadOffsetFirstSample>
         <FirstSampleBaseline>0</FirstSampleBaseline>
         <LeadSampleSize>2</LeadSampleSize>
         <LeadOff>FALSE</LeadOff>
         <BaselineSway>FALSE</BaselineSway>
         <ExcessiveACNoise>FALSE</ExcessiveACNoise>
         <MuscleNoise>FALSE</MuscleNoise>
         <LeadDataCRC32>3934947892</LeadDataCRC32>
         <WaveFormData>
BQAHAAgACAAKAAwADQAOAA8AEAAQAA8ADQANAA0ADQAMAAoABwAGAAQAAQAAAP7//f/8
//z//P/6//n/+P/4//j/9//2//b/+f/7//v//P/6//r//P/8//7//v/+//7//P/8//z/
/P/9//3//P/8//7//v/+//7//f/9//z/+//7//3///8BAAMACAANABUAIAAtADcAQgBH
AEkASQBGAD4AMgAeAP7/2/+2/5P/ev+D/7X/6/8EAA0AHwA6AE4AVwBcAGEAZQBsAHEA
egCFAJMAoACtAL0A0ADjAPcADQEnAUEBUQFaAWIBZwFnAWkBcwF7AXEBUgEwARMB6wC0
AIIAYABKADsAMwAsACMAGwAXABMADwAKAAcABAAAAPz/+//7//v/+P/1//X/9P/z//X/
9P/y//H/8f/x//H/8f/w//D/8P/v/+7/7v/u/+3/7P/s/+v/6//r/+r/6v/q/+r/6v/o
/+f/5//n/+f/5v/m/+b/5P/k/+L/4f/g/9//3v/d/9z/2//c/9v/2v/Y/9X/0//S/9D/
zv/N/8v/yP/I/8f/xf/D/8L/wP/A/73/u/+7/7z/vf+8/7n/uP+3/7b/tf+1/7X/tf+1
/7b/t/+2/7f/uP+4/7n/u/+//8L/wf/D/8X/xv/I/8r/zP/P/8//0f/U/9b/2P/b/93/
3//i/+T/5//p/+v/7f/v/+//9P/0//X/+P/3//f/9//3//j/+P/4//n//P/9//3//f/9
//3//P/8//z//P/8//z//P/8//z//P/6//r/+v/6//z//P/9//3/+//7//z//P/7//v/
+//7//v/+//7//z//P/8//z//f/9//3//f/+//z//P/8//z//v/9//3//v/9//3//P/8
//z//P/8//z//P/+////AAD///7//f/8//z//P/8//z//P/8//z//P/7//v/+//7//v/
+v/6//r/+v/6//n/+f/7//r/+v/7//n/+P/4//j/+P/4//j/+P/5//n/+f/5//f/9//2
//b/9//3//f/9v/2//f/9//3//f/9//3//b/9v/2//b/9v/0//T/9P/0//X/9f/1//T/
8v/y//L/8v/y//L/8v/x//P/8//z//P/8v/y//P/8//z//L/8v/y//D/8P/w//D/8v/y
//L/8v/0//P/8//z//D/8P/w//D/8P/w//D/8P/w//D/8P/w//D/8P/w//D/8P/w//D/
8P/u/+7/7v/u//D/8P/w//D/8P/w//D/8P/w//D/8P/w/+7/7v/u/+7/7v/u/+7/7v/w
//D/8P/w/+7/7v/u/+7/8P/w//D/8P/w//D/8P/w/+7/7v/u/+7/7v/u/+7/7v/s/+z/
7P/s/+7/7v/u/+7/8P/w//D/8P/u/+7/7v/u//D/8P/w//D/7v/u/+7/7v/u/+7/7v/u
/+7/7v/u/+7/7P/s/+z/6//t/+3/7f/t/+//7//v//D/8P/x//P/9P/1//f/+P/4//j/
+v/7//z//f/+//7//f/7//v/+//7//r/+P/1//T/8v/v/+7/7P/p/+j/6P/o/+r/6f/o
/+j/6P/n/+b/5v/n/+n/6f/q/+r/6v/s/+z/7P/s/+z/7P/s/+z/7P/s/+3/7f/s/+z/
7P/s/+z/7P/s/+3/7f/t/+3/7f/v//P/+f8AAAsAFwAmADMAPQBGAEkASQBLAEgAPAAo
AAgA5P+//5r/d/9w/5X/x//f/+T/8/8LACQANABDAE4AWQBjAHAAfQCKAJcApQC2AMkA
3wD4ABMBLQFFAVkBYwFpAXABbgFrAXEBdwFfATMBCQHoAL4AiwBfAEYANAAqACIAGQAT
AAwABwADAP//+//3//T/9P/y/+//7P/p/+n/6f/m/+f/5//m/+X/5f/k/+L/4f/j/+P/
4//j/+D/4P/g/9//3v/e/97/3f/d/97/3v/f/93/3P/c/9z/3P/c/9r/2f/Z/9n/2f/Y
/9b/1v/U/9T/1P/T/9L/0f/Q/8//zv/N/8z/y//K/8j/x//F/8T/wv/A/7//vf+6/7j/
t/+1/7P/sv+w/7D/rf+r/6v/rP+t/67/q/+q/6n/qP+n/6f/p/+p/6n/qv+r/6r/q/+s
/6z/rP+t/7D/sv+1/7f/uf+6/73/vv+//8H/xf/H/8r/zP/O/9H/0//V/9b/2P/b/93/
4f/j/+X/5f/m/+b/5//q/+v/6//r/+v/7f/s/+v/6//s/+3/7f/t/+3/7f/s/+z/6v/q
/+r/6v/q/+r/6v/q/+z/7P/s/+z/7P/s/+3/7f/v/+//8P/w/+//7//v/+//8f/x//H/
8v/w//D/8P/x//H/8f/x//L/9P/0//T/9P/0//P/8//0//f/9//2//b/9v/2//b/9v/2
//j/+f/6//j/+P/4//j/9v/2//b/9v/4//j/+P/4//X/9f/1//X/9//2//b/9v/4//j/
9//3//X/9P/0//X/9//2//b/9v/2//b/9v/2//X/9f/1//X/9//3//b/9v/1//X/9f/0
//T/9f/1//X/9f/1//X/9P/0//T/9P/0//b/9v/2//b/8//z//P/8v/z//T/9f/2//b/
9v/2//X/9f/1//X/9f/y//L/8//z//X/9P/0//T/9v/2//b/9v/0//T/9P/0//b/9f/1
//X/9v/2//b/9P/z//L/8f/w//D/8P/w//D/7v/u/+7/7v/w//D/8P/w//D/8P/w//D/
8v/y//L/8v/y//L/8v/y//D/8P/w//D/8P/w//D/8P/w//D/8P/w/+7/7v/u/+7/8P/w
//D/8P/w//D/8P/w//D/8P/w//D/8P/w//D/8P/w//D/8P/w//D/8P/w//D/8P/w//D/
8P/u/+7/7v/u//D/8P/w//D/7//u/+3/7P/u/+7/7v/u/+z/7P/s/+z/7P/s/+z/7P/s
/+z/7P/s/+z/7P/s/+z/7P/s/+z/7P/q/+r/6v/p/+v/6//r/+v/6f/p/+n/6v/q/+v/
7f/u//H/8//0//T/8v/0//X/9v/3//j/+P/3//n/+f/5//n/9//0//D/7v/t/+v/6//q
/+f/5v/m/+b/5v/l/+T/5P/m/+X/5P/k/+P/5f/l/+b/6P/o/+r/6v/o/+j/6P/o/+j/
6P/o/+j/6v/r/+v/7P/r/+r/6f/o/+r/6//r/+v/7f/t/+//7f/x//j///8LABoAJQAv
ADYAOQA7AD0ANgAsAB4ABgDk/73/mv93/27/j//H/+3//P8LACEANgBCAEsAUABVAF0A
ZgBvAHYAgwCPAJwAqQC7AMwA4QD3ABEBKwFDAU8BVAFaAVkBVwFfAWsBaQFTATABEAHv
AL8AiABeAEYANgApACEAGAANAAUAAwABAP3/+v/2//T/8f/u/+v/6//r/+j/5f/l/+T/
4//j/+L/4P/f/9//3//f/9//3v/e/97/3f/e/97/3v/d/9z/3P/b/9v/2f/Y/9j/2P/Y
/9j/1v/V/9X/1f/V/9T/1v/W/9T/1P/U/9P/0v/R/87/zf/M/8v/yv/J/8j/xv/H/8X/
xP/C/8D/v/+9/7r/uv+5/7f/tf+2/7T/tP+x/7D/r/+v/6//sP+t/6z/q/+q/6n/qf+p
/6n/qf+q/6v/rP+t/67/rv+u/6//sv+0/7X/t/+5/7r/u/+8/73/v//D/8X/yP/K/87/
0f/T/9X/1//Y/9r/2//d/9//4f/h/+T/5P/l/+j/6f/p/+n/6f/q/+r/6v/r/+z/7f/t
/+3/7f/t/+z/7P/s/+z/7P/s/+z/7P/s/+z/7P/s/+z/7P/s/+z/7f/t/+3/7f/u/+7/
7f/t/+3/7f/t/+3/7f/u/+z/7P/s/+3/7f/t/+3/7v/s/+z/7P/s/+z/6//r/+z/7f/t
/+z/7P/s/+z/7P/s/+v/7P/s/+z/7P/s/+z/7P/q/+r/6v/q/+r/6v/q/+r/6//r/+v/
6//p/+j/6P/o/+r/6v/p/+n/5//m/+b/5//n/+b/5v/m/+b/5v/m/+b/5f/l/+X/5f/l
/+X/5P/k/+P/4//j/+L/4v/j/+P/4//j/+P/4//i/+D/4P/g/+D/4v/i/+L/4v/h/+H/
4f/g/+D/4P/g/+D/4P/g/+D/3//f/9//3//f/+D/4P/h/+H/3//e/97/3v/e/97/3v/e
/97/3v/e/97/3v/d/93/3f/e/97/3v/e/9z/3P/c/9z/3P/c/9z/3P/e/97/3v/e/9z/
3P/c/9z/3P/c/9z/3P/c/9z/3P/c/9z/3P/c/9z/3P/c/9z/3P/a/9r/2v/a/9z/3P/c
/9z/3P/c/9z/3P/c/9z/3P/c/9r/2v/a/9r/2v/a/9r/2v/a/9r/2v/a/9r/2v/a/9r/
2v/a/9r/2v/a/9r/2v/a/9j/2P/Y/9f/2f/Z/9n/2f/Z/9n/2f/a/9r/2//d/97/3f/f
/+D/4P/g/+L/4//k/+X/5v/m/+X/5f/l/+X/5f/k/+L/3//e/9z/2f/Y/9b/1f/U/9T/
1P/U/9P/0v/S/9L/0f/Q/9D/z//R/9H/0v/U/9T/1v/W/9b/1v/W/9b/1v/W/9b/1v/X
/9f/1v/W/9b/1v/W/9b/1v/X/9f/1//X/9f/2f/d/+P/6v/z/wEAEAAZACMALAAvAC8A
LwAsACAACgDs/8j/pf+A/1//Xv+L/73/1f/a/+f/AQAWACYAMQA8AEcAUwBcAGcAdACD
AJEAoACzAMkA4gD7ABUBLwFBAUsBUwFYAVYBVQFbAV0BRwEZAe8AzgCmAHEASQAwACAA
EgAMAAUA+//0/+//6//p/+f/4//g/+D/3v/b/9j/1f/V/9X/0v/T/9P/0v/R/9H/0P/O
/83/zf/N/83/zf/M/8z/zP/L/8z/zP/M/8v/yv/K/8n/yf/J/8j/yP/I/8j/yP/G/8X/
xf/F/8X/xP/E/8T/wv/C/8L/wf/A/7//vv+9/7z/u/+6/7n/uP+2/7X/s/+y/7D/rv+t
/6v/qP+n/6f/pv+l/6T/ov+i/5//nf+d/57/n/+g/53/nP+b/5r/mf+Z/5n/mv+b/53/
n/+g/6H/ov+i/6T/pf+o/6r/q/+t/6//sP+y/7T/tv+5/73/v//C/8T/xP/H/8n/y//Q
/9L/1f/X/9n/2//d/93/3v/e/9//4v/j/+P/4//j/+P/4v/h/+H/5P/l/+X/5f/j/+P/
4v/i/+T/5P/k/+T/5P/k/+T/5P/i/+L/4v/i/+T/5P/l/+X/4//j/+T/5P/j/+P/4//j
/+X/5f/l/+b/5P/k/+T/5f/l/+X/5f/m/+b/5v/m/+b/5v/l/+X/5v/n/+f/5v/m/+j/
6P/o/+j/6P/q/+v/7P/s/+z/7P/s/+r/6v/q/+r/7P/s/+z/7P/r/+v/6//r/+v/6v/q
/+r/7P/s/+v/6//r/+r/6v/r/+v/6v/q/+r/6P/o/+j/6P/n/+f/5//n/+n/6f/o/+j/
5//n/+f/5v/o/+n/6f/p/+n/6f/p/+j/6v/q/+r/6v/q/+r/6v/q/+n/6f/p/+j/6f/q
/+v/7P/q/+r/6v/p/+v/6//r/+v/6v/q/+v/6//p/+j/6P/o/+r/6v/q/+r/6v/q/+r/
6v/q/+n/6f/p/+z/7P/q/+r/6v/q/+r/6v/q/+r/6v/q/+j/6P/o/+j/6v/q/+r/6v/q
/+r/6v/q/+z/7P/s/+z/6v/q/+r/6v/o/+j/6P/o/+j/6P/o/+j/6f/q/+v/7P/q/+r/
6v/q/+v/7P/t/+7/7v/u/+7/7v/s/+z/7P/s/+z/7P/s/+z/7P/s/+z/7P/s/+z/7P/s
/+z/7P/s/+z/7P/s/+z/7P/u/+7/7v/u/+z/7P/s/+z/7P/s/+z/7P/s/+z/7P/s/+v/
6//r/+v/7f/t/+3/7f/u/+7/7//x//L/8//1//b/9P/0//b/9//6//v//P/8//v/+//7
//v/+//6//j/9f/0//L/7//u/+r/5//m/+b/5v/m/+X/5P/m/+b/5f/k/+T/5f/n/+f/
6P/o/+j/6v/q/+r/6v/q/+j/6P/o/+j/6f/r/+z/7P/s/+z/7P/s/+z/7P/t/+3/7//t
/+3/7//x//X//P8FABEAHgArADUAPgBFAEUARwBGADwALAAQAO7/yf+i/4P/eP+V/8//
9f8CAA0AHwA0AEgAUwBYAGEAaQB0AH8AigCXAKUAtADFANcA7AADARsBNQFPAWMBawFw
AXQBbwFvAXsBgwF3AVMBLgEQAecAsQB+AFwASAA4AC0AJQAcABUADwANAAsACQAGAAQA
AgD///z/+f/5//n/9v/3//f/9v/1//X/9P/y//H/7//v/+//7//u/+7/7v/t/+r/6v/q
/+n/6f/q/+r/6//r/+r/6v/q/+r/6v/o/+f/5//n/+f/5v/m/+b/5P/k/+b/5f/k/+P/
4P/f/97/3f/e/93/3P/a/9v/2f/Y/9b/1v/V/9P/0P/Q/8//zf/L/8z/yv/K/8f/xv/F
/8X/xf/G/8P/wv/B/8D/v/+//7//wf/B/8L/w//E/8X/xv/G/8b/x//K/8z/y//N/8//
0P/R/9L/0//V/9n/2//e/+D/4P/j/+X/5//q/+z/7//x//P/9f/3//f/+v/6//v//v//
/////////wAAAAAAAAEAAAABAAEAAQABAAEAAAAAAAAAAAAAAAAAAgACAAIAAgAAAAAA
AAAAAAIAAgADAAMAAQABAAIAAgABAAEAAQABAAMAAwADAAQAAgACAAIAAwACAAEAAAAA
AAIAAgACAAIAAAD/////AAACAAMAAwAEAAIAAgACAAIAAQACAAIAAgACAAIAAgACAAIA
AgACAAIAAgACAAIAAgD//////////wEAAAAAAAAAAAAAAP////////7//v///wEAAAAA
AAAA/v/+//7//v/7//v/+//7//3//f/8//z/+//7//v/+v/6//v/+//7//v/+//7//r/
+v/6//r/+v/6//r/+v/6//f/9//3//b/9v/2//b/9v/2//b/9v/1//X/9f/1//X/9f/2
//j/+f/2//T/8//y//T/9P/0//T/8v/y//L/8v/y//H/8f/x//L/8P/w//L/8P/w//D/
8P/y//L/8v/y//H/8P/v/+7/8P/w//D/8P/w//D/8P/w/+//7v/t/+z/7v/u/+7/7v/u
/+7/7v/u/+z/7P/s/+z/7P/s/+z/7P/q/+r/6v/q/+r/6v/q/+r/6P/o/+j/6P/q/+r/
6v/q/+r/6v/q/+n/5//n/+f/5//p/+n/6f/q/+n/6f/q/+r/6//t/+7/7v/s/+7/7//w
/+//8P/w/+//8P/x//L/8//y//D/7f/s/+r/5//m/+T/4//i/+L/4v/h/9//3f/c/9z/
2//a/9r/2f/b/9v/3P/e/97/4P/g/+D/4P/g/+D/3v/e/97/3v/f/9//3v/e/97/3v/e
/97/3P/d/93/3f/d/93/3f/f/+H/5v/t//X/AAANABkAIAAnACkAKQAoACQAGAAGAOr/
x/+k/3//Xv9h/5H/zf/s//X/AwAYACwANwA8AD0AQwBMAFUAXABnAHUAgACNAJ0AsgDF
ANsA8wANAScBOQFCAUoBTwFRAVMBWQFhAVUBMgEKAekAwQCIAFYANgAiABMACQACAPn/
8f/t/+f/4//g/97/3P/Z/9b/0//T/9P/0P/N/83/zP/L/83/zP/K/8n/x//H/8f/x//G
/8b/xv/F/8T/xP/E/8P/wv/C/8H/wf/B/8D/wP/A/8D/wP++/73/u/+7/7v/uv+6/7r/
uP+4/7b/tf+0/7P/sv+x/7D/r/+u/63/rP+q/6n/p/+m/6T/ov+h/5//nP+a/5n/l/+V
/5b/lP+U/5H/kP+P/4//j/+O/4v/iv+J/4j/h/+H/4f/h/+H/4j/if+K/4v/jP+M/47/
j/+S/5T/lf+X/5n/mv+d/57/n/+h/6P/pf+o/6r/rP+v/7H/s/+2/7j/u/+9/7//wf/D
/8P/xv/G/8f/yv/L/8v/y//L/83/zP/L/8v/zP/N/83/zf/N/83/zP/M/8z/zP/M/8z/
zP/M/8z/zP/M/8z/zP/M/8r/yv/L/8v/yf/J/8r/yv/L/8v/y//L/8n/yf/J/8r/yv/K
/8r/y//J/8n/yf/K/8j/yP/I/8j/yv/J/8n/yv/K/8n/x//G/8b/xv/G/8b/xP/G/8f/
yP/G/8b/xv/G/8b/xv/G/8b/xf/E/8P/wv/D/8P/w//D/8H/wP/A/8D/wP/A/7//v/+/
/77/vv+//7//vv++/77/vv++/77/vv+9/73/vf+9/7v/u/+6/7r/u/+7/7v/uv+4/7n/
uf+5/7n/uf+5/7j/tv+2/7b/tv+2/7b/tv+2/7X/tf+1/7T/tP+0/7T/tP+0/7T/tP+z
/7H/sf+x/7H/sv+y/7P/s/+x/7D/sP+w/7D/sP+w/7D/sP+w/7D/sP+u/63/rf+t/67/
rv+u/67/rv+u/67/rv+s/6z/rP+s/67/rv+u/67/rP+s/6z/rP+s/6z/rP+s/6z/rP+s
/6z/qv+q/6r/qv+v/7L/tf+4/7j/uP+4/7j/tv+2/7b/tv+2/7b/tv+2/7T/tP+0/7T/
tv+2/7b/tv+0/7T/tP+0/7T/tP+0/7T/s/+z/7P/s/+z/7P/s/+z/7T/tP+1/7f/tv+3
/7n/uv+8/7z/vv+//8D/wf/C/8L/v/+//7//v/+//77/vP+5/7b/tP+x/7D/r/+t/63/
rv+u/67/rf+s/6z/rP+r/6r/qv+r/63/rf+s/6z/rP+u/67/rv+u/67/rv+u/67/rv+s
/63/rf+s/67/rv+u/67/rP+s/63/rf+t/6v/rf+x/7P/t//A/8f/0//i/+//+f8CAAkA
CwALAAYA+v/m/8r/pv+B/1z/O/8y/1P/h/+j/6j/s//L/+L/8v///wwAFwAjACwANwBC
AFMAYQByAIUAnQCyAM0A5wABAREBHQElASwBKgEnAS0BKwERAeMAuQCYAGwAOQARAPr/
6v/c/9T/zf/F/77/u/+3/7P/r/+r/6j/pv+k/6H/nv+e/5//oP+e/53/nf+c/5v/m/+a
/5j/l/+Z/5n/mf+Z/5b/lv+W/5X/lP+U/5T/k/+U/5T/k/+T/5H/kP+Q/5D/kv+S/5D/
j/+N/43/jf+M/4z/jP+K/4r/iP+H/4b/hf+E/4P/gv+B/4D/f/9+/3z/e/95/3j/dv90
/3P/cf9u/2z/a/9p/2f/aP9m/2b/Y/9r/3P/fP+F/5P/m/+l/6//tP+3/7v/v//B/8P/
xv/J/8z/z//S/9T/2P/b/+D/5P/n/+n/6//s/+//8v/1//n//P///wMABgAIAAsADQAP
ABQAFgAZABsAHQAfACEAIQAmACYAJwAqACsAKwArACsALAAsACwALQAwADEAMQAxAC8A
LwAuAC4ALwAwADEAMgAyADIAMgAyADQANAA0ADQANgA2ADcANwA1ADUANgA2ADYANwA4
ADkAOQA5ADkAOgA6ADoAOgA7ADkAOQA5ADoAPAA8ADwAPAA6ADkAOQA6ADwAPQA9AD4A
PAA8ADwAPAA+AEIARQBIAEwATgBQAFIAUwBUAFUAVgBUAFQAVABUAFMAUwBTAFMAUwBS
AFIAUgBSAFIAUQBRAE8ATgBOAE8AUQBQAFAAUABOAE4ATgBOAE0ATQBNAE0ATQBNAEwA
TABLAEsASwBKAEoASwBLAEsASwBLAEsASgBIAEgASABIAEgASABIAEgARwBHAEcARgBG
AEYARgBGAEUARABDAEEAQgBDAEQARQBCAEIAQwBDAEMAQgBCAEIAQABAAEAAQABAAEAA
QABAAEIAQQBBAEEAQAA+AD4APAA+AD4APgA+AD4APgA+AD4APAA8ADwAPAA8ADwAPAA8
ADoAOgA6ADoAPAA8ADwAPAA7ADoAOQA4ADgAOAA4ADgAOAA4ADgAOAA4ADgAOAA4ADYA
NgA2ADYANgA2ADYANgA2ADYANgA2ADYANQA1ADUANQA1ADUANQAzADQANAA1ADcAOAA5
ADsAOgA6ADoAPAA9AD4APwBAAD4APQA9AD0APwA/AD4APAA5ADgANgAzADAALgArACoA
LAAsACwAKwApACgAJwAlACIAIgAjACUAJwAoACgAKAAqACoAKgAqACoAKgAqACoAKAAo
ACkAKQAoACgAKAAoACYAJgAmACcAJQAlACUAJQApACsALQAyADkAQQBMAFcAYQBoAG8A
cQBxAHAAagBaAEQAKAAFAOD/vf+o/7n/7/8hADgARQBVAGwAfACFAIgAjQCRAJgAoQCq
ALMAwQDMANcA6QD8AA8BIwE3AVEBaQF7AYYBjgGTAZEBkQGZAaEBlQF2AVQBNQENAdYA
qACGAG4AXwBVAEwARQA9ADUAMQAtACwAKAAmACMAIAAfAB8AHwAcABkAGQAYABcAFwAW
ABQAEwARABEAEQARABAAEAAQAA8ADgAOAA4ADQAKAAoACQAJAAkACAAIAAgABgAGAAQA
AwADAAMAAwACAAIAAgAAAAAAAAD///7//f/6//n/+P/3//j/9//2//T/8//x//D/7v/u
/+3/6//o/+T/4//h/9//3v/c/9z/2f/Y/9f/1//X/9f/0//R/8//0P/P/8//z//P/8//
0P/R/9D/0f/S/9L/0v/T/9b/2P/Z/9v/3f/e/+D/4v/k/+f/6f/r/+7/8P/w//P/9f/3
//z//v8BAAMAAwAFAAcABwAMAAwADQAQABEAEQARABEAEgASABIAEwAUABUAFQAVABMA
EwASABIAFAAUABQAFAAUABQAFAAUABIAEgASABIAFAAUABUAFQAUABMAEwASABMAEwAT
ABMAEQARABEAEgASABIAEgATABEAEQARABIAEAAQABAAEAASABEAEQASABEAEQAQABAA
EAAQABAAEAAOABAAEQASABEAEAAPAA4ADgAOAA4ADgAMAAwADAAMAAsACwALAAsADQAM
AAwADAAMAAwACwALAAsACgAKAAsACwAKAAoACgAIAAgACAAIAAkACQAJAAkABwAHAAYA
BgAFAAUABQAEAAQABQAFAAUABQAFAAUABAAEAAQABAAEAAQABAAEAAQAAwADAAMAAgAA
AAAAAAAAAAAAAAAAAP//AQABAAEAAQD+//7//////wEAAAAAAAAAAAAAAAAAAAD+//7/
/v/+/wAA/////////v/+//7//v/+//7//v/+//7//v/+//7//v/+//7//v/+//7//v/+
//z//P/8//z//P/8//z//P/6//r/+v/6//z//P/8//z//P/8//z//P/5//n/+f/5//v/
+//7//v//P/8//3///8AAAEAAwAEAAYABgAIAAkACQAJAAkACAAJAAkACQAJAAcABgAE
AAEAAgAAAP3//P/6//f/9v/2//T/9P/z//L/9P/0//P/8v/w//H/8//z//T/9P/0//b/
+P/4//j/+P/2//b/9v/2//j/+f/5//j/+P/4//j/+P/4//j/+f/5//n/+//7//v//f8B
AAgADwAdACwAOQBDAEwAUQBRAFMAUgBKADoAIAD+/9n/tP+R/37/lf/L//X/AAAJAB0A
NABGAFMAXABlAG8AegCHAJAAnwCvAL4AzQDjAPoAEQErAUcBYQFvAXkBgAGEAX8BgQGH
AYMBYQExAQoB6AC5AIcAYgBMADwAMAApACMAHAAVABEADQAJAAUABAACAAAA/f/6//n/
+f/5//b/9f/1//T/8//1//T/8v/x//H/8f/x//H/8P/w//D/7//w//D/8P/v/+7/7v/t
/+3/7//u/+7/7v/s/+z/6v/p/+v/6//r/+r/6v/q/+j/6P/m/+X/5P/j/+P/4//j/+P/
4P/f/97/3P/b/9n/2P/W/9b/1f/T/9D/zv/N/8v/yf/K/8j/yP/F/8T/w//D/8P/xP/B
/8D/v//A/7//v/+//7//v//A/8H/w//F/8f/yP/I/8n/zP/O/9H/0//V/9b/2P/a/9z/
3//j/+X/6P/q/+3/8f/0//f/+P/6//3///8DAAUABwAHAAoACgALAA4ADQANAA0ADQAO
AA4ADgAPAA4ADwAPAA8ADwAPAA4ADgAOAA4ADgAOAA4ADgAOAA4ADgAOAA4ADgAOAA4A
DwAPAA8ADwAQABAADwAPAA8ADwAPAA8ADwAQABAAEAAQABEADwAPAA8AEAAQABAAEAAQ
ABAADwAPABAADwAPAA4ADgAQABAAEAAQAA4AEAARABIAEAAQABAAEAAQABAAEAAQAA4A
DgAOAA4ADQANAA0ADQANAAwADAAMAAwADAALAAsACwAKAAoACwALAAoACgAKAAoACgAK
AAoACQAJAAkACQAJAAkACAAIAAkACQAJAAgABgAHAAcABwAHAAcABwAGAAYABgAGAAYA
BgAGAAYABgAFAAUABQAEAAQABAAEAAQABAAEAAQAAwADAAMAAwADAAIAAgADAAMAAwAC
AAIAAgAAAAAAAAAAAAAAAAAAAAAAAAD////////+//7//v/+//7//v/+//7//v/+//7/
/v8BAAIAAwAEAAQABAAEAAQABAAEAAQABAAEAAQABAAEAAQABAAEAAQABgAGAAYABgAG
AAYABgAGAAgACAAIAAgACAAIAAgACAAIAAgACAAIAAoACgAKAAoADAAMAAwADAANAA0A
DQANAA8ADwAPAA8AEAAQABEAEwAWABcAGQAaABwAHAAeAB8AIAAhACIAIgAhACEAIQAh
ACEAIAAeABsAGgAYABUAFAASAA8ADgAOAAwADAALAAoACgAKAAkACAAKAAsADQANAA4A
DgAOABAAEAAQABAAEAAQABAAEAAQABIAEwATABIAEAAQABAAEAASABIAEwATABMAEQAR
ABMAFwAdACQALQA3AEgAUwBbAGQAaQBpAGkAaABeAEwAMgAQAOn/xP+l/6L/yf8DACUA
MgA/AE8AYgByAH0AhACLAJUAnACnALQAwQDNANwA7QADARYBLQFHAV8BeQGLAZMBmAGc
AZkBmQGlAasBnQF3AVIBMAEFAc0AmgB4AGQAVgBLAEMAPAAzAC8AKwApACcAIgAgAB4A
GwAYABUAEwARAAwACQAJAAgABwAHAAYABAADAAMAAwADAAMABAAEAAQAAwAAAAAAAAD/
//7//v/9//3////+//7//v/8//z/+v/5//v/+//7//r/+P/4//b/9v/2//X/9P/z//L/
8f/w/+//7v/t/+z/6v/r/+n/6P/m/+T/4//h/97/3f/d/9z/2//Y/9b/1v/T/9L/0f/R
/9H/0f/P/8//z//Q/8//z//P/8//z//Q/9H/0P/R/9L/0v/U/9X/2P/a/9v/3f/f/+D/
4f/i/w==
         </WaveFormData>
      </LeadData>
      <LeadData>
         <LeadByteCountTotal>10000</LeadByteCountTotal>
         <LeadTimeOffset>0</LeadTimeOffset>
         <LeadSampleCountTotal>5000</LeadSampleCountTotal>
         <LeadAmplitudeUnitsPerBit>4.88</LeadAmplitudeUnitsPerBit>
         <LeadAmplitudeUnits>��V</LeadAmplitudeUnits>
         <LeadHighLimit>2147483647</LeadHighLimit>
         <LeadLowLimit>268435456</LeadLowLimit>
         <LeadID>V2</LeadID>
         <LeadOffsetFirstSample>0</LeadOffsetFirstSample>
         <FirstSampleBaseline>0</FirstSampleBaseline>
         <LeadSampleSize>2</LeadSampleSize>
         <LeadOff>FALSE</LeadOff>
         <BaselineSway>FALSE</BaselineSway>
         <ExcessiveACNoise>FALSE</ExcessiveACNoise>
         <MuscleNoise>FALSE</MuscleNoise>
         <LeadDataCRC32>3138820614</LeadDataCRC32>
         <WaveFormData>
7f/u//D/8f/y//L/8v/0//b/+P/7//z/+f/4//f/9v/1//L/8P/w//D/8P/v/+7/7f/t
/+7/7v/w/+z/6v/o/+X/5P/j/+P/4//j/+P/5P/m/+b/6P/q/+r/6v/q/+r/6v/p/+n/
6f/n/+f/5//n/+j/5//n/+f/5//n/+n/6f/p/+n/7P/r/+//9v///w0AJgBBAFMAYAB1
AJIAvwD5ADYBaQGNAZ8BoQGZAXEBHQG5AGoALQDu/8X/vf/F/9L/4P/v//j//v8CAAYA
CwARAB0AKwA2AD4ARgBPAEoAQABBAEwATgBQAE0AOgAjABUABgD3/+P/zf/E/8T/wf+/
/8H/xv/K/9T/3v/j/+r/7//x//D/7v/s/+v/6//r/+v/6//q/+r/6v/q/+r/6v/r/+n/
6f/o/+j/6P/o/+j/6P/q/+r/6f/p/+n/6f/p/+n/6f/q/+r/6v/q/+n/6f/p/+n/6f/p
/+n/5//n/+f/5//n/+f/5//n/+b/5v/m/+X/5f/l/+T/4//i/+H/4P/f/97/3f/c/9r/
1//V/9X/0v/T/9H/z//P/83/zP/L/8r/yf/I/8j/yP/I/8f/x//H/8n/yf/K/8v/zP/N
/8//0P/P/9H/0//W/9r/3f/g/+P/6P/r/+7/8v/3//v///8BAAQABgAKAA0AEgAVABYA
GQAdAB0AHgAfAB8AHwAfAB0AHAAbABsAGQAXABYAFQASABEADwANAA0ADAAKAAkACAAJ
AAgABwAGAAUABQAFAAQABAAEAAQAAwADAAIAAgACAAMAAwADAAMAAQABAAEAAAAAAAEA
AQABAP////8AAAAAAgACAAIAAgADAAMAAwAEAAQABAAEAAQABQAFAAUABQAFAAUABgAG
AAYABgAGAAYACAAIAAgACAAIAAgACAAIAAgACAAHAAcABwAHAAcABgAIAAcABgAGAAYA
BAAEAAUABQADAAIAAgAEAAMAAgACAAAAAAD///7//v/+//7//f/9//3//P/8//v/+v/6
//r/+P/4//j/+P/2//b/9v/1//X/9f/1//T/9P/0//P/8//z//P/8//y//T/9P/0//P/
8//y//L/8v/y//L/8v/y//L/8v/y//L/8f/x//H/8f/u/+7/7v/u/+7/7v/u/+7/7v/u
/+3/7f/v/+//7//v/+//7//v/+7/7v/u/+7/7v/u/+7/7v/u/+z/7P/s/+z/7P/s/+z/
7P/s/+z/7P/s/+z/7P/s/+z/7P/s/+z/7P/r/+r/6f/o/+j/6P/o/+j/5v/m/+b/5v/o
/+j/6P/o/+j/6P/o/+j/6P/o/+j/6P/o/+j/6P/o/+j/6P/o/+j/5v/m/+b/5v/m/+b/
5v/m/+b/5v/m/+b/6P/o/+j/6P/m/+b/5v/m/+j/6P/o/+j/5v/m/+b/5v/o/+j/6P/o
/+j/6P/o/+j/5v/m/+b/5v/m/+b/5v/m/+j/6P/o/+r/6//s/+3/7v/x//L/9P/1//T/
9P/0//b/9//4//r/+v/3//b/9f/0//P/8P/u/+7/7v/u/+3/7P/r/+v/7P/s/+z/6P/m
/+T/5f/k/+P/4//j/+P/4//k/+T/5P/m/+j/6P/o/+j/6P/o/+f/5//n/+f/5//n/+f/
5P/j/+P/4//l/+X/5//n/+f/5//o/+3/8f/6/wkAIQA8AE8AXQBwAJEAwgAFAUkBggGx
AcsB1wHXAa8BSwG9ADkA1v+J/1j/T/9b/2//jP+s/8H/zP/W/+L/7P/z////CwARABgA
JgAqACEAGgAgACUAIgAaAAwA/f/w/+X/2f/I/7n/t/+7/7z/vv/B/8f/zf/Y/+D/5v/s
//H/8v/v/+//7v/u/+7/7f/t/+3/7f/t/+z/7P/s/+z/7P/s/+3/7f/t/+z/7P/s/+z/
7P/s/+z/7P/r/+v/6//r/+v/6//r/+z/7P/s/+z/6//r/+v/6//r/+v/6//r/+v/6//r
/+3/7f/t/+3/6v/q/+r/6f/p/+n/6P/n/+b/5f/k/+P/4v/h/+D/3v/b/9n/2f/W/9X/
0//R/9H/z//O/83/zP/N/8z/zP/M/8z/y//L/8v/zf/N/87/z//O/8//0f/S/9X/1//Z
/9z/4P/j/+b/6f/w//P/9v/6//3/AQAFAAcADAAOABIAFQAWABkAGgAdAB8AHwAgACEA
IQAhACEAHwAcABsAGwAZABcAFgAVABIAEQAPAA0ADQAMAAoACQAIAAcABgAFAAQAAQAB
AAEAAAAAAAAAAAD//////v/+//7/AQABAAEAAQABAAEAAQAAAAAAAQABAAEAAQABAAIA
AgAEAAQABAAEAAMAAwADAAQABAAEAAQABAAFAAUABQAFAAUABQAGAAYABgAGAAYABgAI
AAgACAAIAAYABgAGAAYABgAGAAUABQAFAAUABQAEAAIAAQAAAAAAAgAAAAAAAQADAAEA
AAAAAP7//f/8//z//P/8//v/+v/8//z//P/7//v/+//6//r/+//6//r/+v/4//j/+P/4
//j/+P/4//f/9f/1//X/9P/0//T/8//z//X/9f/1//T/8v/y//L/8f/z//L/8v/y//L/
8v/y//L/8v/y//L/8v/x//H/8f/x//L/8v/y//L/8v/y//L/8v/w//D/7//v/+//7//v
/+//8f/z//H/8P/u/+7/7v/u/+7/7v/u/+7/7P/s/+z/7P/t/+7/7//w/+7/7v/u/+7/
8P/w//D/8P/w//D/8P/w/+7/7v/u/+7/7v/u/+7/7v/w//D/8P/w/+7/7v/u/+7/7v/u
/+7/7v/u/+7/7v/u//D/8P/w//D/7v/u/+7/7v/u/+7/7v/u/+z/7P/s/+z/7v/u/+7/
7v/w//D/8P/w//D/8P/w//D/7v/u/+7/7v/u/+7/7v/u/+7/7v/u/+7/7v/u/+7/7v/s
/+z/7P/s/+7/7v/u/+7/7v/u/+7/7v/u/+7/7v/u/+7/7v/u/+7/7v/u/+7/8P/v//D/
8f/y//X/9v/4//n/+v/6//r//P/7//z//v/+/////v/9//z/+//4//b/9v/2//b/9f/0
//P/8//0//T/8v/u/+z/6v/p/+j/5//n/+n/6f/p/+r/6v/q/+z/7v/u/+7/7v/u/+z/
6//r/+v/7P/t/+7/7//s/+v/6//r/+3/7f/v/+//7//v//D/8//3/wAACwAdADgATwBd
AG4AiwC0AOsAKwFkAZEBrQG1AbUBnwFfAf0AnwBSAAsAzv+3/73/x//U/+T/8//8/wAA
BgAKAA0AFwAlADEAOABAAEwASwBCAD4ARQBMAE4ATgBDAC4AGwANAAAA7//Z/8v/yv/G
/8P/xf/J/87/1P/e/+j/7f/y//f/9//2//T/9P/z//P/8//z//P/8v/y//L/8P/w//D/
8f/x//H/8P/w//L/8v/y//L/8v/y//H/8f/v/+//7//v//H/8v/y//L/8P/v/+//7//v
/+//7//v/+//7//v/+//7//v/+//7//u/+7/7v/t/+v/6//q/+n/5v/l/+T/4//k/+P/
4v/g/93/2//b/9j/1//V/9P/0//T/9L/0f/Q/8//zv/O/87/zv/N/83/zf/N/83/zv/P
/9D/0f/T/9T/1//Z/9v/3v/i/+X/6P/r/+7/8f/0//j//f8BAAUABwAMAA4AEgAVABYA
GQAaAB0AHwAfACAAIQAjACMAIwAhACAAHwAfAB0AGwAaABkAFgAVABMAEQARAA4ADAAL
AAoACQAIAAcABgAFAAUABQAEAAIAAgACAAEAAwACAAIAAgADAAMAAwADAAEAAQABAAAA
AAABAAEAAQD/////AAAAAAIAAgACAAIAAwADAAMABAAEAAQABAAEAAMAAwADAAMAAwAD
AAQABAAEAAQABAAEAAQABAAEAAQABgAGAAYABgAIAAgABwAHAAcABwAHAAYABgAFAAQA
BAAEAAIAAgADAAMAAQAAAAAAAAD///7//v/+//7//f/8//r/+v/6//n/+//7//r/+v/3
//b/9v/2//b/9v/2//b/9P/0//T/8//z//P/8//y//L/8v/x//H/8f/x//H/8P/w//D/
8P/v/+//7v/u/+7/7v/u/+7/7v/u/+7/7v/u/+3/7f/t/+3/7P/s/+z/7P/s/+z/7P/s
/+z/7P/r/+v/6//r/+v/6//r/+v/6//q/+r/6v/q/+r/6v/q/+r/6v/q/+r/6v/q/+r/
6v/q/+r/6v/q/+r/6v/o/+j/6P/o/+j/6P/o/+j/6P/o/+j/6P/o/+j/6P/o/+j/6P/o
/+j/6P/o/+j/6P/o/+j/6P/o/+b/5v/m/+b/5v/m/+b/5v/m/+b/5v/m/+b/5v/m/+b/
5v/m/+b/5v/m/+b/5v/m/+b/5v/m/+b/5v/m/+b/5v/m/+b/5v/o/+n/6v/r/+z/7//w
//L/8//y//L/8v/0//X/9v/4//j/9//2//X/9P/z//D/7v/u/+7/7v/t/+z/7f/t/+7/
7v/u/+r/6P/m/+P/4v/h/+H/4f/h/+H/4v/i/+L/5P/m/+b/5v/m/+b/5v/l/+X/5f/l
/+X/5f/l/+T/4//j/+P/4//j/+X/5f/l/+f/6P/t//P/+v8JACEAPABNAFkAbgCNAL4A
AQFDAXwBpwG/AcsByQGbATMBpQArANT/kf9m/1//a/99/5r/uP/J/9T/3v/o//D/+f8F
AA0AEwAeACwAMAAnACIAJgApACYAIAASAAUA+P/t/9//zP+//7v/vf+8/77/w//J/83/
1v/g/+b/7P/v//D/7f/t/+z/6v/s/+v/6//r/+v/6//q/+r/6v/q/+r/6v/r/+v/6//q
/+r/6v/q/+r/6v/q/+r/6f/p/+v/6//r/+v/6f/q/+r/6v/s/+v/6//r/+v/6//r/+v/
6//r/+v/6//p/+n/6f/p/+r/6v/q/+n/6f/p/+j/5//m/+X/5P/j/+D/3//e/9z/2//Z
/9n/1v/V/9P/0f/R/9H/0P/P/87/y//K/8r/yv/K/8n/yf/J/8n/yf/K/8v/zP/N/8//
0P/T/9X/1//a/97/4f/k/+f/7P/v//L/9v/7////AwAFAAoADAAQABMAFAAXABgAGwAd
AB0AHgAfAB0AHQAdABsAGAAXABcAFQARABAADwAMAAsACQAHAAcABgAEAAMAAgADAAIA
AQAAAP////////7//v/+//7//f/9//z//P/8//3//f/9//3//f/9//3//P/8//3//f/9
//////8AAAAA/v/+//7//v////////8AAAAAAAAAAAAAAQABAAEAAQABAAEAAgACAAIA
AgACAAIAAAAAAAAAAAACAAIAAgACAAAAAAD/////AQABAAEAAAD+//3//P/8//z/+v/6
//v/+//5//j/+P/4//f/9v/2//b/9v/1//T/9P/0//T/8//z//P/8v/y//H/8P/w//D/
8P/w//D/8P/w//D/8P/v/+//7//v/+7/7v/u/+3/7f/r/+v/6//q/+z/7P/s/+v/6//q
/+r/6v/q/+r/6v/q/+r/6v/q/+r/6f/p/+n/6f/o/+j/6P/o/+j/6P/o/+j/6P/o/+f/
5//n/+f/5//n/+n/6f/n/+j/5v/m/+b/5v/m/+b/5v/m/+b/5v/m/+b/5v/m/+b/5v/m
/+b/5v/m/+T/5P/k/+T/5P/k/+T/5P/i/+L/4v/i/+T/5P/k/+T/4v/i/+L/4v/g/+D/
4P/g/+H/4v/j/+T/5P/k/+T/5P/k/+T/5P/k/+L/4v/i/+L/4v/i/+L/4v/i/+L/4v/i
/+T/5P/k/+T/5P/k/+T/5P/i/+L/4v/i/+L/4v/i/+L/4v/i/+L/4v/k/+T/5P/k/+L/
4v/i/+L/4//k/+X/5v/o/+n/6v/r/+z/7f/u//D/8//0//T/9P/4//n/+v/8//z/+//6
//n/+P/3//T/8v/y//L/8v/x//D/7//v//D/8P/w/+z/6v/q/+n/6P/n/+n/6f/p/+n/
6P/o/+j/6v/s/+z/7P/s/+r/6v/p/+n/6v/r/+z/7f/t/+z/6//r/+v/6//r/+3/7f/t
/+//8P/z//f//v8JAB0ANgBNAFkAbACLALgA9QA9AX4BtwHbAe0B9wHpAacBNQG5AEgA
2/+Q/3n/f/+N/6b/wv/X/+T/6P/u//T/+/8FAA8AGQAeACYALAAlABgAFgAdACIAIgAc
AA0A+P/n/93/1P/D/7P/sf+y/7T/uf+//8X/zP/W/+L/6v/x//j/+//7//r/+v/6//n/
+f/5//n/+v/6//v//P/6//r/+v/7//v/+//6//r/+v/6//r/+v/6//r/+f/5//n/+f/5
//n/+//8//z//P/6//n/+f/5//v/+//7//v/+//7//v/+//5//n/+f/5//j/+P/4//f/
9//3//b/9f/0//P/8v/x//L/8f/w/+7/6//p/+n/5v/l/+P/4f/h/+H/4P/f/97/2//a
/9r/2v/b/9v/3P/d/93/3f/e/9//3v/f/+H/4v/k/+f/6v/u//D/8//2//n//P///wIA
BgALAA8AEwAVABoAHAAgACMAJgApACoALQAvAC8AMAAxADMAMwAzADEALgAtAC0AKwAp
ACgAJwAkACMAIQAfAB8AHgAcABsAGgAZABgAFwAWABUAFQAVABQAFAAUABQAEwATABIA
EgASABUAFQAVABUAFAATABIAEAAQABEAEQARABMAEwAUABQAEgASABIAEgARABEAEQAS
ABMAFAAVABYAFQAVABUAFQAXABcAGAAYABYAFgAWABYAFgAWABYAFgAWABYAFgAWABYA
FgAVABUAEwATABMAEgAUABMAEgASABIAEAAQABEAEQAPAA4ADgAOAA0ADAAMAA4ADgAN
AAwADAAMAAwACwALAAsACgAKAAkACAAIAAgABAAEAAQABAAEAAQABAADAAUABQAFAAQA
BAAEAAMAAwABAAEAAQAAAAIAAgACAAEA///+//7//v/+//7//v/+/wAAAAAAAAAA////
///////8//z//P/8//z//P/8//z//v/+//3//f/7//v/+//7//v//f/7//z//P/8//z/
/P/8//z//P/8//r/+v/6//r//P/8//z//P/6//r/+v/6//r/+v/6//r//P/8//z//P/6
//r/+v/6//j/+P/4//j/+P/4//j/+P/2//b/9v/2//b/9v/2//b/9v/2//b/9v/2//b/
9v/2//j/+P/4//j/+P/4//j/+P/4//j/+P/6//n/+v/7//z///8AAAIAAwACAAIAAgAE
AAUABgAIAAgACQAIAAcABgAFAAIAAAAAAAAAAAD///7//f/9//7//v8AAPz/+v/4//b/
9P/y//H/8f/x//H/8v/y//L/9P/2//j/+P/4//j/9v/1//X/9f/1//X/9f/1//T/8//z
//P/8f/x//P/8//1//P/9P/3//n//v8HABUALgBLAFsAZgB5AJYAwwD/AD4BdQGfAbMB
uwG3AZUBQQHTAHYANQD2/8f/vf/D/8z/2v/r//b//v8EAAgADQATAB0AJwAwADYAQABH
AEIAOAA3AD4AQABCAD8AMgAfABEABgD1/+H/0f/M/8r/x//H/8v/0P/W/97/5v/t//L/
9//5//j/9v/2//X/9f/1//X/9f/0//T/9P/0//T/9P/1//X/9f/0//T/8v/y//L/8v/0
//T/8//z//P/8//z//P/8f/y//L/8v/y//H/8f/x//H/8f/x//H/8f/x//H/8f/x//H/
8f/x//D/8P/w/+//7f/t/+z/6//q/+n/6P/n/+b/5f/k/+L/4f/f/9//3P/Z/9f/1f/V
/9X/1P/T/9L/z//O/87/zv/O/83/zf/N/83/zf/O/8//zv/P/9H/0v/V/9f/2f/c/97/
4f/k/+f/7P/v//L/9v/7////AwAFAAoADAAQABMAGAAbABwAHwAhACEAIgAjACUAJQAl
ACMAIgAhACEAHwAdABwAGwAYABcAFQATABMAEgAQAA8ADgALAAoACQAIAAkACQAJAAgA
BgAGAAYABQAFAAQABAAEAAUABQAFAAUABQAFAAUABAAEAAUABQAFAAUABQAGAAYACAAI
AAgACAAJAAkACQAKAAgACAAIAAgACQAJAAkACQALAAsADAAMAAoACgAKAAoACgAKAAoA
CgAKAAoACgAKAAoACgAJAAkACQAJAAkACAAIAAcABgAGAAYABAAEAAUABQADAAIAAgAE
AAMAAgACAAAAAAD///7//v/+//7//f/9//3//P/8//v/+v/6//r/+P/4//j/+P/2//b/
9v/1//X/9f/1//T/9P/0//P/8//z//P/8//y//L/8v/y//H/8//y//L/8v/w//D/8P/w
//D/8P/w//D/7//v/+//7//u/+7/7v/u/+7/7v/u/+7/7v/u/+3/7f/t/+3/7f/t/+3/
7f/t/+z/7P/s/+z/7P/s/+z/7P/s/+z/7P/s/+z/7P/s/+z/7P/s/+z/7P/s/+z/7P/s
/+z/6v/q/+r/6v/q/+r/6v/q/+r/6v/q/+r/6v/q/+r/6v/q/+r/6v/q/+j/6P/o/+j/
6v/q/+r/6v/q/+r/6v/q/+j/6P/o/+j/6P/o/+j/6P/q/+r/6v/q/+z/7f/u/+//8P/x
//L/9P/z//T/9P/0//j/+f/6//z//P/7//r/+f/2//X/8v/w//D/8P/w/+//7v/t/+3/
7v/u/+7/6v/o/+b/5f/k/+P/4//j/+P/4//k/+T/5P/m/+j/6P/o/+j/6P/o/+f/5//n
/+f/5//n/+f/5v/l/+X/5f/l/+X/5//l/+X/5//q/+3/8f/4/wMAHQA4AEsAVQBmAIcA
uAD5AD8BegGrAckB2wHdAbsBVwHDADcAzv9//0z/Q/9R/2f/iP+o/7//zP/W/+D/6P/x
////CwAPABoAKAAqACMAHgAkACcAIgAaAA4AAQD0/+f/2f/G/7n/uf+7/7r/vv/D/8f/
z//Y/+D/5v/s//H/8P/t/+3/7P/q/+r/6f/p/+n/6f/r/+r/6v/q/+r/6v/q/+v/6//r
/+r/6v/q/+r/6v/q/+r/6v/p/+n/6f/p/+n/6f/r/+z/7P/s/+7/7f/t/+3/7f/t/+3/
7f/v/+//7//v/+3/7f/t/+3/7P/s/+z/6//p/+n/6P/n/+j/5//m/+X/4v/h/+D/3v/d
/9v/2//Y/9f/1f/T/9P/0f/Q/8//zv/N/8z/zP/M/8r/yf/J/8n/y//L/8z/zf/M/83/
z//Q/9L/1f/Y/9z/4v/l/+j/6//y//X/+P/8/wEABQAJAAsAEAASABYAGQAcAB8AIAAj
ACUAJQAmACcAJQAlACUAIwAiACEAIQAfAB0AHAAbABgAFQATABEAEQAQAA4ADQAMAAsA
CgAJAAgABwAHAAcABgAGAAYABgAFAAcABgAGAAYABwAHAAcABwAHAAcABwAGAAgACQAJ
AAkACQAJAAoACgAIAAgACAAIAAcABwAHAAgACgAKAAoACgAJAAkACQAJAAkACQAKAAoA
CgAKAAoACgAKAAoACgAKAAoACgAKAAoACAAIAAcABwAFAAUABQAEAAUABQAFAAYABAAC
AAIAAwAFAAMAAgACAAAA///+//7//v/+//3//P/8//z//P/7//v/+//6//r/+f/4//j/
+P/2//b/9v/2//b/9v/2//X/9//3//f/9v/0//T/8//z//P/8//z//L/8v/y//L/8f/x
//D/8P/w//D/8P/w//D/8v/y//L/8v/x//H/8f/x//L/8v/y//L/8v/y//L/8v/w//D/
7//v/+3/7f/t/+3/7//v/+3/7v/u/+7/7v/u/+7/7v/u/+7/8P/w//D/8P/u/+7/7v/u
//D/8P/w//D/7v/u/+7/7v/s/+z/7P/s/+z/7P/s/+z/7v/u/+7/7v/w//D/8P/w/+7/
7v/u/+7/7v/u/+7/7v/s/+z/7P/s/+7/7v/u/+7/7v/u/+7/7v/s/+7/7//w//H/8v/z
//T/9v/3//j/+P/6//z//f/+//7//v/9//z//f/8//v/+P/4//j/+P/4//X/9P/z//P/
9P/0//T/8P/u/+z/6//q/+j/5//m/+X/5v/o/+n/6v/s/+7/7v/u/+7/7v/u/+3/7f/t
/+3/7f/t/+3/7P/r/+n/6f/p/+n/6//r/+v/6//u/+//8//6/wUAFQAsAEMAUwBgAHUA
lADHAAcBRAF1AZ0BrQGzAasBfQEjAbsAagAjAN7/u/+3/8H/0P/g/+//+v8CAAgADAAP
ABMAHwArADIAPABKAE8ARgA6AD0ARgBOAFIATwA+ACcAFQAIAPv/4//R/8z/zP/H/8f/
y//O/9D/2v/i/+f/6v/x//P/8P/w//L/7//v/+//7//x//D/8P/w/+7/7v/u/+//7//v
/+7/7v/s/+z/7P/s/+z/7P/r/+v/7f/t/+3/7f/r/+z/7P/s/+z/6//r/+v/6f/p/+n/
6f/p/+n/6f/p/+f/5//n/+f/5v/m/+b/5f/l/+X/5P/j/+L/4f/g/9//3P/b/9r/2P/X
/9X/1f/S/8//zf/L/8v/yf/I/8f/xv/F/8T/xP/E/8L/wf/B/8H/wf/B/8L/w//C/8P/
xf/G/8n/y//N/9D/0v/V/9j/2//i/+X/6P/s//H/9f/5//v/AgAEAAgACwAOABEAEgAV
ABgAGQAbAB0AHQAdAB0AGwAcABsAGwAZABkAGAAXABQAEwARAA8ADwAOAAwACwAKAAsA
CgAJAAgABwAHAAcABgAGAAYABgAFAAMAAgACAAIAAwADAAMAAwADAAMAAwACAAIAAwAD
AAMAAwADAAQABAAGAAYABgAGAAcABwAHAAgABgAGAAYABgAJAAkACQAJAAkACQAKAAoA
CgAKAAoACgAKAAoACgAKAAoACgAKAAoACgAKAAkACQAJAAkACQAIAAgABwAGAAYACAAG
AAYABwAFAAMAAgACAAIAAQAAAAAAAAAAAP///v/+//7//v/9//3//f/8//z/+//6//r/
+v/4//j/+P/4//j/+P/4//f/9f/1//X/9P/0//T/8//z//P/8//z//L/8v/y//L/8f/x
//D/8P/w//D/8P/w//D/8P/w//D/8P/v/+//7//v//D/8P/w//D/7v/u/+7/7v/u/+7/
7f/t/+3/7f/t/+3/7f/t/+3/7P/s/+z/7P/s/+z/7P/s/+z/7P/s/+z/7P/s/+z/7P/s
/+z/7P/s/+z/6v/q/+r/6v/q/+r/6v/q/+r/6v/q/+r/6v/q/+r/6v/q/+r/6v/q/+r/
6v/q/+r/7P/t/+7/7//w//H/8v/0//X/9v/2//b/+P/5//r//P/8//v/+v/5//j/9//0
//L/8v/y//L/8f/w/+//7//w//D/8P/s/+r/6P/n/+b/5f/j/+P/4//j/+T/5P/k/+b/
6v/q/+r/6v/o/+j/5//n/+f/5//n/+f/5//m/+X/5f/l/+X/5f/n/+f/5//p/+r/6//v
//j/AQAVADAARQBRAGAAewCkAOMAKQFoAZ0BwQHVAd0BywGDAf8AbwD+/6n/av9V/13/
bf+G/6T/vf/K/9T/3P/m/+v/9f///wUACgAYACAAGwAQABAAFQAYABQADAD///D/4//Z
/8r/uf+x/7H/tP+2/7v/v//F/87/1v/e/+T/6//u/+//6//q/+r/6v/p/+n/6f/p/+n/
6P/o/+j/6P/o/+j/6f/p/+n/6P/o/+j/6P/o/+j/6v/q/+n/6f/p/+n/6f/p/+n/6v/q
/+r/6v/p/+n/6f/r/+v/6//r/+n/6f/p/+n/6f/p/+n/6f/m/+b/5v/l/+X/5f/k/+P/
4v/h/+D/3//e/93/3P/a/9f/1f/V/9L/0f/P/83/zf/L/8r/yf/I/8X/xP/E/8T/xP/D
/8P/w//D/8P/xP/F/8T/xf/H/8j/yf/L/83/0P/U/9f/2v/d/+T/5//q/+7/9f/5//3/
//8EAAYACgANABAAEwAUABcAGQAZABoAGwAZABkAGQAXABYAFQAVABMAEQAQAA8ADAAL
AAkABwAHAAYABAADAAIAAQAAAP///v/9//3//f/8//z//P/8//v//f/8//z//P/9//3/
/f/9//////////7//v//////////////AAAAAAIAAgACAAIAAwADAAMABAAEAAQABAAE
AAUABQAFAAUAAwADAAQABAAEAAQABAAEAAQABAAEAAQABAAEAAQABAACAAIAAQABAAEA
AQABAAAAAAD///7//v/+//z//P/9//v/+f/4//j/+v/5//j/+P/2//b/9f/0//T/9P/0
//P/8//z//L/8v/z//L/8v/y//D/8P/w//D/7v/u/+7/7f/t/+3/7f/s/+z/7P/r/+v/
6//r/+v/6v/q/+r/6v/p/+v/6v/q/+r/6P/o/+j/6P/o/+j/6P/o/+f/5//n/+f/6P/o
/+j/6P/o/+j/6P/o/+b/5v/l/+X/5f/l/+X/5f/l/+P/4//i/+T/5P/k/+T/5P/k/+T/
5P/k/+T/5P/k/+T/5P/k/+T/5P/k/+T/5P/m/+b/5v/m/+b/5v/m/+b/5P/k/+T/5P/k
/+T/5P/k/+b/5v/m/+b/5P/k/+T/5P/i/+L/4v/i/+T/5P/k/+T/4v/i/+L/4v/i/+L/
4v/i/+L/4v/i/+L/5v/n/+j/6f/q/+v/7P/u//H/8v/y//L/9P/1//b/+P/2//X/9P/z
//T/8//w/+7/7v/u/+7/7f/q/+n/6f/q/+j/6P/k/+L/4P/f/97/3f/d/93/3f/d/97/
3v/e/+D/5P/k/+T/5P/i/+L/4f/h/+P/4//j/+P/4f/g/9//3//h/+H/4f/j/+H/4f/h
/+L/5f/p//D/+/8RACwAPwBLAF4AfQCwAPMAOwGAAbcB3QHxAfsB5wGbASMBpQAqALf/
dv9n/23/e/+Y/7b/yf/S/9j/3P/i/+n/8////wUACAAQABIABwD8//r///8CAAIA+v/r
/9j/y//B/7b/p/+d/53/nv+g/6X/rf+x/7j/xP/Q/9r/4f/m/+f/5f/k/+T/5P/h/+H/
4f/h/9//3v/e/97/3//g/+H/4//l/+X/5P/k/+L/4v/i/+L/5P/k/+P/4//h/+H/4f/h
/9//4P/g/+D/4v/h/+H/4f/h/+H/4f/h/+H/4f/h/+H/4f/h/+H/4f/g/+D/4P/f/9//
3//e/93/2//Z/9f/1f/U/9P/0v/Q/8//zf/N/8r/yf/H/8X/xf/D/8L/wf/A/73/vP+8
/7z/vv+9/73/vf+9/73/vv+//77/v//B/8L/w//F/8f/yv/Q/9P/1v/Z/+D/4//m/+r/
7f/v/w==
         </WaveFormData>
      </LeadData>
      <LeadData>
         <LeadByteCountTotal>10000</LeadByteCountTotal>
         <LeadTimeOffset>0</LeadTimeOffset>
         <LeadSampleCountTotal>5000</LeadSampleCountTotal>
         <LeadAmplitudeUnitsPerBit>4.88</LeadAmplitudeUnitsPerBit>
         <LeadAmplitudeUnits>��V</LeadAmplitudeUnits>
         <LeadHighLimit>2147483647</LeadHighLimit>
         <LeadLowLimit>268435456</LeadLowLimit>
         <LeadID>V3</LeadID>
         <LeadOffsetFirstSample>0</LeadOffsetFirstSample>
         <FirstSampleBaseline>0</FirstSampleBaseline>
         <LeadSampleSize>2</LeadSampleSize>
         <LeadOff>FALSE</LeadOff>
         <BaselineSway>FALSE</BaselineSway>
         <ExcessiveACNoise>FALSE</ExcessiveACNoise>
         <MuscleNoise>FALSE</MuscleNoise>
         <LeadDataCRC32>2042961919</LeadDataCRC32>
         <WaveFormData>
7f/u//H/8v/z//T/9f/2//r//v8BAAIA///9//z//P/6//n/9//2//j/+P/3//b/9P/0
//T/9P/0//L/7v/s/+n/6P/m/+X/4//k/+T/5P/j/+b/6P/s/+z/6v/q/+j/6v/q/+r/
6v/p/+j/5//m/+j/6P/o/+f/6f/q/+v/6//t/+3/7f/v//T//v8LAB0AOABYAG8AhACp
ANwAIAFqAbEB8wEkAj0CUwJkAlQCEwK+AWcB6gBHALX/Yf9J/1T/cP+N/5v/nv+g/6T/
ov+i/63/u//F/9D/2f/d/9r/1P/V/97/5v/w//T/6P/S/7//sf+k/5j/jP+J/4z/k/+f
/6r/tP+8/8r/2f/l/+3/9f/3//f/9//2//n/+f/5//n/+//7//v//P/+//7//v/+//7/
/f/8//z//v/9//3//f///////////////////wAAAwADAAMAAwACAAIAAgADAAMAAwAD
AAMAAwADAAMAAwABAAEAAQACAAIAAQABAAEAAAD//////v/7//r/+f/4//n/9//2//X/
8v/w/+7/7P/s/+r/5//l/+T/4//h/9//3f/c/9z/3P/Z/9j/1//X/9b/1v/W/9f/1v/X
/9n/2v/a/9z/3f/f/+D/4//m/+v/8f/1//r//v8CAAYACgAOABMAFwAZABsAIAAjACQA
JQAoACkAKwAsACwALAArACsAKwArACoAKQAnACcAJgAjACIAIQAfAB4AHAAbABoAGQAa
ABkAGAAYABcAFwAXABcAFQAVABQAFAASABIAEgASABQAFAAUABQAFAAUABQAFQATABMA
EwATABEAEgASABIAEgATABMAEwAUABQAFAAVABUAFQAVABYAFwAXABcAFwAZABkAGQAZ
ABkAGAAYABgAGgAaABoAGgAaABoAGQAZABsAGwAbABkAGwAbABsAGgAaABoAGQAYABcA
FwAXABcAFwAVABUAFAAUABQAEgARABMAEgASABEAEQAQAA8ADwANAA0ADQANAA0ADQAM
AAsACgAKAAoACgAIAAgACAAHAAcABwAHAAYABgAFAAQABAAEAAQABAAEAAMAAwADAAMA
AQABAAIAAgABAAEAAQABAAEAAQABAAEAAQAAAAAAAAAAAAAAAAD/////////////AQAB
AAAAAAD+//7//v/+/wAAAAD+//7//v/+//7//v/+//7//v/+//z//P/8//z//P/8//z/
/P/6//r/+v/6//r/+v/6//r//P/8//z//P/6//r/+v/6//r/+v/6//r/+v/6//r/+v/6
//r/+v/6//r/+v/6//r/+P/4//j/+P/6//r/+v/6//j/+P/4//j/+P/4//j/+P/4//j/
+P/4//j/+P/4//j/+P/4//j/+P/4//j/+P/4//j/+P/4//j/+P/4//j/+P/2//b/9v/2
//b/9v/2//b/9v/0//T/9f/1//X/9v/2//f/9//5//r//P/8//3//f///wAAAwAEAAMA
BAAFAAYABwAKAAwADAAJAAcABgAGAAYABQADAAIABAAEAAMAAgACAAIAAgACAAEA/v/5
//b/9f/0//L/8f/x//L/8v/y/+7/8P/x//T/9v/0//T/8v/y//L/8v/y//L/8v/y//L/
8v/y//L/8f/x//L/8//z//X/8//1//n/AgAOAB0ANQBUAGwAgQCmAN0AJgF2AcoBFwJT
AngCmwK9ArQCbAL1AWQBtQDq/0f/9f7d/uf+Ev9A/13/Z/9w/3j/fP+E/5D/nf+n/7H/
vP/B/7n/sv+4/7//wv/C/7z/rv+g/5T/i/+D/3r/fP+G/5H/nP+n/7H/vP/M/9j/4v/r
//P/9f/z//H/8f/z//T/9f/1//X/9f/1//X/9f/2//b/9v/2//b/9//3//f/+P/4//f/
9//3//f/9//3//f/9//3//f/+P/5//n/+f/5//r/+v/6//v/+//7//v/+//7//v/+//7
//v/+//7//z//P/7//v/+//6//n/+f/4//f/9v/1//T/8//x//D/7//s/+r/6P/m/+T/
4v/f/93/3P/b/9n/1//X/9b/1v/W/9X/1P/T/9P/0v/S/9L/0//U/9X/1//Y/9n/3P/e
/+H/5P/n/+r/7//z//f//P8AAAQACAAMABAAEwAXABkAGwAeACEAIgAjACMAIwAkACQA
JQAkACIAIQAeAB0AGwAZABkAGQAYABUAFAATABEAEAAQAA8ADgANAAoACQAIAAgABQAF
AAUABQAEAAMAAQAAAP7//v/+//7///8AAAEAAgACAAIAAgADAAEAAQABAAEAAwAEAAQA
BAAEAAUABQAFAAQABAAEAAUABQAFAAUABgAHAAcABwAHAAUABQAFAAUABQAEAAQABAAG
AAYABgAGAAQABAADAAMAAQABAAEA//8AAAEAAgACAAEAAAD+//z/+//7//v/+//8//v/
/P/8//v/+v/3//X/9//2//b/9f/3//b/9f/1//P/8//z//P/8//z//L/8f/w//D/8P/w
//D/8P/w/+//7f/t/+3/7P/s/+v/6v/q/+z/7P/s/+z/6//r/+v/6//p/+n/6v/q/+v/
6//r/+v/6//r/+v/6//p/+j/6P/o/+r/6v/q/+n/6f/p/+n/6f/n/+f/5v/m/+j/6P/o
/+j/6v/s/+z/6v/o/+j/6P/o/+b/5v/m/+b/5v/m/+b/5v/n/+j/6f/q/+n/6P/n/+b/
5//o/+n/6v/o/+j/6P/o/+b/5v/m/+b/5v/m/+b/5v/n/+j/6f/q/+j/6P/o/+j/5v/m
/+b/5v/o/+j/6P/o/+j/6P/o/+j/5v/m/+b/5v/m/+b/5v/m/+T/5P/k/+T/5v/m/+b/
5v/n/+j/6f/q/+j/6P/o/+j/5v/m/+b/5v/m/+b/5v/m/+b/5v/m/+b/5v/m/+b/5v/m
/+b/5v/m/+j/6P/o/+j/6P/o/+j/6P/o/+b/5v/n/+f/5//o/+j/5//n/+n/6v/q/+r/
6//r/+//8P/z//T/9f/2//f/+P/3//r//P/8//3/+//6//r//P/7//n/+P/4//j/9//2
//X/9P/z//L/8//w/+v/6P/n/+b/5P/j/+X/5v/m/+b/5P/m/+f/6v/s/+r/6v/o/+b/
5v/m/+b/6P/o/+j/6P/m/+b/5v/l/+f/6P/p/+n/6//r/+v/7f/2/wIADwAjAEQAYAB1
AJIAwwAEAU4BmAHfARsCOAJLAmMCZgI6Au0BlAElAYQA2/9n/zn/Of9O/2r/g/+N/47/
kP+Q/5L/mP+l/7H/u//G/8//z//K/8b/y//U/+D/5v/g/87/uv+r/5//lP+E/37/f/+E
/43/l/+i/6r/tv/G/9P/2//h/+f/5//n/+n/6v/p/+n/6f/p/+r/6//s/+7/7v/u/+7/
7v/t/+3/7f/u//D/7//v/+//7//v/+//7//v/+//7//w//H/8f/x//H/8f/w/+//7//x
//H/8f/x//H/8f/x//H/8//z//P/9P/0//P/8//z//D/7//v/+7/7f/s/+v/6v/r/+n/
6P/n/+T/4v/g/97/3v/c/9n/1//Y/9f/1f/T/9X/1P/U/9T/0f/Q/8//z//Q/9D/0P/R
/9D/0f/T/9T/1f/Y/9r/3f/i/+X/6P/t/+//8//4//z/AQAGAAsAEAAVABkAGwAdACIA
JQAmACcAKwArACwALAAwADAALwAvAC8ALwAuAC0AKwArACoAJwAoACcAJQAkACIAIQAg
AB8AIAAfAB4AHgAbABsAGwAbABsAGwAaABoAGgAaABoAGgAaABoAGgAaABoAGgAaABsA
GQAZABkAGQAbABwAHAAcABwAHQAdAB0AHgAeAB4AHwAfAB8AHwAgACMAIwAjACMAIwAj
ACMAIwAkACQAJQAmACYAJgAmACYAKAAoACcAJwApACkAKQAnACkAKQApACgAKAAoACcA
JgAnACcAJwAnACcAJQAlACQAJgAmACQAIwAhACAAIAAfACEAIAAfAB8AHQAdAB0AHQAb
ABsAGgAZABkAGgAbABwAGgAaABoAGQAZABkAGQAYABgAFwAWABYAFgAWABYAFgAVABUA
FQAVABMAEwAUABQAEQARABEAEQATABMAEwATABMAEgASABIAEgASABIAEQARABEAEQAR
ABMAEwASABIAEAAQABAAEAAQABAAEAAQABAAEAAQABAADgAOAA4ADgAQABAAEAAQABAA
EAAQABAADgAOAA4ADgAOAA4ADgAOAA4ADgAOAA4ADgAOAA4ADgAOAA4ADgAOAA4ADgAO
AA4ADgAOAA4ADgAOAA4ADgAOAA4ADgAOAA4ADgAOAA4ADgAOAA4ADgAOAA4ADgAOAA4A
DgAOAA4ADgAOAA4ADgAOABAADgAOAA8ADQANAA4ADgAPAA8AEQASABQAFAAVABUAFwAY
ABsAHAAbABwAHQAeAB8AIgAkACQAJQAjACIAIgAgAB8AHQAcABwAHAAbABoAGgAaABoA
GgAbABgAEwAQAA0ADAAKAAkABwAIAAgACAAIAAoACwAOAA4ADAAMAAoADAAMAAwADAAK
AAoACgAKAAgACAAIAAcACQAKAAsACwANAA0ADQATABwAJgA3AE8AbgCEAJkAvgD3AD4B
kAHkATECawKQArUC1QLIAnwC/wFsAb8A+v9h/xf/Af8L/zj/Zv99/4n/kP+Y/5z/ov+s
/7n/w//N/9r/2//T/87/0v/Z/9z/3P/U/8j/uv+u/6X/mf+U/5j/nv+n/7T/v//J/9T/
4v/u//j/AwAJAAkACQAJAAkACQAKAAsACwALAAsACwALAAsADAAKAAoACgAKAAsACwAL
AAwACgAJAAkACQALAAsACwALAAsACwALAAwADAALAAoACQAKAAoACgALAAkACQAJAAkA
CQAJAAkACQAHAAcABwAIAAgABwAHAAcABgAFAAUABAADAAIAAQAAAP3/+//6//n/+P/2
//T/8v/w/+7/6//p/+j/5//l/+P/4f/g/+D/4P/d/9z/2//b/9r/2v/a/9v/2v/b/93/
3v/d/+D/4v/l/+j/6//u//P/9//7/wAABAAGAAoADgASABcAGwAdAB8AIAAjACQAJQAn
ACcAKAAoACkAKAAmACUAIQAhACAAHwAbABsAGgAXABYAFQATABIAEQAPAA0ACwAMAAsA
CgAKAAcABwAHAAcABwAHAAYABgAGAAYABgAGAAQABAAEAAQABAAEAAQABQAHAAcABwAH
AAcACAAIAAgABgAHAAcABwAGAAYABgAHAAcABwAHAAgACAAHAAYABQAFAAUABQAFAAMA
AgACAAIAAgACAAIAAgAAAAAA//////////////3/+//7//v/+v/6//r/+f/4//X/9f/1
//X/9f/z//P/8v/y//L/8P/v/+//7v/u/+3/6//q/+n/6f/p/+n/6f/p/+n/6f/o/+f/
5v/m/+b/5v/k/+T/5P/j/+H/4f/h/+D/4P/f/97/3v/e/97/3v/e/9//3//f/9//2//b
/9z/3P/b/9v/2//b/9v/2//b/9v/2//a/9r/2v/Y/9j/2P/X/9n/2f/Z/9n/2f/Z/9j/
2P/W/9b/1v/W/9j/2P/Y/9j/1v/W/9b/1v/W/9b/1v/W/9T/1P/U/9T/1P/U/9T/1P/S
/9L/0v/S/9L/0v/S/9L/0P/Q/9D/0P/O/87/zv/O/87/zv/O/87/zP/M/8z/zP/M/8z/
zP/M/87/zv/O/87/zv/O/87/zv/O/87/zv/O/87/zv/O/87/zv/O/87/zv/O/87/zv/O
/9H/0v/T/9T/1P/U/9T/1P/W/9b/1v/W/9j/2P/Y/9j/2v/a/9r/2v/c/9z/2v/a/93/
3f/d/97/3v/d/93/3//g/+L/4v/j/+T/5//p/+3/7v/v//D/8f/z//X/+f/8//z/+//5
//j/+P/4//f/9f/0//T/9P/z//D/8P/w//D/8P/v/+z/5//l/+X/5f/k/+X/5f/m/+b/
5P/i/+T/5f/n/+j/5f/k/+L/4v/i/+L/4//k/+X/5v/m/+b/5v/m/+X/5f/m/+f/5//l
/+X/5//p//D/+v8JAB0AOABWAGsAiAC3APoASAGWAeMBIwJMAmkCiwKSAmoCFQKkAQ8B
SgCP/xv/9/79/h7/SP9l/3H/dv94/3z/gP+G/5H/nf+n/7D/t/+1/67/rP+x/7r/xP/G
/77/qv+W/4v/hf96/3D/cv93/37/if+X/6D/qP+2/8T/zf/V/93/3//f/93/3f/g/9//
3//f/9//4f/h/+H/4v/g/+D/4P/g/9//3//f/+D/3v/d/93/3f/f/9//3//f/93/3f/d
/97/3//f/9//3//e/97/3v/f/9//3//f/9//4f/h/+H/4f/g/9//3v/e/9z/2//b/9v/
2P/X/9f/1v/X/9b/1f/U/9X/0//S/9H/zP/K/8j/xv/E/8L/v/+9/7z/u/+5/7f/tf+0
/7T/tP+1/7T/s/+z/7D/sP+w/7H/sP+x/7P/tP+2/7r/vf/B/8L/xf/I/83/0P/T/9f/
2v/c/+D/5P/o/+3/8f/z//X/+f/9////AQAFAAUABgAGAAgACAAHAAcABQAFAAQAAwAB
AAEAAAD9//z/+//5//j/+P/3//b/9f/0//P/8v/y//H/8f/x//H/8f/x//D/8P/y//L/
8v/y//L/8v/y//L/8f/w/+//7//x//H/8f/x//H/8v/y//L/8P/x//H/8f/y//L/8v/z
//X/9f/1//b/9f/1//X/9f/3//f/9//3//f/9v/2//b/9P/0//T/9P/2//b/9f/1//f/
9//3//X/9P/z//L/8P/w//D/7//u/+7/7//w//H/8f/v/+//7v/s/+z/6v/p/+r/6v/r
/+v/6f/o/+f/5//n/+f/5//n/+f/5//m/+X/4//i/+H/4P/i/+L/4v/h/+H/4f/h/+D/
4v/h/+D/4P/e/97/3v/e/9//3//f/9//2//b/9z/3P/d/93/3f/d/93/3f/d/93/3//e
/97/3v/c/9z/3P/b/93/3f/d/93/3f/d/9z/3P/c/9z/3P/c/9z/3P/a/9r/3P/c/9z/
3P/c/9z/3P/c/9r/2v/a/9r/3P/c/9z/3P/c/9z/3P/c/9z/3P/c/9z/3v/e/97/3v/e
/97/3v/e/9z/3P/c/9z/3P/c/9z/3P/a/9r/2v/a/9z/3P/c/9z/3v/e/97/3v/f/+D/
4f/i/+X/5P/l/+f/6f/p/+r/6v/r/+v/7f/u//L/8v/z//P/9//4//v//P/9//7///8A
AAMABgAIAAgACgAJAAkACgAKAAkABwAGAAcACAAIAAgACQAKAAsADAAMAAoABgAEAAMA
AgAAAP//AAACAAMABAAEAAYABwAKAA0ADAANAAwADgAOAA4ADgAOAA4ADgAOAA4ADgAO
AA0ADQAOAA8ADwARABEAEwAVABgAIAAtAD8AXAB8AJMAqADJAAABQAGMAdkBHwJUAnEC
iwKkApoCXQICAp8BIAF3AN3/hf9l/2r/hP+j/7f/vP/A/8T/xP/I/8//2f/j/+7/9//9
//r/9P/x//b//v8IAAwAAgDu/9//0//I/7r/sv+z/7j/vf/H/9T/3v/m//T/AQALABMA
GQAdAB8AHQAeAB8AHwAfAB8AHwAfAB8AIAAgACAAIAAgACEAIQAhACIAIgAhACEAIQAh
ACEAIQAhACEAIQAhACIAIQAhACEAIQAiACIAIgAjACMAIwAjACMAIwAjACMAIwAjACMA
IwAkACQAIwAjACMAIgAhACEAIAAfAB4AHQAcABsAGQAYABcAFAASABAADgAOAAwACQAH
AAUAAwAAAP3/+//6//r/+v/3//b/9f/1//L/8v/y//P/8//z//T/9P/z//b/+P/7//z/
//8CAAcADQARABYAGgAcACAAJAAoAC0AMQAzADUAOgA9AD4APwBCAEMARQBGAEgASABH
AEcARgBHAEcARwBFAEUARABBAEAAPwA9ADwAPAA7ADoAOQA4ADcANgA2ADUANQA1ADUA
NQA1ADQANAA0ADQANAA0ADQANAA0ADQANAA0ADQANQA1ADUANQA1ADUANgA2ADYANgA3
ADcANwA4ADgAOAA5ADkAOQA5ADoAOwA7ADsAOwA7ADsAOwA7ADsAOgA6ADoAOgA6ADoA
OgA8ADwAOwA7ADsAOwA7ADkAOQA5ADkAOAA2ADYANQA0ADUANQA1ADUAMwAxADEAMAAw
ADAALgAtAC0ALAAsACsAKwAqACkAKQAnACcAJwAnACUAJQAkACMAIAAgACAAIAAgACAA
IAAfAB0AHQAdABwAHgAdABwAHAAaABoAGgAaABkAGQAZABkAFwAXABgAGAAVABUAFQAV
ABMAEwATABMAEwASABIAEgASABIAEgARAA8ADwAPAA8ADwAPAA4ADgAOAA4ADgAOAA4A
DAAMAAwACgAKAAoACgAIAAgACAAIAAYABgAGAAYABAAEAAQABAACAAIAAgACAAAAAAAA
AAAA/v/+//7//v/8//z//P/8//z//P/8//z/+v/6//r/+v/4//j/+P/4//b/9v/2//b/
9v/2//b/9v/0//T/9P/0//T/9P/y//L/8f/x//H/8v/w/+//7//x//H/8v/x//H/8f/z
//T/9//3//f/9//3//j/+f/8//7//P/7//n/+P/3//b/9P/x//D/8P/w/+//7f/s/+v/
6v/q/+n/5v/h/+D/3//e/9z/2f/Z/9r/2v/a/9j/2v/b/97/4P/e/97/3P/c/9z/3P/c
/9z/3P/c/9z/3P/c/9z/2//b/9z/3f/b/9v/3f/f/+H/6P/y/wEAGQA2AEwAXQB+ALcA
AAFSAaYB9wE3AmICiQKtAqoCZgLpAU4BlwDG/x3/zf65/sf+9P4m/0H/T/9a/2D/ZP9s
/3r/hf+N/5n/pv+n/6H/nv+i/6f/qv+q/6T/mP+K/37/df9t/2j/av90/3//jP+X/5//
rP+8/8r/1P/b/+H/4//h/+H/4f/h/+L/4//j/+P/4//l/+X/5f/m/+j/6P/o/+j/6f/p
/+n/6v/o/+f/5//n/+n/6f/p/+n/6f/p/+n/6v/t/+3/7f/t/+7/7v/u/+//8f/x//H/
8f/z//P/8//z//H/8f/x//L/8P/v/+//7//u/+3/7f/s/+3/7P/r/+r/5//l/+T/4//i
/+D/3v/c/9z/2v/X/9X/1v/V/9P/0f/P/87/zv/O/8z/yv/I/8f/xv/G/8b/x//I/8n/
y//M/8//0v/U/9f/3P/f/+L/5//r/+//9P/4//3/AgAHAAwADwATABUAFwAaAB0AHgAf
ACEAIQAiACIAIgAiACEAIQAdAB0AHAAbABkAGQAYABUAFAATABEAEAAPAA0ACwAJAAgA
BwAGAAYAAwADAAMAAwADAAMAAgACAAQABAAEAAQAAgACAAIAAgAAAAAAAAABAAEAAQAB
AAEAAQACAAIAAgAAAAEAAQABAAEAAAD/////////////AAD///////////3//f/9//3/
+//6//r/+v/4//j/+P/4//f/9v/0//P/8f/x//H/7//v/+//7//u//D/8P/v/+7/6//r
/+v/6//r/+n/6f/o/+b/5v/k/+P/4//i/+L/4f/h/+D/3//f/+H/4f/h/+H/3f/d/9z/
2//a/9r/2v/a/9r/2v/a/9n/2//b/9v/2v/a/9n/2P/Y/9j/2P/Y/9j/1f/V/9X/1f/T
/9P/1P/U/9P/0//T/9P/1f/V/9X/1f/T/9L/0v/S/9P/1P/V/9X/1//X/9f/1//W/9X/
0//S/9D/0P/Q/9D/0v/Q/9D/0v/S/9L/0v/S/9L/0v/S/9L/0v/S/9L/0v/Q/9D/0P/Q
/9L/0v/S/9L/0v/S/9L/0v/Q/9D/0P/Q/87/zv/O/87/0P/Q/9D/0P/Q/9D/0P/Q/9D/
0P/Q/9D/0P/Q/9D/0P/O/87/zv/M/87/z//P/8//0P/Q/8//z//R/9L/1P/U/9P/0//V
/9b/2f/a/9v/3P/f/+D/4f/k/+b/5v/l/+P/4v/i/+L/4f/h/+D/4P/g/93/3P/c/9z/
3P/c/9v/2P/R/87/zf/M/8z/y//L/8z/zv/O/8z/zv/N/9D/0v/Q/9H/0P/R/9L/0P/Q
/9D/0P/O/87/zv/O/87/zf/N/87/z//P/8//z//R/9P/2P/k//X/BwAiAD4AUwBoAI8A
yAAOAVoBowHlARQCLQJFAlgCPgL5AaIBPQGqAPf/bf8r/yH/NP9S/23/ff+E/4j/iP+G
/4r/k/+d/6f/tP+9/8P/vP+y/7P/vv/I/9T/2P/M/7b/of+V/4r/fP9w/3H/dv97/4f/
kv+a/6L/sP+9/8X/y//R/9X/0//T/9b/1f/V/9X/1f/V/9X/1f/W/9b/1v/W/9b/1//X
/9f/2P/W/9X/1f/V/9X/1f/V/9X/1f/V/9X/1v/X/9f/1//X/9b/1v/W/9f/2f/Z/9n/
2f/b/9v/2//b/9n/2f/Z/9r/2//b/9z/3f/e/93/3f/c/9z/3P/c/9z/3f/b/9r/2f/X
/9b/1f/U/9T/0v/P/83/zf/N/8z/y//M/8z/zf/O/83/zP/L/8v/yv/K/8r/y//M/83/
z//Q/8//0v/U/9f/2//f/+P/6f/v//P/+P/8/wMACAANABIAGAAdACAAIwAnACsALQAv
ADMANQA4ADoAPgA+AD0APQA9AD0APAA7ADwAPQA9ADsAPAA7ADkAOAA6ADkAOAA3ADkA
OQA5ADoAOwA7ADsAOwA9AD0APAA8ADwAPAA8ADwAPgA+AD4APgBAAEAAQABBAEIAQwBE
AEUARQBGAEYARgBIAEkASQBJAEsATABNAE8AUQBRAFEAUgBVAFUAVQBVAFUAVQBVAFUA
VQBUAFQAVABWAFYAVgBWAFYAVgBVAFUAVQBVAFUAUwBUAFUAVgBWAFYAVgBVAFQAUwBT
AFMAUwBTAFEAUQBQAFAAUABOAE0ATQBMAEwASwBLAEoASQBJAEcARwBHAEcARwBHAEYA
RQBCAEIAQgBCAEIAQgBCAEEAQQBBAEEAQABAAD8APgA+ADwAPAA8ADwAOwA7ADsAOwA5
ADkAOgA6ADcANwA3ADcANwA3ADcANwA1ADQANAA0ADQANAA0ADMAMwAzADMAMwAxADEA
MAAwADAAMAAwADAAMAAwADAALgAuAC4ALgAuACwALAAsACwALAAsACwALAAsACwALAAs
ACoAKgAqACoAKgAqACoAKgAqACoAKgAqACgAKAAoACgAKAAoACYAJgAnACcAJwAoACgA
JwAnACkAKAAqACoAKwArAC0ALgAxADIAMwA0ADUANAA1ADgAOgA8ADsAOQA4ADYANgA1
ADMANAA0ADQAMwAwADAAMAAwADAALwAsACcAJAAjACIAIAAdAB0AHgAeABwAGgAcAB0A
IgAkACIAIgAgACAAIAAgAB4AHgAeAB4AHAAcABwAHAAdAB0AHgAfAB8AHwAfAB8AIQAm
ADAAPwBTAG4AiACZALYA5QAmAXQByAEXAl0CjAKtAtMC4gK2Ak8CxAEhAVwAof81/xH/
E/8w/2D/g/+T/5r/oP+k/6j/sP+7/8P/zf/Y/9//2//Q/87/0//Y/9z/2v/Q/8L/tP+r
/6H/mP+U/5j/of+u/7v/xf/M/9r/6P/y//n/AQAFAAUAAQABAP//AAD///////////7/
/f/8//z/+//6//n/+P/4//f/9v/2//T/8//z//P/8f/x//H/8f/v/+//7//w/+//7//v
/+//7v/u/+7/7//t/+3/7f/t/+v/6//r/+v/6f/p/+n/6v/o/+f/5//n/+b/5f/l/+T/
4//i/+H/4P/e/9v/2f/X/9T/0v/Q/87/zP/K/8f/xf/C/8H/v/+9/7z/uv+5/7j/tv+0
/7L/sf+u/67/rv+v/67/r/+x/7L/sf+0/7b/uf++/8H/xP/J/8v/z//U/9j/3P/g/+T/
6P/t//H/8//1//r//f/+////AQABAAIAAgACAAIAAQABAP/////+//3/+//7//r/9//0
//P/8f/w//D/7//u/+3/7P/r/+r/6v/p/+n/6f/p/+n/6f/o/+j/6P/o/+j/6P/o/+j/
6P/o/+r/6v/q/+v/6//r/+v/6//t/+7/7v/u//D/8f/x//H/8v/y//L/8//z//P/8//0
//X/9f/1//X/9f/1//X/9f/1//T/9P/0//T/9P/0//T/8v/y//H/8f/x//H/8f/v/+//
7//v/+7/7P/s/+v/6v/p/+n/6f/p/+n/5//n/+b/5v/m/+T/4//j/+L/4v/h/+H/4P/f
/9//3//f/9//3//d/93/3P/b/9z/3P/c/9z/3P/c/9z/2//b/9v/2//a/9z/2//a/9r/
2v/a/9r/2v/b/9v/2//b/9v/2//c/9z/2//b/9v/2//b/9v/2//b/93/3P/c/9z/3P/c
/9z/2//b/9v/2//b/93/3f/c/9z/3v/e/97/3v/c/9z/3P/c/97/3v/e/97/4P/g/+D/
4P/g/+D/4P/g/97/3v/e/97/4P/g/+D/4P/i/+L/4v/i/+L/4v/i/+L/4P/g/+D/4P/g
/+D/4P/g/+L/4v/i/+L/4P/g/+D/4P/g/+D/4P/g/+D/4P/g/+D/4P/g/97/3v/f/9//
3//g/+D/3//f/+H/4v/k/+T/5f/l/+f/6P/r/+7/7//w//H/8P/x//T/9v/0//P/8f/w
//L/8v/x/+//7P/s/+z/6//n/+b/5f/k/+L/4f/e/9n/1v/V/9T/0v/P/8//0P/Q/9L/
0P/S/9P/1v/Y/9b/1v/U/9T/1P/U/9L/0v/S/9L/0P/Q/9D/0P/R/9H/0v/T/9P/0f/R
/9H/1f/c/+b/9f8LACgAQgBXAHYAqwDyAEABkAHfAR0CRAJjAoMCggJOAvMBfgHXAAgA
Vf/3/t/+6/4Q/zz/Vf9f/2L/ZP9o/2z/dv+D/43/l/+e/6H/m/+U/5T/m/+k/6r/rP+i
/5L/gP91/2//Zv9e/2D/Zf9u/3v/g/+M/5b/pv+2/8H/yf/P/9H/z//P/8//zP/L/8v/
y//L/8r/yf/I/8j/y//M/83/zv/N/83/zf/O/8z/y//L/8v/zf/N/83/zf/N/83/zf/O
/87/zf/M/8v/zv/O/87/z//N/83/zf/N/8//z//P/8//0f/R/9H/0v/R/8//zv/N/8z/
y//L/8r/yP/G/8T/wv/D/8H/wP+//7z/uv+4/7b/tv+0/7H/r/+u/63/q/+p/6j/pv+l
/6T/o/+i/6H/of+i/6L/ov+j/6P/o/+k/6T/pf+o/6r/rf+y/7X/uP+9/8H/xf/K/87/
1P/U/w==
         </WaveFormData>
      </LeadData>
      <LeadData>
         <LeadByteCountTotal>10000</LeadByteCountTotal>
         <LeadTimeOffset>0</LeadTimeOffset>
         <LeadSampleCountTotal>5000</LeadSampleCountTotal>
         <LeadAmplitudeUnitsPerBit>4.88</LeadAmplitudeUnitsPerBit>
         <LeadAmplitudeUnits>��V</LeadAmplitudeUnits>
         <LeadHighLimit>2147483647</LeadHighLimit>
         <LeadLowLimit>268435456</LeadLowLimit>
         <LeadID>V4</LeadID>
         <LeadOffsetFirstSample>0</LeadOffsetFirstSample>
         <FirstSampleBaseline>0</FirstSampleBaseline>
         <LeadSampleSize>2</LeadSampleSize>
         <LeadOff>FALSE</LeadOff>
         <BaselineSway>FALSE</BaselineSway>
         <ExcessiveACNoise>FALSE</ExcessiveACNoise>
         <MuscleNoise>FALSE</MuscleNoise>
         <LeadDataCRC32>543217185</LeadDataCRC32>
         <WaveFormData>
CAAJAAsADAAMAAsADAAMAA8AFAAYABoAFwAVABQAFAASABIAEAASABQAEgASABEAEQAR
ABEAEQARAA4ACwAIAAYABAACAP////8AAAAA////////AQAFAAMAAgABAAEAAgACAAAA
AAD///7//f/8//3//v///wAAAAABAAIAAgACAAIAAgACAAYADQAXACMANABKAGAAdwCa
ANMAGgFjAakB8gEyAmMClwLMAuECwQJ4AgACUgF8ALz/QP8I/wv/Kv9I/1n/X/9k/2b/
Y/9k/2v/dv+A/4n/lP+a/5r/mf+b/5//pP+t/7X/r/+j/5n/kP+K/4P/f/9//4f/k/+g
/67/tf+//8z/2f/j/+r/7//v//D/8P/w//H/8v/1//f/9//3//f/9//5//n/+v/7//n/
+f/5//n//P/8//v/+//6//r/+v/7//v/+//7//r//P/9//7///////////////3//f/+
//7///////7//v/8//z//P/8//7//v/9//3/+v/5//j/+P/1//T/8//y//L/8v/y//D/
8P/u/+v/6f/o/+T/4//h/93/2//Z/9j/2P/X/9b/1P/S/9H/0P/Q/87/zv/N/8z/zv/N
/8z/zP/L/83/z//S/9T/1f/W/9f/3v/j/+j/7f/y//P/9P/4//z///8CAAUACgALAA4A
EAARABIAEgASABUAFwAXABcAFwAVABUAFAARABEAEAAPAA4ADQAMAAsACgAKAAkACQAK
AAoACQAJAAgACAAIAAgABwAHAAgACAAFAAUABQAFAAUABQAFAAQABAAEAAQABAAEAAQA
BAAEAAMAAwADAAIAAAAAAAAAAQADAAMAAwAEAAIAAgACAAIABQAFAAUABAAEAAQABAAE
AAMAAwADAAMAAwADAAMAAwAFAAQABAAEAAQABAAEAAQABAAEAAMAAwABAAEAAQABAAEA
AQABAAEAAAAAAP///////////f/9//3//f/9//3/+v/6//r/+v/6//r/+f/5//n/+f/5
//n/9//3//f/9//3//f/9//3//X/9f/1//X/9f/1//T/9P/2//b/9f/1//X/9f/1//X/
9v/2//b/9v/0//T/9P/0//X/9f/0//T/8v/y//L/8v/y//L/8v/y//L/8v/y//L/8v/y
//H/8f/x//H/8f/x//P/8//y//L/8v/y//L/8v/y//L/8v/y//L/8v/y//L/8v/y//L/
8v/w//D/8P/w//D/8P/w//D/8P/w//D/8P/w//D/8P/w//D/8P/w//D/8P/w//D/8P/y
//L/8v/y//L/8v/y//L/8P/w//D/8P/w//D/8P/w//D/8P/w//D/8P/w//D/8P/w//D/
8P/w//D/8P/w//D/8P/w//D/8P/u/+7/7v/u/+7/7v/u/+7/7v/u/+7/7v/s/+z/7P/s
/+z/7P/s/+z/7P/r/+v/6//r/+v/7P/t/+//7v/u//D/8f/x//P/9P/0//X/9//4//f/
9//5//r/+//+/wAAAAD9//v/+v/6//r/+v/4//r/+v/4//j/9//5//n/+f/5//X/8v/v
/+z/7f/s/+v/6f/p/+r/6v/p/+f/5//p/+3/6//q/+n/6f/o/+j/5v/m/+j/6P/o/+j/
5v/m/+b/5v/o/+n/6v/q/+r/6v/q/+r/8P/5/wUAEwAoAD4AVAB3ALIA+wBIAZUB5QEu
AmgCowLfAvwC5QKRAv4BLgFAAHz/Bv/I/rz+3/4E/xr/I/8t/zT/Nv89/0b/Uf9a/2T/
bf90/3L/cP9z/3n/f/+A/3//ef9x/2v/Z/9k/2T/a/91/3//jf+Z/6L/rP+7/8X/zv/V
/93/3v/f/9//3v/g/+D/4v/i/+T/5f/l/+X/5f/l/+X/5f/m/+f/5//n/+f/5//o/+j/
5//n/+j/6P/o/+n/6f/p/+n/6P/o/+n/6v/r/+v/6//r/+v/6//r/+z/7P/t/+3/7P/s
/+z/7P/s/+z/7P/s/+v/6//q/+n/6P/o/+X/5P/j/+L/4P/g/+D/3v/a/9j/1f/T/9D/
zP/L/8n/yf/H/8X/xP/C/8H/wP++/8D/v/++/77/vv++/73/vP+9/73/vf++/8D/w//G
/8r/y//N/8//0f/W/9v/4P/l/+r/6//s//D/9f/5//3/AQAEAAUACAAKAAoACgAJAAgA
CQALAAsACwAJAAcABwAGAAcABwAGAAUABgAFAAQAAwADAAQABAAFAAIAAgABAAEA/v/+
//7//v/9//3//v/+//z/+//6//n//P/9//7//v8AAAAAAAAAAP7//v/+//7/AQABAAEA
AAABAAIAAwAFAAMAAwADAAQABAAEAAQABAAFAAUABQAEAAIAAgACAAIAAQABAAEAAQAC
AAMABAAFAAUABAAEAAQAAgACAAIAAgAEAAQAAwADAP///////////////////////wAA
AAABAAEAAQD///////////////8AAAAAAAAAAAAAAAD/////////////////////////
////////////AQABAAEAAQABAAEAAAAAAAIAAgABAAEAAAD///7//f/+//7//v/+/wAA
AAAAAAAAAwADAAIAAgACAAIAAgACAAIAAgACAAIAAAAAAAAAAAAAAAAA/////wEAAQAB
AAEAAwADAAQABAACAAIAAgACAAAAAAAAAAAAAQACAAMABAACAAIAAgACAAAAAAAAAAAA
AgACAAIAAgACAAIAAgACAAEAAAD///7//v/+//7//v8BAAIAAwAEAAIAAgACAAIAAAAA
AAAAAAABAAIAAwAEAAMAAgABAAAA/v/+//7//v8AAAAAAAAAAAIAAgACAAIAAAAAAAAA
AAABAAIAAwAEAAIAAgACAAIAAAAAAAAAAAAAAAAAAAAAAAIAAgACAAIAAAAAAAAAAAD+
//7//v/+/wAAAAAAAAAAAgACAAIAAgACAAEAAQABAAEAAQACAAMAAQAAAAAAAgABAAEA
AwAEAAUABwAKAAwADQANAA8AEAAOABAAEQAQABAADwAPABAAEwAUABMAFgAUABIAEgAR
ABAADwAOAA0ACwAIAAUAAgABAAAA///9//3//v/+//3//f/9////AwAEAAQABAAFAAEA
AAD9//z///8AAAEAAgABAAAA///+//7///8AAAAABAAEAAQABgAMABMAGwAnAD4AWABw
AI8AwgAHAVIBmQHlASgCVgKBArUC2ALTAp0COAKcAdIAAABk/xb/BP8X/zb/TP9X/1n/
XP9g/2H/aP9x/3z/hP+R/5z/nv+c/5n/nf+l/7D/t/+3/63/o/+b/5L/jv+H/4f/i/+T
/5//qv+2/73/x//W/+H/5//u//P/9f/0//b/+P/4//j/+v/7//3//f/9//3//f/9//7/
//8BAAEAAQABAAQABAADAAMABAAEAAQABQADAAMAAwACAAIAAwAEAAUABQAFAAUABQAE
AAMAAwACAAYABwAHAAgACAAIAAgACAAGAAYABQAFAAYABQAEAAQA///+//3//P/8//z/
/P/6//b/9P/x/+//7v/q/+n/5//n/+X/4//i/+L/4f/g/97/3P/b/9r/2v/a/9r/2f/Y
/9j/1//W/9b/2f/b/93/4P/h/+P/5f/n/+r/7//0//n//f///wEABgAMAA8AEgAVABYA
FwAaABwAGwAcABwAHAAeACEAIgAjACUAIwAjACIAIAAfAB0AGwAcABsAGgAZABYAFgAV
ABUAFgAWABUAFQASABIAEgASABEAEQASABIADwAPAA8ADwAPAA8ADwAOAA4ADgAOAA4A
DAAMAAwADAANAA0ADQAMAAwADAAMAA0ADQANAA0ADgAOAA4ADgAOAA8ADwAPAA4ADgAO
AA4ADgANAA0ADQANAA0ADQANAA0ACwAKAAoACgALAAwADQAOAA4ADgANAA0ACwALAAsA
CwAJAAkACQAJAAoACgAJAAkACQAJAAcABwAFAAUABQAFAAQABAAEAAQABAAEAAMAAwAD
AAMAAwADAAEAAQABAAEAAQABAAEAAQD////////////////+//7//v/+//3//f/9//3/
/f/9//z//P/8//z/+v/6//r/+v/7//v/+v/6//z//P/8//z//P/8//z//P/6//r/+v/6
//r/+v/5//n/+f/5//n/+f/5//n/+v/6//r/+v/6//r/+P/4//j/+P/4//j/+P/4//j/
+P/4//j/+P/4//j/+P/4//j/+P/4//j/+P/4//j/+P/4//j/+P/2//b/9v/2//b/9v/2
//b/+P/4//j/+P/2//b/9v/2//b/9v/2//b/9v/2//b/9v/2//b/9v/2//j/+P/4//j/
+P/4//j/+P/4//j/+P/4//j/9//3//f/9//3//j/+f/5//j/+P/6//v/+//9//7//v//
/wEAAgABAAEAAwAEAAcACgAMAAwACwAJAAgACAAIAAgABgAIAAgABgAGAAUABQAFAAUA
BQABAP7/+//4//f/9v/1//P/8f/y//L/8f/w//H/9P/5//f/9v/1//X/9v/2//T/9P/y
//L/8v/y//L/8v/y//L/8v/z//T/9P/2//b/9v/4//7/BQARAB8ANABKAGAAhQDAAAsB
WAGnAfsBQgJ8ArsC9wISA/MCmwICAioBPAB+/w7/0P7K/u/+Fv8q/zX/Pf9E/0j/Tf9U
/13/Zv9w/3v/gP98/3z/f/+D/4f/iv+J/4P/e/91/3H/bv9w/3X/f/+J/5f/o/+s/7b/
w//P/9j/4f/l/+b/5f/n/+j/6P/q/+r/6v/s/+3/7f/t/+3/7f/v/+//8P/x/+//7//v
/+//8P/w/+//7//w//D/8P/x//H/8f/x//D/8P/x//L/8//z//P/8//z//H/8f/y//L/
8//z//L/8v/y//L/8v/y//D/8P/v/+//8P/v/+7/7v/r/+r/6f/o/+T/5P/k/+L/4P/e
/9v/2f/X/9T/1P/T/9H/z//N/8z/yP/H/8b/xP/E/8P/wv/C/8D/wP+//77/wP+//77/
vv/B/8P/xf/I/8v/zf/P/9H/1v/b/+D/5f/o/+n/6v/u//T/9//6//3//v///wIABAAF
AAYABgAGAAUABwAHAAcABQADAAMAAgABAAEAAAD///7//f/8//v/+P/4//f/9//4//j/
9//3//T/9P/0//T/8//z//T/9P/z//P/8//z//P/8//z//L/8v/y//L/8v/y//L/8v/y
//H/8f/x//D/8P/w//D/8f/x//H/8f/y//D/8P/w//D/7//v/+//7v/u/+7/7v/u/+//
7//v/+//7v/t/+z/6//r/+r/6v/q/+r/6v/q/+r/6P/o/+f/5//n/+f/5//n/+X/5f/l
/+X/5P/k/+P/4//h/+H/3//f/+H/4f/h/+H/4P/g/+D/4P/g/+D/3//f/9//3//f/9//
3//f/9//3//d/93/3f/d/93/3f/d/93/3f/d/9z/3P/e/97/3f/d/93/3f/d/93/3P/c
/9z/3P/c/9z/3P/c/9v/2//a/9r/3P/c/9z/3P/a/9r/2v/a/9z/3P/c/9z/3P/c/9v/
2//Z/9n/2f/Z/9v/2//a/9r/2v/a/9r/2v/Y/9j/2P/Y/9j/2P/Y/9j/2P/Y/9j/2P/Y
/9j/2P/Y/9j/2P/Y/9j/1v/W/9b/1v/Y/9j/2P/Y/9b/1v/W/9b/1v/W/9b/1v/W/9b/
1v/W/9j/2P/Y/9j/2v/a/9r/2v/a/9r/2v/a/9r/2v/a/9r/3P/c/9z/3P/c/9z/3P/c
/97/4P/i/+T/5v/m/+b/5v/o/+j/6P/o/+r/6v/q/+r/7P/s/+z/7P/u/+7/7f/t/+//
7//v//D/8v/z//P/9P/4//n/+f/7////AAACAAUABwAJAAoADQAPABEAFQAYABgAFwAV
ABQAFAAUABQAEgAVABYAFQAWABMAEwATABMAEwARAA4ACwAJAAkACQAJAAkACQAKAAoA
BwAFAAUABwAJAAkACAAHAAkACAAIAAYACQAKAAsADAAMAAwADAAMAAoACgALAAwACgAM
AAwADgAQABQAHwArADUASABiAHoAmQDKAAsBVgGhAe0BMAJkApMCxQLmAtkClQIcAm4B
mADQ/0j/Bv/8/hH/NP9M/1f/X/9m/2r/bf9w/3f/gv+O/5f/ov+k/6T/pf+p/6//tv+5
/7n/r/+l/5//nP+W/5P/mf+f/6X/r/+8/8b/z//b/+b/7//3//7/AQABAAIABAAGAAYA
BgAIAAkACwALAAsACwALAAsADAANAAsACwALAAsADAAMAAsACwANAA4ADwARAA8ADwAP
AA4ADgAPABAAEQAPAA8ADwAPAA0ADQAOAA4AEwAVABYAGAAWABQAEgAQAA4ADgANAA0A
DgANAAwADAALAAoACQAIAAgACAAIAAYABgAEAAEA///5//T/8v/v/+3/6//p/+j/5//n
/+f/5v/o/+f/5v/m/+T/5P/j/+L/5P/j/+L/4v/l/+f/6f/s/+3/7//x//P/9//7////
AwAIAAkACgAOABQAFwAaAB0AIgAjACYAKAAqACwALQAuAC0ALwAvAC8ALQArACsAKgAp
ACkAKAAnACQAIwAiACEAIQAiACIAIwAgACAAHwAfAB0AHAAbABoAGgAbAB0AHgAfAB8A
HwAfAB8AHwAfAB4AHQAcABsAGgAYABgAGAAYABsAGwAbABoAGQAYABcAFwAZABkAGQAa
ABoAGgAaABoAGwAbABsAGgAbABwAHQAeABwAGwAaABkAFwAXABcAFwAZABgAGAAYABgA
GAAYABgAFwAWABQAEwATABMAEwATABQAFQAWABcAFgAWABUAFQATABMAEQARABEAEQAR
ABEAEAAQABAAEAAOAA4ADQANAA4ADwAQABEADAALAAoACQALAAsACwALAAwADQAOAA8A
DwAPAA4ADgALAAoACAAHAAkACQAJAAkACAAIAAgACAAKAAoACgAKAAkACQAIAAgACAAI
AAgACAAKAAoACgAKAAgACAAIAAgACgAKAAkACQAHAAcABwAHAAkACQAEAAIAAwAEAAUA
BgAEAAQABAAEAAQABAAEAAQABgAGAAYABgAGAAYABgAGAAYABgAGAAYABgAGAAYABgAE
AAQABAAEAAIAAgACAAIAAgACAAIAAgAAAAAAAAAAAAAAAAAAAAAAAAAAAAAAAAACAAIA
AgACAAQAAwADAAMAAwADAAQABQAFAAQABAAGAAkACQALAAwACwALAAwADAALAAsADQAO
AA0AEAASABIAFAATABMAFAASABIAEAASABIAEAAQAA8AEQARABEAEQARAA4ACwAIAAYA
BAACAP//AAACAAMAAwD/////AQAFAAUABAADAAMAAgACAAAAAAAAAAAAAAAAAP7//v/+
//7//v///wAAAAAAAAAAAgACAAIACQATAB8AMgBKAFwAcQCWAM8AEgFZAaUB8AEuAmEC
lwLOAukCzQKEAgwCXAGEAMD/Qv8G///+Gv88/0//Vf9c/2L/Yf9i/2f/cP96/4P/jP+U
/5b/k/+R/5X/nP+l/6v/p/+d/5X/jv+I/4P/gf+F/43/l/+i/67/uf+//8r/1//f/+b/
7f/x//L/8v/0//L/8v/0//X/9//3//f/9//3//f/+P/5//n/+f/5//n/+v/6//n/+f/6
//r/+v/7//v/+//7//r/+v/7//z//f/7//v/+//7//3//f/+//7//f/9//z//P/+//7/
/v/+//7//v/9//3/+v/5//j/+P/2//b/9v/2//P/8v/x/+7/7v/s/+n/5//l/+L/4v/h
/97/2//Y/9b/1P/T/9L/0P/O/83/zP/M/8r/yv/J/8j/yP/H/8b/xv/H/8n/y//O/8//
0f/T/9X/2f/d/+H/5f/q/+v/7P/w//b/+f/8////AAABAAQABgAIAAoACwAMAA0ADwAP
AA8AEQAPAA8ADgANAA0ADAALAAoACQAIAAcACAAIAAcABwAEAAQAAwADAAIAAgACAAIA
AQABAAIAAgABAAEAAQABAAEAAQABAAAA/v/+//7//v/+//7//v/+//////////7/AAAA
AAAAAQABAAEAAQACAAAAAAAAAAAAAQABAAEAAAACAAIAAgACAAEAAQABAAEAAwADAAMA
AwADAAIAAgACAAAAAAAAAAAAAAAAAP/////9//3//f/9//3//f/9//3//P/8//v/+//7
//v/+f/5//f/9//3//f/9v/2//b/9v/2//b/9f/1//P/8//z//P/8//z//P/8//z//P/
8//z//P/8//z//P/8//z//L/8v/y//L/8f/x//H/8f/x//H/8P/w//D/8P/u/+7/7v/u
/+//7//u/+7/7v/u/+7/7v/u/+7/7v/u/+7/7v/u/+7/7v/u/+3/7f/t/+3/7f/t/+3/
7f/s/+z/7v/u/+7/7v/s/+z/7P/s/+z/7P/s/+z/7P/s/+z/7P/s/+z/7P/s/+z/7P/s
/+z/7P/s/+z/7P/s/+z/7P/s/+z/7P/s/+z/6v/q/+r/6v/q/+r/6v/q/+r/6v/q/+r/
6v/q/+r/6v/q/+r/6v/q/+r/6v/p/+n/6f/p/+n/6v/r/+v/6v/q/+z/7f/t/+//8v/y
//P/9f/0//X/9f/3//j/+f/8//7/AAD///3//P/6//r/+v/4//r/+v/4//j/9f/1//X/
9f/3//X/8v/v/+z/6//q/+n/5//n/+j/6P/p/+f/5//p/+v/6//q/+n/6f/o/+j/5v/m
/+b/5v/m/+b/5v/m/+b/5v/m/+f/6P/o/+j/6P/o/+r/8P/3/wEADwAiADYASABrAKYA
7wA8AYsB3QEoAmQCowLhAgID6wKXAgICLAE2AG7/+v7A/rb+2f7+/hT/I/8t/zL/NP85
/0T/Tf9W/2L/bf9y/3L/cv91/3f/ff+A/3//d/9v/2v/Z/9k/2b/bf91/4H/j/+Z/6L/
rP+7/8f/zv/V/9n/2v/d/9//4P/i/+L/4v/i/+T/5f/n/+f/5//n/+v/6//s/+3/7f/t
/+3/7f/s/+z/6//r/+3/7v/v//H/8f/x//H/8P/x//P/9f/3//X/9f/1//X/9v/3//n/
+v/9//3//P/8//r/+v/6//r/+v/6//n/+f/4//f/9v/2//T/9P/0//T/8P/w//D/7v/q
/+j/5f/j/+P/4P/g/9//4P/f/97/3v/c/9v/2v/Y/9b/1f/U/9T/1P/U/9P/0v/V/9X/
1f/W/9f/2f/b/97/4f/j/+X/5//s//H/9v/7////AQADAAgADgARABQAFwAaABsAHgAg
AB8AIAAgACAAIQAjACMAIwAhAB8AHwAeAB8AHwAeAB0AGgAZABgAFwAUABQAEwATABIA
EgARABEADgAOAA4ADgAOAA8AEQASABIAEwAUABUAFAATABIAEAAOAA4ADgAOAA8AEAAR
ABIAFQAVABUAFAASABIAEgATABIAEQAQABAAEwAUABUAFgAVABUAFQAUABIAEgASABIA
EQARABEAEQAPAA8ADwAPAA0ADAAMAAwADgAOAA4ADgAMAAwACwALAAwADQAOAA8ADgAN
AAwACwAMAAwACwALAAkACQAHAAcABwAHAAcABwAEAAQABAAEAAUABgAGAAcABAADAAIA
AQAAAAEAAgADAAMAAwADAAMABQAFAAUABQAFAAUABAAEAAQABAADAAMAAQABAAEAAQAA
AAAAAAAAAP7//v/+//7/AgADAAMABAADAAIAAQAAAAMABAAFAAYABgAGAAYABgADAAIA
AAD/////////////AQD//wAAAgACAAIAAgACAAQABAAEAAQAAwACAAEAAAAAAAAAAAAA
AAEAAgADAAQABAAEAAQABAACAAIAAgACAP///v/9//z//f/+////AAABAAIAAwAEAAQA
BAAEAAQAAgACAAIAAgABAAAA///9//3//f/9//3/AAABAAEAAAACAAQABQAFAAQABAAD
AAMABgAIAAoACwAPABAAEQAUABUAFAASAA8AEAAQABAAEAARABQAFQAUABMAEQAQAA8A
DAALAAgABAABAP7//f/8//z/+//8//7///////7///8AAAMAAgAAAP/////+//7//P/8
//z//P/6//r/+v/6//z//P/8//3//f/8//v/+v/+//7/AAALABkAJwA6AE4AYgB7AKQA
3wAmAW0BtQEAAjwCaQKdAswC1QKrAlgC0gESATgAhP8a//j+Af8i/0D/Uf9b/2D/Yv9f
/2L/af90/37/if+U/57/nv+X/5f/n/+k/63/tf+x/6X/mf+U/4z/gf9//4P/i/+T/6D/
rv+3/8H/zP/V/9//6P/v/+//7v/y//T/8//y//P/8//0//X/9v/3//n/+f/6//v/+f/5
//n/+f/4//j/9//3//j/+P/4//n/+f/5//n/+P/4//n/+v/7//n/+f/5//n/+//7//z/
/P/7//v/+v/6//r/+v/6//r/+v/6//n/+f/4//f/9v/2//X/9P/z//L/8v/y//L/8P/s
/+r/5//l/+L/3v/d/9v/2f/X/9X/1P/U/9P/0v/Q/87/zf/M/8z/yv/K/8n/yP/I/8f/
xv/G/8f/yf/L/87/0f/T/9X/1//b/9//4//n/+3/7//x//b/+////wMABwAKAAsADgAQ
ABMAFAAUABQAEwAVABUAFQAVABMAEwASABIAEwATABMAEAAPAA4ADQAOAA4ADQANAAwA
DAALAAsACAAIAAgACAAHAAcACAAIAAUABQAFAAUABQAFAAUABAAFAAYABwAIAAoACgAK
AAoACQAJAAkACAAIAAgACAAJAAoACwAMAA4ADgAOAA4ADgAPAA8ADwAOAA4ADgAOAA4A
DQANAA0ADQANAA0ADQANAA8ADgAOAA4ADAAMAAwADAAOAA4ADQANAA0ADQANAA0ACwAL
AAsACwAIAAgABwAHAAcABwAFAAUABQAFAAUABQAEAAQABAAEAAQABAADAAMAAQABAAEA
AQD//////////wEAAQABAAEA/////////////////v/+//7//v/9//3/+//7//v/+//8
//z//P/8//r/+v/6//r/+//7//r/+v/6//r/+v/6//r/+v/6//r/+v/6//r/+v/4//j/
9//3//n/+f/5//n/+//7//r/+P/4//j/+P/4//j/+P/4//j/+P/4//j/+P/4//j/+P/4
//j/+P/4//j/9v/2//b/9v/2//b/9v/2//b/9v/2//b/9v/2//X/9f/1//X/9f/2//f/
9//2//b/+P/5//n/+//8//z//f///wAAAQABAAMABAAFAAgACgAKAAkABwAGAAYABgAG
AAQABAAEAAIAAgABAAEAAQABAAIAAQD///3/+P/3//b/9f/x//H/8v/y//H/7//v//H/
9//3//b/9f/1//T/9P/y//L/8v/y//L/8v/y//L/8v/y//L/8//0//T/9P/0//T/9P/6
/wEACwAXACoAPgBSAG8AogDlAC4BewHLARQCTgKHAsMC7gLpAqkCLAJyAYoAtv8u/+b+
zP7h/gr/Jv8z/z3/RP9I/0n/UP9b/2T/bP95/4D/gP98/3v/ff+F/4r/jf+H/3//ef91
/3D/bv9x/3f/gf+P/53/qP+y/7v/x//S/9n/3//k/+f/5f/m/+j/6P/o/+j/6v/r/+3/
7f/t/+3/7f/t/+7/7//t/+3/7f/t//D/8P/v/+//8P/w//D/8f/z//P/8//y//D/8f/y
//P/8//z//P/8//z//P/9P/0//X/9f/0//T/9P/0//T/9P/0//T/8//z//L/8f/w//D/
7//u/+3/7P/o/+j/6P/m/+T/4v/f/93/2v/W/9X/0//R/8//zf/M/8r/yf/I/8b/xf/D
/8H/wP/A/8D/v/++/77/vf+8/7z/v//B/8P/xv/J/8v/zf/P/9T/2f/e/+P/5//p/+v/
8P/0//f/+v/9/wAAAQAEAAYACQAKAAoACgAJAAsACwALAAsACQAJAAgABwAHAAYABQAE
AAMAAgABAAAAAAD//////v/+//3//f/8//z//P/8//v/+//8//z/+//7//v/+//9//3/
/f/8//z//P/8//z//v/+//7//v/////////+//7//v/+////////////AAAAAAAAAAAA
AAEAAQABAAAAAgACAAIAAgABAAEAAQABAAEAAQABAAEA///+//7//v/+//7//v/+//7/
/v/9//3/+//7//v/+//7//v/+//7//r/+v/5//n/+f/5//f/9//5//n/+f/5//b/9v/2
//b/+P/4//f/9//3//f/9//3//X/9f/1//X/8//z//P/8//1//X/9f/1//X/9f/0//T/
9P/0//P/8//1//X/9f/1//T/9P/0//T/9P/0//T/9P/1//X/9P/0//T/9P/0//T/9P/0
//T/9P/0//T/9P/0//T/9P/z//P/8//z//P/8//z//P/8v/y//T/9P/0//T/9P/0//T/
9P/0//T/9P/0//b/9v/2//b/9v/2//b/9v/2//b/9v/2//j/+P/4//j/+P/4//j/+P/4
//j/+P/4//j/+P/4//j/9v/2//b/9v/2//b/9v/2//b/9v/2//b/9v/2//X/9f/z//P/
8//0//X/9f/0//T/+P/5//n/+//8//z//f///wEAAwAEAAcABwAHAAkACgAMAAsACQAI
AAgACAAIAAYABgAGAAQABAAAAP///v/9//3/+//4//X/8v/x//D/7//r/+v/7P/s/+z/
6//s/+//8//z//L/8f/x//D/8P/u/+7/7v/u/+7/7P/s/+z/7P/s/+z/7f/u/+7/7P/s
/+z/7v/y//v/CQAXACoARABcAH8AtgD9AEYBjwHbAR4CUAJ/Aq8CxgKrAlsC0gEWAUAA
hP8Q/+L+4P79/iD/NP87/0P/Sv9O/1H/Wv9j/27/eP+B/4b/hv+G/4f/i/+R/5j/nf+Z
/4//hf+B/37/fP97/33/g/+N/5n/ov+o/7P/w//Q/9f/3//m/+f/5//o/+b/5v/m/+b/
6P/p/+j/5//m/+X/6P/p/+v/7f/v/+//7//v/+3/7P/q/+n/7P/s/+z/7f/t/+3/7f/s
/+z/7f/u/+//8f/x//H/8f/x//H/8v/y//H/8f/w//D/8f/y//P/9P/z//L/8P/v/+7/
7f/s/+z/6P/m/+T/4v/h/+L/4//i/+D/3v/b/9n/1v/S/9H/z//N/8v/yf/I/8T/w//C
/8D/wv/B/8D/wP/A/8D/v/++/7z/u/+6/7r/vf+//8H/xP/H/8n/y//N/9L/1//c/+H/
4v/f/w==
         </WaveFormData>
      </LeadData>
      <LeadData>
         <LeadByteCountTotal>10000</LeadByteCountTotal>
         <LeadTimeOffset>0</LeadTimeOffset>
         <LeadSampleCountTotal>5000</LeadSampleCountTotal>
         <LeadAmplitudeUnitsPerBit>4.88</LeadAmplitudeUnitsPerBit>
         <LeadAmplitudeUnits>��V</LeadAmplitudeUnits>
         <LeadHighLimit>2147483647</LeadHighLimit>
         <LeadLowLimit>268435456</LeadLowLimit>
         <LeadID>V5</LeadID>
         <LeadOffsetFirstSample>0</LeadOffsetFirstSample>
         <FirstSampleBaseline>0</FirstSampleBaseline>
         <LeadSampleSize>2</LeadSampleSize>
         <LeadOff>FALSE</LeadOff>
         <BaselineSway>FALSE</BaselineSway>
         <ExcessiveACNoise>FALSE</ExcessiveACNoise>
         <MuscleNoise>FALSE</MuscleNoise>
         <LeadDataCRC32>865686423</LeadDataCRC32>
         <WaveFormData>
EwAUABUAFgAWABYAFgAWABoAHQAgACEAHQAdAB0AHQAcABwAHAAdAB4AHgAeAB4AGwAb
ABwAHAAcABsAGQAVABMAEgARAA4ADgAOAA4ADgAOAA4AEQASABAAEAAOAA4AEAAQABAA
DgAMAA0ADQANAA0ADQANAAwADgAPAA8ADwAPAA8ADQANAA4AEgAWABkAHwAoADQARABf
AI4AywAJAUgBjQHRARICUwKXAscCywKXAiYCfgHCACMAq/9e/0P/T/9c/2D/aP9v/2//
bf9v/3P/ef9//4b/jf+R/5L/kv+U/5f/l/+e/6P/o/+e/5r/k/+Q/4z/iv+N/5T/nv+q
/7f/wP/F/9H/2//j/+r/7f/v/+//8P/x//L/8v/y//L/8P/x//H/8f/y//P/9f/4//b/
9v/2//b/9v/1//X/9v/4//f/9//3//f/9//3//f/+P/4//n/+f/3//f/+f/5//b/9v/2
//X/9//3//f/+P/2//X/9f/1//X/9v/3//f/9f/1//P/8f/v/+7/7f/t/+7/7v/u/+7/
7v/t/+v/6v/q/+j/5v/m/+P/4f/g/+D/3f/d/93/3f/d/9v/2v/a/9j/2P/X/9f/2P/Y
/9b/1v/Y/9j/2v/c/9z/3v/f/+H/5P/p/+z/7//x//L/8//2//n//P/+/wEABAAGAAgA
CwAMAA0ADgAPABAAEAAQABAAEAAQABAADwAPAA8ADwAOAAsACgAJAAgABgAHAAcABwAI
AAcACAAJAAgABwAHAAcABwAHAAcABwAGAAYABgAFAAUABQAGAAYABgAGAAYABQAHAAYA
BQAFAAUABQADAAMAAwADAAMAAgACAAIAAgACAAIAAQABAAEAAQAAAAEAAgACAAIAAgAC
AP////8BAAIAAAAAAAAAAAACAAEAAQACAAIAAQABAAEAAwADAAMAAgACAAIAAQABAP//
/////wAAAAABAAEAAAAAAAAAAAD//wEAAQABAAEA/////////////wAAAAAAAP7//v/+
//7///////////////////8AAP7//v////////////7//v8AAAAAAAAAAP////8AAAAA
AQABAAEAAQD///////8AAAEAAQAAAAAAAAAAAAAAAQABAAEAAQAAAAAAAAAAAAAAAgAB
AAEAAQABAAEA//8BAAIAAgACAAAAAAAAAAAAAAACAAIAAgACAAIAAgACAAIAAgACAAIA
AgACAAIAAgACAAIAAgACAAIAAgACAAIAAgACAAIAAgACAAIAAgACAAIAAgACAAIAAgAC
AAIAAgACAAQABAAEAAQAAgACAAIAAgACAAIAAgACAAQABAAEAAQAAgACAAIAAgACAAIA
AgACAAIAAgACAAIAAgACAAIAAgACAAIAAgACAAIAAgACAAIAAgACAAIAAgACAAIAAgAC
AAIAAgACAAIAAgACAAIAAgACAAIAAgACAAQABAAEAAUABgAGAAYACAAJAAoACwAMAAsA
DAANAA4ADwARABMAEwARABEAEQARAA4ADgAOAA8AEQAQAA8ADgANAA0ADgAOAAwACwAJ
AAUABAAEAAQAAgACAAIAAgACAP7//v8BAAIABAAEAAIAAgAAAAAAAAD+//7/////////
/////////v/+//////////////8BAAEAAAACAAgADQAVACAALgBIAHUArgDtAC8BdgG9
Af8BQAKDArcCwQKTAh8CdAHAADIAw/9p/zz/P/9H/0r/Uv9c/1//X/9j/2f/bf9z/3v/
gP+D/4P/gv+C/4b/if+L/4r/if+F/4L/gP9//4L/iP+Q/5v/qP+y/7r/wf/M/9P/2//h
/+X/6P/n/+f/6f/o/+n/6v/q/+r/6v/q/+v/6//r/+v/6//s/+7/7P/s/+z/7P/s/+v/
6//s/+z/6//r/+v/6//r/+v/6//q/+r/6//r/+v/6//t/+3/7P/s/+z/6//r/+v/6//s
/+z/6//r/+v/6f/q/+v/6//p/+n/5//l/+X/5P/j/+P/4P/g/+D/4P/d/9v/2P/W/9T/
0v/Q/9D/zf/L/8r/yv/H/8f/x//H/8n/x//G/8b/yP/I/8f/x//I/8j/xv/G/8j/yv/O
/9L/0v/U/9X/1//b/9//4f/j/+f/6P/p/+z/8P/0//f/+//9//7///8BAAEAAQABAAEA
BAAEAAQABAACAAIAAgABAAMAAwADAAIAAwACAAEAAAACAAMAAwADAAEA////////AAD/
///////9//3//f/9//r/+v/6//n/+v/7//3//v/+//7//v/9//3//P/7//v//P/9//z/
/f/+////AAAAAP7//v/+//7//P/7//v/+//7//r/+//8//z//P/8//z/+//7//3//v8A
AAAAAAAAAAAA/////wAA/v/9//3//f/9//3//f/8//z//P/7//v/+//7//v//P/+////
///+//7//v/+//3/+//7//v/+//9//3//f/9////AAAAAAAA/v/+//7//v//////////
/wEAAQABAAIAAgACAAMAAwADAAMAAgACAAQABAAEAAQAAAD//////v///////////wEA
AQABAAIABQAFAAQABAACAAIAAgADAAMAAwADAAIAAgACAAIAAgAAAP///////wEAAQD/
/wEABgAGAAgACgAIAAgACAAIAAUABAADAAIAAwAEAAUABgAGAAYABgAGAAUABAADAAIA
AwAEAAUABgAFAAQAAwACAAIAAgACAAIAAwAEAAUABgAIAAgACAAIAAYABgAGAAYABgAG
AAYABgAHAAgACQAKAAcABgAFAAQAAgACAAIAAgADAAQABQAGAAgACAAIAAgACAAIAAgA
CAAJAAoACwAMAAoACgAKAAoACAAGAAQAAgAFAAYABwAIAAoACgAKAAoACAAIAAgACAAG
AAYABgAGAAgACAAIAAgACgAKAAoACgAKAAoACgAKAAwADAAMAAwACgAKAAoACwALAAoA
CQAKAAwADgAQABIAFAAWABgAGgAZABkAGQAXABYAFwAYABkAGQAaABsAHQAbABoAGQAY
ABQAEwATABIAEQARABAADQALAAoACQAGAAcACAAJAAoACwAMABAAEgASABIAEAAQAA0A
DAALAAgACQALAAwADQAMAAsACgAIAAgACQAJAAkADQANAA0ADQASABYAGAAdACcANgBE
AFwAgwC8APsAOwF+AcEB/QE0AnUCrwLLArUCYQLQARgBaADh/4H/Tv9L/1f/XP9i/2j/
a/9t/3H/df97/4P/if+Q/5n/m/+a/5r/nP+h/6X/rP+r/6n/pv+i/53/mv+Y/5r/n/+m
/7D/vP/F/87/1//h/+f/7f/y//f/+f/5//z//f/8//z//P/8//7//////////f/9//7/
AAABAAIAAwAEAAcABwAIAAoACAAHAAcABwAFAAUABQAFAAQABAAFAAUAAwADAAUABQAE
AAQABAADAAUABwAJAAwACgAJAAkACQAIAAgACAAHAAcABwAFAAMAAgACAAIAAwAAAAAA
AAAAAP3/+//4//b/9P/y//D/8P/t/+v/6v/q/+v/6//r/+v/6f/n/+b/5v/m/+b/5f/l
/+b/5v/k/+T/5P/k/+b/6P/q/+z/7f/v//P/9//5//v//v8AAAIABgAJAAwADgARABIA
EgASABMAEgATABQAFQAXABgAGQAaABwAHAAcABsAGAAXABYAFAAVABQAEwASABAAEQAR
ABEAEwARABEAEQAOAA0ADQANAA0ADQANAA0ACgAKAAoACQAJAAkACgAKAAoACgAKAAkA
CQAIAAcABwAHAAcABQAFAAQABQAGAAYACAAIAAgACAAGAAUABQAFAAYABAAEAAQAAgAC
AAIAAgABAAEAAwAEAAMAAgABAAAA/v/9//3//v8AAP////////3//f/9//z//v/+//3/
/f////////8AAP7///////7//v/+//7//f/7//v/+//7//3//f/9//3//f/+//7//v/+
//7//v/+//3//f/9//3//f/9//3//v/8//z//f/9//3//f/8//z//P/8//z//P/7//v/
/P/8//v/+//7//v/+f/5//n/+v/7//v/+v/6//r/+v/6//v/+//7//v/+v/6//r/+v/6
//r/+f/5//n/+//7//n/+//6//r/+v/6//r/+v/6//r/+v/6//r/+v/6//r/+v/6//r/
+v/6//r/+v/6//r/+v/8//z//P/8//z//P/8//z//P/8//z//P/8//z//P/8//z//P/8
//z//v/+//7//v/+//7//v/+//7//v/+//7//P/8//z//P/8//z//P/8//z//P/8//z/
/v/+//7//v/+//7//v/+//z//P/8//z//P/8//z//P/+//7//v///wAAAAAAAAIAAQAC
AAMABAAFAAYABwAIAAsADQAPAA8ADQANAA0ADQAMAAwADAANAA0ADAALAAoACwALAAwA
DAAIAAcABQABAAAAAAAAAP7//P/8//z//P/8//z///8AAAAAAAD+//7//v/+//7//P/8
//3//f/9//3//f/9//z//P/9//3//f///////////wAABAAIAAsAEwAgAC4ASgB7ALQA
8QA1AX4BxwEJAkoCjQK9AsECiwIRAl4BqAAeALX/W/80/z3/R/9K/1T/Xv9f/2H/Zf9p
/23/df97/4D/g/+D/4L/gv+G/4n/i/+K/4n/hf+C/4D/f/+E/4r/kP+b/6j/tP+6/8P/
zP/V/9v/4f/l/+b/5//p/+n/6v/r/+z/7P/s/+z/7P/t/+3/7f/t/+3/7v/w/+7/7v/u
/+7/7v/t/+3/7v/u/+3/7f/t/+//7//v/+//7v/u/+//7//t/+3/7//v/+7/7v/u/+3/
7f/t/+3/7v/s/+v/6//r/+r/6v/q/+n/6P/p/+j/5//n/+b/5f/l/+L/4v/i/+L/3//d
/9r/2P/W/9T/0v/S/9H/z//O/87/zP/L/8r/yf/J/8f/xv/G/8b/xv/F/8X/xv/G/8T/
xP/G/8b/yP/K/8z/zv/P/9H/1P/Z/9z/3//h/+L/4//m/+j/7P/v//P/8//0//X/9//4
//n/+v/7//r/+v/6//r/+v/6//r/+f/5//n/+f/4//n/+P/3//b/9f/1//T/8//1//P/
8//z//L/8f/x//H/8f/x//H/8f/w//D/8P/v/+3/7f/u/+7/7v/u/+7/7f/v/+7/7f/t
/+3/7f/r/+v/7P/t/+7/7v/s/+z/7P/s/+z/6//r/+v/7P/q/+r/6v/q/+r/6v/q/+f/
5//p/+r/6P/o/+j/6P/o/+f/5//o/+b/5f/l/+X/5//n/+f/5v/m/+b/5f/l/+X/5f/l
/+b/5v/n/+f/5v/k/+T/5P/j/+X/5f/l/+X/5f/l/+X/5f/l/+b/5v/m/+b/5v/m/+b/
5f/l/+X/5f/j/+P/4//k/+T/5P/l/+X/5//n/+b/5v/m/+b/5v/m/+X/5f/m/+b/5f/l
/+X/5f/n/+f/5//o/+f/5//m/+b/5v/m/+b/5//l/+X/5f/k/+b/5v/m/+b/5v/l/+X/
5f/l/+X/4//l/+T/5v/m/+b/5P/k/+T/5P/k/+T/5P/k/+T/5P/k/+T/5P/k/+T/5P/k
/+T/5P/k/+T/5P/k/+T/4v/i/+L/4v/i/+L/4v/i/+L/4v/i/+L/4v/i/+L/4v/g/+D/
4P/g/+H/4v/j/+T/5v/m/+b/5v/k/+T/5P/k/+b/5v/m/+b/5v/m/+b/5v/m/+b/5v/m
/+f/6P/p/+r/6v/q/+r/6v/s/+z/7P/s/+z/7P/s/+z/6v/q/+r/6v/o/+j/6P/o/+r/
6v/q/+r/6//s/+3/7v/x//L/8v/y//T/9f/2//f/+f/7//3///8AAAEAAwAFAAMAAQAB
AAEAAQAAAAAAAAABAAEAAAD//wAA/////wAA///8//r/9//0//T/9f/2//X/9v/3//j/
9f/y//H/8//0//T/9P/y//T/9P/0//T/8//0//b/9//3//f/9//3//b/9v/3//f/9f/1
//f/9//3//r//v8CAAcADwAcACoAPgBlAJoA1wAXAVoBnQHZARQCUQKHAp0CgQIlAo4B
3AA8AMP/af84/zX/P/9E/0j/Uv9X/1f/Wf9b/13/Zf9t/3T/e/+B/4L/gv+E/4X/h/+I
/4n/h/+C/4D/f/+A/4L/iP+L/5L/nP+o/7H/uP/B/83/0//X/9z/3//f/+H/4v/j/+b/
5v/m/+b/6P/p/+n/6f/r/+v/7P/u/+v/6v/p/+j/6//r/+z/7v/w/+//7//v/+3/7f/t
/+3/7v/u/+//7//s/+v/7P/r/+v/7P/t/+3/8P/z//b/+v/3//X/9P/z//H/8P/v/+3/
7P/t/+z/6//p/+j/5//n/+j/6v/s/+7/7//t/+r/6P/k/+D/3P/a/9f/1f/U/9T/1P/V
/9b/1//Z/9f/1v/W/9b/1v/V/9X/1P/U/9L/0v/V/9b/2f/c/97/4P/h/+P/5//r/+3/
7//z//T/9f/4//v//v8AAAMABwAIAAkACwANAA8AEQATABYAFgAWABYAFQAUABMAEQAR
ABEAEQAQAA8ADgANAAwADQAPABAAEQAPAA0ADQANAAoACQAJAAkACwALAAsACwALAAwA
DQANAA0ADQAOAA4ACwAKAAkABwAHAAYABQAFAAkACwALAA0ADAALAAoACAAGAAYABgAG
AAcABwAIAAkACQAIAAkACgAKAAoACgAKAAgABwAIAAgABgAGAAYABgAIAAcABwAIAAYA
BQAFAAUABAADAAIAAAAAAAAA/////wEAAwAFAAgABgAHAAcABgAGAAYABgAFAAUABQAF
AAUAAwADAAMAAwADAAQABAAEAAUABgAHAAgABAADAAIAAQABAAEAAQACAAUABgAIAAkA
CQAJAAgACAAHAAYABQAEAAUABQAGAAYAAwADAAMAAwAGAAcACAAKAAoACQAHAAYABwAI
AAkACwAJAAkACQAIAAgACAAIAAgACgAJAAkACQAJAAkABwAJAAwACgAIAAgACAAIAAgA
CAAGAAYABgAGAAYABgAGAAYACQAKAAsADAAMAAwADAAMAAwADAAMAAwADAAMAAwADAAK
AAoACgAKAAoACgAKAAoACAAIAAgACAAHAAYABQAEAAIAAgACAAIABAAEAAQABAAGAAYA
BgAGAAcACAAJAAoACgAKAAoACgAIAAgACAAJAAoACgAKAAwADAAMAAwADAANAA4ADwAQ
AA8AEQATABMAFAAVABYAFwAUABQAFAAVABMAEgARABAAEQARABIAEgASABEADwALAAcA
BgAFAAIAAwAEAAUABgACAAIABQAGAAYABgAEAAQAAgACAAIAAAAAAAEAAQABAP//////
//7//v////////////////////7/AAAEAAsAEQAcACgANgBPAHwAtQDvADIBdwG5AfYB
NwJ5AqsCswKFAhYCbgG0ABkApf9S/zP/Of9G/07/WP9f/2H/Y/9h/2X/a/9x/3b/e/+B
/4L/gv+C/4X/h/+O/5P/kf+O/4r/if+G/4L/gv+J/5D/mv+k/63/tv+9/8X/z//V/9z/
4f/l/+X/5v/l/+b/5v/m/+b/5//p/+r/6//r/+v/7P/u/+z/7P/s/+z/7P/r/+v/7P/u
/+3/7f/t/+3/7f/t/+3/7P/s/+3/7f/r/+v/7f/t/+3/7v/v/+//7//v/+//8P/w/+//
7//v/+//8P/x//H/7//v/+3/6//r/+r/6f/p/+f/5v/l/+T/5P/j/+H/4P/f/97/3f/e
/9n/1//W/9b/0//T/9P/0//T/9H/0P/Q/9D/0P/P/8//0P/Q/87/zv/O/87/0P/S/9T/
1v/X/9n/3f/h/+P/5f/n/+j/6f/s/+7/8v/1//n/+f/6//v//f8AAAEAAgADAAQABAAE
AAQABgAGAAYABQADAAMAAwACAAMAAgABAAAAAAABAAEAAQD///3//f/9//3//f/+////
///////////+//7//v/9//v/+//8//z//P/8//z/+//9//z/+//7//3//f/7//v/+v/7
//z//P/8//z//P/8//7//f/9//3//v/8//z//P/8//z//P/8//v/+//9//7//P/8//z/
/P/6//n/+f/6//r/+f/5//n/+f/5//n/+P/4//j/9//3//n/+f/5//r/+f/5//j/9v/4
//j/+P/3//f/9//3//f/9//3//f/9//3//j/+P/4//b/9v/2//b/9//3//f/9//3//f/
9//4//b/9v/3//f/9//3//b/9v/4//j/+P/4//f/9//4//j/9f/1//X/9f/1//X/9f/2
//f/9//2//b/9v/2//b/9//1//X/9f/0//b/9v/2//b/9v/1//X/9f/1//X/8//1//b/
9v/2//b/9v/2//b/9v/2//b/9v/2//b/9v/2//b/9v/2//b/9v/2//b/9v/2//b/9v/2
//b/9v/2//b/9v/2//b/9v/2//b/9v/2//b/9v/2//b/9v/2//b/9v/2//b/9v/2//b/
9v/2//b/9v/2//b/9v/2//b/9v/2//b/+P/4//j/+P/4//j/+P/4//n/+v/6//r//P/9
//7////+////AAABAAIAAwAFAAcABwAFAAUABQAFAAQABAAEAAUABQAEAAMABAADAAMA
BAACAAAA///9//v/+v/6//r/9v/2//b/9v/2//T/9P/3//j/+P/4//b/+P/4//j/+P/0
//T/9f/1//X/9f/1//X/9P/0//X/9f/1//X/9f/1//X/+P/6//z///8HABIAHAA2AGMA
nADZABsBZAGrAe8BMAJzAqkCtQKLAhkCaAGuACAAt/9b/y7/Mf87/z7/SP9Q/1P/U/9V
/1v/X/9l/2v/dP95/3v/ev96/3z/f/+B/4D/f/99/3r/eP95/3z/hv+O/5f/ov+s/7T/
vf/I/8//1f/b/9//4v/j/+P/5f/m/+f/6P/o/+j/6P/q/+v/6//r/+3/7f/u//D/7f/s
/+v/6v/o/+f/5//o/+r/6f/p/+n/6f/p/+n/6f/t/+7/8P/x//H/8f/z//P/9P/0//T/
8//z//P/8//0//L/8f/x//H/7//w//H/8f/v/+//7f/r/+r/6v/q/+v/6P/o/+j/6P/k
/+H/3f/a/9v/2v/Z/9r/2P/X/9f/2P/X/9f/1//X/9b/0//R/9D/0P/Q/8//z//R/9L/
0f/S/9T/1P/W/9j/2v/c/93/3//k/+n/7P/v//L/9P/2//r//P8AAAMABwAJAAoACwAN
AAsACwALAAsADQAOAA8AEAAQABAAEAAPABEAEQARABAADQAMAAsACgAJAAkACAAHAAkA
BwAHAAcABQADAAIAAQACAAMABAAFAAYACAAKAAsACAAHAAcABgAFAAQAAwABAAQABAAE
AAUABgAHAAYABwAFAAUABQAEAAIAAgACAAIABQAFAAYABwAGAAQABAAEAAMAAgABAAAA
/////wEAAgAAAAAAAAAAAAAA/////wAAAgABAAEAAQD////////+////AAAAAAEA/v/9
//z//P/9////AAAAAP7//v/+//3//f/9//3//f///////////wAAAgADAAQAAQAAAP//
/v/+////AAABAAEAAQABAAIAAgACAAMAAwADAAMAAgACAAAAAAAAAAAAAQABAAIAAgD/
/////////////////wAABAAFAAUABgAEAAQABAAFAAcABwAHAAYABgAGAAYABgAEAAEA
///9///////9////AgAAAAIABAAGAAYABgAGAAgACAAIAAgABwAGAAUABAAEAAQABAAE
AAUABgAHAAgACAAIAAgACAAHAAYABQAEAAEAAAD///7/AAACAAQABgAJAAoACwAMAAoA
CgAKAAoACAAIAAgACAAHAAYABQAEAAMAAgABAAAAAgAEAAYACAAIAAkACgAKAAcACAAI
AAgADAAOABAAEgAVABYAFwAZABkAFwATABEAFAAVABUAFgAZABsAHAAcABoAGAAWABUA
FQAUABEADwALAAcABgAGAAkACAAJAAoACgAKAAgACAAJAAoACgAKAAgACAAIAAgACAAG
AAYABwAFAAUABQAFAAYABgAHAAkACAAHAAYABQAFAAUABgAMABQAGwAhACoAOABMAGkA
mADVABMBVgGdAeEBHAJZApcCvQK5AnsC/gFMAZAA+f+N/0j/Of9H/1L/XP9o/2//b/9r
/2n/b/95/4P/jP+X/5//nv+a/5j/mf+b/6D/p/+p/6L/nv+Z/5L/iv+M/5P/nP+k/7L/
vf/E/8v/1f/d/+X/7P/z//P/8//2//n/+P/4//j/+P/5//v//P/9//3//f/+/wAAAAAA
AAAAAAAAAP////8AAP7//f/9//3/+//7//v/+//8//z//f/9//3//f///////v/+//7/
/f/9//3//f/+//z/+//7//v/+//8//3//f/7//v/+f/3//j/+P/4//n/9v/2//b/9v/z
//H/7v/s/+j/5v/k/+T/3//d/9z/3P/d/93/3f/d/93/2//a/9r/2f/Y/9b/1f/V/9b/
1f/W/9X/1P/V/9b/2v/c/93/3//h/+X/5//p/+z/7v/w//T/+P/8////AwAFAAYABwAJ
AAwADQAOAA8ADwAOAA0ADAAKAAoACgAJAAsACwALAAoACQAIAAcABgAIAAkACQAJAAkA
BwAHAAcABAADAAMAAwACAAEAAAD///7//v/+//3//f/9//7//v8AAAAAAAD//wEAAAD/
/////f/9//v/+//6//v//P/8//7//v/+//7/AAD///////8AAP7//v/+//7//v/+//7/
/P/7//z//P/8//z//P/8//z/+//7//z/+v/5//n/+f/6//v//P/8//z//P/7//v/+//7
//v//P/7//v/+v/4//j/+P/4//f/+f/5//n/+f/5//n/+f/5//n/+v/6//r/+P/4//j/
+P/3//f/9//3//n/+f/5//r/+P/4//n/+f/5//n/+P/4//b/9v/2//b/9f/1//b/9v/3
//f/9//3//X/9f/1//b/9f/1//T/9P/2//b/9v/3//X/9f/1//T/9v/2//b/9v/2//X/
9f/1//f/9//1//f/9v/2//T/9P/0//T/9P/0//b/9v/2//b/9P/0//T/9P/0//T/9P/0
//T/9P/0//T/9P/0//T/9P/2//b/9v/2//b/9v/2//b/9v/2//b/9v/2//b/9v/2//b/
9v/2//b/+f/6//r/+v/6//v//P/9//7///8AAAEAAgADAAUABwAHAAUABQAFAAUABAAE
AAQAAwADAAIAAQACAAEAAQACAAQAAgABAP//+f/4//j/+P/2//b/9v/2//T/8v/y//X/
+P/4//j/9v/2//b/9v/2//T/9P/1//X/8//z//P/8//0//T/9f/1//X/9f/3//X/9f/2
//r//v8BAAcAEgAeADIAWQCMAMcABwFKAZEB0QEQAk8CiwKlAokCLQKSAdoAQADR/3H/
Nv8v/z3/RP9M/1T/W/9b/1v/Xf9l/2v/cf94/33/f/98/3r/ev9//4P/hP+D/4H/fv98
/3n/ev9+/4L/i/+a/6b/sP+5/8L/yf/R/9f/2//g/+H/4f/h/+L/4//m/+b/5v/m/+j/
6f/p/+n/5//n/+j/6v/o/+j/6P/o/+r/6f/p/+r/6v/p/+n/6f/r/+v/6//r/+r/6v/r
/+v/6f/p/+v/6//s/+z/7P/r/+v/6//r/+z/7P/r/+v/6//p/+r/6//r/+v/6//p/+f/
5//m/+X/5f/i/+L/4v/i/+H/3//c/9r/2v/Y/9b/1v/V/9P/0v/S/8//z//P/8//zf/L
/8r/yv/K/8r/yf/J/8n/yv/J/8r/zP/M/87/0P/U/9b/1//Z/9z/4f/k/+f/6//s/+3/
8P/z//b/+P/7//3//v///wEABAAFAAYABwAIAAgACAAIAAgACAAIAAcABwAHAAcABgAH
AAYABQAEAAIAAwADAAMAAwABAAEAAQACAAEAAQABAAEAAQABAAEAAgACAAIAAQABAAEA
AgACAAIAAgACAAEAAwACAAEAAQADAAMAAQABAAAAAQACAAIAAgACAAIAAgACAAEAAQAB
AAIAAAAAAAAAAAAAAAAAAAD/////AQACAAAAAAAAAAAA/v/9//3//v/+//3//f/9//3/
/f/9//z//P/8//v/+//7//v/+//8//r/+//7//r//P/8//z/+//7//v/+//7//v/+//7
//v/+f/6//r/+v/6//r/+v/6//v/+//7//v/+f/5//n/+v/6//r/+//7//n/+f/4//j/
+P/4//j/+P/5//n/+v/6//n/+f/5//n/9//3//f/+P/5//n/+P/4//j/+P/4//n/9//3
//f/9v/4//j/+P/4//j/9//3//f/9//3//X/9//2//b/9P/y//T/9P/0//T/9v/2//b/
9v/2//b/9v/2//j/+P/4//j/+P/4//j/+P/4//j/+P/4//j/+P/4//j/+P/4//j/+P/6
//r/+v/6//r/+v/6//r/+v/6//r/+v/4//j/+P/4//r/+v/6//r//P/8//z//P/7//r/
+f/4//j/+P/4//j/+//8//z//P/+////AAABAAQABQAGAAcABgAHAAkACwALAAkACQAJ
AAkACAAIAAgABwAHAAYABQAEAAMAAwAEAAIAAAD///3/9//2//b/9v/0//T/9P/0//X/
9P/1//n//P/8//z/+v/6//r/+v/6//j/+P/5//n/+f/5//n/+f/4//j/+f/5//n/9//3
//X/9f/4//z/BAAJABMAIAAwAEgAcQCqAOUAIwFmAakB5QEgAl8CkQKdAm8CAQJeAa4A
FgCn/1f/NP85/0X/Rv9M/1T/V/9Z/13/Yf9n/2//d/96/3v/ff98/3z/fv+D/4n/jP+L
/4f/gv+A/3//fv+A/4b/jf+U/57/qP+v/7j/xf/R/9f/3//m/+f/5f/l/+T/5f/k/+T/
5P/k/+H/4f/g/9//4v/j/+X/6P/q/+r/6v/q/+j/5//n/+j/6P/n/+f/5//n/+f/5//n
/+j/6P/p/+n/6f/p/+v/6//q/+r/6v/p/+f/5//n/+j/6//r/+z/7f/r/+z/7f/t/+n/
6f/n/+X/4f/g/9//3//g/+D/4P/g/93/2//Y/9b/1P/S/9D/0P/O/83/zf/O/8v/y//L
/8v/y//J/8j/yP/K/8r/yf/J/8f/xv/D/8L/xP/E/8b/yP/K/8z/zf/P/9T/2f/c/9//
4P/c/w==
         </WaveFormData>
      </LeadData>
      <LeadData>
         <LeadByteCountTotal>10000</LeadByteCountTotal>
         <LeadTimeOffset>0</LeadTimeOffset>
         <LeadSampleCountTotal>5000</LeadSampleCountTotal>
         <LeadAmplitudeUnitsPerBit>4.88</LeadAmplitudeUnitsPerBit>
         <LeadAmplitudeUnits>��V</LeadAmplitudeUnits>
         <LeadHighLimit>2147483647</LeadHighLimit>
         <LeadLowLimit>268435456</LeadLowLimit>
         <LeadID>V6</LeadID>
         <LeadOffsetFirstSample>0</LeadOffsetFirstSample>
         <FirstSampleBaseline>0</FirstSampleBaseline>
         <LeadSampleSize>2</LeadSampleSize>
         <LeadOff>FALSE</LeadOff>
         <BaselineSway>FALSE</BaselineSway>
         <ExcessiveACNoise>FALSE</ExcessiveACNoise>
         <MuscleNoise>FALSE</MuscleNoise>
         <LeadDataCRC32>2372394381</LeadDataCRC32>
         <WaveFormData>
/f///wAAAQD///7//P/7////AwAGAAgABgAFAAQAAwAFAAUABQAFAAgACAAGAAYAAwAC
AAEAAAABAAAA/v/9//n/+f/4//f/9f/1//X/9P/0//X/+P/6//j/+P/3//f/+f/4//j/
+P/0//T/9P/1//P/8//z//P/9P/1//b/9//5//f/9//1//X/9f/4//n/+P/8/wEACwAf
AD8AZgCPALwA6gAcAUsBewGvAdwB6gHOAX8BEwGnAEoA8f+q/4v/hv+A/37/g/+G/4T/
gf9//4H/g/+H/4z/jv+R/5H/kv+S/5L/lP+X/5v/m/+a/5b/kv+Q/4//j/+Q/5f/n/+p
/7P/vP/D/8r/0v/X/9z/4P/i/+L/4//k/+X/5f/l/+X/4v/j/+P/4v/l/+X/5v/n/+j/
6P/o/+n/5//n/+f/5//n/+f/5//n/+n/6v/r/+z/7P/s/+z/7P/q/+r/6f/p/+r/6v/q
/+v/7f/u/+//7//v/+//7v/t/+3/7v/u/+7/7//v/+3/7f/t/+3/7P/s/+z/7f/u/+7/
7//w//H/8P/x//D/8P/w/+//7v/t/+3/7f/t/+3/7f/u/+7/7//v/+3/7P/s/+3/7f/t
/+7/7v/w//H/8f/x//H/8v/z//T/9//5//r/+//7//z//f/9//7///8AAAEAAwAEAAUA
BwAJAAoACwAMAAsACwALAAoACQAIAAgACAAGAAYABgAGAAQAAwADAAEAAQABAAEAAQAC
AAMABAAEAAMAAgACAAIAAgACAAIAAgAAAAAAAAAAAAIAAgACAAEAAQABAAEAAQACAAIA
AgACAAEAAQD/////AAAAAAAAAAAAAAAAAAAAAAAAAAAAAAAAAAAAAP////////7//v/+
//3//f/9//3//f/9//3//f////////////////////////////7//v/+//7//v/+//z/
/P/8//z//P/8//z//P/8//z//P/8//z//P/8//z/+v/6//r/+v/6//r/+v/7//v/+//7
//v/+//7//v/+//6//r/+//7//v/+//8//z/+v/6//r/+f/7//v/+//7//v/+//7//v/
+//7//v/+//7//v/+//7//z//P/8//z//P/8//z//P/8//z//P/8//z//P/8//v//f/9
//3//f/8//z//P/9//3//v/+//7//P/8//z//P/+//7//v/+//z//P/8//z//P/8//z/
/P/+//7//v/+//7//v/+//7//v/+//7//v/+//7//v/+//7//v/+//7//v/+//7//v/+
//7//v/+/wAAAAAAAAAA/v/+//7//v/+//7//v/+/wAAAAAAAAAAAAAAAAAAAAAAAAAA
AAAAAAAAAAAAAAAA/v/+//7//v/+//7//v/+//7//v/+//7//v/+//7//v/+//7//v/+
//7//v/+//7///////3//f/9//3//v/+////////////AAAAAAAAAgABAAMABAAFAAYA
BgAFAAUABwAJAAoACgAJAAkACQAJAAcABwAHAAcACgAKAAgACAAIAAgACAAIAAYABAAB
AP///v/////////9//3//f/8//v/+//9//7//v/+//3//f/9//z//P/8//r/+v/6//v/
+f/5//n/+f/7//v/+//7//v/+//7//v/+//7//z//f/+/wQADQAdADkAXQCEAK0A3AAO
AUABbwGjAc8B5AHOAYgBJQHHAHsALgDh/7b/p/+Y/4z/jv+T/5L/kP+P/4//kf+T/5f/
mP+a/5v/l/+Y/5r/nP+c/5v/m/+Z/5j/mP+Y/5z/of+p/7D/u//D/8n/z//W/93/4v/m
/+v/7P/s/+7/7v/t/+7/7//v/+//7//v//H/8v/y//L/8f/x//H/8v/y//L/8//z//P/
8//z//H/8f/x//H/8f/y//P/9P/0//T/9P/0//b/9v/1//X/9v/2//b/9//1//b/9//3
//f/9//2//X/9//4//j/+P/3//f/9f/1//f/9//2//b/9P/1//b/9v/0//T/9P/y//H/
8P/w//D/7//u/+3/7f/t/+3/7f/t/+7/7v/v/+//8f/w//D/8f/v/+//8P/w//P/9f/2
//f/9//4//n/+v/7//3//v///wIABAAGAAcACAAJAAoACwAMAAwADAANAAwADAAMAAwA
DQANAA0ADAALAAoACgAKAAoACgAKAAoACAAHAAcABQAGAAcACAAJAAkACQAJAAgACQAI
AAgACAAHAAYABQAEAAQABAAEAAQABgAGAAYABQAFAAUABQAFAAIAAgACAAIABQAFAAMA
AwAEAAQABAAEAAIAAgACAAIAAQAAAP///v/+//7//f/9//3//P/8//z//v///wAAAQAD
AAMAAwADAAMAAwADAAMAAQABAAEAAQD//////v/+//7//v/+//7//v/+//7//v8AAAAA
AAAAAAAAAAAAAAAA/f/8//v/+v/8//z//P/8//7//v/+////////////////////////
/wAAAAABAAEAAQABAAIAAgAEAAQABAADAAEAAQABAAEAAAD///7//f/9//3//f/9//3/
/f/9//3/AAAAAAAAAAD+//7//v/+//7//v/+//7/AAAAAAAA///+//3//P/7//z//P/8
//3/AQACAAQABgAEAAQABAAEAAIAAAD+//z//f/+////AAAAAAAAAAAAAP///v/9//z/
/v/+//7//v/7//r/+f/4//n/+v/7//z///8AAAEAAgACAAIAAgACAP///v/9//z//P/8
//z//P/+//7//v/+//z//P/8//z/+//6//n/+P/7//z//f/+////AAABAAIAAAAAAAAA
AAACAAIAAgACAAAAAAAAAAAA/v/8//r/+P/5//r/+//8//7//v/+//7//v/+//7//v/+
//7//v/+//7//v/+//7//f/8//v/+v/9//3/+//7//3//f/+//7//v/9//z/+//8//z/
/P/+/wEAAwAEAAUACAAIAAcABwAIAAkACQAIAAUABQAFAAUABgAHAAgACQAIAAgABgAG
AAQAAgAAAP7/AAAAAP/////7//v/+v/5//r/+//8//z//v///wIABAACAAIAAQABAP//
/P/6//j/9v/2//b/9//1//X/9f/1//X/9f/1//X/+f/7//v/+////wEAAgADAAgADgAV
ACUAPwBlAIwAtQDiABIBPgFpAZcBxwHmAeABqAFJAd0AeQAgAM//mv+L/4T/fP98/4H/
hP+E/4f/if+J/43/j/+Q/5T/l/+T/5L/lP+W/5j/m/+b/53/nP+a/5j/mP+Z/5v/nv+h
/6n/s/+7/8L/y//S/9b/1//c/+D/4P/g/+H/5P/l/+X/5f/l/+P/5f/m/+b/5P/j/+P/
4//m/+b/5v/n/+n/6//t/+//7f/t/+3/7f/q/+r/6v/q/+r/6v/q/+r/7P/s/+v/6//q
/+r/6v/r/+z/7v/w//H/8f/x//D/7//t/+7/7v/u/+//7//t/+3/7//v/+7/7v/s/+3/
7v/u/+3/7P/r/+j/6f/o/+j/6P/n/+b/5f/l/+X/5f/l/+X/5f/k/+T/4//l/+T/5P/l
/+X/5f/m/+b/6P/p/+n/6f/q/+r/6v/q/+3/7//w//H/9f/4//v//f/8//3//v//////
/v/9//3//P/8//z//P/////////+//7//v///wAA///+//3//P/+//3//f/7//v/+//7
//v/+//7//v/+v/5//j/+P/4//j/+P/4//j/9v/2//b/9v/2//b/9v/1//f/9//3//f/
9v/2//b/9v/2//X/8v/x//P/9P/1//b/+P/4//j/+P/2//b/9v/2//b/9v/1//X/9f/0
//T/9P/z//P/8//z//P/8//z//P/8f/x//H/8f/x//H/8f/x//H/8f/w//D/8v/y//L/
8v/0//T/9P/0//T/9P/0//T/9P/0//T/9P/y//L/8v/y//L/8v/y//L/8v/y//L/8//1
//X/9f/1//X/9f/1//X/9P/0//X/9f/1//X/9v/2//T/9P/0//P/9f/1//X/9f/1//X/
9f/1//X/9f/1//X/9f/1//X/9f/2//b/9v/2//b/9v/2//b/9v/2//b/9v/2//b/9v/1
//X/9f/1//X/9P/0//T/9f/3//b/+P/4//j/+P/4//j/+P/4//j/+P/4//j/+P/4//j/
+P/4//j/+P/4//j/+P/6//r/+v/6//r/+v/6//r/+v/6//r/+v/6//r/+v/6//r/+v/6
//r//P/8//z//P/8//z//P/8//z//P/8//z//v/+//7//v/8//z//P/8//7//v/+//7/
/v/+//7//v/+//7//v/+///////9//3//f/9//7//v/9//3//f/9//7//v/+/wAA//8B
AAIAAwAGAAYABQAFAAkACwAMAAwACwALAAsACwALAAsACwALAAwADAAKAAoACgAKAAoA
CgAKAAgABQADAAMAAwACAAEA/////////v/9//3///8AAAAAAAD////////+//7//v/+
//7//v////3//f/9//3//f/9//3//f/////////9//3///8AAAEABAAKABMAJQBBAGcA
jgC3AOgAGgFKAXsBrQHZAegBzgGAARcBuQBtACAA0/+s/5//lP+M/5D/k/+U/5L/kf+R
/5P/l/+X/5r/nP+b/5v/mv+a/5z/nP+d/5v/m/+a/5r/mv+c/6P/qf+y/7v/xf/J/8//
1v/d/+D/5v/p/+j/6v/s/+z/7f/u/+//7//v/+//7//x//L/8v/y//H/8f/x//D/8P/w
//H/8f/x//H/8f/z//P/8//z//P/9P/1//b/9P/0//T/9P/2//b/9f/1//T/9P/0//X/
9f/2//f/9//3//f/9v/1//X/9v/2//b/+f/5//f/9//3//f/9v/2//b/9//4//j/9//2
//X/8v/z//L/8v/y//P/8v/x//H/7//v/+//7//w//D/8f/x//H/8P/w//H/8f/x//L/
8v/y//P/8//z//X/9v/3//j/+f/7//z//f/+/wAAAgADAAQABQAGAAcACAAIAAgACQAI
AAgACAAIAAkACQAJAAgACQAIAAgACAAGAAYABgAGAAYABQAFAAMAAQABAAEAAQABAAEA
AQAAAP///v/+//7//v/+//7//v/+//7//v/+//7//v/+//3//f/9//3//f/8//z//P/8
//3//f/7//v//P/8//z//P/8//z//P/8//z//P/8//z//P/8//v/+//7//r/+v/6//n/
+f/5//n/+f/5//n/+f/5//n/+f/5//n/+f/5//n/+f/5//j/+P/4//j/+P/4//j/+P/4
//j/+P/4//j/+P/4//j/+P/4//j/+P/4//j/+P/4//j/+P/4//j/+P/5//n/+f/5//n/
+f/5//n/+f/4//j/+f/5//n/+f/6//r/+v/6//r/+f/5//n/+f/5//v/+//7//v/+f/5
//n/+f/7//v/+//7//z//P/8//z//P/8//z//P/8//z//P/8//z//P/8//v//f/9//3/
/f/6//r/+v/7//3//P/+//7//P/8//z//P/8//z//P/8//z//P/8//z//P/8//z//P/8
//z//P/8//z//P/8//z/+v/6//r/+v/6//r/+v/6//r/+v/6//r/+v/6//r/+v/4//j/
+P/4//n/+v/7//z//P/8//z//P/8//z//P/8//7//v/+//7///8AAAEAAgAAAAAAAAAA
AAEAAgADAAQAAgACAAIAAgADAAQABQAGAAYABgAGAAYABAAEAAQABAADAAMAAgD//wEA
AQABAAIAAwAFAAYABwAIAAoACwAMAAwADQAPABAAEgAUABUAFQAVABcAGQAaABgAFwAX
ABcAFwAXABcAFwAXABgAGAAWABYAFgAWABYAFQAUABEADQAMAAsADAAMAAwADQAOAA8A
DQALAAoACwAMAAwADAALAAsACwAKAAoACwAKAAsADAAOAA8AEAARABAADwAOAA0ACwAJ
AAsACwANAA0ADwAUABUAGAAcACUAMwBNAG0AkgC7AOgAFAFAAWsBmwHJAeYB3AGiAUUB
4QCJADgA6/+6/6v/ov+W/5T/mf+a/5r/mf+X/5f/m/+f/6T/qP+r/63/rv+s/6z/rP+t
/63/q/+o/6b/pP+k/6n/rf+w/7X/v//J/8//1v/h/+j/7P/v//L/8v/y//T/8//0//f/
9//3//f/+f/7//z//P/6//n/+f/5//j/+P/4//n/+//7//v/+//7//v/+//7//v//P/9
//7/AAAAAAAAAAD///7//P/7//z//P/8//3//v8AAAIAAwABAAEAAAD///7//v/9//z/
/f/9//v/+//7//v/+v/6//3///8BAAIABAAEAAQAAgD///z/+v/4//b/9P/y//H/9P/1
//b/9//5//r//P/9//z/+v/5//n/9//1//T/8v/1//f/+P/5//v//P/9//7//f///wAA
AQADAAYACQALAAwADQAOAA8AEAAQABAAEQAUABQAFAAUABMAEwATABIADwAOAA4ADgAM
AAwADAAMAAwACwALAAkADAANAA4ADwAMAAsACgAIAAkACAAIAAgACgAKAAoACgAIAAgA
CAAIAAgACAAIAAcABgAFAAQAAwACAAIAAgACAAUABwAHAAkACQAIAAcABgAFAAQAAwAC
AAQABAAEAAQABAAEAAMAAwADAAIAAgACAAEAAQABAAEA//////////8BAAEAAQABAAEA
AQABAAEA/v/9//v/+v/6//r/+v/6//v//P/9//7//v/+//7//v/+//7//v/+//7//v/+
//7/AAAAAAAAAAD///7//f/9/////////////v/9//z/+//4//j/+f/5//v//f8AAAIA
AAAAAAAA///+//3//P/7//3//f/9//3/+//7//v/+//9//3//f/9//3//P/7//r//P/+
/wAAAgAAAAAAAAAAAP///v/9//v/+//7//v/+//8//z//P/9/wEAAgAAAAIA///+//3/
/P/6//r/+v/6//z//P/8//z//v/+//7//v/+//7//v/+//3//P/7//r/+P/4//j/+P/5
//r/+//8//7//v/+//7//f/8//v/+v/5//j/9//2//X/9P/z//L/8v/y//L/8v/z//T/
9f/2//j/+f/4//n/+f/5//r/+v/6//n/+P/3//j/+P/4//r/+v/7//v/+//8//z/+//7
////AQACAAIAAwADAAMAAwADAAMAAwADAAMAAgD///7/AAAAAAAAAAABAAAA/v/9//n/
+f/4//f/+f/5//n/+P/3//f/+f/6//j/+P/3//f/9f/0//T/9P/0//T/9P/1//X/9f/1
//X/9f/1//X/9f/z//X/9f/1//X/9f/2//n/+v8AAAUADwAhAD8AZACLALQA4gAQAT8B
bQGjAc4B4gHIAXsBDwGlAEwA9/+w/4v/hP+A/4D/hf+K/4r/i/+H/4f/if+N/5D/kP+T
/5X/lP+U/5T/lv+b/5//n/+e/5z/nP+a/5n/mf+e/6X/q/+1/7//xP/J/87/1P/Z/97/
4v/k/+b/5//o/+n/6f/p/+n/6f/r/+z/7P/s/+v/6//r/+z/7P/s/+3/7f/t/+3/7f/v
/+//7//v//H/8v/z//T/8v/y//L/8v/y//L/8f/x//P/9P/1//f/9f/2//f/9//3//f/
9v/1//f/+P/4//j/+f/5//f/9//3//f/9v/2//T/9f/2//b/+P/4//j/9v/3//b/9v/2
//X/9P/z//P/8//z//P/8//0//T/9f/1//X/9P/0//X/9f/1//b/9v/1//X/9P/z//X/
9v/3//j/+//9//7////+/wAAAgADAAQABQAGAAcABgAGAAYABwAKAAoACgAKAAsACwAL
AAoACwAKAAoACgAIAAgACAAIAAgABwAHAAUABQAFAAUABQADAAMAAwACAAIAAgADAAQA
BAAEAAQABAACAAIAAgACAAIAAgACAAEAAQABAAEAAQAAAAAAAAAAAAEAAQD/////AAAA
AAAAAAAAAAAAAAAAAAAAAAAAAAAAAAAAAP////////7//v/+//3//f/9//3//f/9//3/
/f/9//3//f/9//3//f/9//3//f/9//z//P/8//z//P/8//7//v/+//7//P/8//z//P/8
//z//P/8//z//P/8//z//P/8//z//P/+//7//v////3//f/9//3//f/9//3//f/+//7/
//////3//f/+//7//v/+//7//f/9//3//f/9///////////////////////9//3//f/9
//7//v/+//7//v/+//7//v/+//7//v/+//7//v/+//3//f/9//3//f/+//7//v//////
/v/+//7//v/+//7//v/+//7//v/+//7//v/+//7//v/+//7//v/+//7//v/+/wAAAAAA
AAAAAAAAAAAAAAD+//7//v/+//7//v/+//7//v/+//7//v/+//7//v/+//7//v/+//7/
/v/+//7//v/+//7//v/+//z//f/9//v//f/9//3//v/+////////////AAAAAAAAAgAD
AAUABgAFAAYABgAFAAcACQALAAwADAALAAsACwALAAsACwALAAsADAAMAAoACAAIAAgA
CAAIAAgABgADAAMAAQABAAAA/f/9//3//f/8//v/+//9//7//v/+//3//f/9//z//P/8
//r/+v/6//v/+//7//v/+//7//v/+//9//v/+//7//v//f/9//z//f/+/wIACQAZADUA
WwCAAKkA1gAIATgBZwGbAckB3gHMAYYBIQG9AHMAKgDf/7L/of+W/4z/jv+R/5D/jv+N
/43/jf+P/5P/lv+W/5X/lf+U/5T/lv+Y/5n/mf+X/5T/lv+Y/57/pf+t/7L/u//D/8v/
0f/Y/93/4v/m/+n/6v/s/+7/7v/v/+7/7//v/+//7//v//H/8v/y//P/8//0//X/9f/0
//P/8//x//H/8f/x//P/8//z//P/8f/y//P/9P/3//j/+f/6//v//P/8//3/AAAAAAAA
AQD//wAAAQABAAEAAQAAAP///f/+//7//v/9//3/+//7//3//f/8//z/+v/7//z//P/5
//j/9//0//T/9P/1//b/9v/2//b/9//3//f/9//3//f/9v/2//X/9f/0//T/9f/4//n/
+//8//r/+//7//v/+//8//3//v8AAAMABQAHAAgACgAMAA0ADgAPABAAEQAQABAAEAAR
ABEAEAAPAA4AEgATABQAFAARABAAEAAQABIAEgASABIAEgARABEADwAOAA0ADAALAA0A
DQANAAwACgAIAAcABgAIAAgACAAIAAsADAANAA4ACwAKAAkABwAGAAUABAADAAUABgAH
AAgACQAJAAcABwAHAAYABQAEAAUABgAHAAgACgAKAAoACgAIAAgABwAHAAQAAgABAAAA
AQABAAEAAQABAAEAAQABAAEAAQABAAEAAwADAAMAAwABAAEAAAAAAAIAAgACAAIA///+
//3//P/9//7///8AAP///v/9//z//v/+//7//v8AAAAAAAAAAAIAAgACAAMAAgABAAAA
//8BAAEAAQABAAAAAAABAAEAAQABAAIAAgABAAAA///9//v/+//7//v//P/9//7////9
//3//f/9////////////AwAEAAUABgAFAAQAAwACAAAAAAAAAAAAAAAAAAAA///9//v/
+f/3//b/9v/2//f/+//8//7/AAACAAIAAgACAAIAAgACAAIAAgACAAIAAgABAAAA///+
//7//v/+//7//P/8//z//P/7//r/+f/4//X/9P/z//L/9v/4//r//P///wAAAQACAAEA
AAD///7//v/+//7//v/9//z//P/7//b/9f/0//P/9//4//r/+//5//n/+v/6//z//v//
/wEABAAFAAYABgADAAMABQAHAAUABAACAAEABAAFAAYABwAJAAkACgAKAAYABgAGAAYA
BAAEAAQAAgD///3/+//7//z/+//7//v/+f/4//f/9//3//j/+P/4//f/9//3//b/9P/0
//L/8v/0//X/9f/1//b/9//4//n/+P/3//b/9f/1//X/8//z//j//f/8/wAACQAXACsA
TQB0AJ0AygD6ACoBVQGDAbEB2AHeAbYBXwHxAIkALADX/5z/h/+E/3z/fP+D/4j/hP9/
/33/f/+D/4n/kP+Y/5v/nf+a/5j/lv+U/5X/mf+b/5j/lv+S/4r/h/+L/5L/mf+j/63/
t/+8/8H/yP/O/9P/3P/g/+D/4P/j/+T/4//j/+P/4//j/+X/5v/m/+b/5f/l/+X/5v/m
/+b/5//o/+n/6v/r/+r/6f/o/+f/5v/m/+b/5v/o/+j/6P/o/+j/6P/n/+f/6P/o/+j/
6f/o/+j/6P/n/+f/5//m/+X/5v/o/+n/6v/p/+n/5//n/+n/6f/o/+j/6v/r/+z/7P/q
/+r/6v/o/+X/5P/k/+T/4f/g/9//3//h/+H/4f/h/+T/5P/l/+X/4//i/+L/4//l/+X/
5v/m/+P/4//i/+H/5f/m/+f/6P/p/+v/7P/t/+7/8P/y//P/9P/1//b/9//4//j/+P/5
//r/+v/6//r/+f/5//n/+P/3//b/9v/2//b/9v/2//b/9v/1//X/8//1//X/9f/1//f/
9//3//b/8//y//L/8v/x//D/7//u//D/8P/w//D/8v/y//L/8f/x//H/8f/x//D/8P/w
//D/7//v/+3/7f/u/+7/7v/u/+//8P/x//L/9P/0//T/9P/y//L/8f/x//H/8P/w//D/
7//v/+//7//v/+//7//v/+//7//v/+//7//v/+//7//w//H/8f/y//T/9P/0//T/9P/0
//T/9P/y//L/8v/y//L/8v/y//L/8v/y//L/8v/y//L/8v/y//L/8v/y//P/8//z//P/
8//z//P/8//z//P/9P/2//f/9f/1//b/9v/2//b/9v/1//X/9f/1//X/9f/1//X/9f/3
//f/9//3//f/9//3//f/+P/4//j/+P/2//b/9v/2//j/+P/4//j/+P/4//j/9//3//f/
9//3//f/+P/5//v/+f/6//r/+P/4//j/+P/4//r/+v/6//r/+P/4//j/+P/6//r/+v/6
//r/+v/6//r/+v/6//r/+v/8//z//P/8//z//P/8//z//P/9//3/+//7//v/+//8//z/
/f/9//3///8AAAAAAAAAAAEAAwAEAAMABAAEAAMABQAHAAkACgAKAAkACQAJAAkACQAJ
AAkACQAKAAoACAAIAAgACAAIAAgACAAGAAMAAQD//////v////////////z/+//7//3/
AAAAAAAA/////////v/+//z/+v/6//r/+//7//v/+//7//v/+//7//3//f////3//f/9
////AAABAAAABAANABkAMQBVAHoAoQDMAPoAKgFVAYcBtwHUAcwBlgE3AdEAgQA6AO3/
tv+j/5r/kv+S/5f/mP+W/5P/k/+V/5n/m/+e/6D/of+d/5z/mv+c/6D/of+f/5//nv+c
/5z/nv+h/6X/rv+3/8H/yf/P/9b/2//g/+T/6f/s/+z/7P/u/+//7v/x//H/8f/x//H/
8//0//T/9P/z//P/8//y//L/8v/z//P/8//z//P/9f/1//X/9f/1//b/9//4//b/9v/2
//b/9v/2//X/9f/4//j/+P/5//f/+P/5//n/+//7//r/+f/5//r/+v/6//v/+//5//n/
+f/5//j/+P/4//n/+v/6//r/+v/6//j/+f/4//j/+P/3//b/9f/1//P/8//z//P/8v/y
//P/8//1//T/9P/1//P/8//0//T/9P/1//X/9f/3//j/+f/6//v//f/+////AAACAAQA
BQAGAAcACAAJAAoACgAKAAsADAAMAAwADAALAAsACwAKAAsACgAKAAoACgAKAAoACgAK
AAkACQAHAAcABwAHAAcABQAFAAUABAAFAAQABAAEAAQABAAEAAQABAAEAAQABAAEAAQA
BAADAAMAAwADAAMABAAEAAQABAADAAMAAQABAAIAAgACAAIAAgACAAIAAgACAAIAAgAC
AAIAAgABAAEAAQAAAAAAAAABAAEAAQABAAEAAQABAAEA////////////////////////
///+//7/AAAAAAAAAAAAAAAAAAAAAP7//v/+//7/AAAAAAAAAAAAAAAAAAAAAAAAAAAA
AAAAAAAAAAAAAQD//////////wEAAQABAAEAAAAAAAEAAQD/////AAAAAAAAAAAAAP//
AQABAAEAAQABAAEAAQABAAEAAQABAAEA//////////8AAAAAAAAAAAAAAAAAAAAAAAAA
AAAAAAAAAAAAAAD/////////////AAAAAAAAAQD///7//v/8//7//v/+//7/AAAAAAAA
AAACAAIAAgACAAQABAAEAAQABAAEAAQABAAGAAYABgAGAAYABgAGAAYACAAIAAgACAAI
AAgACAAIAAoACgAKAAoACgAKAAoACgAIAAgACAAIAAgACAAIAAgACQALAAwACwALAAsA
CwAMAAoACwALAAsADQAOAA4ADgAPAA8AEAAQABEAEgASABEAEwAVABcAGAAYABcAFwAX
ABYAFQAUABMAFQAWABYAFAAWABYAFgAWABQAFAASAA8ACwAJAAkACAAHAAcABwAHAAcA
BwAIAAsADAAMAAwACwAJAAkACAAIAAkACAAJAAoACQAJAAkACQAHAAcABwAHAAcABQAF
AAMAAwAFAAkADAALAAwAFAAfAC0ASQBtAJIAuQDmABYBRAFxAaEBzwHiAcoBgAEbAbsA
ZwAYANP/rv+j/5r/kP+Q/5X/lv+W/5P/lf+X/5v/n/+g/6D/nf+d/5z/nP+g/6T/pf+l
/6X/oP+c/5z/nP+h/6f/rv+z/7v/w//L/9L/3f/k/+r/7//0//T/9P/0//P/8P/v/+//
7//v/+z/7f/t/+z/7f/t/+7/7//z//T/9f/3//T/8//y//H/8//z//P/8//z//T/9f/2
//b/9v/2//b/9v/2//X/9f/0//T/9P/1//T/9P/0//P/9P/1//X/9f/3//j/+P/4//f/
9//1//X/9P/z//H/8P/y//P/9P/0//L/8v/y//D/7f/s/+z/7P/u/+7/7v/v/+//7//v
/+//7//u/+7/7f/v/+7/7v/v/+3/6//q/+j/5v/n/+f/5//q/+z/7v/w//L/9f/3//n/
+P/2/w==
         </WaveFormData>
      </LeadData>
   </Waveform>
</RestingECG>
