# Supplementary material for: Detection of Left Atrial Enlargement Using a Convolutional Neural Network-Enabled Electrocardiogram
Source: Front Cardiovasc Med. 2020 Dec 17;7:609976. doi: 10.3389/fcvm.2020.609976 (PMC7773668; doi:10.3389/fcvm.2020.609976)
Supplement: Supplementary file 1 [file Data_Sheet_1.ZIP › hyp/1802019262_12363_0000000T.XML]

<?xml version="1.0" encoding="Windows-1252"?>
<!DOCTYPE RestingECG SYSTEM "restecg.dtd">
<RestingECG>
   <PatientDemographics>
      <PatientID>1802019262</PatientID>
      <PatientAge>66</PatientAge>
      <AgeUnits>Years</AgeUnits>
      <Gender>Male</Gender>
      <PatientLastName>luoxinkai</PatientLastName>
   </PatientDemographics>
   <TestDemographics>
      <DataType>Resting</DataType>
      <Site>1</Site>
      <AcquisitionDevice>MAC55</AcquisitionDevice>
      <Status>Unconfirmed</Status>
      <Priority>Normal</Priority>
      <AcquisitionTime>10:35:31</AcquisitionTime>
      <AcquisitionDate>03-14-2016</AcquisitionDate>
      <CartNumber>1</CartNumber>
      <AcquisitionSoftwareVersion>009C</AcquisitionSoftwareVersion>
      <XMLSourceVersion>MAC5000 v1.0</XMLSourceVersion>
   </TestDemographics>
   <RestingECGMeasurements>
      <VentricularRate>61</VentricularRate>
      <AtrialRate>61</AtrialRate>
      <PRInterval>168</PRInterval>
      <QRSDuration>100</QRSDuration>
      <QTInterval>418</QTInterval>
      <QTCorrected>420</QTCorrected>
      <PAxis>7</PAxis>
      <RAxis>-15</RAxis>
      <TAxis>4</TAxis>
      <QRSCount>10</QRSCount>
      <QOnset>223</QOnset>
      <QOffset>273</QOffset>
      <POnset>139</POnset>
      <POffset>191</POffset>
      <TOffset>432</TOffset>
      <ECGSampleBase>500</ECGSampleBase>
      <ECGSampleExponent>0</ECGSampleExponent>
   </RestingECGMeasurements>
   <Diagnosis>
      <Modality>Resting</Modality>
         <StatementCount>3</StatementCount>
         <LabelText>12SL Õï¶Ï³ÂÊö</LabelText>
      <DiagnosisStatement>
         <StmtFlag>ENDSLINE</StmtFlag>
         <StmtText>ñ¼ÐÔÐÄÂÉ</StmtText>
      </DiagnosisStatement>
      <DiagnosisStatement>
         <StmtFlag>ENDSLINE</StmtFlag>
         <StmtText>µçÑ¹·ûºÏ×óÐÄÊÒ·Ê´óµÄ×îµÍ±ê×¼£¬²»³ýÍâÊÇÕý³£±äÒì</StmtText>
      </DiagnosisStatement>
      <DiagnosisStatement>
         <StmtFlag>ENDSLINE</StmtFlag>
         <StmtText>ÁÙ½ç ECG</StmtText>
      </DiagnosisStatement>
   </Diagnosis>
   <Waveform>
      <WaveformType>Rhythm</WaveformType>
      <WaveformStartTime>0</WaveformStartTime>
      <NumberofLeads>8</NumberofLeads>
      <SampleType>CONTINUOUS_SAMPLES</SampleType>
      <SampleBase>500</SampleBase>
      <SampleExponent>0</SampleExponent>
      <HighPassFilter>16</HighPassFilter>
      <LowPassFilter>150</LowPassFilter>
      <ACFilter>NONE</ACFilter>
      <LeadData>
         <LeadByteCountTotal>10000</LeadByteCountTotal>
         <LeadTimeOffset>0</LeadTimeOffset>
         <LeadSampleCountTotal>5000</LeadSampleCountTotal>
         <LeadAmplitudeUnitsPerBit>4.88</LeadAmplitudeUnitsPerBit>
         <LeadAmplitudeUnits>¦ÌV</LeadAmplitudeUnits>
         <LeadHighLimit>2147483647</LeadHighLimit>
         <LeadLowLimit>268435456</LeadLowLimit>
         <LeadID>I</LeadID>
         <LeadOffsetFirstSample>0</LeadOffsetFirstSample>
         <FirstSampleBaseline>0</FirstSampleBaseline>
         <LeadSampleSize>2</LeadSampleSize>
         <LeadOff>FALSE</LeadOff>
         <BaselineSway>FALSE</BaselineSway>
         <ExcessiveACNoise>FALSE</ExcessiveACNoise>
         <MuscleNoise>FALSE</MuscleNoise>
         <LeadDataCRC32>764413285</LeadDataCRC32>
         <WaveFormData>
XgBeAF4AXgB+AJwAugDYAN4A4gDmAOoA1wDEALEAngCCAGYASgAuACAAFAAIAPz/9//y
/+3/6P/r/+z/7f/u/+z/7P/s/+z/7P/s/+z/7P/s/+z/7P/s/+r/6v/q/+r/7f/u/+//
8P/u/+z/6v/o/+z/7v/w//L/8f/w/+//7v/u/+7/7v/u//D/8P/w//D/7v/u/+7/7v/w
//D/8P/w/+7/7v/u/+7/8f/y//P/9P/y//L/8v/y//b/+P/6//z//v/+//7//v/9//z/
+//6//v//P/9//7///8AAAEAAgAFAAgACwAOAAwADAAMAAwADQAOAA8AEAATABQAFQAW
ABcAGAAZABoAHAAeACAAIgAfAB4AHQAcAB4AHgAeAB4AIAAgACAAIAAgACAAIAAgAB4A
HAAaABgAFQAUABMAEgAOAAwACgAIAAcABgAFAAQAAwACAAEAAAD8//r/+P/2//b/9v/2
//b/9P/y//D/7v/v//D/8f/y//P/9P/1//b/9P/y//D/7v/u/+7/7v/u/+//8P/x//L/
7//u/+3/7P/t/+7/7//w//P/9P/1//b/9P/y//D/7v/x//L/8//0//L/8v/y//L/8f/w
/+//7v/x//L/8//0//P/8v/x//D/8v/y//L/8v/0//T/9P/0//P/8v/x//D/8P/w//D/
8P/y//L/8v/y//L/8v/y//L/8f/w/+//7v/w//D/8P/w//H/8v/z//T/8//y//H/8P/u
/+7/7v/u/+//8P/x//L/8P/w//D/8P/y//L/8v/y//H/8P/v/+7/7v/u/+7/7v/x//L/
8//0//L/8v/y//L/8P/w//D/8P/w//D/8P/w/+3/7P/r/+r/7f/w//P/9v/z//L/8f/w
//D/8P/w//D/7v/u/+7/7v/v//D/8f/y//P/9P/1//b/8//y//H/8P/u/+7/7v/u/+7/
7v/u/+7/7//w//H/8v/w//D/8P/w/+3/7P/r/+r/6//s/+3/7v/w//D/8P/w//H/8v/z
//T/8v/y//L/8v/y//L/8v/y//D/8P/w//D/8v/y//L/8v/y//L/9P/1//f/9//5//r/
+P/4//j/+P/7//z//P/6//z//v////////8BAAMACAAGAAQAAgD/////AAAAAP3/+//+
//7//f/8//z//P/8/////v/+////+v/5//n/+P/y//H/8f/u/+7/7v/w//D/8P/w/+//
7//z//T/9f/1/+3/6P/p/+f/7f/y//L/8P/u/+7/7//v/+7/7f/s/+n/7P/t/+7/7//v
/+//6v/j/+D/3f/V/9L/1P/Y/93/4f/p//z/GwA+AGUAkgC3ANEA6AAAARYBGgEPAfsA
4QC/AKAAiABsAFAAOwAuAB8AEQAKAAMA/v/8/////f/1/+//8v/1//f/+f/5//P/8//z
//P/9f/z//T/9P/3//f/8v/w/+//7f/u/+7/7v/u//D/8//1//j/9//2//X/9P/z//P/
9v/2//b/9v/2//b/9P/y//D/7v/x//L/+P/8//r/+f/5//n/+//6//n/+P/6//z//P/8
//r//f/9//3//v/+/wIABAACAAIAAwADAAMABAAEAAMAAwADAAQABAAIAAwADgAPABEA
EgASABMAEQASABMAFQAUABgAGAAaABsAGwAbAB0AHAAcABwAHAAhACQAJwApACkAKgAs
ACwAKwAqACgAJAAjACQAJAAlACYAJQAlACUAIgAgAB8AHAAYABYAEwASABEAEQAQAA4A
CwAKAAgABwAGAAUABQADAAEAAAD///v/+v/3//b/9f/3//b/9//6//3//f/8//z/+f/2
//b/9v/4//n/+//7//z//P/6//j/9v/1//X/9f/2//f/9//3//n/9//2//b/9//7//z/
/P/7//r/+P/3//z//P/6//n/9//2//T/8v/x//L/9P/1//f/+f/6//v/+v/6//r/+v/6
//r/+P/4//n/+P/3//T/+P/4//j/+P/2//X/9f/0//P/8//0//T/9v/2//f/9//5//n/
+f/4//b/9v/3//f/9P/0//X/9f/0//P/8v/x//P/8//z//H/8f/w//b/+v/5//f/9v/1
//P/8//z//P/9P/0//P/7//w//T/9f/2//T/8//y//H/8f/v//P/8//z//T/9v/3//P/
8//0//T/8//z//L/8v/z//L/9f/4//v/+P/0//P/9v/3//f/9f/z//P/8//z//L/8v/0
//T/8f/x//H/8f/v/+//8P/x//P/8v/y//L/8P/w//H/8//z//P/9v/4//j/+P/4//f/
9v/1//T/9P/0//T/9P/2//b/9v/2//P/8v/x//D/8P/w//D/8P/y//L/8v/y//P/9P/1
//b/9f/0//P/8v/w/+7/7v/w//X/9//5//3//f/8//v/+v/6//v//P/8//r/+v/8//3/
/f/9////AQAIAAgACAAIAAQAAgABAP///f/9/wAAAAABAAAAAAAAAP3//P/5//f/+f/1
//X/9v/5//j/+v/9//f/8v/v/+7/7v/u/+7/7f/v//D/8P/w//H/7f/q/+3/6v/t/+//
7P/r/+z/7f/v/+//7//v/+//7f/v/+//7//t/+//7//m/9n/0v/V/9P/2P/g/+D/2f/f
//P/CgAnAE4AewCiAL8A3QD8AAwBEgEOAf8A6wDVALkAngCCAFoANgApACAAEQAFAAAA
9f/w//b/+//3//H/9f/4//X/9f/1//P/8//1//P/8//1//P/8f/w//L/8f/y//T/9//5
//X/9P/z//L/8v/z//P/9P/0//T/9P/0//H/8f/0//T/9P/0//T/9P/2//b/9v/2//X/
8v/0//T/9v/1//X/9f/6//r/+v/6//r//P/8//z/+v/9//3//f/8//z/AAACAAAAAAAB
AAEABAAGAAcABwAJAAkACgAKAA0AEAARABEAEAAQAA8ADwAPABAAEQATABcAHAAdACAA
IAAfAB4AHwAjACQAJQAmACYAJgAmACUAIwAkACYAJgAlACYAJgAkACMAJAAkACUAJgAl
ACUAJQAgAB4AHQAaABgAFgATABIAEgARAA8ADAAIAAYAAwABAAEA///+//v/+v/6//r/
9//4//f/+P/5//j/9v/2//j/+P/3//X/9P/1//L/8v/y//T/9f/3//f/+P/4//b/9P/z
//P/9P/1//P/8//y//H/8//x//D/8P/u//H/8f/w//L/8v/x//H/9P/0//L/8f/z//T/
9P/0//D/8P/x//H/8P/v/+3/6//t//D/8//2//T/9P/y//L/8//y//H/7v/x//L/8//0
//L/8f/x//D/7f/t/+7/7v/w//D/8f/x/+//7//v/+7/8P/w//H/8f/y//L/8//z//L/
8f/w/+//7//v/+//7f/r/+j/7P/u//D/7//v/+//7f/t/+3/7f/v//D/8P/t/+v/7v/u
/+7/7v/t/+z/6//q/+n/7v/v//H/8v/0//X/8P/t/+v/6P/p/+n/6P/o/+j/6P/s//D/
8v/w/+3/7f/s/+3/7f/r/+v/6//r/+v/6v/q/+z/7P/s/+3/7v/v/+7/7f/t/+3/7//u
/+7/7v/q/+j/5//n/+n/8//2//X/9P/z//L/7v/s/+r/6P/p/+r/6//s/+z/6v/q/+z/
7v/v//D/8//0//T/9P/0//L/8//0//T/8f/w//H/8f/z//X/+f/9/wAA/v/8//r/+//6
//r/+f/2//f/+//8//r/+P/3//b/+P/4//b/9f/z/+//7//w//L/7v/t/+3/7P/q/+r/
7P/q/+r/6v/p/+v/7P/s/+z/6v/l/+H/4//h/+X/6P/m/+P/5P/l/+f/6f/p/+n/6f/l
/+f/5//n/+n/5//j/+L/4//c/9f/2f/a/9L/zP/P/9f/4//w/wUAIgBDAGwAlQCzAMgA
4ADyAPoA+wDzAOMAxQCmAIoAbgBQADcAJgAXAA0ABAD5/+7/7P/x//H/7//v//D/8f/z
//X/8//v/+n/5//n/+n/5//o/+r/7//x/+3/7P/s/+v/7P/u//D/8v/w//H/8f/y//H/
8P/v/+7/6//r/+7/7v/w//D/8P/w//D/8P/w//D/7v/s/+//8P/x//H/8v/z//P/8v/x
//D/8P/y//L/8v/z//f/+P/5//b/9v/6//z/+v/6//v/+//8//7///////////8AAAAA
AwAGAAcABwAHAAgACAAJAAkACgALAA0ADwAUABUAGAAXABcAFwAZABoAGgAaABoAHgAg
ACIAIwAjACQAJgAmACYAJgAlACIAHgAeAB0AHQAeAB0AHQAdAB0AHAAcABoAGAAWABMA
EgAOAA0ACwAIAAcABgAEAAMA///9//z/+f/4//j/+P/1//X/8//z//P/8v/w//D/8v/1
//X/9P/0//H/7P/q/+j/6v/t//H/8//y//L/8P/u/+3/7f/u/+//7v/v/+//7//v/+3/
7P/s/+3/8f/y//L/8f/w/+7/7f/z//T/8//z//D/8P/v/+7/7v/u/+//7//y//P/8//z
//H/8P/v/+7/7P/s/+r/6v/v//D/8f/w//D/8P/w//D/7v/t/+3/7P/s/+3/7//w/+7/
7v/v/+//8P/x//L/8v/w//D/8f/x/+//7v/u/+3/7//v/+//7//v/+//7//t/+3/7P/y
//b/9P/x/+//7f/t/+3/7f/t//D/8P/v/+v/6v/s/+v/6v/t/+//8f/z/+//7f/x//H/
7P/q/+n/5//o/+v/7//y//L/8f/v/+7/7P/q/+z/7v/0//L/7//v/+//7//u/+v/6//r
/+v/6//r/+z/7//w/+3/6//p/+f/6v/r/+3/7//v/+7/7v/u/+z/7P/t/+//7//t//D/
7//u/+3/7P/t/+7/7//w//L/8v/y//L/7v/s/+r/6P/p/+r/6//s/+3/7v/v//D/8P/w
//D/8P/u/+7/7P/s/+z/7f/t/+3/8f/0//b/+P/2//b/9//4//b/9P/0//b/9f/1//X/
9//7/wAAAAAAAAMAAwADAAQAAAD5//b/9v/5//n/+f/6//r/+v/6//j/9f/1//H/8f/y
//L/7v/t/+3/6v/o/+j/7P/s/+z/7P/p/+n/6v/q/+v/6//o/+b/6//r/+//8v/u/+j/
5v/k/+f/5//n/+f/5//l/+f/5//r/+3/4//d/+T/5//g/93/2//W/9b/2P/T/9P/3f/w
/w8ANgBhAIwArwDJAOIA+gAKAQ4BAQHvAN8AxwCoAIQAWgBAADUAKAAdABUACAD5//T/
9v/3//X/8//z//b/8f/r/+//8//r/+n/6v/r/+7/7f/u/+7/8f/x//D/8P/x//H/7v/u
/+7/7v/t/+3/7P/s/+7/7v/u/+7/6//r/+7/7v/s/+z/7P/s/+7/8P/y//T/8f/u//D/
8P/x//H/8v/z//P/8v/x//D/8//2//f/+P/2//n/+f/5//j/+P/8//7//v/+///////+
/wAAAQABAAAA//////7/AgAGAAgACQAJAAoACgALAA4AEAASABUAFAAWABQAFAAXABcA
FwAZABoAGgAaABoAHQAeAB8AHwAgACIAJQAmACcAKAAoACYAJQAmACYAJwAjACEAIAAf
AB0AHAAcABoAGQAYABYAFgATABEADgAKAAcABgAEAAMAAwABAAAA/f/6//r/+v/3//j/
9//4//n/9v/y//D/8P/0//X/9f/2//f/9P/0//T/8v/z//X/9f/2//b/9P/y/+//7//w
//H/9P/1//X/9f/3//X/9P/0//T/9//3//b/9P/0//P/8//0//T/8v/x//L/9P/1//b/
9P/0//X/9f/0//X/9f/1//L/8v/y//L/8//0//P/9P/1//T/8//w//P/9P/1//b/9v/1
//X/9P/1//X/9v/2//T/9P/1//X/9//3//f/9v/2//b/9//3//T/9P/1//X/9f/1//X/
9f/3//f/9//1//X/8v/2//j/9//1//T/8//1//X/9f/1//T/9P/z/+//7//y//L/8v/x
//H/8f/x//D/7//0//X/9P/0//X/9f/x//H/8v/y//P/8//y//L/8P/u//D/8v/4//b/
8//z//T/9f/1//P/8//z//P/8//x//D/8f/w//H/8//1//f/9P/z//P/8//z//L/8v/y
//P/9P/2//n/7//r/+7/8f/y//P/9P/2//b/9v/2//X/9P/z//L/9P/0//T/9P/y//L/
8v/y//P/9P/1//b/9v/2//b/9v/y//D/7v/s/+//8P/x//L/9P/0//T/8v/z//b/+P/5
//j/+f/5//j/+f/6//v//f/+//7//P/8//z//f/9//3//v///wMAAgAEAAYABwAIAAgA
BwADAAMABgAGAAUABAACAAIAAgACAAAA//////v/+//8//z/+P/1//P/7v/q/+z/8P/y
//T/9P/z//P/9P/0//T/8//v/+r/7f/t//H/9P/y/+7/7v/u/+//7//v/+//7//t/+//
7//v//H/7//r/+j/4f/c/9//4f/e/9z/3v/h/+P/6f/4/xsARgBzAKAAvwDVAPAACAEU
ARIBCQH7AOEAwQCoAJAAcgBUAEEANAAlABsAEAABAP7/AAD9//n/9f/x//L/+f/7//n/
9//3//f/9f/1//f/9f/0//T/9//3//T/9P/1//X/8v/y//L/8v/z//X/9v/4//r/+v/6
//r/9f/1//j/+P/3//b/9f/0//b/9v/2//b/+P/2//n/+v/7//v//P/9//7//P/6//j/
+f/8//3//v/8//////////3//P///wAAAAAAAAEAAQAEAAgACwANAAkABwAGAAQACgAO
ABAAEQARABIAEgATABMAFAAVABcAFgAaABoAHAAdAB0AHQAfACIAIgAiACIAJQAmACcA
JwAlACYAKAAoACsALAAsACoAJgAmACUAJQAiACEAIQAhACAAIAAhACAAIAAeABsAGgAW
ABUAEwAQAA8ADgAMAAsACAAFAAMA//8AAAAAAAD9/////f/9//3//v/8//z//v/8//v/
+f/4//b/8v/x//D/9P/3//v//f/+//7//P/6//b/9f/1//X/+P/5//n/+f/7//n/+P/4
//n//f/+//7//P/6//f/9f/5//r/+f/5//n/+v/6//r/+v/6//v/+//8//3//f/9//v/
+v/5//j/+P/4//b/9v/6//r/+v/4//j/+P/4//j/+P/3//f/9v/1//X/9v/2//b/9v/3
//f/9//3//f/9v/4//j/+f/5//r/+v/7//v/+f/3//X/8//z//P/8//x//D/7v/z//b/
9P/z//P/8//z//P/8//z//b/9v/1//H/8f/0//T/9P/1//X/9f/1//H/7//z//P/9P/0
//X/9f/x//H/8v/y//P/8//y//L/8//y//X/+P/4//T/7//t/+//8f/y//H/8v/z//T/
9f/x//D/8f/w/+3/7f/t/+3/7//x//T/9//3//b/9v/2//T/9P/1//f/9//3//D/8P/w
//D/8P/w//D/8P/w/+7/7v/u/+7/8f/y//P/9P/y//D/7v/s/+3/7v/v//D/8P/w//D/
8P/u/+7/7v/u/+7/8P/0//f/+f/5//v//P/5//j/9//2//f/+P/4//b/+P/6//v/+//5
//v//f8CAAIAAgACAAEAAwAEAAQAAQAAAAIAAQD/////AAABAAIA///8//r/+f/1//X/
9v/2//P/8//0//L/8v/y//T/9P/y//D/7f/r/+z/7P/s/+v/5//k/+f/5//u//L/8f/u
/+z/7P/t/+3/7v/v//D/7//u/+3/7P/r/+v/6f/m/+H/3v/h/9//2P/W/9j/1f/V/+P/
8v8DACIAUQCAAKMAwQDaAPIABAEMAQcB/QDxANkAuACWAHYAUgA3ACgAGwARAA4A///y
//D/8f/x//H/8f/y//n/9//z//f/+f/1//L/8f/y/+//8P/y//f/+f/1//T/9P/z//D/
8P/w//D/8P/x//H/8v/w//D/8P/w//D/8f/1//b/9P/0//T/9P/0//T/9P/0//T/8v/1
//b/9P/x/+//7f/z//b/+f/8//v//P/7//r/+P/7//v/+//7//z/AQAEAAQABAAFAAUA
BAAGAAcABwAFAAUABgAGAAkADAANAA0AEQASABIAEwARABIAEwAVABYAGgAaABwAHQAd
AB0AHwAgACAAIAAgACMAJAAlACUAJQAmACgAKAAqACwALQAsACgAKAAnACcAJwAnACgA
KQAlACQAJAAiAB4AGgAVABIAEQARABAADgANAAwACgAJAAUAAwACAP//AAAAAAAA/f/8
//n/+P/3//j/9v/2//j/+P/3//X/9P/1//T/9v/4//X/9f/2//X/9v/2//T/8v/z//P/
9P/1//T/9f/1//X/9f/z//L/8v/w//P/8//y//P/9P/0//X/9v/2//T/8//1//b/9v/2
//T/9P/1//X/8//z//L/8f/x//L/8//0//X/9v/1//b/9f/0//P/8P/0//T/9P/0//L/
8f/x//D/8P/x//P/9P/z//L/8v/x/+//7//v/+7/8P/w//H/8f/y//L/8//z//P/8//z
//P/9f/1//X/8//v/+z/8P/y//L/8f/x//H/7//v/+//7//w//D/7//r/+z/8P/x//L/
8//z//P/8//w/+3/8P/v//D/8P/x//H/7P/r/+v/6v/u/+//7//w/+z/6v/s/+7/8P/u
/+v/6//u/+//7//t/+3/7f/t/+3/7//w//P/9P/x//H/8f/x/+//7//w//H/8P/u/+3/
7P/s/+z/7f/v/+//8f/w/+//7v/t/+z/6v/q/+r/6v/r/+z/7f/u//D/8P/w//D/8P/w
//L/8//y//H/8v/y//H/8P/v/+7/8f/0//b/9v/z//T/9P/z//X/9//5//7/AAAAAAAA
///8//z/+//3//f/+v/6//n/+v/6//r/+v/4//b/9f/1/+//7//w//D/7v/t/+3/6v/q
/+r/7P/s/+z/7P/r/+v/6v/q/+r/6f/n/+T/5//n/+v/7v/s/+j/5v/m/+f/5//n/+f/
5//l/+X/5f/l/+X/6f/p/+b/4f/g/+H/3f/Y/9T/1v/b/9v/2//o/wMAIgBDAGQAjwCt
AMAA1gDuAPgA9QDrAN0AzQC0AJYAdgBSADMAJgAdAA8AAgD7/+7/6P/t//H/7f/r/+z/
8//3//P/6//t/+3/7P/r/+z/6f/o/+j/6//r/+n/6v/s/+3/7v/u/+7/7v/u/+//7//w
//L/8v/y//L/7f/t//D/8P/x//L/8//0//H/8P/v/+7/7v/s/+//8P/u/+3/7f/t//P/
9P/1//b/9v/4//j/+P/2//n/+f/5//b/9v/6//z/+P/4//n/+f/8//7//////wAAAQAD
AAQABAAGAAYABQAJAAwADgARAA8AEAARABMAEgAWABYAGAAaABsAHAAfAB4AHgAeAB4A
HwAgACEAIQAfACAAIgAiACUAJgAmACQAIwAkACQAJQAkACMAIwAjAB4AHAAbABgAFwAW
ABQAFAAUABMAEQAOAAoACAAFAAMAAQD///7/+//8//z//P/5//v/+f/5//n/9//0//P/
9P/3//f/9v/2//P/8P/w//D/8P/x//P/8//y//L/8P/u/+z/6//r/+v/7//x//L/8//2
//X/9f/2//T/9f/z//D/8P/w/+//7//y//L/8P/v//L/9P/1//b/8P/u/+3/6//w//P/
9f/3//P/8v/x//D/8P/w/+7/7v/x//L/8//y//b/9v/2//b/9f/z//L/8P/v/+//8P/w
//L/8v/z//P/8f/x//H/8P/u/+7/7//v/+z/7P/t/+3/7//x//P/9f/3//f/9//1/+//
6v/s/+z/7//v//D/8f/z//P/8//z//P/8v/w/+v/6//u/+7/7v/v/+//7//v/+3/6//v
/+//7//w//L/8//v/+//8P/w//P/8//y//L/7v/q/+r/6v/x//D/7v/v//D/8f/x/+//
7f/t/+3/7f/u/+7/8P/w/+//7//v/+//7f/t/+7/7//t/+z/7P/s/+3/7v/w//P/7//v
//D/8P/w//D/8P/w//D/8P/w//D/8P/w//D/8P/w//D/8P/u/+7/7v/u/+7/7v/u/+7/
7v/u/+7/7v/v//D/8f/y//L/8P/w//L/8P/v/+7/7//x//L/8//0//L/8//0//T/8//0
//f/+f/6//v//v8BAAUABAADAAIAAwACAAIAAQD/////AgACAP///P/6//j/+v/6//j/
9//4//X/9v/4//f/8v/w/+//7v/s/+z/7v/s/+z/7P/r/+3/7v/u/+7/7f/p/+b/6f/o
/+v/7f/q/+n/6v/r/+3/7P/r/+r/6f/p/+v/6//r/+3/7f/r/+b/6f/q/9//0//O/87/
0P/Z/+P/7/8MAC0AUgB7AJwAtwDXAPYACgEQAQgB+wDrANcAuQCeAIQAYgBIADcAJAAR
AAkAAgD5//L/9P/3//n/9//1//b/9//1/+//6//v//P/8//z//X/8//w//D/8//z//H/
8v/0//X/9v/2//b/9v/0//P/8f/w/+7/7v/u/+7/7v/v//P/9P/0//T/9P/0//L/8v/y
//L/9P/y//X/9v/0//P/8//z//b/9v/2//b/+P/6//r/+v/6//3//f/9//7//v8CAAQA
AAAAAAEAAQABAAIAAgABAAQABQAHAAgACQAMAA0ADQAPABAAEAARABEAEgATABUAFwAc
AB0AIAAgAB8AHgAfACAAIAAgACAAIQAiACMAIwAjACQAJgAmACcAKAAoACYAJgAmACUA
JQAkACMAIwAjACMAIgAiACAAHQAaABYAFAAQAA8ADQAKAAkACgAKAAsACAAFAAMA///+
//7//v/7//3/+//7//v//P/6//r//P/8//v/+f/4//j/9v/3//j/9f/1//b/9f/4//j/
9v/0//T/9f/3//n/+f/5//j/9//3//X/9P/0//f/+//8//z//P/8//v/+//8//r/9v/z
//P/9P/0//T/8//0//b/9//5//v//P/9//r/+v/6//r/+v/6//j/+P/4//j/+P/2//b/
9v/2//b/9v/1//X/9P/0//X/9//4//b/9v/3//f/9P/z//L/8P/y//T/9//5//r/+v/7
//v//f/9//3//f/6//n/+P/1//L/7v/x//L/9f/1//b/9//5//n/+f/5//n/+P/2//H/
8//2//b/9v/1//X/9f/1//H/7//z//P/8v/y//P/8//z//X/+P/6//j/9//1//T/8P/u
//D/8v/3//b/9P/1//T/9f/1//P/9f/1//X/9f/x//D/8f/w//D/8f/y//P/9v/3//n/
+//4//b/9f/0//H/8P/w//H/9//3//b/9P/0//T/9P/0//T/9P/0//T/9P/0//T/9v/2
//b/9v/0//T/9P/0//D/7v/s/+r/7v/w//L/9P/0//T/9P/0//L/8P/u/+z/7v/w//L/
9P/2//b/9v/2//b/9v/0//T/9//5//r/+//6//r/+f/4//r/+v/7//z/+v/4//j/+v/5
//n/+f/7//v/AAAAAAAAAwADAAMABAADAP////8CAAMAAwADAAQABAAEAAQAAgD+//3/
+P/3//n/+v/3//f/8//u/+r/6P/t//D/8//2//X/9f/2//b/8//x/+z/6P/t/+3/8f/0
//H/7P/r/+r/7f/t/+3/7f/w/+//8v/z//X/8f/r/+n/6v/p/+j/5//h/9b/0v/U/93/
5f/t/wAAIQBIAHUAnAC7ANUA9AAIARABDAEFAfkA4QC/AKAAgABeAEYAOQAkABEACwAG
AP3/+v/6//H/6f/z//v/+P/1//P/8//1//X/9f/z//P/9f/z//D/8P/z//P/8v/0//f/
+f/3//b/9f/0//L/8f/v/+7/7//w//H/8v/x//H/9P/0//L/8v/y//L/9f/2//f/+P/3
//T/9v/2//j/9//3//f/+v/6//r/+v/3//j/9//2//n//f/+/////f/8////AAAAAAAA
AQABAAIABAAFAAUABgAHAAkACgAKAAwADAALAAsADAAMAA0ADwAQABEAEwAXABwAHQAg
ACAAHwAeAB8AIQAiACMAJAAlACQAIwAhACQAJgApACoAKQAqACoAKAAjACIAIAAfACAA
HwAfAB8AHwAgACIAIgAeABwAGQAYABQAEwARAA4ACQAIAAYABQAFAAMAAgD///7//v/+
//v/+v/3//b/9f/2//T/9P/2//X/9f/0//T/9v/0//X/9v/0//P/8//x//T/9P/y//D/
8P/x//P/9f/4//n/+f/5//b/8//x//D/7//x//D/7v/y//T/9f/3//j/+P/2//X/8//0
//T/9P/z//T/9v/3//b/9f/z//H/8v/y//L/8v/0//T/8v/y//b/9v/2//T/9f/0//P/
8v/0//X/9//4//X/8//y//D/8P/w//H/8f/x//H/8f/w/+7/7v/v/+//8f/y//T/9f/1
//X/9f/1//T/8//y/+//7v/s//H/9P/y//H/8f/x/+//7//v/+//8f/y//L/7//u//D/
7//u/+//7//v/+//7v/t//L/8//v/+7/7v/t/+7/7//x//L/8v/x/+//7v/q/+j/6v/s
/+7/7P/p/+n/7P/v//H/8f/w/+//7v/t/+7/7v/w//D/7f/t/+3/7f/v/+//8P/x//P/
8v/y//L/7//u/+7/7//v/+v/6v/o/+j/6P/o/+v/7P/t/+7/8f/y//P/9P/x//D/7f/s
/+3/7f/s/+v/7v/w//H/8v/0//T/9f/2//b/9P/0//b/9f/1//X/9//3//z//P/8//v/
+f/3//b/9//1//f//P/8//v/+v/6//f/9v/1//L/8//1//P/9f/z//L/7f/r/+3/7P/s
/+7/7v/s/+r/6P/p/+n/6v/q/+r/6f/l/+L/5v/n/+z/8P/r/+b/5f/k/+X/5f/l/+X/
4//h/+P/4//f/9//5f/r//D/7f/i/9v/3f/a/9b/0v/T/9P/1f/e//P/FAA3AFwAgQCd
AK4AwgDaAOgA5wDdANUAywCyAI4AbgBQADkAKAAXAAUA/v/5//D/6P/l/+P/5//p/+r/
6//r/+//8//x//H/8P/v//D/7f/q/+r/7f/t/+r/6v/r/+v/5//m/+X/5P/n/+n/6v/s
/+//8P/x//L/7v/t/+//7v/u/+7/7v/u//D/8P/w//D/7f/q/+z/7P/s/+v/6//r/+z/
8P/y/w==
         </WaveFormData>
      </LeadData>
      <LeadData>
         <LeadByteCountTotal>10000</LeadByteCountTotal>
         <LeadTimeOffset>0</LeadTimeOffset>
         <LeadSampleCountTotal>5000</LeadSampleCountTotal>
         <LeadAmplitudeUnitsPerBit>4.88</LeadAmplitudeUnitsPerBit>
         <LeadAmplitudeUnits>¦ÌV</LeadAmplitudeUnits>
         <LeadHighLimit>2147483647</LeadHighLimit>
         <LeadLowLimit>268435456</LeadLowLimit>
         <LeadID>II</LeadID>
         <LeadOffsetFirstSample>0</LeadOffsetFirstSample>
         <FirstSampleBaseline>0</FirstSampleBaseline>
         <LeadSampleSize>2</LeadSampleSize>
         <LeadOff>FALSE</LeadOff>
         <BaselineSway>FALSE</BaselineSway>
         <ExcessiveACNoise>FALSE</ExcessiveACNoise>
         <MuscleNoise>FALSE</MuscleNoise>
         <LeadDataCRC32>4014853979</LeadDataCRC32>
         <WaveFormData>
EAAQABAAEAAfACwAOQBGAD4AOAAyACwAHQAQAAMA9v/z//L/8f/w/+n/4v/b/9T/1v/Y
/9r/3P/i/+b/6v/u//H/8v/z//T/9v/2//b/9v/2//b/9v/2//j/+P/4//j/+P/4//j/
+P/4//j/+P/4//j/+P/4//j/+P/4//j/+P/6//r/+v/6//r/+v/6//r/+v/6//r/+v/6
//r/+v/6//z//P/8//z//P/8//z//P/8//z//P/8//7//v/+//7//v/+//7//v///wAA
AQACAAQABAAEAAQABAAEAAQABAAGAAYABgAGAAcACAAJAAoACwAMAA0ADgAQABAAEAAQ
ABIAEgASABIAFAAUABQAFAAUABQAFAAUABQAFAAUABQAFAAUABQAFAASABIAEgASABIA
EgASABIAEQAQAA8ADgAMAAwADAAMAAkACAAHAAYABAAEAAQABAACAAIAAgACAAEAAAD/
//7//P/8//z//P/8//z//P/8//z//P/8//z/+v/6//r/+v/6//r/+v/6//r/+v/6//r/
+v/6//r/+v/6//r/+v/6//r/+v/6//r/+v/6//r/+v/6//r/+v/6//r/+v/6//r/+v/6
//r/+v/8//z//P/8//z//P/8//z//P/8//z//P/8//z//P/8//7//v/+//7//v/+//7/
/v/+//7//v/+//7//v/+//7//v/+//7//v/8//z//P/8//7//v/+//7//v/+//7//v/+
//7//v/+//z//P/8//z//P/8//z//P/8//z//P/8//z//P/8//z//P/8//z//P/6//r/
+v/6//r/+v/6//r//P/8//z//P/8//z//P/8//r/+v/6//r//P/8//z//P/6//r/+v/6
//z//P/8//z/+v/6//r/+v/6//r/+v/6//z//P/8//z//P/8//z//P/8//z//P/8//z/
/P/8//z//P/8//z//P/6//r/+v/6//r/+v/6//r/+v/6//r/+v/6//r/+v/6//r/+v/6
//r/+v/6//r/+v/6//r/+v/6//r/+v/6//r//P/8//z//P/+//7///////7//v///wAA
AQABAAEAAQABAAEAAgACAAEAAQABAAEA/////wEAAwAIAAkACQAJAAcABgAFAAMAAAD9
//r/9//2//b/9//4//n/+f/5//v//v8AAAAA///7//r/+P/3//f/9//3//X/9f/1//X/
9f/3//f/9//3//f/9//3//f/9//3//f/9//3//f/9//3//f/9//3//f/9//3//j/+P/7
//7/AAADAAgABwAKAA0ADQAOABAAEAAOAAwADgASABYAHQApADoATwBmAGwAUQAnAAgA
/P/5//f/+f/7//X/6f/e/9X/0//X/9n/2f/a/+D/5//r//H/8v/z//T/9v/3//j/+f/4
//r/+v/6//r/+v/6//r//P/8//z//P/8//v/+//6//z/+//7//z//P/8//z//P/8//z/
/P/8//3//f/9//3//f/9//3//f/9//7//v///////////////v/+//7///8BAAEAAgAC
AAAAAAABAAEAAwADAAMABAAEAAUABQAFAAYABgAGAAYABwAIAAgACgAIAAgACAAKAAwA
DAAMAA0ADwAQABEAEQARABEAEQATABYAFgAXABcAFgAXABcAFwAXABgAGQAZABkAGQAZ
ABkAGQAZABkAGgAaABoAGgAZABkAGQAXABcAGQAYABcAFwAWABQAEQAOAA8ADwAOAA0A
CgAJAAgACAAHAAUABAAEAAUABAADAAMAAwACAAIAAQAAAAAAAQABAP/////////////+
//7//v8AAAAAAAD///////8AAAAA/v/9//3//f/9//3//f/9//7//v/9//3/////////
///9//3//f/9//3//f/9//3////////////+///////+//7//v/+//////////////8B
AAEAAQABAAAAAAAAAAAAAgACAAIAAgAAAAAAAAAAAAAAAQABAAEAAgACAAIAAgACAAIA
AgABAAEAAQABAAEAAwADAAMAAwADAAIAAAD//wEAAQABAAEAAQABAAEAAAAAAAAAAAAA
AAAAAAAAAAAA/v/9//3//f////////8AAAAA/////////f/8//z//P/8//z//P/8//z/
/P/9//3//f/9//3//f/+//7//v/+//z//P/8//z//f/9//3//f/+//7//f/9//z//P/7
//r//P/8//v/+//5//n/+f/5//n/+f/5//n/9//3//f/9//5//v//P/6//r/+v/6//r/
+v/6//r/+v/6//r/+v/6//r/+v/6//r/+v/6//r/+P/4//j/+P/4//j/+P/4//r/+v/6
//r/+v/6//r/+v/6//r/+v/7//v//P/8//3//v////////////////8AAAAAAQABAAEA
AQABAAEAAwAFAAgACQAJAAcABQAEAAMAAwADAAEA///9//v/+v/6//r/+f/5//n/+//8
//7//v/9//v/+v/4//f/9//3//f/9f/1//X/9f/1//X/9f/1//X/9f/1//X/9f/1//X/
9f/1//X/9f/1//P/8//z//P/9f/1//X/9v/2//f//P8AAAMABAAFAAgACwALAAoACgAM
AAoABgAIAAwAEAAVACMANgBPAGIAYAA/ABMA+P/y//H/8f/z//X/8//p/9j/z//R/9X/
1//X/9j/3P/j/+n/7f/u/+//8P/y//P/9P/1//b/+P/4//j/+P/4//j/+P/4//j/+P/4
//n/+f/6//r//P/7//v//P/6//r/+v/6//r/+v/6//r/+//7//v/+//7//v/+//7//v/
/P/8//3//f/9//3//f/+//7//v////////8AAAAA/v/+//////8BAAEAAQACAAAAAQAB
AAEAAgACAAIAAgAFAAYABgAIAAYABgAGAAgACAAIAAgACQAJAAoACwALAA8ADwAPABEA
EgASABMAEwAUABUAFQAVABUAFgAXABcAFQAVABUAFQAXABcAFwAYABgAGAAYABcAFwAX
ABUAFQAVABQAEwATABMAEgAQAA4ADQANAAwACwAMAAsACgAKAAcABQAEAAQABQAEAAMA
AwADAAIAAgABAP7//v////////////////////7//v/+/wAAAAAAAP///////wAAAAD+
//3//f/9///////////////+//z/+//9//3//f/9/////////////f/9//3//f/9//3/
/f/9//7///////7//v/+//7//////////////////////////v/+//7//v/+//7//v/+
/wAAAAAAAAAA/v/////////8//z//P/8//z//P/8//v//f/9//3//f////////////7/
/v/9//3//f/9//3//f/9//3//f/8//z//P/8//z//v/+//7//v/8//v/+//7//3//f/9
//7//P/7//v/+//7//r/+v/6//z//P/8//z/+v/6//v/+//7//v/+//7//r/+v/6//r/
+v/6//r/+v/7//v/+//7//z//P/7//v/+//8//z//P/8//z/+//7//n/+f/5//n/+f/5
//n/+f/5//n/+f/5//v//f/8//r/+v/6//r/+P/4//j/+P/6//r/+v/6//z//P/8//3/
/f/+//7////+/////////wEAAQABAAIAAgADAAMAAwABAAEAAQADAAcACgALAAsACwAJ
AAgABwAFAAUAAwABAP///f/8//z//P/7//v/+//9//7/AAAAAP///f/8//r/9//3//f/
9//3//f/9//3//n/+f/5//n/9//3//f/9//3//f/9//3//f/9//3//f/9//3//f/9//3
//f/9//4//j/9//4//z/AQAEAAUACAAJAAkACAAGAAYACgAKAAYABgAMABEAFwAgADEA
SABgAGcASwAeAP7/8//z//P/+/////3/8v/j/9X/0//V/9f/1v/W/9n/3f/l/+z/7//u
/+7/7//y//P/8v/0//T/9P/2//b/9v/2//T/9P/0//T/9f/1//b/9v/2//X/9f/2//b/
9v/2//b/9v/2//b/9v/3//f/9//3//f/9//3//f/9f/2//b/9//3//f/9//3//j/+P/4
//n/+f/5//r/+v/6//r/+//7//v/+//7//z//P/9//3//f8AAAAAAAAAAP//AAAAAAIA
AgACAAIABAAGAAYABgAHAAcACAAJAAkADQANAA0ADwAOAA4ADwAPABIAEwATABMAEQAS
ABMAEwAVABUAFQAVABUAFQAVABYAFgAWABYAFQAVABUAEwATABMAEgARABEAEQAQAA4A
DAANAA0ADAALAAgABwAGAAYABwAFAAQABAADAAIAAQABAAEAAAAAAP///v/+///////9
//3//f/9//v/+v/6//r//P/8//z/+//7//v//P/8//z/+//7//v/+//7//v/+//8//z/
+//7//n/+f/5//n/+v/7//z//f/7//v/+//7//v/+//7//v/+v/7//v/+v/8//z//P/9
//3//f/9//3//f/9//3//f/8//z//P/8//7//v/+//7//P/8//z//P/+//////////7/
/v/+//7//P/8//z/+//9//3//f/9//v/+//7//v//v/+//3//f/9//3//f/9//3//f/9
//z//P/8//z//P/+//7//v/+//7//f/9//3//f/9//3//v/8//v/+//7//3//P/8//z/
+v/6//r/+v/8//z//f/9//v/+//7//v//P/8//z//P/8//z//P/8//v/+//7//v//P/8
//v/+//7//z//P/8//z//P/7//v//f/9//3//f/9//3//f/9//v/+//7//v//f/9//z/
+v/6//r/+v/6//r/+v/6//z//P/8//z/+v/6//r/+v/8//z//P/8//r/+v/6//r//P/8
//z//P/8//z//P/8//3//f/+//7///8AAAEAAQABAAEAAQABAAIAAgADAAMAAwADAAMA
AwAFAAcACgALAAsACwAJAAgABwAFAAUAAwABAP///f/8//z//P/7//v/+//9//7/AAAA
AP///f/8//r/+f/5//n/+f/3//f/9//5//n/+f/5//f/9//3//f/+f/5//n/+f/3//f/
9//3//n/+f/5//n/+f/5//n/+f/6//r/+f/8/wAAAwAGAAsADgAPAA8ADgAQABIAEAAO
AAwAEgAWABsAIwA0AEsAYgBsAFcALQAKAPz/+f/3//n//f/5/+//4v/X/9X/2f/b/93/
3P/g/+f/7f/x//T/9f/2//j/+f/6//v/+v/8//z//P/8//z//P/8//z//P/8//z//f/9
//7//v/+//3//f/+//z//P/8//z//v/+//7//v////////////3//f/9//3//f/+//7/
//////////////7//v/+////AQABAAIAAgAAAAAAAQABAAEAAQABAAIABAAFAAUABQAG
AAYABgAGAAcACAAIAAoADAAMAAwADgAOAA4ADgAPAA8AEAARABEAEwATABMAFQAWABYA
FwAXABgAGQAZABkAGwAcAB0AHQAdAB0AHQAdABsAGwAbABwAHAAcABwAGwAbABsAGQAZ
ABkAGAAXABcAFwAWABQAEgARABEAEAAPAA4ADQAMAAwACwAJAAgACAAHAAYABQAFAAUA
BAAEAAMAAAAAAAEAAQABAAEAAQABAP///v/+//7//v/+//7//f//////AAAAAP7//f/9
//3////////////+//7//f/9//3//f/9//3//f/9//3//f/9//3//f/9////////////
AAABAAEAAAAAAAAAAAABAAEAAQABAAEA//////////8CAAIAAgACAAIAAgACAAIAAgAC
AAIAAgAAAAEAAQABAAIAAgACAAIAAgACAAIAAQABAAEAAQABAAEAAQABAAEAAgACAAEA
AQABAAEAAQABAAEAAQABAAAAAgACAAIAAgAAAAAAAAAAAAIAAQABAAEA////////AAAA
AP///////////v/+//7//v/+//7//v/+//7///////3//f/9//3//v/+//7//v/+//7/
/v/+/////////////v/+//3//f/9//7//v/+//7//v/9//3//f/9//3//f/9//3//f/9
//3//f/9//3//f/9//7//P/8//z//P/+//7//v/+//z//P/8//z//v/+//7//v/+//7/
/v/+//7//v/+//7//v/+//7//v/8//z//P/8//7//v/+//7//v/+//7//v/+//////8A
AP7///8AAAEAAwADAAMAAwADAAQABAAFAAUABQAFAAUABwAJAAsADgANAA0ADQALAAoA
CQAHAAcABwAFAAMAAQACAAIAAgABAAAA//8AAAAAAgACAAEA///+//z/+//7//v/+//5
//n/+f/5//n/+f/5//n/+f/5//n/+f/5//n/9//3//f/9//5//n/+f/5//f/9//3//f/
+f/6//r/+/8AAAIABQAIAAsADAAPAA0ADAAOABIAEAAMAAwAEgAWABsAJQA4AE0AZABq
AFEAJwAIAPz/+//5//n/+//1/+v/4P/V/9P/1//Z/9v/3P/i/+n/7//x//L/9f/2//b/
9//6//v/+v/8//z//P/6//r/+v/6//v//P/9//7//f/9//7//v/+//3//f/+//7//v/+
//7//v/+//7//v////////////3//f/9//3///8AAAAAAQABAAEAAQABAAAAAAAAAAEA
AQABAAIAAgACAAIAAwADAAMAAwADAAQABAAFAAUABQAGAAYABgAGAAcACAAIAAoACgAK
AAoADAAMAAwADAANABEAEgATABMAFQAVABUAFwAYABgAGQAZABgAGQAZABkAGwAcAB0A
HQAbABsAGwAbABsAGwAbABwAHAAcABwAGwAbABsAGQAZABkAGAAXABcAFwAWABQAEgAR
ABEAEAAPAA4ADQAMAAwACQAHAAYABgAHAAYABQAFAAMAAgACAAEAAAAAAAEAAQD/////
//////3//P/8//z//v/+//7//f/9//3//v/+//7//f/9//3//f/9//3//f/8//z/+//7
//3//f/9//3//f/9//3//f/9//3//f/9//3//f/9//3//P/9//3//P/+//7//v//////
///////////////////+//7//v/+/wAAAAAAAAAA/v/+//7//v/+//////////7//v/+
//7//v/+//7//f/7//v/+//7//v/+//7//v//P/8//v/+//7//v/+//7//v/+//7//r/
+v/6//r/+v/6//r/+v/6//z/+//7//v/+f/5//n/+v/6//n/+f/5//v/+v/6//r/+v/6
//r/+v/6//r/+//7//r/+f/4//f/+P/4//j/+P/6//r/+v/6//n/+f/5//n/+P/4//f/
9//3//j/+P/4//r/+v/5//n/9//3//f/9//5//n/+f/5//f/9//3//f/9//5//r/+v/6
//r/+v/5//j/9//2//j/+P/4//j/+P/4//j/+P/4//j/+P/4//j/+P/4//j/+P/4//j/
+P/4//j/+P/4//r/+v/7//v/+v/6//v//P/9//3//f/9//////8AAAAA//////////8B
AAEAAwAFAAgACQAJAAkABwAGAAUAAwADAAEA///9//v/+v/6//r/+f/5//n/+//6//z/
/P/7//v/+v/4//f/9//3//f/9f/1//X/9f/1//P/8//z//P/8//z//P/8//z//P/8//z
//P/8//z//P/9f/1//X/9f/1//X/9v/2//f/+P/6//3/AgAFAAYABwAJAAoABgAGAAgA
CAAGAAgADgAPABMAHgAzAEwAYABjAEUAGAD8//X/8//z//f/+//3/+z/3//V/9H/1f/Z
/9b/2P/d/+H/5//s/+//7v/w//H/9P/1//T/9v/2//b/+P/4//j/+P/2//b/9v/2//f/
9//4//j/+P/3//f/+P/6//r/+v/6//r/+v/6//r/+f/5//n/+f/5//n/+f/5//f/+P/4
//n/+f/5//n/+f/6//r/+v/7//n/+f/6//r//P/8//3//f/9//3//f/+/wAAAQABAAEA
AgACAAIAAgABAAIAAgAEAAYABgAGAAgACAAIAAgACQAJAAoACwALAAsACwALAA0AEAAQ
ABEAEQAQABEAEQARABEAEgATABMAFQAVABUAFQAXABcAFwAYABYAFgAWABUAFwAXABUA
FQATABIAEQARABEAEAAOAAwADQANAAwACwAKAAkACAAIAAcABQAEAAQAAwACAAEAAQAB
AAAAAAD///7//v///////f/9//3//f/9//z//P/8//r/+v/6//n/+//7//z//P/6//n/
+f/5//n/+f/5//n//P/8//v/+//7//v/+//7//n/+f/5//n/+f/5//n/+f/5//n/+f/5
//r/+//7//r/+v/6//r/+//9//3//f/9//3//f/9//3//v/+//7//v/+//7//v/+//z/
/P/8//z//v/////////8//z//P/8//7//v/+//3//f/9//3//f/9//3//f/9//7//v/9
//3////////////+//3//P/6//r/+v/6//r//P/8//z//P/8//v/+//7//v/+//7//z/
/P/7//v/+//7//r/+v/6//r/+v/6//r/+v/6//v/+//7//v/+//7//r/+v/6//r/+v/6
//r/+v/7//v/+//7//j/+P/3//f/+f/6//r/+v/4//j/9//3//n/+f/5//n/+f/5//n/
+f/5//n/+f/5//n/+//6//j/+P/4//j/+P/4//j/+P/6//r/+v/6//r/+v/6//r//P/8
//3//f/8//z//f/+////////////AAABAAMABAAEAAMAAgABAAEAAQADAAUACAAJAAkA
CQAHAAYABQADAAEA///9//v/+f/4//j/+P/5//n/+f/7//z//v/+//3//f/8//r/+f/3
//f/9//1//X/9f/1//X/9f/1//X/9f/1//X/9f/1//f/9//3//f/9f/1//X/9f/1//X/
9f/1//X/9f/2//b/+f/6//z///8EAAcACAALAAsACgAIAAgACgAGAAQABgAOABMAGQAk
ADUATABiAGcASwAeAP7/8//z//X/+/8BAPv/8P/h/9f/1f/Z/9v/3P/c/9//4//p/+7/
8//0//b/9f/2//X/9P/2//b/9v/4//j/+P/4//j/+P/4//j/+f/5//r/+v/6//n/+f/6
//r/+v/6//r//P/8//z//P/7//v/+//7//v/+//7//v/+//8//z//f/9//3//f/9//7/
/v/+/////f/9//7//v/+//7//////////////wAAAAABAAEAAQACAAIAAgACAAMABAAE
AAYABgAGAAYACAAIAAgACAAJAAsADAANAA0ADwAPAA8AEQASABIAEwATABQAFQAVABUA
FQAWABcAFwAXABcAFwAXABkAGQAZABoAGgAaABoAGQAZABkAFwAXABkAGAAXABcAFQAU
ABIAEAARABEAEAAPAA4ADQAMAAwACwAJAAgACAAFAAQAAwADAAMAAgACAAEAAgACAAMA
AwABAAEAAQABAAEAAAAAAAAAAAAAAAAA///9//3//v/+//7//f/9//3//f/9//3//f8A
AAAA/////////////////f/9//3//f///////////////////////v///////v8AAAAA
AAABAAEAAQABAAEAAwADAAMAAwAEAAQABAAEAAIAAgACAAIAAgACAAIAAgACAAMAAwAD
AAIAAgACAAIAAgACAAIAAQABAAEAAQABAAEAAQABAAEAAAAAAP////8BAAEAAQABAAMA
AwADAAIAAAAAAAAAAAAAAAAAAAAAAP7//f/9//3/////////AAAAAP///////////v/+
//7//v/+//7//v/8//z//f/9/////////////P/8//z//P/+//7//v/+//3//f/9//3/
/v/+//3//f/9//7//v/+//7//v/9//3/////////////////////////////////////
/wAAAAAAAAAAAAD+//7//v/+//7//v/+//7//P/8//z//P/+//7//v/+//7//v/+//7/
/v/+//7//v/+//7//v/+//7//v/+//////8AAAAAAQAEAAUABQAFAAMAAwADAAQABgAH
AAcABwAJAAkACQALAA0AEAARABEAEAANAAsACQAHAAcABQADAAMAAQAAAAAAAAD/////
//8BAAIABAAEAAEA///+//z/+f/5//n/+f/5//n/+f/5//n/+f/5//n/+f/5//n/+f/5
//n/+f/5//f/9//3//f/+f/5//n/+f/7//v/+//8//z///8CAAQABwAKAAsADgAPAA0A
DAAOABAADgAOABAAFgAaACEALQBAAFkAbgBqAEcAHQAGAP7/+f/5//3//f/1/+n/3v/X
/9f/2//b/9v/4P/m/+3/8f/1//b/9//2//b/9//4//n/+v/8//z//P/8//z//P/8//7/
/v/+//7//f/9//7//v/+//3//f/+//7//v/+//7//v/+//7//v//////////////////
//////8AAAAAAQABAAEAAQABAAAAAAAAAAEAAwADAAQABAACAAIAAwADAAMAAwADAAQA
BAAFAAUABQAGAAYABgAGAAkACgAKAAwADAAMAAwADgAOAA4ADgAPABEAEgATABMAFQAV
ABUAFwAYABgAGQAZABoAGwAbABsAGwAcAB0AHQAdAB0AHQAdABsAGwAbABwAHAAcABwA
GwAdAB0AGwAbABsAGgAZABkAFwAWABQAEgARABEAEAAPAA4ADQAMAAwACwAJAAgACAAH
AAYABQAFAAUABAAEAAMAAgACAAMAAwADAAMAAwADAAMAAgACAAIAAAAAAAAA//8BAAEA
AgACAAIAAQABAAEAAQABAAEAAQAAAAAA/////wEAAQABAAEAAQABAAEAAQABAAEAAQAB
AAEAAQABAAEAAgADAAMAAgACAAIAAgADAAMAAwADAAMAAQABAAEAAQAEAAQABAAEAAIA
AgACAAIAAgACAAIAAgAEAAUABQAFAAQABAAEAAQABAAEAAQAAwAFAAUABQAFAAUABQAF
AAUABAAEAAMAAwADAAMAAwADAAMAAwADAAIAAgACAAIAAgACAAIAAgACAAIAAQABAAEA
AQABAAEAAgACAAEAAQABAP///v/+//7//v/+//7//v8AAAAAAQABAP///////////v/+
//7//v/+//7//v/+/////////////v/+//3//f/9//7//v/+//7//v/9//3/////////
///9//3//f/9//3//f/9//3//f/7//z//P/8//z//P/+//7//v/+//z//P/8//z//v/+
//7//v/8//z//P/8//r/+v/6//r/+//8//3//v/8//z//P/8//z//P/8//z//P/8//z/
/P/6//r/+v/6//z//P/8//z/+//7//z//P/9//7//////wAAAQACAAMAAwACAAIAAQAC
AAMABAAFAAcACQAMAA0ACwALAAkACAAHAAUABQADAAEA///9//z//P/8//v/+//6//v/
+//8//7//f/7//r/+v/5//n/+f/3//X/9f/1//X/9f/1//X/8//z//P/8//1//X/9f/1
//X/9f/1//X/9f/1//X/9f/1//X/9f/1//T/9v/3//r//v8DAAYABwAKAA0ACwAIAAoA
DAAKAAYACAAOABIAFwAhADQASwBgAGYATQAjAAIA9v/z//P/9f/5//f/7f/e/9X/0f/V
/9f/1f/W/9r/4f/p/+//8P/z//T/8v/z//T/9f/2//j/+P/4//j/+P/4//j/9v/2//b/
9v/5//n/+v/6//j/9//3//j/+P/4//j/+P/6//r/+v/6//n/+f/5//n/+f/5//n/+f/3
//j/+P/5//v/+//7//v/+v/6//r/+//7//v//P/8//7//v///////f/9//3//v/+////
/////wIAAgACAAIABQAGAAYACAAGAAYABgAIAAgACAAIAAkACwAMAA0ADQANAA0ADQAP
ABAAEAARABEAFAAVABUAFQATABQAFQAVABcAFwAXABcAFwAXABcAGAAYABgAGAAXABcA
FwAVABUAFQAUABMAEwATABIAEAAOAA8ADwAOAA0ACgAJAAgACAAHAAUABAAEAAMAAgAB
AAEAAwACAAIAAQD+//7///////v/+//7//v//f/8//z//P/8//z//P/7//n/+f/6//r/
/P/7//v/+//7//v/+//7//z//P/7//v/+f/5//n/+f/7//v/+//7//n/+f/5//n/+//7
//v/+//8//3//f/8//z//P/8//3//f/9//3//f/7//v/+//7//z//P/8//z//v/+//7/
/v/+//7//v/+//7//////////v/+//7//v/+//7//v/9//3//f/9//3//f/9//3//f/+
//7//f/9//v/+//7//v/+//7//v/+v/8//z//P/8//r/+v/6//r/+v/5//n/+f/5//n/
+f/6//z/+//7//v/+f/4//j/+P/4//j/+P/4//r/+v/7//v/+//7//v/+//4//j/+P/4
//r/+v/6//r/+f/5//n/+f/6//r/+f/5//n/+v/6//r/+v/6//n/+f/5//n/+f/5//n/
+f/5//n/+//7//v/+//7//n/+v/4//j/+P/4//j/+P/4//j/+P/4//j/+P/6//r/+v/6
//n/+f/6//r//f/+///////9//3//f/9/wAAAAABAAEA/////////////wEABAAFAAgA
CQAIAAgABQADAAMAAQD+//v/+P/2//f/+P/4//n/+P/5//n/+v/8//v/+f/4//j/9//3
//f/9//1//X/9f/z//P/8//z//X/9f/1//X/8//z//P/8//1//X/9f/1//X/9f/1//X/
9//3//f/9//2//b/9f/2//r///8CAAUACAALAAsACgAIAAgADAAMAAYABgAKABEAFwAe
ACsAQgBgAHEAYQA0AAgA9f/1//X/+f8BAAMA/P/v/93/0//V/9f/2P/Y/93/4//n/+z/
8f/y//L/8//2//f/+P/6//r/+v/6//r/+v/6//r/+v/6//r/+f/5//r/+v/4//f/9//4
//r/+v/6//r//P/8//z//P/7//v/+//7//v/+//7//v/+//8//z//f/7//v/+//7//z/
/P/8/w==
         </WaveFormData>
      </LeadData>
      <LeadData>
         <LeadByteCountTotal>10000</LeadByteCountTotal>
         <LeadTimeOffset>0</LeadTimeOffset>
         <LeadSampleCountTotal>5000</LeadSampleCountTotal>
         <LeadAmplitudeUnitsPerBit>4.88</LeadAmplitudeUnitsPerBit>
         <LeadAmplitudeUnits>¦ÌV</LeadAmplitudeUnits>
         <LeadHighLimit>2147483647</LeadHighLimit>
         <LeadLowLimit>268435456</LeadLowLimit>
         <LeadID>V1</LeadID>
         <LeadOffsetFirstSample>0</LeadOffsetFirstSample>
         <FirstSampleBaseline>0</FirstSampleBaseline>
         <LeadSampleSize>2</LeadSampleSize>
         <LeadOff>FALSE</LeadOff>
         <BaselineSway>FALSE</BaselineSway>
         <ExcessiveACNoise>FALSE</ExcessiveACNoise>
         <MuscleNoise>FALSE</MuscleNoise>
         <LeadDataCRC32>1292725889</LeadDataCRC32>
         <WaveFormData>
KAAoACgAKAAKAO7/0v+2/6f/mP+J/3r/ff9+/3//gP+P/5z/qf+2/7//yP/R/9r/4P/m
/+z/8v/z//T/9f/2//r//v8CAAYACQAKAAsADAAOAA4ADgAOAA4ADgAOAA4ADgAOAA4A
DgAQABAAEAAQAA4ADgAOAA4AEAAQABAAEAAOAA4ADgAOABAAEAAQABAAEAAQABAAEAAQ
ABAAEAAQABEAEgATABQAEwASABEAEAASABIAEgASABAAEAAQABAADgAOAA4ADgAPABAA
EQASABIAEgASABIAFAAUABQAFAATABIAEQAQAA4ADgAOAA4AEAAQABAAEAAPAA4ADQAM
AAoACgAKAAoACQAIAAcABgAGAAYABgAGAAQABAAEAAQAAwACAAEAAAAAAAAAAAAAAP7/
/v/+//7/AAAAAAAAAAACAAIAAgACAAAAAAAAAAAAAAAAAAAAAAACAAIAAgACAAAAAAAA
AAAAAwAEAAUABgADAAIAAQAAAAAAAAAAAAAAAgACAAIAAgACAAIAAgACAAIAAgACAAIA
AgACAAIAAgACAAIAAgACAAAAAAAAAAAAAgACAAIAAgAEAAQABAAEAAIAAgACAAIABAAE
AAQABAACAAIAAgACAAQABAAEAAQABAAEAAQABAACAAIAAgACAAQABAAEAAQABAAEAAQA
BAACAAIAAgACAAQABAAEAAQABAAEAAQABAAEAAQABAAEAAIAAgACAAIAAgACAAIAAgAE
AAQABAAEAAEAAAD///7///8AAAEAAgABAAAA///+/wAAAAAAAAAAAAAAAAAAAAD///7/
/f/8//7//v/+//7//v/+//7//v/+//7//v/+//7//v/+//7//f/8//v/+v/8//z//P/8
//z//P/8//z//P/8//z//P/6//r/+v/6//j/+P/4//j/+f/6//v//P/8//z//P/8//z/
/P/8//z//P/8//z//P/6//r/+v/6//v//P/9//7//P/8//z//P/6//r/+v/6//r/+v/6
//r/+v/6//r/+v/8//z//P/8//r/+v/6//r/+v/6//r/+v/8//3//f/9//v/+//8//z/
/f8AAAMABQAEAAUABgAGAAQAAgABAAEA/v/7//j/9P/z/+7/7P/r/+z/7f/u/+//8P/v
/+//7//v/+//7//w/+//7v/u/+7/8v/y//H/8P/y//L/8//0//T/9P/0//T/9P/0//T/
9P/y//L/8//0//f/9//3//f/9f/z//X/9f/2//b/9v/2//j/+P/4//j/+P/4//n/+f/6
//z/AAAJAA8AEwAZACIAKAAxADwASABRAFUATgA+ACMABwDr/83/sP+T/3n/aP9s/3D/
bv9s/3H/ev+I/5v/p/+u/7b/wf/M/9r/4v/h/9v/2//j/+7/9P/4//z//v8AAAQABQAE
AAQABQAGAAYABgAGAAYACQAJAAkACQAKAAoACQAJAAgACAAIAAgACAAIAAgACQAKAAoA
CwAMAAwACwAMAAsADAAMAA0ADgANAA0ADAALAAsACwALAAsADQANAA0ADgAMAAwADAAM
AA4ADgAOAA8ADQANAAwADAAMAAwADQANAA4ADwAQABEADwAPABAAEAAOAA4ADgAOAA4A
DgAOAA4ADgAOAA0ADQANAA4ADQAOAAsACwALAAsADAALAAsACwAIAAcABwAGAAUABAAD
AAMAAwADAAMABAAEAAMAAQD////////+//7//////////////////////////////wAA
/v/+//7////9//3//v/+//7//v/+//7//v/+//7//v/+//7//v/+//z//P/7//v//f/9
//3//v/8//z/+//7//r/+v/6//v//f/+//7//v/8//z//P/6//z//f/9//3//P/8//z/
/P/8//z//P/8//7//v/+////AQABAAEAAQD//wAAAAD///////8AAAAA/v/+//7//v8A
AAAAAQABAP///v/+//7/AAD//////v/+////AAAAAAAAAAD/////AAAAAAAAAAD9//3/
/f/9//3//f/9//3/AAAAAP///v/+//3//f/9/////v/+//7//v/9//z/+v/8//z//P/8
//v/+//8//z//P/8//z/+//7//v//P/8//v/+//8//z//v/9//z//P/6//r/+v/8//z/
/P/6//r//P/8//z//f/9//z/+//4//r/+//8//3//f/8//v/+v/6//r/+f/5//v/+//+
//7//f/8//z//P/9//7//v////3//v/+//7/+//7//v/+////////v/9//z/+//6//z/
/P/8//z//v/+//7//v/9//z/+//6//3//v///wAAAAAAAAAAAAD+//7//v/+//7//v/+
//7//v/+//7//v8AAAAAAQABAP///////wAAAAAAAAIABAAHAAgACQAKAAgACAAGAAUA
BwAHAAUAAwD///v/9f/y//P/8//z//P/8//y//H/8f/z//P/8//z//b/+P/4//n/+f/6
//n/9//0//T/9P/1//n/+v/7//z/+v/6//r/+v/6//r/+v/7//z//f/9//3///////3/
///9//7//v/+//7//v/+//7/AAAAAAAAAQABAAIABAAMABUAGwAfACUALAAyADsASABS
AFcAVQBMADYAGQD9/+X/yf+q/5P/f/92/3r/hP+E/4T/if+W/6z/vf/D/8T/zP/T/97/
7v/2//H/6//r//H/9v/6/wAABAAKAAwADAALAAwADAANAA4ADwAQABEAEgASABEAEAAP
ABAAEAAPAA8AEgASABIAEgAQABAAEAARABIAEgATABQAFAATABQAEwATABIAEgASABMA
FQAWABcAFQAVABUAFQAVABUAFQAWABQAFAAUABQAFAAUABQAFQAVABUAFAAUABQAFAAV
ABUAFQAVABUAFQATABMAFAAUABIAEgASABIAFAAUABQAFAASABIAEQARABIAEgAQABAA
DwAPAA8ADwAMAAsACwALAAwACwALAAoABwAGAAUABQAGAAUABAAEAAUABQAEAAMAAwAD
AAIAAgADAAMAAwADAAUABQAFAAUABQAFAAUABgAIAAgACAAJAAcABwAIAAgACAAIAAgA
CAAGAAYABgAGAAgACAAIAAgACAAIAAcABwAHAAcABwAIAAgACAAHAAcABgAGAAYABwAH
AAgACAAIAAoACgAKAAgACAAJAAkACQAMAAwADAAMAAsACgAJAAgACgAKAAoACwAJAAkA
CQAJAAsADAAMAAsADAANAA8AEAAOAAwACgAIAAkACgAMAA0ADQAMAAwADAAMAAsACwAK
AAwADQAOAA4ADAAMAAsACwAMAAwADAAMAA0ADQANAA0ACwALAAsACwAKAAoACQAIAAkA
CQAKAAsACwAKAAoACgALAAsACwAKAAgACAAIAAgACQAJAAoACgAJAAgABwAFAAcABwAI
AAgABQAFAAYABgAIAAcABgAGAAQABAAEAAYACAAIAAYABgAIAAgACAAJAAkACAAHAAQA
BQAFAAUABQAIAAgACAAIAAgACAAHAAcABQAFAAgACAAHAAYABgAGAAYABgAFAAUAAwAE
AAQABAAEAAUABgAHAAcABQAEAAQABAAEAAQABgAGAAYABgAGAAYABgAGAAQABAAFAAUA
BQAFAAUABgAGAAYACAAKAAsADAANAA4AEQASABEAEQAOAA0ACgAHAAcABQABAAAA/v/9
//z/+//7//r/+f/5//v/+//7//v/+//8//v/+//+/wAAAAD///z//P/8//3//v/+//7/
/v8AAAAAAAAAAP///v/9//3///8BAAIAAwABAAEA//8BAAEAAgACAAIABAAEAAQABAAE
AAQABAAFAAUABgAIAA4AEQAXABsAHQAiACwANQA+AEYATwBZAFgATgA7AB8AAwDr/9L/
sf+X/4T/eP94/4T/iP+J/5D/nv+x/8P/zP/Q/9X/2P/k//T//f/9//f/9f/4//r//P/+
/wIACAAMABEAEgASABMAFAATABIAEQAQABIAEwAUABUAFQAUABIAEQAQABAAEAAQABEA
EgATABUAEwASABIAEgATABMAFQAVABMAEgASABIAEgATABMAEwATABMAEwATABMAEwAT
ABQAFAAUABQAFAASABIAEgATABMAEwASABIAFAAUABUAFQATABMAEwATABUAFQAWABYA
EgASABIAEgAQABAAEAAQABIAEgARABEADgAOAAwADAANAA0ADQANAAoACQAJAAkACAAH
AAcABgAFAAQAAwADAAIAAQAAAAAAAwADAAIAAQABAAEAAAAAAP//////////AQABAAEA
AQD///////8AAAIAAgACAAMABQAFAAYABgAEAAQABAAEAAQABAAEAAQABAAEAAQABAAE
AAQAAwADAAUABQAFAAYABQAEAAIAAQACAAIAAgADAAMABAAEAAQABgAGAAYABAAEAAUA
BQAFAAUABAADAAIAAwAEAAUABgAFAAQAAwADAAQABQAGAAcABQAGAAYABQADAAMABAAE
AAUABgAHAAgABgAGAAcABwAHAAYABgAGAAgABwAHAAYABAAFAAYABgAIAAgABwAHAAYA
BgAGAAYABQAFAAUABQADAAMAAwADAAQABAADAAIABAADAAMAAwADAAIAAgACAAEAAQAB
AAAAAgACAAIAAgABAAEAAgACAAAAAAAAAP///////wAAAAD/////AAAAAAAA///+//7/
AAAAAAAAAgABAAAA/f/8//z//P/8//3/AAAAAAAA/v/7//v/+//7//7//v/+//7/AAAA
AP/////+//3////+/////v/+//7//v/+//3//f/7//z//P/8//3//f/9//3//f/9//z/
/v/+//7//v/8//z//P/8//r/+v/6//r/+//8//3//v/8//z//P/8//z//P/8//z//P/8
//z//P/8//z//P/9///////////////+//3//v8CAAMABAAFAAgACAAIAAYAAwADAAMA
AQD///z/+f/0//H/7//u/+3/8P/x//H/8f/x//H/8f/x/+//8P/y//L/8//0//b/9v/1
//T/9P/0//f/+P/4//j/9v/2//b/9v/2//b/9v/2//f/+P/5//n/9//3//f/9f/4//n/
+//8//r/+v/6//r/+P/4//j/+P/5//n//v8EAAQABQALABEAFwAeACYAMQA+AEwAVQBX
AFAAPgAlAAcA7//R/7L/lf99/2r/bP92/3D/bP9x/37/kv+l/63/sv+4/73/yv/c/+j/
5//j/+H/4//o/+7/9P/6//7/AAAGAAcABwAGAAYABgAEAAQABAAEAAcABwAHAAcACAAI
AAcABwAKAAoACgAKAAgACAAIAAkACwAKAAoACgALAAsADQANAAsACgAKAAoADAANAA0A
DQANAA0ADQANAA0ADQANAA4ADAAMAAwADAAMAAwADAANAA8ADwAOAA4ADAAMAA0ADQAN
AA0ADQANAA4ADwARABIADgAOAA4ADgAQABAAEAAQAA4ADgANAA0ADgAOAAwADAALAAsA
CwALAAgABwAHAAcACAAHAAcABgADAAIAAQABAAAA///+//7//f/9//z/+//9//3//P/8
//3//f/9//3/+//7//v/+//9//3//f/+//7//v/+/////f/9//7//v8AAAAAAAAAAP7/
/v/+//7/AAAAAAAAAAAAAAAA//////3//f/9//7/AAAAAP/////8//z//P/9//3//v/+
//7//v/+//7//P/8//3//f/9//7//v/+//7//v/+//7//v/+//7//v///wEAAQABAAEA
//8AAAAA////////AAAAAAAAAAAAAAAAAAAAAAEAAQADAAIAAgACAAAA//////7/AAAB
AAIAAgAAAAAA/////wAAAAAAAAAA///////////9//3//f/9/wAAAAD///7//v/9//3/
/f/9//z//P/8//3//f/9//z//P/8//z//P/7//v//P/8//z//P/8//v/+//7//z//P/7
//v//P/8//r/+f/4//j/+v/6//r//P/8//z/+v/6//r/+v/6//v//P/8//z/+v/3//f/
9//3//r/+v/6//r/+v/6//n/+f/5//n//P/8//n/+P/4//j/+v/6//n/+f/5//r/+v/6
//f/9//3//f/+f/7//r/+v/6//r/+v/5//j/9//2//j/+P/4//j/+P/4//j/+P/4//j/
+P/4//j/+P/4//j/9v/2//b/9v/3//j/+f/6//r/+v/6//r/+P/4//j/+P/5//n/+f/5
//v//P/8//z//P/+////AAD//wAAAAAAAP////8AAAEAAAD///3/+//z//D/7v/t/+//
7//v/+7/6//r/+v/6//t/+3/7v/w//D/8f/y//T/8v/x//D/8P/x//P/9f/2//T/9P/0
//T/9P/0//T/9P/0//X/9v/3//f/9//3//f/9f/3//f/+P/4//j/+P/4//b/9v/2//b/
+v/5//n//P8AAAIABwANABEAFwAgACgAMQA8AEoAUwBVAEwAOgAfAAMA6f/R/7T/l/9/
/3D/cP9y/3D/cP91/37/jv+f/6f/rv+2/73/zP/c/+T/4f/f/+H/5f/u//T/9v/6/wAA
AgAEAAUABAAEAAUABgAIAAgACAAIAAkACQAJAAkACgAKAAkACQAKAAoACgAKAAgACAAI
AAkACgAKAAsADAANAA0ADwAPAA8ADgAOAA4AEAARABEAEQAQAA8ADgANAA4ADwAQABIA
EAAQABAAEAAQABAAEAARABMAEwASABIAEAAQABEAEQAPAA8ADwAPABAAEQATABQAEAAQ
ABAAEAASABIAEgASABAAEAAPAA8AEAAQAA4ADgAPAA8ADwAPAAwACwALAAsADAALAAsA
CgAHAAYABQAFAAQAAwACAAIAAwADAAIAAQABAAEAAAAAAAEAAQABAAEA//////////8B
AAEAAQACAAAAAAAAAAEAAQABAAIAAgAEAAQABAAEAAIAAgACAAIAAgACAAIAAgAEAAQA
AwADAAMAAwADAAQAAgACAAEAAQAAAAAAAAABAAIABAAFAAYABAAEAAQAAgACAAMAAwAD
AAIAAgACAAIABAAEAAQABAAEAAQABAAFAAUABQAFAAUAAwAEAAQAAwAFAAUABgAGAAYA
BgAGAAYACAAIAAkACQAHAAYABgAGAAgABwAHAAYACAAJAAoACgAIAAgABwAHAAgACAAI
AAgABwAHAAcABwAHAAcABwAHAAgACAAHAAYABgAFAAUABQAGAAYABwAIAAcABwAHAAYA
BgAGAAYABgAFAAUABgAGAAQABAAEAAMABAAFAAcACAAFAAUABgAGAAYABQAEAAQABAAE
AAQABgAGAAYABAAEAAYABgAGAAcABQAEAAMAAAABAAMABQAHAAgACAAIAAgABwAGAAQA
AwAFAAUACAAIAAkACAAIAAgABwAGAAQAAwAFAAYABgAGAAUABQAFAAUAAQADAAYABgAG
AAYABgAIAAgACAAIAAgACAAIAAgABgAGAAYABgAGAAYABgAGAAYABgAGAAYABgAGAAYA
BgAIAAgACAAIAAcABwAGAAUABQAFAAYABgAHAAoADQAPAA4ADwAQABAAEgAQAA8ADwAP
AA0ACwAIAAUAAAD+//3/+//7//v/+//4//f/9//3//n/+f/5//r//P/8//3//v8AAAAA
///+//z//P/9//7//P/8//z//P/+/wAAAgAEAAIAAgADAAQABQAFAAUABQADAAEAAwAD
AAIAAgACAAIAAgACAAIAAgAEAAQABQAFAAYACAAOABMAGQAbAB8AJAAsADMAPgBKAFUA
WwBaAFAANwAXAPv/4//I/6v/l/+G/3r/fv+E/4L/gf+M/57/t//L/9L/1P/V/9j/5P/2
//3/+//3//X/+P/8//7/AgAGAAgACgANABAAEAARABIAEgASABIAEgATABMAEwATABQA
FAATABMAFAAUABQAFAAUABQAFAAVABMAEgASABIAFQAVABcAFwAXABYAFgAWABYAFwAX
ABcAGQAZABkAGQAYABcAFgAWABYAFgAWABYAGAAYABgAGQAYABcAFQAUABQAFAAVABUA
FQAVABUAFQAVABUAFgAWABQAFAAUABQAEgASABIAEgATABQAFAAVABIAEgAQABAADwAP
AA8ADwAQAA8ADwAPAA0ACwAKAAgACAAIAAgACQAGAAUABAAEAAUABQAEAAMABQAFAAQA
BAAFAAUABQAFAAYABwAIAAkABwAHAAcACAAIAAgACAAJAAoACwANAA4ADQAMAAsACgAM
AAwADAAMAAoACgAKAAoADAAMAAsACwALAAsACwAMAAwADAALAAsADAAMAAwADQANAA4A
DgAOAAwADAAMAAoADAANAA0ADQAMAAwADAAMAA4ADgAOAA4ADAAMAAwADQANAA0ADQAN
AA8AEAAQAA8ADwAPABAAEAAQABAAEAAQAA4ADgAPAA8ADwAOAA4ADgAQAA8ADwAOAA4A
DwAQABAAEAAQAA8ADwAOAA4ADgAOAA8ADwAPAA8ADwAPAA8ADwAPAA4ADAAKAAsACwAM
AA0ACwAKAAoACgANAA0ADQAMAAwADAAMAAwACQAJAAoACgAKAAoACgAJAAkACQAKAAoA
CQAJAAoACgALAAsACwAMAAsACgAJAAoACwAMAAsADAALAAoACQAJAAoACgAKAAgACAAJ
AAoACwALAAoACQAIAAoACgAJAAkACAAHAAkACAAHAAYABgAGAAcACAAIAAkABwAIAAgA
CAAIAAkACgALAAkACQAKAAoACgAKAAoADAAMAAwADAALAAoACQAIAAgACAAIAAgACAAJ
AAkACQAJAAkACgAKAAsADgARABMAEwATABMAEgAUABIAEQARABAADQAKAAYAAwD+//z/
+//8//3//v////z/+//7//v//f/9//3//v/+//7///8AAAQABAADAAIAAgACAAMABAAE
AAQABAAEAAQABAAEAAQABAAEAAUABgAFAAUABQAFAAcABQAHAAcACAAIAAgACAAGAAYA
BgAGAAgACAAJAAkABgAIAA4AEwAZAB0AIQAmAC4ANQA+AEgAVQBdAFwAVABDACkACwDx
/9T/s/+Z/4b/fP+A/4j/hv+F/4z/mP+t/8H/yP/M/9X/3P/m//b////9//X/9f/4//7/
AAACAAgADAAQABEAEgASABMAFAAUABQAFAAUABMAEwATABMAFgAWABUAFQAUABQAFAAU
ABQAFAAUABUAFwAWABYAFgAWABUAFgAVABYAFgAXABgAFgAXABcAFwAZABkAGQAZABgA
FwAWABYAFgAWABYAFgAWABYAFgAXABcAFwAWABYAFgAWABcAFwAZABkAGQAZABgAFwAX
ABYAFQAWABcAGAAVABQAEwASABQAFAATABMAFAAUABIAEgAPAA8ADwAPABAADwAPAA8A
DAALAAsACgAJAAgABwAHAAgABwAGAAYABgAFAAMAAQADAAMAAgACAAMAAwADAAMAAQAB
AAEAAQADAAMAAwAEAAQABAAEAAUABwAHAAgACAAGAAYABgAGAAYABgAGAAYACAAIAAgA
CAAGAAYABQAFAAcABwAHAAgACAAIAAcABwAIAAgACAAJAAkACgAKAAoACQAIAAcABAAE
AAUABQAFAAgACAAIAAgACAAIAAgACAAIAAgACAAJAAgABwAGAAUABgAIAAkACQAIAAcA
BwAGAAgACAAIAAgACAAIAAkACQAIAAYABQAEAAEA///+//z/+//7//v/+v/4//j/9//3
//j/+P/4//j/9v/1//T/8//1//X/9f/1//T/9P/z//L/8P/v/+//7//v/+7/7v/u//H/
8f/x//D/7v/u/+7/7v/r/+v/7P/s/+z/7P/s/+v/6//r/+z/7P/p/+n/6v/q/+z/6//q
/+r/6P/o/+j/6v/q/+r/6P/o/+j/6P/o/+n/7P/s/+z/6v/p/+n/6f/p/+r/6v/q/+r/
6v/q/+n/6f/p/+n/7P/s/+r/6P/n/+b/5//o/+j/6f/p/+r/6v/q/+n/6f/p/+n/6//r
/+r/6P/o/+j/6P/o/+j/6P/o/+r/6v/q/+r/6v/q/+r/6v/q/+r/6v/q/+j/6P/o/+j/
6v/q/+r/6v/q/+r/6v/q/+j/6P/p/+n/6v/r/+z/7v/s/+z/7v/w/+//8P/x//L/9P/0
//L/8f/x//H/7//t/+z/6f/k/+L/3//f/9//3//f/97/3f/d/9//3//f/9//4P/i/+L/
4//i/+T/5P/j/+L/4v/i/+P/5P/k/+T/5P/k/+T/5P/k/+T/5P/k/+X/6P/p/+n/6f/n
/+f/5f/n/+f/6P/o/+j/6v/q/+r/6v/o/+j/6P/p/+v/7v/y//j/+f/7/wMACwAUABwA
KQA0AD4ARQBDADgAJAAJAO//1f+1/5b/e/9l/1z/Yv9i/1z/XP9l/3L/hv+X/5//pv+u
/7f/xv/U/9z/1//T/9P/2f/g/+T/6P/s//T/+P/2//f/9v/2//f/+P/6//r/+v/6//v/
+//7//v/+v/6//n/+f/7//z//f/+//7//v/+///////+//7//v//////AQABAP///v/+
//7/AAABAAEAAQABAAEAAQABAAEAAQABAAIAAgACAAIAAgACAAIAAgADAAMAAwACAAIA
BAAEAAUABQAFAAUABQAFAAUABQAGAAYABAAEAAQABAAEAAQABAAEAAYABgAFAAUAAgAC
AAAAAAAAAAEAAgADAAAA/////////v/9//3//P/7//r/+f/5//j/9//2//b/9//3//b/
9f/z//P/8v/y//P/8//z//P/9f/1//X/9f/z//P/8//0//T/9P/0//X/8//z//T/9P/0
//T/9P/0//T/9P/0//T/8v/y//L/8v/0//T/8//z//H/8f/x//L/9P/0//P/8//y//L/
8v/z//H/8v/y//L/9P/0//T/8v/y//P/8//z//L/8v/y//L/8v/y//L/8v/0//T/9P/1
//X/9f/1//X/9f/2//b/9f/z//P/9P/0//b/9v/2//b/9P/0//X/9f/2//b/9//4//j/
9//3//b/9v/3//j/+P/2//b/9f/1//T/9P/0//T/9P/1//b/9//2//X/9P/z//L/8v/x
//D/8P/v/+//7//w//D/8f/y//X/9f/1//T/8//y//H/8P/x//H/8v/y//D/8P/w/+//
7f/t/+7/7v/u/+//8f/y//L/8f/w//D/8P/w//D/8v/w//D/7v/u/+7/7v/u/+//8v/y
//L/8P/v/+//7//v//D/8P/w//D/8P/w/+//7//t/+3/8P/w//H/8P/w//D/7v/u/+3/
7f/u//D/8f/y//P/8//z//P/7//v/+7/8P/w//D/8P/w//D/8P/w//D/8P/w//D/8P/w
//D/8P/w//D/8P/w//H/8v/z//T/8//y//H/8P/y//L/8v/y//T/9P/0//T/8//y//H/
8P/y//L/8v/y//D/8P/w//H/7//v/+//7//x//L/8//2//b/9//4//n//P/8//z/+v/7
//v/+//5//n/9v/z/+7/7P/r/+v/6//p/+n/6P/n/+b/5f/k/+P/5f/m/+j/6P/q/+z/
7//w/+7/7P/r/+r/7P/u/+//8P/v/+7/7f/s/+z/7P/s/+z/7//w//H/8f/x//H/8f/v
//H/8f/y//L/8v/y//L/8v/w//D/8P/w/+//8f/2//r//v8DAAcACQANABYAIgArADQA
QABJAEkAQAAsAAsA7//X/73/nv+F/3P/Zv9o/27/bv9u/3X/hP+a/6v/sf+4/77/w//M
/9z/5v/l/+H/4//j/+T/6P/u//L/9v/6//r/+//8//z//f/+//7//v/+//7//f/9//3/
/f8AAAAA/////wIAAgACAAIAAgACAAIAAwABAAAAAAAAAAEAAQADAAMAAwACAAIAAgAC
AAMAAwADAAMAAwADAAMAAwADAAMABAAGAAYABgAGAAQABAAEAAUABQAFAAQABAAGAAYA
BwAHAAYABQAEAAMAAwADAAQABAAEAAQABAAEAAQABAAEAAQAAgACAAEAAQD+//7//P/8
//3//f/9//3/+v/5//n/+f/6//n/+f/4//f/9v/1//X/8v/x//D/8P/y//P/8//z//H/
8f/w//D/7//v/+//7//x//H/8f/x//H/8f/x//L/9P/0//T/9f/z//P/9P/0//L/8v/y
//L/8//0//X/9v/0//T/9P/0//b/9v/1//X/9P/z//L/8v/0//T/8//z//T/9P/0//X/
9P/0//P/8v/y//L/8v/w//H/8//0//X/9P/0//T/9P/y//L/8v/y//T/9P/0//X/8//z
//P/8//z//T/9P/z//P/8//0//T/9P/0//T/9P/0//T/9f/1//X/9P/0//T/9v/1//X/
9P/y//P/9P/0//b/9v/1//X/8v/y//L/8v/y//P/9P/1//P/8//z//P/8v/y//H/8P/w
/+//7//v/+//7v/u/+7/8f/x//H/8P/u/+7/7v/u/+3/7f/u/+7/7v/u/+7/7f/t/+3/
7v/u/+3/7f/u/+7/7P/r/+r/6v/s/+z/7P/u/+z/7P/q/+r/6v/q/+r/6//s/+z/7P/q
/+v/6//r/+v/6//q/+n/6P/p/+r/6v/r/+j/5//p/+j/6P/o/+n/6v/o/+j/5//n/+f/
6P/o/+j/5//n/+f/5//n/+f/6P/o/+j/6P/o/+j/6P/o/+j/5//m/+X/5P/l/+b/5//p
/+f/5//n/+f/5//m/+X/5v/q/+v/7P/t/+3/7P/r/+j/5f/l/+X/4//h/97/2//W/9T/
0//T/9P/0//T/9L/0f/P/8//z//P/9H/0v/U/9T/0v/S/9P/0v/U/9T/1f/W/9X/1v/W
/9b/1v/W/9b/1v/Y/9j/2P/Y/9f/2P/Z/9n/2f/Z/9n/1//Z/9n/2v/a/9r/2v/a/9r/
3P/c/9z/3P/f/93/2v/Y/9r/3f/l/+3/8//4//7/BQAMABYAIQArAC4AKgAdAAMA5f/J
/7L/k/9z/17/UP9Q/1j/XP9d/2L/bv9//5P/oP+m/7H/tv++/8r/1//Z/9X/zf/M/87/
0v/W/9j/3P/e/+H/4v/i/+P/5P/i/+L/4v/i/+P/4//j/+P/5f/m/+b/5//m/+b/5v/m
/+T/5P/k/+X/5f/k/+T/5P/j/+P/5f/l/+X/5P/k/+T/5v/n/+f/5//p/+n/6f/p/+v/
5//l/w==
         </WaveFormData>
      </LeadData>
      <LeadData>
         <LeadByteCountTotal>10000</LeadByteCountTotal>
         <LeadTimeOffset>0</LeadTimeOffset>
         <LeadSampleCountTotal>5000</LeadSampleCountTotal>
         <LeadAmplitudeUnitsPerBit>4.88</LeadAmplitudeUnitsPerBit>
         <LeadAmplitudeUnits>¦ÌV</LeadAmplitudeUnits>
         <LeadHighLimit>2147483647</LeadHighLimit>
         <LeadLowLimit>268435456</LeadLowLimit>
         <LeadID>V2</LeadID>
         <LeadOffsetFirstSample>0</LeadOffsetFirstSample>
         <FirstSampleBaseline>0</FirstSampleBaseline>
         <LeadSampleSize>2</LeadSampleSize>
         <LeadOff>FALSE</LeadOff>
         <BaselineSway>FALSE</BaselineSway>
         <ExcessiveACNoise>FALSE</ExcessiveACNoise>
         <MuscleNoise>FALSE</MuscleNoise>
         <LeadDataCRC32>370838057</LeadDataCRC32>
         <WaveFormData>
8gDyAPIA8gDsAOgA5ADgAMIApACGAGgAMQD6/8P/jP9u/1L/Nv8a/yr/Ov9K/1r/a/96
/4n/mP+n/7b/xf/U/9v/4v/p//D/8//2//n//P/9//7///8AAAEAAgADAAQABQAGAAcA
CAAJAAoACwAMAAwADAAMAAwADQAOAA8AEAARABIAEwAUABQAFAAUABQAFwAYABkAGgAb
ABwAHQAeACEAIgAjACQAJQAmACcAKAAqACwALgAwADEAMgAzADQANgA4ADoAPAA/AEIA
RQBIAEwATgBQAFIAVQBYAFsAXgBiAGQAZgBoAG0AcABzAHYAegB8AH4AgACDAIQAhQCG
AIcAiACJAIoAigCKAIoAigCIAIgAiACIAIUAhACDAIIAfgB8AHoAeABzAHAAbQBqAGQA
YABcAFgAUwBOAEkARAA/ADoANQAwACsAJgAhABwAGAAUABAADAAIAAYABAACAAAA/v/8
//r/+P/4//j/+P/1//T/8//y//H/8P/v/+7/8P/w//D/8P/u/+7/7v/u//D/8P/w//D/
8P/w//D/8P/w//D/8P/w//D/8P/w//D/8f/y//P/9P/x//D/7//u/+z/7P/s/+z/7v/u
/+7/7v/u/+7/7v/u/+7/7v/u/+7/7v/u/+7/7v/u/+7/7v/u/+7/7v/u/+7/7v/u/+7/
7v/s/+z/7P/s/+z/7P/s/+z/6v/q/+r/6v/o/+j/6P/o/+f/5v/l/+T/5P/k/+T/5P/k
/+T/5P/k/+P/4v/h/+D/4P/g/+D/4P/e/97/3v/e/+D/4P/g/+D/3v/e/97/3v/c/9z/
3P/c/9z/3P/c/9z/3P/c/9z/3P/c/9z/3P/c/9z/3P/c/9z/2v/a/9r/2v/a/9r/2v/a
/9r/2v/a/9r/2v/a/9r/2v/Y/9j/2P/Y/9b/1v/W/9b/2P/Y/9j/2P/a/9r/2v/a/9j/
2P/Y/9j/2P/Y/9j/2P/Y/9j/2P/Y/9r/2v/a/9r/2P/Y/9j/2P/W/9b/1v/W/9b/1v/W
/9b/1v/W/9b/1v/W/9b/1v/W/9j/2P/Y/9j/1v/W/9b/1v/Z/9r/2v/a/9v/3P/d/93/
4f/j/+X/5v/m/+b/6P/p/+f/5//n/+f/5f/m/+b/5v/j/+D/3v/e/9z/2//a/9f/1v/V
/9b/1//X/9b/1v/W/9P/0v/R/9H/0//T/9H/0P/Q/8//z//P/8//z//P/8//zf/N/83/
zf/N/83/zf/N/9H/0f/R/9H/zf/N/87/z//P/8//z//P/9L/0v/S/9L/0v/T/9P/0//V
/9b/2f/e/97/3v/g/+j/9v8JACYASABrAI0ArgDOAO4AAAH8AO4A6gDdALgAiABjADwA
AACz/2f/Lv8H//j+BP8b/y//Pv9O/1z/bv+A/4//nf+x/8T/zv/V/9r/3v/j/+f/6f/q
/+z/7f/u//L/8v/y//T/9v/3//f/+P/5//r/+//7//r/+v/7//v//v/+//7///8AAAEA
AgACAAIABAAFAAYACAAIAAkACwALAAsACwAKAAwADQAOAA8AEgATABUAFwAZABoAHAAd
AB8AIAAjACQAJgAnACgAKgAtAC8AMQAzADgAOgA8AD4APwBCAEQARwBLAEwATwBRAFQA
WABbAF4AYwBlAGcAagBrAGwAbwBxAHEAcwB0AHUAdgB3AHcAdwB1AHUAcwBzAHEAcABv
AG0AbQBtAGoAaQBlAGMAYQBdAFgAVABQAEwASQBEAD8AOgA1ADAAKwAlACAAHAAXABMA
EAAMAAkABQD///3/+f/2//T/8v/x/+//7f/s/+r/6P/n/+f/5P/j/+P/4v/g/9//3//g
/+H/4f/e/9z/2//b/93/3f/d/93/4P/g/+H/4f/h/+H/4f/h/+H/4v/j/+P/4P/g/+H/
4f/j/+X/5f/l/+T/5P/m/+b/5//p/+r/6//q/+v/6//r/+n/6f/p/+n/5//n/+j/6f/p
/+n/6v/q/+v/6//r/+v/6f/p/+n/5//p/+n/6f/p/+n/6P/o/+j/5v/m/+X/5P/j/+P/
4//j/+L/4v/h/+H/4//i/+L/4v/h/+H/4P/g/+D/3//e/97/3P/c/9z/2v/c/93/3f/b
/9v/2//b/9v/2//Z/9n/2v/Y/9j/2P/Y/9n/2f/Z/9j/2P/Y/9f/1//X/9j/2P/Y/9j/
1//W/9b/2P/W/9j/2f/X/9f/1//V/9f/1//X/9f/1f/V/9X/1f/V/9X/1f/W/9b/1v/W
/9b/1//X/9f/1//X/9f/1//X/9f/1//X/9f/1//X/9f/1//X/9f/1v/U/9T/1P/U/9T/
1P/U/9T/1v/W/9b/1v/U/9T/1P/U/9b/1v/W/9b/2P/Y/9j/2P/W/9b/1v/W/9T/1P/U
/9T/1f/W/9f/2P/Y/9n/2v/a/9j/2f/a/9v/2//d/9//4f/k/+T/5P/m/+f/5//n/+f/
5//n/+j/6P/m/+X/4v/g/+D/3v/d/9z/2f/V/9P/0//T/9P/0v/S/9P/1P/V/9b/1f/V
/9X/0//R/87/zP/L/87/z//Q/9H/0f/R/9H/0f/P/8//z//P/8//0f/R/9H/0//R/9H/
0v/T/9P/0//T/9H/0v/S/9L/1P/U/9X/1f/X/9f/3P/j/+j/6v/o/+z/9P8CABcANgBa
AHsAmwC4AM4A3gDqAOQA1gDKALcAjgBgAEEAHADe/4//Tf8i/w3/Cv8U/yP/M/9E/1b/
Zv92/4T/k/+j/7X/xv/Q/9f/3P/k/+n/7f/v//D/8v/z//T/+P/4//j/+v/7//v/+v/6
//3//v//////AAAAAAEAAQACAAIAAgADAAYABwAIAAgABgAIAAkACgAKAAoACwANAA4A
DwAQABAAEgATABQAFQAUABUAFwAZABsAHAAeAB8AIQAiACUAJgAoACkAKgAsAC8AMQAz
ADUAOAA6ADwAPgA/AEIARABHAE0ATgBRAFMAVgBaAF0AYABjAGUAZwBqAG4AcAB0AHcA
egB9AH8AgQCAAIEAgQCBAIIAgwCCAIMAgQCAAH8AfQB9AH0AegB5AHcAdQBzAG8AagBm
AGIAXgBdAFgAUwBOAEsARgBBADsANgAyAC0AKQAmACIAHwAbABcAFQARAA4ACwAIAAYA
AwADAAIAAAD+///////8//v/+//6//j/9//3//j/+f/5//j/9v/1//X/9f/1//X/9f/2
//b/9//3//n/+f/5//n/9//4//n/+f/6//r/+//7//v//f/9//3//P/8//7//v/8//3/
/f/9/wAAAQABAAEAAwADAAMAAwACAAEAAQABAAEAAQACAAIAAwADAAMAAwABAAEAAQD/
/wEAAQABAAEAAQAAAAAAAAAAAAAA///+/////////////P/8//v/+//7//r/+v/6//n/
+f/4//j/+P/3//b/9v/4//j/+P/2//T/9f/1//P/9f/1//X/9f/z//H/8f/y//L/8v/y
//L/8//z//P/8v/w//D/7//v/+3/7v/u/+7/7//v/+//8P/w/+7/8P/x/+//7//v/+3/
7f/t/+3/7f/v/+//7//v/+//7//v//D/7//u/+3/7P/t/+3/7f/t/+3/7f/t/+3/6//r
/+v/6//s/+3/7v/v/+//6//q/+r/6v/q/+r/7P/s/+z/7P/q/+r/6v/q/+z/7f/u/+7/
7P/t/+7/7//v//H/8//1//j/+P/4//r//f/9//3//f/8//v/+//6//v/+//5//j/9//0
//L/8P/t/+n/5//n/+n/6f/o/+j/5v/m/+b/5v/p/+n/6f/n/+b/5P/j/+P/4f/h/+H/
4f/j/+P/4//j/+H/4f/h/+H/4//l/+X/5f/l/+P/4//k/+X/5f/l/+X/4//k/+T/5P/k
/+T/5f/l/+f/5//q/+//8v/2//j/9v/2/wIAEwAmAD4AYQCHAKoAzADqAAIBEgEKAfAA
1wDAAJ4AcQBSADoACQC//3r/Rf8m/xz/I/8x/0L/VP9m/3T/gv+P/5//sf/A/9L/3//k
/+r/8f/5//3/AAACAAMABAAGAAYABgAIAAwADQANAA4ADgAOAA4ADQAOAA4ADwAPABEA
EgATABUAFgAXABgAGAAWABgAGQAaABoAGgAbAB0AHgAfACAAIAAgACEAIgAjACYAJwAp
ACsAKwAsAC4ALwAvADAAMwA0ADYANwA4ADoAPQA/AEEAQwBGAEgASgBMAE8AUgBUAFcA
WwBcAF8AYQBkAGgAawBuAHMAdQB3AHoAewB8AH8AgQCDAIUAhgCHAIoAiwCLAIsAiwCL
AIkAiQCJAIgAhwCFAIMAgwCAAH8AfwB9AHsAdwB0AHAAbABoAGQAXgBYAFIATwBKAEUA
PwA4ADQALwArACYAIgAfABsAFwAVABEADgALAAgABgADAAEAAAD+//z/+//7//j/9//3
//b/9P/z//X/9v/3//f/9P/y//H/8f/x//H/8f/x//L/8v/z//P/8//z//P/8//z//T/
9f/1//T/9P/1//X/9f/3//f/9//2//b/+P/4//r/+//7//v/+v/7//v/+//7//v/+//7
//3//f/+/////////wAAAAD9//3//f/9//////////3//f/9//3//f/9//z//P/8//7/
/v/9//z/+f/5//n/+f/6//r/+f/5//n/+P/4//j/9f/1//T/9P/0//P/8v/y//L/8v/y
//D/8v/z//P/8f/v/+//7//v/+//7f/t/+7/8P/w//D/8P/u/+3/7P/q/+z/7P/r/+v/
7f/u/+7/7v/s/+v/6v/q/+r/6P/q/+v/6//r/+v/6f/p/+n/6f/p/+n/6f/p/+n/6f/p
/+n/6v/o/+j/6P/o/+n/6f/p/+n/5//n/+f/5//n/+f/5//n/+f/5//n/+f/6f/p/+j/
6P/o/+j/6P/m/+b/5v/m/+b/5v/m/+b/6P/o/+j/6P/o/+j/6P/o/+f/5v/l/+T/5P/k
/+T/5P/m/+b/5//o/+r/6v/r/+z/6//r/+3/7//x//L/8v/y//b/9//3//f/9//3//f/
+P/2//b/9f/y/+3/7P/p/+f/6f/n/+T/4//j/+P/4//i/+L/4v/i/+L/4v/j/+P/4//h
/+D/3v/d/93/3f/d/93/2//b/9v/2//d/93/3f/d/93/3f/f/9//3//f/93/3f/g/+H/
4f/h/9//3//g/+D/4P/g/+D/4f/h/+H/5f/o/+v/6v/s/+z/7P/0/wAAFQAyAFgAewCd
AL4A3AD4AAwBDAH4AOoA3wDAAJIAbwBQABgAyf97/0L/H/8M/xD/Jf83/0b/Vv9o/3r/
iv+b/6n/uf/K/9j/4f/o/+z/8f/3//v//f/+//7//v8AAAAAAAACAAIAAwADAAQABQAG
AAcABwAIAAgACQAJAAoACgAKAAsADAANAA4ADgAOABAAEQASABAAEAARABMAFgAXABgA
GAAYABkAGgAbAB4AHwAhACMAIQAiACQAJQApACoALQAuADAAMQAyADQANQA3ADkAOwA+
AEAAQgBEAEgATABPAFMAVQBWAFkAWwBgAGQAZwBqAGwAbQBuAHAAdQB2AHkAewB9AH8A
gACBAIAAgQCBAIEAgwCDAIEAgQB/AH4AfQB7AHcAdwB0AHMAbwBtAGsAZwBmAGIAXgBa
AFUAUABLAEYAPwA6ADUALwAsACgAIwAfABoAFgATAA8ACQAHAAMAAAD///z/+v/3//X/
9P/y//D/8f/x/+7/7f/r/+r/6P/n/+f/6P/p/+n/6P/m/+X/5f/l/+X/5f/l/+b/5v/n
/+f/5//n/+f/5//l/+b/5//n/+j/6P/p/+n/6f/r/+v/6//q/+r/7P/s/+z/7f/t/+3/
7v/v/+//7//v/+//7//v//H/8f/y//P/8v/x//H/8P/x//H/8f/x//H/8f/x/+//8f/x
//H/8f/x//D/8P/w/+7/7v/t/+z/7f/t/+3/7f/s/+z/6//r/+v/6v/q/+r/6f/p/+j/
6P/o/+f/5v/m/+b/5v/m/+T/5P/l/+X/4//h/+H/4f/h/+P/4f/h/+L/4P/g/+D/4P/h
/+H/4f/g/97/3v/d/93/3f/e/97/3v/g/9//3v/e/9z/2v/c/93/3f/d/93/2//b/9v/
2//b/9v/2//b/9v/2//b/9v/3P/c/9z/3P/c/9n/2f/Z/9n/2//b/9v/2//b/9v/2//b
/9n/2f/Z/9n/2//d/9z/2v/a/9r/2v/Y/9j/2P/Y/9r/2v/a/9r/2v/a/9r/2v/Y/9j/
2P/Y/9j/2P/Y/9j/2P/Y/9j/2P/Z/9r/2//c/9v/2v/Z/9j/2P/Y/9j/2f/a/9r/2v/b
/9z/3f/d/9//3//h/+L/4v/i/+T/5f/l/+f/5//n/+f/6f/q/+v/6//o/+b/5v/k/+H/
4P/d/9n/1//X/9f/1//W/9b/1v/W/9b/1v/X/9f/1//V/9T/0v/T/9P/0//T/9L/0f/Q
/8//z//P/8//z//P/8//z//R/9P/0//T/9H/0f/S/9P/0//T/9P/0//U/9L/0v/S/9L/
1f/V/9X/1//c/9//4v/i/+D/4P/m//b/CQAkAEgAbQCLAKoAxgDiAPIA8gDsAOoA3QC4
AIgAXwA0APb/rf9j/y7/C//8/gj/H/8v/zz/TP9g/3L/gv+T/6P/tf/G/9L/1f/a/+L/
5f/p/+v/7P/u/+//8P/y//L/8v/0//b/9//3//j/+//8//3//f/8//z//f/9//7//v/+
////AAABAAIAAgAEAAYABwAIAAgACAAJAAsACgALAAwADAAMAA0ADgAPABIAEwAVABcA
FwAYABoAGwAdAB4AIQAiACYAJwAoACoAKwAtAC8AMQAyADQANgA4AD0AQABCAEUARwBI
AEsATQBOAFIAVQBYAFsAXQBfAGIAZQBmAGkAawBrAG0AbgBvAG4AbwBvAG8AbwBvAG0A
bQBtAGwAawBpAGcAZwBkAGMAYQBfAF0AWQBYAFQAUABMAEcAQgA9ADgAMwAuACkAIwAg
ABwAFwATAA4ACgAHAAMAAQD///v/+P/3//T/8v/v/+//7v/s/+r/5//n/+T/4//l/+T/
4v/h/+P/5P/l/+X/4v/g/9//3//f/9//3//f/+L/4v/j/+P/4f/h/+H/4f/h/+L/4//j
/+D/4P/h/+H/4v/l/+b/5//m/+b/6P/o/+b/5//n/+f/6P/p/+n/6f/p/+n/6f/p/+v/
6//s/+3/7f/t/+7/7v/r/+v/6//r/+3/7f/t/+v/6//r/+v/6//r/+r/6v/q/+z/7P/r
/+r/6//r/+v/6//o/+j/5//n/+X/5P/k/+T/5P/l/+X/5v/m/+X/5P/k/+T/5P/k/+L/
4v/j/+P/4f/f/9//3//f/9//3f/d/97/4P/g/+D/4P/f/9//3//e/97/3v/d/93/2//c
/9z/3P/e/93/3P/c/9z/2v/c/93/2//b/9v/2f/a/9v/3P/d/9v/2//b/9v/2f/Z/9n/
2v/c/9z/3P/c/93/3f/d/93/3P/b/9r/2f/Z/9n/2f/Z/9v/2//b/9v/1//Z/9z/2v/a
/9r/2v/a/9r/2v/a/9z/3P/c/9z/2v/a/9r/2v/a/9r/2v/a/9r/2v/a/9r/3P/c/9z/
3P/a/9r/2v/a/9n/2v/a/9r/3f/e/9//3//h/+P/5f/m/+j/6P/q/+v/6f/p/+n/6f/r
/+z/7P/s/+n/5v/k/+T/4P/f/97/2//X/9X/1f/V/9X/1P/U/9T/1f/W/9f/2f/X/9f/
1f/U/9L/0f/R/9H/0f/R/9H/0f/T/9P/0//T/9X/1f/V/9X/1//X/9f/1//U/9P/0//T
/9P/0//T/9P/1P/U/9T/1P/W/9f/1//X/9n/3P/f/+b/6v/o/+j/7P/2/wUAGgA4AFsA
fQCgALwA0gDiAOgA4gDSAMMAsACKAF0APgAgAOf/m/9c/zH/Gv8W/xv/Kf84/0T/WP9s
/3j/h/+X/6f/uP/I/9H/2P/e/+P/6f/v//L/9P/1//b/+P/4//j/+v/8//3//f/+/wEA
AgADAAMABAAEAAUABQAIAAgACAAJAAgACQAKAAoACAAKAAsADAAOAA4ADwARABIAEwAU
ABQAGAAZABoAGwAaABsAHQAfAB8AIAAiACMAJQAmACkAKgAsAC0ALgAwADEAMwA1ADcA
OgA8AD4AQABFAEgASgBNAFEAUgBVAFcAWABcAF8AYgBnAGkAawBuAHEAcgB1AHcAdwB5
AHoAewB9AH8AgACBAIEAgQB/AH8AgQCAAH8AfQB7AHsAeAB3AHUAcwBxAG0AbABoAGQA
YABfAFoAVQBQAEwASABEAD8AOQA0AC4AKQAkACAAHQAZABUAEwAPAAwACQAGAAQAAQD/
//7//P/6//n/+f/2//X/9f/0//L/8f/v//D/8f/x//L/8P/v/+//7//v/+//7//w//D/
8f/x/+//7//v/+//7//w//H/8f/y//L/8//z//P/9f/1//X/9v/2//j/+P/2//f/9//3
//j/+f/5//n/+//7//v/+//5//n/+v/7//n/+f/6//r/+//7//v/+//7//v/+//5//v/
+//7//v/+f/4//j/+P/6//r/+f/4//f/9//3//f/9v/2//X/9f/1//T/9P/0//H/8f/w
//D/8P/v/+7/7v/w//D/8P/u/+7/7//v/+3/7f/t/+3/7f/t/+v/6//s/+r/6v/q/+r/
6f/p/+n/6P/q/+r/6f/p/+f/6P/o/+j/6v/p/+j/6P/o/+b/6P/p/+f/5//n/+X/5f/l
/+X/5f/l/+X/5f/l/+X/5f/l/+b/5P/k/+T/5P/j/+P/4//j/+X/5f/l/+X/5f/l/+X/
5f/l/+X/5f/l/+P/5f/m/+T/5P/k/+T/5P/k/+T/5P/i/+L/4v/i/+L/4v/i/+L/4//k
/+T/5P/n/+j/6f/p/+v/7f/v//D/7v/u//D/8f/z//P/8//z//P/9P/0//T/8v/u/+v/
6v/q/+n/6P/l/+H/3//f/9//3//e/97/3v/e/97/3v/f/+H/4f/f/97/2v/Z/9n/2f/Z
/9n/2f/Z/9n/2f/Z/9n/2//b/9v/2//b/9v/2//b/9n/2f/a/9v/3f/d/93/3f/c/9z/
3P/c/9z/3f/d/93/3//g/+X/6v/s/+z/7P/w//j/BwAcADoAXwCDAKYAxADkAAIBEAEE
AeoA1QC8AJgAbwBSADgA//+z/2z/N/8Y/xD/Ff8j/zj/Sv9Y/2r/ev+H/5X/pf+4/8r/
1f/a/+D/6f/x//P/9P/2//f/+P/8//z//P/+/wAAAQABAAIAAQACAAMAAwAGAAYABwAH
AAgACAAIAAkACgALAAwADAAMAA4ADwAQABIAEgATABUAFAAVABYAFgAYABkAGgAbABoA
GwAdAB8AIQAiACQAJQAnACgAKwAsAC4ALwAwADIANwA5ADsAPQA+AEAAQgBEAEcASgBM
AE8AVQBWAFkAWwBcAGAAYwBmAGkAawBtAHAAdQB2AHkAewB7AH0AfgB/AIEAgwCEAIUA
hQCFAIMAgwCFAIQAgwCBAH8AfwB8AHsAdwB1AHMAbwBsAGgAZABgAF8AWgBVAFAASQBE
AD8AOQAyAC4AKQAlACAAHAAZABUADwANAAkABgADAAAA/v/7//n/+P/2//T/8//z//D/
7//v/+7/7P/r/+v/7P/t/+3/7P/q/+n/6f/p/+n/6f/p/+z/7P/t/+3/7P/r/+r/6f/n
/+j/6f/p/+v/7P/u/+//7//x//H/8f/u/+7/8P/w/+7/7//v/+//8f/z//T/9f/0//P/
8v/x//L/8//1//f/9f/1//b/9v/1//X/9f/1//X/9f/1//P/9f/1//X/9f/3//b/9v/2
//T/9P/z//L/8f/x//H/8f/y//L/8f/x//H/8P/w//D/7v/t/+v/6v/q/+n/6P/o/+n/
6v/r/+r/6P/p/+n/5//n/+f/5//n/+f/5f/l/+b/5v/m/+b/5v/l/+X/5f/k/+T/5P/j
/+P/4f/i/+L/4v/k/+P/4v/i/+L/4P/i/+P/5f/l/+X/4//i/+H/4P/f/9//3//f/9//
3//f/9//4P/g/+D/4P/g/9//3//f/9//3//f/9//3//h/+H/4f/h/9//3//f/9//3//d
/97/3v/e/97/3v/e/97/3v/e/97/3v/e/97/3P/c/9z/3P/c/9z/3P/c/9z/3P/c/9z/
3v/e/97/3v/d/9z/2//a/9r/2//c/9z/3f/f/+H/4//h/+P/5f/n/+b/5v/m/+j/6f/p
/+n/6f/r/+v/7P/s/+3/7f/r/+r/6v/o/+f/5v/i/93/2v/Z/9v/2//a/9r/3P/c/9z/
3P/b/9v/2//Z/9j/1v/V/9X/0//T/9P/0//T/9P/0//T/9P/0//T/9P/0//V/9X/1f/X
/9X/1f/W/9b/1f/U/9P/1f/W/9b/1v/W/9b/1//X/9f/2f/c/+H/4P/g/+D/6P/y/wQA
GwA4AFoAfwChAMAA4gD+AAoB/gDuAOIAzwCkAHoAVwAsAOb/lf9R/yD/A//+/hD/J/83
/0j/WP9o/3r/jP+Z/6f/uf/K/9T/1//e/+j/6//t/+//8P/y//P/9P/2//b/9v/4//j/
+f/5//r/+//8//3//f8AAAAAAQABAAQABAAEAAUABQAFAAUABAAEAAYABwAIAAoACgAL
AA0ADgAPABAAEAAUABUAFgAXABYAFwAZABsAGwAcAB4AHwAhACIAJQAmACoAKwAsAC4A
MQAzADUANwA6ADwAPgBAAEMARgBIAEsATwBQAFMAVQBYAFwAXwBiAGUAZwBpAGwAbQBu
AHEAcwB1AHcAeAB5AHoAewB7AHsAewB7AHkAeQB3AHYAdQBzAG8AbwBsAGsAaQBnAGUA
YQBcAFgAVABQAEsARgBBADwAOQA0AC8AKQAkACAAGwAXABAADAAJAAUAAwABAP3/+v/5
//b/9P/x/+//7v/s/+r/5//n/+T/4//l/+T/4v/h/9//4P/h/+H/4v/g/9//3//f/9//
3//f/+D/4P/h/+H/4f/h/+H/4f/h/+L/4//j/+D/4P/h/+H/4f/j/+P/4//k/+T/5v/m
/+j/6f/p/+n/6P/p/+n/6f/n/+f/5//n/+f/5//o/+n/6f/p/+r/6v/r/+v/6//r/+v/
6//r/+n/6f/p/+n/6f/p/+j/6P/o/+j/6P/n/+b/5//n/+f/5//k/+T/4//j/+H/4P/g
/+D/3//f/97/3v/g/9//3v/e/+D/4P/g/97/3f/d/9z/2f/Z/9n/2f/Z/9v/2f/Z/9r/
2P/Y/9j/2P/Z/9n/2f/Y/9j/2P/X/9f/1//Y/9j/2P/W/9X/1P/U/9b/1P/W/9f/1//X
/9f/1f/V/9X/1f/V/9X/1f/V/9X/1f/V/9X/1v/W/9b/1v/W/9P/0//T/9P/0f/R/9H/
0f/T/9P/0//T/9X/1f/V/9X/0//T/9T/1P/U/9T/1P/U/9T/1P/U/9T/1P/U/9T/1P/U
/9T/1P/S/9L/0v/S/9T/1P/U/9T/1P/U/9T/1P/S/9L/0v/S/9P/1P/V/9b/1f/U/9P/
0v/S/9L/0v/S/9L/0v/T/9T/0v/S/9P/1P/X/9f/2f/b/93/3v/e/97/4P/h/+H/4f/j
/+P/4//k/+X/5v/m/+T/5P/k/+L/4f/e/9v/1//V/9T/0//S/9D/0v/S/9L/0v/U/9X/
1f/V/9H/0P/O/83/zv/P/9D/0f/Q/8//zv/N/83/zf/N/83/zf/N/8//z//R/9H/z//P
/9D/0f/R/9H/0f/R/9L/0v/R/9D/z//P/8//0f/V/9j/3f/g/+D/3v/i/+7//v8RACoA
TgBxAI8ArADEANgA4gDgANIAwgCvAIwAYAA/ACIA7P+h/1v/KP8N/wL/CP8Z/y3/PP9K
/1r/Zv90/4f/m/+n/7b/xP/P/9T/2v/f/+P/5f/o/+r/6//s//D/8P/w//L/8//z//L/
8v/1//b/9//3//r/+v/7//v/+v/6//r/+//8//3//v/+//7/AAABAAIAAgACAAMABQAG
AAcACAAIAAoACwAMAA0ADgAPABEAEwAVABYAGAAZABkAGgAdAB4AIAAhACIAJAApACsA
LQAvADAAMgA0ADYAOQA8AD4AQQBHAEgASwBNAFAAVABXAFoAXQBfAGEAZABlAGYAaQBr
AG0AbwBwAHEAcgBzAHMAcwB1AHUAcwBzAHEAcABvAG0AbQBtAGoAaQBpAGcAZQBhAGAA
XABYAFQATwBKAEUAQAA7ADYAMQArACgAJAAfABsAFgASAA8ACwAFAAMA///8//f/9P/y
/+//7//u/+z/6v/p/+n/5v/l/+X/5P/i/+H/4P/g/+D/3//f/97/3v/f/9//3//f/9//
3v/e/9//3//d/93/3f/d/97/4P/i/+P/4v/i/+P/4//i/+P/4v/h/+L/4v/k/+T/5P/l
/+X/5f/m/+f/5//n/+f/5//n/+f/5//n/+j/6f/n/+f/6P/o/+f/5//n/+f/6f/p/+n/
5//n/+f/5//n/+f/5v/m/+b/5v/m/+X/5P/j/+P/4//j/+L/4v/h/+H/3//e/97/3v/d
/93/3P/c/9z/2//a/9r/3P/c/9z/2v/Y/9n/2f/X/9n/2f/Z/9n/2f/X/9f/2P/W/9b/
1v/W/9X/1f/V/9T/1P/U/9P/0//T/9T/1P/U/9L/0f/Q/9D/0v/Q/9L/0//T/9P/0//R
/9P/0//T/9P/0f/R/9H/0f/R/9H/0f/S/9H/0P/P/87/z//P/8//z//P/8//z//P/83/
zf/N/83/z//P/8//z//N/83/zv/O/87/zv/O/8z/zP/M/8z/yv/K/8r/yv/L/8z/zv/Q
/9D/0P/R/9L/0f/R/9P/1f/Z/9r/2v/a/9r/2//b/9v/3f/d/93/3v/e/97/3f/a/9j/
2P/W/9X/1P/R/83/y//L/8v/y//K/8j/yP/I/8j/xv/H/8f/x//H/8b/xP/D/8H/wf/B
/8H/w//D/8P/w//D/8P/w//D/8P/w//F/8X/xf/F/8P/w//G/8f/x//H/8X/xf/G/8b/
xv/G/8b/x//J/8n/yf/G/8f/zP/S/9T/1P/W/9r/6f/+/xgAOQBhAIYAqgDKAOIA9ADy
ANgAtwCaAH4AWQA4ACAA/f+//3b/O/8Q//7+//4L/xz/MP9C/1L/Xv9t/33/i/+a/6r/
u//E/8j/zf/V/9n/3v/g/+H/4v/m/+b/5v/o/+r/6//r/+z/7//w//H/8f/y//L/8//z
//L/8v/y//P/9P/1//b/9v/2//j/+f/6//r/+v/7//3/AAABAAIAAgAEAAUABgAHAAoA
CQAHAA==
         </WaveFormData>
      </LeadData>
      <LeadData>
         <LeadByteCountTotal>10000</LeadByteCountTotal>
         <LeadTimeOffset>0</LeadTimeOffset>
         <LeadSampleCountTotal>5000</LeadSampleCountTotal>
         <LeadAmplitudeUnitsPerBit>4.88</LeadAmplitudeUnitsPerBit>
         <LeadAmplitudeUnits>¦ÌV</LeadAmplitudeUnits>
         <LeadHighLimit>2147483647</LeadHighLimit>
         <LeadLowLimit>268435456</LeadLowLimit>
         <LeadID>V3</LeadID>
         <LeadOffsetFirstSample>0</LeadOffsetFirstSample>
         <FirstSampleBaseline>0</FirstSampleBaseline>
         <LeadSampleSize>2</LeadSampleSize>
         <LeadOff>FALSE</LeadOff>
         <BaselineSway>FALSE</BaselineSway>
         <ExcessiveACNoise>FALSE</ExcessiveACNoise>
         <MuscleNoise>FALSE</MuscleNoise>
         <LeadDataCRC32>3966261020</LeadDataCRC32>
         <WaveFormData>
xgDGAMYAxgDUAOAA7AD4AOIAzAC2AKAAaAAyAPz/xv+l/4b/Z/9I/0//Vv9d/2T/dP+C
/5D/nv+r/7j/xf/S/9n/3v/j/+j/6//u//H/9P/1//b/9//4//r/+v/6//r/+v/6//r/
+v/9//7///8AAAAAAAAAAAAAAgACAAIAAgADAAQABQAGAAgACAAIAAgACQAKAAsADAAO
AA4ADgAOAA8AEAARABIAFAAUABQAFAAXABgAGQAaABwAHAAcABwAHwAgACEAIgAmACgA
KgAsAC8AMAAxADIANgA4ADoAPAA9AD4APwBAAEMARgBJAEwATgBQAFIAVABWAFYAVgBW
AFcAWABZAFoAWgBaAFoAWgBYAFgAWABYAFcAVgBVAFQAUQBQAE8ATgBKAEgARgBEAEAA
PgA8ADoANwA0ADEALgApACYAIwAgAB0AGgAXABQAEQAOAAsACAAFAAQAAwACAAAA/v/8
//r/+v/6//r/+v/3//b/9f/0//P/8v/x//D/8f/y//P/9P/y//L/8v/y//L/8v/y//L/
9P/0//T/9P/y//L/8v/y//T/9P/0//T/9v/2//b/9v/2//b/9v/2//j/+P/4//j/+v/6
//r/+v/6//r/+v/6//r/+v/6//r/+v/6//r/+v/4//j/+P/4//r/+v/6//r/+v/6//r/
+v/4//j/+P/4//j/+P/4//j/+P/4//j/+P/3//b/9f/0//L/8v/y//L/8v/y//L/8v/y
//L/8v/y//D/8P/w//D/8P/w//D/8P/u/+7/7v/u/+7/7v/u/+7/7v/u/+7/7v/s/+z/
7P/s/+z/7P/s/+z/7P/s/+z/7P/s/+z/7P/s/+7/7v/u/+7/7f/s/+v/6v/s/+z/7P/s
/+z/7P/s/+z/7P/s/+z/7P/q/+r/6v/q/+r/6v/q/+r/6v/q/+r/6v/s/+z/7P/s/+z/
7P/s/+z/6v/q/+r/6v/q/+r/6v/q/+z/7P/s/+z/7P/s/+z/7P/q/+r/6v/q/+j/6P/o
/+j/6v/q/+r/6v/o/+j/6P/o/+r/6v/q/+r/6v/q/+r/6v/q/+z/7f/t/+//7//x//H/
9P/2//f/+P/3//j/+P/6//j/+P/4//j/9v/3//f/+f/3//X/8v/y//P/8v/w/+7/7f/r
/+r/6v/p/+n/6f/p/+b/5f/k/+T/5f/m/+X/5v/k/+L/4v/i/+T/5P/j/+P/4f/h/+H/
4f/h/+H/4f/i/+P/5f/m/+f/4//i/+H/4P/i/+L/4//j/+X/5f/m/+b/5P/k/+T/5P/o
/+v/7//0//b/9P/2//3/BgAUACkAQwBeAHgAkgCtAMwA5ADxAPgABQELAfIAwQCTAG0A
OADv/6n/fP9Z/0D/QP9J/1D/XP9r/3j/hv+X/6X/tP/E/9P/3f/g/+T/5//r/+//8v/0
//T/9f/1//X/9v/3//n/+v/7//z//f/9//7//v/+//////8BAAEAAQABAAEAAwADAAQA
BAAEAAQABAAHAAcACAAJAAoACwAMAA0ADAALAA0ADgAPAA8AEQARABIAFAAUABQAFQAX
ABgAGQAaABwAHQAeAB4AIAAiACMAJAAmACkAKgAsAC8ALwAxADMANQA1ADYANwA6AD0A
PwBBAEMARgBIAEkASgBNAE0ATgBPAFEAUgBUAFQAVABWAFYAVgBVAFMAUgBRAFAATwBO
AE0ATgBNAEwASwBIAEcARgBDAD8APgA7ADkAOAA1ADMAMAAtACoAJgAiAB8AGwAaABcA
FAARAA8ADAAJAAgABgADAAQAAgD///3////8//v/+v/4//f/9v/2//T/9P/z//P/8//z
//P/8//x//H/8f/x//H/8P/w//H/9P/0//T/9P/0//T/9P/1//X/9P/0//X/8//z//T/
9P/2//f/9//4//b/9f/1//b/+v/7//z//f/8//z//P/8//r/+v/6//r/+v/6//r/+//7
//v//P/8//v/+//7//v/+f/5//n/+f/6//r/+v/6//r/+v/6//r/9//3//b/9v/2//b/
9v/2//b/9v/1//X/9f/1//X/9P/0//T/9P/0//L/8f/x//H/8f/w/+7/7v/v/+//8f/x
/+//7//v/+7/7f/t/+3/7v/s/+z/7P/s/+7/7v/t/+3/7f/t/+z/6//r/+v/6//r/+z/
7f/t/+z/6//r/+v/7P/r/+v/6//r/+n/6f/r/+v/6f/p/+n/6f/r/+r/6v/q/+r/6v/q
/+r/6//r/+v/6v/r/+v/6//q/+r/6//s/+z/6//r/+r/6v/q/+r/6v/o/+j/6P/o/+r/
6v/q/+r/6v/q/+r/6v/o/+j/6P/o/+r/6v/q/+r/6v/q/+r/6v/o/+j/6P/o/+j/6P/o
/+j/6v/q/+r/6v/q/+r/7P/t/+v/6//r/+3/7f/u//D/8f/0//X/9v/2//b/9v/2//b/
9v/2//f/9//5//f/9f/y//D/7//u/+z/6v/n/+X/5P/k/+P/4//j/+T/5f/m/+f/5v/m
/+b/5P/j/+D/3f/c/93/3v/f/9//4f/h/+H/4f/f/9//3//f/+D/4P/h/+H/4f/g/+D/
4P/g/+D/4P/h/+H/4f/h/+L/4P/g/+D/4P/k/+b/6f/x//j/+P/4//z/AwAKABgAMQBL
AGIAdgCOAKUAuADIANUA2ADhAN8AxACVAGkARQAQAMv/k/9u/1n/Tv9K/0n/UP9c/2v/
ev+G/5P/of+w/8D/zf/V/9r/4P/l/+n/6//s/+3/7v/w//H/8//0//X/9//1//X/9f/1
//f/+P/4//j/+f/5//v/+//7//v/+//9////AAAAAAAAAAAAAAMAAwABAAEAAQABAAMA
BQAFAAUABwAIAAkACQAHAAcACAAKAAwADAANAA8AEAARABIAFAAXABgAGAAaABwAHQAe
ACAAHwAgACIAJQAlACcAKQArAC8AMAAxADQANQA3ADkAOwA+AEAAQQBCAEMAQwBEAEUA
SQBKAEwATABLAEwASwBKAEsASwBMAE0ASgBJAEgARwBGAEUARABDAEQAQwBCAD8AOwA6
ADcANQA1ADEALgAqACsAKAAkACAAGwAXABYAEwASAA8ADQAKAAcABgAEAAEA/v/8//n/
9//5//b/9f/0//L/8f/w//D/8P/w/+//7//v/+//7//v/+v/6//r/+v/6//q/+r/6//s
/+z/7P/s/+7/7v/u/+//7//u/+7/7//v/+//8P/w//D/8f/x//L/8v/x//H/8v/z//P/
8//z//b/9v/2//b/+P/4//j/+P/3//b/9f/1//X/9f/2//b/9//3//f/9//1//X/9f/1
//j/+P/4//j/+P/4//j/+P/3//f/9v/2//j/+P/4//j/9P/0//P/8//x//H/8f/w//L/
8v/y//L/8P/v/+//7//w//D/7//w/+3/7f/v/+//7//v/+//7v/r/+v/6//s/+z/7P/s
/+z/7v/u/+3/7f/r/+v/6v/p/+f/5//n/+f/6v/r/+v/6v/p/+n/6f/q/+n/6f/p/+n/
5//n/+n/6f/p/+n/6f/p/+v/6v/q/+r/6P/o/+j/6P/n/+f/5//m/+f/5//n/+b/5v/n
/+j/6P/o/+n/6f/q/+j/5P/k/+b/5v/m/+b/6P/o/+j/6P/m/+b/5v/m/+j/6P/q/+v/
6f/p/+n/6//p/+r/7P/t//D/8f/y//L/9v/2//b/9v/0//T/9f/1//n/9//1//L/8P/v
/+7/7P/q/+f/5f/k/+T/4//j/+P/4//j/+P/4//m/+b/5v/k/+L/4P/e/97/3v/e/97/
3f/f/9//3//f/93/3f/d/93/3v/e/9//3//h/+D/4P/g/+D/4P/g/+H/3//f/9//4P/i
/+L/4v/i/+L/4v/l/+n/7v/0//b/9P/z//z/CAAVACkARABgAHgAkwCyAM4A5QDuAO8A
7wDuANkArQCDAGQANQDv/67/f/9g/1D/Sf9I/0z/V/9o/3j/g/+N/5z/rP+7/83/1v/a
/93/4//n/+z/7//w//L/8//z//T/9f/3//n/+f/5//n/+f/6//r/+v/7//v//f/9////
/////wEAAQACAAIAAgAAAAAAAwADAAUABQAFAAUABQAHAAcABwAHAAgACQAJAAoACwAN
ABAAEAAQABEAEwASABMAFAAWABcAGAAYABoAHAAdAB4AIAAjACQAJgApACkAKwAtAC8A
MQAyADMANgA5ADsAPQA/AEQARgBHAEgASQBJAEoASwBNAE4AUABQAFIAVABUAFQAVABT
AFMAUwBSAFEAUABPAE4ATQBMAEsASgBJAEgARQBDAEIAPwA9ADsANwA0ADAALQAqACYA
IgAfABsAGgAXABQAEQAPAAwACQAIAAYAAwAAAP7/+//5//n/9v/1//T/9P/z//L/8v/u
/+7/7f/t/+7/7//w//H/7f/t/+3/7f/t/+z/7P/t/+7/7v/u/+7/8P/w//D/8f/x//D/
8P/x/+//7//w//D/8P/x//H/8v/y//H/8f/y//X/9f/1//X/9P/0//T/9P/0//T/9P/0
//b/9v/2//f/9//3//j/+P/1//X/9f/1//f/9//3//f/9v/2//b/9v/2//b/9v/2//f/
9//2//b/9P/0//T/9P/0//T/8//z//P/8//z//L/8P/w//D/8P/w/+//7//v/+3/7P/q
/+r/6v/r/+7/7//t/+3/7f/s/+v/6//r/+z/7P/s/+z/7P/q/+r/6f/p/+v/6//q/+n/
6//r/+v/6//r/+v/6v/o/+f/5//n/+j/6f/p/+n/6f/l/+X/5//n/+f/5//n/+f/5//m
/+b/5v/m/+b/5v/m/+n/6f/p/+j/5//n/+f/5v/m/+f/6P/o/+X/5f/k/+T/5v/o/+b/
6P/o/+j/6P/m/+b/5v/m/+T/5P/k/+T/5v/m/+b/5v/m/+b/5v/m/+T/5P/k/+T/5P/k
/+T/5P/m/+b/5v/o/+n/6f/p/+n/6f/p/+r/7P/v//D/8f/y//T/9v/2//b/9v/2//b/
9//2//f/9P/x/+z/7P/r/+r/6f/o/+b/5f/k/+T/4//j/+P/4//j/+P/4//k/+T/5P/i
/+L/4P/e/97/3v/e/97/3f/d/93/3f/f/9//3//f/93/3v/e/9//3//f/97/3v/g/+D/
4P/g/+H/4f/h/+H/4P/g/+D/4P/g/97/4v/p/+n/7P/w//D/8v/3/wAADgAjAD8AXAB0
AIwApwDEANwA6wDuAPUA/QDuAMEAlQBxAD4A9f+t/37/Xf9E/zr/Qf9I/1D/Yf9y/37/
jf+d/6z/uP/H/9P/2v/g/+P/5f/r/+7/7//w//L/8//x//L/8//1//X/9f/1//X/+f/6
//r/+v/7//v//f/9//3//f/9////AQACAAIAAgACAAIABQAFAAMAAwADAAMABQAHAAcA
BwAHAAgACQAJAAoACwANABAADgAOAA8AEQASABMAFAAWABcAGAAYABoAHAAdAB4AIAAj
ACQAJgApACsALQAvADEAMwA0ADUAOAA5ADsAPQA/AEAAQgBDAEQASABJAEsATQBPAFAA
UgBSAFAAUgBSAFIAUgBRAFEAUQBQAE8ATgBNAEoASQBIAEcARgBFAEQAQQA/AD4AOwA5
ADcAMwAwACwAKQAmACIAHgAdABkAGAAVABIADwANAAoABQAEAAIA//8AAP7/+//5//f/
9P/z//L/9P/z//L/8v/u/+7/7f/t/+3/7f/t/+3/7f/t/+3/7f/t/+z/7P/t/+7/7v/u
/+7/7P/s/+z/7f/t/+z/7P/t/+3/7f/u/+7/7v/v/+//8P/y//H/8f/y//P/8//z//P/
9P/0//T/9P/0//T/9P/0//b/9v/2//f/9v/1//X/9P/0//X/9v/3//X/9f/1//X/9v/2
//b/9v/2//b/9v/2//X/9f/0//T/8v/y//L/8v/y//L/8f/x//H/8f/x//D/8P/w//D/
8P/u/+3/7f/t/+3/7P/q/+r/6//r/+3/7f/p/+n/6f/o/+n/6f/p/+r/6P/o/+j/6P/q
/+r/6f/p/+n/6f/o/+f/5//n/+f/5//m/+f/5//m/+f/5//n/+j/5//n/+f/5//l/+X/
5//n/+X/5f/l/+X/5//m/+b/5v/m/+b/5v/m/+X/5f/l/+T/5f/l/+X/5P/k/+X/5v/m
/+X/5f/k/+T/6P/o/+b/5v/m/+b/5v/k/+T/5P/k/+T/5P/k/+T/5P/k/+T/5P/k/+T/
5P/k/+T/5P/k/+T/4v/i/+L/4v/j/+T/5f/m/+b/5v/m/+b/5v/m/+b/5v/n/+f/5v/l
/+b/6f/q/+z/7f/t/+3/7f/u/+7/8P/w//H/8v/z//T/9//3//n/9//1//L/8v/x//D/
7v/s/+n/5//m/+b/5f/l/+X/5f/l/+P/4//k/+T/5v/k/+T/4v/i/+L/4v/i/+H/3//e
/93/3f/d/93/3f/d/93/3v/e/+H/4f/h/+D/3v/e/97/3v/g/+H/4f/h/9//4P/g/+D/
4v/i/+L/5P/p/+//9P/0//L/8v/5/wIADgAjAD8AWABuAIQAnwC4AMwA2wDkAPEA9wDg
ALEAfwBTACIA3/+h/3b/V/9A/0D/R/9O/1b/Z/94/4T/k/+l/7L/wP/R/9n/2v/e/+X/
6f/p/+z/7//w//L/8//x//L/8//1//f/9//3//f/+f/6//r/+v/5//n/+//7//v/+//7
//3//f/+//7//v8AAAAAAwADAAMAAwADAAMAAwAFAAUABQAFAAYABwAHAAkACQAKAAwA
DAAMAA0ADwASABMAFAAWABcAGAAYABoAGgAbABwAHgAdAB4AIAAjACcAKQArAC0ALQAu
AC8AMgAxADMANQA3ADoAPAA9AD4AQQBBAEIAQwBFAEYASABIAEYASABIAEgASABHAEcA
RwBGAEUARABDAEIAQQBAAD8APgA9ADwAOQA5ADgANQAzADEALQAqACYAJQAiAB4AGgAZ
ABUAFAARAA4ACwAJAAYABQAEAAIA///+//z/+f/3//n/9v/1//T/8v/x//D/8P/w//D/
7//v//H/8f/x//H/7f/t/+3/7f/t/+z/7P/t//D/8P/w//D/7v/u/+7/7//v/+7/7v/v
/+3/7f/u/+7/8P/x//H/8v/y//H/8f/y//P/8//z//P/8v/y//L/8v/0//T/9P/0//T/
9P/0//X/9f/1//b/9v/z//P/8//z//X/9f/1//X/9P/0//T/9P/0//T/9P/0//X/9f/0
//T/9P/0//T/9P/y//L/8f/x/+//7//v/+7/8P/w//D/8P/w/+//7//v/+//7v/s/+z/
6//r/+3/7f/r/+v/6//q/+n/6f/p/+r/6v/q/+r/6v/q/+r/6f/p/+n/6f/o/+f/5//n
/+f/5//o/+n/6f/o/+f/5//n/+j/6P/n/+b/5f/i/+P/5v/n/+f/5//n/+f/5f/k/+T/
5P/m/+b/5v/m/+f/5//n/+b/5P/j/+L/4P/i/+P/5P/k/+X/5f/k/+T/4v/i/+b/5P/k
/+T/5P/k/+T/5P/k/+T/5P/k/+T/4v/i/+L/4v/k/+T/5P/k/+T/5P/k/+T/5P/k/+T/
5P/k/+T/5P/k/+L/5P/l/+X/5f/l/+f/5//q/+z/7f/u/+//8P/w//L/8P/w//D/8P/y
//P/8//1//P/8f/u/+7/7P/q/+f/5P/h/9//3v/e/93/3f/d/93/3v/f/+D/4v/i/+L/
4P/g/9z/2v/a/9r/2v/a/9n/2f/b/9v/2//b/93/3f/d/97/3v/f/9//3//d/9z/2//a
/9z/3P/d/93/3P/b/9v/2v/c/9z/3P/c/97/4f/l/+z/8P/w//D/9f/+/wgAFQArAEQA
XAB0AIsAngCyAMMAzADRANcA2ADBAJEAZwBIABUAz/+W/3X/YP9S/0v/Sv9M/1X/Zv92
/4H/jf+c/6z/uf/H/9D/1v/b/9//4//m/+n/6v/s/+3/7f/u/+//8f/x//H/8f/x//X/
9v/2//b/9//3//n/+f/7//v/+//9//z//P/7//r/+v/6//3//f/9//3//f/9/wEAAwAD
AAMABQAGAAcABwAFAAUABgAIAAoACgALAA0ADgAPABAAEgATABQAFAAWABcAFwAXABgA
GgAcAB8AIwAlACcAKQArAC0ALgAvADIAMQAzADUANwA8AD4APwBAAEUARQBGAEcASQBK
AEwATABOAFAAUABQAFAATwBPAE8AUABPAE4ATQBKAEkASABHAEgARwBGAEMAPwA+ADsA
OQA4ADUAMwAwADEALgAqACYAIgAdABsAFwAUABEADwAMAAsACgAIAAUABAACAP///f/7
//j/9//2//T/8//y//L/8P/w/+//7//v/+//7//v/+//7//v/+//7//u/+7/7//u/+7/
7v/u/+7/7v/u/+//7//u/+7/7//x//H/8v/y//D/8f/x//L/9P/z//P/9P/z//P/8//z
//T/9P/0//T/9f/2//f/+P/2//b/9v/3//X/9f/2//b/9//3//f/9//3//f/9//3//j/
+P/4//j/9v/2//b/9v/3//f/9v/2//b/9v/2//b/9P/0//P/8//x//H/8f/w//D/8P/w
//D/8P/v/+//7//x//D/7v/u/+v/6//t/+3/7f/t/+3/7P/r/+v/6//s/+r/6v/q/+r/
6v/q/+n/6f/r/+v/6v/p/+n/6f/p/+n/6v/r/+v/6v/p/+n/6f/q/+r/6f/o/+f/5P/l
/+j/6f/n/+f/5//n/+n/6P/o/+j/5v/m/+b/5v/l/+X/5f/k/+T/5f/m/+b/5v/n/+j/
6P/n/+f/5v/m/+b/5v/o/+j/6P/o/+j/5v/m/+b/5v/m/+b/5v/m/+b/5v/m/+b/5P/m
/+f/5//p/+n/6//r/+z/7v/v//D/7//w//D/8v/0//T/9P/0//L/8//z//X/8//x/+7/
7v/t/+z/6v/o/+f/5f/k/+T/4//j/+P/4//h/+H/4f/i/+T/5P/i/+L/3v/c/9z/3P/e
/97/3f/d/9v/2//b/9v/3f/d/93/3v/e/9//3//f/9z/3P/c/9z/3v/e/9//3//f/9//
4P/g/+D/4P/g/+D/4v/j/+f/7P/w//D/8P/z//r/BAATACkASABiAHoAkwCyANIA6QDw
APMA9QDyAN0ArwCHAGYAMQDp/6b/d/9a/0j/Qf9C/0j/Vf9k/3T/gf+N/5r/qv+7/8n/
0v/W/9v/4//n/+r/6//s/+7/7//x//L/8//1//f/9//3//f/9//4//j/+P/5//n/+//7
//n/+f/5//v//f/+//7//v/+//7/AQABAAMAAwADAAMAAwAFAAUABQAFAAYABwAHAAkA
CQAKAAwADAAMAA0ADwAQABEAEgAUABUAFgAWABgAHAAdAB4AIAAhACIAJAAnACcAKQAr
AC0AMQAyADMANgA1ADcAOQA7AEAAQgBDAEQASQBJAEoASwBNAE4AUABQAFAAUgBSAFIA
UgBRAFEAUQBSAFEAUABPAE4ATQBMAEsASABHAEYAQwBBAEAAPQA7ADsANwA0ADAALQAq
ACYAIgAdABkAGAAVABIADwANAAoABwAGAAQAAQD+//z/+f/3//f/9P/z//L/8v/x//D/
8P/s/+z/6//r/+v/6//r/+v/6//r/+v/6//r/+r/6v/r/+z/7P/s/+z/6v/q/+r/6//p
/+j/6P/p/+r/6//t/+7/7P/t/+3/7v/u/+3/7f/u/+3/7f/t/+3/8P/w//D/8P/u/+7/
7v/u/+//8P/x//P/8f/x//L/8v/x//H/8f/x//H/8f/x//H/8v/y//L/8v/y//L/8v/y
//H/8f/w//D/8P/w//D/8P/u/+7/7f/t/+//7//v/+7/7f/s/+v/6v/o/+f/5//n/+r/
6v/p/+r/5//n/+n/6f/n/+f/5//m/+X/5f/l/+b/5v/m/+b/5v/m/+b/5f/l/+X/5f/k
/+P/4//j/+P/4//k/+X/5f/k/+P/4//j/+T/5//n/+f/5//h/+H/4//j/+H/4f/h/+H/
4//i/+L/4v/i/+L/4v/i/+H/4f/h/+D/4f/h/+H/4P/g/+H/4v/i/+H/4f/g/+D/4P/g
/+D/4P/g/+D/4P/g/+D/4P/g/+D/4P/g/+D/4P/g/+D/4P/g/+D/4P/g/+D/4P/g/+D/
4P/g/+D/4P/e/97/3v/e/97/3v/g/+H/4//j/+P/5f/l/+b/6P/p/+j/6f/q/+r/7P/s
/+z/7P/u/+7/7//v//P/8f/v/+z/7P/r/+r/6P/k/+H/3//e/+D/3//f/9//3//f/9//
3//g/+D/4P/e/9z/2v/Y/9j/2P/Y/9j/1//X/9f/1//X/9f/1//X/9f/2P/Y/9n/2f/Z
/9j/2P/Y/9j/2P/Y/9n/2//b/9v/3P/a/9r/2v/a/9r/3P/h/+f/6P/m/+j/8P/3/wIA
EgApAEMAXAB0AJAArwDOAOIA6wDuAPcA8wDUAKMAewBRABIAx/+J/2L/Q/80/zj/Qf9K
/1b/Zf90/4T/kf+f/6z/vP/L/9H/1v/a/+H/5f/j/+b/5//o/+r/6//r/+z/7f/v/+//
7//v/+//8f/y//L/8v/z//P/9f/1//f/9//3//n/9//4//j/+P/4//j/+//7//3//f/9
//3//f////////8BAAIAAwADAAUABQAGAAgABgAGAAcACQAKAAsADAAOABEAEgASABQA
FgAXABgAGgAbABwAHgAhACEAIwAlACcAKwAsAC0AMAAxADMANQA3ADgAOgA7ADwAPQA9
AD4APwBDAEQARgBGAEYASABIAEgASABHAEcARwBEAEMAQgBBAEAAPwA+AD0APAA7ADoA
NwAzADIALwAtACsAJwAkACAAIQAeABoAFgAVABEAEAANAAkABQACAP7//P/8//v/+f/2
//T/8f/v//H/7v/t/+z/6v/p/+j/6P/o/+j/5//n/+X/5f/l/+X/5f/l/+X/5f/l/+T/
5P/l/+b/5v/m/+b/5v/m/+b/5//n/+b/5v/n/+X/5f/m/+b/5P/l/+X/5v/o/+f/5//o
/+v/6//r/+v/7P/s/+z/7P/q/+r/6v/q/+z/7P/s/+3/6//r/+z/7P/t/+3/7f/t/+3/
7f/t/+3/7P/s/+z/7P/s/+z/7P/s/+v/6//q/+r/6v/q/+r/6v/m/+b/5f/l/+P/4//j
/+L/4v/i/+L/4v/i/+H/4f/h/+L/4v/h/+L/4P/f/+D/3//d/93/3f/c/93/3f/d/97/
3P/c/9z/3P/c/9z/2//b/93/3f/c/9v/2//b/9v/2//b/9v/2v/Y/9n/2f/Z/9r/2//b
/9v/2//X/9f/2f/Z/9f/1//X/9f/1//W/9b/1v/X/9j/2f/a/9r/2f/Y/9b/1f/V/9X/
1P/U/9X/1v/W/9f/1//W/9b/1P/W/9b/1P/U/9T/1P/U/9T/1P/U/9T/1P/U/9T/1P/U
/9T/1P/S/9L/0v/S/9T/1P/U/9T/1P/U/9T/1P/S/9L/0v/S/9P/1P/V/9b/1f/U/9P/
0v/Q/9D/0P/Q/9L/0v/S/9T/1P/T/9L/0f/U/9X/1//a/9n/2v/b/9z/3P/e/97/3v/e
/97/3v/f/+D/4//i/+H/4P/g/9//3v/a/9j/1f/T/9D/0P/P/8//0f/R/9H/0f/R/9L/
0v/S/8//zv/L/8j/y//M/83/zv/K/8n/yP/H/8n/yf/J/8n/yf/K/8r/y//J/8n/yP/I
/8r/yv/K/8r/yf/J/8n/yf/I/8j/yP/I/8j/yv/O/9H/1f/Y/9r/2v/g/+n/9P8AABMA
KwBGAFoAbgCHAJoArAC7AMIAxQDHALIAhwBdAD0ADgDJ/4n/YP9H/zL/LP8v/zT/Pv9L
/1r/aP91/4X/lv+i/63/u//A/8T/yf/P/9H/0v/V/9b/2P/Z/9n/2v/b/93/2//b/9v/
2//f/+D/4P/g/+H/4f/j/+P/4f/h/+H/4//j/+T/5P/k/+T/5P/n/+f/6f/p/+n/6f/p
/+v/6//r/+v/7P/t/+3/7//v//D/8v/0//T/9f/3//f/9//3//j/+f/6//r//P/+////
AAACAAUABgAIAAsADAANAA4ADwATABQAFQAYABsAHQAfACEAIgAkACUAJgApACkAKgAr
AC0ALgAwADAAMAAyADIAMgA0ADMAMwAzADIAMQAwAC8ALAArACoAKQApACkAKQAnACUA
JAAhAB8AGwAXABQAEAAPAAwACAAEAAEA/f/8//n/9P/x/+//7P/p/+j/5v/j/+H/3v/a
/9f/2f/W/9X/1P/U/9P/0v/S/87/zv/N/83/y//L/8v/y//K/8v/zP/N/83/zP/M/83/
zf/M/8v/yv/K/8r/yv/L/83/zP/M/83/y//L/8z/zP/K/8v/y//M/8z/y//L/8z/zf/N
/83/zf/O/87/zv/O/87/zv/O/87/zv/O/87/z//N/83/zv/O/8//z//P/8//z//P/8//
z//P/87/zf/M/87/zv/O/87/zf/N/8z/zP/K/8r/yv/K/8r/yv/J/8n/x//H/8f/xv/E
/8T/xP/E/8L/wf/B/8H/w//C/8D/wP+//7//wf/B/7//v/+//77/vf+9/73/vv+8/7z/
vP+8/77/vv+9/73/vP+7/7n/t/+4/7n/uv+7/7n/uf+4/7b/t/+3/7f/uP+3/7f/t/+3
/7T/tf+4/7n/uP+3/7b/tf+3/7b/tv+2/7T/tP+0/7T/tf+1/7X/tP+z/7P/s/+y/7D/
sf+y/7L/s/+z/7L/sv+y/7L/sv+y/7L/sv+y/7L/sv+y/7L/sf+w/6//rv+w/7D/sP+y
/7P/s/+z/7P/s/+z/7T/tv+3/7j/uf+6/7j/uv+6/7r/vP+8/7z/vf+9/7//vf+7/7j/
uP+3/7b/tP+y/6//rf+q/6r/qf+p/6v/q/+r/6v/qv+q/6n/qP+n/6j/p/+m/6X/pP+j
/6L/ov+j/6T/pf+j/6P/o/+j/6P/pP+k/6X/o/+j/6L/ov+k/6T/pP+k/6X/pf+l/6X/
pP+k/6T/pP+m/6b/pP+j/6P/qv+y/7L/sv+1/7r/wP/P/+X/AAAgADoAVQByAJIArQC8
AL0AuQC4AK8AiwBdADoAFQDT/4r/T/8m/wz/Af/+/gL/D/8g/zD/Pf9L/1r/Zv9z/4H/
jv+W/5v/n/+j/6r/rf+u/7D/sf+x/7L/s/+1/7X/tf+1/7X/uf+6/7r/uv+7/7v/vf+9
/7r/uf+4/7n/u/+8/7z/vP+8/7z/v/+//7//v/+//7//wf/D/8P/w//F/8b/x//H/8n/
yf/G/w==
         </WaveFormData>
      </LeadData>
      <LeadData>
         <LeadByteCountTotal>10000</LeadByteCountTotal>
         <LeadTimeOffset>0</LeadTimeOffset>
         <LeadSampleCountTotal>5000</LeadSampleCountTotal>
         <LeadAmplitudeUnitsPerBit>4.88</LeadAmplitudeUnitsPerBit>
         <LeadAmplitudeUnits>¦ÌV</LeadAmplitudeUnits>
         <LeadHighLimit>2147483647</LeadHighLimit>
         <LeadLowLimit>268435456</LeadLowLimit>
         <LeadID>V4</LeadID>
         <LeadOffsetFirstSample>0</LeadOffsetFirstSample>
         <FirstSampleBaseline>0</FirstSampleBaseline>
         <LeadSampleSize>2</LeadSampleSize>
         <LeadOff>FALSE</LeadOff>
         <BaselineSway>FALSE</BaselineSway>
         <ExcessiveACNoise>FALSE</ExcessiveACNoise>
         <MuscleNoise>FALSE</MuscleNoise>
         <LeadDataCRC32>4001754761</LeadDataCRC32>
         <WaveFormData>
nACcAJwAnAC0AMwA5AD8AOkA1gDDALAAewBGABEA3P/A/6T/iP9s/23/bv9v/3D/e/+G
/5H/nP+n/7D/uf/C/8j/zP/Q/9T/1//Y/9n/2v/c/9z/3P/c/93/3v/f/+D/4P/g/+D/
4P/h/+L/4//k/+T/5P/k/+T/5v/m/+b/5v/n/+j/6f/q/+r/6v/q/+r/6//s/+3/7v/u
/+7/7v/u/+//8P/x//L/9P/0//T/9P/1//b/9//4//r/+v/6//r/+//8//3//v8BAAIA
AwAEAAYACAAKAAwADQAOAA8AEAATABQAFQAWABgAGgAcAB4AIQAiACMAJAAlACYAJwAo
ACkAKgArACwALAAsACwALAAsACwALAAsACsAKgApACgAJwAmACUAJAAhACAAHwAeABsA
GgAZABgAFgAUABIAEAAOAAwACgAIAAQAAgAAAP7/+v/4//b/9P/y//L/8v/y//D/7v/s
/+r/6v/q/+r/6v/p/+j/5//m/+T/5P/k/+T/5f/m/+f/6P/m/+b/5v/m/+b/5v/m/+b/
5v/m/+b/5v/m/+b/5v/m/+b/5v/m/+b/6P/o/+j/6P/o/+j/6P/o/+r/6v/q/+r/6v/q
/+r/6v/q/+r/6v/q/+z/7P/s/+z/7P/s/+z/7P/q/+r/6v/q/+z/7P/s/+z/7P/s/+z/
7P/q/+r/6v/q/+r/6v/q/+r/7P/s/+z/7P/r/+r/6f/o/+j/6P/o/+j/5v/m/+b/5v/o
/+j/6P/o/+b/5v/m/+b/5v/m/+b/5v/k/+T/5P/k/+b/5v/m/+b/5v/m/+b/5v/k/+T/
5P/k/+T/5P/k/+T/5P/k/+T/5P/k/+T/5P/k/+b/5v/m/+b/5f/k/+P/4v/k/+T/5P/k
/+T/5P/k/+T/5P/k/+T/5P/k/+T/5P/k/+L/4v/i/+L/5P/k/+T/5P/k/+T/5P/k/+T/
5P/k/+T/5P/k/+T/5P/k/+T/5P/k/+T/5P/k/+T/5P/k/+T/5P/k/+T/5P/k/+L/4v/i
/+L/5P/k/+T/5P/i/+L/4v/i/+T/5P/k/+T/5v/m/+b/5v/n/+j/6P/p/+n/6v/r/+v/
7P/t/+//8P/w//D/8f/z//H/8P/w//D/8v/y//P/8//z//L/8f/w/+//7v/s/+r/6v/o
/+f/5v/m/+b/5v/m/+X/5P/i/+H/4//k/+X/5P/j/+H/4P/g/+D/4P/f/9//3//f/9//
3//f/9//3//f/+H/4v/j/+P/4f/g/9//3//h/+H/4v/i/+L/4v/i/+L/5P/k/+T/5P/n
/+j/7P/v//D/7//y//f//f8GABUAKwA+AFMAawCJAKwAyQDfAPMACwEbAQsB1wCcAHMA
RgAKAND/q/+P/3r/df9z/3P/d/+D/4z/l/+k/7H/u//I/9b/2v/d/+H/4//l/+n/6v/r
/+v/7P/t//D/8P/w//L/9f/1//X/9f/0//X/9f/1//b/9v/2//b/9//3//j/+v/6//r/
+//7//v//P/8//z/AAAAAAAAAAABAAAA///+/wIAAgADAAMABQAGAAYACQAHAAcABwAJ
AAoACwAMAA0ADgAOAA4ADgAQABEAEwAUABUAFgAXABgAGgAcAB4AHgAgACEAIgAjACUA
JgApACoALgAvADAAMgAzADQANQA3ADYANwA4ADkAOgA6ADoAOwA5ADkAOQA5ADgAOAA2
ADYANwA3ADYANQAzADMAMgAxADAALgAtACsAKwApACcAJAAjACEAHwAcABkAFwAWABQA
FAASABAADgAKAAkABwAFAAUABAADAAQAAwACAAEA/////////v/8//z//P/7//v/+//7
//v/+//7//n/+f/5//n/+f/5//r/+v/6//v/+//8//z//P/8//z//P/8//z//f/9//z/
/P/9//3//f/9//v/+//7//z///8AAAEAAwABAAEAAQAAAP7//////wAAAAAAAAAAAAAA
AAAAAAAAAAAAAQABAAEAAQABAAEA//8BAAIAAwADAAEAAQD//////v/+//7//f//////
//////3//f/9//3///////3//f/9//z//P/8//r/+v/6//r/+v/6//r/+P/4//n/+f/5
//r/+v/6//n/+f/4//j/+f/3//f/9//3//j/+P/4//j/+P/4//f/9//2//f/9//2//j/
+P/3//f/9//3//b/9v/3//f/9//3//b/9f/1//b/9v/2//b/9v/2//b/9v/2//b/9v/2
//b/9//3//f/9v/3//f/9v/2//b/9v/2//b/9v/2//b/9v/2//j/9v/0//T/9P/0//b/
9v/2//b/9v/2//b/9v/0//T/9P/0//b/9v/2//b/9v/2//b/9v/0//T/9P/0//T/9P/0
//T/9v/2//b/9v/2//f/+P/4//j/9//3//f/+f/6//v//f/+//7//v/////////+//7/
/v8AAAAAAQABAAEAAAD///7//f/8//r/+P/2//T/8//y//L/8v/y//P/9P/1//X/8//0
//T/9P/v/+3/6v/o/+v/7P/t/+3/7f/t/+3/7f/r/+v/6//r/+v/7P/s/+z/7f/s/+z/
7P/t/+3/7f/u/+z/7P/s/+z/7P/s/+z/7P/w/+//9P/6////AAD//wIABwAJABQAJwA9
AEwAXQBzAI8AqAC/ANMA4wD3AAEB7QC1AH4AVwAsAPD/wP+l/5X/iv+D/3v/ef+B/43/
lv+f/6r/tf/B/87/2P/e/+H/5f/p/+3/7f/u/+//7//w//H/9P/0//T/9v/1//X/9f/1
//b/9//3//f/+P/4//j/+P/5//n/+v/8//z//P/9//3//f/+//7//v/+//7//v/+/wAA
AAAAAAAAAgACAAMAAwACAAIAAQADAAUABQAFAAcABgAHAAgACQAMAAwADAAMAA4ADwAR
ABIAEgASABIAEgAUABYAGAAYABwAHQAeAB8AIQAiACUAJgAoACkAKgAsACsALAAtAC8A
MAAxADIAMwAyADIAMgAzADUANQA1ADUAMgAyADAAMAAxADEAMAAvAC8ALwAuAC0AKgAo
ACcAJQAlACMAIQAeAB0AGwAZABYAEQAPAA4ADAAMAAoACAAGAAQAAwABAP///P/6//j/
+P/3//b/9f/z//H/8f/w/+7/7//w//D/8f/v/+//7//v/+3/6//r/+v/6//r/+v/7P/s
/+z/7f/t/+3/7v/v//D/7v/u/+7/7v/v/+//7v/u/+//7//v/+//7f/t/+3/7v/w//D/
8P/x//H/8f/x//D/8v/z//P/9P/x//D/7//u/+//8P/x//L/8v/z//P/8//x//H/8f/v
//H/8v/z//P/8//z//H/8f/w//D/8P/v//H/8f/x//H/7f/t/+3/7f/t/+3/6//r/+3/
7P/s/+z/7P/s/+z/7P/u/+7/7v/s/+r/6//r/+v/6v/q/+r/6f/n/+b/5v/n/+f/5//n
/+f/5//o/+n/6v/o/+j/5//n/+X/5f/k/+L/5f/m/+b/5//n/+f/5v/m/+X/5f/l/+X/
5P/j/+P/5P/k/+T/5P/k/+b/5v/m/+b/5v/m/+b/5v/m/+X/5P/i/+L/4//j/+T/4v/i
/+L/4v/j/+T/5f/m/+T/4v/i/+L/4v/i/+L/5P/k/+T/5P/i/+L/4v/i/+L/4//k/+T/
5f/l/+b/5//l/+b/5//p/+z/7P/s/+3/7//v/+7/7v/s/+7/7v/v//D/8f/x//H/7v/t
/+z/6v/o/+b/5P/j/+L/4v/i/+L/4v/i/+L/4f/h/+L/4v/i/+D/3//d/9z/2v/a/9r/
2f/b/9v/2//b/9n/2f/Z/9n/2//c/9z/3P/b/9r/2v/a/9n/2f/Z/9r/2v/a/9r/2v/a
/9r/2v/a/9z/2//e/+L/5f/o/+v/6P/p/+//+P///w0AIgA5AE0AaQCKAKsAyQDfAO8A
AwERAQMB0gCZAG4ARAAGAM3/qf+O/33/c/9t/2f/bf96/4X/iv+T/6H/rv+6/8b/zf/P
/9H/1//b/97/4f/h/+L/4//k/+T/5P/m/+f/5//n/+f/5v/n/+f/5//m/+b/5v/m/+b/
5//p/+z/7P/s/+3/7f/t/+7/7v/u/+7/7v/u/+7/8P/w//D/8P/y//L/8//z//P/9P/0
//f/9//3//f/+f/4//n/+v/7//z//P/8//z//v///wEAAgAFAAYABwAIAAgACgAMAAwA
EAARABIAEwAVABYAGQAaAB4AHwAgACIAIQAiACMAJQAmACcAKAApACwALAAsAC0AKwAr
ACsAKwAsACwAKgAqACkAKQAoACcAJQAlACQAIwAiACAAHwAdABsAGQAXABQAEwARAA8A
DAAJAAcABgAEAAIAAAD+//z/+v/5//f/9f/y//D/7v/u/+3/7P/r/+n/6//r/+r/6P/m
/+b/5f/l/+f/5//n/+f/5f/j/+P/4//j/+P/4//k/+T/5P/l/+X/5v/m/+b/5v/m/+b/
5v/m/+X/5f/k/+T/5//n/+f/5//l/+X/5f/m/+j/6P/o/+n/6f/p/+n/6P/m/+f/5//o
/+r/6v/q/+r/6v/q/+r/6v/o/+n/6f/p/+v/6//r/+n/6f/q/+v/6//r/+v/6f/p/+r/
6v/q/+n/5//n/+f/5//n/+f/5//n/+n/6f/n/+f/5f/k/+T/5P/m/+b/5v/m/+T/5P/k
/+L/5P/l/+X/5f/k/+T/5P/j/+P/4v/i/+P/4//j/+P/4//g/+D/4P/g/+L/4v/h/+H/
4v/j/+P/4v/g/+D/3//f/+H/4f/g/+D/4f/h/+H/4f/g/9//3//g/+D/4P/g/+D/4P/g
/+D/4P/g/+D/4P/g/+H/4f/h/+D/4f/h/+D/4P/e/97/3v/e/97/3v/e/97/4P/i/+D/
4P/g/+D/4P/e/97/3v/e/97/3v/e/97/4P/g/+D/4P/g/+D/4P/g/97/3v/e/97/3v/e
/97/3v/g/+D/4f/i/+T/5f/l/+b/5v/l/+X/5f/n/+j/6P/o/+r/7f/u/+7/7v/u//D/
8P/w/+//7v/s/+n/6P/n/+b/5f/k/+P/4v/j/+L/4v/i/+D/4P/g/+D/4f/h/+L/4v/i
/+D/3//d/9z/3P/c/9z/2//b/9v/2//b/9v/2//b/9n/2f/a/9r/3P/b/9r/2v/c/93/
3f/d/97/3v/e/97/3P/c/9z/3P/c/9z/3//k/+b/5//q/+v/6v/v//X//v8PACUAPABP
AGUAgwCiAMEA2QDpAP0AEQELAdsAogB3AEoADADO/6n/kf96/2//bf9p/23/d/+E/43/
mP+l/7H/vv/I/9D/1f/b/93/3f/h/+b/6P/n/+f/5//m/+b/5v/o/+n/6f/p/+n/7P/t
/+3/7f/u/+7/7v/u/+//7//w//L/8v/y//P/8//1//b/9v/2//f/9v/1//T/+P/4//j/
+P/6//r/+//7//v//P/8////////////AQACAAMABAAFAAYABgAGAAYACAAJAAsADAAN
AA4ADwAQABQAFgAYABgAGAAZABoAGwAfACAAIwAkACQAJQAmACgAKwAsAC0ALwAwADEA
MgAzADQANAA0ADUANQA1ADUANQA0ADQAMgAyADEAMQAwAC8ALQAtACwAKwAsACoAKQAn
ACUAIwAhAB4AGwAZABcAFAATABEAEAAOAAwACgAIAAYABAADAAEA//8AAP7//P/8//n/
+P/3//X/9//3//b/9P/y//L/8f/x//H/8f/x//H/8f/v/+//7//x//H/8f/y//D/8P/x
//H/8P/w//D/8P/y//L/8v/y//P/8//y//L/8//z//P/8//z//P/8//0//T/9P/0//X/
9//3//f/9v/0//X/9f/2//j/+P/4//j/9v/2//b/9v/4//n/+f/5//n/+f/5//f/9//4
//n/+f/5//n/9//3//j/+P/4//f/9//3//f/9//3//f/9//3//f/9//1//X/9f/0//T/
9P/y//L/8v/y//L/8v/y//D/8v/z//P/8//w//D/8P/v//H/8P/w//H/8f/x//H/8f/w
//D/8P/w//D/8P/v/+//7v/v/+//7v/w//D/7//v/+//7//u/+7/7//v/+//7//u/+3/
7f/u/+7/7v/u/+7/8P/w//D/8P/w//D/8P/w/+//7//v/+7/7v/v/+//8P/w//D/8P/w
/+7/7v/u/+7/8v/y//D/8P/w//D/8P/w//D/8P/w//D/8P/w//D/7v/u/+7/7v/w//D/
8P/w/+7/7v/u/+7/7v/u/+7/7v/v//D/8f/y//D/8P/w//D/8P/w//D/8f/w//D/8f/x
//P/9f/2//j/+P/5//n/+P/4//n/+//7//z//P/8//7///8BAAIAAwACAAEAAAD///z/
+v/4//b/9v/1//T/9P/0//T/9P/0//T/8//z//T/9P/0//L/8f/x//D/8P/w/+7/7f/t
/+3/7f/t/+3/7f/t/+3/7f/u//D/8P/v/+7/7P/s/+3/7f/t/+7/7v/u/+7/7v/u/+7/
8P/w//D/8//2//z///8AAP3//v8DAAsAEgAhADcATABdAHEAiwCoAMMA1wDrAAMBEwED
AdEAlgBpAD4ABgDS/7P/mf+E/3//gf9//4P/j/+c/6X/sv+//8v/1v/i/+j/6f/t//H/
8//1//j/+f/5//r/+//6//r/+v/8////////////AgADAAMAAwACAAIAAgACAAEAAQAC
AAQABAAEAAUABQAHAAgACAAIAAgACAAIAAgACgAKAAoACgAKAAoACwALAA0ADgAOABEA
EQARABEAEwAUABUAFgAXABoAGgAaABoAGgAbAB0AHgAdAB4AHwAgACQAJgAoACgAKAAp
ACoAKwArACwALwAwADQANQA2ADgAOQA6ADsAPQA+AD8AQABBAEAAQABAAEEAQQBBAEEA
QQBAAEAAPgA+AD8APwA+AD0APQA9ADwAOwA6ADgANwA1ADMAMQAvACwAKwApACcAJAAj
ACEAIAAeABwAGgAYABYAFAATABEADwAQAA4ADAAMAAsACgAJAAcABwAHAAYABAAEAAQA
AwADAAUABQAFAAUAAwABAAEAAQABAAEAAQACAAQABAAFAAUAAgACAAIAAgACAAIAAgAC
AAEAAQAAAAAAAgADAAQABQAEAAMAAgACAAQABAAEAAUAAwADAAMAAgACAAMAAwAEAAQA
BAAEAAQABAAEAAQABAACAAMAAwADAAUABQAFAAMAAwAEAAUABQADAAMAAQABAAQABAAE
AAMAAwADAAMAAwD////////////////9//3//v/+////AAD+//7//v/+//z//P/8//r/
+v/7//v/+//6//r/+v/5//f/9v/2//f/+f/5//n/+f/4//j/+P/4//j/+P/3//f/9v/3
//f/9v/4//j/9//3//X/9f/0//T/9f/1//X/9f/2//X/9f/2//T/9P/0//T/8v/y//L/
8v/y//L/8v/y//X/9f/1//T/8v/x/+//7v/w//D/8P/w//L/8v/y//L/7v/u//L/8v/y
//L/8v/w//D/8P/w//D/8P/w//D/7v/u/+7/7v/u/+7/7v/u/+7/7v/u/+7/7v/u/+7/
7v/u/+7/7v/u/+3/7v/u/+//7//w//H/8f/y//P/9f/2//b/9v/3//n/9//2//b/9v/6
//r/+//7//v/+v/5//j/9v/0//H/7v/u/+z/6//q/+j/6P/o/+j/6f/q/+r/6//q/+r/
6v/o/+X/4//i/+L/4v/i/+H/4f/j/+P/4//j/+X/5f/l/+X/5v/m/+b/5f/j/+L/4f/h
/+H/4f/i/+L/4P/g/+D/4P/i/+L/4v/i/+H/5P/o/+3/8v/x//D/9f/7/wIACwAbAC4A
QwBXAG0AhgCfALcAyQDZAO8A+wDrALYAfwBYACwA8v/B/6X/kv+H/3//df9v/3P/gP+L
/5T/n/+r/7b/wv/M/9H/1f/Z/93/3//i/+X/5f/m/+f/6P/o/+j/6v/p/+n/6f/p/+z/
7f/t/+3/7v/u/+7/7v/v/+//8P/y//D/8P/x//H/7//w//D/8P/y//L/8v/y//X/9v/3
//j/+v/6//v/+//6//r/+f/7//v/+//7//3//v///wAAAQACAAIAAgACAAIAAwAFAAYA
CQAKAAsADAAOABAAEgASABQAFQAWABcAFwAYABsAHAAeAB8AIAAiACUAJgAnACkAKgAr
ACwALQAwADAAMAAxADEAMQAxADEAMgAyADAAMAAtAC0ALAArACsAKwAqACkAJgAkACMA
IQAgAB8AHgAcABsAGQAXABQADwANAAwACgAIAAYABAACAAAA///9//v/+v/4//b/9v/1
//T/8//x/+//7//u/+z/7P/s/+v/6//p/+n/6f/p/+v/6f/p/+n/6f/p/+n/6v/o/+j/
6f/p/+j/6P/o/+j/6v/q/+r/6v/r/+v/6v/q/+n/6f/p/+n/6//r/+v/7P/q/+r/6v/r
/+3/7f/t/+z/7v/v/+//8P/v/+7/7f/s/+r/6v/q/+r/6//t/+7/7//t/+3/7f/r/+3/
7v/v/+//7f/t/+v/6//s/+z/7P/r/+v/6//r/+v/6//r/+v/6//p/+n/5//n/+f/5v/m
/+b/5v/m/+b/5v/m/+b/5v/k/+T/5f/l/+X/5P/k/+T/4//l/+T/5P/l/+P/4//j/+P/
4v/i/+L/4v/i/+L/4f/h/+D/4f/h/+D/4f/i/+L/4//h/+H/4P/g/+H/4f/h/+H/4P/f
/9//4P/g/+D/4P/g/+D/4P/g/+D/3//e/93/3P/d/93/3f/c/9z/3f/d/97/3v/e/97/
3v/c/9z/3P/c/9z/3v/g/+D/4P/g/+D/3v/e/97/3v/c/9z/3P/c/9z/3P/c/9z/3f/e
/97/3//f/+D/4f/h/+L/4//l/+b/5v/m/+f/6f/r/+r/6v/q/+v/6v/q/+n/6f/o/+f/
5v/n/+b/5P/i/+D/3v/d/9z/2v/a/9r/2v/c/9z/2//b/9z/3P/c/9r/1//V/9T/1P/W
/9b/1f/V/9P/0//T/9P/1f/V/9X/1f/W/9b/1v/V/9T/1P/U/9X/1f/V/9b/1v/W/9b/
1v/W/9b/1v/W/9b/1//Y/9z/4f/k/+P/5P/l/+n/8P/5/wsAIgA3AEsAYwCIAK8AzQDj
APMACQEVAQUB0gCZAHAAQAD+/8X/n/+E/3P/a/9j/2H/Z/9y/33/hv+R/5v/qP+0/8D/
x//L/8//1f/X/9r/2//b/9z/3f/e/97/3v/g/+H/4f/h/+H/4v/j/+P/4//k/+T/5P/k
/+P/4//k/+b/5v/m/+f/5//n/+j/6P/o/+z/7P/s/+z/7P/s/+z/7P/u/+7/7//v/+//
8P/w//P/8//z//P/9f/0//X/9v/3//r/+v/6//r//v///wEAAgABAAIAAwAEAAYACAAK
AAoADgAPABAAEQARABIAFQAWABgAGQAaABwAHwAgACEAIwAkACUAJgAnACgAKAAoACkA
KQApACkAKQAqACoAKAAoACcAJwAmACUAIwAjACIAIQAgAB4AHQAbABoAGQAYABYAFAAR
AA4ACgAHAAUABAACAAAA/v/8//r/+P/3//X/8//y//D/7v/u/+v/6v/p/+f/6f/p/+j/
5v/m/+b/5f/l/+P/4//j/+P/4//h/+H/4f/j/+P/4//k/+T/5P/l/+X/4v/i/+L/4v/g
/+D/4P/g/+L/4//j/+T/5f/l/+X/5f/l/+X/5f/m/+X/5P/j/+P/5P/l/+b/5v/k/+X/
5f/m/+j/6P/o/+j/6P/o/+j/6P/m/+f/5//n/+X/5f/l/+P/5P/m/+j/6f/p/+n/5//n
/+b/5v/m/+X/5//n/+f/5//l/+X/5f/l/+f/5//l/+X/4//i/+L/4v/g/+D/4P/g/+H/
4v/j/+L/4P/h/+H/4f/g/+D/4P/f/+H/4P/g/+H/3//f/9//3//g/+D/4P/g/+D/4P/f
/9//3//f/97/3P/e/97/3f/d/9//3//e/97/4f/h/+H/4f/e/93/3f/e/97/3v/e/97/
3v/e/97/3v/e/97/3v/e/93/3f/d/9z/3P/d/93/3v/e/97/3v/e/9z/3P/c/9z/3v/e
/97/3v/e/97/3v/c/9z/3P/c/97/3v/e/97/3v/e/97/3v/e/97/3v/e/97/3v/e/97/
3v/e/97/3v/c/9z/3P/c/9z/3f/e/97/4f/h/+L/4//j/+T/5f/n/+j/6P/o/+n/6//r
/+r/6v/q/+z/7P/t/+//7//u/+3/7P/r/+r/6P/m/+T/4v/h/+L/4v/i/+L/4v/i/+L/
4f/h/+L/4v/i/+D/3//d/9z/2v/a/9r/2f/Z/9n/2f/Z/9n/2f/Z/9n/2//c/9z/3P/b
/9r/2v/a/9n/2f/Z/9r/3P/c/9z/3P/c/9z/3P/c/9z/3f/i/+b/5//m/+n/7v/z//v/
BgAVACsAQABVAG8AkwC0ANEA4wD1AAkBEQH3AL8AiABfACoA6P+2/5f/f/9u/23/bf9v
/3X/gf+K/5X/ov+t/7n/xP/Q/9b/1//b/9//4//h/+L/5f/l/+b/5//o/+j/6P/q/+v/
6//r/+v/7P/t/+3/7f/w//D/8P/w//H/8f/y//T/8v/y//P/8//z//T/9P/0//j/+P/4
//j/+v/6//r/+v/8//z//f/9//3//v/+/wEA////////AQACAAMABAAFAAgACAAIAAgA
CgALAA0ADgARABIAEwAUABQAFgAYABgAHAAdAB4AHwAfACAAIwAkACYAJwAoACoAKwAs
AC0ALwAyADMANAA1ADYANgA2ADcANQA1ADUANQA2ADYANAA0ADMAMwAyADEALwAvAC4A
LQAsACoAKQAnACUAIwAhAB4AHwAdABsAGAAVABMAEgAQAAwACgAIAAYABQAFAAQAAwAC
AAAA/v/+//3//P/7//n/+f/5//j/9v/4//j/9//3//X/9f/1//X/9//1//X/9f/1//X/
9f/2//b/9v/3//f/+P/4//j/+P/4//j/+P/4//f/9//2//b/9//3//f/9//5//n/+f/6
//r/+v/6//v/+//7//v/+v/4//n/+f/6//z//P/8//z//P/8//z//P/8//3//f/9//3/
/f/9//v/+//8//3//f/9//3/+//7//z//P/8//v//f/9//3//f/5//n/+f/5//f/9//1
//X/9f/0//T/9P/0//T/9P/0//b/9v/2//T/8v/z//P/8//y//L/8v/x//P/8v/y//P/
8f/x//H/8f/w//D/8P/w//L/8v/x//H/8P/x//H/8P/u/+7/7f/t/+7/7//v//D/7//v
/+//7//u/+3/7f/u/+7/7v/u/+7/7P/s/+z/7P/u/+7/7v/u/+3/7f/t/+z/6//r/+r/
6v/q/+r/6v/q/+v/7P/t/+7/7P/s/+z/6v/q/+r/6v/s/+z/7P/s/+r/6v/q/+r/6v/q
/+r/6v/o/+j/6P/o/+r/6v/q/+r/6P/o/+j/6P/m/+b/5v/m/+f/6P/p/+r/6f/o/+f/
5v/m/+b/5v/m/+b/5v/n/+j/5//n/+b/5v/o/+n/6//t/+3/7v/u/+7/7f/v/+//7v/w
//D/8v/y//X/9f/1//T/8//y//H/8P/u/+z/6v/o/+X/5P/k/+T/5P/k/+T/5P/j/+P/
5P/k/+L/4P/f/93/3f/e/9//4P/e/93/3P/b/9n/2f/Z/9n/2f/Z/9r/2v/c/9v/2v/a
/9r/2//b/9v/3P/c/9z/3P/b/9r/2f/Y/9b/2P/b/97/4v/l/+T/5f/q//H/+f8CABEA
JwA6AEkAXQB5AJQArQDDANUA5wD1AOkAuwCCAFkAMAD0/7z/m/+H/3T/a/9p/2X/Z/9x
/37/h/+Q/5//rf+2/7z/xv/N/8//0//V/9f/2P/b/9v/3P/d/97/3v/e/+D/4P/f/97/
3f/g/+H/4f/h/+T/5P/k/+T/4f/h/+L/5P/i/+L/4//j/+X/5v/m/+b/5v/m/+b/5v/o
/+j/6P/o/+j/6P/p/+n/6f/q/+r/7f/t/+3/7f/v/+7/7//w//H/8v/y//L/8v/0//X/
9//4//n/+v/7//z//P/+/wAAAAAEAAUABgAHAAkACgANAA4AEAARABIAFAATABQAFQAX
ABgAGQAaABsAHAAcABwAHQAfAB8AHwAfAB0AHAAZABgAGQAZABgAFwAZABkAGAAXABYA
FAATABEADQALAAkABgADAAEA///8//v/+f/4//b/9P/y//D/7v/r/+n/5v/j/+D/3v/c
/9z/3f/c/9v/2f/Z/9n/2P/W/9T/1P/T/9P/0//T/9P/0//T/9H/0f/R/9H/0f/R/9L/
0P/Q/9H/0f/O/87/zv/O/9D/0P/Q/9D/0f/R/9D/0P/P/8//z//P/8//z//P/9D/0P/Q
/9D/0f/R/9H/0f/Q/9D/0f/R/9L/0P/Q/9D/0P/Q/9D/0P/Q/9D/0f/R/9H/0f/R/9H/
z//N/87/z//P/9H/0f/P/8//zv/O/87/zf/N/83/zf/N/8v/y//L/8v/y//L/8n/yf/H
/8b/xv/G/8b/xv/G/8b/xv/G/8b/xP/E/8X/xf/F/8T/xP/E/8P/w//C/8L/w//B/8H/
wf/B/8L/wv/C/8L/wP/A/7//v/++/7//v/++/7z/vP+7/7v/vf+9/7z/vP+9/73/vf+9
/77/vf+9/77/vP+8/7z/vP+8/7z/vP+8/7r/uv+6/7r/uf+5/7n/uP+4/7n/uf+6/7j/
uP+4/7j/uP+4/7j/uP+4/7j/uP+4/7j/uP+4/7j/uP+4/7j/t/+2/7X/tP+2/7b/t/+4
/7j/uf+5/7r/u/+7/7z/vf+9/77/vv++/7//wf/B/8D/wP/A/8L/wv/F/8X/xf/E/8P/
wv/B/8D/vv+8/7r/uP+2/7T/s/+y/7T/tP+0/7T/sf+x/7L/sv+y/7D/r/+t/6r/qv+q
/6r/qv+r/6z/rf+r/6v/q/+r/6v/q/+s/6z/qv+p/6j/qP+q/6v/q/+r/6z/rP+s/6z/
rP+s/6z/rP+u/67/rf+o/6r/r/+2/7f/tv+3/7n/vv/F/9X/7P8FAB0ANQBWAH8ApwDD
ANkA6QD7AP0A2gCdAGgAPAAAALv/h/9k/0n/Pf81/zH/Nf9C/03/WP9h/2//eP+C/4z/
l/+d/6H/of+l/6r/rf+t/67/r/+w/7D/sP+y/7H/sf+x/7H/s/+1/7b/t/+4/7j/uP+4
/7b/tf+1/7b/tv+2/7f/t/+5/7r/uv+6/7v/uv+5/7j/vP+8/7z/vP/A/8D/wf/B/8P/
wv/A/w==
         </WaveFormData>
      </LeadData>
      <LeadData>
         <LeadByteCountTotal>10000</LeadByteCountTotal>
         <LeadTimeOffset>0</LeadTimeOffset>
         <LeadSampleCountTotal>5000</LeadSampleCountTotal>
         <LeadAmplitudeUnitsPerBit>4.88</LeadAmplitudeUnitsPerBit>
         <LeadAmplitudeUnits>¦ÌV</LeadAmplitudeUnits>
         <LeadHighLimit>2147483647</LeadHighLimit>
         <LeadLowLimit>268435456</LeadLowLimit>
         <LeadID>V5</LeadID>
         <LeadOffsetFirstSample>0</LeadOffsetFirstSample>
         <FirstSampleBaseline>0</FirstSampleBaseline>
         <LeadSampleSize>2</LeadSampleSize>
         <LeadOff>FALSE</LeadOff>
         <BaselineSway>FALSE</BaselineSway>
         <ExcessiveACNoise>FALSE</ExcessiveACNoise>
         <MuscleNoise>FALSE</MuscleNoise>
         <LeadDataCRC32>1863167465</LeadDataCRC32>
         <WaveFormData>
bgBuAG4AbgCMAKgAxADgANMAxgC5AKwAggBYAC4ABADu/9r/xv+y/67/qv+m/6L/qf+u
/7P/uP+//8T/yf/O/9H/1P/X/9r/3P/c/9z/3P/c/9z/3P/c/93/3v/f/+D/4P/g/+D/
4P/h/+L/4//k/+L/4v/i/+L/4//k/+X/5v/m/+b/5v/m/+j/6P/o/+j/6P/o/+j/6P/q
/+r/6v/q/+v/7P/t/+7/8P/w//D/8P/y//L/8v/y//T/9P/0//T/9v/2//b/9v/5//r/
+//8////AAABAAIAAwAEAAUABgAIAAgACAAIAAsADAANAA4AEQASABMAFAAVABYAFwAY
ABkAGgAbABwAHgAeAB4AHgAgACAAIAAgAB4AHgAeAB4AHAAcABwAHAAaABoAGgAaABkA
GAAXABYAEwASABEAEAAOAAwACgAIAAYABAACAAAA/f/8//v/+v/4//j/+P/4//X/9P/z
//L/8v/y//L/8v/w//D/8P/w/+//7v/t/+z/7f/u/+//8P/u/+7/7v/u/+7/7v/u/+7/
8P/w//D/8P/u/+7/7v/u/+7/7v/u/+7/7//w//H/8v/w//D/8P/w//L/8v/y//L/8v/y
//L/8v/y//L/8v/y//L/8v/y//L/9P/0//T/9P/y//L/8v/y//T/9P/0//T/9P/0//T/
9P/y//L/8v/y//L/8v/y//L/9P/0//T/9P/y//L/8v/y//L/8v/y//L/8P/w//D/8P/y
//L/8v/y//H/8P/v/+7/8P/w//D/8P/u/+7/7v/u//D/8P/w//D/8P/w//D/8P/v/+7/
7f/s/+7/7v/u/+7/7v/u/+7/7v/u/+7/7v/u//D/8P/w//D/7//u/+3/7P/s/+z/7P/s
/+7/7v/u/+7/7v/u/+7/7v/u/+7/7v/u/+z/7P/s/+z/7v/u/+7/7v/u/+7/7v/u/+7/
7v/u/+7/7P/s/+z/7P/u/+7/7v/u//D/8P/w//D/7v/u/+7/7v/u/+7/7v/u/+z/7P/s
/+z/7v/u/+7/7v/s/+z/7P/s/+7/7v/u/+7/7v/u/+7/7v/u//D/8P/w//H/8f/y//L/
9f/1//X/9//3//f/9//4//f/9//2//b/+f/5//n/+//8//z//P/7//v/+//4//f/8//x
//D/8P/y//D/8P/x//D/7v/t/+z/7//w//H/8f/w/+3/6//r/+z/7P/r/+v/6//r/+v/
6//p/+n/6P/o/+r/6//s/+3/6//p/+j/6P/q/+r/6v/r/+3/7f/t/+3/7P/s/+3/7f/v
/+//8P/z//T/9P/1//j/+//+/wcAEgAfADAAQwBfAH8AmwCyAMwA6gACAfsAzQCSAGsA
TAAlAAAA6P/V/8T/u/+2/6//r/+1/7n/vP/E/8z/0v/c/+T/5v/o/+r/6v/t//D/8f/w
//D/7//v//D/8P/x//L/9f/1//X/9v/0//T/9P/1//X/9f/1//b/9v/0//T/9f/3//f/
9//2//j/+f/5//r//P/9//3//f/+//3/+//6//z//f/+/////////wAAAgACAAIAAgAD
AAQABQAFAAYABwAHAAcABwAIAAoACgALAA4ADgAPAA8AEQATABQAFQAWABYAFwAZABgA
GAAaABsAHwAgACEAIgAlACUAJwAoACcAKQAqACsAKwAtAC0ALQAsACwALAAtAC0ALQAs
ACwALgAuAC4ALgAsACwALAAqACoAKQAoACYAKAAnACYAIwAjACIAIAAeABsAGgAYABcA
FwAWABQAEwAQAA4ADQAKAAoACgAKAAoACQAIAAcABgAGAAYABQAEAAMAAgACAAIAAgAD
AAMAAwABAAEAAQABAAMAAwADAAMABAAEAAQABAAGAAYABgAGAAUABQAFAAUAAwADAAMA
AwAFAAUABQAFAAQABAAFAAYABwAIAAkACgAIAAkACQAIAAgACAAIAAgACQAJAAkACQAJ
AAkACQAJAAkACgAKAAoACgAJAAkACQAJAAkACgAKAAoACQAJAAkABwAHAAcABwAFAAUA
BgAGAAgABwAGAAYACQAJAAgABwAJAAgACAAJAAcABwAHAAgABgAGAAUABAAEAAQABAAE
AAYABgAGAAYABAAEAAUABQADAAMAAwADAAMAAwADAAMABQAFAAMAAwADAAMAAwADAAMA
AwADAAMAAwACAAIAAwABAAIAAgABAAIAAgACAAIAAgACAAIAAgACAAIAAgACAAQABQAF
AAQABAAEAAQAAwADAAMAAwADAAMAAwADAAMAAwADAAMAAwACAAMAAgAAAAAAAAAAAAIA
AgACAAIAAgACAAIAAgABAAAA///+////AAABAAIAAgACAAIAAgAAAAAAAAAAAAAAAAAA
AAAAAAAAAAAAAAACAAIABAAEAAEAAQAAAAAAAAADAAMAAwAHAAcABwAHAAYABwAHAAYA
CAAJAAkACQAJAAoACgAKAAkACQAJAAYABQADAAEAAAD+//7//P/8//7//////wAA/v/+
//7//v/8//r/9v/z//T/9v/3//f/9//3//f/9//3//f/9//2//b/9//3//f/9//2//X/
9f/0//T/9P/0//P/8//z//P/8//y//L/8//1//X/9//8/wEAAgAAAAMABgAFAAgAFQAi
ACsAOABNAGkAgwCbALIAyADkAPYA6QC1AHwAWQA4AA8A8P/g/9P/yv/D/7j/sf+z/7n/
vf/C/8j/zv/Y/+D/5v/q/+z/7v/w//P/8v/z//T/9P/z//P/9v/2//f/+P/4//f/9v/2
//b/9v/2//f/+f/5//n/+v/8//r/+v/7//v/+//7//r/+//9//7/AAD//////v/9////
///+//7//v///wAAAQAAAP////8AAAIAAgACAAMAAgADAAMABAAHAAcABwAHAAgACgAK
AAsACgAKAAsACwANAA8AEAARABIAEgATABUAGAAYABoAGwAdAB4AHwAgACAAHwAgACAA
IwAlACYAJwAlACcAJwAnACgAKAAoACkAKQApACgAKAAoACgAKAAoACgAKAAoACYAJAAj
ACIAIAAgAB8AHgAbABcAFgAUABIADwAOAAwACwALAAoACAAHAAUABAAEAAIAAAD+//z/
+v/5//j/9//2//b/9v/1//T/9P/0//X/9v/0//X/9f/1//P/8//z//P/8f/x//H/8f/y
//L/8v/y//T/9P/0//T/8f/x//H/8f/x//H/8f/x//H/8f/x//H/7v/u/+//8P/w//D/
8P/w//L/8//z//L/9P/0//T/9P/0//P/8v/x//H/8f/x//H/8f/y//L/8v/y//H/8f/x
//P/8//0//T/8v/x//H/8f/v/+//7//v/+7/7//x//L/8v/x//D/8P/v/+//7v/t/+//
7v/u/+//7f/t/+3/7v/w//D/7//u/+z/7P/s/+z/7P/s/+z/7P/o/+j/6f/p/+v/6//r
/+v/7f/t/+3/7f/r/+v/6f/p/+j/5//m/+X/5v/n/+j/6f/p/+j/6P/p/+n/6v/q/+n/
5v/m/+b/5v/m/+b/5v/m/+j/6P/o/+j/6P/p/+n/6P/o/+j/6P/n/+f/5//n/+f/5f/l
/+X/5f/n/+f/5//n/+b/5f/k/+T/5P/k/+T/5v/m/+b/5v/k/+T/5P/k/+b/5v/o/+j/
5v/n/+f/6P/m/+n/6f/p/+z/7f/u/+//8P/x//H/8P/u/+//7//v//H/8v/y//L/8f/x
//H/7v/t/+v/6f/o/+j/6P/m/+b/5//n/+b/5v/o/+j/6P/o/+X/5P/h/9//3f/e/97/
3f/d/93/3f/d/9v/2//b/9r/3P/d/93/3f/f/97/3f/d/9z/3P/c/9z/3f/d/93/3f/d
/9z/3P/d/93/3f/f/+D/4f/k/+b/5f/i/+f/7P/t//T///8OACEAOwBbAHsAmgC0AMwA
6AABAf0AzgCRAGgARQAaAPb/3f/K/7v/sv+n/5//nf+j/6b/qP+u/7b/vP/E/8z/0v/S
/9T/1//a/93/3v/e/93/3f/c/9z/3f/e/+H/4f/h/+L/4f/g/9//3//f/9//3//g/+L/
4P/g/+H/4//j/+P/4v/i/+P/4//k/+L/4//j/+P/5f/l/+T/5P/m/+f/6P/p/+f/5//o
/+r/6P/o/+j/6f/q/+v/6//s/+3/7f/t/+3/7v/w//D/8f/0//T/9f/1//X/9//4//n/
+v/6//v//f/+//7/AAABAAMABAAFAAYABwAHAAkACgALAA0ADgAPABEAEwATABMAEgAS
ABIAEwATABMAEgASABIAEgASABIAEgASABIAEAAQAA8ADgAMAAwACwAKAAcABQAEAAIA
AAD9//z/+v/5//f/9v/0//P/8f/w//D/7v/r/+r/6f/o/+n/6P/n/+b/5v/m/+X/5P/h
/+D/4P/g/+L/4//j/+P/3//f/9//3//f/9//3//f/+L/4v/i/+L/4P/g/+D/4P/h/+H/
4f/h/9//3//f/9//4f/h/+H/4f/e/97/3//g/+D/4P/g/+D/4P/h/+H/4P/g/+D/4P/g
/+P/4//j/+P/4//j/+P/4//h/+L/4v/i/+T/4//j/+P/4//j/+T/5P/i/+H/4f/h/+P/
4//j/+P/3//f/+D/4P/i/+H/4P/g/+H/4f/g/9//3//e/97/3//h/+H/4f/i/+D/4P/f
/97/4P/g/+D/4P/e/97/3v/e/9z/3P/d/93/3v/f/+D/4f/g/9//3v/d/9//3//d/93/
3//f/9//3//d/93/3f/d/9//3v/e/9//3f/e/97/3f/c/9z/3P/c/97/3v/e/97/3v/e
/97/3v/e/9//3//e/+D/4P/g/9//3//f/9//3//d/93/3f/d/93/3f/d/93/4P/h/97/
4P/g/+D/4P/e/97/3v/e/9z/3P/c/9z/3f/e/9//4P/g/+D/4P/g/97/3v/e/97/3v/e
/97/3v/g/+D/4P/i/+L/4v/j/+P/4v/i/+X/5f/l/+f/5//n/+n/6v/r/+v/6v/q/+v/
6//p/+v/7P/s/+r/6f/p/+n/6P/n/+X/4//k/+T/5P/i/+L/4//j/+L/5P/k/+T/5P/k
/+P/4v/f/93/3f/e/97/2//b/9v/2//d/93/3f/d/9z/3P/d/93/3//f/97/3f/e/+D/
4f/i/+L/4//j/+P/4//j/+L/4v/h/+H/4//n/+b/5f/o/+j/6f/s//H/9P/9/wwAGQAm
ADsAVQBzAI8AqAC+ANwA+AD7ANMAmgBvAEwAHwD4/+L/0//C/7X/rv+n/6P/p/+v/7L/
uP/A/8j/zv/U/9r/3v/i/+D/4f/m/+n/6P/o/+f/5//m/+b/5//o/+n/6f/p/+r/6v/q
/+r/6//r/+v/6//s/+3/7P/t/+//8f/x//H/8P/y//P/8//0//P/8//y//H/8//z//L/
8v/0//X/9v/3//f/9//4//r/+v/6//r/+//8//3//f/+////////////AAACAAIAAwAE
AAQABQAFAAkACwAMAA0ADAAMAA0ADwASABIAFAAVABcAGAAZABoAHQAdAB8AIAAhACMA
JAAlACMAJQAlACUAKAAoACgAKQAnACcAJgAmACYAJgAmACYAJgAmACYAJAAmACUAJAAi
ACAAHwAeABsAGwAaABgAFgATABIAEAAPAA0ADAAKAAkABwAGAAYABAADAAIAAQAAAP//
/v/9//z//v/+//3//P/5//j/+P/4//j/+f/5//n/9//3//f/9//3//f/9//3//j/+P/4
//j/+P/4//j/+P/3//f/9//3//f/9//3//f/+f/5//n/+f/4//j/+f/6//r/+v/6//r/
+v/7//v/+v/6//r/+v/6//3//f/9//3/+//7//v/+//9//7//v/+//7//f/9//3//f/9
//7//v/+//3//f/9//3//f/9//3/+//7//z//P/8//v/+v/6//3//f/8//v/+//6//r/
+//7//v/+//8//z//P/7//r/+v/6//r/+v/4//j/+P/4//j/+P/5//n/+f/5//n/+f/5
//n/+f/5//n/+f/3//f/+f/5//n/+f/5//n/+f/5//f/9v/2//f/+f/6//r/+f/4//j/
+P/4//j/+P/4//j/+P/4//j/+P/4//n/+f/4//j/+P/4//f/+f/5//n/+f/5//n/+f/5
//n/+f/5//n/+v/7//r/+P/4//j/+P/4//j/+P/4//j/+P/4//j/+v/6//r/+v/6//r/
+v/6//j/+P/4//j/+P/4//j/+P/5//r/+//8//r/+v/6//r/+v/6//r/+v/6//r/+v/7
//3//v/+/wEA/////wEAAQABAAEAAgADAAUABAAEAAUACAAJAAwADgANAAwACgAJAAkA
BgAFAAMAAQAAAAAAAAD//wAAAgADAAAAAAAAAAAAAgACAAEAAAD///3//f/+//3/+//6
//n/+f/5//n/+f/7//r/+v/7//3//f/9//z/+f/5//r/+v/8//z//f/9//3//f/9//z/
/P/9//3///8BAAYACQAKAAgABwAKAA8AEAAZACYAMwBAAFEAaQCFAJ0AsgDMAOgAAAH7
AM8AlgBtAEwAJwAGAPL/4f/S/8v/xv+//7//xf/L/87/1v/g/+r/8v/4//r/+v/6//7/
AQACAAMABAAEAAMAAwAEAAQABQAGAAcABwAHAAgACgAKAAoACwAJAAkACQAKAAoACAAI
AAkACwALAAsACgALAA0ADgAQAA4ADwAPAA8AEQARABAAEAAOAA8AEAARABMAEwAUABYA
FgAWABYAFwAYABkAGQAaAB0AHQAdAB0AHgAgACAAIQAhACAAIAAfACIAJQAnACkAKAAo
ACkAKwAsACwALgAvADEAMgAzADQANQA1ADcAOAA5ADsAPAA9AD0APwA/AD8AQABAAEAA
QQBBAEEAQABAAD4APgA+AD4AQABAAEAAPgA+AD0APAA6ADgANwA2ADMAMQAwAC4ALAAr
ACoAKAAnACUAJAAiACEAHwAeAB4AHAAbABoAGQAYABcAFgAVABQAFAAUABMAEgATABIA
EgASABIAEwATABMADwAPAA8ADwAPAA8ADwAPABIAEgASABIAEgASABIAEgARABEAEQAR
AA8ADwAPAA8AEQARABEAEQAOAA4ADwAQABAAEAAQABAADgAPAA8ADgAQABAAEAAQABEA
EQARABEAEQARABEAEQAPABAAEAAQABAADwAPAA8ADwAPABAAEAAQAA8ADwAPAA8ADwAP
AA8ADQANAA4ADgAOAA0ADAAMAAsACwAKAAkACgAKAAsADQALAAsACwAMAAoACgAJAAgA
CAAIAAgACAAIAAgACAAIAAQABAAFAAUABwAHAAcABwAGAAUABAADAAUABQADAAMAAwAD
AAMAAwADAAMAAwADAAEAAAAAAAEA//8AAAAA//8AAAAAAAAAAAAAAAAAAAAA/v/+//7/
/v8AAAEAAQAAAAAAAAAAAP///v/9//z/+//7//v/+//7//3//f/9//3/+v/7//7//P/8
//z//P/8//z//P/8//7//v/+//7//P/8//z//P/8//z//P/8//r/+v/6//r/+v/6//r/
+v/6//r/+v/6//j/+v/6//r/+f/5//r/+v////////8BAP///////wAAAQABAAAAAAAD
AAMAAwAFAAYABgAGAAUABAADAP///f/7//n/+P/4//j/9v/2//f/+f/4//j/+P/2//b/
9v/1//T/8f/v/+//7v/u/+3/7f/v/+//7//v//H/8f/w//D/8f/x//H/8f/v/+3/7P/s
/+z/7P/s/+3/6//r/+v/6//s/+z/7f/t/+3/7f/w//X/9v/0//P/+P/7//7/AwAMABcA
JAAzAEkAYQB5AJQAqgDCAOAA9QDrALoAgQBYADkAEgDy/+H/0v/J/8D/tf+p/6n/r/+2
/7r/wP/I/87/1P/a/97/4P/i/+X/5v/n/+n/6v/q/+v/6v/q/+v/7P/r/+v/6//s/+7/
7v/u/+//7//v/+//8P/x//D/8f/z//L/8f/w/+7/7P/t/+3/7v/u/+//7//v//L/8//z
//T/9v/3//j/+f/2//X/9f/2//b/9v/2//f/+v/7//v//P/7//v/+//7//v//P/7//v/
/v/+//////8DAAUABgAHAAgACAAJAAsACgAKAAwADQARABIAEwAUABUAFQAXABgAFwAZ
ABoAGwAdAB8AHwAfACAAIAAgACEAIwAjACIAIgAhACAAHwAeAB4AHgAeABwAHAAbABoA
GAAYABcAFgATABIAEgARABAADAAKAAcABQABAAAA/v/9//3//P/8//r/+f/4//f/9v/1
//T/8//y//D/8P/v/+7/7f/s/+z/7P/q/+v/6//r/+v/6//r/+v/6//r/+v/6//q/+r/
6v/q/+r/6v/q/+r/6f/p/+n/6f/r/+v/6//r/+n/6f/p/+n/6f/q/+z/7v/t/+z/6//q
/+r/6//r/+r/7P/s/+z/7P/r/+v/6//r/+n/6f/p/+n/6//s/+z/7P/s/+v/6//r/+n/
6f/q/+r/6v/p/+n/6f/r/+v/6//r/+f/5//o/+j/6v/p/+j/6P/p/+n/6P/n/+X/5P/k
/+X/5f/l/+X/5v/m/+b/5f/k/+T/5P/k/+T/4v/i/+L/4v/i/+L/4//j/+H/4f/h/+H/
4f/h/+H/4f/j/+P/4f/h/+H/4f/h/+H/4f/h/+H/4f/h/+D/4P/h/9//4P/g/9//3v/e
/97/3v/g/+D/4P/g/+D/4P/g/+D/3//f/97/3P/c/9z/3P/b/93/3f/d/93/3f/d/93/
3f/d/93/3f/d/9z/3f/e/97/3v/e/97/3v/e/97/3v/d/9z/2//a/9r/2v/a/9r/2v/c
/9z/3P/f/9//4P/g/+H/4f/h/+P/4f/h/+H/4v/l/+X/5P/k/+P/4//j/+X/6P/o/+j/
5//n/+f/5P/j/+H/3//e/97/3P/a/9r/2//b/9r/2v/a/9v/3P/d/93/2v/X/9X/1f/W
/9b/1f/V/9P/0//T/9P/1f/V/9T/1P/V/9X/1f/V/9L/0f/R/9L/1P/U/9T/1f/V/9X/
1f/V/9T/1P/V/9X/1f/V/9j/2//c/9z/2//c/9//4v/l/+7//f8MABsAMQBTAHkAmACw
AMoA6AD/APcAygCPAGIAPQAQAOz/0//A/7H/qP+d/5X/lf+Z/57/ov+o/67/tv++/8b/
yv/M/87/0//W/9X/1v/W/9X/1f/Y/9j/2f/a/9n/2f/Z/9r/2P/Y/9j/2f/Z/9n/2f/a
/9z/2v/a/9v/3f/d/93/3P/c/93/3f/e/97/3//f/9//4f/h/+D/4P/g/+H/4v/j/+H/
4f/i/+T/5v/m/+b/5//m/+f/5//o/+v/6//r/+v/7P/u/+7/7//w//D/8f/x//P/9f/2
//f/+P/4//n/+//6//r//P/9////AAABAAIABQAFAAcACAAJAAsADAANAA0ADwAPAA8A
EgASABIAEwAVABUAFAAUABIAEgASABIAEAAQABAADgAOAA0ADAAKAAwACwAKAAcABQAE
AAIAAAD7//r/+P/3//X/9P/y//H/7//u/+7/7P/r/+r/6f/o/+f/5v/l/+T/5P/k/+P/
4v/h/+D/4P/g/97/3//f/9//3//f/9//3//f/9//3//f/+D/4P/g/+D/3v/e/97/3v/b
/9v/2//b/97/3//g/+H/4f/h/+H/4f/g/+D/4f/i/+H/4P/f/97/3//h/+L/4v/h/+D/
3//e/+D/4f/i/+P/4//j/+P/4//h/+L/4v/i/+D/3//f/9//4f/h/+L/4v/k/+P/4//j
/+H/4f/h/+H/4P/h/+P/5P/i/+H/4P/g/+P/4//i/+H/4P/e/93/3f/d/93/3f/e/9//
4P/g/+D/3v/e/97/3v/e/97/3v/e/97/3v/f/9//3f/d/93/3f/d/93/3f/d/9//3//d
/93/3f/d/93/3f/d/93/3f/d/93/3P/c/93/3v/g/+H/4f/f/97/3f/c/9z/3P/c/9z/
3v/e/97/3v/e/9//3//e/9z/3P/c/9v/3f/d/93/3f/f/9//3//f/93/3f/d/93/3P/d
/97/3v/e/97/3v/e/97/3v/e/97/3v/e/97/3v/e/97/3v/e/97/3v/e/97/3v/e/97/
4P/g/+D/4P/e/97/3v/e/97/3v/g/+D/4v/j/+P/5P/k/+f/5//n/+f/5//n/+f/6P/p
/+n/6P/q/+v/6//r/+//8P/w//D/7//v/+//7P/p/+f/5f/k/+b/5v/k/+T/5f/l/+T/
5P/k/+T/5P/k/+X/5P/h/9//3f/e/97/3f/d/93/3f/d/93/3f/d/9z/3v/f/9//3//f
/97/3f/d/9z/3P/c/9z/3//f/9//3//f/97/3v/f/9//4f/j/+b/5f/k/+b/6//u//H/
9v///woAGQAqAEEAYQCBAJ0AtADMAOYA+gDnALMAfgBZADIABwDm/9T/wf+0/6//qv+l
/6f/q/+v/7b/vv/E/8r/0P/Y/9r/3P/g/+L/4//i/+P/5v/m/+X/5f/m/+b/5//o/+n/
6f/p/+r/6P/o/+j/6f/q/+v/7P/u//D/7v/u/+//7//v/+//7v/u/+//7//w//D/8f/x
//H/8//z//L/8v/0//X/9v/3//f/9//4//r/+v/6//r/+//8//3//f/+////////////
AgAEAAQABQAIAAgACQAJAAkACwAMAA0ADgAOAA8AEQASABIAFAAVABkAGgAbABwAGwAb
AB0AHgAhACMAJAAlACcAKQApACkAKAAoACgAKQArACsAKgAqACgAKAAoACgAKgAqACoA
KAAoACcAJgAkACQAIwAiAB8AHwAeABwAGgAZABgAFgAVABIAEAANAAsACgAKAAsACgAH
AAYABQAEAAUABAADAAIAAgACAAEAAAABAAAAAAAAAP7/////////////////////////
/////wAAAAAAAAAAAAAAAAAAAAABAAEAAQABAP//////////AQABAAEAAQACAAIAAwAE
AAIAAgACAAIABAAFAAUABAACAAIAAgACAAMAAwADAAMABQAFAAUABQAHAAgACAAIAAgA
BwAHAAcABwAHAAgACAAGAAUABQAFAAUABQAFAAUABQAFAAYABgAEAAMAAgACAAMAAwAC
AAEAAQAAAAAAAQABAAEAAQACAAQABAADAAIAAAAAAAAAAAD+//7//v/+//7//v//////
/////////////////////wEAAQD////////////////9//3//f/9/////v/+//////8A
AAAA///8//z//P/8//z//P/8//z//P/8//z//P/+///////+//z//P/8//v/+f/5//n/
+f/5//n/+f/5//r/+//8//3/+v/7//r/+v/6//r/+v/8//z//P/8//r/+v/6//r/+v/6
//r/+v/4//j/+P/4//j/+P/4//j/9v/2//b/9v/0//T/9P/0//X/9v/3//j/9//2//X/
9P/2//b/9v/2//T/9P/0//b/9P/0//X/9f/4//j/+//7//n/+//7//v/+//8//3//f/+
//7/////////AQACAAIAAAD////////+//3/+//5//b/9v/2//T/9P/1//X/9P/0//T/
9P/0//L/8f/w/+3/7v/v//H/8v/u/+3/7P/r/+v/6//r/+v/6v/q/+v/6//r/+v/6v/p
/+n/6v/q/+r/6v/r/+v/6//p/+n/6P/o/+f/5//p/+v/7P/v//D/7v/x//j/+//+/wUA
EAAdACoAPQBXAHMAjwCmAL4A2gDwAO8AwwCGAF8AQAAVAPD/2v/N/7z/s/+s/6f/pf+p
/63/sP+2/8D/yv/O/9L/2P/e/+D/4v/j/+L/4//k/+T/4//j/+b/5v/n/+j/6P/n/+b/
5v/o/+j/6P/p/+n/6f/p/+r/6v/o/+j/6f/p/+n/6f/o/+r/6//r/+z/6v/r/+v/6//t
/+3/7P/s/+r/6//s/+3/7f/t/+7/8P/w//D/8P/x//H/8f/w//D/8f/x//H/8f/0//b/
9v/3//j/+P/5//n/+f/7//z//f/+//7///8BAAIAAgAEAAUABwAIAAkACgAJAAkACwAM
AA0ADwAQABEAEQATABMAEwAUABQAFAAVABMAEwASABIAEgASABIAEgATABQAFQAUABIA
EQAQAA4ADQALAAkABQAFAAQAAgAAAP///v/8//v/9//2//T/8//v/+7/7v/s/+n/6P/n
/+b/5//m/+X/5P/j/+L/4P/e/9//3v/e/97/3P/d/93/3f/d/93/3f/d/93/3f/d/93/
3P/c/9z/3P/a/9r/2v/a/9n/2f/Z/9n/2f/Z/9n/2f/Z/9n/2f/Z/9j/2P/Z/9r/2v/a
/9r/2v/Z/9n/2P/W/9f/2P/Z/9r/2f/Z/9n/2f/X/9f/1//X/9n/2v/a/9r/2P/X/9f/
1//X/9f/2P/Y/9r/2f/Z/9n/2f/Z/9n/2f/V/9X/1v/W/9b/1f/U/9T/0//T/9L/0f/R
/9D/0P/R/9P/0//T/9T/0v/S/9H/0P/S/9L/0v/S/9L/0v/S/9L/0P/Q/9H/0f/P/8//
z//P/8//z//P/8//zf/N/8v/y//N/83/zf/N/8v/y//L/8v/zf/M/8z/zf/N/87/zv/N
/87/zv/O/87/zP/M/8z/zP/M/8z/zP/M/8r/y//L/8r/yP/I/8j/x//I/8n/yv/L/8n/
yf/J/8n/x//H/8f/x//I/8n/yP/I/8j/yP/I/8b/xv/G/8b/xP/E/8T/xP/G/8b/xv/I
/8j/yP/J/8n/yP/I/8v/y//J/8v/y//L/8v/zP/N/83/zv/O/8//z//R/9P/1P/U/9T/
0//T/9P/zv/N/8v/yf/H/8b/xf/C/8P/xf/G/8b/xP/E/8T/xP/E/8P/wv+//7v/u/+8
/7z/vf+9/73/vf+9/73/vf+9/77/vv+//7//vv+9/7v/uf+7/7z/vP+8/7z/vf+9/73/
vf+9/7z/vP+//7//vf+5/7j/u//A/8D/v//A/8P/xP/F/87/2//s//v/EwAzAF0AhACi
AL4A2gD3AAMB5gCrAHYATQAiAPL/z/+2/5//kP+H/33/ef99/4T/iP+O/5j/nv+i/6j/
rv+y/7L/sf+0/7f/uf+6/7r/u/++/77/v//A/8D/v/++/77/wf/C/8P/xf/D/8P/w//E
/8L/wP/A/8H/w//D/8P/wv/C/8P/w//E/8L/w//D/8P/xf/F/8T/xP/F/8f/yf/L/8v/
yf/I/w==
         </WaveFormData>
      </LeadData>
      <LeadData>
         <LeadByteCountTotal>10000</LeadByteCountTotal>
         <LeadTimeOffset>0</LeadTimeOffset>
         <LeadSampleCountTotal>5000</LeadSampleCountTotal>
         <LeadAmplitudeUnitsPerBit>4.88</LeadAmplitudeUnitsPerBit>
         <LeadAmplitudeUnits>¦ÌV</LeadAmplitudeUnits>
         <LeadHighLimit>2147483647</LeadHighLimit>
         <LeadLowLimit>268435456</LeadLowLimit>
         <LeadID>V6</LeadID>
         <LeadOffsetFirstSample>0</LeadOffsetFirstSample>
         <FirstSampleBaseline>0</FirstSampleBaseline>
         <LeadSampleSize>2</LeadSampleSize>
         <LeadOff>FALSE</LeadOff>
         <BaselineSway>FALSE</BaselineSway>
         <ExcessiveACNoise>FALSE</ExcessiveACNoise>
         <MuscleNoise>FALSE</MuscleNoise>
         <LeadDataCRC32>1662954776</LeadDataCRC32>
         <WaveFormData>
TABMAEwATABnAIIAnQC4ALIArACmAKAAgQBiAEMAJAAUAAQA9P/k/9z/1v/Q/8r/zP/O
/9D/0v/V/9j/2//e/+H/4v/j/+T/5v/m/+b/5v/m/+b/5v/m/+j/6P/o/+j/6P/o/+j/
6P/o/+j/6P/o/+j/6P/o/+j/6f/q/+v/7P/s/+z/7P/s/+z/7P/s/+z/7v/u/+7/7v/u
/+7/7v/u/+//8P/x//L/8v/y//L/8v/0//T/9P/0//b/9v/2//b/9v/2//b/9v/5//r/
+//8//3//v///wAAAQACAAMABAAGAAYABgAGAAcACAAJAAoACwAMAA0ADgARABIAEwAU
ABYAFgAWABYAFwAYABkAGgAcABwAHAAcABwAHAAcABwAGgAaABoAGgAYABgAGAAYABYA
FgAWABYAEwASABEAEAANAAwACwAKAAgABgAEAAIA///+//3//P/6//r/+v/6//f/9v/1
//T/9v/2//b/9v/1//T/8//y//D/8P/w//D/8f/y//P/9P/y//L/8v/y//L/8v/y//L/
8v/y//L/8v/w//D/8P/w//D/8P/w//D/8v/y//L/8v/y//L/8v/y//L/8v/y//L/8v/y
//L/8v/y//L/8v/y//L/8v/y//L/9P/0//T/9P/0//T/9P/0//T/9P/0//T/9P/0//T/
9P/y//L/8v/y//L/8v/y//L/9P/0//T/9P/y//L/8v/y//L/8v/y//L/8P/w//D/8P/y
//L/8v/y//H/8P/v/+7/8P/w//D/8P/u/+7/7v/u//D/8P/w//D/8v/y//L/8v/x//D/
7//u/+7/7v/u/+7/7v/u/+7/7v/u/+7/7v/u//D/8P/w//D/7v/u/+7/7v/w//D/8P/w
//D/8P/w//D/8P/w//D/8P/u/+7/7v/u/+z/7P/s/+z/7v/u/+7/7v/w//D/8P/w//D/
8P/w//D/7v/u/+7/7v/u/+7/7v/u//D/8P/w//D/8P/w//D/8P/w//D/8P/w/+7/7v/u
/+7/8P/w//D/8P/w//D/8P/w//D/8P/w//D/8P/w//D/8P/z//P/9P/0//T/9f/1//X/
+f/5//n/+v/5//n/+f/6//r/+v/5//n/+f/6//v//P/+////AAABAP/////9//z/+f/4
//f/9v/1//X/9f/2//T/8//z//P/9f/2//f/9v/1//L/8f/x//P/8//x//H/7//v/+//
7//t/+3/7f/t//H/8v/z//T/8f/v/+7/7v/w//D/8P/x//H/8f/x//H/8f/z//P/8//1
//X/9f/3//n/+f/6//z//P/9/wIACQAPABkAKgBAAFwAcwCJAKMAwQDaANsAtwCHAGgA
UQA2AB4ADwAAAPL/6P/f/9n/1v/Y/9j/2f/f/+P/6P/t//L/8//z//b/9v/4//j/+f/5
//n/+f/5//j/+P/4//j//P/8//r/+v/7//v/+//7//n/+f/5//n/+f/5//r/+v/6//r/
+v/6//z//f/9//3///////////////7//f/8//////8BAAEAAQABAAIAAwADAAMABAAE
AAUABQAGAAYABwAHAAcABwAGAAYACAAJAAsACwANAA0ADgAQABEAEQARABIAEgAUABQA
FAAWABgAGQAaABsAHAAdAB4AHwAgACMAJAAlACYAJQAmACcAJwAlACYAJgAnACUAJgAm
ACYAJgAnACgAKQAoACgAKAAoACgAJgAlACQAJAAlACQAIwAgAB4AHQAbABkAFwAWABQA
EwATABMAEgAQAA4ADQAKAAsACQAKAAoACgAJAAgABwAHAAcABgAFAAQABAAEAAQABAAE
AAQABAACAAEAAQABAAMAAwADAAMABQAGAAYABgAGAAYABgAGAAUABQAFAAUAAwADAAMA
AwAFAAUABgAGAAUABQAGAAYABwAIAAkACgAIAAgACAAIAAgACAAIAAgABwAHAAcABwAJ
AAkACQAJAAkACQAKAAoACgAJAAkACQAJAAkACQAKAAoACQAJAAkABwAHAAcABgAFAAUA
BgAHAAcABQAFAAYACAAGAAYABgAGAAYABQAFAAYABgAGAAYABAAEAAQABAAEAAQABAAD
AAUABQAFAAUABAAEAAQABAACAAIAAgACAAQABAAEAAQABAAEAAQAAwADAAMAAgACAAIA
AwADAAIABAAEAAQABAADAAMAAwABAAEAAgACAAIAAQABAAEAAQAEAAQABAAEAAYABgAG
AAYABgAGAAYABQAFAAUABQAFAAUABQAFAAUABQAFAAUABQADAAMAAgACAAIAAgACAAIA
AgACAAIAAgACAAIAAgAAAAAAAAAAAAIAAgACAAIAAAAAAAAAAAD+//7//v/+//7//v/+
//7//v/+//7//v/+//////8AAP///v/+//3//f////////8AAAEAAQABAAIAAgACAAEA
AQADAAQABQAEAAUABQAFAAUABQAFAAMAAgD///7//f/6//n/+f/5//v//P/8//3/+//8
//z//P/5//f/8//x//T/9f/2//X/9f/1//X/9f/1//X/9f/1//P/9P/0//T/9v/0//P/
8//y//L/8v/y//H/8f/x//H/8f/v//H/8f/x//H/9f/5//v//f/7//7//v/8//3/BgAN
ABMAGwAuAEQAXABzAIcAnwC7ANAAywChAHMAVAA9ACIADAABAPj/8P/o/9n/0f/S/9L/
1P/X/9n/3f/i/+n/7P/t/+//7v/w//T/8v/x//H/8f/x//H/9P/0//T/9P/0//T/8v/y
//H/8f/x//H/8v/z//T/9f/1//X/9v/2//b/9v/2//b/9v/3//f/9//1//X/9f/1//j/
+P/4//j/+f/5//v/+//6//n/+f/5//n/+f/6//r/+//7//z//P///////////wAAAAAC
AAMAAQABAAMAAwACAAQABQAFAAcACAAIAAoADAAMAA4AEAARABIAEwAUABQAFAAUABQA
FwAYABkAGgAZABoAGwAbAB0AHgAeAB8AHQAeAB4AHgAfAB8AHwAfACAAIAAgACAAHgAc
ABsAGgAZABkAFwAVABIAEAAPAA0ACwAJAAgABgAFAAUABQAEAAEAAAAAAP7//P/5//n/
+P/2//X/9P/z//P/8//y//H/8v/y//L/8v/y//L/8v/y//D/7//v/+//7//v/+//7//v
//D/8P/w//L/8v/y//L/7//v/+//7//x//H/8f/x/+//7//w//D/7//v//D/8P/w//D/
8P/w//D/8P/w//D/8v/y//L/8v/y//H/8P/v/+//7//v/+//8f/x//L/8v/y//H/8f/x
//H/8f/x//L/8P/v/+//7//v/+//7//u/+//7//w//H/7//t/+3/7v/u/+z/7P/s/+7/
7v/t/+3/7v/u/+7/7v/u/+7/7v/u/+z/7P/s/+v/6//r/+v/6//o/+j/6P/o/+r/6v/q
/+r/7P/s/+z/7P/q/+r/6v/p/+j/5//l/+T/5f/n/+j/6P/o/+j/6P/o/+n/6f/p/+f/
5f/m/+b/5v/l/+X/5f/l/+j/6P/o/+j/6P/o/+j/6P/m/+b/5v/l/+f/5//n/+f/5f/l
/+X/5f/m/+f/6P/p/+f/5f/k/+b/5v/m/+b/6P/o/+j/6P/n/+b/5f/k/+b/5//n/+j/
5v/m/+f/5//n/+n/6f/p/+z/7f/t/+3/8P/w//D/7//u/+//7//v//L/8//z//P/8f/x
//H/7//u/+v/6v/p/+r/6f/p/+n/6P/o/+f/5//n/+j/6P/o/+j/5//k/+P/4v/h/+D/
3f/d/93/3f/d/93/3f/d/93/3//g/+D/4P/g/97/3f/d/9z/3P/c/9z/3f/d/93/3f/f
/93/3//f/9//3//f/9//3//h/+P/4v/g/+T/5//m/+f/7//5/wYAGgA2AFMAbQCHAJ8A
vgDZANsAtwCGAGMASAAuABUABAD0/+j/3f/R/8b/wv/E/8P/wf/D/8j/zf/Q/9f/3f/c
/9z/3v/g/+H/4f/h/+H/4f/g/+D/4P/g/+T/5P/i/+L/4f/h/+H/4f/f/9//3//f/+H/
4f/i/+L/5P/k/+T/5P/k/+X/5f/l/+P/4//j/+P/5P/k/+T/5P/l/+X/5//n/+n/6f/q
/+v/6f/p/+r/6v/p/+n/6v/q/+v/6//r/+v/6v/q/+z/7f/u/+//8v/z//L/9P/1//X/
9f/2//b/+P/6//r//P/+////AAABAAIAAQACAAMABAAFAAYABwAIAAsADAANAA0ACwAM
AAwADQANAA4ADgAOAA8ADwAPAA8AEAAQABAAEAAQAA4ADQAMAAkACQAHAAUABAACAAEA
///9//v/+v/4//j/9//2//T/8f/w//D/7v/s/+n/6f/o/+r/6f/o/+f/5//n/+b/5f/i
/+L/4v/i/+P/5P/l/+b/4//h/+D/3//h/+H/4f/h/+P/5P/k/+T/4v/i/+L/4v/h/+H/
4f/h/9//3//f/9//4f/h/+L/4v/f/9//4P/g/+L/4v/i/+L/4v/i/+L/4v/g/+D/4P/g
/+P/4//j/+P/5f/l/+X/5f/k/+P/4//i/+T/4//j/+P/4//j/+P/5P/k/+P/4//j/+P/
4//j/+L/4f/h/+L/4//l/+P/4//k/+T/4v/i/+L/4P/g/9//3//i/+L/4v/i/+D/4P/g
/+D/4P/g/+D/3//h/+H/4f/h/97/3v/e/97/3//g/+H/4v/h/+D/3//e/+D/4P/g/9//
4f/h/+D/4P/e/9//3//e/97/3v/e/97/3//f/9//3f/b/9z/3P/c/9z/3f/e/9//3v/e
/97/3v/e/97/3v/e/+D/4P/g/9//3//f/9//3//d/93/3f/d/93/3f/d/93/3//f/9z/
3f/e/9//4P/e/97/3v/e/9z/3P/c/9z/3v/e/97/3v/e/97/3v/e/9z/3P/c/9z/3P/c
/9z/3P/c/9z/3f/d/9//4P/h/+P/4f/h/+P/4//j/+T/5f/l/+X/5v/m/+b/5f/l/+f/
6P/n/+j/6f/p/+f/5//n/+f/5v/m/+T/5P/j/+L/4f/h/+H/4v/i/+H/4f/h/+L/4v/k
/+L/4f/e/9v/2//b/9v/2//b/9v/2//b/9v/2//b/9v/2//c/9z/3P/c/9r/2f/a/9z/
3f/e/9z/3f/d/93/3f/d/9v/3f/b/9v/3f/f/9//3//h/+H/4v/k/+j/6//w//v/AQAL
ABoAMABIAGEAdwCNAKsAygDRALMAhwBkAEkAKgAOAAEA9v/o/9z/0f/H/8L/wv/E/8X/
x//P/9T/1//Y/9v/3//i/+D/4P/k/+f/5f/l/+X/5f/k/+T/5P/k/+b/5v/k/+T/5f/l
/+X/5f/l/+X/5f/l/+f/5//o/+j/6P/o/+j/6P/q/+v/6//r/+n/6f/p/+n/7P/s/+z/
7P/t/+3/7//v//H/8f/y//P/8f/x//L/8v/z//P/9P/0//X/9f/1//X/+P/4//r/+//7
//v//f/9/wAAAgADAAMAAQACAAIABAAEAAQABgAIAAcACAAJAAoADAAOABAAEgATABQA
FQAWABUAFgAXABcAFwAYABgAGQAZABoAGgAaABkAGQAZABkAGAAYABgAGAAZABgAGAAY
ABUAFQATABEAEgAQAA8ADQALAAkACAAGAAQAAwACAAAA///+//7//P/+//v/+//6//r/
+f/4//f/+f/5//j/9//0//T/9P/0//T/9P/0//T/9P/z//P/8//z//P/8//z//P/9P/0
//T/8v/y//L/8v/z//P/8//z//P/8//z//P/8//z//T/9P/1//X/9v/2//b/9v/2//b/
9v/2//b/9v/2//b/9v/2//n/+f/5//n/9//3//f/9//3//f/+P/4//r/+f/5//n/9//3
//f/+P/6//n/+f/5//f/9//3//b/9//3//j/+f/5//f/9//4//r/+P/4//j/+v/6//n/
+f/4//j/+P/4//j/+P/4//j/+P/4//j/9//3//f/9//3//j/+P/4//j/9v/2//b/9v/4
//j/+P/4//b/9v/2//X/9f/1//T/9P/2//f/9//2//b/9v/2//b/9//3//f/9f/1//b/
9v/2//X/9f/1//X/9v/2//b/9v/4//j/+P/4//b/9v/2//X/9//3//f/9//3//f/9//3
//f/9//3//f/+//7//r/+P/4//j/+P/5//r/+//8//7//v/+//7//P/8//z//P/+//7/
/v/+//z//P/8//z//P/8//z//P/9//7///8AAP7//v/+//7//v/+//7////9//7//v/+
/wEAAQABAAMAAQABAAIAAwADAAMABAAEAAUABQAGAAkADAANAA4ADwANAA0ADQANAAsA
CQAIAAUABgAFAAQAAwAFAAUABgAGAAMAAwADAAQABgAGAAQAAwACAAEAAQABAP///f/9
//3/+//7//v/+//7//v/+//8//7//v/+//z/+//7//z//P/+//7///////3//f/9//v/
/f////3///8BAAUABwAHAAUABAAGAAgABwAKABMAHQAnADQARgBeAHMAiQChAMEA2ADZ
ALkAiQBmAE8ANgAgABEABAD4//L/6f/f/97/4P/i/+P/5//v//T/+f/8//3//f/+/wAA
AAAAAAMAAwADAAMAAwACAAIAAgACAAQABAACAAIABQAFAAUABQAFAAUABQAFAAUABQAG
AAYABgAGAAYABgAIAAkACQAJAAkACQAJAAkACAAIAAgACAAJAAkACwALAAsACwAMAA0A
DQANAA4ADgAPAA8AEAAQABMAEwATABMAFAAUABYAFwAWABUAFgAVABgAGgAbABsAGwAc
ABwAHgAcABwAHgAgACMAJAAlACYAJwAoACkAKgArACwALQAuAC8AMAAxADEALwAwADAA
MQAzADQANAA0ADEAMQAxADEANAA0ADQANAA0ADIAMQAwAC8ALwAtACsAKgAoACcAJQAj
ACEAIAAeABwAGwAaABgAGQAYABgAFgAWABMAEwASABAADwAOAA0ADQANAAwACwAMAAwA
DAAMAAwADAAMAAwADAALAAsACwAJAAkACQAJAAsADAAMAAwACgAKAAoACgALAAsACwAL
AAkACQAJAAkACwALAAwADAAJAAkACgAKAAgACAAIAAgACAAIAAgACAAIAAgACAAIAAsA
CwALAAsACwALAAsACwAKAAkACQAIAAoACQAJAAkACQAJAAkACgAIAAcABwAHAAkACQAJ
AAgABwAHAAgACQAJAAcABwAIAAYABAAEAAQABgAGAAUABQAGAAYABgAGAAQABAAEAAQA
BgAGAAYABQAFAAUABQAFAAIAAgACAAIABAAEAAQABAACAAIAAgACAAIAAgACAAEAAQAB
AAAAAAAAAAEAAQAAAP7//v/+//7//////////f///wAAAAAAAP///////////v/+//7/
/v8AAAAAAAAAAAAAAAAAAP///v/9//z/+//7//v/+//7//3//f/9//3/+//7//z//P/8
//z//P/8//z//P/8//7//v/+//7//P/8//z//P/8//z//P/8//r/+v/6//r/+v/6//r/
+v/6//r/+v/6//n/+f/6//r/+v/7//v/+//9//3//f/+/////////wAAAAAAAP////8D
AAQABQAGAAUABQAFAAUAAwADAAEAAAD9//z/+//6//n/+f/5//r/+v/5//n/+f/4//j/
+P/2//X/8v/x//H/8f/x/+//7//x//H/8f/x//P/8//z//P/9P/0//T/9P/w/+//7//w
/+7/7v/u/+//7f/t/+3/7f/s/+//8P/x/+//8f/z//X/9//1//T/9v/6//v//P8BAAcA
DwAaACwAQABXAHEAhwCfAL4A1QDTAK0AfABbAEQAKAATAAgA/v/y/+n/2//Q/8z/0P/T
/9X/1//e/+H/4v/l/+n/7P/s/+z/7P/v//H/8f/x//H/8P/w//D/8P/y//L/8P/w//P/
8//z//P/8//z//P/8//1//X/9v/2//X/9P/z//L/8v/z//P/8//x//H/8f/x//P/9P/1
//b/+f/5//v/+//4//f/9//3//n/+f/6//r/+//7//z//P/7//v/+//7//v/+v/7//v/
/f/9//////8CAAQABQAFAAUABgAGAAgABgAGAAgACgANAA4ADwAQABEAEgATABQAEwAU
ABUAFgAYABoAHAAdAB0AHgAeAB8AHwAgACAAIAAdAB0AHQAdAB4AHgAeAB4AHAAaABkA
GAAYABkAGAAXABYAFAATABEADQALAAoACAAEAAMAAgAAAAEAAAAAAP7//v/7//v/+v/6
//n/+P/3//X/9f/0//P/8P/w//D/8P/w//D/8P/w//D/7//v/+//7//v/+//7//v//D/
8P/w/+7/7v/u/+7/7v/v//D/8f/x//H/8f/x//D/7//v/+7/7//v//D/8P/u/+7/7v/u
//D/8P/w//D/8v/y//L/8v/x//H/8f/x/+//7//v/+//8f/x//L/8v/w/+//7//v/+//
7//v//D/8P/v/+//7//x//H/8f/w/+//7//w//H/7//t/+3/7v/w/+7/7v/u/+7/7v/t
/+3/7P/s/+z/7P/s/+z/7P/s/+r/6v/q/+n/6f/p/+n/6f/p/+r/6//s/+r/6v/q/+r/
6v/q/+r/6v/q/+r/6v/p/+n/6f/o/+j/6v/r/+v/6v/o/+j/6P/o/+n/6f/p/+f/5//o
/+j/6P/n/+f/5//n/+j/6P/o/+j/6P/o/+j/6P/m/+b/5v/l/+f/5//n/+f/5//n/+f/
5//n/+f/5//n/+f/5//o/+j/6P/o/+j/6P/o/+j/6P/m/+b/5v/m/+T/5P/k/+T/5//n
/+j/6P/q/+v/6//r/+v/6//r/+z/6//r/+v/7P/u/+7/7f/t/+7/7v/u/+7/8P/x//L/
8//z//P/8f/w/+3/7P/r/+r/5//n/+f/6P/q/+n/6f/p/+r/6v/q/+j/5//k/+P/4//j
/+P/4f/h/+H/4f/h/+H/4f/h/+H/4f/g/+D/4P/g/+D/3//f/+D/4P/g/+D/4f/h/+H/
4f/h/9//4f/h/+H/4f/h/+H/5f/l/+X/5P/k/+b/5//m/+v/9f///wgAGgA6AFsAdQCN
AKcAxgDfAN8AuwCKAGcATgAuABUABgD2/+j/2//P/8b/wv/E/8P/xf/H/8z/0f/U/9n/
2//c/97/4v/k/+X/4//j/+P/4//i/+L/4v/i/+T/5P/i/+L/5f/l/+X/5f/l/+X/5f/l
/+P/4//k/+T/5P/k/+T/5P/k/+X/5f/l/+b/5//o/+n/6P/o/+j/6P/n/+f/6f/p/+v/
6//s/+3/7f/t/+7/7v/t/+3/7v/u/+//7//v/+//8v/y//T/9f/1//X/9//3//b/+P/5
//n/+//8//z//v/8//z//v8AAAMABAAFAAYABwAIAAkACgALAAwADQAOAA8AEAARABEA
EQASABIAEwAVABYAFgAWABUAFQAVABUAFAAUABQAFAASABAADwAOAA4ADwAOAA0ACgAI
AAcABQADAAEAAAD+//z/+//6//j/9//2//b/9P/0//H/8f/w/+7/7f/s/+v/7f/t/+z/
6//o/+j/6P/o/+j/6P/o/+j/6v/p/+n/6f/p/+n/6f/p/+n/6v/q/+r/6f/o/+f/5v/l
/+X/5f/l/+b/5//o/+n/6f/p/+r/6v/p/+n/6v/q/+j/6P/o/+j/6v/q/+r/6v/p/+j/
5//m/+n/6f/p/+n/6//r/+v/6//p/+n/6v/q/+j/5//n/+f/6P/p/+r/7P/s/+v/6//r
/+v/6//r/+r/6f/p/+r/6//r/+n/6f/q/+z/6v/q/+r/6f/o/+b/5f/m/+b/5v/m/+f/
6P/p/+r/6P/o/+j/5//n/+f/5//n/+b/5v/m/+b/6P/o/+j/6P/o/+j/6P/o/+b/5v/m
/+X/5//n/+b/5v/m/+f/5//m/+b/5v/m/+b/6f/p/+n/5//m/+b/5f/k/+T/5f/m/+f/
5v/m/+b/5v/m/+b/5v/m/+b/5v/m/+X/5f/l/+X/5f/n/+f/5//n/+b/5f/k/+P/5f/l
/+b/5v/m/+b/5v/m/+b/5v/m/+b/5v/m/+b/5v/m/+b/5v/m/+b/5v/m/+b/5v/m/+b/
5v/m/+b/5v/m/+b/5v/m/+b/5//n/+j/6P/o/+n/6f/r/+3/7f/t/+z/7f/t/+3/7v/u
/+7/7f/v//H/8v/z//T/9f/1//X/9f/1//X/8//y/+//7v/t/+7/7f/t/+3/7v/u/+3/
7f/r/+z/7P/s/+z/6//o/+f/5f/l/+X/4//l/+X/5f/l/+X/5f/l/+X/4//k/+T/5P/m
/+T/4//j/+L/4v/i/+L/5f/l/+X/5f/l/+P/5f/l/+P/5f/n/+n/6f/n/+n/7v/w//D/
8f/2//v/BQARACQAPgBcAHUAiwCjAL8A1ADLAKEAdQBYAD0AIAAIAPn/7P/i/9r/0f/L
/8r/yv/K/83/0//X/9r/3f/i/+X/5f/m/+r/7P/q/+n/6f/p/+n/6f/q/+r/6v/q/+z/
7P/q/+r/6//r/+v/6//s/+3/7v/v/+//7//w//D/7v/u/+7/7v/s/+3/7f/t/+7/7//w
//H/8v/y//L/8v/z//P/9f/1//X/9f/2//f/9f/1//b/9v/3//f/+P/4//v/+//7//v/
/P/8//7///8BAAEAAwADAAIABAAFAAUABQAGAAYACAAIAAgACgAMAA0ADgAPABAADwAQ
ABEAEgAVABYAFwAYABsAHAAdAB0AHQAeAB4AHwAdAB4AHgAeAB0AHQAdAB0AHgAeAB4A
HgAeABwAGwAaABkAGQAXABUAFgAUABMAEQARAA8ADgAMAAkABwAFAAIAAgACAAMAAgAA
AP3//f/8//z/+//6//n/+f/5//j/9//4//j/+P/4//b/9v/2//b/+P/3//f/9//5//n/
+f/5//f/+P/4//j/+P/4//j/+P/5//n/+f/5//f/9//3//f/9//3//j/+P/5//n/+v/6
//r/+v/6//r/+v/6//r/+v/4//j/+P/4//n/+f/5//n/+//7//v/+//7//v//P/8//7/
/f/9//3/+//7//v//P/6//n/+f/5//v/+//7//r/+//7//z//f/8//n/+P/4//j/9v/2
//b/9v/2//X/9f/2//b/9v/2//f/+P/5//r/+f/4//f/9f/1//X/9f/1//b/9v/2//b/
9P/0//T/9P/2//b/9v/2//b/9v/2//X/9f/1//T/9P/y//P/8//y//T/9P/0//T/9f/1
//X/8//z//T/9P/0//P/8//z//P/8v/y//L/8v/z//T/9f/2//T/9P/0//P/8v/x//D/
7//v/+//7//v//L/8//0//X/7//x//D/8P/w//D/8P/y//L/8v/y//L/8v/y//L/8P/w
//D/8P/w//D/8P/w//D/8P/w//D/7v/u/+7/7v/u/+7/7v/u//D/8P/w//D/7//u/+3/
7P/u/+7/7v/u/+z/7P/t/+3/7f/s/+v/6//s/+3/8P/x//H/8v/z//P/8//0//T/9P/z
//P/9f/2//X/9v/3//f/+f/5//n/+f/5//j/9f/0//H/8P/v/+//7//w//D/7//t/+3/
7v/u/+z/6v/p/+b/6P/p/+r/6//o/+f/5v/l/+X/5f/l/+X/4//j/+T/5P/k/+T/4v/h
/+P/5P/k/+T/5P/l/+X/5f/j/+P/4f/j/+H/4//l/+X/5f/n/+f/5//o/+z/7P/t//D/
9/8BAAkAGgAyAEoAYQB5AI8AqwDGAMsAqQB3AFQAOwAeAAYA9//q/9z/0v/L/8X/wP/A
/8D/v//D/8v/0v/T/9T/2f/d/+D/4v/i/+D/4f/f/9//3//f/+L/4v/i/+L/4//i/9//
3v/h/+H/4f/h/+P/4//j/+P/4f/h/+L/4v/k/+T/5P/k/+L/4//j/+P/4//j/+P/4//k
/+T/5P/k/+T/4//k/+P/5f/l/+b/5//p/+n/6v/q/+r/6f/p/+j/6//r/+v/6//s/+z/
7v/v/+//7//x//H/8P/y//P/8//z//T/9P/2//j/+P/6//z//P/8//z//P/9//7///8A
AAMABAAFAAYABwAIAAkACQALAAwADAANAAwADAALAAoACwALAAsACwAOAA4ADgAOAAwA
CgAJAAgABQAFAAMAAQACAAAA///9//n/9//2//T/8v/x//D/7v/r/+r/6v/o/+b/4//j
/+L/4//j/+P/4//i/+H/3//d/97/3v/e/97/3P/c/9z/3P/e/93/3f/d/93/3f/d/93/
2//c/9z/3P/c/9z/3P/c/93/3f/d/93/3f/d/93/3f/d/93/3v/e/93/3f/e/97/3P/c
/9z/3P/c/9z/3P/c/97/3v/e/97/3f/d/93/3f/d/93/3f/d/93/3f/e/97/3P/b/9v/
2//d/93/3f/e/97/3f/d/93/3f/d/93/3P/Z/9n/2v/b/93/2//b/9z/2//Y/9f/1v/Y
/9j/1//X/9j/2P/Y/9j/1v/W/9b/1v/W/9b/1v/V/9X/1f/V/9X/1P/U/9T/1P/U/9T/
1P/U/9L/0v/S/9L/0v/S/9L/0f/T/9P/0v/S/9L/0//T/9L/0v/S/9L/0v/T/9P/0//R
/9H/0v/S/9L/z//P/8//z//Q/9D/0P/Q/87/zv/O/87/zP/M/8z/y//M/83/zv/P/83/
zf/N/83/zf/N/83/zf/N/83/zv/O/87/zv/O/8z/zP/M/8z/y//K/8n/yP/J/8r/zP/N
/8z/zP/M/83/zf/N/8//z//N/87/z//P/8//0P/Q/9D/z//P/9H/0v/V/9b/1//X/9f/
1//X/9f/0//S/8//zv/L/8r/yf/J/8v/zP/M/8v/yf/J/8r/yv/K/8j/x//E/8H/wf/B
/8H/wf/B/8H/wf/B/8H/wf/B/8P/w//E/8T/w//C/7//vf+//8D/wP/A/8D/wf/B/8H/
v/+//73/v//D/8H/v/+9/7v/vf+//8H/wP/A/8L/wf/A/8P/y//V/+D/8P8OADEAUwBv
AIkApgDHANUAwwCWAGsATAAuAA8A9v/g/8z/vf+x/6T/nv+e/5//n/+l/6z/r/+u/7H/
tf+4/7b/tv+4/7v/vf+9/73/vf/A/8D/wP/A/8H/wP+9/7z/vv+//8D/wf+//7//v/+/
/77/vf+9/7z/vv++/77/vv++/7//v/+//73/vf+9/73/vv++/77/vv/B/8H/w//D/8X/
w//C/w==
         </WaveFormData>
      </LeadData>
   </Waveform>
</RestingECG>
