# Supplementary material for: Detection of Left Atrial Enlargement Using a Convolutional Neural Network-Enabled Electrocardiogram
Source: Front Cardiovasc Med. 2020 Dec 17;7:609976. doi: 10.3389/fcvm.2020.609976 (PMC7773668; doi:10.3389/fcvm.2020.609976)
Supplement: Supplementary file 1 [file Data_Sheet_1.ZIP › hyp/1802019299_12395_0000001O.XML]

<?xml version="1.0" encoding="Windows-1252"?>
<!DOCTYPE RestingECG SYSTEM "restecg.dtd">
<RestingECG>
   <PatientDemographics>
      <PatientID>1802019299</PatientID>
      <PatientAge>75</PatientAge>
      <AgeUnits>Years</AgeUnits>
      <Gender>Male</Gender>
      <PatientLastName>herunbai</PatientLastName>
   </PatientDemographics>
   <TestDemographics>
      <DataType>Resting</DataType>
      <Site>1</Site>
      <AcquisitionDevice>MAC55</AcquisitionDevice>
      <Status>Unconfirmed</Status>
      <Priority>Normal</Priority>
      <AcquisitionTime>10:52:06</AcquisitionTime>
      <AcquisitionDate>03-15-2016</AcquisitionDate>
      <CartNumber>1</CartNumber>
      <AcquisitionSoftwareVersion>009C</AcquisitionSoftwareVersion>
      <XMLSourceVersion>MAC5000 v1.0</XMLSourceVersion>
   </TestDemographics>
   <RestingECGMeasurements>
      <VentricularRate>88</VentricularRate>
      <AtrialRate>88</AtrialRate>
      <PRInterval>234</PRInterval>
      <QRSDuration>94</QRSDuration>
      <QTInterval>376</QTInterval>
      <QTCorrected>454</QTCorrected>
      <PAxis>76</PAxis>
      <RAxis>43</RAxis>
      <TAxis>47</TAxis>
      <QRSCount>15</QRSCount>
      <QOnset>216</QOnset>
      <QOffset>263</QOffset>
      <POnset>99</POnset>
      <POffset>148</POffset>
      <TOffset>404</TOffset>
      <ECGSampleBase>500</ECGSampleBase>
      <ECGSampleExponent>0</ECGSampleExponent>
   </RestingECGMeasurements>
   <Diagnosis>
      <Modality>Resting</Modality>
         <StatementCount>3</StatementCount>
         <LabelText>12SL ��ϳ���</LabelText>
      <DiagnosisStatement>
         <StmtText>�������</StmtText>
      </DiagnosisStatement>
      <DiagnosisStatement>
         <StmtFlag>ENDSLINE</StmtFlag>
         <StmtText>��һ�ȷ��Ҵ�������</StmtText>
      </DiagnosisStatement>
      <DiagnosisStatement>
         <StmtFlag>ENDSLINE</StmtFlag>
         <StmtText>�ٽ� ECG</StmtText>
      </DiagnosisStatement>
   </Diagnosis>
   <Waveform>
      <WaveformType>Rhythm</WaveformType>
      <WaveformStartTime>0</WaveformStartTime>
      <NumberofLeads>8</NumberofLeads>
      <SampleType>CONTINUOUS_SAMPLES</SampleType>
      <SampleBase>500</SampleBase>
      <SampleExponent>0</SampleExponent>
      <HighPassFilter>16</HighPassFilter>
      <LowPassFilter>150</LowPassFilter>
      <ACFilter>NONE</ACFilter>
      <LeadData>
         <LeadByteCountTotal>10000</LeadByteCountTotal>
         <LeadTimeOffset>0</LeadTimeOffset>
         <LeadSampleCountTotal>5000</LeadSampleCountTotal>
         <LeadAmplitudeUnitsPerBit>4.88</LeadAmplitudeUnitsPerBit>
         <LeadAmplitudeUnits>��V</LeadAmplitudeUnits>
         <LeadHighLimit>2147483647</LeadHighLimit>
         <LeadLowLimit>268435456</LeadLowLimit>
         <LeadID>I</LeadID>
         <LeadOffsetFirstSample>0</LeadOffsetFirstSample>
         <FirstSampleBaseline>0</FirstSampleBaseline>
         <LeadSampleSize>2</LeadSampleSize>
         <LeadOff>FALSE</LeadOff>
         <BaselineSway>FALSE</BaselineSway>
         <ExcessiveACNoise>FALSE</ExcessiveACNoise>
         <MuscleNoise>TRUE</MuscleNoise>
         <LeadDataCRC32>2679889236</LeadDataCRC32>
         <WaveFormData>
+v/6//r/+v/5//j/9//2//T/9P/0//T/9f/2//f/+P/2//T/8v/w//X/+P/7//7//f/8
//v/+v/4//b/9P/y//P/9P/1//b/+f/8////AgAAAAAAAAAAAP3//P/7//r//f/+////
AAD///7//P/7//r/+v/6//n/9//4//j/+f/4//j/9v/0//T/8f/x//P/9f/2//f/9v/4
//n/+v/8//v/+v/5//b/9f/1//X/9P/y//L/8f/w//L/8v/y//L/7v/t/+z/7P/x/+//
7//x//L/9P/x//H/7//u/+7/7f/q/+j/5//m/+j/6v/s/+//8f/w/+//7//v//D/8P/w
/+z/9P/y//D/7//4//v/7P/j/+z/8P/3//z/+v/+/wwAGQAoADgAPQBEAFgAZgBhAFsA
VwBSAD8AKAALAPf/8f/v/9//0f/W/+j/8v/y/+3/5f/c/97/6P/0//H/6P/o/+v/6f/u
//L/8//0//X/9P/0//T/9v/y//H/9f/0//T/9P/0//X/8v/x//P/8v/0//T/9P/z//P/
8//z//n/9//2//b/+P/3//f/9//3//n/+/8AAAAA/P/7//f/9v/8//r/+v/8/wIABQAG
AAQAAQAAAAEAAwAIAAgABAAGAA4ADgAJAAkADAALAAgACgAOAA4ADgAPABEAEAAPAA0A
EAAVABsAIAAYABUAEgAOABEAEwAWABoAFgAVABYAFAAWABcAFAAUABMAFQAVABQAEQAO
AAwACwALAAwADQANAA0ADAAMAAcABwAFAAgABgD+//r////8//v/+//8//3//f/8//v/
9//2//r//P/7//n/+//8//z//P/7//n//P/5//X/9//2//H/7//u/+7/8P/x//H/8f/1
//f/+v8BAPv/9//3//f/+P/4//j/+P/y//H/9P/0//X/8v/2//r/8//u//L/8v/2//j/
/f////j/+v/7//r/9f/0//j/+//2//b/9//3//L/8P/v/+3/8v/1//X/+v/6//r//P/8
//r/+v/7//v/9//3//r/+v/r/+j/7v/y//b/+v/2//X/9f/0//j/+f/4//r/9//3//r/
/P/5//j/9//z//P/9f/2//b/9//2//f/9//0//T/9P/0//P/8P/u/+3/7//u/+7/7v/u
/+7/7//w/+//7v/s/+v/6f/q/+3/6f/o/+n/7f/w/+z/6//r/+r/8P/z//T/9v/z//D/
7f/q/+z/7f/t/+z/6//r/+3/7v/r/+r/6f/o//D/6v/p/+7/7//q/+v/7P/m/+f/+P8E
AAYACgATACQAMgAzADwAUABWAFkAYQBbAE4APQAiABEAAwDr/+P/8f/1/+z/6v/m/+L/
6f/r/+D/4P/o/+b/6//w/+r/4//n/+r/7//v/+//7//s/+z/7P/u/+z/7f/z//T/8P/w
//D/8f/z//P/9v/2//T/9P/0//P/9f/1//X/+//3//b/9v/4//L/8f/w/+//8v/3////
AgD+//v/9f/y//f/9v/3//r/AAADAAQAAgABAAAAAQADAAoACgAGAAgADQAMAAYABQAL
AA0ADQASABYAFgAWABcAFwAWABUAEwATABUAGAAaABkAGQAZABgAFAARAA8ADgARABUA
GwAeABkAFwARAA4AEQAVABcAGAAUAA4ACQAFAAcACgANAA8AEQAQABAACwAMAAsADwAO
AAcAAgAGAAIA/v/9//3//f8AAAAAAAD9//n/+v/5//X/9v/5//v//P/5//f/9P/2//f/
9f/5//r/+P/3//f/+P/1//X/9P/z//X/9//6/wEA+v/1//T/8//0//T/9P/0//H/8f/1
//b/+f/2//r//v/2//L/9//4//r/+v/9//3/9f/4//r/+v/1//T/+P/7//f/+P/6//v/
+v/6//v/+//9//3/+v/8//v/+v/7//r//P/8//3//f8DAP//+P/8//7/AAACAP7//f/9
//z/+f/3//P/8v/v/+//8v/0//f/+P/5//f/+////wIABAD+//j/9P/v//L/9P/2//j/
+f/4//j/+f/2//T/8//y//H/8P/w//D/8P/w/+//7//x//L/9f/x/+z/6//t/+7/7P/t
/+//8P/v/+//7f/s/+7/7v/u/+7/8f/z//T/9P/x//H/8//0//H/8P/v/+7/9P/2//H/
8P/v/+r/6f/s//T///8GAAIA/P8KACcAMAA0AEUAUABSAFgAYwBtAGsAWABDACoAFQAJ
AAUA+//x/+//8v/y/+z/5v/p/+//7P/m/+j/6v/p//D/9P/x/+3/7v/0//X/9v/3//b/
9v/2//j/8//z//j/+P/1//T/8//z//b/9//7//z/+//6//n/9//3//f/9//9//n/+P/4
//r/+P/5//r/+//5//v/AAAAAP3//f/6//r////+////AgAEAAUABAAAAAMABAAHAAsA
DAAKAAQABAAOABAADQAPABMAEwARABQAFQAUABMAEwAYABgAGAAXABQAFQAXABgAGQAb
AB0AHgAbABkAGAAYABoAGwAeAB4AHAAbABYAFAARABMAEwASABMAEAAOAA0ADgAQABIA
EwARABAAEAALAAYAAwAFAAIA/v/8/wMAAgACAAMABQAHAAcABgAFAAEA//8CAAMAAQD9
//3//P/6//z//f/9/wIAAQD9/////v/+//3//f/+//7//////////v/9//3/AQD///v/
+//7//7//v/+//7/+//7////AAAAAPz///8CAPr/9v/7//z//v/+/wEAAQD9/wAAAgAC
AAAAAAAFAAkAAwACAAIAAQD+//7//////wEAAQD+/wAA/P8CAAYAAgAAAP7//P/5//n/
+v/6//3//f/7//z/+P/3//n/+v/6//r/+v/3//r//f///wAAAAD+//7//f/6//j/9v/0
//f/+P/6//3/+//4//b/9P/z//L/8v/y//T/9P/z//P/8f/y//X/8f/w//H/9f/4//L/
8f/x//D/8//1//X/9v/1//T/8//y//D/8f/x//D/7//v//H/8v/0//T/9P/0//r//P/3
//j/7//q/+//9P/4//v//P/8/wQAEAAdACoAOAA/AFAAYgBqAGcAYwBlAGIATQAyABMA
BwATAA0A/f/7//b/7v/w//L/7f/r//L/9P/w/+7/8//2//T/8f/x//L/8//z//P/8//3
//r//f8CAPz/+f/7//j/+f/6//v//f/8//v//f/8//v/+v/5//f/9f/1//X/+//7//z/
/v8CAP////////////8BAAYABgAEAAMA///+/wAA/v/+/wAAAwAFAAUAAgAFAAYACQAN
ABAAEAAMAA4AFAAUAA8ADwARABEADwASABQAFAAUABUAGQAaABsAGwAZABsAHgAgABsA
GwAbABoAGAAXABcAGAAaABsAHgAeAB0AHQAZABgAFwAZABkAGAAbABoAGgAbABkAGAAX
ABUAFQAUABQADwALAAkADAAKAAcABgAOAA4ADgANAA0ADQALAAgABQD///n/+v/5//X/
+P/9/wEABAAGAAUAAwAGAAYAAwAGAAYAAQD///7//v/+/////////wAAAQADAAkABQAB
AAEAAQAAAAAAAAAAAP////8DAAQAAAD6//v//P/4//T/+f/6//7/AAAFAAcA/v8AAAEA
AAAAAAIACQAPAAgABgAFAAMAAgACAAMAAwAAAP//+//8//3//v8BAAIABQAGAAgACQD/
/wUABgADAAAA/f/6//z///8DAAYABQADAP///v///wEABgAKAAYABAACAP3///8DAAYA
CAAGAAQABAADAAAA/v/8//r/+P/0//H/7//z//b/+v/+//3//P/8//z/+f/4//b/9f/3
//j/+//3//X/9f/4//r/+v/7//3//v/8//v/+P/2//j/+P/4//j/+P/5//n/+P/1//P/
8//y//P/9P/1//b//P/8//3//P/7/wIAAQD0//D/9//6//7/DgAaABkAHgAsAEUAVABe
AHAAewB1AHEAdABnAEgALwAZAAkAAwD///v//P/4//D/8v/5//X/7P/w/+7/7v/z//L/
8v/7//3/AAACAAEAAAD///z//P/8//7/+P/3//v/+v/9/wAAAwAHAAQAAQABAP7///8A
AAEAAQAAAP///v8DAP///P/6//r//f8BAAUACQAHAAcACgAIAAkACwAKAAwADQAKAAkA
CgALAA0ADQAKAAwADAAOABEAFgAWABIAFAAYABYADwANABcAGwAdACQAIAAcABgAFQAc
AB4AIAAhAB8AIQAkACYAJQAlACUAJAAmACcAKQAsACoAKwAuAC4AKAAlAB4AGgAbAB8A
IQAiACEAHgAcABsAHQAgACMAJQAjACAAHgAXABUAEwAWABQADQAKABAADgAOAA0ADQAN
ABEAEgATABEADAAMAAoABQAFAAkADAAOAAwACQAFAAYABAABAAQABAADAAMABAAGAAgA
CQAJAAkACAAHAAcACwAGAAEAAAD//////v/9//z///8FAA8AFgAPAAYABAACAP///v8G
AAoACAAGAAcABQD//wIABAAEAAAAAAAFAAkAAwACAAIAAQACAAQABwAJAAYABQABAAIA
BAAEAAYABgAIAAgACQAJAAQAAwAFAAQAAgAIAAwACwAHAAYABAAAAAYADAAMAAwADAAM
AA0ADQAOAA4ACwAHAAEA/v/+////AwAGAAQABAAEAAEAAwAFAAYABgAEAAIAAgABAAMA
BAAFAAYABQACAAAA//////7//v/+//3//P/8//z//v/+//3//f/7//z////7//v/+//+
/wAA/f/9//7//v///////f/8//n/+P/3//b/9//5//r/+v/7//v//f/+//z//P/8//z/
BAAEAPv//v8BAPz/+/8AAAIABQAIAAoADAAWAC0ANgA0AEkAXgBkAHAAcwBlAFsATAAv
ABAA/f/x/+X/3//f/9//3P/Y/9j/1v/T/9n/3v/W/9T/2v/d/+T/6v/p/+n/7P/s/+n/
5v/j/+T/5v/o/+z/5v/l/+n/6P/m/+b/5v/n/+T/4//l/+T/5v/o/+r/6//p/+n/6f/v
/+v/6v/q/+z/6f/p/+n/6f/p/+v/8P/w//H/8f/u/+7/8//y//P/9v/2//f/9v/y//T/
9P/2//n/+v/4//L/8v/8//7/+//9//7//f/6//z/AQACAAMABQAIAAgACAAHAAcACQAM
AA4ACQAJAAkACAAGAAUABQAGAAYABwAKAAoACwALAAcABgAEAAcACAAIAAUAAgAAAP//
/f/8//v/+f/+/wAAAwABAP3/+f/6//b/9P/y//n/+P/0//H/7//t//D/8P/w/+3/7v/y
//T/8//v/+//7v/s/+v/6f/m/+j/6//p/+3/7v/s/+v/6//s/+r/6//r/+v/6//r/+z/
8f/r/+X/4//h/+X/5v/n/+j/4//j/+f/6P/r/+j/7P/w/+v/6P/u//D/7P/q/+v/6f/k
/+j/6//s/+v/7P/y//f/7//u/+7/7f/t/+7/8P/x/+//7//s/+7/7//w//P/9P/y//D/
7//t/+z/7f/x//L/6//i/+b/6P/q/+z/7v/s/+v/6//q/+z/7f/s/+7/7f/t//D/8v/z
//T/9f/z/+//7//u/+z/7v/s/+z/6//p/+j/5//m/+n/6P/o/+n/6//q/+r/6v/r/+r/
6v/q/+j/6P/n/+f/5//o/+v/5//l/+X/6P/q/+n/6f/q/+r/6v/p/+b/5P/m/+j/6v/s
/+r/6f/n/+T/4f/h/+P/5P/n/+j/6f/q/+L/7v/z/+b/3f/e/+H/3v/i//H/9P/w//z/
DAATAB4ALgA9AEgAWgBkAF0AWwBXAEoAMQAUAPn/7//x//P/6//f/+D/6P/k/97/4//n
/9z/zP/Q/+D/4//c/+L/6f/r/+r/7P/r/+r/6f/q/+r/6v/s/+v/6//w//D/6//q/+n/
6f/r/+3/8v/0//P/8v/x/+//7f/t/+3/8//w/+7/7f/u/+z/7f/u/+//8//3//7/AAD7
//n/9P/y//b/9P/0//b/+P/5//j/9P/1//b/+f/9/wAAAAD8//7/BgAGAAEAAQAHAAcA
BQAIAAwADAAMAA0ADgAOAA4ADQAPABEAFAAWABMAEwATABIAFAATABMAFAASABMAFgAW
ABMAEQALAAgABgAJAAoACgAMAAoACQAJAAkACgALAAsABwAEAAIA+//8//v////+//v/
+v8CAAIA/v/7//n/9//5//r/+//5//T/9v/2//P/7//x//L/8v/y//H/7//y//X/8//3
//j/9f/z//L/8v/y//P/8//z//H/7//u//H/8v/x//T/9//3//b/9f/0/+//7f/v/+7/
8f/w//b//P/0/+7/8f/w//D/8P/z//P/8f/2//r//P/2//T/9//5//X/9v/4//n/9v/2
//f/9//1//X/8v/0//b/9v/4//j/+P/0//3/AwD4//j/+P/4//j/9//3//j/+P/1//P/
7//u/+//7//y//T/9v/4//r/+f/2//X/8//w//P/9P/3//n/9v/0//L/8P/x//D/8P/x
//P/8v/y//L/8P/u/+3/7P/o/+b/4//h/+T/6P/u/+3/7f/t//D/8v/v/+//8P/w/+7/
7f/q/+j/6v/s/+7/8P/t/+3/7P/q/+r/6//u//D/8P/w//D/8P/q/+j/8//y/+n/6P/n
/+L/4P/h/+j/+v8CAP7/EwAyADoAPQBKAFYAWgBfAGUAZwBgAE0ALgALAPv/AwAFAPf/
7//y/+7/7P/s/+X/6f/u/+L/4P/q/+X/5v/w//P/8f/0//T/8//y//H/7//u/+3/7v/u
//H/+f/8//n/+P/3//f/9f/1//j/+P/1//T/8//x/+//7//v//X/9//4//r//v/5//n/
+f/5//j/+f/9//z/+v/5//X/9P/7//z///8EAAQABQAEAAAA///+////AQALAA4ADQAS
ABMAEAAIAAUACgALAAoADgASABQAFgAZABgAFAAQAAsADAAPABMAFgAVABUAFQAUABUA
FQAWABgAFgAXABoAGgAXABUADwAMAA4AEQASABIADwAMAAoACQAMAA4AEAARABAADgAN
AAcAAwD//wAA/P/8//z/BQAGAAQAAwADAAMAAgAAAP7/+f/4//z//v/9//r/+//7//r/
+v/5//f/+v/3//P/9f/0//H/7//u/+7/8//5//7/AwD///3//P////z/+f/6//v//P/8
//z//P/5//n//f/+//3/+P/6//z/+P/0//n/+v/4//j/+//7//X/+P/6//r/9v/2//v/
///4//j/+f/5//n/+v/8//3//v////3/AAD+//7/AAAAAPr/+P/5//3/+v/5//j/9//2
//f/+f/8//7//P/5//T/8v/y//P/9//6//z//P/8//n/9//5//r/+v/4//b/9v/1//j/
+v/8//7/+//2//L/7//x//L/9P/2//T/8v/x//D/7f/s/+r/6f/u//L/+P/3//P/8//2
//j/8//x//D/7v/v/+//7f/s/+//8P/x//L/8f/x//D/7v/w//H/9P/2//P/8v/x//D/
+P/6//P/7v/3//7/8f/o/+T/5f/4/w4AEgASAB0ALAA+AE0AVgBWAFgAXQBnAGsAXABD
AC4AGwALAP//+f/3//P/6v/k/+j/7v/z//X/9P/y//D/8P/x//D/8v/1//X/9P/1//X/
9f/1//L/8v/y//T/8//z//j/+P/2//b/9v/3//n/+f/8//z/+//6//n/9//1//X/9f/7
//r/+v/7//7/+f/5//n/+f/3//n//v/+/wAAAQD//wAAAwAAAP//AAAGAAkACgAIAAYA
BgAIAAsADQAMAAcACAAOAA4ACQAJAA8ADwANABAAEgASABIAEwAVABQAEwARAA4ADwAR
ABIAFAAZAB4AIgAgAB0AGwAaABkAGQAbABoAGQAZABUAFAASABUAFgAWABYAFAATABMA
FQAWABcAFwAVABIAEAAJAAoACQANAAwABQAAAAQAAAAAAP///////wEAAgADAAEA/v8A
AAAA/f/6//v/+//6//3//f/8/wAAAwABAAUABgADAAEAAAAAAP7//f/7//n/+v/7//3/
AwACAP//AAABAAAA/v/8//r/+v/7/wAAAgABAPz//v8AAPj/9P/5//r/+P/4//v/+//2
//r//f/+//z//P8BAAUA///+//7//f/8//z//f/9//v/+//4//r//v8AAAQABgADAAIA
AgABAPv/+//+//7/+f/+/wEA//8IAP7/9P/3//r//f8AAAAAAQADAAQAAgD///r/+P/1
//X/+P/6//v//P/9//v//P///wEAAgD///z/+//5//v//P/9//7//P/4//X/8//z//L/
8v/y//P/8v/y//L/9P/0//P/8//w/+7/7v/n/+r/7f/z//j/8v/x//H/8P/z//P/8f/w
//H/8v/z//T/9P/1//X/9P/y//H/8v/y//P/9P/1//b/7v/2//X/8P/z//r/8//q/+r/
7f/w//T//v8QAB0AIgAqADsATABWAF4AYQBfAFsAXgBbAEQAJwARAAEA7f/p//P/6v/c
/9z/3v/h/+v/9v/0//D/8P/t/+r/7v/v/+n/6v/v/+//7//v//H/8v/z//b/9v/3//3/
/v/6//j/9v/1//f/9//6//r/+f/4//f/9f/3//f/9//9//n/+P/4//r/+P/5//r/+//4
//f/+f/2//b/9//1//b//v/+/wAABAAGAAcABgACAAIAAgAEAAcACgAKAAYACAAOAA4A
CQAJABAAEQAQABQAFAAUABQAFQAWABQAEgAPABEAFQAaAB4AHAAdAB4AHgAbABcAFAAS
ABUAFwAbABwAGwAbABcAFgAVABcAFwAWABYAFAATABMAEgASABIAEQAQAA4ADQAHAAYA
BQAJAAgABQACAAgABgAEAAMAAwADAAEAAAD///v/+//+/////f/6//v/+//6//r/+f/3
//r//P/5//z//P/4//X/8//y//P/9f/2//f/9//3//j//f/6//f/+P/5//b/9P/y//D/
8P/x//b/+P/7//j//P8AAPn/9P/4//j/9//2//j/9//w//L/8//y//H/8v/4//3/+f/6
//z//f/3//T/8v/v//H/8f/u//D/8//0//f/+P/6//r/+//7//n/+/8AAAIA+//+////
+//2//b/9f/y//j/8P/x//L/8//0//X/9f/2//b/+f/5//f/+P/1//X/+P/6//n/+P/3
//P/8v/z//P/8v/0//L/8v/x//L/8v/y//L/9P/0//X/9//0//D/7f/q/+v/6v/q/+r/
6v/q/+n/6f/s/+7/8v/v/+3/7f/w//L/7//v//D/8P/w/+//7P/q/+j/6P/o/+j/6//t
/+7/7v/t/+3/7//w/+//7v/t/+z/7v/w/+3/6P/n/+j/5//m/+L/4f/o//b/BAAOABkA
JgAwAD0ASgBMAE4ATQBLAEkAQAAvABoAAQDv/+n/5//h/9X/0P/U/+D/6P/l/+H/5P/i
/9b/2v/t/+b/3v/r/+f/3v/k/+f/6v/t/+v/6v/p/+r/6v/r//H/8v/v/+7/7f/t/+v/
6f/q/+j/6v/s/+7/7//t/+3/7f/z//H/8P/w//L/7f/t/+3/7f/t/+//9P/0//X/9//2
//j/+//4//f/+P/3//f/9f/w//X/+P/9/wMABAACAPz//P8EAAYAAwAFAAcABQABAAIA
BgAIAAoADQAPAA4ADQALAAwADwATABYAEwATABMAEgAUABMAEwAUABIAEQASABAAEQAR
AA0ADAAKAA0ADgAOAAwACAAFAAMABQAIAAsADQANAAwADAAHAAMAAQAEAAIA+//2//r/
9v/3//f/+P/5//v//P/9//v/9//4//f/8//z//X/9v/2//X/8//w//L/8//x//X/9v/1
//X/9v/4//b/9//3//f/9f/z//L/9f/x/+3/7f/t//L/9P/2//j/8v/v//D/7v/y//D/
9f/6//L/7v/z//T/8//y//T/8//u//L/9f/2//T/9P/5//3/+P/4//n/+f/3//b/9v/1
//P/8f/s/+z/7//y//f/+v/5//j/+P/3//T/9f/5//r/AwD+//7//P/6//j/9v/1//X/
9v/2//j/9//0//T/8f/x//T/9v/0//T/9P/x//T/9//5//r/+f/2//X/8//y//L/8v/y
//H/7v/s/+v/7//w//L/9P/y//D/7//u/+3/7P/q/+n/6f/q/+3/6f/l/+X/6P/q/+n/
6//u//D/8P/v/+z/6v/r/+z/7f/u/+3/7f/s/+r/5//n/+n/6v/u//D/8v/0/+r/7v/z
/+7/5//s/+3/5v/s//H/8v/+/wIAAgAXACgAKAA1AEgATABcAG0AZQBfAF4ATQA6ACEA
CQABAP//8//j/+T/7P/i/9j/5f/5//r/8v/w//D/7//w/+7/8f/3//L/8//x/+//7f/v
//D/8f/0/+//7//0//T/9P/0//T/9f/z//H/8v/w//L/8v/y//H/8//z//P/+f/6//r/
+//+//f/8//v/+v/7//1//7/AgD+//3/+f/4//3//P/9/wAAAQADAAMAAAD///7///8B
AAYABgACAAQACwAMAAgACQAMAAsACAAKAA0ADgAPABEAEwASABEADwAPABEAFAAWABUA
FQAVABQAEgARABEAEgATABUAGQAaABQAEQAKAAYACwARABUAGAAVABAADAAJAAkACgAL
AAsADAAMAA0ACQAFAAMABgAEAAIAAAAHAAYAAAD9//v/+f/7//z//f/7//r//P/8//n/
9//5//r/+v/3//X/8v/0//T/8f/0//T/9f/3//r//v/7//v/+v/5//f/9//4//3/9//z
//P/8//1//b/9//4//j/+f/+/wAA/P/0//P/8v/v/+7/9v/6//r/+v/9//3/9f/4//r/
+v/4//j//f8BAPr/+v/7//v/+P/4//n/+f/5//n/9v/4//j/+P/6//r//P8EAP7/+v/4
//b/9P/3//n//P/+//3/+//3//b/8v/x//P/9P/1//b/9//1//X/9//4//j/+P/2//b/
9f/z//L/8f/w//H/8P/w//H/7//u/+7/7v/s/+r/6f/o/+v/7v/w//P/8f/w//H/6//s
/+3/8f/0/+7/7f/t/+z/7v/v/+7/7v/u/+7/7v/u/+//8f/y//L/7v/r/+r/6P/q/+z/
7v/w/+b/3P/l//L/7//w//f/8v/o/+3//v8IAAYAEAAdACoAPABHAFAAaAByAGkAYwBj
AFgAOQAWAAEA//8BAPv/8f/x/+7/6P/m/+z/7f/h/9z/5v/s/+r/7//0//L/7//v/+7/
8//z//P/8//u/+z/6v/q/+v/7f/0//b/8//y//H/8f/z//X/+v/8//r/+P/2//P/8//z
//P/+f/1//T/9P/2//T/9f/2//f/9//5//7//v///////P/8//3/+v/5//r/+//9//3/
+v/6//r//P///wYACAAGAAoADwAOAAgABwAKAAkABgAIAAsADAANAA8AFQAWABcAFwAW
ABcAGQAaABYAFQAUABIAEQAPAA4ADgASABUAGgAcABkAFwARAA4ADgARABIAEgARAA4A
DAALAAkACgALAAsADQAMAAwABwAGAAUACQAIAAEA/P8AAPz/+//7//z//f8BAAIAAwAB
APr/+v/4//P/8v/1//f/+P/7//v/+v/+//z/+f/8//z//P/7//v//P/6//n/9//1//b/
9//5////+f/1//X/9f/2//b/9v/2//P/8//3//j/+v/2//n//P/1//D/9P/0//b/9v/5
//n/9f/4//r/+v/1//T/+P/7//n/+v/8//3/+v/6//v/+//9//3/+v/8//v/+v/7//r/
/P/8//3//f/x//P/+v8AAAIA///+//3//P/2//P/8f/u/+//7//t/+7/8P/z//n//v/+
//7//v/7//f/9f/y/+7/8//0//f/+f/6//r/+v/6//f/8v/u/+v/7f/u//D/8v/v/+7/
7v/u/+7/7v/t/+3/7f/u//H/7f/p/+n/7P/u/+3/7f/u/+7/7//v/+3/7P/q/+r/6v/q
/+z/7f/t/+z/6f/p/+v/7P/s/+z/7P/s/+T/4v/n/+j/4//o//P/7v/s/+v/7P/2/wQA
FAAfACAAJgA3AEgATgBcAG0AawBdAFwAXQBGACkAFwAFAPP/7f/p/+b/7P/y/+7/5f/j
/+T/4v/g/97/2//k/+7/7f/t//D/8v/x//D/7//t/+z/6//s/+n/6f/u/+7/6v/q/+r/
6//s/+3/8f/y//L/8v/y//H/8//z//P/+f/5//j/+P/6//b/9f/0//P/8P/x//X/9P/1
//f/9v/4//v/+P/3//j//P///wAA/v/8//r/+v/7//7//v/6//z/BwAKAAgACwAOAA0A
CgAMAA0ADAALAAsADwAQABEAEQAPAA8AEAAQAA8AEQATABQAEgARABEAEgAQAA8AEAAO
AA0ADQAJAAgADAARABQAFgAVABIAEAAPAAsACgAJAAcABQAEAAQA///+//3/AQAAAPz/
+v8BAAAA+//5//j/9//1//T/8//v/+7/8v/0//P/7//v/+7/7P/u/+//7//0//P/7//x
//D/7//v//D/8v/v/+//7v/t/+z/6//r/+//6f/j/+H/3//l/+r/7//0//D/7//y//L/
7//q/+z/7v/q/+b/6//s/+7/7v/x//H/6f/s/+7/7v/q/+r/7//z/+z/7P/t/+3/7v/u
/+//7//t/+3/6v/s/+v/6v/r/+r/6//s/+7/7//s/+3/8f/y/+v/7v/v/+v/6f/q/+r/
6P/0/+T/3v/j/+b/6f/s/+v/6//s/+z/7v/t/+r/6v/o/+f/6f/q/+z/7P/s/+n/6v/t
/+//8P/x//D/8f/x/+3/6v/n/+T/5P/i/+H/4f/j/+L/4v/i/9//3v/e/97/4P/i/+P/
5f/k/+T/5v/h/9v/2f/a/9r/2P/Z/9v/3P/a/9n/1v/U/9b/2P/a/9z/2v/Z/9f/1P/V
/9X/1//Y/9r/2v/a/9r/4v/o/9//1P/b/+D/1f/U/9z/2f/Y/+L/7P/w//n/CgASABcA
KABAAEoARQBFAEUANgAhAA4A+//n/9v/1f/J/8X/yv/G/8L/yv/R/8v/xv/K/8r/yv/N
/9L/zv/N/9P/1v/Y/9f/1v/V/9b/1v/W/9j/0v/R/9X/1P/U/9T/1P/V/9b/1//b/9z/
5v/a/w==
         </WaveFormData>
      </LeadData>
      <LeadData>
         <LeadByteCountTotal>10000</LeadByteCountTotal>
         <LeadTimeOffset>0</LeadTimeOffset>
         <LeadSampleCountTotal>5000</LeadSampleCountTotal>
         <LeadAmplitudeUnitsPerBit>4.88</LeadAmplitudeUnitsPerBit>
         <LeadAmplitudeUnits>��V</LeadAmplitudeUnits>
         <LeadHighLimit>2147483647</LeadHighLimit>
         <LeadLowLimit>268435456</LeadLowLimit>
         <LeadID>II</LeadID>
         <LeadOffsetFirstSample>0</LeadOffsetFirstSample>
         <FirstSampleBaseline>0</FirstSampleBaseline>
         <LeadSampleSize>2</LeadSampleSize>
         <LeadOff>FALSE</LeadOff>
         <BaselineSway>FALSE</BaselineSway>
         <ExcessiveACNoise>FALSE</ExcessiveACNoise>
         <MuscleNoise>TRUE</MuscleNoise>
         <LeadDataCRC32>3758819348</LeadDataCRC32>
         <WaveFormData>
+v/6//r/+v/2//T/8v/w//L/8v/y//L/9f/4//v//v/9//z/+//6//z//v8AAAIAAQAA
AP///v/8//z//P/8////AgAFAAgACQAKAAsADAAKAAoACgAKAAgABgAEAAIAAAAAAAAA
AAAAAAAA///8//v/+v/4//T/8P/u/+7/7v/t/+z/6//p/+j/5//n/+b/6v/s/+7/7//x
//L/8P/w//D/8P/v/+//8f/y//P/8v/y//H/7v/q/+b/5P/j/+P/5P/l/+b/5//q/+r/
6v/r/+3/7P/q/+j/5P/i/97/2//b/9z/3//g/+H/4v/k/+f/5f/k/+P/4//o/+j/6//r
/+z/7P/q/+3/6f/q/+7/4P/a/+j/7//v/+3/4f/b/+T/8f8AAAwAFwAqAEcAVgBRAEgA
UQBdAFgASgA7ADAAKwAgAAUA7v/1/wkAEQAPAAkA///y//X/AgAJAAUA/f/3//P/6//m
/+r/7f/v//H/8P/s/+v/7P/q/+r/7v/u/+z/7P/r/+v/5v/p/+j/6f/n/+f/6v/q/+b/
5f/l/+X/6v/u/+7/7v/t/+z/6//q/+3/7//3//n/9P/x/+z/7f/w//H/8v/3//v/+P/2
//b/9P/x//T/+f/8//z/+v///wEAAgACAAIAAQADAPz//f///wAABQAGAAkACwANAA4A
DgASABMAFQAOAAsACgAHAA0AEgAWABoAFwAVABcAEgAUABcAGAAZAB0AGwAaABgAFAAR
AA8ADwATABMAEwATABAADwAMAAsACQAHAAcABwACAAAA///5//v//v/7//j/+v/6//r/
9v/4//r//P/5//z//v///wAA/P/5//f/9v/0//P/8//2//T/8v/w//D/7//u/+//7v/0
//P/+f8AAP//+//8//n/+P/6//r/+f/3//X/8//y//T/8f/0//T/8v/w//T/9//8//3/
AAADAP///v8AAP7//P/7/wEAAAD9/wAABAAEAAAA//8AAP//BAAHAAoADgANAA0ADQAM
AAwACwALAAsABgAEAAIA/v/z//T/+f/8////AgD///r/+P/2//j/+P/5//r/9//2//b/
9v/1//P/8f/v//L/9P/2//j/9v/1//T/9P/z//L/8v/y/+3/6//q/+j/6//q/+7/7//t
/+r/6f/o/+f/5//m/+X/6P/p/+r/6v/o/+f/6f/o/+X/5P/k/+T/5f/n/+n/7P/t/+z/
6v/o/+f/5//m/+T/4//j/+b/5v/n/+f/5P/k/+r/4//j/+r/6P/k/+j/6v/j/+f/8//1
/+3/6v/x/wIAEgATAB4AOQBEAEMASABLAEkAQgA6ADkALgAZABIAGQAQAAEA///9//f/
AwAFAPT/+f8GAP///f8DAPv/6//n/+z/7v/v/+//7//t/+j/5v/m/+T/5v/s/+7/6//q
/+j/5//l/+n/6f/r/+v/7f/y//T/7v/t/+3/7f/s/+7/7P/q/+j/6P/o/+j/7P/v//j/
+//3//P/7f/t/+//7//v//P/+v/4//f/+P/2//P/9v/7/wAAAAD+/wMAAwACAAAA/v8E
AAkABQAJAA0ADgATABQAEgARABAADgAPABQAFgAZABYAFQAWABUAEgASABEAEAATABcA
HwAgABwAGwAYABUAHQAdAB4AHgAaABUAEQAPABMAEwATABMAFAAVABQAFQATABEAEQAR
AAsACAAGAP////8CAP///P/+/wAAAgAAAP3//P/7//X/9f/2//b/9v/1//P/8v/y//X/
9f/2//r/+P/2//T/9P/y//L/9P/0//f/9f/6/wAA+//1//T/7//v//L/8//z//L/8f/w
//D/8//z//n//P/3//T/9//5//z/+//8//3/+//8/wAAAAD+//3/AwACAP//BAAKAAwA
DAANABAAEQAOAA0ADAAMAAsACwALAAoABwAFAAQAAwAIAP7/8v/2//r//v8CAP7/+v/5
//j/9//0//L/8P/t/+r/6P/m/+r/7f/w//P/9v/4//r//P/4//P/7v/q/+r/7P/v//L/
8f/x//L/8v/w/+z/7f/r/+v/6P/n/+b/6P/p/+n/6f/p/+n/6f/o/+T/4//l/+T/5v/m
/+f/6P/m/+X/5P/k/+P/4v/g/97/4f/l/+j/6v/o/+f/6f/o/+r/6f/l/+T/5v/p/+n/
5v/i/+D/6P/u/+//7//t/+3/5f/q////CAAMACMANAA5AEIAUQBcAFkAUwBUAFIATwBC
ACsAEgALAAwA///z//n//f/7//3//v/5//j/9f/x//P/8//x//P/9v/z//P/8v/x//D/
7P/r/+z/6f/q/+//8P/v/+7/7P/r/+r/7//w//P/8f/x//T/9P/v/+//8P/x//H/8v/v
/+z/7v/u/+7/7v/x//H/9//3//b/9f/y//X/9//3//f/+//9//r/+P/4//r/+f/+/wUA
BgACAPz//f8EAAgACwAOAA8AEQAKAAsADwAQABUAFgAWABcAGAAYABcAGgAaABsAHAAf
ACQAJwAjACIAIAAeACEAIwApACgAJAAjACAAHQAfAB0AHAAaABgAFQATABMAFwAZABsA
HQAaABkAFgAVABAADQAMAAsACQAIAAgAAwAGAAoACAAGAAQABAAEAAAAAwAEAAUAAQD+
//z/+f/2//j/+f/7//7//f/7//r//P/8//r/+P/4//n/+v/9//7//f/5//z/AAD8//f/
9//z//X/+v/9/////v/9//z//P/+//3/AgAEAAAA/v8CAAUACAAHAAgACQAKAAwAEQAS
ABEAEQAYABgAEwAWABoAGgAYABcAGAAXABMADwALAAgABQAHAAoACAAGAAQAAgAAAPz/
+//6//r/+P/3//b/9f/0//T/9P/1//X/9f/1//j/+P/4//j/+f/5//n/+v/2//T/8//y
//L/8//1//b/8//w//L/8f/x/+7/7f/s/+7/7//v/+//7v/t/+z/6v/r/+v/7v/u/+z/
6v/p/+j/6f/p/+n/6v/q/+r/6f/o/+b/5//n/+b/5//n/+r/6v/v/+//7P/s//L/7f/r
/+7/6v/m/+r/8P/3//P/7f/r/+//9P/7/wYAFgAnADwAUQBcAFkAXABpAGsAYABcAFcA
TgBHADIAHQAWAA8AAwABAAcACQAHAAoACQACAP3///8DAP//9f/v/+7/8P/x//H/8f/z
//L/9P/4//H/8P/z//L/9P/0//P/8//v//P/8//1//H/8f/0//T/8f/x//L/8//2//j/
9v/0//b/9v/2//b/+P/5/wAAAQD9//v/9//5//n/9//1//f//f/8//z//v/9//v///8F
AAoACgAIAA0ADQAMAAoACAALAA8ACgANABAAEAAUABQAFwAZABsAHAAeACIAIwAlACIA
IQAiACEAHgAeAB0AHAAfACEAJwAmACYAJwAmACUAJwAlACQAIgAkACMAIwAlACMAIQAf
AB0AHQAdABsAGwAVABEADwANAA4AEAATABEAEAASAA4ACgAGAAQAAgD8//n/+P/3//H/
9v/8/wEABgAGAAUABQAGAAQAAQD//wAA///8//n/+P/6//r//P/8/////f8CAAgABwAD
AAQAAQD+/wAAAAD//////////wAA/v/7//7//v/7//j/+//9/wIAAwAGAAkABwAGAAgA
BgAJAAsAFAAWABAAEgAVABQAEQARABMAEwAQAA8ADgAOABEAEwAVABYAEwARABAADwAE
AAYABgACAAAA/v/8//7//v8BAAQA///6//b/8v/1//j//P8AAP3/+//5//f/+//8//3/
/v/+//3//P/8//X/8v/w/+7/6//p/+j/5v/q/+z/8//3//X/8v/x//D/8P/x//H/8f/w
/+//7v/s/+3/7f/w//D/8f/w//D/8P/u/+3/7P/s/+z/7P/r/+r/6v/r/+v/6v/m/+X/
5//m/+v/6//o/+j/9P/x//P/+P/4//j/+P/w/+f/5//l/+n/9f/4//f/+P8EAB8ANgBF
AE4AVQBYAFsAaQBuAGgAYQBUAEkAPgArABgAFQANAAUABQAJAAcABAAHAAYAAwABAPn/
9//5//f//P/+//////////3/+P/2//b/8f/w//P/8v/2//j/+f/7//X/9//1//X/9f/1
//j/+P/y//H/8f/x//H/8v/v/+z/8P/0//j//P/5//f/+//5//v//f/9/wMAAQD///3/
//8GAAQAAwAEAAEA/f///wMABwAGAAMABwAIAAgABwAGAA4AFQATABkAFQASABMAEAAV
ABcAGQAaABwAIAAhACMAHwAfACEAIQAkACgAKwAuACwAKwAuACoAJwAlACEAHQAlACUA
JgAmACYAIwAhACEAJQAnACkAKwAkACEAHAAZABQAEQAQAA8ADQAMAAwABwAIAAwACgAI
AA0AEAATABIADQAKAAcA//8CAAQABQAGAAQAAwADAAQAAwABAAAAAgABAP7/+//6//3/
/v8BAAIABAABAAUACgAFAP///v/5//f/+v/7//v/AAAFAAoAEAALAAMAAQD8////AAAH
AA0ACgAFAAIA//8BAAIABgAGAAUABQAMAAwAAwAEAAYABAAFAAcACwANAAwACwAKAAoA
DQAPABEAEgASABEAEQARABEAEgATABIAEwATABMAEgALAAgABgAEAAsAFgAUABIAEAAO
AAoABgAFAAQAAwAAAP7//P///wAAAgAEAAEA/f/5//X/9//4//n/+v/8//v/+v/6//n/
+v/8//7//////wAAAAD7//b/9v/z//P/8v/z//T/9v/3//f/9//1//X/9f/0//b/9//7
//z/+v/4//f/9v/0//P/8v/y//H/8P/u/+z/7//x//L/8v/z//P/9v/2//j/9//z//L/
/P/3/+v/8P/6//b/+P/+//3/+f/1//H/7f/0/w0AFgASADEAVABZAFoAWwBWAFkAXQBU
AEQANwAoABkACgD9//z//f/3//P/8f/t//P/+P/1//L/8f/x//f/9f/v/+3/6v/l/+P/
4P/d/+H/4P/i/+b/3//e/+H/4P/i/+L/4f/h/9v/3f/b/9v/3P/d/+H/4v/g/+H/4//l
/+X/5v/j/+D/4P/g/+D/4P/g/9//5P/j/+P/4//h/+X/6f/r/+3/8//y/+z/5//k/+b/
5//u//f/9//y/+v/6//v//L/9P/2//j/+//1//f/+P/4//z//P8BAAMABQAGAAUACAAI
AAkABQAFAAcABwAFAAYABgAGAAcACQAPAA4ADQANAAsACQANAA0ADgAOAAoABwAFAAUA
BQADAAEA//8BAAUABwALAAUAAQD///3//P/8//3/+f/2//j/9P/w//D/8P/w/+z/7v/w
//L/7//s/+z/6//q/+n/5//m/+b/5//n/+j/7P/t/+z/6//s/+z/7P/u/+7/7f/p/+z/
8P/r/+X/5P/f/+L/6P/s/+//7f/r/+n/6P/q/+f/6v/q/+r/6v/w//X/8//v/+3/6//p
/+r/7v/u/+//8f/6//z/9//6//7//v//////AQABAP///////wAAAgADAAQABAADAAEA
AAD///v/+v/5//b/8//t//D/8P/w//D/8P/t/+r/6v/q/+z/6v/p/+j/6f/q/+z/7v/t
/+3/7f/t/+v/6v/p/+j/6v/p/+j/6P/j/+D/3v/c/97/3//h/+L/4//i/+b/5//l/+L/
4f/g/+D/4f/h/+H/4//j/+P/4v/g/9//4f/g/9//3v/e/97/3v/d/9z/3P/f/+D/4P/g
/93/3f/c/9r/2P/X/9n/2P/c/93/2//c/9z/6f/r/+D/2v/a/9r/3P/j/+P/2//Z/+P/
7P/z//r/BgAXACwAQQBEAEEARABJAEUAOgAwAB8AFAATAAwA+//0//f/9//x//H/+/8B
APT/4//q//n/7//h/+X/6//p/+z/6f/p/+j/5//n/+T/5P/m/+T/5P/o/+j/5v/k/+H/
3//g/+X/5v/p/+X/5f/o/+j/5f/l/+b/5//l/+b/4//g/+L/5P/m/+j/6//t//X/9//0
//H/7P/t/+3/7f/t//H/9f/y//D/8P/t/+n/6//v//b/9v/0//n//f/+//7//v///wMA
/v8BAAMABAAJAAoACQAJAAkACAALABAAEgAVABIAEQASABEAEwAWABgAGgAZABkAHQAa
ABYAFQASAA8AEgARABEAEAAQAA8ADwARABMAEwATABMADgALAAYAAwAAAP//AAABAAIA
AgADAP///f/+//n/9P/3//j/+f/2//b/9v/2//H/7//w//D/8P/u/+3/7f/u//D/8f/z
//j/9P/w/+z/6v/s/+7/8v/0//L/7f/v//L/8//x//T/8//w//L/8v/x//D/7//u/+7/
8v/x//b/+P/0//D/8v/z//T/8//0//X/+v/+/wUACAAFAAMACAAGAAEABAAIAAgACQAJ
AAsACwAKAAkACAAIAAYABQAEAAIAAQD9/wAA///4//j/+P/4//j/+f/2//b/9v/y/+7/
6//o/+r/6v/r/+z/7//x//P/9f/z//D/7f/q/+7/7//w//L/7v/s/+v/6v/p/+n/6v/q
/+v/6v/u/+//7P/o/+b/5P/g/9//3f/b/97/4f/k/+b/4//j/+b/5v/l/+T/5P/k/+T/
4//i/+L/4v/i/+H/4P/e/9//3//e/9//4f/m/+j/6v/p/+X/5P/a/93/5//m/+D/5P/k
/97/1f/T/9n/6f/p/+D/8/8QABgAHQAyAEEASABNAFQAWQBZAFgAUgBBADQAMQAkAA8A
CgALAAMA+//7//f//f8IAP3/8v/x/+//7f/z//P/8f/u/+v/6//q/+n/6f/m/+b/6P/n
/+r/8f/0//H/8P/u/+3/6f/t/+3/7//q/+n/6//q/+n/6f/q/+v/7f/w/+//7v/w//D/
8P/w//D/7//0//P/8f/v/+v/7f/x//P/9f/7//z/+P/1//T/8//x//X/+/8EAAYABgAN
AAoACAAFAAIABAAHAAEAAwAJAAwAEwAWABUAEwARAA4AEAAWABkAHQAbABsAHQAdABsA
HAAcABwAHQAfACUAJAAhAB8AGwAXABsAGwAcABwAGgAXABUAFQAaABsAHAAdABoAGQAW
ABUADQAJAAcABQAHAAgACgAHAAcACgAHAAQAAgAAAP7/+P/7//z//f/5//f/+P/4//j/
+v/5//n/+v/3//X/9P/2//T/8P/s/+r/8f/2//3/AgAAAPv//f8AAAAA+//7//f/+v/+
/wAAAQD+//v/+P/2//f/9f/5//r/+P/2//r//f/+//3//v///wEAAgAGAAYABAADAAkA
CAADAAYACgAKAAwADQAQABEAFAAVABYAGAAWABMAEAAMAAUA///6/wMACAADAAAA/f/6
//z/+v/7//z/9//y/+7/6v/s/+7/8f/0//X/9f/1//X/9P/0//T/9P/2//X/9P/0//P/
8v/y//L/7//t/+z/6v/r/+r/7v/v/+3/6v/p/+j/5//n/+b/5f/n/+n/6//s/+v/6//u
/+7/6v/o/+f/5v/l/+X/5f/m/+j/6P/n/+b/5P/l/+X/5P/n/+n/7v/w/+7/6//l/+L/
7P/x/+n/5P/u//T/7P/o/9//0//h//v//f/2//n/CgAeADEARABJAEwAUwBcAGEAZwBo
AGYAWwBCACkAHgAZABAA///3////CQALAAMABAAJAAQA///7//f/9f/5//f/7v/w//H/
8f/x//H/7v/u//D/7P/s//D/8P/v/+7/7P/r/+z/8f/y//X/8f/x//T/9P/w/+//7//v
//P/9v/1//T/8v/y//L/8v/y//H/9v/1//j/+f/4//3//f/7//n/+/8BAAAAAAACAAEA
//8DAAkADQAMAAkADQAMAAwACwAKABAAFQARABUAFAASABQAEgASABMAFAAUABIAFgAX
ABkAGwAfACUAKQAnACYAJAAiACIAIwAoACYAJQAlACMAIQAmACUAJQAkACMAIQAgACEA
IQAhACEAIQAaABcAEgAPAA4ADwASABUADgAKAAcA/////wIA///8////AAABAP7/AAAA
AAAA+//7//z//P/8//r/+f/5//r//P/9////BAAEAAIAAAAAAP7//P/8//r//f/7/wAA
BgAGAAEAAQD9//n/+v/5//f/+v/7//z//v8AAP3/AAAAAPv/+P/7//3/+//5//n/+f/8
//7/AwAEAAIAAQAHAAYAAAACAAUABAAFAAUABwAHAAcABwAHAAgACwANAA8AEAARAA8A
DgANAAcABgAFAAIABQAHAAkACgARAAQA/P/+//7//v/+/////v8AAAIAAAD8//n/9v/y
//D/7//u//L/9f/4//v/+v/6//r/+v/4//X/8v/w/+//8P/y//T/8v/x//H/8P/x//D/
9P/1//P/8P/v/+7/7v/v/+//7//r/+n/5//k/+b/6f/v//L/8P/u/+3/7P/p/+f/5f/k
/+r/7P/t/+7/8P/x//H/8P/q/+f/5//k/+r/6//p/+r/6v/z/+//7P/0//j/8P/o/+n/
6//r/+n/6f/y////AAAEABsALgA/AEwAUQBSAFcAXwBkAGQAWQBIADMAHAARABQACwD/
////AQAJABMAEgAJAAwADwAJAAEAAQD5/+//6P/r/+3/7v/v//L/8P/x//T/9P/2//z/
/v/7//j/9P/x/+3/8f/x//P/7//v//L/8v/x//P/9v/5//j/+v/4//b/8v/w/+7/7P/r
/+v/8f/x//P/8//x//X/+v/7//z/AQADAAAA/v/+//z/+f/8/wEABAAEAAIABwAJAAoA
CgAKAAsADwAKAA0ADAAMABAAEAAUABUAFgAWABkAHgAgACMAHwAdAB0AGwAZABoAGgAa
ABwAHQAiACAAHgAdABoAFwAdAB0AHgAeAB0AGwAaABsAGwAbABsAGwAWABUAEgARAAwA
CQAIAAcACQAMABAADwANAA4ACQAEAAIAAgACAP7/AAAAAAAA+//6//r/+f/4//r/+f/5
//r//f/9//7/AgD///r/9f/y//L/8v/0//T/+f/3//z/AgAAAPv/+//3//T/9v/2//X/
9//3//f/+P/7//n//f/+//7//P8AAAMA///7//n/9//1//T/9v/0//b/9////wAA//8E
AAoADAAGAAEA/v/5//z//f/+/wAABQAHAAkACgANAA0ADgAPAA4AEAASABIAEAAPAA4A
DAAGAAQAAwACAP//+P/5//r/+//8//3//P/+/wAA/f/6//j/9v/z//L/8v/y//H/8f/x
//H/9P/0//T/9P/1//X/9f/2//H/8P/w//D/8v/z//X/9v/0//L/9f/1//H/7P/p/+b/
6P/p/+n/6f/r/+3/7//w/+7/7f/v/+7/7f/s/+z/7P/q/+n/6P/o/+j/6P/n/+b/5//p
/+r/6v/q/+v/7//w//D/7//r/+r/6P/t/+3/5v/k/+b/6v/s/+X/3f/f/+P/5f/u//3/
DAAUACMAOABBAEIAQwBEAEkATQBOAEwAPwAqAB0AEgABAPb/9f/3//3/BQADAPf/+v//
//b/8/8BAPn/6//1//H/5P/p/+3/8P/z/+//6v/o/+j/5v/o/+7/8P/u/+z/6f/n/+L/
5f/k/+X/5f/n/+z/7v/t/+3/7v/v/+3/7v/r/+j/6P/o/+j/6P/p/+n/7//v//D/8f/w
//X/9v/1//T/9//4//T/8f/w//H/8f/3///////8//f/+f/9/wAAAgAEAAMABQD+////
AQACAAcACAALAA0ADwAQAA4AEgATABUAFQAVABcAFwAYABoAGwAcABkAFwAZABQAFgAX
ABYAFQAYABcAFwAWABYAEwARABEAFQAVABUAFQAUABMAEAAPAAkABwAHAAcAAwAAAP7/
9//4//z/+v/4//z//v8AAP7/+//6//n/8//1//b/9v/2//X/8//y//L/8//z//T/+P/5
//j/9//4//X/9P/1//T/9P/v//H/9P/1//H/8v/v//P/+P/7//3/+v/3//T/8v/1//P/
9//4//T/8v/2//n/9v/z//L/8f/z//b//P/+//v/+/8CAAIA//8CAAYABgADAAMABQAF
AAUABQAFAAYACAAJAAoACgAMAAsACwALAAcABgAFAAIACwALAAoABgACAP7/+v/7//j/
+P/4//X/8v/w/+7/7v/u/+//8P/x//H/8f/x//P/9P/1//b/9f/z//H/8P/v/+7/7v/u
/+3/7f/u/+7/7//u//L/8//v/+z/6//q/+f/5//m/+X/4//j/+P/4v/j/+P/5v/m/+j/
6P/p/+r/5v/l/+T/5P/o/+j/5//m/+T/5f/l/+T/4v/h/+P/4v/n/+n/6P/q/+T/5//v
/+z/5P/s//D/6P/r//H/5//l/+v/7P/z/wAABAAXAC4AOQBGAFEAUgBXAFcAUgBWAFMA
QAAtACAADwD+//v/+f/v/+v/+f8JAAwACQAEAP//+//1//f////9//D/7f/t/+z/6//u
/+7/8f/2/+7/7P/u/+z/7f/u/+7/7//q/+3/7P/t/+z/7f/x//L/7f/t/+7/7//x//T/
8//y/+//7P/p/+b/7f/x//v////8//n/9P/1//r/+//8/wEABAAAAP3//P/5//X/9//7
/wIAAgAAAAUABwAIAAgACAANABEADAAPAA4ADgASABIAEwATABMAEgATABgAGgAdABoA
GQAaABkAGgAcAB0AHgAgACEAJgAkACAAHQAYABMAHAAfACMAJgAhAB0AGgAZABoAGQAY
ABcAFgAXABYAFwARAA8ADwAPAA0ADAAMAAcABAAGAAIA/v/+//7//v/6//r/+v/6//X/
9v/4//n/+v/5//f/9v/2//P/8f/w//L/9f/2//f/+v/6//r//P/8//v/9//6//7/+f/z
//L/7f/w//b/+v/9/////////wAA/P/3//j/9v/4//j//v8DAAUAAwADAAMABQAGAAoA
CgALAAsAEgASAA0AEAAUABQAEAAPABAADwAOAA0ADAAMAAcAAwD///r/AwAPAAQA/v/6
//b/8v/0//T/9//6//n/9v/0//L/7//u/+7/7v/w//H/8v/z//P/8v/x//D/8f/x//H/
8v/u/+z/6//q/+r/6//t/+7/6v/m/+f/5f/k/+L/4v/i/+b/6f/r/+3/6//p/+f/5P/k
/+X/6f/q/+f/5v/m/+b/5f/l/+X/5v/o/+j/5//m/+j/6f/p/+j/4//h/+L/4P/k/+X/
4//k/9z/0f/b/+z/8P/w//L/8P/t/+f/6f/t//H/9v///wgAGAApAD4AVQBeAF0AXgBd
AF8AYABWAEUANgApABgADwAQAAkAAQABAAkAAwD3//T/+f/6//v///////n/7//r/+z/
7v/v/+//7//t/+j/5v/m/+X/5v/r/+z/7v/u/+3/7f/t//P/9f/5//P/8f/y//D/7//v
//D/8f/x//L/7//s/+3/7v/v//D/8v/z//r/+//6//n/9v/5//j/9//2//n/+//4//b/
9v/y/+//8v/3/wAAAgACAAkACAAIAAcABgAJAA0ACAALAA4ADgASABIAFQAXABkAGgAc
ACAAIQAjAB8AHQAdABsAGQAaABoAGgAdAB8AJQAkACMAIwAhAB8AIgAhACEAIAAgAB0A
GwAbABwAGwAaABkAGAAXABQAEwARAA8ADwAPAAoACAAHAAEAAwAGAAMAAAADAAQABQAC
AAAA/v/8//X/9v/4//n/+v/7//v//P/+//z/+//7//7/AQAAAP//AAD8//r/+v/4//z/
+/8BAAgAAwD9//z/9//5//z//f/9/////////wAAAAD9/wAAAAD9//r//f///wAA//8A
AAEA//8AAAQABAADAAMACgAKAAgADAARABIADwAPABEAEQATABMAEwAUABQAEwASABAA
EQAPAA4ADQAAAAAAAgAEAAgABQAEAAMAAgD8//b/8//w//L/8P/v/+7/8//2//r//v/8
//v/+v/5//X/8v/v/+z/8v/1//j//P/3//b/9v/2//L/7//t/+r/7P/s//H/8//x/+7/
7f/s/+z/7f/t/+3/7//v/+//7v/s/+v/7f/s/+z/7P/t/+7/6//p/+f/5v/m/+b/5f/k
/+X/5//o/+j/5//n/+r/6v/r/+v/6P/o/+D/4f/l/+b/5v/s//j/+P/3/+//5//l/+v/
/P8DAPz/AgAXACQALQBGAFkAWgBTAFkAYABeAFsAVABDADIAIQAOAAsAEwARAAkAAwAB
AAQABQAGAAMA+//5//3//f/5//b/9v/3//f/9//z/+7/7P/s/+n/6v/v//D/7f/s/+r/
6f/q/+//8P/z//P/8//2//b/9f/1//b/9//4//r/+P/2//j/+P/4//j/9f/x//P/7//w
//H/8P/1//j/+f/6////BAACAAEAAgD8//X/9P/1//z//P/6////BAAIAAsADgAPABMA
DgARAA8ADgARABAAFQAXABkAGgAYABoAGQAZABgAGQAcAB0AHwAgACAAIAAdABsAHQAY
ABkAGQAXABUAHgAhACUAKAAkACEAHwAfABwAGQAWABMAEgATABIAEwARAA8ADwAPAA0A
DAAMAAcABwAKAAcABAADAAIAAQD8//r/+v/6//X/9f/2//b/9v/2//X/9f/2//j/9//3
//r/+//6//n/+v/4//b/9v/0//T/8f/1//r/8//r/+j/4f/o//L/+v8BAP///f/7//r/
9//z//X/9P/0//L/9v/5//z/+//8//3//P/8/////v/7//n//v/8//T/9v/5//j/+v/9
/wIABQADAAEA///+/wEAAQABAAAAAgADAAUABwAIAAoADAAMAAkABwAFAAIA/f/8//z/
/P8FAPH/5v/t//L/9//8//n/9P/y//D/8P/u/+3/7P/u/+7/7//w//H/8f/x//H/9P/2
//j/+v/5//f/9f/0/+3/6v/o/+b/5//n/+j/6P/r/+r/7v/v/+3/6v/p/+j/5//n/+b/
5f/l/+X/5f/k/+H/4f/k/+T/5f/k/+T/5P/e/9v/2P/W/9r/3P/d/97/2v/Z/9f/1P/W
/9f/2//c/93/3f/a/9r/6P/t/+X/3v/m/+b/2v/Y/+P/5f/b/9n/3//g/+P/9v8CAAkA
IgA9AD4ANwBAAE0ARwA8ADoAOQAsAB8AFAD///T/9//x/+f/7//5//f/9v/5//T/7//z
//X/7f/h/9//5P/i/+H/3//d/9//3v/g/+T/3v/c/97/3P/e/+D/4f/j/+P/5//n/+n/
7f/f/w==
         </WaveFormData>
      </LeadData>
      <LeadData>
         <LeadByteCountTotal>10000</LeadByteCountTotal>
         <LeadTimeOffset>0</LeadTimeOffset>
         <LeadSampleCountTotal>5000</LeadSampleCountTotal>
         <LeadAmplitudeUnitsPerBit>4.88</LeadAmplitudeUnitsPerBit>
         <LeadAmplitudeUnits>��V</LeadAmplitudeUnits>
         <LeadHighLimit>2147483647</LeadHighLimit>
         <LeadLowLimit>268435456</LeadLowLimit>
         <LeadID>V1</LeadID>
         <LeadOffsetFirstSample>0</LeadOffsetFirstSample>
         <FirstSampleBaseline>0</FirstSampleBaseline>
         <LeadSampleSize>2</LeadSampleSize>
         <LeadOff>FALSE</LeadOff>
         <BaselineSway>FALSE</BaselineSway>
         <ExcessiveACNoise>FALSE</ExcessiveACNoise>
         <MuscleNoise>TRUE</MuscleNoise>
         <LeadDataCRC32>3188830386</LeadDataCRC32>
         <WaveFormData>
LAAsACwALAAsACwALAAsACwALAAsACwALAAsACwALAAuAC4ALgAuAC8AMAAxADIANAA0
ADQANAA2ADYANgA2ADcAOAA5ADoAOgA6ADoAOgA5ADgANwA2ADMAMAAtACoAKQAoACcA
JgAjACIAIQAgAB4AHgAcABwAHgAgACIAJgAlACUAJQAnACcAJwAnACcAKAApACkAKQAs
ACwALQAtAC0ALQAtAC4ALQAtAC0ALQAuAC8ALwAvADAAMAAwADEAMAAwADAALwAtAC0A
LQAtAC8AMAAxADIAMAAwADAAMAAuAC4ALgAtAC4ALwAwADIAMwAzADIAMgAyADMAMwAz
ADEALwAvADMANgA6AD0AOwA9AEAAQAA9AD4APgA8ADsAPwA2ACMAEQD+/+X/zv+8/6r/
nf+a/5f/kP+Q/57/rP+1/7j/w//Q/9v/5//t//D/9//+/wYAEAAYACEAJAAoACwALQAv
ADAAMQA0ADYANAA0ADQANAA0ADUANQA0ADYANgA2ADYANQA1ADUANQA2ADcAOQA6ADcA
NgA1ADQANwA5ADcANwA3ADkANgA2ADgAOAA5ADkAOAA2ADUAMwA0ADUAOAA5ADcANQA0
ADMANQA1ADYAOAA4ADYANgA1ADMAMwAyADIAMgAyADIAMgAxADEAMQAuACwAKwArACsA
LQAuAC4ALQArACsAKwApACoAKgArACsAKQAoACcAJgApACkAKQAnACYAJQAkACUAJwAm
ACQAJAAlACUAJQAlACYAJwAnACcAJwAnACgAKAAmACcAKAAoACkAKgArACwALQAtAC4A
LgAsACwALAAsADEAMQAwAC0ALgAuADAAMAAvAC4ALAArACkAKwArACoALAAsACwALAAu
AC4ALgAwAC4ALgAvADAALgAuAC4ALgArACsAKwApACoAKgAqACoAKAArACsAKwAsAC4A
LgAuAC4ALgAuAC4ALQAtACwAKgAqACsALgAuAC8AMAAzADQANQA1ADQANAAyADAALwAv
AC0ALAAqACgAJwAjACIAIAAbABgAGgAaABoAGgAYABgAGAAYABYAFgAXABgAGwAeAB8A
HwAdAB8AHwAfAB8AHwAgACEAHwAfACAAIAAfAB8AHwAfAB0AHgAfAB8AIAAhACMAJQAj
ACMAIwAiAB8AHwAgACAAIAAfAB8AHwAfAB8AIAAgACAAIAAgACAAIAAgACAAIAAgAB8A
HwAfAB0AHgAfAB8AHgAeAB4AHwAdAB0AHQAdACEAHwAeACAAIwAjACUAJgAkACUAKAAo
ACYAJQAjABoACwD5/+D/w/+w/6L/kP+H/4L/ff92/3r/hP+K/5H/nv+p/7L/u//F/83/
2P/f/+L/6P/y//z/AQAGAAgACgAPABMAEQARABMAFAASABIAEgASABQAFQAVABQAFAAU
ABQAFAAVABUAFQAVABUAFQAWABYAFgAWABYAFgAWABcAFAATABEAEwAQABAAEQASABQA
FQATABIAEgARABAADwAQAA8AEAAPAA8ADwAQAA8ADwAQABEADgANAAsACwALAAoACgAM
AAwADAAMAAsACwALAAgACAAHAAcABwAHAAgACAAHAAMAAwADAAEAAAAAAAEAAQACAAIA
AgACAAEA///9//n//P/9//7/AQAAAP7/+//6//3//f/9//3//P/9//3//f/9//3//v/+
//3//f/9//z/+v/6//r/+v/8//3///8AAP7//v/+//7///////7/+//8//z//v/+/wAA
AAD//////f///////v/8//z//P/8//7//v/+/wAA/P/8//3//v/8//z//P/8//3//f/9
//v//f/+////AAD//wEAAAD///7/AAAAAAAAAAAAAAAAAAAAAAEAAQAAAAEAAwAHAAgA
CgAKAAwADAAJAAcABAACAAEAAAAAAAEAAAD+//v/+P/1//P/8P/x//L/8//0//L/8v/y
//L/8v/y//P/9P/0//b/9v/1//f/+f/5//n/+//7//z//f/7//v//P/8////////////
//8AAAEAAQADAAMABAAFAAMAAwADAAIAAQABAAIAAgAAAP///////wEAAQACAAIAAQAA
AP///v8AAAAAAAAAAAAA////////AQACAAMAAwACAAIAAgADAAMAAwADAAMAAQADAAQA
BAAFAAUABwAMABAAFQAWABQAEAAJAP3/7P/X/7//pP+L/3b/Zv9c/1H/Rv9B/0j/Xv9q
/2r/c/+K/53/oP+l/7P/wf/I/8//2v/i/+j/7P/v//b/+v/8////AQABAAEAAwAEAAYA
BgAGAAYABgAHAAcABgAIAAgACAAIAAkACQAJAAkACQAJAAoACgAIAAgACAAIAAkACwAJ
AAkACQALAAgACAAGAAYABwAHAAkACAAIAAcABwAHAAkACQAKAAkACQAJAAgABwAHAAgA
CQAGAAUAAwAGAAcABwAIAAcABgAFAAQABQAFAAUAAgAEAAMAAwADAAIAAgABAP//AAAB
AAIAAQD+//7///////7//v/+//7//v/9//z/+f/7//v/+//9//3//P/6//r//f/9//3/
/f/+//////////v/+//8//z//v///wAAAAD+//7//v/+//////8AAAAAAgACAAIAAgAC
AAEA///7//v//P///wAA/v/+//3//f///wEAAQAAAP7//v/+//7/AAAAAAAAAgD+//7/
//8AAP7//v/+//7/+//5//f/8//0//T/9P/0//P/9f/0//P/8//0//P/8v/1//b/9//4
//n/+//8//z/+f/5//v/+v/5//j/+f/4//P/8f/u/+z/5P/k/+b/5P/k/+T/5P/i/+L/
4v/i/+D/4P/h/+L/4f/k/+X/5f/n/+n/6f/p/+n/6f/q/+v/7f/t/+7/7v/t/+3/7f/t
/+3/7v/v/+//7//v//D/8f/y//P/9P/0//H/8f/y//L/8P/v/+//7//x//H/8v/y//H/
8P/v/+7/7//w//H/8v/w/+//7//v/+//8P/x//H/8P/w//D/8f/y//P/9P/1//H/8f/0
//b/9f/1//f//P8AAP///v/+/wAA/f/z/+b/1f+7/5r/f/9q/1T/RP87/yz/H/8i/zT/
RP9M/1X/Zv95/4b/kf+f/63/sv+5/8L/yv/Q/9j/3//k/+T/6P/t/+//7//v//H/8v/y
//L/8v/y//T/9f/1//T/9v/2//b/9v/1//X/9f/1//X/9f/2//b/9P/0//T/9P/3//n/
9//3//f/+f/2//b/9v/2//f/9//1//T/9P/z//P/8//1//X/9f/1//b/9//2//X/9f/2
//j/9v/2//X/8//z//L/8v/y//L/8v/y//P/8//z//D/8f/x//L/8//z//T/9P/z//D/
7//u/+v/6v/q/+v/6//s/+z/7P/s/+z/6//q/+f/6f/p/+n/6//r/+r/6P/o/+n/6f/p
/+n/6v/r/+v/6//n/+f/6P/o/+j/6f/q/+r/6v/q/+r/6v/n/+f/6P/o/+b/5v/m/+b/
6v/r/+v/6f/q/+r/7P/s/+r/6v/p/+n/6f/r/+v/6v/o/+j/6P/o/+r/6v/q/+z/6v/q
/+v/7P/s/+z/7P/s/+v/6//r/+n/6v/q/+r/6v/p/+v/6v/p/+z/7v/u/+7/7v/u/+7/
7v/v//H/8v/y//D/8f/0//T/9v/2//j/+P/3//f/9v/2//T/8v/x//H/8f/w/+7/7P/l
/+X/6P/m/+T/4v/g/+L/4v/i/+L/4P/g/+H/4v/l/+j/6f/p/+f/6f/p/+n/6//r/+z/
7f/v/+//8P/w/+//7//v/+//7//w//H/8f/y//P/9f/3//f/9//3//b/9//3//j/+P/4
//f/9//3//X/9f/2//b/9//4//n/+v/8//z//P/8//z/+//7//v/+f/6//v/+//6//r/
+v/7//3//f/9//3////9//7/AAABAAEAAwAEAAYACQAMAAwADAANAAsAAADz/+P/zP+t
/5b/fv9m/1n/Uv9D/zr/RP9a/2r/bf9y/4H/lP+d/6X/s/++/8f/zv/W/9z/5P/r//D/
9v/+/wEAAwABAAEAAwAEAAIAAgACAAIABQAHAAgACAAIAAgACAAIAAkACQAJAAkACQAJ
AAoACgAKAAoACgAKAAkACwAJAAkACwANAAoACgAKAAoACwALAA0ADAAMAAsACwALAA0A
DQAMAAsACwALAAoACQAJAAoADgAMAAwACwALAAsACgAKAAsADAANAA4ADgANAAwACAAK
AAkACQAJAAsADAAMAAsACQAJAAkABwAIAAgACQAJAAoADAAOABAADgANAAwACQANAA0A
DQAPAA8ADgAMAAwAEAARABIAEwASABMAEwATABMAEwAUABQAFgAXABgAGAAWABYAFgAW
ABgAGQAbABwAHAAcABwAHAAfAB8AHgAbABoAGgAcABwAHQAeAB4AHwAfACEAIQAgACAA
IAAgACAAIAAgACAAIgAfAB4AHgAeACAAIAAgACAAIAAhACIAIQAeAB4AHgAeACAAIwAj
ACMAJAAmACYAJgAkACQAJAAkACYAJwAnACYAJQAlACcAJgAoACgAKgAqACsAKwAqACoA
KgAqACsALQAvADAAMAAwAC4AKwArACoAKgAoACkAKgAoACUAIgAdABsAHgAcABwAHAAc
ABoAGgAaABoAFgAWABcAGAAbAB4AHwAfAB0AHwAfAB8AHwAfACAAIQAfAB8AIAAgACMA
IwAjACMAJQAmACcAJwAnACcAKAApACcAJwAnACYAJQAlACYAJgAoACcAJwAnACcAJwAo
ACgAKAAoACgAKAAmACYAJgAmACYAJQAlACUAJwAoACkAKQAqACoAKgArACkAKQApACkA
LQAvAC4AKgArAC0AMwA2ADgAOwA6ADgANgA3ADEAJAATAAUA7v/P/77/sP+g/5n/lv+N
/4j/iv+U/6T/q/+w/73/yP/P/9f/3f/k/+v/9P/8/wIACAAPABYAGAAaAB0AHwAdAB0A
HwAgACIAIgAiACIAJAAlACUAJAAiACIAIgAiACMAIwAjACMAJQAlACYAJgAmACYAJgAm
ACYAJwAkACMAIwAlACIAIgAiACIAIwAjACUAJAAkACMAIwAjACUAJQAkACMAIwAjACIA
IQAhACIAJQAkACUAJQAkACMAIQAgAB4AHgAeAB4AIQAhACEAHgAgAB8AHwAfAB0AHgAe
AB0AHAAdAB4AHQAbABoAGgAZABgAGAAYABgAGgAZABgAFQAVABUAFQAXABkAGAAWABYA
FgAVABQAEwAVABcAGAAZABkAGQAaABoAGAAZABoAGgAaABoAGgAaABsAGwAcABwAHgAe
AB4AHgAgAB8AHQAZABkAGgAdAB4AHgAeAB0AHQAbAB0AHQAcAB4AHgAeAB4AHQAcABsA
HAAYABgAGQAaABoAGgAaABoAFwAXABcAFQAVABYAFwAYABgAGwAbABsAGwAcABsAGgAY
ABgAGAAYABkAGwAcABwAGwAbAB0AHAAeAB4AIAAgACEAIQAgACAAIAAeAB0AHQAcABwA
GwAaABYAEQAPAAwACQAIAAwACgAKAAoACgAIAAgACAAIAAgACAAJAAoACQAMAA0ADQAP
ABEAEQARABAADwAPAA8ADwAPABAAEAARABEAEQARABMAFAAVABUAFQAVABYAFwAUABMA
EgAQABEAEQASABIAEgARABEAEQARABEAEgASABEAEAAPAA4AEAAQABAAEAAOAA0ADQAN
AAsADAANAA0ADgAOAA4ADwAPAA8ADwAPAA0AEQAQAA4ADwAPAA8AFAAWABcAFAAUABgA
GQAPAP7/6//V/7z/pf+U/4L/dP9t/2j/Xf9Y/17/cP98/4H/iv+X/6L/r/+3/7//xv/P
/9T/1v/g/+r/8f/w//T/+P/9/wEA/////wEAAgAAAAAAAAAAAAIAAwADAAIAAAAAAAAA
AAABAAEAAQABAAEAAQACAAIAAAAAAAAAAAD//wEA/////wEAAwAAAAAAAAAAAAEAAQAA
AP7//f/7//n/+f/7//v/+//7//z//f/7//n/+P/4//r/+P/4//f/+f/5//j/+P/4//j/
+P/4//f/9//3//T/9P/z//P/8//z//T/9P/z//H/8f/x/+//7//w//L/8//w//D/8P/w
/+7/7f/s/+n/6//r/+v/7f/t/+z/6v/q/+n/6f/p/+n/6P/p/+n/6f/o/+n/6//s/+z/
7f/u/+7/7P/s/+z/7P/t/+3/7v/u/+7/7v/u/+7/7//v/+7/6//r/+z/7//w//L/8v/x
//H/7//x//H/8P/u/+7/7v/u/+v/6v/p/+r/6f/q/+z/7v/u/+7/7v/u/+3/7f/t/+v/
7f/u/+//8P/v//H/8P/v/+7/8P/w//D/8f/y//P/9P/y//P/8//y//P/9f/5//r//P/8
//7//v/7//n/9v/0//T/8v/x//H/7P/q/+f/4v/g/+H/4v/j/+T/5P/k/+T/5P/g/+D/
4f/i/+P/5v/n/+f/6P/r/+z/7f/s/+v/6//r/+v/6//s/+z/7v/v//D/8f/v//D/8f/x
//H/8f/y//P/8//z//P/8v/v/+//8P/w//L/8f/x//H/8f/x//L/8v/y//L/8v/y//L/
8v/y//L/9P/z//P/8//x//L/8//z//L/8v/y//P/8f/x//H/8f/v//X//P/6//X/9//7
//z/+v/5/wAACAAGAPv/9//s/9f/v/+m/4n/cv9e/07/Rf88/y//Lv88/0z/WP9d/2j/
ff+O/5f/of+r/7L/v//I/87/1P/a/93/4v/o/+7/8f/x//H/8f/z//T/9v/2//b/9v/4
//n/+f/4//j/+P/4//j/+f/5//n/+f/3//f/+P/4//j/+P/4//j/+//9//v/+//7//3/
+v/6//j/+P/5//n/9//2//b/9f/2//f/+v/7//z/+//7//v/+f/3//b/9v/5//j/+f/5
//j/9//1//T/9v/2//b/9v/1//X/9f/y//L/8f/x//H/7//w//D/7//u/+//8P/v/+z/
7P/t/+3/7v/u/+7/7v/t/+v/6f/l/+n/6f/p/+v/6//q/+j/6P/r/+v/6//r/+r/6//r
/+v/6P/n/+f/5v/p/+v/7f/u/+z/7P/s/+z/6f/p/+r/6v/r/+z/7f/u//D/7//t/+n/
6v/q/+z/7P/q/+r/6f/p/+j/6f/o/+b/6f/q/+v/7P/r/+r/6f/q/+n/6v/s/+7/7P/s
/+z/7P/t/+3/7f/r/+z/7P/s/+z/7P/v/+//7//w//L/8v/y//D/8P/w//D/8v/z//P/
8v/1//f/+//8//v/+v/7//r/+P/3//X/9P/z//L/8v/z//D/6v/l/+b/6P/l/+T/4//i
/+D/4P/g/+D/4P/g/+H/4v/j/+b/5//n/+n/6//r/+v/6//r/+z/7f/t/+3/7v/u/+7/
7f/s/+v/7P/u//D/8f/v/+//8P/x//H/8f/x//D/7//v//D/8P/y//H/8f/x/+//7//w
//D/7v/u/+7/7v/w//D/8P/w//L/8f/x//H/8f/y//P/8//0//T/9P/1//T/8//y//H/
9//3//T/8v/3//3/+f/6//z//f8AAAYABAD7/+3/4P/N/7H/kv93/17/TP9A/zX/KP8j
/zD/Rv9Q/1L/Xf9y/4H/iv+V/6P/r/+6/8H/yP/Q/9j/3v/j/+b/6v/u/+//7//x//H/
8//0//T/9P/0//T/9P/1//X/9P/1//b/9//4//f/9//3//f/9f/1//b/9v/4//j/+P/4
//n/+//5//n/9//5//b/9v/2//b/9//3//n/+P/4//f/9f/1//f/9//3//f/+P/5//b/
9f/1//b/+P/2//b/9f/1//X/9P/0//L/8v/y//L/9f/1//X/8v/y//H/8f/x//D/8P/v
/+3/7f/v//H/8f/u/+7/7//v/+7/7v/u/+7/7//v/+//7f/v/+//7//x//H/8P/u/+7/
8f/x//H/8f/w//H/8f/x//D/8f/z//T/9P/1//b/9v/3//j/+f/6//v/+//8//z//P/8
//z//P///////v/7//3//v8BAAIAAgACAAEAAQABAAMAAwACAAQABAAEAAQABgAGAAYA
CAAIAAgACQAKAAgACAAIAAgACQAJAAkABwAHAAgACQAKAAoADQANAA0ACwAMAAsACgAL
AAwADQAOAAwADQANAAwADgAPABIAEgASABIAFAAUABQAFQAVABYAFwAYABoAHQAeAB4A
HQAcABsAFwAWABQAFAASABMAFAARAA8ADAAMAAwADAAMAA0ADgAPABAADQAMAAwADAAP
ABIAEwATABYAGQAaABsAHQAdAB4AHwAfAB8AIAAgACMAIwAjACMAJQAmACcAJwAlACUA
JgAnACkAKQApACgAKgArAC0ALgAtACsAKgApACsAKwAsACwALgAuAC4ALgAuAC4ALgAu
ADAALwAvAC8ALwAwADEAMQAuAC4ALgAvADEAMQAxADEAMwA1ADQANAA1ADcANwA4AD4A
PwA8ADoAPAA9AD8ANgAnABkACADp/9D/vv+q/5v/mP+T/4j/hv+Q/6D/q/+y/73/xv/P
/9f/3//m/+3/+v8CAAoAFAAdAB4AHgAkACcAJwAoACkALAAuACwALAAsACwALgAvAC8A
LgAsACwALAAsAC4ALwAwADEALwAvADAAMAAuAC4ALgAuAC8AMQAvAC8ALQAvACwALAAr
ACoAKgApACwALAAtAC0AKwArAC0ALQAsACsAKwArACkAJwAmACYAKQAoACkAKQAqACsA
KwAsACkAKAAnACYAJwAnACcAJAAkACMAIwAjACIAIgAhAB8AIAAhACIAIQAdABwAHAAb
ABsAHAAdAB4AHAAbABoAFwAZABkAGQAbABsAGgAYABgAGwAbABsAGwAbABsAGgAZABkA
GQAaABoAHAAdAB4AHgAdABwAGwAaABwAHQAfACAAIAAgACAAIAAjACMAIgAfACAAIAAi
ACIAIAAgAB8AHwAeAB8AHgAcAB0AHgAfACAAHgAeAB4AIAAeAB4AHwAgAB4AHgAeAB4A
HgAfACAAHwAfACAAIQAiACEAIwAiACEAIAAiACIAIgAhACAAHwAeAB4AHwAfAB4AIAAh
ACQAJAAjACIAIwAiACMAIwAiACIAJAAkACUAJwApACoAKgAqACkAJQAkACIAIwAgACAA
IAAdABsAGQAVABUAEgAQABAAEAAQABAAEAAQABAADgAOAA8AEAAPABIAEwATABMAFQAV
ABUAFwAXABgAGQAbABsAHAAcABwAGwAaABkAGwAcAB0AHQAbABsAHAAdABsAGwAbABoA
GQAZABoAGgAcABsAGwAbABsAGwAcABwAGgAaABoAGgAaABoAGgAaABwAGwAbABsAGgAa
ABoAGQAaABoAGgAbABkAGQAZABkAGQAbABoAGgAbABsAHwAiACQAIQAeAB4AIAAjAB8A
EgD//+v/0v+5/6j/lv+G/3//fP91/3D/dv+G/5D/l/+c/6f/sP+5/8n/0//U/9n/5P/s
//D/9v8BAAQABAAKAA0ACwAMAA0AEAASABIAEgASABIAEwATABIAEAASABIAEgASABIA
EQAQAA8ADwAPABAAEAAOAA4ADgAOAA8AEQAPAA8ADgAPAAsACgALAAwADgAPAA8ADgAO
AA0ADAALAAwACwAKAAkACQAJAAgABwAHAAgADAAKAAoACQAHAAcABgAGAAUABAADAAIA
AwADAAMAAAAAAP//////////AAAAAP///f/9//3/+//4//j/+f/5//b/9v/2//b/9//3
//f/9f/2//X/9P/1//X/9P/y//L/8//z//P/8//2//f/9//3//P/8//0//T/8v/z//T/
9P/2//b/9v/2//b/9//5//r/+P/4//j/+P/6//n/9//z//T/9P/2//b/9v/2//X/9f/2
//n/+v/6//f/9v/1//T/9P/0//T/9v/0//T/9f/2//b/9v/2//b/8//z//P/8f/z//T/
9f/2//P/9f/0//P/8v/0//T/9P/0//T/9P/0//b/9//3//b/9f/1//f/9v/2//b/+P/4
//n/+f/4//j/+P/4//n/+//6//j/9f/y//H/7f/s/+r/6f/m/+j/5//m/+X/5P/j/+L/
4f/g/97/3v/f/+D/4f/k/+X/5f/l/+f/5//n/+n/6f/q/+v/6f/p/+r/6v/t/+3/7f/t
/+v/7P/t/+3/7f/t/+7/7//v/+//7//u/+3/7f/u/+7/7v/t/+3/7f/t/+3/7v/u/+7/
7v/u/+7/7P/s/+z/7P/s/+v/6//r/+v/7P/t/+3/7P/s/+z/7f/v/+//7//v/+3/7f/w
//L/7f/x//X/9v/6//v//P/8//r/9f/x/+b/0//B/6T/g/9w/2D/Tv9F/zz/L/8s/zr/
Sv9U/1n/Yv91/4j/kf+V/5//rP+3/8D/yP/M/9L/2//e/+D/5v/t/+3/7P/r/+z/7P/t
/+7/7//w//D/8f/x//D/8P/w//D/8P/x//H/8f/x/+//7//w//D/8v/y//L/8v/x//P/
8f/x/+//8f/u/+7/7//w//L/8//x//D/8P/v//H/8f/z//P/8P/v/+//7//u/+3/7f/u
//D/7v/u/+3/7//v/+7/7v/u/+7/7v/u/+3/7f/t/+r/6v/p/+n/6f/r/+z/7P/r/+j/
5//m/+P/5P/k/+X/5f/k/+T/5P/k/+L/4f/g/93/4v/j/+T/5//m/+T/4f/g/9//3//f
/9//4v/j/+P/4//h/+H/4v/i/+D/4f/i/+L/4v/i/+L/4v/j/+P/5P/k/+T/5P/k/+T/
5//n/+b/4//i/+L/5P/k/+L/4v/h/+H/4v/l/+b/5v/k/+T/5P/k/+b/5v/m/+j/5P/i
/+H/4P/h/+L/4//k/+X/5f/l/+P/4v/i/+L/4v/j/+f/6P/p/+j/6v/q/+r/7P/s/+z/
7P/u/+//7//u//D/8f/0//T/8f/w//H/8P/t/+3/7P/s/+j/5P/h/9//3P/i/97/2//a
/9n/2P/a/9r/2v/a/9n/2v/c/97/3v/g/+D/3//h/+P/4//j/+P/4//k/+X/5f/l/+b/
5v/n/+f/5//n/+f/6P/p/+n/5//n/+j/6f/p/+n/6f/o/+n/6f/q/+r/6P/n/+f/5//n
/+f/6P/o/+r/6v/q/+r/6P/o/+j/6P/o/+f/5//n/+n/6v/r/+v/6f/o/+f/5//p/+n/
6f/p/+f/4f/m/+7/7//v//P/9P/0//X/+P/4//T/6f/b/87/t/+X/3j/Zf9Q/0D/Mv8l
/xz/H/8u/zz/Qv9I/1n/cP9//4j/k/+h/63/sP+z/7z/yP/Q/9T/1f/c/+L/5P/j/+X/
5f/l/+f/6P/m/+b/5v/m/+j/6f/p/+j/6P/o/+j/6P/r/+v/6//r/+v/6//s/+z/6v/q
/+r/6v/r/+3/6//r/+v/7f/q/+r/7P/s/+3/7f/r/+r/6v/p/+n/6f/r/+v/7P/r/+v/
6//o/+f/5//o/+r/6P/o/+f/6f/p/+j/6P/m/+b/5v/m/+f/5//n/+T/5P/j/+P/4//l
/+b/5v/l/+L/4f/g/93/3v/e/9//3//g/+D/4P/g/+D/3//e/9v/2//b/9v/3f/d/9z/
2v/a/9v/2//b/9v/3P/d/93/3f/Z/9n/2v/a/9j/2f/a/9r/2v/a/9r/2v/b/9v/3P/c
/9r/2v/a/9r/2//b/9r/1//Z/9r/3f/e/93/3P/a/9n/2//d/93/3P/b/9r/2f/Y/9r/
2v/a/9z/2P/Y/9n/2v/c/9z/3P/c/9v/2//b/9n/2v/a/9r/2v/Y/9v/2//b/9r/3P/c
/9z/3v/e/97/3v/e/9//3//e/+D/4f/k/+T/5P/k/+b/5v/n/+f/5v/m/+b/5P/j/+P/
5v/m/+X/5P/f/9n/2P/Y/9b/1f/U/9P/0v/Q/9D/0P/Q/9D/0P/R/9L/1f/Y/9n/2f/Z
/9v/2//b/9v/2//c/93/3//f/+D/4P/j/+P/4//j/+P/5P/l/+X/5//n/+j/6f/r/+v/
6//q/+j/5//n/+b/5//n/+j/6f/q/+v/7f/u/+z/7P/s/+z/7v/u/+7/7v/u/+3/7f/t
/+3/7v/v/+//8P/w//D/8f/v/+//7//v/+3/7//y//L/9f/3//f/+v/8//v//P8CAAIA
AQADAPr/7//h/8z/rf+S/3r/YP9N/0j/Qf82/zj/Tv9e/2H/av97/4j/kf+d/6n/sv+3
/77/yP/Q/9j/3//k/+j/7v/z//f/+v/7//7/AAABAAIAAwAEAAcACQAKAAoADAAMAAwA
DAAQABEAEgATABUAFQAWABYAFgAWABYAFgAZABsAGQAZABkAGwAYABgAGAAYABkAGQAX
ABYAFgAVABcAFwAZABkAGQAZABoAGwAYABcAFwAYABwAGgAaABkAGQAZABgAGAAZABoA
GwAcABoAGQAYABQAFQAVABYAFwAXABgAGAAXABUAFQAVABMAFAAUABUAFQASABIAEgAS
ABIAEQAQAA0AEQARABEAEwAVABQAEgASABEAEQARABEAEgATABMAEwATABMAFAAUABYA
FwAYABgAFgAWABYAFgAXABcAGAAYABgAGAAYABgAGwAbABoAFwAWABYAGAAYABoAGgAZ
ABkAFwAZABkAGAAYABgAGAAYABcAFgAVABYAEwASABIAEgAUABYAGAAaABsAGwAbABkA
FwAWABUAFAASABUAFQAVABYAGAAYABgAFgAWABYAFgAYABkAGQAYABcAFwAZABgAGAAY
ABoAGgAbABsAGgAaABwAHAAdAB8AIgAiACEAIAAfAB0AHgAeABsAGAAYABgAFgAVABQA
EQANAAkAAgAEAAYACAAKAAcABgAFAAQABAAEAAUABgAEAAYABgAFAAgACwAMAA0ADQAN
AA4ADwANAA0ADgAOAA0ADQANAA0ADQAOAA8ADwANAA0ADgAPABEAEQARABAADQANAA4A
DgAOAA0ADQANAA0ADQAOAA4ADAAMAAwADAAJAAgABwAGAAgABwAHAAcACQAKAAsACwAI
AAgACAAJAAkACQAJAAkADQALAAgACAANAA8AEQAWABgAEwAOAA4AEgAVABEACAD7/+v/
1v+9/6b/lP+C/3n/dv9x/2r/bv94/4b/i/+M/5P/pP+t/7X/v//E/8v/1v/a/9z/5P/t
//b//P/8//v/+//8//3/AAACAAIAAgACAAIABAAFAAUABAAGAAYABgAGAAcABwAHAAcA
CQADAA==
         </WaveFormData>
      </LeadData>
      <LeadData>
         <LeadByteCountTotal>10000</LeadByteCountTotal>
         <LeadTimeOffset>0</LeadTimeOffset>
         <LeadSampleCountTotal>5000</LeadSampleCountTotal>
         <LeadAmplitudeUnitsPerBit>4.88</LeadAmplitudeUnitsPerBit>
         <LeadAmplitudeUnits>��V</LeadAmplitudeUnits>
         <LeadHighLimit>2147483647</LeadHighLimit>
         <LeadLowLimit>268435456</LeadLowLimit>
         <LeadID>V2</LeadID>
         <LeadOffsetFirstSample>0</LeadOffsetFirstSample>
         <FirstSampleBaseline>0</FirstSampleBaseline>
         <LeadSampleSize>2</LeadSampleSize>
         <LeadOff>FALSE</LeadOff>
         <BaselineSway>FALSE</BaselineSway>
         <ExcessiveACNoise>FALSE</ExcessiveACNoise>
         <MuscleNoise>TRUE</MuscleNoise>
         <LeadDataCRC32>981277556</LeadDataCRC32>
         <WaveFormData>
rP+s/6z/rP+u/67/rv+u/6z/rP+s/6z/rP+s/6z/rP+t/67/r/+w/7H/sv+z/7T/tv+4
/7r/vP+//8L/xf/I/8r/zP/O/9D/0v/U/9b/2P/X/9b/1f/U/9H/zv/L/8j/x//G/8X/
xP/B/8D/vv+9/7v/u/+5/7j/v//D/8r/0//f/+r/9P///wMABAADAAYACAAJAAoACgAL
AAwADQAPAA8ADgANAA0ADgANAAsACgANAAwADQAOABAADwAPAA8ADQANAA0ACwALAAwA
DAANAA8ADwAPAA8ADQANAA0ADQARABUAGQAdACwAOQBGAFQAWwBgAGUAagBsAG0AbgBv
AG4AbgBuAHEAdQB6AIIAhACFAIsAkACXAKsAwADSAN0A5QDjANYAxQClAHgATAAdAOj/
wv+s/4n/XP87/y3/LP86/1r/gP+e/73/3v/z//3/CQAZACUANABEAFEAXABmAHAAdAB6
AH8AgQCEAIcAhQCGAIgAiQCJAIoAjACMAI4AjwCQAJEAkgCSAJIAkQCRAJIAlACVAJUA
lACTAJMAlACUAJUAlQCWAJcAmQCZAJkAmwCeAJ8AngCdAJ0AnwCgAKIApACoAKgAqwCs
AKwArACtAK8AsQC0ALYAuAC8ALsAvQC+AMAAwgDEAMUAxgDJAMkAygDMAMsAywDMAMwA
zQDPANAA0QDMAMoAyQDJAMcAxwDGAMUAwgDAAL4AvAC5ALYAswCyALAArQCqAKUAowCg
AJ0AmgCXAJQAkQCOAIsAiQCIAIUAgQB8AHwAeQB2AHYAdQBzAHIAcgBwAHAAbwBsAGoA
aABnAGYAZgBlAGYAZgBlAGUAZABjAGIAYQBfAF8AXgBeAF4AXgBdAFwAXgBeAF0AXQBe
AF8AYABjAGEAYQBfAF8AYABgAF8AXQBdAF4AXwBfAF0AYABgAGAAXwBfAGEAYwBkAGQA
YwBjAGMAYwBlAGUAZABkAGQAZABkAGUAZQBkAGIAZABmAGMAZQBmAGgAaQBlAGUAZwBp
AGYAZABhAF8AWwBaAFgAVgBQAEwATgBOAE4ATgBKAEkASABHAEUARABEAEEAQgBFAEcA
SABGAEUARQBEAEIARABEAEUARABEAEIAQgBAAEEAQQBAAD0APQA/AD8APwBAAEEAQABA
AEAAQAA/AD0APQA9AD0APQA7ADsAPAA8AD0APQA9AD8APwA/AD8APgA9ADwAOwA7ADsA
OwA7ADsAPAA8ADwAPAA8ADsAOwA5ADkAOgA6AD4APQA9AEAARABIAEsATwBQAFkAbwCE
AJgApQCnAKEAlACBAF0ANgAWAO3/vv+a/4T/Yf8y/xP///7y/vz+Jv9K/2T/gf+e/7P/
wf/R/9n/5f/2/wQAEQAcACIAKgA0ADwAPgA/AEEAQwBDAEQARgBHAEcASABKAEoASQBJ
AEkASQBJAEoASwBLAEsATABOAE8AUABQAFAAUQBQAFAAUQBRAFAAUQBTAFMAVQBXAFoA
WwBZAFkAWgBdAFsAXABdAGAAZABnAGgAaABqAGsAbQBvAHEAcgBzAHYAdwB5AHoAfACB
AIQAhgCIAIkAiQCKAIwAjQCNAI4AjgCOAI8AjwCPAI4AjACLAIsAhwCHAIYAhQCEAIIA
gAB+AHgAdABwAG4AbQBrAGkAZQBiAF4AWgBWAFYAVABSAFAASwBJAEgARQBDAD4APgA7
ADYANgA1ADMALgAuACwALAAtACwALAAsACsAKgAqACkAJgAmACUAJQAjACMAIwAjACQA
JQAlACYAJgAmACUAJAAjACIAIAAfACAAIQAiACUAJQAlACMAIwAlACYAJgAlACUAJgAn
ACcAJwAqACoAKgAnACcAKQArACoAKgApACkAKAApACwALQArACwALQAuAC8AMQAyADIA
MwA2ADkANwA1ADQANAAzADAALwAwADEALQAqACYAIwAkACIAIAAiACIAIgAiAB8AHwAf
AB8AGwAaABoAFwAWABcAFwAWABYAFwAZABoAGgAcABwAHQAbABoAFwAWABgAGQAZABgA
GQAZABsAGwAYABgAGAAWABgAGAAYABcAFQAVABUAFQAVABMAEwAUABQAFQAVABUAEwAT
ABMAEwATABMAEwATABEAEQARABEAEwAUABQAFAAWABYAFQAVABMAEwAUABQAEgAVABcA
GgAcAB4AHwAnADYASwBjAHIAdgBzAGsAXwBKACsABwDm/8L/of+M/3b/Uv8h//b+5f7h
/uj+BP8s/07/Yv91/4r/nf+v/73/y//V/+L/7P/3/wAACgASABgAGgAcAB0AHwAhACEA
IgAkACUAIwAkACYAJgAoACkAKgArACsALAAtAC0ALgAuAC8ALwAwADAAMAAxADIAMgAz
ADMANAA1ADcANwA3ADkAPAA9AD0APQA+AEEAQwBEAEUASABKAE0ATgBOAFAAUQBTAFUA
VgBYAFoAXgBgAGMAZQBoAGkAbABuAHAAcQBxAHIAdAB3AHcAeAB4AHcAdwB2AHUAdQB0
AHQAdQByAHEAbwBtAGoAaABmAGQAYABcAFgAVgBUAFEATgBJAEgARABAADwAOwA4ADUA
MgAxAC8ALgArACYAIAAfABsAGgAaABkAFwAUABQAEgASABIAEAAPAA4ADQAMAAwACwAI
AAgABwAHAAkACQAJAAkABwAHAAYABgAHAAgACAAIAAgACAAHAAcACQAJAAkACwAJAAkA
BwAHAAoADAANAA0ADAAMAAwACwALAA4ADgAOAA8ADwARABMAEgASABEAEQAUABUAGAAZ
ABsAHAAdAB4AHAAdAB0AHAAaABwAHgAbABcAFAASAA8ACwALAAoACQAIAAcABgAEAAMA
AgABAAEAAAAAAP3//P/9//3//P/7//v//P/8//r//P/8//3/AAAAAP7//v/8//3//f/8
//n/+f/7//v/+v/6//r/+P/6//r/+v/5//f/9//3//f/9//1//X/9v/4//n/+f/5//j/
9//2//X/9//3//f/9//3//f/9//3//X/9v/2//b/9v/2//X/9f/2//f/+f/6//b/9f/5
//z//P/+/wEACQAUACEAMwBGAFAAUQBPAEkAOAAXAPP/0P+u/4v/bv9c/z7/D//g/sH+
vf7K/tj+9P4Y/zj/Tf9g/3n/i/+X/6X/r/+8/8r/1//g/+j/8P/4//7//v///wEAAwAD
AAQABgAHAAcACAAKAAoADQANAA0ADQAOAA4ADgANAA4ADgAPAA8ADgAOAA4ADwARABIA
FAAVABQAFQAXABcAFQAXABoAGwAZABkAGgAdAB8AIAAhACQAKAArACwALAAuAC8AMQAz
ADYAOAA6AD4APQA/AEAAQgBFAEgASgBMAE0ATQBOAFAAUwBTAFQAVABUAFUAVQBVAFIA
UABPAE8ATABLAEkARwBGAEQAQgBAAD0AOgA3ADYANAAxAC4AKQAnACQAIQAeABwAGAAU
ABAADwANAAwACQADAP7//v/7//j/+P/3//X/8P/w/+7/7v/s/+r/6f/o/+X/5P/k/+P/
5f/m/+b/5//n/+f/5//n/+X/5f/k/+T/4//k/+T/5P/k/+T/4//j/+X/5f/l/+f/5f/l
/+P/4//l/+b/5v/l/+X/5v/n/+f/5P/m/+X/5P/h/+H/4//l/+j/6P/n/+f/5v/n/+r/
6//p/+r/6//s/+z/7f/t/+z/7v/w//L/7//u/+7/7//v/+3/7f/v//H/7//s/+j/5f/g
/97/4P/d/9z/2//a/9n/2f/Z/9n/1f/U/9T/0f/R/9P/1P/U/9H/0f/S/9L/0f/U/9X/
1//W/9b/1P/U/9L/0//T/9L/z//P/9H/0f/T/9T/1f/U/9L/0v/S/9H/0f/R/9H/0f/R
/8//z//Q/9b/2//f/+P/5v/n/+j/6f/q/+v/7P/t/+z/6//q/+n/6//s/+z/7P/s/+z/
6//r/+z/7f/v//D/8v/x/+//8P/y//j//f///wQADwAjADoASgBVAFkAVwBSAEMAIwD2
/87/n/9s/0z/OP8R/+L+wf6x/q7+uP7O/vL+Fv81/0z/Y/97/4//n/+p/7T/wv/R/97/
6v/4//7/BAAGAAcACQALAAsADAAOAA8AEAASABUAFgAZABkAGQAZABsAHAAdAB0AHgAe
AB8AHwAgACAAIAAhACEAIAAgAB8AIQAjACYAJwAmACcAKQApACkAKQAqAC0ALQAuAC8A
MgAzADUANQA0ADYANwA5ADsAPgBAAEIARgBFAEcASABKAE8AUgBUAFYAVwBVAFQAVABV
AFUAVgBWAFcAWQBaAFsAWgBYAFcAVwBVAFUAVABTAFMAUgBRAFAASgBGAEIAQAA/AD0A
OwA3ADYAMgAuACoAKwAoACUAIgAfAB0AHAAZABcAEgASAA8ADgAOAA0ACwAGAAYABAAE
AAYABAADAAIAAQAAAAAA//8AAAAA//////z/+//6//n/+//7//r/+v/7//z//P/8//7/
/v/9//3//f/9//3////9//3/+//7////AAAAAP//AAACAAQABQACAAQAAwACAAMAAwAF
AAcACAAIAAcABwAFAAUABwAHAAUABgAHAAgABgAHAAcABgAIAAoADAAJAAkACAAIAAcA
CAAJAAwADwAQABAADwAPAA0ADgAOAA4ADgAMAAwACwAGAAQAAgD///3/AAD+//7//v/+
//v/+//7//v/9v/0//P/7//w//P/9f/2//X/9f/2//b/9v/4//j/+f/4//j/9v/2//j/
+f/5//j/9//3//n/+f/7//z//f/8//r/+v/6//n/9//3//f/9//5//f/9//4//b/9//3
//f/+f/5//n/+f/3//f/9//3//X/9f/1//X/9//4//j/+P/4//j/9//3//f/9//4//j/
+v/7//n//P8AAAIACwAVABwALQA/AFIAYABrAGsAYQBSAEMAHQDq/8L/k/9e/0L/Kv//
/tT+uf6t/rD+yP7s/hD/Kv9H/2T/d/+D/5P/o/+v/7r/xv/R/+D/6v/y//r/AAAAAAEA
AwAFAAcACAAKAAsACgAKAAsACgAKAAkACAAHAAkACgALAAsACwAMAA4ADwAOAA4ADgAP
AA4ADgAPAA8ADgAPABEAEQATABUAGAAZABsAGwAcAB8AIQAiACMAJgAmACkAKgAqACoA
KwAtAC8AMwA2ADkAPgA+AD8APwBAAEUASgBOAFIAWABZAFsAXgBhAGEAYgBiAGIAYwBj
AGMAYgBgAF8AXwBcAFsAWQBXAFYAVABSAFAATgBMAEoASgBHAEUAQwA/AD8APAA5ADYA
NAAwACwAKAApACkAKgApACcAIgAiAB8AHgAeAB0AGwAWABYAFAAUABYAFAATABIAEwAS
ABIAEQAOAA4ADQANAA0ADQANAA0ACwALAAoACgALAAwADAAMAAwADAALAAsACwALAAsA
DQALAAsACQAJAA0ADgAOAA0ACwAMAA0ADQAPABIAEgASABEAEQATABUAFQAUABIAEQAQ
ABEAFAAVABUAFgAXABgAFgAXABcAFgAYABoAHAAZABgAGAAZABkAGQAZABsAHQAbABgA
FAARAA0ADAAKAAgABgAEAAYABAAEAAQABAABAAEAAQABAP///v/+//v//f///wAAAAAA
AAEAAwAEAP//AAD/////AAAAAP7//v/+///////+//////8BAAEAAAAAAAAA/v/8//z/
/P/7//3//f/9//3//f/7//v//P/6//v/+//7//v/+//7//v//f/9//3//f/7//v/+//7
//n/+v/6//r//P/8//v/+//7//v//P/8//z/AQD///7/BAAGAAkADwAaACkAPwBUAGgA
bwBpAF0ATgAxAA0A6v/I/53/dP9c/0L/E//k/sf+v/7E/tz+Av8i/z7/W/9y/4H/kf+h
/6v/sf++/9D/3f/m/+7/9v8AAAYABgAHAAkACwALAAwADgAPAA8AEAASABIAEwATABMA
EwATABQAFQAVABYAFgAXABcAGAAYABgAGQAaABoAGwAbABwAHQAfAB8AIQAjACYAJwAl
ACUAJgApACcAKAApACwAMAAzADQANAA0ADUANwA5ADwAPgBAAEQARwBJAEoATABNAFAA
UgBUAFcAVwBYAFoAWwBbAFwAXABcAF0AXQBdAFoAWABXAFcAVwBXAFYAVQBSAFAATgBM
AEYAQgA+ADwAOwA5ADcAMwAwACwAKAAkACEAHgAbABgAFQATABIADwANAAgACAAFAAQA
BAADAAEA/v/+//z//P/6//j/9//2//f/9v/2//X/9P/0//P/8//x//H/8f/x//L/8//z
//T/8//0//T/9P/y//L/8f/x/+//7//v//H/8v/z//L/8//z//T/9P/z//P/9P/1//X/
9//6//r/+v/4//f/+P/5//r/+v/5//n/+v/7//7////9//7///8AAAIAAwADAAIAAwAG
AAkABwAFAAQABAADAP7//f/+////+f/2//T/8f/u//D/8P/w//D/7f/t/+3/7f/q/+j/
5//j/+P/5f/m/+b/5v/n/+n/6v/n/+j/5//n/+j/6P/m/+b/6P/p/+n/6P/n/+f/6f/p
/+b/5v/m/+T/5P/k/+T/4//i/+H/4P/f/+D/3//g/+L/4P/h/+H/4f/j/+P/4//j/+H/
4f/h/+H/4//j/+P/4//h/+L/4v/i/+T/5P/j/+P/4f/h/+L/4v/e/+H/6f/q/+b/7P/z
//P/9P8BABsAOABAAD8APQA5ACgACwDp/8b/pP9//2L/Tv80/wn/2P61/q3+sv7C/uD+
CP8o/z//UP9h/3P/hf+T/53/qP+0/73/yP/U/97/5P/o/+r/6//t/+//7//w//L/8//1
//b/+P/4//f/9//3//f/+//8//3//f/6//r/+//7//7//v/+////AgACAAMAAwACAAMA
BQAFAAMABQAIAAkABwAHAAgACwAMAA4AEAAUABYAGQAaABoAHAAdAB8AIQAmACgAKgAu
AC4ALwAvADAANQA4ADoAPAA9AD0APgBAAEEAQQBCAEIAQABBAEEAQQBAAD4APQA9ADkA
OQA4ADcANAAyADAALgAqACYAIgAgAB0AGwAZABUAFAAQAAwACAAJAAYAAwAAAPv/+f/4
//X/8P/q/+n/5f/j/+T/5P/j/+D/4P/e/97/3f/a/9j/1v/X/9b/1v/V/9T/1P/T/9P/
0f/R/9H/0f/P/8//zv/O/83/zv/O/87/z//Q/9D/0f/R/9H/0f/T/9X/1f/T/9P/1P/U
/9P/0f/T/9T/1f/V/9T/1v/V/9T/0//T/9X/1//Y/9j/1//X/9f/1//Z/9n/2f/a/9v/
3P/d/9//4P/g/97/4P/i/9//3v/e/9//3//a/9n/2v/b/9P/zv/M/83/0P/O/8z/yv/I
/8b/xf/E/8P/v/++/77/u/+7/73/vv++/7//v//A/8D/vv/A/8D/wf/C/8L/wP/A/7//
v/++/7z/u/+7/73/vf+6/7r/uv+4/7j/uP+4/7f/tf+1/7X/tf+2/7X/tv+4/7f/t/+2
/7X/s/+z/7P/s/+z/7P/s/+z/7X/tf+1/7X/tf+2/7b/tv+4/7j/t/+3/7b/tf+1/7T/
uP+5/7X/tP+8/8L/w//H/9L/4//7/xAAFgARAAsAAwDu/83/qf+C/1r/Of8i/wz/6P65
/pD+f/5//or+nv7A/uT++v4N/yL/O/9R/13/Zf9z/4D/iv+V/6D/qP+u/7L/uP+4/7n/
u/+9/7//wP/C/8P/wf/C/8T/xP/H/8f/x//H/8f/yP/J/8n/yP/I/8n/yf/M/8z/zP/N
/87/zv/P/8//zv/P/9H/0f/P/9H/1P/V/9f/1//Y/9v/2//c/93/4P/g/+P/5P/k/+j/
6f/r/+3/7v/w//L/9v/1//f/+P/6//z//v///wAAAwADAAQABgAFAAUABgAGAAMAAwAC
AAEAAAAAAAEAAwAAAP///f/7//j/9v/0//L/7//s/+n/6P/l/+P/4f/d/9j/1P/Q/8z/
zf/K/8f/xP/B/7//vv+7/7n/tP+0/7H/rf+s/6r/p/+m/6b/pP+k/6T/ov+h/6D/n/+e
/57/nf+c/5z/m/+b/5v/m/+b/5v/nf+d/5z/nP+d/57/nv+e/5z/nP+b/5v/m/+b/5v/
nf+g/6H/oP+h/6L/ov+h/5//n/+g/6H/of+f/6L/ov+i/6b/q/+y/7n/0v/o//3/EwAa
AB8AJgArAC0ALgAvADAAMQAzADQANAA1ADgAOwA5ADkAOgA8AD0APQA/AEMARwBJAEgA
RgBFAEUARgBGAEYARABCAEIAQQA+ADwAOAA6ADoAOgA6ADcANwA3ADcANAAyADEALQAv
ADEAMgAyADEAMQAyADIAMQA0ADUANwA2ADYANAA0ADQANQA1ADQAMQAxADMAMwA0ADQA
NAAyADIAMgAyADEAMwAzADMAMwAxAC8ALwAwADAAMQAxADEAMQAxADEAMQAzADMAMwAz
ADEAMQAxADEAMwA0ADQANAAzADIAMAAvADEAMQAyADIAMgA1ADMAMgA4AEAAQwBFAEoA
UwBhAHQAigCbAKMAnQCUAIsAdQBGABYA5/+w/4L/bP9R/yb///7t/uT+6P4C/yz/SP9h
/4D/mf+p/7v/z//f/+r/+P8DAAwAGAAiACoAMAA1ADcAOgA9ADsAPAA+AD8APwBAAEIA
QgBCAEEAQAA/AEQARgBIAEkASABIAEkASQBIAEgASABJAEwATABNAE0ATQBNAE4ATQBM
AE0ATwBPAFEAUQBSAFUAVQBWAFcAWgBaAF0AXgBeAF8AXwBgAGEAZgBoAGoAbgBwAHMA
dQB4AHgAegB7AHwAgQCBAIIAhACDAIMAhACEAIQAhQCFAIUAhQCEAIQAhQCAAH8AfQB7
AHsAegB5AHgAdABwAGwAagBpAGcAZQBhAF8AXABZAFYAVwBUAFEATgBLAEkASABFAEEA
PAA8ADkAOQA6ADoAOQA1ADQAMQAwADAALgAtACwALQAsACwAKwAoACgAJwAnACkAKQAp
ACkAJwAnACYAJgAmACYAJQAkACUAJgAmACcAJQAlACUAJwApACkAJwAnACcAKAAoACcA
KgAsAC4ALwAvADIAMgAyAC8ALwAxADMAMgAyADEAMQAxADEAMwAzADEAMgAzADQANAA1
ADUANAAyADQANgAzADIAMgAzADMANAA1ADgAOwA9ADwAOgA5ADcAOAA4ADgAOAA2ADYA
NQAwAC4ALAApACkAKAAnACYAJQAkACMAIwAjACMAHwAeAB4AGwAbAB0AHgAeAB0AHQAe
AB4AHAAeAB4AHwAgACAAHgAeABwAHQAdABwAHAAdACAAIQAeAB4AHgAcABoAGgAaABkA
GwAbABsAGwAdABsAGwAcABwAHQAdAB0AGwAbABsAGwAbABsAGwAbABkAGQAZABkAGQAa
ABoAGgAcABwAGwAbABoAGQAZABgAGAAbABsAHgAiACgAKwAxADoARQBVAGoAgACLAIkA
fwBuAFUALwAIAOD/sf+A/2j/UP8l//r+4f7X/tj+7P4S/zT/Sv9p/4r/n/+l/7H/w//R
/9r/5v/5/wIABgAQABgAHAAgACEAIwAlACcAKAAqACsAKwAsAC4ALgAvAC8ALwAvADAA
MAAwAC8ALwAwADIAMwAyADIAMgAzADQANAA1ADUANQA1ADYANQA2ADkAPQA/AD8APwBA
AEMAQQBCAEMARgBGAEkASgBKAE4ATwBRAFMAVgBYAFoAXgBfAGEAYgBkAGYAaABpAGoA
bQBtAG4AcABxAHEAcgByAHIAcwBzAHMAcgBwAG8AbwBrAGsAagBpAGYAZABiAGAAXwBc
AFkAWABWAFMAUABLAEoARgBCAD4APwA8ADkANgA1ADMAMgAvAC0AKAAoACUAIAAgAB8A
HQAcABwAGgAaABsAGgAaABoAFwAWABYAFQAUABQAEwATABEAEQARABEAEwATABIAEgAV
ABYAFgAWABQAFAATABMAEwATABMAFQAXABcAFQAVABkAGgAaABkAGAAYABgAFwAZABwA
HAAcABoAGQAaABsAHAAcABsAGwAaABsAHgAfAB0AHgAfACAAIAAhACEAIAAgACIAJAAh
ACIAIgAjACMAJAAlACgAKwApACYAIgAfABwAHAAbABoAGAAWABoAFwAWABUAFAASABEA
EAAPAA0ADAAMAAkACQALAAwADAAJAAkACgAKAAkADAANAA8ADgAOAAwADAAOAA8ADwAO
AA0ADQAPAA8ADgAOAA4ADAAMAAwADAALAAkACQAJAAkACQAHAAcACAAIAAkACQAJAAkA
CQAJAAkACQAJAAkACQAHAAcABwAHAAcACAAIAAgABgAGAAUABQAGAAcACQAKAAYABwAL
AAwADAASABkAGwAiAC8AQwBYAGYAZwBnAGEAUgA7ABkA9P/W/7P/jv96/2L/Nf8I/+X+
0/7S/uD+AP8m/0j/Yf9y/4P/l/+r/7v/w//M/9j/5//w//b/AgAMABAAEAARABMAFQAW
ABgAGwAdABsAHAAeAB4AHQAdAB0AHQAfACAAIQAhACIAIgAjACMAJAAkACQAJQAkACQA
JQAlACYAJwApACkAKgAtADEAMwAyADEAMQAzADQANgA4ADwAPQA/AD8APgBAAEEAQwBF
AEgASgBMAFAAUwBVAFYAWABbAF4AYABiAGMAYwBkAGYAZwBnAGgAaABpAGsAbABtAGgA
ZgBlAGUAYQBhAGAAXwBeAFwAWgBYAFQAUABMAEoASwBJAEcAQwA+ADoANgAyADEALgAr
ACgAJQAjACIAHwAbABYAFgATAA4ADgANAAsACgAKAAgACAAHAAQAAgAAAAEAAAAAAP//
AAAAAP/////+//3//P/7//v/+//6//r//P/+////AAAAAAAA/////wEAAQABAAMAAAD/
//z/+//+/wAAAQABAAEAAgADAAMAAAACAAEAAAACAAMABgAJAAoACgAJAAkADAANABAA
EQAPABAAEQASABQAFQAVABQAEgAUABYAEwAPAA4ADgANAAcABQAFAAUAAwAGAAIAAAD+
//z/+v/5//n/+f/5//f/9v/2//P/8f/z//T/9P/1//X/9v/2//T/9v/2//f/+v/6//j/
+P/2//f/9//2//X/9f/3//f/9P/0//T/8v/w//D/8P/v//D/8f/y//P/8f/v/+//8P/w
//H/8f/x//H/8f/x//H/7//v/+//7//x//H/8f/x//H/8v/y//L/8P/w/+//7//x//H/
8v/y/+7/6f/v//j//P/+/wMACwAWACsAQQBOAFAATQBFADcAHAD1/9H/sv+O/23/WP8+
/xT/5f7C/rn+vf7K/uj+EP8y/0b/Wf9y/4f/kf+X/6X/t//E/87/1//i/+7/8P/y//j/
+v/7//3////+//7//////wIABAAHAAgACAAHAAYABQAIAAoADAANAAoACgALAAsADAAM
AAwADQAQABAAEQARABAAEQATABMAFQAXABoAGwAdAB0AHgAhACEAIgAjACYAKAArACwA
LAAsAC0ALwAxADYAOAA6AD4APwBBAEIARABFAEgASgBMAFEAUQBSAFQAVABTAFMAUgBU
AFUAVQBVAFEATgBMAEsASQBJAEgARwBFAEQAQwBCAD4AOgA2ADQAMQAvAC0AKQAmACIA
HgAaABkAFgATABAADQALAAoABwADAP7//v/7//b/9v/1//P/8v/y//D/8P/w/+7/7f/s
/+n/6P/o/+f/6P/o/+f/5//n/+f/5//n/+f/5//m/+b/5//o/+j/6P/m/+b/5f/l/+b/
5//o/+v/6v/p/+b/5f/p/+r/6v/p/+n/6v/r/+v/6v/s/+v/6v/n/+f/6f/r/+r/6v/p
/+n/6v/r/+7/7//s/+z/7P/s/+3/7//w//D/8v/0//b/8//0//T/9f/1//P/8//1//f/
9f/0//L/8f/q/+b/5f/m/+T/4//i/+H/4P/e/93/3P/b/9v/2v/a/9f/1//Z/9r/2v/b
/9v/3P/c/9n/2v/Z/9n/2//c/9v/3P/c/93/3f/c/9v/2//d/93/3v/e/97/3P/e/97/
3v/d/9v/2//b/9v/2//Z/9n/2v/b/93/3v/f/93/3f/d/93/3//f/9//3//f/9//3//f
/93/3v/e/97/4f/i/+L/4//j/+P/5P/k/+D/4//l/+j/7P/w//H/9//+/wUAFQAwAEIA
TQBTAFMATgBFACcA9v/I/5n/YP86/yb/B//Y/rH+of6c/qL+vP7k/gb/I/9A/1n/a/97
/4v/mf+m/7T/wf/M/9j/4v/q//L/9v/3//n/+//7//z//v///wEAAgAEAAQABQAFAAUA
BQAJAAoACwALAA0ADgAQABEAFAAUABQAFQAWABYAFwAXABgAGQAbABsAGgAbAB0AHQAd
AB0AHgAhACEAIgAjACYAKAArACwALAAuAC8AMQAzADYAOAA6AD4AQQBDAEQARgBKAE4A
UQBUAFYAVQBVAFYAWQBZAFoAWgBcAF0AXQBdAFoAWABXAFcAVQBVAFQAUwBOAEwASgBI
AEUAQgA/AD4APwA9ADsANwA3ADQAMQAuACsAKAAlACIAHwAdABwAGQAWABIAEwARAA4A
DgANAAsABwAGAAMAAgACAAAA///+/////v/+//3//v/+//3//f/8//v/+v/5//v/+//6
//r//f/+//7//v/8//z/+//7//v/+//7//3//P/7//j/9//8//7/////////AAABAAEA
//8AAP7//P/9//3///8BAAQABAADAAMAAQABAAMAAwABAAIAAwAEAAEAAQAAAP7//v8A
AAIA/////wAAAgADAAIAAwAGAAkABwAGAAQAAwAEAAYABwAIAAgABgAGAAUAAQAAAP//
/f/7//X/8P/x//L/8//0//H/8f/x//H/8f/w//D/7f/s/+3/7f/s/+z/7f/v//D/8P/y
//L/8//0//T/8v/y//D/8f/x//D/7//v//H/8f/u/+7/7v/s/+z/7P/s/+v/6//r/+v/
6//r/+n/6f/q/+r/6//r/+v/6v/p/+j/5//n/+f/5//n/+f/5//n/+f/5f/m/+b/5v/m
/+b/5f/l/+f/5//o/+j/6P/p/+n/6P/u//T/9//9/wQADQAbAC4ARABVAFcAUQBGADUA
FQDs/8L/k/9g/zr/JP///tT+tf6n/qL+rv7M/u7+Dv8t/0j/Yf9v/33/jf+Z/6L/rv+/
/87/2v/e/+T/6v/v//H/9P/3//f/+P/6//v/+f/6//z//P//////////////AAABAAEA
BgACAA==
         </WaveFormData>
      </LeadData>
      <LeadData>
         <LeadByteCountTotal>10000</LeadByteCountTotal>
         <LeadTimeOffset>0</LeadTimeOffset>
         <LeadSampleCountTotal>5000</LeadSampleCountTotal>
         <LeadAmplitudeUnitsPerBit>4.88</LeadAmplitudeUnitsPerBit>
         <LeadAmplitudeUnits>��V</LeadAmplitudeUnits>
         <LeadHighLimit>2147483647</LeadHighLimit>
         <LeadLowLimit>268435456</LeadLowLimit>
         <LeadID>V3</LeadID>
         <LeadOffsetFirstSample>0</LeadOffsetFirstSample>
         <FirstSampleBaseline>0</FirstSampleBaseline>
         <LeadSampleSize>2</LeadSampleSize>
         <LeadOff>FALSE</LeadOff>
         <BaselineSway>FALSE</BaselineSway>
         <ExcessiveACNoise>FALSE</ExcessiveACNoise>
         <MuscleNoise>TRUE</MuscleNoise>
         <LeadDataCRC32>1264372495</LeadDataCRC32>
         <WaveFormData>
+P/4//j/+P/4//j/+P/4//r/+v/6//r/+v/6//r/+v/8//z//P/8//3//v///wAAAAAA
AAAAAAAAAAAAAAAAAAEAAgADAAQABwAIAAkACgAIAAgACAAIAAUAAgD///z/+v/6//r/
+v/4//b/9P/x//H/8P/t/+z/7f/t/+3/7v/r/+r/6f/o/+v/6//r/+3/7f/t/+//7//t
/+3/7v/v/+3/7P/r/+v/7P/s/+z/7P/s/+z/6v/q/+v/6//r/+v/6f/p/+j/5//p/+n/
6f/q/+r/6v/q/+n/6f/q/+r/6v/o/+j/5//n/+j/6f/q/+3/7//u/+3/7f/w//D/8P/w
/+7/7v/u//H/8f/2//7/AAADAAwAEwAbACsAPwBTAGcAfgCLAI8AkQCKAHQAVAAsAPr/
1v+5/4v/T/8f//z+3v7T/t/++f4U/zL/U/9p/3f/hv+V/6P/sv/B/8//2f/h/+r/7v/z
//f/+//+/wAAAAABAAMABAADAAUABgAGAAkADAANAA4ADQANAA0ADQAOAA4ADwAQAA4A
DgAOAA4AEwAUABQAFQATABQAFgAYABgAGQAaABwAHAAdAB0AHgAiACMAJQAoACkAKQAq
ACkALQAuADEAMwA4ADkAOwA+AEAAQgBDAEQARgBJAEsASwBPAE8AUABRAFMAVABUAFQA
VwBaAFsAXABYAFcAVgBUAFQAUwBSAFIAUABPAE0ATABKAEgASABGAEIAQQA9ADsAOwA5
ADYAMwAxAC8ALAAqACgAJgAkACAAHQAcABoAGQAWABUAFQATABIAEQARABEADgANAAsA
BwAIAAgABwAFAAcABgAFAAQAAgADAAMAAwABAAEAAQABAP/////+//3///8AAAAAAAAD
AAMABAAFAAUABAAEAAQABAAEAAQABAACAAMABAAEAAUABQAFAAcABQAGAAYABgAJAAkA
CwALAAsACwAOAA4ADQANAA4ADQANAA4ADwAPABAAEAASABAAEgATABUAFgAWABYAFgAV
ABQAEwAQAA8ADQAKAAgABwAEAAAAAAAAAAAAAAD///3//P/6//X/9P/0//P/9f/2//f/
+P/3//b/9v/1//X/9//3//f/+f/5//b/9f/z//P/8//y//D/7//v/+7/8f/y//P/9P/w
//D/7//v/+3/7f/t/+3/6v/p/+n/6f/r/+z/7P/s/+7/7f/t/+7/7f/s/+v/6v/r/+v/
6//r/+v/7f/t/+z/6//r/+z/7P/q/+r/6v/q//D/7f/t//D/9P/6////BAAJABUAKQA/
AFcAbQB8AIUAiwCJAHwAagBUADAAAgDg/7//j/9T/yH/9v7O/sH+2f73/gz/KP9F/13/
c/+E/43/mf+s/7v/x//T/9n/4P/o/+//8f/z//T/9P/4//n/+//8//3///8AAAAA/v8A
AAAAAAACAAMABAAFAAYABgAHAAgACgAKAAoACgAMAAwACwALAAkACgAMAA4ADwARABMA
FgAWABcAFwAYABgAGQAbAB4AIgAjACUAJQApACoALQAvADEAMQAyADQAOAA6ADsAPABB
AEUASABJAEsASwBMAE0AUQBSAFIAUgBUAFYAVgBWAFMAUwBTAFIAUQBPAE0ATABOAE0A
SwBKAEYAQgBAADwAOwA7ADgANwAyAC8AKwAnACkAJwAkACIAIAAeABwAGAAWABQAEQAP
AAoACQAJAAcAAwABAAAA///+///////9//z//P/7//n/9//2//X/9P/y//P/8//z//T/
9f/2//f/9f/1//T/8//z//T/9P/0//f/9//4//n/+f/4//j/+P/4//j/+P/4//r/+//8
//z//P/9//7/AQAAAAAA///+/wEAAQADAAMAAQABAAQABAAGAAcACQAJAAoADAAOAA8A
EgASABQAEgAPAA8AEAAQAA8ADgANAAsACQAHAAMAAQABAP7//P/+//7//v/+//v/+f/4
//b/8//y//L/8f/u/+7/7v/u/+//8P/y//P/8//1//X/9f/2//X/8f/v//H/8f/x//D/
7//v//D/8P/w//D/8P/w/+7/7v/t/+3/6//r/+v/6//q/+n/6f/p/+v/7P/s/+z/6v/p
/+n/6v/q/+r/6v/q/+n/6f/p/+n/6//t/+3/7P/r/+v/7P/s/+z/7P/s/+z/6v/t/+3/
8v/2//j//f8GABUAKwBBAFcAZQBvAHgAfQB9AHcAaABUADYAGAAAAOT/tf95/0P/F//0
/tr+4f4B/yP/NP9G/2H/ef+J/5j/p/+z/7z/xf/R/9v/5f/s//L/9f/1//f/+P/4//z/
/f///wAA//8BAAIAAgAEAAYABgAGAAgACQAKAAsACgAKAAsADAAMAAwADAAMAA8AEAAQ
ABEAEQASABQAFgAWABcAGAAaABwAHQAdAB4AIgAjACUAKAAqACsALQAtAC0ALgAxADMA
NgA3ADkAPAA/AEIARABGAEgASwBNAE0AUQBRAFIAUwBXAFgAWABYAFcAWABXAFYAVwBX
AFcAVgBVAFMAUQBQAE4ATQBLAEoARQBCAEEAPgA7ADsAOAA3ADIALwArACcAJwAlACIA
IAAeABwAGgAWABAADgALAAkACAAHAAcABQADAAEAAAD///3//f/8//n/+v/6//n/9//1
//T/8//y//L/8//z//P/8f/x//H/8f/z//P/8v/x//H/8v/y//L/8//z//T/9f/z//L/
8v/y//f/+P/5//r/9//3//f/9v/2//f/+P/7//v//P/8//z//////wEAAQACAAMABwAI
AAoACwANAA0ACwAMAA0ADQANAAwADQAKAAUAAwACAAAA+v/6//j/9//2//X/9P/z//H/
8P/u/+3/7P/s/+v/6P/o/+j/6P/o/+j/6f/p/+n/6//r/+v/7//v/+z/6//p/+n/6f/o
/+f/5//o/+j/6P/o/+j/6P/m/+b/5f/l/+P/4//j/+P/4v/h/+H/4f/j/+T/5P/k/+P/
4f/g/+D/4v/i/+L/4v/h/+H/4f/h/+H/4//j/+L/4f/h/+L/4v/k/+T/5P/k/+L/4f/n
/+r/6v/s//P//P8HABUAJwA9AE0AXwBsAHUAdQBtAGIAVAA8ABwAAADq/8X/j/9T/x//
/P7m/tf+4/4F/yT/OP9R/2v/e/+I/5f/o/+u/7v/xf/R/9f/3v/o/+3/7f/v//D/8P/y
//P/9f/2//f/+f/6//r//P/+//7//v/+////AAABAAAAAAABAAIAAgACAAIAAgAHAAgA
CAAJAAcACAAKAAwADAANAA4AEAAQABEAEQASABQAFQAXABoAHgAfACEAIQAjACQAJwAp
AC4ALwAxADQANAA2ADcAOAA7AD8AQgBDAEUARQBGAEcASgBMAE0ATgBOAFAAUABQAE4A
TQBMAEoARwBFAEMAQgBCAEEAPwA+ADwAOgA6ADgAMwAzADAALwAtACsAKAAlACIAHwAb
ABgAGAAWABQAEAALAAgABAABAAAA//////3/+//5//j/9//z//P/8v/v/+z/7P/r/+n/
7P/s/+z/7P/s/+3/7f/t/+v/6//r/+v/6//r/+r/6f/p/+r/6v/q/+v/6//s/+3/7f/s
/+z/7P/u/+7/7v/u/+z/7f/u/+7/7f/t/+3/7//s/+z/6//q/+z/7f/w//H/8f/x//T/
9P/2//f/+f/5//f/+P/5//n//P/8//7//P/7//v//P/8//z//P/8//v/+v/5//b/9f/v
/+7/8P/u/+z/6v/o/+j/5//n/+b/4f/g/+D/3//e/97/3v/e/9z/3P/d/93/3//h/+H/
4f/h/+H/3v/d/93/3f/d/9z/2f/Z/9r/2v/b/9z/3f/e/9z/3P/b/9v/2//b/9v/2//a
/9n/2f/Z/9n/2v/a/9r/2v/Z/9n/2v/c/9z/3P/c/9n/2f/Z/9n/2f/b/9v/2v/Y/9f/
1//W/9f/2P/Z/9r/2v/Z/9v/3P/e/+T/6//u//P///8RACcAOwBNAF4AaQBxAHUAcABe
AEQAHgDu/9D/t/+J/1H/I//8/tz+yf7H/t/+AP8c/zH/S/9j/3b/hf+R/5z/p/+z/73/
y//W/97/5f/l/+f/6P/o/+j/6f/r/+z/7v/x//P/9P/0//b/9v/2//b/9//4//n/+P/4
//n/+v/7//z//f/+/wAAAAD/////AAACAAUACAAGAAcACAAKAAoACwALAAwADgAPABEA
FAAWABcAGQAZABkAGgAdAB8AIgAjACUAKAAqACwALQAuADMANwA6ADsAOgA5ADkAOQA8
AD4APwBAAEMARgBHAEgARQBFAEUARABEAEMAQgBCAEQAQwBBAEAAOwA4ADcANAA0ADUA
MwAzADEALwAsACkALAArACkAKAAkACIAIAAcABgAFgATABEADwAPABAADwAMAAkABwAF
AAQABQAFAAMAAAAAAP///f/+//7//v/+//3//f/8//v//f/9//3//f///////v/9////
AAAAAAAAAAD////////9//z//P/8/wAAAAAAAAAAAwAFAAcACAAGAAUABAAFAAcACAAI
AAgACQAJAAsACwAIAAcACQAIAAYABwAJAAkACAAIAAgABwAJAAoADQAMAA0ADQAOAA4A
DwAQABEAEQAUABUAFAAVABYAFAATABMAEwARABEAEQAPAA0ACgAGAAcACgAJAAgABwAG
AAUAAwACAAAA+//6//r/+f/5//r/+//8//r/+v/7//v/+//9//3//f/9//3/+v/5//v/
+//7//r/+f/5//r/+v/7//z//f/+//z//P/7//v/+f/5//n/+f/5//n/+v/7//r/+v/5
//j/+P/3//f/+P/2//b/9v/2//X/9f/1//X/9v/5//r/+v/3//f/+P/4//j/+P/4//j/
+v/9//v//v8CAAQADwAaACEAMQBDAFUAawB/AIwAkwCVAJkAjABuAE4AIADw/9T/s/95
/z//D//q/tL+0/7p/gX/Hv86/1P/af99/47/nf+r/7j/w//P/93/5//u//b/9//5//v/
/P/8////AQAEAAYABQAHAAgACAAGAAgACAAIAAoACwAMAA0AEAAQABEAEgASABIAEgAS
ABMAFAAUABUAEwAUABYAGAAYABkAGgAcAB0AHwAgACIAJAAlACcAKgArACsALAArAC8A
MAAzADUAOgA7AD0AQABBAEIAQgBCAEQARwBJAEkATgBPAFEAUwBXAFgAWABYAFgAWgBa
AFoAWQBZAFkAWABWAFMAUABOAEwASwBJAEgARgBEAEQAQgA/AD8APAA7ADgANQAxAC0A
LAApACUAIgAjACIAIQAeABwAGgAXABUAEgARABEADwALAAkACAAHAAcABwAGAAMABAAE
AAMAAQD///7//f/8//z//f/9//3//f/9//3//f/9//3//P/7//3//v/+//7//f/9//7/
//////7//v/+/wAAAAAAAAAAAAABAAIAAgADAAMAAwAFAAcACAAIAAgACAAHAAgABwAH
AAcACgAKAAwADQAPAA8ADQAOAA8ADwAQABAAEgAQABAAEQATABQAFAAUABQAEwASABEA
DgANAAkABgAEAAMAAAD//wAA/v/+//7//v/9//v/+v/4//X/9P/0//P/8//0//X/9v/4
//j/+f/5//b/9//2//X/9//3//T/8//z//P/8//y//P/8//0//T/9P/0//T/9P/w//D/
7//v//H/8f/x//H/7v/t/+3/7f/t/+7/7v/u/+7/7f/t/+7/7v/u/+7/7v/t/+3/7f/t
/+v/7f/t/+z/7f/t/+7/7v/u/+7/7v/u/+7/8f/x//L/9v/6////BgATACEANQBLAGUA
eQCEAIcAiQCDAHQAZABIAB4A+P/a/7P/ef87/wv/6P7S/tX+7f4J/yL/QP9X/2v/f/+Q
/5v/o/+w/8H/zf/X/9//5v/w//f/+P/5//n/+P/6//v//f/+////AQACAAIAAAACAAIA
AgAEAAUABgAHAAYABgAHAAgACgAKAAoACgALAAwADAANAA8AEAASABQAFAAVABYAGAAY
ABkAGQAaABoAGwAdACAAJAAlACcAJwAnACgAKwAtADIAMwA1ADgAPAA+AD8AQABBAEUA
SABJAE0ATQBOAE8AUQBSAFIAUgBSAFQAVABUAFEAUQBRAFAAUABPAE4ATgBNAEsASABG
AEEAPgA9ADoANwA3ADQAMwAwAC0AKQAlACQAIQAdABoAGAAWABQAEAAOAAwACQAHAAYA
BQAFAAMA///9//z/+//5//n/+P/1//b/9v/1//P/8//y//H/8P/u/+//7//v//D/8f/y
//P/8f/x//D/7//v//D/8P/w/+7/7f/t/+3/7v/u/+//8P/w//D/8P/w//D/8f/y//L/
9P/1//b/+f/4//j/9//2//f/9//5//n/+v/7////AAAAAAEAAwADAAUABgAHAAcACgAK
AAwACgAHAAcACAAIAAUABAADAAEA/P/7//j/9f/y//T/9P/0//T/8//x//D/7v/p/+j/
6P/n/+b/5v/m/+b/5//o/+r/6//p/+n/5//l/+n/6f/m/+X/5v/n/+j/6P/n/+f/6P/o
/+f/5v/l/+T/4v/i/+H/4f/g/9//3v/d/9//3//g/+H/3//g/+D/4P/g/9//3//g/97/
3v/e/97/3//f/9//3//d/9//3//e/9//3//g/+D/3v/e/97/3v/c/+H/6f/o/+b/7P/1
//b/+f8HACEAPQBPAFkAZgBzAHMAbQBkAFQAOgAcAAAA6P/F/4//Vf8f//j+3v7R/t3+
Af8i/zj/Tf9h/3P/iP+X/6H/qv+1/73/yf/V/97/5v/n/+n/6//s/+z/7v/v//H/8v/1
//f/+P/4//b/+P/4//j//P/9//7////+//7///8AAAAAAAAAAAAABQAGAAYABwAHAAgA
CgAMAAoACwAMAA4ADgAPAA8AEAATABUAGAAcAB4AHwAhACEAIQAiACUAJwAtAC8AMgA2
ADcAOAA4ADgAOwA/AEIAQwBHAEcASABJAEkASgBKAEoASgBMAEwATABNAE0ATQBMAEkA
RwBFAEQARgBFAEMAQgA9ADoAOQA2ADMAMwAwAC8ALAApACUAIQAhAB8AHAAaABYAFAAS
AA4ACAAGAAMAAQD/////AAD///v/+f/4//f/8//z//L/7//w//D/7//t/+3/7P/r/+r/
6P/p/+n/6f/p/+n/6f/p/+f/5//m/+X/6P/q/+v/7P/r/+v/7P/t/+3/7P/s/+z/7P/s
/+z/7P/u/+//8P/w/+//7//v//H/8f/y//L/8v/z//P/9f/1//P/8//2//b/+P/5//v/
+//8//7/AAABAAAAAAACAAAAAQABAAIAAgABAAAA///9//j/8f/u//H/8v/w/+7/7P/q
/+n/5//m/+T/4f/g/+D/3//e/97/3v/e/+D/4P/h/+H/4f/j/+P/4//n/+f/5P/j/+L/
4f/g/97/3//f/+D/4P/f/97/3f/c/9z/3P/b/9v/2f/Z/9n/2f/b/9v/3P/d/9z/3P/b
/9r/2P/X/9f/2P/a/9r/2v/a/9n/2f/Z/9n/2f/b/9v/2v/a/9v/3f/e/93/3P/b/9r/
3v/f/93/3P/m/+7/7//0////DwApAEMAUwBdAGYAbQBtAGcAWABAACIAAgDs/87/o/9t
/zX/C//q/tT+0f7r/g3/Iv82/1H/a/9//4z/lf+h/67/uf/D/83/1f/a/+D/4//l/+f/
6P/o/+z/7f/v//D/8P/x//H/8P/x//T/9f/2//b/9//4//n/+P/4//n/+v/8//z//P/8
/wEAAgACAAMAAQACAAQABgAEAAUABgAIAAkACwAMAA4ADgAPABEAFAAYABkAGwAbAB0A
HgAhACMAJgAnACkALAAuADAAMQAyADQANwA5ADkAPgA/AEEAQwBDAEQARABEAEMARABD
AEIAQwBFAEcASABGAEMAQAA+AEAAPwA9ADwAOwA4ADcANAAvAC8ALAArACoAJwAjAB8A
HwAdABoAGAAVABIADwAKAAcABgAEAAMA///9//z/+f/5//f/9v/1//H/8f/w/+3/7v/u
/+3/6//t/+z/6//q/+r/6//r/+v/6//r/+v/6//t/+3/7P/r/+v/7P/s/+z/6//r/+z/
7f/v/+7/7v/u/+7/7v/u/+7/7v/v//D/8P/t/+3/7f/v/+7/7v/t/+z/7f/t/+//7//x
//H/9P/0//P/8//0//P/9f/2//f/9//7//z////+//////8AAAAAAwAEAAUABQAHAAcA
BQAFAAYABAADAAMAAwABAAEAAQD+//v/+P/4//j/+P/4//j/9//3//b/8v/w/+//7f/u
/+7/7v/u/+7/7v/v/+//8P/z//T/9f/1//X/8v/x//P/8//z//L/7//v//D/8P/w//D/
8P/w//D/8P/v/+//8f/x//H/8f/u/+3/7f/t/+7/8P/x//L/8v/x//H/8v/y//L/8v/y
//H/8f/x//H/8//1//X/9P/z//P/9P/0//b/9v/2//b/9P/1//X/9v/8/wQABwAKABEA
GQAnADkATwBnAHoAgwCJAJMAkgB+AGAAPAAKAOL/yf+j/2//Of8Q/+z+1f7b/vf+Dv8m
/0H/Wf9v/4T/lf+j/7D/v//J/9P/3f/m/+z/8f/2//n/+//8//7///8BAAIAAQADAAQA
BAAEAAYABgAGAAoACwAMAA0ADgAOAA8AEAAOAA4ADgAOABEAEgASABMAEQASABQAFgAV
ABUAFQAWABgAGQAZABoAHQAfACIAJgAnACcAKAAnACgAKAAqACsAMAAxADMANgA5ADwA
PgBAAEAAQwBFAEUASABJAEsATQBNAE4ATgBOAFAAUgBSAFIAUwBTAFMAUgBRAE8ATQBM
AE0ATQBMAEwASQBGAEUAQgA/AD8APAA7ADoANwAzAC8AMQAvACwAKgAoACYAJAAgAB4A
HAAZABcAFwAXABgAFwATAA8ADAAJAAgACQAJAAcABgAGAAUAAwADAAIAAQAAAAAAAQAB
AAEA/////////////////v/9////AAAAAAAA/////wAAAQADAAIAAgACAAIAAgACAAIA
BAAFAAYABgAGAAcACAALAAoACgAJAAgABwAHAAkACQAHAAcACgAKAAoACwANAA0ACwAM
AA0ADQANAAwADQAKAAoACwANAA4ADwAQABEAEQATABMAEQARABMAEgASABMAEwARABEA
EQANAAsACAAEAAcABgADAAIAAQAAAP7//f/9//z/+//6//r/+f/2//b/9v/2//b/9v/3
//f/9//5//n/+f/8//3/+//7//r/+f/4//b/9v/3//n/+v/5//j/9//2//L/8v/x//H/
8//z//P/8//0//P/8//z//P/9P/0//T/8v/x//H/8v/y//L/8v/y//H/8f/x//H/8f/z
//P/8v/y//P/9f/2//T/9P/0//T/8P/1//f/+P/+/wIACQASABsAJwA3AE0AZwB9AIwA
kQCRAIsAgABqAEgAGgDw/9L/sf95/z3/Ef/s/tT+0f7p/gf/HP84/1n/cf9//4z/nf+t
/7j/w//V/9//4//s//L/9f/4//v//f/+/wAAAQADAAQAAwAFAAYABgAIAAoACgAKAAkA
CQAJAAkADAAMAA0ADgAOAA4ADgAOABEAEgASABMAEgASABMAFAAWABcAGAAaABsAHQAe
ACAAIQAhACIAJAAmACcAKQApAC0ALgAxADMAOAA5ADsAPgA+AEAAQQBCAEQARwBJAEkA
TQBNAE4ATwBTAFQAVABUAFQAVgBWAFYAUwBTAFMAUgBRAE8ATQBMAEoASQBHAEYARQBC
AEEAPgA6ADkANQAzADIALwArACcAJwAlACIAIAAeABwAGgAWABQAEgAPAA0ACAAHAAcA
BQABAP///v/9//v/+//6//f/9f/0//L/7//v/+7/7f/s/+r/6//r/+v/6//r/+v/6//s
/+3/7f/t/+v/7P/s/+z/7P/r/+v/6//t/+z/7P/s//D/8P/w//D/7//v/+//7v/v//H/
8//3//X/9v/2//b/+f/5//v/+//7//v//v/+//7///8BAAEAAQACAAMAAwACAAIABAAC
AAIAAwAFAAYABwAIAAkACQAGAAUAAgABAAEA/v/8//v/+v/5//r/9//2//X/9P/x/+//
7v/s/+n/6P/o/+f/6P/o/+j/6P/m/+b/5//n/+f/6f/p/+n/6f/p/+b/5f/m/+f/6P/o
/+f/5//o/+j/5v/m/+b/5v/k/+T/4//j/+H/4f/h/+H/4v/h/+H/4f/h/+L/4v/i/+T/
4//j/+T/4//i/+H/4P/f/9//3//f/9//4f/h/+D/3f/d/97/3v/h/+L/4//k/+D/4f/l
/+b/5v/u//f/+v8DABEAIwA5AEsAWQBoAHMAdQBzAGgAVgBEACgABADu/83/lf9d/yv/
/v7c/s3+2f77/hz/Mv9F/13/c/+G/5f/of+o/7X/w//L/9H/3v/o/+n/6f/r/+z/7P/w
//H/8//0//P/9f/2//b/9v/4//j/+P/6//v//P/9//z//P/9//7/AAAAAAAAAAABAAIA
AgADAAEAAgAEAAYACQALAA0AEAAOAA8ADwAQABQAFQAXABoAGgAbAB0AHQAfACAAIwAl
ACoAKwAtADAANAA2ADcAOAA5AD0AQABBAEMAQwBEAEUARwBIAEgASABKAEwATABMAEoA
SQBIAEYARwBFAEMAQgBCAEEAPwA+ADkANgA1ADIAMAAxAC8ALwArACcAIgAdABsAGQAW
ABQAEgAQAA4ACgAIAAYAAwABAPz/+//7//n/9f/z//L/8f/v/+//7v/r/+r/6v/p/+f/
6f/o/+f/5v/l/+X/5P/j/+H/4f/h/+H/5P/l/+X/5f/n/+j/6P/o/+f/5//o/+n/5//m
/+b/5v/q/+r/6v/q/+r/6//s/+z/6f/p/+n/6//s/+7/7//w//P/8//1//X/9//3//r/
+v/6//v//f/9////AAABAAEAAQAAAAEA/v/7//v//P/8//f/9P/x/+3/7P/x/+z/6P/m
/+T/4v/i/+H/4f/g/9//3v/e/93/2v/a/9r/2v/c/9z/3f/d/93/3//f/9//4f/h/97/
3f/d/93/3f/c/9v/2//c/9z/2v/a/9r/2v/Y/9j/1//X/9n/2f/Z/9n/2P/X/9f/1//V
/9b/1v/W/9j/1//X/9j/1v/W/9b/1v/V/9X/1f/V/9X/1//X/9b/0//T/9T/1P/W/9b/
1v/W/9b/z//V/+D/5v/q//H/+P8FABkAMQBFAFUAXwBmAGsAaQBdAEoANgAYAPr/4v++
/4v/U/8f//X+2v7I/tP++f4X/yz/RP9d/3H/ff+E/5H/o/+w/7n/wf/P/9n/2v/c/+H/
4//l/+b/5v/n/+f/6P/o/+r/7f/v//D/7v/w//D/8P/0//X/9v/3//b/9v/3//j/+v/6
//r/+v/9//7//v///wEAAgAEAAYACAAJAAoADAAMAA0ADQAOABAAEQATABYAGAAZABsA
GwAbABwAHwAhACUAJwAqAC4AMAAyADMANAA1ADkAPAA9AEEAQQBCAEMAQwBEAEQARABI
AEoASgBKAEYARQBEAEIAQQA/AD0APAA9AD0APAA8ADkANgA1ADIALQAtACoAKQAkACEA
HQAZABkAFwAUABIAEAAOAAwACAACAAAA/f/7//b/9f/1//P/8f/v/+7/7f/s/+3/7f/r
/+j/6P/n/+X/5f/k/+P/4v/k/+X/5f/l/+P/4//j/+P/5P/l/+X/5f/k/+T/4//i/+X/
5f/m/+f/5f/k/+T/5P/m/+b/5v/m/+b/5//o/+j/5v/l/+T/5f/l/+b/5v/m/+X/5f/n
/+f/6f/p/+z/7P/r/+v/7P/r/+z/7v/w//H/8P/w//L/8P/y//P/9f/2//T/9P/0//P/
8//z//H/8f/r/+b/5v/n/+T/4//i/+H/4P/d/9v/2v/Y/9f/1v/W/9X/1v/W/9b/1v/W
/9b/1//X/9X/1//X/9f/2v/b/9n/2f/b/9v/2//a/9j/1//X/9b/2P/Y/9j/2P/Y/9j/
1//X/9b/1f/U/9P/1P/T/9P/0//V/9b/1v/W/9T/0//T/9T/1P/U/9T/1P/U/9X/1v/X
/9b/1//W/9T/1f/V/9b/1v/W/9b/1v/W/9L/0//V/9b/3P/i/+X/7P/1//v/CQAhADUA
RwBaAGcAcQB5AHQAYABEAB4A7v/I/63/h/9T/yH/+v7Y/r/+wf7b/vr+Fv8v/0v/X/9u
/3//i/+a/6f/sf+7/8X/0P/Y/+H/4//l/+b/5v/m/+f/6f/q/+3/7//w//D/7//w/+//
7v/y//P/9P/1//f/+P/6//z/+v/6//r/+v/9//7//v//////AAACAAQAAwADAAMABAAG
AAcABwAIAAgACQALAA4AEgATABUAFQAVABYAGQAbAB4AHwAhACQAJAAmACcAKAAtADEA
NAA1ADYANQA1ADUAOQA6ADoAOgA+AEAAQABAAD8APwA/AD4APwA9ADsAOgA6ADkANwA2
ADUAMgAxAC4ALQAtACoAKQApACcAJAAhACAAHQAZABYAFAASABAADAALAAoACAAHAAQA
AwADAAEA/v/7//n/9//1//X/9P/x//L/8v/x/+//8f/w/+//7v/t/+3/7P/r/+v/6//r
/+v/7f/t/+z/6//r/+z/7P/s/+3/7f/u/+//7P/q/+n/6P/s/+7/8P/y//H/8f/x//D/
7v/t/+z/7f/v//D/8P/w//P/8//1//X/8v/x//P/8v/y//P/9f/1//P/8v/x/+//8v/y
//T/8v/y//P/9f/2//j/+P/4//f/9//3//X/9f/2//b/9//5//n/9//3//f/9P/z//H/
7v/x/+3/5v/n/+j/6f/q/+n/5//m/+T/4//i/+L/4f/e/97/3v/e/+D/4P/h/+H/4//l
/+X/5f/l/+X/4v/h/9//3//f/97/3//f/+D/4P/g/+D/4P/g/97/3v/d/93/3f/d/93/
3f/c/9v/2//b/9v/3P/c/9z/3P/b/9v/3P/b/9r/2f/Y/9j/2f/a/9v/2f/b/9v/2v/Z
/9n/2v/a/9z/3P/c/9z/3v/h/+H/4P/m/+z/7//4/wEACwAXACcAQwBbAGgAcwB7AH0A
dABgAEIAGgDo/8b/p/93/z3/Df/o/sb+uf7F/t/+/P4W/zH/Sf9f/27/ff+L/5b/o/+z
/8H/y//Q/9T/2f/e/+H/4//k/+b/5//p/+r/6f/r/+z/7P/t//D/8f/y//L/8//0//X/
+P/0/w==
         </WaveFormData>
      </LeadData>
      <LeadData>
         <LeadByteCountTotal>10000</LeadByteCountTotal>
         <LeadTimeOffset>0</LeadTimeOffset>
         <LeadSampleCountTotal>5000</LeadSampleCountTotal>
         <LeadAmplitudeUnitsPerBit>4.88</LeadAmplitudeUnitsPerBit>
         <LeadAmplitudeUnits>��V</LeadAmplitudeUnits>
         <LeadHighLimit>2147483647</LeadHighLimit>
         <LeadLowLimit>268435456</LeadLowLimit>
         <LeadID>V4</LeadID>
         <LeadOffsetFirstSample>0</LeadOffsetFirstSample>
         <FirstSampleBaseline>0</FirstSampleBaseline>
         <LeadSampleSize>2</LeadSampleSize>
         <LeadOff>FALSE</LeadOff>
         <BaselineSway>FALSE</BaselineSway>
         <ExcessiveACNoise>FALSE</ExcessiveACNoise>
         <MuscleNoise>TRUE</MuscleNoise>
         <LeadDataCRC32>118646763</LeadDataCRC32>
         <WaveFormData>
8v/y//L/8v/y//L/8v/y//T/9P/0//T/9v/2//b/9v/2//b/9v/2//j/+P/4//j/+v/6
//r/+v/7//z//f/+/wAAAAAAAAAAAwAEAAUABgAGAAYABgAGAAIAAAD+//z//P/8//z/
/P/6//j/9f/z//L/8f/w/+3/7//w//H/8v/w/+7/7P/r/+z/7f/u//D/8//z//P/8//z
//L/8f/x//L/8f/w//D/8//z//P/8//w/+7/7P/r/+3/7f/t/+7/7f/t/+z/7P/q/+r/
6v/q/+v/6//q/+n/6//s/+z/6v/o/+n/6f/p/+n/6f/p/+n/6//r/+v/6//t/+7/7//w
//L/8v/y//D/7P/u//X/+f/+/wYADgAVACAALgBAAFYAcwCPAKYAtgDGAMwAwwClAH8A
YwBFABUA3v+s/4L/Wv9A/zr/Pv9L/2L/fP+J/5L/nP+n/7D/u//G/8//1v/d/+T/6P/r
//D/8//1//n/9//4//r//P/7//v/+//6//v//P/9//7//f/+//7/AAD///7/AAD//wAA
AAAAAAEABgAHAAcABgAEAAQABAAFAAYACAAJAAoACQAJAAsACwAOABAAEQAVABMAFAAU
ABUAFQAXABgAGwAgACMAJAAlACoAKwArACwALgAvADAAMQAzADYANgA4ADcANwA3ADgA
PAA/AEEAQwBBAEAAPwA+AEAAQABAAD4AOwA7ADsAOwA6ADgAOAA3ADQAMwAvAC4AMQAw
AC4ALwArACoAJwAkACEAHwAfAB0AGwAXABcAFwATABAADgAKAAwACwALAAwABwAGAAUA
AgADAAQAAwADAAEAAAD+//z//P/8//3//f/6//r/+v/6//r/+f/3//X/9//3//f/+P/5
//r/+//9//3/+//7//v//f/9//z//P/6//r/+//7//n/+f/7//v/+//9//3//f/9//7/
//////////8BAAEA//8AAAIAAwADAAMAAwADAAIAAgADAAMABgAHAAgACQAKAAoACwAL
AAcABwAHAAUAAAD//////v/9//r/+P/4//j/+P/0//P/8f/v//D/7f/s/+z/7v/u/+7/
7v/s/+3/7f/t/+3/7v/x//H/8f/x/+//7v/t/+3/7P/r/+n/6P/o/+f/6v/r/+z/7P/q
/+n/5//l/+L/4v/j/+P/4P/g/+D/4P/h/+L/5P/l/+T/4//j/+T/5P/i/+L/4//l/+X/
5f/l/+X/5f/l/+X/4//j/+T/5P/k/+T/5P/k/+j/6P/m/+r/7f/v//b/+v8AAA0AHgAw
AEQAXABzAIkAoAC0AMAAyADDAKcAgwBnAEUAEwDc/6j/dP9C/yr/Mv8+/0f/WP9q/3n/
jP+Y/53/pv+1/8L/y//S/9f/3v/m/+v/7f/t/+z/7f/t/+7/8P/y//L/8//0//T/8v/y
//L/8v/1//b/9v/4//j/+P/7//v//P/8//z//f/9//3//P/6//z//P/8//3/AAACAAMA
BAAFAAUABwAHAAcACAAIAAsADAAOAA8AEQATABUAFgAZABsAHQAdAB0AIAAhACEAIgAm
ACkALAAvAC8AMgAyADQANwA3ADcAOAA6ADsAOwA7ADgAOAA4ADgAOAA4ADgANgA3ADcA
NwA3ADQAMAAuACsALQAtACoAKgAnACQAIAAfAB8AIAAfAB4AGwAZABkAFwAVABEAEQAR
AA4ADAALAAgABQADAAIAAgACAAIAAgAAAP7//v/8//v/+P/4//f/9v/0//T/9f/1//X/
9v/3//j/9//3//b/9f/z//P/8//0//b/9v/2//f/+f/3//f/9//5//n/+P/4//r/+v/7
//v/+v/7//7////9////////////AAABAAEAAwADAAUABQADAAQABgAHAAoACwAMAA0A
EAAQABEAEQAPAA8ADwAPAAwADAANAA0ACAAHAAYAAwAEAAEA/v8AAAAAAAAAAP7//f/7
//n/+P/1//T/9P/z//L/8f/w//H/8//0//X/9//4//v/+//6//n/9v/0//X/9f/0//P/
8v/y//P/8//z//P/8//y//H/8f/w/+//7v/u/+//7//s/+z/7P/s/+7/7v/v/+//7v/t
/+3/7v/u/+z/7P/t/+v/6//r/+v/7f/t/+3/7f/t/+3/7v/u/+7/7v/u/+7/7P/u//D/
8v/3//f//P8GABIAJQA2AEoAXgBwAIcAnQCwAMQA0ADMALcAoQCNAG8AQQAPANr/pv90
/1L/Rv9S/2T/bf90/4j/m/+o/7L/u//C/8n/0P/Z/+L/5//u//L/8//0//X/9f/3//f/
+P/6//z/+v/7//z//P/9//7///8AAAMABAAEAAYABAAEAAcABwAGAAYABgAHAAkACQAI
AAYABwAIAAkACwAMAA4ADwAQAA8ADwARABEAFAAWABcAGwAbABwAHAAdAB0AHwAgACMA
JQAnACcAJwArAC0ALgAwADEAMwA1ADcAOQA8ADwAPgBBAEEAQQBCAEMAQwBCAEEAQQBC
AEMARABCAEIAQgBAAD8APwA/AD8AOwA4ADcANQA1ADUAMgAyAC8ALAAoACcAJgAmACQA
IgAhAB8AHwAdABgAEwASABEAEAAOAA0ACgAJAAcABgAGAAUABAADAAAAAAAAAP7//f/6
//r/+f/4//r/+v/7//v/+v/6//r/+v/7//v/+v/5//n/+f/5//r//P/8//z//f/7//n/
+f/5///////+//7//P/8//3//f/8//3/AAABAP//AQABAAEAAwAEAAUABQAGAAcACgAL
AA0ADgAQABEAEQARABEAEQARABAAEAAPAAsACQAHAAUAAAAAAAAA/f/8//v/+v/3//f/
9v/1//T/8f/w//D/7v/u/+7/7v/w//H/8f/x/+//8P/z//P/9P/1//T/9P/x//H/8P/v
/+7/7v/v/+//7f/t/+3/7P/t/+3/7P/r/+r/6v/r/+v/6P/o/+j/6P/q/+r/6//r/+j/
5//n/+j/6v/o/+j/6f/p/+n/6f/p/+f/5//n/+f/5//n/+j/6P/p/+r/6//s/+j/6P/s
//D/7//x//b//v8IABMAIAA0AEgAYAB3AI0AoACwAMIAygDBAK0AlQB/AFsAKQD0/7z/
jP9o/0z/SP9Y/2f/cv+C/5X/oP+o/7P/uv/B/8r/0//c/+H/5P/s/+//8f/x//D/8f/x
//L/9P/2//b/9//4//j/+v/6//r/+v/5//r/+v/8//r/+v/9//3//P/8//z//f8CAAMA
AwACAAQABAAEAAUABAAGAAcACAAHAAcACQAJAAoADAANABEAEwAUABQAFQAXABkAGgAd
AB4AIQAiACMAJAAlACUAJgArAC0ALwAxADEANAA0ADYAOAA5ADoAPAA8AD0APQA9ADwA
PAA8ADwAOwA6ADkANgA3ADcANwA3ADYANAA0ADMAMQAxAC4ALgAvACwAKAAnACUAJAAh
AB4AHAAbABwAGwAWABEAEAAPAA4ADAALAAgABwAFAAQABAD///7//f/6//j/+P/2//X/
9//4//j/+P/4//j/+f/5//b/9v/2//b/9//3//b/9f/1//X/9f/2//j/+P/4//n/9//1
//X/9f/3//f/9v/2//b/9v/3//f/9f/1//f/9//2//f/9v/1//b/+P/6//v/+//7//3/
/f/+/wAAAwAFAAQAAwACAAEAAwAEAAYABwAHAAcABwAHAAYABgAHAAcABAADAAIA///6
//n//P/6//j/9v/0//T/9f/1//X/9P/x//D/8P/w//D/8P/w/+7/7//v/+//7f/u//H/
8f/x//H/7//u/+3/7f/s/+v/6P/o/+n/6f/r/+v/6//q/+n/6f/o/+f/6P/o/+n/6f/m
/+b/5v/m/+j/6P/p/+n/5//l/+T/5P/m/+T/5P/l/+T/4//i/+H/4//j/+P/4//g/9//
3//e/9//4P/h/+L/4v/g/+D/4P/j/+n/7P/w//L//f8OACAANABKAF8AbwCCAJgAqgC2
ALEAmQB3AF0AQwAXAOj/vP+M/2D/RP80/zj/S/9c/2b/df+K/5j/n/+o/63/tP+9/8b/
0//c/+L/5//n/+f/5v/n/+T/5P/l/+b/5//p/+v/7P/s/+z/7P/s/+v/7P/s/+7/7P/s
/+//7//x//L/8//1//X/9f/0//L/8//0//X/9//3//j/+P/4//n/+f/7//v//v8AAAEA
BQAGAAgACQALAAgACQAJAAsADQAPAA8ADwAUABUAFQAWABsAHQAfACEAIQAiACAAIAAk
ACUAJgAoACsALQAuAC8ALAAsACwALAAtAC4ALwAuAC8ALwAvAC8AKwAoACcAJQAlACUA
IgAiACMAIAAcABsAHAAeAB4AHgAYABUAFAARAA0ACQAJAAkACAAGAAUAAgD///3//P/8
//z//P/8//r/+f/4//X/8//y//L/8f/w/+7/7v/v/+//8P/w//D/8P/x//H/8P/v//D/
8f/y//T/8f/w/+//7//v/+3/7f/t/+//7//u/+7/8P/y//X/9//y//H/8v/x//L/9f/2
//f/9f/2//f/9//0//P/9P/z//X/9v/4//n/+P/3//b/9f/5//r//P/9//3//f/9//3/
/v/+/////////wEAAwADAAEAAQACAAIAAQD//////v/9//z/+//4//r//v/7//r/+f/4
//P/8f/u/+v/7f/r/+v/7P/u/+7/7v/u/+3/7f/s/+v/7P/u//L/8//y//H/7v/s/+3/
7f/s/+v/7P/s/+3/7f/s/+v/6v/o/+v/7f/u/+//7f/s/+z/6//q/+r/6v/q/+j/6P/p
/+n/6P/n/+f/6P/m/+T/5P/l/+X/5f/l/+X/5v/n/+j/6f/r/+v/7P/s/+v/6v/p/+j/
7P/s/+z/7v/v//P//v8IABAAHQAqADwAUgBsAIMAlQCoAMAAzADIALUAlQBzAFsAOQAD
AMj/lP9g/zr/Lv80/0L/Uf9c/2z/e/+K/5r/pf+w/7n/wv/L/9b/3//o/+r/5f/m/+f/
5//p/+n/6v/s/+7/7v/v//D/8P/w//D/8P/w//P/9P/0//b/+P/4//v/+//6//r/+v/7
//v/+//6//j/+f/6//v//f/9//7//v/+/wAAAQAEAAUABgAIAAkADQALAAwADAANAA4A
EQATABcAFwAZABkAGQAdAB8AIAAiACQAJQAmACcAKwAuAC4AMAAzADMAMwA0ADYANwA3
ADcANAA0ADQANAAyADIAMgAwAC8ALwAvAC8ALQAqACkAJwAlACUAIgAiACMAIAAcABsA
GQAYABUAEgARABEAEwATAA0ACQAJAAkACAAGAAUAAgABAP///v/+//v/+v/5//b/9P/0
//L/8f/w//D/7//u/+z/7P/t/+3/7v/u/+7/7v/t/+3/7P/r/+3/7f/t/+7/7v/u/+7/
7//v/+3/7f/t//H/8f/w//D/7v/u/+//7//v/+//8f/x//P/9f/1//X/8//0//X/9f/z
//P/9f/1//b/+P/7//3//f/9//3//f/+//7///////////////////8AAAIAAwAAAP//
/v/7//j/9//3//b/8//x//L/8P/w//D/8P/t/+3/7P/r/+r/5//m/+b/6P/o/+j/6P/p
/+v/7P/t/+r/6v/s/+v/6//r/+n/6P/l/+X/5P/j/+X/5v/o/+n/6f/p/+n/6P/l/+X/
5P/j/+T/5P/l/+X/5P/k/+T/5P/k/+T/5f/l/+T/4//j/+T/5v/k/+T/5f/l/+X/5f/l
/+P/4//j/+P/4//j/+T/5P/m/+b/5v/m/+r/7v/s/+z/7f/x//b//P8IABUAJAA6AFQA
bgCDAJcAqgC8AMoAzAC7AJkAewBbADEA/f/E/47/Yv9C/zr/QP9K/1n/bP96/4n/mv+m
/63/sv+9/8j/0//a/9//5v/u//P/9f/1//T/9f/z//T/9v/4//r/+//8//z/+v/6//r/
+v/9//7//v8AAP7//v8BAAEAAgACAAIAAwAEAAUABQAEAAYABgAGAAcACgAMAA0ADgAN
AA0ADwAPAA4AEAARABUAFwAYABgAGQAXABkAGgAdACAAIwAkACUAKgArACsALAAvADEA
MwA1ADcAOgA6ADwAOwA7ADsAPABAAEEAQQBBAD4APgA+AD4AQABAAEAAPgA7ADsAOwA7
ADcANAAzADEAMQAxAC4ALgAtACoAJgAlACIAIgAgAB4AGwAZABkAFwAUABEAEgATABAA
DgANAAoACQAHAAYABgADAAIAAQD+/wAAAAD+//3/+v/6//n/+P/4//j/+f/5//n/+v/7
//z//P/7//n/9//3//f/9//4//b/9v/2//f/+v/5//r/+//+//3/+//6//r/+v/7//v/
+//9/wEAAwAAAAEAAAD//wEAAgADAAMABAAFAAgACQAHAAgACgALAA0ADQANAA0AEAAQ
ABEAEQAPAA8ADwAPAA0ADAAMAAsACQAHAAUAAQD8//7//v/+//7/+//7//r/+f/2//P/
8v/y//D/8P/w//D/8//1//b/9//0//T/9v/1//f/9//1//T/9P/1//X/9f/y//L/8//z
//H/8f/x//D/8f/x//D/7//t/+z/7P/r/+v/7P/t/+7/7P/s/+3/7f/u/+3/7f/u/+7/
7P/s/+3/7f/t/+3/7f/t/+3/7f/t/+v/6//s/+z/7P/s/+z/7P/o/+7/9P/0//H/9f/8
//7/AAALACIAPABQAGAAeQCTAKQAtgDIANAAxQCvAJkAgQBbACkA9v++/4z/Zv9K/0T/
Vv9p/3b/gv+R/57/qv+3/77/xf/K/8//2P/h/+r/8P/x//P/8//y//P/8//0//b/+P/6
//v//P/8//r/+v/6//r//f/+//7/AAD+//7/AQABAAAAAAAAAAEABgAHAAcABgAIAAgA
CAAJAAkACgAKAAoACQAJAAsACwANABAAEgAXABkAGgAaABsAGQAbABwAHwAkACcAKAAp
ACsAKwAqACoALwAxADMANQA3ADoAOgA8AD0APQA9AD4APgA/AD8APwA/AEAAQQBCAEAA
QABAAD4APwA/AD8APwA7ADgANwA1ADUANQAyADIAMQAuACoAKQAoACgAJgAkACEAHwAf
AB0AGAATABIAEQAPAA4ADgAMAAsACQAIAAgAAwACAAEA/v///wAA//////z//P/7//r/
+P/4//n/+f/4//j/+P/4//j/9//1//P/9f/3//n//P/6//r/+v/7//3/+//7//v//v/9
//v/+v/8//z//f/9//v/+//9//3//f///////////wAAAQABAP////8BAAEAAwAEAAYA
BwAIAAkACgALAAoACgALAAsACwALAAsACwAIAAgACQAJAAUA///7////AAD9//z/+//6
//j/9//1//P/8P/t/+z/7P/u/+7/7v/u//D/8f/x//H/8f/y//X/9f/1//X/8//y/+//
7//u/+3/7v/u/+//7//u/+3/7P/q/+v/6//q/+n/6P/o/+n/6f/p/+r/6//s/+v/6v/q
/+n/6P/n/+f/6P/q/+j/6P/p/+n/6f/p/+n/6f/p/+n/6f/r/+v/7P/s/+v/6v/p/+j/
7v/u/+z/7P/z//v/+v/+/wgAFQAqAEIAWABqAH0AlQCqAL4AygDGALMAnwCJAGsAQQAR
ANz/qv9+/1j/SP9Q/2D/af92/4r/m/+q/7T/uf/A/8n/0v/X/97/5f/o/+z/8f/z//P/
8v/z//P/9P/2//j/9v/3//j/+P/5//r/+//8//v//P/8//7//f/8//7//f/9//7///8B
AAQABQAFAAQABAAEAAQABQAEAAYABwAIAAsACwANAA0ADAAOAA8AEwAVABYAFgAXABkA
GwAcAB8AIgAlACYAJwAoACkAKQAqACsALQAvADEANQA4ADgAOgA7ADsAOwA8ADsAOwA6
ADkAPAA+AEAAQgA/AD4APQA6ADsAOwA7ADsAOQA2ADUAMwAyADEALQAsACwAKgAnACcA
JAAkACIAIAAcABkAGAAVABQAEQASABMADQAKAAgABAADAAEAAAAAAPv/+v/5//b/9v/2
//T/8//0//T/8//y//D/8P/x//H/8v/y//L/8v/1//X/9P/z//P/8//z//T/8v/y//L/
8//x/+//7//v//L/8f/v/+7/8P/w//H/8f/t/+3/7//v/+7/7//u/+3/7f/u/+//7//x
//H/8//z//L/8v/z//P/8P/v/+7/7f/x//L/9P/1//T/8//y//H/8v/0//f/+f/3//f/
9//1//X/9f/2//b/+P/3//j/+P/1//L/7P/s/+z/7P/s/+z/7f/t/+3/6f/l/+P/4v/i
/+L/4v/i/+L/4//j/+P/5v/o/+z/7f/r/+v/6f/o/+f/5//m/+X/4//i/+L/4f/h/+H/
4f/g/+H/4f/g/9//3//g/+L/4//h/+D/3//e/+D/4v/l/+f/5f/j/+L/4v/g/97/3v/f
/9//3//f/9//3//f/9//3//h/+H/4v/i/+L/4v/i/+L/4P/i/+L/5P/r//H/8P/y//b/
//8MABwALgBIAF8AcQCCAJwAsgC6ALcAnQB5AFsAQwAdAOz/uv+I/1r/Ov80/z7/R/9U
/2b/c/+A/5D/nf+o/7H/vP/D/8j/z//W/9r/3f/j/+X/5v/p/+n/6v/s/+7/7v/v//D/
8P/y//L/8v/y//L/8v/x//L/9P/0//f/9//2//b/9v/3//j/+f/5//j/9v/2//b/9//2
//j/+f/6//n/+f/7//v///8CAAQACQAJAAoACgALAAsADQAOABEAEQATABMAEwAXABkA
GgAcAB4AHwAgACEAJAAoACkALAAtAC0ALQAuAC8ALwAuAC0ALwAwADEAMgA0ADQANAAy
ADEAMQAxADEALwAsACsAKQApACkAJgAmACMAIAAcABsAHQAeAB0AHAAXABUAFQATAA0A
CQAJAAkACgAKAAsACgAFAAEA/v/8//z//P/8//r/+v/6//j/9//z//L/8P/u/+//8P/y
//P/8P/w//D/8P/v/+//7v/t/+z/6//q/+r/7f/u/+//8f/x/+//7//v//L/8f/v/+7/
7//w//L/8//y//P/9v/3//b/9//2//X/8v/y//L/8f/x//H/8//z//P/9P/2//f/+f/5
//n/+f/3//b/9v/1//f/9//3//f/9//4//r/+//8//3//v/9//3//f/+//7////9//3/
/P/4//b/9P/w//L/8v/v/+7/7f/s/+3/7f/s/+v/7P/p/+j/6P/n/+b/5f/k/+T/5f/l
/+X/5//o/+v/6//t/+3/6//q/+b/5f/j/+H/4//k/+b/5//n/+f/5//m/+L/4f/f/93/
3v/e/9//3//g/+D/4P/g/+D/4P/h/+H/3v/d/93/3v/g/97/3v/f/9//3//f/9//3//f
/9//3//h/+H/4v/i/+D/4P/g/+D/3v/g/+L/5P/n/+v/8v/6/wQADQAYACwASABiAHkA
kQCiALQAxADEAK8AiwBrAFEAKQD1/77/iv9Y/zL/Jv8q/zb/Qf9S/2r/ff+G/47/mf+k
/6v/tv/F/8z/zf/W/9j/2f/e/9//3//h/+H/4v/k/+b/5P/l/+b/5v/n/+j/6f/q/+r/
6v/p/+r/7P/s/+//7//s/+z/7P/t//D/8f/x//D/7v/u/+7/7//w//L/8//0//b/9//6
//v/+//8//z////9//7//v///wAAAwAFAAkADAAPABAAEQAUABUAFQAWABgAGQAaABsA
HQAgACAAIgAkACUAJgAoACoAKwArACsAKgAqACoAKgAoACgAKAAmACUAJQAlACUAJQAi
ACEAHwAeAB0AGQAYABkAFgASABEAEgASABAADgANAAsACwAJAAUAAQABAAEA/P/6//n/
9v/3//X/9P/0//T/9P/0//L/8P/w/+7/7f/q/+r/6f/o/+b/5v/n/+f/5//o/+n/6v/t
/+3/7P/r/+n/6f/p/+r/6P/o/+j/6f/q/+n/6v/r/+//7//u/+7/7P/s/+3/7f/t/+//
8//1//L/8//y//H/8f/y//P/8//1//X/9//3//f/+P/6//v/+//7//v/+//+//7/////
//////////////8AAAIAAwD////////9//z/+//7//r/+f/3//r/9//2//X/9P/y//H/
7//t/+7/6//q/+r/6v/q/+r/6v/q/+v/6//r/+n/6v/t/+3/7f/t/+v/6v/r/+v/6v/p
/+r/6v/r/+v/6//r/+v/6v/n/+f/5v/l/+T/5P/l/+X/5P/k/+T/5P/k/+T/5f/l/+b/
5f/l/+b/5v/k/+T/5f/j/+P/4//j/+P/4//j/+P/4f/h/+L/4v/k/+b/6P/q/+b/5v/q
/+r/6f/v//b/+v8CAA0AHAAwAEQAVgBvAIUAmACsALwAwgC/AKkAjwB5AFcAIwDy/77/
iP9c/0L/PP9G/1v/aP9y/4P/lv+k/6//tv+7/8L/z//W/9n/4v/q/+v/7f/t/+z/7f/v
//D/8v/0//L/8//0//T/9P/0//T/9P/1//b/9v/4//b/9v/5//n/+v/6//r/+//8//3/
/f/8//z//P/8//3/AQAEAAYACAAIAAcACAAHAAgACgALAA8ADwAQABAAEQARABMAFAAX
ABoAHQAeAB8AIgAjACMAJAApACsALQAvAC8AMgAyADQANQA1ADUANgA6ADsAOwA7ADkA
OAA3ADYANgA2ADYANAA1ADUANQA1ADIALgAsACkALAAtACsALAAqACYAIQAfABwAHAAa
ABgAFwAVABUAEwARAA0ADQANAAgABgAFAAIAAQD///7//v/7//r/+f/2//b/9v/0//P/
9P/0//P/8v/v/+7/7v/t/+z/7P/s/+z/7v/v/+//7//v/+//7//w//D/8P/w//H/7//t
/+3/7f/z//P/8v/y//L/8v/z//P/8P/v//D/7//w//P/9P/1//b/+P/6//v//f/9////
///9//7/AAABAAMAAwADAAMAAgACAAMAAwACAAEAAAD///r/+P/3//X/8//5//T/8v/w
/+7/7P/r/+v/6v/p/+r/5//m/+b/5P/k/+T/5P/m/+f/5//n/+X/5v/p/+n/6f/p/+f/
5v/l/+X/5P/j/+L/4v/j/+P/4f/h/+H/4P/f/9//3v/d/93/3v/g/+H/3v/e/97/3v/c
/9z/3f/d/97/3f/d/97/3v/c/9z/3f/d/93/3f/d/9//3//f/9//3P/b/9v/2v/c/9z/
3P/c/9z/1v/c/+T/6f/t//L/+P8EABMAJgA+AFQAaAB7AJEAqAC2ALwAuACjAIsAcwBP
ACMA8f+6/4T/Wv8+/zj/Sv9c/2X/dP+I/5f/nP+e/6n/tv+//8b/y//U/9v/3P/e/+P/
5P/l/+X/5//k/+T/5f/m/+f/6f/r/+z/6v/q/+r/6v/s/+7/7//y//D/8P/z//P/8v/y
//L/8//2//f/9//2//b/9v/2//f/+v/8//3//v/9//3//////wAAAgADAAcABQAGAAYA
BwAHAAkACgANABIAFQAWABcAGgAbABsAHAAdAB8AIQAjACcAKgAqACwALQAtAC0ALgAy
ADMAMwAzADEAMAAvAC4ALgAuAC4ALAAsAC0ALgAvACsAKAAnACUAIwAjACAAIAAfABwA
GAAXABQAFAASABAADwANAA0ACwAFAAEAAQABAPz/+v/5//b/9//1//T/9P/z//L/8f/u
/+7/7v/s/+v/6v/q/+n/6P/q/+r/6//r/+j/6P/o/+j/6f/p/+j/5//l/+X/5f/m/+f/
6P/p/+v/6f/n/+f/5//p/+n/6P/o/+j/6P/p/+n/5//n/+n/6f/n/+n/6f/p/+f/6P/p
/+n/6v/r/+7/7//s/+z/7f/t/+//7//v/+//8v/y//P/8//0//X/9v/3//b/9v/3//f/
9//3//f/9f/w/+3/6//q/+b/5f/k/+P/4v/e/93/2//Z/9n/1//X/9j/2v/a/9r/2v/Y
/9n/2f/Z/9j/2P/a/9n/2v/b/9r/2v/X/9f/1v/V/9L/0v/T/9P/1f/V/9X/1P/T/9P/
0v/R/87/zv/P/8//zP/M/8z/zP/O/87/z//P/8z/y//L/8z/yv/I/8j/yf/L/8v/y//L
/8n/yf/J/8n/x//H/8j/yP/K/8r/yv/K/8L/xP/G/8j/zf/R/9b/3P/k/+n/9P8GABgA
KgA/AFEAZgCCAJYAngCZAIEAWwA9ACMAAQDU/6L/dP9G/yb/GP8g/y//Pv9O/1//bP94
/4X/jv+X/6D/p/+s/7X/vv/E/8v/zP/N/83/z//M/8z/zf/O/8//0f/T/9T/0//S/9H/
0P/S/9T/1f/Y/9r/2v/d/93/2v/a/9r/2//f/+H/4v/i/+L/4v/i/+P/4//k/+T/5P/l
/+X/5//n/+j/6v/r/+//8v/0//X/9//0//X/9f/3//r//f/+////AQABAAAAAAAFAAcA
CQALAAsADgAOABAAEwATABMAFAAYABkAGQAZABoAGgAaABoAHAAcABwAGgAWABUAFAAT
ABIAEAAQAA8AEQARAA4ADgAOAAwACQAJAAUABAABAP7//P/7//z/+//4//X/9v/3//L/
8P/v/+z/7f/r/+r/6v/k/+L/4P/c/9z/3P/a/9n/2v/a/9n/2P/Y/9j/2f/Z/9j/2P/Y
/9j/1//X/9b/1f/V/9X/1f/W/9b/1v/W/9f/1P/R/9D/z//W/9n/2//e/9v/2v/a/9n/
1P/T/9T/0//T/9X/1f/V/9f/2v/d/9//3f/b/9v/2f/Z/9r/3P/d/9z/2//a/9n/3P/c
/93/3f/c/9v/2v/Z/9v/3P/e/9//3//f/9//3f/c/93/3//g/9//3f/d/9z/2//a/9n/
1v/e/9j/1P/U/9T/1P/U/9L/0f/P/83/zP/J/8j/yP/G/8b/xv/G/8j/yf/J/8n/y//M
/8//z//N/83/y//K/8f/x//G/8X/xP/E/8X/xf/I/8n/yv/K/8j/x//F/8P/xP/E/8X/
xf/E/8T/xP/E/8H/wP/A/7//wP+//7//wP+9/7r/uf+5/7r/u/+8/73/vf+9/73/vf+9
/73/vv++/77/vv++/77/vv/C/8L/wP/F/8n/zv/Y/+L/6f/w//z/FAAuAEUAWwB2AIwA
nACiAJUAdQBTADcAFwDl/7D/fv9M/yL/Cv8I/w7/Hf8s/zr/Tf9c/2r/df+A/4f/kP+Z
/6b/rf+w/7L/t/+8/73/vf+//73/vv/A/8L/wv/D/8T/xP/F/8b/x//I/8j/yP/H/8j/
zP/G/w==
         </WaveFormData>
      </LeadData>
      <LeadData>
         <LeadByteCountTotal>10000</LeadByteCountTotal>
         <LeadTimeOffset>0</LeadTimeOffset>
         <LeadSampleCountTotal>5000</LeadSampleCountTotal>
         <LeadAmplitudeUnitsPerBit>4.88</LeadAmplitudeUnitsPerBit>
         <LeadAmplitudeUnits>��V</LeadAmplitudeUnits>
         <LeadHighLimit>2147483647</LeadHighLimit>
         <LeadLowLimit>268435456</LeadLowLimit>
         <LeadID>V5</LeadID>
         <LeadOffsetFirstSample>0</LeadOffsetFirstSample>
         <FirstSampleBaseline>0</FirstSampleBaseline>
         <LeadSampleSize>2</LeadSampleSize>
         <LeadOff>FALSE</LeadOff>
         <BaselineSway>FALSE</BaselineSway>
         <ExcessiveACNoise>FALSE</ExcessiveACNoise>
         <MuscleNoise>TRUE</MuscleNoise>
         <LeadDataCRC32>326415399</LeadDataCRC32>
         <WaveFormData>
zP/M/8z/zP/O/87/zv/O/87/zv/O/87/zv/O/87/zv/Q/9D/0P/Q/9L/0v/S/9L/1P/U
/9T/1P/W/9b/1v/W/9f/2P/Z/9r/2//c/93/3v/g/+D/4P/g/9//3v/d/9z/3P/c/9z/
3P/b/9r/2f/W/9b/1f/V/9L/0//S/9P/1f/S/9H/0f/Q/9L/0v/S/9X/1f/W/9b/1v/V
/9X/1f/V/9P/0v/R/9H/1P/U/9T/0//R/9H/0P/Q/9L/0f/Q/8//0P/R/9H/0v/V/9f/
2f/c/97/3v/d/93/3f/d/93/3P/a/9z/3P/c/97/3v/e/97/4P/g/+D/4P/i/+P/5P/l
/+X/4//k/+T/4v/l/+r/6//r//H/9f/9/wcAFAAjADsAVwB1AJEArADJAOAA4gDRALcA
oQCGAF8AMQADANn/uP+i/5j/kv+U/5//q/+w/7L/t/+7/7//xv/O/9L/1//c/+H/4f/j
/+j/6f/q/+v/7P/s/+3/7v/s/+3/7v/u/+//8P/y//P/8v/y//H/8P/u/+7/8P/w//D/
7//v/+//8v/z//P/9P/1//X/9v/3//f/+P/5//r/+f/5//n/+f/7//z///8CAAMAAwAE
AAQAAwADAAUACAAKAA0ADwARABQAFAAVABYAFwAaABoAGgAeACAAIQAiACIAIwAjACMA
JQAqACwALQApACkAKwArAC0ALQAtAC0ALAAsACwALAAuAC4AKwApACcAJwAnACcAKQAo
ACUAIwAiACAAHQAdABsAGwAaABcAFgAUABMAEwAPAA4ACwAJAAcABgAGAAYABAABAAAA
/v/8//3//v/+//z//P/7//n/+//7//z//f/8//v/+P/3//b/9v/1//P/9P/1//b/+P/5
//r/+//9//3/+v/6//r/+v/7//r/+P/5//n/+//7//n/+f/5//j/+v/7//z//P/9//7/
/v/+//7//v/+/////f/+/wAAAAAAAAAAAAAAAP////8AAAAAAwADAAQABQAHAAcABwAH
AAQABAAGAAYABAACAAAA///9//r/+v/6//r/+v/5//b/9f/z//X/8v/y//D/8f/z//T/
9f/1//T/8//y//L/9f/1//b/+P/4//b/9f/z//H/8P/u/+v/6//s/+z/7//v//D/8f/v
/+7/7f/r/+j/5//n/+f/5P/k/+X/5f/n/+j/6P/o/+j/6f/q/+v/6f/o/+b/6P/q/+r/
6v/q/+r/6v/q/+r/6P/o/+n/6f/p/+n/6f/p/+7/7P/q/+3/8P/z//X/9//5/wMAEwAk
ADcATQBjAH8AnwC6ANUA7AD0AOMAywCzAJQAaQA9AA8A3/+2/6T/ov+g/6D/pf+t/7L/
vv/F/8X/yf/U/9r/4P/j/+b/6f/v//H/8f/x//H/8f/0//T/9f/2//b/9//4//j/9v/2
//f/9//5//r/+v/6//z//P/+//7/AAD//////////////v/+//3//f/+////AAACAAQA
BgAFAAUABQAFAAMABAAHAAoADQANAA4ADgAPAA8AEQAUABMAFQAWABcAHAAcAB0AHgAi
ACYAJwAoACoALAAtAC4ALwAxADIAMwAzADYANgA1ADUANQA3ADcANwA3ADcANwA4ADgA
OAA4ADkAOAA0ADEAMwAzADMAMwAyADAALAApACsAKgAoACkAJwAnACYAIwAgAB4AHQAd
ABoAGgAYABcAEgAQAA8ADgAQAA8AEAAQAAsACwALAAoACAAIAAcABQADAAMABAAFAAYA
BwAGAAcABQAGAAYABQADAAMAAwAEAAUABgAHAAkACwAIAAgACAAHAAkACQAIAAkACQAL
AAsADQANAA0ADAAKAAsADAAMAA0ADgAOAA4AEAAQABAAEQARABIAFAAUABUAFgAXABgA
GwAbABwAHAAaABkAGQAZABcAFwAXABcAEwASABMAEgARAA4ADAAOAA4ADgAOAAwACgAK
AAkACQAGAAYABAADAAMAAgABAAMABAAFAAYABgAJAAkACgAJAAgABQADAAMAAwAEAAQA
AwADAAQABAACAAEAAQABAAAAAAAAAP///v/9//3//f/6//r/+//7//3//v/+//7/+//7
//v/+//9//z/+v/8//r/+v/6//r//P/8//z//P/8//z//f/9//v/+//7//v/+v/6//r/
/f/+//3///8FABEAHwAvAEAAUQBlAH0AmQC1ANIA6wD0AOwA3wDRALUAkgBtAEEAFQDr
/8z/vP+6/77/uv+5/8H/zP/S/9f/2//f/+D/5P/q/+//9P/5//v/+//9//3//f/9//7/
/v///wAA/v///wAAAAACAAIAAwADAAMABAAEAAQABAAEAAYABgAEAAMAAwADAAUABQAE
AAQABQAFAAYABwAHAAgACQAKAAsACwALAAsADAAOABIAFgAVABUAFgAWABUAFQAXABoA
GQAbABwAHQAhACIAJAAmACcAKgAqACoALgAwADEAMgAzADUANgA3ADYAOAA3ADUANgA3
ADoAOwA7ADsAOwA7ADoAOgA6ADoAOQA4ADQAMQAxADEAMQAxADAALgAqACcAJwAmACQA
JQAkACMAIQAdABkAFgAUABMAEgASABAADwAOAAwACwAKAAkABwAHAAYAAwADAAMAAgD+
//7//f/7//z//f///wEAAAD///z/+//9//7//v/9//3//f/9//7//v/+//7////9//r/
+v/6//z///8AAAAA/f/9///////////////+//7///8AAAAAAQACAAIAAgADAAQABQAH
AAcACAAKAAoACgAKAAoACgAJAAkACgAKAAgABQADAAEA/f////7//P/8//z//P/7//j/
9//1//f/9P/0//L/8P/x//H/8f/0//T/9P/0//L/9f/1//b/+P/4//b/9f/0//P/8//y
/+//7//w//D/7v/t/+3/7f/t/+7/7//v/+7/7f/t/+3/6v/q/+v/6//r/+z/7P/s/+r/
6f/o/+f/6P/o/+f/6v/q/+r/6v/q/+r/6v/q/+r/6P/o/+n/6f/r/+v/6//r/+j/6P/s
/+3/7P/r/+//9f/9/wMADQAcAC8ARQBfAHcAkQCsAMkA3gDkANsAzQC7AJ4AdwBNAB8A
9f/W/8D/sP+u/7D/s/+3/8D/xP/F/8v/z//S/9b/3P/h/+T/5f/r/+//8P/v/+7/7f/w
//D/8f/y//D/8f/y//L/8v/y//P/8//z//T/9P/0//L/8v/0//T/9P/z//P/8//2//f/
9//4//n/+f/6//v/+f/6//v//P/9//3//f/9//3//v8BAAQABQAFAAYABgAHAAcACQAM
AA0ADwAQABEAEgASABMAFAAXABoAGgAaABwAHgAfACAAJQAnACgAKQAnACoAKgApACkA
KQArACsAKgApACgAJwAoACgAKAAoACwALAApACcAJQAlACUAJQAnACYAIwAhAB8AHAAY
ABcAGQAZABgAFQAQAA4ADQANAAoACgAIAAcABgAEAAMAAgD///3//f/8//j/9//2//T/
9P/2//f/9//3//f/+P/5//f/9//1//X/9f/2//b/9f/1//X/9f/2//b/9v/2//f/9//0
//T/9P/z//X/9f/0//P/8//1//X/8//z//P/8v/w//H/8v/y//T/9v/3//j/+P/4//j/
+f/7//z//v/+//z//P/8//z//////wAAAAAAAP///////////////////P/8//7//v/1
//b/+P/2//T/8v/w//L/8P/w/+//7//s/+z/6v/s/+3/7f/t/+3/7P/r/+r/6v/t/+3/
7v/s/+z/6v/p/+b/5f/l/+T/4v/h/+H/4P/i/+H/4f/h/97/3v/e/93/3v/d/93/3f/b
/9r/2v/Z/9f/2P/Y/9j/1f/V/9X/1f/V/9T/0v/U/9P/0v/R/9D/zv/O/87/zv/N/8z/
zP/L/8v/y//L/8v/zP/I/8b/x//I/8v/zf/N/8//2f/l//L/AwAXAC0APwBXAHQAkQCs
ALYArQCVAIEAbABHAB8A+f/N/6b/jP98/3T/eP99/3//hP+Q/5f/mf+d/57/oP+m/63/
tP+5/73/wf/A/7//vv+9/7z/vP+9/77/vv+//8D/wP++/77/v/+//73/vv++/77/vP+8
/77/vv+//7//wP/B/8L/wf+//77/wP/B/8P/xf/D/8T/xf/G/8n/yf/J/8n/y//M/8//
0v/T/9P/1P/U/9P/0//V/9j/1//Z/9r/2//e/97/3//g/+L/5v/n/+j/6f/q/+r/6v/u
//H/8//1//b/+v/7//v/+f/5//v/+//9//3//f/9//3//v///wAA///+//r/9//4//n/
+v/7//n/+P/1//P/9v/2//X/9//2//X/8//v/+3/7P/s/+3/7P/s/+r/6f/k/+L/4f/g
/+L/4f/i/+L/3f/d/93/3P/c/9z/2//Z/9f/1//Y/9n/2f/Z/9f/1//Z/9r/2v/Z/9v/
2//b/9z/2//a/9n/2f/Z/9b/1v/W/9f/2f/Z/9j/2//d/+H/4//h/9//3f/a/9v/3f/f
/+D/3//g/+D/4P/d/9z/2//b/9z/3v/h/+L/4f/g/9//3v/i/+P/5f/m/+b/5f/l/+X/
5v/n/+j/6f/p/+r/7f/u/+v/6v/p/+n/6P/o/+n/6v/o/+b/5f/l/+f/6v/o/+j/6P/o
/+b/4v/g/93/3v/c/93/3P/d/9//4P/h/+H/4P/f/97/4P/j/+P/5P/j/+L/3//d/9//
3//g/+D/3//f/+D/4P/g/9//3//f/9//4P/h/+H/4P/f/9//3//e/97/3//f/97/3v/d
/9z/3P/d/97/3//d/9z/2v/c/9r/2v/a/9r/3f/e/9//4P/e/97/3//f/9//3//f/9//
5P/k/+L/4f/g/+H/6f/z//v/BQARAB4ANQBLAGEAeQCXALwA1QDiAN4AxwCtAJkAeABL
AB0A6/+9/57/kv+M/4z/kP+T/5n/oP+o/6//tf+9/8L/xP/K/9H/2P/f/+H/3//f/9//
3//f/+D/4P/h/+L/4v/j/+T/5P/i/+L/4//j/+P/5P/k/+T/5f/m/+n/6v/o/+f/5//n
/+f/5//m/+b/6f/p/+r/6//p/+r/6//s/+7/7//w//H/8//0//f/+v/6//n/+f/4//r/
+//+/wIAAgADAAMAAwAGAAYABwAIAAkADAAMAAwAEgAUABUAFgAZABsAHAAdAB0AIAAg
AB8AHwAfACEAIQAgAB8AHgAdAB4AHgAeAB4AIAAgAB0AGwAZABkAGQAZABcAFgATABEA
EAAOAAsACwAMAA0ADQALAAYABAADAAMAAgACAAAA///8//r/+f/4//X/8//z//L/7//v
/+//7v/q/+r/6f/n/+f/5//o/+n/6f/p/+f/5//p/+r/6v/p/+v/6//r/+z/6//q/+n/
6f/r/+j/6P/o/+n/6//r/+r/6f/p/+v/6//r/+v/6//q/+v/7f/v//D/7//w//D/8P/u
/+7/7v/v//H/8v/0//T/9v/2//b/9v/1//X/9v/2//j/9//3//f/+P/5//r/+//5//j/
+f/4//b/9P/y//H/7//u/+7/7P/s/+z/7P/u/+z/7P/r/+v/6P/o/+b/6P/p/+n/6f/r
/+z/7f/u/+v/7f/s/+z/7P/s/+r/6f/q/+n/6f/o/+n/6f/q/+r/7P/r/+v/6//o/+j/
6P/n/+f/5//o/+n/6P/o/+n/6f/p/+r/6v/q/+n/6f/p/+n/6v/q/+n/7P/s/+z/7P/s
/+z/7P/s/+z/7P/s/+3/7f/u/+//8P/x//T/+P/2//X/9v/5//v///8JABUAHwAwAEkA
YwB7AJUAsQDMAOkA+ADwANsAxQCrAIYAXQAtAP3/1//A/7T/rv+s/7L/uf+9/8T/zv/V
/9f/2f/g/+j/7v/z//b//f8DAAcABgAFAAQAAwAEAAQABQAGAAgACQAKAAoACgAKAAsA
CwANAA4ADgAOAAwADAAOAA4AEAAPAA8ADwARABEAEAAQABMAEwAUABUAFwAYABkAGgAa
ABkAGAAXABcAGAAbAB4AIQAhACIAIgAhACEAIwAmACcAKQAqACsAMAAwADEAMgA1ADgA
OAA4ADwAPgA/AEAAQgBDAEMAQwBFAEgASABHAEUARQBHAEcASABJAEoASwBIAEgASABI
AEkASABEAEEAQQBBAEEAQQA/AD4AOwA5ADoAOAA1ADUANAAzADEALQAsACoAKQApACgA
KAAmACUAIAAeAB0AHAAbABkAGQAYABcAFwAXABYAEgASABEADwAPAA8AEAARABIAEwAS
ABMAEQASABIAEQARABEAEQASABEAEAAPAA8AEQAQABIAFAAUABUAFAASABEAEQATABMA
FgAXABgAGAAXABcAFwAWABkAGgAaABoAGwAcAB0AHwAdAB4AIAAgACIAIgAiACIAJQAl
ACYAJgAkACMAIwAjACIAIQAgAB8AHAAcABwAGAAUABYAFgAWABYAFgAUABQAEwARAA4A
DgAMAAoACwALAAsADQAOAA8AEAANAA8ADgAOABAAEAAOAA0ADQANAA4ADgANAA0ADgAO
AAwACwALAAsACgAKAAoACQAHAAUABAADAAUABgAIAAkACAAIAAcABgAHAAcABwAHAAUA
BAACAAQABAAEAAQABAAEAAQABAAEAAIAAgADAAMAAwADAAMAAwAAAAQACgAJAAQABwAL
AAsACwAVACUAPABNAF0AdwCXAK8AygDpAPwA/gDzAOUA0QCyAI8AZQA1AAcA6P/Q/8T/
xP/I/8v/zf/S/9j/3//l/+n/6v/s/+7/8//6/wEABQAFAAUABQAFAAUABgAGAAcACAAK
AAsADAAMAAsACgAKAAkACwAMAAwADAAKAAoADAAMAAwACwALAAsADwAPAA4ADgAPAA8A
EAARAA8AEAARABIAEQARABEAEQATABQAFwAaAB0AHQAeAB4AHgAdAB4AIAAiACUAJwAp
ACsAKgAqACoALQAwADAAMAA2ADgAOQA6ADwAPQA9AD0APQBAAEAAPwA+AD8AQgBDAEIA
QQBAAD8APwBAAEEAQgBDAEIAPgA7ADsAOwA7ADsAOQA4ADUAMwAzADIAMAAxADAALwAt
ACkAJQAiACAAHwAeAB4AHAAbABoAGAAXABYAEwARABEAEAAOAA8AEAAQAAwADAALAAkA
BwAHAAgACQAJAAkABwAHAAYABgAFAAMABQAHAAkADAALAAoACQAJAAoACAAJAAoACgAL
AAoACAAJAAkACwALAAkACQAJAAgACAAJAAoACgALAAwADAAMAAwADAAMAA0ADQAOABAA
EAARABIAEwAUABMAEwAUABQAFAATABMAEwARABEAEQARABAACgAIAAwADgALAAoACQAI
AAcABAADAAEAAQD+//7//P/+/////////wAAAAAAAAAAAAADAAMABAAGAAYABAADAAAA
//////7//f/9//7//v/8//v/+//7//r/+v/6//n/+P/3//f/9//3//j/+v/7//r/+v/5
//j/9f/1//X/9f/3//b/9P/2//b/9v/2//b/9v/2//b/9v/4//j/+f/5//j/9//2//X/
+v/6//b/9f/6/////f///wcADwAfADYASQBbAHEAjQCrAMoA4QDsAOYA2wDLALMAlABv
AEUAGQDx/9T/wP+6/7r/uv+7/8P/zP/W/9n/2f/d/+L/5P/q/+3/8v/z//X/9//3//f/
9//3//r/+v/7//z/+v/7//z//P/8//z//f/9//3//v/+//7//P/8//7//v8AAP//////
/wEAAQAAAAAA/////wAAAQABAAIAAwAEAAcABwAHAAcABgAGAAgACgANAA0ADgAOAA8A
DwARABQAFwAZABoAGwAdABwAHAAcAB0AIAAgACAAJgAoACkAKgAsAC0ALQAtACwALgAt
ACsALQAvADMANQAyADEAMAAvACwALAAsACwALAAsACkAJwAlACUAJQAlACQAIgAeABsA
HAAaABcAFwATABEADgAJAAgABgAFAAUA///+//v/+f/2//T/8//y/+//6//p/+b/4f/h
/+H/4P/e/97/3f/b/9n/2f/a/9v/2f/Z/9f/1//X/9j/2P/X/9X/1f/V/9b/1P/U/9T/
1f/T/9D/0P/Q/9D/0f/Q/87/zf/N/8//z//O/83/zP/K/8f/x//H/8b/xv/G/8X/xP/G
/8b/xv/H/8b/xv/H/8b/w//C/8H/wP/D/8P/xP/E/8L/wf/B/8H/wv/D/8T/xf/E/8T/
xv/G/8X/xP/D/8P/wv/C/8P/xP/E/8L/vP+8/7z/vP+8/73/vP+9/73/uv+2/7X/sv+y
/7P/s/+z/7T/tP+0/7T/t/+9/8D/xP/F/8b/xf/F/8T/w//D/8L/v/+//8D/wP/A/7//
v/+//8D/wP/A/7//wf/B/8L/w//A/8D/wf/B/8T/xv/H/8j/x//H/8f/x//F/8T/wv/E
/8L/wv/C/8L/xf/G/8f/yP/G/8b/x//H/8j/yf/K/8v/yP/K/8j/x//M/9P/0//R/9f/
3//p//b/BwAdADUARwBfAIAAnwC2AMAAuQChAIkAdgBVAC0AAwDV/6z/kP+I/4j/hv+F
/4v/kP+Y/6H/qf+t/7L/uP+8/73/xP/J/8v/y//Q/9H/0v/T/9T/1P/V/9b/2P/Z/9r/
2v/Y/9j/2f/Z/9v/3P/c/9z/3v/e/+D/4P/e/93/3f/d/+H/4f/g/+D/4P/f/9//3//f
/+D/4f/i/+H/4f/h/+H/5P/m/+r/7v/v/+//8P/w/+//7//x//T/8//1//b/9//7//z/
/v8AAAAAAgABAAAABwAKAAwADgAQABEAEQARAA8AEgASABEAEgATABYAFwAXABcAFwAX
ABgAGAAYABgAGQAYABQAEQAUABUAFgAXABQAEgAOAAsADQAMAAoACwAIAAcABQABAP7/
/P/7//v/+//8//v/+//1//L/8P/u/+//7f/t/+z/6//r/+v/6v/n/+b/5P/h/+L/4//l
/+f/5v/l/+L/4f/h/+L/4v/h/9//3//f/+D/4v/i/+L/4//l/+L/4v/i/+H/4//j/+L/
4v/j/+b/5//n/+f/5//m/+T/5f/m/+b/5P/k/+P/4v/k/+T/5P/l/+X/5v/o/+j/6v/q
/+r/6v/q/+n/6f/o/+j/5//n/+f/6v/r/+z/7f/u/+7/8P/w//H/8P/v/+//7f/s/+z/
7P/p/+b/5P/j/+X/5v/l/+T/4//i/+T/4v/i/+H/4f/e/97/3P/a/9v/2//b/9r/2v/a
/9r/3P/f/9//4P/i/+L/4P/f/93/2//a/9j/2P/Z/9v/3P/a/9n/2f/Z/9b/1v/W/9X/
1v/V/9X/1f/W/9b/1//X/9f/2P/Y/9j/1//X/9f/1//X/9b/1P/W/9b/1v/W/9b/1v/W
/9b/1v/Y/9j/2f/Z/9n/2f/Z/9n/1v/a/9r/2f/c/9//4f/n//H/9/8BABIALQBHAGEA
fQCXALIA0QDiANoAwQCpAJEAbgBDABUA5/+7/5z/jv+I/4j/iP+P/5v/pv+q/63/s/+7
/77/wv/O/9P/0v/Z/9v/2f/d/93/3f/d/+D/4P/h/+L/4v/j/+T/5P/m/+b/5//n/+X/
5v/m/+b/6P/o/+r/6v/o/+f/5//n/+v/6//q/+r/6v/p/+n/6f/r/+z/7f/u//D/8f/y
//P/8f/y//X/+P/4//f/9//2//j/+f/8/wAAAwAFAAYABwAKAAoACwAMAA0AEAAQABAA
FAAWABcAGAAdAB8AIAAhACEAJAAkACMAIgAjACYAJwAlACUAJQAlACQAJAAkACQAKAAo
ACUAIwAiACEAIAAfACEAIAAdABsAGwAaABgAGQAZABkAGAAVABIAEAAPAA8ACwAKAAcA
BQADAAIAAgACAAIAAQACAAIA/f/9//3//P/6//r/+f/3//f/9//4//n/+v/7//r/+//8
//7///////3//f/9//7//v/+//7///8AAP7///8AAAMABQAFAAQAAQABAAMAAwAGAAcA
CAAIAAcABwAHAAYACQAKAAoACgAMAAwADAANAA0ADgAQABAAEAAQABAAEAATABMAFAAU
ABQAEwATABMAFgAXABgAGQAXABYAFwAWABUAFAATABMAEQAQABQAEQAQAA8ADgAMAAoA
CgAJAAkABgAGAAQABgAHAAcABwAGAAYABgAGAAYACQAJAAoACgAKAAgABwAIAAcABwAG
AAUABQAGAAYABgAFAAUABQAEAAQABAADAAIAAQABAAEAAAAAAAEAAQD//wAAAAAAAAAA
AQACAAMAAQAAAP7/AAD+//7//v/+/wAAAAAAAAAA///+//7//f8AAAEAAgADAAAAAAAE
AAMAAAAFAAkACwARABsAJQA0AEUAVwBxAIsApwDEAN8A8gD4APEA3wDNALAAhwBjADcA
BwDi/8z/vP+6/8D/wf/B/8r/1P/d/+P/5f/k/+j/8P/z//b//f8DAAMABAADAAIAAQAE
AAQABQAGAAQABQAGAAYABAAEAAUABQAHAAgACAAIAAYABgAIAAgACgAJAAkACQALAAsA
CgAKAAoACQAJAAkADAAOABAAEgASABEAEAAPABEAEgAVABgAGAAXABcAFgAXABcAGQAc
AB0AHwAgACEAJgAmACcAKAApACwALAAsAC4AMAAxADIAMwA1ADYANwA4ADwAPQA9ADkA
OQA7ADsAOwA7ADsAOwA8ADwAPAA8ADsAOgA2ADMANgA3ADgAOQA2ADQAMAAtAC4ALAAp
ACkAJwAnACYAIwAgAB4AHQAdABgAGAAWABUAEgAQAA8ADgALAAkACQAIAAUABQAFAAQA
BAAEAAMAAQD/////AAABAP/////9//3//v8AAAEAAQABAAEAAQACAAIAAgACAAMAAQD+
//7//v8BAAMAAwACAAEAAQADAAMAAgABAAAA/v8BAAMABQAGAAcACAAIAAgACgAKAAoA
CwAJAAoADAAMAAwADAAMAAwACwALAAwADAAKAAkACQAJAAcABQADAAEAAAAIAAQAAAD+
//z/+v/8//r/+v/5//n/9v/2//T/8v/z//P/8//2//b/9v/2//b/+f/5//r/+v/6//j/
9//2//X/9f/0//H/8f/y//L/8P/v/+//7//u/+7/7v/t/+3/7f/u/+//7P/s/+3/7f/r
/+z/7P/s/+3/7f/t/+3/7f/s/+r/7P/q/+r/6v/q/+z/7P/s/+z/6//q/+r/6f/r/+v/
6//r/+r/4v/m/+//8v/z//f/+/8DAA0AHQAyAEcAWwBzAI8ArwDKANsA5gDeAM8AuwCd
AHwAVQAnAPn/1f+8/7D/sP+0/7T/t//B/8j/xv/D/8n/0f/W/9r/3P/j/+r/6f/p/+3/
7//v/+//7//t/+z/7P/s/+3/7//x//L/8f/w//D/7//w//L/8//0//L/8v/0//T/9P/z
//P/8//1//X/9P/0//X/9f/2//f/9//4//n/+v/9//3//f/9//v//P///wIAAQABAAIA
AgABAAEAAwAGAAgACwANAA8AEAAQABEAEgATABYAFgAWABwAHgAfACAAIgAjACMAIwAl
ACgAKAAnACMAIwAlACUAJQAlACUAJQAnACgAKQAqACsAKgAmACMAIQAhACEAIQAfAB4A
GwAZABoAGAAVABUAEwATABIADwAKAAgABwAHAAIAAgAAAP///v/8//v/+v/7//n/+f/4
//P/8//z//L/8v/y//H/7//x//H/8v/z//H/8f/v/+//8f/y//L/8f/w/+//7v/u//D/
8P/w//H/7//s/+z/7P/t/+//7//u/+//7//x//H/8P/v/+7/7P/u/+//8P/w//D/8P/v
/+7/8P/w//D/8f/w//D/8f/w//H/8v/z//T/8//z//T/9P/1//X/9v/3//X/9f/1//X/
9v/2//j/+P/v/+z/7f/t/+z/6f/o/+f/5v/k/+D/3v/b/9z/2v/b/9r/3P/d/93/3f/d
/9z/2//a/9f/2f/Y/9j/2f/a/9n/2f/W/9X/1f/U/9L/0f/R/9D/0P/P/8//z//N/8z/
y//J/8f/xf/E/8P/wv/C/8P/w//B/8L/wv/C/8D/v/++/73/u/+6/7j/uv+4/7j/uP+4
/7f/tv+1/7T/sv+y/7P/s/+y/7H/sP+v/6j/qv+s/6v/rP+t/6//tf+5/73/x//Y/+X/
9/8LAB8AOQBYAHUAigCWAIsAcwBbAEYAKwAFAN3/sf+I/2z/XP9W/1j/X/9l/2z/cv91
/3v/gf+I/4z/jP+R/5r/pf+t/7H/sf+x/7H/sf+w/7D/sf+y/7P/tf+3/7j/tf+0/7T/
s/+0/7b/t/+4/7n/uv+9/77/vP+7/7v/u/++/7//v//A/7//v//A/8H/wP/A/8D/wP/D
/8P/w//D/8P/xP/H/8r/zP/N/8//0P/Q/8//0P/S/9X/1//Y/9n/2v/a/9v/3P/e/+L/
4//k/+j/6v/r/+z/8f/z//T/9f/3//r/+v/5//j/+f/8//3////////////9//z/+//6
//z//P/5//f/+v/7//z//f////7/+//5//f/9P/w/+//8f/x//D/7f/r/+r/6v/r/+b/
5v/k/+P/4v/g/9//3v/c/9n/2P/W/9P/0//T/9L/0f/S/9L/0f/R/9H/0v/T/9T/1f/U
/9X/1P/U/9P/0f/T/9P/0//U/9T/1P/U/9X/0v/O/83/zP/Q/9X/2P/a/9b/1f/W/9X/
0v/R/9D/zv/P/9H/0//U/9b/2P/Z/9r/1//W/9X/1f/V/9b/2P/Y/9f/1v/V/9T/1//X
/9j/2P/a/9n/2f/Z/9r/2//c/93/2v/a/9z/3P/c/9z/3P/d/93/3P/c/9z/2v/Y/9f/
1//b/9f/0P/R/9L/0//U/9T/0v/S/9H/z//M/8z/yv/K/8v/y//L/8z/zP/M/8z/zf/R
/9L/1P/U/9T/0v/R/8//zf/M/8r/yf/J/8r/yv/L/8v/zP/N/8z/zP/M/8v/yv/J/8n/
yf/K/8r/y//L/8j/yP/H/8b/x//H/8f/x//F/8T/wv/E/8b/xv/G/8b/xv/G/8b/xv/G
/8b/x//H/8n/yf/J/8n/yv/O/87/y//O/8//z//X/9//5//r//b/DQAlADkAVQB1AJYA
swDKAM4AvQCjAIsAbgBBABUA6f+9/5j/hP98/3b/ev99/4H/iP+S/5f/n/+l/6j/rP+0
/7//xP/D/8X/x//L/8v/y//L/8z/zP/N/87/zv/P/9D/0P/S/9L/0//T/9P/1P/U/9T/
2P/U/w==
         </WaveFormData>
      </LeadData>
      <LeadData>
         <LeadByteCountTotal>10000</LeadByteCountTotal>
         <LeadTimeOffset>0</LeadTimeOffset>
         <LeadSampleCountTotal>5000</LeadSampleCountTotal>
         <LeadAmplitudeUnitsPerBit>4.88</LeadAmplitudeUnitsPerBit>
         <LeadAmplitudeUnits>��V</LeadAmplitudeUnits>
         <LeadHighLimit>2147483647</LeadHighLimit>
         <LeadLowLimit>268435456</LeadLowLimit>
         <LeadID>V6</LeadID>
         <LeadOffsetFirstSample>0</LeadOffsetFirstSample>
         <FirstSampleBaseline>0</FirstSampleBaseline>
         <LeadSampleSize>2</LeadSampleSize>
         <LeadOff>FALSE</LeadOff>
         <BaselineSway>FALSE</BaselineSway>
         <ExcessiveACNoise>FALSE</ExcessiveACNoise>
         <MuscleNoise>TRUE</MuscleNoise>
         <LeadDataCRC32>790570168</LeadDataCRC32>
         <WaveFormData>
4P/g/+D/4P/e/97/3v/e/97/3v/e/97/3v/e/97/3v/f/+D/4f/i/+T/5P/k/+T/4v/i
/+L/4v/k/+T/5P/k/+b/5v/m/+b/5//o/+n/6v/o/+j/6P/o/+f/5v/l/+T/5P/k/+T/
5P/j/+L/4P/f/9//3v/c/9v/3P/c/93/3//c/9v/2v/Z/9v/3P/c/93/3f/d/93/3f/e
/9//3//e/9z/2//a/9r/2f/Z/9n/2f/Y/9j/1//X/9n/1//X/9f/1v/V/9P/0f/R/9H/
0v/S/9P/1P/V/9b/1P/U/9T/0//R/9H/0P/Q/9H/0v/T/9X/1//W/9b/1v/a/9v/3P/e
/9j/1P/W/9n/2f/c/+D/4P/e/97/4v/l/+7/+P8FABMAKwBFAGEAeQCUAK8AuACvAKEA
lgCEAGkASAAjAAEA5//Y/8r/v/+9/8H/x//J/8b/xv/F/8b/yv/N/9H/0v/X/9v/2v/Z
/9z/3f/e/9//3f/e/97/3//f/9//3//f/+D/4f/j/+T/4//i/+L/4f/f/9//4P/g/+D/
4P/g/+H/5f/l/+T/5P/m/+b/5v/n/+f/5//o/+r/6P/n/+f/6f/p/+r/7f/t/+7/7v/u
/+//7//v//H/8//3//f/9//5//v//P/8//7///8BAAIAAwAGAAYACAAJAAkACgAJAAkA
DAARABMAFAATABIAEgARABAAEAASABIAEgASABMAEwATABIAEQARAA8ADwAPAA8ADgAP
AA4ADAALAAgABwAHAAcABQAFAAMAAAD+//7//f/5//j/9v/0//T/8//x//H/7//t/+v/
6f/p/+n/6P/n/+f/6P/o/+j/6P/o/+n/6f/n/+b/5v/m/+P/4//i/+D/4f/i/+P/5P/l
/+b/5//p/+n/5//n/+f/5f/m/+X/5P/m/+b/5v/m/+f/5//n/+f/5//n/+j/6P/q/+v/
6//r/+n/6v/s/+z/7f/t/+//7//t/+3/7v/u/+z/7P/s/+z/7v/w//L/8//0//T/9P/z
//H/8f/x//D/7v/u//D/8v/s/+r/6v/q/+r/6v/o/+f/5v/k/+P/4//k/+T/5f/n/+j/
6f/o/+f/5v/m/+j/6f/r/+v/6//r/+n/6f/m/+T/5P/j/+D/4P/h/+H/5P/l/+X/5v/j
/+P/4//h/9//3//f/9//3P/b/9v/2//d/97/3//g/+L/4v/i/+L/4P/f/9//3//g/+D/
4P/g/+D/4f/h/+D/4P/g/+H/4f/f/+D/4P/g/+T/4//h/+L/5P/m/+j/6P/m/+3/+v8G
ABUAJwA5AE8AawCFAJwAtQDEAL0AsQCkAJAAcQBSADUADwDt/97/2P/R/8n/y//L/8v/
0v/W/9P/1P/c/9//4f/i/+P/5f/q/+3/6//r/+v/6//r/+z/7P/t/+//7//v/+//7f/t
/+7/7v/u/+7/7//v/+//7//w//D/8v/y//L/8//0//P/8f/w//L/8v/y//P/9P/1//f/
+v/4//f/9//5//j/+P/6//n/+//8//3///8BAAEAAwAFAAUABQAFAAcABwAIAAgACgAO
ABEAEwAVABYAFgAYABkAGgAcABwAHQAdACEAIgAiACAAIAAhACEAIAAgACIAIgAjACQA
JgAnACYAJAAiACEAIwAjACMAIwAfAB8AHQAaABsAGgAbAB0AGwAZABkAFwAUABIAEgAR
AA0ADAAKAAgABgAFAAMAAwADAAMAAwADAAEAAQAAAP///v/+//3//P/6//r/+//7//z/
/P/9//7//v///////v/8//z//P/8////AAABAAMAAwABAAEAAQAAAAIAAgACAAQABAAE
AAQABAAFAAYABwAFAAUABgAGAAgACQAJAAkACQAKAAwADAALAAsADQANAA4ADwARABIA
FAAUABQAFAATABIAEQAPAA4ADgAOAA0ACwALAAsACgAMAAgABgAHAAgACQAKAAcABwAH
AAYABAADAAMAAgABAAEAAAD//wAAAQACAAQABAAFAAcABwAGAAUAAgABAAIAAAAAAP//
AAAAAAEAAQD//////v/+//////////3//f/9//3//f/8//v/+//7//z//P/8//z/+v/6
//r/+v/6//n/+f/5//j/+P/4//j/+v/7//v/+v/6//r/+//7//n/+v/6//r/+P/5//v/
/P/8//r/+v8AAAgAEQAcACgANwBDAFcAbwCJAKUAvgDJAMwAyQDDALIAmgCBAGYARQAl
AA0A/v/2//H/6f/h/+X/7f/u//D/8f/0//L/8//1//r//f///wAAAQABAAEAAQABAAMA
BAAEAAUABQAFAAUABQAHAAcACAAIAAgACAAJAAkACwALAAwADAAKAAoACgALAAsACwAK
AAoADAAMAAwADQANAA0ADgAQABAADwAPABEAEwAUABcAFwAWABYAFgAXABkAGQAbAB0A
HQAdAB0AHwAjACQAJAAmACcAKQAqACsALgAuADAAMQAyADQANAA1ADQANwA3ADYANwA4
ADoAOwA6ADoAPAA8ADwAPAA9AD0APAA6ADgANwA3ADcANwA3ADUANQAzADAAMQAuAC0A
LQArACkAKQAnACMAIAAfAB0AHAAcABsAGgAYABcAFQAVABQAEwASABEAEQARABAADwAN
AAwACgAIAAoACgALAAsACQAIAAgACAAKAAsACwAKAAoACgAKAAoADAAMAAwADQALAAkA
CQAJAAwADgAOAA4ADQAMAAsACgALAAsACwALAAsACwAMAAwADgAPAA8ADwARABIAFAAU
ABMAEwAVABUAFQAVABYAFgAUABQAFAAUABIAEAAOAAsACgAKAAoACAAIAAgACAAFAAUA
BQAEAAIAAQABAAAA/v////////8BAAEAAQACAAAAAQADAAMABAAFAAQABQACAAAAAAD/
//z//P/9//3/+//7//r/+v/6//v//P/7//n/+f/5//n/+P/3//f/9//6//r/+v/6//n/
+P/3//b/9//3//j/+f/2//b/9v/2//b/9//3//b/9P/0//X/9f/3//j/+P/4//b/9f/5
//r/9v/2//j//P8CAAUACgAUACEAMwBHAF0AcQCLAKYAvQDIAMcAwwC6AKgAjwB0AFMA
MwAbAAgA9v/t/+f/5f/l/+f/6P/m/+n/6v/q/+v/7//y//P/8//4//v/+v/5//j/9//5
//r/+v/7//v/+//7//v/+//7//z//P/6//r/+//7//n/+f/6//r/+v/6//r/+///////
/v/+//7//v/+/////////wAAAgAAAP////8BAP//AAADAAMABgAGAAYABwAJAAkACwAN
AA8ADwAPABEAEQASABIAFAAXABkAGgAbABwAHAAeAB8AIgAkACQAJQAjACcAKAAoACgA
KAApACkAJgAmACgAKAAoACgAKQApACoAKgAqACsAKgApACgAJwAmACcAJgAkACMAIAAf
AB8AHwAdAB0AGwAWABQAFAATABEAEAAOAAwADAALAAkACQAGAAUABAADAP/////+//3/
/v8AAAEAAgACAAIAAwADAAIAAAD///7//v///////v/+//7//v/+/wAAAAAAAAEA///9
//3//f/+/wAAAAAAAAAAAAAAAAAA/f/9//3//f/8//v/+//6//v//f/+/////f/+/wAA
AAAAAAEABAAFAAUABQAGAAYABgAGAAYABgAEAAQABAADAAQABAAEAAMAAwADAAMAAgD+
//7/AgAAAP7//P/6//v/+//7//r/+P/3//f/9v/4//n/+f/5//j/9//2//b/9P/1//f/
9//5//n/9//3//X/8v/x/+//7P/s/+3/7f/u/+//7//w/+3/7f/t/+v/7f/t/+3/7f/q
/+n/6f/p/+j/6P/o/+j/5v/m/+b/5v/m/+X/5f/l/+T/5P/k/+T/4v/j/+P/4v/g/+D/
4f/h/9//4P/g/+D/4P/h/9//3v/e/+L/4v/g/+D/5//u//b/AwAVACMANQBJAGUAgACb
AKwAqwCfAJYAigBxAFYAPQAZAPn/5P/S/8X/xf/F/8H/wf/G/8j/yf/I/8j/x//J/87/
0//V/9j/2//Z/9n/2f/Z/9f/2P/Y/9n/2f/Z/9n/2f/X/9f/2P/Y/9j/2P/Z/9n/2P/X
/9f/1v/Y/9j/2P/Z/9j/1//V/9T/1f/W/9f/2f/Y/9f/1//Y/9j/1//X/9n/1//Y/9v/
2//e/97/3v/f/9//3//h/+P/5P/j/+L/4//l/+b/5v/o/+r/7f/v//H/8v/w//D/7//x
//T/9f/3//n//f/+//7//v/+//////8AAAAAAgACAAQABAAFAAUAAgAAAP7//f/9//3/
/f/9//3//f/7//j/+P/2//b/9//1//P/8//x/+z/6v/q/+n/6f/o/+b/5P/g/9//3f/d
/97/3//g/+H/3f/d/9z/2//a/9r/2f/Y/9b/1v/X/9f/2f/Y/9j/2P/W/9f/1//W/9n/
2v/b/9z/2//a/9n/2f/Y/9X/1P/T/9b/2P/Y/9j/2v/c/97/4P/d/9v/2f/X/9j/2f/b
/9z/3P/d/93/3f/b/9r/2v/Y/9r/2//e/9//3v/d/93/3P/d/97/3//g/97/3v/e/93/
3//g/+H/4f/h/+P/5f/m/+P/4v/j/+T/4//k/+T/5f/i/+D/3v/d/9//4v/i/+L/4v/i
/+D/3//e/9z/2P/X/9f/1v/X/9n/2v/b/9n/2f/Z/9r/3P/d/9//3//e/93/2v/Z/9n/
2P/Z/9n/1v/W/9f/1//Y/9n/2f/a/9f/1//X/9X/1//X/9f/1//U/9P/0//T/9L/0v/S
/9L/1P/U/9T/1P/S/9H/0f/R/8//zv/N/8z/z//R/9L/0v/Q/9D/0f/R/9H/0v/S/9L/
2P/Z/9X/0v/Q/87/1P/a/+L/6f/y//z/CwAbAC0AQwBfAIEAngCxALYApwCVAIgAcgBT
ADIADQDp/9P/xv+6/7P/sf+v/6//sf+0/7j/u//A/8D/wf/D/8r/zf/P/9L/0f/P/8//
z//P/8//0P/Q/9H/0v/T/9T/1f/U/9P/0//S/9T/1P/V/9X/1v/X/9n/2v/Z/9j/1//X
/9f/1//W/9b/1//Y/9n/2//d/93/3v/g/+D/3//f/+H/4//k/+f/5//m/+b/5v/n/+n/
6f/r/+3/8f/x//H/8//0//T/8//0//P/9f/2//f/+//8////AQACAAQABAAFAAMABwAI
AAgACgAKAAsACwAIAAgACgAKAAoACgALAAsADQAMAAsACwAJAAkACQAJAAcABwAFAAIA
///8//v/+//+//3//v/9//r/+P/4//f/9f/0//L/8P/u/+3/6//r/+j/5//m/+X/5f/l
/+T/4//g/+D/3//e/97/3v/f/9//3//e/97/3v/g/+H/4f/g/+D/4P/g/+D/3v/e/97/
3//f/93/3f/d/9z/3v/e/97/4P/g/+D/4P/g/+H/4v/j/+X/5f/m/+b/5f/l/+T/4//h
/+L/5P/k/+b/5//q/+v/6f/p/+r/6v/s/+z/7P/s/+z/7P/s/+v/6//s/+3/7f/t/+3/
7f/s/+j/6P/q/+z/5v/k/+j/5v/m/+b/5v/l/+X/5f/k/+L/4f/h/+D/4v/j/+P/4//k
/+X/5v/o/+X/5f/m/+X/5f/l/+P/4//k/+L/4v/h/+L/4v/j/+P/5f/l/+T/5P/j/+P/
4//h/+H/4f/h/+H/4v/h/+H/4f/i/+L/4v/i/+L/4v/i/+L/5P/j/+P/4//k/+T/5P/k
/+T/5f/l/+T/4v/i/+P/4//l/+b/5v/m/+j/6//p/+b/5v/o/+j/7P/0//v/AgAOACEA
NQBJAF8AdwCRAKwAwQDAALUAqQCYAIIAZQBEACEAAwDx/+T/2P/R/9H/0f/R/9P/2P/c
/9v/2v/c/+H/5//q/+v/7//0//f/9f/1//X/9f/z//T/9P/1//f/9//3//f/9f/1//b/
9v/4//j/+f/5//n/+f/6//r/+v/6//r/+//7//v/+v/6//v//P/9////AQABAAIABAAD
AAEAAAABAAEAAgAFAAUACAAIAAgACQAHAAcACQALAA8ADwAPABEAEwAUABQAFgAZABsA
HAAdAB4AHgAgACEAIgAkACQAJQAlACkAKgAqACgAKAApACkAKQAqAC0ALgAuAC4ALwAv
AC4ALAAqACkAKQApACkAKQAnACcAJQAiACMAIAAfAB8AHgAbABoAFwAWABQAFAATABMA
EgAQAA4ADAALAAkACQAGAAUABAADAAMAAwACAAEAAAAAAP///v/+//7//////wAAAAAB
AAIAAAABAAEAAAAAAAAAAAAAAP///v/9//3/AAD//wAAAQABAAIAAQAAAAAAAAAAAAAA
AgADAAQABQAEAAMAAwACAAQABQAFAAUABwAIAAoACgAJAAkACwALAA0ADQAOAA4ADgAO
AA4ADgAMAAwADAALAAoACgAKAAkACQAJAAcABAAAAAEAAgADAAQAAwADAAMAAgD+//3/
/f/8//r/+//7//v//P/9//7/AAD9//3//v/9///////9//3//f/8//3//f/6//r/+//7
//n/+f/4//j/+f/5//n/9//2//X/9P/z//X/9f/2//f/9v/2//b/9v/2//b/9v/2//b/
9f/1//X/9v/2//b/9v/0//X/9f/0//T/9P/1//X/8//0//T/9P/y//X//f/6//T/9v/6
//b/9v/5/wYAGgAlAC8ARQBhAHUAjwCsAL8AyADHAMEAtgCiAIsAcABPAC0AEwAAAPD/
6f/n/+X/4f/h/+L/5v/p/+r/6v/p/+n/7P/x//f/+P/3//f/9//3//f/9f/2//b/9//4
//n/+v/7//n/+f/6//r//P/8//3//f/8//v/+//6//r/+v/6//v///////7//v/+//7/
/v////////8AAAIAAQD///7///8BAAIABQAFAAgACAAIAAkABwAHAAkACwAOAA8AEAAT
ABQAFAATABQAFwAZABoAGwAeAB4AIAAhACAAIgAiACMAIwAnACgAKAAqACoAKwArACgA
KAAqACoALAAsAC0ALQArACoAKQApACkAKQApACkAJQAlACMAIAAiACAAIAAhACAAHQAc
ABkAFQASABEADwAOAA4ADQAMAAwACwAJAAkABwAFAAMAAQAAAAEAAQABAP7//v/9//z/
+v/6//v/+//7//r/+v/6//n/+f/4//b/+P/6//z//v/8//z//P/9/////f/9//3//f/+
//3//P/8//z//P/8//v/+//7//v/+//7//z//P/+//////////3//v8AAAAAAQABAAMA
AwAFAAUABgAGAAQABAAEAAQABAAEAAQAAwAEAAQABAADAAEA/f/7//7/AAD9//z/+//6
//f/9//3//b/9P/z//P/8v/y//P/8//z//X/9f/1//b/9v/3//n/+f/7//v/+f/5//f/
9P/z//H/8P/w//H/8f/v/+//7v/u/+//7//v/+3/6//r/+v/6//t/+3/7v/v/+//7v/t
/+z/6v/q/+r/6v/s/+v/6//r/+r/6v/q/+r/6v/r/+v/6v/s/+z/7f/t/+z/7P/r/+r/
8P/v/+v/6v/u//D/7v/u//L/9/8CABQAJQAxAEMAWwB1AJEArAC3ALoAuQCxAKIAjgB5
AF4APQAfAAUA9P/o/+H/2f/X/9n/3//k/+T/4f/i/+T/5f/n/+r/6//r/+z/7//t/+3/
7f/t/+//8P/w//H/7//v/+//7//x//H/8v/y//L/8v/z//P/8f/x//L/8v/0//T/9P/1
//X/9f/0//T/8v/y//L/8//z//P/9P/2//j/9//3//n/+P/4//r/+f/7//z//f////3/
/f///wEAAwADAAMABQAFAAYABgAIAAcACQAKAAsAEQASABUAFwAWABgAGAAZABYAGQAZ
ABgAGgAcAB8AIQAfAB4AHwAeABwAHAAdAB0AHwAeAB0AHQAcABsAGgAZABUAFQATABAA
EAAOAA4ADwAOAAsACgAHAAYABAAEAAMA/v/8//n/9v/2//X/8//z//H/7//t/+v/6P/n
/+X/4//j/+T/5P/k/+P/4v/i/+H/4//i/+L/4v/i/+P/4//i/+H/4P/f/97/3f/c/9v/
2//d/9v/2//b/9n/2v/Z/9j/2f/a/9v/3P/e/9//4P/h/+D/3//f/97/3v/f/9//3//h
/+L/5P/k/+P/4//l/+X/4v/h/+H/4P/g/+D/4P/g/+L/4v/i/+H/4//k/+X/5f/l/+X/
5f/k/+D/4P/i/+T/4v/i/+H/4f/j/+L/3v/e/97/3v/e/93/3f/d/9z/3P/b/9v/2v/b
/93/3v/f/9//3//f/+D/4//l/+j/6f/r/+v/6f/p/+j/5v/m/+X/5P/k/+X/5f/l/+X/
5P/k/+P/4//j/+H/4v/j/+T/5f/i/+H/4f/h/+T/5P/k/+T/5v/m/+b/5v/m/+X/5f/l
/+L/4v/i/+L/5P/l/+X/5P/k/+T/5f/l/+f/6P/o/+j/5v/n/+X/4v/m/+r/6P/m/+r/
7f/0//7/DQAfAC8APwBVAHUAkACnALoAuwCvAKQAmACBAGQARwAjAP//6P/e/9n/0f/L
/8n/y//O/9T/1//a/9r/2//b/9z/3//l/+j/5f/m/+f/6P/p/+f/6P/o/+n/6v/r/+z/
7f/r/+v/7P/s/+3/7v/w//H/8f/x//L/8v/x//D/7//v//P/8//y//L/8v/y//L/8//x
//H/8v/0//T/8//z//X/9v/4//z//f/+//7//v////3//f///wEAAQABAAEAAwAGAAgA
CQAMAAsADQAOAA8AFAAUABYAFwAWABgAGAAZABkAHQAeAB4AHwAgACIAIwAhACAAIQAg
ACIAIgAjACMAIwAiACEAIQAjACMAIwAjACEAIQAfABwAHQAaABkAGQAYABUAFAARAA4A
DAAMAAsADAAMAAsACgAHAAUAAgABAP7//f/8//v//P/9//3//f/5//j/9v/0//X/9v/4
//n/+P/2//X/9P/y//P/8//y//L/8v/y//L/9P/0//T/9f/3//X/9f/1//X/9v/1//T/
9f/2//f/+P/5//n/+f/5//j/9//3//b/9P/1//X/9f/z//T/9v/2//X/9f/3//f/+P/5
//v//P/7//r/+f/4//b/9v/2//X/+P/6//z//f/9//3//f/8//r/+v/8//7/+v/6//n/
+f/1//T/8//z//f/9v/0//T/9P/0//X/9f/1//T/8v/x//H/8P/u/+//7//v/+3/7f/t
/+7/7v/v//H/8f/x//H/7//v/+z/6v/q/+n/6//s/+7/7//u/+3/6//q/+f/5//n/+X/
5//n/+f/5//n/+f/6P/p/+j/6P/o/+j/6P/o/+j/6P/q/+n/6f/p/+j/6P/o/+j/6v/r
/+v/6v/q/+r/6//r/+r/6v/p/+j/6P/r/+v/6v/s/+7/7v/0//r//f8EABAAJQA7AE8A
ZQB9AJcAtgDLAMoAvwCzAKIAigBvAE4AKwAJAPP/5P/a/9P/zf/N/9P/2f/Y/9j/2//g
/97/4f/r/+7/6//v//D/7f/u/+//8P/x//P/9P/0//X/9f/1//X/9f/1//X/9v/2//T/
9P/1//X/9//3//j/+P/2//b/9v/3//n/+f/4//j/+P/4//j/+f/6//v//f8AAAIAAQAB
AAMAAgACAAQAAwACAAIAAgADAAQABQAIAAsADQANAA0ADwATABQAFAAWABcAGQAaABsA
HAAcAB4AHwAhACQAJQAnACUAKQAqACoAKwAsAC4ALwAuAC4AMAAwAC4ALgAvAC8AMAAw
ADAAMQAuAC0ALAArACsAKwApACYAJgAkACQAJQAlACMAIwAhABwAGgAaABkAFAASAA8A
DAALAAsACgALAAsACwALAAsABwAHAAYABQADAAIAAAD+//7//v//////AAAAAAEAAgAE
AAUABQAEAAIAAgACAAIAAAAAAAAAAQADAAEAAQABAAIABAAEAAQAAwACAAEAAAACAAMA
BAAFAAIAAQABAAAAAAABAAEAAQABAAIABAAEAAMAAwAFAAUAAwADAAQABAAEAAQABAAE
AAIAAgACAAEAAgAEAAYABwADAAMAAwACAAIAAgAEAAYAAgACAAQAAwACAAEAAAD+//3/
/P/6//r/+f/5//j/+P/5//n/+f/5//n/+f/6//r/+//9//3/+//7//n/+f/6//j/+P/3
//j/+P/5//n/9//3//b/9v/1//X/9f/z//P/8//z//P/8v/x//H/8f/y//L/8v/y//T/
9P/0//T/8v/x//H/8f/w//D/8P/w//D/8f/x//D/7v/u/+//7//y//T/9f/2//L/8//1
//T/8v/2//r/+v/+/wMACAASAB8ALQBBAFkAbwCJAKQAtwDEAMUAvQC0AKAAhwBwAFEA
LQANAPz/7P/j/+H/3//Z/9v/4v/m/+n/6v/m/+f/7f/u/+3/8//4//f/9v/1//T/8//0
//b/9//5//n/+f/5//n/+P/3//f/9v/4//j/+f/5//n/+f/6//r/+v/6//r/+//7//v/
+v/6//r/+v/6//v//v///wEABAADAAEAAAABAAMABAAHAAcABgAGAAYABwAHAAcACQAL
AA0ADQANAA8AEwAUABQAFgAVABcAGAAZABoAGgAcAB0AIAAiACIAIwAlACkAKgAqACcA
JgAmACUAJgAmACgAKAAqACoAKwArACgAJgAkACMAJgAnACgAKQAlACUAIwAgAB8AHAAb
ABsAGwAZABkAFwAUABIAEgARAA0ADAAKAAgACAAHAAUABQACAAEAAAD////////+//3/
/P/8//v/+v/4//j/+f/5//f/9v/2//b/9//5//r/+v/6//r/+v/6//r/+v/6//v/+f/3
//f/9//4//r/+v/6//r/+v/6//r/9//3//f/9//4//n/+//8//7///////////8AAAIA
AgABAAEAAwADAAEAAQACAAIAAgACAAIAAgAAAAAAAAD///3//P/7//n/+/////z/+v/4
//b/9P/z//P/8//y//H/8f/y//L/8f/x//D/7//x//H/8f/y//L/8//1//X/9f/1//P/
8//y//D/8P/v/+z/7P/t/+3/7f/t/+z/7P/p/+n/6f/n/+j/6f/q/+v/6P/n/+f/5//o
/+j/6P/o/+r/6v/q/+r/6P/n/+f/5//m/+b/5v/m/+j/6f/p/+j/5//m/+b/5f/l/+b/
5v/m/+b/3//j/+r/6v/q/+z/7v/y//n/BAAUACMANQBHAGEAfQCXAKoAuQC6ALUAqwCY
AIIAawBKACUACQD1/+j/4P/d/9n/1//Z/93/2P/S/9X/3P/e/93/3//k/+n/5//o/+v/
6f/p/+n/6f/m/+b/5f/l/+j/6f/q/+v/6f/p/+r/6v/s/+z/7f/t/+v/6//s/+z/7P/s
/+z/7f/t/+3/7P/s/+z/7P/s/+3/7//v//D/8v/y//H/8f/z//P/9P/3//f/9v/2//b/
9//1//X/9//5//z//f/+/wEAAQACAAIABAAFAAcACAAJAA4ADgAQABEAEAASABIAEwAV
ABkAGgAaABkAGAAYABcAGAAYABoAGgAbABwAHgAfAB0AHAAbABsAGgAZABgAFwATABMA
EQAOABAADgAOAA8ADQALAAsACQAEAAIAAgABAP3//P/6//j/+P/3//X/9f/2//X/9P/z
/+//7//u/+3/7v/u/+3/7P/s/+z/7f/t/+3/7P/s/+z/7P/t/+3/7P/q/+r/6v/q/+z/
7P/s/+3/6//p/+n/6f/o/+r/6v/q/+r/6v/q/+r/5//n/+f/5//n/+f/6P/o/+j/6f/p
/+n/6f/q/+z/7P/p/+n/6//r/+z/7f/v//D/7v/u/+7/7v/w//D/8P/v//D/8P/w/+//
7v/v//D/8P/q/+j/6P/q/+j/5v/m/+b/5v/j/+H/3//c/93/3f/e/97/3v/f/9//3//f
/9//3//g/+D/4f/j/+P/5f/n/+f/6f/o/+b/5v/l/+L/4v/j/+P/4//j/+L/4v/h/+H/
4f/f/97/3f/c/9v/3P/b/9v/2//a/9r/2v/a/9j/2P/Y/9j/2P/X/9f/1//Y/9j/2P/Y
/9f/1//W/9T/1P/U/9X/1f/U/9T/0//S/87/0f/T/9L/0v/Q/9D/1P/Y/9v/4v/u//v/
CQAbACsAQwBjAHwAkwCkAKcAmwCQAIQAcwBcAD8AHQD7/+L/0v/H/8P/w//F/8f/yP/I
/8v/zP/Q/9P/0//U/9n/2//c/9//3//f/9//3//d/97/3v/f/+D/4f/i/+P/4f/f/97/
3P/d/97/4P/h/+L/4//l/+b/5f/k/+P/4//n/+f/5v/m/+T/5P/k/+X/4//j/+T/5v/m
/+X/5f/n/+b/5v/o/+f/6//s/+3/7//t/+3/7//x//P/8//z//X/9v/2//X/9v/5//v/
/P/9//7//v8AAAEAAwAGAAcACQAJAA0ADgAOAAwADAANAA0ADQAOABEAEgARABAAEAAP
AA0ADAALAAsADAANAA4ADwAPAA8ADQAKAAgABAACAAEAAQD//////f/8//r/+v/5//f/
9v/0//L/8P/v/+3/7f/q/+n/6P/n/+P/4//i/+H/4v/i/+H/4P/e/97/3//f/+D/4P/h
/+L/4P/h/+H/4P/e/97/3v/e/9//4P/h/+P/4f/d/9v/2f/e/+L/5P/m/+T/4v/g/97/
3P/b/9r/2f/c/93/3//g/+L/4//j/+P/4P/g/+H/4P/h/+H/4//j/+L/4f/h/+D/4v/i
/+L/4v/k/+T/5P/j/+X/5v/n/+f/5f/l/+X/5P/k/+T/5v/o/+j/6P/n/+f/4//i/+H/
4f/j/9//2v/b/9z/3f/e/97/3//g/+D/3P/b/9v/2v/Z/9n/2P/X/9f/1//X/9j/2f/b
/97/3//f/9//3f/d/9r/2P/Y/9f/1P/U/9X/1f/V/9X/1P/U/9P/0//T/9H/0//T/9P/
0//Q/8//z//P/8//zv/N/8z/zP/M/8z/zP/M/8v/y//L/8v/zP/N/87/y//L/8r/yP/I
/8j/yf/J/8r/zP/N/87/0P/T/9P/zv/Q/9D/zv/S/9j/3f/g/+j/+f8LABkALwBPAGsA
igCnALIAqQCZAI4AeABZADoAGwD3/9v/yv++/7P/r/+t/6n/q/+u/7D/s/+2/7b/t/+/
/8b/y//J/8j/x//J/8n/yf/J/8v/zP/M/83/y//L/8v/y//N/83/zv/O/87/zv/P/8//
0//N/w==
         </WaveFormData>
      </LeadData>
   </Waveform>
</RestingECG>
