# Supplementary material for: Detection of Left Atrial Enlargement Using a Convolutional Neural Network-Enabled Electrocardiogram
Source: Front Cardiovasc Med. 2020 Dec 17;7:609976. doi: 10.3389/fcvm.2020.609976 (PMC7773668; doi:10.3389/fcvm.2020.609976)
Supplement: Supplementary file 1 [file Data_Sheet_1.ZIP › hyp/1802019350_12458_0000000V.XML]

<?xml version="1.0" encoding="Windows-1252"?>
<!DOCTYPE RestingECG SYSTEM "restecg.dtd">
<RestingECG>
   <PatientDemographics>
      <PatientID>1802019350</PatientID>
      <PatientAge>77</PatientAge>
      <AgeUnits>Years</AgeUnits>
      <Gender>Female</Gender>
      <PatientLastName>guoyanqiong</PatientLastName>
   </PatientDemographics>
   <TestDemographics>
      <DataType>Resting</DataType>
      <Site>1</Site>
      <AcquisitionDevice>MAC55</AcquisitionDevice>
      <Status>Unconfirmed</Status>
      <Priority>Normal</Priority>
      <AcquisitionTime>09:42:32</AcquisitionTime>
      <AcquisitionDate>03-17-2016</AcquisitionDate>
      <CartNumber>1</CartNumber>
      <AcquisitionSoftwareVersion>009C</AcquisitionSoftwareVersion>
      <XMLSourceVersion>MAC5000 v1.0</XMLSourceVersion>
   </TestDemographics>
   <RestingECGMeasurements>
      <VentricularRate>67</VentricularRate>
      <AtrialRate>67</AtrialRate>
      <PRInterval>152</PRInterval>
      <QRSDuration>76</QRSDuration>
      <QTInterval>444</QTInterval>
      <QTCorrected>469</QTCorrected>
      <PAxis>61</PAxis>
      <RAxis>30</RAxis>
      <TAxis>29</TAxis>
      <QRSCount>11</QRSCount>
      <QOnset>217</QOnset>
      <QOffset>255</QOffset>
      <POnset>141</POnset>
      <POffset>189</POffset>
      <TOffset>439</TOffset>
      <ECGSampleBase>500</ECGSampleBase>
      <ECGSampleExponent>0</ECGSampleExponent>
   </RestingECGMeasurements>
   <Diagnosis>
      <Modality>Resting</Modality>
         <StatementCount>5</StatementCount>
         <LabelText>12SL ��ϳ���</LabelText>
      <DiagnosisStatement>
         <StmtText>�������</StmtText>
      </DiagnosisStatement>
      <DiagnosisStatement>
         <StmtText>��ż��</StmtText>
      </DiagnosisStatement>
      <DiagnosisStatement>
         <StmtFlag>ENDSLINE</StmtFlag>
         <StmtText>�����粫</StmtText>
      </DiagnosisStatement>
      <DiagnosisStatement>
         <StmtFlag>ENDSLINE</StmtFlag>
         <StmtText>�������� T ���쳣</StmtText>
      </DiagnosisStatement>
      <DiagnosisStatement>
         <StmtFlag>ENDSLINE</StmtFlag>
         <StmtText>�쳣 ECG</StmtText>
      </DiagnosisStatement>
   </Diagnosis>
   <Waveform>
      <WaveformType>Rhythm</WaveformType>
      <WaveformStartTime>0</WaveformStartTime>
      <NumberofLeads>8</NumberofLeads>
      <SampleType>CONTINUOUS_SAMPLES</SampleType>
      <SampleBase>500</SampleBase>
      <SampleExponent>0</SampleExponent>
      <HighPassFilter>16</HighPassFilter>
      <LowPassFilter>150</LowPassFilter>
      <ACFilter>NONE</ACFilter>
      <LeadData>
         <LeadByteCountTotal>10000</LeadByteCountTotal>
         <LeadTimeOffset>0</LeadTimeOffset>
         <LeadSampleCountTotal>5000</LeadSampleCountTotal>
         <LeadAmplitudeUnitsPerBit>4.88</LeadAmplitudeUnitsPerBit>
         <LeadAmplitudeUnits>��V</LeadAmplitudeUnits>
         <LeadHighLimit>2147483647</LeadHighLimit>
         <LeadLowLimit>268435456</LeadLowLimit>
         <LeadID>I</LeadID>
         <LeadOffsetFirstSample>0</LeadOffsetFirstSample>
         <FirstSampleBaseline>0</FirstSampleBaseline>
         <LeadSampleSize>2</LeadSampleSize>
         <LeadOff>FALSE</LeadOff>
         <BaselineSway>FALSE</BaselineSway>
         <ExcessiveACNoise>FALSE</ExcessiveACNoise>
         <MuscleNoise>TRUE</MuscleNoise>
         <LeadDataCRC32>3584411272</LeadDataCRC32>
         <WaveFormData>
CAAIAAgACAARABoAIwAsADIAOAA+AEQAVgBmAHYAhgCNAJIAlwCcAI0AgABzAGYAUAA6
ACQADgAMAAwADAAMAAkACAAHAAYACgAMAA4AEAANAAwACwAKAAcABgAFAAQABgAGAAYA
BgAEAAQABAAEAAEAAAD///7/BAAIAAwAEAALAAgABQACAAAAAAAAAAAAAwAEAAUABgAL
AA4AEQAUABIAEAAOAAwACQAIAAcABgAGAAYABgAGAAQABAAEAAQABgAGAAYABgAGAAYA
BgAGAAYABgAGAAYACAAIAAgACAAFAAQAAwACAAUABgAHAAgACQAKAAsADAAQABIAFAAW
ABQAEgAQAA4AEQASABMAFAARABAADwAOABEAFAAXABoAFgAUABIAEAAUABYAGAAaABcA
FgAVABQAHgAmAC4ANgAwACwAKAAkACQAJAAkACQAJwAqAC0AMAAvAC4ALQAsAC8AMgA1
ADgANAAwACwAKAAoACgAKAAoACYAJgAmACYAIAAaABQADgAPABAAEQASABAAEAAQABAA
CwAIAAUAAgAJAA4AEwAYABUAFAATABIADgAMAAoACAAIAAgACAAIAAkACgALAAwACQAI
AAcABgADAAIAAQAAAAIAAgACAAIABgAWACAAHgAYABYAIgAuAC4ANgBMAGAAdACKAKIA
sgC8ALwArgCQAGQAMAAEAPb/AgACAPb/9v/6//b/8P/w//D/7P/k/+D/5v/q/+T/4v/o
/+z/6v/q/+z/7v/0//j/+v/8//7/AwAIAA0AEgAQAA4ADAAKAAwADgAQABIADwAOAA0A
DAAMAAwADAAMAA8AEgAVABgAFgAWABYAFgATABIAEQAQAA0ACgAHAAQADAASABgAHgAa
ABgAFgAUABAADAAIAAQACQAOABMAGAAXABYAFQAUABMAEgARABAAEQASABMAFAAWABYA
FgAWABgAGgAcAB4AHQAcABsAGgAYABgAGAAYABgAGAAYABgAGQAaABsAHAAeACAAIgAk
AB8AHAAZABYAGgAcAB4AIAAoAC4ANAA6ADYANAAyADAALQAsACsAKgAqACoAKgAqAC0A
LgAvADAAMAAwADAAMAAtACoAJwAkACYAKAAqACwAKQAmACMAIAAeAB4AHgAeABsAGgAZ
ABgAGwAeACEAJAAkACQAJAAkAB8AHAAZABYAGgAcAB4AIAAdABwAGwAaABkAGAAXABYA
FwAYABkAGgAfACIAJQAoACUAJAAjACIAHwAeAB0AHAAfACAAIQAiACEAIAAfAB4AHAAa
ABgAFgAbAB4AIQAkACIAIAAeABwAFwAUABEADgAOAA4ADgAOABgAIAAoADAALgAsACoA
KAAkACAAHAAYABsAHAAdAB4AIAAiACQAJgAkACIAIAAeABsAGAAVABIAFAAUABQAFAAZ
ABwAHwAiACAAIAAgACAAHAAYABQAEAAWABwAIgAoACcAJgAlACQAIQAgAB8AHgAaABgA
FgAUABYAGAAaABwAHwAgACEAIgAgACAAIAAgABsAFgARAAwAFgAeACYALgAsACoAKAAm
ACMAIgAhACAAHgAeAB4AHgAgACIAJAAmACYAJgAmACYAIQAeABsAGAAXABYAFQAUABgA
GgAcAB4AIQAiACMAJAAhACAAHwAeABwAGgAYABYAGQAaABsAHAAfACIAJQAoACYAJgAm
ACYAJQAkACMAIgAgACAAIAAgAB0AHAAbABoAGAAYABgAGAAVABQAEwASAA8ADgANAAwA
BwAEAAEA/v/8//z//P/8//f/9P/x/+7/7P/s/+z/7P/n/+L/3f/Y/9n/2v/b/9z/2P/W
/9T/0v/Q/9D/0P/Q/9D/0P/Q/9D/zf/K/8f/xP/B/8D/vP+7/73/vf+7/7//yf/N/83/
0f/O/8r/yf/M/8z/yv/H/7z/uf+//8f/yP/K/8j/xv/G/87/0f/O/8//zP/N/8n/yP/G
/8X/wf/A/8X/yP/J/87/0f/Q/8v/yv/G/8L/vf+5/7n/uf+4/7b/uP+6/7X/s/+1/7b/
tf+2/7z/u/+9/7//u/+1/7L/tP+6/7z/vP+8/8P/vP+6/7j/t/+9/8X/yv/S/9z/4v/r
//f/BAAUACkATQBsAHMAcQBzAGUARgAuABMA7f/Q/8r/xP+3/7X/u/+3/7j/v/+//8H/
wP+3/7P/s/+1/7b/uf/D/8j/yf/C/77/u/+5/7f/t/+6/7//wf/C/8L/wv+//77/v/+8
/7z/v//B/8L/w//D/8H/vf++/77/vf+9/7//wP/B/8P/wP/C/8T/w/+9/8H/x//I/8j/
yv/K/8T/wP/C/7//vv/A/8T/xP/C/8b/zv/R/9b/0f/M/8r/yf/G/8P/wv/E/8T/xv/N
/9H/z//L/8z/0f/P/87/y//F/8f/yP/K/8v/0f/W/9n/2v/T/8//0//P/8//zP/Q/9H/
1f/W/9f/3P/f/+P/5P/j/+L/4f/f/97/3v/e/97/3v/d/9z/3v/e/+L/4v/n/+3/6//r
/+n/6f/o/+n/6f/s/+7/7//u/+7/6f/m/+T/4//k/+T/5P/k/+f/5//j/+f/7v/u/+n/
5v/o/+j/6P/o/+f/5P/d/9r/3P/e/+D/4f/k/+D/3//g/+D/3v/Z/9n/3f/j/+T/5P/g
/97/2//a/9b/1//V/9L/z//O/87/z//W/9v/4P/l/+f/5//m/+T/4P/d/9z/2f/d/9//
4v/l/9//4v/n/+b/3//e/+D/4f/a/9T/1//b/9n/2v/c/9z/3P/d/97/3v/b/9r/2P/X
/+T/6v/w/+3/5f/g/9v/2f/Z/9r/3f/d/9//4P/j/+j/5//m/+n/6//q/+b/4v/e/+H/
4//o/+n/5v/l/+H/2//Z/9v/1v/U/9j/3//h/+L/4v/i/+H/4v/h/+D/4//k/+b/4f/j
/+j/6f/j/97/3f/n/+X/4P/e/+T/6P/t/+v/7f/r/+j/5P/h/97/1//W/+D/5f/l/+7/
8f/x/+j/5P/i/+H/4//g/+L/3v/e/9//6P/q/+//8f/q/+j/6P/m/+L/4f/h/9//4P/j
/+b/6//q/+n/6//q/+r/6v/j/+D/1f/f/+P/3P/e/+L/5v/q/+7/6//q/+n/6P/m/+b/
5v/m/+H/3v/b/9j/3//k/+n/7v/r/+r/6f/o/+j/6P/o/+j/6v/q/+r/6v/u/+3/7//z
//D/7f/w//P/8P/p/+b/4//k/+j/8P/4//n/+f/x/+3/8v/5//n/+P/0//L/8v/3//b/
8f/w/+//8//y//T/9//4//b/9//6//z/+v/8//z/9f/s/+f/5P/k/+P/4//l/+r/7P/t
//D/7//p/+b/6P/o/+j/6v/s/+r/6//s/+z/6f/p/+7/8P/s/+b/5P/h/9j/zP/Q/+v/
AQD///z/AgAEABIALQA9AEQAVABzAJEAngChAKEAlwCLAIAAZAA/ACMADgD6/+L/1//X
/9v/5f/q/+v/7f/t/+z/7//t/+3/7//w/+z/8f/x/+3/6P/m/+X/5f/k/+f/7f/1//L/
8P/t/+r/5//m/+f/5P/k/+f/6f/q/+//8f/x/+//7//u/+z/6//v//L/9f/5//T/9P/0
//H/5//p/+3/7P/u//L/9P/w//D/9P/z//T/9P/2//T/8P/t//D/7v/u//D/8P/z//f/
+f/3//f/+v/3//b/+v/7//f/8f/w//P/8v/0//T/8f/y//T/9//5//v//P/7//j/9v/1
//z/+//6//b/+f/5//r/+P/2//j//P8BAAMAAwAGAAkACwAOAAsACAAFAAIAAAAAAAMA
BAAIAAoAEQAZABYAFQASABEADQANAAwADgASABMAEgASAA8ADgAOAA8ADgAMAAoACAAM
AA0ACgAPABIAEgANAAoABwAGAAUABAAAAPz/9P/w//L/9P/2//f//P/6//v//v/9//r/
9P/z//X/+f/4//b/9//2//T/9P/1//n/+v/6//T/8P/t/+v/8f/z//X/9//7//v/+v/4
//b/9f/2//X/8//x//D/7//u//L/+P/4//D/7v/v/+//7f/q//D/9//2//b/9//2//P/
8//z//L/8P/w/+//7//7/wIACQAHAP3/9v/v/+v/6v/q/+z/6//s/+z/7v/y//T/9v/8
/wEA///4//H/6v/u//H/9//5//n/+f/2//H/8v/3//X/9v/1//n/+P/2//j/+P/3//j/
8//u/+3/6v/t/+v/8P/4//v/9f/w/+//8f/r/+L/3P/l/+r/8P/v//j/+f/5//j/9v/2
//L/9P/2//P/6//s//T/+f/1//b/9v/1//f/9P/0//D/8P/x//T/8v/z//H/6//o/+f/
5P/r//H/+P/9//f/9f/z//P/9f/1//j/+P/2//b/7//s/+//8//x/+z/5v/j/+L/4f/g
/+f/7P/x//b/+f/6//v/+f/6//3//v/9//7////8//X/+f/7//r//P/8//z/+P/z/+3/
6f/w//n//v8CAAQABgAAAP//+//x//T/9//8//z///8DAAYABgADAAIA///6//f/9P/v
/+b/6f/u//P/9//0//X/9P/y//H/8v/1//H/7P/u/+//7v/u//D/7f/t//D/8P/u/+//
8//0//P/8P/u//H/6v/g/+D/6//1////DAAUABwAKAArADEATgBuAIMAkwCcAJ0AjwB/
AG8AWgA8ACsAJQAOAPD/3v/j/+//8//v/+b/4f/l/+3/8v/v/+v/6//t/+7/7P/z//X/
8//w/+7/7f/t/+v/6//u//P/8f/y//L/8v/v/+7/7//s/+b/5//n/+b/5v/l/+L/3f/m
/+r/7f/x//T/9v/4//v/9P/y//D/6//m/+v/8v/0//H/8v/x/+r/5f/m/+L/4P/k/+r/
7P/s//H/+v/+/wQA/f/4//b/9f/4//f/+P/8//X/8v/0//P/7v/n/+X/5//u//T/+P/5
//X/9P/0//P/8//0//P/8P/0//f/AgAFAP//+v/8//v/+//6//n//P8BAAUABgAFAAUA
BQAEAAQABgAGAAYABgAFAAQABgAGAAgABgAJAA0ADQAQABIAEgASABIAEAAQABAAEAAK
AAkACgAJAAkADwAVABcAEwATABMAEAATABgAHQAeABkADgAHAAsAEwAUABQAEgAHAAAA
/v/5//n//f8BAAcAAQD+//z/+f/2//b/+P/4//j/+v/6//j/9P/0//b/+P/0//P/9P/z
//T/8v/y//T/7//t//D/8v/2//z/AgADAP7/+//3//H/9f/8/wAAAgD2//T/8//4//b/
8v/5/wUACwAUACAALAA4AEsAYwB4AJIAqwC3ALwAuwChAH0AXQA+ACYADQDv/+T/6v/w
/+3/7f/z//P/9P8BAAcA///8/wUA///9//3//P/2//n/9//x/+3/6v/o/+f/5//p/+7/
9f/6/wAABQAKAAUAAgABAPz/+f/7//z//P/7//n/9f/v//f/+v/8/////f/6//f/9f/v
//D/8f/v/+v/8f/5//z//v8AAAAA+v/1//b/8v/w//X/+v/7//r/+v8AAAEABAACAP7/
/f/9//n/9f/z//T/8f/w//T/9f/4//f/+/8DAAMABAADAP//+v/4//f/9f/7/wAAAwAE
AP///f8DAAEA+//2//j/9//5//r/+/8AAAMABQAEAAEABgAJAAsADgANAAwACwAKAAQA
AAD///z//v/+/wMACQAIAAcABAADAAUABwAIAAwADgAPAA4ADgAJAAgACAAJAAoACgAK
AAoACAAFAP7///8GAAYAAQD+////AAABAAIAAQD+//f/9P/0//b/+P/5//v/+P/4//r/
AQAEAAQACQAHAAkABgACAP///P/4//b/+/8DAAgADAAGAAQAAwADAAQAAwACAAEAAQD/
//z/+P/7//3/AQADAP3/+f/2//P/8//6/wMABgAEAAQABwAJAP//+P/6//3//P/8//3/
/P/6//v//P/8/wAAAgADAAUABwAGAAUA+//6//j/9v/3//v//P///////P/6//r//P/5
//j/+//9/wQABAAEAAQAAQABAAQAAwACAAEA/f/3//b/+f/1//T/+P8BAAUACAAEAAAA
+//4//T/8v/0//T/9v/x//P/+P/8//f/8//z//7////9//7////+//7/9//7//n/9v/y
//j//P/8/wIAAQD9//T/9P/4//v/9f/0//f/9//6//j/9f/w/+//7//2//b/+f/5//n/
+v/9//7/+P/z/+//6f/s//H/9v/9//v/+f/6//j/+f/6//T/8v/x/+n/5//u//j/9f/0
//P/8v/z//T/9f/2//n/+v/7//z/9f/w/+v/5v/q/+z/7v/w/+7/7v/u/+7/8v/2//r/
/v/7//r/+f/4//X/8v/v/+z/6v/q/+r/6v/x//b/+/8AAP3/+v/3//T/8f/u/+v/6P/q
/+z/7v/w//H/8v/w//H/9f/3//f//f////3/9//1//H/7P/q/+z/+f8AAAYABAD5//v/
///8//3//P/7//z/AAABAPz/+//8/////f/+/wAAAQD//wAA/f/4//H/7v/1//j/9//6
//f/9P/w/+3/8v/z//P/8v/s/+r/4f/b/+X/7P/x//j/+v/3//f/9//0/+//7f/w//T/
9P/y//D/7f/u/+r/4v/t/wMADQAKABAAHAAoACkAJwA4AFIAXQBjAHQAfwB5AG8AawBY
ADYAFwAFAPz/9P/u/+v/7//t/+f/6P/v//P/8//u/+X/4P/f/+D/4P/m//H/9//5//v/
/P/+/wEA9v/x/+//7//w//L/8//0//T/9v/6//r/9f/1//T/8v/z//P/8f/t//D/8P/v
/+//7P/q/+j/5//t//b///8FAPn/+f/7//j/9P/0//L/6v/t//T/9v/6//n/+v/3//L/
9P/8////BAD8//b/8//x//T/8//0//j/+v/8/wMABwD///f/9P/1//P/9P/z/+//8v/2
//v///8AAAIAAgAAAPz/+/8CAAEAAQAAAAYACQAGAAIA/v/+/wMABwAIAAcACAAJAAkA
CgAHAAYABQAEAAUABgAKAAwACwAIAAoADQAJAAcAAwABAAUACQAMABIADwANAAkABgAE
AAQABQAHAAsADAANAA4ADAAJAAIAAwAKAAoABQACAAMABAAFAAYABAAAAPj/9P/3//r/
/f////7/+P/1//T/9f/0//D/8f/3//3//v/+/wAAAAD//wAA/P/7//f/8v/z//T/9v/5
//j/9f/y/+//+P/9/wEABAABAP/////9//n/9//2//X/7//y//f/9v/0//T/9//5//T/
7v/x//X/+v/+/wMABgAEAAMAAgAAAPz/+v/3//X/AAAGAAwACQAAAPr/9P/x//X/+P/9
/////P/6//r//P/5//j/+//9//3/+P/z/+7/8v/1//v//f8BAAMAAgD///v//f/4//b/
9v/7//v/+v/6//r/+f/6//n/+P/7//z/+v/z//P/9v/2/+//6f/n//X/9//2//j///8C
AAYAAwAEAAEA/f/4//b/9v/y//T/+P/3//H/9P/5//3/+P/4//f/9//6//j/+v/2//b/
9//6//r//f/9//b/9P/0//L/9P/3//v//f/5//H/7f/q//H/9v/7/wAAAAAAAAAAAAD/
////AQABAPz//f/+//v/+//9/////v/8//7/AAD+//v/8v/t//P/+f/6//r/+P/7//7/
BgALAAQAAwACAAMAAgAEAAcACQABAP7//f/6//r//v8AAAAA+//6//v//P/6//n/+v/5
//X/8P/t/+z/6v/r//H/9v/3//r//f/7//v/+//6//f/9P/4//n/+P/w/wAAAwDy/+7/
8v/3/wUAFwAeABwAGgAWABcAIQAyAEQAWwB5AIwAlwCZAIEAZwBUAEAAIwAPAAQA9P/s
//n/BQD5/+//+P8DAP//9f/2//f/8v/x//L/8v/u//P/8//v//D/8P/x//P/8v/z//f/
/f/9//7//v/+//r/+v/8//r/+f/7//z//P/6//n/9v/x//f/+P/4//n/+f/4//f/9//x
//D/7//r/+n/8f/7/wAAAQAEAAUAAAD8//7/+//6//r//P/6//b/9v/8//3/AAD7//b/
9P/z/+//6//p/+r/8P/2/wEACQABAPn/9v/3//z/AAACAAEA/P/4//X/8f/4//7/AgAE
AP///f8DAAEA///8/wAAAQD+//z/+v/8/wAAAwADAAQAAwACAAEAAAADAAYACQAMAA8A
EAARABIADwAMAAkABgAMABAAFAAYABYAFAASABAAEQASABMAFAAZABwAHwAiAB8AHgAd
ABwAFwASAA0ACAALAA4AEQAUAA8ACgAFAAAAAgACAAIAAgACAAIAAgACAP7//P/6//j/
9v/2//b/9v/8/wIACAAOAAkABAD///r/9v/0//L/8P/2//r//v8CAAIAAgACAAIA///+
//3//P/4//b/9P/y//T//v8MAAoA/v8AAA4AIgAyAEAAVgByAIQAlgCoALIAtACqAIoA
ZgBIACgA/P/c/9D/0v/o//j/8P/w//7/AAD+//7//v/+//z//P/8//z/+P/2//T/8v/0
//T/9P/0//n//P///wIA/v/8//r/+P/1//T/8//y//L/8v/y//L/9f/4//v//v8AAAAA
AAAAAAAAAAAAAAAA/v/8//r/+P/6//z//v8AAP7//v/+//7/+//6//n/+P/1//T/8//y
//D/8P/w//D/9v/6//7/AgAEAAYACAAKAAcABAABAP7/AAAAAAAAAAD9//z/+//6//r/
+v/6//r/+v/6//r/+v8AAAQACAAMAAYAAgD+//r/AAAEAAgADAALAAoACQAIAAcABgAF
AAQABQAGAAcACAAKAAoACgAKAAwADAAMAAwACgAKAAoACgAHAAYABQAEAAEAAAD///7/
AgAGAAoADgALAAgABQACAAIAAgACAAIABQAGAAcACAAGAAQAAgAAAP7//v/+//7///8A
AAEAAgAAAP7//P/6//7/AAACAAQAAgAAAP7//P/9//7///8AAAIABAAGAAgABgAGAAYA
BgAFAAQAAwACAAQABAAEAAQAAgACAAIAAgAAAAAAAAAAAP3//P/7//r/+v/6//r/+v/9
/wAAAwAGAAQABAAEAAQAAQD+//v/+P/9/wIABwAMAAYAAgD+//r//P/8//z//P///wAA
AQACAP7//P/6//j/+f/6//v//P8DAAgADQASAAwACAAEAAAA+//4//X/8v/5//7/AwAI
AAUAAgD///z///8AAAEAAgABAAAA///+//z//P/8//z//f/+////AAD+//7//v/+//7/
/v/+//7/AAACAAQABgACAAAA/v/8//3//v///wAA/f/8//v/+v/5//j/9//2//n//P//
/wIA///+//3//P/5//b/8//w//X/+v///wQA///6//X/8P/3//7/BQAMAAkACAAHAAYA
AgD+//r/9v/6//z//v8AAAAAAAAAAAAA///+//3//P/9//7///8AAP7//v/+//7//P/6
//j/9v/7//7/AQAEAAQABAAEAAQAAAD+//z/+v/3//T/8f/u//H/8v/z//T/+f/8////
AgABAAAA///+/wAAAAAAAAAA/f/8//v/+v/6//r/+v/6//z//P/8//z//v8AAAIABAAB
AAAA///+/wAAAAAAAAAA/v/8//r/+P/2//b/9v/2//X/9P/z//L/8//0//X/9v/7//7/
AQAEAAQABAAEAAQAAQD+//v/+P/6//r/+v/3//T/9f/0//H//P8FAAoACwAFAP//9v/w
//n/AAADAAUA/v/5////BwAFAAQAAQD+//7/AwAFAAEAAgADAAYABAABAAEAAAD8/wAA
BAAGAAYACAAIAAYAAAD+//7//v/9//3///////7///8AAAMA///6//r/+f/2//n//P/6
//v/+//6//f/9//+/wAAAAD+//j/8f/y//L/8v8BABEACwAGABIAFgAWABsAJQAwAEYA
YwB1AI4AqwCvAJkAhwB+AGYAPwAbABAAFAAMAPP/6//3////AgAJAAcA+//y//H/8f/z
//f/+v/8/wMABQADAP7/+v/3//X/7//t/+7/8f/0//j/+//+//7//v8AAP7//P///wEA
AgD///v/9f/t//P/9v/4//v/+P/2//T/8//z//b/+f/5/+//8f/1//T/+/8CAAcABgAC
AAQAAQAAAAAAAgAAAPz/+P/8//v//P/7//j/+P/5//r/+f/6//7/+//6//7///////v/
/P8BAAAAAAD+//n/9v/0//P/8f/y//L/8P/s//P/+/8LABMADwAKAAwACwAGAAAA+v/4
/wEABwAKAAsADQANAAwADAAOAA4ADgAOAAsACgAMAAwACgAIAAsADwALAAkABQADAAcA
CwAOABQAFwAXABUAFAAQAA4ADQANABEAEgATABQAEgAPAAgACQAMAAwABwAEAAcACAAJ
AAoACAAEAPz/+P/8/wIACAANAAsABgAEAAQA///6//L/7//1//3/AAACAAEAAAD+//7/
AAADAAMAAgACAAIAAwAFAAUAAwABAP//AwADAAIAAAD/////AQABAAEAAQACAAMA/P/+
/wIAAAD9//7/AgAFAAEA/P8AAAUA///8//r/9v/3//n/+//8/wAAAgADAAUABwAGAAUA
+//7//r/+f/7////AAADAAMAAAD+//7/AAACAAIABgAJAAgABAAAAPz/+//7//7//f/+
/////f/5//3/BQAGAAoACAALAAkABgACAP7/+f/2//f/+P/9/wAA///5//r//v8EAAEA
//8BAAUA///2//D/+v8AAAcABwAKAAcAAwD+//7//v/6//z/AgABAPv//v8DAAcAAgAC
AAMAAwAGAAQAAwD+//3//f8CAAIABQAFAAIAAAAAAP7/+v/5//n/9//4//n/+v/9//r/
+f/7//r//v8AAPv/+v/5/wUADwAIAPz//P/8//z//P///wAAAQACAP7//P/6//j//f8A
AAMABgACAP7/+v/2//n//P///wIA///+//3/+f/7////AQABAAIAAwAAAPn//f8BAAIA
BgAIAAwADAALAAAA+f/9/wMACAAKAAoACgAKAA8AEQANAAsACwANAAoACAAHAAUAAAAG
AAwAEAASABEAEAANAAYAAgAAAP7/+//7//3//f/8//v//P////v/+P/6//v/+v/6//z/
+f/5//v/+v/3//f//v8CAAQABAAGAAEAAAD8//z///8DAAkAEAAYABgAFAAdADUASABQ
AGUAhwCcAKkAswC1AJ8AgABqAFUANwAaAAwA/v/r/+n/+f/9//r//f8BAP3/9P/r/+7/
8//6/wAA//8FAAYAAwD+//z/+//7//f/9//6//////8AAAAAAAD9//z//f/6//j/+//9
//7/AAABAAAA/f/+//7//f/9//3//P/7//v/+/8AAAUABwD9////AwACAP//AAD///j/
9//6//j/+P/8/wIABAAEAAIABgAFAAYAAwAAAAAAAQD///3//f8AAPr/+P/7//v/+//5
//z/AwABAAIAAQD9/wEABAAIAAsACgAKAAgABAAFAAUADQANAAgABAAHAAcABQACAP//
AAAJABEAFgAZABIADQAHAAIABgAKAA4AEgAWABgAHQAgABwAFgAVABUAGQAbABsAHQAg
ACUAKQAwAC4AKwAmACIAIAAgACEAIwAjACIAIQAgAB8AHQAXABkAGwAYABAACgAIAAYA
BAACAAgADAAMABAADwAQABEAEQAPAAgABAACAP7/+v/z//H//P8HAA0AEgAPAA4ADAAM
AAgACQAHAAQAAgACAAMABQAJAAsADQAPAA0ACwAIAAQAAQABAAMAAwD9//n/9v/z//f/
AAALABAACQAIAAoACwAAAPb/9f/1//z/AgAJAA4ADAANAA4ADgAOAA4ADQANABMAFAAV
AA0ACgAIAAYABwAFAAQABQADAP3/+P/1//T/+P/6/wAABQAMAA4AEAASAAwACQAJAAUA
BQAFAAIA/f/9/wEA/v/+/wIACQALAAwADgAOAA0ADgAKAAgACgAKAAgAAwAFAAoADwAL
AAgACQAQAA0ABwAEAAgACgANAAkADAAJAAUAAAAAAAAA/P/+//3/+f/w//D//P8DAAEA
BAAIAAkADQAMAA4ACgAKAAsADgAOABEAEQAKAAgACAAGAAgACQALAAsACAAHAAYABwAJ
AAkADAAMAAoACAD///r/CwAPAA0ABgACAAUABgAHAAgACgAKAAoACgAIAAgACAAIAAoA
CgAKAAoABQACAP///P///wAAAQACAAYACAAKAAwACwAHAAYABwAKAAkADgATABAACwAK
AAkABAAEAAgADAAOAA8ACAAFAA0AFQAWABYAEwAQAA8AEwAXABMAEwATABUAEgASABMA
FQAUABYAGgAYABQAFAASAA0ABAD///z/AAABAAMABwAJAAoACgAMABEADQAMABAADgAK
AAgABgABAAEAAQAAAPv/+/8AAAIAGAAQAP7/9//+//7/+P/v//f/FQAwADAAKgAsADsA
RQBQAGwAgwCLAJYAnQCjAK8ArQCYAHQATwA1ABwAAgDs/+3/AQATABsAGAARABEAEwAM
AAMA/v/9//7//v8BAAkADAALAAoACgALAA0ABwAFAAYACQAFAAQAAgAAAAIABAAIAAgA
AgADAAMAAgAGAAkACgAJAAkACAAGAAUAAgD+//r/9//8/wYAEAAXAA8AEQAVABQADwAM
AAcA/P/3//r/+P/4////BgAJAAoADAASABMAFgANAAYAAgD//wMABQAJABAADAAKAA0A
DQAMAAcABwALAA4AEgAUABMAEAAOAA0ACwAMAA4ADgAMAAoACQAQAA8ACgAGAAkACQAG
AAQAAgAEAA0AFQAaAB0AHwAfAB4AHgAcABoAGAAWABsAHgAkACgAJQAiACQAJwApACkA
JwAnACMAIwAiACQAJQAlACMAIgAdABwAHAAdAB4AHgAeAB4AGwAZABMAFQAaABoAFQAS
ABQAFAAUABQAGgAcABoAHAAYABgAGAAXABUADgAKAAgACAAGAAEAAQD+////+//2//j/
+v/7//7/BgAPABUAGgAWABQAEwATABIADwAMAAkACAAHAAUAAgAGAAkADgARAA4ACwAJ
AAcAAgAEAAgABgADAAQACAALAAYAAAADAAcABgAGAAcABgAJAAsADQAOABAAEAAPAA8A
CgAKAA==
         </WaveFormData>
      </LeadData>
      <LeadData>
         <LeadByteCountTotal>10000</LeadByteCountTotal>
         <LeadTimeOffset>0</LeadTimeOffset>
         <LeadSampleCountTotal>5000</LeadSampleCountTotal>
         <LeadAmplitudeUnitsPerBit>4.88</LeadAmplitudeUnitsPerBit>
         <LeadAmplitudeUnits>��V</LeadAmplitudeUnits>
         <LeadHighLimit>2147483647</LeadHighLimit>
         <LeadLowLimit>268435456</LeadLowLimit>
         <LeadID>II</LeadID>
         <LeadOffsetFirstSample>0</LeadOffsetFirstSample>
         <FirstSampleBaseline>0</FirstSampleBaseline>
         <LeadSampleSize>2</LeadSampleSize>
         <LeadOff>FALSE</LeadOff>
         <BaselineSway>FALSE</BaselineSway>
         <ExcessiveACNoise>FALSE</ExcessiveACNoise>
         <MuscleNoise>TRUE</MuscleNoise>
         <LeadDataCRC32>2676458219</LeadDataCRC32>
         <WaveFormData>
EAAQABAAEAASABQAFgAYAB4AJAAqADAAOABAAEgAUABdAGoAdwCEAIIAgAB+AHwAcABm
AFwAUgBJAEIAOwA0ACwAJAAcABQAEQAQAA8ADgAKAAgABgAEAAMAAgABAAAAAAAAAAAA
AAABAAIAAwAEAAQABAAEAAQABgAGAAYABgAFAAQAAwACAAAAAAAAAAAA///+//3//P/+
//7//v/+////AAABAAIAAQAAAP///v/+//7//v/+//7//v/+//7///8AAAEAAgAAAAAA
AAAAAAIAAgACAAIAAQAAAP///v/8//z//P/8/wAAAgAEAAYABgAGAAYABgAJAAoACwAM
AAkACAAHAAYACQAKAAsADAAMAAwADAAMAA0ADgAPABAAEAAQABAAEAASABQAFgAYABsA
HAAdAB4AIAAiACQAJgAmACYAJgAmACcAKAApACoALwAyADUAOAA3ADYANQA0ADMAMgAx
ADAAMAAwADAAMAAvAC4ALQAsACcAJAAhAB4AHQAcABsAGgAYABYAFAASABAAEAAQABAA
DgAOAA4ADgAOAA4ADgAOAAwADAAMAAwADgAOAA4ADgAMAAwADAAMAAwADAAMAAwACwAK
AAkACAALAAwADQAOAAsACgAJAAgACgAOABQAHAAeABoAGAAeACIAIgAsAD4ATABOAFAA
UgBSAFoAYgBgAF4AXABeAFoAUABGAD4AOAA2ACwAHgAUABIAEAAMAAoACgAGAAIABAAI
AAgAAgD8//z/AgAGAAQABAAEAAQABgAIAAoADAAKAAoACgAKAAwADAAMAAwACwAKAAkA
CAAIAAgACAAIAAoACgAKAAoADgAQABIAFAASABAADgAMAAoACgAKAAoACgAKAAoACgAK
AAoACgAKAAsADAANAA4AEAAQABAAEAANAAwACwAKAAwADgAQABIAFAAUABQAFAASABAA
DgAMAA8AEgAVABgAFQAUABMAEgAUABYAGAAaABoAGgAaABoAGwAcAB0AHgAhACIAIwAk
ACYAJgAmACYAKAAoACgAKAArACwALQAuADEANAA3ADoAOQA4ADcANgA2ADYANgA2ADgA
OAA4ADgAOgA6ADoAOgA2ADQAMgAwAC8ALgAtACwAKwAqACkAKAAmACYAJgAmACUAJAAj
ACIAIQAgAB8AHgAfACAAIQAiACAAIAAgACAAIQAiACMAJAAgAB4AHAAaAB0AHgAfACAA
HgAeAB4AHgAcABwAHAAcABwAHAAcABwAHQAeAB8AIAAfAB4AHQAcAB8AIAAhACIAIAAe
ABwAGgAYABgAGAAYABoAGgAaABoAGgAaABoAGgAcABwAHAAcAB4AHgAeAB4AHAAcABwA
HAAcABwAHAAcABwAHAAcABwAHgAgACIAJAAkACQAJAAkAB8AHAAZABYAFwAYABkAGgAb
ABwAHQAeAB4AHgAeAB4AHgAeAB4AHgAdABwAGwAaAB4AIAAiACQAIQAgAB8AHgAfACAA
IQAiACIAIgAiACIAHwAeAB0AHAAdAB4AHwAgACIAIgAiACIAIAAgACAAIAAgACAAIAAg
ACIAIgAiACIAIQAgAB8AHgAhACIAIwAkACUAJgAnACgAJQAiAB8AHAAfACAAIQAiACAA
IAAgACAAHgAcABoAGAAcAB4AIAAiACIAIgAiACIAIgAiACIAIgAiACIAIgAiACAAHgAc
ABoAHgAgACIAJAAjACIAIQAgAB4AHgAeAB4AHAAcABwAHAAaABgAFgAUABIAEAAOAAwA
CQAIAAcABgACAAAA/v/8//r/+P/2//T/7f/o/+P/3v/c/9z/3P/c/9v/2v/Z/9j/1v/W
/9b/1v/U/9T/1P/U/9L/0P/O/8z/z//Q/9H/0v/Q/9P/1P/X/9b/0//S/9H/0v/T/9X/
1f/X/9P/zf/Q/9L/0v/P/83/zv/O/87/zv/N/87/z//O/83/y//M/87/0P/P/83/0P/M
/8b/wv/E/8b/xf/H/8n/yv/F/8P/w//A/7//wP+9/7f/t/+7/7v/uf+6/7r/uf+9/7//
vP+4/7j/uf+5/7n/uf+6/7f/tv+7/7v/uv+4/8L/w//C/8L/xf/J/83/zf/J/8r/z//a
/+T/6f/z/wUADgAQACEAMAA2AD0APQA1ADEAKQAcABAACAD4//D/8f/s/+D/1v/Q/8z/
xf/G/8L/wP/A/8H/xf/G/8P/wv++/73/u/+6/7v/u/+7/73/vf+4/7j/vP/A/7z/vP+9
/7v/u/+9/73/v//A/8D/wf+//77/vf++/8D/wf/B/8H/wP/B/8D/v/++/77/wP/C/7//
v/+//7//v/+//8H/wv/A/7//vP+//8P/xP/G/8j/xv/E/8L/wv/E/8P/w//E/8P/w//D
/8b/yf/J/8n/yf/J/8n/yv/O/8z/yv/K/8r/zf/P/8//z//O/87/0P/R/9X/1v/W/9f/
1v/W/9b/1v/a/97/4P/h/+D/4f/g/9//4v/j/+X/5//k/+P/5P/k/+f/6f/s/+3/7v/v
//L/9P/z//T/9P/z//H/8f/x//L/8//z//P/9P/1//X/9P/w/+3/7f/s/+r/6v/o/+j/
5v/o/+f/5v/j/93/3//h/9z/2v/b/9z/3P/a/9v/3P/d/97/3f/a/97/3f/c/9//4P/g
/9z/2v/a/93/3//f/+H/4f/g/+P/5//i/9v/1v/T/9n/2//d/9//3P/c/93/3f/e/9//
3f/e/9v/4f/i/+L/4P/g/+D/4P/e/93/2v/Y/9n/2//e/+D/4f/k/+X/5v/m/+b/3//d
/+H/4v/j/+P/3v/i/9//3P/e/97/3v/g/+D/4P/h/+P/3v/h/+H/4f/i/+T/4P/b/9z/
4v/g/+T/5//j/9z/3//m/9//2P/f/+X/5v/l/+P/4f/g/+D/4//k/+X/4//h/+P/5P/k
/+f/6f/p/+D/4f/l/+H/4//n/+X/5P/k/+H/4v/o/+n/6v/m/+X/5P/g/9z/4P/m/+f/
5v/n/+j/5P/l/+L/5P/p/+P/4v/h/+D/4f/h/+P/5v/j/+P/5P/r/+3/5v/i/+f/5//f
/+T/6f/p/+j/5//g/97/4f/h/+L/4v/s/+f/3f/c/93/3v/f/+D/4f/i/+P/5P/m/+b/
5v/m/+b/5v/m/+b/6P/o/+j/6P/o/+j/6P/o/+j/6P/o/+j/6v/s/+7/8P/x//L/9f/3
//f/9//3//j/9v/3//b/+P/0/+7/8f/0//f/9f/0//T/8v/y//L/8v/1//j/+f/4//P/
8f/w/+7/8f/x//b/9v/y//D/9P/y//H/8f/x//D/6P/l/+T/4//l/+n/6f/n/+X/5//l
/+D/4//j/+L/5//r/+j/5P/k/+L/4f/g/+D/5v/m/+j/7f/p/+r/6P/g/9//5v/u/+//
8//x/+//9f/+/wUADgASABMAGwAnADAAPABJAEwATABbAGcAXwBXAFEASABAADIAIgAa
ABMADAAEAAIA/v/y/+n/8v/v/+z/6//r/+7/8P/u/+7/6//p/+b/5P/k/+X/5v/p/+f/
4v/i/+b/6P/k/+T/5f/n/+f/6f/p/+b/5P/h/9//4P/g/+D/4v/l/+X/5P/j/+T/5//o
/+n/5P/k/+b/6P/j/+P/4//j/+X/5f/n/+j/6P/n/+T/5//q/+r/6//s/+n/5v/j/+L/
5v/n/+n/7P/s/+v/6v/s/+3/7f/t/+3/6f/n/+b/6P/o/+b/5v/m/+n/7f/v//H/7P/q
/+r/6f/s/+7/7//x//L/8v/y//L/8//2//f/9//8////AAABAAAAAQADAAUAAwADAAUA
BgAIAAkACwALAAkACQALAAwACwAMAAwACwANAA0ADQAOABAAEQASABQAFAATABEADAAJ
AAkACAAGAAQAAgACAAAAAgABAAAA/f/3//n/+//2//b/9//4//j/9//5//v//f/5//X/
7//w//D/8P/0//b/9//0//P/9P/1//X/8//z//D/7v/w//P/8//v/+3/7f/0//X/9v/3
//T/8v/x/+//8P/x/+//8P/r//H/8v/y/+7/7v/u/+7/8v/z//L/8v/x//H/8v/y//H/
8v/x//D/8v/0/+//7//z//T/9f/1/+//8v/u/+r/8P/w//D/8v/0//T/9f/3//H/8//y
//H/9f/4//X/8f/u//L/7v/w//f/9f/w//X/+f/x/+n/7//y//L/8P/t/+//8P/y//f/
8//z//D/7f/u//D/8f/1//f/9//u/+//7//r/+3/8f/v/+7/7v/r/+3/8v/y//L/8f/x
//H/7v/o/+z/8v/z//H/8//1//L/8f/u//D/9f/v/+7/7f/s/+3/7f/v//L/7v/t/+3/
8//1/+7/6v/v//P/6//w//X/9f/0//P/7P/s/+//7//w/+z/4v/l/+//8v/y//L/8v/y
//X/9v/3//j/9f/0//b/9v/8/////v////3//v///wEAAwAGAAMA/v/+/wAA/v/5//j/
+P/5//r/+//8////AgD///z/+P/3//b/9v/1//P/9//2//P/8v/3//b/9P/1//T/8v/s
/+n/7P/t/+7/8f/v/+v/6//v/+z/6P/n/+X/4//n/+n/5v/k/+b/6f/r/+j/6P/p/+b/
6P/r/+v/6v/w/+j/5//y//b/8f/1//v/9f/z//7/DQASABQAHQAtADUAPABIAFEAUgBa
AGcAbQBlAF8AWwBGACoAKAAwACQAEQAKAAQA/P/6//j/8f/u/+7/7P/s/+3/7f/s/+f/
5P/l/+X/5P/k/+T/5f/m/+n/6//m/+b/6v/p/+T/4//j/+T/5f/o/+n/5f/k/+L/4f/g
/+D/4P/i/+b/5//n/+f/5f/l/+P/4f/g/+L/5v/q/+f/5//n/+f/5//n/+n/6v/p/+f/
4//l/+j/6P/p/+r/7f/s/+v/7P/r/+n/6P/o/+f/5f/j/+T/6P/p/+r/6//o/+f/5//q
/+3/7P/t/+7/7f/t/+v/6f/r/+z/7//x//L/8v/x//H/9f/2//f/+P/5//z//f/9//7/
///+//3//v///wEAAwACAAMABgAIAAoACwANAA0ABwAKAA0ADgAPABAAEgASABIAFQAV
ABcAGAAVABMAEwAUABUAEwARABIADQAGAAoADgAOAAkABwAGAAYACQAKAAsADgAMAAgA
AgD7//f/9v/0//H/8f/2//b/9P/y//b/9P/x//L/8//z/+//8f/z//X/9//4//X/8P/v
//X/9//2//j/9P/x//T/9f/0//D/8P/x/+//7//w//L/8v/0//n/+//6//L/7v/v//T/
/P/9/wEACQAJAA0AGgArADYARABVAGMAcQB6AIAAhQCOAJQAkQCJAIcAgQBxAF4ATABA
ADYAJAAZABYAEAACAPz//v/9//j/9v/0//T/9f/z//L/7f/q/+r/6//r/+z/7//x//P/
9//0/+7/7f/w//D/7P/s/+3/7//v//H/8f/u/+7/7f/t/+//8P/x//T/9f/1//T/8//w
//H/8P/v/+n/6P/p/+r/6f/r/+3/7//t/+v/6//q/+v/6//p/+3/8P/w//H/8v/y//D/
7v/u/+z/6//r/+z/8P/x//L/9v/3//f/9//3//T/8f/v//D/7v/s/+z/7P/t/+//7//v
//H/8v/1//f/+P/4//f/9//2//T/8v/w//X/+P/5//n//v8BAAIAAwAAAP////////z/
+//8//z/AQADAAYABwAEAAMABAAEAAQABgAHAAcACAAJAAoADAAKAAkACAAIAAgABwAF
AAAAAQABAAAA/v/8//r/+v/4//v//f//////+f/7//3/+P/6//3/AAACAAEAAQABAAEA
/P/3//D/8P/z//b//f8CAAAA/P/6//r/+//7//n/+f/6//r//v8DAAIA/f/6//n/+//7
//v/+//8//7/AQADAAAA/f/3//T/8//7//7/AAD+//7//v/+/wAAAQAAAAAA+v/3//X/
8v/0//j/+v/8//z//v/5//n/+v/6//r/+f/0//j/9f/y//f/+P/5//z/+f/4//j/+f/2
//n/+f/5//r//P/4//P/9P/6//j//P/9//n/8v/1//3/9//x//n///8AAP///f/4//T/
8f/x//P/9f/0//P/8f/y//L/9f/6//3/9//7//v/9f/1//f/9//2//b/8//2//z//f/+
//r/+f/4//T/6//u//P/8//z//X/9//0//P/8P/y//f/8v/y//L/8v/v/+//8f/0/+//
7f/s//H/9f/w/+7/9f/2/+3/8f/1//P/8v/x/+r/7v/z//X/+P/w//D/7//v/+7/7P/s
/+z/7P/u//D/8v/0//X/9v/3//j/8//u/+n/5P/m/+j/6v/s/+v/6v/p/+j/7f/w//P/
9v/0//T/9P/0//L/8P/u/+z/7P/s/+z/7P/t/+7/7//w/+//7v/t/+z/6//q/+n/6P/r
/+7/8f/0//T/9//4//v////9//3//f/8//3//////wMAAQD9/wIACQAKAAgABwAEAAIA
AAD+/wAAAgAEAAQABQADAAQABgACAP//+//8//3/+v/5//7//f/7//z//f/6//X/8//z
//D/7f/s/+f/5v/p//D/8//u/+z/6f/l/+v/7f/q/+b/6P/r/+3/7//y//T/8v/y//L/
7//r/+b/7P/x/+7/7P/t//P/+f/9////BAANABAADgAbAC8ANwBCAFQAYQBoAHQAfwB3
AGcAWwBPAEQAPAA6ADYAKgAfABAAAgD+//7//v/7//L/8P/u/+7/7//t/+z/5//k/+X/
5//o/+r/5v/l/+T/5f/k/97/3f/g/+P/4P/h/+P/4f/h/+P/4//j/+T/5P/l/+L/4v/i
/+T/4//j/+L/4f/i/+X/5v/n/+X/5v/p/+z/5v/l/+T/4//l/+X/5//o/+j/5//k/+f/
5//m/+b/5v/o/+b/5P/k/+f/5//o/+r/6P/n/+b/6P/o/+f/5v/l/+X/5f/m/+r/6P/m
/+b/5v/o/+v/7P/t/+3/7v/x//P/9P/0//P/8//0//T/9P/0//j//P/+/////v////7/
/f/8//3///8BAAEAAQADAAQACAAJAAsACwAKAAkACgAKAAoADAANAA0ADQANAA0ADgAP
AA8ADwAQABAADwANAAgABQAFAAQAAgACAAAAAAD+/wAA///+//v/9v/3//j/8v/z//X/
9//4//L/8f/w/+//8f/x/+//9P/0//T/+P/6//n/9P/x//D/8//z//H/8f/w/+7/8P/z
//b/8//y//P/9//3//f/9//0//T/9f/1//X/9f/y//L/8f/3//j/+P/1//T/8//y//T/
9f/0//T/8//z//T/9P/y//T/9P/0//n//P/4//n/+f/4//f/9f/x//T/8P/s//L/8v/y
//T/8f/w//D/8f/u//P/9f/3//n/+v/1/+//8P/2//T/+P/6//f/8f/1//r/8//s//P/
9//2//P/7//x//D/8P/z//H/8f/u/+v/7f/u/+7/8f/1//f/8P/z//f/8//1//n/9//2
//b/8//1//r/+v/6//f/9//3//T/6//u//P/8//1//f/+f/2//L/7v/v//P/8f/y//P/
9P/1//X/9//6//f/9//4/////f/0/+7/8f/x/+//9v/+//z//P/8//z/+v/6//r//f/+
/wEAAwABAAIAAwAFAAcACQAJAAwACQAFAAoADwAQAAwACQAHAAYACAAIAAgACgAPABAA
DwANAAsACgAIAAUABQAIAAYAAgAAAAQAAgD///v/+f/2/+//7//x//P/9f/5//f/8//z
//b/9f/x//D/7f/r/+//8f/w/+z/7P/t/+7/7//x//T/7//u//D/7//m//j/AgD1/+z/
9v/9//3//f///wMACAAPABYAIgAvADsASQBWAF4AYwBqAHQAeQB3AGsAYwBZAEwASABI
ADoAIgAVABIADAAGAP7/9P/1//b/8v/w//D/8f/z//T/8f/w//L/8//z//T/7//r/+f/
5f/o/+b/6f/w//H/7P/r/+v/6v/p/+r/6f/p/+r/6v/r/+r/6v/q/+z/6//r/+r/6f/n
/+n/6f/p/+f/6P/r/+7/7P/t/+7/7//u/+3/7v/u/+//7//t//H/8P/w//H/8v/x/+7/
6//q/+z/6//r/+z/7f/t/+3/8P/v/+//7//v//H/8f/y//b/9P/y//L/8v/0//f/+P/5
//X/9P/1//X/+P/6//v//f8AAAAAAAAAAAkACAABAAAAAwAEAAUABgAHAAgACQAKAAwA
DgAQABIAEwAUABUAFgAXABgAGQAaAB8AIgAlACgAKAAoACgAKAAlACQAIwAiACAAIAAg
ACAAHwAeAB0AHAAZABgAFwAWABIADgAKAAYAAwACAAEAAAD+//z/+v/4//j/+P/4//j/
+v/8//7/AAD+//7//v/+//3//P/7//r//v8AAAIABAAAAP7//P/6//z//P/8//z/+v/6
//r/+v/4//j/+P/4//7/AAAGAAoADAASABYAGAAgADIARABYAF4AWABgAHAAdgB6AIgA
mACeAJgAjgCEAHQAZABcAFYARAA4ADIAIgAdABgAEwAOAAkABgADAAAA/f/8//v/+v/3
//b/9f/0//b/9v/2//b/9f/0//P/8v/z//T/9f/2//j/+P/4//j/9f/0//P/8v/0//b/
+P/6//j/+P/4//j/9f/0//P/8v/0//T/9P/0//X/9v/3//j/9v/2//b/9v/2//b/9v/2
//f/+P/5//r/+v/6//r/+v/7//z//f/+//z/+v/4//b/+P/6//z//v/8//z//P/8//3/
/v///wAA/f/8//v/+v/6//r/+v/6//z//v8AAAIAAgACAAIAAgADAAQABQAGAAYABgAG
AAYABwAIAAkACgANAA4ADwAQABAAEAAQABAAEgAUABYAGAAXABYAFQAUABUAFgAXABgA
FgAUABIAEAAPAA4ADQAMAA8AEAARABIADQAKAAcABAAEAAQABAAEAAMAAgABAAAAAwAE
AAUABgADAAIAAQAAAAEAAgADAAQABgAGAAYABgAEAAQABAAEAAUABgAHAAgABgAGAAYA
BgAGAAYABgAGAAUABAADAAIABAAEAAQABAAEAAQABAAEAAQABAAEAAQABAAEAAQABAAE
AAQABAAEAAQABAAEAAQAAgACAAIAAgACAAIAAgACAAIAAgACAAIAAwAEAAUABgAEAAQA
BAAEAAIAAgACAAIABQAGAAcACAAIAAgACAAIAAYABAACAAAAAgACAAIAAgADAAQABQAG
AAQABAAEAAQAAgACAAIAAgACAAIAAgACAAIAAgACAAIAAgACAAIAAgAEAAYACAAKAAkA
CAAHAAYABAACAAAA/v8AAAAAAAAAAAMABAAFAAYABQAEAAMAAgABAAAA///+/wEAAgAD
AAQAAQAAAP///v8BAAIAAwAEAAQABAAEAAQAAAD+//z/+v/9/wAAAwAGAAYABgAGAAYA
CAAIAAgACAAIAAgACAAIAAUABAADAAIABQAGAAcACAAGAAQAAgAAAP///v/9//z///8A
AAEAAgAEAAQABAAEAAIAAgACAAIAAAAAAAAAAAD+//7//v/+//7//v/+//7///8AAAEA
AgABAAAA///+//z//P/8//z///8AAAEAAgACAAIAAgACAP///v/9//z///8AAAEAAgAA
AAAAAAAAAP///v/9//z/+f/4//f/9v/4//r//P/+/wAAAAAAAAAA///+//3//P/+//7/
/v/+//7//v/+//7/AAAAAAAAAAD+//7/AQACAAYACQAIAAkACwAMAA0ADwAOABAADAAG
AAgADAAMAAkADAAOABEAFAARABAAEQASABQAEgAPAA8AEgAUABUAFQAXABQADwAMAA4A
DAAJAAkABwAGAAEA//////////8BAP3/+f/5//3/AAD+///////8////AAD8//f/9v/2
//X/9//4//r/+P/4//v/+//6//D/8v/5/wAABAAFAAUABwAJAAMAAgAHABQAIAAtADkA
QQBQAF4AbQB6AHwAfQCDAIUAfQBrAGIAWABGADYALgAtACQAGAAUABIADAALAAQA/v/6
//j/9//7//z/+f/4//X/9f/0//T/8//z//P/9f/z/+7/7v/y//b/8v/y//P/8f/x//P/
8//y//L/8f/x//L/8v/y//T/9//3//b/9f/1//f/9//3//H/8P/x//L/8v/z//T/9f/0
//P/9P/0//f/9//1//n/+f/4//j/+P/4//b/9P/0//L/8f/x//L/9P/1//b/+v/9//3/
/f/9//v/+f/4//r//P/6//r/+v/5//v/+//7//j/+P/6//v//v8AAAEAAwACAAIAAgAC
AAMABgAHAAcACwANAA0ADQAPABEAFAAXABUAFQAXABgAGgAbAB0AHQAdAB0AHwAgAB8A
IAAgAB8AHwAfAB8AIAAfAB0AGwAaAB4AHwAfABwAGgAZABcAFAAUABIAEgAQAA4ADQAM
AAkACAALAA4ACgAMAA0ADgAOAAkABwAFAAMAAQD9//f/+P/7//7/BQAKAAgABAACAAIA
BAAFAAQABQACAP7//v///wMAAQABAAMABAADAAIAAQAAAAAAAQABAAIAAwABAAIA/f8B
AAAA/v/+//7//v/+/wAAAQAAAAAA/f/9//7//v///wIAAwAEAAMABAD+//3/AAACAAQA
BQABAAQAAAD8/wAAAAAAAAIABQAGAAgACwABAAEA/v/7/wEABAABAP3///8EAAEABAAK
AAcAAQAFAAoAAwD8/wMABwAGAAMA///+//z/+//9//v/+//4//X/9v/4//n//f8BAAMA
/P///wEA/f///wMAAAD+//3/+f/5//7//v/+//3///8BAAAA+//+/wMAAwAAAAEAAgD+
//7//P///wUA///+//3//P/8//3/AAAEAP///f/8/wEABAD+//v/AQAAAPf/+///////
/v/9//b/9//7//z//v/8//z/+//5//r//P/8//z//P/8//z//P/8//7//v/+//7//P/8
//z//P/8//z//P/8//7//v/+//7//P/8////AAABAAMAAQABAAQABgAIAAsADgASABAA
DAASABYAFgATABMAEgASABIAEQAQABEAEgATABIAEAARABIAEgARAA8ADwAMAAcABAAL
AAoACAAJAAcABgABAP///f/7//n/+f/3//P/8//3//j/9v/3//f/9f/5//v/+P/x//D/
8P/v//H/8v/0//L/8v/1//X/9P/s/+z/+f/8//b//f8JAA0ACwAHAAAAAwASACIAJQAj
ACsAPgBMAFMAXABqAHMAbwBnAGEAWwBUAE4ASABCADIAIQAYAA4AAgAAAAIA///4//n/
+P/5//v/+v/6//b/9P/z//P/8v/y//H/8f/x//P/8v/s/+v/7v/z//D/8f/z//L/8f/y
//H/7v/u/+3/7f/u/+7/7v/w/+7/7f/r/+n/6//v//H/8//v/+7/7//w/+7/7//w//H/
7v/t/+7/7v/v/+//7f/x//D/8P/x//L/9P/y//D/8P/y//H/8f/y//P/8//z//b/9f/1
//X/9f/y//H/8f/0//X/9P/1//b/9f/3//f/9//0//T/9v/3//n/+v/6//v//v/+//7/
/v8BAAQABQAFAAcACQAJAAkACAAJAAsADQAMAA0AEAASABEAEQASABEAEwATABUAFgAY
ABoAGwAbABsAGwAbABwAHgAdABwAHAAdAB0AHAAYABUAFQAUABIADgAMAAwACgAMAAsA
CgAHAAIAAwAEAP7///8BAAMABAABAAEAAQABAAEA///7//7//f/8////AAABAP7//f/+
/wIAAwACAAMAAAD+/wAAAwACAP3/+v/5//3//f/9//3/+v/6//v/+//9//3/+v/6//n/
AQAEAAYAAQAAAP///v/+//3/+v/4//n/+f/6//r/+v/8//z//P/+/wAA+//7//z//P/8
//v/+/8AAP7//P/8//r/+P/4//T/8v/x//H/8v/5//3/AQADAAQA///5//f//P/5//z/
AwABAPz/AQAEAP3/9v/9/wAAAAD+//v//P/8//3/AQD8//v/9//z//T/9v/3//v/AQAD
APz///8BAP3///8DAAMAAgACAP//+v/8//n/9v/3//n/+//6//b/+v8AAAEA/v/9//z/
9v/5//j//P8DAAAAAAAAAAAA/P/7//z//v/6//n/+f///wAA+v/3//3/AQD5//7/AwAE
AAQABAD+//r/+//5//j//v/8//X/9/8AAAAAAAAAAAAA+//4//X/8v/2//j/+v/8////
AAABAAIA///+//3//P/+//7//v/+/wAAAAAAAAAAAwAEAAcACQAJAAkACQAKAA0ADwAP
ABIAEQAOABQAGgAaABcAFQAUABEADgALAAgADQAQABEAEAAPABEAFAAWABcAFQAYABYA
DAAGAAYAAAD//wEAAwAEAP7/+//6//n/+v/9//z/+f/5//3//f/6//r/+f/3//v//P/4
//P/8v/0//X/9v/4//j/9P/y//P//f/8//b/9v///wQA/v/9/wMABQD7//X/+v8JABQA
GgAjACsANQBGAFYAXQBeAGQAcwB5AHEAaQBhAFwATgA+AEAAQgAvABwAFgASAA4ADAAD
APr/+f/4//n/+//5//j/8//w//H/8f/w//D/8f/x//H/8//y/+z/6//u//D/7P/s/+3/
7//v//H/8f/y//L/8f/x/+7/7v/u//D/8P/v/+3/6//t//H/8//1//L/8v/0//b/8f/v
/+3/6//u/+//8v/0//T/8//w//P/9P/0//X/9v/z//D/7f/s/+v/6f/o/+j/6//t/+//
9P/y//H/8P/v//D/7//v//L/8v/w//D/8P/z//f/+f/7//j/9v/2//X/9f/2//b/9//2
//b/9v/2//n//P/9//3/AQADAAMAAwAGAAkADQARAAwACwAMAAwADAANAA8ADwAQABEA
FAAWABQAFgAXABcAFQAVABUAFgAYABcAFgAWABkAGQAYABQAEwATABIAEAAMAAoACgAI
AAYAAwAAAPv/+v///wQAAgABAAEAAQAAAPz/+//6//n/+//5//X/+P/2//b/+v/8//n/
8v/t/+r/7//x//H/8//y//D/8v/1//f/8//x//H/8//z//P/8//0//T/9f/1//X/9f/y
//L/7f/z//T/9P/z//T/9f/2//P/8f/t/+r/6v/r/+3/7v/u//D/8P/w//T/9v/x//H/
9f/0/w==
         </WaveFormData>
      </LeadData>
      <LeadData>
         <LeadByteCountTotal>10000</LeadByteCountTotal>
         <LeadTimeOffset>0</LeadTimeOffset>
         <LeadSampleCountTotal>5000</LeadSampleCountTotal>
         <LeadAmplitudeUnitsPerBit>4.88</LeadAmplitudeUnitsPerBit>
         <LeadAmplitudeUnits>��V</LeadAmplitudeUnits>
         <LeadHighLimit>2147483647</LeadHighLimit>
         <LeadLowLimit>268435456</LeadLowLimit>
         <LeadID>V1</LeadID>
         <LeadOffsetFirstSample>0</LeadOffsetFirstSample>
         <FirstSampleBaseline>0</FirstSampleBaseline>
         <LeadSampleSize>2</LeadSampleSize>
         <LeadOff>FALSE</LeadOff>
         <BaselineSway>FALSE</BaselineSway>
         <ExcessiveACNoise>FALSE</ExcessiveACNoise>
         <MuscleNoise>TRUE</MuscleNoise>
         <LeadDataCRC32>1583995405</LeadDataCRC32>
         <WaveFormData>
GAAYABgAGAAiACoAMgA6AE0AXgBvAIAAcwBmAFkATAApAAYA4//A/7D/ov+U/4b/kP+a
/6T/rv+6/8T/zv/Y/+H/6v/z//z///8AAAEAAgAEAAYACAAKAAwADAAMAAwADQAOAA8A
EAASABIAEgASABIAEgASABIAEAAOAAwACgAMAA4AEAASABAAEAAQABAADwAOAA0ADAAM
AAwADAAMAAwADAAMAAwADAAMAAwADAAOAA4ADgAOAA4ADgAOAA4ADgAOAA4ADgAOAA4A
DgAOAA4ADgAOAA4ADgAOAA4ADgAMAAwADAAMAAoACgAKAAoACgAKAAoACgAJAAgABwAG
AAcACAAJAAoACAAIAAgACAAGAAYABgAGAAMAAgABAAAAAAAAAAAAAAD9//z/+//6//j/
+P/4//j/9v/0//L/8P/y//L/8v/y//H/8P/v/+7/6v/o/+b/5P/j/+L/4f/g/+P/5P/l
/+b/6f/q/+v/7P/u//D/8v/0//X/9v/3//j/+//+/wEABAAEAAQABAAEAAQABAAEAAQA
BwAIAAkACgAJAAgABwAGAAgACAAIAAgACQAKAAsADAAOAA4ADgAOAAwACgAIAAYABwAI
AAkACgANAA4ADwAQAA4ADgAOAA4AEgAMAAwAEgAWABYAEgAQABQAGAAQAAYA/v/4//L/
7P/m/+b/7P/4/wwAMABOAFQAUgBWAFoAXgBsAIQAngC4ANIA7gD6APIA4ADKALAAkAB0
AGAATAA4ACgAIAAYABQAEgAQAA4ADAAKAAgABgAIAAgACAAIAAcABgAFAAQABAAEAAQA
BAACAAIAAgACAP///v/9//z//v/+//7//v/+//7//v/+//7//v/+//7/+//6//n/+P/5
//r/+//8//7//v/+//7//f/8//v/+v/4//j/+P/4//j/+P/4//j/+P/4//j/+P/3//b/
9f/0//L/8v/y//L/8P/w//D/8P/v/+7/7f/s/+r/6v/q/+r/6f/o/+f/5v/j/+L/4f/g
/+D/4P/g/+D/3f/c/9v/2v/V/9L/z//M/8z/zP/M/8z/yv/K/8r/yv/J/8j/x//G/8b/
xv/G/8b/x//I/8n/yv/N/87/z//Q/9H/0v/T/9T/1v/Y/9r/3P/e/+D/4v/k/+b/6P/q
/+z/7f/u/+//8P/z//T/9f/2//n//P///wIABAAEAAQABAAEAAQABAAEAAUABgAHAAgA
CgAKAAoACgAHAAYABQAEAAUABgAHAAgACAAIAAgACAAGAAYABgAGAAcACAAJAAoACAAI
AAgACAAHAAYABQAEAAUABgAHAAgACwAMAA0ADgAOAA4ADgAOAAsACAAFAAIAAwAEAAUA
BgAHAAgACQAKAAgACAAIAAgACAAIAAgACAAJAAoACwAMAAsACgAJAAgACgAKAAoACgAK
AAoACgAKAAgACAAIAAgACwAMAA0ADgALAAoACQAIAAgACAAIAAgACQAKAAsADAAOAA4A
DgAOAA0ADAALAAoACgAKAAoACgAIAAgACAAIAAoADAAOABAADAAKAAgABgAHAAgACQAK
AAwADAAMAAwADAAMAAwADAALAAoACQAIAAoACgAKAAoADAAMAAwADAAOAA4ADgAOAAsA
CgAJAAgACAAIAAgACAAJAAoACwAMAA4ADgAOAA4ADgAOAA4ADgANAAwACwAKAAgACAAI
AAgACgAKAAoACgAKAAoACgAKAAsADAANAA4ADAAKAAgABgAIAAgACAAIAAYABgAGAAYA
BQAEAAMAAgABAAAA///+//z//P/8//z/+v/4//b/9P/1//b/9//4//X/9P/z//L/9P/0
//T/9P/y//L/8v/y//H/8P/v/+7/8f/y//T/9f/3//j/+//8//v//P/+//3/+P/3//j/
+f/5//f/8//w/+3/7P/r/+v/6//q/+n/6f/n/+T/5v/m/+L/4f/h/+L/5P/k/+X/5f/k
/+f/6P/o/+X/5//m/+b/5v/n/+j/6P/q/+z/7f/s/+v/6v/p/+j/6//r/+v/7f/v/+3/
7P/s/+z/6//p/+j/7P/u/+//8P/t/+r/6//q/+r/6v/u//X/+v///woAGwAoADkATABZ
AGYAaABVACoA+//Q/6r/gf9j/1f/Uf9P/1v/bf94/4P/lf+n/7L/uP/D/8z/0f/W/9r/
4f/l/+j/6f/q/+r/6v/r/+v/6//p/+r/6//r/+7/7//u/+3/7v/u/+//8P/v/+//8P/y
//D/8P/w/+7/8P/w//H/8f/0//X/9v/3//X/9f/1//f/9f/0//T/9f/0//P/8v/x//D/
8f/z//b/+f/5//n/+P/1//T/9P/1//X/9f/z//L/8v/z//X/9f/1//f/9//3//T/8//x
/+7/8f/0//b/9//5//j/+P/6//j/9//3//f/9P/y//H/8v/z//T/8P/x//T/9f/1//P/
8v/z//L/8f/t/+v/6//r/+v/6//q/+n/6f/q/+r/6v/p/+j/5v/j/+P/4//g/9//3//f
/97/3f/e/97/3P/c/9r/3P/d/93/4P/i/+L/4v/j/+T/5v/q/+f/6P/q/+n/5f/n/+v/
7P/s/+z/7f/u//D/8f/z//b/9P/0//P/8v/w//H/8v/0//L/9P/1//f/9f/z//T/9f/2
//f/+P/4//n/+f/6//v/+v/8//z/+v/1//b/9f/0//b/9v/2//b/+P/4//j/+P/1//X/
9P/0//f/9v/1//b/9//3//b/9v/4//j/9v/0//b/9v/2//b/+f/7//z//f/8//v/+P/3
//T/9P/0//X/+P/7//3//v/8//v/+v/4//T/9P/2//P/9P/1//P/8v/1//j/+v/8//r/
+v/6//j/9v/3//v//P/8/////f/5//f/9v/2//b/9v/3//j//P/8//v/+v/7//3//f/6
//r/+v/7//z//v/8//r//P/7//3//f/6//b/+P/5//v//P/8//z//f////3//P/6//b/
9f/5//v//P/+//7/AAAAAAIAAQAAAAAA/f/6//n/+f/6//z//P/5//z///8AAP///f/9
//3//P/6//3//f/9//7//v/+//7/BAAAAP7////4//b/9v/2//b/+P/6//z//v/+//7/
/v/+////AAABAAIAAAD+//z/+v/7//z//f/+/wIABAAGAAgABwAHAAYABgAEAAYABgAG
AAsADwAQAA8ADwARABMAEAALAAQA/v/6//r/+v/7//v//P/7//v/+//5//z//f/8//r/
+f/5//j/+v/7//v/+f/6//n/9//2//v/+//8//z///8AAAAAAQAEAAQAAgACAP///v/9
//3/AAABAAQABQABAAAAAAABAAEAAAAAAAEAAgACAAIAAgAEAAQABgAGAAoAEAARAAoA
CwAaACsAPABRAGAAYwBuAHgAbQBIAB8A+v/Y/7P/k/+F/3v/df97/4f/kv+f/7H/v//K
/9D/2f/g/+X/6v/w//n/+f/8//3//v/+/wAAAQABAAEAAgAEAAYABwAHAAcABQADAAQA
BAAFAAYACQAJAAoADAAOAA4ADgAMAAoACAAHAAUABwAHAAcABwAEAAMAAgADAAQABAAF
AAcACQAJAAkACQAJAAkACgAMAAoACQAIAAYABwAGAAYABwAKAAsACgAKAAcABwAIAAcA
AwAFAAUABQAGAAcABwAGAAQABgAHAAcABQAEAAQABgAGAAUABQAFAAMAAgACAAQABgAG
AAEAAQACAAMAAwABAP//AQABAAEA/v/9//7////6//n/9//1//b/9v/1//T/9f/2//b/
9f/z//H/7P/p/+v/6//q/+n/6f/q/+n/6v/o/+r/6//r/+z/7v/u/+7/7v/u/+//8v/x
//L/9P/z//P/9f/5//r//P/8//3//v8AAAEAAwAGAAYABgAFAAQAAgADAAQABgAEAAYA
BwAJAAcABQAGAAcABgAHAAgACAAHAAUABAADAAUACAAJAAgABAAGAAYABgAEAAQABAAE
AAUABgAHAAgABgAHAAcACAAKAAgABgAGAAcABwAGAAYACAAIAAYABAAIAAgACAAIAAoA
CwALAAsACwALAAkACQAGAAYABgAHAAcACQAKAAoADAANAA4ADgALAAoACwAHAAkACQAG
AAQABgAIAAkACgAIAAgACAAGAAUABQAIAAgACAALAAkABQAHAAYABgAGAAMAAwADAAYA
CQAJAAkACwAKAAkABQAEAAQABQAGAAgACQAKAA8AEQAOAA0ACQAEAAEAAQACAAIABQAG
AAgACwAKAAoACQAGAAQABwAIAAgACAAIAAoACgAJAAcABQAEAAMAAgADAAUACQAMAA0A
CwAJAAkABwADAAIAAwAEAAQAAgAFAAUABQAGAAYABgAGAAYACAAKAAsADAAMAAwADAAM
AA4ADgAOAA8ADQAOAA4AEAAOAA4AEAATABQAEwAUABcAFQAQAAsABAADAAIAAwAEAAMA
AwACAAEAAAD///v//P////7//v///////v/9//3//f/7//3//f/8//z//////wIABAAH
AAoACAAHAAYABAADAAQABQAGAAUABQAEAAMAAwADAAEAAAABAAMABAAEAAQABQAGAAYA
BAAEAAIABAAIAAgACAAOABMAFAAZACgAOQBMAGMAcgB9AIQAfABfADQACQDi/77/nf+J
/33/d/97/4f/jf+U/6f/t/+9/8L/0P/d/+r/8f/0//b/9//3//v//f///wAA//////7/
/f///wIABQAHAAsACwAJAAcABwAGAAYABgAFAAUABgAIAAkACgALAAoACAAIAAkACQAG
AAUABAADAAEAAQABAAMABAAEAAUABwAFAAUABQAFAAUABQAGAAgACwALAAsACgAJAAgA
CAAJAAYABQACAAAAAgADAAUABQABAAMAAwADAAQABQAFAAQABgAIAAkACQAHAAQAAgAC
AAEAAQACAAMAAgACAAMABgADAAIA/P/7//7///////3//f/////////6//f/9v/1//X/
9f/0//P/9P/0//P/8v/w//D/7//t/+3/7f/q/+n/6f/m/+j/6P/o/+j/5//n/+j/6P/n
/+b/5f/m/+X/4//f/93/4v/l/+P/4f/h/+D/4f/k/+n/7f/w//L/8v/z//T/8v/5//z/
/f////7//v/9//z//v////7/AQABAAAAAAADAAIAAgABAAEAAgACAAMABAAHAAYABwAI
AAcABgAGAAUABgAJAAoACQAFAAQABAADAAQABAAFAAYABQAEAAMAAAACAAYACgAKAAgA
CQAMAA8AEgAbAC4ARQBWAGEAaABiAEkAIAD9/9r/tv+h/53/nf+f/6X/r/+9/87/3f/l
/+3/8v/y//P/9v/3//j/+v/9/////v///wAAAAABAAMABAAFAAYACAAKAAsACgAJAAYA
AwACAAAA///+/wAAAQADAAYABgAGAAYABAACAAIAAwADAAEAAQABAAEABAAFAAYACQAJ
AAgACAAJAAgABwAGAAUAAQABAAIABAAGAAcACAAIAAYABAADAAMABAAFAAQABAACAAMA
BQAFAAUACQALAA0ADAALAAkABgAFAAYABgAFAAcABgAGAAgACAAHAAcABwACAAAA//8A
AAMABAAAAAEAAgADAAMAAQD//wEAAQABAP////8BAAMA///9//r/9//2//b/9f/0//j/
+v/7//v/+P/3//P/8f/z//X/9v/3//j/+P/2//b/9v/4//n/+f/8//7//v/+/wAAAAAB
AAQABgAIAAsACwAHAAcACQAIAAgACAAJAAoADQANAA4AEAASABIAEQAQAA8ADwAPABAA
DQAOAA4ADwAMAAsADQAPABAAEQASABIADgALAAkABwALAA4ADwAOAA4AEAAQABAAEgAS
ABIAEgAQABAAEAAQABAAEQARABIAEgAQAA4ADgAPAA8ADgAOABAAEAAOAAwAEAAQABAA
EAAOAA8ADwAPAA0ADQALAAsADgAQABIAFQATABUAFgAWABIAEQAQAA4ADQAOABEADwAS
ABMAEQAQABAAEAAPAA4AEAAQABAADgANAA8AFAAWABcAGQAWABEADwAOAA4ADgAOAA8A
EAAUABIAEQAQABEAFAAVABMAFAARABEAEQASAA8ADgARABEAEgATABEADgAOAA8AEQAS
ABAADgANAA0ADgAQABEAEAALAA0ADQAMAA4ADgAQABAAEQARABEAEgAOAAwADAANAA8A
EAAPAAsADQARABMAEwAOAAsACAAEAAcACwAMAA0AEAAQABAAEAAOABAAEAALAAQACAAK
AAwADgAOAA4ADgAOAA0ADAALAAoADAAMAAwADAAMAAwADAAMAA0ADgAPABAADAAKAAgA
BgAGAAYABgAGAAkADAAPABIAEAAQABAAEAAOAA4ADgAOAAwADAAMAAwADQAOAA8AEAAS
ABIAEwATABYAFgAYABgAFQAWABgAFwATABMAFQAXABgAFwAUABIADAAIAAQAAQAFAAYA
BwAJAAoACAALAAwACQAHAAYABgAEAAQABQAFAAMABQAFAAQABgALAA0AEAAMAAsACgAI
AAsADAAMAAoACAAIAAgACAAKAAsADAAPAAwACQAHAAYABwAHAAYABgAIAAoACwAMAAwA
CgAMAAwADAAQABYAGQAWABcAJAA3AEwAYQBwAH0AjgCQAHcAVAArAAQA4P+7/5//j/+J
/4v/k/+Z/6D/q/+3/8P/zP/Q/9f/4v/n/+r/8P/3//3///8BAAMABAACAAEA///9//7/
AAACAAMABAADAAAA/f/+//7///8AAAEAAQACAAQABAAEAAQAAgAEAAQABQAFAAMAAwAD
AAMABAAFAAYACQAEAAIAAQABAAMAAwADAAMABAAFAAcACgAJAAcABQACAAIAAgADAAUA
BAADAAAA/v8AAAEAAwADAAEAAwADAAMAAQABAAAA/v/8//7//////wEAAAAAAAIA/v/9
//3//f/9//z//P/+/wAAAAD7//v/+f/5//j/9f/3//n/+f/5//b/9f/2//f/9f/1//T/
8//x//D/7v/s/+r/6v/p/+f/6P/p/+f/5//p/+n/6P/n/+b/5v/k/+T/4//m/+j/6f/p
/+r/6f/o/+b/5v/n/+r/6v/s/+//7//r/+3/8f/y//L/8v/z//T/9f/1//b/+P/4//j/
9//2//b/9//4//r/+P/6//v//f/6//f/9//3//b/9//4//j/+f/5//r/+//6//r/+P/0
//X/+P/5//r/9//2//X/9P/y//L/8v/y//T/9f/1//b/+v/4//b/9v/4//n/+f/6//z/
/P/6//j/9//2//X/9P/0//X/9f/1//j/+f/4//n/9v/2//b/9//2//f/9//2//X/9f/1
//T/8//0//f/9f/1//X/8v/w//X/+P/6//z/+v/6//r/+P/y//H/8//y//b/+f/3//P/
9f/0//T/9P/0//X/9v/6//n/9//1//X/9v/3//X/9v/4//n/+v/8//n/9v/3//X/9f/1
//L/7v/w//H/8//0//L/8v/z//X/9v/4//n/+P/y//X/9v/2//X/9P/1//T/9f/1//X/
9v/0//L/8v/z//j/+v/6//f/9//5//n/9//1//n/9//4//b/9v/2//b/+v/7//3//v//
//7//f/+/wEAAQD///////8BAP7/+//4//T/8v/y//P/9f/2//b/9f/1//X/8v/z//L/
7//t/+//8P/w//D/7//v/+3/7//w//D/8f/1//P/9P/0//X/9v/2//f/+P/6//j/+P/4
//r/+v/7//v/+v/7//r/9//2//b/9//3//j/+P/5//r/+v/6//r/+P/+//r/+v/+//7/
AQAMABUAIgA3AFIAZwB4AIcAhgByAE0AHADt/8L/lv93/2//Zf9d/2f/df99/4z/of+t
/7P/vv/Q/9n/3v/h/+T/6P/t//H/8//1//f/+P/5//v//P/9//3//v//////AQABAP//
/f/9//z//P/8//r/+f/5//r/+v/6//r/+P/5//r//P/9//3//f/9//3//f/9//3///8A
AAAAAQADAAEA///9//v/9//3//j/+v/9//3//f/8//3//P/8//3///////3//P/8//3/
////////AQABAAEA///9//r/9v/3//r//P/9//3//P/8//7//f/9//7////8//r/+f/6
//j/+P/z//P/9v/3//f/9f/3//n/+f/5//P/8//z//L/8P/w//D/8P/t/+z/6//q/+j/
6P/o/+j/6v/q/+r/6v/o/+b/5P/i/9//3P/Z/9b/1v/W/9b/1v/W/9b/1v/W/9n/2v/b
/9z/4f/m/+v/8P/v/+7/7f/s/+//8P/x//L/8//0//X/9v/2//b/9v/2//n/+v/7//z/
/f/+////AAD9//z/+//6//z//P/8//z//v8AAAIABAABAP7/+//4//r/+v/6//r/+//8
//3//v///wAAAQACAAIA/v/+//7//v8CAAgADgAWACYANAA+AEoAUABKADIAFAD+/+r/
0P/A/8j/0P/K/8r/zv/Q/9T/3v/m/+r/7P/v//D/8f/y//b/+P/6//z//f/+////AAD+
//7//v/+//3//P/7//r//f/+////AAACAAIAAgACAAAAAAAAAAAA/f/8//v/+v/8//z/
/P/8//r/+v/6//r/+v/6//r/+v/4//j/+P/4//r/+v/6//r//P/8//z//P/+//7//v/+
//7//v/+//7/+//6//n/+P/2//b/9v/2//f/+P/5//r/+f/4//f/9v/4//j/+P/4//j/
+P/4//j/9f/0//P/8v/x//D/7//u/+//8P/x//L/7//u/+3/7P/r/+r/6f/o/+r/6v/q
/+r/5//m/+X/5P/m/+b/5v/m/+X/5P/j/+L/5P/k/+T/5P/m/+b/5v/m/+n/6v/r/+z/
6v/q/+r/6v/r/+z/7f/u//L/9P/2//j/9v/2//b/9v/5//r/+//8//7//v/+//7//v/+
//7//v8AAAAAAAAAAP///v/9//z//P/8//z//P/9//7///8AAP///v/9//z/+v/6//r/
+v/8//z//P/8//r/+v/6//r//P/8//z//P/+//7//v/+//7//v/+//7/AAAAAAAAAAD/
//7//f/8//z//P/8//z///8AAAEAAgD///z/+f/2//j/+v/8//7//v/+//7//v/8//z/
/P/8//7//v/+//7//v/+//7//v/9//z/+//6//z//P/8//z/+v/6//r/+v/4//j/+P/4
//n/+v/7//z/+//6//n/+P/6//r/+v/6//r/+v/6//r//P/8//z//P/6//r/+v/6//r/
+v/6//r/+P/4//j/+P/4//j/+P/4//j/+P/4//j/+f/6//v//P/8//z//P/8//r/+v/6
//r//P/8//z//P/8//z//P/8//n/+P/3//b/+f/6//v//P/6//j/9v/0//X/9v/3//j/
+v/6//r/+v/4//j/+P/4//j/+P/4//j/+v/6//r/+v/3//b/9f/0//b/9v/2//b/9//4
//n/+v/3//b/9f/0//f/+P/5//r/+v/6//r/+v/8//z//P/8//z//P/8//z/+f/4//f/
9v/4//j/+P/4//j/+P/4//j/+//8//3//v/+//7//v/+//7//v/+//7//P/8//z//P/+
//7//v/+//7//v/+//7/AAAAAAAAAAAAAAAAAAAAAAAAAAAAAAAAAAAAAAAAAAD///7/
/f/8//7//v/+//7/AAAAAAAAAQADAAQABAAGAAgACAAKAA0ACgAHAAYABwANAAwACwAI
AAQAAgACAAIAAAD///3/+//7//v/+P/6//r/+P/3//f/+v/6//r/+//7//n/+//7//n/
+P/6//n/+P/4//n/+v/7//3///8AAPz//P/8//z/+v/7//v/+//+/////v/+/wAAAQAB
AAAA/v///wAAAAD+//7//P/+/wIAAgAAAAIABwAGAAsAHgA3AEgAWwBqAHkAhgB+AFsA
LAD7/9L/qv+D/23/Y/9b/1v/af97/4j/j/+f/7f/xv/M/9P/3v/l/+j/7v/z//X/9P/1
//b/9v/0//X/9f/1//n//P///wEAAwADAAEA///9//z//P/8//v/+//8//7//v/+//7/
/P///wAAAgADAAEAAQABAAEAAwADAAMABQABAAAAAAABAAMAAwADAAMA///9//z//P//
///////+/wAAAAABAAMAAwADAAEAAAD+////AQABAP7////+//3///////7//P/8//7/
/////wEAAAAAAAIAAgABAAEAAQABAAAAAAACAAAA/v/3//X/9v/3//f/9f/2//n/+v/7
//f/9f/1//X/8f/x//D/7//v//D/8P/w//L/8v/x/+//8f/x/+7/7f/r/+v/6v/p/+j/
6P/m/+b/4//k/+T/4//l/+j/6f/q/+n/6P/o/+r/6v/s/+//7//r/+3/8f/y//L/8v/z
//T/9v/3//n//P/6//j/9f/y//T/9f/2//j/+v/8//3////3//P/8v/x//T/9f/2//b/
9P/z//P/8//0//b/9v/0//T/9v/2//b/9v/2//b/9v/2//b/9v/2//b/9//3//j/+v/4
//b/9v/3//f/9v/2//f/9v/z//D/8//0//X/9v/2//f/9//3//X/9f/z//P/8f/y//P/
9f/1//f/+P/4//X/9f/1//T/8v/y//T/8f/y//P/8f/w//L/9P/1//b/9v/2//b/9P/z
//P/9v/2//X/9//0/+//8v/y//P/9P/x//H/8f/0//T/8//y//P/8//z//D/8P/v/+//
7//w//H/8v/3//n/9f/z/+7/6P/p/+v/7v/w//D/8P/x//P/8//0//T/8v/u//H/8v/y
//D/8P/y//L/9P/z//L/8v/y//D/8P/x//L/9P/0//H/8//1//X/8//x//H/8f/w//L/
9f/1//X/8//y//H/8P/y/+7/6v/t//L/8P/w//D/8P/u/+7/7v/u/+//8P/x//L/8f/w
/+//7v/v//D/8f/y//D/8P/w//H/8//0//T/9v/2//b/+P/7//3//f///wMAAQD8//f/
8P/v/+7/7//w/+//7//u/+3/7P/r/+f/6P/q/+j/5//n/+b/5v/m/+f/6f/n/+n/6f/m
/+b/6f/p/+z/7P/t/+7/8P/x//L/8v/v/+7/7f/s/+3/7//w//H/8//z//H/8P/u/+//
7//u/+z/7f/u/+7/8P/w/+7/8P/w/+7/6v/s//P/+P/9/wYAEwAkAD8AWgBlAGoAcABp
AEYAFQDo/8b/nf93/2X/Xf9Z/1//bf98/4n/l/+n/7L/uP+//8r/z//W/97/4//p/+n/
6f/p/+j/6P/p/+n/6f/r/+7/8f/z//T/8//w/+3/7//u/+7/7v/v/+//8P/y//L/8v/y
//D/7v/u/+//7//y//P/9P/1//L/8f/w//H/7f/s/+z/7f/u/+//8P/x//H/8f/y//T/
9f/1//X/9P/y//D/7//v//H/8f/v/+7/8P/x//P/8//x//P/8//z//P/8//y//D/7//w
//D/7//x//D/8P/y/+3/6//q/+n/6P/o/+n/7P/u/+7/6f/p/+r/6//r/+n/5//p/+n/
6f/j/+H/4f/h/+H/4//k/+X/4//i/+D/3v/d/9z/2v/X/9n/2f/W/9X/1P/T/9H/z//M
/8z/yv/K/8r/zP/N/83/zv/Q/9D/0P/S/9L/0//W/9j/2v/d/93/3f/f/+P/5P/k/+T/
5f/m/+X/4//i/+L/4//k/+T/5P/l/+f/6f/s/+r/7P/t/+//6P/l/+X/5f/k/+X/5v/m
/+j/5//n/+f/6f/s/+3/7P/n/+j/5//m/+b/5v/m/+b/6P/o/+j/6P/p/+v/7P/u/+z/
6P/k/+L/5v/n/+f/6P/t/+7/7f/s/+r/6P/m/+T/5v/n/+f/5//n/+f/5f/l/+j/7P/w
//X/+P/7//3//v8AAAEAAgACAAMABgALAAsACQAJAAYABAAFAAYABgAGAAkACgALAAoA
CQAJAAwADAANAA8ADAAHAAgACAAJAAoACAAHAAYACAAKAAsADAAPAA8ADwAMAAwACQAJ
AAkACgAKAAoADgAPAA8ADwAMAAgACQALAA4AEAAPAA4ADgAPABAAEgATABIADAAPABAA
EAANAAwADQAMAA4ADQAMAAwADAAKAAoACwAOABAAEAANAAsADQANAAsACgALAAwADAAK
AA0ADQANABAAEAAQABAADAAKABAAEwAQAA0ADAALAAoACwAMAA0ADgAMAAwADAAMAAwA
DAAMAAwADwAQABEAEgAQABAAEAAQABAAEQARABIAFAAWABYAFgAWABkAGQAXABcAGQAb
ABgAFgASAA8ADgANAAwADAALAAkABwAGAAUAAgAEAAQAAgABAAEAAgACAAAAAQABAP//
AgADAAMABAAFAAUABgAGAAkACgAKAAsACwAKAAcABgAEAAQABAAFAAUABQAHAAcABgAG
AAcACQALAAoACgALAA4ADgAOAA4ABAAIAAoACAAKABIAFQAWABcAGgApAEAAVQBmAHEA
hACQAIUAZgA7ABAA7v/L/6H/hf99/4H/hf+L/5b/pf+1/7//xP/K/9X/3v/n//D/+P/7
//3/AAABAAIAAgACAAMAAwADAAIABAAGAAcACQAJAAcABQAGAAYABwAIAAkACQAKAAwA
CwAKAAkABgAEAAQABQAFAAYABwAIAAkACwALAAsADQAIAAYABQAFAAUABQAFAAUABAAF
AAcACgANAA0ADQAMAAkABgAEAAMAAQABAP///v8AAAMABwAJAAUABQADAAEAAwADAAIA
AAACAAQABQAFAAMAAgACAAQAAAD///////////7//v8AAAAAAAD7//v//f///wAA///9
//////////j/9f/0//P/8f/x//D/7//w//D/7//u/+3/7P/q/+f/5f/l/+L/4f/h/+H/
4P/f/97/3v/c/9z/2v/c/93/3f/g/+L/4v/i/+H/4P/g/+L/4P/i/+X/5f/k/+f/7P/u
/+7/7v/v//D/7//t/+z/7P/t/+7/7v/u/+z/7f/u//D/8P/y//P/9f/y//H/8//1//P/
8//z//L/7//t/+z/6//q/+z/7P/q/+n/7P/t/+7/8P/w//D/8P/t/+z/6//q/+v/7f/u
//D/9P/y//D/8P/w/+//7f/s/+7/7v/s/+r/7P/s/+z/7P/r/+v/6v/p/+v/6//p/+n/
6//o/w==
         </WaveFormData>
      </LeadData>
      <LeadData>
         <LeadByteCountTotal>10000</LeadByteCountTotal>
         <LeadTimeOffset>0</LeadTimeOffset>
         <LeadSampleCountTotal>5000</LeadSampleCountTotal>
         <LeadAmplitudeUnitsPerBit>4.88</LeadAmplitudeUnitsPerBit>
         <LeadAmplitudeUnits>��V</LeadAmplitudeUnits>
         <LeadHighLimit>2147483647</LeadHighLimit>
         <LeadLowLimit>268435456</LeadLowLimit>
         <LeadID>V2</LeadID>
         <LeadOffsetFirstSample>0</LeadOffsetFirstSample>
         <FirstSampleBaseline>0</FirstSampleBaseline>
         <LeadSampleSize>2</LeadSampleSize>
         <LeadOff>FALSE</LeadOff>
         <BaselineSway>FALSE</BaselineSway>
         <ExcessiveACNoise>FALSE</ExcessiveACNoise>
         <MuscleNoise>TRUE</MuscleNoise>
         <LeadDataCRC32>1135950389</LeadDataCRC32>
         <WaveFormData>
FgAWABYAFgA2AFQAcgCQALIA0gDyABIB9ADYALwAoABsADgABADQ/63/jP9r/0r/T/9S
/1X/WP9r/37/kf+k/7T/xP/U/+T/6f/s/+//8v/2//j/+v/8//3//v///wAAAQACAAMA
BAAGAAYABgAGAAYABgAGAAYABAACAAAA/v8CAAQABgAIAAcABgAFAAQABAAEAAQABAAD
AAIAAQAAAAIAAgACAAIABAAEAAQABAAGAAYABgAGAAQABAAEAAQABgAGAAYABgAIAAgA
CAAIAAYABgAGAAYACAAIAAgACAAIAAgACAAIAAgACAAIAAgACAAIAAgACAAGAAYABgAG
AAkACgALAAwADgAOAA4ADgAOAA4ADgAOAA0ADAALAAoACwAMAA0ADgANAAwACwAKAAoA
CgAKAAoACAAGAAQAAgABAAAA///+//v/+v/5//j/9f/0//P/8v/y//L/8v/y//X/9v/3
//j//P/+/wAAAgAEAAQABAAEAAIAAgACAAIABQAGAAcACAAHAAYABQAEAAYABgAGAAYA
BwAIAAkACgAHAAYABQAEAAYABgAGAAYACAAIAAgACAAIAAgACAAIAAYABAACAAAAAwAE
AAUABgAHAAgACQAKAAgACAAIAAgADAAIAAgAEAAaACQALAA6AFQAbgB+AI4AoACwAL4A
wgC8ALIApACUAJAAoACsAKQAmACUAJQAngDCAAABPAFoAYwBpAGcAWwBLAHqAK4AdgBG
ACQAEAACAPr/+P/2//r//P/+/wAA/v/+//7//v8AAAAAAAAAAP3//P/7//r/+v/6//r/
+v/4//j/+P/4//b/9P/y//D/8v/y//L/8v/y//L/8v/y//L/8v/y//L/7//u/+3/7P/u
/+7/7v/u/+//8P/x//L/7//u/+3/7P/r/+r/6f/o/+j/6P/o/+j/5v/m/+b/5v/l/+T/
4//i/+H/4P/f/97/3f/c/9v/2v/Y/9j/2P/Y/9X/1P/T/9L/0P/O/8z/yv/G/8T/wv/A
/8D/wP/A/8D/vf+6/7f/tP+u/6r/pv+i/6D/oP+g/6D/nv+e/57/nv+d/5z/m/+a/5z/
nP+c/5z/n/+g/6H/ov+l/6j/q/+u/7H/sv+z/7T/uP+8/8D/xP/H/8r/zf/Q/9T/2P/c
/+D/4//m/+n/7P/v//L/9f/4//3/AAADAAYACAAIAAgACAAKAAoACgAKAA0ADgAPABAA
EgASABIAEgARABAADwAOABAAEAAQABAAEAAQABAAEAAPAA4ADQAMAA4ADgAOAA4ADgAO
AA4ADgALAAoACQAIAAoACgAKAAoACwAMAA0ADgAQABAAEAAQAA0ACgAHAAQABQAGAAcA
CAAKAAoACgAKAAoACgAKAAoACgAKAAoACgALAAwADQAOAAsACgAJAAgACgAKAAoACgAI
AAgACAAIAAYABgAGAAYACQAKAAsADAAJAAgABwAGAAYABgAGAAYACQAKAAsADAAOAA4A
DgAOAAsACgAJAAgACAAIAAgACAAGAAYABgAGAAgACgAMAA4ACgAIAAYABAAGAAYABgAG
AAcACAAJAAoACAAIAAgACAAGAAYABgAGAAgACAAIAAgACAAIAAgACAALAAwADQAOAAsA
CgAJAAgABgAGAAYABgAHAAgACQAKAAoACgAKAAoACgAKAAoACgAIAAgACAAIAAcABgAF
AAQABgAGAAYABgAIAAgACAAIAAkACgALAAwACAAGAAQAAgAEAAQABAAEAAQABAAEAAQA
AwACAAEAAAD///7//f/8//v/+v/5//j/9v/0//L/8P/x//L/8//0//H/8P/v/+7/7//w
//H/8v/x//D/7//u/+3/7P/r/+r/6//s/+3/7//w//L/8//0//L/9f/1//b/8//y//L/
8v/z//T/8v/w//D/7//v//D/8P/w/+3/7P/s/+z/7P/s/+n/6P/n/+T/5P/l/+X/5f/n
/+n/7P/q/+f/5//o/+j/6f/p/+n/6P/o/+j/5//n/+X/4//i/+H/5P/k/+X/5f/n/+f/
5v/m/+T/5P/k/+T/6P/n/+j/6f/k/+P/4//k/+b/5f/p//P/AAASADYAagCdAMwA6QDt
AOcA1QCvAHoAPAAGANf/nv9q/0f/NP8q/yz/Mf8y/zv/T/9l/3T/hv+f/7T/wP/I/87/
1//c/+D/4v/k/+T/5P/l/+X/5f/l/+b/6P/q/+z/7//s/+z/7f/u/+7/7//w/+//7v/v
/+7/7v/u/+3/7f/u//D/8f/y//P/9P/0//L/8//1//X/9P/z//P/9P/y//L/8v/y//T/
9P/0//j/+v/5//n/+f/1//X/9//3//f/9//1//X/9f/2//f/9//5//n/+f/5//j/9//1
//T/9//6//v/+//8//7///8BAAAA///+//z/+v/3//n/+//+//7//P/8//7/AAAAAAEA
AgACAAMAAAD+//z//P/7//v/+//7//v//P/8/////f/6//n/9//0//T/9P/z//D/8v/x
/+//7//w/+7/7f/s/+z/7P/t/+3/7//y//T/9f/1//X/9v/4//X/9P/1//T/9P/0//f/
9//3//j/+P/6//r/+v/6//n/+//8//z/+v/5//n/+v/5//f/+P/4//v/+v/6//v//P/8
//v/+//6//r/+v/7//3///8AAAAA///6//v/+f/2//j/+P/4//f/+f/6//r/+v/5//j/
+P/3//r/+//6//v//P/9//3/+//7//3//f/6//z//P/8//3/AAADAAQABAABAAAAAAAA
AP3/+//5//j//P8BAAMABAAAAP///v/+//v/+v/5//n//f/7//f/9//6//v//f8BAP7/
/f/+//3/+v/5//z//f/+/wEAAQD///3/+v/4//f/+P/4//n//f/8//v/+v/5//r/+v/6
//z/+f/6//v//P/3//n/+P/3//j/+f/3//f/+f/5//v/+//5//n/+//+//z/+v/3//T/
9f/2//f/9//5//3/+//7//v/+//8//z/9//1//X/9//3//r/+f/2//j/+P/6//3/+//6
//f/9//3//n/+f/5//v//f/9//3/AwD///r/+//2//T/9P/0//T/9v/4//r//P/8//z/
/P/8//7//v/+//7//P/6//j/9v/5//r/+//8////AAABAAIAAAAAAAEAAQACAAIAAgAC
AAYABwAJAAoADQAPABEAEgAOAAkABAACAAEAAQACAAIAAwABAAEAAgACAAIAAgAAAP//
/v/7//r/+//7//v/+//6//z/+f/3//r//P/9//3//f/9//z//P/+//3//f/8//r/+f/4
//j/+v/7//v/+//5//j/+P/4//b/9v/2//n/+f/5//n/9//9//7//v/+/wMACwAPABAA
HABCAHQAqQDgAAMBDQEJAQEB4wCuAHQAPAALANb/nv9z/1T/RP9A/z//QP9J/1v/c/+I
/5j/rf/A/8r/1P/g/+v/7v/w//L/9P/0//j/+f/5//n/+//8//7/AAABAAMA///+/wAA
AAD/////AgADAAQABwAIAAgACAAHAAQAAgABAP//AQABAAEAAAD9//3//v/9//////8A
AAIABAAEAAQABAAEAAQABAAIAAUAAwACAAEAAgADAAYABwAJAAkABwAHAAYABgAGAAUA
BQAFAAUABQAHAAcABgAGAAYACAAIAAcABwAIAAgACQAJAAkACQAIAAcABQAIAAsADAAM
AAoACgAIAAoACgALAAwADAANAAoACwAKAAsACwAIAAcABgAFAAQABAAHAAUACAAJAAkA
CAAGAAQAAQD8//3//f/8//3//f/8//z//P/8//z//f/9//z//v///////f/9//7/AAD+
//z//P/6//j/+P/7//v//v8AAAEABAAGAAYABgAFAAUABgAGAAQAAwADAAQAAwADAAQA
BAAHAAMAAgACAAIABAADAAMAAgABAAAAAAABAAIABAAFAAUAAAADAAMAAgABAAAA///9
////AAAAAAAA/v/+//////8BAAEA/////wAAAQABAP////8BAAEA/v///wAAAQADAAEA
AwADAAIAAgACAAMABAADAAEA///+////AwAEAAQABAAFAAYACAAFAAQAAwADAAUAAwD/
////AQABAAIABQACAAEAAgABAP3/+//9//3/AAADAAMAAQAAAP7//f/9//v/+v/6//3/
/v///wAAAQD///7//f/+//v//P/9//7//f8BAAIAAwAAAP//+//5//b/9f/2//X/9v/3
//r//v/8//z/+//6//r/+v/6//n/+/////3//f/8//v/+//6//n/9//3//n//P8AAAAA
/v/9//r/+f/5//v/+v/3//f/9//5//n/+f/5//v/+//7//v//f/+////AAACAAIAAgAC
AAAAAAAAAAAA/////wAAAAAAAAAAAwADAAYACAAKAA0ADAAKAAgAAwABAAIAAgADAAIA
AgACAP///f/8//v/+v/7//r/+//8//j/+P/5//n/9//3//n//P/8//v/+//8//////8A
AAEA/P/6//j/9f/2//b/9v/3//X/9v/2//f/9//3//f/9v/4//j/+P/4//b/+f/3//f/
9//1//X/9v/6//z///8HABEAHAAyAF4AkADHAPYACwELAf8A5QC9AIoAUAAgAPH/vP+M
/2n/UP9K/0r/Q/9C/1X/a/95/4j/oP+7/9D/3P/i/+T/5f/q/+//8v/1//b/9//3//b/
9f/5//r//P/+/wEAAwD///7/AAAAAP////////////8BAAMABAAFAAUABAAEAAUABQAC
AAEAAAD+//z//f//////AQABAAIABAADAAIAAQAAAAIAAgACAAYABwAHAAgACQAFAAUA
BwAHAAYABQACAAEAAQACAAMAAwABAAEAAQABAAYABwAHAAgACAAKAAoACQAIAAgABwAH
AAkACQAJAAgACAAHAAsADwAMAAoABgAEAAcACgALAA0ADAAMAA0ACgAIAAYABgAFAAUA
BQAFAAUABQAGAAoACQAIAAcABQACAAQABAADAAAAAAD8//v/+v/5//j/9f/1//T/9P/z
//L/8f/z//H/8P/u/+z/7v/w//H/8v/y//L/9f/3//r//v8BAAQAAgACAAMABAAHAAgA
BwAIAAYAAgAAAP//AAABAAIABQAHAAQAAgABAAAAAAD/////AQAAAAAAAAABAAMABAAF
AAMAAwAEAAQABwAHAAcABwADAAIAAQAAAAEAAgAGAAUABAADAAAA//8AAAQACgAJAAkA
DQAYACgAQABsALEABAFHAXEBhQF/AVEBBAGuAFQA9/+q/3r/Xf9O/0b/SP9b/3r/m/+3
/8v/2P/g/+f/7P/u//L/9v/7//7///8AAAEAAAACAAMAAwADAAMABAAGAAgACAAJAAQA
AgD///7//P/7/////////wEABAAEAAQAAwAAAAAAAQABAP////////7///8BAAQABQAE
AAMAAwAEAAIAAgACAAIA///+//3/AAADAAMABAAFAAIAAQACAAEAAQABAP/////9//7/
/////wEAAwAFAAcACAAHAAUABAABAAIAAQD//wEAAgACAAMAAwADAAMAAgD///v//P/9
/////v/7//r/+P/6//r/+//7//r/+v/2//b/9v/4//n/8//x/+//7f/r/+r/7P/p/+z/
7f/t/+z/6//q/+j/5P/m/+f/5//p/+v/6v/q/+r/7P/u//H/8//2//r//f////7///8B
AAQABwAIAAsADAAJAAgACgAJAAsADAAMAA4AEAAQABAADwARABIAEgAQAA8ADwAQAA8A
DQAOAA4AEQAOAA4ADwAQABEAEQASABIADwAMAAoACQALAAwADAALAAoADQANAAwADgAO
AA4ADQANAA4ADgAOAAwADAANAA0ADQANAAsACwAKAAsACwAJAAsADQANAAoACAAIAAgA
CQAIAAkACAAGAAQAAgABAAAAAgADAAQABgAGAAkACQAIAAQAAwACAAIAAgACAAIAAwAG
AAUAAgADAP///f/8//3//P/9/wAAAQD/////AwAFAAMABQAEAAEAAgAAAP////////7/
/v8BAP//////////AAAAAAAAAgD+//7//v/+//v//f/8//v//v////3//f/8//v//P/7
//j/9//4//r//P/8//v/+v/6//r/+v/5//n//f/7//v//f/9//7//v/6//f/9v/3//b/
+v/6//j/+v/4//j/+f/3//b/8//z//T/9f/0//P/8//1//X/9f/5//3//P/3//D/8//0
//X/9v/2//b/9v/2//P/8v/x//D/8f/y//P/9P/0//T/9P/0//T/9P/0//T/8P/u/+z/
6v/t/+7/7//w//P/9P/1//b/9P/0//T/9P/z//L/8f/w//D/8P/w//D/8f/y//P/9P/0
//T/9P/1//f/+P/4//j/9f/3//b/9v/2//b/9//4//v//P/6//j/9f/x/+7/7P/u//D/
7//w/+7/7v/u/+7/7f/u/+//7v/s/+3/7f/t/+v/7f/w/+7/7v/v//H/8v/w/+//7v/s
/+z/7P/r/+v/6v/p/+n/6f/t/+7/8P/x/+3/6//o/+b/5v/m/+b/5v/q/+n/6v/r/+n/
6f/q/+z/7P/x//n/AQAIABgAPgByAKsA2ADtAPUA+QDpAMUAnABmACwA+f/C/47/Z/9S
/0j/RP9D/0j/U/9h/3P/gv+Q/6H/tP/C/8r/1P/f/+b/6P/q/+z/7P/r/+v/6v/p/+r/
6v/r/+z/7//x/+3/7P/t/+7/7v/v//H/8f/x//P/9P/0//T/8//0//T/9f/1//P/8//z
//L/9P/1//f/9//z//H/8P/w//H/8v/z//T/9f/2//f//P/5//f/9v/1//X/9f/3//f/
9//3//X/9f/3//j/+f/5//f/9//3//f/9//3//b/9v/4//r/+v/5//r//P/9/////v/9
//z/+v/5//f/+v/9//7//v/8//z/+//8//v/+//9//7/AAD+//3//P/9//3/+//7//v/
+//5//j/+v/3//X/9f/0//L/8//0//T/8v/z//P/8v/z//L/8P/v/+7/7//w//L/8//x
//L/8v/x/+7/7f/t/+7/8P/w//L/8v/w//D/8//z//H/8v/y//T/9P/0//T/8//z//T/
9P/y//D/8f/z//P/8//0//T/9//z//L/8v/y//L/8f/x//D/8v/y//P/9f/y//L/8f/v
/+//8//0//T/8v/w/+7/6//r/+z/7P/s/+z/7P/t/+3/8f/x/+//7//x//P/9P/z//P/
9f/1//L/7//u/+3/7f/t/+//7//u//H/8v/0//b/9f/z//H/8P/w//P/8//y//H/8f/x
//L/8v/y//L/8//3//X/8f/x//L/8//1//n/+f/5//v/+//z/+//7//t//D/8//z//H/
8v/w/+//7//w//D/8f/1//P/8f/v/+3/7//w//H/9P/z//T/9f/2//D/8f/v/+3/6//r
/+j/5//o/+n/7P/t/+v/6//t//D/8v/y//H/8P/u/+7/7v/t/+v/7//t/+3/7//v//D/
8P/v/+3/7f/v//L/9v/2//T/9P/y//L/8//t//L/8//0//P/8v/x//D/8//1//b/+P/2
//b/9v/5//f/+P/4//j/+f/6//r/+v/3//T/9P/z//P/9P/0//T/7//u/+7/7v/u/+7/
7P/s/+z/6v/q/+v/7f/t/+3/7//1//T/9P/1//T/8v/v/+3/7//u/+7/7v/v/+//7v/t
/+//7//w//D/7//v/+//7//s/+z/7P/s/+z/7P/v/+3/7//v/+3/7f/y/+z/7v/z//X/
AQAUADIAXACSAMUA5ADtAOsA3QDFAJ8AagA2AAIAx/+Q/3D/V/9E/0L/Rv9D/0r/X/9v
/3v/kP+s/7//yv/Q/9b/2v/f/+b/6v/s/+7/7v/x//P/9P/1//T/9P/1//b/9//5//X/
9P/0//T/8//z//T/8//y//P/8v/y//L/8f/z//T/9v/3//n/+f/5//j/+P/5//v/+//9
//3//v8AAPz/+v/4//b/9P/0//T/+P/6//n/+f/5//j/+f/8//3///////3//f/9//7/
/////wAAAQACAAMAAgD///v/+P/6//7/AAABAAEAAgACAAMABAAFAAYABgACAP//AQAD
AAEAAAD9//z//f8AAAEAAwAFAAYACAAGAAIAAgAEAAIAAgACAAIAAgABAAAA///+//7/
/v/+//7//f/8//v/+v/3//T/8f/u/+v/6v/p/+j/6v/q/+r/6v/s/+z/7P/s//D/8v/0
//b/+v/8//7/AAD9//z/+//6//z//P/8//z/+v/6//r/+v/8//z//P/8////AAABAAIA
AgACAAIAAgAAAP7//P/6//r/+v/6//r//P/+/wAAAgD9//r/9//0//X/9v/3//j/+//8
//3//v/+//7//v/+//7//P/+/wQADgAeADgAWgCOANAAFgFQAXYBhAFwAToB7ACYAEYA
9P+w/5D/fP9m/2D/av96/47/rP/G/9T/3v/g/+L/5P/m/+v/7v/x//T/9v/4//r//P/8
//z//P/8//n/+P/3//b/+f/6//v//P/+//7//v/+//3//P/7//r/+f/4//f/9v/3//j/
+f/6//j/+P/4//j/9v/2//b/9v/0//T/9P/0//b/9v/2//b/9//4//n/+v/6//r/+v/6
//z//P/8//z/+f/4//f/9v/0//T/9P/0//b/9v/2//b/9f/0//P/8v/z//T/9f/2//b/
9v/2//b/8//y//H/8P/t/+z/6//q/+3/7v/v//D/7v/s/+r/6P/n/+b/5f/k/+T/5P/k
/+T/4//i/+H/4P/e/97/3v/e/9v/2v/Z/9j/2//c/93/3v/f/+D/4f/i/+b/6P/q/+z/
7P/s/+z/7P/v//D/8f/y//X/+P/7//7//v/+//7//v8BAAIAAwAEAAUABgAHAAgABgAG
AAYABgAHAAgACQAKAAgACAAIAAgABgAGAAYABgAHAAgACQAKAAgACAAIAAgABwAGAAUA
BAAFAAYABwAIAAYABgAGAAYABgAGAAYABgAHAAgACQAKAAgACAAIAAgACAAIAAgACAAH
AAYABQAEAAIAAgACAAIABAAGAAgACgAFAAIA///8////AAABAAIABAAEAAQABAADAAIA
AQAAAAEAAgADAAQAAgACAAIAAgAAAAAAAAAAAAAAAAAAAAAA/v/+//7//v/8//z//P/8
//3//v///wAA///+//3//P/8//z//P/8//z//P/8//z//P/8//z//P/+//7//v/+//3/
/P/7//r/+v/6//r/+v/6//r/+v/6//r/+v/6//r//P/8//z//P/+//7//v/+//3//P/7
//r//P/8//z//P/9//7///8AAPz/+v/4//b/+v/8//7/AAD9//r/9//0//f/+P/5//r/
+//8//3//v/9//z/+//6//r/+v/6//r//P/8//z//P/7//r/+f/4//j/+P/4//j/+f/6
//v//P/7//r/+f/4//n/+v/7//z//P/8//z//P/+//7//v/+//7//v/+//7//f/8//v/
+v/6//r/+v/6//r/+v/6//r/+//8//3//v/+//7//v/+/wAAAAAAAAAA///+//3//P/9
//7///8AAAAAAAAAAAAAAgACAAIAAgAEAAQABAAEAAQABAAEAAQABAAEAAQABAABAAAA
///+/wAAAAAAAAAAAgACAAIAAgADAAMABAAEAAYABgAJAAkACQAIAAcABwAKAAwADgAN
AAkACAAGAAUABQAEAAMA///8//z//P/8//7//P/8//z/+//8//7/////////AQAEAAAA
/////wAAAgABAAEAAQAAAAAAAAD///3//P/7//v/+//8//z//f/9//3//f/8//7//v/+
//7//v8BAP/////9//v/+//8/wIAAgADAAUACQAQACQAUACGAL0A6AD7AP8A/QDlALsA
hgBKABQA5f+w/4D/X/9M/0D/Qv9L/07/Vf9n/4P/lv+o/73/zv/c/+T/6P/v//L/8v/0
//b/9v/4//n/+f/5//7/AAADAAYABwAJAAUABAACAAIAAQABAAIAAQAAAAEABAAEAAQA
AwAEAAQABQAFAAcABwAHAAYACAAJAAsACwAJAAcABgAGAAgACAAIAAgABgAEAAIABAAF
AAUABgAHAAcABwAJAAkACwALAAkACQAHAAgACQAJAAgABwAGAAUACAAJAAkACgAIAAoA
CgAJAAsADAAMAA0ADgAPABAAEAAPAA0AEAATAA8ADAAHAAQABQAIAAkACwAPABAAEgAQ
AAwACgAKAAkABwAHAAcABwAGAAYACQAHAAkACQAIAAYACAAIAAcABAADAAEA/v/9//3/
/P/8//z/+//6//r/+f/8//7///////z/+//7//z//v/+/wAAAAD+//7/AQABAAEAAgAC
AAQABQAGAAcABwAEAAQAAwAAAAIAAwAFAAUABwAIAAgACwAFAAIAAAD+//7//f/9//z/
/P/8//3//////wAAAAD///7/AQABAAAA/v/+//7//f/+/wAAAQACAAAAAAABAAEABQAF
AAMAAwACAAMAAwABAP//AQABAP7/AQACAAMABQADAAUABQAEAAEAAAAAAAAAAgABAAAA
AAACAAUABQAEAAEAAQABAAIAAAAAAAAAAQAFAAMA/////wEAAQACAAUAAQABAAMAAwAB
AP//AQABAP//AQAAAP3////+//7////9//z//P////3//f/9//3//v/+//7/AAD6//r/
+v/6//v///8AAAEA///9//j/9f/2//f/+v/7//n/+f/7//7//P/8//v/+v/5//r/+//7
//v////9//3/+//7//z//P/7//n/+f/7//v//v/9//r/+//6//v//f/9//z/+f/5//v/
/f/9//3/+v/7//r/+f/7//X/8v/1//j/+P/4//j/+P/4//j/+P/4//n/+v/7//z/+f/4
//f/9v/3//j/+f/6//j/+P/4//j/+//7//z//P/8//z//////wMABAAFAAcABgAEAAIA
/f/8//z/+//7//z//P/8//n/9//2//X/9P/2//T/9P/0//L/8v/z//P/9P/1//j//P/4
//f/9//4//r/+f/5//n/+P/4//j/9//2//T/8v/x//L/9P/1//f/9//3//f/9v/0//T/
9P/0//T/9//1//X/9//1//X/9v/2//b/8//3////CAAaADYAYACXANIA/QAJAQEB8QDZ
AK4AcAA4AAkA1v+a/2//VP9C/z7/Q/9I/0v/V/9v/4T/lP+n/7r/yP/S/9z/5f/s/+3/
7v/v/+7/8P/x//H/8f/1//b/+P/6//v//f/5//j/+P/4//f/9//5//n/+f/7//z//P/8
//v/+v/6//v/+//8//3//v/+//3//f/+//3/+v/5//n/+v/8//z//P/8//7//v/+/wIA
AgABAAEAAQD8//v//P/7//z//f/8//3//f/+//////8BAAEAAQABAAEAAQAAAAAA/v8A
AAAA//8BAAIAAgADAAAA///+//z//v/9/wEABQAFAAQAAQAAAAIABAAEAAUABQAGAAgA
BgACAAAAAAD//wAAAwAGAAkABgAEAAUAAQAAAP///f/6//z//P/7//j/9v/1//P/8//y
//D/7//u//D/8P/x//H/8f/y//L/8f/w//H/8//2//b/9v/4//j/+v/6//3//f/7//z/
/P/+//z/+v/4//X/9v/4//n/+P/6//v//f/9//3//v/+/wEA+v/4//f/9v/4//f/9//2
//f/9v/2//f/+P/6//v/+//3//n/+P/2//b/9v/2//X/9//4//j/+P/6//z///8BAP7/
+//2//P/9//5//r/+f/6//3//v/8//n/+P/3//f/+f/7//v/+v/3//b/9v/2//n/+f/5
//r/+v/9//3//P/9//3//f/+/wEAAgADAAUAAwD///n/9//3//f/+P/7//r/+//+////
/f/7//3//f/8///////9//z/+v/5//n/9f/0//T/9//5//n/+f/5//r/+v/6//z/9//2
//X/9P/z//f/+P/5//n/+f/2//X/9v/3//r/+//4//f/+P/6//v//P/8//z/+P/4//j/
9//2//n/9v/1//f/9//4//j/8//x//H/8//0//j/+P/2//T/8v/y//P/9f/0//H/8f/z
//X/9f/1//f/+f/5//n/9f/x//T/+f/4//X/9P/z//L/9P/0//T/9P/y//L/8v/y//T/
9P/0//T/9f/2//f/+P/2//b/9v/2//b/9v/3//f/+v/6//r/+v/8//v/+//6//z//f/+
//7//v/7//j/+P/0//P/8//y//D/7f/s/+z/7P/s/+z/6v/t/+7/7f/u/+3/7f/t/+3/
7v/w/+3/6//s/+7/7//v/+//7//u/+7/7f/r/+r/6P/l/+X/5f/m/+j/6f/p/+n/6f/o
/+j/6P/q/+r/6v/t/+3/7f/t/+v/5f/o/+j/5v/r//P/+f8CABAAJgBSAI0AwgDpAPkA
/QD1ANcArAB4AD4ADQDY/5z/af9O/0D/Nv8x/zb/P/9N/13/av9+/5X/qv+2/77/yP/R
/9j/3P/e/+D/4P/i/+P/4//j/+P/5P/m/+j/5//p/+X/5P/n/+j/6P/p/+n/6f/p/+v/
6//q/+n/5//m/+b/5//n/+n/6f/p/+j/6v/r/+3/7f/q/+f/5f/k/+b/5v/m/+b/6P/o
/+j/7P/u/+3/7f/t/+n/5//n/+X/4//j/+H/4f/j/+b/6f/r/+r/6f/o/+f/6f/p/+j/
6P/o/+r/6v/p/+n/6v/q/+v/6v/p/+j/5v/m/+X/6f/t/+//7v/r/+r/7P/u/+7/7//v
//D/8v/w/+3/6v/p/+f/5//n/+f/5//n/+j/7P/r/+n/6f/o/+b/5f/k/+L/3v/f/9//
3v/f/+D/3v/d/9z/3P/c/93/3f/e/+D/4f/h/9z/2//b/9z/2v/a/9z/3P/c/9z/3//f
/97/3v/d/97/2//a/9n/1//Y/9r/2//a/9n/2f/a/9n/2f/a/9r/3f/b/9z/3v/g/9//
3f/c/9r/1v/U/9P/0//V/9b/1v/V/9T/1//X/9b/2P/Y/9j/1//U/9T/0//S/9P/1P/W
/9f/2f/Z/9f/1//X/9f/1v/T/9X/1//X/9T/0v/S/9L/0//T/9X/1f/U/9X/1P/U/9T/
2P/X/w==
         </WaveFormData>
      </LeadData>
      <LeadData>
         <LeadByteCountTotal>10000</LeadByteCountTotal>
         <LeadTimeOffset>0</LeadTimeOffset>
         <LeadSampleCountTotal>5000</LeadSampleCountTotal>
         <LeadAmplitudeUnitsPerBit>4.88</LeadAmplitudeUnitsPerBit>
         <LeadAmplitudeUnits>��V</LeadAmplitudeUnits>
         <LeadHighLimit>2147483647</LeadHighLimit>
         <LeadLowLimit>268435456</LeadLowLimit>
         <LeadID>V3</LeadID>
         <LeadOffsetFirstSample>0</LeadOffsetFirstSample>
         <FirstSampleBaseline>0</FirstSampleBaseline>
         <LeadSampleSize>2</LeadSampleSize>
         <LeadOff>FALSE</LeadOff>
         <BaselineSway>FALSE</BaselineSway>
         <ExcessiveACNoise>FALSE</ExcessiveACNoise>
         <MuscleNoise>TRUE</MuscleNoise>
         <LeadDataCRC32>1193480142</LeadDataCRC32>
         <WaveFormData>
IAAgACAAIAA1AEoAXwB0AJAArADIAOQA2gDQAMYAvACdAH4AXwBAACQACADs/9D/x/++
/7X/rP+1/7z/w//K/9b/4P/q//T/9v/4//r//P/+/wAAAgAEAAYABgAGAAYABwAIAAkA
CgAMAAwADAAMAAwADAAMAAwACgAIAAYABAAGAAgACgAMAAsACgAJAAgACAAIAAgACAAH
AAYABQAEAAYABgAGAAYABgAGAAYABgAIAAgACAAIAAgACAAIAAgACAAIAAgACAAKAAoA
CgAKAAgACAAIAAgACAAIAAgACAAKAAoACgAKAAgACAAIAAgACAAIAAgACAAIAAgACAAI
AAkACgALAAwADAAMAAwADAAMAAwADAAMAAwADAAMAAwADgAOAA4ADgAOAA4ADgAOAA4A
DgAOAA4ADQAMAAsACgAIAAgACAAIAAYABgAGAAYABwAIAAkACgAMAAwADAAMAA0ADgAP
ABAAEgAUABYAGAAbABwAHQAeABwAGgAYABYAGQAaABsAHAAZABgAFwAWABYAFgAWABYA
FwAYABkAGgAXABYAFQAUABYAFgAWABYAGAAYABgAGAAWABYAFgAWABMAEgARABAAEQAS
ABMAFAAXABgAGQAaABgAGAAYABgAGgAWABgAIgAwADgAPgBOAGwAjgCoAMAA2ADuAPoA
+gDsANwA0AC+AKwArgC0AKYAlACMAIYAggCUALgA1gDuAAQBDgH6ANQApgB2AEYAHgAC
APD/6P/k/+j/7v/y//f/+v/9/wAAAgACAAIAAgADAAQABQAGAAQABAAEAAQABAAEAAQA
BAACAAIAAgACAAEAAAD///7/AAAAAAAAAAAAAAAAAAAAAAAAAAAAAAAA/f/8//v/+v/7
//z//f/+//7//v/+//7//f/8//v/+v/4//j/+P/4//j/+P/4//j/+P/4//j/+P/3//b/
9f/0//P/8v/x//D/8P/w//D/8P/u/+7/7v/u/+z/7P/s/+z/6f/o/+f/5v/j/+L/4f/g
/+H/4v/j/+T/4v/g/97/3P/Z/9b/0//Q/9L/0v/S/9L/1P/U/9T/1P/S/9L/0v/S/9T/
1P/U/9T/1v/W/9b/1v/a/9z/3v/g/+L/4v/i/+L/5P/m/+j/6v/t/+7/7//w//T/9v/4
//r//f/+////AAADAAQABQAGAAkADAAPABIAEgASABIAEgASABIAEgASABUAFgAXABgA
GAAYABgAGAAVABQAEwASABQAFAAUABQAFgAWABYAFgATABIAEQAQABIAEgASABIAEgAS
ABIAEgARABAADwAOABAAEAAQABAAEQASABMAFAAUABQAFAAUABEADgALAAgACQAKAAsA
DAAOAA4ADgAOAAwADAAMAAwADAAMAAwADAANAA4ADwAQAA8ADgANAAwADgAOAA4ADgAM
AAwADAAMAAoACgAKAAoADAAOABAAEgAQAA4ADAAKAAwADAAMAAwADQAOAA8AEAASABIA
EgASABEAEAAPAA4ADAAMAAwADAAKAAoACgAKAAwADgAQABIADgAMAAoACAAKAAoACgAK
AAwADAAMAAwADAAMAAwADAALAAoACQAIAAoACgAKAAoACgAKAAoACgALAAwADQAOAAsA
CgAJAAgABgAGAAYABgAHAAgACQAKAAoACgAKAAoACAAIAAgACAAIAAgACAAIAAcABgAF
AAQABgAGAAYABgAGAAYABgAGAAcACAAJAAoABgAEAAIAAAABAAIAAwAEAAIAAgACAAIA
AQAAAP///v/9//z/+//6//n/+P/3//b/9P/y//D/7v/v//D/8f/y/+//7v/t/+z/7f/u
/+//8P/t/+z/6//q/+j/6P/o/+j/6f/q/+v/7P/t//D/8f/y//H/8v/z//P/8f/w//H/
8f/z//P/8f/x//H/8f/x//H/9P/0//D/8P/t/+3/7v/u/+v/6f/o/+b/6P/p/+n/6f/q
/+v/7f/u/+z/6//r/+r/6v/q/+j/5//n/+f/5v/m/+T/4//g/9//4v/i/+P/4//l/+P/
4//j/+P/4v/h/+D/5P/l/+b/5//i/+H/4f/i/+T/5P/p//X//v8KACQAQABcAHoAmACo
AK4ArACiAI4AcwBbAEEAHQD2/97/0P/C/7b/rf+f/5f/l/+b/5//pv+4/8T/y//P/9X/
2v/f/9//4P/h/+H/4P/f/97/3f/c/9z/3P/e/+L/4//h/+L/4//k/+T/5f/l/+T/4//j
/+T/5P/j/+L/4v/i/+P/4//m/+f/6P/p/+X/5f/o/+j/5v/m/+b/5v/k/+T/5P/k/+T/
5f/m/+j/7P/s/+3/7f/p/+j/6P/p/+f/5//n/+X/5f/l/+j/6P/o/+j/6f/p/+n/6P/k
/+P/5P/o/+r/6//t/+z/7P/u/+z/6//r/+v/6P/n/+j/6P/t/+z/6f/q/+z/7v/u/+7/
7P/u/+//7//v/+3/7//v/+3/7f/v//D/8f/x//L/8//y//P/8v/v/+7/7v/u/+//8//x
/+//7//w//D/7//v/+3/7v/v//H/9f/3//j/+v/8//z//P/8//r/+f/4//n/9//3//n/
+f/5//f/9//4//v/+//7//v/+//7//v/+f/3//f/+P/6//j/9//3//f/+P/3//j/+f/6
//r/+P/4//n/+P/5//r/+//8//z/+//1//b/9f/0//X/9f/1//X/9//4//j/+P/3//T/
8//0//b/9//3//j/+v/6//r/+f/3//n/+f/3//n/+P/4//n//v///wAAAQD+//3//P/8
//j/9//2//X/+f/8//7/AAD+//v/+v/5//j/9//2//X/9//1//P/8//2//j/+f/7//j/
9//3//b/9v/3//j/+P/3//r/+//8//n/9//1//X/8//0//X/+P/4//b/9P/z//P/9f/2
//b/9v/4//j/9f/0//T/9P/z//P/8P/v//P/9f/0//T/9P/0//T/9P/4//T/8v/v/+z/
7v/w//H/8P/y//T/9P/1//X/9f/1//X/8f/w/+//7P/u//H/8v/y//P/9P/1//b/9f/0
//H/7//v//D/8f/x//L/8//z//P/+//3//T/8//s/+r/6v/q/+r/7P/u//D/8v/0//T/
9P/0//X/9v/3//j/9v/0//L/8P/x//L/8//0//f/+P/5//r/+v/6//r/+v/6//r/+v/7
////AQACAAQABgAIAAkACQAHAAMAAQD//////////wAAAQD+/////////wAAAAD+//z/
+//5//j/+//7//v/+//6//r/+f/3//f/+P/4//b/+P/2//X/9f/2//b/9//3//b/8//y
//L/9P/1//X/9f/x//H/8f/y//T/9P/0//X/9f/1//X/8//3//b/9v/6/wAACQANAAwA
FAAuAEwAbACQAK4AvgDGAMgAvgCoAI0AcwBZADMADADy/9z/xv+4/63/of+b/53/pf+t
/7T/wP/K/8//1f/f/+j/6//p/+r/6//r/+3/7f/t/+3/7v/u/+7/8P/x//H/7v/u//D/
8P/v/+//8f/y//P/9f/2//b/9f/0//H/8P/w/+//7//v/+//7//s/+v/7f/s/+3/7v/v
//D/8v/y//L/8v/v/+//7//w//H/8P/w/+//8P/w//H/8//1//X/9f/z//D/7//x//D/
7v/u/+//7//y//L/7//v/+//8v/z//P/8f/w//D/8v/y//H/8f/x//H/8f/z//T/+P/2
//L/8v/y//T/9P/0//T/9v/3//f/9v/1//j/+f/0//P/9P/0//b/9f/1//X/9v/5//r/
+f/1//T/8//z//X/8//x//H/9f/2//b/9//3//j/+f/7//r/+//7//z//P/8//z//P/8
//v/+v/7//f/9//5//n/+v/5//r//P///////////wEAAQABAP///P/7//v//P/+//3/
/f/9//v/+f/5//n//P/8//r/+v/6//j/+P/4//r//P/9//3/+f/6//n/+P/3//f/9//3
//X/9v/2//b/9v/0//T/9v/5//n/+P/4//r/+v/6//n/9//5//n/9//5//j/+P/5//v/
+//7//v/+//7//v//P/6//n/+P/3//v//P/8//z//P/7//z//f/+//3//P/7//3/+//5
//n//f/+//7////+//3//f/8//n/+f/5//j/+f/8//3//v/8//v/+v/7//b/9v/2//j/
+//6//n/+f/4//n/+f/4//j/+v/6//f/+v/8//7////8//j/9v/5//f/9P/y//D/8//0
//X/+v/4//j/9//2//j/+P/3//T/+P/6//r/+//4//f/9v/1//T/9P/0//L/9f/5//v/
/P/3//b/9f/0//T/9P/y//H/8//0//X/9f/0//X/9f/1//f/+f/4//n//P/8//z//P/8
//z//P/8//z/+v/6//z//P/8//3//v///wEABAAGAAoACQAHAAUAAQADAAMAAwADAAMA
BAAEAAAA///9//z//P/9//z//P/9//r/+v/7//v/+f/5//n/+v/8//v/+//8//3//P/9
//z/+f/3//X/8v/z//P/9P/z//L/8v/x//H/8//z//H/8f/z//T/9P/0//L/8//z//P/
8//x//H/8v/4//r//v8FAA8AGAAoAEQAYgCCAKgAwgDQANAAxgC2AJ4AgwBrAE0AJwAG
AO7/2v/M/77/qf+b/53/p/+n/6n/tv/I/9j/4//n/+f/6P/p/+r/7P/u/+//7f/t/+3/
7f/w//D/8P/y//X/9f/y//L/9P/0//P/8//y//L/8v/z//X/9v/2//b/9v/2//f/9//1
//P/8f/v/+3/7f/w//D/8f/y//P/9P/y//L/8v/y//P/8//z//T/+P/4//n/+f/3//b/
9v/3//b/9f/0//H/8f/x//T/9P/y//L/8//z//f/+P/2//f/9//6//v/+//5//b/9P/0
//f/9//4//n/+f/5//v//P/9//r/9f/0//f/+v/7//z/+v/8//3//f/5//f/+f/5//f/
9//5//r//f/9//7////+/////v/7//z//P/8//3/+//4//j/+P/4//j/9f/0//P/9P/2
//b/9//4//f/9//4//j//P/9//3//f/8//3//v///wIABQAJAAwACgAKAAkACQAMAAwA
CgAJAAUAAgAAAP//AAABAAIAAwACAAIAAQABAAAAAAD+//7//////wAAAQACAAQABQAH
AAMAAwAEAAQABgAHAAgABwAFAAMAAgAAAAEAAgAEAAUAAwADAAEAAQACAAQACgAKAAsA
EQAgADIARgBkAJoA4AAkAVQBcAF2AVwBLgH1AK8AZwAvAAQA3v/C/7L/pP+l/7n/zf/b
/+f/7f/u//L/9v/1//f/+//+/////v/+//7//f///////////wAAAAAAAAIABAADAP//
/v/8//r/9//1//f/+P/5//v//v/+//3//P/8//z//f/9//v/+//7//v//P/9/wEAAgD+
//7//v/+//3//P/7//r/+P/3//b/9v/7//z//v////r/+P/3//f/+P/5//r/+f/4//f/
+f/4//n/+v/8//3//v/+//v/+//5//r/+f/3//n/+P/4//r/+v/5//n/+f/0//P/9P/0
//f/9v/z//T/9f/2//X/9P/z//T/9P/z//T/8//2//f/8v/x//L/8v/v/+3/7P/r/+3/
8f/z//P/8f/w/+//7//0//P/8v/z//f/+P/4//n/+//8//3///8DAAUABgAIAAgACAAI
AAgACgALAAwADwAMAAsADAALAAwACwAMAA4ADwAPAA8ADwARABEAEQAPAAsACwAMAA4A
CwAJAAgABwAJAAkACwANABAAEAAOAA4ACwAIAAcABgAHAAgACAAHAAUACAAJAAoACwAL
AAsACwALAAwADAAMAAsACAAHAAgABwAHAAYABgAEAAQABAADAAMABQAFAAMAAwACAAIA
AwAEAAMAAgABAP7//f/8//z//v///wAAAQAFAAYABgAGAAQAAQAAAP////////////8C
AAEAAAABAAAA/v/7//n/+v/7//3//v/+////AAAAAAAAAgACAAIA///9//v/+//5//r/
+//+/wAA/v/8//v//P///wEAAgD9//7//f/5//j/+P/4//f/+f/4//n////9//z//P/8
//r/+P/2//j/+v/6//n/+P/4//j/9//0//f/+v/7//3/+//7//v/+//3//b/9f/y//L/
9f/2//b/9v/2//b/9v/0//T/8v/x/+//8P/x//H/9P/1//X/9f/3//n/+v/3//D/8v/y
//L/8v/1//b/9//4//f/9v/1//T/8v/y//L/8v/0//T/9P/0//T/9P/0//T/8P/u/+z/
6v/u//D/8v/0//b/9v/2//b/+P/4//j/+P/2//T/8v/w//H/8v/z//T/9//4//n/+v/6
//r/+v/6//z//v/+//7//v/+//7//f/8//z//v///wIABQAGAAkAAwD///v/9//9/wAA
//8CAP7//f/9//z/+//7//z//P/7//v/+v/5//r/+//9//7//////wAAAAD9//z/+f/3
//f/9//2//b/8//z//H/8f/1//b/+P/5//b/8//y//H/8v/y//L/8v/0//X/9v/3//P/
8//0//b/+P/8/wUADwAWACYAQgBoAJIAuADSAOIA7ADkANAAugCdAHcATwAhAPj/2v/G
/7j/rP+f/5n/l/+b/6P/qf+u/8D/0P/X/9n/4//s//P/9f/2//f/9//1//P/8f/v//L/
8v/y//T/9f/1//L/8v/0//T/8//z//T/9P/0//X/9v/2//X/9P/1//b/+P/5//j/9//2
//X/9f/1//j/+P/1//T/8//y//T/9P/0//T/9v/3//j/+v/6//j/9//1//T/9P/1//f/
9f/1//X/8//1//X/+P/4//T/9P/1//X/9P/0//H/8f/y//b/+P/5//n/+P/4//r/+f/3
//b/9f/z//P/9f/2//n/+P/1//b/9//4//f/9v/4//r/+//7//v/+f/7//v/9//3//n/
+v/4//f/9//3//X/9//3//X/9f/2//f/+f/7//n/9//3//b/9v/1//X/+P/6//z////9
//3//P/8//v/+v/5//j/+//7//v//f/7//v//f/9/////f/9//7////////////9//3/
/f/7//n/+f/6//z//v/9//3//f/7//n/+f/5//j/+P/2//b/+f/4//n/+v/4//j/9//1
//X/+P/5//r/9//1//P/8f/z//T/9P/0//T/8v/y//T/9f/1//T/9P/1//b/9//3//f/
+f/5//f/9P/y//H/8f/z//P/8//z//b/9//4//r/+P/3//b/9f/1//b/9v/2//X/8//z
//P/8//z//P/8//2//X/9P/1//f/+P/4//n/+f/5//r/+v/z//H/7//s/+3/8P/x//L/
7//v/+//8f/v//D/8f/0//L/8P/u/+3/7//x//L/8v/x//T/9f/z//H/8P/v/+3/7v/q
/+j/6//t/+z/7P/s/+z/7P/s//D/8v/y//H/8P/v/+7/7P/o/+j/6v/q/+v/7f/t/+3/
7f/o/+j/6P/m/+n/7f/v//D/7f/s/+v/6v/m/+r/6v/u/+z/7P/s/+z/7v/u/+7/8P/w
//D/8f/y//P/8//0//T/9v/3//f/9//1//X/9f/1//P/8//0//T/8P/w/+//7//w//D/
7v/t/+3/7P/s/+3/7f/t/+3/7f/w//L/8//1//P/8P/r/+j/5//n/+j/6f/q/+r/6f/p
/+n/6f/q/+r/6f/p/+n/5//n/+f/6P/o/+j/6P/p/+n/6//r/+n/6f/u/+r/7v/2//f/
AQAUAC4ASgBuAJQAsADCAMoAyADCALYAmgB7AF0AMwAJAPD/2P/A/7T/qv+b/5P/l/+Z
/5n/p/+8/8r/0v/V/9n/3f/g/+X/5//o/+n/6f/q/+v/7P/t/+z/7P/s/+7/7//v/+z/
7P/q/+r/6f/p/+j/6P/o/+n/6P/o/+f/5v/p/+r/7P/t/+v/6//r/+v/6v/r/+//8P/v
//D/8f/y/+//7v/t/+z/6v/p/+j/6P/s/+z/7f/t/+7/7v/v//H/8//z//P/8f/v/+//
8v/y//H/8v/0//X/8v/w/+v/6f/s//D/8v/z//P/8v/y//T/9f/1//b/9//0//P/9P/0
//T/8v/u/+7/8f/0//X/9v/4//r/+//7//X/9//5//j/+P/4//j/+P/2//b/9v/2//b/
9v/2//b/+P/4//j/+P/0//L/8P/u/+//8P/x//L/9f/2//f/+P/4//j/+P/4//z//v8A
AAIABAAGAAgACgAIAAYABAACAAEAAAD///7//f/8//v/+v/4//j/+P/4//v//P/9//7/
AAAAAAAAAAD+//z/+v/4//r/+v/6//r//P/+/wAAAgD9//r/9//0//b/9v/2//b/+P/6
//z//v/+//7//v/+//7//P8CAA4AHgAyAEwAbgCkAOgALgFqAZgBqgGYAWoBJAHcAJoA
VgAWAOb/xP+m/5T/mP+o/7j/yP/W/+D/5v/p/+r/6//s/+//8P/x//L/8//0//X/9v/0
//T/9P/0//H/8P/v/+7/8P/y//T/9v/4//j/+P/4//f/9v/1//T/8f/w/+//7v/v//D/
8f/y//D/8P/w//D/7v/u/+7/7v/s/+z/7P/s/+7/7v/u/+7/8P/w//D/8P/x//L/8//0
//T/9P/0//T/8//y//H/8P/w//D/8P/w//L/8v/y//L/8f/w/+//7v/w//D/8P/w//D/
8P/w//D/7//u/+3/7P/p/+j/5//m/+n/6v/r/+z/6//q/+n/6P/n/+b/5f/k/+X/5v/n
/+j/5//m/+X/5P/l/+b/5//o/+j/6P/o/+j/6//s/+3/7v/v//D/8f/y//T/9v/4//r/
+P/4//j/+P/6//r/+v/6//7/AAACAAQAAQAAAP///v///wAAAQACAAIAAgACAAIAAAAA
AAAAAAACAAIAAgACAAAAAAAAAAAAAAAAAAAAAAACAAIAAgACAAAAAAAAAAAA///+//3/
/P/+//7//v/+//z//P/8//z//P/8//z//P/9//7///8AAAAAAAAAAAAAAAAAAAAAAAD/
//7//f/8//r/+v/6//r//P/+/wAAAgD///z/+f/2//f/+P/5//r//P/8//z//P/7//r/
+f/4//n/+v/7//z/+v/6//r/+v/5//j/9//2//j/+P/4//j/9v/2//b/9v/0//T/9P/0
//X/9v/3//j/9v/2//b/9v/0//T/9P/0//T/9P/0//T/9v/2//b/9v/2//b/9v/2//T/
9P/0//T/9P/0//T/9P/0//T/9P/0//T/9P/0//T/9v/2//b/9v/4//j/+P/4//b/9v/2
//b/+P/4//j/+P/6//r/+v/6//b/9P/y//D/9P/2//j/+v/2//T/8v/w//H/8v/z//T/
9f/2//f/+P/3//b/9f/0//b/9v/2//b/+P/4//j/+P/3//b/9f/0//T/9P/0//T/9f/2
//f/+P/3//b/9f/0//b/9v/2//b/+P/4//j/+P/6//r/+v/6//j/+P/4//j/9f/0//P/
8v/z//T/9f/2//T/9P/0//T/9v/4//r//P/8//z//P/8//7//v/+//7//f/8//v/+v/6
//r/+v/6//j/+P/4//j/+v/6//r/+v/4//j/+P/4//r/+v/6//r/+P/4//j/+P/1//T/
8//y//T/9P/0//T/9f/2//f/+P/4//j/+v/6//z//f/+/////v/+//3//v8BAAMABQAF
AAIAAQAAAP////8AAAAA/P/6//n/+f/6//z/+v/5//n/+v/6//v/+//9//3//f/+//3/
+//6//r/+v/4//j/9v/3//f/9//2//X/8//y/+//8f/y//L/8//z//P/8f/x//P/9P/0
//T/9P/1//X/9f/z//H/8f/y//j/+v/8//3/AwAIABYAOABcAH4AnAC0AMQAzADEALYA
ngB/AGEARQAfAPz/5P/S/8T/uv+z/6n/nf+b/6P/rf+4/8T/0P/Z/9//4//o/+n/6P/o
/+j/5//n/+f/5//n/+r/7P/u//L/9f/1//L/8v/w//D/7//v/+//7v/t/+3/8P/w/+//
7v/v//D/8v/z//H/8f/x//H/8f/x//T/9P/w//D/8P/w//H/8v/z//T/8P/v/+7/7v/u
/+7/7//v/+//7v/u/+//8f/x//H/7//t/+3/8P/w/+z/7P/t/+3/8P/w/+3/7f/t//D/
8f/x//P/8v/y//T/9v/1//X/9f/0//X/+P/6//j/9P/u/+z/8P/y//L/8v/0//b/9//3
//X/8//1//X/8f/x//P/9P/2//X/9f/1//f/+f/5//f/+P/4//j/+f/6//f/9P/z//b/
9v/1//X/8v/y//L/8//2//f/9//4//b/9v/2//b/+f/5//n/+//7//v//f/9//3/+//7
//z//v///wAAAQD///3/+//3//j/+f/7//7/AAD////////8//n/+P/3//j/+P/2//b/
9v/0//T/9P/1//b/9v/1//P/9v/3//j/9f/1//X/9f/3//j/+P/4//j/9v/2//j/+//7
//r/+v/6//r/+v/5//f/+f/5//f/+P/4//n/+//7//v/+//7//n/9//1//T/9P/1//b/
9//3//j/+P/4//f/9f/1//X/9v/1//T/8//0//P/8v/z//f/+P/4//n/9//3//j/+P/3
//f/9//2//L/9P/0//T/8//z//P/9f/y//L/8v/0//T/8v/w/+//8f/z//T/9P/x//L/
8f/t//D/8v/0//X/8f/s/+n/6//s/+z/7f/u/+7/7v/u//L/8v/y//H/8P/w//D/7//s
//D/8v/y//P/8//z//P/8//x//L/8//y//L/9f/2//b/9f/2//f/+P/2//b/9P/z//T/
9v/4//n/9//3//b/9f/3//P/7v/x//b/9v/2//b/9v/0//T/9P/0//b/9v/2//b/9f/0
//P/8v/z//T/9f/2//T/9P/0//T/9f/2//n/+v/6//v//P/9////AgAEAAgABgAFAAQA
AQACAAMABAAFAAcACAAIAAQAAwABAAAAAAAAAP7//f/9//7//v//////AQABAAEAAgAB
AP///v/+/wAA/v/+//z/+//7//v/+v/5//f/9v/z//T/9v/3//n/+f/5//f/9//2//b/
9f/0//T/9f/1//X/9f/z//P/9P/0//T/9P/5/wEACgAYACwARABkAI4AsgDGAMgAxADA
AK4AiwBvAFkANwAKAOz/2P/G/7r/sf+n/5//n/+n/63/sv++/8z/0//b/+P/6P/r/+n/
6v/r/+v/7P/t/+7/7//x//L/8//2//f/9//0//T/8v/y//H/8f/0//T/9P/1//b/9v/1
//T/8//y//L/8f/y//P/9P/1//H/8f/0//T/8f/w/+//7v/v//D/8f/y//P/8//z//T/
9v/2//f/9//0//L/8f/x//P/8//z//H/8//z//b/9v/0//T/9f/1//b/9v/z//P/8v/0
//T/8//1//T/9P/2//P/8f/w/+//8P/x//T/9v/4//b/8v/y//T/9v/2//b/+P/6//v/
+//4//X/9v/1//f/+f/9/wAA/f/7//r/+f/3//n/+f/3//j/+P/4//n/+v/3//T/8//y
//L/8f/x//L/9P/2//n/+f/5//j/+P/6//r/+v/6//v/+//7//3//f/9//////////3/
/f/+//3/+//5//f/+f/5//n/9//2//f/+f/8//z/+//7//v/+v/3//b/9f/2//b/9P/0
//b/9P/0//T/9v/4//n/+f/1//b/9f/0//P/8//z//P/9f/2//b/9v/5//j/+f/8//n/
9//0//L/9f/2//f/9//5//v/+//5//f/9P/y//H/9P/1//b/9//0//P/8v/y//T/9f/2
//f/+P/4//f/9v/3//X/9f/1//n/+//9/////P/5//b/9f/2//b/9f/1//b/9//5//r/
+f/5//n/+P/4//r/+v/6//f/9//3//n/8//y//H/8v/1//T/8//z//X/9//4//j/8//0
//P/7//z//T/9f/1//b/8v/w//P/9f/0//T/9P/y//L/8v/2//b/9v/1//T/8v/y//H/
7v/u//D/8P/x//H/8f/x//H/7P/s/+z/6v/u//H/8v/y/+7/7v/u/+7/7v/u/+z/6//t
/+7/7//v//L/8//z//P/7f/r/+7/9f/0//L/8P/u/+z/7v/u/+7/7v/s/+z/7P/s/+7/
7v/u/+7/8f/y//P/9P/y//L/8v/y//T/9P/0//T/+P/4//j/+f/5//n/+P/4//r//P/9
//3////9//3//f/6//n/+P/4//b/8v/y//H/8//0//T/8v/0//X/9f/2//b/9f/0//P/
8f/y//L/8f/z//T/9P/y//T/8v/x//H/7v/s/+v/6f/p/+f/5//o/+j/6f/p/+n/6P/p
/+r/7P/r/+r/6f/p/+r/6//s/+v/5//q/+j/5v/s//f///8IABIAHgA6AF4AhACkALwA
ygDMAMAAqgCNAHEAVQAxAAQA6P/k/+b/2v/F/7f/s/+1/7v/t/+2/8T/1P/d/+X/7f/y
//P/9f/2//f/9//5//n/+f/5//n/+P/3//j/+f/5//b/9v/3//j/+P/5//r/+v/6//v/
+f/4//b/9P/0//T/9f/1//f/9//3//f/9//3//r/+v/1//T/8//y//L/8v/y//L/8//z
//P/9P/3//j/+v/7//f/9P/y//H/8f/x//H/7//w//H/9f/2//P/8v/y//H/8v/y/+//
7//w//T/9v/3//X/9P/0//b/9f/z//L/8f/x//H/8//0//f/9v/z//T/9v/4//j/+P/4
//r/+//7//j/9f/2//X/8//z//X/9v/3//f/+P/5//j/+f/4//X/8v/y//L/8//3//X/
8//z//T/9P/z//P/8//0//X/9//4//n/+f/6//f/9v/1//T/9f/1//X/9//1//X/9//3
//f/9f/1//b/8//x/+//7f/u/+//8P/v/+v/6//s/+7/7//v//D/8f/y//H/8v/z//P/
8v/v/+7/6//o/+f/5v/n/+j/6P/n/+b/6P/o/+j/6f/p/+n/6f/o/+j/5//m/+f/5v/n
/+r/6//r/+r/6v/p/+j/5//l/+f/6f/p/+f/5f/k/+T/5f/n/+f/5//n/+b/5f/k/+T/
5//n/w==
         </WaveFormData>
      </LeadData>
      <LeadData>
         <LeadByteCountTotal>10000</LeadByteCountTotal>
         <LeadTimeOffset>0</LeadTimeOffset>
         <LeadSampleCountTotal>5000</LeadSampleCountTotal>
         <LeadAmplitudeUnitsPerBit>4.88</LeadAmplitudeUnitsPerBit>
         <LeadAmplitudeUnits>��V</LeadAmplitudeUnits>
         <LeadHighLimit>2147483647</LeadHighLimit>
         <LeadLowLimit>268435456</LeadLowLimit>
         <LeadID>V4</LeadID>
         <LeadOffsetFirstSample>0</LeadOffsetFirstSample>
         <FirstSampleBaseline>0</FirstSampleBaseline>
         <LeadSampleSize>2</LeadSampleSize>
         <LeadOff>FALSE</LeadOff>
         <BaselineSway>FALSE</BaselineSway>
         <ExcessiveACNoise>FALSE</ExcessiveACNoise>
         <MuscleNoise>TRUE</MuscleNoise>
         <LeadDataCRC32>3620264195</LeadDataCRC32>
         <WaveFormData>
FgAWABYAFgAlADQAQwBSAG0AhgCfALgAyADYAOgA+ADtAOIA1wDMAKsAjABtAE4ANQAc
AAMA6v/o/+b/5P/i/+j/7v/0//r/+f/4//f/9v/4//j/+P/4//b/9v/2//b/+P/4//j/
+P/6//r/+v/6//z//P/8//z/+v/4//b/9P/3//j/+f/6//n/+P/3//b/9v/2//b/9v/z
//L/8f/w//L/8v/y//L/9P/0//T/9P/1//b/9//4//f/9v/1//T/9P/0//T/9P/1//b/
9//4//b/9v/2//b/9v/2//b/9v/4//j/+P/4//j/+P/4//j/+v/6//r/+v/4//j/+P/4
//v//P/9//7/AAAAAAAAAAACAAIAAgACAAQABAAEAAQABQAGAAcACAAKAAoACgAKAAsA
DAANAA4ADAAMAAwADAANAA4ADwAQABIAEgASABIAFAAWABgAGgAaABoAGgAaABsAHAAd
AB4AIAAgACAAIAAgACAAIAAgABsAGAAVABIAEgASABIAEgAOAAwACgAIAAYABgAGAAYA
CAAIAAgACAAFAAQAAwACAAQABAAEAAQABAAEAAQABAACAAIAAgACAP///v/9//z//v/+
//7//v8BAAIAAwAEAAIAAgACAAIABAD+//7/CgAaACQALABAAGAAigCyANYA+gAWASYB
HgECAeIAzACoAHwAYgBWADwAJAAaABgAFAAaACoAMgA4AEQASAA8ACoAFgAAAOr/2P/M
/8T/xP/I/87/1P/a/93/4P/j/+b/5//o/+n/6v/s/+z/7P/s/+z/7P/s/+z/7v/u/+7/
7v/w//D/8P/w/+//7v/t/+z/7v/u/+7/7v/w//D/8P/w//D/8P/w//D/7v/s/+r/6P/p
/+r/6//s/+3/7v/v//D/7f/s/+v/6v/q/+r/6v/q/+z/7P/s/+z/7v/u/+7/7v/s/+z/
7P/s/+z/7P/s/+z/7v/u/+7/7v/v//D/8f/y//L/8v/y//L/8v/y//L/8v/y//L/8v/y
//T/9v/4//r/+P/4//j/+P/1//T/8//y//X/9v/3//j/+//8//3//v8AAAAAAAAAAAAA
AAAAAAAAAgACAAIAAgAEAAQABAAEAAMAAgABAAAAAAAAAAAAAAAAAAAAAAAAAAEAAgAD
AAQABAAEAAQABAAGAAYABgAGAAgACgAMAA4ADAAMAAwADAAKAAoACgAKAAsADAANAA4A
EAAQABAAEAANAAwACwAKAAwADAAMAAwADgAOAA4ADgANAAwACwAKAAsADAANAA4ADgAO
AA4ADgALAAoACQAIAAoACgAKAAoACwAMAA0ADgAOAA4ADgAOAAsACAAFAAIABQAGAAcA
CAAKAAoACgAKAAoACgAKAAoACgAKAAoACgALAAwADQAOAA0ADAALAAoADAAMAAwADAAK
AAoACgAKAAgACAAIAAgACwAMAA0ADgALAAoACQAIAAgACAAIAAgACgAKAAoACgAKAAoA
CgAKAAcABgAFAAQABAAEAAQABAADAAIAAQAAAAIABAAGAAgABQACAP///P/9//7///8A
AAIAAgACAAIAAgACAAIAAgABAAAA///+/wAAAAAAAAAAAgACAAIAAgAEAAQABAAEAAEA
AAD///7//P/8//z//P/9//7///8AAAIAAgACAAIAAgACAAIAAgABAAAA///+//z//P/8
//z//P/8//z//P/8//z//P/8//7//v/+//7/+v/4//b/9P/2//b/9v/2//j/+P/4//j/
9//2//X/9P/x//D/7//u/+z/7P/s/+z/6v/o/+b/5P/l/+b/5//o/+b/5P/i/+D/4//k
/+X/5v/j/+L/4f/g/9//3v/d/9z/3f/e/9//4P/h/+T/5f/m/+T/5v/n/+f/5P/j/+P/
5P/m/+b/5v/m/+b/5f/l/+f/6//o/+X/5P/m/+b/6P/l/+H/4P/f/97/4P/h/+H/4f/i
/+X/5v/m/+T/4//i/+D/4f/f/9//3//f/9//3//f/9z/2v/Y/9f/2f/Z/9r/3P/c/9v/
2v/Z/9j/2P/X/9b/2f/Z/9r/2v/V/9X/1f/X/9n/1//b/+P/6//3/woAHAAqAD4AVwBv
AIEAlgCvALsAwQDFAMAApwCGAG0AXABCACgADADw/9b/xP+7/7f/u//F/8v/zf/O/8//
1P/X/9f/1v/V/9X/0v/S/9L/0v/R/9D/0f/Q/9L/0//R/9H/0f/S/9L/0//U/9P/0v/S
/9D/0f/R/8//0f/S/9L/0//U/9X/1v/W/9X/1P/V/9T/0v/S/9P/0//R/9H/0f/P/8//
0P/S/9X/1//X/9f/1//V/9P/0v/S/9L/0v/S/9D/0P/Q/9L/0v/S/9L/0//T/9P/0P/N
/8v/zv/R/9P/1P/V/9b/1//a/9j/1//X/9f/1v/T/9X/1//Y/9j/1//Y/9r/2//b/9v/
2v/d/97/3v/e/97/3v/f/9//4P/i/+P/5f/n/+j/6P/n/+j/5//m/+f/6P/o/+b/6P/o
/+n/6//s/+z/7P/s/+3/7//w//H/9f/3//j/+f/5//j/+f/7//n/+f/3//X/8f/u//H/
8v/x//D/7v/u/+//7f/t/+3/7P/s/+v/6f/n/+b/5//m/+j/6f/p/+f/6P/l/+b/6f/p
/+j/5v/l/+f/5//o/+n/6P/p/+n/5//i/+H/4v/h/+D/4P/g/+H/4v/j/+P/4v/g/97/
3v/g/+H/4v/j/+T/5f/l/+H/3f/f/+P/4f/h/+D/4P/f/9//4//k/+b/5//k/+H/4f/h
/93/2v/X/9n/3v/h/+P/5v/l/+L/4P/d/9v/2//c/9z/3P/c/9v/2//e/+D/4P/e/97/
3//f/97/3v/h/+P/4//i/+T/5P/k/+T/5P/i/+L/5f/n/+f/6v/o/+X/5f/l/+X/5v/o
/+j/6P/o/+r/6v/k/+T/5f/l/+X/5f/l/+f/5//n/+f/6//r/+v/6//q/+f/5P/j/+L/
5f/o/+j/6P/n/+n/6P/o/+n/5v/n/+b/4//j/+T/5//q/+r/6v/h/+H/5P/m/+n/6f/o
/+f/5f/l/+X/5f/j/+b/6P/o/+f/7f/q/+j/5v/g/97/3v/e/97/4f/i/+P/5P/m/+b/
5v/m/+f/6P/p/+r/5v/k/+L/4P/g/+D/4P/g/+L/5P/m/+j/6P/o/+j/6P/o/+j/6P/o
/+3/7//w//H/8v/0//f/+P/2//T/8v/w/+//7//x//X/8v/v/+7/7v/u//D/7f/q/+j/
6P/o/+j/6f/p/+n/6f/o/+f/5f/j/+T/5f/l/+X/4//j/+P/4f/j/+P/4//j/+H/3//e
/93/3//g/+L/4P/e/9z/2v/Z/9v/3P/d/9//4f/i/+L/3//h/9//4f/j/+f/7f/x//H/
9/8MACAANABOAGcAeQCNAKIAswC7AMEAwwC6AJ0AgABrAFIAMgAWAPz/4P/K/8D/wf/B
/7//w//J/8n/yv/R/9j/2//Z/9j/1//X/9j/2P/Y/9j/2v/a/9z/3P/b/9v/2P/X/9n/
2v/a/9v/4P/h/+L/5P/m/+f/5//l/+H/4P/e/93/3//f/9//3v/d/9z/3f/c/93/3v/g
/+H/4//j/+P/4f/g/+D/4f/j/+L/4f/g/9//3//f/+D/4v/i/+L/4v/g/93/3P/d/9z/
3P/c/93/3f/i/+D/3v/d/9//4f/i/+L/3//e/93/3v/e/93/3f/d/9//3f/g/+P/5f/k
/+L/4v/m/+f/5//n/+b/6f/q/+r/6//s/+3/7//u/+7/7//v//D/8//1//b/9//6//v/
/P/6//r/+f/2//r/+v/7//3/AAACAAQABgAHAAkACgALAAoACwALAAsACgAIAAgACQAG
AAcABgAFAAAA/P/+//7////+//z//P/8//v//P/9//7/AAABAAEA/v/8//z/+v/6//v/
+//5//v/9//3//n//P/8//v/+//4//f/9//3//r/+//7//n/9f/1//f/9//2//b/9v/3
//j/+f/5//j/9v/0//T/9v/3//j/+f/6//v/+//3//P/9f/5//f/9//4//j/9//3//r/
+v/7//v/+//5//r/+//3//T/8f/z//j/+f/5//r//P/6//n/9//2//f/+f/6//n/+P/2
//X/9v/4//j/9v/2//f/9//2//P/9f/2//X/+P/6//r/+v/5//j/9f/0//T/9f/0//b/
+P/1//X/9f/0//T/9f/0//b/9v/4//j/9P/2//n/+//5//f/9f/1//P/8f/v//H/8v/z
//T/9P/z//L/8//0//L/9P/z//L/8v/1//X/9v/0//D/8P/u/+3/7f/u//H/9P/2//j/
8f/u/+7/7f/t//D/8P/w/+//7//v/+//7f/w//L/8v/x//H/8v/y//L/9v/4//j/+P/4
//b/9v/2//b/9v/2//j/+P/2//b/+P/5//z//f/+/wAAAAD+//z/+v/7//z//P/9//3/
AQD+//v/+f/4//f/+P/2//T/9f/2//T/9P/1//X/8//z//X/9f/1//X/9v/3//f/9//2
//f/9f/x/+//7f/v/+//7v/t/+v/6//r/+z/7v/s/+v/6v/r/+v/7P/s/+r/6//r/+z/
7v/r/+v/6//x//P/9f/7/wUADQAZACoAPABQAGwAiQChALMAxgDVAN8A4wDfANAAtQCa
AIMAZgBIACwABgDm/9r/1v/N/8f/zf/X/+H/5f/m/+X/5P/j/+T/5P/k/+X/4v/i/+L/
4v/i/+L/5P/k/+f/5//k/+P/5P/k/+P/4//j/+P/4//k/+X/5//o/+f/5f/m/+b/5//k
/+P/4v/g/+D/4P/i/+L/4//k/+b/5//l/+X/5f/j/+L/4v/j/+X/5//n/+f/5//k/+P/
4//k/+P/4v/h/97/3v/e/+D/4P/c/9z/3f/d/+P/4v/h/+H/4f/j/+T/5P/i/+D/3v/e
/9//3//g/+H/4v/h/+X/6f/m/+T/4f/g/+T/5f/l/+X/5v/p/+r/6v/o/+j/6P/p/+v/
7P/u/+//8P/z//X/9v/2//j/+P/4//v//P/8//r//P/6//z//P/8//z/+//6//n/+v/6
//r/+v/8//v/+//7//v//P/+//7//v/9//z/+//5//r//f8CAAAA/P/6//n/+P/6//f/
9P/0//H/7v/r/+n/6//r/+v/7f/r/+r/6f/p/+v/6v/p/+f/6v/r/+r/6//u/+//8P/w
/+7/7f/s/+v/7v/w/+7/7f/p/+f/5v/m/+f/6P/q/+v/6//q/+b/5f/n/+n/7f/v/+//
9f8DABUAKAA+AGYAngDZAA0BOQFaAWkBYwFNAR0B5gC7AJIAWwAsAAgA7P/a/97/5v/q
/+3/7f/p/+n/6//n/+b/6f/q/+v/6v/o/+b/5f/k/+T/5P/k/+X/5v/p/+r/6f/p/+b/
5f/h/+D/3v/d/+D/4f/i/+T/5P/l/+X/4//h/+L/4v/j/+H/4f/h/+D/4f/i/+X/5v/i
/+L/4//j/+L/4f/g/93/2v/a/9v/3f/g/+H/4v/j/9//3f/c/9z/3v/e/97/3P/a/9r/
3P/c/9z/3v/h/+P/5v/k/+L/4f/d/93/3P/a/9v/3P/d/+D/4v/h/+H/4f/e/9v/3f/f
/+L/4v/h/+L/4v/h/9//3f/d/9//3//e/+H/4v/j/+X/4//i/+L/4f/e/9//3//e/+D/
5P/m/+j/5v/m/+X/4v/n/+j/6v/t/+z/7P/s/+z/6//t/+7/7//z//X/9v/3//T/8v/y
//P/9f/3//f/9//0//D/8v/y//L/8v/x//L/9P/z//T/9f/1//b/9v/1//H/8P/x//D/
7//v/+7/6//v/+3/7//z//P/8v/w/+//7f/r/+r/6f/q/+v/6//p/+n/6f/r/+v/6//s
/+3/7//u/+//7//u/+z/6v/q/+z/7P/s/+z/7P/u/+//7P/p/+v/7//t/+3/7f/s/+r/
6f/p/+j/6P/n/+b/4//j/+P/4v/g/97/4f/m/+n/6//u/+z/6v/p/+f/4//j/+T/5P/n
/+j/6P/p/+j/6P/m/+L/5f/n/+j/6P/n/+v/7v/v//L/9v/4//r/9//2//P/8v/z//X/
9f/4//r/9//3//f/+v/8////AAD9//z//f/8//T/9P/1//X/+v/9/wAABQAHAAcABwAL
AAkABwAFAAIAAwAEAAcACgAJAAwADAAMAA8AEwAUABYAFwAUABUAFAARABEAEgAVABkA
GgAbABMAEwAWABgAGwAZABgAFwAVABUAFQAVABMAGAAcAB4AHwAhACYAJgAkAB4AHgAe
AB4AHgAhACQAJwAqACkAKAAnACYAJQAkACMAIgAlACYAJwAoACkAKgArACwAKgAoACYA
JAAoACwAMAA0ADIAMgAyADIANAA2ADgAOgA2ADQAMgAwADIANAA2ADgAOgA8AD4AQABC
AEIAQgBCAEQARgBGAEYARABGAEcARwBGAEUARQBGAEsAUABVAFoAVABPAEsASQBSAFIA
UgBUAFMAUgBTAE8AUABSAFQAVgBVAFUAVABTAFUAVwBXAFYAVgBXAFgAWABUAFEAUABP
AE8ATwBPAE8ATwBOAE0ATQBQAFEAUwBWAFEATwBNAEsASwBMAEwATABOAE8AUQBSAEwA
SwBKAEsATQBRAFkAXwBlAHEAiACiALwA2AD1ABMBLwFCAVEBXwFjAVkBQgEdAfoA2wC+
AKAAgABiAEYAMgAqACkAIwAhACsANwA5ADgAPQBCAEcASABIAEgASQBFAEIAPwA8AD4A
PgBAAEAAPwA/ADwAOwA8ADwAOwA7ADsAOwA7ADwAOgA7ADsAOQA7ADwAPAA9ADoAOQA4
ADYANgA2ADgAOAA1ADQANAAzADMAMwAzADEAMgAyADMANQAzADEALwAtAC0ALQAuADAA
LwAuAC0AKgAsACwALgAuACoAKgArACsALQAqACcAJQAmACkAKwAsACoAKgAqACwAKwAp
ACgAJwAnACUAKAArACsAKgAoACgAKQApACgAJwAqAC0ALgAuADAAMAAwADEAMAAwADEA
MQAvADEAMgAyADAAMgAyADIANAA2ADcANgA2ADYANwA5ADkAOAA3ADYAOAA7AD0APwA9
AD0APAA7ADcANAAzADMAMAAxADAALwAsACgAKgAqACkAKAAmACYAJgAlACYAJwAmACYA
JQAjACIAIgAkACQAIgAjACMAIQAfABsAGwAdAB0AHAAaABkAGgAbAB0AHwAeAB0AGwAX
ABgAGQAcAB0AGgAYABYAFQAUABUAFQAUABQAEgASABQAFQAWABcAGAAbABsAFwATABQA
GQAYABkAFgAUABEADwASABIAEwATABQAEwAVABcAEwAQAA0ADwAQABEAEQASABIAEAAP
AA0ADAANAA8AEAASABIAEQARABMAFAATABAADgAPAA8ADgAJAAkACAAFAAYACAAIAAgA
BwAGAAMAAgAFAAcABwAKAAcAAwACAAEAAQACAAQABAAGAAYACAAIAAAAAAABAAEAAQAB
AAEAAwADAAMAAwAHAAYABQAEAAIAAwACAAMABAAEAAYABQAEAAIAAwABAAAAAgAAAAIA
AgD/////AAADAAUABgAHAP///f/+//7////8/wAAAAACAAAAAAAAAAAAAgACAAIABAAC
AAIAAgAEAAUABQAFAAUABgAIAAgACAAIAAgACAAHAAUABwALAAgAAwACAAIAAgACAP//
/P/8//z//P/8//3/+//7//v//f8AAAAAAAABAP3/+v/3//P/9f/1//P/8//z//P/8//y
//P/8//z//P/8//0//H/7//w/+//7//w/+7/7v/v/+//8v/y/+//7//z/+3/8f/3//n/
AQARACMANABMAGYAgACbALMAywDkAP0ABQEJAQEB5gDFAKwAkQBqAEoAKgAGAOr/2v/K
/8H/x//X/9//3//f/+D/4//k/+f/6f/o/+f/5//n/+j/6f/q/+n/6P/p/+j/6f/p/+b/
5f/i/+L/4f/h/+L/4f/g/+D/3v/f/9//3f/e/+D/4f/j/+H/4f/h/+D/4v/i/+T/5P/j
/+T/5v/n/+T/4//i/9//3P/c/93/3//f/9//3//f/9//3//g/+L/4v/i/+L/4P/g/+D/
4v/i/+H/4v/k/+X/5f/g/9v/1//Z/93/4P/i/+L/4v/i/+T/5f/l/+b/5//k/+H/4//l
/+P/4v/g/+D/5f/n/+j/6f/s/+//8P/w/+r/7P/s/+z/7f/u/+//8P/y//L/8v/y//P/
9P/1//b/9//4//n/+v/5//j/9//2//j/+v/8//7/AQACAAMABAACAAIAAgACAAUABgAH
AAgACQAKAAsADAAIAAQAAAD8//r/+P/2//T/8f/w/+//7v/t/+z/6//q/+v/7P/t/+7/
7v/u/+7/7v/q/+j/5v/k/+b/5v/m/+b/6P/q/+z/7v/p/+b/4//g/+L/4v/i/+L/5f/m
/+f/6P/p/+r/6//s/+7/6v/u//7/EgAqAEQAZACWANQAFAFOAYQBqAGuAZoBbAE2AQIB
yACAAD4ADADg/8D/vv/O/9j/3P/e/+D/4P/g/+D/4P/g/+D/4P/g/+D/4v/i/+L/4v/g
/+D/4P/g/93/3P/b/9r/2//c/93/3v/g/+D/4P/g/9//3v/d/9z/2//a/9n/2P/Z/9r/
2//c/9r/2v/a/9r/2v/a/9r/2v/Y/9j/2P/Y/9r/2v/a/9r/3P/c/9z/3P/d/97/3//g
/+L/4v/i/+L/3//e/93/3P/c/9z/3P/c/93/3v/f/+D/3//e/93/3P/e/97/3v/e/9//
4P/h/+L/4P/g/+D/4P/d/9z/2//a/9z/3v/g/+L/4P/g/+D/4P/e/97/3v/e/+D/4v/k
/+b/5v/m/+b/5v/o/+r/7P/u/+//8P/x//L/9P/2//j/+v/8//z//P/8//7//v/+//7/
/P/6//j/9v/1//T/8//y//P/9P/1//b/8//w/+3/6v/r/+z/7f/u/+z/7P/s/+z/6v/q
/+r/6v/s/+z/7P/s/+r/6v/q/+r/7P/s/+z/7P/t/+7/7//w/+3/7P/r/+r/6P/o/+j/
6P/o/+j/6P/o/+f/5v/l/+T/5v/m/+b/5v/n/+j/6f/q/+j/6P/o/+j/6v/q/+r/6v/n
/+b/5f/k/+L/4v/i/+L/5P/m/+j/6v/n/+T/4f/e/+D/4v/k/+b/5v/m/+b/5v/k/+T/
5P/k/+X/5v/n/+j/6P/o/+j/6P/n/+b/5f/k/+T/5P/k/+T/5v/m/+b/5v/l/+T/4//i
/+P/5P/l/+b/5f/k/+P/4v/i/+L/4v/i/+T/5P/k/+T/5v/m/+b/5v/m/+b/5v/m/+T/
5P/k/+T/4v/i/+L/4v/i/+L/4v/i/+L/4v/i/+L/5P/k/+T/5P/k/+T/5P/k/+L/4v/i
/+L/5P/k/+T/5P/m/+b/5v/m/+L/4P/e/9z/3v/g/+L/5P/g/97/3P/a/93/3v/f/+D/
4f/i/+P/5P/j/+L/4f/g/+D/4P/g/+D/4P/g/+D/4P/d/9z/2//a/9z/3P/c/9z/3f/e
/9//4P/e/9z/2v/Y/9n/2v/b/9z/3P/c/9z/3P/c/9z/3P/c/9r/2v/a/9r/1//W/9X/
1P/W/9b/1v/W/9f/2P/Z/9r/3f/g/+P/5v/o/+j/6P/o/+r/6v/q/+r/6f/o/+f/5v/o
/+j/6P/o/+f/5v/l/+T/5P/k/+T/5P/i/+L/4v/i/+T/5P/k/+T/5v/m/+b/5v/k/+L/
4P/e/+D/4P/g/+D/4f/i/+P/5P/i/+L/5P/k/+b/5v/o/+n/6P/n/+b/5v/q/+z/7v/w
/+3/7P/q/+n/7v/z//H/7//w//D/8P/y//D/7v/v//D/8v/y//P/8//x//H/8//z//H/
7//u/+3/6v/p/+f/5//n/+X/5f/l/+P/4//i/+H/4f/h/+H/4v/k/+L/4f/g/+H/4f/i
/+L/4v/j/+P/5P/i/9//3//f/+P/4//l/+f/6//t//f/DgAoADgATgBnAIMAnQC2AM8A
3wDlAOUA3gDHAKoAjwB2AFoAPgAkAAQA4v/K/8H/wf/F/83/0//V/9r/3f/e/93/2//a
/9n/2f/W/9b/1v/W/9j/2v/e/+D/4f/h/97/3f/c/9z/2//b/9r/2f/Y/9j/2v/b/9v/
2f/b/9z/3P/d/93/3f/d/9z/3//g/+P/5P/h/+D/4P/f/+D/4f/i/+H/3//e/97/3//d
/93/3f/d/9//3//g/+L/4v/i/+L/4P/g/+D/4v/i/97/3v/f/9//5P/i/+D/3//d/9//
4P/g/+L/4v/i/+T/5v/l/+X/5f/l/+P/5v/p/+f/5P/g/97/4f/j/+T/5f/n/+v/7f/u
/+z/7P/s/+3/7f/u//D/8f/x//P/9P/0//b/+P/4//j/+//8//z/+v/6//r/+//9//7/
/v/+//7//f/9//z/+////wEAAgADAAAA/v/+/////f/////////7//j/+//8//v/+v/4
//j/+v/5//r/+//4//b/8//v/+7/7v/w//D/8v/z//P/8f/w/+v/6v/r/+v/6v/o/+f/
6P/n/+f/5//o/+n/6f/n/+f/5//p/+n/5v/m/+b/5//q/+v/6//q/+r/6P/o/+r/7f/u
/+//8P/w/+//6v/l/+X/6f/n/+f/6f/q/+r/6//t/+z/7P/r/+r/5//n/+f/6P/m/+T/
5//o/+n/6f/q/+z/6v/p/+f/5v/n/+n/6v/r/+z/7P/t/+7/8P/w/+7/8P/x//H/8P/s
/+//8f/x//D/8P/u/+z/7f/u/+3/7v/u/+//7v/w/+7/6//r/+v/6//s/+7/7v/r/+r/
6//q/+j/6v/t/+//6//p/+f/5//n/+f/5//r/+v/6//r/+r/6v/q/+z/7v/x//T/9P/0
//b/+f/5//r//P/4//j/9v/2//f/+f/9////AAABAPn/+v/8//3////+//7//v/9//7/
//8AAP////8AAP///f/9//j/9v/4//z//P/8//z//P/6//r/+v/6//v//P/9//7//f/8
//v/+v/7//z//f/+//z//P/8//z//P/8//7//v/+//7/AAABAAQABQAGAAgACAAGAAQA
AgADAAQABAAFAAkADQAKAAcABQAEAAMABAAEAAIAAwAEAAQABAAFAAUABgAHAAoACwAJ
AAcABgAFAAQAAwABAAEAAQD////////+//3/+//5//z//f/+/wAAAgAAAP///v/7//v/
/P/8//z//f/9//7//v/7//v/+/////////8BAAkAEQAbACgAOABMAGgAhwCfAK0AvgDX
AOUA5QDnAOYAzwCqAI8AegBeAEQALAASAPr/7P/p/+f/5f/r//H/9f/2//3/AgAFAAQA
AgAAAP//AAAAAAAAAAACAAIABAAEAAMAAwAAAP///P/8//v/+//9//3//f/+//7/////
//3//P/8//v/+//8//3//v/+//z//P/+//7/+v/6//v/+//8//3//v/9//3//v8AAAMA
BQAFAAUABQADAAEAAAAAAAIAAgACAAAAAgACAAQABAAEAAQABQAFAAYABAACAAEA//8B
AAIAAgAEAAQABAAGAAUAAwACAAEAAwABAAQABwAHAAYABAAEAAcACQAKAAsADAAPABAA
EAAPAA4ADQANABEAFAAYABsAGgAbABsAGgAXABgAFwAWABgAGgAbABoAHAAcAB0AHwAe
AB4AHgAeACEAIwAkACUAJgAnACcAJwAnACYAJwApACgAKQAoACcAIwAgACMAJAAhACAA
HgAeABoAFwAWABUAFQAWABYAFQAWABYAGAAYABoAGwAbABkAFwATABMAFQAXABYAFAAT
ABMAEwAUABUAFwAZABoAGQAUABMAFAATABQAFAAUABUAFgAXABcAFgAYABgAGgAeABoA
GAAWABQAGAAZABYAEwAVABkAFwAXABYAFAARAA8AEwAUABYAFwAUABEAEQARABIAEgAS
ABcAGQAZABgAGAAYABYAFQATABYAGQAdACAAHgAcABkAFwAYABgAFgASABUAFwAYABgA
FgAZABsAGwAbABwAGwAaABwAHAAaABoAGAAZABgAGgAcABkAGQAZABkAGgAcABwAGQAY
ABkAGAAWABgAGwAdABsAGwAbAB0AHQAdAB0AIQAgAB8AHgAcABsAGgAbABwAGwAcABoA
GAAXABkAGAAYABsAGAAZABgAFQAVABYAGQAdAB4AHwAXABUAFgAWABcAGQAaABsAGwAZ
ABkAGQAXABwAHgAeAB0AGQAWABoAIAAgAB4AHAAaABgAGgAaABoAGgAaABoAGgAaABoA
GgAaABoAHQAeAB8AIAAeAB4AHgAeAB4AHgAeAB4AIAAgACAAIAAgACEAIQAhACMAJAAm
ACYAJgAmACYAJgAkACMAJAAnACEAHQAbABoAHQAgAB4AHAAeACAAIgAkACIAIQAgAB8A
HwAfAB4AHQAfACEAIgAjAB8AHwAfAB0AGwAbABsAGwAcABsAGwAbAB0AHgAgAB4AIAAg
ACAAIQAhACAAHwAfACEAIgAiAB8AGwAdAB0AGwAjAC0AMQA3AD0ARABWAHAAiACjAL8A
3QDwAAEBCwERAREBCgHxAM4AswCeAIQAZgBGACgAFAAOAAkA///3//v/BQAJAA4AFwAc
ABsAGQAYABcAFwAXABgAGQAaABkAGAAZABgAFwAXABQAEwATABQAFAAVABgAGQAaABwA
HAAdAB0AGwAcAB4AHwAhACIAIwAkACQAJgAmACgAKAAkACQAJQAlACUAJQAlACMAIAAg
ACEAIwAlACcAKQArACcAJQAkACQAJAAkACQAIgAjACQAJwAoACMAIgAiACEAJgAkACIA
IQAjACcAKgAsACoAKgAqACwALAArACsAKwAtACsALgAxADIAMgAxADIANAA1ADUANQA4
ADsAPAA8ADoAOgA6ADsAPQA+AEAAQQBCAEUARwBIAEYASABIAEgARwBIAEgARgBJAEoA
TABPAE4ATgBOAE4AUQBTAFQAVQBYAFkAWQBZAFUAUgBRAFEAUABRAFAATwBMAEgASgBK
AEcARgBEAEQAQAA9ADwAOwA9AD4APgA9ADsAOgA7ADoAPAA9AD0AOwA+ADsAPAA/AD4A
PAA5ADcANQAzADIAMQA0ADUANQAzADEAMQAzADMANAA0ADQANQA0ADMAMQAuADIAMgA0
ADgANwA4ADkAOgA6ADkANAAvADEANQAzADMAMwAyADAALwAwADAAMQAxADEALwAwADEA
NQA0AA==
         </WaveFormData>
      </LeadData>
      <LeadData>
         <LeadByteCountTotal>10000</LeadByteCountTotal>
         <LeadTimeOffset>0</LeadTimeOffset>
         <LeadSampleCountTotal>5000</LeadSampleCountTotal>
         <LeadAmplitudeUnitsPerBit>4.88</LeadAmplitudeUnitsPerBit>
         <LeadAmplitudeUnits>��V</LeadAmplitudeUnits>
         <LeadHighLimit>2147483647</LeadHighLimit>
         <LeadLowLimit>268435456</LeadLowLimit>
         <LeadID>V5</LeadID>
         <LeadOffsetFirstSample>0</LeadOffsetFirstSample>
         <FirstSampleBaseline>0</FirstSampleBaseline>
         <LeadSampleSize>2</LeadSampleSize>
         <LeadOff>FALSE</LeadOff>
         <BaselineSway>FALSE</BaselineSway>
         <ExcessiveACNoise>FALSE</ExcessiveACNoise>
         <MuscleNoise>TRUE</MuscleNoise>
         <LeadDataCRC32>3441785493</LeadDataCRC32>
         <WaveFormData>
8v/y//L/8v/8/wYAEAAaADMATABlAH4AnQC8ANsA+gD/AAIBBQEIAeYAxACiAIAAXAA4
ABQA8P/q/+T/3v/Y/9v/3v/h/+T/4f/g/9//3v/g/+D/4P/g/97/3v/e/97/3v/e/97/
3v/e/97/3v/e/+D/4P/g/+D/3v/c/9r/2P/a/9z/3v/g/9//3v/d/9z/3P/c/9z/3P/b
/9r/2f/Y/9j/2P/Y/9j/2P/Y/9j/2P/Z/9r/2//c/9r/2v/a/9r/2v/a/9r/2v/c/9z/
3P/c/9r/2v/a/9r/2v/a/9r/2v/c/9z/3P/c/9z/3P/c/9z/3P/c/9z/3P/a/9r/2v/a
/93/3v/f/+D/4f/i/+P/5P/n/+j/6f/q/+v/7P/t/+7/8f/y//P/9P/1//b/9//4//v/
/P/9//7//v/+//7//v8AAAIABAAGAAkACgALAAwADwAQABEAEgASABIAEgASABQAFAAU
ABQAEgASABIAEgAQABAAEAAQAAoABgACAP7//P/8//z//P/6//j/9v/0//P/8v/x//D/
8P/w//D/8P/t/+z/6//q/+z/7P/s/+z/7P/s/+z/7P/u/+7/7v/u/+z/6v/o/+b/6P/o
/+j/6P/q/+z/7v/w/+//7v/t/+z/7v/o/+b/7v/8/wYAEAAiAEQAcACcAMgA8gAaATAB
LgEUAfYA2ACyAHwAUgA0AA4A7P/e/97/3v/g/+j/7P/s//L/9P/u/+b/3P/Q/8b/wP+8
/7z/vv/E/8z/0v/W/9j/2v/c/97/3//g/+H/4v/l/+b/5//o/+j/6P/o/+j/6v/q/+r/
6v/s/+z/7P/s/+n/6P/n/+b/6P/o/+j/6P/q/+r/6v/q/+r/6v/q/+r/6f/o/+f/5v/o
/+j/6P/o/+v/7P/t/+7/6//q/+n/6P/o/+j/6P/o/+r/6v/q/+r/7P/s/+z/7P/s/+z/
7P/s/+7/7v/u/+7/8P/w//D/8P/z//T/9f/2//j/+P/4//j/+v/6//r/+v/8//z//P/8
////AgAFAAgACgAKAAoACgAJAAgABwAGAAoADAAOABAAEgAUABYAGAAYABgAGAAYABgA
GAAYABgAGAAYABgAGAAWABYAFgAWABQAEgAQAA4ADAAMAAwADAALAAoACQAIAAYABgAG
AAYABAAEAAQABAADAAIAAQAAAAEAAgADAAQAAwACAAEAAAD+//7//v/+/wAAAAAAAAAA
AgACAAIAAgABAAAA///+////AAABAAIAAgACAAIAAgABAAAA///+/wAAAAAAAAAAAAAA
AAAAAAD9//z/+//6//v//P/9//7/AQACAAMABAACAAIAAgACAP3/+v/3//T/9v/4//r/
/P/9//7///8AAP7//v/+//7//v/+//7//v///wAAAQACAAAAAAAAAAAAAAAAAAAAAAAA
AAAAAAAAAAAAAAAAAAAAAQACAAMABAABAAAA///+/wAAAAAAAAAAAgACAAIAAgADAAQA
BQAGAAUABAADAAIAAgACAAIAAgABAAAA///+/wIABAAGAAgABQACAP///P/9//7///8A
AAEAAgADAAQAAgACAAIAAgABAAAA///+/wAAAAAAAAAAAgACAAIAAgADAAQABQAGAAUA
BAADAAIAAQAAAP///v///wAAAQACAAQABAAEAAQAAgACAAIAAgAAAAAAAAAAAAAAAAAA
AAAAAQACAAMABAAFAAYABwAIAAgACAAIAAgABAACAAAA/v8AAAAAAAAAAP7//v/+//7/
+//6//n/+P/2//b/9v/2//X/9P/z//L/8P/u/+z/6v/t/+7/7//w/+3/7P/r/+r/7P/s
/+z/7P/r/+r/6f/o/+b/5v/m/+b/5//o/+n/6v/s/+7/7v/u/+z/7v/u/+3/6v/q/+z/
7P/t/+3/7f/t/+//7//v//D/8f/x/+//8P/w//D/8P/v/+z/6//r/+r/7P/t/+3/7P/t
/+//8v/w/+7/7f/s/+r/6f/p/+b/5v/m/+b/5f/l/+T/4f/g/9//4P/g/+D/4P/h/9//
4P/g/9//3//e/97/4P/h/+L/4//i/+H/4P/f/+L/4//k/+3/8v/6/wgAFQAgAC0ARQBc
AHcAmwDAANwA9gAMARIBBQHvANoAxgCmAIQAXgA0ABAA8//k/+D/4v/n/+j/5v/m/+b/
6f/r/+v/6f/p/+f/5f/i/+L/4v/i/+L/4//j/+b/5//m/+f/5//n/+T/5P/k/+T/5P/l
/+X/5f/k/+P/5f/n/+j/6f/q/+r/6//r/+r/6v/r/+z/6v/q/+r/6v/q/+r/6v/o/+j/
6f/r/+7/8P/w//H/8f/v/+3/7P/s/+r/6v/q/+n/6f/q/+v/6//r/+z/7P/t/+3/7P/p
/+j/6v/s/+7/7//x/+//8f/z//H/7//x//L/8P/u//D/8//2//b/9v/3//z//v/+//7/
/v8CAAQABAADAAMAAwAFAAUABQAIAAkADQAOABAAEgARABIAEgARABUAFgAWABYAGAAZ
ABoAGwAdAB4AHgAeAB8AIAAhACEAJAAmACcAJwAnACYAJQAmACUAIgAhAB0AGgAXABoA
GAAXABUAFAAUABUAEgASABEAEAAPAA4ACgAKAAoACgALAAsACwALAAsACgAJAAoACwAN
AA0ADAAMAA8ADwAPAA8ADwARABEAEAAMAAsACgAIAAkACQAKAAoADAAMAAwADAAKAAoA
CgAKAAsADAALAAwADQAPAA0ADQALAA8ADQAKAAwADAALAAsAEAARABIAEwARABAADwAN
AAsACgAJAAkADAAPABEAEgAOAA0ADQAOAAsACwAKAAkACwALAAkACQAKAAsADAANAAsA
CwAPAA0ADAAMAA4ADAAOAA8ADwAPAA0ACwAKAAoADQANAA0ADgAMAAoACgAKAAoACgAM
AAwACwAMAA4ADwAKAAkACgAJAAkACAAGAAcACwALAAwADAANAA4AEAARAA8ADgAMAAgA
CQALAAwADAANAA4ADQAOAA8AEQARAA8ADQAMAAwADAANAA8AEAAQABEAEQAQABAADwAO
AA0ACwALAA4ADAAMAA4AEAARABEAGAAUABMAEgAMAAoACgAKAAoADQAOAA8AEAASABIA
EgASABQAFAAUABQAEgAQAA4ADAANAA4ADwAQABIAFAAWABgAGAAYABgAGAAZABgAFwAW
ABoAHAAdAB4AIAAiACIAIwAhAB8AHQAbAB0AHQAeAB4AHwAcABwAHAAaABoAGQAXABcA
GAAYABgAGwAbABoAGgAaABsAFwAVABUAFQAUABEAEwAQABAAEAAQAA8ADwAPAAwACwAK
AAoACwAMAA0ADgAKAAkABwAGAAcABwAIAAkACQAJAAkACQAHAAkACQAKAA8AFgAXABQA
GgAqADkASABdAHEAhgChAMEA4gD+ABQBKAEsARsBBQHwANIArACGAGAAOgAaAAcAAAAA
AP7/AQACAAAA/v8AAAUABQAFAAMAAwABAAEA/v/+//7//v/+/////////////f/9//3/
/f/6//r//P/+/wAAAwABAAEAAAD///3//f/8//v//f/8//z/+//3//b/9v/2//f/+P/5
//r//P/8//z/+v/7//v//P/+//v/+v/6//n/+v/5//n/+v/8//z//P/7//j/+P/4//f/
+P/4//f/9//8//z/+v/6//v//P/9//3//P/5//r/+//7//n/+//8//z/+v/8////AAAA
AAAAAQADAAQAAwACAAAABAAGAAYACAAJAAoADQAMAAsADQANAA8AEAASABQAFQAYABoA
GwAbABoAGAAWABkAGwAdAB8AJAAmACcAKAAnACgAKQApACcAKAAoACcAJAAiACAAIAAd
ABoAGQAVABAADQAQAA4ACwAJAAgACAAHAAQABAADAAUABQAFAAIA///+//3//f/9//3/
/f/9//v/+f/5//n//P/9//3//v/9//v/+f/3//n/+//7//r/+f/5//n/+P/1//X/9v/2
//j/+P/4//j/9//2//X/9P/2//b/9P/0//X/9//1//X/9f/5//f/9P/0//T/8//z//f/
9//3//f/9v/2//b/9f/z//L/8f/x//X/9//4//j/+P/3//f/+P/3//f/9v/1//X/9f/z
//P/9f/1//X/9f/1//X/+f/3//L/8v/0//L/8//1//b/9//3//X/9P/0//T/8//y//L/
8//y//P/9P/y//L/9P/0//L/8v/z//P/8v/z//b/9//1//L/7v/t/+z/6//r/+r/6//s
/+7/7//t/+7/7v/s/+z/7f/t/+z/7f/u/+3/7v/s/+3/7P/p/+r/6v/r/+z/7//x//L/
8v/u/+3/6//q/+z/7P/s/+v/6//u/+z/7P/s/+7/7//v/+7/8P/v//D/8v/y//L/8v/y
//D/8P/w//D/7v/u//D/8P/w//D/8v/y//T/9P/1//j/9//3//b/9f/2//f/+P/5//z/
/P/7//j/9v/2//b/9v/2//X/9v/4//b/9v/3//f/9P/0//X/9//1//X/9v/3//j/9f/1
//L/7//u/+3/6//s/+3/7P/t/+z/7P/r/+r/7P/s/+n/6f/r/+z/7v/v/+//7//u/+3/
7f/t/+3/7f/x//L/8f/2////AgAMABoAJwA0AEsAaQCGAKEAwwDiAAABFgEiAR4BDQH5
AOAAvgCYAHIAQgAWAP7/8f/m/+D/5P/p/+7/8v/w/+z/6//p/+r/6f/q/+n/5//k/+T/
5P/m/+b/5//n/+n/6f/n/+f/6f/p/+b/5v/o/+j/6P/p/+r/6//r/+v/6f/r/+z/7f/q
/+j/5//l/+T/5P/l/+b/5//o/+n/6v/p/+j/5//k/+T/5f/n/+r/6//s/+7/7//u/+3/
7f/u/+z/7P/s/+v/6f/q/+v/6//q/+r/6f/p/+3/7v/t/+7/7//w//H/8f/u/+v/7P/t
/+7/7f/w//L/9P/y//T/9//2//T/8v/x//b/+P/4//j/+v/+/wAAAAD9//3//f///wEA
AQAEAAUACAAKAA0AEAASABQAFQAVABgAGgAbABwAHAAcAB0AHgAfACAAIAAgACAAIgAi
ACIAIgAkACQAIwAiACIAIwAiACIAIQAfAB0AGwAZABoAHAAdAB0AGQAYABcAFgATABEA
DgANAAkABgADAAEAAwACAAIAAwAFAAIAAQABAAEAAAD9//3//P/+/wAAAgADAAUABwAH
AAYABQAFAAQABQAGAAcABQAEAAIAAQABAAIABAAGAAcABQAFAAUABQADAAUACgALAAoA
DwAcACoAOABJAGoAmQDLAP4AMwFjAYYBlgGSAXYBTgErAQMBxgCMAF4AOAAcAA4ACAAH
AAgAAgD8//v//P/4//b/9v/3//f/9v/z//L/7//w/+7/7//w//T/9P/1//X/9P/z//D/
7//v/+3/6P/m/+n/6v/r/+3/7f/t/+z/6//r/+3/7v/v/+7/7P/r/+n/6f/q/+z/7v/u
/+7/7v/u/+7/7v/u/+z/6f/p/+r/7P/t/+7/8P/x/+7/7f/t/+7/7v/u/+7/7f/s/+z/
7P/r/+z/7v/v//H/9P/0//L/8v/v/+7/7f/r/+3/6//t/+//8P/v//L/9P/y/+7/7v/v
//H/8v/z//X/9v/2//T/8v/w//L/8v/w//H/8//1//n/+P/3//n/+f/4//j/+f/6//z/
/v///////v/+//3//P///wEAAwAFAAUABgAGAAYABgAGAAYABQAHAAgACAAHAAYABAAC
AAIABAACAAIA///+//v//v/8//v/+//8//7//v/8//3//f/9//3//f/6//j/+P/4//n/
9//3//f/9//4//f/+P/5//n/+f/4//j/9v/1//T/8//1//f/9//2//f/9//3//b/9//3
//j/+P/4//j/+P/4//b/9P/y//D/7v/u/+z/7P/v//H/7//v/+//8//x/+7/7v/u/+3/
7f/s/+v/6v/p/+j/6P/o/+f/6f/q/+v/7f/s/+3/7f/s/+r/6f/p/+r/6P/p/+n/6f/r
/+v/6f/p/+f/5f/j/+H/4//j/+f/5f/j/+T/5//m/+b/5//n/+f/5f/j/+L/4v/h/+H/
4f/i/+T/4v/i/+L/4v/i/+T/5P/i/+L/4//j/97/3f/e/93/3v/e/93/3//j/+P/5P/k
/+H/3v/c/9n/2//e/+D/4P/g/+H/4f/g/+L/4v/g/+D/3//h/+H/3//c/9z/3f/e/9//
4f/i/+L/4//j/+L/4v/g/+D/4P/f/9//4v/g/+D/4f/k/+b/5//q//D/7//s/+j/6v/q
/+r/6v/u//D/8v/0//H/8P/v/+7/6//q/+n/6P/r/+z/7f/u//D/8P/w//D/7f/s/+v/
6v/t/+7/7//w//D/8P/w//D/7v/u/+7/7v/r/+r/6f/o/+n/6v/r/+z/7v/u/+7/7v/u
/+7/7v/u//D/8v/y//L/8P/w/+7/6//p/+j/6f/o/+z/7//y//X/7//r/+f/5P/m/+f/
5v/o/+f/5v/l/+P/4v/j/+X/5v/k/+X/5f/k/+f/6f/s/+r/6v/r/+z/7P/l/+P/3v/c
/9z/3P/b/9v/3f/b/9v/2//d/97/3//g/97/2f/X/9T/1P/V/9X/1v/Y/9n/2v/b/9r/
2f/Y/9f/2P/b/+L/5f/o/+7/AAATACgAPwBZAHwAowDFAOYABgEgASYBHAEFAekAzACm
AH4AVAAqAAQA4v/T/9T/0v/M/9H/2v/a/9z/3v/h/+P/5P/j/+T/4//g/9z/2//a/9r/
2v/b/9v/2//b/9n/2f/c/93/2//c/97/3v/e/9//3f/d/9z/2//d/9//4P/h/+D/3v/d
/9v/3P/c/93/3v/b/9r/2f/Y/9v/3P/d/9z/2//b/9z/3v/b/9r/2v/Z/9n/2f/a/9z/
2v/a/9r/2f/a/9z/3v/f/9z/3P/b/9v/3P/c/9r/2v/d/97/3//f/+H/3//h/+P/4v/f
/+D/4P/i/+D/4v/l/+f/5v/l/+X/5//o/+f/5v/k/+j/6v/q/+r/6//s/+//7f/t//D/
8f/x//L/9P/2//T/9v/3//f/+v/8//3//v8AAAEAAgADAAMABAAEAAQABwAIAAkACQAH
AAgACAAHAAMAAAD9//z//v/8//z/+f/0//H/9P/y//H/7//u/+7/7//s/+z/6//q/+n/
6P/k/+b/5v/m/+f/5//n/+f/5//j/+H/4f/h/+P/4//i/+L/5v/n/+j/6f/m/+f/5v/k
/+b/5//o/+j/5P/j/+P/4v/i/+L/4v/i/+P/5P/l/+b/6P/o/+b/5v/o/+v/6v/r/+3/
8f/v/+z/6f/o/+b/5f/p/+n/6f/p/+r/7P/u/+//7f/s/+v/6//s/+3/7f/s/+r/6f/p
/+r/6//t/+7/7//v/+//7f/t/+//7//v/+//7f/t//H/7//p/+j/6f/m/+j/6f/p/+n/
6f/n/+b/5v/o/+n/6v/s/+v/6P/n/+b/5v/m/+j/6P/n/+j/6v/r/+f/5f/l/+P/5P/i
/9//3//h/+H/4v/i/+T/5P/l/+X/5//o/+j/5v/k/+X/5f/k/+L/4v/g/+D/4v/l/+b/
5f/j/+L/4v/i/+P/5f/m/+b/4//j/+L/4v/g/+b/5v/o/+f/5v/l/+T/5f/m/+f/6v/o
/+j/6P/q/+r/6f/o/+j/7P/s/+3/7f/t/+3/7f/t/+3/7v/u/+3/6v/q/+r/6v/r/+v/
6v/r/+r/6v/q/+v/6//q/+r/6//u/+z/7P/t/+n/5v/h/9//3v/e/97/3v/f/9//3//d
/9//3//g/+D/3v/e/97/2//b/9r/2v/b/93/3v/f/9//3f/d/93/3f/f/9v/3v/h/+L/
5//0/wAADAAdADQASQBjAIIAowDNAPQAEgEmAS4BIAELAfcA2gCwAIYAXAAuAAYA6P/T
/8r/0P/a/93/3P/a/9j/2P/Z/93/3f/b/9v/2f/c/9r/2//c/9v/2v/a/9n/2//b/9n/
2f/Z/9n/1v/W/9b/1v/W/9f/1v/V/9P/0f/U/9f/2f/b/9n/2P/Y/9f/2P/Y/9n/2v/a
/9r/2v/a/9n/2P/X/9T/0f/R/9L/1P/W/9b/1//X/9j/1//X/9j/2v/a/9r/2f/X/9j/
2f/Z/9n/2v/a/9v/2v/Y/9T/0v/V/9j/2//d/93/2//d/9//4f/f/+H/4v/h/97/3//h
/9//3v/d/93/4v/k/+T/5P/l/+r/7f/u/+n/6//v//D/8v/y//L/8v/1//b/9//4//n/
+v/7//z//v8AAAIABAAEAAQABAAEAAYACAAKAAwADQAOAA8AEAAPAA4ADQAMAA0ADgAP
ABAAEgASABIAEgANAAgAAwD+//v/+P/1//L/7//u/+3/7P/r/+r/6f/o/+n/6v/r/+z/
7P/s/+z/7P/o/+b/5P/i/+T/5P/k/+T/5v/o/+r/7P/n/+T/4f/e/+D/4P/g/+D/4f/i
/+P/5P/m/+b/5v/m/+b/4P/k//L/BAAaADIATAB2AKwA5AAcAVgBhgGaAZgBgAFcATQB
AAG6AHAANgACANj/zv/a/+L/4v/i/+L/4P/f/97/3f/c/9z/3P/c/9z/3v/e/97/3v/c
/9z/3P/c/9n/2P/X/9b/1//Y/9n/2v/c/9z/3P/c/9r/2v/a/9r/1//W/9X/1P/V/9b/
1//Y/9b/1v/W/9b/1v/W/9b/1v/V/9T/0//S/9T/1P/U/9T/1v/W/9b/1v/X/9j/2f/a
/9z/3P/c/9z/2//a/9n/2P/W/9b/1v/W/9j/2P/Y/9j/2P/Y/9j/2P/a/9r/2v/a/9z/
3P/c/9z/3P/c/9z/3P/a/9r/2v/a/9z/3v/g/+L/4v/i/+L/4v/j/+T/5f/m/+n/6v/r
/+z/7P/s/+z/7P/t/+7/7//w//L/8v/y//L/9f/2//f/+P/6//r/+v/6//z//P/8//z/
+P/2//T/8v/x//D/7//u/+//8P/x//L/7v/s/+r/6P/q/+r/6v/q/+j/6P/o/+j/5//m
/+X/5P/l/+b/5//o/+f/5v/l/+T/5v/m/+b/5v/o/+j/6P/o/+X/5P/j/+L/4P/g/+D/
4P/h/+L/4//k/+P/4v/h/+D/4P/g/+D/4P/h/+L/4//k/+T/5P/k/+T/5f/m/+f/6P/l
/+T/4//i/9//3v/d/9z/3v/g/+L/5P/g/97/3P/a/93/3v/f/+D/4P/g/+D/4P/e/97/
3v/e/+D/4P/g/+D/4P/g/+D/4P/f/97/3f/c/9z/3P/c/9z/3v/e/97/3v/c/9z/3P/c
/97/3v/e/97/3f/c/9v/2v/c/9z/3P/c/9r/2v/a/9r/3P/c/9z/3P/e/97/3v/e/93/
3P/b/9r/2v/a/9r/2v/c/9z/3P/c/9r/2v/a/9r/3P/c/9z/3P/d/97/3//g/97/3v/e
/97/3v/e/97/3v/e/97/3v/e/9z/2v/Y/9b/2v/c/97/4P/c/9r/2P/W/9f/2P/Z/9r/
2//c/93/3v/d/9z/2//a/9r/2v/a/9r/2v/a/9r/2v/Z/9j/1//W/9j/2P/Y/9j/2v/a
/9r/2v/Z/9j/1//W/9f/2P/Z/9r/2P/Y/9j/2P/a/9r/2v/a/9z/3P/c/9z/2P/W/9T/
0v/U/9T/1P/U/9X/1v/X/9j/3P/e/+D/4v/k/+T/5P/k/+T/5P/k/+T/4//i/+H/4P/g
/+D/4P/g/97/3v/e/97/3v/e/97/3v/g/+D/4P/g/+D/4P/g/+D/4v/i/+L/4v/g/97/
3P/a/9z/3P/c/9z/3f/e/9//4P/g/+D/4v/i/+T/5P/m/+b/5P/i/+H/4v/k/+f/6f/r
/+r/6f/o/+f/6P/o/+f/5P/m/+b/5v/m/+b/5f/m/+j/6P/o/+n/6f/q/+r/6//t/+j/
5//n/+f/5P/h/+H/3v/c/9z/3P/b/9v/2//Z/9n/2P/Y/9f/1v/X/9j/1v/X/9j/2P/Z
/9n/2v/b/9v/2//Z/9n/2f/Z/93/3v/f/+D/4//i/+b/+P8LABYAJQA9AFoAfQCjAMwA
8AAMAR4BJgEdAQkB8gDWALIAjgBmADoADADn/9b/1v/Y/9v/3P/c/9z/3v/f/9//3v/b
/9r/1//V/9L/0v/S/9b/1v/X/9f/1//X/9X/1f/W/9X/0f/Q/87/zv/O/8//0f/R/9D/
z//Q/9P/1f/X/9X/1P/U/9P/0//U/9b/2P/X/9b/1f/U/9X/1v/X/9b/0//R/9D/0P/Q
/9D/0f/R/9H/0f/S/9T/1P/U/9T/0//R/9L/0//T/9D/0P/P/8//1P/U/9L/0v/R/9L/
0//T/9T/0//W/9n/1//V/9f/2P/a/9j/2v/d/9n/1v/T/9H/1v/Y/9j/2P/b/+D/4//k
/+L/4f/g/+H/4f/h/+T/5f/n/+j/6v/s/+z/7v/v/+//8f/y//L/8v/y//P/9P/1//n/
+v/6//r/+P/4//j/9//6//z//f/9//z/+v/4//j/+v/4//j/9f/0//H/9P/y//H/7//u
/+7/8P/u/+//7//r/+n/5//i/+X/5v/n/+n/6//r/+v/6//n/+P/4f/f/9//3//e/97/
3//f/9//3//f/+H/4f/g/9//3//f/97/3f/d/97/3v/e/97/3v/e/9z/3P/c/9z/3v/e
/9z/3P/c/93/2v/Z/9f/2//Z/9b/2f/a/9r/2//c/9v/2v/Z/9f/1v/V/9P/0//U/9X/
1//Y/9n/2f/Y/9b/1f/V/9b/1P/V/9X/1f/V/9X/0//T/9X/1f/V/9X/1f/V/9n/1//S
/9L/1P/S/9H/0f/Q/8//0P/P/8//0P/T/9P/0//U/9T/0v/S/9L/0P/Q/9L/0v/Q/9D/
0f/R/9L/0//W/9f/0//Q/8z/y//Q/9H/0//U/9T/1P/V/9X/1//Y/9j/1v/U/9X/1f/U
/9b/1v/U/9T/0//V/9X/0//W/9j/2//e/9//4f/i/+L/4v/j/+P/5P/i/+L/4v/h/+P/
5v/k/+T/4//k/+T/4//m/+D/3f/g/+T/5P/k/+T/5P/i/+L/4v/i/+P/5P/l/+b/5v/m
/+b/5v/o/+r/7P/u/+z/7P/s/+z/7v/u//D/8P/w//D/8v/y//P/9P/2//r/9//3//b/
9f/4//n/+v/7////AAAAAP7//P/8//z//P/8//v//P/+//7//v//////AAAAAAEAAwD+
//3//f/9//7/+//7//j/+v/6//r/+f/3//f/9f/1//f/+P/4//j/+P/4//X/9f/0//T/
9f/1//b/9//3//f/9//3//f/9//5//j/9//6////BAAOABoAIwAyAEcAYQB6AI8AqwDS
APIABgEaASYBGwH/AOgA0ACwAIwAagBGACQACQAAAP7//P/9//7//v8AAAIABQAHAAYA
AwACAP//AAD+////AAACAAIAAwADAAUABQADAAMAAwADAAAAAAADAAQABQAHAAcABwAG
AAUABAAFAAUABQAHAAgACgALAAoACgALAAwACwAKAAkACAALAAwADQAMAAwADQAPABIA
FAAUABUAFQATABEAEAAQABIAEgASABEAEgAUABYAFwAYABgAFwAXABoAGgAYABgAGAAY
ABgAFwAYABcAGgAdABsAGQAbABwAHgAcAB4AIQAjACIAIQAhACQAJgAmACYAJwAsAC8A
MAAuAC0ALAAtADEAMwA4ADsAOwA6ADoAOgA6ADwAPQA9AEIARABFAEYARgBHAEgASQBL
AEwATABMAE4AUABSAFMAUQBSAFIAUQBRAFAATwBQAFIAUABQAE0ATQBLAE8ATgBLAEkA
SABIAEUAQAA+ADsAOwA7ADsAOAA6ADoAOgA7AD0APQA9AD0AOAA1ADQAMwA1ADUANAA0
ADcANwA3ADcAOgA9AD4APgA7ADkANwA0ADUANQA2ADYANwA4ADkAOgA9AD4APwBAADwA
OgA2ADQANgA5ADgAOQA7AD8APQA6ADcANgA0ADMAOAA5ADoAOwA4ADgAOAA3ADkAOgA7
AD0APQA9ADwAOgA6ADkAOQA6ADwAPwBBAEMAQAA/ADwAOwA5ADkAOQA5ADwAPQBCAEEA
PgA+AEAAPgA9AD0APAA7ADsAOQA4ADgANwA3ADcAOAA6ADgAOAA4ADoAOgA8ADwAOQA4
ADgANwA2ADcAOgA7ADoAOAA1ADUANQA1ADYANgA0ADQANQA1ADUANgA2ADQAMwAzADIA
MAAwADAALgAuADEAMwAzADEALQAsACwALAAvADEAMgAyAC8ALwAuAC4AMAAwADAALwAu
ADAALQAsACwALgAvAC8AKgAqAC0AMgA0ADIAMAAuACwALAAsACwALAAqACoAKgAqACoA
KgAqACoAKwAsAC0ALgAuAC4ALgAuAC4ALgAuAC4AMAAwADAAMAAyADIAMQAwADAAMgAy
ADMAMQAxADEAMQAwAC8ALwAuACsAKAAoACgAKQAqACoAKQAqACwALQAuAC4ALQArACoA
KAApACUAIwAkACUAJQAjACEAHgAeAB4AHQAbABoAGQAXABcAFwAYABYAFgAWABYAFQAV
ABQAFAATABMAFAAVABMAEwATABMADwAVABUAEgATABoAHQAkACgAKgA3AEoAWwBxAI4A
rQDPAOwADAEkATYBPAEvARMB+gDgAL4AlgBsAEYAJgATAAoAAgD6//v/AAACAAgADAAP
AA0ADQALAAsACQAHAAQABAAEAAQAAgABAP////////3//f8AAAEA//8AAP7//v/+////
/f/9//z/+//5//v//P/9//7//v//////AAAAAAEAAgAAAP7//P/6//r/+v/6//j/9f/1
//b/+P/7//z//v////v/+f/4//j/+P/4//j/9//5//r/+//7//f/9v/0//P/9v/2//T/
9P/4//r//P/9//z/+f/6//v/+f/3//n/+v/8//r//P///wEAAAD/////AgAEAAQABAAE
AAgACgAKAAgABwAGAAcABQAFAAgACQAMAA4AEQAUABIAFAAVABUAFQAWABYAFgAaABsA
HAAdAB0AHgAeAB4AIQAiACMAIwAiACIAIQAfABoAFgASABAADgAMAAwACQAEAAEABAAC
AP3/+//6//r/9//y//D/7f/t/+3/7f/q/+z/7P/s/+3/7f/t/+3/7f/t/+3/7//x/+7/
7f/r/+r/6f/n/+X/4//j/+X/5f/k/+X/5f/l/+T/5f/l/+b/5v/j/+L/4f/g/+H/4v/j
/+T/5v/m/+T/5P/k/+X/4v/h/9//4//h/97/4P/g/9//3//f/9//3//f/+D/4P/g/9//
4v/g/w==
         </WaveFormData>
      </LeadData>
      <LeadData>
         <LeadByteCountTotal>10000</LeadByteCountTotal>
         <LeadTimeOffset>0</LeadTimeOffset>
         <LeadSampleCountTotal>5000</LeadSampleCountTotal>
         <LeadAmplitudeUnitsPerBit>4.88</LeadAmplitudeUnitsPerBit>
         <LeadAmplitudeUnits>��V</LeadAmplitudeUnits>
         <LeadHighLimit>2147483647</LeadHighLimit>
         <LeadLowLimit>268435456</LeadLowLimit>
         <LeadID>V6</LeadID>
         <LeadOffsetFirstSample>0</LeadOffsetFirstSample>
         <FirstSampleBaseline>0</FirstSampleBaseline>
         <LeadSampleSize>2</LeadSampleSize>
         <LeadOff>FALSE</LeadOff>
         <BaselineSway>FALSE</BaselineSway>
         <ExcessiveACNoise>FALSE</ExcessiveACNoise>
         <MuscleNoise>TRUE</MuscleNoise>
         <LeadDataCRC32>2056923231</LeadDataCRC32>
         <WaveFormData>
BAAEAAQABAALABIAGQAgADUASgBfAHQAlQC0ANMA8gD8AAQBDAEUAfgA3ADAAKQAggBg
AD4AHAASAAoAAgD6//3//v///wAA/v/8//r/+P/6//r/+v/6//f/9v/1//T/9P/0//T/
9P/2//b/9v/2//b/9v/2//b/9P/y//D/7v/w//L/9P/2//X/9P/z//L/8v/y//L/8v/w
//D/8P/w//D/8P/w//D/8v/y//L/8v/0//T/9P/0//T/9P/0//T/9P/0//T/9P/1//b/
9//4//b/9v/2//b/+P/4//j/+P/4//j/+P/4//j/+P/4//j/+v/6//r/+v/4//j/+P/4
//r//P/+/wAAAgACAAIAAgADAAQABQAGAAcACAAJAAoADQAOAA8AEAASABIAEgASABQA
FgAYABoAGgAaABoAGgAcAB4AIAAiACUAJgAnACgAKwAsAC0ALgAuAC4ALgAuAC4ALgAu
AC4ALAAsACwALAApACgAJwAmACIAHgAaABYAFQAUABMAEgAOAAwACgAIAAYABgAGAAYA
BgAGAAYABgAEAAIAAAD+////AAABAAIAAAAAAAAAAAACAAIAAgACAAEAAAD///7/AAAA
AAAAAAADAAQABQAGAAQABAAEAAQABAD+//z/BAAOABYAHAAqAEQAagCQALgA3gACARgB
GgEIAfIA3gDAAJIAbgBQACoABgD2//b/8v/w//T/9P/y//b/+P/y/+z/6P/g/9r/1v/U
/9T/2P/c/+L/6P/q/+7/8P/y//T/9v/2//b/9v/5//r/+//8//z//P/8//z//f/+////
AAAAAAAAAAAAAP///v/9//z//f/+////AAACAAIAAgACAAIAAgACAAIAAQAAAP///v//
/wAAAQACAAMABAAFAAYABQAEAAMAAgACAAIAAgACAAIAAgACAAIABAAEAAQABAAEAAQA
BAAEAAUABgAHAAgACQAKAAsADAAPABAAEQASABQAFAAUABQAFgAWABYAFgAYABgAGAAY
ABwAHgAgACIAIwAkACUAJgAlACQAIwAiACUAJgAnACgAKgAsAC4AMAAwADAAMAAwADAA
MAAwADAALgAuAC4ALgAsACwALAAsACoAKAAmACQAIwAiACEAIAAdABwAGwAaABoAGgAa
ABoAFwAWABUAFAASABIAEgASABMAFAAVABYAFQAUABMAEgARABAADwAOAA8AEAARABIA
FAAUABQAFAASABIAEgASABMAFAAVABYAFgAWABYAFgAVABQAEwASABQAFAAUABQAFAAU
ABQAFAARABAADwAOABAAEAAQABAAEwAUABUAFgAUABQAFAAUAA8ADAAJAAYACQAKAAsA
DAANAA4ADwAQAA8ADgANAAwADAAMAAwADAAOAA4ADgAOAAwADAAMAAwADAAMAAwADAAM
AAwADAAMAAwADAAMAAwADQAOAA8AEAAOAAwACgAIAAoACgAKAAoADAAMAAwADAANAA4A
DwAQAA8ADgANAAwADAAMAAwADAALAAoACQAIAAwADgAQABIADQAKAAcABAAHAAgACQAK
AAsADAANAA4ADgAOAA4ADgANAAwACwAKAAwADAAMAAwADgAOAA4ADgAPABAAEQASABEA
EAAPAA4ADQAMAAsACgALAAwADQAOABAAEAAQABAADgAOAA4ADgAMAAwADAAMAAoACgAK
AAoADAAMAAwADAAOAA4ADgAOABAAEAAQABAADAAKAAgABgAGAAYABgAGAAYABgAGAAYA
BQAEAAMAAgABAAAA///+//3//P/7//r/9v/0//L/8P/x//L/8//0//H/8P/v/+7/8P/w
//D/8P/t/+z/6//q/+j/6P/o/+j/6f/q/+v/7P/s/+3/8P/x//D/8v/y//L/7v/t/+7/
7f/v/+//8P/w/+7/7v/u/+//8//w/+7/7v/t/+3/7//t/+v/6v/p/+j/6f/r/+z/7f/v
//H/8f/u/+v/6//r/+v/6P/n/+b/5P/k/+T/4//j/+L/4P/f/97/4P/g/+D/4P/i/+H/
3//f/97/3v/d/9z/3v/f/+D/4P/f/93/3P/d/9//3//h/+b/7P/w//v/BQALABUAKAA+
AFYAeACcALsA1QDtAPgA8gDlANYAyQCwAJEAcABKACYACAD2/+3/7f/v/+7/7P/r/+n/
7P/s/+r/6f/m/+b/5f/k/+P/4v/g/+H/4v/i/+T/5f/j/+P/4f/h/+L/4v/g/+D/4f/h
/9//3//f/93/3//f/+D/4v/h/+L/4//j/+H/4f/j/+P/4//h/+H/4v/g/+D/4P/e/9//
3//g/+H/5f/l/+X/5f/j/+L/4v/h/9//3//f/97/3v/e/9//3//h/+H/4f/h/+H/4P/f
/9v/3v/i/+P/4//k/+X/5v/p/+f/5//n/+j/5f/k/+X/5v/o/+n/6f/r/+7/8P/w//H/
8v/y//P/8v/0//T/9f/2//f/9//5//z///8AAAMABAAEAAQABgAGAAcABwAGAAYADAAM
AAwAEAARABEADwAPABEAEgATABMAFgAYABkAGAAXABUAFgAXABQAEQAQAA0ACwAKAAoA
CQAHAAUABAADAAUAAQABAAAA///+//3/+v/4//j/+f/5//n/+f/6//r/+f/3//b/+f/5
//n/+P/4//n/+f/5//n/+f/5//n/+f/3//X/8//w/+//8f/y//L/9P/0//X/9f/z//L/
8v/x//X/9f/z//P/9f/3//f/9v/0//X/9f/y//P/9P/1//b/9//6//v//P/5//j/+P/4
//T/8//y//L/9v/4//n/+P/2//X/9P/z//H/8P/v/+7/8P/w/+3/7f/u/+//8f/y//H/
8P/y//H/8P/w//D/7//x//P/8//z//H/8f/v/+7/7//x//L/9P/y//D/7//v//D/8P/x
//H/8//z//P/8//v//D/8P/v//H/7//s/+7/8f/x//L/8v/0//T/9f/1//P/8f/v/+3/
7//v/+//7v/w//D/8P/w//H/8v/z//P/8P/v/+7/7v/t//D/8P/v//D/8f/x//L/8P/w
//D/7v/u/+//7//v//D/8v/y//L/+P/1//P/8v/s/+r/6v/q/+r/7P/u//D/8v/0//T/
9P/0//b/9v/2//b/9P/y//D/7v/w//D/8P/w//L/9P/2//j/9v/2//b/9f/1//f/9//4
//3//v////////8BAAEAAQAAAAAA///+//z//P/9/////v/8//z/+//5//v/+f/4//b/
9v/2//b/9//3//f/9//3//f/9P/z//X/9f/1//L/8v/y//H/8v/0//P/8//z/+//7v/t
/+z/7f/u/+//8P/u/+v/6v/p/+z/7P/s/+3/7f/t/+z/7P/r/+3/7f/v//P/+f/6//b/
+v8JABUAHwAvAD4AUgBqAIgAqADFAN8A9wAAAfgA6QDcAMMAogCBAGAAPAAcAAYA/v/7
//f/9f/0//D/7f/t//L/8P/y//H/7v/u/+v/6v/p/+j/6v/r/+z/7P/r/+v/6P/n/+f/
5//o/+j/6//s/+7/7//t/+3/7f/r/+j/5//n/+j/6P/o/+j/5//k/+P/5P/j/+b/5f/m
/+j/6v/q/+r/6P/p/+n/6v/r/+r/6f/o/+f/6P/o/+n/6f/r/+v/6//q/+n/6P/o/+f/
6f/p/+n/6f/s/+z/7P/p/+n/7P/s/+v/6f/p/+n/6//r/+v/6//s/+7/7v/w//L/9f/1
//T/9f/3//j/9//3//f/+P/6//r//f/+/wAAAgACAAEAAgAEAAMABAAHAAgACgAMABAA
EgASABEADwAOABQAFAAUABgAHAAdABwAHQAbABwAHQAdAB0AHgAeABwAGgAXABcAFwAU
ABEAEAANAAcABgAGAAUAAQD///7//f/+//v//P/8//3//P/7//j/9f/0//T/8//z//P/
9P/0//T/8f/v//H/8v/z//P/9P/y//H/8P/v//D/8f/y//P/8v/x//D/7v/r/+3/7v/u
/+7/7v/v/+//7v/u/+//7//x//H/7//v/+//8f/x//D/8P/x//H/7v/u/+7/7v/u//D/
8v/y//L/8//y//L/8v/w/+//7v/u//L/9P/1//T/9f/1//X/9f/1//T/8//y//L/8v/v
/+//8f/x//L/8v/w//D/8//z/+7/7v/u/+3/7v/x//L/8//x//H/7//u/+z/7f/t/+7/
7//u/+7/7//u/+7/7//v/+//7//v/+//7//y//T/9f/0//H/7f/u/+3/6//q/+j/6//s
/+7/7//t/+3/7f/t/+3/7f/t/+z/7f/u/+//8P/t/+z/6//p/+j/6f/q/+z/7//y//L/
8f/u/+3/6//q/+z/7P/s/+r/7P/t/+3/7f/s/+7/7v/u/+7/8f/x//L/9P/0//T/9P/0
//L/8v/y//L/8v/x//H/8//x//L/9P/0//f/9//4//v/+v/5//j/+P/5//r/+//8////
AQD+//z/+v/5//n/+//7//r/+v/6//r/+v/7//v/+v/5//r/+f/3//f/+P/5//v/+P/3
//b/8f/w/+//7f/u/+//7//w/+//7v/t/+z/7P/s/+v/6f/q/+v/7f/u/+z/7f/t/+3/
7P/s/+v/6//v/+//7//z//j//P8CAA0AFQAfADEASgBiAHwAnAC8ANsA8wADAQYB/gDx
AOAAwwCkAIEAVAAqABAAAADy/+v/7f/v//L/9P/z/+//7P/q/+v/6//p/+r/5//m/+X/
5P/m/+f/6P/o/+v/6//o/+f/6f/p/+r/6v/p/+j/6P/n/+j/6f/q/+n/6f/p/+r/7P/n
/+b/5f/j/+P/4//l/+X/6P/n/+j/6v/p/+j/5//k/+X/5f/m/+f/6//r/+v/6//q/+r/
6//r/+n/6f/p/+j/5v/m/+f/5//n/+f/5//n/+v/7P/t/+v/7f/w//D/7//s/+v/6v/r
/+3/7f/t/+7/8P/w//L/9P/z//H/7v/t//L/9P/0//X/+f/6//z//P/7//r/+v/6//3/
/f///wIABQAGAAkACgALAAwADwAQABIAEwATABQAFgAUABUAFgAXABgAGAAYABcAFwAZ
ABkAGgAcABoAGgAZABkAGgAZABgAFwAWABQAEgAQABEAEwAWABQADwAOAAwACwAKAAcA
BQAEAAEA/v/7//n/+f/5//n/+//5//b/9f/1//X/9f/y//H/8v/y//T/9v/4//n/+v/6
//n/+P/3//b/9//4//n/+f/0//P/8v/y//P/9P/2//f/9v/0//P/8f/x//P/9//5//f/
+v8GABIAHQApAEEAZwCQALwA6gAYAToBTQFRAUEBJgESAfMAwACNAGIAPwAkABYAFgAW
ABIACwABAP///v/6//f/9//2//b/9P/z//D/8P/w//D/8P/w//H/8//1//b/9v/1//H/
7//s/+v/6//q/+v/7P/u/+//7//v/+//7f/t/+3/7v/w/+3/7P/r/+n/6v/r/+7/7//w
/+//8P/y//H/8P/v/+z/6//r/+z/7f/v/+//7//v/+z/7P/t/+3/7//v/+//7v/t/+z/
7P/r/+7/7//w//H/8v/y//L/7//t/+7/7P/p/+r/6//s/+//8P/x//L/9P/y//D/8P/w
//L/8//z//X/9v/2//T/8//x//D/8P/u//D/8v/1//j/9v/1//b/+P/4//j/+v/6//3/
/v8BAAIAAgABAP///v8DAAQABQAKAAsACwAJAAkACAAIAAgABwALAAwADAAKAAgABQAF
AAUABAADAAQAAwABAAAAAAD//wAA////////AQD9//3//P/+//7//v/8//v/+v/6//n/
9//3//j/+P/4//f/9//7//3//f/8//z/+v/5//j/9//5//n/+f/5//v/+//7//r/9//5
//r/+v/8//z//f/9//v/+v/6//n/+v/5//b/9f/2//n/+v/6//r/+//7//j/9v/2//b/
9v/1//b/9f/0//P/8v/y//L/8//1//f/+v/6//r/+f/2//P/8//z//P/9P/0//T/9P/1
//b/9P/1//P/8f/w/+7/8P/w//P/8//x//L/8//z//P/9f/1//X/9f/1//P/8v/w//H/
8f/y//L/8P/v/+//7v/u/+//7//x//H/8f/x/+3/7v/u/+3/8P/v/+3/8P/v/+//8P/w
/+7/7P/r/+n/7P/t/+7/7//x//H/8f/w/+//7v/t/+z/7P/s/+z/6//r/+v/6//s/+3/
8P/w/+//7//v/+7/7v/u/+7/7v/s/+z/7f/t/+3/6//s/+v/6v/s//H/7//q/+T/5//o
/+n/6v/u//D/8v/0//D/7v/s/+r/6f/o/+f/5v/o/+r/7P/u/+z/7P/s/+z/6f/o/+f/
5v/p/+r/6//s/+7/7v/u/+7/7P/s/+z/7P/r/+r/6f/o/+r/6v/q/+r/6//s/+3/7v/u
/+7/7v/u/+//7//x//H/7v/u/+z/6v/p/+n/6//r//D/8//3//r/9//0//H/7//0//L/
8f/y/+//7//x/+//8f/y//P/9P/y//P/8//z//X/9//3//T/9P/1//b/9//y/+//7P/o
/+j/6P/n/+f/5//m/+b/5v/n/+j/6f/q/+f/5f/i/+H/4f/i/+L/4v/k/+X/5v/m/+b/
5f/l/+f/5//p/+//8v/y//T/AQARACEAMQBKAGgAigCsAM4A7wALARcBFgEGAfUA3AC9
AJgAcQBIACIAAADs/+r/6f/h/+H/6P/q/+n/6f/s/+7/7//v/+3/7v/r/+j/5f/i/+D/
4f/i/+L/5f/l/+L/4f/i/+P/5f/m/+b/5v/n/+f/5//n/+f/5f/n/+f/6P/q/+f/5v/l
/+P/5f/l/+f/5//l/+P/4//k/+X/5v/n/+b/5f/l/+b/5//o/+f/5v/l/+X/5v/o/+n/
6P/n/+b/5P/l/+b/6P/p/+f/5//n/+f/5v/m/+b/4//n/+r/6v/p/+n/6f/p/+v/6//r
/+v/7P/s/+z/7v/w//H/8f/w//H/8f/y//H/8f/z//T/9v/2//f/+P/6//z/+//7//3/
AAABAAIABQAGAAUABgAJAAoADAANAA0ADgASABIAEgAWABcAFwAVABUAFgAYABoAGwAa
ABoAGQAWABIADwAPAA8ADwANAA0ACwAGAAQAAwABAAEA///+//3////7//v/+v/3//b/
9f/y//T/9P/1//X/9f/1//b/9v/y/+//7f/v/+//7//u/+7/8P/x//L/8//w/+//7v/t
//D/8f/y//L/7f/t/+z/6v/q/+r/6//r/+v/7P/u/+//8f/x/+//7//w//P/9P/0//b/
9//3//T/8f/w/+//7v/w//L/8v/y//T/9P/1//b/9P/z//L/8v/z//T/9P/y//H/8f/x
//H/9P/0//T/9P/2//b/8//z//X/9f/2//b/9v/2//n/+f/0//L/8P/t/+//8f/x//H/
8//z//H/8P/y//P/8//0//P/8P/u/+3/8P/w//H/8f/y//P/9P/1/+//8P/w/+//7//t
/+r/7P/t/+3/7v/u/+7/7v/v/+//8P/x//L/8//x//H/8f/w/+7/7v/u/+7/8P/w//D/
7//t/+3/7f/u/+//8v/y//H/8f/x//D/8P/s//L/8v/0//P/8v/x//D/8//0//T/9f/2
//X/9f/2//T/9P/z//P/9v/3//j/+f/6//r/+v/6//r/+//9//r/+P/4//f/9//6//n/
+f/6//j/+P/4//n/+f/5//n/+//8//r/+v/7//n/9//y/+//8P/u/+7/7v/v/+//7//u
//D/8P/w//D/7//u/+3/6//p/+n/6f/q/+z/7P/t/+3/7f/s/+z/6//v/+n/6//v/+//
9P/+/wYADwAbACsAPwBWAHAAkAC4AOAA/wATASEBHAEQAQMB7ADHAKQAfQBSACwAEAD4
/+z/7//1//f/9P/w/+3/7f/u//D/7v/t/+r/6v/s/+z/7P/s/+v/6//r/+r/6//r/+j/
5//n/+f/6P/o/+b/5v/n/+f/5f/l/+X/4//k/+X/5//q/+j/6P/o/+f/5//n/+n/6f/r
/+n/6f/q/+n/6P/n/+T/4f/h/+L/4//m/+f/6P/p/+r/6v/r/+v/6//r/+v/6v/o/+j/
6f/p/+r/6//s/+3/6//q/+n/5f/q/+7/7//v/+3/7f/t/+//8P/x//L/9P/x//D/8f/y
//L/8f/v/+//9P/2//b/9//7//z//v/+//z//v8BAAAAAQACAAMABAAFAAYABwAIAAsA
DAANAA4AEAASABQAFgAWABYAFgAWABgAGgAcAB4AHwAgACEAIgAfAB4AHQAcAB4AHgAe
AB4AIAAgACAAIAAbABYAEQAMAAgABgAEAAIA///+//3//P/7//r/+f/4//n/+v/7//z/
/P/8//z//P/4//b/9P/y//T/9P/0//T/9v/4//r//P/3//T/8f/u//D/8P/w//D/8f/y
//P/9P/2//b/9v/2//T/8v/0/wAADgAgADIARgBoAJQAwgDyACYBUAFoAWwBYgFQATQB
DgHWAJgAYgAyAAoA/P8AAAQAAAD8//r/+P/3//b/9f/0//P/8v/x//D/8v/y//L/8v/y
//L/8v/y/+//7v/t/+z/7v/u/+7/7v/v//D/8f/y//D/8P/w//D/7f/s/+v/6v/r/+z/
7f/u/+3/7P/r/+r/6v/q/+r/6v/p/+j/5//m/+f/6P/p/+r/7P/s/+z/7P/v//D/8f/y
//L/8v/y//L/8f/w/+//7v/s/+z/7P/s/+3/7v/v//D/7v/u/+7/7v/v//D/8f/y//T/
9P/0//T/9P/0//T/9P/z//L/8f/w//T/9v/4//r//P/8//z//P/+//7//v/+/wAAAgAE
AAYABAAEAAQABAAHAAgACQAKAAwADAAMAAwADwAQABEAEgAUABQAFAAUABQAFAAUABQA
EgAQAA4ADAALAAoACQAIAAoACgAKAAoABwAEAAEA/v///wAAAQACAAAAAAAAAAAA///+
//3//P/9//7///8AAP7//v/+//7/AAAAAAAAAAABAAIAAwAEAAEAAAD///7//v/+//7/
/v///wAAAQACAAEAAAD///7//v/+//7//v8AAAAAAAAAAP7//v/+//7/AQACAAMABAAB
AAAA///+//3//P/7//r//P/+/wAAAgD+//z/+v/4//v//P/9//7//v/+//7//v/8//z/
/P/8//z//P/8//z//P/8//z//P/7//r/+f/4//j/+P/4//j/+v/6//r/+v/4//j/+P/4
//r/+v/6//r/+f/4//f/9v/4//j/+P/4//j/+P/4//j/+P/4//j/+P/4//j/+P/4//j/
+P/4//j/9v/2//b/9v/4//j/+P/4//b/9v/2//b/9//4//n/+v/7//z//f/+//3//P/7
//r/+v/6//r/+v/6//r/+v/6//f/9v/1//T/9v/4//r//P/4//b/9P/y//P/9P/1//b/
9//4//n/+v/5//j/9//2//b/9v/2//b/9v/2//b/9v/1//T/8//y//T/9P/0//T/9f/2
//f/+P/3//b/9f/0//X/9v/3//j/+P/4//j/+P/6//r/+v/6//z//P/8//z/+v/4//b/
9P/y//L/8v/y//L/8v/y//L/8//0//X/9v/2//b/9v/2//b/9v/2//b/9P/0//T/9P/2
//b/9v/2//b/9v/2//b/9v/2//b/9v/2//b/9v/2//j/+P/4//j/+v/6//r/+v/4//b/
9P/y//T/9P/0//T/9f/2//f/+P/4//f/9//5//v//P/+//7//f/7//r/+//+////AAAC
AAAAAAAAAAAAAQADAAAA/v8AAP////8BAAAAAAABAAIAAgACAAMAAwAFAAUABwAHAAQA
AwADAAMAAQD+//3//P/4//j/+P/3//X/9f/0//T/9P/0//T/9P/2//b/9f/z//P/8//0
//T/9P/1//X/9f/0//T/8//z//f/9//3//f/+v/2//r/CwAXAB0AKQA8AFgAeACcAMQA
6QADARkBJAEkARsBCgHzANYAtQCSAGgAOgAUAAIA//////3//P/8//v/+//8//r/+f/3
//P/8v/v/+7/7f/s/+3/7//x//L/8//z//D/7//t/+3/7v/u/+3/7P/s/+v/6//r/+v/
6f/s/+3/7//y//D/8P/w/+//7//v//H/8f/v/+3/7f/u//D/8P/w/+7/6v/p/+n/6f/p
/+n/6f/p/+v/7P/u/+//7//v/+//7v/s/+z/7f/t/+v/6//r/+v/7v/u/+7/6//r/+7/
7v/t//D/8f/y//X/8//z//P/9P/2//b/+P/6//j/9f/x/+//9P/2//b/9//6//z///8A
AP7//v///wAA/////wEABAAFAAYACQAKAAsADAAPABAAEwATABIAEgAUABQAFAAYABsA
GwAZABkAGAAYABgAFwAaABwAHQAcABoAFwAXABcAFgAVABYAFQARABAAEAAPAA8ADQAM
AAsADAAJAAoACgAGAAQAAgD+////AAACAAMABQAFAAYABgABAP3/+v/7//n/+f/4//j/
+f/5//n/+f/5//n/+f/5//v/+//7//r/+f/7//z//P/6//r/+//7//j/+P/5//n//f/9
//v/+//6//v/+v/4//b/9//3//T/9//4//n/+v/5//r/+f/4//X/9P/0//T/9f/1//X/
9v/5//r/+v/4//f/9//3//f/+P/4//j/+P/6//r/9//3//n/+f/6//r/+v/6//3//f/4
//j/+P/3//b/9//2//X/9v/3//b/9v/2//f/9//4//j/9v/1//X/9v/2//f/9//2//X/
9P/z//L/9v/5//v/+f/1//D/8P/z//P/9P/0//T/9P/1//X/9//3//f/9//1//X/9f/0
//T/9P/0//T/9P/0//T/8//z//P/8//0//P/9v/2//X/9v/3//f/+P/2//b/9v/0//X/
9//4//n/+f/6//n/+P/4//X/8f/y//b/9v/2//b/9v/0//T/9P/0//b/9v/2//b/9f/0
//P/8v/z//T/9f/2//X/9P/z//L/8//z//T/9//1//b/+P/4//r/+//9/wEA///9//v/
+v/7//z//f/+/wAAAwABAAAA///9//z//f/9//z//P/8//z//P/9//3//v///wIAAwD/
//3//P/7//v/+P/3//b/9P/0//T/8//x//H/8P/w//H/8v/z//T/9P/0//P/8f/x//H/
8v/y//L/8//z//P/8P/w/+//7//x//H/7//x//T/+P8AAAcADwAXACkAQABUAGYAgACk
AMMA2wDxAAIB/ADrANoAyQCsAI0AbgBMACgADgAAAPv/9//1//T/8v/x//X/9v/2//P/
8f/t/+z/7P/s/+z/7P/u/+//8P/w//H/8f/u/+3/6//r/+z/7P/u/+7/7//v/+//7//v
/+3/7P/r/+v/7P/t/+7/7//v/+3/7f/v/+//7f/r/+v/7P/u/+7/7v/s/+3/7f/u/+//
8//z//P/8//v/+7/7v/t/+7/7//w//D/8P/w//H/8f/z//P/8//z//T/9P/0//H/8v/0
//P/8f/z//P/8//1//T/8//y//L/9P/0//b/+P/6//n/9//3//r//P/8//3/AQACAAQA
BAADAAIAAgACAAcACQANABIAEAAQABIAEgASABIAFAAUABgAGQAZABoAHAAcABwAIAAi
ACEAHgAdAB4AIAAiACMAJAAkACMAIAAgAB0AHQAdABsAGQAZABcAFAAUABUAFQATABEA
EAAPAA0ABwAFAAIAAgACAAIAAAACAAIAAwADAAMAAwAEAAQAAQD9//r/+//7//v/+v/6
//3//f/9//3/AAABAAIAAwABAP///f/6//n/+//8//z//v/+//////8BAAIABAAFAAMA
AQD9//v//P///wAAAAACAAMAAwAAAP///v/9//z//v8AAAAAAAD+//z/+//6//z//f/+
/wAAAAAAAP///P/9//3//f/9/wEAAgADAAQAAQAAAPz/+//5//n/+v/6//3//v8CAAMA
AAAAAAAA///+/////v/9//3//f/7//r/+P/5//n/+v/7//r/+v/7//7//v///////P/7
//r/+f/5//z//v///////f/6//z//v///wEAAgAAAAAAAQABAAEAAQABAAEAAAD///7/
/P/+//7//v/+////AAABAAEA/P/7//r/+v/7//7//v/9//v/+//6//r//P/8//z/+v/4
//n/+f/5//z//v/+//7//P/3//v/AAACAAAA/v/8//r/+v/6//r/+v/8//z//P/8//r/
+v/6//r/+//8//3//v/+//7//v/+//z//P/8//v//P///wAAAgACAAIAAgABAAEAAwAD
AAMAAQACAAIAAgABAAAAAAABAP7//P/8//v//v8BAAAAAAABAAIAAwAEAAMAAwADAAMA
BAADAP///f/////////8//v/+v/4//j/9//1//T/8//0//T/9P/0//T/9P/0//T/9f/z
//P/8//0//T/9P/1//X/9f/0//T/7//1//f/8//1//v/AAAEAAgABwARAB8ALQA+AFgA
dgCWALQA0wDtAAEBEAEKAfkA5gDRALQAkQBqAEIAIgAOAAIA+f/x/+//8P/y//P/9//6
//j/9v/1//L/8v/x//D/7//u/+3/7f/t/+z/6//r/+j/5//p/+v/7v/w/+//7v/u/+3/
7P/r/+r/5//p/+n/6v/s/+z/7P/s/+v/7f/t/+//7//s/+n/6P/o/+r/6v/q/+j/5f/l
/+b/5//r/+3/7//x/+7/7P/r/+n/6f/p/+n/6P/p/+r/7P/t/+v/6f/n/+X/6P/o/+j/
5f/o/+z/7f/t/+v/6//r/+3/6//r/+v/7P/s/+z/7v/w//H/8f/w//H/9P/2//b/9//7
//z//v/+//3//P/8//z//f/9////AgAEAAYACgAMAAsADAAPABAADwAPAA4ADgATABQA
FQAaAB0AHQAbABsAHAAeACAAIQAjACQAJAAiAB0AGQAYABcAEwARABEADwALAAoACgAJ
AAUAAwACAAEA/v/5//j/9v/2//b/9v/0//b/9v/3//f/9//3//j/+P/4//f/9//7//j/
9//1//T/8//x/+//7f/v/+//7//v//H/8f/x//D/7v/x//P/9P/x//D/8P/v/+//8P/y
//P/9f/1//P/8//x//P/8//y//L/8//z//D/8v/y//L/8v/w//L/8v/y//P/8v/y//L/
9f/z/w==
         </WaveFormData>
      </LeadData>
   </Waveform>
</RestingECG>
