# Supplementary material for: Detection of Left Atrial Enlargement Using a Convolutional Neural Network-Enabled Electrocardiogram
Source: Front Cardiovasc Med. 2020 Dec 17;7:609976. doi: 10.3389/fcvm.2020.609976 (PMC7773668; doi:10.3389/fcvm.2020.609976)
Supplement: Supplementary file 1 [file Data_Sheet_1.ZIP › hyp/1802019386_12489_0000001A.XML]

<?xml version="1.0" encoding="Windows-1252"?>
<!DOCTYPE RestingECG SYSTEM "restecg.dtd">
<RestingECG>
   <PatientDemographics>
      <PatientID>1802019386</PatientID>
      <PatientAge>65</PatientAge>
      <AgeUnits>Years</AgeUnits>
      <Gender>Male</Gender>
      <PatientLastName>fuxiande</PatientLastName>
   </PatientDemographics>
   <TestDemographics>
      <DataType>Resting</DataType>
      <Site>1</Site>
      <AcquisitionDevice>MAC55</AcquisitionDevice>
      <Status>Unconfirmed</Status>
      <Priority>Normal</Priority>
      <AcquisitionTime>09:47:15</AcquisitionTime>
      <AcquisitionDate>03-18-2016</AcquisitionDate>
      <CartNumber>1</CartNumber>
      <AcquisitionSoftwareVersion>009C</AcquisitionSoftwareVersion>
      <XMLSourceVersion>MAC5000 v1.0</XMLSourceVersion>
   </TestDemographics>
   <RestingECGMeasurements>
      <VentricularRate>81</VentricularRate>
      <AtrialRate>81</AtrialRate>
      <PRInterval>176</PRInterval>
      <QRSDuration>86</QRSDuration>
      <QTInterval>388</QTInterval>
      <QTCorrected>450</QTCorrected>
      <PAxis>21</PAxis>
      <RAxis>-34</RAxis>
      <TAxis>136</TAxis>
      <QRSCount>13</QRSCount>
      <QOnset>220</QOnset>
      <QOffset>263</QOffset>
      <POnset>132</POnset>
      <POffset>178</POffset>
      <TOffset>414</TOffset>
      <ECGSampleBase>500</ECGSampleBase>
      <ECGSampleExponent>0</ECGSampleExponent>
   </RestingECGMeasurements>
   <Diagnosis>
      <Modality>Resting</Modality>
         <StatementCount>7</StatementCount>
         <LabelText>12SL ��ϳ���</LabelText>
      <DiagnosisStatement>
         <StmtFlag>ENDSLINE</StmtFlag>
         <StmtText>�������</StmtText>
      </DiagnosisStatement>
      <DiagnosisStatement>
         <StmtText>����</StmtText>
      </DiagnosisStatement>
      <DiagnosisStatement>
         <StmtFlag>ENDSLINE</StmtFlag>
         <StmtText>���ķ�����</StmtText>
      </DiagnosisStatement>
      <DiagnosisStatement>
         <StmtFlag>ENDSLINE</StmtFlag>
         <StmtText>������ƫ</StmtText>
      </DiagnosisStatement>
      <DiagnosisStatement>
         <StmtText>�����ҷʴ�</StmtText>
      </DiagnosisStatement>
      <DiagnosisStatement>
         <StmtFlag>ENDSLINE</StmtFlag>
         <StmtText>�鸴�����쳣</StmtText>
      </DiagnosisStatement>
      <DiagnosisStatement>
         <StmtFlag>ENDSLINE</StmtFlag>
         <StmtText>�쳣 ECG</StmtText>
      </DiagnosisStatement>
   </Diagnosis>
   <Waveform>
      <WaveformType>Rhythm</WaveformType>
      <WaveformStartTime>0</WaveformStartTime>
      <NumberofLeads>8</NumberofLeads>
      <SampleType>CONTINUOUS_SAMPLES</SampleType>
      <SampleBase>500</SampleBase>
      <SampleExponent>0</SampleExponent>
      <HighPassFilter>16</HighPassFilter>
      <LowPassFilter>150</LowPassFilter>
      <ACFilter>NONE</ACFilter>
      <LeadData>
         <LeadByteCountTotal>10000</LeadByteCountTotal>
         <LeadTimeOffset>0</LeadTimeOffset>
         <LeadSampleCountTotal>5000</LeadSampleCountTotal>
         <LeadAmplitudeUnitsPerBit>4.88</LeadAmplitudeUnitsPerBit>
         <LeadAmplitudeUnits>��V</LeadAmplitudeUnits>
         <LeadHighLimit>2147483647</LeadHighLimit>
         <LeadLowLimit>268435456</LeadLowLimit>
         <LeadID>I</LeadID>
         <LeadOffsetFirstSample>0</LeadOffsetFirstSample>
         <FirstSampleBaseline>0</FirstSampleBaseline>
         <LeadSampleSize>2</LeadSampleSize>
         <LeadOff>FALSE</LeadOff>
         <BaselineSway>FALSE</BaselineSway>
         <ExcessiveACNoise>FALSE</ExcessiveACNoise>
         <MuscleNoise>FALSE</MuscleNoise>
         <LeadDataCRC32>65242599</LeadDataCRC32>
         <WaveFormData>
BAAEAAQABAAEAAQABAAEAAIAAAD+//z//f/+////AAABAAIAAwAEAAMAAgABAAAA///+
//3//P/8//z//P/8//z//P/8//z///8AAAEAAgD+//z/+v/4//r//P/+/wAA/v/+//7/
/v/9//z/+//6//z//P/8//z//f/+////AAD9//z/+//6//z//P/8//z//P/8//z//P//
/wAAAQACAAIAAgACAAIAAAD+//z/+v/9//7///8AAAIAAgADAAMABwAKAA4AEQATABQA
FgAXABYAFAATABMAFQAWABcAFwAXABcAFwAVABYAFgAUABMADgALAAgAAwACAAAA///9
//3//f/9//z//P/7//v//P8AAAAAAAAAAP7//P/7//v/+//5//v//P/9////AAD/////
////////+v/5//j/9//4//v//P/9//z//P/7//v///8AAAEA///7//3///////v//P/9
//7/AwACAAMACQARABcAIQAvADwATQBnAHwAkQCqAMUA2ADpAPcA9ADhAMYAogCBAGsA
VQBBADIAGwACAPj/9f/v/+v/8f/4//b/8v/0//L/8P/z//T/9P/0//L/8v/x/+//7f/v
//D/8P/w//D/7//u/+7/8P/x//H/8f/v/+7/7v/t/+//8f/y//P/9f/1//X/8//x//L/
8v/x/+//8P/w/+//7f/t/+3/7f/v/+//7f/t//D/8P/w/+//7f/s/+z/6//q/+v/6v/o
/+j/6f/q/+v/7v/v/+7/7//u/+3/7P/s/+v/6f/l/+L/4v/i/+L/4v/k/+L/4f/g/+H/
4v/j/+L/4P/f/9//3//e/9v/2v/Y/9r/3P/g/+D/3v/d/9z/2v/X/9f/1v/X/9n/2//c
/9z/3v/e/97/4//m/+f/6v/u/+3/7v/u/+//8f/z//P/8//2//f/9//4//n/+//8//3/
+//8//7//v/9//z//f/8//3//f/+//7/AAABAAMABQADAAMAAwAEAAMAAwADAAIAAgD/
////AAD+//3//P/7//7//v///wEAAQABAAEAAgAAAP7/+//7//3//v///wEAAQABAAAA
AAD9//z//P/9//3//f/8//r/+v/7//z////7//n/+f/6//r/+f/5//n//P/+///////7
//n/+P/4//v//f/+//////8AAAIAAAD8//v/+v/5//r//P/9//7/BAAHAAMA/v8AAAAA
AAAAAAIAAgADAAMABwAKAA4AEQAQABAAEQARABMAFAAWABkAGAAYABgAFwAVABUAFQAT
ABUAFAARAA8ACQAFAAEA+//8//z//f/9//////////7/+v/3//X/9P/6//z//v8AAPz/
+v/5//n/+//5//v//P/9////AAD///v/+f/3//X/9//5//v//f/6//v/+v/5//v//P/8
//3/AAAAAAAA/f/v//X/+//3//v/AAABAAAABwAIAAcACQAPABkAJQAxAEIAWwBzAIwA
pwDAANkA8AAFAQUB9ADdAMAAngB9AGMATQA1ACAAEwAIAPz/8f/r/+3/7//u/+7/8v/y
//D/7v/x//T/9P/0//L/8P/v/+3/6//u//D/8f/y//D/7//u/+7/7f/t/+z/6//s/+z/
7f/t/+//8f/y//P/8v/x//D/7f/t/+7/7v/t/+3/7v/u/+3/7//v/+//7//x//H/7//v
/+7/7v/u/+3/6//q/+r/6f/p/+v/6//q/+n/6f/p/+n/7P/t/+z/7f/q/+n/6P/o/+f/
5//l/+T/4//i/+H/4P/i/+D/3//e/97/3v/e/9z/3v/d/93/3f/c/9n/2P/W/9X/1v/Z
/9j/2P/Z/9r/2v/Z/9n/2P/Z/9j/2f/Z/9j/2f/a/9v/4f/l/+X/5//q/+n/6v/q/+v/
7//x//H/8f/1//X/9P/0//j/+//9/////f/+/wAAAAD9//r/+f/2//j/+f/7//z//f/9
//7///////////8AAAIAAwAEAAQAAQD9//z//P///wEAAwAFAAEA/v/8//v//f/9//3/
/v/+//z/+f/5//j/+P/4//n/+//7//r/+v/8//z//f////7///////7//f/9//3////7
//f/9f/0//f/9//4//n//f/+//7//f/6//n/+f/6//j/+f/5//n/+//+/wIAAgD///3/
+//5//j/+P/3//b/+f/7//z//f8BAP3/9//8//7//v/+//7///8AAAIAAwAEAAYACQAL
AA4ADgAPAA8AEgASABMAFQAWABYAFgAVABUAFQAVABMAFAAUABIAEQAOAAsACAADAAAA
/v/9//v//P/9//7//v/6//n/+f/6//v/+v/5//j/9f/0//T/9f/3//f/+//+//v/+//6
//f/+f/5//n/+f/3//f/9//3//r//f/+/////P/8//v/+//6//j/9v/x//n/+//7//f/
+/8CAAMABAABAPz///8LABEAFwAjACkAKgA5AFcAcgB/AJgAvwDeAPUAAwH6AOEAwgCg
AH8AZwBZAEkAMgAdAAoA/v/1/+v/6f/t//D/7v/s/+7/7v/u//P/8//y//H/7v/w/+//
7f/r/+v/7P/s/+z/7f/t/+3/7v/x//P/9P/1//P/8v/y//H/8P/x//H/8f/v/+//7//t
/+3/7v/u/+3/7//w//D/7//t/+3/7f/t/+3/7f/r/+v/7//w//H/8f/u/+z/6//p/+v/
7f/t/+z/7P/t/+7/7//w/+//7P/r/+j/5//m/+b/5f/l/+P/4v/j/+T/5f/m/+T/4v/h
/+D/4f/i/+P/4v/g/9//3//f/+D/3//g/+D/3f/c/93/2v/b/9v/2//a/9n/2f/Y/9n/
1//Z/9r/2v/b/9z/3f/j/+b/5//q/+7/8v/0//X/9//4//n/+P/3//f/9f/y//D/8v/1
//f/+f/3//j/+v/6//3//v8BAAIAAwADAAQABAACAAEAAQABAAMAAwADAAQABAAFAAYA
BgABAP3//P/8/////////////f/8//z//f8BAAMABQAIAAYABAABAAEAAAAAAAAAAQAB
AAEAAAAAAP7//P/7//v//P/9//3//P/7//v/+//9//7//f/+/wAA/v/9//3//f/9//z/
+v/3//f/9//4//r/+//9//7////+//7////8//7///8AAAEAAAAAAP///v/9//3//P/7
//v/+//2//j/+v/8//7/AAACAAUABwAIAAoADQAPABAAEAARABEAEwAUABYAGQAXABYA
FQATABYAFwAYABcAFgAUABAADQAMAAsACgAHAAQAAgABAP///v/9//z/+v/5//n/+v/8
//z//P/8//z//P/8//3////9//n/+f/4//r//f///////P/7//r/+f/5//n/+f/5//n/
+//7//v/+//8//z//f/9//z/+//3//f/+///////+//6////AgD///7///8DAAkADwAZ
ACMAKAA3AE8AaAB9AJYAswDMAN0A6wDyAOUAygCwAJEAdwBjAE8AOgApAA4A9P/r/+n/
4//l//D/9P/0//T/8v/w//P/9//4//n/+P/0//H/7f/p/+j/6P/n/+b/6f/r/+3/8P/0
//X/9f/1//L/8P/v/+3/7f/t/+z/6//t/+3/7f/r/+z/7v/v/+//7//w//D/7//w//H/
8v/z//H/7//r/+n/6//s/+3/7f/s/+r/6f/n/+f/6f/p/+j/6v/r/+z/7f/s/+v/6P/n
/+n/6f/p/+r/6//r/+n/6P/m/+b/5v/m/+X/4v/g/97/4P/g/+D/3v/c/9v/2//b/93/
2//b/9r/2f/a/93/3P/a/9n/2P/W/9f/2f/a/93/2v/b/9v/2v/b/9z/3f/j/+P/4f/h
/+L/5v/q/+3/8f/1//f/9//3//b/9f/z//L/9f/3//j/+f/3//j/+v/6//z//P/+//7/
+//7//z//P/8//3///8BAAEAAQABAAIAAAABAAIAAgAAAP3//f/+//3//f/9//3/AAAA
AAEAAwAAAP///v/+/wAA/v/7//v//v/+//7////9//3//P/8//v/+v/6//v//v//////
/v/8//v/+v/7//r/+f/6//z/+//5//j/9//6//z//f/9//3//f/+/wAA/P/7//n/9//5
//r//P/6//n/+f/5//n/+v/8//3//v8AAAEAAQABAAUAAQD6//v//P/9//7/AAAAAAEA
AQADAAYACgANAA8AEAASABMAEwASABIAEwAVABYAFwAXABgAGQAaABkAFwAUAA8ACwAK
AAkACAAFAAQAAgABAP//+//5//f/9P/0//X/9//6//z//P/8//z//P/8//3////9//v/
/f/+//v/+//6//f/9f/1//X/9f/0//X/9v/3//j/+//8//3//P/8//v/+//8//z//P/5
//3//f/5//v/AQACAP///v////7/AwALAAkACwAZACcALAA7AFkAdgCNAKoAxwDiAPUA
AQH8AOsA0ACuAIsAcwBdAEcANAAlAAwA/P/3//P/7f/t//D/8v/y//H/7v/r/+3/8P/w
//D/7v/x//H/8P/v/+//8P/w//D/7//v/+//8P/w/+//7f/r/+j/6P/p/+n/6//t/+7/
7//w//H/8v/x//D/8P/v/+3/7f/u/+7/7f/r/+v/6//r/+v/6//p/+n/7P/s/+z/6//t
/+z/7P/r/+3/7//v/+7/6//r/+v/6//r/+v/6f/p/+f/5f/j/+L/5P/l/+T/5P/l/+b/
5//o/+b/5P/j/+L/3//e/93/2v/c/93/3//h/+D/3f/c/9r/1//W/9f/1P/W/9f/2P/Y
/9b/1//X/9n/2v/d/9//4P/d/9z/2//f/+D/3//g/+L/5//q/+z/7//x//P/8//z//f/
9//2//b/+f/7//z//f/7//z//v/+//3//P/9//z//v///wEAAgD+//3//f/9//7///8A
AAIABAAFAAYABgACAP////8AAAAA///+//3/+//6//r/+//8//3//v8AAAAA/v/7//v/
/P/8//z//f/+//////8AAP3//P/8//3/AAABAAEAAAD9//v/+f/5//b/8//y//L/9P/1
//f/+f/8//7//////wAA/////wAA/v/9//v/+f/8//7/AQAAAP///////////v/+//3/
/P/0//X/9//7//z//v/+//7//v8AAAIABQAHAAsADgASABUAEwASABIAEQAUABQAFQAX
ABsAHAAdAB0AGAAVABIADQAOAA4ADAALAAoACQAIAAUABgAEAAMAAQD+//3//P/6//j/
9//3//j/+//8//3//v////7//v////3/+//9//7//f/9//z/+f/7//v/+//7//f/9//3
//f/+P/7//z//f/9//7//v///wAAAAAAAP3/AwD9//f/8//z//b/+f/+/wMABAAHAAsA
DwATAB0AJwAsADUASwBkAHsAmgC9ANYA6wD5APQA4wDMAKYAfwBpAFMAPQAwAB0ACAD4
/+//6f/r//P/+v/8//j/9v/y/+7/7//z//T/9f/0//L/8f/v/+3/6//s/+z/7P/v//H/
8//2//X/8//w/+3/7//w//L/8//y//P/8//z//P/8//z//H/8f/y//L/8f/v/+7/7P/p
/+7/8f/0//f/9P/z//D/7//u/+7/7v/t/+7/7v/v/+//7v/v/+7/7P/p/+n/6f/p/+z/
7f/s/+3/7P/r/+r/6v/s/+3/7P/s/+v/6v/p/+j/6v/o/+f/5v/n/+j/6f/o/+X/4f/e
/9v/3P/b/9z/3P/b/9z/3//e/+D/4f/i/+L/3//f/97/3//f/+H/4v/i/+D/4P/g/+X/
5v/l/+b/6P/s/+7/7//x//T/9//4//n/+P/3//X/9P/4//v//f//////AAACAAIABAAE
AAYABgADAAEAAAD+//////8AAAEAAQABAAEAAgD////////+//7//f///wIABQAFAAUA
BQADAAIAAgADAAIAAQAAAAAAAQAAAP7////+//7//v////7//f/7//r//P/8//3///8A
AAEAAQAAAPz/+//6//v/+v/5//r//P//////AAABAAAAAAD///3/+v/5//n/+v/8//3/
/f/9//z//P/9//r/9//3//f/9//6//z//f/+////AQACAAMAAwABAPj/+//8//3//v8B
AAQACAALAAwADgARABMAEQAQABAADwAQABAAEQATABUAFgAXABcAGQAZABkAFwAVABQA
EQAPAA8ADQALAAcAAwAAAP7/+//9////AQACAP7/+//5//j//P/8//z//P/+//7///8B
AP//+//7//r/+//9//7//f/+////AAABAPz/+f/2//P/9f/5//v//f/8//z/+//7//3/
/v////3/AQD///v/+f/5//z///8CAAMABgAPABMAEQAXAB8AKQA0AEUAVwBsAIUAoAC9
ANYA6wD3APAA2wDEAKYAhwBtAFcAPwAsABkAAgD4//n/9f/z//X/+P/2//T/8v/u/+r/
6//v//D/8f/w//H/8f/w/+//7f/u/+7/7v/v/+//7//w//T/9f/1//X/8v/w/+//7f/s
/+3/7f/t/+//7//v/+3/7//w//D/7//t/+7/7v/t/+r/6f/o/+f/6//t/+3/7//y//L/
8v/x/+7/7P/r/+n/6f/r/+v/6v/n/+f/5//n/+f/5//l/+X/5//n/+f/6P/r/+v/6f/o
/+X/5P/j/+L/4v/g/9//3v/f/+D/4f/g/97/3f/d/93/3f/b/9v/2v/X/9b/1//U/9T/
1f/W/9b/1P/V/9X/1//Y/9v/3f/e/9z/3P/c/+H/5P/l/+j/7P/r/+r/6P/n/+r/7f/u
/+//8//1//b/+P/3//f/9v/1//j/+v/9//7//v/+/wAAAAD/////AAAAAP7//f/9//3/
/f/9//3//v/9//3//f/8//z/+f/5//r//f/9//3//f////7//v///wAAAQACAAQAAwAA
APz/+//6//r/+v/7//3//f/8//z/+P/2//X/9f/2//f/9//2//j/+f/6//3/+//5//n/
+v/5//f/9v/1//n//P/+////+//5//j/+P/4//n/+f/5//n/+v/8//r/+//7//v/+//9
//7//v/+//z/+//5//f/+f/4//z//v8AAAIAAgACAAMAAwAFAAgADAAPAA8ADgAOAA0A
EgAUABcAGwAYABYAFAARABEAEQARAA8ADwAOAAsACQAJAAcABQABAP///P/6//f/9f/1
//X/9P/0//P/8//0//n/+v/7//z/+P/2//X/9f/1//P/9f/2//T/9f/1//P/9//5//v/
/f/5//f/9f/z//T/9//4//n/+f/6//r/+//5//j/9//z//P/9f/3//f/9f/4////AgAF
AAoADQAPABEAEwAZACkAQABbAHUAjgCtAMwA5QD6AAMB+QDmAM8ArACIAG8AWQBFAC0A
GgAHAPj/6v/l/+v/9f/1//D/8P/y/+7/6v/m/+f/7P/s/+z/6v/s/+v/6f/n/+j/6v/r
/+z/7//v/+//8P/t/+v/6P/l/+f/6P/q/+v/6v/r/+v/6//s/+3/7v/t/+v/7P/s/+v/
6//s/+z/6//q/+n/6P/n/+f/5//l/+X/5//o/+n/6f/o/+b/5f/j/+T/5//o/+j/6P/p
/+r/6//s/+v/6P/n/+X/4//h/+D/4f/h/9//3v/g/+D/4P/g/+D/3v/d/9z/3v/e/97/
3P/c/9v/2//b/93/2//b/9r/1f/U/9X/0v/Q/8//zv/M/8//0f/S/9X/1//b/97/4P/e
/9z/2v/d/+H/4f/j/+b/6f/s/+7/8f/w//H/8P/v//P/8//y//L/8//1//b/9//1//b/
+P/4//r/+v/8//z/+f/5//r/+v/8//3///8BAAAA///+//7//v///wAAAAD+//v/+//8
//z/+//6//n/+//6//r/+//8//3//v8AAAAA/v/7//v/+//6//n/+f/8//3//f/+//v/
+P/2//X/+P/5//n/+P/3//f/9//5//n/+f/7//7//P/5//f/9f/1//b/9v/1//X/9f/2
//j/+f/7//z//f/+/wAAAwACAP7/+//4//X/9v/4//n/+v/8//3//f/9//f/9//6//z/
/P/8//z//P/8//3//f///wIABgAJAA8AEgAWABkAGAAWABUAFQAVABQAEwARABMAEwAT
ABEADwAOAAsACQAIAAcABgADAAMAAgACAAEAAAD///7//P/9//3//v8AAAAA/v/8//r/
+P/2//X/9f/2//X/+P/6//z//f/9//v//P/9//7////9//3//f/9//v/+//5//f/+v/8
//3////+//7//v/7//n/9//1//X/+f/+/wEABAAFAAQAAwADAAEABQAPAB8ALAAzAEEA
VABrAIYAqQDGAN0A8QD4AOkA0gC8AJkAbwBVAEkAOAAjABIAAADz//H/8//x//T/9v/0
//H/7v/r/+3/8P/w//D/7v/w//H/8f/x//H/8v/y//L/9P/1//b/+P/2//P/7//r/+z/
7P/t/+3/8P/x//H/8f/x//H/8f/v//H/8v/y//H/7v/u/+3/6//u//H/9P/3//b/9f/y
//H/8P/u/+z/6f/r/+z/7v/v/+z/7f/s/+r/6v/r/+z/7f/u/+3/6v/p/+v/6//r/+z/
7P/r/+j/5v/q/+z/7v/w/+7/6v/n/+T/4f/g/9//3P/g/+H/4//l/+X/4//j/+L/4P/g
/+L/4P/b/9n/1//U/9f/2//e/+P/4f/j/+T/5P/i/+L/4v/n/+v/6//t//D/8v/0//X/
9//3//f/9f/z//j/+f/5//r/+f/7//z//f/6//r/+//6//7/AAAEAAYABwAHAAgACAAE
AAMAAwADAAAA///+//7/AAABAAIAAgACAP////8AAAEAAQABAAEAAgACAAMABQADAAMA
AwAEAAQAAgD/////AwAEAAUABwAEAAEA/f/6//v/+v/6//v//P/9//3//P/9//3//f//
//7//f/+/wAAAQABAAIAAwACAAAA/f/5//r/+//9/wAA//////7//f/7//z//v/8//z/
/f/+/////v/+//3//P/9////AAABAP3/AgAFAAYABwAIAAYABgAHAAcABwAKAA4AEQAR
ABAAEAAPABMAFAAWABkAHAAcABwAGwAZABcAFQARAA8ADgALAAkACgAJAAgABQAFAAQA
BAADAAEAAQABAAAA/f/7//r/+v/+/wAAAgAEAP///P/6//n/+v/5//z//v8AAAEAAQD/
//z/+//6//n/+//9////AQD+/////v/9////AAAAAAEABAAEAAQAAQD///f/9//9////
/P8BAAgACwAMAAkACQATABsAHQApADoAQQBPAGoAhwCiAL0A1ADlAO0A5ADPALgAoACD
AGcATwBBADQAGwAEAPz/+f/5//f/9f/0//b/9v/0//L/8P/z//f/+P/5//j/9//1//L/
7//u/+7/7f/s//D/8f/y//T/9f/1//T/8//w//D/8f/x//X/9//4//n/9v/1//T/8f/z
//T/9P/z//H/8v/y//H/7//v/+//7//x//P/8//1//T/8v/w/+3/7f/s/+z/6//u//H/
8v/y//D/7//u/+3/7f/t/+v/6//t/+3/7f/u/+7/7f/q/+j/5v/m/+b/5v/n/+b/5v/m
/+j/6P/o/+b/5P/h/9//3f/f/9//4f/i/+D/4P/i/+D/3P/b/9r/2P/Y/9n/2f/b/9n/
2//c/9z/3f/e/9//5f/o/+n/7P/w//D/8v/z//X/9//5//n/+f/5//n/+P/4//b/9//3
//f/+f/8/wAAAgAAAAAAAgACAP////8AAAAAAQABAAIAAwAFAAUABQAGAAYABwAIAAgA
CAAHAAkADAAKAAcABAABAAEAAAAAAAEAAAD///7//v8AAAAA//8BAAEAAAD/////AQAB
AAAAAAD9//z//P/9////AQACAAIAAgADAAQABwADAP///f/8//z/+//7//v//f/+//7/
/f/8//v/+//8//3///8AAAEAAAAAAAEA/v/9//3//f/9////AAAAAAAAAAABAAEAAQAC
AAMABAAFAPz/AAAFAAMAAAADAAQABQAGAAMAAgACAAEABQAIAAwADwASABQAFwAZABcA
FgAWABcAGgAaABoAGQAYABcAFgATABUAFAARAA8ADQALAAkABQABAP7//P/5//z//f/+
//7//f/9//7/AAABAAAA///+/////v/+////AAD//wIABAADAAMAAgD///7//f/8//v/
+//7//v/+//7//3//f/9//7/AAABAAMABAAEAAQAAQD9//v/+//9/wEABAAFAAIABQAG
AAMACQAXACMALwA9AFAAZwB9AJIAqwDIANsA7gD5APkA6gDPAKYAhgBzAGUAUQA9ACgA
DwAAAPb/6//n/+//9f/0//b/+P/6//j/9v/5//v/+v/5//b/9v/1//P/8f/u/+7/7f/s
/+7/7//w//L/9P/1//X/9f/z//L/8v/x//H/8f/w/+//8f/x//H/7//y//T/9f/1//X/
9v/2//X/9P/z//L/8f/v/+//7f/t//D/8P/w/+//7f/s/+z/6//u//H/8v/y/+//7f/r
/+n/7v/v/+7/7//s/+v/6v/q/+3/7f/r/+r/5//m/+X/5P/n/+b/5v/m/+P/4v/h/97/
4P/f/9//3//e/9v/2v/Y/9T/1P/W/9T/1//Z/9v/3P/e/9//3//h/9//4f/i/+L/3//e
/93/4f/l/+X/5//q/+z/7v/v//H/8//1//X/9f/5//n/+P/4//f/+f/6//v//P/+/wEA
AgADAAQABwAIAAQAAwADAAIA/v/9//3//f8AAAEAAgAEAAcACQALAAwABgABAP///v8A
AAEAAgADAAUABAAEAAUABQAFAAUABgAEAAIA//////7//v/+/////f/9//z//P/9//7/
AAADAAIAAwADAAIA///9//v/+//7//v//f8AAP7//f/9//3///8AAAAA///+//3//f/+
//z//f/9//3/+//8//7//P/9////AQADAAEAAgACAAIAAQABAAAA/////wUACgAIAAgA
CAAIAAYABgAHAAcABwAIAAoACwAOABAAEwAVABQAFAAVABcAGQAaABsAGwAcAB0AHgAd
ABsAGAATAA8ADgANAAwACQALAAoACgAJAAYABQAEAAIA/f/7//r/+v/6//r/+v/6//z/
/P/9////AgABAAQABgADAAMAAgD/////////////AAABAAIAAwAAAAEAAAD/////AAAA
AAEAAgACAAIA//////3/+//5//v/AAALAAwACwAMAA0ADQATABsAIQAtADgAQQBPAGoA
hwCgALcA1ADtAP8ABgH1ANoAvgCdAH0AZQBRAEAAMwAgABAACQABAPX/9//6//D/6v/w
//L/9P/7//z//P/8//r/+f/3//T/8f/y//T/9f/2//T/8//y//L/9v/3//f/9//3//j/
+v/7//r/+//7//v/+P/3//b/8//z//T/9P/z//T/9v/3//f/9f/1//X/9f/2//f/9v/3
//b/9v/2//X/9//2//b/9f/0//X/9P/y//H/8f/x//H/9P/1//T/9f/y/+//7P/q/+3/
7f/r/+r/6//s/+3/7v/x//D/8P/w/+//7v/t/+r/5//l/+T/4//l/+P/4//i/+L/5P/o
/+j/4//h/9//3P/f/+H/4v/l/+P/5f/m/+b/5v/m/+b/6//r/+v/7f/w//D/8v/z//X/
+////wEAAwAEAAMAAQAAAP//AQACAAMABAAGAAkACgAHAAYABwAGAAcACQAMAA4ACgAJ
AAkACQAHAAcABwAIAAoACwAMAAwACgAHAAcACAAMAA0ADgAPAA4ADAALAAsACQAJAAkA
CgAIAAYAAwADAAYABgAGAAcACgALAAsADAALAAoACgALAAoACQAHAAQABgAHAAgACwAH
AAUABQAGAAYABQAFAAUABwAIAAgABwAEAAMAAwAEAAcACQAKAAsADQAOABAADgALAAkA
BwAFAAcACAAIAAgABgAHAAcABwAKAAsADAANAA0ADgAOAA0AAwAAAAQACAAMABAAEgAS
ABMAEwAVABgAHAAfAB0AHAAcABsAHAAcAB0AHwAhACIAIwAjACUAJQAlACMAJQAkACEA
HwAaABcAFAAPAAwACgAJAAcACgANABAAEgAPAA0ADAAMAA0ADAALAAoACQAIAAgACQAJ
AAcACQAKAAoACwALAAkACwALAAsACwAKAAsADAANAAoACwAKAAkACwAMAAwADQAPABAA
EQAPABEAEQALAAkACwASABkAGAATABQAFQAXABcAHQAnADkASgBbAG8AhACVAK4AywDk
APkABwH8AOUAzgCwAI0AdQBnAFcAQgAtABwAEAAJAAUAAwADAAQABAAIAAgABgAEAAcA
CQAIAAcABAACAAEA///9//3//v/+//7/////////AAABAAEAAAD//wAAAgAFAAcACAAJ
AAkACQAGAAUABAABAAMABAAEAAMAAwAEAAQAAwADAAMAAwADAAAA///8//v//v8AAAIA
AwADAAIAAgABAAEAAwADAAIAAAD///7//f8BAAEA//////7//f/8//z//v////7//v/7
//r/+f/4//j/9v/1//T/9v/2//b/9P/2//X/9f/1//f/9f/1//T/8P/w//L/8P/v/+//
7//u/+7/7//v//H/7//x//L/8v/y//L/8v/3//n/+f/7//7/AAACAAMABQAGAAcABgAF
AAgACQAJAAoADgARABMAFQAUABQAFQAUABMAEgATABIAEgATABUAFgAYABkAGwAdABoA
GQAYABgAFgAVABQAEgATABEAEgAUABgAGQAaABsAGwAaABoAGwAaABkAGAAYABYAFAAR
ABEAFAAWABgAGwAZABcAFAASABMAEgASABMAEwATABIAEAASABMAFAAXABcAFQAVABYA
FQATABIAEQAVABYAFgAVABQAEwATABQAFAAVABUAFQATABQAFgAUABYAFwAYABkAGAAY
ABcAFgAVABUAFAATABQAFQAWABcAFgAYABkAGQAZABkAHQAfACAAIAAiACQAKAApACsA
LgAxADEAMQAxAC8ALQAtAC4ALwAwADEAMgAtACsAKwAqACoAKQAoACgAJAAgABwAGgAa
ABoAGwAaABcAFgAXABYAFAARAA4ACwAaABoAGQAYABcAFgAXABgAGQAaABgAGAAYABgA
GAAYAA==
         </WaveFormData>
      </LeadData>
      <LeadData>
         <LeadByteCountTotal>10000</LeadByteCountTotal>
         <LeadTimeOffset>0</LeadTimeOffset>
         <LeadSampleCountTotal>5000</LeadSampleCountTotal>
         <LeadAmplitudeUnitsPerBit>4.88</LeadAmplitudeUnitsPerBit>
         <LeadAmplitudeUnits>��V</LeadAmplitudeUnits>
         <LeadHighLimit>2147483647</LeadHighLimit>
         <LeadLowLimit>268435456</LeadLowLimit>
         <LeadID>II</LeadID>
         <LeadOffsetFirstSample>0</LeadOffsetFirstSample>
         <FirstSampleBaseline>0</FirstSampleBaseline>
         <LeadSampleSize>2</LeadSampleSize>
         <LeadOff>FALSE</LeadOff>
         <BaselineSway>FALSE</BaselineSway>
         <ExcessiveACNoise>FALSE</ExcessiveACNoise>
         <MuscleNoise>FALSE</MuscleNoise>
         <LeadDataCRC32>362433129</LeadDataCRC32>
         <WaveFormData>
/P/8//z//P/8//z//P/8//r/+v/6//r/+P/4//j/+P/6//r/+v/6//r/+v/6//r/+v/6
//r/+v/4//j/+P/4//r/+v/6//r//P/8//z//P/+//7//v/+/wAAAAAAAAAA/v/+//7/
/v/+//7//v/+//z//P/8//z//v/+//7//v8AAAAAAAAAAAAAAAAAAAAA/v/+//7//v/+
//7//v/+/wAAAAAAAAAAAgACAAIAAgAEAAQABAAEAAgACQAMAA4AEAASABQAFgAUABMA
DwAPABEADwAPABAADgAOAAwADAALAAsACwALAAsACwALAAoACwALAAsACgALAAoACQAH
AAQAAgABAP///v/+//z//v8AAAAAAAABAP///v/+//7/AAAAAAEAAQADAAMAAwADAAAA
///8//v//P/9//7///////////////7//v/9//3//v///wAAAQD/////AgAHAAkADQAQ
ABEAEAAPABAAFAAcACMAKAAwADgAOgA3ADcAPAA9AD0AOQAyAB8A/f/U/7f/pv+j/6L/
n/+j/6//wv/Z/+3/9v/8/////f/6//r//P/7//v/+//6//j/+P/5//n/+//7//v/+//7
//v/+//5//v/+//8//z//v/+//7//v/9//z/+//5//r/+//8//3//f/+//7//v/8//z/
/P/8//z//P/8//v/+//8//z//P/8//z//P/8//z//P/8//z//P/8//3//f/9//3//f/+
//z//P/8//z//v/+//7//v8AAAAAAAAAAAMAAwADAAMAAAAAAAAA//8AAAEAAgAFAAcA
BwAIAAgACAAIAAkACQAIAAgACgAKAAwADAAMAA0ADQANAA8ADwAPAA8AEAAQAA8ADwAP
ABAAEAAQABAAEAAQABAADwAPAAwADAALAAoACgAJAAkACAAHAAcABwAHAAYABwAIAAkA
BwAHAAcABgAEAAQABAADAAUABQAFAAUABAAEAAQABAACAAIAAQABAAEAAgACAAIAAAAA
AAAAAAACAAIAAgABAAEAAgAEAAUABAADAAIAAQADAAMABAAEAAQABAAEAAQAAwADAAMA
BAACAAIAAgACAAAAAAAAAAAAAgACAAMAAwADAAIAAgADAAMAAwADAAMAAwADAAMAAwAD
AAMAAwADAAMAAwADAAMAAwAEAAQABAAGAAYABQAFAAMAAwADAAMABgAIAAgACAAJAAoA
CwAMAA4ADwASABQAGAAaABwAHgAdABsAFgAVABcAFQAVABYAFAAUABIAEgARABEAEQAR
AA8ADwAPAA4ADwAPAA8ADgALAAoACQAHAAMAAgACAAEAAQACAAEABAAEAAQABAAFAAUA
BAAEAAQAAgACAAMAAwAFAAUABQAFAAMAAwABAAEAAQABAAEAAQABAAEAAQABAAIAAgAB
AAEAAwADAAMAAwABAAMABgAJAAsAEQAUABUAFgAXABYAGgAiACkAMAA2ADgAOgA5AD0A
QABDAEEAOwAyABcA7//G/6v/oP+h/6D/o/+p/7f/zv/j//H/+v/+/////f/8//z//P/8
//3//v/+//7//v///////f/9//3//f/////////9/wEAAQACAAIAAQAAAP///v/+//7/
/v/9/////////////f/+//7//v/+//7//v/+/wAAAAAAAP////8AAAAAAAACAAIAAgAC
AAEAAAD///7//P/8//3//f////////8AAAAAAAAAAAAAAgACAAIAAgACAAIAAgACAAMA
AwADAAMABQAGAAcABwAFAAUABQAHAAcABwAIAAgACQAKAAwADQAMAAwADgAOAA4ADgAO
AA8ADQANAA8ADwANAA0ADgAOAA8ADwAPABAAEAAQABAAEAAQABAADwAPAA4ADgANAAwA
CgAJAAkACAAJAAkACQAJAAkACQAJAAkABwAHAAcABgAEAAQABAADAAMAAwADAAMAAgAC
AAIAAgACAAIAAQABAAEAAgACAAIAAAAAAAAAAAACAAIAAgABAAEAAgAEAAUAAgABAAAA
//8BAAEAAgACAAIAAgACAAIAAQABAAEAAgACAAIAAgACAAQABAAEAAQABAAEAAUABQAD
AAIAAgADAAEAAQABAAEAAwADAAMAAwADAAMAAwADAAIAAQAAAP//AAACAAMABAACAAIA
AQABAAMAAwADAAMABAAEAAQABQAGAAMABAAIAAoACgAKAAoACgALAA4AEAAUABYAGAAa
ABwAGwAXABcAFwAVABUAFgAUABQAEgASAA8ADwAPAA8ADgAPABAAEAANAA0ADQAMAAwA
DAAMAAsABwAGAAYABQAEAAQAAgAEAAIAAgACAAMAAQAAAAAAAAABAAIABAAFAAQAAwAC
AAEABAAFAAQABQAEAAMAAgABAAEAAQABAAEABAAEAAMAAwABAAEAAQABAAEAAwAEAAUA
CwARABIAEQASABUAFAAUABoAIQAoACwAMAA0ADcANQA0ADkAPQA7ADgALQAVAPD/y/+2
/6//qv+r/6n/rf+6/9H/5//0//z/AQABAAAAAgD+//3//f/9//z//v/+////////////
//////3//f/9//v//////wAAAAABAAIAAwAEAAIAAAD+//v/+//7//v/+//5//r/+v/6
//r/+v/6//r/+P/4//j/9//5//r/+v/6//r/+v/6//r/+v/6//r/+v/6//r/+//7//v/
+//7//z//v/+//7//v/8//z//P/8//z//P/8//z/+//7//v/+//9//7/////////////
/wEAAgADAAUABgAEAAQABQAFAAYABgAIAAgACAAIAAgACQAHAAcACQAJAAkACQAKAAoA
CwALAAsADAAMAAwADAAMAAoACgAJAAkACgAKAAkACAAKAAkACQAIAAYABQAEAAMAAQAB
AAEAAQABAAEAAQAAAAAAAAAAAP//AQABAAEAAQD9//z/+//6//r/+v/5//n/+v/8//3/
/v/8//z//P/8//z//P/8//v/+P/4//n/+f/5//n/+f/5//v/+//8//z/+v/6//r/+v/7
//v/+//8//r/+v/6//r//P/8//z//P/8//z//f/9//v/+v/6//v//f/9//3//f/8//v/
+v/5//n/+f/5//n/+//7//v/+//5//r/+v/6//v//P/8//3//P/7//r/+f/6//r/+v/7
//7///8AAAAAAAAAAAAAAgADAAYACAAKAAwADgAQABEAEQAOAA8ADQALAAsADAAMAAwA
CgAKAAoACwAMAA0ACgAJAAgABgAFAAUABQAEAAEAAAD///3//f/8//z/+//8//z/+v/8
//r/+v/6//v/+f/4//j/+P/4//j/+f/5//n/+f/5//n/+//7//n/+f/5//n/+f/5//f/
9//3//f/+P/4//f/9//3//f/9//3//X/9//4//v///8BAAQABQAGAAcACgAKAA4AFQAe
ACQAKAAwADUAMQAyADcANwA1ADIAKwAXAPL/y/+y/6f/ov+f/6H/o/+q/73/1f/k/+7/
9f/5//T/9P/2//P/8//z//L/8v/y//P/8//z//P/8//z//H/8f/x/+//8//z//T/9P/y
//L/8v/y//L/8v/y//H/8//z//P/8//x//L/8v/y//T/9P/0//T/8v/y//L/8f/y//T/
9f/2//T/9P/0//T/9P/0//T/9P/2//b/9//3//X/9f/1//b/+P/4//j/+P/2//b/9v/2
//j/+P/4//j/+v/7//z//f/7//z//f/9//v/+//7//3//////wAAAAD+//7//////wIA
AgAEAAQAAgACAAIAAwADAAMABQAFAAcABwAIAAgABwAHAAcACAAKAAoACgAKAAoACgAJ
AAkACAAIAAcABgAGAAUABQAEAAUABQAFAAUAAgABAAAA///9//3//f/8//3//v//////
/f/9//3//f/+//7//v/+//z//P/7//v/+//8//z//P/8//z//P/8//z//P/8//v//P/8
//3//f/8//v/+v/5//n/+f/6//r/+v/6//r/+v/7//v/+//8//r/+v/6//r/+//8//3/
/v/8//z//f/9//3//P/8//3/+//7//v/+//8//3//v////7//f/8//v/+//7//v/+//9
//7//v/+//z//P/7//v//P/9//7///8AAAAAAAABAAYABQACAAQABAAEAAQABgAHAAoA
DAAOABAAEgAUABYAFQARABEADwANAA0ADgAQABAADgAOAA0ADQANAA0ACQAJAAkACAAH
AAcABwAGAAcABgAFAAMA///+//7//f/8//z/+v/8//z//P/8//3////+//7//v/+//7/
//////3//f/9//3/+//7//n/+f/5//n/+f/5//v/+//7//v//P/8//v/+//7//v/+//7
//3////+/wMABwAJAAwACwAIAAsAEAAQABIAGwAgACYALAAyADMAMwA2ADkAOwA5ADQA
KQALAOD/uf+m/6H/nv+b/53/p/+2/8v/3f/s//b/+//3//T/9P/0//P/8//z//L/8//0
//b/9//3//f/9//3//f/9//3//X/+f/5//r/+v/4//j/+P/4//f/9v/1//P/9P/1//b/
9//3//j/+P/4//j/+P/4//j/+P/4//j/9//3//j/+P/4//b/9v/2//b/9//4//n/+v/6
//r/+//7//v/+//7//z/+v/6//r/+v/6//r/+v/6//r/+v/6//r//f/9//3//f///wAA
AQABAAEAAQABAAMAAQABAAIAAgAEAAQABQAFAAYABgAIAAgACAAIAAgACQALAAsADQAN
AAsACwAMAAwACwALAAsADAAMAAwADAAMAAoACgAJAAkACAAIAAcABgAIAAcABwAGAAUA
BQAFAAUAAwADAAMAAwABAAEAAQAAAP7//v/+//3////////////8//z//P/8//z//P/7
//v//f/+//7//v/+//7//v/+//z//P/8//v/+v/6//v/+//7//v/+//7//v/+//8//z/
/v/+//7//v////////8AAAAAAAAAAAAA///+//3//P/+//7///////3//P/8//3/////
///////9//3//f/9//v/+//7//v/+//7//v/+//8//7///8AAP///v/8//v//P/9//7/
///+//z/+v///wIABAAEAAQABAAEAAUACAAKAAwADgAQABIAEwATABAAEQAPAA0ADQAO
ABAAEAAOAA4ACwALAAsACwAHAAcABwAGAAcABwAHAAYABwAGAAUAAwD///7//v/9//z/
/P/6//z/+v/6//r/+//8//z//f/+//3//P/8//v//P/9//7///8BAAEA//////7//f/8
//v/+//7//v/+//6//r/+f/5//f/9//3//f//f/7//z///8BAAMABgAJAAwAEQAUABIA
FAAdACIAJAAoACwALQAtAC4AMQAzADMALgAjAA8A7P/F/6r/o/+k/6H/n/+n/7L/x//d
/+r/8P/3//n/+v/4//b/9v/3//j/+P/4//j/+f/5//j/9//2//X/9f/1//X/8//2//f/
+f/6//j/+P/4//j/+P/4//j/9//1//X/9f/1//f/+P/4//j/+P/4//j/+P/2//b/9v/1
//b/+P/5//r/+P/4//j/+P/4//j/+P/4//j/+P/5//n/9//3//f/+P/6//r/+v/6//z/
/P/8//z//v/+//7//v////////////7//v/+//3//v///wAAAwADAAMABAAEAAIAAgAD
AAMABgAGAAgACAAHAAYABQAFAAYABwAKAAsACAAHAAcABgAGAAcACAAKAAwADAAMAAwA
CgAKAAkACQAKAAoACQAIAAYABQAFAAQAAwADAAMAAwD//////////wEAAQABAAAA/v/+
//7//f/8//v/+v/5//r/+v/6//r//P/8//v/+//6//r/+f/4//r/+v/6//r/+v/6//r/
+f/2//b/9//3//n/+f/5//n/+f/5//r/+v/6//r/+v/6//n/+f/5//r/+v/6//r/+v/8
//z//P/8//v/+v/6//n/+//6//r/+//9//3//f/9//v/+//7//v/+f/5//n/+f/7//v/
+//7//v//P/8//z//P/8//v/+//7//v/+//7//7//v/+////AAD///7///8AAAEAAgAF
AAcACwAOAA8AEAARABIAFAATAA8ADwANAAsACwAMAAwADAAKAAoACwALAAsACwAJAAkA
CQAIAAkACQAJAAgABQAEAAMAAQD///7//v/9//z//P/6//z//P/8//z//f/9//z//P/8
//z//P/9//3/+//7//v/+//8//3//P/9//v/+//7//v/+//7//v/+//8//z/+//7//v/
+//7//v/+//9//7///8BAAUACgANABAAEQASABIAFgAdACQAKgAyADYANQAzADQAOwA7
ADkAMgAjAAcA3v+9/6z/pf+i/53/n/+r/7r/zf/h/+7/9v/7//v/+P/0//L/8v/z//T/
9P/2//b/9//3//X/9f/1//X/9//3//f/9f/3//f/+P/4//j/+P/4//j/9v/2//b/9f/1
//X/9f/1//f/+P/4//j/9v/2//b/9v/0//T/9P/z//P/9P/0//T/9v/2//b/9v/4//j/
+P/4//b/9v/3//f/9//3//f/+P/4//j/+P/4//j/+P/4//j/+v/6//r/+v/5//n/+f/5
//v//P/9//3//f/9//3/////////AAAAAAIAAgADAAMAAgACAAQABAACAAIAAgADAAUA
BQAHAAcABwAHAAgACAAJAAkACQAKAAgACAAIAAgACAAIAAcABwAIAAgABwAGAAQAAwAD
AAIAAwADAAMAAwD//////////wEAAQABAAAA/P/8//z/+//9//3//f/9//z//P/8//z/
+v/6//n/+f/5//r/+v/6//r/+v/6//r/+v/6//r/+f/6//r/+//7//n/+f/5//n/+//7
//z//P/8//z//P/8//v/+//7//z/+v/6//r/+v/6//r/+v/6//r/+v/7//v//f/8//z/
/f/9//3//f/9//3//f/9//3//f/9//3//f/9//3//f/9////AAAAAAAA/v/+//3//f/9
//3//f/9//7//v/+////AAAAAAEAAgADAAQABwAJAA0AEAAQABIAFAAWABQAEwAPAA8A
EQAPAA8AEAAPAA4ACwAKAAsACwALAAsACQAJAAkACAAFAAUABQAEAAEAAAD///3//P/8
//3//f/8//z/+v/8//r/+v/6//v//f/8//z//P/6//r/+//7//3//f/9//3/+//7//n/
+f/5//n/+f/5//n/+f/5//n/+P/4//f/9//3//f/9//3//n/+//+/wEABQAFAAgADQAO
AAsADAAUABoAIQAoADAAMAAwADMANwA6AD0AOQAzACQAAQDT/7D/n/+a/5v/mv+b/6X/
s//K/+H/6//y//j/+f/1//L/9P/y//L/8//0//T/8v/y//P/8//1//X/9f/1//f/9//3
//X/9//3//j/+P/2//b/9v/2//j/+P/4//f/9f/1//X/9f/1//b/9v/2//j/+P/4//j/
+P/4//j/9//2//b/9f/0//b/9v/2//b/+P/4//j/+P/4//j/+f/5//v/+//7//z/+//6
//n/+P/4//j/+P/4//z//P/8//z/+//7//v/+//7//z//f/9/////////wEAAQABAAIA
AgACAAIAAwADAAIAAgAEAAQABAAEAAQABQAHAAcACQAJAAkACQAKAAoACwALAAsADAAJ
AAgABwAGAAgACAAHAAcACAAIAAcABgAGAAUABQAEAAEAAQABAAEA/f/9//3//f//////
///+//7//v/+//3/+//7//v/+//8//z//P/8//z//P/7//v/+f/6//r/+v/6//r/+v/6
//z//P/8//v/+v/6//v/+//7//v/+//7//v/+//8//z//P/8//z//P/5//n/+f/6//r/
+v/6//r//P/8//z//P/8//z//f/9//v/+v/6//v/+//7//v/+//7//v/+//7//3//f/9
//3////////////9//7//v/+//z//P/7//v/+//7//v/+//8//z//P/9//7///8EAAQA
BAAEAAQABAAFAAgACgAMAA4AEAASABUAFQASABMAEwARABEAEgAQABAADgAOAAsACwAL
AAsACgALAAwADAAJAAkACQAIAAcABgAFAAMAAQAAAAAA///8//z/+v/8//7//v/+////
///+//7//v/+//7//////////////////f/9//v/+//7//v/+//7//v/+//7//v//P/8
//v/+//8//3//v////n/9//4////BQAFAAgADQAOABEAEgASABAAFwAiACoALAAsAC8A
MwA0ADcAOwA7ADgALwAhAAIA2f+2/6f/pP+h/6H/o/+o/7n/1f/s//b//f8BAAAA/P/4
//f/9//3//b/+P/4//n/+f/7//v/+//7//n/+f/5//f/+f/5//r/+v/4//j/+P/4//r/
+v/6//n/+f/5//n/+f/5//r/+v/6//r/+v/6//r/+//8//3//f/8//z/+//6//j/+P/4
//j/+f/6//v//P/+//7///////7//f/8//z//P/8//z//P/6//r/+v/6////AAABAAIA
AwADAAMAAwADAAQABQAFAAQAAwACAAMABQAFAAYABgAFAAQABAADAAYABgAIAAgACQAK
AAsADQANAA0ADwAPAA8ADwAQABAADQANAA0ADgAMAAwADAAMAA0ADgAOAA8ADAAMAAsA
CgAIAAcABwAGAAYABwAIAAkABgAFAAQAAwAFAAUABQAEAAQABAAEAAMAAgABAAAA//8A
AAAAAAAAAAIAAgABAAEA//8AAAAAAAAAAAAAAAAAAAAAAAAAAP///P/8//3//f/9//3/
/f/9//////8AAAAAAAAAAAAAAAD9//3//f/+//7//v/+//7/AAAAAAAAAAAAAAAAAQAB
AAEAAAAAAAEAAQABAAEAAQABAAEAAQABAP////////////////////8BAAIAAgACAAQA
BAADAAMAAQABAAEAAQAAAAAAAAABAAQACAAKAAoACgAKAA4ADwASABQAFgAYABoAHAAa
ABcAEQAPABEADwAPABAAEAAQAA4ADgANAA0ADQANAAsACwALAAoACwALAAsACgAJAAgA
BwAFAAMAAgACAAEAAQACAAEABAADAAIAAQABAAAA/v/9//z//v/+//////8CAAMABAAF
AAQAAwAAAP////////////8BAAEAAQABAAAAAAD///////////////8BAAEAAgAFAAcA
CQAMAA8AEgATABIAEgAeACcAKgAuADgAPAA7AD0APgA9AD8APQA0ACcACwDk/8H/rv+n
/6T/of+l/63/uP/P/+f/9P/6/////f/6//r/+P/2//f/+P/4//r/+v/7//v/+//7//v/
+//9//3//f/7//v/+//8//z//P/8//z//P/6//r/+v/5//v/+//7//v//f/+//7//v/9
//z/+//6//v//P/9//3/+//8//z//P/+//7//v/+//7//v/+//7//P/8//3//f/9//3/
/f/+//7//v/+//7//v/+//7//v8CAAIAAgACAAIAAQAAAP////8AAAEAAQABAAEAAQAD
AAUABQAGAAYABAAEAAUABQAEAAQABgAGAAgACAAIAAkACQAJAAsACwALAAsADAAMAAsA
CwALAAwACgAKAAoACgALAAwADAANAAsACgAIAAYABgAFAAUABAAFAAUABQAFAAMAAwAD
AAMAAwADAAMAAgAAAAAAAAD//////////////v/+//7//v/8//z/+//7//3//v/+//7/
/v/+//7//v/+//7//v/9//z//P/9//3/+//7//v/+//9//3//v/+//z//P/8//z/+//7
//v//P/9//7///8AAP///v/9//z//v/+///////9//z//P/9/////////////v/9//z/
+//9//3//f/9/////////////f/+//7//v/+//7//f/9///////////////+//3//f/8
//3//v///wAAAQAAAP3/AAABAAIAAwAEAAgACQAMAA4AEAASABQAFgAVABMADgANAA0A
CwALAAwADgAOAAwADAALAAsACwALAAkACQAJAAgACQAJAAkACAAGAAQAAgD//////v/+
//3/+v/6//j/+v/7//z//f////3//P/8//z//v/+//////////////////3//f/7//v/
+//7//v/+//7//v/+//7//7//v/9//3/+//7//v/+//9//3//v8BAAUACwAOAA8AEgAT
ABQAGAAgACkALgA2ADwAOgA5ADkAPgA/AD0ANQAmAAUA2f+2/6X/nv+d/57/of+n/7X/
zv/j/+//9v/4//n/+f/4//b/9P/2//f/+P/4//j/+P/5//n/+f/5//n/+f/5//n/+f/3
//b/9f/1//T/9f/2//f/+P/5//r/+//7//r/+f/4//f/9//4//j/+P/4//j/+P/4//r/
+v/6//n/+f/6//r/+v/4//j/+P/4//j/+P/4//j/+P/4//n/+f/7//v/+//8//r/+v/6
//r/+v/6//r/+v/8//z//P/8//3//f/9//3///8AAAEAAQD///////8BAP////8AAAAA
AgACAAMAAwAEAAQABgAGAAQABAAEAAUABwAHAAkACQAJAAkACgAKAAkACQAJAAoACAAI
AAgACAAJAAoACgALAAkACAAGAAQABgAFAAUABAADAAMAAwADAP///////////f/9//3/
/P/7//z//f/9/////////////v/+//7//v/+//7//f/9//3//v/+//7//P/8//z//P/+
//7//v/9//r/+v/7//v/+//7//v/+//9//3//v/+//7//v/+//7/+//7//v//P/+//7/
/v/+//z//P/8//z//P/8//3//f/9//z//P/9////////////////////////////////
/////////////f/+//7//v/+//7//f/9/////////////v/+//7////+/wEABAAGAAYA
BgAGAAYABwAKAAwAEAASABQAFgAYABcAEwATABEADwAPABAAEQASABEAEgAQAA8ADgAN
AA0ADQANAAwACwALAAsACgAHAAYABQADAAEAAAAAAP///v/+//z//v8AAAAAAAABAAEA
AAAAAAAAAQACAAQABQAEAAMAAgABAAEAAQD//////////////////////////wIAAgAB
AAEAAQABAAEAAQD9//3/AAADAAcACwAOAA8AFAAXABQAEgAYAB8AJAAqADAANgA1ADMA
OAA7AD0AOwA2AC8AIQD+/9H/sv+n/6T/of+h/6f/sv/F/93/7P/y//n/+//4//b//P/8
//3//v/+//3//P/8//v/+//7//v/+//7//v/+//5//n/+f/6//r/+v/6//r/+v/6//r/
+v/5//r/+//8//3//f/+//7//v/8//z//P/8//z//P/8//v/+f/6//r/+v/6//r/+v/6
//z//P/8//z//P/8//3//f/9//3//f/+/wAAAAAAAAAA/v/+//7//v8AAAAAAAAAAAEA
AQABAAEA//8AAAEAAQABAAEAAQADAAQABQAHAAgABwAGAAYABQAGAAYACAAIAAkACgAL
AA0ACwALAA0ADQANAA0ADgAOAA8ADwAPABAAEAAQABAAEAAOAA4ADQANAAwADAALAAoA
CwALAAwADAAKAAkACAAHAAUABQAFAAUABwAHAAcABgACAAIAAgABAAEAAQABAAEAAAAA
AAAAAAACAAIAAQABAAEAAgACAAIAAAAAAAAAAAAAAAAAAAD///7//v//////AQABAAEA
AQABAAEAAgACAAEAAAD///7/////////AAACAAIAAgACAAAAAAAAAAAAAgACAAMAAwAF
AAQABAAFAAQAAwACAAEAAwADAAMAAwABAAEAAQABAAMAAwADAAMAAQACAAIAAgAAAAAA
/////wEAAQABAAEAAgACAAIAAwACAAMABAAFAAQABQAGAAcABAAEAAUABgAHAAgADAAN
ABAAEgAUABYAGAAaABgAFwATABMAFQATABMAFAAWABYAFAAUABMAEwATABMADwAPAA8A
DgAPAA8ADwAOAAwACgAIAAUABAAEAAUABQACAAIAAAACAAAAAAAAAAEAAQAAAAAAAAAC
AAIAAwADAAMAAwADAAMAAwADAAEAAQADAAMAAwADAAUABQAFAAUABQAEAAIAAQACAAMA
BAAFAAUABQAGAAkADQAPABIAFQAWABUAFAAWAB4AJQAoADAAOgA8AD0APwBAAEMAQwA/
ADoAKwALAOL/wf+u/6n/qv+r/6v/s//E/9v/7f/4/wAAAQD9//r/+v/8//z//f/+//7/
/P/8//3//f////////////3//f/9//v//f/9//7//v8AAAAAAAAAAAIAAgACAAEA////
/////////wAAAAAAAAIAAgACAAIAAgACAAIAAQABAAIAAgACAAEAAAD///7/AAAAAAAA
AAACAAIAAwADAAMAAwADAAQAAgACAAIAAgACAAIAAgACAAQABAAEAAQABwAHAAcABwAH
AAgACQAJAAcABwAHAAkABwAHAAgACAAJAAoADAANAA4ADgAQABAAEgASABIAEwASABEA
EgARABIAEwAVABYAEwATABMAFAAWABYAFgAWABYAFgAVABUAEwASABAADgAQAA8ADwAO
AA0ADQANAA0ADQANAA0ADQAMAAsACgAIAAcACAAJAAkACQAJAAkACQAIAAgACAAIAAgA
CAAHAAcABgAGAAUABAAFAAYABwAIAAYABgAGAAUABAAEAAUABQAHAAcABwAHAAcABwAI
AAgACAAIAAgACAAFAAUABQAGAAYABgAGAAYACAAIAAgACAAIAAgACQAJAAcABgAGAAcA
BwAHAAcABwAJAAkACQAJAAkACQAJAAkACQAJAAkACQAJAAoACgAKAAoACgAJAAkACwAL
AAsACwAKAAoACgALAAoACwAMAA0ADgAPABAAEQASABMAFQAYABsAHAAfACAAIAAeAB4A
HgAcABoAGgAaABwAHAAbABoAHAAbABsAGgAYABcAFwAXABYAFgAVABQAEwASABEAEAAQ
ABAAEAAQAA0ACwAJAAcACQAKAAsADAAJAAwADAAMAAwADAAMAAwADAAMAAoACgAKAAoA
CgAKAA==
         </WaveFormData>
      </LeadData>
      <LeadData>
         <LeadByteCountTotal>10000</LeadByteCountTotal>
         <LeadTimeOffset>0</LeadTimeOffset>
         <LeadSampleCountTotal>5000</LeadSampleCountTotal>
         <LeadAmplitudeUnitsPerBit>4.88</LeadAmplitudeUnitsPerBit>
         <LeadAmplitudeUnits>��V</LeadAmplitudeUnits>
         <LeadHighLimit>2147483647</LeadHighLimit>
         <LeadLowLimit>268435456</LeadLowLimit>
         <LeadID>V1</LeadID>
         <LeadOffsetFirstSample>0</LeadOffsetFirstSample>
         <FirstSampleBaseline>0</FirstSampleBaseline>
         <LeadSampleSize>2</LeadSampleSize>
         <LeadOff>FALSE</LeadOff>
         <BaselineSway>FALSE</BaselineSway>
         <ExcessiveACNoise>FALSE</ExcessiveACNoise>
         <MuscleNoise>FALSE</MuscleNoise>
         <LeadDataCRC32>3935785706</LeadDataCRC32>
         <WaveFormData>
8P/w//D/8P/w//D/8P/w//D/8P/w//D/8P/w//D/8P/u/+7/7v/u/+//8P/x//L/9P/0
//T/9P/y//L/8v/y//P/9P/1//b/9f/0//P/8v/2//j/+v/8//v/+v/5//j/9//2//X/
9P/0//T/9P/0//T/9P/0//T/8//y//H/8P/x//L/8//0//T/9P/0//T/9P/0//T/9P/z
//L/8f/w//L/8v/y//L/9P/0//T/9P/2//b/9v/2//j/+f/7//z/+v/2//H/7f/m/+P/
3//c/9v/2v/a/9v/2f/Z/9n/2f/e/9z/3P/d/93/3v/f/+D/4//n/+r/6//v//D/8f/y
//H/8f/w//D/7//v/+//7//t/+3/7f/t//D/8f/z//T/9P/0//T/9P/z//L/8f/x//H/
8v/y//H/8v/0//X/9//2//b/9v/2//b/9v/2//b/9f/1//X/9f/4//b/9v/2//j/+P/6
//7/AAAAAPz/6v/O/7P/kv9j/zL/A//O/pv+dP5a/kL+Lv4d/hj+Lv5b/pP+0v4Q/z//
Zf+H/6H/vf/T/+L/6//3////BAAHAAgACAALAAsADAAMAA4ADgAOABAAEgASABMAEwAT
ABIAEQAQABEAEgARABIAEwAUABUAFgAVABQAFAAUABQAFAAVABUAFwAXABcAFwAWABYA
FgAWABYAFQAVABUAFgAWABYAFwAXABcAFwAXABkAGQAZABkAGQAaABsAGwAdAB0AHQAe
ABwAHQAdAB4AHQAdABwAHQAgACEAIgAjACUAJwAoACoAKwAsAC0ALgAxADMANQA3ADcA
OAA6ADsAPwBAAEEAQgBAAEMARABFAEUARABDAEIARABEAEQARABGAEYARABDAD8APgA8
ADkAOAA3ADcANQAwACsAJwAiACIAIAAeAB0AGgAXABUAEwAOAAsACwAKAAkABwAFAAMA
BAAEAAEAAQAAAP///v/9/////v/9//3//P/6//n/+f/5//j/+P/3//f/9//3//f/9f/2
//f/9//5//n/+f/5//r/+v/6//v/+f/5//n/+f/6//v///8AAP7//v/+//7/AAAAAAEA
AgAAAAAAAQABAP///v/9//z//f/9//3//f/9//3//f/9//7//v/+//7/+//6//r/+v/8
//z//P/8//z/+//7//v/+//7//v/+//9//3//f/9//z/+v/5//j/+P/4//n//P/9//7/
//8AAAEAAwAGAAgABAD+//f/8f/u/+v/5//k/+T/4v/h/+H/4f/h/+H/4f/m/+T/5P/l
/+X/5v/n/+j/6v/v//P/9f/2//b/9v/2//T/8//x//D/8//1//f/+f/7//v/+//7//v/
+//8//z/+v/6//r/+v/6//r/+v/7//3//v/+//3//P/8//v/+//8//z//P/8//z//P/8
//z/+//7//v/+//+//7//v/8//z//v8AAAIAAgAAAPb/3v/E/6X/fP9J/xj/5f6u/oH+
Yv5K/jT+Iv4V/iD+RP53/rP+9P4s/1X/ef+Z/7X/y//b/+j/9/8DAAkADAAPABAAEAAT
ABMAFAAUABIAEgASABQAFgAWABcAFwAWABYAFgAWABkAGgAZABoAGAAYABgAGAAWABYA
FwAYABYAFgAXABcAGQAZABkAGQAaABoAGgAaABoAGQAZABkAGgAaABoAGwAdAB0AHQAd
AB0AHQAdAB0AHQAeAB8AHwAfAB8AHwAgACAAIQAhACIAJAAlACUAJwAmACcAKAApACsA
LQAuADAAMQAyADMANAA0ADUANgA3ADsAPAA+AD8AQQBCAEMARABEAEcASABJAEgASABI
AEgARgBGAEYARgBGAEYARABDAEMAQgBAAD0AOwA5ADgANQAyAC0AKQAkACUAIgAfAB0A
GgAXABUAEwAQAA0ADQAMAAsACQAHAAUABAAEAAEAAQACAAEAAAD//////v/9//3//f/8
//z//f/7//r/+v/5//v/+//7//v//f/+///////9//3//f/9////AAABAAMAAwADAAMA
AwADAAMABgAGAAYABgAGAAYACAAIAAkACgAKAAoACwALAAsADAANAA4AEQARABEAEQAT
ABMAEwATABAAEAAQABAAEQAQABAAEAASABIAEgASABAADwAPAA8ADwAPAA8ADwAQABEA
EgATABUAFAAUABQAEgAQABMAEwATABMAFQAWABYAFgAWABYAFgAXABkAGgAcABoAFwAV
AA4ACwAHAAQAAQD+//z/+//7//v/+//7//3/+v/5//n/+//8//3//v8BAAUACAAJAAwA
DgAQABIAEQARABAAEAAPAA8ADwAPABEAEQARABEAEQARABIAEgASABIAEgASABAAEAAQ
ABEAEQASABIAEQAUABYAFwAZABcAFgAVABQAFgAWABYAFgAWABcAGAAZABYAFgAUABYA
FgAUABQAGAAeACQAJgAcAAYA5//I/5//bP89/wr/0/6i/oD+Yv5K/jP+JP4w/lP+g/6+
/gD/Of9j/4X/o//B/9v/7v/7/w0AGQAgACMAKAAqACgAJwAnACYAKAAoACgAKgAqACoA
KwArACwALAAsACwALgAuACwALAArACoAKQAoACoAKgArACwALgAuAC8ALwAtAC0ALQAt
ADAAMAAwADAALgAtAC0ALQAuAC4ALgAvAC8ALwAvAC8ALQAtAC0ALQAtAC4ALwAvADEA
MQAxADIAMgAzADMANAAzADMAMgAzADYANwA4ADkAOwA9AD4AQAA/AEAAQQBCAEIAQwBE
AEUARwBIAEoASwBLAEwATQBOAEwATwBQAFEAUgBSAFIAUgBSAFIAUgBSAFAAUABOAE0A
SwBKAEgARQBFAEMAQgA/AD8AOwA4ADQAMgAuACoAJwAmACMAIQAfAB0AGwAcABwAGgAX
ABQAEQAQABAADQANAAsACQAHAAUABQAEAAMAAwACAAAA/////wEAAAAAAP//////////
//8AAAIABAAFAAUABQAFAAUABQAEAAMAAwACAAEAAAD//wEAAQAEAAQABgAGAAYABgAE
AAQABQAGAAcACAAKAAsACAAIAAgACAAHAAcABwAHAAcABwAHAAcACAAIAAgACAAHAAYA
BgAGAAUABAADAAIAAgABAAEAAQADAAMAAwADAAEAAQABAAEA///+//7//v8AAP7/AQAB
AAMAAwAEAAQABAAEAAQAAgADAAUABgAHAAQAAAD9//j/9f/x/+7/6//o/+b/5f/n/+f/
5//n/+j/5v/m/+f/6f/q/+v/7P/q/+3/7//v//T/9v/4//r//f/9//z//P/9//3//f/9
/////////////v/9//3//P/+//7//v/+//z//P/8//3///8AAAAA///+//7//f/9////
AAABAAIABAAEAAQABAADAAMAAwADAAQABAAAAAAAAgAEAAIAAgAIABAAFAAMAPT/1/++
/53/av83/wj/z/6e/nj+XP5E/jH+Iv4i/jv+a/6m/uT+Hf9L/2//jf+n/8X/3v/t//f/
BQAOAA0AEAASABEAEQASABIAEgASABIAFAAVABYAGAAZABoAGgAaABoAGgAaABgAGAAW
ABYAFgAWABgAGAAZABoAGgAaABsAGwAZABkAGQAZABoAGgAaABoAGgAZABkAGQAaABoA
GgAbABkAGQAZABkAGQAZABkAGQAaABwAHgAfAB8AHwAfACAAHwAfAB4AHgAgACEAIQAj
ACQAJQAmACcAJQAnACgAKgArACwALQAuADIAMwA0ADUANwA4ADoAOwA7ADwAPQA+ADwA
PwBAAEEAQgBCAEIAQgBEAEQARABEAEIAQgBAAD8APQA8ADoANwA4ADcANwA1ADMALwAs
ACgAJgAiAB4AGwAWABMAEQAPAA0ACwAMAAwACQAHAAUAAwAAAAAA/f/9//z/+//6//n/
+//6//n/+f/7//r/+v/7//r/+P/3//X/9f/1//X/9f/3//j/+f/5//n/+f/5//n/+f/4
//f/9//5//n/+f/5//n/+f/8//z/+v/6//r/+v/6//r/+//8//z//P/9//3//v/+//7/
/v////////////3//f/9//3//P/8//z//P/9//z//P/8//r/+v/6//r/+v/5//n/+f/7
//v/+//7//v/+//7//v/+//6//r/+v/6//j/+//7//v//f/+//7//v/+//7//v///wEA
AgACAP7/+f/1/+7/6//n/+T/5P/i/+H/4f/j/+P/4//j/+T/4v/i/+P/5v/o/+r/7P/s
/+//8f/x//P/9P/1//b/+P/5//n/+v/5//n/+f/5//n/+f/5//n/9//3//j/+P/4//j/
+P/4//r/+v/6//v/+//8//z/+//7//z//P/9//z//P/8//z//v/+//7//v/+////AAAB
AAIABAAEAAIAAAAAAAAAAAACAAQAAgD0/97/x/+m/3n/SP8Z/+T+rf5+/l7+Rv4w/h/+
GP4k/k3+gf7A/gD/Nf9d/4H/nf+1/83/3v/r//n/BQAMAA8AEgASABEAEQASABIAFQAW
ABcAGgAYABgAGQAZABgAGAAYABgAGwAcABsAHAAcABwAHAAcABoAGgAbABwAGwAaABoA
GQAaABsAHAAdABwAHAAcABwAGgAZABkAGQAbABwAHQAfACEAIQAhACEAIQAhACEAIQAh
ACIAIwAjACMAIwAjACQAIgAjACMAJAAmACcAJwApACwALQAuAC8ALQAvADAAMgAxADIA
MwA0ADYANwA4ADkAPQA+AEAAQQBBAEIAQwBEAEQARwBIAEkATABMAEwATABKAEoASgBK
AEoASgBIAEcARgBGAEUAQwBBAD8APgA7ADsANwA0ADAALgAqACYAIwAeABsAGQAXABUA
EwAUABQAEQAPAA0ACwAKAAoABwAHAAcABwAHAAcABwAGAAUABQAFAAQABAAFAAMAAgAC
AAEAAwADAAMAAwABAAIAAwADAAUABQAFAAUABgAGAAYABwAJAAkACQAJAAkACQAMAAwA
DAAMAAwADAAOAA4ADwAQABAAEAARABEAEgASABIAEgAVABUAFQAVABMAEwATABMAEAAQ
ABAAEAAPAA4ADgAOAA4ADgAOAA4ADwAPABAAEQAPAA8ADwAPAA4ADQAMAAsADQAMAAwA
DAAQABIAEQARABIAFAAUABQAFAASABMAFQAWABgAFAAPAAsABwAFAAIAAAD8//r/+f/5
//j/9//2//X/+v/4//j/+f/5//r/+//8//3/AQAEAAUABwAIAAkACgALAAsACgAKAAsA
CwALAAsACgAJAAgABwAJAAkACgAKAAoACgAKAAoACwAMAA0ADwAPABAAEAAPAA8AEAAQ
ABEAEAAQABAAEAAQABAAEAAQAA8ADwAPAA8AEAASABIAEgAUABIAEAAQABYAHAAgABYA
/v/j/8j/of9w/0P/Ev/X/qb+gv5m/kz+N/4m/i7+Uf6B/rz+/P41/2H/g/+f/7n/1f/s
//n/AwANABQAGQAaABoAHgAfACEAIgAiACIAIgAkACIAIgAjACMAJAAkACQAJAAjACIA
HwAeACEAIgAjACQAIwAiACIAIgAiACIAIwAjACEAIQAhACEAJAAkACQAJAAmACUAJQAl
ACMAIgAhACEAIwAjACMAIwAjACMAIwAjACIAIgAiACEAIQAhACEAIgAkACUAJQAmACQA
JQAlACcAJgAnACgAKQApACsALAAuAC8AMAAxADIAMgAzADQANQA1ADYAOAA5ADsAPAA9
AD4APgBBAEIAQwBCAEIAQgBCAEAAQABAAEAAQABAAD4APQA9ADwAOgA3ADcANQA0ADEA
LwArACgAJAAhAB4AGwAZABQAEQAPAA0ACwAJAAoACgAHAAUAAwABAAAAAAD9//3/+v/5
//j/9//4//j/+P/5//f/9v/2//f/+f/4//j/9//3//f/9//3//T/9P/0//P/9P/1//b/
9//2//b/9v/3//f/9//3//f/+f/5//z//P/+//7//v/+//z//P/9//7//f/8//z/+//8
//z//P/8//3//f/9//3/+//7//v/+//6//r/+v/6//n/+P/4//j/+P/4//j/+P/4//f/
9//3//n/+f/5//n/+//7//v/+//6//j/9//2//b/9P/3//f/+f/3//r/+//8//3//v/9
//3//v/+//7/+v/1//H/7v/r/+f/5P/i/+D/3//f/93/3f/d/93/3v/c/9z/3f/h/+L/
4//k/+X/6f/s/+3/7//w//H/8v/x//H/8P/w//L/8//0//X/8//z//P/8//z//P/9P/0
//b/9v/2//b/9f/0//P/8//x//L/8v/x//T/9v/3//n/+P/4//j/+P/4//j/+P/4//X/
9f/1//X/9P/0//r//P/6//j/+P/+/wIABAD+/+7/1P+7/5z/b/8+/w//3P6l/nj+XP5E
/iz+F/4O/iD+S/5//rz+/P4v/1X/ef+Z/7P/y//c/+X/8f/9/wQABQAGAAgACwALAAwA
DAAOAA4ADgAQAA4ADgAPAA8ADgAOAA4ADgAOAA4ADAAMAAwADAAMAAwADgAOAA8AEAAO
AA4ADwAPABEAEQARABEAEAAQABAAEAASABEAEQARABAAEAAQABEAEQARABEAEQATABMA
EwATABMAFAAVABUAFQAVABUAFgAXABkAGgAcABoAGwAbAB0AHQAdAB0AHQAdAB8AIAAi
ACUAJgAnACgALAAtAC4ALwAvADAAMgAzADMANAA1ADYAOAA7ADwAPQA8ADwAPAA8ADwA
PAA8ADwAPQA+AD0APQA5ADgANgAzAC8ALQAsACkAKQAlACIAHgAfABwAGQAXABIADwAN
AAsACAAFAAUABAAFAAMAAQD///z//P/5//n/+P/3//b/9f/2//b/9v/3//n/+P/4//n/
+P/2//X/8//z//P/8//z//P/9P/1//X/9//3//f/9//2//b/9v/3//b/9f/0//P/9P/1
//n/+v/7//z//f/+//z//P/9//7//P/8//3//f/8//z//P/8//v/+//7//v//f/9//3/
/f/8//z//P/8//n/+P/4//j/+P/4//j/+P/6//n/+f/5//n/+f/5//n/9//3//f/9//3
//b/9v/2//j/9v/5//n/9//6//r/+v/6//r//P/9////AAD+//j/8f/r/+n/5//k/+L/
3v/c/9v/2//d/93/3f/d/+L/4P/g/+H/4//k/+X/5v/n/+v/7v/v/+//8P/x//L/9f/1
//T/9P/z//P/8//z//H/8f/x//H/8//z//T/9P/0//T/9P/0//T/9P/0//X/9f/2//b/
9f/3//j/+P/5//n/+P/3//b/+P/4//j/+P/3//f/9//3//b/9v/4//j/9v/2//j/+v/6
//L/4P/I/7D/kf9i/y//AP/J/pT+a/5O/jb+IP4Q/gv+IP5K/oH+w/4C/zb/X/+B/53/
tf/L/93/7P/3/wEABQAGAAcACAAIAAsACwAMAAwACgAKAAoADAANAA4AEAARABAAEAAQ
ABAAEgASABAAEAASABIAEgASABAAEAARABIAEgASABMAEwATABMAEwATABQAFAAUABQA
EwARABAADwASABIAEgATABQAFQAWABcAFQAVABUAFQAXABgAGQAZABkAGQAZABoAGgAb
ABsAHAAeAB8AHwAhACQAJQAmACcAJwApACoALAAuADAAMgA0ADcAOQA7AD0AQQBCAEQA
RQBFAEYARwBIAEgASwBMAE0ATwBQAFEAUgBTAFQAVQBWAFQAVABSAFEATABKAEcAQwBC
AEEAQQA/ADsANwA0ADAALwAsACkAJwAlACMAIgAhAB4AGwAbABoAGwAZABcAFQAWABYA
EwATABIAEQAQAA8ADQAMAAsACwALAAoACgALAA0ADAAMAAsACwALAAsACwALAAwADQAN
AA0ADQANAA0AEAAQABAAEQATABMAEwATABIAEQATABIAEgASABIAEgATABQAFgAYABoA
GgAbABsAGAAYABgAGAAZABkAGQAZABcAFwAXABcAGAAYABgAGAAXABYAFgAWABQAFAAU
ABQAFAATABMAEwARABEAEQARABIAEwAUABUAEwASABIAEgASABAAEwATABMAEQASABMA
FAAVABYAGAAZABsAHAAeABwAGQAXABAADQAJAAYABAACAAEAAQABAAEAAQABAAIAAAAA
AAEAAQACAAMABAAFAAkADAANAA8AEAARABIAFQAVABQAFAATABMAEwATABUAFQAVABUA
FgAXABkAGgAYABgAGAAYABYAFgAWABcAFQAWABYAFQAWABgAGQAbAB0AHgAfACAAHwAe
AB0AHAAbABsAGwAbABwAHAAcABwAHAAcABoAHAAeACQAKgAqABwAAQDk/8n/nP9p/zr/
Cf/S/qj+iP5u/lX+QP46/k3+df6o/ub+I/9X/3v/mf+1/8//6v/7/wUAEQAcAB8AIAAi
ACYAJwApACoALQAuAC8AMgAvAC4ALgAtAC0ALAArACoAKwAsACsALAAvADAAMQAyADEA
MAAwADAALwAuAC4ALQAvAC8ALwAvADAAMAAwADAAMgAxADEAMQAxADAALwAvAC0ALQAt
AC0ALwAvAC8ALwAvADAAMQAxADAALwAuAC4AMAAxADEAMgAzADUANgA5ADkAOQA5ADkA
OQA7ADwAPgA8ADwAPAA8AD4APwBAAEEAQwBEAEYARwBHAEgASQBKAEgASwBMAE0ATABM
AEwATABOAE4ATgBOAFAAUABOAE0ATABMAEsASQBFAEMAQgA/AD0AOQA2ADIALwAsACkA
JwAmACMAIQAfAB4AGwAbABoAFwAVABMAEQAQABAADQANAAsACQAHAAUABAACAAAA//8B
AAIABAAHAAcABgAGAAUABQAFAAUABQADAAQABQAFAAUABQAFAAUABQAEAAMAAwADAAMA
AwADAAEAAQAEAAQABAAEAAQABAAEAAQABQAGAAgACAAJAAkABgAGAAYABgAHAAcABwAH
AAcABwAHAAcABgAGAAYABgAHAAYABgAGAAMAAgABAAAAAQABAAIAAwABAAEAAQABAP//
////////AQAAAAAAAAD+//z//////wEAAAAAAAAAAAAAAAIAAwAFAAYABQAAAPr/9f/x
/+//7P/q/+j/5v/l/+X/4//j/+P/4//n/+b/5//p/+v/7P/t/+7/7f/x//T/9f/1//b/
9//4//v/+//6//r//f/9//3//f/8//v/+v/5//n/+f/6//r/+P/4//j/+P/7//z//f//
//3//v/+//3/+//8//z//f/+//7//v/+//7//v/+//7//f/9//3//f/8//z//v/8//7/
/v/8//7/BgAMAAoA+v/g/8X/qP97/0j/G//o/rH+gv5i/kr+OP4n/h7+Lv5X/on+wv4A
/zX/Xf97/5f/s//L/9z/6f/1////BgAJAAwADgANAA0ADgAOAA4ADgAOABAAEAAQABEA
EQASABIAEgASABQAFAASABIAEgASABIAEgAQABAAEQASABAAEAARABEAEwATABMAEwAS
ABIAEgASABQAEwATABMAFgAWABYAFwAVABUAFQAVABcAFwAXABcAFgAWABYAFQAVABUA
FQAWABcAGQAaABwAHAAdAB0AHwAeAB8AIAAhACEAIwAkACYAKQAqACsALAAsAC0ALgAv
ADEAMgA0ADUANwA4ADkAOgA4ADsAPAA9AEAAQABAAEAAQQBCAEMARABCAEIAQAA/AD0A
PAA6ADcAMwAxADAALQAtACkAJgAiAB8AHAAZABcAEgAPAA0ACwAKAAcABwAGAAcABQAD
AAEAAgACAP/////8//v/+v/5//n/+P/3//f/9//2//b/9//1//T/9P/z//X/9f/1//X/
9P/0//T/8//0//X/9v/3//r/+v/6//v//P/9//7////+//3////+//7//v/+//7//f/8
//z//P/9//7/AAABAP7//v/+//7//f/9//3//f////////////z//P/8//z//f/8//z/
/P/+//7//v/+//z/+//7//v/+//7//v/+//7//v/+//7//n/+P/4//j/+P/2//n/+f/7
//v//f/+//7//P/4//f//P/+//7//v/+/wAAAwAHAAoACAACAPv/9f/t/+n/5P/g/9//
3v/e/9//4f/h/+H/4f/m/+T/5P/l/+X/5v/n/+j/5//r/+7/7//x//L/8//0//b/9//3
//j/9//3//f/9//3//f/9//3//n/+f/6//r/+P/4//j/+P/6//r/+v/7//v//P/8//v/
+f/6//r/+//7//r/+f/4//n/+v/7//z/+f/5//n/+f/6//r/+v/8//r//P/+/wQABgAA
APD/2P+8/5v/bP87/wz/2f6i/nf+WP5A/iz+HP4X/ir+VP6J/sf+BP82/13/f/+b/7X/
z//h/+z/+f8FAAsADAANAAwACAALAAsADAAMAA0ADgAPABIAEgASABMAEwAUABQAFAAU
ABIAEgAQABAAEAAQABAAEAARABIAFAAWABgAGAAZABkAFwAXABcAFwAVABQAEwASABIA
EQARABEAEwAUABUAFwAZABkAGQAZABcAFwAXABcAFwAYABkAGQAaABsAHAAeACAAIQAh
ACIAIQAhACAAIQAiACMAJAAlACUAJwAoACoALgAwADIANAAzADMAMwAzADUANgA4ADkA
PQA+AD8AQABCAEUARgBHAEgASABIAEgARgBGAEYARgBEAEQAQgBBAD0APAA6ADcANQAz
ADIALwAvACsAKAAkACMAIAAdABsAFgATABEADwAMAAkACQAIAAkABwAFAAMAAQAAAPz/
+//6//n/+P/3//n/+P/3//f/+f/4//j/+f/3//b/9v/1//P/8//z//P/9P/2//j/+f/5
//n/+f/5//n/+P/3//f/9//3//f/9//4//n//f/+//7//v/+//7//P/8//3//v/8//z/
/f/9//7//v/+//7/AQABAAEAAQAAAP///v/9//7//v/+//7////+//7//v8AAAAAAAAA
AP7//f/9//3//f/9//3//f///////////////v/+//7//P/6//3//f/9//3//v8BAAIA
AwAEAAQABQAHAAgACQAGAAIA///5//X/8P/s/+r/6P/n/+f/5f/l/+X/5f/o/+b/5v/n
/+r/7P/u//D/8f/1//j/+f/6//r/+v/6//3//f/8//z//v///wAAAQABAAEAAQABAAAA
//////7//P/8//z//P/9//7///8BAAEAAgACAAEAAwAEAAQABQAGAAYABgAGAAYABgAG
AAYABQAFAAUABQAKAAgACgAKAAwACgAGAAYADAAQABIADgD4/9v/wP+b/2j/Of8M/9X+
nv52/l7+Rv4v/hz+Hv45/mP+mP7a/hn/Sf9v/4//p//D/9r/5//1/wcAEgAhADIAPAA9
AD0APgA+ADoAOAA2ADYAOQA6ADwAPQA8ADwAPAA8ADgANgAyADAAMAAwADAAMAAtACwA
LAAsACoAKgArACsALAAtAC4ALwAuAC4ALgAuAC4ALQAtAC0ALAAsACwALQArACsAKwAr
AC0ALQAtAC0ALAAsACwAKwAsAC0ALgAwAC4ALwAvADAALwAvAC4ALwAxADMANQA3ADUA
NwA4ADoAOQA6ADsAPAA+AD8AQABBAEgATABRAFUAWQBcAF8AYgBhAGMAYwBjAGIAYgBi
AGIAYwBkAGUAZgBjAGIAXwBdAF4AXgBdAFsAVwBVAFQAUQBMAEcAQwA+AEAAPgA8ADsA
NgAzADEALwAuACsAKwAqACgAJQAiAB8AHgAeABsAGwAaABkAGAAXABUAFAATABMAEwAS
ABIAEwARABAAEAAPABEAEQARABEADwAQABEAEQAPAA8ADwAPABEAEgATABUAFAATABIA
EQARABEAFAAUABMAEgARABAAEAAQABEAEgASABIAEwATABAAEAAQABAADwAPAA8ADwAQ
ABEAEgATABIAEgASABIAEQAQABAAEAAOAA4ADgAOAAwACwALAAsACwALAAsACwALAAsA
CwALAA0ADAAMAAwADAAKAA0ADQAKAAkACgAKAAoACgAKAAsADwAQAA4ADgAOAA4ADAAN
AA8AEAASAA4ACQAFAP7/+//3//T/8v/w/+//7//v/+//7//v//L/8P/w//H/8//0//X/
9v/3//v//v//////AAABAAIAAQABAAAAAAACAAMABAAFAAUABQAFAAUAAwADAAQABAAG
AAYABgAGAAQABAAEAAUAAwAEAAQAAwADAAQABAAFAAcACAAJAAoACQAIAAcABgAFAAUA
BQAFAAYACAAMAAwACgAGAAYACgAQABIADgAAAOj/z/+w/4H/Tv8f/+z+t/6O/m7+Vv5A
/i3+Iv40/l3+j/7O/gz/Qf9p/4n/p//D/9n/6P/1/wEACwASABUAFgAYABkAGQAaABoA
GgAaABoAHAAdAB4AIAAhACEAIAAfAB4AHgAeABwAHAAeAB4AHgAeAB0AHAAcABwAGgAa
ABsAGwAdAB0AHQAdAB4AHgAeAB4AHgAdAB0AHQAeAB4AHgAfAB0AHQAdAB0AGwAbABsA
GwAdACAAIwAlACMAIwAjACQAJAAlACUAJgAkACUAJQAnACoAKwAsAC0AKwAtAC4AMAAx
ADIAMwA0ADYANwA4ADkAOQA6ADwAPQA9AD4APwBAAEEARQBHAEkATABMAEwATABKAEoA
SgBKAEoASgBIAEcARwBGAEQAQQA9ADsAOgA3ADUAMQAuACoAJwAkACEAHwAcABkAFwAV
ABIADwAPAA4ADAAJAAYAAwAEAAQAAQABAAIAAQAAAP//AAAAAAAAAQD///7//v////3/
/P/8//v/+//7//v/+//7//z//f/9//z/+//6//n/+v/6//r/+//9//3//f/9//////8C
AAIAAAAAAAAAAAAAAAAAAQACAAQABAAFAAUABgAGAAYABgAGAAUABAADAAEAAQABAAEA
AQACAAMABAABAAAAAAAAAAIAAgACAAIAAgABAAEAAQABAAEAAQABAP/////////////+
//7//v/+//z///////3//f///wAAAwAEAAUABwAFAAUABQAFAAYABwAGAAUA/v/5//T/
8P/s/+n/5//m/+T/5P/l/+X/5//n/+f/6P/o/+v/6//s/+z/7f/v//D/8//1//b/9//4
//n/+f/5//n/+f/5//n//P/+/wAAAgD7//r/+v/6//r/+v/6//r/+v/6//z//P/8//z/
/P/8/w==
         </WaveFormData>
      </LeadData>
      <LeadData>
         <LeadByteCountTotal>10000</LeadByteCountTotal>
         <LeadTimeOffset>0</LeadTimeOffset>
         <LeadSampleCountTotal>5000</LeadSampleCountTotal>
         <LeadAmplitudeUnitsPerBit>4.88</LeadAmplitudeUnitsPerBit>
         <LeadAmplitudeUnits>��V</LeadAmplitudeUnits>
         <LeadHighLimit>2147483647</LeadHighLimit>
         <LeadLowLimit>268435456</LeadLowLimit>
         <LeadID>V2</LeadID>
         <LeadOffsetFirstSample>0</LeadOffsetFirstSample>
         <FirstSampleBaseline>0</FirstSampleBaseline>
         <LeadSampleSize>2</LeadSampleSize>
         <LeadOff>FALSE</LeadOff>
         <BaselineSway>FALSE</BaselineSway>
         <ExcessiveACNoise>FALSE</ExcessiveACNoise>
         <MuscleNoise>FALSE</MuscleNoise>
         <LeadDataCRC32>588012567</LeadDataCRC32>
         <WaveFormData>
6P/o/+j/6P/o/+j/6P/o/+r/6v/q/+r/6P/o/+j/6P/o/+j/6P/o/+r/6v/q/+r/7P/s
/+z/7P/s/+z/7P/s/+z/7P/s/+z/6//q/+n/6P/q/+r/6v/q/+n/6P/n/+b/5f/k/+P/
4v/i/+L/4v/i/+D/4P/g/+D/3//e/93/3P/e/97/3v/e/9z/3P/c/9z/3P/c/9z/3P/a
/9r/2v/a/9r/2v/a/9r/2//c/93/3v/e/97/3v/e/9//4f/h/+D/3//e/93/3f/d/9v/
2P/W/9n/2v/c/9//3f/d/93/3v/c/9r/2f/Z/9j/2P/Y/9j/2v/b/9v/2//b/9v/2//X
/9P/0f/Q/9D/0f/R/9H/0f/P/8//z//P/8//z//P/87/zv/O/8//z//P/8//z//P/83/
zf/N/87/0P/S/9L/1P/T/9L/0P/P/9D/0P/P/8//zv/O/8//z//P/83/zv/S/9r/4f/q
//X/+P/y/+D/xf+h/3v/V/8q/+/+tv5y/iH+5v3a/eL97/0C/gv+Dv4c/ir+N/5Q/nL+
jv6q/sv++f4s/1X/df+T/6v/t/++/8L/xf/G/8n/zP/N/87/z//Q/9D/0f/T/9X/1//W
/9X/1P/T/9X/1f/V/9X/1f/V/9X/1f/W/9b/1f/V/9f/2P/a/9z/4f/l/+n/7v/x//L/
8//0//X/9f/2//b/+P/4//n/+f/6//r/+f/6//r/+v/6//r//P/8//z//P/+//3//f/+
/wEAAwAEAAUABQAGAAcACAALAA0ADgAOABAAEgATABYAFgAWABcAFgAXABgAGwAeAB8A
HwAfAB4AIQAiACIAIwAlACcAKAAoACUAJQAmACYAKQApACkAKgAsACwALAArACoAKQAo
ACcAJgAlACQAIgAfAB0AGwAZABkAGAAWABUAEQAPAA4ADgAMAAsACgAJAAkACAAGAAYA
BQAEAAIAAQACAAIAAgACAAIAAQABAAEAAAD+//3//f/7//r/+v/6//z//P/8//z/+v/6
//r/+//9//7//v///wAAAAAAAAEA/////wAAAAABAAMABgAHAAcABwAHAAcABQAFAAUA
BQAGAAYABgAFAAcABgAGAAYACAAHAAYABgAFAAUABQAFAAQABAAEAAMAAAAAAAAAAAAA
AAAAAAAAAAAA/v/+//7//v/+//7//v8BAAEAAQABAAAA/v/9//z//f/9//7/AAADAAQA
BQAGAAYACQAKAAoACgAKAAoACwAJAAcABAACAAIAAgADAAUABQAFAAUABgAGAAQAAwAD
AAIAAgACAAIABAAFAAUABQADAAMAAwD///v/+f/4//j/+v/7//z//f/6//n/+P/3//j/
+f/6//r/+//8//7///8BAAEAAQABAAIAAwAEAAYAAwAEAAMABAAGAAYABQAFAAYABgAF
AAUABAAEAAUABQAJAAcACAAMABIAGwAkAC0AMAAkAA4A8//P/6v/hf9S/xf/4v6g/l/+
Qv5G/lL+Yf5s/mn+aP5w/nT+f/6c/rz+1P7w/hf/Rf9y/5X/t//T/+X/7f/0//b/9//4
//v//v///wAAAQACAAIAAgADAAQABQAEAAMAAgABAAIAAwAEAAUAAwADAAMAAwACAAIA
AQABAAEAAAAAAAAAAQABAAEAAgAAAAAAAAAAAAAA//////7/AAAAAAEAAQABAAAA/v/+
//z//P/8//z//P/8//z//P/+//3//f/+//z//f/9//3//v/+//7//v/9////AAAAAAEA
AgACAAQABQAGAAgACAAIAAgACgAMAAsACwALAAoADAAOAA8AEQAUABcAGQAaABgAGQAb
ABwAGwAbABsAHAAcABwAHAAbABwAGwAaABkAFgAVABQAEgARAA8ADQALAAkACAAGAAUA
AwABAAAAAAD+//3//P/7//n/+P/2//b/9f/0//L/8f/y//L/8v/y//D/7//v/+//7//u
/+7/7//t/+z/7P/s/+z/7P/s/+z/7v/u/+7/7//v//D/8P/x//n/AAAHAA8ADgANAA0A
DAAMAA0ADwAPABEAEwAVABcAFwAXABcAFwAWABYAFgAVABcAFgAWABYAFgAVABQAFAAV
ABUAFQAVABIAEgASABEAEAAQABAAEAAQABAAEAAQAA4ADAAMAAwACgAKAAoACgALAAsA
CwALAA4ADgAPABAAEQARABIAEwAWABYAFwAaABwAHAAcABwAHwAjACUAJgAmACYAJgAn
ACgAJwAlACQAJAAkACUAJwAnACcAJwAoACYAJAAjACMAJAAkACQAJAAiACMAIwAjACQA
JQAmACMAIAAdABsAGgAbABsAGwAbAB0AHQAdAB0AHQAdAB0AHAAaABoAGwAbABsAGwAb
ABsAHgAfACAAIgAiACQAJAAmACUAJAAiACEAJQAmACYAJwAqACoAKwArACkAKwAqACwA
MAA1AD4ASwBYAF4AUgA3ABUA7f/D/5z/Z/8k/97+i/40/gL++P3//Qj+D/4U/iL+OP5V
/nb+ov7K/uj+Df87/3D/of/H/+n/BQAVAB4AJgApACgAKwAuAC8AMgAzADQANAAyADMA
NAA1ADUANQA1ADUANQA1ADUANQAzADMAMwAzADYANgA1ADUANwA2ADYANgA1ADUANQA2
ADYANgA2ADYANgA1ADUANAA1ADYAOAA5ADkAOAA2ADYANAA0ADQANAA2ADYANgA2ADkA
OQA6ADwAPgA/AD8APwBAAEAAQABAAEEAQwBEAEQARgBIAEkATABLAEwATgBOAE8AUABT
AFYAWQBbAF0AXgBgAGIAYwBlAGcAaQBqAGoAbABtAG8AcABxAHEAcQByAHIAcgByAHEA
bgBtAGwAawBoAGcAZgBkAGIAXwBcAFkAVQBUAFIAUQBNAEsASgBKAEYARQBEAEMAPwA+
ADwAPAA5ADgANgA1ADMAMgAxADAAMAAvAC8ALwAuACwAKwArAC0ALAAsACwALAAsACwA
LAAuAC4ALgAvAC8AMAAwADEAMAAwADAAMQAwAC8ALwAuACwALQAvAC8ALwAvAC8ALwAv
AC8ALwAvADAAMAAwAC8ALAAqACkAKAAoACcAJgAmACQAIwAiACEAIAAgACAAHwAeAB4A
HgAeABwAHAAcABwAHAAaABoAGgAaABoAGgAaABkAGQAZABkAGQAYABgAGAAeACEAJQAp
ACwALgAwAC8ALgAtACwALAAvADAAMAAwADAAMAAxADIAMQAvAC4ALQAsACwALQAuAC8A
MAAyADIAMAAvAC8ALgAuAC4ALgAuAC8ALwAvAC0ALQAtACkAKQAnACYAJgAlACUAJQAl
ACMAIwAjACMAIgAhACAAHgAfACAAIgAjACAAHwAeAB0AHwAfAB8AIAAeACAAIAAiACAA
IAAfAB8AHgAeAB0AHQAgACAAIQAhACEAHQAcACAAJAArADAANwBEAEwARgAxAA8A6f/F
/6L/cf8y//D+pf5M/hD+Av4H/hL+H/4o/jD+RP5h/nj+mP68/t7++f4h/1b/if+x/9P/
8f8FAA4AFAAZABgAGwAeAB8AHgAfACAAIAAiACMAJAAlACUAJQAlACUAJAAjACIAIQAh
ACEAIQAhACQAJAAjACMAIQAgACAAIAAhACEAIQAiACQAJAAkACQAIgAhACEAIAAgACAA
IQAhACEAIAAeAB4AHgAeAB4AHgAeAB4AHgAeAB4AHQAdAB4AHAAdAB0AHQAcABwAHAAc
ABwAHQAdABwAHwAgACAAIgAiACIAIwAiACMAJAAnACoAKgArACwALAAvADAAMAAxADEA
MwA0ADQAMgAzADUANgA3ADcANwA4ADYANgA2ADUANgA1ADQAMwAyADEAMAAuAC0AKwAp
ACcAIwAiACAAHwAbABkAGAAYABgAFwAWABUAEQAQAA4ADgANAAwACgAJAAkACAAHAAYA
BgAFAAUABQADAAIAAgADAAEAAAAAAAAAAgACAAIAAgACAAIAAgADAAUABgAGAAcABwAG
AAUABQADAAMABAAEAAIAAwAFAAUAAwADAAMAAwAFAAUABQAFAAYABgAGAAUAAwACAAIA
AgAEAAMAAgACAP//////////AAAAAAAA///8//z//P/8//v/+v/5//j/+v/4//j/+P/6
//r/+v/6//r/+f/4//f/9//2//b/9v/1//X/9v/3//j//P/8//z//P/8//z//f//////
/v/+//7//v///wEA///8//r//P/8//3///////////8AAP///P/6//n//P/8//z//P/7
//v/+v/5//v/+//7//f/9//1//T/9P/y//H/8P/v/+//7//v/+//7//v/+//7v/w//D/
8f/x//H/8f/x//H/8f/x//H/8v/0//b/9v/4//r//P/9////AAAAAP/////+//7/////
////AQACAAQACAAPABgAIQAoACoAHAABAOP/wf+b/3b/Qf8G/87+g/4+/iL+Jv4v/kD+
Tf5K/k7+XP5p/nr+mP62/tD+6/4X/0j/df+X/7n/0//f/+j/7v/x//T/9//6//v//v//
/wAAAAD+////AAABAAEAAQABAAEAAQABAAEAAQADAAMAAwADAAIAAgABAAEAAQAAAAAA
AAD///////8AAP7//v/+//7//v/9//3//P/+//7//////////v/8//z//v/+//7//v/+
//7//v/+//7//f/9//7//v////////8AAAAAAAAAAAEAAwAEAAQAAwAEAAQABgAFAAYA
CAAIAAoACgAMAA4AEgATABQAFAAUABQAEwATABUAFwAYABgAGgAbAB0AHgAdAB0AHQAe
ABwAHAAcABsAGAAXABYAFQAWABUAFAASABMAEQAPAA0ACwAKAAgABwAFAAMAAgACAP7/
/f/8//v/+//6//j/+P/3//b/9P/z//X/9P/z//L/8P/v/+//7//x//D/8P/x//H/8P/w
//D/7v/u/+7/7v/u/+7/7v/v//P/9v/4//v//f/+////AQACAAMABQAGAAgACQALAAsA
DQANAA0ADQAPAA8ADwAPABIAEgASABEAEQAQABAAEAARABEAEQASABMAEwATABMAEgAS
ABIAEQARABIAEwAUABcAGAAZABoAHAAcAB4AIAAiACIAIgAiACMAIwAjACMAJAAkACUA
JgArACsAKgArACwALQAuAC8AMAAyADUANgA2ADkAOgA7AD0AQABBAEEAQgBHAEgASgBN
AE8ATwBPAFAAVABWAFkAXQBfAGAAYQBiAGQAZQBlAGUAZQBlAGUAYQBfAF0AXABcAF8A
XwBfAF8AXQBdAF0AXQBdAF0AXQBcAFwAXABdAF0AXwBfAF8AXwBdAF0AXQBeAF4AYABg
AGIAYgBiAGEAYQBjAGQAZABlAGYAZgBnAGcAYwBbAFoAXgBeAGEAZgBtAHwAggB2AFkA
NQANAOP/uP9//zz/+P6h/kb+FP4M/hP+Hv4n/iz+PP5a/nn+mv7G/vD+EP8x/13/lP/D
/+f/BwAhADMAPgBCAEUASQBNAFEAUwBWAFcAWABYAFgAWQBaAFsAXQBdAF0AXQBcAFsA
WgBZAFsAWwBbAFsAWgBaAFkAWQBZAFgAWABYAFkAWQBZAFoAWgBaAFoAWgBaAFkAWQBY
AFYAVgBXAFcAVwBWAFQAVABUAFQAVABUAFUAVABTAFIAUgBRAFEAUgBSAFMAUwBTAFIA
UgBSAFIAUwBVAFYAVgBVAFYAVgBYAFcAWABaAFoAXABcAF4AYABhAGEAYQBgAF8AXgBc
AFsAXQBfAGAAYABfAF8AYABgAF8AXwBfAGAAXgBeAF4AXQBaAFkAWABXAFQAUwBSAFAA
TwBNAEsASQBHAEYARABDAEAAPQA7ADoAOAA3ADYANQAxADAALgAuAC0ALAAqACkAJwAm
ACUAJAAkACMAIwAjACUAJAAkACUAJwAmACYAJgAmACYAJgAmACUAJAAjACMAIAAgAB8A
HwAeAB4AHgAfAB8AHwAgACAAHwAfACAAHwAdAB0AHQAdAB0AHQAdAB0AHAAcABwAGwAd
ABwAHAAcAB4AHQAcABwAGQAZABkAGQAYABgAGAAXABYAFgAWABYAFgAWABYAFgAUABIA
EgASABQAFAAUABQAFQAVABUAFQATABIAEgASABMAEwAUABUAFgAUABgAGgAaABoAGgAa
AB0AHgAeACAAIAAgACEAJAAjACEAIAAiACIAIwAlACUAJQAlACYAJgAkACMAIwAkACQA
JAAkACQAJQAlACUAJgAnACgAJQAhAB8AHgAeAB8AHwAfAB8AHwAfAB8AHwAfAB8AHwAe
ACAAIAAhACEAIAAfAB4AHQAfAB8AHwAgACEAJAAlACgAJwAmACQAIwAkACQAIwAjACQA
JAAlACUAIwAjACYAKgAuADMAPABJAFQAUAA8ACMAAQDb/7n/kv9X/xj/2P6H/j7+JP4m
/i3+PP5F/kz+Wv5u/oH+nP6+/t7++v4f/0n/fP+n/8n/6f8BABEAGgAeAB8AIgAlACgA
KQAoACkAKgAqACoAKwAsAC0ALwAvAC8ALwAvAC8ALwAvAC0ALQAtAC0AMAAwAC8ALwAt
ACwALAAsAC0ALQAtAC4ALAAsACwALAAsACsAKwAqACoAKgArACsAKgAoACUAJAAmACYA
JgAmACYAJgAmACYAJgAlACUAJgAmACcAJwAnACYAJgAmACYAJQAnACgAKAAoACgAJwAo
ACsALAAuAC4ALgAuADAAMgAyADMANAA0ADcAOAA4ADkAOQA7ADwAPAA8AD0APwBAAD8A
PwA/AEAAQABAAEAAPwA+AD0APAA7ADoAOQA4ADYANQAzADEALwAuAC4ALQAtACsAKQAo
ACgAJQAjACEAHwAeAB4AHQAeAB0AHAAaABkAGQAYABcAFgAWABUAFQAVABcAFgAWABcA
FwAWABYAFgAYABgAGAAYABgAGAAYABkAFwAYABgAGQAYABgAGAAZABgAFwAXABYAGQAb
AB4AHwAfAB8AHwAfAB8AHwAfAB8AIAAgACAAHwAfAB4AHgAeABwAGwAaABoAGQAZABkA
GQAaABoAGgAZABYAFgAWABYAGAAYABgAGAAaABgAGAAYABgAGAAYABgAFwAXABcAFwAV
ABQAFAAUABYAFwAZABsAGgAaABoAGgAaABoAHAAfACAAIAAeAB4AHgAfAB8AHQAaABgA
GgAaABsAHQAbABsAGwAcABwAGgAZABkAGgAaABoAGgAcAB0AHQAdABsAGwAbABcAFgAV
ABUAFgAZABkAGQAZABgAFwAWABUAFgAXABgAGAAYABgAGQAZABkAGQAZABkAGAAXABYA
FgAXABoAGwAeAB0AHAAaABkAHAAcABsAGwAaABoAGwAbABsAGwAeACQALAAxADoAQwA+
ACwAFAD3/9X/s/+N/1T/H//o/qL+a/5e/mb+cv6F/oz+h/6I/o7+lv6n/sb+4P72/hb/
Qf9x/5r/vf/b//H///8HAAoADAAPABEAFQAZABsAGwAbABsAGgAcAB0AHgAfAB0AHQAd
AB0AHQAdAB0AHQAfAB8AHwAfAB4AHgAdAB0AHwAeAB4AHgAeAB0AHAAcAB4AHgAeAB4A
HAAbABsAGgAcABwAHQAdAB0AHAAaABoAGgAaABoAGgAeAB4AHgAeAB4AHQAdAB4AHgAf
AB8AHwAgACAAIAAgACMAJQAmACYAJQAmACYAKAApACoALAAsACwALAAuADAAMgAzADQA
NAA1ADYANgA3ADcAOQA6ADoAOgA7AD0APgA/AD8APwBAAD4APgA+AD0AOgA5ADgANwA4
ADcANgA0ADQAMwAyADEALwAuACwAKwAqACkAKQAqACYAJQAkACMAIQAgAB4AHgAfAB4A
HAAbABgAFgAUABIAEgARABEAEQAPAA4ADgAPAA8ADgAOAA4ADgAOAA4ADgAPABAAEQAT
ABMAFAAUABUAFQAUABMAEwAVABUAFgAWABQAFQAXABcAGQAZABkAGQAXABcAFwAXABkA
GgAbABsAGwAaABoAGgAaABkAGAAYABcAFwAXABcAGAAYABgAFwAWABYAFgAWABUAFAAT
ABIAFAASABIAEgASABIAEgASABUAFQAVABUAFwAWABYAFgAVABUAFgAXABgAGAAaABwA
HAAcABwAHAAfACAAIAAeAB4AHgAfAB4AGwAXABQAGAAYABkAGwAdAB0AHQAeABwAGgAZ
ABkAGgAaABoAGgAaABsAGwAbABsAGwAbABcAFwAVABQAFAAUABMAEgARABEAEQARABEA
EwATABMAEgAQABAAEQARABEAEQARABEAEQARABEAEgAQABIAEgAUABYAFgAVABUAFAAU
ABMAEwAUABQAFQAVABUAFQAWABgAHAAfACQALQA6AEQAQgAvABEA7f/D/5j/a/8q/+b+
n/5G/vr93v3h/ez99f3+/Qj+HP4z/lD+dP6e/sD+3f4D/zT/Z/+V/7f/1f/r//r/AgAJ
AAsADwATABUAGAAZABoAGgAZABkAGQAZABkAGQAZABkAGQAZABkAGQAbABsAGwAbABwA
HAAbABsAGwAaABoAGgAZABkAGQAaABoAGgAaABoAHAAbABsAGgAXABYAFgAVABcAFgAU
ABQAFQAWABcAGAAYABgAGAAYABYAFQAVABYAFAAVABUAFQAVABYAFwAYABcAGQAaABoA
HQAeAB4AIAAeAB4AHwAeACEAIgAlACgAKgArACwALAAtAC4ALgAvADIANQA3ADgAOAA5
ADsAPAA+AD8AQABCAD8APgA9ADsAPAA7ADoAOQA6ADkAOAA2ADUAMwAxAC8AKwAqACgA
JwAlACMAIgAiAB4AHQAcABsAGQAYABYAFgAXABYAFAATABEAEAAPAA4ADgANAA0ADQAN
AAwADAANAA0ADAAMAAwADgAOAA4ADgAMAAwADAANAA0ADgAOAA8ADwAOAA0ADQAPAA8A
EAAQAA4ADwARABEAEQARABEAEQARABEAEQARABIAEgASABEAEwASABIAEgASABEAEAAQ
AA4ADQAMAAsACgAKAAoACQAJAAoACwAMAAsACgAJAAgACgAIAAgACAAIAAgACAAIAAcA
BwAHAAcABwAGAAYABgAFAAUABgAHABAAEAAPAA4ADQAMAA4AEQASABIAEgASABIAEwAR
AA8ADAAKAAwADAANAA8ADwAPAA8AEAASABAADwAPABIAEgASABIAEgATABMAEwARABEA
EQANAAsACQAIAAgACgALAAwADQAMAAsACgAJAAsACwALAAoACgAKAAsACwAJAAkACQAJ
AAsACwALAAwACgAMAAwADgAQABAADwAPAA4ADgANAA0ADgAOAA8ADwARABMAFAAUABgA
HwAkAC0AOgA8ACwADQDr/8X/o/9+/0f/Cv/K/nP+Iv4C/gL+Df4a/iP+Kv48/k7+Xf52
/p7+wP7c/vv+K/9e/4v/rf/L/+P/9f/+/wQABwAGAAkADAANAA4ADwAQABAAEgATABQA
FQAVABUAFQAVABMAEwATABMAEwATABMAEwAWABYAFQAVABMAEgASABIAFQAVABUAFgAU
ABQAFAAUABQAEwATABIAFAAUABUAFQAVABQAEgASABQAFAAUABQAFQAUABMAEgASABEA
EQASABQAFQAVABUAFAAUABQAFAAVABcAGAAYABcAGAAYABoAHQAeACAAIAAgACAAIgAk
ACQAJQAmACYAKQAqACoAKwApACsALAAsACwALQAvADAAMwAzADMANAA0ADQANAAzADIA
MQAwAC8ALgAtACwAKgArACkAJwAlACEAIAAeAB0AHQAbABoAGgAaABkAGAAXABcAFgAU
ABQAEwASABAADwARABAADwAOABAADwAPAA8ADwAOAA4ADwANAAwADAAMAAwADAAMAAwA
DAAMAAwADQAOABAAEQATABIAEgASABMAFQAVABYAFgAUABUAFwAXABcAFwAXABcAFQAV
ABUAFQAYABgAGAAXABUAFAAUABQAEgARABAAEAARABEAEQARABAAEAAQAA8ADAAMAAwA
DAAKAAoACgAKAAgABgAGAAYABgAGAAYABgAFAAUABQAFAAUABAAEAAQAAwADAAQABQAF
AAQABAAEAAgABwAFAAcACgANAA4ADwAQABUAGQAbABwAHAAcABwAHQAaABcAEwAQABQA
FAAVABcAFwAXABcAGAAaABgAFwAXABcAFgAVABQAFgAXABcAFwAVABUAFQARAA8ADQAM
AAwACwALAAsACwAMAA0ADgAPAA8ADwAPAA4ADgAOAA8ADwAPAA8ADwAPAA8ADwAPABAA
DgAQABAAEgAQABAADwAPABIAEgARABEAFAAWABkAGwAbAB0AIAAkACoAMQA8AEUAQgAy
ABwA+//V/6//h/9Q/xf/4P6W/ln+SP5Q/l7+cf58/n3+hP6Q/pj+pf7C/t7+9P4S/zv/
bf+a/7v/2//1/wMACwAQABAADwASABUAGAAZABgAGQAaABoAGgAbABwAHQAfAB8AHwAf
AB0AHQAdAB0AGwAbABsAGwAdAB4AHgAfAB4AHAAbABoAGwAbABsAHAAbABoAGQAYABYA
FQAVABQAFgAWABcAFwAZABgAFgAWABYAFgAWABYAGAAYABgAGAAYABcAFwAYABgAGQAZ
ABkAGAAYABgAGAAZABsAHAAcABsAHAAcAB4AIQAiACQAJAAiACIAJAAmACgAKQAqACoA
KwAsACwALQAtAC8AMAAwAC4ALwAxADIAMgAxADAAMAAvAC4ALQArACwAKwAqACkAJgAl
ACQAIgAiACEAIAAfAB0AHAAaABkAGQAXABYAFgAUABMAEgARAA8ADgAMAAwACwAKAAgA
BwAHAAYABQAEAAcABwAIAAkACQAIAAgACQAHAAYABgAGAAQABAAEAAQABQAGAAcACQAH
AAgACAAJAAkACAAHAAcABwAHAAgACAAKAAsADQANAA0ADQANAA0ACwALAAsACwAKAAoA
CgAJAAcABgAGAAYABwAHAAcACAAGAAUABAADAAQABAAEAAMAAAAAAAAAAAAAAAAAAAAA
AAIAAAAAAAAAAAAAAAAAAAD///////////3//P/8//z//f/9//7///8AAAAAAAACAAIA
AgACAAMABQAFAAQABQAGAAcACQAHAAUAAgAAAAAAAAABAAMAAwADAAMABAAEAAIAAQAB
AAIAAgACAAIAAgADAAMAAwADAAMAAwD///7//f/9//7///////////////////////3/
/f/9//z//P/8//3//f///////////wEAAQABAAIAAwAGAAcACgAMAAwACwALAAwADAAL
AAsADAAMAA0ADQARABEAEAASABYAGwAgACcANgBAADoAJwAJAOP/uf+U/2X/Kv/u/qf+
UP4S/gD+Af4I/hP+GP4a/ij+P/5a/oD+qv7K/uf+Df9A/3X/n/+//9//8/8AAAoAEQAP
ABEAEwATABYAFwAYABgAGgAbABwAHQAfAB8AHwAfAB0AHQAdAB0AGwAbABsAGwAcABwA
GwAbABsAGgAaABoAGwAbABsAHAAaABoAGgAaABgAFwAXABYAFgAWABcAFwAXABYAFAAU
ABYAFgAWABYAFwAWABUAFAAUABMAEwAUABQAFQAVABUAFAAUABQAFAAXABkAGgAaABkA
GgAaABwAHQAeACAAIAAiACIAJAAmACgAKQAqACoALAAuAC8AMQAxADMANAA0ADYANwA5
ADoAOwA7ADsAPAA8ADwAPAA7ADwAOwA6ADkAOAA3ADYANAAxAC8ALQArACkAKAAmACUA
IQAfAB4AHgAcABsAGgAZABcAFgAUABQAEQAQAA4ADQAPAA4ADQAMAAsACQAIAAcACQAI
AAgACQALAAoACgAKAAoACgAKAAoACAAIAAgACQAHAAgACAAJAAgACAAIAAkACQAJAAoA
CgAKAAsADQANAAwACwAKAAkABwAHAAcABwAIAAgACAAHAAkACAAIAAgACAAHAAYABgAF
AAUABQAFAAIAAgACAAEAAgACAAIAAgACAAIAAgACAAAA/v/+//7//v/+//7//v//////
/////////v/+//7//f/9//7///////7//v/+//7//////wEAAgAEAAIAAgACAAIAAwAF
AAUABAAEAAQABAAFAAUAAwAAAP7//v/+////AQADAAMAAwAEAAQAAgABAAEAAQAAAP//
/v///wEAAgADAAMAAwADAP//+//5//j/+P/5//n/+f/5//n/+f/5//n/+f/5//n/+P/4
//j/+f/5//n/+f/5//n/+f/5//n/+v/4//r/+v/8//z//P/7//v/+//6//j/9//4//j/
+f/5//f/+f/8//7/AgAFAAwAGQAkACIADgDz/9P/q/+F/1r/G//c/pr+R/4C/uj97P33
/QT+D/4Y/ij+Ov5N/mj+jv6s/sj+6/4Z/0r/df+X/7f/zf/b/+T/6v/t/+7/8f/0//X/
9f/1//X/9P/1//f/+f/7//n/+f/5//n/+f/5//n/+f/5//n/+f/5//n/+P/2//X/9f/0
//T/9P/1//X/9f/2//T/9P/0//T/9P/z//P/8v/w//D/8f/x//P/8v/w//D/7v/u/+7/
7v/w//D/8P/w//D/7//v//D/8P/x//H/8f/w//D/8P/w//P/9f/2//b/9f/2//b/+P/5
//r//P/8//r/+v/8//7/AAABAAIAAgAFAAYABgAHAAUABwAIAAgACgALAA0ADgAOAA0A
DAAMAA4ADgAOAA0ACgAJAAgABwAIAAcABgAEAAEA///9//v/+f/4//b/9f/1//P/8v/y
/+7/7f/s/+v/6//q/+j/6P/n/+b/5P/j/+X/5P/j/+L/4v/h/+H/4f/f/97/3v/f/+H/
4P/g/+D/4P/g/+D/4P/g/+D/4P/h/+D/4P/f/9//3v/e/97/3//h/+H/4v/i/+D/4f/j
/+P/4//j/+P/4//h/+H/4f/h/+D/4P/g/9//4f/g/+D/4P/e/93/3P/c/9n/2f/Z/9n/
2v/a/9r/2f/Y/9j/2P/Y/9r/2v/a/9r/2P/W/9b/1v/W/9b/1v/W/9X/1f/V/9X/1f/U
/9T/1P/T/9P/1P/V/9T/1P/V/9b/1P/V/9X/1//W/9f/1//X/9r/2//b/9r/1//X/9f/
1//V/9T/0//S/9X/1v/X/9j/1f/U/9T/1v/U/9T/1P/T/9X/1f/U/9L/1P/V/9X/1f/U
/9P/0v/Q/8//zP/L/8n/y//K/8n/yP/K/8r/zP/M/8z/zP/K/8r/yv/K/8r/yv/K/8r/
yv/K/w==
         </WaveFormData>
      </LeadData>
      <LeadData>
         <LeadByteCountTotal>10000</LeadByteCountTotal>
         <LeadTimeOffset>0</LeadTimeOffset>
         <LeadSampleCountTotal>5000</LeadSampleCountTotal>
         <LeadAmplitudeUnitsPerBit>4.88</LeadAmplitudeUnitsPerBit>
         <LeadAmplitudeUnits>��V</LeadAmplitudeUnits>
         <LeadHighLimit>2147483647</LeadHighLimit>
         <LeadLowLimit>268435456</LeadLowLimit>
         <LeadID>V3</LeadID>
         <LeadOffsetFirstSample>0</LeadOffsetFirstSample>
         <FirstSampleBaseline>0</FirstSampleBaseline>
         <LeadSampleSize>2</LeadSampleSize>
         <LeadOff>FALSE</LeadOff>
         <BaselineSway>FALSE</BaselineSway>
         <ExcessiveACNoise>FALSE</ExcessiveACNoise>
         <MuscleNoise>FALSE</MuscleNoise>
         <LeadDataCRC32>3778963507</LeadDataCRC32>
         <WaveFormData>
DgAOAA4ADgAQABAAEAAQABIAEgASABIAEAAQABAAEAAQABAAEAAQABEAEgATABQAFgAW
ABYAFgAUABQAFAAUABQAFAAUABQAEgASABIAEgAUABQAFAAUABMAEgARABAADgAOAA4A
DgAOAA4ADgAOAAwADAAMAAwADAAMAAwADAAOAA4ADgAOAAwADAAMAAwADAAMAAwADAAM
AAwADAAMAAwADAAMAAwADQAOAA8AEAAQABAAEAAQABEAEgAUABQAEwAUABQAFAAWABQA
EQARABMAFAAUABQAFgAWABYAFgAWABQAFAAUABIAEQARABEAEwATABQAFAAVABUAFAAR
AAwACwAJAAkACAAIAAgACAAKAAoACgAJAAsACwALAAsACQAKAAoACgAKAAoACgALAAoA
CAAHAAYABwAIAAoACwAJAAkACAAIAAgACAAIAAkABwAHAAcACAAKAAgACgARABoAJAAw
AEAASABEADcAIgAQAPv/5//P/6n/fP8+//T+uf6i/p/+nf6T/nH+Sf41/jX+PP5T/nb+
mv69/uv+JP9g/43/sP/N/+T/7f/0//f/+//7//3///8BAP////8BAAIAAwAFAAYACAAH
AAcABwAHAAcABwAHAAcABwAHAAcACAAIAAgACAAIAAcABwAHAAYABAAFAAUABQAFAAUA
BQAFAAYABgAGAAYABgAGAAYABAAEAAQABAAEAAIAAgACAAIAAwADAAMABAAEAAQABAAE
AAIAAgACAAIAAQABAAIAAwAFAAYABwAHAAcACQAJAAkABwAIAAgACgANAA4ADgAQABAA
EAAQABEAEwAVABYAFgAYABkAGwAcABoAGgAaABkAGwAcABwAHAAeAB8AIAAhACEAIQAh
ACEAIQAhACAAIAAeABwAGwAaABsAGgAZABcAFwAVABQAEwASABIAEgAQABEAEAAPAA4A
DQAMAAwACwALAAoACgAKAAsACgAKAAoACQAIAAcABgAEAAMAAwADAAUABQAFAAYABAAE
AAQABQAHAAcABwAHAAcABwAHAAcABgAFAAUABAAFAAYACAALAAkACQAJAAkACwAJAAkA
CQAJAAoACgAIAAgABwAHAAgABgAFAAUABQAFAAUABAADAAQABAAEAAMAAgACAAIAAQAB
AAIAAgACAAAAAAAAAAAAAAAAAAAAAAACAAIAAgACAAAAAAAAAAAAAQABAAEABAAGAAYA
BgAGAAcACAAKAAoACQAKAAoACgAIAAYAAwADAAUABgAGAAYABgAGAAYABgAIAAYABgAG
AAQAAwADAAMABQAFAAYABgAFAAUABAABAPz/+//5//n//f/+////AAD9//z/+//5//r/
+//8//3/+//8//z//P/+//7//v///////v/+//7//P/8//3//f///////v/+//7//v/+
/////f/9//3//v8EAAQABgALABQAHgAuADoAPgA2ACUAFAACAO3/2f+9/5P/YP8k/+b+
x/6+/r3+uf6j/nP+R/45/jf+Qv5f/oT+pP7L/v3+Nv9q/5P/tv/R/+L/6f/w//H/8//1
//f/+f/7//v/+//9//7/AAABAAEAAgACAAEAAAD//wAAAQACAAMAAgABAAAAAAAAAAAA
AAAAAP////////7//v////////////////////7//v/+//7//v/+//7//P/+//7//v/+
//3//P/7//r/+//7//v//P/8//z//P/8//z//P/8//z//f/9//7//////wAAAQABAAEA
AwADAAMABQAGAAYACAAHAAgACAAKAAwADAAMAA0ADQAPABAAEAASABMAFQAWABYAFgAW
ABUAFQAWABYAFgAZABkAGQAZABkAGQAZABkAFwAXABYAFgAWABQAEwASABMAEgARAA8A
DwANAAwACwAIAAgACAAGAAUABAADAAIAAwACAAIAAQADAAIAAgACAP///v/+//7//v/+
//7//v/+//3//f/9/////////wAAAAAAAAAAAQD//////////wAAAQACAAMAAQABAAIA
AgAEAAQABQAHAAcABwAHAAcABQADAAMAAwABAAIAAgAAAAIAAQABAAIAAgABAAEAAQAD
AAMAAgABAAIAAgACAAEA/v/+//7//f///wAAAAAAAP7//v/+//7/AAAAAAAAAAAAAAAA
AAAAAAIAAgACAAIAAQABAAEAAgAEAAMAAwAEAAYABgAGAAYABQAGAAgACAAKAAwADQAO
AA8ADgAMAA0ACwAMAAwADAAOAA4ADgAOAA4ADAAMAAwADAALAAsACwAJAAkACgAKAAwA
DQANAAsABgAFAAMAAwACAAIAAgACAAMABAAFAAUABwAHAAcABwAEAAQAAwACAAMABAAF
AAcACQAIAAgACAAGAAYABwAHAAUABQAEAAQABwAIAAkACwAMAA0ADgAQAA4AEAASABUA
GgAiACwAOgBMAFYAUQA8ACgAEQD1/93/v/+Q/1L/Cv+5/oL+a/5h/lX+Pf4d/gf+C/4g
/j/+aP6O/q3+2f4O/0r/f/+k/8X/3v/t//b///8BAAEAAwAFAAcACAAJAAwADgAMAA0A
DQAOABEAEQARABEAEgATABQAFQATABMAEwAUABYAFgAWABYAFwAXABcAFgAWABcAFwAX
ABcAFwAXABcAFgAWABYAFgAYABgAGAAWABgAGAAYABgAFwAWABUAFAAVABUAFQAWABYA
FgAWABYAFgAWABYAFgAVABUAFgAXABkAGgAbABsAHQAfAB8AHwAfACAAIAAiACMAJAAk
ACYAKgAqACoAKwArAC0ALgAuAC4ALwAxADIAMwA0ADUANQA3ADgAOAA4ADsAOwA7ADsA
OQA5ADkAOQA3ADcANgA2ADQAMgAxADAALQAsACsAKQApACcAJgAlACYAJgAmACQAIQAg
AB8AHgAdABwAHAAbABkAGAAYABgAGQAYABgAGAAXABYAFQAUABQAEwATABMAFQAVABUA
FgAWABYAFgAXABkAGQAZABkAGwAbABsAGwAaABkAGQAYABgAGAAZABsAGQAZABkAGQAb
ABkAGQAZABsAHAAcABoAHAAbABsAHAAaABkAGQAZABcAFwAWABUAFgAWABYAFQAWABYA
FgAVABMAFAAUABQAEgASABIAEgATABQAFQAWABQAFAAUABQAEgASABIAEgARABEAEQAS
ABYAFQAYABYAFgAWABYAFwAYABoAGgAbABwAHAAcAB0AHAAaABsAGgAaABkAGAAcABwA
HAAcABwAGgAaABoAGgAZABkAGQAZABkAGgAaABsAGwAaABcAFgAVABMAEwASABIAEgAS
ABAAEAAQAA8ADQANAA0ADQAOABAAEQASABEAEAAPAA8AEQAQABAAEAAQABAAEQARABEA
EQAQABAAEAAQABAAEQATABMAEwAUABQAFAASABUAHgAmAC4AOgBIAFYAVQBCACwAGQAD
AO3/0/+q/3b/NP/l/qb+jf6F/n3+bf5P/i3+Jf4y/kf+Yv6I/qv+0f4A/zz/ef+i/8P/
4v/3//z/AQAHAAgACQAKAAsACQAJAAsADAAPABEAEgAUABMAEwATABMAEQARABEAEQAR
ABEAEQASABQAFAAUABQAEwATABMAEgASABMAEwATABMAEwATABMAEgASABIAEgAQABAA
EAAOABAAEAAQABAADgAOAA4ADgAPAA8ADwAQABAAEAAQABAADgAOAA4ADgAPAA8AEAAR
ABAAEAAQAA8AEQATABMAEwATABQAFAAWABkAGgAaABwAHgAeAB4AHwAhACMAJAAkACQA
JQAnACgAJwAoACkAKQAtAC4ALgAuAC0ALQAtAC0ALwAvAC8ALwAvAC8ALgAuAC4ALAAr
ACoAJwAmACUAIwAhAB8AHgAdABwAHAAcABoAGwAaABkAGAAXABYAFgAVABUAFAAUABQA
EwASABIAEgAQABAAEAAQAA8ADQAMAAsADQANAA0ADgAOAA4ADgAPAA8ADwAPAA8ADwAP
AA8ADwAPAA8AEAAQAA4ADgAPABEADwAPAA8ADwARAA8ADwAPAA8AEAAQAA4ADgANAA0A
DgAOAA0ADQANAA0ADQAMAAsADAAMAAwACwAKAAoACgAJAAgACAAHAAYABwAIAAkACgAK
AAoACgAKAAgACAAIAAgABgAGAAYABgAFAAUABQAGAAgACwAMAAoACgAKAAoADQAOABAA
EAAPABAAEAAQABIAEAANAA0ADQAOAA4ADgAQABAAEAAQAA8ADAALAAoADAALAAsACwAJ
AAkACgAKAA0ADQAMAAkACAAHAAUABQAEAAQABAAEAAQABAAEAAMAAwADAAMAAwAFAAYA
BgAGAAYABgAGAAcABwAGAAYABgAGAAYABwAHAAUABQAEAAQABAAEAAQABQAFAAUABQAG
AAgACgAMAA8AFgAeACgANgBCAEgAPQAoABYABQDt/9f/u/+O/1r/GP/X/rT+rf6r/qf+
j/5h/jv+Nf4+/k/+bP6O/q/+1/4M/0r/ff+e/7//2v/p/+7/8//3//n/+//9////////
/wEAAgACAAMAAwAEAAUABQAFAAUABQAFAAUABQAHAAcABwAIAAYABgAGAAYABQAFAAUA
BAACAAMAAwADAAMAAwADAAMAAgACAAIAAgAEAAQABAACAAIAAgACAAIAAgACAAIAAgAD
AAMAAwAEAAIAAgACAAIAAgACAAIAAgABAAEAAgADAAUABgAHAAcABQAHAAcABwAHAAgA
CAAKAAsADAAMAA4AEAAQABAAEQAPABEAEgASABQAFQAXABgAGQAaABsAGwAdAB4AHgAe
AB4AHQAcABsAGwAbABsAGwAbABsAGgAaABwAGgAZABgAFwAWABUAEwATABEAEAAPAAwA
DAAMAAoACwAKAAkACAAHAAYABgAFAAcABgAGAAYABQAEAAQABAAFAAYABwAIAAYABQAF
AAUAAwADAAMABAAEAAQABAAFAAcABwAHAAcACQAJAAkACQALAAsADAAMAAwADAANAA8A
DQANAA0ADQAPAA0ADQANAA8AEAAQAA4ADgANAA0ADgAPAA8AEAARAA8ADwAOAA0ADgAO
AA4ADQAKAAoACgAJAAkACgAKAAoADAAMAAwADAAKAAoACgAKAAoACgAKAAoADAAMAAwA
DAAPAA8ADQAOAA4AEAAQABAAEAARABIAFAAUABcAGAAYABgAGwAaABgAGQAXABgAGAAY
ABgAGAAYABgAGgAYABgAGAAYABcAFwAXABcAFwAYABgAGwAbABoAFwASABEADwAPABIA
EgASABIAEAAQABAADwAPAA8ADwAPAA8AEAAQABAAEgASABIAEwARABAAEAAQABAAEAAR
ABEAEQARABAAEAASABIAEgATABEAEQARABIAFgAWABwAIwAoADAAOABEAFQAXgBZAEYA
MAAZAP3/4f+//5T/Wv8O/73+hP5t/mX+W/5F/iP+D/4V/iz+R/5u/pb+uf7h/hb/Uv+H
/67/zf/o//n/AgAHAAsADgARABQAFwAXABcAGQAaABgAGQAZABoAGwAbABsAGwAdAB0A
HQAdAB8AHwAfACAAHwAeAB0AHAAbABsAGwAaABoAGwAbABsAHQAdAB0AHQAcABwAHAAc
ABoAGgAaABgAGgAaABoAGgAaABoAGgAaABcAFwAXABgAGAAYABgAGAAaABoAGgAaABcA
FwAYABkAGgAcAB4AHwAdAB8AHwAfAB8AIAAgACIAIwAkACQAJgAqACoAKgArACsALQAu
AC4ALgAvADEAMgAzADQANQA1ADUANgA2ADYAOQA5ADkAOQA5ADkAOQA5ADkAOQA4ADgA
NgA0ADMAMgAzADIAMQAvAC4AKwApACcAJgAmACYAJAAjACIAIQAgACEAIAAgAB8AHgAc
ABsAGgAZABgAGAAYABoAGgAaABoAGgAZABkAGQAZABkAGQAaABgAGAAYABkAGQAZABkA
GQAZABkAGQAZABsAGwAcABwAHAAcAB0AHwAdAB0AHQAdAB8AHQAdAB0AGwAcABwAGgAc
ABsAGwAcABoAGQAZABkAGQAZABgAFwAWABYAFgAVABQAFAAUABMAFQAWABYAFgAUABQA
FAAUABYAFgAWABYAFgAWABYAFgAUABQAFAAUABMAEwATABQAFAAVABgAGAAYABgAGAAZ
ABoAHAAcAB0AHgAeAB4AIAAeABsAGwAbABwAHAAcAB4AHgAeAB4AHgAcABwAHAAaABkA
GQAZABkAGQAaABoAHAAdAB0AGwAWABUAEwATABQAFAAUABQAFAAUABQAEwARABEAEQAR
ABEAEgASABIAEAAQABAAEQATABIAEgASABMAFAAWABcAFgAVABMAEgAQABAAEAARABEA
EQARABIAEAAQABgAHQAgACgANABGAFQAVgBHADQAIgANAPf/4//B/5L/Wv8Q/8v+qP6d
/pf+i/5v/kn+Mf4z/kD+Vf54/pr+vf7p/iD/Wv+J/6z/zf/m//P/+v/9////AQADAAUA
BwAHAAcACQAKAAoACwALAAwADQANAA0ADQALAAsACwALAAkACQAJAAoADAAMAAwADAAN
AA0ADQAMAA4ADwAPAA8ADQANAA0ADQAKAAoACgAKAAoACgAKAAgABgAGAAYABgAGAAYA
BgAGAAUABQAFAAYABAAEAAQABAAGAAYABgAGAAUABQAGAAcABQAGAAcABwAFAAcABwAH
AAgACgALAA4ADQAOAA4AEAARABAADwAPABAAEwAVABYAFgAXABkAGgAZABoAGwAbABsA
HAAcABwAHgAfACAAIQAfAB8AHwAfAB8AHwAeAB4AHAAaABkAGAAaABoAGgAZABcAFQAU
ABMAEAAQABAADgAOAA4ADgAOAA0ADAAMAAsACQAIAAgACAAHAAYABgAGAAYABgAGAAYA
CAAHAAcABwAHAAcABwAIAAgACAAIAAkACQAJAAkACQAHAAcABwAHAAUABQAGAAYABwAI
AAoADQALAAsACwALAA0ACwALAAsACwAMAAwACgAKAAkACQAKAAkABwAGAAUABQAFAAQA
AwADAAQABQAFAAIAAgACAAEAAwAEAAQABAACAAIAAgACAAIAAgACAAIAAAAAAAAAAAAA
AAAAAAAAAAAAAQACAAQABAAEAAYABgAGAAYACQAKAAwADAALAAwADAAMAAoACAAFAAUA
BQAGAAYABgAIAAgACAAIAAgABgAGAAYABgAFAAUABQADAAMABAAEAAMAAwACAP///f/9
//z//f/+//7//v/+//3//P/7//n/+v/7//z//f/9//7//v/+//7//v/+/////f/8//z/
/P/9//7/AAABAP/////+//7//v/+//7////9//3//f/+/wAAAgAGAA0AFgAgACwAOAA6
ACwAGQAKAPr/5//T/6//hf9S/xD/3P7J/sb+xf67/p3+Z/5D/jv+P/5O/m3+kP6w/tv+
Ef9M/3r/n/++/9X/4P/n/+r/6//t//D/8//2//n/9//3//n/+v/6//v/+//8//3//f/9
//3//f/9//3//f////////8AAP7//v/+//7//f/9//3//P/6//v/+//7//3//f/9//3/
+v/6//r/+v/8//z//P/6//z//P/8//z/+v/6//r/+v/7//v/+//8//z//P/8//z//P/8
//z//P/9//3//v//////AAABAAEAAQADAAMAAwADAAQABAAGAAcACAAIAAoADAAMAAwA
DQANAA8AEAAQAA4ADwARABIAFQAWABcAFwAZABoAGgAaABsAGwAbABsAGgAZABgAFwAZ
ABkAGAAYABkAGAAYABgAGQAYABcAFQAVABMAEgARAA4ADgAOAAwADQAMAAsACgALAAoA
CgAJAAkACAAIAAgACQAIAAgACAAHAAYABQAEAAYABQAFAAUABQAFAAUABgAHAAgACQAL
AAsACwALAAsACQAJAAkACQALAAsADAAMAAoACgALAA0ADwAPAA8ADwAPAA0ADQANAA4A
EAARABAADgANAA0ADgAOAA0ADQANAAsACwAKAAkACQAKAAsACwAKAAoACgAJAAcACAAI
AAgACQAKAAsADAAMAAwADAAMAA0ADgAPABAAEAAQABAAEAAPAA8ADwAQABAADwAQABEA
EgATABQAFQAWABgAGAAXABgAGAAYABkAGAAWABcAFwAYABgAGAAcABwAHAAcABoAGAAY
ABgAGgAZABkAGQAZABkAGgAaABsAGwAaABcAFgAVABMAEwARABAADwAOABAAEAAQAA8A
EAARABIAEwARABIAEgASABIAEgASABMAEQAQABAAEAASABIAEwATABUAFQAUABQAFAAU
ABQAFQAWABcAGAAaABgAFgAYAB0AIgAmAC4APABMAFoAXQBQADwAKQAPAPH/0/+s/3r/
Ov/t/qT+ff5x/mn+Wf5B/iP+F/4i/jf+WP6A/qP+xf7w/ij/Z/+W/7f/1v/t//r/AQAH
AAsADQAPABEAEgATABYAGAAWABcAFwAYABgAFwAWABUAFwAXABcAFwAZABkAGQAaABwA
HAAcABwAGgAZABgAFgAWABcAFwAXABcAFwAXABcAFwAYABkAGgAYABYAFAAQABEAEgAT
ABQAFgAWABYAFgAVABUAFQAWABUAFAATABIAEgASABIAEgATABMAFAAVABUAFgAXABcA
GAAbABwAHQAcABwAGwAcAB8AIAAgACIAJAAkACQAJQAlACcAKAAoACkAKwAuADAALwAw
ADEAMQA2ADgAOQA6ADoAOQA4ADcAOQA5ADkAOQA3ADcANgA2ADYANAAzADIAMQAwAC8A
LQAtACsAKgApACgAKAAoACYAIwAiACEAIAAfAB4AHgAdABwAGgAZABgAFwAWABYAFgAX
ABgAGQAaABwAGwAbABsAHQAdAB0AHgAdABwAGwAbABsAGwAbABsAGgAZABgAFwAYABkA
GwAcABsAGgAaABsAGwAbABsAGwAdABsAGwAbAB0AHgAeABwAHAAbABsAHAAaABkAGQAZ
ABcAFwAWABUAEgASABIAEQARABIAEwATABEAEgASABIAEgASABIAEgAQABAAEAAQABIA
EgASABIAEgASABIAEgAPAA8ADwAQABQAFAAUABQAFAAUABcAGAAaABoAGwAcABwAHAAb
ABgAFAATABUAFgAWABYAGAAYABgAGAAaABgAGAAYABgAFwAXABcAFQAVABYAFgAXABcA
FgATABAADwANAA0AEAAQABAAEAAOAA4ADgANAA8ADwAPAA8ADwAQABAAEAAOAA4ADgAP
AA8ADgAOAA4ADAAMAA0ADQAOAA8ADwAQAA8ADgANAA0ADwAPAA8AEAAOABAAFAAXABwA
JgAuADoASgBQAEUAMgAeAAkA9//j/8X/mv9i/xT/x/6a/o/+i/6B/mX+Qf4t/i/+Nv5L
/m7+lP61/t/+Fv9U/4X/qv/H/+D/7//4//3//////wEAAwAFAAMAAwAFAAYACAAJAAkA
CgALAAsACwALAAkACQAJAAkABwAHAAcACAAIAAgACAAIAAUABQAFAAQABQAHAAgACQAH
AAcABwAHAAYABgAGAAYABgAGAAYABAAGAAYABgAGAAYABgAGAAYAAwADAAMABAACAAIA
AgACAAQABAAEAAQABQAFAAYABwAFAAYABwAHAAUABwAHAAcACAAKAAsADgANAA4ADgAQ
ABIAEgASABMAEwAVABYAFgAVABUAFgAWABkAGgAbABsAHQAeAB4AHgAhACEAIQAhACEA
IQAhACEAIQAhACAAIAAiACAAHwAeABsAGgAZABcAFwAVABQAEwASABIAEgAQABAAEAAQ
ABAADwAOAA4ADQALAAoACgAKAAsACgAKAAoACgAKAAoACgAIAAcABwAHAAcABwAHAAgA
BgAGAAYABwAIAAkACgALAAsACwALAAsACwALAAwADAALAAoACgALAAsACwALAAsACQAH
AAcABwAIAAoACwAKAAgABwAHAAgABgAFAAUABQAFAAUABAADAAQABAAEAAMAAAAAAAAA
/////wAAAAAAAAAAAAAAAAAAAAAAAAAAAAAAAAAAAAAAAAAAAAAAAAAAAQABAAEAAgAB
AAEAAAABAAQAAgAAAAAABAAEAAQABAAEAAUABgAIAAgACwAMAAwADAAJAAYAAgABAAIA
BAAFAAYABgAGAAYABgAIAAYABgAGAAQAAwADAAMABQAFAAYABgAFAAUABAABAP7//f/7
//v/+//6//n/+P/5//r/+//7//3//f/9//3//P/8//v/+v/8//z//P/9/////v/+//7/
/v/+/////////////v/+//7//v/+/////f/9//3//v8AAAIACAANABYAIAAwAD4APgAy
ACEADgD4/+P/z/+v/4P/Tv8M/9D+tf6y/rP+rf6T/mP+Q/49/j/+Sv5p/oz+rP7V/gv/
SP94/53/vv/X/+L/6f/u/+3/7f/v//H/8//1//X/9f/3//j/+P/5//n/+v/9//3//f/9
//z/+//6//n/+f/5//n/+v/7//z//f/+//v/+//7//r/+v/7//v/+//5//n/+f/5//j/
+P/4//j/+v/6//r/+P/4//j/+P/4//b/9v/2//b/9//3//f/+P/2//b/9v/2//j/+P/4
//j/9f/1//b/9//5//r/+//7//n/+//7//v//P/+////AgACAAIAAQACAAQABAAEAAUA
AwAFAAYABgAIAAkACwAMAAsADAANAA0ADgAOAA0ADAANAA0ADQANAA0ADQANAA0ADwAP
AA4ADgAQAA4ADQAMAAsACgAJAAcABwAFAAQAAwACAAIAAgAAAAEAAAD///7/+//6//r/
+f/5//j/+P/4//j/+P/5//r//P/8//z//P/8//v/+//7//n/+f/5//r/+//8//3////9
//3//f/9//3//f/9//3/+//7//z//P/+//7///8BAAEAAQABAAEAAQD//////////wAA
AAD+//z/+//7//z//f/9//7////9//3//P/7//z//P/8//v/+P/4//j/9//5//r/+v/6
//r/+v/6//r/+v/6//r/+v/6//r/+v/6//n/+P/3//b/9//3//f/+P/6//v//P/8//z/
/P/8////AAACAAIABAAGAAcACAAGAAQAAQABAP//AAAAAAAABAAEAAQABAACAAAAAAAA
AAIAAQABAAEAAQABAAIAAgABAAEAAAD9//z/+//5//n/+v/6//r/+v/8//z//P/7//n/
+f/5//n/9//4//j/+P/6//r/+v/7//v/+v/6//r/+P/4//n/+f/7//v/+v/6//r/+v/6
//v//f/9//3//v8AAAAAAgADAAoAEgAaACQANgBEAEMANgAiAA0A8//Z/7v/lP9m/yb/
2f6a/nv+b/5l/lP+M/4N/v39Cv4l/kj+bv6T/rf+5P4g/13/iP+n/8T/2f/k/+3/9f/2
//f/+P/5//v/+//9//7//v//////AAADAAMAAwADAAEAAQABAAEA////////AAACAAIA
AgACAAEAAQABAAAAAgADAAMAAwADAAMAAwADAAAAAAAAAAAAAgACAAIAAAD///7//f/8
//7//v/+//7//f/9//3//v/8//z//P/8//7//v/+//7/+//7//z//f/+/wAAAgADAAEA
AwADAAMAAwAEAAQABgAHAAgACAAKAAwADAAMAA0ADgARABMAFAAUABUAFwAYABkAGgAb
ABsAHwAgACAAIAAhACEAIQAhACMAIwAjACMAIwAjACIAIgAhAB4AHAAaABkAGAAXABUA
EwARABAADwAOAA4ADgAMAAsACgAJAAgABQAEAAQAAwAFAAQABAAEAAIAAAD///7/AAAA
AAAAAAAAAP///////////////wAA/v/+//7////9//3//f/9//3//f/9//3//f/9//7/
/v8AAAAAAQADAAIAAQAAAP///f/7//v/+//9//7//v/8//z/+//7//z//P/7//v/+//5
//n/+P/3//b/9v/2//X/9f/2//f/9//2//b/9f/0//L/8v/y//L/8v/y//L/8v/y//L/
8v/y//L/8v/y//L/8//z//P/9P/y//P/8//1//T/9P/0//T/+P/4//f/9v/1//T/9f/2
//j/+P/5//r/+v/6//r/+P/1//X/9f/2//b/9v/4//j/+P/4//j/9v/2//b/9P/z//P/
8//0//X/9//4//f/9//2//P/8P/v/+3/7f/u/+7/7v/u/+z/7P/s/+v/6//r/+v/6//r
/+z/7P/s/+z/7P/s/+3/7f/s/+z/7P/s/+z/7f/t/+7/7//v//D/7//u/+3/7f/s/+v/
6v/q/+r/7P/w//P/+v8AAAoAGgAsAC4AHwAKAPr/5f/L/7P/j/9g/yT/2v6X/nT+a/5n
/lv+Qf4f/gn+Cf4W/i3+Uv52/pf+w/78/jb/Zf+I/6f/vv/J/9L/1f/Z/9v/3f/f/+H/
3//f/+H/4v/j/+X/5v/o/+j/5//m/+X/5f/l/+X/5f/l/+X/5f/m/+X/5P/j/+L/4f/h
/+H/4P/g/+H/4f/h/+H/4f/h/+H/4P/g/+D/4P/g/+D/4P/e/97/3v/e/97/3P/c/9z/
3P/d/93/3f/e/93/3P/b/9r/3P/c/9z/3P/Z/9n/2v/b/93/3v/f/9//3f/f/9//3//h
/+L/4v/k/+T/5P/j/+T/5v/m/+b/5//n/+n/6v/q/+j/6f/r/+z/7f/u/+//7//v//D/
8P/w//P/8//z//P/8f/x//H/8f/x//H/8P/w//L/8P/v/+7/6//q/+n/5//p/+f/5v/l
/+L/4v/i/+D/4f/g/9//3v/b/9r/2v/Z/9v/2v/a/9r/1//W/9b/1v/U/9T/1P/U/9b/
1f/V/9X/1f/V/9X/1v/W/9b/1v/X/9b/1f/U/9P/0//T/9P/0//V/9X/1v/W/9b/1v/X
/9n/2P/X/9b/1f/V/9P/0//T/9P/1P/U/9L/1P/T/9P/1P/T/9H/0P/P/87/zf/L/8n/
yf/K/8v/y//K/8r/yv/J/8n/yv/K/8r/yP/I/8j/yP/G/8b/xv/G/8T/xP/E/8T/xv/G
/8b/xv/F/8X/xf/G/8T/xf/F/8f/yv/K/8r/yv/K/8v/y//L/8//z//P/8//zv/N/83/
zf/K/8n/yP/H/8v/zP/N/87/zP/M/8v/y//K/8r/yv/K/8j/yP/I/8f/yf/J/8f/xf/D
/8P/wv/C/8H/vf+6/7n/u/+8/73/vv+8/7r/vP+8/7z/vP+6/7r/uv+6/7r/uv+6/7r/
uv+6/w==
         </WaveFormData>
      </LeadData>
      <LeadData>
         <LeadByteCountTotal>10000</LeadByteCountTotal>
         <LeadTimeOffset>0</LeadTimeOffset>
         <LeadSampleCountTotal>5000</LeadSampleCountTotal>
         <LeadAmplitudeUnitsPerBit>4.88</LeadAmplitudeUnitsPerBit>
         <LeadAmplitudeUnits>��V</LeadAmplitudeUnits>
         <LeadHighLimit>2147483647</LeadHighLimit>
         <LeadLowLimit>268435456</LeadLowLimit>
         <LeadID>V4</LeadID>
         <LeadOffsetFirstSample>0</LeadOffsetFirstSample>
         <FirstSampleBaseline>0</FirstSampleBaseline>
         <LeadSampleSize>2</LeadSampleSize>
         <LeadOff>FALSE</LeadOff>
         <BaselineSway>FALSE</BaselineSway>
         <ExcessiveACNoise>FALSE</ExcessiveACNoise>
         <MuscleNoise>FALSE</MuscleNoise>
         <LeadDataCRC32>375493323</LeadDataCRC32>
         <WaveFormData>
FAAUABQAFAASABIAEgASABQAFAAUABQAFAAUABQAFAASABIAEgASABQAFAAUABQAFAAU
ABQAFAATABIAEQAQABAAEAAQABAADgAOAA4ADgAQABAAEAAQAA4ADgAOAA4ADAAMAAwA
DAAMAAwADAAMAAwADAAMAAwACgAKAAoACgAMAAwADAAMAAwADAAMAAwADAAMAAwADAAM
AAwADAAMAAwADAAMAAwADgAOAA4ADgAOAA4ADgAOABAAEgATABQAEwAUABUAFQAVABMA
EgASABMAFAAVABgAGAAYABcAFwAXABUAFAAUABQAFAAUABMAFQAVABUAFQAXABcAFgAT
AA4ADAALAAsACgAKAAkACQAJAAkACQAJAAsACwALAAwACgAKAAoACgAIAAgACAAIAAgA
CAAHAAcACAAJAAoADAAKAAoACQAJAAkACQAJAAkABwAHAAcACAAKAAgACgARABoAJwA0
AEAARgBKAEYAQwBGAE0AVABeAGMAXQBQADkAJQAeABoACgDl/5L/I//X/rb+pv6k/rX+
yv7l/gz/P/9z/5r/tv/O/9//5//q/+3/7//v//L/8//0//X/9f/1//X/+P/6//r/+v/5
//n/+f/5//n/+f/4//j/+v/6//r/+//5//n/+f/4//n/+P/4//j/9v/2//b/9v/0//T/
9P/0//T/9P/0//T/8v/y//L/8v/y//L/8v/w//D/8P/w//D/8P/v/+//7//w//D/8f/y
/+//7//v/+7/7f/s/+z/6//t/+7/7v/u/+7/7v/u/+7/7P/s/+z/6//t/+3/7f/t/+3/
7P/s/+z/7f/t/+3/7f/u/+7/7v/u/+3/7P/u/+3/8f/y//L/8//2//f/+f/5//n/+v/6
//v//f///wEAAQABAAMAAgABAAUABQAFAAUABgAGAAYABgAEAAQABAAEAAQABAAFAAUA
AwAEAAQABAAGAAYABQAFAAUABQAFAAUAAwADAAMAAwABAAAA//////////8AAAAAAAAA
AAAAAAD//wAAAgAEAAQABAADAAMAAgABAAAA//8AAAEAAwAEAAIAAgABAAEAAwACAAIA
AgABAAEAAQD///7//v////////////7//v/+//7//v/+//7//v/+//z//P/8//z//P/+
//7//v/+//z//P/8//z//P/8//z//P/9//7///8BAAAA/v/9//z/+v/6//z/AAACAAIA
AgACAAIABAAFAAYABwAIAAkACQAHAAUABAAEAAQABAAEAAYABwAIAAgACQAJAAcABgAG
AAQABAAEAAMABAAFAAYABwAGAAUAAwD///z/+v/5//n//P/8//v/+//5//n/+f/5//v/
+//7//z/+v/6//r/+v/6//r/+v/6//z//P/7//v/+f/5//n/+v/6//r/+f/5//n/+f/5
//n/+f/5//n/+v/+//7/AAAHABAAHQAqADQAOgA6ADYANwA+AEMATABSAFEARwA4ACcA
HwAeABYA/v/H/2D/+f6//qL+lv6g/rf+zP7r/hj/Sf91/5j/tP/M/9f/3f/i/+P/4//l
/+j/6f/q/+v/6//r/+v/7P/u/+7/7v/t/+3/7f/t/+//7//u/+7/7P/s/+z/7f/t/+3/
7f/s/+v/6v/q/+r/7P/s/+z/7P/s/+z/7P/s/+r/6v/q/+r/6P/o/+j/6P/q/+r/6v/o
/+b/5v/m/+b/5v/l/+X/5f/n/+b/5v/m/+X/5f/l/+T/5P/k/+X/5f/j/+T/5P/k/+b/
5v/m/+b/5v/m/+b/5f/l/+X/5f/l/+X/5P/k/+T/5f/l/+X/5f/o/+j/6P/o/+b/5v/p
/+n/6v/q/+n/6f/s/+3/7//v//D/8v/z//X/9v/3//j/9//4//v/+//7////////////
AAAAAAAAAAD+//7//v/+//3//P/8//v/+//8//z//P/+//7//f/9//v/+//7//v/+//7
//v/+//7//r/+f/5//v/+//8//z/+v/6//r/+v/4//j/+f/6//z//P/7//v/+f/5//n/
+f/7//v//P/8//7//v/9//3//P/6//n/+P/3//f/9//1//f/+P/6//v/+f/5//j/+P/6
//r/+v/6//r/+v/6//j/9v/2//b/9v/4//j/+P/4//j/+P/4//j/+v/6//r/+v/6//r/
+v/7//v/+v/6//r/+v/6//r/+//9//r/+//+/wAAAAAAAAAA/v8AAAEAAgAEAAYACAAJ
AAoACQAJAAoACQAIAAcACAAJAAoACgALAAsACQAIAAgACgAKAAoACQAHAAcABwAHAAoA
CwALAAkABAACAAEAAQAAAAAA/////wAAAQACAAMAAwADAAMABAADAAIAAQAAAAIAAgAC
AAIAAwAEAAQABQADAAMAAwAEAAMAAgAAAP//AgADAAQABQAGAAcACAAKAAgACgAMAA8A
FAAbACYAMAA+AEgASgBDAEQASQBIAE4AVQBNADoAHQD7/97/zv+8/6H/bP8b/9H+rv6k
/qT+s/7I/t/+AP8t/2H/kP+w/8r/3f/n/+7/9f/3//j/+v/6//r//P/9//7//////wAA
///+/wEAAQABAAEAAwADAAIAAgAAAAAAAAABAAEAAQABAAAAAAAAAAEAAgAAAAAAAAAA
AAAAAAAAAAAA/v/+//7//v8AAAAAAAAAAAIAAgACAAAAAAAAAAAAAAD+//3//f/9////
/v/+//7//f/9//3//P/6//r/+//7//v//P/8//z//v/+//7//v/+//7//v/9//3//f/9
//3/AAAAAAEAAgABAAEAAQABAAQABAAEAAQABAAEAAcABwAJAAoACgALAA0ADwASABMA
EwAUABQAFQAWABcAGAAXABgAGwAbABsAHAAbABoAGQAaABoAGgAaABwAHAAcABwAGwAa
ABoAGQAZABoAGgAaABkAGAAWABUAFgAXABgAGQAWABUAFAATABMAEgARABEAEwATABQA
FAAUABQAFAAUABMAFAAWABgAGAAYABcAFwAWABUAFAATABUAFQAWABYAFAAUABMAEwAT
ABIAEgASABUAFQAVABMAEgASABMAEwATABMAEgASABAAEAAQABAAEAAQABAADgAQABAA
EAAQAA4ADgAOAA4ADgAOAA4ADgAPABAAEQASABAAEAAQABEADwAOAA4ADgAQABAAEAAR
ABMAFAAWABQAFAAUABQAFAAWABcAGAAZABoAGwAbABwAGwAbABwAGQAYABcAGAAaABwA
HQAfAB8AHQAcABwAHAAcABwAGwAbABsAGwAbABsAGwAaABcAFgAUABMAEwASABIAEQAR
ABEAEQARABEADwAPAA8AEAARABIAEwAUABEAEAAPAA4ADwAQABAAEQAPAA8ADwAQAA4A
DgANAA0ADwAPAA8ADwARABEAEQASABIAEgAQABMAGgAjACwANgBCAE4AVABPAEwAUQBW
AFwAYwBlAFwARwArABAABAD4/+H/tv9l/wP/yv64/rD+sf7C/t3++P4f/1P/iP+s/8b/
3//v//T/9//7//z//v/+//7//f/9//3//f///wIAAwAEAAMAAwADAAMAAQABAAAAAAAA
AAAAAAABAAMAAwADAAIAAQAAAAAAAAAAAAAAAAAAAP7//v/+//7//P/8//z//P/8//z/
/P/8//z//P/8//r/+v/6//r/+v/8//v/+//7//n/+P/4//j/9//3//f/9v/2//b/9//3
//b/9v/1//T/9v/2//b/9v/2//b/9v/1//f/9//3//f/+f/4//j/+P/5//n/+f/5//r/
+v/6//r/+P/4//v/+//9//7//v///wAAAQADAAMAAwAEAAQABQAJAAsADQANAAwADwAP
AA8ADwAPAA8ADwAQABAAEAAQABAAEAAQABAAEQAQABAADwAPABAAEAAQAA4ADgANAA0A
DwAPAA8ADwANAA0ADQANAAsACgAJAAkACQAJAAoACgAMAAwADAAMAAoACgALAAwACgAK
AAkACQALAAsACwALAAkACQAKAAoACAAIAAcABwAJAAgACAAIAAkACQAJAAcABgAGAAcA
BwAHAAcABgAGAAYABgAGAAYACAAIAAgABgAEAAQABAAEAAIAAgACAAIABAAEAAQABAAG
AAYABgAGAAQABAAEAAUAAwACAAIAAgAEAAQABAAFAAUACAAIAAgACAAIAAgACAAKAAsA
DAALAAwADQANAA8ADQAMAAwADgAOAA4AEAAPABAAEAARABAADQALAAoADAAMAAwACwAJ
AAkACQAJAAoACwALAAkABgAEAAMAAwADAAIAAAD//wEAAQABAAEA////////AAAAAAAA
AAAAAAIAAgACAAIABAAEAAMAAwABAAEAAQACAAIAAgABAAEAAQABAAEAAQABAAEAAQAC
AAQABgAIAAsADgAXACQAMAA6AEIAQAA5AD4AQwBGAFAAVwBTAEgANwAhABgAFAAKAPH/
tP9L/+f+uv6q/qT+q/7C/tf+9v4j/1n/gv+i/7z/0f/b/+D/5f/l/+f/6v/r/+z/7f/t
/+3/7f/u//D/8P/w//H/8f/x//H/8//z//L/8v/y//L/8v/z//H/8f/x//D/7//u/+7/
7v/u/+7/7v/u/+z/7P/s/+z/6v/q/+r/6v/s/+z/7P/s/+z/7P/s/+r/6v/q/+r/6v/q
/+n/6f/p/+n/6P/o/+j/5//n/+f/5v/m/+b/5//n/+n/6v/q/+r/6P/o/+j/6P/m/+b/
5v/l/+f/5//n/+f/6f/o/+j/6P/n/+f/5//n/+j/6P/o/+j/6v/q/+3/7f/t/+7/7v/v
/+//7//w/+//8f/y//L/8//1//f/+f/5//z/////////AQABAAEAAQAAAAAAAAAAAAAA
AAAAAAAAAQAAAAAA/////wAAAAAAAAAAAAD///////////////8AAAEAAgADAAEAAAD/
/////f/9//7//v/+//7//v/+//z//P/9//7//v/+//3//f///////////wEAAQACAAIA
AAAAAP////8BAAAAAAAAAAEAAQABAP///P/8//3//f/+//////8AAAAAAAAAAAAAAgAC
AAIAAAD///7//f/8//z//P/8//z//f/+////AAD+//7//v/+//z//P/8//3//v/+////
AAAEAAQAAgABAAIABAAEAAQABAAEAAYABwAIAAkACgALAAsADgANAA0ADgAOAA4ADgAQ
AA8AEAAQABEAEQAPAA4ADgAOAA4ADgANAA8ADwAPAA8AEQARABAADQAIAAYABQAFAAgA
CAAHAAcABQAFAAUABQAFAAUABQAGAAQABAAEAAQABwAIAAkACgAKAAoACQAJAAcABwAH
AAgACAAIAAcABwAHAAcABwAHAAUABQAFAAYACAAIAA4AFQAcACMALgA4AEIATgBOAEkA
RgBLAEwATABRAE0APgAhAP3/4v/S/8L/p/9y/x//0f6w/qb+ov6v/sj+3/7+/iv/Yf+O
/6z/xv/Z/+f/7v/v//P/9v/6//z//v////////////7/AAAAAAAAAwADAAMAAwABAAEA
AAAAAAEAAgADAAUABAADAAIAAAAAAAAAAQACAAAAAAAAAAAAAQACAAMABAACAAIAAgAC
AAAAAAAAAAAAAAAAAAAA/v/+//7//v/+//7//f/9//3////+//7//v/+////AAAAAP//
/v/+//3///8AAAAAAAD+//7//v/+//7//v/+//3//v///wAAAQADAAIAAgACAAEAAQAB
AAEABAAEAAQABAAEAAQABwAHAAcACAAIAAkADAANAA8ADwARABIAEgATABMAFQAXABcA
FgAZABkAGQAdAB0AHQAdAB0AHAAbABoAHAAcABwAHAAbABoAGgAZABcAGAAYABgAGAAY
ABcAFwAWABUAFAATABUAFQAVABUAFgAWABYAFwAVABUAFgAWABQAFAAUABQAEgASABMA
FAAUABQAEwATABMAEwATABMAEQARABIAEgASABIAEQARABEAEAAQABAADwAPAA8ADQAO
AA4ADwAPAA8ADwAOAA4ADAAMAAwADAAMAAwADAAKAAwADAAMAAwADAAMAAwADAAKAAoA
CgAKAAoACgAKAAoADAAMAAwADQALAAoACgAKAAoACgAKAAsADQAOABAADgAOAA4ADgAO
ABAAEQASABMAFAAVABUAFgAVABUAFgAUABQAFAAWABUAFgAWABcAFwAVABQAFAAUABQA
FAATABMAEwATABMAFQAVABQAEQAMAAoACQAJAAwADAALAAsACwALAAsACwALAAsACwAM
AAoACgAKAAoACAAIAAgACAAIAAgABwAHAAgACQAKAAwACgAKAAkACQAHAAcABwAHAAcA
BwAHAAgACAAIAAwAEQAWAB8ALAA8AEgATABIAEUASgBPAFQAXgBjAF8AVgA9ACMAGAAQ
AAAA3f+W/zH/3f64/qr+pv6z/sj+4/4G/zX/Z/+Q/67/xv/b/+f/6v/r/+v/7//y//P/
9P/1//X/9f/1//T/9v/2//b/+f/5//n/+f/3//f/9v/2//T/9P/0//X/9//3//f/9v/1
//T/9P/0//b/9v/2//b/9P/0//T/9P/y//L/8v/y//L/8v/y//L/8f/w/+//7P/u/+7/
7v/u/+7/7f/t/+3/7f/s/+z/7P/t/+3/7f/s/+r/6v/r/+v/6f/q/+r/6v/p/+j/5//m
/+f/6P/p/+n/6f/p/+n/6f/n/+b/5v/m/+n/6f/p/+n/6P/o/+j/6P/o/+j/6//r/+v/
7P/s/+3/8P/x//P/8//z//T/9P/1//f/+f/7//v/+v/9//3//f8AAAEAAgADAAIAAgAC
AAIAAAAAAAAAAAACAAIAAwADAAEAAgACAAIAAAAAAP///////////////wEAAQABAAEA
///+//3//f//////AAAAAAAAAAAAAAAA/v/+////AAD+//7//f/9//v/+//7//v//P/9
////AAD+//7//f/9//3//P/8//z//f/9//3/+//6//r/+//7//n/+f/4//j/+v/6//r/
+v/6//r/+v/4//j/+P/4//j/+v/6//r/+v/4//j/+P/4//r/+v/6//r/+P/4//j/+f/5
//j/+P/4//r/+v/6//v/+//6//z//P/8//z//v8AAAEAAgADAAQABQAFAAMAAQAAAAAA
AAAAAAAAAgADAAQABAAFAAMAAQAAAAAAAAAAAAAA//////////////3//f/8//n/9//2
//b/9//4//j/9//3//b/9f/0//P/9P/1//b/+P/2//b/9v/2//b/9v/2//b/9P/0//P/
8//0//X/9v/4//b/9v/1//X/9f/1//X/9f/1//X/9f/2//j/+v/+/wUAEAAZACYAMgA2
ADAALgAzADoARQBOAFIATwBFADQAJQAjACIAFAD0/6n/Ov/b/rP+nv6Y/qj+vf7S/vX+
Jv9X/4H/oP+6/8z/0//X/9r/2//d/+H/5P/l/+b/5f/l/+X/5f/m/+j/6P/o/+f/5//n
/+f/6f/p/+j/6P/q/+r/6v/r/+r/6f/o/+b/5//m/+b/5v/k/+T/5P/k/+b/5v/m/+b/
5P/k/+T/5P/k/+T/5P/k/+T/5P/k/+L/4v/i/+L/4v/i/+H/4f/h/+H/4P/g/+D/3//f
/9//3v/e/97/3//f/9//4P/g/+D/4P/g/+D/4P/g/+D/4P/f/9//3//f/9//3//e/97/
3v/f/9//3//f/97/3v/e/97/4P/g/+P/4//n/+j/6P/p/+r/6//t/+3/6//s/+z/7f/v
//H/8//z//X/+f/6//v///////////////7//f/8//7//v/+//7//f/8//z/+//7//z/
/P/8//z//P/7//v//f/9//3//f/7//v/+//7//3//P/7//v/+f/5//r/+v/9//7///8A
AAAAAAABAAIAAQAAAP7//f/9//3//f/9//v/+//8//z//v/+//3//f/9//z//P/8//7/
//8AAP///P/8//3//f/7//v/+v/6//z//P/8//z//v/+//7//P/9//7///8AAP7//v/+
//7//v/+//7//v/8//z//P/8//7//v/+////AAAAAAEAAgAAAAAAAAABAAMAAgACAAMA
BAAFAAYACAAKAAsADAALAAwADQANAA8ADQAMAAwADgAOAA4AEAATABQAFAAVABMAEQAQ
ABAAEAAQABAADwARABEAEQARABEAEQAQAA0ADAAKAAkACQAJAAgABgAFAAUABQAFAAUA
CAAJAAoADAAKAAoACgAKAAwADAAMAAwACQAIAAYABQAHAAcABwAIAAoACgAJAAkABwAH
AAcABwAKAAsADAAOAAwADAAOABEAFgAdACYANABCAE4AUgBRAFAAUwBUAFAAUwBRAEYA
NwAbAPr/5P/W/8P/nv9f/wn/yv6w/qr+rf7A/tf+7v4R/z3/cv+c/7j/0f/l/+7/8//5
//v//v///wAAAwADAAMAAwAGAAgACAAIAAcABQADAAEAAwADAAIAAgADAAQABQAHAAgA
CQAKAAoACAAGAAUABAAEAAQABAAEAAQABAAEAAQAAwAEAAUABgADAAIAAQAAAAIAAgAC
AAAAAwAEAAUABgAGAAUABQAFAAQAAgABAAAA/////////v8AAAAAAQABAAEAAgACAAIA
AwAEAAUABgADAAIAAQD//wEAAQABAAEAAgACAAMABAAEAAMAAgABAAUABgAHAAgACAAI
AAsACwAQABIAEwAVABQAEwATABEAEwAUABQAFQAWABcAGAAXABoAHQAdAB0AHQAdAB0A
HQAeAB4AHgAeACAAIAAgACAAHQAcABwAGwAZABoAGgAaABkAGAAWABUAFwAXABcAFwAZ
ABkAGQAZABsAGgAZABkAGwAbABwAHAAZABgAFwAWABUAFgAYABoAFwAWABQAEwAWABcA
GAAZABgAFwAXABYAGAAYABcAFwAXABYAFgAWABgAGQAaABkAFgAWABcAFwAXABcAFgAW
ABYAFgAWABYAFQAUABMAEAATABQAFQAWABUAFAATABIAFAAUABQAFAASABIAEgASABMA
FAAVABcAFQAUABQAFAAUABQAFAAVABcAGAAWABYAFgAWABgAGgAbABwAHQAeAB8AHwAd
ABsAGgAaABwAHAAcAB4AHwAgACAAIQAjACEAIAAgACAAIAAgAB8AHQAdAB0AHQAdAB0A
HAAZABYAFAATABMAFQAWABYAFwAWABUAFAATABUAFQAVABYAFgAWABYAFgAUABQAFAAU
ABQAFAATABMAEQARABEAEgATABQAFAAVABMAEwATABMAFQAVABUAFgAUABYAGgAdACQA
LQA2AEAATgBWAFYAUQBWAFsAYgBsAHUAdQBqAE8ALQAYABAAAgDj/6L/P//v/sb+tP6u
/rv+0v7p/gz/O/9v/5z/uv/Q/+H/7f/2//n/+//7//7///8AAP//////////AgAEAAQA
BAADAAMAAwADAAMAAwACAAIAAAAAAAAAAQABAAEAAQAAAP///v/+//7/AAAAAAAAAAD+
//7//v/+//7//v/+//7//P/8//z//P/8//z//P/6//z//P/8//z/+//5//j/9//3//b/
9v/2//f/9//3//b/9v/2//f/9//1//b/9v/2//T/9P/0//T/9v/2//b/9f/z//P/8//z
//X/9P/0//T/9f/1//X/9f/0//T/9P/0//b/9v/5//n/+//8//z//f8AAAEAAwADAAMA
BAAEAAUABQAHAAkACQAMAA8ADwAPABAADwAOAA0AEAAQABAAEAASABIAEgASABMAEgAS
ABEAEQASABIAEgAQABAADwAPAA8ADwAPAA8AEQARABEAEQAPAA4ADQANAA0ADQAOAA4A
DQAMAAsACgALAAwADgAQAA4ADgANAA0ADQANAA0ADQALAAsADAAMAAwADAALAAsACQAI
AAgACAALAAsACwAJAAYABgAHAAcABwAHAAYABgAGAAYABgAGAAYABgAGAAQABAAEAAQA
BAAEAAQABAAEAAQABAAEAAQABAAEAAQABAAEAAQABAAFAAUABAAEAAQABAAEAAQABQAD
AAQABQAFAAYABQADAAMACAAIAAgACAAIAAoADAANAA4ADwAQABEAEQAQAA0ACwAKAAwA
DAAMAA4ADQAOAA4ADwARAA8ADgAOAAwADAAMAAsADQANAA0ADQALAAsACgAHAAQAAgAB
AAEAAAAAAP////8BAAEAAQABAAEAAQABAAIAAAAAAAAAAAACAAIAAgACAAIAAgABAAEA
AQABAAEAAgACAAIAAQABAAEAAQABAAEA////////AAACAAQACAAPABgAJQAyAD4AQgBA
AEAAQQBEAEkAVABaAFkATwBAAC8AKQAmABoA/v+3/0j/6/7B/qz+oP6q/sH+2P75/ij/
W/+F/6T/wP/U/9//4//m/+X/4//n/+r/6//s/+//7//v/+//7v/w//D/8P/x//H/8f/x
/+//7//u/+7/7v/u/+7/7//w//H/8v/y/+//7v/u/+7/7v/u/+7/7v/s/+z/7P/s/+r/
6v/q/+r/6v/q/+r/6v/s/+z/7P/q/+r/6v/q/+r/6v/p/+n/6f/n/+b/5v/m/+f/5//n
/+b/5P/k/+X/5f/l/+b/5v/m/+T/5P/k/+T/5v/m/+b/5f/k/+P/4v/h/+P/4v/i/+L/
4f/h/+H/4f/k/+T/5P/k/+L/4v/l/+X/5f/m/+b/5//m/+f/6f/p/+r/7P/t/+//8f/z
//X/9f/4//v/+//7//v/+//7//v//P/8//z//P/8//z//P/8//3//P/8//v/+//8//z/
/P/6//r/+f/5//r/+//8//3////////////+//z/+v/5//f/9//4//j/+f/6//v//P/6
//r/+//8//v/+v/4//f/9f/1//X/9f/2//f/+f/6//r/+v/5//n/9//2//b/9v/3//f/
9//1//L/8v/z//P/9f/1//T/9P/y//L/8v/y//T/9P/0//L/8P/w//D/8P/y//L/8v/y
//L/8v/y//L/8v/y//L/8v/y//L/8v/z//H/8P/w//D/8P/w//D/8f/z//L/9P/0//T/
9P/0//T/9v/3//j/+v/8//7///////3//P/8//r/+v/6//z//f/+//7////9//v/+v/6
//v//P/9//3//f/9//3//f/7//v/+v/3//T/8v/x//H/9P/0//P/8//1//X/9f/1//P/
8//z//T/9P/0//T/9P/1//b/9//4//f/9v/0//P/8//z//P/9P/2//b/9f/1//P/8//z
//P/9f/1//X/9v/6//r//P/9/wIACwAUAB4AMAA6AD4APQA8AD8APgBAAEUARQA+ACkA
CwDy/+T/1v+7/5L/R//p/qb+kv6S/pf+qv7D/t7+Bf83/2z/kP+o/8H/0f/Y/9//5//o
/+r/6v/q/+z/7f/u/+//7f/u/+3/7P/u/+//8P/x/+//7//u/+7/7v/u/+7/7//x//H/
8f/w/+3/7P/s/+z/7v/u/+7/7v/w//D/8P/w/+z/7P/s/+z/7P/s/+z/7P/r/+r/6f/m
/+j/6v/s/+7/7P/r/+v/6//r/+r/6v/q/+v/6//r/+r/6P/o/+n/6f/q/+z/7f/u/+3/
7P/r/+r/6v/q/+r/6f/r/+v/6//r/+3/7P/s/+z/7//v/+//7//u/+7/7v/u//D/8P/z
//P/8//0//T/9f/2//f/+f/5//v//P/8//3///8BAAMAAwACAAUABQAFAAcABwAHAAcA
BgAGAAYABgAIAAgACAAIAAcABgAGAAUAAwAEAAQABAAGAAYABQAFAAMAAwADAAMAAwAD
AAMAAwADAAIAAQABAAMAAwAEAAQAAgACAAIAAgAAAAAAAQACAAIAAgABAAEAAwADAAMA
AwADAAMABAAEAAIAAgABAAEAAQAAAAAAAAABAAEAAQD//wAAAAABAAEAAQABAAAAAAAA
AAAAAAAAAP7//v/+//z//v/+//7//v/8//z//P/8//z//P/8//z/+v/6//r/+v/6//r/
+v/7//v/+v/6//r//P/8//z//f/8//z//P/7//z//f/9//3/AQAAAP///v/9//z//v8A
AAEAAgADAAQABQAFAAcABQAEAAQABAAEAAQABgAFAAYABgAHAAkABwAGAAYABQAEAAMA
AQACAAMABAAFAAMAAwACAP//+v/4//f/9//6//r/+f/5//f/9//3//f/9//3//f/+P/4
//j/+P/4//r/+v/6//r/+v/6//n/+f/4//f/9v/2//f/+P/4//n/+P/3//b/9f/1//X/
9f/2//T/+P/6////BAALABgAJgA0ADgANAAxADgAOwA+AEYASwBFADgAIQAHAPj/8v/i
/7//ev8X/8X+ov6W/pL+of64/tH+9P4j/1X/fv+a/7T/x//P/9T/1//b/9v/3v/f/+D/
3//f/9//3//i/+T/5P/k/+P/4//j/+P/4//j/+L/4v/i/+L/4v/j/+L/4f/g/97/3f/c
/9z/3P/e/97/3v/e/97/3v/e/97/3P/c/9z/3P/a/9r/2v/a/9r/2v/a/9j/2P/Y/9j/
2P/a/9n/2f/Z/9n/2P/Y/9j/1//X/9f/1v/V/9T/1P/T/9X/1v/W/9b/1P/U/9T/1P/U
/9T/1P/T/9P/0//T/9P/0//S/9L/0v/T/9P/0//T/9L/0v/S/9L/1P/U/9f/1//Y/9j/
1//X/9r/2//d/93/3f/e/97/3//f/+H/4//j/+T/5//n/+f/6f/p/+n/6f/q/+r/6v/q
/+r/6v/q/+r/6f/o/+j/5//n/+j/6P/o/+r/6v/p/+n/6f/p/+n/6f/o/+f/5v/l/+b/
5v/m/+f/5f/l/+b/5v/m/+b/5v/m/+L/4v/j/+T/5P/k/+P/4//j/+P/4//j/+P/4//k
/+T/4v/i/+H/4f/h/+D/4P/g/9//3//f/93/3f/e/+D/4f/g/9//3f/c/9r/2v/a/9r/
3P/c/9z/2v/Y/9j/2P/Y/9r/2v/a/9r/2v/a/9r/2v/Y/9j/2P/Y/9b/1v/W/9f/2f/Y
/9j/2P/W/9b/1v/X/9X/1v/X/9f/2P/Z/9n/2f/b/9v/2//d/97/3//g/+D/4P/e/97/
3v/d/9z/3P/c/97/3//f/97/3v/e/93/3f/d/93/3f/d/9v/2//a/9n/2f/Z/9r/2f/X
/9b/1f/U/9D/z//O/83/z//P/8//z//N/87/zv/O/87/zv/M/8z/zP/M/8z/zP/M/8z/
zv/O/w==
         </WaveFormData>
      </LeadData>
      <LeadData>
         <LeadByteCountTotal>10000</LeadByteCountTotal>
         <LeadTimeOffset>0</LeadTimeOffset>
         <LeadSampleCountTotal>5000</LeadSampleCountTotal>
         <LeadAmplitudeUnitsPerBit>4.88</LeadAmplitudeUnitsPerBit>
         <LeadAmplitudeUnits>��V</LeadAmplitudeUnits>
         <LeadHighLimit>2147483647</LeadHighLimit>
         <LeadLowLimit>268435456</LeadLowLimit>
         <LeadID>V5</LeadID>
         <LeadOffsetFirstSample>0</LeadOffsetFirstSample>
         <FirstSampleBaseline>0</FirstSampleBaseline>
         <LeadSampleSize>2</LeadSampleSize>
         <LeadOff>FALSE</LeadOff>
         <BaselineSway>FALSE</BaselineSway>
         <ExcessiveACNoise>FALSE</ExcessiveACNoise>
         <MuscleNoise>FALSE</MuscleNoise>
         <LeadDataCRC32>237021900</LeadDataCRC32>
         <WaveFormData>
CAAIAAgACAAIAAgACAAIAAkACgALAAwACwAKAAkACAAGAAYABgAGAAgACAAIAAgACAAI
AAgACAAHAAYABQAEAAQABAAEAAQAAgACAAIAAgADAAQABQAGAAQABAAEAAQAAgACAAIA
AgACAAIAAgACAAIAAgACAAIAAgACAAIAAgAEAAQABAAEAAIAAgACAAIABAAEAAQABAAE
AAQABAAEAAQABAAEAAQABQAGAAcACAAIAAgACAAIAAkACwAMAAwADQAOABAAEAAPAA8A
DgAOABAAEQARABMAEgASABIAEgASABEAEAAQAA8ADwAPAA8AEQARABEADwARABEAEQAN
AAgABgAFAAUAAwADAAMAAwADAAMAAwADAAUABQAFAAUAAwAEAAQABAAEAAQABAAEAAIA
AgABAAEAAgADAAQABQAFAAUABAAEAAIAAgACAAIAAgACAAIAAwADAAIABAAJABAAGQAj
ACsALwAwADUAOwBIAFcAagCDAJwArgC/ANAA3ADoAOgA1ACpAFcA4P+F/1b/N/8l/yf/
Mf89/1P/df+Z/7X/xv/W/+H/5f/o/+v/7P/r/+v/7f/u/+7/7v/u/+//8f/y//L/8v/y
//L/8v/y//L/8v/y//L/8P/w//D/8P/w//D/8P/v//H/8P/v/+//7f/u/+7/7v/t/+3/
7v/u/+7/7f/t/+7/7P/s/+z/7P/s/+z/6//r/+v/6v/p/+n/6f/o/+j/6f/r/+n/6f/p
/+f/5//n/+b/4//j/+P/5P/m/+X/5f/l/+X/5f/l/+X/4//i/+L/4f/h/+D/4P/g/97/
3P/b/9v/3P/c/9z/3P/c/9z/3P/c/9r/2v/a/9n/2f/Z/9z/3v/h/+L/4//j/+T/5f/n
/+j/6f/s/+7/7//v//L/8v/z//j/+P/6//v/+v/7//z//f/9//7//////wEAAQABAAEA
AgACAAIAAgADAAMAAwADAAUABQAFAAUAAwADAAMAAwABAAAAAAAAAAIAAgACAAIAAAAA
AAAAAAACAAIAAQAAAAAAAQABAAEAAAD///7//P/9//7///8AAP7//v/+//z//v/+//7/
/v/8//3//f/7//z//P/8//3/+//7//v/+//8//z//P/8//z//f/9//3/+//7//z//P/8
//z//P/8//r/+v/6//r/+//7//v/+//9//3//f/9//v/+//7//v/+//5//v//v8AAAAA
AAAAAAEAAwAEAAQABQAGAAgACAAHAAcABgAGAAYABwAHAAkADAAMAAwADAAMAAsACgAK
AAcABwAHAAcACQAJAAkABwAFAAUABQABAPz/+v/5//n/+v/7//z//f/8//v/+v/5//r/
+//8//3/+//8//z//P/8//z//P/8//7//v/9//3//P/7//r/+f/7//v/+v/6//r/+v/6
//r/+v/6//r/+/////7/AAADAAoAEwAfACUAKQAsAC8ANwBIAFkAbgCFAJYAqgC7AMwA
3ADkANwAwACJACMAtP9r/0L/Jf8f/yf/Mf9B/13/f/+d/7P/xv/W/93/4f/k/+X/5P/l
/+X/5//o/+j/6P/o/+n/6f/q/+r/6v/o/+j/6P/o/+n/6v/r/+z/6v/q/+r/6v/o/+j/
6P/n/+n/6P/n/+f/5//o/+j/6P/n/+f/6P/o/+b/5f/l/+b/5v/m/+b/5v/m/+b/5f/l
/+X/5P/j/+P/4//i/+L/4//j/+H/4f/h/9//3//f/97/3//f/9//4P/e/93/3f/d/93/
3f/d/93/3//e/97/3f/b/9r/2v/a/9j/1v/V/9X/1v/W/9b/1v/W/9b/1v/W/9b/1v/W
/9X/0//T/9b/2P/Z/9r/2//b/93/3//i/+T/4//m/+j/6f/r/+7/7v/v//L/8v/0//X/
9v/3//j/+f/3//j/+f/5//n/+f/5//n/+v/6//r/+v/9//3//f/9//3//f/9//3//f/9
//3//f/9//z//P/8//z//P/8//z//P/8//z//P/6//r/+f/4//n/+//8//3//P/7//r/
+P/6//r/+v/6//r/+v/6//j/9v/2//b/9v/0//X/9f/z//P/9P/1//f/9f/1//X/9f/1
//b/9//4//b/9//3//f/9f/1//b/9v/2//b/9v/2//b/9v/2//b/9//3//f/9//3//f/
9//3//j/+f/6//v/+f/5//n/+v/6//n/+f/8//z//P/8//z/+//9//7//v8BAAIABAAE
AAcABwAGAAYABgAHAAcACQAKAAoACgAKAAoACQAIAAgABwAHAAcABwAHAAcABwAFAAYA
BwAIAAUAAAD+//3//f/7//v/+//7//z//f/+///////////////+//7//f/8//7//v/+
//7//v/+//3//f/9//3//f/9//v/+//6//r//f/+////AAAAAAAAAAABAP//AAACAAUA
CAANABUAHwAnAC4ALwAxADoASwBWAGkAggCSAJsApACqAKoApgCWAHcAPwDo/4v/Uv83
/yP/H/8n/zH/Q/9h/4f/p/++/9D/3f/j/+j/7f/u/+z/6//s/+z/7f/u/+//8f/v//D/
8P/w//D/8P/w//D/8v/y//L/8v/w//D/8P/w//H/8v/z//P/9f/0//P/8//y//L/8f/w
/+//7//w//D/7v/t/+3/7v/w//D/8P/w//D/8P/v/+//7f/s/+v/6//t/+z/7P/t/+7/
7f/u/+//7f/t/+3/7P/p/+n/6f/q/+r/6f/p/+n/6P/p/+r/6//r/+r/6v/p/+n/6P/o
/+j/6f/o/+j/6f/m/+b/5v/m/+T/5P/k/+T/5v/m/+b/5f/n/+f/6v/s/+//8P/x//H/
8P/x//P/9P/z//b/+P/5//n//P/8//3//v/+/wAAAQACAAMABAAFAAcACAAJAAkACwAL
AAsACwAKAAoACgAKAAkACQAJAAkACwALAAsACwAKAAkACAAHAAkACAAIAAgACAAIAAgA
CAAIAAgACAAIAAoACgAJAAgACAAJAAkACQAHAAcABwAGAAYABgAGAAYABgAGAAYABAAG
AAYABgAGAAYABwAHAAUABAAEAAQABQAFAAUABQAFAAQABAAEAAQABAAFAAUABQADAAMA
BAAEAAQABAAEAAQABAAEAAQABAAHAAcABwAHAAUABQAFAAUAAwADAAMAAwAEAAUABgAI
AAoACQAKAAgACAAIAAgACQALAAwADAANAA4AEAAQABMAEwASABIAEQARABAAEQATABQA
FQAWABYAFQAUABQAEwATABMAEwATABMAEwARABMAEwATAA8ADAAKAAkACQAJAAkACQAJ
AAcABwAHAAcABQAFAAUABQAGAAgACQAKAAkACAAHAAYACAAIAAcABwAHAAcABwAHAAcA
BwAGAAYABgAGAAYABgAIAAgACAAJAAkACAAGAAcADgAXAB0AJQAtADYAOQA5AD4ATQBg
AHMAigCeAK8AvgDIANAA1ADMALMAhQAwAMH/dP9R/zn/Kf8t/zn/Rf9d/4P/p//A/9D/
4f/t/+7/8f/y//H/8f/z//T/8v/y//L/8//0//b/9//4//j/+P/4//j/9v/2//b/9v/0
//T/9P/0//X/9v/3//f/9//2//X/9f/1//b/9v/2//X/9f/2//b/8v/x//H/8v/y//L/
8v/y//L/8v/x//H/8f/w/+//7//x//D/8P/x//H/7//v/+//7f/t/+3/7P/t/+3/7f/u
/+3/6//q/+n/6P/p/+r/6//p/+j/6P/n/+n/6P/o/+j/6P/m/+X/5f/m/+b/5v/m/+T/
5P/k/+T/4v/i/+L/4f/i/+P/5//q/+r/6v/q/+n/6v/r/+3/7v/v//L/9P/1//f/+v/6
//v//P/8//7///8AAAEAAgADAAUABgAHAAcABwAHAAcABwAIAAgACAAIAAsACwALAAsA
CwALAAsACwAJAAkACQAJAAcABgAGAAYABgAGAAYABgAIAAgACAAIAAoACgAJAAgABgAH
AAcABwAHAAcABwAGAAQABAAEAAQABAAEAAQAAgAEAAQABAAEAAIAAwADAAEAAAAAAAAA
AQABAAEAAQABAAAAAAAAAAAAAAABAAEAAQD/////AAAAAP7//v/+//7/AAAAAAAAAAAB
AAEAAQABAAEAAQABAAEAAQABAAEAAQABAAEAAQACAAIABQAGAAYABgAGAAYABwAJAAoA
CgAJAAoADAAMAA0ADQAMAAwADAANAA0ADwAQABAAEAAQAA4ADQAMAAwADQANAA0ADQAL
AAsACwAJAAsACwALAAcABgAEAAMAAwACAAEAAAD//////////////////////////wAA
AAAAAAIAAgACAAIAAgACAAEAAQD//////////wEAAQAAAAAAAAAAAAAAAAAAAAAAAAAB
AAEABAAGAAcACgARABsAIwApADAAMQAzAD4ATwBeAHMAjACeALEAwgDOANwA4gDWALcA
ewAQAKH/Zv9H/y3/J/8v/zn/Sf9l/4n/p/+6/8z/2//h/+T/5//m/+f/5//p/+r/7P/s
/+z/7f/t/+7/7v/u/+7/7v/u/+7/8P/w//D/8P/u/+7/7v/u/+7/7v/u/+3/7f/s/+v/
6//p/+r/6v/q/+n/6f/q/+r/6P/n/+f/6P/q/+r/6v/q/+r/6v/p/+n/6f/o/+f/5//n
/+b/5v/n/+f/5f/l/+X/5f/l/+X/5P/h/+H/4f/i/+T/4//j/+P/4f/h/+H/4f/f/97/
3v/d/93/3P/c/9z/3v/c/9v/2//Y/9j/2P/Y/9j/2P/Y/9j/2P/Y/9j/1//X/9f/2v/c
/9z/3P/c/9v/3P/d/9//4P/j/+b/6P/p/+3/8P/w//H/9P/0//b/9//4//n/+v/7//n/
+v/7//v/+//7//v/+//8//z//P/8//////////////////////8BAAEAAQABAAEAAAAA
AAAA/v/+//7//v/8//z//P/8//z//P/7//r//P/9//3//f/////////+//7//v/+//7/
/v/+//7//P/8//z//P/8//z//f/9//v/+v/6//r/+//9//3//f/9//z//P/8//z/+v/7
//v/+//3//f/+P/4//r/+v/6//r/+//8//3//v/9//3//f/9//v/+//7//v//P/9//7/
//8DAAMAAQAAAAAAAAAAAAAAAAABAAMABAAEAAUABgAIAAgADAANAA0ADgAMAA0ADQAP
AA4ADgAOAA4AEAAPAA4ADgANAA0ADQANAAsACwALAAkACwALAAsABwACAAAA/////wEA
AQABAAEA//////////8BAAEAAQABAAEAAgACAAIABAAEAAQABAACAAIAAQABAAEAAQAB
AAEAAwADAAIAAgACAAIAAgACAAAAAAAAAAEAAwAEAAgADQASABkAHwAlAC0AMgA3ADcA
PgBNAFwAbQCCAJYAowCqALAAtACwAKAAgQBLAOz/jf9W/zv/Jf8h/y3/N/9H/2X/i/+r
/8D/0P/b/+X/6v/r/+z/7v/v//L/9P/0//T/9P/1//P/9P/0//T/9v/2//b/9v/0//T/
9P/0//b/9v/2//b/9P/0//T/8//1//T/8//z//P/9P/0//T/9P/1//f/+P/2//X/9f/2
//X/9P/z//L/9P/0//P/8//1//T/8//z//H/8P/w//H/8f/v/+//7//x//H/8f/w/+3/
7f/t/+7/7//v//D/8f/v/+//7//v/+3/7P/s/+v/7f/s/+z/7P/s/+r/6f/p/+j/6P/o
/+j/6P/o/+j/6P/o/+j/6P/n/+f/5//q/+z/7f/u/+//7//w//H/8//0//f/+v/8//3/
/f8AAAAAAQAGAAYACAAJAAkACQAJAAkACwAMAA0ADQALAAsACwALAAwADAAMAAwACwAL
AAsACwALAAsACwALAA0ADQANAA0ADQAMAAwADAAMAAwADAAMAAsACgAJAAgACAAIAAcA
BgAIAAkACQAJAAkACQAJAAgACAAIAAgACAAIAAgACAAGAAgACAAIAAgABwAHAAYAAwAD
AAQABQAHAAYABQAEAAMABAAEAAQABAACAAMAAwADAAMAAwAEAAQABAAEAAQABAACAAIA
AgACAAUABQAFAAUABwAHAAcABwAGAAUABAADAAMAAwADAAQABgAFAAgACAAIAAgACAAJ
AAsADAAMAA0ADgAQABAAEwATABIAEgASABMAEwAVABQAFAAUABQAFAATABIAEgARABEA
EQARABEAEQARAA8AEQARABEADQAIAAYABQAFAAcABwAHAAcABwAHAAcABwAFAAUABQAF
AAUABgAGAAYABAAEAAQABAAEAAQAAwADAAYABwAIAAkACAAHAAUABAAEAAQABAAEAAIA
AgACAAMAAwAEAAgACwAOABUAHwArADMANgA3ADsASABXAGgAgQCYAKwAvwDOANgA5ADi
ANAAqQBjAPb/k/9g/0H/Lf8r/zP/P/9T/3H/lf+x/8T/1P/j/+n/6v/r/+z/7f/t/+//
8P/y//L/8v/z//H/8v/y//L/9P/0//T/9P/0//T/9P/0//L/8v/y//L/9P/0//T/8//z
//L/8f/x//H/8v/y//L/7//v//D/8P/w/+//7//w/+7/7v/u/+7/7P/s/+v/6//t/+z/
6//r/+3/7P/s/+3/6//p/+n/6f/r/+v/6//q/+n/6f/p/+r/6P/n/+f/5//j/+P/4//j
/+X/5P/k/+P/4f/g/+D/4P/g/97/3f/d/97/3v/e/97/3P/c/9z/3P/c/9z/3P/b/9v/
2//e/+D/4f/i/+P/4//k/+X/5//o/+f/6v/s/+3/7//y//L/8//3//j/+//9//z//f/+
/////f/+//////8AAAEAAgADAAQABAAEAAQAAwADAAMAAwADAAMAAwADAAUABQAFAAUA
BQAEAAQABAACAAIAAgACAAQABAAEAAQABAAEAAMAAgAAAAEAAQABAAAA///+//z//f/+
////AAAAAAAAAAD+//7//v/+//7//v///////f/8//z//P/9//v/+//7//v/+v/6//r/
+v/8//3//f/9//n/+f/6//r//P/8//z//P/8//z//P/8//3//f/9//3/+//7//v/+//7
//v/+//7//3//f/9//7//v/+//7//v/+//7/AQADAAQABAAFAAYACAAIAAcABwAGAAYA
BAAFAAUABwAIAAgACAAIAAgABwAGAAYABQAFAAUABQAFAAUABQADAAEAAQABAP3//P/6
//n/+f/5//n/+f/5//f/9//3//f/+f/5//n/+f/5//r/+v/6//r/+v/6//r/+P/4//f/
9//5//n/+f/5//n/+f/4//j/+P/4//j/+P/2//b/9v/3//n/+v/8/wMACgATABsAIwAn
ACYAKQA5AEoAXwB2AIsAngCyAMMA1ADiAOYA1gC0AG0A+/+S/1n/OP8h/yH/Kf8z/0f/
Zf+F/6P/uf/K/9T/2//b/9z/3f/c/97/3//i/+T/4v/i/+L/4//l/+b/5v/m/+T/5P/k
/+T/5P/k/+T/5P/m/+b/5v/m/+T/5P/k/+P/5f/k/+P/4//h/+L/4v/i/+H/4f/i/+L/
4P/f/9//4P/g/+D/4P/g/+D/4P/f/9//3f/c/9v/2//b/9r/2v/b/9v/2f/Z/9n/2f/Z
/9n/2P/X/9f/1//Y/9j/1//X/9f/1f/V/9X/1f/T/9L/0v/R/9H/0P/Q/9D/0P/O/83/
zf/M/8z/zP/M/8r/yv/K/8r/zP/M/8z/y//M/83/0f/U/9P/1P/V/9X/1P/V/9f/2P/Z
/9z/3v/f/+L/5v/n/+n/7v/u//D/8f/y//P/9P/1//P/9P/1//X/9f/1//X/9f/2//b/
9v/2//f/9//3//f/9//3//f/9//3//f/9//3//f/9v/2//b/9v/2//b/9v/3//j/+f/6
//r/+v/5//j/+//9//7///8AAAEAAgACAAAAAAAAAAAAAAAAAAAA/v/8//z//P/8//3/
//8AAP///v/+//7////9//3//f/9//r/+v/6//r/+v/7//v/+//6//v//f/+//z//P/8
//z/+v/6//r/+v/7//v/+//7//3//f/9//3///////////////////8AAAAA//8AAAIA
AgACAAIAAwAFAAYABgAFAAYACAAIAAkACQAIAAgACQALAAwADwAQABAAEAAQAA4ADQAM
AAwADQANAA0ADQAPAA8ADwANAA0ADQANAAkACAAGAAUABQACAAEAAAD//wEAAQABAAEA
AwADAAMAAwABAAIAAgACAAIAAgACAAIAAAAAAP////8BAAEAAQABAAMAAwACAAIAAAAA
AAAAAAACAAIAAgADAAMAAgAEAAcACgANABUAIQApADAANQA3ADwASQBWAGUAdgCKAJcA
qACyALYAugC0AJ0AdQAuAMv/eP9N/zX/Jf8n/y//O/9P/23/k/+y/8b/1f/h/+b/6f/s
/+//7//x//L/9P/0//T/9f/1//b/9v/2//P/8v/x//D/8f/y//P/9P/0//T/9P/0//T/
9P/0//P/8//y//H/8f/z//T/9P/0//P/8//0//T/9P/z//P/9P/y//D/7v/s/+7/7v/t
/+3/7//w//H/8//x//D/8P/x/+//7f/t/+3/7f/t/+3/7P/t/+3/7f/u/+7/7f/t/+3/
7P/t/+7/7//s/+r/6f/n/+f/5v/m/+b/5//m/+b/5//l/+T/4//i/+P/5P/l/+b/5v/m
/+b/5f/o/+n/7f/w/+//7v/t/+v/7P/t/+//8P/v//L/9P/1//j//P/9////AAAAAAIA
AwAEAAUABgAHAAkACgALAAsACgAJAAgABwAKAAoACgAKAAoACQAIAAcABwAHAAcABwAI
AAkACgALAAsACgAKAAoADAAMAAwADAALAAoACQAIAAoACgAJAAgABgAHAAcABwAHAAcA
BwAGAAYABgAGAAYACAAIAAgABgAGAAYABgAGAAYABwAHAAUABAAEAAQABQAFAAUABQAF
AAQABAAEAAQAAwADAAIAAQACAAMABQAGAAUABAADAAIABAAEAAQABAADAAMAAwADAAUA
BQAFAAUABQAFAAUABQADAAMAAwAEAAgACAAGAAYABgAGAAkACwAMAAwADQAOABAAEAAQ
AA8ADQAMAA4ADwAPABEAFAAUABQAFAAUABMAEgASABEAEQARABEADwAPAA8ADQANAA0A
DQAJAAYABAADAAMABgAHAAgACQAIAAcABgAFAAUABQAFAAUABQAGAAYABgAEAAQABAAE
AAYABgAFAAUAAwADAAMAAwAFAAUABAAEAAIAAgACAAIABAAEAAQABQADAAYACAAJAA4A
FQAdACMALQA0ADcAOwBGAFcAagCBAJoArgDBAM4A0gDYANgAyACjAF8A9v+V/17/Pf8n
/yX/L/85/0v/a/+P/63/wv/Q/9v/4//q/+v/7P/t/+3/7//w/+7/7v/u/+//8f/y//L/
8v/y//L/8v/y//H/8P/v/+7/7v/u/+7/7v/w//D/8P/v/+//7v/t/+3/7//w//D/8P/t
/+3/7v/u/+7/7f/t/+7/7P/s/+z/7P/s/+z/6//r/+3/7P/r/+v/6//q/+r/6//r/+n/
6f/p/+n/6f/p/+j/6f/p/+n/6v/o/+f/5//n/+X/5f/l/+X/5//m/+b/5f/j/+L/4v/i
/+L/4P/f/9//3v/e/97/3v/d/9z/2//a/9z/3P/c/9v/3P/d/+H/5P/l/+b/5//n/+j/
6f/r/+z/6//u//D/8f/1//j/+P/5//r/+v/8//3//v///wAAAQADAAQABQAFAAcABwAH
AAcACAAIAAgACAAHAAcABwAHAAkACQAJAAkACQAJAAkACQAHAAYABgAGAAYABgAGAAYA
BAAEAAQABAAFAAYABgAGAAQABQAFAAUABQAFAAUABAACAAIAAgACAAQABAAEAAIAAAAA
AAAAAAACAAMAAwABAAAAAAAAAAEA///////////+//7//v/+/wAAAQABAAEA/////wAA
AAAAAAAAAAAAAAAAAAAAAAAA/////////////////////wEAAQABAAEAAQABAAEAAgAA
AAEAAQACAAUAAwABAAIABAAEAAQABAAEAAcACQAKAAoACwAMAA4ADgAOAA0ACwAKAAoA
CwALAA0ADgAOAA4ADgAQAA8ADgAOAAsACwALAAsACwALAAsACQAJAAkACQAFAAIAAAD/
/////f/9//3//f/+////AAABAAEAAQABAAEA//8AAAAAAAAAAAAAAAAAAAIAAgABAAEA
/////////////////v/+/wAAAAAAAAAA/v/+//7//////wAABAAJABAAGwAlAC0AMQAy
ADkAQwBQAGMAegCRAKYAugDNAN4A7ADwAOIAwgB9AAkAnv9l/0T/Kf8l/y3/N/9J/2f/
i/+p/73/0P/c/+P/5f/m/+X/5P/l/+X/5//o/+r/6v/q/+v/6//s/+z/7P/u/+7/7v/u
/+3/7P/r/+r/6v/q/+r/6v/r/+z/7f/t/+v/6v/p/+n/6f/q/+r/6v/n/+f/6P/o/+b/
5f/l/+b/6P/o/+j/6P/o/+j/5//n/+f/5v/l/+X/5f/k/+T/5f/l/+P/4//j/+X/5f/l
/+T/4v/h/+D/4P/i/+H/4f/h/93/3f/d/93/3//e/97/3f/c/9r/2f/Y/9r/2P/X/9f/
1v/W/9b/1v/U/9T/1P/U/9b/1v/W/9X/1f/V/9j/2v/a/9r/2v/Z/9z/3f/f/+D/4f/k
/+b/5//q/+7/7//x//L/8v/0//X/9v/3//j/+f/5//r/+//7//v/+//7//v//P/8//z/
/P/7//v/+//7//z//f/+////AQABAAEAAQAAAP7//f/8//r/+v/6//r/+//8//3//v/+
//7//f/8//v/+//6//n/+f/5//n/+P/6//r/+v/6//r/+v/6//j/9v/2//b/9v/2//f/
9//1//T/9P/0//X/9//3//f/9//0//T/9P/0//T/9f/1//X/8//z//T/9P/0//T/9P/0
//b/9v/2//b/9f/1//X/9f/1//X/9f/1//X/9f/1//X/9f/1//X/9v/2//f/+P/4//j/
+P/4//f/+f/6//r//P/+/wEAAgADAAMAAgACAAEAAQAAAAEABAAEAAQABAAEAAMAAgAC
AAMAAwADAAMABQAFAAUAAwACAAEAAAD7//r/+P/3//f/9//3//f/9//3//f/9//3//f/
9//3//f/9//4//j/+P/6//r/+v/6//j/+P/3//f/9f/1//X/9f/2//f/9//4//j/+P/4
//j/+v/6//r/+//9//7//v///wIACQAPABcAIwAqACsALwA2AEEATgBhAHYAigCbAKgA
sgC6AMAAtgCbAHEAJAC5/2b/P/8n/xv/H/8r/zf/Tf9x/5f/sP/A/9H/2f/e/+P/6v/o
/+f/6P/o/+r/6v/q/+v/6f/q/+r/6v/r/+z/7f/u/+z/7P/s/+z/6v/q/+r/6v/s/+z/
7P/r/+v/6v/p/+n/6//s/+z/7P/o/+f/5//m/+L/4f/h/+L/5P/k/+T/5P/i/+L/4f/h
/+L/4v/i/+P/4f/g/+D/4f/h/9//3//f/9//3//f/97/3f/d/93/3v/f/9//4P/h/93/
3f/d/93/2//a/9r/2f/Z/9j/2P/Y/9r/2P/X/9f/2P/Y/9j/2P/W/9b/1v/W/9b/1v/W
/9X/1f/V/9j/2v/a/9r/2v/Z/9v/3f/g/+L/4//m/+j/6f/p/+z/7P/t//D/8P/y//P/
9P/1//b/9//3//j/+f/5//n/+f/5//n/+P/4//j/+P/7//v/+//7//r/+f/4//f/+P/5
//r/+//7//r/+v/6//z//P/8//z/+v/6//r/+v/4//j/9//2//b/9//3//f/9//3//f/
9v/4//j/+P/4//f/9v/1//L/9P/0//T/9P/0//X/9f/z//L/8v/y//P/9f/1//X/9f/y
//L/8v/y//D/8f/x//H/8P/x//P/9P/0//T/9P/0//L/8v/y//L/8f/x//H/8f/x//H/
8f/x//P/8//z//P/8//z//P/9P/y//P/8//0//f/9//3//j/+v/4//b/9v/2//b/9//5
//r/+v/7//z//v/+///////+//7//v//////AQACAAIAAgACAAQAAwACAAIA////////
//8AAAEAAgABAP////////v/9v/0//P/8//z//P/8//z//P/8//z//P/8f/x//H/8f/z
//T/9P/0//T/9P/0//T/9P/0//P/8//z//P/8//z//X/9f/0//T/8//y//H/8P/w//D/
8P/x//H/9P/2//n//P8DAAsAFQAfACIAIwAnADYARQBUAG0AhACUAKcAuADCAMoAygC2
AI8ASQDc/3v/SP8r/xf/Gf8h/yv/P/9f/4H/nf+w/8L/y//R/9b/1//Y/9v/2//d/97/
3f/c/9v/2//c/97/3//g/97/3v/e/97/3v/e/97/3v/e/97/3v/e/9z/3P/c/9v/2f/Y
/9f/1//Z/9r/2v/a/9n/2f/a/9r/2v/Z/9n/2v/Y/9j/2P/Y/9j/2P/X/9f/1//W/9X/
1f/X/9b/1v/X/9f/1f/V/9X/1f/V/9X/1P/R/9H/0f/S/9L/0f/R/9H/z//P/8//z//R
/9D/0P/P/83/zP/M/8z/zP/K/8n/yf/I/8j/yP/I/8b/xv/G/8b/yP/I/8j/x//F/8X/
yP/K/8v/zP/N/83/zP/N/8//0P/R/9T/1v/X/9v/3v/e/9//4P/g/+L/4//k/+X/5v/n
/+f/6P/p/+n/6//r/+v/6//q/+r/6v/q/+3/7f/t/+3/7f/t/+3/7f/r/+v/6//r/+3/
7P/s/+z/6v/q/+r/6v/s/+z/7P/s/+v/6v/o/+b/5v/n/+f/5//n/+f/5//m/+j/6P/o
/+j/5v/m/+b/5P/k/+T/5P/k/+T/5f/l/+P/4v/i/+L/4//h/+H/4f/h/97/3v/e/97/
4P/h/+H/4f/d/93/3v/e/+D/4P/g/+D/4P/g/+D/4P/f/9//3//f/93/3f/d/93/3//f
/9//3//f/9//3//g/97/3//f/+D/4f/h/+H/4v/i/+P/5P/l/+b/5//o/+n/5//n/+f/
5//m/+b/5v/l/+b/6P/p/+r/6//q/+r/6//p/+r/6v/p/+n/6P/m/+b/5//n/+X/4v/h
/+D/3//d/9v/2v/Y/9f/1//Y/9n/2v/W/9j/2P/Y/9j/2P/W/9b/1v/W/9b/1v/W/9b/
1v/W/w==
         </WaveFormData>
      </LeadData>
      <LeadData>
         <LeadByteCountTotal>10000</LeadByteCountTotal>
         <LeadTimeOffset>0</LeadTimeOffset>
         <LeadSampleCountTotal>5000</LeadSampleCountTotal>
         <LeadAmplitudeUnitsPerBit>4.88</LeadAmplitudeUnitsPerBit>
         <LeadAmplitudeUnits>��V</LeadAmplitudeUnits>
         <LeadHighLimit>2147483647</LeadHighLimit>
         <LeadLowLimit>268435456</LeadLowLimit>
         <LeadID>V6</LeadID>
         <LeadOffsetFirstSample>0</LeadOffsetFirstSample>
         <FirstSampleBaseline>0</FirstSampleBaseline>
         <LeadSampleSize>2</LeadSampleSize>
         <LeadOff>FALSE</LeadOff>
         <BaselineSway>FALSE</BaselineSway>
         <ExcessiveACNoise>FALSE</ExcessiveACNoise>
         <MuscleNoise>FALSE</MuscleNoise>
         <LeadDataCRC32>2203299166</LeadDataCRC32>
         <WaveFormData>
BAAEAAQABAAGAAYABgAGAAcACAAJAAoACQAIAAcABgAEAAQABAAEAAYABgAGAAYABgAG
AAYABgAFAAQAAwACAAIAAgACAAIAAgACAAIAAgAEAAQABAAEAAIAAgACAAIAAAAAAAAA
AAACAAIAAgACAAIAAgACAAIAAAAAAAAAAAAAAAAAAAAAAAAAAAAAAAAAAAAAAAAAAAAA
AAAAAAAAAAIAAgACAAIABAAEAAQABAAEAAQABAAEAAQABgAHAAgACAAJAAoADAAKAAoA
CgAKAAsADQAOABEAEAAQABAAEAAQAA8ADwAPAA8ADgAOAA4AEAAPAA4ADgANAA0ADAAK
AAUAAgABAAAA/v/+///////////////+/wAAAQABAAAAAAABAAEAAQD///////////3/
/f/8//z//f/+////AAD+//7//v/+//7//f/9//7//P/8//z//P////3//P8CAAgADgAW
ABsAHQAgACEAJwAzAEQAVgBtAIIAlwCtAMMA1QDmAOoA3QDDAIgAMADi/7P/j/96/3P/
df97/4j/nf+4/8r/1P/e/+X/5//p/+v/6//r/+z/7f/t/+v/6//r/+v/7f/u/+7/7v/u
/+7/7v/u/+7/7v/t/+3/7f/t/+3/7v/u/+7/7v/u/+7/7f/t/+3/6//r/+v/6v/q/+r/
6v/q/+v/6//r/+v/6//s/+z/6//r/+v/6//r/+n/6f/o/+j/6v/p/+n/6f/p/+j/6P/o
/+b/5v/m/+X/5P/k/+T/5P/m/+f/5//m/+f/5//n/+b/5f/k/+L/4f/g/+D/4f/i/+L/
4f/e/9z/3v/e/97/3f/d/93/3f/d/9v/2v/a/9r/3f/d/93/3v/g/+H/4v/k/+T/5f/l
/+X/5v/o/+n/6//s/+7/7//w//L/8//0//X/9v/3//j/+P/5//n/+v/6//v/+//7//v/
/P/8//z//P///////////////////////v/+//7//v/8//v/+//7//3//f/9//z/+v/6
//r/+v/7//z//f/+//3//f/9//3/+//6//r/+v/8//z//f/9//v/+v/6//j/+v/6//r/
+//5//n/+f/4//j/+P/4//j/+P/4//j/9//5//n/+f/5//n/+f/5//n/9//3//b/9v/5
//n/+f/5//f/9//3//f/9//3//f/+P/5//r/+//8//v/+v/5//j/9v/2//j//P/+//7/
/v/+//z//v///wAAAgADAAQABgAEAAQABAAEAAQABQAFAAcACAAIAAgACAAIAAcABwAH
AAUABAAEAAQABgAFAAQABAACAAEA///8//f/9P/z//L/9f/2//j/+f/4//f/9v/0//b/
9//3//b/9P/1//X/9f/3//f/9//3//f/9//2//b/9v/2//b/9v/2//b/9v/2//b/9f/1
//b/9P/0//T/9P/5//n/+P/8/wIACgAQABUAFwAaAB0AJwA3AEYAWgBxAIIAlQCrAMEA
1wDkAOAAzwCrAGAACADI/5v/e/9w/3H/cf97/4z/of+2/8b/1P/c/+H/4//l/+X/4//l
/+b/5//n/+f/5//n/+f/5//o/+j/6P/n/+b/5f/k/+X/5v/m/+f/5//n/+f/6P/m/+b/
5v/m/+b/5f/l/+X/5f/l/+X/5P/m/+b/5v/m/+X/5f/l/+X/5f/m/+b/5f/l/+X/5f/l
/+P/4//i/+L/4v/h/+H/4f/j/+L/4v/i/+D/4P/g/9//3v/e/97/3v/e/9//3//e/93/
3f/d/9z/3P/c/9v/2//Z/9j/2P/Y/9f/1//V/9T/1P/U/9T/0//T/9P/0//T/9P/0v/S
/9L/0f/R/9H/0v/V/9X/1f/W/9n/2//c/93/3P/e/9//4f/i/+T/5f/m/+j/6f/q/+v/
7P/t/+7/7v/x//H/8v/y//H/8f/x//H/9P/0//T/9P/1//X/9f/1//X/9f/1//X/9v/2
//b/9v/0//P/8//z//X/9f/1//T/9P/0//T/9P/y//L/8v/y//L/8//0//X/8//y//L/
8v/y//L/8//z//X/9P/0//L/8P/w//D/8f/w/+//7v/s/+7/7v/u/+7/7v/u/+7/7f/w
//H/8v/z//P/8//z//P/8f/x//D/8P/x//H/8f/x//H/8f/x//H/8f/x//H/8v/y//L/
8v/y//P/9P/1//b/9P/0//T/9P/1//X/9f/0//T/9P/0//T/9P/2//f/+P/5//v//f8A
AAAAAAAAAAAAAAABAAEAAwAGAAYABgAGAAQAAwADAAMAAwACAAIAAgACAAEAAAAAAAAA
AQABAAAA+//4//f/9v/2//b/9//3//j/+f/6//r/+P/5//n/+P/2//f/9//3//f/9//3
//f/9//3//b/9v/4//j/+P/4//b/9v/2//b/9//3//j/+v/8//z//P/8//v/+//8//7/
AAAEAAwAEQAXABwAHwAhACsAOgBGAFkAcACBAI8AoQCxALoAwAC3AKEAegA4AOr/s/+R
/3j/bf9t/3H/fP+R/6r/wP/Q/9z/4//n/+n/7f/t/+z/7P/s/+v/7P/t/+7/7//t/+7/
7v/u/+z/7P/s/+z/7v/u/+3/7f/t/+3/7f/u//D/8P/w//D/8f/x//L/8//y//H/8P/u
/+7/7v/u/+7/7f/t/+3/7f/v//D/8P/v//H/8f/x//H/7v/t/+v/6v/r/+v/7P/t/+7/
7v/v//D/7v/u/+7/7f/s/+z/7P/s/+r/6//r/+r/6v/r/+z/7P/s/+z/6//r/+n/6P/o
/+j/6v/r/+r/6v/o/+j/6P/n/+X/5f/l/+X/5//m/+b/5v/p/+n/6f/q/+3/7f/t/+7/
7f/v//D/8f/y//T/9f/3//f/+P/4//j/+v/7//z//f8AAAEAAgACAAUABQAGAAYABQAF
AAUABQAGAAYABgAGAAUABQAFAAUABwAHAAcABwAGAAYABgAGAAYABQAFAAUABQAFAAUA
BAAGAAYABgAGAAYABgAGAAYABQAFAAUABQAFAAQABAAEAAQABAAFAAUAAwACAAIAAAAB
AAIAAwAFAAUABQAFAAQAAgACAAIAAgACAAIAAgABAP//////////AQABAAEAAQABAAEA
AAAAAP////////////////////8AAAEAAgAEAAIAAgACAAIAAAAAAAAAAAACAAIAAgAC
AAUABQAGAAQABAAEAAQABgAIAAkACgAIAAkACgAMAA0ADgAPABAADwAPAA4ADwASABIA
EgASABIAEQARABEAEQAQABAAEAAQAA8ADgAOAA8ADwAOAAwACwAIAAcABgAEAAQABQAF
AAMAAwADAAIAAAABAAEAAAADAAUABgAHAAYABQAEAAMABQAFAAQABAAEAAQABAAEAAIA
AgACAAIABAADAAMABAAEAAQABAAEAAUAAwACAAQACgAQABYAGwAfACQAKQArAC8APABO
AGEAdgCLAJ0AsQDFANQA3gDdAM0AsAByABwA1/+z/5T/ff97/3//hP+R/6z/yP/Y/+L/
7f/1//X/9f/3//b/9v/2//X/9f/1//X/9f/3//j/+P/4//j/+P/4//j/9v/2//X/9f/1
//X/9f/2//f/+P/5//r/+v/5//n/+f/3//f/9//2//b/9v/2//b/9f/1//X/9f/1//b/
9v/1//X/9f/1//X/9f/1//T/9P/1//X/9v/3//X/9P/0//T/8//y//H/7//w//D/8P/w
/+7/7//v/+7/7v/v//D/8P/u/+7/7f/t/+z/7P/t/+7/7f/t/+v/6v/q/+r/6v/p/+f/
5//n/+f/5v/k/+P/4v/l/+X/5f/m/+X/5f/l/+b/6f/r/+z/7f/u//D/8f/z//L/9P/1
//b/9v/3//j/+f/6//v//P/8//////8AAAAAAwADAAMAAwACAAIAAgACAAMAAwADAAMA
AwADAAMAAwAEAAQABAAEAAMAAQAAAP//AQABAAEAAAACAAIAAgACAAIAAgACAAIA////
//////8BAAAAAAAAAAAAAAABAAEA///+//7//P/+//7//v////3//f/9//z//P/8//z/
/P/8//z//P/7//v/+//7//v//f/9//3//f/7//v/+v/6//n/+f/5//n/+//7//v/+//9
//3//f/+//z//P/8//z//P/8//z//P/8//z//P/8//3///8CAAAAAAAAAAAAAAACAAMA
BAAEAAUABgAIAAgACAAIAAgACAAJAAkACwAMAAwADAAMAAoACQAJAAkACwAKAAoACgAK
AAkACAAIAAcABwAGAAQAAwAAAP///v/8//z//f/9//v/+//7//r//P/9//3//P/8//3/
/f/9//3//f/9//3//f/9//z//P/8//z//P/8//z//P/8//z//v/9//3//v/8//z//P/8
//////8AAAAABAAKABAAFQAZACAAIQAhAC0APgBMAGEAeACLAJ8AtQDJANoA5ADfAM0A
pABWAP7/xf+h/4T/d/93/3v/gv+T/67/wv/O/9r/4//n/+f/6f/p/+n/6v/r/+v/6//r
/+v/6//r/+z/7P/s/+z/7P/s/+z/7v/u/+3/7f/t/+3/7f/u/+7/7v/u/+7/7v/t/+3/
7f/s/+v/6v/o/+r/6v/q/+r/6f/p/+n/6f/r/+z/7P/r/+v/6//r/+v/6//r/+r/6v/o
/+f/5//n/+f/5v/m/+b/5v/m/+b/5f/k/+T/5P/k/+b/5//n/+b/5f/l/+X/5P/j/+L/
4P/f/97/3v/f/+D/4f/h/9//3v/c/9z/3P/b/9n/2f/Z/9n/2//a/9r/2v/b/9v/2//c
/9v/2//b/9z/2//d/97/3//h/+T/5v/p/+v/7v/w//L/9P/1//b/9//2//f/+P/4//f/
9//4//j/+f/5//n/+f/6//r/+v/6//3//f/9//3/+//7//v/+//+//7//v/+//7//f/9
//3//f/9//3//P/6//r/+v/6//n/+P/3//b/9v/3//j/+f/6//r/+//8//z//P/9//3/
+//6//r/+P/6//r/+v/7//3//f/9//z/+v/6//r/+v/8//z//P/7//v/+//7//v/+f/5
//n/+f/3//f/9v/2//n/+f/5//n/+//7//v/+//7//v/+//8//r/+v/6//r/+//8//3/
/v8CAAAA/v/+/wAAAAAAAAAAAAAAAAIAAwAEAAQABQAGAAgACwAMAA0ADgAOAA8ADwAR
ABEAEAAPAA4AEAAPAA8ADwANAAwADAAMAAwACwAKAAoACQAJAAgABgADAAAA///+////
AAACAAMAAQABAAEAAAAAAAEAAQAAAAAAAQABAAEAAwADAAMAAwABAAEAAAAAAAAAAAAA
AAAAAgACAAIAAgACAAEAAQACAAEAAAD///7/AQADAAYACAAMABIAGAAbAB0AIgAnACkA
LwA+AE4AXwB0AIkAmwCrALsAyADMAMEArQCGAD4A7v+5/5n/gP91/3n/ff+E/5n/tP/M
/9j/4P/n/+3/8f/x//H/8v/0//b/9//3//f/9//3//X/9v/2//b/9//4//n/+v/4//j/
9//3//X/9f/1//b/9P/0//T/9P/2//X/9f/1//X/9f/1//T/9f/2//f/+P/1//X/9f/1
//T/9P/z//H/8v/z//T/9f/3//f/9v/2//T/8//z//P/8f/w//D/8P/y//L/8v/x/+7/
7v/u/+7/7//x//L/8v/x//H/8f/w//D/8P/v/+//7//u/+7/7v/t/+3/6//q/+z/7P/s
/+v/6f/p/+n/6f/p/+j/6P/o/+n/6f/p/+r/7f/t/+3/7v/v//H/8v/z//T/9v/3//n/
+v/8//3//v8CAAMABAAFAAMAAwADAAIABAAFAAcACAAHAAcABwAHAAgACAAIAAgABwAH
AAcABwAHAAcABwAHAAgACAAIAAgACgAJAAkACQAJAAkACQAIAAYABgAGAAYABgAGAAYA
BgAFAAUABQAFAAUABAAEAAQAAgACAAMAAwAFAAQABAACAAQABAAEAAUABAADAAIAAAAB
AAIAAwAEAAIAAgACAAEAAQABAAEAAQABAAEAAQABAAEAAQAAAAAAAwADAAMAAwABAAEA
AQABAAMAAwADAAQABAAEAAQABAACAAIAAgACAAIAAgACAAIAAwADAAYACAAIAAgACAAI
AAoACwAMAAoACwAMAA4AEAAQABAAEAAQABEAEQATABQAFAAUABQAEgARABEAEQARABAA
EAAQABAADwAOAA4ADwAPAA4ADAAHAAQAAwACAAQABAAFAAUABQAFAAUABAACAAMAAwAC
AAQABQAFAAUAAwADAAMAAwADAAMAAgACAAMABAAFAAYABAAEAAQABAACAAEAAQACAAIA
AgACAAIAAQADAAYACAAIAA4AFgAdACMAJgAlACsANwBGAFgAbQCEAJkArwDDANUA6ADs
AN8AxwCWAEQA9P/B/5//hv97/33/g/+O/6H/uP/M/9j/4v/p/+//8f/v/+//8f/y//P/
8//z//P/8//z//H/8v/y//L/9P/0//T/9P/0//T/8//z//L/8f/w//D/8v/y//L/8v/y
//H/8f/x//P/8//z//L/8v/y//L/8v/x//H/8f/x//H/8v/y//H/8P/v/+7/7f/v/+//
7v/u/+7/7f/t/+3/7f/s/+z/7P/u/+7/7v/t/+r/6v/q/+r/6P/p/+n/6P/l/+X/5f/k
/+b/5v/l/+X/5f/k/+T/5P/k/+P/4P/e/+D/4P/g/9//3f/d/93/3f/d/9z/3P/c/93/
3f/d/97/4f/h/+H/4v/h/+P/5P/l/+b/6P/p/+v/6v/s/+3/7v/x//P/9f/3//b/9//4
//j/9//3//j/+P/6//v//P/9//z//P/8//z/+//7//v/+//7//v/+//7//7//v/+//7/
/v/9//3//f/9//3//f/8//z//P/8//z//P/8//z//P/7//v/+//7//n/+P/4//j/+v/6
//v/+//7//r/+v/4//j/+P/4//n/+f/5//n/+P/2//b/9v/2//b/9v/2//X/9f/1//X/
9f/3//f/9//3//b/9f/z//L/9P/1//b/9//3//f/9//3//f/9//3//j/9v/2//b/9v/2
//b/9v/2//j/+P/4//j/+f/6//r/+v/6//r//P/+////AAAAAAEAAgAEAAQABAAEAAQA
AgADAAMABQAEAAQABAAEAAYABQAFAAUABQAEAAQABAACAAEAAAAAAP7//f/7//j/9v/0
//T/9P/0//T/9f/1//P/8//z//L/9P/1//X/9P/0//X/9f/1//X/9f/1//X/8//z//L/
8v/z//T/9f/2//T/9P/0//T/9P/z//P/9P/0//T/9P/0//X/9f/4//z/AgAKAA4AEwAV
ABYAGwApADkATABiAHcAiACfALUAywDdAOQA2gDFAJUAQgDu/7j/k/93/3D/cf91/3//
kv+p/77/zP/W/9z/3//f/9//3//f/+D/4v/k/+X/4//j/+P/4//l/+b/5v/m/+T/5P/k
/+T/4v/i/+H/4f/j/+P/4//k/+T/5P/k/+T/5P/j/+P/4//j/+P/4//i/+L/4v/i/+L/
4f/h/+H/4f/h/+L/4v/h/+H/4f/h/+H/3//f/97/3v/g/9//3//f/9//3v/e/97/4P/g
/+D/3//c/9z/3P/c/9z/3f/d/9z/3f/d/93/3P/a/9r/2f/Z/9n/2P/Y/9j/1//X/9X/
1P/W/9b/1v/V/9X/1f/V/9X/1v/W/9f/2P/b/9v/2//c/93/3f/d/97/3v/f/9//3//i
/+T/5f/n/+r/7P/t/+7/8v/z//T/9f/2//f/+P/4//n/+f/6//r/+f/5//n/+f/6//r/
+v/6//v/+//7//v/+f/5//n/+f/4//j/+P/4//r/+f/5//n/+//7//v/+v/7//z//f/+
//z//P/8//z/+v/5//j/9//5//j/+P/4//b/9v/3//f/9//2//b/9P/0//T/9P/1//b/
9//4//j/+P/4//j/+P/4//j/+P/3//X/9f/1//X/9f/1//X/9f/2//f/9//4//j/9//2
//X/9f/1//X/9f/1//X/9f/2//j/+P/4//j/+v/6//r/+v/6//r/+v/6//v/+//8//7/
/v/+//7/AAACAAMABAACAAMABAAGAAQABAAEAAQABQAHAAgACwAMAAwADAAMAAoACQAJ
AAkACQAIAAgACAAJAAkACQAKAAkACQAIAAYABAACAAIAAgAAAP7//f/7//3//f/9//z/
/v///////v/8//3//f/9//3//f/9//3//f/9//z//P/+//7//v/+//7//v/+//7//P/7
//v//P/9//7///8AAAEAAQACAAQABgAIAAwAFQAZAB4AIQAlACsAOABGAFMAZgB7AIsA
nwCzAMIAzADPAL8ApABwACQA2/+v/5D/e/91/3X/ev+F/5r/uP/O/9r/4f/p/+v/6//t
/+7/8P/y//P/9f/1//X/9f/z//T/9P/0//L/8v/y//L/9P/0//P/8//1//X/9f/2//X/
9P/z//L/8v/x//H/8f/0//X/9v/2//b/9v/2//b/9P/z//L/8f/w//D/7//t/+//7//v
/+//8v/z//P/9P/y//H/8f/x//D/7v/t/+z/7v/u/+7/7f/v//D/8f/y//D/8f/x//D/
7//v/+//7v/t/+z/6v/p/+j/6P/p/+r/6//r/+n/6P/m/+b/5v/l/+f/5//n/+f/5//m
/+b/5v/o/+n/6v/s/+r/6f/o/+j/6f/r/+z/7f/u//D/8f/z//b/+P/5//r/+v/7//z/
/f/+////AAAAAAMAAwAEAAQAAwADAAMAAwAEAAQABAAEAAMAAwADAAMABQAFAAUABQAI
AAgACAAIAAgABwAHAAcABwAHAAcABgAEAAQABAAEAAQABAAEAAQAAwADAAMAAwAFAAQA
BAAEAAIAAgADAAMABQAEAAQAAgAAAAAAAAABAAMAAwADAAIAAgACAAIAAgACAAIAAgAB
AP////////////////////8BAAEAAAAAAP//////////AQABAAEAAQABAAEAAQACAAQA
BAAEAAQABAAEAAQABAACAAIAAgACAAUABgAEAAQABAAEAAYACAAJAAoACgALAAwADgAM
AAwADAAMAA4ADwAPABEAEgASABIAEgASABEAEQARAA8ADgAOAA4ADAALAAoACgAJAAkA
CAAGAAMAAAD///7/AQACAAQABQAEAAMAAgAAAAAAAQABAAAAAAABAAEAAQD/////////
/wEAAQAAAAAA/v/+//7//v8AAAAAAAAAAP7//f/9//7/AAAAAAAAAAABAAEAAgAEAAgA
DgAUABkAHQAiACUAKQA1AEQAVgBrAIIAlwCrAL8AzQDcAOIA1wC/AJAAQgD0/7//mf9+
/3X/d/97/4T/l/+y/8j/1P/c/+P/6f/v//H/8f/v//D/8f/x/+//7//v/+//8f/y//L/
8v/w//D/8P/w/+7/7v/t/+3/7f/t/+3/7v/w//D/8P/w//D/7//v/+//8f/x//H/8P/u
/+7/7v/u/+3/7f/t/+3/7f/u/+7/7f/t/+3/7f/t/+//7//u/+7/7f/r/+r/6f/r/+r/
6v/q/+r/6v/q/+n/6P/o/+j/6P/m/+f/5//m/+X/5f/l/+T/5f/m/+b/5//j/+L/4v/i
/+H/4f/f/97/3v/e/97/3f/b/9v/2//b/9v/2v/a/9r/3f/d/93/3v/g/+H/4v/k/+X/
5//o/+n/6P/q/+v/7f/u//D/8f/y//L/8//0//X/9v/3//j/+P/7//v//P/8//3//f/9
//3//v/+//7//v///////////wEAAQABAAEAAAAAAAAAAAD+//3//f/9//3//f/9//z/
/P/8//z//P/9//7///8AAP///////////f/8//z//P/8//z//f/9//3//P/8//r/+P/4
//j/+f/6//v//P/8//r/+v/6//r/+P/4//j/9//5//n/+f/5//v/+//7//v/+f/5//j/
+P/5//n/+f/5//v/+//7//v/+f/5//n/+v/6//r/+v/6//r/+v/6//r/+v/6//r/+v/5
//v/+//7//3//f/5//n//P/8//z//P/8//7/AAABAAIAAgADAAQABgAFAAQAAwACAAQA
BQAFAAcACAAIAAgACAAKAAkACQAJAAgABgAFAAQABgAFAAQABAABAAEAAAD+//v/+P/3
//b/9P/0//X/9f/2//f/+P/4//j/+f/5//j/9//3//b/9f/3//f/9//3//f/9//2//b/
9v/2//b/9v/2//b/9v/2//b/9f/1//b/9P/0//T/9P/3//f/+v/+/wQACgASABkAGwAc
ACMALwA7AEwAYgB3AIwAowC5AM8A4QDqAOQAzQCfAEwA9v/A/5f/e/9y/3H/c/99/5D/
q/++/8r/1v/e/+P/4//l/+P/4f/j/+T/5f/l/+X/5f/l/+X/5f/m/+b/5v/o/+j/6P/o
/+f/5v/k/+P/5f/l/+X/5v/o/+j/6P/o/+b/5f/l/+X/5f/l/+X/5P/i/+L/4v/i/+P/
4//j/+P/4//k/+T/4//j/+P/4//j/+H/4f/g/+D/4v/h/+H/4f/h/+D/4P/g/+D/4P/g
/9//3P/c/9z/3P/c/93/3f/c/9v/2//b/9r/3P/c/9v/2//Y/9b/1f/U/9X/1f/T/9L/
0v/S/9L/0f/R/9H/0f/R/9H/0P/Q/9D/0f/R/9H/0v/T/9P/0//U/9X/1//Y/9n/2v/c
/93/3//h/+T/5v/o/+j/6f/q/+v/7P/t/+7/7v/v/+//8P/w//H/8f/x//H/8P/w//D/
8P/x//H/8f/x//P/8//z//P/9v/2//b/9v/0//P/8//z//L/8f/w/+7/8f/y//P/9P/y
//L/8v/y/+//7//v/+//7//u/+7/7v/w//D/8f/x//H/8P/w/+7/7P/s/+z/7f/t/+3/
7f/s/+r/6v/q/+r/6//s/+3/7f/r/+v/6//r/+v/6//r/+v/6f/p/+j/6P/r/+v/6//r
/+3/7f/t/+3/7f/t/+3/7v/s/+z/7P/s/+r/6v/q/+r/6v/q/+r/6v/t/+3/7v/u/+7/
7v/u/+7/8P/x//L/8//1//f/+v/6//r/+v/6//j/+f/5//v//P/8//z//P/8//v/+//7
//z//P/9//7//P/7//r/+v/4//f/9f/y//D/7v/u/+7/7v/u/+//7//v/+//7//u/+7/
7//v/+7/8P/x//H/8f/x//H/8f/x/+//7//u/+7/7P/s/+z/7P/s/+z/7P/s/+7/7f/t
/+7/8P/w//D/8P/1//X/9P/0//j/+v/+/wUADQASABUAFwAdACoAOABJAF4AcwCFAJkA
qwC8AMoAxwC1AJgAYgAQAMf/mf98/2n/Z/9r/3L/ff+W/7L/wv/M/9X/3f/f/+X/5//k
/+T/5P/j/+P/4//j/+P/5f/m/+b/5v/o/+j/6P/o/+b/5v/l/+X/5f/l/+X/5v/m/+b/
5v/m/+T/4//j/+P/5f/l/+X/5P/k/+T/5P/k/+P/4//j/+P/5f/m/+b/5f/j/+P/4//j
/+X/5f/k/+T/5P/j/+P/4//h/+D/4P/g/+L/4v/i/+H/3v/e/97/3v/f/+H/4v/i/+H/
4f/h/+D/4P/g/9//3//b/9r/2v/a/93/3f/b/9r/2//c/93/3f/b/9v/2//b/9n/2P/Y
/9j/2f/Z/9n/2v/Z/9n/2f/a/93/3//g/+H/5P/m/+f/6f/o/+r/6//s/+7/7//w//H/
8v/z//T/9P/3//f/+P/4//f/9//3//f/+P/4//j/+P/5//n/+f/5//j/9//2//X/+P/4
//j/+P/6//n/+f/5//v/+//7//r/+P/4//j/+P/2//b/9v/2//X/9f/1//X/9//2//b/
9v/2//b/9//3//X/9P/0//L/9P/0//T/9f/1//X/9f/0//L/8v/y//L/8v/y//L/8f/x
//H/8f/x/+//7//v/+//8P/x//H/8v/z//P/8//z//H/8f/x//H/8f/x//H/8v/w//D/
8P/w//D/8P/w//D/8P/w//D/8P/x//P/8//z//X/9f/1//f/+P/4//f/9v/1//T/9P/2
//f/+P/4//n/+v/8//7//v/+//7//P/9//3///8AAAAAAAAAAAIAAQABAAEA///+//7/
/v////////8AAP7//f/7//j/8//w/+//7v/w//D/8f/x/+//7//v/+7/7v/v/+//7v/u
/+//7//v/+//7//v/+//7//v/+7/7v/u/+7/7v/u//D/8P/w//D/7//t/+z/7P/s/+z/
7P/s/+3/7f/y//L/9P/6/wAABwANAA4ADQATACEAMgBCAFcAbAB/AJUAqwC9AMwA0ADH
AKsAegAoANj/pf+D/2z/Zf9l/2f/cv+H/6D/tP/A/8j/z//T/9X/1//X/9n/2v/b/9v/
2v/Z/9j/1//Y/9r/2//c/9v/2v/Z/9j/2P/Y/9f/1//Z/9n/2f/a/9n/2P/X/9b/1P/T
/9P/0//V/9X/1f/U/9T/1P/U/9T/1f/V/9X/1f/T/9T/1P/T/9P/0//T/9P/0f/R/9D/
0P/S/9H/0f/R/9H/0P/Q/9D/0P/Q/9D/z//M/8z/zP/M/8z/zf/N/8z/yf/J/8n/yP/K
/8r/yf/J/8f/xv/G/8b/xf/F/8P/wv/C/8L/wv/B/7//v/+//7//wf/A/8D/wP+//7//
v//A/8H/wf/B/8L/wf/D/8T/xf/I/8r/y//N/8z/zv/P/9D/0v/T/9T/1f/Y/9n/2v/a
/9n/2f/a/9r/2//b/9v/2//c/9z/3P/c/9//3//f/9//3f/d/93/3f/c/9z/3P/c/9z/
2//b/9v/2//b/9v/2v/c/9z/3P/c/9v/2v/Z/9j/1//X/9f/1//Z/9j/2P/Y/9j/2P/Z
/9n/1//W/9b/1P/U/9T/1P/V/9X/1f/V/9T/1P/U/9T/1P/S/9L/0v/R/9H/0f/R/9H/
0f/R/9H/0f/R/9H/0P/Q/9H/0f/R/9H/z//P/8//z//P/8//z//Q/87/zv/O/87/0P/Q
/9D/0P/Q/9D/0P/Q/9D/0f/Q/8//0f/R/9H/0//U/9T/1P/V/9f/2P/Z/9r/2P/Y/9j/
2P/W/9j/2f/Z/9r/2//c/93/3f/d/93/3f/d/93/2//b/9r/2v/Z/9j/1//X/9f/1f/U
/9L/0P/P/83/yf/I/8f/yP/J/8v/zf/K/8r/zP/M/8z/zP/K/8r/yv/K/8r/yv/K/8r/
yv/K/w==
         </WaveFormData>
      </LeadData>
   </Waveform>
</RestingECG>
