# Supplementary material for: Detection of Left Atrial Enlargement Using a Convolutional Neural Network-Enabled Electrocardiogram
Source: Front Cardiovasc Med. 2020 Dec 17;7:609976. doi: 10.3389/fcvm.2020.609976 (PMC7773668; doi:10.3389/fcvm.2020.609976)
Supplement: Supplementary file 1 [file Data_Sheet_1.ZIP › hyp/1802019402_12508_00000003.XML]

<?xml version="1.0" encoding="Windows-1252"?>
<!DOCTYPE RestingECG SYSTEM "restecg.dtd">
<RestingECG>
   <PatientDemographics>
      <PatientID>1802019402</PatientID>
      <PatientAge>68</PatientAge>
      <AgeUnits>Years</AgeUnits>
      <Gender>Female</Gender>
      <PatientLastName>maiyanyu</PatientLastName>
   </PatientDemographics>
   <TestDemographics>
      <DataType>Resting</DataType>
      <Site>1</Site>
      <AcquisitionDevice>MAC55</AcquisitionDevice>
      <Status>Unconfirmed</Status>
      <Priority>Normal</Priority>
      <AcquisitionTime>09:04:03</AcquisitionTime>
      <AcquisitionDate>03-19-2016</AcquisitionDate>
      <CartNumber>1</CartNumber>
      <AcquisitionSoftwareVersion>009C</AcquisitionSoftwareVersion>
      <XMLSourceVersion>MAC5000 v1.0</XMLSourceVersion>
   </TestDemographics>
   <RestingECGMeasurements>
      <VentricularRate>60</VentricularRate>
      <AtrialRate>60</AtrialRate>
      <PRInterval>158</PRInterval>
      <QRSDuration>108</QRSDuration>
      <QTInterval>426</QTInterval>
      <QTCorrected>426</QTCorrected>
      <PAxis>47</PAxis>
      <RAxis>24</RAxis>
      <TAxis>10</TAxis>
      <QRSCount>10</QRSCount>
      <QOnset>226</QOnset>
      <QOffset>280</QOffset>
      <POnset>147</POnset>
      <POffset>211</POffset>
      <TOffset>439</TOffset>
      <ECGSampleBase>500</ECGSampleBase>
      <ECGSampleExponent>0</ECGSampleExponent>
   </RestingECGMeasurements>
   <Diagnosis>
      <Modality>Resting</Modality>
         <StatementCount>3</StatementCount>
         <LabelText>12SL ��ϳ���</LabelText>
      <DiagnosisStatement>
         <StmtFlag>ENDSLINE</StmtFlag>
         <StmtText>�������</StmtText>
      </DiagnosisStatement>
      <DiagnosisStatement>
         <StmtFlag>ENDSLINE</StmtFlag>
         <StmtText>T ���쳣���ɿ���Ϊǰ����ļ�ȱѪ</StmtText>
      </DiagnosisStatement>
      <DiagnosisStatement>
         <StmtFlag>ENDSLINE</StmtFlag>
         <StmtText>�쳣 ECG</StmtText>
      </DiagnosisStatement>
   </Diagnosis>
   <Waveform>
      <WaveformType>Rhythm</WaveformType>
      <WaveformStartTime>0</WaveformStartTime>
      <NumberofLeads>8</NumberofLeads>
      <SampleType>CONTINUOUS_SAMPLES</SampleType>
      <SampleBase>500</SampleBase>
      <SampleExponent>0</SampleExponent>
      <HighPassFilter>16</HighPassFilter>
      <LowPassFilter>150</LowPassFilter>
      <ACFilter>NONE</ACFilter>
      <LeadData>
         <LeadByteCountTotal>10000</LeadByteCountTotal>
         <LeadTimeOffset>0</LeadTimeOffset>
         <LeadSampleCountTotal>5000</LeadSampleCountTotal>
         <LeadAmplitudeUnitsPerBit>4.88</LeadAmplitudeUnitsPerBit>
         <LeadAmplitudeUnits>��V</LeadAmplitudeUnits>
         <LeadHighLimit>2147483647</LeadHighLimit>
         <LeadLowLimit>268435456</LeadLowLimit>
         <LeadID>I</LeadID>
         <LeadOffsetFirstSample>0</LeadOffsetFirstSample>
         <FirstSampleBaseline>0</FirstSampleBaseline>
         <LeadSampleSize>2</LeadSampleSize>
         <LeadOff>FALSE</LeadOff>
         <BaselineSway>FALSE</BaselineSway>
         <ExcessiveACNoise>FALSE</ExcessiveACNoise>
         <MuscleNoise>FALSE</MuscleNoise>
         <LeadDataCRC32>3294227062</LeadDataCRC32>
         <WaveFormData>
/P/8//z//P/9//7///8AAP7//v/+//7/AAAAAAAAAAACAAIAAgACAAQABAAEAAQAAgAC
AAIAAgAAAAAAAAAAAAEAAgADAAQABAAEAAQABAAEAAQABAAEAAYABgAGAAYABgAGAAYA
BgAGAAYABgAGAAgACAAIAAgABgAGAAYABgAIAAgACAAIAAgACAAIAAgACQAKAAsADAAK
AAoACgAKAAwADAAMAAwADAAMAAwADAAOAA4ADgAOABAAEAAQABAADwAOAA0ADAANAA4A
DwAQABAAEAAQABAADgAOAA4ADgAMAAwADAAMAAwADAAMAAwADAAMAAwADAAKAAoACgAK
AAgACAAIAAgABgAGAAYABgAEAAQABAAEAAQABAAEAAQAAwACAAEAAAAAAAAAAAAAAAAA
AAAAAAAA/v/+//7//v/+//7//v/+//z//P/8//z//P/8//z//P/8//z//P/8//7//v/+
//7//v/+//7//v/+//7//v/+//3//P/7//r//P/8//z//P/8//z//P/8//z//P/8//z/
/v/+//7//v/8//z//P/8//7//v/+//7//f/8//v/+v/8//z//P/8//z//P/8//z//v/+
//7//v/8//z//P/8//z//P/8//z/+v/6//r/+v/6//r/+v/6//r/+v/6//r/+v/6//r/
+v/8//z//P/8//r/+v/6//r/+v/6//r/+v/4//j/+P/4//r/+v/6//r/+P/4//j/+P/4
//j/+P/4//r/+v/6//r/+P/4//j/+P/4//j/+P/4//r/+v/6//r/+P/4//j/+P/6//r/
+v/6//r/+v/6//r/+P/4//j/+P/4//j/+P/4//j/+P/4//j/+P/4//j/+P/3//b/9f/0
//X/9v/3//j/+P/4//j/+P/4//j/+P/4//r/+v/6//r/+f/4//f/9//3//b/9v/3//r/
+v/5//n/+P/4//j/+P/6//f/9//5//j/+P/4//n//P/9//7//////wAAAQABAAAAAQAB
AAEABAAFAAYABgAFAAQAAwAAAAIAAgACAAIAAwADAAMABAAGAAYABQACAAIA///9//r/
+P/3//b/9P/0//X/9f/1//X/8//z//T/9v/2//b/9v/2//X/9f/1//P/8//z//P/8v/1
//T/7//t//L/8P/w//r/CgAZADEAUQByAJEAswDSAOIA6QDoAN0AyQCtAIgAVQApAAoA
8//e/8j/t/+p/6D/mf+V/5T/mP+k/6//uv/I/9f/4f/n/+z/7//w//T/9v/2//X/9f/z
//L/9P/4//j/+v/7//v/+f/5//n/+v/6//r/+v/7//v/+//7//v/+v/6//r/+v/7//3/
/v///wEAAQABAAEAAAD///7//v/8//z//P/8////AAABAAIAAgABAAAA////////////
/wAAAgADAAQAAQABAAIAAgACAAIAAwADAAMAAwABAAEAAwAEAAQABQADAAMAAwADAAIA
AgACAAIAAwAFAAcACAAIAAcABwAJAAcABwAHAAcACQAKAAsADAAKAAoACgALAA0ADQAM
AAwADAAMAAwADAAMAAwACwALAAsACwAKAAoADgAOAAsACwALAAoACgAJAAkACQAJAAcA
BwAHAAcABwAIAAcABwAIAAQAAAD9//v///8AAAEAAgACAAIAAgABAAMAAwADAAMAAAD9
//z/+//6//r/+//7//z//P/8//z/+//7//z//P/8//z//v/+//3//f/8//v/+f/4//f/
9v/6//v//P/9//z/+v/5//j/+v/6//v/+//7//v/+//7//r/+v/6//v/+f/5//n/+f/6
//r/+v/7//3//P/8//3/+v/5//j/9v/5//r/+//8//z//P/8//z//P/9//3//f/7//r/
+v/5//r/+v/6//v/+//7//v//f/8//v/+v/5//j/+P/3//f/9//3//f/+P/5//r/+v/7
//n/+f/5//r/+v/6//r/+v/6//r/+v/5//f/9//3//f/9P/0//T/9P/1//f/+P/5//X/
9//3//f/9f/1//T/9P/2//f/+P/5//f/9v/2//b/+P/4//j/+P/5//n/+f/5//b/9v/2
//b/9P/0//P/8//2//n/+//8//n/+P/3//b/9v/2//j/9v/4//j/+P/4//f/9v/1//T/
9f/2//f/+P/2//b/9v/2//T/9P/0//T/9P/0//T/9P/1//b/9//4//j/+P/4//j/9//2
//X/9P/1//b/9//4//b/9v/2//b/9P/0//T/9P/1//X/9P/0//f/+P/4//f/9f/2//b/
9v/2//j/9f/1//f/+P/4//j/9//3//f/9//3//n/+v/7//z//f8AAAIAAQACAAMABAAD
AAIAAQAAAP//AAABAAIAAgABAAEAAQACAAIAAgABAP7//P/5//f/9v/1//X/9f/x//D/
8P/v//D/8f/w//H/9P/0//T/9P/0//T/8//z//P/8//z//P/8f/w/+//8P/t/+v/7P/y
//r/CAAaADUAVQB3AJgAuQDTAOgA9ADxAOIAywCpAH8AUgApAAkA8P/d/8r/uv+t/6f/
pP+j/6X/rv+6/8D/zf/Y/9z/4f/p/+3/7v/x//L/8v/w//D/9f/3//P/7v/u//L/9P/2
//f/9//5//n/+f/6//r/+v/6//v/+v/5//j/9//5//r/+//8//r/+//7//v/+//7//v/
+//7//v/+//8//r/+v/6//r/+v/6//r/+v/5//n/+f/5//z//f/+/////v/+//3//P/7
//v//P/8//z//P/9//3/AQABAP///////wAAAAABAAEAAQABAAEAAAAAAAAAAAACAAMA
BAAEAAQAAwADAAUAAwADAAMAAwAEAAQABAAEAAQABAAEAAUABQAFAAQABAAGAAYABgAG
AAYABgAFAAUAAwADAAIAAgACAAIA/////wEAAAAAAP//AQABAAEA///+//3//P/7//3/
+//6//r//P/6//n/+f/4//j/+P/4//r/+v/6//n/9//3//f/9//5//f/9//3//b/9v/3
//f/9P/0//T/9P/1//X/9v/2//T/9P/2//b/9//3//b/9f/2//b/9v/2//X/9f/1//X/
9//2//b/9v/0//T/9f/1//f/9//3//f/9v/2//b/9//1//X/9f/1//b/9v/2//f/9v/0
//P/8//1//X/9f/0//b/9v/2//b/9v/2//b/9v/0//X/9f/1//T/9P/1//X/9//2//X/
9f/1//X/9f/3//X/9f/1//X/9P/0//P/8//z//P/8//0//T/9P/z//P/9f/1//X/9v/1
//T/8//y//P/9P/1//X/9f/1//X/9f/0//T/9P/0//L/8//z//P/8//1//X/9f/1//X/
9P/0//X/9f/1//X/9//2//b/9v/0//T/9P/0//P/8//z//P/9P/0//T/9P/0//T/8//z
//L/8//z//L/9P/0//T/9P/w//L/8v/y//T/9P/0//T/9v/2//b/9v/2//b/9v/2//T/
9P/0//T/9P/0//T/9P/2//b/9v/2//b/9v/2//b/9P/0//T/9P/2//b/9v/2//T/9P/0
//T/9v/2//b/9v/0//T/9P/1//X/9P/0//X/9v/2//X/9f/4//j/+P/4//j/9f/1//f/
+P/4//j/+f/7//v/+//7//3//v///////f///wAAAQAEAAUABgAGAAQABAAEAAIABAAE
AAQABAADAAMAAwAEAAQABAADAAAA/v/7//n/9v/1//X/9f/0//L/8//z//P/9f/z//P/
9P/y//L/8v/y//T/8//z//P/8f/x//H/8f/u/+//8P/t/+v/7P/y//z/BgAWACsASwBx
AJYAtwDXAO4A/AD/AO4A1QC7AJ0AbAA7ABUA9v/h/87/uP+l/53/mv+Z/5v/ov+q/7T/
wf/M/9j/4f/p/+//8v/z//T/8v/y//L/8//1//f/9v/0//T/9P/2//f/9//3//f/9//4
//j/+P/4//n/+f/5//n/+f/6//r/+v/6//r/+//7//v/+//7//v/+//7//v/+//8//r/
+v/6//r//P/8//z//P////////////3//f/9//3///8AAAAAAAD9//3//v/+//7//v//
////AQABAP///////wAAAAABAAEAAQABAAEAAAAAAAAAAAACAAMABAAEAAQAAwADAAUA
BQAFAAUABQAGAAYABgAGAAYABgAGAAcACAAHAAUABAAGAAYABgAGAAgACAAHAAcABwAH
AAYABgAGAAYAAwADAAUABAAEAAMAAQABAAEA/////////////////f/8//z//v/8//v/
+//8//z//P/8//z//P/8//v/+f/5//n/+f/7//n/+f/5//r/+v/7//v/+P/4//j/+P/3
//f/+P/4//b/9v/4//j/+f/5//j/9//4//j/+P/4//n/+f/5//n/9//2//b/9v/4//j/
+f/5//n/+f/5//n/9v/2//b/9//5//n/+f/5//b/9v/2//f/9f/0//T/9f/4//n/+v/6
//n/+P/3//b/+P/4//j/+P/2//f/9//3//j/+P/5//n/+f/4//f/9//1//X/9f/3//n/
+f/5//n/+P/4//f/9//3//f/9//4//j/+P/3//f/9f/1//X/9v/4//j/+P/4//b/9v/2
//X/9f/1//X/9f/2//b/9v/2//T/9f/1//X/8//1//X/9f/1//X/9P/0//f/9//3//f/
9//2//b/9v/0//T/9P/0//f/9//3//f/9v/2//b/9v/2//b/9f/1//b/9//3//b/9v/2
//b/9v/2//T/9v/2//b/9v/2//b/+P/4//j/+P/3//b/9f/0//T/9P/0//T/9v/2//b/
9v/4//j/+P/4//b/9v/2//b/9v/2//b/9v/2//b/9v/2//b/9v/2//b/9v/2//b/9v/2
//f/9//2//b/9//4//j/9f/1//b/9v/4//j/+v/3//f/+f/6//r/+v/7//v/+//7//v/
/f/+/////////wEAAgADAAQABQAGAAYABgAGAAYABAAEAAQABAAEAAMAAwAFAAYABgAG
AAcABAACAP//+//4//f/9//1//T/9P/1//X/9f/1//P/8//0//T/9P/0//T/9P/z//P/
8//z//P/8f/1//T/7//y//H/7//s//D/+P8CABAAJQBDAGkAkACzANEA7AD+AAEB+ADl
AMsAqQB8AEsAHwD+/+f/0v/A/6//n/+W/5X/lf+W/57/rP+5/8T/zv/d/+f/6//w//X/
9v/0//b/9P/1//f/+f/4//b/+P/2//j/+f/5//v/+//7//z/+v/6//r/+//7//v/+//7
//z//P/8//z//P/9//3//f///////////////////wAAAAAAAAAAAAAAAAAAAAAAAP//
////////AQABAAEAAQD//wAAAAAAAAAAAQADAAQAAgACAAMAAwAFAAUAAwADAAUABgAG
AAcABQAFAAUABQAGAAYABgAGAAgACQAKAAoACAAHAAcACQALAAsACwALAAoACgAKAAoA
CgAKAAoACwANAA0ADAAMAAwADAAMAAwADgAOAA0ADQALAAsACgAKAAoACgAHAAcACAAI
AAkACQAHAAcABwAFAAcABwAHAAcABwAFAAQABAAGAAQAAwADAAIAAgACAAIAAAAAAAAA
/////////////wEA/////////v/+///////9//z/+//6//r/+//9//7//P/8//7//v/9
//3//P/7//z//P/8//z//f/9//3//f/9//z//P/8//z//P/9//3/+//7//v/+//8//z/
/P/9//3//f/9//3/+v/6//r/+//9//z//P/9//v/+//7//r/+//8//3//v/9//z/+//6
//r/+//7//v//P/8//3//f/9//z/+//7//v/+//7//3/+//7//v/+//8//z/+//7//v/
+//7//z//P/8//v/+//7//v/+//8//z//P/8//z/+v/6//r/+f/7//v/+//7//r/+v/6
//r/+v/7//v/+//5//v/+//7//v/+//6//r/+//7//v/+//6//j/9//2//n/+v/7//z/
+//7//v/+//6//r/+v/6//z//P/7//v/+//7//r/+P/6//r/+v/6//j/+P/8//z/+v/6
//r/+v/6//r/+v/6//j/+P/4//j/+v/6//r/+v/4//j/+P/4//j/+P/4//j/+v/6//r/
+//5//j/+P/5//r/+v/5//n//P/8//z//P/8//n/+f/7//7//v/+//////////////8B
AAIAAwADAAMABQAGAAcABgAHAAgACAAKAAoACgAIAAYABgAGAAYABQAFAAUABgAIAAgA
BwAEAAIA///9//r/+f/5//n/+P/2//f/9//3//f/9f/1//b/9v/2//b/9v/2//X/9f/1
//f/9//3//f/+P/3//T/7//r//D/+P/+/wgAHAA1AFMAeQCgAMEA5QD+AAgBBQH4AN8A
wQCbAGoAOwAVAPz/6f/S/7r/p/+d/5j/k/+V/5r/ov+y/7//yv/W/+H/5//t//L/9f/4
//r/+v/4//f/9//5//r/+v/4//r//P/9//3/+//7//v//P/+//7//v////3//f/9//3/
/v/+//7//v8AAAEAAQABAAEAAQABAAEAAQABAAEAAgACAAIAAgACAAIAAgACAAIAAQAB
AAEAAQADAAMAAwADAAUABgAGAAYABQAFAAYABgAEAAQABQAFAAcABwAFAAUABQAGAAYA
BwAHAAcABwAHAAoACgAKAAoACAAJAAoACgAKAAkACQALAAsACwALAAsADAAMAAwADAAO
AA4ADgAPABEAEQAQABAAEgASABIAEgARABAADgANAA0ADQAMAAwAEAAQAA0ADQALAAoA
CgAJAAsACwALAAkABwAHAAcABwAHAAUABAAEAAYABAADAAMAAgACAAIAAgACAAIAAgAB
AAMAAwADAAMAAQD////////+//7///////7//v/+//7//f/9//7//v/+//7/AAAAAP//
///+//3//P/8//z//P/7//v/+//7//3//P/8//z//P/8//3//f/9//3//f/9//r/+v/6
//v//P/9//7////8//z//P/9//v/+v/6//v//f/9//3//P/8//z//P/8//r/+v/6//r/
+v/7//v/+//8//z//f/9//z/+v/4//f/+f/5//n/+//7//v/+//7//z//P/7//v/+//7
//v//P/6//r/+f/5//v/+//7//z/+v/6//r/+v/8//z//P/7//n/+f/5//n/+P/4//j/
+P/5//v//P/9//r/+//6//n/+v/7//v//P/7//v/+//7//v/+v/6//r/+v/6//r/+v/7
//v/+//7//r/+v/6//r/+v/6//n/+f/6//v/+//6//r/+v/6//r/+P/6//z/+P/6//r/
+v/6//r/+v/6//r/+v/6//r/+v/6//r/+v/6//j/+P/5//n/+f/6//z//v/9//v/+v/6
//z//P/8//7/+//7//3//v/8//z//f/9/////////wEAAgADAAMAAwADAAQABQAGAAkA
CgAKAAoACAAIAAYABgAGAAYABgAFAAUABQAGAAYABgAFAAIAAAD9//v/+P/3//f/9//2
//b/9//3//f/9//1//X/9v/2//j/+P/4//j/9f/1//X/9f/1//X/9f/0//X/9P/z//P/
8P/s//T//v8IABcAKwBLAHAAlQC3ANIA6gDzAPIA6QDZAL8AmgBrADsAEgD7/+r/1P+7
/6n/nv+b/5n/lP+U/5z/qf+4/8T/0f/b/+f/7v/x//L/9v/2//j/+f/5//n/+v/6//j/
+P/6//v/+//9//3//f/+//7//v/+/////f/9//3//f/+//7//v/+//7/////////////
//////////////8AAAAAAAAAAAAAAAAAAAAAAAABAAEAAQABAAEAAQABAAEAAwAEAAQA
BAABAAEAAgACAAUABgAIAAkACQAHAAMAAQADAAQABAAFAAUABQAFAAUACAAIAAgACAAI
AAkACgAKAAwACwALAA0ACwALAAsACwAMAAwADAAMAAwADAAMAA0ADwAPAA4ADgAOAA4A
DgAOAA4ADgANAA0ADQANAAwADAAPABAADgAPAA0ADAAMAAsACwALAAsACQAJAAkACQAJ
AAkABwAGAAYABAACAAEAAQACAAIAAgACAAAAAAAAAP///f/9//3//f/+//3//v////z/
/P/9//3//v/+//7//v/8//v/+//6//r/+v/8//z/+//7//r/+f/4//j/+P/4//v/+//7
//v//f/8//z//P/7//r/+v/5//n/+f/5//n/+v/6//r/+//7//v/+//7//z//P/8//3/
/f/8//z//f/7//v/+//6//j/+P/4//j/+f/6//v//P/6//v/+//7//r/+v/7//v/+//6
//n/+f/7//v/+//9//3//f/9//3/+v/6//n/+f/5//n/+f/6//r/+v/5//n/+f/5//n/
+v/6//r/+v/6//r/+v/6//n/+f/5//n/+f/4//j/+P/4//r/+//7//v/+f/7//v/+//5
//n/+P/4//n/+f/5//n/+f/4//j/+P/4//j/+P/4//n/+f/5//n/+P/4//j/+P/4//j/
9//3//j/+f/5//j/9v/2//b/9v/2//j/+P/4//j/+P/4//j/9v/2//b/9v/2//b/9v/2
//b/9v/2//b/9v/2//b/9v/2//b/9v/2//j/+P/4//j/+P/4//j/+P/3//f/9v/2//X/
9v/2//X/9//4//j/+P/4//r/9//3//n/+v/6//r/+f/5//n/+f/5//v//P/9//////8B
AAIAAgACAAIAAgAEAAQABAAEAAIAAgACAAIABAADAAMAAwADAAIAAQD///3//P/6//n/
9v/1//X/9f/0//T/9f/1//X/9f/z//P/8v/y//L/8v/y//L/8f/x//P/8//z//P/8f/0
//X/9P/x/+3/6v/u//b//v8KAB8APQBhAIQAoQC9ANQA5ADpAN4AzQC1AJUAbABBAB0A
AADt/9r/xP+z/6//rv+r/6v/rv+4/8L/y//S/9z/5f/p/+3/8v/1//j/9v/y//T/9f/1
//X/9v/2//r/+P/6//v/+//6//n/+P/4//j/+P/4//n/+f/5//n/+f/8//z//P/8//r/
+//7//v/+//7//v/+//9//3//f/+//z//P/8//z//v/+//7//v////////////3//f/9
//3//v8AAAEAAgAAAP/////+////AAACAAMABAADAAAA//8BAAIAAgADAAUABQAFAAUA
BAAEAAQABAAEAAUABgAGAAQAAwADAAUABwAHAAcABwAKAAoACgAKAAgACAAIAAkACwAL
AAoACgAKAAoACgAKAAoACgAJAAkABwAHAAYABgAKAAoABwAHAAUABAAEAAMAAQABAAEA
//8BAAEAAQABAAEA///+//7//P/6//n/+f/8//z//P/8//z//P/8//v/+//7//v/+//7
//n/+f/5//j/+P/5//n/+v/6//r/+v/5//n/+v/6//j/+P/6//r/+f/5//j/9//3//j/
+f/6//n/+f/5//n/9//2//b/9v/4//j/+f/5//n/+f/5//n/+P/4//j/+f/5//n/+f/5
//j/+P/4//n/+//6//r/+//5//n/+f/4//j/+P/4//j/+P/4//j/+P/2//f/9//3//b/
9v/3//f/+f/4//f/9//1//X/9f/3//f/9//3//f/+P/4//f/9//3//f/9//4//j/+P/3
//f/9f/1//X/9v/4//j/+P/4//b/9v/2//X/9f/1//X/9f/2//b/9v/2//b/9//3//f/
9f/3//f/9//1//X/9P/0//X/9f/1//X/9//2//b/9v/2//b/9v/2//X/9f/1//X/9P/0
//T/9P/2//b/9f/1//b/9//3//b/9P/0//T/9P/4//j/+P/4//j/+P/4//j/9//2//X/
9P/1//b/9//4//f/9v/1//T/9v/2//b/9v/2//b/9v/2//b/9v/2//b/+P/4//j/+P/3
//b/9f/0//b/9v/2//b/9v/2//b/9v/1//X/9P/0//b/+P/5//n/+f/6//r/+v/4//r/
9//3//n/+v/6//r/+//7//v/+//7//3//v///wEAAQADAAQAAwAEAAUABgAIAAgACAAI
AAQABAAEAAQABgAFAAUABQAEAAQABAADAAAA/v/7//n/+P/3//f/9//2//b/9//3//f/
9//1//X/9P/0//T/9P/2//b/9f/1//X/9f/1//X/8//0//H/7v/v/+//8P/4/wQAEgAo
AEUAaQCNAKwAywDnAPoA/gD3AOQAxQClAH0AUAAnAAUA8P/f/8r/uv+1/7X/sP+x/7v/
wP/G/9D/2//k/+z/7//x//X/+v/5//b/9v/2//b/9//3//n/+v/4//b/9v/4//n/+f/5
//n/+f/6//z//P/8//3/+//7//v/+//+//7//v/+//z//f/9//3//f/9//3//f/9//3/
/f/+//z//P/8//z//v/+//7//v////////////////////////8AAAAAAAD/////AAAA
AAAAAAABAAEAAQABAP////8AAAIAAwAFAAMAAwADAAMAAgACAAIAAgADAAUABwAIAAYA
BQAFAAcABwAHAAcABwAGAAYABgAGAAgACAAIAAkACwALAAoACgAIAAgACAAIAAoACgAJ
AAkABwAHAAYABgAHAAYAAgABAAIAAgADAAMAAQABAAEA/////////////////f/8//z/
/v/8//v/+//+//7//v/+//z//P/8//v/+//7//v/+//8//v//P/9//r/+v/7//v/+v/6
//r/+v/5//n/+v/6//r/+v/8//z//f/9//z/+//5//j/9//2//j/+f/6//v/+f/4//j/
+P/6//r/+//7//r/+f/4//f/9v/2//b/9//3//f/9//3//b/9v/2//f/9//2//b/9//5
//n/+f/4//b/9v/2//b/+P/4//j/+P/2//f/9//3//j/+P/5//n/+f/4//f/9//1//X/
9f/3//f/9//3//f/9v/2//X/9f/3//f/9//4//j/+P/3//f/9f/1//X/9v/4//j/+P/4
//b/9v/2//X/9//3//f/9//2//b/9v/2//T/9f/1//X/9f/3//f/9//1//X/9P/0//f/
9//3//f/9//2//b/9v/0//T/9P/0//X/9f/1//X/9v/2//b/9v/2//b/9f/1//b/9//3
//b/9P/0//T/9P/2//b/9v/0//b/9v/2//b/9P/0//T/9P/2//b/9v/2//b/9v/2//b/
9P/0//T/9P/2//b/9v/2//T/9P/0//T/9P/0//T/9P/2//b/9v/2//b/9v/2//b/9P/0
//T/9P/2//b/9v/2//f/9//2//b/9f/2//b/9f/3//j/+P/4//j/+v/3//f/9//4//j/
+P/6//v//P/9//z//f/9//3//////wEAAgADAAQABQAGAAQABAAEAAQAAgACAAIAAgAC
AAEAAQABAAQABAAEAAMA/v/8//n/9//2//X/9f/1//L/8v/z//P/9f/1//P/8//0//T/
9P/0//L/8v/x//H/8f/x//H/8f/z//L/8f/w/+//7f/s//L/AAASACgARQBnAI0ArgDN
AOkA/gAEAf0A6ADRAK8AfQBMACUABQDq/9n/xP+w/6f/of+c/5//o/+q/7T/wP/L/9T/
4P/n/+v/6//s//H/+P/4//T/9P/1//P/9f/2//b/9v/2//j/+f/5//f/9//3//j/+P/4
//j/+f/6//v//P/9//z//P/8//z/+v/7//v/+//9//3//f/9//v/+//7//z//v/+//7/
/v/8//z//P/8/////////////f/9//3//f/9//7//v/+//////8AAAAA/v/+//////8D
AAMAAQABAP//AAAAAAEAAwADAAMAAwAEAAQABAAEAAIAAwAEAAQABAADAAMABQAHAAcA
BwAHAAYABgAGAAYACAAIAAgACQAJAAkACAAIAAgACAAIAAgABgAGAAUABQAGAAcABwAI
AAgACAAFAAUAAwACAAIAAQAEAAUABgAFAAMAAwADAAMAAwABAAAAAAACAAAA////////
/v/9//z//v/+//7//f/9//3//f/9//3/+//7//v/+v/6//v/+//6//r/+v/6//n/+f/6
//r/+P/4//r/+v/5//n/+P/3//f/+P/5//r/+v/5//j/9//4//j/+f/6//j/+P/5//n/
+f/5//n/+f/4//j/+P/5//f/9//3//f/+P/4//j/+f/3//b/9v/3//n/+f/5//j/+v/6
//r/+v/4//j/+P/4//j/+f/5//n/+P/4//n/+f/5//j/9//3//f/9//3//n/9//3//f/
9//4//j/9//3//n/+f/5//r/+P/4//f/9//3//f/9//4//b/9v/2//b/9v/2//b/9f/3
//f/9//3//b/9v/2//b/9v/3//f/9//1//f/9//3//n/+f/4//j/+P/3//b/9f/1//T/
9P/0//b/9v/2//b/9//3//f/9//2//b/9v/2//b/9v/1//X/9v/3//f/9v/2//b/9v/2
//b/9v/2//j/9v/2//b/9v/4//j/+P/4//f/9v/1//T/9f/2//f/+P/3//b/9f/0//b/
9v/2//b/9v/2//b/9v/2//b/9v/2//b/9v/2//b/9P/0//T/9P/2//b/9v/2//b/9v/2
//b/9P/0//T/9P/1//f/+P/4//f/9//3//b/9//3//j/+P/4//j/+v/3//f/+f/6//r/
/P/9//3//f/7//v//f/+/wEAAQABAAMAAgADAAQABQAGAAYABgAGAAYABAAEAAQAAgAC
AAEAAQACAAQABQAGAAMAAAD+//v/+f/2//X/9f/1//T/9P/1//P/8//z//H/8//0//T/
9P/y//L/8v/x//H/8f/x//H/8//z//L/8f/u/+v/7f/u//L//P8KAB4AOQBbAIEApgDH
AOkAAAEKAQUB9gDbALsAkwBkADMADQDy/93/yP+0/6P/mf+Y/5f/mf+g/6z/uP/D/87/
2P/j/+n/7f/w//P/9P/0//b/+P/1//H/9f/4//j/9v/2//j/+f/5//n/+f/5//r/+v/6
//r/+//8//3//v////3//P/7//r//P/9//3//f///////////////////wAA/v/+//7/
/v/8/w==
         </WaveFormData>
      </LeadData>
      <LeadData>
         <LeadByteCountTotal>10000</LeadByteCountTotal>
         <LeadTimeOffset>0</LeadTimeOffset>
         <LeadSampleCountTotal>5000</LeadSampleCountTotal>
         <LeadAmplitudeUnitsPerBit>4.88</LeadAmplitudeUnitsPerBit>
         <LeadAmplitudeUnits>��V</LeadAmplitudeUnits>
         <LeadHighLimit>2147483647</LeadHighLimit>
         <LeadLowLimit>268435456</LeadLowLimit>
         <LeadID>II</LeadID>
         <LeadOffsetFirstSample>0</LeadOffsetFirstSample>
         <FirstSampleBaseline>0</FirstSampleBaseline>
         <LeadSampleSize>2</LeadSampleSize>
         <LeadOff>FALSE</LeadOff>
         <BaselineSway>FALSE</BaselineSway>
         <ExcessiveACNoise>FALSE</ExcessiveACNoise>
         <MuscleNoise>FALSE</MuscleNoise>
         <LeadDataCRC32>2848755411</LeadDataCRC32>
         <WaveFormData>
+P/4//j/+P/2//b/9v/2//j/+P/4//j/9v/2//b/9v/3//j/+f/6//j/+P/4//j/+P/4
//j/+P/6//r/+v/6//j/+P/4//j/+v/6//r/+v/8//z//P/8//z//P/8//z/+//6//n/
+P/5//r/+//8//z//P/8//z//P/8//z//P/+//7//v/+//3//P/7//r//f/+////AAD/
//7//f/8//3//v///wAA/v/+//7//v8AAAAAAAAAAAEAAgADAAQAAwACAAEAAAABAAIA
AwAEAAIAAgACAAIAAAAAAAAAAAAAAAAAAAAAAAAAAAAAAAAA/v/+//7//v/8//z//P/8
//7//v/+//7//P/8//z//P/+//7//v/+/wEAAgADAAQAAgAAAP7//P/8//z//P/8//7/
/v/+//7//P/8//z//P/8//z//P/8//v/+v/5//j/+v/6//r/+v/6//r/+v/6//v//P/9
//7//P/8//z//P/8//z//P/8//n/+P/3//b/+P/4//j/+P/5//r/+//8//r/+v/6//r/
+P/4//j/+P/4//j/+P/4//j/+P/4//j/+v/6//r/+v/3//b/9f/0//f/+P/5//r//P/8
//z//P/4//b/9P/y//T/9v/4//r/+f/4//f/9v/4//j/+P/4//j/+P/4//j/+P/4//j/
+P/4//j/+P/4//b/9v/2//b/+P/4//j/+P/4//j/+P/4//b/9v/2//b/9v/2//b/9v/1
//T/8//y//X/9v/3//j/+P/4//j/+P/2//b/9v/2//T/9P/0//T/9f/2//f/+P/2//b/
9v/2//b/9v/2//b/9v/2//b/9v/2//b/9v/2//j/+P/4//j/9v/2//b/9v/0//L/8P/u
//D/8v/0//b/+P/4//j/+P/4//j/+P/4//b/9v/2//f/9v/0//P/8//z//T/9P/0//b/
+f/8/////f/9//3//v/+//z//P///wAA//8AAAMABQAGAAcACQAIAAoACwAMAAsADAAO
AA4ADwAPAA8AEAAQABAADwAMAAkABgADAAIAAAACAAMABQAFAAMAAgABAAMAAwACAAEA
/P/7//r/9f/1//X/9f/1//P/8v/x//D/8f/y//P/9P/2//b/9v/2//T/8//z//P/8f/v
/+7/7P/r//D/9P/4/wIADwAbACYANgBEAFYAcACGAI4AjwCNAH8AZQBUAEkAOwAwACoA
IwAXABEADQACAPT/7f/t//L//f8QABwAIQAjACUAIQAYABAABAD5//j//f/9//r/+P/3
//X/9v/4//r/+v/6//r/+P/3//X/9//3//b/9P/z//T/9f/2//f/9f/1//b/9v/6//v/
/P/8//r/+v/7//v/+v/5//j/9//5//j/+P/4//3//v/+////+//5//b/9P/2//f/+P/5
//v//P/+/wAA///7//r/+v/5//n/+f/5//v/+//8//z//P/8//z//P/8//3//f/+//z/
/P/7//v//P/9//7//v///wAAAQADAAEAAAAAAAEAAgACAAIAAgACAAIAAgAEAAUABgAH
AAgABgAGAAYABgAGAAYABgAGAAQABAACAAIABQAFAAYABwAFAAUABQADAAUABQAFAAQA
AQAAAAAA//8AAAEAAgADAAIAAAD/////AwADAAIAAgAEAAUABQAGAAUABQAEAAQAAgAB
AAAA/f/+//7//////wEAAQABAAEA//////////8AAAEAAgADAAIAAgAAAP///f/8//z/
/P/+/wAAAQADAAEAAAD/////AgACAAIAAQAAAAEAAAD9////AAAAAP///f/9//3//v/+
//3//f/9/wAAAQACAAMAAAD///3/+//8//7///8AAAAAAQABAAAAAAAAAAAA///+//7/
/v/9//7//////wAA/v/+//3//f/9//7//v/+//z//P/8//z/+//7//z//P/9//7///8A
AP///v/9//z//v/9//3//v/+//7//v/9//r/+v/6//r/+P/4//n/+f/6//v//P/8//v/
+//7//r/+P/4//j/+P/6//v//P/9//v/+//7//v/+//6//r/+//7//z//P/7//v/+v/6
//r/+P/4//j/+P/7//z//v////v/+v/5//f/9//5//n/+P/6//r/+v/6//j/+P/4//j/
+f/6//v//P/8//z//P/8//v/+v/5//j/9v/2//b/9v/5//r/+//8//z//P/8//z/+//6
//n/+P/5//r/+//8//r/+v/6//r/+f/5//j/+P/5//n/+v/6//z//P/9//7///8AAAEA
AgAEAAYABAAEAAcABwAFAAUABQAGAAYABgAJAAoADAANAAwADQAOABAAEgARABEAEQAR
ABAADwANAA0ACwAJAAcABAACAAQABQAJAAcABQAEAAEAAQABAAAA/f/7//v/+//2//P/
8v/x//L/8v/z//T/9v/2//b/9v/2//b/9v/2//b/9v/1//X/8//1//X/9P/0//X/+P/8
/wIACgAVACUAOgBOAGQAegCIAJAAmACRAH8AZwBRAEAAMwAnACIAHAAVAAsA///1/+z/
7v/z////EgAdACIAKAAlABsAEwANAAYAAAD+//3/+v/3//n//v8AAPv/8//w//T/9f/2
//f/+P/6//n/9//5//r/+v/5//n/9//3//f/9//4//n/+//8//z/+//6//j/+v/6//v/
+//5//n/+f/5//n/+P/4//j/+//8//z//f/8//v/+f/4//r/+//8//3//f/8//z//P/8
//n/+f/6//3//f/9//3//////wAAAAD+//7//v/+/wAAAQABAAIAAAAAAP/////+////
AAAAAAIAAgACAAMAAwACAAIAAwAEAAQABAAEAAQABAAEAAYABAAEAAQABAAEAAQABAAE
AAYABgAGAAYABAAEAAIAAgACAAEAAQABAAEAAQABAP///////////v/9//z//P/7//v/
+//7//v/+//6//r/+//9//3//P/8//3//f/8//z//P/9//3//v/////////9//7//v//
/////v/9//z/+//8//3//v////3//f/9//3//v/+//z/+//8//z//f/+//7//v/9//3/
/v/+//7///////7//f/7//3///////3//f/+//7//f/9//3//f/+/wAA/////////v/9
//z/+//9//3//P/7//3//v/+//7//P/9//3//P/8//z//P/7//v//P/9//3//f/9//z/
/P/8//z/+//7//v//P/8//z/+v/6//r/+v/5//n/+v/6//r/+v/6//r/+v/6//r/+v/6
//n/+f/6//z//P/8//v/+v/6//r/+v/6//r/+//7//n/+f/5//j/+v/7//z//P/6//r/
+v/6//n/+f/5//n/+//7//v/+//7//r/+v/7//n/+v/6//n/+//6//r/+v/6//r/+v/6
//j/+P/5//n/+P/4//j/9//3//n/+//6//j/+P/4//j/+v/6//r/+v/8//z//P/8//v/
+v/5//j/+P/4//j/+P/4//j/+P/4//j/+P/4//j/+P/4//j/+P/6//r/+v/6//j/+P/4
//j/+P/4//j/+f/3//b/9v/3//n/+v/6//r/+v/7//z//f/+////AAACAAQAAgACAAUA
BQADAAMABQAGAAYABgAHAAgACgALAAwADQAOABAAEAAPAA8ADwAQABAAEAAPAAwACwAI
AAUABAAAAAIAAwAFAAMAAQAAAP////////7//f/7//v/+//3//f/9//3//f/9v/2//b/
9v/2//b/9v/2//b/9v/2//b/9P/z//P/8//z//P/9P/y//P/+P/8/wIACgAVACEAMgBI
AFwAcACCAJAAlgCRAH8AYQBPAEgAPQAtACIAHAAVAAsA+//r/+D/4P/j/+3//v8PABYA
HAAhACEAGQARAAoAAgD+//v/+v/5//n/+v/8////+//4//j/+P/4//j/+P/6//n/9//5
//j/+P/3//f/+f/5//n/+f/5//n/+v/6//n/+f/5//j/+P/4//n/+f/5//n/+f/5//f/
9v/2//b/+v/6//n/+f/6//v/+//8//v/+//7//v/+v/6//v//P/8//n/+f/6//v/+//7
//v/+//7//z//P/8//z//P/8//z//f/9//7//P/8//v/+//+////AAAAAAAAAAAAAAEA
AQAAAAAAAQACAAIAAgACAAIAAgACAAQAAgACAAIAAgAEAAQABAAEAAQABAAEAAQAAgAC
AAAAAAAAAP///////wEAAQABAP///////////v/9//z//P/7//n/+f/5//n/+f/4//j/
+f/7//v/+v/6//3//f/8//z//P/9//3//v/9//3//f/7//z//P/9//3//f/9//3//f/9
//3//f/9//v/+//7//v//v/+//z/+//6//r/+//8//z//P/7//v/+v/6//r/+//6//r/
+v/5//r//f/+//3/+//8//z/+//7//v/+//8//r/+f/5//n/9//3//f/9//5//v//P/9
//z//P/7//r/+v/7//v/+v/4//j/+P/3//j/+v/8//3/+//7//r/+v/4//j/9//3//j/
+v/7//z/+v/6//r/+v/5//n/+v/6//j/+P/4//j/+v/6//r/+v/6//n/+f/6//j/+P/4
//f/+P/4//j/+P/6//r/+//7//r/+f/4//b/9v/3//j/+P/4//j/+P/4//n/+f/5//n/
+f/5//n/+f/5//j/+P/5//n/+v/6//n/+//6//r/+v/4//j/+P/4//r/+v/7//v/+P/4
//j/9//5//f/+f/4//j/+P/4//j/+P/4//j/+P/4//j/+P/4//j/+P/4//j/+P/4//j/
+P/4//j/+P/4//j/+P/4//j/+P/4//j/+P/2//b/9v/2//j/+P/4//j/+P/5//n/+P/4
//n/+f/6//r/+v/6//v//P/9//7///8AAAIABAACAAAAAwADAAEAAQADAAQABAAEAAUA
BgAIAAkACgALAAwAEAAQAA8ADwAPABAAEAAQAA8ADAAJAAYAAQAAAP7/AAADAAUAAwAB
AAAA/////////v/9//v/+//7//f/9f/1//X/9f/0//T/9P/0//T/9P/0//T/9P/0//T/
9P/0//P/8//3//f/8//y//T/9f/4//z/AAAIABEAGwAsAEQAWgBsAH4AjACSAI8AgwBv
AFUARAA7AC8AIgAaABEACQD///f/6v/e/93/5f/y/wEAEAAYABkAGQAZABMADAAEAAIA
/f/8//3//f/8//z/+//5//j/9v/4//j/+P/4//r/+f/3//n/+f/4//b/9f/3//f/9//3
//f/9//4//j/+f/5//n/+P/4//j/+f/5//v/+//7//v/+//6//r/+v/8//z/+//7//v/
+//6//r/+//7//v/+//8//z//f/+//7/+//7//z//f/9//3//f/9//3//v/+//7//v/+
//7//v//////AAAAAAAA/////wAAAQACAAIAAAAAAAAAAQADAAIAAgADAAQABAAEAAQA
BAAEAAQABgAEAAQABAAEAAQABAAEAAQABAAEAAQABAAGAAYABAAEAAQAAwADAAMAAwAD
AAMAAQD////////+//3//P/8//v/+//7//v/+//9//z//P/9//3//f/8//z//f/9//z/
/P/+//////8AAP////////3//v/+///////9//3//f/9//3//f/9//3////////////+
//7//P/7//z//P/9//7/AAAAAP/////8//z//P/9//7//v/+//3//f///////f/7//z/
/P/7//3//f/9//7//v/9//3//f/9//3//f/9//v/+//6//n/+v/8//3//v/8//3//f/8
//z//P/8//v//f/+///////9//3//P/8//7//v/9//3/+//8//z//P/+//7//v/+//3/
/f/+//7//P/8//z//P/8//z//P/8//z/+//7//z//P/8//z/+//8//z//P/8//z//P/9
//3//f/9//3//P/8//3//v/+//r/+v/6//r/+//7//v/+//5//n/+f/5//z//P/9////
/f/+//7//f/9//z//P/8//r/+v/6//r/+P/4//n/+f/4//j/+P/3//X/9//5//r/+P/4
//j/+P/6//r/+v/6//j/+P/4//j/+v/6//r/+v/4//j/+P/4//r/+v/6//v//f/8//z/
/f/8//z/+//6//z//f/+////AAABAAIABAAFAAIAAQADAAUAAwADAAUABgAGAAYABwAI
AAoACwAMAA0ADgAQABAADwAPAA8AEAASABIAEQAOAAsACAAFAAQAAAACAAMABQAFAAMA
AgABAP/////+//3//f/9//3/+f/3//f/9//3//b/9v/2//b/9v/2//b/9v/0//T/9P/0
//b/9f/1//X/9//1//L/7v/v//j/AgAGAAwAGQAlADQARgBYAGwAfgCMAJIAjQB9AGUA
TwBCADcAKwAkABwAFQANAAEA8//o/+L/4//r//j/CQAWABwAHwAfABsAEwAKAAIA/v/9
//7//f/7//r/+P/5//n/9v/2//j/+P/4//j/+P/3//X/9//6//r/+f/5//j/9//2//X/
9//3//j/+P/5//n/+f/4//r/+v/7//v/+f/5//n/+f/7//r/+v/6//r/+v/5//n/+f/5
//j/+P/5//n/+f/5//r/+v/7//z//v/7//v//P/9//3//f/9//3//f/+//7//v/+//7/
/v/8//3//f/+/wAAAAD//////////////v///wAAAQADAAMAAgACAAMAAwACAAEAAAAC
AAIAAgAEAAQABAAEAAQABAAEAAQABAAGAAYABgAGAAUABAABAAAAAgABAAEAAQD/////
///9/wAAAQACAAIA/v/8//v/+f/7//v/+//7//3//P/8//3///////7//v/9//3//P/8
//7//////wAA/////////f/+//7///////3//f/9//3///////////8BAAEAAQABAAEA
AAD9//v/+v/6//v//P/8//z/+//7//r/+v/6//v///8AAAEAAQD+/////v/7//n/+v/6
//n/+v/7//z//v/+//3//f/9//r/+f/4//f/+f/5//j/9//1//b/9v/2//b/9//3//b/
9//4//n/+f/4//j/+P/3//b/9f/z//L/8//0//T/9f/1//b/9v/2//b/9v/2//b/9//3
//j/+P/2//b/9v/2//j/+P/4//j/9v/1//X/9v/4//j/+P/3//b/9v/2//b/9v/2//f/
9//5//n/+f/4//b/9//4//j/+P/4//j/+P/7//v/+//7//n/+f/5//n/9//2//b/9//5
//r/+v/5//f/9v/2//b/+P/4//j/+P/4//j/+f/5//r/+v/6//n/+f/5//f/+P/4//j/
+P/4//r/+v/6//r/+v/6//r/+v/8//z//f/9//n/+P/4//f/+v/6//r/+v/5//r/+//8
////AAACAAQABAAEAAcABwADAAMABQAGAAgACAAJAAoADAANAA4ADwASABQAFAATABEA
EQASABIAEgARAA4ACwAKAAcABgAEAAMAAwAEAAEAAQAAAP////8BAAAA///9//3//f/5
//f/9f/1//X/9P/0//T/9P/0//T/9P/0//T/9f/2//f/+P/0//P/8v/x//H/9P/4//f/
9P/4//z//P8DAA8AHgA0AEoAXABwAIIAjACNAIsAgQBpAFIAQQA1ACoAIgAfABcAEQAN
AAYA+v/x//H/9P/7/woAGAAhACUAIQAbABYAEgAMAAUAAAD9//3//P/6//n/+f/8/wAA
/f/8//v/+v/4//f/9f/3//r/+v/5//n/9//3//f/9//5//n/+v/6//v/+//7//r/+P/4
//n/+f/7//v/+//7//r/+P/3//b/9v/2//X/9f/4//n/+f/6//n/+f/5//n/+v/6//v/
/P/8//n/+f/6//v/+//7//v/+//7//z//P/7//r/+f/4//n/+//8//7//v/+//3//f8A
AAEAAgACAAIAAgACAAMAAgAAAP////8CAAIAAgACAAAAAAAAAAIABQAGAAcACAAHAAYA
BQAEAAQABAAEAAQABgAGAAQABAAFAAUABgAHAAUABQAFAAMAAgABAAAA/v8AAAAAAQAB
AAAA///+//3//f/8//z//f8BAAEAAAAAAAEAAQAAAAAA/f/9//z//P/+////AAD///v/
+v/6//n/+v/7//z//f/7//v/+//7//3//f/9//3//v/+//z/+//5//j/+P/4//r/+v/5
//n/+f/6//v//f/9//z/+//5//n/+//7//n/+//8//z/+//7//v/+//8//z/+//7//v/
+//7//v/+//7//v/+v/5//n/+v/6//r/+v/7//v/+v/6//r/+v/5//f/+P/5//n/+//7
//r/+v/8//z/+//7//v//P/8//z/+v/6//r/+v/3//f/+P/4//r/+v/6//r//P/8//z/
/P/5//f/9v/2//n/+v/7//v/+f/4//f/9v/3//j/+v/7//n/+f/5//j/+v/7//z//P/5
//j/9//2//f/9//3//f/9//3//f/9//5//j/+P/5//v//P/8//v/+v/4//f/9v/2//b/
9v/2//b/9v/3//f/+P/4//j/9//3//n/9//2//j/+P/4//j/+P/4//j/+P/2//b/9v/2
//b/9v/2//b/+P/4//j/+P/2//b/9v/2//b/9v/2//b/9//3//b/9v/1//X/9v/2//j/
+P/5//r/+//8//3//v8BAAQAAwAEAAUABQADAAMABQAGAAYABgAJAAoADAANAAwADQAO
ABAADgANAA0ADQARABIAEwATAA4ACwAIAAUAAwAAAAEAAQADAAEA///+//////////7/
/f/7//v/+//3//X/9f/1//P/8v/y//L/8v/y//L/8v/w//D/8P/w//H/8v/y//P/8//1
//X/9v/0//H/8v/2//z/BAAPABsALgBGAFoAcACEAJQAngCbAI0AdQBdAE4AQwA3ADAA
LAAnAB0ACwD9//j/+P/7/wEADAAbACIAJgApACkAHwATAAwABgACAAEA/P/3//f/+P/6
//v/+f/4//r/+v/6//r/+v/5//f/9P/1//b/9v/1//X/8//z//P/8//1//X/9v/2//f/
9//3//b/9P/0//X/9f/3//f/9//3//X/9P/0//T/+P/4//f/9//5//n/+P/4//f/9//3
//f/+v/6//v//P/6//f/9//4//n/+f/5//n/9//3//j/+P/6//r/+v/6//z//f/9//7/
AAAAAP/////+////AAAAAP///v/9//3////+//7///8BAAIAAwAEAAIAAgACAAQABAAE
AAQABAAEAAQABAAEAAQABAAEAAQABAAEAAIAAgAEAAMAAwADAAEAAQABAP///f/9//3/
/P/9//z//P/7//v/+//7//v/+f/4//j/+f/9//3//P/8//3//f/8//z//P/9//3//v//
///////9//r/+v/7//v//f/9//3//f/7//v/+//7//v/+//7//v//v/+//z/+//8//z/
/f/+//z//P/7//v/+P/4//j/+f/8//z//P/7//v//f/9//v/+//8//z/+//7//v/+//8
//z/+//7//v/+//7//v/+//7//v/+v/5//f/+P/4//j/+P/5//n/+P/5//r/+//7//n/
+v/7//v/+//7//r/+v/4//j/9//3//n/+v/6//r/+v/6//r/+v/5//n/+v/6//r/+v/6
//r/+P/4//j/+P/5//n/+v/8//r/+v/6//n/9v/2//b/9v/4//j/+f/5//n/+f/5//j/
+P/5//r/+v/4//j/+P/4//j/9//2//X/+P/5//r/+//6//j/9//3//n/+v/6//n/+f/4
//j/+P/4//j/+P/4//b/9v/3//f/+P/4//j/9//5//n/+f/6//r/+v/6//r/+f/4//f/
9v/4//j/+P/4//j/+P/4//j/+v/6//r/+v/5//j/9//2//j/+P/4//j/+P/4//j/+P/2
//b/9v/2//b/9v/2//b/+f/5//j/+P/3//f/+P/4//r/+v/7//z//f/+////AAACAAQA
AgACAAUABQADAAMABwAIAAgACAAHAAgACgALAA4ADwAQABIAEAAPAA8ADwAQABAAEAAP
AAoABwAEAAEAAgAAAAIAAwADAAEA///+//3//f/9//z//f/7//v/+//3//X/9f/1//f/
9v/2//b/9f/0//P/8v/0//T/9P/0//T/9P/z//P/8//z//H/8P/0//f/+v8CAAoAEAAb
AC0ARABYAGwAgACQAJgAlgCJAHEAVwBJAEAANwAtACYAHgATAAMA9f/x//T/+P8BABEA
HAAhACYAJgAlAB0AEQAHAAIAAAD+//3//P/7//n/+P/6//n/+f/4//j/9v/2//b/9v/2
//X/8//1//b/9v/1//X/9//3//f/9//3//f/+P/4//f/9//3//b/9v/2//f/9//5//n/
+f/5//f/9v/2//b/+P/4//f/9//5//n/+P/4//n/+f/5//n/+v/6//v//P/8//n/+f/6
//v/+//7//v/+//7//z//P/9//7///8AAP/////+//7//v/+//3//f/+////AAAAAAIA
AgACAAMAAwACAAIAAwACAAIAAgACAAQABAAEAAYABgAGAAYABgAEAAQABAAEAAYABgAG
AAYABAAEAAIAAgAAAP///////wEAAQABAP///////////v/9//z//P/7//v/+//7//v/
+//6//r/+////////v/+//7//f/7//r//P/9//3//v/9//3//f/7//z//P/9//3//f/9
//3//f/9//3//f/9//3//f/9//3//v/+//z/+//6//r/+//8//z//P/7//v/+v/6//r/
+//+//7//v/9//z//f/8//n/+f/6//r/+f/5//n/+f/6//r/+f/5//n/+f/5//n/+f/7
//v/+v/5//j/+P/3//b/+P/5//n/+P/4//j/+P/3//f/+P/5//n/+f/5//j/+P/4//j/
9//3//X/9v/2//b/+P/4//j/+P/5//n/+v/6//n/+P/3//b/9v/2//b/9v/4//f/9//4
//b/9v/2//X/9v/2//b/9v/0//T/9f/1//X/9f/1//T/9P/1//b/9v/0//T/9P/0//X/
9f/1//X/9f/1//X/9f/1//T/9P/1//X/9v/2//X/8//y//L/8v/z//T/9f/2//T/9P/1
//X/9P/0//T/8//z//P/8//y//T/9P/0//T/9P/0//T/9P/2//b/9v/2//T/9P/0//T/
9P/0//T/9P/0//T/9P/0//T/9P/0//T/9P/0//T/9P/0//T/9P/0//T/9P/0//T/8v/y
//L/8v/z//P/8v/y//H/8f/y//L/9P/0//X/9v/5//r/+//8//7/AAD+//7/AAD///z/
+/8AAAIAAwAEAAQABAAFAAUACAAJAAoADAAKAAkACQAJAAgACAAIAAcAAgD///z/+f/6
//j/+v/7//3/+//5//j/9//3//f/9v/1//P/8//z/+//7f/t/+3/7//u/+7/7v/u/+7/
7v/u/+z/7P/s/+z/7P/s/+v/6//v/+//7f/s/+7/8f/0//b//v8MABkAJwA6AE4AXgBw
AIAAhgCIAH8AaQBTAEEANAAnACEAGgASAAsA/f/v/+P/3v/g/+f/9/8GABEAGgAcAB0A
FwANAAEA9v/y//T/+f/4//f/9f/0//L/8f/z//T/9P/y//L/8v/y//D/7//t/+//7v/u
/+3/7f/u/+//8P/x//H/8f/y//L/8f/x//H/8P/y//L/8//z//P/8//z//P/9f/0//T/
9P/0//T/8//z//P/8//y//L/8//z//P/8//0//T/9f/2//b/8//z//T/9f/1//X/9f/1
//X/9v/2//j/+P/4//j/9v/3//f/+P/4//j/9//3//j/+f/6//r/+P/4//j/+f/6//r/
+//9//z//P/8//z//P/8//z//v/8//z//P/8//z//P/8//z//P/8//z//P/8//z/+v/6
//z/+//7//v/+f/5//n/9//5//n/+f/4//f/9v/2//X/9//3//f/9//1//T/9P/1//b/
9f/z//L/9v/3//f/+P/2//f/9//4//n/+f/5//f/+P/4//n/+f/3//f/9//3//f/9//3
//f/9//3//f/9//4//j/9v/1//X/9v/4//r/+f/4//b/9f/0//T/9P/1//b/9v/2//X/
8//1//X/8//1//b/9v/1//P/8//z//T/9f/1//b/9//2//X/9P/z//T/9f/1//X/9f/2
//b/9v/2//f/9//2//j/+P/4//f/+f/6//v/+//5//n/+P/4//r/+v/5//n/9//4//j/
+P/4//j/+P/4//f/9//4//j/+P/4//j/+P/6//r/+v/6//j/9//3//j/+P/4//j/9//4
//j/+P/4//j/+P/5//n/+f/5//n/+P/4//n/+v/6//r/+v/6//r/+f/5//n/+f/5//n/
+f/5//n/+P/4//n/+f/6//r/+f/5//j/+P/4//j/+P/4//j/+P/4//n/+f/4//j/+P/3
//f/9//3//r/+P/4//j/+P/2//b/9v/2//b/9v/2//b/+P/4//j/+P/2//b/9v/2//b/
9v/2//b/9v/2//b/9v/2//b/9v/2//j/+P/4//j/9v/2//b/9v/4//j/+P/4//b/9v/2
//b/9v/3//f/9v/4//n/+f/6//j/+P/4//n//P/9//7///8AAAIABAACAAAAAwADAAEA
AgAFAAcACAAHAAcABwAIAAkACgALAAwADgAOAA0ADQANAA4ADgAOAAsACAAFAAIA///+
//z//v8AAAMAAgABAAAA/////////f/7//j/9//5//X/8//z//P/8//y//L/9P/0//T/
9P/0//T/9P/0//L/8v/y//H/8f/x//P/8//u/+7/8//6//z/AgAKABUAIwA0AEgAWgBs
AHwAiACMAIcAdQBbAEkAPgA1ACkAIAAYAA8ABwD7/+v/3v/e/+X/8f8AAA8AGAAeAB8A
HQAXAA8ABgAAAPz/+//6//v/+//4//T/9//5//j/9v/4//j/+P/4//j/9//1//f/+P/4
//f/9//3//f/9//3//X/9f/2//b/9//3//f/9v/4//j/+f/5//n/+f/5//n/+f/4//j/
+P/4/w==
         </WaveFormData>
      </LeadData>
      <LeadData>
         <LeadByteCountTotal>10000</LeadByteCountTotal>
         <LeadTimeOffset>0</LeadTimeOffset>
         <LeadSampleCountTotal>5000</LeadSampleCountTotal>
         <LeadAmplitudeUnitsPerBit>4.88</LeadAmplitudeUnitsPerBit>
         <LeadAmplitudeUnits>��V</LeadAmplitudeUnits>
         <LeadHighLimit>2147483647</LeadHighLimit>
         <LeadLowLimit>268435456</LeadLowLimit>
         <LeadID>V1</LeadID>
         <LeadOffsetFirstSample>0</LeadOffsetFirstSample>
         <FirstSampleBaseline>0</FirstSampleBaseline>
         <LeadSampleSize>2</LeadSampleSize>
         <LeadOff>FALSE</LeadOff>
         <BaselineSway>FALSE</BaselineSway>
         <ExcessiveACNoise>FALSE</ExcessiveACNoise>
         <MuscleNoise>FALSE</MuscleNoise>
         <LeadDataCRC32>3926412261</LeadDataCRC32>
         <WaveFormData>
AAAAAAAAAAABAAIAAwAEAAIAAgACAAIAAgACAAIAAgACAAIAAgACAAQABAAEAAQABAAE
AAQABAAEAAQABAAEAAQABAAEAAQABgAGAAYABgAEAAQABAAEAAQABAAEAAQABAAEAAQA
BAAEAAQABAAEAAQABAAEAAQAAgACAAIAAgAAAAAAAAAAAAIAAgACAAIAAgACAAIAAgAA
AAAAAAAAAP7//v/+//7/AAAAAAAAAAD///7//f/8//r/+v/6//r/+P/4//j/+P/4//j/
+P/4//b/9v/2//b/9P/0//T/9P/0//T/9P/0//T/9P/0//T/9f/2//f/+P/5//r/+//8
////AAABAAIAAwAEAAUABgAGAAYABgAGAAgACAAIAAgACAAIAAgACAAIAAgACAAIAAYA
BgAGAAYABgAGAAYABgAIAAgACAAIAAgACAAIAAgACAAIAAgACAAHAAYABQAEAAYABgAG
AAYABgAGAAYABgAGAAYABgAGAAYABgAGAAYABgAGAAYABgAGAAYABgAGAAYABgAGAAYA
BAAEAAQABAAGAAYABgAGAAYABgAGAAYABgAGAAYABgAGAAYABgAGAAQABAAEAAQABgAG
AAYABgAGAAYABgAGAAYABgAGAAYABgAGAAYABgAGAAYABgAGAAYABgAGAAYABgAGAAYA
BgAGAAYABgAGAAYABgAGAAYABgAGAAYABgAGAAYABgAGAAYABgAGAAYABgAGAAYABgAE
AAQABAAEAAYABgAGAAYABgAGAAYABgAGAAYABgAGAAYABgAGAAYABAAEAAQABAAGAAYA
BgAGAAYABgAGAAYABAAEAAQABAAGAAYABgAGAAQABAAEAAQABgAGAAYABgAFAAQAAwAC
AAMABAAFAAYABgAGAAYABgAEAAQABAAEAAQABAAEAAQABgAGAAYABgAEAAQABQAFAAYA
BwAIAAgABgAGAAcACAAKAAoACgALAAsACwALAAsACwALAAsACQAIAAcABgAGAAcABwAF
AAEAAAD/////AQD//wAAAAD///7//v/+//7//P/7//r/+v/8//z//f/9//3//v8AAAEA
BAAEAAQAAwADAAMABAAEAAQABAAEAAMAAwADAAMABQADAAIAAgACAAQABAAEAAUABQAF
AAkADQASABYAGwAdAB0AFwANAAUA/P/z/+f/2//R/8z/yf/C/8D/xP/G/8z/1P/W/9b/
2P/U/83/x//H/8//1P/O/8r/yv/J/8b/yf/T/9z/5v/t//P/9//6//r//P/7//z//P/8
//z//f/+//7//v///wAA/v/+//7//v8AAAAAAQABAAEAAQABAAEAAAD///7//f8AAAAA
/////wEAAgACAAIABQAFAAUABQADAAIAAgADAAMAAwACAAIAAwADAAMAAwADAAMAAgAC
AAIAAgACAAIAAgACAAEAAQACAAIAAgAAAAAAAQABAAEAAQABAAEA///9//3//f/9////
///+//7/AAAAAAEAAQD//////v/+//r/+v/6//r//P/7//r/+v/6//r/+v/4//j/+P/2
//b/9P/z//P/8//z//P/8v/y//D/8P/w/+//7v/u/+7/7v/u/+7/7v/u/+7/7f/t/+3/
8P/y//T/9v/5//z//P/8//3//v/+//7///8BAAQABQADAAQABQAFAAYABAAEAAUABQAF
AAYABgAFAAUABQADAAUABgAGAAYABAAEAAMAAwAFAAUABQAFAAQABAAEAAQABAAEAAMA
AwADAAMAAwAEAAQABAAEAAQABAAEAAQABAAEAAQABAAEAAMAAgACAAMAAwADAAQABAAE
AAQABAAEAAMAAwADAAMAAwACAAIAAAACAAIAAwADAAIAAgADAAMAAwADAAMAAwABAAAA
AAAAAAIAAgACAAIAAgACAAIAAwADAAMAAwADAAMAAwADAAMAAwADAAMAAwADAAMABAAE
AAMAAgACAAMAAwAEAAQAAwADAAQABAAEAAQABAAEAAMAAwADAAMAAwADAAMABAAEAAMA
AwADAAMAAQABAAEAAAACAAMAAwADAAMAAwADAAQABAAEAAMAAwADAAMAAwADAAMAAwAD
AAMAAwADAAIAAgADAAQABAAEAAMAAwADAAMAAwADAAMAAgAEAAQABAAEAAIAAgACAAIA
BAAEAAQABAACAAIAAgACAAIAAgACAAIAAgACAAIAAgACAAIAAgACAAQABAAEAAQAAgAC
AAIAAgACAAIAAgACAAIAAgACAAIAAAAAAAAAAAACAAIAAgADAAMABAAFAAYABAAEAAQA
BQAIAAgACAAIAAsACwALAAsACQAJAAkACQAHAAYABQAEAAQAAwADAAEA/f/6//n/+f/7
//v//P/8//3//P/8//z/+v/5//n/+f/8//z//P/9//v//f/+/wAAAwAEAAQABAABAAEA
AQACAAIAAgACAAIAAwADAAMAAwAFAAUABAAEAAQABAAEAAQAAwAFAAUACQARABYAGgAb
ABkAFQAPAAkAAQD2/+n/4f/Z/8//wv+7/7j/uv++/77/vP+8/7z/tv+s/6L/pf+x/7H/
rf+w/7T/tP+0/7v/yv/X/9//5v/s//P/8//1//j/+P/4//n//P/8//r/+v/7//z//v/+
////AAAAAAAAAAAAAAAAAAABAAEA//////////8BAAEAAQABAAAAAAD///////8AAAAA
AAADAAMAAwADAAEAAAAAAAEAAQABAAAAAAABAAEAAQABAAMAAwACAAIAAgACAAIAAgAC
AAIAAQABAAIAAgACAAAA/v////////8BAAEAAQD//wEAAQABAAEA//////7//v/+//7/
//////3//f/8//z//P/8//z//P/8//v/+v/6//r/+v/6//j/+v/6//j/+P/2//X/9f/1
//X/9f/0//T/9P/0//T/8//0//T/9P/0//T/9P/0//T/9//3//j/+f/7//z//f/+//3/
AAAAAAAAAwAEAAQABAAEAAUABwAHAAUABgAHAAcABAACAAIAAwAFAAUABgAGAAUABQAF
AAMAAgACAAEAAAACAAIAAQABAAEAAQABAAEABAAEAAQABAACAAIAAQABAAEAAQABAAIA
AgACAAIAAgACAAIAAgACAAIAAgACAAIAAwACAAIAAwABAAEAAgACAAIAAgACAAIAAwAD
AAMAAwADAAIAAgAAAAIAAgADAAMABAAEAAUABQADAAMAAwADAAMAAgACAAIAAgACAAIA
AgACAAIAAgADAAMAAwADAAMAAwADAAMAAwADAAMAAwADAAMAAwAEAAQAAwACAAIAAwAD
AAQABAADAAMABAAEAAQABAAEAAQAAwADAAMAAwADAAMAAwAEAAQAAwADAAMAAwADAAMA
AwACAAIAAwADAAMAAwADAAMABAAEAAQAAwADAAMAAwADAAMAAwADAAMAAwADAAMAAgAC
AAEAAgACAAIAAwADAAMAAwADAAMAAwAEAAIAAgACAAIAAgACAAIAAgAEAAQABAAEAAQA
BAAEAAQABAAEAAQABAACAAIAAgACAAQABAAEAAQABAAEAAQABAACAAIAAgACAAIAAgAC
AAIABAAEAAQABAACAAIAAgACAAIAAgADAAMABAAFAAYABgAGAAYABwAIAAoACgAKAAsA
CwALAAsACwALAAsACwAJAAgABwAGAAYAAwADAAEA/f/4//f/9//5//v//P/8//v/+v/6
//r/+v/5//n/+f/6//z//P/9//3//f/+/wAAAQACAAIAAgABAAEAAQACAAIAAAAAAAAA
//8BAAEAAQADAAUABAAEAAQABAAEAAQABQADAAUACQAPABIAGAAbABsAFwARAA0AAwD4
/+n/3f/T/83/xP+9/7j/uv++/8T/yv/K/8r/yv/C/7r/tf+9/8P/wf+8/77/wP++/7//
yP/T/9//5v/q/+//9f/3//j/+P/6//n/+v/8//7//v/7//z//P/8//3//v8AAAAAAAAA
AP7//v///////////////////////////wAAAAD///////8AAAAAAAABAAEAAQABAAEA
AAAAAAEAAQABAAAAAAABAAEAAQABAAEAAQAAAAAAAgACAAIAAgAAAAAA/////wAAAAAA
AP7//v/////////////////9/////////////f/9//z//P/8//z//f/9//3//f/8//z/
/P/8//z//P/6//n/+P/4//j/+P/4//b/9v/2//T/9P/2//X/9f/1//f/9//2//b/9P/0
//T/8//0//T/9P/0//T/9P/0//T/9f/1//b/9//3//j/+f/6//3/AAAAAAAAAQACAAIA
AgAEAAUABwAHAAUABgAHAAcACAAGAAYABwAFAAUABgAGAAUABQAFAAMAAwAEAAQABAAE
AAQAAwADAAMAAwADAAMABAAEAAQABAAEAAQAAwADAAEAAQABAAIABAAEAAQABAACAAIA
AgACAAQABAAEAAQAAwACAAIAAwADAAMABAAEAAIAAgACAAIAAwADAAMAAwAFAAQABAAC
AAIAAgADAAMABAAEAAUABQADAAMAAwADAAUABAAEAAQABAAEAAQABAACAAIAAgADAAUA
BQAFAAUAAwADAAMAAwADAAMAAwADAAMAAwAEAAQABQAEAAQABQAFAAYABgAFAAMABAAE
AAQABAAEAAQAAwAFAAUABQAFAAMAAwAEAAQABQAFAAUABQAFAAUABQAEAAQABQAFAAUA
AwADAAMABAAEAAQAAwADAAUABQAFAAUABQAFAAUABQAFAAUABAAEAAMABAAEAAQABQAF
AAUABQAFAAMABQAEAAQABAAEAAQABAAEAAQABAAEAAQABAAEAAQABAAEAAQABAAEAAQA
BAACAAIAAgACAAQABAAEAAQABAAEAAQABAAEAAQABAAEAAQABAAEAAQABAAEAAQABAAG
AAYABgAGAAUABQAGAAcABgAGAAYABgAJAAoACgAKAAoACwALAAsACwALAAsACwANAAsA
CgAJAAgACAAHAAcAAwD///z/+//7//3//f/+//7//f/8//z//P/8//v/+//7//z//P/8
//3//f///wAAAgADAAQABAAEAAMAAwADAAQABAAEAAQABAADAAMAAwADAAUABQAEAAQA
BAAEAAQABgAFAAUABQAHAAsAFAAaAB0AHwAbABUADQAFAPz/7//h/9P/y//G/8H/vv/A
/8L/xv/O/9L/1P/W/9L/yP/B/8P/zf/R/8z/yP/M/8r/xf/I/9H/3f/m/+z/7//1//n/
+P/4//r//f/+//7/AAD+/////v/+//7///8AAAAAAAAAAAAAAAAAAAEAAQABAAEAAQAB
AAEAAQABAAEABAAEAAMAAwABAAIAAgACAAMAAwADAAMAAwACAAIAAwADAAMAAgACAAMA
AwADAAMAAwADAAIAAgACAAIAAgACAAIAAgABAAEAAgACAAIAAAAAAAEAAQABAAEAAQAB
AP//AQABAAEAAQABAAEAAAAAAP7//v////////////7//v/8//z//P/8//7//f/8//z/
+v/6//r/+P/4//j/9v/2//b/9f/1//X/9f/1//T/9P/0//T/9P/z//L/8v/y//L/8v/y
//L/8v/z//P/9P/1//f/+P/5//r/+//+//7//v8BAAIAAgACAAQABQAHAAcABQAGAAcA
BwAIAAYABgAHAAUABQAGAAYABQAFAAUAAwAFAAYABgAGAAYABgAFAAUABQAFAAUABQAE
AAQABAAEAAQABAADAAMABQAFAAUABgAEAAQABAAEAAQABAAEAAQABAAEAAQABAADAAIA
AgADAAMAAwAEAAQABAAEAAQABAADAAMAAwADAAMAAgACAAAABAAEAAUABQACAAIAAwAD
AAMAAwADAAMABQAEAAQABAACAAIAAgACAAQABAAEAAUAAwADAAMAAwADAAMAAwADAAMA
AwADAAMAAwADAAQABAADAAIAAgADAAMABAAEAAMAAwAEAAQABAAEAAQABAADAAMAAwAD
AAMAAwADAAQABAAFAAUABQAFAAMAAwADAAIABAAFAAUABQADAAMAAwAEAAQABAADAAMA
AwADAAMAAwADAAMAAwADAAUABQAEAAQAAwAEAAQABAAFAAUABQAFAAMAAwADAAYABAAE
AAQABAAEAAQABAAEAAQABAAEAAQAAgACAAIAAgAEAAQABAAEAAIAAgACAAIAAgACAAIA
AgACAAIAAwADAAYABwAIAAgABgAGAAcACAAIAAgACAAJAAkACQAJAAkACwALAAsACQAK
AAkACAAIAAcABwAFAAEA/f/7//r/+//9//7//v/9//r/+v/6//r/+f/5//n/+v/6//r/
+//7//3//v8AAAEABAAEAAQAAwABAAEAAgACAAIAAgACAAEAAQABAAEAAwAFAAQABAAE
AAQABAAEAAUAAwAFAAcADQASABoAHQAdABkAEQAJAAEA9v/n/9n/z//H/8T/v/++/77/
wv/I/9D/0v/U/9b/0P/K/8X/xf/P/9P/zv/M/8z/yv/H/8j/0//f/+b/7P/v//P/9f/4
//r/+v/7//z//P/6//z//f/+//z//P/9//7//v/+//7//v8AAAAAAQABAP//////////
//////////8AAAAA////////AAAAAAAAAQABAAEAAQABAAAAAAABAAMAAwACAAIAAwAD
AAMAAwABAAEAAAAAAAAAAAAAAAAAAAAAAP////8AAAAAAAD+//7/////////////////
/f////////////3//f/8//z//P/8//3//f/7//v/+v/6//n/+v/7//z/+v/5//j/+P/4
//j/+P/2//b/9v/0//T/9P/z//P/8//z//P/8v/y//L/8v/y//H/8P/w//D/8P/w//D/
8P/w//P/8//0//X/9f/2//f/+P/6//7///8AAAEAAgACAAIAAgADAAUABQAFAAYABwAH
AAYABAAEAAUAAwADAAQABAAEAAUABgAFAAMABAAEAAQABAAEAAMAAwADAAMAAwADAAYA
BgAGAAYABgAGAAUABQADAAMAAwAEAAUABgAHAAgABwAGAAUABAAGAAYABgAGAAcABgAG
AAcABQAFAAYABgAGAAYABgAGAAYABwAIAAkACwAKAAoACAAKAAoACwALAAoACgALAAsA
DQANAA0ADQAPAA4ADgAOAA4ADgAOAA4ADgAOAA4ADwARABEAEQARABEAEQARABEAEQAR
ABEAEQARABEAEgASABEAEAAQABEAEAAQAA8ADQAPABAAEAAQABAAEAAQAA8ADwAPAA8A
DwAPAA8AEAAQAA8ADwAPAA8ADQANAA0ADAAMAA0ADQANAA0ADQANAA4ADgAOAA0ADQAN
AA0ADQANAA0ADQANAA0ADQANAAwADAALAAwADAAMAA0ADQANAA0ADQALAAsACgAKAAoA
CgAKAAwADAAMAAwACgAKAAoACgAMAAwADAAMAAwADAAMAAwACgALAAsADAANAA4ADgAO
AA4ADwAQABAAEAAQABEAEQAPAA8ADwAPAA8ADwANAAwADQAMAAwACwANAAsABwAEAAEA
AQADAAMABAAEAAMAAgACAAIAAgABAP////8AAAAAAAABAAEAAwAEAAYABwAIAAYABgAF
AAUABwAIAAgACAAIAAgABwAHAAcABwAJAAkABgAGAAYABgAIAAgACQAJAAsACwANABIA
GAAfACMAIQAdABcADwAEAPf/6f/b/8//yP/D/8L/wv/G/8j/0P/c/97/3v/k/+b/4f/Z
/9P/1//g/+D/3P/a/9f/0v/R/9X/3P/o//H/9f/3//z//P8AAAEAAAAAAAIAAgADAAQA
AwACAAIAAgACAAIAAgACAAIAAgADAAMABAAFAAYABwAFAAUABQAFAAYABgAFAAUABQAG
AAYABgAFAAUABQAFAAcABgAGAAcABwAHAAYABgAHAAcABwAHAAcABwAGAAYABgAGAAYA
BgAEAAQAAwADAAQABAAEAAIABAAFAAUABQAFAAUABQADAAEAAQABAAEAAQABAAAAAAAA
AAAAAQABAAEAAQAAAAAA/v/+//7//v/+//3//P/8//z//P/8//r/+v/6//j/+P/4//f/
9//3//b/9f/z//L/9P/0//T/8//y//L/8v/y//D/8P/w//D/8//z//T/9f/1//b/9//4
//v//v/+//7/AwAEAAQABAAGAAcACQAJAAcACAAJAAkACgAIAAgACQAJAAkACgAKAAsA
CwALAAkACQAKAAoACgAIAAgABwAHAAkACQAJAAkACQAIAAcABgAIAAgABwAHAAkACQAJ
AAoACgAKAAoACgAJAAgABwAGAAQABAAEAAQABAAEAAUABwAFAAUABgAGAAQABAAEAAQA
BQAFAAUABQAFAAQABAACAAQABAAFAAUABAAEAAUABQAFAAUABQAFAAcABgAGAAYABgAG
AAYABgAFAAQAAwADAAMAAwADAAMABQAFAAUABQAFAAUABQAFAAUABQAGAAYAAwACAAIA
AwADAAQABAADAAMABAAEAAQABAAEAAQAAwAFAAUABQAFAAMAAwAEAAQAAwADAAMAAwAF
AAUABQAEAAQABQAFAAUABQAFAAUABgAEAAQAAwADAAEAAQABAAEAAwADAAMAAwAFAAUA
BAAEAAUABgAGAAYABQAFAAUABQAHAAcABQAGAAQABAAEAAQABAAEAAQABAAGAAYABgAG
AAQABAAEAAQABAAEAAQABAAGAAYABgAGAAQABAAEAAQABAAEAAQABAAEAAQABAAFAAUA
BgAHAAgACAAIAAgACQAKAAoACgAKAAkACQAJAAkACQAJAAkACQAHAAYABQAEAAYABQAF
AAMA///8//v/+///////AAAAAP3//P/8//z//P/7//v/+//+//7//v//////AQACAAQA
AwAEAAQABAADAAMAAwAEAAYABgAGAAYABQAFAAUABQAHAAcABgAGAAQABAAEAAQABQAH
AAkADQARABYAHAAfAB0AGQATAA8ACwACAPf/6f/h/9n/zv/B/7z/uv+8/8D/wP+8/7r/
uP+w/6T/n/+p/7H/r/+u/7L/tP+0/7n/xP/T/93/5v/s/+//8//3//b/+P/6//v//P/+
//7/AAD//wAAAAAAAAEAAgACAAIAAgACAAIAAgADAAMAAwADAAMAAwAFAAUABQAFAAQA
BAADAAMAAwAEAAQABAAFAAUABQAFAAUABAAEAAUABQAFAAQABAAFAAUABQAFAAMAAwAC
AAIAAgACAAIAAgAEAAQAAwADAAQABAAEAAIAAgADAAMAAwABAAEAAQD//wEAAQABAAEA
AQABAAAAAAD+//7////////////+//7//v/+//7//v/+//3//P/8//r/+v/6//j/+v/6
//j/+P/6//n/+f/5//f/9//2//b/9v/2//b/9f/2//b/9v/2//b/9v/2//b/+f/5//r/
+//7//z//f/+////AgACAAIABQAGAAYABgAGAAcACQAJAAcACAAJAAkACAAGAAYABwAH
AAcACAAIAAUABQAFAAMAAwAEAAQABAAGAAYABQAFAAMAAwADAAMABAAEAAQABAAEAAQA
AwADAAMAAwADAAQABAAEAAQABAAEAAQABAAEAAQABAAEAAQAAwACAAIAAwADAAMABAAE
AAIAAgACAAIAAwADAAMAAwAFAAQABAACAAQABAAFAAUAAgACAAMAAwADAAMAAwADAAMA
AgACAAIABAAEAAQABAACAAIAAgADAAMAAwADAAMAAwADAAMAAwADAAMAAwADAAMAAwAE
AAQAAwACAAIAAwADAAQABAADAAEAAgACAAIABAAEAAQAAwADAAMAAwADAAMAAwAEAAQA
AwADAAMAAwAFAAUABQAEAAIAAwADAAMAAwADAAMABAAEAAQAAwADAAMAAwADAAMAAwAD
AAMAAwADAAMAAgACAAMABAAEAAQAAwADAAMAAwADAAMAAwACAAAAAAAAAAAAAgACAAIA
AgAEAAQABAAEAAIAAgACAAIAAgACAAIAAgACAAIAAgACAAIAAgACAAIAAgACAAIAAgAC
AAIAAgACAAIAAgACAAIAAgACAAIAAgACAAIAAgADAAMABAAFAAYABgAGAAYABwAIAAgA
CAAIAAkACQAJAAkACQAJAAkACQAHAAYABQAEAAIAAQABAP///f/6//n/+f/9//3//v/+
//v/+v/6//r/+v/5//n/+f/8//z//P/9//3///8AAAIAAwAEAAQABAADAAMAAwAEAAIA
AgACAAIAAQABAAEAAQADAAMAAgACAAIAAgACAAIABwAHAAcACwATABgAGAAZABcAEQAN
AAsAAwD2/+n/4f/Z/83/vv+3/7b/uP+2/7L/sv+y/67/pP+Y/5j/pf+p/6f/p/+q/6z/
rv+2/8P/0v/d/+P/6P/u//P/9f/3//j/+P/6//v//P/8//7//v/9/wAA/v/+////AAAA
AAAAAAAAAAAAAAABAAEA//////////8BAAEAAQABAAIAAgABAAEAAQACAAIAAgADAAMA
AwADAAMAAgACAAMAAwADAAIAAgADAAMAAwADAAMAAwACAAIAAgACAAIAAgACAAIAAQAB
AAIAAgACAAAA/v////////8BAAEAAQD//////////////f/9//z//P/+//7/////////
///+//7//v/+//7//v/+//3//P/8//z//P/8//r/+v/6//j/+P/6//n/+f/5//n/+f/4
//j/+v/6//r/+f/6//r/+v/6//r/+v/6//r//f/9//7//////wAAAQACAAMABgAGAAYA
CAAIAAcABgAGAAcACQAJAAgACAAIAAcACAAGAAYABwAFAAUABgAGAAMAAwADAAEAAQAC
AAIAAgACAAIAAQABAAMAAwADAAMABAAEAAQABAAEAAQAAwADAAMAAwADAAQAAgACAAIA
AgAEAAQABAAEAAIAAgACAAIAAwACAAIAAwADAAMABAAEAAIAAgACAAIAAwADAAMAAwAF
AAQABAACAAIAAgADAAMAAgACAAMAAwADAAMAAwADAAUABAAEAAQAAgACAAIAAgACAAIA
AgADAAMAAwADAAMAAwADAAMAAwADAAMAAwADAAMAAwAEAAQAAwACAAIAAwADAAQABAAD
AAMABAAEAAQABAAEAAQAAwABAAEAAQABAAMAAwAEAAQAAwADAAMAAwADAAMAAwACAAIA
AwADAAMAAwADAAMABAAEAAQAAwADAAMAAwADAAMAAwADAAMAAwAFAAUABAAEAAMABAAE
AAQABQAFAAUABQADAAMAAwAEAAQABAAEAAQABAAEAAQABAAEAAQABAAEAAIAAgACAAIA
BAAEAAQABAAEAAQABAAEAAIAAgACAAIABAAEAAQABAAEAAQABAAEAAIAAgACAAIABAAE
AAQABAACAAIAAgACAAIAAgACAAMAAwAEAAUABgAGAAYABgAHAAoACgAKAAoACgAJAAgA
BwAJAAkACQAJAAcABgAFAAQABAADAAMAAQD9//r/+f/5//v/+//8//z/+f/4//j/+P/6
//n/+f/5//r/+v/6//v//f///wAAAgABAAIAAgACAAEAAQABAAIAAgACAAIAAgADAAMA
AwADAAUABQAEAAQAAgACAAIAAgAFAAcABwALABEAGAAcABsAGQAVAA0ABQD9//L/5f/Z
/9H/x/++/7n/uv++/8L/xP/G/8b/xv/C/7j/sv+3/8H/wf+7/7z/wP++/77/w//Q/93/
5f/q//D/8//3//n/+v/6//r/+//8//z//P/8//3//v/+//7///8AAAAAAAAAAAAA/v/+
//////8BAAEAAQABAAEAAQABAAEAAgACAAEAAQABAAIAAgACAAEAAQABAAEAAwACAAIA
AwABAAEAAAAAAAMAAwADAAMAAQABAAAAAAACAAIAAgACAAIAAgABAAEAAgACAAIAAAAA
AAEAAQABAAEAAQABAP///////////////////v/+//7//v///////f/9//z//P/6//r/
+v/6//z/+//6//r/+P/4//j/9v/4//j/9v/2//T/8//z//P/8P/v/+3/7P/r/+r/6f/n
/+b/5v/m/+b/5v/m/+b/5v/n/+f/6P/p/+v/7P/t/+7/7//y//L/8v/z//T/9P/0//T/
9f/3//f/9//4//n/+f/2//T/9P/1//X/9f/2//b/9f/1//X/8//1//b/9v/2//T/9P/z
//P/8//z//P/8//0//T/9P/0//T/9P/z//P/8//z//P/9P/0//T/9P/0//T/9P/0//T/
9P/0//T/9P/1//T/9P/1//P/8//0//T/9P/0//T/9P/z//P/8//z//X/9P/0//L/8v/y
//P/8//y//L/8//z//H/8f/x//H/8f/w//D/8P/w//D/8P/w//L/8v/y//P/8f/x//H/
8f/x//H/8f/x/+//7//v/+//7//v//D/8P/v/+7/7v/v/+//8P/w/+//7f/u/+7/7v/w
//D/8P/v/+//7//v/+//7//v//D/8P/v/+//7//v/+3/7f/t/+z/7v/v/+//7//v/+//
7//w//D/8P/v/+//7//v/+//7//v/+//7//v/+//7//u/+7/7f/u/+7/7v/v/+//7//v
/+//7//v/+7/7v/u/+7/7v/u/+7/7v/u/+7/7v/u/+7/8P/w//D/8P/u/+7/7v/u/+7/
7v/u/+7/7v/u/+7/7v/u/+7/7v/u/+7/7v/u/+7/7v/u/+7/7v/u/+7/7v/u/+7/7v/u
/+7/7v/u/+7/7v/u/+7/7v/u/+3/7f/u/+//8P/w//D/8P/z//T/9P/0//L/8//z//P/
8//z//P/8//z//H/8P/v/+7/7v/t/+3/6f/l/+L/4f/j/+X/5f/m/+b/5f/k/+T/4v/i
/+H/4f/h/+L/4v/i/+X/5f/n/+j/6v/r/+z/7P/q/+n/6f/p/+r/6v/q/+r/6v/p/+n/
6f/p/+v/6//q/+z/7P/s/+z/6v/r/+v/7f/x//X//P8CAAUAAwD9//f/7//n/9r/zf+/
/7X/r/+o/6P/ov+i/6b/rv+0/7b/tv+2/6z/pP+h/6n/sf+v/6z/rv+u/6r/qf+y/7//
x//O/9L/1//b/93/3v/e/+D/4f/g/+D/4v/i/+P/4v/i/+L/4//k/+T/5P/k/+T/5P/k
/+X/5f/j/+P/4//j/+X/5f/l/+X/5P/k/+P/4//l/+b/5v/m/+X/5f/l/+X/5f/k/+T/
5f/l/w==
         </WaveFormData>
      </LeadData>
      <LeadData>
         <LeadByteCountTotal>10000</LeadByteCountTotal>
         <LeadTimeOffset>0</LeadTimeOffset>
         <LeadSampleCountTotal>5000</LeadSampleCountTotal>
         <LeadAmplitudeUnitsPerBit>4.88</LeadAmplitudeUnitsPerBit>
         <LeadAmplitudeUnits>��V</LeadAmplitudeUnits>
         <LeadHighLimit>2147483647</LeadHighLimit>
         <LeadLowLimit>268435456</LeadLowLimit>
         <LeadID>V2</LeadID>
         <LeadOffsetFirstSample>0</LeadOffsetFirstSample>
         <FirstSampleBaseline>0</FirstSampleBaseline>
         <LeadSampleSize>2</LeadSampleSize>
         <LeadOff>FALSE</LeadOff>
         <BaselineSway>FALSE</BaselineSway>
         <ExcessiveACNoise>FALSE</ExcessiveACNoise>
         <MuscleNoise>FALSE</MuscleNoise>
         <LeadDataCRC32>3168858177</LeadDataCRC32>
         <WaveFormData>
AAAAAAAAAAADAAQABQAGAAgACAAIAAgACgAKAAoACgAKAAoACgAKAAwADAAMAAwADgAO
AA4ADgAOAA4ADgAOABAAEAAQABAAEAAQABAAEAAQABAAEAAQABIAEgASABIAEgASABIA
EgASABIAEgASABIAEgASABIAEgASABIAEgASABIAEgASABAAEAAQABAAEgASABIAEgAS
ABIAEgASABEAEAAPAA4ADgAOAA4ADgANAAwACwAKAAkACAAHAAYABQAEAAMAAgABAAAA
///+//3//P/7//r/+P/2//T/8v/w//D/8P/w/+7/7v/u/+7/8f/y//P/9P/2//j/+v/8
/wAAAgAEAAYACAAKAAwADgAOAA4ADgAOAA4ADgAOAA4AEAAQABAAEAAPAA4ADQAMAAoA
CgAKAAoACgAKAAoACgAKAAoACgAKAAgACAAIAAgABgAGAAYABgAGAAYABgAGAAgACAAI
AAgABgAGAAYABgAGAAYABgAGAAYABgAGAAYABAAEAAQABAAGAAYABgAGAAYABgAGAAYA
BgAGAAYABgAGAAYABgAGAAYABgAGAAYABAAEAAQABAAGAAYABgAGAAQABAAEAAQABgAG
AAYABgAGAAYABgAGAAYABgAGAAYABgAGAAYABgAEAAQABAAEAAQABAAEAAQABAAEAAQA
BAAEAAQABAAEAAYABgAGAAYABAAEAAQABAACAAIAAgACAAIAAgACAAIAAgACAAIAAgAC
AAIAAgACAAQABAAEAAQAAwACAAEAAAACAAIAAgACAAQABAAEAAQAAgACAAIAAgACAAIA
AgACAAIAAgACAAIAAAAAAAAAAAACAAIAAgACAAAAAAAAAAAAAQACAAMABAABAAAA///+
////AAABAAIAAgACAAIAAgAAAAAAAAAAAAIAAgACAAIAAQABAAEAAQD///////8BAAMA
BAAEAAQABAAEAAQABQAFAAUABQAGAAUABgAGAAcACQAJAAkACQAJAAoACgAJAAgACAAI
AAcAAwADAAMABQAHAAcABwAFAAYABQAFAAMAAAD//////v8BAAIAAgADAAEAAQAAAP7/
//8AAAAAAAD+//7//v/+//7//f/9//3//f/9//3//f/9//3//f/9////////////AQAD
AAQABgAPAB0AKQA7AE8AYwB5AJ8A0QAFATEBUQFnAWkBSAEOAc8AhQAyANv/ff8d/9v+
xv62/p3+i/6D/on+mv6t/sH+1v74/h7/Qv9j/4n/pv+8/8z/2v/k/+r/7f/v//D/8//0
//b/+f/7//3//v///wEAAgACAAIABAAHAAcABwAJAAcABwAJAAkACQAJAAoACgAKAAsA
CwAMAA4ADgAPABAADwAOAA0ADAAMAAwADAAMAA4ADwAPABAAEgASABIAEgASABEAEAAP
ABEAEQARABEAEgASABEAEQARABEAEQARABIAEgASABIAEgASABIAEgASABIAEwATABMA
EgASABIAEgASABIAEgASABIAEQARABAADwAPAA8ADAAMAAwACgAKAAoACQAIAAcABwAG
AAUABgADAAIAAgD///3/+//5//n/+P/2//P/8//y//H/8P/v/+7/7f/t/+3/7P/t/+3/
7//y//P/9v/3//r//P/+/wAAAgACAAQACAAJAAoACwAMAAwADAANAA8ADgAOAA4ADAAL
AAsACwAKAAkACQAJAAgACAAIAAcACAAIAAgACAAHAAcABwAHAAcABgAGAAYABAAEAAQA
BAADAAMAAwAEAAQABAAEAAQABAAEAAQAAwADAAMABAAEAAQABQAFAAUABAAEAAUABQAD
AAMAAwADAAMAAwADAAMABAAEAAIAAgAFAAUABQAFAAUABgAGAAYABgAGAAUABQADAAMA
AwADAAMAAgACAAIABAAEAAQABAAEAAQABAAEAAQABAAEAAMAAQACAAIAAgAEAAMAAwAD
AAEAAQABAAEAAQABAAEAAQADAAMAAwADAAEAAAAAAAAAAgACAAIAAgACAAIAAgACAAAA
AAACAAIA/////wAAAAACAAIAAgABAAEAAQABAAEAAQABAAEAAQABAAEAAQABAAEAAQAB
AAEAAQABAAEAAQABAAEAAQABAAEAAQABAAEAAQABAAEAAAACAAIAAgACAAAAAAAAAAAA
AAAAAAAAAAAAAAAAAAAAAAAAAAAAAAAAAAAAAAAAAAAAAAAAAAAAAAIAAgACAAIAAAAA
AAAAAAAAAAAAAAAAAAIAAgACAAIAAAD//////////////////wMAAwAEAAQAAgACAAIA
AgAFAAUABQAFAAQABQAGAAYABQAFAAUABQAFAAUABgAGAAcABgAGAAYAAwABAAEAAQAD
AAMAAwADAAMAAgABAAEAAQD/////AAD+//7//v/9//3//v///////v/+//7//f/8//z/
/P/8//z//P/7//v/+//7//v/+//9/////////////////////f//////BAAMABcAJQA3
AE8AZwCJALsA9QAnAU8BcQGJAYEBUwEMAb4AawARAKz/Qf/j/qf+i/56/mj+Zf5x/n/+
kf6s/s/+7/4S/zb/XP+C/5//tf/I/9T/3v/k/+j/6v/t/+//9P/1//b/9v/3//v//f/+
////AQACAAIAAgAEAAUABQAFAAcABQAFAAcABwAJAAkACgAKAAgACQAJAAoACgAKAAsA
DAAMAAwADAAMAAwADAAMAAwADAANAA0ADgAQABAAEAAQABEAEQARABEADwAPAA8ADwAQ
ABAADwAPAA8ADwAPAA8AEAAQABAAEAASABIAEgASABIAEgATABMAEwASABIAEgASABIA
EgASABAAEAAPAA8ADgANAA0ADQAOAA4ADgAMAAoACgAJAAgABwAHAAYABQAEAAEAAAAA
AP3/+//5//f/+f/4//b/8//x//D/7//u/+//7v/t/+3/7v/u//D/8f/y//T/9P/2//f/
+v/8//7/AAACAAIABAAGAAcACAAJAAoACgAKAAsACQAIAAgACAAKAAkACQAJAAgABwAH
AAcABAAEAAQAAwAEAAQABAAEAAMAAwADAAMAAwACAAIAAgAAAAAAAAAAAAEAAQABAAIA
AgACAAIAAgACAAIAAgABAAEAAQACAAIAAgADAAMAAwACAAIAAwADAAUABQAFAAUABQAF
AAUABQAGAAYABAAEAAMAAwADAAMAAwAEAAQABAAEAAQAAwADAAMAAwADAAMAAwACAAIA
AgAEAAQABAAEAAQABAAEAAQAAgACAAIAAQABAAIAAgACAAIAAQABAAEAAQABAAEAAQAB
AAEAAQABAAEAAQABAAEAAwACAAIAAgACAAIAAgACAAAAAAAAAAAAAAAAAAIAAgABAAEA
AgACAAIAAgACAAEAAQABAAEAAQABAAEAAQABAAEAAQABAAEAAQABAAEAAQABAAEAAQAB
AP////////////////////8BAAEAAQAAAAAAAAAAAAAAAAAAAAAAAAAAAAAAAAAAAP7/
/v/+//7/AAAAAAAAAAAAAAAAAAAAAP7//v/+//7//v/+//7//v/+//7//v/+/wAAAAAA
AAAA/v/+//7//v///////////////////wEAAQACAAIAAgACAAIAAgADAAMAAwADAAQA
BQAGAAYABwAHAAcABwAHAAUABgAGAAUABAAEAAQAAwABAAEAAQADAAUABQAFAAMAAgAB
AAEA///9//3//v/+//z//P/7//v//P/9//3//P/+//7//f/8//z//P/8//z/+v/5//n/
+f/7//v/+//7//3//f/9//3//f/9//3//f/9////AgAKABUAIQAzAEkAXQB5AKUA2wAR
ATsBXQF7AYcBbQEuAeAAjQA3ANr/cf8L/8H+m/6K/nj+a/5t/n3+jf6e/rn+2/4A/yL/
Rv9u/5H/q/++/87/2v/i/+b/6v/r/+v/7v/z//b/9v/1//f/+f/6//v//f8AAAAAAAAC
AAEAAQABAAMABQAFAAcABwAFAAUABgAGAAgACQAJAAoACAAIAAkACgAKAAoACgAKAAoA
CgAKAAoADAANAA0ADgAOAA4ADgAOAA8ADwAPAA8ADwAPAA8ADwAOAA4ADQANAA8ADwAP
AA8ADgAOAA4ADgAOAA4ADgAOABAAEAARABEADwAOAA4ADgAQABAAEAAQABAAEAAPAA8A
DgANAA0ADQAKAAoACgAIAAgACAAHAAYAAwADAAIAAQAAAP3//P/8//v/+f/3//X/9f/0
//L/7//t/+z/6//q/+v/6v/p/+n/6P/o/+r/6//u//D/8P/y//P/9v/4//r//v8AAAAA
AgAGAAcACAAJAAgACAAIAAkACwAKAAoACgAKAAkACQAJAAgABwAHAAcABgAGAAYABQAE
AAQABAAEAAMAAwADAAMAAwACAAIAAgACAAIAAgACAAEAAQABAAIAAgACAAIAAgACAAIA
AgABAAMAAwAEAAQAAgADAAMAAwACAAIAAwADAAMAAwADAAMAAwADAAMAAwAGAAYABAAE
AAMAAwADAAMAAwAEAAQABAAEAAQAAwADAAUABQAFAAUAAwACAAIAAgACAAIAAgACAAIA
AgACAAIAAAAAAAAA//8BAAIAAgACAAAA////////AQABAAEAAQABAAEAAQABAAEAAQAB
AAEA///+//7//v8AAAAAAAAAAAAAAAAAAAAA/v/+/wAAAAD/////AAAAAAAAAAAAAP//
////////////////////////////////////////////////////////////////////
///////////////+//7//v/+//7//v/+//7//v8AAAAAAAAAAAAAAAAAAAAA/v/+//7/
/v/+//7//v/+/wAAAAAAAAAAAAAAAAAAAAD+//7//v/+/wAAAAAAAAAA/v/+//3//f/9
//3//f/9//3//////wAAAAAAAAAAAAACAAMAAwADAAMABAAFAAYABgAHAAcABwAHAAcA
BwAIAAgABwAGAAYABAADAAEAAQADAAUABQAFAAMAAQAAAP//AQD///3//f/+//7//v/+
//v/+//8//3////+//7//v/9//z//P/8//z//P/8//v/+//7//v/+//7//v//f/9//3/
/f/9//3//f////////8CAAgAEwAfAC8AQwBZAG8AjwDBAPsAKwFNAWkBfwF1AUQB/gCx
AF0AAgCh/zv/4/6z/p7+iv51/m/+ef6F/pb+rf7L/u7+Ev82/1r/ff+d/7b/yP/U/97/
4v/k/+n/7//y//P/9v/2//n/+//7//z//f///wAAAAAAAAIABQAFAAUABwAFAAUABwAH
AAcABwAIAAgACgALAAsADAAKAAoACwAMAAwADAAMAAwADAAMAAwADAAMAA0ADQAOAA4A
DgAOAA4ADwAPAA8ADwAPAA8ADwAPABAAEAAPAA8ADwAPAA8ADwAQABAAEAAQABAAEAAQ
ABAAEAAQABEAEQARABAAEAAQABAAEAAQABAADgAOAA0ADQAOAA0ADQANAAwADAAMAAoA
CAAIAAcABgADAAMAAgABAAAA/f/8//z/+//5//f/9f/z//L/8P/t/+3/7P/r/+r/6f/o
/+f/5//m/+b/6P/p/+r/7P/s/+7/8f/0//b/+P/8//7//v8AAAQABQAGAAcACgAKAAoA
CwALAAoACgAKAAoACQAJAAkACAAHAAcABwAGAAYABgAFAAQABAAEAAQAAwADAAMAAwAD
AAIAAgACAAIAAgACAAIAAQABAAEAAgACAAIAAgACAAIAAgACAAEAAQABAAIAAgACAAMA
AwADAAQABAAFAAUAAwADAAMAAwADAAMAAwADAAQABAACAAIABQAFAAUABQADAAQABAAE
AAIAAgABAAEAAgADAAQABQADAAIAAgACAAIAAgACAAIAAgACAAIAAgAAAAAAAAD/////
AAAAAAAAAgABAAEAAQABAAEAAQABAP////////////////////8BAAAAAAAAAP7//v/+
//7/AAAAAAAAAAD+//7/AAAAAP////8AAAAAAAAAAAAA////////////////////////
/////////////////////wEAAQABAAEA//////////////////////3//////wAAAAAA
AAAAAAAAAAAAAAAAAAAAAAAAAAAAAAAAAAAAAAAAAAAAAAAAAAAAAAAAAAAA/f/9//3/
/f////////8BAAEAAgACAAIAAgACAAIAAwADAAMAAwAEAAUABgAGAAcABwAHAAcABwAF
AAYABgAFAAYABgAGAAUAAQABAAEAAwAFAAUABQADAAIAAQABAP///f/9//7//v/8//z/
+//7//z//f/9//z//v/+//3//P/8//z//P/8//r/+f/5//n/+//7//v/+//9//3//f/9
//3//f/9//3//f/9/wIACgAXACUAOQBPAGMAfQClAN0AEwE9AV0BdwGDAWcBLAHoAJcA
OwDe/3v/Gf/R/rH+oP6M/nv+d/6B/pH+oP63/tX++P4c/0D/Yv+H/6f/vP/K/9T/3v/k
/+j/6//r/+7/8f/0//T/9//5//n/+v/7//3//v/+//7/AAADAAMAAwAFAAMAAwAFAAUA
BQAFAAYABgAIAAkACQAKAAgACAAJAAoACgAKAAoACgAMAAwADAAMAAwADQANAA4ADgAO
AA4ADgANAA0ADQANAA8ADwAPAA8AEAAQAA8ADwAPAA8ADwAPAA4ADgAOAA4ADgAOAA4A
DgAQABAAEQARAA8ADgAOAA4AEAAQABAAEAAOAA4ADQANAA4ADQANAA0ADAAMAAwACgAI
AAgABwAGAAMAAwACAAEAAAD9//z//P/7//n/9//1//X/9P/y/+//8f/w/+//7v/r/+r/
6f/p/+r/6v/s/+3/8P/y//L/9P/5//z//v8AAAAAAgACAAQACAAJAAoACwAOAA4ADgAP
AA0ADAAMAAwACgAJAAkACQAKAAkACQAJAAYABgAGAAUABAAEAAQABAAFAAUABQAFAAcA
BgAGAAYABAAEAAQABAADAAMAAwAEAAQABAAEAAQAAgACAAIAAQACAAMABQAGAAQABQAF
AAUABAAEAAUABQAGAAcACAAJAAsACwALAAsADAAMAAoACgANAA0ADQANAA0ADgAOAA4A
EAAQAA8ADwARABEAEQARABMAEgASABIAEAAQABAAEAARABIAEwAUABQAFAAUABMAEQAS
ABIAEgASABEAEQARABEAEQARABEAEQARABEAEQAPAA8ADwAPABEAEAAQABAAEAAQABAA
EAAOAA4ADgAOAAwADAAOAA4ADQANAA4ADgAOAA4ADgANAAsACwALAAsACwALAAsACwAJ
AAkACQAJAAsACwALAAsACwALAAsACwAJAAkACQAJAAkACQAJAAkACQAJAAkACAAGAAYA
BgAGAAYABgAGAAYABgAGAAYABgAEAAQABAADAAUABQAFAAUABQAFAAcABwAHAAYABQAE
AAYABgAHAAcABwAHAAgACQAIAAgACQAJAAsACwALAAsADAAMAAsACgAKAAoACQAHAAkA
CQALAAsACgAJAAYABAAFAAUAAwABAAEAAgACAAIAAAD/////AAADAAMAAgACAAAA///+
//7//v/+//7//v/9//3//f/9//3//f/9/////f/9//3//f///////////wEAAAAEAA0A
GQAnADsATwBhAHUAlQDDAPcAIwFDAVsBZwFOARoB4QCdAEoA8/+b/z3/8/7W/sr+tf6d
/o3+jf6e/q/+v/7U/u7+Ev84/1v/ff+c/7b/zP/Y/+D/5P/r//H/9P/1//b/9v/3//v/
//8AAAEAAwAEAAQABAAGAAUABQAFAAcACAAJAAwADQALAAsADAAMAAwADQANAA4ADgAO
AA8AEAAQABAAEAAQABAAEAAQABAAEAARABEAEgAUABQAFAAUABQAEwASABEAEQARABEA
EQASABIAEQARABMAEwATABMAFAAUABQAFAAUABQAFAAUABIAEgATABMAEwASABIAEgAS
ABIAEgASABQAFAATABMAEgARABEAEQAQABAAEAAOAAwADAALAAoACQAJAAgABwAIAAUA
BAAEAAEA///9//v/+//6//j/9f/z//L/8f/w/+//7v/t/+3/8P/w//L/8//z//T/8//0
//j//P///wIABAAGAAYACAAKAAsADAANAA4ADgAOAA8ADwAOAA4ADgAOAA0ADQANAAwA
CwALAAsACgAKAAoACQAGAAYABgAGAAUABQAFAAUABQAEAAQABAAGAAYABgAGAAcABwAH
AAgABgAGAAYABgAGAAYABgAFAAMAAwAEAAQABgAHAAcABwAGAAYABwAHAAUABQAFAAUA
AwADAAMAAwAGAAYABAAEAAUABQAFAAUABwAIAAgACAAGAAYABQAFAAUABQAFAAUABwAG
AAYABgAGAAYABgAGAAQABAAEAAQABgAGAAYABQADAAQABAAEAAQAAwADAAMAAQABAAEA
AQADAAMAAwADAAMAAwADAAMAAwACAAIAAgACAAIAAgACAAIAAgACAAIA/v/+/wAAAAAB
AAEAAgACAAIAAgACAAEAAQABAAEAAQABAAEAAQABAP//////////AQABAAEAAQABAAEA
AQABAAEAAQABAAEA//////////8DAAMAAQAAAAIAAgACAAIAAAAAAAAAAAAAAAAAAAAA
AAAAAAAAAAAAAgACAAIAAgACAAIAAgACAAAAAAAAAAAAAgABAAEAAQABAAEAAQABAAEA
AQACAAIABAAEAAQABAADAAMAAwADAAQABQAGAAYABwAHAAcABwAFAAUABgAGAAcABgAG
AAYABQADAAMAAwAFAAUABQAFAAMAAgABAAEAAQD/////AAAAAAAAAAD/////AAABAAEA
/v/+//7//f/+//7//v/+//7//v/9//3/+//7//v/+//9//////////3//f/9//3/////
/wEABAAKABMAHwAtAEEAUwBtAJUAzwAJATkBWQF1AX0BYQEoAeIAkwBDAOj/f/8X/8n+
of6O/nr+a/5x/oH+k/6m/r/+4f4G/yr/TP9y/5X/rf/A/87/2v/i/+b/6v/t/+//8v/1
//b/+P/5//v//f/+////AQACAAIAAgAEAAUABQAFAAcABwAHAAkACQALAAsADAAMAAoA
CwALAAwADAAMAA0ADgAOAA4ADgAOABAAEAAQABAADgAPAA8AEAAQABAAEAAQABEAEQAR
ABEAEQARABEAEQASABIAEQARABMAEwATABMAEgASABIAEgASABIAEgASABIAEgATABMA
EwASABIAEgASABIAEgASABIAEgARABEAEgARABEAEQASABIAEgAQAA4ADgANAAwACQAJ
AAgABwAGAAMAAgACAAEA///9//v/+//6//j/9f/3//b/9f/0//P/8v/x//H/8v/y//T/
9f/0//b/9v/4//v//v8AAAIAAgAEAAQABgAIAAkACgALAAwADAAMAA0ADAAKAAkACAAI
AAcABwAHAAgABwAHAAcABAAEAAQAAwAEAAQABAAEAAMAAwADAAMAAQAAAAAAAAAAAAAA
AAAAAAEAAQABAAIAAgACAAIAAgAAAAAAAAD//wEAAQACAAIAAgADAAMAAwACAAIAAwAD
AAMAAwADAAMAAQABAAEAAQAEAAQAAgACAAMAAwADAAMAAwAEAAQABAACAAIAAQABAAMA
AwADAAMAAwACAAIAAgACAAIAAgACAAIAAgACAAIAAgACAAIAAQABAAIAAgACAAAA////
//////////////8BAAEAAQABAAEAAQABAAEAAQAAAAAAAAAAAAAAAAAAAAAAAAAAAAAA
/v/+/wAAAAD/////AAAAAAAAAAAAAP////////////////////////3//f/9//3/////
//////////////////////////////////////8BAAEA//8AAP7//v/+//7//v/+//7/
/v/+//7//v/+//7//v/+//7//v/+//7//v/+//7//v/+//7//v/+//7//v/+//7//v/+
//7//v/+/wAAAAAAAAAA/v/9//3//f/9//3//f/9//////8AAAAAAAAAAAAAAAADAAMA
AwADAAIAAwAEAAQABQAFAAUABQAFAAUABgAGAAUABAAEAAQAAQD///////8DAAMAAwAD
AAEAAAD//////f/7//v//P/+//7//v/9//v//P/9//3//P/8//z/+//8//z//P/8//r/
+v/5//n/+f/5//n/+f/5//v/+//7//3//f/9//3//f/9////AgAOABkAKQA/AFUAcQCf
ANsAFQFFAWsBjwGfAYcBSQH4AKQASwDl/3b/D/+5/of+cf5i/lz+Zf51/oX+n/7E/uX+
B/8s/1L/eP+Y/6//wf/Q/9z/5P/m/+r/7P/v//H/9P/1//j/+v/7//3//f/+////AQAA
AAAAAAACAAMAAwADAAUABQAFAAcABwAHAAcACAAIAAgACQAJAAoACgAKAAsADAAKAAoA
CgAKAAwADAAMAAwADAANAA0ADgAOAA4ADgAOAA8ADwAPAA8ADwAPAA8ADwAQABAADwAP
AA8ADwAPAA8ADgAOAA4ADgAPABAAEQASABAAEAARABEAEQAQABAAEAAQABAAEAAQABIA
EgARABEAEAAPAA8ADwAMAAwADAAKAAoACgAJAAgABwAHAAYABQAEAAEAAAAAAAEA///9
//v/+//6//j/9f/3//b/9f/0//P/8v/x//H/9P/0//b/9//4//r/+v/8//3/AAACAAQA
BQAGAAUABgAIAAkACgALAAsACgAJAAkACQAIAAgACAAIAAcABwAHAAYABQAFAAUABgAG
AAYABQACAAIAAgACAAMAAwADAAMAAQAAAAAAAAAAAAAAAAAAAP///////wAAAAAAAAAA
AAAAAAAAAAD//wEAAQACAAIAAAABAAEAAQAAAAAAAQABAAEAAQABAAEAAwADAAMAAwAC
AAIAAAAAAAEAAQABAAEA//8AAAAAAAACAAIAAQABAAEAAQABAAEAAQAAAAAAAAAAAAAA
AAAAAAAAAAAAAAAAAAAAAAAA///9//7//v/+/wAA/////////f/9//3//f//////////
//3//f/9//3////+//7//v/+//7//v/+//7//v/+//7//P/8//7//v/9//3//v/+//z/
/P/8//v//f/9//3//f/9//3//f/9//3//f/9//3//f/9//3//f/9//3//f/9//3//f/9
//3//f/9//3//f/9//3//f/+//7//v/+//7//P/8//z//P/8//z//P/8//z//P/8//z/
/v/+//7//v/8//z//P/8//z//P/8//z//P/8//z//P/+//7//v/+//z//P/8//z//P/8
//z//P/8//v/+//7//v/+//7//v//f/9//7//v8AAAAAAAAAAAEAAQABAAEAAAABAAIA
AgAFAAUABQAFAAMAAwAEAAQAAwACAAIAAgADAAEAAQABAAMAAwADAAMAAAD+//z/+//7
//n/+f/6//r/+v/6//n/+f/6//v/+//6//r/+v/5//j/+P/4//j/+P/4//f/9//5//n/
+f/5//n/+//7//v/+v/5//j/9//7//3//f8CAAwAGwArAD8AVQBvAJMAxwD/ADEBVwF1
AYsBfwFLAQIBsABZAPv/lP8r/9P+of6J/nj+Zv5n/nX+gf6R/qz+z/7x/hT/OP9c/4L/
n/+3/8b/0v/c/+D/5P/m/+n/6//s/+//8P/y//X/9//3//j/+f/7//z//P/8//7/////
////AQABAAEAAwADAAMAAwAEAAQABAAFAAUABgAEAAQABQAGAAYABgAGAAYACAAIAAgA
CAAGAAcABwAIAAgACAAIAAgACQAJAAkACQALAAsACwALAAwADAALAAsACwALAAsACwAM
AAwADAAMAAwADAAMAAwACgAKAAsACwALAAoACgAKAAoACgAKAAoACAAIAAcABwAGAAUA
BQAFAAYABgAGAAQAAgACAAEAAAD9//3//P/7//r/9//2//b/9f/z//H/7//v/+7/7P/p
/+n/6P/n/+b/5//m/+X/5f/o/+j/6v/r/+z/7v/u//D/8//2//j/+v/8//7//v8AAAIA
AwAEAAUABgAGAAYABwAFAAQABAAEAAYABQAFAAUABAADAAMAAwACAAIAAgABAAAAAAAA
AAAA//////////////7//v/+//7//v/+//7//f/9//3//v/+//7//v/+//7//v/+//3/
/f/9//7//v/8//3//f/9//7//v///////v/9//z/+//9//3//f/9//7//v/8//z/+//7
//v/+//9//7//v/+//z//P/7//v/+//7//v/+//7//r/+v/6//r/+v/6//r/+v/6//r/
+v/6//r/+v/5//f/+P/4//j/+v/5//n/+f/5//n/+f/5//n/+f/5//n/9//3//f/9//5
//j/+P/4//j/+P/4//j/+P/4//j/+P/2//b/+P/4//f/9//4//j/+P/4//j/9//3//f/
9//3//X/9f/1//X/9f/1//X/9f/1//X/9f/1//X/9f/1//X/9//3//f/9//1//X/9f/1
//X/9//3//j/9v/2//b/9v/2//b/9v/2//b/9v/2//b/9v/2//b/9v/2//b/9v/2//b/
9v/2//b/9v/2//b/9v/0//T/9P/0//T/9P/0//T/9P/0//T/9P/0//T/9P/0//T/9P/0
//T/9v/2//X/9f/1//X/9f/1//X/9//3//j/9v/2//b/9v/4//n/+f/5//n/+v/7//z/
/P/9//3//f/7//v/+//8//7//f/8//z/+v/5//f/9//5//v/+//7//r/9//1//P/8//x
/+//7//y//L/8v/y//H/8f/y//P/8//y//L/8v/x//D/8P/w//L/8v/y//H/7//v/+//
7//v/+//8f/x//P/8//z//P/8f/x//H/8//4/wAACwAbAC8ARQBdAHsApwDfABMBOwFb
AXcBeQFTARIByABzABsAvP9V//X+s/6V/oL+bv5h/mf+c/6B/pj+tf7X/vr+HP9A/2b/
if+j/7T/wv/O/9b/1v/a/93/4f/i/+X/5v/o/+v/7f/v//D/8f/z//P/8v/x//L/9f/1
//X/9//3//f/+f/5//n/+f/6//r/+v/7//v//P/8//z//f/+//z//P/8//z//P/8//z/
/P/+/w==
         </WaveFormData>
      </LeadData>
      <LeadData>
         <LeadByteCountTotal>10000</LeadByteCountTotal>
         <LeadTimeOffset>0</LeadTimeOffset>
         <LeadSampleCountTotal>5000</LeadSampleCountTotal>
         <LeadAmplitudeUnitsPerBit>4.88</LeadAmplitudeUnitsPerBit>
         <LeadAmplitudeUnits>��V</LeadAmplitudeUnits>
         <LeadHighLimit>2147483647</LeadHighLimit>
         <LeadLowLimit>268435456</LeadLowLimit>
         <LeadID>V3</LeadID>
         <LeadOffsetFirstSample>0</LeadOffsetFirstSample>
         <FirstSampleBaseline>0</FirstSampleBaseline>
         <LeadSampleSize>2</LeadSampleSize>
         <LeadOff>FALSE</LeadOff>
         <BaselineSway>FALSE</BaselineSway>
         <ExcessiveACNoise>FALSE</ExcessiveACNoise>
         <MuscleNoise>FALSE</MuscleNoise>
         <LeadDataCRC32>3577602833</LeadDataCRC32>
         <WaveFormData>
4v/i/+L/4v/j/+T/5f/m/+j/6P/o/+j/5v/m/+b/5v/m/+b/5v/m/+j/6P/o/+j/6P/o
/+j/6P/m/+b/5v/m/+j/6P/o/+j/6P/o/+j/6P/o/+j/6P/o/+j/6P/o/+j/6v/q/+r/
6v/o/+j/6P/o/+b/5v/m/+b/5v/m/+b/5v/k/+T/5P/k/+T/5P/k/+T/5P/k/+T/5P/j
/+L/4f/g/9//3v/d/9z/2v/a/9r/2v/X/9b/1f/U/9H/0P/P/87/zP/K/8j/xv/D/8L/
wf/A/77/vP+6/7j/tP+y/7D/rv+r/6r/qf+o/6b/pv+m/6b/qf+q/6v/rP+u/7D/sv+0
/7j/vP/A/8T/yf/M/8//0v/V/9b/1//Y/9n/2v/b/9z/3f/e/9//4P/g/+D/4P/g/97/
3v/e/97/3P/c/9z/3P/d/97/3//g/93/3P/b/9r/2v/a/9r/2v/Y/9j/2P/Y/9r/2v/a
/9r/2v/a/9r/2v/Y/9j/2P/Y/9j/2P/Y/9j/1//W/9X/1P/W/9b/1v/W/9b/1v/W/9b/
1P/U/9T/1P/U/9T/1P/U/9L/0v/S/9L/0P/Q/9D/0P/S/9L/0v/S/9D/0P/Q/9D/0P/Q
/9D/0P/Q/9D/0P/Q/87/zv/O/87/0P/Q/9D/0P/P/87/zf/M/8r/yv/K/8r/yv/K/8r/
yv/K/8r/yv/K/8z/zP/M/8z/y//K/8n/yP/G/8b/xv/G/8b/xv/G/8b/xv/G/8b/xv/J
/8r/y//M/9L/1v/a/97/5f/q/+//9P/5//z///8CAAUABgAHAAgACwAMAA0ADgAPABAA
EQASABQAFAAUABQAFAAUABQAFAAVABYAFwAYABoAGgAaABoAGwAcAB0AHgAdABwAGwAa
ABwAHAAcABwAHAAcABwAHAAcABwAHAAcABwAHAAcABoAHAAdAB0AHQAbABsAGwAcAB4A
HgAfAB8AHgAeACAAIAAgACAAIAAhAB8AHwAgACEAJAAkACQAJAAlACUAJQAlACcAJwAn
ACcAJAAjACMAIgAlACUAJQAjACMAIwAjACMAHQAcABwAGwAeAB8AHgAfAB8AHwAeAB0A
HwAfAB0AHAAcABwAHAAcABgAFwAXABgAGgAaABsAGwAaABkAGQAYABoAGgAaABsAHwAe
AB4AIQAoADMARQBdAHsAmwC+AO4ALQFwAawB4gEOAhwC/QG2AWAB/ACQACEArv9C///+
6v7d/s7+v/64/rf+w/7W/uz+A/8i/0r/bv+L/63/yP/Y/+b/8//7/wAABQAHAAgACgAM
AAwAEAASABQAFgAWABcAGgAbABsAHQAeAB4AHgAfAB8AIAAgACEAHwAfACAAIAAiACIA
IwAjACUAJQAmACYAJQAkACMAIgAiACMAIwAjACQAJAAlACYAJwAnACcAJwAlACUAJQAl
ACcAJwAoACgAKAAoACgAKAAmACYAJgAlACcAJwAnACcAJQAlACUAJQAjACMAJAAkACQA
IwAjACMAIQAhACEAIAAfAB8AHgAeAB0AHAAbABsAGAAWABUAFAAUABIAEgARABAADwAN
AAsACwAJAAgABQABAP//+//5//j/9v/0//H/8f/v/+3/7P/o/+b/5v/k/+L/4//k/+T/
6P/q/+v/7v/v//P/9v/5//3/AQAEAAcACgANABAAEgAWABkAGwAdACAAIAAhACEAIAAg
AB8AHwAfAB8AHwAfAB8AHwAeAB0AHQAdAB0AHQAfAB8AHwAfAB8AHgAeAB4AHAAcABwA
HAAaABoAGQAZABsAGwAbABsAHQAdABwAHAAaABsAGwAcABwAHAAcABwAGgAaABoAGgAY
ABgAGAAZABkAGQAZABkAGgAaABkAGQAbABwAHAAcABwAHAAdAB0AHAAcABwAHAAaABoA
GgAaABoAGgAZABkAGQAaABoAGgAaABoAGgAaABoAGQAZABkAGQAZABkAGQAbABsAGgAa
ABgAGAAYABgAGgAaABoAGgAaABoAGgAaABoAGgAaABoAGgAaABoAGgAcABwAHAAcABwA
HAAcABwAGgAaABoAGgAcABwAGwAbABsAGgAaABsAHQAdAB4AHgAcABsAGgAaABsAGwAb
ABsAGwAbABsAGwAbABsAGgAaABsAGwAbABsAGwAbABkAGAAaABoAGgAaABoAGgAaABoA
GAAYABgAGAAaABoAGgAaABgAGAAYABgAGAAYABgAGAAaABoAGgAaABoAGgAaABoAGgAa
ABoAGgAYABgAGAAYABoAGgAaABoAFgAWABcAFwAXABcAFwAXABkAGgAbAB0AGwAcABwA
HgAeAB4AHgAeAB8AHwAfACAAHwAgACAAIAAiACMAIwAjACMAIwAjACMAIwAhACEAIgAi
ACMAIwAjACEAIAAfAB4AHwAcABwAHQAbABsAGwAZABcAGAAZABkAGwAbABsAGQAXABYA
FQAUABUAFAAUABUAFAAUABQAFQAXABcAFwAYABgAGAAYABgAFwAXABYAGAAfACwAPQBX
AHUAlQDBAPwAQgGJAcgBAgIwAjgCDAK3AVAB5AByAPj/gf8c/9z+xf64/qf+oP6l/q7+
v/7b/vz+Hv9B/2D/gv+i/73/0f/g/+7/9v/7////AAABAAMACAAKAAoACgAMABAAEgAU
ABQAFQAUABUAFQAXABYAFgAWABcAFQAWABYAFwAYABkAGwAcABoAGgAbABsAGwAbABwA
HAAcABwAHAAcABoAGwAbABsAHQAcABwAHAAdAB0AHQAdAB0AHQAdAB0AHQAdAB4AHgAc
ABwAHAAcABwAHAAcABsAGwAbABsAGwAbABsAGwAbABsAGwAcABwAGgAZABkAGQAZABkA
GQAYABUAFQAUABQAEQAQAA8ADwAQAA4ADQAMAAgABgAGAAUABAADAAEA///9//v/+v/3
//P/8f/t/+v/7P/q/+j/5f/h/9//3f/c/9z/2v/a/9j/2P/Z/9r/2v/c/97/3//i/+P/
5//q/+3/8f/1//j/+//+/wEABAAGAAgACwANAA8ADgAOAA8ADwARABIAEgATABEAEQAR
ABEAEQARABAADwARABEAEQARAA8ADwAPAA8AEQAQABAAEAAPAA4ADQAMAA4ADgANAA0A
DwAPAA8ADwANAA0ADAAMAA4ADwAPABAADgAOAA4ADgAQABAAEAAQABAAEAAQABEAEQAR
ABEAEQAQABAADwAPAA0ADgAOAA4AEAAQABEAEQAQABAAEAAQAA4ADgAOAA4AEAAQAA8A
DwANAA4ADgAOABAAEAAQABAADgANAA0ADQAPAA8ADwAPAA8ADwAOAA4ADAAMAAwADAAO
AA4ADgAOAA4ADgAOAA4ADgAOAA4ADgAOAA4ADgAOAAwADAAMAAwADgAOAA4ADgAMAAwA
DAAMAA4ADgANAA0ADwAOAA4ADwANAA0ADgAOABAADwAOAA4ADQANAA0ADQALAAsACwAL
AA0ADQAMAAwACwALAAsACwANAA8ADwAOAAwADAAMAAwADAAMAAwADAAMAAwADAAMAAoA
CgAKAAoADAAMAAwADAAMAAwADAAMAAoACgAKAAoADAAMAAwADAAKAAoACgAKAAwADAAM
AAwACgAKAAoACAAIAAkACQAJAAsACwALAAwADAAMAA0ADQAQABAAEgASABIAEgASABMA
EQARABIAEwAUABQAFAAUABMAEwATABMAFQAVABUAFQATABMAFAAUABMAEwATABEAEAAP
AA4ADQAIAAgACQAJAAsACwAJAAkACAAJAAkACQAJAAkABwAGAAgACAAIAAgABAADAAMA
BAAEAAQABQAFAAUABQAGAAYABgAGAAYABwAHAAgACgAPABgAJQA7AFcAdQCdANAAEAFV
AZQByAH6ARgCAAK3AVgB8ACAABQAo/84/+r+xf66/q3+nv6d/qT+r/7D/tz+/v4f/0L/
ZP+G/6X/u//M/9r/5P/p/+3/7v/x//P/9v/6//z//P/8//z//v8AAAAAAQADAAUABgAJ
AAkACAAHAAcACAAKAAsADQALAAsADAAMAAwADAANAA0ADwAPABAAEAAOAA4ADgAOAA4A
DwAPAA8AEQAQABAAEAARABEAEQARABMAEwATABMAEQARABIAEgASABIAEgASABIAEgAS
ABEAEQARABEAEQATABMAEwATABEAEQASABIAEAAPAA8ADwAPAA8ADwAOAA0ADQAMAAwA
CwAKAAkACQAHAAQAAgAAAP///v//////+//5//b/8//z//H/8P/t/+v/6f/l/+P/4P/e
/9z/2f/X/9X/0//S/9D/zv/O/8z/yv/L/8z/zP/Q/9L/0//W/9f/2//e/+H/5//r/+7/
8f/2//n//P/+//7/AQADAAUABwAIAAoACwALAAwADAANAA8ADwAPAA8ADwAPAA4ADQAN
AA0ADQANAA0ADQANAA0ADQAMAAwADAAMAAwADAAMAAwADAALAAsADQANAA0ADQANAA0A
DAAMAAwADQANAA4ADgAOAA4ADgAOAA4ADgAOAA4ADgAOAA8ADwAPAA8ADwAQABAADwAP
AA8AEAAQABAAEAAQABEAEQAQABAAEAAQABIAEgASABIAEAAQAA8ADwAPABAAEAAQABAA
EAAQABAADgANAA0ADQAOAA8AEAARABAADwANAAwADgAOAA4ADgAQABAAEAAQAA4ADgAO
AA4ADAAMAAwADAAMAAwADAAMAA4ADgAOAA4ADgAOAA4ADgAMAAwADAAMAA4ADgANAA0A
DQAMAAwADQANAA0ADgAOAA4ADQAMAAwACwALAAsACwANAA0ADQANAAsACwAKAAoADQAN
AA0ADQAPAA0ADQAMAAwADAAMAAwADAAMAAwADAAMAAwADAAMAAwADAAMAAwADAAMAAwA
DAAKAAoACgAKAAsADAANAA4ADAAMAAwADAAMAAwADAAMAA4ADgAOAA4ADAAKAAoACwAN
AA0ADQANAAsADAAMAAwADwAPABAAEAAQABAAEAAQABAAEQARABEAFAAVABYAFgAUABQA
FQAVABcAFwAXABcAFQAVABMAEwAUABQAFQAVABcAFQAUABMAEAAPAAwADAAPAA8ADwAP
AAsACwAMAA0ADQANAA0ADQANAAwADAAMAAoACgAIAAcABwAIAAgACAAJAAkACQAJAAoA
CgAKAAoACgANAA0ADAAMABEAGgApAD0AVwB1AJUAvgD4ADsBfAGwAeIBBgICAskBdAEU
AagAPADR/2j/EP/h/tD+w/6y/qn+qP6v/r3+1P7y/hP/OP9a/3r/mf+z/8j/1v/g/+n/
7f/w//P/9//6//z//v/+/wAAAgAEAAYABgAHAAgACQAJAAsADAAMAAwADQALAAwADAAN
AA0ADQAOAA4AEAAQABEAEQAPAA8AEAAQABAAEAAQABAAEAARABEAEQARABAAEAAQABEA
EQARABEAEwATABMAEwARABEAEgASABIAEgASABIAEgASABIAEQARABEAEQARABEAEQAR
ABEADwAPABAAEAAQAA8ADwAPAAsACwALAAoACQAJAAgACAAFAAQAAwADAAIAAAD///7/
/P/6//r/+f/0//P/8f/v/+3/6//q/+f/5f/j/9//3f/c/9r/2P/V/9H/z//N/8z/yv/I
/8j/xv/E/8X/xv/G/8b/yP/J/8z/z//T/9b/2f/f/+P/5v/p/+z/7//y//T/+P/7//3/
//8CAAIAAwADAAMABAAEAAUABQAFAAUABQAFAAUABAADAAMAAwADAAMAAwADAAMAAwAB
AAAAAAAAAAIAAgACAAIAAAAAAP////8BAAEAAQABAP/////+//7//v//////AAAAAAAA
AAAAAAAAAAAAAAAAAAAAAAAAAQABAAEAAQABAAIAAgABAAEAAgAEAAUABgAFAAQABAAD
AAIAAgACAAIABAAEAAQABAACAAIAAQABAAMABAAEAAQAAgACAAIAAgACAAEAAQABAAMA
AwADAAMAAwADAAIAAgACAAIAAgACAAIAAgACAAIAAgACAAIAAgACAAIAAgACAAIAAgAC
AAIAAgACAAIAAgACAAIAAgACAAAAAAAAAAAA/v/+//3//f/9//z//P/9//v/+//8//z/
/P/7//r/+v/9//3//f/9//3//f/9//3//f/9//z//P/9//3//f/9//v/+//7//z//P/8
//z//P/8//z//P/8//z//P/8//z//P/8//z//P/6//r/+v/6//z//P/8//r/+P/5//n/
+f/5//n/+f/6//z//P/9//3//P/8//7//v/+//7//v////////8AAAEAAgACAAIAAgAB
AAEAAQABAAMAAwADAAMAAQABAAIAAgAFAAUABQADAAEA///9//v/+v/6//v/+//5//n/
9//3//r/+//7//v/+//7//n/+P/4//j/+P/4//j/9//3//j/9//2//b/9f/2//f/+f/6
//r/+v/6//v/+f/6//z/AwAOAB8ANwBRAHEAlQDGAAYBSwGGAbgB5gH6AdoBkQE6AdQA
ZgD8/5X/Mv/s/s/+wv6z/qL+m/6e/qf+uf7Q/uz+D/8y/1L/cP+P/6n/vP/I/9D/2f/f
/+T/5f/n/+r/7P/u/+7/8P/y//T/9v/2//f/9v/3//f/+f/7//z//f////3//v/+////
/////wAAAAAAAAAAAQABAAEAAQACAAIABAAEAAQABAACAAMAAwADAAUABAAEAAQABwAH
AAcABwAFAAUABQAFAAYABwAJAAoACAAIAAgACAAIAAgACAAHAAcABwAHAAcABQAFAAUA
BQAGAAcACQAKAAgABwAHAAcABwAHAAcABgADAAMAAgACAAMAAgABAAEAAAD+//3//P/4
//b/9v/1//T/8//x/+//6//p/+j/5f/l/+P/3//d/9z/2v/Y/9X/1f/T/9H/0P/O/8z/
zP/K/8r/y//M/8z/zv/Q/9H/1P/a/9//4//n/+r/7f/v//H/9v/5//z//v8CAAUABwAJ
AAgACAAJAAkABwAIAAgACQALAAsACwALAAkACQAIAAcABwAHAAcABwAHAAcABwAHAAkA
CAAIAAgABgAGAAYABgAEAAQAAwADAAUABQAFAAUABAADAAEAAAADAAUABgAIAAYABgAG
AAYABgAGAAYABgAHAAgACQALAA0ADQANAA0ADgAOAA0ADQANAA4ADgAOAA4ADgAPAA8A
EAAQABAAEAAQABAAEAAQABAAEAAPAA8ADQAOAA4ADgAPABAAEQASABIAEQARABEAEAAP
AA4ADQAPAA8ADgAOAAwADAAMAAwADAAMAAwADAAMAAwADAAMAAoACgAKAAoACgAKAAoA
CgAKAAoACgAKAAoACgAKAAoACgAKAAoACgAKAAoACQAJAAkACAAIAAkACAAHAAcABgAI
AAcABgAGAAcABwAHAAcABwAHAAcABwAHAAcABgAGAAYABQAEAAMABwAHAAUABAACAAIA
AgACAAAAAAAAAAAAAgACAAIAAgAAAAAA/v/+/wAAAQACAAMAAQABAAIAAgAAAAEAAQAC
AAIABAAEAAQABAAEAAUABQAFAAYABwAIAAgACAAIAAkACQAJAAkACQAJAAkACQAHAAkA
CgAKAAsACQAJAAcABgAFAAQAAwAAAAAAAQABAAEA///9//3//v8BAAEAAQABAP///f/8
//z//P/8//z/+v/7//v//P/8//z//f/9//3//P/8//v/+v/8//z//f/9/wAA/v8BAAgA
EwAlAD8AWwB3AJgAxAD/AD4BegGuAdoB8gHZAZYBSgHuAIQAGQCw/0j/+/7e/tX+xv6z
/qj+o/6r/rz+zv7l/gD/Jv9K/2n/h/+i/7r/yv/X/93/4P/p/+//8P/y//T/8v/y//b/
+v/8//z//f8AAAEAAQADAAIAAgACAAMABAAGAAcACQAIAAcABwAGAAYABgAHAAcACQAJ
AAoACgAIAAgACAAIAAgACQAJAAkACQAIAAgACAAKAAsADAANAAsACwALAAsACQAJAAoA
CgAMAAwADAAMAAwADAAMAAsACQAJAAkACQALAAsACwALAAcABwAIAAgACAAHAAcABwAF
AAUABQAEAAUABQAEAAQABQAEAAMAAwAAAP7//f/8//z/+v/6//n/9v/1//P/8f/x/+//
7v/r/+f/5f/h/9//3v/c/9r/1//V/9P/0f/Q/9D/zv/O/8z/zP/N/87/zv/P/9D/0P/S
/9f/2//e/+H/5//r/+7/8f/y//X/+P/6//z///8BAAMABAAEAAUABQAFAAYABgAHAAUA
BQAFAAUABQAFAAQAAwADAAMAAwADAAEAAQABAAEA///+//7//v///wAAAQACAAQABAAD
AAMAAQABAAEAAQADAAMAAgACAAEAAQAAAAAAAQACAAMABAACAAIAAgACAAIAAgACAAMA
AQABAAEAAQACAAIAAQABAAEAAgACAAIAAgACAAMAAwAAAAAAAAAAAAIAAgACAAIAAAAA
AP////8BAAIAAgACAAIAAgACAAIABAADAAMAAwADAAMAAwADAAMAAwACAAIAAgACAAIA
AgAEAAQABAAEAAQABAAEAAQAAgACAAIAAgAAAAAAAAAAAAEAAgADAAQAAwACAAEAAAAC
AAIAAgACAAQABAADAAMAAwACAAIAAwADAAMABAAEAAQAAwACAAIAAwADAAMAAwAFAAUA
BQAFAAUABQAEAAQAAwADAAMAAwAFAAUAAwAEAAQABAAEAAQABAAEAAQABAAEAAQABAAE
AAQABAAEAAQABAAEAAQABAAGAAYABgAGAAYABgAGAAYABAAEAAUABQAHAAcABwAHAAYA
BgAGAAcABwAIAAgACgAKAAoACgAKAAkACQAJAAoADAAOAA8AEAAPAA8ADgANAA8ADwAP
AA8ADwANAA0ADgAOAA8ADwAPAA0ADAALAAoACwAIAAgACQAHAAcABwAFAAYACAAKAAsA
CgAJAAgABQAEAAQABAAEAAYABAADAAMABAAEAAQABQAFAAUABQAGAAYABgAGAAYACQAJ
AAoADAARABgAIwA3AFEAbwCVAMgADgFbAaIB3AEQAi4CHgLfAYQBHgGwADgAuf9A/+b+
vf6w/p/+kP6R/pz+q/6//tr++P4d/0L/Yv+G/6X/u//K/9j/4v/p/+3/8v/1//f/+P/8
//7//v8AAAAAAgAEAAQABQAIAAkACQALAAoACgAKAAsADQAOAA4ADwARABEAEgASABAA
EAARABEAEQARABIAEgASABIAEgASABQAFQAVABUAFQAUABQAFAAVABUAFQAVABUAFQAV
ABUAEwATABQAFAAWABYAFgAWABYAFgAWABUAFQAVABUAFQAVABUAFQAVABMAEwAUABQA
FgAVABUAFQATABMAEwASAA8ADwAOAA4ADwAOAA0ADQAMAAoACQAIAAYABAAEAAMAAAD/
//3/+//3//X/9P/x//H/7//r/+n/5v/k/+L/3//d/9v/2f/Y/9j/1v/W/9T/0v/T/9T/
1P/W/9j/2f/c/93/4f/k/+f/6//v//L/9f/4//v//v8AAAAAAwAFAAcACgAKAAsACwAL
AAwADAANAA0ADQANAA0ADwAPAA4ADQANAA0ADQANAA0ADQANAA0ACwAKAAoACgAKAAoA
CgAKAAwADAALAAsACwALAAsACwANAA0ADAAMAAwADQANAA4ADgAOAA4ADgAOAA4ADgAO
AA4ADgAOAA8ADQANAA0ADQAOAA4ADQANAA8AEAAQABAAEAAQABEAEQAOAA4ADgAOABAA
EAAQABAADgAOAA0ADQANAA4ADgAOAA4ADgAOAA4ADgANAA0ADQANAA0ADQANAAsACwAK
AAoADAAMAAwADAAOAA4ADgAOAAwADAAMAAwADAAMAAwADAAMAAwADAAMAAwADAAMAAwA
CgAKAAoACgAMAAwADAAMAAwADAALAAsACwAKAAoACwALAAsADAAMAA4ADQAMAAwACwAL
AAsACwANAA0ADQANAA0ADQAMAAwADQANAA0ADQAPAA8ADwAMAAwADAAMAAwADAAMAAwA
DAAKAAoACgAKAAoACgAKAAoADAAMAAwADAAMAAwADAAMAAwADAAMAAwADAAMAAwADAAK
AAoACgAKAAwADAAMAAwACgAKAAsACwAJAAkACQAJAAoACgAKAAsACwAMAAwADgAQABAA
EAAQAA8ADwAPABAAEwAUABQAFAAUABUAFQAVABUAFQAVABUAEwARABEAEgASABMAEwAT
ABEAEAAPAA4ADQAKAAoACwANAA0ADQALAAsADAANAA0ADQANAA0ACwAMAAwADAAMAAoA
CAAHAAcACAAIAAgACQALAAsACwAMAAwADAAMAAwADQAPAA4AEgAZACgAOwBXAHcAnQDR
ABYBYAGlAeQBHAJEAjoC9gGVASgBtAA6AL7/S//w/rz+rf6g/pf+mv6j/rL+y/7r/gz/
LP9R/3T/lP+w/8X/1f/i/+r/8P/z//X/+P/7////AgAEAAQABgAGAAgACAAKAAoACwAM
AA0ADQAPABAAEAAQABEAEQASABIAEwAVABUAFgAWABQAFAAVABUAFQAVABYAFgAUABQA
FAAUABYAFwAXABcAGQAYABgAGAAZABkAGQAZABsAGwAbABsAGQAZABoAGgAaABoAGgAa
ABwAHAAcABsAGwAbABsAGwAdAB0AHQAdABkAGQAaABoAGgAZABkAGQAZABkAGQAYABcA
FwAWABYAFQAUABMAEwAQAA4ADQAMAAwACgAKAAkABgAFAAMAAQD///3//P/5//n/9//z
//H/7v/s/+r/5//n/+X/4//i/+L/4P/g/97/3v/f/+D/4P/k/+b/5//q/+v/7//y//X/
+P/7//3///8CAAUACAAKAAsADQAOAA8AEgASABMAEwATABQAFAAVABUAFQAVABUAFQAV
ABQAEwATABMAEwATABMAEwATABMAEwASABIAEgAQABAAEAAQABAAEAAPAA8ADwAPAA8A
DwARABEAEAAQAA4ADwAPABAAEAAQABAAEAAQABAAEAAQAA4ADgAOAA8AEQARABEAEQAQ
ABAADwAPABEAEgASABIAEAAQABEAEQASABIAEgASABQAFAAUABQAEgASABEAEQATABQA
FAAUABQAFAAUABQAFAATABMAEwATABMAEwATABMAEwASABIAEgASABIAEgASABIAEgAS
ABIAEgASABIAFAAUABQAFAASABIAEgASABQAFAAUABQAEgASABIAEgASABIAEgASABIA
EgARABEAEwASABIAEwATABMAFAAUABQAEwASABIAEwATABMAEwATABMAEwATABEAEQAQ
ABAAEwATABMAEwATABMAEwAUABQAFAAUABQAFAAUABQAFAASABIAEgASABIAEgASABIA
FAAUABQAFAASABIAEgASABQAFAAUABQAFAAUABQAFAAWABYAFgAWABQAFAAUABQAEgAS
ABIAEgASABIAEwATABMAEwATABMAFgAWABYAFwAXABgAGAAaABgAGAAYABgAFwAXABcA
GAAbABwAHAAcABwAHQAdAB0AHQAdAB0AHQAfAB0AHQAeAB4AHwAfAB8AHAAaABgAFgAW
ABQAFQAXABUAFQAVABMAFQAWABcAFwAVABUAFQATABIAEgASABIAFAASABEAEQASABIA
EgATABMAEwATABQAEgASABIAEgATABMAFAAYACMAMABFAF8AfwChAM0ACgFQAZMBzAH+
ASYCIgLoAY8BKAG4AEYA1v9n/xD/3v7N/r7+r/6q/q/+tv7H/uP+BP8m/0f/aP+I/6j/
w//V/+L/7v/0//v///8CAAMAAwAEAAYACAAKAA4AEAARABIAEQARABIAEwATABUAFgAW
ABYAFwAXABgAGAAZABkAGQAaABoAGgAaABsAGwAZABkAGgAaABoAGgAaABoAHAAdAB0A
HQAdABwAHAAcAB0AHQAdAB0AHQAdAB0AHQAfAB8AIAAgAB4AHgAeAB4AHgAeAB4AHQAd
AB0AHQAdABsAGwAbABsAGwAbABwAHAAaABkAGQAZABgAGQAaABoAGAAXABUAFAATABIA
EQARABIAEAAPAA4ACgAIAAgABwAEAAMAAQD///v/+f/4//X/8f/v/+v/6f/q/+j/5v/j
/+H/3//d/9z/3P/a/9r/2P/a/9v/3P/c/97/4P/h/+T/6f/t//D/8//3//v//v8BAAQA
BwAKAAwADAAPABEAEwASABIAEwATABUAFgAWABcAFQAVABUAFQAXABcAFgAVABMAEwAT
ABMAEQARABEAEQATABIAEgASABIAEgASABIAFAAUABMAEwATABMAEwATABMAEwASABIA
EgATABMAFAASABIAEgASABIAEgASABIAEgASABIAEwATABMAEwATABQAFAATABMAEQAS
ABIAEgASABIAEwATABIAEgASABIAEgASABIAEgASABIAEQARAA8AEAAQABAAEAAQABAA
EAAQAA8ADwAPAA0ADQANAA0ADwAPAA4ADgAOAA4ADgAOABAAEAAQABAADgAOAA4ADgAM
AAwADAAMAA4ADgAOAA4ADgAOAA4ADgAOAA4ADgAOAAwADAAMAAwADAAMAAsACwANAAwA
DAANAA0ADQAOAA4AEAAPAA4ADgAPAA8ADwAPAA0ADQANAA0ADwAPAA4ADgANAA0ADQAN
AAsADQANAA4ADgAOAA4ADgAMAAwADAAMAA4ADgAOAA4ADgAOAA4ADgAOAA4ADgAOAA4A
DgAOAA4ADgAOAA4ADgAOAA4ADgAOAAwADAAMAAwADgAOAA4ADgAOAA4ADgAOAA4ADgAO
AA4AEAAOAA4ADwAPAA8ADwAPAA8AEAAQABAAEQARABIAEgASABIAEgASABMAFQAWABcA
FgAXABgAGAAYABgAGQAZABkAGQAZABkAGQAZABcAFwAaABoAGwAbABkAFwAWABUAFAAT
ABAAEAARABEAEQARABEAEQASABMAEwATABMAEwAPAA4ADgAOABAAEAAOAA0ADQAOAA4A
DgARABEAEQARABMAFAAVABYAFgAVABUAFgAaACEALgA/AFkAdQCTALsA8AAyAXMBrgHg
AQwCGgLwAaMBRgHcAHAABgCd/z7//P7j/tb+xf66/rf+uv7H/t3+/P4a/z3/Xv9+/57/
u//T/+L/8P/6////AQAEAAcACQAKAAwAEAASABQAFgAWABgAGAAZABgAGQAZABsAHgAe
AB4AHwAfACAAIAAhACEAIQAiACIAIgAiACMAIwAjACMAJAAkACQAJAAkACQAJAAlACUA
JQAnAA==
         </WaveFormData>
      </LeadData>
      <LeadData>
         <LeadByteCountTotal>10000</LeadByteCountTotal>
         <LeadTimeOffset>0</LeadTimeOffset>
         <LeadSampleCountTotal>5000</LeadSampleCountTotal>
         <LeadAmplitudeUnitsPerBit>4.88</LeadAmplitudeUnitsPerBit>
         <LeadAmplitudeUnits>��V</LeadAmplitudeUnits>
         <LeadHighLimit>2147483647</LeadHighLimit>
         <LeadLowLimit>268435456</LeadLowLimit>
         <LeadID>V4</LeadID>
         <LeadOffsetFirstSample>0</LeadOffsetFirstSample>
         <FirstSampleBaseline>0</FirstSampleBaseline>
         <LeadSampleSize>2</LeadSampleSize>
         <LeadOff>FALSE</LeadOff>
         <BaselineSway>FALSE</BaselineSway>
         <ExcessiveACNoise>FALSE</ExcessiveACNoise>
         <MuscleNoise>FALSE</MuscleNoise>
         <LeadDataCRC32>1371531767</LeadDataCRC32>
         <WaveFormData>
AAAAAAAAAAADAAQABQAGAAYABgAGAAYABgAGAAYABgAGAAYABgAGAAYABgAGAAYACAAI
AAgACAAGAAYABgAGAAYABgAGAAYACAAIAAgACAAGAAYABgAGAAYABgAGAAYABgAGAAYA
BgAEAAQABAAEAAQABAAEAAQAAgACAAIAAgAAAAAAAAAAAP7//v/+//7//v/+//7//v/9
//z/+//6//n/+P/3//b/9P/0//T/9P/y//D/7v/s/+n/6P/n/+b/4v/g/97/3P/a/9j/
1v/U/9L/0P/O/8z/yP/G/8T/wv/A/77/vP+6/7j/uP+4/7j/uv+6/7r/uv++/8D/wv/E
/8r/zv/S/9b/2v/e/+L/5v/p/+z/7//y//T/9v/4//r//v8AAAIABAAGAAYABgAGAAYA
BgAGAAYABAAEAAQABAAGAAYABgAGAAQABAAEAAQAAgACAAIAAgAAAAAAAAAAAAIAAgAC
AAIABAAEAAQABAACAAIAAgACAAAAAAAAAAAA/v/+//7//v///wAAAQACAAIAAgACAAIA
AgACAAIAAgAAAAAAAAAAAAIAAgACAAIAAgACAAIAAgAAAAAAAAAAAAIAAgACAAIAAAAA
AAAAAAAAAAAAAAAAAAIAAgACAAIAAAAAAAAAAAAAAAAAAAAAAP7//v/+//7//v/+//7/
/v8AAAAAAAAAAAAAAAAAAAAAAAAAAAAAAAD///7//f/8//7//v/+//7/AAAAAAAAAAD+
//7//v/+//7//v/+//7//P/8//z//P/8//z//P/8//7//v/+//7//v/+//7//v/+//7/
/v/+//z//P/8//z/+v/6//r/+v/8//z//P/8//z//P/8//z//P/8//z//P/6//r/+v/6
//z//P/8//z//P/8//z//P/8//z//P/8//r/+v/6//r/+v/6//r/+v/6//r/+v/7//z/
/f///wEAAQAAAP///v////////8AAAAAAAAAAAIABAAFAAUABQAHAAcACAAIAAgABwAG
AAUABQAEAAQABgAIAAgABgAGAAMAAwACAAEA/f/9//3//f/+//7//v////z//f/8//r/
+v/6//n/+P/3//f/+P/4//f/9v/2//b/9P/0//T/9P/z//P/8//z//X/9v/3//j/+v/6
//n/+/8BAAsAHQA4AFoAfgClANgAGgFdAZoB1gEJAhsC+QGqAUUB0QBdAPb/k/89/w3/
Av/5/vH+6P7i/tz+4P7y/gf/HP88/13/eP+S/6v/uv/E/87/1//d/+H/4//m/+j/6P/o
/+n/7f/v//H/8f/y//P/9P/0//T/9f/1//X/9v/2//T/9f/1//b/9v/2//b/9v/4//n/
+f/5//n/+f/5//n/+f/4//f/9v/2//b/9//3//n/+v/7//3/+//7//v/+v/6//r/+v/5
//n/+v/6//r/+P/2//b/9v/2//b/9v/2//b/9f/1//X/9v/2//b/9v/0//T/9f/1//L/
8f/x//D/7//v/+7/7f/t/+z/6//q/+n/6P/n/+b/5//l/+P/4v/e/9z/2//a/9r/2P/V
/9P/0v/Q/8z/yf/E/8H/v/+8/7n/uP+0/7H/sv+w/67/rP+q/6n/qf+m/6T/pP+l/6X/
pf+m/6j/q/+v/7L/t/+8/77/wf/G/8n/0f/U/9j/3P/i/+b/6f/s//D/8v/0//T/9P/1
//j/+f/3//f/9//4//r/+v/7//v/+f/5//n/+f/7//v/+//7//v/+//6//r/+P/4//j/
+P/6//r/+v/6//r/+v/6//r/+v/5//n/+f/5//n/+v/6//r/+v/6//r/+f/5//n/+v/4
//j/+P/4//r/+v/6//r/+v/6//n/+f/8//z//P/8//3//f/9//3//f/9//3//P/7//v/
+v/3//n/+v/6//r/+v/6//r/+v/8//z//f/9//r/+v/6//r/+f/5//n/+f/7//v/+//7
//n/+f/5//n/+f/5//n/+f/5//n/+f/4//j/+P/4//j/+v/6//n/+f/3//j/+P/4//n/
+f/6//r/+P/4//f/9//4//j/9//3//n/+f/5//n/+f/5//n/+f/5//r/+v/5//n/+f/5
//n/9//3//f/9//5//n/+f/5//n/+f/5//r/+v/6//r/+P/4//j/+P/4//j/+P/4//j/
+P/4//j/+P/4//j/+P/4//b/9v/2//b/+P/4//j/+P/4//j/+P/4//j/+P/4//j/+P/4
//j/+P/6//r/+v/6//r/+v/6//r/+P/4//j/+P/4//j/+P/4//v/+//7//z//f/+//7/
/v/+/////////wAAAAAAAAAAAAAAAAEAAQADAAMAAwAEAAYABwAHAAcABQAFAAQABAAG
AAYABgAEAAYAAwADAAIA///9//3//f///////v/9//v/+//9//3//v/8//z/+//4//f/
9//4//j/9//2//b/9v/2//b/9v/4//n/+f/5//n/+v/6//r/+v/6//j/+////wkAGwA1
AFgAfgCqAOMAKAFuAbEB8AEiAi8CBQKrAToBvwBJAN3/fv8z/wf/+f7y/uf+3/7c/t7+
7v4E/x7/Pf9c/3j/k/+s/77/yf/U/9z/4v/l/+f/6f/p/+z/8P/w//D/7//v//P/9f/1
//b/9//4//j/+P/5//f/9//4//j/+P/5//n/+v/8//z//P/8//z//f/9//3/////////
///+//7//v/+//7//v///////v/+//7////9//3//f/8//3//v///////v/+//3//P/+
//z//P/8//z//P/8//z//P/7//v/+//6//r/+v/6//j/+P/5//n/+v/5//n/+P/3//f/
9v/1//P/8v/x//D/7f/s/+v/6v/r/+n/5//m/+T/4v/h/+D/3v/c/9n/1//U/9L/zv/L
/8r/x//F/8L/vf+8/7j/tf+0/7L/sP+u/6z/q/+r/6j/qP+o/6n/qf+r/6z/rv+x/7T/
tv+6/77/xP/H/8z/z//V/9j/3P/g/+b/6v/t//D/8v/0//b/9v/6//v//v//////////
/wAA/v/+//////8BAAEAAQABAAEAAQABAAEAAQABAAAAAAAAAAAAAAAAAAAAAAAAAAAA
AAAAAAAAAAAAAP////////////8AAAAAAAAAAAAAAAABAAEAAQACAAIAAgACAAIAAgAC
AAIAAgAAAAAA/////wIAAgACAAIAAQABAAEAAQABAAEAAQAAAAAAAQABAP////8AAAAA
AAACAAIAAgACAAIAAgADAAMAAAAAAAAAAAABAAEAAQABAAEAAQABAAEAAQABAAEAAQAB
AAEAAQABAP////////7/AAAAAAAAAAACAAIAAQABAP//AAAAAAAA/////wAAAAACAAIA
AQABAAIAAgABAAEAAQABAAEAAQADAAMAAwADAAEAAgACAAEAAQABAAEAAQABAAEAAQAB
AP//////////AQABAAEAAgACAAIAAgACAAIAAgACAAIAAAAAAAAAAAACAAIAAgACAAAA
AAAAAAAAAgACAAIAAgAAAAAAAAAAAAAAAAAAAAAAAAAAAAAAAAAAAAAAAAAAAAAAAAAA
AAAAAAAAAAAAAAAAAAAAAAAAAAAAAAAAAAEAAwADAAQABQAEAAQABAAEAAUABQAFAAYA
CAAIAAgACgAIAAkACQAJAAkACQAKAAoACwALAAsACwALAAoACgAMAAwADAAKAAoABwAH
AAYABQABAAEAAQABAAMAAgABAAEAAQADAAMAAgACAAIAAQAAAP////8AAAAA/f/8//z/
/P/8//z//P/8/////////////v/+//7//v/+//7///8DAA0AGwAxAEwAbgCWAMcAAgFG
AYUBvgHyAREC+wGtAUYB0QBhAP//pv9b/yX/Df8G//3+8/7q/uj+8P4C/xj/N/9W/3L/
i/+m/7z/y//U/97/5P/n/+n/7f/t/+7/8P/0//b/9f/1//X/9//3//j/+f/8//z//P/9
//3//f/+//7//P/9//3//v/+//7//v/+//7///////////////////8AAAAAAAAAAAAA
AAABAAEAAAAAAAAAAQABAAEAAQAAAAAAAAAAAP////8AAAAAAAAAAP7//v/+//7//v/+
//7//v/9//3//f/+//7//v/+//z//P/9//3//P/7//v/+v/5//n/+P/3//f/9v/1//T/
8//y//H/8P/t/+v/6f/o/+j/5v/l/+T/4P/e/9v/2f/a/9j/1P/R/87/y//J/8b/w//C
/77/u/+4/7b/tP+y/7D/r/+v/6z/qv+q/6v/q/+t/67/sP+z/7X/uP+9/8L/xv/J/87/
0f/X/9r/3v/i/+b/6v/t//D/9P/2//j/+P/8//3/AAABAAMAAwADAAQAAgACAAMAAwAD
AAMAAwADAAMAAwADAAMABQAFAAQABAACAAIAAgACAAQABAAEAAQAAgACAAIAAgAEAAMA
AwADAAMAAwAEAAQABAAEAAQABAADAAMAAwAEAAQABAAEAAQABAAEAAQABAAGAAYABQAF
AAQABAAEAAQABQAFAAUABQAFAAUABQAEAAQABQAFAAMAAwAEAAQABAAEAAQABAAEAAQA
BAAFAAUABAAEAAQABAAFAAUABQAFAAMAAwADAAMABQAFAAUABQAFAAUABQAFAAUABQAF
AAQAAgACAAIAAgAEAAQAAwADAAMABAAEAAQAAwADAAQABAAEAAQAAwADAAQABAADAAMA
AwADAAMAAwADAAMAAwADAAMABAAEAAMAAwADAAMAAwADAAMAAwADAAUABQAFAAUABQAF
AAUABgAEAAQABAAEAAQABAAEAAQAAgACAAIAAgAEAAQABAAEAAQABAAEAAQABAAEAAQA
BAAEAAQABAAEAAQABAAEAAQABgAGAAYABgAEAAQABAAEAAYABgAGAAYABAAEAAQABAAG
AAYABgAGAAYABwAHAAcABgAHAAgACAAKAAoACwALAAsADAAMAAwACgAMAAwADQAPAA8A
DwAPAA4ADgAPAA8ADwAPAA8ADgAQABIAEgASABAAEAANAA0ACgAJAAcABwAJAAkACQAI
AAcABwAHAAkACQAIAAYABgAHAAYABQAFAAQABAADAAIAAgACAAIAAgAEAAQABQAFAAMA
AwAEAAQABAAGAAYABgAHAAkAEQAdADMATABsAI4AtwDuAC4BbQGkAdgB/QH3AbsBYAH1
AIUAIQDO/4H/Q/8j/xr/Ef8F//z++P72/gL/GP8x/07/bP+H/6D/uP/N/9r/5P/q/+3/
7//v//H/9v/4//r//P/9//3///8BAAEAAgADAAIAAgACAAMABQAFAAYABgAEAAUABQAG
AAYABgAGAAYACAAJAAkACQAHAAcABwAHAAgACAAIAAgACAAIAAkACQAIAAgACAAJAAkA
CQAJAAgACgAKAAoACQAJAAoACgAKAAgABgAGAAYABgAGAAYABgAIAAcABwAHAAYABgAG
AAYABAAEAAUABQAEAAMAAwACAAEAAQAAAP/////+//3//P/7//r/+f/4//n/9//1//T/
8v/w/+//7v/s/+r/5//l/+T/4v/e/9v/2v/X/9X/0v/N/8z/yP/F/8T/wv/A/77/vP+7
/7v/uP+2/7b/t/+3/7f/uP+6/73/v//C/8f/zP/Q/9P/2P/b/+P/5v/q/+7/8v/2//n/
/P8AAAIABAAEAAYABwAKAAsACwALAAsADAAMAAwADQANAA8ADwAPAA8ADwAPAA8ADwAN
AA0ADAAMAA4ADgAOAA4ADgAOAA4ADgAOAA4ADgAOAA4ADQANAA0ADQANAA4ADgAOAA4A
DgAOAA8ADwAPABAADgAOAA4ADgAOAA4ADgAOABAAEAAPAA8AEgASABIAEgARABEAEQAR
AA8ADwAPAA4AEAARABEADwAPABAAEAAQABAAEAAQABAAEAAQABEAEQAQABAAEAAQAA8A
DwAPAA8ADwAPAA8ADwARABEAEQARAA8ADwAPAA8ADwAPAA8ADgAQABAAEAAQABAAEAAP
AA8ADwAQABAAEAAPAA8AEAAQAA4ADgANAA0ADgAOAA0ADQANAA0ADQANAA8ADwAPAA8A
DQAOAA4ADQAPAA8ADwAPAA8ADwAPAA8ADQANAA0ADQAPAA8ADwAQAA4AEAAQABAADgAO
AA4ADgAOAA4ADgAOAA4ADgAOAA4ADgAOAA4ADgAOAA4ADgAOAA4ADgAOAA4ADgAOAA4A
DgAOAA4ADgAPAA8ADwAQABEAEgASABIAEgATABMAEwAUABYAFgAWABgAFgAXABcAFwAX
ABcAGAAYABsAGwAbABsAGQAYABgAGgAcABwAGgAaABUAFQAUABMADwAPAA8ADwARABAA
DwAPAA8AEQARABAAEAAQAA8ADgALAAsADAAMAAsACgAKAAoACgAKAAoACgANAA0ADQAN
AA4ADgAOAA4ADgAOAA8AEwAbAC0AQwBgAIQAqADVABABUgGLAcAB7gEBAt8BlQE2AccA
WQD//7D/bf89/yv/Iv8b/w//CP8C/wT/FP8o/0H/Xv98/5f/sP/G/9f/5P/q/+7/9f/3
//n/+//+/wAAAAAAAAEAAwAFAAcABwAIAAkACgAKAAoACwALAAsADAAMAAoACwALAAwA
DAAMAAwADAAMAA0ADQANAA0ADQANAA0ADgAOAA4ADgAOAA4ADwAPAA4ADgAOAA8AEQAR
ABEAEAAPAA4ADQALAA0ADgAOAA4ADgAMAAwADAAMAAwADAAMAAwACwALAAsACAAIAAgA
CAAHAAgACgALAAgABwAHAAYABQAFAAQAAwADAAIAAQAAAP3//P/7//r/+//5//f/9v/0
//L/8f/w/+7/7P/p/+f/5v/k/+D/3f/a/9f/1f/S/8//zv/K/8f/xv/E/8L/wP++/73/
vf+6/7r/uv+7/7v/vf++/8D/w//J/8z/0f/W/9n/2//f/+H/5f/o/+z/8P/2//r//f8A
AAAAAgAEAAQABAAFAAgACQAJAAkACQAKAAgACAAJAAkABwAHAAcABwAJAAkACQAJAAkA
CQAIAAgACAAIAAgACAAHAAYABQAEAAYABgAGAAYABgAFAAUABQAFAAUABgAGAAQABAAE
AAQAAwADAAMABAAGAAYABgAGAAYABgAGAAYABAAEAAMAAwAGAAYABgAGAAUABQAFAAUA
BgAHAAgACAAIAAkACQAHAAUABgAGAAYABAAEAAQABAAGAAYABwAHAAgACAAIAAgABQAF
AAUABQADAAMAAwADAAUABQAFAAUABAADAAIAAQABAAEAAQAAAAAAAAAAAAAAAAAAAP//
/////wAAAAAAAP////8AAAAAAAAAAP////8AAAAA//////3//f/9//3/+//7//v/+//5
//r/+v/5//r/+//8//3////////////9//3//f/9//v/+//7//z//v8AAP7//v/+//7/
/v/+//7//v/+//7//v/+//7//v/+//7//v/+/wAAAAAAAAAA/v/+//////8BAAIAAwAE
AAIAAgACAAMABAAFAAcACAAGAAYACAAIAAkACQAJAAkABwAIAAgACQAJAAkACQAJAAkA
CgANAA4ADQAKAAkABQAHAAYABQADAAEAAQABAAEA/v/9//3//f8BAAEAAAD+//7//f/8
//v/+f/6//r/+f/5//r/+//8//r/+v/6//v/+v/5//j/+P/4//j/+P/4//z/+////wUA
DwAhADgAVgB4AJ0AzAAIAUkBhgG+Ae0BBQLnAZwBQQHVAGUABACt/1//Kf8U/wv/A//6
/vT+6v7q/vb+C/8e/zj/V/90/47/pf+4/8j/2P/f/9//4f/n/+j/6P/q/+z/7f/t/+//
8f/x//L/8//2//b/9v/3//f/9//4//j/+P/5//n/+v/6//r/+v/6//j/+f/5//n/+//7
//v/+//6//r/+v/6//r/+v/7//v/+P/4//j/+f/7//v/+//6//r/+v/6//n/9//4//j/
+P/6//j/+P/4//j/+P/4//j/9v/1//X/9f/1//b/9//4//T/9P/1//X/8v/x//H/8P/x
//H/8P/v//H/8P/v/+7/7f/s/+v/6v/p/+f/5f/k/+D/3v/d/9z/2v/Y/9X/0//U/9L/
zv/L/8b/w//B/77/vP+8/7n/t/+1/7L/r/+s/6z/q/+r/6j/pv+m/6f/p/+n/6j/qv+t
/7H/tP+5/77/xP/H/8z/z//T/9b/2v/e/+L/5v/p/+z/7P/u//D/8P/0//X/+P/5//f/
9//3//j/+P/4//n/+f/3//f/9//3//f/9//3//f/9f/1//T/9P/2//b/9v/2//f/+P/5
//r/+f/4//f/9v/2//X/9f/1//P/8//0//T/9v/2//b/9v/1//X/9f/2//b/9v/2//b/
9P/0//T/9P/2//b/9f/1//b/9v/2//b/+f/5//n/+f/4//f/9v/0//b/9//3//X/9f/2
//b/9v/2//b/9v/2//j/+P/5//n/9v/2//b/9v/1//X/9f/1//X/9f/1//X/8//z//P/
8//1//X/9f/1//f/9//3//b/9P/0//T/9P/0//T/8//z//P/9P/0//T/8//z//T/9P/2
//b/9f/1//b/9v/1//X/9f/1//X/9f/1//X/9f/1//P/9P/0//P/8//z//P/8//1//X/
9f/1//X/9f/1//X/8//z//P/9P/0//b/9v/2//T/9P/0//T/8v/y//L/8v/0//T/9P/0
//b/9v/2//b/9P/0//T/9P/0//T/9P/0//T/9P/0//T/8v/y//L/8v/0//T/9P/0//f/
9//3//j/+P/4//f/9v/3//n/+v/7//r/+v/6//r//v/+//////////////8AAP7/////
//////////7//v8CAAIAAgAAAAAA/f/9//z/+//5//n/+f/3//f/9v/1//f/9//5//n/
+P/2//b/9f/0//P/8//0//T/8//y//L/8P/w//D/8P/w//H/8f/x//H/8v/y//L/9P/2
//T/9f/5////CwAjAEAAYgCKAL8ABAFSAaEB6AEkAkkCPwL7AY4BFQGVAB8AtP9T/w//
8/7q/t/+1f7Q/tL+3P7w/gb/If9E/2D/e/+W/67/u//E/87/2P/d/9//4//l/+T/5v/o
/+j/6f/r/+3/7f/t/+7/7//y//L/8v/z//H/8f/y//L/9P/1//X/9v/2//b/9v/2//b/
9//3//f/9//3//f/9//4//j/+P/4//j/+P/5//n/+P/4//j/+f/5//n/+f/4//b/9v/2
//X/9//4//j/+P/2//T/9P/0//b/9v/2//b/9v/1//X/9f/0//T/9P/0//L/8v/z//P/
9P/z//P/8v/v/+//7v/t/+3/7P/r/+r/6f/o/+f/5v/n/+X/4//i/+D/3v/d/9z/2P/W
/9P/0f/O/8z/yP/F/8P/wf/A/77/uv+4/7P/r/+u/6z/qv+o/6j/p/+n/6T/ov+i/6P/
o/+h/6L/pP+n/63/sP+1/7r/vv/B/8b/yf/R/9T/2P/c/+D/5P/n/+r/7P/u//D/8P/y
//P/9v/3//f/9//3//j/+v/6//v/+//7//v/+//7//v/+//7//v/+f/5//j/+P/6//r/
+v/6//r/+v/6//r//P/8//z//P/6//n/+f/5//v/+//8//z//P/8//z//P/5//n/+f/6
//z//P/8//z/+v/6//r/+v/8//z/+//7//z//P/8//z//f/9//3//f/7//v/+//6//z/
/f/9//v/+//8//z//P/6//r/+v/6//r/+v/7//v/+v/6//r/+v/5//n/+f/5//n/+f/5
//n/+f/5//n/+f/7//v/+//7//v/+//7//r/+v/6//r/+v/6//r/+f/5//f/+P/4//j/
9//3//j/+P/6//r/+f/5//r/+v/5//n/+f/5//n/+f/5//n/+f/5//n/+v/6//n/9//3
//f/9//5//n/+f/5//v/+//7//v/+f/5//n/+v/6//z//P/8//r/+v/6//r/+v/6//r/
+v/4//j/+P/4//j/+P/4//j/+v/6//r/+v/6//r/+v/6//r/+v/6//r/+v/6//r/+v/6
//r/+v/6//j/+P/4//j/+v/6//r/+v/4//j/+P/4//v/+//7//z//f/+//7//v/+////
/////wAAAAAAAAAAAAAAAAEAAQADAAMAAwAEAAQABQAFAAUAAwADAAIAAgAGAAYABgAE
AAIA//////7////9//3//f/9//3//P/7//v/+//9//3//P/6//r/+f/4//f/9//4//j/
9//2//b/9P/0//T/9P/2//f/9//3//f/+P/4//j/+P/4//j/+f8BAA8AJQBBAGIAigC6
APkAQgGKAcsBCAI2Ai8C6QGBAQgBiwAXALP/YP8h//3+8f7o/t3+2f7c/ur+/v4a/zb/
Uf9w/4z/pf+4/8b/0f/Y/97/4v/l/+f/5//p/+r/7P/u/+7/8f/z//X/8//z//T/9f/0
//T/9P/1//X/9f/2//b/9v/3//f/+P/6//r/+v/6//j/+f/5//n/+f/5//n/+f/6//r/
+v/6//r/+v/7//v/+v/6//r/+//7//v/+//6//r/+v/6//n/+f/6//r/+v/6//j/+P/4
//j/+P/4//j/+P/3//f/9//2//b/9v/2//T/9P/1//X/9P/z//P/8v/x//H/8P/v/+//
7v/t/+z/6//q/+n/6P/n/+X/4//i/+D/3v/d/9z/2v/Y/9X/0//Q/87/yv/H/8b/w//B
/77/u/+6/7b/s/+w/67/rP+q/6r/qf+p/6b/qP+o/6n/qf+r/6z/rv+x/7X/uP+9/8L/
xP/H/8z/z//V/9j/3P/g/+L/5v/p/+z/8P/y//T/9P/0//X/+P/5//v/+//7//z//P/8
//3//f/7//v/+//7//v/+//7//v/+//7//r/+v/6//r/+v/6//r/+v/6//r/+P/4//j/
+P/6//n/+f/5//v/+//8//z//P/8//z//P/5//n/+f/6//r/+v/6//r//P/8//z//P/8
//z/+//7//r/+v/6//r/+//7//v/+//7//v/+//6//z//f/9//v/+f/6//r/+v/8//z/
/P/8//r/+v/7//v/+v/6//r/+v/5//n/+f/5//v/+//7//v/+f/5//n/+f/5//n/+f/5
//n/+f/5//j/+P/4//j/+P/4//j/9//3//f/+P/4//j/9//3//j/+P/4//j/9//3//j/
+P/3//f/9//3//f/9//3//f/9//3//f/+P/4//f/+f/5//n/+f/3//f/9//3//f/9//3
//f/9//3//f/+P/4//j/+P/4//j/+P/4//j/9v/2//b/9v/2//b/9v/2//j/+P/4//j/
+P/4//j/+P/2//b/9v/2//b/9v/2//b/+P/4//j/+P/4//j/+P/4//b/9v/2//b/9v/2
//b/9v/2//b/9v/2//b/9v/2//b/9//3//f/+P/5//r/+v/6//z//f/9//3//P/8//z/
/P/+//7//////////////wAAAgADAAMAAwADAAMAAgACAAIAAgACAAAAAAD9//3//P/7
//n/+f/5//f/9//2//X/9//3//n/+f/4//b/9v/1//L/8f/x//L/8v/x//D/8P/y//L/
8v/y//L/8//z//P/8f/y//L/8v/y//T/9P/1//3/CwAfADkAWgCAAKoA4QAkAWgBnwHS
AfoB+QG9AWEB8AB7AA8As/9k/yf/B//9/vb+6/7h/t7+4v7w/gj/JP9B/17/eP+R/6j/
vP/H/9D/1P/Y/93/4f/j/+P/5P/k/+T/5v/n/+n/6f/r/+v/7P/t/+7/7v/u/+//7//v
//D/8P/y//P/8//0//L/8v/y//L/8v/z//P/8//x//H/8f/x//L/8v/y//L/8v/y//P/
8//y//L/8v/z//P/8//z//L/8v/y//L/8f/x//L/8v/y//T/8v/y//L/8P/w//D/8P/w
/+//7//v/+7/7v/u/+7/7P/s/+3/7f/s/+v/6//q/+v/6//q/+n/5//m/+X/5P/j/+L/
4f/g/9//3f/b/9r/2P/W/9X/1P/S/9D/zf/L/8j/xv/C/7//vv+7/7n/tv+z/7L/rv+r
/6z/qv+o/6b/pP+j/6P/oP+i/6L/o/+j/6X/pv+o/6v/r/+y/7f/vP/A/8P/yP/L/8//
0v/W/9r/3v/i/+X/6P/o/+r/7P/s/+7/7//y//P/8//z//P/9P/0//T/9f/1//P/8//z
//P/8//z//P/8//z//P/8v/y//L/8v/y//L/8v/y//L/8v/y//L/8v/y//L/8f/x//H/
8f/x//L/8v/y//L/8v/y//H/8f/x//L/8P/w//D/8P/w//D/8P/w//L/8v/x//H/8P/w
//D/8P/v/+//7//v/+//7//v/+7/7v/v/+//7f/t/+7/7v/u/+7/7v/u/+7/7v/u/+//
7//u/+7/7v/u/+v/6//r/+v/6//r/+v/6//r/+v/6//r/+v/6//r/+v/6//r/+v/6v/s
/+z/7P/s/+r/6v/p/+n/6//s/+z/7P/p/+n/6v/q/+r/6v/p/+n/6v/q/+n/6f/n/+f/
5//n/+n/6f/p/+n/6f/q/+r/6f/n/+f/5//n/+n/6f/p/+n/5//n/+f/5//n/+f/5//o
/+b/5v/o/+j/5v/m/+b/5v/m/+b/5v/m/+j/6P/o/+j/6P/o/+j/6P/m/+b/5v/m/+b/
5v/m/+b/5v/m/+b/5v/m/+b/5v/m/+b/5v/m/+b/5P/k/+T/5P/k/+T/5P/k/+T/5P/k
/+T/5P/k/+T/5P/m/+b/5v/m/+b/5//n/+f/5v/n/+j/6P/o/+j/6f/p/+n/6v/q/+r/
6v/s/+z/7f/t/+3/7f/t/+7/7v/v/+//7f/t/+3/7P/u//D/8P/w/+z/7P/p/+n/5v/l
/+P/4//l/+X/5f/k/+P/4//j/+X/5f/k/+L/4v/h/+D/3//f/+D/4P/f/97/3P/c/9z/
3P/e/97/3//f/9//3//g/+D/4P/g/97/4P/h/+X/7/8BABsANgBYAH4ArwDsACoBYwGY
AcQBzwGlAVUB8gCDABkAwf90/zH/B//1/vD+5/7d/tT+zv7W/ur+BP8f/zz/WP9v/4j/
nv+t/7b/vP/C/8X/x//J/83/zv/O/87/0v/R/9H/0//V/9X/1v/X/9b/1v/W/9f/1//X
/9j/2P/Y/9n/2f/a/9r/2v/a/9r/2P/Z/9n/2f/b/9v/2//b/9r/2v/a/9r/2v/a/9v/
2//a/w==
         </WaveFormData>
      </LeadData>
      <LeadData>
         <LeadByteCountTotal>10000</LeadByteCountTotal>
         <LeadTimeOffset>0</LeadTimeOffset>
         <LeadSampleCountTotal>5000</LeadSampleCountTotal>
         <LeadAmplitudeUnitsPerBit>4.88</LeadAmplitudeUnitsPerBit>
         <LeadAmplitudeUnits>��V</LeadAmplitudeUnits>
         <LeadHighLimit>2147483647</LeadHighLimit>
         <LeadLowLimit>268435456</LeadLowLimit>
         <LeadID>V5</LeadID>
         <LeadOffsetFirstSample>0</LeadOffsetFirstSample>
         <FirstSampleBaseline>0</FirstSampleBaseline>
         <LeadSampleSize>2</LeadSampleSize>
         <LeadOff>FALSE</LeadOff>
         <BaselineSway>FALSE</BaselineSway>
         <ExcessiveACNoise>FALSE</ExcessiveACNoise>
         <MuscleNoise>FALSE</MuscleNoise>
         <LeadDataCRC32>1564106353</LeadDataCRC32>
         <WaveFormData>
9P/0//T/9P/1//b/9//4//r/+v/6//r/+v/6//r/+v/6//r/+v/6//r/+v/6//r/+//8
//3//v/7//r/+f/4//n/+v/7//z//v/+//7//v/9//z/+//6//v//P/9//7//v/+//7/
/v/8//z//P/8//r/+v/6//r//P/8//z//P/8//z//P/8//v/+v/5//j/9v/2//b/9v/2
//b/9v/2//X/9P/z//L/8P/w//D/8P/u/+7/7v/u/+z/7P/s/+z/6//q/+n/6P/l/+T/
4//i/+D/3v/c/9r/2f/Y/9f/1v/V/9T/0//S/9H/0P/P/87/zP/M/8z/zP/N/87/z//Q
/9T/1v/Y/9r/3v/g/+L/5P/n/+r/7f/w//H/8v/z//T/9v/4//r//P/+//7//v/+//7/
/v/+//7//f/8//v/+v/7//z//f/+//7//v/+//7//f/8//v/+v/6//r/+v/6//r/+v/6
//r/+//8//3//v/8//z//P/8//v/+v/5//j/+P/4//j/+P/5//r/+//8//z//P/8//z/
/P/8//z//P/6//r/+v/6//r/+v/6//r/+v/6//r/+v/6//r/+v/6//z//P/8//z/+f/4
//f/9v/4//j/+P/4//r/+v/6//r/+P/4//j/+P/6//r/+v/6//j/+P/4//j/+v/6//r/
+v/6//r/+v/6//j/+P/4//j/+P/4//j/+P/2//b/9v/2//j/+P/4//j/+P/4//j/+P/2
//b/9v/2//b/9v/2//b/9v/2//b/9v/4//j/+P/4//j/+P/4//j/+P/4//j/+P/4//j/
+P/4//b/9v/2//b/9P/0//T/9P/1//b/9//4//j/+P/4//j/+P/4//j/+P/3//b/9f/0
//X/9v/3//j/9v/2//b/9v/0//T/9P/0//b/9v/2//b/+P/4//j/+f/5//j/+P/4//j/
+f/5//r/+P/4//n/+//7//v/+//7//v/+//7//3//f/9//3//v///wAAAwAEAAIAAwAD
AAMAAQABAAEAAwADAAMAAwABAAIAAQAAAP///f/8//v/+//9//z//P/7//r/+v/6//r/
+P/4//f/9v/3//b/9v/2//T/8v/y//P/8//z//P/8//z//P/8//z//b/9v/2//b/+P/2
//P/7//x//j/AgAUADAATgBxAJ8A2QAYAVcBlgHKAegB4AGyAWgBDgGuAFYAAQC6/5D/
fP9u/2H/V/9P/0v/S/9R/17/bP+A/5j/qv+6/8n/0v/X/93/4//k/+j/6//t/+z/7P/s
/+z/7f/x//H/8f/z//P/8//z//X/9v/4//j/+P/4//b/9v/3//f/9//3//b/9v/3//j/
+f/7//v//P/8//z/+f/5//r/+v/4//j/+P/4//v//f/+////AAAAAAAAAAD+////////
//////////7/+v/5//n/+P/4//j/+P/3//n/+f/5//n/+P/4//n/+f/5//r/+//8//r/
+P/4//f/9//3//b/9v/3//f/9f/1//X/9v/3//j/+P/3//b/9v/x/+//7f/r/+z/7P/s
/+z/6//p/+f/5v/j/+H/3//d/9v/2//Y/9b/1f/V/9T/1P/S/9D/zv/O/8//zf/N/83/
zv/P/9H/0//T/9P/1f/W/9b/1//Y/9v/4P/j/+X/6P/r/+//8P/y//b/+P/4//r/+//8
//z//f/7//v//P/9//3//f/9//3/+//8//z/+//7//v//P/8//7//P/8//v/+v/5//j/
9//4//n/+v/7//7//v///////v/8//v/+f/5//n/+v/6//r/+v/6//r//P/8//z//P/6
//r/+v/6//z//P/8//z/+v/6//r/+v/7//z//f/+//7//v/+//7//f/8//v/+f/5//n/
+f/5//v/+//7//z/+v/5//n/+f/7//v/+//7//v/+v/6//r/+P/4//n/+f/7//v/+//7
//v/+v/6//r//P/8//z//P/6//r/+v/5//f/9//3//f/9//3//f/9//3//f/+P/4//n/
+f/5//n/9//3//f/9//3//f/9v/2//j/+P/4//j/+f/6//v//P/6//r/+v/6//n/+P/4
//f/+P/4//f/9v/3//j/+f/5//j/+P/5//r/+v/6//r/+P/4//j/+P/4//r/+v/6//r/
+v/6//r/+v/4//j/+P/4//j/+P/4//j/+P/4//j/+P/4//j/+P/4//j/+P/4//j/+v/6
//r/+v/6//r/+v/6//r/+v/6//r//P/8//z//P/7//v/+v/6//r/+v/7//v//P/8//z/
/f//////////////////////AQABAAEAAQACAAIAAgAEAAQABAAFAAUABQAFAAUABQAF
AAUABQAFAAQABAAEAAQAAQAAAAAAAAABAAEAAAAAAAEAAAAAAAAA/v/8//z/+//4//f/
9v/2//j/+P/2//b/9f/1//X/9f/2//f/+P/5//n/+v/6//r/+v/4//b/8//z//f/AgAU
AC4ATAByAKEA3QAhAV4BmwHOAeoB3gGoAVgB/ACeAEYA+P+7/5T/gv92/2j/Xf9X/1X/
W/9n/3f/jP+e/67/vv/M/9b/3f/i/+f/6f/r/+z/7P/t/+//8P/y//L/8P/v//H/8//z
//X/9f/3//f/+f/6//j/+P/4//j/9//2//b/9f/3//f/9v/2//j/+P/4//n/+f/6//r/
+v/3//f/+P/4//r/+v/6//r/+P/5//n/+f/4//j/+P/4//n/+//8//3/+//7//v/+v/7
//v//P/8//r/+v/6//n/+f/5//n/+f/4//j/+f/5//j/+P/4//j/+f/4//n/+f/3//f/
9v/2//f/9//1//X/8v/y//L/8v/y//H/8P/w/+7/7f/s/+v/6//q/+n/6P/n/+X/4//i
/+D/3f/a/9f/1v/X/9X/1P/Q/8//zf/M/8r/yP/G/8b/xf/D/8P/w//F/8X/xv/H/8j/
yf/M/87/0//V/9f/2//g/+P/5f/o/+n/7f/u//D/8v/0//T/9v/4//r/+//9//3//f/+
///////////////9//7//v/9//3//f/+//7/AAD+//7//f/9//3//f/9//3//f/9//3/
AAAAAAEAAQABAAAAAAD///7//f/9//z//P/8//z//P/8//z//P/8//7//v/+//7//v/+
//7//v/8//z//P/8//z//P/8//z//P/8//z//P/+//7//v/9//v/+//7//v/+//7//v/
/P/8//v/+//7//v/+//7//v/+//6//r/+v/6//r/+//7//v/+//7//v/+//6//r/+v/6
//r/+v/6//r/+v/6//n/+v/7//z//f/8//v/+v/5//n/+f/6//r/+f/5//n/+f/7//v/
+//7//v/+//6//r//P/8//z//P/6//r/+v/6//r/+v/6//r//P/8//3//f/8//z/+//6
//r/+v/6//n/+P/4//n/+v/8//r/+v/6//r/+v/6//r/+P/4//j/+P/6//r/+v/6//r/
+v/6//r/+P/4//j/+P/4//j/+P/4//j/+P/4//j/+P/4//j/+P/4//j/+P/4//j/+P/4
//j/+P/4//j/+P/2//b/9v/3//n/+P/4//j/+P/5//n/+v/6//r/+//9//3//f/9//3/
////////AQD///////8AAAAAAAACAAIABAAFAAUABQADAAMAAwAFAAMAAwADAAEAAgAB
AAAA///+//7//v///////v/+//3//P/8//z//P/6//r/+f/4//f/9v/2//b/+P/2//b/
9//1//X/9f/1//X/9f/1//X/9v/2//b/9v/2//T/8f/z//f//v8KACAAPABeAIcAuwD7
ADgBbwGkAcoBzAGiAVoBAgGoAFYADADL/57/hv94/2r/Xf9V/1H/U/9b/2f/ev+Q/6T/
tP/C/9D/2//i/+X/5//p/+j/6v/r/+v/7P/u//D/8v/x//P/8f/x//P/8//x//H/8//0
//T/9P/0//T/9P/0//X/9f/z//P/8v/y//T/9P/0//X/9f/2//b/9v/1//X/9v/2//b/
9v/2//b/9v/3//f/9//6//r/+v/6//r/+//7//v/+f/5//n/+P/3//f/+P/4//r/+v/6
//n/+//7//v/+//5//j/+P/3//b/9v/2//b/9v/0//T/8//0//X/9f/2//b/9f/y//H/
8v/y//L/8v/x/+//7f/s/+z/6//q/+n/5//m/+X/5P/l/+P/4f/g/93/2//Z/9f/1f/V
/9L/0P/O/83/y//K/8r/yP/G/8b/x//F/8X/xf/D/8P/xP/F/8f/x//J/8r/z//R/9P/
1//a/93/3//i/+X/6f/q/+z/8P/y//L/9P/1//b/9v/3//n/+f/6//v/+//7//v/+//7
//z//P/7//n/+f/6//r//P/6//r/+f/6//v//P/9//r/+f/4//f/+P/4//n/+f/5//j/
+P/3//r/+//9//7//v/+//7//v/8//z//P/8//r/+v/6//r/+v/6//r/+v/8//z//P/8
//z//P/8//z/+v/6//r/+v/6//r/+v/5//v/+//7//v/+//7//v//P/6//n/+f/5//v/
+//7//v/+//6//r/+v/6//r/+//7//v/+//7//v/+//6//r/+v/6//r/+v/6//r/+v/6
//n/+f/5//n/+f/7//v/+//7//n/+f/6//r/9//3//f/9//5//n/+f/5//n/+f/4//j/
+P/4//j/+P/4//j/+P/4//n/+v/7//z/+//6//r/+f/4//j/9//2//f/+P/5//n/+P/4
//n/+v/4//j/+v/4//j/+P/4//j/9v/2//b/9v/4//j/+P/4//j/+P/4//j/+P/4//j/
+P/6//r/+v/6//j/+P/4//j/+v/6//r/+v/5//j/9//2//b/9v/2//b/9v/2//b/9v/2
//f/9//2//f/+P/5//v/+v/6//n/+P/5//v/+//7//v/+//7//v//f///////////wAA
AAAAAAEAAAD/////AQABAAEAAQABAAMAAwADAAMAAQAAAP///v/9//z//P/+///////+
//7//f/8//z//P/8//r/+v/3//b/9f/0//T/9P/0//L/8v/z//P/8//z//P/8//z//P/
8//0//T/9v/2//T/8v/z//H/8//6/wgAGgA2AFQAdwClAOEAHgFXAYoBtgHAAaABYgES
AbgAZgAcANv/qP+I/3r/bv9h/1f/U/9P/1P/Yf9y/4T/mP+s/7r/yv/X/97/4//l/+n/
6v/q/+v/7//w/+7/7v/w/+//7//v/+//8f/x/+//7//x//L/8//0//X/9v/2//b/9//3
//X/9f/0//T/9P/0//T/9f/z//T/9P/0//T/9f/3//j/+P/4//j/+P/2//f/9//3//j/
+P/4//j/+f/7//z//f/9//3//f/8//n/+f/6//r/+P/4//j/9//5//n/+f/5//r/+v/7
//v/+P/4//j/+P/4//b/9v/1//X/9f/0//T/9f/1//P/8//y//L/8v/y//L/8f/w//D/
7v/t/+z/6//n/+b/5f/k/+P/4f/f/97/3f/b/9n/1//X/9f/1P/S/9D/z//N/8z/zP/K
/8j/yP/F/8P/w//D/8P/w//E/8X/xv/H/8r/zP/P/9H/0//X/9r/3f/f/+L/5//r/+z/
7v/w//L/8v/0//X/9v/2//f/9//3//j/+f/5//n/+f/5//v//P/8//v//f/9//7//v/9
//r/+f/3//f/9//3//f/9//3//f/9//4//j/+f/5//v/+v/6//n/9//3//j/+P/4//j/
+P/4//j/+P/4//j/+P/4//j/+P/6//r/+v/6//r/+v/6//r//P/8//z//P/6//r/+v/6
//j/+P/4//f/+f/5//n/+f/7//v/+//8//r/+f/5//n/9//3//f/9//3//b/9v/2//b/
9v/3//f/+P/5//r/+//7//r/+v/6//n/+P/3//b/9v/2//b/9f/1//X/9f/1//b/9//4
//n/+f/5//r/+v/3//f/9//3//f/9//3//f/9//3//b/9v/4//j/+P/4//j/+P/4//j/
9v/2//b/9v/4//j/+f/5//z//P/7//r/+f/4//f/9f/3//j/+v/8//z//P/4//b/9v/2
//b/9v/4//j/+P/4//b/9v/2//b/+P/4//j/+P/4//j/+P/4//j/+P/4//j/+v/6//r/
+//5//j/+P/4//j/+f/5//r//P/8//3////9//3//f/9//7///8AAAMAAQABAAEAAgAA
AAAAAgACAAQABQAFAAUAAwADAAMABQAHAAcABwAFAAIAAQAAAP///v/+//7///////7/
/v/9//z//P/8//z//P/8//v/+v/7//r/+v/6//r/+P/4//n/+P/3//b/9f/1//X/9f/1
//j/+P/4//j/+P/2//X/9//7/wQAFAAqAEYAZgCPAMcABQFAAXMBogG+AbYBiAFAAegA
jgBCAP7/xf+e/4j/fP9y/2X/Xf9X/1f/Xf9p/3j/jP+i/7T/wv/O/9n/4P/l/+n/7f/w
//D/8f/x//L/9P/0//L/8//1//X/9f/3//f/9f/1//f/+P/6//r/+v/6//j/+P/5//n/
+f/5//j/+P/6//r/+v/7//n/+v/6//r/+f/5//r/+v/8//z//P/8//7//////////v/+
//7//v/8//3//f/9//////////7//////wAAAAD+//7//v/9//v/+//7//v/+v/6//v/
+//7//z//f/+//z/+v/6//n/+//7//r/+v/5//n/9//3//j/+P/4//j/+P/3//b/9v/y
//H/8P/v/+//7v/t/+z/7f/r/+n/6P/m/+P/4P/d/93/3f/a/9j/1v/V/9P/0v/S/9D/
zv/O/8//zf/N/83/z//P/9D/0f/S/9P/1v/Y/9v/3f/f/+P/5P/n/+n/7P/w//X/9//6
//z//v/+/wAAAAAAAP////8BAAEAAgADAAEAAQABAAEAAAAAAP///f//////AAAAAAIA
AAAAAP//AAABAAIAAwACAAEAAAD//////v/+//3//v/+//////8BAAEAAgACAAIAAgAC
AAIAAwAEAAUABgAGAAYABgAGAAYABgAGAAYABAAEAAQABAAEAAQABAAEAAIAAgACAAIA
AwAEAAUABQAFAAUABQAFAAUABQAFAAYABAADAAMAAwAFAAUABQAFAAcABgAGAAYABgAG
AAcABwAGAAUABAADAAUABAAEAAQAAgACAAIAAgAEAAQABAADAAMAAwADAAMAAQABAAEA
AQABAAEAAgACAAEAAQABAAEAAQABAAEAAQADAAMAAgACAAAAAAAAAAAA/v/+//7//v/+
//7//v/+//7//v//////AgACAAEAAAD+//7//v/9//z//P/9//7/AAD+//7//P/+//7/
/v/+//z//P/8//z/+v/6//r/+v/6//r/+v/6//r/+v/7//v//P/8//z//P/7//v//P/8
//r/+//9//3//v///wAAAQD/////AQABAAEAAQACAAIAAgAEAAQABAADAAMAAwADAAUA
BQAHAAcABwAHAAUABAAFAAQAAwACAAAAAAABAAEAAAAAAP///v8AAAAAAAD+//z/+//6
//n/9v/2//b/9v/2//b/9//3//f/9//3//f/9v/1//T/9P/2//b/9v/2//j/9//1//f/
+v8EABYALABIAG0AlwDPABABTwGKAcAB4AHaAa4BaAEOAa4AXAANAMj/mP+C/3b/af9d
/1n/Uf9N/1P/Xv9q/3z/lP+o/7j/x//U/93/5//r/+j/6P/t/+//7P/u//L/9P/z//X/
8//z//X/9f/1//X/9//4//j/+P/4//j/+v/6//v/+//7//v/+v/6//z//P/8//3/+//8
//z//P/7//v//P/8//7//v/+//7//v////////8CAAIAAgACAAEAAQAAAP//////////
/v/9//3//v/+//z//P/8//v/+//7//v/+//8//z//f/9//z//P/8//z//f/8//3//f/8
//v/+f/4//v/+//5//n/+v/6//r/+v/5//f/9f/0//L/8f/w/+//8P/w//D/8P/x/+//
7f/s/+v/6f/n/+X/4P/f/9v/2P/U/9P/0f/Q/9H/0P/P/9D/zf/L/8v/y//L/8v/zP/N
/9D/0f/U/9b/2f/b/93/4f/i/+X/5//q//D/9f/3//r/+f/6//n/+v/5//r/+v/7//v/
+//8//3//f/9//3//f/7//z//P/7//3//f/+//7//v/8//z/+//5//n/+f/5//z//f/+
/////v/+///////+//z/+//5//n/+f/6//r/+v/6//r/+v/8//z//P/8//r/+v/6//r/
+v/6//r/+v/9//7///8AAP3//P/7//r//P/8//z//P/8//z//P/7//r/+f/4//f/9//3
//f/+P/6//n/+f/5//v/+//7//v/+f/4//j/+P/4//j/+f/5//f/9//3//f/9//2//b/
9v/3//j/+f/6//r/+v/6//n/+P/3//b/9f/z//P/8//z//b/9//5//r/+f/5//n/+f/7
//v/+//7//j/9//1//T/9P/0//T/9P/2//b/9v/2//T/9P/0//T/9P/0//X/9f/4//j/
9//2//T/9P/0//P/9P/0//X/9v/4//j/9v/2//T/9P/0//T/8v/y//L/8v/0//T/9P/0
//b/9v/2//b/9f/0//P/8v/0//T/9P/0//b/9v/2//b/9P/0//T/9P/1//X/9P/0//T/
9P/1//X/9P/0//T/9f/5//n/+f/5//r/+//8//3//v/9//z/+//6//r/+v/8//z//P/9
//3///////////8EAAUABgAHAAUABAADAAIAAQAAAAAAAAAAAP///f/8//3//P/8//z/
+v/4//j/9//2//X/9P/0//b/9v/0//T/8//z//P/8//z//P/8//z//P/9P/0//T/9v/2
//b/9f/z//P/+v8IABwAOABaAIMAuwADAUgBiwHEAfIBAALiAZ4BRgHoAIwANADn/67/
jv9+/3D/Yf9Z/1X/W/9j/23/fv+S/6T/sv/C/9D/2f/e/+P/5//p/+r/7P/t/+3/8P/y
//D/7v/v//H/8f/x//P/8//0//X/+P/6//n/+P/3//b/9v/2//f/9//3//f/9v/2//b/
9v/2//f/9//4//j/+P/3//f/+P/4//r/+v/6//r/+v/7//v/+//8//z//P/8//r/+//7
//v/+f/5//n/+P/3//f/+P/4//r/+v/6//n/+f/5//n/+f/2//b/9//3//j/+P/4//j/
+v/4//j/9//1//X/9P/0//X/9f/z//P/8P/w//D/8P/y//H/8P/w/+7/7f/s/+v/6f/o
/+f/5v/l/+P/4f/g/9//3f/b/9n/1//X/9T/0v/Q/8//zf/M/8r/yP/G/8b/xf/D/8P/
w//B/8H/wv/D/8j/yf/M/87/0f/T/9X/2f/a/93/3//i/+X/6f/q/+z/7v/w//D/8v/1
//b/9v/3//X/9f/2//f/+f/5//n/+f/5//r/+v/5//n/+f/6//r/+v/4//j/9//3//f/
9//3//f/9//3//f/+P/4//n/+f/7//r/+v/5//n/+f/6//r/+f/4//f/9v/2//b/9v/2
//n/+v/7//z/+//6//n/+P/2//b/9v/2//j/+P/4//j/+P/4//j/+P/4//j/+P/3//f/
9//3//f/9//3//f/+P/2//X/9f/1//f/9//3//f/9//2//b/9v/2//b/9//3//X/9f/1
//X/9//2//b/9v/2//b/9v/2//b/9v/2//X/9f/1//X/9f/2//f/+P/5//f/9//4//j/
9f/1//X/9f/1//X/9f/1//X/9f/0//T/9v/2//b/9v/2//b/9v/2//b/9v/2//b/9f/0
//T/8//0//T/8//y//P/9P/1//X/8v/y//P/9P/0//T/9v/2//j/+P/4//j/9v/2//b/
9v/1//T/8//y//L/8v/y//L/8v/y//L/8v/0//T/9P/0//X/9v/3//j/9v/2//b/9v/0
//T/9P/0//T/9P/0//T/9P/0//T/9P/1//X/9P/0//b/9v/3//f/+P/4//j/+f/5//n/
+f/5//v/+//7//v//f/9//3//f/+//7//v8AAP7//v////////////////8BAAEAAQAB
AP///v/9//z/+//6//r/+v/7//v/+v/6//v/+v/6//r/+v/4//j/9//2//X/9P/0//L/
8v/w//D/8f/x//H/8f/x//H/8f/x//H/8v/y//L/8v/y/+7/7f/x//f/BgAaADQAVAB+
ALEA8QAxAWwBpQHUAeQBxAGCASwBzgB4ACoA5v+x/5L/gP9y/2T/Wf9X/1v/Zf9z/4P/
lv+o/7j/xv/U/9z/4f/k/+f/5//p/+r/7P/r/+v/7P/s/+z/7v/v//H/7//v//H/8f/z
//P/9f/2//X/9P/z//L/8v/y//P/8//1//X/9P/0//T/9P/0//X/8//0//T/9P/z//P/
9P/0//b/9v/2//b/9P/1//X/9f/2//b/9v/2//b/9//3//f/9//3//f/9v/z//P/9P/0
//b/9v/2//X/9//3//f/9//4//j/+f/5//f/9v/1//T/8v/w//D/7//v/+//7v/u/+//
7//t/+3/7v/u/+7/7v/t/+v/6f/o/+j/5//m/+X/4//i/+H/4P/f/93/2//a/9f/1f/T
/9H/0f/R/87/zP/I/8f/xf/E/8T/wv/A/8D/wf+//7//v//B/8H/wv/D/8j/yf/M/87/
0f/T/9X/2f/e/+H/4//m/+b/6f/p/+r/7v/w//D/8v/z//T/9P/1//X/9f/2//f/+f/5
//n/+f/3//j/+P/3//X/9f/2//b/+P/2//b/9f/1//X/9f/1//X/9f/1//X/+P/4//n/
+f/5//j/+P/3//n/+f/6//r/+P/4//j/+P/3//b/9f/0//T/9P/0//T/9P/0//T/9P/0
//T/9P/0//T/9P/0//T/9P/0//T/9P/0//T/9P/z//X/9f/1//X/9P/z//L/8v/0//P/
8//z//X/9f/1//X/8//y//L/8v/y//L/8//z//X/9f/1//X/9f/0//T/9P/0//T/9P/0
//T/9P/0//P/8//z//P/8//x//H/8f/x/+//7//w//D/8f/x//H/8f/z//P/8//z//H/
8f/w//D/8v/y//L/8v/y//L/8v/y//L/8v/y//L/8v/y//P/8//0//T/8//y//L/8v/y
//H/8P/w//H/8v/y//L/8v/y//L/8v/y//L/8P/w//D/8P/w//D/8P/w//L/8v/y//L/
8v/y//L/8v/w//D/8P/w//H/8v/z//T/9P/0//T/9P/0//T/9P/0//P/8v/x//D/7v/u
/+7/7v/w//D/8P/w//H/8f/w//D/8P/w//H/8f/0//T/9P/1//f/9//3//f/9f/1//X/
9f/3//f/9//3//j/+P/4//r//P/8//3//f/9//3//f/9//7//f/8//v/+f/4//f/9v/2
//b/9//4//f/9//2//b/8//y//L/8v/y//D/8P/v/+7/7f/s/+z/7P/s/+r/6v/t/+3/
7f/t/+v/6//r/+v/6//s/+z/7P/w/+7/6v/p/+v/8f/+/xAALABMAHIAoQDdAB0BVgGJ
AbQBxAGoAWoBGAG8AGQAFADS/6H/gv9y/2j/XP9R/03/Tf9R/1//cf+E/5j/qv+4/8T/
0P/X/9r/2//d/9//4P/i/+P/5f/k/+T/5P/m/+f/5//p/+n/6//r/+n/6f/r/+z/6v/q
/+r/6v/s/+z/7f/t/+3/7f/s/+z/7v/u/+7/7//v//D/8P/w/+//7//w//D/7v/u/+7/
7v/t/+3/7P/r/+7/7v/u/+7/7f/t/+z/6//t/+3/7f/s/+3/7f/u/+7/8P/w//D/7//x
//H/8f/x/+3/7P/s/+v/6v/q/+r/6v/q/+j/6P/n/+n/6f/o/+j/6f/p/+f/5//k/+T/
5P/k/+b/5f/k/+T/4v/h/+D/3//b/9r/2f/Y/9f/1f/T/9L/z//N/8v/yf/J/8n/xv/E
/8T/w//B/8D/vv+8/7r/uv+6/7n/uv+7/7v/u/+8/73/vv+//8L/xP/I/8v/zv/T/9T/
1//Z/9z/3//j/+T/5v/m/+j/6P/q/+v/7P/s/+3/7f/t/+7/7//v/+//7//v/+//8P/w
/+//7//v//D/8P/w/+7/7v/t/+3/7f/t/+3/7f/t/+3/7f/s/+z/7f/t/+3/7P/s/+v/
6f/p/+r/6v/q/+r/6v/q/+z/7P/s/+z/7P/s/+z/7P/q/+r/6v/q/+r/6v/q/+r/6v/q
/+r/6v/q/+r/6v/q/+r/6v/q/+n/6f/p/+n/6f/p/+n/6f/q/+r/6f/p/+n/6P/n/+b/
5f/n/+b/5v/m/+b/5v/n/+f/5//n/+f/5//l/+T/5P/k/+b/5v/m/+b/5P/k/+T/4//j
/+P/4//j/+X/5f/l/+X/5//n/+j/6P/l/+X/5f/l/+P/4//j/+P/4//j/+L/4v/g/+D/
4P/g/+L/4v/i/+L/4v/i/+L/4v/g/+D/4f/h/+L/4v/h/+D/4P/g/+D/3//e/97/3//g
/+D/4P/g/+D/4v/i/+L/4v/i/+L/4v/i/+L/4v/i/+L/4P/g/+D/4P/g/+D/4P/g/+L/
4v/i/+L/4f/g/9//3v/c/9z/3P/c/97/3v/e/97/3P/c/9z/3P/d/97/3//g/+D/4P/g
/+D/3//e/93/3P/c/93/3f/c/9z/3P/c/93/3//g/+D/4P/f/+H/4f/h/9//3//f/9//
4f/j/+P/4//l/+b/5v/m/+b/5v/m/+f/5f/l/+X/5f/l/+f/5//n/+X/4//i/+H/3v/d
/9z/3P/c/93/3f/c/97/3f/c/9z/3v/e/9z/3P/b/9r/2f/Y/9b/1v/W/9T/1P/V/9X/
1f/X/9f/1//X/9n/2f/a/9r/1v/W/9b/1P/T/9X/2f/i//T/CgAmAEgAcwCtAOkAIgFV
AYIBnAGMAVgBDgG2AF4AFADS/53/eP9k/1b/Sv9B/zf/Mf8z/z//T/9i/3j/iP+W/6T/
sv+7/8D/w//F/8n/yv/M/83/zf/M/8z/zv/O/83/zf/N/83/z//P/8//z//R/9L/0v/S
/9L/0v/U/9T/1f/V/9f/1//W/9b/1f/U/9P/0//T/9T/1P/U/9P/0//U/9T/1P/U/9T/
1P/Y/w==
         </WaveFormData>
      </LeadData>
      <LeadData>
         <LeadByteCountTotal>10000</LeadByteCountTotal>
         <LeadTimeOffset>0</LeadTimeOffset>
         <LeadSampleCountTotal>5000</LeadSampleCountTotal>
         <LeadAmplitudeUnitsPerBit>4.88</LeadAmplitudeUnitsPerBit>
         <LeadAmplitudeUnits>��V</LeadAmplitudeUnits>
         <LeadHighLimit>2147483647</LeadHighLimit>
         <LeadLowLimit>268435456</LeadLowLimit>
         <LeadID>V6</LeadID>
         <LeadOffsetFirstSample>0</LeadOffsetFirstSample>
         <FirstSampleBaseline>0</FirstSampleBaseline>
         <LeadSampleSize>2</LeadSampleSize>
         <LeadOff>FALSE</LeadOff>
         <BaselineSway>FALSE</BaselineSway>
         <ExcessiveACNoise>FALSE</ExcessiveACNoise>
         <MuscleNoise>FALSE</MuscleNoise>
         <LeadDataCRC32>437027942</LeadDataCRC32>
         <WaveFormData>
6P/o/+j/6P/r/+z/7f/u/+z/7P/s/+z/7P/s/+z/7P/u/+7/7v/u/+z/7P/s/+z/7v/u
/+7/7v/t/+z/6//q/+v/7P/t/+7/7//w//H/8v/v/+7/7f/s/+7/7v/u/+7/8P/w//D/
8P/u/+7/7v/u//D/8P/w//D/7v/u/+7/7v/u/+7/7v/u/+z/7P/s/+z/7P/s/+z/7P/s
/+z/7P/s/+r/6v/q/+r/6v/q/+r/6v/o/+j/6P/o/+j/6P/o/+j/5//m/+X/5P/j/+L/
4f/g/9//3v/d/9z/2//a/9n/2P/X/9b/1f/U/9L/0v/S/9L/0P/Q/9D/0P/S/9L/0v/S
/9T/1v/Y/9r/3f/e/9//4P/j/+T/5f/m/+j/6P/o/+j/6v/s/+7/8P/w//D/8P/w/+//
7v/t/+z/7v/u/+7/7v/u/+7/7v/u/+z/7P/s/+z/6v/q/+r/6v/s/+z/7P/s/+r/6v/q
/+r/7P/s/+z/7P/q/+r/6v/q/+r/6v/q/+r/6P/o/+j/6P/q/+r/6v/q/+r/6v/q/+r/
6v/q/+r/6v/o/+j/6P/o/+j/6P/o/+j/6P/o/+j/6P/o/+j/6P/o/+j/6P/o/+j/5v/m
/+b/5v/o/+j/6P/o/+j/6P/o/+j/5v/m/+b/5v/m/+b/5v/m/+b/5v/m/+b/5v/m/+b/
5v/o/+j/6P/o/+b/5v/m/+b/5v/m/+b/5v/k/+T/5P/k/+b/5v/m/+b/5P/k/+T/5P/k
/+T/5P/k/+T/5P/k/+T/4v/i/+L/4v/j/+T/5f/m/+T/5P/k/+T/5P/k/+T/5P/m/+b/
5v/m/+T/5P/k/+T/5P/k/+T/5P/k/+T/5P/k/+T/5P/k/+T/5v/m/+b/5v/k/+T/5P/k
/+b/5v/m/+b/5f/k/+P/4v/j/+T/5f/m/+b/5v/m/+X/5f/l/+X/5f/n/+f/6P/o/+j/
6f/p/+n/6f/o/+f/5//p/+n/6f/q/+r/6v/q/+r/7P/t/+7/8P/w//D/8P/y//H/8P/x
//D/8P/w//H/8f/y//P/9P/0//X/9P/z//L/8P/v/+//7v/v/+//7//u/+7/7v/u/+z/
6//q/+n/6P/n/+f/6P/o/+X/5P/k/+T/5P/k/+T/5P/i/+L/4v/i/+P/5P/l/+b/5v/m
/+X/4f/h/+T/6v/0/wgAIgA+AGUAlQDMAAMBOgFpAYcBjAFwAT0B+QCzAG0AJQDq/8T/
r/+e/47/g/99/3n/df94/33/h/+V/6f/tf/A/8r/0v/V/9j/3P/f/+H/4//l/+L/4v/i
/+P/4//m/+f/5//n/+j/5//n/+f/5//n/+f/5//o/+b/5v/n/+f/6f/p/+n/6v/s/+z/
7P/s/+z/7P/s/+z/6v/q/+r/6v/p/+n/6f/p/+r/6//s/+3/8P/w//D/8P/v/+//7v/s
/+3/7v/v//H/7//v/+//7//v/+//7//v/+7/7v/u/+7/7v/v/+//8P/y//L/8f/x//H/
8f/w//D/8v/y//P/8//x//H/8f/x//H/8P/w//D/8v/x//H/8f/w/+//7v/t/+3/7f/s
/+v/7P/s/+v/6v/p/+j/5//l/+X/5P/j/+H/4P/g/+D/4f/g/9//3P/c/9v/2v/Z/9n/
2//b/9v/2//a/9r/3P/e/9z/3f/d/97/4f/l/+f/6v/r/+3/7//w//D/8v/y//P/8//z
//X/9f/z//X/9f/1//P/8//z//P/9f/1//X/9f/0//T/9P/z//T/9P/0//T/8v/y//L/
8v/y//L/8v/y//T/8//z//T/9P/0//T/8v/y//L/8//z//H/8f/x//H/8v/y//L/8v/w
//D/8f/x//D/8P/x//L/8v/x//D/8P/x//L/8v/y//P/8//y//L/8v/y//L/8v/v/+//
7//v//H/8f/x//L/8v/w//D/8P/x//H/8f/x/+//7//v/+//7//v/+//7//x//D/7//v
//D/8P/v/+//8P/x//H/8f/v/+7/7v/u/+z/7P/s/+3/7f/t/+v/6//t/+7/7//v/+//
7//v/+//7v/u/+3/7P/t/+3/7f/s/+z/7P/s/+v/7f/u/+7/7v/u/+3/7P/s/+z/6//r
/+v/6//s/+z/7P/v/+//7v/t/+3/7f/t/+7/7v/u/+7/7v/w//D/8P/w/+7/7v/u/+7/
7v/u/+7/7v/u/+7/7v/u/+7/7v/u/+7/8P/w//D/8P/w//D/8P/w//D/8P/w//D/8P/w
//D/8P/w//D/8P/w//D/8P/w//D/7f/t/+3/7f/t/+3/7f/u//D/8P/x//H/8f/y//L/
8v/z//P/8//z//b/9v/2//b/9P/1//X/9f/2//b/9v/2//j/+P/4//r/+v/6//r/+//5
//n/+f/5//r/+f/4//f/9v/1//X/9v/2//X/9f/1//T/9P/0//T/8v/x//D/7//s/+v/
6//s/+7/7f/s/+z/7P/s/+z/7P/u/+7/7v/u/+7/7v/u/+7/7P/s/+z/6f/n/+n/8P/8
/xAAKABGAGwAnQDVAAwBPwFqAYkBiQFoATIB7wCrAGcAJwD1/9T/wP+z/6L/lv+N/4n/
if+N/5j/p/+1/8H/y//V/9r/4P/i/+X/5v/m/+f/6f/n/+n/6v/s/+r/5//p/+r/6//r
/+v/7P/t/+3/7f/t/+3/7f/t/+7/7P/s/+3/7f/v/+//7//w//D/8P/w//D/8P/w//D/
8P/w//D/8P/w//H/8f/x//H/7//v/+//7//u/+7/7v/u/+//8f/y//L/8P/w//D/8f/x
//H/8f/x//P/8//z//P/8v/y//L/8v/w//H/8f/y//L/8v/x//H/8//z//L/8v/y//L/
8//z//H/8f/x//H/8f/w//D/8P/w/+//7//v//D/7//u/+3/7f/t/+z/6//o/+j/5//m
/+P/4v/h/9//3//e/93/2//Z/9j/1//X/9b/1f/S/9L/0f/Q/8//z//P/8//z//P/9L/
0v/U/9b/1//Z/9r/3P/e/+H/4v/k/+f/6f/r/+z/7P/u/+7/7//x//H/8//z//P/9f/1
//X/8//z//P/8//1//X/9f/1//b/9v/2//X/9P/0//T/9P/0//T/9P/0//T/9P/0//T/
9P/z//P/9P/0//T/9P/y//L/8v/z//P/9f/1//X/9f/0//T/9P/0//T/9P/1//X/9P/0
//X/9v/2//X/9P/0//P/9P/0//T/9f/1//T/9P/2//b/9v/2//X/9f/1//X/8//z//P/
9P/2//T/9P/0//P/8//z//P/8//z//P/8//z//P/8//z//X/9P/z//P/9P/0//P/8//y
//P/8//z//X/9P/0//T/9P/0//T/9f/1//X/8//z//P/9P/1//X/8//z//P/8//z//T/
9P/0//P/8//z//L/9P/0//T/8//z//T/9P/0//T/8//y//L/9P/z//P/8//z//T/9P/0
//P/8//y//H/8//z//P/9P/0//T/9P/0//T/9P/0//T/9P/0//T/9P/0//T/9P/0//L/
8v/y//L/9P/0//T/9P/0//T/9P/0//T/9P/0//T/9P/0//T/9P/0//T/9P/0//b/9v/2
//b/9P/0//T/8//z//P/8//z//H/8f/y//L/9P/1//X/9f/2//b/9v/3//f/9//3//j/
+v/6//r/+v/7//v/+//8//z//P/8//7//v/+/wAAAAAAAAAAAQABAAEAAQABAAAAAQAA
AP///v/7//v//P/8//v/+//7//r/+v/6//r/+P/5//j/9//2//X/9f/2//b/8//y//L/
8v/0//T/9P/0//T/9P/0//T/9P/0//T/9P/y//L/8f/v/+//9P/+/w4AJABAAGIAjwDD
APgAKQFYAX0BhwFsAToB+QC1AHcAOwAFAN7/xv+3/6r/nP+R/43/jf+P/5b/o/+z/8H/
zf/X/+D/6P/q/+3/7v/w/+//7//v/+//8P/y//L/8f/x//D/8f/x//H/8v/1//X/9f/1
//X/9f/1//b/+P/4//n/+f/3//f/9//4//j/+P/4//j/+P/4//j/+P/4//j/+P/4//n/
+f/5//n/+f/5//n/+f/8//z//P/8//r/+//7//r/+v/6//r/+//7//v/+//7//v/+//7
//v//P/8//z//P/6//v/+//8//z//P/7//v/+//7//r/+v/6//r/+//7//v/+//7//v/
+//6//r/+v/4//f/9//3//j/9//2//X/8//z//L/8f/y//L/8f/w/+//7v/t/+v/6f/o
/+f/5f/j/+L/4f/h/+D/3//c/9z/2//a/9n/2f/Z/9n/2f/Z/9j/2P/a/9z/3v/h/+P/
5v/o/+v/7P/u//H/8//1//b/9v/4//j/+f/7//v//f/9////AQABAAEA////////////
//////////7//v/+//3//f/+////AAAAAAAAAAAAAP7//v/+//7//v/9//3//v/+//7/
/v/8//7//v///////f/9//3//f/+//7//v/+//z//P/9//3//P/8//3//v8AAP///v/+
//3//v/+//7///////7//v/+//7//v/+/////////////f/9//3//v/+//z//P/8//3/
/f/9//3/+//7//v/+//7//v/+//7//v/+v/5//n//P/8//v/+//6//v/+//7//v/+v/6
//r/+v/6//r/+//7//v/+f/5//n/+v/7//v/+//7//v/+//5//r/+v/6//v/+//7//r/
+v/6//r/+f/5//r/+v/6//z/+//6//r//P/7//v/+//5//r/+v/6//v/+//6//n/+f/5
//n/+v/6//r/+v/6//j/+P/4//j/9v/2//b/9v/4//j/+P/4//j/+P/4//j/9v/2//b/
9v/2//b/9v/2//b/9v/2//b/+P/4//j/+P/2//b/9v/2//b/9v/2//b/9v/1//X/9f/3
//f/9//3//j/+P/4//n/9//3//j/+P/6//v/+//7//v//P/8//z/+v/6//v/+//7//z/
/P/8//z//v/+//7/AAAAAAAAAAABAAEAAQABAAEAAAD///7////+//3//f/+//7//f/9
//v/+v/6//r//P/6//n/+P/3//b/9f/1//T/9P/z//L/8v/y//L/8v/0//T/9P/0//L/
8v/y//L/9P/0//T/8v/x//H/8f/0//z/CgAcADYAUgB7AK8A5AAXAUYBbQF9AWwBQgEJ
AcMAgwBJABEA5P/K/7n/qv+c/5P/i/+F/4f/kP+b/6n/t//F/8//2v/k/+j/6//s/+7/
7f/t/+3/8f/y//L/8v/z//P/9P/z//P/8//0//P/8//z//P/9P/1//b/+P/2//b/9//3
//X/9f/1//b/+P/4//j/+P/4//j/+P/4//b/9v/2//b/9//3//f/9//5//n/+f/5//j/
+P/4//j/+v/7//v/+v/6//r/+v/7//v/+//7//v/+//7//v/+//8//z//P/8//r/+//7
//z//P/8//v/+//7//v/+v/6//z//P/9//3//f/9//3//f/7//r/+v/6//z/+//7//v/
+v/5//j/9//1//X/9P/z//L/8v/x//D/7//u/+3/6//r/+r/6f/n/+X/5P/j/+P/5P/j
/+D/4P/d/9z/2//b/9v/2//b/9v/3P/c/97/4P/j/+X/5v/o/+j/6//s/+7/8f/z//X/
9v/4//r/+v/7//v/+//9//3//f//////////////////////////////AAAAAAAA//8A
AAAAAAAAAP7//v/+//7//v/+//7//v/+//3//f/+/wAAAAAAAP7//P/8//3//f/9//3/
/f/9//7//v/+//7//P/8//3//f/+//7///8AAAAA///+//7//f/+//7//v/9//3//P/8
//7//v/+//7////////////9//3//f/+//7//P/8//z//f/9//3//f/7//v/+//7//v/
+//7//v//f/8//v/+//+//7//f/9//3//f/8//v/+//6//r/+v/6//r/+v/7//3//f/7
//v/+//8//3//f/9//3//f/9//v//P/8//z//f/9//3//P/6//r/+v/5//v//P/8//z/
/P/7//r/+v/7//v//P/9//3//v/+//7//f/9//z/+//9//3//f/+//7//v/+//7//P/8
//z//P/8//z//P/8//z//P/8//z//P/8//z//P/8//z//P/8//z//P/8//v/+//7//v/
+//9//3//v/+//7/////////AAAAAAAAAQABAAEAAQACAAIAAgACAAIAAwADAAMABAAC
AAIAAgAEAAUABgAJAAoACAAIAAkACQALAAsACwAKAAcABgAFAAQAAwADAAQABAAFAAUA
BQAEAAQABAAEAAIAAQAAAP///v/9//3//v/+//v/+v/6//r/+v/6//r/+v/8//z//P/8
//7//v/+//7//P/8//n/+f/5/wAADAAcADIATgBwAJ0A0wAEATUBYgF/AX8BZAEyAe8A
qQBrADMAAQDe/8z/vf+w/6T/m/+T/4//kf+a/6X/tf/F/8//2//k/+z/7v/x//T/9v/3
//n/+f/5//r//P/8//v/+//8//v/+//7//z//f/9//3//f////////8AAP7//v//////
////////AAAAAAAAAAAAAAAAAAAAAAAAAAAAAAAAAAADAAMAAwADAAUABQAFAAUABAAE
AAQABAAEAAUABQAEAAYABgAGAAcABQAFAAUABQAFAAUABQAFAAQABAAEAAQAAgADAAMA
BAAGAAYABQAFAAUABQAEAAQABAAEAAUABQADAAMAAwADAAMAAgACAAIABAADAAMAAwAC
AAEAAAD////////+//3//P/8//v/+v/3//b/9f/z//P/8v/x/+//7f/s/+v/6//q/+n/
5v/m/+f/5v/l/+X/5f/l/+X/5f/o/+j/6v/s/+v/7f/u//D/8P/z//T/9v/6//3/AAAC
AAIABAAEAAUABAADAAQAAwAFAAcABwAHAAcABwAHAAcABgAFAAQAAwAGAAYABgAFAAYA
BgAGAAYABgAGAAYABgAEAAQABAAEAAIAAQABAAIABAAEAAQAAgACAAIAAwADAAMAAwAD
AAMAAgACAAIAAgACAAIAAwADAAIAAgADAAQABAADAAIAAgADAAQABAAEAAMAAwACAAIA
BAAEAAQABAAFAAUABQAFAAUABQAFAAYABAACAAIAAgAFAAUABQAFAAcABwAHAAcABgAF
AAQAAwAFAAQAAwADAAYABgAFAAUABQAFAAQAAwADAAIAAgACAAIAAgACAAMAAQABAP//
//8BAAIAAwADAAEAAQABAAEAAQACAAIAAgADAAMAAwACAAAAAAAAAP////8AAAAAAAAA
AP///v/+/wAA//////////8AAAAAAAD//////v/9//3//f/9//7/AAAAAP7//v/+//7/
/v/+//z//P/8//z/+v/6//r/+v/8//z/+//7//v/+//7//v/+//8//z//P/7//v/+//8
//z//P/9//3//f/9//7//v/+//7//v///wEAAQACAAIAAAAAAAIAAgABAAIAAQAAAAEA
AwAEAAUABQAFAAQAAwAEAAMAAgABAAAAAAD///3//f/9//z//P/8//z/+v/5//j/9//2
//X/8//0//T/8//0//T/9P/0//T/9P/0//T/8v/y//L/8v/0//T/9P/0//T/8//x/+//
8P/2/wIAFAAsAEoAawCbANIABQE6AW0BjwGSAXgBSQEJAcMAfQA7AAIA2P/B/7L/ov+V
/43/h/+D/4L/if+R/5//r/+//8z/1v/e/+X/6v/u/+3/7f/v/+//8P/w//L/8f/v//D/
8f/x//H/8v/1//X/9f/1//X/9f/1//b/9v/2//f/9//3//f/9//4//b/9v/2//b/+P/4
//j/+P/4//j/+P/4//n/+f/5//n/+f/5//n/+f/8//z//P/8//v/+//6//j/+P/4//j/
+f/6//v//P/9//v/+//7//v/+v/6//r/+v/8//3//f/+//3//P/6//n/+//7//r/+v/4
//j/+f/5//r/+//8//3/+//6//r/+v/6//n/+f/5//j/9//2//X/9//3//b/9f/0//T/
8//y//H/8P/v/+3/7f/s/+v/6f/n/+b/5f/l/+X/5f/j/+T/4f/g/9//3//d/93/3f/d
/97/3v/g/+L/4//l/+b/6P/o/+v/7P/u/+//8f/z//T/9P/2//b/9//3//f/+f/5//f/
+f/5//n/+f/5//n/+f/3//f/9//3//j/+P/4//f/9P/0//T/9P/2//b/9v/2//f/+P/5
//r/+v/5//n/+v/5//j/9//0//b/9v/3//f/9//3//f/9//4//j/+P/4//j/+P/5//n/
9//2//b/9v/3//f/9//4//j/+P/3//b/+f/5//j/+P/2//b/9v/2//X/9f/1//X/9f/1
//X/9v/4//b/9v/2//X/9f/1//X/8//z//P/8//1//X/9f/1//X/9P/z//P/8v/y//H/
8f/y//P/8//z//P/8v/y//L/8P/w//D/8f/x//H/7//v/+//8P/x//H/7//v/+//7//x
//L/8v/y//L/8f/w/+7/8P/w//D/7//v//D/8P/w/+7/7f/s/+z/7f/t/+7/7//v//D/
8P/w//H/8f/w/+//7f/t/+3/7v/w//L/8v/y//D/8P/w//D/7v/u/+7/7v/u/+7/7v/u
//D/8P/w//D/7v/u/+7/7v/w//D/8P/w/+7/7v/u/+7/7f/t/+3/7f/v/+//7//w//D/
8P/x//H/8f/y//L/8v/z//P/8//z//T/9P/0//T/9P/1//X/9f/2//b/9v/2//j/+P/4
//r/+v/6//r/+//7//v/+//7//j/9//2//X/9v/1//X/9v/0//P/8//z//T/9P/0//T/
8P/v/+7/7f/s/+v/6//s/+z/6//q/+r/6v/q/+r/6v/q/+r/6v/q/+z/7P/s/+z/7P/s
/+r/6f/n/+X/6v/y/wIAFgAwAFIAfwC5APYALQFgAYkBmwGOAWYBJwHjAJ0AWQAZAOz/
0v+//6z/nv+T/43/j/+R/5b/n/+t/7v/xf/P/9r/4P/i/+P/5v/o/+n/6f/p/+n/6P/q
/+r/6f/p/+r/6//r/+v/7P/t/+3/7f/t/+3/7f/t/+7/7v/u/+//7//v/+//7//w//D/
8P/w//D/7v/u/+7/7v/u/+7/7v/u/+//7//v/+//8f/x//H/8f/y//L/8v/y//L/8//z
//L/8v/y//L/8//x//H/8f/x//P/8//z//P/8v/y//L/8v/y//P/8//0//T/9P/z//P/
8//z//L/8v/y//L/8//z//P/8//z//P/8//y//L/8v/0//P/8//z//L/8f/w/+//7f/t
/+z/6//q/+r/6f/o/+f/5v/l/+P/4f/g/9//3f/c/9z/3P/d/9r/2f/W/9b/1f/U/9P/
0//T/9P/0//T/9T/1P/W/9j/1//Z/9r/3P/e/+H/4v/k/+f/6f/r/+z/7P/u/+7/7//v
/+//8f/x//H/8//z//P/8//z//P/8//1//X/9f/1//T/9P/0//P/8v/y//L/8v/y//L/
8v/y//L/8v/y//L/9P/z//P/9P/y//L/8v/w//L/8v/z//P/8f/x//H/8f/w//D/8P/w
//L/8v/z//P/8v/y//P/9P/y//H/8P/w//P/9P/0//T/9f/1//T/9P/y//L/8v/y//H/
8f/x//H/8//z//P/9P/y//D/8P/w//H/8f/x//H/8f/x//H/8f/x//H/8f/x//H/8P/v
/+//8v/y//H/8f/y//P/8//z//H/8P/w//D/8v/y//L/8//x//H/7//v/+//8P/x//H/
7//v/+//7//x//L/8v/y//H/8f/x//D/8v/y//L/8f/x//L/8v/y//L/8f/w//D/7v/t
/+3/7f/v//D/8P/w//P/8//y//H/8f/x//H/8v/w//L/8v/y//D/8P/w//D/8P/w//D/
8P/w//D/8P/w/+7/7v/u/+7/8P/w//D/8P/w//D/8P/w//D/8P/w//D/8v/y//L/8v/w
//D/8P/w//D/8P/w//D/8f/x//H/8f/v/+//7//w//L/8v/z//P/8//0//T/9P/z//P/
8//z//L/8v/y//L/8//1//b/9//6//r/+v/6//r/+v/6//z//P/8//z//f/9//3//f/9
//r/+f/4//f/+P/3//f/+P/4//f/9//3//b/9v/2//b/9P/z//L/8f/u/+3/7f/u/+7/
7f/s/+z/7P/s/+z/7P/u/+7/7v/u/+7/7v/u/+7/7v/u/+z/5//n/+3/9v8EABgAMgBS
AHwAsQDpABwBTQF4AY0BfwFUARgB0wCPAFEAGQDv/9L/wP+x/6L/mP+R/5P/l/+f/6r/
t//B/83/1//f/+T/5v/o/+n/6v/s/+v/6//r/+v/7P/s/+z/7f/t/+7/7f/t/+3/7v/v
/+//7//v/+//7//v//D/8P/w//H/8f/v/+//7//w//D/8P/w//D/8P/w//D/8P/y//L/
8v/y//H/8f/x//H/8f/x//H/8f/y//L/8v/y//L/8//z//L/8v/y//L/8//x//H/8f/x
//P/8//z//P/8P/w//D/8P/y//P/8//0//T/9P/z//P/8//z//L/8v/w//D/8f/x//H/
8f/x//H/8f/w//D/8P/u/+3/7f/t/+7/7f/s/+v/6//r/+r/6f/o/+j/5//m/+P/4v/h
/9//3//e/93/2//Z/9j/1//X/9b/1f/S/9L/0f/Q/8//z//R/9H/0f/R/9L/0v/U/9b/
1//Z/9r/3P/g/+P/5P/m/+f/6f/r/+z/7v/w//D/8f/x//H/8//z//P/9f/1//X/9f/1
//X/9f/1//X/9f/1//T/9P/0//P/9P/0//T/9P/y//L/8v/y//T/9P/0//T/8v/x//H/
8v/y//L/8v/w//D/8P/x//H/8f/x//H/8f/w//D/8P/w//D/8P/x//H/8P/w//H/8v/w
/+//7v/u/+//8P/w//D/8f/x//D/8P/w//D/8P/w//H/8f/x//H/8P/v/+7/7v/w/+7/
7v/u/+//7//v/+//7f/t/+3/7f/t/+3/7f/t/+7/7v/u/+//7v/u/+3/7f/u/+//7//v
/+3/7P/s/+z/7v/u/+7/7//v/+//7f/t/+3/7v/v/+//7f/t/+3/7f/r/+z/7P/s/+v/
6//r/+r/7P/s/+z/6//r/+z/7P/s/+z/6//q/+r/6//r/+z/7f/t/+7/7v/u/+3/7f/s
/+v/6//r/+v/7P/s/+r/7P/s/+z/7P/s/+z/7P/s/+z/7P/q/+r/6v/q/+r/6v/q/+r/
7P/s/+z/7P/q/+r/6v/q/+r/6v/q/+r/7P/s/+z/7P/s/+z/7P/s/+r/6v/q/+r/6v/q
/+r/6v/r/+v/6//r/+n/6f/p/+r/6v/q/+v/6//t/+7/7v/u/+//7//v/+//7v/u/+7/
7v/w//H/8f/x//L/8v/y//L/9P/0//T/9v/0//T/9P/1//X/9f/1//X/9P/z//L/8f/w
/+//7//w/+7/7f/t/+3/7v/u/+7/7v/s/+v/6v/p/+j/5//n/+j/5v/l/+T/5P/m/+b/
5v/m/+b/5v/m/+b/5f/k/+P/4v/m/+b/4v/h/+H/5f/u//z/EAAqAEoAcgClANsADAE5
AWIBdQFnAUABBAG/AHsAOwADANn/vv+s/5//kv+G/3//ff9//4P/kP+d/6v/uf/D/8v/
1P/a/9z/3f/c/97/3//h/+H/4f/g/+D/4v/h/9//4P/f/9//3//g/+P/4//j/+P/5f/l
/+X/5v/m/+b/5//n/+b/5f/k/+T/5v/m/+b/5v/m/+b/5v/m/+b/5v/m/+b/5//n/+f/
5//l/+X/5f/l/+b/5v/m/+b/5v/n/+f/5v/o/+j/6P/p/+n/6f/p/+n/5//n/+f/5//o
/+j/6P/o/+b/5//n/+j/5v/m/+X/5f/n/+f/5v/m/+b/5v/n/+f/5f/l/+X/5f/j/+L/
4v/i/+T/4//j/+P/4v/h/+D/3//d/93/3P/b/9r/2v/Z/9j/1f/U/9P/0f/R/9D/z//N
/83/zP/L/8v/yv/J/8b/xv/H/8b/xf/F/8X/xf/F/8X/xv/G/8j/yv/N/8//0P/S/9L/
1f/W/9j/2//d/9//4P/g/+L/4v/j/+P/4//l/+X/5f/n/+f/5//n/+f/5//n/+f/5//n
/+f/5v/m/+b/5f/k/+T/5P/k/+T/5P/k/+T/5P/k/+T/5P/k/+P/4//k/+T/5P/k/+L/
4v/i/+P/4//j/+P/4//j/+L/4v/i/+L/4P/g/+H/4f/g/+D/4f/i/+L/4f/g/+D/3//g
/+D/4P/h/+H/4P/g/+D/4P/g/+D/3//f/9//3//d/93/3f/e/97/3P/c/9z/3f/d/93/
3f/d/93/3f/d/9v/2//b/9v/2//a/9n/2f/c/9z/2//b/9r/2//b/9v/2f/Y/9j/2P/a
/9r/2v/b/9v/2//Z/9n/1//Y/9n/2f/Z/9n/2f/Z/9f/2P/Y/9j/2f/Z/9n/2P/Y/9j/
2P/X/9f/2P/Y/9j/2P/X/9b/1v/Y/9f/1//X/9f/2P/Y/9j/1//X/9b/1f/V/9X/1f/W
/9b/1v/Y/9j/1v/W/9b/1v/W/9b/1v/W/9b/1v/W/9b/1v/W/9b/1v/U/9T/1P/U/9T/
1P/U/9T/1v/W/9b/1v/U/9T/1P/U/9T/1P/U/9T/0v/S/9L/0v/S/9L/0v/S/9T/1P/U
/9T/1P/T/9P/0//T/9P/0//T/9T/1P/U/9X/0//T/9T/1P/S/9P/0//T/9X/1v/W/9b/
1v/W/9f/1//V/9b/1v/W/9j/2v/a/9r/2v/a/9r/2v/b/9v/2//b/9n/2P/X/9b/1f/U
/9P/0//U/9T/0//T/9P/0v/S/9L/0v/Q/8//zv/N/8z/y//L/8z/zP/L/8r/yv/K/8r/
yv/K/8r/yv/K/8z/zP/M/8z/yv/I/8j/yP/H/8X/x//O/9j/6v8AAB4AQgBxAKUA2AAF
ATABSwFHASgB9ACvAG0AMQD3/8f/pv+U/4f/ev9u/2X/Xf9b/2H/av95/4f/k/+f/6n/
tP+6/7z/vf++/8D/v/+//8H/w//C/8L/wv/D/8P/wv/D/8P/w//E/8P/w//D/8P/xf/F
/8X/xv/E/8T/xf/F/8X/xf/F/8b/xP/E/8T/xP/E/8T/xP/E/8T/xP/E/8T/xf/F/8X/
xf/F/w==
         </WaveFormData>
      </LeadData>
   </Waveform>
</RestingECG>
