# Supplementary material for: Detection of Left Atrial Enlargement Using a Convolutional Neural Network-Enabled Electrocardiogram
Source: Front Cardiovasc Med. 2020 Dec 17;7:609976. doi: 10.3389/fcvm.2020.609976 (PMC7773668; doi:10.3389/fcvm.2020.609976)
Supplement: Supplementary file 1 [file Data_Sheet_1.ZIP › hyp/1802019405_12513_0000000F.XML]

<?xml version="1.0" encoding="Windows-1252"?>
<!DOCTYPE RestingECG SYSTEM "restecg.dtd">
<RestingECG>
   <PatientDemographics>
      <PatientID>1802019405</PatientID>
      <PatientAge>67</PatientAge>
      <AgeUnits>Years</AgeUnits>
      <Gender>Male</Gender>
      <PatientLastName>wenbingbiao</PatientLastName>
   </PatientDemographics>
   <TestDemographics>
      <DataType>Resting</DataType>
      <Site>1</Site>
      <AcquisitionDevice>MAC55</AcquisitionDevice>
      <Status>Unconfirmed</Status>
      <Priority>Normal</Priority>
      <AcquisitionTime>09:37:04</AcquisitionTime>
      <AcquisitionDate>03-19-2016</AcquisitionDate>
      <CartNumber>1</CartNumber>
      <AcquisitionSoftwareVersion>009C</AcquisitionSoftwareVersion>
      <XMLSourceVersion>MAC5000 v1.0</XMLSourceVersion>
   </TestDemographics>
   <RestingECGMeasurements>
      <VentricularRate>66</VentricularRate>
      <AtrialRate>66</AtrialRate>
      <PRInterval>200</PRInterval>
      <QRSDuration>88</QRSDuration>
      <QTInterval>400</QTInterval>
      <QTCorrected>419</QTCorrected>
      <PAxis>44</PAxis>
      <RAxis>66</RAxis>
      <TAxis>33</TAxis>
      <QRSCount>11</QRSCount>
      <QOnset>225</QOnset>
      <QOffset>269</QOffset>
      <POnset>125</POnset>
      <POffset>178</POffset>
      <TOffset>425</TOffset>
      <ECGSampleBase>500</ECGSampleBase>
      <ECGSampleExponent>0</ECGSampleExponent>
   </RestingECGMeasurements>
   <Diagnosis>
      <Modality>Resting</Modality>
         <StatementCount>2</StatementCount>
         <LabelText>12SL ��ϳ���</LabelText>
      <DiagnosisStatement>
         <StmtFlag>ENDSLINE</StmtFlag>
         <StmtText>�������</StmtText>
      </DiagnosisStatement>
      <DiagnosisStatement>
         <StmtFlag>ENDSLINE</StmtFlag>
         <StmtText>���� ECG</StmtText>
      </DiagnosisStatement>
   </Diagnosis>
   <Waveform>
      <WaveformType>Rhythm</WaveformType>
      <WaveformStartTime>0</WaveformStartTime>
      <NumberofLeads>8</NumberofLeads>
      <SampleType>CONTINUOUS_SAMPLES</SampleType>
      <SampleBase>500</SampleBase>
      <SampleExponent>0</SampleExponent>
      <HighPassFilter>16</HighPassFilter>
      <LowPassFilter>150</LowPassFilter>
      <ACFilter>NONE</ACFilter>
      <LeadData>
         <LeadByteCountTotal>10000</LeadByteCountTotal>
         <LeadTimeOffset>0</LeadTimeOffset>
         <LeadSampleCountTotal>5000</LeadSampleCountTotal>
         <LeadAmplitudeUnitsPerBit>4.88</LeadAmplitudeUnitsPerBit>
         <LeadAmplitudeUnits>��V</LeadAmplitudeUnits>
         <LeadHighLimit>2147483647</LeadHighLimit>
         <LeadLowLimit>268435456</LeadLowLimit>
         <LeadID>I</LeadID>
         <LeadOffsetFirstSample>0</LeadOffsetFirstSample>
         <FirstSampleBaseline>0</FirstSampleBaseline>
         <LeadSampleSize>2</LeadSampleSize>
         <LeadOff>FALSE</LeadOff>
         <BaselineSway>FALSE</BaselineSway>
         <ExcessiveACNoise>FALSE</ExcessiveACNoise>
         <MuscleNoise>FALSE</MuscleNoise>
         <LeadDataCRC32>303111513</LeadDataCRC32>
         <WaveFormData>
9v/2//b/9v/1//T/8//y//P/9P/1//b/+P/4//j/+P/3//b/9f/0//b/9v/2//b/9P/0
//T/9P/2//b/9v/2//T/9P/0//T/9P/0//T/9P/2//b/9v/2//T/9P/0//T/9v/2//b/
9v/0//T/9P/0//T/9P/0//T/9f/2//f/+P/3//b/9f/0//X/9v/3//j/+v/6//r/+v/8
//3//f/+//7//v/+/wEAAgADAAQABgAGAAYACAALAAkACQAJAAkABwAHAAcABAAAAP//
/v/7//n/+f/4//f/9v/2//b/9f/0//T/9P/0//P/8//z//H/8f/y//L/8f/w/+//7//v
/+7/7f/t/+7/8P/w//D/8P/u/+7/7v/u/+//8P/x//L/8P/w//D/8P/x//H/8P/w//H/
8f/y//L/8P/v/+//7//v//H/8f/w/+7/7f/s/+z/7//y//T/+P/9/wkAGwAsAD8AUwBm
AHMAdQBhAEkAOgAoAAcA4P/E/7L/qP+o/6//uP+//8P/xv/M/9H/1v/f/+X/6P/q/+v/
6//s/+3/7P/v/+//7v/u/+//7//v/+//7v/u/+7/7v/u/+//7//v/+//7//v/+//7//v
//D/8P/w//D/8P/w//D/8f/x//L/9P/0//L/8v/z//P/8//z//H/8f/y//P/9P/1//b/
9//2//X/9P/z//P/9P/0//X/9f/1//b/9v/4//j/+P/4//j/+f/6//r/+v/6//r/+v/7
//3///8AAAEAAQAAAP//AQAEAAQABQAEAAUABgAHAAgACQAKAAoADgAPABAAEAAPABAA
EAAPABEAEgASABIAEwAUABQAFAASABMAFAAUABQAEwASABAADwAPAA0ACwAMAAoABwAH
AAUAAgABAAAAAAD//////v/9//z/+//6//f/9//3//b/9v/2//X/9P/2//b/9v/2//T/
9P/0//X/9f/y//L/9P/0//P/8//z//T/9P/1//X/9f/1//P/8//y//L/8v/y//L/8v/y
//L/8P/w//D/8P/y//L/8v/y//L/8v/y//P/8f/x//L/8v/0//T/9P/0//P/8//z//P/
8//z//P/8//0//T/9P/0//b/9v/2//f/9f/1//X/9f/z//P/9P/0//X/9f/1//b/+P/3
//f/9//0//P/8f/w//L/8v/y//L/8v/0//T/8f/z//T/9P/0//T/9P/0//T/8v/y//L/
8v/y//H/8f/x//P/8//z//P/8v/x//H/8P/y//L/8v/y//L/8v/x//H/8//z//L/8v/x
//H/8f/x//L/8v/y//H/8//z//P/8//z//L/8f/v//H/8f/x//H/8f/x//L/8v/y//L/
8v/x//H/8f/x//H/8f/x//P/8//y//H/8P/u/+7/8P/w//D/8v/z//P/9f/1//T/9P/2
//T/9P/2//b/9v/2//n/+f/6//r/+v/6//3//v///wAAAgACAAAAAgAFAAUABwAHAAcA
BQAFAAUAAgAAAP///v/7//n/9//2//X/8v/0//T/8//y//D/8P/w/+//7//v/+3/7f/u
/+7/7f/s/+z/7f/u/+7/6//r/+z/7P/q/+r/6v/q/+r/6v/q/+r/7P/s/+z/7P/q/+r/
6v/r/+3/7P/s/+3/6//s/+z/7P/t/+3/7f/t/+v/6//q/+z/6//s/+z/7f/u/+7/9P/7
/wMAEwAoADsATwBiAGsAawBlAFcAQAAoAA8A6v/G/7D/ov+k/7H/uv+7/7n/wv/K/8//
1v/d/+H/5P/o/+n/6f/q/+v/7P/t/+3/7P/s/+3/7f/t/+3/7P/s/+z/7P/u/+//7//v
/+//7//v/+//7//v//D/8P/w//D/8P/w//L/8//z//T/8//y/+//7v/x//H/8f/x//H/
8f/y//P/8f/x//H/8f/z//P/8//z//H/8v/y//P/9f/1//b/9v/2//b/9v/2//b/9//4
//j/+v/6//r/+v/6//v//P/8//7///////////8CAAIAAwAEAAUABgAHAAgACQAKAAoA
CwALAAsACgALAA4AEAARABEAEgASABIAEQASABIAEgAUABUAFgAWABIAEQAQAA4ADQAN
AAsACQAKAAgABQAFAAMAAAD///7//v/9//3//P/7//r/+f/4//f/9//3//b/9v/2//X/
9P/0//T/9P/0//b/9v/2//f/9v/y//H/8v/0//P/8//z//L/8v/z//P/8//z//H/8f/y
//L/8v/y//D/8P/w//D/8v/y//L/8v/y//L/8v/y//L/8v/y//P/8//z//T/9P/2//b/
9v/2//T/8//y//H/8//z//P/8//0//T/9P/0//T/9P/0//X/9f/1//X/9f/1//X/9v/2
//f/9//3//j/9//1//T/8//1//X/9P/0//b/9v/2//b/9v/4//j/9f/0//T/8//y//L/
8v/y//L/9P/0//T/9P/0//P/8//z//X/9f/1//X/8//z//T/9P/0//T/9P/0//T/9P/z
//P/9f/1//T/9P/1//X/9f/1//T/9P/0//P/8//z//P/8//0//T/9P/z//P/8//z//P/
8//z//T/9P/y//L/8v/x//P/8//z//P/8//z//X/9f/1//X/9f/0//T/9v/2//b//v/6
//n/+P/3//b/+f/5//r/+v/6//r//f/+//3//v8AAAAAAQAEAAgACQAHAAcABwAFAAcA
BwAEAAIAAQAAAP3/+//9//z/+//4//b/9v/1//T/9P/0//T/8//z//P/8f/x//H/8P/u
/+z/7P/t/+7/7v/r/+v/7P/s/+z/7P/s/+z/7P/s/+z/7P/u/+7/7v/u/+z/7P/s/+3/
7//u/+7/7//u/+7/7f/s/+z/7f/u/+//9f/t/+b/7P/v/+z/6v/p/+7/8v/2//n/AwAP
ACAAMwBFAFQAXwBlAGEAUwA+ACoAEwD0/9L/uv+s/6j/rf+2/7v/vf/C/8j/z//W/93/
3//i/+r/6//r/+r/6//u/+//7//u/+7/7f/t/+3/7f/w//D/8P/w//L/8//z//P/8f/x
//H/8f/x//H/8v/y//D/8P/w//D/8P/x//H/8v/0//T/8v/y//H/8f/x//H/8v/z//X/
9//2//X/9P/z//P/8//z//P/9f/2//b/9//1//X/9v/2//b/9v/2//b/+P/5//r/+v/6
//r/+v/6//z//f/+//7///////7//f///wIAAgADAAYABwAIAAkABwAHAAcABgAJAAsA
DQAOAA4AEAARABEAEQASABIAEgATABQAFAAUABQAFQAWABYAFAATABIAEAAPAA8ADQAL
AAsACgAIAAkABwAEAAMAAgAAAP/////+//v/+v/5//j/9f/1//X/9P/2//b/9f/0//T/
9P/0//T/8v/y//L/8//0//L/8//2//T/8//z//P/8v/y//P/8//z//P/8f/x//L/8v/y
//L/8v/y//L/8v/y//L/8v/y//T/9P/0//T/8f/w/+//7//w//H/8//0//L/8v/y//L/
8//z//P/8//z//P/8//z//L/8v/y//L/8//0//X/9//3//f/9//3//b/9f/1//T/9f/1
//X/9v/0//P/8//z//P/8//y//L/8v/y//L/8v/w//L/8v/v//D/8v/z//T/9P/0//T/
9P/0//T/9P/0//b/9f/1//X/8//z//P/8//z//P/9P/0//L/8v/y//L/9P/0//P/8//x
//H/8P/w//H/8f/x//H/9P/0//T/8//z//P/8//z//T/9P/0//P/8//z//P/8//x//H/
8v/y//L/8v/y//H/8//z//P/8//z//P/9f/1//L/8f/w/+7/8f/0//X/9v/z//P/8v/z
//X/9v/0//b/9v/2//b/+f/5//r/+v/6//r//f/+/wEAAgAEAAQAAgAEAAcABwAHAAcA
BwAFAAcABwAEAAIA///+//v/+f/5//j/9//0//T/9P/z//L/8v/y//L/8f/x//H/7//v
//D/8P/v/+7/7f/t/+3/7P/t/+3/7v/u/+v/6v/p/+j/6f/q/+v/7P/s/+z/7P/s/+z/
7P/s/+3/7//u/+7/7//s/+z/6//q/+v/6//r/+v/7f/t/+z/6v/p/+j/6v/x//D/6P/u
//v/BwAVACgAOQBNAGAAawBtAGMAUwA+ACoADQDm/8b/tP+o/6j/sf+4/73/v//E/8r/
0f/W/9v/4f/k/+b/6f/p/+j/6//s/+v/6//q/+r/6//r/+v/6//u/+7/7v/u/+7/7//v
/+//7f/t/+3/7f/v/+//8P/w/+7/7v/u/+7/7v/v/+//8P/w//D/7v/u/+//7//v/+//
8f/x//L/8//1//X/9f/1//T/8//y//H/8//0//T/9f/1//X/9v/2//T/9P/0//T/9P/1
//b/9v/6//r/+v/6//r/+//8//z//f/9//z/+//+/wIAAwAFAAUABQAFAAUABgAHAAgA
CAAMAA0ADgAOAA4AEAARABEAEQASABIAEgAVABYAFgAWABQAFQAWABYAFAATABIAEAAN
AA0ACwAJAAkACAAGAAcABQACAAEAAAD8//v/+//6//v/+v/5//j/9v/1//T/8v/0//T/
8//y//T/9P/0//T/9P/0//T/9f/1//L/8v/0//L/8f/x//H/8v/y//P/8//1//X/8//z
//P/8v/x//D/8v/y//L/8v/y//L/8v/y//L/8v/y//L/8v/y//L/8//x//H/8v/y//T/
9P/0//T/8f/x//H/8f/y//P/9P/1//T/9P/0//T/9P/0//T/9f/z//P/8//z//P/8//0
//T/8f/x//H/8v/0//P/8//z//X/9f/0//T/9P/0//T/9P/y//T/9P/x//P/9P/0//T/
8v/y//L/8v/0//T/9P/0//T/8//z//P/8f/x//H/8f/x//H/8v/y//L/8v/y//L/9P/0
//P/8//z//P/8v/y//H/8f/x//H/9P/0//T/8//z//P/8//z//T/9P/0//P/8f/x//H/
8f/x//H/8v/y//L/8v/y//H/8f/x//H/8f/x//H/8//z//P/8//z//L/8P/y//L/8v/0
//X/9f/3//X/9P/4//z/+v/6//r/+v/7//v//P/8//7//v8BAAIAAwAEAAYABgAGAAgA
CwALAAkACQAJAAcABwAHAAQAAgABAAAA/f/7//n/+P/3//T/9v/2//X/9P/y//L/8v/x
//P/8//x//H/9P/0//P/8v/w/+//7v/s/+v/6//s/+z/7P/s/+z/7P/s/+z/7P/s/+z/
7P/s/+z/7v/u/+7/7//v/+7/7v/v//H/8v/y//L/7//v/+//7//t/+v/7P/w//X/9P/q
/+n/8P/y//T///8PACEANgBLAF0AbgB1AHEAZQBVAEAAJgAFAN7/wv+w/6b/qP+z/7r/
wf/H/8r/zv/V/9z/5f/n/+L/5v/t/+3/7P/v/+7/7//v/+7/7v/x//H/8f/x//T/9P/0
//T/8f/x//D/7//x//H/8f/x//H/8f/y//L/8v/y//L/8v/0//X/9f/2//T/9P/y//L/
9f/1//X/9f/z//P/9P/1//X/9f/1//X/9f/1//X/9f/1//b/9v/3//f/9//4//j/+P/4
//j/+P/6//v//P/8/wAAAAAAAAAA/////////v8BAAMABAAFAAQABgAFAAUABgAHAAgA
CQALAA0ADwAQABAAEQASABIAEgAUABUAFQAVABYAFgAWABUAFgAWABYAGAAZABoAGgAY
ABcAFgAUABEAEQAPAA0ADgAMAAkACQAIAAQAAgAAAAAA//////7//f/8//v/+v/5//n/
+f/4//j/+P/3//b/9v/2//b/9v/2//b/9v/3//n/9v/2//j/9f/z//L/8f/x//L/9P/1
//X/9f/z//P/9P/0//T/9P/y//L/8v/y//L/8v/y//L/8v/y//L/8v/y//L/8v/z//X/
9f/2//b/9v/2//b/9v/z//P/8//z//X/9f/1//X/9P/0//T/9P/2//b/9v/3//f/9//3
//f/9//3//j/+P/1//X/9f/2//b/9f/1//X/9//3//b/9v/2//b/9v/2//f/+v/7//n/
9v/2//X/9P/2//b/9v/2//b/9v/2//b/9P/z//P/8//1//X/9f/1//P/8//0//T/9P/0
//T/9P/0//T/8//z//P/8//y//L/9P/1//b/9//3//b/9f/z//P/8//z//P/9v/2//b/
9f/z//P/8//z//X/9f/2//b/9P/0//T/8//z//P/8//z//P/8//1//X/9f/1//X/9P/2
//j/+P/4//j/+f/8//v/+v/5//j/+//7//z//P/8//z///8AAAMABAAGAAYABgAIAAsA
CwAJAAkACQAHAAcABwAEAAIA///+//v/+f/6//r/+v/4//b/9v/1//T/9v/2//b/9f/3
//f/9f/1//b/9v/1//T/8//z//P/8v/x//H/8v/y//L/8v/y//L/8v/y//L/8v/y//L/
8v/y//L/8v/y//P/8f/w//D/8f/y//T/9f/2//T/8//y//H/8f/1//T/8v/x//D/8P/1
//j/+v/8/wMADQAdADAAQQBRAGQAbwBpAF0ATQA4ACAABwDg/8T/tv+u/67/t/+8/8H/
yf/Q/8z/0f/g/+f/5f/o//D/8//x/+7/8f/0//X/9f/0//T/9P/z//L/8f/0//T/9P/0
//T/9f/1//X/8//z//P/8//1//X/9v/2//b/9v/2//b/+P/5//n/+v/5//j/9f/0//f/
9//3//f/9//3//j/+f/3//f/9//3//n/+f/5//n/9//4//j/+f/7//v//P/8//r/+v/6
//r//P/9//7//v8BAAIAAwAEAAEAAQABAAAAAgADAAMAAwAFAAgACAAJAAgACQAKAAsA
CgALAAwADAAPABEAEwAUABQAFgAXABcAFgAWABUAFAAVABYAFgAWABYAFwAYABgAGAAX
ABYAFAATABMAEQAPAAwACgAHAAcACQAGAAUABAAAAP/////+//7//v/+//7/+//7//v/
+v/6//r/+f/4//j/+P/4//j/+P/4//j/+f/7//j/+P/6//j/9//3//f/9v/2//f/9//3
//f/9f/1//j/+P/4//j/+P/4//j/+P/6//r/+v/6//r/+v/6//r/+P/4//j/+f/6//v/
/f/+//3//P/7//r/+v/7//z//f/7//v/+//7//z//P/8//z//v/+//7////9//3//f/9
//3//f/+//7/////////AAAAAP///////wEAAQAAAAAA/v/+//7//v8AAAIAAgD/////
AAAAAAAAAgACAAIAAgACAAIAAgACAAQAAwADAAMAAwADAAMAAwAFAAUABgAGAAYABgAG
AAYABAAEAAMAAwAFAAUABAAEAAcABwAHAAcABwAGAAUAAwAFAAUABQAFAAQABAAEAAMA
AQABAAEAAQABAAEAAgACAAIAAgACAAEAAwADAAMAAwABAAEAAwADAAEAAQABAAAABAAE
AAYABgAIAAgACAAIAAcABwAIAAgACAAIAAsADAANAA4AEAAQABAAEgAVABUAFwAXABcA
FQATABMAEAAOAA0ADAAJAAcABwAGAAUAAgAEAAQAAwACAAEAAAD///3///////3//f/+
//7//f/8//v/+//7//r/+f/5//r/+v/6//r/+v/6//r/+v/6//r/+v/6//r/+v/6//r/
+v/7//v/+v/6//v/+//8//z//P/5//n/+f/5//v/+//8//z/+//4//j/+f/6//r/AAAJ
AA8AGwAsAD0ATwBkAHcAfQB1AGcAUgA8ACMAAADa/8L/tv+y/7n/xP/J/8X/yP/S/9f/
2v/h/+f/7P/u//H/8f/y//P/8v/z//P/8v/y//X/9f/1//X/9v/2//b/9v/2//f/9//3
//f/9//3//f/9f/1//b/9v/4//j/+P/4//j/+f/5//r/+v/6//j/+P/5//n/+f/5//f/
9//4//n/+v/7//z//f/8//v/+v/5//n/+v/6//v//f/9//7//v/8//z//P/8//z//f/+
//7//v/+//7//v8AAAEAAgACAAQABQAFAAUABQAIAAgACQAKAAsADAANAA4ADwAQABAA
EgATABQAFAASABQAFQAVABcAGAAYABgAGQAaABoAGgAaABsAHAAcABoAGQAYABYAEwAT
ABEADwAQAA4ACwALAA0ACgAJAAgABAADAAMAAgABAAAA///+//v/+//7//r/+//8//z/
/P/7//r/+f/4//j/+P/4//n/+//4//j/+v/6//n/+f/5//b/9v/3//f/+f/5//f/9//2
//b/9v/2//b/9v/2//b/+P/4//j/+P/4//j/+P/4//b/9v/2//f/9//3//j/+P/2//b/
9v/2//b/9//4//n/+f/5//n/+f/6//r/+v/6//j/+P/4//n/+//7//v/+//5//n/+v/6
//v/+//7//z/+f/3//b/9f/3//f/9v/2//b/9v/2//b/+P/6//r/9//1//b/9v/2//j/
+P/4//j/9v/2//b/9v/2//X/9f/1//X/9f/1//X/9//3//j/+P/4//j/+P/4//f/9v/0
//P/9P/1//X/9v/3//f/9//3//j/+P/4//f/+f/5//n/+f/4//j/+P/3//n/+f/5//n/
9//3//j/+P/4//j/+P/3//n/+f/5//n/+P/3//j/9//5//n/+f/4//j/+v/6//r/+v/7
//v//f/9//z/+v/6//z//v/+//7//v8AAAEAAwAEAAIAAgAFAAYACQAKAAwADAAKAAwA
DwAPAA8ADwAPAA0ACwALAAgABgAHAAYAAwABAAEAAAD///z//P/8//v/+v/5//j/9//1
//f/9//1//X/+P/4//f/9v/0//P/8v/w//H/8f/y//L/8v/y//L/8v/0//T/9P/0//L/
8v/y//L/8P/w//D/8f/z//L/8v/z//H/8v/y//L/8//z//P/8//3//3/+P/s/+//8v/s
/+v/8P/0//7/BwANABkALABBAFcAagB5AHsAdQBlAFIAPAAfAPT/zv+6/67/qv+z/7z/
w//H/8r/0P/X/9z/4//p/+z/8v/z/+v/6v/v//L/8f/x//D/8P/y//P/9P/1//T/9P/0
//T/9v/3//f/9//3//f/9//3//f/9//4//j/+P/4//j/+P/6//v/+//8//r/+v/4//j/
+f/5//n/+f/5//n/+v/7//v/+//7//v/+//7//v/+//7//z//P/9//v/+//8//z//v/+
//7//v/+////AAAAAAAAAAAAAAAAAQADAAUABgAIAAkACQAJAAcACgAKAAsADAANAA4A
DwASABMAFAAUABYAFwAYABgAFgAYABkAGQAaABwAHQAeAB0AHgAeAB4AHgAfACAAIAAe
AB0AHAAaABkAGQAXABUAFgAUABEAEQAQAAwACgAIAAYABQAFAAQABQAEAAMAAgD/////
///+//7//v/9//z/+v/6//r/+v/8//z//P/9//3/+v/6//z//P/7//v/+//6//r/+//7
//v/+//5//n/+v/6//r/+v/6//r/+v/6//z//P/8//z//P/8//z//P/7//r/+f/5//v/
+//8//z/+v/6//r/+v/7//v/+//7//v/+//7//v/+//6//n/+P/6//r/+v/7//v/+//7
//v/+//7//z//P/9//3//f/+//7//f/9//3/+//7//r/+v/8//z//P/8//v//P/7//f/
+P/6//v//P/6//r/+v/6//z//P/8//z//P/7//v/+//5//n/+f/5//r/+//9//7/+//6
//n/+P/5//r/+v/7//3//f/8//z/+//7//v/+//8//z//P/7//v/+//7//v/+//6//n/
9//6//v//P/9//v/+//8//z//v/+//7//f/6//n/+P/3//n/+f/7//v//f/9//3//P/6
//7/AAAAAAAAAAAAAAAAAAADAAMABAAEAAQABAAHAAgACwAMAA4ADgAMAA4AEQARABEA
EQARAA8ADgANAAkABgAHAAYAAwABAAEAAAD///z//P/8//v/+v/6//r/+v/5//v/+//5
//n/+f/4//b/9P/1//X/9f/0//H/8f/y//L/8//0//X/9v/1//T/8//y//L/8v/y//L/
8v/y//L/8//1//T/9P/1//X/9v/2//b/9f/1//X/9f/3//f/9P/0//X/9P/0//X/+P/6
/wAABwAVACkAPABPAGMAeAB7AG8AZQBXAEAAJgAHAOD/wP+w/6z/sP+5/77/w//L/9D/
1P/b/+L/5f/p/+7/8v/z//P/9P/5//r/+f/3//T/8v/0//X/9v/3//b/9v/2//b/+P/5
//n/+f/3//f/9//3//n/+f/6//r/+v/6//r/+v/6//v/+//8//z//P/6//r/+f/5//n/
+f/5//n/+v/7//v/+//7//v/+//7//v/+//7//z//P/9//////8AAAAAAAAAAAAAAAAA
AAEAAgACAAIAAgACAAIAAgADAAQABAAJAAsADAANAAsADAAKAAkACwANAA8AEQAQABEA
EgASABYAFwAYABgAGAAaABsAGwAbABwAHAAcAB8AIAAgACAAHwAfAB8AHgAeAB0AHAAa
ABkAGQAXABUAEgAQAA0ADQAPAAwACwAKAAgABwAHAAYAAwACAAEAAAD////////+/wAA
AAD///7//P/8//z//P/8//z//P/9/////P/8//7//v/9//3//f/6//r/+//7//3//f/7
//v//P/8//z//P/8//z//P/8//r/+v/6//r/+v/6//r/+v/8//z//P/9//v/+//8//z/
/P/8//z//P/9//3//f/9//3//f/9//3//P/8//z//P/8//z//P/9//3//f/9//3//f/9
//7//v/9//3//f/+//7//f/9//3//f/9//z//P/+//7//v/+//7/AAAAAP3//P/8//v/
+v/7//z//f/+//z//P/8//z//v/9//3//f////////////7//f/9//z//v/+//7//v/+
//7//f/9//3//f/8//z/+//7//v/+//8//z//P/7//v/+//7//v//P/8//z/+//9//3/
/f/9//3//f/+//7//P/8//z/+//9//3//f/9//3//f////////8FAAYABAACAAAA/v8A
AAEAAwAEAAQABAAHAAgACQAKAAwADAAKAAwADwAPABEAEQARAA8ADwAPAAwACgAHAAYA
AwABAAIAAgACAAAA/v/+//3//P/+//7//v/9//v/+//5//n/+v/6//n/+P/5//n/+f/4
//f/9//4//j/+P/4//j/+P/4//j/+P/4//j/+P/4//j/9v/2//b/9//5//j/+P/5//v/
/P/8//z/+P/3//b/9f/5//v/+P/4//n/+P/2//f/+P/6/wAABwAPABsALAA/AE0AXABr
AG0AZQBZAEgAMgAZAPr/2P/I/7z/rP+v/77/xf/J/9T/1v/V/9z/5f/p//D/+P/3//X/
+P/5//r/+f/5//j/+P/5//n/+f/5//r/+v/6//r/+v/7//v/+//7//v/+//7//v/+//8
//z//v/+//7//v/8//3//f/+/wAAAAD+//7/////////////////AAABAP//////////
/f/9//3//f///wAAAAABAAEAAQACAAIAAgACAAIAAgAEAAUABgAGAAYABgAGAAYACAAJ
AAoACgAKAAsACwALAAsADgAOAA8AEAARABIAEwAWABcAGAAYABgAGQAaABoAGgAcAB0A
HQAfACAAIAAgACEAIgAiACIAIAAhACIAIgAgAB8AHgAcAB0AHQAbABkAFgAUABEAEQAR
AA4ADQAMAAoACQAJAAgABwAGAAUABAAFAAUABQAEAAIAAgABAAAAAgACAAIAAgAAAAAA
AAABAAEA/v/+/wAAAQABAAIAAwACAAIAAwADAAAA///8//v//v/+//7//v8AAAAAAAAA
AP7//v/+//7//v/+//7//v/+//7//v////////8AAAAAAAAAAAAAAAABAAEAAQABAAAA
///+//3///8AAAEAAgAAAAAAAAABAAEAAQABAAEAAwADAAQABAABAAEAAQACAAIAAQAB
AAEAAQABAAAAAAD+//7//v/+/wAAAgACAP////8AAAAAAAAAAAAAAAAAAAIAAgACAAIA
AAD///////////////////////8AAAAAAAAAAAAAAAACAAIAAQABAP/////+//7/AQAB
AAEAAQAAAAAAAAD//wAAAQACAAMAAwACAAEA//8BAAEAAQABAP////8AAAAAAAAAAAAA
//8AAAEAAgADAAEAAQADAAMAAwAEAAYABgAGAAYABwAHAAgACAAKAAoADQAOAA0ADgAQ
ABAAEgAUABcAFwAZABkAGQAXABcAFwAUABIADwAOAAsACQAJAAgABwAEAAQABAADAAIA
AgACAAIAAQABAAEA//////7//v/9//z//f/9//3//P/7//v//P/8//z//P/8//z//v/+
//7//v/9//z/+//6//z//P/8//3/+//6//r/+//9//7//v/+//3//f/9//3//f/9//z/
/P/5//r//P/9//7/AgAGAA0AGQAtAEQAUwBdAHIAfwB7AHEAYQBOADYAEwDu/9j/xP+2
/7r/wf/I/9H/1//c/97/5f/q/+//9//6//r/+//9/wQABQD6//z//f/9//7/////////
//8CAAIAAgACAAAAAQABAAEAAwADAAMAAwABAAEAAgACAAQABAAEAAQABAAFAAUABgAE
AAQAAgACAAMAAwADAAMAAwADAAQABQAHAAcABwAHAAcABwAHAAcABQAGAAYABwAJAAkA
CgAKAAoACgAKAAoACAAJAAoACgAPABAAEQASAA8ADwAPAA4AEgATABMAEwAVABgAGAAZ
ABoAGwAcAB0AHgAfACAAIAAiACMAJAAkACQAJgAnACcAKQAqACoAKgArACwALAAsAC4A
LwAwADAALAApACYAIgAiACMAIgAhAB4AHAAZABkAGQAWABUAFAASABEAEQAQAA0ADAAL
AAoACwALAAsACgAKAAoACQAIAAgACAAIAAgABgAGAAYABwAHAAQABAAGAAcABwAIAAkA
CAAIAAkACQAHAAcABQAFAAgACAAIAAgABgAGAAYABgAGAAYABgAGAAgACAAIAAgABgAG
AAYABwAHAAcACAAIAAYABgAGAAYABgAHAAgACQAHAAcABwAHAAYABgAGAAYABwAIAAkA
CwAJAA==
         </WaveFormData>
      </LeadData>
      <LeadData>
         <LeadByteCountTotal>10000</LeadByteCountTotal>
         <LeadTimeOffset>0</LeadTimeOffset>
         <LeadSampleCountTotal>5000</LeadSampleCountTotal>
         <LeadAmplitudeUnitsPerBit>4.88</LeadAmplitudeUnitsPerBit>
         <LeadAmplitudeUnits>��V</LeadAmplitudeUnits>
         <LeadHighLimit>2147483647</LeadHighLimit>
         <LeadLowLimit>268435456</LeadLowLimit>
         <LeadID>II</LeadID>
         <LeadOffsetFirstSample>0</LeadOffsetFirstSample>
         <FirstSampleBaseline>0</FirstSampleBaseline>
         <LeadSampleSize>2</LeadSampleSize>
         <LeadOff>FALSE</LeadOff>
         <BaselineSway>FALSE</BaselineSway>
         <ExcessiveACNoise>FALSE</ExcessiveACNoise>
         <MuscleNoise>FALSE</MuscleNoise>
         <LeadDataCRC32>757952484</LeadDataCRC32>
         <WaveFormData>
9P/0//T/9P/0//T/9P/0//T/9P/0//T/9f/2//f/+P/3//b/9f/0//T/9P/0//T/9P/0
//T/9P/2//b/9v/2//T/9P/0//T/9P/0//T/9P/0//T/9P/0//L/8v/y//L/8v/y//L/
8v/y//L/8v/y//L/8v/y//L/8//0//X/9v/2//b/9v/2//n/+v/7//z//v/+//7//v/+
//7//v/+/wIAAwAFAAgACAALAAsACgAGAAYAAwADAAQABgADAAIAAwACAAEAAAD8//r/
+f/3//b/9v/1//P/8//x//H/8P/v/+7/7v/u/+3/6//p/+j/6P/p/+r/6//p/+j/5//n
/+n/5v/m/+f/6f/p/+n/6f/n/+j/6P/o/+j/6f/r/+z/6v/p/+j/5//o/+n/6v/r/+n/
6v/r/+v/6v/q/+r/6v/o/+r/6v/o/+X/4v/i/+L/5f/o/+3/7f/x//f/AAAJABQAJgA7
AE4AYgBwAHYAdQBjAFMARgAwABcACQD///b/8f/q/93/0//T/9f/2f/e/+P/5//n/+j/
6P/o/+X/5f/l/+X/5f/l/+X/5f/l/+X/5v/m/+b/5v/k/+T/5P/k/+X/5f/l/+X/5P/k
/+T/5P/m/+b/5//n/+f/5//n/+f/6f/p/+j/6P/p/+n/6f/p/+n/6v/q/+v/7f/t/+7/
7v/t/+z/6//q/+r/6v/q/+v/6//r/+z/7P/s/+3/7f/t/+7/7v/w//H/7//v/+//8P/x
//L/8//1//X/9v/4//j/9//6//r/+v/7//z//f///wAAAAACAAMABAAGAAcABwAIAAcA
BwAHAAkACwALAAsADAAOAA4ADgAOAA8ADwAPABAADwAPAA4ADwAOAA4ACwAIAAcABAAE
AAQAAwABAAAA/v/8//z/+//7//r/+v/5//X/9f/1//X/9f/1//L/8P/0//T/8//z//L/
8v/w//D/8P/w//D/8P/y//H/8f/x//L/8v/y//L/8v/x//H/8f/w//D/7//v//H/8f/x
//H/8P/w//D/8P/y//L/8v/w//D/8P/y//L/8P/w//H/8f/x//H/8f/w//L/8v/z//P/
8v/y//L/8v/z//P/8//z//P/8//z//P/8//0//T/9P/y//L/8v/y//H/8f/x//H/8v/z
//T/9f/0//P/8P/u//D/8P/v/+//7v/w//D/7v/w//D/8P/w//D/8f/x//D/8P/w//D/
8P/w/+//7//v/+//7//v/+//7//t/+//7//v/+//8P/w/+3/7f/s/+z/7v/x//D/7v/u
/+7/7v/u/+//7//v/+7/8P/w//D/8P/u/+7/7v/u/+//7//v/+//7//u/+7/7v/w//D/
8P/w/+7/7v/v/+//7//t//D/8//x/+v/6//r/+n/7P/s/+z/7//x//P/8//z//T/9v/5
//v//P/6//r/+v/6//r/+v/6//z//v8BAAUACAAKAAkABwAEAAIA/////wAAAwABAAEA
AQD+//3//P/5//r/+v/5//b/9P/z//H/7//v/+//7v/t/+z/7P/s/+z/6//q/+r/6f/p
/+n/6f/o/+j/6P/p/+n/5v/m/+f/5//n/+f/5//n/+j/6P/o/+f/6f/q/+r/6f/o/+f/
5v/l/+f/5//n/+f/6P/p/+n/6P/o/+j/6P/m/+j/5v/k/+f/5P/i/+L/4//m/+n/6//v
//H/+P8FABIAIgA3AEoAXABwAH4AeQBnAFkATAA0ABkACwAFAAAA+//u/9v/1f/V/9X/
2f/g/+P/5//n/+j/6P/o/+n/6f/n/+f/5//n/+X/5f/l/+X/5v/m/+b/5v/m/+b/5v/m
/+f/5//n/+f/6P/o/+j/6P/m/+b/5//n/+n/6f/p/+n/5//n/+b/5v/n/+f/5//n/+n/
6v/q/+v/6//r/+z/7P/s/+z/7P/s/+z/7P/s/+3/7f/t/+7/7v/w//H/8f/x//H/8P/x
//H/8//z//P/9P/0//T/9P/1//X/9v/4//j/+f/8//z//P///wAAAQADAAIAAgAEAAUA
BAAGAAcABwAJAAkACgALAAsADQANAA0AEAASABIAEgAUABUAFQAVABEADwAOAAwADQAM
AAwACQAKAAkABgAGAAYABQADAAIAAgAAAAAA///+//z/+//5//n/+f/5//n/+//7//j/
9v/2//b/9f/1//j/+P/2//b/9P/0//T/9P/0//P/8//z//T/9P/0//T/9P/z//P/8//2
//b/9f/1//X/9f/1//X/9P/0//T/9P/2//b/9v/0//T/9P/2//b/9v/2//f/9//3//f/
9//2//X/9P/0//P/8//0//X/9v/2//X/9P/z//X/9f/1//X/9f/2//b/9v/2//b/9v/2
//X/9f/1//X/9f/1//X/9f/3//f/9f/0//T/9P/z//P/9P/2//b/9P/z//L/8f/w//L/
8//z//L/9P/0//T/9P/y//H/8f/x//H/8f/x//H/8f/v//H/8f/x//H/8v/y//H/8f/w
//D/8f/z//H/7v/y//L/8v/y//H/8f/x//D/8v/y//L/8v/w//D/8P/w//H/8f/x//H/
8//y//L/8v/w//D/8P/w//D/8P/x//H/8//x//T/9//1//H/8//1//f/+v/6//r/AwAA
AP7//v/+//7//v/+//7/AAD//wEABAAGAAoACwALAAoADAAJAAkACgAKAAcABgAFAAYA
BQAEAAEA/v/+//3/+v/8//v/+f/3//P/8//y//H/8P/w//D/8P/t/+z/7P/r/+v/6//r
/+r/7P/s/+3/7f/o/+j/6f/p/+v/6//r/+v/7P/s/+z/6//r/+z/7P/r/+v/6//r/+v/
6//r/+v/6//s/+3/7f/s/+7/7v/u/+z/8v/s/+T/5f/m/+L/4P/j/+j/7//x//H/9f/8
/wUADgAeADEARABWAGwAfAB/AHMAXwBSAEIAKQATAAkABAD7//T/6f/d/9f/2f/d/+D/
4//p/+v/7P/s/+z/6f/r/+v/6//r/+v/6f/p/+n/6f/q/+r/6v/q/+r/6v/q/+r/6//r
/+v/6//q/+r/6v/q/+r/6v/r/+v/6//r/+v/6//t/+3/7P/s/+z/6//q/+n/6v/s/+3/
7//u/+3/7f/s/+z/7P/s/+z/7v/u/+7/7//v/+//8P/w//D/8f/x//H/8v/y//T/9f/1
//X/9f/2//j/+P/4//n/9//4//r/+v/7//7//v/+/wIABAAGAAkACAAGAAYABQAIAAoA
CwALAA0ADQAOAA8ADwARABEAEQASABQAFAAUABYAFwAXABcAFgAVABUAFAATABIAEgAP
ABAADwAMAAwACgAJAAcABgAGAAQABAADAAEAAAAAAP//+//7//v/+//9//3/+v/4//r/
+v/5//n/+P/4//b/9v/4//j/+P/4//j/9//3//f/+P/4//j/+P/4//f/9//3//j/+P/3
//f/9//3//f/9//4//j/+P/4//n/+v/7//r/+P/2//b/9P/2//b/9//3//f/9//3//b/
+P/4//n/+f/4//j/+P/4//f/9//3//f/+f/5//n/+f/5//r/+v/6//j/+P/4//j/+f/5
//n/+f/3//f/9//3//n/+f/3//b/+P/4//f/9//2//j/+P/2//j/+P/4//j/+P/5//n/
+P/2//b/9v/2//b/9f/1//X/9//3//f/9//3//X/9//3//X/9f/2//b/9f/1//T/9P/1
//f/9f/y//b/9v/2//b/9//3//f/9v/2//b/9v/2//b/9v/2//b/9//3//f/9//1//T/
9P/0//T/9P/0//T/9P/0//X/9f/1//P/9v/5//j/8//0//X/9f/4//j/+P/4//n/+v/5
//r//v8AAAIAAgACAAIAAAAAAAAAAgADAAUACAAKAA8ADwAOAAwACgAHAAcACAAKAAcA
BgAFAAUABQAFAAMAAAAAAP///P/8//v/+f/3//X/9f/0//P/8v/y//L/8v/x//D/8P/v
/+3/7f/t/+z/7P/s/+3/7f/s/+z/7f/t/+v/6//r/+v/7P/s/+z/6//r/+z/7P/r/+v/
6//r/+v/7f/t/+3/7f/s/+3/7f/s/+z/7P/s/+r/7P/s/+z/6f/m/+T/5v/t//D/6f/t
//X/9f/6/wkAGgAoADkATABeAHIAgAB9AGkAWQBOADgAHwAPAAcA/v/3//D/4f/X/9f/
2//d/+L/6f/t/+3/7P/u/+7/6//t/+z/6//q/+n/6f/p/+n/6f/q/+r/6v/q/+z/7P/s
/+z/6//r/+v/6//q/+r/6v/q/+j/6P/p/+n/6f/p/+n/6f/r/+v/6v/q/+n/6f/p/+n/
6v/s/+3/7//v/+//8P/w/+7/7v/u/+7/7P/s/+z/7f/v/+//8P/w//D/8f/x//H/8v/y
//T/9f/1//X/9f/2//b/9v/2//f/9//4//r/+v/9/wAAAAAAAAAAAAAAAAEABAAEAAYA
BwAGAAgACQAJAAsACwAMAA0ADwARABEAEQASABQAFAAUABIAEwATABMAFAATABMAEgAR
ABAAEAANAA4ADQAKAAoACAAHAAUABAACAAAAAAD//////v/+//3/+f/5//n/+f/7//v/
+P/2//j/+P/3//f/+v/6//j/+P/4//j/+P/4//b/9f/1//X/9v/2//b/9v/4//f/9//3
//X/9P/y//H/8v/z//T/9f/0//T/9P/0//b/9v/2//T/9P/0//b/9v/4//j/+f/5//f/
9//3//b/9P/0//X/9f/1//b/9//4//f/9//3//f/+f/5//n/+f/4//j/9//2//b/9v/2
//b/9f/1//X/9f/3//f/9//3//f/9//1//T/9f/2//b/9//2//j/+P/2//b/9v/2//b/
9f/1//T/8v/z//T/9f/2//T/8//z//P/9f/1//X/9f/1//P/9f/1//P/8//0//T/8//z
//L/8v/1//f/9f/y//L/8v/y//L/9f/1//X/9P/0//T/9P/0//T/9P/0//T/8//z//P/
8//z//L/8v/y//T/9P/0//T/8v/y//P/8//z//H/9P/3//X/8f/z//X/8//2//b/9v/5
//v//f/9/wAAAAD//wAAAgACAAIAAgAAAAAAAAACAAUABwAKAAwADgANAAsACAAKAAcA
BwAIAAoABwAGAAUABAADAAIA///+//7//f/6//j/9//1//P/8//z//L/8f/w//D/8P/w
/+//7v/u/+3/7v/v//D/8P/t/+z/7P/r/+r/6v/r/+v/6//r/+v/6//s/+z/7P/r/+v/
7P/s/+v/6//r/+v/6//r/+v/6//r/+7/7//v/+7/8P/w//D/7v/q/+r/6v/r/+r/6v/i
/+X/7v/v/+//9f/7/wAADQAcAC4AQQBUAGQAeACAAHcAYwBXAEYALgAZAAsAAwD8//P/
7P/h/9n/2f/d/+P/7P/t/+f/6f/w/+7/6v/r/+n/6//r/+v/6//r/+v/6//r/+z/7P/s
/+z/6v/q/+r/6v/p/+n/6f/p/+z/7P/s/+z/6v/q/+v/6//r/+v/6//r/+3/7f/s/+z/
7f/t/+3/7f/t/+7/7v/v/+3/7f/u/+7/8P/w//D/8P/w//D/8P/x//H/8f/y//L/8v/z
//P/8//0//T/9v/3//n/+f/5//r/+P/4//j/+f/6//z///8AAAAAAgABAAAAAwAEAAUA
BwAGAAYACAAJAAgACgALAAsADQANAA4ADwAPABEAEQARABIAFAAUABQAFAAVABUAFQAW
ABUAFQAUABEAEAAQAA0ADAALAAgACAAIAAcABQAEAAIAAAAAAP///f/8//z/+//6//v/
/P/9//z/+//3//T/+P/4//f/9//4//j/9v/2//j/+P/4//j/9v/1//X/9f/4//j/+P/4
//j/9//3//f/9v/2//X/9f/1//X/9f/1//b/9v/2//b/+P/4//j/9v/0//T/9v/2//j/
+P/5//n/+f/5//n/+P/2//b/9//3//b/9v/2//b/9//3//f/9//3//f/9//3//f/+P/4
//j/+P/4//j/+P/3//f/9//3//n/+f/5//n//P/9//z//P/7//r/+P/3//j/+v/6//j/
9v/2//b/9v/4//n/+f/4//b/9v/2//b/9v/1//X/9f/1//X/9f/1//X/8//1//X/9f/1
//b/9v/1//X/9P/0//P/9f/z//D/8//0//X/9v/3//f/9//2//T/9P/0//T/9v/2//b/
9v/1//X/9f/1//X/9P/0//T/9P/0//T/9P/0//T/9f/1//P/8f/0//f/+f/1//f/+f/5
//z//P/8////AwAGAAQAAgAAAP7///8AAAEABAADAAUACAAKAA8ADwAOAAwACgAHAAcA
CAAMAAkACAAHAAYABQAEAAEAAAAAAP///P/+//3/+//5//X/9f/0//P/8v/y//L/8v/z
//L/8v/x/+//7//v/+7/8P/w//H/8f/u/+7/7//v//H/8f/x//H/8P/w//D/7//v//D/
8P/v/+//7//v/+//7//v/+//7//w//H/8f/w/+7/7v/u/+z/7v/w/+7/6//q/+j/6P/t
//D/8f/1//n///8GABEAHgAwAEUAVgBmAHwAiAB/AGkAXQBQADgAIQAVAA0ABAD9//b/
6//h/9n/2f/j/+r/7f/x//H/8v/w//D/7//t/+3/7f/t/+3/7f/t/+3/7f/u/+7/7v/u
//D/8P/w//D/7v/t/+z/6//u/+7/7v/u//D/8P/x//H/8f/x//H/8f/w/+//7f/s/+//
7//v/+//7f/u/+7/7//v/+//8P/w//L/8v/y//L/8P/w//D/8f/z//P/9P/0//L/8//z
//P/9P/0//b/9//4//n/+v/8//v/+v/5//n/+f/6//z//P/9/wAAAAAAAAEAAgADAAUA
BAAEAAYABwAJAAwADgAPABEAEQASABMAEwAVABUAFQAWABgAGAAYABgAGQAZABkAGAAX
ABcAFgAVABQAFAARABAADwAMAAwADgANAAsACgAIAAYABgAFAAMAAgACAAEA////////
/////////P/6//z//P/7//v//v/+//z//P/+//7//v/+//z/+//7//v/+v/6//r/+v/8
//v/+//7//z//P/7//v/+//7//v/+//6//r/+v/6//z//P/8//r//P/8//7//v/+//7/
//////////////7/AAAAAAEAAQAAAAAAAAAAAP///////////////////////wAAAAAA
AAAAAAAAAAAAAQABAAEAAQABAAEAAQABAAMAAwABAAAAAgACAAEAAQAAAAIAAgAAAAIA
AgACAAIAAgADAAMAAgACAAIAAgACAAMAAwAEAAUAAwADAAMAAwAEAAMABgAHAAUABQAG
AAYABQAFAAQABAAFAAcABQACAAcACAAJAAoACQAHAAUAAgAEAAQABAAEAAYABgAGAAYA
BAADAAIAAQADAAIAAgACAAIAAgACAAIAAAAAAAEAAQABAP//AgAFAAYAAwAGAAkACwAK
AA4AEAAOAA4ADgAOAAwADAAMAA4AEQATABYAGAAbABsAGgAYABYAEwATABQAGAAVABQA
EwASABEAEAANAAoACgAJAAYABgAFAAMAAQD//////v/9//r/+v/6//r/+//6//r/+f/7
//v/+//6//n/+P/4//f/9P/0//X/9f/3//f/9//3//b/9v/2//X/9f/2//b/9f/3//f/
9//3//f/9//3//f/+P/5//n/+P/2//b/9v/0//r/+v/4//X/9P/0//L/8f/2//f/+///
/wMABgAPABwAKgA/AFAAYAB0AIYAiQB5AGcAWABGAC8AGwARAAoABQD8/+n/3f/f/9//
4f/m/+3/7//x//D/8v/w/+//7//t/+3/7f/t/+//7//v/+//7v/u/+7/7v/s/+z/7P/s
/+z/7f/u/+//7v/u/+7/7v/u/+7/7//v//H/8f/x//H/8f/x//D/8P/x//H/8f/x/+//
8P/w//H/8//z//T/9P/y//L/8v/y//T/9P/0//X/9f/1//b/9v/2//f/9//3//f/9v/3
//f/9//3//f/+P/6//r/+v/7//n/+v/8//z//f8AAAAAAAABAAIAAwAFAAYABgAIAAkA
CgAMAA0ADQAPAA8AEAARABEAEwATABMAFAAWABYAFgAWABcAFwAXABgAFwAXABYAEwAS
ABIADwAOAA0ACgAKAAwACwAJAAgABgAEAAQAAwABAAAAAAD///v/+//7//v//P/9//v/
+v/7//r/+P/3//j/+P/2//b/+P/4//j/+P/4//f/9//3//j/+P/4//j/+v/5//n/+f/5
//j/9v/1//X/9f/1//X/+P/4//j/+P/6//r/+v/4//f/9v/3//b/9v/2//f/9//3//f/
9//2//j/+P/5//n/+v/6//r/+v/5//n/+f/5//f/9//3//f/9//4//j/+P/2//b/9v/2
//b/9//4//n/9v/1//T/8//1//X/8//y//P/9P/0//X/9v/4//j/9v/0//T/9P/0//b/
9//3//b/9v/2//b/9v/0//P/8//z//X/9f/1//X/9f/z//X/9f/z//P/9P/0//P/8//y
//L/9f/3//X/8v/0//T/9P/0//X/9f/1//T/9v/2//b/9v/0//T/9P/0//f/9//3//f/
9//2//b/9v/2//b/9v/2//T/9P/1//X/9f/z//b/+f/3//P/9f/3//X/+P/4//j/+f/7
//3//f/+//7/AQADAAQAAwACAAEAAAAAAAAAAAACAAQABwALAA4AEQARABAADgALAAcA
BgAGAAoABwAGAAUABAADAAIA//8AAAAA///8//r/+f/3//X/9P/1//X/9f/z//L/8f/w
//D/8P/x//H/8f/x//H/8P/t/+z/7P/r/+n/6v/s/+3/7f/t/+3/7f/u/+7/7v/t/+3/
7v/u/+3/6//r/+v/6//t/+3/7f/t/+z/7f/t/+z/7v/u/+7/7P/w//L/8v/p/+b/5v/i
/+P/6v/v//X/9//5//7/CQAUACQAOQBMAGAAcgCAAH0AbQBbAE4AOAAfABEABwD+//f/
7v/j/9n/2f/b/9//5P/n/+3/8//y/+j/5v/t/+v/6//r/+v/6//r/+v/6//r/+z/7P/s
/+z/7P/s/+z/7P/t/+3/7f/t/+z/7P/s/+z/7v/u/+//7//v/+//7//v/+//7//u/+7/
7f/t/+3/7f/t/+7/7v/v/+//7//w//D/8P/w//D/8P/y//L/8v/z//H/8f/y//L/9P/1
//X/9f/0//T/9v/3//f/9//3//j/+v/6//r/+//9//7/AAAAAP//AgACAAIAAwAEAAUA
BwAIAAgACgALAA4AEAARABEAEAAPAA8ADwAQABMAFAAVABQAFgAWABYAFgAXABcAFwAW
ABUAFQAUABUAFAAUABEAEAAPAAwADAAMAAsACQAIAAQAAgACAAEAAQAAAAAA///9//3/
/f/9///////8//r/+v/6//n/+f/6//r/+P/4//r/+v/6//r/+v/5//n/+f/6//r/+v/6
//n/9//2//X/+P/6//v//f/7//v/+//7//z//P/8//z/+v/6//r/+P/4//j/+v/6//z/
/P/9//3//P/7//r/+P/6//r/+//7//r/+v/6//r/+f/5//n/+f/5//n/+f/5//r/+v/5
//j/+v/6//r/+v/5//n/+f/5//v/+//7//v//P/7//j/9v/4//j/9//3//j/+v/6//j/
+v/6//r/+v/4//n/+f/4//r/+v/6//r/+v/5//n/+f/3//f/9//3//r/+f/8//3/+//5
//j/9v/2//f/9//4//n/+//5//b/9f/0//P/8v/1//f/+f/6//j/+P/4//j/+P/4//j/
+P/5//n/+f/5//f/9v/2//b/+f/6//v//P/5//j/+P/3//n/9//6//3////7//3///8B
AAYABAAGAAYABAAEAAQABAAGAAYABgAIAAsADQAQABIAEgARAA8ADAAOAA0ADwASABEA
DQALAAkACAAHAAYAAwACAAIAAQD+//7//f/7//n/9//3//b/9f/0//T/9P/0//P/8v/y
//H/8f/x//H/8P/y//L/8//z/+3/7P/s/+v/7P/t/+7/7//w//D/8P/v/+//8P/w/+//
7f/t/+3/7f/v/+//7//v//D/8f/x//D/8P/w//D/7v/w//D/8v/v/+z/6P/q/+v/8v/1
//n/+f/9/wQAFQAkADYARwBYAGQAeACCAHcAYQBXAEgANAAdABMACwAGAPn/8v/p/9//
2//h/+X/6P/r/+//7//w//D/8v/x//P/8f/v/+3/6//s/+3/7v/v/+//7v/t/+z/7v/u
/+7/7v/t/+3/7f/t//D/8P/w//D/7v/u/+//7//v/+//7//v//H/8f/w//D/8P/v/+7/
7f/v//D/8P/x//H/8f/y//L/8P/w//D/8P/y//L/8v/z//T/9f/3//j/9v/3//f/9//4
//j/+v/7//n/+f/5//r/+P/4//j/+f/8//7/AQACAAEAAgAAAP7/AQACAAMABQAHAAgA
CwANAA4AEAARABEAEgARABEAEQATABUAFQAVABgAGgAaABoAGAAZABkAGQAaABkAGQAY
ABkAGAAYABUAEwARAA0ADAAMAAsACQAIAAQAAgACAAEAAwACAAIAAQD//////////wEA
AQD+//z//f/8//r/+f/7//z/+//8//r/+v/6//r/+v/5//n/+f/6//r/+v/6//r/+f/5
//n/+v/6//n/+f/3//f/9//3//n/+v/7//z/+//6//n/9v/3//j/+//8//v/+v/6//n/
+f/5//n/+P/4//j/+f/5//r/+v/6//r/+f/5//n/+f/7//v/+//7//z//P/7//r/+v/6
//r/+v/5//n/+f/5//n/+f/5//n/+f/5//f/9v/3//j/+P/5//j/+v/6//j/+P/4//j/
+P/4//n/+f/4//j/+P/4//j/+P/3//f/9//5//n/+f/5//f/9f/3//f/+f/5//r/+v/3
//f/9v/2//f/+f/3//T/+P/4//j/+P/3//f/9//2//b/9v/2//b/9v/2//b/9v/5//n/
+f/5//n/+P/4//j/9v/2//b/9v/4//j/+f/5//v/+f/8//////8FAAgABgAEAAIAAAAB
AAIAAwAGAAUABwAKAAwAEQARABAADgAOAAsACwAMAA8ADQANAA0ACwAJAAcAAwACAAIA
AQD+//7//f/7//n/9f/1//T/8//0//T/9P/0//P/8v/y//H/7//v/+//7v/w//D/8f/x
/+7/7v/v/+//7f/t/+3/7f/u/+7/7v/t/+3/7v/u/+3/7f/t/+3/7f/t/+3/7f/t/+//
8f/y//L/7//u/+3/6v/s/+z/7P/r/+r/6P/m/+f/6v/t//H/9//7//7/BQAUACQANwBI
AFoAbgCAAIUAdQBhAFYASgAzAB0ACwACAAEA+v/v/+f/3//Z/9v/4P/p/+//8f/w//L/
8v/x/+//7f/t/+3/7f/t/+3/7f/t/+z/7P/s/+z/7v/u/+7/7v/r/+v/6//r/+z/7P/s
/+z/7f/u//D/8f/v/+//7//v/+//7//u/+7/8f/x//H/8f/v//D/8P/x//H/8f/y//L/
8P/w//D/8P/y//L/8v/z//P/8//0//T/8v/z//P/8//y//L/9P/1//f/9//3//j/+v/6
//r/+//9//7/AAAAAAAAAgABAAAAAwAEAAUABwAIAAgACgALAAwADgAPAA8AEQARABIA
EwATABUAFQAVABgAGgAaABoAGgAbABsAGwAaABkAGQAYABcAFgAWABMAEAAPAAwADAAO
AA0ACwAKAAgABgAGAAUABQAEAAQAAwD////////////////8//r//P/8//v/+//8//z/
+v/6//r/+v/6//r/+//7//z//f/8//z//P/8//v/+f/4//f/+P/4//f/9//4//n/+v/7
//r/+v/6//r/+f/4//f/9P/1//b/+f/6//j/+P/5//n/+//7//v/+v/8//z//f/9//v/
+v/5//j/+//7//v/+//7//v/+//7//v//P/8//z//P/8//z//P/7//v/+//7//v/+//7
//v/+//7//n/+P/2//b/9f/1//j/+v/6//j/+P/4//j/+P/4//n/+f/4//b/9v/2//b/
+P/3//f/9//3//f/9//3//f/9f/3//f/+f/5//r/+v/5//n/+P/4//f/+f/3//T/+P/4
//j/+P/3//f/9//2//b/9v/2//b/9v/2//b/9v/3//f/9//3//f/9v/2//b/9v/2//b/
9v/5//r//P/9//v/+f/8////AQACAAQABAAEAAQABgAGAAYACAAHAAkADAAOAA8ADwAO
AAwADAAJAAkACgAMAAkACAAHAAgABwAGAAMAAgACAAEA/v/9//v/+P/1//P/8//y//H/
8v/y//L/8v/z//L/8v/x//P/8//z//L/8f/w//D/7//s/+z/7f/t/+3/7f/t/+3/8P/w
//D/7//u/+7/7f/r/+z/7f/u/+//7f/t/+3/7f/w//H/8f/w/+7/7v/u/+z/8P/u/+z/
6//q/+j/6v/r//D/8f/1//X//f8IABcAHgAqADsAUgBmAHoAggB7AGUAVQBIADIAGwAP
AAUA/P/3//L/5f/b/9v/4f/h/+T/6//v/+v/7v/u//L/8f/p/+v/6//r/+v/6//r/+v/
6//s/+z/7P/s/+z/7P/s/+z/7f/t/+3/7f/s/+z/7P/s/+z/7P/t/+3/7f/t/+3/7f/v
/+//7v/u/+//7//v/+//7f/u/+7/7//v/+//8P/w//L/8v/y//L/8v/y//L/8//x//H/
8v/y//T/9f/1//X/9v/2//j/+f/7//v/+//8//v/+v/5//n/+f/6//z//P/+/wIAAwAE
AAUABgAHAAkACQAIAAkACQAKAAwADQANABEAEQASABMAEwAVABUAFQAUABYAFgAWABcA
GQAaABsAFwAVABQAEgARABAAEAANAA4ADQAKAAoACAAHAAUABAAEAAIAAgABAP///v/+
//3//f/9//3//f/7//v/+P/2//r/+v/5//n/+P/4//b/9v/2//b/9v/2//b/9f/1//X/
9v/2//b/9v/4//f/9//3//r/+v/5//n/+f/5//n/+f/5//j/9//2//b/9v/2//T/9P/0
//b/9v/3//j/+v/7//v/+//7//r//P/8//3//f/5//j/9//2//j/+f/6//v/+f/5//n/
+f///w==
         </WaveFormData>
      </LeadData>
      <LeadData>
         <LeadByteCountTotal>10000</LeadByteCountTotal>
         <LeadTimeOffset>0</LeadTimeOffset>
         <LeadSampleCountTotal>5000</LeadSampleCountTotal>
         <LeadAmplitudeUnitsPerBit>4.88</LeadAmplitudeUnitsPerBit>
         <LeadAmplitudeUnits>��V</LeadAmplitudeUnits>
         <LeadHighLimit>2147483647</LeadHighLimit>
         <LeadLowLimit>268435456</LeadLowLimit>
         <LeadID>V1</LeadID>
         <LeadOffsetFirstSample>0</LeadOffsetFirstSample>
         <FirstSampleBaseline>0</FirstSampleBaseline>
         <LeadSampleSize>2</LeadSampleSize>
         <LeadOff>FALSE</LeadOff>
         <BaselineSway>FALSE</BaselineSway>
         <ExcessiveACNoise>FALSE</ExcessiveACNoise>
         <MuscleNoise>FALSE</MuscleNoise>
         <LeadDataCRC32>2655221877</LeadDataCRC32>
         <WaveFormData>
/P/8//z//P/+//7//v/+//z//P/8//z//P/8//z//P/8//z//P/8//z//P/8//z//P/8
//z//P/8//z//P/8//7//v/+//7//v/+//7//v/8//z//P/8//z//P/8//z//P/8//z/
/P/8//z//P/8//7//v/+//7//v/+//7//v/+//7//v/+////AAABAAIABAAEAAQABAAC
AAIAAgACAAIAAgABAAAA/P/5//f/9//3//b/9f/0//T/9P/0//X/9//3//f/9//2//f/
+P/4//j/+P/5//r/+v/6//r/+//7//v/+//7//v/+//7//v//P/8//z//f////3//f/+
//7//v/+//7//v/+//7//v/+//7//v/+//7//v/+///////////////////////+//7/
/v/+//7//v/+//7//v/+//7//v///wAAAwAGAAgACwALAA0ADQANAAsACQAHAAQA///6
//X/8f/t/+//9P/+/wsAGgAjACUAHQATAAwABAD8//T/7f/r/+3/7//w//f/+//8//3/
////////AQACAAIAAgACAAAAAAAAAAAAAAAAAAAAAAAAAAAAAAAAAAAAAAAAAAAAAgAC
AAIAAgACAAIAAgACAAIAAgACAAIAAAAAAAAAAAACAAIAAgACAAIAAgACAAIAAgACAAIA
AgACAAEAAQABAAIAAgACAAIAAgACAAIAAgACAAIAAgACAAIAAgACAAIAAgACAAIAAgAC
AAIAAgACAAIAAgACAAIAAgABAAEAAAAAAAAAAAAAAAAA/v/+//7/AAAAAP//////////
/f/9//3//f/9//v/+//7//v/+//7//v/+//8//z//P/8//z//f/+//7//v//////////
//7//v////////8AAAAAAAAAAAAAAAAAAAIAAgACAAMAAQABAAEAAQABAAEAAQABAAIA
AgACAAMAAQABAAEAAQADAAMAAgACAAMAAwABAAMAAQABAAIAAgACAAIAAgACAAIAAgAC
AAIAAgACAAIAAgADAAMAAwADAAIAAgACAAIAAgACAAIAAgAAAAAAAAAAAAIAAgACAAIA
AAAAAAAAAAAAAAAAAAD//wEAAQABAAEAAQABAAAAAAAAAAAAAAAAAAAAAAAAAP//////
//////8AAAAAAAD///////8AAAAAAAAAAAAA/////////////////////wAAAAD/////
AAD+//3//f/9/////////////////wAAAAAAAP///////////////////////////v/+
//////////3//f/9//3//f/9//z//P/9//3//f/9//3//v/+//3//f/9//3//f//////
//////3//f/9//3/////////AAD///7//f/9//3//f/+//////8AAAAA//8AAAAAAQAB
AAIABAAGAAYABgAGAAUABAADAAIABAADAAIA/v/5//f/9//3//b/9f/0//T/9P/0//X/
9f/3//f/9//4//f/+P/4//j/+P/5//r/+v/6//r/+//7//v/+//7//v/+//7//v//P/8
//z//f////////8AAAAA/v/+//7//v/+//7//v/+//7//v/+//7//v/+///////9//3/
/f/9///////+//7/AAAAAAAAAAD+//7//v/+//7//v///wAAAQAEAAgACQALAAsADQAN
AA0ACwAHAAIA/f/2//H/7//v//H/9P/8/wsAHAAlACcAIQAXAA4ACgACAPb/7//r/+v/
7f/y//f/+//8//////////////8AAAAAAAAAAAAAAAAAAAAAAAAAAAAAAAAAAAAAAAAA
AAAAAAAAAAAAAAAAAAAAAAAAAAAAAAAAAP7//v/+//7//v/+//7//v/+//7//v/+//7/
/v/+//7/AAAAAAAAAAAAAP///////wAAAAAAAAAA/v/+//7//v/+//7//v/+//7//v/+
//7/AAAAAAAAAAAAAAAAAAAAAAAAAAAAAAAAAAD//////v/+//7//v/+//7//P/8//z/
/P/8//v/+//7//v/+f/5//n/+f/5//f/9//3//f/9//5//n/+f/6//j/+P/4//j/+f/6
//r/+v/7//v/+//7//r/+v/7//v/+//8//z//P/+//7//v/+//z//P/8//3//f/9//3/
/f/9//3//f/9//z//P/8//3//f/9//3//f/9//3//P/8///////9/////////wAAAAD/
//7//f/8//7//v/+//7//P/8//z//P////////////7//v/+//7//v/+//7//v8AAAAA
AAAAAP///v/9//z//P/8//z//P/+//7//v/9//3//f/9//3/+//7//r/+v/6//r/+v/6
//z//P/8//v/+//7//v/+//8//z//P/7//v/+//8//z//P/8//z/+//7//v/+//7//v/
+//7//z/+v/5//n/+v/6//n/+f/5//v/+//7//v/+f/5//r/+v/8//v/+//7//n/+f/5
//n/+f/5//n/+P/4//n/+f/5//n/+f/5//n/+f/5//j/+P/3//f/9//3//f/+P/4//f/
+f/5//n/+f/5//n/+f/5//n/+f/5//n/9//3//f/+P/4//j/+P/5//n/+f/6//v//f/+
//7//v/+//7//v/+//7//v/+//3//P/4//f/9f/1//X/9P/z//L/8v/w//D/8f/x/+//
7//v//D/8f/y//L/8v/y//P/9P/0//T/9P/1//X/9//3//f/9//3//f/9//4//b/9v/3
//n/+f/5//r/+v/4//j/+P/4//j/+P/4//j/+P/4//j/+P/4//j/+f/5//n/+f/5//n/
+f/5//j/+P/6//r/+v/6//r/+v/6//r/+v/4//X/+P/5//z/AAADAAMAAwAFAAUABQAF
AAMAAAD9//j/8//v/+3/6//u//T///8QAB8AIQAfABUADAAEAPz/9v/v/+f/5f/l/+j/
6//v//T/9//5//n/+f/5//r/+v/6//r/+v/6//r/+v/6//r/+v/6//r/+v/6//r//P/8
//z//P/6//r/+v/6//r/+v/6//r/+v/6//r/+v/6//r/+v/6//z//P/8//z//P/8//z/
/P/6//r/+v/6//r/+f/5//n/+v/6//r/+v/8//z//P/8//r/+v/6//r/+v/6//r/+v/6
//r/+v/6//r/+v/6//r/+v/6//r/+v/4//f/9//2//j/+P/4//j/+v/4//j/+P/2//b/
9f/1//X/9f/z//P/8//z//P/8f/x//H/8f/x//H/8f/x//L/8v/y//L/8v/1//b/9v/2
//f/9//3//f/9v/2//f/9//3//j/+P/4//j/+P/4//j/+P/4//j/+f/3//f/9//3//f/
9//3//f/+P/4//j/+f/3//f/9//3//n/+f/4//j/9//3//X/9//5//n/+v/6//r/+v/6
//r/+v/6//r/+v/6//r/+v/6//v/+//7//v/+P/4//j/+P/4//j/+P/4//j/+P/4//j/
+v/6//r/+v/4//j/+P/4//j/+P/4//f/9//3//f/9//3//f/9v/2//j/+P/4//j/+P/4
//j/9//3//f/9//3//b/9v/2//X/9f/1//b/9v/2//b/9v/1//f/9//3//f/9//3//f/
+P/4//f/9//4//j/9//3//f/+f/5//n/+f/3//f/+P/4//j/9//3//f/9//3//f/9//1
//X/9f/0//b/9//3//f/9f/1//X/9f/1//X/9P/0//f/9//3//f/9//4//j/9//3//f/
9//3//X/9f/1//X/9//3//f/9//3//f/9//4//b/9v/2//f/9//3//j/+f/3//j/+P/3
//r//P/+//7//v/+//7//P/8//z//P/+//3//P/4//P/8f/x//H/8P/v/+7/7v/u/+7/
7//v/+//7//v//D/7//w//D/8P/y//P/9P/0//T/9P/1//X/9f/1//X/9f/1//X/9f/2
//T/9P/1//f/9//3//j/+P/4//j/+P/4//b/9v/2//b/+P/4//j/+P/2//b/9//3//f/
9//3//f/+f/5//j/+P/6//r/+v/6//n/+P/3//b/+P/4//n/+v/9//7/AgAFAAUAAwAD
AAUABQADAAEAAAD5//L/7f/p/+f/6f/u//b/BQAUAB0AGwAVAA0ABgD+//j/8P/p/+X/
5f/n/+r/8f/1//b/9//5//v/+//7//z//P/8//z//P/8//z//P/6//r/+v/6//r/+v/6
//r/+v/6//r/+v/8//z//P/8//r/+v/6//r/+v/6//r/+v/6//r/+v/6//r/+v/6//r/
+v/6//r/+v/8//z//P/8//r/+f/5//n/+v/6//r/+v/8//z//P/8//z//P/8//z//P/8
//z//P/8//z//P/8//z//P/8//z//P/8//z//P/8//v/+//6//r/+v/6//r/+v/4//j/
+P/4//j/9//3//f/9//1//X/9f/1//X/8//z//P/8//z//P/8//z//T/9P/0//T/9P/1
//b/9v/2//f/9//3//f/+P/4//n/+f/5//r/+v/6//r/+v/6//r/+v/6//r/+//7//v/
+//7//v/+//7//v/+v/6//r/+//7//v/+//7//3//f/8//z/+//7//n/+//9//3//v/+
//z//P/8//z//P/8//z//P/+//7//v/+//3//f/9//3//P/8//z//P/8//z//P/8//7/
/v/+//7//P/8//z//P/8//z//P/8//z//P/8//v/+//7//v/+//7//v/+v/6//r/+v/6
//r/+v/6//r/+f/5//n/+f/5//r/+v/6//n/+f/5//r/+v/6//r/+v/5//n/+f/5//n/
+//7//v//P/8//v/+//8//r/+f/5//n/+f/5//n/+f/5//n/+v/6//z/+//7//v/+f/5
//n/+f/7//v/+//6//r/+//7//v/+f/5//n/+f/7//v/+v/6//n/+f/5//n/+f/6//r/
+f/7//v/+//7//n/+f/5//n/+//7//v/+//5//n/+f/6//j/+P/4//n/+f/5//r/+//7
//z//P/7/wAAAAD///7/AAAAAAAAAAD+//7//v/+/wAA///+//r/9f/z//P/8//y//H/
8P/w//D/8P/x//H/8//z//P/9P/1//b/9v/2//b/9//4//j/+P/4//n/+f/3//f/9//3
//n/+f/5//r/+v/6//v//f/5//n/+v/6//z//P/8//z//P/8//z//P/6//r/+v/6//z/
/P/9//3//f/9//3//f/7//v/+v/6//r/+v/6//r//P/8//z//P/+//z//f/+/wEABAAE
AAcACQALAAkACwALAAcAAwD+//f/8v/t/+n/5//t//T//v8PAB4AIwAhABsAEwAMAAQA
/P/0/+3/6//r/+//9P/3//f/+v////3//f///////v/+//7//v/+//7//v/+//7//v/+
//7/AAAAAAAAAAD+//7//v/+/wAAAAAAAAAAAAAAAAAAAAD+//7//v/+/wAAAAAAAAAA
/v/+//7//v/+//7//v/+/wAAAAAAAAAA/v/9//3//f8AAAAAAAAAAP7//v/+//7//v/+
//7//v/+//7//v/+//7//v/+//7//v/+//7//v/+//7//v/+//7//f/9//z//P/8//z/
/P/8//r/+v/6//r/+v/5//n/+f/5//f/9//3//f/9//1//f/9//3//f/9f/1//X/9v/4
//j/+P/4//f/+P/4//j/+//7//v/+//8//z//f/9//v//P/8//z//v/+//7//v/+//7/
/v////3//f/9//3//f/9//3//f/+//7//v///////////////f/9//z//P///////f//
//////8AAAAA/v/+//7//v/+//7//v/+//7//v/+//7/AQABAAEAAQAAAAAAAAAAAP//
/v/9//z//v/+//7//v8AAAAAAAAAAAAAAAAAAAAA/v/+//7//f/9//3//f/9//3//f/8
//z//v/+//7//v/+//7//v/9//3//f/9//3//P/8//z/+//9//3//v/+//7//v/+//3/
+//7//v/+//7//v/+//8//z/+//7//z//P/7//v/+//7//v/+//7//v/+//8//z//P/7
//v/+//7//v/+//7//3//f/9//z/+v/7//v/+//7//v/+//7//v/+//6//r/+//7//v/
+//7//z//P/7//v/+//7//v/+//7//v/+//7//v/+//7//v/+//7//z//v/+//7/////
////AAABAAEAAgAEAAIAAgACAAIAAgACAAIAAgACAAEAAAD8//n/9//3//f/9v/1//T/
9P/0//T/9f/1//X/9f/1//b/9//4//j/+P/4//n/+v/6//r/+v/7//v/+//7//v/+//7
//v/+//8//z//P/9/////f/9//7//v/+//7//v/+//7//v/+//7//v/+//7//v/+//7/
//////3//f/9//3///////7//v/+//7//v/+//7//v/+//7//v/+////AAABAAYACAAJ
AAkACwALAAsACwAJAAUAAgD9//j/9f/v/+//8f/2/wAADwAiACsAKwAhABcADgAGAAAA
+v/z/+v/6//r//D/9//7//z//f///wEAAQABAAAAAAAAAAAAAAAAAAAAAAAAAAAAAAAA
AAAAAAAAAAAAAgACAAIAAgAAAAAAAAAAAAAAAAAAAAAAAAAAAAAAAAD+//7//v/+/wAA
AAAAAAAA/v/+//7//v8AAAAAAAAAAAAA////////AAAAAAAAAAD+//7//v/+/wAAAAAA
AAAAAAAAAAAAAAD+//7//v/+/wAAAAAAAAAA/v/+//7//v8AAP/////+//7//v/+//7/
/v/8//z//P/8//z/+//7//v/+//5//n/9//3//f/9f/3//f/9//3//f/9//3//j/+P/4
//j/+P/5//r/+v/6//n/+f/5//n/+v/6//v/+//9//7//v/+//7//v/+//7//v/+//7/
/////////////////////////P/8//z//f/9//3//f/9//3//f/8//z//f/9//v//f//
////AAAAAP7//v/+//7/AAAAAAAAAAAAAAAAAAAAAP//////////AAAAAAAAAAAAAAAA
AAAAAAAAAAAAAAAAAAAAAAAAAAD+//7//v/+/wAAAAAAAP///////////////////v/+
//7//v/+//7//P/8//z/+//8//3//v////7//v/+//3//f/9//7//v8AAAAAAAD/////
////////////////AAAAAP////8AAAAA///////////////////9//3//v/+//7//f/9
//3///////////8BAAEAAQAAAAAAAQABAAEA/////////////////v/+////////////
/f/+//7//f////////////3//f/9//3//f/9//3//f/9//3//f/+/wAAAAAAAAEAAwAD
AAQABAAGAAYABgAGAAUABAADAAIABAADAAIA/v/7//n/+f/5//j/9//2//b/9P/0//X/
9f/3//f/9//4//n/+v/6//r/+v/7//z//P/8//z//f/9//v/+//7//v//f/9//3//v/+
//7///8BAP////8AAAAAAAAAAAAAAAAAAAAAAAAAAAAAAAAAAAAAAAAAAAEAAQABAAEA
AQABAAEAAQAAAAAA/v/+//7//v8AAAAAAAAAAAIAAAABAAIAAwAGAAoACwANAA0ADQAN
AA0ADwALAAgABQAAAPn/8//x//H/9P/6/wUAFAAhACUAHwAXAA4ACAAAAPb/7//r/+v/
6//w//X/+f/8//v//f////////8CAAIAAgACAAAAAAAAAAAAAgACAAIAAgAAAAAAAAAA
AAAAAAAAAAAAAAAAAAAAAAAAAAAAAAAAAAAAAAAAAAAAAgACAAIAAgACAAIAAgACAAIA
AgACAAIAAAAAAAAAAAACAAEAAQABAAAAAAAAAAAAAAAAAAAAAAACAAIAAgACAAAAAAAA
AAAAAAAAAAAAAAAAAAAAAAAAAAAAAAAAAAAAAgABAAEAAAD+//7//v/+//7//P/8//z/
/v/+//3//f/9//3/+//7//v/+//7//n/9//3//f/9//3//f/9//4//j/+P/4//j/+//8
//z//P/9//3//f/9//z//P/9//3///8AAAAAAAAAAAAAAAAAAAAAAAAAAAEAAQABAAEA
AQD//////////wAAAAAAAAEAAQABAAEAAQABAAEAAAAAAAEAAQD//wEA/////wAAAAAC
AAIAAgACAAIAAgACAAIAAAAAAAAAAAADAAMAAwADAAAAAAAAAAAAAgACAAIAAgACAAIA
AgACAAIAAgACAAIAAgACAAIAAgAAAAAAAAD//wEAAQABAAEA//////7//v/+//7//v/+
/wAAAAAAAP///f/9//3//f8AAAAAAAD///3//f/+//7//v/+//7//f////////////3/
/f/9//7/AAD/////AAAAAP///////////////////////wAAAAD///3//P/7//z//f/+
/////////////v/8//3//f/9//////////////////7//v////////////3//v/+//3/
/f/9//3//f////////////3//f/9//3/////////AAD+//7//v////////8AAAEAAQAC
AAIAAQACAAIAAwAFAAYABgAGAAYABgAEAAQABAAEAAQAAwACAP7/+//5//n/+f/2//X/
9P/0//b/9v/3//f/9//3//f/+P/7//z//P/8//z//f/+//7//P/8//3//f/9//3//f/9
//3//f/9//7//v/+////AQD/////AAAAAAAAAAAAAAAAAAAAAAAAAAAAAAAAAAAAAAAA
AAABAAEAAQABAAEAAQABAAEAAAAAAAIAAgACAAIAAAAAAAAAAAAAAAAAAQAAAAMACAAK
AAsADwAPAA0ADQANAA0ACQAGAAEA+v/z/+//7f/v//T//P8LABoAJQAnACEAGQASAAoA
AAD6//X/8f/v//H/9P/5//3/AAABAAEAAwAFAAUABAAEAAQABAAEAAQABAAEAAQABAAE
AAQAAgACAAIAAgACAAIAAgACAAIAAgACAAIAAgACAAIAAgAEAAQABAAEAAIAAgACAAIA
AgACAAIAAgACAAIAAgACAAQABAAEAAQABAADAAMAAwACAAIAAgACAAQABAAEAAQABAAE
AAQABAAEAAQABAAEAAQABAAEAAQAAgACAAIAAgACAAIAAgACAAAA//////7/AAAAAAAA
AAD+//z//P/8//z//P/7//v//f/9//v/+//7//v/+//5//n/+f/5//n/9//3//f/+P/4
//j/+P/4//n/+v/6//r//f/9//3//f/+//7/////////AAAAAAAA/v/+//7//v8AAAAA
AAABAAEAAQABAAEAAQABAAEAAQAAAAAAAAABAAEAAQABAAEAAQABAAAAAAABAAEA//8B
AAEAAQACAAIAAAAAAAAAAAACAAIAAgACAAIAAgACAAIAAQABAAEAAQACAAIAAgACAAIA
AgACAAIAAAAAAAAAAAACAAIAAgACAAIAAgACAAIAAgACAAIAAQABAAEAAQABAAEAAQAA
AAAAAgACAAIAAgAAAAAAAAD//wEAAQABAAEAAAAAAAAA////////AAAAAAAAAAAAAP//
//////////////////8AAAAA/////wAAAAD///////////////////3//f/+//7//v/9
//3//f////////////////////7//v/////////9//3//f/9///////+//7/////////
///+//7//f/7//3//f/9//3////////////9//3//f/9//3//f/9//7/AAAAAAAAAQAD
AAMABAAFAAYABAAEAAQABAACAAIAAgACAAAA///+//r/+P/3//j/+f/3//X/8//y//T/
9P/1//X/9f/1//X/9v/3//j/+P/4//j/+f/6//r//P/8//3//f/7//v/+//7//n/+f/5
//r//P/8//3////9//3//v/+//z//P/8//z//P/8//z//P/+//7//v/+//z//P/9//3/
/f/9//3//f///////v/+//z//P/8//z//P/8//z//P/6//z//f/+////BAAIAAsACwAL
AAkACwAJAAUAAQD+//n/9v/x/+3/6//v//L//v8PACAAJwAlAB0AFQAOAAgA/v/2/+3/
6//t/+//9P/5//v//P/9//3//f/9/wEAAAAAAAAAAAAAAAAAAAAAAP7//v/+//7//v/+
//7//v8AAAAAAAAAAP///v/9//z//v/+//7//v/+//7//v/+/wAAAAAAAAAA/v/+//7/
/v/+//7//v/+//7//v/+//7/AAD////////+//7//v/+//z//P/8//z//v/+//7//v/+
//7//v/+//7//v/+//7//v/+//7//v/+//7//v/+//7//f/9//z//P/8//z//P/6//j/
+P/4//r/+v/5//n/+f/5//f/9//3//f/9//1//X/9f/1//X/9f/1//X/9v/2//b/9v/2
//n/+v/6//r/+//7//v/+//8//z//f/9//3//v/+//7//v/+//7//v/8//z//P/9////
/////////f/9//3//f/8//z//P/9/////////////f/9//z//P/9//3/+//9//////8A
AAAA/v/+//7//v/+//7//v/+//7//v/+//7/AQABAAEAAQAAAAAAAAAAAAAAAAAAAAAA
AAAAAAAAAAD+//7//v/+/wAAAAAAAAAA/v/+//7//f/9//3//f/9///////+//7//P/8
//z//P/8//z//P/7//3//f/9//3//P/8//z/+//9//3//v/+//7//v/+//3/+//7//v/
+//7//v/+//8//z/+//7//z//P/7//v/+//7//v/+//7//v/+//8//z//P/7//v/+//7
//v/+//7//v/+//7//r/+v/7//v/+//7//v/+//7//3//f/8//z/+//7//v/+//7//z/
/P/7//v/+//7//v/+//7//v/+//5//n/+f/5//z//f/+/wAAAgACAAQAAgACAAIAAgAC
AAIAAgACAAIAAQAAAPz/9//1//X/9f/2//X/9P/0//L/8v/z//P/9f/1//X/9v/1//b/
9v/2//b/9//4//j/+P/4//n/+f/3//f/9//3//n/+f/5//r/+P/4//n/+//5//n/+v/6
//z//P/8//z//P/8//z//P/8//z//P/8//z//P/9//3/+//7//v/+//9//3//P/8//z/
/P/8//z//P/8//z//P/8//z//f/+////AgAGAAcACQALAAkACQAJAAcABQACAP3/+v/3
//P/8f/x//L/+P8DABQAIQAlACEAFQAOAAYA/v/4/+//6f/n/+n/7P/x//X/9v/3//n/
+//7//n//P/8//z//P/8//z//P/8//7//v/+//7//v/+//7//v/+//7//v/+//7//v/+
//7//P/8//z//P/8//z//P/8//z//P/8//z//P/8//z//P/8//z//P/8//z//P/8//z/
/P/7//v/+//+//7//v/+//z//P/8//z//v/+//7//v/+//7//v/+//z//P/8//z//v/+
//7//v/8//z//P/8//7//f/9//z//P/8//z//P/8//r/+v/6//j/+P/3//f/9//3//X/
9f/1//X/9f/z//P/8//z//P/8//z//P/9P/2//b/9v/2//X/9v/2//b/+f/5//n/+f/6
//r/+//7//v//P/8//z//P/8//z//P/8//z//P/9//3//f/9//3/+//7//v/+//8//z/
/P/9//3//f/9//3/+//7//r/+v/8//3//P////3//f/+//7//v/+//7//v/8//z//P/8
//z//P/8//z////////////+//7//v/+//z//P/8//z//P/8//z//P/+//7//v/+//7/
/v/+//7//P/8//z/+//9//3//f/9//3//f/8//z//P/8//z//P/8//z//P/7//n/+f/5
//n//P/8//z/+//7//v//P/8//r/+v/6//n/+//7//v/+//7//v/+//8//z/+//7//z/
/P/7//v/+//7//v/+//7//v/+//8//z/+v/5//n/+f/5//n/+f/5//v/+//7//r/+v/7
//v/+//7//v/+//7//v/+//6//r/+//7//v/+//7//z//P/7//v/+//7//v/+//7//v/
+//9//3//f/9/////////wAABAAEAAIAAgACAAIAAAAAAAAAAAACAAEAAAD8//n/9//3
//f/9P/z//L/8v/y//L/8//z//P/8//z//T/9f/2//b/9v/4//n/+v/6//r/+v/7//v/
+f/5//n/+f/5//n/+f/6//r/+v/7//3/+f/5//r/+v/8//z//P/8//z//P/8//z//v/+
//7//v/9//z//P/7//3//f/9//3//f/9//z//P/8//z//P/8//7//v/+//7//v/+//3/
/v8BAAQABgAJAAkACwALAAsACQAHAAcABAD7//T/8f/v/+3/7//0//7/CwAYAB8AHQAX
AA8ACAACAPj/8P/r/+n/6f/t//L/9//5//z//f//////AQD///7//v/+//7/AAAAAAAA
AAAAAAAAAAAAAAAAAAAAAAAAAAAAAAAAAAAAAAAAAAAAAAAAAAAAAAAAAAAAAAAAAAAA
AAAAAAAAAAAAAAAAAAAAAAAAAAAAAAD+//7//v/+/wAA////////AgACAAIAAgABAAAA
///+/wAAAAAAAAAAAAAAAAAAAAAAAAAAAAAAAAIAAgACAAIAAAAAAAAAAAAAAP/////+
//7//v/+//7//v/8//z//P/8//z/+//7//n/+f/3//f/9//3//f/9f/1//X/9f/1//f/
9//3//j/+P/4//j/+P/5//r/+v/6//3//f/9//3//P/8//3//f/9//7//v/+/wAAAAAA
AAAA/v/+//7//////////////////////////v/+//7////////////////////+//7/
//////3/////////AAAAAP7//v/+//7/AAAAAAAAAAAAAAAAAAAAAAEAAQABAAEAAAAA
AAAAAAD+//7//v/+/wAAAAAAAAAA/v/+//7//v8AAAAAAAAAAAAAAAAAAP//////////
///9/w==
         </WaveFormData>
      </LeadData>
      <LeadData>
         <LeadByteCountTotal>10000</LeadByteCountTotal>
         <LeadTimeOffset>0</LeadTimeOffset>
         <LeadSampleCountTotal>5000</LeadSampleCountTotal>
         <LeadAmplitudeUnitsPerBit>4.88</LeadAmplitudeUnitsPerBit>
         <LeadAmplitudeUnits>��V</LeadAmplitudeUnits>
         <LeadHighLimit>2147483647</LeadHighLimit>
         <LeadLowLimit>268435456</LeadLowLimit>
         <LeadID>V2</LeadID>
         <LeadOffsetFirstSample>0</LeadOffsetFirstSample>
         <FirstSampleBaseline>0</FirstSampleBaseline>
         <LeadSampleSize>2</LeadSampleSize>
         <LeadOff>FALSE</LeadOff>
         <BaselineSway>FALSE</BaselineSway>
         <ExcessiveACNoise>FALSE</ExcessiveACNoise>
         <MuscleNoise>FALSE</MuscleNoise>
         <LeadDataCRC32>2191204500</LeadDataCRC32>
         <WaveFormData>
8P/w//D/8P/y//L/8v/y//D/8P/w//D/8P/w//D/8P/w//D/8P/w//D/8P/w//D/8P/w
//D/8P/w//D/8P/w//D/8P/w//D/8v/y//L/8v/x//D/7//u//D/8P/w//D/8P/w//D/
8P/w//D/8P/w//D/8P/w//D/8v/y//L/8v/y//L/8v/y//P/9P/1//b/9//4//n/+v/8
//z//v////7/AAAAAP//////////////////////////AAAAAP7//P/6//j/9v/1//X/
9f/0//P/8v/y//H/8f/v/+7/7v/t/+z/6//r/+v/6//r/+r/6v/q/+r/6v/q/+n/6f/p
/+n/6f/p/+n/6f/p/+n/6f/r/+r/6v/r/+v/6v/q/+r/6//r/+v/6//r/+v/6//r/+v/
6//r/+v/6//r/+v/6//t/+v/6//p/+v/7v/z//z/AQAHABEAHAAnADgAUQBwAI0AowC3
ALwArQCXAHsATwAjAP//1v+t/4n/aP9X/1f/XP9g/2P/a/97/4//pP+1/8j/1v/e/+T/
6v/r/+z/7//v//H/8f/y//P/9P/1//X/9//3//j/+P/3//j/+P/4//v/+//7//z/+v/6
//r/+//7//v//P/8//3//f/9//7//v/+//7//v//////AAAAAAAAAQABAAEAAgADAAUA
BQAFAAUABgAGAAcACAAJAAkACQALAAwADAANAA4ADwAQABEAEQASABMAFgAXABkAGgAb
ABwAHwAfACEAIgAlACUAJwAoACkAKgArAC0ALgAwADAAMQAyADMANAA0ADQANQA1ADYA
NgA2ADYANgA2ADYANQA1ADUANAA0ADQANAAyAC8ALgAtACwALAApACcAJQAjACEAHQAb
ABcAFQARAA8ADgAMAAoACAAGAAQAAwABAAEAAAD+//3////+//3//P/6//r/+v/5//j/
+P/4//j/+P/4//j/+P/6//r/+f/5//n/+f/5//r/+v/6//r/+v/6//r/+v/6//j/+P/5
//n/+//7//v//P/6//r/+//7//v/+//6//r/+v/7//v/+//7//v/+//7//v/+//7//v/
+//7//v/+//5//n/+f/5//r/+v/5//n/+f/5//n/+f/5//n/+P/4//j/+P/4//j/9v/1
//X/9P/2//b/9f/1//P/9P/0//T/9P/0//T/8//z//P/8//z//L/8v/y//L/9P/0//T/
8//z//P/8//z//H/8f/x//H/8f/x//H/8P/y//L/8v/z//H/8P/w//D/8P/w//D/8P/w
//D/8P/w//D/8P/w//D/8P/w//D/8P/w//D/8P/w//D/8P/w//D/7//v/+//8P/w//D/
8P/w//D/7//v//D/8P/w//H/8f/w/+//7v/t//D/8P/x//H/8f/y//P/9P/0//X/9v/3
//r/+v/6//r/+v/6//z//v///wAAAgACAAEAAQD/////////////////////AAAAAP7/
/P/6//j/9v/1//X/9f/0//P/8v/y//H/8f/v/+7/7v/t/+z/6//r/+v/6//r/+r/6v/q
/+r/6v/q/+n/6f/p/+n/5//n/+f/5//n/+f/5//n/+j/6P/p/+n/6v/q/+r/6//p/+n/
6f/p/+f/5//n/+f/6f/p/+n/6f/p/+n/6f/p/+n/6f/p/+n/7P/x//j///8FAA0AGAAl
ADQASwBmAIUAmwCvALgAqwCXAIEAVQAnAAMA3v+z/4//cP9Z/1f/Xv9g/1//Z/91/4f/
mv+v/8T/0v/a/+D/5v/p/+r/6//t/+//7//w//H/8v/z//P/8//z//T/9P/1//b/9v/2
//f/9//3//j/+P/4//j/+f/5//n/+v/6//v/+//7//z//P/8//z//P/9//3//v/+//7/
////////AAABAAMAAwABAAEAAgACAAMABAAFAAUABQAHAAgACAAJAAoACwAMAA0ADQAO
AA8AEAARABMAFAAXABgAGwAbAB0AHgAhACEAIQAiACMAJAAnACkAKgAsACwALQAuAC8A
MAAwADAAMQAxADIAMgAyADAAMAAwADAALwAvAC8ALgAuAC4ALgAsACsAKgApACgAJgAj
ACEAHwAdABsAFwAVABMAEQANAAsACgAIAAYABAAEAAIAAQD///3//P/6//n/+//6//n/
+P/4//j/+P/3//b/9v/2//b/9P/0//T/9P/2//b/9f/1//X/9f/1//b/9P/0//T/9P/0
//T/9P/0//T/9P/1//X/9f/1//X/9v/2//b/9//3//f/9//2//b/9v/3//f/9//5//n/
+f/5//j/9//2//X/9//3//f/9//3//f/9//3//b/9v/1//X/9f/1//X/9f/1//X/9P/0
//L/8v/y//L/9P/z//P/8v/y//L/8f/x/+//8P/w//D/8P/w//D/7//v/+//7//v//D/
8P/w//D/7v/u/+7/7f/v/+//7//v/+3/7f/t/+3/7f/t/+3/7P/u/+7/7v/v/+3/7P/s
/+z/7v/u/+7/7v/u/+7/7v/u/+7/7v/u/+7/7P/s/+z/7P/q/+r/6v/q/+z/7P/s/+z/
6//r/+v/7P/q/+r/6v/q/+z/6//r/+z/6v/q/+v/6//r/+v/6//r/+7/7v/v/+//8f/y
//T/9P/0//T/9P/2//f/+P/6//r/+f/5//v/+//7//v/+//7//v/+//+//7//P/6//j/
9v/0//P/8f/x//D/7//w//D/7//v/+v/6v/q/+n/6v/p/+n/6f/n/+f/5v/m/+b/5v/m
/+b/5//n/+f/5//l/+X/5f/l/+X/5f/l/+X/5P/k/+X/5f/k/+T/5P/l/+f/5//n/+f/
5f/l/+X/5f/n/+f/5//n/+f/5//n/+f/5//l/+P/5f/o/+v/8v/7/wEABwAQAB0AKgA/
AFoAeQCTAKkAtgCxAJ0AhwBjADMADQDq/7//nf98/1//U/9Y/1z/X/9l/2//f/+S/6X/
uP/K/9b/3P/i/+X/6P/r/+v/7f/t/+7/7//w//H/8f/x//H/8v/y//P/9P/0//T/9f/1
//X/9v/2//b/9v/3//f/9//4//j/+f/5//n/+v/6//r/+v/6//v/+//8//z//P/9//3/
/f/+////AQABAAEAAQACAAIAAQACAAMAAwAFAAcACAAIAAkACgALAAwACwALAAwADQAP
ABEAFAAWABUAFgAZABkAHQAeACEAIQAhACIAIwAkACcAKQAqACwAKgArACwALQAuAC4A
LgAvAC8AMAAwADAAMAAwADAAMAAvAC8ALwAuAC4ALgAuACwAKwAqACkAKAAoACUAIwAh
AB0AGwAXABUAEwARAA0ACwAKAAgABgAEAAAA/v/9//v/+//6//j/9//3//b/9f/0//T/
9P/0//P/8v/y//L/8v/y//L/8v/y//L/8v/x//H/8f/x//H/8v/0//T/9P/0//T/9P/0
//T/9P/0//X/9f/1//X/9f/2//T/9P/1//X/8//z//L/8v/0//X/9f/1//X/9f/1//X/
9//3//f/9//1//X/9f/1//X/9f/1//X/9P/0//P/8//z//P/8//z//P/8//y//L/8v/y
//L/8v/y//H/8f/w//D/8P/v/+//7f/u/+7/7v/u/+7/7v/t/+3/7f/t/+3/7v/u/+7/
7v/u/+7/7v/t/+3/7f/t/+3/7f/t/+3/7f/t/+3/7f/s/+z/7P/s/+3/7//u/+7/7v/s
/+z/7P/s/+7/7v/u/+7/7P/s/+z/7P/s/+z/7P/s/+z/7P/s/+z/7P/s/+z/7P/r/+v/
6//s/+z/7P/s/+z/7P/r/+v/7P/s/+z/7f/t/+v/6//r/+v/7P/s/+3/7f/t/+7/7//w
//D/9f/2//j/+P/4//j/9v/4//n/+v/+//7//f/9//v/+//7//v/+//7//v/+//+//7/
/P/6//j/9v/0//P/8//z//L/8f/w//D/7//v/+3/7P/s/+v/6v/p/+n/6f/p/+n/6P/o
/+b/5v/m/+b/5//n/+f/5//n/+f/5//n/+X/5f/l/+X/5P/k/+X/5f/k/+T/5P/l/+f/
5//n/+f/5f/l/+X/5f/n/+f/5//n/+X/5f/l/+X/5f/l/+X/5//q/+//9v/9/wMABwAU
ACEAMgBJAGgAhwCdAK8AuACpAJUAfQBTACUAAQDY/6v/h/9o/1P/U/9c/17/Yf9p/3f/
if+c/6//wv/S/9r/4P/m/+n/6v/r/+3/7//v//D/7//w//H/8f/x//H/8v/y//P/9P/0
//T/9f/1//X/9v/2//b/9v/3//n/+f/6//r/+f/5//n/+v/6//r/+v/6//v/+//8//z/
/v/////////+////AQABAAEAAQACAAIAAwAEAAUABQAFAAcACAAIAAkACgALAAwADwAP
ABAAEQASABMAFQAWABcAGAAbABsAHQAeACEAIQAjACQAJQAmACcAKQAqACwALgAvADAA
MQAyADIAMgAzADMANAA0ADQAMgAyADIAMgAxADEAMQAwADAAMAAwAC4ALQAsACsAKgAo
ACUAIwAhAB8AHQAZABcAFwAVABEADwAMAAoACAAGAAQAAgABAP/////+//z/+//7//r/
+f/4//j/+P/4//f/9v/2//b/9v/2//b/9v/2//j/+P/3//f/9f/1//X/9v/4//j/+P/4
//j/+P/4//j/9v/2//f/9//5//n/+f/6//j/+P/5//n/+f/5//j/+P/4//n/+f/5//v/
+//7//v/+f/5//n/+f/5//n/+f/5//n/+f/5//n/+v/6//n/+f/3//f/9//3//f/9//2
//b/9v/2//b/9v/2//X/9f/0//b/9v/1//X/8//0//T/9P/0//T/9P/z//H/8f/x//H/
8v/y//L/8v/y//L/8v/x//H/8f/x//H/8f/x//H/8f/v/+//7//u/+//8P/x//P/8f/w
//D/8P/w//D/8P/w//D/8P/w//D/8P/w//D/8P/w//D/8P/w//D/8P/w//D/7v/u/+7/
7v/v/+//7//w/+7/7v/u/+7/8P/v/+//8P/v/+7/7v/t/+3/7f/t/+3/7v/u/+//7//x
//L/8//0//b/9//2//b/9//4//n/+v/6//z//f/+/wIAAgABAAEA////////////////
/////wAAAAD+//z/+v/4//b/9f/1//X/9P/z//L/8v/x//H/7//u/+7/7f/s/+v/6//r
/+n/6f/o/+j/6v/q/+r/6v/n/+f/5//n/+n/6f/p/+n/6f/p/+n/6f/m/+b/5//n/+j/
6P/o/+n/6f/p/+n/6f/p/+n/6f/p/+n/6f/p/+n/5//n/+f/5//p/+n/6f/r/+7/8//4
//3/BwARABwAKQA8AFcAdACNAKMAtQC0AKMAkQBxAEEAGQD3/8z/o/9//2D/V/9b/2D/
Yv9l/2//ff+R/6b/u//K/9L/3P/i/+b/5//q/+v/7//x//H/8v/x//L/8//z//P/8//0
//T/9//4//j/+P/5//n/+f/6//r/+v/6//v/+//7//z//P/7//v/+//8//7//v/+//7/
/////wAAAAAAAAEAAQABAAAAAQADAAMAAwADAAQABAAHAAgACQAJAAcACQAKAAoACwAM
AA0ADgARABEAEgATABQAFQAXABgAGQAaAB0AHQAdAB4AIQAhACMAJAAlACYAJwApACoA
LAAsAC0ALgAvADAAMAAwADEAMQAyADIAMgAyADIAMgAyADEAMQAxADAALgAuAC4ALAAt
ACwAKwAqACgAJQAjACEAHwAdABkAFwAVABMADwANAAwACgAIAAYABgAEAAMAAQABAAAA
/v/9//3//P/7//r/+v/6//r/+f/4//j/+P/4//r/+v/6//r/+f/4//b/9f/1//X/9f/2
//j/+P/4//j/+P/4//j/+P/2//b/9//3//f/9//3//j/+P/4//n/+f/7//v/+v/6//j/
+f/5//n/+f/5//n/+f/5//n/+f/5//n/+f/5//n/+f/5//n/+f/4//j/9//3//f/9//3
//f/9//3//b/9v/4//j/+P/4//b/9f/1//T/8v/y//H/8f/z//T/9P/0//T/9P/0//P/
8f/x//H/8f/w//D/8P/w//D/8P/w/+//8f/x//H/8f/x//H/8f/x//H/8f/x//D/8P/w
//D/8f/v/+7/7v/u//D/8P/w//D/7v/u/+7/7v/w//D/8P/w//D/8P/w//D/8P/w//D/
8P/w//D/8P/w/+//7//v//D/8P/w//D/8P/w/+//7//w//D/8P/x//H/8f/x//H/8f/0
//T/9f/1//f/+P/6//r/+v/6//r//P/+////AAAAAAAA////////////////AQABAAEA
AQAAAAAA/v/8//r/+P/2//X/9f/1//T/8//0//T/8//z/+//7v/u/+3/7v/t/+3/7f/r
/+v/6v/q/+z/7P/s/+z/6//r/+v/6//r/+v/6//r/+v/6//r/+v/6v/q/+v/6//s/+z/
7P/t/+v/6//r/+v/6//r/+v/6//r/+v/6//r/+v/6//r/+v/6//r/+3/7f/u//X//P8B
AAkADwAaACcAOgBRAG4AiQChALMAuACpAJMAdwBJAB0A/f/Y/7P/k/90/13/W/9g/2T/
af9x/3v/i/+g/7X/yP/W/9z/4v/o/+3/7v/v/+//8f/x//L/8//0//X/9f/1//X/9v/2
//f/+P/4//j/+f/5//n/+v/6//r/+v/7//v/+//8//z//f/9//3//v/8//z//P/8////
//8AAAAAAAABAAEAAQAAAAEAAwADAAMAAwAEAAQABwAIAAkACQAHAAkACgAKAAsADAAN
AA4AEQARABIAEwAUABUAFwAYABkAGgAdAB0AHwAgACMAIwAjACQAJQAmACkAKwAsAC4A
LAAtAC4ALwAwADAAMAAxADMANAA0ADQAMgAyADIAMgAxADEAMQAwADAAMAAwAC4ALQAs
ACsAKgAqACcAJQAjACEAHwAbABkAFQATAA8ADQAMAAoACAAGAAQAAgABAP//AQAAAP7/
/f/9//z/+//6//r/+v/6//n/9v/2//b/9v/4//j/+P/4//j/+P/3//f/9f/1//X/9v/4
//j/+P/4//b/9v/2//b/+P/4//n/+f/5//n/+f/6//r/+v/7//v/+//7//r/+v/6//v/
+//7//v/+//7//v//f/9//3//f/7//v/+//7//3//f/9//3/+v/6//n/+f/5//n/+f/5
//n/+f/4//j/9v/2//b/9v/3//f/+P/4//b/9v/1//X/9f/2//b/9v/4//j/+P/3//X/
9f/1//X/9v/2//b/9v/2//b/9v/1//f/9//3//f/9//3//f/9//1//X/9f/0//b/9v/2
//f/9//2//b/9v/0//T/9P/0//b/9v/2//b/9P/0//T/9P/2//b/9v/2//T/9P/0//T/
9P/0//T/9P/1//X/9f/2//T/9P/0//T/9P/z//P/9P/0//T/9f/1//f/9//3//f/+v/6
//v//v8AAAAAAAAAAP7/AAABAAIABAAEAAMAAwAFAAUABQAFAAUABQAFAAUABAAEAAIA
AAD+//z/+v/5//v/+//6//n/+P/4//f/9//1//T/9P/z//D/7//v/+//7//v/+7/7v/u
/+7/7v/u/+3/7f/t/+3/7f/t/+3/7f/t/+3/7f/t/+z/7P/t/+3/7P/s/+z/7f/r/+v/
6//r/+3/7f/t/+3/6//r/+v/6//t/+3/7f/t/+3/7f/r/+3/8P/z//r/AQAHAA8AGAAh
ADAARQBiAIEAnQCzAMAAuQClAI8AaQA5ABMA7v/B/5v/ev9d/1X/Xv9i/2H/Zf91/4f/
mP+r/8D/0v/c/+L/5v/p/+z/7f/v//H/8f/y//H/8v/z//P/9P/1//f/+P/3//j/+P/4
//n/+f/5//r/+P/4//j/+f/7//v//P/8//v/+//7//z//v/+//7//v//////AAAAAAAA
AQABAAEAAAABAAMAAwADAAMABAAEAAcACAAJAAkACQALAAwADAANAA4ADwAQABEAEQAS
ABMAFAAVABcAGAAZABoAHQAdAB0AHgAhACEAJQAmACcAKAApACsALAAuAC4ALwAwADEA
MgAyADIAMwAzADQANAA0ADQANAA0ADQAMwAzADMAMgAyADIAMgAwAC8ALgAtACwAKgAn
ACUAIwAjACEAHQAbABcAFQARAA8ADgAMAAoACAAGAAQAAwABAAEAAAD+//3//f/8//v/
+v/6//r/+v/5//r/+v/6//r/+P/4//j/+P/4//j/9//3//f/9//3//j/+P/4//j/+P/4
//j/+P/4//j/+P/5//n/+f/5//n/+v/8//z//f/9//z/+//5//j/+v/7//v/+//5//n/
+f/5//v/+//7//v/+//7//v/+//7//v/+//7//r/+v/5//n/+f/5//n/+f/5//n/+P/4
//j/+P/4//j/9v/1//X/9P/2//b/9f/1//X/9v/2//b/9P/0//T/8//1//X/9f/1//L/
8v/y//L/9P/0//T/8//x//H/8f/x//H/8f/x//H/8//z//P/8v/w//D/8P/x//H/8P/w
//D/8v/y//L/8v/w//D/8P/w//D/8P/w//D/8v/y//L/8v/y//L/8v/y//D/8P/w//D/
8f/x//H/8v/y//L/8v/y//L/8f/x//L/8P/w//H/8f/x//H/8f/x//D/8P/x//H/8//0
//X/9v/2//f/+v/7//z//P/8//z//P/8//7///8AAAQABAADAAMAAQABAAEAAQABAAEA
AQABAAIAAgAAAP7//P/6//j/9//3//f/9v/1//T/9P/z//P/8f/w//D/7//s/+v/6//r
/+v/6//q/+r/7P/s/+z/7P/p/+n/6f/p/+n/6f/p/+n/6//r/+v/6//o/+j/6f/p/+r/
6v/q/+v/6//r/+v/6//p/+n/6f/p/+v/6//r/+v/6//r/+v/6//r/+v/6//p/+z/8//4
////BQANABgAIwAyAEkAZgCFAJ0AsQC6AK0AmwCHAF0ALQALAOb/uf+R/27/Wf9X/1z/
YP9j/2v/ef+L/57/sf/E/9T/3v/k/+b/6f/u/+//7//x//H/8v/x//L/8//z//X/9f/2
//b/9//4//j/+P/5//n/+f/6//r/+v/6//v/+//7//z//P/9//3//f/+//7//v/+//7/
/////wAAAAAAAAEAAQABAAIAAwAFAAUABQAFAAYABgAHAAgACQAJAAkACwAMAAwADQAO
AA8AEAARABEAEgATABQAFQAXABgAGQAaAB0AHQAhACIAJQAlACYAJgAmACYAKQArACwA
LgAuAC8AMAAxADIAMgAyADMAMwA0ADQANAA0ADQANAA0ADMAMwAzADIAMgAyADIAMAAv
AC4ALQAsACoAJwAlACMAIQAfABsAGQAZABcAEwARABAADgAMAAoACAAGAAUAAwADAAIA
AAD///3//P/7//r//P/8//z/+//6//r/+v/6//r/+v/6//r/+v/6//n/+f/5//n/+f/6
//r/+v/6//r/+v/6//r/+v/6//r/+//7//v/+//7//z//P/8//3//f///////v/+//z/
/f/9//3//f/9//3//f/9//3//f/9//3//f/9//3//f/9//3//f/8//z/+//7//v/+//7
//v/+//7//r/+v/4//j/+P/4//r/+f/5//j/9v/2//X/9f/1//b/9v/2//b/9v/2//X/
9//3//f/9//0//T/9P/0//T/9P/0//P/9f/1//X/9f/z//P/8//z//P/8//z//L/8v/y
//L/8//z//L/8v/y//L/8v/y//L/9P/0//T/9P/y//L/8v/y//L/8v/y//L/9P/0//T/
9P/y//L/8v/y//P/8//z//T/8v/y//L/8v/y//H/8f/y//D/8P/x//H/8v/z//T/9f/4
//j/+//9//z//v/+//7//v/+/wAAAQACAAIAAgABAAEAAwADAAMAAwACAAEAAAD//wAA
AAD+//z/+v/4//b/9f/3//f/9v/1//T/9P/z//P/8f/w//D/7//u/+3/7f/t/+v/6//q
/+r/7P/s/+z/7P/r/+v/6//r/+n/6f/p/+n/6f/p/+n/6f/q/+r/6//r/+r/6v/q/+v/
6//r/+v/6//r/+v/6//r/+v/6//r/+v/6f/p/+n/6f/p/+n/6//r/+7/9f/+/wMACwAT
AB4ALQA+AFcAdgCRAKUAuQC4AKMAjwBxAEEAFwD3/87/qf+H/2b/Wf9b/2L/Zv9p/3H/
gf+T/6j/u//O/9r/3v/k/+r/6//u//H/8v/z//L/8v/1//b/9//3//X/9f/2//b/9//4
//j/+P/5//n/+f/6//r/+v/6//v/+//7//z//P/9//3//f/+/wAAAAAAAAAA/////wAA
AAAAAAEAAQABAAAAAQADAAMABQAFAAYABgAHAAgACQAJAAkACwAMAAwADQAOAA8AEAAR
ABEAEgATABIAEwAVABYAFwAYABsAGwAfACAAIwAjACUAJgAnACgAJwApACoALAAsAC0A
LgAvADAAMAAwADEAMQAyADIAMgAyADIAMgAyADEAMQAxADAAMAAwADAALgAtACwAKwAq
ACgAJQAjACEAHwAdABkAFwAXABUAEQAPAAwACgAIAAYABAACAAEA//8BAAAA/v/9//3/
/P/7//r/+v/6//r/+f/2//b/9v/2//j/+P/4//j/+P/4//f/9//3//f/9//4//r/+v/6
//r/+P/4//j/+P/6//r/+//7//n/+f/5//r/+v/6//v/+//7//v/+v/6//z//f/9//3/
+//7//v/+//7//v/+//7//3//f/9//3/+//7//v/+//6//r/+f/5//n/+f/5//n/+f/5
//j/+P/4//j/+P/4//j/9//3//b/9v/2//X/9f/3//j/+P/4//b/9v/2//X/9f/1//X/
9f/0//T/9P/0//T/9P/0//P/8//z//P/8//z//P/8//z//H/8f/x//D/8v/y//L/8//z
//L/8v/y//L/8v/y//L/8P/w//D/8P/y//L/8v/y//L/8v/y//L/8P/w//D/8P/w//D/
8P/w//H/8f/x//L/8v/y//L/8v/w/+//7//w//L/8v/z//P/9//5//r/+P/4//j/+P/6
//z//f/+/wAAAAD///////////////8BAAEAAQABAAIAAgAAAP7//P/6//j/9//3//f/
9v/1//T/9P/z//P/8f/w//D/7//s/+v/6//r/+3/7f/s/+z/6v/q/+r/6v/p/+n/6f/p
/+v/6//r/+v/6f/p/+n/6f/q/+r/6//r/+r/6v/q/+v/6f/p/+n/6f/r/+v/6//r/+v/
6//r/+v/6//r/+v/6//p/+v/6//r/+z/7//2////BQANABYAIwAwAEMAXgB7AJUAqwC6
ALUAnwCHAGEALwAJAOj/v/+f/4L/Yf9X/17/YP9j/2n/c/+B/5b/qf++/87/2P/g/+T/
5//o/+n/7f/v/+//8P/x//L/8//z//P/8//0//T/9f/2//b/9v/3//f/9//4//r/+v/6
//v/+f/5//r/+v/5//n/+f/6//z//P/8//z//f/9//7//v/+//////////7///8BAAEA
AQABAAIAAgADAAQABQAFAAUABwAIAAgACwAMAA0ADgAPAA8AEAARABIAEwAVABYAFwAY
ABsAGwAbABwAHwAfACMAJAAlACYAJwApACoALAAsAC0ALgAvADAAMAAwADEAMQAyADIA
MgAyADIAMgAyADEAMQAxADAAMAAwADAALgAvAC4ALQAsACgAJQAjACEAHwAdABkAFwAV
ABMADwANAAwACgAIAAYABAACAAEA//////7//P/7//v/+v/5//j/9v/2//b/9f/0//T/
9P/0//b/9v/2//b/9P/0//P/8//1//X/9f/2//T/9P/0//T/9P/0//T/9P/0//T/9f/1
//X/9f/1//b/9v/2//f/9//3//f/9v/2//b/9//3//f/9//3//f/9//3//f/9//3//n/
+f/5//n/9//3//f/9//2//b/9f/1//X/9f/1//X/9f/1//T/9P/2//b/9v/2//T/8//z
//L/9P/0//P/8//z//T/9P/0//L/8v/y//H/8f/x//H/8f/w//D/8P/w//D/8P/w/+//
7//v/+//7//v/+//7//v/+//7//v/+7/7v/u/+7/7//v/+7/7v/u/+7/7v/u/+7/7v/u
/+7/7v/u/+7/7v/u/+7/7v/u/+7/7v/u/+7/7v/w//D/8P/w/+3/7f/t/+7/7v/u/+7/
7v/w/+//7//w//L/8v/z//P/9//4//b/9v/2//b/+P/6//v//P/+//7//f/9////////
//////////////8AAAAA/v/8//r/+P/2//X/9f/1//T/8//y//L/8f/x/+//7v/u/+3/
6v/p/+n/6f/r/+v/6v/q/+j/6P/o/+j/5f/l/+X/5f/m/+f/6P/p/+n/6f/p/+n/6P/o
/+n/6f/m/+b/5v/n/+f/5//n/+f/5//n/+f/5//n/+f/5//n/+f/5//n/+f/6f/p/+f/
6f/s//H/+P///wcAEQAcACcAOABTAHQAjwCjALUAugCpAJMAdQBHAB0A+f/M/6H/gf9i
/1H/V/9e/17/Y/9t/33/j/+k/7n/yv/W/97/5P/o/+v/7P/r/+3/7//v//D/8f/y//P/
8//z//P/9P/0//X/9v/2//b/9//3//f/+P/4//j/+P/5//n/+f/6//r/+f/5//n/+v/8
//z//P/8//3//f/+//7//v////////8AAAEAAwADAAMAAwAEAAQABQAGAAcABwAFAAcA
CAAIAAsADAANAA4ADwAPABAAEQASABMAFQAWABkAGgAdAB0AHQAeACEAIQAlACYAJwAo
ACkAKwAsAC4ALgAvADAAMQAyADIAMgAzADEAMgAyADIAMgAyADIAMgAxADEAMQAwADAA
MAAwAC4AKwAqACkAKAAmACMAIQAfAB8AHQAZABcAFQATAA8ADQAMAAoACAAGAAQAAgAB
AP///f/8//r/+f/5//j/9//2//b/9v/2//X/9P/0//T/9P/0//T/9P/0//T/9P/z//P/
8//z//P/9P/0//T/9P/0//T/9P/0//T/9P/0//X/9f/z//P/8//0//b/9v/3//f/9//3
//b/9v/0//X/9f/1//X/9f/1//X/9f/1//X/9f/2//f/+P/5//f/9//3//f/9v/2//X/
9f/z/w==
         </WaveFormData>
      </LeadData>
      <LeadData>
         <LeadByteCountTotal>10000</LeadByteCountTotal>
         <LeadTimeOffset>0</LeadTimeOffset>
         <LeadSampleCountTotal>5000</LeadSampleCountTotal>
         <LeadAmplitudeUnitsPerBit>4.88</LeadAmplitudeUnitsPerBit>
         <LeadAmplitudeUnits>��V</LeadAmplitudeUnits>
         <LeadHighLimit>2147483647</LeadHighLimit>
         <LeadLowLimit>268435456</LeadLowLimit>
         <LeadID>V3</LeadID>
         <LeadOffsetFirstSample>0</LeadOffsetFirstSample>
         <FirstSampleBaseline>0</FirstSampleBaseline>
         <LeadSampleSize>2</LeadSampleSize>
         <LeadOff>FALSE</LeadOff>
         <BaselineSway>FALSE</BaselineSway>
         <ExcessiveACNoise>FALSE</ExcessiveACNoise>
         <MuscleNoise>FALSE</MuscleNoise>
         <LeadDataCRC32>3017757527</LeadDataCRC32>
         <WaveFormData>
8v/y//L/8v/y//L/8v/y//L/8v/y//L/8v/y//L/8v/y//L/8v/y//D/8P/w//D/8v/y
//L/8v/y//L/8v/y//L/8v/y//L/8v/y//L/8v/y//L/8v/y//L/8v/y//L/8P/w//D/
8P/y//L/8v/y//L/8v/y//L/9P/0//T/9P/0//T/9P/0//X/9v/3//j/+f/6//v//P/+
//7//v///wEAAgADAAQABAAEAAYABgAEAAMAAwAEAAQABAAEAAQAAQD//////P/6//n/
+f/3//j/9//2//X/9P/z//H/8P/w/+7/7f/t/+7/7v/s/+z/7P/s/+z/6//t/+z/7P/s
/+r/6v/q/+r/7P/r/+v/6//r/+v/6//r/+v/6//r/+v/6//s/+z/7P/r/+v/6//r/+v/
7P/s/+z/6//r/+v/6//s/+z/6//q/+j/6f/p/+z/8f/4/wQAEAAeADEASwBsAI4ArgDN
AOQA6gDtAOAAsAB0AEYAFwDg/7D/jf99/3v/ff97/3r/fv+I/5j/qP+5/8j/0//a/+D/
4//l/+X/5//p/+r/6v/q/+r/7P/t/+3/7f/u/+7/7v/v/+//8P/w//D/8f/x//H/8f/x
//H/8v/y//P/8//z//P/8//0//T/9P/1//X/9v/0//T/9P/0//b/9//3//f/9//4//n/
+f/5//n/+f/6//v/+//7//v//v/+//7/AAD//wAAAQACAAIAAgAEAAUABQAGAAcACAAJ
AAoADAANAA4ADwARABIAFQAXABgAGQAYABoAGwAdABwAHQAeAB8AIwAkACUAJgAmACcA
JwAnACgAKAAoACkAKQApACkAKQAqACoAKgAqACYAJgAlACQAJgAkACIAIAAfABwAGgAY
ABYAFAASAA4ADQAMAAoACAAGAAUABAABAAEAAAD///7////+//7//v/7//v/+//5//j/
+P/4//j/+P/4//j/+P/6//n/+f/5//n/+f/5//n/+f/5//n/+f/3//f/9//3//f/9//3
//j/+P/4//j/+P/5//n/+f/5//r/+v/6//r/+P/5//n/+f/5//n/+f/5//n/+f/5//r/
+v/6//r/+v/6//r/+v/6//n/+f/5//n/+f/5//j/+P/6//r/+f/5//j/+P/3//f/9//3
//f/9//3//b/9v/2//b/9v/2//X/9f/1//X/9P/0//T/9P/0//L/8v/y//H/8//z//T/
9P/x//H/8f/x//P/8//z//P/8//y//L/8v/z//P/8//z//P/8v/y//L/8f/x//H/7//v
//H/8f/x//D/8P/x//H/8f/x//H/8P/w//D/8P/w//D/8P/w//D/8P/w//D/8P/x//H/
8f/x//H/8f/x//H/8f/y//L/8v/w/+//7v/u/+7/7v/w//D/8P/x//L/8//0//T/9P/2
//j/+v/6//r/+v/6//z//P/9////AAABAAIAAgACAAQABAAEAAEAAQACAAIAAgACAAIA
///9//3/+v/6//n/+f/3//b/9f/0//P/8v/x/+//7v/u/+7/7f/t/+7/7P/q/+r/6v/q
/+r/6f/p/+r/6v/q/+r/6P/o/+j/6P/n/+f/5//n/+n/6f/p/+n/6f/p/+n/6f/o/+j/
6P/n/+f/5//n/+f/6P/o/+j/5//p/+n/6f/q/+r/6f/o/+j/5//l/+j/7//0//7/CgAY
ACkAQwBkAIQAogDFANwA5ADnAOIAuAB6AEoAHQDo/7b/k/+B/3//f/97/3b/eP+C/5D/
ov+z/8T/z//W/9r/3//h/+H/4//l/+b/5v/m/+b/6P/p/+n/6f/q/+r/6v/r/+v/7P/s
/+z/7f/t/+3/7f/t/+3/7v/u/+//7//v/+//7//w//D/8P/x//H/8v/y//L/8v/y//T/
9f/1//X/9f/2//f/9//1//X/9f/2//f/9//3//f/+P/4//j/+v/7//z//f/+//7//v8A
AAEAAQACAAMABAAFAAYACAAJAAoACwANAA4AEQATABQAFQAUABYAFwAZABoAGwAcAB0A
HwAgACEAIgAiACMAIwAjACQAJAAkACUAJQAlACUAJQAmACYAJgAmACQAJAAjACIAIgAg
AB4AHAAbABgAFgAUABIAEAAOAAoACQAIAAYABAACAAEAAAD9//3//P/7//r/+//6//r/
+v/3//f/9//1//b/9v/2//b/9P/0//T/9P/0//P/8//z//P/8//z//P/9f/1//X/9f/z
//P/8//z//X/9f/1//b/9P/0//T/9P/1//X/9f/1//T/9P/0//T/9P/1//X/9f/2//f/
+P/5//j/9//2//b/9v/2//b/9v/2//b/9v/2//X/9f/1//X/9f/1//T/9P/2//b/9f/1
//b/9v/1//X/8//z//P/8//z//L/8v/y//T/9P/0//P/8f/x//H/8P/w//D/8P/w//D/
8P/w/+//7//v//D/8P/x//H/8f/x/+//7//v/+//7//u/+7/7v/v/+//7//v/+//7v/u
/+7/7//v/+//7f/t/+//7//v/+7/7v/v/+//7//v/+//7v/u/+7/7v/u//D/8P/w//D/
7v/u/+7/7v/t/+3/7f/t/+3/7f/t/+3/7f/u/+7/7v/v/+//7//w//D/8P/y//L/9v/2
//j/+P/4//j/+P/4//n/+//8//3//v/+/wAAAgACAAIAAQABAAIAAgAEAAQABAABAP3/
/f/6//r/+f/5//f/9v/3//b/9f/0//H/7//u/+7/7v/t/+3/7v/s/+r/6v/q/+r/6v/p
/+n/6v/q/+r/6v/o/+j/6P/o/+f/5//n/+f/5f/l/+X/5f/l/+X/5f/l/+b/5v/m/+X/
5//n/+f/5//o/+j/6P/n/+f/5//n/+j/6v/n/+T/5v/l/+P/5v/r//L/+v8EABIAIQA5
AFgAfACcALsA2gDoAOsA6gDOAJIAWgAtAPr/xv+b/3//d/95/3n/dv92/3z/iv+Y/6n/
uv/J/9L/2P/d/9//4f/j/+X/5v/m/+b/5v/o/+n/6f/p/+r/6v/q/+v/6//s/+z/7P/t
/+3/7f/v/+//7//w/+7/7//v/+//7//v//D/8P/w//H/8f/y//L/8v/y//L/8v/z//P/
8//z//T/9f/1//X/9f/1//b/9//3//f/9//6//r/+v/8//v//P/9//7//v/+/wAAAQAB
AAIAAwAEAAUABgAIAAkACgALAA0ADgAPABEAEgATABQAFgAXABkAGgAbABwAHQAfACAA
IQAiACIAIwAjACMAJAAkACQAJQAlACUAJQAlACYAJgAmACYAJAAkACMAIgAiACAAHgAc
ABsAGAAWABQAFAASABAADAAJAAgABgAEAAIAAQAAAP3//f/8//v/+v/5//j/+P/4//f/
9//3//X/9v/2//b/9v/0//T/9P/0//T/8//z//P/8//z//P/8//z//P/8//z//P/8//z
//P/8//z//P/9P/0//T/9P/0//X/9f/1//X/8v/y//L/8v/0//X/9f/1//X/9f/1//X/
9//3//f/+P/2//b/9v/2//b/9v/2//b/9f/1//X/9f/1//X/9P/0//T/9P/z//P/9P/0
//P/8//z//P/8//z//P/8v/y//L/8v/y//L/8f/x//H/8f/w//D/8P/w//D/8v/y//L/
8f/x//H/8v/y/+//7//v/+//8f/x//H/8f/x//D/8P/w//H/8f/x//H/8//y//L/8v/x
//H/8f/v/+//8f/x//H/7v/u/+//7//v/+//7//u//D/8P/w//D/8P/w//D/8P/w//D/
8P/w/+//7//v/+//8f/x//H/8f/v//D/8P/w/+//7//v//D/8P/w//L/8v/z//P/8//z
//T/+P/6//r/+v/6//r/+v/6//v//f/+////AAAAAAAAAgACAAIAAQABAAIAAgAEAAQA
BAABAP/////8//z/+//7//n/+P/3//b/9f/0//H/7//u/+7/7v/t/+3/7v/u/+z/7P/s
/+z/7P/r/+v/6v/q/+r/6v/q/+r/6v/q/+n/6f/p/+n/5//n/+f/5//p/+n/6f/p/+r/
6v/q/+n/6f/p/+n/6f/q/+r/6v/p/+n/6f/p/+r/6v/p/+j/6v/n/+f/6v/x//j//v8K
ABoAKwBFAGYAiACoAMcA3gDmAOkA4gC2AHgASgAbAOT/sv+P/3//ff99/3v/ev98/4b/
lv+m/7f/xv/T/9r/3v/j/+X/5f/l/+f/6P/o/+j/6P/q/+v/6//r/+z/7P/s/+3/7f/u
/+7/7v/v/+//7//x//H/8f/y//D/8f/x//H/8f/x//L/8v/y//P/8//0//T/9P/0//T/
9v/3//f/9//3//j/+f/5//f/9//3//j/+f/5//n/+f/8//z//P/+////AAABAAIAAgAC
AAQABQAFAAYABwAIAAkACgAMAA0ADgAPABEAEgATABUAFgAXABgAGgAbAB0AHgAfACAA
IQAjACQAJQAmACYAJwAnACcAKAAoACgAKQApACkAKQApACoAKgAqACoAKAAoACcAJgAk
ACIAIAAeAB0AGgAYABYAFAASABAADAALAAoACAAGAAYABQAEAAEA///+//3//P/9//z/
/P/8//v/+//7//n/+P/4//j/+P/2//b/9v/2//j/9//3//f/9//3//f/9//5//n/+f/5
//f/9//3//f/9//3//f/+P/4//j/+P/4//n/+f/5//n/+P/4//j/+P/4//n/+f/5//v/
+//7//v/+f/5//n/+v/6//r/+v/6//r/+v/6//r/+f/5//n/+f/5//n/+P/4//j/+P/3
//f/+P/4//f/9//3//f/9//3//X/9P/0//T/9P/0//T/8//1//X/9f/0//T/9P/0//T/
9P/0//T/8//z//P/9P/0//P/8//z//P/8f/x//H/8f/x//D/8P/w//H/8f/x//H/8f/w
//D/8P/z//P/8//x//H/8//z//P/8v/y//P/8//x//H/8f/w//L/8v/y//L/8P/w//D/
8P/w//D/8P/w/+7/7f/s/+v/7P/t/+7/7//t/+7/7v/u/+3/7f/t/+7/7P/s/+7/7v/y
//P/9P/1//j/+v/4//j/+v/6//r/+v/8//z//f///wIAAwAEAAQAAgAEAAQABAADAAMA
BAAEAAQABAAEAAEA/f/9//r/+v/5//n/9//2//X/9P/z//L/8f/v/+7/7v/s/+v/6//s
/+z/6v/q/+r/6v/q/+n/6f/m/+b/5v/m/+b/5v/m/+b/5f/l/+X/5f/l/+X/5f/l/+X/
5f/l/+X/6P/o/+j/5//n/+f/5//n/+b/5v/m/+X/5//n/+f/6P/o/+f/5v/m/+f/5//q
/+//+v8EABAAHgAzAE0AbgCOAKwAywDcAN4A4QDOAJgAYgA6AAkA0v+m/4v/gf+B/3//
ff98/37/iv+a/6z/v//M/9H/2P/e/+H/4f/j/+X/5//o/+j/6P/o/+r/6//r/+v/7P/s
/+z/7f/t/+7/7v/u/+//7//v/+//7//v//D/7v/v/+//7//t/+3/7v/u//D/8f/x//L/
8P/w//D/8P/y//P/8//z//X/9v/3//f/9//3//f/+P/7//v/+//7//r/+v/6//z//f/+
////AAAAAAAAAgADAAUABgAHAAgABwAIAAoACwAMAA0ADwAQABEAEwAUABUAFgAYABkA
GwAaABsAHAAdAB0AHgAfACAAIgAjACMAIwAmACYAJgAnACcAJwAnACcAKAAoACgAKAAo
ACgAJwAmACQAIgAgAB4AHQAaABgAFgASABAADgAKAAsACgAIAAYABAADAAIA//////7/
/f/8//3//P/8//z/+//7//v/+f/4//j/+P/4//r/+v/6//r/+P/3//f/9//3//f/9//3
//n/+f/5//n/+f/5//n/+f/3//f/9//4//j/+P/4//j/+f/5//n/+f/6//r/+v/6//j/
+f/5//n/+//7//v/+//5//n/+f/6//z//P/8//z/+v/6//r/+v/7//v/+//7//v/+//6
//r/+v/6//n/+f/6//r/+f/5//f/9//3//f/9//2//b/9v/4//j/+P/3//f/9//3//b/
9v/2//b/9v/2//b/9v/1//X/9f/2//b/9f/1//X/9f/1//X/9f/1//X/9P/0//T/9f/1
//X/9f/1//T/9P/0//P/8//z//H/8f/z//P/8//0//T/9f/1//P/8//z//L/9P/0//T/
9P/0//T/9P/0//T/9P/0//T/8//z//P/8//z//P/8//z//P/9P/0//T/9f/1//X/9v/4
//j/+v/6//z//f/+//z//P/8//z//f/+/wAAAwAEAAUABgAGAAYACAAIAAgABwAHAAgA
CAAGAAYABgADAP/////8//z/+//7//n/+P/5//j/9//2//X/8//y//L/8v/x//H/8v/w
/+7/7v/u//D/8P/v/+//8P/w//D/8P/w//D/8P/w/+//7//v/+//7f/t/+3/7f/u/+//
8P/x//H/8P/v/+3/7//v/+//7//w//D/8P/v/+//7//v//D/8P/v/+7/7v/t/+3/8P/1
//z/BgASACIANQBRAHIAlAC0ANUA6gDwAPEA5AC0AHYARgAZAOT/tv+V/4P/gf+B/3//
gP+C/4j/lv+o/7v/zP/X/9z/4P/l/+n/6f/r/+v/7P/s/+z/7v/w//H/8f/x//L/8v/y
//P/8//0//T/9P/1//X/9f/1//X/9f/2//b/9//3//f/9//3//j/+P/4//n/+f/6//j/
+P/4//j/+P/5//n/+f/7//z//f/9//3//f/9//7///////////8AAAAAAAACAAEAAgAD
AAQABgAGAAgACQAJAAoACwAMAAsADAAOAA8AEAARABMAFAAVABcAGAAZABoAHAAdAB8A
IAAhACIAIwAlACYAJwAoACgAKQApACkAKgAqACoAKwArACsAKwArACwALAAsACwAKgAq
ACkAKAAoACYAJAAiACEAHgAcABoAFgAUABIADgANAAwACgAIAAgABwAGAAMAAwACAAEA
AAD///7//v/+//3//f/9//v/+v/6//r/+v/6//r/+v/6//j/9//3//f/9//3//f/9//3
//f/9//3//f/9//3//f/+f/5//n/+v/6//r/+v/6//v/+//7//v/+v/6//r/+v/6//v/
+//7//v/+//7//v/+//7//v//P/8//z//P/8//z//P/8//z/+//7//v/+//9//3//P/8
//z//P/7//v/+v/6//n/+f/7//v/+//7//v/+v/6//r/+v/6//r/+f/5//n/+f/4//j/
+P/4//j/+P/4//j/9//3//f/+P/4//n/+f/5//n/9//3//f/9//3//b/9v/2//f/9//3
//f/+f/4//j/+P/3//f/9//1//f/+f/5//n/9v/2//f/9//3//f/9//2//b/9v/2//b/
9v/2//b/9v/4//j/+P/4//f/9//3//f/9//3//f/9//1//b/9v/2//n/+f/5//r//P/8
//z//v8AAAAAAAAAAAAAAAABAAMABAAFAAYABgAIAAoACgAKAAkACQAKAAoACAAIAAgA
BQADAAMAAAAAAP/////9//z//f/8//v/+v/5//f/9v/2//T/8//z//T/8v/w//D/8P/w
//D/7//v/+7/7v/u/+7/7v/u/+7/7v/t/+3/7f/t/+3/7f/t/+3/7f/t/+3/7f/u/+7/
7v/t/+3/7f/t/+3/7v/u/+7/7f/t/+3/7f/u/+7/7f/s/+z/7f/t/+7/8//4/wIADAAY
ACcAPwBeAIIAogDDAN4A6gDvAO4A0ACUAF4AMQD6/8b/nf+B/3v/f/99/3j/eP+C/5D/
oP+x/8L/0f/Y/9z/4f/j/+X/5//p/+r/6v/q/+r/7P/t/+3/7//w//D/8P/v/+//8P/w
//D/8f/x//H/8f/x//H/8v/y//P/8//z//P/8//0//T/9v/3//f/+P/4//j/+P/4//j/
+f/5//n/9//4//n/+f/7//v/+//8//3//f/9//3//v/+//7/AAABAAIAAwAEAAIAAgAE
AAUABQAGAAcACAAJAAoADAANAA4ADwARABIAEwAVABYAFwAYABoAGwAdAB4AHwAgACEA
IwAkACUAJgAmACcAJwAnACgAKAAoACkAKwArACsAKwAqACoAKgAqACgAKAAnACYAJgAk
ACIAIAAfABwAGgAYABYAFAASAA4ADQAMAAoACAAGAAUABAABAP///v/9//z//f/8//z/
/P/7//v/+//5//r/+v/6//r/+P/4//j/+P/4//f/9//3//f/9//3//f/9//3//f/9//5
//n/+f/5//n/+f/5//r/+P/4//j/+P/7//v/+//7//j/+P/4//j/+P/5//n/+f/5//n/
+f/5//n/+f/5//r/+v/6//r/+v/6//r/+v/6//n/+f/5//n/+f/5//j/+P/4//j/9//3
//j/+P/3//f/9f/1//X/9f/3//b/9v/2//b/9v/2//X/8//z//P/8v/0//T/9P/0//T/
9P/0//P/8//z//T/9P/x//H/8f/x//P/8//z//P/8//y//L/8v/y//H/8P/v//H/8P/w
//D/8f/x//H/7//v//H/8f/x//D/8P/x//H/8//z//P/8v/y//L/8v/y//D/8P/w//D/
8P/w//D/8P/x//H/8f/x//H/8f/x//H/7//w//D/8P/v/+//7//w//D/8P/y//L/8v/z
//T/9f/2//j/+v/8//z/+v/6//r/+v/8//z//f///wIAAwAEAAQAAgAEAAQABAADAAMA
BAAEAAQABAAEAAEA/f/9//r/+v/7//v/+f/4//X/9P/z//L/8f/v/+7/7v/s/+v/6//s
/+z/6v/q/+r/7P/s/+v/6//q/+r/6v/q/+j/6P/o/+j/6f/p/+n/6f/n/+f/5//n/+n/
6f/p/+n/6P/o/+j/5//p/+n/6f/p/+r/6v/q/+n/6f/p/+n/6v/o/+n/6P/m/+X/5//o
/+3/9P/+/woAGAAnAD8AXgCAAKAAvwDWAN4A4wDgALgAfABMACMA7P+6/5X/gf9//3//
e/96/3z/hv+U/6T/tf/E/9H/2v/e/9//4f/l/+X/5//o/+j/6P/o/+r/6//r/+v/7P/s
/+z/6//r/+z/7P/u/+//7//v/+3/7f/t/+7/8P/x//H/8f/x//H/8v/y//L/8//z//T/
9P/0//T/9P/0//X/9f/1//f/+P/5//n/+f/5//n/+v/7//v/+//7//j/9v/0//T/9//6
//3/AAD+//7/AAABAAEAAgADAAQABQAGAAgACQAKAAsADQAOAA8AEQASABMAFgAYABkA
GwAeAB8AIAAhACEAIgAjACQAJgAnACcAJwAoACgAKAApACkAKQApACkAKAAoACgAKAAo
ACgAJwAmACYAJAAiACAAHQAaABgAFgAWABQAEgAOAA0ADAAKAAgABgAFAAQAAQABAAAA
///+//3//P/8//z/+//7//v/+f/6//r/+v/6//r/+v/6//r/+P/3//f/9//5//n/+f/5
//v/+//7//v/+f/5//n/+f/5//n/+f/6//j/+P/4//j/+f/5//n/+f/6//r/+v/6//r/
+//7//v/+f/5//n/+f/7//v/+//8//r/+v/6//r//P/8//z//P/7//v/+//7//v/+//6
//r/+v/6//n/+f/4//j/9//3//f/9//3//f/9//2//b/9v/2//b/9v/1//X/9f/1//T/
9v/2//b/9v/0//T/9P/z//P/8//0//T/8//z//P/8//z//P/8//z//X/9P/0//T/8//z
//P/8//z//L/8v/y//P/8//z//H/8//1//X/9f/z//L/8v/x//H/8f/x//D/8v/y//L/
8v/y//L/8v/y//L/8v/y//L/8f/x//H/8f/v/+//7//v/+//8P/w//D/8//z//P/9P/2
//j/+P/8//z//P/8//z//P/+//7///8BAAAAAQACAAIABAAGAAYABgAEAAMAAwACAAEA
AAD///v/+P/3//P/8v/z//X/9f/2//X/9P/z//L/8f/v/+7/7v/u/+3/7f/u/+z/6v/q
/+r/7P/s/+v/6//s/+z/7P/s/+r/6v/q/+r/6f/p/+n/6f/r/+v/6//r/+v/6//r/+v/
6v/q/+r/6f/r/+v/6//r/+r/6v/q/+n/6f/p/+n/6v/o/+f/6P/o/+f/6f/u//X//P8G
ABIAIgA3AFMAdACUALQA0wDiAOQA5QDQAJgAYAA4AAcA1P+o/4v/f/9//4H/f/9+/4D/
jP+c/6z/v//O/9f/2v/e/+P/4//l/+n/6v/q/+n/6P/q/+z/7f/t/+v/7P/s/+z/7//v
//D/8P/w//H/8f/x/+//7//v//D/8P/x//H/8f/z//P/9P/0//T/9f/1//b/9P/0//T/
9P/0//X/9f/1//P/9P/1//X/9v/3//j/+v/7//v/+//7//z//P/8//7//f/+////AAAA
AAAAAgADAAMABAAFAAYABwAIAAoACwAMAA0ADwAQABEAEwAUABUAGAAaABsAHQAcAB0A
HgAfAB8AIAAhACIAJAAlACUAJQAmACYAJgAnACcAJwAnACcAKAAoACgAKAAkACQAIwAi
ACQAIgAgAB4AGwAYABYAFAASABAADgAKAAkACAAGAAQAAgABAAAA/f/9//z/+//6//v/
+v/6//r/9//3//f/9f/0//T/9P/0//b/9v/2//b/9v/1//X/9f/1//X/9f/1//X/9f/1
//X/9f/1//X/9f/1//X/9f/2//b/9v/2//b/9//3//f/9//2//b/9v/2//j/+f/5//n/
9//3//f/9//3//f/9//4//j/+P/4//j/+P/4//j/+P/3//f/9//3//f/9//2//b/9v/2
//X/9f/2//b/9f/1//X/9f/1//X/9f/0//T/9P/2//b/9v/1//X/9f/1//T/8v/y//L/
8v/y//L/8v/x//H/8f/y//L/8f/x//H/8f/x//H/8f/x//H/8P/w//D/8f/x//H/8f/x
//D/8P/w//H/8f/x/+//7f/v/+//7//u/+7/7//v/+//7//v/+7/8P/w//D/8P/u/+7/
7v/u//D/8P/w//D/8f/x//H/8f/v/+//7//v//D/8v/z//T/9f/3//j/9v/2//b/9v/3
//j/+v/9//7///8AAAAAAAACAAIAAgADAAMABAAEAAIAAgACAP////////z//P/5//n/
9//2//f/9v/1//T/8f/v/+7/7v/u/+3/7f/u/+7/7P/s/+z/6v/q/+n/6f/o/+j/6P/o
/+j/6P/o/+j/5//n/+f/5//n/+f/5//n/+f/5//n/+f/6P/o/+j/5//n/+f/5//n/+r/
6v/q/+n/5//n/+f/6P/o/+n/6P/o/+f/5//o/+3/9P/8/wYAFgAnAD0AWgB+AKIAwwDe
AOwA7wDsAMwAjgBUACkA9P/C/5n/ff91/3n/d/92/3b/ev+I/5r/q/+8/8v/0v/Y/93/
3//f/+H/5f/m/+b/5v/m/+j/6f/p/+n/6v/q/+r/6//r/+z/7P/s/+3/7f/t/+//7//v
//D/7v/v/+//7//v/+//8P/w//D/8f/x//L/8v/y//L/8v/y//P/8//z//P/9P/1//X/
9f/1//X/9v/3//f/9//3//j/+P/4//r/+//8//3//v/+//7/AAABAAEAAgADAAQABQAG
AAgACQAMAA0ADwAQABEAEwAUABUAFgAYABkAGwAcAB0AHgAfACEAIgAjACQAJAAlACUA
JQAoACgAKAApACcAJwAnACcAKAAoACgAKAAoACgAJwAmACQAIgAgAB4AGwAYABYAFAAS
ABAADgAKAAsACgAIAAYAAgABAAAA/f/9//z/+//6//n/+P/4//j/9//3//f/9f/0//T/
9P/0//T/9P/0//T/8v/x//H/8f/z//P/8//z//H/8f/x//H/8f/x//H/8f/x//H/8f/y
//L/8v/y//L/8//z//P/8//y//L/8v/y//T/9f/1//X/8//z//P/8//z//P/8//0//T/
9P/0//T/9P/0//T/9P/1//X/9f/1//P/8//y//L/9P/0//P/8//2//b/9f/1//P/8//z
//P/8//y//L/8v/y//L/8v/x/+//7//v/+7/8P/w//D/8P/w//D/8P/v/+//7//w//D/
7//v/+//7//t/+3/7f/t/+//7v/u/+7/7f/t/+3/7f/t/+z/7P/s/+3/7f/t/+v/6f/r
/+v/6//s/+z/7f/t/+v/6//r/+r/7P/s/+z/7P/s/+z/7P/s/+z/7P/s/+z/7f/t/+3/
7f/v/+//7//v//H/8v/y//L/9//2//b/9v/2//b/+P/4//n/+//8//3//v/+//7/AAAA
AAAA/////wAAAAAAAAAAAAD9//v/+//4//j/9//3//X/9P/z//L/8f/w/+//7f/s/+z/
6P/n/+f/6P/o/+b/5v/m/+b/5v/l/+X/5P/k/+T/5P/k/+T/5P/k/+P/4//j/+P/5f/l
/+X/5f/k/+P/4v/h/+T/5P/k/+P/4//j/+P/4//k/+T/5P/j/+P/4//j/+T/5P/j/+L/
4v/f/9//4v/r//T//v8KABgAKQBHAGwAjACoAMkA3gDkAOUA1ACeAGIANgADAMr/nv9/
/3H/c/91/3H/cP92/4L/kv+k/7X/xP/P/9T/2P/b/93/4f/f/9//4P/g/+D/4v/k/+X/
5f/l/+b/5v/m/+f/5//o/+j/5v/n/+f/5//p/+n/6f/q/+j/6f/p/+n/6f/p/+r/6v/q
/+v/6//s/+z/7P/s/+z/7P/t/+3/7f/t/+7/7//v/+//7//v//D/8//z//P/8//y//L/
8v/0//X/9v/3//j/+P/4//r/+//9//7///8AAAEAAgAEAAUABgAHAAkACgALAA0ADgAP
ABAAEgATABUAFgAXABgAGQAbABwAHQAeAB4AHwAfAB8AIAAgACAAIQAhACEAIQAhACIA
IgAiACIAIAAgAB8AHgAcABoAGAAWABUAEgAQAA4ACgAIAAYAAgADAAIAAAD+//z/+//6
//f/9f/0//P/8v/x//D/8P/w/+3/7f/t/+v/7P/s/+z/7P/s/+z/7P/s/+r/6f/p/+n/
6//r/+v/6//p/+n/6f/p/+n/6f/p/+n/6f/p/+n/6v/q/+r/6v/q/+v/6//r/+v/6v/q
/+r/6v/o/+n/6f/p/+n/6f/p/+n/6f/p/+n/6v/s/+z/7P/s/+r/6v/q/+r/6f/p/+n/
6f/p/w==
         </WaveFormData>
      </LeadData>
      <LeadData>
         <LeadByteCountTotal>10000</LeadByteCountTotal>
         <LeadTimeOffset>0</LeadTimeOffset>
         <LeadSampleCountTotal>5000</LeadSampleCountTotal>
         <LeadAmplitudeUnitsPerBit>4.88</LeadAmplitudeUnitsPerBit>
         <LeadAmplitudeUnits>��V</LeadAmplitudeUnits>
         <LeadHighLimit>2147483647</LeadHighLimit>
         <LeadLowLimit>268435456</LeadLowLimit>
         <LeadID>V4</LeadID>
         <LeadOffsetFirstSample>0</LeadOffsetFirstSample>
         <FirstSampleBaseline>0</FirstSampleBaseline>
         <LeadSampleSize>2</LeadSampleSize>
         <LeadOff>FALSE</LeadOff>
         <BaselineSway>FALSE</BaselineSway>
         <ExcessiveACNoise>FALSE</ExcessiveACNoise>
         <MuscleNoise>FALSE</MuscleNoise>
         <LeadDataCRC32>3334003527</LeadDataCRC32>
         <WaveFormData>
8v/y//L/8v/y//L/8v/y//L/8v/y//L/8v/y//L/8v/w//D/8P/w//D/8P/w//D/8v/y
//L/8v/y//L/8v/y//L/8v/y//L/8v/y//L/8v/w//D/8P/w//L/8v/y//L/8v/y//L/
8v/y//L/8v/y//L/8v/y//L/9P/0//T/9P/0//T/9P/0//X/9v/3//j/+f/6//v//P/8
//z//f/+/wAAAQACAAMAAwADAAUABQAFAAQABAAEAAMABAAEAAMAAAD///z/+//6//r/
+f/4//f/9f/1//T/9f/y//L/8f/w/+//7//v/+//7f/t/+3/7f/s/+z/7P/s/+v/6//r
/+n/6f/p/+n/6v/q/+r/6v/q/+r/6v/q/+r/6v/q/+r/6v/r/+v/6//s/+z/7P/s/+v/
6//r/+r/7P/s/+z/7P/s/+v/6//r/+n/6f/p/+3/8v/5/wQAEAAdADAATABtAI4ArgDM
AOMA6gDsAN4AsAB1AEYAFQDf/6//jP99/3v/ff97/3v/ff+I/5f/qv+6/8n/1f/a/9//
5P/l/+f/6P/n/+j/6v/q/+v/6//s/+z/7f/t/+3/7f/u/+7/7//v//H/8f/y//L/8P/x
//H/8f/x//L/8v/y//P/8//z//T/9P/0//T/9P/1//X/9f/1//f/+P/4//j/9v/3//f/
+P/4//j/+P/4//r/+v/7//v//f/+///////+//7/AAABAAEAAgADAAMABAAGAAcACAAI
AAoADAAMAA8AEAASABMAFAAWABcAGAAZABwAHgAeAB0AHgAfACAAIgAjACQAJQAlACYA
JgAmACkAKQApACkAKQAqACoAKgAoACgAKAAoACgAJwAmACUAJAAjACEAHwAdABsAGQAX
ABcAFQASABAADgAMAAsACQAFAAQAAwABAAIAAQAAAP///v/9//3//f/8//v/+//7//n/
+f/5//n/+f/5//n/+f/4//j/+P/4//j/+P/4//j/+P/4//j/+P/2//b/9v/2//b/9v/2
//b/+P/4//j/+f/5//n/+f/5//n/+f/5//n/+f/5//r/+v/4//j/+P/4//j/+P/4//n/
+//7//v/+v/6//v/+//6//r/+v/6//r/+f/5//n/+f/5//n/+P/4//j/+P/4//j/+P/4
//j/+P/1//X/9f/0//b/9v/2//b/9v/2//b/9f/z//P/8//z//L/8v/y//L/9P/0//T/
9P/y//L/8v/y//T/9P/0//T/8f/x//H/8v/y//P/8//y//H/8f/x//H/8//z//P/8v/w
//H/8f/x/+//7//v/+//8f/x//H/8f/v/+//7//v//H/8f/w//D/8P/w//D/8f/x//H/
8f/x//D/8P/w//D/8f/x//H/8v/x//D/7//v//D/8P/w//L/8f/y//P/9P/0//T/9f/2
//n/+v/6//r/+v/6//z//f/+/wAAAQACAAMAAwADAAUABQAFAAIAAgACAAMABAAEAAMA
AAD9//r/+f/4//r/+f/4//f/8//z//L/8f/w//D/7//u/+3/7f/t/+3/6//r/+v/6//q
/+r/6v/q/+n/6f/p/+n/5//n/+f/5v/o/+j/6P/o/+j/6P/o/+j/6v/q/+r/6v/q/+n/
6P/m/+b/5v/m/+f/6f/p/+j/6P/o/+j/6P/o/+n/5//n/+f/5//l/+n/7v/z//7/CgAZ
ACoARABjAIQAogDEANsA5ADoAOAAuAB5AEoAHwDn/7f/lP+B/33/f/97/3X/d/+C/4//
ov+0/8X/z//W/9v/3v/f/+H/4v/l/+b/6P/o/+f/5//o/+j/6f/p/+n/6f/q/+r/6//r
/+3/7f/u/+7/7P/t/+3/7f/v//D/8P/w/+//7//v//D/8P/w//D/8P/x//H/8f/x//P/
9P/0//T/9P/1//X/9v/2//b/9v/2//b/9v/3//f/9//4//n/+f/6//r//P/9////AAAB
AAEAAAACAAMABAAEAAYACAAIAAkACgAMAA0AEAASABMAFAATABYAGAAYABsAHAAdAB4A
HgAfACAAIQAhACIAIgAiACMAIwAjACMAIwAkACQAJAAmACYAJgAmACQAIwAiACEAIgAh
AB8AHQAbABkAFwAVABEADwAMAAoACgAIAAcABQADAAIAAQD///z/+//6//n/+v/5//n/
+f/4//f/9//3//f/9//3//f/9f/1//X/9f/0//T/9P/0//T/9P/0//T/9P/0//T/9P/0
//T/9P/0//T/9P/0//T/8v/y//L/8//1//X/9f/1//X/9f/1//X/9f/1//b/9v/4//j/
+P/4//f/9v/1//X/9//3//f/9v/2//f/9//2//b/9v/2//b/9f/1//X/9f/3//f/9v/2
//T/9P/0//T/9P/0//T/9P/z//P/8//y//L/8v/y//L/8v/y//L/8f/x//H/8f/x//D/
8P/w//D/8P/w//D/8P/w//D/8P/w//D/8P/w//D/7//v/+//8P/w//H/8f/w/+3/7f/t
/+3/7//v/+//7v/u/+//7//v/+//7//v/+//7//v/+//7//v/+//7//v/+//7//u/+7/
7v/u/+7/7//t/+3/7f/t/+7/7v/u/+7/7//v/+//8P/w//D/8P/x//L/8v/y//T/9f/2
//j/+P/4//j/+P/5//r//P/9//7/////////AQABAAEAAgACAAIAAwAEAAQAAwAAAAEA
/v/9//z/+v/5//j/9//1//X/9P/z//D/8P/v/+7/7f/t/+3/7f/r/+v/6//r/+j/6P/o
/+j/6f/p/+n/6f/n/+f/5//m/+b/5v/m/+b/5v/m/+b/5v/m/+b/5v/m/+f/5//n/+b/
6P/o/+j/6f/n/+f/5v/m/+j/6P/o/+j/6f/n/+X/5f/l/+P/5//s//H/+v8GABEAIAA6
AFkAegCcALwA2QDoAOoA6gDOAJMAWAAtAPv/x/+c/3//d/93/3f/d/93/3z/if+Y/6r/
u//J/9L/2f/e/9//4f/i/+P/5P/m/+b/5//n/+j/6P/r/+v/6//r/+z/7P/t/+3/7f/t
/+7/7v/s/+3/7f/t/+//8P/w//D/7//v/+//8P/w//D/8P/w//H/8f/x//H/8//0//T/
9P/y//P/8//0//b/9v/2//b/9v/2//f/9//5//r/+//7//z//P/+/////f/+//////8C
AAQABQAGAAYACAAKAAoACwAMAA4ADwAOABAAEQASABMAFgAYABgAGQAaABsAHAAeAB8A
IAAhACMAJAAkACQAIwAjACMAIwAjACQAJAAkACQAJAAkACQAJAAjACIAIQAgAB8AHQAb
ABsAGQAXABUAEwARAA4ADAAKAAgABwAFAAEAAAD///3//P/7//r/+f/4//f/9//3//j/
9//3//f/9f/1//X/9f/z//P/8//z//T/9P/0//T/8v/y//L/8v/0//T/9P/0//T/9P/0
//T/9P/0//T/9P/0//T/9P/1//X/9f/1//X/8//z//P/8//z//P/9P/0//T/9P/0//T/
9v/2//b/9//1//X/9f/0//T/9f/1//T/9v/2//b/9v/1//X/9f/1//X/9f/0//T/9P/0
//T/9P/y//L/8v/y//P/8//z//L/8v/y//L/8v/w//D/8P/v/+//7//v/+//8P/w//D/
8P/w//D/8P/w//D/8P/w//D/8P/w//D/8P/x//H/8f/y//D/8f/x//D/8f/x//H/8f/v
/+//7//u/+7/7//v/+//7//v/+//7//v/+//7//v/+//7//v/+//8f/x//D/8P/u/+7/
7v/v//H/8f/x//H/8P/w//D/8P/v/+//7//w/+7/7v/u/+//8P/w//D/8v/x//L/8//0
//T/9v/4//r/+v/6//r/+v/7//z//v///wAAAQABAAEAAwADAAMAAgACAAIAAwAEAAQA
AwAAAP///P/7//r/+v/5//j/9//1//X/9P/z//L/8v/x//D/7f/t/+3/7f/r/+v/6//r
/+r/6v/q/+r/6f/p/+n/6f/p/+n/6f/o/+j/6P/o/+j/6P/o/+j/6P/o/+j/6P/o/+n/
6f/p/+j/6P/o/+j/6f/p/+n/6P/o/+j/6P/o/+j/6f/n/+f/5//l/+X/6f/w//f//v8K
ABkAKgBEAGcAiACmAMgA3wDmAOgA4AC2AHcASAAZAOP/s/+Q/3//ff99/3v/ef97/4b/
lf+m/7b/x//T/9r/3f/i/+X/5f/m/+f/6P/q/+r/6f/p/+r/6v/r/+v/6//r/+7/7v/v
/+//7f/t/+7/7v/w//H/8f/x//H/8v/y//L/8//z//P/9P/0//T/9P/0//X/9f/1//X/
9f/2//b/9v/4//n/+f/6//j/+P/4//j/+v/6//v/+//7//z//f/9//7//v8AAAEAAQAC
AAMAAwAEAAYABwAIAAgACgAMAAwADwAQABIAEwASABQAFQAWABcAGgAcABwAHwAgACEA
IgAiACMAJAAlACUAJgAmACYAJwAnACcAJwApACoAKgAqACoAKgAqACoAKAAnACYAJQAk
ACMAIQAfAB0AGwAZABcAFQATABAADgAMAAoACQAHAAUABAADAAEAAAD///7//f/8//v/
+//7//r/+f/5//n/+f/5//n/+f/3//f/9//3//j/+P/4//j/9v/2//b/9v/4//j/+P/4
//j/+P/4//j/+P/4//j/+P/4//j/+P/5//f/9//3//f/9//3//f/9//3//f/+P/4//r/
+v/6//r/+P/4//j/+f/5//n/+f/4//j/+f/5//j/+P/4//j/+P/5//n/+f/5//f/9//2
//b/9v/2//b/9v/2//b/9v/2//X/9f/1//T/9P/0//T/9P/2//b/9v/1//P/8//z//P/
8v/y//L/8v/y//L/8v/y//L/8v/y//L/8v/y//L/8v/x//H/8f/y//L/8//z//L/8f/x
//H/8f/x//H/8f/w//D/8f/x//H/8f/x//H/8f/x//H/8f/x//H/8f/x//H/8f/x//D/
8P/w//D/8P/x//P/8//z//P/8v/y//L/8v/x//H/8f/y//L/8v/y//P/9P/0//T/9v/2
//b/9v/2//j/+P/3//j/+v/6//r/+v/8//3//v8AAAEAAgADAAMAAQADAAMAAwACAAIA
AgADAAIAAgABAP7////8//v/+v/6//n/+P/3//X/9f/0//P/8P/w/+//7v/t/+3/7f/t
/+v/6//r/+v/6v/q/+r/6v/p/+n/6f/p/+n/6f/p/+j/6v/q/+r/6v/q/+r/6v/q/+r/
6v/q/+r/6//r/+v/6v/q/+r/6v/r/+n/6f/o/+j/6P/o/+j/6P/r/+n/6f/p/+n/6f/r
//L/+/8GABAAHwA0AFAAbwCOAK4AzADbAOAA5ADQAJgAYwA6AAkA0/+l/4z/gf+B/3//
ff99/4H/iv+b/67/wP/N/9P/2P/f/+L/4f/j/+T/5//o/+r/6v/r/+v/7P/s/+3/7f/t
/+3/7v/u/+//7//v/+//8P/w//D/8f/x//H/8v/0//X/9v/3//f/9//4//j/+P/4//j/
9//3//f/9//3//j/+P/4//b/9//3//j/+P/4//j/+P/6//r/+//7//v//P/9//3//v/+
/wAAAQABAAIAAwADAAQABgAHAAgACAAKAAwADAANAA4AEAARABIAFAAVABYAFwAaABwA
HAAfACAAIQAiACIAIwAkACUAJQAmACYAJgAnACcAJwAnACcAKAAoACgAJgAmACYAJgAo
ACcAJgAlACIAIQAfAB0AGwAZABcAFQATABEADgAMAAwACgAJAAcABQAEAAMAAQACAAEA
AAD///7//f/9//3/+v/5//n/+f/5//n/+f/5//n/+f/5//n/9v/2//b/9v/2//b/9v/2
//j/+P/4//j/+P/4//j/+P/4//j/+P/4//b/9v/2//f/+f/5//n/+f/5//n/+f/5//n/
+f/6//r/+v/6//r/+v/6//r/+v/7//v/+//7//r/+v/7//v/+v/6//r/+v/6//v/+//7
//v/+f/5//j/+P/6//r/+v/6//n/+P/3//b/9f/1//X/9P/2//b/9v/2//j/+P/4//f/
9f/1//X/9f/0//T/9P/0//T/9P/0//T/9P/0//T/9P/0//T/9P/0//P/8//z//T/9P/1
//X/9P/z//P/8//z//P/8//z//L/8v/z//P/8//z//P/8//z//P/8//z//P/8//z//P/
8//1//X/9P/0//L/8v/y//P/8//z//P/8//0//T/9P/0//P/8//z//T/9v/2//b/9//4
//j/+P/6//v//P/+//z//P/8//z//v///wAAAgADAAQABQAFAAcACQAJAAkACAAIAAgA
CQAIAAgABwAEAAMAAAD///7//P/7//r/+f/5//n/+P/3//T/9P/z//L/8f/x//H/8f/v
/+//7//v//D/8P/w//D/7//v/+//7//v/+//7//u/+7/7v/u/+7/7v/u/+7/7v/w//D/
8P/w/+//7//v/+7/7v/u/+7/7//v/+//7v/u/+7/7v/u/+7/7//v/+3/7f/r/+3/8f/2
//3/BgASACEANABQAHMAlAC0ANQA6QDuAPAA5AC0AHMARAAXAOP/tf+U/4P/f/9//3//
f/+B/4j/l/+o/7r/y//X/9z/3//k/+f/6f/q/+v/7P/u/+7/7//v//D/8P/x//H/8f/x
//L/8v/z//P/8//z//T/9P/0//X/9f/1//X/9v/2//b/9//3//f/+P/2//b/9v/2//n/
+f/5//n/+f/6//r/+v/6//v/+//8//z//P/8//z//v/+///////9//7//////wIAAgAE
AAUABQAGAAcABwAIAAoACwAMAAoADAAOAA4ADwAQABIAEwAUABYAFwAYABkAHAAeAB4A
HwAgACEAIgAkACUAJgAnACkAKgAqACoAKQApACkAKQApACoAKgAqACwALAAsACwALAAr
ACoAKQAoACcAJQAjAB8AHQAbABkAFQATABAADgAOAAwACwAJAAcABgAFAAMAAgABAAAA
///+//3//f/9//z/+//7//v/+f/5//n/+f/5//n/+f/5//j/+P/4//j/+P/4//j/+P/2
//b/9v/2//b/9v/2//b/+P/4//j/+P/6//r/+v/7//v/+//7//v/+f/5//n/+f/7//v/
/P/8//z//P/8//z//P/8//z//f/9//3//f/8//z//f/9//z//P/8//z//P/9//3//f/9
//v/+//6//r/+v/6//r/+v/6//r/+v/6//n/+f/5//j/+P/4//j/+P/6//r/+v/5//n/
+f/5//n/+P/4//j/+P/4//j/+P/4//j/+P/4//j/+P/4//j/+P/3//f/9//4//b/9//3
//b/9//3//f/9//1//X/9f/0//X/9//4//n/9//3//f/9//3//f/9//3//f/9//3//f/
9//3//b/9v/2//b/9v/3//f/9//3//f/9v/2//b/9v/1//X/9f/2//j/+P/4//n//P/8
//7//v8AAAAAAAAAAAAAAQACAAQABQAGAAcABwAHAAkACQAJAAgACAAIAAkACAAIAAcA
BAAFAAIAAQAAAAAA///+//3/+//7//r/+f/4//j/9//2//T/8//y//H/8f/x//H/8f/u
/+7/7v/u/+//7//v/+//7f/t/+3/7P/s/+z/7P/s/+z/7P/s/+z/7v/u/+7/7v/t/+3/
7f/s/+z/7P/s/+3/7f/t/+z/7P/s/+z/7P/s/+3/7f/t/+3/7f/r/+3/8v/5/wAADAAX
ACgAQABfAIAAogDCAN8A6gDwAO4AzgCTAFwALwD7/8X/nP+B/3v/ff99/3f/ef+C/4//
nv+w/8H/z//Y/93/4P/j/+X/5v/n/+j/6v/q/+v/6//s/+z/7//v/+//7//u/+7/7//v
//H/8f/y//L/8v/z//P/8//z//T/9P/0//P/8//z//T/9v/2//b/9v/3//f/9//3//f/
+P/4//j/+P/5//n/+v/6//r/+v/6//z//P/9//3/+//8//3//f/+//7/AAABAAEAAgAD
AAMABAAGAAcACAAIAAoADAAMAA0ADgAQABEAEgAUABUAFgAXABoAHAAcAB0AHgAfACAA
IgAjACQAJQAlACYAJgAmACcAJwAnACcAKQAqACoAKgAqACoAKgAqACoAKQAoACcAJAAj
ACEAHwAfAB0AGwAZABUAEwAQAA4ADAAKAAkABwAFAAQAAwABAAAA///+//3//P/7//v/
+//6//n/+f/5//n/+f/5//n/9//3//f/9//4//j/+P/4//b/9v/2//b/9v/2//b/9v/4
//j/+P/4//j/+P/4//j/+P/4//j/+f/5//n/+f/5//f/9//3//f/9//3//j/+P/4//j/
+P/4//j/+P/4//n/+f/5//n/+P/4//n/+f/4//j/+P/4//j/9//3//f/9//3//f/9v/2
//j/+P/4//j/9//2//X/9P/0//X/9v/2//b/9v/2//b/9f/0//P/8f/z//P/8//z//L/
8v/y//L/9P/0//T/9P/y//L/8v/y//L/8v/y//L/8f/x//H/8v/w//H/8f/w//H/8f/x
//H/8f/x//H/8P/u/+//7//v//H/8f/x//H/8f/x//H/8f/x//H/8f/x//H/8f/w//D/
8P/w//D/8f/x//H/8f/x//D/8P/w//D/8f/x//H/8v/x//D/7//v/+7/7v/u//D/8f/y
//P/9P/0//b/+f/6//r/+v/6//r/+v/8//3//v8AAAEAAgADAAMAAQADAAMAAwACAAIA
AgADAAQABAADAAAA/f/6//n/+P/6//n/+P/3//X/9f/0//P/8P/w/+//7v/r/+v/6//r
/+v/6//r/+v/6v/q/+r/6v/p/+n/6f/p/+n/6f/p/+j/6P/o/+j/6P/m/+b/5v/m/+j/
6P/o/+j/5//n/+f/5v/o/+j/6P/p/+v/6//q/+r/6v/q/+r/6v/p/+n/6f/n/+X/5//n
/+z/9f/+/woAFwAmAEAAXwB+AJ4AwADXAN4A4gDeALgAewBMACEA6/+5/5T/g/9//3//
ff97/33/hv+V/6b/tv/F/9P/3P/f/+D/4//l/+b/5//o/+r/6v/r/+v/7P/s/+3/7f/t
/+3/7v/u/+//7//v/+//8P/w/+7/7//v/+//8f/y//L/8v/z//P/8//0//T/9P/0//T/
9f/1//X/9f/1//b/9v/2//j/+f/5//r/+v/6//r/+v/8//z//f/9////AgAFAAcABgAE
AAQAAwADAAQABQAFAAgACgALAAwACwAMAA0ADAAOABAAEwAVABUAFgAWABYAFwAaABwA
HAAfACAAIQAiACIAIwAkACUAJQAmACYAJgAnACcAJwAnACkAKgAqACoAKAAoACgAKAAo
ACcAJgAlACQAIwAhAB8AHQAbABkAFwAXABUAEgAQAA4ADAALAAkABQAEAAMAAQACAAEA
AAD///z/+//7//v/+v/5//n/+f/5//n/+f/5//n/+f/5//n/+P/4//j/+P/4//j/+P/4
//r/+v/6//r/+P/4//j/+P/4//j/+P/4//j/+P/4//n/+f/5//n/+f/7//v/+//7//n/
+f/6//r/+v/6//r/+v/6//r/+v/7//v/+//7//r/+v/7//v/+v/6//r/+v/6//n/+f/5
//n/+f/5//j/+P/2//b/9v/2//b/9v/2//b/9f/1//X/9P/2//b/9v/2//b/9v/2//X/
9f/1//X/9f/0//T/9P/0//T/9P/0//T/9P/0//T/9P/0//T/9P/0//P/8//z//T/8v/z
//P/8v/x//H/8f/x//H/8f/x//D/8v/z//P/8//x//H/8f/x//H/8f/x//H/8//z//P/
8//x//H/8P/w//D/8P/w//H/8f/x//H/8f/w//D/8P/w//H/8f/x//L/9P/0//T/9f/2
//j/+v/8//z//P/8//z//P/+////AAACAAMABAAFAAUABQAHAAcABwAEAAQABAAFAAgA
CAAHAAQABQACAAEAAAD///3/+//5//f/9//2//X/9P/0//P/8v/v/+//7//v/+3/7f/t
/+3/7P/s/+z/7P/t/+3/7f/t/+z/6//q/+j/6P/o/+j/6P/q/+r/6v/q/+r/6v/q/+r/
6//r/+v/6v/q/+r/6v/r/+v/6//q/+r/6P/o/+j/6P/n/+f/5//n/+X/5//t//b//f8G
ABIAIQA2AFQAcwCUALIA0gDhAOQA5ADQAJgAYQA4AAcA0/+p/4r/gf9//4H/ff99/4H/
jP+b/6z/vv/P/9f/2v/f/+L/4//l/+j/5//o/+r/6v/r/+v/7P/s/+3/7f/t/+3/7v/u
/+//7//v/+//8P/w/+7/7//v/+//8f/y//L/8v/z//P/8//0//T/9P/0//T/8//z//P/
8//z//T/9P/0//T/9f/1//b/+P/4//j/+P/6//r/+//7//v//P/9//3//v/+/wAAAQD/
/wAAAQABAAIABAAFAAYABgAIAAoACgANAA4AEAARABIAFAAVABYAFwAaABwAHAAdAB4A
HwAgACAAIQAiACMAJQAmACYAJgAlACUAJQAlACcAKAAoACgAJgAmACYAJgAmACUAJAAj
ACIAIQAfAB0AGwAZABcAFQARAA8ADAAKAAgABgAFAAMAAQAAAP///f/+//3//P/7//r/
+f/5//n/+P/3//f/9//z//P/8//z//X/9f/1//X/9P/0//T/9P/0//T/9P/0//T/9P/0
//T/9P/0//T/9P/2//b/9v/2//b/9v/2//f/9//3//f/9//3//f/9//3//n/+f/6//r/
+P/4//j/+P/4//j/+P/5//n/+f/5//j/+P/5//n/+P/4//j/+P/4//f/9//3//f/9f/1
//T/9P/2//b/9v/2//b/9v/2//b/9f/1//X/9P/0//T/9P/0//T/9P/0//P/8//z//P/
8//y//L/8v/y//L/8v/y//L/8v/y//L/8v/y//L/8v/y/+//7//v//D/8P/x//H/8P/x
//H/8f/x//H/8f/x//D/8P/x//H/8f/v/+//7//v/+//7//v/+//7//v/+//7//v/+//
7v/u//D/8P/w//H/8f/x//H/8f/w//D/8P/w//P/8//z//T/9P/4//j/+P/4//j/+P/4
//n/+v/8////AAABAAEAAQADAAMAAwACAAIAAgADAAQABAADAAAA///8//v/+v/6//n/
+P/3//X/9f/0//P/8P/w/+//7v/t/+3/7f/t/+v/6//r/+v/6v/q/+r/6v/p/+n/6f/p
/+n/6f/p/+j/6P/o/+j/6P/m/+b/5v/m/+j/6P/o/+j/6f/p/+n/6P/o/+j/6P/p/+n/
6f/o/+j/6P/o/+j/6P/n/+n/6f/p/+n/5//n/+z/8//8/wgAFQAmADwAWwB+AKIAwgDf
AOwA7gDsAMwAjQBUACcA8//B/5j/ff91/3f/d/91/3X/ev+H/5r/rP+9/8v/0v/Z/9z/
3//f/+D/4//k/+b/5v/p/+n/6v/q/+v/6//r/+v/7P/s/+3/7f/t/+3/7v/u/+7/7//v
/+//7//w//D/8P/v/+//7//w//L/8v/y//L/8//z//P/8//z//T/9P/0//T/9f/1//b/
9P/0//T/9P/2//b/9//3//n/+v/7//v/+v/6//z//f///wAAAQABAAIABAAFAAYABgAI
AAoACgALAAwADgAPABAAEgATABQAFQAYABoAGgAbABwAHQAeACIAIwAkACUAJQAmACYA
JgAnACcAJwAnACcAKAAoACgAKAAoACgAKAAoACcAJgAlACIAIQAfAB0AGwAZABcAFQAT
ABEADgAMAAoACAAHAAUAAQAAAP///f/+//3//P/7//r/+f/5//n/9v/1//X/9f/z//P/
8//z//P/8//z//P/8P/w//D/8P/x//L/8//0//L/8v/y//L/8v/y//L/8v/w//D/8P/w
//L/8v/y//P/8//z//P/8//z//P/8//z//P/8//0//T/9P/0//T/9P/y//L/8v/z//P/
8//z//L/8v/z//P/8v/0//T/9P/0//P/8//z//P/9f/1//T/9P/0//T/9P/0//L/8v/y
//L/8//z//P/8v/y//L/8v/y//D/8P/w/+//7//v/+//7//w//D/8P/w//D/8P/w//D/
7v/u/+7/7v/u/+7/7v/u/+3/7f/t/+7/7v/v/+//7v/t/+3/7f/t/+v/6//r/+r/6v/r
/+v/6//t/+3/7f/t/+v/6//r/+v/6//r/+v/6//t/+3/7P/s/+r/6v/q/+v/7f/t/+3/
7f/u/+7/7v/u/+//7//v//D/9v/2//b/9v/2//b/9v/3//j/+v/7//z//f/9////AQAB
AAEAAAAAAAAAAQAAAAAA///8//v/+P/3//b/9v/1//T/8//z//P/8v/x/+z/7P/r/+r/
5//n/+f/5//n/+f/5//n/+b/5v/m/+b/5f/l/+X/5f/l/+X/5f/k/+T/5P/k/+T/5P/k
/+T/5P/i/+L/4v/i/+P/4//j/+L/5P/k/+T/5f/l/+X/5P/k/+T/5P/k/+T/4//j/+H/
4f/f/+H/4//s//X//v8KABcAKgBIAG0AjgCoAMgA3QDkAOQA1ACeAGMANgADAMv/n/+A
/3H/c/91/3H/cf93/4L/kf+k/7b/xf/P/9T/1//a/93/4f/e/9//4P/i/+L/4//j/+T/
5P/l/+X/5f/l/+b/5v/n/+f/5//n/+j/6P/o/+n/6f/p/+n/6v/q/+r/6//r/+v/7P/s
/+z/7P/s/+3/7f/t/+3/7f/u/+7/7v/u/+//7//w//D/8P/w//D/8v/y//P/8//x//L/
8//z//b/9v/4//n/+f/6//v/+//8//7///8AAAAAAgAEAAQABQAGAAgACQAMAA4ADwAQ
ABEAFAAWABYAFwAYABkAGgAcAB0AHgAfAB8AIAAgACAAIQAhACEAIQAhACIAIgAiACIA
IgAiACIAIAAfAB4AHQAcABsAGQAXABMAEQAPAA0ACwAJAAYABAACAAAA///9//v/+v/5
//f/9P/z//L/8f/w/+//7//v/+7/7f/t/+3/6//r/+v/6//r/+v/6//r/+r/6v/q/+r/
6v/q/+r/6v/q/+r/6v/q/+j/6P/o/+j/6P/o/+j/6P/q/+r/6v/r/+v/6//r/+v/6//r
/+v/6//p/+n/6v/q/+r/6v/q/+r/6v/q/+r/6//t/+3/7f/s/+z/7f/t/+z/6v/q/+r/
6v/p/w==
         </WaveFormData>
      </LeadData>
      <LeadData>
         <LeadByteCountTotal>10000</LeadByteCountTotal>
         <LeadTimeOffset>0</LeadTimeOffset>
         <LeadSampleCountTotal>5000</LeadSampleCountTotal>
         <LeadAmplitudeUnitsPerBit>4.88</LeadAmplitudeUnitsPerBit>
         <LeadAmplitudeUnits>��V</LeadAmplitudeUnits>
         <LeadHighLimit>2147483647</LeadHighLimit>
         <LeadLowLimit>268435456</LeadLowLimit>
         <LeadID>V5</LeadID>
         <LeadOffsetFirstSample>0</LeadOffsetFirstSample>
         <FirstSampleBaseline>0</FirstSampleBaseline>
         <LeadSampleSize>2</LeadSampleSize>
         <LeadOff>FALSE</LeadOff>
         <BaselineSway>FALSE</BaselineSway>
         <ExcessiveACNoise>FALSE</ExcessiveACNoise>
         <MuscleNoise>FALSE</MuscleNoise>
         <LeadDataCRC32>628935434</LeadDataCRC32>
         <WaveFormData>
8v/y//L/8v/y//L/8v/y//L/8v/y//L/9P/0//T/9P/y//L/8v/y//L/8v/y//L/8v/y
//L/8v/y//L/8v/y//T/9P/0//T/9P/0//T/9P/0//T/9P/0//T/9P/0//T/9P/0//T/
9P/2//b/9v/2//b/9v/2//b/+P/4//j/+P/4//j/+P/4//r/+v/6//r//P/8//z//P/8
//3//f//////AQACAAMABAAFAAYABwAHAAYABgAGAAcACAAIAAcABAADAAIAAQD/////
/v/9//r/+v/5//f/9//2//T/8//z//L/8f/x//H/8f/x/+//7//v/+//7//v/+7/7v/u
/+7/7f/t/+z/7v/u/+7/7v/w//D/7//v/+//7//v/+//7v/u/+7/7v/w//D/8P/w//D/
8P/x//H/8f/w//D/8P/y//L/8v/w/+3/6v/m/+T/5//t//T//f8IABgALQBKAGcAiACt
AMkA3gDrAOcAwwCHAFQAKQD5/9H/vf+0/7H/sP+w/6z/qv+w/7n/xP/O/9f/3v/g/+T/
5v/m/+f/5//n/+j/6P/o/+r/6//s/+z/7P/s/+3/7f/t/+7/7v/u/+7/7v/u/+//7f/t
/+3/7v/u/+7/7v/v/+//7//v/+//7//w//D/8P/w//H/8f/x//H/8f/x//H/8//z//T/
9P/y//L/8v/y//T/9P/0//T/9v/3//f/9//3//j/+f/5//j/+P/4//j/+P/5//v/+//7
//3//v//////AAACAAMABAAFAAYABwAIAAkACwAMAAwADAAOAA8AEwAUABUAFwAWABcA
GAAZABwAHQAeAB4AHwAgACAAIAAhACEAIQAhACEAIAAgAB8AHgAdABsAGQAYABcAFAAS
ABAADgANAAsACQAJAAYABQAEAAMAAAAAAP///v/9//3//f/7//v/+//7//r/+v/5//j/
+P/4//j/+P/4//j/+P/4//j/9//3//f/9//3//f/9//3//f/9//2//b/9v/2//b/9v/2
//b/+P/3//f/+P/2//b/9v/2//j/+P/4//j/+P/4//n/+f/5//n/+f/5//n/+f/5//r/
+P/4//j/+P/6//r/+v/6//j/+P/4//j/+P/4//j/+P/4//j/9//3//j/+P/4//j/+P/4
//f/9//3//b/9v/2//b/9v/3//f/9//3//b/9v/2//b/9v/2//b/9v/2//X/9//3//f/
9//3//f/9//4//j/9//3//f/9//2//b/9//3//f/9//3//X/9f/1//T/9v/2//b/9f/z
//T/9P/0//T/9P/0//T/9P/0//T/9f/1//X/9P/0//X/9f/1//X/9P/0//T/9P/1//X/
9f/1//X/9P/0//T/9P/0//T/9P/0//P/8v/y//T/9P/1//X/9f/3//f/9//3//j/+f/6
//v//P/8//z//P/8//3//f//////AQACAAMABAAHAAgACQAJAAgACAAIAAkACgAKAAkA
CAAFAAQAAwABAAEAAAD///z//P/7//n/+f/4//b/9f/1//T/8//z//P/8f/x/+//7//v
/+//7//v//D/8P/w//D/7//v/+7/7v/s/+z/7P/s/+7/7f/t/+3/7//v/+//8P/v/+7/
7f/s/+z/7P/s/+z/7P/t/+3/7f/u/+7/7v/u/+7/7P/s/+v/6P/k/+L/5f/r//L/+/8G
ABQAKwBGAGMAhACnAMUA2ADpAO0AywCPAFwAMQD//9X/v/+0/7P/tP+u/6j/qP+u/7f/
wv/O/9X/3P/g/+L/5P/m/+X/5//n/+j/6P/o/+j/6f/q/+r/6v/q/+v/6//r/+z/7P/s
/+z/7P/s/+3/7f/t/+3/7v/u/+7/7v/v/+//7//v/+//7f/u/+7/7v/u/+//7//v//D/
8f/y//P/8f/x//L/8v/y//L/8v/y//T/9P/0//T/9P/1//X/9f/1//b/9//3//j/+P/4
//j/+P/5//v/+//7//3//v//////AAACAAMABAAFAAYABwAIAAkACwAMAA4ADgAQABEA
EQASABMAFQAWABcAGAAZABoAGwAcABwAHQAeAB4AHgAfAB8AHwAfACEAIAAgAB8AIAAf
AB0AGwAYABcAFAASAA4ADAALAAkACQAJAAYABQAEAAMAAAAAAP///v/9//3//f/7//v/
+//7//r/+v/5//j/+P/4//j/9v/2//b/9v/2//b/9f/1//X/9f/1//X/9f/1//X/9f/0
//T/9P/0//T/9P/0//T/8v/x//H/8v/0//T/9P/0//T/9P/0//T/9P/0//X/9f/2//f/
+P/5//j/9//2//b/+P/4//j/+P/2//b/9v/2//b/9v/2//b/9v/2//b/9v/4//j/9//3
//b/9v/2//b/9v/2//X/9f/1//T/9P/0//T/9P/1//X/9//3//b/9v/0//T/9P/0//T/
9P/0//P/8f/x//H/8f/z//P/8//0//T/8//z//P/8//y//L/8//1//X/9f/1//P/8//z
//L/9P/0//T/8//z//T/9P/0//L/8v/y//L/8v/y//L/8//z//P/8v/y//H/8f/x//H/
8v/y//L/8v/x//H/8f/x//H/8P/w//D/8v/y//L/8v/x//H/8f/y//T/9P/1//X/9//4
//j/+P/4//j/+f/5//v/+//7//z//f/+/wEAAgADAAMAAgACAAIAAwAGAAYABQAEAAMA
AgABAP/////+//3/+v/6//n/9//3//b/9P/z//P/8P/v/+//7//v/+//7f/t/+3/7f/t
/+3/7v/u/+7/7v/r/+v/6v/q/+r/6v/q/+r/6P/n/+f/5//p/+n/6f/q/+r/6v/q/+r/
6v/q/+r/6v/q/+v/6//r/+z/7P/s/+z/7v/q/+j/6f/m/+L/3v/f/+X/7P/1//7/CgAd
ADoAWQB6AJ0AvQDWAOcA8QDfAKcAagA9AA0A3f+9/7D/rf+s/6z/qv+m/6j/r/+6/8T/
z//Y/97/4P/i/+T/4//j/+P/5P/k/+T/5v/n/+j/6P/o/+j/6f/p/+n/6v/q/+r/6v/q
/+r/6//p/+n/6f/q/+r/6v/q/+v/6//r/+v/6//r/+z/7P/s/+z/7f/t/+3/7//v/+//
7//t/+3/7v/u/+7/7v/u/+7/7v/u/+7/7v/w//H/8f/x//P/9P/1//X/9P/0//T/9P/0
//X/9//3//f/+f/6//v/+//8//7///8AAAEAAgADAAQABQAHAAgACAAIAAoACwAPABAA
EQATABQAFQAWABcAFgAXABgAGAAbABwAHAAcAB0AHQAdAB0AHwAeAB4AHQAaABkAFwAV
ABQAEwAQAA4ADgAMAAsACQAFAAUAAgABAP7//f/6//r/+//6//n/+f/5//f/9//3//f/
9v/2//X/9P/0//T/9P/0//T/9P/0//T/9P/z//P/8//z//P/8//z//P/8//z//L/8v/y
//L/9P/0//T/9P/y//H/8f/y//L/8v/y//L/8v/y//L/8v/y//L/8//z//P/8//z//P/
8//z//P/9P/0//T/9P/0//T/9P/0//T/9v/2//b/9v/2//b/9v/2//T/9P/z//P/9v/2
//b/9v/0//T/8//z//P/8v/y//L/8v/y//P/8//z//P/8v/y//L/8v/y//L/9P/0//T/
8//z//P/8//z//P/8//z//T/8v/x//H/8f/z//L/8v/z//P/8//z//P/8//z//P/8v/y
//L/8v/x/+//8P/w//D/8P/w//D/8P/y//L/8v/z//P/8//y//L/8f/x//H/8f/y//L/
8v/y//P/8//z//P/9f/0//T/9P/y//L/8v/y//P/8//z//T/8v/y//P/8//z//X/9f/1
//X/9v/4//r/+v/6//r/+//7//3//f///wAAAQACAAMABAAFAAUABAAEAAQABQAIAAgA
BwAGAAUABAADAAEA///+//3/+v/8//v/+f/5//j/9v/1//X/8v/x//H/8f/z//P/8f/x
/+//7//v/+//7v/u/+7/7v/t/+3/7P/s/+z/7P/s/+z/7v/t/+3/7f/t/+3/7f/u/+7/
7v/u/+7/7v/u/+7/7v/u/+//7//v/+7/7v/u/+7/7v/u/+7/6//o/+T/5P/p/+3/8v/7
/wYAFAApAEYAZQCGAKcAwwDWAOcA6wDFAIkAWgAvAP//1//B/7b/tf+0/7D/rv+s/7D/
uf/E/87/1//e/+L/5P/m/+j/6f/p/+n/6v/q/+r/6P/p/+r/6v/q/+r/6//r/+v/7P/s
/+z/7v/u/+7/7//v/+//7//w/+7/7v/u/+//7//v/+//7//v//D/8P/w//D/8f/x//H/
8//z//P/8//z//P/9P/0//L/8v/y//L/9P/0//T/9P/0//X/9f/1//f/+P/5//n/+v/6
//r/+v/6//v//f/9//3///8AAAEAAQACAAQABQAGAAcACAAJAAgACQALAAwAEAAQABIA
EwATABQAFQAXABgAGQAaABsAHAAdAB4AHgAhACIAIgAiACMAIwAjACMAIQAgACAAHwAg
AB8AHQAbABoAGQAWABQAEgAQAA8ADQALAAsACAAHAAYABQACAAIA///+//3//f////3/
/f/9//3//P/8//v/+v/6//r/+v/6//r/+v/6//r/+v/5//n/+f/5//n/+f/7//v/+//7
//r/+v/6//r/+v/6//r/+v/6//n/+f/6//r/+v/6//r/+v/6//r/+v/6//r/+//7//3/
/f/9//3/+//7//v//P/8//z//P/8//r/+v/6//r/+v/6//r/+v/6//r/+v/6//r/+v/5
//n/+v/6//r/+v/6//r/+f/5//v/+v/6//r/+v/6//v/+//5//n/+P/4//j/+P/4//j/
+v/6//r/+f/7//v/+//7//n/+f/5//r/+P/3//f/9//3//b/9v/3//n/+f/5//n/+f/5
//n/+P/4//j/+P/3//f/+P/4//j/+P/4//j/+P/2//b/9v/3//n/+f/4//j/9//3//f/
9//2//b/9v/2//X/9f/1//X/9//2//b/9v/2//b/9v/2//f/9//3//j/+P/4//n/+f/5
//v/+//7////AAD9//7/AAAAAAAAAAABAAEAAwADAAUABgAHAAgABwAIAAkACQAKAAoA
CgALAAoACgAJAAgABQAEAAMAAQADAAIAAQD+//z/+//5//n/+v/4//f/9//2//X/9f/1
//X/9f/z//P/8//z//P/8//w//D/8P/w//H/8f/w//D/8P/w//D/8P/y//H/8f/x/+//
7//v//D/8P/w//D/8P/y//L/8v/y//D/8f/x//H/8P/w//D/8P/y//D/8P/t/+z/6P/m
/+n/8f/6/wEADAAeADUAUgBvAJAAswDLANwA6QDdAK0AcwBIAB0A7f/N/73/uP+3/7b/
sv+w/67/tP+9/8r/1P/b/97/4P/k/+b/5v/p/+n/6//s/+z/7P/q/+v/7P/s/+z/7P/t
/+3/7f/u/+7/7v/w//D/8P/x/+//7//v//D/8P/w//D/8f/x//H/8f/x//H/8v/y//L/
8v/z//P/8//x//H/8f/x//P/8//0//T/9P/0//T/9P/2//b/9v/2//T/9f/1//X/9f/2
//f/9//4//j/+P/4//r/+//9//3//f///wAAAQD//wAAAgADAAQABQAGAAcACgALAA0A
DgAOAA4AEAARABMAFAAVABcAGgAbABwAHQAcAB0AHgAeAB8AIAAgACAAIQAhACEAIQAh
ACAAIAAfABwAGwAZABcAFgAVABIAEAAQAA4ADQALAAkACQAGAAUABgAFAAIAAgABAAAA
//////3/+//7//v//f/8//z/+//6//r/+v/6//r/+v/6//r/+P/4//f/9//3//f/9//3
//f/9//3//f/+P/4//j/+P/2//b/9v/2//b/9f/1//b/9v/2//b/9v/4//j/+P/4//j/
+P/5//n/+f/5//n/+f/5//n/+f/6//z//P/8//z/+v/6//r/+v/6//r/+v/6//r/+v/6
//r/+v/6//n/+f/6//r/+v/6//r/+v/5//n/+f/4//j/+P/6//r/+//7//n/+f/4//j/
9v/2//b/9v/2//b/9v/1//X/9f/1//X/8//z//P/9P/2//X/9f/1//f/9v/2//f/9//3
//f/9//1//X/9f/0//T/9P/0//P/8//0//T/9P/2//b/9v/2//T/9P/0//X/9f/1//T/
9P/1//X/9f/1//b/9v/2//b/9f/1//X/9f/1//T/9P/0//T/9P/0//T/9f/1//X/9v/4
//j/+f/5//v//f/+//z//P/8//z//////wEAAQADAAQABQAGAAcACAAJAAkACAAIAAgA
CQAIAAgABwAGAAUABAADAAEA///+//3/+v/8//v/+f/5//j/9v/1//X/9v/1//X/9f/z
//P/8f/x//P/8//z//P/8v/y//L/8v/z//P/8v/y//D/8P/w//D/8P/v/+//7//x//H/
8f/y//D/8P/w//D/8v/y//L/8v/w//H/8f/x//D/8P/w//D/8P/w//D/7f/q/+b/5P/n
/+3/9P/9/woAGgAzAFAAcQCUALkA0wDkAPUA8QDHAIcAUgAlAPP/zf+5/7D/r/+w/67/
rP+s/67/t//C/87/1f/c/+D/4v/k/+b/5//n/+f/6P/o/+j/6v/r/+z/7P/s/+z/7f/t
/+//8P/w//D/7v/u/+7/7//v/+//7//w/+7/7v/u/+//8f/x//H/8f/v//D/8P/w/+7/
7//v/+//8f/x//H/8f/x//H/8v/y//L/8v/y//L/9P/0//T/9P/0//X/9f/1//X/9v/3
//f/+P/4//j/+P/4//n/+//7//v//f/+//////8AAAIAAwAEAAUABgAHAAgACQALAAwA
DAAMAA4ADwARABIAEwAVABgAGQAaABsAGgAbABwAHAAfACAAIAAgACEAIQAhACEAIQAg
ACAAHwAeAB0AGwAZABYAFQASABAADAAKAAkABwAFAAUAAgABAAIAAQD+//7////+//3/
/f/7//n/+f/5//n/+P/4//f/9v/2//b/9v/2//b/9v/2//j/+P/3//f/9f/1//X/9f/z
//P/8//z//T/9P/0//T/9v/2//b/9v/0//P/8//0//b/9v/2//b/9v/2//b/9v/2//b/
9//3//X/9f/1//X/9//3//f/+P/6//r/+v/6//j/+P/4//j/+v/6//r/+v/6//r/+v/6
//r/+v/5//n/+v/6//r/+v/6//r/+f/5//n/+P/4//j/+P/4//n/+f/5//n/+P/4//j/
+P/4//j/+P/4//j/9//3//f/9//3//n/+f/5//r/+P/3//f/9//5//j/+P/5//n/+f/5
//n/+f/5//n/+P/4//j/+P/3//n/+v/6//r/+P/4//j/+P/2//b/9v/3//n/+f/4//j/
9//3//f/9//4//j/+P/4//f/9//3//f/9//2//b/9v/4//j/+P/4//n/+f/5//r//P/8
//3//v8AAAAAAAAAAP////8BAAEAAwAEAAUABgAJAAoACwALAAoACgAKAAsADAAMAAsA
CgAHAAYABQADAAUABAADAAAAAAD///3//f/8//r/+f/5//j/9//3//f/9//3//X/9f/1
//X/9f/1//L/8v/y//L/8f/x//D/8P/w//D/8P/w//D/7//v/+//7//v/+//8P/w//D/
8P/w//D/8P/w//D/8P/x//H/8f/w//D/8P/w//D/8P/w/+//7v/q/+j/5//r//L/+/8E
ABIAJQBAAF8AfgChAMEA1gDnAPEA3QCnAG4AQQARAOP/xf+0/7H/sv+y/6r/qP+s/7X/
vv/I/9X/3P/g/+L/5P/m/+f/5//p/+r/6v/q/+r/6//s/+z/7v/u/+//7//t/+7/7v/u
/+7/7v/u/+//7//v/+//8P/w//D/8P/x//P/8//z//P/8//0//T/9P/y//P/8//z//P/
8//z//P/9f/1//b/9v/2//b/9v/2//b/9v/2//b/9v/3//f/9//3//j/+f/5//r/+v/6
//r/+v/7//3//f/9////AAABAP//AAACAAMABgAHAAgACQAKAAsADQAOABAAEAASABMA
FQAWABcAGQAaABsAHAAdAB4AHwAgACAAIQAiACIAIgAlACUAJQAlACMAIgAiACEAIAAf
AB0AGwAaABkAFgAUABIAEAAPAA0ACwALAAgABwAGAAUAAgACAAEAAAD/////AQD/////
//////7//v/9//7//v/+//7//P/8//z//P/8//z/+//7//v/+//7//v/+//7//v/+//6
//r/+v/6//r/+v/6//r/+v/5//n/+v/6//r/+v/6//j/+P/4//j/+v/6//v/+//5//n/
+f/5//v/+//7//z//P/8//z//P/8//z//P/8//z//P/8//z//P/8//z//P/+//7//f/9
//z//P/8//z/+v/6//n/+f/7//r/+v/6//r/+v/7//v/+f/5//j/+P/4//j/+P/4//j/
+P/4//f/+f/5//n/+f/3//f/9//4//j/9//3//f/9//2//b/9//3//f/9//3//f/9//3
//b/9v/2//b/9f/3//j/+P/4//j/+P/4//j/+P/4//j/+f/5//n/+P/4//n/+f/5//n/
+P/4//j/+P/5//n/+f/5//n/+P/4//j/+P/4//j/+P/3//f/9//4//b/9v/3//f/+f/7
//v/+//9//7///8CAAIAAAAAAAAAAAABAAEAAwADAAcACAAJAAoACQAKAAsACwAKAAoA
CgALAAwADAALAAoABwAGAAUAAwAFAAQAAwAAAP7//f/7//v/+v/4//f/9//2//X/9f/1
//X/9f/z//P/8//z//P/8//y//L/8v/y//H/8f/w//D/8P/w//D/8P/w/+//7//v/+//
7//v//D/8P/w//D/8P/w//D/8P/w/+7/7//v/+//8P/w//D/8P/w/+7/7v/t/+r/5v/i
/+X/6//y//3/CAASACcAQgBfAH4AoQC/ANIA4wDnAMcAjQBcADMABQDd/8P/uP+1/7T/
sv+u/67/sv+7/8T/zv/X/97/5P/o/+b/5v/p/+n/6//s/+z/7P/s/+3/7v/u/+7/7v/v
/+//7f/u/+7/7v/u/+7/7v/v/+//7//v//D/8P/w//D/8f/x//H/8f/x//H/8v/y//L/
9P/1//X/9f/1//X/9f/1//X/9f/2//b/9v/2//b/9v/4//j/+P/4//r/+//7//v/+//8
//3//f/8//z//P/8//z//f////////8BAAIAAwADAAQABgAHAAgACQAKAAsADgAPABEA
EgAUABQAFgAXABkAGgAbAB0AHAAdAB4AHwAgACEAIgAiACUAJgAmACYAJwAnACcAJwAl
ACQAJAAjACQAIwAhAB8AHgAdABoAGAAYABYAFQATABEAEQAOAA0ADAALAAgACAAFAAQA
AwADAAMAAQABAAEAAQAAAAAA///+//7//v/+//7//v/+//7//v/+//3//f/9//3//f/9
/////////////P/8//z//P/8//z//P/8//r/+f/5//r//P/8//z//P/8//z//P/8//z/
/P/9//3/+//7//v/+//9//3//f/+//z//P/8//z//v/+//7//v/+//7//v/+/wAAAAAA
AAAA/v/+//3//f/+//7//v/+//7//v/9//3//f/8//z//P/+//7///////3//f/8//z/
/P/8//z//P/8//z//P/7//v/+//7//v/+//7//v//P/8//v/+//7//v/+v/6//v/+f/5
//n/+f/5//n/+f/4//r/+v/6//n/+//8//z//P/6//r/+v/6//r/+v/6//v/+//7//r/
+v/5//n/+f/5//r/+v/6//r/+f/5//n/+f/3//b/9v/2//b/9v/2//b/+f/5//n/+v/8
//z//f///wAAAAAAAAAAAAADAAMABQAFAAUABgAHAAgACQAKAAsACwAKAAoACgALAAoA
CgAJAAgABwAGAAUAAwADAAIAAQD+/wAA///9//3//P/6//n/+f/4//f/9//3//f/9//1
//X/9f/1//X/9f/0//T/9P/0//H/8f/w//D/8v/y//L/8v/0//P/8//z//P/8//z//T/
8v/y//L/8v/0//T/9P/0//L/8//z//P/8P/w//D/8P/w//D/8P/t/+j/5v/o/+3/8//6
/wMAEAAgAD0AWgB3AJgAvQDTAOIA7wDhAK0AdQBIABkA6//L/7n/tP+z/7T/sv+w/7D/
tv+//8r/1P/d/+D/4v/m/+j/6P/p/+v/6f/q/+r/6v/s/+3/7v/u/+7/7v/v/+//8f/y
//L/8v/w//D/8P/x//D/7//u/+7/8P/w//D/8f/x//H/8f/x//P/9P/0//T/8v/z//P/
8//x//H/8f/x//H/8f/y//L/8//0//X/9v/4//j/+P/4//j/+f/5//n/9//4//n/+f/6
//r/+v/6//r/+//9//3//f///wAAAQADAAQABgAHAAYABwAIAAkADAANAA8AEAASABIA
FAAVABcAGAAZABsAHgAfACAAIQAhACEAIQAgACMAJAAkACQAIwAjACMAIwAhACAAIAAf
ACAAHwAdABsAGgAZABYAFAASABAADwANAAkACQAGAAUABAADAAAAAAD///7//f/9//3/
+//7//v/+//6//r/+f/4//j/+P/4//r/+v/6//r/+v/6//n/+f/3//f/9//3//f/9//3
//f/+P/4//j/+P/2//b/9v/2//j/9//3//j/9v/2//b/9v/2//b/9v/2//f/+P/6//v/
+f/5//n/+f/5//n/+f/6//r/+v/6//r/+v/6//r/+v/4//j/+P/4//j/+P/4//j/+P/4
//f/9//4//j/+P/4//r/+v/5//n/+f/4//j/+P/4//j/+f/5//n/+f/4//j/+P/4//j/
+P/4//j/+P/3//n/+f/5//n/9//3//f/+P/2//X/9f/1//X/9P/0//X/9//3//f/9//3
//f/9//2//b/9v/2//X/8//0//T/9P/0//T/9P/0//b/9v/2//f/9//3//b/9v/1//X/
9f/1//b/9v/2//b/9f/1//X/9f/1//T/9P/0//X/9v/3//j/+f/7//z/+v/6//r/+v/9
//3/////////AAABAAIABQAGAAcABwAGAAYABgAHAAgACAAHAAYABwAGAAUAAwABAAAA
///8//z/+//5//n/+P/2//X/9f/0//P/8//z//P/8//x//H/8f/x//H/8f/u/+7/7v/u
/+//7//u/+7/7v/u/+7/7v/u/+3/7f/t/+3/7f/t/+7/7v/u/+7/7v/u/+7/7v/u/+7/
7//v/+//7v/u/+7/7v/u//D/8v/v/+z/5v/i/+P/6f/u//f/AgAQACUAQABfAIAApwDH
AN4A7wD3AOEApwBqADkACQDb/7v/rP+r/6z/rP+o/6b/qP+v/7z/xv/R/9j/3P/g/+L/
5P/j/+P/5P/m/+f/6P/o/+n/6v/q/+r/6v/r/+v/6v/q/+n/6P/p/+r/6//t/+3/7f/t
/+7/7v/u/+7/7//v/+//7//v/+//8P/w//D/8P/x//H/8f/x//H/8f/x/+//7//w//D/
8P/w//D/8P/y//L/8v/y//T/9f/1//X/9f/2//f/9//4//j/+P/4//r/+//9//3/+//9
//7//////wAAAgADAAQABQAGAAcACAAJAAsADAAQABAAEgATABUAFgAXABkAHAAdAB4A
HwAgACEAIgAiACMAJAAkACQAJQAlACUAJQAlACQAJAAjACAAHwAdABsAGAAXABQAEgAQ
AA4ADQALAAkACQAGAAUAAgABAP7//v////7//f/9//3/+//7//v/+//6//r/+f/2//b/
9v/2//j/+P/4//j/9v/2//X/9f/3//f/9//3//X/9f/1//X/9P/0//T/9P/y//L/8v/y
//L/8f/x//L/9P/0//T/9P/y//L/8v/y//L/8v/z//P/8//z//P/8//z//P/8//0//T/
9P/0//T/9P/0//T/9P/0//T/9P/0//T/9P/0//T/9v/2//X/9f/2//b/9v/2//b/9v/1
//X/8//y//L/8v/y//L/8//z//P/8//y//L/8v/y//L/8v/y//L/8v/x//H/8f/x//H/
8f/x//H/8v/y//H/8f/x//H/8P/w//H/8f/x//H/8f/v/+//7//u//D/8P/w/+//7//w
//D/8P/y//L/8v/y//D/8P/w//H/8f/x//D/8P/x//H/8f/x//D/8P/w//D/8f/x//H/
8f/z//L/8v/y//T/9P/0//T/9//4//j/+P/4//j/+f/5//v/+//9//7///8AAAMABAAF
AAUABAAEAAQABQAGAAYABQAEAAMAAgABAP///f/8//v/+P/6//n/9//3//b/9P/z//P/
8P/v/+//7//v/+//7f/t/+3/7f/t/+3/7P/s/+z/7P/t/+3/7P/s/+z/7P/s/+z/7P/r
/+v/6//q/+n/6P/o/+r/6v/q/+r/6v/q/+r/6v/s/+3/7f/t/+z/7P/s/+z/7P/s/+r/
6f/m/+L/4P/l/+3/9v/9/wYAFAAtAE4AawCKAKsAxwDcAOcA4QCzAHcASgAbAOv/x/+1
/7D/r/+u/6r/qP+q/7D/uf/E/9D/2f/c/+L/4v/k/+b/5//l/+X/5v/m/+b/5v/n/+j/
6P/q/+r/6//r/+v/7P/s/+z/6v/q/+r/6//r/+v/6//s/+z/7P/s/+3/7f/t/+3/7f/t
/+7/7v/u/+7/7//v/+//7//v/+//7//x//H/8v/y//L/8v/y//L/9P/0//T/9P/y//P/
8//z//P/9P/1//X/9v/2//b/9v/4//n/+//7//v//f/+////AQACAAQABQAGAAcACAAJ
AAwADQAPABAAEAAQABIAEwAXABgAGQAbABwAHQAeAB8AIAAhACIAIgAjACQAJAAkACUA
JQAlACUAIwAiACIAIQAgAB8AHQAbABoAGQAWABQAEAAOAA0ACwAJAAkABgAFAAYABQAC
AAIAAQAAAP////////3//f/9//v/+v/6//n/+P/4//j/+P/4//j/+P/4//j/+P/3//f/
9//3//f/9//3//f/9//3//b/9v/2//b/9v/2//b/9v/2//X/9f/2//j/+P/4//j/9v/2
//b/9v/0//T/9f/1//X/9f/1//X/9//3//f/+P/6//r/+v/6//r/+v/6//r/+v/6//r/
+v/4/w==
         </WaveFormData>
      </LeadData>
      <LeadData>
         <LeadByteCountTotal>10000</LeadByteCountTotal>
         <LeadTimeOffset>0</LeadTimeOffset>
         <LeadSampleCountTotal>5000</LeadSampleCountTotal>
         <LeadAmplitudeUnitsPerBit>4.88</LeadAmplitudeUnitsPerBit>
         <LeadAmplitudeUnits>��V</LeadAmplitudeUnits>
         <LeadHighLimit>2147483647</LeadHighLimit>
         <LeadLowLimit>268435456</LeadLowLimit>
         <LeadID>V6</LeadID>
         <LeadOffsetFirstSample>0</LeadOffsetFirstSample>
         <FirstSampleBaseline>0</FirstSampleBaseline>
         <LeadSampleSize>2</LeadSampleSize>
         <LeadOff>FALSE</LeadOff>
         <BaselineSway>FALSE</BaselineSway>
         <ExcessiveACNoise>FALSE</ExcessiveACNoise>
         <MuscleNoise>FALSE</MuscleNoise>
         <LeadDataCRC32>2316667700</LeadDataCRC32>
         <WaveFormData>
9P/0//T/9P/0//T/9P/0//T/9P/0//T/9v/2//b/9v/0//T/9P/0//T/9P/0//T/9P/0
//T/9P/0//T/9P/0//b/9v/2//b/9v/2//b/9v/2//b/9v/2//T/9P/0//T/9P/0//T/
9P/2//b/9v/2//b/9v/2//b/+P/4//j/+P/2//b/9v/2//f/+P/5//r/+//8//3//v/+
//7//v///wAAAQACAAMABAAGAAcABwAHAAcABwAHAAcABwAHAAYABQAFAAQAAwACAAEA
AAD9//z//P/7//r/9//2//X/9P/2//X/9P/z//P/8//z//P/8f/x//H/8f/x//H/8P/w
//D/8P/w/+//8f/x//H/8f/x//H/8f/x//L/8v/y//L/8v/x//D/7//x//L/8v/y//L/
8v/y//L/8f/x//H/8f/z//P/8//x/+//7f/n/+T/5v/r//D/9/8AAAsAHQAxAEkAYwCB
AJoArgC8AL4ApwB9AFQALwAIAOn/1//P/83/zP/K/8X/w//G/8z/0//a/+D/5v/o/+r/
7P/s/+v/6f/p/+r/6v/q/+z/7f/u/+7/7v/u/+7/7v/v//D/8P/w//D/7//v//D/8P/w
//D/8P/w//D/8f/x//H/8f/x//H/7//v/+//7//v//D/8P/w//D/8P/w//D/8v/y//L/
8//x//H/8f/y//T/9P/0//T/9v/3//f/9//1//b/9//3//f/9//4//j/+P/5//n/+v/6
//z//f/9//3//v///wAAAQACAAMABAAEAAYABwAIAAcACAAJAAsADAANAA8AEAAPABEA
EgATABUAFgAXABgAGgAaABsAGwAcABwAHAAcABoAGgAZABgAFwAWABUAEwASABAADgAM
AAwACgAJAAcABwAGAAMAAwACAAEAAAD///7//f/9//z//P/8//z/+v/6//r/+v/5//f/
9//3//f/+f/5//n/+f/5//n/+P/4//j/+P/3//f/+f/5//n/+f/3//f/9//3//f/9//3
//f/9//3//f/9//3//f/+P/4//n/+f/5//n/+f/6//r/+v/4//j/+P/4//r/+v/6//v/
+f/6//r/+v/7//v/+//7//n/+v/6//r/+f/4//j/+f/7//v/+v/6//v/+//7//v/+v/6
//r/+v/4//n/+f/3//n/+v/6//r/+P/4//j/+P/3//f/9//3//f/9//4//j/+P/4//f/
9//5//n/+f/5//n/+f/5//j/+P/4//j/+P/4//n/+f/5//f/9//2//b/+P/4//j/9//3
//j/+P/5//f/9//3//f/9//3//b/9v/2//b/9//3//f/9//3//f/9v/2//f/9//3//f/
9//3//f/9//2//b/9v/2//b/9v/0//b/9v/2//b/9v/2//f/9//3//n/+f/5//r//P/9
/////v/+//7//v/+//7//v///wAAAQACAAMABAAIAAkACQAJAAcABwAHAAkACQAJAAgA
BwAFAAQAAwACAAMAAgD///7//v/9//z/+//4//f/9v/2//f/9v/1//X/8//z//P/8f/z
//P/8//z//X/9P/0//T/8//y//D/7//v/+//7//v/+//7//v/+7/8P/w//D/8f/v/+//
7//v//D/8P/w//D/8P/w//D/7//x//H/8f/x//H/7//v/+3/6//l/+T/5v/p/+7/9//+
/wcAFwAtAEUAYQB/AJgArAC8AMIAqwCBAFoAMwAKAOn/1//P/83/zP/K/8H/v//E/8r/
0f/a/+D/5P/m/+j/6P/q/+n/6//p/+r/6v/q/+j/6f/q/+r/7P/s/+z/7P/r/+z/7P/s
/+7/7f/t/+7/8P/w//D/8P/u/+7/7//v/+//7//v/+//7f/t/+3/7f/t/+7/7v/u//D/
8P/w//D/8P/w//D/8f/x//H/8f/y//L/8v/y//L/8v/z//P/8//z//T/9f/1//X/9f/2
//b/9v/3//f/+P/4//r/+//7//n/+v/7//z//f/+////AAACAAQABQAGAAcACAAJAAsA
CgALAA0ADgAPABEAEgATABMAFAAVABYAFgAWABcAFwAaABoAGgAaABoAGgAZABgAFwAW
ABUAEwASABAADgAMAAoACAAHAAUABQAEAAEAAQAAAP///v/9//z/+//7//r/+v/6//r/
+P/4//j/+P/3//f/9//3//f/9f/1//X/9f/3//f/9v/2//b/9v/1//X/8//z//P/8//1
//X/9f/1//P/8//z//P/8//z//P/8//z//P/9P/0//P/8//z//P/9f/2//b/9v/4//j/
+P/4//f/9v/1//X/9//4//j/+P/1//X/9f/1//X/9v/2//b/9//2//b/9//1//X/9P/0
//X/9f/1//X/9P/0//T/9P/0//X/9f/z//X/9v/2//b/+P/4//j/+P/1//X/9f/1//P/
8//0//T/8v/y//H/8f/z//P/8//z//P/8//z//L/8v/y//L/8v/y//P/8//z//P/8//y
//L/8v/y//L/8f/z//T/9P/1//P/8//z//P/8//z//L/8v/y//L/8//z//P/8//z//P/
8v/y//P/8//x//H/8f/x//P/8//y//L/9P/0//T/9P/z//T/8//y//T/9P/0//X/+f/4
//j/+P/4//j/+v/6//v//P/7//z//f/+/wIAAwADAAMAAwADAAMABQAFAAUABAADAAMA
AgABAAAAAQAAAP3//P/8//v/+v/5//j/9//2//b/8//y//H/8f/x//H/8f/v//H/8f/x
//H/8f/w//D/8P/u/+7/7f/t/+3/7f/t/+3/6//r/+v/6v/s/+z/7P/t/+3/7f/t/+3/
7v/u/+7/7v/w//D/8P/v/+//7//v/+//8f/t/+v/6//p/+X/4v/i/+f/7P/x//j///8P
ACUAPQBXAHUAkgCoALoAxAC3AJEAZgA/ABgA8//Z/8//y//I/8b/w//B/8L/xv/N/9T/
3P/i/+b/6P/o/+j/5//n/+f/6P/o/+j/6v/r/+z/7P/s/+z/7P/s/+3/7v/u/+7/7v/t
/+3/7v/s/+z/7P/s/+z/7P/t/+3/7f/t/+3/7f/t/+3/7f/t/+3/7v/u/+7/7//w//H/
8v/w//D/8P/x//H/8f/x//L/8P/w//D/8P/w//H/8f/x//H/8v/z//P/8//z//T/9P/2
//f/9//4//b/+P/5//n/+f/6//v//P/9//7///8AAAIABAAFAAYABQAGAAcACQAKAAsA
DQAOAA0ADwAQABEAEQASABMAFAAWABYAFwAXABgAGAAYABgAGgAaABkAGAAXABYAFQAT
ABIAEAAOAAwACgAIAAcABQADAAIA//////7//f/8//v/+v/5//n/+P/6//r/+v/4//j/
+P/4//f/9f/1//X/9f/1//X/9f/1//f/9//2//b/9v/2//X/9f/1//X/9f/1//X/9f/1
//X/9//3//f/9//1//X/9f/1//X/9f/2//b/9f/1//X/9f/1//b/9v/2//b/9v/2//b/
9v/2//b/9//3//j/+P/4//n/+f/5//n/9//4//j/+P/5//j/+P/5//f/9//2//b/+f/5
//n/+f/4//j/+P/4//j/+f/5//f/9//4//j/+P/4//j/+P/4//f/9//3//f/+f/5//r/
+v/4//j/9//3//f/9//3//f/9//3//f/9v/2//b/9v/2//b/9//3//f/+f/5//j/+P/2
//b/9v/1//P/9P/0//X/9f/1//X/9f/3//f/9v/2//b/9v/3//f/9//3//f/9//0//T/
9f/1//f/9//3//f/+f/5//j/+P/4//j/+P/4//f/+P/3//b/9v/2//b/9//3//f/+f/5
//f/+v/8//z//P/8//z//v/+////AAABAAIAAwAEAAQABQAFAAUABwAHAAcACQAJAAkA
CAAHAAcABgAFAAQAAwACAP///v/+//3//P/7//r/+f/4//j/9//2//X/9f/1//X/9f/z
//P/8//z//P/8//y//L/8v/y//L/8f/x//H/8f/x//H/8f/x//H/8P/w//D/8P/x//H/
8f/x//H/8v/y//L/8v/y//L/8v/x//H/8f/x//H/8f/x//H/8f/t/+n/6P/q/+3/8P/3
/wAACQAZAC8ARwBjAIEAmACqALwAwgCrAIEAWAA1AA4A7f/b/9P/0f/O/8r/x//F/8j/
zv/V/9z/4v/o/+r/6v/s/+z/6//t/+3/7v/u/+7/7P/t/+7/7v/u/+7/7v/u/+//8P/w
//D/8P/v/+//8P/y//L/8v/y//D/8P/x//H/8f/x//H/8f/x//H/8f/x//H/8v/y//L/
8v/y//L/8v/y//L/8v/z//P/8//z//T/9P/0//T/9P/0//X/9f/1//X/9v/3//f/9//3
//j/+P/4//n/+f/6//r//P/9//3///8AAAEAAgABAAIAAwAEAAQABgAHAAgACQAKAAsA
DQAOAA8AEQASABEAEwAUABUAFwAYABkAGgAYABgAGQAZABwAHAAcABwAHAAcABsAGgAZ
ABgAFwAVABQAEgAQAA4ADAAKAAkABwAJAAgABQAFAAIAAQAAAP///v/9//3//P/8//z/
/P/6//r/+v/6//n/+f/5//n/+f/5//n/+f/5//n/+f/4//j/+v/6//n/+f/5//n/+f/5
//n/+f/5//n/+f/5//n/+f/5//n/+f/5//f/9//4//j/+f/5//n/+f/5//r/+v/6//r/
+v/6//r/+v/6//r/+//5//r/+v/6//n/+f/5//n/+//8//z//P/7//r/+v/7//v/+//6
//r/+f/5//n/+f/6//r/+v/6//r/+//7//n/+f/6//r/+v/4//j/+P/4//n/+f/5//n/
+f/5//r/+v/8//z/+//7//n/+f/5//n/+f/5//n/+P/4//j/+P/4//j/+f/5//n/+f/5
//j/+P/6//r/+v/5//n/+v/6//v/+f/5//n/+f/5//n/+P/4//j/+P/5//n/+f/5//n/
+f/4//j/+f/5//n/+f/5//n/9//3//b/9v/4//j/+P/4//j/+v/6//r/+v/6//r/+//7
//v//f/9/////v/+//z//v/+//7//v8AAAAAAQACAAMABAAFAAYACAAJAAkACQAJAAkA
CQALAA0ADQAMAAsACQAIAAcABgAFAAQAAQAAAAAA///+//3//P/7//r/+v/7//r/+f/5
//f/9//3//X/9f/1//X/9f/z//L/8v/y//T/9P/z//P/8//z//P/8//z//P/8//y//L/
8v/y//P/8//z//P/8//0//T/9P/0//T/9P/0//P/9f/1//X/9f/1//X/8//x/+//6//o
/+r/7//0//v/BAARACMAOQBTAG8AiwCgALIAwAC8AJsAbwBMACcAAADl/9n/1f/T/9D/
zv/J/8n/yv/Q/9n/4v/m/+b/6v/u/+7/7v/v/+//7//w//D/8P/u/+//8P/w//D/8P/w
//D/8f/y//L/8v/0//P/8//0//T/9P/0//T/9P/0//X/9f/z//P/8//z//X/9f/1//X/
9f/2//b/9v/0//T/9P/0//T/9P/0//X/9f/1//X/9v/4//j/+P/4//j/+f/5//n/9//4
//n/+f/5//n/+v/6//z//f/9//7//P/+/////////wAAAQACAAEAAgADAAQABgAIAAkA
CgALAAwADQAPABAAEQATABQAFQAXABgAGQAZABoAGwAcABwAHAAdAB0AHgAeAB4AHgAe
AB4AHQAcABkAGAAXABUAFAASABAADgAMAAoACQAHAAkACAAFAAUABAADAAIAAQAAAP//
///+//7//v/+//z//P/8//z/+//5//n/+f/5//n/+f/5//n/9//3//b/9v/4//j/9//3
//f/9//3//f/+f/5//n/+f/5//n/+f/5//f/9//3//f/9//3//j/+P/5//n/+f/5//n/
+v/6//r/+P/4//j/+P/4//j/+P/5//v//P/8//z/+//7//v/+//7//z//P/8//v/+v/6
//v/+//7//r/+v/7//v/+//7//r/+v/6//r/+P/5//n/9//5//r/+v/6//j/+P/4//j/
+f/5//n/+f/5//n/+v/6//j/+P/3//f/9f/1//X/9f/3//f/9//2//j/+P/4//j/+P/5
//n/+f/5//n/+P/4//b/9v/2//X/9f/2//b/9//1//X/9f/1//f/9//2//b/+P/4//n/
+f/5//n/+f/5//b/9v/3//f/9f/1//X/9f/1//X/9P/0//b/9v/2//b/9v/4//j/+P/6
//r/+v/7//3//f/+//z//P/8//z//v/+////AAABAAIAAwAEAAYABwAHAAcABwAHAAcA
CQAJAAkACAAHAAUABAADAAIA///+//v/+v/8//v/+v/5//j/9//2//b/9//2//X/9f/1
//X/9f/z//P/8//z//P/8//y//L/8v/0//T/8//z//H/8f/x//H/8f/x//H/8P/w//D/
8P/x//H/8f/x//H/8P/w//D/8P/w//D/8P/v//H/8f/x//H/8f/x//H/7//r/+f/5v/o
/+v/8v/5/wAADQAfADUATwBrAIsAogCyAMIAxACnAHkAUAApAAAA4f/R/8v/yf/K/8j/
xf/F/8T/yv/T/9j/3v/k/+b/5v/q/+r/6//r/+v/7P/s/+z/7P/t/+7/7v/u/+7/7v/u
//H/8v/y//L/8P/v/+//8P/u/+7/7v/u/+7/7v/v/+//8f/x//H/8f/x//H/8f/x/+//
8P/w//D/8v/y//L/8v/y//L/8v/z//P/8//z//T/9P/0//T/9P/y//P/8//z//P/9P/1
//X/9f/1//b/9v/2//f/9//4//r//P/9//3//f/+////AAABAAIAAwAEAAQABgAHAAgA
CQAKAAsADQAOAA8AEQASABMAFQAWABcAFwAYABkAGgAaABoAGwAbABwAHAAcABwAHAAc
ABsAGgAbABoAGQAXABQAEgAQAA4ACgAIAAcABQAFAAQAAQABAAIAAQAAAP///v/9//3/
/P/8//z//P/6//j/+P/4//f/9//3//f/9//5//n/+f/5//n/+f/4//j/+P/4//f/9//1
//X/9f/1//X/9f/1//X/9f/1//X/9f/1//X/9f/1//f/9//4//j/+f/5//n/+f/5//r/
+v/6//n/+P/3//b/+P/4//j/+f/5//r/+v/6//n/+f/5//n/+//8//z//P/9//z//P/9
//v/+//6//r/+//7//v/+//6//r/+v/6//r/+//7//n/+//8//z//P/6//r/+v/6//v/
+//7//v/+//7//z//P/8//z/+//7//3//f/9//3//f/9//3//P/8//z//P/8//r/+//7
//v/+//7//r/+v/6//r/+v/5//v//P/8//3/+//7//v/+//7//v/+v/6//r/+v/7//v/
+//7//v/+//6//r/+//7//v/+//7//v/+f/5//j/+P/6//r/+v/6//r//P/8//z//v8A
AAAAAAACAAIAAgACAAAAAAABAAIAAwAEAAUABgAKAAsACwALAAsACwALAA0ACwALAAoA
CQAJAAgABwAGAAUABAABAAAAAAD///7//f/8//v/+v/6//n/+P/3//f/+f/5//n/9//3
//f/9//3//f/9v/2//b/9P/0//P/8//z//P/8//z//P/8//z//L/9P/0//T/9f/1//X/
9f/1//T/9P/0//T/9P/0//T/8//x//H/8f/x//P/8//z//P/8f/v/+z/6v/t//L/9//+
/wcAFwArAEEAXQB7AJQAqAC6AMYAuwCVAGoARQAcAPf/3f/T/8//0P/O/8f/w//I/8r/
0f/a/+L/5v/q/+z/7P/u/+3/7f/t/+7/7v/u/+7/7//w//D/8v/y//L/8v/y//L/8f/w
//L/8f/x//L/8P/w//D/8P/y//L/8//z//P/8//z//P/8//z//P/8//z//T/9P/0//T/
9P/0//T/9P/0//T/9f/1//X/9f/2//b/9v/2//b/9v/3//f/9//3//j/+f/5//n/+f/6
//r/+v/7//v//P/6//z//f/9//3//v///wAAAwAEAAUABgAGAAgACQAKAAsADAANAA8A
EAARABMAFAAVABcAGAAZABkAGgAbABwAHAAcAB0AHQAeAB4AHgAeAB4AHgAdABwAGwAa
ABkAFwAWABQAEgAQAA4ADAALAAkACQAIAAUABQAEAAMAAgABAAAA//////7//v/+//7/
/P/8//z//P/7//v/+//7//v/+//7//v/+//7//v/+v/6//r/+v/5//n/+f/5//n/+f/5
//n/+f/5//n/+f/5//n/+f/5//n/+f/7//v//P/8//n/+f/5//n/+f/6//r/+v/4//j/
+P/4//r/+v/6//v//f/+//7//v/9//3//f/9//v//P/8//z//f/8//z//f/9//3//P/8
//v/+//7//v/+v/6//r/+v/6//v/+//5//n/+v/6//r/+P/4//j/+P/5//n/+f/5//n/
+f/6//r/+v/6//n/+f/5//n/+f/5//n/+f/5//j/+P/4//j/+P/2//f/9//3//n/+f/4
//j/+P/4//j/9//3//j/+P/5//n/+f/5//n/+//7//r/+v/4//j/+f/5//n/+f/5//n/
+P/4//n/+f/5//n/+f/5//v/+//6//r/+P/4//j/+P/2//j/+P/4//j/+P/4//n/+f/5
//v/+//9//7/AAADAAIAAAAAAAAAAAAAAAAAAQACAAUABgAHAAgACgALAAsACwALAAsA
CwANAAsACwAKAAkACQAIAAcABgAHAAYAAwACAAAA///+//3//P/7//r/+v/3//b/9f/1
//f/9//3//X/9f/1//X/9f/z//L/8v/y//L/8v/x//H/8f/x//H/8f/x//H/8f/w//L/
8v/y//P/8//z//P/8//y//L/8v/y//T/9P/0//P/8//z//P/8//z//P/8f/v/+3/6f/k
/+b/6//w//n/AAAJABcAKwBDAF0AewCUAKgAuADAAKsAgQBaADcAEgDv/93/0//R/87/
zP/J/8f/yP/O/9X/3P/i/+j/7P/s/+r/6v/t/+3/7f/u/+7/7v/u/+//8P/w//D/8P/w
//D/7//w//D/8P/y//H/8f/y//D/8P/w//D/8P/w//H/8f/z//P/8//z//P/8//z//P/
8//0//T/9P/2//b/9v/2//b/9v/2//f/9f/1//X/9v/2//b/9v/2//b/9//3//f/9//4
//n/+f/5//n/+v/6//r/+//7//z//P/+/////////wAAAQACAAEAAgADAAQABgAIAAkA
CgANAA4ADwARABIAEwAVABYAFQAXABgAGQAZABoAGwAcAB4AHgAfAB8AHgAeAB4AHgAe
AB4AHQAcABsAGgAZABcAFgAUABIAEAAPAA4ADgANAA0ADAAJAAkABgAFAAQAAwACAAEA
AQAAAP7//v/+//z//v/+//7//f/7//v/+//7//v/+//7//v/+//7//r/+v/8//z/+//7
//v/+//7//v/+f/5//n/+f/7//v/+//7//r/+f/4//f/+f/5//r/+v/5//n/+f/5//f/
+P/4//j/+v/6//r/+v/6//r/+v/7//n/+v/6//r/+//7//v/+//7//z//P/8//3//P/8
//3/+//7//r/+v/7//v/+//7//z//P/8//z//P/9//3/+//9//7//v/+//z//P/8//z/
+//7//v/+//5//n/+v/6//r/+v/5//n/+//7//v/+//7//v/+//6//r/+v/6//r/+P/5
//n/+f/5//n/+P/4//r/+v/6//n/+//8//z//f/7//v/+//7//n/+f/4//j/+P/4//n/
+f/5//n/+f/5//j/+P/5//n/+f/5//n/+f/3//f/9v/2//j/+P/4//j/+P/6//r/+v/8
//7//v///wAAAAAAAAAAAAAAAAAAAQACAAUABgAHAAgACAAJAAkACQAHAAcABwAJAAkA
CQAIAAcABQAEAAMAAgADAAIA///+//7//f/8//v/+v/5//j/+P/5//j/9//3//X/9f/1
//P/9f/1//X/9f/1//T/9P/0//L/8v/x//H/8f/x//H/8f/z//P/8//y//L/8v/y//P/
8//z//P/8//0//T/9P/0//T/9P/0//P/8f/x//H/8f/v//H/8f/v/+v/5//o/+z/7//0
//v/BAATACcAPQBVAHMAkQCkALQAwAC8AJkAbQBGACEA+v/f/9H/zf/L/8z/yv/H/8f/
yv/Q/9n/3v/k/+b/6P/q/+r/6v/t/+//7v/u/+3/7P/u/+//8P/w//D/8P/w//D/8f/y
//L/8v/0//P/8//0//H/8P/v/+7/8P/w//H/8f/z//P/8//z//X/9f/1//X/8//0//T/
9P/y//L/8v/y//L/8v/y//P/9f/1//X/9v/2//b/9v/2//b/9//3//f/9//4//n/+f/3
//f/+P/4//j/+f/5//r/+v/8//3//f///wAAAQACAAEAAgADAAQABgAIAAkACgALAAwA
DQAPABAAEQATABQAFwAZABoAGwAZABoAGwAcABwAHAAdAB0AHgAeAB4AHgAdABwAGgAY
ABgAGAAYABcAFAASABAADgAMAAoACQAHAAUABAABAAEAAgABAAAA///+//3//f/8//z/
/P/8//r/+v/6//r/+f/3//f/9//3//n/+f/5//n/+f/5//j/+P/2//b/9f/1//f/9//3
//f/9//3//f/9//3//f/9//3//n/+f/5//n/9//3//j/+P/3//f/9//3//n/+v/6//r/
+P/4//j/+P/4//j/+P/5//f/+P/4//j/+f/5//n/+f/3//j/+P/4//n/+P/4//n/+f/5
//j/+P/5//n/+f/5//j/+P/4//j/9v/3//f/9f/3//j/+P/4//j/+P/4//j/9//3//f/
9//3//f/+P/4//r/+v/5//n/9//3//f/9//3//f/9//2//b/9v/2//b/9v/3//f/9//3
//f/9v/2//b/9v/2//X/8//0//T/9f/1//X/9f/1//f/9//2//b/9v/2//f/9//1//X/
9f/1//b/9v/3//f/9f/1//X/9f/1//X/9P/0//X/9v/3//j/+P/8//z//P/8//z//P/8
//z//f/+////AAABAAIABAAFAAUABQAFAAUABQAHAAcABwAGAAUABwAGAAUABAABAAAA
/f/8//r/+f/4//f/+P/3//b/9v/3//b/9f/1//X/9f/1//P/8f/x//H/8f/x//D/8P/w
//D/8P/v/+//7//v/+//7//v/+//7//u/+7/7v/u/+//8f/x//H/8f/x//D/7//u//D/
8P/w/+//7//v/+//7//t/+//8f/x/+3/5//i/+L/5//s//H/+v8DABMAJwA/AFsAewCY
AKwAvADGALkAkQBiADsAEgDt/9P/x//D/8T/xP/B/7//wP/E/8v/0v/a/97/4v/m/+j/
6P/n/+f/6f/q/+r/6v/q/+v/7P/s/+r/6v/q/+r/6//s/+z/7P/u/+3/7f/u/+7/7v/u
/+7/7v/u/+//7//t/+3/7f/t/+//7//v/+//7//w//D/8P/w//D/8P/w/+7/7v/u/+//
7//v/+//8P/w//D/8P/w//L/8//z//P/8//0//X/9f/1//X/9v/2//b/9//3//j/+P/6
//v/+//7//z//f/+////AAABAAIABAAGAAcACAAJAAoACwANAA4ADwARABIAEwAVABYA
FwAXABgAGQAaABwAHAAdAB0AHgAeAB4AHgAeAB4AHQAcABkAGAAXABUAFAASABAADgAM
AAoACQAHAAcABgADAAMAAAD///7//f/9//3//v/+//z//P/8//r/+v/6//r/+f/3//f/
9//3//f/9//3//f/9f/1//T/9P/2//b/9f/1//X/9f/1//X/8//z//P/8//z//P/8//z
//P/8//z//P/8//z//T/9P/1//X/9f/1//P/9P/0//T/9v/2//b/9v/2//b/9v/3//X/
9v/2//b/9f/1//X/9f/1//b/9v/2//f/9v/2//f/9//3//b/9v/3//f/9//3//b/9v/2
//b/9v/3//f/9f/1//b/9v/2//b/9v/2//b/9f/1//X/9f/3//f/+P/4//b/9v/1//X/
9f/1//X/9f/1//X/9f/0//T/9P/0//T/9P/1//X/9f/1//X/9P/0//T/9P/0//P/8//0
//T/9f/3//f/9//3//X/9f/0//T/9P/0//X/9f/1//X/9f/1//b/9v/3//f/9//3//f/
9//5//n/+P/4//j/+P/4//j//P/8//z//P/8//z//P/8//3//v///wAAAQACAAYABwAH
AAcABwAHAAcACQALAAsACgAJAAcABgAFAAQAAwACAP///v/+//3//P/7//r/+f/4//j/
9//2//X/9f/1//X/9f/z//H/8f/x//H/8f/w//D/8P/y//L/8f/x//H/8f/x//H/8f/x
//H/8P/v/+7/7f/t/+//7//v/+//8P/w//D/8P/y//L/8v/x//H/8f/x//H/7//v/+//
7f/r/+f/5P/o/+3/9P/5/wAACQAdADcATwBlAIMAnACwAL4AvACdAHMATAAnAP7/4//T
/83/zf/M/8b/xf/F/8r/zv/X/+D/5P/o/+r/6v/q/+z/7//r/+v/7P/s/+z/7P/t/+7/
7v/u/+7/7v/u/+3/7v/u/+7/8P/v/+//8P/w//D/8P/w//D/8P/x//H/7//v/+//7//v
/+//7//v//H/8v/y//L/8v/y//L/8v/y//L/8v/z//P/8//z//T/9P/0//T/9P/0//X/
9f/1//X/9v/3//f/9//3//j/+P/6//v/+//8//r//P/9//3//f/+////AAADAAQABQAG
AAgACgALAAwADQAOAA8AEQASABMAFQAWABUAFwAYABkAGQAaABsAHAAcABwAHQAdACAA
IAAgACAAHgAeAB0AHAAbABoAGQAXABYAFAASABAADAAKAAkABwAHAAYAAwADAAIAAQAA
AP//AAD//////v/8//z//P/6//r/+v/6//n/+f/5//n/+f/5//n/+f/5//n/+f/4//j/
9v/2//X/9f/3//f/9//3//f/9//3//f/9//3//f/9//3//f/9//3//f/9//4//j/9//3
//f/9//1//b/9v/2//b/9v/2//b/+P/4//j/+f/5//r/+v/6//n/+f/5//n/+f/6//r/
+v/3/w==
         </WaveFormData>
      </LeadData>
   </Waveform>
</RestingECG>
