# Supplementary material for: Detection of Left Atrial Enlargement Using a Convolutional Neural Network-Enabled Electrocardiogram
Source: Front Cardiovasc Med. 2020 Dec 17;7:609976. doi: 10.3389/fcvm.2020.609976 (PMC7773668; doi:10.3389/fcvm.2020.609976)
Supplement: Supplementary file 1 [file Data_Sheet_1.ZIP › hyp/1802019411_12531_00000017.XML]

<?xml version="1.0" encoding="Windows-1252"?>
<!DOCTYPE RestingECG SYSTEM "restecg.dtd">
<RestingECG>
   <PatientDemographics>
      <PatientID>1802019411</PatientID>
      <PatientAge>68</PatientAge>
      <AgeUnits>Years</AgeUnits>
      <Gender>Female</Gender>
      <PatientLastName>tangzhiying</PatientLastName>
   </PatientDemographics>
   <TestDemographics>
      <DataType>Resting</DataType>
      <Site>1</Site>
      <AcquisitionDevice>MAC55</AcquisitionDevice>
      <Status>Unconfirmed</Status>
      <Priority>Normal</Priority>
      <AcquisitionTime>11:14:59</AcquisitionTime>
      <AcquisitionDate>03-19-2016</AcquisitionDate>
      <CartNumber>1</CartNumber>
      <AcquisitionSoftwareVersion>009C</AcquisitionSoftwareVersion>
      <XMLSourceVersion>MAC5000 v1.0</XMLSourceVersion>
   </TestDemographics>
   <RestingECGMeasurements>
      <VentricularRate>59</VentricularRate>
      <AtrialRate>59</AtrialRate>
      <PRInterval>194</PRInterval>
      <QRSDuration>96</QRSDuration>
      <QTInterval>430</QTInterval>
      <QTCorrected>425</QTCorrected>
      <PAxis>51</PAxis>
      <RAxis>28</RAxis>
      <TAxis>6</TAxis>
      <QRSCount>10</QRSCount>
      <QOnset>218</QOnset>
      <QOffset>266</QOffset>
      <POnset>121</POnset>
      <POffset>170</POffset>
      <TOffset>433</TOffset>
      <ECGSampleBase>500</ECGSampleBase>
      <ECGSampleExponent>0</ECGSampleExponent>
   </RestingECGMeasurements>
   <Diagnosis>
      <Modality>Resting</Modality>
         <StatementCount>2</StatementCount>
         <LabelText>12SL ��ϳ���</LabelText>
      <DiagnosisStatement>
         <StmtFlag>ENDSLINE</StmtFlag>
         <StmtText>����Ķ�����</StmtText>
      </DiagnosisStatement>
      <DiagnosisStatement>
         <StmtFlag>ENDSLINE</StmtFlag>
         <StmtText>�ٽ� ECG</StmtText>
      </DiagnosisStatement>
   </Diagnosis>
   <Waveform>
      <WaveformType>Rhythm</WaveformType>
      <WaveformStartTime>0</WaveformStartTime>
      <NumberofLeads>8</NumberofLeads>
      <SampleType>CONTINUOUS_SAMPLES</SampleType>
      <SampleBase>500</SampleBase>
      <SampleExponent>0</SampleExponent>
      <HighPassFilter>16</HighPassFilter>
      <LowPassFilter>150</LowPassFilter>
      <ACFilter>NONE</ACFilter>
      <LeadData>
         <LeadByteCountTotal>10000</LeadByteCountTotal>
         <LeadTimeOffset>0</LeadTimeOffset>
         <LeadSampleCountTotal>5000</LeadSampleCountTotal>
         <LeadAmplitudeUnitsPerBit>4.88</LeadAmplitudeUnitsPerBit>
         <LeadAmplitudeUnits>��V</LeadAmplitudeUnits>
         <LeadHighLimit>2147483647</LeadHighLimit>
         <LeadLowLimit>268435456</LeadLowLimit>
         <LeadID>I</LeadID>
         <LeadOffsetFirstSample>0</LeadOffsetFirstSample>
         <FirstSampleBaseline>0</FirstSampleBaseline>
         <LeadSampleSize>2</LeadSampleSize>
         <LeadOff>FALSE</LeadOff>
         <BaselineSway>FALSE</BaselineSway>
         <ExcessiveACNoise>FALSE</ExcessiveACNoise>
         <MuscleNoise>FALSE</MuscleNoise>
         <LeadDataCRC32>1777593491</LeadDataCRC32>
         <WaveFormData>
9P/0//T/9P/0//T/9P/0//T/9P/0//T/9P/0//T/9P/0//T/9P/0//T/9P/0//T/8v/y
//L/8v/y//L/8v/y//L/8v/y//L/9P/0//T/9P/0//T/9P/0//L/8v/y//L/8v/y//L/
8v/y//L/8v/y//L/8v/y//L/8v/y//L/8v/y//L/8v/y//T/9P/0//T/8v/y//L/8v/y
//L/8v/y//T/9P/0//T/8v/y//L/8v/y//L/8v/y//D/8P/w//D/8v/y//L/8v/0//T/
9P/0//L/8v/y//L/8//0//X/9v/1//T/9f/0//f/9//4//n/+f/5//n/+v/6//r/+f/5
//n/+f/5//r/+v/7//z//P/8//r/+v/6//j/9v/2//X/8//y//L/8f/x//D/7//u/+7/
7v/t/+3/7//v/+//7//t/+z/7P/t/+3/7f/t/+z/7v/v/+//7//s/+z/7P/s/+z/7P/s
/+z/7P/s/+3/7f/t/+3/7f/t/+3/7f/t/+3/7f/s/+n/4//g/97/1v/P/9D/0f/N/83/
1//o////FwAtAEgAZAB9AIwAmgCnAK8ArQChAJEAfQBnAEsALAAQAAQA///7//f/9//5
//j/+P/3//T/8//y//H/8v/x//D/8f/v/+//7//u/+7/7v/u/+7/7f/t/+3/7f/t/+3/
7f/t/+3/7//w//D/8P/v/+7/7f/s/+7/7f/t/+3/7f/u/+7/7v/u/+7/7v/u/+7/7v/u
/+7/7v/u/+7/7v/v/+//7//v/+//7v/u/+//7//v/+//8P/u/+7/7v/u//D/8v/y//L/
8v/y//L/8v/w//P/8//z//b/9v/1//X/9f/3//f/+f/5//r/+v/6//v/+//7//3//f/+
////AAABAAIAAwADAAUABgAIAAoACQALAAwADAAPABAAEQATABUAFgAWABcAFwAYABoA
GgAaABsAGwAbAB4AHgAeABwAGgAaABgAGAAVABMAEgASAA8ADAAKAAgABwAGAAQAAgD/
/////v/7//v/+f/4//b/9//2//b/9v/3//f/9f/0//X/9P/0//T/8v/y//L/8f/z//P/
8//z//H/8f/x//H/8f/w//D/8P/x//H/8f/x/+//8P/w//D/7//v/+//7//v/+//7//v
/+//7//v/+//8P/w//D/8P/u/+//7//v/+//8P/x//L/8v/y//H/8f/x//H/8f/x//H/
8f/x//H/8f/x//H/8P/w//D/8P/w//D/8P/w//D/8P/w//D/8P/w//D/8P/v/+//7//v
/+//7//v/+//7v/w//H/8f/x//D/7//u/+z/7v/u/+7/7v/u/+7/7v/u/+7/7v/u/+3/
7f/t/+3/7f/t/+3/7f/t/+//7//v/+//7v/u/+//7//t/+3/7f/t/+//7//v/+//7f/t
/+3/7f/v//D/8P/x/+//7//u/+7/8P/v/+//8P/u/+7/7//v/+//7//v/+//7//v/+//
7//w//D/8P/w//D/8P/w/+//7f/u/+7/7f/x//L/8P/w//D/8P/w//D/8P/w//D/8P/w
//D/8f/y//P/9P/y//L/8v/y//T/9P/0//T/8//0//P/8//z//T/9f/1//f/9//4//j/
+P/3//f/9//5//n/+v/6//n/+v/6//r/+v/6//r/+v/4//j/9//1//T/9P/z//P/8v/x
//D/8P/w/+//7//v/+3/7f/t/+3/7v/u/+//7//v/+//7v/u/+//7//v/+7/7v/u/+7/
7v/u/+7/7v/u//D/8f/x//H/8P/v/+7/7f/v/+//7//v//L/7//r/+j/5P/e/9n/2P/X
/9f/1f/V/+D/8f8DABkAMABGAF8AcgCAAI0AlwCZAJkAjQB5AGUAVwBAACQADAADAP//
+f/1//X/+P/6//v/+P/1//T/9f/0//P/8v/x//H/8f/x//D/8P/y//L/8v/x/+//7//v
/+//7//v/+//7//x//L/8v/y//D/8P/w//D/8P/v/+//7//v//D/8P/w//L/8v/y//L/
8P/w//D/8P/w//D/8P/w//H/8f/x//H/8v/y//P/9f/z//P/8//0//L/8v/y//L/8v/0
//T/9P/0//T/9P/0//b/+f/5//n/+v/6//n/+f/3//n/+f/7//v//P/8//z//f/9//3/
//8BAAIAAwAEAAcACAAJAAkACQAKAAwADgANAA8AEAAQABMAFAAVABcAFwAYABgAGQAb
ABwAHgAeAB4AHwAfAB8AIAAgACAAHgAeAB4AHAAcABsAGQAYABgAFQASABAADgANAAwA
CgAIAAcABwAGAAMAAwABAAAA/v/9//z//P/8//3//f/7//r/+//6//r/+v/6//r/+v/5
//n/+f/5//n/+f/5//n/+f/5//j/+P/4//n/+f/5//n/+f/6//r/+v/3//f/9//3//n/
+f/5//n/9//3//f/9//4//j/+P/4//j/+f/5//n/9v/2//b/9v/4//j/9//3//f/9//3
//f/9//3//f/9//5//n/+f/4//j/+P/4//j/+P/4//j/+P/4//j/+P/4//j/+P/4//f/
9//3//f/9//3//f/9//2//j/+f/5//n/9//3//f/9v/2//b/9v/2//j/+P/4//j/9v/2
//b/9f/3//f/9//3//X/9f/1//X/9f/1//X/9f/0//T/9f/1//X/9f/1//X/9//3//f/
9//1//X/9f/1//P/9P/0//X/9f/1//T/9P/0//P/8//0//T/9P/1//X/9f/1//X/9f/1
//X/9f/1//b/9v/2//b/9P/0//T/8//1//b/9v/1//X/9P/0//T/9P/0//b/9v/2//b/
9v/2//b/9v/2//b/9v/2//j/+P/4//j/+P/4//j/+P/6//r/+v/6//n/+v/5//n/+//8
//3//f/9//3//v/+//7//f/9//3//f/9//7//v///wAAAAAAAP7//v/+//7//f/+//7/
/f/6//r/+f/5//n/+f/5//r/+f/3//b/9f/1//X/9f/1//T/9P/1//X/9f/1//T/9P/1
//X/9f/0//L/8v/y//L/9P/0//T/9P/2//f/9//3//X/9f/1//X/9f/1//X/9f/2//X/
8f/s/+j/5v/h/+D/3f/b/9v/3//o//f/CwAfADYATgBjAHIAfgCNAJcAmwCZAI0AeQBn
AFkARAAqABIACQAFAAEA///9/wAAAAD///7//f/8//v/+v/5//j/9f/3//X/9f/0//T/
9P/0//T/8//1//X/9f/1//X/9f/1//X/8//0//T/9P/2//b/9v/2//b/9f/1//X/8//0
//T/9P/0//T/9P/0//b/9v/2//b/9v/2//b/9v/3//f/9//3//f/9v/2//f/9f/1//X/
9v/2//b/9v/2//b/+P/4//j/9v/2//b/9v/4//v/+//7//z//P/7//v/+//9//3////9
//7//v/+/////////wEAAQACAAMABAAFAAYABwAHAAkACgAMAA4ADQAPABAAEAATABQA
FQAXABcAGAAYABkAGwAcAB4AHgAeAB8AHwAfACAAIAAgAB4AHgAeABwAHAAbABkAGAAY
ABcAFAASABAADQAMAAoACAAFAAUABAABAAAA//////7//f/8//z//P/7//v/+f/4//n/
+P/4//j/+v/6//r/+f/3//f/9//3//f/9//3//f/+f/4//j/+P/3//f/9//3//f/+P/4
//j/9//3//f/9//3//f/9//3//X/9f/1//X/9P/0//T/9P/2//f/9//3//T/9P/0//T/
9v/2//X/9f/z//P/8//z//X/9f/1//X/9f/1//X/9P/0//T/9P/0//T/9P/0//T/9P/0
//T/9P/2//b/9v/1//X/9f/1//X/8//z//P/8v/y//P/8//z//P/8//z//L/9P/0//T/
9P/0//T/9P/0//L/8v/y//H/8f/x//H/8f/z//P/8//z//H/8f/x//H/8v/y//P/8//x
//H/8f/x//H/8f/x//H/7//v/+//7//x//L/8v/z//H/8f/w//D/8P/v/+//8P/w//D/
8f/x/+//7//v/+//7//v/+//7//w//D/8P/w//D/8P/w/+//7//w//D/7//v//D/8P/w
//D/8P/y//L/8v/y//H/8P/v/+7/8P/w//D/8P/w//D/8P/w//D/8P/w//D/8v/y//L/
8v/y//L/8v/y//L/8v/y//T/8v/z//P/9P/1//X/9f/1//b/9v/2//X/9//3//f/9//2
//b/9//4//r/+v/4//j/+P/4//b/9v/1//P/8v/y//H/8f/w/+//7v/u/+7/7f/r/+v/
6//r/+v/6//q/+r/6//r/+v/6//q/+r/6//r/+n/6P/o/+j/6v/q/+r/6v/q/+r/6v/r
/+v/6//r/+v/6//r/+v/6//r/+v/6v/p/+X/4P/e/9r/1f/S/9P/z//P/9X/5P/5/w0A
IQA4AFAAZwB2AIQAkwCbAKEAnQCLAHUAZQBTADoAGgAGAP//+//5//X/9//4//b/9f/2
//X/8v/x//L/7//u/+3/7f/t/+3/7P/s/+z/7P/s/+v/6//r/+v/6//r/+v/6//r/+v/
7P/s/+z/6v/q/+r/6v/s/+v/6//r/+n/6v/q/+r/7P/s/+z/7P/q/+r/6v/q/+r/6v/q
/+r/7f/t/+3/7f/r/+r/6v/r/+v/6//r/+z/7P/s/+z/7P/q/+z/7P/s/+7/7v/u/+7/
7P/v/+//7//y//L/8f/x/+//8f/x//P/8//0//T/9P/1//X/9f/3//f/+P/5//r/+//8
//3//f/9//7/AAACAAMABQAGAAYACQAKAAsADQAOAA4ADQANABEAEgAUABQAFAAVABUA
FQAYABgAGAAWABQAFAASABIADwANAAwADAAKAAgABwAGAAQAAgD///z//f/9//z/+f/3
//X/9P/y//H/8P/w//D/8f/x/+//7v/t/+z/7P/s/+7/7v/u/+3/6//r/+v/6//r/+v/
6//r/+3/7P/s/+z/6//r/+v/6//p/+r/6v/q/+v/6//r/+v/6f/p/+n/6f/r/+v/6//r
/+j/6P/o/+j/6P/p/+n/6f/m/+b/5v/m/+j/6P/n/+f/5//n/+f/5//n/+f/5//n/+X/
5f/l/+T/5v/m/+b/5v/m/+b/5v/m/+T/5P/k/+T/5v/m/+b/5f/j/+P/4//j/+P/4//j
/+L/4v/j/+P/4//j/+P/4//i/+L/4v/i/+L/4v/i/+L/4v/i/+L/4v/h/+H/4f/h/+H/
4f/h/+H/4f/f/9//3//f/97/3v/f/9//4f/h/+H/4f/i/+P/5P/l/+j/6f/q/+v/6//s
/+z/7f/u/+//7//w//H/8f/y//T/9v/2//f/9//5//n/+f/5//v/+//7//v//P/8//z/
/P/9//7/////////AAAAAP//AwAEAAIAAgACAAIAAgACAAIAAgADAAQABQAGAAYABgAG
AAYACAAIAAgACAAIAAgACAAIAAkACgALAAwADgAOAA4ADgAMAAwADAAMAA0ADgAPABAA
EAASABIAEwATABQAFQAVABcAFwAYABgAFgAVABUAFQAXABcAGAAYABsAHAAcABwAGgAa
ABoAGgAYABgAFwAVABYAFgAVABUAFAATABIAEgASABEAEQARABEAEQARABEAEAAQABEA
EQARABEAEAAQABEAEQARABAAEgASABIAEgAQABAAEAAQABIAEwATABMAEwATABMAEwAV
ABUAFQAVABYAEwANAAYABAAAAPv/+P/5//f/9//9/woAHwAzAEkAYgB+AJcAqAC2AMMA
zQDRAMsAvQCnAJMAgQBmAEQAMAApACUAHwAfACEAIgAgAB8AHgAdABwAHQAaABcAGAAZ
ABcAGQAZABgAGAAWABYAFgAVABcAFwAXABcAFQAVABUAFQAVABYAFgAWABYAFgAWABYA
FAATABMAEwAVABYAFgAWABYAFgAWABYAFgAWABYAFgAWABYAFgAWABUAFQAVABUAFQAU
ABQAFQAVABUAFQAWABgAGAAYABgAGAAaABoAGgAYABgAGAAYABgAGwAbABsAHAAcABsA
GwAbAB0AHQAfAB8AIAAgACAAIQAhACEAIwAjACQAJQAmACkAKgArACsAKwAsAC4AMAAx
ADMANAA0ADMANAA1ADcAOQA6ADoAOwA/AEAAQgBCAEAAQQBBAEEARABEAEQAQgBCAEIA
QABAAD0AOwA6ADoAOQA2ADQAMgAxADAALgAsACkAKQAoACUAIwAhACAAHgAdABwAHAAc
AB0AHQAbABoAGQAYABgAGAAYABgAGAAXABkAGQAZABkAGQAZABkAGQAXABYAFgAWABUA
FQAVABUAFwAYABgAGAAVABUAFQAVABMAEwATABMAFQAVABUAFQAUABQAFAAUABIAEwAT
ABMAEgASABIAEgAUABQAEwATABMAEwATABMAEwATABMAEwATABMAEwASABIAEgASABIA
EgASABIAEgASABIAEgASABIAEgASABEAEQARABEAEQARABEAEQAQABAAEQARABEAEQAR
ABEAEAAOAA4ADgAOABAAEAAQABAADgAOAA4ADQAPAA8ADwAPAA8ADwAPAA8ADQANAA0A
DQANAA4AEAARABAADwAOAA0ADQANAA0ADQANAA0ADQANAAsADAAMAA0ADQANAAwADAAM
AAsACwAMAAoACgALAAsADQANAA0ADQANAA0ADQANAAwADAAMAAwADAAMAAwACwALAAwA
DAALAAsADAAMAAwADAAMAAwADAAMAAwADAAMAAwADAAKAAoACgAKAAwADAAMAAwADAAM
AAwADAAKAAoACgAKAAwADAAMAAwADAAMAAwADAAMAAwADAAMAAwADAAMAAwADQAOAA8A
EAAPABAADwAPAA8AEAARABEAEwATABQAFAASABEAEQARABEAEQASABIAEwAUABQAFAAS
ABIAEgASABAAEAAPAA0ACgAKAAkACQAKAAkACAAIAAgABwAHAAcABQAFAAUABQAEAAQA
BQAFAAUABQAEAAQABQAFAAUABAAEAAQABAAEAAQABAAEAAQABAAFAAUABQAFAAUABQAF
AAUABQAFAAUABAABAP//+v/0//D/6//o/+n/6f/p/+3//P8TACkAPQBWAHQAjQCcAKwA
uwDBAMMAvQCrAJMAgQBtAFAAMAAaABcAEwANAA0ADwAQAA4ADwAOAAsACAAJAAgABQAG
AAcABwAHAAcABgAGAAQABAAEAAMABQAFAAUABQADAAMAAwADAAEAAgACAAIABAAEAAQA
BAACAAEAAQABAAMABAAEAAQAAgACAAIAAgACAAIAAgACAAIAAgACAAIABQAFAAUABQAE
AAIAAQABAAIAAwAEAAYABAAEAAQABAAEAAYABgAGAAYABgAGAAYABgAJAAkACQAKAAoA
CQAJAAkACwALAA0ADQAOAA4ADgARABEAEQATABMAFAAVABYAFQAWABcAFwAXABgAGgAc
AB4AIQAjACQAIwAkACUAJwApACoAKgArACwALAAtACwALQAvADAAMQAyADIAMgAwADAA
MAAuAC4ALQArACoAKgApACYAJAAiAB8AHgAcABoAGQAZABgAFQATABEAEAAOAA8ADgAO
AA4ADQANAAsACgAJAAgACAAIAAgACAAIAAcABwAHAAcABwAHAAcABwAHAAcABgAGAAYA
AwADAAMAAwAFAAYABgAGAAMAAwADAAMABAAFAAYABwAFAAUABQAFAAYABgAGAAYABgAH
AAcABwAGAAYABgAGAAQABAADAAMABQAFAAUABQAFAAUABQAFAAUABQAFAAQABAAEAAQA
BAAEAAQABAAEAAQABAAEAAQABgAGAAYABQAFAAUABQAFAAMAAwADAAIABAAFAAUABQAD
AAMAAwACAAIAAgACAAIAAgACAAIAAgACAAIAAgABAAEAAQABAAEAAQABAAEAAQADAAMA
AwADAAAAAAABAAEAAwADAAMAAwABAAEAAQABAAEAAQABAAEA//8AAAAAAQABAAEAAAAA
AAAA/////wAAAAAAAAEAAQABAAEAAQABAAEAAQABAAEAAAAAAAAAAAD+//7//v/9////
AAAAAP////8AAP7//v/+//7/AQACAAMABAABAAAA///+/wAAAAAAAAAAAAAAAAAAAAD+
//7//v/+//7//v/+//7/AAAAAAAAAAAAAAAAAAAAAAAAAAAAAAAAAAAAAAAAAAABAAIA
AwAEAAIABAAEAAUABQAGAAcABwAHAAcACAAIAAgABwAHAAcABQAFAAYABgAJAAoACgAK
AAgACAAIAAgABgAGAAUAAwAAAAAA/////wAA///+//7//P/7//v/+//7//v/+//7//r/
+v/7//v/+//7//r/+v/7//v/+//6//r/+v/6//r/+P/4//j/+P/6//v/+//7//n/+f/5
//n/+//7//v/+//6//n/9//w/+b/4P/f/+D/3f/b/9v/4//w/wUAGwAzAE4AbACDAJYA
pgCzALkAuwC1AKMAjQB7AGUASAAmABIADQAJAAUABQAHAAYABgAFAAQAAwACAP///v//
/wAA/f/7//v/+//6//r//P/8//z/+//5//n/+f/5//v/+//7//v/+f/6//r/+v/8//z/
/P/8//z/+//7//v/+//8//z//P/6//r/+v/6//r/+v/6//r//P/8//z//P/9//3//f/9
//3//P/8//3//f/9//3//v/+//7//v/+//7/AAAAAAAAAAAAAAAAAAAAAAMAAwADAAQA
BAADAAMAAwAFAAUABwAHAAgACAAIAAkACQAJAAsADQAOAA8AEAARABIAEwATABMAFAAW
ABgAGQAbABwAHAAdAB4AHwAhACMAJAAkACUAJwAoACoAKgAsAC0ALQAtADAAMAAwAC4A
LQAsACkAKAApACcAJgAmACMAIAAeABwAGwAaABgAFgATABMAEgAPAA8ADQAMAAoABwAG
AAYABgAHAAcABQAEAAMAAgACAAIAAgACAAIAAQABAAEAAQABAAEAAQABAAEA///+//7/
/v//////////////AAAAAAAA////////////////////////////////AAAAAAAAAAD+
//////////7//v/+//7//v/+//3//f///////////////////////////////v/+//7/
/v/+/wAAAAAAAAAA///+//3//P/8//z//P/7//z//f/+/////v/9//z/+v/8//3//f/9
//v/+//7//r/+v/6//r/+v/6//r/+v/6//r/+v/6//n/+f/5//n/+f/5//n/+f/5//v/
+//7//v/+v/6//v/+//7//v/+//7//r/+f/4//f/9f/1//X/9f/4//r/+//9//v/+//6
//r/+P/3//f/+P/2//b/9//3//n/+f/5//n/+//7//v/+//6//r/+v/6//r/+v/6//n/
9//4//j/9//3//z/+f/4//f/9v/3//j/+f/6//r/+v/6//r/+P/4//j/+P/4//j/+P/4
//j/+P/4//j/+P/4//j/+P/4//j/+P/4//b/9v/2//b/+f/6//v//P/6//r/+v/6//z/
/P/8//z//P/8//z//P/6//z//P/9////AAABAAEAAAD//////v//////AAABAP////8A
AAAAAQACAAIAAgD+//7//v/+//7//v/9//v/+v/6//n/+f/4//f/9v/2//b/9f/1//X/
9f/1//X/9f/y//L/8//z//X/9f/0//T/9f/1//X/9P/0//T/9P/0//T/9P/0//T/8v/z
//P/8//1//X/9f/1//X/9f/1//X/8v/v/+n/5v/i/9z/2f/W/9f/1f/X/9//8P8HAB8A
OQBSAG4AhwCYAKQArwC5ALkArQCbAIUAcQBZADQAFgAMAAsABQD//wEAAwAEAAIAAQD+
//3//v/9//r/+//6//f/9f/1//X/9P/0//b/9v/2//X/9f/1//X/9f/1//X/9f/1//X/
9v/2//b/9v/2//b/9v/4//f/9//3//X/9v/2//b/9P/0//T/9P/2//b/9v/2//j/+P/4
//j/9//3//f/9//5//j/+P/5//f/9//3//j/+v/6//r/+v/4//r/+v/6//z//P/8//z/
+v/9//3//f/+//7//f/9////AQABAAMAAwAEAAQABAAHAAcABwAJAAkACgALAAwADQAO
AA8ADwARABIAFAAWABUAFwAYABgAGgAcAB4AIQAiACIAIQAhACUAJgAoACgAKAApACkA
KQAqACoAKgAoACoAKgAoACgAJwAlACQAJAAhAB4AHAAaABcAFgAUABIAEQARABAADQAN
AAsACgAIAAUABAAEAAQAAwADAAEAAAABAAAAAAAAAAAAAAAAAP/////////////9//3/
/f/9//3//P/8//z//P/9//7////9//7//v/+///////////////////////9//3//f/9
//7//v/+//7//P/9//3//f/+//7//v/+//7//v/9//3//f/9//3//f////////////3/
/f/9//z//v/+//7//v/8//z//P/8//z//P/8//z//P/8//z/+//7//v/+//7//v/+//7
//r/+v/7//v/+//7//v/+//6//r/+v/6//r/+v/6//r/+v/6//r/+v/5//n/+f/5//n/
+f/5//n/+f/5//n/+f/5//j/+P/5//n/+f/5//n/+f/5//n/+f/5//v/+//7//v/+v/6
//n/+f/5//n/+P/4//r/+f/5//r/+P/4//n/+f/5//n/+f/5//n/+f/5//n/+v/6//r/
+v/6//r/+v/5//f/+P/4//f/+f/6//r/+v/6//r/+f/4//f/9v/3//j/+f/6//j/+P/4
//j/+P/4//j/+P/6//r/+v/6//j/+P/4//j/+P/4//j/+P/6//r/+v/6//r/+v/6//r/
+v/6//r/+v/8//z//P/8//z//P/8//z//v/+//7//v/+//7//v/+//7/AAAAAAEA//8A
AAEAAQADAAMABAAEAAMAAQAAAP//AQABAAIAAgADAAQABAAEAAIAAgACAAIAAAAAAP//
/f/8//z/+//7//j/9//2//b/+P/3//f/9//3//f/9//3//b/9v/3//f/9//3//b/9v/3
//f/9//2//b/9v/2//b/9v/2//b/9v/0//X/9f/1//f/9//3//f/9//3//f/9//0/+//
6//o/+L/3P/Z/9j/1f/V/9v/5//8/xMAKwBDAGAAfACRAKIAsgC/AMUAvwCvAJkAhQBt
AFMAMAAWAA4ADQAFAP////8DAAQAAgABAAAA///+//3//v/9//z/+f/5//v/+//6//r/
+P/4//j/9//5//n/+f/5//f/9//3//f/9f/2//b/9v/4//j/+P/4//j/9//3//f/+f/6
//r/+v/4//j/+P/4//j/+P/4//j/+v/6//r/+v/5//n/+f/5//v/+v/6//v//f/9//3/
/v/9//z/+//6//z//v/+//7/AAAAAAAAAAD//wEAAAD//wIAAgABAAEAAQADAAMABQAF
AAYABgAGAAcABwAHAAkACwAMAA0ADgARABIAEwATABMAFAAWABgAGQAbABwAHAAdAB4A
HwAhACMAJAAkACUAJwAoACoAKgAsAC0ALQAtAC4ALgAuACwALAAsACoAKgAnACUAJAAk
ACEAHgAcABoAGQAYABYAFAASABEADwALAAsACQAIAAYABQAEAAQABAAFAAUAAwACAAEA
AAAAAAAAAAAAAAAA//8BAAEAAQABAAAA///+//3//v/+////AAD9//3//f/9//3//v/+
//7//f/9//3//f/9//3//f/9/////////////P/8//z//P/+//////////7//v/+//7/
/v/+//3//f///////////////////////f/9//3//P/8//z//P/8//z//P/8//z//P/8
//z//P/8//z//P/7//3//f/9//3/+//7//v/+v/6//v/+//7//3//f/9//z//P/8//z/
/P/6//r/+v/6//z//P/8//v/+//7//v/+//7//v/+//7//v/+//7//v/+v/6//v/+//7
//v/+//7//n/+f/5//n/+v/7//z//f/8//z/+//7//v/+//6//r/+v/5//n/+v/8//z/
/f/9//3//f/9//3/+//7//v/+//8//z//P/8//z//P/8//v/+//8//z/+//7//z//P/8
//z//P/8//z//P/8//z//P/8//z/+v/6//r/+v/8//z//P/8//z//P/8//z//P/8//z/
/P/8//z//P/8//7//v/+//7//v/+//7//v/+//7//v/+//7//v/+//7/AgACAAMAAwAC
AAMAAwADAAMABAAEAAQAAQABAAEAAQADAAQABAAFAAYABgAGAAQABAAEAAQAAgAAAP//
/f/8//7//f/9//z/+//6//r/+v/7//v/+//7//n/+f/5//j/+P/5//n/+f/5//j/+P/5
//n/+f/4//j/+P/4//j/+P/4//j/+P/4//n/+f/5//n/+//7//v/+//3//n/+f/4//X/
8f/s/+j/4v/f/97/3f/b/93/6f/8/xUALQA/AFgAdACJAJYApgCvALUAsQCjAI8AfQBp
AE8AMAAYAA4ACQAFAAEAAQABAAIAAgABAAIAAQAAAP///v////7//f/7//v/+//6//r/
/P/8//z/+//7//v/+//7//n/+f/5//n/+f/6//r/+v/6//r/+v/6//z/+//7//v/+//8
//z//P/6//r/+v/6//z//P/8//z//P/8//z//P/9//3//f/9//v/+v/6//v//P/9//7/
AAAAAAAAAAAAAAAAAgACAAIAAgACAAIAAgAAAAMAAwADAAYABgAFAAUAAwAFAAUABwAH
AAgACAAIAAkACQAJAAsADwAQABEAEgATABQAFQAVABUAFgAYABoAGwAdAB4AHgAhACIA
IwAlACUAJgAmACcAKwAsAC4ALgAsAC0ALQAtAC4ALgAuACwALAAsACoAKgAnACUAJAAk
ACMAIAAeABwAGQAYABYAFAARABEAEAANAA0ACwAKAAgACQAIAAgACAAHAAcABQAEAAMA
AgACAAIAAgACAAIAAQADAAMAAwADAAEAAQABAAEAAwACAAIAAgABAAEAAQABAAEAAgAC
AAIAAQABAAEAAQABAAEAAQABAP////////////8AAAEAAgACAAMAAwADAAAAAAAAAAAA
AgACAA==
         </WaveFormData>
      </LeadData>
      <LeadData>
         <LeadByteCountTotal>10000</LeadByteCountTotal>
         <LeadTimeOffset>0</LeadTimeOffset>
         <LeadSampleCountTotal>5000</LeadSampleCountTotal>
         <LeadAmplitudeUnitsPerBit>4.88</LeadAmplitudeUnitsPerBit>
         <LeadAmplitudeUnits>��V</LeadAmplitudeUnits>
         <LeadHighLimit>2147483647</LeadHighLimit>
         <LeadLowLimit>268435456</LeadLowLimit>
         <LeadID>II</LeadID>
         <LeadOffsetFirstSample>0</LeadOffsetFirstSample>
         <FirstSampleBaseline>0</FirstSampleBaseline>
         <LeadSampleSize>2</LeadSampleSize>
         <LeadOff>FALSE</LeadOff>
         <BaselineSway>FALSE</BaselineSway>
         <ExcessiveACNoise>FALSE</ExcessiveACNoise>
         <MuscleNoise>FALSE</MuscleNoise>
         <LeadDataCRC32>77366208</LeadDataCRC32>
         <WaveFormData>
AgACAAIAAgACAAIAAgACAAQABAAEAAQAAgACAAIAAgACAAIAAgACAAIAAgACAAIAAgAC
AAIAAgAAAAAAAAAAAAAAAAAAAAAAAgACAAIAAgACAAIAAgACAAAAAAAAAAAAAAAAAAAA
AAD+//7//v/+/wAAAAAAAAAAAAAAAAAAAAAAAAAAAAAAAAIAAgACAAIAAAAAAAAAAAAA
AAAAAAAAAAIAAgACAAIAAAAAAAAAAAACAAIAAgACAAAAAAAAAAAAAgACAAIAAgAGAAgA
CgAMAAwADAAMAAwADgAOAA4ADgAMAAwACwALAA0ADAAMAAsACQAJAAkACgAKAAgACAAH
AAUABAACAAAAAAAAAAAAAAAAAP7//f/9//3//f/8//v/+//7//z//P/8//z/+//6//r/
+f/4//j/+v/6//r/+v/5//n/+f/6//z//P/8//z//P/8//3//f/9//3//f/+/wAA////
/////f/9//7//v/+//7//v/+//7/////////AAAAAP7//P/5/+//3f/O/8X/u/+6/8L/
0//p/wUAHAAxAEgAaACLAKwAyADWAMsAugC1AK8AkQBtAFUAQgAqABgADAAGAAEAAQAE
AAYACgAKAAgABwAGAAQAAgAAAP//AQAAAP7//v/9//3//v/+//7//f/9//3//P/8//z/
/P/8//z//v/+//7//v/9//z/+v/5//v/+//7//v//f/8//z//P/6//r/+v/6//n/+f/5
//n/9//3//f/9//5//n/+f/3//f/9//4//j/+P/4//j/+P/5//n/+f/4//j/+f/5//n/
+f/5//n/+f/6//r/+v/7//v//f/7//v//P/9//3//f/9//3//v/+/wAAAAAAAAEAAAAB
AAIAAgACAAEAAgABAAQABgAIAAoACwALAAoACQALAA0ADgAPAA8ADwAPABAAEgATABQA
FAAUABQAFgAXABYAFwAYABgAGgAaABoAGwAcABwAHAAcABsAGgAYABYAFgAVABQAFAAU
ABQAEgARAA8ADQANAAwADQAMAAsACwAJAAkACQAFAAYABwAHAAgABgAGAAYABQAHAAcA
BwAHAAUABQAFAAUAAwADAAMAAgAEAAQABAAEAAMAAwACAAIAAgACAAIAAgAEAAQABAAF
AAQAAwACAAEAAgACAAIAAwAFAAMAAgACAAQABAAEAAQABAAEAAQABAADAAMAAwADAAUA
BQAFAAUABQAFAAUABAAEAAMAAwADAAMAAwADAAMAAQABAAEAAQABAAEAAQABAAEAAAAA
AAAAAAAAAP///////////////////////////f/9//3//f/7//v/+v/5//v//P/8//v/
/f/9//7//v/+//7//f/9//v/+//7//v//f/9//3//f/9//3//f/8//7//v///////f/9
//3//f/8//z//P/8//z//P/8//3//f/8//z//P/8//z//f/9//z//P/8//z//P/8//z/
/P/+///////+//z//f/9//3//f/9//3//f/9//7//f/8//v/+v/9//7///8AAAIAAgAC
AAIABQAGAAcACAAKAAoACgAKAAwADAAMAAwADAALAAsACwAKAAoACQAJAAsACwAMAAwA
CgAKAAkABwAGAAQAAgACAAAAAAAAAAAA/v/9//3//f////7//f/9//3//v/+//7//P/7
//r/+v/5//j/+P/4//j/+P/4//n/+f/5//r/+v/6//r/+v/6//j/+f/5//n/+//7//z/
/P/7//v/+//7//z//v///wAA///+//3//P/9//3//f/8//7//P/6//n/9f/n/9r/zf/B
/7r/vP/H/9n/7/8KACMAPABUAHMAlgC4ANgA5wDYAMUAuwCpAIUAYQBKADQAHgAOAAgA
AQD//wIACAAKAAwACAAFAAYABAACAAIAAwD///z//P/8//v/+//7//z//f/9//v/+//6
//r/+v/6//r/+v/8//z//P/8//z//P/7//v/+f/5//n/+f/5//j/+P/4//j/+P/4//j/
9//3//f/9//5//n/+f/5//f/9//3//X/9//3//j/+P/6//r/+v/6//r/+f/4//b/9v/3
//f/9//3//f/9//3//r/+v/6//v/+f/7//n/+f/6//v/+//7//n/+f/6//r//P/8//z/
/f/+////AAAAAAMAAwAFAAUAAwAEAAUABgAKAAsACwALAAkACwAMAA0AEQARABEAEgAS
ABMAFAAUABIAEgAUABUAGAAZABoAGgAaABoAGgAbAB4AHgAeAB4AHAAcABsAGgAbABkA
FwAWABYAFgAUABMAEQAPAA8ADgANAAwACwALAAkACQAJAAUABwAHAAYABgAGAAYABgAF
AAUABQAFAAUABQAFAAUABQAFAAUABQAEAAQABAAEAAQABQAFAAQABAAEAAQABAAEAAYA
BgAGAAcABQAFAAUABQAGAAYABgAHAAsACQAIAAgABwAGAAUABAAFAAYABwAIAAcABwAH
AAcACQAJAAkACQAJAAkACQAIAAoACQAJAAkACQAJAAkACQALAAsACwALAAoACQAIAAcA
CQAIAAgACAAIAAgABwAHAAcABwAHAAcABwAHAAcABwAHAAcABwAHAAkACQAIAAcABgAG
AAUAAwADAAMABAAEAAQABAADAAMABQAFAAUABQAFAAUABQAFAAUABQAFAAQABAAEAAUA
BQAFAAUABQAFAAIAAgACAAIAAgACAAIAAwADAAIAAgACAAQABAAFAAUAAgACAAIAAgAC
AAIAAgACAAIAAwADAAIAAgADAAMAAwAFAAUABQAFAAUABAACAAIAAgACAAIAAgACAAIA
AgACAAIAAgAEAAQABAAEAAYACAAKAAwADwAQABEAEgASABIAEgASABAADwAPAA8AEAAQ
AA8ADwANAA0ADgAOAAwADAALAAkACgAIAAYABgAEAAQABAAEAAIAAQABAAEAAwACAAEA
AQAAAAAA///+/////////wAA/f/8//z//P/6//r/+v/7//3//f/+//7//P/8//z//P/8
//3//f/9//3//f/+//7//f/9//3//f///wAAAAAAAAAAAAAAAAAA/////////v8AAP7/
/v/7//X/6f/c/8//w/+8/7z/x//b//H/DAAnAEQAYAB9AJwAvgDgAOsA2gDFALcAoQB7
AFsASAAwABgADAAKAAkABwAKAAwADgAOAAwACwAKAAgABAAEAAMAAQAAAP7//v/9//3/
/v/+//7//f///////v/+//7//v/+//7//v/+//7//v/+//7//f/9//3//f/9//3/+//6
//r/+v/8//z//P/8//v/+//7//v/+//7//v/+//7//v/+//5//n/+f/6//r/+v/6//r/
+v/5//n/+f/4//r/+//7//v/+f/5//n/+f/8//z//P/9//3////9//3//v//////////
////AAAAAAAAAAAAAAEAAgADAAQABAAFAAUABwAHAAcACAAJAAoADAANAA0ADQANAA8A
EAARABUAFQAVABYAGAAZABoAGgAYABgAGgAbAB4AHwAgACAAIAAgACAAIQAiACIAIgAi
ACIAIgAhACAAHwAdABsAGgAYABgAFgAVABMAEQARABAAEAAQABAAEQAQAA8ADgAJAAkA
CQAIAAgABgAGAAYABQAGAAcACAAJAAcABwAHAAcABwAHAAcABgAGAAYABgAGAAcABwAG
AAYABgAGAAYABgAGAAYABgAHAAcABwAHAAcABgAGAAYABwALAAkACAAIAAYABgAGAAYA
CAAIAAgACAAJAAkACQAJAAkACQAJAAkACQAJAAkACAAGAAUABQAFAAcABwAHAAcABwAH
AAcABwAHAAcABwAHAAcABgAGAAYABgAGAAUABQAFAAUABQAFAAUABQAFAAUABQAFAAUA
BQAHAAcABgAFAAMABAAEAAMABQAFAAYABgAGAAYABQAFAAMAAwADAAMABQAFAAUABQAD
AAMAAwACAAQABAAFAAUABAADAAIAAQACAAIAAgACAAIAAgACAAMAAwACAAIAAgACAAIA
AwADAAAAAAAAAAAAAgACAAIAAgACAAMAAwACAAAAAQABAAEAAQABAAEAAQABAAIAAAAA
AAAAAAAAAAAAAAAAAAIAAgACAAIAAAAAAAAAAAACAAIAAgACAAUABgAHAAgACwAMAA0A
DgAQABAAEAAQABAAEAAQAA8ADwAPAA4ADgALAAsACwALAAwADAAKAAoACwAJAAgABgAD
AAIAAQAAAAEAAgABAAEA/////////v/9//3//f/+//7//v/+//3//P/8//v/+v/6//r/
+v/6//j/+f/5//n/+v/6//r/+v/8//z//P/9//v/+//7//v//v/+//3//f/9//3//f/+
//z//P/8//z//P/8//3//f/9//z/+v/8//z/+f/z/+X/1v/J/7//uP+8/8n/3f/3/xIA
KQBCAF4AewCcAMAA2gDXAMQAtQCpAI8AawBRAD4AJgASAAgABAADAAUACAAKAAoACAAI
AAUAAgACAAIA/v/7//v//P/8//z/+//7//r/+v/6//n/+f/5//j/+P/4//j/+P/4//r/
+v/6//r/+P/4//f/9//3//f/9//3//f/9v/2//b/9v/2//b/9v/1//X/9f/1//X/9f/1
//X/9f/1//X/8//x//H/8v/y//T/9P/0//T/8//z//P/8v/y//P/8//z//P/8//z//P/
9P/0//T/9f/3//n/9//3//b/9//3//f/+f/5//r/+v/6//r/+v/7//z//f/+//7/AQAB
AAMAAwADAAQABQAGAAgACQAJAAkACQALAAwADQANAA0ADQAOABAAEQASABIAFAAUABYA
FwAYABkAGgAaABoAGgAaABsAGgAaABoAGgAaABoAGQAYABcAFQATABIAEAAQAA4ADQAL
AAkACQAIAAcABgAFAAUABQAFAAUAAQABAAEAAAAAAAAAAAAAAP///f/9//3//f/9//3/
/f/9//3//f/9//z//P/8//z//P/9//3//P/8//z//P/8//z/+v/6//r/+//9//3//f/9
//r/+v/6//v////9//z//P/8//z//P/8//z//P/8//z/+//7//v/+//7//v/+//7//v/
+//7//r//P/7//v/+//5//n/+f/5//v/+//7//v/+f/5//n/+f/5//j/+P/4//r/+v/5
//n/9//3//f/9//5//n/+f/5//n/+f/5//n/9//3//b/9f/3//j/+P/3//f/9//4//j/
+P/4//f/9//1//X/9f/1//f/9//3//f/9//3//f/9v/2//b/9//3//f/9//3//f/9v/2
//b/9v/2//b/9v/3//n/+P/4//j/9v/2//f/9//2//b/9v/2//b/9v/2//b/9v/3//f/
9v/2//f/9//3//f/9//3//f/+f/4//b/9v/2//b/9v/2//b/9v/2//b/9v/2//b/9v/2
//b/+P/4//j/+P/2//b/9v/2//n/+v/7//z//v8AAAIABAAEAAQABAAEAAQABAAEAAQA
BAADAAMAAwACAAIAAQABAAEAAQACAAIAAAAAAP///f/8//r/+P/4//j/+P/4//j/9v/1
//X/9f/1//T/8//z//X/9v/2//b/9P/z//L/8v/x//D/8P/w//D/8P/w//H/8f/x//L/
8v/y//L/8v/y//D/8f/x//H/8//z//T/9P/z//P/8//z//P/9P/0//T/9P/0//T/9P/1
//X/9f/0//b/9v/0//H/6f/d/87/v/+3/7L/tv/D/9X/7f8GAB0ANgBQAG8AkACyAMwA
ywC4AKkAowCLAGcATwA8ACQAEAAEAP7//f///wIABAAEAAQAAgD///z//P/6//j/9//3
//b/9v/2//X/9f/2//b/9v/1//X/9f/0//T/8v/y//L/8v/y//L/8v/y//T/9P/z//P/
8f/x//H/8f/z//L/8v/y//D/8P/w//D/7//v/+//7//v/+//7//v/+3/7f/t/+v/7f/t
/+7/7v/u/+7/7v/u/+//7//v/+7/7v/v/+//7//v/+//7//v//D/8P/w//H/8f/z//H/
8f/y//P/8//z//X/9f/2//b/9v/2//b/9//4//n/+v/6//3//f////////8AAAEAAgAE
AAUABQAFAAUABwAIAAkACwALAAsADAAOAA8AEAAQABAAEAASABMAFAAVABYAFgAWABYA
FgAXABYAFgAWABYAFgAWABUAFAATABEADwAOABAAEAAOAA0ACQAHAAcABgAFAAQAAwAD
AAMAAwADAP////////7//v/+//7//v/9/////////////f/9//3//f/9//3//f/8//z/
/P/8//z///////7//v/8//z//P/8//z//P/8//3//f/9//3//f/8//z//P/9/////f/8
//z//P/8//z//P/8//z//P/8//3//f/9//3/+//7//v/+//7//v/+//6//r/+f/5//n/
+f/5//n/+f/5//n/+f/5//n/+f/5//n/+f/4//j/+P/4//j/9//3//n/+f/5//n/+f/5
//n/+f/3//f/9//3//n/+f/4//f/9//4//j/9//3//f/+P/4//j/+P/3//f/9//3//f/
9//3//f/9//3//f/9//3//b/9v/2//f/9//3//f/9//3//b/9v/2//b/9v/2//b/9//3
//b/9v/2//b/9v/3//f/9v/2//b/9v/2//b/9v/2//b/9//3//b/9v/3//f/9//3//f/
9//3//f/+P/4//j/+P/4//b/9v/2//b/+P/4//j/+P/4//j/+P/4//j/+P/4//j/9v/2
//b/9v/2//b/9v/2//b/9v/2//b/9//4//n/+v/8//7/AAACAAQABAAEAAQABAAEAAQA
BAACAAEAAQABAAAAAAD/////AQABAAIAAgAAAAAA///9//r/+P/2//b/+P/4//j/+P/0
//P/8//z//X/9P/z//P/8//0//T/9P/0//P/8v/y//H/8P/w//D/8P/w//D/8f/v/+//
8P/w//D/8P/w//D/8P/x//H/8f/x//H/8v/y//H/8f/x//H/8f/y//L/8v/0//T/9P/0
//X/9f/1//T/9P/0//T/8f/p/9v/yv+9/7P/sv+2/8P/1f/t/wYAGwA0AFAAbwCQALIA
ygDHALQAqQChAIkAZQBNADoAJAAOAAIA/P/5//3/AAACAAIAAgACAP///P/6//r/9v/3
//f/+P/4//j/9//3//T/9P/0//P/9f/1//T/9P/0//T/9P/0//T/9P/0//T/9v/2//X/
9f/z//P/8//z//X/9P/0//T/8//y//H/8P/v/+//7//v//H/8f/x//H/8//z//P/8f/v
/+//8P/w//L/8v/y//L/8f/x//H/8P/w//H/8f/x//P/8//z//P/9P/0//T/9f/1//f/
9f/1//b/9//3//f/9//3//j/+P/6//r/+v/7//7///8AAAAAAAD//wAA//8BAAIAAwAE
AAcACQAKAAsACgALAAsACwAPAA8ADwAQABAAEQASABIAEgASABQAFQAYABkAGgAaABgA
GAAYABkAGgAaABoAGgAaABoAGQAYABcAFQATABIAEgASABAADwANAAsACwAKAAkACAAH
AAcABwAHAAcAAwADAAMAAgACAAIAAgACAAEA/////////////////////wEAAQABAAAA
///+//3//P/+//////8AAP7//v/+//7/AAAAAAAAAQAAAP///v/9//7//v/+////AwAB
AAAAAAACAAIAAgACAAEAAAD///7///////////////////////////////7/AAD/////
///9//3//f/9//3//f/9//3//f/9//3//f////7//v/+//z//P/7//v//f/9//3//f/9
//3//f/9//v/+//7//v//f/9//z/+//9//7//v/9//v/+//8//z//P/8//v/+//9//3/
/f/9//v/+//7//v//f/9//3//P/6//r/+//7//v/+//7//v//P/8//z//P/8//z//P/9
//v/+v/6//r/+v/6//v/+//8//z//P/8//z//P/8//z//P/9//3//P/6//v/+//7//v/
+//7//v//f/8//r/+v/6//r//f/+////AAD///7//f/8//z//P/8//z//v/+//7//v/8
//z//P/8//z//P/8//z//P/8//z//P///wAAAQACAAMABAAFAAYACAAIAAgACAAIAAgA
CAAIAAgABwAHAAcABgAGAAUABQAFAAUABgAGAAYABgAFAAMAAAD+//z//P/+//7//v/+
//z/+//7//v/+//6//n/+f/3//j/+P/4//r/+f/4//j/9//2//b/9v/0//T/9P/1//f/
9//4//j/9v/2//b/9v/4//n/+f/5//f/9//4//j/9//3//f/9//5//r/+v/6//r/+v/6
//r/+f/5//n/+P/6//z//P/3/+v/3f/S/8f/u/+0/7r/x//b//H/CAAhADgAUgBxAJQA
tgDOAM0AvACxAKsAkwBxAFcARAAsABgACgACAP//AwAGAAYACAAGAAYABQACAAAA/v8A
AP///f/6//r/+v/5//n/+v/6//r/+f/5//n/+P/4//j/+P/4//j/9v/2//b/9v/4//j/
9//3//f/9//3//f/9//2//b/9v/2//b/9v/2//X/9f/1//X/9f/1//X/9f/1//X/9f/z
//H/8f/y//L/9P/0//T/9P/1//X/9f/0//T/9f/1//X/9f/1//X/9f/2//b/9v/3//X/
9//1//X/+P/5//n/+f/5//n/+v/6//z//P/8//3/AAABAAIAAgADAAMABQAFAAUABgAH
AAgACgALAAsACwALAA0ADgAPABEAEQARABIAEgATABQAFAAWABYAGAAZABwAHQAeAB4A
HQAcABsAGwAcABwAHAAcABoAGgAZABgAGQAXABUAFAASABIAEAAPAA0ACwALAAoACQAI
AAcABwAJAAkACQAFAAUABQAEAAQAAgACAAIAAQABAAEAAQABAAMAAwADAAMAAgABAAAA
/v/+//7//v/+/wEAAQAAAAAAAAAAAAAAAAACAAIAAgADAAEAAQABAAEAAgACAAIAAwAD
AAEAAAAAAAAAAAAAAAAAAAAAAAAAAAABAAEAAQABAAEAAQABAAEAAQABAAEAAAAAAP//
/////wEAAQABAAEAAAD///7//f/9//3//f/9/////v/+//7//P/8//v/+//9//3//f/9
//v/+//7//v/+//7//v/+//7//v/+v/5//n/+v/6//n/+f/5//r/+v/6//r/+f/5//n/
+f/5//n/+f/5//n/+f/5//n/+f/4//j/+P/5//n/9//3//f/9//4//j/+P/4//j/+P/4
//n/9//2//b/9v/2//b/9//3//b/9v/2//b/+P/4//j/+P/4//n/+f/4//j/+f/5//n/
+f/5//n/+f/3//b/9v/2//b/9v/2//b/9v/2//j/+P/4//j/9v/2//b/9v/2//b/9v/2
//b/9v/2//b/+P/4//j/+P/4//j/+P/4//b/9v/2//b/+f/6//v//P///wAAAQACAAQA
BAAEAAQAAgACAAIAAgACAAEAAQABAAIAAgABAAEA/////wAAAAD+//7//f/7//z/+v/4
//j/+P/4//j/+P/1//P/8v/x//P/8v/x//H/8//0//T/9P/y//H/8P/w//H/8P/w//D/
8v/y//L/8//y//H/8f/w//L/8v/y//L/8v/z//P/8//z//P/9P/0//P/8//z//P/8//0
//T/9P/0//T/9P/0//X/9f/1//T/9P/y//D/7f/l/9X/xv+7/7H/rv+2/8f/2f/x/woA
IwA6AFQAdQCWALQAxgDBALAAqQChAIUAYwBLADQAHAAMAAQA/P/5//v/AAACAAIAAAD8
//3//P/8//r/+v/5//f/9P/0//T/8//z//T/9P/0//P/8//z//L/8v/y//L/8v/y//L/
8v/y//L/8v/y//H/8f/x//H/8f/x//H/8P/w//D/8P/w//D/8P/v/+//7//v/+//7//v
/+//7//v/+//7f/v/+//8P/w//D/8P/w//D/7//v/+//7v/u/+//7//v//D/8f/y//P/
8v/y//L/8//z//X/8//z//T/9f/1//X/9//3//j/+P/8//z//P/9//z//f/+//7/AQAB
AAMAAwADAAQABQAGAAYABwAHAAcACAALAA0ADwAPAA8ADwAQABQAFQAWABYAFAAUABYA
FwAYABkAGgAaABoAGgAaABsAGgAaABoAGgAaABoAGQAYABcAFQATABIAEgASABAADwAP
AA0ADQAMAAkACAAHAAcABwAHAAcAAwADAAMAAgACAAIAAgACAAEAAQABAAEAAQD/////
/////wEAAQABAAAAAAAAAAAAAAABAAEAAAAAAAIAAgACAAIAAAAAAAAAAQABAAEAAQAB
AAIAAgACAAMAAwABAAAAAAACAAIAAgACAAIAAgACAAIAAwADAAMAAwADAAMAAwADAAEA
AQABAAAAAAD/////////////////////////////AQABAAEAAQD///7//v/+//7//v/9
//3//f/9//3//f/9//3//f/9//3//f/9//3//f/9//z/+//9//7//v/9//v/+//8//z/
/v/+//3//f/9//3//f/9//v/+//7//v//f/9//3//P/6//r/+//7//3//f/9//3/+v/6
//r/+v/8//z//P/9//3//P/8//z//P/8//3//f/6//r/+v/6//z//P/8//z/+v/7//v/
+v/8//3//f/9//v/+//7//v/+//8//z//P/8//z/+v/6//r/+v/8//z//P/8//z//P/8
//z//P/8//z//P/+//7//v/+//3//P/7//r//P/8//z//P/+//7//v/+//z//P/8//z/
/v/+//7//v8BAAIAAwAEAAUABgAHAAgACgAKAAoACgAJAAgABwAGAAgABwAHAAcACAAI
AAcABwAJAAkACgAKAAYABgAFAAMAAAD+//z//P/9//7///8AAPz/+//7//v//f/8//v/
+//9//7//v/+//z/+//6//r/+f/4//j/+P/6//r/+v/7//v/+//8//z//P/8//z//P/8
//3//f/9//3//f/+//7////////////9//7//v/+/wAAAAAAAAAAAAD///7//P/+//7/
/P/3/+v/2//M/8H/uf+6/8j/2//v/wkAIAA1AE4AbACNAKwAygDUAMUAtgCzAKcAhQBj
AE0AOAAgAA4ABAD+//3///8CAAYACAAIAAgABwAEAAQABAAEAAMAAQAAAAAAAAD/////
/P/8//z/+//9//3//P/8//r/+v/6//r/+v/6//r/+v/6//r/+f/5//n/+f/5//n/+f/4
//j/+P/4//j/+P/4//f/9//3//f/9//3//f/9//3//f/9//1//X/9f/2//b/9v/2//b/
9v/1//X/9f/0//b/9//3//f/9//3//f/9//2//b/9v/3//n/+//5//n/+v/7//v/+//7
//v//P/8//z//P/8//3//v///wAAAAADAAMABQAFAAcACAAJAAoACgALAAsACwALAA0A
DgAPAA8ADwAPABAAEgATABQAFAAUABQAFgAXABYAFwAYABgAGgAaABoAGwAbABoAGQAY
ABgAGAAXABYAFwAVABMAEgAQABAADgANAAsACQAJAAgABwAGAAUABQAHAAcABwADAAMA
AwACAAIAAgACAAIAAQABAAEAAQABAP//////////AQABAAEAAAAAAAAAAAAAAP/////+
//7/AAAAAAAAAAD+//7//v///wEAAQABAAEA/v/+//7///8DAAEAAAAAAAAAAAAAAAAA
AAAAAAAAAAABAAEAAQABAAEAAQABAAEA/////////v8AAP//////////////////////
/////////////////////v/+//7//v/+//3//f/9//3//f/9//3//f/9//3//f/9//3/
/f/9//3//P/7//3//v/+//3/+//7//z//P/6//r/+f/5//v/+//7//v/+//7//v/+//7
//v/+//6//j/+P/5//n/+//7//v/+//6//r/+v/6//r/+v/6//v/+f/4//j/+P/6//r/
+//7//r/+v/6//r/+v/6//r/+v/6//v/+//6//r/+//7//v/+f/5//n/+f/5//r/+v/6
//r/+v/6//r/+v/6//j/+P/4//j/+P/4//j/+P/5//r/+//8//r/+v/6//r/+P/4//j/
+P/6//r/+v/6//v//P/9//7/AQACAAMABAAGAAYABgAGAAQABAAEAAQAAwADAAMAAgAC
AAEAAQABAAMABAAEAAIAAAD///3//P/8//r/+v/6//j/+P/4//b/8//z//P/8//0//P/
8//z//T/9P/0//T/8//y//L/8f/y//L/8v/y//D/8P/x//H/7//w//D/8P/x//L/8//0
//T/8//y//H/8//0//T/8//z//P/8//z//T/9P/0//T/9P/0//T/9f/z//H/8P/y//L/
8P/p/9//0f/C/7f/r/+w/7z/z//n/wMAHgAvAEQAZgCHAKgAyADWAMkAugC3AKcAgQBd
AEUALgAWAAQA+v/0//H/8//2//j/+v/6//r/+//6//j/9v/2//P/8//0//T/9P/z//P/
8v/y//L/8f/z//P/8v/y//D/8P/w//D/8P/w//D/8P/w//D/7//v//H/8f/x//H/7//u
/+7/7v/u/+7/7v/u/+//7//v/+//7f/t/+3/7f/v/+//7//t/+v/6//s/+z/7v/u/+7/
7v/v/+//7//u/+7/7//v/+//7//v/+//7//w//D/8P/x//H/8//x//H/8v/z//P/8//x
//H/8v/y//b/9v/2//f/+P/5//r/+v/7//v//f/9//3//v///wAAAgADAAMAAwADAAUA
BgAHAAcABwAHAAgADAANAA4ADgAOAA4AEAARABAAEQASABIAFAAUABQAFQAWABYAFgAW
ABYAFgAVABQAEwARAA8ADgAOAA4ADAALAAsACQAJAAgABwAGAAUABQADAAMAAwD//wEA
AQAAAAAA/v/+//7//f////////////3//f/9//3//f/9//3//P/8//z//P/8//3//f/8
//z//v/+//7//v/+//7//v////3//f/9//3//v/+//7///8BAP///v/+//7//v/+//7/
AgD+/w==
         </WaveFormData>
      </LeadData>
      <LeadData>
         <LeadByteCountTotal>10000</LeadByteCountTotal>
         <LeadTimeOffset>0</LeadTimeOffset>
         <LeadSampleCountTotal>5000</LeadSampleCountTotal>
         <LeadAmplitudeUnitsPerBit>4.88</LeadAmplitudeUnitsPerBit>
         <LeadAmplitudeUnits>��V</LeadAmplitudeUnits>
         <LeadHighLimit>2147483647</LeadHighLimit>
         <LeadLowLimit>268435456</LeadLowLimit>
         <LeadID>V1</LeadID>
         <LeadOffsetFirstSample>0</LeadOffsetFirstSample>
         <FirstSampleBaseline>0</FirstSampleBaseline>
         <LeadSampleSize>2</LeadSampleSize>
         <LeadOff>FALSE</LeadOff>
         <BaselineSway>FALSE</BaselineSway>
         <ExcessiveACNoise>FALSE</ExcessiveACNoise>
         <MuscleNoise>FALSE</MuscleNoise>
         <LeadDataCRC32>2830327650</LeadDataCRC32>
         <WaveFormData>
AgACAAIAAgACAAIAAgACAAIAAgACAAIAAgACAAIAAgACAAIAAgACAAIAAgACAAIAAgAC
AAIAAgACAAIAAgACAAAAAAAAAAAAAAAAAAAAAAAAAAAAAAAAAAAAAAAAAAAAAgACAAIA
AgACAAIAAgACAAIAAgACAAIAAgACAAIAAgAAAAAAAAAAAAIAAgACAAIAAAAAAAAAAAAC
AAIAAgACAAIAAgACAAIAAgACAAIAAgACAAIAAgACAAAAAAAAAAAAAgACAAIAAgADAAQA
BQAGAAgACAAIAAgACgAKAAoACgAKAAoACQAHAAMAAQD///3//f/+//7//v/8//z//P/7
//n/+f/3//b/9v/2//b/+P/6//r/+v/6//r/+v/6//r//P/8//z//P/8//z//f/9//3/
/f/9//3/////////AAD+//////////////////////////////////////////////8A
AAAAAAAAAAAAAAAAAAAAAAAAAAAAAAAAAAAAAAADAAgAEAAWABwAIQAmACoAMAA5AEMA
RgBCADkAMAAjAA4A9P/e/8v/tv+l/5r/mP+a/53/o/+u/7j/x//X/9//5P/t//D/9f/6
//3//v8AAAEAAgABAAMABQAFAAYABgAHAAUABQAFAAYABgAGAAUABQAEAAQABAAEAAUA
BgAHAAgABgAGAAYABgAGAAcABwAHAAUABQAFAAUABQAFAAUABQAFAAQABAAEAAQABAAE
AAQABAAEAAQABQAFAAUABQAFAAcABwAGAAYABQAFAAQABAAEAAUABQAEAAQABAAEAAQA
BgAGAAYABgAEAAQABAAEAAQABAAEAAQABgAGAAYABgAGAAYABgAGAAQABAAEAAQABAAE
AAQAAwADAAMABAAEAAIAAgACAAEAAgACAAMABAACAAEAAQABAAEA//////7//f/9//7/
/v/8//z//P/8//v//P/9//7/AAAAAAAAAAD+//7//v/+//7///////////////////8C
AAIAAgADAAQABAADAAMAAwADAAMABAACAAIAAwADAAMAAwADAAMAAwADAAMAAwADAAMA
AwAEAAQAAwADAAQABAAEAAQABAAEAAQABAAEAAQABAAEAAQABAAEAAQABAAEAAQABAAE
AAUABQAFAAUABQAFAAUABQAFAAUABQAFAAMAAgACAAIAAgACAAIAAgAEAAQABAAEAAQA
BAAEAAQAAgACAAIAAgACAAIAAgACAAIAAgABAAEAAwACAAIAAgADAAMAAwADAAIAAgAC
AAIAAgACAAIAAgAAAAAAAAAAAAAAAAAAAAAAAgACAAIAAgACAAIAAgACAAEAAQABAAEA
AQABAAEAAgAAAAAAAAAAAP////////////////////8BAAEAAQABAAEAAQABAAEAAQAB
AAEAAQABAAEAAQABAAEAAQABAAEAAQABAAEAAQABAAEAAQABAAEAAAAAAAAAAgACAAIA
AgACAAIAAgACAAIAAgACAAIAAAAAAAAAAAD//wAAAgACAAIAAgACAAIAAgACAAIAAgAC
AAIAAwAEAAUABgAIAAgACAAIAAgACAAIAAgACgAJAAcABQAFAAMAAQAAAP7//f/8//z/
/P/8//v/+//7//n/+P/4//j/+P/6//r//P/8//z//P/7//r/+f/6//v//P/9//7//P/9
//3//f/9//3//f/9//3//f/+//7//////////////////////wEAAQABAAEA////////
/////wAAAAAAAAIAAgACAAIAAgACAAIAAgACAAIAAgACAAMABAAKABIAGAAbACAAJgAq
ADEAOwBEAEgARQA8ADEAJAAKAO7/2//I/7H/nv+W/5b/m/+f/6j/sv+//83/2//i/+f/
7v/1//j///8EAAQAAwAEAAUABQADAAMABgAGAAcABwAHAAcACAAGAAYABQAFAAgACAAI
AAgACAAIAAgACAAGAAYABgAGAAYABwAHAAcABwAHAAcABwAHAAcABwAHAAcABgAGAAYA
CAAIAAgACAAIAAgACAAJAAkACQAJAAkABwAHAAYABgAHAAcABgAGAAgACQAJAAgABgAG
AAYABgAGAAYABgAGAAgACAAIAAgACAAIAAgACAAGAAYABgAGAAYABgAGAAYABgAGAAYA
BgAGAAYABgAFAAUABQAGAAYACAAIAAgABwAFAAQABAAEAAQAAwADAAMAAwABAAEAAAD/
////AAAAAAAAAAAAAAAAAAAAAAAAAAD+//7//v/+/wAAAAAAAAAA/v////////8BAAEA
AQABAAIAAgACAAMABAAEAAMAAwADAAMAAwAEAAQABAAFAAUABQAFAAUABQADAAMAAwAD
AAMAAwADAAQABgAFAAUABgAGAAYABgAGAAYABgAGAAYABAAEAAQABAAEAAQABAAEAAQA
BAAEAAQABwAHAAcABwAHAAcABwAHAAUABQAFAAUABQAEAAQABAAEAAQABAAEAAYABgAG
AAYABgAGAAYABgAEAAQABAAEAAYABgAGAAYABgAGAAUABQADAAIAAgACAAUABQAFAAUA
BAAEAAQABAAEAAQABAAEAAIAAgACAAIABAAEAAQABAACAAIAAgACAAIAAgACAAIAAQAB
AAEAAQABAAEAAQACAAAAAAAAAAAA//////////8BAAEAAQABAAMAAwADAAMAAwADAAMA
AwABAAEAAQABAAMAAwADAAMAAQABAAEAAQADAAMAAwADAAEAAQABAAEAAwACAAIAAgAA
AAAAAAAAAAIAAgACAAIAAAAAAAAAAAAAAAAAAAAAAP//AgACAAIAAgACAAAAAAAAAAAA
AAAAAAAAAAACAAIAAgACAAMABAAFAAYACAAIAAgACAAIAAgACAAIAAoACQAHAAUABQAD
AAEAAAD+//3//P/8//r/+v/5//n/+f/3//b/9v/2//b/+P/4//r/+v/6//r/+P/4//j/
+v/6//r/+v/6//r/+//7//v//f/9//3//f/7//v//P/8//3//f/9//3//f/9//3//f/9
//3//f/9//3//f/9//3//f/+//7//v/+//7//v/+//7//v/+//7//v/+//7//v8BAAQA
CAAOABQAGQAgACYAKAAvADcAQABEAD0ANAAnABgA/v/m/9X/wP+n/5j/kP+O/5H/mf+i
/6j/s//F/9X/3v/j/+r/8f/2//n//P/+//3//v///wEAAQADAAIAAgADAAEAAQABAAIA
AgACAAEAAQACAAIAAgACAAIAAgACAAIAAgACAAIAAgACAAMAAwADAAMAAwADAAMAAwAD
AAMAAwADAAIAAgACAAIAAgACAAIAAgACAAIAAwABAAEAAQABAAMAAwACAAIAAwADAAIA
AgACAAMAAwACAAIAAgACAAIAAgACAAIAAgACAAIAAgACAAIAAgACAAIABAAEAAQABAAC
AAIAAgACAAQABAAEAAQABAAEAAQAAwADAAMABAAEAAQABAAEAAMAAwACAAIAAgAEAAMA
AwADAAMAAQABAAAA/////wAAAAAAAAAAAAAAAPz//P/8//z//P/8//z//P/8//z//P/8
//z//f/9//3//f/9//3//f/8//z//P/9//7//v/9//3//f/9//3//v/8//z//f/9//3/
/f/9//3//f/9//3//f/9//3//f/+//7//f/9//7//v/+//7//v8AAAAAAAAAAAAAAAAA
AAAAAAAAAAAAAAAAAAAAAAAAAAEAAQABAAEAAQABAAEAAQABAAEAAQABAAEAAAAAAAAA
AgACAAIAAgACAAIAAgACAAIAAgACAAIAAgACAAIAAgACAAIAAgACAAIAAgABAAEAAQAA
AAAAAAABAAEAAQABAAAAAAAAAAAAAAAAAAAAAAACAAIAAgACAAAAAAAAAAAAAgACAAIA
AgAAAAAAAAAAAAEAAQABAAEAAQABAAEAAgAAAAAAAAAAAAEAAQABAAEAAQABAAEAAQD/
/////////wEAAQABAAEAAQABAAEAAQABAAEAAQABAAEAAQABAAEA//////////8BAAEA
AQABAAEAAAAAAAAAAAAAAAAAAAAAAAAAAAAAAAIAAgACAAIAAgACAAIAAgABAAAAAAAA
AAAAAAAAAAAAAAAAAAAAAAAAAAAAAAAAAAAAAAACAAIAAgACAAMABAAFAAYACAAIAAgA
CAAGAAYABgAGAAcACAAJAAkACQAHAAUAAwD///7//v/9//r/+v/6//r/+f/5//n/9//2
//b/9v/2//r/+v/6//r/+v/6//r/+v/6//z//P/8//z//P/8//3//f/9//3//f/9//3/
/f/9//7//v///////////////////////////wEAAQABAAEA////////AAAAAAAAAAAA
AAAAAAAAAAAAAAAAAAAAAAAAAAAAAwAIAA4AEgAWABkAIAAmACoAMQA7AEIAQgA7ADAA
JwAWAPz/5v/V/8D/p/+Y/5L/kP+T/5v/pP+q/7f/y//d/+T/6//y//f//P///wIAAgAD
AAQABQAFAAcABwAGAAYABwAHAAcABwAIAAgACAAHAAcABgAGAAYABgAIAAgACAAIAAgA
CAAIAAgABgAHAAcABwAHAAcABwAHAAkACQAJAAkACQAIAAgACAAIAAgACAAIAAoACgAK
AAsACQAJAAkACQALAAsACgAKAAsACwAKAAoACAAJAAkACAAKAAoACgAKAAoACgAKAAoA
CgAKAAoACgAKAAoACgAKAAwADAAMAAwADAAMAAwADAAMAAwADAAMAA4ADgAOAA0ADQAN
AA4ADgAMAAwADAALAA0ADAAMAAwACgAJAAkACQALAAkACQAIAAcABwAIAAgABgAGAAYA
BgAGAAYABgAGAAYABgAGAAYABgAGAAYABgAEAAUABQAFAAUABQAFAAUABgAGAAYABwAG
AAYABQAFAAcABwAHAAgABgAGAAcABwAJAAkACQAJAAkACQAJAAkABwAHAAcACAAIAAcA
BwAIAAoACgAKAAoACgAKAAoACgAKAAoACgAKAAoACgAKAAoADAAMAAwADAANAA0ADQAN
AAsACwALAAsACwALAAsACwANAAwADAAMAAwADAAMAAwADAAMAAwADAAMAAwADAAMAAwA
DAAMAAwADAAMAAwADAAMAAwACwALAA0ADAAMAAwACwALAAsACwAKAAoACgAKAAwADAAM
AAwACgAKAAoACgAKAAoACgAKAAoACgAKAAoACgAKAAoACgAJAAkACQAJAAsACwALAAwA
CgAKAAoACgAJAAkACQAJAAsACwALAAsACQAJAAkACQAHAAcABwAHAAcABwAHAAcABQAF
AAUABQADAAMAAwADAAMAAwADAAMAAQABAAEAAQABAAAAAAAAAAAAAAAAAAAA/v/+//7/
/v8AAAAAAAAAAP7//v/+//7//f/+//7//v/+//7//v/+//7//v/+//7//v/+//z//P/8
//z//P/8//z//P/8//z//P/8//7//v/+//7///8AAAEAAgACAAIAAgACAAIAAgACAAIA
BAADAAEA///9//v/+f/4//b/9f/0//T/9P/0//P/8//z//H/8P/w//D/8P/y//L/9P/0
//T/9P/y//L/8v/0//T/9P/0//T/9P/1//X/9f/1//X/9f/1//X/9f/2//b/9f/1//X/
9f/3//f/9//3//X/9f/1//X/9//3//f/9//1//b/9v/2//b/9v/2//b/9v/2//b/9v/4
//j/+P/4//v//v8EAAoADgARABYAHAAgACcAMQA4ADYAMQAoAB8ADADy/9z/y/+2/53/
kP+K/4b/if+R/5r/ov+v/8P/0f/Y/9//6P/t//L/9f/2//b/9//4//n/+//7//v//P/8
//v/+//7//v//P/+//7//f/9//z//P/8//z//P/8//z//P/+//7//v/+//z//f/9//3/
/f/9//3//f/9//3//f/9/////v/+//7//v/+//7//v/+//7//v////3//f/9//3/////
//7//v///////v/+/wAAAQABAAAAAAAAAAAAAAAAAAAAAAAAAP7//v/+//7/AAAAAAAA
AAAAAAAAAAAAAAAAAAAAAAAAAAAAAAAAAAAAAAAAAAD///////8AAAAAAAAAAAAA////
//7//v/+//7//f/9//3//f/7//v/+v/5//n/+v/6//j/+P/4//j/+P/4//j/+P/4//j/
+P/4//j/+P/4//j/+P/5//n/+f/5//n/+f/5//j/+P/4//n/+v/6//n/+f/5//n/+f/6
//r/+v/7//v/+//7//v/+//7//v/+//7//v/+//7//z//P/7//v//P/8//z//P/8//z/
/P/8//z//P/8//z//P/8//z//P/8//7//v/+//7////////////9//3//f/9////////
///////+//7//v8AAAAAAAAAAP7//v/+//7/AAAAAAAAAAD+//7//v/+//7//v/+//7/
/v/+//3//f/9//z//P/8//3//f/9//3//P/8//z//P/8//z//P/8//r/+v/6//r/+v/6
//r/+v/8//z//P/8//r/+v/6//r/+//7//v/+//7//v/+//8//r/+v/6//r/+f/5//n/
+f/5//n/+f/5//v/+//7//v/+//7//v/+//7//v/+//7//v/+//7//v/+f/5//n/+f/7
//v/+//7//v/+//7//v/+//6//r/+v/6//r/+v/6//r/+v/6//r//P/8//z//P/6//r/
+v/6//n/+v/6//r/+v/6//r/+v/6//r/+v/6//r/+v/6//r/+v/6//j/+P/4//j/+P/4
//j/+P/4//j/+P/4//j/+P/4//j/+v/6//r/+v/9//7///8AAAAAAAAAAAAAAAAAAAAA
AAACAAEA///9//v/+f/3//b/9P/z//L/8v/0//T/8//z//P/8f/w//D/8P/w//L/8v/y
//L/8v/y//T/9P/0//b/9v/2//b/9v/0//X/9f/1//X/9f/1//X/9//3//j/+P/3//f/
9//3//n/+f/5//n/+f/5//n/+f/5//n/+f/5//n/+v/6//r/+v/6//r/+v/6//r/+v/6
//z//P/8//z///8CAAgADgASABcAHAAgACQAKwA1ADwAOgAzACoAHwAOAPT/4P/P/7r/
o/+W/5D/jv+R/5f/oP+q/7n/y//X/9z/5f/s//H/9v/7//z//v/9//7///////////8A
AAAAAQABAAEAAQACAAIAAgABAAEAAgACAAIAAgACAAIAAgACAAIAAgACAAIAAgADAAMA
AwADAAMAAwADAAMAAwADAAMAAwACAAIAAgACAAIAAgACAAIAAgACAAMAAwADAAMAAwAD
AAMAAgACAAMAAwACAAIAAgADAAMAAgACAAIAAgACAAQABAAEAAQABAAEAAQABAAEAAQA
BAAEAAQABAAEAAQAAgACAAIAAgACAAIAAgACAAQABAAEAAMAAQABAAIAAgACAAIAAgAB
AAEAAAAAAAAAAAD///////////3//f/8//v/+//8//z/+v/6//r/+v/6//r/+v/6//r/
+v/6//r/+v/6//r/+v/6//v/+//7//v/+//7//v//P/8//z//f/8//z/+//7//3//f/9
//7//v/+///////9//3//f/9//3//f/9//3/////////AAAAAP////8AAAAAAAAAAAAA
AAAAAAAAAAAAAAAAAAAAAAAAAAAAAAAAAgACAAIAAgABAAEAAQABAAEAAQABAAEAAQAB
AAEAAQADAAIAAgACAAIAAgACAAIAAAAAAAAAAAAAAAAAAAAAAAAAAAAAAAAAAAAAAAAA
AAAAAAAA/////////v/+//7///////////8AAAAAAAAAAAAAAAAAAAAA/v/+//7//v/+
//7//v/+//7//v/+//7/AAAAAAAAAAD//////////////////wAAAAAAAAAAAAD/////
////////////////////////////////////////////////////////////////////
//////////////////////////7//v/+//7//v/+//7//v/+//7//v/+//7//v/+//7/
/v/+//7////+//7//v/+//7//v/+//7//v/+//7//v/+//7//v/+//7//v/+//7//v/+
//7//v/+//7//v/+//7/AAAAAAAAAAAAAAAAAAAAAAEAAgADAAQABAAEAAQABAAGAAYA
BgAGAAgABwAFAAMA///9//v/+v/4//f/9v/2//j/+P/3//f/9//1//T/9P/0//T/9v/2
//b/9v/2//b/9v/2//b/+P/4//j/+P/4//j/+f/5//n/+f/5//n/+f/5//n/+v/6//v/
+//7//v/+//7//v/+//7//v/+//7//v/+//7//v/+//8//z//P/8//z//P/8//z//P/8
//z//P/8//z//P///wIACgAQABQAFwAgACQAJgAtADcAPgA+ADcALAAjABIA+P/k/9P/
vv+n/5r/lP+S/5X/nf+m/6z/u//N/9f/3v/l/+7/8//2//v//P/8//3/AAD/////AQAB
AAIAAgABAAEAAQABAAIAAgACAAEAAQACAAIAAgACAAIAAgACAAIABAAEAAQABAACAAMA
AwADAAMAAwADAAMAAwADAAMAAwADAAIAAgACAAIAAgACAAIAAgACAAIAAwADAAMAAwAD
AAMAAwACAAIAAwADAAIAAgACAAMAAwACAAQABAAEAAQAAgACAAIAAgACAAIAAgACAAIA
AgACAAIAAgACAAIAAgACAAIAAgACAAIAAgACAAIAAgACAAIAAQABAAEAAgACAAIAAgAC
AAEAAQAAAAAAAAAAAP///////wEA//////7//f/9//7//v/8//z//P/8//r/+v/6//r/
+v/6//r/+v/6//r/+v/6//r/+//7//v/+//7//v/+//8//z//P/9//7//v/9//3//f/9
//3//v/+//7///////////////////////////////////8AAAAA/////wAAAAAAAAAA
AAAAAAAAAAAAAAAAAAAAAAAAAAAAAAAAAAACAAIAAgACAAEAAQABAAEAAQABAAEAAQAB
AAEAAQABAAMAAgACAAIAAgACAAIAAgAAAAAAAAAAAAIAAgACAAIAAAAAAAAAAAAAAAAA
AAAAAAAAAAD////////+//7//v////////////7//v/+//7/AAAAAAAAAAD+//7//v/+
//7//v/+//7/AAAAAAAAAAD+//7//v/+////////////////////AAD+//7//v/+////
////////////////////////////////////////////////////////////////////
/////////////////////////////v/+//7/AAAAAAAAAAD+//7//v/+/wAAAAAAAAAA
AAAAAAAAAAD///7/AAAAAAAAAAAAAAAAAAAAAAAAAAAAAAAAAAAAAAAAAAAAAAAAAAAA
AAAAAAAAAAAAAAAAAAAAAAAAAAAAAAAAAAAAAAAAAAAAAgACAAIAAgAFAAYABwAIAAgA
CAAIAAgACAAIAAgACAAIAAcABQADAAEA///9//z//v/9//z//P/6//r/+f/5//n/9//2
//b/+P/4//r/+v/4//j/+P/4//j/+P/4//r//P/8//z//P/8//3//f/9//3//f/9//3/
+//7//z//P/9//3//f/9//3//f/9//3///////////////////////3//v/+//7/AAAA
AAAAAAD+//7//v/+//7//v/+//7/AwAIAA4AFAAYAB0AJAAoACoAMwA9AEQAQAA3AC4A
IwAOAPb/4P/P/7r/pf+c/5j/lv+Z/6H/qv+2/8X/1f/f/+L/6//w//X/+P/9/wAAAAAB
AAAAAQADAAMAAwACAAIAAwADAAMAAwAEAAQABAADAAMABAAEAAQABAAGAAYABgAGAAYA
BgAGAAYABgAHAAcABwAFAAUABQAFAAUABQAFAAUABQAEAAQABAAGAAYABgAGAAYABgAG
AAcABQAFAAUABQAHAAcABgAGAAcABwAGAAYABAAFAAUABAAGAAYABgAGAAQABAAEAAQA
BAAEAAQABAAEAAQABAAEAAQABAAEAAQABAAEAAQABAAEAAQABAAEAAQABAAEAAMAAwAD
AAQABAACAAIAAgABAAMAAgACAAIAAAD///////////3//f/8//3//f/+//7/+//6//n/
+P/3//j/+f/6//j/+P/4//j/+v/6//r/+v/6//v/+//7//v/+//7//v//P/8//z//f/+
//7//f/9//3//f/9//7//v/+////////////////////////////////////AAAAAP//
//8AAAAAAAAAAAAAAAAAAAAAAAACAAIAAgACAAIAAgACAAIAAgACAAIAAgABAAEAAQAB
AAMAAwADAAMAAwADAAMAAwADAAIAAgACAAIAAgACAAIAAgACAAIAAgACAAIAAgACAAIA
AgACAAIAAgACAAIAAgAAAAAA/////wEAAAAAAAAA//////////8AAAAAAAAAAAAAAAAA
AAAAAAAAAAAAAAAAAAAAAAAAAAAAAAAAAAAAAAAAAAAAAAD//////////////////wAA
AAAAAAAAAAD/////////////////////////////////////////////////////////
//////////////////////////////////////////7//v/+//7//v/+//7//v/+//7/
/v/+//7//v/+//7//v/+//7////+//7//v/+//7//v/+//7//v/+//7//v/+//7//v/+
//7//v/+//7//v/8//z//P/8//7//v/+//7//v/+//7//v/8//z//P/8//7//v/+//7/
/v/+//7//v8AAAAAAAAAAAEAAgADAAQABAAEAAQABAAGAAYABgAGAAYABQADAAEA/f/7
//n/+P/6//n/+P/4//j/+P/3//f/9//1//T/9P/0//T/9v/2//b/9v/2//b/9v/2//b/
+P/4//j/+P/4//r/+//7//v/+//7//v/+//7//v//P/8//3//f/9//3/+//7//v/+//9
//3//f/9//v/+//7//v/+//8//z//P/+//7//v/+//z//P/8//z//v/+//7//v8FAAoA
DgAUABgAHwAkACgALgA3AEEAQgA8ADMAKAAZAAIA6P/W/8P/rv+d/5b/lP+W/5n/of+q
/7b/yf/X/93/4v/r//D/8//4//3//v/+////AAD//////////wAAAgADAAEAAQABAAIA
BAAEAAMAAwAEAAQABAAEAAIAAgACAAIAAgACAAIAAgACAAMAAwADAAMAAwADAAMABQAF
AAUABQADAAIAAgACAAIAAgACAAIAAgACAAIAAwABAAEAAQABAAMAAwACAAIAAwADAAIA
AgACAAMAAwACAAIAAgACAAIAAAAAAAAAAAAAAAAAAAAAAAAAAAAAAAAAAAAAAAAAAAAA
AAAAAAAAAAAAAAAAAAAAAAAAAAAA////////AAAAAAAAAAAAAP///f/8//z//P/+//3/
/f/9//3/+//7//r/+f/5//r/+v/4//j/+P/4//b/9v/2//b/+P/4//j/+P/4//j/+P/4
//r/+//7//v/+//7//v/+//6//r/+v/7//7//v/9//3//f/9//3//v/+//7//////wEA
AQABAAEAAQABAAEAAQD///////8AAAAA/////wAA/v/+//7//v/+//7//v/+/wAAAAAA
AAAAAAAAAAAAAAAAAAAAAAAAAAEAAQABAAEAAQABAAEAAQABAAEAAQABAAEAAAAAAAAA
/v/+//7//v/+//7//v/+/wAAAAAAAAAAAAAAAAAAAAD+//7//v/+//7//v/9//3//f/8
//z//P/9//3//f/9//7//v/+//7//v/+//7//v/+//7//v/+//z//P/8//z//P/8//z/
/P/+//7//v/+//v/+//7//v/+//7//v//P/8//z//P/8//v/+//7//v/+//7//v/+//7
//v/+//7//3//f/9//3/+//7//v/+//5//n/+f/5//r/+//8//3//f/9//3//f/7//v/
+//7//3//P/8//z//P/8//z//P/8//z//P/8//z//P/8//z//v/+//7//v/9//z//P/8
//z//P/8//z//P/8//7//v/+//7//P/8//z//P/8//z//P/8//z//P/8//z//P/8//z/
/P/8//z//P/8//3//v///wAAAQACAAMABAAEAAQABAAEAAQABAAEAAQAAQD///3/+//5
//f/9v/2//X/9P/0//T/9v/1//X/9f/1//T/9P/0//T/9v/2//b/9P/0//T/9P/0//T/
9v/2//b/9v/2//b/9//3//f/9//3//f/9//3//f/+P/4//n/+f/5//n/+f/3//f/9//3
//n/+f/5//n/+f/5//n/+f/6//r/+v/6//r/+v/6//r/+v/6//r/+v/6//j/+v///wYA
DAASABYAGwAiACYAKgA1AD8AQgA8ADEAJgAXAAIA6v/S/73/qP+Z/5L/lP+Y/5v/of+s
/7j/yf/X/93/4P/l/+z/8f/w//X/+v/6//n/+P/3//n/+//9//7//v/9//3//f/9//7/
/P/8//v/+//8//z//P/8//7//v/+//7//P/8//z//P/8//3//f/9//v/+//7//v//f/9
//3//f/9//z//P/8//z//P/8//z//P/8//z//f/7//v/+//7//v/+//6//r/+//7//r/
+v/6//v/+//6//z//P/8//z/+v/6//r/+v/8//z//P/8//z//P/8//z/+v/6//r/+v/8
//z//P/8//v/+v/5//j/+v/6//r/+f/3//f/+P/4//r/+v/6//n/9//2//b/9v/2//X/
9f/1//P/8f/x//D/8f/x//L/8v/y//L/8v/y//D/8P/w//D/7v/u/+7/7v/v//D/8f/y
//D/8f/x//H/8v/z//T/9f/0//T/9P/1//b/9v/1//X/9f/1//X/9v/2//b/9//3//f/
9//3//f/9//3//f/9//3//f/9//4//j/9//3//j/+P/4//j/+P/4//j/+P/4//j/+P/4
//j/9v/2//b/9v/4//j/+P/4//n/+f/5//n/+f/5//n/+f/5//n/+f/5//n/+P/4//j/
+P/4/w==
         </WaveFormData>
      </LeadData>
      <LeadData>
         <LeadByteCountTotal>10000</LeadByteCountTotal>
         <LeadTimeOffset>0</LeadTimeOffset>
         <LeadSampleCountTotal>5000</LeadSampleCountTotal>
         <LeadAmplitudeUnitsPerBit>4.88</LeadAmplitudeUnitsPerBit>
         <LeadAmplitudeUnits>��V</LeadAmplitudeUnits>
         <LeadHighLimit>2147483647</LeadHighLimit>
         <LeadLowLimit>268435456</LeadLowLimit>
         <LeadID>V2</LeadID>
         <LeadOffsetFirstSample>0</LeadOffsetFirstSample>
         <FirstSampleBaseline>0</FirstSampleBaseline>
         <LeadSampleSize>2</LeadSampleSize>
         <LeadOff>FALSE</LeadOff>
         <BaselineSway>FALSE</BaselineSway>
         <ExcessiveACNoise>FALSE</ExcessiveACNoise>
         <MuscleNoise>FALSE</MuscleNoise>
         <LeadDataCRC32>4174850975</LeadDataCRC32>
         <WaveFormData>
7v/u/+7/7v/u/+7/7v/u/+7/7v/u/+7/7P/s/+z/7P/s/+z/7P/s/+r/6v/q/+r/7P/s
/+z/7P/q/+r/6v/q/+r/6v/q/+r/6v/q/+r/6v/o/+j/6P/o/+j/6P/o/+j/6P/o/+j/
6P/o/+j/6P/o/+r/6v/q/+r/6v/q/+r/6v/o/+j/6P/o/+j/6P/o/+j/6P/o/+j/6P/q
/+r/6v/q/+j/6P/o/+j/6P/o/+j/6P/q/+r/6v/q/+r/6v/q/+r/7P/s/+z/7P/u/+7/
7v/u//D/8P/w//D/8f/y//P/9P/y//L/8v/y//X/9f/0//T/8v/x//H/8P/y//L/8P/v
/+7/7f/s/+v/6//r/+3/7f/r/+r/6f/n/+f/5//l/+X/5//n/+f/6P/o/+f/5//n/+X/
5P/j/+P/5f/k/+T/5P/l/+X/5f/l/+X/5f/k/+T/5f/l/+X/5f/j/+P/4//j/+T/5P/l
/+f/5f/l/+X/5f/m/+b/5v/m/+b/5//n/+f/6P/p/+z/6v/q/+X/3v/Z/9j/2P/b/+z/
CAAuAFIAcwCQAKEAsAC7AMAAugC7AMgA1ADSAL8ApgCMAGwARwAiAAcA9v/q/+L/5v/3
/wEAAwAFAAUAAgABAAIAAQAAAP3//v/8//v/+v/5//n/+v/5//n/+P/3//f/9//3//j/
+f/6//v/+//7//v//P/8//z//P/9////AAAAAAAA/v/+//////8BAAEAAQABAAIAAgAE
AAQABAAEAAQABQAFAAcABwAHAAcABwAHAAcABwAIAAgACQAJAAsADAAMAAwADgAPABAA
EAASABMAFAAUABQAFAAUABYAGAAbAB0AHwAhACMAJQAmACcAKgAsADAAMwA2ADkAPAA/
AEIARQBJAEwATwBSAFQAVwBaAF0AYABjAGYAaABqAG4AcABzAHMAdQB3AHkAewB9AH8A
gQCBAIIAggCCAIAAfwB8AHkAdABxAG0AaQBkAF0AVwBRAEsARQBAADoANgAxACoAJgAh
AB0AFwAUABEADgAMAAkACAAFAAQAAgACAAAAAAD+//7//f/8//z//P/8//v/+//7//v/
+//7//v/+v/6//r//P/7//v/+//6//r/+v/6//r/+v/6//r//P/8//3//f/7//v/+//7
//v/+//8//z//P/8//z//P/8//3//f/9//3//f/9//3//f/9//3//f/9//z//P/8//z/
/P/8//z/+//6//r/+v/5//n/+f/6//j/9//2//X/9//2//b/9//1//T/9P/0//T/8//z
//L/8v/x//H/8f/x//H/7//v/+//7v/u/+7/7v/u/+7/7v/t/+3/7f/t/+z/7P/s/+z/
7P/s/+z/7P/t/+3/7f/s/+z/7P/s/+z/7P/s/+z/6//r/+v/6//r/+n/6f/p/+j/6v/q
/+r/6v/q/+n/6f/p/+f/5//n/+f/6f/p/+n/6f/n/+f/5//n/+f/5//o/+j/6P/o/+j/
6P/o/+j/6P/o/+f/5//o/+j/5//m/+X/5P/n/+b/5v/m/+b/5v/k/+T/5P/k/+X/5v/n
/+j/6v/q/+r/6v/q/+r/6v/q/+z/7P/s/+z/7P/s/+z/7f/t/+z/7P/s/+v/6//q/+r/
7P/q/+n/6P/p/+j/5//n/+b/5//m/+X/5v/l/+P/4//j/+H/4f/h/+H/4f/i/+L/4f/h
/+H/4f/e/93/3f/d/9z/3P/c/93/3f/d/93/3f/d/9z/3P/d/9//3//f/9//3f/d/93/
3f/c/9z/3f/d/93/3f/d/97/3v/e/97/3v/f/9//3//g/+H/5P/k/+T/4f/c/9f/1v/W
/9f/3P/u/woALABPAG4AhwCWAKEArACoAJ8AoACqALoAuwCkAIoAcgBZADgAFwAAAPL/
5v/c/+P/8//9//3/+//6//f/+P/5//b/9f/0//T/8f/w/+//7//w/+//7//u/+//7//v
/+//7f/t/+3/7f/v/+//7//w/+7/7v/u/+//7//w//D/8P/w//D/8f/x//H/8f/x//H/
8v/y//T/9P/0//T/9P/1//X/9//3//f/+f/5//n/+f/5//r/+v/7//3///8AAAAA//8A
AAAAAAAAAAIAAwAEAAUABgAHAAgACQAKAAwADQANAA8AEQATABQAFQAYABoAHgAhACQA
JwAqAC0AMAAzADMANgA5ADwAQgBFAEgASwBOAFEAVABWAFgAXABeAGEAYwBlAGcAaQBr
AG0AbwBxAHEAcgByAHIAcABvAGwAaQBmAGMAXwBbAFUATwBKAEUAPQA3ADIALAAoACMA
HAAYABUAEQALAAgABQACAAAA/f/6//f/9v/0//L/8P/w/+7/8P/v/+7/7v/s/+z/6//r
/+v/6//r/+v/6//q/+r/6v/s/+v/6//r/+z/7P/s/+z/7P/s/+z/7P/s/+z/7f/t/+3/
7f/t/+3/6//r/+z/7P/s/+z/7P/s/+7/7//v/+//7f/t/+3/7f/v/+//7//v/+3/7P/s
/+z/7v/u/+7/7v/r/+r/6v/q/+v/6//r/+z/7P/r/+r/6f/n/+b/5v/n/+n/6P/o/+j/
5v/l/+X/5P/k/+P/4//j/+X/5f/j/+P/4//i/+L/4v/i/+L/4v/i/9//3//f/9//4P/g
/+D/4P/e/97/3v/e/93/3f/d/9z/3P/c/9z/3P/c/9z/3P/b/93/3f/d/93/3f/d/93/
3P/a/9r/2v/a/9v/2//c/93/2//b/9v/2//b/9v/2//b/9v/2//b/9v/2f/Z/9r/2v/a
/9r/2v/a/9r/2v/a/9r/2f/Z/9r/2v/c/9z/3P/c/9v/2v/a/9r/2v/a/9r/2v/a/9r/
2v/a/9r/2v/c/9z/3P/c/93/3v/f/+D/4P/g/+D/4P/i/+L/4v/i/+L/4v/i/+P/4//i
/+L/4v/h/+H/4P/g/+L/4P/f/97/3f/c/9v/2//Z/9v/2//b/9z/2//Z/9n/2f/X/9f/
1//X/9f/2P/Y/9f/1//X/9f/1v/V/9X/1f/U/9T/1P/V/9X/1f/V/9X/1f/U/9T/1f/V
/9X/1f/V/9X/1f/V/9X/1v/W/9f/1//X/9f/1//Y/9j/2P/Y/9j/2f/Z/9n/2v/b/9z/
3P/c/9n/1v/R/9D/0P/P/9b/6P8EACQARwBmAH0AjACVAJoAlgCNAJAAoACyAK8AlgB8
AGQASQAqAA8A/P/w/+b/4P/n//X/+//5//f/+P/3//b/9f/0//P/8v/y/+//7v/t/+3/
7v/t/+3/7P/r/+v/6//r/+v/6//r/+v/6//r/+v/7P/q/+r/6v/r/+v/7P/s/+z/7v/u
/+//7//v/+//7//v//D/8P/y//L/8v/y//L/8//z//X/9f/1//f/9//3//f/+f/6//r/
+//7//3//v/+//z//v///wAA/v8AAAEAAgADAAQABQAGAAcACAAKAAsADQAPABEAEwAU
ABUAGAAaAB4AIQAkACcAKgAtADAAMwA3ADoAPQBAAEYASQBMAE8AUgBVAFgAWgBcAGAA
YgBlAGcAaQBrAG0AcQBzAHUAdwB3AHgAeAB4AHYAdQByAG8AbABpAGUAYQBcAFUATwBJ
AEMAPQA4ADIALAAnACAAHAAXABMADQAKAAcABAACAP///P/5//j/9v/y//D/8P/u//D/
7//u/+7/7v/u/+3/7f/t/+3/7f/t/+3/7P/s/+z/7P/r/+v/6//s/+z/7P/s/+r/6v/q
/+r/7P/s/+3/7f/t/+3/7f/t/+3/7f/u/+7/7v/u/+7/7v/s/+3/7f/t/+3/7f/t/+3/
7f/t/+3/7f/t/+z/7P/s/+7/7v/u/+7/6//q/+r/6v/r/+v/6//s/+z/6//q/+n/6f/o
/+j/6f/p/+j/6P/o/+j/5//n/+b/5v/l/+X/5f/l/+X/4//j/+P/4v/i/+L/5P/k/+T/
5P/j/+P/4//j/+L/4v/i/+L/4v/i/+L/4v/h/+H/4f/g/+L/4v/i/+L/4P/g/+D/3//h
/+H/4f/h/9//3//f/97/3v/e/97/3v/g/9//3//f/93/3f/d/93/3f/d/93/3f/d/93/
3f/d/93/3f/e/97/3v/e/97/3v/c/9z/3P/c/93/3f/e/97/3v/e/97/3v/f/97/3v/e
/97/3v/e/97/3v/e/97/3v/e/97/3v/e/97/3v/e/97/3v/e/9//4P/h/+L/5P/k/+T/
5P/k/+T/5P/k/+X/5v/n/+j/5v/n/+f/5v/m/+b/5f/l/+b/5v/m/+T/5f/k/+P/4v/f
/9//3//h/+P/4//i/+H/3f/d/93/2//d/93/3f/d/9z/3P/b/9v/3f/d/9z/2//Z/9n/
2P/Y/9r/2//b/9v/2f/Z/9n/2P/Y/9n/2f/Z/9v/2//b/9v/2f/Z/9j/2P/b/9v/2//b
/9v/3P/c/9z/2v/a/9v/2//d/97/3//g/+D/3P/Z/9L/zf/K/8r/y//W/+7/DgAwAFUA
dACJAJYAowCqAKQAnwCqALwAyAC9AKIAiABsAE0ALAATAAIA9P/q/+r/9f///wEA////
/wAA///8//v/+v/5//j/9v/1//T/8//z//T/8//z//L/8f/x//H/8f/x//H/8f/x//H/
8f/x//L/8v/y//L/8//x//L/8v/y//T/9P/1//X/9f/1//X/9f/2//b/+P/4//n/+v/7
//3/+//9//3//f///////////wEAAgACAAMAAQADAAQABAAEAAYABwAIAAgACgALAAwA
DQAOAA8AEAATABQAFgAXABkAGwAdAB8AIgAjACYAKAAqAC0AMAAzADgAOwA+AEEAQwBG
AEkATABQAFMAVgBZAF4AYQBkAGYAaABsAG4AcQBzAHUAdwB5AH0AfwCBAIMAgwCEAIQA
hACCAIEAfgB7AHYAcwBvAGsAZQBfAFoAVQBNAEcAQgA8ADYAMQAqACYAIwAfABkAFgAR
AA4ADAAJAAgABQAEAAIAAAD+//7//P/6//n/+P/4//r/+v/5//n/9//3//f/9//3//b/
9v/2//j/9//3//f/9v/2//b/9v/4//j/+P/4//b/9v/3//f/9//3//f/9//5//n/+v/6
//j/+P/4//j/+P/5//n/+f/5//n/+f/5//v/+//7//v/+//6//r/+v/6//r/+v/6//v/
+v/6//r/+f/5//n/+v/6//n/+P/3//f/9v/2//f/9//2//b/9v/0//P/8//y//T/8//z
//P/8//z//H/8f/x//D/8P/w//D/8P/w//D/7//v/+//7//u/+7/7v/u/+7/7v/u/+7/
7f/t/+3/7P/s/+z/7P/s/+7/7v/u/+3/6//r/+v/6//r/+v/6//q/+r/6v/q/+r/6v/p
/+n/6f/n/+f/5//n/+X/5f/l/+X/5f/l/+X/5f/j/+P/5P/k/+L/4v/i/+L/4v/i/+L/
4v/h/+H/4v/i/+D/4P/g/+D/4f/g/+D/4P/g/+D/4P/g/+D/4P/g/+D/4P/g/97/3v/e
/97/4P/g/+D/4P/e/97/3v/e/+D/4P/g/+D/4v/i/+L/4v/i/+L/4v/i/+P/5P/l/+b/
5v/m/+b/5//n/+b/5v/m/+X/5f/k/+T/5P/i/+H/4P/f/97/3f/d/93/3//f/9//3v/d
/9v/2//b/9n/2f/Z/9f/1//Y/9j/2f/Z/9n/2f/W/9X/1f/V/9T/1P/U/9X/1f/V/9X/
1f/X/9b/1v/X/9X/1f/V/9X/1f/V/9X/1f/W/9b/1//X/9X/1f/V/9b/1v/W/9b/1v/Z
/9n/2f/a/9n/2v/a/9b/0//M/8f/xP/C/8X/zv/k/wYALgBTAHIAiQCYAKUAqgCmAKEA
rADAAMgAvQCmAIwAcABNACgACwD6/+r/4P/g/+//+f/7//n/9//4//f/9v/1//T/8//y
/+7/7f/s/+v/6//q/+n/6f/o/+f/5//n/+f/5f/l/+X/5f/l/+X/5f/m/+b/5v/m/+f/
5//o/+j/6P/o/+j/6f/p/+n/6f/p/+n/7P/s/+7/7v/u/+7/7v/v/+//8f/x//H/9f/1
//X/9f/1//b/9v/3//f/+f/6//r/+v/8//3//v/+/wAAAQACAAMABAAFAAYACQAKAAwA
DQAPABEAEwAVABYAFwAaABwAHgAhACQAJwAsAC8AMgA1ADUAOAA7AD4AQgBFAEgASwBO
AFEAVABWAFoAXgBgAGMAZQBnAGkAawBtAG8AcQBzAHMAdAB0AHQAdABzAHAAbQBqAGcA
YwBfAFkAUwBOAEkAQQA7ADYAMAAsACcAIAAcABcAEwANAAoABQACAAAA/f/8//n/+P/2
//T/8v/y//D/8P/v/+7/7v/s/+z/6//r/+v/6//r/+v/6//q/+r/6v/q/+n/6f/p/+z/
7P/s/+z/7P/s/+z/7P/q/+r/6//r/+3/7f/t/+3/6//r/+z/7P/s/+z/7P/s/+z/7f/t
/+3/7f/t/+3/7f/v/+//7//v/+3/7P/s/+z/7v/u/+7/7v/r/+r/6v/q/+n/6f/p/+r/
6v/p/+j/5//p/+j/6P/p/+f/5v/m/+b/5v/l/+X/5P/k/+P/4//j/+X/5f/j/+P/4//i
/+L/4v/i/+L/4v/i/9//3//f/9//3v/e/97/3v/e/97/3v/e/93/3f/d/9z/3P/c/9z/
3P/c/9z/3P/b/9v/2//b/9v/2//b/9v/2v/a/9r/2v/a/9z/2//b/9v/2//b/9v/2//Z
/9n/2f/Z/9n/2f/Z/9n/2f/Z/9r/2v/a/9r/2v/a/9j/2P/Y/9j/2f/Z/9r/2v/a/9r/
2v/a/9n/2v/a/9r/2v/a/9z/3P/c/9z/3P/c/9z/3P/e/97/3v/e/97/3v/e/97/3v/e
/97/3v/g/+D/4P/g/97/3v/e/97/3//g/+H/4v/j/+T/5f/m/+j/6P/o/+j/6f/q/+v/
7P/s/+z/7P/t/+3/7P/s/+z/6f/p/+j/6P/o/+b/5f/k/+P/4v/h/+H/4//l/+X/5f/i
/+H/3//f/9//3f/d/93/3f/d/97/3v/d/93/3f/d/9z/2//b/9v/3P/c/9z/3f/b/9v/
2//b/9v/2v/a/9v/2//b/9v/2//b/9v/2//b/9z/3P/d/93/2//b/9v/3P/c/9z/3P/c
/93/3f/d/97/4f/g/97/3P/X/9L/y//I/8j/yf/W//D/FAA6AF0AfgCTAKIArwC0AK4A
qwC2AMgAzgDBAKoAkAB0AE8AKAANAPz/8P/k/+j/9/8DAAMAAQABAAAA///+//3//P/7
//r/+P/3//b/9f/1//L/8f/x//D/7//v/+//7//t/+3/7f/t/+//7//v//D/8P/w//D/
8f/x//L/8v/y//L/8v/z//P/8//z//P/8//0//T/9v/2//b/9v/2//f/9//5//n/+f/7
//v/+//7//3//v/+//////8BAAIAAgACAAQABQAGAAYACAAJAAoACwAMAA0ADgARABIA
FAAVABcAGQAbAB0AHgAfACIAJAAmACkALAAvADQANwA6AD0APQBAAEMARgBMAE8AUgBV
AFYAWQBcAF4AYABkAGYAaQBrAG0AbwBxAHEAcwB1AHcAeQB6AHoAegB4AHcAdABxAHAA
bQBpAGUAYQBbAFYAUQBLAEUAQAA6ADYAMQAqACYAIQAdABcAFAARAA4ADAAJAAYAAwAC
AAAA/v/8//z/+v/6//n/+P/4//b/9v/1//X/9f/1//X/9f/1//T/9P/0//b/9f/1//X/
9v/2//b/9v/2//b/9v/2//b/9v/3//f/9//3//f/9//1//X/9v/2//j/+P/4//j/+P/5
//n/+f/5//n/+f/5//n/+f/5//n/+f/4//j/+P/4//j/+P/4//f/9v/2//b/9f/1//X/
9v/2//X/9P/z//P/8v/y//P/8//y//L/8v/y//H/8f/w//D/7//v/+//7//v/+3/7f/t
/+z/7P/s/+z/7P/s/+z/6//r/+v/6//q/+r/6v/q/+r/6v/q/+r/5//n/+f/5v/o/+j/
6P/o/+j/6P/o/+f/5//n/+f/5//n/+f/5//m/+T/5P/k/+T/5v/l/+X/5f/l/+X/5f/l
/+X/5f/l/+X/5f/l/+X/5f/j/+P/5P/k/+T/5P/k/+T/5P/k/+T/5P/j/+P/5P/k/+b/
5v/m/+b/4//i/+T/5P/k/+T/5v/m/+b/5v/l/+T/4//i/+T/5P/k/+T/4v/i/+L/4v/k
/+T/5P/k/+T/5P/k/+T/5P/k/+T/5P/m/+b/5v/m/+j/6P/o/+j/6v/q/+r/6v/r/+z/
7f/u//D/8P/w//H/7//u/+7/7v/v/+//7v/u/+z/6v/p/+j/5f/k/+P/4//l/+f/5//n
/+b/5f/j/+P/4f/f/9//3//f/9//4P/g/+H/4f/h/+H/3v/d/93/3f/e/97/3v/f/93/
3f/d/93/3f/c/9z/3f/d/93/3f/d/9v/2//b/9v/3P/c/93/3f/d/93/3f/e/97/3v/e
/97/3//f/9//4P/f/+L/4v/g/9v/1P/P/8z/yv/L/9j/8v8WADwAXwCAAJcApACvALYA
sgCtALQAxgDMAMEAqgCQAHIATwAmAAsA+v/s/+D/4v/z////AwABAP//AAD///z/+//8
//v/+P/2//X/9P/z//P/8v/x//H/8P/v/+//7//v/+//7//v/+//7//v/+//8P/w//D/
8P/x//H/8v/y//L/8v/y//P/8//z//P/8//z//T/9P/2//b/9v/2//b/9//3//n/+f/5
//v/+//7//v//f/+//7//////wEAAgACAAIABAAFAAYABgAIAAkACgALAAwADQAOAA8A
EAASABMAFwAZABsAHQAeAB8AIgAkACYAKQAsAC8AMAAzADYAOQA7AD4AQQBEAEoATQBQ
AFMAVABXAFoAXABcAGAAYgBlAGcAaQBrAG0AbwBxAHMAdQB3AHgAeAB4AHYAdQByAG8A
bgBrAGcAYwBfAFkAVABPAEkAQwA+ADgANAAvACgAJAAfABsAFQASAA8ADAAKAAcABAAB
AAAA/v/8//r/+v/4//j/9//2//b/9P/0//P/8//z//P/8//z//P/8v/y//L/8v/x//H/
8f/y//L/8v/y//L/8v/y//L/9P/0//X/9f/1//X/9f/1//X/9f/2//b/9v/2//b/9v/2
//f/9//3//f/9//3//f/9//3//f/9//1//T/9P/0//b/9v/2//b/8//y//L/8v/z//P/
8//0//T/8//y//H/8f/w//D/8f/x//D/8P/w/+7/7f/t/+z/7v/t/+3/7f/t/+3/6//r
/+v/6v/q/+r/7P/s/+z/7P/p/+n/6f/p/+r/6v/q/+r/6P/o/+j/6P/n/+f/5//m/+j/
6P/o/+j/5v/m/+b/5f/n/+f/5//n/+X/5f/l/+T/5P/k/+T/5P/k/+P/4//j/+P/4//j
/+P/5f/l/+X/5f/l/+X/5f/l/+P/4//k/+T/5P/k/+T/5P/k/+T/5P/k/+P/4//k/+T/
5P/k/+T/5P/j/+T/5P/k/+T/5P/k/+T/5P/k/+T/5P/k/+T/5P/k/+T/5P/i/+L/4v/i
/+T/5P/k/+T/5P/k/+T/5P/k/+T/5P/k/+T/5P/k/+T/5v/m/+b/5v/n/+j/6f/q/+z/
7P/s/+z/7v/u/+7/7v/w//D/8P/x//H/8P/w//D/7//v/+7/7v/t/+r/6P/m/+f/5v/l
/+X/5//p/+n/6f/n/+X/4v/h/+P/4f/h/+H/4//j/+T/5P/j/+P/4//j/+L/4f/h/+H/
4v/i/+L/4//h/+H/4f/h/+H/4P/g/+H/4f/h/+H/4f/j/+P/4//j/+L/4v/j/+P/4//j
/+P/5P/i/+L/4v/i/+X/5f/l/+b/5//o/+b/5P/f/9j/0f/O/87/0//m/wQAKABOAHMA
kACfAKoAuQC8ALYAtQC+AM4AzAC7AKIAigBsAEcAIAAJAPr/6v/g/+b/9/8DAAUABQAF
AAQAAwAAAP///v/7//r/+v/5//j/9//3//b/9f/1//T/8//z//P/8//z//P/8//z//P/
8//z//T/9P/0//T/9f/1//b/9v/2//b/9v/3//f/9//3//f/9//2//b/+P/4//r/+v/6
//v/+//9//3//f///////////wMABAAEAAUAAwAFAAYABgAIAAoACwAMAAwADgAPABAA
DwAQABEAEgAVABYAGAAZABkAGwAdAB8AIgAjACYAKAAsAC8AMgA1ADYAOQA8AD8AQQBE
AEcASgBMAE8AUgBVAFgAWwBeAGAAYgBmAGgAawBrAG0AbwBxAHMAdQB3AHkAdwB4AHgA
eAB5AHkAdwB1AHIAbwBrAGcAYwBdAFgAUwBPAEkARAA+ADgAMwAsACgAJQAhABsAGAAV
ABIAEAANAAgABQAEAAIAAAD+//7//P/8//v/+v/6//r/+v/5//n/9//3//f/9//3//b/
9v/2//j/9//3//f/9v/2//b/9v/4//j/+P/4//b/9v/3//f/9//3//f/9//5//n/+v/6
//r/+v/6//r//P/9//3//f/9//3//f/9//3//f/9//3//f/8//z//P/6//r/+v/6//v/
+v/6//r/+f/5//n/+v/6//n/+P/3//n/+P/4//n/9//2//b/9v/2//X/9f/0//T/8//z
//P/8f/x/+//7//x//D/8P/w/+7/7v/u/+7/7f/t/+3/7f/s/+z/7P/s/+r/6v/q/+r/
6//r/+v/6v/o/+j/6P/o/+j/6P/o/+f/5f/l/+X/5f/l/+X/5f/k/+b/5v/m/+b/5P/j
/+P/4//l/+X/5f/l/+P/4//j/+P/4//j/+P/4//j/+P/5P/k/+L/4v/i/+L/5P/k/+T/
5P/j/+P/5P/k/+L/4v/i/+L/4//i/+L/4v/i/+L/4v/i/+L/4v/i/+L/4v/i/+D/4P/g
/+D/4v/i/+L/4v/g/+D/4P/g/+D/4P/g/+D/4v/i/+L/4v/g/+D/4P/g/+L/4v/i/+L/
4P/g/+D/4P/h/+L/4//k/+b/5v/m/+b/6P/o/+j/6P/p/+r/6//s/+z/7P/s/+3/6//q
/+r/6v/p/+n/6P/o/+X/4v/g/97/3//e/93/3f/d/9//3//f/9z/2//Z/9n/2//Z/9n/
2f/b/9v/3P/c/9n/2f/Z/9n/2P/X/9f/1//W/9b/1v/X/9f/1//X/9f/1//W/9b/1//X
/9f/1//X/9f/1//X/9f/1v/W/9f/1//X/9f/1//Y/9r/2v/a/9r/2//b/9v/3P/f/+D/
3P/a/9P/zP/J/8j/yP/R/+j/CgAwAFQAdQCQAJ8AqgC1ALYAsAC1AMQAzgDGALEAmAB+
AFwANwASAPn/6v/a/9T/4P/x//v//f/9//3/+v/3//b/9//2//X/9P/y//H/8P/v/+//
7P/r/+v/6v/r/+v/6//r/+r/6f/o/+f/6f/p/+n/6v/q/+r/6v/r/+n/6v/q/+r/6//s
/+7/7//t/+3/7f/t/+z/7P/u/+7/8P/w//D/8f/v//H/8f/x//X/9f/1//X/9//4//j/
+f/5//v//P/8//z//v///wAA/v8AAAEAAgAFAAYABwAIAAkACgAMAA0ADwARABMAFQAY
ABkAHAAeACAAIwAmACkALgAxADQANwA7AD4AQQBEAEgASwBOAFEAUgBVAFgAWgBcAGAA
YgBlAGcAaQBrAG0AbwBxAHMAdQB1AHYAdgB2AHYAdQByAG8AbABpAGUAYQBbAFUAUABL
AEcAQQA8ADYAMQArACMAHgAZABUADwAMAAcABAACAP///P/5//j/9v/0//L/8v/w//D/
7//u/+7/7v/u/+3/7f/r/+v/6//r/+3/7P/s/+z/7P/r/+v/6//s/+z/7P/s/+z/7P/s
/+z/7P/s/+3/7f/t/+3/7f/t/+3/7f/u/+7/7v/u/+7/7v/u/+//7//v/+//7//v/+//
8f/x//H/8f/x//D/8P/w//D/8P/w//D/7//u/+7/7v/r/+v/6//s/+z/6//q/+n/5//m
/+b/5//n/+b/5v/m/+b/5f/l/+T/4v/h/+H/4f/j/+P/4f/h/+H/4P/g/+D/4P/g/+D/
4P/f/9//3//f/97/3v/e/97/3v/e/97/3v/d/93/3f/c/9z/3P/c/9z/3v/e/97/3f/b
/9v/2//b/93/3f/d/9z/2v/a/9r/2v/a/9n/2f/Z/9v/2//b/9v/2//b/9v/2//b/9v/
2//b/9f/1//Y/9j/2v/a/9r/2v/a/9r/2v/a/9f/1//Y/9j/2v/a/9r/2v/Z/9j/2P/Y
/9j/2P/Y/9j/2P/Y/9j/2P/Y/9j/1v/W/9b/1v/W/9b/1v/W/9T/1P/U/9T/1P/U/9T/
1P/U/9T/1P/U/9X/1v/X/9j/2P/Y/9j/2P/a/9r/2v/a/9v/3P/d/97/3v/e/9//3//c
/9z/3P/b/9v/2v/a/9r/1v/V/9T/0//U/9P/0//T/9P/0//T/9L/0f/P/8//z//P/8//
z//P/83/zv/O/83/z//P/8//zv/N/83/zf/M/8z/zP/N/83/z//P/8//z//M/8z/zf/N
/8//z//P/8//z//P/8//zv/O/8//z//P/83/zf/O/87/0P/Q/9D/0f/P/9H/0v/V/9b/
1P/Q/83/yP/F/8b/xv/N/+D/AAAmAEgAZQB+AI8AngCpAKgApAClALIAvgC6AKMAiABu
AFQAMQAMAO//3v/Q/8b/yv/b/+X/6//t/+3/6v/n/+b/5f/m/+X/5P/i/+H/4P/f/9//
3v/d/93/3P/d/93/3f/d/93/3f/d/93/2//b/9v/3P/e/97/3v/f/93/3v/e/97/3v/e
/9//3//f/9//3//f/97/3v/g/+D/4v/i/+L/4//h/+P/4//j/+X/5f/l/+X/5f/m/+b/
5//n/+n/6v/q/+r/7P/t/+7/7P/u/+//8P/x//L/8//0//X/9v/4//n/+//9////AQAE
AAUACAAKAAwADwASABUAGAAbAB4AIQAjACYAKQAsADAAMwA2ADkAPAA/AEIARABGAEoA
TABPAFEAUwBVAFcAVwBZAFsAXQBdAF4AXgBeAFwAWwBYAFUAUABNAEkARQBBADsANgAx
ACkAIwAeABgAEgANAAYAAgD///v/9f/y/+3/6v/o/+X/4v/f/97/3P/a/9j/2P/W/9b/
1f/U/9T/1P/U/9P/0//R/9H/0f/R/9P/0v/S/9L/0v/R/9H/0f/Q/9D/0P/Q/9L/0v/S
/9L/0P/Q/9H/0f/R/9H/0f/R/9H/0f/S/9L/0v/S/9L/0v/S/9P/0//T/9H/0f/R/9H/
1f/V/w==
         </WaveFormData>
      </LeadData>
      <LeadData>
         <LeadByteCountTotal>10000</LeadByteCountTotal>
         <LeadTimeOffset>0</LeadTimeOffset>
         <LeadSampleCountTotal>5000</LeadSampleCountTotal>
         <LeadAmplitudeUnitsPerBit>4.88</LeadAmplitudeUnitsPerBit>
         <LeadAmplitudeUnits>��V</LeadAmplitudeUnits>
         <LeadHighLimit>2147483647</LeadHighLimit>
         <LeadLowLimit>268435456</LeadLowLimit>
         <LeadID>V3</LeadID>
         <LeadOffsetFirstSample>0</LeadOffsetFirstSample>
         <FirstSampleBaseline>0</FirstSampleBaseline>
         <LeadSampleSize>2</LeadSampleSize>
         <LeadOff>FALSE</LeadOff>
         <BaselineSway>FALSE</BaselineSway>
         <ExcessiveACNoise>FALSE</ExcessiveACNoise>
         <MuscleNoise>FALSE</MuscleNoise>
         <LeadDataCRC32>2500003734</LeadDataCRC32>
         <WaveFormData>
8P/w//D/8P/w//D/8P/w//D/8P/w//D/7v/u/+7/7v/u/+7/7v/u/+7/7v/u/+7/7P/s
/+z/7P/s/+z/7P/s/+z/7P/s/+z/6v/q/+r/6v/s/+z/7P/s/+r/6v/q/+r/6v/q/+r/
6v/q/+r/6v/q/+r/6v/q/+r/6v/q/+r/6v/q/+r/6v/q/+r/6v/q/+r/6P/o/+j/6P/o
/+j/6P/o/+r/6v/q/+r/6P/o/+j/6P/q/+r/6v/q/+r/6v/q/+r/7P/s/+z/7P/u/+7/
7v/u/+7/7v/u/+7/7//w//H/8v/y//L/8v/z//P/8//z//P/9f/1//X/9f/z//L/8P/w
/+//7v/t/+3/7f/t/+7/7v/s/+r/6P/n/+n/6P/n/+f/5//o/+j/6P/o/+j/6P/m/+T/
5P/j/+L/4//j/+T/5P/k/+T/5P/k/+T/5f/l/+X/5f/l/+X/5f/j/+P/4//j/+P/4//j
/+P/5f/l/+X/5f/m/+b/5v/m/+f/5//n/+f/5v/k/+T/4P/Z/9D/v/+x/6j/ov+h/7D/
z//4/yYAUwB6AKAAyQD4ABwBPgFcAXYBhgGJAXoBUAEgAeYAmgBMACIADgD5/+n/7f/4
//7/AAAAAP7//P/6//j/+P/2//T/8//z/+//7v/s/+z/7P/s/+z/6//r/+v/6v/q/+z/
7P/s/+z/7P/s/+z/7P/s/+3/7f/t/+7/7v/v/+//7f/t/+3/7f/t/+3/7f/t/+3/7f/t
/+3/7f/u/+7/7v/u/+7/7//v/+//7//w//D/8P/x//H/8f/y//L/8//z//P/9f/2//f/
+f/5//v/+//7//v//P/9//7///8AAAEABAAFAAYACAAHAAoACwANABEAEgAUABYAGAAa
ABwAHgAgACIAJQAoACgAKgAuADEANQA4ADkAOgA9AD8AQQBDAEYARwBJAEsATABOAFAA
UgBSAFQAVQBWAFYAVgBVAFMATwBMAEoASABDAEAAPAA6ADUAMQAtACkAJgAiAB4AGgAX
ABUAEgAPAAsACAAHAAUABAABAP///f/9//3//P/7//z/+//6//r/+P/4//f/9//3//b/
9v/1//f/9//3//f/9f/1//X/9f/1//X/9f/1//X/9P/0//T/9P/0//T/9P/0//T/9P/0
//T/9P/0//T/9P/1//X/9f/1//X/9f/1//X/9f/1//X/9f/1//X/9f/1//X/9f/1//X/
9f/1//T/9P/0//T/9P/z//P/8//z//P/8v/y//L/8f/x//H/8f/v/+//7v/u/+3/7f/t
/+3/7//u/+7/7v/s/+v/6//r/+v/6v/q/+r/7P/s/+v/6//p/+n/6f/o/+j/6P/o/+f/
6f/p/+n/6f/p/+n/6f/p/+n/6P/o/+j/6P/o/+j/6P/o/+f/5//n/+X/5f/l/+T/5v/m
/+f/5//m/+b/5v/m/+b/5v/m/+b/6P/o/+j/6P/l/+X/5f/l/+f/5//n/+f/5v/l/+X/
5v/m/+b/5v/m/+b/5v/m/+b/5P/k/+T/5P/m/+b/5v/m/+b/5v/m/+b/5v/m/+b/5v/m
/+b/6P/o/+j/6P/q/+r/6v/q/+z/7P/s/+z/7P/s/+3/7f/t/+3/7f/t/+v/6//r/+v/
6//q/+v/6//o/+f/5//n/+f/6P/o/+j/5v/k/+P/4//k/+P/4//j/+L/4v/i/+L/4v/i
/+D/4P/g/9//3v/d/9v/3P/c/9z/3v/e/97/3v/f/9//3//f/9//3//f/9//3//f/9//
3//d/93/3f/d/9//3//f/+D/4P/g/+D/4f/h/+H/4f/g/+L/4P/e/9n/0P/F/7f/qP+g
/5n/mv+p/8z/+v8rAFoAhACvANwADAEwAVIBcgGOAaUBqgGUAWoBOgEAAaoAVgAqABUA
+//n/+j/9v/+//z//P/6//j/9v/0//L/8P/v/+3/6//q/+j/6P/q/+r/6v/p/+n/6f/o
/+j/5v/m/+b/5v/m/+b/5v/m/+j/6f/p/+n/5v/m/+f/5//p/+n/6f/p/+v/6//r/+v/
6f/p/+n/6f/p/+r/6v/q/+r/6v/r/+v/6//r/+z/7P/s/+3/7f/t//D/8P/x//H/7//x
//L/8//x//H/8//z//f/9//4//n//P/9//7///8AAAEAAgAEAAUACAAJAAsADQAOABAA
EgAWABgAGgAcAB4AIAAjACYAKgAsADAAMwA3ADoAOwA8AEEAQwBFAEcASwBNAFAAUwBW
AFgAWgBcAFwAXgBfAGAAXwBeAFwAWQBZAFYAVABSAE4ASgBFAEIAPAA3ADIALQAoACQA
IAAcABcAFQASAA8ACwAIAAcABQAAAP3/+//5//f/9//2//X/9P/z//L/8v/y//L/8f/x
//H/8P/w/+//7//v/+//7//v/+//7//v/+3/7f/t/+3/7//u/+7/7v/u/+7/7v/u/+7/
7v/u/+7/7v/u/+7/7v/u/+//7//v/+3/7f/t/+3/7f/t/+3/7f/t/+3/7f/t/+3/7f/t
/+3/7f/t/+3/7P/s/+z/7P/s/+3/7f/t/+3/7f/s/+z/7P/r/+v/6//r/+n/6f/o/+j/
5//n/+f/5//n/+b/5v/m/+b/5f/l/+X/5f/k/+T/5P/i/+L/4f/h/+H/4f/h/+D/4P/g
/+D/3//f/9//3//f/9//3//f/9//3//e/97/3v/e/97/3v/e/+D/3//f/9//3f/d/93/
3P/c/9z/3f/d/9z/3P/c/9z/3P/c/9z/3P/c/9z/3P/c/93/3f/d/93/3f/d/93/3f/a
/9n/2f/a/9z/3P/c/9z/3P/c/9z/3P/c/9z/3P/c/9r/2v/a/9r/2v/a/9z/3P/c/9z/
3P/c/9z/3P/c/9z/3P/c/93/3v/f/+D/4v/i/+L/4v/i/+L/4v/i/+L/4v/j/+P/4//j
/+P/4//h/+H/4f/h/+H/4P/h/+H/4P/f/9//3//f/+D/4P/g/+D/3v/d/93/3P/b/9v/
2//a/9r/2v/a/9z/3P/a/9r/2P/X/9b/1f/V/9b/1v/W/9b/1v/W/9b/1//X/9f/1//X
/9f/1//X/9f/1//X/9f/2f/Z/9n/2f/Z/9n/2f/a/9r/2v/a/9v/2f/Z/9n/2P/a/9j/
1v/R/8j/vf+v/6D/lv+R/5D/o//E//L/JQBWAIYAsQDeAAoBLgFQAXQBlAGpAawBkAFi
ATQB+gCgAE4AJAANAPf/5//u//j//P/6//j/+P/2//L/7v/s/+r/6f/n/+f/5v/k/+T/
5P/k/+T/4//j/+P/4v/i/+L/4v/i/+L/4v/i/+L/4v/i/+P/4//j/+L/4v/j/+P/4//j
/+P/4//j/+P/4//j/+X/5f/l/+X/5f/m/+b/5v/m/+b/5//n/+X/5f/m/+b/6P/p/+n/
6f/q/+r/6//r/+n/6//s/+3/7f/t/+//7//x//H/8v/z//b/9//4//n/+v/7//z//v//
/wIAAwAFAAkACgAMAA4AEAASABQAFgAaABwAHwAiACQAJgAqAC0AMQA0ADUANgA6AD0A
QABDAEgASQBLAE0AUgBUAFYAWABYAFoAWwBcAFwAXABbAFkAVQBSAFAATgBKAEYAQQA+
ADcAMwAvACsAJgAiAB4AGgAWABMADwALAAcABAADAAEA/v/7//n/9//1//X/9P/z//L/
8f/w//D/8P/w/+//7//t/+z/7P/r/+3/7f/t/+3/7f/t/+3/7f/t/+3/7f/t/+3/7P/s
/+z/7P/s/+z/7P/s/+z/7P/s/+z/7P/s/+z/7P/t/+3/7f/t/+3/7f/t/+v/6//r/+v/
6//r/+v/6//r/+v/6//r/+3/7f/t/+z/6v/q/+r/6v/p/+n/6f/p/+v/6v/q/+r/6f/p
/+n/6f/r/+v/6v/q/+f/5//n/+f/5//m/+b/5v/m/+X/5f/l/+f/5v/m/+b/5v/m/+X/
5f/l/+X/5f/k/+L/4v/i/+H/4//j/+P/4//j/+P/4//j/+P/4v/i/+L/4v/i/+L/4v/i
/+H/4f/h/+H/4f/h/+D/4P/g/+H/4f/i/+L/4v/i/+L/4v/i/+L/4v/i/+L/4v/h/+H/
4f/h/+H/4f/h/+H/4P/f/9//4P/g/+D/4P/g/+D/4P/g/+D/4P/g/+D/4P/g/+D/4P/g
/+D/4P/g/+D/4P/g/+L/4v/i/+L/4P/g/+D/4P/g/+D/4P/g/+H/4v/j/+T/5f/m/+f/
6P/o/+j/6P/o/+r/6v/q/+r/6f/p/+n/6f/r/+v/6//r/+v/6//q/+j/6v/p/+j/5//l
/+X/5f/m/+j/6P/m/+T/4//j/+L/4f/h/+H/4v/i/+L/4v/i/+L/4P/g/+D/3//e/93/
3f/e/97/3v/e/97/3v/e/9//3//f/9//3//f/93/3f/d/93/3//f/9//3//f/9//3//f
/9//4P/g/+D/4P/h/+H/4f/h/+D/4P/e/9r/1f/M/7//r/+i/5r/lf+c/7P/2v8KADsA
agCWAL8A7AAUATYBWgF4AZIBowGcAXoBSAEWAdIAegA6AB4ACwD3//H//P8EAAIAAAAA
AP7//P/4//b/9P/y/+//7//t/+z/6v/q/+r/6v/q/+n/6f/p/+j/6P/o/+j/6P/o/+r/
6v/q/+r/6P/p/+n/6f/q/+r/6//r/+v/6//r/+v/6//r/+v/6//t/+3/7f/t/+3/7v/u
/+7/7v/u/+//7//t/+3/7v/u//D/8f/x//H/8v/y//P/8//x//P/9P/1//f/9//5//n/
+//7//z//f/+////AAABAAQABQAGAAgACQAMAA0ADwARABIAFAAWABgAGgAcAB4AIgAk
ACcAKgAsAC4AMgA1ADkAPAA9AD4AQwBFAEcASQBMAE0ATwBRAFQAVgBYAFoAWgBcAF0A
XgBeAF4AXQBbAFsAWABWAFQATwBMAEgARgA/ADsANwAzADAALAAoACQAHwAdABoAFwAT
ABAADwANAAwACQAHAAUAAwADAAIAAQAAAP///v/+//7//v/9//3//f/8//z/+//7//v/
+//7//v/+//7//v/+//7//v/+//7//r/+v/6//z//P/8//z//P/8//z//P/8//z//P/8
//r/+//7//v/+//7//v/+//7//v/+//7//v/+//7//v/+//7//v/+//7//v/+//6//r/
+v/6//r/+//7//v/+//7//r/+v/6//n/+f/5//n/+f/5//j/+P/3//f/9//3//f/9v/2
//b/9v/1//X/9f/1//T/9P/0//T/9P/z//P/8//z//P/8v/y//L/8v/x//H/8f/x//H/
8f/x//H/8f/z//L/8v/y//L/8v/y//L/8v/x//H/8f/v/+//7//u/+z/7P/t/+3/7P/s
/+z/7P/q/+r/6v/q/+r/6v/q/+r/6f/p/+n/6f/p/+n/6f/p/+b/5f/l/+b/5v/m/+b/
5v/m/+b/5v/m/+T/5P/k/+T/5P/k/+T/5P/k/+T/4v/i/+L/4v/i/+L/4v/i/+L/4v/i
/+L/4v/i/+L/4v/i/+L/4v/i/+T/5P/k/+T/5v/m/+b/5v/o/+j/6P/o/+j/6P/o/+j/
6P/o/+n/6f/p/+n/6f/p/+n/6f/p/+n/6v/o/+j/5//k/+P/4//j/+P/5P/k/+T/4v/g
/9//3//e/93/3f/d/97/3v/e/97/3P/c/9r/2v/c/9v/2v/Z/9n/2v/a/9r/2v/a/9r/
2v/Z/9n/2f/Z/9n/2f/Z/9n/2f/Z/9n/2f/Z/9n/2f/Z/9n/2f/Z/9r/2v/a/9r/2//b
/9v/2//a/9r/2v/W/8//yP+7/6v/nv+U/4//lv+t/9L/AgAxAFwAhgCvANgAAAEiAUQB
YAF4AYMBfgFcAS4B/AC4AGQAKAAQAP3/6f/n//L/+P/4//j/9v/0//L/8P/u/+z/6v/p
/+f/5f/k/+L/4v/i/+L/4v/h/+H/4f/g/+D/4P/g/+D/4P/g/+D/4P/g/97/3//f/9//
4P/g/+H/4f/h/+H/4f/h/+H/4f/h/+H/4f/h/+H/4f/h/+L/4v/i/+L/4v/j/+P/5f/l
/+b/5v/k/+X/5f/l/+j/6P/p/+n/5//p/+r/6//r/+v/7f/t/+//7//w//H/9P/1//b/
9//4//n/+v/8//v//v///wEAAwAEAAYACAAKAAwADgAQABIAFAAXABoAHAAeACIAJQAn
ACoAKwAsAC8AMQAzADUAOAA5ADsAPQBAAEIARABGAEgASgBLAEwATABMAEsASQBHAEQA
QgBAAD0AOgA2ADQALwArACcAIwAiAB4AGgAWABEADwAMAAkABwAEAAMAAQD+//v/+f/3
//f/9//2//X/9P/z//L/8v/y//L/8f/x//H/8P/w/+//7//v/+//7//v/+//7//v/+3/
7f/t/+3/7//u/+7/7v/u/+7/7v/u/+7/7v/u/+7/7v/u/+7/7v/s/+3/7f/t/+//7//v
/+//7f/t/+3/7f/t/+3/7f/t/+3/7f/t/+3/7//v/+//7v/s/+z/7P/s/+3/7f/t/+3/
6//q/+r/6v/r/+v/6//r/+v/6//q/+r/6f/p/+n/6f/p/+j/6P/o/+j/5//n/+f/5//m
/+b/5v/m/+b/5f/l/+X/5f/l/+T/5P/k/+T/4//j/+P/4//j/+P/4//j/+P/4//i/+L/
4v/i/+L/4v/i/+L/4f/h/+H/4f/h/+H/4P/i/+L/4//j/+L/4v/i/+L/4v/i/+L/4v/i
/+L/4v/i/+H/4f/h/+H/4f/h/+H/4f/i/+H/4f/i/+D/4P/g/+D/4v/i/+L/4v/i/+L/
4v/i/+L/4v/i/+L/4v/i/+D/4P/g/+D/4P/g/+D/4P/i/+L/4v/i/+L/4v/i/+L/4P/g
/+D/4P/g/+D/4P/g/+L/4v/i/+L/5P/k/+T/5P/m/+b/5v/m/+j/6P/o/+j/6v/q/+r/
6v/q/+r/6//r/+v/6//r/+v/6//r/+v/6//q/+j/6P/n/+b/5f/l/+X/5f/m/+b/5v/m
/+T/4//j/+L/4f/h/+H/4P/g/+D/4P/g/+D/3v/e/+D/3//e/93/3f/e/97/3v/e/97/
3v/e/93/3f/d/93/3//f/9//3//f/9//3//f/9//3//f/9//3//f/9//4P/g/+D/4P/h
/+H/4f/h/+D/4P/e/9r/1f/M/7//r/+i/5r/l/+g/7n/3v8MADkAYgCKALMA3AAEASQB
RAFgAXQBfQF0AVABIAHwAKgAWAAkABIA/f/r/+3/+P/+//7//P/8//r/+P/2//L/8P/w
/+3/7f/t/+z/6v/q/+j/6P/o/+f/5//n/+b/5v/m/+b/5v/m/+b/5v/m/+b/5v/n/+f/
5//m/+b/5//n/+f/5//n/+f/5//n/+f/5//n/+f/5//n/+n/6v/q/+r/6v/q/+v/6//r
/+v/7P/s/+z/7f/t/+3/7P/s/+3/7f/v//H/8v/z//P/8//1//X/9f/1//b/9//6//v/
/P/9//7///8AAAIAAQAEAAUABwAJAAoADAAOABIAFAAWABgAGAAaAB0AIAAiACQAKAAr
AC0AMAAxADIAMwA1ADcAOQA8AD0APwBBAEQARgBIAEoASgBMAE0ATgBOAE4ATQBLAEsA
SABGAEQAQQA+ADoAOAA1ADEALQApACYAIgAeABoAGQAXABQAEQAPAAwACwAJAAgABQAD
AAEA//////7//f/8//v/+v/6//j/+P/3//f/+f/4//j/9//3//f/9//3//f/9//3//f/
9f/1//X/9f/3//b/9v/2//b/9v/2//b/9v/2//b/9v/2//b/9v/2//b/9//3//f/9//3
//f/9//5//n/+f/5//f/9//3//f/9//3//f/9//3//f/9//2//b/9v/2//b/9f/1//X/
9f/1//T/9P/0//P/8//z//P/8//z//L/8v/x//H/8f/x//H/8P/w//D/8P/v/+//7//v
/+7/7v/u/+7/7v/t/+3/7f/t/+3/7P/u/+7/7v/t/+v/6//r/+v/6//r/+v/6//r/+r/
6v/q/+r/6v/q/+r/7P/r/+v/6//p/+n/6f/o/+j/6P/p/+n/6P/o/+j/6P/o/+j/6P/o
/+j/6P/o/+j/6f/p/+n/6f/p/+n/6f/p/+j/5//n/+j/6P/o/+j/6P/m/+b/5v/m/+j/
6P/o/+j/6P/o/+b/5v/m/+b/6P/o/+j/6P/m/+b/5v/m/+b/5v/m/+b/6P/o/+j/6P/o
/+j/6P/o/+b/5v/m/+b/6P/o/+j/6P/q/+r/6v/q/+z/7P/s/+z/7v/u/+7/7v/w//D/
8P/w//D/8P/x//H/7//v/+//7//v/+//7//v//D/7v/u/+3/6//p/+j/5//p/+r/6v/q
/+r/6P/n/+f/5P/j/+P/4//k/+T/5P/k/+T/5P/i/+L/5P/j/+L/4f/f/+D/4P/g/+L/
4v/i/+L/4f/h/+H/4f/j/+P/4//j/+P/4//j/+P/4f/h/+H/4f/h/+H/4f/i/+T/5P/k
/+X/4//j/+P/4v/k/+L/3v/Z/9D/wf+z/6j/nv+Z/6L/uf/g/wwAOQBiAIoAsQDaAAIB
JAFCAVwBcAF5AXABTgEgAe4AqgBaACYAEgD9/+v/6//2//7//v/8//z//P/6//b/9P/0
//L/7//v/+//7v/s/+z/6v/q/+r/6f/p/+n/6P/o/+j/6P/o/+j/6P/o/+j/6P/o/+n/
6f/p/+j/6P/p/+n/6f/p/+n/6f/p/+n/6f/p/+n/6f/p/+n/6f/q/+r/6v/s/+z/7f/t
/+3/7f/u/+7/7v/v/+//7//u/+7/7//v/+//8f/y//P/8//z//X/9f/3//f/+P/5//r/
+//8//3//v///wAAAgABAAQABQAHAAkACgAMAA4AEAASABQAFgAYABoAHQAgACAAIgAm
ACkAKwAuAC8AMAAzADUANwA5ADwAPQA/AEEAQgBEAEYASABIAEoASwBMAEwATABLAEkA
SQBGAEQAQgBBAD4AOgA4ADUAMQAtACkAKAAkACAAHAAZABcAFAARAA0ACgAJAAcABgAD
AAEA/////////v/9//z/+//6//r/+P/4//f/9//5//j/+P/3//f/9//3//f/9//3//f/
9//3//f/9//3//f/9v/2//b/9v/2//b/9v/2//b/9v/2//b/9v/2//b/9v/3//f/9//3
//f/9//3//f/9//3//f/9//3//f/9//1//X/9f/1//X/9f/1//T/9P/0//T/9P/z//P/
8//z//P/8v/y//L/8f/x//H/8f/x//H/8P/w/+//7//v/+//7//u/+7/7v/u/+3/7f/t
/+3/7P/s/+z/7P/s/+v/6//t/+3/7f/s/+z/7P/s/+v/6//r/+v/6//r/+v/6//r/+v/
6v/q/+r/6v/q/+r/6v/q/+n/6f/p/+n/6f/p/+j/6P/o/+n/6f/o/+j/6P/o/+j/6P/o
/+j/6P/o/+j/6P/p/+n/6f/p/+f/5//n/+f/6P/n/+f/6P/o/+j/6P/o/+j/6P/o/+j/
6P/o/+j/6P/o/+j/6P/o/+j/6P/m/+b/5v/m/+j/6P/o/+j/6P/o/+j/6P/m/+b/5v/m
/+j/6P/o/+j/5v/m/+b/5v/m/+b/5v/m/+j/6P/o/+j/6v/q/+r/6v/s/+z/7P/s/+7/
7v/u/+7/8P/w//D/8P/w//D/8f/x//H/8f/x//H/8f/x//H/8f/u/+z/7P/r/+z/6//r
/+v/6//s/+z/7P/o/+b/5f/l/+T/4//j/+P/5v/m/+b/5v/m/+b/5P/k/+T/4//i/+H/
4f/i/+L/4v/i/+L/4v/i/+P/4//j/+P/4//j/+P/4//j/+P/4//j/+P/4//j/+P/4//j
/+P/5P/k/+T/5P/l/+X/5f/l/+T/5P/i/9z/1//O/7//r/+k/5z/m/+o/8X/7v8aAEcA
cACWAL0A5gAMASwBRgFgAXABdQFkAT4BEAHaAJAARgAeAAwA9//n/+v/+P/+//7//v/8
//r/+P/2//T/9P/y//H/7//t/+z/6v/q/+z/7P/s/+v/6//r/+r/6v/o/+j/6P/o/+j/
6P/o/+j/6P/p/+n/6f/q/+r/6//r/+n/6f/p/+n/6f/p/+n/6f/p/+n/6f/p/+v/7P/s
/+z/6v/q/+v/6//r/+v/7P/s/+7/7//v/+//7v/u/+//7//v//H/8v/z//P/8//1//X/
9//3//j/+f/6//v//P/9//7///8AAAIAAwAGAAcACQAJAAoADAAOABAAEgAUABYAGAAa
AB0AIAAgACIAJgApACkALAAtAC4AMwA1ADcAOQA6ADsAPQA/AEAAQgBEAEYARgBIAEkA
SgBKAEoASQBHAEcARABCAEAAPwA8ADgANgAzAC8AKwAnACYAIgAeABoAFwAVABIADwAN
AAoACQAHAAQAAQD///3//f/9//z/+//6//n/+P/4//j/+P/3//f/9f/0//T/8//1//X/
9f/1//X/9f/1//X/9f/1//X/9f/1//T/9P/0//T/9P/0//T/9P/0//T/9P/0//T/9P/0
//T/9f/1//X/9f/1//X/9f/1//X/9f/1//X/9f/1//X/9f/1//X/9f/1//X/9f/0//T/
9P/0//T/8f/x//H/8f/x//D/8P/w/+//7//v/+//7//v/+7/7v/t/+3/7f/t/+3/7P/s
/+z/7v/t/+3/7f/r/+r/6v/q/+r/6v/p/+n/6f/p/+n/6P/o/+j/6P/n/+n/6f/p/+n/
6f/p/+n/6f/n/+b/5v/m/+b/5v/m/+b/5v/l/+X/5f/l/+X/5f/k/+T/5P/l/+X/5P/k
/+T/5P/k/+T/5P/k/+T/5P/k/+T/5f/l/+X/5f/j/+P/4//j/+T/4//j/+T/5P/k/+T/
5P/k/+T/5P/k/+T/5P/k/+T/5P/k/+L/4v/i/+L/4v/i/+L/4v/k/+T/5P/k/+T/5P/k
/+T/4v/i/+L/4v/i/+L/4v/i/+L/4v/i/+L/4v/i/+L/4v/i/+L/4v/i/+L/4v/i/+L/
4v/i/+L/4v/j/+T/5f/m/+b/5v/m/+b/5//o/+n/6v/q/+r/6v/q/+r/6v/r/+v/6//r
/+v/6//r/+v/6//r/+j/5v/m/+X/5P/j/+P/4//j/+T/5P/k/+L/4P/f/9//3v/d/93/
3f/g/+D/4P/g/97/3v/c/9z/3P/b/9r/2f/b/9z/3P/c/9r/2v/a/9r/2//b/9v/2//b
/9v/2//b/9v/2//b/9v/2//b/9v/2//b/9v/2//c/9z/3P/c/93/3f/d/93/3P/c/9j/
1P/N/8L/s/+l/5z/lP+Z/6z/z//6/ygAUwB4AJ4AxQDuABQBMgFOAWQBcAFtAVYBKgH4
ALwAcAAuAA4A+v/n/93/5f/w//T/9P/0//T/8v/u/+z/6v/q/+j/5//l/+X/5P/i/+L/
4v/i/+L/4f/h/+H/4P/g/+D/4P/g/+D/4P/g/+D/4P/g/+H/4f/h/+D/4P/h/+H/4f/h
/+H/4f/h/+H/4f/h/+H/4f/h/+H/4f/i/+L/4v/i/+L/4//j/+P/4//k/+T/5P/l/+X/
5f/m/+b/5//n/+f/6f/q/+v/6f/p/+v/6//t/+3/7v/v//D/8f/y//P/9P/1//b/+P/5
//z//f//////AAACAAQACAAKAAwADgAQABIAFQAYABgAGgAeACEAIQAkACUAJgApACsA
LQAvADIAMwA1ADcAOAA6ADwAPgA+AEAAQQBCAEAAQAA/AD0APQA6ADgANgA1ADIALgAs
ACcAIwAfABsAGAAUABAADAAJAAcABAABAP///P/7//n/+P/1//P/8f/t/+3/7P/r/+z/
6//q/+r/6P/o/+f/5//p/+j/6P/n/+f/5//n/+f/5f/l/+X/5f/l/+X/5f/l/+X/5P/k
/+T/5P/k/+T/5P/i/+L/4v/i/+T/5P/k/+T/4v/j/+P/4//l/+X/5f/l/+X/5f/l/+X/
5f/l/+X/5f/l/+X/5f/l/+X/5f/l/+T/4v/i/+L/4v/h/+H/4f/h/+H/4P/g/+D/3f/d
/93/3f/f/9//3v/e/9v/2//b/9v/2//a/9r/2v/a/9n/2f/Z/9n/2P/Y/9j/2P/Y/9f/
1//X/9f/1//W/9b/1v/W/9X/1f/V/9X/1f/T/9P/0//T/9P/0v/S/9L/0v/S/9L/0v/S
/9H/0f/R/9H/0f/R/9D/0v/S/9P/0//Q/9D/0P/Q/87/zv/O/87/zv/O/87/zv/P/8//
z//P/83/zf/N/83/zv/N/83/zv/O/87/zv/O/8z/zP/M/8z/zv/O/87/zv/O/87/zP/M
/8z/zP/M/8z/zP/M/87/zv/O/87/zf/M/8v/yv/K/8r/yv/K/8z/zP/M/8z/yv/K/8r/
yv/K/8r/yv/K/83/zv/P/9D/0P/Q/9D/0P/Q/9D/0P/Q/9L/0v/S/9L/0v/T/9P/0//T
/9P/0//T/9H/0f/R/9D/zv/O/83/zP/L/8v/y//L/8z/zP/M/8r/yP/H/8f/xv/F/8X/
xf/G/8b/xv/G/8b/xv/E/8T/xP/D/8L/wf/B/8L/wv/C/8L/wv/C/8L/w//D/8P/w//D
/8P/w//D/8P/w//D/8P/w//D/8P/w//D/8P/w//E/8T/xP/E/8X/xf/D/8P/xP/E/8L/
vP+1/6r/mf+L/4L/fP97/47/s//g/xIAPwBmAJAAvQDqABIBMgFQAWwBfgGBAWoBPgEQ
AdQAgAAuAAIA6v/T/8P/x//S/9b/2P/a/9r/1v/U/9L/0v/Q/87/zf/J/8n/yP/G/8b/
xv/G/8b/xf/F/8X/xP/E/8b/xv/G/8b/xP/E/8T/xP/C/8P/w//D/8T/xP/F/8X/xf/F
/8X/xf/D/8P/w//D/8P/w//D/8P/xf/G/8b/xv/E/8T/xf/F/8X/xf/G/8b/xv/H/8f/
x//I/8j/yf/J/8n/y//M/83/y//L/83/zf/P/8//0P/R/9L/0//U/9X/1v/X/9j/2v/b
/97/3//h/+P/5P/m/+j/7P/u//D/8v/0//b/+f/8//z//v8CAAUACQAMAA0ADgATABUA
FwAZABoAGwAdAB8AIgAkACYAKAAmACgAKQAqACoAKgApACcAIwAgAB4AHAAXABQAEAAO
AAcAAwD///v/+P/0//D/7P/n/+X/4v/f/9v/2P/X/9X/0P/N/8v/yf/H/8f/xv/F/8L/
wf/A/8D/wP/A/7//v/+//77/vv+9/73/vf+9/73/vf+9/73/vf+7/7v/u/+7/7v/uv+6
/7r/uv+6/7r/uv+4/7j/uP+4/7j/uP+4/7j/uv+7/7v/u/+7/7v/u/+7/7n/uf+5/7n/
u/+7/w==
         </WaveFormData>
      </LeadData>
      <LeadData>
         <LeadByteCountTotal>10000</LeadByteCountTotal>
         <LeadTimeOffset>0</LeadTimeOffset>
         <LeadSampleCountTotal>5000</LeadSampleCountTotal>
         <LeadAmplitudeUnitsPerBit>4.88</LeadAmplitudeUnitsPerBit>
         <LeadAmplitudeUnits>��V</LeadAmplitudeUnits>
         <LeadHighLimit>2147483647</LeadHighLimit>
         <LeadLowLimit>268435456</LeadLowLimit>
         <LeadID>V4</LeadID>
         <LeadOffsetFirstSample>0</LeadOffsetFirstSample>
         <FirstSampleBaseline>0</FirstSampleBaseline>
         <LeadSampleSize>2</LeadSampleSize>
         <LeadOff>FALSE</LeadOff>
         <BaselineSway>FALSE</BaselineSway>
         <ExcessiveACNoise>FALSE</ExcessiveACNoise>
         <MuscleNoise>FALSE</MuscleNoise>
         <LeadDataCRC32>3428434785</LeadDataCRC32>
         <WaveFormData>
8P/w//D/8P/w//D/8P/w//D/8P/w//D/7v/u/+7/7v/u/+7/7v/u/+7/7v/u/+7/7P/s
/+z/7P/s/+z/7P/s/+z/7P/s/+z/6v/q/+r/6v/q/+r/6v/q/+r/6v/q/+r/7P/s/+z/
7P/s/+z/7P/s/+r/6v/q/+r/6P/o/+j/6P/q/+r/6v/q/+r/6v/q/+r/6P/o/+j/6P/q
/+r/6v/q/+r/6v/q/+r/6P/o/+j/6P/q/+r/6v/q/+r/6v/q/+r/7P/s/+z/7P/u/+7/
7v/u//D/8P/w//D/8P/w//D/8P/w//D/8P/w//P/8//z//P/8//z//P/8//z//P/8P/w
/+//7v/t/+z/7P/t/+7/7v/s/+r/6f/n/+j/6P/n/+f/5//n/+n/6f/n/+f/5v/k/+T/
5P/i/+L/5P/k/+T/5P/k/+T/5P/k/+T/5f/l/+X/5f/l/+X/5f/j/+P/4//j/+X/5f/l
/+X/5f/l/+b/5v/m/+b/5v/m/+f/5//n/+f/5f/m/+P/3//Z/9D/wP+x/6j/of+h/7H/
z//4/yYAUgB7AKAAygD2AB4BPgFbAXQBhAGKAXkBUQEfAegAmABLACMADgD3/+r/7P/4
//7///////7//P/6//j/9v/0//T/8//y//H/7//u/+7/7P/s/+z/6//r/+v/6//r/+z/
7P/s/+z/7P/s/+z/7P/s/+3/7f/t/+7/7v/u/+7/7P/t/+3/7f/t/+3/7f/t/+3/7f/t
/+3/7f/t/+7/7v/u/+7/7//v/+//7//w//D/8P/w//H/8f/y//L/8v/z//X/9v/3//f/
+f/6//v//P/8//3//v/+//7///8AAAEABAAFAAcACAAJAAsADAAPAA8AEgAUABYAGAAa
ABwAHgAfACEAIwAnACoALAAuADIAMwA2ADcAOQA8AD4AQABDAEYASABJAEsASwBNAE8A
UQBRAFMAVQBVAFUAVQBVAFMATwBNAEsASQBFAEAAOwA2ADUAMQAtACkAJgAiAB4AGwAX
ABQAEAANAAsACAAHAAQAAgAAAP///v/9//3//P/7//r/+f/5//j/+P/4//f/9//3//b/
9v/2//b/9f/1//X/9f/1//X/9f/1//X/9f/1//X/9f/1//X/9P/0//T/9P/2//b/9//3
//X/9f/1//X/9f/1//X/9f/1//X/9f/1//X/9f/1//X/9f/1//X/9f/1//X/9f/1//P/
8//y//L/8v/y//L/8v/z//P/8//z//P/8v/y//L/8v/x//H/8f/x//D/8P/v/+3/7f/t
/+3/7P/s/+z/7P/r/+v/6//r/+r/6v/q/+r/7P/s/+r/6v/r/+v/6v/q/+j/6P/o/+j/
5//n/+f/5//n/+f/5//n/+n/6P/o/+j/6P/o/+j/6P/o/+j/6P/o/+X/5f/l/+X/5f/l
/+X/5f/m/+b/5v/m/+b/5v/m/+b/6P/o/+j/5//l/+X/5f/l/+f/5//n/+f/5f/k/+T/
5P/m/+b/5v/m/+b/5//n/+b/5P/k/+T/5P/m/+b/5P/k/+T/5P/m/+b/5v/m/+b/5v/m
/+b/6P/o/+j/6P/q/+r/6v/q/+z/7P/s/+z/7P/s/+z/7f/t/+3/7f/t/+3/7f/t/+3/
7//s/+z/6//q/+n/6P/o/+f/6P/o/+j/5v/l/+P/4v/k/+P/4//j/+H/4//j/+P/4//i
/+D/4P/g/97/3v/e/9z/3P/c/9z/3v/e/97/3v/f/9//3//f/9//3//f/9//3//f/9//
3//f/9//3//f/9//4P/g/+D/4P/g/+D/4f/h/+H/4f/h/+L/4f/f/9v/0P/E/7X/qP+f
/5n/mf+p/8z/+P8qAFkAhACuANwACgEwAVEBcAGOAaQBqQGTAWcBOAEAAasAVwAsABUA
+v/o/+j/9v/9//v/+v/6//j/9v/0//L/7v/t/+z/6//p/+j/6P/o/+j/6P/n/+f/5//n
/+f/5v/m/+b/5v/m/+b/5v/m/+j/6f/p/+n/5v/m/+b/5v/o/+n/6f/p/+n/6f/p/+n/
6f/p/+n/6f/p/+n/6v/q/+r/6v/r/+v/6//r/+z/7P/s/+z/7f/t/+7/7v/u/+//7//w
//H/8f/x//L/8//0//b/9//4//j//P/9//7///8AAAEAAwAEAAUABwAIAAsACwAOABAA
EgAWABgAGgAcAB0AHwAhACUAJwAqAC0AMgA3ADoAOwA9AEAAQgBEAEcATABOAE8AUQBU
AFcAWgBdAFsAXQBfAF8AXQBdAF0AWwBXAFUAUwBRAEwASABEAEAAPAA3ADIALQApACQA
HwAbABcAFAAQAA0ACwAIAAcABAD///z/+v/4//f/9//2//X/8v/x//H/8P/y//L/8f/x
//H/8P/w//D/8P/v/+//7//v/+//7//v/+//7//v/+//7//v/+//7//u/+7/7v/u/+z/
7P/t/+3/7f/t/+3/7f/t/+3/7f/t/+3/7f/t/+3/7f/t/+3/7f/t/+3/7f/t/+v/6//r
/+v/7f/t/+z/7P/s/+z/7P/s/+3/7f/t/+3/6//q/+r/6v/q/+n/6f/p/+n/6P/o/+f/
5//n/+f/5//m/+b/5v/m/+X/5f/l/+X/5P/k/+T/5P/i/+L/4P/g/+P/4//i/+L/4v/i
/+L/4v/f/9//3//f/9//3//f/9//4f/g/+D/4P/e/97/3v/e/97/3v/e/97/3f/d/93/
3f/d/93/3f/d/97/3v/e/97/3v/e/97/3v/c/9z/3P/b/93/3f/d/93/2//b/9v/2//b
/9r/2v/a/9z/3P/c/9z/3P/d/93/3P/c/9z/3P/c/9r/2v/a/9r/2v/a/9z/3P/c/9z/
3P/c/9z/3P/c/9z/3P/c/93/3v/f/+D/4P/g/+D/4P/i/+L/4v/i/+L/4v/i/+P/4//j
/+P/4//j/+P/4//j/+X/4v/i/+H/4v/h/+D/4P/f/+D/4P/g/+D/3//d/9z/3P/b/9v/
2//Z/9v/2//b/9v/2v/Y/9j/2P/W/9b/1v/W/9b/1v/W/9b/1v/W/9b/1//X/9f/1//X
/9f/1//X/9f/1//X/9f/2f/Z/9n/2f/Z/9r/2v/a/9r/2v/a/9v/2f/Z/9n/2f/a/9n/
1f/R/8r/vv+t/6D/l/+R/5H/o//E//L/JgBVAIQAsgDeAAgBLgFRAXIBkgGqAasBjwFj
ATQB+AChAE8AJAANAPb/6P/u//j/+//5//j/+P/2//L/7v/u/+r/5//o/+f/5f/k/+T/
5P/k/+T/4//j/+P/4//j/+L/4v/i/+L/4v/i/+L/4v/i/+P/4//j/+L/4v/i/+L/4v/j
/+P/4//j/+P/4//j/+P/4//j/+P/5f/l/+b/5v/m/+b/5//n/+X/5f/m/+b/6P/o/+n/
6f/q/+r/6v/r/+v/7P/t/+3/7f/u/+//8P/y//P/9P/0//b/9//4//n/+v/7//3//v//
/wEAAgAFAAcACgAMAA4AEgAUABYAGAAbAB0AHwAjACYAKAAqAC4AMQA0ADUANwA5ADwA
PwBDAEgASgBLAE0AUQBTAFUAVwBXAFkAWwBbAFsAWwBbAFkAVgBTAFAATQBKAEYAQgA+
ADoANQAwACsAJgAiAB4AGwAYABQADwALAAcABAADAAAA/f/6//j/9v/1//X/9P/z//L/
8f/x//D/8P/w/+//7//t/+z/7P/s/+7/7f/t/+3/7f/t/+3/7f/t/+3/7f/t/+3/7f/t
/+3/7P/s/+z/7P/s/+z/7f/t/+v/6//r/+v/6//r/+v/6//r/+v/6//r/+v/6//r/+v/
6//r/+v/6//r/+v/6//r/+3/7f/s/+z/6v/q/+r/6v/r/+v/6//r/+v/6v/q/+r/6v/p
/+n/6f/r/+r/6v/p/+f/5//n/+f/5v/m/+b/5v/n/+f/5//n/+b/5v/m/+b/5v/m/+T/
5P/l/+X/5P/k/+T/5P/k/+T/4//j/+P/4//j/+P/4//j/+P/4v/i/+L/4v/i/+L/4v/i
/+L/4v/i/+H/4f/h/+H/4f/h/+H/4f/g/+D/4P/g/+L/4v/i/+L/4v/i/+L/4f/h/+H/
4f/h/+H/4f/h/+H/4f/g/+D/4P/i/+L/4v/i/+D/4f/h/+D/4P/g/+D/4P/g/+D/4P/g
/+D/4P/i/+L/4v/i/+L/4v/i/+L/4P/g/+D/4P/i/+L/4v/i/+T/5P/k/+T/5f/m/+f/
6P/o/+j/6P/o/+r/6v/q/+r/6v/r/+v/6//p/+n/6f/p/+v/6//r/+j/6v/p/+j/5//k
/+T/5f/m/+j/6P/m/+X/4//i/+L/4f/h/+H/4f/j/+P/4//j/+L/4P/g/+D/3v/c/9z/
3P/c/97/3v/e/97/3v/e/9//3//f/9//3//f/93/3f/d/93/3f/d/93/3f/f/9//3//g
/+D/4P/g/+D/4P/h/+H/4f/h/+H/4P/f/9v/1//O/8D/r/+i/5v/lf+d/7P/2v8KADwA
aQCUAMAA7AASATYBWQF4AZIBogGbAXkBSQEWAdIAeQA7AB4ACwD2//D//P8EAAMAAQAA
AP7//P/4//j/9P/y/+//7v/v/+3/7P/s/+r/6v/q/+n/6f/p/+n/6f/o/+j/6P/o/+r/
6v/q/+r/6v/r/+v/6//q/+r/6v/q/+r/6//r/+v/6//r/+v/6//r/+v/6//r/+3/7f/u
/+7/7v/u/+//7//t/+3/7v/u//D/8P/x//H/8v/y//L/8//z//T/9f/1//f/+P/5//r/
+v/7//z//P/+////AAABAAQABQAHAAgACQALAAwADwAPABIAFAAWABgAGgAcAB4AIQAj
ACUAKQAsAC4AMAA0ADcAOgA7AD0APwBCAEUASQBMAE4ATwBRAFUAVwBZAFsAWwBdAF8A
XwBdAF0AXQBbAFkAVwBVAFMAUABMAEgARAA/ADsANwAzADAALAAoACUAIgAeABkAFQAT
ABAADwAMAAsACAAGAAQAAwADAAIAAQAAAP/////+//7//v/9//3//f/8//z//P/8//v/
+//7//v/+//7//v/+//7//v/+//7//v/+//7//z//P/8//z/+v/6//v/+//7//v/+//7
//v/+//7//v/+//7//v/+//7//v/+//7//v/+//7//v/+//7//v/+//7//v/+v/6//r/
+v/6//r/+//7//v/+//7//r/+v/6//r/+f/5//n/+f/4//j/9//3//f/9//3//b/9v/2
//b/9f/1//X/9f/0//T/9P/0//T/9P/y//L/8//z//L/8v/y//L/8v/y//P/8//z//P/
8f/x//H/8f/x//D/8P/w//D/8P/w//D/8P/w//D/8P/v/+//7//v/+3/7f/t/+3/7P/s
/+z/7P/q/+r/6v/q/+r/6v/q/+n/6f/p/+n/6f/n/+f/5//n/+f/5v/m/+b/5P/k/+T/
5P/k/+X/5f/k/+T/5P/k/+T/5P/k/+T/5P/k/+T/4v/i/+L/4v/i/+L/4v/i/+L/4v/i
/+L/4v/i/+L/4v/i/+L/4v/i/+T/5P/k/+T/5v/m/+b/5v/o/+j/6P/o/+j/6P/o/+j/
6P/o/+j/6f/p/+n/6f/p/+n/6f/p/+n/6f/m/+b/5f/k/+P/4v/i/+P/5P/k/+T/4v/h
/9//3v/e/93/3f/d/93/3//f/9//3f/c/9r/2v/c/9r/2v/a/9r/2v/a/9r/2v/a/9r/
2v/Z/9n/2f/Z/9n/2f/Z/9n/2f/Z/9n/2f/Z/9n/2f/Z/9n/2v/a/9r/2v/a/9r/2//b
/9v/2//b/9z/2f/V/9H/yP+6/6n/nP+V/5H/lf+t/9L/AgAyAF0AhgCuANoAAAEiAUMB
YAF4AYIBfQFdAS0B/AC4AGUAKQAQAP3/6v/o//L/+P/5//f/9v/0//L/8P/u/+r/6v/n
/+b/5f/j/+L/4v/g/+D/4P/f/+H/4f/h/+H/4P/g/+D/4P/e/97/3v/e/97/3//f/9//
4P/g/+D/4P/g/+H/4f/h/+H/4f/h/+H/4f/h/+H/4f/h/+H/4v/i/+L/4v/j/+P/4//j
/+T/5P/k/+T/5f/l/+b/5v/m/+f/5//o/+n/6f/r/+z/7f/u/+7/7//w//D/8v/z//T/
9f/2//f/+f/6//v//f/+/wEAAQAEAAYACAAKAAwADgAQABMAFQAXABsAHAAeACAAJAAn
ACoAKwAtADAAMgA0ADcAOAA6ADsAPQA/AEEAQwBFAEcASQBLAEsASwBLAEsASQBHAEUA
QwBBAD4AOgA2ADIALwArACcAIwAgABwAGAAVABMAEAAMAAkABwAEAAMAAAD///z/+v/4
//X/9f/0//P/8v/x//H/8P/y//L/8f/x//H/8P/w//D/8P/v/+//7//t/+3/7f/t/+//
7//v/+//7//v/+//7//u/+7/7v/u/+z/7P/t/+3/7f/t/+3/7f/t/+3/7f/t/+3/7f/t
/+3/7f/t/+3/7f/v/+//7//v/+3/7f/t/+3/7f/t/+z/7P/s/+z/7P/s/+3/7f/t/+3/
6//q/+r/6v/s/+v/6//r/+v/6v/q/+n/6f/p/+n/6f/o/+j/6P/o/+f/5//n/+f/5v/m
/+b/5v/m/+b/5P/k/+X/5f/k/+T/5P/k/+T/5P/j/+P/4//j/+P/4//j/+P/4//i/+L/
4v/i/+L/4v/i/+L/4v/i/+L/4//j/+P/4//j/+P/4//j/+L/4v/i/+L/4v/i/+L/4v/i
/+L/4v/h/+H/4f/h/+H/4f/h/+H/4f/h/+D/4P/g/+L/4v/i/+L/4v/j/+P/4v/i/+L/
4v/i/+L/4v/i/+L/4v/i/+D/4P/g/+D/4v/i/+L/4v/g/+D/4P/g/+D/4P/g/+D/4v/i
/+L/4v/i/+L/4v/i/+L/4v/i/+L/4v/i/+L/4v/l/+b/5//o/+j/6P/o/+j/6v/q/+r/
6v/s/+z/7P/t/+v/6//r/+v/6//r/+v/6//r/+j/6P/n/+b/5f/k/+T/5//o/+j/6P/m
/+X/4//i/+D/3//f/9//3//h/+H/4f/h/+D/3v/e/+D/3v/e/97/3v/e/97/3v/e/97/
3v/e/9//3//f/9//3//f/9//3//f/9//3//f/9//3//f/9//3//g/+D/4P/g/+D/4P/h
/+H/4f/h/+H/4P/f/9v/1//O/8D/r/+i/5v/l/+f/7n/3v8MADoAYwCKALQA3AAEASYB
RQFgAXQBfAFzAU8BIQHwAKoAWQAlABAA/f/s/+z/9v/+//3//f/8//z/+P/2//L/8P/w
/+3/7P/s/+v/6//s/+v/6v/p/+f/5//n/+f/5//o/+j/6P/o/+b/5v/m/+b/5v/n/+f/
5//o/+j/6P/o/+j/6f/p/+n/5//n/+f/5//n/+f/5//n/+n/6f/q/+r/7P/s/+3/7f/r
/+v/7P/s/+z/7P/t/+3/7v/u/+7/7//v//D/8f/x//P/9P/1//b/9v/3//j/+P/6//v/
/P/9//7///8BAAIAAwAFAAYACQAJAAwADgAQABIAFAAWABgAGQAbAB0AIQAiACQAJgAq
AC0AMAAxADMANAA2ADgAOwA+AEAAQQBDAEMARQBHAEkASQBLAE0ATQBNAE0ATQBLAEsA
SQBHAEUARABAADwAOAA1ADEALQApACYAIgAeABsAGwAYABQAEQAPAAwACwAIAAcABAAC
AAAA//////7//f/8//v/+//6//r/+v/5//n/+f/4//j/+P/4//f/9//3//n/+f/5//n/
9//3//f/9//3//f/9//3//b/9v/2//b/9v/2//f/9//3//f/9//3//f/9//3//f/9//3
//f/9//5//n/+f/5//f/9//3//f/9//3//f/9//3//f/9v/2//b/9v/2//b/9f/1//X/
9f/1//T/9P/0//T/8//z//P/8//y//L/8f/x//H/8f/x//D/8P/w//D/7//v/+//7//u
/+7/7v/u/+7/7v/s/+z/7f/t/+z/7P/u/+7/7v/u/+v/6//r/+v/6//r/+v/6//r/+r/
6v/q/+r/6v/q/+r/6v/q/+r/6v/p/+n/6f/p/+n/6f/p/+n/6P/o/+j/6P/o/+j/6P/o
/+j/6P/o/+f/6f/p/+n/6f/p/+n/6f/p/+n/6P/o/+j/6P/o/+j/6P/m/+f/5//m/+j/
6P/o/+j/6P/o/+b/5v/m/+b/6P/o/+j/6P/m/+b/5v/m/+b/5v/m/+b/6P/o/+j/6P/o
/+j/6P/o/+b/5v/m/+b/6P/o/+j/6P/q/+r/6v/q/+z/7P/s/+z/7v/u/+7/7v/u/+7/
7v/u//D/8P/w//H/7//v/+//7//v/+//7//v/+//7P/s/+v/6v/p/+j/6P/r/+z/7P/s
/+j/5//l/+T/5P/j/+P/4//j/+X/5f/l/+X/5P/i/+L/5P/i/+L/4v/g/+D/4P/g/+L/
4v/i/+L/4f/h/+H/4f/j/+P/4//j/+P/4//j/+P/4f/h/+H/4f/h/+L/4v/i/+T/5P/k
/+X/4//j/+P/4//k/+P/3//b/9D/wv+z/6j/nf+Z/6H/u//g/wwAOgBjAIoAsADaAAIB
JAFDAVwBcAF4AW8BTwEfAe4AqABZACcAEgD9/+z/6v/2//7//f/9//z//P/6//b/9P/0
//L/8f/u/+//7f/s/+z/6v/q/+r/6f/p/+n/6f/p/+j/6P/o/+j/6P/o/+j/6P/o/+n/
6f/p/+j/6P/o/+j/6P/p/+n/6f/p/+n/6f/p/+n/6f/p/+n/6f/p/+r/6v/s/+z/7f/t
/+3/7f/u/+7/7v/u/+//7//u/+7/7v/v//H/8v/z//P/8//0//X/9v/2//f/+P/4//r/
+//8//3//v///wEAAgADAAUABgAJAAcACgAMAA4AEAASABQAFgAZABsAHQAhACAAIgAk
ACgAKwAuAC8AMQAyADQANgA5ADoAPAA9AD8AQQBDAEUARwBHAEkASwBLAE0ATQBNAEsA
SQBHAEUAQwBCAD4AOgA2ADUAMQAtACkAKAAkACAAHQAZABYAEgAPAA0ACgAJAAYABAAC
AAEAAAD//////v/9//z/+//7//r/+P/4//f/9//3//b/9v/2//j/9//3//f/9f/1//X/
9f/3//f/9//3//f/9//3//f/9v/2//b/9v/2//b/9//3//f/9//3//f/9f/1//X/9f/3
//f/9//3//X/9f/1//X/9//3//f/9//1//X/9f/1//X/9f/0//T/9v/2//b/9v/z//P/
8//z//X/9P/0//T/8v/x//H/8f/z//L/8v/x/+//7//v/+//7v/u/+7/7v/t/+3/7f/t
/+z/7P/s/+z/7v/u/+z/7P/t/+3/7P/s/+z/7P/s/+z/6//r/+v/6//r/+v/6//r/+v/
6v/q/+r/6v/q/+r/6v/q/+r/6v/q/+n/6f/p/+n/6f/p/+n/6f/o/+j/6P/o/+j/6P/o
/+j/6P/o/+j/5//p/+n/6f/p/+f/5//n/+f/6f/o/+j/6P/o/+j/6P/o/+b/5//n/+b/
6P/o/+j/6P/o/+j/6P/o/+j/6P/m/+b/5v/m/+j/6P/o/+j/5v/m/+b/5v/o/+j/6P/o
/+j/6P/o/+j/5v/m/+b/5v/m/+b/5v/m/+j/6P/o/+j/6v/q/+r/6v/s/+z/7P/s/+7/
7v/u/+7/8P/w//D/8P/w//D/8P/x//H/8f/x//H/8f/x//H/8f/v/+z/7P/r/+z/6//q
/+r/6//s/+z/7P/q/+n/5//m/+T/4//j/+P/4//l/+X/5f/l/+T/4v/i/+T/4v/i/+L/
4v/i/+L/4v/i/+L/4v/i/+P/4//j/+P/4//j/+P/4//j/+P/4//j/+P/4//j/+P/4//k
/+T/5P/k/+T/5P/l/+X/5f/l/+X/5P/j/93/1//O/8D/r/+k/53/m/+p/8X/7v8cAEgA
bwCUALwA5gAMASwBRwFgAXABdAFlAT8BDwHcAJAARQAfAAwA9//o/+z/+P/+///////8
//r/+P/2//T/9P/y/+//7v/v/+3/7P/s/+z/7P/s/+v/6//r/+v/6//q/+r/6v/q/+j/
6P/o/+j/6P/p/+n/6f/q/+r/6v/q/+r/6//r/+v/6f/p/+n/6f/r/+v/6//r/+v/6//s
/+z/7P/s/+3/7f/t/+3/7v/u/+7/7v/v/+//8P/w//D/8f/x//L/8//z//X/9v/3//j/
9v/3//j/+P/6//v//P/9//7///8BAAIAAwAFAAYACQAJAAwADgAQABAAEgAUABYAGQAb
AB0AIQAgACIAJAAoACkALAAtAC8AMgA0ADYAOQA6ADwAPQA/AEEAQwBFAEcARQBHAEkA
SQBLAEsASwBJAEcARQBDAEEAQAA8ADgANAAzAC8AKwAnACYAIgAeABsAFwAUABAADQAN
AAoACQAGAAUAAgAAAP7//f/9//z/+//6//n/+f/4//b/9v/1//X/9//2//b/9v/2//X/
9f/1//X/9f/1//X/9f/1//X/9f/1//X/9f/1//T/9P/0//T/9P/0//X/9f/z//P/8//z
//X/9f/1//X/9f/1//X/9f/1//X/9f/1//X/9f/1//X/9f/1//X/9f/1//X/9P/0//T/
9P/0//T/8//z//P/8//x//D/8P/w//D/7//v/+//7//u/+7/7f/v/+//7//v/+7/7v/u
/+7/7f/t/+3/7f/s/+z/7P/s/+z/7P/q/+r/6f/p/+j/6P/o/+j/6P/o/+n/6f/p/+n/
6f/p/+n/6f/p/+j/6P/o/+b/5v/m/+b/5v/m/+b/5v/l/+X/5f/l/+f/5//n/+f/5v/m
/+b/5v/k/+T/5P/k/+T/5P/k/+P/5f/l/+X/5f/j/+P/4//j/+X/5P/k/+T/5P/k/+T/
5P/k/+X/5f/k/+T/5P/k/+T/5P/k/+T/5P/k/+T/4v/i/+L/4v/k/+T/5P/k/+T/5P/k
/+T/4v/i/+L/4v/i/+L/4v/i/+L/4v/i/+L/4v/i/+L/4v/i/+L/4v/i/+L/4v/i/+L/
4v/i/+L/4v/j/+T/5f/m/+b/5v/m/+b/6P/o/+j/6P/q/+r/6v/q/+z/7P/s/+3/6//r
/+v/6//r/+v/6//r/+n/5v/m/+X/5P/j/+L/4v/l/+b/5v/m/+P/4f/e/9z/3v/d/93/
3f/d/9//3//f/9//3v/c/9z/3P/a/9r/2v/a/9r/2v/a/9z/3P/c/9z/2//b/9v/2//b
/9v/2//b/9v/2//b/9v/2//b/9v/2//b/9z/3P/c/9z/3P/c/93/2//b/9v/2//c/9n/
1f/N/8L/sv+l/5r/lf+Z/63/z//6/ygAUgB5AJwAxADwABIBMgFNAWQBbgFsAVUBKwH5
AL4AcAAvAA8A/P/n/97/5P/u//T/9f/z//T/8v/u/+z/7P/q/+j/5//k/+X/4//i/+L/
4v/i/+L/4f/h/+H/4f/h/+D/4P/g/+D/4P/g/+D/4P/g/+H/4f/h/+D/4P/g/+D/4P/h
/+H/4f/h/+H/4f/h/+H/4f/h/+H/4f/h/+L/4v/g/+D/4f/h/+P/4//k/+T/5v/m/+f/
5//m/+b/5v/n/+f/6P/p/+n/6f/q/+v/7P/u/+//8P/w//D/8f/y//P/9P/1//f/+P/5
//v//P//////AgAEAAYACAAKAAwADgAPABEAEwAXABgAGgAcACAAIQAkACUAJwAoACoA
LAAvADIANAA1ADcANwA5ADsAPQA9AD8AQQBBAD8APwA/AD0APQA7ADkANwA2ADIALgAq
ACcAIwAfABsAGAAUABAADQALAAgABAABAP///P/7//j/9//0//L/8P/t/+3/7P/r/+r/
6f/p/+j/6P/o/+f/5//n/+b/5v/m/+j/5//n/+f/5f/l/+X/5f/l/+X/5f/l/+P/4//j
/+P/5P/k/+T/5P/i/+L/4//j/+P/4//j/+P/4//j/+P/4//l/+X/5f/l/+X/5f/l/+X/
5f/l/+X/5f/l/+X/5f/l/+X/5f/k/+T/4v/i/+L/4v/h/+H/4f/h/+H/4P/g/+D/3v/d
/93/3f/d/9z/3P/b/9v/2//b/9v/2v/a/9r/2v/Z/9n/2f/Z/9j/2P/Y/9j/2P/Y/9b/
1v/X/9f/1v/W/9b/1v/W/9b/0//T/9P/0//T/9P/0//T/9P/0v/S/9L/0P/Q/9D/0P/S
/9L/0v/S/9H/0f/R/9H/0f/R/9H/0f/Q/9D/0P/Q/87/zv/O/87/0P/Q/9D/z//P/8//
z//P/83/zf/N/83/z//O/87/zv/O/87/zv/O/8z/zf/N/8z/zP/M/8z/zP/O/87/zP/M
/8z/zP/M/8z/zP/M/87/zv/O/87/zf/M/8v/yv/K/8r/yv/K/8z/zP/M/8z/zP/M/8z/
zP/K/8r/yv/K/83/zv/P/9D/0P/Q/9D/0P/Q/9D/0P/Q/9L/0v/S/9L/0v/S/9P/0//R
/9H/0f/R/9H/0f/R/9H/zv/O/83/zP/L/8r/yv/L/8z/zP/M/8r/yf/H/8b/xv/F/8X/
xf/F/8X/xf/F/8X/xv/E/8T/xP/C/8L/wv/C/8L/wv/C/8L/wv/C/8L/w//D/8P/w//D
/8P/w//D/8P/w//D/8P/w//D/8P/w//D/8L/wv/C/8L/xP/E/8X/xf/D/8P/w//E/8H/
u/+z/6j/mv+L/4L/e/97/4//s//g/xIAPgBnAJAAvADqABABMgFPAWoBfgGAAWkBPwEP
AdYAgAAtAAMA7P/T/8T/xv/Q/9b/2f/Z/9r/1v/U/9L/0v/Q/87/y//K/8n/x//G/8b/
xP/E/8T/w//F/8X/xf/F/8b/xv/G/8b/xP/E/8T/xP/C/8P/w//D/8T/xP/E/8T/xP/F
/8X/xf/D/8P/w//D/8P/w//D/8P/xf/F/8b/xv/E/8T/xf/F/8X/xf/G/8b/xv/G/8f/
x//I/8j/yP/J/8v/zP/N/83/y//M/83/zv/O/8//0P/Q/9L/0//U/9X/1v/X/9n/2v/b
/93/3v/h/+H/5P/m/+j/7P/u//D/8v/z//X/9//7//7/AAACAAYACQAMAA0ADwASABQA
FgAZABoAHAAdAB8AIQAjACUAJwAnACkAKwArACkAKQApACcAIwAhAB8AHQAYABQAEAAM
AAcAAwD///v/9v/y/+7/6//p/+b/4v/f/9z/2P/W/9L/z//M/8r/yP/H/8f/xv/F/8L/
wf/B/8D/wP/A/7//v/+//77/vv++/77/vf+9/73/vf+9/73/vf+7/7v/u/+7/7v/u/+7
/7v/uv+6/7r/uv+4/7j/uf+5/7n/uf+5/7n/u/+7/7v/u/+7/7v/u/+7/7n/uf+5/7n/
u/+7/w==
         </WaveFormData>
      </LeadData>
      <LeadData>
         <LeadByteCountTotal>10000</LeadByteCountTotal>
         <LeadTimeOffset>0</LeadTimeOffset>
         <LeadSampleCountTotal>5000</LeadSampleCountTotal>
         <LeadAmplitudeUnitsPerBit>4.88</LeadAmplitudeUnitsPerBit>
         <LeadAmplitudeUnits>��V</LeadAmplitudeUnits>
         <LeadHighLimit>2147483647</LeadHighLimit>
         <LeadLowLimit>268435456</LeadLowLimit>
         <LeadID>V5</LeadID>
         <LeadOffsetFirstSample>0</LeadOffsetFirstSample>
         <FirstSampleBaseline>0</FirstSampleBaseline>
         <LeadSampleSize>2</LeadSampleSize>
         <LeadOff>FALSE</LeadOff>
         <BaselineSway>FALSE</BaselineSway>
         <ExcessiveACNoise>FALSE</ExcessiveACNoise>
         <MuscleNoise>FALSE</MuscleNoise>
         <LeadDataCRC32>857334307</LeadDataCRC32>
         <WaveFormData>
8P/w//D/8P/u/+7/7v/u//D/8P/w//D/7v/u/+7/7v/u/+7/7v/u/+7/7v/u/+7/7P/s
/+z/7P/u/+7/7v/u/+z/7P/s/+z/7P/s/+z/7P/s/+z/7P/s/+z/7P/s/+z/7P/s/+z/
7P/s/+z/7P/s/+z/7P/s/+z/6v/q/+r/6v/q/+r/6v/q/+z/7P/s/+z/7P/s/+z/7P/s
/+z/7P/s/+z/7P/s/+z/7P/s/+z/7P/s/+z/7P/s/+z/7P/s/+z/7v/u/+7/7v/v//D/
8f/y//L/8v/y//L/9P/0//T/9P/0//T/9P/1//b/+P/2//b/9v/2//b/9v/2//X/9f/z
//H/8P/w//D/8P/w//H/8f/x/+//7f/s/+z/7P/r/+v/7f/t/+3/7f/t/+3/7f/r/+n/
6P/n/+f/6f/p/+n/6f/q/+r/6v/q/+r/6v/q/+r/6v/q/+r/6v/q/+r/6v/q/+j/6P/o
/+j/6v/q/+r/6v/p/+n/6f/q/+r/6v/q/+r/6v/p/+f/4v/d/9T/w/+1/63/p/+m/7D/
x//q/xQAOwBgAIUArADZAAABIwE/AVUBYwFqAV0BOAELAdIAhgA/AB0AEQACAPb/+P/+
/wAAAgACAAAA/P/8//r/+P/4//X/9f/1//T/8//y//H/7//v/+7/7v/u/+7/7v/u//D/
8P/w/+//7//v/+//7//v/+//8P/w//D/8P/w//D/8P/w//H/8f/x//H/8f/x//H/8f/x
//H/8f/x//L/8v/y//L/8v/y//L/8//z//P/8v/y//P/8//1//X/9f/1//b/9//4//j/
+v/7//v/+//7//v//P/9//z//f/9//7/AQACAAMABAAFAAYACAAJAAwADgAPABIAEwAV
ABcAGQAZABsAHQAeACAAIgAlACcAKQAsAC4AMAA0ADYAOAA6ADwAPgBAAEIAQgBEAEYA
RgBIAEkASwBMAE0ATQBNAE0ASwBKAEcARQBBAD0AOgA3ADQAMQAuACkAJwAkACAAHQAa
ABgAFQASAA4ADQAKAAgABwAGAAQAAwADAAIAAQAAAAEAAAAAAAAA///+//3//P/7//r/
+v/5//n/+f/4//j/9v/2//b/9v/1//X/9v/2//b/9v/2//X/9//3//f/9//3//f/9//3
//f/9//2//b/9//3//f/9//3//f/9//3//f/9//3//f/9//3//f/9//3//f/9//3//X/
9f/1//X/9P/0//T/9P/2//b/9v/2//b/9v/1//X/8//z//P/8v/y//L/8v/y//H/8f/x
//D/8v/y//L/8f/v/+//7//v/+//7//u/+7/7v/u/+7/7f/t/+3/7f/t/+3/7P/s/+z/
7f/t/+7/7v/s/+z/7P/s/+7/7f/t/+3/7f/t/+3/7f/s/+z/7P/s/+r/6v/q/+n/6f/p
/+r/6v/r/+v/6//r/+v/6//r/+v/7f/t/+3/7f/r/+v/6//r/+z/7P/s/+z/6v/q/+r/
6v/q/+r/6v/p/+v/7P/s/+z/6f/p/+n/6f/r/+z/7P/s/+z/7P/s/+z/7P/s/+z/7P/s
/+z/7v/u/+7/7v/w//D/8P/w//D/8P/w//D/8P/w//H/8v/0//L/8v/y//L/8v/y//L/
8//z//H/8f/w//D/8P/w/+7/7//v/+//7f/r/+r/6v/s/+v/6//r/+v/6//r/+v/6//r
/+n/6f/o/+f/5//n/+X/5f/l/+b/5v/m/+b/5v/o/+j/6P/o/+j/6P/o/+j/5v/m/+b/
5v/m/+b/5v/m/+j/6P/o/+n/6f/p/+r/6v/q/+r/6v/q/+v/6f/k/9//2P/N/7//sf+p
/6T/ov+t/8j/8P8bAEQAawCUAL8A7AATATcBUwFrAXwBgQFuAUUBGAHcAIsAPwAfABQA
BAD2//b//P8AAAAA/v/8//r/+v/4//T/8//x//H/7v/t/+z/6//s/+3/7f/u/+z/7P/s
/+z/7P/s/+z/6//r/+v/6//r/+3/7f/u/+7/7P/s/+z/7P/u/+7/7//v/+//7//v/+//
7//v/+//7//v/+//8P/w//L/8v/y//L/8v/z//P/8//y//L/8//z//P/8//z//P/9P/1
//b/9v/2//f/9//3//v/+//8//3//v//////AAABAAIAAwAEAAcACAAKAAsACgAMAA0A
EAARABMAFQAXABkAGwAdAB4AIgAkACcAKQAtADAAMgA0ADgAOgA8AD4AQABCAEQARgBJ
AEwATwBQAFIAUwBVAFYAVgBVAFQAUwBRAFAATQBLAEYAQwBBAD8AOgA3ADQALwAsACgA
IwAfABwAGgAXABQAEgARAA4ADAAIAAYAAwABAAMAAgABAAAA///+//7//v/8//z//P/8
//v/+v/6//n/+f/5//j/+P/4//j/+P/4//X/9f/2//b/+P/4//j/9//1//X/9f/1//X/
9f/1//X/9f/1//T/9P/1//X/9f/1//X/9f/1//X/9f/1//X/9f/1//X/9f/1//X/9f/1
//X/9f/1//X/9f/y//L/8v/y//L/8v/y//L/9P/0//P/8//z//P/8//y//D/8P/w//D/
7//v/+//7v/w//D/8P/v/+//7//v/+//7f/t/+z/7P/s/+z/7P/r/+v/6//r/+v/6//q
/+r/6v/p/+n/6v/q/+r/6v/q/+r/6v/p/+n/6f/p/+n/6f/p/+j/6P/o/+j/6P/o/+j/
5//n/+f/6P/o/+f/5//n/+f/5//n/+f/5//n/+f/5//n/+f/5//n/+f/5v/m/+b/5v/k
/+T/5P/k/+b/5v/m/+X/5f/m/+b/5v/l/+X/5f/l/+P/4v/k/+T/5P/k/+T/5P/k/+T/
5P/k/+T/5P/m/+b/5v/m/+j/6P/o/+j/6v/q/+r/6v/q/+r/6v/q/+r/6v/r/+z/7P/q
/+r/6v/q/+r/6v/q/+v/6//p/+n/6P/o/+j/6P/o/+n/6f/p/+n/5//m/+b/5v/l/+X/
5f/l/+X/5f/l/+X/5f/j/+P/4P/f/9//3//d/93/3f/e/97/3v/e/97/3v/e/97/3v/g
/+D/4P/g/+D/4P/g/+D/4P/g/+D/4P/i/+L/4v/j/+H/4f/i/+L/4P/g/+D/4P/h/+H/
3P/X/9D/xf+3/6n/of+c/5z/qf/E/+z/FwBAAGkAlAC/AOgADwExAVEBZwF4AXsBZAE3
AQwB1ACBADcAGQAQAAAA9v/6/wAAAAD+//z/+v/4//b/8v/w/+//7f/t/+z/6//q/+n/
6f/p/+j/6P/o/+j/6P/o/+b/5v/m/+X/5f/l/+X/5f/l/+X/5v/m/+b/5v/m/+b/5v/m
/+f/5//n/+f/5//n/+f/5//n/+f/6f/p/+r/6v/o/+j/6P/o/+j/6f/p/+n/6v/q/+v/
6//r/+v/6//r/+z/7f/u/+7/7v/v/+//7//v/+//8P/x//T/9f/1//b/9//4//n/+v/7
//z//v///wAAAgADAAYABwAJAAsADQARABMAFQAWABgAGgAdAB8AIwAmACgAKgAsAC4A
MAAyADYAOAA6ADwAQABCAEQARABGAEcASQBKAEsASwBLAEsARwBGAEMAQQA8ADkANwA1
ADIALwAsACcAJAAgABsAFwASABAADQAKAAgABwAEAAIAAAD+//v/+f/5//j/9//2//X/
9P/0//T/8v/y//L/8v/x//D/8P/v//H/8f/w//D/8P/w//D/8P/v/+//8P/w//D/8P/w
/+//7f/t/+3/7f/t/+3/7f/t/+//7//u/+7/7f/t/+3/7f/t/+3/7f/t/+3/7f/t/+3/
6//r/+v/6//r/+v/6//r/+v/6//r/+v/6v/q/+r/6v/q/+r/6v/q/+r/6v/p/+n/6//r
/+v/6v/q/+r/6v/q/+n/6f/p/+j/6P/o/+j/5//n/+f/5//n/+f/5//m/+b/5v/m/+b/
5f/n/+f/5//n/+X/5P/k/+T/4//j/+T/5P/k/+T/5P/k/+T/4//j/+P/4//j/+P/4//k
/+T/5P/k/+L/4v/i/+H/4f/h/+L/4v/j/+P/4//j/+P/4//j/+P/4//j/+P/4//h/+H/
4f/h/+D/4P/g/+D/4P/g/+D/4P/i/+L/4v/h/+H/4v/i/+L/4f/h/+H/4f/h/+D/4P/g
/+D/4P/i/+L/4v/i/+L/4v/i/+L/4P/g/+D/4P/g/+D/4P/g/+H/4v/j/+T/5v/m/+b/
5v/o/+j/6P/o/+j/6P/o/+j/5//o/+r/6P/o/+j/6P/o/+r/6v/p/+n/6f/p/+j/6P/m
/+b/5v/n/+n/6f/n/+X/5P/k/+T/4//j/+P/4//j/+P/4//j/+P/4f/h/+D/3//d/93/
3f/d/93/3v/e/97/3v/e/97/3v/e/97/3v/e/97/3v/e/97/3v/e/97/3v/e/97/3v/e
/97/3//f/9//4P/g/+D/4P/g/+D/3//d/9r/1f/M/7//r/+l/53/mv+c/63/zv/4/yEA
SgBzAJwAwwDsAA8BLwFLAV0BagFnAUgBHQHuAK4AXQAlABMACAD6//b//P8AAP7/+v/6
//j/9v/0//L/8P/t/+3/7f/q/+n/6P/n/+f/5//m/+b/5v/m/+b/5v/k/+T/5P/j/+X/
5f/l/+X/5f/l/+b/5v/m/+b/5v/m/+T/5P/l/+X/5//n/+f/5//n/+f/5//n/+f/5//o
/+j/6v/q/+r/6v/o/+n/6f/p/+r/6v/r/+v/6//r/+v/6//s/+3/7v/u//D/8f/x//H/
8f/x//L/8//0//X/9f/2//f/+P/5//r/+//8//7///8AAAIAAwAGAAkACwANAA8AEQAT
ABUAFgAYABoAHQAfACEAJAAmACgALAAuADAAMgA0ADYAOAA6AD4AQABCAEIARABFAEcA
SABJAEkASQBJAEcARgBDAEEAPgA7ADkANwAyAC8ALAAnACUAIgAeABsAFgAUABEADgAM
AAsACAAGAAYABAABAP//AQAAAP///v/7//r/+v/6//z//P/8//z/+f/4//j/9//5//n/
+P/4//j/+P/4//j/+f/5//r/+v/4//j/+P/3//n/+f/5//n/+f/5//n/+f/5//n/+P/4
//n/+f/5//n/9//3//f/9//5//n/+f/5//n/+f/5//n/+f/5//n/+f/5//n/+f/5//j/
+P/4//j/+v/6//r/+v/6//r/+f/5//n/+f/5//j/+P/4//j/+P/3//f/9//2//b/9v/2
//X/9f/1//X/9f/1//X/9P/0//T/9P/0//P/8//z//P/8//z//L/8v/y//H/8f/y//L/
8v/y//L/8v/y//H/8f/x//P/8//z//P/8P/w//D/8P/u/+7/7v/t/+3/7f/u/+7/7f/t
/+3/7f/r/+v/6//r/+v/6//r/+v/6f/p/+n/6f/o/+j/6P/o/+b/5v/m/+b/5v/m/+b/
5f/l/+b/5v/m/+X/5f/l/+X/5f/k/+T/5P/k/+T/5P/k/+T/5P/k/+T/5P/k/+L/4v/i
/+L/4v/i/+L/4v/i/+L/4v/i/+T/5P/k/+T/5v/m/+b/5v/o/+j/6P/o/+j/6P/o/+j/
5v/m/+f/6P/q/+j/6P/o/+r/6v/q/+r/6f/p/+f/5//k/+T/5P/k/+T/5f/l/+X/4//h
/+D/4P/g/9//3//f/+H/4f/h/+H/3//f/93/3f/c/9v/2//b/9v/2//b/9z/3P/c/9z/
3P/c/9z/3P/c/9r/2v/a/9r/3P/c/9z/3P/c/9z/3P/c/9z/3P/c/93/2//b/9z/3P/c
/9z/3P/c/93/2//W/9H/yP+9/63/of+Z/5T/mP+p/8j/8P8ZAEAAZQCMALUA2gD/AB8B
OQFJAVQBUQE2AQ0B3gCeAE8AGwALAAAA8v/w//b/+P/2//b/9P/y//D/7v/s/+r/6f/n
/+X/5P/j/+L/4f/h/+H/4P/g/+D/4P/g/+D/4P/g/+D/3//f/9//3//f/9//3//g/+D/
4P/g/+D/4P/g/+D/4f/h/+H/4f/h/+H/4f/h/+H/4f/h/+H/4v/i/+T/5P/k/+T/5P/l
/+X/5f/m/+b/5//n/+f/5//n/+f/5v/n/+j/6P/q/+v/6//r/+3/7f/u/+//7v/v/+//
8P/z//T/9f/2//f/+P/6//v/+v/8//3/AAABAAMABQAHAAkACwANAA4AEAASABUAFwAZ
ABwAHgAgACIAJAAmACgAKAAqACwALgAyADQANgA2ADgAOQA7ADwAPQA9AD0APQA7ADoA
NwA1ADQAMQAvAC0AKgAnACQAHwAbABgAFAARABAADgALAAgABAADAAAA/v/+//z/+f/3
//n/+P/3//b/9f/0//T/9P/y//L/8v/y//H/8P/w/+//8f/x//D/8P/w//D/8P/w/+3/
7f/u/+7/7v/u/+7/7f/t/+3/7f/t/+3/7f/t/+3/7//v/+7/7v/t/+3/7f/t/+3/7f/t
/+3/7f/t/+3/7f/t/+3/7f/t/+3/7f/t/+3/7f/t/+3/7f/s/+z/7P/s/+z/7P/s/+z/
7P/s/+v/6//r/+v/6//q/+r/6v/q/+r/6f/p/+n/6P/o/+j/6P/n/+n/6f/p/+n/6f/p
/+j/6P/m/+b/5v/l/+X/5f/l/+X/5f/k/+T/5P/l/+X/5v/m/+b/5v/m/+b/5P/j/+P/
4//l/+X/5f/l/+T/5P/k/+T/5P/k/+T/4//j/+P/5P/k/+P/4//j/+P/4//j/+P/4//j
/+P/4//j/+P/4//j/+P/5P/k/+T/5P/k/+T/5P/k/+T/5P/k/+P/4//k/+T/5P/j/+P/
4//j/+X/5P/k/+T/5P/k/+T/5P/k/+T/5P/k/+T/5P/k/+T/5P/k/+L/4v/i/+L/5P/k
/+T/5P/k/+T/5P/k/+T/5P/k/+T/5v/m/+b/5v/o/+j/6P/o/+j/6P/o/+j/6f/q/+v/
7P/q/+r/6//s/+7/7P/s/+z/7P/s/+z/7P/r/+v/6f/p/+b/5v/m/+b/6P/p/+n/6f/n
/+X/5P/k/+T/4//j/+P/4//j/+P/4//j/+P/4f/h/+L/4f/h/+H/4f/h/+H/4v/g/+D/
4P/g/+D/4P/g/+D/4P/g/+D/4P/i/+L/4v/i/+L/4v/i/+L/4v/i/+L/4//j/+P/5P/k
/+L/4v/i/+L/4//h/97/1//O/8H/s/+n/5//nP+i/7X/1P/6/yEARgBrAJIAuQDgAAMB
IwE5AUkBUgFNATABBQHWAJQASQAdAA8AAgD2//T/+v/+//z//P/6//j/9v/0//L/7v/v
/+3/7f/s/+v/6v/p/+n/6f/o/+j/6P/o/+j/6P/m/+b/5v/l/+X/5f/l/+X/5//n/+j/
6P/m/+b/5v/m/+j/6P/p/+n/5//n/+f/5//n/+f/5//n/+f/5//o/+j/6v/q/+r/6v/o
/+n/6f/p/+z/7P/t/+3/6//r/+v/6//s/+3/7v/u/+7/7//v/+//8f/x//L/8//0//X/
9f/2//f/+P/5//r/+//8//7///8AAAIAAwAGAAcACQALAA0ADQAPABEAEgAUABYAGQAb
AB8AIgAkACYAJgAoACoALAAuADAAMgA0ADYAOAA6ADoAPAA9AD8AQABBAEEAQQBBAD8A
PgA7ADkAOAA1ADMAMQAuACsAKAAjACEAHgAaABcAFgAUABEADgAMAAsACAAGAAQAAgD/
//3////+//3//P/5//j/+P/4//j/+P/4//j/9//2//b/9f/1//X/9P/0//b/9v/2//b/
8//z//T/9P/0//T/9P/z//P/8//z//P/8//z//P/8//1//X/9P/0//P/8//z//P/8//z
//P/8//z//P/8//z//P/8//z//P/8//z//P/8//z//P/8//z//L/8v/y//L/8v/y//L/
8v/y//L/8f/x//H/8f/x//D/8P/w//D/8P/v/+//7//u/+7/7v/u/+3/7f/t/+3/7f/t
/+3/7P/s/+z/7P/s/+v/6//r/+v/6//r/+r/6v/q/+n/6f/q/+r/6v/q/+r/6v/q/+n/
6f/p/+f/5//n/+f/6P/o/+j/6P/o/+j/6P/n/+f/5//o/+j/5//n/+f/5//n/+f/5//n
/+f/5//n/+f/5//n/+f/5//m/+b/5v/m/+b/5v/m/+b/5v/m/+b/5f/l/+b/5v/m/+X/
5f/l/+X/5//m/+T/5P/k/+T/5v/m/+b/5v/m/+b/5v/m/+b/5v/m/+b/5P/k/+T/5P/m
/+b/5v/m/+T/5P/k/+T/5v/m/+b/5v/o/+j/6P/o/+j/6P/o/+j/6v/q/+r/6v/s/+z/
7P/s/+z/7P/t/+7/7v/s/+z/7P/u/+7/7v/u/+3/7f/r/+v/6f/o/+f/5v/o/+n/6f/p
/+f/5f/k/+T/5P/j/+P/4//j/+P/4//j/+P/4//h/+H/4v/h/+H/4f/f/9//3//g/+D/
4P/g/+D/4P/g/+D/4P/g/+D/4P/g/+D/4P/g/+D/4P/g/+D/4P/g/+D/4P/h/+H/4f/i
/+L/4v/i/+L/4v/h/9//3P/X/8z/v/+x/6f/n/+a/57/sf/Q//b/HwBCAGcAjAC1ANwA
/wAdATMBQwFMAUcBLAEBAdIAkgBHABsADQAAAPL/8P/2//r/+v/4//b/9v/0//D/7v/u
/+3/6//p/+r/6f/o/+f/5//n/+b/5v/k/+T/5P/k/+T/5P/k/+P/4//j/+P/4//l/+X/
5v/m/+T/5P/k/+T/5P/k/+X/5f/l/+X/5f/l/+f/5//n/+f/5//n/+j/6P/o/+j/6P/o
/+b/5//n/+f/6P/o/+n/6f/r/+v/6//r/+z/7f/u/+7/7v/v/+//7//x//H/8v/z//L/
8//z//T/9f/2//f/+P/5//r//P/9//7/AAABAAQABQAHAAkACwANAA8AEQASABQAFgAZ
ABsAGwAeACAAIgAkACYAKAAqACwALgAwADIAMgA0ADYANgA6ADsAPQA+AD8APwA/AD8A
OwA6ADcANQAzADEAMAAvACwAKQAmACEAIQAeABoAFwAUABIADwAMAAoACQAGAAQABAAC
AP///f/9//z/+//6//n/+P/4//j/9v/2//b/9v/1//T/9P/z//X/9f/0//T/8v/y//L/
8v/x//H/8v/y//T/9P/0//P/8//z//P/8//z//P/8//z//P/8//y//L/8//z//P/8//z
//P/8//z//P/8//z//P/8//z//P/8//z//P/8//z//H/8f/x//H/8v/y//L/8v/y//L/
8v/y//L/8v/x//H/7//v/+//7v/u/+7/7v/u/+3/7f/t/+z/7P/s/+z/6//r/+v/6//r
/+v/6//q/+r/6v/q/+r/6f/p/+n/6f/p/+n/6P/o/+j/6f/p/+r/6v/o/+j/6P/o/+j/
5//n/+f/6f/p/+n/6f/o/+j/6P/o/+b/5v/m/+X/5//n/+j/6P/n/+f/5//n/+f/5//n
/+f/5//n/+f/5//n/+f/5//n/+j/6P/o/+j/6P/o/+j/6P/o/+j/6P/n/+f/6P/o/+j/
6f/p/+n/6f/n/+b/5v/m/+b/5v/o/+j/6P/o/+j/6P/o/+j/6P/o/+j/6P/o/+j/6P/o
/+j/6P/o/+j/6P/o/+j/6P/o/+j/6P/o/+j/6P/o/+j/6f/q/+v/7P/s/+z/7P/s/+7/
7v/u/+7/8P/w//D/8P/w//D/8f/y//L/8P/w//D/8v/y//L/8v/v/+//7f/t/+z/7P/s
/+z/7P/t/+3/7f/r/+n/6P/o/+j/5//n/+f/5//n/+f/5//n/+f/5f/l/+b/5f/l/+X/
5f/l/+X/5v/k/+T/5P/k/+T/5P/k/+T/5v/m/+b/5v/m/+b/5v/m/+b/5v/m/+b/5v/m
/+b/5//l/+X/5v/m/+b/5v/m/+b/5f/j/97/2f/Q/8H/s/+p/6H/nv+o/7//4P8IAC8A
UgB1AJwAxQDsAAsBKQE9AUsBUAFFASQB+QDGAIAAOwAZAA8A/v/y//b//P/+//7//P/6
//j/+P/2//T/8v/x/+//7f/u/+3/7P/r/+v/6//q/+r/6v/q/+r/6v/q/+r/6v/p/+n/
6f/p/+n/5//n/+j/6P/q/+r/6v/q/+r/6v/r/+v/6f/p/+n/6f/r/+v/6//r/+v/6//s
/+z/7P/s/+z/7P/s/+3/7f/t/+7/7v/v/+//7//v/+//7//w//H/8v/y//L/8//z//P/
9f/1//b/9//2//f/9//4//n/+v/7//z//f/+/wAAAQACAAQABQAIAAkACwANAA8AEQAT
ABUAFgAWABgAGwAdAB0AIAAiACQAJgAoACoALAAuADAAMgA0ADYAOAA6ADoAPAA9AD8A
QABBAEEAQQBBAEEAQAA9ADsAOgA3ADUAMwAwAC0AKgAlACMAIAAcABkAFgAUABEADgAO
AA0ACgAIAAQAAgD///3//f/8//v/+v/6//r/+//8//z//P/8//z//f/8//z/+//9//3/
/P/8//7//v/+//7//////wAAAAAAAAAAAAD//////////////////////////////v/+
////////////AQABAAEAAQABAAEAAQABAAEAAQABAAEAAQABAAEAAQABAAEAAQABAAAA
AAAAAAAAAAAAAAAAAAD+//7//f/9//3//f/9//z//P/8//z//P/7//v/+//6//r/+v/6
//n/+f/5//n/+f/5//n/+P/4//j/+P/4//f/9//3//f/9//3//b/9v/2//f/9//4//j/
9v/2//b/9v/2//X/9f/1//P/8//z//P/9P/0//T/9P/0//T/9P/z//P/8//0//T/8//z
//P/8//z//P/8//z//P/8//z//P/8//z//P/8//y//L/8v/y//L/8v/y//L/8v/y//L/
8f/x//L/8v/y//H/8f/x//H/8f/y//L/8v/y//L/8P/w//D/8P/y//L/8v/y//L/8v/y
//L/8P/w//D/8P/w//D/8P/w//D/8P/w//D/8P/w//D/8P/w//D/8P/w//D/8P/w//D/
8P/w//D/8P/y//L/8v/y//T/9P/0//T/9v/2//b/9v/4//j/+P/4//j/+P/5//r/+//4
//f/9v/4//j/+P/4//X/9f/z//P/8v/y//L/8v/y//P/8//z//H/7//u/+7/7v/t/+3/
7f/t/+3/7f/t/+3/7f/r/+v/6v/p/+n/6f/p/+n/6f/q/+r/6v/q/+r/6v/q/+r/6v/q
/+r/6v/q/+r/6v/q/+r/6v/q/+r/6v/q/+r/6v/r/+v/6//s/+z/6v/q/+r/6v/p/+f/
4P/Z/9D/v/+z/6v/o/+k/7T/0f/0/x4AQwBmAIkAsgDbAAABIQE7AUsBVQFYAUUBHgHv
ALYAbAAxABkADQD8//T/+P/+/wAA/v/+//7//P/4//b/9v/0//P/8//x//L/8f/w/+//
7//v/+7/7v/s/+z/7P/s/+z/7P/s/+v/6//r/+v/6//r/+v/7P/s/+z/7P/s/+z/7P/s
/+3/7f/t/+3/7f/t/+3/7f/t/+3/7f/t/+7/7v/u/+7/7v/u/+7/7//v/+//8v/y//P/
8//x//H/8f/x//L/8//0//T/9P/1//X/9f/1//X/9v/3//j/+f/5//r/+//8//3//v//
/wAAAgADAAQABgAHAAoACwANAA8AEQATABUAFwAYABoAHAAfACEAIQAkACYAKAAqACwA
LgAwADAAMgA0ADYAOAA6ADwAPAA+AD8AQQBCAEEAQQBBAEEAQQBAAD0AOwA4ADUAMwAx
ADAALQAqACUAIwAgABwAGQAWABQAEQAOAAoACQAGAAQABAACAP///f/9//z/+//6//n/
+P/4//j/9v/2//b/9v/3//b/9v/1//X/9f/0//T/9P/0//T/9P/x//H/8v/y//L/8v/y
//H/8f/x//H/8f/x//H/8f/x//P/8//y//L/8f/x//H/8f/x//H/8f/x//P/8//z//P/
8//z//P/8//z//P/8//z//P/8//z//P/8v/y//L/8v/w//D/8P/w//D/8P/v/+//7f/t
/+3/7P/s/+z/7P/s/+3/7f/t/+z/6v/q/+r/6f/r/+v/6//r/+n/6f/o/+j/6P/o/+j/
5//n/+f/5//n/+n/6P/o/+j/5//n/+j/6P/m/+b/5v/m/+b/5f/l/+X/5f/l/+X/5f/k
/+T/5P/k/+T/5P/k/+P/5f/l/+b/5v/j/+P/4//j/+H/4f/h/+H/4//j/+P/4//j/+P/
4//j/+L/4v/i/+L/4v/i/+L/4v/i/+L/4v/h/+H/4v/i/+L/4f/h/+H/4f/j/+T/4v/i
/+L/4v/i/+L/4v/i/+T/5P/k/+T/4//i/+H/4P/g/+D/4P/g/+D/4P/g/+D/4P/g/+D/
4P/g/+D/4P/g/+H/4v/j/+T/5P/k/+T/5P/m/+b/5v/m/+b/5v/m/+b/5v/n/+j/6v/m
/+b/5v/m/+b/5v/m/+X/5f/j/+P/4v/i/+L/4v/i/+P/4//j/+H/4f/g/+D/4P/d/93/
3f/d/93/3f/d/93/3//d/93/3P/b/9v/2//b/9v/2//c/9z/3P/c/9z/3P/c/9z/3P/c
/9z/3P/c/9z/3P/c/9z/3P/c/9z/3P/c/9z/3P/d/93/3f/e/97/3v/e/97/3v/f/9v/
1v/L/8L/tf+n/5//mf+W/6b/w//q/xQAPQBiAIsAtgDjAAoBLwFLAWEBcQF0AWEBOAEL
AdIAfgA1ABUACQD4/+7/8P/2//j/+v/6//j/9v/0//L/8v/w/+//7f/r/+r/6f/o/+f/
5//n/+b/5v/o/+j/6P/o/+r/6v/q/+n/5//n/+f/5//n/+f/6P/o/+j/6P/o/+j/6P/o
/+n/6f/p/+n/6f/p/+f/5//n/+f/6P/p/+v/7P/q/+r/6v/q/+r/6//r/+v/7P/s/+3/
7f/t/+3/7f/t//D/8f/y//L/8v/z//P/8//z//P/9P/1//b/9//3//j/+f/6//v//P/9
//7/AAABAAIABAAFAAgACwANAA8AEQATABUAFwAYABoAHAAfACEAJQAoACoALAAuADAA
MgA0ADQANgA4ADoAPAA+AEAAQABCAEMARQBGAEcARwBHAEcARQBEAEEAPwA6ADcANQAz
AC4AKwAoACMAHwAcABgAFQAUABIADwAMAAkABwADAAAA/v/8//n/9//3//b/9f/0//H/
8P/w//D/7v/u/+7/7v/v/+7/7v/t/+3/7f/s/+z/7P/s/+z/7P/r/+v/7P/s/+r/6v/q
/+n/6//r/+v/6//q/+n/6P/n/+f/5//m/+b/6f/p/+n/6f/r/+v/6//r/+n/6f/p/+n/
6//p/w==
         </WaveFormData>
      </LeadData>
      <LeadData>
         <LeadByteCountTotal>10000</LeadByteCountTotal>
         <LeadTimeOffset>0</LeadTimeOffset>
         <LeadSampleCountTotal>5000</LeadSampleCountTotal>
         <LeadAmplitudeUnitsPerBit>4.88</LeadAmplitudeUnitsPerBit>
         <LeadAmplitudeUnits>��V</LeadAmplitudeUnits>
         <LeadHighLimit>2147483647</LeadHighLimit>
         <LeadLowLimit>268435456</LeadLowLimit>
         <LeadID>V6</LeadID>
         <LeadOffsetFirstSample>0</LeadOffsetFirstSample>
         <FirstSampleBaseline>0</FirstSampleBaseline>
         <LeadSampleSize>2</LeadSampleSize>
         <LeadOff>FALSE</LeadOff>
         <BaselineSway>FALSE</BaselineSway>
         <ExcessiveACNoise>FALSE</ExcessiveACNoise>
         <MuscleNoise>FALSE</MuscleNoise>
         <LeadDataCRC32>508670524</LeadDataCRC32>
         <WaveFormData>
7P/s/+z/7P/s/+z/7P/s/+z/7P/s/+z/6v/q/+r/6v/q/+r/6v/q/+r/6v/q/+r/6v/q
/+r/6v/q/+r/6v/q/+r/6v/q/+r/6P/o/+j/6P/o/+j/6P/o/+j/6P/o/+j/6P/o/+j/
6P/q/+r/6v/q/+n/6P/n/+b/5v/m/+b/5v/m/+b/5v/m/+j/6P/o/+j/5v/m/+b/5v/m
/+b/5v/m/+b/5v/m/+b/5v/m/+b/5v/m/+b/5v/m/+b/5v/m/+b/6P/o/+j/6P/q/+r/
6v/q/+r/6v/q/+r/7P/s/+z/7P/s/+z/7P/t/+//7//u/+7/8P/x//H/8f/v/+//7//u
/+//7f/t/+3/7f/t/+7/7v/s/+v/6v/q/+r/6f/n/+f/6v/q/+r/6v/q/+n/6f/o/+b/
5f/k/+T/5v/m/+b/5v/m/+b/5v/m/+b/5v/m/+b/5v/m/+b/5v/m/+b/5v/m/+b/5v/m
/+b/6P/o/+j/6P/o/+j/6P/o/+f/5//n/+f/5//l/+P/3v/Z/9H/xf+2/6//q/+o/6//
wf/d//7/HQA6AF0AgQCoAMsA6gAEARQBIAEnAR4BAQHeAK4AbgA0ABgADwADAPn/+//9
//7//v/8//n/9//2//b/9P/y//D/8f/w/+3/7P/s/+z/6v/q/+r/6v/r/+v/6v/q/+z/
7P/s/+z/6v/p/+n/6f/p/+n/6f/q/+r/6f/p/+n/6f/p/+n/6f/p/+n/6f/o/+r/6v/q
/+r/6P/o/+j/6P/o/+j/6f/q/+r/6f/p/+n/5//o/+j/6P/q/+r/6v/q/+r/6//r/+v/
6//s/+7/7v/u/+7/7//v/+7/7v/u/+//8v/z//T/9f/1//b/9//4//v//P/9/////v8A
AAAAAgAEAAUABgAHAAkADAANAA8ADwARABIAEwAUABcAGQAbAB0AHgAhACMAJAAkACYA
JgAnACkAKgAsAC0ALgAuAC4ALQAsACoAKAAkACMAIAAeABsAGQAXABMAEwAQAA0ACgAH
AAUAAwAAAP7//P/6//j/+P/3//b/9f/0//P/8v/y//L/8f/v/+//7f/t/+3/7f/u/+7/
7v/t/+3/7f/t/+3/6v/q/+r/6v/p/+n/6f/p/+n/6f/p/+n/6f/p/+n/6f/r/+v/6v/q
/+r/6v/q/+r/6f/p/+n/6f/q/+r/6v/p/+n/6f/p/+n/6f/p/+n/6f/p/+n/6f/p/+f/
5//n/+f/5//n/+f/5//o/+j/6P/o/+b/5v/m/+b/5v/m/+b/5v/m/+b/5v/l/+P/4//j
/+P/5f/k/+T/5P/k/+P/4//j/+H/4f/h/+H/4//i/+L/4v/i/+L/4v/i/+D/4P/f/9//
3//f/9//3//f/9//3//f/+H/4f/h/+H/4f/g/+D/4P/g/+D/4P/g/97/3v/d/93/3f/d
/97/3v/d/93/3f/d/93/3f/c/9z/3v/f/+D/4P/f/97/3f/c/97/3v/e/97/3v/d/93/
3f/b/9v/2//b/93/3f/d/93/2//a/9r/2//b/9z/3v/e/97/3v/c/9z/3P/c/9z/3P/c
/9z/3v/e/97/3v/g/+D/4P/g/+D/4P/g/+D/3v/e/9//4f/j/+L/4v/i/+H/4f/h/+H/
4//j/+L/4f/h/+H/4f/h/+D/4P/f/97/3f/c/9z/3P/d/9v/2//c/9z/3P/c/9z/2f/Z
/9j/2P/Z/9j/2P/Y/9f/1v/V/9T/1v/W/9b/1v/Y/9j/2P/Y/9f/1v/V/9T/0v/S/9L/
0v/U/9T/1P/U/9T/1P/U/9T/1P/U/9T/1f/X/9f/1//X/9f/1f/S/8v/xf+7/7D/pf+d
/5j/lf+d/7H/0P/z/xQANQBXAH4ApQDIAOYAAAESAR8BIgETAfIAzgCeAFoAHgAFAP3/
8f/n/+X/6P/q/+j/5f/l/+T/4v/g/97/3P/b/9r/1//W/9b/1v/Y/9j/2P/Y/9n/2f/Y
/9j/1v/W/9b/1v/W/9X/1f/V/9f/1//X/9j/1v/V/9X/1f/V/9X/1f/V/9f/1//X/9b/
1v/W/9b/1v/U/9T/1P/U/9b/1v/X/9j/1v/V/9X/1f/T/9T/1P/U/9T/1P/U/9T/1v/X
/9f/1//W/9b/1//W/9f/2P/a/9v/3P/c/9z/3f/c/93/3v/f/+H/4v/j/+T/4//k/+X/
5//q/+z/7P/u//D/8f/y//P/9f/4//n/+//+/wEAAwAFAAQABwAJAAsADQAOABEAEwAW
ABYAGAAYABsAHQAeACAAIAAgAB8AHgAdABwAGgAYABYAFQASABAACwAJAAcAAwABAP7/
+//4//f/9f/z//D/8P/u/+z/6v/n/+X/4//h/+D/3//e/97/4P/f/93/3f/b/9v/2//b
/9z/3P/c/9v/2f/Z/9n/2f/a/9r/2v/a/9n/2f/Z/9n/2f/Z/9n/2f/X/9f/1//X/9n/
2f/Y/9j/2P/Y/9j/2P/Z/9n/2f/Z/9r/2v/a/9n/1//X/9f/1//X/9f/1//X/9f/1//X
/9f/1//X/9f/1//X/9f/1//X/9j/2P/Y/9j/2v/a/9r/2v/a/9r/2v/a/9r/2v/a/9n/
2f/Z/9n/2f/Z/9j/2P/Y/9f/1f/U/9P/0//T/9P/0//R/9D/0P/Q/9L/0v/S/9L/1P/U
/9P/0//R/9H/0f/R/9P/0//T/9P/0//T/9P/0//T/9L/0v/S/9T/1P/U/9T/1P/U/9P/
0//T/9P/1P/U/9X/1f/V/9X/1f/V/9T/1P/V/9X/1f/U/9b/1v/W/9b/1v/W/9b/1v/U
/9P/0//T/9T/1f/W/9f/1//X/9f/1//Z/9j/2P/Z/9f/1v/W/9b/1v/W/9b/1v/W/9b/
1v/W/9b/1v/Y/9j/2P/Y/9n/2v/b/9z/3P/c/9z/3P/c/9z/3P/c/9z/3P/d/9//3//e
/97/3v/d/93/3f/d/9//3//e/93/3f/d/93/3f/f/+D/4P/g/9//3v/e/97/3//d/93/
3v/e/97/3v/e/93/3f/c/9z/2f/Y/9j/2P/Y/9j/2P/Y/9r/2v/a/9r/2v/a/9r/2v/c
/9z/3P/c/9z/3P/c/9z/3P/c/9z/3P/c/9z/3P/c/97/3v/e/9//3f/d/93/3f/d/9v/
2P/T/8v/w/+4/63/pf+g/5//qf+9/9r//f8eAD8AZQCKAK0AzgDuAAYBGgElASYBEwHy
ANAAogBcACIADQAHAPv/8//1//j/+P/0//P/8f/u/+z/6v/o/+b/5f/k/+X/5P/k/+T/
5P/k/+T/5P/j/+P/4v/i/+L/4v/i/+L/4v/h/+H/4f/h/+H/4f/i/+L/4f/h/+H/4//j
/+P/4//j/+P/4//i/+L/4v/i/+L/4v/i/+L/4v/i/+L/4//k/+T/4//j/+P/4//k/+T/
5P/l/+b/5//o/+n/6//s/+3/6//s/+7/7v/u/+7/7//v//L/8v/y//P/9P/1//b/9//3
//j/+f/6//v//P/9////AAACAAIABAAIAAkACgALAA0AEAARABMAFQAXABgAGQAaAB0A
HwAhACMAJAAnACkAKwAsAC8AMAAzADUANgA4ADcAOAA4ADgANwA2ADQAMgAwAC8ALAAq
ACcAJQAjAB8AHQAaABcAFAARAA8ADQAKAAoACAAGAAQAAgABAAAA///+//3//P/8//r/
+f/3//f/+f/5//n/+f/4//j/+P/3//f/9//3//f/+P/4//j/+P/3//f/9//3//f/9//3
//f/9//3//f/9//3//f/9v/2//j/+P/4//j/9f/1//X/9f/2//b/9v/1//X/9f/1//X/
9f/1//X/9f/3//f/9//3//f/9//3//f/9f/1//X/9f/2//b/9v/2//b/9v/2//b/9v/2
//b/9v/4//j/+P/3//f/9//3//f/9f/0//T/9P/0//P/8//z//P/8//z//P/9f/0//T/
9P/0//T/9P/0//T/9P/z//P/8//z//P/8//z//P/8//z//P/8//z//P/9f/0//T/9P/0
//T/9P/0//L/8v/x//H/8f/x//L/8v/z//P/8//z//P/8//y//L/8//z//P/8v/y//L/
8v/y//L/8v/y//L/8v/x//H/8f/z//P/8//z//P/8//z//P/8//y//L/8//z//T/8v/y
//L/8v/y//L/8v/y//T/9P/0//T/8v/y//L/8v/y//L/8v/y//P/9P/1//b/+P/4//j/
+P/4//j/+P/4//j/+P/4//j/+f/7//v/+v/6//r/+//7//v/+//7//v/+//7//r/+//5
//n/+f/6//z//P/7//r/+v/6//n/9//3//j/+P/4//j/+P/3//f/9v/2//X/9P/0//T/
9P/0//T/9P/0//T/9P/0//T/9P/0//T/9P/0//T/9P/0//T/9P/0//T/9P/0//T/9P/0
//T/9P/0//T/9v/3//f/9//3//X/9f/z//D/6//j/9f/yv/B/7v/uP+5/8f/3/8AACEA
QABhAIcAqgDLAOoACAEeASwBNwE0AR8B/ADYAKQAYgA0ACcAHwATAA8AEwAUABAADgAN
AAkACAAGAAYABAACAAEAAAD///7//v/+//z//P/8//z/+//7//r/+v/6//r/+v/6//z/
+//7//v/+f/5//n/+v/6//n/+f/5//n/+f/5//n/+f/5//n/+P/6//r/+v/6//j/+P/4
//j/+P/4//n/+v/6//n/+f/5//v//P/8//z//P/8//z//P/8//3//f/9//3//v8AAAAA
AAAAAAEAAQACAAIAAgADAAQABQAGAAcABwAIAAkACgALAAwADQAPABAAEgASABQAGAAZ
ABoAGwAdACAAIQAjACUAJwAoACkALAAvADEAMwA1ADYAOQA7AD4APgBAAEAAQQBDAEQA
RgBFAEYARgBGAEcARgBEAEIAQAA/ADwAOgA3ADUAMwAvAC0AKgAnACQAIwAhAB8AHAAc
ABoAGAAWABQAEwASABEAEAAPAA4ADgAOAA0ACwALAAsACwALAAsACgAKAAoACQAJAAkA
CQAJAAoACgAKAAoACQAJAAkACQAHAAcABwAHAAkACQAJAAkABwAHAAYABgAGAAYABgAG
AAUABQAFAAUABgAGAAYABQAHAAcABwAHAAUABQAFAAUABwAHAAcABwAFAAUABQAFAAUA
BQAFAAUABgAGAAYABgAGAAYABgAGAAYABgAGAAYABAAEAAQAAwADAAMAAwADAAUABAAE
AAQABAADAAMAAwADAAMAAwADAAMAAgACAAIAAgACAAIAAgACAAIAAQABAAEAAQABAAEA
AQABAAEAAQABAAEAAQABAP///v/+//7//v/+//7//v/8//z/+//7//v/+//8//z/+//7
//v/+//5//n/+P/4//f/9//3//b/9v/2//b/9v/0//T/9P/0//L/8f/x//H/8f/x//H/
8f/x//H/8f/x/+//7v/u/+//8f/w//D/8P/w//D/8P/w//D/8P/u/+7/7v/u/+7/7v/u
/+7/7P/s/+z/7P/u/+7/7v/u/+7/7v/u/+7/7//w//H/8v/y//L/8v/y//L/8v/y//L/
8v/y//P/9f/1//T/9P/0//P/8//z//P/8//z//L/8f/v/+//7//v//H/8v/y//L/7//u
/+7/7v/t/+v/6//s/+z/7P/s/+z/6//r/+r/6v/p/+j/6P/o/+j/6P/o/+j/6P/o/+j/
6P/o/+j/6P/o/+j/6P/o/+j/6P/o/+j/6P/m/+b/5v/m/+j/6P/o/+j/6P/o/+j/6f/n
/+f/5//n/+n/5f/i/9v/0//J/7z/sf+r/6j/qf+1/83/7P8NACoATQBxAJIAswDUAPAA
BgESARsBGAEFAeQAvgCKAEoAIAATAAkA/f/7////AAD8//L/4//h/+j/6P/m/+b/5v/l
/+b/5f/k/+T/5P/i/+L/4v/i/+P/4//i/+L/5P/k/+T/5P/k/+P/4//j/+P/4//j/+T/
4v/h/+H/4f/j/+P/4//j/+P/4//j/+L/4v/i/+L/4v/i/+L/4v/i/+L/4v/j/+T/5P/j
/+P/4//j/+T/5P/k/+b/5v/m/+b/5v/n/+f/5//l/+b/6P/o/+j/6P/p/+n/7P/s/+z/
7f/s/+3/7v/v//H/8v/z//T/9f/2//f/+f/4//r/+v/8/wAAAQACAAMABQAIAAkACwAN
AA8AEAARABIAFQAXABkAGQAaAB0AHwAiACIAJAAkACUAJwAoACoAKQAqACoAKgArACoA
KAAmACQAIwAgAB4AHQAbABkAFQATABAADQAKAAkABwAFAAIAAAD+//z/+v/6//n/+P/3
//b/9f/0//T/9P/z//H/8f/x//H/8f/x//D/8P/w/+//7f/t/+3/7f/u/+7/7v/u/+3/
7f/t/+3/7f/t/+3/7f/t/+3/7f/t/+3/7f/s/+z/7P/s/+z/7P/r/+v/6//r/+r/6v/q
/+n/6f/p/+n/6f/p/+n/6f/p/+n/6f/p/+n/6f/p/+n/6f/p/+n/6f/p/+r/6v/q/+r/
6P/o/+j/6P/o/+j/6P/o/+j/6P/o/+f/5//n/+f/5//n/+b/5v/m/+b/5f/l/+X/5f/l
/+X/5f/l/+T/5P/k/+T/5P/k/+T/5P/k/+P/4//j/+P/4//j/+P/4//j/+P/4f/h/+H/
4f/j/+L/4v/i/+L/4v/i/+L/4v/i/+H/4f/h/+H/4v/i/+H/4f/h/+H/4f/h/+D/4P/h
/+H/4f/g/+D/4P/g/+D/4P/g/+D/4P/g/9//3//f/9//3//f/9//3//f/9//3//f/97/
3v/f/9//4P/g/+D/4P/g/+D/4P/g/+D/4P/g/+D/4P/e/97/3v/e/97/3v/e/97/4P/g
/+D/4P/g/+D/4P/g/97/3v/e/97/4P/g/+D/4P/h/+L/4//k/+T/5P/k/+T/5P/k/+T/
5P/k/+T/5f/n/+f/5v/m/+b/5//n/+f/5//n/+f/5v/l/+P/4//j/+P/4//k/+T/5P/j
/+L/4v/i/+H/3//f/+D/3v/e/97/3v/d/93/3P/c/93/3P/c/9z/3P/c/9z/3P/c/9z/
3P/c/9z/3P/c/9z/3P/c/9z/3P/c/9z/3P/c/9r/2v/a/9r/2v/a/9r/2v/a/9r/2v/b
/9v/2//b/9v/2//X/9T/z//H/7v/rv+j/53/mv+d/63/xf/i/wEAIAA/AGEAhgCnAMgA
4gD2AAABCQEGAfEAzgCoAHIANAAQAAUA+//v/+//8//y//L/8P/v/+v/6v/o/+b/5P/k
/+P/4v/h/+D/4P/g/97/3v/e/97/3//f/97/3v/e/97/3v/e/97/3f/d/93/3f/d/93/
3v/e/93/3f/d/93/3f/d/93/3f/d/93/3P/c/9z/3P/c/9z/3P/c/9z/3P/c/93/3v/e
/93/3f/d/93/3v/e/97/3v/e/97/3v/e/9//3//f/9//4P/i/+L/4v/i/+P/4//k/+T/
5P/l/+b/5//o/+n/6//s/+3/7v/v//D/8f/z//T/9v/2//j/+P/5//r/+////wIAAwAF
AAkACwAMAA0ADAAPABEAEwAVABYAGQAbABwAHAAeAB4AHwAhACIAJAAlACYAJgAmACUA
JAAiACAAIAAfABwAGgAYABcAFgATABEADgALAAgABwAFAAMAAAD+//z/+v/4//j/9//2
//X/9P/z//L/8v/w/+//7f/t/+3/7f/t/+3/7P/s/+z/6//t/+3/7f/t/+z/7P/s/+z/
6//r/+v/6//t/+3/7f/t/+v/6//r/+v/7f/t/+z/7P/s/+z/7P/s/+v/6//r/+v/7v/u
/+7/7f/t/+3/7f/t/+3/7f/t/+3/7f/t/+3/7f/r/+v/6//r/+3/7f/t/+3/7P/s/+z/
7P/s/+z/7P/s/+z/7P/s/+z/7P/s/+z/6//t/+3/7f/t/+v/6v/q/+r/7P/r/+v/6//r
/+v/6//r/+v/6v/q/+r/6v/q/+r/6v/s/+z/6//r/+n/6f/p/+n/6f/p/+n/6f/r/+v/
6//r/+n/6P/o/+j/6v/q/+r/6v/q/+r/6f/p/+n/6f/q/+r/6f/p/+n/6f/r/+v/6v/q
/+n/6f/p/+j/6v/q/+r/6v/q/+r/6v/q/+r/6f/p/+n/6//r/+v/6//p/+n/6f/p/+v/
6v/q/+v/6//q/+r/6v/q/+r/7P/s/+z/7P/q/+r/6v/q/+r/6v/q/+r/6v/q/+r/6v/s
/+z/7P/s/+r/6v/q/+r/7P/s/+z/7P/s/+z/7P/s/+7/7v/u/+7/8P/w//D/8P/w//D/
8P/w//D/8P/x//P/8//y//L/8v/z//P/8//z//P/8//y//H/7//v/+//7//v//D/8P/w
/+//7v/u/+7/7f/r/+v/7P/s/+z/7P/s/+v/6//q/+r/6//q/+r/6v/o/+j/6P/o/+j/
6P/o/+j/6P/o/+j/6P/q/+r/6v/q/+r/6v/q/+r/6v/q/+r/6v/q/+r/6v/q/+r/6v/q
/+v/6//r/+v/6//r/+n/5v/f/9f/y//A/7X/rf+q/63/u//T//L/EQAwAE8AcQCUALcA
1gDyAAQBEAEXARYBAQHgALgAggBGACIAFwALAAEA//8DAAQAAgAAAP///f/8//j/+P/4
//b/9f/0//H/8P/w//D/7v/u/+7/7v/v/+//7v/u/+7/7v/u/+7/7v/t/+3/7f/v/+//
7//w/+7/7f/t/+3/7//v/+//7//v/+//7//u/+7/7v/u/+7/7v/u/+7/7v/u/+7/7//w
//D/7//v/+//7//w//D/8P/w//D/8P/w//L/8//z//P/8f/y//T/9P/0//T/9f/1//b/
9v/2//f/+P/5//r/+//7//z//f/+////AAABAAMABAAGAAYACAAKAAsADAANAA8AEgAT
ABUAFwAZABoAGwAcAB8AIQAjACMAJAAnACkALAAsAC4ALgAvADEAMgA0ADUANgA2ADYA
NQA0ADIAMAAwAC8ALAAqACkAJwAlACEAHwAcABkAFgAVABMAEQAOAA4ADAAKAAgABgAF
AAQAAwACAAEAAAAAAAAA///9//3//f/9//3//f/8//z//P/7//v/+//7//v/+P/4//j/
+P/5//n/+f/5//n/+f/5//n/+f/5//n/+f/5//n/+P/4//j/+P/4//j/+f/5//n/+f/6
//r/+v/5//n/+f/5//n/+f/5//n/+f/5//n/+f/5//f/9//3//f/9//3//f/9//2//b/
9v/2//b/9v/2//b/9P/0//T/9P/0//T/9P/z//X/9f/1//X/8//y//L/8v/0//P/8//z
//P/8//z//P/8//y//L/8v/y//L/8v/y//D/8P/v/+//7//v/+//7//v/+//7//v/+//
7//v/+//7//u/+7/7v/u/+7/7v/u//D/8P/v/+//7//v//D/8P/t/+3/7f/t/+//7//u
/+7/7f/t/+3/7P/u/+7/7v/u/+z/7P/s/+z/7v/t/+3/7f/t/+3/7f/t/+v/6//r/+v/
7f/s/+z/7f/t/+z/7P/s/+z/7P/s/+z/7P/s/+z/7P/s/+z/7P/s/+z/7P/q/+r/6v/q
/+z/7P/s/+z/6v/q/+r/6v/q/+r/6v/q/+r/6v/q/+r/6//s/+3/7v/u/+7/7v/u//D/
8P/w//D/8P/w//D/8P/w//D/8f/z//P/8v/y//L/8//z//P/8//x//H/8P/v/+//7//v
/+//7//w//D/8P/u/+z/6//q/+v/6f/p/+r/6v/q/+r/6v/p/+n/6P/o/+f/5v/m/+b/
5v/m/+b/5v/m/+b/5v/m/+b/5v/m/+b/5v/m/+b/5v/m/+b/5v/m/+b/5v/m/+b/5v/m
/+b/5v/m/+b/5v/n/+f/5//n/+f/5f/h/97/1//P/8P/uP+t/6f/pP+r/7v/1//2/xUA
NABTAHUAmAC7ANgA8gAEAQ4BEwEOAfMA0ACoAGwAMgAYAA8AAQD3//n/+//8//z/+v/3
//X/9P/y//D/7v/u/+3/7P/r/+r/6v/q/+r/6v/q/+r/5//n/+b/5v/m/+b/5v/m/+j/
5//n/+f/5//n/+f/6P/o/+f/5//n/+X/5f/l/+X/5//n/+f/5v/m/+b/5v/m/+b/5v/m
/+b/5v/m/+f/6P/o/+f/5//n/+f/6P/o/+j/6P/o/+j/6P/o/+n/6f/p/+n/6v/s/+z/
7P/s/+3/7f/u/+7/7v/v//D/8f/y//P/8//0//X/9v/3//j/+f/7//z//v/+/wAAAgAD
AAQABQAHAAoACwANAA0ADwAQABEAFAAXABkAGwAbABwAHwAhACIAIgAkACQAJQAnACgA
KgArACwALAAsACsAKgAoACYAJgAlACIAIAAfAB0AGwAXABcAFAARAA4ADQALAAkABgAE
AAIAAAD+//z/+//6//n/+P/3//b/9v/2//X/8//z//H/8f/x//H/8P/w//D/7//v/+//
7//v//D/8P/w//D/7//v/+//7//v/+//7//v/+//7//v/+//7//v/+7/7v/u/+7/7v/u
/+//7//v/+//7v/u/+7/7f/v/+//7//v/+//7//v/+//7//v/+//7//v/+//7//v/+3/
7f/t/+3/7v/u/+7/7v/s/+z/7P/s/+z/7P/s/+z/7P/s/+z/6//r/+v/6//r/+3/7P/s
/+z/7P/r/+v/6//r/+v/6//r/+v/6v/q/+r/6v/q/+r/6v/q/+r/6f/p/+n/6f/p/+n/
6f/p/+n/6f/p/+n/6f/p/+f/5v/m/+b/6P/o/+j/6P/o/+j/5//n/+f/5//o/+j/5//n
/+f/5//n/+f/5v/m/+f/5//n/+b/5v/m/+b/5v/m/+b/5v/m/+b/5f/l/+X/5f/l/+X/
5f/n/+f/5//n/+f/5v/m/+f/5f/m/+b/5v/m/+b/5v/m/+b/5v/m/+b/5v/m/+b/5v/m
/+b/5P/k/+T/5P/m/+b/5v/m/+b/5v/m/+b/5v/m/+b/5v/m/+b/5v/m/+b/5v/m/+b/
5v/m/+b/5v/o/+j/6P/o/+j/6P/o/+j/6f/q/+v/7P/s/+z/7P/s/+z/7P/t/+//7//u
/+7/7v/v/+//7//v/+7/7f/r/+n/6f/p/+n/6f/p/+r/6v/q/+f/5v/m/+b/5f/j/+P/
5P/m/+b/5v/m/+P/4//i/+L/4f/g/+D/4P/g/+D/4P/g/+L/4v/i/+L/4P/g/+D/4P/i
/+L/4v/i/+D/4P/g/+D/4P/g/+D/4P/g/+D/4P/g/+L/4v/i/+P/4f/h/+H/4f/d/9v/
1v/P/8X/uf+u/6X/of+g/6v/wf/d//7/HQA8AFsAfwCkAMUA5AD6AAgBEAETAQgB6QDC
AJIAVAAiABAABQD3/+//8f/z//T/8v/w//H/7//s/+z/6v/q/+j/5//m/+X/5P/k/+T/
5P/k/+T/5P/j/+P/4v/i/+L/4v/i/+L/4v/h/+H/4f/h/+H/4f/i/+L/4f/h/+H/4f/h
/+H/4f/h/+H/4f/g/+D/4P/g/+D/4v/i/+L/4v/g/+D/4f/i/+L/4f/h/+H/4//k/+T/
5P/i/+L/4v/i/+L/4//j/+P/4//k/+b/5v/k/+T/5f/l/+j/6P/o/+n/6v/r/+z/7f/t
/+7/7//w//H/8v/z//X/9v/4//j/+v/8//3//v///wEABAAFAAcABwAJAAoACwAMAA8A
EQATABQAFAAWABcAGAAYABoAGgAbAB0AHgAgAB8AIAAgACAAIQAgAB4AHAAcABsAGAAW
ABMAEQAPAAsACQAGAAMAAAD///3/+//4//b/9P/y//D/7v/t/+z/6//q/+n/6P/o/+b/
5f/j/+P/4//j/+P/4//i/+L/4v/h/+H/4f/h/+H/4P/g/+D/4P/f/9//3//f/93/3f/d
/93/2//b/9v/2//b/9v/2v/a/9z/3P/c/9z/2//b/9v/2//c/9z/3P/b/9v/2//b/9v/
2//b/9v/2//b/9v/2//b/9v/2//b/9v/2f/Z/9n/2f/Y/9j/2P/Y/9j/2P/Y/9j/2P/Y
/9j/2P/W/9b/1v/V/9X/1f/V/9X/1f/U/9T/1P/U/9P/0//T/9H/0f/R/9H/0//S/9L/
0v/Q/9D/0P/Q/9D/0P/P/8//z//P/8//z//N/83/zf/N/83/zf/N/83/zf/M/8z/zP/M
/8z/zP/M/8z/zP/L/8v/y//L/8z/zP/L/8v/y//L/8n/yf/I/8j/yf/J/8n/yP/K/8r/
yv/K/8j/yP/I/8j/yv/J/8n/yf/H/8f/x//H/8X/xf/F/8X/xf/E/8T/xf/H/8j/xv/G
/8b/xv/E/8T/xP/E/8X/xv/H/8j/x//G/8X/xP/E/8T/xP/E/8T/xP/E/8T/wv/C/8L/
wv/C/8L/wv/C/8P/xP/F/8b/xv/G/8b/xv/G/8b/xv/G/8b/xv/G/8b/xv/H/8n/yf/I
/8j/yP/J/8j/x//G/8X/x//G/8X/w//D/8P/w//D/8T/xP/E/8P/wv/C/8L/wf+9/73/
vv++/7z/vP+8/7v/vf+8/7z/u/+4/7j/uP+4/7j/uP+4/7j/uP+4/7j/uP+4/7j/uP+4
/7j/uP+4/7j/tv+2/7b/tv+0/7T/tP+0/7b/tv+2/7b/tv+2/7f/t/+1/7X/tf+z/6//
qv+j/5n/jf+A/3n/c/9y/3v/kf+x/9L/8/8SADUAXQCCAKUAxADeAO4A+AD7AO4AzQCq
AHgANAD4/+D/1f/H/7//wf/B/8L/wv/C/8H/v/++/7z/uv+4/7j/tf+0/7H/sP+w/7D/
sP+w/7D/sP+x/7H/sP+w/7D/sP+w/7D/rv+t/63/rf+t/63/rf+u/67/rf+t/63/q/+r
/6v/q/+r/6v/q/+q/6j/qP+o/6j/p/+m/6X/pP+h/6D/oP+g/57/nf+d/53/nf+e/57/
nv+e/57/nv+e/57/n/+f/5//nf+e/6D/oP+e/57/n/+f/6D/oP+g/6H/ov+j/6T/pf+l
/6b/p/+o/6f/qP+p/6v/rv+w/7D/sv+2/7f/uP+5/7r/vP+8/73/wf/D/8T/xf/G/8n/
y//N/87/zv/Q/9H/1P/U/9b/1v/X/9n/2v/c/9v/3P/c/9z/2//a/9j/1v/S/9H/zv/M
/8f/xf/D/7//u/+4/7X/sv+x/6//rf+q/6b/pP+i/6D/nP+b/5r/mf+Y/5f/lv+W/5T/
k/+R/5H/j/+P/4//j/+O/47/jv+N/4v/i/+L/4v/iv+K/4r/iv+J/4n/if+J/4n/if+J
/4n/iP+H/4b/hf+D/4P/gv+C/4D/gP+A/4D/gf+B/4H/gf+C/4L/gv+B/3//f/9//3//
f/9//w==
         </WaveFormData>
      </LeadData>
   </Waveform>
</RestingECG>
