# Supplementary material for: Detection of Left Atrial Enlargement Using a Convolutional Neural Network-Enabled Electrocardiogram
Source: Front Cardiovasc Med. 2020 Dec 17;7:609976. doi: 10.3389/fcvm.2020.609976 (PMC7773668; doi:10.3389/fcvm.2020.609976)
Supplement: Supplementary file 1 [file Data_Sheet_1.ZIP › hyp/1802019436_12544_00000022.XML]

<?xml version="1.0" encoding="Windows-1252"?>
<!DOCTYPE RestingECG SYSTEM "restecg.dtd">
<RestingECG>
   <PatientDemographics>
      <PatientID>1802019436</PatientID>
      <PatientAge>69</PatientAge>
      <AgeUnits>Years</AgeUnits>
      <Gender>Male</Gender>
      <PatientLastName>jiangsiyuan</PatientLastName>
   </PatientDemographics>
   <TestDemographics>
      <DataType>Resting</DataType>
      <Site>1</Site>
      <AcquisitionDevice>MAC55</AcquisitionDevice>
      <Status>Unconfirmed</Status>
      <Priority>Normal</Priority>
      <AcquisitionTime>09:20:05</AcquisitionTime>
      <AcquisitionDate>03-21-2016</AcquisitionDate>
      <CartNumber>1</CartNumber>
      <AcquisitionSoftwareVersion>009C</AcquisitionSoftwareVersion>
      <XMLSourceVersion>MAC5000 v1.0</XMLSourceVersion>
   </TestDemographics>
   <RestingECGMeasurements>
      <VentricularRate>74</VentricularRate>
      <AtrialRate>74</AtrialRate>
      <PRInterval>164</PRInterval>
      <QRSDuration>98</QRSDuration>
      <QTInterval>390</QTInterval>
      <QTCorrected>432</QTCorrected>
      <PAxis>49</PAxis>
      <RAxis>35</RAxis>
      <TAxis>75</TAxis>
      <QRSCount>13</QRSCount>
      <QOnset>223</QOnset>
      <QOffset>272</QOffset>
      <POnset>141</POnset>
      <POffset>201</POffset>
      <TOffset>418</TOffset>
      <ECGSampleBase>500</ECGSampleBase>
      <ECGSampleExponent>0</ECGSampleExponent>
   </RestingECGMeasurements>
   <Diagnosis>
      <Modality>Resting</Modality>
         <StatementCount>3</StatementCount>
         <LabelText>12SL ��ϳ���</LabelText>
      <DiagnosisStatement>
         <StmtFlag>ENDSLINE</StmtFlag>
         <StmtText>�������</StmtText>
      </DiagnosisStatement>
      <DiagnosisStatement>
         <StmtFlag>ENDSLINE</StmtFlag>
         <StmtText>�������� ST ���쳣</StmtText>
      </DiagnosisStatement>
      <DiagnosisStatement>
         <StmtFlag>ENDSLINE</StmtFlag>
         <StmtText>�쳣 ECG</StmtText>
      </DiagnosisStatement>
   </Diagnosis>
   <Waveform>
      <WaveformType>Rhythm</WaveformType>
      <WaveformStartTime>0</WaveformStartTime>
      <NumberofLeads>8</NumberofLeads>
      <SampleType>CONTINUOUS_SAMPLES</SampleType>
      <SampleBase>500</SampleBase>
      <SampleExponent>0</SampleExponent>
      <HighPassFilter>16</HighPassFilter>
      <LowPassFilter>150</LowPassFilter>
      <ACFilter>NONE</ACFilter>
      <LeadData>
         <LeadByteCountTotal>10000</LeadByteCountTotal>
         <LeadTimeOffset>0</LeadTimeOffset>
         <LeadSampleCountTotal>5000</LeadSampleCountTotal>
         <LeadAmplitudeUnitsPerBit>4.88</LeadAmplitudeUnitsPerBit>
         <LeadAmplitudeUnits>��V</LeadAmplitudeUnits>
         <LeadHighLimit>2147483647</LeadHighLimit>
         <LeadLowLimit>268435456</LeadLowLimit>
         <LeadID>I</LeadID>
         <LeadOffsetFirstSample>0</LeadOffsetFirstSample>
         <FirstSampleBaseline>0</FirstSampleBaseline>
         <LeadSampleSize>2</LeadSampleSize>
         <LeadOff>FALSE</LeadOff>
         <BaselineSway>FALSE</BaselineSway>
         <ExcessiveACNoise>FALSE</ExcessiveACNoise>
         <MuscleNoise>FALSE</MuscleNoise>
         <LeadDataCRC32>3619092731</LeadDataCRC32>
         <WaveFormData>
AwADAAMAAwADAAMAAwAEAAQABAAEAAUAAwAEAAQABwAHAAgACAAIAAoACgAJAAgACQAJ
AAkACgALAAsACgAIAAoACgAKAAoACwAJAAUAAAD+//7//f/9//7//v/+//7/AAD/////
///+//7//v/+//////////7//P/8//z//P/+//7//f/9//3//f/9//7//P/+//3/9v/2
//j/9f/3//v///8FAA8AFgAhAC8AQQBRAGQAfwCXAKYArgCqAKIAiwBtAFYAUABNAEAA
LQAbAAkA9P/l/97/3P/c/9v/2//Z/9v/4P/j/+f/7P/u/+r/6//x//H/8f/x//L/9P/0
//T/9f/z//P/9P/1//f/9//3//f/9f/1//X/9f/2//b/9v/2//j/+f/5//n/+P/3//b/
9P/3//j/+f/6//r/+f/4//f/+f/5//n/+v/6//v/+//7//n/+f/5//r//P/9//3//f/7
//v/+v/6//3//v/+//7//v//////AAD+//7/AAAAAAAAAQACAAIABAAFAAYABgAEAAQA
BQAFAAkACQAKAAoACAAJAAkACQAJAAoACgALAAsACwALAAwADAAMAAwADAANAA0ADAAM
AAoACgAKAAoACgAKAAoACgAIAAcABwAHAAYABgAGAAQABAAEAAQABAABAAEAAQABAAEA
AQAAAAAAAAABAAEAAQD9//3//v/+/wAAAAAAAAAA/P/8//z//P/8//3//f/8//7//v/+
//7//P/8//z//P/8//3//f/9//3//f/9//z//v/+//7//v/8//z//P/8//3//f/9//3/
/f/9//3//f/7//v/+//7//z//P/9//7//P/8//z//P/7//v/+//7//z//P/8//z//f/9
//3//f/9//3//P/8//z//P/8//z//P/8//z//P/9//3//f/9//v/+//7//z//v/9//3/
/f/7//v/+//8//z/+//7//v//f/9//3//f/7//z//P/8//3//P/9/////v/9//z/+//9
//3//f/+//z//P/8//z//P/7//v/+//9//3//P/+//z//P/8//z//P/8//z//P/8//7/
/v/9//3//f/9//////////////////3//f/9//7/AAAAAAAAAQD//wAAAAADAAUABgAG
AAYABgAGAAUABAAFAAUABQAGAAgACQAJAAgACAAIAAgACAAJAAcAAwD+//z//P/7//v/
/P/8//z//P/8//v/+//7//z//P/8//z/+//7//v/+v/6//r/+v/6//j/+P/3//f/9//3
//f/+P/2//b/9f/y//D/7v/v//P/+f///wcADwAWAB8AMwBJAFkAbgCLAKMAsACyAK4A
ngCBAGUAWABSAEcAOgAvABsAAQDq/93/2P/Y/9b/0//T/9f/2//c/9//5f/o/+z/7v/t
/+v/7f/t/+3/7v/u/+7/7v/v/+//7//w//H/7//v/+//7//x//H/8f/x//D/8P/w//D/
8P/x//H/8f/x//H/8f/w//D/8P/w//D/8f/x//H/8f/x//H/8f/y//L/8//z//P/8//z
//P/9P/0//X/9f/1//f/9//2//b/9f/2//b/9v/2//f/9//4//j/+P/6//r//P/9//7/
/v/8//3//v/+//7//v//////AQABAAIAAgACAAMAAwADAAMABAAEAAUABQAFAAUABgAG
AAYABgAGAAcABwAGAAYABgAGAAYABgAHAAYABQAEAAYABQAFAAUAAgACAAIAAAD+//7/
/v/+////////////+//7//r/+v/6//v/+//7//n/+f/6//r/+v/6//r/+v/4//j/+P/4
//j/+f/5//j/+v/6//r/+v/4//j/+P/4//j/+f/5//n/+//7//v/+v/4//j/+P/4//b/
9v/2//b/9//3//f/9//3//f/9//3//f/9//3//f/+f/4//j/+P/2//b/9v/2//f/9//3
//f/9v/2//b/9v/5//n/+f/5//f/9//2//b/9v/2//b/9v/2//b/9v/2//f/9//3//f/
9f/1//X/9v/4//f/9//3//f/9//3//j/+P/3//f/9//3//f/9//3//n/+v/6//r/+P/2
//b/9//5//n/+f/5//f/9//3//j/+P/4//j/+P/4//f/9//3//f/9v/4//j/+P/4//r/
+v/6//r/+v/6//n/+f/5//n/+//7//v/+//7//v/+//7//v//P/+//7//v//////AAAA
AAMAAQACAAIAAgACAAIAAQAAAAEAAQABAAIABAAFAAUABAAEAAQABAAEAAEA///7//b/
9v/2//X/9f/4//j/+P/4//j/9//3//f/+P/4//j/+P/3//f/9//2//b/9v/2//b/9v/2
//X/9f/1//X/9f/2//T/9v/1//D/6v/o/+3/8f/1//v/BQANABQAIQA1AEkAWQBwAI8A
qQC2ALoAsgCgAIUAawBcAFYASwBAADEAGwADAOz/3f/Y/9j/2P/V/9H/1f/Z/9z/3//l
/+j/6v/s/+3/7f/r/+v/6//s/+z/7P/s/+3/7f/t/+7/7//x//H/8f/x//H/8f/x//H/
8v/y//L/8v/y//P/8//z//H/8f/x//D/7v/u/+7/7v/x//H/8f/x//P/8//z//T/8//z
//L/8f/x//H/8f/y//T/9f/1//X/9f/1//T/9P/3//j/+P/4//b/9//3//j/+v/6//z/
/P/8//3//v/+//z//f/+//7/AAAAAAEAAQABAAEAAgACAAIAAwADAAMAAwAEAAQABQAH
AAcABwAIAAYABgAGAAYABwAHAAYABgAIAAgACAAIAAUABAADAAIABAADAAMAAwAAAAAA
AAD+/wAAAAAAAAAA///////////9//3//P/8//z//f/9//3/+f/5//r/+v/6//r/+v/6
//r/+v/6//r/+v/7//v/+v/6//r/+v/6//r/+v/6//r/+v/7//v/+//5//n/+f/4//j/
+P/4//j/+v/6//r/+v/3//f/9//3//n/+f/5//n/+f/5//n/+f/3//b/9v/2//b/9v/2
//b/9//3//f/9//4//j/+P/4//f/9//3//f/9//3//b/9v/2//b/9v/2//b/9v/2//b/
9//3//f/9//5//n/+f/6//j/9//3//f/9//3//f/+P/4//f/9//3//n/+f/5//n/+f/6
//r/+v/4//b/9v/3//f/9//3//f/9//3//f/+P/4//j/+P/6//r/+f/4//f/9v/2//b/
9v/2//r/+v/5//n/+f/5//v/+//5//n/+f/5//n/+f/5//r/+//8//3////+//7//f//
////AAAAAAAAAAAAAP///v////////8AAAIAAwADAAIABAAEAAQABAADAAEA/f/4//j/
+P/3//f/+P/4//j/+P/4//f/9//3//j/+P/4//j/9//3//f/9v/4//j/+P/4//r/+v/5
//n/+P/3//b/9v/4//T/8//0//L/7v/t/+//8//5////CQAQABkAJwA5AEcAWABxAIsA
ngCoAKgAnACFAGkAVABKAEUAPAArABsABQDu/9//2P/W/9b/0//R/9P/1//a/93/3//i
/+j/7P/t/+v/7f/t/+3/7v/u/+7/7v/v/+//7//w//H/7//v/+//7//x//H/8f/x//L/
8v/y//L/8P/x//H/8f/z//P/8//y//D/8P/w//D/8//z//P/8//z//P/8//0//T/9f/1
//X/9f/1//X/9v/2//f/9//3//X/9f/0//T/9f/2//b/9v/4//n/+f/6//r/+v/8//z/
/P/9//7//v/8//3//v/+/wAAAAABAAEAAQABAAIAAgAEAAUABQAFAAMABAAEAAUABQAF
AAUABgAGAAYABgAGAAUABQAEAAQABgAGAAYABgAFAAQAAwACAAQAAwADAAMAAgACAAIA
AAAAAAAAAAAAAP///////////f/9//z//P/8//3//f/9//n/+f/6//r/+v/6//r/+v/4
//j/+P/4//j/+f/5//j/+v/6//r/+v/4//j/+P/4//j/+f/5//n/+f/5//n/+P/6//r/
+v/6//j/+P/4//j/+f/5//n/+f/5//n/+f/5//v/+//7//v//f/8//z//P/6//r/+v/6
//v/+//7//v/+v/6//r/+v/7//v/+//7//v/+//6//r//P/8//z//P/8//z//P/8//3/
/f/9//3/+//7//v//P/8//v/+//7//v/+//7//z//v/9//3//f/8//v/+v/5//r//P/9
//7//v/8//z//f/7//v/+//7//3//f/9//7//v/8//7//P/8//z//P/6//r/+v/6//7/
/v/9//3//f/9/////////////////////////wAAAAAAAAAAAQABAAIAAgAFAAUABgAG
AAYABAAEAAMAAgADAAMAAwAEAAgACQAJAAgACgAKAAoACgAHAAUAAQD8//z//P/7//v/
/v/+//7//v/8//v/+//7//z//P/8//z//f/9//3//P/8//z//P/8//z//P/7//v/+f/5
//n/+v/2//b/9f/y//D/8P/x//P/+f///wUADQAWACMAMwBFAFkAcACHAJ8ArgCyAKwA
mgB9AGMAWABSAEkAOgApABkAAwDs/93/2v/a/9b/1f/X/9n/2f/e/+P/5//q/+z/7P/t
/+//7//v/+//8P/y//L/8v/z//H/8f/y//P/9f/1//X/9f/1//X/9f/1//T/9P/0//T/
9P/1//X/9f/1//X/9f/0//b/9v/2//b/9//3//f/9//1//X/9f/2//b/9//3//f/9//3
//f/+P/6//v/+//7//n/+f/4//j/+//8//z//P/8//3//f/+//7//v8AAAAAAgADAAQA
BAADAAMAAwACAAQABAAFAAUABQAFAAYABgAIAAkACQAJAAcACAAIAAkACwALAAsADAAM
AAwADAAMAA0ADQAMAAwADAAMAAwADAALAAoACQAIAAgABwAHAAcACAAIAAgABgAEAAQA
BAAEAAMAAwADAAMAAQABAAAAAAAAAAEAAQABAP////8AAAAAAAAAAAAAAAAAAAAAAAAA
AAAAAQABAAAAAAAAAAAAAAD+//7//v/+//z//f/9//3//////////v/+//7//v/+//7/
/v/+//7//f/9//3//f////////////7//f/8//v//f/8//z//P/8//z//P/8//v/+//7
//v//P/8//z//P/9//3//f/9//3//f/8//z//v/+//7//v/8//z//P/8//3//f/9//3/
+//7//v//P/+//3//f/9//3//f/9//7//P/7//v/+//8//3//v////7//v/9//z//P/6
//r/+//9//3//f/9//v/+//7//z/AAAAAP7//v/+//7//v/+//7//v/+//7//f/9//3/
/f////////////////8BAAEAAQACAAAAAAAAAAEAAwAEAAQABwAFAAYABgAGAAgACAAH
AAYABQAFAAUABgAIAAkACQAIAAoACgAKAAoACQAHAAMA/v/8//z/+//7//z//P/8//z/
/P/7//v/+//8//z//P/8//v/+//7//r/+v/6//r/+v/8//z/+//7//n/+f/5//r/+v/4
//X/9P/y/+7/7//z//f///8HAA8AFgAjADkATQBdAHAAiwCnALgAvAC0AKIAhwBvAGAA
WABLADoALQAdAAUA8P/h/9r/2v/Y/9P/0f/X/9//4P/j/+v/7v/s/+7/7f/t/+//7//v
//D/8P/w//D/8f/x//H/8v/z//P/8//z//P/8//z//P/8//0//T/9P/0//T/9f/1//X/
8//z//P/8v/0//T/9P/0//P/8//z//P/9f/1//X/9v/0//X/9f/1//X/9f/1//b/+P/5
//n/+f/3//f/9v/2//n/+v/6//r/+v/7//v//P/8//z//v/+//7///8AAAAAAAABAAIA
AgACAAIAAwADAAUABQAGAAYABAAFAAUABQAHAAgACAAJAAsACwALAAwADAAMAAwADAAL
AAsACgAKAAoACgAKAAoACwAKAAkACAAGAAUABQAFAAYABgAGAAQAAgACAAIAAgABAAEA
AQABAAEAAQAAAAAA/v//////////////AAAAAAAAAAAAAAAA/P/8//z//P/+///////+
//7//v/+//7//v/+//7//v/8//3//f/9//3//f/9//z//v/+//7//v/8//z//P/8//v/
+//7//v/+//7//v/+//9//3//f/9/////v/+//7//f/8//v/+v/9//3//f/9//r/+v/6
//r//P/9//7//////////v/+//z//P/8//z/+v/6//r/+v/9//3//f/9//3//f/9//7/
/v/9//3//f/9//3//f/+//7//f/9//3//f/9//3//f/9//7//v/+//7//P/8//3//f/9
//3//f/9//3///8AAP7//P/8//z//P/9//7///8AAAEAAAD+//3//////wEAAQABAAEA
AQABAP///////wAAAAAAAAAAAQADAAQABAAHAAUABgAGAAYABgAGAAUABAADAAMAAwAE
AAgACQAJAAgACAAIAAgACAAJAAcAAwD+//z//P/7//v//P/8//z//P/6//n/+f/5//z/
/P/8//z/+//7//v/+v/6//r/+v/6//j/+P/3//f/+f/5//n/+v/8//r/9f/0//L/7v/x
//f//f8BAAsAFQAaACUANwBJAFkAcACLAKMAsACyAKoAlgB7AGEAVABOAEcAOAAlABMA
/f/q/93/2v/a/9j/1//Z/9n/2f/c/+H/5//q/+z/7P/t/+//7//v/+//8P/y//L/8v/z
//P/8//0//X/8//z//P/8//1//X/9f/1//T/9P/0//T/9P/1//X/9f/1//X/9f/0//b/
9v/2//b/9f/1//X/9f/1//X/9f/2//b/9//3//f/9//3//f/+P/4//n/+f/5//n/+f/4
//j/+//8//z//P/8//3//f/+//7//v8AAAAAAAABAAIAAgAAAAEAAgACAAQABAAFAAUA
BwAHAAgACAAGAAcABwAHAAcACAAIAAkACQAJAAkACgAIAAgACAAIAAsACwAKAAoACAAI
AAgACAAHAAYABQAEAAYABQAFAAUABAAEAAQAAgAAAAAAAAAAAAEAAQABAAEA//////7/
/v/+//////////v/+//8//z/+v/6//r/+v/5//r/+//8//r/+//7//r/+v/6//r/+v/6
//r/+v/6//r/+//7//v/+//7//v/+v/6//r/+v/6//j/+P/4//j/+P/5//r/+//5//n/
+f/5//v/+//7//v/+//6//r/+v/6//r/+v/6//v/+//7//v/+v/6//r/+v/7//v/+//7
//n/+f/4//j/+v/6//r/+v/6//r/+v/6//n/+f/5//n/+v/7//z//v/7//n/+P/3//j/
+f/6//z//P/7//v/+//5//n/+f/5//v//P/8//z/+v/4//j/+f/7//v/+//7//v/+//6
//j/+P/4//j/+f/6//v//P/+//7//f/9//v/+//9//3/+//7//v/+//7//v/+//8//3/
/v///wEAAAAAAP//AQADAAQABAAEAAQABAADAAIAAQABAAEAAgAEAAUABQAEAAYABgAG
AAYABwAFAAEA/P/+//7//f/9//z//P/8//z//P/7//v/+//6//r/+v/6//n/+f/5//j/
+v/6//r/+v/6//r/+f/5//n/+f/5//r/+v/6//n/9P/w//L/8//z//X/+/8DAAsAEgAZ
ACUANwBHAFoAcwCNAKAAqgCqAKAAiwBxAFwAUgBLAEAALwAhAAsA8v/f/9r/2v/a/9f/
1f/X/9n/3P/f/+P/6v/u/+7/7//v/+//7//v//D/8v/y//L/8//x//H/8v/z//P/8//z
//P/8//z//P/8//0//T/9P/0//T/9f/1//X/9//3//f/9v/0//T/9P/0//f/9//3//f/
9//3//f/+P/2//f/9//3//f/9//3//j/9v/3//f/9//4//n/+f/6//n/+v/6//r/+v/7
//v//P/6//r//P/8//r/+//8//z//P/9//7//v/+//7//////wEAAQACAAIABAAFAAUA
BQADAAQABAAFAAUABQAFAAYACAAIAAgACAAHAAcABgAGAAgACAAIAAgACQAIAAcABgAE
AAMAAwADAAIAAgACAAAAAAAAAAAAAAD9//3//f/9//v/+//6//r//P/9//3//f/7//v/
/P/8//r/+v/6//r/+P/4//j/+P/4//n/+f/4//r/+v/6//r/+P/4//j/+P/4//n/+f/5
//f/9//3//b/+P/4//j/+P/4//j/+P/4//f/9//3//f/9//3//f/9//5//n/+f/5//n/
+P/4//j/+P/4//j/+P/3//f/9//3//b/9v/2//b/+f/5//n/+f/5//n/+P/4//j/+P/4
//j/9v/2//b/9v/3//f/9//3//f/9//3//j/+P/3//f/9//3//f/9//4//j/9//3//f/
+f/5//n/+f/5//r/+v/6//r/+P/4//n/+f/5//n/+f/5//n/9//4//j/+P/4//j/+P/4
//j/+P/6//r/+f/5//v/+//9//3/+//7//v/+//9//3//f/+//7//v/+/////f/+//7/
AQADAAQABAAEAAIAAgABAAAA/f/9//3//v8FAAcACAAIAAcABgAFAAQABQADAP//+v/4
//j/9//3//j/+P/4//j/+v/5//n/+f/5//j/9//2//f/9//3//b/9v/2//b/9v/2//b/
9f/1//X/9f/1//b/9P/2//X/8P/u/+z/7//x//P/9f/9/wcAEAAXACUAOQBNAGQAfQCX
AKgAsACwAKQAiwBvAFwAVABNAEAAMQAdAAcA9P/j/9r/2v/Y/9X/0f/P/9X/2v/d/+P/
6P/o/+j/6//v/+7/7f/s/+z/7P/s/+z/7f/t/+3/7v/v/+//7//v/+//8f/x//H/8f/w
//D/8P/w//D/8f/x//H/8f/x//H/8P/u/+7/7v/u//D/8f/y//P/8f/x//H/8v/w//H/
8f/x//P/8//z//T/8v/z//P/8//1//X/9P/0//X/9v/2//b/9v/3//f/+P/4//j/+v/6
//j/+f/6//r/+//9////AAD+//7//////wEAAQACAAIABAAFAAUABQAFAAYABgAHAAUA
BQAFAAYACAAIAAgACAAJAAkACAAIAAgACAAIAAgABQAEAAMAAgAEAAMAAwADAAAAAAAA
AP7/AAAAAAAAAAD///////////v/+//6//r//P/9//3//f/7//v//P/8//r/+v/6//r/
+v/6//r/+v/6//v/+//6//r/+v/6//r/+P/4//j/+P/6//v/+//7//v/+//7//r/+v/6
//r/+v/6//r/+v/6//f/9//3//f/+f/5//n/+f/5//n/+f/5//f/9v/2//b/+P/4//j/
+P/3//f/9//3//b/9v/2//b/9//3//f/9//3//f/9v/2//j/+P/4//j/+P/4//j/+P/5
//n/+f/5//n/+f/5//r/+P/3//f/9//5//n/+f/6//j/9//3//f/9//3//f/9//4//r/
+//8//v/+P/3//f/+f/5//n/+f/7//v/+//8//r/+v/6//r/+v/6//r/+v/4//j/+P/4
//z//P/7//v/+f/5//v/+//9//3//f/9//3//f/9//7//v/+//7//////wAAAAADAAMA
BAAEAAQABAAEAAMAAgD///////8AAAYABwAHAAYACAAIAAgACAAHAAUAAQD8//v/+v/4
//f/+v/6//r/+v/4//f/9//3//r/+v/6//r/+f/5//n/+P/4//j/+P/4//j/+P/3//f/
9//3//f/+P/4//j/9f/y/+7/6v/t//H/8//3/wEACQAOABkAKwA9AE8AZgB/AJsAsAC+
ALwAqgCRAHUAYgBYAFEARgA1ACMADwD4/+f/3v/a/9j/0//R/9P/1//e/+P/5f/o/+r/
7P/r/+3/7f/t/+3/7v/s/+z/7P/t/+7/7//x//P/8f/x//H/8f/v/+//7//v//L/8v/y
//L/8v/z//P/8//z//P/8//y//T/9P/0//T/8//z//P/8//1//X/9f/2//X/9f/0//P/
9f/1//X/9v/4//n/+f/5//j/9//1//T/9//4//j/+P/6//v/+//8//r/+v/8//z//P/9
//7//v8AAAEAAgACAAIAAgADAAMAAwADAAQABAAEAAUABQAFAAUABgAGAAcACQAJAAkA
CgAMAAwADAAMAAwACwAJAAgACgAKAAoACgAJAAgABwAGAAYABQAFAAUABAAEAAQAAgAC
AAIAAgACAAEAAQABAAEA//////7//v/+//////////v/+//8//z//P/8//z//P/8//z/
/P/8//7///////7//P/8//z//P/8//z//P/8//z//f/9//3//f/9//3//P/8//z//P/8
//r/+v/6//r/+//7//v/+//7//v/+//7//v/+//7//v/+//6//r/+v/6//r/+v/6//v/
+//7//v//P/8//z//P/7//v/+//7//3//f/8//z/+v/6//r/+v/8//z//P/8//v/+//7
//v/+f/5//n/+v/8//v/+//7//n/+f/5//r//P/7//v/+//7//v/+//7//n/+v/6//r/
+//6//v//f/7//v/+//7//3//f/9//7/+v/6//z//P/8//z//P/8//z//P/+//7//f/9
//3//f///////f/9//3//f////////8AAAAAAAAAAAEAAQACAAIABQADAAQABAAEAAQA
BAADAAIAAQABAAEAAgAGAAcABwAGAAYABgAGAAYABQADAP//+v/6//r/+f/5//r/+v/6
//r//P/7//v/+//6//r/+v/6//n/+f/5//j/+f/6//v//P/6//r/+f/5//f/9//3//j/
+v/4//P/8P/y//D/8//1//f///8HAA8AFgAjADEAQwBVAGwAhQCdAKgAqgCiAJAAdQBd
AFYAUgA/ACwAIwAXAAEA5P/T/9b/2v/W/9H/z//T/9n/3P/f/+X/6P/q/+r/7f/v/+3/
7f/t/+7/8P/w//D/8f/v/+//8P/x//H/8f/x//H/8//z//P/8//0//T/9P/0//L/8//z
//P/9f/1//X/9P/0//T/9P/0//X/9f/1//X/9P/z//L/8v/z//X/9v/3//n/+f/5//r/
+f/5//j/9//5//n/+P/4//n/+v/6//r/+v/7//v//P/+//7/AAAAAP7///8AAAAAAAAB
AAIAAgACAAIAAwADAAMAAwAEAAQABgAHAAcABwAHAAgACAAJAAkACQAJAAoACgAKAAoA
CgALAAsACgAKAAgACAAIAAgABwAGAAUABAAFAAUABgAHAAQABAAEAAIAAgACAAIAAgD/
//////////7//////wAA/v/////////9//3//v/+//7//v/+//7//v/+//7//v/8//3/
/f/8//v/+v/5//j/+//8//3//v/9//3//P/7//3//f/9//z/+v/6//r/+v/6//r/+v/6
//n/+f/5//n/+//7//v/+//5//n/+f/5//n/+P/4//j/+v/6//r/+v/5//n/+f/5//r/
+v/6//r/+//7//v/+//7//v/+v/6//r/+v/6//r/+v/6//r/+v/7//v/+//7//v/+//7
//z/+v/5//n/+f/7//v/+//8//z/+//7//v/+//7//v/+//7//z//P/8//z/+v/6//v/
/f/9//3//f/8//v/+v/6//r/+v/8//z//P/8//z//P/8//3//v///wAABAAEAAMAAwAD
AAMABQAFAAUABQAFAAUABwAHAAcACAAGAAYABgAHAAcACAAIAAsACwAMAAwADAAMAAwA
CwAKAAkACQAJAAoADAANAA0ADAAOAA4ADgAOAA0ACwAHAAIAAgACAAEAAQACAAIAAgAC
AAAA////////AAAAAAAAAAABAAEAAQAAAAAAAAAAAAAAAAAAAP/////9//3//f/+/wIA
/v/9//r/9v/y//P/9//5//3/AwALABIAGwArAEEAUQBiAH0AmwCsALQAsgCmAI8AcQBc
AFIATQBEADUAIwALAPT/4f/a/9j/2P/V/9P/1f/X/9r/3f/j/+j/6v/q/+v/7f/t/+3/
7f/u/+7/7v/u/+//7//v//D/8f/x//H/8f/x//H/8f/x//H/9P/0//T/9P/z//P/8v/x
//H/8f/x//D/8v/y//L/8v/z//P/8//z//P/8//z//T/8v/z//P/8//1//X/9f/2//b/
9//3//f/+f/5//j/+P/3//j/+P/4//r/+//7//z/+v/6//z//P/8//3//v/+//7///8A
AAAAAgACAAMAAwADAAMABAAEAAYABwAHAAcACQAKAAoACwAJAAkACQAKAAwADAAMAAwA
CwALAAoACgAKAAoACgAKAAsACgAJAAgACAAHAAcABwAGAAYABgAEAAIAAgACAAIAAQAB
AAEAAQD//////v/+/wAAAQABAAEA/f/9//7//v/+//7//v/+//z//P/8//z//v//////
/v/8//z//P/8//3//v///wAA//////7//f/9//3//f/8//z//P/8//z//P/8//z//P/7
//v/+//7//v/+//7//v/+//7//v/+//9//z//P/8//r/+v/6//r/+//7//v/+//6//r/
+v/6//3//f/9//3/+//7//r/+v/6//r/+v/6//z//P/8//z//f/9//3//f/8//v/+v/6
//z/+//7//v/+//7//v//P/+//3//f/9//v/+//7//v/+f/6//r/+v/7//r/+//9//3/
/f/9//3/////////AAD9//z/+//6//7////9//r/+v/6//r/+v/8//z//P/8//7//v/9
//3//f/9/////////////////wEAAQABAAIAAAAAAAAAAQACAAQABQAJAAgACAAHAAYA
BgAGAAUABAAFAAUABQAGAAoACwALAAoACgAKAAoACgAIAAUAAAD6//r/+v/5//n/+//8
//3//v/8//v/+//7//r/+v/6//r/+//7//v/+v/6//r/+v/6//r/+v/5//n/+f/5//n/
+v/6//r/9f/y/+7/7P/v//P/+f8BAA0AEwAcAC0AQQBTAGkAggCdALEAvgC+ALIAnAB/
AGkAXABUAEcAOgAnABEA+//q/9//3P/a/9b/0//V/9n/3f/i/+n/7f/u/+7/8P/z//P/
8f/v/w==
         </WaveFormData>
      </LeadData>
      <LeadData>
         <LeadByteCountTotal>10000</LeadByteCountTotal>
         <LeadTimeOffset>0</LeadTimeOffset>
         <LeadSampleCountTotal>5000</LeadSampleCountTotal>
         <LeadAmplitudeUnitsPerBit>4.88</LeadAmplitudeUnitsPerBit>
         <LeadAmplitudeUnits>��V</LeadAmplitudeUnits>
         <LeadHighLimit>2147483647</LeadHighLimit>
         <LeadLowLimit>268435456</LeadLowLimit>
         <LeadID>II</LeadID>
         <LeadOffsetFirstSample>0</LeadOffsetFirstSample>
         <FirstSampleBaseline>0</FirstSampleBaseline>
         <LeadSampleSize>2</LeadSampleSize>
         <LeadOff>FALSE</LeadOff>
         <BaselineSway>FALSE</BaselineSway>
         <ExcessiveACNoise>FALSE</ExcessiveACNoise>
         <MuscleNoise>FALSE</MuscleNoise>
         <LeadDataCRC32>1288920811</LeadDataCRC32>
         <WaveFormData>
AAAAAAEAAgAAAAAAAQABAAIAAgADAAMABQAEAAQABAAHAAcABwAHAAUAAwABAP3//v/+
//7//v////7//f/7//r/+f/5//r/+//8//z//P/5//X/8//z//X/9f/z//L/8P/w//D/
8P/u/+7/7v/u/+3/7v/v//D/7//v/+//7//t/+3/7P/s/+7/7v/v/+//8f/v/+3/6P/n
/+T/4P/h/+f/6//w//b//v8FAA0AGgAlADMASABlAIIAnACxALkAqACIAHMAbQBnAFoA
SQA0ACIAFQAGAPn/9f/5//n/9v/2//j/+P/5//j/+P/0/+7/7P/v/+3/7P/s/+v/6P/o
/+n/6f/o/+j/6P/o/+r/6v/q/+r/6P/o/+j/6P/q/+j/6v/q/+n/6f/q/+v/6f/p/+n/
6P/p/+r/7//u/+3/7f/s/+r/6//r/+v/6//s/+3/7v/u/+7/7v/u//D/8f/x//H/8f/w
//D/8v/y//X/9f/2//b/+f/5//n//P/+////AQACAAAAAgAEAAQABwAKAAsADAASABQA
FgAYABkAGwAdAB8AHwAgACIAIwAmACYAKAAqACoAKgApACkAKwAsAC0ALgAuACwAKQAp
ACgAJgAlACIAHwAcABsAGQAYABYAFAARAA8ADgALAAkABwAFAAUABAADAAIAAQABAAMA
AQD///7//P/9//3/+//8//z//P/7//n/+v/6//n/+v/6//r/+v/7//v/+//7//r/+v/6
//r/+f/5//n/+f/3//f/9//4//r/+P/4//j/+v/6//r/+v/7//v/+//7//n/+f/5//r/
+v/6//v/+//5//j/+P/4//v//P/8//3//f/+//7//v/+//3/+//6//r/+f/5//r//P/8
//z//P/6//r/+v/6//r/+v/6//r//f/9//z//P/+//7//v/9//v//P/8//z/+v/6//r/
+v/7//v//P/9//v/+//8//z/+f/5//r/+v/4//j/+P/3//r/+//8//3//P/7//r/+v/6
//n/+f/5//r/+v/5//n/+//8//z//P/7//v/+v/8//z/+v/6//r/+v/6//v/+//7//3/
AAABAAIAAQACAAMABAAFAAYACAAKAAgACAAJAAkABgAGAAcABwAFAAQABAAEAAYABwAI
AAkABgAFAAQAAQAAAAAAAAAAAAMABAAFAAUAAQD///7//v/9//7//v/+//3/+f/3//f/
9//3//X/9P/2//b/9v/2//T/9P/0//T/8//0//X/9v/1//X/9f/1//X/9f/0//T/9P/0
//X/9f/z//P/8f/s/+n/5v/m/+v/9f/7//7/BAAMAA8AGQAmADMAQwBeAHkAlACuALsA
swCcAH4AbQBlAFsATgA7ACYAFgALAAIA/f/9////+//6//7/AAAAAPv/+P/4//r/+v/2
//P/8//y//L/8f/y//L/8//z//L/8v/y//L/8v/y//L/8v/y//L/8v/y//T/8v/0//T/
8v/x//H/8f/x//H/8f/w//D/8P/0//L/8v/z//P/8v/z//P/8//z//T/9f/2//b/9v/2
//b/+P/3//f/9//3//r/+v/8//z/+//7//z//P////////8CAAIAAwAFAAYACAAKAAwA
DAAPABIAEwAUABcAGAAZABoAHQAfACEAIwAjACQAJgAnACgAKAAqACwALQAuAC4ALwAy
ADIAMgAyADAALgArACsAKAAmACUAIgAgAB4AHgAdABoAGAAWABMAFQAUABEADwANAAsA
CwAKAAkACAAHAAcABQADAAEAAAAAAAEAAQD//wAAAAAAAP////8AAAAA///+//7//v/+
//3//f/9//3//v/+//7//v/7//v/+//7//3//f/9//7/AgAAAAAAAAAAAAAAAAAAAP3/
/f/9//3//f/9//3//v/8//z//f/9/////v/+//7//v/+//3//f///wAAAAAAAP/////+
//7//P/7//v//P/9//7///8AAAAAAAAAAAAA/v/+//7//v///////v/+//7//v/+//3/
+//8//z//P/6//r/+v/6//v/+//8//3//f/9//7//v/7//v//P/8//z//P/8//v/+//7
//v/+//8//3//v8AAP///f/8//v/+v/6//n/+f/6//z//f/+//v//P/6//r/+v/6//z/
/f/9//3///8CAAMABAADAAQABQAGAAgACAAJAAoACgAKAAsACwAKAAoACwALAA0ADAAM
AAwADAALAAoACQAGAAUABAABAAEAAgADAAQABgAGAAYABQABAP///v/+////AAAAAAAA
/f/5//f/9//5//n/9//2//b/9v/2//b/+P/4//j/+P/0//T/9P/0//X/9f/1//X/9f/1
//T/9P/y//L/8//z//H/8f/v/+z/6f/m/+j/7//1//n//v8AAAYAEQAZACQAMQBBAFgA
dQCWAK4AuwC1AJoAegBlAF8AWwBQADkAJAAaABEAAgD//////f/5//j//v8CAAAA/f/8
//j/9v/2//T/8f/x//D/8P/v//D/8P/x//H/8v/y//L/8v/w//D/8P/w//D/8P/w//D/
8v/w//L/8v/v/+//8P/x/+//7//v/+7/7v/u//L/8P/w//H/8f/w//L/8//0//X/9P/1
//b/9v/1//T/8//0//f/9//3//f/+P/4//r/+v/7//v//P/8//v/+//7//7/AgADAAUA
BgAIAAoADAAMAAwADgAOAA4AFAAWABgAGgAfACEAIwAlACMAJAAmACcAJgAmACgAKgAt
AC4ALgAvADAAMAAwADAALgAsACkAKQAqACgAJwAkAB4AGgAYABUAFQAUABMAEQATABIA
DwANAA0ACwALAAoABgAEAAIAAQABAP///f/8//7///////3//P/8//z/+//7//z//P/7
//v//P/9//7//v/9//z/+//7//z//f/+//v/+//7//v/+f/5//n/+v/8//r/+v/6//v/
/P/9//7/+//7//v/+//7//v/+//8//r/+v/7//v/+f/4//j/+P/6//r/+f/5//n/+v/6
//r/+//7//r/+v/8//v/+//8//r/+v/6//r/+v/6//r/+v/6//r/+v/6//v/+//6//r/
+P/4//j/9//5//r/+v/6//j/+P/4//j/+P/3//f/9//4//n/+//8//r/+f/5//j/+P/4
//j/9//5//n/+f/5//f/9//3//j/+f/5//r/+//6//j/9f/1//b/9//4//n/+v/5//n/
+P/3//X/+P/5//r//f/+////AAAAAAAAAQACAAIAAgADAAMAAwAEAAYABwAEAAIAAQAA
AAEAAQABAAEAAwADAAMAAQD///7//f/8//7//v/+//3/+//5//j/+P/7//z//P/8//n/
9f/z//P/9f/1//P/8v/y//L/8v/y//D/8P/w//D/7P/s/+z/7P/u/+//8P/x//H/8f/w
//D/7//u/+7/7f/v/+//7f/o/+X/4v/i/+f/7f/x//L/9v/+/wMABwASACEALQBEAGUA
gACaALkAvQCoAIoAdQBrAGcAYABPADYAIAARAAIA9//3//3/+//2//b/9v/2//X/9P/0
//L/8v/y/+//7//u/+7/7f/r/+r/6v/p/+r/6v/q/+r/6P/o/+j/6P/r/+z/7f/u/+z/
6P/o/+b/5//n/+j/6f/p/+n/6f/o/+j/6P/s/+r/6v/r/+v/6v/r/+v/6//r/+7/7//w
//D/7f/s/+v/7P/u/+//8P/x//D/8P/y//L/8v/x//H/8P/z//X/9//8//v/+//8//z/
/P/+/wAAAAAEAAgACgAMAA4AEAASABQAGQAbAB0AHwAeAB4AHwAfACIAIgAkACYAJwAo
ACgAKQApACgAJwAmACcAJgAkACUAJAAiACEAHgAbABgAFwAVABMAEAANAAkACgAKAAgA
BwAFAAMAAwACAAMAAgABAAEA///9//v/+v/6//v/+//5//j/+P/4//f/9f/2//b/9f/0
//T/9P/0//X/9f/1//X/9f/2//f/+P/1//X/9f/1//P/8//z//T/+P/2//b/9v/0//T/
9P/0//X/9f/1//X/9f/1//X/9v/0//T/9f/1//f/9v/2//b/9P/0//P/8//1//b/9v/2
//f/9//2//b/9P/z//P/9P/y//L/8v/y//L/8v/y//L/8//0//X/9v/3//f/9v/2//j/
+P/4//f/9v/2//X/9P/0//T/9P/0//b/9f/1//X/8//z//T/9P/x//H/8v/y//T/9P/0
//P/8f/x//H/8f/y//P/9P/2//b/9f/1//X/9v/2//b/9v/2//b/9v/2//f/9//3//f/
+v/7//z/+//8//3//v/+//7///8AAAIAAgADAAMAAgACAAMAAwABAAAAAAAAAAEAAQAB
AAEAAAD///7/+//8//z//P/8//7//v/+//3/+//5//j/+P/7//z//P/8//n/9f/z//P/
8//z//H/8P/w//D/8P/w//D/8P/w//D/7P/s/+z/7P/r/+v/6//r/+3/7f/s/+z/7P/s
/+3/7f/r/+n/5//i/9//3v/e/+P/6//v//L/+v8CAAcADwAaACUAOQBSAG8AigCmALcA
sQCWAHgAZwBfAFcARgAzACIAEgAFAPb/7//x//P/8f/w//L/9P/0//X/9P/w/+7/7P/s
/+3/7//u/+7/7f/q/+r/6//r/+r/6v/q/+r/6P/o/+j/6P/o/+j/6P/o/+j/5v/o/+j/
5//n/+j/6f/r/+v/6//q/+n/6P/r/+j/6v/r/+v/6v/p/+n/6f/p/+z/7f/u/+7/7P/s
/+z/7v/v/+//7//v//L/8v/0//T/8//z//T/9P/3//f/9//6//r/+//9//7/AAACAAQA
BAADAAYABwAIAA4AEAASABQAFQAXABkAGwAdAB4AIAAhACAAIAAiACQAJQAmACYAJwAo
ACgAKAAoACgAJgAjACMAIgAgAB8AHAAbABgAFwAVABMAEAANAAkACQAIAAUAAwADAAEA
AQAAAP3//P/7//v//f/7//n/+P/4//n/+f/3//b/9v/2//X/9f/2//b/9f/2//b/9v/2
//f/9//3//f/9P/0//T/9P/z//P/8//z//H/8f/x//L/9v/0//T/9P/2//b/9v/2//P/
8//z//P/8//z//P/9P/y//L/8//z//P/8v/y//L/9P/0//P/8//z//T/9P/0//X/9f/0
//T/8v/x//H/8v/0//T/9P/0//T/9P/0//T/8v/y//L/8v/z//P/8v/y//T/9P/0//P/
8f/y//L/8v/y//L/8v/y//T/8//z//P/8f/x//L/8v/v/+//8P/w//D/8P/w/+//8f/x
//H/8f/x//H/8f/y//T/8//z//P/9P/0//L/8v/y//L/8P/x//H/8f/y//b/+P/6//n/
+v/7//z//v/+////AAD+//7///////7//v//////AQAAAAAAAAABAAEAAQABAP7//f/8
//n/+P/4//j/+P/6//r/+v/5//f/9f/0//T/9//4//j/+P/1//H/7//v//H/8f/v/+7/
7v/u/+7/7v/u/+7/7v/u/+r/6v/q/+r/7P/t/+7/7//v/+//7v/u/+z/7P/t/+3/6f/l
/+X/5P/f/9j/3v/l/+v/8f/0//j//v8DAA0AGgAlADcATgBpAIgAogCxAK8AlgB4AGMA
WwBRAEAAKQAWAAwAAQD0//H/9f/1//P/8P/0//j/9v/x//D/8P/u/+7/7P/r/+v/6v/q
/+n/5v/m/+f/5//m/+b/5v/m/+f/6P/p/+r/7P/s/+z/7P/s/+r/7P/s/+n/6f/q/+v/
6//r/+v/6v/o/+j/7P/q/+j/6f/p/+j/6P/p/+r/6//s/+3/7v/u/+7/7v/u//D/8f/x
//H/8f/0//T/9v/2//f/9//4//j/9//3//f/+v/6//v//f/+/wAAAgAEAAQABwAKAAsA
DAAOABAAEgAUABkAGwAdAB8AHwAgACIAIwAiACIAJAAmACoALAAtAC8ALQAsACsAKgAo
ACYAIwAjACIAIAAfABwAGgAYABgAFwAWABQAEgAPABEAEAANAAsABgADAAIAAAABAAAA
//////3/+//5//j/+v/7//v/+f/4//j/+P/3//j/+v/7//v/+P/4//j/+P/7//v/+//7
//r/+v/6//r/+P/3//b/9f/z//P/8//0//f/9v/3//j/+P/4//j/+P/2//X/9P/z//T/
9f/2//j/+v/6//v/+//6//j/9//2//b/9v/1//X/9f/2//b/9v/3//f/9v/2//b/9f/1
//b/+P/4//j/+P/3//b/9f/0//X/9v/3//j/+P/3//X/9P/1//b/9//3//X/9v/2//b/
9P/0//T/9P/2//X/9f/1//f/9//4//j/9//3//j/+P/4//j/+P/3//n/+f/5//n/9//3
//f/+P/2//X/9//3//b/9P/0//T/9P/1//f/+P/5//v//v///wAAAQACAAMABAACAAIA
AwAEAAQABAAFAAUABAAEAAUABQACAAAA///+/wEAAQABAAEAAAD///7/+//6//r/+v/6
//7//v/+//3/+P/1//P/8v/1//b/9v/2//b/8//y//P/8f/v/+v/6P/q/+r/6v/q/+v/
7P/t/+7/6v/q/+r/6v/t/+3/7f/t/+z/6//p/+j/6v/q/+v/6//t/+n/5f/i/93/2v/g
/+f/7f/x//b/+P/6/wEADQAYACMANwBSAG8AjACoALMApwCOAHIAYwBjAGMAVAA7ACQA
FgAFAPj/8//1//P/7f/s//D/9P/4//X/8P/u/+r/6P/o/+n/5//m/+b/5f/l/+b/6P/p
/+b/5v/m/+b/6P/o/+j/6P/q/+r/6v/q/+r/6P/q/+r/5//n/+j/6f/n/+f/5//m/+b/
5v/q/+j/6v/r/+v/6v/r/+v/6//r/+r/6//s/+z/7v/u/+7/8P/x//H/8f/x/+//7v/v
/+7/8v/z//X/9v/3//f/9//6//v/+//8//z//P/+/wAAAAACAAYACAAKABAAEgAUABYA
GAAZABoAGwAbABwAHgAfAB8AHgAfACAAJAAmACcAKQAoACgAKAAoACcAJAAgAB8AIAAe
AB0AGgAZABYAFQATABMAEgARAA8ADgAMAAgABQACAP///v/8//3//P/7//v//f/7//n/
+P/2//f/9//1//b/9v/2//X/9f/2//b/9f/y//L/8v/y//X/9f/1//X/9P/0//T/9P/z
//P/8//z//P/8//z//T/9v/0//T/9P/0//T/9P/0//P/8//z//P/8//z//P/9P/0//T/
9f/1//P/8v/y//L/8v/y//H/8f/y//T/9f/2//X/9f/0//T/9v/1//X/9v/0//T/9P/0
//L/8v/y//L/8//0//X/9v/5//n/+P/4//X/9P/z//H/8//0//T/9P/0//T/9P/0//b/
9f/1//X/8//z//T/9P/x//H/8v/y//P/9P/1//X/8//z//P/8//1//X/9f/2//j/9//0
//L/8v/y//L/9P/1//X/9f/z//b/9//4//n/+v/7//z//v/+////AAD///7//v/9////
AAACAAMAAQAAAAAAAAADAAMAAwADAAIAAQAAAP3/+v/6//r/+v/+//7//v/9//n/9//2
//b/+f/6//r/+v/7//f/9f/1//P/8//x//D/8P/w//D/8P/u/+7/7v/u/+7/7v/u/+7/
7f/t/+3/7f/t/+3/7P/s/+z/7P/t/+3/7f/r/+v/6P/j/+D/4P/h/+X/7f/y//b/+v8B
AAcADgAbAC0AQABdAHoAlgCtALcArACSAHkAbQBnAFwASwA2ACQAFQAGAPn/+f/5//f/
9P/0//b/+P/3//T/9P/y//D/7v/t/+//7v/u/+3/7P/s/+3/7f/q/+r/6v/q/+r/6v/q
/+r/7P/s/+z/7P/s/+r/7P/s/+v/6//s/+3/6//r/+v/6v/o/+j/7P/q/+v/7f/u/+7/
7f/t/+3/7f/s/+3/7v/u//D/8P/w//L/8f/x//H/8f/z//T/9//4//f/9//4//j/9//3
//f/+v/6//v//f/+/wAAAgAEAAQABQAIAAkACgAMAA4AEAASABUAFwAZABsAGQAaABwA
HQAfACAAIwAmACcAKAAoACkAKgAqACoAKgAoACYAIwAjACQAIgAhAB4AGwAYABcAFQAS
ABAADgALAA0ADAAJAAcAAwABAAEAAAABAAAA//////3/+//5//j/+v/7//v/+f/6//r/
+v/5//f/+P/4//f/9P/0//T/9P/1//X/9f/1//b/9v/2//b/9f/1//X/9f/1//X/9f/2
//j/9v/2//b/9P/0//T/9P/1//X/9f/1//f/9//3//j/9//2//b/9f/3//b/9v/2//b/
9v/1//X/8//0//T/9P/1//X/9P/0//b/9f/1//b/+P/4//j/+P/2//b/9v/2//T/9P/0
//T/9//3//b/9v/2//b/9v/1//X/9v/2//b/9v/2//b/9v/2//X/9f/1//f/9//4//j/
9//3//j/+P/2//b/9v/1//X/9f/1//X/9//3//f/+P/4//X/9f/2//b/9v/2//b/+P/5
//n/+f/4//r/+v/6//3//v///wAAAgACAAMABAACAAIAAwADAAQABAAFAAUABQAEAAQA
BAAFAAUABQAFAAQAAwACAP///P/8//z//P8AAAAAAAD///v/+f/4//j/+//8//z//P/5
//X/8//z//X/9f/z//L/8v/y//L/8v/w//D/8P/w//D/8P/w//D/7//v/+//7//x//H/
8P/w//L/8v/z//P/7//p/+n/6P/l/+D/4v/n/+3/8f/2//z/AgAFAA0AGAAlADMASgBn
AIQAoAC1ALcApgCIAG8AYwBbAE4AOwAoABgADwAEAPv/+f/9//v/9P/2//r/+P/5//j/
9P/y//L/8v/x//D/7v/t/+v/7P/s/+3/7f/s/+z/7P/s/+z/7P/s/+z/6v/q/+r/6v/q
/+j/6v/q/+v/6//s/+3/7//v/+//7v/s/+z/8P/u/+7/7//v/+7/7f/t/+3/7f/s/+3/
7v/u//D/8P/w//L/8//z//P/8//y//L/9P/0//X/9f/2//b/+f/5//n//P/+////AQAC
AAAAAgAEAAQABwAKAAsADAAQABIAFAAWABcAGQAbAB0AHQAeACAAIQAkACQAJgAoACkA
KgAqACsAKgAqACoAKgAsACoAJwAnACYAJAAjACAAHQAaABkAFwAWABQAEgAPAA0ADAAJ
AAcABgAFAAYABgAFAAQAAwADAAEA///9//z/+v/7//v/+f/6//r/+v/5//f/+P/4//f/
+P/4//j/+P/3//f/9//3//b/9v/2//b/9//3//f/9//5//n/+f/6//r/+P/4//j/9v/2
//b/9v/1//X/9f/1//f/9//3//j/+P/4//n/+f/5//j/+P/4//j/+P/3//f/9//4//j/
+P/3//f/9v/2//j/9//3//j/9v/2//b/9v/2//b/9v/2//j/+P/4//j/9//3//b/9v/2
//b/9v/1//f/+P/4//j/+P/4//j/+P/4//f/9//3//f/9//4//j/9f/1//b/9v/4//j/
+P/3//f/9//3//f/9//3//f/+P/6//n/+f/5//b/9v/z//T/9v/2//b/9v/2//f/9//3
//f/+v/7//z///8AAAEAAgACAAIAAwAEAAIAAgADAAMAAAAAAAEAAQADAAIAAgACAAUA
BQAFAAUAAgABAAAA/f/8//z//P/8/wAAAAAAAP///f/7//r/+v/5//r/+v/6//n/9f/z
//P/8f/x/+//7v/w//D/8P/w//D/8P/w//D/8P/w//D/8P/x//H/8f/x//H/8f/w//D/
7v/u/+//7//v/+3/7f/s/+f/4P/e/+H/6f/t//L/+P/+/wcADQAUACEALwBEAF8AfACa
AK8ArwCcAIIAbwBhAFkAUAA9ACIAEgAJAPz/8//1//f/8//y//L/9P/4//f/9P/w/+7/
7v/u/+v/6//q/+r/6f/o/+j/6f/p/+r/6v/q/+r/6P/o/+j/6P/m/+b/5v/m/+f/5v/p
/+r/6f/p/+r/6//r/+v/6//q/+r/6v/u/+z/7P/t/+3/7P/q/+n/6P/n/+r/6//s/+z/
7//w//H/9P/y//H/8P/v/+//7v/v/+7/8f/x//L/8v/1//X/9f/4//r/+//9//7/AAAC
AAQABAAFAAgACQAKAAwADgAQABIAEwAVABcAGQAbABwAHgAfAB4AHgAgACIAJQAmACYA
JwAmACYAJgAmACcAJgAkACUAIgAgAB8AHAAbABgAFwAVABQAEgAQAA0ADAAKAAYAAwAD
AAEAAQAAAP///v/9//3/+//5//f/9v/4//n/+f/3//T/9P/0//P/8//0//T/8//0//T/
9P/0//P/8//z//P/8v/y//L/8v/v/+//7//v/+3/7f/t/+7/8//y//P/9P/y//L/8v/y
//P/8//z//P/9f/1//X/9v/1//T/9P/z//P/8v/y//L/9P/0//P/8//z//T/9P/0//X/
9f/0//T/9P/z//P/9P/0//T/9P/0//T/9P/0//T/8//y//H/8P/y//P/8//0//T/9P/0
//P/8//0//T/9P/2//b/9v/2//P/8f/w/+//8f/x//L/8v/x//H/8v/y//T/9P/0//P/
9f/1//X/9f/0//P/8v/y//D/7//v/+//7v/u//D/8P/w//D/8//1//b/9//0//b/9v/2
//f/+P/5//r//P/8//3//v/+//7///////7//v///////f/8//z//P/9//3//f/9//7/
/f/8//n/+P/4//j/+P/4//j/+P/3//f/9f/0//T/9f/2//b/9v/3//P/8f/x/+//7//t
/+z/7v/u/+7/7v/t/+z/6//q/+j/6P/o/+j/6//r/+v/6//t/+3/7P/s/+r/6v/r/+v/
7f/p/+P/3v/b/9r/2v/f/+X/7f/y//j//v8DAAsAGAAnADcAUABvAIoApACxAKsAkgB2
AGkAYwBbAE4AOwAkABQABQD6//X/9//3//P/8P/y//T/8v/x//D/7v/s/+r/6v/r/+r/
6P/n/+X/5v/m/+f/5//m/+b/5v/m/+b/5v/m/+b/5P/k/+T/5P/l/+T/5//o/+f/5//o
/+n/5//n/+f/5v/m/+b/6v/o/+j/6f/p/+j/5f/l/+X/5f/p/+v/7f/u/+7/7v/u//D/
8P/v/+7/7f/u/+7/8P/w//L/8//1//b/9f/1//X/+P/4//n/+//8//7/AAACAAIABQAI
AAkACgAOABAAEgAUABYAFwAYABkAGgAcAB8AIQAgACAAIgAkACUAJgAmACcAKgAqACoA
KgAoACYAIwAjACAAHgAdABoAFwAUABMAEQASABAADgALAAsACgAHAAUAAwABAAEAAAD/
//7//f/9//3/+//5//j/+P/5//n/9//2//b/9v/1//X/9v/2//X/9v/2//b/9v/1//X/
9f/1//P/8v/x//D/8v/z//T/9f/1//X/9f/2//f/9P/z//L/8v/y//L/8v/x//H/8f/x
//H/8f/x//L/8v/y//P/8//1//T/9P/0//T/9P/z//P/8f/y//L/8v/z//P/8v/y//T/
8//z//T/9P/0//T/9P/0//T/9P/0//b/9v/2//b/9f/1//T/9P/2//b/9v/1//T/9P/z
//L/8v/y//L/8v/0//P/8//z//H/8f/y//L/8//z//T/9P/0//T/9P/z//H/8f/x//H/
8//z//P/9P/y//H/8f/x//L/8v/1//P/8v/0//T/9P/0//X/9//4//n/+f/8//3//v8B
AAIAAwAEAAIAAgADAAQABgAGAAcABwAEAAQABQAFAAUABAAEAAQABQAFAAUABQAEAAMA
AgD///7//v/+//7/AAAAAAAA///+//3//f/+//7//v/9//z/+//3//X/9f/3//f/9f/0
//T/9P/0//T/9P/0//T/9P/y//L/8v/y//H/8f/x//H/8//z//L/8v/y//L/8//z//P/
8f/v/+z/5//i/+L/5//t/+//8P/2//z/AQAHABIAIQAvAEQAYQB8AJYAqwCvAKAAgABl
AFkAUwBIADUAIAASAAUA+P/x//X/9f/v/+7/8P/w//L/7//u/+z/6v/o/+b/5//p/+j/
6P/n/+b/5v/n/+f/5v/m/+b/5v/m/+b/5v/m/+b/5v/m/+b/5v/k/+b/5v/l/+X/5v/n
/+f/5//n/+b/5P/k/+j/5v/m/+f/5//m/+b/5//o/+n/6P/p/+r/6v/q/+r/6v/s/+3/
7f/t/+3/7P/s/+7/7v/x//H/8v/y//P/8//z//b/9//3//j/+P/5//z///8AAAMABgAH
AAgACgAMAA4AEAARABMAFQAXABkAGgAcAB0AHgAeACAAIgAhACIAIgAjACYAJgAmACYA
JgAkACEAIQAgAB4AHQAaABkAFgAVABMAEAAOAAwACQAKAAoACAAHAAMAAQABAAAA/f/8
//v/+//9//v/+f/4//b/9//3//X/9P/0//T/8//1//b/9v/1//L/8v/y//L/8f/x//H/
8f/w//D/8P/w//D/8f/y//P/8f/x//H/8v/2//T/9P/0//L/8v/y//L/8f/x//H/8f/v
/+//7//w//D/8P/x//H/8//y//L/8v/w//D/7//v/+//8P/w//D/8f/x//D/8P/w/+//
7//w//L/8v/y//L/8f/w/+//7v/u/+7/7v/u//H/8f/w//D/8P/w//D/7//v//D/8P/w
//D/8P/w//D/8P/v/+//7//v/+//8P/w/+3/7f/u/+7/7v/u/+7/7f/t/+3/7f/t/+3/
7f/t/+7/7v/t/+3/7f/w//D/7//v/+//8P/w//D/7v/u/+7/7v/u/+//7//v/+//8v/z
//T/9f/2//f/+P/4//j/+f/6//z//P/9//3/+v/6//v/+//7//r/+v/6//v/+//7//v/
+v/5//j/9f/0//T/9P/0//b/9v/2//X/8//x//D/8P/v//D/8P/w/+//6//p/+n/6//r
/+n/6P/o/+j/6P/o/+j/6P/o/+j/6P/o/+j/6P/o/+f/5v/l/+f/5//m/+b/5v/m/+f/
5//h/+H/4f/c/9n/1v/c/+H/5f/p//D/9v/4//v/CQAYACUAOQBUAHEAjgCiAKcAmQB+
AGIAUwBNAEEALAAXAAwABAD3//D/7//v/+//7f/s//D/8v/w/+//7P/q/+j/5v/m/+P/
4f/i/w==
         </WaveFormData>
      </LeadData>
      <LeadData>
         <LeadByteCountTotal>10000</LeadByteCountTotal>
         <LeadTimeOffset>0</LeadTimeOffset>
         <LeadSampleCountTotal>5000</LeadSampleCountTotal>
         <LeadAmplitudeUnitsPerBit>4.88</LeadAmplitudeUnitsPerBit>
         <LeadAmplitudeUnits>��V</LeadAmplitudeUnits>
         <LeadHighLimit>2147483647</LeadHighLimit>
         <LeadLowLimit>268435456</LeadLowLimit>
         <LeadID>V1</LeadID>
         <LeadOffsetFirstSample>0</LeadOffsetFirstSample>
         <FirstSampleBaseline>0</FirstSampleBaseline>
         <LeadSampleSize>2</LeadSampleSize>
         <LeadOff>FALSE</LeadOff>
         <BaselineSway>FALSE</BaselineSway>
         <ExcessiveACNoise>FALSE</ExcessiveACNoise>
         <MuscleNoise>FALSE</MuscleNoise>
         <LeadDataCRC32>1787195785</LeadDataCRC32>
         <WaveFormData>
AgACAAIAAgAEAAIAAQABAAEAAQAAAAAA///9//r/+f/3//b/9f/0//P/8P/v/+3/6//r
/+v/6//t/+7/7//v/+z/7P/s/+3/6//t//L/9v/3//f/+P/4//f/9v/2//b/9f/1//X/
9f/3//f/+P/4//b/9v/2//f/+f/5//n/+f/5//r/+v/6//f/9//4//j/+P/7//7/AQAF
AA0AEgASABMAEAAQABMAGQAhACQAJgApACkAGwAEAO7/3P/M/8H/uP+w/6L/l/+T/5r/
o/+q/7P/vP/C/8T/yv/Y/+T/7P/w//L/9f/6////AQABAAQAAwADAAMAAwAEAAQABAAE
AAUABQAFAAUABgAGAAYABgAGAAYABwAHAAcABwAIAAgACQAJAAkACQAKAAoACgALAAsA
DAAKAAoACwALAAsACwAMAAwADQANAA0ADgAOAA4ADwAQABAAEAAQABEAEgASABQAFAAT
ABQAFQAWABYAFwAZABoAGwAcABwAHQAeAB8AIAAhACQAJQAmACcAJQAlACcAKAApACoA
KgAqACoAKgAqACoAKgAqACoAKQApACYAJgAmACUAJAAjACAAHwAdABsAGgAYABYAFAAS
ABAADgAMAAsACwAKAAkACAAEAAMAAgABAAAA///9//3//P/7//v/+//6//r/+v/4//b/
9//3//X/9//3//f/+P/4//j/9//3//n/+P/4//j/9//3//f/9v/2//f/9//2//T/9P/0
//T/9v/2//f/+P/2//b/9v/2//j/+P/4//n/9//3//f/9//3//f/9//4//j/+P/4//j/
+v/5//n/+f/6//r/+v/7//n/+v/6//n/+f/5//n/+f/5//n/+f/5//n/+f/5//n/+f/5
//j/+P/4//j/+P/4//j/9//3//f/9//3//f/9//3//b/9f/1//X/9f/1//X/9f/1//T/
9P/y//L/8v/y//T/9P/1//X/9P/z//P/8//z//P/8v/y//D/8f/x//D/8v/y//L/8v/y
//L/8v/y//D/8P/w//D/7v/u/+7/7v/u/+//7//v//D/8P/w//D/8P/v/+//7//w//D/
8v/z//T/9P/1//X/9//6//r/+v/6//j/9v/1//X/9f/1//T/9P/z//H/7v/t/+n/6P/n
/+b/5//k/+P/4f/h/+H/4f/h/+D/4P/g/9//3v/e/97/3//f/+H/5v/q/+3/7f/u/+7/
7f/s/+z/7P/r/+v/6//r/+n/6f/q/+r/7P/s/+z/7f/r/+v/6//r/+3/7v/u/+7/7f/t
/+7/7v/w//P/9v/7/wEABQAIAAgABwAGAAQACQATABkAGgAeACEAGwAFAOr/1v/E/7j/
rf+g/5L/hP99/33/gv+J/5D/m/+k/6z/tP/C/9D/3P/i/+T/6P/v//L/9f/3//n/+v/5
//n/+f/5//r/+v/6//r/+//7//v/+//8//z//P/8//z//P/9//3//f/9//7//v//////
AQABAAIAAgAAAAEAAQACAAIAAgADAAMABQAFAAYABgAHAAcABwAIAAYABgAHAAgACQAK
AAsADQAOAA4AEAAQAA8AEAARABIAEgATABUAFgAXABgAGAAZABwAHQAeAB8AIAAhACIA
IwAjACMAJQAmACkAKgAqACoAKgAqACoAKgAqACoAKgApACcAJAAkACQAJQAkACMAIAAd
ABsAGQAYABYAFAASABAADgAMAAoACQAFAAQAAwACAAAA///+//3//P/7//n/+f/4//f/
9//3//b/9v/2//T/9P/1//X/8//z//P/8//0//T/9P/z//P/8//y//L/8v/x//H/8f/w
//D/8f/x//D/8v/y//L/8v/y//L/8//0//L/8v/y//L/8v/y//L/8//z//P/8//z//P/
8//z//T/9v/2//b/9v/2//X/9f/1//b/9v/2//f/9//4//j/9//3//f/9//3//f/9//3
//f/9f/1//X/9f/1//X/9P/0//T/9P/0//T/9v/1//X/9f/1//X/9f/1//X/9P/z//P/
9f/1//X/9f/z//P/8v/y//T/9P/0//T/8//y//L/8f/x//H/8v/z//H/8f/w//D/8P/x
//H/8P/w//D/8P/w//D/8P/w//D/8P/w//D/8P/y//L/8v/y//D/8P/w//D/8P/w//H/
8f/x//L/8P/y//P/9P/2//f/9//5//j/+P/4//j/+v/4//f/9//3//f/9v/2//P/8f/u
/+3/7f/s/+v/6v/p/+b/5f/j/+H/4f/h/+H/5P/k/+T/4//i/+L/4v/j/+X/5//s//D/
7//v//D/8P/v/+7/7v/u/+//7//v/+//7f/t/+7/7v/u/+7/7v/v/+//7//v/+//8f/y
//L/8v/z//P/9P/0//b/9//6//3/AwAJAAwADgANAA4ADgATABsAIQAiACYAKQAfAAcA
7P/W/8T/tv+r/5z/jP9+/3f/d/98/4P/iv+V/6L/rv+4/8b/1P/g/+j/6v/u//X/+v/9
//3//f/+/wEAAQABAAEAAgACAAIAAgADAAMAAwADAAQABAAGAAYABgAGAAUABQAFAAUA
BgAGAAcABwAJAAkACgAKAAoACwALAAwADgAOAA8ADwANAA0ADgAOAA8ADwAPABAAEgAS
ABMAFAAUABQAFAAVABYAFgAYABgAGQAaABsAHAAcAB0AHwAgACEAIgAiACMAJAAlACYA
JwAqACsALAAtAC8ALwAxADIAMQAyADIAMgAyADIAMgAyADIAMgAyADEAMwAwADAAMAAt
ACwAKwAoACcAJQAjACIAIAAeABwAGgAYABYAFAATABEAEAAPAA4ACgAJAAgABwAGAAUA
AwADAAIAAQABAAEAAAAAAAAA/v/+///////9//3//f/9//7//v/+//3//f/9//z//P/8
//z/+//6//j/+f/7//z//P/6//r/+v/6//r/+v/7//z//P/8//z//P/8//z//P/9//v/
+//7//v//f/9//3//v8AAAAAAAAAAAAA/////////v/+//7//////wAAAAD/////////
//////////////////////////3//f/8//z//v/+//7//v/+//3//f/9//v/+//7//v/
/f/8//v/+//7//v/+//7//v/+//6//r//P/8//z//P/7//r/+v/5//n/+f/6//v/+f/5
//j/+P/4//n/+f/4//r/+v/6//r/+f/4//f/9v/6//z/+v/4//j/+P/4//j/+P/3//f/
9//4//j/+v/7//z//P/9//3///8CAAIAAgACAAAA/v/9//3//f/9//z//P/8//v/+f/5
//X/9P/z//L/8f/u/+3/6//r/+v/6//r/+r/6v/q/+n/6v/q/+r/6//p/+v/8P/0//f/
9//4//j/9//2//b/9v/1//X/9f/1//X/9f/2//b/9v/2//b/9//5//n/+f/5//f/+P/4
//j/9//3//j/+P/4//n//P8BAAUACwAQABIAEwAQABIAEwAVAB8AJgAmACkAKwAdAAYA
7P/Y/8j/vf+2/6z/nP+R/4//lP+d/6T/rf+2/77/wP/I/9b/5P/q/+7/8v/3//z///8B
AAMAAgADAAUABAADAAMAAgAEAAQABQAFAAUABQAGAAYABgAGAAYABgAHAAcABwAHAAgA
CAAJAAkACQAJAAoACgAMAA0ADQAOAAwADAANAA0ADQANAA4ADgANAA0ADQAOAA4ADgAP
ABAAEAAQABAAEQASABIAFAAUABUAFgAXABgAGAAZABsAHAAdAB4AHgAfACIAIwAkACUA
JgAnACgAKQApACkAKwAsACwALAArACoAKwAsAC0ALgAuAC4ALgAtACsAKAAoACgAKQAo
ACcAJAAjACEAHwAeABwAGgAYABYAFAASABAADwANAAwACwAKAAgABwAGAAUABAADAAEA
AQAAAP////////7//v/+//z//P/9//3/+//7//v/+//8//z//P/7//v//f/8//z//P/7
//v/+//6//r/+//7//r/+v/6//r/+v/6//r/+//8//z//P/8//z//P/8//z//f/9//3/
/f/9//3//f/9//7/AAAAAAAAAAD+//3//f/9/wAAAAAAAAEA//8AAAAA////////////
//3//f/9//3//v///wAAAQD//////v/+//7//v/+//7//v/9//3//f/9//3//f/9////
/v/9//3/+//7//v/+//9//3//P/8//r/+v/6//r/+v/6//v/+//8//v/+//7//3//f/8
//z/+v/7//v/+v/6//r/+v/6//r/+v/6//r/+v/6//r/+v/6//r/+v/7//v/+//8//r/
/P/9//7/AAABAAEAAwAEAAQABAAEAAQAAgABAAEAAQABAAAAAAD///3/+v/5//X/9P/z
//L/8f/u/+3/6//t/+3/7f/t/+z/7P/s/+v/6v/q/+r/6//t/+//9P/4//n/+f/6//r/
+f/4//j/+P/3//f/9//3//f/9//4//j/+v/6//r/+//5//n/+f/5//n/+v/6//r/+//7
//z//P/8//3/AgAHAA0AEwAUABQAEQASABIAFQAdACUAJgAoACsAJQATAPr/4v/Q/8b/
vf+y/6L/lP+N/4//lv+d/6L/q/+2/77/xP/Q/+D/6v/w//T/9v/7//7/AQADAAMABAAH
AAcABQAFAAYABgAGAAYABwAHAAcABwAIAAgACAAIAAgACAAJAAkACQAJAAwADAANAA0A
CwALAAwADAAOAA8ADwAQAA4ADgAPAA8AEQARABIAEgARABEAEQASABQAFAAVABYAFgAW
ABYAFwAWABYAGAAYABkAGgAbABwAHAAdAB8AIAAhACIAIgAjACQAJQAmACcAKAApACoA
KwArACsALQAuAC8AMAAwADAAMAAwADAAMAAwADAAMAAvAC8ALAAsACwAKwAqACkAJgAj
ACEAHwAeABwAGgAYABYAFgAUABIAEQAPAA4ADQAMAAoACQAIAAcABgAFAAMAAwACAAEA
AQABAAAAAAAAAP7//v///////f/9//3//f/+//7//v/9//3//f/8//z//P/9//3//f/8
//z//f/9//z//P/8//z//P/+//7///8AAP7//v/+//7//v/+//7/////////////////
/////wAAAAAAAAAAAAAAAP///////wIAAgACAAMAAQACAAIAAQABAAEAAQABAAEAAQAB
AAEAAQABAAEAAQABAAEAAAAAAAAAAAAAAAAAAAD//////////////////wEAAAD/////
/////////////////v/+//7//v/+//7//P/8//3//f/8//v/+//7//v/+//6//r//P/9
//3//P/8//z//P/8//z//P/8//z/+v/4//r/+v/6//r/+//7//v//P/6//z//f/+/wAA
AQABAAMAAgACAAIAAgACAAAA/////wEAAQAAAAAA/f/7//j/9//z//L/8f/w//H/7v/t
/+v/7f/t/+3/7f/s/+z/7P/r/+r/6v/q/+v/7f/v//T/+P/5//n/+v/6//n/+P/4//j/
9f/1//X/9f/1//X/9v/2//j/+P/4//n/9//3//f/9//3//j/+P/4//n/+f/6//r/+v/9
/wIABwANABEAFAAUABMAEgASABUAHQAlACgALAAtACUAEQD2/97/zP/A/7X/pv+W/4j/
f/9//4T/h/+Q/5v/pv+y/7z/yv/Y/+T/7P/w//T/+f/+/wEAAwADAAQABQAFAAUABQAG
AAYABgAGAAcABwAHAAcACAAIAAgACAAIAAgABwAHAAcABwAKAAoACwALAAsACwAMAAwA
DAANAA0ADgAMAAwADQANAA8ADwAQABAAEwATABMAFAASABIAEwAUABQAFAAUABUAGAAY
ABoAGgAZABoAGwAcAB4AHwAhACIAIwAkACQAJQAmACcAKAApACsALQAvADEAMQAxADMA
NAAzADQANAA0ADIAMgAyADIAMgAyADIAMQAyADAAMQAyADAALgAsACgAKQAnACUAJAAk
ACIAIAAeABsAGAAVABMAEwASABEAEAAMAAsACgAJAAgABwAFAAUABAADAAMAAwAAAAAA
AAD+//7///////3/////////AAD+//7//f/9//3//P/8//z//f/9//3//P/8//3//f/8
//z//P/8//z//v/+////AAD+//7//v/+//7//v/+//////////////8BAAEAAQACAAIA
AgACAAIAAgABAAEAAQAAAAAAAAABAAMABAAEAAMAAwADAAMAAwABAAEAAQABAAMAAwAD
AAMAAQABAAAAAAAAAAAAAAAAAAAA/////////f/9//3//f////7//f/9//3//f/9//3/
/f/9//z//P/8//z//P/8//z//P/9//3/+v/5//n/+f/7//v/+v/6//r/+//7//r/+v/6
//r/+v/6//r//P/8//r/+v/6//r/+v/7//v/+//8//r//P/9//7//v//////AQACAAIA
AgACAAQAAgABAAEAAQABAAAAAAD///3/+v/5//n/+P/3//b/8//w/+//7f/t/+3/7f/t
/+z/7P/s/+v/6//s/+3/7//v//H/9v/6//v/+//8//z/+f/4//j/+P/3//f/9//3//n/
+f/6//r/+P/4//j/+f/7//v/+//7//v//P/8//z/+//7//z//P/+//3/AAAFAA0AEwAU
ABQAEwAUABQAGQAfACUAJgAoAC0AJQARAPj/4v/S/8b/v/+0/6b/mv+T/5X/mv+j/6r/
sf+4/77/xv/S/+D/6v/w//L/9v/9/wAAAQADAAUABgAFAAcABQAFAAYABgAGAAYABwAH
AAcABwAIAAgABgAGAAYABgAJAAkACQAJAAgACAAJAAkACQAJAAoACgAKAAsACwAMAAwA
DAANAA0ADQANAA4ADgANAA0ADQAOABAAEAARABIAEgASABIAEwASABIAFAAUABUAFgAX
ABgAGAAZABsAHAAdAB4AHgAfACAAIQAiACMAIgAjACQAJQAnACcAKQAqACkAKgAqACoA
KAAoACgAKAApACoAKwArACkAJgAmACYAJQAkACMAIAAhAB8AHQAcABoAGAAWABQAEgAQ
AA4ADQALAAoACQAIAAYABQAEAAMAAgABAP////8AAP////////z//P/8//r/+P/5//n/
9//4//n/+v/8//r/+v/5//n/+//6//r/+v/7//v/+//6//j/+f/5//j/+v/6//r/+v/6
//r/+//8//z//P/8//z//P/8//z//f/7//v/+//7//3//f/9//7//v/+//7//v/+//3/
/f/9//7//v/+/////v/+//3/+//8//3//v///////////////f/9//3//f/9//3//P/8
//z//P/8//z//P/7//v/+//5//n/+f/5//v/+v/5//n/+f/5//n/+f/5//n/+P/4//j/
+P/4//j/9v/2//f/9//4//f/9//3//f/9//2//b/9v/3//f/9v/4//j/+P/4//j/9v/2
//b/9v/2//b/9f/1//X/9v/2//j/+f/6//z//f/9/////v/+//7//v8AAP7//f/9//v/
+//6//r/+//5//b/9f/x//D/7//u/+3/6v/p/+f/5//n/+f/5//o/+j/6P/n/+j/6P/o
/+n/5//p/+7/8v/z//P/9P/0//P/8v/y//L/8f/x//H/8f/x//H/8v/y//T/9P/0//X/
8//z//P/8//z//T/9P/0//X/9f/2//b/9v/3//r//f8DAAcADAAOAA0ADAAMAA0AEQAb
AB4AHgAhACMAGwAGAO7/3P/M/7//tv+s/57/j/+L/5L/mf+g/6f/sv+4/7z/xP/S/9z/
5v/q/+z/7//2//n//f/9//7//f////////8AAAAAAAAAAAEAAQABAAEAAgACAAIAAgAC
AAIAAwADAAMAAwAEAAQABQAFAAUABQAGAAYABgAHAAcACAAKAAoACwALAAkACQAKAAoA
CQAJAAkACgAMAAwADQAOAA4ADgAOAA8ADgAOABAAEAARABIAEwAUABYAFwAZABoAGQAa
ABoAGwAcAB0AHgAfAB4AHwAgACEAIwAjACUAJgAlACYAJgAmACYAJgAmACYAJgAmACYA
JQAlACIAIgAiACEAIAAfABwAGwAZABcAFgAWABQAEgAQAA4ADAAKAAkABwAGAAUABAAC
AAEAAAD///7//f/7//v/+v/5//n/+f/6//r/+v/4//b/9//3//X/9f/1//X/9v/2//b/
9f/1//X/9P/0//T/9f/1//X/9P/0//X/9f/0//b/9v/2//b/9P/0//X/9v/2//b/9v/2
//j/+P/4//n/+f/5//n/+f/5//n/+f/6//r/+v/6//r/+v/5//n/+f/6//r/+v/7//n/
+v/6//n/+//7//v/+//7//v/+//7//v/+//7//v/+f/5//j/+P/4//j/+P/4//j/9//3
//f/+f/5//n/+f/5//j/9//3//f/9//3//f/9f/1//T/9P/0//T/9P/0//T/9P/1//X/
9P/z//P/8//1//X/9P/0//L/8//z//L/8v/y//L/8v/y//L/8v/0//T/9P/0//T/8//z
//P/9P/0//b/9//4//j/+f/5//v//P/8//z//P/8//r/+f/5//n/+f/4//j/9//1//L/
8f/v/+7/7f/s/+v/6P/n/+X/5f/l/+X/5f/m/+b/5v/l/+T/5P/k/+X/4//l/+r/7v/w
//H/8//0//H/8P/w//D/8f/x//H/8f/v/+//8P/w//D/8P/w//H/8f/x//H/8f/x//L/
8v/y//P/8//0//T/+P/9//7/AQAHAA0AEAASABEAEAAQABMAGQAhACQAJAApACcAFwD+
/+b/0v/E/7v/rv+e/47/g/+B/4T/if+Q/5n/pP+u/7b/xP/S/97/6P/s/+7/8//6//3/
AQABAAIAAQADAAMAAwAEAAQABAAEAAUABQADAAMABAAEAAYABgAGAAYABwAHAAcABwAK
AAoACwALAAsACwAMAAwACgALAAsADAAMAAwADQANAA8ADwAQABAAEQARABEAEgASABIA
EwAUABQAFAAUABUAFAAUABYAFgAZABoAGwAcABwAHQAfACAAIQAiACIAIwAkACUAJgAn
ACoAKwAsAC0ALQAtAC8AMAAxADIAMgAyADIAMgAyADIAMgAyADIAMQAxAC4ALgAuAC0A
LAArACgAJQAjACEAIAAgAB4AHAAaABgAFgAUABMADwAOAA0ADAAKAAkACAAHAAYABQAD
AAMAAAD////////+//7//v/8//z//f/9//v//f/9//3//v/8//z/+//7//v/+v/6//r/
+//7//v/+v/6//v/+//6//r/+v/6//r/+v/6//v//P/8//z//P/8//z//P/8//3//f/9
//3//f/9//3//f/+//7//v/+//7/AAD///////8AAAAAAAABAP//AAAAAP//AQABAAEA
AQD//////////wEAAQABAAEAAQABAAAAAAD+//7//v/+//7//f/9//3////////////9
//z/+//7//v/+//7//v/+//7//r/+v/6//r/+v/6//r/+v/7//v//P/7//v/+//5//n/
+P/4//j/+f/5//j/+P/4//j/+P/4//j/+P/4//j/9v/4//j/+P/4//j/+P/3//f/9//4
//b/+P/5//r/+v/7//v//f8AAAAAAAAAAAAA/v/9//3///////7//v/7//n/9v/1//P/
8v/x//D/7f/q/+n/5//p/+n/6f/p/+r/6v/q/+n/5v/m/+b/5//n/+n/7v/y//X/9f/2
//b/9f/0//T/9P/z//P/8//z//P/8//0//T/9v/2//b/9//1//X/9f/1//f/+P/4//j/
9//3//j/+P/6//n//P8BAAcADQAQABAAEQAQABAAEQAXACEAJAAmACsAKwAbAAAA6P/U
/8T/uf+s/5z/jv+D/3//gv+H/4z/l/+m/7D/uP/E/9L/4P/q/+7/8P/1//z///8BAAEA
BAAFAAUABQAFAAYABgAGAAYABwAHAAUABQAGAAYACAAIAAgACAAJAAkACQAJAAgACAAJ
AAkACQAJAAoACgAMAA0ADQAOAA4ADgAPAA8ADwAPABAAEAATABMAEwAUABIAEgATABQA
EgASABIAEwAWABYAGAAYABkAGgAbABwAHAAdAB8AIAAfACAAIAAhACQAJQAmACcAKAAp
ACoAKwApACkAKwAsAC0ALgAuAC4AMAAwADAAMAAwADAAMAAvAC8ALAAsACwAKwAqACkA
JgAlACMAIQAgAB4AHAAaABgAFgAUABIAEQAPAA4ADQAMAAoACQAIAAcABgAFAAMAAwAA
AP///////wAAAAAAAP7//P/9//3/+//7//v/+//8//z//P/7//v/+//6//r/+v/7//v/
+//6//r/+//7//r/+v/6//r/+v/8//z//f/+//z//P/8//z/+v/6//r/+//9//3//f/9
//v/+//7//z//v/+//7//v8AAP////////7//v/+/////f/+//7//f/9//3//f/9//v/
+//7//v/+//7//v/+//9//3//P/8//z//P/8//z//P/7//v/+//5//n/+f/5//n/+P/3
//f/+f/5//n/+f/3//f/9v/2//j/+P/4//j/+P/4//n/+f/4//f/9//3//X/9f/0//T/
9P/1//X/9P/2//b/9v/2//b/9v/2//b/9v/4//f/9v/1//T/8//z//P/9P/2//j/+f/6
//j/+f/5//v//P/8//z//P/+//z/+//7//n/+f/4//j/9//1//L/8f/x//D/7//u/+v/
6P/n/+X/5f/l/+X/5f/m/+b/5v/l/+b/5v/m/+f/5f/n/+z/8P/z//P/9P/0//H/8P/w
//D/8f/x//H/8f/x//H/8v/y//D/8P/w//H/8f/x//H/8f/x//L/8v/y/+//7//w//D/
9P/3//z//f8DAAkADAAMAAsACgAKAA0AFQAbABwAIgAlAB8ACwDw/9r/yv++/7f/rv+g
/5D/h/+N/5j/m/+g/6f/sv+6/77/yP/W/+L/6P/q/+z/8f/4//v/+f/7//z/+//7//3/
/f/+//7//P/8//3//f/9//3//v/+//7//v/+//7/AQABAAEAAQAAAAAAAQABAP////8A
AAAAAAABAAEAAgACAAIAAwADAAUABQAGAAYABgAFAAQABAAGAAYABwAIAAgACAAIAAkA
CgAKAAwADAALAAwADQAOAA4ADwARABIAEwAUABQAFQAWABcAGAAZABoAGwAcAB0AHQAd
AB8AIAAhACIAIgAiACAAIAAgACAAIAAgACAAHwAhAB4AHgAeAB0AHAAbABgAFQATABEA
EAAOAAwACgAIAAcABgAFAAUAAwACAAEAAAD+//3//P/7//r/+f/3//f/9v/1//X/9f/0
//T/9P/y//D/8f/x/+//8f/x//H/8v/y//L/8f/x//H/8P/w//D/7//v/+//7v/u/+//
7//u//D/8P/w//D/8P/w//H/8v/w//D/8P/w//D/8P/w//H/8f/x//H/8f/z//P/8//0
//L/8v/y//L/9P/z//P/8//0//T/9P/1//P/9P/0//P/8//z//P/8//z//P/8//z//P/
8//z//P/8f/x//D/8P/w//D/8P/w//D/7//v/+//8f/x//H/8f/x//D/7//v/+//7//v
/+//7f/t/+z/7P/s/+z/7P/s/+z/7P/t/+3/7P/r/+v/6//r/+v/6v/q/+r/6//r/+r/
6v/q/+r/6v/q/+r/6v/q/+r/6v/q/+r/6v/q/+r/6v/q/+v/6//r/+z/7P/u/+//8P/w
//H/8f/z//T/9P/0//T/9P/y//H/8f/x//H/8P/w/+//7f/q/+n/5//m/+X/5P/h/97/
3f/b/9v/2//b/9v/3P/c/9z/2//c/9z/3P/d/9v/3f/i/+b/5//n/+j/6P/l/+T/5P/k
/+P/4//j/+P/5f/l/+b/5v/m/+b/5v/n/+X/5f/l/+X/5f/m/+b/5v/l/+X/5v/m/+b/
6f/s/+//8//7/wAAAAD9//z/+v///wUACwAMAA4AEwAVAAMA6P/S/77/rv+l/5j/hv94
/23/a/9y/3f/fv+H/5L/mv+k/7D/vP/K/9T/2P/c/+H/5v/p/+v/6//s/+3/7f/t/+3/
7v/u/+7/7v/v/+//7//v//D/8P/w//D/8P/w//H/8f/x//H/8P/w//H/8f/z//P/9P/0
//T/9f/1//b/9v/2//f/9//3//f/+P/4//f/9//3//j/+P/4//n/+v/8//z//P/9//7/
/v8AAAAA//8AAAEAAgACAAMABQAGAAcACAAIAAkACgALAAwADQAOAA8AEAARABEAEQAT
ABQAFQAWABYAFgAWABYAFgAWABYAFgAWABUAFQASABIAEgARABAADwAMAAsACQAHAAYA
BAACAAAA/v/+//z/+v/5//X/9P/z//L/7v/t/+z/6//o/+f/5f/l/+T/4//j/+P/4v/i
/+L/4P/g/+H/4f/f/9//3//f/+D/3v/e/93/3f/d/9z/3P/c/93/3f/d/9z/3P/d/93/
3P/c/9z/3P/c/9z/3P/d/97/3v/e/97/3v/e/97/3v/f/9//3//f/9//3//f/9//4P/g
/+D/4P/g/+D/3//f/9//4P/g/+D/4f/f/+D/4P/f/+H/4f/h/+H/3//f/9//3//f/9//
3//f/9//3//e/97/4P/g/+D/4P/e/93/3f/d/93/3f/d/93/3f/c/9v/2//d/93/3f/d
/9v/2//a/9r/2v/a/9r/2v/a/9r/2//b/9r/2f/Z/9n/2f/Z/9j/2P/Y/9n/2f/Y/9b/
1v/W/9b/1v/W/9b/1v/Y/9j/2P/Y/9b/1v/W/9b/1v/W/9b/1v/X/9f/1//Y/9j/2v/b
/9z/2v/b/9v/3f/e/97/3v/e/97/3P/b/9v/2f/Z/9j/2P/V/9P/0P/P/83/zP/L/8r/
y//I/8f/xf/H/8f/x//H/8b/xv/G/8X/xP/E/8T/xf/H/8n/zv/S/9H/0f/S/9L/z//O
/87/zv/N/83/zf/N/8//z//Q/9D/zv/O/87/z//P/8//z//P/8//0P/Q/9D/z//P/9D/
0P/S/9X/2v/d/+X/7f/u/+r/5//o/+z/8//5//3/AAAEAAMA8//Z/8D/qv+a/5D/g/9y
/2L/VP9P/1P/WP9d/2r/df+A/4r/mP+k/7L/vP/C/8T/yv/P/9L/0//V/9X/1v/X/9n/
2f/Z/w==
         </WaveFormData>
      </LeadData>
      <LeadData>
         <LeadByteCountTotal>10000</LeadByteCountTotal>
         <LeadTimeOffset>0</LeadTimeOffset>
         <LeadSampleCountTotal>5000</LeadSampleCountTotal>
         <LeadAmplitudeUnitsPerBit>4.88</LeadAmplitudeUnitsPerBit>
         <LeadAmplitudeUnits>��V</LeadAmplitudeUnits>
         <LeadHighLimit>2147483647</LeadHighLimit>
         <LeadLowLimit>268435456</LeadLowLimit>
         <LeadID>V2</LeadID>
         <LeadOffsetFirstSample>0</LeadOffsetFirstSample>
         <FirstSampleBaseline>0</FirstSampleBaseline>
         <LeadSampleSize>2</LeadSampleSize>
         <LeadOff>FALSE</LeadOff>
         <BaselineSway>FALSE</BaselineSway>
         <ExcessiveACNoise>FALSE</ExcessiveACNoise>
         <MuscleNoise>FALSE</MuscleNoise>
         <LeadDataCRC32>4184067447</LeadDataCRC32>
         <WaveFormData>
7v/v//D/8P/y//L/8P/w//H/8f/x//H/8P/v/+//7v/r/+v/6v/o/+f/5v/j/+L/4P/h
/+H/4v/l/+X/5f/j/+L/4f/h/+D/3v/e/+L/5v/p/+n/6P/o/+f/5v/m/+X/5P/k/+T/
5P/k/+T/5f/l/+P/4//j/+P/4//j/+P/5P/m/+b/5v/m/+T/4//j/+X/5v/l/+v/7f/v
//T//P8CAAwAGAAoAD0AVABxAJQAvADeAPsACwERAQMB6wDCAHcACACQ/zf/EP8G/wT/
D/8d/yf/MP89/03/Xv93/4z/mP+h/6n/sv+8/8f/0P/Y/9v/3//j/+T/5f/n/+f/6f/q
/+3/7f/u/+//8P/x//H/8v/z//P/8//0//b/9v/2//f/9//5//n/+f/7//v/+v/7//z/
/P/9//7//v8AAAMAAwAEAAQABQAGAAgACAAHAAkACgALAAwADgAPABEAEwAVABYAFwAa
ABwAHgAgACIAJAAnACkAKgAsADAAMgA2ADkAPAA+AEEAQwBGAEkASwBNAE8AUwBSAFQA
VQBXAFoAWgBcAF0AXQBdAF0AXABeAF0AXABbAFYAVQBVAFIAUABMAEkARgBDAD8AOgA3
ADQAMAAqACcAJAAgABwAGAAVABEADwAMAAcABQACAAEA///8//v/+v/4//f/9f/z//D/
8P/v/+3/7f/r/+v/6//r/+r/6v/p/+v/6v/q/+r/5v/m/+f/5//n/+f/5//n/+X/5f/l
/+X/5v/m/+f/6f/p/+n/6f/p/+z/7P/s/+3/6//r/+v/6//s/+z/7P/s/+z/7P/t/+3/
7f/t/+3/7f/u/+//7//v/+3/7f/t/+3/7f/t/+3/7f/v/+//7//u/+7/7v/v/+//7//u
/+7/7v/u/+3/7f/t/+3/7f/s/+v/6//r/+z/7P/s/+v/6f/p/+r/6v/q/+r/6v/p/+n/
6f/p/+n/5//n/+n/6f/p/+n/5//n/+f/5//n/+f/5v/m/+b/5v/m/+X/5//n/+f/5//n
/+f/5//n/+f/5//n/+b/5P/k/+T/5P/m/+T/5f/k/+b/5v/m/+b/5v/k/+T/5f/m/+j/
6P/o/+n/6f/p/+r/6v/s/+3/7v/u/+z/7P/q/+r/7f/t/+3/7f/s/+v/6//q/+n/6f/o
/+b/4//i/9//3v/e/9//3//g/+H/4f/h/9//4P/f/9//3v/c/9z/4P/k/+f/5//m/+b/
5f/k/+T/4//i/+L/4v/i/+L/4v/j/+P/4//j/+P/4//j/+P/4//k/+T/5P/k/+T/5v/l
/+X/5//o/+v/7f/v/+//9P/8/wQADgAcAC4AQwBeAIEAqgDQAPIADQEbARkBCQHrALQA
VQDW/2D/Hf8E//z+/v4J/xn/I/8w/0H/Vf9q/4H/lP+e/6X/r/+6/8b/0f/Y/9z/4f/l
/+f/6v/r/+3/7f/v//D/8//z//T/9f/2//f/+f/6//v/+//5//r//P/8//z//f/9////
AQABAAMAAwAEAAUABgAGAAcACAAIAAoADQANAA4ADgAPABAAEgASABMAFQAWABcAGAAa
ABsAHQAfACEAIgAjACYAKAAqACwALgAwADMANQA4ADoAPgBAAEQARwBKAEwATQBPAFIA
VQBXAFkAWwBfAGAAYgBjAGUAZgBmAGgAaQBpAGkAaQBoAGgAZwBmAGUAYgBhAGEAXgBa
AFYAUwBQAE8ASwBGAEMAPgA6ADQAMQAsACgAJAAgAB0AGQAXABQADwANAAoACQAHAAQA
AwACAAAA///9//v/+v/6//n/9//3//X/9f/1//X/9P/0//P/8//y//L/8v/w//D/8f/x
//H/8f/x//H/8f/x//H/8f/z//L/8v/z//H/8f/x//H/8v/y//L/8//z//P/8//z//T/
9P/0//T/9v/2//f/9//3//f/9//3//b/9//3//f/9//3//f/9//3//f/9//3//X/9f/1
//T/9P/0//X/9f/1//T/9P/0//T/8//z//P/8//z//L/8f/z//P/9P/0//T/8//x//H/
8v/y//L/8v/y//H/8f/x//H/8f/v/+//7f/t/+3/7f/t/+3/7f/t/+3/7f/s/+z/7P/s
/+z/6//r/+v/6//r/+3/7f/t/+3/6//r/+v/6v/q/+r/6v/q/+r/7P/q/+r/6v/q/+r/
6v/r/+z/7v/u/+7/7//v/+//8P/w//D/8f/y//L/8v/y//D/8P/x//H/8f/x/+7/7f/t
/+z/7f/t/+z/6v/l/+T/4f/g/+L/4//j/+T/4//j/+P/4f/g/9//3//e/+D/4P/k/+j/
5//n/+b/5v/l/+T/5P/j/+L/4v/i/+L/5P/k/+X/5f/j/+P/4//j/+X/5f/l/+b/5v/m
/+b/5v/o/+f/5//p/+j/6f/r/+3/7//0//z/BAAQACAANgBLAGQAhwCwANgA/AAVASMB
IwETAfUAvABZANT/Xv8X//7+9v76/gX/E/8h/zD/Q/9V/27/g/+U/6D/pf+t/7z/yv/T
/9r/4P/j/+X/5//o/+n/6//r/+3/7v/x//H/8P/x//L/8//1//b/9//3//f/+P/6//r/
+v/7//v//f/9//3//////wAAAQACAAIABQAGAAYACAAIAAcABwAGAAkACgAMAAwADwAR
ABIAEwAUABYAFwAZABsAHQAeAB8AIAAiACQAJgAqACwALwAxADQANgA6ADwAPgBBAEQA
RgBLAE0AUABTAFMAVQBXAFsAXgBgAGEAYwBiAGIAZABlAGcAZwBnAGYAZgBlAGQAYwBe
AF0AXQBaAFgAVABRAE4ASwBHAEIAPwA8ADgAMgAvACoAJgAiAB4AGQAVABMAEAANAAsA
CAAHAAUAAgABAAAA/P/7//n/9//4//j/9//1//X/8//z//P/8f/w//D/7//x//D/8P/w
/+3/7P/s/+v/7P/t/+7/7//t/+3/7f/t/+//7v/u/+//8f/x//H/8f/x//D/7//v/+3/
7f/t/+3/8P/w//D/8P/y//L/8//z//H/8f/x//H/8P/x//H/8f/z//P/8//z//H/8f/x
//H/8//z//P/8v/w//D/8f/x//H/8P/w//D/8P/v/+//7//x//H/8P/v/+3/7f/u/+7/
8P/v/+3/7f/s/+z/7P/s/+z/6//r/+v/7f/t/+v/6//p/+n/6f/p/+v/6//r/+v/6f/p
/+j/6P/q/+r/6v/p/+v/6//r/+v/6v/p/+j/5//p/+v/6f/o/+j/5//m/+X/5P/l/+b/
6P/q/+j/6P/o/+n/6//r/+z/7P/u/+//8P/w/+7/7v/s/+z/7//v/+//7//w/+//7//u
/+v/6//q/+j/5f/k/+H/4P/e/9//3//g/+P/4//j/+H/4v/h/+H/4P/f/97/4f/k/+f/
5//m/+b/5f/k/+T/4//i/+L/4v/i/+L/4v/j/+P/5f/l/+X/5f/j/+P/4//k/+T/5P/k
/+T/5P/j/+P/5f/m/+n/6f/r/+//9P/8/wQADAAUACQAOwBQAGsAkgC6ANwA9wALAREB
BQHrAMQAfwAWAJr/Of8M/wT/AP8J/xf/I/8u/zv/Sf9a/3P/iv+Y/6H/qf+y/7z/x//S
/9j/3f/h/+P/5P/l/+f/5//r/+z/7//v//D/8f/y//P/8//0//X/9f/z//T/9v/2//b/
9//3//n/+//7//3//f/8//3//v/+////AAAAAAIAAwADAAQABAAFAAYACAAIAAkACwAM
AA0ADgAQABEAEwAVABcAGAAZABwAHgAgACIAJAAmACkAKwAsAC4AMgA0ADcAOwA/AEIA
QwBFAEgASwBNAE8AUQBVAFQAVgBXAFkAXABcAF4AXwBfAF8AXwBeAF4AXQBcAFsAWABX
AFcAVABSAE4ASwBIAEUAQQA8ADkANgAyACwAKQAmACIAHgAaABcAEwARAA4ABwAFAAIA
AQD///z/+//6//j/9//1//P/8v/y//H/7//v/+3/7f/t/+3/7P/s/+v/6//q/+r/6v/o
/+j/6f/p/+n/6f/p/+n/6f/p/+n/6f/p/+j/6P/p/+n/6f/p/+n/6v/q/+r/6//r/+v/
6//r/+z/7P/s/+z/7P/s/+3/7f/t/+3/7f/t/+7/7//v/+//7//v/+//7//t/+3/7f/t
/+3/7f/t/+z/7v/u/+//7//v/+7/7v/u/+7/7f/t/+3/6//r/+r/6f/p/+n/6v/q/+z/
6//p/+n/6v/q/+r/6v/q/+n/6f/p/+n/6f/n/+f/5f/l/+X/5f/l/+X/5f/l/+f/5//m
/+b/5P/k/+T/4//j/+P/4//j/+P/4//j/+P/4//l/+T/5P/k/+T/5P/i/+L/4//k/+b/
5v/m/+f/5//n/+j/6P/q/+v/7P/s/+z/7P/q/+r/6//r/+v/6//q/+n/6f/o/+f/5//m
/+T/4f/g/93/3P/c/93/3f/e/+H/4f/h/9//3P/b/9v/2v/a/9r/3v/i/+P/4//i/+L/
4//i/+L/4f/e/97/3v/e/97/3v/f/9//4f/h/+H/4f/h/+H/4f/i/+D/4P/g/+D/4v/h
/+H/4//k/+X/5//p/+3/9P/8/wIACAAYACwAQQBYAHsAogDKAOwAAwETAREB/QDdAKwA
TwDQ/1r/Ff/8/vb++P4F/xP/Hf8s/zv/Tf9k/33/jv+Y/6H/qf+y/8D/y//S/9b/2f/d
/9//4v/j/+X/5f/n/+j/6//r/+z/7f/u/+//8f/y//P/8//z//T/9v/2//b/9//3//n/
+f/5//v/+//6//v//P/8////AAAAAAIAAwADAAQABAAFAAYACAAIAAkACwAMAA0AEAAS
ABMAFQAVABcAGAAZAB4AIAAiACQAJgAoACsALQAwADIANgA4ADwAPwBCAEQARwBJAEwA
TwBRAFMAVQBZAFoAXABdAF8AXgBeAGAAYQBjAGMAYwBiAGIAYQBgAF8AXABbAFsAWABU
AFAATQBKAEcAQwA+ADsANgAyACwAKQAmACIAHgAaABUAEQAPAAwACQAHAAQAAwABAP7/
/f/8//j/9//1//P/8v/y//H/7//v/+3/7f/t/+3/7P/s/+v/6//q/+r/6v/q/+r/6//r
/+v/6//r/+v/6//r/+v/6//t/+z/7P/t/+3/7f/t/+3/7P/s/+z/7f/t/+3/7f/t//D/
8P/w//D/7v/u/+//7//x//H/8f/x//L/8//z//P/8f/x//H/8f/x//H/8f/x//H/8f/x
//D/8P/w//H/8f/x//D/8P/w//D/7//v/+//7//v/+7/7f/t/+3/7v/u/+7/7f/r/+v/
7P/s/+z/7P/s/+v/6//r/+3/7f/r/+v/6//r/+v/6//p/+n/6f/p/+v/6//q/+r/6P/o
/+j/5//n/+f/5//n/+f/5//n/+f/5f/m/+j/6P/o/+j/5v/m/+f/6P/q/+r/6v/r/+n/
6f/q/+r/7P/t/+7/7v/w//D/7v/u/+//7//v/+//7P/r/+v/6v/p/+n/6P/m/+P/4v/f
/97/4P/h/+H/4v/h/+H/4f/f/9z/2//b/9r/3P/c/+D/5P/j/+P/4v/i/+H/4P/g/9//
4P/g/+D/4P/e/97/3//f/9//3//f/9//3//f/9//4P/g/+D/4P/g/+D/3//f/+H/5P/j
/+X/5//p/+7/9v/+/wgAFgAqAD8AWAB7AKQAzADuAAcBFwEVAQUB6wC4AFkA1v9a/w3/
9P7s/uz+9f4F/xX/Jv83/0v/Yv93/4r/lv+f/6n/tP/A/8v/0v/U/9n/3f/f/+D/4f/j
/+P/5f/m/+n/6f/o/+n/6v/r/+v/7P/t/+3/7f/u//D/8P/y//P/8//1//X/9f/3//f/
+P/5//r/+v/5//r/+v/8//////8AAAAAAQACAAQABAAFAAcACAAJAAoADAANAA8AEQAT
ABQAFQAWABgAGgAcACAAIgAlACcALAAuADIANAA0ADcAOgA8AEEAQwBGAEkASQBLAE0A
UQBUAFYAVwBZAFgAWABaAFsAWwBbAFsAWgBaAFkAWABXAFQAUwBTAFAATgBKAEcARABB
AD0AOAA1ADAALAAmACMAHgAaABYAEgAOAAkABgACAAAA///9//3/AQACAAUACAAIAAcA
BQADAAQABAADAAEAAgABAAIAAwADAAIAAgABAAEAAAAAAAAAAAAAAAEAAQABAAEAAQAB
AAEAAQABAAEAAwACAAIAAwABAAEAAQABAAIAAgACAAMABQAFAAUABQAGAAYABgAGAAYA
BgAHAAcABQAFAAUABQAGAAcABwAHAAcABwAHAAcABwAHAAcABwAHAAcABwAGAAYABgAH
AAcABwAGAAYABgAIAAcABwAHAAcABwAGAAUAAwADAAQABAAGAAUAAwADAAIAAgACAAIA
AgABAAEAAQABAAEA/////////////////f/9//3//f/9//3//P/8//r/+v/6//n/+f/5
//n/+f/5//v/+//5//r/+P/4//j/+P/4//j/+f/6//r/+v/6//v//f/9//7//v/+////
AAAAAAAAAAD+//7/AQABAAEAAQAAAP/////+//3//f/8//r/9f/0//H/8P/w//H/8f/y
//P/8//z//H/8v/x//H/8P/w//D/9P/4//n/+f/4//j/9//2//b/9f/y//L/8v/y//L/
8v/z//P/9f/1//X/9f/1//X/9f/2//T/9P/0//T/9P/z//P/9f/2//f/9//7////CAAQ
ABoAIgAwAEQAWQByAJEAugDgAAABFQEfARkBBQHjAKoASQDK/17/I/8O/wr/Cv8X/yX/
Mf8+/03/Yf96/4//nv+o/6//uf/G/9L/2//k/+r/7//x//H/9P/1//f/9//5//r//f/9
//7///8AAAEA//8AAAEAAQADAAQABgAGAAQABQAFAAcACQAJAAsACwAMAA0ADgAOAA0A
DgAOABAAEQARABIAEgATABQAFgAWABcAGQAaABsAHgAgACEAIwAlACcAKAApACwALgAw
ADIAMgA0ADcAOQA+AEAARABGAEgASwBOAFAAUwBVAFgAWwBdAF8AYQBlAGYAaABpAGsA
agBqAGwAbQBtAG0AbQBsAG4AbQBsAGsAZgBlAGUAYgBgAFwAWQBWAFMATwBKAEcAQgA+
ADgANQAyAC4AKgAmACMAHwAdABoAFQATABAADwAPAAwACwAKAAYABQADAAEA/v/+//3/
+//8//v//P/9//v/+v/6//n/+//6//r/+v/2//b/9//3//f/9//3//f/9//3//f/9//4
//j/+f/7//n/+f/5//n/+v/6//r/+//7//v/+//7//7//v/+//7//v/+///////9//3/
/f/9/wAAAQABAAEAAAD///7//f/9//3//f/9//////////7//P/8//3//f////7//v/+
//z/+//7//v/+//7//r/+f/5//n/+v/6//r/+f/3//f/+P/4//j/+P/2//X/9f/1//f/
9//1//X/9f/1//X/9f/1//X/9f/1//X/9f/0//T/9P/0//T/8//1//X/9f/1//X/8//y
//L/8v/y//L/9P/0//X/9v/0//T/9P/1//X/9f/2//b/+P/5//r/+v/8//z/+v/6//n/
+f/5//n/+v/5//n/+P/2//X/8//w/+7/7v/s/+z/6//r/+r/6v/t/+3/7f/r/+z/6//r
/+r/6P/o/+z/8P/z//P/8v/y/+//7v/u/+3/7P/s/+z/7P/s/+z/7f/t/+3/7f/t/+3/
7f/t/+3/7v/s/+z/7P/s/+z/6//r/+3/8P/x//P/9f/3//z/BAAKABIAHAAsAEEAVgBx
AJIAuADeAP0AEQEbAREB/QDaAJsANAC4/1P/HP8M/wr/D/8b/yf/Mv8//03/Yv93/47/
nv+p/63/tv/A/83/2P/i/+X/5//r/+7/7//x//H/8f/y//X/9f/2//f/+P/5//v//P/9
//3/+//8//7//v8AAAEAAQADAAMAAwAFAAUABAAFAAYABgAHAAgACAAKAAsACwAMAAwA
DQAOABAAEAATABUAFgAXABYAGAAZABsAGwAdAB4AHwAkACYAKAAqACwALgAxADMANgA4
ADwAPgA+AEEARABGAEkASwBOAFEAUwBVAFcAWwBcAF4AXwBhAGIAYgBkAGUAZQBlAGUA
ZABmAGUAZABjAGAAXwBfAFwAWgBWAFMAUABPAEsARgBDAEAAPAA2ADMALgAqACYAIgAf
ABsAGQAWABEADwAMAAsABwAEAAMAAgAAAP///f/7//j/+P/3//X/9f/z//P/8//z//L/
8v/x//P/8v/y//L/8P/w//H/8f/v/+//7//v//H/8f/x//H/8f/w//D/8f/x//H/8f/x
//L/8v/y//P/8//z//P/8//2//b/9v/2//b/9v/3//f/9//3//f/9//4//n/+f/5//n/
+f/5//n/+f/5//n/+f/5//n/+f/4//b/9v/3//f/9//2//b/9v/2//X/9f/1//X/9f/0
//P/8//z//T/9P/0//P/8f/x//L/8v/y//L/8v/x//H/8f/x//H/7//v//H/8f/x//H/
7//v/+//7//v/+//7v/u/+7/7v/u/+3/7f/t/+3/7f/v/+//7f/u/+z/7P/s/+z/7P/s
/+3/7v/u/+7/7v/v/+//7//w//D/8P/x//L/8v/y//L/8P/w//H/8f/x//H/8P/v/+//
7v/t/+3/7P/q/+f/5v/j/+L/4v/j/+P/5P/l/+X/5f/j/+L/4f/h/+D/4P/g/+T/6P/p
/+n/6P/o/+f/5v/m/+X/5P/k/+T/5P/k/+T/5f/l/+X/5f/l/+X/5//n/+f/6P/m/+b/
5v/m/+b/5f/l/+f/6P/r/+v/7f/v//T/+v8CAAoAFAAmADsAUgBvAJYAvgDkAAMBFQEb
ARMB/QDUAIcAEgCQ/y3/Av/2/vT++/4J/xX/JP8z/0f/Xv91/4j/mP+h/6n/tP++/8v/
1P/a/93/4f/j/+T/5f/n/+f/6f/q/+3/7f/u/+//8P/x//H/8v/z//P/8//0//b/9v/4
//n/+f/7//n/+f/7//v/+v/7//z//P/+/wAAAQAEAAUABQAGAAYABwAIAAoACgALAA0A
DgAPABAAEgATABUAFQAXABgAGQAeACAAIgAkACYAKAArAC0AMAAyADYAOAA6AD0AQABC
AEUARwBKAE0ATwBRAFMAVwBYAFoAWwBdAF4AXgBgAGEAYwBjAGMAYgBiAGEAYABfAF4A
XQBdAFoAVgBSAE8ATABJAEUAQAA9ADoANgAwAC0AJgAiAB4AGgAXABMAEQAOAAkABwAE
AAMAAAD8//r/+P/2//X/8//x//L/8v/x/+//8f/v/+//7//t/+z/7P/r/+v/6v/q/+r/
6v/q/+v/6//p/+n/6f/p/+n/6f/p/+n/6//q/+r/6//r/+v/6//r/+z/7P/s/+3/7f/t
/+3/7f/u/+7/7v/u/+z/7P/t/+3/7//v/+//7//u/+//7//v/+//7//v/+//8f/x//H/
8f/v/+//7//u//D/8P/x//H/7//u/+7/7v/u/+3/7f/t/+3/7f/s/+v/7f/t/+7/7v/u
/+3/6//r/+r/6v/q/+r/6v/p/+n/6f/p/+n/5//n/+n/6f/p/+n/5//n/+f/5//n/+f/
5v/m/+j/6P/o/+f/5//n/+f/5//n/+f/5//n/+f/5//n/+b/6P/o/+j/6P/m/+b/5//o
/+r/6v/q/+v/6f/p/+r/6v/u/+//8P/w//D/8P/u/+7/7//v/+//7//u/+3/7f/s/+v/
6//q/+j/5f/k/+H/4P/i/+P/4//k/+X/5f/l/+P/4P/f/9//3v/e/97/4v/m/+f/5//m
/+b/5f/k/+T/4//i/+L/4v/i/+L/4v/j/+P/4//j/+P/4//j/+P/4//k/+b/5v/m/+b/
5P/j/+P/5f/m/+n/6f/r/+//9P/8/wIADAAYACgAOwBQAG8AlgDAAOQAAwEXAR8BFQH/
ANgAiwAUAJD/L/8E//b+8v77/gn/F/8m/zX/R/9e/3X/iv+a/6P/q/+0/8L/z//Y/9z/
4f/l/+X/6P/p/+v/6//r/+z/7//v//D/8f/y//P/9f/2//f/9//5//r//P/8//r/+//7
//3//f/9//////8AAAEAAgACAAMABAAEAAYACQAJAAoACgALAAwADgAOAA8AEQASABMA
EgAUABUAFwAbAB0AHgAfACAAIgAkACYAKgAsAC8AMQA0ADYAOgA8AEAAQwBGAEgASQBL
AE4AUQBTAFUAVwBbAF4AYABhAGMAZABkAGYAZwBpAGkAaQBoAGgAZwBmAGUAYgBhAGEA
XgBcAFgAVQBSAE8ASwBGAEMAQAA8ADYAMwAuACoAJgAiAB0AGQAXABQADwANAAoACQAF
AAIAAQAAAAAA///9//v/+P/4//f/9f/z//H/8f/x//P/8v/y//H/8f/w//D/8P/u/+7/
7//v/+//7//v/+//7//v/+//7//x//D/8P/x/+//7//v/+//8P/w//D/8f/z//P/8//z
//P/8v/x//D/8v/y//P/8//x//H/8f/x//L/8//z//P/9f/1//X/9f/z//P/8//z//P/
8//z//L/8P/w//H/8f/z//L/8v/y//L/8f/x//H/8//z//L/8f/v/+//8P/w//D/7//t
/+3/7P/s/+z/7P/u/+3/7f/t/+3/7f/r/+v/7f/t/+3/7f/t/+3/7f/t/+z/6//p/+j/
6v/q/+r/6f/p/+n/6f/p/+n/6f/p/+n/5//q/+j/6P/o/+j/6P/o/+n/6v/s/+z/7P/t
/+v/6//s/+z/7v/v//D/8P/y//L/8P/w/+//7//v/+//7v/t/+3/7P/t/+3/7P/q/+X/
5P/h/+D/4v/j/+P/5P/j/+P/4//h/+D/3//f/97/4P/g/+T/6P/p/+n/6P/o/+X/5P/k
/+P/5P/k/+T/5P/k/+T/5f/l/+X/5f/l/+X/5f/l/+X/5v/k/+T/5P/k/+T/4//j/+X/
5v/p/+3/7//z//r/AAAIABIAIAAyAEkAYgCBAKgAzgDuAAUBEwELAfUA1QCgAEEAxv9W
/xX//v7+/gT/D/8Z/yP/Mv9D/1P/aP+B/5L/nP+l/63/uP/C/8//1v/c/9//4f/j/+b/
5//p/+n/6//s/+//7//u/+//8P/x//H/8v/z//P/8//0//b/9v/2//f/9//5//n/+f/7
//v//P/9//7//v///wAAAAACAAMAAwAEAAQAAwAEAAYABgAJAAsADAANAA4AEAARABMA
FQAXABgAGQAcAB4AIAAiACQAJgApACsALAAuADIANAA4ADsAPgBAAEEAQwBGAEkASwBN
AE8AUwBUAFYAVwBZAFoAWgBcAF0AXQBdAF0AXABcAFsAWgBZAFYAVQBVAFIAUABMAEkA
RgBDAD8AOgA3ADIALgAoACUAIgAeABoAFgATAA8ADQAKAAcABQACAAEA/f/6//n/+P/2
//X/8//x/+7/7v/t/+v/6//p/+n/6f/p/+j/6P/n/+f/5v/m/+b/5P/k/+X/5f/l/+X/
5f/l/+X/5f/l/+X/5//m/+b/5//n/+f/5//n/+j/6P/o/+n/6f/p/+n/6f/s/+z/7P/s
/+z/7P/t/+3/6//r/+v/6//s/+3/7f/t/+3/7f/t/+3/7f/t/+3/7f/r/+v/6//q/+r/
6v/r/+v/6f/o/+j/6P/q/+n/6f/p/+n/6f/o/+f/5//n/+j/6P/o/+f/5f/l/+b/5v/m
/+b/5v/l/+X/5f/l/+X/4//j/+P/4//j/+P/4f/h/+H/4f/j/+P/4v/i/+L/4v/i/+H/
4f/h/+H/4f/h/+H/4f/h/+H/4f/h/+D/3v/g/+D/4P/g/+L/4v/j/+T/5P/k/+T/5f/l
/+X/5v/m/+j/6f/q/+r/6v/q/+j/6P/p/+n/6f/p/+r/6f/p/+j/5f/l/+T/4v/f/97/
2//a/9r/2//b/9z/3f/d/93/2//a/9n/2f/Y/9b/1v/a/97/4f/h/+D/4P/f/97/3v/d
/9z/3P/c/9z/2v/a/9v/2//b/9v/2//b/9v/2//b/9z/3P/c/9z/3P/e/93/3f/f/97/
4f/j/+H/4//q//L/+P8AAAoAGgAxAEgAZQCMALQA2gD3AA0BEQEFAe8AxgB5AAAAfv8h
//r+7P7q/vP+A/8P/xz/Kf89/1b/a/9+/47/l/+f/6b/sv/B/8j/zP/R/9P/1f/Y/9n/
2//b/9v/3P/f/9//4v/j/+T/5f/l/+b/5//n/+f/6P/q/+r/6v/r/+v/7f/t/+3/7//v
//D/8f/y//L/8//0//T/9v/3//f/+P/4//n/+v/8//z//f///wAAAQACAAQABQAHAAkA
CwAMAA0ADgAQABIAFAAWABgAGwAdACAAIgAmACgAKgAtADAAMgA1ADcAOgA9AD8AQQBD
AEcARgBIAEkASwBOAE4AUABRAFEAUQBRAFAAUgBRAFAATwBMAEsASwBIAEYAQgA/ADwA
OQA1ADAALQAoACQAHgAbABYAEgAOAAoABwADAAEA/v/5//f/9P/z/+//7P/r/+r/6P/n
/+X/4//g/+D/3//d/9//3f/d/93/2//a/9r/2f/Z/9j/2P/Y/9b/1v/X/9f/1//X/9f/
1//X/9f/1//X/9n/2P/Y/9n/1//X/9f/1//Y/9j/2P/Z/9n/2f/Z/9n/2P/Y/9j/2P/Y
/9j/2f/Z/9n/2f/Z/9n/2P/Z/9n/2f/X/9f/1//X/9f/1//X/9f/1//X/9f/1v/V/9T/
1P/T/9X/1P/U/9T/1P/T/9P/0//R/9H/0P/P/8//z//Q/9D/zv/N/8v/y//M/8z/zP/M
/8z/y//L/8v/yf/J/8f/x//H/8f/x//H/8f/x//H/8f/xf/F/8T/xP/E/8T/xP/D/8H/
wf/B/8H/v/+//7//v//B/8H/wf/A/8D/wP++/77/vv++/77/vv++/77/v//A/8L/wv/C
/8P/w//D/8T/xP/E/8X/xv/G/8b/xv/E/8T/w//D/8P/w//C/8H/wf/A/73/vf+8/7r/
uf+4/7X/tP+2/7f/t/+4/7f/t/+3/7X/tP+z/7P/sv+0/7T/uP+8/7z/u/+5/7j/uf+4
/7j/t/+0/7T/tP+0/7T/tP+1/7X/tf+1/7X/tf+z/7P/s/+0/7T/tP+0/7T/tv+1/7X/
t/+6/7v/u/+9/8H/yv/Q/9b/4P/y/woAIQA6AF8AigCyANAA5QDvAOcA0wCtAGQA8f9s
/wT/0/7E/sD+xv7V/uf+8/4E/xX/K/9C/1X/ZP9w/3f/g/+Q/5z/o/+m/6r/r/+x/7H/
sv+1/w==
         </WaveFormData>
      </LeadData>
      <LeadData>
         <LeadByteCountTotal>10000</LeadByteCountTotal>
         <LeadTimeOffset>0</LeadTimeOffset>
         <LeadSampleCountTotal>5000</LeadSampleCountTotal>
         <LeadAmplitudeUnitsPerBit>4.88</LeadAmplitudeUnitsPerBit>
         <LeadAmplitudeUnits>��V</LeadAmplitudeUnits>
         <LeadHighLimit>2147483647</LeadHighLimit>
         <LeadLowLimit>268435456</LeadLowLimit>
         <LeadID>V3</LeadID>
         <LeadOffsetFirstSample>0</LeadOffsetFirstSample>
         <FirstSampleBaseline>0</FirstSampleBaseline>
         <LeadSampleSize>2</LeadSampleSize>
         <LeadOff>FALSE</LeadOff>
         <BaselineSway>FALSE</BaselineSway>
         <ExcessiveACNoise>FALSE</ExcessiveACNoise>
         <MuscleNoise>FALSE</MuscleNoise>
         <LeadDataCRC32>4046872588</LeadDataCRC32>
         <WaveFormData>
9P/0//X/9f/1//X/9f/1//X/9f/2//b/9v/0//P/8v/x//H/8P/u/+7/7P/q/+n/6P/n
/+f/5v/p/+n/6f/n/+X/4//j/+P/4//k/+j/7P/s/+v/6//r/+v/6f/o/+f/5v/m/+X/
5f/l/+X/5v/m/+T/5P/k/+T/5v/m/+b/5v/m/+b/5v/n/+X/5f/l/+X/5//m/+j/6v/p
/+v/8P/6/wgAGAArAEIAXAB6AKEAzQD4AB0BQQFcAWIBWgE9AfMAdwDr/4L/Vf9D/zj/
OP8+/0D/Qv9I/1T/Yv92/4r/l/+h/6n/sv+7/8b/zf/T/9X/2P/c/97/4P/h/+L/5P/k
/+X/5v/n/+j/6f/q/+j/6P/o/+r/7P/s/+z/7v/s/+z/7f/u//D/8P/x//H/8P/w//D/
8v/z//T/9P/0//T/9v/2//j/+P/4//j/+v/7//z//f/+//////8AAAEABAAGAAcACAAJ
AAsADAAPAA8AEAARABMAFQAYABoAHAAgACIAJAAmACkAKwAuADAAMgA0ADYAOAA5ADsA
PQA9AD4APwBAAEIARABFAEUARQBFAEUARQBFAEIAQgBBAEAAPgA8ADoAOAA4ADYAMgAx
ACwAKAAlACIAIQAcABoAFwAVABIADwAOAAsACAAHAAUAAwABAP/////+//z/+//5//r/
+P/4//f/9f/z//L/8f/z//P/8f/w//D/8P/w//D/7//v/+//7v/s/+z/7P/s/+7/7v/u
/+7/7//v//D/8P/x//H/8v/y//H/8f/x//L/8v/y//L/8//x//H/8v/y//L/8v/y//L/
8v/y//L/8//z//P/8//z//H/8v/y//H/8//z//P/8//0//T/9P/z//X/9f/1//X/8//z
//P/8//z//P/8//y//L/8v/x//H/8f/x//H/8P/y//L/8v/y//D/8P/w//D/8P/w/+//
7//v/+7/7v/u//D/8P/w/+//7f/t/+3/7f/t/+3/7f/t/+z/7P/s/+v/6//t/+3/7v/s
/+z/7f/t/+z/6//r/+v/6//r/+v/6//t/+z/7P/s/+z/7P/s/+z/7P/q/+r/6v/q/+z/
7P/t/+3/7v/u//D/8f/0//T/9f/1//P/8//z//P/8//z//T/9P/0//L/8f/w//H/8f/w
/+7/7P/q/+j/5//l/+X/5v/m/+n/6f/p/+f/5f/j/+P/4//h/+L/5v/q/+r/6f/p/+n/
6//p/+j/5//m/+b/5f/l/+X/5f/m/+b/5v/m/+b/5v/m/+b/5v/m/+b/5v/m/+f/5//n
/+f/5//p/+r/6v/q/+n/6//0//7/DAAcADMASgBmAIwAtQDhAAoBMQFRAWQBZgFYASsB
xwA7ALf/ZP9F/zn/MP8y/zj/Ov9A/0r/WP9s/4L/kv+d/6X/r/+6/8X/zP/T/9f/2f/c
/9z/3P/e/9//4P/i/+L/4//k/+X/5v/n/+j/6v/q/+r/7P/q/+r/6v/s/+z/7P/t/+7/
7v/u/+//7//y//L/8v/0//X/9v/2//b/9v/4//j/+v/6//r/+v/8//3//v///wAAAQAB
AAIAAwAEAAYABwAIAAkACwAMAA8ADwAQABEAEwAVABgAGgAcACAAIgAkACYAJwApACwA
LgAwADIANAA2ADsAPQA/AD8APgA/AEAAQgBEAEUARQBFAEMAQwBDAEMAQgBCAEEAQAA+
ADwAOgA4ADYANAAwAC8ALAAoACUAIgAfABoAGAAVABUAEgAPAA4ACQAGAAUAAwADAAEA
//////7//P/7//n/+P/2//b/9f/0//P/8//z//P/8//x//D/8P/w//D/8P/v/+//7//u
//D/8P/w//D/7v/u/+7/7v/v/+//8P/w/+//7//w//D/7//v/+//8P/u/+7/7v/v//H/
8f/y//L/9P/0//T/9P/y//L/8v/z//P/8//z//P/8//0//T/8//1//X/9f/1//T/9P/0
//P/8//z//P/8//x//H/8f/x//H/8f/x//D/8P/w/+//7//v/+//7//u//D/8P/w//D/
7v/u/+7/7v/u/+7/7f/t/+3/7P/s/+z/7P/s/+z/6//t/+3/7f/t/+3/7f/t/+3/7P/s
/+z/6//p/+v/6//s/+z/7P/t/+3/6v/p/+n/6f/r/+v/6//r/+v/6v/q/+r/6v/q/+z/
7P/s/+z/7v/u/+//7//w//D/8v/z//T/9P/1//X/9f/1//X/9f/1//X/9v/2//T/8v/x
//D/8f/x//D/7v/q/+j/5v/l/+f/5//o/+j/6f/p/+n/5//n/+X/5f/l/+P/5P/o/+z/
7P/r/+v/6//r/+n/6P/n/+b/5v/l/+X/5//n/+j/6P/m/+b/5v/m/+j/6P/o/+j/6P/o
/+j/6f/p/+n/6f/p/+v/6v/q/+r/6f/r//L/AAAOACIANwBOAGgAigCzAN8ACgEvAU0B
YAFkAVQBJQHDADkAtf9m/0f/Of8y/zT/OP8+/0j/Uv9i/3b/iP+a/6X/q/+z/8L/y//S
/9n/3//h/+L/5P/k/+b/5//o/+j/6P/p/+r/6f/q/+v/7P/u/+7/7v/w/+7/7v/u//D/
8v/y//P/9P/0//T/9f/1//j/+P/4//r/+f/6//r/+v/4//r/+v/8//z//P/8//7/AQAC
AAMABAAHAAcACAAJAAoADAANAA4ADgAPAA8AEQAVABYAFwAZABsAHgAgACIAJgAoACoA
LAAtAC8AMgA0ADYAOAA6ADwAPwBBAEMAQwBEAEUARgBIAEkASwBMAE0ASwBLAEsASwBK
AEoASQBIAEQAQgBAAD4APAA6ADYANQA0ADAALQAqACcAIgAgAB0AGgAWABIAEAAPAAwA
CwAJAAcABQADAAMAAgAAAP///f/8//r/+v/5//j/9//3//f/9//3//X/9P/0//T/9P/0
//P/8//z//L/8v/y//L/8v/w//D/8P/w//P/8//0//T/8//z//T/9P/x//H/8f/y//L/
8v/y//P/8//z//T/9P/2//b/9v/2//b/9v/2//f/9f/1//X/9f/3//j/+P/3//X/9f/1
//X/9v/2//b/9f/1//X/9f/1//X/9f/1//X/9f/1//X/9P/0//T/8//z//P/8//z//L/
8v/y//L/8v/w//D/8P/w//L/8v/x//H/8//y//L/8v/w//D/8P/v//H/8f/x//H/8P/v
/+7/7f/t/+7/7//v/+3/7//v//D/7//u/+7/7f/u/+//7//v/+7/7P/s/+z/7P/u/+7/
7v/u/+7/7v/v/+//8P/w//L/8//0//T/9f/1//X/9f/1//X/9f/1//b/9v/4//b/9f/0
//P/8//y//D/7v/s/+r/6f/n/+f/6P/o/+v/6//r/+n/5//l/+X/5f/j/+T/6P/s/+7/
7f/t/+3/7f/r/+r/6f/m/+b/5f/l/+f/5//o/+j/6P/o/+j/6P/o/+j/6P/o/+r/6v/q
/+v/6f/p/+n/6f/r/+z/6v/q/+v/6//y//z/BgAUACkARgBeAHoAnwDNAPgAIQFDAV4B
aAFgAUUB/wCHAPn/iP9T/0P/OP80/zr/Pv9A/0b/UP9g/3b/iP+X/6P/q/+y/73/yP/P
/9X/2f/c/9z/3v/g/+H/4v/k/+T/5f/m/+f/6P/p/+r/6P/o/+j/6v/q/+r/6v/s/+z/
7P/t/+7/7v/u/+//7//y//L/8v/0//P/9P/0//T/9P/2//b/+P/2//b/9v/4//v//P/9
//7//////wAAAQACAAQABQAGAAcACQAKAA0ADwAQABEAEwATABYAGAAaAB0AIAAjACYA
JwApACwALgAwADIANAA2ADkAOwA9AD0AQABBAEIARABCAEMAQwBDAEUARQBFAEUARABE
AEMAQgBAAD4APAA6ADYANAAwAC8ALAAoACUAIgAhABwAGgAXABMAEAANAAwACQAGAAUA
AwADAAEA//////z/+v/5//f/+P/2//b/9f/z//H/8P/v//H/8f/v/+7/7v/u/+7/7v/t
/+3/7f/s/+7/7v/u/+7/7P/s/+z/7P/t/+3/7v/u/+//7//w//D/7//v/+//8P/w//D/
8P/x//H/8f/y//L/8v/y//L/8v/y//L/8v/z//X/9f/1//X/9f/2//b/9f/1//X/9f/1
//T/9P/0//P/9f/1//X/9f/1//X/9f/1//X/9f/1//T/9P/0//P/8//z//P/8//y//T/
9P/0//T/8v/y//L/8v/y//L/8f/x//H/8P/w//D/8P/w//D/7//v/+//7//v//H/8f/x
//H/8P/w//D/7//t/+//7//w/+7/7v/v/+//8P/v/+7/7v/u/+7/7v/u/+7/7v/u//D/
8P/x//H/8v/y//T/9f/4//j/+f/5//n/+f/5//n/9//3//j/+P/4//b/9f/0//X/9f/0
//L/7v/s/+r/6f/p/+n/6v/q/+3/7f/t/+v/5//l/+X/5f/n/+j/7P/w//D/7//v/+//
7//t/+z/6//q/+r/6f/p/+n/6f/q/+r/7P/s/+z/7P/s/+z/7P/s/+r/6v/q/+v/7f/t
/+3/7f/t/+z/7P/u/+//8f/6/wQAEAAiADkAUABqAI4AuQDnABIBOQFbAW4BbAFcATEB
0QBFALv/Zv9F/zv/NP82/zz/PP9E/07/Wv9u/4b/mP+h/6v/s/++/8n/0v/X/9n/3f/i
/+L/4v/k/+X/5v/q/+r/6//s/+v/7P/t/+7/8P/w//D/8v/y//L/8v/0//T/9P/1//b/
9v/2//f/9//4//j/+P/6//v//P/8//z//P/+//7/AAAAAAAAAAACAAMABAAFAAYACQAJ
AAoACwAKAAwADQAOAA8AEQASABUAFwAYABkAGwAdACAAIgAkACYAKAAqACwALwAxADQA
NgA4ADoAPAA+AEEAQwBFAEUARgBHAEgASgBMAE0ATQBNAEsASwBLAEsASgBKAEkASABG
AEQAQgBAADwAOgA2ADUANAAwAC0AKgApACQAIgAfABwAGAAUABIADwAMAAsACQAJAAcA
BQAFAAIAAAD///3//v/8//z/+//6//n/+f/5//n/+f/3//b/9v/2//b/9v/1//X/9f/0
//T/9P/0//T/9P/0//T/9P/1//X/9v/2//X/9f/2//b/9//3//f/+P/4//j/+P/5//f/
9//4//j/+v/6//r/+v/6//r/+v/7//v/+//7//v/+v/6//n/9//5//n/+f/5//r/+v/6
//n/+f/5//n/+f/5//n/+f/5//n/+f/5//j/+P/4//f/9//3//f/9//2//b/9v/2//b/
9v/2//b/9v/2//b/9f/1//X/9P/0//T/9P/0//T/8//z//P/8//z//P/8//z//P/8v/y
//L/8f/v//H/8f/y//L/8v/z//P/8v/y//L/8v/y//L/8v/y//L/8v/0//T/9f/1//b/
9v/4//n/+v/6//v/+//7//v/+//7//v/+//8//z//P/6//n/+P/3//f/9v/0//L/8P/u
/+3/7f/t/+7/7v/v/+//7//t/+n/5//n/+f/6P/q/+//9P/z//H/8P/v//H/7//u/+3/
7P/s/+v/6//r/+v/7P/s/+z/7P/s/+z/7P/s/+z/7P/s/+z/7P/t/+3/7f/t/+3/7//w
//D/8P/v//H/+P8CABAAIAA3AE4AaACKALUA4QAMATEBTwFiAWQBWgExAdMASQC//2j/
R/85/y7/Lv80/zr/RP9Q/17/cv+I/5j/o/+t/7f/wv/N/9b/2//f/+H/5P/k/+T/5v/n
/+j/6v/q/+v/7P/r/+z/7f/u//D/8P/w//L/8v/y//L/9P/0//T/9f/2//j/+P/5//n/
+P/4//j/+v/7//z//P/8//z//v/+/wAAAAAAAAAAAgADAAQABQAGAAcABwAIAAkADAAO
AA8AEAAPABEAEgAVABcAGAAZABsAHQAgACIAJAAmACgAKgAsAC8AMQA0ADYAOAA6ADwA
PgBBAEMARQBFAEYARwBIAEoASgBLAEsASwBNAE0ATQBNAEoASgBJAEgASABGAEQAQgBA
AD4AOgA5ADYAMgAvACwAJwAiACAAHQAZABYAEwASABEADgANAAsACQAHAAUABQADAAAA
/v/7//v/+v/7//v//P/7//v/+//5//n/9//2//b/9v/2//b/9f/1//X/9P/0//T/9P/0
//T/9P/0//T/9f/1//b/9v/z//P/9P/0//P/8//z//T/9v/2//b/9//5//n/+v/6//n/
+P/3//b/+P/4//j/+f/5//n/+f/5//n/+v/6//n/9//3//f/9//4//j/+P/3//n/+f/5
//n/+f/5//n/+f/5//n/+f/4//j/+P/3//f/9f/1//X/9P/2//b/9v/2//b/9v/2//b/
9v/2//X/9f/1//T/9P/0//b/9v/2//X/8//z//P/8//z//P/8//z//L/8v/y//H/7//x
//H/8v/y//L/8//z//L/8P/w//D/8P/y//L/8v/y//b/9v/3//f/9v/2//j/+f/6//r/
+//7//v/+//7//v/+//7//z//P/+//z/+//6//v/+//6//j/9P/y//D/7//v/+//8P/w
//P/8//z//H/7//t/+3/7f/t/+7/8v/2//b/9f/1//X/9f/z//L/8f/w//D/7//v/+//
7//w//D/8v/y//L/8v/y//L/8v/y//D/8P/w//H/8f/x//H/8f/x//L/8v/y//P/9/8C
AA4AGgAwAEkAXgB0AJQAwQDtABYBNwFVAWQBYAFQAR0BtQAnAK3/aP9P/0X/Pv9A/0b/
SP9O/1b/ZP98/5D/nP+l/63/t//E/8//1v/f/+P/5f/o/+r/6v/s/+3/7v/u/+7/7//w
//H/8v/z//T/9P/0//T/9v/2//b/9v/4//j/+P/5//r/+v/6//v/+//+//7//v8AAP//
AAAAAAAAAAACAAIABAACAAIAAgAEAAUABgAHAAgACwALAAwADQAOABAAEQASABMAFQAW
ABkAGwAcAB0AHwAjACYAKAAqACoALAAuADAANQA3ADoAPAA+AEAAQgBEAEUARwBJAEkA
TABNAE4AUABQAFEAUQBRAFEAUQBRAFEATgBOAE0ATABMAEoASABGAEIAQAA8ADsAOAA0
ADEALgArACYAJAAhAB8AHAAZABgAEwAQAA8ADQANAAsACQAJAAgABgAFAAMAAAD+//7/
/f/9//3//v////3//f/7//r/+v/6//r/+v/3//f/9//2//b/9v/2//b/9v/2//b/9v/5
//n/+v/6//n/+f/6//r/9//3//f/+P/6//r/+v/7//v/+//8//z//P/8//z//P/8//z/
/P/9//3//f/9//3/+//8//z/+//7//v/+//7//7//v/+//3/+//7//v/+//9//3//f/9
//v/+//7//r/+v/6//n/+f/7//v/+//6//r/+v/6//r/+v/6//r/+v/5//j/9v/1//f/
9v/2//b/9v/2//b/9f/1//X/9f/1//X/9f/1//X/9P/0//T/8//z//X/9f/2//b/9P/y
//L/8v/y//L/9P/0//T/9P/2//b/9//3//j/+P/6//v//P/8//3//f/7//v/+//7//v/
+//8//z//P/6//n/+P/3//f/9v/0//T/8v/w/+//7v/t/+3/7P/v/+//7//t/+3/6//r
/+v/6f/q/+7/8v/0//P/8//z//H/7//u/+3/7P/s/+v/6//r/+v/7P/s/+z/7P/s/+z/
7P/s/+z/7P/q/+r/6v/r/+3/7f/t/+3/8f/w/+7/8P/x//H/9v/+/woAGAAtAEYAXAB2
AJsAxwDyAB0BQwFeAWwBagFTARcBpwAXAJ7/W/9F/zz/OP86/z7/QP9G/1L/Yv92/4r/
m/+l/63/tP+//8r/0//b/93/3v/i/+T/5v/n/+j/6P/o/+n/6v/r/+z/7f/u//D/8P/w
//L/8P/w//D/8v/0//T/9f/2//j/+P/5//n/+P/4//j/+v/7//z//P/8//z//v/+/wAA
AAAAAAAAAgADAAQABQAGAAUABQAGAAcACAAKAAsADAAPABEAEgAVABUAFgAXABkAGwAe
ACAAIgAkACYAKAAqAC0ALwAyADQANgA4ADoAPAA/AEEAQwBDAEQARQBGAEgASABJAEkA
SQBLAEsASwBLAEgASABHAEYARgBEAEIAQAA+ADwAOAA3ADQAMAAtACoAJwAiACAAHQAb
ABgAFQAUABEADgANAAsABwAFAAMAAwACAAAA///9//z/+v/6//n/+P/3//f/9//1//X/
8//y//T/9P/0//T/8//z//P/8v/y//L/8v/y//L/8v/y//L/8//z//T/9P/z//P/9P/0
//X/9f/1//b/9v/2//b/9//3//f/+P/4//b/9v/2//b/9v/2//b/9//3//f/9//3//f/
+P/4//f/9//3//f/9//6//r/+v/5//f/9//3//f/9//3//f/9//1//X/9f/0//b/9v/1
//X/9f/1//X/9P/0//T/9P/0//L/8v/y//L/9P/0//P/8//x//D/8P/w//L/8v/y//H/
8f/x//H/8f/v/+//7//v//D/8P/w/+//6//t/+3/7v/w//D/7//u/+7/7v/u/+7/7P/s
/+z/7P/w//D/8f/x//L/8v/0//X/9v/2//f/9//3//f/9//3//f/9//4//j/+P/2//X/
9P/z//P/8v/w//D/7v/s/+v/6f/p/+r/6v/r/+v/6//p/+f/5f/l/+X/4//k/+j/7P/u
/+3/7f/t/+3/6//q/+n/6P/o/+f/5//l/+X/5v/m/+b/5v/m/+b/6P/o/+j/6P/m/+b/
5v/n/+f/5//n/+f/6f/q/+r/6P/n/+n/7v/4/wQAEgAnAEAAWAB2AJ0AywD4ACEBQwFe
AWgBYgFHAf8AgwDv/3z/R/83/yz/Kv8u/zL/OP9C/1D/ZP92/4r/mf+j/6v/tP/B/8r/
0//X/9v/3P/e/97/4P/h/+L/4v/i/+P/5P/l/+b/5//o/+r/6v/q/+z/7P/s/+z/7v/u
/+7/7//w//D/8P/x//H/8P/w//D/8v/z//T/9P/0//b/+P/4//r/+v/6//r//P/7//z/
/f/+//////8AAAEAAgAEAAUABgAHAAkACgANAA8AEAARABMAFQAYABoAHAAeACAAIgAk
ACUAJwAqACwAMAAyADQANgA5ADsAPQA9AD4APwBAAEIARABFAEUARQBFAEUARQBFAEQA
RABDAEIAQAA+ADwAOgA4ADYAMgAxACwAKAAlACIAHwAaABgAFQAVABIADwAOAAkABgAF
AAMA///9//v/+//6//j/9//1//X/9P/1//X/9P/z//P/8//x//H/7//u/+7/7v/u/+7/
7f/t/+3/7P/s/+z/7P/s/+z/7P/s/+z/7f/t/+7/7v/t/+3/7v/u/+//7//v//D/8P/w
//D/8f/v/+//8P/w//D/8P/w//D/8P/w//D/8f/x//H/8f/x/+//8P/w/+//8f/x//H/
8f/w//D/8P/v//H/8f/x//H/8f/x//H/8f/v/+//7//u/+7/7v/t/+3/7//v/+//7v/s
/+z/7P/s/+r/6v/q/+r/7P/s/+v/6//r/+r/6v/q/+r/6v/q/+n/6f/p/+n/6f/p/+n/
6f/p/+j/6P/o/+f/5f/n/+f/6P/m/+b/5//n/+j/5//l/+b/6P/o/+j/6P/o/+j/6P/o
/+j/6P/p/+n/6v/q/+z/7f/w//D/8f/x/+//7//v/+//7//v//D/8P/y//D/7//u/+v/
6//q/+j/6P/m/+T/4//j/+P/5P/k/+X/5f/l/+P/4f/f/9//3//d/97/4v/m/+b/5f/l
/+X/5f/j/+L/4f/i/+L/4f/h/+H/4f/i/+L/4v/i/+L/4v/g/+D/4P/g/+L/4v/i/+P/
4f/h/+H/4f/j/+T/4v/k/+X/5//s//b/AgAQACUAOgBQAG4AlwC/AOgAEwE3AVABWgFU
ATkB8QB1AOf/ev9H/zX/Kv8o/yz/Mv86/0L/Tv9g/3T/iP+V/5//qf+y/7//yv/R/9P/
1//Y/9r/2v/c/93/3v/e/97/3//g/+H/4v/j/+T/5f/m/+f/6v/q/+r/6v/s/+z/7P/t
/+7/7f/s/+z/6//u/+7/7v/w//H/8v/y//L/8v/0//T/9v/4//j/+P/6//n/+v/7//z/
+//7//z//f8AAAIAAwAEAAUABwAIAAsACwAMAA0ADwATABYAGAAaABwAHgAgACIAJQAn
ACoALAAuADAAMgA0ADUANwA5ADkAPAA9AD4AQABCAEMAQwBDAEMAQwBDAEMAQgBCAEEA
QAA+ADwAOgA4ADYANAAwAC8ALAAoACUAIgAfABoAGAAVABEADgALAAoABQACAAEA////
//3/+//7//r/+P/3//X/9P/y//L/8f/u/+3/7f/t/+3/7f/r/+r/7P/s/+z/7P/r/+v/
6//q/+r/6v/q/+r/6v/q/+r/6v/p/+n/6v/q/+n/6f/q/+r/6//r/+v/7P/u/+7/7v/v
/+7/7f/t/+z/7P/s/+z/7P/q/+r/6v/r/+3/7f/t/+3/7//w//D/7//t/+3/7f/t/+7/
7v/u/+3/6//r/+v/6//r/+v/6//r/+v/6//r/+r/7P/s/+v/6//p/+n/6f/o/+r/6v/q
/+r/6f/o/+f/5v/o/+j/5//n/+n/6P/o/+j/6P/o/+j/5//n/+f/5//n/+b/5f/k/+P/
4//k/+X/5f/j/+X/5f/m/+X/5P/k/+P/5P/k/+L/4v/i/+L/5P/k/+T/5P/m/+b/5//n
/+b/5v/o/+n/6v/q/+v/6//t/+3/7f/t/+3/7f/u/+7/7P/q/+n/6P/p/+n/6P/m/+L/
4P/e/93/3//f/+D/4P/f/9//3//d/9v/2f/Z/9n/2//c/+D/5P/k/+P/4//j/+L/3//d
/9v/3P/c/9v/2//b/9v/3P/c/9z/3P/c/9z/3P/c/9z/3P/c/9z/3P/d/9v/2//b/9v/
3f/e/97/3v/f/+P/6v/2/wQAFAAtAEgAYgCAAKcA1QAAASUBRQFUAVIBQAERAakAHQCd
/1D/M/8t/yr/LP8u/yz/NP9A/0z/Xv92/4b/kf+Z/6P/rv+3/8D/x//L/83/0v/U/9b/
2P/Z/9r/3v/e/9//4P/h/+L/4//k/+T/5P/k/+b/5v/m/+b/6P/o/+j/6f/q/+j/6P/p
/+n/7P/s/+z/7v/v//D/8P/w//D/8v/y//T/9P/0//T/9v/3//j/+f/6//v/+//8//3/
AAACAAMABAADAAUABgAJAA0ADgAPABEAEQAUABYAGAAaABwAHgAgACEAIwAmACgALAAu
ADAAMgA1ADcAOQA5ADoAOwA8AD4AQABBAEEAQQA/AD8APwA/AD4APgA9ADwAPAA6ADgA
NgAyADAALAArACgAJAAhAB4AGwAWABQAEQAPAAwACQAIAAUAAgABAP///f/7//n/+f/4
//b/9f/z//L/8P/w/+//7v/t/+3/7f/r/+v/6f/o/+r/6v/q/+r/5//n/+f/5v/o/+j/
6P/o/+j/6P/o/+j/6f/p/+r/6v/p/+n/6v/q/+n/6f/p/+r/7P/s/+z/7f/t/+3/7v/u
/+z/7P/s/+z/7P/s/+z/7f/t/+3/7f/t/+3/7v/u/+3/7f/t/+3/7f/u/+7/7v/t/+3/
7f/t/+3/6//r/+v/6//r/+v/6//q/+r/6v/p/+n/6f/p/+n/6P/o/+j/6P/o/+j/6P/o
/+j/6P/o/+f/5//n/+b/5v/m/+b/5v/m/+X/5f/l/+X/5f/l/+X/5f/l/+T/5P/k/+P/
4f/j/+P/5P/k/+T/5f/l/+T/4//j/+P/4v/i/+L/4v/i/+T/5P/k/+T/5v/m/+f/5//o
/+j/6v/r/+r/6v/r/+v/7f/t/+3/7f/t/+3/7v/u/+7/7P/r/+r/6f/p/+j/5v/k/+L/
4P/f/93/3f/e/97/3//f/9//3f/b/9n/2f/Z/9f/2P/c/+D/4v/h/+H/4f/h/9//3v/d
/9z/3P/b/9v/2//b/9z/3P/c/9z/3P/c/9r/2v/a/9r/3P/c/9z/3f/d/93/3f/d/93/
3v/e/9z/2f/b/+L/7P/4/wYAGQAyAEwAagCRAL0A6AARATUBUAFWAVABMwHpAGsA2f9s
/z3/K/8g/x7/JP8o/y7/Nv9E/1j/bP98/4v/l/+d/6b/sf+8/8H/xf/J/8z/zP/Q/9L/
0//U/9b/1v/X/9j/2f/a/9v/3P/c/9z/3P/e/9z/3P/c/97/4P/g/+H/4v/i/+L/4//j
/+T/5P/k/+b/5f/m/+b/5v/m/+j/6P/q/+r/6v/q/+z/7f/u/+//8P/x//H/8v/z//T/
9v/3//j/+f/7//z///8BAAIAAwAFAAUACAAKAAwADAAOABAAEgAVABcAGgAcAB4AIAAi
ACQAJwApACsAKwAuAC8AMAAyADAAMQAxADEAMwAzADMAMwAwADAALwAuAC4ALAAqACgA
JgAkACAAHwAaABYAEwAQAA8ACgAIAAUAAwAAAP3//P/3//T/8//x/+//7f/r/+v/6v/o
/+f/5f/k/+L/4v/h/97/3f/d/93/3f/d/9v/2v/a/9r/2v/a/9n/2f/Z/9j/2v/a/9r/
2v/Y/9j/2P/Y/9n/2f/a/9r/1//X/9j/2P/Z/9n/2f/a/9j/2P/Y/9n/2f/Z/9r/2v/a
/9r/2v/a/9r/2v/a/9v/3f/d/93/3f/c/9z/2//Z/9v/2//b/9v/2v/a/9r/2f/Z/9n/
2f/Z/9n/2f/Z/9n/1//X/9f/1v/W/9b/1f/V/9X/1f/V/9T/1P/U/9T/1P/U/9T/1P/U
/9T/1P/T/9P/0//S/9L/0v/S/9L/0v/R/9H/0f/R/9H/z//P/8//z//O/87/zv/N/83/
z//P/9D/z//O/87/zf/O/83/zf/N/83/zf/L/8z/zP/M/8z/zP/O/87/zv/O/9D/0P/R
/9H/0P/Q/9L/0//U/9T/1f/V/9X/1f/V/9X/0//T/9T/1P/U/9L/0f/Q/83/zf/M/8r/
yv/I/8b/xf/H/8f/yP/I/8j/x//G/8P/w//B/8H/wf/D/8T/yP/M/8v/yf/I/8f/x//F
/8T/w//C/8L/wf/B/8H/wf/C/8L/wv/C/8L/wv/C/8L/wv/C/8L/wv/C/8P/w//D/8P/
w//F/8T/xP/C/8X/yf/S/9r/6P/8/xcALgBIAG4AmQDFAOwAEQEpATYBMgEaAdkAZQDV
/2P/Kv8X/wn/BP8K/xD/GP8g/y7/Pv9S/2T/cv99/4X/j/+a/6X/qv+t/7H/t/+6/7j/
uP+6/w==
         </WaveFormData>
      </LeadData>
      <LeadData>
         <LeadByteCountTotal>10000</LeadByteCountTotal>
         <LeadTimeOffset>0</LeadTimeOffset>
         <LeadSampleCountTotal>5000</LeadSampleCountTotal>
         <LeadAmplitudeUnitsPerBit>4.88</LeadAmplitudeUnitsPerBit>
         <LeadAmplitudeUnits>��V</LeadAmplitudeUnits>
         <LeadHighLimit>2147483647</LeadHighLimit>
         <LeadLowLimit>268435456</LeadLowLimit>
         <LeadID>V4</LeadID>
         <LeadOffsetFirstSample>0</LeadOffsetFirstSample>
         <FirstSampleBaseline>0</FirstSampleBaseline>
         <LeadSampleSize>2</LeadSampleSize>
         <LeadOff>FALSE</LeadOff>
         <BaselineSway>FALSE</BaselineSway>
         <ExcessiveACNoise>FALSE</ExcessiveACNoise>
         <MuscleNoise>FALSE</MuscleNoise>
         <LeadDataCRC32>250264147</LeadDataCRC32>
         <WaveFormData>
AAAAAAAAAQD//////v/+/wAAAAACAAIAAAD+//3//P/+//7//P/6//r/+f/2//b/9P/z
//P/9f/4//j/+P/2//H/8P/w//D/8P/y//b/+P/2//X/9f/1//f/9v/0//T/8f/x//D/
8P/w//D/8P/w/+7/7v/u/+7/7v/u/+//7//v/+//8f/x//H/8P/w//D/8P/u//H/8f/r
/+n/7P/2/wcAGQAsAEMAWwB2AJkAxADuABoBSQFxAYQBhgF0ATcBxQA+ANj/q/+X/4P/
ev94/3L/bP9u/3L/ev+J/5n/pv+u/7b/v//H/9D/1P/X/9n/3P/e/+D/4f/i/+T/5//p
/+n/6f/o/+n/6v/q/+j/6v/q/+r/6v/q/+v/6//r/+z/7P/t/+//7//w//D/7v/v//D/
8P/w//L/8v/y//L/8//0//T/9v/3//f/9//1//b/9//4//j/9//3//b/9//4//z//v8A
AAAAAQADAAQABQAHAAcABgAIAAoADQAPABAAEwAUABcAGQAaABoAHAAdACAAIgAiACQA
JAAlACkAKwAsAC8ALwAwADIAMgA0ADQANAA0ADMAMwAzADMAMQAvAC0ALAAsACwAKwAq
ACcAJAAiAB8AHQAcABoAGAAWABMAEQAPAA8ADQAMAAsACQAFAAUABQAGAAQAAgABAAEA
AQD///7//P/6//n/+P/6//n/+P/3//f/9//3//f/9v/2//b/9v/0//P/8v/y//T/9P/0
//T/9f/1//X/9f/1//X/9f/1//X/9f/1//X/9//3//f/9//3//f/9//4//b/9f/1//X/
9f/1//X/9v/2//b/9v/2//T/9P/y//L/8//z//P/8//0//X/9v/3//f/9//3//f/9P/0
//T/9P/2//b/9P/0//L/8v/y//L/8v/y//L/8v/y//P/8//y//L/8v/y//H/8//z//P/
8//x//H/8f/x//D/8P/w//D/8P/w//D/8P/u/+7/7v/t/+7/7//w//D/8P/x//L/8v/u
/+7/7//v/+//7v/u/+7/7v/u/+7/7v/u/+z/7P/t/+7/7P/s/+z/7P/s/+z/7P/s/+7/
7//v/+//7//v//H/8v/2//b/9v/3//X/9f/0//T/8v/y//T/9P/0//L/8f/w//L/8v/w
/+7/7P/r/+j/6P/o/+f/5//p/+r/6v/q/+j/5//m/+b/5v/i/+T/6P/q/+r/6f/p/+n/
6f/o/+b/5v/l/+X/5P/k/+T/5P/k/+T/5P/k/+T/5P/k/+T/5f/l/+P/4//l/+X/5//m
/+b/5v/m/+b/5f/j/+H/3//m//D//f8PACYAPQBXAHYAnQDIAPIAIAFJAWcBdgF2AVIB
+wB9AP7/rv+R/3//bf9o/2L/Xv9c/2D/av96/4v/l/+e/6j/sv+7/8H/xv/M/8//0f/S
/9T/1f/V/9X/1v/X/9n/2f/Z/9r/2//c/9z/3v/g/+D/4P/e/97/3//f/9//4P/g/+H/
4f/h/+L/4v/k/+X/5v/m/+T/5v/m/+b/6P/p/+r/6v/p/+n/6P/n/+f/6P/p/+r/7f/t
/+7/7v/u/+7/8f/y//L/8v/z//X/9v/3//n/+f/6//z//v8BAAEAAgAFAAYABwAJAAoA
CgAOAA8AEgAUABYAGAAYABkAGwAdAB4AIQAfACAAIgAiACIAIgAiACIAIwAjACMAIwAj
ACEAHwAeAB8AHgAcABoAGAAWABUAEwANAAwACgAIAAgABQADAAEA///9//z/+//5//X/
9f/1//b/9P/y//H/8f/x/+//7v/t/+z/7P/s/+7/7f/s/+v/6f/p/+n/6f/o/+j/6P/o
/+r/6f/o/+j/6P/o/+j/6P/p/+n/6f/p/+f/5//n/+f/5//n/+f/5//n/+f/5//n/+f/
5//n/+j/6v/p/+n/6f/n/+f/5//o/+j/6P/o/+j/6P/o/+b/5v/p/+n/6f/p/+f/5//n
/+f/5//n/+f/5//m/+b/5v/m/+j/6P/m/+b/5v/m/+b/5v/k/+T/5P/k/+T/5f/l/+T/
5v/m/+b/5f/j/+P/4//j/+P/4//j/+P/4v/i/+L/4v/k/+T/5P/k/+T/5P/k/+P/4//j
/+P/4v/i/+P/5P/k/+L/4v/j/+P/4//i/+L/4v/k/+T/5P/k/+L/4v/i/+L/4v/i/+T/
5P/k/+T/5P/l/+X/5f/n/+f/6f/q/+z/7P/s/+3/6//r/+r/6v/s/+z/7v/u/+7/7P/r
/+r/6v/q/+j/5v/k/+P/4P/g/+L/4f/h/+P/5P/k/+T/4v/h/+D/4P/g/9z/3v/i/+T/
5P/j/+P/4//j/+L/4P/g/+H/4f/g/+D/4P/g/+D/4P/e/97/3v/e/9//4P/i/+P/3//f
/+H/4f/j/+L/4v/i/+L/4v/h/93/2f/Z/+L/8P///xEAJAA5AFMAcgCXAMAA7AAYAT8B
WwFoAWQBQAHtAHEA+P+s/4//ff9t/2j/ZP9i/2L/ZP9w/4D/j/+b/6b/rP+y/73/w//I
/9D/1f/V/9j/3P/b/9v/2//c/9v/3f/d/93/4P/h/+L/4v/i/+T/5P/k/+b/5v/n/+f/
5//o/+j/6f/p/+n/6v/q/+3/7//x//L/8f/y//H/8P/w//H/8v/y//T/9f/1//X/9//4
//n/+v/9//3//v/+//z//P///wAAAgACAAMABQAEAAUABwAHAAoADAAOABEAEwAUABcA
GAAaABsAGwAaAB0AHwAjACYAKgAsACwALQAtAC8AMAAzADUANgA4ADgAOAA4ADgAOAA5
ADkAOQA5ADgANQAyADAAMQAwAC4ALAAsACoAKQAnACUAJAAiACAAHQAZABYAEwARAA8A
DgANAA8ACwALAAsACgAIAAYABQADAAMAAQAAAAEAAAAAAAAAAAD///7//f/9//3//f/9
//7//v/+//7//P/7//r/+v/6//r/+v/6//3//f/9//3////////////9//3//f/9//v/
+//7//v/+//7//v//P/+//3//f/9//3//f/9//7/AAAAAAAAAAD+//7//P/8//3//f/9
//3//f/9//3//f/9//3//f/9//7//v/+//7//v/+//z//P/6//r/+v/6//z//P/8//z/
/P/9//3//P/8//z//P/7//3//f/9//3////////////9//z/+//6//z//P/8//z//P/8
//z/+//9//3//f/8//z//f/+//7//P/8//3//f/7//7/AAD+//7//P/8//z//P/+//7/
/v/+/wAAAQABAAEAAQABAAMABAAGAAYABgAHAAcABwAGAAYABgAGAAgACAAIAAYABQAE
AAYABgAEAAIAAgABAP7//v/8//v/+//9/wAAAAAAAP7/+f/4//j/+P/2//j//P/+////
//8AAAEA///+//z//P/7//v/+v/6//r/+v/6//r/+v/6//r/+v/6//r/+//7//r/+//+
/////f/8//z//P8AAP7/+//5//f/9f/8/wIACwAZADIATQBlAHwAnwDMAPwAJgFRAXkB
jgGWAYgBSwHbAFQA6P+1/6P/j/+A/3z/ev92/3T/ev+G/5X/o/+y/7z/wv/H/8//2v/g
/+X/6//s/+j/7P/t/+7/8P/v//H/8f/x//L/8//0//T/9P/2//b/9v/4//j/+f/5//n/
+v/6//v/+//7//z//P/+////AAAAAP//AAD///7//v///wAAAAAAAAEAAQABAAMABAAF
AAYABwAHAAgACAAIAAgACwAMAAoACgALAA0ADgAPABEAEQAQABIAFAAXABgAGgAeACAA
IQAjACQAJAAmACcAKgAsADAAMgAyADMAMwA1ADYAOQA3ADgAOgA6ADwAPAA8ADwAPQA9
AD0APQA9ADsAOQA4ADUANAAyADAAMAAuAC0AKwAnACYAJAAiAB4AGwAZABcAFQATABIA
EQASAA8AEAARAA8ADAAJAAcABwAHAAUABAABAAAAAAAAAAEAAQABAAEAAAD///7//f/+
//7//v/+/wAA///+//7//P/8//z//P/9//3//f/9//3//f/9//3//f/9//3//f/9//3/
/f/9/////////wAA/v/9//3//f/7//v/+//8//3//v///wAAAAAAAP7//v/9//3//f/9
//3//f/9//3//f/9//3//f/6//r/+v/6//z//P/6//r/+P/4//j/+P/6//r/+v/6//j/
+f/5//j/+P/4//j/9//5//n/+f/5//f/9//3//f/9v/2//b/9v/4//j/+P/4//j/+P/4
//f/9f/1//X/9P/2//f/+P/4//b/9v/3//f/+f/2//T/9P/0//T/9P/2//b/9v/2//b/
9//3//f/9//3//n/+v/+//7//v////3//f/8//z//P/8//7//v/+//z/+//6//z//P/6
//j/9//1//H/8P/y//H/8f/z//b/9v/2//T/7//u/+7/7v/t//D/9f/4//f/9f/0//P/
8//y//D/8P/x//H/8P/w/+7/7v/u/+7/8P/w//D/8P/u/+7/7//v/+3/7f/v/+//8f/w
//D/8P/u/+7/7//t/+n/6f/y//7/CwAbADIASQBhAIAApwDUAAABLgFbAXsBiAGEAWQB
EQGPAAgAtv+X/4f/d/9w/2z/Zv9k/2b/cP+A/5X/of+q/7D/uP+//8n/0v/W/9n/2//e
/+D/4f/h/+H/4v/l/+f/5//n/+b/5//o/+j/6P/q/+r/6v/q/+r/6//r/+v/7P/s/+3/
7f/t/+7/7v/u/+//8P/w/+7/8P/w//D/8P/x//L/8v/0//X/9f/1//f/+P/5//r/+f/5
//r/+v/6//r//f/+//7//v///wEAAAABAAMAAwAGAAgACgANAA0ADgARABIAEwAVABYA
FgAaABsAHgAgACIAJAAkACUAJwApACoALQAtAC4AMAAwADAAMAAwADAAMwAzADMAMwAy
AC8ALAAqACsAKgAoACYAIgAgAB8AHQAbABoAGAAWABIADwANAAsACwAJAAgABwAHAAMA
AwADAAAA/v/8//v/+//7//n/+P/5//j/+P/4//j/9//2//X/9f/1//X/9f/0//T/9P/0
//b/9f/0//T/9P/0//T/9P/1//X/9f/1//X/9f/1//X/9f/1//X/9f/1//X/9f/1//P/
8//z//T/9P/z//P/8//1//X/9f/2//T/9P/0//T/9P/0//L/8v/z//P/8//z//P/8//z
//P/8//z//P/8//0//T/9P/0//L/8v/w//D/8P/w//D/8P/w//D/8P/w//D/8f/x//D/
7v/u/+7/7f/v/+//7//v//H/8f/x//H/7v/u/+7/7v/u/+7/7v/u/+7/7v/u/+3/6//r
/+v/6v/q/+v/7P/s/+z/7P/t/+3/7f/s/+7/7v/u/+7/7P/s/+z/7P/w//H/8f/x/+//
7//x//L/9P/0//T/9f/1//X/9P/0//b/9v/4//j/9v/0//P/8v/y//L/8P/u/+7/7f/q
/+r/7P/r/+v/7f/s/+z/7P/q/+f/5v/m/+b/5v/o/+z/7v/t/+v/6v/p/+v/6v/o/+j/
5//n/+b/5v/k/+T/5P/k/+T/5P/k/+T/5v/m/+f/5//l/+X/5//n/+f/5v/m/+b/6P/m
/+P/4//f/93/5P/u//3/DwAkADsAVQByAJkAwgDsABYBPwFbAWwBbAFQAQEBhQAEAK7/
jf97/2f/Xv9c/1z/Xv9k/27/fP+N/5v/pP+s/7b/vf/F/87/0v/T/9X/2P/W/9j/2f/a
/9z/2//d/93/3f/e/9//4P/g/+D/4v/i/+L/4v/i/+P/4//k/+b/5//p/+f/5//o/+j/
6P/p/+r/6v/o/+r/6v/q/+r/6//s/+z/7v/v/+//7//v//D/8f/y//P/8//0//T/9P/0
//f/+P/2//b/9//5//r/+//9//3/AAACAAQABwAFAAYACQAKAA8AEQASABIAFgAXABoA
HAAeACAAIAAhACMAJQAmACkAJwAoACoAKgAsACwALAAsAC0ALQAtAC0ALQArACkAKAAp
ACgAJgAkACAAHgAdABsAFQAUABIAEAAPAA0ADAALAAkABwAGAAUABQABAAEAAQD+//z/
+v/5//r/+//6//r/+f/4//j/+P/2//X/9P/z//X/9f/1//X/9P/0//T/9P/2//X/9P/0
//L/8v/y//L/9f/1//X/9f/z//P/8//z//H/8f/x//H/8v/z//T/9f/1//X/9f/2//T/
8//z//P/9f/1//X/9v/2//b/9v/2//b/9v/0//T/9P/z//L/8f/y//P/9P/1//P/8//z
//P/9P/0//T/9P/2//b/9P/0//T/9P/0//T/8v/y//L/8v/y//P/8//y//P/9P/1//X/
9P/z//L/8f/x//H/8f/x//L/8v/y//L/8v/y//L/8v/0//T/9P/z//H/8f/x//D/8v/z
//T/9P/y//T/9//1//L/8v/y//L/8v/0//T/9P/0//b/9//3//f/9//3//n/+v/+//7/
/v////3//f/8//z//P/8//7//v////7//v/+//z//P/6//j/+v/5//b/9v/2//X/9f/3
//j/+P/4//b/8//y//L/8v/y//T/+P/6//r/+f/5//n/9//2//T/9P/z//P/8v/y//L/
8v/y//L/8//0//X/9v/0//T/9f/1//P/8//1//X/9//2//b/9v/0//b/9f/v/+n/7f/4
/wQAFQAtAEQAVwBpAIYAsQDeAAYBLgFXAXMBgAF8AVAB8wBxAPr/tv+b/4//gf94/3b/
dP9w/27/ev+Q/5//p/+u/7b/wP/N/9X/2v/g/+P/4//m/+r/7f/t/+3/7v/t/+//7//v
//D/8f/y//L/8v/0//T/9P/2//b/9//3//f/+P/4//n/9//3//j/+P/6//v//P/8//7/
AAAAAAAA/v///wAAAAD+/////////wEAAgADAAQABQAFAAYABgAIAAgACwAMAAwADAAN
AA8AEAARABMAEwAUABYAGAAbABsAHAAfACAAJQAnACgAKAAsAC0AMAAyADIANAA0ADUA
NwA5ADoAPQA9AD4AQABAAEIAQgBCAEIAQwBDAEMAQwBBAD8APQA8ADkAOAA2ADQANAAy
ADEALwApACgAJgAkACQAIQAfAB0AGQAXABYAFQAVABEAEQARABIAEAAOAA0ACwALAAkA
CAAIAAgACQAKAAoACQAIAAcABQAFAAUABQACAAIAAgACAAQAAwACAAIAAgACAAIAAgAF
AAUABQAFAAcABwAHAAcABAADAAIAAQADAAMAAwADAAMAAwADAAQABgAFAAUABQAFAAUA
BQAGAAQABAAEAAQABQAGAAUABgAFAAUABQAFAAUABQAFAAUABQAFAAUABQAGAAYABgAG
AAQABAACAAIABAAEAAQABAAEAAQABAAEAAIAAwADAAIAAwAEAAUABQAEAAMAAgABAAEA
AQABAAEAAAAAAAAAAAD+//7//v/+////AAABAAEA/////////v8AAAEAAgACAAAA/v/6
//z//P/8//z//v/+//7//v8AAAEAAQABAAMAAwAFAAYABwAGAAUABQAFAAUABAAEAAQA
BAAGAAYABgAEAAMAAgAEAAQAAgAAAAAA///8//z/+v/5//n/+//8//z//P/6//f/9v/2
//b/8v/0//j/+v/7//v//P/9//v/+v/4//j/9//3//b/9v/2//b/9v/2//j/+P/4//j/
9v/2//f/9//z//P/9f/1//X/9P/0//T/+v/2//P/8//x/+//8P/4/wUAFwAsAEMAWQBw
AJEAvADoABYBQwFtAYgBkAGGAVcB8QBsAPL/r/+X/4n/fP90/27/av9q/27/fP+L/5v/
qv+y/7j/v//H/87/1v/d/+H/4v/k/+f/5//n/+j/6f/r/+v/6//s/+3/7v/u//D/8v/y
//L/8P/w//H/8f/x//L/8v/z//X/9f/2//b/9f/1//X/9P/2//j/+P/4//j/+f/6//r/
+P/5//n/+f/7//z//f/+//7//f/9//z//v/+/wEAAgACAAIAAwAFAAYABwAJAAkACgAM
AA4AEQARABIAFQAWABcAGQAaABoAHAAdACAAIgAkACYAJgAnACcAKQAqAC0ALwAwADIA
MgAyADIAMgAyADEAMQAxADEAMwAxAC8ALgAvAC4ALAAqACgAJgAlACMAHQAcABoAGAAY
ABUAEwARAA8ADQAMAAsACQAFAAUABQAGAAQAAgABAAEAAQD///7//f/8//z//P/8//v/
+v/5//n/+f/5//n/9v/2//b/9v/2//X/9P/0//T/9P/0//T/9//3//f/9//1//X/9f/1
//X/9f/1//X/8//z//P/8//1//X/9f/2//b/9f/1//X/9f/1//X/9v/2//b/9v/2//b/
9v/0//T/9f/1//X/9f/3//f/9//3//b/9f/0//P/8v/y//L/8v/y//L/8P/w//L/8v/y
//L/8v/y//L/8v/w//H/8f/w//D/8P/w/+//8f/x//H/8f/v/+//7//v//D/8P/w//D/
7v/u/+7/7v/u/+7/7v/t/+3/7f/t/+z/7P/t/+7/7v/u//D/7//u/+z/7P/s/+z/7P/s
/+z/7P/u/+//7//v//H/8f/z//T/9v/2//b/9//3//f/9v/2//b/9v/4//j/+P/2//X/
9P/y//L/8P/u//D/7//s/+z/6v/p/+n/6//s/+z/7P/q/+n/6P/o/+j/5v/o/+z/7v/u
/+3/7f/t/+3/7P/q/+r/5//n/+b/5v/m/+b/5v/m/+b/5v/m/+b/6P/o/+n/6f/l/+X/
5//n/+f/5v/m/+b/6P/o/+f/4//f/93/4v/s//n/BwAcADUASwBmAIkAtADgAAwBOQFd
AXIBegFqAS8BwwA6AMz/lf+B/3H/Zv9i/17/XP9e/2b/dP+D/5H/nv+m/67/t/+//8j/
0P/T/9X/2P/a/9n/2f/Z/9r/2//d/93/3f/e/9//4P/g/+D/4v/i/+L/5P/k/+X/5f/l
/+b/5v/n/+X/5f/m/+b/5v/n/+j/6P/o/+r/6v/q/+r/6//s/+z/7P/t/+3/7f/r/+z/
7f/u/+//7//w//D/8P/w//P/9P/2//b/9//5//j/+f/7//v//P/+/wAAAwAFAAYACQAK
AAwADQANAAwADwARABUAGAAaABwAHAAdAB0AHwAgACMAIwAkACYAJgAmACYAJgAmACkA
KQApACkAKQAnACUAJAAjACIAIAAeABwAGgAZABcAEQAQAA4ADAAMAAkABwAFAAMAAQAA
AP///v/5//j/9//3//b/9f/1//X/9f/z//L/8f/w//D/8P/w/+//7v/t/+3/7f/t/+3/
7P/s/+z/7P/s/+v/6v/q/+r/6v/q/+r/6//r/+v/6//r/+v/6//r/+v/6//r/+v/6//r
/+v/6//t/+3/7f/u/+z/6//r/+v/6//r/+v/7P/s/+z/7P/s/+z/7P/q/+r/6//r/+v/
6//p/+n/6f/p/+v/6//r/+v/6v/q/+r/6v/q/+r/6P/o/+j/6P/o/+j/6P/o/+j/6P/m
/+f/5//m/+b/5v/m/+X/5//n/+f/5//n/+f/5//n/+b/5v/m/+b/5P/k/+T/5P/m/+b/
5v/l/+X/5f/l/+T/5P/l/+b/5v/k/+T/5f/l/+X/5P/i/+L/4//k/+X/5v/k/+T/5P/k
/+b/5//n/+f/5//n/+n/6v/u/+7/7v/v/+7/7f/r/+r/6//s/+//8P/y//D/7//u/+z/
7P/q/+j/5v/l/+L/4v/k/+P/4//l/+b/5v/m/+T/4f/g/+D/4P/c/97/4v/k/+b/5f/l
/+X/5f/k/+L/4v/h/+H/4P/g/+D/4P/g/+D/4P/g/+D/4P/g/+D/4f/h/+H/4f/j/+P/
4f/g/+D/4P/i/+L/4f/f/93/3f/g/+r/9f8FABoAMQBHAGIAgwCmANAA/gArAU0BYgFo
AVwBIQGxACwAxv+T/4H/cf9m/2L/YP9i/2T/av92/4P/kf+e/6j/sP+7/8X/zP/S/9H/
0//W/9j/2//b/9v/3P/b/93/3f/d/97/3//g/+D/4v/k/+T/5P/m/+b/5//n/+X/5v/m
/+f/6f/p/+r/6v/o/+n/6v/q/+z/7v/u/+7/7v/v//D/8P/y//P/8//z//H/8v/z//T/
9f/1//b/9v/2//b/+f/6//r/+v/7//3//P/9//////8BAAQABwALAAsADAAPABAAEwAV
ABYAFgAaABsAHgAgACAAIgAiACMAJwApACoALQAtAC4AMAAwADIAMgAyADIAMQAxADEA
MQAxAC8ALQAsAC0ALAAqACgAJAAiACEAHwAcABwAGwAaABYAEwARAA8ACwAJAAgABwAH
AAMAAwADAAQAAgAAAP///f/9//v/+v/5//j/+P/4//b/9f/0//P/9f/1//X/9f/2//b/
9v/2//j/9//2//b/9P/0//T/9P/z//P/8//z//P/8//z//P/9f/1//X/9f/3//f/9//3
//b/9f/0//T/9P/z//P/8//z//P/8//0//T/9P/0//T/9v/2//T/9P/1//X/9f/1//X/
9f/1//X/8//z//P/8//0//T/9P/0//b/9v/0//T/9P/0//T/9P/0//T/9P/0//L/8//z
//L/8v/y//L/8f/z//P/8//z//H/8f/x//H/8f/y//P/9P/0//T/9P/0//P/8v/x/+//
8P/x//L/8v/w//H/8v/y//D/8P/x//H/8//w//D/8P/w//D/8v/y//L/8v/0//X/9f/1
//X/9f/3//j/+v/6//r/+//7//v/+v/6//z//P/+//7//P/6//n/+P/6//r/+P/2//T/
8//w//D/8v/x//H/8//y//L/8v/w/+3/7P/s/+z/6//u//P/9v/2//X/9f/1//T/8v/v
/+7/7//v/+7/7v/u/+7/7v/u/+7/7v/u/+7/7v/u/+//7//v/+//8f/x//D/7v/t/+z/
7P/s/+3/7f/p/+n/8P/8/wsAHwA8AFUAZwCAAKUA1AACATABWwF1AYIBfgFYAf0AeQD8
/7D/k/+F/3v/dP9u/2T/ZP9s/3T/gv+T/6H/pv+w/7r/w//J/9D/1v/Z/93/4v/i/+L/
4f/g/+D/4//l/+X/5f/m/+f/6P/o/+j/6v/q/+r/6v/q/+v/6//p/+r/6v/r/+v/6//s
/+z/7v/v//D/8P/u//D/8P/w//D/8f/y//L/8v/z//P/8//z//T/9f/2//n/+f/6//r/
+v/6//3//v/8//z//f///wIAAwAFAAUABgAIAAoADQALAAwADwAQABEAEwAUABQAGAAZ
ABwAHgAiACQAJAAlACcAKQAqAC0ALQAuADAAMAAuAC4ALgAuAC8ALwAvAC8ALwAtACsA
KgApACgAJgAkACAAHgAdABsAFwAWABQAEgASAA8ADQALAAcABQAEAAMAAwD////////+
//z/+v/5//f/9//1//T/8//y//L/8v/y//H/8P/v/+//7//v/+//7v/u/+7/7v/w/+//
7v/u/+z/7P/s/+z/7f/t/+3/7f/t/+3/7f/t/+//7//v/+//7//v/+//7//v/+//7//w
//D/7//v/+//7f/t/+3/7v/u/+7/7v/u//D/8P/u/+7/7//v/+//7//v/+//7//v/+7/
7f/s/+v/7P/s/+z/7P/s/+z/6v/q/+r/6v/q/+r/6v/q/+r/6v/q/+v/6//q/+j/6P/o
/+f/5//n/+f/5//l/+X/5f/l/+b/5v/m/+b/5v/m/+b/5v/m/+b/5v/l/+X/5f/l/+T/
5P/l/+b/5v/k/+T/5f/l/+P/5P/k/+T/4v/i/+L/4v/i/+T/5P/k/+T/5v/n/+f/5//p
/+n/6//s/+z/7P/s/+3/7//v/+7/7v/s/+z/7v/u/+7/7P/r/+r/6v/q/+j/5v/m/+X/
4v/i/+D/3//f/+H/4v/i/+L/4P/d/9z/3P/c/9j/2v/e/+D/4v/h/+H/4f/h/+D/3v/e
/93/3f/c/9z/2v/a/9r/2v/c/9z/3P/c/9r/2v/b/9v/2//b/93/3f/b/9r/2v/a/9z/
3P/Z/9f/0//R/9b/4P/r//n/DgAlAD0AWgB7AKYA0gD+ACsBTQFgAWYBVgEZAacAHgC2
/4n/d/9l/1j/VP9Q/07/UP9Y/2b/d/+F/5D/mP+g/6f/sf+4/77/wf/D/8b/xv/I/8n/
yv/M/8v/zf/N/83/zv/P/9D/0P/Q/9L/0v/S/9D/0P/R/9H/0//U/9T/1f/V/9X/1v/W
/9T/1f/W/9b/1P/W/9b/1v/Y/9n/2v/a/9r/2//b/9v/2//c/93/3v/f/9//4P/g/97/
3v/h/+L/4v/i/+P/5f/m/+f/6f/p/+r/7P/u//H/7//w//P/9P/3//n/+v/6//7///8C
AAQABgAIAAgACQAJAAsADAAPAA0ADgAQABAAEgASABIAEgARABEAEQARABMAEQAPAA4A
DQAMAAoACAAGAAQAAwABAP3//P/6//j/9v/z//H/7//t/+v/6v/p/+f/4//j/+P/4v/g
/97/3f/f/9//3f/c/9n/2P/Y/9j/2P/X/9b/1f/V/9X/1f/V/9T/1P/U/9T/1v/V/9T/
1P/S/9L/0v/S/9P/0//T/9P/0f/R/9H/0f/R/9H/0f/R/9H/0f/R/9H/0f/R/9H/0v/S
/9H/0f/R/9H/0f/R/9L/1P/U/9T/1P/S/9L/0P/Q/8//z//P/8//0f/R/9H/0f/P/8//
z//P/9D/0P/Q/9D/zv/O/8z/zP/M/8z/zP/M/8z/zP/M/8z/yv/L/8v/yv/M/8z/zP/L
/8v/y//L/8v/yf/J/8n/yf/J/8r/y//M/8r/yv/K/8r/yP/I/8j/x//J/8n/yf/I/8f/
x//H/8b/xP/E/8X/xf/H/8b/xv/G/8b/xv/G/8b/xP/E/8T/xP/G/8b/xv/G/8b/x//H
/8f/yf/J/8v/zP/M/8z/zP/N/83/zf/M/8z/zP/M/87/zv/M/8r/yf/I/8j/yP/G/8T/
xP/D/8D/wP/C/8H/wf/D/8L/wv/C/8D/vf+8/7z/vP+8/77/wv/E/8L/wf/B/8H/v/++
/7z/vP+7/7v/uv+6/7r/uv+6/7r/uv+6/7r/uv+6/7r/u/+7/7n/uf+7/7v/u/+6/7r/
uv+8/7r/t/+1/7P/t/++/8j/1//r/wIAFwAxAFAAeQCkAM4A9gAZATEBOgEuAfgAkwAR
AKb/cP9b/0f/Of82/zT/Mv80/zz/SP9Y/2X/b/96/4L/iv+T/5v/oP+i/6X/qf+s/6r/
p/+p/w==
         </WaveFormData>
      </LeadData>
      <LeadData>
         <LeadByteCountTotal>10000</LeadByteCountTotal>
         <LeadTimeOffset>0</LeadTimeOffset>
         <LeadSampleCountTotal>5000</LeadSampleCountTotal>
         <LeadAmplitudeUnitsPerBit>4.88</LeadAmplitudeUnitsPerBit>
         <LeadAmplitudeUnits>��V</LeadAmplitudeUnits>
         <LeadHighLimit>2147483647</LeadHighLimit>
         <LeadLowLimit>268435456</LeadLowLimit>
         <LeadID>V5</LeadID>
         <LeadOffsetFirstSample>0</LeadOffsetFirstSample>
         <FirstSampleBaseline>0</FirstSampleBaseline>
         <LeadSampleSize>2</LeadSampleSize>
         <LeadOff>FALSE</LeadOff>
         <BaselineSway>FALSE</BaselineSway>
         <ExcessiveACNoise>FALSE</ExcessiveACNoise>
         <MuscleNoise>FALSE</MuscleNoise>
         <LeadDataCRC32>2046840955</LeadDataCRC32>
         <WaveFormData>
+//7//3//f/6//r/+f/5//z//P/8//z/+//6//n/+P/4//n/+f/6//j/9v/0//L/8P/w
//D/8f/1//b/9//2//T/8f/v/+7/7//v//H/9P/y//D/8P/x//L/8v/y//L/7//v/+7/
7f/r/+z/7P/s/+r/6v/q/+r/6f/p/+j/6P/p/+r/6//t/+3/7P/s/+z/7P/q/+v/6v/k
/93/3f/j//H/AAAQACAANABLAGUAhgCoAM8A+gAlAUABTAFMASoB4QCFADwAGQAEAOv/
2P/K/7r/qv+g/5z/nf+l/6//tP+6/7//xf/L/9D/1P/U/9X/1//Z/9v/2//c/9z/3f/e
/9//4f/f/9//4P/g/+H/4f/h/+H/4f/h/+H/4f/j/+P/4//j/+P/5P/l/+X/5P/j/+P/
4v/l/+X/5f/k/+T/5P/k/+T/5f/l/+X/5f/m/+b/5//o/+f/5//n/+f/6f/p/+v/6//t
/+3/7//x/+//7//w//H/8P/x//L/9P/3//j/+f/5//v//v8AAAIAAwAFAAUABgAHAAkA
CQALAAwADwAQABIAFQAWABkAGwAcAB0AHQAeAB8AIAAgACAAIAAfABwAHQAeAB0AHAAc
ABsAGAAVABUAEwARABEADwALAAoABwAGAAYABAADAAEAAAD///3/+//9//z/+//6//j/
+P/4//f/9v/z//L/8f/y//P/8v/y//L/8//z//L/8P/x//H/8f/x//D/8P/v/+//7v/u
/+7/7//w//D/8P/y//H/8P/w//L/8v/y//H/8f/y//L/8//z//L/8P/y//D/7//v/+//
8P/w//D/8f/y//L/8v/y//L/8f/w/+//8f/x//H/8f/y//L/8//z//L/8v/y//L/8f/x
//L/8//z//P/8v/x//H/8f/x//H/8f/x//H/8f/y//L/8v/x//H/8f/x//H/8f/x//H/
8f/x//H/8f/x//P/8//z//P/8v/y//P/8//y//H/8P/v//D/8P/w//H/8//z//P/8//z
//L/8v/0//T/9P/y//L/8P/w//D/8P/w//D/8f/x//L/8v/y//L/8v/z//P/8v/y//P/
9f/1//X/9P/1//b/9//5//n/+//7//r/+v/5//n/+v/6//r/+v/6//r/+v/6//v/+//6
//r/9//2//X/9P/0//T/9P/1//b/9v/2//T/9f/z//L/8v/z//P/9f/4//b/9P/0//X/
9f/0//P/8v/x//H/8P/v//H/8v/y//L/8P/w//D/8P/z//P/8v/y//L/8v/y//P/8//y
//L/8v/y//L/7//u/+j/5f/p//H//f8MAB4AMABCAFsAeQCaAL4A5QAQATMBSgFSAUQB
EAG7AGMAKgAPAP7/5//U/8b/tv+q/6T/pP+t/7f/vf/C/8j/z//V/9n/3P/g/+L/5f/l
/+X/5f/l/+b/5v/o/+j/6P/p/+n/6f/q/+r/6//r/+v/6//r/+v/6//r/+3/7f/t/+3/
7f/u/+//7//v/+//8P/w//H/8f/x//D/8f/y//P/9P/z//P/8//z//T/9P/1//b/9f/1
//X/9f/1//X/9//3//f/9//5//v/+//7//z//f/+////AAACAAUABgAHAAcACAAKAAsA
DAAOABEAEgAUABcAGQAZABsAHAAfACAAIgAkACQAJgAnACYAJwAnACgAKQAqACoAKgAr
ACsAKQArAC0AKwApACgAKQAmACMAIwAfAB0AHQAbABkAGAAVABQAEgAQAA8ADQAOAA0A
CwAJAAkACAAHAAYABAAEAAQAAwAFAAMAAwADAAMAAwABAAAAAAABAAEAAAAAAAEAAQAB
AAEAAAAAAP//AQAAAAAAAAABAAIAAgACAAIAAQAAAAAAAAAAAAAA/////wAAAAABAAEA
AAD+/wAAAgABAAEAAQAAAAAAAAABAAAAAAAAAAAAAgABAAAA//8BAAEAAQABAAAAAAAB
AAEA/v/+//7//v//////AAABAAEAAQAAAP////////////////////////7//v/+//3/
/////////////////////////////////f/9//3//f/+//7//////wEAAQABAAEA///+
//3//f///////////////v/+/wAAAAAAAP7//v8AAAAAAAAAAP7//v/+//7//v/+////
///+//7///8BAAEAAQACAAMABAAFAAUABQAHAAcABgAGAAUABQAGAAYABgAGAAYABgAG
AAYABQAFAAQABAADAAIAAQAAAP7//v/+////AQACAAMAAgABAP///v/+//3//f///wIA
AAD+//7///////7//f/8//v/+//6//n/+f/6//r/+v/4//j/+P/4//r/+//7//z/+v/6
//r/+//7//r/+v/6//r/+P/1//L/7P/p/+//+/8HABQAJgA2AEgAXwB9AJ4AwgDnAAoB
KwFAAUgBOgEIAbcAYQAsABEA/v/r/9j/yP+8/7L/qv+s/7f/v//F/8j/zv/T/9n/3f/i
/+j/6v/r/+3/7//t/+3/7v/u/+3/7P/r/+v/7f/t/+7/7v/t/+3/7f/t/+//7//v/+//
7//v/+//7//t/+7/7//v//D/8f/z//T/9P/z//L/8P/w//D/8P/w//H/8f/x//H/8v/y
//P/9P/3//f/9//3//X/9f/3//f/9//3//n/+//5//n/+v/7//z//f/+/wAAAwAEAAUA
BQAGAAgACQAKAAwADwAQABIAEwAVABUAFwAWABkAGgAcACAAIAAiACMAIgAjACMAJAAm
ACgAKQAqACgAJwAkACUAIwAhAB8AHgAeABwAGgAbABoAGQAaABkAFgAUABAADgAKAAgA
BwAFAAYABQADAAEAAQAAAP///v/8//z//P/7//v/+f/5//n/+f/5//f/9v/0//X/9f/0
//b/9//3//f/9//2//b/9f/1//T/9P/0//X/9v/2//b/9v/1//T/9P/z//L/8f/v//D/
8v/z//X/8//y//D/8v/y//H/8f/x//T/9P/0//X/9v/2//b/9v/2//X/9P/z//H/8f/x
//H/8P/w//H/8f/u/+7/7v/u/+7/7//x//P/8v/x/+//7f/r/+v/6//r/+z/7f/u/+//
8P/w//D/7//v/+//7//v/+3/7f/t/+3/7f/t/+3/7f/r/+v/6//r/+z/7P/t/+3/7f/t
/+3/7f/t/+z/6//r/+3/7f/t/+3/6//q/+r/7P/q/+r/7P/q/+r/6v/q/+r/6v/t/+3/
7P/s/+//8f/x//H/7//v/+//7//v/+//8f/x//D/8P/v/+//8v/y//L/8v/w//D/8P/w
//H/8f/w//D/7f/s/+v/6v/s/+z/7P/t/+7/7v/u/+z/6v/n/+X/5P/n/+f/6f/s/+z/
6v/q/+v/6//q/+n/6P/n/+f/5v/l/+P/5P/k/+T/5P/k/+T/5P/j/+P/4v/i/+T/5v/o
/+v/6P/m/+X/5P/o/+j/4//g/9z/1//Z/93/4//w/wQAHAAwAEEAWwB+AKIAxwDyABsB
OgFMAUwBKgHhAIcAOgARAP7/6f/S/8L/sP+g/5T/jv+R/5v/pf+u/7b/u/+9/8P/yP/M
/9D/0//V/9P/1P/V/9f/2P/W/9b/1v/X/9X/1f/W/9b/1//X/9f/1//Z/9n/2f/Z/9v/
2//b/9v/2f/a/9v/2//d/93/3v/e/97/3f/c/9r/3P/c/9z/3P/b/9v/2//b/97/3v/f
/+D/4f/h/+H/4f/j/+P/5f/l/+P/4//l/+f/5f/l/+b/5//o/+n/6v/s/+//8P/x//H/
8v/0//X/9v/2//n/+v/8/wEAAwADAAUABAAHAAgACgAKAAoADAANABAAEQARABIAFQAW
ABYAFgAXABcAFQAXABYAEwAQAA4ADwAMAAkACQAHAAUABQADAAEAAAD9//z/+//6//r/
+f/2//X/8//x//H/8P/v/+7/7v/u/+7/7f/r/+n/6f/p/+v/6//p/+j/5//n/+b/5P/l
/+f/6P/p/+n/6P/o/+f/5f/k/+T/5P/l/+b/5v/m/+j/5//m/+b/6P/o/+j/5//l/+b/
5v/n/+n/6P/m/+j/6P/n/+f/5//n/+b/5f/l/+f/6P/p/+r/6P/n/+b/5f/n/+f/5//n
/+b/5v/n/+f/6P/o/+j/6P/n/+f/6P/p/+f/5//m/+X/5f/l/+X/5f/n/+f/5//n/+j/
6P/o/+f/5f/l/+X/5f/m/+f/6P/p/+f/5//n/+f/5f/l/+X/5f/m/+b/5//n/+f/5//n
/+f/5//m/+X/5f/n/+f/5//n/+f/5v/m/+j/7P/o/+b/5P/k/+T/5P/n/+f/5v/m/+f/
6f/p/+n/7P/t/+7/7//v/+//8f/x//D/8P/v/+//8v/y//L/8v/w//D/8P/w//H/8f/w
//D/7v/s/+r/6P/o/+j/6P/p/+v/7P/t/+z/6//p/+j/6P/r/+v/7f/w/+z/6v/q/+v/
6//q/+n/6P/p/+n/6P/n/+X/5v/m/+b/6P/o/+j/6P/r/+v/6v/q/+j/6P/o/+n/6//q
/+r/6v/q/+b/5f/i/97/2//h/+v/9f8EABYAKAA6AFEAcQCUALoA4wAOATMBSAFQAUQB
EgG7AF8AIgAJAPj/4f/O/77/rv+i/5r/mv+j/6//tf+6/77/xf/L/9H/2P/a/9r/3f/f
/+H/4f/h/+L/4v/k/+T/5P/l/+X/5f/m/+b/5//n/+f/5//n/+f/5//n/+n/6f/p/+n/
5//o/+n/6f/p/+n/6v/q/+v/6//r/+r/7P/s/+z/7P/t/+3/7f/t/+7/7v/v//D/8f/x
//H/8f/z//P/9f/1//X/9f/3//n/9//3//j/+f/8//3//v8AAAEAAgADAAMABAAGAAcA
CAAKAA0ADgAQABMAFQAVABcAGAAbABwAHgAgACAAIgAjACQAJQAlACYAKQAqACoAKgAp
ACkAJwApACkAJwAlACQAIwAgAB0AHQAbABkAGQAXABMAEgAPAA4ADgAMAAsACQAKAAkA
BwAFAAUABAADAAIAAgACAAIAAQABAP///////wEAAQD///7//v///////v/8//3//f/9
//3//P/8//v//P/8//3//v///wAAAAAAAAAA///+//7//v/+//7//f/9//7//v///wEA
AAD+/wAAAAD////////+//7//v////7//v/+//7//v/9//z/+//8//3//v////7//v//
/////v/+//7//v//////AAABAP/////+//3//f/9//3//f///////////wAAAAAAAP//
///////////9//3//f/9///////////////////////+//7//////wEAAQABAAEA///+
//3//f///////////wEAAAAAAAIAAAAAAAAAAAAAAAAAAQABAAAAAAADAAUABQAFAAYA
BwAIAAkACQAJAAsACwAKAAoACQAJAAoACgAKAAoACAAIAAgACAAJAAkACAAIAAcABgAF
AAQABAAEAAQABQAGAAYABgAEAAMAAQAAAAAAAQABAAMABgAEAAIAAgADAAMAAgABAAAA
//////7//f/9//7//v/+//z//P/8//z//f/9//z//P/+//7//v///////v/+//7//v/8
//v/+P/y/+//8//7/wcAFgAoADoATABjAH8AoADEAOsAEgExAUgBVAFKARoBxwBvADIA
FQACAOv/2P/K/8L/uP+y/7T/vf/F/8v/0P/W/93/4//n/+7/8P/w//H/8//z//P/8//0
//T/9v/2//b/9//3//f/+P/4//n/+f/5//n/+f/5//n/+f/7//v/+//7//n/+v/7//v/
+//7//z//P/7//v/+//6//z//P/8//z///////////8AAAAAAQACAAMAAwADAAMAAQAB
AAMAAwADAAMABQAHAAcABwAIAAkACgALAAwADgAPABAAEQARABQAFgAXABgAGgAdAB4A
IAAhACMAIwAlACYAKQAqACwALAAsAC4ALwAwADEAMQAyADMANAA0ADQAMwAzADEAMwA1
ADMAMQAwAC8ALAApACkAJQAjACMAIQAhACAAHQAcABgAFgAVABMAEgARAA8ADQANAAwA
CwAKAAwADAAMAAsACwAJAAkACQAHAAcABQAEAAQABQAFAAQABAAFAAUABQAFAAQABAAD
AAEAAAAAAAAAAgAEAAUABgAFAAMAAQAAAAAAAAAAAP//AQACAAIAAwABAAAA/v8AAAAA
////////AgACAAIAAwACAAIAAgACAAQAAwACAAEAAAD///7//f/+//7///////3//P/7
//r/+v/7//3///8BAAEAAAD//////////////v/9//z/+//6//r/+v/5//r/+//8//3/
+//7//v/+//7//v/+//7//v/+//7//v//P/8//3//f/7//v/+//7//v/+v/5//n//f/9
//3//f/3//j/+v/6//j/+v/6//r/+v/7//v/+v/6//v//f/9//3//v///wAAAQABAAEA
AwADAAAAAAD/////AAAAAAAAAAABAAIAAwAEAAMAAwACAAIAAQAAAP///v/+//7//v//
//7//v/+//z/+//5//j/+P/7//v//f8AAP7//P/8//3/+//6//n/+P/3//f/9v/1//X/
9v/2//b/9//4//n/+v/5//n/+P/4//j/+P/4//n/+f/4//j/+P/0//T/8f/q/+T/5f/t
//f/BQAaAC4APgBIAF0AfwCiAMIA5wAUATcBTAFUAT4BBAGtAFcAIAAJAPr/5//U/8b/
uP+q/57/pP+x/7n/u/++/8T/zf/V/9v/4P/i/+L/4//n/+n/6f/p/+r/6v/q/+r/6v/r
/+3/7f/u/+7/7f/t/+3/7f/t/+3/7f/t/+3/7f/t/+3/7P/s/+z/6//u/+//8f/y//P/
8//z//L/8f/w/+//7v/v/+//7//v//D/8P/x//L/8f/x//H/8f/y//P/9v/3//b/9f/2
//f/9//3//j/+f/8//3//v8AAAEAAgADAAMABgAIAAkACgAKAA0ADgAQABEAEwATABUA
FgAZABoAHAAeAB4AIAAhACQAJQAlACYAJwAoACgAKAAnACcAJQAnACUAIwAhACAAHwAc
ABkAGQAVABMAEwARABEAEAANAAwACgAIAAcABQAEAAMAAQD//////v/9//z/+//6//n/
9//5//f/9//3//n/+f/3//b/9v/3//f/9v/z//P/8v/x//P/8v/y//H/8f/w//D/8P/x
//L/8v/y//P/8//z//T/8//y//H/7//v//D/8P/x//L/8v/x//T/8v/x//H/8f/w//D/
8P/x//L/8v/y//L/8v/x//D/7//v/+//7//v/+7/7v/v/+//7P/s/+z/7P/s/+3/7//x
/+//7//u/+3/7//v/+//7//v/+//7//v/+//7v/t/+v/7P/t/+7/7//u/+3/7P/r/+3/
7f/t/+3/6//r/+v/6//o/+j/6f/p/+r/6//s/+3/6//q/+n/6f/r/+v/6//r/+3/6v/o
/+j/6P/o/+j/6//r/+r/6v/r/+3/7f/t//D/8f/y//P/8v/x//L/8f/w//D/7//v//D/
8P/w//D/8P/w//D/8P/v/+//7v/u/+//7v/t/+z/6v/q/+r/6//s/+z/7P/q/+v/6f/o
/+j/5//n/+n/7P/r/+r/6//t/+v/6v/p/+j/5//n/+b/5f/l/+b/5v/m/+b/5v/m/+b/
5//n/+b/5v/k/+T/5P/l/+X/5P/k/+T/6P/k/+H/4v/e/9n/1//d/+n/+P8IABoALAA9
AFUAdgCYAL8A6gAVATgBSgFOATgB9wCdAEgAFQD+/+v/2P/E/7T/pv+a/5T/mf+j/6v/
sv+4/7v/wf/H/8r/0P/W/9f/1//Z/9v/2//c/9z/3P/c/9z/3f/d/93/3v/e/+H/4f/h
/+H/3//f/9//3//h/+H/4f/h/+H/4v/j/+P/4v/h/+H/4P/j/+P/4//i/+P/5P/l/+b/
5//n/+f/5//o/+j/6f/q/+n/6f/p/+n/6//r/+3/7f/t/+3/7//x/+//7//w//H/8v/z
//T/9v/5//r/+//7//z//v///wAAAgAFAAYACAALAA0ADQAPAA4AEQASABQAGAAYABoA
GwAaABsAGwAcABsAHAAcABwAHgAfAB4AIQAhAB8AHQAcAB0AGgAXABcAEwARABEADwAO
AA4ADAAMAAoACAAHAAUABAADAAEA//////7//f/8//r/+v/6//n/+f/3//f/9//3//f/
9f/0//b/9//3//b/9v/3//f/9//1//T/9P/z//X/9P/0//T/9f/2//b/9v/2//X/9P/0
//b/9v/2//X/8//0//T/9f/3//b/9P/2//b/9f/1//X/9P/0//T/9f/2//b/9v/2//b/
9f/0//P/8//z//P/8//2//b/9//3//b/9v/2//b/9f/1//b/9//2//X/8//x//P/8//z
//P/9f/1//X/9f/0//T/9P/z//X/9f/1//X/9f/1//X/9f/z//P/8//z//X/9f/1//X/
9P/0//X/9f/1//X/9f/1//X/9P/z//P/9f/1//X/9f/3//j/9v/2//b/9v/2//b/9//3
//b/9v/3//n/+f/5//r/+//8//3//f/9///////+//7//f/9/wAAAAAAAAAA/v/+//7/
/v/7//v/+v/6//v/+v/5//j/+P/4//j/+f/6//r/+v/4//n/9//2//b/9v/1//b/+P/2
//T/9P/1//f/9v/1//T/8//z//L/8f/x//L/8v/y//L/8v/y//L/8//z//L/8v/y//L/
8v/z//P/8v/y//L/8v/y/+//7P/m/+P/4//r//X/AgASACYAOABLAGcAhgCsANEA+gAh
AToBTAFMASwB5wCLADwAEwAAAO3/2P/G/7j/rP+k/6L/qf+x/7n/vv/C/8n/0f/X/9z/
4P/i/+X/5//n/+X/5f/m/+b/6P/o/+j/6f/p/+n/6v/q/+n/6f/p/+n/6//r/+v/6//t
/+3/7f/t/+3/7v/v/+//7f/t/+7/7v/v/+//7//u/+//8P/x//L/8f/x//H/8f/w//D/
8f/y//P/8//z//P/8//z//X/9f/3//f/+f/7//v/+//8//3//P/9//7/AAADAAQABQAF
AAYACAAJAAoADAAPABAAEgATABUAFQAXABgAGwAcAB4AIAAgACIAIwAkACUAJQAmACcA
KAAoACgAKwArACkAKwArACkAJwAmACYAJAAiACMAIAAdABwAGQAZABgAFQAUABAADgAN
AAsACAAHAAUAAwAEAAQABAAEAAQABAAEAAMABQADAAMAAwADAAMAAQAAAP7///////7/
/v////////////7//v/9/////v/+//7//v/+//3//P/+//3//P/8//3//v///////f/+
//7///8BAAAA/v8AAAAA/////////v/+//7////+//7//v/+//7//f/8//v//P/9//7/
///+//7//////wAAAAAAAAAA/////wAAAQD//////v/9//3//f/9//3/////////////
//7//f/7//v/+//7//v//f/9//3//f/9//3//f/9//3//f/9//3//P/8//3//f/9//3/
/f/9//v/+v/5//n//f/9//3//f/9//z//P/+//z//P/8//z//v/+//7//v/9//3//P/8
//3//////////v///wAAAQADAAMABQAFAAQABAADAAMABAAEAAQABAAEAAQABAAEAAMA
AwACAAIAAQAAAP///v/+//7//v////7//v/+//z/+//5//j/+P/5//n/+//+//z/+v/6
//v//f/8//v/+v/5//n/+P/3//X/9v/2//b/9v/2//b/9v/3//f/9v/2//j/+P/4//n/
+P/2//X/9P/0//T/8//u/+z/5//n/+//+f8GABgALAA+AFMAaQCCAKQAywD0ABsBNAFE
AUYBJgHfAIEANgAPAPz/6//W/8j/vv+2/6z/qP+r/7P/u//A/8j/zf/T/9n/4P/k/+L/
4//n/+f/5//n/+j/6P/q/+r/6v/r/+n/6f/q/+r/6f/p/+n/6f/q/+v/7P/t/+v/6//r
/+v/7f/u/+//7//u/+3/7f/s/+3/7f/t/+z/7f/u/+//8P/v/+//7//v/+//7v/u/+7/
8f/x//H/8f/z//P/9f/1//P/8//1//f/9f/1//b/9//6//v//P/+////AAABAAEAAgAE
AAUABgAKAA0ADgAQABIAEwASABMAFAAXABgAGgAaABoAHAAdACAAIQAhACIAIQAiACIA
IgAlACUAIwAlACUAIwAhACAAHwAcABkAGQAXABUAFQATAA8ADgALAAoABgAEAAMAAQAD
AAMAAgABAP///v/9//z/+//6//n/9//3//X/9f/1//P/8//x//D/8f/z//T/9P/0//X/
9f/1//X/9P/0//P/8f/w//D/8P/x//L/8v/y//H/7//t/+z/7f/u/+//7//v//D/8P/x
//H/8P/u//D/7v/t/+3/7f/s/+z/7P/t/+z/7P/s/+z/7v/t/+z/6//t/+3/7f/t/+z/
7P/t/+3/7P/s/+z/7P/p/+n/6v/r/+3/7f/s/+v/6f/p/+n/6f/r/+v/6//r/+r/6v/q
/+n/5//n/+f/5//n/+f/5//n/+n/6f/p/+n/6f/p/+n/6f/o/+j/6f/p/+f/5//n/+f/
5f/k/+P/4//n/+f/5//n/+X/5P/k/+b/5v/i/+P/5P/l/+b/5//n/+b/5v/n/+n/6f/p
/+j/6f/q/+v/6//r/+3/7f/s/+z/6//r/+z/7P/s/+z/7P/s/+z/7P/r/+v/6v/q/+f/
5v/l/+T/5v/m/+b/5//m/+b/5v/k/+X/4//i/+L/4f/h/+P/5v/m/+T/5P/l/+P/4v/h
/+D/3//f/97/3f/d/97/3v/e/97/3v/e/97/3f/d/9z/3P/d/97/3//h/+D/3v/d/9z/
3P/a/9n/1v/Q/8//0//d/+v//P8SACYAMgBBAGEAiACuANkABAElATgBQAEwAfgAnwBH
AA4A9f/m/9X/wv+w/57/kv+O/47/lf+f/6X/qP+w/7f/u/+//8b/yv/M/83/z//R/9D/
z//P/87/z//Q/9H/0//T/9P/1P/U/9P/0//T/9P/1f/V/9X/1f/T/9P/0//T/9X/1v/X
/9f/1//X/9j/2P/X/9f/1//W/9b/1v/W/9b/2f/Z/9n/2f/Y/9j/2f/a/93/3f/d/93/
3//f/+H/4f/f/9//4f/j/+X/5f/m/+f/5v/n/+j/6v/r/+z/7f/t/+7/8P/x//L/9P/3
//j/+v///wEAAQADAAQABwAIAAoADgAOABAAEQAQABEAEQASABUAFgAWABYAFwAXABUA
FwAVABMAEQAQAA0ACgAHAAcABwAFAAUAAwADAAIA///+//z/+v/5//f/9P/z//H/7//x
//D/7//u/+z/7P/s/+v/6//p/+n/6f/p/+n/5//m/+b/5//n/+b/5v/n/+f/5//n/+b/
5v/l/+X/5P/k/+T/5f/m/+b/5v/m/+X/5P/k/+X/5v/n/+f/5f/m/+b/5//p/+j/5v/o
/+j/5//n/+f/5v/m/+b/5//o/+j/6P/o/+r/6f/o/+f/6f/p/+n/6f/p/+j/6P/n/+b/
5v/m/+b/5//n/+j/6f/n/+f/5v/l/+f/5//n/+f/5f/l/+X/5f/m/+b/5v/l/+f/5//n
/+f/5//n/+f/5//n/+f/5//n/+X/5f/l/+X/5v/m/+f/5//n/+f/5//n/+f/5v/l/+X/
6f/p/+n/6f/n/+b/5v/o/+b/6P/o/+j/5v/m/+b/5v/m/+n/6f/o/+j/6//t/+3/7f/u
/+//8P/x//H/8f/z//P/8v/y//H/8f/y//L/8v/y//T/9P/0//T/8f/x//D/8P/x//D/
7//u/+z/7P/s/+3/7v/u/+7/7P/r/+n/6P/o/+n/6f/r/+7/7P/q/+r/6//r/+r/6f/o
/+f/5//m/+X/5f/m/+b/5v/o/+j/6P/o/+f/5//m/+b/6P/o/+j/6f/p/+j/6P/o/+j/
5v/j/+D/3P/Z/9v/4f/r//b/BAAaACwAQQBbAHwAngDFAO4AFQEuATwBOgEaAdEAdQAs
AAcA9P/f/8r/uP+q/57/lv+W/53/pf+t/7L/uP+9/8P/yf/O/9D/0v/V/9f/1//X/9f/
2P/Y/9j/2P/Y/9n/2//b/9z/3P/d/93/3f/d/93/3f/d/93/3f/d/93/3f/d/97/3//f
/93/3f/e/97/3//f/9//3v/g/+D/4P/g/+H/4f/h/+H/4v/i/+P/5P/l/+X/5f/l/+X/
5f/n/+f/5//n/+n/6//p/+n/6v/r/+r/6//s/+7/8f/y//P/8//0//b/9//4//r//f/+
/wAAAwAFAAUABwAIAAsADAAOABAAEAASABMAFAAVABUAFgAVABYAFgAWABkAGQAXABkA
GQAXABUAFAATABAADQANAAsACQAJAAcABQAEAAEAAAD+//z/+//5//r/+f/3//X/9f/0
//P/8v/w//D/8P/v/+//7f/t/+3/6//r/+n/6P/o/+n/6f/o/+j/6f/p/+n/6//q/+r/
6f/p/+j/6P/o/+f/6P/o/+j/6v/p/+j/6P/o/+j/6P/n/+n/6v/q/+v/6f/o/+b/6P/q
/+n/6f/p/+j/6P/o/+n/6P/o/+j/6P/o/+f/5v/l/+f/5//n/+f/5v/m/+f/5//m/+b/
5v/m/+f/5//o/+n/5//n/+b/5f/l/+X/5f/l/+X/5f/l/+X/5v/m/+b/5f/l/+X/5f/l
/+X/5f/l/+X/4//j/+P/4//l/+X/5f/l/+T/5P/l/+X/4//j/+P/4//l/+T/4//j/+P/
4//j/+P/4f/g/+D/4v/i/+L/4P/g/+L/4P/i/+L/4v/i/+L/4v/j/+P/4v/i/+P/5f/l
/+X/5P/l/+b/5//n/+f/6f/p/+j/6P/n/+f/6P/o/+j/6P/o/+j/6P/o/+X/5f/k/+T/
4//i/+H/4P/i/+L/4v/j/+T/5P/k/+L/4f/f/97/3v/f/9//4f/k/+L/4P/g/+H/3//e
/93/3P/b/9v/2v/Z/9v/3P/c/9z/3P/c/9z/3P/b/9v/2v/a/9r/2v/a/9v/2//a/9r/
2v/a/9r/1//S/87/zf/T/9v/5//4/wwAHAAuAEcAZwCIAKoA0QD0ABMBJAEmAQgByABv
ACMA+v/n/9D/u/+s/6D/lP+M/4z/kv+b/6H/p/+s/7T/uf+9/8P/yP/I/8r/zf/P/83/
y//L/w==
         </WaveFormData>
      </LeadData>
      <LeadData>
         <LeadByteCountTotal>10000</LeadByteCountTotal>
         <LeadTimeOffset>0</LeadTimeOffset>
         <LeadSampleCountTotal>5000</LeadSampleCountTotal>
         <LeadAmplitudeUnitsPerBit>4.88</LeadAmplitudeUnitsPerBit>
         <LeadAmplitudeUnits>��V</LeadAmplitudeUnits>
         <LeadHighLimit>2147483647</LeadHighLimit>
         <LeadLowLimit>268435456</LeadLowLimit>
         <LeadID>V6</LeadID>
         <LeadOffsetFirstSample>0</LeadOffsetFirstSample>
         <FirstSampleBaseline>0</FirstSampleBaseline>
         <LeadSampleSize>2</LeadSampleSize>
         <LeadOff>FALSE</LeadOff>
         <BaselineSway>FALSE</BaselineSway>
         <ExcessiveACNoise>FALSE</ExcessiveACNoise>
         <MuscleNoise>FALSE</MuscleNoise>
         <LeadDataCRC32>1944557612</LeadDataCRC32>
         <WaveFormData>
+v/6//v/+//4//f/9f/0//X/9//4//n/+P/3//b/9f/3//n/+//8//r/+f/4//X/9f/2
//b/+P/6//r/+v/4//T/8v/x//D/8v/y//P/8//1//T/8//z//b/9v/0//P/8v/y//H/
8f/v/+//8P/w/+3/7f/t/+3/7P/r/+r/6f/q/+v/7f/u/+7/7f/s/+z/7v/t/+3/7v/n
/+L/4v/l/+3/+P8EABAAHwAuAEIAXAB4AJcAvQDjAAABEAEWAQYB3ACkAHYAXwBNADgA
IAALAPb/4P/O/8X/w//E/8f/x//M/9H/0v/W/9v/2//c/97/3P/c/9//4P/i/+T/5v/m
/+b/5v/k/+X/5f/l/+P/4//i/+L/5P/k/+X/5f/n/+f/5v/m/+b/5v/m/+f/5f/l/+X/
5f/l/+b/5//q/+f/5v/m/+X/5f/l/+X/5f/n/+j/6f/r/+r/6v/p/+j/6P/p/+r/6v/r
/+3/8P/x/+//7//v//D/7//w//D/8P/y//P/9v/4//r/+//7//z//P/9//3///8BAAIA
AgADAAYABwAKAAwADQAQABAAEgATABMAEwAUABgAGQAaABsAGQAYABcAFgAXABcAFAAV
ABYAFQATABEADQAMAAwACwAJAAUAAgD//////////////v/9//z/+//8//v/+v/5//b/
9v/2//X/8//x/+//7f/v//H/8//1//T/8//y//L/8f/w/+//7v/w//D/7v/u/+7/7f/r
/+3/7f/u/+//7//w//D/8P/w//D/8f/x//H/7//v//D/8P/v/+//7//v/+z/7P/s/+z/
7P/r/+v/6//s/+3/7v/w/+7/7v/u/+7/7v/u/+3/7P/u/+7/7//v/+//7//u/+7/7P/t
/+7/7v/t/+3/7P/r/+v/6//r/+v/7f/t/+3/7f/u/+7/7f/t/+3/7f/t/+3/7f/t/+3/
7P/r/+r/6v/p/+r/6//s/+3/7v/v/+//7//u/+z/6//q/+n/6P/p/+r/6v/t/+7/7v/u
/+3/7f/s/+v/6//s/+z/6f/p/+n/6f/p/+r/7P/s/+z/7P/s/+z/7P/s/+z/7P/s/+z/
7f/s/+z/7v/u/+7/7//y//L/8//z//P/8//y//L/8v/z//P/8//z//P/8//z//P/8//z
//L/7//v/+//7f/r/+z/7P/u//D/8P/w/+7/7//u/+7/7v/w//D/8f/x/+//7v/t/+3/
7v/u/+z/6//q/+r/6f/p/+n/6f/q/+r/6f/p/+n/6f/p/+n/6f/p/+f/5//o/+j/6P/n
/+b/5v/q/+n/5//k/9//2v/c/+P/6//2/wIADgAdADIASABiAIAAoQDFAOcAAAEQAQwB
7gC4AIAAWgBHADcAIAAKAPf/4v/Q/8L/vf+//8L/w//F/8r/z//U/9b/2f/d/97/4P/g
/+D/4P/g/+H/4v/g/+D/4P/g/+D/4f/h/+H/4f/h/+D/4P/i/+L/4//j/+X/5f/k/+T/
5P/k/+T/5f/l/+X/5f/l/+T/5P/k/+b/5P/k/+X/5f/l/+X/5f/l/+b/5v/m/+f/5//o
/+j/6P/m/+f/6P/o/+r/6//t/+3/7f/t/+3/7v/w//L/8//0//P/8//1//b/+P/5//n/
+v/7//3//v8BAAUABgAGAAcACAAJAAwADgANABAAEAASABEAEQARABIAFAAVABYAFwAY
ABgAGAAYABkAGQAWABcAGAAXABUAEwAPAA4ADgANAAwACQAHAAUAAgABAAAA///+//3/
/P/7//z/+//6//n/+P/4//j/9//4//f/9v/1//X/9f/1//X/9f/1//X/9v/2//b/9v/2
//b/9v/0//T/9f/1//T/9//2//b/9v/1//X/9P/z//L/8v/z//P/8//z//P/9P/0//X/
9f/1//X/9v/2//b/9v/0//P/8//z//X/9f/1//b/9P/0//T/9P/2//b/9f/0//b/9v/3
//f/9f/1//T/9P/0//X/9v/2//X/9f/0//P/9f/1//X/9f/z//P/8//z//T/9P/z//P/
9f/1//X/9f/1//X/9f/0//T/9P/1//X/8//z//P/8//2//f/9//3//n/+P/4//j/9v/0
//T/9P/y//X/9v/2//j/9//3//b/9f/1//b/9v/1//X/9f/1//f/+P/2//b/9v/2//b/
9v/2//b/9//5//n/+v/8//z//P/9//3//P/8//v//f/9//z//P/9////AAABAP//////
////AQABAAEAAAD////////9//r/+v/5//r//f/+/////v////7//v/+//3//P/8//v/
/f/8//v/+//6//r/+P/3//j/+P/3//f/9//3//j/+P/3//f/9//3//j/+f/6//v/+//7
//z//P/8//v/+v/6//r/9//1/+7/6f/m/+j/8f/9/woAGAAmADUARABaAHIAjgCtAMsA
6QACARABDgH0AMIAjgBoAFUAQwAuABYA///w/+L/1v/T/9n/2P/X/9n/3P/f/+L/5v/r
/+//9P/2//b/+P/2//b/9//4//b/9P/y//D/8P/x//H/8f/y//P/8//0//L/8v/z//P/
9//3//b/9v/0//T/9P/1//f/9//3//f/9P/0//T/9v/y//L/8//z//P/8//z//P/9v/2
//b/9//4//r/+//8//v/+//7//r/+P/5//v/+//7//v/+//8//7/AAABAAIAAQABAAMA
BAAHAAkACgAMAA0ADwAQABMAEwAUABQAFQAVABUAFwAYABwAIAAhACQAIwAjACMAJAAk
ACUAJgAnACYAJgAmACYAJQAjAB4AHQAeAB8AHwAfAB4AHgAfAB8AGwAXABQAEQAQAA8A
DgANAAoACQAIAAcABwAHAAcABwAEAAQABAADAAMAAwADAAMAAQABAAEAAQAAAP///v/+
/wAAAAAAAAAAAgACAAAAAAD+//3/+//9////AAABAAEA///+//3//P/7//v/+v/5//r/
+//9//7//f/9//3//f/6//r/+v/6//v/+//8//3/+//7//v//P/+//7//v/+//3//P/6
//j/+f/6//z//f/8//v/+f/4//n/+//9//7/+v/5//f/9f/1//X/9f/1//b/9//4//n/
+v/6//n/+f/5//n/+f/5//j/9//2//T/9v/2//f/9//1//X/9f/1//f/+f/6//v/+f/4
//j/+P/1//L/8f/w//P/9//5//r/+f/3//b/9P/z//X/9v/2//T/8v/y//L/8v/0//T/
9P/0//f/+f/5//r/9//2//X/9f/4//j/+f/5//j/9//1//T/9//5//r/+//7//v/+//7
//n/+f/5//j/9f/1//X/8//0//b/9//6//r/+v/6//j/9v/0//P/8v/y//L/8//z//P/
8v/x//H/8//0//P/8//x//D/7v/t/+3/7f/u/+7/7f/t/+3/7f/t/+3/7f/t//D/8f/z
//T/8v/v/+z/6v/w/+//6//o/+P/3v/e/+H/5f/s//z/EAAhAC4AQgBcAHYAkwC5AN8A
/gAWAR4BDgHkAKoAdgBbAEsAOgAkAA0A+P/g/8r/vf+7/77/w//H/8z/0f/U/9b/2//d
/97/4v/i/+L/5P/k/+X/5v/k/+T/5P/k/+P/4//i/+H/4//j/+L/4v/k/+T/5f/l/+j/
6f/p/+r/5//m/+X/5f/n/+f/5//n/+T/5P/k/+b/5v/m/+f/5//m/+X/5P/j/+X/5v/n
/+n/6//s/+z/7P/r/+v/6//q/+z/7f/v/+//7f/t/+3/7v/s/+7/7//w//L/8//2//j/
+v/7//v//P/7//3//v8BAAMABAAEAAUABgAHAAoADAALAA4ADgAQABMAEwATABQAGAAZ
ABoAGwAaABoAGgAaABgAFwATABMAFAATABEADwAPAA4ADgANAAwACQAHAAUABAADAAIA
AQD///3/+//5//r/+f/4//f/+P/4//j/9//0//P/8v/x//P/8//z//P/8f/x//H/8v/0
//T/9P/0//T/9P/y//L/8f/v/+z/7f/t/+7/7//v//H/8P/v/+7/7//x//L/8//w/+//
7//u/+3/7f/t/+3/7v/u/+7/7v/s/+v/6//r/+z/7f/u//D/7v/u/+7/7v/s/+z/6//q
/+r/6v/r/+v/7f/t/+z/7P/u/+//8P/w/+3/7f/s/+v/6v/p/+j/5//o/+n/6v/r/+z/
7P/r/+v/6f/p/+n/6f/q/+v/7P/s/+r/6v/r/+v/6f/p/+n/6f/o/+n/6f/p/+r/6v/r
/+z/7P/q/+r/6v/p/+v/6//q/+z/6//r/+r/7f/p/+j/6P/o/+j/6P/o/+j/6P/o/+n/
6//r/+z/7f/u/+//8f/w//D/8f/x//H/8f/w//D/8P/x//H/8f/x//H/8f/x//P/8//z
//L/8P/v/+7/6//p/+r/6v/s/+3/7v/v/+7/7f/s/+z/7P/s/+z/7f/t/+v/6v/p/+n/
6v/q/+j/5//o/+j/5//n/+X/5f/m/+b/5v/n/+j/6f/p/+n/6f/p/+f/5//o/+j/6P/n
/+b/5v/m/+H/4f/e/9n/1v/a/+H/6f/0/wAADAAbAC4ARgBiAIAAowDJAOsAAgEOAQwB
8gC+AIAAWABHADcAIgAMAPf/4P/M/77/uf+7/8D/wf/B/8b/y//O/9L/1//Z/9r/3P/e
/97/3v/e/9//4P/g/+D/4P/g/+D/4f/h/+H/4f/h/+D/4P/g/+D/4f/h/+P/4//i/+L/
4v/i/+L/4//h/+H/4f/h/+L/4v/i/+T/4v/i/+P/4//j/+P/4//j/+T/5P/k/+X/5//o
/+j/6P/o/+n/6v/q/+j/6f/r/+v/7f/t/+3/7v/w//L/8//0//P/8//1//b/+P/5//n/
+v/9////AAADAAMABAAEAAUACAAJAAwADgAPABIAEgAUABYAFwAYABoAHgAfACAAIQAg
ACAAIAAgACAAHwAbABsAGgAZABcAFQARABAAEAAPABAADQALAAkACgAJAAgABwAGAAUA
BAADAAAA///+//3//v/+//7//f/9//3//f/9//v/+//7//v/+//7//v//P/7//r/+f/4
//j/+P/2//b/+f/5//j/+//7//z//f/9//v/+v/5//j/+P/5//n/+f/3//f/+P/4//j/
+f/6//v/+v/6//r/+v/6//n/+f/5//f/9//3//j/9v/2//b/9v/3//j/+P/4//r/+v/7
//v/+//7//r/+v/4//n/+v/6//n/+f/4//f/9//3//f/9//5//n/+f/5//r/+v/5//n/
9//3//f/9//5//n/+f/4//r/+v/7//v/+f/5//n/+f/6//v/+//7//v/+v/6//r/+v/4
//j/+P/2//n/+v/6//j/9//3//b/+f/4//r/+v/6//r/+P/4//j/+P/7//3//f/+/wAA
AAAAAAEAAAAAAAEAAQABAAEAAAAAAAAAAQABAAEAAQABAAEAAQABAAEAAQAAAP//////
//3//f/+//7/AAAAAAAAAAD+//3//P/8//z//P/8//3//f////7//f/9//z//P/6//n/
+P/4//f/9//3//f/+P/4//f/9//3//f/9f/1//X/9f/3//f/+P/4//r/+f/4//j/+v/3
//X/8v/t/+j/6v/x//n/BAAQACAALQA+AFYAcACMAKsAywDrAAIBEgEQAfYAxACKAGQA
UQA/ACoAFAABAPL/5P/W/9H/0//W/9f/1//a/+H/5v/o/+3/7f/u/+7/7v/u/+7/7v/v
//D/8P/w//D/8P/w//H/8f/x//P/8//y//L/8v/y//P/8//1//X/9P/0//T/9P/0//X/
8//z//P/8//y//L/8v/0//P/9P/2//f/9//3//f/9//2//b/9v/3//f/+P/4//j/+P/5
//r/+v/4//n/+//7//3//f/9//7//v8AAAEAAgACAAEAAgACAAUABwAIAAoADQAPABAA
EwAXABgAGAAZABgAGQAcAB4AHQAgACAAIgAjACMAIwAkACQAJQAmACcAKQAqACsALAAt
AC0AKgArACkAJwAkACEAHwAeAB4AHQAcABkAFwAVABIAEQAQAA8ADgANAAwACwAKAAkA
CAAHAAkACgALAAsACAAHAAYABQAFAAUABQAFAAQAAwACAAIABAAEAAQABAAEAAQAAgAC
AAIAAQD//wEAAgAEAAYABwAEAAIAAAD+/wAAAQABAAEAAwADAAQABAABAAEAAQABAP7/
/v/+//7//////wAAAQACAAMABAAGAAQABAAEAAQAAwACAAAA/v/+//7///////7//f/7
//r/+//9////AAACAAMAAwADAAMAAwADAAMAAAD///7//f/9//z/+v/5//z//f/+////
AQABAAEAAAD+//7/////////////////AAABAAEAAQD///7//v/+//7//P/8//z//v8B
AAIAAgD6//v//f/8//r/+//8//3//v/+//7//v/+//3//////wAAAgACAAIAAwAGAAYA
BwAHAAQAAwABAAAAAgADAAMAAwAGAAcACAAJAAkACQAJAAgABwAHAAcABQADAAQABAAG
AAYABgAGAAQAAwACAAIAAgAAAAAAAQABAAMAAgABAAEAAgACAAAA///7//r/+P/3//n/
+f/6//r/+//9////AQD///////////7//f/9//z//v/9//z//P/4//f/8//u/+v/6v/w
//n/AwASACAALAAzAEIAWgB2AJAAsQDXAPsAEgEgARwB+gDCAIwAZgBTAEUAMgAcAAkA
9P/c/8z/yf/P/9T/0f/R/9j/3//m/+j/5//p/+r/7P/w//L/8f/w//D/8P/u/+7/7v/u
//H/8//0//X/9P/z//H/8P/u/+7/7//v//H/8f/w//D/7v/u/+7/7//z//X/9//5//f/
9v/1//b/8f/w//D/7//x//H/8f/x//L/8v/y//P/8//0//T/9P/1//f/+f/6//f/9//4
//f/+f/5//n/+v/7//7/AAACAAMAAwAFAAYABgAHAAcACAAIAAkACQALAA8AEAAQABEA
EgATABYAGAAXABoAGgAcACAAIQAiACQAIwAjACMAIwAmACYAJgAmACcAJwAkACUAIQAf
ABwAGQAVABQAFAATABQAEQAPAA0ADgANAAwACwAKAAkACAAHAAUAAwABAP///v/+//7/
/f/9//3//f/9//3//f/9//3/////////AAD9//z/+//6//z//P/6//r/+f/3//T/9f/2
//j/+v/7//3//P/7//r/+P/5//n/+f/3//f/+P/4//r/+//8//3/+v/6//r/+v/4//X/
8//x//X/9//5//z/+//6//n/+P/4//j/9//2//b/9v/3//f/9f/1//T/9P/0//X/9v/2
//X/9f/0//P/8//z//P/8//0//X/9v/3//f/9v/0//P/9P/1//b/9//2//X/9P/y//P/
9P/2//f/9v/1//T/8//z//P/8v/x//P/9P/2//j/9v/0//T/9P/y//X/9v/2//T/8f/u
//D/8P/w//D/8f/y//P/9P/z//X/9f/2//n/+v/7//3/+//6//r/+f/7//v/+v/6//j/
+f/5//n/+f/5//n/+f/3//f/9//2//b/9//4//f/9//4//j/+v/5//j/9//0//T/9P/1
//b/9P/0//X/9f/3//b/9f/1//T/9P/y//H/7v/u/+3/7f/v/+//8P/w/+//7//v/+//
7//v/+//7//t/+3/7v/u/+7/7f/s/+z/7v/r/+n/6v/n/+L/3v/h/+n/9P8CABAAHQAq
ADwAUgBuAIsArQDXAPoAEgEcARQB7gC0AH4AXQBLADoAJgANAPj/4v/Q/8P/wf/E/8f/
yf/K/8//0v/W/9n/3//k/+L/4v/i/+T/5P/l/+b/5P/k/+T/5P/k/+X/5f/l/+X/5f/k
/+T/5P/k/+X/5f/l/+X/5P/k/+X/5v/n/+n/6P/n/+b/5f/m/+b/5v/o/+j/6P/p/+n/
6f/p/+n/6f/q/+r/6v/r/+n/6v/q/+r/6v/r/+z/7P/s/+3/7//v/+3/7f/t/+7/7v/w
//H/8v/1//X/9//4//j/+f/5//r//f///wAAAwAFAAYABgAHAAYABwAKAAwADwASABIA
FAATABMAEwAUABUAFQAVABUAFwAYABkAGgAbABsAGAAZABYAFQATABEADQAMAAwACwAL
AAkACAAHAAUAAwABAP///v/9//z/+//8//v/+v/5//b/9v/2//X/9v/1//T/8//z//P/
8//z//P/8//z//T/8v/y//L/8v/w//D/7v/u//H/8f/w//P/8f/y//P/8//x//D/7//u
/+7/7//v/+//7//v//D/8P/w//H/8v/z//D/8P/w//D/7v/t/+3/7f/u/+//8P/y//D/
8P/w//D/7//u/+z/6v/t/+7/8P/x//H/8f/w//D/7v/v//D/8P/v/+//7v/t/+//7//v
/+//7f/t/+3/7f/u/+7/7f/t/+//7//v/+//7f/t/+3/7P/s/+z/7f/t/+//7//v/+//
7//v/+7/7f/u/+7/7//w/+7/7P/s/+z/6v/t/+7/7v/y//H/7//u/+7/7v/u/+7/7v/u
/+7/7v/v//H/8f/y//T/9P/0//X/9v/2//f/9//3//f/9v/2//b/9//3//f/9f/1//X/
9f/z//P/8//y//P/8//z//H/8//0//T/9v/4//j/+P/2//X/9P/0//T/8v/y//P/8//x
//D/7//v//L/8v/w/+//8P/w/+//7//t/+3/7v/u/+v/6//r/+v/6//r/+v/6//r/+v/
7P/s/+7/7f/s/+z/7v/t/+v/6v/l/97/3v/j/+v/8v8AAA4AHQAsAD4AWAB2AJMAtwDb
APgACgESAQIB2ACcAGoATQA/ACwAFgADAPD/3P/M/8P/xf/I/8n/yf/K/8//1v/a/93/
4f/i/+T/5P/m/+T/5P/l/+b/5P/k/+T/5P/k/+X/5f/l/+X/5f/k/+T/5f/m/+j/6f/p
/+n/6P/o/+b/5v/m/+f/5//n/+f/5//m/+b/5v/o/+f/6P/q/+v/6f/p/+n/6f/q/+r/
6v/r/+v/7P/s/+z/6v/r/+z/7P/s/+3/7//v//D/8f/y//T/8v/0//X/9v/3//f/+f/6
//r/+//7//z///8BAAIABQAHAAgACAAJAAoACwAOABAADwASABIAFAAWABcAGAAaABoA
GwAcAB0AHgAeAB4AHgAgAB8AGwAbABwAGwAZABcAEwASABIAEQASAA8ADQALAAgABwAG
AAUAAgABAAAA//8AAP///v/9//3//v//////AAD///7//f/7//v/+//7//n/+f/5//r/
+v/6//r/+v/6//r/+P/4//r/+f/3//n/+P/4//j/9//5//j/9//2//f/+f/6//v/+f/5
//r/+v/5//n/+f/5//j/+P/4//j/+P/3//f/9//1//X/9f/2//T/9P/0//T/9f/2//b/
9v/2//b/9//3//f/9//2//b/9v/3//j/+P/3//f/9v/1//X/9f/1//X/9//3//f/9//2
//b/9f/1//X/9f/1//X/9f/1//X/9P/2//b/9//3//f/9//3//f/9v/3//f/9//3//b/
9v/2//b/9P/0//T/8v/1//b/9v/2//X/9f/0//f/9//4//j/+P/4//j/+P/2//b/9v/2
//f/+f/5//r/+v/6//r/+//+//7//////wEAAQAAAAAA//////7//f////////////3/
/f/9//z//P/9//7//f/9//7//v8AAP///v/9//r/9//2//b/9v/4//j/+f/5//f/9v/1
//X/9//4//f/9//2//b/9f/1//X/9f/2//b/8v/x//D/7//w//H/8v/z//b/9//5//r/
9//1//P/8v/w/+//7f/s/+f/5P/k/+f/7//4/wgAGAAnADQARgBaAHQAlQC5AN0A+gAM
ARQBBAHYAJwAagBNAD8ALgAYAAUA+P/o/9j/y//J/8z/z//P/9L/2f/e/+D/5f/n/+j/
6P/s/+7/7f/s/+z/7P/s/+z/7P/s/+r/6//r/+v/6//r/+r/6v/s/+z/7f/t/+3/7f/s
/+z/7f/u/+//8f/u/+3/7P/r/+z/7P/s/+7/7f/u//D/8f/x//H/8f/x/+//7v/t/+3/
7f/u/+7/7v/x//P/9f/2//X/9f/2//X/9f/1//X/9v/2//j/+f/6//v/+//9//7//v//
////AAAEAAcACQANAA4ADgANAA0ADgAPABIAFAAVABgAGAAaABkAGQAZABoAHAAdAB4A
HwAhACIAIwAkACIAIQAdAB0AHAAbABkAFwAVABQAFAATABAADQALAAkABgAFAAQAAwAF
AAUABQAFAAIAAQAAAP///f/8//v/+f/4//f/9v/1//f/9//3//f/9//3//f/+P/5//r/
+//8//r/+v/4//j/9v/1//P/9f/2//j/+v/7//r/+P/2//T/8v/z//P/8//1//X/9v/2
//f/9//3//f/9P/0//T/9P/2//X/9f/1//T/8//y//L/8P/w//D/8P/z//T/9P/0//P/
8v/y//H/8//z//L/8v/v/+//7//u//D/8f/x//H/8f/x//H/8f/x//H/8f/x//L/8v/x
//H/8P/v/+7/7f/t/+3/7f/s/+3/7v/w//H/8f/x//H/8f/0//X/9f/1//T/8v/x//D/
7P/q/+r/6v/s/+//8P/w/+7/7f/t/+z/7f/s/+3/7v/v//D/7v/u/+7/7v/x//P/8//0
//H/8P/v/+//8//0//b/9//1//X/9P/0//T/9f/1//X/8//z//P/8//0//X/9v/2//P/
8f/v/+v/7v/w//H/9P/0//T/9P/y//H/8P/w//D/7//u/+7/7f/u/+7/7v/v/+7/7v/s
/+v/6v/q/+n/6f/n/+f/6P/o/+n/6f/p/+n/5//n/+f/5//o/+n/6//s/+n/5//l/+T/
4v/h/+H/3v/Z/9j/3P/j/+v/+P8IABYAHwAsAEYAZACEAKUAzQDtAAIBEAEMAewAtAB8
AFgARQA5ACYADgD3/+D/zP/C/73/vf/A/7//w//I/83/zv/S/9f/2f/a/9z/3P/a/9j/
2P/Z/9r/2//c/93/3v/g/+H/4f/h/+D/3//d/9z/3f/e/+D/4f/i/+H/3//e/+D/4P/g
/+H/4f/h/+H/4f/g/+D/4P/i/97/3v/f/9//3f/d/93/3f/g/+D/4P/h/+P/5P/k/+T/
5P/l/+b/5v/k/+X/5//n/+n/6f/p/+r/6v/s/+3/7v/v/+//8f/y//P/8//y//L/8//1
//b/+f/8//7///8BAAIAAwAGAAgACwAOAA4AEAAPAA8ADwAQABIAEwAUABUAFgAWABYA
FgAWABUAEQARAA8ADQAKAAcABwAGAAYABQAGAAMAAQD//wAA///+//3/+//5//f/9f/0
//P/8v/x//H/8v/z//P/8v/x//D/7//u/+3/7P/r/+v/6//r/+z/6//q/+n/6P/q/+r/
6P/o/+r/6f/n/+n/6//s/+3/7f/r/+r/6f/o/+f/5//m/+X/5//n/+j/6P/o/+n/6v/r
/+r/6v/q/+r/6P/n/+f/5//n/+f/5//o/+j/6P/o/+j/6v/q/+n/6P/m/+b/5//n/+f/
5//m/+b/5P/l/+b/5v/l/+X/5P/j/+T/5f/m/+f/5f/l/+X/5f/k/+T/4//j/+X/5f/l
/+X/5f/l/+X/5P/m/+b/5//n/+f/5//n/+f/5v/n/+f/5//n/+b/5v/m/+X/5P/l/+b/
5P/n/+j/6P/o/+f/5//m/+X/5//m/+b/5P/k/+T/5P/k/+b/5v/m/+b/6f/r/+v/7P/s
/+z/7P/t/+7/7v/v/+//8f/x//D/8P/u/+//7//v/+//7//v/+//7//v/+//7v/v/+//
7//t/+z/7P/r/+z/7P/s/+z/6v/r/+r/6v/q/+r/6v/r/+v/6f/o/+f/5//q/+r/6P/n
/+b/5v/l/+X/5f/l/+b/5v/n/+f/5//n/+X/5f/l/+X/4//j/+T/5P/k/+P/4v/i/+b/
5f/j/+D/2//W/9b/2//h/+j/9P8CABMAIgA2AFAAbACLAK8A0QDqAPwAAgH0AMgAjABe
AEUAMwAeAAgA8//i/9D/wP+5/7v/vv+9/7//xP/J/8z/zv/T/9X/1v/Y/9j/2P/W/9b/
1//Y/9j/2P/Y/9j/2v/b/9v/2//b/9v/2v/a/9r/2v/b/9v/2//b/9r/2v/c/9z/3P/d
/9v/2//b/9v/3P/c/9z/3v/c/9z/3f/d/93/3f/d/93/3v/e/97/3//d/97/3v/e/+D/
4f/i/+L/4v/j/+X/5f/l/+X/5f/m/+b/6P/p/+r/6f/p/+v/7P/u/+//7//w//H/8//0
//f/+f/6//r/+//+////AgAEAAMABgAGAAgACwALAAsADAANAA0ADQANAA4ADgAOAA4A
DwAPAAwADQAMAAsACQAHAAUABAAEAAMAAgD///3/+//8//v/+v/5//b/9f/0//P/8v/x
//D/7//u/+7/7v/t/+z/6//q/+n/6f/p/+n/6f/p/+n/6f/q/+r/6v/q/+r/7P/s/+r/
6v/o/+f/5f/n/+X/5v/n/+f/6f/o/+f/5v/m/+f/5//n/+n/6f/q/+r/5//n/+f/5//o
/+j/6P/o/+b/5f/l/+X/5//n/+f/6P/o/+j/6P/o/+b/5v/l/+T/5P/k/+X/5f/l/+X/
5P/k/+b/5//o/+j/5//n/+b/5f/l/+X/5f/l/+X/5f/l/+X/5v/m/+X/5f/l/+X/5f/l
/+X/5f/l/+T/5P/k/+X/5f/l/+X/5f/l/+b/5//n/+f/5f/k/+T/5P/l/+T/5f/m/+X/
5//n/+b/5f/j/+L/4P/h/+H/4v/i/+P/4//j/+L/5P/k/+T/5P/m/+b/5v/m/+X/5//n
/+j/6P/o/+j/6f/q/+r/6//r/+v/6//q/+r/6P/p/+n/6f/r/+v/6//r/+n/6f/p/+j/
6f/p/+n/5//n/+j/6P/q/+j/6P/o/+b/5f/k/+T/5P/m/+b/5//n/+X/5P/j/+P/4v/i
/+D/3//e/97/3f/d/9//3//g/+D/4f/h/+H/4f/f/9//3//f/93/3f/e/97/4P/f/97/
3v/g/9//2//W/9H/0P/S/9n/4f/u//7/DAAZACwARABeAHoAnQC9ANkA8AD2AOgAwgCK
AFgAPAAtABkAAADs/93/zP+6/7T/tf+5/7r/uf+9/8L/x//K/9D/0//T/9T/1v/W/9T/
0v/S/w==
         </WaveFormData>
      </LeadData>
   </Waveform>
</RestingECG>
