# Supplementary material for: Detection of Left Atrial Enlargement Using a Convolutional Neural Network-Enabled Electrocardiogram
Source: Front Cardiovasc Med. 2020 Dec 17;7:609976. doi: 10.3389/fcvm.2020.609976 (PMC7773668; doi:10.3389/fcvm.2020.609976)
Supplement: Supplementary file 1 [file Data_Sheet_1.ZIP › hyp/1802019442_12557_0000002F.XML]

<?xml version="1.0" encoding="Windows-1252"?>
<!DOCTYPE RestingECG SYSTEM "restecg.dtd">
<RestingECG>
   <PatientDemographics>
      <PatientID>1802019442</PatientID>
      <PatientAge>79</PatientAge>
      <AgeUnits>Years</AgeUnits>
      <Gender>Female</Gender>
      <PatientLastName>wujingfeng</PatientLastName>
   </PatientDemographics>
   <TestDemographics>
      <DataType>Resting</DataType>
      <Site>1</Site>
      <AcquisitionDevice>MAC55</AcquisitionDevice>
      <Status>Unconfirmed</Status>
      <Priority>Normal</Priority>
      <AcquisitionTime>10:10:02</AcquisitionTime>
      <AcquisitionDate>03-21-2016</AcquisitionDate>
      <CartNumber>1</CartNumber>
      <AcquisitionSoftwareVersion>009C</AcquisitionSoftwareVersion>
      <XMLSourceVersion>MAC5000 v1.0</XMLSourceVersion>
   </TestDemographics>
   <RestingECGMeasurements>
      <VentricularRate>73</VentricularRate>
      <AtrialRate>73</AtrialRate>
      <PRInterval>142</PRInterval>
      <QRSDuration>82</QRSDuration>
      <QTInterval>412</QTInterval>
      <QTCorrected>453</QTCorrected>
      <PAxis>69</PAxis>
      <RAxis>5</RAxis>
      <TAxis>57</TAxis>
      <QRSCount>12</QRSCount>
      <QOnset>225</QOnset>
      <QOffset>266</QOffset>
      <POnset>154</POnset>
      <POffset>207</POffset>
      <TOffset>431</TOffset>
      <ECGSampleBase>500</ECGSampleBase>
      <ECGSampleExponent>0</ECGSampleExponent>
   </RestingECGMeasurements>
   <Diagnosis>
      <Modality>Resting</Modality>
         <StatementCount>2</StatementCount>
         <LabelText>12SL ��ϳ���</LabelText>
      <DiagnosisStatement>
         <StmtFlag>ENDSLINE</StmtFlag>
         <StmtText>�������</StmtText>
      </DiagnosisStatement>
      <DiagnosisStatement>
         <StmtFlag>ENDSLINE</StmtFlag>
         <StmtText>���� ECG</StmtText>
      </DiagnosisStatement>
   </Diagnosis>
   <Waveform>
      <WaveformType>Rhythm</WaveformType>
      <WaveformStartTime>0</WaveformStartTime>
      <NumberofLeads>8</NumberofLeads>
      <SampleType>CONTINUOUS_SAMPLES</SampleType>
      <SampleBase>500</SampleBase>
      <SampleExponent>0</SampleExponent>
      <HighPassFilter>16</HighPassFilter>
      <LowPassFilter>150</LowPassFilter>
      <ACFilter>NONE</ACFilter>
      <LeadData>
         <LeadByteCountTotal>10000</LeadByteCountTotal>
         <LeadTimeOffset>0</LeadTimeOffset>
         <LeadSampleCountTotal>5000</LeadSampleCountTotal>
         <LeadAmplitudeUnitsPerBit>4.88</LeadAmplitudeUnitsPerBit>
         <LeadAmplitudeUnits>��V</LeadAmplitudeUnits>
         <LeadHighLimit>2147483647</LeadHighLimit>
         <LeadLowLimit>268435456</LeadLowLimit>
         <LeadID>I</LeadID>
         <LeadOffsetFirstSample>0</LeadOffsetFirstSample>
         <FirstSampleBaseline>0</FirstSampleBaseline>
         <LeadSampleSize>2</LeadSampleSize>
         <LeadOff>FALSE</LeadOff>
         <BaselineSway>FALSE</BaselineSway>
         <ExcessiveACNoise>FALSE</ExcessiveACNoise>
         <MuscleNoise>FALSE</MuscleNoise>
         <LeadDataCRC32>1536869095</LeadDataCRC32>
         <WaveFormData>
AAAAAAAAAAACAAIAAgACAAAAAAAAAAAA/v/+//7//v8AAAAAAAAAAP7//v/+//7/AAAA
AAAAAAAAAAAAAAAAAAAAAAAAAAAAAAAAAAAAAAD+//7//v/+//7//v/+//7/AAAAAAAA
AAD///7//f/8//7//v/+//7//P/8//z//P/8//z//P/8//z//P/8//z//v/+//7//v/+
//7//v/+//7//v/+//7//v/+//7//v/8//z//P/8//r/+v/6//r//P/8//z//P/8//z/
/P/8//r/+v/6//r/+v/6//r/+v/6//r/+v/6//v//P/9//7//P/8//z//P/6//r/+v/6
//z//P/8//z//P/8//z//P/6//r/+v/6//v/+//7//v/+//6//r/+v/6//j//P/8//r/
+v/7//v//P/8//3//f//////AAABAAEAAQAAAAAA/v8AAAIAAgABAAAA//8AAAMABAAG
AAcABQAFAAUABQAEAAYABwAHAAcACQAJAAgABwAGAAUABQAEAAMAAAD+//r/+v/4//j/
9v/1//X/9f/3//f/9//3//T/9P/0//T/9P/0//T/9P/2//f/9//2//b/8//x//H/8P/u
/+7/6//p/+v/9P/8/wgAFQAnAD0AVQBrAIMAmQCmAK0AtACsAJMAewBgAEMAJgATAAwA
CAAFAAcABwABAP3////6//X/+f/6//P/8//z//P/8//z//L/8v/y//H/8f/y//L/8v/y
//L/8v/x/+//7//v/+//8P/w//D/8P/w//D/8P/v/+//7//v//H/8f/x//H/7//w//D/
8//z//L/8v/z//P/8v/w//L/8v/x//H/8f/y//b/9P/0//T/8v/0//T/9P/1//T/9P/1
//T/9P/0//T/9//3//f/+P/4//j/+P/5//f/9//5//r/+//8//3//v/+//7//f/+////
AAADAAUABAAEAAUABQAFAAUABQAJAAsACwAMAAwACQAJAAoACgAMAA0ADQAOAA0ADQAN
AA4AEAAOABEAEQATABMAEQARABAADwAOAAwADgANAAwACwAKAAkACAAIAAcABAACAAEA
AAAAAAEAAQD///7//v/9//3//v////7//P/7//v/+//5//r/+v/5//n/+P/4//j/+//9
//7////+//3//P/6//j/+P/5//n/9//3//n/+f/6//v//P/8//v/+v/5//j/+P/5//v/
/P/7//r/+f/4//j/+f/5//n/+f/5//j/+P/3//f/9//3//n/+v/6//r/9v/1//X/9v/3
//T/9P/1//f/+P/4//f/9v/3//j/+P/3//f/+v/2//T/9P/z//L/9P/2//b/9P/1//b/
9//4//f/9v/1//X/9v/1//j/+//4//b/9f/z//T/9//4//f/9f/3//f/+P/4//f/9v/0
//b/+v/3//b/9f/0//P/8//z//P/9f/0//T/9P/2//T/+P/4//b/9v/3//f/9v/2//f/
9//3//f/+P/5//v/+//6//r/9//4//n/+P/5//r/+//+//7//v///////f/9//3//f8A
AAIAAwADAAEAAwADAAIAAAD+//z/+//9//3/+//6//T/9P/y//L/9P/z//P/8//y//H/
8P/v/+7/7v/u/+7/7//w//H/8v/w//H/8f/w//T/7//x/+//6v/o/+r/5//h/+P/6v/2
/wAACQAXAC0AQQBTAGsAgwCUAJ8AqACoAJcAfQBiAEUAKgATAAQAAAD/////////////
+f/0//P/9//2//P/8//u/+3/7P/r/+v/7P/t/+3/6//s/+z/7P/q/+r/6v/p/+r/6//s
/+3/7v/u/+7/7v/u/+7/7v/t/+v/6//r/+3/7//v/+//7f/r/+r/7P/r/+z/7P/t/+3/
6v/o/+r/6v/s/+3/7v/w//H/7v/t/+z/7P/u/+7/7v/v/+7/7v/v//D/8P/w//D/7//v
/+//8P/y//L/8v/z//H/8f/z//T/9P/0//T/9P/z//T/9P/2//f/+P/7//3//P/8//3/
/f/8//v/+v/9//7///8BAAIAAQABAAIAAgACAAMAAwAEAAMAAwADAAQABgAEAAcABwAG
AAUAAgABAAMAAwADAAIAAQD///3/+//7//v/+//8//z/+v/5//n/9//2//b/9f/0//T/
9f/1//L/8v/y//D/8P/v/+//7//w//L/8//z//H/8P/w//D/8P/x//H/8f/z//P/8//y
//L/8v/z//P/8f/x//P/8//x//H/8f/w/+7/7v/u/+7/7v/v//H/8v/x//D/7//u/+//
8f/y//P/8v/x/+//7v/x//H/8f/x//H/8v/y//L/8v/x//H/8v/1//L/8v/z//L/8v/x
/+//8P/x//L/8v/x//H/9P/w//L/8v/x//D/7v/w//D/7v/v//D/8f/y//D/8P/w//H/
8//x//P/9f/x//D/8P/v//L/9f/2//X/8P/x//D/8P/y//P/9P/0//L/8v/z//P/8P/z
//T/8v/y//L/8v/z//P/8//z//L/8P/v/+7/7//u//P/9P/y//L/8//z//P/9P/2//f/
9v/1//X/9f/1//X/9P/0//T/9v/4//j/9v/2//b/+P/4//j/+f/5//v/+//7//v/+v/8
//3//f/+/wEAAgACAP///v/9//3//v/9//r/+P/0//T/8v/y//D/7//v/+//7//v/+//
7//u/+7/7v/u/+7/7v/u/+7/7v/v/+//7v/q/+v/6//t/+z/6P/k/+X/5//l/+b/8v8C
AAcADwAfADUATQBhAHEAggCTAJgAlACJAHcAYABJADAAFwAGAAAA+//9/////f///wMA
/v/5//f/9P/z//P/8f/x//H/8f/w//D/8P/v/+3/7v/u/+7/7v/u/+7/7f/v/+//7//v
/+7/7v/u/+7/8P/w//D/7//v/+//7//x//P/8//z//H/7//u//D/7//w//D/8f/x//D/
7v/w//D/8f/x//H/8v/0//L/8v/y//T/9v/2//b/9//2//b/9//2//b/9v/2//n/+f/5
//r/+v/6//r/+//7//v//f/+//7//v/+//7///8AAAAAAgACAAIABAAFAAgACAAJAAkA
BwAHAAcACwANAA0ADgAOAA8ADwAQABAAEAARABEAEgARABEAEQASABAADgARABEAEwAT
ABEAEQATABMAEwASABAADwAOAA0ADAALAAoACgAMAAoACQAJAAcABgAGAAUABAAEAAUA
BQAEAAQABAACAAIAAQABAAEA//8AAAAA//8AAAAAAQACAAEAAQAAAP///////////v8A
AAAAAQABAAEAAQADAAMAAwADAAMAAgACAAIAAgACAAEAAQACAAIAAQAAAP///v///wEA
AgADAAEAAQAAAAAAAwADAAMAAwACAAIAAQAAAP////8AAAIABQACAAIAAwAFAAYABgAF
AAMAAwADAAIAAAABAAUAAgAEAAQAAwACAP//AAD///z///8AAAEAAgABAAAA/////wEA
//8BAAMAAQAAAAAA/////wEAAQD/////AQABAAIAAwADAAMAAgABAAAAAAD//wAAAwAA
AP7//v/+//7/AQABAAEAAQABAAAAAAAAAAAA/v8CAAIAAAAAAAEAAQAAAAAAAQABAAEA
AQACAAMABQAFAAQABAAAAAIABAAEAAUABgAHAAoACQAIAAgABwAHAAcABwAHAAoADAAN
AA0ADQAPAA8ADgALAAoACQAJAAgABwAEAAIA/v/+//z//P/8//v/+//7//n/+f/5//n/
+f/6//v//P/6//r/+v/6//r/+//7//r/AgD///f/9f/0//L/8P/t/+v/8f/6/wAACgAZ
ACcAPQBXAG8AhQCZAKoAtwC8ALYAoQCFAGoATQAuABsAGAASAAsACwANAAsACQAHAAAA
+f/7//7//f/5//f/9//3//f/+P/4//j/9//3//j/+P/4//b/9v/2//X/9f/1//X/9f/3
//j/+f/6//j/+P/4//f/9f/1//X/9//5//n/+f/3//T/9P/3//f/9v/2//f/9//4//b/
+P/4//j/9//2//b/+//6//v//P/6//z//P/8//v/+v/6//v/+//6//n/+P/7//v/+//8
//z//P/8//3//v///wIABAADAAIAAQAAAAMABAAEAAYABAAEAAYABwAKAAoACwALAAkA
CQAJAA0ADQANAA4ADgANAA0ADgAOAA0ADQAMAAwADwAPAA8AEAAQAA4AEQARABMAEwAR
ABEAEwATABMAEgAPAA0ACwAJAAoACQAIAAgACgAIAAcABwADAAIAAgABAAIAAgADAAMA
AQAAAP///P/+//3//f/9////AAAAAP///f/8//z//P/9////AAABAP////////7//v/+
///////9//3///////3//f/9//z//v/+//7//v/9//3//v/+//z//P/8//z///8BAAIA
AwAAAP///f/8//3//f/9//3//f/+//7//v/+//3//f/+/////P/8//3/+//8//z/+//6
//v//P/8//v/+//+//r/+//8//z//P/7//z/+//4//j/+P/4//j/+f/6//v//f/7//n/
+//9//3//P/8//v/+//9//3/+//5//v/+//8//z/+//6//j/+v/6//v/+//6//n/+f/5
//j/+f/5//b/9P/y//L/9//8//r/+v/6//r/+v/5//j/9//5//j/+P/4//j/9v/6//r/
+P/4//n/+f/4//j/+f/5//r/+//9/////v/9//v/+v/4//r//P/8//v/+v/5//r//P/8
//3//f///////////wAAAgADAAMAAQADAAMAAgAEAAQABAAFAAIAAQD+//z/+P/4//b/
9v/2//X/9f/1//P/8//z//P/9P/0//T/9P/0//T/9P/0//T/9f/1//T/8v/1//X/8//w
//D/7v/t/+n/6//y//r/BAARABsAIwA1AFMAZwB3AI4AnwCkAKIAkQB1AFwARwAuABsA
CgAGAAcABQD9////AwD///j/9f/3//j/9//1//P/8//z//P/8P/w//D/7//v//D/8P/w
//D/8P/w/+//7//v/+//7//u/+7/7v/u//D/8P/w/+//7f/t/+3/7//x//H/8f/v//D/
8P/z//P/9P/0//X/9f/z//D/8f/w//H/8f/x//L/8v/w//D/8P/x//T/9f/2//T/8v/x
//H/8v/y//L/8v/2//f/+P/6//j/9v/0//P/9P/1//j/+v/4//j/+P/4//v//P/8//7/
AAAAAAIAAwADAAIAAgABAAQABQAGAAsACgAJAAkACAAHAAcACAAIAAgACQAJAAoACQAJ
AAkACgAMAAoADQANAAsACwAJAAkACgALAAwADAAMAAsACgAJAAYABQAEAAQABgAEAAMA
AwD///7//v/9//r/+v/7//v//f/+/////v/8//v/+//7//v//P/8//v/+//6//r/+v/6
//v/+//7//v/+//7//r/+v/6//v/+//9//3///////3//f/9//z/+v/6//r/+v/7//v/
/P/8//r/+v/6//r/+//9//7////+//3/+//6//3//f/9//3//f/+//7//v/+//3//f/+
/wAA/P/7//v//P/+///////7//v/+//6//r/+/////z//v/+//3//P/+/wAAAAD+//3/
/P/7//r//P/8//z//f/9//v//f////v/+v/6//n/+//9//3/+//7//3//f/+//3/////
//7//P/+//7//v/+//3//f/9//3//f/8//z//P/+//z/AAAAAP7//v///////v/+////
////////AAABAAAA///9//z//f8AAAMABAAGAAYABgAIAAYABgAHAAcABQAFAAUABQAI
AAoACwALAAkACwALAAoACQAIAAcABwAIAAcABAACAPz//P/6//r//P/7//v/+//9//3/
/f/9//z//P/8//z//v/+//7//v/9//3//P/6//z/+f/3//X/+P/4//L/7//v/+//9P/+
/wwAFwAjADMARQBbAHEAiwCaAKMArgCwAJ0AhQByAFkAPAAjABYAEgANAAkACQANAAkA
AwAAAP////8AAP3/+//5//n/+f/5//r/+v/6//n/+f/6//r/+v/6//r/+v/5//n/+f/5
//n/+v/6//r/+v/6//r/+v/5//n/+f/5//v/+f/5//n/9//3//j//P/9//v/+v/6//n/
+f/4//v//P/8//v/+v/6//7//P/8//z/+v/8//z//P/8//z//f///wIAAgACAAIAAgAB
AAAAAAAAAAAAAAABAAEAAQADAAQABgAGAAYABgAHAAgACAAKAAoACgAMAA0ADAAMAA0A
DQANAA0ADQARABMAEwAUABQAEwATABQAFAAVABcAGAAaABoAGQAYABgAGgAYABsAGwAb
ABsAGQAZABkAGQAZABgAFgAVABQAEwARAA8ADQAMAA8ADgAOAA8ACwAKAAoACQAIAAgA
CQAJAAoACgAKAAgACAAHAAcABwAHAAgACAAHAAYABAADAAIAAgADAAMAAwAGAAcACAAI
AAUABAAEAAMABAAFAAgACQAIAAcABgAEAAUABgAHAAgABgAFAAUABAAGAAYABgAGAAQA
BQAFAAUAAwADAAIAAgAFAAUABQAFAAcACAAIAAgABAADAAMABAAIAAYABwAJAAcACAAI
AAcABQAFAAUABAACAAMABwAEAAQABAADAAIABQAIAAkACAAGAAYABgAGAAQABAAEAAUA
AwABAAMABQAFAAQABAADAAUABwAHAAUAAQADAAMABAADAAMAAwACAAMABAAGAAcABQAD
AAIAAQAGAAgABQAEAAMAAgADAAMAAwADAAYABgAHAAgABQACAAUABAAFAAYACAAJAAgA
CAAJAAkABgAFAAUABQAHAAkACgAMAAcACAAJAAgACQAKAAsADgAMAAwADQANAA0ADQAN
AA0AEAASABMAEwASABMAEgAQAA8ADgANAA0ACgAJAAYABAAAAAAA/v/+//3/+//6//n/
+f/5//n/+f/2//b/9v/2//T/9P/0//T/9P/1//X/9P/y//H/8f/z//D/7P/o/+f/6f/p
/+7/9v8EABMAIQAzAE0AYwB5AJEApgC1ALYAsACdAH0AXABDACgAEQAIAAYAAwADAAMA
AQD7//n/+P/1//P/9P/1/+//7//v/+//7//s/+z/7P/r/+3/7v/u/+7/7P/s/+z/6//t
/+3/7f/t/+3/7P/r/+r/7P/s/+z/6//t/+3/7f/v/+3/7f/t/+v/6//s//D/8f/v/+7/
7v/t/+3/7P/v//D/8P/v/+7/7v/u/+z/7P/s/+z/7v/u/+7/7//u/+7/7//y//L/8v/y
//H/8f/x//L/9P/0//T/9f/1//X/9//4//b/9v/2//b/+f/6//r//P/7//r/+//7//z/
/P/9//3/////////AwABAAEAAgACAAEAAQACAAIAAwAFAAYACAAHAAcABwAIAAYABAAH
AAcABwAHAAUABQAFAAUABQAEAAQAAwACAAEA/v/9//z//P/9//z//P/9//r/+P/3//X/
9v/2//f/9//0//T/9P/y//L/8f/x//H/8f/y//L/8f/y//L/8//0//P/8//y//H/8//z
//P/8v/x//D/8P/v/+3/7f/v/+//7//v/+//7v/v//D/8f/y//H/8f/y//L/8f/w/+//
7v/v//H/8v/z//L/8f/v/+7/7//v/+//7//w//L/8//0//D/7//v//D/8//w//D/8f/v
//D/8P/v/+v/6//r/+r/7P/t//H/7v/u/+7/7f/s/+3/8P/x//D/8P/w//D/8P/v/+7/
7f/t/+//7f/v//H/7f/s/+z/6//t/+//7//t/+v/7f/t/+7/7P/r/+r/6P/p/+r/7P/t
/+7/7f/t/+3/7P/t/+3/6v/s/+r/6v/q/+r/6v/s/+3/7v/v/+3/7P/s/+z/6v/o/+z/
7P/u/+7/7//v/+z/7P/t/+3/7f/t/+7/7//t/+3/7P/s/+j/6v/s/+z/7f/u/+//8v/w
//D/8f/x//L/8//0//X/9P/2//f/9//1//f/9//2//b/9v/2//f/9v/1//L/8P/q/+r/
6P/o/+n/6f/q/+v/6f/p/+n/6f/r/+z/7f/u/+z/6v/o/+b/6P/p/+n/6P/m/+X/5f/p
/+j/5v/k/+X/4//h/+T/8P/6/wMADwAhADUASQBhAHcAhgCPAJQAjgB7AGcAUgA3AB4A
DQD8//b/+f/3//H/8//3//P/7v/v/+//7P/r/+n/5//n/+f/5//o/+j/6P/n/+X/5v/m
/+b/6P/o/+j/5//n/+f/5//n/+f/5v/l/+T/5f/m/+f/5//n/+f/5//p/+f/5//n/+X/
5P/k/+f/5//m/+b/5//n/+j/5v/o/+j/5//n/+f/6P/s/+r/6v/q/+n/6v/p/+j/6f/o
/+j/6f/s/+z/7P/s/+v/6//r/+z/7v/u/+7/7//v/+//8f/y//H/8P/v/+7/8P/y//P/
9v/0//T/9v/3//r/+v/7//v/+v/5//j/+//8//3///8AAP////8AAAAA/v//////AAAD
AAMAAwAEAAQAAgAFAAUAAwADAAEAAQADAAMAAwACAAIAAQAAAP///v/9//z//P/8//r/
+f/5//n/+P/4//f/9P/0//X/9f/2//b/9v/0//b/9f/1//X/9P/0//P/8f/z//L/8v/y
//T/9f/1//X/9P/z//L/8P/x//L/9P/1//T/8//0//P/8f/x//H/8P/y//L/8v/y/+//
7//w//D/8f/y//P/9P/y//P/8//z//P/8//y//L/8f/x//H/8f/y//T/9f/2//T/8//z
//T/9//0//T/9f/z//T/9P/z//L/8//0//T/8f/x//T/8P/x//L/8v/y//D/8v/y//D/
8v/y//L/8v/z//T/9f/3//b/8//0//X/8//y//L/8f/x//P/8//x/+//8f/x//L/8//z
//P/8v/w//D/8f/x//H/8f/y//P/9v/z//D/8v/y//L/8v/z//P/8//z//P/8v/y//L/
8//y//f/+P/2//T/8//x//P/9P/2//f/9//3//j/+f/2//X/8//y//H/9P/3//j/+v/6
//r//P/+//7///////3//f/9//3//P/+//////8BAAMAAwACAP///v/9//3/+//5//X/
8v/x//L/8f/y//H/7//u/+3/7v/v//D/8f/u/+7/7v/u/+7/7v/u/+7/7v/v/+//7v/u
/+//6//j/+L/6P/o/+X/5f/n/+r/9P8EABEAHwA3AE8AZQB9AJUApACrAKwApgCRAG8A
UgA/ACgAEQAIAAIA/////wMA///3//P/9P/z//P/8v/x//P/7//v/+//7//s/+z/7P/r
/+n/6v/q/+r/7f/u/+//7//s/+v/6v/p/+z/7P/s/+z/7f/u/+//7//v/+//7//x/+//
7//v/+3/6v/q/+3/7f/s/+z/7f/t/+7/7P/u/+7/8f/x//H/8v/0//L/8v/y//L/9P/0
//T/9f/0//T/9f/0//T/9P/0//P/8//z//T/9//4//n/+//5//f/9//2//f/+P/5//r/
+//8//z//v/+//7/AAABAAIAAgADAAMAAwADAAMABwAJAAkACgAKAAsACwAMAAwACgAL
AAsADAAOAA8AEAASAA8ADAAOAA0ADwAPAA0ADQANAA0ADQAMAAoACQAIAAcABgAFAAQA
BAAGAAQAAwADAAEAAAAAAP//AAAAAAEAAQD9//z/+//4//r/+f/5//n/+f/6//r/+f/5
//j/+P/4//j/+f/5//n/9//3//f/9v/3//j/+v/7//v/+//9//3//P/7//r/+P/4//j/
+P/4//n/+f/6//r/+v/6//r/+v/6//v/+//7//n/+f/4//j/9//3//f/9//5//r/+v/6
//n/+f/6//z//P/4//f/9//3//j/+P/3//b/9//4//j/+v/7/////P/6//r/+f/4//r/
/P/8//r/+f/4//f/9v/2//b/9v/3//n/9//5//v/9//2//b/9f/0//X/9P/x//P/9//5
//z//P/7//r/+P/2//j/9v/0//T/9P/0//b/9//4//n/9//2//b/9v/0//L/9v/2//j/
+P/5//n/+v/6//v/+//7//v//P/9//z/+//5//j/9//6//3//v/9//z/+//8//z//P/9
//3//f/9//3//f/+/wAAAQABAP//AQABAAAA///+//3//f/9//3/+//6//T/9P/y//L/
8v/x//H/8f/z//P/8//z//T/9P/0//T/8//y//H/8P/y//P/8//y/+7/8f/x/+3/6P/s
/+z/5//l/+n/7v/6/wgAEQAfADMASwBdAHEAiQCcAKcArACkAI8AcwBYAD8AIAARAAwA
AAD9/wEAAQD//wEA/f/4//X/8//y//H/8f/x//H/8f/x/+//7v/t/+v/6//s/+z/7P/u
/+7/7v/t/+3/7f/t/+3/7v/u/+7/7v/w//D/8P/v/+3/7f/t/+//7//v/+//7f/s/+z/
7//v/+7/7v/v/+//7P/q/+z/7P/u/+//8P/y//T/8v/y//L/8P/y//L/8v/y//L/8//1
//X/9P/z//L/8f/x//H/8v/z//T/9f/3//X/9f/3//j/+v/6//r/+v/5//r/+v/8//z/
/P/+////AAAAAAEAAQAAAP///v8BAAIAAwAFAAYAAwADAAQABAAEAAUABQAGAAkACQAJ
AAoACgAIAAsACwAJAAkABwAHAAcABwAHAAYABgAFAAQAAwACAAEAAAAAAAIAAAD/////
/f/8//z/+//6//r/+//7//j/+P/4//b/+P/3//f/9//3//j/+P/3//X/9P/0//T/9v/3
//f/9//1//X/9f/0//X/9v/4//n/9//3//n/+f/5//n/+f/4//j/+P/4//j/9//3//j/
+P/6//r/+v/6//j/+f/5//n/+//7//r/+v/7//v/+//7//n/+v/6//r/+f/5//r//P/+
//r/+f/5//n/+v/6//n/9//3//f/9v/2//f/+//4//j/+P/3//b/+P/6//r/+P/4//j/
+P/4//r/+v/6//v/+f/3//n/+//5//j/+P/3//f/+f/5//f/9//5//n/+v/5//n/+f/4
//j/+P/5//n/+v/5//n/+f/6//v/+//4//j/+P/4//n/+//6//r/+v/4//r/+v/6//r/
+v/9//3//f/9//3//P/8//z//P/6//7//v/9//z//P/7//r/+v/7//v//v///wEAAwAB
AAEAAAAAAP7/AAACAAIAAgACAAIABAAEAAQABQAFAAcABwAHAAcACAAKAAsACwAJAAsA
CwAKAAkACAAHAAcABwAHAAUABAD+//7//P/8//r/+f/5//n/+v/7//z//f/7//r/+f/4
//n/+v/7//z/+v/7//v/+v/8//v/+f/3//b/8v/y//P/8f/z//b//v8OABkAIwA1AEsA
YwB5AIsAnACnAK4AsACdAH8AagBTADQAGwASAA4ADQALAAsACwAHAAMAAAABAP//AAD9
//n/+P/5//r/+//4//j/+P/3//n/+v/6//r/+P/4//j/9//5//n/+f/5//j/+P/4//j/
+P/4//j/9//4//n/+v/9//z/+//6//f/+P/4//v/+//4//j/+f/5//r/+P/6//r/+//7
//v//P/+//z//P/8//7/AAAAAAAA/f/8//z//f/+//7//v/+/wEAAQABAAIAAQAAAP//
////////AQACAAAAAAAAAAAAAgAEAAUACAAKAAoADAANAAwADAANAA0ADQANAA0AEQAP
AA8AEAAQABAAEQATABQAEgATABMAFAAXABcAFwAYABgAFgAZABkAFwAXABUAFQAVABUA
FQAUABQAEwASABEAEgARABAAEAAOAAwACwALAAkACAAIAAcACAAIAAkACQAGAAYABgAE
AAYABQAFAAUABQAGAAYABQADAAIAAgACAAMABQAGAAcABQAFAAUABAADAAIAAgABAAMA
AwAFAAUABQAFAAUABAAEAAQABAAEAAEAAQACAAIAAgACAAIAAgACAAMAAwADAAMAAwAC
AAIAAwADAAMAAwAFAAYABgAGAAMAAQAAAAAABAACAAMABQADAAQABAADAAMAAwADAAIA
AgADAAcABAAEAAQAAwACAAAAAgACAAAAAAAAAAAAAAACAAIAAgADAAEA//8BAAMAAQAA
AAAA/////wEAAQD///3//////wAAAQABAAEAAAAAAAAAAQADAAIAAAAAAAAAAAD/////
/////wEAAAAAAAAA/v/8/wAAAAACAAIAAwADAAQABAAFAAUAAwADAAQABQAFAAUABAAE
AAIABAAGAAYACAAIAAgACgAIAAgACQAJAAoACwAMAA0ADQAOAA4ADQAPABEAEQAQAA4A
DAAKAAkACAAHAAQAAgAAAAAA/v/+//z/+//7//v//f/9//3//f/8//z//P/8//r/+v/6
//r/+v/7//v/+v/8//v/+f/3//b/9v/0/+//7//1//r/AAAGABcAJwA1AE8AbwCHAJ0A
sAC/AMQAwACtAI8AdABbADoAHwAWABIACwAPAA8ACQAJAAcABAABAP///v/9//n/+P/5
//r/+//4//j/+P/3//f/+P/4//j/+P/4//j/9//5//n/+f/5//r/+v/6//r/+v/6//r/
+f/3//f/9//5//n/+f/5//f/+P/4//v/+//6//r/+//7//r/+P/6//r/+f/5//n/+v/8
//r/+v/6//r//P/8//z/+//6//r/+//+//7//v/+//7//f/8//z///8AAAEAAwACAAEA
AgACAAIAAgACAAIAAwAEAAQABgAEAAQABgAHAAgACAAJAAkACgALAAwAEQAPAA8AEAAQ
AA8ADwAQABAAEAARABEAEgATABMAEwAUABIAEAATABMAEwATABEAEQARABEAEQAQABIA
EQAQAA8ADgANAAwADAALAAgABgAFAAUABAAEAAMABAAEAAUABQACAAIAAgAAAAAA////
/////f/+//7//f/+//7///8AAP7//////////f/9//3//P/+//7///////z/+//8//v/
/f/9//3//P/+//7//v/+//v/+//8//z//v/+//7//v/9//3//P/7//n/+f/4//j/+//7
//v/+//7//z//P/8//z/+//7//z//v/6//n/+f/7//z//P/7//r/+//8//z/+//7//7/
+v/4/w==
         </WaveFormData>
      </LeadData>
      <LeadData>
         <LeadByteCountTotal>10000</LeadByteCountTotal>
         <LeadTimeOffset>0</LeadTimeOffset>
         <LeadSampleCountTotal>5000</LeadSampleCountTotal>
         <LeadAmplitudeUnitsPerBit>4.88</LeadAmplitudeUnitsPerBit>
         <LeadAmplitudeUnits>��V</LeadAmplitudeUnits>
         <LeadHighLimit>2147483647</LeadHighLimit>
         <LeadLowLimit>268435456</LeadLowLimit>
         <LeadID>II</LeadID>
         <LeadOffsetFirstSample>0</LeadOffsetFirstSample>
         <FirstSampleBaseline>0</FirstSampleBaseline>
         <LeadSampleSize>2</LeadSampleSize>
         <LeadOff>FALSE</LeadOff>
         <BaselineSway>FALSE</BaselineSway>
         <ExcessiveACNoise>FALSE</ExcessiveACNoise>
         <MuscleNoise>FALSE</MuscleNoise>
         <LeadDataCRC32>845526326</LeadDataCRC32>
         <WaveFormData>
+v/6//r/+v/6//r/+v/6//j/+P/4//j/9//2//X/9P/2//b/9v/2//b/9v/2//b/9v/2
//b/9v/2//b/9v/2//j/+P/4//j/9v/2//b/9v/4//j/+P/4//b/9v/2//b/9//4//n/
+v/4//j/+P/4//r/+v/6//r/+f/4//f/9v/2//b/9v/2//b/9v/2//b/9v/2//b/9v/2
//b/9v/2//b/9v/2//b/9P/0//T/9P/0//T/9P/0//T/9P/0//T/9P/0//T/9P/0//T/
9P/0//L/8v/y//L/9P/0//T/9P/0//T/9P/0//T/9P/0//T/8v/y//L/8v/x//D/7//u
//H/8v/z//T/9P/0//T/9P/y//L/8v/y//T/9P/z//P/8v/x//D/8P/y//P/8//z//H/
8v/1//j/9//2//X/9f/3//j/+v/7/wIACAAMABAAEAAQABAADQALAAsACwANAA0ADQAN
AA4AEAAOAA0ADAAHAAcABgAFAAQAAwAAAP7//v/+//////////z/+v/2//X/9P/0//P/
7//u/+v/6//t/+//7//u/+3/7P/s/+z/7P/s/+v/6v/t/+//7f/t/+z/6P/s//P/9v/2
//n//P8CAAcACwAOABEAFwAhAC0APwBVAGwAhgCfAK4AqAB1ACEA4v/G/7D/pP+o/6//
tv+6/7z/vv/A/8j/0f/T/9v/4//n/+n/6f/q/+r/6//u/+7/7v/t/+z/7v/v//H/8//x
//D/8P/w//P/8//x//H/8P/y//L/8f/z//P/8v/y//P/9P/1//f/9P/0//P/8f/w//H/
9P/1//f/9//2//b/9//2//X/8//1//f/9//2//X/9f/2//f/9//3//f/9//3//f/+P/5
//n/+f/5//r//P/8//z//v/+/wAAAQABAAAA//8AAAAABAAFAAYABwAJAAgACAAJAAwA
DAAMAA0ADgAOABAAEQATABQAFQAXABgAGAAYABgAFgAXABcAGQAbABsAHQAfABsAGwAb
ABoAGgAaABkAGQAZABkAGwAbABkAFwAWABYAFgAVABQAFAASABAAEAAQABEADQANAA0A
CwAIAAcABAACAAEAAQAAAAIAAQABAAEA//8AAAAAAAD9//3//P/8//3//v8AAAEAAQAB
AAIAAwABAP///f/7//z////+////////////AAD+//7//v/9//3//f/9//7/AAD/////
/////wAAAAAAAP7//v/+//7/AAD/////AQD///7//v/9//3//v///wAA///+//3//P/7
//r/+v/6//r/+v/6//r/+v/6//z//P/8//r/+f/5//n/+f/5//j/9v/3//r/+//7//n/
+f/7//z//P/8//v/+f/5//n/+f/3//f/9//3//b/9v/1//T/9//5//v/+//4//j/9//0
//L/9P/2//b/9v/2//b/9v/1//X/8//z//P/9P/1//f/+P/5//b/9v/4//r/+v/6//r/
+////wAAAgADAAcADAAPABIADwAOAA0ACQALAA0ADwATABMAEwATABQAFgAUABMAEgAP
AA8ADgANAAoACQAGAAQAAwACAAIAAQABAAAAAAD+//j/9v/1//P/7//u/+v/6//t/+//
7//u/+//7v/u/+7/8f/y//L/8v/x//P/8f/x//T/8v/w/+//8v/4//v//P/+/wMACQAM
AA0AEwAdACUALwA/AFQAcgCTAK4AuACbAFEADADs/9L/vv+6/73/xP/I/8T/wv/C/8L/
x//P/9f/4f/p/+3/8f/v/+7/7v/w//H/8v/y//L/7//v//D/8f/x//D/8P/w//T/9f/0
//X/9f/4//n/+f/3//f/9v/2//b/9v/2//f/9f/2//b/9f/1//X/9//3//f/9//2//b/
+v/6//r/+f/7//3//f/8//r/+f/5//n/+//7//v/+//7//v//P/9//z/+//6//r/+v/6
//r//P/+/wAAAQABAAMAAwAFAAYABQAFAAUABQAHAAYABgAHAA0ADgAPABEAEgASABQA
FQAXABgAGQAbABsAGgAZABgAGgAbABsAHQAfAB8AIQAjAB8AHQAbABgAGgAcAB0AHwAe
AB0AHgAdABwAGwAbABwAGwAZABcAFgAWABQAFAAUABMADwAPAA8ADQAKAAkABgAHAAcA
CAAIAAcABQAEAAMAAwAEAAQABAAFAAUABAAEAAIAAgADAAMAAwADAAQABQAHAAcABwAH
AAUABwAFAAUABwAHAAcACAAGAAYABgAFAAcABwAHAAgACgAJAAkACQAJAAoACgAKAAoA
CgAKAAoACgAJAAkACwAKAAgABwAFAAUABgAHAAgABgAGAAYABgAFAAQABAAEAAQABAAE
AAQABAAEAAYABgAEAAIAAQABAAMAAwADAAIAAQABAAMAAwADAAEAAQADAAUABAADAAEA
AgADAAQABQADAAMAAwADAAMABAAEAAQABQAFAAUAAwACAAIAAQD+/wEAAwAEAAUAAwAF
AAYABQAEAAMAAgAAAAAA/////wEAAQABAAIAAgADAAMAAwD+//7/AAACAAIAAgACAAMA
BQAGAAgACQAQABYAGgAeABwAHAAcABkAGwAbABsAHQAdAB0AHQAeACIAIAAfAB4AGAAX
ABUAEwARABEADwAOAA0ADAAMAAsADAAKAAkABgABAAAAAAD///v/+v/3//f/9//5//n/
+P/3//b/9v/2//f/+P/4//j/+f/7//n/+f/4//j/+P/5//z//v/9//7/BAAHAA0AFgAZ
ABsAJwAxADsAUQBoAIAApQDGANIAvwCDADYABADk/8r/vv+9/77/wP/G/8j/yP/M/9n/
4//j/+n/8//5//f/9f/0//T/9v/3//j/+P/4//f/9//4//n/9//2//b/9v/7//v/+f/5
//n//P/9//3/+//7//r/+v/6//r/+v/7//z//v///////P/7//z/+//9//3//P/8//z/
/P/8//v//f///////v/9//3//v///////////////f/9//7///8BAAEAAQACAAQABAAE
AAYABgAIAAkACQAJAAkACwAMAAsACwALAAsADgAOAA8AEQAUABQAFAAVABcAGAAbAB0A
HAAcABwAHQAgACAAIAAgAB4AHwAfACEAIgAjACYAKQAlACUAJQAkACIAIgAhACEAIgAj
ACYAJwAlACMAIgAiACAAHwAeAB4AGgAYABgAGAAXABMAEwATABQAEgASABAADwAPABAA
EAARAA8ADgANAAsADAAMAAwACwALAAoACgAKAAoACwALAAcABwAIAAkACQAJAAkACQAL
AA0ACwALAA0ADQANAA4ADgAOAA4ADQANAA0ADQAOAAwACwALAAsACwAMAAwADAAOAA4A
DgAOAAwACwALAA0ADwAOAA4ADQAMAAwADAAMAAwADAAMAAwACwAKAAoACgAMAAwADAAM
AAoACgAMAAwADAAKAAkACQAHAAcABwAGAAUABQAHAAcABwAFAAUABwAIAAgACAAHAAUA
BQAFAAUABQAFAAUABQAHAAgACAAIAAcABwAHAAUABQAGAAYABAACAAMAAwADAAcABwAG
AAUABAADAAIABAAEAAMAAwADAAMAAwAEAAQABQAFAAUAAAAAAAIABAAEAAQABAAFAAkA
CgAMAA0AEgAYABwAIAAeAB4AHgAbABsAGwAbAB0AGwAbABsAHAAgAB4AHQAcABcAFwAW
ABUAEQAPAAsACAAKAAoACwALAAsACAAGAAIAAQAAAAAA///7//r/9//3//f/+f/5//j/
+P/4//n/+v/4//j/9//2//j/+//6//v//P/6//j/+f/8//7/AwAIAAoADwAVABIAEwAd
ACsANQBDAFcAcACKAKEAsACwAIcAMwDs/87/uv+q/67/tf++/8T/yv/K/8r/zv/X/93/
4//r//H/9f/5//j/9v/1//b/9//4//j/+P/1//X/9v/3//r/+v/7//z//f/7//f/9f/2
//r//P/9//3//f/8//z/+//6//n/+f/7//z//P/7//f/9//5//n/+//7//r/+v/+//7/
/v/9//z//f/8//r/+//7//z//f////////////3//f/+////////////AAAAAAAAAAAC
AAQABgAHAAcABQAFAAcACAAHAAcABwAHAAoACgALAA0AEgASABIAEwAUABQAFgAXABcA
GAAZABsAGgAaABoAGgAcAB0AHQAfABwAGwAcAB0AGQAZABkAGAAZABoAGgAbABsAGwAd
AB0AGwAZABgAGAAWABUAFAAUABIAEAAQABAAEAANAA4ADwANAAoACQAGAAcABwAIAAgA
BgADAAEA///9//7//v/+//7//////wAA/v/+///////7//v//P/9//3//f/9//3//f//
//3//f////////8AAAEAAgADAAMAAAD///7//v/+//3//f/9////AAAAAAAAAgACAAIA
AgD///3//P/9/wAAAAABAAEA/v/+//7//v8AAAAAAAAAAP///v/+//7/+//6//n/+P/4
//j/+v/6//j/9v/1//X/+P/5//r/+v/2//X/9v/1//X/8//z//X/+v/6//r/+f/3//f/
9//3//f/9//3//f/9v/2//X/9P/z//P/8//x//T/9v/3//b/9P/1//X/9f/0//P/8v/x
//H/8f/w//D/8v/y//L/9v/6//f/9v/1//T/9v/2//X/9f/1//X/9f/2//T/8//x/+//
7v/w//T/+P/3//b/9f/1//b/9v/3//f/+f/+/wEABAAFAAYABwAFAAcACQALAA8ADgAN
AAwADAAPAA4ADgAOAA0ADQAMAAsACwALAAkACAAGAAYABwAHAAUAAgAAAPz/+P/2//X/
8//x//D/7f/t/+3/7//v/+7/7//u/+7/7v/t/+7/7v/u/+3/7//t/+3/8P/u/+7/7//y
//L/9f/4//r/+f///wAAAwALABUAHwAtAEEAWAB4AJsAuADCAK0AZwAaAPT/3P/E/7z/
v//C/8j/xv+8/7r/wv/L/83/0f/Z/+H/5f/n/+j/6P/p/+z/7f/u/+7/7v/t/+3/7v/v
/+//7v/u/+7/7//v/+3/7f/t//D/8f/x/+//7//u/+7/8P/w//D/8f/v//D/8P/v/+7/
7//y//P/9f/1//T/9P/0//L/8P/t/+//8f/x//D/7//v//D/8f/0//X/9v/3//f/9//4
//n/+P/3//b/9v/2//b/9v/4//j/+v/7//v//f/9////AAD//////////wIAAgADAAUA
CAAIAAgACQAKAAoADAANAA8AEAARABMAFAAUABQAFAAWABcAFwAZABcAFwAZABsAFwAX
ABcAFgAXABgAGAAZABgAFwAYABcAFwAVABQAFAAUABMAEgASAA8ADAALAAoACgAHAAgA
CQAGAAQABAACAAAA//////7/AAD//////////wAAAAAAAP/////+//7//P/8//3//f/8
//3///8BAP////////////8BAP////8AAP///v/+////AAABAAEA////////AAABAAEA
AgADAAIAAgABAAAAAgACAAIAAgAAAP////8BAP///v/+//3///8AAAEAAgABAAAA///+
/////v/+//7//P/8//z//P/6//r//P/8//7//P/7//v/+//7//v/+v/5//n/+//7//v/
+f/5//v//v/+//7//f/9//3//f/9//r/+f/4//f/+v/8//3//v/9//3//f/7//v//v/+
//r/9v/3//j/+f/6//r/+v/5//n/+f/5//n/+v/7//3//v////v/+v/7//z/+v/6//r/
+//+/wAAAwAFAAcADAAPABIAEwAUABUAEwAVABUAFQAXABUAFQAVABYAFgAUABMAEgAP
AA8ADgANAAoACQAGAAQAAgACAAMAAwACAAAA///8//f/9v/2//X/9P/0//L/8//x//P/
8//y//H/8P/w//D/8f/y//L/8v/x//P/8f/x//T/9P/2//X/+P/6//n//P8EAAkACQAI
AAsAEwAfACkANQBHAFwAegCbALQAvACnAGMAEgDk/8z/tv+s/6//tP+8/77/wP/C/8T/
yf/R/93/5//t/+3/7f/v/+7/7v/w//H/8v/y//L/7//v//D/8f/z//L/8v/y//f/9//1
//X/9P/2//b/9f/4//n/+f/6//j/+P/4//n/+P/4//f/9f/0//X/+P/5//f/9//2//b/
+v/6//r/+f/3//n/+f/4//f/9//4//n/+f/5//n/+f/5//n/+v/7//v/+//7//z//f/+
////AgD//wAAAAD//wEAAQADAAQABQAFAAUABQAKAAoACwANABAAEAAQABEAEAAQABIA
EwAUABYAGAAbABsAGgAZABgAGQAbABwAHwAhACEAIwAlACIAIQAgAB4AIAAgAB8AHwAd
AB0AHwAfAB8AHQAcABwAHAAbABoAGgAVABIAEQAQABAADQAOAA8AEAAOAA4ADAALAAsA
DAAMAAkABwAGAAUAAwAEAAQABAAFAAUABAAEAAIAAgADAAMAAgADAAUABwAFAAUABQAF
AAQABQACAAEABAAFAAYACAAGAAYABgAFAAcABwAHAAgACQAJAAoACwAJAAoACgAKAAoA
CgAKAAoACQAHAAYABwAJAAgACAAHAAgACAAIAAgACAAIAAgACAAJAAgACAAIAAYABgAG
AAYABQAEAAUABAAEAAIAAQABAAQABQAGAAYAAgABAAIAAQACAAEAAgAFAAYABAACAP//
AAABAAIAAwD/////////////AAAAAAAAAQABAAEA//8BAAIAAgAAAAAAAQABAAEAAAD/
//7//f8BAAAA/v/+//7//v/+//7//f/9/////////wAAAgADAAMAAwD///7///8AAAIA
AgACAAMABAAEAAUABQAKABAAFAAYABYAFgAWABMAFQAVABUAFwAYABkAGgAcAB0AGgAY
ABYAEQARABAADwAKAAkABgAEAAYABgAHAAcABQACAAAA/P/3//b/9v/1//H/8P/t/+3/
6//t/+3/7P/p/+j/6P/o/+n/6v/q/+r/6f/r/+n/6f/q/+b/5P/p/+z/7P/t//L/+P/9
/wEAAgAJABMAGQAdACkAPQBSAG4AkQCqAKQAbwAdAOL/yP+w/6T/qP+v/7j/uv+2/7L/
tP+8/8f/zf/R/9f/4f/h/9//3//e/97/4P/j/+T/5P/k/+P/4//k/+X/5P/i/+H/4P/k
/+X/5P/l/+P/5v/n/+f/5f/l/+T/5P/n/+j/6f/r/+r/6v/p/+f/5v/n/+r/6//p/+n/
6P/o/+r/6v/q/+n/6f/r/+v/6v/r/+v/7P/t/+v/6//r/+v/6//r/+z/7f/r/+v/6//s
/+r/6v/q/+z/7v/y//X/9//1//X/9//4//f/9//3//f/+v/6//v//f8AAAAAAAABAAIA
AgAEAAUABQAGAAcACQAMAAwADAAMAAoACwALAA0ADQANAA8AEQARABEAEQAQABIAEgAR
ABEAEQARABMAEwAQAA0ACwAKAAgABwAGAAYABgAEAAQABAADAP///////wAA/v/+//z/
+v/5//n/+P/5//f/9v/1//f/+P/4//j/9v/1//P/8v/z//T/9v/3//T/8//z//P/9f/1
//X/9f/0//X/8v/x//X/9f/1//b/9v/2//b/9f/4//n/+v/8//v/+f/4//f/9v/2//X/
9P/2//b/9v/2//b/9f/1//f/+f/4//j/9//4//j/+P/4//r/+v/6//r/+P/2//X/9P/y
//L/8v/y/+//7v/v/+7/8f/w//D/8f/y//P/9P/0/+//7//x//H/8v/x//L/9f/0//L/
8P/t/+z/7f/u/+//7//v/+//7//v//D/8P/w/+//7//v/+3/7P/s/+v/6P/r/+3/7v/v
/+//7//v/+//8v/z//P/9P/w//T/8v/y//L/8v/w//D/7//v/+3/7f/t/+7/7P/t/+3/
7f/q/+r/7P/u/+z/7P/s/+3/7f/u//D/8f/0//j/+v/8//3//v////3/AAADAAYACwAJ
AAkACQAKAA0ADAAMAAwACwANAA4ADwALAAkABQACAAIAAgADAAMAAQD+//z/+P/y//D/
7//t/+7/7v/s/+3/6//t/+3/7P/r/+r/6v/q/+n/6v/q/+r/7P/v/+7/7//u/+z/6P/r
//D/8v/x//b//P/9////BAAHABEAHQAnADUARwBcAHwAoQC8AMIAoQBVABIA8v/U/7r/
tv+7/7z/vP+8/7z/wP/C/8n/0f/b/+P/5f/j/+f/6P/o/+n/7P/s/+z/6//q/+v/6//s
/+3/7//u/+7/7v/v/+//7f/t/+3/8P/x//H/8//z//L/8v/y//L/8v/z//H/8v/y//H/
8f/x//P/8//x//H/8P/w//L/8v/y//H/8P/x//D/7v/u/+//8f/z//X/9f/1//X/8//z
//T/9f/1//X/9f/2//f/+P/5//z/+//8//z/+//7//v//f/+////////////BAAEAAUA
BwAIAAgACAAJAAsADAAPABEAEQASABMAFQAVABQAEwASABQAFQAVABcAFgAVABYAFwAX
ABcAFwAWABgAGAAXABcAFwAXABkAGQAXABUAFAAUABIAEQAQABAAEAAOAA4ADgALAAcA
BwAHAAgABgAGAAQAAgABAAEAAAAAAP///////wEAAgACAAIA//////7//v/9//z//P/7
//r/+//9/////f/9//3//f/9/////f/9/////////wAAAAAAAAAA//////////8AAAAA
////////AQACAAIAAgACAAIAAgACAAEA///+////AQAAAAAA//8AAAAAAAAAAP7//v/+
//7//f/8//z//P/8//z//P/8//r/+v/8//z//P/6//n/+f/6//v//P/8//n/+f/7//v/
+f/3//f/+f/9//7///////v/+f/3//X/9P/1//b/9//5//r/+v/6//v/+//7//n/+P/4
//f/9P/0//X/9f/1//b/9//4//n/+f/7//j/+P/4//j/+P/2//b/9f/1//f/9//3//j/
9//3//b/9f/y//L/9P/2//f/+P/5//v///8AAAIAAwAGAAwAEAAUABIAEgASAA8AEQAR
ABEAEwATABMAEwAUABMAEAAOAAwACwALAAoACQAIAAcABAACAAAAAAABAAEA/f/6//j/
9P/z//L/8v/x//H/8P/t/+3/7//x//H/8P/t/+z/7P/s/+3/7v/u/+7/7//x/+//7//w
//L/8v/v/+7/9v/7//7/AgADAAcADAANABcAIQApADkAUQBsAIoApQCuAKAAaQAXANr/
wv+w/6b/qP+v/7T/tv+4/7z/wP/K/8//0//b/+P/6//r/+v/6//q/+r/7P/r/+z/7P/s
/+v/6//s/+3/7//u/+7/7v/w/+//7P/r/+3/8P/x//H/8f/x//D/8P/w//D/8P/x//H/
8v/y//H/7f/t/+//7//v/+//7v/u//L/8v/y//H/8f/z//P/8v/z//P/9P/1//T/8//y
//H/8//z//T/9f/2//f/+P/6//n/+P/3//j/+P/6//v/+//7//v//f/+////////////
BAAEAAUABwAJAAgABwAHAAoACgAMAA0ACwAMAA0ADwASABIAEgASABAAEQARABMAEgAR
ABIAEwATABUAFwAYABYAFgAVABUAEwATABUAFQATABEAEAAQABAADwAOAA4ADgAMAAwA
DAAKAAUABAADAAQAAgACAAAA/////wAAAAD9//v/+v/5//n/+v/6//r/+f/5//j/+P/4
//j/+f/5//n/+f/6//v/+f/5//n/+f/6//3//P/9//3/+//5//j/+v/6//r/+f/7//v/
+//8//z/+//7//v//f/+//7//v/9//z/+//6//r/+f/5//v/+f/4//j/9//3//j/+f/6
//j/+P/4//j/9//2//b/9v/4//j/+P/4//b/9v/4//j/+v/4//f/9//1//X/9f/0//L/
8//2//f/9f/z//P/9f/3//b/9f/z//P/8//z//P/8//z//P/8//y//L/8f/w//P/8//z
//H/8v/0//X/9P/y//H/7v/v//D/8f/y//T/9P/z//P/8f/x//H/8v/w//H/8f/x//D/
8P/y//T/8v/y//L/8//3//j/+v/7//7/BAAIAAwADQAOAA8ADQALAAkABwAHAAgACQAK
AAwADgAMAAsACgAHAAcABgAFAAIAAQD+//z//P/8//3//f/7//j/9v/y/+//7v/u/+3/
6//q/+f/5//p/+v/6//q/+f/5v/m/+b/5//o/+j/6P/p/+v/6f/p/+b/6P/s/+f/5v/s
//P/9P/6//3///8CAAcADwAXAB8AKQA5AFQAeACbAK4AqAB7AC8A9v/c/8T/tv+2/7n/
uP+2/7j/uv/A/8b/zf/R/9X/2//j/+f/6//p/+j/6P/q/+n/6v/q/+r/5//n/+j/6f/r
/+r/6v/q/+//7//t/+3/7f/w//H/8f/w/+//7f/s/+7/7v/u/+//8P/y//P/8//w/+//
8P/v/+//7//u/+7/8P/w//D/7//x//P/8//y//P/8//0//X/9P/z//L/8f/y//P/9f/3
//b/9f/0//T/9v/2//b/+P/3//j/+P/3//n/+f/7//z///////////8EAAQABQAHAAwA
DAAMAA0ADAAMAA4ADwANAA4ADwARABQAFAAUABQAFAAVABUAFwAVABUAFwAZABgAGQAa
ABoAGAAYABcAFwAVABUAFwAXABYAFQAVABYAEwARAA8ADgAOAAwADAAMAA0ACQAJAAkA
BgAEAAQAAgD/////AAAAAAAA/////////f/+//7//v///////v/+//3//P/8//v/+v/7
//3////9//3//f/9//7/AQAAAAEAAQABAAEAAgACAAIAAgABAAEAAQABAAIAAgABAAEA
AQABAAIAAgACAAIAAgACAAIAAgABAAEAAwADAAIAAgABAAIAAgACAAIABQAGAAcACAAF
AAIAAAD+/wAAAAAAAAAAAgACAAQABAACAAAA//////////////7//P/9/wAAAQAAAP3/
/P/9/wAAAAAAAP///v///wAAAQD+//3//P/7//v//P/8//z//////////f/7//z//P/6
//v//f/+/////f/9//3//f/9//3//P/8//z//v/+//7/+//7//v/+//7//z//v/+//7/
/v/+//7//f/9/////////wAA/v/////////8//z//v8AAP7//v/+//////8AAAIAAwAH
AAwADwASABMAFAAVABMAFAAVABYAGQAZABkAGQAaAB8AHgAeAB4AHAAdAB0AHQAZABcA
EwAQABIAEgATABMADwAMAAoABgABAAAAAAD///3//P/5//n/+f/7//v/+v/7//r/+v/6
//v//P/8//z//P/9//r/+f/4//r//v8BAAIABAAHAAQACAARABMAFgAbACUAMQA5AEMA
VwBuAIoAqwDCAMYAqQBdAA4A7P/W/8D/uv/B/8b/yP/I/8z/0P/W/9v/4f/n/+//9//7
//v/+v/4//f/+P/5//r/+v/6//r/+//9/////v/8//v/+v/+/////v////7/AAAAAP//
//////7//v8AAAAAAAABAP//AAAAAP///////wEAAQABAAEAAAAAAAAAAAAAAP//AAAD
AAQABAACAAEAAQABAAIAAwAEAAUABQAFAAYABwAFAAUABQAGAAYABgAGAAgABgAIAAkA
CQALAAsADQAOAA8ADwAPAA8AEgASABMAFQAYABgAGAAZABoAGgAcAB0AGwAcAB0AHwAg
ACAAIAAgACEAIwAkACcAJwAnACkAKwAnACcAJwAmACgAKAAnACcAKQApACsAKwAoACUA
IwAiACMAIwAjACQAIgAgACAAIAAfABsAGwAbABoAGAAYABYAFgAXABkAGgAXABMAEAAN
AA4AEAARABIAEQARABAAEAAOAA4ADwAPAA8ADwAQABEAEwATABMAEwARABMAEQARABEA
EQARABIAEwAUABUAFQATABMAEwAUABYAFQAVABUAFwAYABgAGAAXABYAFQAUABQAEwAT
ABUAFwAWABYAFQAWABYAFgAWABMAEgARABAAEAAQABEAEgAUABQAFAAUABIAEgAUABQA
FAASABEAEQASABMAFAAUABEAEQATABMAEgAPAA4ADwAQABAAEAAPAA4ADwAQABEAEAAR
ABIAEwARABIAEgASABEAEQARAA8ADwAQABAADgASABEAEwATAAwADgAOAA4ADgAQABAA
DwAPAA8ADwAPABAAEAARABEAEQAQABAAEgAUABQAFAAUABUAFwAYABoAGwAgACYAKgAu
AC0ALAArACcAKQApACkAKwAtAC0ALQAuAC4ALAArACoAJQAlACQAIwAiACEAHgAcAB0A
HgAgACEAHAAYABUAEAAOAA4ADwAPAA8ADgALAAsACQALAAsACgALAAoACgAKAA0ADgAO
AA4ADQAPAA0ADQAMABAAEAALAAwAFgAZABYAGgAhACUAKAArADUAPQBBAEkAXQB2AJYA
swDIAMgAoQBTAAwA6v/a/87/zP/R/9j/3v/g/+D/4v/o/+3/8//7/wMABQAHAAkACwAK
AAoADAALAAwADAAMAA0ADQAOAA8ADQAMAAwADAARABEADwAPABAAFAAWABcAFQATABAA
DgAQABAAEAARABIAFAAVABUAFQAVABcAFwAUABMAEQAQABQAFAAUABMAEQATABMAEgAR
ABEAEgATABUAFQAVABUAEwATABQAFQAVABUAFQAWABYAFgAWABgAGgAcAB0AHQAcABsA
HAAcACAAIQAiACMAKAAoACkAKwAsACoAKAAnACYAJgAoACkAKgAsAC4AMQAxADAALwAu
ADAAMQAxADMANQA1ADcAOQA1ADUANQA0ADMAMgAwAC8AMAAxADQANQAxAC8ALgAuADAA
LwAuAC4ALgAsACwALAArACcAJwAnACQAIgAiACAAIAAhACMAJAAhAB8AHgAdABsAHAAc
ABwAGQAZABgAGAAaABoAGwAbABkAGQAaABsAHQAdAB0AHQAcAB0AGgAZAB0AHQAdAB4A
IAAgACAAHwAfAB8AHwAgAB4AHQAdAB0AHgAgACEAIgAiACIAIgAiACIAIQAhACMAIwAi
ACIAIQAeABwAGgAYABsAHAAdAB4AHgAeAB8AIAAeAB4AHgAeAB4AHgAgACAAHwAcABoA
GQAZAA==
         </WaveFormData>
      </LeadData>
      <LeadData>
         <LeadByteCountTotal>10000</LeadByteCountTotal>
         <LeadTimeOffset>0</LeadTimeOffset>
         <LeadSampleCountTotal>5000</LeadSampleCountTotal>
         <LeadAmplitudeUnitsPerBit>4.88</LeadAmplitudeUnitsPerBit>
         <LeadAmplitudeUnits>��V</LeadAmplitudeUnits>
         <LeadHighLimit>2147483647</LeadHighLimit>
         <LeadLowLimit>268435456</LeadLowLimit>
         <LeadID>V1</LeadID>
         <LeadOffsetFirstSample>0</LeadOffsetFirstSample>
         <FirstSampleBaseline>0</FirstSampleBaseline>
         <LeadSampleSize>2</LeadSampleSize>
         <LeadOff>FALSE</LeadOff>
         <BaselineSway>FALSE</BaselineSway>
         <ExcessiveACNoise>FALSE</ExcessiveACNoise>
         <MuscleNoise>FALSE</MuscleNoise>
         <LeadDataCRC32>3143569534</LeadDataCRC32>
         <WaveFormData>
BAAEAAQABAAEAAQABAAEAAQABAAEAAQABgAGAAYABgAGAAYABgAGAAYABgAGAAYACAAI
AAgACAAGAAYABgAGAAgACAAIAAgACAAIAAgACAAIAAgACAAIAAoACgAKAAoACAAIAAgA
CAAKAAoACgAKAAgACAAIAAgACgAKAAoACgAKAAoACgAKAAgACAAIAAgACgAKAAoACgAK
AAoACgAKAAgACAAIAAgACgAKAAoACgAKAAoACgAKAAoACgAKAAoACgAKAAoACgAKAAoA
CgAKAAoACgAKAAoACgAKAAoACgAKAAoACgAKAAgACAAIAAgACgAKAAoACgAMAAwADAAM
AAsACgAJAAgACgAKAAoACgAMAAwADAAMAAoACwALAAsADQANAAwADAAKAAoACgAJAAsA
CwALAAkACwAMAA0ADQALAAsADgAQABMAFQAWABcAFwAWABQAEQARAA0ACgAGAAUAAwAC
AP7/+//7//r/+v/8//z//P/8//z//P/8//7/AQACAAMAAwABAAMABAAHAAcACAAJAAoA
DAAMAAwADAAKAAoACgALAAsACwALAAsADQAOAA4ADgANAA0ADQANAA8AEAASABMAFAAY
AB0AIwAmACYAJgAnACYAJAAdABEABQD1/9v/wf+t/53/kf+X/6f/rv+u/7v/z//Y/9n/
2//e/+b/7f/x//b//v8HAAwAEAAQABEAEwASABMAEwATABUAFQAWABYAFgAWABYAFwAX
ABcAFwAYABkAGgAbABwAGwAbABoAGQAZABoAHAAdAB0AHQAcABwAGgAaABoAGgAZABkA
GQAaABoAGQAZABkAGwAbABoAGgAbABsAGwAbABkAGQAYABgAGQAZABcAGQAXABYAFgAW
ABgAGAAXABcAFwAXABcAFwAXABcAFwAWABYAFQAVABUAFAATABIAEAARABEAEgATABMA
EgAOAAwADAAMAAwACwALAAsACQAIAAYABgAGAAUABwAGAAYABwAEAAMAAAD/////////
//7/AAABAAEAAQD///7//v////7//v///////f/9//7//v/9//3//v/+/wAAAAABAAEA
AgACAAIAAgAFAAYABgAGAAUAAwACAAEAAgACAAMAAwADAAMAAwADAAEAAQABAAEAAgAC
AAIAAgAEAAQABAAEAAQABAAEAAQABAAEAAQABAACAAIAAgACAAMABAAEAAUABAAEAAMA
AgACAAIAAgACAAMAAwADAAMAAwADAAMABAAEAAQAAwADAAMAAgABAAAAAQABAAIAAgAE
AAQABAADAAIAAgACAAMAAgACAAIAAgAAAAAAAAAAAAEAAAAAAAEAAQABAAEAAQD/////
///+/wAAAAABAAEAAQAAAAAAAAAAAAAAAAABAAEAAQABAAEA//////7//v///wAAAQAD
AAMAAgACAAIAAgACAAEAAQAAAP//AQABAAAAAAAAAAAAAAD//wEAAQABAP///v/+//7/
/f//////AgAEAAcACQAKAAsADAAMAAsACQAHAAMAAAD8//n/9//2//L/8//z//L/8v/w
//D/8P/w/+7/7v/u//D/8//0//X/9f/z//X/9v/5//r//P/+/wAAAAAAAAAAAAD///7/
/f/9//7///8AAAEAAQACAAIAAgADAAMAAwADAAMAAgACAAUACgAMABEAFQAYABwAHgAd
ABoAGAATAA0ABQD5/+X/y/+x/5n/i/+L/5n/qv+u/7H/wf/Q/9X/1f/Y/9r/3//j/+j/
8P/7/wAAAgAGAAcABQAHAAkACgALAAsACwAMAAwADAAMAAwADQAPAA8ADwAQAA4ADgAO
AA4ADAANAA0ADQAOAA4ADwAPAA0ADQAMAAwADgAOAA4ADgARABEAEQASABAADwAPAA8A
EQARABAAEAAQAA8ADgANAA4ADwAPABAADQANAAsADQANAAwADAAMAAwADAALAAsACwAL
AAsACwAJAAkACQAIAAkACQAKAAsACQAJAAkACAAJAAkACgALAAoACAADAAAAAQACAAMA
AwADAAMAAQAAAP7//v/+//3////+//7////+//3/+v/5//j/+f/6//r/+v/7//v/+//5
//j/+P/5//j/+P/5//n/+//7//z//P//////AAAAAAAAAAABAAEABAAEAAQABAAFAAYA
BgAGAAQAAwADAAMABAAEAAUABQAFAAUABQAFAAUABQAFAAUACAAIAAgACAAGAAYABgAG
AAYABgAGAAYABgAGAAYABgAIAAgACAAIAAoACgAJAAkACAAIAAcABgAGAAYABgAGAAcA
BwAHAAcABwAHAAcACAAKAAoACQAJAAkACAAHAAYABgAHAAkACgAKAAoACgAJAAYABgAG
AAcACgAKAAoACgAKAAoACgAKAAkACAAIAAkACQAJAAkACQAJAAkACQAIAAoACgALAAsA
CAAGAAUABAAHAAgACQALAAsACwALAAsACwALAAoACgAIAAgACAAJAAkACQAJAAkACwAJ
AAgACgAKAAoACgAIAAkACQAJAAkACQAIAAgACAAIAAgABwAJAAkACQAHAAcACAAJAAkA
BwAHAAoADAAPABEAEgATABYAFgAVABMADwALAAgABAAFAAMAAgD+//3//f/8//z//v/+
//7//v/8//z//P/+//3//v//////AQADAAQABwAHAAgACQAKAAwADAAMAAwADAAMAAwA
DQANAA0ADQANAA8AEAAQABAAEAAPAA4ADQAPABIAFAATABYAGAAbAB8AIgAmACgAJwAk
ACQAIwAbAA8ABQDz/9n/vf+n/5n/lf+f/7L/tP+1/8X/1v/d/9//4P/g/+X/7//y//b/
//8GAAoADAAPABEAEgATABMAEwAVABUAFgAWABgAGAAYABkAFwAXABcAGAAYABgAGAAY
ABgAGQAZABkAGAAYABkAGQAbABsAGgAaABgAGAAYABgAGQAZABkAGgAaABkAGQAZABkA
GQAYABgAFwAXABcAFwAZABkAGAAYABkAGQAXABkAGQAYABgAGAAWABYAFQAVABcAFwAX
ABcAFgAVABQAEgATABMAFAAVABUAFQAVABQAEgARABEAEQASABIADwAOAA4ADgAOAA0A
DwAPAA0ADAAKAAoACgAJAAcABgAGAAcACQAJAAcABwAFAAUABQAEAAYABwAHAAcABQAE
AAQABQAGAAYABwAHAAcABwAIAAgACQAJAAoACgAMAAwADQANAA4ADgAOAA4ADQAOAA4A
DgAQAA8ADwAPAA4ADgAPAA8AEQARABEAEQAPAA8ADwAPABAAEAAQABAAEAAQABAAEAAQ
ABAAEAAQABIAEgASABIAEgASABIAEgAUABQAEwATABEAEgASABIAEAAQABAAEAARABEA
EQARABEAEQARABIAEgASABEAEQASABIAEgASAA8ADwAQABAAEgASABIAEQAQABAAEAAR
ABAAEAAQABAAEQASABMAFAATABIAEgATABMAEwATABMAEwATABMAEgASABIAEwATABMA
EgASABIAEAAQABAAEQATABMAEwATABMAEwASABIAFAAUABQAFQAVABUAFQAVABUAEwAU
ABQAFAAUABQAFgAXABcAFwAVABUAFAAUABYAFgAWABUAEwATABMAEQATABQAFQAVABUA
FQAYABoAHQAfACAAIQAgACAAHwAdABkAFQASAA4ADQALAAoABgAGAAcABwAIAAYABgAG
AAYACAAIAAgACgALAAwADQANAA8AEQASABUAFQAWABcAGAAWABYAFgAWABgAGAAYABkA
GQAZABkAGQAZABoAGgAaABsAGwAbABsAGwAaAB4AIQAkACgALQAzADQAMgAyADEAMgAw
AC0AJQAXAAcA8f/X/7//rf+f/6H/s/++/77/y//f/+b/5//n/+z/8v/5//3/BgAOABUA
GgAcABwAHQAfACIAIwAjACMAIwAjACQAJAAmACYAJgAnACkAKQApACoAKgAqACoAKgAq
ACsAKwArACgAKAApACkAKwArACoAKgAqACoAKgAqACsAKwArACwALAArACsAKwAtAC0A
LAAsAC0ALQAtAC0AKwArACoAKgArACsAKQArACsAKgAqACoAKgAqACkAKQArACsAKwAr
ACsAKwArACoAKAAnACcAJwApACkAKQAoACYAJQAlACUAJgAmACMAIgAjACQAJQAlACQA
IwAgAB4AIAAgACAAHwAfAB4AHgAfAB8AHwAdAB0AHAAdAB4AHgAdAB0AHAAbABsAGgAa
ABsAHAAcAB0AHQAeAB8AIQAiACEAIQAiACIAIAAgACEAIQAkACQAJAAkACMAJAAkACQA
JgAlACUAJQAmACYAJwAnACYAJQAkACMAJQAlACUAJQAmACYAJgAmACYAJgAmACYAJgAm
ACYAJgAmACYAJgAmACgAKAAoACgAKgAqACkAKQAnACgAKAAoACgAKAAoACgAJwAnACcA
JwAoACkAKgAsACoAKgApACkAKAAoACgAKAApACkAKgAqACgAKAAoACcAJwAoACkAKwAp
ACgAJwAmACYAJgAmACYAJwAmACYAJwAnACcAJwAnACcAJwAnACYAKAAoACkAKQAnACYA
JgAmACYAJgAmACcAJQAlACUAJQAlACUAJAAkACMAIgAhACEAIwAjACMAIwAjACMAIwAi
ACIAIgAiACMAIQAhACAAIAAiACAAIAAgACAAIAAhACEAIQAgAB8AHQAcABoAGgAaABkA
GQAZABkAFwAUABQAFAATABEADwAQABAADwAPAA4ADQALAAoACAAFAAYAAwABAP7//P/5
//f/8v/t/+v/6P/m/+P/4v/h/+D/3P/a/9j/2P/Y/9j/2P/X/9n/2//c/9//3//g/+H/
4v/g/+D/4P/g/97/3v/e/9//3//f/9//3//d/97/3v/e/97/3f/c/9v/2//a/9z/2//e
/+D/4//n/+7/8P/w/+//6v/q/+f/4f/V/8n/u/+h/4X/bf9f/13/a/9+/4L/hf+T/6D/
p/+p/6j/qv+z/7n/uv/A/8n/zv/Q/9T/1//X/9j/2f/Z/9n/2//b/9z/3P/c/9z/3P/d
/93/3f/d/97/3v/e/97/3v/g/+H/4f/h/+D/4P/h/+H/3//f/97/3v/e/97/3v/e/9//
3//f/+D/3v/d/93/3f/e/9//3//g/9//3//f/9//4f/h/+D/4P/f/9//3f/f/9//3v/e
/97/4P/g/9//3//d/93/3f/d/93/3f/d/9z/3P/b/9v/2//b/9v/2//a/9z/2//b/9v/
2v/a/9f/1v/W/9b/1v/V/9X/1f/T/9L/0v/S/9L/0f/T/9L/0v/T/9H/0f/P/8//zv/P
/9D/0P/Q/9H/0f/R/8//zv/O/8//0P/Q/9H/0f/T/9P/1P/U/9f/1//Y/9j/1v/W/9f/
1//Y/9j/2P/Y/9v/3P/c/9z/2v/Z/9n/2f/a/9r/2//b/9v/2//b/9v/3f/d/93/3f/c
/9z/3P/c/9z/3P/c/9z/3P/c/9z/3P/d/97/3//g/9//3v/d/9z/3v/e/93/3f/d/97/
3v/e/97/3v/e/97/3//f/9//3//d/93/3f/e/+D/4P/f/9//3v/e/97/3v/f/9//4P/g
/+D/4P/g/9//3v/e/97/3//g/+D/4P/g/+D/4P/g/+D/4f/g/+D/4f/h/+H/4f/h/+P/
4//j/+L/4v/i/+P/4//j/+L/4v/i/+T/5P/k/+X/5f/l/+X/5f/j/+P/4v/i/+T/5P/k
/+X/6P/n/+b/5f/k/+T/5f/l/+X/5f/l/+T/5P/k/+T/5P/j/+T/5f/m/+X/4//k/+X/
5f/n/+f/6v/s/+3/7//w//H/8P/w/+//7f/r/+f/5P/g/9//3f/c/9j/2f/Z/9j/2P/W
/9b/1v/W/9j/2P/Y/9r/3f/e/9//3//d/9//4P/j/+P/5P/l/+b/5v/m/+b/5v/m/+b/
5v/n/+j/6f/q/+v/6f/q/+r/6v/r/+v/6//r/+3/7P/s/+3/7v/w//f//f/+/wAAAgAB
APz//v////X/6f/d/8v/sf+X/4X/df9v/3v/jP+Q/5P/pf+0/7f/uf+8/77/xf/L/9L/
2v/f/+b/6v/s/+3/7//w//H/8f/x//P/8//0//T/9P/0//T/9f/1//X/9f/2//b/9v/2
//b/9v/3//f/9//2//b/9//3//f/9//2//b/+P/4//j/+P/3//f/9//4//b/9f/1//X/
9//3//b/9v/1//X/9f/1//f/9//2//b/9f/1//P/9f/1//T/9P/0//X/9v/2//f/9f/1
//X/9f/3//f/9//2//b/9f/1//X/8//z//P/8v/0//P/8//z//L/8v/v/+7/7//w//H/
8f/w/+//7P/q/+z/7P/s/+v/6f/o/+j/6f/p/+n/5//n/+j/6f/q/+r/6P/p/+n/6f/p
/+j/6P/p/+r/6v/r/+v/6//r/+z/7P/v/+//8P/w/+7/7v/v/+//8P/w//D/8P/z//T/
9P/0//L/8f/x//H/8v/y//P/8//z//P/8//z//P/8//z//P/9P/0//T/9P/y//L/8v/y
//T/9P/0//T/9P/0//T/9P/0//T/9P/0//b/9v/1//X/8//0//T/9P/2//b/9v/2//X/
9f/1//X/8//z//P/9P/2//b/9f/1//b/9v/2//b/9f/1//b/9v/0//T/9P/z//T/9P/0
//X/9v/2//b/9v/0//T/9P/0//T/9P/1//f/9//3//f/9//5//n/+f/4//b/9v/3//f/
9//2//b/9v/4//j/+P/5//j/9//2//X/9//3//b/9v/4//j/+P/5//f/9//3//f/9//3
//f/9v/4//j/+P/4//j/+P/4//n/+f/5//n/+f/4//j/+v/6//r/+f/3//f/9//1//X/
9v/3//f/+P/5//3/AAABAAMABAAFAAYABgAFAAMA///7//j/9P/x/+//7v/q/+v/6//q
/+r/6v/q/+r/6v/s/+z/7P/u/+//8P/x//H/7//x//L/9f/2//j/+v/8//r/+v/6//r/
+P/4//j/+f/5//n/+f/5//n/+v/6//r/+//7//v/+//9/wAAAAD//wAABAALAA8AEAAU
ABQAEwAOAAoABwD///X/5f/P/7X/m/+H/3//g/+T/5z/nv+n/7f/wv/F/8f/yv/Q/9X/
2f/i/+r/8f/2//j/+P/7//v//v////////8DAAMABAAEAAQABAAEAAUABQAFAAUABgAE
AAQABAAEAAQABQAFAAUABgAGAAcABwAGAAUAAwACAAMABAAFAAYABgAFAAQABAAEAAMA
AwADAAUABQAEAAQABAADAAIAAQADAAMAAgACAAEAAQD//wEAAQAAAAAAAAACAAIAAQAB
AAMAAwADAAMAAgABAAAA/v8AAP////////3//f/9//z//v/9//3//f/8//z/+f/4//j/
+P/4//f/+f/5//f/9v/0//T/9P/z//P/8v/y//P/8//z//H/8f/v/+//7//u/+7/7//v
/+//7f/s/+z/7f/w//D/8f/x/+//7//w//D/8v/z//X/9v/2//b/9//3//b/9v/2//b/
9//4//j/+P/4//f/9//3//j/+P/5//n/+//7//v/+//5//n/+f/5//z//P/8//z/+//6
//n/+P/7//z//f/+//z//P/8//z/+v/6//r/+v/6//r/+f/5//v//P/8//z//v/+//7/
/v/9//3//f/9//n/+f/5//r//P/8//v/+//6//r/+v/6//v/+//8//z//P/8//z/+//6
//r/+v/7//z//P/8//z//P/8//z//P/7//r/+v/7//v/+//7//v/+v/5//j/9v/3//j/
+v/7//v/+v/6//r/+P/4//j/+f/5//n/+f/5//n/+f/4//j/+f/6//v//f/7//v/+//7
//v/+//7//r/+P/4//j/+f/5//j/+P/4//j/+P/5//v//P/9//v/+//6//r//P/8//z/
+//7//v/+//5//n/+v/7//v/+v/5//v//P/8//3//f/9/wEAAgACAAEAAQD///7//P/9
//3//v/8//r/+f/3//b/9P/y//D/7v/u/+7/7v/w/+7/7v/u/+3/7//x//L/9f/1//b/
9//4//r/+v/6//r/+v/6//r/+//5//n/+f/5//v//P/8//z/+//7//v/+//9//z//v//
/wIABgALAA8AEgAUABQADwAOABAADwAFAPv/6//V/7v/o/+P/4P/hf+X/6L/ov+p/7v/
xv/L/83/zP/O/9X/2//g/+j/7//0//b/+v/9//3/AAABAAEAAQABAAEAAgACAAQABAAE
AAUAAwADAAMABAAEAAQABAAEAAQABQAFAAUABAAEAAUABQAHAAcABgAGAAYABgAGAAYA
BQAFAAUABgAGAAUABQAFAAcABwAGAAYABwAHAAcABwAFAAUABAAEAAUABQADAAUABQAE
AAQABAACAAIAAQABAAEAAQABAAEAAwADAAMAAgAAAP////////////////7//v/9//3/
/f8AAAAA/f/8//r/+v/6//n/+//7//n/+P/6//r/+v/5//f/9v/2//f/9//3//X/9f/z
//P/8//y//H/8f/w/+//7v/u/+//8f/0//T/9f/1//P/8//0//T/9f/1//b/9v/2//b/
9//3//j/+P/4//j/+f/6//r/+v/8//v/+//7//r/+v/7//v/+//7//v/+//7//v/+//7
//z//P/8//z//P/8//z//P/8//z//P/8//r/+v/6//r//P/8//z//P/8//z/+//7//n/
+v/6//r//P/8//z//P/7//v/+//7//v/+//7//z/+v/6//n/+f/8//z//P/8//v/+//8
//z//P/8//z/+//6//r/+v/7//r/+v/6//r/+v/6//r/+v/7//r/+v/7//v/+//7//v/
/f/9//3//P/7//r/+v/5//v/+v/6//r/+v/6//r/+//5//n/+f/5//v/+//6//r/+v/6
//r/+//7//v/+//7//3//f/9//z/+v/6//z//v/+//7//v/9//3//P/7//3//f/8//z/
/P/8//z/+//5//n/+f/3//n/+v/7//v//f/9/wAAAgADAAUABgAHAAYABgAFAAMA/v/5
//X/8P/x/+//7v/q/+r/6//r/+z/7P/s/+z/7P/s/+z/7P/u/+//8P/x//H/8//1//b/
+f/3//j/+f/6//z//P/8//z//P/8//z//f/7//v/+//7//3//v/+//7//f/9//3//f/9
//7/AAADAAgADgARABMAFgAYABYAEQASABIADQADAPf/4//J/63/l/+H/3//hf+X/6D/
ov+r/73/xv/H/8n/zP/U/9v/4f/o//D/9f/4//r//P//////AQADAAQABQAFAAUABgAG
AAYABgAGAAcABwAHAAcACAAGAAYABgAGAAgACQAJAAkACAAIAAkACQALAAsACgAKAAoA
CgAKAAoACQAJAAkACgAKAAkACQAJAAcABwAGAAYABwAHAAcABwAJAAkACAAIAAcABwAF
AAcACQAIAAgACAAGAAYABQAFAAcABwAHAAcABgAFAAQAAgACAAEAAQABAAIAAwAEAAQA
AgABAAEAAQACAAIA///+//7//v/+//3//f/9//v/+v/8//z//P/7//v/+v/6//v/+f/5
//f/9//3//f/9//2//b/9//3//f/9//2//b/9//2//b/9//3//f/9//4//j/+//7//z/
/P/8//z//f/9/wAAAAAAAAAAAAAAAP///v//////AAABAAAAAAABAAEAAQABAAEAAQAB
AAEAAQABAAAAAAAAAAAAAgACAAIAAgAAAAAAAAAAAAAAAAAAAAAAAQACAAMABAACAAIA
AQABAAMABAAEAAQABAAEAAQABAADAAMAAwADAAMAAwADAAQABgAGAAUABQAEAAQABAAE
AAMAAwAEAAQAAgACAAIAAQABAAIAAwAFAAQABAAEAAQABAAEAAQABAAFAAQABAAFAAMA
AwADAAMABAAFAAYABgAFAAQABAADAAQABAAFAAYABgAGAAYABwAFAAUABQAFAAUABQAE
AAQAAgACAAIAAwAFAAUABgAGAAYABgAGAAYABwAHAAcABQAFAAQABAAEAAQABAADAAUA
BQAFAAMAAQACAAMAAwADAAMABgAIAAsADQAOAA8ADwAOAAwACQAJAAUAAgD+/////f/8
//j/9f/1//T/9P/0//T/9P/0//L/8v/y//T/9f/2//f/9//5//v//P////3//v///wAA
AAAAAAAAAAAAAAAAAAABAAEAAQABAAEAAwAEAAQABAAEAAMAAgABAAMABAAGAAkADAAO
AA8AEwAWABgAGgAZABgAFgATAAkA///v/9f/u/+j/5H/h/+N/5//rP+q/7H/xf/M/83/
0//U/9T/2//h/+T/7P/1//j//P8AAAMAAwACAAMAAwADAAUABQAGAAYABgAGAAYABwAH
AAcABwAIAAgACAAIAAgABgAHAAcABwAIAAgACQAJAAkACQAIAAgABwAGAAUABAAGAAcA
CAAKAAgABwAHAAcABQAFAAQABAAFAAUABQAFAAUABQAEAAQABQAFAAMABQADAAIAAgAC
AAIAAgABAAEAAQABAAEAAQADAAMAAwACAAQAAwADAAMAAgABAAAA/v/+//3//f/9//7/
/v/7//r/+v/6//r/+f/5//n/9//2//T/9P/0//P/8//y//L/8//z//P/8f/x//D/8f/y
//L/8v/z//P/8//x//D/8P/x//D/8P/x//H/8f/x//L/8v/z//P/9P/0//T/9P/1//X/
9v/2//b/9v/3//j/+P/4//n/+f/6//v/+f/4//j/9//5//n/+f/5//v/+//7//v//P/8
//z//P/6//r/+v/6//r/+v/6//r/+v/6//r/+v/4//j/+P/4//r/+v/5//n/+f/6//r/
+v/4//j/+P/4//n/+f/5//n/9//3//f/+P/6//r/+f/5//r/+v/6//r/+P/3//f/9v/3
//j/+f/5//r/+v/6//v/+v/6//r/+v/4//j/+P/4//f/9v/2//f/+f/5//n/+f/5//n/
+f/4//j/+P/5//n/+f/4//j/+P/6//r/+v/7//v/+//7//v/+f/5//j/+P/4//j/+P/5
//n/+f/5//n/9//3//f/9v/4//j/+P/5//f/9//2//b/+P/4//j/+f/5//j/+P/4//j/
+P/2//f/9//3//f/9//2//b/9v/2//b/9f/3//f/9//1//X/9v/3//f/9P/z//X/9v/3
//n/+v/7//7//v/9//v//P/7//v/+v/7//n/+P/0//D/7//t/+z/6//q/+n/6P/n/+b/
5f/m/+n/6v/r/+v/6//t/+7/8f/x//L/8//0//X/9v/3//j/9//2//X/9f/1//X/9f/1
//X/9v/2//b/9//3//f/9//7//r/+v/5//z//v8DAAkADAAMAA4ADQAMAAoABwD9//P/
4//N/7X/n/+N/3//f/+N/5j/mP+f/7P/vv/B/8X/xv/K/9H/1//e/+T/6//w//T/9v/5
//n/+v/7//v/+//9//3//v/+//7//v/+////////////AAAAAAAAAAAAAAAAAQABAAEA
AAAAAAEAAQABAAEAAAAAAAAAAAAAAAAAAQABAAEAAgAAAP/////////////+//7//f/9
//3//f///////v/+///////9/////f/8//z//P/+//7//f/9//v/+//7//v/+f/5//n/
+P/5//n/+v/7//v/+//7//r/+v/5//n/+f/6//r/9//2//b/9v/2//X/9f/1//P/8v/y
//L/8v/x//H/8P/w//H/7//v/+3/7f/t/+3/7f/s/+z/7f/t/+3/6//q/+r/6//s/+z/
7f/t/+v/6//s/+z/7f/t/+7/7v/u/+7/7//v//D/8P/w//D/8f/y//L/8v/0//P/8//z
//L/8v/z//P/8//z//P/8//z//P/8//z//T/9P/0//T/8v/y//L/8v/0//T/9P/0//T/
9P/0//T/8v/y//L/8v/0//T/8//z//P/9P/0//T/8v/y//L/8v/1//X/9f/1//P/8//z
//T/9P/0//P/8//0//T/9P/0//P/8//0//T/9P/0//T/8//y//L/8v/z//L/8v/y//L/
8v/y//L/8v/x//D/8P/x//P/8//z//P/8//z//P/8v/y//L/8//z//P/8v/y//L/8P/w
//D/8f/x//H/8f/x//P/8//y//L/8v/y//L/8//1//P/8f/x//L/8v/y//L/8v/y//P/
8//z//H/8f/w//D/8v/y//L/8f/v/+//7//t/+3/7v/v/+//8f/x//T/9v/1//f/+P/5
//z//P/7//n/9v/x/+3/6P/n/+X/5P/g/+H/4f/g/+D/3v/e/97/3v/g/+D/4P/i/+P/
5P/l/+X/5f/n/+j/6//t/+7/7//w/+//7v/t/+z/7v/u/+7/7//v/+//7//v/+3/7v/u
/+7/8f/x//H/8f/x//D/8v/1//j//v8DAAUACAAIAAgABwAGAAYAAQD5/+3/3f/H/6v/
kf9//3H/c/+F/5L/kv+Z/6v/uP+7/73/vv/A/8n/0f/Y/97/5f/o/+z/7v/x//H/9P/1
//X/9f/1//X/9v/2//j/+P/4//n/9//3//f/+P/4//j/+P/4//j/+f/5//n/+v/6//v/
+//6//n/9//2//j/+P/4//j/9//3//f/+P/6//n/+f/5//f/9//2//b/9//3//f/9//5
//n/+P/4//f/9//1//f/9//2//b/9v/0//T/8//z//P/8//z//P/8//z//P/8v/y//H/
8f/x//H/8f/x//D/7v/t/+3/7f/w//D/7f/s/+z/7P/s/+v/6v/p/+b/5P/l/+b/5//n
/+X/5P/k/+X/4//j/+H/4f/f/9//3//e/9//4f/i/+P/4f/g/+D/4f/i/+L/4//j/+P/
4//k/+T/5P/j/+P/4v/k/+T/5f/l/+j/6P/o/+j/5//o/+j/6P/m/+X/5f/l/+j/6P/p
/+n/6f/p/+n/6f/p/+n/6f/p/+j/6P/o/+j/6P/o/+j/6P/o/+j/6P/o/+b/5v/m/+b/
5v/m/+b/5v/m/+b/5f/l/+X/5v/m/+b/5v/m/+b/5v/n/+f/5//n/+f/5//n/+j/5//m
/+T/4//m/+b/5v/m/+f/5//o/+j/5v/m/+b/5f/k/+T/5P/l/+T/5P/k/+T/5f/m/+f/
6P/n/w==
         </WaveFormData>
      </LeadData>
      <LeadData>
         <LeadByteCountTotal>10000</LeadByteCountTotal>
         <LeadTimeOffset>0</LeadTimeOffset>
         <LeadSampleCountTotal>5000</LeadSampleCountTotal>
         <LeadAmplitudeUnitsPerBit>4.88</LeadAmplitudeUnitsPerBit>
         <LeadAmplitudeUnits>��V</LeadAmplitudeUnits>
         <LeadHighLimit>2147483647</LeadHighLimit>
         <LeadLowLimit>268435456</LeadLowLimit>
         <LeadID>V2</LeadID>
         <LeadOffsetFirstSample>0</LeadOffsetFirstSample>
         <FirstSampleBaseline>0</FirstSampleBaseline>
         <LeadSampleSize>2</LeadSampleSize>
         <LeadOff>FALSE</LeadOff>
         <BaselineSway>FALSE</BaselineSway>
         <ExcessiveACNoise>FALSE</ExcessiveACNoise>
         <MuscleNoise>FALSE</MuscleNoise>
         <LeadDataCRC32>2068754709</LeadDataCRC32>
         <WaveFormData>
+P/4//j/+P/2//b/9v/2//P/8v/x//D/8P/w//D/8P/u/+7/7v/u/+7/7v/u/+7/8P/w
//D/8P/u/+7/7v/u/+//8P/x//L/8v/y//L/8v/y//L/8v/y//P/9P/1//b/9f/0//P/
8v/z//T/9f/2//T/9P/0//T/9P/0//T/9P/2//b/9v/2//X/9P/z//L/8//0//X/9v/1
//T/8//y//L/8v/y//L/9P/0//T/9P/x//D/7//u//D/8P/w//D/8P/w//D/8P/u/+7/
7v/u/+7/7v/u/+7/7P/s/+z/7P/u/+7/7v/u/+z/7P/s/+z/7P/s/+z/7P/u/+7/7v/u
/+3/7P/r/+r/7P/s/+z/7P/s/+z/7P/s/+z/7P/s/+z/7v/t/+3/7f/s/+z/6//p/+v/
6//r/+v/6//t/+7/7//u/+//8P/y//T/9v/2//f/9//3//b/9v/4//j/9v/z//P/8v/v
/+7/7P/q/+j/5//r/+3/7v/v/+//7v/s/+v/7f/t/+z/6//o/+f/5//m/+T/5f/l/+P/
5f/k/+P/4//h/+D/4P/h/+P/4//j/+P/5f/l/+X/5v/k/+T/5P/j/+X/6f/o/+b/6P/t
//f/AwALABcAKQBDAF0AdQCFAJcApACgAIgAcABYADgAFwDz/83/of95/2L/Vf9N/1r/
cf+D/5j/rP+4/8H/y//U/9z/4//m/+f/5f/j/+T/5//o/+r/6v/q/+r/6P/o/+v/7P/s
/+3/7f/t/+7/8P/x//H/8P/v/+7/7//x//H/8f/x//H/8P/w//H/8f/w//H/8P/w//H/
8//0//H/8P/w//L/8//0//T/9P/2//b/9f/1//P/8//1//b/+f/5//n/+v/4//j/+P/6
//z//f///wAA/v8AAAEAAQABAAMABQAFAAkACgAKAAsACwAMAA0ADwASABQAFQAWABYA
FwAYABkAGgAcAB0AHwAiACIAIgAhAB8AHwAfACAAIwAjACEAIwAhACAAHgAeACAAIAAf
AB8AHwAfAB8AHQAcABoAGAAYABgAGAAXABYAFQASAA8ADQAJAAkACQAIAAYABAACAAAA
/f/7//n/+P/5//j/9//3//b/9f/z//H/7//v/+//7//w//H/8P/x//D/7f/s/+z/7v/v
//H/8v/y//H/8f/v/+//8P/w//D/8P/x//L/8v/z//L/8f/x//H/8//z//T/8//y//H/
8P/x//D/8P/w//L/8//0//T/8v/x//H/8f/z//P/9P/0//T/9P/x//H/8f/x//H/8f/x
//P/8//z//T/8v/y//L/8v/y//H/8f/y//L/8f/w/+7/7v/u/+7/8P/w//D/7v/s/+3/
7f/r/+3/7v/u/+7/7v/u/+3/7f/r/+n/6//s/+7/7f/t/+z/6v/q/+r/6v/s/+z/7P/t
//H/7v/s/+z/7P/s/+z/7P/s/+z/7P/r/+v/6//p/+r/6v/p/+r/6//s/+3/6v/r/+v/
6//t/+//8f/0//b/+P/4//n/+//7//r/+v/8//z/+v/3//T/8v/u/+z/7f/s/+v/6//u
/+//7//v//D/8P/v/+//8P/x//H/8f/w/+//7//u/+//8f/y//H/8f/w/+//7//t/+z/
7P/t/+7/7//w//H/7//v/+//8P/x//L/8//z//X/9f/0//b/+P/9/wUADwAZACUANQBH
AF8AdwCJAJsAsgDCALoAoACEAGQARQApAAcA3/+z/5D/f/91/3L/gf+V/6T/tv/I/9X/
3f/o/+7/8//4//n/9//3//j/+//8//z//P/8//z/+//6//z//P/+////////////AAAA
AP///v/9//z//f////////////3//P/8//3//v/+/wAAAAD/////AAAAAP///v/+/wAA
AwAEAAQABAADAAIAAAD//wAAAQAEAAYABQAFAAUABgAGAAYABgAIAAoACwANAA4ACwAM
AAwACwANAA8AEQARABUAFgAWABcAGAAYABgAGQAdACAAIgAkACMAIwAjACMAJgAoACkA
KwAqACoAKgApACcAJwAnACgAKwArACkAKwApACgAJgAmACgAKAAnACcAJgAlACQAIQAi
ACAAHgAeAB4AHgAdABwAGQAWABMAEQAQABEAEgASAA4ADAAKAAgACQAHAAUABAAFAAQA
AwADAAIAAQD///3//f/9//3//f/9//3/+//7//3/+//7//z//v///wEAAgABAP///v/7
//z//v///wAAAQABAAEAAAABAAAA////////AQABAAIAAQAAAP///v////7//v/+//7/
//8AAAAAAAD///////8BAAEAAgACAAEAAAD8//v//P/9//7////9//////////z/+v/6
//r/+//8//z//f/9//z/+v/4//r/+v/6//r/+v/6//r/+P/2//f/9//1//b/+P/5//r/
+P/2//P/8f/0//P/9v/4//j/9//3//b/9P/0//T/9P/2//b/9v/3//b/9P/z//L/9P/0
//L/9P/0//T/9P/y//L/8v/y//T/8//z//P/8v/y//H/7//v/+//7//v/+//8f/y//P/
8v/z//T/9v/2//j/+P/5//n/+f/4//j/+P/4//b/8//1//T/8f/w/+7/7P/q/+n/6//t
/+7/7//w//D/7//v/+3/7f/s/+v/7P/r/+v/6v/o/+n/6f/n/+n/6P/n/+f/5//m/+b/
5//l/+X/5f/l/+f/5//n/+j/5v/m/+b/5f/n/+v/6v/q/+r/7//z//3/BQARAB8AMQBH
AGMAdwCFAJYAogCYAIAAYgBEACcACQDl/8P/nf96/2X/Xf9e/2//gf+O/6D/tP+//8P/
zv/Y/93/4v/n/+n/6P/o/+r/6v/o/+j/6P/o/+n/6v/u//D/7f/t/+z/6//t/+7/7v/t
/+3/7f/t/+//7v/t/+z/6//s/+z/7f/v/+//7v/v/+7/7v/v//H/8v/x//D/8P/y//H/
8v/y//L/8v/y//H/8f/x//H/8//0//X/9f/1//b/9v/2//b/+P/2//f/+f/6//r//P/9
//3/+//9//////8DAAQABAAFAAUABgAHAAkACgAMAA0ADgAQABEAEgATABMAFAAUABUA
GAAYABgAFwAXABcAFwAYABgAFwAUABUAFwAWABQAFAATABIAEAAPABEAEQARAA8ADgAM
AAoACgAIAAgABwAGAAcABAABAP///P/7//r/+P/2//T/8v/w/+//7f/r/+r/6P/m/+T/
4//l/+X/5P/j/+L/4f/g/9//4f/h/9//3//f/93/3f/e/9z/3f/f/+D/4v/h/+H/3//e
/97/3f/c/97/3//g/+D/3//e/93/3f/d/9//3//g/+D/4P/g/+D/3f/c/9z/3P/c/93/
3v/e/93/3f/e/9//3f/d/97/3v/g/+D/3f/d/9v/2//b/9v/2//d/93/3f/c/9r/2v/a
/9r/2v/Z/9n/3P/c/9v/2v/Z/9j/1//W/9j/2P/Y/9b/2P/Z/9n/1//W/9b/1f/U/9b/
1v/V/9X/0//R/9P/1P/U/9P/0//S/9L/0v/S/9L/1P/U/9T/1f/X/9b/1v/W/9L/0P/Q
/9L/0v/S/9L/0v/S/9L/0v/S/9H/0f/R/9P/1P/U/9P/0f/R/9H/0f/T/9X/1v/X/9b/
1//Y/9r/2v/c/9z/3f/h/+H/4P/g/97/3v/c/9n/2f/Y/9X/1P/T/9L/0f/R/9L/0//T
/9P/1v/W/9X/1f/S/9H/z//N/83/zf/O/87/zv/P/8//zf/L/8r/yf/J/8r/yv/L/83/
zP/L/8r/yf/L/8v/y//M/8z/zP/M/8v/yf/L/87/0P/Q/9f/4f/t//P/+/8LACEAPQBX
AG0AgwCSAJAAegBgAEgAKAAHAOX/wf+X/2//Vv9F/zn/Pv9V/2v/gv+Y/6j/s/+//8b/
zP/R/9T/1f/V/9f/2P/b/9z/3P/c/9z/3P/d/97/4v/k/+T/5f/l/+X/4//k/+T/4//k
/+X/5v/p/+n/6f/p/+n/6v/q/+v/7f/s/+z/7v/u/+3/7f/u/+7/7v/u/+//8v/y//L/
8f/w//L/8v/x//H/8//z//X/9v/1//X/9f/2//f/+P/5//z/+//7//z//P/8//7/////
/wEAAwAFAAUABQAGAAYABwAKAAwADgARABEAEgASABIAFAAVABYAFwAZABwAHgAhAB8A
HgAdABsAHQAdAB0AHgAcABsAGAAZABkAGAAWABYAFwAYABgAGQAWABUAFAARABMAFAAV
ABgAGAAYABcAFgAXABQAEQAPAAsACwALAAoACAAGAAQAAgACAAEAAAAAAP///v/9//3/
/v/9//v/+f/6//v//P/9//v/+//5//n//P/7//z//v/8//3///8AAAAA//////3///8A
AAAAAAABAAEAAQAAAAAAAAAAAAEAAQADAAMABAACAAIAAgACAAIAAgADAAQABQAFAAUA
BAAFAAUABgAHAAYABQAFAAQABQAGAAQABQAGAAcACAAJAAgACQAIAAcACQAIAAkACgAJ
AAgABgAFAAgACAAHAAYABgAGAAYABgAGAAYABgAEAAYABwAHAAUABQAGAAYABgAGAAYA
BQAFAAUAAwAFAAYABAADAAMAAgADAAQABQAGAAUABAADAAMABQAEAAQABAAGAAYABQAF
AAMAAwADAAQABgAHAAcABQAEAAQABAAEAAQABgAGAAYABgAGAAUABQAFAAUABgAGAAUA
BwAHAAcABwAGAAcABwAHAAoACwAMAA4ADAAOAA4ADwAPAA8ADgAOABAAEgASABEAEgAS
ABAAEAARABAADwAPAA0ADQAMAAsADgAOAA0ADQAOAA8ADwAPAA0ACwAKAAgACQALAAwA
CwALAAoACQAJAAcABgAGAAcACAAJAAoACwALAAsACwAMAA4ADgAOAA0ADQANAA4ADgAO
ABMAGwAjAC0AOQBHAFkAbQCDAJkArQDAAMwAxACqAIwAbABNAC8ADwDt/8f/pv+R/4f/
iP+V/6P/sv/G/9j/4//t//j/AAADAAYACQAHAAUABgAJAAoACgAKAAoACgAIAAgACwAM
AAwADQANAA0ADwAQABAADwANAA0ADQAPAA8ADwAPAA8ADwAOAA4ADwAOAA4AEAAQABEA
EQASABIAEAAOAA0ADgAQABIAEwAUABIAEgARABEAEwATABUAFgAWABUAFAAUABIAEgAS
ABQAFgAXABkAGgAZABoAGgAZABsAHQAfAB8AHwAgACAAIQAjACQAJQAnACoALAAtAC4A
LwAvAC8ALwAyADQANQA3ADYANgA2ADUANQA1ADUANgA3ADcANQA3ADYANAAxADAAMgAy
ADEAMQAxADEAMQAvAC4ALAAqACoAKgAqACkAKAAlACIAHwAdAB0AHQAdABwAGAAWABQA
EgARAA8ADQAMAAwADAAMAA0ACgAJAAcABQAHAAcABwAHAAUABQADAAMABQADAAMABAAE
AAUABwAIAAcABQAEAAEAAgAEAAUABgAGAAcACAAIAAUABAADAAMABQAHAAcACAAHAAYA
BQAEAAQABAAFAAYACAAJAAoACgAIAAcABwAHAAcABwAIAAgABgAGAAMAAwAFAAUABQAF
AAUABwAHAAcABAACAAIAAgAEAAQAAwADAAIAAgABAAAAAgACAAIAAgACAAIAAgAAAAAA
AQABAP////8AAAAAAAAAAAAA/////////f///wAAAAD//////v/8//z//P/8//7//v/+
////AAD///7//f/8//7//v/+//7//P/7//v/+//5//r/+v/5//r/+//8//3//P/9//3/
/f/+////AAACAAQABgAGAAcACQAJAAgACAAKAAoACAAFAAIAAAD8//r/+//6//n/+f/8
//3//f/9//z//P/7//v//f/9//z/+//5//f/9v/0//T/9f/1//P/8//y//H/8f/x//D/
8P/x//L/8//0//X/8v/x//D/8P/x//L/8//z//X/8//y//L/8v/3/wEADQAVAB8ALwA/
AFMAbwCFAJcAqACyAKYAigBwAFQAMwAPAOv/x/+f/37/bf9j/2D/cf+F/5b/qv++/8n/
1f/e/+b/6//w//H/8f/v//D/8//0//b/9v/2//b/9v/2//n/+v/4//n/+f/5//v//P/8
//v/+//7//v//f/7//v/+//7//n/+P/4//n//P/8//7//v/7//v//P/8//v/+v/6//z/
//8AAAAAAAD+//7//f/9//7///8CAAQAAwADAAMABAACAAIAAgAEAAYABwAJAAoACAAK
AAsACwANAA8AEQARABEAEgASABMAFQAWABcAGQAcAB4AHwAgACEAIQAhACEAIwAmACgA
KwArACoAKQAnACcAJwAnACgAKQApACcAKQAnACYAJAAkACYAJgAlACUAIwAjACMAIQAi
ACAAHgAeAB4AHgAdABwAGgAWABIADwAPAA8ADwAOAAsACAAFAAIAAQD///3//P/9//z/
+//7//n/9//0//H/8//z//P/8//x//H/7//v//D/7//w//L/8v/z//X/9v/0//P/8//x
//P/9P/0//T/9f/1//X/9P/1//T/8//z//X/9//3//j/9//2//X/9P/0//T/9f/2//b/
9//4//j/9v/1//X/9f/3//f/+P/4//j/+P/1//X/9//3//f/9//2//f/9v/1//b/9P/0
//T/9v/2//X/9f/1//T/8v/w//L/8v/y//L/8P/w//D/7v/w//H/8f/v//H/8v/y//L/
8P/w/+//7//w/+//8v/0//P/8f/w/+7/8P/w//D/8P/y//L/8v/z//L/8P/v/+7/8P/w
/+//7//v//D/8P/w//D/8P/w//D/8P/w/+7/7f/t/+3/6//s/+z/6//s/+3/7v/v/+3/
7//w//H/8//1//f/+v/6//z//P/9///////+//7//v/+//z/+f/4//b/8v/w//H/8P/v
/+//8v/z//P/8//y//L/8f/x//P/8//y//H/7//t/+z/6v/r/+3/7v/t/+v/6v/p/+n/
5//m/+b/5//o/+n/6v/r/+r/6f/o/+j/6v/q/+r/6f/t/+//7v/q/+z/8////wcADwAd
AC8ARQBbAHMAhwCdALIAtACiAIgAbABMAC8ADQDn/7n/j/9y/2P/W/9i/3n/i/+c/67/
vP/H/9X/3v/k/+f/6v/r/+v/6//s/+//8P/y//L/8v/y//D/8P/z//T/9v/3//f/9//1
//b/9v/1//X/9f/1//f/9//3//f/9//1//T/9P/1//f/+P/7//z/+f/5//r/+v/5//j/
+P/6//3//v/+//7//f/8//r/+f/7//v//f/+//3//f/9//7/AAAAAAAAAgACAAMABQAG
AAQABgAHAAcACQALAA0ADQAPABAAEAARABMAFAAVABcAGAAaABsAHAAeAB8AIAAhACIA
JAAlACcAKAAoACgAJwAnACcAJwAoACkAKQAnACkAKQAoACYAJgAmACYAJQAlACUAJQAl
ACMAIgAgAB4AHgAgACAAHwAeABsAGAAVABMAEwATABMAEgAQAA4ADAAKAAcABQADAAIA
AgACAAIAAwABAP///P/5//r/+//8//3///////3//f/9//v/+//8//z//f///wAA///9
//z/+f/8//7///8AAAAAAQACAAIAAQAAAP////8BAAMAAwAEAAMAAgABAAAAAgACAAMA
BAAFAAUABQAEAAIAAQABAAEAAwADAAQABAACAAIA/////wAAAQACAAMAAQADAAMAAwAC
AAAAAAAAAAIAAgABAAEAAAAAAP///v/+//7//v/+//7//v/+//z/+v/7//v/+f/6//z/
/f/+//z//P/7//v/+//5//v//P/+//3//f/8//r/+v/6//r/+//8//3////9//z//P/8
//7//v/9//3/+//7//v//P/6//r//P/8//z//P/+//7//v/+//7//f/9//3///8AAAAA
///9//3//f/9//3///8AAAEAAQABAAEAAgAAAAIAAgADAAYABwAHAAgACgAKAAgABQAH
AAgABwAIAAcABgAFAAUAAgABAP///f8BAAIAAgADAAEAAQAAAP//AAD//////v/8//3/
/f/7//n/+P/3//f/+f/4//j/+f/3//f/9//3//n/+f/5//r/+P/4//j/9//3//f/+P/6
//z/AwANABUAHQAnADUARQBfAHkAjwCjALQAvACqAIwAcABQADMAFQD1/8//qf+I/3f/
bf90/4X/k/+k/7j/yP/V/93/5P/o/+3/8v/1//X/9//4//v//P/7//r/+f/4//n/+v/+
/wAA//////7//f/9//7//v/9/////////wEA/v/9//z/+//8//z//f////7//v8AAAAA
/f/9//7//v/+//7///8CAAIAAgABAAAAAQACAAIAAwABAAEAAwAEAAQAAwACAAIAAwAE
AAUACAAHAAcACAAIAAgACgALAAsACwANAA8ADwAPABAAEAARABUAFgAXABkAGAAaABsA
HAAgACEAIgAjACIAJAAlACcAJgAmACYAJQAmACcAKAAqACoAKQAmACcAJwAmACQAJAAk
ACQAIwAjACIAIQAgAB0AHgAcABoAGgAaABoAGQAYABcAFAARAA8ACwALAAsACgAGAAQA
AgAAAAAA///+//7/+//6//n/+f/6//n/9//1//X/9f/1//X/8//z//H/8f/y//H/8v/0
//P/8//0//T/9P/z//P/8f/z//T/9P/0//P/8//z//L/8v/y//L/8//x//P/8//0//T/
9P/0//T/9f/0//T/9P/1//X/9f/0//P/8//0//X/8//z//T/9P/2//b/8//z//P/8//z
//P/8v/z//L/8f/y//D/8P/w/+7/7v/t/+3/7v/u/+3/7P/u/+7/7v/u/+z/7P/s/+r/
7P/t/+3/6//o/+j/5//m/+f/6P/o/+n/6//p/+v/7P/r/+n/6P/m/+f/6P/p/+r/6P/o
/+j/6f/r/+r/6v/q/+j/6P/n/+f/5f/l/+T/5f/m/+f/6P/m/+b/5v/m/+b/5f/l/+X/
5//o/+j/5//l/+X/5f/l/+f/6f/q/+v/7P/t/+7/8P/w//L/8v/z//X/9f/0//T/8//y
/+//6//r/+r/5//m/+X/5P/j/+P/5f/n/+j/6f/o/+j/5//n/+b/5f/j/+H/4v/h/+H/
4P/e/9//3//d/9//3v/d/93/3f/c/9z/3f/b/9v/2//b/9z/3f/e/+D/4P/g/+D/3//b
/93/3v/g/+T/7f/1//3/BQARACMAOQBXAHEAhQCZAKYAnACEAGgATAAuABEA7//H/5//
d/9c/03/Rf9Q/2f/ff+U/6r/tv+//8n/zv/U/9f/2v/d/93/3v/g/+T/5v/m/+b/5v/m
/+j/6P/r/+z/7v/v/+//7//v//D/8P/v//H/8f/x//P/8f/x//H/8f/y//L/8//1//X/
9P/1//T/8//z//T/9P/0//T/9f/4//j/+P/3//b/9v/2//X/9f/3//f/+f/6//n/+f/5
//r/+//8//3/AAD9//3//v/+/wAAAgADAAMAAwAFAAcABwAJAAoACgALAA4AEAASABUA
FAAWABcAGAAcAB0AHgAfACAAIgAjACUAJAAkACQAIwAkACUAJgAoACgAJwAkACUAJwAm
ACQAJAAkACQAIwAjACEAIQAhAB8AIQAgAB8AIAAeABwAGQAWABYAFAASABEADQANAA0A
DAAIAAYABAACAAIAAQAAAAAA/P/6//j/9//3//f/9v/1//X/9f/1//X/9f/1//P/8//0
//P/9P/2//X/9f/2//b/9//3//j/9//3//j/+P/4//n/+f/5//j/+v/6//r/+//6//v/
+v/6//v//P/9//7////+//7//v/////////+//3//f/+/////f/9//7//v///wAA/v//
/wEAAQABAAEA/v////7//f////7///8AAP7//v/9//3//v/+//3//P/9//7///8AAP7/
/v/+//z//f///wAA///+//7//f/8//7//v/9//3//f/7//3//v/8//v/+//6//z//P/8
//z/+v/6//r/+//9//7//v/8//z//P/8//r/+v/6//r/+//7//z//f/7//z//P/7//3/
/f/9//3//f///wAAAQABAAEAAQACAAUACAAJAAsADAALAAkACAAIAAgABgADAAUABAAB
AAAA/v/8//r/+f/9////AAABAAAAAAD///////////7//f/9//3//v/+//z//f/9//v/
/v/+//7///8BAAAAAAABAAIAAwAEAAUABwAHAAcACAAGAAYABgAFAAkACQAMAA4AEAAV
ABsAJQAvADsATQBhAHsAlQCpALsAzgDSAL4ApACKAG4AUQAzABEA5f+3/5j/if+B/4j/
of+z/8D/0v/i/+v/9f8AAAYACQAQABEADwAOAA4AEAAQABIAEgASABIAFAAUABcAGAAX
ABcAFgAVABYAGAAZABkAFwAXABcAGQAZABkAGQAZABsAGgAaABsAGQAYABkAGAAaABsA
HQAeAB0AHAAcAB4AHgAeAB0AHAAeAB4AHQAdAB0AHQAfACAAIQAhACEAIgAgACAAIAAi
ACAAIQAjACQAJgAoACkAKQAnACkAKwArAC8AMAAwADEAMQAyADMANQA1ADYANgA2ADkA
OwA9AD8APwBAAEAAQQBEAEQARABDAEEAQQBBAEIAQQBBAD8AQQBDAEIAQABAAD4APgA9
AD0APwA/AD8APQA8ADoAOAA4ADUANAAyADAAMQAuACsAKQAlACUAJQAkACAAHgAcABoA
GQAXABUAFAATABIAEQARABEAEQAQAA8ADAALAAoACQAKAAsACgALAAsACQAJAAoACgAL
AA0ADgAMAAsACwAJAAkACgAKAAoADAANAA4ADgALAAoACQAJAAsADQANAA4ADgAOAA4A
DgALAAoACgAKAA4ADwAQABAADAALAAsACwALAAsADAAMAA4ADgALAAsACgAJAAgABwAJ
AAsACwALAAgABgAGAAYABgAGAAUABQAGAAYABQAEAAIAAgACAAIAAgACAAIAAAAAAAEA
AQD/////AAAAAAAAAgACAAEAAQD///3///8AAAIAAQABAAAA/v/+//7//v/8//z//P/9
//3//P/8//z/+//6//j/9//4//n/+v/8//r/+f/5//n/+f/5//n/+f/5//r/+f/4//f/
9v/2//b/9v/2//j/9//3//f/9f/2//b/9f/2//f/+P/5//f/+f/6//v/+//7//v//P/8
//7//v///wEAAQAAAAAAAwAEAAMAAQADAAIA///+//v/+v/5//n/9//3//b/9f/2//b/
9f/1//f/9//2//X/8v/x//H/8P/v/+//7v/r/+z/7P/s/+3/7P/q/+n/6f/r/+v/6//r
/+n/6f/p/+r/6v/q/+r/6f/t/+3/7P/q/+z/7//5/wMACwAXACcAPQBVAG0AgQCTAKQA
pgCUAHwAYgBEACUAAwDd/7X/i/9s/1//V/9a/2//gf+S/6b/uP/D/83/1P/c/+P/6P/r
/+v/6v/q/+z/7P/u/+7/7v/u/+z/7P/v//D/7v/v/+//7//x//L/8v/x/+//7//v//H/
8f/x//H/8f/x//D/8P/x//D/8P/y//L/9P/1//f/+P/5//j/+P/6//3//v/+//7//v/+
//3//f//////AQACAAUABQAFAAYABAAEAAQABgAIAAkACwAMAAoADAANAA0ADQAPABEA
EQAVABYAFgAXABcAGAAZABsAHgAgACEAIgAkACUAJgAnACgAKgArAC0AMAAwADAALwAv
AC8ALwAwADEAMQAvADEAMQAwAC4ALgAsACwAKwArAC0ALQAtACsAKgAoACYAJgAmACYA
JQAkACMAIAAdABsAFwAXABcAFgAUABIAEAAOAAsACQAHAAYABQAEAAMAAwACAAEA///9
//3//f/9//3///////3//f/7//n/+f/6//z//f///wAA/v/9//3/+//9//7//v/+/wAA
AQACAAIA///+//3//f///wEAAQACAAAAAAAAAAAA///+//7//v8CAAMABAAEAAAA////
////AQABAAIAAgAAAAAA/f/9//////////////8BAAEAAQD+//z//P/8//7//v/9//3/
AAAAAP///v/9//z/+//6//z//P/8//r/+v/7//v/+f/5//r/+v/6//r/+v/5//n/9//1
//f/+P/6//n/+f/4//j/+P/4//j/+P/4//j/+f/7//j/9v/2//j/9v/2//b/9v/3//j/
+f/6//n/9//2//X/9//4//j/9//3//f/9//3//f/+f/6//v//v///wAAAgAAAAIAAgAD
AAcABwAGAAYABAAEAAIA///9//z/+f/4//n/+P/3//f/+P/5//n/+f/6//r/+f/5//f/
9//2//X/9v/1//X/9P/0//X/9f/z//L/8P/u/+3/7v/u/+//8f/v/+//7//v/+//7//v
//D/8v/y//L/8f/v/+3/8P/y//T/+/8FAA8AFQAfAC8AQwBdAHcAjwCjALYAugCoAI4A
dABUADUAFwDz/8n/nf96/2f/W/9e/3P/h/+a/7L/xv/P/9n/4v/m/+v/8P/z//X/8//0
//f/+P/2//b/9v/2//j/+P/7//z//v/////////+//7//f/7//z//f/+/wEAAQABAAEA
AQABAAAAAAABAAIAAgAEAAQAAQABAAIAAgAEAAQABQAIAAYABgAFAAQABQAGAAYABwAJ
AAkACwAMAAwACwAKAAoACwAMAA0AEAAOAA8AEQASABIAFAAVABUAFwAZABsAGwAcABwA
GwAbAB4AIAAiACUAJAAmACcAKAAsAC0ALgAvADIANAA1ADcANQA0ADMAMQA0ADUANgA4
ADgANwA0ADUANQA0ADIAMgA0ADQAMwAzADMAMwAzADEAMgAwAC4ALgAsACwAKwAqACkA
JgAjACEAHQAdAB0AHAAZABYAEwAQABAADwAOAA4ACwAKAAkACQAIAAcABQADAAUABQAF
AAUAAwADAAEAAQACAAEAAgAEAAMAAwAEAAQABgAFAAUAAwAFAAYABgAGAAUABQAFAAQA
BAAEAAQABQADAAUABQAGAAYABgAGAAYABwAGAAYABgAGAAcACAAIAAgABwAHAAcABQAF
AAYABgAIAAgABQAFAAUABQAFAAUAAwAFAAUABQAGAAQABAAEAAIAAgABAAEAAwAEAAQA
BAAGAA==
         </WaveFormData>
      </LeadData>
      <LeadData>
         <LeadByteCountTotal>10000</LeadByteCountTotal>
         <LeadTimeOffset>0</LeadTimeOffset>
         <LeadSampleCountTotal>5000</LeadSampleCountTotal>
         <LeadAmplitudeUnitsPerBit>4.88</LeadAmplitudeUnitsPerBit>
         <LeadAmplitudeUnits>��V</LeadAmplitudeUnits>
         <LeadHighLimit>2147483647</LeadHighLimit>
         <LeadLowLimit>268435456</LeadLowLimit>
         <LeadID>V3</LeadID>
         <LeadOffsetFirstSample>0</LeadOffsetFirstSample>
         <FirstSampleBaseline>0</FirstSampleBaseline>
         <LeadSampleSize>2</LeadSampleSize>
         <LeadOff>FALSE</LeadOff>
         <BaselineSway>FALSE</BaselineSway>
         <ExcessiveACNoise>FALSE</ExcessiveACNoise>
         <MuscleNoise>FALSE</MuscleNoise>
         <LeadDataCRC32>2889140401</LeadDataCRC32>
         <WaveFormData>
/v/+//7//v/9//z/+//6//f/9v/1//T/9P/0//T/9P/y//L/8v/y//D/8P/w//D/8v/y
//L/8v/y//L/8v/y//L/8v/y//L/9P/0//T/9P/0//T/9P/0//X/9v/3//j/+P/4//j/
+P/4//j/+P/4//j/+P/4//j/+P/4//j/+P/4//j/+P/4//b/9v/2//b/9v/2//b/9v/2
//b/9v/2//T/9P/0//T/9P/0//T/9P/y//L/8v/y//D/8P/w//D/8P/w//D/8P/w//D/
8P/w//D/8P/w//D/7v/u/+7/7v/u/+7/7v/u/+z/7P/s/+z/7v/u/+7/7v/w//D/8P/w
/+//7v/t/+z/7v/u/+7/7v/s/+z/7P/s/+z/7P/s/+z/7v/t/+3/7f/r/+v/6v/q/+v/
6//r/+v/7f/u/+//8P/x//L/8//2//b/+P/6//3//v/+//7//f/9//3//f/7//r/+f/4
//f/9P/z//D/8P/0//X/9v/3//X/9P/y//H/8P/v/+//7v/t/+z/6//o/+b/5P/j/+P/
5f/j/+H/4f/h/+H/4f/i/+L/4v/i/+L/5P/k/+T/5f/j/+P/4//j/+H/5f/m/+b/5//s
//P//v8IABQAKgBFAGMAfgCVALAAzADaANkA2QDXAMUAowBrABgAyf+H/1L/Lv8b/yj/
RP9e/3b/i/+c/6r/tv/C/83/1v/a/93/3P/b/93/3//f/+H/4v/j/+T/4v/j/+T/5P/k
/+X/5f/l/+f/6P/o/+j/6P/o/+f/5v/o/+j/6f/p/+n/6f/q/+r/6v/q/+r/6//r/+v/
6//r/+r/6v/q/+r/6//r/+v/6//t/+3/7f/u/+7/7//w//D/8P/x//H/8f/w//H/8v/z
//X/9v/2//b/9v/4//r/+//7//v//P/9/wAAAQACAAMABAAEAAUACAAMAAwADwAQAA8A
EAASABMAFAAXABcAGAAZABsAGwAbABkAGQAZABkAHAAdAB0AHAAcABsAGwAbAB4AHgAd
AB0AHAAdAB0AHQAbABoAGgAaABkAGAAXABYAFAASABEAEAAMAAoACAAFAAMAAgAAAP7/
+//6//j/9f/0//T/9f/1//H/8P/v/+//7//t/+3/7f/t/+3/7f/s/+v/6//q/+j/6v/r
/+v/6//t/+z/7P/u/+3/7f/s/+z/7v/u/+7/7v/y//D/8P/x//H/8v/y//L/8f/w/+//
7v/y//L/8f/x//L/8//z//L/8f/x//L/8v/y//L/8f/x//H/8v/y//H/7//v/+7/7v/u
/+7/7v/u//D/8P/w/+//7f/t/+v/6//s/+3/7f/t/+r/6v/q/+r/6//r/+v/6//q/+r/
6v/q/+n/6f/p/+n/5//n/+b/5v/m/+b/5v/m/+j/6P/n/+f/5f/l/+X/5f/n/+f/5//n
/+n/5v/m/+b/5v/m/+T/5P/k/+T/5v/l/+X/5f/l/+X/5P/k/+f/5//n/+f/5v/m/+b/
5v/n/+j/6f/s//D/8v/0//f/+v/6//r/+f/5//n/+f/3//T/8//y//H/8v/x/+7/7v/v
/+//7//v/+//7v/s/+v/7P/r/+v/6v/r/+r/6f/m/+j/5v/l/+X/5f/j/+H/4f/f/9//
3//g/+L/4v/i/+L/5P/k/+T/5f/l/+X/5f/l/+X/5f/k/+j/6//u//X//P8EABQAJgA9
AFkAdgCNAKYAxgDmAPEA6wDpAN0AxQCdAFgAAQC3/3r/Sv8v/yr/Pv9W/2r/f/+U/6b/
tv/E/83/1v/e/+H/4v/l/+f/6f/p/+f/6P/p/+r/6v/r/+z/7P/u/+//7//v/+//8P/w
//D/8f/y//L/8v/y//L/8//z//H/8f/y//L/9P/0//T/9f/1//X/9f/1//T/9P/0//T/
9v/3//j/+f/3//f/9//4//r/+//8//z//P/9//3//f/8//3//v///wEAAgACAAIAAAAC
AAQABQAHAAcACAAJAAsADQAPABEAEgASABMAFgAZABoAHgAgAB8AIAAiACMAJAAnACcA
KAApACsAKwArACsAKwArACsALAAtAC0ALAAsACsAKwArACwALAArACsAKwArACoAKQAp
ACgAKAAoACcAJgAlACQAIgAgAB8AHgAcABoAGAAVABMAEgAQAA4ADwAOAAwACQAHAAYA
BgAFAAUABAADAAMAAQD////////////////+//7///////7/AAABAAEAAQABAAAAAAAC
AAMAAwACAAIABAAEAAQABAAGAAQABAAFAAMABAAEAAQABAAEAAQABAAGAAYABQAFAAgA
CQAJAAgABwAHAAgACAAKAAoACQAJAAgACAAHAAUABwAHAAYABgAGAAYABgAGAAQABAAE
AAMABQAFAAMAAwACAAMAAwADAAIAAgACAAIA///////////+//7//v/+//7///8AAAEA
/v/9//v/+v/7//z//f/+//7//v/9//3//f/9//3//f/9//3//f/9//3//f/9//3////9
//r//P/8//z//P/8//z//P/8//z/+//7//v/+//7//r/+v/7//v/+//7//v//P/9//7/
//8AAAEABAAEAAYACAALAAwADAAMAAsACwALAAsACQAKAAkACAAHAAYABQACAAIABQAF
AAUABQAGAAYABQAFAAIAAQABAAAA///+//3/+v/8//r/+f/5//n/9//1//X/9f/1//X/
9v/0//T/9P/0//b/9v/2//f/9f/1//X/9f/3//n/+v/4//n//P8DAAoAFAAiADQASwBl
AIQAnwC4ANYA9AD9APsA9QDnANMAsQBuABkA0f+S/1z/N/8w/0b/Xv9w/4f/oP+u/7r/
yv/V/97/6P/t/+7/7f/v//H/8f/z//T/9f/2//j/+f/6//r/+P/5//n/+f/5//r/+v/6
//v//P/8//z//P/8//3//f/9//3//v/+//7//v/+//////////////8AAAAAAAAAAAEA
AQABAAEA////////AAAAAAEAAgACAAQABQAFAAUABgAHAAgACQAHAAgACAAIAAoADAAO
AA8AEAAPAA8ADwASABMAFAAVABgAGAAZABwAHgAeACEAIgAjACQAJgAnACYAKQApACoA
LQAvAC8ALwAvAC8ALwAvAC8ALwAuACwALgAtAC0ALQAsACwAKwArACwALQAtAC0AKQAo
ACgAKAAnACYAJQAkACIAIAAfAB4AGgAYABYAEwARABAADgAMAAsACgAIAAUAAQAAAAAA
//////7//f/9//v/+f/5//n/+f/5//n/+P/2//f/9//2//b/9//3//f/9//2//b/+P/3
//f/9v/2//j/+P/4//j/+v/4//j/+f/5//r/+v/6//z//P/8//z//P/8//v/+//6//v/
+//6//v/+//8//z//P/8//v/+//7//z//P/7//r/+f/3//b/+P/4//j/+P/2//b/9v/1
//X/9f/z//P/9P/1//X/9f/y//L/8v/y//H/8f/x//H/8v/y//L/8v/v/+//7//v/+//
7//u/+7/7P/s/+z/7P/u/+7/7f/t/+3/7f/t/+3/7f/t/+3/7f/t/+3/7f/t/+v/6f/q
/+r/6v/q/+r/7P/s/+z/7P/s/+v/6//r/+n/6f/o/+j/6f/p/+n/6f/p/+r/6//s/+//
8P/x//T/9P/2//j/+//8//z//P/7//v/+//7//n/+P/3//b/9f/0//P/8P/w//P/8//z
//P/8//y//D/7//s/+v/6//q/+v/6v/p/+b/5v/k/+P/4//j/+H/3//f/+H/4f/h/+L/
4P/g/+D/4P/i/+L/4v/j/+H/4f/h/+H/4f/j/+b/5v/n/+z/9f/+/wYAEgAmAEEAXQB4
AJMAsADMANwA3QDdANsAywCtAHsALADZ/5X/Xv82/x3/IP8+/1r/cP+H/5r/qP+2/8L/
y//S/9b/2f/c/9v/3f/f/9//4f/i/+P/5P/k/+X/5v/m/+T/5f/l/+X/5//o/+j/6P/p
/+r/6v/q/+r/6v/r/+v/6//r/+z/7P/s/+z/7P/t/+v/6//r/+v/7v/u/+7/7v/v/+//
7//v/+//7//v//D/8P/x//L/8v/y//P/8//z//L/8//0//X/9f/2//b/9v/4//r//P/9
//3//f/+////AgADAAQABQAIAAgACQAMAAwADAAPABAAEQASABQAFQAYABsAGwAcAB0A
HwAfAB8AIQAhACEAIQAgACEAIQAgACIAIQAhACEAJAAkACMAIwAhACEAIAAfAB4AHgAf
ACAAHQAcABsAGgAaABgAFwAWABIAEAAOAAsABwAGAAQAAgABAAAA/v/7//v/+v/6//n/
9//2//X/9f/1//P/8//z//H/8f/x//D/8v/z//P/8v/0//X/9f/1//X/9P/0//b/9f/1
//T/9P/2//b/9v/2//j/9v/2//f/+f/6//r/+v/4//j/+P/4//r/+v/5//n/+P/5//n/
+P/4//n/+//8//r/+v/5//n/+f/6//r/+f/7//v/+v/6//j/+P/4//j/+P/4//j/9//3
//f/9f/1//b/9//3//f/9P/0//T/9P/1//X/9f/1//T/9P/0//T/8//z//P/8//z//P/
8v/y//L/8v/y//L/8v/y//H/8f/z//P/8//z//L/8f/w/+//8P/x//L/8//z//H/8f/y
//T/9P/0//T/9P/0//T/8v/y//L/8v/y//L/8v/y//L/8v/w/+//7//v//H/8f/w//D/
8f/x//H/8f/v//D/8f/y//P/9P/1//j/+f/6//v//f8AAAAAAAD//wAAAQACAAEAAwAD
AAMAAwACAAEA/v/+/wAA///+//3//v/+//3//f/+//3//f/8//r/+P/2//L/8v/w/+//
7//v/+3/6//r/+n/6f/p/+r/6v/q/+r/6v/s/+z/7P/t/+3/7f/t/+3/7f/t/+7/8P/x
//T/+/8EAA4AHAAuAEMAXQB8AJkAtADSAO4A+QD3AO8A4QDJAKUAYgAPAMn/iv9W/zX/
MP9C/1j/av+D/5r/qv+6/8j/0f/Y/+D/5f/m/+f/6f/r/+v/6//s/+3/7v/w//H/8v/y
//T/9f/1//X/9f/2//b/9v/1//b/9v/2//b/9v/3//f/9//3//j/+P/4//j/+P/5//v/
+//7//v/+//6//n/+P/6//v//P/9//3//f/9//7//v///wAAAAD+/////////wAAAQAC
AAMABQAGAAYABgAGAAgACgALAA0ADQAOAA8AEAARABIAEwAWABYAFwAaAB4AHgAhACIA
IQAiACQAJQAoACsAKwAsACsALQAtAC0ALwAvAC8ALwAuAC8ALwAuAC4ALQAtAC0ALgAu
AC0ALQAuAC8ALwAvAC0ALAAsACwAKwAqACkAKAAmACQAIwAiACIAIAAeABsAGQAYABYA
FAATABIAEAANAA0ADAAMAAsABwAGAAUABQAHAAUABQAFAAMAAwADAAIAAgADAAMAAgAE
AAUABQAFAAMAAgACAAQABQAFAAQABAAFAAYABwAIAAgABgAGAAcABwAIAAgACAAIAAgA
CAAIAAoACgAJAAkADAANAA0ADAALAAsADAAMAAwADAALAAsACQAKAAoACQALAAsACgAK
AAoACgAKAAoACAAIAAgABwAHAAcABQAFAAQABQAFAAUABAAEAAQABAADAAMAAwADAAIA
AgACAAIAAQABAAEAAQABAAEAAAAAAAIAAgACAAIAAAAAAP////////////////////8B
AAEAAgABAAAA///+//7//v/+//7//v/9//3//f/9//3//P/8//3//f/9//3//f/+////
AAABAAIAAwAGAAgACgAMAA8AEAAQABAADwAPAA8ADwANAAoACQAIAAcABgAFAAIAAgAF
AAUABQAFAAUABAACAAEAAAD//////v/7//r/+f/2//j/9v/1//X/9f/z//H/8f/v/+//
7//w//H/8v/z//T/8v/y//L/8//z//P/8//z//P/8//0//T/8//2/wEACgAQABwAMABF
AF8AfgCbALIAzgDoAO8A6wDpAOEAyQCfAFoABwC//4D/Tv8x/yr/QP9a/3D/h/+e/7D/
vv/K/9P/3v/k/+n/7P/r/+3/7//v/+//8P/x//L/8v/z//T/9P/0//X/9f/1//X/9v/2
//b/+f/6//r/+v/5//j/+P/3//f/9//4//j/+P/4//j/+f/5//n/+f/5//r/+v/6//r/
+//7//v/+//9//3//f/+//z//f/+//7//v/////////+////AAABAAIABAAFAAYABAAG
AAgACQALAAsADAANAA4ADwAQABEAEgASABMAFgAYABgAGwAcAB0AHgAgACEAJAAnACcA
KAAnACkAKQApACkAKQApACkAKAApACkAKAAoACcAJwAnACgAKAAnACcAJwAnACYAJQAl
ACQAJAAkACIAIgAiACIAHwAcABoAGAAWABQAEgAPAAsACgAIAAYABQAEAAIA///9//z/
/P/7//n/+P/3//f/9f/z//P/8//x//H/8f/w//L/8//z//L/8v/z//P/8//z//L/8v/0
//X/9f/0//T/9P/0//T/9P/2//T/9P/1//f/+P/4//j/9v/2//b/9v/4//j/9//3//b/
9//3//b/9f/1//b/9v/4//j/9//3//X/9v/2//X/9f/1//T/9P/0//T/9P/0//T/9P/0
//P/9f/1//P/8//z//P/8v/x//D/8P/w//D/7f/t/+3/7f/u/+7/7v/u/+3/7f/t/+3/
7f/t/+z/7P/u/+7/7v/u/+z/7P/r/+v/6//r/+v/6//r/+v/6//r/+n/6f/p/+n/6//p
/+n/6v/q/+r/7P/s/+z/7P/s/+z/7P/s/+r/6f/p/+n/6f/p/+j/6P/p/+n/6f/p/+n/
6v/r/+z/7//w//H/9P/2//j/+v/9//7//v/+//3//f/9//3/+//6//n/+P/3//b/9f/y
//L/9f/1//X/9f/1//T/8v/x//D/7//v/+7/6//q/+n/5v/n/+b/5v/n/+X/4//h/+H/
4f/h/+H/4v/i/+L/4v/i/+D/4P/g/+H/4f/h/+H/4f/j/+X/5P/k/+f/7P/1//z/BAAU
ACoAQQBbAHYAkwCwANIA5gDnAOcA4QDRALUAfwAsANn/lf9c/zL/H/8o/0T/Xv9w/4X/
mP+o/7j/wP/J/9D/1v/Z/9z/3//h/+P/4//j/+T/5f/m/+b/5//o/+j/6v/r/+v/6//p
/+r/6v/q/+v/7P/s/+z/6v/q/+v/6//r/+v/7P/s/+7/7v/u/+//7f/t/+3/7f/u/+7/
7v/u//H/8f/x//H/8f/x//H/8v/w//H/8v/y//T/9f/1//X/9v/3//j/+f/5//r/+v/6
//z//v8AAAEAAwADAAQABQAGAAcACAAJAAwADAANABAAEgASABUAFgAXABgAGgAbABwA
HwAfACAAIQAjACMAIwAlACUAJQAlACQAJQAlACQAJAAjACMAIwAkACQAIwAjACQAJQAl
ACUAIQAgACAAIAAeAB4AHgAeABwAGgAZABgAFgAUABIADwANAAwACgAIAAUABAACAP//
///+//7//f/7//r/+f/5//f/9f/1//X/9//3//f/9v/2//f/9//2//b/9//3//f/9//2
//b/+P/7//v/+v/6//r/+v/6//r//P/6//r/+//7//z//P/8//7//v/+//7/AAAAAP//
///+///////+//3//f/+//7//v/+//3//f/7//z//P/7//z//f/9//7//v/+//7//v/+
//7//v/9//3//f/7//v//P/9//3//f/7//r/+f/4//n/+f/5//n/9v/2//b/9v/3//f/
9//3//f/9//2//b/9v/2//b/9v/4//j/9//3//f/9//3//f/+f/5//n/+f/3//f/9//3
//j/9//4//r/9//2//X/9P/2//b/+P/4//j/+P/4//j/+P/4//j/9//3//f/+f/5//j/
+P/5//n/+f/5//f/+P/5//r/+v/6//r//P/8//7/AAADAAYABgAGAAUABgAHAAgABwAI
AAkACgALAAwACwAIAAgACAAHAAYABQAGAAYABQAFAAQAAwADAAIA///+//3/+v/6//j/
9//3//f/9f/z//P/8f/x//H/8v/y//L/8v/y//T/9P/0//X/8//z//P/8//z//P/9P/2
//f//P8FAA4AFgAkADYATQBpAIoApQDAAOAA+AD9APcA8QDhAMkAnwBUAP//uf9+/07/
M/84/1D/ZP92/43/ov+y/8L/zP/V/97/6P/r/+z/7//x//P/8//z//T/9f/2//j/+f/6
//r/+P/5//n/+f/5//r/+v/6//v//P/8//z/+v/6//v/+//9//3//v/+//z//P/8//3/
/f/9//3//f8AAAAAAAAAAAEAAQABAAEAAQABAAEAAgAAAAEAAgACAAIAAwADAAMABgAH
AAgACQAHAAgACAAIAAoADAAOAA8ADwAPABAAEQASABMAFAAVABYAFgAXABoAHAAcAB8A
IAAiACQAJwApACkAKwAqACoAKwAtAC0ALQAvAC8ALwAvAC8ALwAuACwALAArACsAKwAq
ACoAKQApACkAKQAoACcAJwAmACYAJgAkACQAJAAkACAAHgAdABwAGAAWABQAEQARABAA
DgAMAAsACgAIAAUAAwACAAIAAQD///7//f/9//v/+f/5//n/+f/5//n/+P/4//n/+f/4
//j/+f/5//n/+f/4//j/+v/7//v/+v/6//r/+v/6//r//P/6//r/+//7//z//P/8//z/
/P/8//z//v/+//3//f/8//3//f/8//3//f/+//7//P/8//v/+//7//z//P/7//3//f/8
//z//P/8//z//P/7//r/+f/3//n/+f/3//f/9//3//b/9f/0//T/9P/0//X/9f/1//X/
8v/y//L/8v/v/+//7//v//H/8f/w//D/8P/w//D/8P/w//D/7//v/+//7//v/+//7//v
/+//7//v/+//7//v/+//7f/t/+7/7P/s/+z/7v/u/+7/7v/s/+z/7P/s/+7/7f/t/+3/
7f/t/+z/7P/t/+3/7f/t/+3/7v/v//D/8//0//X/+P/5//r/+//9//7//v/+//3//f/9
//3/+//6//n/+P/3//b/9f/y//L/9//3//f/9//2//T/8f/v//D/7//v/+7/7f/s/+v/
6P/o/+b/5f/l/+X/4//h/+H/4f/h/+H/4v/g/+D/4P/g/+H/4v/j/+X/4//j/+P/4//j
/+P/4v/k/+n/8P/3//7/CAAYAC4ARQBjAIAAmQC2ANQA3gDbANcA0wDDAKMAZQASAMf/
h/9O/yr/G/8q/0b/YP94/43/nv+s/7r/wv/N/9b/2P/b/9r/3f/f/+H/4f/h/+L/4//k
/+L/4//k/+T/5v/n/+f/5//n/+j/6P/o/+n/6v/q/+r/6v/q/+v/6//r/+v/7P/s/+z/
7P/s/+3/7f/t/+3/7f/u/+7/7v/u/+3/7f/t/+3/7//v/+//8P/w//H/8v/y//L/8//z
//P/9P/1//b/9//3//j/+P/4//j/+v/8//3//f/9//7///8CAAMABAAFAAgACAAJAAwA
DgAOABEAEgATABQAFgAXABgAGwAbABwAHQAfAB8AHwAhACEAIQAhACIAIwAjACIAIgAh
ACEAIQAgACAAHwAfACAAIQAhACEAIQAgACAAIAAdABwAGwAaABoAGAAXABYAFAASABAA
DQALAAoACAAGAAUABAACAP///P/6//n/9//2//b/9v/3//X/8//z//P/8f/x//H/8P/y
//P/8//y//L/8//z//P/9f/0//T/9v/1//X/9P/0//T/9P/0//T/+P/2//b/9//1//b/
9v/2//j/+P/4//j/+v/6//n/+f/6//v/+//6//n/+f/6//r/+v/6//n/+f/5//r/+v/5
//v/+//6//r/+f/4//f/9v/2//b/9v/1//f/9//1//X/9P/1//X/9f/2//b/9v/2//P/
8//z//P/9P/0//T/9P/z//P/8//z//P/8//y//L/8v/y//L/8v/y//L/8f/x//H/8f/x
//H/7//v/+//7//x//H/8v/w//D/8P/w//D/8P/w//D/8v/x//H/8f/x//H/8P/w//P/
8//z//P/8f/y//P/9P/1//b/9//6//7/AAACAAUABAAEAAQAAwADAAMAAwABAAAA///+
//3//P/7//j/+P/7//v/+//7//v/+v/4//f/9v/1//X/9P/z//L/8f/u/+7/7P/r/+v/
6//p/+f/5//p/+n/6f/q/+r/6v/q/+r/6v/q/+r/6//r/+v/6//r/+v/6//u//D/8f/2
//3/BAAQACAAMgBLAGcAhgChALwA2gDwAPMA7wDrANsAwQCNAD4A6/+j/2j/QP8r/zL/
Tv9k/3T/if+e/67/vP/K/9P/3P/i/+X/5P/l/+f/6f/p/+v/7P/t/+7/7v/v//D/8P/u
/+//7//v//H/8v/y//L/8f/y//L/8v/0//T/9f/1//X/9f/2//b/9f/0//P/8//1//X/
9f/1//b/9v/2//b/9f/1//X/9f/3//f/9//4//j/+f/6//r/+v/7//v/+//8//3//v//
////AAAAAAAAAAACAAQABQAJAAkACgALAAwADQAOAA8AEAAQABEAFAAUABQAFwAYABoA
HAAfACEAIAAjACMAJAAjACUAJQAlACcAJwAnACcAJgAnACcAJgAmACUAJQAlACYAJgAl
ACUAKAApACkAKQAlACQAJAAkAB8AHgAdABwAHAAaABkAGAAWABQAEgAPAA0ADAAKAAgA
BwAGAAQAAQD///7//v/9//3//P/7//v/+v/3//b/9f/3//f/9//2//b/9//3//b/+P/5
//n/+f/3//b/9v/4//v/+//6//r/+v/6//r/+v/6//j/+P/5//v//P/8//z//P/8//z/
/P/8//z/+//7//z//f/9//z//f/9//7//v/+//7//f/9//3//v/+//3/+//7//r/+v/8
//z//P/8//r/+v/6//n/+//7//n/+f/4//n/+f/5//j/+P/4//j/9//3//f/9//2//b/
9v/2//X/9f/1//X/9f/1//T/9P/2//b/9v/2//b/9v/1//X/9f/1//X/9f/z//P/8//z
//P/8//z//P/8//x//H/8v/0//T/9P/0//L/8v/y//L/8v/y//L/8v/y//L/8v/y//L/
8v/y//L/8v/y//L/8f/x//H/8f/x//D/8P/v/+//7//v/+//8P/x//L/8v/y//L/9P/1
//b/9//5//v//P/9//3//v///wAA/////////////wAA///8//z//P/7//r/+f/7//r/
+P/3//j/9//3//b/8//y//H/7v/s/+r/6f/p/+n/5//l/+X/4//j/+P/5P/k/+T/5P/k
/+T/5P/k/+X/5f/l/+X/5f/n/+f/5v/m/+f/7P/z//z/BgASACQAPQBbAHYAkQCqAMoA
3gDhAN8A3wDPALMAhwA6AOX/n/9k/zj/H/8g/zz/VP9o/4H/lv+k/7L/vv/H/9D/1v/b
/97/3v/f/+D/3//h/+L/4//k/+L/4//k/+T/5P/l/+X/5f/n/+j/6P/o/+f/6P/o/+j/
6P/o/+n/6f/n/+f/6P/o/+r/6v/q/+v/6//r/+v/6//s/+z/7P/s/+3/7f/t/+3/6//r
/+v/7P/u/+//8P/w//D/8f/x//H/8P/x//L/8//1//b/9v/2//b/+P/6//v/+//7//z/
/f8AAAEAAgADAAQABAAFAAgACgAKAA0ADgAPABAAEgATABQAFwAXABgAGQAbABsAGwAb
ABsAGwAbABwAHQAdABwAHAAbABsAGwAaABoAGQAZABgAGQAZABkAGQAYABgAGAAXABYA
FQAUABAADgANAAwADAAKAAgABQADAAIAAAD+//v/+v/4//X/8//y//L/8f/t/+z/6//r
/+3/6//r/+v/6v/p/+j/5v/k/+X/5f/k/+b/5//n/+f/6f/o/+j/6v/p/+n/6P/o/+j/
6P/o/+j/6v/o/+j/6f/r/+z/7P/s/+z/7P/s/+z/7P/s/+v/6//u/+//7//u/+v/6//s
/+z/7P/s/+v/6//p/+r/6v/p/+v/6//q/+r/6v/q/+r/6v/o/+j/6P/n/+f/5//l/+X/
5v/n/+f/5//k/+T/5P/k/+P/4//j/+P/5P/k/+T/5P/h/+H/4f/h/+H/4f/g/+D/4P/g
/+D/4P/i/+L/4f/h/+H/4f/h/+H/3//f/9//3//h/9//3f/d/+D/3v/e/97/3v/g/+D/
4P/g/97/3f/d/93/3f/d/9z/3P/d/93/3f/d/93/3v/f/+D/4//k/+X/6P/o/+r/7P/v
//D/8P/w/+//7//v/+//7f/q/+n/6P/n/+b/5f/i/+L/5//n/+f/5//l/+T/4v/h/+D/
3//f/97/3//e/93/2v/a/9j/1//X/9X/0//R/9H/0//T/9P/1P/S/9L/0v/S/9L/0v/S
/9P/1f/V/9X/1f/T/9H/1P/W/9n/3P/l/+z/9P8CABQALQBHAGQAfQCYALYAygDPAM0A
ywC9AKMAdQAoANX/j/9S/yj/Ef8U/y7/SP9a/3H/iP+W/6b/sP+3/8D/yP/N/87/z//R
/9P/0//R/9L/0//U/9T/1f/W/9b/2P/Z/9n/2f/X/9j/2P/Y/9n/2v/a/9r/2//c/97/
3//d/93/3v/e/9z/3P/c/93/3//f/9//3//i/+L/4v/i/+L/4f/g/9//4f/h/+H/4v/i
/+P/5P/k/+L/4//j/+P/5v/n/+j/6f/n/+j/6P/o/+r/7P/u/+//7//v//D/8f/y//P/
9P/1//r/+v/7//7//v/+/wEAAgAFAAYACAAJAAwADwAPABAADgAPAA4ADQAOAA8AEAAR
ABAAEQARABAAEAAPAA8ADwAQABAADwAPABIAEwATABMAEQAQABAAEAANAAwACwAKAAoA
CAAHAAYAAgAAAP7/+//5//j/9v/0//P/8v/w/+3/6//q/+r/6f/l/+T/4//j/+X/4//j
/+P/4f/h/+H/4P/g/+H/4f/g/+D/4f/h/+H/4f/g/+D/4v/j/+P/4v/i/+L/4v/i/+L/
5P/i/+L/4//j/+T/5P/k/+T/5P/k/+T/5v/m/+X/5f/o/+n/6f/o/+X/5f/m/+b/5v/m
/+X/5f/n/+j/6P/n/+X/5f/k/+T/5P/k/+T/5P/k/+T/5P/j/+P/4//h/+H/5P/l/+X/
5f/k/w==
         </WaveFormData>
      </LeadData>
      <LeadData>
         <LeadByteCountTotal>10000</LeadByteCountTotal>
         <LeadTimeOffset>0</LeadTimeOffset>
         <LeadSampleCountTotal>5000</LeadSampleCountTotal>
         <LeadAmplitudeUnitsPerBit>4.88</LeadAmplitudeUnitsPerBit>
         <LeadAmplitudeUnits>��V</LeadAmplitudeUnits>
         <LeadHighLimit>2147483647</LeadHighLimit>
         <LeadLowLimit>268435456</LeadLowLimit>
         <LeadID>V4</LeadID>
         <LeadOffsetFirstSample>0</LeadOffsetFirstSample>
         <FirstSampleBaseline>0</FirstSampleBaseline>
         <LeadSampleSize>2</LeadSampleSize>
         <LeadOff>FALSE</LeadOff>
         <BaselineSway>FALSE</BaselineSway>
         <ExcessiveACNoise>FALSE</ExcessiveACNoise>
         <MuscleNoise>FALSE</MuscleNoise>
         <LeadDataCRC32>3528559879</LeadDataCRC32>
         <WaveFormData>
8P/w//D/8P/v/+7/7f/s/+v/6v/p/+j/6P/o/+j/6P/m/+b/5v/m/+b/5v/m/+b/5v/m
/+b/5v/m/+b/5v/m/+b/5v/m/+b/6P/o/+j/6P/m/+b/5v/m/+f/6P/p/+r/6v/q/+r/
6v/s/+z/7P/s/+r/6v/q/+r/7P/s/+z/7P/s/+z/7P/s/+r/6v/q/+r/6v/q/+r/6v/o
/+j/6P/o/+j/6P/o/+j/6P/o/+j/6P/m/+b/5v/m/+T/5P/k/+T/5v/m/+b/5v/m/+b/
5v/m/+b/5v/m/+b/5v/m/+b/5v/k/+T/5P/k/+T/5P/k/+T/5P/k/+T/5P/m/+b/5v/m
/+T/5P/k/+T/5P/k/+T/5P/k/+T/5P/k/+T/5P/k/+T/5v/l/+T/5P/l/+X/5f/l/+P/
4//j/+L/4//m/+j/6v/r/+z/7f/v//D/8v/0//b/+f/5//r/+v/5//n/+f/6//r/+v/5
//n/+P/1//P/8v/z//X/9v/3//b/9f/z//H/8P/w//D/7//u/+3/6v/o/+f/5f/k/+T/
4//i/9//3//f/+D/4P/g/+D/4P/h/+H/4//k/+T/5P/k/+T/5P/k/+T/5v/m/+b/6P/p
/+//9v/+/wgAGgAvAEkAYAB5AJgAvADcAPkAGgE6AUIBKAHaAGAA9v+q/2v/Qv84/0L/
Wv9v/4L/kP+f/6v/tP++/8v/0//X/9r/3P/b/93/3v/f/+D/4P/g/+L/4v/j/+P/4//l
/+X/5v/n/+n/6f/p/+j/6P/p/+n/6f/p/+n/6f/p/+r/6v/r/+v/7P/s/+v/6//t/+3/
7v/u/+7/7v/u/+7/7v/u/+7/7v/v/+//7//v/+//7//v/+//7//w//D/8f/y//L/8v/y
//T/9P/0//T/8v/1//b/9v/3//f/9//4//v//P/9//3//v8AAAAAAAADAAQABQAHAAcA
CAAKAAsADAAOABAAEQASABQAFAAUABYAGAAYABgAGQAZABkAGAAaABoAGgAaABkAGwAc
ABwAHgAeAB4AHQAdAB4AHwAgACAAHwAdABsAGQAZABkAFgAVABMAEQAOAA0ADQANAAoA
CAAIAAYABQADAAMAAwACAAAA/v/9//3//v/9//z//P/9//3//P/7//n/+f/5//n/+P/5
//r/+v/8//z//P/8//z//f/9//3//v/+//z/+//7//z//f8AAAEAAQACAAMAAQABAP//
/////wAAAAAAAAEAAgADAAMAAwACAAIAAgABAAEAAgAEAAQAAwACAAIAAQABAAEAAQAB
AAEAAQAAAP7//v/+/wAA///+//3//P/9//3//f/7//v/+//8//3//f/8//v/+v/8//v/
+v/6//r/+v/5//n/+f/4//f/9//5//n/+f/5//n/+f/5//n/9//3//f/9//3//f/9//2
//j/9v/2//b/9v/2//T/9P/0//T/9f/1//X/9v/1//X/9f/1//f/9//3//b/9P/2//f/
+P/7//z//f///wAAAgAEAAYACQAJAAoACgAJAAkACQAKAAgACAAHAAcACQAHAAYABgAE
AAUABQAFAAQAAwABAP///v/+//7//f/+//3/+v/4//f/9f/0//T/9f/0//H/8f/w//D/
7//u//H/8v/0//X/9P/0//P/8v/0//T/9P/0//b/9P/y//T/+P/7////BAAKABYAJAA5
AFEAbACFAKAAxADuABEBMgFWAW4BagE6AcoAUAD2/63/cv9W/1L/YP91/4b/kv+h/63/
vv/K/9X/3//n/+z/7v/v//H/8v/z//L/8v/y//T/9P/1//X/9f/2//f/+f/7//z/+//6
//j/+f/7//z//f/9//3//f/9//z//P/9//3//v/+//3//f//////AAAAAP7//v/+//7/
//8AAAEAAgABAAEAAQABAAEAAQABAAEAAwAEAAQABQAEAAQABAAEAAYABgAGAAYABgAJ
AAoACgANAA0ADQAOABEAEgATABMAFAAWABYAFgAYABoAHAAfAB8AIAAiACMAJQAmACcA
JwAsAC4ALgAuAC0ALgAtACwALQAtAC0ALAAtAC4ALwAwADEAMwA0ADQAMgAyADIAMQAx
ADIAMwA0ADQAMwAxAC8ALwAvAC8ALAArACkAJwAkACMAIwAjACAAHgAeABwAGwAXABcA
FwAWABYAFAATABMAEAAPAA4ADgAPAA8ADgANAA8ADwAPAA8AEAARABIAEgAQABAAEAAQ
ABAAEQARABEAFAAUABIAEQASABIAEgAUABUAFQAWABcAFQAVABMAEwAVABYAFgAWABUA
FgAXABcAFwAWABYAFgAXABcAGAAaABkAFwAVABQAFAAVABYAFwAVABUAFQAUABIAEgAS
ABQAEgASABIAEgARABEAEQAPAA8ADwAQABEAEQAQAA8ADgAQAA8ADgAOAA4ADgANAA0A
DQAMAAsACwANAA0ADQANAAsACwALAAsACQAJAAkACQAJAAkACQAIAAoACQAJAAoADAAJ
AAgACAAIAAgACAAKAAoACgAKAAoACQAIAAgACQAJAAkACQAJAAkACQAIAAYACAAJAAoA
DQAOAA8AEQASABQAFgAYABkAGQAaABoAGQAZABkAGgAcABwAGwAbABsAGQAYABgAFgAX
ABcAFwAYABcAFQATABIAEgASABEAEAAPAAwACgAJAAcABgAGAAUABAABAAEAAQACAAIA
AgACAAIAAwADAAMABAAEAAQABgAGAAYABgAGAAYABgAGAAYABwAJAAwAFAAiADIARQBb
AHYAkQCwANoACAExAVQBegGWAZwBfAEYAZQAMADd/4z/XP9S/2L/ef+I/5j/qf+3/8T/
0v/d/+X/7f/0//b/9f/3//j/+f/8//z//P/+//7//////////////wAAAQABAAEAAQAA
AAIAAwADAAMAAwADAAMAAwAEAAQABQAFAAYABgAFAAUABwAHAAgACAAGAAYABgAGAAgA
CAAIAAgACAAHAAYABQAHAAcABwAHAAkACgAKAAsACgAKAAoACgAMAAwADAAMAAoADQAO
AA4ADwAPAA8AEAARABIAEwATABYAGAAYABgAGQAaABsAHQAdAB4AIAAhACMAJAAlACUA
KAAqACoAKgAqACwALAAsAC0ALQAtACwALAAsACwALAArAC0ALgAuAC4ALgAuAC0AKwAs
AC0ALgAwAC8ALQArACkAKQApACYAJQAjACEAHgAbABsAGwAYABYAFgAUABMADwAPAA8A
DgAOAAwACwALAAgABwAGAAYABwAHAAYABQAFAAUABQAFAAQABQAGAAYABAAEAAQABAAC
AAMAAwADAAYABgAEAAMABAAEAAQABgAFAAUABgAHAAUABQADAAMABQAGAAYABgAFAAYA
BwAHAAkACAAIAAgABwAHAAgACgAIAAcABgAGAAMAAwADAAMABQAFAAUABAACAAIAAgAE
AAIAAgACAAIAAQABAAEA///9//3//v////7//v/+//7/AAD///7//v/+//7//f/9//v/
+v/5//n/+//7//v/+//7//v/+//7//v/+//7//v/+//7//v/+v/6//n/+f/6//j/+f/6
//n/+P/3//b/+P/4//j/+P/4//f/9v/2//f/9//3//f/9//3//f/9v/4//r/+//8//3/
/v///wEABAAGAAgACgAJAAkACgAKAAkACQAJAAoACAAIAAcABwAHAAUABAAEAAQABQAF
AAUABAADAAEA///+//7//v/9//z/+//4//b/9f/z//L/8v/v/+7/6//r/+3/7v/u/+7/
7v/u/+//7//v//D/8P/w//D/8P/w//D/8P/w//L/8v/y//X/+/8CAAoAFgAmADsATwBk
AH8AoADAAOIA/wAgAT4BSgE6AfoAhAAQAML/gf9W/0b/Sv9g/3f/iP+U/6P/sf++/8j/
0//b/+H/4v/k/+X/5//o/+n/6v/q/+r/7P/s/+3/7f/t/+3/7f/u/+//8f/x//H/8P/u
/+//7//v//H/8f/x//H/8v/y//P/8//0//T/8//z//H/8f/y//L/9P/0//T/9P/2//b/
9v/2//X/9f/1//X/8//z//P/8//1//b/9v/3//j/+P/4//j/9//2//X/9P/1//n/+//8
//v/+//7//z//f/+//////8EAAYABgAGAAcACAAJAAsACwAMAA4ADwAPABAAEQARABYA
GAAYABgAGAAaABoAGgAbABsAGwAaABoAGgAaABoAGwAdAB4AHgAcABwAHAAbAB0AHgAf
ACAAHgAdABsAGQAZABkAGQAWABMAEQAPAAwADQANAA0ACgAIAAgABgAFAAMAAwADAAIA
AAD+//3//f/8//v/+v/6//v/+//6//n/9//3//f/9//5//v//f/+//z//P/8//z//P/9
//3//f/+//7//P/7//r/+v/6//z//f/9//7////9//3/+//7//3//v/+//7///8AAAEA
AQABAAAAAAAAAP////8AAAIAAgABAAAAAAD///////////////////7//P/8//z//v/+
//7//v/+//3//f/9//v/+f/5//r/+//8//z//P/8//z/+//6//r/+v/6//n/+f/5//j/
9//3//n/+f/5//n/+f/5//n/+f/7//v/+//7//n/+f/5//j/+f/5//r//P/6//n/+f/5
//j/+P/4//j/+//9//3/+//6//r/+v/6//r//P/8//z//P/+//3//P/8//v/+//7//v/
/f/9//3//P/6//z//f/+//3//v///wEAAwAEAAUABgAJAAkACgAKAAwADQAOABAAEgAS
ABEAEQARAA8ADgAOABAAEQARABEAEgARAA8ADQAOAA4ADgANAAoACQAGAAQAAQD///7/
/v////7/+//7//v//P/8//z/+v/6//v/+//9//7//v/+//z//P/8//z//P/8//7//v8A
AAEAAwAKABIAHAAsAEEAVwByAJEAsgDYAAQBKwFSAXYBjgGQAWgB/gCAACQA0/+I/1r/
Uv9g/3P/hP+Y/6v/t//E/9D/2f/j/+3/8P/y//P/9f/2//f/+P/4//j/+v/7//3//v//
/wEAAQACAAMABAADAAIAAAACAAMAAwADAAMAAwADAAMAAwAEAAYABwAIAAgABwAHAAkA
CQAKAAoACAAIAAgACAAIAAgACAAIAAsACwALAAsADQANAA0ADQALAAwADAANAA4ADgAO
AA4AEAAQABAAEAAQABMAFAAUABcAFwAXABgAFwAYABkAGQAcAB4AHgAeACEAIgAjACUA
JQAmACgAKQArACwALQAtADAAMgAyADIAMgA0ADQANAA1ADUANQA0ADQANAA0ADQAMwA1
ADYANgA3ADgAOQA5ADcAOAA5ADoAPAA7ADkANwA1ADUANQAyADQAMwAyADAALQAtAC0A
KgAoACgAJgAlACMAIwAjACIAIAAeAB0AHQAcABsAGgAaABkAGQAYABcAGAAZABoAGwAb
ABsAGwAaABoAGgAaABoAGgAbABsAGwAeAB4AHAAbABsAHAAdACAAHwAfACAAIQAhACEA
HwAfAB8AIAAgACAAIwAkACUAJQAjACIAIgAiACEAIQAiACQAJAAjACIAIgAjACMAIwAj
ACEAIQAhACAAIAAgACAAIgAhACAAHwAeAB8AHwAfAB0AGwAbABwAHQAcABwAHAAcAB4A
HQAcABwAHAAcABsAGwAdABwAGwAbABsAGwAbABsAGQAZABkAGQAbABsAGwAbABsAGQAb
ABoAHAAaABoAGgAaABgAGAAYABgAGgAZABgAGAAXABcAFwAXABkAGQAZABgAGAAaABsA
HAAbABwAHQAfACQAJgAoACoAKwArACwALAArACsAKwAsACoAKgApACkAKQAnACYAJgAm
ACcAJwAnACgAJwAlACMAIAAgACAAHwAeAB0AGgAYABcAFQAUABQAEQAQAA0ADQANAA4A
DgAOAA8AEAASABMAEgASABEAEAAQABAAEAAQABIAEgASABIAEgARABcAHAAiAC4AQABT
AGcAgACdALoA2gAAASMBQgFmAX4BgAFWAe4AcgAUAMX/hv9m/2T/dP+L/5z/rP+7/8v/
2P/i/+3/9////wQABgAFAAcACAAJAAoACgAKAAwADAANAA0ADQAHAAEA/P/3//T/7//q
/+T/4v/j/+P/4//i/+H/4P/f/+D/4P/h/+H/4v/i/+H/4f/h/+H/4v/i/+L/4v/i/+L/
4v/i/+L/4v/j/+P/4//j/+P/4//j/+P/4//k/+T/5f/k/+T/5P/k/+X/5v/n/+j/5v/p
/+r/6v/r/+v/6//s/+r/6v/q/+n/6//s/+v/6v/r/+z/7f/v/+//8P/y//P/9f/2//f/
9//4//r/+v/6//r//P/8//z//f/9//3//P/8//z//P/8////AQACAAIAAAAAAAAA////
/wAAAQACAAIAAQD///3//f/9//3/+v/5//f/9f/y/+//7//v/+z/6v/q/+j/5//j/+P/
4//i/+D/3v/d/93/3v/d/9z/3P/c/9v/2f/X/9j/2f/a/9v/2v/b/9z/3P/c/9z/3P/c
/9z/3f/d/93/3v/e/9z/2//b/9z/3f/g/+D/3//f/9//4f/h/9//3//h/+L/4v/i/+L/
4v/i/+H/4f/g/+D/4P/h/+H/4v/k/+L/4f/g/+D/3//f/9//3//f/9//3//e/9z/3P/c
/97/3P/c/9z/3P/d/93/3f/b/9v/2//c/93/3f/c/9v/2v/a/9n/2P/Y/9j/2P/X/9f/
2f/Y/9f/1//Z/9n/2f/Z/9f/1//X/9f/2f/Z/9n/2f/Z/9n/2f/Y/9j/1//X/9j/2P/X
/9f/1//Y/9j/2P/Y/9j/2P/a/9r/2v/a/9j/1//W/9b/1//X/9f/1//V/9X/1f/U/9X/
2P/a/9z/3f/e/9//4f/i/+T/5v/o/+r/6//t/+7/7f/t/+3/7v/s/+z/6//r/+n/5//m
/+b/6P/p/+n/6f/o/+f/5f/j/+L/4v/i/+H/3//d/9n/1v/W/9X/1f/W/9X/1P/R/9H/
z//Q/9D/0P/Q/9D/0f/R/9H/0v/S/9L/0v/S/9L/0v/S/9L/0P/Q/9L/1//d/+L/6v/4
/woAGwAvAEYAYwCCAKgAzgDtAA4BKgE2ASQB2ABaAO7/pP9h/zL/KP8w/0j/Xf9q/3b/
hf+V/6L/qv+z/73/w//G/8j/yf/L/8z/zf/Q/9D/0P/S/9D/0f/R/9H/0//T/9T/1f/X
/9f/1//W/9b/1//X/9f/1//X/9f/1//Y/9j/2f/Z/9z/3P/b/9v/2//b/9z/3P/a/9r/
2v/a/9z/3P/c/9z/2//b/9v/2//d/93/3f/d/9v/3P/c/93/4P/g/+D/4P/i/+L/4v/i
/+L/5f/m/+b/6f/p/+n/6v/p/+r/6//r/+7/8P/w//D/8f/y//P/9f/5//r//P/9////
AAABAAEAAwAEAAMAAgAEAAYABgAGAAUABQAFAAQABQAGAAcACAAHAAkACgAKAAwADAAM
AAsACQAKAAsADAAMAAsACQAHAAUABQAFAAIAAgABAAAA/v/7//v/+//4//T/9P/y//H/
8f/x//H/8P/w/+7/7f/t/+z/6//q/+r/6//r/+r/6f/r/+v/6//r/+v/6//r/+r/7P/s
/+z/7P/s/+3/7f/t//D/8P/u/+3/7f/u/+//8v/x//H/8v/z//P/8//x//H/8//0//T/
9P/0//T/9P/z//X/9P/0//T/8f/x//L/9P/0//P/8v/y//H/8f/x//H/8//z//P/8v/w
//D/8P/y//D/8P/w//D/8f/x//H/7//v/+//8P/x//H/8P/v/+7/8P/v/+7/7v/u/+7/
7f/t/+//7v/t/+3/7f/t/+3/7f/v/+//7//v/+//7//v/+//7//v/+//7v/u/+3/7f/u
/+//7//w//H/7//u/+3/7P/x//D/8P/w//D/8P/w//D/8P/w//D/7//u/+7/7//v/+//
7//x//H/8f/w/+//8P/w//D/7//w//H/8//1//b/9//4//r/+//9//7//v///wAAAgAD
AAQABAAFAAcABQAEAAQAAgADAAMAAwADAAMAAgABAAAAAAAAAP///P/7//j/9v/z//H/
8P/w/+//7v/r/+v/6f/q/+r/6v/q/+r/6//r/+3/7v/u/+7/7v/u/+7/7v/u/+7/7v/s
/+z/7//z//r/AgAQACAAMQBJAGgAhQCmANAA/AAhAUQBagGAAXwBRgHOAFIA+v+p/2T/
RP9G/1j/af94/4j/l/+n/7b/wP/J/9P/2//e/97/4f/j/+T/5f/m/+b/5v/o/+r/6//r
/+v/6//r/+z/7f/v/+//7//u/+7/7//v/+//7//v/+//7//w//D/8f/x//L/8v/x//H/
8//z//T/9P/y//L/8v/y//T/9P/0//T/9f/1//X/9f/1//X/9f/1//X/9v/2//f/9v/2
//b/9v/4//j/+P/4//j/+//8//z//f/9//3//v///wAAAQABAAIABAAEAAQABwAIAAkA
CwANAA4AEAARABEAEgATABMAFAAWABYAFgAWABgAGAAYABkAGQAZABgAGAAYABgAGAAX
ABkAGgAaABgAGAAYABcAFQAWABcAGAAaABkAFwAVABMAEwATABAAEQAPAA0ACgAJAAkA
CQAGAAIAAgAAAP///f/9//3//P/6//j/9//3//b/9f/0//T/8//z//L/8f/x//H/8f/x
//L/8//0//T/8v/y//L/8v/y//P/8//z//T/9P/y//H/8v/y//L/9P/1//X/9v/3//X/
9f/z//P/9f/2//b/9v/1//b/9//3//f/9v/2//b/8//z//T/9v/2//X/9P/0//P/8//z
//P/9f/1//X/9P/w//D/8P/y//D/8P/w//D/7//v/+//7f/t/+3/7v/v/+7/7v/u/+7/
7v/t/+z/7P/q/+r/6f/p/+r/6v/q/+v/6//r/+v/6//p/+n/6f/p/+v/6//r/+v/6f/p
/+n/6P/q/+n/6f/q/+j/5//n/+f/6P/q/+j/6P/o/+j/6P/o/+j/6P/o/+j/5//m/+b/
5//n/+f/5//n/+f/5//m/+j/6v/r/+z/7f/u/+//8f/0//b/+P/6//v/+//8//z/+//7
//v//P/6//r/+f/5//f/9f/0//T/9f/3//j/+f/1//P/8P/t/+7/7v/u/+3/7P/r/+j/
5v/l/+P/4v/i/+P/4v/f/9//3f/e/97/3v/e/97/3//f/+H/4v/i/+L/4v/i/+L/4v/g
/+D/4v/i/+b/6f/t//D/+v8IABoALQBDAFwAdwCYALoA2gD1ABQBLgE2ARwByABMAOz/
pP9h/zz/NP9A/1b/bf9+/4z/mf+n/7T/vP/H/8//0f/U/9T/1//Z/9r/2//c/9z/3P/e
/97/3//f/9//3//f/+D/4f/h/+H/4f/g/+L/4//j/+P/5f/l/+X/5f/k/+T/5f/l/+b/
5v/l/+X/5f/l/+b/5v/o/+j/6P/o/+j/6P/o/+j/5//n/+f/5//n/+f/5//n/+f/6P/o
/+n/7P/s/+z/7P/s/+z/7P/s/+z/7//w//D/8f/x//H/8v/z//T/9f/1//b/+P/4//j/
+//8//3///8AAAAAAQABAAIABAAGAAcACAAKAAoACgAMAA4ADgAOABEAEQARABAADgAO
AA4ADgAPABEAEgASABIAEgASABEAEQASABMAFAAUABMAEQAPAA0ADQANAAoACgAJAAgA
BgADAAMAAwAAAP7//v/8//v/9//3//f/9v/0//L/8f/x//L/8f/w//D/7//v/+7/7f/t
/+3/7f/t/+7/7//w//D/8v/y//L/8v/w//H/8f/x//L/8v/w/+//7//w//H/9P/0//P/
8//z//X/9f/z//P/8//0//T/9P/1//b/9//3//X/9P/0//T/9f/1//b/+P/2//X/9P/0
//X/9f/1//X/9f/1//X/9P/x//D/7//w//L/8v/y//L/8f/x//H/7//v/+//8P/x//D/
8P/w//D/8P/v/+7/7v/w//D/7//v//H/8P/v/+//7//v/+//7//v/+//7//v/+3/7f/t
/+3/6//r/+v/6v/q/+v/7P/s/+z/7P/s/+7/7v/u/+7/7v/t/+z/7P/v/+//7//v/+3/
7f/t/+z/7P/u/+//8P/x//L/8//1//r//P/+/wAA/////wAAAAD///////8AAAAAAAD/
/////f/7//r/+v/8//3//f/9//z/+//5//f/9v/2//b/9f/2//X/8v/w/+3/6//q/+r/
6//q/+f/5//l/+b/5v/m/+j/6P/p/+n/5//o/+j/6P/o/+j/6P/o/+r/6v/s/+z/7P/v
//P/+P8CABAAIAA1AEsAZACBAKAAxADqAAsBLgFSAWIBUAEIAY4AIADQ/4f/VP9A/0T/
XP9v/3z/jv+d/6f/sv/A/8n/0//b/9z/2v/d/9//4P/h/+T/5P/k/+b/6P/p/+n/6f/n
/+f/6P/p/+n/6f/p/+j/6f/r/+z/7f/t/+3/7f/t/+3/7v/w//H/8f/w/+7/7f/t/+3/
7v/u/+7/7v/u/+7/7P/s/+z/7P/v/+//7//v//H/8f/x//H/7//w//D/8f/y//L/8v/y
//T/9P/0//T/8v/1//b/9v/5//n/+f/6//v//P/9//3/AAACAAIAAgABAAIAAwAFAAcA
CAAKAAsADAAOABAAEQATABQAEwASABIAFAAUABQAFQAVABUAFAAWABYAFgAWABUAFwAY
ABgAGAAYABgAFwAXABgAGQAaABgAFwAVABMAEQARABEADgAPAA0ACwAIAAcABwAHAAQA
AAAAAP7//f/7//v/+//6//r/+P/3//f/9P/z//L/8v/1//X/9P/z//P/8//z//P/8v/z
//T/9P/0//T/9P/0//T/9f/1//X/+P/4//b/9f/0//T/9P/2//X/9f/2//f/+f/5//f/
9//3//j/+P/4//f/+P/5//n/+f/4//j/+P/3//f/+P/6//r/+f/4//j/9//3//f/9//3
//f/9//2//b/9v/2//j/9v/2//b/9v/1//X/9f/z//P/8//0//X/9P/0//T/9P/0//P/
8v/y//L/8v/x//H/8//y//H/8f/z//P/8//z//H/8f/x//H/8f/x//H/8f/x//H/8f/w
//D/7//v//D/8P/v/+//7//u/+7/7v/u/+//7//v/+//7//v/+//7//u/+7/7v/u/+7/
7v/u/+7/7v/u/+7/7f/s/+z/7f/t/+3/7f/r/+v/6//q/+r/7P/t/+7/7f/u/+//8f/x
//L/8//0//b/9//5//r/+v/7//z//v/+//7//f/9/////f/8//z//P/9//3//f/+//3/
+//5//j/+P/4//f/9P/z//D/7v/r/+n/6P/o/+f/5v/j/+P/4f/i/+L/4v/i/+L/4//j
/+H/4v/i/+L/5P/k/+T/5P/m/+b/5P/k/+T/5//p/+7/9v8CABIAJwA9AFYAcwCSALYA
3AD7AB4BQgFUAUwBFgGkACoA0v+H/1D/Nv86/07/Y/9y/4T/lf+h/67/tv+9/8n/z//U
/9b/1f/X/9j/2f/a/9r/2v/c/9r/2//b/9v/2//b/9z/3f/h/+H/4f/g/+D/4f/h/+H/
4f/h/+H/4f/i/+L/4//j/+T/5P/j/+P/4//j/+T/5P/k/+T/5P/k/+T/5P/k/+T/5f/l
/+X/5f/l/+X/5f/l/+X/5v/m/+f/5v/m/+b/5v/o/+j/6P/o/+j/6//s/+z/6//r/+v/
7P/v//D/8f/x//L/9P/0//T/9f/2//f/+f/5//r//P/9////AAABAAEAAgAEAAQABAAE
AAYABgAGAAcABwAHAAYACAAIAAgACAAIAAkACQAIAAgACAAIAAcABwAIAAkACgAKAAkA
BwAFAAUABQAFAAIAAwABAP///P/7//v/+//4//b/9v/0//P/7//v/+//7v/s/+r/6f/p
/+r/6f/o/+j/6P/n/+X/4//j/+P/4//j/+T/5f/m/+b/6P/o/+j/6P/m/+f/5//n/+j/
6P/m/+X/5f/m/+f/6v/p/+n/6v/r/+3/7f/r/+v/6f/q/+r/6v/r/+z/7f/t/+v/6v/q
/+r/6//r/+z/7v/t/+v/6f/o/+j/6f/q/+v/6f/p/+n/6P/m/+b/5v/o/+b/5v/m/+b/
5//n/+f/5f/j/+P/5P/l/+X/5P/j/+L/5P/j/+L/4v/i/+L/4f/h/+P/4v/h/+H/4f/h
/+H/4f/h/+H/4f/h/+H/4f/h/+H/3//f/9//3v/i/+H/3//e/+D/3v/e/97/3v/g/+D/
4P/g/+D/3//e/97/3//f/9//3//f/9//3//e/97/4P/h/+L/5f/m/+f/6f/q/+z/7v/w
//H/8f/y//L/8f/x//H/8v/w//D/7//v/+3/6//q/+r/6//t/+7/7//t/+v/6P/l/+T/
5P/k/+P/4v/h/97/3P/d/9v/2v/a/9n/2P/V/9X/1//Y/9j/2P/X/9b/1v/V/9X/1v/W
/9b/1v/W/9b/1v/U/9T/1P/W/9j/2//h/+b/7P/2/wYAGQAtAEIAWwB4AJgAugDXAPYA
EgEeARQB2ABoAPb/qP9p/zz/LP8y/0b/W/9q/3j/if+X/6L/rP+1/73/xf/I/8r/y//N
/87/z//O/87/zv/Q/9D/0f/R/9H/0f/R/9L/0//T/9P/0//S/9P/1f/W/9f/1//X/9f/
1//W/9b/1//X/9b/1v/V/9X/1//X/9j/2P/Y/9j/2P/Y/9j/2P/Y/9j/2f/Z/9n/2f/Z
/9n/2f/Z/9n/2v/a/9v/2v/a/9r/2v/c/9z/3P/c/9z/3//g/+D/3//f/9//4P/j/+T/
5f/l/+b/6P/o/+j/6//s/+3/7//v//D/8v/z//P/9P/1//X/9v/4//j/+P/4//r/+v/6
//3//f/9//z//P/8//z//P/8//3//f/8//7//v/+//3//f/+////AAD+//3/+//5//j/
+f/6//j/9//1//P/8P/v/+//7//s/+r/6v/o/+f/4//j/+P/4v/e/9z/2//b/9z/2//a
/9r/2//b/9r/2f/Z/9n/2f/Z/9j/2f/a/9r/2v/a/9r/2v/Y/9n/2f/Z/9z/3P/a/9n/
2f/a/9v/3v/e/93/3f/d/9v/2//Z/9n/2//c/9z/3P/d/97/3//f/9//3v/e/97/2//b
/9z/3v/e/93/3P/c/93/3f/d/93/3f/d/93/3P/a/9r/2v/c/9v/2v/Z/9j/2f/Z/9n/
1//Z/w==
         </WaveFormData>
      </LeadData>
      <LeadData>
         <LeadByteCountTotal>10000</LeadByteCountTotal>
         <LeadTimeOffset>0</LeadTimeOffset>
         <LeadSampleCountTotal>5000</LeadSampleCountTotal>
         <LeadAmplitudeUnitsPerBit>4.88</LeadAmplitudeUnitsPerBit>
         <LeadAmplitudeUnits>��V</LeadAmplitudeUnits>
         <LeadHighLimit>2147483647</LeadHighLimit>
         <LeadLowLimit>268435456</LeadLowLimit>
         <LeadID>V5</LeadID>
         <LeadOffsetFirstSample>0</LeadOffsetFirstSample>
         <FirstSampleBaseline>0</FirstSampleBaseline>
         <LeadSampleSize>2</LeadSampleSize>
         <LeadOff>FALSE</LeadOff>
         <BaselineSway>FALSE</BaselineSway>
         <ExcessiveACNoise>FALSE</ExcessiveACNoise>
         <MuscleNoise>FALSE</MuscleNoise>
         <LeadDataCRC32>1712846442</LeadDataCRC32>
         <WaveFormData>
BAAEAAQABAADAAIAAQAAAP///v/9//z/+v/6//r/+v/4//j/+P/4//j/+P/4//j/+P/4
//j/+P/4//j/+P/4//j/+P/4//j/+v/6//r/+v/4//j/+P/4//r/+v/6//r/+v/6//r/
+v/8//z//P/8//r/+v/6//r//P/8//z//P/8//z//P/8//r/+v/6//r/+v/6//r/+v/4
//j/+P/4//b/9v/2//b/+P/4//j/+P/2//b/9v/2//T/9P/0//T/9P/0//T/9P/0//T/
9P/0//L/8v/y//L/8v/y//L/8v/y//L/8v/y//D/8P/w//D/8P/w//D/8P/y//L/8v/y
//H/8P/v/+7/7v/u/+7/7v/u/+7/7v/u/+7/7v/u/+7/7//w//H/8v/x//H/8f/y//L/
8f/x//H/8v/0//X/9v/4//j/+f/6//r/+//9/wAAAQABAAEAAQABAAIAAgACAAMAAwAD
AAMAAAAAAP7//v8BAAMABAAFAAMAAwABAP7////////////8//r/+P/2//L/7//t/+z/
7v/r/+r/6v/s/+z/7P/t/+v/6//r/+z/7v/u/+7/7v/s/+z/6//r/+z/7v/v/+z/6f/q
/+r/7P/w//r/CgAdADQATABqAI4AuQDkABABRAF1AZQBjQFLAdUAaAARAMD/kv+H/4v/
mP+j/6r/sf+6/8L/yf/R/9r/3//i/+T/4//j/+X/5f/m/+b/5v/m/+b/5f/l/+X/5f/n
/+j/6P/p/+n/6f/q/+r/6P/o/+j/6P/q/+r/6v/r/+r/6v/q/+n/6//r/+z/7f/r/+r/
6v/q/+r/6//r/+v/6//r/+v/6//s/+z/7P/r/+v/6//s/+z/7f/t/+3/7v/u/+7/7v/u
/+//7//v/+//7//w//L/8v/y//T/9P/0//X/9f/2//f/+f/6//r/+//8//7//v8AAAEA
AwAEAAUABgAHAAkACwAMAA0ADQAOAA8AEAAQABIAEwATABMAFAAVABUAFgAXABgAGAAY
ABgAGgAbABsAGwAbABsAHAAcABoAGQAYABYAFwAVABQAEwAQAA4ADgAMAAoACAAHAAYA
BQACAAAA/v/9//z//P/7//n/+P/4//f/+f/3//b/9v/2//X/9f/1//T/8//y//H/8//y
//L/8v/z//P/8//z//X/9f/z//P/8v/y//P/8//z//T/9P/0//T/9P/0//T/9P/0//T/
9f/z//P/8v/y//T/9P/1//b/9v/1//X/9f/1//X/9f/2//b/9v/0//T/8v/x//H/8f/x
//H/8f/x/+//7//v/+7/7v/u/+3/7f/s/+z/7P/s/+r/6P/o/+j/6P/n/+f/5//o/+j/
6P/m/+T/5f/l/+X/4//j/+L/4v/k/+T/5P/k/+P/4//i/+L/4P/g/+D/4P/e/97/3v/e
/+L/4P/i/+L/4v/i/+H/4P/f/97/4P/g/+D/4P/d/93/3f/e/97/3f/d/93/3v/g/+H/
4v/i/+L/4//k/+b/5//p/+z/7f/t/+3/7f/t/+7/7v/u/+//7//v/+//8P/w/+7/7v/u
/+//7//v/+//7//t/+r/6//r/+v/6//o/+b/5P/i/+H/3//e/97/3v/b/9r/2v/Y/9j/
2P/Z/9v/2//b/9z/3v/e/97/3v/e/97/3f/d/97/3P/b/9z/3f/c/9z/3P/e/+j/9P8H
AB4ANgBSAHIAnwDOAP4AMgFtAZoBqQGLASkBsABPAPL/qv+J/4P/iv+V/5z/of+o/67/
t//B/8b/zf/U/9b/2f/Z/9v/2//c/9r/2v/a/9r/3f/d/93/3f/d/97/3v/f/9//3//g
/+D/4P/g/+D/4P/i/+L/4v/j/+L/4v/i/+H/4//j/+T/5f/j/+L/4v/i/+L/4//j/+P/
5P/l/+b/5//o/+j/6P/n/+X/5f/m/+b/5//n/+f/6P/q/+r/6v/q/+n/6f/p/+n/6//s
/+7/7v/u//D/8P/w//P/8//0//X/9f/2//b/9//5//z//f8AAP//AQACAAMABAAFAAcA
CQALAA0ADgAQAA8AEAAQABIAFQAVABUAFgAXABcAGAAZABwAHAAcABwAHAAdAB0AHQAd
AB0AHgAeABwAGwAaABgAFwAVABQAEwASABAAEAAOAAoACAAHAAYABgAEAAMAAgD///7/
/v/9//v/+v/6//n/+f/3//b/9v/4//f/9//3//X/9f/1//X/9//2//b/9v/3//f/9//3
//n/+f/3//f/+P/4//n/+f/5//r/+v/6//j/+P/4//j/+v/6//r/+//7//v/+v/6//z/
/P/9//7//v/9//3//f/9//3//f/+//z//P/6//r/+//7//z//f/7//v/+//7//n/+f/5
//j/+v/6//n/+f/4//j/+P/4//f/9v/3//j/9v/1//X/9f/0//T/9P/y//P/9f/2//f/
9P/z//H/8P/z//T/9f/2//X/9f/0//T/8v/y//L/8v/0//T/9P/0//T/9P/0//T/9//1
//L/8v/y//L/8v/y//L/8v/y//L/8v/y//L/8//z//P/9P/y//H/8f/x//L/9P/1//b/
9v/2//f/+P/6//v//f8AAAMAAwADAAMAAQACAAIAAgADAAMAAwADAAQABAACAAIABAAF
AAUABQAHAAcABQACAAEAAQABAAEAAAD+//z/+v/4//X/8//y//L/7//u/+7/7v/u/+7/
7//v/+//7//w//L/8v/y//L/8v/y//H/8f/y//L/8//w/+3/7P/q/+j/6v/0/wIAEwAm
AEAAXgCCALEA6AAcAVQBjwHCAd0BzwF9AQIBlwAyAND/m/+P/5b/n/+m/63/tv+8/8P/
y//U/9n/4P/k/+X/5f/n/+f/6P/o/+j/6P/o/+n/6f/p/+n/5//o/+j/6f/p/+n/6v/q
/+z/7P/s/+z/7P/s/+z/7f/u/+7/7v/t/+3/7f/u/+//8f/w//D/8P/u/+//7//v//H/
8f/x//H/8P/w//D/7//v/+//8P/w//H/8f/x//L/8v/y//L/8v/x//H/8f/x//P/9P/2
//b/9v/4//j/+P/5//n/+v/7//3//v/+////AAACAAIABAADAAUABgAHAAoACwANAA8A
EgATABMAFAAVABYAFgAYABcAFwAXABgAGwAbABwAHQAeAB4AHgAeACIAIwAjACMAIgAh
ACEAIAAiACEAIAAeAB8AHQAcABsAGAAWABYAFAAQAA4ADQAMAAsACAAGAAQAAQAAAAAA
//////7//v/9//3/+//6//r/+v/5//n/+f/5//n/+f/5//n/+P/4//j/+f/5//n/+f/5
//n/9//3//j/+P/5//n/+f/6//r/+v/6//r/+v/6//j/+P/4//n/+//7//r/+v/5//j/
+P/4//n/+f/6//v/+f/5//n/+v/6//r/+P/4//j/9//3//f/+f/5//n/+f/3//f/9//2
//b/9v/1//X/9P/0//T/9P/z//L/8//0//T/8//z//P/9P/0//T/8v/w//H/8f/x/+//
7//u/+7/7v/u/+7/7v/v/+//7v/u/+7/7v/u/+7/8P/w//D/8P/w//D/8P/w//H/8f/w
//D/8P/w//D/8v/y//L/8v/w//D/8P/w/+//7//v//D/8v/x//H/8f/y//T/9f/2//b/
9v/3//j//P/9////AgABAAEAAQABAAEAAgACAAIAAQABAAEAAQAAAAAA/v/+/wAAAQAB
AAEAAQABAP///P/7//v/+//7//z/+v/4//b/9P/x/+//7v/u/+v/6v/q/+z/7P/s/+3/
6//r/+v/7P/s/+z/7P/s/+z/7P/r/+v/7P/s/+3/7v/r/+r/7P/u//D/+P8GABsAMABG
AGQAiACxANwACAE6AWsBjAGPAV0B7wB6ACMA0v+c/4n/h/+S/6H/qv+v/7b/wP/L/9H/
2P/f/+L/5P/l/+P/5f/l/+b/5v/m/+b/5v/n/+f/5//n/+f/6P/o/+n/6f/p/+r/6v/q
/+r/6v/q/+r/6v/q/+v/7P/s/+z/6//p/+n/6v/r/+3/7P/s/+z/7P/t/+3/7f/t/+3/
7f/t/+7/7v/u/+3/7f/t/+7/7v/t/+3/7f/u//D/8P/w//D/7//v/+//7//v//D/8v/y
//D/8v/y//L/9f/1//b/9//5//r/+v/7//z//v/+/wAAAQADAAQABQAGAAcACQALAAoA
CwALAAwADQAOAA4AEAAPAA8ADwAQAA8ADwAQABEAEwAUABUAFgAXABcAFgAVABcAFwAY
ABgAFgAVABQAEgASABEAEQARAAwACgAKAAgABgAEAAMAAgABAP7//P/6//v/+v/6//n/
+P/2//X/8//1//P/8v/y//D/7//v/+//8f/x//H/8f/z//L/8v/y//P/8//z//P/8//z
//H/8f/w//D/8f/x//D/8P/v/+7/7//w//H/8v/w//D/8P/x//P/8//y//L/9P/0//X/
9v/2//X/9f/1//P/8//z//T/9P/0//L/8v/0//P/8//z//H/8f/x//H/7//v/+//7v/w
//D/7//v//D/8P/w//D/7v/s/+z/7P/t/+3/7v/v/+z/7P/s/+r/6v/r/+v/6//r/+v/
6v/q/+r/6v/q/+r/7f/t/+z/7P/s/+z/7P/s/+v/6v/p/+j/6v/q/+r/6v/r/+v/6v/q
/+r/6v/q/+r/6//r/+3/6//o/+j/6P/o/+j/6f/q/+v/7P/s/+z/7P/s/+v/6//r/+z/
6v/p/+n/6f/o/+r/6//s/+z/7P/t/+7/7v/v//H/9P/3//f/9//3//n/+v/6//r//f/9
//3//f/+//7//P/8//7/////////AQABAP///P/9//3//f/9//r/+P/2//T/8P/t/+v/
6v/q/+f/5v/m/+b/5v/m/+f/5//n/+f/6P/q/+r/6v/q/+j/6P/n/+f/5v/o/+n/6P/n
/+b/5P/i/+b/7v/8/w0AIgA8AFwAhACzAOQAHAFWAY0BvAHVAb8BZQHsAIkAJADG/5f/
i/+O/5f/nv+p/7L/uP+//8n/0P/X/97/4P/f/9//4f/h/+L/4v/i/+L/4v/j/+P/4//j
/+X/5v/m/+f/5f/l/+b/5v/m/+b/5v/m/+j/6P/o/+n/6v/q/+r/6f/p/+n/6v/r/+3/
7P/s/+z/6//r/+r/6f/r/+v/6//r/+7/7v/u/+3/7//v//D/8P/w/+//7v/u/+7/7v/u
/+7/8f/x//H/8f/x//L/9P/0//T/9v/2//b/9//3//j/+f/7//z//P/9//7/AAAAAAIA
AwAFAAYABwAJAAsADgARABAAEQARABIAFQAWABYAGAAZABkAGQAaABkAGQAaABsAHgAe
AB4AHgAiACMAIwAjACMAIwAkACQAJAAjACIAIAAfAB0AHAAbABsAGgAbABoAFwAUABIA
EAARAA4ADAAKAAkACAAIAAcABQAEAAQAAwAFAAMAAgACAAIAAQABAAEAAQABAAEAAQAB
AAAAAAAAAP//////////AQABAP////8CAAIAAwADAAEAAgACAAIAAgACAAIAAgACAAIA
AgADAAUABQAEAAQABgAGAAcACAAGAAUABQAFAAUABQAFAAYABgAGAAQABAAGAAUABQAF
AAUABQAFAAUAAwADAAMAAgACAAIAAQABAAIAAgACAAIAAgAAAAAAAAAAAP///////wAA
AAAAAP7//P/9//3//f///////v/+//z//P/8//z/+//7//r/+v/8//z//P/8//z/+v/8
//z//v/9//z/+//6//r/+v/6//r/+v/6//r/+v/5//n/+f/6//r/+f/5//n/+v/8//3/
/v/8//z//f/+/wEAAwAGAAoACQAJAAkACQAJAAoACgAKAAkACQAJAAkACgAKAAgACAAK
AAsACwALAAsACwAJAAYABQAFAAUABQACAAAA/v/8//r/9//1//T/9v/z//L/8v/w//D/
8P/x//P/8//z//T/8v/y//L/8v/y//L/8f/x//T/8v/x//D/7//u/+7/8P/w//b/BAAX
ACoAQgBgAIIAqQDYAAgBOgFxAaABtQGdAUMBygBjAAYAtv+R/4n/kP+f/6r/sf+2/8D/
yf/P/9b/3//k/+j/6f/o/+n/6P/o/+r/6v/q/+r/6//r/+v/6//p/+r/6v/r/+3/7f/u
/+7/8P/w//D/8P/u/+7/7v/v//D/8P/w/+//8f/x//L/8//x//D/8P/w/+7/7//v/+//
8f/x//H/8f/y//L/8v/x//H/8f/y//L/9f/1//X/9v/0//T/9P/0//f/9//3//f/9//4
//r/+v/6//z//P/8//3//f/+//////8AAAAAAQAEAAYABgAIAAkACwAMAA0ADwARABQA
FwAWABcAFwAYABkAGgAaABwAHQAdAB0AHgAfAB8AIAAhACQAJAAkACQAJAAlACUAJQAl
ACUAJgAmACgAJwAmACQAIwAhACAAHwAcABoAGgAYABYAFAATABIAEwAQAA4ADAALAAoA
CgAJAAgABgAFAAMABQADAAIAAgACAAEAAQABAAMAAwADAAMAAwACAAIAAgADAAMAAwAD
AAMAAwABAAEAAgACAAMAAwABAAIAAgACAAQABAAEAAQABAAEAAQABQAHAAcABgAGAAQA
BAAFAAYABAADAAMAAwAFAAUABQAGAAYABgAEAAQABAADAAMAAwADAAMAAwADAAMAAwAD
AAIAAgACAAEAAQAAAAAAAAAAAP///v///wAAAAD///////8AAAAAAAD+//z//f/9//3/
/f/9//z//P/9//7///8AAAAA///9//z//P/8//z//P/8//z//P/8//r/+v/6//r/+//7
//r/+v/8//z//P/8//z//P/8//z//P/8//r/+v/6//r/+f/5//n/+v/6//n/+f/5//z/
/v///wAAAAAAAAEAAgAEAAUABwAKAA0ADQANAA0ACwAMAAwADAANAA0ADQANAAoACgAI
AAgADAANAA0ADQALAAsACQAGAAUABQAFAAUAAgAAAP7//P/7//n/+P/4//b/8//y//L/
8v/y//L/8//z//P/8//0//L/8v/y//L/8P/w/+//7//u/+7/7f/s/+v/7P/u/+z/8P/8
/wwAHQAuAEgAaACOALkA6AAWAUoBewGaAZkBXQHnAHoAIwDO/5j/i/+N/5r/pf+s/6//
uP/C/8v/0f/W/93/4v/k/+P/4//l/+X/5v/o/+j/6P/o/+n/6f/p/+n/6//s/+z/7f/r
/+v/7P/s/+z/7P/s/+z/6v/q/+r/6//s/+z/7P/r/+z/7f/v//H/8f/w//D/8P/u/+//
7//v//H/8f/x//H/8f/w/+//7f/v/+//8P/w//H/8f/x//L/8v/y//L/8v/1//X/9f/1
//X/9v/4//j/+P/6//r/+v/7//v//P/9/wEAAgACAAMAAgAEAAQABgAJAAsADAANAAwA
DQAPABEAFAAVABUAFgAXABgAGAAaABsAGwAbABwAHQAdAB4AHwAeAB4AHgAeACIAIwAj
ACMAIwAjACQAJAAkACMAIgAgAB8AHQAcABsAGAAWABYAFAASABAADwAOAA0ACgAIAAYA
BQAEAAQAAwADAAIAAgABAAEA///+//7//v/9//3//f/9//3//f/9//3//P/8//z//f/9
//3//f///////f/9//7//v////////8AAAAAAAD+//7//v/+//7//v/+////AAABAAEA
AgAAAAAAAQACAAIAAQABAAEA////////AAAAAAAA/v/+/wAA////////AQABAAEAAQD/
///////+//7//v/9//3//P/8//z//P/8//r/+v/6//z/+//7//v/+v/6//r/+P/6//v/
+//7//n/+f/4//j/+P/4//j/+P/5//n/+P/4//j/+P/4//j/+P/4//j/+P/4//j/+P/4
//v/+//6//r/+P/4//j/+P/7//r/+P/4//j/+P/4//j/+P/4//j/+P/4//j/+f/5//n/
+v/6//n/+f/5//n/+v/6//r/+f/4//j/+P/8//3///8CAAQABQAGAAcACQAKAAoACgAL
AAsACwALAAwADAAKAAoACgALAAsACwAMAA0ADAAKAAsACwALAAsACAAGAAQAAgD+//v/
+f/4//j/9f/0//T/8v/y//L/8//z//P/8//0//b/9v/2//b/9v/2//X/9f/2//b/9f/0
//P/8v/w//D/9v/+/wwAHQAyAE4AcACYAMcA/gAyAWwBpQHSAeMBvwFVAdwAeQASAMD/
nf+b/6T/q/+w/7f/vv/G/9H/1f/a/+P/6v/s/+3/7f/v/+//8P/u/+7/7v/u//H/8f/x
//H/7//w//D/8f/z//P/9P/0//L/8v/y//L/8v/y//L/8//0//T/9P/z//P/8//0//X/
9f/0//T/9P/2//f/9//3//f/9//3//f/+P/4//j/9//3//f/+P/4//f/9//3//j/+P/4
//j/+P/7//v/+//7//v//P/+//7//P/+//7//v8BAAEAAgADAAMABAAEAAUABgAIAAgA
CgANAA8AEAARABAAEQATABUAFgAXABcAGAAZABoAGgAcAB0AHQAdAB4AHQAdAB4AHwAg
ACAAIAAgACAAIQAhACEAIQAhACIAIgAjACMAIwAiAB8AHQAcABsAGAAWABYAFAASABAA
DwAOAA0ACgAIAAYABQAEAAQAAwABAAAAAAD//////f/8//z//v/9//3//f/8//v/+v/5
//r/+v/7//z/+//7//v/+//7//v/+f/5//r/+v/7//v/+f/6//r/+v/6//r/+v/6//r/
+v/6//v/+//7//r/+v/8//z//f/+//z/+//7//v/+//7//v//P/8//z/+v/6//r/+f/5
//n/+//7//v/+//6//n/+P/2//j/+P/3//f/9//2//X/9P/z//L/8//0//b/9f/1//X/
9P/0//T/8v/w//H/8f/x//P/8//y//L/8P/w//D/8P/x//H/8P/w//D/8P/w//D/8P/w
//D/8P/w//D/8P/w/+//7//u/+7/7v/w/+7/7v/u/+7/7v/u/+7/7v/u/+7/7v/u/+7/
7f/t/+3/7v/u/+3/7f/t/+7/8P/x//L/9P/0//X/9v/4//n/+//+//3//f/9//3///8A
AAAAAAD///////////7//v/8//z/AAABAAEAAQAAAP///P/4//n/+f/5//n/9v/0//L/
8P/u/+v/6f/o/+r/5//m/+b/5v/m/+b/5//l/+X/5f/m/+j/6P/o/+j/6P/o/+f/5//m
/+b/5f/m/+f/5v/m/+b/7v/4/wgAGQAuAEgAZgCMALcA4AAOAT4BaQGGAX8BNwHBAFoA
BwC2/4r/gf+D/5L/of+o/63/tP++/8X/y//S/9n/3P/e/93/3f/f/9//4P/g/+D/4P/g
/+H/4f/h/+H/4//k/+T/5f/j/+P/5P/k/+T/5P/k/+T/5P/k/+T/5f/m/+b/5v/l/+X/
5f/m/+f/5//m/+b/5v/o/+n/6f/p/+f/5//n/+f/6v/q/+r/6f/r/+v/7P/s/+v/6//r
/+z/7v/u/+7/7v/t/+3/7f/t/+3/7v/w//D/8P/y//L/8v/1//X/9v/3//f/+P/4//n/
+v/8//z//v/9////AAABAAQABQAHAAkACgALAAsADAAPABAAEAASABMAEwATABQAFAAT
ABMAEwAWABYAFgAWABgAGQAZABkAGQAZABoAGgAaABkAGAAWABUAEwASABEAEAAOAA4A
DAAKAAgABwAGAAcABAACAAAA/f/8//z/+//7//r/+v/5//n/9//2//b/9v/1//X/9f/z
//P/8//z//X/9P/0//T/9//3//f/9//3//f/9f/1//T/9P/1//X/8//0//T/9P/0//T/
9P/0//b/9v/2//f/9//3//b/9v/2//b/9//4//b/9f/1//X/9f/1//X/9v/2//b/9P/0
//b/9f/1//X/8//z//P/8//x//H/8f/w//L/8v/x//H/8v/y//L/8v/w/+7/7v/u/+7/
7f/t/+3/7P/s/+z/6v/q/+v/6//r/+3/7f/s/+z/6v/q/+r/6v/r/+v/6v/q/+r/6v/q
/+r/6P/o/+j/6P/o/+r/6v/o/+j/6P/o/+j/6P/o/+j/5v/m/+b/5v/n/+f/5//o/+j/
5//n/+f/5v/o/+n/6v/q/+r/6//s//D/8f/z//b/9f/1//X/9f/1//b/9v/2//X/9f/1
//X/9P/0//L/8v/2//f/9//3//f/9//1//L/8f/x//H/8f/u/+z/6v/o/+b/4//h/+D/
4P/d/9z/3P/e/97/3v/f/9//3//f/+D/3v/e/97/3v/g/+D/3//f/+D/4P/f/+D/3f/c
/9z/3P/i/+r/+v8LACIAPABcAIAArQDeAA4BRAF7AaABpQFtAfsAjAAxANb/mP+D/3//
jP+X/5r/of+q/7D/t/+//8b/y//S/9T/0f/T/9X/1f/W/9j/2P/Y/9j/2f/Z/9n/2f/X
/9j/2P/Z/9v/2//c/9z/2v/a/9r/2v/c/9z/3P/d/97/3v/e/93/3P/b/9v/2//b/9r/
2v/a/9z/3f/d/93/3f/d/93/3f/c/9z/3P/b/9z/3f/f/+D/3//f/9//4P/g/+D/4P/g
/9//3//f/9//3//g/+L/4v/k/+b/5v/m/+f/5//o/+n/6//s/+z/7f/s/+7/7v/w//P/
9f/2//f/+P/5//v//f/+//////8AAP//AAAAAAIAAwADAAMABAAFAAUABgAHAAoACgAK
AAoADAANAA0ADQANAA0ADgAOAAwACwAKAAgABwAFAAQAAwACAAAAAAD+//r/+P/3//b/
9f/y//D/7v/v/+7/7v/t/+v/6v/q/+n/6f/n/+b/5v/m/+X/5f/l/+f/5//n/+f/5//m
/+b/5v/l/+X/5f/l/+f/5//l/+X/5v/m/+f/5//l/+b/5v/m/+j/6P/o/+j/6v/q/+r/
6//p/+n/6P/o/+r/6v/r/+z/6v/p/+n/6f/p/+n/6f/q/+r/6v/o/+j/6P/n/+f/5//n
/+f/5//n/+f/5//n/+b/6P/o/+f/5//m/+b/5v/m/+b/5P/k/+T/5v/l/+X/5f/k/+T/
5P/i/+T/5f/l/+X/5f/l/+T/5P/n/+r/7f/w//P/8//y//L/9P/0//T/9P/0//T/9P/0
//L/8v/y//L/8//z//L/8v/0//T/9P/0//P/8//x//H/9P/0//T/9P/y//T/8v/y//L/
8v/y//L/8v/y//D/8P/w//D/8f/x//H/8v/w/+//7//v//D/8v/z//T/8//y//L/8v/0
//X/9//6//3//f/9//3///8AAAAAAAABAAEAAQABAAIAAgAAAAAAAgADAAMAAwADAAMA
AQD+/////////////P/6//j/9v/y/+//7f/s/+7/6//q/+r/6P/o/+j/6f/p/+n/6f/q
/+j/6P/o/+j/6v/q/+n/6f/q/+z/6f/o/+f/5v/k/+T/6P/w//7/EQAmAEAAXgCCAK0A
3AAMAUABeQGgAasBhQEhAagARQDo/6T/h/+F/5D/m/+i/6v/sv+6/8H/x//M/9P/2v/c
/93/2//d/93/3v/e/97/3v/e/9//3//f/9//3f/e/97/3//h/+H/4v/i/+L/4v/i/+L/
4P/g/+D/4f/i/+L/4v/h/+P/4//k/+X/4//i/+L/4v/i/+P/4//j/+P/4//j/+P/5P/k
/+T/4//l/+X/5v/m/+X/5f/l/+b/5v/m/+b/5v/p/+n/6f/p/+n/6v/s/+z/6v/s/+z/
7P/v/+//8P/x//H/8v/y//P/9P/2//b/+P/3//n/+v/7//z//f///wEAAgADAAMABAAF
AAYABgAIAAsACwALAAwADQANAA4ADwAPAA4ADQAMAA4ADwAPAA8ADwAPABAAEAAQAA8A
DgAMAA0ACwAKAAkABwAGAAcABgACAAAA///+//3/+v/4//b/9//2//b/9f/z//L/8v/x
//P/8f/w//D/7v/t/+3/7f/r/+v/6//r/+3/7P/s/+z/6//r/+v/6//t/+3/6//r/+z/
7P/t/+3/7f/u/+7/7v/u/+7/7v/u//D/8P/w//H/7//v/+7/7v/w//D/8f/y//L/8f/x
//H/8f/x//H/8v/y//L/8P/w//L/8f/x//H/7//v/+//7//v/+//7//u/+7/7v/t/+3/
7v/u/+7/7v/s/+r/6v/q/+r/6f/p/+n/6f/q/+v/6v/o/+n/6f/p/+v/6//q/+r/6P/o
/+j/6P/p/+n/6P/o/+r/6v/q/+r/6v/q/+r/6v/s/+r/6P/q/+z/6v/q/+r/6v/q/+r/
6v/q/+r/6v/q/+r/6//r/+v/7P/s/+v/6//r/+r/7P/t/+7/8P/w//H/8v/0//X/9//6
//v/+//7//v/+//8//z//P/7//v/+//7//r/+v/4//j/+v/7//v/+//5//n/9//0//P/
8//z//P/8v/w/+7/7P/q/+f/5f/k/+b/4//i/+L/5P/k/+T/5f/j/+P/4//k/+T/5P/k
/+T/5P/k/+P/4//i/+L/4//i/+H/4P/i/+L/5P/s//r/CwAgADYAUgByAJkAwgDuAB4B
TQFuAXUBSQHfAGwAFQDG/5D/ff9//4r/l/+a/6H/rP+2/73/w//I/8//1P/Y/9n/2f/b
/9v/3P/a/9r/2v/a/9v/2//b/9v/3f/e/97/3//d/93/3v/e/97/3v/e/97/3v/e/97/
3//g/+D/4P/f/9//3//g/+H/4f/g/+D/4P/g/+H/4f/h/+H/4f/h/+H/4P/g/+D/3//f
/9//4P/g/+P/4//j/+T/4v/i/+L/4v/h/+H/4f/h/+P/5P/m/+b/5v/o/+j/6P/p/+n/
6v/r/+3/7v/u/+//8P/y//L/9P/1//f/+P/5//r/+//9//////////7//v///wAAAAAC
AAMAAwADAAQAAwADAAQABQAGAAYABgAGAAoACwALAAsACQAJAAoACgAKAAkACAAGAAYA
BQAFAAUAAAD+//7//P/6//j/9//2//X/8v/w/+7/7//u/+7/7f/s/+r/6f/n/+f/5f/k
/+T/5v/l/+X/5f/m/+f/6P/p/+n/6P/o/+j/5//n/+f/5//p/+n/5//n/+j/6P/p/+n/
6//s/+z/7P/q/+r/6v/q/+j/6P/o/+n/6//r/+r/6v/q/+r/6//s/+r/6f/p/+n/6//r
/+v/7P/s/+z/6v/q/+r/6f/p/+n/6f/p/+n/6f/n/+f/5//m/+j/6P/n/+f/5v/m/+b/
5v/m/w==
         </WaveFormData>
      </LeadData>
      <LeadData>
         <LeadByteCountTotal>10000</LeadByteCountTotal>
         <LeadTimeOffset>0</LeadTimeOffset>
         <LeadSampleCountTotal>5000</LeadSampleCountTotal>
         <LeadAmplitudeUnitsPerBit>4.88</LeadAmplitudeUnitsPerBit>
         <LeadAmplitudeUnits>��V</LeadAmplitudeUnits>
         <LeadHighLimit>2147483647</LeadHighLimit>
         <LeadLowLimit>268435456</LeadLowLimit>
         <LeadID>V6</LeadID>
         <LeadOffsetFirstSample>0</LeadOffsetFirstSample>
         <FirstSampleBaseline>0</FirstSampleBaseline>
         <LeadSampleSize>2</LeadSampleSize>
         <LeadOff>FALSE</LeadOff>
         <BaselineSway>FALSE</BaselineSway>
         <ExcessiveACNoise>FALSE</ExcessiveACNoise>
         <MuscleNoise>FALSE</MuscleNoise>
         <LeadDataCRC32>595403937</LeadDataCRC32>
         <WaveFormData>
CAAIAAgACAAHAAYABQAEAAMAAgABAAAAAAAAAAAAAAD+//7//v/+//7//v/+//7//P/8
//z//P/8//z//P/8//z//P/8//z//v/+//7//v/8//z//P/8//7//v/+//7//v/+//7/
/v8AAAAAAAAAAP7//v/+//7//v/+//7//v/8//z//P/8//z//P/8//z//P/8//z//P/6
//r/+v/6//r/+v/6//r/+v/6//r/+v/4//j/+P/4//b/9v/2//b/9v/2//b/9v/2//b/
9v/2//T/9P/0//T/9P/0//T/9P/0//T/9P/0//L/8v/y//L/9P/0//T/9P/2//b/9v/2
//X/9P/z//L/8v/y//L/8v/y//L/8v/y//D/8P/v/+//8f/x//L/8v/x//D/8P/w/+7/
7//v/+//8f/z//T/9P/0//X/9//3//n/+v/7/////////////v/+//7/AQABAAEAAQAB
AAAA/v/+//3//f8BAAIAAgACAAAAAAD+//3//P/8//z//P/6//n/9v/0//H/7v/t/+3/
7v/s/+r/6v/q/+r/6v/r/+n/6f/q/+r/6//s/+3/7v/u/+3/7P/q/+r/7v/t/+z/6//q
/+n/7f/v//L/+v8KABgAKgBAAFkAegCfAMQA8QAeAT0BPQEMAbIAYQAiAOL/v/+4/7r/
vv/F/8b/xv/K/83/0f/W/97/5P/m/+b/5v/l/+X/5f/l/+X/5v/m/+X/5f/l/+b/5v/m
/+b/5v/m/+n/6f/p/+n/5//n/+f/5//p/+n/6f/p/+f/6P/p/+n/6f/p/+n/6f/p/+n/
6f/p/+r/6v/q/+r/6v/q/+v/6//r/+v/6//r/+v/6//r/+z/7f/t/+3/7f/r/+v/6//r
/+3/7f/t/+3/7v/v//D/8P/w//H/8f/z//L/8//z//P/9P/1//b/9//5//r//P/9//z/
/f/+////AQACAAMABAAFAAcACAAJAAoACgALAAwADwAQABAAEAAQABAAEQATABIAEgAS
ABIAFAAVABYAFgATABMAEwATABMAEQARABAADQAMAAsACQAKAAkABwAFAAMAAwAAAAAA
AQAAAP3//f/8//v/+v/5//j/9//3//b/9v/1//X/9f/1//X/9f/0//L/8v/x//H/8//z
//P/8//0//T/8//z//T/9P/0//P/8//z//P/8//0//T/9P/0//b/9//3//f/9//3//f/
9//3//f/9//3//f/9//3//f/9//3//f/9//3//f/9//3//f/9//3//b/9P/0//T/8//z
//P/8//y//P/8//z//P/8f/x//D/8P/w//D/8P/w//D/8P/x//L/8f/x//H/8f/x//H/
8f/v/+//7//v//D/7v/t/+3/7f/v/+//7//v/+//7//t/+3/7v/u/+7/7v/s/+z/7P/s
/+7/7P/u/+7/7v/u/+z/7P/r/+v/6//r/+z/7P/r/+r/6v/q/+r/6//r/+v/6//t/+7/
7v/u/+//8f/x//X/9v/3//v/+f/5//n/+P/4//j/+//7//n/+f/5//j/+v/6//n/+f/9
//7//v/+//z//P/6//n/+v/6//r/+v/4//f/9P/y//H/7v/t/+3/7P/q/+j/6P/n/+b/
5f/l/+f/5//o/+j/6P/o/+j/6P/p/+n/6f/o/+r/6P/n/+j/6f/o/+X/5f/l/+z/9P8A
AA4AIAA0AEsAbACTALgA5QAaAUUBWQFGAfwApQBgABwA4//K/8b/xv/J/8r/yP/I/8v/
z//U/9j/3P/i/+T/5P/l/+X/5f/l/+X/5v/m/+X/5f/l/+b/5v/o/+j/6P/o/+f/5//n
/+f/5//n/+f/5//p/+n/6f/p/+n/6v/r/+v/6//r/+v/6//p/+n/6f/p/+r/6v/q/+r/
6//s/+7/7//v/+//7//v/+3/7f/t/+7/7//v/+//7//x//H/8f/x//H/8f/x//H/8v/z
//T/9P/2//f/9//5//r/+//7//v/+v/7//z//f8AAAIABQAHAAYABwAIAAkACQAKAAsA
DAAOABEAEwAVABQAFAAVABYAGQAaABoAGgAaABoAGwAdACAAIAAgACAAHgAfACAAIAAf
AB8AHwAfAB0AGwAbABoAGQAYABcAFQAUABMAEQAPAA0ADQAKAAoACwAKAAcABwAEAAMA
AgABAAAA//////7//P/7//v/+//7//v/+//6//r/+v/5//n/+//7//v/+//6//r/+f/5
//r/+v/6//n/+//7//v/+//6//r/+v/6//r/+//7//v//f/9//3//f/9//3//f/9////
/////////f/9//3//f/9//3//f/9//3//f/9//z//P/8//z/+//7//v/+//6//n/+f/5
//n/+//7//r/+v/6//r/+v/6//n/+P/4//j/9//3//f/9//3//f/9//1//f/9//3//j/
9//1//T/8//2//f/+P/5//f/9//1//X/9v/2//b/9v/2//b/9v/2//b/9v/2//b/+P/1
//T/9v/2//b/9v/2//b/9f/1//P/8//0//T/9f/0//T/9P/y//P/8//z//P/9f/2//b/
9v/3//n/+f/7//z//f8BAAMAAwADAAIAAAAAAAMAAwADAAMAAwACAAQABAADAAMAAwAE
AAQABAAGAAYABAADAAIAAgACAAIAAAD///z/+v/3//T/8//z//L/8P/u/+7/7v/u/+7/
7//v/+//8P/w//D/8P/w//D/8f/x//H/8P/y//D/8f/u/+3/6v/n/+X/5//u//b//v8M
AB4ANABPAHIAmwDGAPcAKgFZAXcBcgE2AdsAkABGAPn/0v/M/8z/y//K/8r/yv/N/9H/
2P/c/+D/5v/q/+r/6//r/+v/6//r/+z/7P/r/+v/6//s/+z/6v/q/+r/6v/r/+v/6//r
/+3/7f/t/+3/7f/t/+3/7f/t/+7/7//v/+3/7f/t/+3/7//v/+//7//w//D/8P/w//D/
8P/x//H/7//v/+//7//x//H/8f/y//P/8//z//P/8//z//P/8//z//P/8//z//T/9f/2
//b/9v/3//f/+f/6//v/+//7//z//f/+//////8AAAIAAwAEAAUABgAHAAkACgALAAwA
DwARABIAEwAUABQAFQAWABcAGAAYABgAGgAaABsAHQAcABwAHAAcAB4AHwAgACAAHQAd
AB0AHQAdABsAGwAaABkAGAAXABUAFAATABEADwANAA0ACgAKAAkACAAFAAUAAgABAAAA
//8AAP/////+//z/+//7//v/+//7//v/+v/6//r/+f/5//v/+//7//v/+v/6//n/+f/4
//j/+P/3//n/+f/5//n/+v/6//r/+v/6//v/+//7//v/+//7//v/+//7//v/+//5//n/
+f/5//v/+//7//v/+//7//v/+//7//v/+//6//j/+P/4//f/+f/5//n/+P/3//f/9//3
//X/9f/0//T/9P/0//T/9P/1//T/9P/0//X/9f/1//X/9f/1//X/8//z//P/8//0//L/
8f/x//H/7//v/+//7//x//H/7//v//D/8P/w//D/8v/y//L/8v/y//L/8v/y//D/7//u
/+7/7v/u/+7/8P/w/+//7//v/+//8P/w/+//7v/u/+7/7v/v/+//7//v//H/8v/y//L/
8//1//X/+f/6//v////9//3//f/8//z//P///////////////v/8//z/+//7//3//v/+
//7//v/+//z/+//6//r/+v/6//r/+f/2//T/8f/u/+3/7f/s/+r/6P/o/+j/6P/o/+n/
6f/p/+r/6v/q/+r/6v/q/+v/6//r/+r/7P/q/+v/6v/p/+j/6f/p/+v/8P/4/wYAEgAi
ADoAVQByAJUAugDnABIBMwE9ARgBwgBrACwA8P/F/7j/tv+6/8H/xP/C/8b/zf/T/9b/
3P/g/+T/5P/m/+X/5f/l/+X/5f/m/+b/5f/n/+f/6P/o/+j/6P/o/+j/6f/p/+n/6f/p
/+n/6f/p/+v/6//r/+v/6//s/+3/7f/s/+v/6v/p/+v/6//r/+v/7P/s/+z/7P/s/+z/
7f/t/+//7//v/+//7//v/+//8P/v/+//7//v//H/8f/x//H/8f/x//H/8f/y//P/9P/0
//T/9f/1//f/9v/3//f/9//4//n/+v/7//3//v8AAAEAAgADAAQABQAHAAgACQAKAAsA
DQAOAA8AEgASABMAFAATABQAFAAUABQAFAAVABcAGgAaABoAGgAYABkAGgAaABkAGQAZ
ABkAGQAXABcAFgAXABYAFQATABAADwANAAsACgALAAkACgAHAAYAAwADAAIAAQAAAP//
/v/9//3//P/+//3//f/9//v/+//7//r//P/8//v/+//7//v/+//7//7//v/9//3//P/8
//z/+//9//3//f/9//3//P/7//r//P/9//3//f/9//3//f/9//3//f/9//3/////////
//////////////3//f/9//3//////////v/+//7//v/9//3//f/9//z/+//7//v/+//5
//n/+P/4//n/+v/7//z/+f/4//j/+P/5//n/+f/5//n/+f/5//f/9//3//f/+P/4//f/
9//3//f/9//3//f/+f/5//f/9//2//b/9v/2//X/9P/z//L/8//0//X/9v/4//f/9//3
//X/9f/1//X/9f/1//X/9f/y//L/8v/y//L/8//0//T/9f/1//X/9v/2//f/9v/2//b/
9f/1//T/8//x//P/9P/0//T/9f/3//f/+P/4//j/+//8//3//v/+/wAAAAADAAMABQAF
AAUABAAEAAQAAwADAAcACAAIAAgACgAKAAgABwAGAAYABgAGAAQAAwAAAP7/+//4//f/
9//0//L/8P/w//D/8P/w//H/8f/x//L/8v/y//L/8v/y//H/8f/x//D/8P/w//H/8v/x
//D/7f/r/+v/7v/4/wQAEgAkADwAWwB+AKUA0AADATQBXwF9AXABLgHVAJAARAD9/97/
1v/Q/83/zv/S/9T/1f/Z/+D/5P/o/+7/8P/w//H/8f/x//H/8f/y//L/8f/x//H/8v/y
//L/8v/y//L/8//z//P/8//1//X/9f/1//X/9f/1//X/9f/2//f/9//3//f/9//3//j/
+f/6//v/+//6//n/+P/6//r/+//7//v/+//7//v/+//7//v//P/7//v/+//7//v/+//7
//v//v///wAAAQAAAAEAAgACAAIAAwADAAUABgAHAAcABwAKAAsADAANAAsADAAOAA8A
EAARABIAEwAXABgAGQAaABsAHQAeAB8AIAAgACEAIgAhACIAIgAiACIAIgAjACUAJwAo
ACkAKgAqACsALAAsACsAKwArACsALQArACsAKgAoACYAJAAhACEAIQAgAB8AGwAbABgA
GAAXABYAEwATABIAEQAQAA8ADAALAAsACgAMAAsACwALAAkACQAJAAgACgAKAAkACQAH
AAcABwAHAAgACAAHAAcACAAIAAgABwAIAAkACgALAAoACgAKAAoACgALAAsACwALAAsA
CwALAAsACwALAAsADQANAA0ADQALAAsACwALAAsACwALAAsACwALAAsACgAKAAoACgAJ
AAsACwALAAoABwAHAAcABwAHAAcABgAGAAgACAAIAAgABwAGAAYABgAFAAUABQAFAAcA
BwAHAAUAAwADAAMABAAEAAMAAwADAAEAAQABAAEAAwADAAEAAQACAAIAAgACAAIAAgAC
AAIABAACAAIAAgACAAAAAAD//////////wAAAAD///7//v/+//7///////////8BAAIA
AgACAAMABQAFAAkACgALAA8ADwAPAA8ADgAOAA4AEQARAA8ADwAPAA4AEAAQAA8ADwAR
ABIAEgASABAAEAAOAA0ADAAMAAwADAAIAAcABAACAP///P/7//v//P/6//j/+P/4//j/
+P/5//v/+//8//z/+//6//n/+P/3//f/9//2//r/+P/5//j/9f/0//X/8//z//b/AAAK
ABYAKABAAFcAdACXAMAA6wAcAUkBYQFSAQ4BtQBsACYA5//M/8j/yv/N/9D/0P/S/9f/
2//e/+L/6v/w//L/8v/x//H/8f/x//H/8v/y//H/8f/x//L/8v/w//D/8P/w//P/8//z
//P/8//z//P/8//x//H/8f/x//H/8v/z//P/8//z//P/8//z//P/8//z//L/8v/y//L/
8v/y//P/8//z//P/8//z//P/8//z//T/9f/1//X/9f/z//P/8//z//X/9f/1//X/9P/1
//b/9v/4//n/+f/7//r/+//7//v//P/9//7//////wAAAgADAAQABQAGAAcACQAKAAsA
DAALAA0ADgAPABAAEAARABIAEwAUABQAFAAUABQAFQAXABgAGAAYABgAGAAZABoAGgAZ
ABkAGQAZABkAFwAXABYAFQAUABMAEQAQAA8ADQALAAkACQAGAAYABQAEAAEAAQAAAP//
/v/9//z/+//7//r/+v/5//n/+f/3//f/9//2//j/+P/3//f/9//3//f/9//4//j/9//3
//j/+P/4//f/+f/5//n/+f/5//j/9//2//j/+f/5//n/+f/5//n/+f/5//n/+f/5//n/
+f/5//n/9//3//f/9//5//n/+f/5//n/+f/5//j/9v/2//b/9f/1//X/9f/0//X/9f/1
//X/9f/1//T/9P/0//T/9P/0//P/8v/y//L/8f/x//H/8f/x//H/8f/v/+3/7f/t/+7/
7//v//D/8f/x//H/8f/x/+//7//t/+3/8P/w//D/8P/w//D/8P/w/+7/7v/u/+7/7v/t
/+3/7f/t/+7/7v/u/+7/7v/u/+7/7f/t/+v/6//s/+z/7f/s/+z/7P/s/+3/7f/t/+3/
7//w//D/8P/x//P/8//1//b/9//7//3//f/9//z//P/8///////9//3//f/8//z//P/7
//v//f/+//7//v/+//7//P/7//j/+P/4//j/9v/1//L/8P/v/+z/6//r/+j/5v/k/+T/
5P/k/+T/5f/l/+X/5v/m/+T/5P/k/+T/5f/l/+X/5P/m/+b/5f/k/+P/4v/j/+H/4//q
//T//v8KABoAMgBRAHIAlQC+AO0AGAE3AT0BEAG6AGkAKgDo/7//uP+4/7z/wf/A/77/
wv/J/83/0v/W/9z/3v/g/+D/4f/h/+H/4f/h/+L/4v/h/+P/4//k/+T/5P/k/+T/5P/j
/+P/4//j/+X/5f/l/+X/4//j/+P/4//j/+T/5f/l/+b/5//o/+n/6f/p/+n/6f/o/+j/
6P/o/+r/6v/r/+v/6f/p/+n/6f/r/+v/6//s/+v/6//r/+v/7f/t/+3/7f/v/+//7//v
//D/8f/y//L/8v/z//P/9f/0//X/9f/1//f/+f/7//3/+//8//7///8CAAMABAAFAAUA
BgAHAAgACQALAAwADQAOAA4ADwAQABEAEgASABIAEgASABMAFQAUABQAFAAUABUAFwAZ
ABoAGQAZABkAGQAZABcAFwAWABUAFAATABEADgANAAsACQAHAAcABAAEAAEAAAD9//3/
/v/9//z/+//7//v//P/8//z/+//7//v/+//7//v/+v/6//r/+f/5//n/+f/5//n/+v/6
//n/+f/7//z//f/9//3//f/9//3//P/8//z//P/6//v/+//7//v/+//7//v//P/9//7/
///9//3//f/9//3//f/9//3/+//7//v/+//7//v/+//6//z//P/8//v/+//7//v/+v/7
//v/+//7//v/+//6//r/+v/6//r/+v/3//b/9v/2//f/9//3//f/9//3//f/9f/1//X/
9f/2//b/9f/1//X/8//z//P/8//0//X/9P/1//T/9P/0//T/9v/2//b/9v/2//b/9v/2
//j/9//3//f/9f/1//X/9f/3//j/9v/2//b/9v/2//b/9f/1//f/9//4//j/+f/4//j/
+P/2//f/9//3//b/9//3//b/9f/1//b/9f/5//r/+////wAAAQACAAIABAAEAAcABwAH
AAcABwAGAAgACAAHAAcABwAIAAgACAAJAAoACQAJAAgACAAIAAgABgAFAAIAAAD9//r/
+f/5//j/9v/0//T/8v/y//L/8//x//H/8v/y//T/9P/0//T/8//z//P/8v/0//T/8//y
//H/7v/t/+v/7//0//z/BgAUACgAQgBfAIQArQDYAAkBPgFpAX0BaAEaAcEAegAsAO3/
1v/U/9T/0f/Q/9D/0P/V/9v/3v/i/+j/7v/w/+7/7//v/+//7//v//D/8P/v//H/8f/y
//L/8f/w/+//7v/x//H/8f/x//H/8f/x//H/8f/x//H/8f/x//L/8//z//P/8//z//P/
8//z//P/8//0//T/9P/0//b/9v/3//f/9//3//f/9//1//X/9f/2//X/9f/1//X/9//3
//f/9//3//f/9//3//j/+f/6//r/+v/7//v//f/8//3//f/9//7///8AAAEAAwAEAAYA
BwAIAAkACgALAAsADAANAA4ADwARABIAEwAWABYAFwAYABkAGgAaABoAGgAaABsAHQAc
ABwAHAAcABoAGwAcABwAGwAbABsAGwAcABsAHAAcABkAGAAXABUAFAATABEADwANAA0A
CgAKAAkACAAFAAUABAADAAIAAQACAAEAAQAAAP7//f/9//3//f/9//3//P/8//z/+//7
//v/+//7//v//P/8//v/+//6//r/+v/5//v/+//7//v/+v/6//r/+v/6//v/+//7//v/
+//7//v/+//7//v/+//7//v/+//7//v/+//7//v/+//7//v/+//7//v/+//6//r/+v/6
//n/+f/5//n/+P/3//f/9//3//f/9//2//b/9P/0//T/9P/1//T/9P/0//X/9f/1//X/
9f/1//X/8//x//H/8f/y//L/8f/x//H/8f/x//H/8f/x//H/7//v//D/8P/w//D/8P/w
//D/8P/w//D/8P/w//D/7//v/+//7//x//D/8P/w//D/8P/u/+7/7f/t/+//7//w//D/
7//u/+7/7v/u/+//7//v/+//8f/y//L/9P/1//f/9//3//j/+f/9//3//f/9//z//v/+
/wEAAQD////////+//7//v/9//3/AQACAAIAAgABAAAA/f/7//r/+v/6//r/+P/3//T/
8v/v/+z/6//r/+z/6v/o/+j/6P/o/+j/6f/n/+f/6P/o/+r/6v/q/+r/6//r/+v/6v/q
/+j/5//o/+f/6P/n/+f/6//y//r/BgAUACYAPgBbAHoAmwDEAO8AGAE1ATUB/gCkAFkA
HADe/73/uP+4/77/xf/G/8T/yP/P/9P/1v/c/+D/4v/k/+T/5f/l/+X/5f/l/+b/5v/l
/+X/5f/m/+b/6P/o/+j/6P/n/+f/5//n/+n/6f/p/+n/6f/p/+n/6f/p/+r/6//r/+v/
6//r/+v/6f/p/+n/6f/q/+r/6v/q/+r/6v/r/+v/7f/t/+3/7f/t/+3/7f/u/+3/7f/t
/+3/7v/v//D/8f/v/+//7//v/+7/7//w//D/8P/x//H/8//2//f/9//3//j/+f/6//v/
+//8//7///8AAAEAAgADAAUABgAHAAgACQALAAwADQAOAA4ADwAQABEAEgASABIAEgAS
ABMAFQAWABYAFgAWABYAFwAYABgAFwAXABcAFwAXABUAFQAUABEAEAAPAA0ADQANAAwA
CwAJAAkABgAGAAUABAABAAEA/v/9//z/+//8//v/+//6//r/+f/5//n/9//3//f/9v/0
//T/8//z//X/9f/1//X/+P/4//f/9//4//j/+P/3//f/9//3//f/9v/2//b/9v/2//f/
9//3//j/+f/6//v/+//7//v/+//7//v/+//7//n/+f/5//n/+//7//v/+//7//v/+//6
//r/+v/6//n/9//3//f/9v/1//X/9f/1//f/9//2//b/9v/2//b/9v/1//T/9P/0//X/
9f/1//X/8//z//P/8f/x//H/8f/y//T/8//z//P/8//z//P/8//z//P/8f/x//L/8v/y
//L/8P/w//D/8P/y//L/9P/z//L/8f/w//L/8v/x//H/7//v//D/8P/x//D/8P/w//L/
8//z//P/8f/z//T/9P/0//X/9//3//v//P/9/wEA/////////v8AAAAAAwADAAMAAwAD
AAIAAgACAAEAAQADAAQABAAEAAQABAACAAEAAAAAAAAAAAD+//3/+v/4//X/8v/x//H/
7v/s/+r/6v/r/+z/7f/v/+3/7f/u/+7/7v/u/+7/7v/v/+//7//u/+7/7v/v/+7/7f/s
/+v/6f/r//L/+v8GABQAJgA+AFsAfACjAMoA+wAsAVMBXQE0AeAAjwBQAAoA2//M/8j/
yv/N/8r/yP/M/8//0//Y/9z/4v/o/+j/5v/p/+n/6f/p/+n/6v/q/+n/6f/p/+r/6v/q
/+r/6v/q/+3/7f/t/+3/6//r/+v/6//t/+3/7f/t/+3/7v/v/+//7v/t/+z/6//t/+3/
7f/t/+7/7v/u/+7/7P/s/+3/7f/v/+//7//v//H/8f/x//L/8v/x//D/7//v/+//7//v
/+//7//v/+//7v/v//D/8P/y//P/8//1//b/9//3//f/+P/5//r/+//5//r//P/9////
AQADAAUABQAGAAcACAAJAAsADAANAAwADAANAA4ADwAQABAAEAAQABAAEQATABYAFgAW
ABYAGAAZABoAGgAXABcAFwAXABUAEwATABIADwAOAA0ACwAKAAkABwAFAAMAAwAAAAAA
/f/8//n/+f/6//n/+P/3//j/9//3//b/9P/z//P/8//z//P/8//y//T/9P/z//P/8//z
//P/8//y//L/8f/x//T/9P/0//P/8//z//P/8//z//L/8f/w//L/8//z//P/8//z//P/
8//z//P/8//z//P/8//z//P/8f/x//H/8f/z//P/8//z//H/8f/x//D/8P/w//D/7//x
//H/8f/w/+3/7f/t/+3/7//v/+7/7v/u/+7/7v/u/+3/7P/s/+z/6//r/+v/6//r/+v/
6//p/+v/6//r/+z/7P/r/+v/6//t/+3/7f/t/+v/6//p/+n/6v/q/+r/6v/s/+z/7P/s
/+v/6v/p/+j/6v/p/+n/6f/p/+n/6f/p/+n/6f/p/+n/6v/q/+r/6v/o/+j/6P/o/+j/
6P/q/+r/6f/p/+f/5//o/+j/6f/o/+j/6P/m/+f/5//n/+f/6f/q/+r/6P/p/+v/6//s
/+z/7P/v//D/8f/y//L/9P/0//f/9//3//f/9//2//j/+P/3//f/+f/6//r/+v/8//z/
+v/5//j/+P/4//j/9v/1//L/8P/r/+j/5//n/+b/5P/i/+L/4v/i/+L/4//j/+P/5P/k
/+L/4v/i/+L/4//j/+P/4v/k/+T/4//g/9//3P/b/9v/3//i/+r/9v8EABQALABHAGgA
jQC0AOEAFAE7AUsBMgHmAI0ARgAAAMv/tv+0/7b/uf+6/7z/vv/D/8X/yP/M/9L/2P/a
/9r/2f/Z/9n/2f/Z/9r/2v/Z/9f/1//Y/9j/2P/Y/9j/2P/b/9v/2//b/9v/2//b/9v/
2f/Z/9n/2f/Z/9r/2//b/9v/2//b/9v/3f/d/93/3f/c/9z/3P/c/9z/3P/d/93/2//b
/9v/2//d/93/3f/e/93/3f/d/93/3f/d/93/3f/f/9//3//f/+D/4f/i/+L/4P/h/+H/
4//k/+X/5f/l/+j/6f/q/+v/6f/q/+z/7f/u/+//8P/x//P/9P/1//b/9//5//r/+//8
//z//f/+////AAAAAAAAAAAAAAEAAwADAAIAAQAAAAIAAwAEAAQAAwADAAMAAwADAAEA
AQAAAP///v/9//v//P/7//n/9//3//f/9P/0//H/8P/t/+3/7P/r/+r/6f/o/+f/5//m
/+f/5//o/+n/6P/n/+b/5P/k/+T/4//j/+P/4//j/+P/5P/k/+P/4//k/+T/5P/j/+X/
5f/l/+X/5v/m/+b/5v/m/+f/5//n/+f/5//n/+f/5f/l/+X/5f/n/+f/5//n/+X/5f/l
/+X/5f/l/+X/5f/l/+X/5f/k/+T/5P/k/+P/4//j/+P/4v/j/+P/4//j/+H/4f/g/+D/
4v/i/+L/4v/g/97/3f/c/9v/2//b/9v/2//b/9v/2f/Z/9n/2f/a/9z/2//b/9v/2f/Z
/9n/2f/Z/9n/1//X/9j/2P/Y/9j/2P/Y/9j/2P/a/9j/1v/W/9j/1v/W/9b/1v/X/9j/
2P/Z/9f/1//Y/9j/1//W/9b/1v/W/9f/1//X/9X/1//Y/9j/2f/b/97/3//f/+D/4f/l
/+X/5f/l/+T/5v/m/+n/6f/n/+f/5//m/+b/5v/l/+X/5//o/+j/6P/n/+b/4//h/+D/
4P/g/+D/3v/d/9r/2P/X/9T/0//T/9L/0P/O/87/0P/Q/9D/0f/P/8//0P/Q/9L/0v/S
/9L/0f/R/9H/0P/Q/87/z//Q/8//zP/N/83/z//U/9z/6P/2/wQAGAAvAEwAbQCSAL0A
6AAJARcB9gCkAE0AEADU/6n/nv+e/6L/p/+m/6b/qv+x/7X/uP+6/8D/xv/K/8r/y//L
/8v/y//L/8z/zP/L/8v/y//M/8z/zv/O/87/zv/O/83/zP/L/8v/y//L/8v/zf/N/83/
zf/N/87/z//P/8//z//P/8//zf/N/83/zf/Q/9D/0P/Q/9D/0P/R/9H/0f/R/9H/0f/P
/8//z//Q/9H/0f/R/9H/0f/R/9H/0f/R/9H/0f/R/9T/1f/W/9b/1P/V/9X/1//Y/9n/
2f/Z/9j/2f/a/9v/3f/e/+D/4f/i/+P/5P/l/+n/6v/r/+z/7P/t/+3/7f/u/+7/7//w
//H/8v/y//L/8v/y//P/9f/0//T/9P/0//b/9//4//j/9f/1//X/9f/3//X/9f/0//P/
8v/x/+//7P/r/+n/5//l/+X/4v/i/+H/4P/d/93/3P/b/9r/2f/W/9X/1f/U/9L/0f/R
/9H/0f/R/9H/0P/S/9L/0f/R/9H/0f/R/9H/0f/Q/87/zf/O/87/zv/N/83/zf/N/83/
zv/O/87/zv/M/83/zf/N/83/zf/N/83/zf/N/83/zf/N/83/zf/N/8v/y//L/8v/y//L
/8v/y//L/8v/y//K/8r/yv/K/8n/y//L/8v/yv/H/8f/x//H/8f/x//G/8b/xv/G/8b/
xv/F/w==
         </WaveFormData>
      </LeadData>
   </Waveform>
</RestingECG>
