# Supplementary material for: Detection of Left Atrial Enlargement Using a Convolutional Neural Network-Enabled Electrocardiogram
Source: Front Cardiovasc Med. 2020 Dec 17;7:609976. doi: 10.3389/fcvm.2020.609976 (PMC7773668; doi:10.3389/fcvm.2020.609976)
Supplement: Supplementary file 1 [file Data_Sheet_1.ZIP › hyp/1802019472_12594_0000000A.XML]

<?xml version="1.0" encoding="Windows-1252"?>
<!DOCTYPE RestingECG SYSTEM "restecg.dtd">
<RestingECG>
   <PatientDemographics>
      <PatientID>1802019472</PatientID>
      <PatientAge>72</PatientAge>
      <AgeUnits>Years</AgeUnits>
      <Gender>Female</Gender>
      <PatientLastName>lichaoqun</PatientLastName>
   </PatientDemographics>
   <TestDemographics>
      <DataType>Resting</DataType>
      <Site>1</Site>
      <AcquisitionDevice>MAC55</AcquisitionDevice>
      <Status>Unconfirmed</Status>
      <Priority>Normal</Priority>
      <AcquisitionTime>09:27:37</AcquisitionTime>
      <AcquisitionDate>03-23-2016</AcquisitionDate>
      <CartNumber>1</CartNumber>
      <AcquisitionSoftwareVersion>009C</AcquisitionSoftwareVersion>
      <XMLSourceVersion>MAC5000 v1.0</XMLSourceVersion>
   </TestDemographics>
   <RestingECGMeasurements>
      <VentricularRate>68</VentricularRate>
      <AtrialRate>68</AtrialRate>
      <PRInterval>152</PRInterval>
      <QRSDuration>76</QRSDuration>
      <QTInterval>420</QTInterval>
      <QTCorrected>446</QTCorrected>
      <PAxis>24</PAxis>
      <RAxis>4</RAxis>
      <TAxis>63</TAxis>
      <QRSCount>12</QRSCount>
      <QOnset>228</QOnset>
      <QOffset>266</QOffset>
      <POnset>152</POnset>
      <POffset>203</POffset>
      <TOffset>438</TOffset>
      <ECGSampleBase>500</ECGSampleBase>
      <ECGSampleExponent>0</ECGSampleExponent>
   </RestingECGMeasurements>
   <Diagnosis>
      <Modality>Resting</Modality>
         <StatementCount>3</StatementCount>
         <LabelText>12SL ��ϳ���</LabelText>
      <DiagnosisStatement>
         <StmtFlag>ENDSLINE</StmtFlag>
         <StmtText>�������</StmtText>
      </DiagnosisStatement>
      <DiagnosisStatement>
         <StmtFlag>ENDSLINE</StmtFlag>
         <StmtText>��������ST����T���쳣</StmtText>
      </DiagnosisStatement>
      <DiagnosisStatement>
         <StmtFlag>ENDSLINE</StmtFlag>
         <StmtText>�쳣 ECG</StmtText>
      </DiagnosisStatement>
   </Diagnosis>
   <Waveform>
      <WaveformType>Rhythm</WaveformType>
      <WaveformStartTime>0</WaveformStartTime>
      <NumberofLeads>8</NumberofLeads>
      <SampleType>CONTINUOUS_SAMPLES</SampleType>
      <SampleBase>500</SampleBase>
      <SampleExponent>0</SampleExponent>
      <HighPassFilter>16</HighPassFilter>
      <LowPassFilter>150</LowPassFilter>
      <ACFilter>NONE</ACFilter>
      <LeadData>
         <LeadByteCountTotal>10000</LeadByteCountTotal>
         <LeadTimeOffset>0</LeadTimeOffset>
         <LeadSampleCountTotal>5000</LeadSampleCountTotal>
         <LeadAmplitudeUnitsPerBit>4.88</LeadAmplitudeUnitsPerBit>
         <LeadAmplitudeUnits>��V</LeadAmplitudeUnits>
         <LeadHighLimit>2147483647</LeadHighLimit>
         <LeadLowLimit>268435456</LeadLowLimit>
         <LeadID>I</LeadID>
         <LeadOffsetFirstSample>0</LeadOffsetFirstSample>
         <FirstSampleBaseline>0</FirstSampleBaseline>
         <LeadSampleSize>2</LeadSampleSize>
         <LeadOff>FALSE</LeadOff>
         <BaselineSway>FALSE</BaselineSway>
         <ExcessiveACNoise>FALSE</ExcessiveACNoise>
         <MuscleNoise>FALSE</MuscleNoise>
         <LeadDataCRC32>387570836</LeadDataCRC32>
         <WaveFormData>
+v/6//j/9//5//v/+//7//v//P/8//r//f/8//r/9//8//7/AQD9//3///8BAAIABQAF
AAIAAgAGAAYAAgACAAQABAAEAAMABgAJAA0ADgAKAAgABgAFAAYABwAKAAwACwAIAAcA
CAAGAAUABAADAAMA///7//X/8//1//X/9P/x//D/7//s//X/+P/6//j/9v/3//j/+P/1
//X/9v/4//X/9P/y//H//v/0//b//P/4//X/8P/t//H/+f8HABQAIAA0AEoAZACGAKAA
pgCiAKAAnACNAHkAWAApAAQA7//i/+T/5v/i/+H/4f/i/+b/6v/t//L/9P/0//D/8P/x
//D/7v/w//L/8v/v/+//7//v/+//7//t/+3/7//w//L/8v/y/+7/7f/u/+3/7v/v/+//
7//v/+//8f/u/+7/7//y//L/8//y//P/9P/y//H/7v/y//L/8//z//P/7v/u/+7/7//t
/+3/7f/u//H/8f/y//L/8v/y//P/9P/y//L/8P/w//T/9f/0//f/9//2//X/9P/0//T/
9f/4//T/8//z//T/9//4//b/9//6//n/+P/5//v/+f/5//r//P/8//z///////7//v//
////AAD///7/AQAFAAYABQAGAAYABQAEAAQABQAHAAoACQAHAAYABQABAAQABwADAAMA
BwAHAAQABAAGAAYABQAEAAQABAAHAAUAAgACAAIAAAAAAAAA///////////+//r/+v/9
//r/+v/7//z//P/6//r/+v/5//f/9//3//f/9//2//b/+P/5//f/+P/7//r/9//y//X/
+v/4//n/+//6//n/+f/4//f/9//4//n/+P/2//X/9P/3//j/+f/6//j/+v/6//n/+P/4
//j/+//9//3/+f/5//z//P/9//3/+//7//v//P/9//z/+//8//v//f/+//7//P/8//3/
/f/9//3//v/+//z//P/+//z/+f/2//f/9v/6//z//v////3//v/+//7//f////z/+f/7
//3//f/7///////9//3/+//9//3/+//8//r/+/////z/+//6//n/+//8//z//P/6//r/
+v/6//j/9//3//j/+f/8//3//P/7//v/+v/4//r/+v/7//z//P/7//r/+v/4//n/+f/5
//z//P/7//z/+v/6//n/+P8AAP7/+v/6//r/+v/6//z/+//6//r/+P/3//f/+f/6//v/
/P/+//3/+v/9//z//f/7//7/AAADAP////8BAAUABgAJAAkABQAEAAUABAACAAIABQAG
AAkACQAJAAsADAAMAAkACAAHAAcABwAHAAkACgAKAAgACAAKAAoACQAKAAkABwADAP3/
9//1//f/9//2//b/9v/2//T/+f/6//r/9v/2//f/9v/2//X/9f/2//j/9v/2//b/9//7
//z//P/8//z/+f/6//f/8//9/wkAFgAiADAASgBqAIIAkgCmALYAsACiAJUAfQBeADcA
DADt/+T/4v/a/+D/6f/l/+D/5P/s//H/8P/u/+7/8P/z//X/9f/0//L/9P/0//H/8//z
//P/8//z//H/8f/z//T/9v/2//b/8//z//X/9f/1//X/9P/z//X/9f/3//T/9P/1//j/
+P/2//L/8P/u//P/9f/1//z//P/7//n/9//3//j/+f/7//n/9//1//T/9//5//z//v/7
//r/+v/6//r/+v/4//j/9//3//X/9//6//r/+v/6//j/+P/5//z/+f/3//b/9v/8//7/
/f///wEAAQABAAMAAgD///7//v8DAAQABQAJAAgABgAFAAUACAAKAAoACgAIAAsACwAJ
AAsADAAMAAwACwALAAwADgAOAA0ADQANAAsADgARAA0ACQANAA0ACgAMAA4ADgANAAwA
DAAMAA8ACQAGAAYABgAEAAQABAADAAMABQAHAAgAAwACAAQAAAAAAAEAAgACAAAA/v/8
//n//P/9//7///////7//v8AAP7/+//7//3//f/7//f/+//+//z//f////3//f/+//7/
+//7//z//f/9//z//P/8//z//P/8//z/+P/6//r/+f/6//r/+v/9/wMAAwD//////f/8
//z/+//+////AAACAAIAAAD+//7///8BAAIAAgAAAAAAAQABAAEAAQACAAIAAAAAAAIA
AAAAAP7/AAAAAAAAAAAAAP///P/8//v/+v/8/wEAAQABAP//AQABAP//AAD///z/+//9
///////9//3/+v/6//3///////////8BAAIAAgACAAEAAAD///7//v/9//3//v/+/wAA
AAD+//z//f/9//z//v/+////AAD+//3//P/8//z//f/9//3/BwAGAAIAAAD+//z//P/7
//r/+v/6//v//f8BAAAA///+//7//v/8/wAAAAABAP//AgAEAAUA///9//3/AwAGAAsA
DQAJAAgACQAIAAYABgAJAAoACwALAAsADQAOAA4ACwAKAAcABwAHAAcACwAMAAwACgAM
AA4ADgANAAoACQAHAAMA/f/3//X/9//5//r//P/+//z/+v///wAA/v/6//r/+//8//z/
+//7//v//P/5//j/+v/7////AAD6//r/+v/5//7/AwD9////CQAOAB4ANgBGAF4AggCa
AKIApACiAJYAhwB5AFwAMQAQAPf/6P/i/+b/7P/n/+P/6P/k/+L/7f/4//j/9P/s/+//
8//1//b/9v/4//j/9f/5//n/+f/5//j/9f/0//X/9v/4//j/+P/1//X/9//3//r/+//7
//v/+v/5//r/9v/2//f/+v/6//j/9v/2//b/9P/z//D/9P/4//v//f////v/+v/5//n/
+f/5//n/+v/5//n/+v/6//r/+v/7//z/+v/6//j/+P/6//v/+v/9//v/+v/5//j/+f/6
//z/AAAAAP////8AAAIAAgD/////AAD///7///8CAAEAAgAEAAQABAAEAAcACQAIAAgA
CQAIAAoACgAKAAoADQANAAsACwAMAAwADAANAA0ADgAQABAADwAPAA8ADQAQABMADwAL
AA8ADwAMAAoADAAMAAsACwAMAA0AEQALAAgACAAIAAgACAAIAAcAAwADAAMAAgACAAIA
BQACAAEAAQABAAAA/v/+//7//f///////////////v/+/wAAAAD9//3////9//v/9//7
//3/+v/6//v//f/9//7//v/9//3//v////3//P/8//z//f/+////AAD8//7//v/9//r/
+v/6//3/AgADAAAAAQAAAAAAAQABAP///////wAAAgAAAP7//v///wEAAgACAAAAAAAB
AAEA/////wAAAAACAAIABAACAAIAAAACAAIAAgACAAIAAQABAAIAAgACAAEAAwAAAP3/
/f///////f///////f/9////AQABAP/////8//z///8BAAEAAQABAAAAAAD///7//v/+
//7//v/9//3//v8AAP7/AAAAAP7//P/9//3//P/+//7///8AAAAA///+//7//v//////
/////wIAAAD9//z/+//6//z//f/+/wAA/v/9//3////9//3//f/+//7//P8AAAAA/f/7
//7/AAAEAAEAAgAFAAYABgAIAAcABgAGAAgACAAEAAQABwAIAAkACQAJAAsAEAAQAA0A
DAAJAAkACQAJAAkACgAKAAgACgAMAAwACwAKAAkABwADAP3/9//1//f/+f/4//j/+P/3
//T/+P/4//r/+P/6//3//P/8//v/+//8//7//P/8//v/+//+//7//P8CAAAA+f/2//v/
///9/wcAGgAqADwAVAByAIoAmACkAKwAqACWAI0AgwBaACsADADz/+b/6v/w/+j/3f/n
//T/7v/u//P/8v/4//z/8v/1//f/9//2//b/+P/4//X/9v/1//T/8//0//P/9P/3//b/
+P/4//j/9//3//n/+f/3//f/9v/1//X/9f/3//T/9f/3//v//P/8//r/+v/6//r/+f/2
//r/+//7//r/+f/0//T/9P/1//f/+f/7//7//v/9//3//P/4//j/+f/6//r/+v/4//j/
+P/3//T/9f/6//z//v8AAP7//v///wIA/v/9//3//v8AAAAA/f/9/////////wEAAgAB
AAIABAAEAAQABAAHAAUABAAEAAUACAAKAAoACgAIAAsACwAJAA0ADgAOAA4ACwALAAwA
DgAPAA8AEAARAAwADgAQAAsACQANAA0ACgALAA4ADwAPAA0ADAALAA0ABwAEAAQABAAH
AAgACQAJAAUAAwABAP7/AAACAAcABgAEAAMAAgAAAAAAAAAAAP////////////8AAAAA
AQAEAAMA///+////AQD///v///8DAAAAAAABAAAA//////7/+//7//z//f/+//7///8A
AP///v/9//z//P/+//7//f/+//7//v8BAAIAAQD8//v//v/+//////////////8AAAIA
AAD+//7//f///wAAAAD7//r/+v/5//v//f8AAAIA///+/////P/8//r//P/8//z//P/8
//v/+f/6//r/+v/6//3/+//5//r//f/+//3//v/9//r/+f/5//v/+//5//f/9P/0//f/
+v/7//z//f/8//z/+//6//j/+P/4//j/+f/5//r//P/7//z/+//4//r/+//7//r/9//2
//b/9v/5//n/+f/6//r/+//7//v/+f/2//j/9//2//X/9P/2//f/+P/6//j/9//3//n/
+f/5//n/+v/4//b/+v/6//v/+f/8//7////7//v//f///wAAAwADAAAAAAACAAIA/v/+
/wEAAgABAAEAAQADAAcACAAGAAYABAADAAIAAQAFAAgACgAKAAgACgAKAAkACAAHAAUA
AQD7//X/8//1//P/8v/y//L/8v/w//X/9v/2//L/8v/z//b/9v/1//X/8//0//H/8P/z
//X/+v/8//T/+P/8//f/8v/z//X/+/8FABAAGgAoAEwAfACQAJwArgCyAKAAlgCTAH8A
XAAtAP7/5//k/+T/6P/s/+X/2f/U/+D/8v/z//D/8P/u//D/8f/z//P/8v/x//L/8f/t
//H/8f/x//H/7//t/+3/7//w//L/8v/y//H/8f/z//P/8v/x/+//7f/r/+v/7f/q/+7/
8f/2//j/9f/y//H/8P/y//H/7v/y//L/8//z//P/8P/w//D/8f/z//P/8//0//P/8//0
//T/8v/y//P/9P/y//L/8P/w//P/8//x//P/9v/2//b/9v/1//T/9P/2//X/9f/2//j/
+v/6//f/9//5//f/9f/1//f/9//5//z//P/8//z///////7//v//////AAD///7///8D
AAQAAwAHAAgACAAIAAYABQAFAAYABwAHAAgACQABAAIAAwD9//7/BQAIAAgABwAIAAcA
BQABAAAA//8BAAAA/v///wAAAgACAAIAAQD9//3//f/8//j/+P/7//j/+f/5//n/+P/6
//r/+v/5//f/9//3//f/9f/0//T/9v/4//X/9f/3//f/9f/x//X/9//0//T/9f/z//P/
9P/0//P/8//0//X/9v/2//f/+P/4//j/+P/4//T/9v/2//X/8v/y//L/9f/7//v/9//3
//b/9v/3//f/9f/1//X/9v/4//b/9P/0//X/9//4//j/+P/4//n/+f/4//f/9//2//f/
+P/7//r/+P/2//j/+P/4//j/+P/3//X/9v/2//b/+P/7//n/9//0//X/9P/x//f/+f/5
//v/+f/7//v/+f/5//b/9v/5//X/8//x/+//8v/2//n//P/7//r/+f/4//j/9//3//j/
9v/4//j/9v/2//f/9//2//L/+P////z/+P/2//b/9v/2//f/9//3//j/9P/z//P/9f/1
//X/9f/2//f/9v/7//z/+v/3//n/+v/+//v//P//////AAADAAMA/v/+/wAAAAD//wAA
BAAGAAYABQAEAAUABwAGAAIAAAACAAMABAAFAAYABgAFAAIABAAGAAYABQAGAAUAAwD/
//n/8//x//P/9P/0//X/9v/1//L/9v/2//j/9P/0//X/9P/0//P/8//2//j/9v/2//P/
8//2//b/8v/4//r/8//0//f/7//z/wEABgAMACYARgBaAHIAjgCeAKAAoACgAJEAeQBg
ADsAEAD1/97/zv/e//L/5//X/9z/4v/i/+X/7P/w//D/7P/t/+//7//u/+7/8P/w/+3/
8f/x//H/8f/x/+//7//x//T/9v/2//b/8f/x//P/8//x//H/8P/v/+3/7f/v/+z/7v/x
//b/+P/4//b/9v/2//T/8//w//T/9P/1//X/9f/y//L/8v/z//P/8//z//T/9//3//j/
+P/2//b/9//4//j/+P/2//b/9//3//X/9//2//b/9v/2//j/+P/5//z/+v/5//n/+v/8
//z/+f/5//3//f/9///////9//3//v8AAAAAAAADAAUABAAEAAUABAAEAAIAAAAEAAkA
CwALAAwADAALAAoACwALAAwADgANAAsACgAJAAcACgANAAkABgAJAAgABAAHAAoACwAL
AAoACgAKAA0ABwAEAAQABAAEAAQABAADAAEAAQABAAAA/P/8/////P/9//3//f/8//z/
/P/8//v/+v/5//j/9//4//j/+f/8//r/9//3//n/+f/3//P/9//7//j/+P/5//n/+f/6
//r/9//3//j/+f/5//j/+P/4//f/9v/1//T/8//2//f/9//5//r/+////wIAAQD8//v/
/P/8//3//f/6//n/+P/4//z//P/8//7//P/9//3//P/9//7/AAABAP7//f/9//z//P/8
//7//P/7//r//f/+//z//P/8//v//f/+//7//v/8/////f/7//n/+//7//n/+//7//n/
+f/5//v/+//5//n/9v/2//n/+//7//v/+//5//r/+v/6//r/+v/6//r/+v/5//n/+v/6
//z//P/6//r/+//7//r/+P/4//n/+v/6//r/+v/6//z/+//6//r/+P/3//f/+f/5//n/
+f/6//z/+v/+//7////9/wAAAgAEAP///v///wMABAAHAAcABAAEAAYABgABAAAAAgAC
AAMAAwADAAUACgAKAAcABgAFAAUABQAFAAcACAAIAAYABgAIAAgABwAGAAUAAwD///3/
9//1//f/9f/0//T/9P/2//T/+f/6//n/9P/z//P/9f/2//b/9//4//r/+P/4//T/8//1
//T//P/6//z//f/6//H/8f8DAA0AFAAoADoAUABuAIgAmgCgAJwAmgCWAIMAaQBOACcA
AADr/+L/4v/m/+L/1//f/+z/6P/m//H/8v/u/+7/7P/u//H/8v/y//D/8v/y/+//8//z
//P/8//z//H/8f/z//L/9P/0//T/8//z//X/9f/z//P/8v/x//H/8f/z//D/8P/x//T/
9P/0//L/8v/y//D/7//s//D/8//1//b/9//0//T/9P/1//X/9f/1//b/9v/1//X/9P/0
//T/9f/2//b/9v/0//T/9f/1//P/9f/0//T/9P/0//T/9P/1//j/9v/1//X/9v/6//r/
9//3//z//f/+/wEA///9//3//v/+//z/+v/7//3//v8AAAMAAgAEAAQABAABAAMAAgD/
/wQABgAHAAgABgAFAAUABgAIAAcABwAHAAUACAALAAcABAAHAAYAAgACAAQABAADAAIA
AgACAAUAAgAAAAEAAgD///7//f/7//v/+//7//r/+P/4//v/+P/3//f/9//2//j/+P/4
//f/+f/5//n/+f/4//b/9f/2//b/8//z//X/9f/z/+//8//3//T/9P/1//T/8//z//L/
8//z//T/9f/1//T/9P/0//T/9P/0//T/9P/2//b/9f/0//T/9P/3//n/+f/1//X/9v/2
//f/9//5//n/+f/6//r/+P/2//b/9f/3//j/+P/4//j/+f/5//f/9//4//j/9v/2//j/
9v/2//T/9v/2//n/+v/7//v/+v/6//n/+P/4//v/+f/3//X/9//3//X/+f/5//f/9//1
//f/9//1//f/9P/0//f/9//3//f/9//1//b/9v/2//j/+P/4//j/8//x//D/8P/z//b/
9//2//j/+f/5//j/9v/2//f/+P/4//f/9v/2//r/8//v//n/AAD9//r/9//0//X/9f/1
//b/9v/1//X/9//1//X/9f/2//j/9v/6//r/+P/1//f/+P/5//X/9f/3//3/AAAFAAcA
AwACAAMAAgD+//7/AQACAAUABQAFAAcACQAIAAQAAgABAAEAAQABAAMABAAEAAIAAgAE
AAQAAwAEAAMAAQD9//j/8f/u/+//8f/w//D/8P/y//D/9f/2//X/8P/v/+//8v/0//X/
9//3//j/9f/0//H/8f/0//T/9v/4//L/8f/0//P/8//7/wMADgAeADQAUABwAIwAngCo
AKYAoACYAIkAbQBIAB0A/P/l/9z/5P/s/+b/3f/f/+T/6P/q/+v/6v/m/+b/7v/v//H/
8f/w/+7/8P/w/+3/7v/t/+z/6//s/+v/7P/v/+7/8P/w//D/7f/t/+//7//v/+//7v/t
/+//7//x/+7/7P/t//D/8P/y//D/8P/w/+7/7f/q/+7/7//v/+7/7f/s/+7/8P/z//D/
7//u/+7/8P/x//P/9P/y//L/8//0//T/9P/y//L/8//z//H/8//2//b/9v/2//T/9P/1
//j/9v/1//X/9v/2//T/7//t//X/9//5//3//P/5//j/+P/6//r/+v/9//7//v///wEA
AAACAAIAAgAAAAMAAwABAAMABAAEAAQAAwADAAQABgAGAAUABQAFAAEABAAHAAMA//8D
AAMAAAACAAQABAADAAMABAAFAAkABQACAAIAAgABAAAA///9//v/+//7//r/+f/6//7/
/P/6//n/+P/2//b/9v/2//X/9v/3//j/+f/3//b/9v/4//b/8f/v/+//8//1//X//f/9
//j/9v/1//X/9f/2//b/9f/1//b/9//1//T/9P/0//b/9v/2//b/9P/2//b/9f/0//T/
9P/3//j/9//y//H/9f/2//j/+f/5//n/+f/6//j/9v/0//T/9//5//r/+v/2//b/9//3
//n/+f/6//r/+P/4//r/+P/2//T/9v/2//j/+P/4//f/+f/6//r/+v/3//n/9v/z//b/
+f/6//n/+f/5//f/9//5//v/+//5//f/9P/0//f/+f/5//n/+f/5//r/+v/6//f/9v/1
//T/9P/1//f/+v/4//j/9v/y//X/9//4//j/+P/4//n/+v8AAPf/9v/4//b/9//4//n/
+v/4//f/9v/2//X/9f/2//n/9//3//f/+P/2//T/+P/4//j/9//7//7/AQD9//3/////
/wAAAwADAAAAAAACAAIA/v/+/wEAAgAEAAUABgAJAAoACgAHAAYABQAFAAUABQAFAAYA
BgAEAAYACAAIAAcABAADAAEA/f/6//X/9P/3//X/9P/0//T/8v/u//H/8P/0//L/9P/3
//f/9v/0//P/9f/4//f/+P/1//X/+P/4//T//P/8//n/+P/3//f/+/8DABIAJgA2AEYA
YgCCAJwArgCuAKQAnACLAG0AUgAzAAoA5//e/97/2v/g/+X/2//c/+j/6P/n/+7/8P/u
//L/8v/z//L/8P/w//L/8v/v//H/8f/x//H/8f/v/+//8f/y//T/9P/0//H/8f/z//P/
8//z//L/8f/z//P/9f/y//D/8f/0//T/8v/w//D/8P/w/+//7P/w//X/9//4//n/9v/2
//b/9//3//f/9//4//j/9//3//b/9P/0//X/9v/0//T/8v/y//X/9f/z//X/9//4//n/
+v/5//j/+P/6//b/9f/1//b/+f/6//j/+f/9//3//f////3/+//7//z/AAAAAAAAAwAD
AAIAAgADAAQABgAGAAYABgAJAAkABwAJAAoACgAKAAoACwANABAADwANAAwACwAHAAoA
DQAJAAkADQANAAoACgAMAAwACwAKAAoACgANAAkABgAGAAYABQAEAAMAAQABAAEAAQAA
APz//P////z//f/9//3//P/8//z//P/7//3//f/9//3/+//6//r//P/8//n/+f/7//v/
+f/1//n/+f/2//b/9//5//n/+v/6//f/9//4//n/+f/4//j/+P/4//j/+P/4//f/+v/7
//v/+P/4//j/+//+//3/+P/3//n/+v/8//3/////////AAD///z/+f/4//v//f/+//7/
+//6//r/+f/6//v//f/+//z//P/+//z/+//6//3//v/9//z/+//5//n/+v/6//r/+///
//7//f/9///////9//7//f/6//n/+f/7//v/+f/8//r/+/////3//f/9//3//P/8//v/
+v/8//z//P/8//z/+//7//z/+//8//v/+P/5//v//P/8//r/+v/7//z//P/6//v//P/9
//7//P/7//r/+v/5//n/+v/9//z/+//6//r/+v/4//z//P/8//v///8CAAMA/////wEA
BQAGAAkACQAFAAQABQAEAAIAAgAFAAYABgAFAAQABQALAAwACgAKAAgABwAGAAUACQAK
AAoACAAIAAoACgAJAAYABQADAP//+//1//P/9f/2//b/9//4//b/9P/5//r/+f/0//P/
8//3//j/+P/5//j/+v/4//j/9v/1//f/9v/6//r/AgD7//L/9f/9//v///8KABYALABI
AF4AdACSAKQApACgAJoAiwB1AFoAOQASAO//3v/e/+b/5P/d/9v/5P/q/+j/6f/u//D/
8v/0//P/8//x/+7/7//y//P/8f/0//X/9v/3//b/8//y//P/8v/0//T/9P/z//P/9f/1
//f/9//2//X/9f/1//f/9P/z//P/9f/0//b/9P/0//T/9P/z//D/9P/2//f/9//3//L/
8v/y//P/9f/1//X/9v/3//f/+P/4//b/9v/3//j/+v/6//j/+P/4//f/9P/1//j/+P/4
//j/+P/4//n//P/6//n/+f/6//r/+v/3//f//P/9//7/AQAAAP3//P/8/wEAAgADAAcA
BQACAAAA//8CAAYACAAKAAoADQANAAsADAAMAAsACgALAAsADAAOAA4ADQANAA0ABwAK
AA0ACQAJAA0ADQAKAAgACgAKAAkACAAIAAgACwAHAAQABAAEAAQABAAEAAMAAwADAAMA
AgAAAAAAAwAAAPz/+//6//j/+v/8//7////+//3//P/7//v/+v/6//z//P/5//n/+//7
//n/9f/5//v/+P/4//n/+P/3//f/9v/4//n/+//9//v/+v/6//r/+v/6//r/+v/2//j/
+P/3//T/9P/0//f//f////3////+//7///////7//f/8//z/+v/4//b/9v/6//3///8A
AP7//v///////v/9//3//P/8//z//v/8//z/+v/8//z/+v/6//r/+f/7//z//P/8//r/
/f/7//n/+f/7//v/+f/5//n/9//3//r//f/+//3//P/4//f/+f/6//v//P/9//z//P/7
//r/+v/6//r/+v/6//n/+f/6//j/+v/6//j/+P/5//n/+P/6//r/+//8//v/+f/3//b/
AAD9//f/9//2//b/9v/2//b/+P/5//r//P/6//n/+f/7//v/+//7//z/+v/4//z//P/9
//v//v8AAAEA/f/9////AAAAAAIAAQAAAAIABgAIAAMAAgAEAAQABQAFAAUABwAIAAgA
BQAEAAMAAwADAAMABgAIAAkACAAFAAYABQADAAUABQAEAAEA/f/3//X/9//1//T/9P/0
//T/8v/3//j/+P/0//T/9f/2//b/9f/1//T/9v/0//T/9P/1//n/+v/0/+z/+v8HAPj/
7f/z//3/BQAKABoAMgBKAGAAeACOAKIArACiAJgAjwB5AGAAQwASAOf/3P/o//L/7P/j
/93/5P/w/+7/6f/s//L/9P/y//D/8f/w/+7/8P/y//L/7//z//P/8//z//P/8f/x//P/
8//0//P/8v/x//H/8//z//H/8f/w/+//8P/x//T/8v/x//H/8//y//T/8v/y//L/8v/x
/+7/8v/2//f/9//3//L/8v/y//P/8//z//P/9P/1//X/9v/2//L/8v/z//T/9v/2//T/
9P/3//f/9f/3//b/9v/2//b/9v/2//f/+v/2//X/9f/2//n/+v/4//n//P/7//r/+//7
//n/+f/6//3//v///wMAAQAAAAAAAQACAAQABAAEAAQABwAHAAUABQAGAAYABgAHAAcA
CAAKAAgABwAHAAcABAAIAAwACQAHAAsACwAIAAUABgAFAAMABAAEAAQABwADAAAAAAAA
AAMABAAFAAUAAgABAAAA/v/8//z////8//v/+//7//r/+v/6//r/+f/7//v/+//7//r/
+P/3//j/+P/1//X/9//4//f/9P/5//r/9v/1//X/9//3//j/+P/2//X/9f/1//f/+P/6
//z/+//6//n/+P/4//r/+v/5//f/9v/1//f//f/9//n/+f/5//j/+P/3//n/+f/5//r/
/P/6//j/+P/3//n/+v/6//n/+v/8//3/+f/3//b/9P/4//r//v/+//r/+P/6//r/+P/4
//j/9//5//r/+v/6//r//f/7//n/+f/7//v/+f/7//v/+f/5//f/+f/5//f/+f/2//b/
+f/5//n/+f/5//f/+P/4//j/+v/6//r/+v/1//P/8v/y//T/+P/6//r/+v/7//v/+v/5
//j/+P/4//r/+f/4//j/9//3//b/9f/3//b/9P/0//f/9P/2//f/+P/5//r/+v/5//j/
+P/2//X/9f/3//n/+f/5//r/+v/4//z//P/4//X/9//4//7//f8AAAUABQAEAAUAAwAC
AAIABAAEAAIAAgAFAAYABgAFAAQABQAKAAoABwAGAAUABQAFAAUABwAIAAgABgAIAAoA
CgAJAAUAAwAAAPv/+f/z//H/8//x//D/8P/w//P/8v/4//r/+P/0//T/9f/2//b/9f/1
//f/+v/5//r/9v/1//f/9v/6//b/8v/3//z/8//r//n/EQAYACQAPgBcAHYAjgCeAKoA
sACoAJoAhwBrAFAALwAEAOf/5P/g/9r/6P/v/+f/5v/s/+z/7//w/+7/6v/y//D/8f/w
/+7/8P/y//L/7//z//P/8//z//H/7//v//H/8v/0//T/9P/x//H/8//z//X/9f/0//P/
7//v/w==
         </WaveFormData>
      </LeadData>
      <LeadData>
         <LeadByteCountTotal>10000</LeadByteCountTotal>
         <LeadTimeOffset>0</LeadTimeOffset>
         <LeadSampleCountTotal>5000</LeadSampleCountTotal>
         <LeadAmplitudeUnitsPerBit>4.88</LeadAmplitudeUnitsPerBit>
         <LeadAmplitudeUnits>��V</LeadAmplitudeUnits>
         <LeadHighLimit>2147483647</LeadHighLimit>
         <LeadLowLimit>268435456</LeadLowLimit>
         <LeadID>II</LeadID>
         <LeadOffsetFirstSample>0</LeadOffsetFirstSample>
         <FirstSampleBaseline>0</FirstSampleBaseline>
         <LeadSampleSize>2</LeadSampleSize>
         <LeadOff>FALSE</LeadOff>
         <BaselineSway>FALSE</BaselineSway>
         <ExcessiveACNoise>FALSE</ExcessiveACNoise>
         <MuscleNoise>FALSE</MuscleNoise>
         <LeadDataCRC32>3185125963</LeadDataCRC32>
         <WaveFormData>
+//7//v/+P/4//r/+v/5//z////+////AQAAAPv/+v/9/wEAAgACAAEABAAGAAYADAAM
AAwADAANAA0ACwAKAAoACgAJAAgACgALAA0ADgAIAAYABgAEAAMAAgADAAQAAgD9//z/
/f/+//7//v8BAAIAAQD///v/+v/5//f/9P/z//L/8f/t//L/+P/4//v/+P/4//r/+f/1
//X/9//3//b/9v/2//j/AAD4//r////8//7/AwANABcAEwARABcAHgAkACQALwBLAF0A
XABYAFcAQAAhABUAEgAPABMAFgAIAPX/5v/k//L/+P/4//r/9v/y//b/+P/4//b/9f/3
//b/8//1//X/9f/1//f/9//3//f/9v/1//T/8//2//b/9v/2//L/8v/z//P/9P/1//X/
9v/0//T/8//y//T/9//5//f/+f/2//b/9//2//P/8v/0//f/9//4//j/9P/y//T/9v/1
//P/8v/z//T/9f/3//j/9//2//b/+P/2//T/9P/0//b/9//3//j/9//4//j/+f/6//r/
+v/8//z/+f/5//v//P/+//z//P/9/////////wEAAQABAAIAAwADAAQABwAJAAYABQAF
AAYACQAJAAkACwAPAA0ADgAPABIAEAAPAA8ADwAQABQAEgARABEAEAAQABAAEAANAA0A
EQARAA0ADQAOAA8ADwAPAAwADwAPAAsACgAIAAgABQAEAAMAAgADAAMAAwACAP7//v8C
AAIAAAD//////////////f/6//j/+f/5//n//P/8//z//P/9//z//f8BAP///P/2//j/
/v8BAAMABAAAAP//AAD///7//v///wIAAQD9//z/+v/8//7/AAAFAAQABgAIAAUAAQAB
AAIABgAHAAQAAQD//wAAAgAFAAcACAAHAAQAAwAEAAQABQAFAAIABAAIAAMAAgADAAQA
BQAEAAMAAgABAAAAAAAEAAQAAQD7//r/+f/6//z//f/+//3/AAABAAAA//8BAPz/+P/6
//v//P/+//7//P/6//n/+//+//7//v/8//7/AAACAP7//P/+//r/+P/4//j/+P/5//j/
+P/4//j/+P/4//f/+P/7//7/+//9///////+//v/+//8//3/+//7//n/+//5//r/+v/6
//v/+//5//n/9v/1//X/9/8CAAAA+v/6//r/+v/6//r/+v/6//n/+f/2//b/+P/5//n/
+v/9//n/+f/+//7/+P/4//n//f8AAAAAAQAEAAgACAAMAAwACgAKAAoACQAIAAYACQAK
AAgACAAIAAcABwAGAAIAAgAGAAYABAACAAIAAgABAP3//f///wAAAAACAAUABQADAAAA
+//7//v/+f/2//X/9P/1//P/9v/6//b/9f/0//T/9f/1//P/8//2//f/9//4//r//P/8
//z/+v/7//z//v8JABEAEQARABEAEQAWAB4AKAA1ADsAQwBQAFoAVwA8AB8ADwAOAA8A
EQAYABoACQDu//D/AAD8//b/+P/+//7/+v/2//T/9P/3//v//P/7//v/+//7//v/+//7
//v/+//5//n/+f/5//z//P/8//z/+v/6//v/+//5//n/+P/4//v//P/8//z/+//9//7/
+//5//T/8v/x//b/9//6/wAAAAD//////v/8//r//P/+//z/+f/3//f/+v/7//3//v/6
//j/9//4//r/+v/8//7//v/9//v/+v/9//7//v////7//v/+/wAA///7//r/+/8AAAQA
BAAGAAUABwAHAAcABQAFAAUABgAMAA0ADwATABQAEAAOAA0AEAATABMAEwARABMADwAO
ABAAFAATABMAEwATABQAGAAYABcAFwAWABgAGAAYABUAEgAVABQADwAQABIAFAAVABMA
EAATABMADwAOAAwADAAJAAgABwAGAAgACQAKAAoABQAEAAcABgAFAAUABgAHAAMAAQD9
//j//P///wEAAwABAAAA///+//7//P/8////AQAAAPz/AAADAAUABgAGAAMAAwAFAAUA
BAAEAAUACAAIAAUABQAEAAYABgAGAAkABQAGAAcAAwABAAEAAgAGAA0ADAALAAsACAAG
AAUAAwAIAAkACAAJAAkACAAIAAcABQAIAA0ACQAJAAkACQAJAAcABwAHAAcABAAEAAgA
CAAIAAMAAwADAAMABAAEAAQA//8AAP///P8CAAcABQAEAAMAAwADAAQABAACAAAA////
/wIAAgACAP3//P/7//r//f/+/wMAAgACAAIAAgACAP///v/+//7//v/+//7//f///wEA
AwD///3///////7//////wAAAQD//////f//////AAAAAAAACAAIAAMAAAD9//r/+//8
//3//f/+//z//f8AAAAA/////wEA/v/9/wEAAAD9//7/AAAFAAMAAAD+//7/BQAIAA8A
EgAQABAAEAAPAAwACgANAA4AEAAQABAADwANAAwACAAIAAoACgAIAAYABgAGAAUAAQAB
AAMABAAEAAIABQAFAAMAAAD7//v/+//9//z//f/+//v/9//4//r/+f/5//n/+v//////
/f/9//z/+//5//j/+//+////AAD6//n/+P/4/wsAHwAfABUADwARABoAIgAkADMARQBR
AFoAWgBTADwAHwARAAwACwARABoAIAAXAAQA+v/2//j//v/+//r//P/+/wIAAgD4//n/
/f/+//3/AQABAAEAAQD///////////7//f/8//v//P/8//z//P/8//z//f/9/wAAAQAB
AAIA///+//z/+v/7////AgABAAAA/P/7//v/+P/1//T/9v/7//3/AAACAP7//P/+/wAA
AAD/////AQADAAMABAAEAAMAAgACAAQAAwAAAP///v8AAAEAAQACAAEAAAD+//3/AQAC
AAMABgAGAAMAAwAFAAgACgAIAAgACAAJAAgABwAIAAkACgAMAA8ADwAQABMAEwAQAA8A
DwARABUAFgAXABcAGQAVABQAEwAWABQAEwAVABUAFgAaABcAFQAUABIAFAAWABgAFwAT
ABcAFwATABIAEgASABEAEgAQABQAFQASABAADQAMAAsACgAJAAgABQAFAAUABAD///7/
AQAAAP7//f/9//3///////3/+v/6//v/+//7//r/+v/6//r/+v/4//j/+//7//r/9v/6
//r/+//7//r/+f/5//v/+//7//z//v8CAAIA/f/7//j/+//8//3/AQD8//7/AAD9//n/
+f/6//7/BAACAAAA//8AAAAAAQABAAIAAQD+//3//f/8//z/+//5//z/AQD9//3//f/9
//3//P/7//r/+f/5//r///8AAPz/9//3//f/9//4//j/+P/4//r/+v/4//j/+//3//T/
9P/1//b/+P/4//b/9P/z//H/9P/0//T/8f/y//P/9P/0//T/+P/2//X/9P/z//L/8//y
//L/8v/0//T/9P/z//H/8//1//H/7//x//H/8P/y//P/9f/3//b/9f/y//P/8f/y//L/
8v/y//X/8P/v/+7/7f/s/+//8v/1//f/9v/y//H/8v/y//H/8f/z//H/8f/2//b/9P/0
//X/+f/8//z//f8AAP///v8BAAAAAgACAAIAAQD8//r//f/+/wAAAAAAAP//AQAAAPz/
/P/9//z/+f/2//j/+P/3//P/8//1//b/9v/2//n/+f/3//T/7//v/+//7v/s/+z/7P/r
/+f/6P/q/+n/6//t//D/8v/x/+7/7f/v/+//7v/u/+7/8P/w//D/8P/1//b/9v///w0A
DwAFAAMADwAYAB4AJgA3AEUARwBMAFYATwAyABcADQAEAAMADQAOAAQA8f/k/+L/4v/u
//z/9v/w//D/6v/y//b/7P/t//H/8v/x//P/8//z//P/8v/x//D/7//x//H/8f/x//D/
8P/w//D/7//w//L/8//y//H/7//u/+//8P/w//D/8P/z//X/8//1//L/8v/z//P/8f/x
//T/8//x//D/7v/q/+j/6v/s//D/8f/z//f/9f/1//b/9v/z//L/8v/0//T/8v/y//L/
8v/x/+//7v/x//T/9v/5//j/+P/4//r/+P/1//X/9//6//z/+v/6//3/////////AQAB
AAEAAgACAAEAAQADAAUAAgABAAEABQAJAAoACwALAA0ACQAIAAsADgAMAAsADQANAA4A
EgASABEAEQAQAA4ADgAOAAsACQANAA0ACQAJAAoACwALAAcABAAHAAcAAwACAAAAAAAC
AAIAAgACAP7//f/8//r/+v/8/wIABAD///3//P/7//3//f/7//j/9//3//b/9f/5//r/
+//8//r/+P/4//v/+//6//b/+v/+///////+//z/+//8//v/+v/6//v//v8BAP//AAAA
AP7//v/+/wEA/v8AAAIA///+////AQAGAAgABAAAAP3//f/+/wAAAQADAAMAAQABAAMA
AgACAAEA/f8AAAUAAQD8//v/+v/5//v//f///wEA///+/wEAAAD///v//P/9//z//P/7
//r/9v/4//j/9v/6//3/+f/2//r/+//8//7//P/6//j/9//3//r/+v/6//T/9P/0//T/
9f/2//v/+v/4//j/+P/4//X/9P/0//T/9//4//n/+f/4//n/+v/1//X/9//3//b/9P/z
//P/8//0//X/9P/3//f/+P/4//j/+v/3//b/8//y//H/8P/z//b/+f/7//n/9v/2//j/
9v/1//X/9//z//P/+P/4//X/9v/4//3/AAAAAAEABAAFAAQABwAGAAgACAAIAAcAAgAA
AAMABAADAAIAAQD//wIAAgD//wAAAQAAAP3/+v/7//z//P/5//f/+f/6//r/+v/9//3/
+//4//P/8//z//L/8P/w//D/8v/v//H/9P/v/+//7//w//H/8f/v/+//7//v/+7/7v/x
//T/9f/2//L/9f/2//j/AQANAA8ADQANAA0ADgAOACIAPQBDAEUAUABSAEEAKgAbAA0A
CAAJAAUADAAOAPv/7P/w//L/6v/k//D//v/2//D/9P/0//L/9P/3//f/9f/1//X/9f/1
//X/9f/1//X/8//z//P/8//2//b/9v/2//b/9v/3//f/9v/1//P/8v/w//D/7//u//H/
9f/4//f/9f/y//L/8//x/+//7//y//X/9f/2//b/8v/w//L/9P/2//X/9f/3//X/9f/2
//b/9f/0//T/9v/1//L/8f/w//P/8//y//L/9P/2//f/+f/3//b/9f/2//n/9//4//v/
/f/+//v/+v/5//v/+//7//7///8AAAIAAwADAAQABwAJAAYABQAFAAMABQAEAAMABwAL
AAkACgANABAADgANAAwACwALAA4ADgANAA0ADAAJAAgABwADAAQACwAOAA0ADAAMAAwA
CwAGAAIABAADAAIAAgABAAIABAAEAAQABAD///3/+//4//X/9v/7//z/+P/3//f/9//4
//n/+P/2//b/9//3//f/9v/2//b/9v/3//b/9//7//n/+P/0//j/9//3//b/9P/1//X/
9//3//f/+P/6//7////7//r/+P/4//j/+P/7//r//P/+//v/9//3//j//P8AAP7//P/7
//r/+v/7//v//f/9//v/+//5//j/+P/3//f/+v////v/+//7//v/+//6//n/+P/3//f/
+P/9//7/+v/1//X/9f/1//b/9v/2//T/9v/2//T/9v/5//X/8v/w/+//7v/u//H/8v/z
//X/8//2//b/9v/0//T/9P/0//D/7v/w/+z/7//y//X/+P/1//T/9P/0//L/8v/y//H/
8f/z//X/8f/v//H/8f/w/+v/8f/4//f/8v/y//L/8v/y//H/8v/z//P/8f/u/+7/8P/w
/+//7//x//H/8f/2//b/8v/y//P/9//2//b/9//6//7//v8CAAIAAQAAAP///f/8//z/
AQAEAAIAAgACAAEA/v/8//f/9v/6//z//P/8//n/+P/2//H/8//1//b/9v/2//n/+f/3
//T/7//v/+//7v/s/+z/7P/s/+n/6//u/+v/6//r/+z/7f/t/+v/6//u/+//7//w/+7/
8P/w//D/7P/z//T/7v/3/wUABQABAAMA//8AABAAIAAlAC0APwBGAEQAQwBEACkABQD6
//3///8KAAwABQAGAAQA7v/k/+7/9P/0//L/9P/y/+z/6P/p/+3/7v/t/+//7//v/+//
8v/z//T/9f/z//H/7//t//H/8v/z//T/8v/y//P/8//x//H/8P/w/+7/7P/p/+b/6v/v
//P/8//z//D/8P/x//P/8f/x//T/8//z//T/9P/w/+7/8P/y//T/8//z//X/9f/1//b/
9v/3//b/9v/4//j/9v/2//b/9v/1//P/8v/z//T/9P/1//j/+P/4//r//P/5//n/+//8
//7//P/8//7/AQACAAMAAgABAAAAAAABAAEAAgAFAAgABgAGAAcABAAFAAMAAQAGAA0A
DgASABEAEgAOAAsADAANAA8AFAATABEAEAAOAA4ADgAOAAsABwALAAsABwAIAAoADAAN
AA0ACgANAA0ACAAGAAMAAgADAAIAAQAAAP////////7/+P/4//z//P/7//v//P/9//z/
+//4//T/8v/z//P/8//3//j/+f/6//j/9v/2//n/+f/4//T/+P/6//v/+//6//v/+//9
//3/+v/6//v//v8CAP/////+//v/+v/5//v/+//+/wEA///+////AQAGAAgABgAEAAMA
AAAAAAEAAQAAAP///P/7//7/AAADAAUAAQACAAUA//8AAAEAAgADAAIAAQAAAP///P/8
/wAAAAABAP3//v////3//v/+//7//v8AAAAA/v///wEA/P/4//r/+//8//7//v/8//r/
+f/3//r/+v/6//f/+P/5//r//P/8/wAA/v/9//z/+//6//v/+v/6//r/+v/6//r/+f/6
//3/AAD9//z//f/8//r/+//3//j//P/7//r/+f/4//v//P/9//3/+//4//j/+v/4//f/
9//5//n/+f/+//7/+//8//7/AwACAAAA//8AAAMABAAJAAoACgAKAAoACQAGAAQABwAI
AAgACAAIAAcABQAEAAAAAAAEAAQAAgAAAP7//v/9//n/+//9//7//v/8///////9//r/
9f/1//X/9v/0//T/9P/y/+//8f/0/+//7//v//D/9f/1//P/8//3//f/9v/2//T/9P/y
//D/+v/1//b//v8HAAcADQATAA0ADQAcACQAKgA3AEcATwBSAFIASQAwABMAAwAGAAsA
CwAMAAwAAQDw/+T/5P/0/wAA9v/w//j/+v/2//T/7v/x//X/9v/1//X/9f/1//X/9f/1
//X/9f/2//f/+P/5//f/9v/1//T/9P/0//X/9f/z//P/8v/y//P/9P/0//T/8//1//b/
8//0//L/8//1//T/8f/w//L/9f/3//r//P/4//b/+P/6//n/9//2//f/9f/1//b/9v/2
//b/9//6//n/9v/1//T/9v/3//f/+P/3//j/+P/5//z//P/8//7//f/5//j/+f/8//7/
/P/8/wAAAwAEAAUAAwADAAMABAAFAAMAAgADAAcABgAHAAkACAALAAsACwAKAA0ACgAK
AA0AEAAOAA0ACwALAAwAEAASABEAEQAQABEAEgATABEADQARABEADQAMAAwADAALAAcA
BAAHAAcACAAIAAcACAAFAAIA///8//z//f/+//7/+v/6//7//v/8//v/+//7//3//f/7
//j/+P/5//n/+f/6//r/+v/6//n/9v/1//f/9//2//L/9v/4//n/+f/4//f/9//5//n/
+P/4//n//P8AAP3//f/8//r/+v/6//3//P/+/wAA/f/7//v//P8AAAQAAgAAAP///v/+
//////8BAAEA/////////v/+//3/+f/8/wEA/f/9//3//f/9//z/+//6//n/+P/4//z/
/P/8//f/9//3//j/+v/7//z/+P/6//r/+P/4//v/9//0//T/9f/2//j/+v/4//b/9f/1
//j/+P/4//L/8v/y//L/9P/0//j/9v/1//T/8//y//T/9P/1//b/8v/w/+7/6//t//H/
9f/z//X/9//3//b/8//z//T/9f/1//X/8//1//X/8v/s//b//v/7//j/9f/y//P/9P/1
//X/9f/y//L/9P/0//P/8//1//X/9f/6//r/8//y//L/9f/0//T/9f/4//7/AAAGAAgA
BgAGAAYABQABAP7/AAAAAAAAAAAAAP/////+//r/+v/+//7//P/6//b/9P/x/+v/7f/x
//T/9v/0//f/9//1//D/6//r/+v/7P/q/+r/6v/r/+n/7P/w/+r/6f/o/+j/7f/v/+//
8f/x//H/8P/w//D/8v/y//L/9P/x/+z/+P8HAA8ADwAJAAUABwAOABgAJAAxAEMAUQBS
AFIARwAwABUABwAIAAkACwAIAPr/7//s/+r/7P/0//r/+P/0//L/7P/m/+r/8v/0//f/
9//1//b/9f/0//P/8v/x//D/7//w//H/8v/z//b/9v/2//b/8f/w//D/7//x//H/8P/w
//H/8v/y//L/8P/z//X/8//0//L/8//1//L/7//u//D/8f/x//L/8v/z//L/9f/4//X/
8//y//P/8//z//T/9P/0//T/9f/4//j/9v/2//b/9//3//b/9v/3//j/+P/5//r/+v/6
//z//v/7//v//f/9//z/9//0//j//f8AAAMAAgABAAAAAAACAAEAAQADAAgABgAGAAcA
BgAJAAkACQAKAA0ACgAKAAsADgAMAAsACQAJAAoADgAQAA8ADwAOAA4ADgAOAAsACQAN
AA0ACQAHAAgACQAJAAgABgAKAAsACwAKAAgACAAEAAIAAAD+//////////7/+//8/wEA
AgD///3//P/7//n/+f/3//T/9//5//r/+//7//r/+f/4//X/8v/x//P/+P/6//n/AAD/
/////v/8//3//f///////P/8//3/AAACAP/////+//z//P/8////+v/8//7/+//6//v/
/f8CAAUAAgD///3//v/+//////8DAAMAAQABAAAA/v/9//v/+v/+/wQAAQD9//3//f/9
/wAAAQACAAMAAQAAAAMAAgD///n/+P/3//j/+v/7//z//P/+//7//P/7//3/+P/0//f/
+f/7//7/+//4//X/8//0//j/+f/6//b/9v/2//b/+P/4//z/+v/5//j/9//2//T/8v/x
//D/9P/2//j/+f/2//f/+P/z//b/+f/6//r/9//3//j/+f/7//X/9//3//b/+P/4//j/
+P/3//b/9f/z//T/8v/z//b/9P/z//P/9f/z//P/+P/4//X/9v/4//3/AAAAAAEABAAF
AAQABwAGAAQABAAEAAMAAAD+/wEAAgAEAAQABAADAAMAAgD+//7//v/+//z/+v/6//r/
+f/1//X/9//4//j/+v/9//3/+//6//X/9f/1//T/8v/y//L/7//p/+j/6P/q/+3/8P/0
//X/8//v/+3/8v/z//P/9P/z//T/8//y/+7/9f/0//b/AQAJAA8ADQAFAA0AGAAYABwA
KQA1AEcATgBMAEkANAAPAPv//v8LAA0ACAAQAAsA7v/s//j/8v/y//7/+P/w//T/8v/s
/+7/7//z//T/8//y//H/8P/v//D/8f/y//P/9f/1//X/9f/2//b/9v/2//b/9v/3//f/
9//3//b/9v/4//j/9//2//T/9//5//f/9v/y//H/8f/z//H/8f/0//f/9//4//j/9//2
//n//P/6//n/+f/7//r/+f/5//j/9//2//b/+P/4//b/9v/2//f/9//2//b/+f/8//7/
AQABAAAA//8AAP//+//6//v/AAACAAAAAAADAAUABQAFAAUABQAFAAYABwAHAAgACwAN
AAoACQAJAAwADwAPAA8ADwARAA0ADAAPABIAEAAPABAAEQATABgAFQATABIAEAASABIA
EgAPAA0AEQARAA0ADwAQABEAEQANAAoADQANAA0ADAAKAAoABwAGAAUABAAFAAcACQAK
AAMAAAABAP7//f/9//7///8BAAEA///8//3///8AAAEA///+//3//P/9//z//f8BAP//
/v/6//7//v///////v/9//3///////7//v///wIABgADAAMAAgAAAAAAAAADAAIABAAG
AAMAAgADAAUACgAMAAoACAAHAAQABAAFAAUACQAJAAcABwAGAAQAAwABAAIABgAMAAkA
BAADAAIAAQABAAEAAQABAAAAAAAEAAQABQABAAIAAwABAAAA/v/8//r//P/8//r///8D
AAAA/v8AAAEAAgAEAAMAAAD9//v//f8AAAAAAAD//wAAAQACAAEAAAADAAAA/v/+//7/
/v////7//v/+//z//P/8//v/+f/7//3/+f/6//3//v/+//z/+//7//v//f/8//7//v/+
//7//f/+//////////z//P/+//7//f/9/////f/9/wIAAgAAAAAAAQAFAAUABAAEAAYA
CgAKAA4ADgAOAA4ADgANAAoACAALAAwACQAIAAcABQAJAAoACAAKAAsACgAHAAQAAgAC
AAEA/f/9////AAAAAAAAAwADAAEAAAD7//v/+//6//j/+P/4//b/8//1//j/8//z//P/
9P/6//v/+v/7//z/+//5//j/+P/6//r/+v/+//3/AAACAAMAEQAfABsAEwATABYAHgAs
ADMAPQBTAF4AWABVAEYAJwANAAgADwAPAA4AFAAVAAYA9v/0//j/AgAMAAoAAAD2//r/
AAD+//z//f/7//f/+//9////AQABAAEAAQABAP///////////v/+//7//v/8//z//f/9
/wAAAQABAAIAAgACAAEAAAD//wEAAgD//wEA/v/+////AQD/////AgACAAEAAQAAAP7/
/P/+/wAA/v/9//3///8AAAEAAwAEAAIAAAD//wAAAwACAAMABAADAAMAAgACAAEAAgAC
AAMABgAGAAYACAAIAAUABQAHAAkACgAHAAYACgANAA4ADwAMAAsACgAKABEAEwAWABsA
GQAUABEADwATABkAHAAfAB0AHwAbABoAHQAgAB4AHQAbABsAHAAgAB4AHQAdABwAHAAc
ABwAGQAYAB0AHgAbABsAHAAdAB0AGQAWABkAGQAVABQAEgASABMAEgARABAADwAPAA8A
DgALAAwAEQASAA4ACwAJAAcACgALAAoACAAHAAcABgAFAAQABAAEAAQABQAEAAUACQAJ
AAgABAAIAAcABwAGAAQAAwADAAUABQAFAAYACAAMAA4ACwALAAoACgAKAAoADQAIAAoA
DAAJAAUABQAGAAoAEQAQAA8ADwAOAA4ADwAPAA8ADwANAA0ADAAKAAkABwAIAAwAEgAP
AA8ADwAPAA8ADgANAAwACwAKAAoADgAOAA4ACQAJAAkACAAIAAcABgAHAAoACwAKAAsA
DQAIAAQABAAFAAYACAAHAAQAAQD//wEABgAIAAoABQAEAAMAAgAFAAYACwAKAAkACAAH
AAYABQAEAAQABAAGAAYABgAFAAQABQAGAAEAAQADAAMAAgAEAAUABwAJAAgABwAEAAUA
CQAIAAIAAAAAAAIAAgACAAIABQAIAAsADQAMAAgABwAIAAYABQAFAAcABQAFAAoACgAI
AAgACQANAAwADAANABAAEQAQABMAEgAVABYAFwAXABMAEAASABIAEgASABIAEQARABAA
DAAMAAwADAAKAAgACwAMAAwACQAIAAkACQAIAAsADwAQAA8ACgAFAAUABQACAAAAAAAA
AAEA//8CAAYAAgABAAAAAAABAAEA/////wMAAwACAAIAAgAEAAQABAAAAPn/BgAYABUA
FwAjACMAGwAZACAALgA4AEEASwBVAGIAbgBnAE4AMQAZABYAJwAnABgAEgAPAAYA/v/+
//7/BgASAA4AAAD8/wIABgAEAAIABQAFAAMABQAFAAUABQAFAAUABQAFAAUABQAFAAUA
BAAEAAQABAADAAQABgAHAAYABQADAAIAAwAEAAQABAABAAMABAABAAQAAgADAAUABAAB
AAAAAgAFAAUABgAGAAIAAAACAAQABQAFAAYACQAHAAcACAAIAAkACAAIAAoACgAIAAgA
CAAJAAkACAAIAAsADAAMAA0ADAAMAAwADgAOAAsACwANABIAFAASABIAEgATABIAEQAT
ABMAEwAUABUAFQAWABkAHAAaABoAGwAaAB0AHQAdAB4AIQAeAB4AHwAiACAAHwAdAB0A
HgAiACQAIwAjACIAJAAkACQAIQAfACMAIwAfABwAHAAcABsAGgAYABwAHQAbABoAGAAY
ABoAGgAaABoAGAAXABYAFAASABIAFgAWABIAEQARABEAEQARAA8ADAAMAA0ADQANAAwA
DAAMAAwADgAMAAwADwAPAA4ACgAOAA4ADQALAAgACwANABEAEwAQAA4ADQAOABIAEQAT
ABQAEgASABIAFQAUABYAGAAVABIAEQARABQAGgAYABYAFQASABIAEwATABcAFwAVABUA
FQAUABQAEwARABQAGQAVABQAFQAWABcAEwARAA8ADQAPABAAFQAWABYAEQARABEAEAAQ
AA8ADgAOABAAEAAOABIAFQARAA4ADwAPAA8AEAARABAADwAPAA4AEAAPAA4ADAAMAAwA
DAAOAA4AEgAQAA4ADgAOAA4ADgAOAA8AEAANAAwACwAJAAsADwATABEAEQATABMAEgAP
AA8AEAARABIAEwASABUAFAAUABMAEgAQAA8ADAALAA8ACwAOAA8AEAARABIAEAAQABAA
DwAPAAwADAAOABEAEQASABUAEQARABYAFgARABAAEAATABgAGgAdACIAIQAgACMAIgAg
ACAAIAAfAB0AHAAgACIAIAAeABwAGQAaABoAFwAYABwAHAAaABgAGgAaABkAFQAXABkA
GgAaABcAGQAYABUAFAAPAA8ADwAMAAoACgAKAAwACwAPABQAEAAPAA4ADgARABEADwAP
ABMAEwASABIAEgAUABQAFAAUABMAEgAaACkALQAjACUALwAzADgARgBOAFMAYQBtAHIA
dgBpAEoALwAfACgAOQA1AC4AJgANAP7/FAAiABwAGgAaABgAGAAWABAADAAWABQAFwAX
ABUAFQAVABUAFQAXABcAFwAXABUAFQAVABUAGAAYABgAGAAUABQAFQAVABcAFwAWABYA
FAAUAA==
         </WaveFormData>
      </LeadData>
      <LeadData>
         <LeadByteCountTotal>10000</LeadByteCountTotal>
         <LeadTimeOffset>0</LeadTimeOffset>
         <LeadSampleCountTotal>5000</LeadSampleCountTotal>
         <LeadAmplitudeUnitsPerBit>4.88</LeadAmplitudeUnitsPerBit>
         <LeadAmplitudeUnits>��V</LeadAmplitudeUnits>
         <LeadHighLimit>2147483647</LeadHighLimit>
         <LeadLowLimit>268435456</LeadLowLimit>
         <LeadID>V1</LeadID>
         <LeadOffsetFirstSample>0</LeadOffsetFirstSample>
         <FirstSampleBaseline>0</FirstSampleBaseline>
         <LeadSampleSize>2</LeadSampleSize>
         <LeadOff>FALSE</LeadOff>
         <BaselineSway>FALSE</BaselineSway>
         <ExcessiveACNoise>FALSE</ExcessiveACNoise>
         <MuscleNoise>FALSE</MuscleNoise>
         <LeadDataCRC32>2876376093</LeadDataCRC32>
         <WaveFormData>
/P/8//z//P/+//7//v/+//z//f/9//3//f/9//3//f/9//7/AAAAAAAAAAAAAAEAAwAF
AAUABAAGAAYABgAEAAIAAAD+//r/9//y//D/7//v/+//8P/w//D/8P/x//P/8//y//L/
8//z//T/9P/2//X/+P/6//r/+v/7//z//f/9//z/+//5//r//P/9//7//P/8//z//P/8
//z//P/9//3/+//7//z/AAD6//z//////wEACAARABkAIAAnACoAKAAqACgAGQAOAAgA
AQD7//P/6v/j/+X/7//5//3/9v/g/83/yP/N/9L/2P/a/+H/5//v//b//f/+//7/AAAC
AAIAAQADAAQABAAEAAMAAwADAAMABQAFAAUABgAFAAUABQAFAAMAAwADAAMABQAFAAUA
BQAFAAUABAAEAAUABQAGAAYABwAHAAcABwAGAAYABgAHAAcABwAHAAcABgAFAAUABgAE
AAQABAADAAUABQAFAAQAAwADAAQABAAEAAQAAgACAAMAAwABAAEAAAAAAAAA/v8AAAAA
AAAAAP//////////AQAAAP/////9//z//P/8//7//f/8//z//P/8//r/+f/3//b/9f/1
//b/9v/2//T/9P/0//P/8f/x//H/8P/v//H/8P/w//D/7f/t/+3/7f/v/+//7//v/+3/
7v/u/+7/7v/w//D/8P/x//L/8v/1//P/8//0//b/9//4//n/+f/6//v/+//8//z//P/9
//7//v/+//7//v/8//3//f/9//3//f/9//3//v/+//7//v/+//7//v/+//z//P/8//z/
/v/+//////8BAAAAAAABAAEAAAAAAAEAAQABAAEAAQABAAEAAAAAAP7//v/+//7////+
//7///8AAAAA/////wAAAAAAAP///f/9//3//f/9//3//f/9/////////////P/8//z/
/P/9//3//v/+//7//v/+//7//f/8//v/+v/7//z//f/+//z//P/8//z//P/8//3//f/7
//v/+//6//z//f/9//z//P/8//z//P/6//r/+v/7//3//f/8//z//P/9//3//P/+////
//////3//P/7//r//P/8//z//P/6//v/+//5//v//P/8//z//P/8//z/+//7//z//P/8
//3//f/8//z//v/+//7//v/+/////P/8//z//P/8//z//P/8//z//P/8//z//P/+//7/
/v////3//f/9//3//f/9//3//v8AAAAAAAAAAAAAAQAFAAcABwAGAAYABgAIAAYABgAE
AAIA/v/5//T/8P/v/+//7//u/+7/7v/u/+//8f/x//D/8v/z//P/9P/0//b/9//6//z/
/P/7//v/+//7//z//P/8//v/+//8//z//P/8//z/+v/6//r/+v/6//v/+//5//v//P/8
//z//P////3///8IAA8AFQAeACUAKAAmACQAIgAbAAwAAAD9//v/9f/s/+X/5//x////
AwD8/+7/1//G/8n/1v/Y/9j/3//n/+3/8P/1//r//P/+/wAAAAD/////AAAAAAAAAQAB
AAEAAQABAAEAAQACAAMAAwADAAMAAQABAAEAAQADAAMAAwADAAEAAQAAAAAAAwADAAQA
BAADAAMAAwADAAMABAAFAAcABgAFAAQAAwACAAEAAQACAAIAAgACAAEAAwADAAMAAgAB
AAEAAgACAAIAAgAAAAAA//////3//f8AAAAAAAD+//7//v/+//7/+//7//v/+//9//z/
+//7//n/+P/4//j/+P/3//b/9v/2//b/9P/z//X/9P/z//P/8v/y//L/8P/u/+7/7f/r
/+3/7f/s/+v/6v/o/+f/5v/n/+f/5//n/+n/6f/p/+n/5//o/+j/6P/q/+z/7P/s/+3/
7v/u//H/7//v//D/8v/z//T/9f/1//b/9//3//j/+v/6//v//P/8//z//P/8//r/+//7
//v//f/9//3//f/+//7//v/+//7//v/+//7//P/8//z//P/+//7//////////v/+////
/f/8//z//f////////////3//f/8//z//v/+//7//v/7//r/+v/7//z//P/7//v//P/8
//z/+//9//3//f/9//3//f/9//3//f/9//3//f/8//z//P/8//3//f/+//7//P/8//z/
/P/8//z//P/8//z//P/8//z/+v/6//r/+v/7//z//v////////////7//f/9//z/+v/8
//z//P/8//7//v/+//////////7//v/+///////+//7//////////v/+//7//v/+//7/
/v/+//z//f/9//v//f/+//7//v/+//7//v/9//v//P/8//z//f/+//z//P/8//z//P/8
//z//P/+//7//v/+//z//P/8//3//f/9//3//f/9//3//f/+/wAAAAAAAAAAAgADAAcA
CQAHAAYABgAGAAYABAAEAAIAAgD+//n/9P/y//H/8f/x//D/8P/w//D/8f/z//P/8v/0
//X/9f/2//T/9v/3//r//v/+//3//f//////AAAAAAAA/////wAA/v/+//7//v/+//7/
/v/+//z//f/9//v//P/+////AAD+/////////wYADwAVAB4AJQAmACgAKgAmABsAEgAI
AP//+//5//L/6//t//X///8HAAIA8P/b/9D/0//Y/9z/3v/f/+P/6//0//n//P/6//3/
AAABAAEAAQACAAIAAgADAAMAAwADAAMAAwADAAQABQAFAAUABQAFAAUABQAFAAcABwAH
AAcABQAFAAQABAAFAAUABgAGAAUABQAFAAUABgAGAAYABwAHAAcABwAHAAYABQAFAAYA
BAAEAAQAAwADAAMAAwACAAEAAQACAAIAAgACAAAAAAABAAEA/////wAAAAAAAP7//v/+
//7//v////////////3//P/7//v/+//6//r/+v/8//v/+v/6//j/+P/2//X/9//2//X/
9f/y//L/8v/w//D/8P/v/+3/7f/t/+z/6//t/+z/7P/s/+3/7f/t/+3/7P/r/+r/6f/r
/+z/7P/s/+r/7P/s/+z/7v/w//H/9f/1//X/9v/4//n/+v/7//v//P/9//3//v8AAAAA
AQACAAIAAgACAAIAAgADAAMAAwADAAMAAwADAAQABAAEAAQABgAGAAYABgAEAAQABAAE
AAQABAAFAAUABQAEAAQABQAFAAQABAAFAAUABQAFAAUABwAHAAYABgAEAAQABAAEAAMA
AgACAAMABgAGAAUABQAEAAQABAADAAEAAQABAAEAAwADAAMAAwADAAMAAwADAAIAAgAC
AAIAAwADAAQABAAEAAQABAAEAAQABAAEAAQABAAEAAQABAAGAAYABgAGAAQABAAFAAUA
BQAFAAUABAAEAAUABQAEAAYABgAGAAYABAAEAAQABQAHAAcABgAGAAYABwAHAAYABAAF
AAUABQAGAAYABgAGAAYABgAGAAYABAAFAAUAAwAFAAYABgAGAAYABgAGAAUABQAGAAYA
BgAHAAcABgAGAAYABgAGAAYABgAGAAYACAAIAAgACAAIAAgACAAJAAcABwAHAAcABwAH
AAcACAAKAAoACgAKAAoACwAPABEAEQAQABAAEAAQAA4ADgAMAAwACAADAP7/+v/5//n/
+f/8//z//P/8//v//f/9//z//f///wAAAgACAAQABQAIAAkACAAGAAUABwAHAAgACAAI
AAcABwAIAAoACgAKAAoACgAKAAoACgAIAAkACQAHAAkACgAKAAoACgANAAsACwASAB0A
JwAsADEANgA2ADYANAAnABYADgALAAkA///0//H/+f///wcACwACAO7/2//U/9f/2v/i
/+r/7f/x//n/AAAHAAoACgAKAAwADAALAA0ADgAOAA4ADQANAA0ADQANAA0ADQAOABEA
EQARABEADwAPAA8ADwAPAA8ADwAPAA8ADwAOAA4ADwAPABAAEAARABEAEQARAA4ADgAO
AA8ADwAPAA8ADwAOAA0ADQAOAA4ADgAOAA0ADQANAA0ADAALAAsADAAMAAwADAAKAAoA
CQAJAAcABwAKAAoACgAIAAoACgAKAAoACQAJAAkACQAHAAYABQAFAAUABAAEAAQABAAD
AAIAAgACAAIAAAD//////v/9//3//P/8//z/+v/6//r/+f/3//n/+f/4//f/9//2//b/
9v/1//X/9f/1//P/8//z//P/8//0//T/9P/2//j/+P/4//n/+v/6//3//P/7//v//P//
/wAAAQABAAAAAQABAAIABAAEAAUABgAGAAYABgAGAAQABQAFAAUABQAFAAUABQAGAAYA
BgAGAAQABAAEAAQABgAGAAYABgAGAAYABwAHAAcABgAGAAcABwAGAAYABwAJAAkACQAJ
AAcABwAGAAYABgAGAAYABgAHAAYABgAHAAgACAAHAAcABgAGAAYABQAFAAUABQAFAAMA
AwADAAMAAwADAAMAAwACAAIAAgACAAMAAwAEAAQAAgACAAIAAgACAAIAAgACAAIAAgAC
AAIAAgACAAIAAgACAAIAAwADAAEAAQABAAAAAAABAAEAAAAAAAAAAAAAAP7//v/+////
AAABAAEAAgAAAAEAAQAAAAAAAQABAAEAAAAAAAAAAAAAAAAAAAAAAP7///////3///8A
AAAAAAAAAAAAAAD/////AAAAAAAA///9//7//v/+//7//v/+//7//v/+/wAAAAAAAAAA
AAAAAAAAAQABAAEAAQABAAEAAQABAAIABAAEAAQABAAEAAUACQALAAsACgAKAAoACgAI
AAgABgAEAAAA+//2//T/8//z//P/9P/0//T/9P/1//f/9//2//b/9//3//j/+P/6//v/
/v8AAAAA//////////8AAAAA/v/9//3//v/+//7//v/+/wAAAAAAAAAA/v///////f//
/wAAAAAAAP7///8BAAMACgATABsAIgAnACgAKAAmACgAIQAQAAIA///9//P/6v/p/+3/
9f///wEA9v/k/9H/yv/R/9b/1v/a/+H/6//z//j//f/+/wAAAgAEAAQAAwABAAIAAgAC
AAUABQAFAAUAAwADAAMABAAFAAUABQAFAAUABQAFAAUABQAFAAUABQAFAAUABAAEAAYA
BwAJAAoABwAHAAcABwAIAAgACAAJAAcABwAHAAcABAADAAMABAAGAAYABgAFAAcABwAH
AAYAAwADAAQABAAEAAQAAgACAAMAAwABAAEAAgACAAIAAAACAAIAAgACAAEAAQABAAEA
AQAAAP/////+//z/+//6//z/+//6//r/+v/6//j/9//3//b/9f/1//T/9P/0//L/8v/y
//H/7//x//H/8P/v/+3/7P/s/+z/7f/t/+3/7f/s/+v/6v/p/+z/7v/v//D/7v/w//D/
8P/v//D/8P/z//X/9f/2//j/9//4//n/+f/8//3//f/+//z//P/9//7//v/+//7//v/8
//3//f/9/////////////v/+//7//v8AAAAAAAAAAAAAAAAAAAAAAAAAAAEAAQABAAAA
AAABAP///v/+////AAABAAIAAwADAAMAAgACAAAAAAAAAAAA///+//7///8AAAAA////
/wAAAAAAAP//AQABAAEAAQABAAEAAQABAP//////////AAAAAAAAAAD9//3//v/+/wAA
AAAAAAAAAgACAAIAAgAAAAAAAAAAAP7//v/+//7/AAAAAAEAAQABAAEAAQAAAAAAAQAB
AAAAAAAAAAAAAAD+//7//v/////////+//7/AAABAAEAAAD+/////////wAAAAAAAAAA
AAAAAAAAAAAAAAEAAQD//wEAAgAAAAAAAAD+//7//v/+/wAAAAAAAAAA/v/+//7//v/+
//7//v///wEAAQABAAEA////////AAAEAAQABAAEAAIAAwAHAAkACwAKAAoACgAMAAoA
CgAIAAYAAgD9//j/9f/z//L/8f/z//T/9f/2//X/9//3//b/9v/3//f/+P/2//j/+f/8
//7//v/9//3//////wAAAAAAAP////8AAP7//v/+//7//v/+//7//v8AAAEAAQD/////
AAAAAAAA/v8BAAEAAQAGAA0AFQAcACMAJAAmACgAKgAjABYACgABAP3/+f/y/+3/7//1
//3/CwAOAAAA6//g/93/3P/g/+L/4//n/+3/8v/3//z//v8CAAQABAADAAMABAAEAAQA
BQAFAAUABQAFAAUABQAGAAcABwAHAAcABQAFAAUABQAFAAUABQAFAAcABwAGAAYACQAJ
AAoACgAHAAcABwAHAAYABgAGAAcABQAFAAUABQAEAAMAAwAEAAQABAAEAAMAAwADAAMA
AgABAAEAAgACAAQABAACAAIAAQABAP////8AAAAAAAD+//7//v/+//7//f/9//3//f/9
//z/+//7//v/+v/6//r/+v/5//j/+P/4//j/9v/1//X/9P/z//P/8P/w//D/7v/u/+7/
7f/r/+z/7f/t/+3/7P/q/+n/6P/n/+f/5//n/+f/5//n/+f/5//o/+j/6P/q/+z/7P/s
/+3/7v/u//H/8v/z//X/+P/4//j/+P/3//r/+//7//z//P/8//3//v/+//7//v/+/wAA
AQABAAEA//////////8CAAIAAgACAAIAAgACAAIAAAAAAAAAAAACAAIAAwADAAMAAgAC
AAMAAQAAAAAAAQABAAEAAQABAAEAAQAAAAAAAAAAAAAAAAD///7//v///wAAAAD/////
AAAAAAAA///9//3//f/9/////////////f/9//3//f/+//7//v/+//v/+//8//z//P/8
//z//P/+//7//v/+//z//P/8//z//v/+//7//v/8//z//f/9//3//f/9//z//P/9//3/
/P/8//z//P/8//z//P/8//3//f/9//z//P/8//3//f/8//z//f/9//3//P/8//z//P/8
//z//P/8//7///////3/+//8//z//P/8//z//P/8//z//P/8//z//P/8//z//P/+//7/
/v////3//f/9//3/////////AAACAAIAAgACAAIAAwAHAAkACQAIAAgACAAHAAQAAwAA
AAAA/P/3//L/8P/v/+//7//y//L/8v/y//P/9f/1//T/9P/1//X/9v/4//r/+//+/wAA
AAD//////v/9//3//P/+//3//f/+//z//P/8//z//v/+//7//v/+///////9//v//P/8
//z/AAD//wEABQAKABEAGQAkACkAKAAqACwAJAAXAAwAAgD9//n/9f/w/+v/7f/1/wEA
AwD6/+j/0//K/8//1P/a/97/4f/n/+//8v/3//r//P8AAAIAAgABAAEAAgACAAIAAwAD
AAMAAwADAAMAAwAEAAMAAwADAAMABQAFAAUABQAFAAUABQAFAAUABQAEAAQABQAFAAYA
BgAFAAUABQAFAAIAAgACAAMABQAFAAUABQAEAAMAAwAEAAIAAgACAAEAAQABAAEAAAD/
////AAAAAAIAAgAAAAAAAQABAP/////+//7//v/8//z//P/8//z/+//7//v/+//9//z/
+//7//v/+v/6//r/+v/5//j/+P/3//b/8//x//P/8v/x//H/8P/w//D/7v/s/+z/6//p
/+v/6//q/+n/6f/o/+j/6P/n/+f/5//n/+f/5//n/+f/5f/m/+b/5v/o/+r/6v/q/+v/
7P/s/+//8f/x//L/9P/1//b/9//3//b/9//3//j/+P/4//n/+v/8//z//P/8//r/+//7
//v//f/9//3//f/8//z//P/8//z//P/8//z//v/+//7//v/+//7///////7//P/7//v/
/f/8//z//f/7//v/+//7//3//f/8//z//P/8//z//P/7//r/+v/7//z//P/7//v//P/8
//z/+//7//v/+//7//v/+//7//v/+//7//v/+//6//r/+v/6//v/+//8//z/+v/6//r/
+v/6//r/+v/6//z//P/8//z//P/8//z//P/8//z//f/9//v/+//7//r//P/9//3//P/8
//z//P/8//z//P/8//3//f/9//z//P/8//3//f/8//z//f/9//3/+v/6//r/+v/8//z/
/P/8//z//f/9//v//f/+//7//v/+//7//v/9//3//P/6//z//v/8//z//P/8//z//P/8
//z//v/+//7//v/8//z//P/9//3//f/9//3//f/9//3//v8AAAAAAAAAAAEAAwAIAAsA
CgAIAAcABgAGAAQABAACAP7/+v/1//D/8P/v/+//7//w//D/8P/w//P/9f/1//T/8v/z
//P/9P/2//j/+f/8//z//P/7//v//f/9//7//v/+//3//f/+//z//P/8//z//v/+//7/
/v/8//3//f/7//v//P/8//z//v////3/AQAKABMAGwAkACcAKAAoACgAJAAZAAoAAgD/
//v/8f/o/+X/6f/x//n/+//u/9j/yf/I/8//0v/W/9z/4//r//H/+P/5//z//v8AAAIA
AgABAP//AAAAAAAAAQABAAEAAQABAAEAAQACAAMAAwADAAMABQAFAAUABQAFAAUABQAF
AAUABQAEAAQAAwADAAQABAAFAAUABQAFAAQABAAEAAUAAwADAAMAAwADAAMABAAGAAUA
BAADAAEAAwADAAMAAgABAAEAAgACAAIAAgAAAAAA//////3//f8AAAAAAAD+//7//v/+
//7//f/9//3//f/7//r/+f/5//r/+v/7//z/+v/5//j/+P/4//j/9v/1//f/9v/1//X/
9P/0//T/8v/y//L/8f/v/+//7//u/+3/7f/s/+z/7P/r/+v/6//r/+v/6//r/+v/6//s
/+z/7P/u//D/8P/w//P/9P/0//f/9f/1//b/+P/3//j/+f/5//r/+//7//z/+v/6//v/
/P/8//z//P/8//r/+//7//v//f/9//3//f/+//7//v/+//3//P/7//r//f/+////AAD+
//7//////////v/+///////+//7//////////////wEAAQAAAAAAAAAAAAAAAAD9//z/
/P/9//7//v/9//3/AAAAAAAA///////////////////////////////////8//z//P/8
//3//f/+//7//v/+//7//v/8//z//P/8//7//v/+//7//v/+//7//v/8//z//f/9////
//////7//v///////v/+//7//v/+//z//P/8//3///////7//v8AAAEAAQAAAP7/////
/////v/+//7//v/8//z//P/8//7///////3//f/+//7//v8AAP7//v/9//z//v/+//7/
/v8AAAAAAAAAAP///v/9//z//v/+//7//////////////////////wAABAAEAAQABAAE
AAUACQALAAsACgAKAAoACgAIAAgABgAEAAAA+//2//L/8f/x//H/9P/0//T/9P/1//f/
9//2//b/9//3//j/+P/6//v//v8AAAAA//////////8AAAAA/v/9//3//v8AAAAAAAAA
AAAAAAAAAAAAAAABAAEA/////wAAAAAAAAAAAQAFAAcACgATAB0AIgAjACgALAAoACQA
HQAOAAQAAwD9//X/8P/v/+3/8/8FAA8ABADy/93/0P/T/9z/3v/e/+X/6//x//j/+//+
/wIAAgAEAAQAAwAFAAYABgAGAAUABQAFAAUABQAFAAUABgAHAAcABwAHAAcABwAHAAcA
BwAHAAcABwAHAAcABgAGAAcABwAIAAgABwAHAAcABwAFAAQAAwADAAYABwAIAAkACAAH
AAcACAAIAAgACAAHAAUABQAFAAQABQAFAAYABgAEAAQAAgACAAMAAwABAAEABAAEAAQA
AgAAAAAAAAAAAP/////////////+//3//f/9//z//P/8//r/+f/4//j/+P/4//b/9f/3
//b/9f/1//T/9P/0//L/8v/y//H/7//t/+3/7P/r/+3/7P/s/+z/7f/t/+3/7f/s/+v/
6v/p/+v/7P/s/+z/7P/u/+7/7v/t/+7/7v/x//P/8//0//b/9//4//n/+f/6//v/+//8
//7//v///wAAAAAAAAAAAAAAAAEAAQABAAEAAQABAAEAAgACAAIAAgACAAIAAgACAAIA
AgACAAIAAAAAAAEAAQADAAIAAgADAAMAAgACAAMAAQABAAEAAQADAAMAAgACAAIAAgAC
AAIAAQAAAAAAAQAAAAAA/////wIAAgACAAEA//////////8BAAEAAQABAP//////////
/v/+//7//v//////AAAAAP7//v/+//7/AAAAAAAAAAD+//7//v/+/wAAAAAAAAAAAAAA
AAEAAQABAAEAAQAAAP7///////7//v/+//7//v8AAAAAAAABAAEAAQAAAAAA/v//////
/v8AAAEAAQABAP7//v/+//7/AAAAAAAAAAD+///////9//3//v/+//7//v/+/wAAAAAA
AAAAAAAAAAAAAAD+//7//v/+//7//v/+/////f/9//3//f////////8AAAQABAAEAAQA
AgADAAcACQAJAAgACAAIAAoACAAIAAYAAgD+//n/9P/y//H/8f/x//T/9P/0//T/8//1
//X/9P/2//f/9//4//b/+P/5//z//v/+//3//f/9//3//v/+//7//f/9//7//v/+//7/
/v/+//7//v/+/wAAAQABAP///v/+//3//P/+//3/AQABAAIADQAXAB4AIwAmACYAKAAq
ACEAEAAIAAMA/f/5//L/7f/t//P//f8FAAIA9P/j/9T/0f/W/9j/2v/d/+P/6f/w//X/
+v/+////AAD///3//v8AAAEAAgADAAMAAwADAAEAAQABAAIAAwADAAMAAwADAAMAAwAD
AAMAAwADAAMABQAFAAQABAADAAMABAAEAAMAAwADAAMAAgACAAIAAwADAAMAAwADAAIA
AQABAAIAAgACAAIAAQABAAEAAQAAAP////8AAAAAAAAAAP7//v///////f/9//7//v/+
//z/+v/6//r/+v/7//v/+//7//n/+P/3//f/+f/4//j/+P/2//X/9P/0//L/8v/w/+//
7//u/+3/7f/u/+7/7v/s/+z/7P/r/+n/5//n/+b/5f/l/+T/5P/k/+P/4//j/+P/4//j
/+P/4//j/+T/5P/k/+L/5P/k/+T/5//o/+j/6//r/+v/7P/u//H/8v/z//P/9P/1//X/
9v/2//b/9//4//j/+P/4//j/+v/7//v/+//5//n/+f/5//z//P/8//z//P/8//z//P/6
//r/+v/6//z//P/9//3//P/6//n/+f/7//r/+v/7//v/+//7//v/+//7//r/+v/4//j/
+P/4//n/+P/4//n/+v/6//n/+f/4//j/+P/3//n/+f/5//n/+P/3//b/9f/2//f/+P/5
//j/+P/4//j/9//3//j/+P/4//j/+P/4//b/9v/2//b/+P/4//j/+P/2//b/9v/2//j/
+P/5//n/9//3//f/9v/2//f/9//2//j/+P/4//j/9v/2//b/9//3//f/9v/2//b/9//3
//b/9v/3//f/9//2//b/9v/2//b/9v/2//b/9v/3//f/9f/1//b/9v/2//b/9v/2//X/
+//4//b/9v/2//T/9P/0//T/9v/2//b/9v/2//b/9v/2//b/9v/2//f/9//3//f/9//3
//f/9//4//r/+v/6//r/+P/5//3///8BAAAAAAAAAP7//P/8//r/+P/0/+//6v/o/+f/
5//n/+r/6v/q/+r/6//t/+3/7P/q/+v/6//s/+z/7v/v//L/9P/0//P/8//z//P/9P/0
//T/8//z//T/9v/2//b/9v/2//b/9v/2//T/9f/1//P/9f/2//b/9v/0//P/9//9//7/
AwAPABoAHwAgACIAJAAiABkACAD8//n/9//v/+T/3//d/+X/8//1/+z/3P/L/8L/w//I
/8z/0P/X/93/4//q//H/9v/2//b/+P/4//f/+f/6//r/+v/7//v/+//7//v/+//7//z/
+//7//v/+//7//v/+//7//v/+//7//v//f/9//z//P/7//v//P/8//v/+//7//v/+v/6
//r/+//9//3//f/9//r/+f/5//r/+v/6//r/+f/7//v/+//6//f/9//4//j/+P/4//b/
9v/3//f/9f/1//b/9v/2//T/9P/0//T/9P/z//P/8//z//P/8v/x//H/8f/w//D/8P/u
/+3/7P/s/+7/7v/s/+v/6//q/+n/6f/o/+j/6P/m/+b/5v/l/+P/4//j/+L/4f/h/+D/
4P/g/9//3//f/9//4f/h/+H/4f/f/+D/4P/g/+D/4v/i/+L/4//k/+T/5//l/+X/5v/o
/+r/7P/u/+//7v/v/+//8P/u/+7/7//w//D/8P/w//D/7v/v/+//7//x//H/8f/x//D/
8P/w//D/8P/w//D/8P/x//L/8//0//P/8v/y//H/8//y//L/8//x//D/8P/x//P/8//z
//P/8//z//L/8v/y//L/8v/y//H/8P/w//H/8v/y//H/8f/w//D/8P/v//H/8f/x//H/
7//v/+//7//v/+//7//v/+7/7v/u/+7/6//r/+z/7P/t/+7/7//w/+7/7v/u/+7/8P/w
//D/8P/u/+7/7v/u/+7/7v/v/+//7//v/+//7v/s/+3/7f/s/+7/7v/u/+7/7P/s/+z/
7f/t/+3/7P/s/+z/7f/t/+z/7P/t/+3/7f/q/+r/6v/q/+z/7P/s/+z/7P/t/+3/6//p
/+r/6v/q/+z/7P/s/+v/6f/q/+r/6v/p/+n/6P/o/+r/6v/q/+z/7P/s/+z/6v/q/+r/
6v/q/+r/6v/q/+j/6P/o/+n/6//r/+v/6//p/+n/6f/q/+7/7v/u/+7/7v/v//P/9f/1
//T/9P/0//L/8P/w/+7/6//m/+D/2v/b/9v/3P/d/9z/3P/c/9z/3f/f/9//3v/c/93/
3f/e/+D/4v/j/+b/5v/m/+X/5f/n/+f/6P/o/+j/5//n/+j/5v/m/+b/5v/m/+b/5v/m
/+b/5//n/+X/4//k/+T/5P/o/+X/5f/t//b//f8DAAwAEwASABAAFAAQAAEA8v/o/+X/
5f/d/9T/zf/N/9v/6f/l/9b/wv+v/6r/tf/A/8D/xP/J/9H/2f/g/+P/5P/o/+n/6v/p
/+f/6f/q/+r/6v/r/+v/6//r/+r/6f/o/+j/6//r/+v/6//r/+v/6//r/+v/6//r/+v/
7f/r/w==
         </WaveFormData>
      </LeadData>
      <LeadData>
         <LeadByteCountTotal>10000</LeadByteCountTotal>
         <LeadTimeOffset>0</LeadTimeOffset>
         <LeadSampleCountTotal>5000</LeadSampleCountTotal>
         <LeadAmplitudeUnitsPerBit>4.88</LeadAmplitudeUnitsPerBit>
         <LeadAmplitudeUnits>��V</LeadAmplitudeUnits>
         <LeadHighLimit>2147483647</LeadHighLimit>
         <LeadLowLimit>268435456</LeadLowLimit>
         <LeadID>V2</LeadID>
         <LeadOffsetFirstSample>0</LeadOffsetFirstSample>
         <FirstSampleBaseline>0</FirstSampleBaseline>
         <LeadSampleSize>2</LeadSampleSize>
         <LeadOff>FALSE</LeadOff>
         <BaselineSway>FALSE</BaselineSway>
         <ExcessiveACNoise>FALSE</ExcessiveACNoise>
         <MuscleNoise>FALSE</MuscleNoise>
         <LeadDataCRC32>1963276619</LeadDataCRC32>
         <WaveFormData>
9P/0//T/9P/0//T/9P/0//T/9P/0//T/9v/3//f/+P/5//v//P/8//3//v///wAAAwAD
AAQABQAHAAgACAAIAAgACAAIAAUAAgD///z/+//1//P/8v/y//L/8P/y//T/8v/x//H/
8f/v//H/8f/x//H/8v/y//D/7//v/+7/7f/s/+v/6v/o/+n/6//s/+3/7f/u/+7/7//t
/+7/7v/w//D/7v/u//D/9P/u//D/9v/5//3/BQASACYAQwBhAHsAmQC+ANwA7QDzAPMA
4gC7AIYATgAcAPL/y/+f/3b/Vv89/zn/Rv9P/1z/b/+F/5v/sv/E/9P/3P/j/+b/6v/r
/+z/6//u//D/8P/y//H/8f/x//L/8v/z//P/9f/1//X/9v/2//T/9P/0//T/9v/3//f/
9//3//f/9//2//T/9f/2//b/+P/4//j/+P/6//n/+f/5//r/+v/6//r/9//3//j/+P/5
//n/+f/5//n/+f/5//n/+f/5//n/+f/8//z//P/8//z//P/8//z/+//7//z//P/9//7/
//8BAP////8AAAEABAAEAAQABAADAAQABAAGAAcABwAHAAcACQAKAAwADQAMAAwADAAO
AA4ADgAOAA4AEAAQABAAEAAOAA4ADgAOAA4ADQANAA0ACwAJAAgABgAGAAYABQAEAAQA
BAAEAAQABAAEAAQABAADAAQAAwABAAEAAQAAAAAA/v8AAAAAAAD///////////3//f/9
//z//v/+//7//P/6//r/+f/5//f/9//2//b/+f/5//n/+f/3//f/9//4//j/9v/2//b/
+v/6//r/+v/8//z//P/8//z//P/8//z//P/8//3//f/9//3//P/8//z//f/9//3////+
//7////+//7//v/+/wAAAQABAAEA//////7//v/+//////////////////3//f/9//3/
/f/+//7//v/+//v/+//7//r/+P/6//j/+P/5//r/+//7//n/+f/5//n/+f/5//n/+f/4
//j/+P/4//r/+v/5//n/+f/5//n/+f/2//b/9v/2//b/9v/3//f/9//5//n/9//3//j/
+P/4//X/9f/1//X/9//3//f/9//2//b/9f/y//P/9f/2//f/9//3//b/9v/2//b/9v/2
//b/9v/2//b/9v/2//b/9v/4//b/9v/0//T/9P/0//b/9v/2//b/9v/2//b/9v/2//b/
9v/2//b/9v/4//n/9//4//n/+//+//7///8AAAEAAgAFAAUABgAHAAcACAAIAAgACgAK
AAwACQAEAAEA/P/7//f/9f/0//T/8v/w//D/8v/y//H/8//z//P/9f/z//P/8//0//T/
8v/v/+//7v/t/+3/7f/v/+7/7v/v//H/8f/x//L/8P/x//H/8v/w//L/8v/w//L/9P/0
//T/9P/4//n//f8HABAAIAA9AF0AdQCPAK4A0gDpAO0A6wDkAMcAmABiAC4A/v/b/7P/
hP9c/z//L/84/0//YP9r/3//k/+s/77/y//W/9//5P/p/+v/7f/t/+7/8P/w//L/8//z
//P/9P/0//X/9f/3//n/+f/6//r/+P/4//j/+P/4//n/+f/5//f/9//3//b/+P/5//r/
+v/4//j/+P/4//n/+f/6//v/+v/6//r/+v/5//n/+v/6//n/+f/5//n/+v/7//z//f/9
//3//f/9//z//P/8//z//P/8//z//P//////AAAAAAAAAAAAAAEA/////wAAAQAEAAQA
BAAEAAMABAAEAAYABwAHAAcABwAKAAoACwALAAoACgAKAAwADAAMAAwADAAOAA4ADgAO
AA4ADgAOAA4ACgAJAAkACQAIAAcABwAGAAYABgAFAAQAAgACAAIAAgAEAAQABAAEAAQA
BgAGAAUAAwADAAIAAgACAAQABAAEAAMAAwADAAMAAQABAAEAAAACAAIAAgAAAP7//v/9
//3///////7//v////////////3//f/9//7//v/8//z//P/+//7//v/+/wAAAAAAAAAA
/v/+//7//v8AAAAAAQABAP/////+//7//v////////////7//v///wAAAAAAAAAAAAAB
AAEAAQABAAEAAAAAAAAAAQABAAEAAQABAAEA/////////////wAAAAAAAAAA/f/9//3/
/P/8//7//P/8//7//v/+//3/+//7//v/+//8//3//v////z//P/8//z/+v/6//n/+f/7
//v/+//7//r/+v/6//r//P/8//3//f/5//v/+//5//n/+v/6//r/+//7//v/+//5//n/
+f/5//f/+P/4//b/+P/5//n/+f/5//n/+P/4//j/+P/4//j/+v/6//j/+P/4//j/+P/4
//j/+P/4//j/+P/4//j/+P/4//j/+P/4//r/+//7//z//f///wAAAAABAAIABQAGAAkA
CQAIAAkACQAKAAoACgAMAAwADAAJAAQAAQD+//3/+f/3//b/9v/0//L/9P/2//b/9f/3
//f/9//5//f/9//3//j/+P/2//P/8//z//P/9P/1//X/9P/0//X/8//z//P/9P/0//X/
9f/2//T/9v/2//T/9v/4//j/+P/4//z//f8BAAkAEgAgAD0AXQBzAI8AsgDQAOUA7wDt
AOAAwwCYAGYANgAGANf/qf+E/2T/Qf8v/zz/Vf9g/23/f/+R/6L/uv/N/9j/3//i/+r/
7f/w//H/8v/0//T/9v/3//f/9//4//j/+f/5//v/+//7//z//P/8//z//P/8//z//f/9
//3/+//7//v/+v/8//3//v/+//z//P/8//z//v/9//3//f/+//7//v/+//3//f/+//7/
/f/9//3//f/9//3//f/9//3//f/9//3//v/+//7//v/+//7//v/+//////8AAAAAAAAA
AAAAAQADAAMABAAFAAQABAAEAAQABQAGAAYACAAJAAkACQAJAAoACgALAAsADgAOAA4A
EAAOAA4ADgAOAA4ADgAOAA4ADgAOAA4ADgAOAA0ADQANAAwACwALAAoABgAGAAUABAAG
AAYABgAGAAYABgAGAAYABgAIAAgABwAHAAcABgAGAAYACAAIAAgABQAFAAUABQAFAAUA
BQAEAAQABAAEAAIAAgACAAEAAQABAAEAAAAAAAEAAQABAAEAAQABAAEAAgACAAAAAAAA
AAAAAAAAAAAAAgACAAIAAgACAAIAAgACAAIAAgADAAMABQAFAAQABAACAAMAAwADAAMA
AgACAAMABgAGAAYABgAEAAUABQAFAAUABQAEAAQABAAFAAUABQAFAAUABQADAAMAAwAD
AAMAAgACAAIAAgADAAMAAwACAAIABAACAAIAAgACAAIAAQADAAMAAwADAAEAAQABAAEA
AAAAAAAAAAAAAAAA/////wEAAQABAAEA/v/+//7//v8AAAAAAQABAP//AQABAP///f/+
//7//v/9//3//f/9/////////////f/+//7//P/+//////////3//f/8//z//P/8//z/
/P/+//7//v/8//z//P/8//z//P/8//z//P/8//z//P/+//7//v/+//z//P/+/////f/+
////AQAEAAQABQAGAAcACAALAAsADAANAA0ADgAOAA4AEAAQABIADwAKAAcAAgABAP3/
+//8//z/+v/4//j/+v/6//n/+//7//v//f/9//3//f/+//z/+v/3//f/9v/1//X/9f/1
//T/9P/1//f/9//3//j/+P/5//n/+v/4//r/+v/4//j/+v/6//r//P8AAAEABQALABgA
MABLAGkAhQCjAMYA5ADzAPUA8QDiAL8AigBSACQAAADT/6P/ev9Y/0H/P/9O/1f/Yv93
/5H/pf+4/8r/1//k/+v/7v/x//P/9f/1//T/9v/2//j/+f/5//n/+v/6//v/+//9////
//8AAAAA/v/+//7//v/+//////////////////7/AAABAAIAAgACAAIAAgACAAAA////
////AAAAAAAAAAD/////AAAAAAMAAwADAAMAAQABAAEAAQADAAMAAwADAAIAAgACAAIA
AgACAAIAAgAFAAUABgAGAAYABgAGAAcABwAHAAgACQAIAAgACAAIAAsADAAMAA4ADwAP
AA8ADwAQABAAEQARABIAEgASABQAFAAUABQAFAAUABQAFAAUABQAFAAUABQAEgARABEA
EQAQAA8ADwAOAAwADAALAAoACAAIAAgACAAKAAoACgAKAAkACgAJAAcABQAFAAQABAAD
AAYABwAIAAUABQAFAAUAAwADAAMAAgACAAIAAgAAAAAAAAD///////////7//v//////
//////3//f/9//7//v/8//z//P8AAAAAAAAAAAAAAAAAAAAAAAAAAAAAAAAAAAAAAQAB
AAEAAQAAAAAAAAABAAEAAQADAAIAAgADAAIAAgACAAIAAAABAAEAAQABAAEAAAAAAAAA
AQABAAEAAQABAAEA///9//3//f/9//7//v/+//7//f/9//3//P/6//z/+v/6//z//P/8
//v/+//7//v/+//5//n/+f/5//j/+P/4//j/+P/4//f/9//3//f/9//3//b/9v/2//b/
+P/4//n/+f/3//n/+f/3//X/9v/2//b/9//3//f/9//3//f/9//3//X/9v/2//T/8v/z
//P/8//1//X/9P/0//T/9P/0//T/8v/y//T/8v/y//L/8v/0//T/9P/0//T/9P/0//T/
9P/0//T/9P/2//b/+P/5//n/+v/7//3//v/+////AAD//wAAAwADAAQABQAFAAYABgAG
AAgACAAIAAUAAAD9//r/+f/1//P/8v/y//D/7v/y//T/9P/z//H/8f/x//P/8//z//P/
9P/0//L/7//v/+7/7f/t/+3/7f/s/+z/7f/v/+//7//w/+7/7//v//D/8P/y//L/8P/y
//T/9P/0//T/9v/7////BQASACYAQwBfAHkAlQC4ANwA8wD1APEA6ADFAI4AVgAkAPr/
0/+r/3z/Vv89/zf/Rv9X/2D/b/+F/53/tv/G/9P/3v/h/+b/6f/r/+3/7f/u//D/8P/y
//P/8//z//T/9P/1//X/9//3//f/+P/4//j/+P/4//j/+P/5//n/+f/3//f/9//2//f/
+f/7//z/+v/6//r/+v/8//v/+//7//r/+v/6//r/+f/5//r/+v/7//v/+//7//v/+//7
//v/+//7//v/+//+//7//v/+//7//v/+//7//////wAAAAAAAAAAAAABAAEAAQACAAMA
BgAGAAYABgAGAAYABQAGAAkACQAJAAkACgAKAAsACwAMAAwADAAOABAAEAAQABAADgAO
AA4ADgAQABAAEAAQAA4ADQANAA0ADAALAAsACgAHAAYABAACAAUABgAHAAgABgAGAAYA
BgAFAAYABQADAAMAAwACAAIAAgAEAAQABAADAAMAAwADAP////////7/AAAAAAAA/v/+
//7//f/9///////+//7//v/9//z/+//6//v//P/+//7//P/8//z//P/8//z//P/8//z/
/P/8//7//v/+//7/AAAAAAEAAQABAAEAAAAAAP7////////////+//7///8AAAAAAAAA
AAAAAQABAAEAAQABAAAAAAAAAAEAAQABAP////////3////////////8//z//P/8//3/
/f/9//z//v8AAP7//v/+//7//v/9//v/+//7//v/+//7//v/+//8//z//P/8//z//P/7
//v/+//7//v/+//6//r/+v/6//n/+P/4//f/9v/5//r/+f/5//r/+v/6//n/+f/5//n/
+f/5//n/+f/5//r/+v/4//r/+//7//n/+v/4//j/+P/4//r/+v/6//r/+P/4//j/+P/4
//j/+P/4//j/+P/6//v/+f/6//v//f8AAAAAAQACAAMABAAHAAcACgALAAsADAAMAAwA
DgAOAA4ACwAGAAMAAAD///v/+f/6//r/+P/2//b/+P/4//f/9//3//f/+f/5//n/+f/6
//r/+P/1//X/9P/z//P/8//z//L/8v/z//P/8//z//T/9P/1//X/9v/2//j/+P/2//b/
+P/4//j/+P/8//3///8HABAAGgAvAEsAZQB9AKAAxgDjAO8A7wDoANUArgB8AEwAHgDx
/8P/nP96/1P/M/82/03/YP9p/3f/i/+c/7D/xf/S/93/5P/q/+3/8P/x//D/8v/y//T/
9//3//f/+P/6//v/+//9//3//f/+//7//f/8//v/+v/6//v/+//7//3//f/9//z//v//
/wAAAAD+//7//v/+//7//f/9//3//P/8//z//P/9//3//v/+//3//f/9//3//f/9//3/
/f///////////wAAAAAAAAAAAAAAAAAAAAD/////AAAAAAAAAAAAAAEAAwADAAQABQAE
AAQABAAEAAUABgAGAAgACQAJAAkACQAKAAoACwALAAwADAAMAA4ADgAOAA4ADgAOAA4A
DgAOABAAEAAQABAADgANAA0ADQAMAAsACwAKAAgACAAHAAYABAAEAAQABAAGAAYABgAG
AAYACAAIAAcACQAJAAgACAAGAAgACAAIAAcABwAHAAcABQAFAAUABAAEAAQABAACAAQA
BAADAAMAAQABAAAAAAABAAEAAQABAAEAAQABAAIAAwAAAP///v8AAAAAAAAAAAIAAgAC
AAIAAAAAAAAAAAAAAAAAAQABAP/////+//7/AAABAAEAAQABAAAAAAABAAIAAgACAAIA
AgADAAMAAwABAAEAAAAAAAIAAwADAAMAAwADAAMAAQABAAEAAQABAAAAAAAAAAAA////
/////v/+/wAA/v/+//z//P/8//v//f/9//3//f/7//v/+//7//r/+v/6//r//P/8//v/
+//7//v/+//7//j/+P/4//j/+v/6//v/+//5//v/+//5//f/+P/4//j/9//3//f/9//3
//f/9//3//n/+v/6//j/9v/1//f/+P/2//b/9v/2//b/9v/2//b/9v/2//b/9v/4//j/
+P/4//b/9v/4//n/+//8//3///8AAAAAAQACAAMABAAHAAcACAAJAAkACgAJAAgACQAI
AAgABQAAAP3//P/7//f/9f/2//b/9P/y//T/9v/2//X/9f/1//X/9//3//f/9//4//j/
9v/z//P/8v/x//H/8f/x//D/8P/x/+//7//v//D/8v/z//P/9P/0//b/9v/0//L/9P/0
//T/+P/6////BQALABQAKABJAGcAfwCdAMAA3gDrAO8A5wDWAK8AfgBSACQA9v/J/5//
dv9U/zn/M/9E/1f/YP9x/4f/m/+w/8b/0f/a/+H/5v/r/+3/7//v/+7/8P/w//L/9f/1
//X/9v/2//f/9//5//n/+f/6//r/+v/6//r/+v/6//v/+//7//n/+f/5//j/+P/5//r/
+v/6//r/+v/6//r/+f/5//n//P/8//z//P/7//v//P/8//v/+//7//v//f/9//3//f/9
//3//f/9//7//v/+//7//v/+//7//v//////AAAAAP7//v/+////AQABAAIAAwACAAIA
AgACAAUABgAGAAgABwAHAAcABwAGAAYABwAHAAoACgAKAAwADAAMAAwADAAKAAoACgAK
AAwADAAMAAwACAAHAAcABwAGAAUABQAEAAIAAgABAAAAAAAAAAAAAAAAAAAAAAAAAAIA
BAAEAAMAAwADAAIAAgACAAQABAAEAAIAAQAAAP///f/9//3//P/+//7//v/8//r/+v/5
//n/+//7//r/+v/5//n/+f/5//f/9//3//j/+v/4//j/+P/6//r/+v/6//j/+P/4//j/
+f/6//v//P/6//r/+//7//3//f/8//z//P/9//3//f/9//z//P/9//7//v/+//7//P/9
//3//f///////v/+//z//f/9//3//f/9//3/+//9//3//f/9//z//P/8//z/+//7//v/
+v/6//z/+v/6//r/+v/6//n/+f/5//n/+f/5//n/+f/5//j/+P/4//j/+P/4//f/9//3
//f/9//3//j/+P/4//j/9v/2//f/9//1//f/9//1//f/+P/4//j/9v/1//T/8//1//X/
9f/1//X/9v/2//T/9v/3//f/9//3//f/9v/2//b/9P/y//T/+P/3//b/9f/0//T/9P/0
//T/9v/2//b/9v/2//b/9v/2//b/9v/4//n/9//4//n/+//8//z//f/+/wAAAgAGAAcA
BwAHAAYABgAIAAgACgAKAAgABQAAAP3/+P/3//P/8f/y//L/8P/u//L/9P/0//P/8v/x
//D/8f/y//P/9P/2//T/8v/v/+//8P/v/+//7//t/+z/7P/t/+3/7f/t/+7/7v/v/+//
8P/w//L/8v/w//D/8v/y//L/9P/4//n//f8JABQAKgBJAGcAgQCfAMQA4gDxAPUA7wDc
ALMAegBEABYA7P/D/5X/bv9O/zf/O/9M/1f/Yv9z/4n/o/+6/8r/0//c/+H/5v/p/+v/
7f/t/+z/7v/u//D/7//v/+//8P/y//P/8//1//X/9f/2//b/9v/2//b/9v/2//f/9//3
//n/+f/5//j/9v/3//j/+P/4//j/+P/4//j/9//3//f/+P/4//j/+P/5//n/+v/6//n/
+f/5//n/+//7//v/+//5//n/+f/5//r/+v/6//r//P/8//z//P/9//3//v/+//z//P/8
//3//////wAAAQAAAAAAAAAAAAIABAAFAAgABwAHAAcABwAKAAoACwALAAwADAAMAA4A
DgAOAA4ADgAOAA4ADgAOAA4ADgAOAA4ACgAJAAkACQAIAAcABwAGAAQABAADAAIAAgAC
AAIAAgACAAIAAgACAAIABAAEAAMAAQABAAAAAAD+/wAAAAAAAP//////////////////
/v/8//z//P/6//r/+v/5//n/+f/5//j/+P/5//n/+f/5//X/9f/1//b/+//6//v//P/8
//z//P/8//r/+v/6//r//P/8//z//P/8//z//f/9///////+//7//P/9//3//f/9//z/
/P/9//z//P/8//z//f///wAAAQD//////v/+//7//////////////////f/7//v/+//7
//z//P/8//z//f/9//3//P/6//z/+v/6//r/+v/6//n/+f/5//n/+f/3//f/9//3//f/
+P/5//r/+v/6//n/+f/5//n/+f/5//b/9v/2//b/9v/2//f/9//3//n/+f/3//f/+P/4
//j/9//3//f/9//1//X/9f/1//f/+P/4//b/9v/3//f/9//5//n/9v/0//T/9v/2//b/
9v/4//j/+P/4//b/9v/2//b/+P/4//j/+P/2//b/+P/5//v//P/9////AAAAAAEAAgAD
AAQABwAHAAgACQAJAAoACAAIAAoACgAKAAcAAgD///z/+//3//X/9v/2//T/8v/0//b/
9v/1//P/8//z//X/9f/1//X/9v/2//T/8f/x//D/7//v/+//7//u/+7/7//v/+//7//w
//L/8//z//T/9P/2//b/9P/0//b/9v/2//b/+v///wMACQASACQAPQBXAHMAkwCwANAA
5QDrAO0A5ADFAJIAYgA0AAAA1f+x/4r/Xv89/y3/OP9T/2T/bf9//5X/qP+8/83/1v/d
/+b/6f/r/+3/7f/w//L/8v/0//X/9f/1//b/9v/3//f/+f/5//n/+v/6//r/+v/6//r/
+v/7//v/+//7//v/+//6//r/+//8//z//P/8//z//P/7//n/+P/3//v//P/9//7/+//7
//z//P/9//3//f/9//v/+//7//v//P/9//7////+//7//v/+//7//v/+//7/AQABAAIA
AgAAAAAAAAABAAEAAQACAAMABAAEAAQABAAFAAYABgAIAAcABwAHAAcACgAKAAsACwAM
AAwADAAOAAwADAAMAAwADgAOAA4ADgAMAAwADAAMAAwACwALAAsACgAJAAkACAAEAAQA
AwACAAQABAAEAAQABAAEAAQABAAEAAYABgAFAAcABwAGAAYAAgAEAAQABAADAAMAAwAD
AAMAAwADAAIAAgACAAIAAAAAAAAA/////wEAAQAAAAAA///////////9//3//f/+/wAA
/v/+//7//v/+//7//v8AAAAAAAAAAAAAAAAAAAAA/v/+//////8BAAEAAAAAAAAAAQAB
AAEA///+//7///8AAAAAAAAAAAIAAwADAAMAAQABAAAAAAAAAAEAAQABAP////////3/
//////////8AAAAAAAAAAP////////7//P/+//z//P/8//z//P/7//v/+//7//v//f/9
//3//f/6//r/+v/6//r/+v/5//n/+f/5//n/+f/6//r/+v/6//j/+P/5//n/9//5//n/
9//3//j/+P/4//n/+f/5//n/9//3//f/9//3//j/+P/2//b/9//3//f/9//2//j/+P/4
//j/+P/4//j/+P/4//j/+P/4//b/9v/2//b/9v/2//j/+f/5//r/+//9//7//v///wAA
AQACAAUABQAGAAcABwAIAAgACAAKAAoACgAHAAIA///8//v/9//1//b/9v/0//L/8v/0
//T/8//1//X/9f/3//f/9//3//j/9v/0//H/8f/w/+//7//v/+//7v/u/+//8f/x//H/
8v/y//P/8//0//T/9v/2//T/8v/0//T/9P/2//j//////wMADgAeADUAUwBtAIUAqADM
AOMA5wDpAOAAxQCWAGYAOgAIANv/sf+I/2T/Rf8x/zj/Tf9c/2f/d/+L/6D/tP/H/9L/
2//i/+f/6f/r/+v/7v/w//D/8v/1//X/9f/2//T/9f/1//f/9//3//j/+P/6//r/+v/6
//j/+f/5//n/+//7//v/+v/4//n/+v/6//r/+v/6//r/+v/5//n/+f/6//r/+v/6//n/
+f/6//r/+//7//v/+//7//v/+//7//n/+f/5//n//P/8//z//P/6//r/+v/6//3//f/+
//7//P/8//z//f/9//3//v////7//v/+//7/AQACAAIABAAEAAMAAgABAAQABAAFAAUA
BAAEAAQABgAIAAgACAAIAAoACgAKAAoACQAIAAcABgAGAAUABQAFAAIAAQABAAAAAAAA
AP///v/+//7//v/+//z//P/8//z//v8AAAAA///9//3//P/8//v//v///wAA/f/9//3/
/f/7//v/+//6//r/+v/6//j/+v/6//n/+f/3//f/9v/2//n/+f/5//n/9//3//f/+P/4
//b/9v/2//b/9v/2//b/9v/2//b/9v/3//j/+f/6//j/+P/5//n/+f/5//j/+P/4//n/
+f/5//n/+P/4//n//P/8//z//P/6//v/+//7//v/+//6//r/+P/5//n/+f/5//n/+f/3
//n/+f/5//n/+P/4//j/+P/3//f/9//2//T/9v/0//T/9v/2//b/9f/z//P/8//z//X/
9f/1//X/9P/0//T/9P/0//T/8//z//P/8//z//P/8v/y//L/8v/y//L/8//z//H/8//z
//H/8f/y//L/8v/x//H/8f/x//H/8f/x//H/7//w//D/7v/u/+//7//v/+//7//u/+7/
9P/y/+7/7v/u/+z/7P/s/+z/7v/u/+7/7v/u/+7/7v/u/+7/7v/u/+7/7v/u//D/8f/x
//L/8//1//j/+P/5//r/+f/6//3//f8AAAEAAQACAAAAAAACAAIAAgD///r/9//y//H/
7f/r/+z/7P/q/+j/6v/s/+z/6//p/+n/6f/r/+3/7f/t/+7/7v/s/+n/6f/o/+f/5//n
/+X/5P/k/+X/5//n/+f/6P/o/+n/6f/q/+j/6v/q/+j/6v/s/+z/7P/s/+z/8//7//3/
AgAYADUAUwBtAIkArgDOAOMA5wDlAN4AvwCMAFQAJAD4/8//pf92/1D/M/8t/zr/Rf9Q
/2H/df+N/6L/tv/F/9D/2f/e/+L/4//k/+P/5P/m/+b/6P/r/+v/6//s/+z/7f/t/+//
7//v//D/8P/u/+7/7v/u/+7/7//v/+//8f/x//H/8P/u/+//8P/w//D/8P/w//D/8P/v
/+//7//y//L/8v/y/+//7//w//D/8//z//P/8//z//P/8//z//L/8f/w/+//8v/y//L/
8v/0//T/9P/0//P/8//0//T/9P/0//T/9f/z//P/9P/1//j/+P/4//j/+f/6//r//P/7
//v/+//7//3//v8AAAEAAAAAAAAAAgACAAIAAgACAAIAAgACAAIAAAAAAAAAAAAAAP//
//////z/+//7//r/+v/6//n/+P/4//j/+P/4//b/9v/2//b/9v/4//j/9//1//X/9P/0
//T/9v/2//b/8//z//P/8//x//H/8f/w//D/8P/w/+7/7P/s/+v/6//s/+3/7f/u/+3/
7f/t/+3/6//r/+v/7P/w/+7/7v/u/+//7v/t/+z/7v/u/+7/7v/s/+z/7P/s/+3/7v/w
//H/8f/x//D/8P/w//H/8f/x/+//7v/u/+//8P/w//D/8P/u/+//7//v//H/8f/w//D/
7v/v/+//7//v/+//7//t/+//7//v/+//7P/s/+z/7P/t/+3/7f/s/+r/7P/q/+r/7P/s
/+z/6//r/+v/6//r/+n/6f/p/+n/6P/o/+j/6P/o/+j/5//n/+f/5//n/+f/5v/m/+b/
5v/m/+b/5//n/+X/5//n/+X/5f/m/+b/5v/j/+P/4//j/+X/5f/l/+X/5f/m/+b/5P/i
/+P/4//j/+P/4//i/+L/4v/i/+L/4v/i/+L/4v/i/+L/4v/k/+T/5P/k/+T/4v/i/+L/
4v/i/+L/4v/i/+L/4v/i/+L/4v/i/+T/5f/l/+b/5//p/+z/7P/t/+7/7f/u//H/8f/0
//X/9f/2//T/9P/2//b/9f/x/+v/5//l/+X/4v/h/+D/4P/e/9z/3v/g/+D/3//d/93/
3f/f/9//3//f/+D/4P/e/9v/2//a/9n/2f/Z/9v/2v/a/9v/2//b/9v/3P/a/9v/2//c
/9z/3v/e/9z/2v/c/9z/3P/g/+L/4//r//f/AAASADMAUwBrAIkAsADOANkA3QDZAMoA
pQBwADQA/v/U/7H/i/9g/zb/If8h/yz/Pf9Q/2H/df+L/6D/sv+//8j/y//S/9T/1f/W
/9X/2P/a/9r/3P/d/93/3f/e/93/3f/c/93/3//f/+D/4P/g/+D/4P/g/+D/4f/h/+H/
4//f/w==
         </WaveFormData>
      </LeadData>
      <LeadData>
         <LeadByteCountTotal>10000</LeadByteCountTotal>
         <LeadTimeOffset>0</LeadTimeOffset>
         <LeadSampleCountTotal>5000</LeadSampleCountTotal>
         <LeadAmplitudeUnitsPerBit>4.88</LeadAmplitudeUnitsPerBit>
         <LeadAmplitudeUnits>��V</LeadAmplitudeUnits>
         <LeadHighLimit>2147483647</LeadHighLimit>
         <LeadLowLimit>268435456</LeadLowLimit>
         <LeadID>V3</LeadID>
         <LeadOffsetFirstSample>0</LeadOffsetFirstSample>
         <FirstSampleBaseline>0</FirstSampleBaseline>
         <LeadSampleSize>2</LeadSampleSize>
         <LeadOff>FALSE</LeadOff>
         <BaselineSway>FALSE</BaselineSway>
         <ExcessiveACNoise>FALSE</ExcessiveACNoise>
         <MuscleNoise>FALSE</MuscleNoise>
         <LeadDataCRC32>1763378459</LeadDataCRC32>
         <WaveFormData>
8v/y//H/8f/z//P/8//z//L/8v/y//L/9P/0//T/9P/4//n/+//9//v/+//9//7/AQAB
AAEAAQADAAMAAwADAAMAAwACAAAA///7//v/+v/2//T/9P/z//D/7//v//H/7//t/+3/
7f/t//D/8P/w//D/8P/w/+7/7P/s/+z/6//p/+j/5//l/+j/6f/q/+z/6//r/+r/6f/p
/+r/6//s/+z/7P/u/+7/8f/r/+3/8v/0//r/AQANAB4AMwBKAGUAhACpANAA8AAJASAB
KgEhAQIB0ACXAGcAOgAGANP/pf9//23/bf9x/3v/i/+d/63/vP/J/9P/2//f/+D/4v/k
/+X/5f/m/+b/6P/o/+j/6P/o/+n/6f/p/+r/6//q/+r/6v/q/+r/6v/q/+r/7P/s/+z/
7P/s/+z/7P/s/+r/6//s/+z/7v/u/+7/7v/u/+7/7v/u/+7/7//v/+//7f/t/+3/7f/t
/+3/7f/t/+//7//v/+//7f/t/+3/7f/w//D/8P/w//D/8P/w//D/7//v/+//7//x//P/
8//z//H/8f/x//P/9v/2//X/9f/2//b/+P/5//r/+v/6//r//P/8//3//v/8//z//P/8
//3//f/9//z//v/+//7//P/6//r/+f/5//j/9//2//b/9P/y//L/8f/x//H/8f/w/+7/
7v/u/+7/7v/v/+//7//u/+//7//v//L/8v/y//P/8//2//f/9//3//f/+P/4//j/+P/5
//n/9//3//f/9//1//X/9f/1//P/8//z//P/9f/1//X/9P/0//T/9P/1//X/8//z//T/
9//3//f/9//3//f/9//4//j/+P/4//j/+P/4//j/+f/5//n/+f/5//n/+f/6//r/+//7
//v/+//7//v/+//7//3//f///wAA/v/9//v/+//+//7//f/9//3//v/+//7/+//7//v/
+//6//r/+v/6//r/+v/6//n/9//2//X/9f/2//f/9//4//b/9f/1//X/9f/1//X/8//1
//b/9v/2//b/9v/0//T/9f/1//X/9f/0//L/8v/0//T/8v/y//L/8//z//P/8v/y//P/
9f/2//P/8//z//P/8f/z//P/8v/x//L/8f/u/+//8f/y//T/8//z//H/7//x//L/8//z
//P/8//z//P/8//z//P/8//z//P/8v/y//L/8v/y//L/8v/y//L/8f/x//H/8f/x//H/
8v/y//D/8P/y//L/9P/0//b/9//5//v/+//7//3//v8BAAEAAQABAAMAAwADAAMABQAF
AAYABAACAP3//P/6//j/9v/0//P/8P/v/+//8f/x/+//7//v/+//8v/y//L/8v/y//L/
8P/s/+z/7P/r/+r/6v/q/+n/6f/p/+v/7P/s/+3/6//r/+v/7P/t/+7/7v/u//D/8P/v
/+//8f/0//b/+v8FAA0AGgAvAEgAXwB4AJkAwgDmAPsADgEeASEBBgHYAKEAawBAABAA
2/+r/4P/af9j/2//ff+F/5P/p/+4/8X/zf/V/9v/3v/i/+T/5f/l/+b/5v/o/+j/6v/q
/+r/6//r/+v/7P/t/+7/7v/u/+7/7P/s/+z/7P/u/+7/7v/u/+z/7P/s/+z/7v/v//D/
8P/u/+7/7v/u/+//8P/x//L/8P/x//H/8f/v/+//7//v/+//7//v/+//8P/x//L/8//x
//H/8f/x//L/8v/y//L/8v/y//L/8v/z//P/8//z//P/9f/1//X/8//z//P/9f/4//j/
9//3//j/+P/6//v//P/8//z//P/8//z//f/+//7//v/+//7//////////v8AAAAAAAD+
//7//v/9//3/+//5//f/9v/2//T/9P/z//P/8//z//L/8P/w//D/8P/y//P/8//z//T/
9f/1//X/9P/0//T/9f/3//r/+//7//v/+//8//z//v/+///////9//3//f/9//v/+//7
//v//f/9//3//f/9//3//f/8//z//P/8//3/+//5//n/+v/9//3//f/9//3//f/9//7/
/P/8//z//P/+//7//v////3//f/9//3//f/9//7//v/9//3//f/9/wEAAQABAAEA////
/wEAAgACAAEA/////wIAAgABAAEAAQACAAIAAgD//////////wAAAAAAAAAA/v/+//7/
/f/8//z//P/9//3//f/8//z//P/7//v/+//8//3//v/9//v//P/8//z/+v/6//j/+P/7
//v/+//7//r/+P/4//r//P/6//r/+v/5//n/+f/4//f/9//4//j/+f/5//n/+f/3//n/
+f/4//b/+P/4//b/+P/5//n/+v/5//n/9//1//f/+P/5//n/+f/6//j/+P/4//j/+P/4
//j/+P/5//n/+f/5//f/9//4//j/+v/6//z//P/8//z//v//////AQABAAEABQAGAAkA
CQAJAAkACwALAAsACwANAA0ADgAMAAoABQACAAAA/v/8//r/+f/2//X/9//5//n/9//5
//n/+f/8//r/+v/6//r/+v/4//T/9P/2//X/9P/0//b/9f/1//X/8//0//T/9f/z//P/
8//0//X/9v/2//b/+v/6//n/+f/5//z/AAACAAsAFQAiADkAUgBnAIIApwDOAPAADwEk
ATIBMQEcAfAAtwB7AEAABgDX/63/gf9n/2P/cf97/4X/l/+l/7T/x//T/9v/3//i/+n/
7P/u/+//8P/w//L/8v/0//T/9P/1//X/9f/2//f/+P/4//j/+P/2//b/9v/2//j/+P/4
//j/9v/2//b/9v/2//f/+P/4//j/+P/4//j/+v/6//r/+v/6//v/+//7//n/+f/5//n/
+f/5//n/+f/5//n/+f/5//v/+//7//v/+v/6//r/+v/8//z//P/8//v/+//7//v/+//9
//3//f/9//3//f////7//v/9//3/AAAAAAIAAwAEAAQABAAEAAQABAAFAAYACAAIAAgA
CAAJAAkACQAIAAgACAAIAAYABgAGAAUABQAEAAMAAgACAAIAAAAAAP//+//7//v/+v/6
//r/+v/6//j/+f/5//n//P/9//3//f/+//7//v//////AgADAAMAAwADAAQABAAEAAQA
BQAFAAUABQAFAAUAAwADAAMAAwADAAMAAwADAAMAAwADAAIABAAEAAQABQADAAEAAQAC
AAEAAQABAAEAAwADAAMABAAEAAQABAAEAAQABAAEAAUABwAHAAcABwAFAAUABgAGAAMA
AwADAAMABgAHAAgACQAHAAcACQAKAAgABwAFAAUACAAIAAcABwAHAAgACAAIAAcABwAH
AAcABgAGAAYABgAGAAYABgAFAAQABAAEAAUABQAFAAQABAAEAAMAAwADAAMAAwADAAEA
//8AAAAAAAAAAAAA/v/+/wEAAQABAAEAAAD+//7/AAACAAAAAAAAAP////////7//f/9
//7//v////////////3///////7//P/+//7//P/8//3//f/+///////9//v/+//8//3/
/f////3//P/8//z//P/8//z//P/8//z//f/9//3//f/9//3//v/+//z//P/+//7//v/+
/wAAAQADAAUABQAFAAcACAALAAsACwALAA0ADQANAA0ADwAPABAADgAMAAcABAACAAAA
/v/+//3/+v/5//f/+f/5//f/+f/5//n//P/8//z//P/8//r/+P/0//T/9P/z//L/8v/0
//P/8//z//P/9P/0//X/9//3//f/+P/3//j/+P/4//r/+v/5//n/+//8/wAAAgALABkA
LAA/AFYAcQCOALUA3gD8ABMBJgE0ATEBDgHWAKEAdwBCAAgA1f+n/4P/df91/3f/f/+T
/6n/uf/E/9H/2f/j/+n/6v/s/+7/7//v//D/8P/y//L/8v/y//L/8//z//P/9P/1//b/
9v/2//b/9v/2//b/9v/4//j/+P/4//b/9v/2//b/+P/5//r/+v/4//j/+P/4//j/+P/4
//j/+P/5//n/+f/3//f/9//3//j/+f/6//v/+f/5//n/+f/5//n/+f/5//r/+v/6//r/
+P/4//j/+P/6//v//P/9//v//f/9//3//f/9//3///8AAAAA/////wIAAgAEAAUABAAE
AAQABAAEAAQABQAGAAQABAAEAAQABQAFAAUABAAGAAYABgAEAAQABAADAAMAAAD///7/
/v/8//r/+v/5//n/+f/5//j/9v/2//b/9v/4//n/+f/5//j/+f/5//n/+v/6//r/+//9
/wAAAQABAP////8AAAAAAAAAAAEAAQABAAEAAQABAP///////////f/9//3//f//////
///+//z//P/8//3//f/7//v//P////////////3//f/9//7//v/+//7//v8AAAAAAAAB
AAEAAQABAAEA/////wAAAAABAAEAAQABAAEAAQABAAEA/////wEAAgACAAEA/////wAA
AAD///////8AAAAAAAD9//3//f/9//7//v/+//7//P/8//z/+//6//r/+v/7//v/+//6
//r/+P/3//f/9//5//n/+f/3//X/9v/2//b/9v/2//T/9P/1//X/9f/1//T/8v/y//T/
+P/2//b/9v/2//X/9P/y//H/8f/y//L/8//z//P/8//x//P/8//y//D/8v/y//D/8P/x
//H/8v/z//P/8f/v/+//8P/x//H/8f/v//D/7v/u/+7/7v/w//D/8P/w/+//7//v/+//
7//v//D/8P/y//L/9P/0//T/9P/2//f/+f/7//v/+//7//z//////wEAAQADAAMAAwAD
AAUABQAEAAIAAAD7//r/+P/2//T/8v/x/+7/7f/v//H/8f/v/+//7//v//L/8v/y//L/
8v/y//D/7P/s/+z/6//q/+r/6v/p/+n/6f/p/+r/6v/r/+v/6//r/+z/6//s/+z/7P/w
//D/7//v//H/8v/2//z/AwANAB4AMwBIAGEAfACfAMoA8AAFARYBJgEhAfwAygCXAGcA
PAAOANf/p/+D/2//cf95/3//if+b/6//wP/L/9X/2//d/+D/5P/m/+f/5//m/+b/6P/o
/+r/6v/q/+v/6f/p/+r/6//s/+z/7P/s/+7/7v/u/+7/7P/s/+z/7P/s/+z/7P/s/+3/
7//x//L/8f/w/+//7v/w//D/8P/w/+7/7//v/+//7//v/+//7//x//H/8f/x//H/8f/x
//H/8f/x//H/8f/y//L/8v/y//T/9P/0//T/8//z//P/8//z//X/9f/1//X/9f/1//f/
+v/6//n/+f/5//j/+f/5//z//P/8//z//P/8//3//v/+//7//v/+//////////7//v/+
//7//P/+//7//f/9//z/+//6//r/+P/2//b/9f/x//H/8f/w//H/8v/z//T/9P/1//X/
9f/0//X/9f/1//b/9v/2//f/9//6//v/+//9//3//v/+//z//P/9//3/+//7//v/+//7
//v/+//7//v/+//7//v/+f/5//n/+P/6//r/+v/7//3/+//7//z/+//7//v/+//7//v/
+//8//z//P/8//z//v/+//7///////////////3//f/+//7/////////////////////
//////8BAAIAAgABAP////8AAAAA////////AAAAAAAA///////////8//z//P/8//7/
/v/+//3//v/+//7////9//3//P/8//z/+//7//v/+//7//v/+f/7//z//P/8//z//P/6
//r/+//7//v/+//6//j/+P/6//v/+P/3//b/+P/5//r/+v/5//n/+v/6//n/+f/5//n/
9//5//n/+P/4//r/+v/4//r/+//7//r/+v/4//j/+P/4//r/+v/6//r/9//3//f/9//3
//f/+P/4//j/+P/6//r/+v/6//z//f///wEAAQABAAEAAgAFAAUABgAHAAoACwALAAsA
DQANAA4ADAAKAAUABAACAAAA/v/+//3/+v/5//f/+f/5//f/9//3//f/+v/6//r/+v/6
//z/+v/2//b/9P/z//L/8v/0//P/8//z//H/8v/y//P/8//z//P/9P/3//j/+P/4//r/
+v/5//n/9//6//z/AAAJABEAGgArAEIAVQBwAJEAugDiAP8AFAEkASsBHgH8AMkAkQBa
ACQA8f/F/5f/cf9n/3P/e/+B/43/of+w/73/y//V/93/5P/q/+z/7f/t/+7/7v/w//D/
8v/y//L/8//1//X/9v/3//j/+P/4//j/9v/2//b/9v/2//b/9v/2//b/9v/2//b/+P/5
//r/+v/4//j/+P/4//j/+P/4//j/9v/3//f/9//5//n/+f/5//n/+f/5//n/+f/5//n/
+f/5//n/+f/5//r/+v/6//r/+v/6//r/+v/9//3//f/9//3/////////////////AQAA
AAAA/////wAAAAACAAMABAAEAAQABAAGAAYABwAIAAgACAAIAAgABwAHAAcABgAIAAgA
CAAGAAgACAAHAAcABAADAAIAAgACAAAAAAD///3//f/9//z/+v/6//r/+v/6//v/+//7
//7/////////AgACAAIAAwACAAQABAADAAUABQAGAAYABAAEAAUABQAHAAcABwAHAAcA
BwAHAAcABQAFAAUABQAHAAcABwAGAAYABgAGAAcABQADAAMABAAFAAUABQAFAAUABQAF
AAYABAAEAAQABAAEAAQABAAFAAUABQAFAAUABQAFAAYABgAHAAcABwAHAAcABwAHAAcA
BwAHAAkACgAIAAcABQAFAAcACAAIAAkABwAIAAgACAAHAAcABwAHAAQABAAEAAQABAAE
AAQAAwAEAAQABAAFAAMAAwACAAIABAADAAMAAwADAAMAAwABAP//AAAAAAAAAAAAAP7/
/v///////////wAA/v/+/wAAAAD+//7//v/////////+//3//f/+//7//f/9//3//f/7
//3//f/8//7/AAAAAP7/+v/7//v//v/8//z//P/8//r/+v/6//r/+//7//v/+//7//v/
/P/8//z//P/+//7//v/+/wAAAQADAAUABQAFAAcACAALAAsADQANAA8ADwAOAA0ADgAN
AA4ADAAKAAUABAACAAAA/v/+//3/+v/5//v//f/9//v/+f/5//n//P/+//7//v/+//7/
/P/4//j/9v/1//T/9P/0//P/8//z//H/8v/y//P/9f/1//X/9v/5//r/+v/6//v/+v/4
//f/+//+/wIACAARABkAKABDAFwAcwCSALsA4AD+ABcBKgEyASsBCgHcAKMAaQA0AAAA
zf+h/33/a/9t/3f/f/+P/6H/sf/A/8//1//f/+X/5v/s/+7/7//v/+7/7v/w//D/8v/y
//L/8//z//P/9P/1//b/9v/2//b/9v/2//b/9v/2//b/9v/2//b/9v/2//b/9v/3//j/
+P/2//b/9v/2//b/9v/2//b/+P/5//n/+f/3//f/9//3//f/9//3//f/+f/5//n/+f/3
//f/9//3//j/+P/4//j/+P/4//j/+P/5//n/+f/5//f/+f/5//n/+//7//v//f/+//7/
/f/9//7//v8AAAEAAgACAAIAAgAAAAAAAQACAAIAAgACAAIAAwADAAMAAgACAAIAAgAA
AAAAAAD//////v/9//z//P/6//j/+P/3//X/9f/1//T/8v/y//L/8v/0//X/9f/1//b/
9//3//f/+P/4//j/+f/5//z//f/9//v/+//8//z//P/8//3//f////////////v/+//7
//v//f/9//3//f/7//v/+//6//r/+v/6//v//f/7//v//P/9//3//f/9//v/+//7//z/
/v/+//7//v/8//z//P/9/////////////////wAAAAD/////////////////////////
/wEAAgACAAEA/////wAAAAD///////8AAAAAAAD///////////7//v/+//7//P/8//z/
+//8//z//P/9//v/+//6//r/+v/5//n/+f/5//n/+f/3//f/+P/4//j/+P/4//b/9v/3
//f/9//3//b/9P/0//b/9v/0//T/9P/1//X/9f/0//X/9f/2//b/8//z//P/8//z//X/
9f/0//T/9v/2//T/9P/1//X/9v/1//X/8//x//P/8v/v//H/9P/y//L/8v/y//T/9P/0
//T/8//z//P/8//x//H/8v/y//T/9P/2//b/9v/2//j/+f/5//v/+//7//7/AAAEAAUA
AwADAAUABQAFAAUABwAHAAQAAgAAAPv/+P/2//T/8v/0//P/8P/v//H/8//z//H/7//v
/+//8v/0//T/9P/0//P/8P/r/+r/7P/r/+r/6v/q/+n/6f/p/+f/6P/o/+n/6v/r/+z/
7v/t/+7/7v/u/+7/7v/t/+3/8f/0//T/+v8FABEAIgA7AFAAaQCKALEA2AD2AA8BIgEs
AR8B9gDEAI8AXwAuAPj/yf+b/3f/a/9x/3f/ff+L/6H/s//C/83/1f/Z/9v/4P/i/+T/
5f/l/+b/5v/o/+j/5v/m/+b/5//p/+n/6v/r/+r/6v/q/+r/6v/q/+r/6v/s/+z/7P/s
/+z/7P/s/+z/6v/r/+z/7P/u/+7/7v/u/+z/7P/s/+z/7P/t/+3/7f/v/+//7//v/+3/
7f/t/+3/7//v/+//7//t/+3/7f/t/+7/7v/u/+7/7v/u/+7/7v/v/+//7//v/+//8f/x
//H/8f/x//H/8//y//L/8f/x//P/9P/3//n/+P/4//j/+P/6//r/+//8//z//P/8//z/
/f/9//3//P/8//z//P/6//r/+v/5//n/9v/1//T/9P/0//L/8v/x/+3/7f/t/+z/7P/s
/+z/7P/u/+//7//v//D/8f/x//H/8v/y//L/8//z//b/9//3//f/9//4//j/+P/4//n/
+f/3//f/9//3//f/9//3//f/9f/1//X/9f/3//f/9//2//X/9P/z//P/9v/1//b/+P/3
//f/9//3//f/9//3//j/+P/4//j/+P/4//j/+P/5//v/+//7//v/+f/5//r/+v/5//n/
+f/5//v/+//7//v//f/9////AAD+//3/+//7//z//P/7//v//f/+//7//v/5//n/+f/5
//j/+P/4//j/+v/6//r/+f/2//b/9v/3//f/9//2//b/+P/3//f/9//1//X/9f/z//X/
9v/2//b/9P/0//L/8v/z//P/8//z//L/8P/w//L/9P/y//L/8v/1//X/9f/0//H/8f/y
//L/8//z//P/8//v//H/8f/w//L/9P/0//L/8P/x//H/8v/1//P/8//v/+7/7//w//H/
8v/y//L/8v/y//H/8f/x//H/8f/x//L/8v/y//L/9P/0//T/9P/2//f/+f/7//v/+//9
//7/AQABAAMAAwAFAAUAAwADAAUABQAGAAQAAgD9//z/+v/4//b/9v/1//L/8f/x//P/
8//x//H/8f/x//T/8v/y//L/8v/0//L/7v/u/+7/7f/s/+z/7P/r/+v/6//r/+z/7P/t
/+//7//v//D/8f/y//L/8v/y//L/8f/x//H/9v/6//7/BQAPACAAMwBGAF8AfgCdAMIA
5AD9ABIBJAEhAQQB2gClAGsAOgAMANv/qf+B/2f/Y/9z/33/g/+V/6f/tv/D/8//1//d
/+L/5P/m/+f/5//q/+r/7P/s/+z/7P/s/+3/7f/t/+7/7//w//D/8P/w//D/8P/w//D/
8P/w//D/8P/w//D/8P/w//D/8f/y//L/8v/y//L/8v/w//D/8P/w//H/8//0//X/8//z
//P/8//z//P/8//z//H/8f/x//H/8v/z//T/9f/0//T/9P/0//T/9P/0//T/9//3//f/
9//1//f/9//3//f/9//3//n//P/8//v/+//8//z//v////7//v/+//7/AAAAAAEAAgAC
AAIAAgACAAMAAwADAAIAAgACAAIAAAAAAAAA//////7//f/8//z//P/6//r/+f/1//X/
9f/0//b/9v/2//b/9P/1//X/9f/2//f/9//3//r/+v/6//v/+f/8//3//f//////AAAA
AAIAAgADAAMAAQABAAEAAQABAAEAAQABAAEAAQABAAEAAQABAAEAAAD+//7//v///wEA
/////wAA//////////////////8AAAAAAAAAAAAAAAAAAAAAAQABAAEAAQABAAMAAwAE
AAQAAQABAAEAAQABAAEAAQABAAMAAwAFAAYABgAFAAMAAwAEAAQAAwADAAEAAgACAAIA
AQABAAEAAQACAAIAAgACAAIAAgACAAEAAAAAAAAAAQAAAP///f/8//7//f/9//3/////
/////f/7//z//P/8//z//P/6//r/+f/5//n/+f/5//j/+f/8//z/+v/6//r/+//7//v/
+v/5//n/+v/6//n/+f/5//n/9//5//n/+P/4//r/+v/4//b/9//3//j/+f/4//r/+v/6
//r/+P/4//j/+P/5//n/+f/5//f/9//4//j/9v/2//j/+P/6//r//P/9////AQABAAEA
AwAEAAcABwAHAAcACQAJAAkACQALAAsACgAIAAYAAQAAAP7//P/6//r/+f/2//X/9//5
//n/9//5//n/+f/8//r/+v/6//r/+v/4//T/9P/0//P/8v/y//L/8f/x//H/8f/y//L/
8//z//P/8//0//f/+P/4//j/9//2//T/8//3//j//v8CAAUAEQAgADEASABfAHgAnQDK
AOwABQEcAS4BLwEaAfIAvQCBAEgAEADb/6//h/9r/2P/bf93/3//jf+h/7D/v//N/9f/
3//k/+f/6P/o/+f/6f/q/+3/7v/w//D/8P/x/+//7//w//H/8v/y//L/8v/0//T/9P/0
//L/8v/y//L/9P/0//T/9P/y//P/9P/0//T/9P/0//T/8v/y//L/8v/0//X/9f/1//X/
9f/1//X/9f/1//X/9f/1//X/9f/1//X/9f/1//X/9v/2//b/9v/0//T/9P/0//f/9//3
//f/9f/3//f/9//3//f/9//5//r/+v/5//n//P/8//7///////7//f/8//7//v///wAA
AAAAAAAAAAADAAMAAwACAAIAAgACAAAA/v/+//3//f/+//3//P/8//j/9v/2//X/8//z
//P/8v/y//L/8v/y//D/8f/x//H/8v/z//P/8//0//T/9P/1//X/+P/5//n/+//7//z/
/P/8//z//f/9//z/+//6//n/+v/7//z//f/8//v/+v/5//r/+//8//z/+v/6//r/+//7
//n/+f/6//n/+f/5//n/+f/5//n/+v/8//z//P/8//r/+v/6//v/+//7//v/+//5//n/
+v/6//v/+//7//v////////////+//3//v/+//7//f/7//v//P/8//v/+//9//7//v/+
//v/+//7//v/+v/6//r/+v/6//r/+v/5//j/+P/4//n/9//3//b/9v/2//X/9f/1//X/
9f/1//P/8//0//T/9P/0//T/8v/y//P/8//z//P/8v/w//D/8v/0//L/8v/y//H/8f/x
//D/8f/x//L/8v/x//H/8f/x/+//8f/x//D/7v/w//D/7v/u/+//7//w/+//7//t/+v/
8//w/+3/7f/u/+z/7P/s/+z/7v/u/+7/7v/t/+3/7f/t/+3/7f/u/+7/7v/u//D/8P/w
//D/8v/z//X/9//3//f/9//4//v/+//9//3///////3//f///////v/8//r/9f/y//D/
7v/s/+7/7f/q/+n/6//t/+3/6//p/+n/6f/s/+z/7P/s/+z/7v/s/+j/6P/m/+X/5P/k
/+T/4//j/+P/4//k/+T/5f/l/+X/5f/m/+f/6P/o/+j/6v/q/+n/6f/p/+j/7v/2//n/
AQASACkAQABXAHQAmwDEAOQA+wASASQBJQEKAdgApQBzAEIADgDV/6P/ef9l/2P/Z/9t
/3v/j/+h/7D/u//H/9H/1//a/93/3v/e/93/3v/e/+D/4P/i/+L/4v/j/+P/4//k/+X/
5P/k/+T/5P/k/+T/5P/k/+b/5v/m/+b/5v/m/+b/5v/k/+X/5v/m/+b/5v/m/+b/5v/m
/+b/5v/o/+n/6f/p/+f/5//n/+f/5//n/+f/5//p/+n/6f/p/+f/5//n/+f/6P/o/+j/
6P/o/+j/6P/o/+n/6f/p/+n/5//p/+n/6f/p/+n/6f/r/+z/7P/r/+v/7P/s/+7/7//u
/+7/7v/u/+//8P/y//T/8v/y//L/8v/z//P/8//y//L/8v/y//D/8P/w/+//7//u/+3/
7P/s/+r/6P/o/+f/5f/l/+X/5P/k/+T/5P/k/+T/5f/l/+X/5P/l/+X/5f/m/+b/5v/n
/+n/7P/t/+3/6//r/+z/7P/s/+z/7f/t/+3/7f/t/+3/6f/p/+n/6f/r/+v/6//r/+n/
6f/p/+j/6P/o/+j/6f/q/+n/6v/s/+z/6//q/+n/6//r/+v/7P/r/+r/6f/o/+n/6v/r
/+3/6//r/+v/6//r/+v/7P/s/+3/7f/t/+3/7f/t/+3/7f/r/+v/7f/u//D/7//t/+3/
7v/u/+3/7f/r/+z/7P/s/+v/6//r/+v/6f/o/+f/5v/n/+j/6f/p/+b/5v/m/+f/5//n
/+b/5v/m/+X/5f/l/+X/5f/l/+P/4//k/+T/5P/k/+T/4v/i/+H/4f/h/+H/4v/g/+D/
4v/i/+D/4P/g/9//3//f/97/3//f/+D/4P/d/93/3f/d/93/3//f/97/3v/g/+D/3v/c
/93/3f/e/9//3//d/9v/2//c/93/3f/b/9v/2//b/9v/2//c/97/3v/e/97/3P/c/9z/
3P/b/9v/2//b/9n/2f/a/9r/3P/c/97/3v/c/9z/3v/f/+P/5f/l/+X/5f/m/+n/6f/r
/+v/7f/t/+v/6//t/+3/6v/o/+b/4f/i/+D/3v/c/9z/2//Y/9f/1//Z/9n/1//V/9X/
1f/Y/9j/2P/Y/9j/2P/W/9L/0v/S/9H/0P/Q/9L/0f/R/9H/z//Q/9D/0f/T/9P/0//U
/9P/1P/U/9T/1P/U/9P/0//X/9j/2v/k/+//9/8GAB0AOABPAGwAlQC6ANgA7wAAAQoB
AwHeAKYAbwA/ABYA6v+1/4P/Yf9R/1H/W/9p/3X/hf+X/6b/sf+7/8H/w//G/8n/yv/K
/8n/zP/M/87/zv/O/87/zv/P/87/zf/N/83/0P/Q/9D/0P/O/87/zv/O/9D/0P/Q/9D/
0P/Q/w==
         </WaveFormData>
      </LeadData>
      <LeadData>
         <LeadByteCountTotal>10000</LeadByteCountTotal>
         <LeadTimeOffset>0</LeadTimeOffset>
         <LeadSampleCountTotal>5000</LeadSampleCountTotal>
         <LeadAmplitudeUnitsPerBit>4.88</LeadAmplitudeUnitsPerBit>
         <LeadAmplitudeUnits>��V</LeadAmplitudeUnits>
         <LeadHighLimit>2147483647</LeadHighLimit>
         <LeadLowLimit>268435456</LeadLowLimit>
         <LeadID>V4</LeadID>
         <LeadOffsetFirstSample>0</LeadOffsetFirstSample>
         <FirstSampleBaseline>0</FirstSampleBaseline>
         <LeadSampleSize>2</LeadSampleSize>
         <LeadOff>FALSE</LeadOff>
         <BaselineSway>FALSE</BaselineSway>
         <ExcessiveACNoise>FALSE</ExcessiveACNoise>
         <MuscleNoise>FALSE</MuscleNoise>
         <LeadDataCRC32>531482364</LeadDataCRC32>
         <WaveFormData>
7P/s/+z/6//t/+3/7f/t/+z/7P/s/+z/7v/u/+7/7v/w//D/8v/z//P/9P/0//b/+f/5
//j/+P/5//r/+v/6//n/+v/6//r/+P/4//j/9v/y//D/8P/w//H/7//v//D/7v/s/+z/
7P/s/+3/7v/u/+7/7v/u/+v/6P/n/+f/5v/j/+P/4v/i/+P/5f/m/+b/5v/n/+f/6P/m
/+f/5//p/+f/5//n/+j/7v/o/+j/7P/w//P/9v/9/wcAFgAoAEIAYACKALcA5QAVAUcB
awF4AWMBNgH/AMYAiQBGAAoA1/+y/5//nf+c/6L/q/+5/8T/yv/R/9f/3P/e/97/3//g
/+D/4P/g/+D/4f/h/+H/4f/h/+H/4//j/+T/5P/j/+P/5P/k/+T/4//j/+P/4v/i/+L/
4v/k/+T/5P/k/+L/4//j/+P/5f/l/+X/5f/l/+X/5f/l/+b/5v/m/+b/5P/k/+T/5P/k
/+T/5P/k/+b/5v/n/+f/5P/k/+X/5f/l/+b/5v/m/+j/6P/o/+j/6P/o/+n/6f/p/+n/
6v/r/+3/7f/t/+7/7v/u/+7/7v/v/+//8P/y//T/9P/0//X/9//3//f/+P/2//b/9//4
//j/+P/5//n/+//7//z//P/6//r/+v/6//n/+P/4//j/9v/2//b/9P/1//X/9f/0//L/
8//z//P/9f/2//b/9v/1//b/9v/1//f/9//3//f/9f/2//f/9//5//n/+f/5//j/+P/4
//j/+P/4//j/9//3//f/9v/1//P/8//z//P/9f/1//X/9f/0//P/8//0//T/8//x//P/
9f/2//b/9v/3//f/9//3//f/9//3//f/9//3//j/+P/4//j/9//3//b/9v/3//f/+P/4
//n/+v/7//v/+f/7//v//P/9//3//P/8//z//P/+//7//v/+//z//P/8//z/+v/6//v/
+//8//z/+v/6//r/+v/6//n/9//4//j/9//6//v/+v/7//r/+f/4//f/+v/6//n/9//3
//n/+f/3//n/+f/5//j/9v/3//f/9//3//X/9f/1//X/9f/1//X/9f/1//X/9f/3//f/
9v/2//X/9P/z//P/9f/1//X/9P/y//L/8v/y//T/9P/z//P/9P/0//L/8v/y//L/8//z
//X/9P/0//b/9P/0//T/8//1//X/9P/0//T/9P/0//T/9P/0//T/9P/z//P/8//z//P/
9P/0//L/8v/0//T/9v/2//j/+P/6//v/+//8//z//v8BAAEAAAAAAAEAAgACAAIAAwAE
AAQABAABAAAAAQD+//z/+v/4//j/9//1//P/9P/0//L/8//0//X/9//2//b/9v/2//b/
8//w/+//7f/s/+v/6//s/+z/7P/t/+3/7P/s/+3/7f/u/+7/7//v//H/8f/x//H/8v/0
//L/9P/2//b/+f8AAAcADQAcAC4ARABeAIIArwDfAAsBNQFdAXIBZQE6AQEBxACNAFQA
FADh/7z/o/+b/6L/qv+t/7f/xP/O/9X/2f/c/+D/4v/l/+b/5v/m/+b/5v/n/+f/5//n
/+f/5//n/+f/6P/o/+n/6f/q/+r/6v/p/+n/6f/q/+r/6v/q/+j/6P/o/+j/6v/r/+v/
6//q/+n/6P/n/+r/6//s/+3/7f/s/+v/6v/s/+z/7P/s/+r/6v/q/+r/7P/s/+3/7f/q
/+r/6//r/+3/7v/u/+7/7P/s/+z/7P/u/+7/7//v/+//7//w//H/7//v/+//8P/0//T/
9P/0//X/9f/2//j/9v/2//b/9//7//v/+//8//z//P/9//7//v/+////////////AAAA
AAAAAAAAAAAA/f/8//z//P/8//z//P/6//n/+f/5//j/9v/3//f/9//5//r/+v/6//v/
/P/8//v/+f/5//n/+f/7//z//f/9//3//f/9//3//P/8//z//P/8//z//P/7//n/+f/4
//f/+P/5//r/+//5//n/+f/5//j/9//3//j/9v/1//P/9f/3//j/+P/4//f/9//3//f/
9f/1//X/9f/3//f/+P/4//j/+P/3//f/+P/4//n/+f/3//b/9v/2//v/+//5//v/+f/6
//v/+//6//r/+v/6//r/+v/6//r//P/8//z//P/6//r/+//7//z//P/6//r/+v/6//r/
+f/3//j/+P/3//n/+f/3//f/9f/1//X/9f/3//j/+P/3//X/9//3//X/8//z//P/8v/0
//X/9f/1//X/8//z//P/9f/1//X/9f/z//P/8//z//P/8//y//L/9P/0//T/9f/z//P/
8//y//D/8P/w//D/8f/y//L/8//0//T/8v/y//D/8P/x//H/9f/0//L/8v/y//L/8v/y
//L/8v/0//P/8//z//H/8f/y//L/8v/y//T/9P/2//b/+P/4//j/+f/5//r//P/+/wEA
AQAAAAAAAQACAAAAAAABAAIAAgACAP///v////z/+v/4//b/9v/1//P/9f/2//b/9P/2
//b/9v/3//f/9v/1//T/9P/x/+7/7f/v/+7/7f/t/+z/7P/s/+3/7f/s/+z/7f/r/+z/
7P/t/+3/7//v/+//8f/y//T/8v/y//L/9P/3//7/BQANABwALgBCAGAAhgCzAOUAGwFL
AXMBjAGDAVoBHQHYAJEASgAOAN3/sv+Z/5X/nP+g/6P/sf+8/8T/zf/V/9r/3P/a/+D/
4v/j/+T/5P/k/+X/5f/n/+f/5//n/+f/5//o/+j/6f/p/+r/6v/o/+f/5//n/+r/6v/q
/+r/6P/o/+j/6P/q/+v/6//r/+n/6f/p/+n/6f/p/+n/6f/s/+z/7P/s/+r/6v/q/+r/
6v/q/+r/6v/q/+r/6//r/+r/6v/r/+v/6//s/+z/7P/u/+7/7v/u/+z/7P/t/+3/7f/t
/+7/7//v/+//7//w//L/8v/y//L/9f/1//b/+P/4//j/+P/5//n/+f/5//r//P/8//3/
/v/+//7///////////8AAAAAAAAAAAAAAAD///7//v/+//7//v/+//z/+f/5//n/+P/4
//n/+f/5//f/+P/4//j/+//8//z/+//7//v/+//7//v//P/9//3/+//7//v/+//8//z/
/P/8//z//P/8//v/+//7//r/+f/3//f/9//3//f/9//3//f/+P/3//f/+P/2//X/8//1
//X/9v/2//b/9//3//f/9//3//f/9//3//f/9//4//j/+v/6//n/+f/4//j/+f/5//n/
+P/4//j//P/9//z////+//7//v/9//z//P/8//z//v/+//7//v/+//7//v/+//z//P/9
//3//v/+//z//P/8//z//P/7//v//P/8//v//f/9//v/+//7//v/+//7//r/+v/5//f/
9//5//n/9//3//f/9//2//b/9//3//f/9//1//X/9f/3//f/9//3//X/9f/1//X/9f/1
//T/9P/0//T/9P/1//X/9f/1//T/9P/0//T/9P/2//b/9f/1//b/9v/0//T/9P/0//X/
9f/1//T/9P/0//T/9P/0//T/9P/0//T/9P/z//P/8//z//P/9P/0//T/9P/2//b/9P/0
//b/9v/6//v/+//8//z//v8BAAEAAgACAAMABAAEAAQABQAGAAYABgADAAIAAQD+//z/
+v/6//r/+f/3//X/9v/2//T/9v/2//b/9//4//j/+P/4//b/8//w/+//7//u/+3/7f/s
/+z/7P/t/+7/7v/v//H/8f/y//L/8//z//X/9f/1//P/9P/2//T/9v/4//r/+/8AAAkA
FQAiADQATgBuAJYAxwD3ACUBUwF7AYoBcwFAAQkB1ACRAEwAEADd/7j/qf+n/6b/qP+1
/8f/0P/U/9n/3//m/+r/6P/r/+z/7P/s/+z/7P/t/+3/6//r/+v/6//t/+3/7v/u/+//
7//w//D/8P/v/+//7//w//D/8P/w//D/8P/w//D/8v/z//P/8//z//P/8//z//H/8f/x
//H/8v/y//L/8v/y//L/8v/y//T/9P/0//T/8v/y//P/8//0//T/9f/1//P/9P/0//T/
9P/0//T/9P/1//b/+P/5//f/9//4//n/+f/5//n/+v/6//r/+v/6//3//f/+/wAAAAAA
AAAAAQABAAEAAQACAAIAAgADAAQABAAEAAUABQAFAAUABgAGAAgACAAIAAgABQAEAAQA
BAACAAIAAgAAAP////////7//v////////8BAAIAAgACAAEAAgACAAEAAQABAAEAAQAB
AAIAAwADAAMAAwADAAMABAAEAAQABAACAAIAAgABAP/////+//3//f/9//3//f//////
//////7//f/9//7//P/7//n/+//7//z//P/8//3//f/9//3//f/9//3//f/9//3//v/+
//7//v/9//3//v/+//////////7//v/+/wEAAQD//wEA//8AAAEAAQAAAAAAAAAAAAAA
AAAAAAAAAAAAAAAAAAD8//z//f/9/wAAAAD+//7//P/8//z/+//7//z//P/7//v/+//5
//n/+f/5//n/+f/6//r/+f/3//X/9//3//X/9//3//f/9v/2//f/9//3//X/8//z//P/
9P/1//b/9//2//X/9P/z//P/8//y//L/9P/0//T/9f/z//P/8//y//L/8v/y//L/8v/y
//H/8f/0//T/8v/y//D/8P/x//H/8f/w//D/8P/w//D/8P/y//L/8v/y//L/8f/x//H/
8f/x//L/8v/y//L/9P/0//b/9v/4//j/+P/5//n/+v/6//z//////wAAAAABAAIAAAAA
AAEAAgACAAIA///+//3/+v/4//b/9v/2//X/8//1//b/9v/0//L/8v/y//P/9v/2//b/
9v/2//P/8P/v/+3/7P/r/+v/7P/s/+z/7f/t/+z/7P/t/+3/7v/u/+//7f/v/+//7//x
//L/9P/y//L/8v/2//v//v8DAA8AHAAuAEYAYgCGALcA7QAVAT0BZQFyAVcBKgH3AMAA
iQBOABIA3f+6/6v/p/+s/6z/sf+9/8z/1v/b/+H/4v/i/+T/5//o/+j/6P/m/+b/5//n
/+n/6f/p/+n/6f/p/+r/6v/p/+n/6v/q/+z/6//r/+v/6v/q/+r/6v/q/+r/6v/q/+v/
7f/u/+//7f/t/+3/7f/v/+//7//v/+7/7v/u/+7/7P/s/+z/7P/u/+7/7v/u/+7/7v/v
/+//7v/u/+//7//v//D/8P/w//L/8v/y//L/8v/y//P/8//z//P/9P/1//X/9f/1//b/
+P/4//j/+P/4//f/9//4//r/+v/6//v//f/9//3//v/+//7///8AAAAAAAABAAEAAQAB
AAIAAgACAAIAAgACAAEAAAAAAAAA/v/+//7//P/5//n/+f/4//v//f/+/////v/+//3/
/P/9//7//v/9//3//f/9//3///8AAAEAAQABAAEAAQABAP7//v/+//7/AAAAAAAA////
/////v/9//3//f/9//3/+//7//v/+//8//v/+//8//7//f/7//3/+//8//z//P/7//v/
+//7//v/+//7//v//f/9//7//v8AAAAA//////7//v/////////+//7//v8BAAEA//8B
AP//AAABAAEAAgACAAIAAgAAAAAAAAAAAAAAAAAAAAAAAAAAAAEAAQABAAAA/f/8//7/
/v/+//3///8AAAAA/////////f/9//v/+//7//v//P/8//v/+f/5//v/+//5//v/+//7
//r/+P/5//n/+f/7//n/+f/5//f/9//3//f/+f/5//n/+f/5//n/+P/4//j/+P/4//n/
9//3//f/9v/4//j/+P/4//j/+v/7//n/+P/2//b/9v/2//j/+P/4//j/9v/1//X/9f/1
//X/9v/2//b/9v/4//j/9v/2//j/+P/8//3//f/+//7/AAADAAMABAAEAAUABgAGAAYA
BwAIAAgACAAFAAQAAwAAAP7//P/8//z/+//5//n/+v/6//j/+P/4//j/+f/6//r/+v/6
//z/+f/2//X/8//y//H/8f/w//D/8P/x//P/8v/y//P/8f/y//L/8//z//X/9f/1//X/
9v/4//b/9v/4//r/+/8CAAkADQAWACYAOABSAHYAoQDTAAEBLwFZAXoBfQFiAS0B8ACv
AGoALAD3/8r/qf+h/6b/qP+n/6//vv/K/9P/2f/e/+L/5v/p/+r/6v/q/+r/6v/r/+v/
6//r/+v/6//t/+3/7v/u//H/8f/y//L/8f/v/+7/7f/u/+7/7v/u/+7/7v/u/+7/7//x
//L/8//x//H/8f/x//H/8f/x//H/8P/w//D/8P/w//D/8P/w//L/8v/y//L/8v/y//P/
8//y//L/8//z//P/9P/0//T/9P/0//T/9P/0//T/9f/1//X/9f/2//f/9//3//f/+P/4
//j/+P/4//v/+//8//7//v/+//7///8BAAEAAQACAAQABAAFAAYABQAEAAQAAwAFAAUA
BgAGAAgACAAIAAgABwAGAAYABgAEAAQABAACAP////////7//v///////////wAAAAAA
AAEAAgACAAEAAwADAAMAAwADAAQABQAFAAMAAwADAAMAAgACAAIAAgACAAIAAgABAAMA
AwACAAEA/////////////////////wAA/////wAA/v/9//v//f/9//7//v/+//3//f/9
//3//f/9//3//f/7//v//P/8//z//P/7//v//v/+//////////7//v/+/wEAAQD//wEA
AQACAAMAAwAAAAAAAAAAAAEAAgADAAQAAgACAAIAAgAAAAAAAQABAAAAAAD+//7//v/+
//7//f///wAAAAD///3//f/7//v/+//7//v/+//8//z/+//5//n/+//7//n/+f/5//n/
+P/4//n/+f/5//n/9//3//f/9//3//f/9//3//f/9//3//f/9//2//b/9v/2//b/9//3
//f/9//2//j/+P/4//j/9P/0//X/9v/2//b/9v/2//b/9v/2//b/9v/1//X/9f/3//f/
+P/4//b/9v/4//j/+P/4//r/+v/8//3//f/+//7/AAADAAMABAAEAAUABgAEAAQABQAG
AAQABAABAAAAAQD+//z/+v/6//r/+f/3//f/+P/4//b/9v/2//b/9//4//j/+P/4//r/
9//0//P/8v/w/+7/7f/u/+7/7v/v/+3/7P/s/+3/7v/w//H/8//z//X/9f/1//P/9P/2
//T/+P/4//z/AQAEAAkAEQAkADgAUABwAJoAywD7ACsBWQF9AYgBcQFCAQcBxACBAEAA
BADV/7L/n/+d/6L/pP+v/73/yP/Q/9f/2//e/+L/4v/n/+j/6P/o/+j/6P/p/+n/6//r
/+v/6//p/+n/6v/q/+v/6//s/+z/7P/r/+v/6//s/+z/7P/s/+z/7P/s/+z/7P/t/+3/
7f/t/+3/7f/t/+v/6//r/+v/7v/u/+7/7v/s/+z/7P/s/+z/7P/s/+z/7v/u/+//7//u
/+7/7//v/+3/7v/u/+7/7v/u/+7/7v/u/+7/7//v/+//7//w//H/8f/x//H/8v/2//b/
9v/2//f/9//4//r/+v/6//r/+//8//v/+v/6//v//P/+/wAAAAAAAAEAAQD/////AAAA
AAAAAAAAAAAA///+//7//v/8//z//P/6//n/+f/5//j/9v/3//f/9//5//r/+v/6//v/
/P/8//v/+//7//v/+//7//z//f/9//v/+//7//v/+v/6//r/+v/6//r/+v/5//f/9//2
//X/9//3//f/9//3//f/9//3//b/9f/1//b/9v/1//P/9f/1//b/9v/2//P/8//z//P/
9f/1//X/9f/1//X/9v/2//j/+P/3//f/+P/4//n/+f/3//b/9v/2//n/+f/3//n/+f/6
//v/+//6//r/+v/6//r/+v/6//r/+v/6//r/+v/6//r/+//7//r/+v/4//j/+P/4//j/
9//3//j/+P/3//n/+f/3//f/9f/1//X/9f/2//b/9f/z//P/9f/1//P/9f/1//X/9P/0
//X/9f/1//X/8//z//P/8//z//P/8//x//H/8f/x//P/8//y//L/8P/w//D/8f/x//H/
8f/w//L/8v/y//L/8v/y//H/8f/0//T/8v/y//L/8P/v//H/9P/z//L/8f/w//D/8P/w
//D/8v/x//H/8f/v/+//8P/w//L/8v/0//T/8v/y//T/9P/2//f/9//4//n//P8AAAEA
/v/+////AAAAAAAAAQACAAAAAAD9//z/+//4//b/9P/0//T/8//x//P/9P/0//L/8P/w
//D/8f/y//L/8v/y//L/7//s/+v/6//q/+n/6f/q/+r/6v/r/+n/6P/o/+n/6//s/+z/
7f/r/+3/7f/t/+v/7P/u/+z/7v/y//L/9f/8/wMADwAeADAASABqAJQAwwD1ACMBTwFz
AXgBWQEqAfMAugB7ADoAAADP/67/o/+h/6T/qP+x/7//zP/S/9X/2f/c/9z/4P/j/+T/
5P/k/+T/5P/l/+X/4//j/+P/4//j/+P/5P/k/+X/5f/m/+b/5v/l/+X/5f/m/+b/5v/m
/+j/6P/o/+j/5//n/+b/5f/n/+f/5//n/+X/5f/l/+X/5v/m/+b/5v/o/+j/6P/o/+b/
5v/m/+b/6P/o/+n/6f/m/+b/5//n/+n/6v/q/+r/6v/q/+r/6v/q/+r/6//r/+n/6f/q
/+v/7f/t/+3/7v/u/+7/7v/u//D/8f/z//b/9P/0//T/9f/3//f/9//4//r/+v/7//z/
/P/8//3//f/7//v//P/8//z//P/8//z/+f/4//j/+P/4//j/+P/2//X/9f/1//T/8v/z
//P/8//1//b/9v/2//f/+P/4//f/9//3//f/9//5//r/+//7//n/+f/5//n/+v/6//r/
+v/4//j/+P/3//f/9//2//X/9//3//f/9//1//X/9f/1//L/8f/x//L/9f/1//T/9//1
//b/9v/2//X/9f/1//X/8//z//P/8//z//P/9P/0//b/9v/1//X/9v/2//f/9//1//T/
9P/0//f/9//1//f/+P/6//z//f/6//r/+v/6//r/+v/6//r//P/8//z//P/5//j/+P/3
//j/+P/2//b/+P/4//j/9//1//b/9v/1//f/9//1//X/9f/1//X/9f/0//T/8//x//P/
9f/1//P/8//z//P/8v/y//P/8//z//P/8f/x//H/8//z//P/8//z//P/8//z//H/8f/w
//D/8P/w//D/8f/v/+//7//u//D/8P/w//D/8v/y//H/8f/0//L/8v/u/+7/8P/w//D/
8P/w//D/8P/w//D/7//v/+//8f/x//L/8v/w//D/8v/y//L/8v/0//T/9v/3//f/+P/4
//r//f/9//z//P/9//7//v/+////AAAAAAAA/f/8//v/+P/2//T/9v/2//X/8//z//T/
9P/y//L/8v/y//P/8v/y//L/8v/0//H/7v/t/+3/7P/r/+v/6P/o/+j/6f/r/+r/6v/r
/+v/7P/s/+3/7f/v/+//7//v//D/8v/w//D/8v/4//v//v8FAA8AGgAoAEAAXgCAAKsA
2wALATcBYwFyAWEBOAEDAcIAhQBMABIA2/+2/6H/mf+i/6b/qf+z/8L/zP/R/9n/3v/e
/+L/4//k/+T/5P/m/+b/5//n/+X/5f/l/+X/5f/l/+b/5v/n/+f/6P/o/+j/5//n/+f/
5v/m/+b/5v/o/+j/6P/o/+j/6f/p/+n/6f/p/+n/6f/n/+f/5//n/+r/6v/q/+r/6v/q
/+r/6v/q/+r/6v/q/+j/6P/p/+n/6f/q/+z/7f/r/+z/7P/s/+z/7P/s/+z/7v/u/+//
7//v/+//8P/x/+//7//v//D/9P/0//T/9P/1//X/9v/4//b/9v/2//f/+f/5//n/+v/6
//r/+//8//7//v///////////wAAAAD+//7//v/+/////v/+//7//v/+//7//P/6//n/
+P/2//j/+f/5//n/+f/6//r/+v/5//r/+v/5//n/+f/5//n/+f/6//v/+//7//v/+//7
//z//P/8//z/+v/6//r/+f/5//n/+P/3//n/+f/5//n/+f/5//n/+f/2//X/9f/2//j/
9//1//f/9f/2//b/9v/3//f/9//3//f/9//3//f/9f/1//b/9v/4//j/9//3//j/+P/5
//n/9//2//b/9v/3//f/9f/3//n/+v/7//v/+v/6//r/+v/6//r/+v/6//j/+P/4//j/
9v/2//f/9//6//r/+P/4//j/+P/4//f/9f/2//b/9f/1//X/8//z//X/9f/1//X/9v/2
//X/8//z//X/9f/z//H/8f/x//D/8v/z//P/8//z//H/8f/x//H/8f/x//H/8f/x//H/
8f/x//H/8P/w//D/8P/w//H/7//v/+//7v/w//D/8P/w//D/8P/v/+//7v/u//D/8P/w
//D/7v/u/+7/7v/w/+//7//v/+3/7f/u/+7/7P/s/+7/7v/w//D/8v/y//T/9f/1//b/
9v/4//v/+//6//r/+//8//z//P/9//7//v/+//v/+v/7//j/9v/0//L/8v/x/+//8f/y
//L/8P/w//D/8P/x//L/8v/y//L/8P/t/+r/6f/p/+j/5//n/+b/5v/m/+f/5//m/+b/
5//n/+j/6P/p/+v/7f/t/+3/7P/s/+3/6v/u/+7/9P/1//b//f8HABIAIgA2AFIAeACp
ANkACQE7AWcBggF7AVYBHwHcAJUAUAAQAN3/tP+b/5H/lv+a/5v/qf+4/8D/x//P/9T/
2P/a/9v/3P/c/9z/3f/e/+D/4f/j/+P/4//j/+H/4f/i/+L/4f/h/+L/4v/k/+P/4//j
/+T/5P/k/+T/5P/k/+T/5P/i/+P/4//j/+P/4//j/+P/4//j/+P/4//m/+b/5v/m/+b/
5v/m/+b/5P/k/+T/5P/m/+b/5//n/+b/5v/n/+f/5f/m/+b/5v/m/+b/5v/m/+j/6P/p
/+n/5//n/+j/6f/r/+v/6//s/+z/7P/s/+z/7//v//D/8v/w//D/8P/x//P/8//z//T/
9P/0//X/9v/4//j/+f/5//n/+f/6//r/+f/4//f/9v/3//b/9v/2//T/9P/0//L/8f/x
//H/8P/w//H/8f/x/+//8P/w//D/8f/y//L/8f/z//P/8//z//P/9P/1//X/9f/1//X/
9f/y//L/8v/y//D/8P/w/+//8P/x//H/8f/v/+//7//v//H/8f/x//H/8P/v/+//8P/u
/+3/6//t/+3/7v/u/+7/6//r/+v/6//s/+3/7v/v/+3/7f/u/+7/7v/u/+3/7f/s/+z/
7f/t/+//7v/u/+7/8//z//H/8//y//L/8v/x//L/8v/y//L/8P/w//D/8P/y//L/8v/y
//L/8v/z//P/8v/y//D/8P/w//D/8P/v/+//8P/w/+//7//v/+3/7f/r/+v/6//r/+z/
7P/r/+n/6f/r/+v/6f/r/+v/6//q/+r/6//r/+v/6f/n/+f/5//p/+n/6f/p/+f/5//n
/+f/6f/p/+j/6P/o/+j/6P/p/+f/5//n/+b/5v/m/+b/5v/m/+b/5f/l/+b/5v/k/+T/
6v/o/+X/5f/m/+T/5P/k/+T/5P/k/+T/5P/k/+P/4//j/+X/5f/m/+b/5P/k/+b/5v/o
/+j/6v/q/+r/6//r/+z/6v/s/+//7//v//D/8v/0//L/8v/z//T/9P/0//H/8P/v/+z/
6v/o/+j/6P/n/+X/5//o/+j/5v/l/+T/4//j/+b/5v/m/+b/5v/j/+D/3//f/97/3f/d
/9r/2v/a/9v/3f/c/9z/3f/d/97/3v/f/9//4f/h/+H/4f/i/+T/4v/g/97/5v/r/+r/
7f/7/woAGgAwAE4AdAChANEA/wAtAVsBdgFnAT4BCwHQAJEAUAAOANP/qP+X/5P/kv+U
/5v/qf+2/77/w//H/87/0v/U/9b/1v/V/9T/1v/W/9f/1//X/9f/1//X/9f/1//Y/9j/
1//X/9j/2P/Y/9f/1//X/9j/2P/Y/9j/2v/a/9r/2v/Y/9n/2f/Z/9n/2f/Z/9n/2f/Z
/9n/2f/a/9r/2v/a/9j/2P/Y/9j/2v/a/9r/2v/a/9r/2//b/9j/2P/Z/9n/2f/a/9r/
2v/c/9z/3P/c/9r/2v/b/9v/2//b/9z/3f/b/9v/2//c/+D/4P/g/+D/3//f/+D/4v/i
/+L/4v/j/+X/5f/l/+b/5v/m/+f/6P/o/+j/6f/p/+n/6f/q/+r/6P/o/+j/6P/p/+j/
6P/o/+T/5P/k/+L/4//j/+P/4v/g/+H/4f/h/+H/4v/i/+L/4//k/+T/4//h/+H/4f/h
/+L/5P/m/+f/5f/l/+X/5f/k/+T/5P/k/+T/5P/k/+P/4f/h/+D/3//h/+H/4f/h/9//
3//f/9//3v/d/93/3v/g/9//3f/f/97/3v/d/9z/3f/d/93/3f/d/93/3f/d/9//3//g
/+D/3v/e/93/3f/e/97/3//f/9//3v/e/97/4f/h/9//4f/f/+D/4f/h/+L/4v/i/+L/
4P/g/+D/4P/g/+D/4P/g/+D/4P/h/+H/3//e/9v/2v/d/97/3//f/97/3v/d/9v/3f/d
/9v/2//b/9v/2//b/9r/2v/Z/9f/1//Z/9n/1//X/9f/1//W/9b/1//X/9f/1//V/9X/
1f/V/9X/1f/V/9X/1f/V/9X/1f/V/9T/1P/T/9L/0f/R/9P/0//T/9L/0v/S/9L/0v/Q
/9D/z//P/9L/0v/Q/9D/zv/O/8//z//P/87/zv/Q/9D/0P/Q/9D/0P/Q/9D/0P/Q/9D/
0P/O/83/zf/N/83/zf/O/87/zv/O/9D/0P/Q/9D/0v/S/9b/1//X/9j/1v/Y/9v/2//c
/9z/3f/e/93/3P/c/9z/2v/a/9f/1v/W/9T/0//S/9D/0P/P/83/z//Q/9D/zv/M/8z/
zP/N/87/zv/O/87/zv/L/8j/x//F/8T/w//D/8T/xP/E/8X/xf/E/8T/xf/F/8b/xv/H
/8f/yf/J/8n/yP/I/8n/xv/K/8r/zP/T/9r/3//l//b/DAAiAEAAagCZAMUA8wAbAT0B
RgErAfgAvwCEAE8AGgDe/6n/iv97/3f/fP+E/4v/l/+i/6j/rf+z/7b/tP+4/7r/uv+5
/7j/uv+6/7v/u/+7/7v/u/+7/7r/uf+5/7j/uf+5/7r/uv+6/7n/uf+5/7r/uv+6/7r/
uv+4/w==
         </WaveFormData>
      </LeadData>
      <LeadData>
         <LeadByteCountTotal>10000</LeadByteCountTotal>
         <LeadTimeOffset>0</LeadTimeOffset>
         <LeadSampleCountTotal>5000</LeadSampleCountTotal>
         <LeadAmplitudeUnitsPerBit>4.88</LeadAmplitudeUnitsPerBit>
         <LeadAmplitudeUnits>��V</LeadAmplitudeUnits>
         <LeadHighLimit>2147483647</LeadHighLimit>
         <LeadLowLimit>268435456</LeadLowLimit>
         <LeadID>V5</LeadID>
         <LeadOffsetFirstSample>0</LeadOffsetFirstSample>
         <FirstSampleBaseline>0</FirstSampleBaseline>
         <LeadSampleSize>2</LeadSampleSize>
         <LeadOff>FALSE</LeadOff>
         <BaselineSway>FALSE</BaselineSway>
         <ExcessiveACNoise>FALSE</ExcessiveACNoise>
         <MuscleNoise>FALSE</MuscleNoise>
         <LeadDataCRC32>1075414967</LeadDataCRC32>
         <WaveFormData>
7v/u/+3/7f/v/+//7//v/+3/7f/t/+3/7v/v/+//8P/y//P/9f/1//P/9f/1//X/9v/3
//f/9//5//n/+f/5//n/+f/5//n/+v/6//n/+P/1//T/9P/0//L/8P/y//L/8P/u/+7/
7v/w//H/8f/w//D/8P/w/+z/6//q/+r/6f/o/+f/5f/j/+T/5f/m/+f/5//o/+j/6P/n
/+f/6P/q/+r/6v/q/+r/7//p/+n/7f/t/+7/8f/1//v/AwATACkARgBrAJcAyQD+ADUB
YgFyAWIBNgH7ALsAewA/AAcA2//A/7n/t/+3/7r/xP/N/9T/1v/Z/9z/3//g/+D/4f/h
/+H/4f/h/+H/4v/i/+L/4v/i/+L/4v/i/+P/4//k/+T/5P/k/+L/4f/h/+L/4v/i/+L/
4v/k/+T/5P/j/+H/4v/j/+P/4//l/+X/5f/m/+b/5v/m/+T/5P/k/+T/4v/i/+L/4v/k
/+T/5P/k/+T/5P/k/+T/5P/k/+T/5f/l/+X/5f/l/+j/6P/o/+j/5//n/+f/6P/q/+r/
6v/q/+v/7P/t/+3/7//v/+//7//w//D/8f/z//H/8f/y//P/9v/2//b/+P/3//j/+P/5
//n/+v/7//v//f///////v/8//3//f/9//3//f/9//3/+//7//v/+//7//v/+//7//z/
/P/8//z//P/9//3//f/7//v/+//7//z/+v/6//n/+f/6//r/+f/5//n/+f/4//b/9v/2
//b/9//2//X/9f/2//b/9v/1//P/8//y//L/9f/1//T/9P/x//H/8f/x//H/8f/x//H/
8//z//P/8//1//X/9f/1//P/8//z//P/9P/0//T/9f/1//X/9P/0//T/9f/2//b/+P/3
//f/+P/6//r/+P/6//v/+//7//z//P/7//v/+//7//v/+//7//v/+//7//v/+P/4//j/
+v/5//n/+v/6//r/+v/6//j/9//3//b/9f/4//n/+P/5//f/9//3//f/9//3//f/9v/2
//b/9v/2//b/9v/1//X/9f/1//X/9f/1//P/8//0//T/9P/0//T/9v/2//b/9f/1//b/
9v/2//P/8v/y//L/9P/1//X/9P/z//L/8f/v//D/8v/0//X/8//z//H/8f/y//L/8v/y
//T/9P/y//T/9P/0//T/9P/0//T/9P/0//T/9P/0//T/9P/0//T/8//z//P/8//z//P/
8//z//H/8f/y//P/9f/2//b/9//5//n/+f/7//v/+//+////////////////////AQAB
AAEAAQAAAAAA///+//v/+v/6//r/+P/2//b/9v/2//T/9v/2//j/+f/5//j/+P/4//b/
8v/v/+7/7v/t/+3/7f/s/+v/6//r/+v/6//r/+z/7P/s/+3/7f/u//D/8P/w//L/8v/z
//P/8f/z//H/9P/7//3/AQAJABcAKwBEAGMAkQDDAPQAJQFUAW4BYgE4AfsAuQB/AEUA
CwDh/8j/u/+1/7n/wP/C/8n/0v/a/93/3v/h/+L/5P/l/+X/5f/l/+P/4//k/+T/5v/m
/+b/5v/m/+b/5//n/+j/6P/o/+j/6P/n/+f/6P/m/+b/5v/m/+b/5v/m/+X/5//o/+n/
6f/l/+f/5//n/+r/6v/q/+r/6P/o/+j/6P/o/+j/6P/o/+j/6P/o/+j/6v/q/+r/6v/q
/+r/6v/r/+v/6//r/+v/6v/q/+r/6v/r/+v/6//s/+z/7P/s/+z/7f/u/+//7//x//H/
8f/x//L/8v/z//X/9f/1//b/9//6//r/+v/8//v//P/8//3//f/+/////////wEAAQAA
AAIAAwADAAMAAgABAAAA///////////////////////////+//3//P/+////////////
/////////v/8//z/+//7//z//P/7//3//f/9//z/+v/6//r/+v/5//j/9//3//T/9P/0
//P/9f/1//T/9P/z//P/8v/y//H/8f/x//H/7//v/+//7//w//H/8v/z//P/8//z//P/
8f/x//H/8f/y//L/8v/z//P/8//y//L/8v/z//T/9P/y//H/8f/y//b/9v/0//b/9f/1
//X/9v/4//f/9//3//f/9//3//f/9//3//f/9//2//b/9v/4//X/9f/2//b/9v/2//b/
9P/0//X/9f/1//X/9f/z//P/8f/x//H/8f/y//P/9P/0//L/8v/y//L/8v/y//H/8f/x
//H/8f/x//H/7//v//D/8v/y//L/8v/y//L/8v/x/+//8P/w//D/8f/w//D/8P/u/+//
7//u/+z/7P/s/+v/7P/u//D/8f/v/+//7f/t/+7/7v/u/+7/8v/y//D/8P/w//D/7v/u
/+7/7v/v/+//7//v/+//7//v/+//8f/x//L/8//x//L/8v/z//P/8//z//X/9//3//r/
+//7//v/+//7//v/+//9//3//f/9//z//P/9//z/+f/4//b/9v/0//L/9v/2//b/9P/0
//T/9v/3//b/9P/z//L/8v/u/+v/6v/r/+v/7P/t/+z/6//r/+v/6//r/+v/7P/q/+r/
6//r/+r/7P/s/+z/7f/u//D/8f/v//H/8f/y//f/+//9/wcAFQAlAEIAZwCRAMUAAgE5
AWgBhgGCAVYBFQHNAIUAQQAJAN//wv+x/7H/tf+2/7r/xf/M/87/1f/a/93/3P/c/+D/
4f/i/+P/4//j/+T/5P/m/+b/5v/m/+T/5P/l/+X/6P/o/+j/6P/m/+X/5f/m/+j/6P/o
/+j/5v/m/+b/5f/l/+b/5//n/+X/5//n/+f/6P/o/+j/6P/q/+r/6v/q/+j/6P/o/+j/
6P/o/+j/6P/o/+j/6P/o/+j/6P/o/+n/6//r/+v/6//s/+z/7P/s/+v/6//r/+z/7P/s
/+z/7P/t/+7/7//v/+//7//v/+//8v/y//P/9f/3//f/+P/5//j/+P/4//r//f/+//7/
/////wAAAQABAP//AQABAAAAAgADAAMAAwADAAMAAwADAAEAAQABAAEA//////////8A
AAAAAAAAAP7/////////AQABAAEAAQAAAP7//v/9//3//v/+//3/+//7//v/+v/6//r/
+v/6//v/+v/5//n/9v/2//b/9f/1//X/9P/0//P/8//y//L/8//z//P/8//x//H/8f/x
//H/8f/x//H/8f/x//H/8f/z//P/8//z//T/9P/0//X/9//3//b/9v/0//X/9v/2//T/
8//z//T/9//4//f/+v/5//n/+f/6//r/+f/5//n/+//7//v/+//7//v/+//7//r/+v/6
//z/+f/5//r/+v/6//r/+v/4//j/+f/5//n/+f/5//f/9//3//f/9//3//f/9//3//b/
9v/2//b/9v/0//T/8//z//X/9f/1//X/9f/z//P/9P/2//b/9v/2//T/9P/0//P/8//0
//T/9P/1//T/9P/0//T/9f/1//T/9P/0//T/8//x//L/8//z//P/8//x//H/8v/y//L/
8v/0//T/9P/y//L/8v/y//L/8v/y//L/8//z//P/8//z//P/8//z//P/8//0//X/8//0
//T/9f/5//n/+f/7//v/+//+////////////////////AQABAAMAAwACAAIA///+//v/
+v/8//z/+v/4//j/+P/4//b/9v/2//j/+f/7//r/+v/6//j/9P/x//D/8P/v/+//7//w
/+//7//v//H/8f/x//L/8v/y//P/8//0//b/9v/2//b/9v/3//f/9//5//n/+v/9/wMA
CQARAB8ANwBUAHkAqQDbABABRQF0AYoBdAE+AQUByQCHAEUADwDl/8z/xf/D/8H/xP/O
/93/4P/i/+X/6P/t//D/7v/x//H/8f/x//H/8f/y//L/8P/w//D/8P/y//L/8//z//T/
9P/0//T/9P/z//P/9P/0//T/9P/0//T/9P/0//P/9f/2//f/9//1//f/9//3//f/9v/1
//T/9v/2//b/9v/2//b/9v/2//j/+P/4//j/9v/2//b/9v/2//b/9v/3//n/+f/5//n/
+P/4//j/+P/6//v//P/+//7//v/+//7//f/+//////8BAAEAAQABAAIAAgADAAUABQAF
AAYABwAIAAgACAAKAAkACgAKAAsADQAOAA8ADwANAA8ADwAOAA4ADwAPAA8ADwAPAA8A
DwANAA0ADQANAAsACwALAAsADAAMAAwADAAMAA0ADQANAA0ADQANAA0ACgAIAAgABwAJ
AAoACgAJAAcABwAHAAYABQAGAAcACAAHAAYABQAFAAQABAAEAAMAAQABAAAAAAABAAEA
AAAAAP///////////f/9//3//f////////////////////////////////8AAAAAAAAB
AAEAAQAAAAAAAAABAAIAAgACAAEAAQACAAQABAACAAQAAwADAAMABAAEAAMAAwADAAMA
AwADAAMAAwADAAMAAwAAAAAAAAACAAAAAQADAAQAAgACAAIAAAAAAAEAAQABAAEAAQD/
/////f/9//3//f/////////+//z//P/8//z//P/8//v/+//7//v/+//7//n/9//3//j/
+f/6//v//P/7//r/+f/3//f/+P/4//j/+f/4//j/+P/4//n/+f/4//j/+P/4//f/9f/2
//f/9//5//n/9//3//b/9v/2//b/9v/0//b/9v/2//b/9v/2//b/9v/2//X/9f/1//X/
9//3//f/9//3//f/+P/5//n/+v/6//v/+//7//v//f/9//3/AAABAAEAAQABAAEAAQAB
AAMAAwADAAMAAgACAAEAAAD9//z//P/8//r/+P/8//z//P/6//j/+P/6//v//f/8//z/
/P/6//b/8//y//L/8f/x//H/8P/v/+//7//x//H/8f/y//L/8v/z//P/8v/0//T/9P/1
//b/+P/5//f/9//5//z//f8BAAkAEQAdADEATABtAJ8A1QACAS8BXgFuAVgBKgHzALcA
fQBFAA8A4//O/8X/x//J/8j/zP/T/9z/5P/n/+r/6//o/+r/7f/t/+3/7f/r/+v/7P/s
/+z/7P/s/+z/7P/s/+3/7f/u/+7/7v/u//D/7//v//D/7//u/+3/7P/u/+7/7v/t/+7/
8P/y//P/7//x//H/8f/y//L/8v/y//D/8P/w//D/8P/w//D/8P/w//D/8P/w//L/8v/y
//L/8P/w//D/8f/z//P/8//z//T/9P/0//T/9f/1//X/9v/2//b/9v/2//f/+P/5//n/
+//7//v/+//7//r/+v/7//3//f/+////AAAAAAAAAgADAAQABAAFAAUABgAHAAcABQAH
AAcABgAHAAkACgALAAkACQAJAAkABwAHAAcABwADAAMAAwADAAUABgAHAAgABgAHAAcA
BwAFAAUABQAFAAYABAAEAAMAAwAEAAQAAwAFAAUABQAEAAAAAAAAAAAAAQAAAP/////+
//7//v/9//3//f/8//z/+//7//r/+v/7//v/+//7//v/+//7//v/+//7//v/+//5//n/
+f/5//v/+//7//v//v/+//7//////////v/+//z//f/+//7//v/9//3//v8AAAAA/v8A
AP///////wAAAgABAAEAAQD//////////wEAAQABAAEAAAAAAAAAAgD9//3//v/+//7/
/v/+//z//v///////////////f/9//v/+//7//v/+//7//v/+v/8//z//P/8//z//P/7
//v/+//7//v/+//7//n/+f/6//n/+P/3//b/9//4//n/+f/3//j/+P/4//n/+P/4//j/
9v/3//f/9v/4//j/+P/3//n/+v/7//n/+P/2//b/9v/2//j/+P/4//j/9f/1//X/9f/1
//X/9f/1//f/9//4//n/9//4//j/+f/7//v/+//9//3//f8AAAEAAQABAAEAAQADAAMA
BQAFAAUABQAEAAQAAwACAP///v8AAAAA/v/8//z//P/8//r/+v/6//z//f/9//z//P/8
//z/+P/1//T/9P/z//P/8//y//H/8f/x//H/8f/x//L/8v/y//P/8//0//b/9v/2//b/
9v/3//f/9f/3//n/+v///wEAAwAJABMAIQA4AFsAhQC1AOgAGwFQAXQBfAFgASkB5QCj
AGEAIwD1/9L/vf+7/8H/wv/A/8f/0v/Y/9//4v/j/+b/6P/r/+v/6//r/+n/6f/q/+r/
7P/s/+z/7P/u/+7/7//v//D/8P/w//D/7v/t/+3/7v/s/+z/7P/s/+7/7v/u/+3/7//w
//H/8f/v//H/8f/x//D/8P/w//D/8P/w//D/8P/w//D/8P/w//L/8v/y//L/8P/w//D/
8P/y//L/8v/z//P/8//z//P/9P/0//T/9P/1//X/9f/2//j/+P/4//j/9//4//n/+f/7
//v/+//7//z//P/9/////////wAAAQAEAAQABAAGAAkACgAKAAsACgAKAAoACQALAA0A
DQAMAA4ADwAPAA8ADQANAA0ADQANAA0ADQANAAsACwALAAsACgAKAAoACgAMAA0ADQAN
AA0ADQANAA0ADAAKAAoACQAJAAoACgAJAAcABwAHAAYABAAEAAQABAADAAIAAQABAAIA
AgACAAEA//////7//v///////v/+//3//f/9//3/+//7//v/+//7//v/+//7//3//f/9
//3/+//7//v/+//8//z//P/9//v/+//6//r//P/9//7//v/+//3//f/+/wAAAAD+/wAA
AwADAAMABAADAAEAAAD//wAAAQACAAMAAwADAAMAAwACAAIAAgAEAP////8AAAAAAAAA
AAAA/v8AAAEAAQABAP/////9//3//f/9//3//f/9//3//f/8//z//P/8//z//P/8//v/
+//9//3//f/9//v/+f/5//r/+v/6//r/+v/8//z//P/7//n/+v/6//r/+//6//r/+v/4
//n/+f/4//r/+v/6//n/9//4//n/+v/4//j/+P/4//j/+P/4//j/+f/5//n/+f/5//n/
+f/5//n/+f/6//v/+//8//z//f////////8BAAEAAQAEAAUABQAFAAUABQADAAMABQAF
AAcABwAGAAYABQAEAAEAAAAAAAAA/v/8//7//v/+//z//P/8//7///////7//v/+/wAA
/P/5//j/9//1//T/8//0//P/8//z//H/8f/x//L/9P/0//X/9f/2//j/+P/4//b/9v/3
//f/+f/7//3/AAABAAMABwATACUAOQBYAIEArQDhABgBTwF6AYgBdAFEAQEBuQB5AD0A
BwDf/8j/vf+9/7//wv/K/9X/3P/g/+X/5v/n/+j/6P/t/+3/7f/t/+v/6//s/+z/7v/u
/+7/7v/u/+7/7//v//D/8P/w//D/8P/v/+//8P/w//D/8P/w/+7/7v/u/+3/7//w//H/
8f/v//H/8f/x//H/8P/v/+7/8P/w//D/8P/w//D/8P/w//D/8P/w//D/8P/w//D/8P/w
//D/8P/x//H/8f/x//H/8v/y//L/8v/z//P/8//0//T/9P/0//T/9f/2//f/9//3//f/
9//3//r/+v/7//3//////wAAAQABAAAA//8AAAMABAAEAAUABQAGAAcABwAFAAcABwAG
AAgACQAJAAkABwAHAAcABwAFAAUABQAFAAMAAwADAAMAAgACAAIAAgAEAAUABQAFAAUA
BQAFAAUABAACAAIAAQABAAIAAgABAAAA///+//z//P/8//z//P/9//z/+//7//j/+P/4
//f/9//3//b/9v/3//f/9v/2//X/9f/1//X/9f/1//X/9f/1//X/9f/1//P/8//z//P/
9f/1//X/9f/0//T/9P/1//b/9//3//j/+P/5//r/+v/4//f/9//4//r/+v/4//r/+//7
//v//P/8//v/+//7//v/+//7//v/+//7//v/+//6//r/+v/8//n/+f/6//r/+v/6//r/
+P/2//f/9//3//j/+f/4//n/9//3//f/9//3//f/9//2//b/9v/2//b/+P/4//f/9//1
//X/9f/1//X/8//z//T/9v/2//b/9v/0//T/9P/z//P/9P/0//T/8//y//L/8v/y//P/
8//y//T/9P/0//P/8//0//X/9f/1//X/8//z//T/8v/w//L/9v/1//T/8//y//T/9P/0
//T/8//z//P/8//z//P/8//z//P/8//0//X/8//0//T/9f/3//f/9//5//r/+////wEA
AAD///7//f//////AQABAP/////+//7/+//6//f/9v/4//j/9v/0//j/+P/4//b/9P/0
//b/9//5//j/+P/4//b/8v/v/+7/7v/t/+3/7f/s/+v/6//r/+n/6f/p/+r/6//s/+7/
7//u//D/8P/w//D/8P/x//H/8f/z//H/8v/5//3/AwANAB0AMwBQAHUApQDZAAwBPwFo
AXQBWAEoAe0ArQBvADMA///X/8D/vf+//7//wP/I/9H/2v/e/9//4v/h/+L/5P/n/+f/
5//n/+X/5f/m/+b/5P/k/+T/5P/m/+b/5//n/+b/5v/m/+b/6P/n/+f/6P/o/+j/6P/o
/+j/6P/o/+f/5//o/+n/6f/n/+n/6f/p/+j/6P/o/+j/6P/o/+j/6P/q/+r/6v/q/+n/
6P/n/+b/5//o/+n/6v/o/+j/6P/p/+n/6f/p/+n/6v/q/+r/6v/t/+3/7f/u/+z/7P/s
/+z/7f/u/+//7//v/+//7//v//H/8v/0//f/9f/1//b/9//4//j/+P/6//3//v/+////
//8AAAEAAQD//wEAAQAAAAAAAQABAAEA//////////////////////v/+//7//v//P/8
//z//P/+/////////////////////v/8//z/+//7//z//P/7//v/+//7//r/+v/6//r/
+v/3//b/9f/1//T/9P/0//P/9f/1//T/9P/z//P/8v/y/+//7//v/+//8P/x//L/8//z
//P/8//z//H/8f/x//H/8f/x//H/8f/y//L/8v/z//X/9f/0//T/8v/z//T/9P/y//H/
8f/y//T/9P/y//T/9v/3//j/+v/4//f/9//3//f/9//3//f/+f/5//n/+f/2//b/9v/4
//X/9f/2//b/9v/2//b/9P/0//X/9f/1//X/9f/z//P/9f/1//X/9f/z//P/8//y//L/
8v/y//L/8v/y//H/8f/z//P/8//z//H/7//v//D/8v/y//L/8v/y//L/8v/x//H/8v/y
//L/8f/w//D/8P/u/+//7//u//D/8P/w/+//7//w//H/8f/z//H/8f/v/+7/8P/w//D/
8P/w//D/8P/w/+//7//v/+//8f/x//H/8f/v/+//8P/x//H/8v/y//P/9f/1//X/9//3
//f/+v/7//v/+//7//v/+//7//3//f///////v/+//v/+v/3//b/+P/4//b/9P/2//b/
9v/0//L/8v/0//X/9f/0//T/9P/2//L/7//u/+z/6//r/+v/6v/p/+n/6f/r/+v/6//s
/+z/7P/t/+3/7v/w//D/8P/w//D/8f/x//H/8f/1//j/+f/9/wUACwATACkARgBlAI0A
wQD0ACkBWgFwAWABNgH7ALcAeQBDAAsA3f/E/7n/tf+7/77/wP/H/9L/2v/b/+D/4//i
/+L/5f/l/+X/5f/n/+f/6P/o/+b/5v/m/+b/5v/m/+f/5//o/+j/6P/o/+j/5//n/+j/
6P/o/+j/6P/o/+j/6P/n/+n/6v/r/+v/6f/r/+v/6//r/+r/6f/o/+n/6v/r/+z/6v/q
/+r/6v/s/+z/7P/s/+r/6v/q/+r/6//s/+3/7//t/+3/7f/t/+z/7P/s/+z/7//v/+//
8P/w//D/8P/w/+//8P/x//H/9f/1//X/9f/2//b/9//5//n/+f/6//v//P/8//z//v//
/wAAAAABAAEAAgADAAMABQAHAAcABgAEAAUABQAFAAUABQAFAAUABQAFAAUABQABAAEA
AQABAAIAAgACAAIAAgADAAMAAwADAAMAAwADAAIAAAAAAP///f/+//7//f/9//3//f/8
//v//P/9//7/+//6//n/+f/4//j/+P/3//n/+f/4//j/9//3//b/9v/1//X/9f/1//X/
9f/1//X/8//z//P/8//0//X/9v/3//f/9//3//f/9//2//X/9f/2//f/9//4//b/9//4
//j/+P/3//f/+P/4//j/9v/4//r/+//8//7//P/7//v/+//7//v/+//7//n/+f/5//n/
+v/6//r//P/7//v//P/8//z//P/8//r/+P/5//n/+f/5//n/9//3//f/9//3//f/9//3
//f/9v/4//j/+P/4//f/9v/0//P/9f/1//X/9f/1//P/8//0//T/9P/0//T/9P/0//T/
8//z//T/9P/0//P/8v/y//L/8v/z//P/8v/0//T/9P/z//H/8v/z//P/8//y//T/9P/0
//T/9P/0//T/9P/z//P/8//z//H/8f/x//H/7//v//D/8f/z//T/9P/1//n/+f/5//v/
+f/5//z//f/9//3//f/9//////8BAAEA//////7//v////7/+//6//j/+P/2//T/+P/4
//j/9v/4//j/+v/7//n/+P/4//j/+P/0//H/8P/w/+//7//v/+z/6//r/+v/6//r/+v/
7P/u/+7/7//v//L/9P/0//T/8//y//L/8f/x//H/9//2//X/+/8DAAkAEwAlAD4AYQCR
AMMA9gAvAWQBggGAAVwBHwHXAJEATwATAOX/yP+5/7X/t/+6/7z/xf/Q/9b/2f/e/9//
4v/k/+X/5f/l/+X/5//n/+j/6P/o/+j/6P/o/+b/5v/n/+f/6v/q/+r/6v/q/+n/6f/q
/+j/6P/o/+j/6v/q/+r/6f/n/+j/6f/p/+n/6//r/+v/6v/q/+r/6v/r/+z/7f/u/+z/
7P/s/+z/7P/s/+z/7P/s/+z/7P/s/+z/7P/s/+3/7f/t/+3/7f/s/+z/7P/s/+7/7//w
//L/8P/w//D/8P/x//L/8//z//X/9f/1//X/9v/2//f/+f/3//f/+P/5//z//P/8//7/
//8AAAAAAQABAAIAAwADAAMABQAFAAQAAgADAAMAAwAFAAUABQAFAAMAAwADAAMAAwAD
AAMAAwACAAIAAgACAAIAAwADAAMAAwADAAMAAwACAAAAAAD/////AAAAAP///f/9//3/
/P/8//z//P/8//r/+P/2//X/9//4//n/+f/4//f/9f/0//X/9f/0//T/8//z//P/8//x
//H/8f/x//P/8//z//P/8f/x//H/8f/y//P/9P/1//T/9P/0//X/9f/1//T/9P/0//X/
9v/2//b/9f/1//b/+v/6//j/+v/5//n/+f/6//r/+f/5//n/9//3//f/9//5//n/+f/5
//j/+P/4//r/9//3//j/+P/4//j/+P/2//b/9//3//f/9//3//X/9f/z//P/8//z//X/
9f/1//T/8v/y//L/8v/0//T/8//z//P/8//z//P/8f/v/+//8P/y//L/8v/y//L/8v/y
//H/8f/y//L/8v/x//D/8P/w//D/8f/x//D/8P/w//D/7//t/+7/7//v/+//7//t/+3/
9P/w/+7/7v/u/+z/7P/s/+z/7v/u/+7/7v/t/+3/7f/t/+//7//v/+//7//v//D/8f/x
//L/8v/z//X/9f/1//f/9f/1//j/+f/7//v/+//7//n/+f/7//v/+//7//r/+v/5//j/
9f/0//T/9P/y//D/8v/y//L/8P/u/+7/8P/x//P/8v/y//L/8v/u/+v/6v/q/+n/6f/p
/+j/5//n/+f/5//n/+f/6P/o/+j/6f/p/+r/7P/s/+z/7v/u/+//7//t/+n/7f/0//H/
8f/7/wcAEQAjAD4AYQCNAL8A8AAlAVoBegFyAUgBEQHRAJEAUwAVAOH/wv+7/7n/uf+6
/77/yf/U/9b/1//a/93/4v/i/+T/4//i/+H/4f/h/+L/4v/k/+T/5P/k/+T/5P/l/+X/
5P/k/+T/5P/k/+P/4//k/+T/5P/k/+T/5v/m/+b/5f/j/+T/5f/l/+P/5f/l/+X/5P/k
/+T/5P/l/+b/5//o/+f/5v/l/+T/5v/m/+b/5v/m/+b/5v/m/+T/5P/k/+X/5//n/+f/
5//o/+j/6P/o/+f/5//n/+j/6P/o/+j/6P/n/+j/6f/p/+3/7f/t/+3/7v/u/+//8f/v
/+//8P/x//T/9P/0//b/9f/2//b/9//3//j/+f/5//n/+//7//r/+v/7//v/+//7//v/
+//7//n/+f/5//n/9//3//f/9//2//b/9v/2//b/9//3//f/9//3//f/9//2//T/9P/z
//T/9v/3//f/9f/1//X/9P/y//L/8v/y//H/8P/v/+//7P/s/+z/6//t/+3/7P/s/+v/
6//q/+r/6f/p/+n/6f/r/+v/6//r/+n/6f/p/+n/6//r/+v/6//p/+n/6f/p/+z/7P/s
/+3/7f/t/+z/7P/s/+3/7v/u/+z/6//r/+z/8P/w/+7/8P/w/+//7v/u//D/7//v/+//
7//v/+//7//v/+//7//v/+7/7v/u//D/7P/r/+v/6v/r/+z/7f/s/+z/7f/t/+3/7f/t
/+v/6//r/+v/6//r/+v/6//r/+r/6P/o/+j/6P/o/+j/5//n/+f/5//n/+f/5//l/+X/
5v/m/+b/5v/m/+b/5v/m/+X/5f/m/+b/5v/j/+L/4v/i/+T/5f/l/+T/5v/m/+b/5f/k
/+T/5P/j/+X/5f/j/+P/4//i/+H/4P/i/+L/4P/i/+L/4v/i/+T/5P/k/+T/5P/k/+T/
5P/h/+H/4f/h/+H/4f/h/+H/4f/h/+L/4//j/+T/5P/l/+n/6f/p/+v/6f/p/+z/7f/t
/+3/7f/t/+3/7f/v/+//7v/t/+v/6v/q/+r/6P/o/+j/6P/m/+T/5P/k/+T/4v/g/+D/
4v/j/+X/5P/k/+T/5P/g/93/3P/a/9n/2f/Z/9n/2f/a/9v/2//b/9v/3P/c/9z/3f/d
/9z/3v/e/97/3P/c/93/3f/f/9//3//k/+v/7f/v//v/DQAhADwAYwCRAMEA8gAjAUoB
VgE8AQoBzwCPAFkAJwDx/8X/sv+r/6f/rf+0/7r/wf/G/8r/y//O/9H/zv/Q/9H/0f/R
/9H/0f/R/9L/0v/S/9L/0v/S/9D/0P/R/9H/0v/S/9L/0v/Q/8//z//Q/9D/0P/Q/9D/
0v/O/w==
         </WaveFormData>
      </LeadData>
      <LeadData>
         <LeadByteCountTotal>10000</LeadByteCountTotal>
         <LeadTimeOffset>0</LeadTimeOffset>
         <LeadSampleCountTotal>5000</LeadSampleCountTotal>
         <LeadAmplitudeUnitsPerBit>4.88</LeadAmplitudeUnitsPerBit>
         <LeadAmplitudeUnits>��V</LeadAmplitudeUnits>
         <LeadHighLimit>2147483647</LeadHighLimit>
         <LeadLowLimit>268435456</LeadLowLimit>
         <LeadID>V6</LeadID>
         <LeadOffsetFirstSample>0</LeadOffsetFirstSample>
         <FirstSampleBaseline>0</FirstSampleBaseline>
         <LeadSampleSize>2</LeadSampleSize>
         <LeadOff>FALSE</LeadOff>
         <BaselineSway>FALSE</BaselineSway>
         <ExcessiveACNoise>FALSE</ExcessiveACNoise>
         <MuscleNoise>FALSE</MuscleNoise>
         <LeadDataCRC32>1150534825</LeadDataCRC32>
         <WaveFormData>
7//v/+//7//x//L/8v/x//H/8f/x/+//8f/x//H/8f/0//X/9v/2//b/9//3//n/+f/5
//n/+v/6//r/+v/6//n/+f/5//n/+v/6//v/+//4//b/9v/2//b/8//2//b/8//y//L/
8v/y//P/9P/0//H/7//v/+z/6v/q/+r/6f/o/+f/5f/j/+T/5v/n/+f/5//n/+f/6P/o
/+j/6f/r/+n/6f/p/+n/7v/q/+n/7f/t/+3/7//w//T/+f8GABkAMwBVAH0AqQDbABEB
OwFNAUQBIQHtALQAewBBAA0A5//R/87/zv/M/8z/0f/W/9v/3f/f/+L/5f/k/+T/5f/m
/+b/5v/m/+b/5v/n/+X/5f/l/+T/5v/m/+b/5//n/+f/5//n/+X/5f/l/+X/5f/l/+X/
5f/l/+X/5f/l/+P/5P/k/+T/5v/m/+b/5v/o/+j/6P/o/+f/5//n/+f/5//m/+b/5//n
/+f/5//n/+f/5//o/+j/5//n/+f/6f/p/+n/6f/p/+n/6f/p/+r/6v/r/+v/6//r/+z/
7P/t/+3/7f/u/+7/8v/y//L/8v/z//T/9P/2//f/9//3//n/+f/5//n/+//9//3//f/+
//7/AAAAAAAAAQAEAAUABgAFAAYABgAFAAYABwAJAAoACAAHAAYABgAIAAgACAAHAAUA
BgAGAAUABwAHAAgACAAGAAUABQAFAAYABQAEAAMAAgACAAIAAgADAAIAAgABAAAAAAAA
AP//AAAAAP///v/8//v/+v/6//v/+//5//n//P/8//z/+v/5//n/+//7//n/+P/4//n/
+//6//r/+f/7//z//f/9//3//f/8//z/+v/6//v//P/8//z//P/7//3//v///////v/9
/wAAAgADAAMAAgACAAQABQAFAAUAAwAEAAQABAAGAAUABAAEAAYABwAHAAYAAwADAAQA
BQAHAAYABQAFAAYABgAEAAQAAgACAAIAAwAEAAQABQAGAAQAAwADAAMAAAAAAAEAAQAB
AAEAAQABAAMAAwADAAMAAQABAAEAAQABAAAAAAAAAAAAAAD/////AQABAAEAAQACAAIA
AgACAAAA///8//7//v/////////9//3//f/9//z//f/+//7//P/9//3//f///////v/+
///////////////////////+//7//v/8//z//P/8//z//P/9//3/+//7//v//P/+//3/
/f/9//v/+f/9//3//f/9//7///8AAAAAAAABAAEAAwAFAAUABQAGAAYABgAGAAYABwAH
AAkACQAIAAgACQAJAAYABAAEAAQABAABAAMAAgAAAP7/AAAAAAAAAQACAAIAAQD/////
/P/4//j/9v/1//X/9f/0//P/8//0//b/9f/1//X/8//0//T/9P/1//f/9//3//n/+f/6
//r/+f/5//n/+f///wAAAgAHABAAIQA5AFUAfQCtANsACwE3AVMBTgEpAfMAuACDAE0A
FwDv/93/1P/O/9D/1v/X/9r/4f/n/+n/6P/p/+z/7P/t/+7/7v/u/+7/7v/u/+//7f/t
/+3/7P/s/+z/7P/t/+//7//v/+//7//v/+//7//v/+//7//v/+3/7f/t/+3/7//w//D/
8P/v/+7/7f/s/+//8P/x//L/8v/x//D/7//x//D/8P/x/+//7//v/+//8P/x//P/9P/x
//H/8f/z//P/8//z//P/8//z//P/9P/y//P/8//z//P/9P/0//X/9f/1//b/9v/4//j/
+P/4//n/+v/6//z//f/9//3///8BAAEAAQADAAMAAwADAAQABAAGAAYABgAGAAgACAAI
AAkACgAKAAkABwAHAAgACAAKAAkACAAIAAgACAAIAAcABQAGAAYABQAHAAcACAAIAAgA
BwAHAAcABAADAAIAAQACAAIAAgACAAEAAAAAAP///v/+//7//f/8//z/+//6//j/9//2
//b/+f/5//f/9//4//j/+P/2//X/9f/3//f/9f/0//T/9f/3//b/9v/1//X/9v/3//f/
9f/1//T/9P/0//T/9f/2//b/9v/2//X/9f/2//f/9//1//P/9f/2//n/+f/4//j/+P/5
//n/+f/5//r/+v/6//z/+//6//r/+v/7//v/+v/3//f/+P/5//v/+v/5//n/+P/4//b/
9v/0//T/9P/1//f/9v/2//b/9f/z//L/8f/x//L/9P/1//X/9f/1//X/9P/z//L/8f/x
//H/8f/x//P/8v/y//L/8v/y//H/8f/z//P/8//z//P/8v/x//D/8f/x/+//8v/x//H/
8P/v/+3/7f/t/+3/7v/v//D/8P/u/+//7//v/+//7//u/+7/8f/y//D/8P/w//D/7v/u
/+//7//v/+//7//w/+7/7f/t/+3/7//t//H/8f/x//H/8v/z//L/8v/y//P/9f/3//n/
+f/5//r/+v/6//j/+P/5//n/+f/5//j/+P/7//v/+P/2//b/9v/2//P/9v/2//X/9P/0
//T/9P/1//T/9P/z//H/7//s/+j/6P/q/+n/6f/p/+r/6f/p/+r/6P/n/+f/5//n/+j/
6P/o/+f/6f/p/+n/6v/r/+3/7v/r/+3/7f/t/+//8v/0//n/BAARACsASwBxAKEA2QAN
ATUBUwFUATEB+wC8AHsAPwAJAOP/y//C/8L/xP/C/8X/zP/P/9H/1f/a/9v/2v/W/9j/
2v/b/9z/3P/c/9z/3f/d/93/3f/c/97/3v/e/9//3//f/9//3//f/9//3//f/9//3//f
/9//3f/d/93/3f/d/97/3v/e/97/3v/e/97/3v/e/97/3v/f/9//3//f/9//3v/e/9//
3//f/9//3//d/93/3v/e/9//3//f/+H/4f/h/+H/4f/h/+H/4f/i/+D/4f/h/+H/4//k
/+T/5f/l/+X/5v/m/+b/5v/m/+b/6f/q/+r/7P/t/+3/7f/v/+//7//v//H/8//z//P/
9P/0//b/9v/2//b/+P/4//j/9//4//j/9//3//f/+P/4//r/+f/4//j/+P/4//j/9//3
//j/+P/3//f/9//4//j/+P/3//f/9//2//X/9P/z//L/8v/y//L/7//u/+7/7f/u/+7/
7v/t/+z/7P/r/+r/6v/p/+j/6P/p/+n/5//n/+b/5v/m/+T/5f/l/+f/5//l/+T/5P/l
/+f/5v/m/+X/5f/m/+f/5//n/+f/5v/m/+j/6P/p/+r/6v/q/+r/6f/p/+r/6//r/+n/
5//p/+r/7//v/+7/7v/u/+//7//v/+3/7v/u/+7/8P/v/+7/7v/u/+//7//u/+3/7f/u
/+//8f/w/+//7//w//D/7v/u/+7/7v/u/+//7//u/+7/7v/u/+3/7f/t/+z/7P/t/+3/
6//r/+v/6//r/+v/6//r/+3/7f/t/+3/6//q/+r/6v/s/+z/6//r/+v/6//r/+v/6v/q
/+r/6v/s/+v/6P/q/+j/6f/p/+n/6f/p/+n/6f/p/+n/6f/o/+j/6f/p/+n/6f/p/+j/
6P/r/+n/6v/q/+r/6v/q/+j/6P/p/+n/6f/p/+n/6v/q/+n/6f/p/+n/5//r/+v/6f/p
/+r/6//t/+7/7//x/+//8f/z//P/8//0//T/9P/0//T/9f/1//f/9//2//b/9//3//T/
8v/y//L/8v/v//D/8P/v/+7/8P/w//D/8f/0//T/8//x/+//7P/o/+j/6P/n/+f/5//o
/+f/5//o/+r/6f/p/+n/6//s/+z/7P/r/+3/7f/t/+3/7f/u/+7/7f/v/+//7f/v//T/
+v/9/wgAHQA3AFcAgQCxAOMAEwE/AVcBSAEfAe0AuAB7AD8ADQDl/9P/0P/O/8r/zP/T
/9z/3//f/+H/4v/n/+j/5v/n/+j/6P/o/+r/6v/q/+v/6f/p/+n/6P/o/+j/6P/p/+v/
6//r/+v/6f/p/+n/6f/r/+v/6//r/+n/6f/p/+n/6v/s/+3/7v/u/+7/7v/u/+z/7P/s
/+z/7f/t/+3/7f/t/+z/7P/t/+//7//v/+//7f/t/+7/7v/v/+//7//x//H/8f/x//H/
8f/x//H/8v/z//X/9v/3//f/+P/4//n/+f/5//r/+v/6//r/+v/6//3//v/+/wAAAQAB
AAEAAwADAAMAAwAFAAUABQAFAAYACAAKAAoACgAIAAoACgAKAA0ADgAOAA0ACwALAAwA
DAAOAA0ADAAMAAoACgAKAAkACQAKAAoACQALAAsADAAMAAoACQAJAAkABgAFAAQAAwAD
AAQABQAGAAMAAgACAAEAAgACAAIAAQAAAAAA///+//7//f/8//z/+//7//n/+f/8//z/
/P/6//n/+f/7//v/+f/4//j/+f/7//r/+v/5//n/+v/7//v/+//7//r/+v/8//z//f/+
//z//P/8//v/+f/6//v/+//6//n//P/+///////+//7/AAABAAEAAQABAAIAAgACAAMA
AwADAAQABgAHAAcABgADAAMABAAFAAYABgAGAAcACAAIAAYABgAGAAYABgAHAAcABgAG
AAYABgAFAAUABQAEAAQABQAFAAUABQAFAAUABQAFAAUABQAFAAUABQAFAAMAAgACAAIA
BQAGAAYABwAFAAUABQAFAAQABAAEAAQABgAFAAIABAAEAAUABQAFAAUABQAFAAUAAwAD
AAMAAgAEAAUABQAFAAMAAwACAAIAAwABAAQAAgACAAIAAgACAAIAAwADAAMAAwADAAQA
BAADAAMAAwADAAEABQAFAAUABQAGAAcACAAIAAgACQAJAAsADQANAA0ADgAOAA4ADAAM
AA0ADQAPAA8ADgAOAA8ADwAMAAoACgAKAAoABwAMAAwACwAKAAgACAAIAAkADAAMAAsA
CQAJAAYAAgACAAAA////////AAD/////AAAAAP//////////AAAAAAAAAQADAAMAAwAF
AAUABgAGAAUABQAFAAcACQAKABAAEwAeAC8ARwBlAJEAxQDxAB0BSQFbAUoBJwH3AL4A
iQBTAB8A+f/p/+T/5v/o/+b/5//s//H/+f/5//r/+//6//r/+//8//z//P/6//r/+v/7
//v/+//7//r//P/8//z//f/7//v/+//7//v/+//7//v/+f/5//n/+f/5//n/+f/5//r/
/P/9//7//P/8//z//P/+//7//v/+//3//f/9//3//f/8//z//f/9//3//f/9//3//f/+
//7//f/9//3//////////////////////wAAAAABAAEAAQABAAIAAgADAAMAAwAEAAQA
BgAGAAYABgAGAAYABQAGAAkACQAJAAsACwALAAsADQAPAA8ADwAQABAAEgASABIAEAAS
ABIAEgAVABYAFgAVABUAFQAWABYAFAATABIAEgAQABAAEAAPABAAEgATABMAEQARABIA
EgAQAA8ADwAPABAADwAOAA0ADgAOAA4ADgANAAwADAALAAgACAAIAAcACAAIAAcABgAG
AAUABAAEAAMAAwABAAEAAgACAAIAAAABAAEAAwADAAEAAAAAAAEAAQAAAAAA/////wAA
AQABAAEAAQAAAAAAAQACAAQABgAEAAQABAADAAEAAgADAAMAAwABAAMABAAHAAcABgAG
AAQABQAFAAUABwAIAAgACAAGAAUABAAEAAQABQAFAAQABQAFAAYABwAGAAQAAgABAAQA
BAACAAIABAAEAAQABQAFAAQABAAEAAIAAQABAAEAAAAAAAEAAQABAAEAAQABAAEAAQAB
AAEA//////////////7//v/+//z//P/7//v//P/9//7///////7//f/8//7//f/6//z/
/P/9//3//f/9//3//f/9//3///////7//P/6//r/+v/6//r/+v/7//v/+f/5//n/+v/6
//n/+f/5//v/+f/9//3/+//7//z//f8AAAAAAAABAP//AQADAAMAAwAEAAQABAAGAAYA
BwAHAAcABwAGAAYABwAHAAQAAgAEAAQABAABAAIAAgABAAAAAAAAAAAAAQACAAIAAQD/
/////P/4//j/+P/3//f/9//0//P/8//0//T/8//z//P/8//0//T/9P/1//f/9//3//f/
9//4//j/9//5//n/+f/9/wAAAAADAAgAEwApAEcAbQCZAMkA+wArAU0BWAFDARUB2gCd
AGEAJwD9/9//0P/Q/9T/0v/P/9T/3f/h/+X/6P/p/+z/7P/t/+7/7v/u/+z/7P/s/+3/
7f/t/+3/7P/t/+7/7//x//H/8f/x//H/8P/v/+7/7f/t/+3/7f/t/+//7//v/+//8f/y
//L/8v/y//L/8v/y//D/8P/w//D/8f/x//H/8f/x//D/8P/x/+//7//v/+//7//v//D/
8P/x//H/8f/z//P/8//z//P/8//z//P/9P/0//X/9f/1//f/+P/4//n/9//3//j/+P/4
//j/+P/4//n/+v/6//z/////////AQABAAEAAQADAAUABQAFAAYABgAIAAgACAAIAAoA
CgAKAA0ADgAOAA0ACwALAAwADAAMAAsACgAKAAoACgAKAAkABwAIAAgABwAJAAkACgAK
AAoACQAJAAkACgAJAAgABwAEAAQABAAEAAMAAgACAAEA/v/+//7//f/6//r/+f/4//n/
+f/5//r/+v/5//b/9f/2//b/9v/0//X/9f/3//f/9f/0//T/9f/1//T/9P/z//P/9P/1
//X/9f/1//T/9P/0//T/9f/2//T/9P/0//P/8//0//X/9f/0//P/9v/4//r/+f/3//b/
+P/5//n/+f/4//j/9//2//f/9//3//j/+P/5//n/+P/5//n/+v/7//n/+P/3//f/+P/4
//b/9v/2//b/9v/3//X/9P/0//T/9v/1//X/9f/0//T/9f/1//P/8//z//P/8//z//P/
8//z//P/8//z//H/8P/w//D/8v/y//H/8f/x//H/8f/x//D/8P/w//D/8v/x/+7/8P/w
//H/8f/x//H/8f/x//H/7//v/+//8P/u/+7/7v/u/+7/7v/v/+//7//v/+//8P/w/+//
7//v/+//7f/x//H/8f/x//L/8//0//T/9P/1//f/+f/7//v/+//8//z//P/7//r/+v/5
//v/+//6//r/+//7//j/9v/2//b/9v/z//b/9v/1//T/9P/0//T/9f/2//b/9f/z//X/
8v/u/+7/7f/r/+r/6f/p/+n/6v/s/+r/6f/p/+n/6f/q/+r/6v/t/+//7//v/+7/7f/t
/+z/7//v//P/8//1//T/9v///wwAHQA5AFsAhQC1AOkAGwFBAVMBRgEfAecApgBtADUA
AQDf/8//yP/G/8b/xv/N/9b/2f/b/9//4P/f/+D/4P/j/+T/5P/k/+T/5P/k/+X/5f/l
/+X/5P/k/+T/5P/l/+X/5f/l/+X/5f/l/+X/5f/n/+f/5//n/+X/5f/l/+X/5f/m/+b/
5v/k/+T/5P/k/+T/5P/k/+T/5//n/+f/5//n/+b/5v/n/+X/5f/l/+X/5//n/+j/6P/n
/+f/5//p/+n/6f/p/+n/6f/p/+n/6v/o/+n/6f/p/+n/6v/q/+v/6//r/+z/7P/w//D/
8P/w//H/8v/y//T/9f/1//X/9//1//X/9f/3//v/+//7//z//P/+//7//v/8//7//v/+
/wEAAgACAAEA/////wAAAAAAAP///v/+//7//v/+//3/+//8//z/+//9//3//v/+//7/
/f/9//3//P/7//r/+f/4//j/+P/4//X/9P/0//P/8v/y//L/8f/y//L/8f/w/+7/7f/s
/+z/7//v/+3/7f/s/+z/7P/q/+n/6f/r/+v/6//q/+r/6//t/+z/7P/r/+r/6v/q/+n/
6//r/+r/6v/q/+r/6//s/+7/7v/u/+3/7f/u/+//7//v/+3/7//w//L/8f/v/+7/8P/x
//H/8f/x//L/8v/y//L/8f/w//D/8P/x//H/8P/x//H/8v/z//H/8P/v/+//8v/y//D/
8P/u/+7/7v/v//H/8P/w//D/8P/v/+//7//u/+7/7//v/+//7//v/+//8f/x//H/8f/x
//H/8f/x//P/8v/y//L/9P/0//P/8//z//P/8//z//T/9P/0//T/9P/z//D/8v/y//P/
8//z//P/8//z//P/8//z//P/8v/y//P/8//z//P/8//w//L/9v/0//T/9P/0//T/9P/1
//X/8//z//P/9P/0//P/8//z//P/8f/1//X/9f/1//b/9//4//j/+P/5//v//f//////
/f/+//7//v8AAAAAAQABAP/////+//7///////z/+v/6//r/+v/3//z//P/7//r/+P/4
//j/+f/8//z/+//5//n/9v/y//L/8v/x//H/8f/w/+//7//w//D/7//v/+//8f/y//L/
8v/x//P/8//z//P/8//0//T/8//1//P/8//3//r//v8FABAAIwA/AGEAiwC7AO0AHQFD
AVEBPgEXAeMAqgBxADkACQDn/9f/1v/Y/9b/1v/Z/+L/5//n/+n/6v/p/+j/7P/t/+7/
7v/u/+z/7P/s/+3/6//r/+v/6v/s/+z/7P/t/+3/7f/t/+3/7f/t/+3/7f/t/+3/7f/t
/+3/7f/t/+3/7f/u/+7/7v/w//D/8P/w/+7/7v/u/+7/7//v/+//7//x//D/8P/x/+//
7//v/+//8f/x//L/8v/v/+//7//x//H/8f/x//H/8f/x//H/8v/0//X/9f/1//P/9P/0
//X/9//3//j/+P/5//j/9//2//j/+v/7//7//f/9//3///8BAAEAAQADAAUABQAFAAYA
BgAIAAgACAAGAAgACAAIAAsADAAMAAsACQAJAAoACgAMAAsACgAKAAgACAAIAAcABwAI
AAgABwAJAAkACgAKAAoACQAJAAkACAAHAAYABQAEAAQABAAEAAMAAgACAAEAAAAAAAAA
///+//7//f/8//z/+//6//r//f/9//v/+//+//7//v/8//r/+f/6//n/+v/6//v//f/9
//z//P/7//n/+v/7//v/+//7//r/+v/6//r/+//8//7//v/+//3/+//8//3//f/9//v/
/f/+///////+//7///8BAAIAAwACAAIAAQAAAAAA///+//7/AAABAAEAAAD9//3//v//
/////v/9//3//v/+//z//P/8//z//P/9//3//P/8//z//v/9//3//f/6//r/+//7//3/
/f/9//3/+//7//v/+//7//v/+//7//n/+P/4//j/+v/6//n/+f/5//n/+f/5//j/+P/4
//j/+v/5//b/+P/3//f/9v/1//f/9//3//f/9//3//f/9v/6//n/9//1//T/9v/2//b/
9v/2//b/9//3//X/9f/1//b/9v/1//X/9f/3//X/+f/5//n/+f/6//v//P/8//z//f/9
////AQABAAEAAgACAAIAAgACAAMAAwAFAAUABAAEAAMAAwAAAP7/AAAAAAAA/f8AAAAA
///+//z//P/8//3//v/+//3/+//9//r/9v/2//T/8//z//P/8v/x//H/8v/y//H/8f/x
//P/9P/0//T/8//1//X/9f/3//f/+P/4//f/9//7//v/+//+/wIABQAMAB8AOQBVAHsA
qQDZAA0BOwFRAUgBJQHzALQAewBJABUA6//X/9D/zP/Q/9T/0//Y/+H/4//l/+j/6f/q
/+z/7f/u/+7/7v/u/+7/7v/v/+3/7f/t/+z/7P/s/+z/7f/t/+3/7f/t/+3/7f/t/+3/
7f/t/+3/7f/t/+3/7f/t/+//8P/w//D/8P/w//D/8P/v/+7/7f/s/+7/7//w//H/8f/w
//D/8f/x//H/8f/x/+//7//w//D/8P/x//L/9f/z//P/8//z//P/8//z//T/9P/1//X/
9f/1//b/9v/3//f/9//4//j/+v/6//r/+v/9//7//v8AAP///////wEAAwADAAMABQAF
AAUABQAGAAgACgAKAAoACgAMAAwADAALAAwADAALAA0ADQAOAA4ADgANAAwADAAKAAoA
CgAJAAsADAAMAAsACQAJAAoACgAKAAkACQAJAAgABwAGAAUABAAEAAQABAADAAIAAgAB
AAAAAAAAAP///v/+//3//P/8//v/+v/6//v/+//5//n/+v/6//r/+P/3//f/+f/5//n/
+P/4//n/+f/4//j/9//3//j/+f/5//n/+f/4//j/9v/2//f/+P/6//r/+v/5//f/+P/5
//n/9//1//f/+P/5//n/+P/4//n/+//8//3/+//8//z//P/8//v/+v/6//j/+f/5//j/
9//3//j/+f/7//r/+f/5//r/+v/4//j/9v/2//b/9//1//T/9P/0//T/8//z//P/8//0
//b/9//1//X/9f/1//T/8//y//H/8f/x//H/8f/x//D/8P/w//D/8P/v/+//7//v/+//
7//u/+7/7v/u//D/7//s/+7/7v/v/+//7//t/+3/7f/t/+z/7f/u/+7/7v/u//D/8P/w
//D/7v/u/+//7//t/+3/7f/u/+7/7f/t/+3/6//p/+3/7f/t/+3/7v/v//L/8v/y//P/
8//1//f/9//3//j/+P/4//j/+P/5//n/+f/5//j/+P/3//f/9P/y//L/8v/y/+//9P/0
//P/8v/0//T/9P/1//T/9P/z//H/8f/u/+r/6v/q/+n/6f/p/+j/5//n/+j/6P/n/+f/
5//n/+j/6P/o/+n/6//r/+v/6v/p/+n/6P/r/+n/7f/t/+v/8P/0//f//v8LACMAQwBr
AJcAyQD/AC8BSwFOATUBAQHEAIUASQARAOf/z//G/8T/wv/C/8P/yv/R/9X/2f/c/93/
3v/g/+D/4P/f/97/4P/g/+D/4f/h/+H/4f/g/+D/4P/g/+H/4f/h/+H/4f/h/+H/4f/h
/+H/4f/h/+H/4f/h/+H/4f/h/+L/4v/i/+L/4v/i/+L/4v/i/+L/4v/l/+X/5f/l/+X/
5P/k/+X/4//j/+P/4//j/+P/5P/k/+P/4//j/+X/5f/l/+X/5f/l/+X/5f/m/+b/5//n
/+f/5//o/+j/6f/p/+n/6v/q/+z/7P/s/+z/7//w//D/8v/x//H/8f/z//P/8//z//X/
9f/1//X/9v/4//r/+v/6//r//P/8//z/+//8//z/+//9//3//v/+//7//f/8//z//P/8
//z/+//7//z//P/7//n/+f/6//r/+v/5//n/+f/6//n/+P/3//b/9v/2//b/9f/0//T/
8//w//D/8P/v/+z/7P/r/+r/7f/t/+3/7v/u/+3/6v/p/+z/7P/s/+r/6f/p/+v/6//p
/+j/6P/p/+v/6v/q/+n/5//o/+n/6f/r/+v/6v/q/+j/6P/p/+r/6v/q/+r/6f/p/+r/
6//r/+v/6f/r/+z/8f/x//D/8P/u/+//7//v/+//8P/w//D/8P/v/+7/7v/w//H/8f/w
/+//7//w//H/8f/w/+//7//w//D/7v/u/+z/7P/s/+3/7f/s/+z/7P/s/+v/6//r/+z/
7P/t/+3/6//r/+v/6//r/+v/6//r/+v/6//r/+v/6f/o/+j/6P/q/+r/6f/p/+n/6f/p
/+n/6P/o/+j/6P/q/+n/5v/o/+j/6f/p/+n/5//n/+f/5//n/+f/5//m/+b/5//n/+f/
6//p/+b/5v/o/+b/5v/m/+b/5v/m/+f/5//n/+f/5//o/+j/5//n/+f/5//l/+n/6f/p
/+n/6v/r/+z/7P/s/+3/6//t/+//7//x//L/8v/y//D/8P/x//H/8f/x//D/8P/x//H/
7v/s/+7/7v/u/+v/7v/u/+3/7P/q/+r/6v/r/+7/7v/t/+v/6//o/+T/5P/k/+P/4//j
/+L/4f/h/+L/4v/h/+H/4f/j/+T/5P/k/+P/5f/l/+X/5f/l/+b/5v/l/+H/5//r/+n/
6P/u//X//v8NACUAQwBpAJcAxQD3ACsBSQFEAScB+QC+AIUATQATAOP/y//I/8j/xP/E
/8f/zv/V/9X/1//Y/9v/3v/e/97/3v/d/9z/3v/e/97/3//f/9//3//e/97/3v/e/9//
3f/d/93/3f/f/9//3//f/9//3//f/9//4f/h/+H/4f/f/+D/4P/g/97/3v/e/97/3v/e
/97/3v/h/+H/4f/h/9//3v/e/9//4f/h/+H/4f/h/+H/4v/i/9//3//f/+H/4f/h/+H/
4f/j/+P/4//k/+L/4//j/+P/4//k/+T/5f/l/+X/5v/m/+j/6P/o/+j/6f/q/+r/7P/r
/+v/6//t/+7/7//w//P/8//z//P/9P/0//b/9v/2//b/+P/4//j/9//4//j/9//5//n/
+v/6//j/9//2//b/9v/2//b/9f/3//j/+P/3//f/9//4//j/+P/3//f/9//0//P/8v/x
//H/8v/z//T/8f/w//D/7//u/+7/7v/t/+z/7P/r/+r/6P/n/+b/5v/p/+n/5//n/+j/
6P/o/+b/5f/l/+f/5//p/+j/6P/p/+f/5v/m/+X/4//k/+X/5f/l/+X/5P/k/+X/5v/o
/+r/6P/o/+j/5//n/+j/6f/p/+n/5//p/+r/6//r/+r/6v/q/+v/6//r/+v/7P/s/+z/
7v/t/+z/7P/s/+3/7f/s/+v/6//s/+3/7P/q/+j/5//p/+r/6f/q/+r/6v/q/+v/6f/o
/+j/6P/q/+n/6f/p/+j/6P/p/+n/6P/n/+b/5f/l/+X/5f/l/+X/5f/l/+X/5f/k/+T/
5P/k/+T/4//j/+P/4//j/+P/5P/k/+T/5P/k/+P/4P/i/+T/5f/l/+X/4//j/+P/4//h
/+H/4f/g/+L/4//j/+P/4f/h/+D/4P/f/9//3//f/+H/4f/i/+L/4v/i/+L/4v/i/+P/
4//h/+H/4f/i/+L/4f/h/+H/4f/f/+P/4//j/+P/5P/l/+j/6P/o/+n/5//p/+v/6//r
/+z/7P/s/+r/6v/r/+v/6//r/+r/6v/t/+3/6v/o/+r/6v/q/+f/6P/o/+f/5v/l/+T/
4//j/+b/5v/l/+P/5f/i/97/3v/e/93/3f/d/9z/2//b/9z/3P/b/9v/2//d/97/3v/e
/93/3//f/9//3f/d/97/3v/f/93/3f/j/+f/6P/o/+//AAARACkASwB1AKMA0wABASUB
NQEiAfkAwQCIAFcAJwD1/8//wf++/7r/vv/E/8f/yv/N/8//0f/U/9X/0v/U/9P/1P/U
/9T/1v/W/9b/1//V/9X/1f/U/9L/0v/S/9P/0//T/9P/0//T/9P/0//T/9P/0//T/9P/
0//R/w==
         </WaveFormData>
      </LeadData>
   </Waveform>
</RestingECG>
