# Supplementary material for: Detection of Left Atrial Enlargement Using a Convolutional Neural Network-Enabled Electrocardiogram
Source: Front Cardiovasc Med. 2020 Dec 17;7:609976. doi: 10.3389/fcvm.2020.609976 (PMC7773668; doi:10.3389/fcvm.2020.609976)
Supplement: Supplementary file 1 [file Data_Sheet_1.ZIP › hyp/1802019474_12597_0000000H.XML]

<?xml version="1.0" encoding="Windows-1252"?>
<!DOCTYPE RestingECG SYSTEM "restecg.dtd">
<RestingECG>
   <PatientDemographics>
      <PatientID>1802019474</PatientID>
      <PatientAge>79</PatientAge>
      <AgeUnits>Years</AgeUnits>
      <Gender>Male</Gender>
      <PatientLastName>liangyucheng</PatientLastName>
   </PatientDemographics>
   <TestDemographics>
      <DataType>Resting</DataType>
      <Site>1</Site>
      <AcquisitionDevice>MAC55</AcquisitionDevice>
      <Status>Unconfirmed</Status>
      <Priority>Normal</Priority>
      <AcquisitionTime>09:46:52</AcquisitionTime>
      <AcquisitionDate>03-23-2016</AcquisitionDate>
      <CartNumber>1</CartNumber>
      <AcquisitionSoftwareVersion>009C</AcquisitionSoftwareVersion>
      <XMLSourceVersion>MAC5000 v1.0</XMLSourceVersion>
   </TestDemographics>
   <RestingECGMeasurements>
      <VentricularRate>78</VentricularRate>
      <AtrialRate>78</AtrialRate>
      <PRInterval>176</PRInterval>
      <QRSDuration>84</QRSDuration>
      <QTInterval>382</QTInterval>
      <QTCorrected>435</QTCorrected>
      <PAxis>58</PAxis>
      <RAxis>60</RAxis>
      <TAxis>36</TAxis>
      <QRSCount>13</QRSCount>
      <QOnset>216</QOnset>
      <QOffset>258</QOffset>
      <POnset>128</POnset>
      <POffset>184</POffset>
      <TOffset>407</TOffset>
      <ECGSampleBase>500</ECGSampleBase>
      <ECGSampleExponent>0</ECGSampleExponent>
   </RestingECGMeasurements>
   <Diagnosis>
      <Modality>Resting</Modality>
         <StatementCount>2</StatementCount>
         <LabelText>12SL ��ϳ���</LabelText>
      <DiagnosisStatement>
         <StmtFlag>ENDSLINE</StmtFlag>
         <StmtText>�������</StmtText>
      </DiagnosisStatement>
      <DiagnosisStatement>
         <StmtFlag>ENDSLINE</StmtFlag>
         <StmtText>���� ECG</StmtText>
      </DiagnosisStatement>
   </Diagnosis>
   <Waveform>
      <WaveformType>Rhythm</WaveformType>
      <WaveformStartTime>0</WaveformStartTime>
      <NumberofLeads>8</NumberofLeads>
      <SampleType>CONTINUOUS_SAMPLES</SampleType>
      <SampleBase>500</SampleBase>
      <SampleExponent>0</SampleExponent>
      <HighPassFilter>16</HighPassFilter>
      <LowPassFilter>150</LowPassFilter>
      <ACFilter>NONE</ACFilter>
      <LeadData>
         <LeadByteCountTotal>10000</LeadByteCountTotal>
         <LeadTimeOffset>0</LeadTimeOffset>
         <LeadSampleCountTotal>5000</LeadSampleCountTotal>
         <LeadAmplitudeUnitsPerBit>4.88</LeadAmplitudeUnitsPerBit>
         <LeadAmplitudeUnits>��V</LeadAmplitudeUnits>
         <LeadHighLimit>2147483647</LeadHighLimit>
         <LeadLowLimit>268435456</LeadLowLimit>
         <LeadID>I</LeadID>
         <LeadOffsetFirstSample>0</LeadOffsetFirstSample>
         <FirstSampleBaseline>0</FirstSampleBaseline>
         <LeadSampleSize>2</LeadSampleSize>
         <LeadOff>FALSE</LeadOff>
         <BaselineSway>FALSE</BaselineSway>
         <ExcessiveACNoise>FALSE</ExcessiveACNoise>
         <MuscleNoise>FALSE</MuscleNoise>
         <LeadDataCRC32>956110915</LeadDataCRC32>
         <WaveFormData>
IgAiACIAIgAiACIAIgAiACAAIAAgACAAHgAcABoAGAAVABQAEwASAA8ADgANAAwACQAI
AAcABgAFAAQAAwACAAIAAgACAAIA///+//3//P/6//r/+v/6//r/+v/6//r/+P/4//j/
+P/4//j/+P/4//j/+P/4//j/+P/4//j/+P/4//j/+P/4//j/+P/4//j/+P/4//j/+P/4
//j/+P/4//r/+v/6//r/+P/4//j/+P/4//j/+P/4//r/+v/6//r/+P/4//j/+P/6//r/
+v/6//r/+v/6//r/+v/6//r/+v/6//r/+v/6//j/+P/4//j/+v/6//r/+v/6//r/+v/6
//j/+P/4//j/+P/4//j/+P/4//j/+P/4//b/9v/2//b/9v/2//b/9v/2//b/9v/2//b/
9v/2//b/+P/4//j/+P/4//j/+P/4//r/+v/6//v/+//7//v/+v/6//v//P/8//z//v8B
AAEAAAAAAAAAAAACAAIAAgAEAAUABQAFAAUABwAIAAgABgAEAAIAAAD8//r/9//4//n/
+P/4//j/+P/3//b/9v/2//b/9v/1//X/9v/2//T/9P/0//T/9P/0//T/9P/0//T/8//y
//L/8//z//P/8//z//P/8//z//P/8//z//P/8//2//b/8f/w/+7/7v/z//3/AgAFAA8A
IQAwADoARABUAF4AXABNADMAIAAXAA4AAgD2/+7/7P/s/+r/6f/p/+f/4//j/+X/6P/t
//D/8f/x//P/8//x//H/8f/x//P/8//z//T/8v/z//P/8//z//P/8//z//X/9f/1//b/
9f/0//P/8v/z//T/9f/2//X/9f/1//X/8//z//P/8//0//X/9v/4//b/9v/2//f/+f/5
//n/+f/4//j/+P/4//j/+P/5//n/+//8//z//P/9//7//v/+//7/AAAAAAAA//8AAAEA
AQAEAAUABgAGAAcACQAKAA0ACwAMAA0ADwASABMAFAAXABcAGAAYABoAGwAbABwAHgAd
AB4AHwAgACAAIAAgACAAIAAhACEAIQAfAB0AHQAcABkAGQAWABUAFgATABIAEAAOAAwA
CgAJAAoACAAHAAYAAwADAAAA//////7//f/8//3//f/9//3/+//5//n/+v/8//r/+v/6
//j/+P/4//j/+P/3//f/9//3//f/9//3//f/9//3//f/9//3//f/9//3//b/9v/2//b/
9v/2//b/+P/4//j/+P/2//b/9v/2//j/+f/5//n/+f/5//n/+f/5//r/+v/5//n/+f/5
//n//P/8//v/+//5//n/+f/6//r/+v/6//v/+//6//r/+v/6//r/+v/6//r/+v/6//r/
+P/4//j/+P/6//r/+v/6//j/+P/4//n/+v/6//n/+f/6//f/9v/1//f/9//3//f/9//3
//f/9//3//f/9//3//n/+f/5//n/+v/4//b/+P/6//r/+v/6//r/+//7//v/+//6//r/
+//+//7//v8AAAEAAQACAAIABAAEAAQABAACAAQABwAHAAcABwAHAAgACgAIAAcABgAE
AAAA/P/3//n/+f/4//j/+P/4//f/9v/2//b/9v/2//X/9f/2//b/9P/0//T/9P/y//L/
8v/y//T/9P/z//L/8v/z//P/8//1//X/9f/1//P/8//z//P/8//1//L/8v/z//L/7v/u
//P/+f8AAAcAFQAlADIAPgBOAF4AZABiAFcAQQAoAB0AFgAKAP7/+P/0//D/8P/z//P/
7//p/+X/5//s/+//7P/v//H/8f/x//H/8f/x//H/8f/x//H/8v/y//P/8//z//P/8//z
//P/8//z//P/9P/2//b/9v/2//T/9P/0//T/9//3//f/9//1//X/9f/1//f/9//3//j/
9v/2//b/9//3//f/9//3//j/+P/4//j/+P/4//n/+f/7//z//P/8//v//P/8//z/+v/8
//z//P///wAAAQABAAIAAwAEAAQABQAHAAgACwALAAwADQAPABAAEQASABUAGQAaABoA
HAAdAB0AHgAgAB8AIAAhACIAIgAiACIAIgAkACUAJQAlACQAIQAgAB4AHQAdABoAGQAY
ABUAFAASABAADgAMAAsACgAIAAcABgAHAAcABAADAAMAAgABAAAA/f/9//3//f/9//v/
+//8//z/+v/6//r/+P/4//j/+P/6//n/+f/5//n/+f/5//n/+f/5//n/+f/5//n/+f/5
//n/+P/4//j/9v/2//b/9v/4//j/+P/4//j/+P/4//j/9v/3//f/9//4//n/+v/7//r/
+v/5//f/+P/5//r/+//7//r/+P/3//n/+f/5//r/+v/6//r/+//5//j/+P/4//r/+v/6
//r/+v/6//r/+v/4//j/+P/4//j/+P/4//j/9v/2//b/9//6//r/+f/5//n/9//3//f/
9//3//f/9//3//f/9//3//X/9f/1//X/9//3//f/9//4//r/+v/6//j/+P/4//j/+v/7
//v/+//7//r/+v/7//7//v/+/wAAAwADAAQABAAEAAQABAAEAAIABAAHAAcABwAHAAcA
CAAKAAgABwAGAAMAAAD9//n/+f/5//j/+P/4//j/9//2//b/9v/2//b/9f/1//b/9v/0
//T/9P/0//b/9v/2//b/9P/0//P/8v/w//H/8f/x//P/8//z//P/8f/x//H/8f/z//P/
8v/y//P/8v/u/+z/8f/5/wAABQANAB8AMAA+AEwAXABoAGwAYwBNADIAJQAcAA4ABgD+
//b/8P/w//H/7//t/+f/5f/l/+b/6//u/+3/7//x//P/8f/x//H/8f/x//H/8f/y//L/
8//z//P/8//z//P/8//z//P/8//0//T/9P/0//T/8v/y//L/8v/z//P/8//z//X/9f/1
//X/9f/1//X/9v/2//b/9v/3//X/9f/1//X/+P/4//j/+P/4//j/+f/5//n/+v/6//r/
+//8//z//P/6//z//P/8////AAABAAEAAgADAAQABAADAAUABgAJAAsADAANAA8AEAAR
ABIAFQAXABgAGAAaABsAGwAcAB4AHwAgACEAIgAgACAAIAAgAB4AHwAfAB8AIQAfAB8A
HgAbABsAGAAXABYAEwASABAAEAAOAAwACwAIAAYABQAEAAUABQACAAEAAAD+//z/+v/7
//v/+//7//z/+//8//7//f/6//n/+P/4//j/+P/4//r/+f/5//n/+P/3//b/9f/2//f/
+P/5//f/9//3//f/+f/4//j/+P/2//b/9v/2//j/+P/4//j/+P/4//j/+P/2//f/9//3
//f/9//3//f/+f/6//r/+f/5//n/+f/5//r/+v/5//n/9//3//f/+P/6//r/+v/7//n/
+P/4//j/+P/4//j/+P/6//r/+v/6//j/+P/4//j/+v/6//r/+v/4//j/+P/5//r/+v/5
//n/+//5//n/+f/5//n/+f/5//f/9//3//f/9//3//f/9//3//f/9//3//j/+P/4//j/
+v/6//r/+v/8//3//f/9//v/+v/6//v//P/8//z//v8BAAEAAgACAAIAAgACAAIAAAAC
AAUABQAFAAUABQAGAAgABgAFAAQAAwAAAP3/+f/5//n/+P/4//j/+P/3//b/9v/2//b/
9v/z//P/9P/0//P/9P/1//b/9P/0//T/9P/2//b/9f/0//L/8//z//P/9f/1//X/9f/1
//X/9f/1//P/8//2//T/7//w//L/8v/1//n//v8FAA8AHQAsADoASABYAF4AXABRADkA
JAAZABIACAAAAPj/8v/u/+r/6f/r/+v/5//n/+f/6v/r/+7/7//x//P/8f/x//H/8f/x
//H/8f/x//L/8v/z//P/8//1//X/9f/1//P/8//z//T/9v/2//b/9v/0//T/9P/0//X/
9f/1//X/9//3//f/9//2//X/9P/0//b/9v/2//f/9//3//f/9//4//j/+P/4//j/+P/5
//n/+f/6//r/+v/9//7//v/+//7/AAAAAAAA//8AAAEAAQAAAAEAAgACAAUABwAIAAsA
CwAMAA0ADwAQABEAEgAVABcAGAAYABoAHQAdAB4AIAAgACAAIAAgACAAIAAgACAAIAAh
ACEAIQAjACEAIQAgABwAGwAXABUAFAARABAADgANAAwACwALAAgABgAFAAQABQAFAAIA
AQD///7//f/8//n/+f/5//n/+f/3//f/+P/6//j/+P/4//j/+P/4//j/9v/1//X/9f/3
//f/9//3//f/9//3//f/9//3//f/9//3//b/9v/2//b/9v/2//b/+P/4//j/+P/4//j/
+P/4//j/+f/5//n/+f/5//n/+f/7//z//P/7//n/+f/5//n//P/8//v/+//5//n/+f/6
//r/+v/6//v/+f/4//j/+P/6//r/+v/6//j/+P/4//j/+P/4//j/+P/4//j/+P/4//b/
9v/2//f/+v/6//n/+f/5//f/9//3//f/9//3//f/9//3//f/9//3//f/9//3//f/9//3
//f/+v/8//z/+v/6//r/+v/8//3//f/9//v/+v/6//v//P/8//z//v8DAAMABAAEAAQA
BAAEAAQABAAGAAkACQAJAAkACQAKAAgABgAFAAQABQACAP//+//7//v/+v/6//j/+P/3
//b/+P/4//j/+P/3//f/+P/4//T/9P/0//T/9P/0//T/9P/0//T/8//y//T/9f/1//X/
8//z//P/8//z//P/8//z//P/9f/0//D/8//y/+7/8P/1//3/AgAJABUAIwAyAEAAUABi
AGwAZgBVADsAKAAfABQABgD8//b/9P/2//b/8f/v/+3/6//n/+f/7P/t/+7/8f/z//P/
8f/x//H/8f/x//P/8//z//T/9P/1//X/9f/0//P/8v/x//P/8//z//T/8v/y//L/8v/0
//T/9P/0//P/8//z//P/9f/1//X/9f/1//X/9f/2//b/9v/2//f/9//3//f/9//4//j/
+P/4//r/+v/7//v/+f/6//r/+v/7//z//P/8//z//v/+//7//f/+//////8CAAMABAAE
AAUABwAIAAsACQAKAAsADQAPABEAEwAXABcAGAAYABoAGwAbABwAHgAhACIAIwAkACIA
IgAiACIAJAAlACUAJQAkACEAIAAeAB0AHQAaABkAGgAXABYAFAARAA4ACwAJAAYABAAD
AAIAAwADAAAA//8BAAAA///+//3//f/9//3//f/7//v//P/8//r/+v/6//j/+P/4//j/
+v/5//n/+f/5//n/+f/5//n/+f/5//n/+f/5//n/+f/5//j/+P/4//r/+v/6//r/+P/4
//j/+P/4//j/+P/4//j/+f/5//n/9//3//f/9//3//j/+P/3//f/9//3//f/9v/2//X/
9f/2//f/+P/6//j/+P/4//n/+//6//r/+v/4//j/+P/4//j/+P/4//j/+P/4//j/+P/4
//j/+P/4//j/+P/4//n/+P/4//f/9//7//n/+f/5//n/+f/5//n/9//3//f/9//5//n/
+f/5//v/+f/3//f/+P/6//r/+v/6//r/+//7//v/+f/4//j/+f/7//z//f8AAAMAAwAE
AAQAAgACAAIAAgACAAQABwAHAAcABwAHAAgACAAGAAUABAAFAAIA///7//v/+//6//r/
+P/4//f/9v/2//b/9v/2//f/9//4//j/9P/0//T/9P/y//L/8v/y//T/9P/z//L/8v/z
//P/8//x//H/8f/x//L/8//0//X/8//x//L/9P/1//L/7P/u//f///8EAAsAGQArADwA
SgBYAGQAagBkAFEAOQAqAB8AEgAGAP7/9v/y//L/8v/z/+//6f/n/+f/5//q/+3/7v/v
/+//8f/x//H/8f/x//H/8//z//P/9P/y//P/8//z//P/8//z//P/9f/1//X/9v/0//T/
9P/0//T/9P/0//T/9f/1//X/9f/1//X/9f/1//X/9f/1//b/9v/2//b/9//3//f/9//3
//r/+v/6//r/+P/4//n/+f/5//r/+v/6//v//P/8//z//P/+//7//v///wAAAQABAAIA
AwAEAAQABwAJAAoADQANAA4ADwARABAAEQASABUAFwAYABgAGgAZABkAGgAcAB8AIAAh
ACIAIgAiACIAIgAgACEAIQAhAB8AHQAdABwAGQAZABYAFQAWABMAEgAQAA4ADAAKAAkA
CAAGAAUABAAFAAUAAgABAP///v/9//z/+f/5//n/+f/6//n/+v/8//v/+P/3//b/+f/6
//v//P/5//f/9v/1//f/9//3//f/9//3//f/9//1//X/9f/1//f/9v/2//b/9v/2//b/
9v/2//b/9v/2//j/+P/4//j/+P/5//n/+f/3//f/9//3//f/+P/4//f/+f/5//n/+f/8
//z/+//7//r/+f/4//j/+v/6//r/+//5//j/+P/4//r/+v/6//r/+v/6//r/+v/4//j/
+P/4//r/+v/6//r/+P/4//j/+f/6//r/+f/5//n/9//3//f/9//3//f/9//5//n/+f/5
//f/9//3//f/9//6//r/+v/6//r/+v/7//v/+//7//r/+v/7//z//P/8//7/AQABAAIA
AgAAAAAAAAAAAAIABAAHAAcABQAFAAUABgAIAAYABQAEAAUAAgD///v/+f/5//j/+P/4
//j/9//2//j/+P/4//j/9f/1//b/9v/0//T/9P/0//b/9v/2//b/9P/0//P/8v/y//P/
8//z//X/9f/1//X/8//z//P/8//1//P/9P/2//P/8P/y//L/8f/3/wIABwANABsAKgA2
AEQAVgBiAGAAVQA/ACoAHQAUAAoAAgD4//L/8P/u/+3/7f/r/+n/5//l/+b/7f/y//H/
8f/1//X/8//z//P/8//z//P/8//0//T/9f/1//X/9f/1//X/9f/1//X/9f/2//T/9P/0
//T/9P/0//T/9P/1//X/9f/1//X/9f/1//X/9//3//f/+P/2//b/9v/3//n/+f/5//n/
+v/6//r/+v/5//j/+P/3//r//P/9//7//v/+//3//P/8//7//v/+/wEAAgADAAMAAgAD
AAQABAAFAAcACAALAAsADAANAA8AEgATABQAFwAXABgAGAAaAB0AHQAeACAAIQAiACMA
JAAkACQAJAAkACIAIwAjACMAJQAjACMAIgAdAB0AGgAZABoAFwAWABQAEQAOAAsACQAI
AAYABQAEAAQABQADAAMAAQAAAP///v////////////7/+//6//r//P/6//r/+v/4//j/
+P/4//j/9//3//f/+f/5//n/+f/5//n/+f/5//f/9//3//f/+f/4//j/+P/2//b/9v/2
//j/+P/4//j/+P/4//j/+P/4//n/+f/5//n/+f/5//n/+f/6//r/+f/5//n/+f/5//r/
+v/5//n/+f/5//n/+v/6//r/+v/7//n/+P/4//j/+v/6//r/+v/6//r/+v/6//r/+v/6
//r/+P/4//j/+P/4//j/+P/5//r/+v/5//n/+f/3//f/9//5//n/+f/5//n/+f/5//n/
9//3//f/9//7//v/+v/6//r/+v/6//z//f/9//3//f/8//z//f/9//z/+//8/wAAAQAD
AAQABAAEAAQABAACAAQABwAHAAkACQAJAAoACgAIAAcABgAFAAIA///7//v/+//6//r/
+v/6//n/+P/4//j/+P/4//X/9f/2//b/9v/2//b/9v/2//b/9v/2//T/9P/z//L/9P/1
//X/9f/z//P/8//z//X/9f/1//X/9f/z//L/8P/x//L/8P/u/+//9/8AAAMADQAbACoA
OABKAFwAaABsAGUAVQA+ACsAHgASAAYAAAD4//L/9v/3//f/8//v/+n/5//s/+//8P/x
//H/7//t/+7/7//w//H/8//z//P/9P/y//P/8//z//P/8//z//P/9f/1//X/9v/0//T/
9P/0//b/9v/2//b/9v/1//T/8//1//X/9f/1//X/9f/1//b/+P/4//j/+f/3//f/9//3
//j/+P/4//j/+v/6//v/+//5//r/+v/6//n/+v/6//r//P/+//7//v///wAAAQABAAIA
AwAEAAQABAAFAAUABwAIAAoADAAPABAAEQASABUAFwAYABgAGgAdAB0AHgAgAB8AIAAh
ACIAJAAkACQAJAAkACUAJQAlACMAIQAhACAAHQAdABoAGQAZABcAFwAWABIAEAAOAA0A
DAAKAAkACAAFAAUAAgABAAEAAAD///7////////////9//v/+//8//3//P/9//7//f/8
//v/+v/8//v/+//7//n/+f/5//n/+//7//v/+//5//n/+f/5//n/+P/4//j/+v/6//r/
+v/5//j/9//2//b/9v/2//b/9//5//r/+//6//n/+P/3//f/+P/4//f/9//3//f/9//2
//b/9f/1//j/+f/6//z/+//6//n/+f/7//r/+v/6//j/+P/4//j/+v/6//r/+v/6//r/
+v/6//j/+P/4//j/9//4//n/+//6//r/+f/5//v/+f/5//n/+f/5//n/+f/3//f/9//3
//n/+f/5//n/+f/1//f/+P/4//j/+P/4//v//f/+/////v/8//v/+//8//z//P/+/wEA
AQACAAIABAAEAAQABAAEAAYACQAJAAcABwAHAAgACgAIAAcABgADAAAA/f/5//n/+f/4
//j/+P/4//f/9v/2//b/9v/2//P/8//0//T/8//0//X/9v/1//T/8//y//P/9P/0//T/
8v/z//P/8//1//X/9f/1//T/8//y//H/8//1//b/9P/z//D/7v/u//X//f8EAA0AGwAp
ADgARgBYAGYAagBmAFUAOwAoACEAGAAMAAAA+P/y//D/7v/x//H/6//p/+n/5//s/+//
7v/v//P/8//z//P/8//z//P/8f/x//H/8v/y//P/8//z//P/8//z//P/8//z//P/9P/2
//b/9v/2//b/9v/2//b/9//3//f/9//1//X/9f/1//f/9//3//j/9v/2//b/9//3//f/
9//3//n/+v/7//z/+v/6//v/+//5//r/+v/6//v//P/8//z//P/+//7//v8BAAIAAwAD
AAMAAwADAAIABQAHAAgACwANAA4ADwARABAAEQASABUAGAAaABsAHgAeAB0AHQAeAB0A
HgAfACAAIQAiACMAJAAmACcAJwAnACQAIQAgAB4AGwAbABgAFwAYABUAFAASAA4ADAAK
AAkACgAIAAcABgAFAAUAAgABAAEAAAD///7//f/9//3//f/9//v/+//8//z/+v/6//r/
+v/6//r/+v/4//f/9//3//n/+f/5//n/+f/5//n/+f/3//f/9//3//n/+P/4//j/+P/4
//j/+P/4//j/+P/4//j/+P/4//j/9v/3//f/9//3//f/9//3//n/+v/6//n/+f/5//n/
+f/4//j/9//3//n/+f/5//r//P/8//z//f/7//r/+v/6//r/+v/6//r/+P/4//j/+P/6
//r/+v/6//z//P/8//z/+P/4//j/+f/4//j/9//3//r/+f/6//v/+f/5//n/+f/5//n/
+f/5//v/+v/6//r/+v/6//z//f/9//3/+//6//r/+//+//7//v8AAAMAAwAEAAQABAAE
AAQABAAEAAYACQAJAAcABwAHAAgACAAGAAUABAADAAAA/f/5//v/+//6//r/+v/6//n/
+P/4//j/+P/4//f/9//4//j/9P/0//T/9P/2//b/9v/2//b/9v/1//T/8v/z//P/8//1
//X/9f/1//X/9f/1//X/9f/1//b/9v/1//L/8v/0//f//f8GAA8AFwAlADQAQgBSAGAA
ZABeAEsAMwAgABcAEAAGAPr/8v/w//L/8v/x/+3/6f/p/+n/6f/s/+//7v/x//P/8f/z
//P/8//z//P/8//z//P/9P/0//X/9f/1//X/9f/1//X/9f/1//X/9v/2//b/9v/2//b/
9v/2//b/9f/1//X/9f/3//f/9//3//n/+f/5//r/+v/6//r/+//6//n/+P/3//j/+P/4
//j/+v/6//v/+//9//7//v/+////AAAAAAAA/v8AAAAAAAABAAIAAwADAAQABQAGAAYA
BwAJAAoADQAPABAAEQATABIAEwAUABcAGQAaABoAHAAfAB8AIAAiACEAIgAjACQAJgAm
ACYAJgAmACcAJwAnACUAIwAjACIAHwAfABwAGwAYABUAFAASABAADgAMAAsACgAIAAcA
BgAFAAUAAgABAAMAAgABAAAA/f/9//3//f/+//3//v8AAAAA/v/+//7//f/8//v/+v/8
//v/+//7//n/+f/5//n/+f/5//n/+f/7//v/+//7//n/+P/4//j/+v/6//r/+v/4//j/
+P/4//r/+v/6//r/+P/5//n/+f/5//n/+f/5//v//P/8//v/+//7//v/+//+//7//f/9
//v/+//7//z//P/8//z//f/9//z//P/8//z//P/8//z//v/+//7//v/9//z/+//6//z/
/P/8//z/+v/6//r/+//6//r/+f/5//3/+//7//v//f/9//3//f/7//v/+//7//3//f/6
//z//P/8//z//v////////////7//v///wAAAAAAAAIABwAHAAgACAAHAAYABQAEAAYA
CAALAAsACwALAAsADAAMAAoACQAIAAcABAABAP3/+//7//r/+v/8//z/+//6//j/+P/4
//j/9//3//j/+P/4//j/+P/4//b/9v/2//b/+P/4//f/9v/2//f/9//3//f/9//3//f/
9f/1//X/9f/z//f/9v/y//H/9P/2//T/9f/7/wIACQAZACcAMgBCAFIAYgBsAGwAXwBJ
ADAAIQAWAAoABAD+//j/+P/6//f/8//x/+3/6f/p//D/8//0//H/8f/z//X/9f/1//X/
9f/z//P/8//0//T/9f/1//X/9f/1//X/9f/1//X/9f/2//b/9v/2//b/9v/2//b/9v/3
//f/9//3//n/+f/5//n/+P/3//b/9v/3//j/+f/7//n/+f/5//n//P/8//z//P/8//z/
/f/9//v//P/8//z//f/+//7//v/+/wAAAAAAAP//AAABAAEAAwAFAAcACAAHAAkACgAN
AA8AEAARABMAEwATABMAFQAZABoAGgAcAB8AHwAgACIAIwAkACUAJgAmACYAJgAmACYA
JwAnACcAJQAjACMAIgAhACEAHgAdABoAFwAWABQAEwASABEAEQAPAAwACgAIAAcABwAE
AAMABQAEAAMAAgABAAEAAQABAP///f/9//7//v/8//z//P/8//z//P/8//z/+//7//v/
+f/5//n/+f/6//v//P/9//v/+//7//v/+//6//r/+v/8//z//P/8//v/+v/5//j/+P/4
//j/+P/6//v/+//7//v/+//7//v/+//8//z/+//5//n/+f/5//z//P/7//v/+f/5//n/
+v/8//z//P/9//3//P/8//z/+v/6//r/+v/6//r/+v/6//z//P/8//z//P/8//z//P/6
//r/+v/7//z//P/7//v/+//5//n/+f/7//v/+//7//v/+//7//v/+//7//v/+//7//r/
/P/8//z//P/8//3//f/9//3//P/8//3/AAAAAAAAAgADAAMABAAEAAQABAAEAAQABAAG
AAkACQAJAAkACQAKAAoACAAHAAYACAAGAAQAAQAAAP///f/8//z//P/7//r/+P/4//j/
+P/3//f/+P/4//b/9v/2//b/9v/2//b/9v/2//b/9f/0//T/9f/1//X/9f/1//X/9f/1
//X/9f/1//X/8//y//T/9//2//b/9P/x//P//P8HAA8AHQAuADwASABYAGgAbABnAFUA
PAApAB4AFAAKAP7/9v/2//j/9f/z//H/6//n/+n/6P/r/+7/8f/x//P/9f/1//X/9f/1
//T/8//y//L/9P/1//X/9f/1//X/9f/1//X/9f/1//b/9v/2//b/9v/2//b/9v/2//n/
+f/5//n/+P/3//b/9f/3//f/9//4//j/+P/4//n/9//3//f/9//4//j/+P/4//j/+P/5
//n/+//8//z//P/9//7//v/+//z//v/+//7/AQACAAMAAwACAAMABAAEAAUABwAIAAsA
CwAMAA0ADwAQABEAEgAVABkAGgAaABwAHQAdAB4AIAAfACAAIQAiACIAIgAiACIAJAAl
ACUAJQAjACEAIQAgAB0AHQAaABkAGAAVABQAEgAQAA4ADAALAAsACgAKAAoABwAHAAQA
AwADAAIAAQAAAP3//f/9//3////9//3//v/8//r/+v/6//z//P/8//z/+v/5//n/+f/7
//v/+//7//n/+f/5//n/+P/3//b/9f/2//b/9//4//j/+P/4//j/9v/2//b/9v/3//j/
+f/6//n/+f/4//f/+f/5//n/+f/5//r/+v/5//n/+f/5//n//P/8//v/+//5//n/+f/6
//r/+v/6//v/+f/4//j/+P/6//r/+v/6//r/+v/6//r/+v/6//r/+v/6//r/+v/6//b/
9v/2//f/+v/6//n/+f/9//v/+//7//n/+f/5//n/9//3//f/9//5//n/+f/5//v//P/8
//z//P/8//r/+//7//v//f/8//z//f/+//7//v8AAAEAAQACAAIABAAEAAQABAACAAQA
BwAHAAcABwAHAAgACAAGAAUABAABAP7/+//3//n/+f/4//j/+v/6//n/+P/2//b/9v/2
//f/9//4//j/9v/2//b/9v/0//T/9P/0//b/9v/1//T/8v/z//P/8//0//X/9v/3//b/
9f/0//P/9f/z//T/+P/3//T/8P/y//n///8GAA8AHQAtADYAQgBWAGIAZABeAEsAMQAg
ABsAEAAEAPz/9P/w//L/8v/x/+//6//n/+f/6//u//H/8v/z//X/+f/1//P/8//z//P/
8//z//P/9P/0//X/9f/1//P/8//z//P/9f/1//X/9v/2//b/9v/2//b/9v/2//b/+f/5
//n/+f/3//f/9//3//n/+f/5//r/+f/4//f/9//5//n/+f/5//z//P/8//z/+v/6//v/
+//9//7//v/+//3//v/+//7//v8AAAAAAAABAAIAAwADAAYABwAIAAgACQALAAwADwAP
ABAAEQATABIAEwAUABcAGwAcABwAHgAdAB0AHgAgACMAJAAlACYAJgAmACYAJgAkACUA
JQAlAA==
         </WaveFormData>
      </LeadData>
      <LeadData>
         <LeadByteCountTotal>10000</LeadByteCountTotal>
         <LeadTimeOffset>0</LeadTimeOffset>
         <LeadSampleCountTotal>5000</LeadSampleCountTotal>
         <LeadAmplitudeUnitsPerBit>4.88</LeadAmplitudeUnitsPerBit>
         <LeadAmplitudeUnits>��V</LeadAmplitudeUnits>
         <LeadHighLimit>2147483647</LeadHighLimit>
         <LeadLowLimit>268435456</LeadLowLimit>
         <LeadID>II</LeadID>
         <LeadOffsetFirstSample>0</LeadOffsetFirstSample>
         <FirstSampleBaseline>0</FirstSampleBaseline>
         <LeadSampleSize>2</LeadSampleSize>
         <LeadOff>FALSE</LeadOff>
         <BaselineSway>FALSE</BaselineSway>
         <ExcessiveACNoise>FALSE</ExcessiveACNoise>
         <MuscleNoise>FALSE</MuscleNoise>
         <LeadDataCRC32>3483882023</LeadDataCRC32>
         <WaveFormData>
GAAYABgAGAAaABoAGgAaABcAFgAVABQAEwASABEAEAANAAwACwAKAAkACAAHAAYABQAE
AAMAAgD///7//f/8//r/+v/6//r/+P/4//j/+P/3//b/9f/0//T/9P/0//T/9P/0//T/
9P/0//T/9P/0//T/9P/0//T/9P/0//T/9P/2//b/9v/2//b/9v/2//b/9v/2//b/9v/0
//T/9P/0//b/9v/2//b/+P/4//j/+P/3//b/9f/0//b/9v/2//b/9v/2//b/9v/2//b/
9v/2//b/9v/2//b/9P/0//T/9P/0//T/9P/0//L/8v/y//L/9P/0//T/9P/0//T/9P/0
//L/8v/y//L/8v/y//L/8v/w//D/8P/w//D/8P/w//D/8v/y//L/8v/y//L/8v/y//L/
8v/y//L/8//0//X/9v/3//j/+f/6//z//P/8//3//v////////8AAAAAAQACAAIAAwAF
AAUABwAHAAgACAAKAAsADAANAAwADAAMAAgABgAEAAQAAwAAAP///P/6//r/9v/1//T/
8//z//H/8f/u/+3/7P/s/+z/6//r/+v/6//r/+r/6v/r/+v/6//r/+v/6v/q/+r/6f/o
/+f/5v/n/+f/6P/q/+j/6P/o/+j/6P/q/+n/6P/n/+L/2v/X/9n/3f/g/+P/6P/u//X/
AgAUACcAPgBVAGYAdgCGAJQAlwCQAH8AaABXAEkAOAAqABsADAD9//L/5v/h/+T/5//l
/+T/5f/n/+f/6P/o/+f/5v/m/+j/6P/o/+j/6P/o/+j/6P/n/+f/6P/o/+f/5//o/+j/
5//n/+b/5P/l/+b/6P/p/+n/6f/p/+n/6P/o/+j/6P/q/+r/6//r/+n/6v/q/+r/6v/q
/+r/6v/r/+v/6//r/+v/7P/s/+z/7//v/+//8P/w//H/8f/y//L/8v/z//P/8v/z//T/
9f/2//f/+P/5//n/+//8//3///8CAAIAAwACAAQABgAHAAoADAANAA8AEAARABIAEwAU
ABUAFgAWABYAFwAYABgAFgAWABYAFgAYABcAFgAVABIAEQAPAA0ADQAOAA4ADAAJAAcA
BQADAAQAAgABAAAA/f/8//v/+v/7//r/+f/4//r/+f/5//j/9//2//X/9P/1//X/9f/1
//P/8//y//L/9P/0//T/9P/0//T/9P/0//P/8//z//L/9P/0//T/9P/1//X/9f/1//P/
8//z//P/9f/1//X/9f/0//T/9P/0//b/9v/2//b/9v/2//b/9v/2//X/9P/z//X/9f/1
//X/9f/1//X/9f/1//X/9f/1//X/9f/0//T/9P/0//T/9P/z//P/8//z//T/9P/z//H/
9f/1//X/9f/z//P/8//z//P/8//y//L/8v/y//L/8v/y//L/8v/x//H/8f/x//H/8f/w
//D/8P/w//D/8v/z//P/9P/z//T/+P/4//r/+v/8//z//P/8//7///8AAAEAAQABAAAA
AAABAAIABAAFAAcABwAHAAcACAAIAAgACQAKAAsADAAMAAoABgAEAAIAAgABAAAA///8
//r/+P/0//P/8v/x//H/7//v/+7/7f/u/+7/7v/t/+3/7f/t/+3/6v/q/+n/6f/p/+n/
6f/o/+r/6v/q/+r/6v/q/+r/6f/p/+r/6v/q/+j/6P/o/+j/6f/o/+f/5P/e/9v/2f/b
/+D/4//m/+r/8//6/woAJQBAAFUAZgB2AIIAkACVAIwAeQBmAFEAPwAyACQAFwAMAP3/
8P/q/+n/5v/j/+X/6P/r/+v/6//s/+r/6f/o/+j/6P/o/+j/6P/o/+j/6P/o/+f/5//o
/+j/5//n/+j/6P/q/+v/6//q/+j/6P/p/+n/6f/p/+n/6f/q/+r/6v/q/+r/6v/r/+v/
6//s/+z/7P/s/+z/7P/s/+//7//v/+//7//w//D/8P/x//H/8f/y//L/8//z//T/9P/0
//X/9f/2//f/+P/5//r/+//8//3//f///wAAAQADAAYABgAHAAgACgAMAA0ADgAQABEA
EwAUABUAFgAXABYAFwAYABgAGAAZABoAGgAaABoAGgAaABoAGQAYABcAFgAVABMAEQAQ
ABAADwAMAAoACQAIAAcABgAEAAMAAgD///7//f/8//3//P/7//r/+v/5//n/+P/4//j/
+P/4//X/9f/1//X/9//3//b/9v/2//b/9v/2//b/9v/2//b/9f/1//X/9P/2//b/9v/2
//f/9//3//f/9f/1//X/9f/3//f/9//3//j/+P/4//j/+P/4//j/+P/4//j/+P/4//f/
9//3//f/+f/5//n/+f/3//f/9//3//f/9//3//f/+f/5//j/+P/2//b/9v/2//b/9//4
//n/+f/4//b/8//1//X/9f/1//X/9f/1//X/9f/1//T/9P/0//T/9P/0//T/9P/0//P/
8//z//P/8//z//L/8v/y//D/8P/y//P/8v/0//T/9v/4//r/+v/6//v//P/9//7//v//
/wAAAQADAAMAAgACAAEAAgAEAAUACQAJAAkACQAIAAgACAAJAAoACwAMAAwADAAIAAYA
BAAEAAMAAgABAP7//P/6//b/9f/0//P/8//z//P/8v/x/+7/7v/u/+3/7f/t/+3/7f/s
/+z/6//r/+3/7f/t/+z/6v/q/+r/6v/q/+r/6v/p/+n/6v/q/+r/7P/s/+z/7P/p/+r/
6f/m/+D/2//b/9v/3v/l/+r/7v/z//z/CgAfADgATQBkAHQAfgCMAJUAlACHAHIAXQBN
AD4ALgAfABIABwD6/+7/6f/o/+f/5f/m/+n/6//r/+z/7P/r/+r/6v/o/+j/6P/o/+r/
6v/q/+r/5//n/+j/6P/p/+n/6v/q/+j/6f/p/+j/6P/o/+n/6f/r/+v/6//r/+r/6v/q
/+r/6v/q/+v/6//r/+z/7P/s/+7/7v/u/+7/7//v/+//7//t/+7/7v/u/+//7//v//D/
8P/x//H/8v/y//L/8//z//T/9f/2//f/+P/5//r/+//9////AAABAAMABgAGAAcABgAI
AAoACwAMAA4ADwARABIAEwAUABUAFAAVABYAFgAYABkAGgAaABoAGgAaABoAGAAXABYA
FQAUABMAEQAPAA4ADgANAAoACgAJAAgABwAEAAIAAQAAAAEAAAD///7/+//6//n/+P/4
//f/9//2//j/+P/4//j/9f/1//X/9f/3//f/9v/2//j/+P/4//j/9f/0//P/8v/0//X/
9v/2//b/9v/2//b/9//3//f/9//1//X/9f/1//f/9//3//f/9v/2//b/9v/2//b/9v/2
//b/9v/2//b/+f/5//n/+f/5//n/+f/5//n/+f/5//n/+P/3//b/9f/3//f/9v/2//j/
+P/4//j/9//3//f/9//2//b/9f/z//X/9f/1//X/9//3//f/9//3//f/9v/2//T/9P/0
//T/9P/0//T/8//z//P/8//z//X/9P/0//T/8v/y//T/9f/1//b/9f/2//j/+v/8//z/
/P/8//z//P/9////AQADAAMAAwACAAIABQAGAAgACQAJAAkACQAJAAoACgAKAAsADgAP
ABAAEAAQAAwACgAIAAgABwAGAAUAAgAAAP7/+v/3//b/9f/1//P/8//y//H/8P/w//D/
7//v/+//7//v//D/8P/v/+//7f/t/+3/7P/u/+7/7v/u/+z/7P/s/+v/6//s/+z/7P/u
/+7/7v/u/+v/6v/p/+b/4P/d/93/4f/k/+f/6v/s//X/AgAQACUAPgBXAGoAeACGAJYA
mwCUAIcAdABfAFEAQgAyACMAFAABAPT/7P/n/+j/6f/n/+b/6f/t/+v/6v/s/+v/6v/q
/+r/6v/q/+r/6v/q/+r/6v/p/+n/6v/q/+n/6f/q/+r/7P/t/+3/7P/q/+r/6//r/+v/
6//r/+v/7P/s/+z/7P/s/+z/7f/t/+//8P/w//D/7v/u/+7/7v/v/+//7//v//H/8v/y
//L/8f/x//H/8v/y//P/8//0//T/9P/1//X/9v/3//j/+f/4//n/+v/7//v//f/+////
AQAEAAQABQAIAAoADAANAA4AEAARABMAEgATABQAFQAWABcAGAAYABoAGwAcABwAGgAa
ABoAGgAcABsAGgAZABYAFQATABEAEAAQAA8ADAAMAAsACgAJAAgABgAFAAQAAQAAAP//
/v////7//f/8//z/+//7//r/+P/4//j/+P/3//f/9//3//f/9//2//b/9v/2//b/9v/2
//b/9v/2//f/9//3//b/+P/4//j/+P/5//n/+f/5//f/9//3//f/+f/5//n/+f/4//j/
+P/4//j/+P/4//j/+P/4//j/+P/5//n/+f/5//n/+f/5//n/+//7//v/+//5//n/+f/5
//n/+f/4//j/+v/6//r/+v/3//f/9//3//j/+P/3//X/9f/1//X/9f/3//f/9//3//f/
9//2//b/9P/0//T/9P/2//b/9v/1//X/9f/1//X/9f/0//T/9P/0//T/9v/3//f/+P/3
//j/+v/8//7/AAAAAAAAAAAAAAEAAgADAAUABQAEAAQABQAGAAgACQALAAsACwALAAwA
DAAMAA0ADgAPABAAEAAQAAwACgAIAAYABQAEAAMAAAD+//z/+P/5//j/9//3//P/8//y
//H/8P/w//D/7//x//H/8f/x//D/8P/v/+//7//v/+//7v/s/+z/7P/s/+7/7v/u/+3/
6//s/+z/7P/s/+z/7P/s/+3/7P/r/+j/4v/f/+H/4//m/+n/7P/y//n/BAAWAC0ARABd
AHAAegCIAJYAlwCOAH0AZABPAEEANAAoABsADAD9//T/8P/t/+r/6f/p/+z/7//t/+3/
7P/s/+v/6v/q/+r/6v/q/+r/6v/q/+r/6v/p/+n/6v/q/+n/6f/q/+r/6v/r/+v/6v/s
/+z/7f/t/+v/6//r/+v/7v/u/+7/7v/s/+z/7f/t/+//8P/w//D/8P/w//D/8P/v/+//
7//v//H/8v/y//L/8//z//P/9P/0//X/9f/2//b/9v/3//f/+P/5//r/+//8//3//v//
////AQACAAMABQAIAAgACQAMAA4AEAARABAAEgATABUAFgAXABgAGQAcAB0AHgAeABwA
HQAeAB4AHgAeAB4AHgAcABsAGgAZABoAGQAXABUAFAAUABMAEAAOAA0ADAALAAgABgAF
AAQABQAEAAMAAgD///7//f/8//z/+//7//r/+v/6//r/+v/7//v/+//7//n/+f/4//j/
+v/6//r/+v/4//j/+P/4//n/+f/5//j/+v/6//r/+v/5//n/+f/5//v/+//7//v/+f/5
//n/+f/6//r/+v/6//z//P/8//z//P/8//z//P/7//v/+//7//v/+//7//v/+//7//v/
+//9//3//f/9//v/+//6//r/+v/6//r/+v/5//n/+f/5//r/+v/5//f/+//7//v/+//7
//v/+//7//n/+f/4//j/+P/4//j/+P/6//r/+v/5//n/+f/5//n/9//2//b/9v/2//b/
+P/5//7//P/8/wAAAgAEAAQABAAEAAQABQAGAAcABQAFAAQABAAHAAgACgALAA0ADQAN
AA0ADgAOAA4ADwAQABEAEgASABAADAAKAAgACAAHAAYABQACAAAA/v/6//v/+v/5//n/
9//3//b/9f/0//T/9P/z//P/8//z//P/8v/y//H/8f/v/+//7//u//D/8P/w//D/8P/w
//D/7//v//D/8P/w//D/8P/w//D/7//u/+v/5v/i/+P/4//j/+r/7//w//L//f8MAB4A
MwBMAGMAdgCAAIwAmACbAJIAfwBsAFsATQBAADAAIQASAAEA8v/s/+3/7P/r/+v/7v/v
/+//8f/w//L/8f/w//D/7v/u/+7/7v/s/+z/7P/s/+v/6//s/+z/7P/t/+//8P/u/+//
7//u/+7/7v/v/+//7//v/+//7//w//D/8P/w//D/8P/x//H/8//0//T/9P/z//L/8f/w
//P/8//z//P/8//0//T/9P/z//P/8//0//b/9//3//j/+P/4//n/+f/6//v//P/9//7/
//8AAAEAAQADAAQABQAHAAoACgALAAoADAAOAA8AEgAUABUAFwAWABcAGAAZABwAHQAe
AB4AHgAfACAAIAAgACAAIAAgAB8AHQAbABkAGgAZABcAFQAUABQAEwAQAA4ADQAMAAsA
CgAIAAcABgAFAAQAAwACAAEAAAD///7//v/9//3//P/+//7//v/+//z/+//6//n/+//7
//r/+v/6//r/+v/6//r/+v/6//r//f/9//3//P/6//r/+v/6//v/+//7//v/+f/5//n/
+f/7//v/+//7//7//v/+//7//v/+//7//v/8//z//P/8//v/+//7//v//f/9//3//f/9
//3//f/9//v/+//7//v//f/9//z//P/8//z//P/8//v/+//7//v//P/8//v/+f/7//v/
+//7//v/+//7//v/+f/5//j/+P/6//r/+v/6//j/+P/4//f/+f/5//n/+f/5//j/+P/4
//r/+v/8//3//v8AAAEAAgADAAQABAAFAAYABwAHAAcABgAGAAcACAAKAAsADQANAA0A
DQAQABAAEAARABAAEQASABIAFAAQAA4ADAAMAAsACgAJAAYABAACAP7//f/8//v/+//3
//f/9v/1//T/9P/0//P/8//z//P/8//y//L/8f/x//H/8f/x//D/8P/w//D/8P/w//D/
8P/v//H/8v/y//L/8P/w//D/8P/x/+7/7//s/+b/4f/h/+P/5v/p/+7/8v/3/wIAEAAl
AD4AVwBsAHgAhgCYAKEAmgCLAHYAYwBTAEQANAAnABgACQD8//L/7//s/+n/6//s/+3/
7//x//L/8P/v/+7/7v/u/+7/7v/u/+7/7v/u/+7/7//v//D/8P/t/+3/7v/u/+7/7//v
/+7/7v/u/+//7//v/+//7//v//D/8P/w//D/8P/w//H/8f/x//L/8v/y//L/8v/y//L/
8//z//P/8//z//T/9P/0//X/9f/1//b/9P/1//X/9v/2//b/9//3//r/+//8//3//v//
/wAAAQD//wEAAgADAAUACAAIAAkADAAOABAAEQASABQAFQAXABYAFwAYABkAHAAdAB4A
HgAcAB0AHgAeAB4AHgAeAB4AHgAdABwAGwAcABsAGQAXABYAFgAVABIADgANAAwACwAK
AAgABwAGAAUABAADAAIAAQAAAP///v/+//3//f/8//r/+v/6//r/+//7//v/+//7//v/
+v/6//j/+P/4//j/+v/6//r/+v/5//n/+f/4//j/+P/4//j/+f/5//n/+f/5//n/+f/5
//n/+f/5//n/+v/6//r/+v/8//z//P/8//z//P/8//z/+//7//v/+//7//v/+//7//3/
/f/9//3//f/9//3//f/7//v/+v/6//r/+v/6//r/+//7//v/+//6//r/+f/3//n/+f/5
//n/+f/5//n/+f/5//n/+P/4//r/+v/6//r/+P/4//j/9//3//f/9//3//n/+P/4//j/
+P/4//r/+//8//7/AAAAAAAAAAAAAAIAAwAEAAUABwAHAAYABgAFAAYACAAJAA0ADQAN
AA0ADgAOAA4ADwAQABEAEgASABIADgAMAAoACAAHAAYABQADAAIAAQD+//z/+v/4//f/
9f/1//T/8//0//T/9P/z//H/8f/x//H/8P/w/+//7//v/+//7//u/+z/7P/s/+z/7v/u
/+7/7f/t/+7/7v/u/+7/7v/u/+7/7//s/+v/6v/m/+P/4f/h/+T/5//q/+z/8//8/woA
HQA0AEsAYgB0AH4AigCXAJYAiwB4AGEATwA+ADAAIwAYAAsA/P/0/+//7P/p/+f/6v/t
/+3/6//s/+7/7f/s/+z/6v/q/+r/6v/q/+r/6v/q/+n/6f/q/+r/6//r/+z/7P/q/+v/
6//q/+z/7P/t/+3/7f/t/+3/7f/s/+z/7P/s/+z/7P/t/+3/7f/u/+7/7v/u/+7/7v/u
/+//7//v/+//8f/y//L/8v/z//P/8//0//L/8//z//T/9v/2//f/9//2//f/+P/5//r/
+//8//3//f///wAAAQADAAYABgAHAAoADAAOAA8ADgAQABEAEwAUABUAFgAXABgAGQAa
ABoAGgAbABwAHAAcABwAHAAcABwAGwAaABkAGAAXABUAEwASABIAEQAOAAwACwAKAAkA
BgAEAAMAAgD///7//f/8//3//P/7//r/+v/5//n/+P/2//b/9v/2//f/9//3//f/9//3
//b/9v/2//b/9v/2//b/9v/2//b/9//3//f/9v/2//b/9v/2//X/9f/1//X/9//3//f/
9//3//f/9//3//j/+P/4//j/+P/4//j/+P/2//b/9v/2//n/+f/5//n/+f/5//n/+f/5
//n/+f/5//n/+f/5//n/9//3//b/9v/4//j/+P/4//n/+f/5//n/+v/6//n/9//3//f/
9//3//f/9//3//f/9//3//b/9v/2//b/9v/2//b/9v/2//X/9f/1//X/9f/1//T/9P/0
//b/9v/4//n/+v/6//z//v/8//z//P/8//3///8BAAMAAQABAAAAAAACAAQABwAJAAkA
CQAJAAkACgAKAAoACwAOAA8AEAAQAA4ACgAIAAYABgAFAAQAAwAAAP7//P/4//n/+P/3
//f/9P/z//H/7//v//D/8f/x/+//7//v/+//7v/u/+3/7f/t/+3/7f/s/+z/7P/s/+z/
7P/s/+z/6//r/+z/7P/s/+r/6v/q/+r/6f/q/+n/5P/e/9v/2//h/+b/6f/s//L/+f8I
ABoALwBIAF8AcAB8AIoAlACXAI4AfQBoAFkASQA4ACgAGQAIAPn/7v/q/+f/6P/p/+f/
6P/r/+v/7f/s/+z/6//q/+r/6P/o/+j/6P/o/+j/6P/o/+n/6f/q/+r/6f/p/+r/6v/q
/+v/6//q/+r/6v/r/+v/6//r/+v/6//q/+r/6v/q/+z/7P/t/+3/7f/u/+7/7v/u/+7/
7v/u/+3/7f/t/+3/7//w//D/8P/v/+//7//w//D/8f/x//L/8v/y//P/8//2//f/+P/5
//r/+//8//3//f///wAAAQADAAYABgAHAAgACgAMAA0ADgAQABEAEwAUABUAFgAXABgA
GQAaABoAGgAbABwAHAAcABwAHAAcABwAGwAaABkAFgAVABMAEQASABIAEQAOAAoACQAI
AAcABgAEAAMAAgABAAAA///+//3//P/7//r//P/7//v/+v/6//r/+v/6//f/9//3//f/
+f/5//j/+P/2//b/9v/2//b/9v/2//b/9//3//f/9v/2//b/9v/2//f/9//3//f/+f/5
//n/+f/5//n/+f/5//j/+P/4//j/+P/4//j/+P/4//j/+P/4//v/+//7//v/+//7//v/
+//7//v/+//7//n/+f/5//n/+//7//r/+v/4//j/+P/4//f/9//3//f/+v/6//n/9//5
//n/+f/5//f/9//3//f/9//3//b/9v/2//b/9v/2//j/+P/4//f/9f/1//X/9f/3//j/
+v/8//7//v8AAAAAAAAAAAIAAwAEAAUABQAFAAQABAAHAAgACgALAAsACwALAAsADgAO
AA4ADwAQABEAEgASABAADAAKAAgACgAJAAgABwAEAAIAAAD8//n/+P/3//f/9f/1//T/
8//y//L/8v/x//H/8f/x//H/8v/y//H/8f/v/+//7//u//D/8P/w//D/7v/u/+7/7f/t
/+7/7v/u/+7/7v/u/+7/7//u/+v/6P/i/+H/4f/h/+T/6f/u//L/+f8IABoAMwBKAGMA
dACAAJAAnACbAI4AfwBsAFkASQA6ACoAGwAMAPv/8P/s/+v/6v/r/+n/6v/v/+//7//w
//D/7//u/+7/7P/s/+z/7P/s/+z/7P/s/+v/6//s/+z/7f/t/+7/7v/u/+//7//u/+z/
7P/t/+3/7f/t/+3/7f/u/+7/7v/u/+7/7v/v/+//8f/y//L/8v/w//D/8P/w//H/8f/x
//H/8f/y//L/8v/z//P/8//0//b/9//3//j/9v/2//f/9//4//n/+v/7//z//f/+////
//8BAAIAAwAHAAoACgALAAwADgAQABEAEgAUABUAFwAaABsAHAAdAB4AHwAgACAAIAAh
ACIAIgAiACIAIgAiACIAIQAgAB8AIAAfAB0AGwAYABgAFwAUABIAEQAQAA8ADgAMAAsA
CgAJAAgABwAGAAUABAADAAIABAADAAMAAgAAAAAAAAAAAP//////////AQABAAAAAAD+
//7//v/+//7//v/+//7//////////v8AAAAAAAAAAAEAAQABAAEAAQABAAEAAQABAAEA
AQABAAIAAgACAAIAAgACAAIAAgACAAIAAgACAAMAAwADAAMAAwADAAMAAwADAAMAAwAD
AAMAAwADAAMAAwADAAIAAgAEAAQABAAEAAEAAQABAAEABAAEAAMAAQADAAMAAwADAAEA
AQABAAEAAQABAAAAAAAAAAAAAAAAAAAAAAAAAP////////////8AAAAAAQACAAYACAAI
AAoACgAKAAoACgALAAwADQAPAA8ADgAOAA8AEAASABMAEwATABMAEwAUABQAFAAVABgA
GQAaABoAGgAWABQAEgASABEAEAAPAAwACgAIAAQAAQAAAP/////9//3//P/7//z//P/8
//v/+f/5//n/+f/6//r/+f/5//f/9//3//b/9v/2//b/9v/4//j/+P/3//f/+P/4//j/
+P/4//j/+P/3//b/8//w/+r/6f/p/+v/7v/z//b/+v8BAAwAHAAzAEoAYwB4AIIAjgCa
AJ8AmACJAHQAXwBPAEAANAAnABgACQD+//r/9//0//P/8//2//f/9//3//j/+P/3//b/
9v/0//T/9P/0//T/9P/0//T/9f/1//b/9v/z//P/9P/0//b/9//3//b/9v/2//f/9//3
//f/9//3//j/+P/4//j/+P/4//n/+f/5//r/+v/6//r/+v/6//r/+//7//v/+//7//z/
/P/8//3//f/9//7//v//////AAAAAAAAAQABAAIAAwAEAAUABgAHAAgACQAJAAsADAAN
AA8AEgASABMAFAAWABgAGQAaABwAHQAfACAAIQAiACMAJAAlACYAJgAmACcAKAAoACgA
KAAoACgAJgAlACQAIwAkACMAIQAfABwAHAAbABgAFgAVABQAEwASABAADwAOAA0ADAAL
AAoABwAGAAUABAAGAAUABQAEAAIAAgACAAIAAwADAAMAAwADAAMAAgACAAIAAgACAAIA
AAAAAAAAAAADAAMAAwACAAIAAgACAAIAAwADAAMAAwADAAMAAwADAAMAAwADAAMABAAE
AAQABAAGAAYABgAGAAQABAAEAAQABQAFAAUABQAFAAUABQAFAAcABwAHAAcABQAFAAUA
BQAFAAUABAAEAAQABAAEAAQAAwADAAMAAwAEAAQAAwABAAMAAwADAAMAAwADAAMAAwAD
AAMAAgACAAQABAAEAAQAAgACAAIAAQABAAEAAQABAAIAAgADAAQABAAEAAYABwAKAAoA
CgAKAAoACgAMAA0ADgAPABEAEQAQABAAEQASABQAFQAXABcAFwAXABoAGgAaABsAHAAd
AB4AHgAcABgAFgAUABQAEwASABEAEAAOAAwACAAFAAQAAwADAAEAAQAAAP///v/+//7/
/f/9//3//f/9//z//P/7//v/+//7//v/+v/6//r/+v/6//r/+v/6//n/+//8//z//P/6
//r/+v/6//n/+P/5//j/9P/v/+3/7f/y//X/+P/8////CAAYACsAPgBTAGwAfgCKAJgA
pQCmAJsAigB1AGMAUgBEADcAKAAZAAwAAAD7//z/+//5//j/+//7//v/+v/8//v/+v/6
//j/+P/4//j/+v/6//r/+v/5//n/+v/6//n/+f/6//r/+v/7//v/+v/6//r/+//7//v/
+//7//v//P/8//z//P/8//z//f/9//3//v/+//7//v/+//7//v/9//3//f/9//7/AAAB
AAIAAQABAAEAAgACAAMAAwAEAAQABAAFAAUABgAHAAgACQAJAAkACQAJAAoADQAPABEA
EwAWABYAFwAYABoAHAAdAB4AIAAhACMAJAAlACYAJwAoACkAKgAqACoAKwAsACwALAAs
ACwALAAuAC0ALAArACoAKQAnACUAJAAkACMAIAAeAB0AHAAbABoAGAAXABYAFQAUABMA
EgARABAADwAOAA4ADQANAAwACgAKAAoACgAJAAkACQAJAAsACwAKAAoACgAKAAoACgAK
AAoACgAKAAsACwALAAoACgAKAAoACgAJAAkACQAJAAsACwALAAsACwALAAsACwAMAAwA
DAAMAAwADAAMAAwADAAMAAwADAANAA0ADQANAA8ADwAPAA8ADwAPAA8ADwANAA0ADQAN
AA8ADwAOAA4ADgAOAA4ADgANAA0ADQANABAAEAAPAA0ADQANAA0ADQANAA0ADQANAA0A
DQAMAAwADAAMAAwADAAOAA4ADgANAAsACwALAAsADQAMAAwADAANAA4AEQATABYAFgAY
ABgAGAAYABoAGwAcAB0AHQAdABwAHAAdAB4AIAAhACUAJQAlACUAJgAmACYAJwAmACcA
KAAoACYAIgAgAB4AIAAfAB4AHQAaABgAFgASABEAEAAPAA8ADQANAAwACwAMAAwADAAL
AAkACQAJAAkACAAIAAcABwAJAAkACQAIAAYABgAGAAYABAAEAAQAAwAEAAYABwAIAAgA
CAAIAAgABwAGAAUAAAD6//n//f///wAAAwAIABAAGQAkADQASwBoAH8AjgCaAKgAsgCz
AKoAlwCCAHEAYQBSAEQANQAmABkADAAEAAUABgAHAAMABgAJAAkACwAMAAoACQAIAAgA
CAAIAAgACAAKAAoACgAKAAcABwAIAAgABwAHAAgACAAIAAkACQAIAAoACgALAAsACwAL
AAsACwAMAAwADAAMAAwADAANAA0ACwAMAAwADAAOAA4ADgAOAA0ADQANAA0ADwAQABAA
EAATABMAEwAUABIAEwATABQAFgAWABcAFwAWABcAGAAZABoAGwAcAB0AHwAhACIAIwAl
ACgAKAApACgAKgAsAC0ALgAwADEAMwA2ADcAOAA5ADoAOwA8ADwAPAA9AD4APgA+ADwA
PgA8AA==
         </WaveFormData>
      </LeadData>
      <LeadData>
         <LeadByteCountTotal>10000</LeadByteCountTotal>
         <LeadTimeOffset>0</LeadTimeOffset>
         <LeadSampleCountTotal>5000</LeadSampleCountTotal>
         <LeadAmplitudeUnitsPerBit>4.88</LeadAmplitudeUnitsPerBit>
         <LeadAmplitudeUnits>��V</LeadAmplitudeUnits>
         <LeadHighLimit>2147483647</LeadHighLimit>
         <LeadLowLimit>268435456</LeadLowLimit>
         <LeadID>V1</LeadID>
         <LeadOffsetFirstSample>0</LeadOffsetFirstSample>
         <FirstSampleBaseline>0</FirstSampleBaseline>
         <LeadSampleSize>2</LeadSampleSize>
         <LeadOff>FALSE</LeadOff>
         <BaselineSway>FALSE</BaselineSway>
         <ExcessiveACNoise>FALSE</ExcessiveACNoise>
         <MuscleNoise>FALSE</MuscleNoise>
         <LeadDataCRC32>1029974388</LeadDataCRC32>
         <WaveFormData>
DgAOAA4ADgAOAA4ADgAOAA4ADgAOAA4ADAAMAAwADAAMAAwADAAMAA4ADgAOAA4ADgAO
AA4ADgANAAwACwAKAAoACgAKAAoADAAMAAwADAAMAAwADAAMAAwADAAMAAwADAAMAAwA
DAAKAAoACgAKAAwADAAMAAwADAAMAAwADAAOAA4ADgAOAAwADAAMAAwADgAOAA4ADgAM
AAwADAAMAAwADAAMAAwADAAMAAwADAAOAA4ADgAOAAwADAAMAAwADAAMAAwADAAMAAwA
DAAMAAoACgAKAAoADAAMAAwADAAKAAoACgAKAAoACgAKAAoACgAKAAoACgAKAAoACgAK
AAgACAAIAAgACAAIAAgACAAKAAoACgAKAAgACAAIAAgACgAKAAoACgAKAAoACgAKAAkA
CAAHAAYABwAIAAkACgANAA4ADwAQABAAEAAQABAAEQARABEAEQAQABAADgALAAoACAAG
AAQABAAEAAQABAACAAIAAQAAAP7//f/8//v/+//8//7///8CAAQABQAGAAUABQAFAAUA
BAAEAAQABAAEAAQABAAEAAQABAAFAAUABQAFAAYABgAGAAYABgAGAAUABQAFAAUABwAH
AAcABwAHAAcABwAHAAcABwAHAAcABQAHAAcABgAHAAgADAATABoAHAAcAB0AJAAsACwA
KAAjACEAGQAIAPH/2//J/77/uP+p/5T/hP98/3r/gP+O/57/rv+7/8n/2P/k/+v/8P/3
//r/+//+/wAA/////wAAAQACAAMAAwADAAMABQAGAAYABwAHAAcABwAHAAgACAAIAAgA
CgAKAAoACgAIAAgACQAJAAcABwAHAAcABwAHAAcABwAGAAYABgAHAAcABwAGAAYABwAH
AAcABwAHAAcABwAHAAcABwAHAAcABwAHAAcABwAFAAUABgAGAAYABgAGAAYABwAHAAcA
BwAIAAgACAAIAAgACAAIAAgACAAIAAgACAAIAAcABwAGAAYABgAFAAUABAAEAAQAAgAC
AAIAAQAAAAAAAAAAAAAA/v/+//7//v//////AAAAAAIAAgACAAIAAgACAAIABAAEAAQA
BAAEAAQAAwADAAMAAwADAAMAAwADAAMAAwADAAMAAwADAAMABQAEAAQABAAEAAQABAAE
AAQABAAEAAQABQAFAAUABQAFAAUABQAFAAUABQAFAAUABQAFAAYABgAGAAYABgAGAAQA
BQAFAAUABgAGAAYABgAHAAcABgAGAAYABgAHAAcABwAHAAcABwAHAAcABwAHAAYABgAG
AAYABgAGAAYABgAGAAYABgAGAAYABQAFAAUABwAHAAYABgAGAAcABwAHAAUABQAFAAUA
BgAGAAYABgAEAAQABAAEAAQABAAEAAQABAAEAAQABAAGAAYABgAGAAQABAAEAAQABAAD
AAMABAAEAAQABgAHAAUABQAGAAcACQALAAsADAAMAAwADAAMAAwADAALAAsADQANAA4A
DgAMAAkACAAGAAQAAgAAAAAAAAAAAAAAAAD9//z/+v/5//r/+f/5//r//P/9//7/AAAB
AAIAAwADAAMAAwACAAIAAgACAAIAAgACAAIAAgACAAMAAwADAAMABAAEAAQABAAGAAYA
BwAHAAUABQAFAAUABQAFAAUABQAFAAUABQAFAAUABQAFAAUABwAGAAcACgAMABEAFgAa
ABwAIQAoADAAMgAwAC0AJQAXAAQA7f/X/8X/tv+s/53/iv96/3D/bP92/4j/mv+k/7H/
w//S/+D/6//y//X/+P/9/wAAAgABAAEAAgADAAQABQAFAAUABQAFAAYABgAHAAcABwAH
AAcACAAIAAgACAAIAAgACAAIAAgACAAJAAkACQAJAAkACQAJAAkACQAJAAoACgAKAAsA
CQAJAAgACAALAAsACwALAAkACQAJAAkACwALAAsACwALAAsACwALAAsACwAMAAwADAAM
AAwADAANAA0ADQANAA4ADgAOAA4ADgAOAA4ADgAOAA4ADgAOABAADwAPAA4ADgAOAA0A
DQAKAAoACgAIAAoACgAJAAgACAAIAAgACAAGAAYABgAGAAUABQAGAAYABAAEAAQABAAG
AAYABgAIAAYABgAGAAYABgAFAAUABQAFAAUABQAFAAUABQAFAAUABQAFAAUABQAHAAYA
BgAGAAQABAAEAAQABgAGAAYABgAFAAUABQAFAAUABQAFAAUABQAFAAUABQAHAAcACAAI
AAgACAAIAAgABgAHAAcABwAIAAgACAAIAAkACQAIAAgACAAIAAkACQAJAAkACQAJAAsA
CwALAAsACAAIAAgACAAKAAoACgAKAAgACAAIAAgACAAHAAcABwAJAAkACAAIAAgACQAJ
AAkACQAJAAkACQAIAAgACAAIAAgACAAIAAgACAAIAAgACAAGAAYABgAGAAYABgAGAAYA
CAAIAAgACAAIAAcABwAIAAYABgAIAAkABwAHAAgACQANAA0ADQAQABIAEgASABIAEAAQ
AA8ADwAPAA8AEAAQAA4ACwAKAAgABgAEAAIAAgACAAIAAgACAAEAAAD+//3//P/7//v/
/P/+////AAACAAEAAgADAAMABQAFAAQABAAEAAQABAAEAAQABAAEAAQABQAFAAUABQAI
AAgACAAIAAYABgAHAAcABwAHAAcABwAJAAkACQAJAAkACQAJAAkACQAJAAkACQALAAoA
CwAOABAAEwAYAB4AHgAhACYALAAwAC4AKwAnAB8AEAD5/+H/zf/A/7b/q/+Y/4b/dv90
/3r/iP+Y/6b/s//D/9b/5P/v//T/+f/8////BAAGAAUABwAIAAkACgALAAsACwALAAsA
DAAMAA0ADQANAA0ADQAOAA4ADgAOAAwADAAMAAwADgAOAA8ADwAPAA8ADwAPAA0ADQAN
AA0ADgAOAA4ADwAPAA8ADgAOAA8ADwAPAA8ADwAPAA8ADwAPAA8ADwAPAA8ADwAPAA8A
DwAPABAAEAAQABAAEAAQABMAEwATABMAEgASABIAEgASABIAEgASABIAEgASABIAEgAR
ABEAEAASABIAEQARABAAEAAQAA4ADgAOAA0ADAAMAAwADAAMAAwADAAMAAwACQAJAAoA
CgAIAAgACAAIAAoACgAKAAwACgAKAAoACgAMAAsACwALAAsACwALAAsACwALAAsACwAJ
AAkACQAJAAkACAAIAAgACgAKAAoACgAKAAoACgAKAAkACQAJAAkACQAJAAkACQAJAAkA
CQAJAAkACQAKAAoACgAKAAoACgAKAAsACwALAAoACgAKAAoACwALAAoACgAKAAoACwAL
AAsACwALAAsACgAJAAgABwAHAAgACQAKAAgACAAIAAgACAAIAAgACAAKAAkACQAJAAcA
BwAGAAYACAAJAAkACQAHAAcABwAHAAQABAAEAAQABgAGAAYABgAIAAgACAAIAAgACAAI
AAgABgAGAAYABgAGAAYABgAGAAYABQAFAAYABAAEAAYABwAFAAUABgAHAAkACwANAAwA
DAAMAAwADAAMAAwACwALAAsACwAMAAwADAAJAAgABgAEAAIAAAAAAP7//v/+//7//f/8
//r/+f/4//f/9//4//r/+//8//7///8AAAEAAQABAAEAAAAAAAAAAAAAAAAAAAAAAAAA
AAD//////////wAAAAAAAAAAAgACAAMAAwABAAEAAQABAAEAAQABAAEAAQABAAEAAQAB
AAEAAQABAAEAAgABAAQACAALABAAFgAYABkAHgAoACwAKAAjAB0AFQAGAO//1//F/7j/
sv+l/5D/gP92/3L/dv+E/5T/pv+z/8P/0P/c/+P/6v/x//b/9//6//z//f///wAAAQAC
AAMAAwADAAMAAQACAAIAAwADAAMAAwADAAQABAAEAAQABAAEAAQABAAEAAQABQAFAAMA
AwADAAMAAwADAAMAAwAEAAQABAAFAAMAAwACAAIAAwADAAMAAwADAAMAAwADAAEAAQAB
AAEAAwADAAMAAwADAAMABAAEAAIAAgACAAIAAwADAAMAAwAEAAQABAAEAAYABgAGAAYA
BgAGAAYABgAEAAMAAwACAAIAAgABAAEAAAAAAAAA/v/+//7//f/8//7//v/+//7//P/8
//z//P/5//n/+v/6//v//P/9//7//v/+//7/AAAAAAAAAAAAAAIAAQABAAEAAQABAAEA
AQABAAEAAQABAP//////////AQAAAAAAAAAAAAAAAAAAAAAAAAAAAAAAAQABAAEAAQD/
/////////wEAAQABAAEA/////wAAAAACAAIAAgACAAAAAQABAAEAAAAAAAAAAAABAAEA
AAAAAAAAAAABAAEAAQABAAEAAQD//////////wAAAAAAAAAAAAAAAAAAAAD+//7//v/+
/wAA//////////////7//v/8//3//f/9/////////////v/+//7//v8AAAAAAAAAAP7/
/v/+//7//v/+//7//v/+//7//v/+//7//v/+//7/AAD/////AAD+//7/AAABAAEAAQAC
AAMABQAFAAQABgAGAAYABgAGAAYABQAFAAcABwAIAAgABgADAAIAAAD8//r/+P/4//j/
+P/4//j/9//2//T/8//y//H/8f/y//b/9//4//r/+//8//3//f/9//3//P/8//z//P/8
//z//P/8//z//P/7//v/+//7//z//P/8//z//v/+//////////////////3//f/9//3/
/////////////////////////v8BAAIABgALABAAFAAYABsAIgAoACoAJgAhABsADwD6
/9//y/+5/6z/nv+P/3z/cP9m/2b/cP+A/5D/nP+r/73/zv/c/+f/7P/v//L/9f/4//r/
+//9//7///8AAP////////////8AAAAAAQADAAMAAwADAAIAAgACAAIAAgACAAIAAgAC
AAIAAwADAAMAAwADAAMABQAFAAUABQAEAAQABAAFAAUABQAEAAQAAwADAAMAAwAFAAUA
BQAFAAMAAwADAAMABQAFAAUABQAHAAcACAAIAAYABgAGAAYABwAHAAcABwAIAAgACAAI
AAoACgAKAAoACgAKAAoACgAKAAkACQAIAAYABgAFAAUABgAGAAYABAAEAAQAAwACAAIA
AgACAAIA/v/+//7//v//////AAAAAAAAAAAAAAAAAAAAAAAAAgAAAAAAAAAAAAIAAQAB
AAEA///////////////////////////////////+//7//v/8//z//P/8//7//v/+//7/
/////////////////////////////////////wAAAAAAAAAAAAAAAAAAAQABAAEAAgAC
AAIAAgADAAMAAgACAAIAAgADAAMAAwADAAMAAwABAAEAAQABAAIAAgACAAIABAAEAAQA
BAACAAIAAgACAAQAAwADAAMAAwADAAIAAgACAAMAAwADAAEAAQABAAEAAgACAAIAAgAA
AAAAAAAAAAIAAgACAAIAAgACAAIAAgACAAIAAgACAAIAAgACAAIAAgABAAEAAgAAAAAA
AgADAAUABQAGAAkACgAKAAoACgAKAAoACgAJAAkACwALAAwADAAIAAUABAACAAAA/v/8
//z//P/8//z//P/5//j/9v/1//X/9f/2//j/+v/7//z//v/9//7////////////+//7/
AAAAAAAAAAD+//7//v/+////////////AgACAAIAAgACAAIAAwADAAMAAwADAAMAAwAD
AAMAAwADAAMAAwADAAEAAQABAAEAAwAEAAcACAAMABEAFgAYABoAHwAoACwALAAmACMA
GwAPAPj/4f/N/73/sv+m/5X/gv90/2z/bv96/4r/mP+m/7n/y//a/+T/7f/0//n/+v/7
/wAAAgADAAEAAgADAAQAAwADAAMAAwAFAAYABgAHAAUABQAFAAUABgAGAAYABgAIAAgA
CAAIAAYABgAHAAcABwAHAAcABwAHAAcABwAHAAYABgAGAAcABwAHAAYABgAHAAcABwAH
AAcABwAHAAcACQAJAAkACQAHAAcABwAHAAcABwAIAAgACgAKAAoACgALAAsACwALAAoA
CgAKAAoACAAIAAgACAAKAAoACgAKAAoACQAJAAgACAAIAAcABwAGAAYABgAEAAQABAAD
AAIAAAAAAAAAAAAAAAAAAAAAAAEAAQACAAIAAgACAAIAAgAAAAAAAAACAAIAAgACAAIA
AgABAAEAAQABAAEAAQABAAMAAwADAAMAAQABAAEAAQABAAAAAAAAAAIAAgACAAIAAAAA
AAAAAAABAAEAAQABAAEAAQABAAEAAQABAAEAAQABAAEAAgACAAIAAgACAAIAAgADAAMA
AwACAAIAAgACAAEAAQAAAAAAAAAAAAEAAQADAAMAAwADAAMAAwADAAMAAgACAAIAAgAA
AAAAAAAAAAAAAAAAAAAAAgABAAEAAQABAAEAAAAAAP7////////////////////+//7/
/v/+/wAAAAAAAAAA/v/+//7//v/+//7//v/+//7//v/+//7//v/+//7//v/+//3//f/+
//7//v8AAAEAAwAEAAYABgAGAAYABAAEAAMAAwAFAAUABgAGAAQAAQAAAP7//P/6//j/
+P/4//j/+P/4//f/9v/0//P/8v/x//H/8v/y//P/9P/2//f/+P/5//n/+f/5//j/+P/4
//j/+P/4//j/+P/4//j/+f/5//n/+f/6//r/+v/6//r/+v/7//v/+//7//v/+//7//v/
+//7//v/+//7//v/+//7//v/+//9//z//f/+/wAABQAKABAAEgATABgAIgAmACIAHwAb
ABMAAgDr/9P/wf+y/6j/nf+K/3b/av9o/27/ev+K/5r/qf+3/8b/1P/d/+T/6//w//H/
9P/2//f/9//4//n/+v/7//v/+//7//v//P/8//3//f/9//3//f/+//7//v/+//7//v/+
//7//v/+///////9//3//f/9//3//f/9//3//v/+//7//////////v/+////////////
//////////////////////3//f/9//3//f/9//7//v8AAAAAAAAAAP//////////AgAC
AAIAAgAAAAAAAAAAAAAAAAAAAAAAAAD//////v8AAAAA//////z//P/8//r//P/8//v/
+v/4//j/+P/4//j/+P/4//j/9//3//j/+P/6//r/+v/6//r/+v/6//z//P/8//z//P/+
//3//f/9//v/+//7//v/+//7//v/+//7//v/+//7//3//P/8//z//P/8//z//P/6//r/
+v/6//v/+//7//v/+//7//v/+//7//v/+//7//3//f/+//7//v/+//7//v/+////////
//7//v/+//7///////7//v/+//7////////////////////////////+//7//v/+//7/
/v/+//7//v/+//7//v/+//3//f/9//3//f/8//z//P/9//3//f/9//3//f/9//z//P/8
//z//P/8//z//P/8//z//P/8//z//P/8//z//v/+//7//v/+//7//v/+//7//f/9//7/
/P/8//7///8BAAEABAAGAAYABgAGAAYABgAFAAUABQAFAAYABgAGAAMAAgAAAPz/+v/4
//j/9v/2//b/9v/3//b/9P/z//L/8f/x//L/8v/z//T/9v/5//r/+//7//v/+//6//r/
+v/6//r/+v/6//r/+v/6//v/+//7//v//P/8//z//P/8//z//f/9/////////////f/9
//3//f////////////3//f/9//3//f8AAAEAAgAEAAcADgAUABYAFwAaACIAKAAoACUA
IQAXAAgA8f/Z/8X/tP+m/5v/iP92/2r/Yv9k/3L/hP+S/5//r//A/9D/3f/m/+3/8P/z
//b/+P/7//v//P/9//7//f/9//3//f///wAAAAABAAEAAQABAAEAAgACAAIAAgACAAIA
AgACAAIAAgADAAMABQAFAAUABQADAAMAAwADAAQABAAEAAUABQAFAAQABAAFAAUABQAF
AAUABQAFAAUABQAFAAUABQAFAAUABQAFAAcABwAIAAgABgAGAAYABgAJAAkACQAJAAoA
CgAKAAoACgAKAAoACgAKAAoACgAKAAoACQAJAAgACAAIAAcABwAIAAgACAAGAAYABgAF
AAQABAAEAAQABAAAAAAAAAAAAAEAAQACAAIAAAAAAAAAAAAAAAAAAAACAAIAAgACAAIA
AgABAAEAAQADAAMAAwADAAEAAQABAAEAAQABAAEAAQABAAAAAAAAAP7//v/+//7/AAAA
AAAAAAABAAEAAQABAAEAAQABAAEAAQABAAEAAQADAAMABAAEAAQABAAEAAQABAAFAAUA
BQAEAAQABAAEAAUABQAEAAQABAAEAAUABQAFAAUABQAFAAcABwAHAAcACAAIAAgACAAI
AAgACAAIAAcABgAFAAQABgAFAAUABQAHAAcABgAGAAQABQAFAAUABQAFAAUABQAGAAYA
BgAGAAYABgAGAAYABgAGAAYABgAGAAYABgAGAAYABgAGAAYABgAGAAYABgAGAAUABQAG
AAQABAAGAAcACwALAAwADgAOAA4ADgAOAA4ADgANAA0ADQANAA4ADgAMAAkACAAGAAQA
AgAAAAAAAAAAAAAAAAD///7//P/7//r/+f/5//r//P/9//7/AAD//wAAAQABAAEAAQAA
AAAAAgACAAIAAgACAAIAAgACAAMAAwADAAMABAAEAAQABAAGAAYABwAHAAUABQAFAAUA
BQAFAAUABQAFAAUABQAFAAcABwAHAAcABwAIAAcACgAQABUAGAAcABwAHwAmACwAKgAo
ACcAHwATAP7/5f/R/8H/tv+u/53/iP94/3D/cv9+/47/nv+q/7n/y//c/+b/7//2//v/
/P/9/wAAAgADAAMABAAFAAYABwAHAAcABwAFAAYABgAHAAkACQAJAAkACgAKAAoACgAI
AAgACAAIAAgACAAJAAkACQAJAAkACQALAAsACwALAAgACAAIAAkACQAJAAgACAAJAAkA
CQAJAAkACQAJAAkACQAJAAkACQALAAsACwALAAsACwAMAAwACgAKAAoACgALAAsACwAL
AAwADAAMAAwADgAOAA4ADgAMAAwADAAMAAwACwALAAoACgAKAAkACQAKAAoACgAIAAgA
CAAHAAYABAAEAAQABAACAAIAAgACAAIAAwAFAAYABAAEAAQABAAGAAYABgAIAAYABgAG
AAYABgAFAAUABQAFAAUABQAFAAUABQAFAAUABQAFAAUABQADAAIAAgACAAIAAgACAAIA
BAAEAAQABAAFAAUABQAFAAUABQAFAAUAAwADAAMAAwADAAMABAAEAAQABAAEAAQAAgAD
AAMAAwAEAAQABAAEAAUABQAEAAQABAAEAAUABQAFAAUABQAFAAMAAwADAAMABAAEAAQA
BAAEAAQABAAEAAIAAgACAAIABAADAAMAAwADAAMAAgACAAAAAQABAAEAAQABAAEAAQAA
AAAAAAAAAAAAAAAAAAAAAAAAAAAAAAAAAAAAAAAAAAAAAAAAAAAAAAAAAAAAAAACAAEA
AQACAAQABgAIAAgACAAIAAgACAAHAAcABwAHAAgACAAGAAMAAgAAAP7//P/6//r/+v/6
//r/+v/5//j/9v/1//T/8//z//T/9v/3//j/+v/7//z//f/9//3//f/8//z//P/8//z/
/P/8//z//P/8//3//f/9//3//v/+//7//v/+//7///////3//f/9//3/////////////
//////////////////////8AAAEAAgAGAA0AEgAUABYAGwAiACgAKAAkAB8AGQANAPj/
3//L/7v/sP+o/5f/gv90/27/bv92/4b/lv+i/7H/w//S/9z/5f/s//P/9P/1//j/+v/7
//v//P/9//7//////////////wAAAAABAAEAAQABAAEAAAAAAAAAAAACAAIAAgACAAIA
AgADAAMAAwADAAMAAwABAAEAAQABAAIAAgACAAMAAQABAAAAAAABAAEAAQABAAEAAQAB
AAEAAwADAAMAAwADAAMAAwADAAMAAwAEAAQABAAEAAQABAADAAMAAwADAAQABAAEAAQA
BAAEAAQABAAEAAQABAAEAAQAAwADAAIAAAAAAP/////+//7//v/8//z//P/7//r/+v/6
//r/+v/4//j/+P/4//n/+f/6//r/+v/6//r/+v/6//r/+v/8//z//P/8//z//v/9//3/
/f/9//3//f/9//3//f/9//3/+//7//v/+//9//z//P/8//z//P/8//z//P/8//z//P/9
//3//f/9//3//f/9//3//f/9//3//f/9//3//v/+//7//v/+//7//v/////////+//7/
/v/+///////+//7//v/+//////////////////3//f/9//3//P/8//z//P/8//z//P/8
//z//P/8//z//P/7//v/+//9//3//P/8//r/+//7//v/+//7//v/+//6//r/+v/6//r/
+v/6//r/+v/6//r/+v/6//r/+v/6//r/+v/6//r/+P/4//j/+P/5//n/+v/8//7//v8A
AAIAAgACAAIAAgACAAEAAQABAAEAAgACAAAA/f/8//r/9v/0//L/8v/0//T/9P/0//H/
8P/u/+3/7v/t/+3/7v/w//H/8v/0//X/9v/3//f/9//3//b/9v/2//b/9v/2//j/+P/4
//j/9//3//f/9//4//j/+P/4//j/+P/5//n/+f/5//n/+f/5//n/+f/5//n/+f/5//n/
+f/5//n/+f/9//z//f/+/wIABwAMABAAEgAXABwAJAAkACIAIQAbAA8A+v/f/8v/uf+q
/57/kf98/2z/ZP9g/2b/eP+I/5b/pf+1/8b/1P/f/+b/6//u//H/9P/2//f/9//4//n/
+v/5//n/+f/5//v//P/8//3//f/9//3//f/+//7//v/+//7//v/+//7//v/+////////
////////////////////AAAAAAAAAQD//////v/+////////////AQABAAEAAQABAAEA
AQABAAEAAQABAAEAAQABAAIAAgACAAIAAgACAAMAAwADAAMABAAEAAQABAAEAAQABAAE
AAQABAAEAAQABgAFAAUABAACAAIAAQABAAAAAAAAAP7//v/+//3//P/8//z//P/8//r/
+v/6//r/+f/5//r/+v/6//r/+v/6//z//P/8//7//P/8//z//P/8//v/+//7//v/+//7
//v/+//7//v/+//7//v/+//7//v/+v/6//r/+v/6//r/+v/6//r/+v/6//v/+//7//v/
+//7//v/+//7//v/+//7//v/+//8//z//P/8//z//P/8//3//f/9//7//v/+//7//f/9
//z//P/+//7////////////////////////////+//7//v/+//z//P/8//z//v/+//7/
/v/+//3//f/9//3//f/8//z//P/9//3//f/7//v/+//7//z//P/8//z//P/8//z//P/8
//z//P/8//z//P/8//z//P/8//z//P/6//r/+v/6//z/+//7//z//P/8//7///8BAAIA
BAAEAAQABAAEAAQAAwADAAMAAwAEAAQABAABAAAA/v/8//r/+P/4//b/9v/2//b/9//2
//T/8//y//H/8f/y//T/9f/2//j/9//4//n/+f/7//v/+v/6//j/+P/4//j/+v/6//r/
+v/7//v/+//7//z//P/8//z//P/8//3//f/7//v/+//7//3//f/9//3/+//7//v/+//7
//v/+//7//v//v///wAAAgAHAAoADgAUABUAGAAgACYAJAAfABsAFQAGAPH/2f/H/7b/
qv+f/5D/fv9w/2j/av90/4T/lP+h/7H/wv/Q/9v/5P/r/+z/7//0//b/9//3//j/+f/6
//v/+//7//v//f/+//7//////////////wAAAAAAAAAA/v/+//7//v/+//7/////////
//////////////////8AAAAAAAABAP/////+//7/////////////////////////////
////AQABAAEAAQD/////AAAAAAAAAAAAAAAAAQABAAEAAQAEAAQABAAEAAIAAgACAAIA
AgACAAIAAgACAAEAAQAAAAAAAAD//////v/+//7//P/+//7//f/8//z//P/8//z/+v/6
//r/+v/5//n/+v/6//r/+v/6//r/+v/6//r//P/8//z//P/8//z/+//7//v/+//7//v/
+//7//v/+//7//v/+//7//v/+//6//r/+v/6//r/+v/6//j/+P/4//j/9//3//f/9//4
//n/+v/7//v/+//7//v/+//7//z//P/6//r/+v/6//r/+//7//v//P/8//z//P/7//v/
+v/6//r/+v/7//v/+//7//v/+//7//v/+//7//j/+P/4//j/+P/4//j/+P/4//j/+P/4
//j/9//3//f/9//3//b/9v/2//f/9//3//f/9//3//f/9v/2//b/9v/2//b/9v/2//j/
+P/4//j/9v/2//b/9v/2//b/9v/2//b/9v/2//b/9v/1//X/9v/2//b/+P/5//n/+v/8
//z//P/8//r/+v/5//n/+//7//z//P/4//X/9P/y//D/7v/s/+z/7v/u/+7/7v/t/+z/
6v/p/+j/5//n/+j/6P/p/+r/7P/t/+7/7//v/+//7//u/+7/7P/s/+z/7P/u/+7/7v/u
/+//7//v/+//8P/w//D/8P/w//D/8f/x/+//7//v/+//7//v/+//7//v/+//7//v/+//
7//v/+//8f/w//H/9P/4//3/AgAGAAYACwAUABoAFgASABEACwD7/+b/z/+7/6v/ov+Y
/4X/cP9i/1z/Xv9o/3b/hv+U/6P/s//C/8z/0//a/9//5P/n/+j/6v/r/+v/7P/t/+7/
7//v/+//7//t/+7/7v/v/+//7//v/+//8P/w//D/8P/w//D/8P/w//D/8P/x//H/8f/x
//H/8f/x//H/8f/x//D/8P/w//H/8//z//L/8v/x//H/8f/x/+//7//v/+//7//v/+//
7//x//H/8f/x/+//7//w//D/8P/w//D/8P/x//H/8f/x//L/8v/y//L/8P/w//D/8P/w
//D/8P/w//D/7//v/+7/7P/s/+v/6//s/+z/7P/q/+r/6v/p/+j/5v/m/+b/5v/o/+j/
6P/m/w==
         </WaveFormData>
      </LeadData>
      <LeadData>
         <LeadByteCountTotal>10000</LeadByteCountTotal>
         <LeadTimeOffset>0</LeadTimeOffset>
         <LeadSampleCountTotal>5000</LeadSampleCountTotal>
         <LeadAmplitudeUnitsPerBit>4.88</LeadAmplitudeUnitsPerBit>
         <LeadAmplitudeUnits>��V</LeadAmplitudeUnits>
         <LeadHighLimit>2147483647</LeadHighLimit>
         <LeadLowLimit>268435456</LeadLowLimit>
         <LeadID>V2</LeadID>
         <LeadOffsetFirstSample>0</LeadOffsetFirstSample>
         <FirstSampleBaseline>0</FirstSampleBaseline>
         <LeadSampleSize>2</LeadSampleSize>
         <LeadOff>FALSE</LeadOff>
         <BaselineSway>FALSE</BaselineSway>
         <ExcessiveACNoise>FALSE</ExcessiveACNoise>
         <MuscleNoise>FALSE</MuscleNoise>
         <LeadDataCRC32>2896207670</LeadDataCRC32>
         <WaveFormData>
UgBSAFIAUgBPAE4ATQBMAEkASABHAEYAQgBAAD4APAA3ADQAMQAuACsAKAAlACIAHgAc
ABoAGAAVABIADwAMAAsACgAJAAgABwAGAAUABAADAAIAAQAAAP7//v/+//7//v/+//7/
/v/8//z//P/8//7//v/+//7//v/+//7//v/+//7//v/+/wAAAAAAAAAAAgACAAIAAgAC
AAIAAgACAAAAAAAAAAAAAgACAAIAAgACAAIAAgACAAIAAgACAAIAAgACAAIAAgAAAAAA
AAAAAAAAAAAAAAAAAAAAAAAAAAD+//7//v/+//7//v/+//7//P/8//z//P/8//z//P/8
//r/+v/6//r/+v/6//r/+v/6//r/+v/6//r/+v/6//r/+P/4//j/+P/4//j/+P/4//j/
+P/4//j/+f/6//v//P/+//7//v/+/wAAAAAAAAAAAAAAAAAAAAADAAMAAwABAP7//v/9
//z//P/8//z//P/8//z/+f/5//f/9//1//T/9v/4//v/+//8//z//P/8//n/9//1//X/
9f/1//T/8//z//P/8//y//T/9P/0//T/8v/y//L/8v/y//L/8v/y//L/8v/x//H/8//z
//P/8//x//H/8f/x//H/8f/x//H/8f/x//P/8//x//P/+P///wUACgAXACkAQwBiAHwA
mACwALsAxADGAKsAegA5APL/vf+H/z//9P7C/rD+wf7l/gT/Jf9K/2v/hP+Y/6b/uP/H
/9P/2v/i/+X/5f/p/+r/6//t/+3/7//v//D/8//0//X/9v/1//X/9f/1//f/+P/4//n/
+f/5//r/+v/4//n/+f/5//r/+v/6//r/+//7//z//P/+//////8AAP7//v/+/wAAAQAB
AAEAAQACAAIABAAFAAYABgAHAAgACQAKAAoACwANAA4AEAASABMAEwAVABYAGgAcAB8A
IQAhACMAJQAnACoALAAvADIANAA2ADkAPAA9AD8AQQBDAEUARgBIAEgASgBLAEwATABK
AEoASwBLAEkASQBJAEcASABHAEYARABEAEMAQgA/AD0AOgA2ADQAMgAwAC0AKwApACUA
IgAeAB4AGwAYABUAEgARAA8ADQANAAsACQAIAAYABgAFAAQABQAEAAMAAgAAAP//////
///////////////////////+//7///////////8AAAAAAAAAAAAAAAAAAAAAAAABAAEA
AQABAAEAAQABAAEAAgACAAIAAgACAAIAAgACAAIAAgACAAMAAwADAAMAAwACAAIAAgAC
AAIAAgACAAIAAgABAAEAAQABAP//////////AAAAAP///////////////////v/+//3/
+//7//v/+//8//z//P/8//r/+v/6//r/+v/5//j/+P/6//r/+v/6//j/9//3//f/+P/4
//j/+P/4//j/+P/4//j/+P/4//r/+v/8//z//v/+//7//v/+//7//v/+//7//v/+////
//////3//P/8//3//P/8//z/+v/6//r/+v/3//f/9//3//f/9v/2//j/+//7//z//P/6
//r/+f/3//X/9f/z//P/9P/z//P/8//x//D/8P/w//D/8P/w//D/8v/y//L/8v/y//L/
8v/y/+//7//v/+//7//v/+//7//v/+//7//v/+//7//v/+//8f/x//H/8//2//3/AwAM
ABkALQBJAGYAhACgALIAuwDEAMQAqQB6AD0A9P+1/3//N//s/rb+nv6v/tn+BP8j/0b/
Zf98/5T/qP+6/8f/0f/Y/97/4f/j/+X/5v/n/+n/6//t/+3/7v/v//D/8f/y//P/8//z
//P/9f/2//b/9//1//X/9v/2//j/+f/5//n/+v/6//r/+v/7//v//P/8//r/+//7//z/
/P/8//z//v///////////wIAAgAEAAUABgAGAAcACAAJAAoACgALAA0ADgAQABIAFQAV
ABcAGAAcAB4AIQAjACUAJwApACsALgAwADMANgA6ADwAPwBCAEMARQBHAEkASwBMAE4A
TgBQAFEAUgBSAFQAVABVAFUAUwBTAFMAUQBQAE8ATgBMAEoASQBIAEUAQwBAADwAOgA3
ADQAMAAtACsAJwAkACAAHgAbABgAFQASABEADwANAAsACQAHAAYABAAEAAMAAgABAAAA
///+//z/+//7//v//f/9//3//f/7//v/+//7//z//P/9//3/+//7//z//P/+//7//v/+
//7//v/+/////f/9//3//f/9//3//f/+/wAAAAAAAAAA/v/+//7//v/+//7//////wEA
AQABAAAAAAAAAAAAAAD+//7//v/+/////////////f/9//3//f/8//z/+//7//3//f/9
//3/+//6//r/+f/7//v/+//7//r/+v/6//r/+v/6//r/+v/6//n/+P/4//j/+P/4//j/
+P/3//f/9//4//j/+P/4//b/9v/2//b/9v/2//b/+P/6//r//P/8//7//v/+//7//v/+
//7//v/+//7//////wEA///+//7////+//7//v/9//z/+//6//n/+f/5//n/9//2//b/
+P/7//v//P/8//z//P/7//n/9//3//X/9f/0//P/8//z//P/8v/y//L/8v/y//L/8v/y
//L/8v/y//L/8v/y//L/8//z//P/8//z//P/8//z//H/8f/x//H/8f/x//H/8f/z//P/
8//z//b/+f///wYADwAhADsAWAB0AJIAqgC7AMYAzgC/AJYAXQAWANP/nf9Z/wb/xP6k
/qn+zf70/hX/OP9b/3j/kP+i/7T/xf/P/9b/3v/j/+X/6f/q/+v/7f/v//H/8f/y//H/
8v/z//T/9//3//f/9//3//j/+P/5//f/9//4//j/+v/7//v/+//8//z//P/8//3//f/+
//7//v//////AAAAAAAAAAACAAMAAwADAAMABAAEAAYABwAIAAgACQAKAAsADAAMAA0A
DwAQABIAFAAXABcAGQAaAB4AIAAjACUAJwApACsALQAuADAAMwA2ADoAPAA/AEIAQwBF
AEcASQBNAE4AUABQAFQAVQBWAFYAVgBWAFcAVwBVAFUAVQBTAFQAUwBSAFAATgBNAEwA
SQBHAEQAQAA+ADsAOAA0ADEALwArACgAJAAiAB8AHAAZABYAFQATABEADwANAAsACgAI
AAgABwAGAAMAAgABAAAAAAD////////9//3//f/9//3//f/9//3//f/+/wAAAQD/////
AAAAAAAAAAAAAAAAAAAAAAAAAQABAAEAAQABAAEAAQABAAIAAgACAAIAAgACAAIAAgAC
AAAAAAABAAEAAQABAAEAAAACAAIAAgACAAIAAgACAAIAAwADAAMAAwABAAEAAQABAP//
/v/8//v//P/9//7////9//z//P/7//3//f/9//3/+v/6//r/+v/8//z//P/8//z/+//6
//r/+P/4//j/+P/6//n/+f/5//j/+P/4//j/+P/4//j/+P/5//j/9//4//r//P/+//7/
/v/+//7//v/+//7//v/+//7//v//////AQD///7//v/7//r/+v/6//r/+v/6//r/9//3
//f/9//1//T/9P/2//n/+f/6//r/+v/6//n/9//3//f/9f/1//L/8f/x//H/8f/w//D/
8P/w//D/8P/w//D/8P/w//D/8P/w//D/8P/v/+//7//v/+//7//v/+//7//v/+//7//v
/+//7//v//H/7//v//H/9P/5////BgARACMAPQBYAHQAlACqALcAwADEAK8AhABHAP7/
xf+T/0v/AP/I/qz+t/7Z/vz+G/9A/2P/ev+O/6D/sP/D/83/1P/c/+H/4//l/+b/5//p
/+v/7f/t/+7/7//w//H/8v/z//P/8//z//P/9P/0//X/9f/1//b/9v/4//n/+f/5//j/
+P/4//j/9//3//j/+P/6//v/+//8//r/+v/6//z////////////+//7/AAABAAAAAAAB
AAIABQAGAAYABwAHAAgACgAMAA8ADwARABIAFAAWABkAGwAfACEAIwAlACcAKAAqACwA
MAAyADUAOAA5ADsAPQA/AEEAQgBEAEQARgBHAEgASABIAEgASQBJAEcARwBHAEUARgBF
AEQAQgA+AD0APAA5ADgANgAzADIALwAsACgAJQAlACEAHgAaABoAFwAUABEADgANAAsA
CQAJAAcABQAEAAIAAgABAAAA///+//3//P/8//v/+//7//n/+f/5//n/+//7//v/+//6
//r/+//7//v/+//8//z//P/8//z//P/8//z//P/9//3//f/9//3//f/9//3//v/+//7/
/v/+//7//v/+//7//v/+///////////////+//7//v/+//7//v/+//7//v/9//3//f/9
//3//f/9//3//P/8//v/+//5//n/+f/5//n/+P/4//f/9//3//f/9//2//b/9v/2//b/
9v/2//b/9v/1//T/9P/0//T/9P/0//T/8//z//P/9P/0//T/9P/0//T/9P/0//b/9v/2
//j/+v/4//r/+v/6//r/+v/8//z//P/8//z//P/9//3//f/7//r/+v/3//b/9v/2//j/
+P/4//j/8//z//P/8//z//L/8v/0//f/9//4//j/+P/4//f/9f/z//P/8f/x//D/7//v
/+//7//u/+7/7v/s/+z/7P/s/+7/7v/u/+7/7P/s/+z/7P/t/+3/7f/t/+3/7f/t/+3/
7f/t/+3/7f/t/+3/7f/t/+3/6//t/+//9P/7/wEACgAZAC8ASQBoAIQAnACsALkAxgDA
AKEAdAA1AOz/rf9z/yv/4v6w/pr+r/7d/gL/I/9G/2P/fP+S/6b/uP/F/83/0v/a/9//
4f/j/+T/5f/n/+f/6f/p/+r/6//s/+3/7v/v/+//7//v/+//8P/w//H/8//z//T/9P/0
//X/9f/1//b/9v/2//b/9//3//j/+P/4//n/+f/6//r/+v/6//z//f/9//3//f8AAAAA
AgADAAIAAgADAAQABwAIAAgACQALAAwADgAQABMAEwAVABYAGAAaAB0AHwAhACMAJQAn
ACwALgAxADQAOAA6AD0AQABBAEMARQBHAEkASgBMAEwATgBPAFAAUABQAFAAUQBRAFEA
UQBRAE8ATgBNAEwASgBIAEcARgBDAEEAPgA6ADgAMwAwACwAKQAnACMAIAAcABoAFwAU
ABEADAALAAkABwAFAAMAAQAAAP7//v/9//z//f/8//v/+v/6//n/+f/5//f/9//3//f/
+f/5//n/+f/4//j/+f/5//n/+f/6//r/+P/4//j/+P/6//r/+v/7//n/+f/5//n/+//7
//v//P/8//z//P/8//r/+v/6//r//P/8//3//f/7//v/+//6//r/+v/6//r//P/8//z/
/P/7//v/+//7//v/+//7//v/+v/6//n/+f/5//n/+f/5//n/+P/4//f/9//3//f/9//2
//b/9v/2//b/9v/2//b/9v/1//T/9P/2//b/9v/2//b/9f/1//X/9P/0//T/9P/0//T/
9P/0//j/+P/4//r/+v/8//z//P/8//z//P/8//z//P/8//3//f/9//v/+v/6//n/+P/4
//j/+P/4//j/+P/1//X/9f/1//P/8v/y//T/9//3//j/+P/2//b/9f/z//H/8f/v/+//
8P/v/+//7//v/+7/7v/u/+7/7v/u/+7/7v/u/+7/7v/u/+7/7v/u/+//7//v/+//7f/t
/+3/7f/t/+3/7f/t/+//7//v/+//7//v/+//7//0//v/AQAKABsAMQBLAGYAhACgALIA
vQDIAMAAnQBsACcA4P+p/23/G//U/qj+ov69/uX+Bv8p/07/bf+C/5b/qP+6/8f/z//W
/97/4//j/+X/5v/n/+n/6//t/+3/7v/t/+7/7//w//H/8f/x//H/8f/y//L/8//1//X/
9v/2//T/9f/1//X/+P/4//j/+P/3//f/+P/4//j/+f/5//r/+v/6//r//P//////////
/wAAAAACAAMAAgACAAMABAAHAAgACAAJAAkACgAMAA4AEwATABUAFgAYABoAHQAfACEA
IwAlACcAKgAsAC8AMgA0ADYAOQA8AD8AQQBDAEUARwBIAEoASgBMAE0ATgBOAE4ATgBP
AE8ATwBPAE8ATQBMAEsASgBIAEYARQBEAEEAPwA8ADgANgAzADAALAApACcAIwAgABwA
GgAXABQAEQAOAA0ACwAJAAcABQADAAIAAAAAAP///v/9//z/+//6//r/+f/5//n/+f/5
//n/+f/5//n/+f/5//j/+P/5//n/+f/5//r/+v/6//r/+v/6//r/+v/6//v/+//7//v/
+//5//n/+f/6//r/+v/6//r/+v/6//r/+v/8//z//f/9//3//f/9//z//P/8//z//P/8
//z//P/8//v/+//7//v/+//7//v/+//6//r/+f/5//f/9//3//f/+f/4//j/9//3//f/
9//3//b/9v/2//b/9P/0//T/9P/0//P/8v/y//T/9P/0//T/9v/1//X/9f/0//T/9P/0
//T/9P/0//T/+P/2//j/+P/4//j/+P/4//j/+P/6//r/+//7//v/+f/4//j/9f/0//T/
9P/2//b/9v/2//P/8//z//P/7//u/+7/8P/1//X/9v/2//j/+P/3//X/8f/x/+//7//u
/+3/7f/t/+3/7P/s/+z/7P/s/+z/7P/s/+z/7P/s/+z/7P/s/+z/6//r/+v/6//r/+v/
6//r/+v/6//r/+v/6//r/+v/6//t/+v/6//t//D/9//7/wQADwAhADkAVgByAI4ApgCz
ALwAwACtAIQASwACAMH/jf9N/wD/xP6m/qv+zf7y/hP/Nv9Z/3T/iv+c/6z/v//L/9L/
2P/d/9//4f/i/+P/5f/n/+n/6f/q/+v/7P/t/+7/8f/x//H/8f/x//L/8v/z//H/8f/y
//L/9P/1//X/9f/0//T/9P/0//f/9//4//j/9v/3//f/+P/4//j/+P/6//v/+//7//v/
/v/+/wAAAQAAAAAAAQACAAMABAAEAAUABwAIAAoADAANAA0ADwAQABIAFAAXABkAHQAf
ACEAIwAmACgAKwAuAC4AMAAzADYAOQA7AD0APwBBAEIARABEAEYARwBIAEgASABIAEkA
SQBJAEkASQBHAEYARQBEAEIAQgBBAEAAPQA7ADgANAAyADEALgAqACcAJQAhAB4AGgAa
ABcAFAARAA4ADQALAAkABwAFAAMAAgAAAAAA///+//3//P/7//r/+v/5//n/+f/3//f/
9//3//f/9//3//f/9v/2//f/9//3//f/+P/4//j/+P/4//j/+P/4//j/+f/7//v/+//7
//v/+//7//z/+v/6//r/+v/8//z//P/8//z//P/9//3//f/9//3//P/8//z//P/8//z/
/P/8//z/+//7//v/+//7//v/+//7//r/+v/5//n/+//7//v/+//5//j/+P/3//f/9//3
//f/9v/2//b/9v/2//b/9v/2//b/9f/0//T/9P/0//T/9P/0//P/8//z//T/9P/0//T/
9P/0//T/9P/2//b/+P/6//r/+v/6//r/+v/6//r/+v/6//v/+//9//v/+v/6//n/+P/4
//j/9v/2//b/9v/1//X/9f/1//P/8v/y//T/9f/1//b/9v/4//j/9//1//P/8//x//H/
8P/v/+//7//v/+7/7v/u/+7/7v/u/+7/7v/u/+7/7v/u/+7/7v/u/+3/7f/t/+3/7f/t
/+3/7f/t/+3/7f/t/+3/7f/t/+3/7f/t/+//8f/y//X//f8EAA8AHQA1AFIAcgCOAKQA
swC+AMYAuwCcAGsAKADd/6P/af8a/9T+qP6b/rn+6P4N/y7/T/9q/4L/mP+s/7//yf/O
/9b/3f/h/+P/5P/l/+f/6f/r/+v/7P/t/+7/7//w//H/8f/x//H/8f/y//L/8//1//X/
9v/2//T/9f/1//X/+P/4//j/+P/3//f/+P/4//r/+//7//z//P/8//z//v//////////
/wAAAAACAAMABAAEAAUABgAHAAgACAAJAAsADAAOABAAFQAVABcAGAAaABwAHwAhACMA
JQAnACkALgAwADMANgA2ADgAOwA+AEEAQwBFAEcASwBMAE4ATgBSAFMAVABUAFQAVABV
AFUAVQBVAFUAUwBUAFMAUgBQAE4ATQBMAEkARwBEAEAAPgA7ADgANAAxAC0AKQAmACIA
IAAdABoAFwASABEADwANAAsACQAHAAYABAAEAAMAAgABAAAA///+//7//f/9//3//f/9
//3//f/7//v/+//7//z//P/9//3//f/9//7//v/+//7//v/+//7//v/+////////////
//////////8AAP7//v/+//7/AAAAAAAAAAAAAAAAAQABAAEAAQABAAAAAAAAAAAAAAAC
AAIAAgACAP/////////////////////+//7//f/9//3//f/9//3////+//7//f/9//3/
/f/9//z//P/8//z//P/8//z//P/8//v/+v/6//r/+v/6//r/+v/5//n/+f/6//r/+v/6
//r/+v/6//r//P/+//7//v8AAAAAAAAAAAAAAAAAAAAAAAAAAAEAAQADAAEAAAAAAP//
/v/+//7//P/8//z//P/5//n/+f/5//f/9v/2//j/+//7//z//P/8//z/+//5//f/9//1
//X/9P/z//P/8//z//L/8v/y//L/8v/y//L/8v/y//L/8v/y//L/8v/y/+//7//v/+//
8f/x//H/8f/x//H/8f/x//P/8//z//P/9f/z//H/8//4////AwAMABsAMQBLAGgAhgCk
ALYAwQDMAMYApQB0AC8A6P+x/3X/I//a/rD+pv7B/uf+CP8p/0z/bf+G/5r/rP++/8v/
0//a/+D/4//l/+f/6P/p/+v/7f/v/+//8P/x//L/8//0//f/9//3//f/9f/2//b/9//3
//f/+P/4//j/+f/5//n/+v/6//r/+v/9//3//v/+//3//f/8//z//v/+//7/AAABAAEA
AQABAAAAAAACAAMABAAEAAUABgAJAAoACgALAA0ADgAQABIAFQAVABcAGAAaABwAHwAh
ACMAJQAnACkALAAuADEANAA4ADoAPQBAAEEAQwBFAEcASwBMAE4ATgBOAE8AUABQAFAA
UABRAFEAUQBRAFEATwBOAE0ATABKAEoASQBIAEUAQQA+ADoAOAA1ADIALgArACsAJwAk
ACAAHAAZABYAEwAQAA8ADQALAAkABwAFAAQAAgACAAEAAAABAAAA///+//3/+//6//n/
+f/5//n/+f/7//v/+//7//r/+v/7//v/+f/5//r/+v/6//r/+v/6//z//P/8//3//f/9
//3//f/7//v/+//8//z//P/8//z//P/8//z//P/8//z//f/9//v/+//7//r//P/8//z/
/P/8//z//P/8//v/+//7//v/+//7//v/+//6//r/+f/5//n/+f/5//n/+f/4//j/9//1
//X/9f/1//b/9v/2//b/9v/2//b/9v/2//X/9P/0//T/9P/0//T/9P/z//P/8//2//b/
9v/2//j/+v/6//r/+v/6//r/+v/6//r/+v/6//v/+//7//n/+P/4//f/9v/2//b/9v/2
//b/9v/z//P/8//z//H/8P/w//L/9//3//j/+P/2//b/9f/z//H/8f/v/+//7v/t/+3/
7f/t/+z/7P/s/+z/7P/s/+z/7v/u/+7/7v/s/+z/7P/s/+3/7f/t/+3/6//r/+v/6//t
/+3/7f/t/+3/7f/t/+3/7f/t/+3/7//0//v/AwAMABsAMwBPAGoAhgCgALIAuwDEAL4A
mwBoACMA2v+l/23/H//Y/q7+pv69/uP+BP8l/0r/a/+C/5T/pv+4/8f/z//W/9z/4f/j
/+P/5P/l/+f/6f/r/+v/7P/r/+z/7f/u//H/8f/x//H/8f/y//L/8//z//P/9P/0//T/
9f/1//X/+P/4//j/+P/3//f/+P/4//j/+f/5//r/+v/6//r//P////////////7//v8A
AAEAAgACAAMABAAFAAYABgAHAAkACgAMAA4AEQARABMAFAAWABgAGwAdAB8AIQAjACUA
KAAqAC0AMAAyADQANwA6ADsAPQA/AEEAQwBEAEYARgBIAEkASgBKAEoASgBLAEsASwBL
AEsASQBGAEUARABCAEIAQQBAAD0AOwA4ADQAMgAvACwAKAAlACUAIQAeABoAGAAVABIA
DwAMAAsACQAHAAUAAwABAAAA/v/+//3//P/7//r/+f/4//j/9//3//f/9//3//f/9//3
//f/9//3//b/9v/3//f/9//3//j/+P/4//j/+P/4//j/+P/4//n/+f/5//n/+f/5//n/
+f/6//r/+v/6//r//P/8//z//P/6//r/+//7//v/+//7//r/+v/6//r/+v/8//z//P/8
//n/+f/5//n/+f/5//n/+f/4//j/9//3//f/9//3//f/9//2//b/9f/1//X/9f/1//T/
9P/0//T/9P/0//T/9P/2//X/9P/0//L/8v/y//L/8v/x//H/8f/0//T/9P/0//b/9v/4
//r/+v/6//r/+P/4//j/+P/4//j/+f/5//n/9//2//b/9f/0//T/9P/2//b/9v/2//H/
8f/x//H/7//u/+7/8P/z//P/9P/0//b/9v/1//P/8f/x/+//7//s/+v/6//r/+v/6v/q
/+r/6v/q/+r/6v/q/+r/6v/q/+r/6v/q/+r/6//r/+v/6//p/+n/6f/p/+n/6f/p/+n/
6f/p/+n/6f/r/+n/6f/r//D/9//9/wYAEwApAEMAYAB+AJYAqgC3AMAAwACnAHoAPwD0
/7X/f/81/+b+sP6W/qP+y/72/hn/PP9Z/3L/iv+e/7D/vf/H/87/1v/b/93/3//g/+H/
4//l/+f/5//o/+f/6P/p/+r/7f/t/+3/7f/t/+7/7v/v/+//7//w//D/8P/x//H/8f/y
//L/8v/y//P/8//0//T/9v/3//f/+P/4//j/+P/6//v/+//7//v/+v/6//z//f/+//7/
//8AAAEAAgACAAMABwAIAAoADAANAA0ADwAQABQAFgAZABsAHQAfACEAIwAmACgAKwAu
ADIANAA3ADoAPQA/AEEAQwBFAEYASABIAEoASwBMAEwATABMAE0ATQBNAE0ATQBLAEoA
SQBIAEYARgBFAEQAQQA9ADoANgA0ADEALgAqACcAJQAhAB4AGgAWABMAEAANAAoACQAH
AAUAAwABAP///v/8//z/+//6//v/+v/5//j/+P/3//f/9//1//X/9f/1//X/9f/1//X/
9P/0//X/9f/1//X/9v/2//b/9v/2//b/9v/2//b/9//1//X/9f/1//f/9//3//j/+P/4
//j/+P/4//j/+P/4//j/+P/5//n/9//3//f/9v/4//j/+P/4//b/9v/2//b/9//3//f/
9//3//f/9//3//b/9v/1//X/9f/1//X/9f/1//T/9P/z//P/8//z//P/8v/y//L/8v/w
//D/8P/w//L/8f/w//D/8P/w//D/8P/w/+//7//v/+7/7v/u/+7/8P/w//D/8P/y//T/
9v/2//b/9v/2//b/9v/2//b/9v/3//f/9//1//T/9P/z//L/8v/y//L/8v/y//L/7//v
/+//7//t/+z/7P/u//P/8//0//T/8v/y//H/7//t/+3/6//r/+j/5//n/+f/5//m/+b/
5v/m/+b/5v/m/+b/5v/m/+b/5v/m/+b/5v/l/+X/5f/l/+f/5//n/+f/5//n/+f/5//n
/+f/5//n/+X/5f/l/+f/6v/v//P/+v8FABUAKwBGAGIAfgCaAKsAtgDAALcAlABhACAA
1/+f/2X/FP/M/qD+lf6v/tj++/4e/0P/YP94/4z/nv+v/73/xv/O/9X/2f/Z/9r/2//d
/+H/4//j/+T/5f/m/+f/6P/p/+n/6f/p/+n/6v/q/+v/6//r/+z/7P/s/+3/7f/t/+7/
7v/u/+7/7//v//D/8P/w//H/8f/y//L/8v/y//T/9f/1//X/9f/0//T/9v/3//j/+P/5
//r/+//8//z//f///wAAAgAEAAUABQAHAAgADAAOABEAEwAXABkAGwAdAB8AIAAiACQA
KAAqAC0AMAAzADUANwA5ADsAPAA+AD4AQgBDAEQARABEAEQARQBFAEUARQBFAEMARABD
AEIAQAA+AD0APAA5ADkANgAyADAALQAqACYAIwAhAB0AGgAWABIADwAMAAkABgAFAAMA
AQD9//v/+f/4//b/9v/1//T/8//y//H/8P/w/+//7//v/+3/7f/t/+3/6//r/+v/6//r
/+z/7v/v/+3/7f/u/+7/7v/u/+7/7v/u/+7/7v/v/+//7//v/+//7//v/+//8P/u/+7/
7v/u/+7/7v/u/+7/8P/w//H/8f/x//H/8f/w//D/8P/w//D/7v/u/+7/7v/v/+//7//v
/+//7//v/+//7v/u/+3/7f/r/+v/6//r/+v/6v/q/+n/6f/p/+n/6f/q/+r/6v/q/+r/
6v/q/+r/6P/n/+b/5v/m/+b/5v/m/+b/5f/l/+X/5v/m/+b/5v/o/+j/6P/o/+r/6v/q
/+r/6v/q/+z/7P/s/+z/7P/s/+3/7f/r/+n/6P/o/+n/6P/o/+j/6P/o/+j/6P/j/+P/
4//j/+H/4P/g/+L/5//n/+j/6P/o/+j/5//l/+P/4//h/+H/3v/d/93/3f/d/9z/3P/c
/97/3v/e/97/3P/c/9z/3P/c/9z/3P/c/93/3f/d/93/3f/d/93/3f/b/9v/2//b/93/
3f/d/93/3f/d/9//4f/m/+v/8//+/w0AIwA/AFwAdgCQAKIAqwC0AKwAhwBUAA8Ayv+T
/1f/Cf/E/pr+kv6t/tP+8v4V/zr/V/9w/4L/lP+k/7P/vf/E/8r/z//R/9H/0v/T/9X/
1//Z/9n/2v/b/9z/3f/e/9//3//f/9//3//g/+D/4f/h/+H/4v/i/+L/4//j/+P/5P/k
/+T/5P/j/+P/5P/k/+T/5f/l/+b/5//o/+n/7P/r/+v/6//r/+r/6v/s/+3/7v/u/+//
8P/z//T/9P/1//X/9v/4//r//f/9////AAACAAQABwAJAAsADQAPABEAFAAWABkAHAAc
AB4AIQAkACkAKwAtAC8ALwAwADIAMgA0ADUANgA2ADYANgA3ADcANQA1ADUAMwAyADMA
MgAwAA==
         </WaveFormData>
      </LeadData>
      <LeadData>
         <LeadByteCountTotal>10000</LeadByteCountTotal>
         <LeadTimeOffset>0</LeadTimeOffset>
         <LeadSampleCountTotal>5000</LeadSampleCountTotal>
         <LeadAmplitudeUnitsPerBit>4.88</LeadAmplitudeUnitsPerBit>
         <LeadAmplitudeUnits>��V</LeadAmplitudeUnits>
         <LeadHighLimit>2147483647</LeadHighLimit>
         <LeadLowLimit>268435456</LeadLowLimit>
         <LeadID>V3</LeadID>
         <LeadOffsetFirstSample>0</LeadOffsetFirstSample>
         <FirstSampleBaseline>0</FirstSampleBaseline>
         <LeadSampleSize>2</LeadSampleSize>
         <LeadOff>FALSE</LeadOff>
         <BaselineSway>FALSE</BaselineSway>
         <ExcessiveACNoise>FALSE</ExcessiveACNoise>
         <MuscleNoise>FALSE</MuscleNoise>
         <LeadDataCRC32>4206441475</LeadDataCRC32>
         <WaveFormData>
RgBGAEYARgBEAEQARABEAEQARABEAEQAQAA+ADwAOgA2ADQAMgAwAC0AKgAnACQAIAAe
ABwAGgAWABQAEgAQAA8ADgANAAwACQAIAAcABgAEAAQABAAEAAIAAgACAAIAAgACAAIA
AgAAAAAAAAAAAAAAAAAAAAAAAAAAAAAAAAAAAAAAAAAAAAIAAgACAAIABAAEAAQABAAC
AAIAAgACAAIAAgACAAIABAAEAAQABAAEAAQABAAEAAQABAAEAAQABAAEAAQABAAEAAQA
BAAEAAIAAgACAAIAAgACAAIAAgAAAAAAAAAAAP7//v/+//7//v/+//7//v/+//7//v/+
//z//P/8//z/+v/6//r/+v/8//z//P/8//r/+v/6//r/+P/4//j/+P/4//j/+P/4//j/
+P/4//j/+v/8//7/AAABAAIAAwAEAAQABAAEAAQABgAGAAYABwAHAAcACAAIAAYABgAG
AAYABgAFAAUABQAFAAUAAwADAAMAAwABAAAAAAAAAAIABAAEAAQABAACAP///P/7//n/
+f/5//j/9v/1//T/9P/0//b/9v/2//X/8//z//P/8//1//X/9f/1//L/8v/y//L/9P/0
//T/9P/y//L/8v/x//H/8f/y//L/8v/y//L/8v/v/+3/6v/q/+z/8v/+/xIAKgBEAGEA
hgCwANkAAgEmATEBJwEFAcsAkABTAPj/lP9M/yr/LP88/0z/W/9v/3//jv+d/6r/uf/G
/8//1v/d/+H/4f/i/+P/4//k/+X/5v/n/+j/6P/o/+n/6f/q/+r/6//s/+v/6//r/+v/
7P/s/+3/7f/t/+3/7v/u/+7/7v/v/+//7//u/+7/7f/v/+//8P/w//D/8P/w//H/8v/y
//P/8//1//X/9v/3//b/9v/2//f/+P/4//j/+v/7//z//f/+//3//v///wEABAAFAAcA
CgAJAAoADQAPABIAFAAXABkAGwAcAB4AIAAkACcAKgAsAC4AMAAyADUANQA1ADgAOQA4
ADkAOgA7ADoAOgA6ADoAPAA8ADoAOQA7ADsAOQA4ADYANAAyAC8ALQAqACgAJAAjACAA
HgAbABgAFAASABAADwANAAsACQAJAAcABQAFAAMAAgABAAAA///+//3//f/8//z/+//7
//v/+//7//v/+f/5//n/+f/5//n/+f/5//v/+//7//v/+//7//v/+//7//v/+//8//z/
/P/8//z//P/8//z//P/8//z//P/8//3//f/+//////////////////////////3//f/9
//3//f/9//3//P/+//7//v/+//v/+//7//r/+v/6//r/+v/7//v/+//7//v/+v/5//n/
+f/5//j/9//3//f/9//3//f/9//3//f/9P/0//T/9P/1//X/9f/1//P/8//y//L/9P/1
//b/9v/0//T/9P/0//L/8v/z//X/9v/4//j/+v/6//r/+v/6//r/+v/6//r/+v/7//v/
+//8//z//P/8//7//v/+//3//f/9//3//f/5//n/+f/5//n/+P/4//j/+v/8//z//P/8
//r/+f/2//P/8f/x//H/8v/w/+//7v/u/+7/7v/u/+7/7f/t/+3/7f/t/+3/7f/t/+3/
7P/s/+z/7P/s/+z/7P/s/+z/7P/s/+v/6//r/+z/7P/s/+z/7P/s/+v/6f/m/+T/6P/w
//z/EAAoAEIAYQCEAKwAzwD0ABYBIwEZAfkAwwCGAEUA7v+M/0T/Hv8e/zb/TP9d/23/
ff+M/5//sP+//8j/0f/Y/93/4f/h/+T/5f/l/+b/5f/m/+f/6P/o/+j/6f/p/+r/6v/r
/+z/6//r/+v/6//s/+z/7f/t/+3/7f/u/+7/7v/u/+//7//w//D/8f/x//H/8f/y//L/
8v/y//L/8//0//T/9f/1//X/9f/2//f/+P/4//j/+f/6//r/+v/8//3//v///wAAAQAC
AAMABQAGAAcACQAMAA0ADgARABMAFAAWABkAGwAgACIAJQAoACgAKwAuADAAMgA0ADYA
OQA5ADkAPAA9AEAAQQBCAEMARABEAEQARABCAEIAQAA/AD8APwA9ADwAOgA4ADYAMwAz
ADAALgAqACcAJAAiAB8AHAAYABYAFAARAA8ADQALAAkABwAFAAUABQAEAAMAAgABAAAA
//////7//v/9//3//f/9//3//f/7//v/+//7//v/+//7//v//f/9//3//f/9//3//f/9
//3//f/9//7//P/8//z//P/+//7//v/+/wAAAAAAAAAA/////wAAAQD//////////wEA
AQABAAEAAQABAAEAAQABAAEAAQAAAAAAAAAAAAAA/////////v/+//7//v/+//3//f/9
//3/+//6//n/+f/7//v/+v/5//v/+//7//v/+//7//v/+//4//j/+P/4//n/+f/5//n/
+f/5//j/+P/2//f/+P/4//b/9v/2//b/9v/2//f/+f/6//r//P/+//7//v/+//7/AAAA
AAAAAAD+/////////wIAAgACAAIAAgACAAIAAQD//////////////////////f/8//z/
/P/+/wAAAAAAAAAA/v/9//r/+f/3//f/9//4//b/9f/0//L/8v/y//L/8v/x//H/8f/x
//H/8f/x//H/8f/w//D/8v/y//L/8v/y//L/8v/y//D/7//v/+//8v/y//L/8v/y//L/
8f/v/+z/6P/q//D/+v8MACIAOABTAHYAngDFAOgADgElASMBCQHZAJ4AZQAWALT/YP80
/yr/Ov9M/1v/a/99/4z/nf+u/73/yP/R/9j/3//h/+P/5P/l/+X/5v/p/+r/6//s/+z/
7P/t/+3/7P/s/+3/7v/x//H/8f/x//D/8P/x//H/8f/x//L/8v/w//D/8f/x//L/8v/z
//P/9f/1//b/9v/0//T/9P/1//j/+P/5//n/9//3//j/+f/6//r/+v/7//7//v/+/wAA
AQACAAMABAAFAAYABwAJAAoACwANABAAEQASABUAFwAWABgAGwAdACEAJAAoACwALAAv
ADIANAA2ADgAOgA9AD8APwBCAEMARQBHAEkASwBKAEoASgBKAEoASgBIAEcARwBHAEUA
RABCAEAAPgA7ADkANgA0ADAALwAsACoAJwAkACAAHgAcABkAFwAVABMAEwARAA8ADwAL
AAoACQAIAAUABAADAAMAAAAAAP///////////////wEAAQABAAEAAwADAAMAAwABAAEA
AQABAAEAAQABAAEAAQABAAEAAgACAAIAAgACAAQABAAEAAQABAAEAAQABAADAAMABAAF
AAMAAwADAAMAAwADAAMAAwAFAAUABQAFAAUABQAFAAQABAAEAAQABAADAAMAAwACAAAA
AAAAAAAAAAABAAIAAwABAAAA///////////+//3/+//7//v/+//9//3//f/9//7//v/+
//7//P/7//r/+f/6//v/+//8//r/+//8//z/+//6//n/+P/4//j/+f/7//z/AAAAAAAA
AgACAAIAAgACAAIAAgACAAIAAwADAAMAAgACAAIAAgAAAAAAAAD//wEAAQABAAEA////
///////9//z//P/8//z//v/+//7/AAD+//3/+v/5//f/9//3//T/8v/x//D/8P/w//D/
8P/w/+//7//v/+//7//v/+//7//v/+7/7v/u/+7/7v/u/+7/7v/u/+7/7v/t/+3/7f/u
/+7/7v/u/+7/7P/p/+f/5P/i/+L/6P/2/wgAIAA6AFcAfgCoAM8A9gAaAS0BJwELAdEA
lgBbAAgApP9U/yr/Jv82/0T/Uf9n/3n/hv+T/6D/sf/A/8n/0v/Z/93/3f/c/93/3f/e
/9//4P/h/+L/5P/k/+X/5f/m/+b/5//o/+f/5//n/+f/5v/m/+f/5//p/+n/6v/q/+j/
6P/p/+n/6P/o/+n/6f/r/+v/7P/s/+r/6v/q/+v/7v/u/+//7//t/+3/7v/v//D/8P/w
//H/8v/y//L/9P/1//b/9//4//n/+v/7//3//v///wEABAAFAAYACQALAAwADgARABMA
FAAWABkAHAAeACEAJAAmACgAKgAsAC8ALwAvADIAMwA0ADUANgA3ADgAOAA4ADgAOAA4
ADYANQA1ADUAMwAyADIAMAAuACsAKwAoACYAIgAfABwAGgAXABYAEgAQAA4ACwAJAAcA
BQADAAEA/////////v/9//z/+//6//n/+f/2//b/9f/1//P/8//z//P/9f/1//X/9f/1
//X/9f/1//f/9//3//f/9f/1//X/9f/1//X/9f/2//b/9v/2//b/9v/2//b/9v/4//j/
+P/4//f/9//4//n/+f/5//n/+f/5//n/+f/5//n/+f/5//n/9//3//f/9v/2//b/9v/2
//f/9//3//b/9v/2//b/9v/z//P/8//z//X/9P/z//P/8//z//L/8f/x//H/8f/x//H/
8f/x//H/8P/w//D/8P/v/+//7//v/+//7//u/+7/7v/v//D/8P/u/+7/7v/u//D/8P/x
//P/9P/y//T/9P/0//T/9P/2//b/9v/2//b/9//3//f/+P/4//j/+P/2//b/9v/1//X/
9f/1//X/8//z//P/8//z//L/8v/y//T/9v/2//b/9v/0//P/8P/v/+3/7f/t/+z/6v/p
/+j/6P/o/+j/6P/o/+f/5//n/+f/5//n/+f/5//n/+b/5v/m/+b/5v/m/+b/5v/m/+b/
5v/l/+X/5f/o/+j/6P/o/+j/5P/j/+P/4P/g/+T/6v/6/w4AKABAAF0AgACkAM0A9AAS
ARsBEQHvALcAeAA3AN7/gP86/xj/HP8y/0j/Wf9p/3n/iP+Z/6j/t//C/8n/zv/V/9n/
2f/a/9v/2//c/93/3v/f/+D/4P/g/+H/4f/i/+L/4//k/+P/4//j/+P/5P/k/+X/5f/l
/+X/5v/m/+b/5v/n/+f/6P/o/+n/6f/n/+f/6P/o/+r/6v/q/+v/6v/q/+v/6//t/+3/
7v/v//D/8P/w//H/8v/y//L/9P/1//b/9//4//n/+v/7//3//v///wEABAAFAAYACQAL
AA4AEAATABUAGAAaAB0AIAAgACMAJgAoACwALgAwADMAMwAzADYANwA4ADkAOgA7ADwA
PAA8ADwAPAA8ADoAOQA5ADkANwA2ADQAMgAwAC0AKwAoACYAIgAfABwAGgAXABQAEAAO
AAwACQAHAAUAAwABAP///f/9//v/+v/5//j/9//2//X/9f/2//b/9f/1//X/9f/1//X/
9f/1//X/9f/1//X/9f/1//X/9f/1//X/8//z//P/8//1//X/9f/2//T/9P/0//T/9v/2
//b/9v/2//b/9v/2//f/9//4//n/+f/5//n/+f/5//n/+f/5//n/+f/5//n/+f/5//n/
+P/4//j/+P/4//n/+f/5//j/+P/4//j/+P/5//n/+f/5//f/9v/1//X/9f/1//T/8//z
//P/8//z//P/8//z//P/8v/y//L/8v/z//P/8//z//P/8//y//L/8P/x//L/8v/y//L/
8v/y//T/9P/1//f/+P/6//r/+v/6//r/+v/6//r/+v/7//v/+//8//z//P/8//z//P/8
//v/+//7//v/+//5//n/+f/5//f/9v/2//b/9v/4//j/+P/4//b/9f/y//H/7//v/+//
8P/u/+3/7P/s/+z/7P/s/+7/7f/t/+3/7f/t/+3/7f/t/+3/7P/s/+z/7P/s/+z/6v/q
/+r/6v/q/+n/6f/p/+v/7P/t/+7/7v/s/+n/5f/i/+T/6P/y/wIAFgAuAEYAZQCMALQA
2wACARwBIQERAecAqwByAC0Azv90/zr/JP8s/z7/Tv9f/3P/g/+Q/5//rv+7/8b/z//W
/93/3//d/97/3//f/+D/4//k/+X/5v/m/+b/5//n/+b/5v/n/+j/5//n/+f/5//n/+j/
6v/r/+v/6//s/+z/7P/s/+3/7f/s/+z/7f/t/+3/7f/u/+7/7v/u/+7/7//w//D/8f/x
//P/8//0//X/9v/2//b/9//4//j/+P/6//n/+v/7//z//v8AAAIABQAEAAUABwAKAAsA
DAAPABEAFAAWABkAGwAeACAAIwAmACgAKwAuADAAMgA0ADYAOQA5ADkAPAA9AEAAQQBC
AEMARABEAEQARABGAEYARABDAEEAQQA/AD4AOgA4ADYAMwAxAC4ALAAoACUAIgAgAB0A
GgAWABQAEgARAA8ADQALAAcABQADAAMAAwACAAEAAAD9//z/+//7//r/+v/5//n/+f/5
//n/+f/5//n/+f/5//n/+f/5//n/+f/5//n/+f/5//n/+f/5//n/+f/5//r/+v/6//r/
+v/4//j/+P/4//r/+v/6//r/+//7//z//f/9//3//f/9//3//f/9//3//f/9//3//f/9
//3//f/8//z//P/8//z/+//7//v/+v/6//r/+v/6//f/9//3//f/+f/4//f/9//3//f/
9v/1//P/8//z//P/8//z//P/8//y//L/8v/y//H/8f/x//H/8//z//L/8v/w//H/8v/y
//L/8v/y//L/9P/0//b/9v/2//b/9v/2//b/9v/4//n/+f/5//n/+P/3//b/9v/2//b/
9f/3//f/9//3//X/9f/1//X/8//y//L/8v/0//b/9v/2//b/9P/z//D/7//t/+3/7f/q
/+j/5//m/+b/5v/m/+b/5v/l/+X/5f/l/+X/5f/l/+X/5f/k/+T/5P/k/+T/5P/k/+T/
5P/k/+b/5f/l/+X/5P/k/+T/5P/m/+T/4//f/97/3P/e/+T/8P8CABgAMgBPAHIAmgDB
AOgADgEjAR8BBwHRAJQAWQAKAKT/Tv8g/xb/Jv84/0f/W/9v/3z/i/+c/6v/uP/D/8r/
z//T/9X/1v/X/9f/2P/Z/9r/2//c/97/3v/f/9//4P/g/+H/4v/h/+H/4f/h/+L/4v/j
/+P/4//j/+T/5P/i/+L/4//j/+T/5P/l/+X/5f/l/+b/5v/o/+j/6P/p/+r/6v/r/+v/
6//r/+z/7f/u/+7/7v/v//D/8P/w//L/8//0//X/9v/3//j/+f/7//r/+//9/wAAAwAE
AAcACQAKAAwADwARABQAFgAZABwAHAAfACIAJAAoACoALAAvAC8ALwAyADMANAA1ADYA
NwA4ADgAOAA4ADoAOgA4ADcANwA3ADUANAAyADAALgArACkAJgAkACAAHwAcABoAFwAW
ABIAEAAOAAkABwAFAAMAAQD///3//f/9//z/+//6//n/+P/3//f/9v/2//X/9f/1//X/
9f/1//X/9f/1//X/8//z//P/8//z//P/8//z//P/8//z//P/8//z//P/9P/2//b/9v/2
//b/9v/2//b/9v/2//b/9v/1//X/9v/3//f/9//3//f/+f/5//n/+f/5//n/+f/5//f/
9//3//b/+P/4//j/+P/5//n/+f/4//b/9v/2//b/9f/1//X/9f/3//b/9f/1//P/8//y
//H/8f/x//H/8f/x//H/8f/x//D/8P/w//D/7//v/+//7//v/+//7v/u/+7/7//w//D/
8P/w//D/8P/y//L/8v/z//T/9f/2//b/9v/2//b/9v/3//f/9//4//j/+P/4//b/9v/2
//X/9//3//f/9//1//X/9f/1//X/9P/0//T/9P/2//b/9v/4//b/9f/y//H/7//v/+//
7v/s/+v/6v/q/+r/6v/q/+r/6f/p/+n/5//n/+f/5//p/+n/6P/o/+j/6P/o/+j/6P/o
/+j/6P/o/+f/5//n/+b/5v/m/+b/6P/o/+f/5f/i/+D/4v/o//L/AAAWAC4ASQBoAIoA
sQDWAPwAFwEdAQsB4wCoAGsAJADG/2z/MP8Y/yL/Ov9P/1//b/9+/43/nv+v/7z/xf/M
/9P/1//Z/9r/2//b/9z/3f/e/9//4P/g/+D/4f/h/+L/4v/j/+T/5f/l/+X/5f/m/+b/
5//n/+f/5//o/+j/6P/o/+n/6f/o/+j/6f/p/+v/6//s/+z/7P/s/+z/7f/u/+7/7//v
/+//7//w//H/8P/w//D/8f/0//T/9P/2//X/9v/3//j/+//8//3///8AAAEAAwAGAAUA
BgAJAAsADQAQABQAFwAYABoAHQAgACAAIwAmACgALAAuADAAMwA3ADcAOgA7ADwAPQA+
AD8AQABAAEAAQABCAEIAQAA/AD8APwA9ADwAOgA4ADYAMwAxAC4ALAAoACUAIgAgAB0A
GAAUABIAEAAPAA0ACwAJAAcABQADAAMAAQAAAP///v/9//z/+//7//r/+v/5//n/+f/5
//n/+f/5//n/+f/5//f/9//3//f/+f/5//n/+f/5//n/+f/5//n/+f/5//r/+v/6//r/
+v/6//r/+v/6//r/+v/6//r/+//7//z//f/9//3//f/9//3//f/9//3//f/9//3//f//
///////+//z//P/8//z//f/9//3//P/6//r/+v/6//n/+f/5//n/+//6//n/+f/5//n/
+P/3//n/+f/5//n/9//3//f/9//2//b/9v/2//X/9f/1//X/9f/1//T/9P/0//X/9v/2
//b/9v/2//b/+P/6//n/+v/8//z//P/8//z//P/8//z//P/9//3//f/+//7//v/+//7/
/v/+//3//f/9//3//f/7//v/+//7//n/+P/4//j/+v/8//z//P/8//r/+f/2//X/8//z
//P/8v/w/+//7v/u/+7/7v/u/+7/7f/t/+3/7f/t/+3/7f/t/+3/7P/s/+r/6v/q/+r/
7P/s/+z/7P/s/+v/6//r/+7/7v/u/+7/7v/s/+f/5f/k/+T/6P/w/wAAFAAqAEQAYwCM
ALQA2QACASABJwEXAe0AsQB6ADMA1P94/z7/Jv8u/0L/Tv9d/2//gf+O/5//rv+//8r/
z//W/9v/3f/d/97/3//f/+D/4//k/+X/5v/m/+b/5//n/+r/6v/r/+z/7P/r/+r/6f/q
/+r/6//r/+v/6//s/+z/7v/u/+//7//0//b/+f/7//n/+f/6//r//P/8//z//f/+//7/
//////3//f/+////AAAAAAAAAQAEAAQABAAGAAUABgAHAAgACwAMAA0ADwAQABEAEwAW
ABUAFgAZABsAHgAgACMAJQAqACwALwAyADIANQA4ADoAPgBAAEIARQBHAEcASgBLAEoA
SwBMAE0ATgBOAE4ATgBQAFAATgBNAE8ATwBNAEwASQBGAEMAPwA9ADoAOAA0ADMAMAAu
ACsAJgAiACAAHgAdABsAGQAXABMAEQAPAA8ADQAMAAsACgAJAAgABwAHAAQABAADAAMA
AwADAAMAAwAFAAUABQAFAAMAAwADAAMAAwADAAMAAwADAAMAAwADAAMAAwADAAQABAAE
AAQABAAEAAQABAAEAAQABAAEAAQAAwADAAQABQAFAAUABQAFAAMAAwADAAMABQAFAAUA
BQAFAAUABQAEAAQABAAEAAQAAwADAAMAAgACAAIAAgACAAEAAQABAAEAAQAAAP/////9
//3//P/7//3//f/9//3//f/9//3//f/8//z//P/8//v/+//7//v/+f/5//j/+P/6//v/
/P/8//7/AAAAAAAAAAAAAAIAAgACAAIAAAABAAEAAQACAAIAAgACAAAAAAAAAP//AQAB
AAEAAQD9//3//f/9//3//P/8//z//P/+//7//v/+//z/+//4//f/9f/1//X/8v/w/+//
7v/u/+7/7v/u//D/7//v/+//7//v/+//7//v/+//7v/u/+7/7v/u/+7/7P/s/+z/7P/u
/+3/7f/t/+7/7v/u/+7/7v/s/+v/5//k/+b/6v/0/wQAGgAyAEoAawCSALoA3wAGASYB
KwEbAfEAtQB6ADcA1v94/zr/Iv8o/zr/Sv9Z/23/ff+O/5v/qv+5/8b/z//U/9v/3//f
/97/3//f/+D/4f/i/+P/5P/m/+b/5//n/+b/5v/n/+j/6f/p/+n/6f/o/+j/6f/p/+n/
6f/q/+r/6v/q/+v/6//s/+z/7f/t/+3/7f/u/+7/7v/u/+7/7//w//D/8f/x//H/8f/y
//P/8v/y//L/8//0//T/9P/2//f/+P/5//r/+//8//3///8AAAEAAwAGAAcACAALAA0A
DgAQABMAFQAYABoAHQAgACQAJwAqACwALAAuADAAMwA1ADUAOAA5ADgAOQA6ADsAPAA8
ADwAPAA8ADwAOgA5ADkAOQA3ADYANgA0ADIALwArACgAJgAiAB8AHAAaABcAFgASABAA
DgALAAkABwAFAAUAAwABAAEAAQAAAP///v/9//z/+//7//z//P/7//v/+//7//v/+//7
//v/+//7//v/+//7//v/+//7//v/+//7//v/+//7//v/+//7//z//P/8//z//P/8//z/
/P/8//z//P/8//z//f/9//7////9//3//f/9//3//f/9//3//f/9//3//f/9//3//f/8
//z//P/8//z//f/9//3//P/8//z//P/8//v/+//7//v/+//6//n/+f/5//n/+P/3//f/
9//3//f/9//3//f/9//2//b/9v/2//X/9f/1//X/9f/1//T/9P/2//f/+P/4//j/+P/6
//z//P/8//z//P/8//z//P/8//3//f/9//z//P/8//z//P/8//z/+//9//3//f/9//n/
+f/5//n/9//2//b/9v/4//r/+v/6//r/+P/3//T/9f/z//P/8//w/+7/7f/s/+7/7v/u
/+7/7P/r/+v/6//t/+3/7f/t/+v/6//q/+r/6v/q/+r/6v/o/+j/6P/o/+r/6f/p/+n/
7P/s/+z/7P/s/+r/6f/n/+T/5P/o/+7//P8SACoAQgBdAH4ApADLAPAAEAEfARcB9wDB
AIYARwDw/47/RP8c/xr/MP9G/1n/af93/4b/mf+o/7X/wP/J/9L/1//b/9v/3P/d/93/
3v/f/+D/4f/i/+L/4v/j/+P/5P/k/+X/5v/l/+X/5f/l/+b/5v/n/+f/5//n/+j/6P/o
/+j/6f/p/+r/6v/r/+v/6//r/+z/7P/s/+z/7P/t/+7/7v/v/+//7//v//D/8f/w//D/
8P/x//L/8v/y//T/9f/2//f/+P/5//r/+//9/wAAAQADAAYABQAGAAkACwAOABAAEwAV
ABYAGAAbAB4AIgAlACgAKgAsAC4AMAAzADMAMwA2ADcAOgA7ADwAPQA8ADwAPAA8AD4A
PgA8ADsAOwA7ADkAOAA4ADYANAAxAC8ALAAqACYAIgAeABsAFwAWABIAEAAOAAkABwAF
AAMAAwABAP/////7//r/+f/4//n/+P/3//f/+P/4//f/9//1//X/9f/1//P/8//z//P/
8//z//P/8//z//P/8//z//X/9f/1//X/9f/1//X/9v/0//T/9P/0//b/9v/2//b/+P/4
//j/+P/3//f/+P/5//n/+f/5//n/+f/5//n/+f/5//n/+f/5//n/+f/5//j/9v/2//b/
9v/3//f/9//2//b/9v/2//b/9f/1//X/9f/1//T/8//z//X/9f/0//P/8//z//P/8//x
//H/8f/x//L/8v/y//L/8f/x//H/8f/x//H/8P/w/+7/7//w//D/8P/w//D/8P/0//b/
+P/4//j/+P/4//j/+P/4//b/9//3//f/+P/4//j/+P/4//j/+P/3//n/+f/5//n/9f/1
//X/9f/1//T/9P/0//b/+P/4//j/+P/2//X/8v/x/+//7//v/+7/7P/r/+r/6v/q/+r/
6v/q/+n/6f/p/+n/6f/p/+n/6f/p/+j/6P/m/+b/5v/m/+j/6P/o/+j/6P/n/+f/5//o
/+j/6P/o/+j/5v/l/+X/4v/g/+D/5P/w/wAAFAAsAEUAYgCIALEA1gD8ABcBGwEJAeEA
pgBtACoAzP9w/zT/HP8m/zr/Sf9Z/2v/ev+J/5r/p/+2/8H/yv/R/9f/2f/Y/9n/2f/a
/93/3v/f/+D/4P/g/+H/4f/i/+L/4//k/+X/5f/l/+X/4v/i/+P/4//l/+X/5v/m/+b/
5v/n/+f/6P/o/+n/6f/p/+n/6v/q/+r/6v/q/+v/7P/s/+3/7f/r/+v/7P/t//D/8P/w
//H/8P/w//D/8v/z//T/9f/2//f/+P/5//v//P/9////AgADAAQABwAJAAgACgANAA8A
EgAUABcAGgAeACEAJAAmACgAKgAsAC8AMwAzADYANwA4ADkAOgA7ADwAPAA8ADwAPAA8
ADoAOQA7ADsAOQA4ADgANgA0ADEALwAsACoAJgAjACAAHgAbABYAEgAQAA4ACwAJAAcA
BQADAAEA//////v/+v/5//j/9f/0//P/8//z//T/9P/1//P/8//z//P/8f/x//H/8f/z
//P/8//z//H/8f/x//H/8f/x//H/8f/x//H/8f/y//L/8v/y//L/8v/y//L/8v/y//L/
8v/y//P/8//0//X/8//z//P/8//1//X/9f/1//X/9f/1//X/8//z//P/8v/y//L/8v/y
//H/8f/x//D/8P/w//D/8P/v/+//7//v/+//7v/t/+3/7f/t/+z/6//r/+v/6//r/+v/
6//r/+v/6P/o/+j/6P/n/+f/5//n/+f/5//m/+b/5v/n/+j/6P/q/+r/6v/q/+r/6v/s
/+z/7P/s/+z/7P/s/+z/7P/t/+3/7f/s/+z/7P/s/+7/7v/u/+3/7f/t/+3/7f/r/+v/
6//r/+f/5v/m/+b/6P/q/+r/6v/s/+r/6f/m/+P/4f/h/+H/4P/e/93/3P/c/9z/3P/c
/9z/2//b/9v/2f/Z/9n/2f/Z/9n/2P/Y/9r/2v/a/9r/2v/a/9r/2v/Y/9f/1//X/9j/
2P/Y/9j/2v/Y/9f/0//S/9L/2P/i//D/BgAgADoAVwB+AKYAzQD0ABIBFwEFAdkAnwBk
AB0AvP9e/yT/DP8W/yj/Nv9H/1v/af94/4n/mP+l/7D/u//A/8X/x//J/8r/y//L/8z/
zf/O/8//0P/Q/9D/0f/R/9L/0v/T/9T/1f/V/9X/1f/S/9L/0//T/9P/0//U/9T/1v/W
/9f/1//W/9b/1//X/9X/1f/W/9b/1//Y/9n/2//a/9r/2//b/9n/2f/a/9v/3v/e/97/
3//e/97/3v/g/+H/4v/j/+T/5f/m/+f/6f/q/+v/7f/w/+//8P/z//X/9v/4//v//f8A
AAIABQAIAAwADwASABQAFAAWABgAGwAfAB8AIgAjACIAIwAkACUAJAAkACQAJAAiACQA
JAAjAA==
         </WaveFormData>
      </LeadData>
      <LeadData>
         <LeadByteCountTotal>10000</LeadByteCountTotal>
         <LeadTimeOffset>0</LeadTimeOffset>
         <LeadSampleCountTotal>5000</LeadSampleCountTotal>
         <LeadAmplitudeUnitsPerBit>4.88</LeadAmplitudeUnitsPerBit>
         <LeadAmplitudeUnits>��V</LeadAmplitudeUnits>
         <LeadHighLimit>2147483647</LeadHighLimit>
         <LeadLowLimit>268435456</LeadLowLimit>
         <LeadID>V4</LeadID>
         <LeadOffsetFirstSample>0</LeadOffsetFirstSample>
         <FirstSampleBaseline>0</FirstSampleBaseline>
         <LeadSampleSize>2</LeadSampleSize>
         <LeadOff>FALSE</LeadOff>
         <BaselineSway>FALSE</BaselineSway>
         <ExcessiveACNoise>FALSE</ExcessiveACNoise>
         <MuscleNoise>FALSE</MuscleNoise>
         <LeadDataCRC32>2594855785</LeadDataCRC32>
         <WaveFormData>
PAA8ADwAPAA6ADoAOgA6ADgAOAA4ADgANAAyADAALgArACgAJQAiACAAHgAcABoAFgAU
ABIAEAAMAAoACAAGAAQABAAEAAQAAgAAAP7//P/8//z//P/8//v/+v/5//j/+P/4//j/
+P/4//j/+P/4//j/+P/4//j/+P/4//j/+P/4//j/+P/4//j/+P/4//j/+v/6//r/+v/8
//z//P/8//r/+v/6//r/+v/6//r/+v/8//z//P/8//z//P/8//z/+v/6//r/+v/6//r/
+v/6//r/+v/6//r/+P/4//j/+P/4//j/+P/4//j/+P/4//j/+P/4//j/+P/2//b/9v/2
//T/9P/0//T/9P/0//T/9P/2//b/9v/2//T/9P/0//T/8v/y//L/8v/w//D/8P/w//L/
8v/y//L/8//0//X/9v/4//j/+P/4//r/+v/6//r/+v/6//v/+//9//3//f/9//z//P/8
//3//f/9//3//f/9//3//P/8//3//f/7//r/+v/7//z//P/8//z//P/6//b/9P/y//D/
8v/y//D/7//v/+7/7f/t/+//7//v/+7/7P/s/+z/7P/s/+z/7P/r/+n/6f/p/+n/6//r
/+v/6//r/+r/6v/q/+r/6v/q/+r/6//r/+v/6f/n/+P/3f/Z/9f/2//m//f/CwAjAD8A
ZgCWAMMA8wAhATsBQAEwAQQB0gCbAE4A///H/6f/nf+b/5r/mv+d/6D/pf+t/7n/w//M
/9H/1//c/97/3v/e/9//3//f/9//3//f/9//4v/i/+L/4//j/+P/5P/k/+T/5P/k/+X/
5f/l/+X/5f/k/+T/5P/k/+b/5v/n/+f/6P/o/+j/6f/p/+n/6v/q/+n/6f/q/+r/6v/r
/+v/7P/u/+7/7v/v/+3/7f/u/+//7//w//D/8v/y//P/9P/1//b/9//4//n//P/9//7/
//8BAAIABAAFAAgACgAMAA4ADgARABQAFwAaAB0AHwAiACcAKAAqAC0ALQAvADEAMgAy
ADQANAA1ADYANwA4ADgAOAA4ADgANgA1ADUANQA1ADMAMQAvAC0AKwAnACUAIgAhAB4A
GwAYABMAEQAOAA0ADQALAAkABwAFAAMAAwACAAEA///+//3//P/7//r/+v/6//r/+f/5
//n/+P/4//j/9//3//f/9//4//j/+P/4//j/+f/5//n/+v/6//n/+f/5//n/+f/6//r/
+v/6//r//P/8//z//P/7//v/+v/6//z//P/8//z//f/+//7////9//3//f/9//7//f/9
//7//f/9//3//P/+//7//v/+//3/+//6//n/+//6//r/+v/8//z//P/8//v/+//6//n/
+f/5//n/+f/3//f/9//3//f/9//3//f/9//1//X/9f/2//b/9//3//T/9P/0//T/9//3
//b/9v/2//b/9v/3//X/9f/2//j/+f/5//r//P/8//z//P/8//z//P/8//z//f/9//3/
/f//////AAAAAAAAAQABAAEAAQABAAEAAQAAAAAAAQABAP///v/+////AAAAAAAAAAAA
AP7//P/6//j/9v/2//b/9P/z//P/8v/x//H/8f/x//H/8P/w//D/8P/w//D/8P/y//H/
8f/x/+//7//v/+//8f/x//H/8P/w//D/8P/w/+7/7v/v/+//7//v/+3/6f/j/9//3//j
/+7/AQAVACsARwBsAJgAwwDtABcBMwE2ASYBAgHQAJcATgD9/8P/o/+X/5//pP+m/6f/
qv+v/7n/wf/L/9T/2f/f/+L/5P/k/+T/5f/l/+X/5//n/+f/5//o/+j/6P/p/+n/6f/q
/+r/6v/q/+r/6//r/+v/6//r/+r/6v/q/+r/7P/s/+3/7f/u/+7/7v/v/+//7//w//D/
7//v//D/8P/w//H/8f/y//L/8v/y//P/8//z//T/9f/1//b/9v/4//j/+f/6//v//P/9
//7///8AAAEAAgADAAUABgAIAAkADAAOABAAEgAUABcAGgAdACAAIwAlACgAKwAsAC4A
MQAxADMANQA2ADgAOgA6ADsAPAA9AD4APgA+AD4APgA8ADwAOwA6ADkANQAzADEALwAv
ACsAKQAmACUAIgAfABwAGQAXABQAEwARAA8ADQALAAcABQAFAAQABQADAAIAAQAAAP//
/v/+//7//v/9//3//f/8//z//P/7//v/+//7//z//P/8//z//P/9//3//f/+//7//f/9
//3//f/9//7//v/+//7//v/+//7//v/+/wEAAQAAAAAAAAAAAAAAAAD//wAAAAABAAEA
AQABAAEAAAD/////AAD////////+/wAAAAAAAAAAAAD///////////7//v/+//7//v/+
//7/+//7//r/+f/7//v/+//7//3//f/9//3//f/9//3//f/9//v/+//7//r/+v/7//v/
+P/4//j/+P/5//n/+P/4//b/9v/2//f/9//3//j/+v/7//v//P/+//7//v/+//7/AAAA
AAAAAAABAAEAAQABAAMAAwAEAAQAAgADAAMAAwABAAEAAQABAAIAAgADAAMA///+//7/
//8CAAIAAgACAAIAAAD+//z/+P/2//b/9v/2//X/9f/0//H/8f/x//H/8//y//L/8v/y
//L/8v/y//D/7//v/+//8f/x//H/8f/x//H/8f/w/+7/7v/u/+7/7v/u/+//7//v/+3/
6//p/+P/3f/d/9//6P/3/wkAHQA1AFgAggCtANcAAwElAS4BJAEGAdgApQBmABcA1/+x
/6H/of+k/6L/o/+m/63/tf+//8n/0v/X/93/4v/k/+T/4v/j/+P/4//l/+X/5f/l/+b/
5v/m/+f/5//n/+j/6P/o/+j/6P/p/+v/6//r/+v/6v/q/+r/6v/q/+r/6//r/+z/7P/s
/+3/7f/t/+7/7v/r/+v/7P/s/+7/7//v//D/8P/w//D/8f/v/+//8P/x//P/9P/0//b/
9v/3//j/+f/6//v//P/9//7///8AAAEAAwAEAAYABwAIAAoADAAOABIAFQAYABsAHQAf
ACAAIgAnACgAKgAtAC8AMQAzADQAOAA6ADoAOwA8AD0APgA+AD4APgA+ADwAPAA7ADoA
OQA3ADUAMwAxAC8AKwApACYAIwAgAB0AGgAWABMADwANAA0ACwAJAAcABwAFAAUABAAD
AAEAAAD///z/+//6//r/+f/4//b/9f/3//b/9v/2//f/9//3//f/+P/4//j/+P/2//f/
9//3//j/+P/3//f/+f/5//n/+v/4//j/+P/4//j/+P/4//j/+//7//r/+v/6//r/+v/6
//r/+v/5//n/+f/5//n/+f/5//n/+v/8//v/+//7//r/+v/6//r/+v/6//n/+f/5//n/
+P/4//j/+P/4//j/+P/3//f/9v/1//X/9f/1//X/8//z//P/8//1//X/9f/1//f/9f/1
//X/8v/y//P/8//y//L/8v/y//H/8f/w//D/8P/w//D/8f/w/+//7//w//P/9f/2//b/
9//4//n/+v/6//r/+v/6//n/+f/5//n/+f/5//r/+v/6//v/+//7//n/+f/5//n/+v/6
//v/+//3//b/9v/3//j/+P/4//j/+v/4//b/9P/y//D/8P/w/+7/7f/t/+z/6f/p/+n/
6f/r/+r/6v/q/+j/6P/o/+j/6P/n/+f/5//n/+f/5//n/+f/5//n/+b/5v/m/+b/5v/m
/+b/5//n/+f/5f/h/93/1//R/8//0//e/+//AwAXADUAXACMALkA6QAVATMBPAEyAQwB
1gChAFwADQDN/6v/nf+b/5r/mP+b/57/of+n/7H/vf/I/83/0//Y/9r/2P/Y/9n/2f/Z
/9v/2//b/9v/3f/e/9//4f/f/9//4P/g/+D/4P/g/+H/4f/h/+H/4f/i/+L/4v/i/+L/
4v/j/+P/5P/k/+T/5f/l/+X/5v/m/+P/4//k/+T/5v/n/+f/6P/m/+b/5v/n/+n/6f/q
/+v/6//s/+z/7v/u/+//8P/x//L/8//0//X/+P/5//r/+//9//7/AAABAAIABAAGAAgA
CgANABAAEwAUABcAGQAcACEAIgAkACcAJwApACsALAAwADIAMgAzADQANQA2ADYANgA2
ADYANAA0ADMAMgAxAC8ALQArACkAJwAjACEAHgAbABgAFQASABEADwAMAAsABwAFAAMA
AQABAP/////+//v/+f/4//f/9//3//f/+P/3//b/9P/z//P/8v/y//L/9f/1//X/9f/0
//T/9P/0//L/8//z//P/9P/0//P/8//z//P/8//0//b/9v/2//b/9v/2//b/9v/3//f/
9v/2//b/9v/2//b/9//4//j/+f/5//n/+f/5//r/+f/5//r/+v/5//j/9v/2//b/9v/2
//j/9//3//f/+f/4//j/+P/2//b/9v/2//X/9f/0//P/8//z//P/8//z//P/8//z//P/
8//z//P/8//x//H/8f/y//L/8//z//D/8P/w//D/8f/x//D/8P/y//L/8v/z//H/8f/y
//T/9f/1//b/9v/2//b/9v/4//j/+P/4//f/9//3//f/+f/5//r/+v/6//v/+//7//v/
+//7//v/+v/6//v/+//5//j/+P/5//z//P/8//z/+v/4//b/9P/0//L/8v/y//D/7//v
/+7/7f/t/+3/7f/r/+r/6v/q/+r/6v/q/+r/6v/p/+n/6f/p/+n/6f/p/+n/6f/p/+j/
6v/q/+r/6v/q/+r/6//r/+v/6f/l/+H/3f/Z/9n/3//s//3/EQAnAEMAZACQAL0A6QAT
ASkBLAEcAfQAwACHAD4A8/+9/5//lf+Z/6D/ov+j/6T/qf+z/73/x//Q/9X/2f/e/+D/
4P/g/+H/4f/h/+H/4f/h/+H/4v/i/+L/4//j/+P/5P/k/+T/5P/k/+X/5f/l/+X/5f/m
/+b/5v/m/+b/5v/n/+f/6P/o/+j/6f/p/+n/6v/q/+n/6f/q/+r/6v/r/+v/7P/s/+z/
7P/t/+3/7f/u/+//8f/y//L/9P/y//P/9P/1//b/9//4//n/+v/7//z//f///wAAAgAD
AAYACAAKAAwAEAATABYAGQAaAB0AHwAiACUAJgAoACsAKwAtAC8AMAAyADQANAA1ADYA
NwA4ADgAOAA4ADgANgA2ADUANAAzADEALwAtACsAKQAlACMAIAAdABoAFwAUABEADwAM
AAsACQAHAAUAAwABAP/////+//v/+f/4//f/+P/3//b/9v/2//b/9f/1//f/9v/2//b/
9//3//f/9//2//b/9v/2//T/9f/1//X/9v/2//X/9f/1//X/9f/2//T/9P/0//T/9v/2
//b/9v/3//f/9v/2//b/9v/2//b/+f/6//r/+//5//n/+f/5//j/9//3//j/9//3//f/
9v/4//j/+P/4//j/9//3//f/9//2//b/9v/4//j/+P/4//X/9f/0//P/8//z//P/8//z
//P/8//z//P/8//z//P/8//x//H/8f/w//D/8f/x//D/8P/w//D/7//v/+7/7v/u/+7/
7v/v//H/8f/y//T/9v/2//b/9v/2//b/9v/2//b/9//3//f/9//5//n/+v/6//j/+f/5
//n/+f/5//n/+f/4//j/+f/5//f/9v/2//f/9v/2//b/9v/2//T/8v/w//D/7v/u/+7/
6v/p/+n/6P/n/+f/5//n/+n/6P/o/+j/5v/m/+b/5v/m/+X/5f/l/+f/5//n/+f/5f/l
/+X/5P/k/+T/5P/k/+b/5v/n/+f/5//n/+P/2//V/9P/1f/d/+r/+/8PACUAQwBsAJgA
wwDvABUBJwEmAQ4B4ACwAHcAKgDj/7X/nf+X/5n/mv+a/5//ov+l/63/t//B/8j/z//T
/9j/2v/Y/9r/2//b/9v/3v/f/+D/4f/i/+L/4v/j/+L/4f/h/+D/4v/i/+L/4//k/+X/
5v/n/+f/5v/l/+T/5v/m/+f/5//m/+b/5v/n/+X/5f/m/+b/5//n/+j/6P/o/+n/6f/q
/+r/6v/q/+v/7f/t/+7/7//v//D/8P/y//H/8f/x//H/9P/1//b/9//4//n/+v/7////
AAACAAMABgAIAAoADAAOABEAFAAXABgAGwAdACAAJQAmACgAKwAtAC8AMQAyADYAOAA4
ADkAOgA7ADwAPAA8ADwAPAA6ADgANwA2ADUAMQAvAC0AKwAnACMAIQAeABsAGAAVABIA
DwANAAoACQAHAAUAAwABAP3/+//7//r/+//5//j/9//2//X/9P/0//T/9P/z//P/8f/w
//D/8P/x//H/8f/x//L/8v/y//L/8v/z//P/8//0//T/8//z//H/8f/x//L/8v/y//L/
8v/y//L/8v/y//P/8//y//L/9P/0//T/9P/1//b/9v/3//f/9//3//f/+P/3//f/+P/4
//f/9v/0//b/9v/2//b/9v/1//X/9f/1//T/9P/0//T/9P/0//T/8//z//L/8f/v/+//
7//v/+//7//v/+//7f/t/+3/7f/v/+3/7f/t/+7/7v/v/+//7v/u/+7/7v/t/+3/7P/s
/+7/7v/u/+//8//y//T/9P/0//T/8v/y//L/8v/z//P/8//z//P/8//0//T/8v/z//P/
8//1//X/9f/1//b/9v/3//f/9f/0//T/9f/4//j/+P/4//b/9P/y//D/8P/u/+7/7v/r
/+n/6P/m/+X/5f/l/+X/5f/k/+T/5P/k/+T/5P/k/+T/4//j/+P/5f/l/+X/5f/j/+P/
4//i/+T/5P/k/+T/5P/k/+X/5f/l/+X/4f/d/9f/0//R/9P/3v/v/wEAFwAxAFYAggCx
AN0ADQEtATgBMgEQAdwApwBkABEAz/+n/5f/lf+W/5b/mf+a/53/pf+v/7v/xP/N/9P/
1v/a/9z/2v/b/9v/2//d/93/3f/d/97/3v/e/9//4f/h/+L/4v/i/+L/4v/j/+P/4//j
/+P/5P/k/+T/5P/i/+L/4//j/+T/5P/k/+X/5f/l/+b/5v/n/+f/6P/o/+j/6f/p/+r/
7P/s/+z/7f/t/+3/7v/v/+3/7v/u//D/8P/x//L/8//y//P/9P/1//j/+f/6//v///8A
AAIAAwAEAAYACAAKAAwADwASABUAGAAbAB0AIAAjACQAJgApACsALQAvADAAMgA0ADQA
NQA2ADcAOAA4ADoAOgA6ADgAOAA3ADYANQAzADEALwAtACsAJwAlACIAHwAcABkAFgAT
ABEADgANAAsACQAHAAUAAwABAAEAAAD///3//P/7//r/+f/4//j/+P/4//f/9//5//j/
+P/4//f/9//3//f/+P/4//j/+P/2//f/9//3//b/9v/1//X/9//3//f/+P/4//j/+P/4
//r/+v/6//r/+//7//r/+v/6//r/+v/6//v//P/8//3/+//7//v/+//8//v/+//8//3/
/f/9//z//P/8//z//P/8//v/+//7//v/+v/6//r//P/8//z//P/7//v/+v/5//n/+f/5
//n/+f/5//n/+f/3//f/9//3//n/9//3//f/9v/2//f/9//2//b/9v/2//f/9//2//b/
9v/2//b/9//5//n/+v/8//z//P/8//z//P/8//z/////////////////AAAAAAAAAQAB
AAEAAQABAAEAAQD+//7///////7//v///wEAAAAAAAAAAAACAAAA/v/8//r/+P/4//j/
9v/1//X/9P/z//P/8//z//P/8v/y//L/8P/w//D/8P/w/+//7//v//H/8f/x//H/8f/x
//H/8P/w//D/8P/w//D/8P/x//H/8f/x//H/7f/p/+H/3//h/+j/9f8HAB0ANQBSAHgA
owDNAPcAHQEyATABFgHsALkAfAAxAOf/uf+h/53/pP+o/6n/qv+t/7P/u//H/9L/2f/d
/+D/5P/m/+T/5f/l/+X/5//n/+f/5//o/+j/6P/p/+n/6f/q/+r/6v/q/+r/6//r/+v/
6//r/+z/7P/s/+z/7P/s/+3/7f/s/+z/7P/t/+//7//w//D/8f/x//L/8v/y//P/8//0
//L/8v/y//P/8//z//T/9f/1//b/9v/4//j/+f/6//v//P/9//7///8AAAEAAgADAAUA
BgAIAAkADAAOABAAEgASABUAGAAbAB4AIQAjACYAKQAqACwALwAzADUANwA4ADoAPAA8
AD0APgA/AEAAQABCAEIAQgBAAEAAPwA+AD0AOwA5ADcANQAzAC8ALQAqACcAJAAhAB4A
GQAXABQAEwARAA8ADQALAAsACQAJAAgABwAFAAQAAwACAAEAAAAAAP7//v/9//3////+
//7//v/9//3//f/9//r/+v/6//r//P/9//3//f/+//7//f/9//3//f/9//7//v/+//7/
/v/+//7//v/+///////+//7//v/+//7//v/9//7//v//////////////AAD/////AAAB
AAEAAQAAAAAAAAAAAAAAAAD////////9//z//P/8//7//v/+//7///////7//f/9//3/
/f/9//v/+//7//v/+//7//v/+//7//n/+f/5//r/+v/7//v/+P/4//j/+P/5//n/+P/4
//j/+P/4//n/+//7//z//P/+//7//v/+/wAAAAAAAAAA//////////8BAAEAAgACAAAA
AQABAAEAAQABAAEAAQACAAIAAwADAP///v/+/////v/+//7//v/+//z/+v/4//j/9v/2
//b/9P/z//P/8v/x//H/8f/x//H/8P/w//D/8P/w//D/8P/u/+3/7f/t/+v/6//r/+v/
7f/t/+3/7P/u/+7/7v/u//D/8P/x//H/7//t/+f/4//f/9v/2//j//L/AwAVACsASwBy
AKAAzQD5ACEBNQEyARoB7gC+AIEANADt/8H/p/+h/6H/oP+g/6H/pv+t/7X/wf/L/9L/
1//d/+D/4v/i/+D/4f/h/+H/4//j/+P/4//k/+T/5P/l/+f/5//o/+j/5v/m/+b/5//n
/+f/5//n/+r/6v/q/+r/6v/q/+v/6//s/+z/7P/t/+z/6//r/+r/6//r/+z/7P/s/+3/
7f/u/+z/7P/s/+3/7//v//D/8f/x//L/8v/0//L/8//0//X/+P/5//r/+//+////AAAB
AAEAAgAEAAUACAAKAAwADgASABUAGAAbAB4AIQAjACYAKQAqACwALwAxADMANQA2ADgA
OgA6ADsAPAA9AD4APgBAAEAAQAA+AD0APQA9AD0AOgA3ADQAMQAtACkAJwAkACMAIAAd
ABoAFgATAA8ADQANAAsACQAHAAMAAQABAAAA///9//z/+//8//v/+v/6//n/+P/2//X/
9//2//b/9v/5//n/+f/5//b/9v/2//b/9P/1//X/9f/0//T/8//z//X/9f/1//b/9v/2
//b/9v/2//b/9v/2//f/9//2//b/+P/4//j/+P/3//j/+P/5//n/+f/5//n/+v/5//n/
+v/7//v/+//6//j/+P/4//j/+P/3//f/9//5//j/+P/4//b/9v/2//b/9//3//b/9f/z
//P/8//z//P/8//z//P/8//z//P/8//z//H/8f/x//L/8v/z//P/8P/w//D/8P/z//P/
8v/y//b/9v/2//b/9v/2//b/9v/2//b/+f/5//n/+f/5//n/+v/6//j/+f/5//n/+//7
//v/+//6//r/+//7//n/+P/4//n/+v/6//r/+v/4//b/9P/y//L/8P/w//D/7P/r/+v/
6v/p/+n/6f/p/+n/6P/o/+j/6P/o/+j/6P/o/+f/5//n/+f/5//n/+f/5//n/+f/5v/o
/+j/6P/o/+j/6P/p/+n/5//n/+P/3//Z/9X/1//f/+7/AQAVACsASQByAKAAzQD7ACUB
OQE2ASAB8gC+AIMANgDr/7v/of+Z/5n/mP+Y/5v/oP+l/6//uf/F/8z/0//X/9z/3v/e
/9z/3f/d/93/3//f/9//3//g/+D/4P/h/+P/4//k/+T/4v/i/+L/4//l/+X/5f/l/+T/
5P/k/+T/5v/m/+f/5//m/+b/5v/n/+f/5//o/+j/6f/p/+r/6v/q/+v/6//s/+z/7P/s
/+3/7f/t/+7/7//t/+7/7v/w/+7/7//w//H/9P/1//b/9//4//n/+v/7//3//v8AAAEA
BAAGAAgACgAOABEAFAAXABoAHQAfACIAJQAmACgAKwArAC0ALwAwADIANAA0ADUAOAA5
ADoAOgA4ADgAOAA2ADYANQA0ADMAMQAvAC0AKwAnACMAIQAeABsAGAAVABIADwANAAoA
CQAHAAUAAwABAP///f/9//z/+//5//j/9//2//X/9P/0//b/9v/1//X/9f/0//T/9P/1
//X/9f/1//b/9v/2//b/9P/1//X/9f/2//b/9f/1//X/9f/1//b/9v/2//b/9v/2//b/
9v/2//f/9//2//b/+P/4//j/+P/3//j/+P/5//n/+f/5//n/+P/3//f/+P/5//n/+f/4
//j/+P/4//j/+v/5//n/+f/5//j/+P/4//j/+P/4//j/9//3//b/9f/1//X/9f/1//P/
8//z//P/8//z//P/8//1//P/8//z//L/8v/z//P/8v/y//L/8v/z//P/8v/y//b/9v/2
//j/+P/4//j/+v/6//r/+v/5//n/+f/5//n/+f/6//r/+v/7//v/+//7//v/+//7//r/
+v/7//v/+f/4//j/+f/6//r/+v/6//r/+P/2//T/8v/w//D/8P/u/+3/7f/s/+v/6//r
/+v/6//q/+r/6v/s/+z/7P/s/+r/6f/p/+n/6f/p/+n/6f/n/+f/5//m/+j/6P/o/+j/
6v/q/+v/6//r/+n/5//j/93/2f/X/9//6v/7/w8AJQA/AGAAigC3AOEACQEnASwBGgH2
AMYAjwBGAPn/v/+f/5P/lf+a/57/of+i/6X/r/+5/8P/zP/T/9f/3P/e/97/3v/f/9//
3//f/9//3//f/+D/4P/g/+H/4//j/+T/5P/i/+L/4v/j/+P/4//j/+P/5P/k/+T/5P/k
/+T/5f/l/+b/5v/m/+f/5//n/+j/6P/n/+f/6P/o/+j/6f/p/+r/6v/q/+r/6//t/+3/
7v/v/+3/7v/u//D/8P/x//L/8//0//X/9v/3//r/+//8//3//f/+/wAAAQAEAAYACAAK
AAwADwASABUAGAAbAB0AIAAhACIAJAAnACkAKwAtAC4AMgA0ADQANQA0ADUANgA2ADgA
OAA4ADYANgA1ADQAMwAxAC8ALQArACkAJQAjACAAHQAaABcAFAAPAA0ACgAJAAcABQAD
AAEAAQD//////v/7//n/+P/3//j/9//2//b/9v/2//X/9f/1//T/9P/0//P/8//z//P/
8v/y//L/8v/y//P/8//z//b/9v/1//X/8//z//P/9P/y//L/8v/y//L/8v/y//L/8//z
//L/8v/0//T/9P/0//X/9v/2//f/9f/1//X/9f/2//X/9f/2//X/9f/1//T/9P/0//T/
9P/2//X/9f/1//X/9P/0//T/8v/y//L/8v/z//P/8v/x//H/8f/x//H/7//v/+//7//v
/+//7//v/+//7f/t/+3/7P/s/+3/7f/s/+z/7P/s/+3/7f/s/+z/7P/s/+z/7f/v//D/
8f/y//P/9P/y//L/8v/y//P/8//z//P/8//z//T/9P/0//X/9f/1//X/9f/1//X/9P/0
//X/9f/z//L/8v/z//b/9v/2//b/9v/0//L/8P/s/+r/6v/q/+j/5//n/+b/5f/l/+X/
5f/j/+L/4v/i/+L/4v/i/+L/5P/j/+P/4//i/+H/4P/f/+D/4f/i/+L/4v/i/+L/4v/i
/+L/4//j/+H/4f/h/93/2f/T/8//z//Y/+f/+f8NACMAQgBoAJUAvwDpAA8BIgEeAQYB
3ACpAG4AJQDd/6//l/+R/5L/lP+V/5j/mf+f/6n/s/+8/8P/yf/Q/9T/1v/V/9X/1P/T
/9X/1f/V/9X/1v/W/9b/1//X/9f/2P/Y/9j/2P/Y/9n/1//X/9f/1//a/9r/2v/a/9r/
2v/b/9v/3P/c/9z/3f/b/9v/3P/c/93/3f/e/97/3v/f/9//4P/e/97/3v/f/+H/4f/i
/+P/4f/i/+L/5P/k/+X/5v/n/+f/5//n/+f/6f/r/+3/7//x//L/9P/1//f/+P/5//r/
/v8BAAQABwAMAA8AEQAUABkAGgAcAB8AHwAhACMAJAAmACgAKAApACwALQAuAC4ALAAs
ACwAKgApACkAKQApACkAJwAlACMAHwAbABkAFgATABAADQAKAAUAAwAAAP///f/7//n/
9//1//P/8//y/+//7f/s/+v/6P/n/+b/5v/n/+j/6P/p/+f/5v/m/+b/5v/l/+T/4//k
/+T/5P/k/+T/5f/l/+X/5v/m/+X/5f/j/+P/4//k/+b/5v/m/+b/5v/m/+b/5v/l/+X/
5P/k/+b/5v/m/+b/5f/m/+b/5//n/+f/5//n/+j/5//n/+j/5//n/+f/5v/m/+b/5v/m
/+b/5f/l/+X/5//m/+b/5v/k/+T/5P/k/+P/4//i/+H/4//j/+P/4//h/+H/4f/h/+H/
4f/h/+H/4f/f/9//3//e/97/3//f/97/3v/e/97/3f/d/9z/3P/d/97/3//h/+H/4v/i
/+L/4v/i/+T/5P/k/+T/4//j/+P/4//j/+P/5P/k/+b/5//n/+f/5f/l/+X/5f/k/+T/
5f/l/+P/4v/i/+P/5P/k/+T/5P/m/+T/4v/g/97/3P/c/9z/2P/X/9f/1v/V/9X/1f/V
/9X/1P/U/9T/1P/U/9T/1P/W/9X/1f/V/9P/0//T/9P/0//T/9P/0v/S/9L/0v/S/9L/
0v/T/9P/0//R/8//y//F/8H/wf/J/9j/6////xcAMwBcAIwAuQDnAA8BIQEeAQgB2ACm
AGcAGADP/5//h/+D/4P/gv+C/4X/iP+P/5f/of+r/7T/vf/B/8T/xv/G/8T/xf/F/8X/
yf/J/8n/yf/K/8r/yv/L/8v/y//M/8z/zP/M/8z/zf/L/8v/y//L/8z/zP/M/8z/zv/O
/8//z//O/87/zv/P/8//z//Q/9D/0f/R/9L/0v/S/9P/0//U/9L/0v/S/9P/0//T/9T/
1f/V/9b/1v/Y/9j/2f/a/9v/3P/d/97/3//e/9//4P/h/+X/5v/o/+n/6v/s/+7/8P/y
//X/+P/7/wAAAwAFAAgACwAMAA4AEQATABUAFwAYABoAHAAcAB0AHAAdAB4AHgAeAB4A
HgAeAA==
         </WaveFormData>
      </LeadData>
      <LeadData>
         <LeadByteCountTotal>10000</LeadByteCountTotal>
         <LeadTimeOffset>0</LeadTimeOffset>
         <LeadSampleCountTotal>5000</LeadSampleCountTotal>
         <LeadAmplitudeUnitsPerBit>4.88</LeadAmplitudeUnitsPerBit>
         <LeadAmplitudeUnits>��V</LeadAmplitudeUnits>
         <LeadHighLimit>2147483647</LeadHighLimit>
         <LeadLowLimit>268435456</LeadLowLimit>
         <LeadID>V5</LeadID>
         <LeadOffsetFirstSample>0</LeadOffsetFirstSample>
         <FirstSampleBaseline>0</FirstSampleBaseline>
         <LeadSampleSize>2</LeadSampleSize>
         <LeadOff>FALSE</LeadOff>
         <BaselineSway>FALSE</BaselineSway>
         <ExcessiveACNoise>FALSE</ExcessiveACNoise>
         <MuscleNoise>FALSE</MuscleNoise>
         <LeadDataCRC32>2667457795</LeadDataCRC32>
         <WaveFormData>
OAA4ADgAOAA2ADYANgA2ADUANAAzADIAMAAuACwAKgAmACQAIgAgAB4AHAAaABgAFQAS
AA8ADAAIAAYABAACAAAAAAAAAAAA///+//3//P/6//r/+v/6//n/+P/3//b/9v/2//b/
9v/4//j/+P/4//j/+P/4//j/+P/4//j/+P/4//j/+P/4//j/+P/4//j/+P/4//j/+P/6
//r/+v/6//j/+P/4//j/+v/6//r/+v/7//z//f/+//z//P/8//z/+v/6//r/+v/8//z/
/P/8//z//P/8//z//P/8//z//P/7//r/+f/4//j/+P/4//j/+v/6//r/+v/6//r/+v/6
//f/9v/1//T/9P/0//T/9P/2//b/9v/2//b/9v/2//b/9f/0//P/8v/w//D/8P/w//H/
8v/z//T/9f/2//f/+P/4//j/+P/4//n/+v/7//z//P/8//3//f/9//3//f/9//3/////
////////////AAAAAP////8AAAAAAAD///7//v/+/////////////f/8//j/9v/0//T/
9f/0//P/8v/x//D/7//v/+//7//v/+//7v/u/+7/7v/u/+7/7f/t/+3/7f/t/+3/7f/t
/+3/7f/r/+r/6v/q/+r/6v/q/+r/7P/u/+7/6//q/+X/3//a/9b/1v/f/+v/+/8LACUA
RwBwAJwAyADwAA0BGgEcAQgB6gDHAJkAZgA8AB0ACAD5/+r/3f/S/8n/xf/J/87/1f/a
/93/4v/l/+T/5P/j/+P/4v/i/+T/5P/k/+T/5P/l/+X/5f/l/+X/5f/l/+b/5v/m/+f/
5//m/+b/5//n/+f/5//n/+f/5//n/+f/5v/m/+f/5//p/+n/6f/p/+n/6f/p/+n/6v/q
/+r/6v/s/+z/7f/t/+z/7P/t/+3/6//s/+3/7f/v/+//8f/y//P/9P/1//X/9//4//n/
+v/+////AAABAAMABAAHAAkACQALAA4AEAAWABgAGwAeAB8AIwAkACYAJgApACsALQAu
ADAAMAAyADMANAA1ADUANQA1ADUANAAzADIAMAAvAC8ALQArACkAJQAjACAAHQAaABgA
FQASAA4ADAAKAAgABgAEAAMAAQABAAAAAAD///z//P/7//v/+P/4//j/9//2//b/9v/2
//X/9f/1//X/9f/1//X/9f/1//X/9f/1//X/9f/1//X/9v/2//b/9v/3//f/9//4//j/
+P/3//f/9//3//f/+P/4//j/+P/4//n/+f/5//r/+//7//v/+//6//r/+v/7//v/+//6
//r/+v/6//r/+v/6//r/+v/6//j/+P/4//f/9//3//j/+P/5//n/+P/4//j/+P/4//f/
9//2//b/9v/0//T/9P/0//T/9P/0//P/8//0//T/9P/z//P/8//z//P/8v/y//L/8v/y
//L/8v/z//P/8//z//H/8v/z//X/9f/3//f/+P/4//j/+P/4//j/+P/4//j/+f/5//n/
+f/7//v/+//9/////////////f/+//7//f/9//7/AAAAAP///v/+//7////////////9
//z/+v/4//T/9P/z//L/8//y//H/8P/v/+//7//v//H/8f/w//D/7v/u/+7/7v/v/+//
7//v/+3/7f/t/+3/7f/t/+3/7P/s/+z/7P/s/+z/7P/s/+z/7P/r/+r/5//h/9r/1v/Y
/+H/7//9/w0AJQBHAG4AlAC8AOgABQESARABAgHmAMUAlQBgADQAFQACAPn/8v/n/9z/
0f/N/83/0v/Z/97/4f/m/+f/6P/m/+X/5f/k/+T/5v/m/+b/5v/m/+f/5//n/+f/5//n
/+f/6P/o/+j/6f/n/+b/5v/n/+n/6f/p/+n/6//r/+v/6//q/+r/6//r/+v/6//r/+v/
7f/t/+3/7f/s/+z/7P/s/+z/7P/t/+3/7v/u/+//7//v//D/8f/x//H/8f/z//T/9f/2
//f/9//5//r/+//8//z//f/+////AwAEAAcACQALAA0AEAASABQAFgAZABwAHQAhACIA
JAAkACcAKQArAC4AMAAwADIAMwA0ADUANQA1ADUANQA0ADUANAAyADEALQArACkAJwAl
ACMAIAAdABwAGgAXABQAEAAOAAwACgAKAAgABwAFAAEAAAAAAP///v/+//3//f/6//r/
+v/5//j/+P/4//j/+f/5//n/+f/3//f/9//3//f/9//3//f/+f/5//n/+f/4//j/+P/4
//n/+f/5//r/+v/6//n/+f/5//n/+f/6//r/+v/6//r/+//7//v//P/7//v/+//7//z/
/P/8//3//f/9//z//P/6//r/+v/6//z//P/8//z//P/8//z/+//5//n/+v/6//n/+f/4
//j/9v/2//b/9f/3//b/9v/2//j/+P/4//j/+v/6//r/+f/3//j/+P/4//f/9//3//f/
9//2//b/9v/2//b/9v/2//b/9f/0//P/8//0//X/9//3//n/+f/4//r/+v/6//r//P/8
//z//P///////////////////wEAAQABAAEAAQD//wAAAAD/////AAACAAIA///+//7/
/v8BAAEAAQABAAEAAAD+//z/+P/4//f/9v/1//T/8//y//H/8f/x//H/8f/x//D/8P/w
//D/8P/w/+//7//v/+//8f/x//H/8f/x//H/8f/w//D/8P/w//D/7v/u/+7/7v/s/+v/
6v/n/+H/2v/W/9b/3f/r//n/BwAbADsAYgCKALAA2gD/ABABEgEIAfAA0QCpAHQARgAl
AA4AAQD2/+n/3v/V/8//0f/U/9v/3v/h/+T/6f/q/+r/5//n/+b/5v/m/+b/5v/m/+b/
5//n/+f/6f/p/+n/6f/o/+j/6P/p/+v/6v/q/+v/6//r/+v/6//p/+n/6f/p/+z/7P/t
/+3/7f/t/+3/7f/r/+v/6//r/+z/7P/s/+z/7v/u/+//7//u/+7/7//v//H/8v/z//P/
8//z//X/9v/1//b/9//3//v//P/9//7//v///wAAAQADAAQABwAJAAsADQAQABIAFgAY
ABsAHgAfACMAJAAmACgAKwAtAC8AMgA0ADQANgA1ADYANwA3ADkAOQA5ADgANwA2ADQA
MwAzADEALwAtACkAJwAkACEAHAAaABcAFAAOAAwACgAIAAcABgAGAAUAAwACAAIAAQD+
//7//f/9//r/+v/6//n/9v/2//b/9v/1//X/9f/1//X/9f/1//X/9//3//f/9//1//X/
9f/1//T/9P/0//T/9v/3//j/+v/4//j/9//3//f/9//3//j/+P/4//j/+P/5//n/+f/6
//n/+f/5//n/+v/6//r/+//5//n/+P/4//r/+v/6//r/+P/4//j/+P/6//r/+v/5//n/
+f/6//r/+f/5//j/+P/4//j/+P/3//X/9P/0//T/8//y//H/8P/x//L/8//z//T/9v/3
//j/9f/1//X/9f/z//L/8v/y//L/8v/y//L/8f/x//H/8f/v//D/8f/z//P/9//3//b/
9//4//n/+v/6//r/+v/6//n/+f/5//n/+f/5//n/+//9//3//f/9//v//P/8//v/+//8
//7//v/7//r/+v/6//3//f/9//3/+//6//j/9v/y//L/8f/w//H/8P/v/+7/7//v/+//
7//t/+3/7P/s/+r/6v/q/+r/6//r/+v/6//p/+n/6f/p/+v/6//r/+r/6v/q/+r/6v/s
/+z/7P/s/+r/6f/k/+H/2//U/9D/0v/Z/+X/8/8DABsAPwBoAJAAvADoAAcBFgEaAQoB
7gDNAKMAcABEACMADAD9/+7/3//U/8v/xf/H/8r/0f/Y/9v/3v/h/+L/4v/h/+H/4P/g
/+L/4v/i/+L/4v/j/+P/4//j/+P/4//j/+T/5P/k/+X/4//i/+L/4//l/+X/5f/l/+X/
5f/l/+X/5P/k/+X/5f/n/+f/5//n/+f/5//n/+f/6P/o/+j/6P/o/+j/6f/p/+j/6P/p
/+n/6f/q/+v/6//t/+3/7//w//H/8v/z//P/9f/2//f/+P/6//v//P/9////AAADAAUA
BwAJAAwADgAQABIAFQAYABkAHQAeACAAIgAlACcAKQAsAC4ALgAwADEAMgAzADMAMwAz
ADMAMgAxADAALgAtACsAKQAnACUAIQAfABwAGQAWABQAEQAOAAsACgAJAAgABQACAAAA
/f/9//z//P/7//j/+P/3//f/9v/2//b/9f/z//L/8f/w/+//7//v/+//8f/x//H/8f/x
//H/8f/x//H/8f/x//H/8P/w//D/8P/x//H/8f/y//L/8v/x//H/8//z//P/9P/0//T/
9P/0//P/8//z//T/9f/1//X/9f/2//b/9v/3//X/9f/0//T/9P/0//T/9P/0//T/9P/0
//T/9P/0//P/9f/1//b/9v/1//X/9P/0//T/9P/0//P/8//y//L/8v/w//D/8P/w//D/
8P/w/+//7//w//D/8P/x//H/8f/x/+//7v/u/+7/8P/w//D/8P/v/+//7//v/+//8P/x
//P/8//z//T/9P/0//T/9P/0//T/9P/0//X/9f/1//X/9f/1//X/9//5//n/+f/5//n/
+v/6//n/+f/6//z//P/7//r/+v/6//v/+//7//v/+f/4//b/9P/y//L/8f/w/+//7v/t
/+z/6//r/+v/6//p/+n/6P/o/+r/6v/q/+r/5//n/+f/5//p/+n/6f/p/+n/6f/p/+j/
6P/o/+j/6P/q/+r/6v/q/+j/5//k/+H/2//W/9T/1v/f/+3/+/8LACMAQwBoAJIAvADk
AAEBDAEMAfoA3gC5AIsAWAAyABMAAAD1/+7/4//W/83/yf/J/87/1f/a/93/4P/j/+T/
4v/h/+H/4P/g/+L/4v/i/+L/4P/h/+H/4f/j/+P/4//j/+L/4v/i/+P/4//i/+L/4//l
/+X/5f/l/+X/5f/l/+X/5v/m/+f/5//l/+X/5f/l/+f/5//n/+f/6P/o/+j/6P/o/+j/
6f/p/+r/6v/r/+v/6//s/+3/7f/v/+//8f/y//H/8v/z//P/9f/2//f/+P/6//v//P/9
////AAADAAUACQALAA4AEAASABQAFwAaAB0AIQAiACQAJAAnACkAKwAsAC4ALgAwADEA
MgAzADMAMwAzADMAMgAzADIAMAAvACsAKQAnACUAIwAhAB4AGwAYABYAEwAQAA4ADAAK
AAgABAACAAEA///9//z//P/7//j/+P/3//f/9v/2//b/9f/0//T/9P/0//X/9f/1//X/
9//3//f/9//1//X/9f/1//X/9f/1//X/9v/2//b/9v/3//f/9//4//b/9v/1//X/9v/3
//j/+v/6//r/+v/6//r/+f/4//j/+f/5//n/+f/6//r/+v/7//r/+f/3//b/9v/2//b/
9v/4//j/+P/4//j/+P/4//f/9f/1//b/9v/2//f/9//4//b/9v/2//X/9f/0//T/9P/2
//b/9v/2//b/9v/2//X/9f/2//b/9v/1//X/9f/1//X/9P/0//T/8v/y//L/8v/x//H/
8f/x//X/9P/1//f/9v/2//b/9v/2//f/+P/5//r/+//7//v/+//7//v/+//9//3//f/9
//3/+//8//z/+//7//z//v/+//3//P/8//z/+//7//v/+//5//j/9v/0//P/9P/0//T/
8f/w/+//7v/t/+3/7f/t/+//7//u/+7/7f/s/+v/6v/r/+v/6//r/+v/6//r/+v/6//r
/+v/6v/o/+j/6P/o/+r/6v/q/+r/7P/t/+j/4f/b/9b/1v/a/+P/8////w8AKwBRAHoA
ogDMAPQADQEUAQ4B+gDcALkAhwBWADIAFwAEAPf/6v/f/9b/zf/J/8v/zv/T/9j/3f/g
/+P/5P/k/+P/4//i/+L/5P/k/+T/5P/k/+X/5f/l/+T/4//i/+H/5P/k/+T/5f/n/+b/
5v/n/+X/5f/l/+X/5//n/+f/5//n/+b/5v/l/+X/5f/l/+X/5//n/+f/5//o/+j/6P/o
/+j/6P/p/+n/7P/s/+3/7f/t/+7/7//v/+3/7f/v//D/8f/y//P/8//3//j/+f/6//z/
/f/+//////8AAAMABQAJAAsADgAQABQAFgAZABwAHQAhACIAJAAmACkAKwAtADAAMgAy
ADQANQA2ADcANwA3ADcANwA2ADUANAAyADEALwAtACsAKQAjACEAHgAbABcAFAAQAAwA
CQAIAAcABgAEAAIAAQD///v/+v/6//n/+P/4//f/9//0//T/9P/z//T/9P/0//T/8//z
//P/8//z//P/8//z//P/8//z//P/8//z//P/8//y//L/8v/y//P/8//z//T/8v/y//H/
8f/x//H/8f/y//T/9P/0//T/9f/1//X/9v/3//f/9//3//b/9v/2//f/9//3//b/9v/2
//b/9v/2//j/+P/4//j/+P/4//j/9//1//X/9v/2//X/9f/0//T/9P/0//T/8//x//D/
8P/w//L/8v/y//L/8v/y//L/8f/x//L/8v/y//H/8f/x//H/8f/w//D/8P/w//D/8P/w
//H/8f/x//H/9f/0//T/9P/0//T/9P/0//T/9P/3//f/9//3//f/9//3//n/+f/5//n/
+f/5//r/+v/5//n/+v/8//z//f/8//z//P/9//3//f/9//v/+v/4//b/9P/0//P/8v/v
/+7/7f/s/+n/6f/p/+n/6f/p/+j/6P/o/+j/6P/o/+f/5//n/+f/6f/p/+n/6f/p/+n/
6f/o/+r/6v/q/+r/6P/o/+j/6P/q/+n/5v/j/93/1v/S/9T/2//n//X/AwAZADkAYACK
ALQA4AABARQBGgEOAfIA0QCpAHQARgAlAA4A/f/y/+X/2P/N/8X/xf/I/8//1v/b/97/
4f/i/+L/4//j/+L/4v/g/+D/4P/g/+D/4f/h/+H/4//j/+P/4//k/+T/5P/l/+P/4v/i
/+P/5f/l/+X/5f/j/+P/4//j/+T/5P/l/+X/5//n/+f/5//l/+X/5f/l/+j/6P/o/+j/
6v/q/+v/6//q/+r/6//r/+v/7P/t/+3/7f/t/+//8P/w//D/8P/v//P/9P/1//b/+v/7
//z//f/9//7/AQADAAUABwAKAAwAEAASABUAGAAbAB8AIAAiACQAJwApACsALAAuAC4A
MAAxADIAMwAzADMAMwAzADIAMwAyADAALwAtACsAKQAnACMAIQAeABsAFgAUABEADgAM
AAoACAAGAAQAAgABAP//+//6//r/+f/4//j/9//3//b/9v/2//X/8v/y//L/8v/z//P/
8//z//P/8//z//P/8//z//P/8//z//P/8//z//L/8v/y//L/8//z//P/9P/0//T/8//z
//X/9f/1//b/9P/0//T/9P/1//X/9f/2//X/9f/1//X/9v/2//b/9//5//n/+P/4//b/
9v/2//b/+P/4//j/+P/4//j/+P/3//f/9//4//j/+f/5//j/+P/2//b/9v/1//X/9P/0
//T/9v/2//b/9v/0//T/9P/z//H/8v/y//L/8f/x//H/8f/z//L/8v/y//L/8v/y//L/
8//z//P/8//z//T/9v/2//b/9v/2//j/+P/4//j/+f/5//n/+f/7//v/+//9//3//f/9
//3/+//8//z/+//7//z//v/+/////v/+//7///////////////7//P/6//b/9v/1//T/
8//y//H/8P/v/+//7//v/+//7//u/+7/7v/u/+7/7v/t/+3/7f/t/+3/7f/t/+3/7f/t
/+3/7P/u/+7/7v/u/+z/7P/s/+z/7v/t/+z/6f/j/97/2v/Y/93/5//1/wMAFwAxAFIA
eACgAMgA8QAKARABCgH4ANkAswCAAFAALQASAAMA+v/x/+b/2f/R/83/zv/V/9z/4f/i
/+X/5v/o/+X/5f/k/+T/5v/m/+b/5v/k/+X/5f/l/+X/5f/l/+X/5v/m/+b/5//n/+b/
5v/n/+n/6f/p/+n/6f/p/+n/6f/o/+j/6f/p/+v/6//r/+v/6//r/+v/6//s/+z/7P/s
/+z/7P/t/+3/7v/u/+//7//v//D/8f/x//H/8f/z//T/8//0//X/9f/3//j/+f/6//z/
/f/+////AQACAAUABwAJAAsADgAQABQAFgAZABwAHQAhACIAJAAmACkAKwAtADAAMgAy
ADQANQA2ADcANwA3ADcANwA2ADYANgA1ADUAMwAxAC8ALQApACcAJAAhAB4AHAAZABYA
EgAQAA4ADAAKAAgABwAFAAMAAgACAAEAAAAAAP/////8//z//P/7//r/+v/6//r/+//7
//v/+//5//n/+f/5//f/9//3//f/+f/5//n/+f/6//r/+v/6//v/+//7//z/+v/6//n/
+f/7//v/+//8//r/+v/6//r/+f/5//n/+v/5//n/+f/5//r/+v/6//v//f/9//z//P/+
//7//v/+//z//P/8//z/+v/6//r/+f/5//n/+v/6//v/+//6//r/+v/6//r/+f/7//r/
+v/6//j/+P/4//j/+P/4//j/9//3//j/+P/4//n/+f/5//n/9//2//b/9v/2//b/9v/2
//f/9//3//f/+f/6//v//P/8//z//P/8//7//v/+//7//f/9//3//f////////8BAAEA
AQABAAEA//8AAAAA/////wAAAgACAAEAAAAAAAAAAQABAAEAAQD///7//P/6//j/+P/3
//b/8//y//H/8P/x//H/8f/x//H/8f/w//D/8P/w//D/8P/v/+//7//v/+//7//v/+//
7//v/+//7v/u/+7/7v/u//D/8P/w//D/8P/t/+j/4//f/9j/2P/c/+f/9f8BABMALQBT
AH4ApgDSAPoAEQEaARQBAAHiAL0AiQBaADYAGwAIAPn/7P/f/9T/zf/L/83/1P/b/+D/
4//k/+f/6P/o/+f/5//m/+b/5v/m/+b/5v/m/+f/5//n/+n/6f/p/+n/6P/o/+j/6f/p
/+j/6P/p/+n/6f/p/+n/6//r/+v/6//s/+z/7f/t/+z/6//q/+n/6f/p/+n/6f/s/+z/
7P/s/+r/6v/r/+v/7P/s/+3/7f/u//D/8v/z//H/8f/z//T/9f/2//f/9//7//z//f/+
//7///8AAAEAAwAEAAcACQANAA8AEgAUABgAGgAdACAAIQAlACYAKAAqAC0ALwAxADQA
NgA2ADgANwA4ADkAOQA7ADsAOwA6ADkAOAA2ADUAMgAvACwAKQAnACUAIgAfAB4AHAAZ
ABYAEQAOAAsACAAIAAYABQADAAAA/v/9//v/+v/6//n/+f/6//r/+v/5//f/9v/1//T/
9f/1//X/9f/3//f/9//3//X/9f/1//X/9f/1//X/9f/0//T/9P/0//P/8//z//T/9v/2
//X/9f/1//X/9f/2//j/+P/4//j/9//3//f/+P/3//f/9//3//b/9v/2//f/+f/5//j/
+P/6//r/+v/6//n/+P/3//b/+P/4//j/9//3//f/+P/4//f/9//2//b/9v/2//b/9f/1
//T/9P/0//T/9P/0//T/9v/2//b/9f/z//T/9P/0//P/8//z//P/9f/0//T/9P/0//T/
9P/0//f/+P/4//j/+P/4//j/+P/4//j/+f/5//n/+f/5//n/+f/7//v/+//7//v//f/+
//7//f/9//7/AAAAAP///v/+//7////////////7//r/+P/2//T/9P/z//L/8f/w/+//
7v/t/+3/7f/t/+3/7f/s/+z/7P/s/+z/7P/r/+v/6//r/+v/6//r/+v/6f/p/+n/6P/q
/+r/6v/q/+z/7P/s/+z/6v/p/+b/3//Z/9T/1P/a/+P/8/8BABEALQBRAHoApADOAPgA
EQEYARIB/gDgALsAiQBYADQAGQAEAPX/6P/b/9D/yf/H/8n/zv/V/9r/3//i/+P/5P/k
/+P/4//i/+L/4v/i/+L/4v/i/+P/4//j/+X/5f/l/+X/5P/k/+T/5f/l/+T/5P/l/+X/
5f/l/+X/5f/l/+X/5f/m/+b/5//n/+f/5//n/+f/6f/p/+n/6f/q/+r/6v/q/+r/6v/r
/+v/6v/q/+v/6//r/+z/7f/t/+3/7f/v//D/8f/y//P/8//z//T/9f/2//j/+f/6//v/
//8AAAMABQAHAAkADAAOABIAFAAXABoAHQAhACIAJAAkACcAKQArACwALgAuADAAMwA0
ADUANQAzADMAMwAyADEAMAAuAC0AKwApACcAJQAhAB8AHAAZABQAEgAPAAwACgAIAAYA
BAACAAAA///9//n/+P/4//f/9P/0//P/8//y//L/8v/x//L/8v/y//L/8f/x//H/8f/x
//H/8f/x//H/8f/x//H/8f/x//H/8f/w//D/8P/w//H/8f/x//L/8v/y//H/8f/x//H/
8f/y//L/8v/y//L/8f/x//H/8v/z//P/8//z//L/8v/y//P/8//z//L/8v/0//T/9P/0
//T/9P/0//T/9P/0//T/8//z//P/9P/0//P/8//y//L/8v/y//L/8f/x//D/8P/w//D/
8P/w//D/8P/w//D/7//v//D/8P/w/+//7//v/+//7//u/+7/7v/w//D/8P/w//H/8f/y
//L/8v/y//L/8//0//X/9v/1//X/9f/1//f/9//3//n/+f/5//n/+f/5//r/+v/5//f/
+P/6//r/+f/4//j/+P/5//n/+f/5//n/+P/2//T/8P/w/+//7v/t/+z/6//q/+v/6//r
/+v/6//r/+r/6v/q/+r/6v/q/+f/5//n/+f/6f/p/+n/6f/n/+f/5//m/+b/5v/m/+b/
6P/o/+j/6P/q/+n/5P/h/9v/1v/U/9b/3//r//n/CQAfAD0AZACOALQA3AD9AAoBCgH6
AOAAvQCRAFwAMgATAP7/8//q/+H/2P/N/8f/x//M/9H/2P/b/+D/4f/i/+L/4f/h/+D/
4P/g/+D/4P/g/+D/4f/h/+H/4f/h/+H/4f/i/+L/4v/j/+P/4v/i/+P/4//j/+P/4//j
/+P/4//j/+T/5P/l/+X/5f/l/+X/5f/l/+X/5f/l/+b/5v/m/+b/5v/m/+f/5//o/+j/
6f/p/+n/6v/r/+v/6//r/+3/7v/t/+7/7//v//H/8v/z//T/9v/3//j/+f/9//7/AQAD
AAMABQAIAAoADgAQABMAFgAXABsAHAAeACIAJQAnACkAKgAsACwALgAtAC4ALwAvADEA
MQAxADAALwAuACwAKwArACkAJwAlACEAHwAcABkAFgAUABEADgAKAAgABgAEAAAA/v/9
//v/+//6//r/+f/0//T/8//z//L/8v/y//H/8v/y//L/8v/x//H/8f/x//P/8//z//P/
8//z//P/8//x//H/8f/x//L/8v/y//L/8f/x//H/8v/y//L/8f/x/+//7//v//D/8P/w
//D/8P/z//P/8//0//X/9f/1//X/9P/0//T/9f/1//X/9P/0//L/8v/y//L/8v/y//L/
8v/y//L/8v/x//H/8f/y//L/8f/x//D/8P/y//L/8v/x//P/8v/y//L/8P/w//D/8P/w
//D/8P/v/+3/7v/u/+7/7f/t/+3/7f/t/+z/7P/s/+r/6v/q/+r/6//r/+v/6//v//L/
9P/0//T/9P/0//T/9P/0//P/8//z//P/8//z//P/9f/1//X/9f/1//f/+P/4//f/9//4
//r/+v/3//b/9v/2//n/+f/5//n/9//2//T/8v/u/+7/7f/s/+v/6v/p/+j/5//n/+f/
5//l/+X/5P/k/+b/5v/m/+b/5//n/+f/5//l/+X/5f/l/+X/5f/l/+T/5P/k/+T/5P/k
/+T/5P/k/+T/5f/i/+H/3f/W/9D/zv/V/9//6//5/wsAJQBKAHIAmgDCAOkAAAEIAQIB
7gDPAKsAfABMACcADAD7//D/5f/Y/83/xf/B/8T/yf/O/9P/2P/b/97/3v/b/9v/2v/a
/9r/2v/a/9r/2v/b/9v/2//d/93/3f/d/97/3v/e/9//3f/c/9z/3f/d/93/3f/d/93/
3f/d/93/4P/g/+H/4f/f/9//3//f/+H/4f/h/+H/4v/i/+L/4v/i/+L/4//j/+L/4v/j
/+P/4f/i/+P/4//l/+X/5//o/+f/6P/p/+n/6//s/+3/7v/u/+//8P/x//H/8v/1//f/
+v/9/wEABAAIAAoADQAQABMAFwAYABoAGgAdAB8AIQAiACQAJAAmACgAKgAsAC0AKwAr
ACsAKgArACoAKAAnACcAJQAjACEAHQAbABgAFQAQAA4ACwAIAAQAAgAAAP7//P/6//n/
9//1//T/9P/z/+7/7v/t/+3/6v/q/+r/6f/q/+r/6v/q/+f/5//n/+f/5f/l/+X/5f/n
/+f/5//n/+f/5//n/+f/5P/k/+T/5P/n/+f/5//o/+r/6v/p/+n/6f/p/+n/6v/o/+j/
6P/o/+n/6f/p/+r/6f/p/+n/6f/q/+r/6v/r/+v/6//q/+r/6v/q/+r/6v/q/+r/6v/q
/+j/6P/o/+f/6f/p/+r/6v/p/+n/6P/o/+j/6P/o/+f/5//m/+b/5v/m/+b/5v/m/+T/
5P/k/+P/4//k/+T/5P/l/+X/5f/l/+P/4v/i/+L/4v/i/+L/4v/l/+X/5f/l/+X/5v/o
/+j/6P/o/+r/6v/q/+r/6f/p/+n/6f/p/+n/6f/r/+v/6//r/+v/6//s/+z/6//r/+z/
7v/u/+v/6v/q/+r/7f/t/+3/7f/r/+r/6P/m/+T/5P/j/+L/3//e/93/3P/d/93/3f/d
/93/3f/c/9z/2v/a/9r/2v/b/9v/2//b/9v/2//b/9v/2f/Z/9n/2P/Y/9j/2P/Y/9r/
2v/a/9r/2v/Z/9b/0f/J/8T/xP/K/9X/4f/x/wMAHQBBAGwAlADAAOgA/wAIAQIB6gDM
AKUAcwBCAB4AAwDy/+X/1v/J/77/t/+z/7f/uv/B/8b/y//O/9H/0v/S/9H/0f/Q/9D/
0P/Q/9D/0P/Q/9H/0f/R/9H/0f/R/9H/0v/S/9L/0//R/9D/0P/R/9H/0f/R/9H/0//T
/9P/0//U/9T/1f/V/9P/0//T/9P/1f/V/9X/1f/W/9b/1v/W/9T/1P/V/9X/1v/W/9f/
1//Z/9r/2//b/9v/2//d/97/3f/e/9//3//h/+L/4//k/+T/5f/m/+f/6//s/+//8f/z
//X/+P/6/wAAAgAFAAgACQANAA4AEAASABUAFwAZABgAGgAaABwAHQAeAB8AHwAfAB8A
HwAgAA==
         </WaveFormData>
      </LeadData>
      <LeadData>
         <LeadByteCountTotal>10000</LeadByteCountTotal>
         <LeadTimeOffset>0</LeadTimeOffset>
         <LeadSampleCountTotal>5000</LeadSampleCountTotal>
         <LeadAmplitudeUnitsPerBit>4.88</LeadAmplitudeUnitsPerBit>
         <LeadAmplitudeUnits>��V</LeadAmplitudeUnits>
         <LeadHighLimit>2147483647</LeadHighLimit>
         <LeadLowLimit>268435456</LeadLowLimit>
         <LeadID>V6</LeadID>
         <LeadOffsetFirstSample>0</LeadOffsetFirstSample>
         <FirstSampleBaseline>0</FirstSampleBaseline>
         <LeadSampleSize>2</LeadSampleSize>
         <LeadOff>FALSE</LeadOff>
         <BaselineSway>FALSE</BaselineSway>
         <ExcessiveACNoise>FALSE</ExcessiveACNoise>
         <MuscleNoise>FALSE</MuscleNoise>
         <LeadDataCRC32>1680413730</LeadDataCRC32>
         <WaveFormData>
JgAmACYAJgAmACYAJgAmACUAJAAjACIAIAAeABwAGgAXABYAFQAUABAADgAMAAoABgAE
AAIAAAD+//z/+v/4//b/9v/2//b/9P/0//T/9P/y//L/8v/y//D/8P/w//D/8P/w//D/
8P/y//L/8v/y//D/8P/w//D/8P/w//D/8P/w//D/8P/w/+7/7v/u/+7/7v/u/+7/7v/w
//D/8P/w/+//7v/t/+z/7v/u/+7/7v/x//L/8//0//L/8v/y//L/8f/w/+//7v/w//D/
8P/w//D/8P/w//D/7v/u/+7/7v/s/+z/7P/s/+7/7v/u/+7/7v/u/+7/7v/s/+z/7P/s
/+n/6P/n/+b/5//o/+n/6v/s/+z/7P/s/+z/7P/s/+z/6//q/+n/6P/n/+b/5f/k/+X/
5v/n/+j/6v/q/+r/6v/s/+z/7P/s/+7/7v/u/+7/8P/w//D/8P/w//D/8f/x//H/8f/x
//H/8v/y//L/8//x//H/8f/z//X/9f/1//P/8f/y//L/8v/y//D/8P/v/+z/6v/p/+j/
5//m/+X/5P/j/+L/4v/i/+T/5P/k/+T/4v/h/+H/4f/h/+H/4f/g/+D/4P/g/+D/4P/g
/+D/4P/e/93/3f/d/93/3f/d/93/3//g/+D/4P/f/9r/0//P/8z/zP/Q/9v/5f/v/wIA
HQA+AGAAhQCoAMMA0ADZANcAywC3AJgAegBfAEYALwAbAAkA9v/m/9f/z//O/9L/1P/W
/9n/2//c/9z/2f/Z/9j/2P/X/9f/2P/Y/9f/2f/Z/9n/2f/Z/9n/2f/Z/9n/2f/Z/9r/
2v/a/9r/2v/Y/9j/2P/Y/9j/2f/Z/9n/2//b/9v/2//d/93/3f/e/9z/3P/c/93/3f/d
/93/3f/d/93/3v/f/93/3v/e/9//3//g/+D/4f/h/+H/4//k/+T/5P/l/+b/6f/p/+r/
6//s/+3/7v/v//D/8v/1//f/+P/4//v//f8BAAMABgAJAAkACwANAA8AEQATABMAFgAV
ABYAGQAZABwAHAAdAB4AHAAcABwAGwAYABgAFwAVABQAFAARAA8ADQAKAAkABwAEAAAA
///9//n/9//1//P/9P/w//D/7//u/+z/7P/r/+z/6//q/+n/5//o/+j/6P/m/+b/5f/l
/+T/5P/k/+T/5P/k/+T/5P/m/+b/5v/m/+b/5f/l/+b/5v/m/+b/5f/l/+X/5f/l/+X/
5f/l/+X/5f/l/+X/5v/m/+b/5v/m/+f/5//n/+f/5//n/+f/5//l/+X/5v/m/+b/5v/m
/+b/5//m/+b/5v/n/+f/5//n/+X/5f/l/+X/5v/m/+b/5v/m/+b/5v/m/+T/5P/k/+P/
5f/l/+X/5f/j/+P/4//i/+L/4v/i/+L/4v/i/+L/4v/h/+H/4f/h/+H/4P/g/+D/4v/h
/+D/4P/f/+D/4P/h/+T/5P/k/+b/7//x//H/9P/0//T/9P/0//b/9v/2//b/+P/4//j/
+P/5//n/+//7//3//f/+//7//P/9//3//f/9/////////wEA/////wAAAAAAAAAA/v/8
//v/+P/2//X/9P/z//L/8//y//H/8P/w//D/8P/w//D/8P/w/+//7//v/+//7//v/+7/
7v/u/+z/7P/s/+z/7P/s/+z/6//t/+3/7f/t/+3/7f/t/+7/7P/q/+n/5v/f/9v/2P/Y
/97/5//z//3/EAApAEgAZgCHAKoAxwDUANsA2wDPAL0AoAB+AGMASgA3ACkAGwAKAPr/
7f/h/97/3v/i/+T/5//p/+r/6P/n/+X/5P/k/+P/4//k/+T/4//l/+X/5f/l/+X/5f/l
/+X/5f/l/+X/5v/k/+T/5P/k/+b/5v/m/+b/6P/p/+n/6f/n/+f/5//n/+n/6f/p/+r/
6P/o/+j/6f/p/+n/6f/p/+z/7f/v//H/9v/6//3/AQACAAQABQAHAAkACQALAAwADAAM
AA0ADgARABEAEgATABQAFQAWABcAGAAaAB0AHwAgACAAIwAlACcAKQAsAC8ALwAxADMA
NQA3ADkAOQA8AD0APgBBAEEAQgBCAEMARABEAEQARABDAEIAQgBBAD8APAA8ADkANwA1
ADIAMQAvAC4AKgApACcAJQAjACEAHwAgABwAHAAbABgAFgAWABUAFgAVABQAEwARABIA
EgASABAAEAAPAA8AEAAQABAAEAAQABAAEAAQABAAEAAQABAAEAAPAA8AEAAQABAAEAAP
AA8ADwAPAA8AEQARABEAEQAPAA8ADwAQABAAEAAQABAADwAPAA8ADwAPAA8ADwAPABEA
EQASABIAEAAQABAAEAARABAAEAAQABEAEQARABEAEQARABEAEQAOAA4ADgAOAA4ADgAO
AA4ADQAMAAsACQAJAAkACQAJAAoACwAMAAwADgAOAA4ADgAOAA4ADgAOAA0ADQANAA0A
DQAMAAwADAAKAAkACAAIAAcACAAIAAkACAAIAAgACgALAAsACwAKAAwADAAMAAwADQAO
AA8AEAAQABAAEAAQABEAEQATABMAEwATABQAFAASABMAEwATABMAFQAVABUAEwARABEA
EgAUABQAFAASABQAEwAQAA4ACwAKAAkACAAHAAYABQAEAAQABAAEAAQABAAEAAQAAwAD
AAMAAwADAAMAAgACAAIAAgACAAIAAgACAAIAAgABAAEAAQABAAEA////////AAD+//z/
/f/6//P/7f/q/+r/7v/5/wEACwAcADMAUABwAJEAtADRAOQA7QDvAOcA2QDCAKAAgQBq
AFUAQwAxACAAEAABAPf/8v/y//b/+P/5//3/AAD+//3/+//6//r/+f/4//j/9//1//f/
9//3//f/+f/5//n/+f/5//n/+f/6//j/+P/4//j/+v/6//r/+v/4//n/+f/5//v/+//7
//v/+//7//v//P/7//r/+f/5//n/+f/5//n/+//7//z//f/7//z//P/9//3//v/+////
/f/9////AAAAAAAAAQACAAUABQAGAAcABgAHAAgACQAKAAwADwARABQAFAAXABkAGwAd
ACAAIwAjACUAJwApAC0ALwAvADIAMQAyADUANQA1ADQANAA0ADYANgA2ADUANgA2ADUA
MwAyADIALwAtACkAJgAlACMAIAAcABsAGQAWABMAEAANAA0ACgALAAsACgAIAAgABwAI
AAcABgAFAAMABAAEAAQAAgACAAEAAQAAAAAAAAAAAAAAAAAAAAAAAAAAAAAAAAD+//3/
/f/+//7//v/+//3//v///wAAAQD///////////3//f/9//7/AAAAAAAAAAD/////////
/wEAAQABAAEAAQABAAIAAgABAAAA///+//7//v///wAAAQABAAEAAQABAAEAAQABAAAA
AAAAAAAA/v/+//7//v/+//7//v/9//v/+//7//v/+v/5//j/9v/3//j/+f/6//v//P/9
//7/+//7//v/+//5//j/+P/4//r/+f/4//j/9//4//j/+f/5//j/9//4//n/+//7//z/
/v/+//7//v8AAAAAAAAAAP7//v/+//7//f/9//////8BAAEAAgACAAAAAQABAAEAAQAD
AAMAAwADAAEAAQACAAIAAgACAAAAAAD///z/+v/5//j/9//2//X/9P/z//L/8v/y//L/
8v/y//L/8v/x/+//7//v/+//8f/w//D/8P/w//D/8P/w//D/8P/w/+//7//v/+//7//v
/+//7//w//D/7v/r/+b/4//d/9j/2v/e/+f/8f/7/wwAJwBGAGgAiwCwAM0A3gDnAOcA
2wDJALAAkgB1AFwARQAzAB8ADAD6/+3/4f/c/97/5P/m/+f/6f/s/+z/6//r/+r/6v/p
/+n/6v/q/+n/6f/p/+n/6f/p/+n/6f/p/+f/5//n/+j/6P/o/+j/6P/q/+r/6v/q/+r/
6//r/+v/6//r/+v/6//r/+v/6//s/+z/7P/s/+3/7f/t/+3/7f/t/+3/7v/v/+//8P/w
//H/8f/y//L/8//z//P/9f/2//b/9v/3//j/+f/5//r/+//+////AAABAAAAAgAFAAcA
CAAIAAsADQAPABEAFAAXABkAGwAdAB8AIQAjACMAJgAnACgAKwArACwALAAtAC4ALgAu
AC4ALQAsACwAKwApACYAJgAjACEAHQAaABkAFwAWABIAEQAPAA0ACwAJAAcABgACAAIA
AQAAAP7//v/9//z/+//6//n/+f/6//r/+v/4//j/9//3//b/9v/2//b/9v/2//b/9v/2
//b/9v/2//j/9//3//j/+P/4//j/9//1//X/9f/1//f/9//3//f/9//3//f/+P/6//r/
+v/6//v/+//7//v/+//7//v/+//7//v//P/8//r/+v/6//r/+//6//r/+v/7//v/+//7
//v/+//7//v//P/8//z//P/7//r/+f/4//j/+P/4//f/9//3//f/9//3//f/9//2//b/
9v/2//b/9v/2//b/9v/3//f/9//3//f/9v/2//b/+P/3//b/9v/1//b/9v/3//b/9v/2
//j/+f/5//r//P/8//z//P/8//z//P/8//z//P/8//z//f/9////////////AAAAAAIA
AwADAAMAAQADAAMAAwAFAAMAAwAEAAIAAgACAAAAAAD///z/+v/5//j/9//2//f/9v/1
//T/9P/0//T/9P/y//L/8v/x//H/8f/x//H/8f/w//D/8P/w//D/8P/w//D/8P/w/+//
7//v/+//7//x//H/8f/y//L/8P/t/+r/5f/f/9z/3v/m/+//9/8DABQALQBMAGwAjQCw
AMsA2ADhAN0A0QC9AKIAggBnAFAAPQAtAB8ADgD+/+//5//k/+T/6P/q/+3/7//w/+7/
7//t/+z/7P/r/+n/6v/q/+n/6//r/+v/6//r/+v/6//r/+v/6//r/+z/7P/s/+z/7P/u
/+7/7v/u/+z/7f/t/+3/7f/t/+3/7f/v/+//7//w/+7/7v/u/+//8f/x//H/8f/x//H/
8v/z//H/8v/y//P/8//0//T/9f/1//X/9//4//b/9v/3//j/+f/5//r/+//8//3//v//
/wAAAgAFAAcACgAKAA0ADwARABMAFgAZABsAHQAfACEAIQAjACMAJgAnACgAKwArACwA
LAAtAC4ALgAuAC4ALQAsACwAKwApACYAJgAjACEAHwAcABsAGQAWABIAEQAPAA0ACwAJ
AAcABgACAAIAAQAAAP7//v/9//7//f/8//v/+f/6//r/+v/6//r/+f/5//j/+P/4//j/
+f/6//v//P/6//r/+v/6//r/+f/5//r/+v/6//r/+f/5//n/+f/5//f/9//3//f/+f/5
//n/+v/6//r/+v/6//v/+//7//v//f/9//3//f/9//3//v/+//3//P/7//r/+f/4//j/
+P/7//v/+//7//n/+f/5//n/+P/4//j/+P/6//r/+v/6//j/+P/4//f/9//3//f/9//3
//f/9//2//j/+P/4//j/+P/4//j/+P/3//f/9//3//X/9P/0//T/9P/z//L/8v/1//b/
9v/3//j/+P/4//j/9v/4//j/+P/4//n/+v/7//z//v/+//7//v/9//3///////////8A
AAAA//////7//f///wEAAQABAAEA/////wAAAAAAAAAA/v/+//3/+v/4//n/+P/3//b/
8//y//H/8P/u/+7/7v/u//D/8P/w/+//7v/t/+z/6//t/+z/7P/s/+z/7P/s/+z/7v/u
/+7/7f/r/+v/6//r/+v/6//r/+z/7v/u/+v/5v/f/9v/2v/c/+L/7f/1////FAAzAFIA
cgCXALgAzwDeAOMA3QDPALsAngCAAGUATAA5ACcAFQAEAPT/5//f/9z/3P/e/+L/5f/n
/+r/6v/p/+f/5v/m/+X/5//o/+j/5//n/+f/5//n/+X/5f/l/+X/5f/l/+X/5v/o/+j/
6P/o/+b/5v/m/+b/6P/p/+n/6f/n/+f/5//n/+X/5f/l/+b/6P/o/+j/6f/p/+n/6f/p
/+n/6f/q/+v/7f/u/+7/7//t/+7/7v/v/+3/7f/v//D/8v/y//P/9P/1//X/9v/3//j/
+f/6//v/+//8//7///8BAAIABgAJAAsADQAQABMAFwAZABsAHQAfACEAIQAkACMAJAAn
ACcAKAAoACkAKgAqACoAKgApACgAKAAnACUAIgAiAB8AHQAaABYAFAARAAwACAAHAAUA
BQADAAEA//8AAPz//P/7//n/9v/1//P/8//z//P/8//x//L/8v/y//L/8v/x//H/8P/w
//D/8P/w//D/8P/w//D/8P/w//D/8P/v/+//8P/u/+7/7v/t/+//7//v/+//7//v/+//
7//t/+3/7f/u//D/8P/w//D/8f/x//H/8f/z//P/8//z//P/8//0//T/8v/y//L/8v/z
//L/8v/y//P/8//z//P/8f/x//H/8f/y//L/8v/y//D/8P/w//D/8P/w//D/7//v/+//
7//v/+//7//v/+7/7v/u/+7/7v/s/+z/7P/s/+3/7f/t/+3/7//u/+7/7v/w/+//7v/u
/+//8P/w//H/8v/y//L/8v/y//L/8P/w//D/8P/y//L/8v/y//P/8//1//X/9f/1//b/
9v/2//f/9//3//f/+f/5//n/+//5//n/+v/8//z//P/6//n/9//z//D/8f/w/+//7v/v
/+7/7f/s/+r/6v/q/+r/6P/o/+j/5//p/+n/6f/p/+f/5v/m/+b/6P/o/+j/6P/o/+j/
6P/n/+f/5//n/+f/5f/l/+X/5v/o/+b/4//i/93/1f/S/9T/2v/j/+v/9f8GAB8APABc
AH8ApADDANIA3wDhANcAxQCuAJAAcQBWAEEALQAbAAoA+P/p/93/1v/W/9r/3v/j/+X/
5v/m/+f/5f/k/+T/4//j/+T/5P/j/+H/4f/h/+H/4//j/+P/4//l/+X/5f/m/+T/5P/k
/+T/5P/k/+T/5P/k/+X/5f/l/+f/5//n/+f/5//n/+f/6P/o/+j/6P/p/+n/6f/p/+n/
6//r/+z/7f/r/+z/7P/t/+v/7P/s/+3/7f/t/+//8P/w//D/8f/y//P/8//0//X/+P/5
//r/+//8//7/AQADAAIAAgAFAAcACQALAA4AEQAVABcAGQAbAB0AHwAfACIAIwAkACcA
JwAoACgAKQAqACoAKgAqACkAKAAoACcAJQAiACIAHwAdABsAGAAXABUAEgAOAA0ACwAL
AAkABwAFAAQAAAAAAP///P/6//r/+f/6//n/+P/3//f/+P/4//j/9v/2//X/9f/0//T/
9P/0//T/9P/0//T/9P/0//T/9P/0//P/8//0//T/9P/0//P/8//z//P/8//1//X/9f/1
//X/9f/1//b/9v/2//b/9v/3//f/9//3//f/9//3//f/9//3//j/+P/6//r/+v/6//n/
+P/4//j/9//3//f/9//5//n/+f/5//j/+P/4//j/+P/4//j/+P/4//j/+P/3//f/9//3
//f/9//3//f/9v/2//b/9v/2//b/9v/2//b/9f/1//X/9f/3//b/9v/2//j/9//2//b/
9v/2//X/9f/2//j/+P/6//r/+v/6//z//P/8//z/+v/6//r/+v/7//v//f/9//////8A
AAAA/v///////////wEAAQABAAMAAQABAAIAAgACAAIAAAACAAEA/v/8//n/+P/3//b/
9//2//X/9P/0//T/9P/0//L/8v/y//H/8f/x//H/8f/x//D/8P/w//D/8P/w//D/8v/y
//L/8f/x//H/8f/x//H/8f/x//L/8P/w//H/7v/p/+H/3v/e/+L/5//v//v/CAAbADQA
VAB1AJYAtwDQANsA3wDbAM0AuACYAHkAYABLADkAKwAcAAwA+//v/+b/5P/m/+r/7f/t
//D/8P/v/+//7v/u/+3/6//s/+z/6//r/+v/6//r/+3/7f/t/+3/7f/t/+3/7v/u/+7/
7v/u/+z/7P/s/+z/7P/t/+3/7f/t/+3/7f/t/+//7//v//D/8P/w//D/8f/x//H/8f/x
//H/8f/y//P/8f/y//L/8//z//T/9P/1//P/8//1//b/9v/2//f/+P/5//n/+v/7//z/
/f/+////AgAEAAcACQAIAAgACwANABEAEwAWABkAGQAbAB0AHwAhACMAIwAmACcAKAAr
ACsALAAsAC0ALgAwADAAMAAvAC4ALgAtACsAKgAqACcAJQAhAB4AHQAbABgAFAATABEA
DwANAAsACQAIAAQABAADAAQAAgACAAEAAAD///7//f/7//z//P/8//z//P/7//v//P/8
//z//P/6//r/+v/6//j/+P/4//j/+f/5//r//P/8//z//P/7//v/+//7//v/+//7//v/
+//9//3//f/+//z//P/8//z/+//7//v/+//5//n/+f/5//v/+//8//z//v/+//7//v/+
//7///8AAAAA///+//3/+//7//v/+//8//z//P/8//z//P/8//z//P/8//z/+//7//v/
+//7//n/+f/5//j/+v/6//r/+v/6//r/+v/6//n/+f/5//n/+f/4//j/+P/4//f/9v/2
//n/+v/6//v//P/8//z//P/8//z//P/8//7//v/+//7//v/+//7//v//////AQABAP//
//8AAAAA/v////////8BAAMAAwADAAUAAwADAAQABAAEAAQAAgAAAP///P/6//n/+P/3
//b/9f/0//P/8v/y//L/8v/y//L/8v/y//H/8f/x//H/8f/z//L/8v/y//L/8v/y//L/
8P/w//D/7//v/+//7//v/+//7//v//D/8P/u/+n/5v/h/9v/2v/e/+b/7f/3/wMAGAA1
AFgAegCbAL4A1QDgAOUA3wDTAL8AoACAAGcAUgA9ACkAFQAEAPT/6f/h/97/4P/k/+j/
6f/r/+z/6v/r/+3/7P/s/+v/6f/q/+r/6f/n/+f/5//n/+j/6f/q/+v/7f/t/+3/7v/t
/+z/6//q/+r/6v/q/+r/6P/p/+n/6f/q/+v/7P/t/+v/6//r/+z/7P/s/+z/7f/t/+3/
7f/t/+v/6//s/+3/6//s/+z/7f/u//D/8f/z//H/8f/z//T/9P/0//X/9v/5//n/+v/7
//z//f/+/////v8AAAMABQAIAAgACwANAA8AEQAUABcAFwAZABsAHQAhACMAIwAmACkA
KgAtAC0ALgAuAC8AMAAwADAAMAAvAC0ALAAqACcAIgAiAB8AHQAdABoAGQAXABYAEgAR
AA8ADAAJAAYAAwADAAAAAQABAP///P/7//n/+v/5//j/9//5//r/+v/6//f/9v/0//P/
9P/0//T/9P/2//b/9v/2//T/9P/0//T/9P/z//P/9P/z//L/8f/v//H/8f/x//H/8//z
//P/8//z//P/8//0//T/9P/0//T/9f/1//X/9f/1//X/9f/1//P/8//0//T/9v/2//b/
9v/3//b/9v/2//b/9f/0//P/9f/1//X/9f/0//T/9P/0//T/9P/0//T/9P/0//T/8//x
//H/8f/x//H/8f/x//D/8f/y//P/9P/y//L/8v/y//H/8f/x//H/8f/w//D/8P/x//H/
8f/y//X/9v/2//b/9v/2//b/9v/2//b/9v/2//b/9v/3//f/+f/5//n/+f/6//r/+v/7
//v/+//9/////////////f/9//7//v/+//7//P/6//n/9v/0//P/8v/x//D/7//u/+3/
7P/s/+z/7P/s/+r/6v/q/+n/6//r/+v/6//r/+r/6v/q/+r/6v/q/+r/6v/q/+r/6f/p
/+n/6f/p/+n/6f/p/+r/6P/o/+X/4P/Z/9f/1v/Y/+D/6//z////FAAxAFIAcgCVALoA
0QDcAOMA2wDNALkAnAB8AGMATgA3ACMAEQD+//D/4//b/9j/3P/g/+L/5f/n/+j/6P/n
/+X/5P/k/+P/4//k/+T/4//l/+X/5f/l/+X/5f/l/+X/4//j/+P/5P/k/+T/5P/k/+b/
5v/m/+b/5P/l/+X/5f/n/+f/5//n/+f/5//n/+j/6v/q/+r/6//r/+v/6//r/+v/6//s
/+3/6//s/+z/7f/t/+7/7v/v/+//7//x//L/8v/y//P/9P/z//P/9P/1//j/+f/6//v/
+v/8////AQAEAAQABwAJAAsADQAQABMAFwAZABsAHQAdAB8AHwAiACEAIgAlACUAKAAo
ACkAKgAqACoAKgApACYAJgAlACMAIgAiAB8AHQAZABYAFQATABAADAALAAkABwAFAAMA
AQACAP7//v/9//r/+P/4//f/9v/1//T/8//z//T/9P/0//T/9P/z//P/8v/y//L/8v/y
//L/8v/y//L/8v/y//L/9P/z//P/9P/y//L/8v/x//H/8f/x//H/8//z//P/8//x//H/
8f/y//L/8v/y//L/8//z//P/8//z//P/8//z//P/8//0//T/9P/0//T/9P/1//T/9P/0
//X/9f/1//X/9f/1//X/9f/2//b/9v/2//T/9P/0//T/9P/0//T/8//z//P/8//z//H/
8f/x//D/8P/w//D/8P/w//D/8P/w//H/8f/x//H/8f/w//D/8P/x//H/8f/y//P/8v/0
//T/9P/0//T/9v/2//b/9v/4//j/+P/4//f/9//5//n/+//7//z//P/8//3//f/9//3/
/////////f/7//v//P/6//r/+v/4//r/+f/2//T/9f/0//P/8v/x//D/7//u/+7/7v/u
/+7/7P/s/+z/6//t/+3/7f/t/+v/6v/q/+r/6v/q/+r/6v/o/+j/6P/n/+n/6f/p/+n/
6//r/+v/7P/s/+r/6f/k/+H/2//Y/9j/4P/n//H/+/8MACMAQgBkAIMApADDANIA2QDX
AM0AuwCgAH4AYwBMADcAJQAXAAoA+v/r/+H/3v/e/+L/5P/n/+f/6P/o/+f/5//m/+b/
5f/l/+b/5v/l/+X/5f/l/+X/5f/l/+X/5f/l/+X/5f/m/+b/5v/m/+b/5v/m/+b/5v/m
/+f/5//n/+f/5//n/+f/5//n/+f/6P/o/+j/6P/p/+n/6f/p/+n/6f/p/+r/6//r/+z/
7P/t/+v/7P/s/+3/7f/t/+//8P/w//D/8f/y//P/8//0//X/9v/3//j/+f/6//z///8B
AAIAAgAFAAcACQALAA4AEQATABUAFwAZABsAHQAdACAAIQAiACUAJQAmACYAJwAoACgA
KAAoACcAJgAmACUAIwAgACAAHQAbABsAGAAXABUAEAAMAAsACQAHAAUAAwABAP7/+v/6
//n/+f/4//n/+f/2//X/9P/z//H/8v/y//L/8v/y//H/8f/y//L/8v/y//T/9P/0//T/
9P/0//T/9P/0//P/8//0//L/8v/y//H/8//z//P/8//z//P/8//z//L/8f/w//D/8v/y
//L/8v/1//X/9f/1//X/9f/1//X/9f/1//b/9v/0//T/9P/0//P/8v/y//L/9f/1//X/
9f/z//P/8//z//L/8v/y//L/8P/w//D/8P/x//L/8//z//P/8//z//P/8f/x//H/8P/w
//D/8P/w/+7/7v/u/+7/7f/t/+3/7f/v/+7/7v/u/+z/6//q/+r/7f/u/+7/7//w//L/
9P/0//T/9P/0//T/9P/0//T/9P/0//T/9f/1//f/9//3//f/+P/4//j/+f/5//n/+f/7
//v/+//7//n/+f/6//r/+v/6//j/+P/3//T/8v/v/+7/7f/s/+v/6v/p/+j/6P/o/+j/
6P/o/+j/6P/n/+f/5//n/+f/6f/o/+j/6P/m/+b/5v/m/+b/5v/m/+X/5f/l/+X/5f/l
/+X/5f/m/+b/5v/l/+L/3f/X/9L/0P/U/9v/4//t//r/DQAqAEwAawCMAK0AxADPANUA
0QDDAK4AkgBzAFoAQwAvAB8ADgD8/+3/3//Y/9b/2v/a/93/3//i/+L/4//i/+D/3//d
/9v/3P/c/9v/3f/d/93/3f/f/9//3//f/93/3f/d/97/3v/e/97/3v/e/97/3v/e/97/
3//f/9//3//f/9//3//d/93/3f/e/97/3v/e/9//4f/h/+H/4f/h/+H/4v/j/+P/5P/k
/+X/5P/k/+P/4//j/+P/5f/m/+b/5v/n/+j/6f/p/+r/6//s/+3/7v/v/+//8P/y//P/
9f/2//r//f8BAAMABgAJAAkACwANAA8ADwARABEAFAAVABYAGQAZABsAHAAeACAAHgAe
AB4AHQAcABwAGwAZABcAGAAWABUAEQAOAA0ACwAGAAIAAQD///3/+//5//f/+P/0//T/
8//w/+7/7v/t/+z/6//q/+n/5//o/+j/6P/o/+j/5//n/+b/5v/m/+b/5P/k/+T/5P/k
/+T/5P/k/+T/4//j/+T/5P/k/+T/4//l/+X/5f/l/+f/5//n/+f/5f/l/+X/5v/m/+b/
5v/m/+f/5//n/+f/5f/l/+X/5f/l/+X/5v/m/+b/5v/m/+b/5//m/+b/5v/l/+X/5f/l
/+P/4//j/+P/5P/k/+T/5P/k/+T/5P/k/+T/5P/k/+P/4//j/+P/4//h/+H/4f/g/+D/
4P/g/+D/4P/g/+D/4P/h/+H/4f/h/9//3v/e/97/4P/f/97/3v/h/+L/4v/j/+L/4v/k
/+T/5P/k/+T/5P/k/+T/5P/k/+T/5P/l/+X/5//n/+n/6f/q/+r/6P/p/+n/6f/p/+v/
6//r/+v/6f/p/+r/6P/o/+j/5v/o/+f/5P/i/+P/4v/h/+D/3v/c/9r/2P/a/9r/2v/a
/9r/2v/a/9n/2f/Z/9n/2f/Z/9j/2P/Y/9j/2P/Y/9j/2P/Y/9j/1//V/9X/1f/V/9f/
1//X/9j/2P/Y/9X/0P/H/8P/wv/G/87/1//h/+3/AAAfAEAAYgCDAKYAvQDKAM8AxwC5
AKMAhABmAE0ANgAjAA8A/f/s/9z/zf/F/8T/xv/K/87/z//R/9T/0v/T/9H/0P/Q/8//
z//Q/9D/z//R/9H/0f/R/9H/0f/R/9H/0f/R/9H/0v/Q/9D/0P/Q/9D/0P/Q/9D/0v/T
/9P/0//T/9P/0//T/9H/0f/R/9L/0//U/9X/1//V/9X/1f/V/9P/0//U/9X/1f/W/9b/
1//X/9j/2P/Z/9f/1//Z/9r/3P/c/93/3v/f/9//4P/h/+D/4f/i/+P/5P/m/+n/6//u
/+7/8f/z//f/+f/8//////8BAAMABQAHAAkACQAMAAsADAAPAA8AEAAQABEAEgASABIA
FAATAA==
         </WaveFormData>
      </LeadData>
   </Waveform>
</RestingECG>
