# Supplementary material for: Detection of Left Atrial Enlargement Using a Convolutional Neural Network-Enabled Electrocardiogram
Source: Front Cardiovasc Med. 2020 Dec 17;7:609976. doi: 10.3389/fcvm.2020.609976 (PMC7773668; doi:10.3389/fcvm.2020.609976)
Supplement: Supplementary file 1 [file Data_Sheet_1.ZIP › hyp/1802019489_12613_0000000C.XML]

<?xml version="1.0" encoding="Windows-1252"?>
<!DOCTYPE RestingECG SYSTEM "restecg.dtd">
<RestingECG>
   <PatientDemographics>
      <PatientID>1802019489</PatientID>
      <PatientAge>65</PatientAge>
      <AgeUnits>Years</AgeUnits>
      <Gender>Male</Gender>
      <PatientLastName>ligongyuan</PatientLastName>
   </PatientDemographics>
   <TestDemographics>
      <DataType>Resting</DataType>
      <Site>1</Site>
      <AcquisitionDevice>MAC55</AcquisitionDevice>
      <Status>Unconfirmed</Status>
      <Priority>Normal</Priority>
      <AcquisitionTime>09:29:10</AcquisitionTime>
      <AcquisitionDate>03-24-2016</AcquisitionDate>
      <CartNumber>1</CartNumber>
      <AcquisitionSoftwareVersion>009C</AcquisitionSoftwareVersion>
      <XMLSourceVersion>MAC5000 v1.0</XMLSourceVersion>
   </TestDemographics>
   <RestingECGMeasurements>
      <VentricularRate>71</VentricularRate>
      <AtrialRate>71</AtrialRate>
      <PRInterval>180</PRInterval>
      <QRSDuration>88</QRSDuration>
      <QTInterval>400</QTInterval>
      <QTCorrected>434</QTCorrected>
      <PAxis>60</PAxis>
      <RAxis>1</RAxis>
      <TAxis>43</TAxis>
      <QRSCount>12</QRSCount>
      <QOnset>210</QOnset>
      <QOffset>254</QOffset>
      <POnset>120</POnset>
      <POffset>179</POffset>
      <TOffset>410</TOffset>
      <ECGSampleBase>500</ECGSampleBase>
      <ECGSampleExponent>0</ECGSampleExponent>
   </RestingECGMeasurements>
   <Diagnosis>
      <Modality>Resting</Modality>
         <StatementCount>2</StatementCount>
         <LabelText>12SL ��ϳ���</LabelText>
      <DiagnosisStatement>
         <StmtFlag>ENDSLINE</StmtFlag>
         <StmtText>�������</StmtText>
      </DiagnosisStatement>
      <DiagnosisStatement>
         <StmtFlag>ENDSLINE</StmtFlag>
         <StmtText>���� ECG</StmtText>
      </DiagnosisStatement>
   </Diagnosis>
   <Waveform>
      <WaveformType>Rhythm</WaveformType>
      <WaveformStartTime>0</WaveformStartTime>
      <NumberofLeads>8</NumberofLeads>
      <SampleType>CONTINUOUS_SAMPLES</SampleType>
      <SampleBase>500</SampleBase>
      <SampleExponent>0</SampleExponent>
      <HighPassFilter>16</HighPassFilter>
      <LowPassFilter>150</LowPassFilter>
      <ACFilter>NONE</ACFilter>
      <LeadData>
         <LeadByteCountTotal>10000</LeadByteCountTotal>
         <LeadTimeOffset>0</LeadTimeOffset>
         <LeadSampleCountTotal>5000</LeadSampleCountTotal>
         <LeadAmplitudeUnitsPerBit>4.88</LeadAmplitudeUnitsPerBit>
         <LeadAmplitudeUnits>��V</LeadAmplitudeUnits>
         <LeadHighLimit>2147483647</LeadHighLimit>
         <LeadLowLimit>268435456</LeadLowLimit>
         <LeadID>I</LeadID>
         <LeadOffsetFirstSample>0</LeadOffsetFirstSample>
         <FirstSampleBaseline>0</FirstSampleBaseline>
         <LeadSampleSize>2</LeadSampleSize>
         <LeadOff>FALSE</LeadOff>
         <BaselineSway>FALSE</BaselineSway>
         <ExcessiveACNoise>FALSE</ExcessiveACNoise>
         <MuscleNoise>FALSE</MuscleNoise>
         <LeadDataCRC32>2090534920</LeadDataCRC32>
         <WaveFormData>
4v/i/+L/4v/j/+T/5f/m/+T/5P/k/+T/4v/i/+L/4v/i/+L/4v/i/+L/4v/i/+L/4v/i
/+L/4v/h/+D/3//e/+D/4v/k/+b/5f/k/+P/4v/h/+D/3//e/+D/4P/g/+D/3v/e/97/
3v/g/+D/4P/g/97/3v/e/97/4P/g/+D/4P/e/97/3v/e/9z/3P/c/9z/3v/g/+L/5P/i
/+D/3v/c/97/3v/e/97/3v/e/97/3v/g/+D/4P/g/+D/4P/g/+D/4v/i/+L/4v/g/+D/
4P/g/+L/4//k/+T/5v/m/+T/5v/k/+X/5f/l/+b/6P/q/+j/6P/r/+v/6f/q/+n/6f/n
/+T/5P/k/+b/5P/k/+T/4v/e/93/2//Z/93/3f/c/9z/2//a/9n/1//Y/9n/2f/Z/9f/
2f/Z/9n/2f/Y/9f/1//V/9P/0f/P/9P/1f/Y/9r/1//W/9X/1f/W/9T/2P/V/8//z//P
/8v/yf/M/87/0P/X/+P/7//7/wkAFQAjADMAQQBQAFkAWABTAEwARgA3AB8AAADm/9H/
w//C/8b/yf/F/8X/zP/R/9D/0P/U/9L/zf/R/9T/0P/S/9L/0//U/9f/1//X/9X/1f/V
/9X/1//W/9X/1f/U/9H/0v/U/9X/2P/Z/9n/2f/X/9f/1v/W/9X/1f/U/9T/1//V/9n/
3P/Y/9b/1f/U/9X/1f/X/9f/2f/a/9z/3f/b/+H/3//e/9z/3P/b/9v/3v/g/+D/3f/b
/93/3//f/97/3f/c/9r/3f/g/+H/5P/p/+n/5v/p/+f/5//m/+b/6f/r/+7/7v/u/+7/
8v/0//T/9f/1//f/+//7//r/+v/8//z/+v/6//3//v/7//j//f/+//7//v/7//v//P/9
////+v/4//f/+f/7//n/8//u/+3/6//u/+3/6f/l/+H/4f/l/+f/4v/h/+H/4f/h/+D/
3v/b/9n/2v/e/93/3f/d/93/3f/d/9z/2v/Z/9n/2//b/9v/2//a/9n/1//W/9n/2v/b
/9z/3v/e/97/2//Z/9v/2f/V/9j/2v/c/93/3P/Y/9f/2f/Z/9T/1P/U/9j/2P/Y/9v/
2f/X/9f/2f/Z/9v/2//a/9z/3P/f/+L/3f/a/9f/2f/g/93/2f/Z/9z/3f/Z/9b/2v/b
/9r/2//b/93/3//c/9//3//h/+P/2//W/9X/2f/Z/9r/3P/h/+L/4f/e/93/3f/b/9r/
2f/b/9z/3f/g/+H/4v/h/9//2//c/9//4//n/+X/4f/h/+H/4P/g/+L/4//j/+P/4//i
/+L/4v/k/+P/4f/i/+X/5//l/+X/6f/l/+X/5f/j/+T/5//o/+n/6f/o/+j/5//p/+n/
6P/o/+r/6v/r/+v/6//r/+z/7P/u/+//8P/x/+//8P/0//b/9v/2//b/9P/1//b/9v/3
//b/8//0//j/+//9/////v8AAAIAAAABAAUABgAFAAYABwAJAAkACAAIAAgACgAJAAwA
DwAQAA0ACwAIAAUABwAHAAYABgAHAAgACQAJAAwADQANAA0ACwANAA0ADQAQABAAEAAR
ABEAEQARABEAEgATABUAFgAXABYAFQAVABYAFAAYABsAFwARAA8ADwAPABAAEgAYACUA
NQBFAFUAXwBnAHkAkQChAKwArQCmAKEAngCQAHMAVQA8ACQAGQAVABIAFAAZABcAEwAW
ACEAJAAiACQAJAAhACEAHAAYABgAGAAZABoAGwAbABsAGQAYABcAFgAXABYAFQAVABQA
DwAOAA4ADQALAAsACgAJAAoACwALAAwACwALAAoACgAIAAUACAAKAAcABgAGAAYABwAH
AAkACQAHAAYABgAFAAUACwAJAAgABwAGAAQAAwAFAAgACQAHAAUABwAJAAkACQAJAAkA
CAAHAAgABwAIAAwACwAHAAkACwANAA4AEAAPABEAFAAUABEAEAATABQAFgAZABsAHwAg
AB8AHQAcABwAHAAaABoAHgAgAB4AHAAgACAAHwAeABsAGwAcAB0AHgAYABUAEwATABUA
EwANAAwACwAJAAwADAAJAAYAAwABAAMAAwD8//n/+f/5//n/+//8//z//f/8//7/+//5
//f/9//3//f/+v/6//v//f/6//n/+P/3//r/+//7//z/+v/6//r/+v/8//7/AAD///3/
AQABAP//AAAAAAAA//8CAAAAAQAFAAcAAgACAAIABQAEAAMABQADAAEAAQADAAMABQAF
AAQABgAGAAkADAAKAAgABgAJABAADQAJAAkACwANAAoACAALAAsACQAJAAcACQALAAgA
CwALAA0ADwAMAAgACAANAAkACAAIAAsACwALAAkACQAKAAkACQAJAAkACgALAA4ADQAO
AA0ACwAJAAoADQARABIADwAKAAkADAAMAA0AEAAOAA0ADAALAAsADAANABAADAAJAAkA
CwAJAAcABwALAAoACwAMAAsADQAPAA8ADwAOAA4ADwAPABEAEQAQABAADgAOAA8ADwAP
AA8AEAAQABAADwAOAA0AFQASABIAFQAUABQAFAAUABQAFQAXABkAGgAZABgAFQAWABgA
GQAZABkAGgAcAB4AHAAaAB0AHQAbAB0AHQAeAB0AGgAaABoAHAAaABoAGgAYABkAGQAY
ABcAFwAVABIAEAATABQAFQAVABUAFQAUABMAEwAVABUAFQAVABQAEwATABEAEQARABEA
EwATABQAFAATABIAEQARABIAFAAWABcAFwARAAkABwAJAAoADAAOABcAJQAxADsASQBV
AGEAbwB7AIYAjwCUAI8AigCGAHUAVwA+ACYAEQABAPr//v8HAAsACwAMAA0ADgASABQA
GAAdAB0AGgAaABsAGgAaABoAHAAbABoAFwAZABkAGQAbABsAGwAcABwAGQAaABwAHQAb
ABsAGgAZABwAHQAdAB4AHQAdABwAHAAeABsAHgAgACAAIAAhACIAHwAfACEAIQAgACAA
IQAhAB0AIwAhACAAHgAeAB0AHQAgACIAIgAfAB0AHwAhACEAIgAjACQAJAAkACYAJgAo
ACoAKQAlACcAKQApACgAKAAoACkAKwAqACcAJgApACoALAAtAC0ALwAzADMAMgAyADQA
NAAyADIANgA2ADIALgAyADIAMQAwAC4ALQAtAC0ALwAqACgAJwAkACUAIgAbABoAGwAb
ACAAHgAbABgAFQATABUAFQAOAA0ADQANAA0ADQAMAAoACQAIAAoABwAFAAcABwAHAAcA
BAACAAEAAQAEAAUABgAHAAkACQAIAAgABgAEAAIAAAADAAQABQADAAEABQAFAAMAAgAC
AAIAAQABAP7//v8BAAIA/v///wAABAAEAAQABwAGAAMAAgADAAMAAwABAP7/AAAAAAMA
BgACAAAA/v8BAAYAAwD/////BAAHAAUABAADAAEA/f/7//z///8CAAAAAAD//wAAAQD/
//z//f8DAAMAAgACAAUABQADAP///f8AAP////////7//v/+/wAAAQACAAEA///4//j/
+v/9/wEA///7//v//P/8//3/AAD+//3//P/7//z//P/8//7//v/7//v//f////3//f8B
AP7//f/8//n/+f/7//v/+//+//7////////////+//7//f/8//z/+//5//n/+v/6/wkA
BwD6//3//v///wAAAgADAAQABAAFAAQAAQACAAMABQAGAAcABgAIAAoACAAIAAsACwAJ
AAYABQAFAAMAAwAEAAUACAABAAAA///8//v/+//6//n//f/9//z//P/7//r/+f/3//f/
9//2//X/9//5//n/+f/2//T/8v/x//P/9f/3//n/9//3//j/+P/2//T/8v/x/+7/8v/4
//n/8f/r/+v/7f/p/+j/8P/u//H/AwAVACEAKwA1ADsATwBnAHYAdwB2AG0AZgBeAE0A
NwAcAAIA8f/r/+b/5v/l/+P/4f/g/+P/6v/u//T//P/5//n/AAD+//v/+P/2//T/9//3
//f/9f/1//X/9f/3//n/+f/6//r/+P/4//n/+f/4//n/+f/5//r/+//7//z//P/9//3/
/v/8//n//P/+//v/+v/6//r/+v/7//7////+//7///////3/AwABAAAAAQACAAIAAwAE
AAYABgADAAUABwAJAAkACwALAAsACgAJAAoACQAKABAAEQAPABMAEwATABIAEgARABMA
FgAWABcAGAAdACAAHgAfAB8AIQAjACMAIgAiACUAJgAlACYAKwAsACkAJgApACoAKgAq
ACcAJwAoACkAKgAkACEAHwAgACMAIgAdABoAGQAXABoAHAAZABYAEwAQABEAEAAIAAoA
CwAMAA0ADQAMAAoACQAIAAoABwAFAAcABwAHAAcACQAIAAgACQAJAAkACQAJAAkACQAI
AAgACAAIAAgACAAGAAYABgADAAUACQAJAAcABwAIAAkACQALAAgACAALAAkABAAEAAQA
CQAKAAsADwAMAAkACAAJAAoACwAKAAgACgAKAA0AEAAQAA4ADAAPABIADwALAAsADgAP
AAsACAANAA0ACwALAAsADQAPAAwADQALAAsACwAHAAQABQALAAcABgAGAAkACgAJAAYA
BQAFAAMAAgABAAEAAgADAAYABwAIAAcABQAAAAAAAgAFAAYAAwD+//3//P/8//3/AAD/
//3/+//5//r/+v/6//z/+f/1//T/9f/3//X/9f/5//X/9f/1//P/9f/3//f/9//4//j/
+f/5//b/9f/z//L/8//0//b/9//2//X/9f/0//P/8//z//P/9v/4//v//f/7//z/9P/3
//j/+f/6//z//f/+//7////+//v//P/9////AAABAAEAAgADAAAA/v8BAAEA//8BAAEA
AgABAP///v/9//7/+//8//3//P/6//n/9//1//X/9f/0//T/9v/2//b/9f/z//P/8v/x
//L/9f/2//f/9P/y//D/7//w//H/8v/z//P/8//0//T/8v/w/+7/7f/w//L/8v/x//H/
7f/p/+n/6//q/+z/7v/x//3/EQAhACcAMQBDAFkAbQB8AH8AeABzAHIAaABVADsAIAAI
APX/7f/k/+L/6f/r/+f/5v/v//r/9v/w//L/8//x//T/+v/3//b/9v/2//f/9//3//X/
9//3//f/+f/3//f/+P/4//f/+P/6//v/+//7//r/+f/6//v/+//8//v/+//6//r//P/5
//z//v/8//z//f/+//z/+//8//v//P/8//3//f/7/wEA///+////AAAAAAEAAAACAAIA
//8BAAMABQAFAAUABQAFAAQAAQACAAEAAgAJAAkABgAJAAoACwALAAwADAANAA8ADgAP
ABAAFQAYABcAFwAWABcAGgAbABsAHAAcABwAGgAaAB8AIAAdABoAHgAeAB0AHAAdAB0A
HgAfACEAHAAaABkAFgAXABQADQALAAsACgAOAA0ACQAFAAEAAQADAAMA/P/+////AAAB
AAAA/v/7//n/+P/6//f/9f/3//f/9//3//X/9P/0//X/+P/5//r/+//6//n/9//2//j/
+P/4//j/+v/6//r/9//0//f/9v/z//X/9v/3//f/+P/2//f/+//8//j/+f/6//3//P/7
//3//P/5//j/+f/5//n/9//0//j/+P/7//7//P/6//j/+/8AAP3/+f/5//z//f/5//b/
+v/7//r/+//9////AQD+/wMAAwAFAAcAAAD8//z/AQD9//z//P///wEAAQD/////AAD/
/////////wAAAQAEAAMABAADAAEA/f/+/wEABQAFAAMA/////wIAAgADAAYABQADAAEA
/////wAAAQAEAAMAAQACAAUABwAFAAUACQAHAAcABwAFAAUABwAHAAcABgAGAAcABwAH
AAcABgAGAAYABgAHAAcACAAJAAsADAAKAAkACAAHAAQABAAFAAUABwAKAAwADgAQABAA
EgAQABAAEAAQAA4ADwAQABAAEAAQAA4AEAARABMAFAAVABYAGAAaABgAFgAZABkAFwAW
ABUAFQATABAAEAAQABIADAAMAAwACgAKAAsACwALAAkABwAEAAIAAQAAAP///f//////
/v/9//z//f/8//v/+f/4//f/9//2//X/9P/z//T/9f/3//j/9//2//X/9f/2//r/8v/p
/+//8//v/+n/5//s/+r/7P/z////EQAjAC8AOQBFAFUAZQByAHcAeAB1AHAAZgBTAD0A
IgAEAO3/4f/Y/9j/4//p/+f/6P/v/+7/6v/s//T/9f/3//r/+P/0//L/8f/w//P/8//z
//H/8//z//P/9f/z//P/9P/0//P/9P/2//f/9//3//b/9f/1//X/9P/0//T/9f/1//b/
9v/z//b/+P/2//b/9//4//X/9f/3//f/+P/4//n/+f/2//v/+P/2//f/+P/4//n/+P/4
//b/8f/z//f/+//9//v/+//7//r/+v/8//z//v8CAAEA/f///wEAAQAAAAAAAQADAAYA
BgAGAAYACgAMAAsACwAKAAsADwAPAA4ADgAQABAADgAOABMAFAARAA4AEgASABEAEAAN
AA0ADgAPABEADAAKAAkABgAHAAQA/f/9//3//P8AAAAA/f/6//f/8//1//X/7v/u/+//
8P/x//H/8P/u/+3/6//s/+j/5f/o/+n/6v/r/+3/7P/s/+3/6//r/+v/6//p/+n/6P/o
/+j/6P/o/+j/6f/q/+v/6f/p/+3/7f/r/+v/6v/p/+f/6f/m/+b/6f/n/+L/4v/i/+j/
6P/o/+v/6v/n/+b/5//m/+f/5v/k/+n/6v/u//L/7//s/+n/6//u/+v/5//n/+n/6//o
/+b/6f/p/+f/5//n/+n/6//o/+j/5//o/+n/5f/i/+P/6f/p/+j/6P/r/+v/6//p/+n/
5//l/+T/4//l/+b/5//q/+r/7P/s/+v/5f/k/+X/5//p/+f/4//j/+X/5v/o/+z/6v/p
/+j/5//l/+T/4//k/+P/4f/i/+X/6P/n/+j/7f/r/+v/6//p/+j/6f/o/+f/5v/m/+f/
5//n/+f/5v/m/+j/6P/p/+n/6//r/+z/7P/n/+r/7P/s/+z/7P/s/+3/7v/u//H/8v/x
//T/8//z//L/8f/z//b/+f/4//b/9//1//H/8v/z//X/9f/0//T/9P/2/+//7v/t/+r/
6//r/+r/6f/r/+v/6v/q/+z/7P/s/+v/6v/p/+f/5f/n/+v/7f/v/+//7v/t/+3/7P/r
/+r/6f/r/+v/7P/s/+7/7v/u/+//8P/o/+b/5//p/+f/5//n/+X/5P/q/+7/9f8BAAkA
GQAxAD0AQQBPAGEAaABrAGoAaQBgAFAARQAvAAoA7v/j/9//4v/k/+X/5//r/+7/8f/y
//L/8P/y//f//f/+//r/+f/4//j/+P/9//3//f/7//r/+f/4//n/+v/7//3//v/6//r/
+//7//r/+//7//v//v//////AAD//////v/+/wAA/f8AAAIAAQAAAAAAAAABAAEAAwAD
AAIAAgADAAMAAAAFAAIAAAACAAIAAQABAAQABgAGAAMAAQADAAUABQAGAAcACAAIAAoA
DAAMAA4AEAAPAAsADQANAA0ADAAMAA8AEQAUABQAFQAWABsAHgAbABsAGgAbAB0AHQAc
ABwAIQAiACEAIgAkACQAIAAcACAAIAAfAB4AHgAfACEAIwAjAB4AHAAbABoAGwAYABEA
EAAPAA0AEAATABEADwANAAsADQANAAYABQAFAAUABQAFAAQAAgABAP//AgAAAP//AAAB
AAIAAwADAAIAAgADAP///f/7//n/+//9//7/AAACAAIAAgACAAAAAAAAAP3//f8BAAEA
/////wAAAQABAAMAAAAAAAMAAwD+//7//v8BAAAA//8BAAQAAwAEAAcAAwADAAEA/v8C
AAIABQAIAAYABAACAAUACAAFAAEAAQAEAAUAAQD+/wEAAQD/////AQADAAUAAgACAAEA
AgADAP///P/9/wMAAwACAAIABQAFAAUAAwADAAUAAwACAAEA/v/+//7/AAACAAQABAAD
AAEAAgAFAAkACQAFAP///f/+//7///8CAAAA///+//3///8AAAEABAAEAAEAAQADAAMA
AQABAAUAAwADAAMAAQADAAUABQAFAAYABgAHAAcABAADAAEAAAABAAIABAAFAAUABQAG
AAYABwAFAAcABwAEAAYACAAKAAwACgALAAwADAAPABAADwASABEAEQAQAA8AEgAUABYA
FAAWABkAGQAXABMAEQAQAA0ADgAOAA4AEAAMAAwADAAKAAgABwAFAAMACAAJAAkACgAJ
AAgABwAFAAMAAwACAAEAAQADAAMAAwABAAAA/////wAAAQACAAMAAwADAAQABAACAAAA
/v/9//z//v/8//3/+f/3//v//f/7//r/+P/6/wcAFQAfACsAOQBFAFEAXQBpAIAAjwCI
AH0AeABsAFkARQAoAA4A/f/1/+7/7P/t/+//8//4//3//v8AAAIA/v/7/wEABAAAAAEA
AAAAAAAABQAFAAUAAwABAAEAAQADAAUABQAGAAYAAgACAAMAAwAEAAUABQAFAAUABQAE
AAQABgAHAAcACAAHAAMABQAGAAUABAAEAAQAAQABAAMAAwAEAAQABQAFAAMACQAHAAYA
BgAGAAUABQAIAAoACgAHAAUABwAJAAkACwALAAsACgAIAAoACgAMABEAEQAOABEAEQAR
ABAAEAATABUAGAAYABQAFAAYABoAHAAdAB0AHwAfAB8AHgAeACAAIAAeAB4AJQAoACcA
JgAnACYAJAAiACEAIQAiACMAJwAiACAAHwAfACEAHwAZABQAEwARABQAFAARAA4ACwAL
AA0ADQAGAAMAAwADAAMAAwACAAAA/////wIAAAD//wEAAQABAAEAAQAAAAAAAQABAAEA
AQABAP/////+//7//v/+//7//v8AAAAAAAD9////AwADAAEAAQACAAMAAwABAP7//v8B
AAEA/P/8//z/AgACAAIABQAFAAMAAwAFAAEAAQD///z/AAAAAAMABgACAAAA/v8BAAYA
AwD/////BAAHAAUABAAGAAUAAgABAAIABQAIAAYABwAHAAkACwAIAAQABAAJAAYABAAD
AAUACQAJAAcABwAFAAMAAgABAAAAAAAAAAIABgAIAAgABwAAAAAAAgAFAAcABQABAAEA
BAAEAAUACAAIAAcABgAFAAQABAAEAAYABQADAAQABwAHAAUABQAJAAYABQAEAAEAAwAF
AAUABQAIAAgACQAJAAkACQAIAAgACgAKAAsACwAKAAkACQAIAAcACgALAAwADQAOAA4A
DwAQABAAEwAUABMAFgATABMAEgARABMAFgAZABgAGgAdAB0AGwAZABcAFgATABMAFAAV
ABgAEgASABIAEAANAAsACAAFAAgACQAJAAoACAAIAAgABwAFAAUABAADAAUABwAHAAcA
CgAKAAoACwALAAsACwALAAgABwAHAAYACAAIAAgACQAIAAgABgAJAA0ABQABAAEAAQD+
/wAABAALABUAIwAvAD8ATwBbAGkAfwCSAJ0AoACdAJQAiAB7AGcATAAqABMACQD8//r/
AQADAAEAAgADAAYAEAAWABQAEQARABAAEgARABAAEAAQABUAFQAVABMAFQAVABUAFwAV
ABUAFgAWABIAEgATABMAFQAXABgAGQAaABsAGwAcAB4AHwAfACAAHwAbAB0AHgAdABwA
HAAcAB0AHQAfAB8AHwAeAB4AHQAeACUAJAAkACYAJgAlACUAJAAmACYAIwAlACcAKQAp
ACkAKQApACgAKwAuAC8AMgA0ADMALwAxADIAMwAzADQANgA5AD0APgA8ADwAQABCAEAA
QQBBAEMARwBJAEoATABMAEwASgBKAFAAUgBQAE4AUABQAE8ATgBQAFEAUwBVAFQATgBL
AEkASQBLAEkAQwBBAEEAQABEAEQAQQA+ADsANgA3ADYALgAxADMANQA3ADYANAAxAC8A
MAA0ADMAMwAwAC8ALgAtAC0ALAAsAC0AKwArACsAKwAtAC0ALAAsACwALAAsACwALAAs
ACwAKQAqAC8AMAAvAC8ALgAtACsALAAqACsALwAxACwALAAsAC8ALgAtAC8AMQAvAC8A
MQAvAC8ALQAqAC4ALgAxADQAMgAwAC4AMQAzAC8AKgApAC8AMQAuACwALwAvAC0ALQAv
ADEAMwAwADIAMQAyADMAMAAsACwAMQAvAC4ALgAxADMAMwAxADEAMAAtACsAKQAqACwA
LgAyADEAMAAtACkAKAAqAC4AMwAzAC8AKQAnACkAKgAsADAAMgAxADAALwAsACwALAAu
AC8ALQAuADEAMQAvAC8AMwAxADEAMQAvAC4ALwAuAC0ALAAsAC0ALQArACsAKgAqACwA
LAAtAC0AKwAxADYAOAA3ADYANQA0ADIAMwA0ADQAOQA6ADkAPAA4ADcANQAzADcAOgA9
ADwAOwA9ADwAOQA6ADkAOQA3ADgAOAA4ADoANAA0ADQAMgAyADEALwAtAC4ALQArACoA
LAAsACwAKwArACsAKgApACgAKQAoACcAKQAoACcAJwAnACcAJwAnACYAJQAlACQAJQAk
ACMAIwAoACAAHgAdABkAFQAZAB0AGwAaABwAIAAlAC0ANwBBAE8AXQBrAHsAhwCQAJUA
kACJAIQAeABlAEsANAAaAAkABQAAAPz//f//////CAAPAA4ADgASABQAEQARABQAEgAR
ABAAEAAQABIAEQAQAA0ADwAPAA8AEQAQAA8ADwAOAAgACAAJAAkACgALAAsACwALAAsA
CgAKAAoACwALAAwACwAHAAkACgAFAAQABAAEAAEAAQADAAMAAgACAAMAAwD//wUAAwAC
AAIAAgABAAEAAgAEAAQAAQD//wEAAwADAAUABQAFAAQAAwAEAAMABAAIAAcAAwAFAAYA
BwAHAAgABwAJAAwADAAJAAgACwAMAAkACQAIAAkACQAJAAgACAAJAAgABQAEAAgACAAE
AAAAAAAAAP///v//////AAABAAEA/P/6//n/9v/3//T/7f/s/+v/6f/s/+r/5//k/+H/
3f/f/9//2P/X/9f/1//X/9n/2P/W/9X/1P/W/9P/0f/R/9H/0f/R/9P/0v/S/9P/0v/R
/9D/z//N/83/zP/M/87/zv/O/87/zf/M/8v/x//E/8f/xv/D/8f/yP/J/8n/yf/G/8b/
yf/J/8T/xP/E/8f/xv/F/8f/xv/D/8L/w//D/8P/wf++/73/vP++/8D/wP/A/8D/xf/H
/8P/vv+9/8H/w//A/77/wf/B/7//v/+9/7//wf++/8D/v//A/8H/vv+6/7r/v/+7/7r/
uv+9/8H/wf+//7//v/+9/7z/u/+7/7z/vf/A/8D/wP++/7v/uP+6/77/w//C/7//uv+5
/7r/uv+7/77/vP+7/7r/uf+5/7r/u/++/77/u/+7/73/u/+5/7n/vf+7/7v/u/+5/7v/
vf+9/73/vv++/7//v/+9/8L/xP/E/8T/xP/B/8H/wf/A/8X/xv/F/8j/x//H/8b/xf/I
/8r/zP/K/8r/zf/N/8v/yv/J/8n/x//G/8b/xv/I/8L/wv/C/8D/wP+//73/u/++/7//
v//A/77/vv++/73/v/+//77/vf+8/73/vP+7/73/vP+7/7v/vf+9/73/vf+6/7n/uf+4
/7j/uP+4/7n/wP/E/7r/tf+3/7f/s/+x/7H/sv+2/7z/wf/J/9X/5//5/wUAEQAhAC0A
MgA5ADoANQAyACoAGQADAOr/zP+5/6//pP+m/7H/s/+x/7j/v/++/7z/vv++/7//v//A
/8b/xf/E/8T/xP/E/8P/wv+//8H/w//F/8n/x//H/8j/yP/F/8b/yP/J/8j/yf/J/8n/
yv/L/8v/zP/K/8v/y//M/8r/x//K/8z/zP/M/83/zv/N/83/z//P/87/zv/P/8//z//V
/9P/0v/U/9T/0//T/9L/1P/U/9H/0v/V/9j/2f/b/9v/2//a/9j/2v/a/9z/3v/d/9n/
2//e/9//3//g/+H/4//m/+b/5f/m/+v/7v/t/+3/7P/t//D/8f/x//L/9P/0//L/8v/2
//j/9v/0//b/9v/1//T/8//z//T/9f/1//D/7v/t/+z/7f/q/+P/4f/h/+D/5P/m/+P/
4P/d/9n/2//b/9T/1v/X/9j/2f/X/9b/1P/T/9X/2P/W/9X/1P/T/9L/0f/T/9L/0v/T
/9H/0f/R/9H/0//T/9L/0v/T/9T/1f/W/9T/1P/U/9H/z//T/9P/0f/V/9b/1//X/9T/
0P/P/9H/1P/S/9X/2P/b/9r/2f/b/9n/1//X/9n/2P/Z/9j/1v/X/9b/2P/a/9v/2v/Z
/93/4P/d/9n/2f/b/93/2v/Y/9z/3f/c/93/2//d/9//3P/h/+H/4//l/+L/3v/e/+P/
4f/g/+D/4//n/+f/5f/l/+P/4f/g/9//4P/i/+T/6P/n/+j/5//l/+L/5P/o/+3/7f/r
/+f/5//o/+j/6f/s/+3/7f/t/+3/6//q/+n/6v/r/+n/6v/t/+v/6f/p/+3/7v/v//D/
7//v//H/8f/x//D/8P/x//H/8//z//L/8v/y//L/8//z//P/8//0//T/9f/1//X/9f/1
//T/+v/+//3//P/7//r/+//9////AAD///7/+//8//7//////////v8AAAIAAAACAAUA
BQADAAAA//////3//v/+//7/AAD+//7//v/8//f/9f/y/+//8P/v/+3/7P/u//D/8v/z
//D/7//t/+v/7P/v//D/8f/u/+z/6v/p/+f/5//n/+f/6f/p/+r/6v/n/+b/5f/l/+L/
4v/m/+v/6f/f/9v/2//d/+L/4P/e/+f/9f8HABcAJQAtADkAUwBpAHIAbQBoAGUAXgBQ
ADsAIQACAOb/2f/V/9D/0P/R/9f/2//W/9f/3v/e/9r/3P/h/+H/4v/i/+H/4P/g/+D/
4v/h/+D/3f/f/9//3//h/+H/4f/i/+L/3P/c/93/3f/c/93/3f/d/9//3//e/97/3f/d
/9z/3P/g/9//5P/o/+P/4P/e/9z/3f/d/9//3//f/97/3v/d/93/4//h/+D/4//k/+T/
5f/l/+b/5f/h/+H/4//l/+X/4//j/+P/4v/k/+b/5v/o/+r/6f/l/+f/6P/p/+n/6v/p
/+v/7v/u/+z/7P/w//L/8P/x//H/8//1//X/9P/0//b/9v/0//T/+P/6//j/9v/6//z/
+f/y/w==
         </WaveFormData>
      </LeadData>
      <LeadData>
         <LeadByteCountTotal>10000</LeadByteCountTotal>
         <LeadTimeOffset>0</LeadTimeOffset>
         <LeadSampleCountTotal>5000</LeadSampleCountTotal>
         <LeadAmplitudeUnitsPerBit>4.88</LeadAmplitudeUnitsPerBit>
         <LeadAmplitudeUnits>��V</LeadAmplitudeUnits>
         <LeadHighLimit>2147483647</LeadHighLimit>
         <LeadLowLimit>268435456</LeadLowLimit>
         <LeadID>II</LeadID>
         <LeadOffsetFirstSample>0</LeadOffsetFirstSample>
         <FirstSampleBaseline>0</FirstSampleBaseline>
         <LeadSampleSize>2</LeadSampleSize>
         <LeadOff>FALSE</LeadOff>
         <BaselineSway>FALSE</BaselineSway>
         <ExcessiveACNoise>FALSE</ExcessiveACNoise>
         <MuscleNoise>FALSE</MuscleNoise>
         <LeadDataCRC32>4237617796</LeadDataCRC32>
         <WaveFormData>
AAAAAAAAAAACAAIAAgACAAIAAgACAAIAAQAAAP///v8AAAAAAAAAAAIAAgACAAIAAAAA
AAAAAAD///7//f/8//3//v///wAA/v/+//7//v/8//z//P/8//z//P/8//z//P/8//z/
/P/8//z//P/8//r/+v/6//r//P/8//z//P/6//r/+v/6//r/+v/6//r//f/+////AAD+
//z/+v/4//r/+v/6//r/+//8//3//v///wAAAQACAAQABAAEAAQABgAGAAYABgAGAAYA
BgAGAAcACQAKAAsADgARABEAEgAQABAAEAAQABIAEwATABEAEQARAA8ACwAKAAkACAAH
AAUABQAFAAMAAgABAP///v/6//r/9//0//X/9v/2//f/9v/0//P/8f/x//L/8//0//L/
8v/z//P/9f/0//P/8//v/+3/6//p/+3/7//x//P/8//z//L/8f/t/+z/8v/y/+v/7//2
//b/9v/z/+z/6P/m/+f/6v/x//n///8KABoAIgAuAEEATgBGACYABAD0/+3/6f/n/+b/
5P/r//X/9v/w//D/+v8CAPz/+f/9//n/8P/u//L/7//w//H/8f/w//T/9P/z//P/9f/1
//X/8v/w//P/8//z//L/8v/z//P/9f/2//b/9v/1//b/8//y//D/8P/x//H/7v/y//b/
+v/0//P/8v/x//H/8v/y//H/9P/2//f/+P/4//r/+v/4//f/9v/4//f/+P/5//r/+//4
//r//f/9//r/+f/4//b/+f/7//z//f///wAAAAAAAAEAAgABAAAAAQAEAAsADAAKAAoA
DwARABMAEwATABUAFgAXABYAFgAZABoAGwAcABwAGwAaABoAHgAfAB8AIAAfAB0AHAAb
ABwAHAAcABwAHAAbABoAGQAVABEAEAAPAA0ADAAJAAYACAAJAAcACAAGAAUAAwABAP//
/f/7//v//P/6//r/+//9//3//f/9//n/+//7//v/+f/5//z/+v/1//T/9v/1//P/9P/2
//n/+f/5//n/9f/0//X/9P/x//T/9f/3//v/9v/1//T/9P/z//L/8//y//X/9f/2//f/
9//2//b/9v/4//n/+f/4//n/+v/6//z/+v/3//b/9v/4//j/+P/4//f/9//2//P/9P/1
//b/+P/2//b/9v/2//n/+f/6//r/9v/y//L/8v/z//X/9v/7//z/+f/3//b/9P/0//T/
9P/2//f/+f/5//j/9//1//L/8//0//X/9//7//j/9//3//b/9f/0//T/9f/1//b/9//2
//T/9P/3//X/8v/y//b/9P/y//L/9P/y//L/8f/x//L/8//0//X/9P/z//T/8//1//X/
9f/2//T/9f/3//j/+v/7//v/+/8AAAAAAAABAP////8EAAQABAAEAAQAAgADAAMAAwAF
AAcABgAGAAkACgALAAwACwALAAoABwAFAAUAAwD//wEAAQABAAEA/v/9//z/+f/7//3/
/v8AAPz/+v/1//D/8P/w/+//7//v/+7/7v/t/+3/7v/v//D/7v/u/+//7//x//D/7//v
/+3/7f/t/+3/7f/t/+3/7f/v/+//7v/t/+3/7v/y//L/8f/z//j/9v/y/+v/5P/k/+j/
6//y//3/AQAHABQAJAAuADoARwBEACoACADw/+T/4f/f/9//4v/o/+3/8//2//D/7v/2
/wAA/v/7//3/+//2//b/8P/t//D/8f/x//D/9v/2//X/9f/1//X/9f/y//L/9f/1//X/
8v/y//P/8//z//T/9P/0//b/+P/2//b/9v/2//f/9//x//T/9//6//f/9//3//f/+f/6
//r/+f/2//b/9f/0//f/+v/7//r/+f/4//r/+f/7//v/+//7//j/+v/9//3/+//7//v/
+v/6//v/+//7//3//v/+//7/AgAEAAQABAAEAAYADAAMAAkACAAMAA0ADwARABMAFwAW
ABcAFgAWABYAFgAWABYAGQAZABkAGgAcAB0AHQAeABwAGwAbABsAGAAYABgAGAAZABcA
FQATABAADQANAA0ACwAKAAcABAAEAAUAAwAEAAAA///9//v//v/9//z//f////z/+//7
//n/+f/5//n/+f/7//v/+//2//X/9//0//P/9P/4//n/9P/0//X/9//4//n/+v/3//n/
+//7//n/+P/3//f/+f/3//f/9//4//b/9v/4//j/+v/5//n/+f/5//j/+P/4//r/+//7
//r/+//8//z//v8AAP3//P/8//7//v/+//7//v///////f/9//3//f/+//3//P/7//r/
/f/9//7//v/8//r//P/+//r/+f/3//n/+//5//j/+P/4//j/+P/4//j/+f/7//v/+//7
//r/+P/5//r/+//9//7/+v/4//f/9//3//f/+P/5//n/+v/7//r/+P/4//v/+v/2//X/
+P/4//b/9v/4//j/+P/3//f/+f/5//n/+f/5//n/+//7//n/+f/5//r/+P/5//v//P/8
//3//f/9/wIAAgACAAMACQAFAAMACAAGAAYABgAGAAYABwAJAAoACwAMAA0ACwAKAAsA
DAANAA4AEAARABEADwAOAA0ACgAFAAUABQAFAAUABAADAAIA///+//////8AAP7//v/7
//j/9//2//T/8//1//T/9P/z//L/8v/y//L/8v/y//P/8//z//L/8f/x//P/8//z//P/
8//z//P/8//y//H/7//t//P/9P/0//b/9//z//D/8v/0//H/6v/m/+j/7f/w//H/9/8B
AAwAGgAkACwAPQBOAEgALAAOAPj/6//p/+v/6v/o/+v/8f/4//r/+v8AAAQAAgABAAEA
///+//r/9P/1//b/9//3//b/+f/4//b/9f/3//f/9//0//T/9//3//f/+P/4//n/+f/4
//j/9//2//T/9v/0//T/9P/0//X/9f/z//b/+f/8//v/+//7//v/+v/6//n/9//5//r/
+v/6//j/+v/6//j/9//2//j/9//5//n/+f/5//j/+v/9//3//f/9//3//P///wEAAgAD
AAQABAADAAIAAgAEAAQABAAEAAYADAAMAAgACAANAA8AEQARABEAEwAXABkAGQAaABoA
GgAaABoAGQAZABkAGgAeAB8AHwAgAB8AHQAcABsAGwAcAB0AHgAZABUAEQANABAADwAR
ABMAEwASAA8ADAAKAAkABQAEAAIAAQD///3////9//v/+//8//r/+v/7//n/+f/5//n/
9P/1//T/8//0//X/+f/4//j/+P/7//v/9v/0//P/8//0//X/9v/z//X/9//3//X/8//z
//T/9//1//X/9f/2//T/9P/2//b/9//3//j/+f/5//j/+P/4//n/+f/4//b/9v/4//n/
/P/7//f/9f/0//X/9v/3//j/+f/7//z/+//6//n/+P/4//j/+P/4//j/+P/3//f/9v/2
//T/9v/4//n/+f/4//v/+v/3//X/9P/2//b/9v/2//T/9f/3//f/9//3//b/9P/y//L/
8v/z//j/9v/2//f/+P/3//b/9v/2//X/9f/1//T/8v/y//X/8//w//D/9P/2//T/9P/2
//P/8v/w/+//8f/x//H/8f/y//P/9v/3//f/9//3//j/9v/3//n/+v/6//v/+//7/wgA
BgAAAAIAAgACAAIAAwAFAAYABwAKAA0ADQAOAA8AEAARABIAEQARABAADQAPAA8ADQAJ
AAYABQAEAAMABAAFAAYABQD+//v/9//0//P/9P/y//D/8P/w/+//7//t/+z/7P/r/+z/
7P/s/+z/7P/s/+3/7f/s/+r/6P/n/+r/6//s/+3/7P/r/+r/6f/r/+v/6v/p/+X/6P/u
//D/6//l/+r/8P/s/+f/6P/g/9r/4f/u//H/9f/9/wYAFgAoADQAQQBKAEIAJgAAAOr/
4//f/93/4P/m/+n/7f/w/+7/6v/u//L/8v/z//n//f/0/+7/9v/5//b/8//v/+r/7P/s
/+v/6//s/+3/7v/s/+3/8f/y//P/8f/w//D/7//t/+7/7v/u/+//8v/x//L/8P/w//H/
8f/r/+7/8f/0//H/8f/x//H/8f/y//L/8f/x//L/8v/y//L/9P/0//L/8//0//j/+f/3
//f/9//3//b/+P/7//v/+f/5//n/+P/6//v/+//7////AAAAAAAAAAACAAIAAgAAAAIA
CAAIAAgACAANAA8ADwAPAA8AEQARABMAEwAUABYAFgAWABYAGQAZABkAGgAcAB0AHQAe
ABwAGwAbABsAGAAYABgAGAAYABcAFgAVABMADwAOAA0ADQAMAAkABgAFAAUAAgACAAIA
AwADAAMAAQD///3//f/9//r/+f/5//n/+f/5//n/+f/7//v/+//3//f/+v/4//T/9P/3
//f/9v/2//f/+f/4//f/9v/x//T/9//4//f/9f/1//b/+f/3//f/9//4//f/9v/3//b/
+f/5//r/+//5//j/+P/4//v/+//6//j/+P/6//v//v8AAP3//P/8//z//P/8//z/+v/7
//v/+f/5//n/+f/6//z//P/8//z//P/7//v/+v/6//j/+v/8//r/+f/3//n/+//5//j/
+P/4//j/+P/4//j/+f/7//v/+//7//r/+P/4//j/+P/5//n/9v/1//X/+P/5//r//P/8
//v/+//7//r/+P/4//v/+P/0//P/9v/3//b/9//6//j/+P/3//f/+f/5//n/+f/5//n/
+//7//r/+f/4//j/+P/5//v//P/6//v/+//7//7//v/+////AgAFAAgACgAHAAcABAAE
AAQABAAEAAcACQAKAAsACwANAAwADAANAA4ADwAQABAAEQARAA8ADQANAAsABwAIAAcA
BgAFAAMAAwADAAEAAgADAAMABAABAAAA/P/4//b/9v/1//X/9f/0//T/8//y//L/8v/y
//P/9P/2//f/9P/y//D/7//w//H/8v/z//P/8//z//P/8v/x/+//7f/x//b/8v/w//P/
8f/w//j//P/1/+7/6v/o/+f/9P/9//3/AQAQACAALAA6AEUASgBCACQAAADu/+v/5//l
/+j/6P/p//H/+P/2//L/9v8AAAgAAQD7//v/9v/w//T/+f/3//f/9v/0//j/+P/3//f/
9f/1//X/8v/y//X/9f/1//b/9v/3//f/9f/2//b/9v/4//r/+P/4//b/9v/3//f/8f/0
//f/+v/5//n/+f/5//j/+P/3//X/9//4//j/+P/6//z//P/6//r/+v/9//3/+//7//v/
+//4//r//f/9//3//f/9//z/+v/7//v/+////wAAAAAAAAIABAAEAAQAAgAEAAoACgAJ
AAoAEAATABIAEQAQABEAFQAXABcAGAAWABYAFgAWABcAFwAXABgAGgAbABsAHAAeAB0A
HQAdABwAHAAcABwAGQAXABUAEwAUABEAEQARABAADgAKAAYABwAHAAQABAAEAAUABQAF
AAMAAQD//////f/6//n/+f/5//n/+f/5//f/+f/5//n/+f/5//z/+v/2//b/+f/5//j/
+P/5//v/+//7//v/9//2//f/9v/z//X/9f/2//n/+f/5//n/+v/8//z//v/+//z/+//7
//v//P/8//3//v/8//v/+f/2//r//P/9/wAA/v/7//r/+v/6//r/+v/6//r/+//7//n/
+//7//v//P/8//z//P/8//7///8BAAIA///8//3//v/6//n/9//5//n/9//2//b/9//4
//n/+v/8//3///////3//f/8//r/+v/6//r/+//9//r/+f/5//v/+//7//z/+v/5//n/
+f/4//b/9v/5//r/+P/5//7//P/6//r//P/8//z/+//7//v/+//7//v/+v/5//r/+f/5
//n/+f/6//j/+f/7//z//v////////////7//f/9//v//f///wAAAwAFAAYACAAMAAgA
CgAIAAgACAAIAAgACQAJAAkACwANAAwADAANAA4ADwAQABAAEQARAA8AEQARAA8ACwAK
AAkACAAHAAYABQAEAAEAAQABAAAAAAAAAAAA/f/6//r/+v/5//n/+f/4//j/9//4//j/
+P/4//f/9v/2//X/9//2//X/9f/z//P/8//z//X/9f/1//X/8//z//L/8f/1//r/9P/u
//P/+//8//r/9v/z/+7/6P/o/+n/8v/9/wUACQASACAAKgAyAD8AUABKACoACAD4//H/
7//t/+j/6P/r//P/+v/+//7/BAAIAAQA/f8BAAcAAgD8//z/+//5//n/+P/2//j/+P/3
//f/+P/5//r/+P/3//n/+P/3//f/+P/6//v/+f/6//r/+v/8//7//P/8//z//P/9//3/
+P/6//z//v/9//3//f/9//v//P/8//v//f/+//7//v/9//7//f/6//3//v8CAAMAAQD/
//3/+//6//7/AwAFAAMAAwADAAIAAAABAAEAAQADAAQABAAEAAgACgAKAAoACAAKABAA
EAAQABAAFQAXABUAFQAVABcAGQAbABsAHAAcABwAHAAcAB4AHwAgACIAIgAjACMAJAAj
ACEAIAAfACAAIAAgACAAHQAbABkAFwAYABUAFQAVABYAFgAUABIAEAAPAAsACgAJAAkA
CAAHAAcABQADAAMAAgD+//z/+//+////AAABAP7////+//3//P/9/wEAAAD+//7/AQAB
AP3//P/8//3/////////+//9///////9//v/+//8////////////AAD+//7/AAAAAP//
/f/8//v/+//6//r/+v/8//3//f/8////AgAEAAgABgADAAIAAgACAAIAAgACAAIAAwAD
AAEAAwADAAMABAADAAIAAQAAAAEAAQACAAIAAgAAAAIABAAAAP///f///wMAAQAAAAAA
///+//3//P/+////AQABAAIAAwADAAIA///+//3//f8BAP7//f/9/wEAAQABAAIAAAD/
///////8//r/+v/9//7//P/9/wIAAwACAAMABgAFAAQAAgABAAAA///+//3//v///wIA
AwADAAMAAwAEAAYABwAJAAoADAANAA0ADQAKAAwADgAOAA4ADgAQABMAFQAXABoAHQAd
AB4AHgAeAB4AHgAeAB8AHwAdABwAGwAYABMAFQAVABUAFQAUABMAEgAPAAkABwAEAAIA
AAAAAP3/+v/8//z/+//7//3//P/8//v/9//2//X/9P/3//j/+v/7//v/+v/5//n/+P/3
//b/9f/3//f/9//3//j/+f/5//n/+//0//L/9P/3//f//P8AAPr/8//w/+z/6v/p/+r/
9/8JABMAGAAmADQAPgBLAFYATgAqAAQA/P/5/+3/5//q//D/+f///wAAAAAEAAwADgAO
AAsABwABAAAAAgAAAP3//v///////v8CAAIAAQABAP7//f/8//j/+v///wEAAwD///7/
/v/9//3//v/+//7///8CAAEAAgD///7//v/9//z/AAAEAAgABAADAAIAAQADAAQABAAD
AAEAAgACAAIABAAGAAYABAAEAAQABwAHAAUABQAFAAUAAgAEAAcABwAIAAkACgAKAAsA
DQAOAA8AEAAQAA8ADgAOABAAEAAQABIAFAAaABoAGgAaAB8AIQAfAB8AHwAhACMAJQAl
ACYAJwAoACkAKgAoACcAJgAmACgAKQApACoALAArACsAKwAsACwALAAsACoAJwAkACEA
IQAfACAAIQAjACIAHwAcABoAGQAVABQAEQARABAADwARAA8ADQANAA4ADAAMAA0ADQAN
AA0ADQALAA0ADQANAAgABwAJAAYABQAGAAoACwAJAAoADAAPAAwACwAKAAUABgAJAAoA
CQALAAsADAAPAA0ADQANAA4ACwAKAAsACgAMAAsACwALAA0ADgAQABIAEgARAA8ADAAM
AA4ADwASABIADwAOAA4AEAAQABAAEAAPAA8ADgALAAwADQAOABAAEAAQABAAEAAQAA8A
DwAOAAwACgAMAA4ADQANAAwADwARAA8ADgAOAAwADAAMAAwACwALAAwACwAMAA0ADQAM
AA4ADgAOAA8ADwAMAAsACwAMAAsACgAKAAoACQAJAAkACwAKAAsADwAOAAoACQAMAAoA
CAAIAAoACAAIAAcABwAJAAkACQAJAAkACQALAAsACgAJAAgACAALAA0AEAASABEAEQAQ
AA8AFgASABYAFwASABMAFAAVABYAFwAZABoAGwAgACMAIwAkACEAIAAfAB4AIAAhACEA
HwAhACEAHwAbABkAFwAVABMAFAAVABYAFQAPAA0ACgAIAAYABgADAAAAAwAEAAQABQAE
AAIAAQD///7//v/+//7//P/8//3//f/9//z/+//7//v/+//7//v//f/9//3//f/7//v/
+v/5//f/+P/2//b/+f/3//7/BAAAAPv/8v/s//D/9//2//v/BwANABoAIAAkADoAVQBa
AEoALAAMAPr/9f/v/+3/7v/w//H/8//0//b//P8EAAYABgAHAAcA///4//r/AgD9//v/
+//6//j//v/+//3//f/7//v/+//4//j/+//7//v/+P/4//n/+f/5//r/+v/6//j/+v/4
//j/+P/4//n/+f/z//b/+f/8//n/+f/5//n/+P/4//f/9f/1//b/9v/2//j/+v/6//j/
9v/2//n/+f/7//v/+//7//b/+P/7//v//f/9//3//P/6//v/+//7////AAAAAAAAAQAC
AAEAAAACAAQACgAKAAYABgALAA0ADgAPABAAEwAUABUAFAAUABIAEgASABIAFgAXABgA
GgAbABsAGgAaABoAGQAZABkAFgAWABYAFgAWABUAFAATABAADQANAA0ACwAKAAcABAAF
AAUAAgACAAAA///9//v//f/7//n/+f/6//j/+P/5//n/+f/5//n/+f/7//v/+//3//f/
+v/4//T/9P/3//f/8v/y//P/9f/1//X/9f/x//T/9//4//f/9//3//j/+//4//f/9v/2
//X/9P/1//T/9//3//j/+f/5//j/+P/4//j/9//1//L/9v/4//n//P/6//f/9v/2//j/
+P/4//j/+f/7//z/+//6//n/+P/4//n/+v/7//z//P/7//v/+v/6//j/+v/8//z/+//5
//v/+//5//j/+P/6//r/+v/6//n/+f/6//n//P/9//3//P/6//r/+v/7//3/+v/5//n/
+f/5//n/+v/6//n/+f/5//r/+P/4//v//f/6//r//v/8//r/+v/8//r/+v/5//n/9//3
//f/9//4//n//P/9//3//f/9//7/AQADAAYACAAGAAcABwAHAAQABAAFAAYABwAIAAsA
DQAOAA8AEwAXABgAGgAZABgAFwAWABYAFwAXABUAGAAZABgAFQARAA8ADQALAAwADQAO
AA0ACQAHAAQAAgAAAAAA/f/6//v//P/8//3/+//6//r/+f/2//b/9v/2//j/+P/5//n/
+//6//n/+f/5//n/+f/5//f/9//3//f/+v/7//v/+//9//r/+P/+/wEA+//6/wIAAgD7
//b/9v/y//P/9v/7/wUADQAUAB4AKgA2AEMAVABUADoAEgD8//v/+f/v/+z/8v/z//v/
BgACAP7/BAAIAAgADQATAA8ACAAEAAIAAwADAAMAAgAAAAYABgAFAAUABQAFAAUAAgAE
AAcABwAHAAUABAAEAAMABQAGAAYABgAIAAoACAAIAAkACgAMAA0ACAAKAAwADgALAAsA
CwALAAkACgAKAAkACQAKAAoACgANABAAEQAQAA4ADgARABEAEQARABEAEQAQABIAFQAV
ABcAFwAXABYAFwAZABoAGwAcABwAGwAaABwAHgAeAB4AHwAiACkAKgAoACgALQAvAC0A
LQAtAC8ANAA3ADgAOgA6ADoAOgA6AD0APQA9AD4APgA/AD8AQABDAEMARABFAEMAQgBB
AEAAQQA/AD0AOwA7ADkAOgA7ADsAOgA3ADQAMQAxAC4ALgAuAC8ALwAvAC0AKwApACkA
KgAoACgAKQAoACcAJgAlACMAJQAlACUAJAAlACkAKAAkACQAJwAnACQAJAAlACcAKQAp
ACkAJQAmACkAKgApACgAJwAnACkAJwAnACcAKAAqACoALAAsAC4ALQAtAC0ALwAuAC4A
LgAtAC0ALAAqACwALgAvADIAMgAvAC4ALgAsACwALAAsAC4ALwAvAC0ALwAvAC8AMAAw
ADAAMAAwAC8ALwAwADAALgAsAC4AMAAuAC0AKwAtADIAMQAxADIAMQAwAC8ALgAsAC0A
LwAvAC0ALQAsACoALAAuADAAMwAyAC4ALAArAC8ALwAvADAAMAAvAC8ALwAsACoAKgAt
AC8ALAAsADAAMAAuAC4AMAAyADIAMQAxAC8ALwAvAC8ALQAtAC8ALwAvAC8ALwAwADMA
NQA4ADoAPAA9AEEAQgBAAD4APAA6ADwAPwBBAEMASQBNAE4AUABNAEwASwBKAEwATQBN
AEsASQBJAEcAQwBEAEMAQgBBAEEAQQBBAD8AOQA3ADQAMgAzADQAMgAwAC0ALAAqACkA
KwAqACoAKQAqACoAKgAqACkAKAAoACcAJwAmACUAJQAjACMAIwAjACEAIQAhACEAIwAj
ACIAIQAjAB4AHgAgAB8AIQAkACQAIgAdABoAFAAOAA8AEAAXAB8AJwA2AEYAUABaAGsA
dgBsAEwALAAcABUAEwAPABIAFgATABMAFgAWABgAJAAqACIAHQAjACMAGAAUABgAFwAW
ABUAEwAQABMAEgAQAA8AEQARABEADgANAA8ADgANAAoACgALAAsACQAKAAoACgAIAAoA
CAAIAAgACAAJAAkABAAGAAgACgAFAAUABQAFAAcACAAIAAcABwAIAAgACAAGAAgACAAG
AAYABgAJAAkABwAHAAcABwADAAQABgAFAAgACQAKAAoACQAJAAgABwAJAAoACgAKAAwA
DgAOAA4ADAAOABQAFAARABAAFAAVABIAEQAQABEAEgATABIAEgAQABAAEAAQAA4ADQAM
AAwADgAPAA8AEAAOAA0ADQANAAoACgAKAAoABwAFAAMAAQAAAP3//f/9//v/+v/3//T/
8f/x/+7/7v/s/+v/6f/n/+j/5//m/+f/5f/i/+H/4f/h/+H/4f/h/9//4f/h/+H/3f/d
/+D/3v/c/9z/3//f/9z/3P/d/9//3f/d/93/2f/Y/9n/2P/V/9f/1//Y/9v/1//X/9f/
2P/V/9T/1f/U/9b/1f/V/9X/1f/U/9T/1P/T/9P/0v/Q/8//0P/Q/9L/1f/T/9P/1P/W
/9b/1v/W/9T/1f/V/9P/0//T/9P/1P/S/9L/0v/S/9L/0f/R/9D/zv/M/87/0P/O/83/
y//N/9L/0f/R/9L/0f/Q/8//zv/O/8//0f/R/9H/0f/Q/87/0P/Q/9D/0f/R/87/zf/N
/9H/0f/R/9L/z//N/8z/y//N/8z/zf/R/9H/zv/O/9L/0f/O/83/zv/R/9L/0v/T/9X/
1f/V/9X/2P/Z/9z/3f/Z/+D/4P/g/+D/4P/h/+P/5P/l/+r/7f/t/+7/8P/w//D/8P/w
//H/8f/v/+7/7f/q/+X/5f/l/+X/5f/j/+P/4//h/93/2//Y/9b/1v/W/9P/0P/S/9L/
0f/R/9H/0P/Q/8//0P/Q/9D/0P/P/87/zv/N/83/zP/L/8v/zP/N/87/z//M/8v/yv/J
/8v/y//K/8n/0f/W/87/yv/P/8//0P/S/9D/zf/M/8j/wv/D/8b/z//d/+f/8P/+/woA
EgAfACwAJgAIAOb/1P/R/83/x//K/8z/xf/L/9r/3P/W/+D/6P/i/9v/2//d/9r/1P/W
/93/3P/b/9n/1v/Y/9j/1//X/9j/2f/a/9j/1v/Z/9n/2f/a/9r/2//b/9n/2v/a/9r/
3P/e/9z/3P/c/9z/3f/d/9f/2v/d/+D/3//f/9//3//f/+D/4P/f/+D/4v/j/+T/5P/m
/+b/5P/k/+T/5//n/+X/5f/l/+X/4//m/+r/6//t/+3/7f/s/+z/7f/t/+3/7v/u/+3/
7P/v//L/8//0//T/9v/8//z/+//8/wIABQACAAEAAAABAAQABwAIAAoACwAMAA0ADgAN
AA0ADQAOAA4ADwAPABAADgANAA0ADQAOAA4ADgAOAA0ACwAJAAcABgADAAMAAwAFAAQA
AQD+//v/+//4//j/9//3//b/9f/1//P/8f/x//L/8P/w//H/7//v/+//7//v//H/8f/x
/+7/7f/v/+z/6//s//D/8f/w//D/8f/z//H/8f/x/+3/7//x//H/7//x//H/8v/1//L/
8f/w//D/8//0//f/+P/6//n/+f/5//f/9v/2//b/+f/5//j/9v/1//b/9v/4//v/+f/5
//r/+v/6//r/+v/6//v/+//5//z//f/+/wAA/v/+//7//v8AAAEAAwAEAAAA/v8AAAIA
AQABAAAAAwAFAAMAAgACAAAAAAAAAAAAAwAFAAgACQAHAAcABgAEAAUABgAHAAkACQAG
AAUABQAHAAcABwAIAAoACQAJAAkABgAEAAQABwAKAAgACQAOAA0ACgAJAAoADQAOAA4A
DwAOAA0ADAALAA0ADQAPAA8ADwAPAA8AEAAPAA8AEAAQABEAEwAUABUAFgAWABYAFwAZ
ABsAHwAgAB8AHgAdABwAHQAfACAAIQAjACUAJAAkACQAJAAkACQAJAAlACUAIwAhACEA
HwAbABkAFwAVABMAFgAXABgAFwAXABcAFgAWABIAEAALAAYABQAEAAIAAQADAAQABgAH
AAUABAADAAIAAgACAAMAAwABAAAA//////3//f/9//3//v///wAAAQAAAP///f/7//f/
9v/6/wIABQD///z//v8CAAEA+P/u/+7/8//4/wEACwARABoAKgA2AEAARwBKADgAFAD6
//L/7//p/+f/6v/u//H/9f/4//r//v/8//z/AAABAPv/+//6//r/+P/5//f/9//2//T/
9v/2//X/9f/3//f/9//0//T/9//3//f/9f/0//T/8//z//T/9P/0//L/9P/y//L/8P/w
//H/8f/u//L/9v/6//X/9f/1//X/9f/2//b/9f/z//T/9P/0//L/9P/0//L/8//0//j/
+f/3//f/9//3//b/+P/7//v/+P/3//b/9P/1//f/+P/5//n/+v/6//r//P/+//7//v/+
/wAABgAGAAIAAgAHAAkABwAHAAcACQAJAAsACwAMAAwADAAMAAwADgAPABAAEgASABMA
DwAMAA==
         </WaveFormData>
      </LeadData>
      <LeadData>
         <LeadByteCountTotal>10000</LeadByteCountTotal>
         <LeadTimeOffset>0</LeadTimeOffset>
         <LeadSampleCountTotal>5000</LeadSampleCountTotal>
         <LeadAmplitudeUnitsPerBit>4.88</LeadAmplitudeUnitsPerBit>
         <LeadAmplitudeUnits>��V</LeadAmplitudeUnits>
         <LeadHighLimit>2147483647</LeadHighLimit>
         <LeadLowLimit>268435456</LeadLowLimit>
         <LeadID>V1</LeadID>
         <LeadOffsetFirstSample>0</LeadOffsetFirstSample>
         <FirstSampleBaseline>0</FirstSampleBaseline>
         <LeadSampleSize>2</LeadSampleSize>
         <LeadOff>FALSE</LeadOff>
         <BaselineSway>FALSE</BaselineSway>
         <ExcessiveACNoise>FALSE</ExcessiveACNoise>
         <MuscleNoise>FALSE</MuscleNoise>
         <LeadDataCRC32>3388579444</LeadDataCRC32>
         <WaveFormData>
DgAOAA4ADgAMAAwADAAMAAwADAAMAAwACwAKAAkACAAJAAoACwAMAAwADAAMAAwADAAM
AAwADAAKAAoACgAKAAwADAAMAAwADAAMAAwADAAKAAoACgAKAAoACgAKAAoACwAMAA0A
DgAOAA4ADgAOAAwADAAMAAwADAAMAAwADAAMAAwADAAMAAwADAAMAAwADAAMAAwADAAL
AAoACQAIAAsADAANAA4ADgAOAA4ADgAQABAAEAAQABAAEAAQABAADgAOAA4ADgAPABAA
EQASABAAEAAPAA8AEAAPAA0ADQAHAAYABAAEAAUABQAEAAQABgAIAAkACgAHAAcABwAJ
AAkADAAMAAsACQAJAAkACQAJAAoACgAKAAwADQANAA4ACwALAAsACwAOAA8AEAARABAA
EAAQAA4AEAARABEAEQAQABAADwAOABAAEQASABEAEQAQABAAEAAQABEAFQAVABYAGQAc
AB4AIAAeABwAHQAfACAAIAAcABQACgD4/97/v/+h/4f/ef9v/2j/ZP9t/3j/g/+S/5r/
o/+u/7j/v//J/9P/3f/i/+j/8P/5/wAABQAKAAwADAAKAAoACgALAA4AEgATABQAFAAU
ABQAFAATABMAEwASABUAFgAXABgAFQAVABYAFgAUABUAFgAXABUAFQAUABQAFgAVABUA
FQATABQAFAAVABUAFAASABIAFQAVABQAEwATABQAFAAUABQAFAAUABIAEgASABMAEwAV
ABQAFAAWABUAEwASABEAEAAQABAADwAOAA4ADwAQABAAEAAPAA0ADQAMAAwADAAKAAkA
CAAGAAcABgAFAAUAAwAAAP////8AAAAAAAABAAEAAQAAAP3//f/9//z//P/7//v//f/9
////AAAAAAEAAgADAAQABAAEAAUABQAHAAUABQAFAAQABgALAA8AEQAPAA8ADwARABEA
EQAQABAAEAAQABAAEAATABQAFQAVABQAEwASAA8ADwAOAA0ADQAPABAAEAASABIAEgAS
ABMAEQARABEAEQATABMAEwATABMAEwATABMAEgASABMAEwARABEAEAAQAA8ADwARABEA
EgATABMAFAAUABQAFAASABIAFAAUABQAEgATABMAEgARABAADwAOABAAEAAPAA4ADwAQ
ABIAFAASABIAEAAPABEAEgATABMAEQAQAA8ADgAOAA8ADwAPABEAEgASABEADgAOAA8A
DwARAA8ADwAPAA4ADgAPAA8ADwAPAA8ADwAPAA4ADgAOAAwACwAKAAkACwAMAA4ADwAO
AA0ADAALAAwADAAMAA0ADAAJAAgABwAIAAkACQAJAAsADAAMAA0ADAALAAoACQALAAsA
DAAMAAoACQAJAAkACgAKAAsACwAOAA4ADAAMAAsACgAKAAsADAANAA4AEAAQAA8ADwAO
AAsABwAFAP///v/8//z///////7//v///wAAAAAAAP///////wEA/v8AAP///f/+////
AAABAP7//v/9//z///////7//v/8//v/+v/5//3//f/9//3/AAAAAAAA/v/8//3//f/9
//3//v/+//7//f/9//3/+//5//j/+P/4//z/+//9/////v///wIABAAEAAQABgAJAAsA
CgAIAAIA+v/o/87/rv+N/3H/Xf9R/0n/Rv9M/1X/Yv9z/3z/gv+N/5b/oP+r/7P/uf/B
/8r/0v/a/+f/8P/1//b/9P/2//j/+P/4//n/+//+//7//v/+//7//v/+/wAAAQACAAIA
AAAAAAAAAAD9//3//v/+/wAAAQACAAMABgAHAAcACAAIAAcABwAHAAUABgAGAAcACAAI
AAcACAAHAAcABgAFAAUABgAGAAYABgAGAAYABAACAAIAAwADAAMAAgACAAQABwAHAAgA
CQAFAAQAAwABAAAAAAABAAIABgAGAAUAAwABAAAAAAAAAP3/+//5//b/+f/6//v//f/9
//r/+f/5//b/9v/2//f/9//3//b/8//z//P/8v/y//P/8//1//X/9v/2//X/9f/5//v/
/f/+//7//////wEABAAFAAYABgACAAMAAwABAAMAAwADAAUABgAHAAcACAAGAAYABgAG
AAQABAAEAAMABAAFAAYABQAGAAYABgAHAAUABgAGAAgABQAEAAMAAwADAAMAAwADAAEA
AQABAAEAAwADAAMAAwAEAAQABQAFAAMAAwACAAIAAgADAAYABwAFAAMAAAD+//7//v/+
//z//v8AAAAAAAACAAMAAwACAAQABAAEAAQAAwACAAAA/v8AAAAAAQACAAEAAAD9//v/
/f/+///////8//z//P/8//r/+//7//v//f/+//7//f/8//z//f/9/////f/9//3//f/8
//z/+//9//3//f/9//3//P/8//z/+v/5//j/9//5//r//P/9/////////////f/8//v/
+//9//v/+//7//n/+f/4//f/+f/6//r/+//5//n/+f/5//n/+f/6//r//P/7//v/+//7
//r/+v/5//z//P/6//r/AwACAAIAAgAAAP///v/9//z//v/+//3//f////3/+v/5//P/
8v/w//D/8f/x//D/8P/y//T/9f/2//T/8//y//P/8P/y//H/7//x//P/9f/3//f/+P/4
//j/+P/3//X/9P/1//X/9f/1//X/9f/1//X/+P/4//j/9v/4//n/+f/5//b/9v/1//T/
+P/5//r/+f/7//r/+v/6//r/+//7//v//P///wAABAAEAAQAAgAFAAcACAAIAAQA/v/2
/+j/0P+v/4//d/9n/1n/VP9U/1f/Xv9t/3z/hP+J/5L/nP+n/6//tf+5/8D/yv/U/+H/
6v/x//T/9P/y//T/9P/0//X/9v/4//f/9v/2//b/9v/2//f/+f/7//z/+//6//n/+P/5
//n/+v/6//z//f/+/////v/9//v/+v/8//v/+//7//v//P/8//3//P/6//f/9v/4//n/
+f/5//v//P/8//z//P/8//z/+v/6//r/+//7//r/+P/3//j/+f/5//r/+//4//j/+P/3
//f/9v/2//b/9f/0//L/7//x//L/9P/2//T/8//y//D/8f/w/+//7//w/+7/7v/v/+3/
7P/r/+v/6//r/+r/5//p/+v/7P/u/+z/6//s/+v/7f/u/+7/7//w//H/8v/y//T/9f/1
//f/+P/5//r/+v/6//3//////////////wEAAQABAAAAAAACAAIAAgACAAMABAAFAAUA
AwADAAMAAQADAAIAAQABAP//AAAAAAIAAwAEAAUABwAFAAUABQAFAAMAAwADAAMAAwAD
AAMAAwADAAQABgAHAAcABwAGAAYABQAFAAcABwAHAAcABgAGAAgACAAIAAYABgAIAAgA
CAAFAAUABAACAAUABgAHAAgACAAIAAcABgADAAIAAgACAAUABgAFAAUAAwAEAAUABQAE
AAQABAAEAAYABwAHAAcABwAIAAgABwAEAAQABQAFAAUAAwADAAMABAAEAAUABQAFAAUA
BQAFAAcABgAGAAYAAwADAAMAAwAGAAYABwAHAAcABwAHAAcAAwACAAEAAQAEAAMABAAF
AAgACQAJAAkACAAIAAcABwAFAAUABQAFAAYABwAJAAoACQAHAAYABQAIAAgACQAJAAwA
CgAGAAkACgALAAwADgAOAA0ADQAMAAkABQADAAAAAAD//wAA//////7//v8BAAIAAgAC
AAEAAQABAAMABQAIAAgABwAFAAUABQAFAAIAAgABAAAAAwADAAIAAgAEAAUABgAHAAsA
CwALAAsACwAKAAkABgAEAAUABQAFAAgACgALAAwACwAJAAcAAwAEAAQABQAGAAoADQAP
AA0ADAANABIAFgAUABQAFgAXABUAGAAaABYAEAAGAPb/3P+7/53/gf9t/2H/Xv9e/2H/
bP97/4z/lP+d/6j/rv+1/7//w//J/9D/2v/i/+v/9v/9/wIABgAIAAcABgAFAAUABAAG
AAUABAAHAAgACQAKAAgACQAKAAoACAAIAAgACAAIAAkACwAMAAwADQAOAA8ADQANAAwA
DAAKAAkACQAJAAsADAAMAA0ADwAOAAwADAAMAAsACQAHAAcACAAIAAgACgAKAAoACAAH
AAYABgAFAAcABgAGAAgACAAHAAcABwAEAAQABAADAAIAAgADAAQAAwACAAAA/f////7/
/v/+//7//f/8//r/9//2//X/9f/2//T/9P/1//T/9P/0//X/9//3//b/8//z//P/8v/y
//H/8f/z//P/8v/y//H/8f/z//X/9//4//r/+//7//3//f/9//3//P/8////AQABAAEA
AQABAAMAAwADAAIAAgACAAIAAgACAAUABgAHAAcABwAHAAcABQAHAAYABQAFAAQABAAD
AAQABQAGAAcACQAGAAUABAADAAUABQAFAAUABwAHAAcABwAEAAQABQAFAAUABQAEAAQA
AwADAAUABQAHAAcABgAGAAQABAAEAAIAAgAEAAQABAAEAAUABQAEAAQABAAEAAQABAAE
AAMAAgACAAIAAwAEAAYABgAEAAMAAQACAAMAAwACAAIAAgACAAMABQAGAAcACQAKAAoA
CQAGAAYABwAHAAUAAwADAAMABAAEAAUABQAGAAcACAAJAAgABgAFAAQABAAFAAYABwAK
AAoACwALAAkACQAJAAkACgAKAAoACwALAAkACQAJAAgACQAJAAkADAAMAAsACwALAAsA
CwALAAsACwAMAAwACgAJAAkACQAMAAwADQANAAwADAAKAAoADQAOAA4ADgAUABMAEAAO
AA4ADgAOABAAEAAPAA8AEgARAA8ADwAKAAgABQAEAAMAAwACAAIABQAGAAYABgADAAMA
AwAFAAMABgAGAAUABwAHAAcABwAJAAoACgAKAAsACwAKAAoACAAHAAYABQAIAAkACgAL
AA4ADgAOAAwACgALAAsACwANAA4ADgAOAA4ADQAMAAkACwAKAAoACgAOAA8ADwAPABIA
EwAWABgAGgAaABYAFwAXABYAFgAWABAABADy/9j/uf+Z/3//bf9j/17/XP9h/3D/ff+K
/5L/mf+k/7D/u//D/8n/0//c/+L/6P/v//j//f8AAAIABAAFAAYABwAJAAkADAAMAAwA
CgAKAAoACgAMAA0ADgAOABAAEAAQABAADQANAA4ADgANAA0ADQANAA8ADwAOAA4AEAAP
AA8ADwANAA4ADgAPAA0ADAAKAAoADQANAAwACwANAA4ADgAOAAwADAAMAAoACgAKAAsA
CwANAAwADAAOAA4ADQANAA0ACgAKAAoACQAJAAgACAAIAAoACgAJAAcABQAEAAQABAAE
AAMAAgAAAP///v/9//3////8//v/+//5//j/9//3//v/+//6//f/9//3//b/9v/3//f/
+f/5//v//P/8//3//f/9//3//P/+//////8BAP////////7///8DAAYABwAJAAkACQAL
AAsACwAKAAoACAAIAAgACAAHAAgACQAJAAkACQAJAAcABwAGAAUABQAGAAgACQAMAAwA
DAAMAA0ACwALAAsACwAJAAkACQAJAAkACQAJAAkACQAKAAwADQALAAsACgAKAAcABwAJ
AAkACwALAAoACgAMAAwADAAKAAcACAAHAAYACQALAAwADAAKAAoACgAKAAgACAAHAAYA
CAAIAAkACgAKAAoACAAHAAcACAAJAAkACAAIAAgACAAHAAcABgAFAAUABgAGAAUABgAG
AAcABwAFAAMAAwADAAYABgAHAAcABwAHAAcABwAFAAQABAAEAAEAAQABAAEAAwAEAAYA
BwAFAAUABQAFAAQABAAEAAUAAwABAAEAAQAAAAEAAQABAAQABAADAAMAAQABAAEAAQAB
AAEAAgACAAMAAwAEAAUABAAEAAUABQAFAAQAAQAAAAEAAgACAAIABAADAAIAAQABAAIA
BgAIAAgACAAIAAgACAAHAAcABwAFAAIAAQD7//r/+P/4//j/9//1//T/9v/4//n/+v/3
//f/9//5//v//v/+//3//////////////wAAAAAAAAEAAQAAAAAAAQABAAEAAQADAAMA
AwADAAQABAAEAAIAAAABAAEAAQABAAIAAgACAAcACQALAAsACQAIAAgACAAIAAsACQAH
AAoADwAQAA4ADAAMAA4AEQATABQAGAAWAA4AAgDw/9T/s/+X/3//cf9n/2T/Yv9j/2z/
e/+K/5D/l/+i/6r/sf+7/8X/zf/U/9r/5P/v//b//f8CAAIAAgD///7//f/9/wIABgAH
AAgACQAKAAsADAALAAsACwAKAAgACAAIAAgABQAFAAYABgAGAAcACAAJAAsACwAKAAoA
BwAFAAQAAwAGAAgACQALAAsACgAIAAgACwALAAoACQAHAAgACAAIAAgACAAIAAYACAAI
AAkACQAGAAQAAwAEAAUABQAGAAcACAAIAAgABwAHAAYABgAGAAcABgAEAAEAAQAAAAAA
AAD+//3//P/6//r/+v/6//v/+//4//f/9//0//T/9P/1//X/9f/0//H/9P/1//X/9v/2
//X/9v/1//n/+v/6//v/+//7//v/+v/6//v/+//9////AQADAAQAAwAFAAYABQAHAAcA
BwAJAAkACQAIAAgACAAIAAgACAAJAAoACwALAAkACQAJAAcACAAIAAgACQAJAAoACgAM
AAsACgAJAAkACgALAAwADQALAAsACwALAAkACQAJAAkACgAKAAsACwAJAAkACAAIAAoA
CwAOAA8ADgANAAsACgAKAAoACgAIAAgACgAKAAoACwANAA4ADgANAAwACwAKAAwADAAL
AAoABwAGAAYABgAHAAgABwAHAAUABgAHAAcABwAIAAkACgAMAA0ADQANAAwADAALAAkA
CAAIAAkACQAJAAcABwAHAAoACgALAAsACQAJAAkACQAHAAYABgAGAAcACQALAA0ADQAM
AAwACwAIAAcABgAFAAYABgAGAAcACAAHAAgACQAKAAsACwALAAwADAALAAsACwALAAsA
CwAJAAkACgAKAAwACwALAAsACgAKAAsACwAOAA4AEQASABMAFAATABIAEAAPAA0ACQAE
AAEA//8AAAAAAgAFAAUABAAEAAIAAgABAAAA////////AQADAAYABgAFAAgACQAKAAsA
CAAIAAcABgAFAAUABAAEAAUABQAFAAUABgAFAAQAAwAGAAYABgAEAAIAAwADAAMABgAI
AAkACgAJAAkACQAHAAcABgAGAAYACAAHAAkADQAOABEAFAAUABQAFAAUABMAEwASABQA
EAAOAAIA7v/Q/7P/lf9//2//a/9o/2b/a/92/3//iv+S/5v/pv+u/7f/vf/D/83/2P/k
/+z/8f/2//3/AgACAPz//v/+//7///8EAAgACQAKAAcABgAFAAQABQAHAAkACgAJAAgA
BwAGAAcABwAIAAgACQALAA0ADwAMAAsACQAIAAkACQAKAAsADQAOAA4ADwANAAwACgAK
AAkACQAIAAcABgAGAAUABAAHAAgACQAIAAgACAAJAAkACQAIAAgACgAIAAcABwAHAAcA
CAAJAAkABQAEAAQABAAEAAQAAwABAAMAAgACAAIAAAD///7//P/7//r/+f/5//z/+v/6
//v/+v/6//r/+//6//n/9//z//T/9f/1//b/9//3//n/+f/6//r/+f/5//z//f/+//7/
/P/9//3///8CAAMABAAEAAIABQAHAAcACQAJAAkACwALAAsACgAKAAgACAAIAAgACgAM
AA4ADwAPAA8ADwANAA0ADAALAAsACQAKAAoADAAMAAwADAANAA4ADwAQABEAEQARABEA
EQAPAA8ADwAPAA4ADgAPAA8ADwAPAA4ADgALAAsADQANAA0ADQAMAAwADQAOAA8ADgAM
AA4ADgAOAA0ADQAMAAoACwAMAA0ADgAOAA4ADQAMAA4ADgAPABAADgAOAAwACwAKAAoA
CgAJAAoACgAKAAoACwANAA4ADwANAA4ADgANAA4ADgAPAA8ADQALAAsACwAMAAwADQAN
AAwACwAKAAkACgAKAAsADAAMAA0ADgAPAA8ADgAOAA0ACwALAAsACwALAAwADQAPAA8A
DQANAA0ACwALAAoACQAIAAgABwAHAAcABwAHAAcACQAJAAoACgALAAsADAANAA4ADgAP
AA8AEgAQAA4AEAAOAA4ADgAOAA4ADgAOAA0ADQAMAAkABQADAAEAAAD+//7/AAABAAEA
AgABAAIAAgACAP///////wEAAgAGAAcABwAGAAUABAADAAMABAAEAAQABQAFAAQABAAD
AAMAAwADAAUABQAFAAUABgAGAAYABAAGAAcABwAHAAUABgAGAAYABgAFAAQAAQACAAIA
AwAEAAYABwAHAAcACgANABIAFgAWABYAFAARABUAGAAUABAADAAAAOz/zv+r/4//e/9n
/1v/Vv9Y/1//bP99/4j/jv+V/57/pv+v/7v/yf/T/9z/5P/q//H/9P/3//z/AAAAAAAA
AAAAAAEAAQAEAAQABAAGAAYABgAGAAQABQAGAAYABQAEAAMAAgABAAEAAgACAAMABQAH
AAkACgALAAsADAALAAkACAAHAAYABgAFAAUABwAGAAQABAADAAMAAgABAAMABAAEAAQA
BAAEAAQAAgAAAAAAAQABAAIAAgADAAYABAADAAMAAwACAAIAAgABAP///v/+//7//v/+
//3/+//5//j/+P/4//j/9//2//T/9P/0//T/9f/3//T/8//z//T/9P/0//X/9v/1//P/
7//x//H/8P/w//D/7//w/+//8P/w/+//7//x//P/9f/2//T/9f/1//f/9v/3//j/+P/4
//v//f/9//3//f/9////AQABAAAAAAABAAIAAwAEAAQABAAEAAMAAQABAAEA//8AAAAA
AAABAP//AAAAAAIAAgACAAIAAwACAAEAAAD//wAAAQACAAMAAgABAAAA/////wAAAgAD
AAMAAwACAAIAAwADAAUABQADAAMAAgACAAAAAAAAAP7/AAACAAIAAgAAAAEAAQAAAP7/
/v/+//7///8AAAAAAAD+//7///8AAAAAAAD+//3/AAACAAQABQADAAIAAQAAAAAAAQAB
AAEA//8AAAAA/////wAAAgADAAEA////////AgACAAMAAwABAAEAAQABAAMAAgACAAIA
//////////////7//v/9/wAAAQACAAMAAAAAAAAAAQABAP///////wIAAwADAAMABAAE
AAMAAwADAAMAAwADAAUABQAGAAYABAADAAMAAwAEAAQABQAFAAgACAAGAAYABgAGAAgA
CAAHAAcABQADAAAA///9//z/+v/6//3//f/8//z/+//8//z//P/8//3//v8BAP//AgAC
AAEAAAD///7//f///wAAAAAAAAEAAQAAAAAA//////////8BAAEAAQABAAQABAAEAAIA
AgADAAMAAwADAAQABAAEAAUABQAFAAMAAgAAAP///v8CAAcACQANAA4ADQAQABQAFgAS
ABIAFQAVABYAFAAQAAwAAgDy/9b/tf+V/3v/af9d/1b/Uv9X/2L/cf+A/4r/k/+e/6r/
tf+//8X/y//S/9z/5P/t//T/+//+/wAAAgAAAAAAAAABAAMABgAGAAYACAAIAAgACAAH
AAcABwAGAAcACAAJAAoACgALAA0ADgAMAA0ADgAPAA0ADQAMAAwACgAJAAkACQALAAwA
DAANAA0ADAAKAAoACgAJAAcABQAHAAgACAAIAAkACgALAAoACwAMAA4ADwAOAAwACwAM
AAoACQAJAAkABwAGAAUAAwADAAIAAgACAAUABgAGAAUABwAGAAYABgAEAAMAAgAAAAEA
AAD////////8//v/+//6//r/+v/7//v/+//6//f/9//3//b/9v/3//f/+f/5//3//v/+
////AAABAAIAAgACAAMAAwAFAAcACQALAAwACgALAAsACQAMAA0ADgARABEAEQAQABAA
DgAOAA4ADgANAA4ADwAPABAAEQASABEADwAOAA0ADQAOABAAEQAUABIAEgASABMAFQAV
ABUAFQAXABcAFwAXABYAFQAUABMAEwAUABYAFwAXABcAFgAWABMAEwAVABUAEwATABIA
EgASABIAEgAQABEAFAAVABYAGAAZABkAGAAWABYAFgAWABYAFgAVABQAFAAUABUAFgAU
ABQAEgARABMAFAAVABUAFAAUABQAFAAUABUAFQAVABUAFgAWABUAEgASABMAEwAVABMA
EwATABYAFgAXABcAFwAXABcAFwAVABQAFAAUABIAEQAQAA8AEgASABMAEwATABMAEwAT
ABQAFAAUABUAFQATABMAEwAWABcAFwAXABYAFgAVABUAFQAVABUAFQAXABcAGAAYABcA
FQAUABMAEgAWABsAHAAcABwAHAAcABsAGgAYABcAGgAZABcAFwARABAADgAOAA4ADQAL
AAoADgAQABEAEgAPAA8ADwARAA8AEgASABEAEAAPAA4ADQAOABAAEQASABUAFQAUABQA
FQAVABUAFQAWABUAFAATABMAEgARAA4ADgAPAA8ADwARABQAFgAYABYAFQAUABEAEQAQ
ABAAEAASABEAEQATABgAHQAeACAAIAAgACAAHwAdAB4AHAAYABIACgD6/97/vf+h/43/
ff91/3T/dP91/3z/h/+S/5j/of+q/67/t//F/83/1f/c/+T/7P/3//7///8CAAQABgAG
AAYABgAHAAYACAAHAAYACAAIAAgACAAGAAcACAAIAAYABgAGAAYABgAHAAkACgAIAAkA
CgALAAsACwAKAAoACAAHAAcABwAHAAgACAAJAAkACAAGAAYABwAHAAYABQAFAAYABgAG
AAgACAAIAAYABgAGAAcABwAFAAQABAAGAAQAAwADAAMABAAEAAQAAwD///7//v/+//7/
/v/9//v/+f/4//j/+P/6//n/+P/2//X/9P/z//P/8//w/+//7//s/+z/7P/t/+7/7f/r
/+f/6f/p/+j/6P/n/+f/6f/p/+n/6v/q/+v/6v/r/+z/7P/t/+//8P/z//X/9//5//r/
+f/7//z/+//4//f/9v/3//n/+f/4//j/+v/6//r/+v/5//r/+//7//3//f/9//v/+//6
//n/+f/5//r/+v/8//r/+v/6//v/+//7//v/+//8//3//v////7//f/8//v/+v/6//v/
+//5//n/+P/4//f/9//5//n/+f/5//j/+P/4//j/+P/2//T/9v/2//b/9//5//r/+v/4
//j/+P/4//j/+P/3//b/9v/2//f/+P/4//j/9v/1//P/9P/1//X/9v/2//b/9v/0//X/
9f/1//X/9v/2//X/9f/2//j/+f/3//X/9f/1//j/+P/5//n/+f/5//n/+f/3//b/9v/2
//X/9f/1//X/+P/4//n/+f/3//f/9//3//X/9P/z//P/9v/1//b/9//6//v/+//7//r/
+v/5//n/+//7//v/+//9//7//P/8//z//P/+//7//f/9//3/+//4//f/9f/0//L/8v/z
//P/8v/y//H/8v/y//L/8v/z//T/9//2//j/9//1//f/9//3//f/+P/6//v//P/6//n/
9//2//b/9//4//n/+//7//v/+//7//r/+f/2//f/+f/6//v/+//8//z//P/9//3//f/7
//v/+v/6//r//P/9//v//f/+/wEABAAIAAYABgAIAAkACQAOAA4ACgAGAPz/5v/K/6f/
if9x/1//Wf9Y/1j/Xf9o/3X/gP+I/5P/nP+i/6//t/+7/8P/zP/S/9r/5f/w//X/9v/4
//j/+P/4//j/+f/5//z//P/8//7//v/+//7//P/9//7//v///wAAAQACAP////8AAAAA
//////////8AAAEAAQACAAIAAQABAAEAAQACAAIAAwADAAIAAAAAAP/////+//3///8A
AAAAAAD+//7//v/8//r/+v/7//v//v/+////AgAAAP////////z//P/8//v/9//2//b/
9v/6//r/+f/3//X/9P/0//T/9//3//f/9v/z//L/8f/x/+//7P/r/+v/7f/u/+//8f/x
//H/8P/t/+//7//u/+7/7P/r/+z/6//r/+z/7P/t//D/8f/y//L/9P/1//X/9//2//f/
+P/4//r//f///////f/9//3///8BAAEAAAAAAP7//v/+//7/AQACAAMAAwAEAAUABgAF
AAIAAAD+//3//f/+//7/AAADAAQABQAHAAcABwAHAAcABQAFAAUABQAFAAUABQAFAAMA
AgACAAEABAAFAAUABgADAAMABQAFAAUABQAEAAQAAgACAAIAAAACAAQABAAEAAYABwAH
AAYABgAGAAYABgAGAAYABQAEAAYABgAHAAgACAAIAAYABQAFAAYABwAHAAQABAAEAAQA
BQAHAAgACQAJAAoACgAJAAgACAAJAAkACwAJAAkACQAJAAgACAAHAAkACQAJAAkACQAI
AAgACAAJAAkACQAJAAgACAAJAAkACwALAAsACwAMAAwADAANAA0ACwALAAsACgALAAsA
CwAMAAwACwALAAkACQAJAAkACQAJAAoACgAIAAcABwAHAAsADAAOAA8AEAAQAA4ADgAL
AAwADgASABEAEAAPAA4AEAAQAA8ADwAPAA0ACgAJAAIAAAD9//z/AAABAAEAAgACAAIA
AQAAAP///////wEAAgAGAAcABwAGAAUABAADAAMABAAEAAQAAwADAAIAAgABAAEAAQAB
AAUABQAFAAUABAAEAAQAAgACAAMAAwADAAMABAAEAAQABQAFAAUAAwADAAIAAgACAAAA
//8BAAcACgAJAAwADgASABQAFgAVABMAFAAQAAgAAADy/9r/vP+f/4H/a/9d/1X/UP9S
/13/bP93/4D/hv+P/5r/pv+z/73/xf/L/9L/2P/e/+X/7v/1//j/+P/8//z//P/8//3/
/v8AAP///v/8//z//P/8//3///8BAAIA///+//3//P/7//v//P/8//r/+//8//3/////
//7//v/+//3//f/9//v//P/8//3////+//z//P/7//v/+v/5//n/+v/6//r/+//8//3/
/P/5//j/+P/3//f/9v/2//j/9//1//T/8//0//b/+P/5//X/9P/0//T/9f/0//L/7//x
//D/8P/w//D/7//u/+z/6//q/+n/6f/r/+j/5//n/+X/5P/j/+P/5f/l/+T/4f/j/+H/
3v/e/w==
         </WaveFormData>
      </LeadData>
      <LeadData>
         <LeadByteCountTotal>10000</LeadByteCountTotal>
         <LeadTimeOffset>0</LeadTimeOffset>
         <LeadSampleCountTotal>5000</LeadSampleCountTotal>
         <LeadAmplitudeUnitsPerBit>4.88</LeadAmplitudeUnitsPerBit>
         <LeadAmplitudeUnits>��V</LeadAmplitudeUnits>
         <LeadHighLimit>2147483647</LeadHighLimit>
         <LeadLowLimit>268435456</LeadLowLimit>
         <LeadID>V2</LeadID>
         <LeadOffsetFirstSample>0</LeadOffsetFirstSample>
         <FirstSampleBaseline>0</FirstSampleBaseline>
         <LeadSampleSize>2</LeadSampleSize>
         <LeadOff>FALSE</LeadOff>
         <BaselineSway>FALSE</BaselineSway>
         <ExcessiveACNoise>FALSE</ExcessiveACNoise>
         <MuscleNoise>FALSE</MuscleNoise>
         <LeadDataCRC32>3784528059</LeadDataCRC32>
         <WaveFormData>
BAAEAAQABAAGAAYABgAGAAYABgAGAAYABAAEAAQABAAEAAQABAAEAAIAAgACAAIAAgAC
AAIAAgAAAAAAAAAAAAIAAgACAAIAAgACAAIAAgAAAAAAAAAAAP7//v/+//7//v/+//7/
/v/+//7//v/+//7//v/+//7//P/8//z//P/+//7//v/+//z//P/8//z//v/+//7//v/8
//z//P/8//z//P/8//z//v/+//7//v8AAAAAAAAAAAIAAgACAAIABAAEAAQABAAFAAYA
BwAIAAoACwAMAA0ADwAPAA0ACgAGAAYABgAHAAYABwAHAAcACgAKAAkACQAJAAYABgAG
AAgACQAJAAkABwAGAAUABAACAAEA///9//3//P/7//v/+f/5//n/+f/7//v/+v/6//n/
+f/5//n/+//6//n/+P/4//j/+P/4//v/+//7//v/+//5//n/+f/4//j/+v/5//j/+v/8
//z//v///wQADgAdADYAVwBxAHwAdQBbADoAFADu/8T/mP9x/1r/S/9A/y3/D//z/uv+
/P4X/zT/TP9h/3T/i/+f/67/vf/O/9z/5v/v//L/9P/3//n/+f/6//3///8AAAIAAwAE
AAUABgAJAAkACQAJAAoACgALAAsADAANAA0ADQAPABAAEQASABAAEQATABMAEwATABQA
FQAXABcAFwAXABYAFwAYABoAGQAaABsAHAAcAB8AHwAfAB8AIAAiACIAJAAlACcAKAAo
ACkAKgAqACsAKwArACsALgAxADMANAA1ADgAOQA6AD0APwA/AEAAQgBEAEYARwBIAEkA
TABOAE8ATwBPAE8AUABQAFAAUQBTAFMAUQBNAE8AUQBRAFAATQBNAEwASQBGAEYARQBD
AEMAQQA9ADsAPAA6ADgANQAxAC4ALAArACcAJAAiAB8AHgAbABsAHAAYABUAEwATABMA
EgAPAA4ADwAOAA4ADQAKAAoACgAKAAkACQAKAAoACQAJAAkACQAIAAgACAAIAAgACAAI
AAgACAAIAAgACQAJAAoACgALAAsACwALAAwADAAMAAwADAAMAAwACwALAA0ADgAOAA8A
DwAPAA8ADwAPAA8ADgAOAA4ADgAOAA4ADgAPAA8ADwAPAA8ADwAPAA8ADgAMAAwADwAP
AA8ADwANAA0ADgAOAA4ADQAMAAwACwAKAAoACgAMAAwADAAMAAoACQAJAAkACQAIAAgA
CAAKAAgACAAJAAcABwAHAAcABwAGAAYABgAGAAQABAAGAAQAAwADAAMAAwADAAMAAwAD
AAMAAwADAAMAAQABAAIAAgACAAIAAgACAAIAAgAAAAIAAwADAAMAAgACAAEAAAAAAAEA
AQABAAEAAQACAAIAAgACAAMAAwAGAAYABwAHAAgACQAKAAwADAAMAAwADAANAA4ADwAN
AA0ACwAIAAYABgAGAAcABwAHAAYABQAGAAYABQAFAAMAAAAAAAAA/v////////8AAAAA
AAAAAP3/+//4//X/9f/0//P/8//x//H/8f/x//H/8f/w//D/8f/x//H/8f/x//D/7//u
/+7/7v/u/+7/7f/t/+3/7f/t/+v/6//r/+z/6v/s/+3/7P/q/+z/7P/u//H/+v8IAB0A
PgBbAGsAbABVADMAEgDu/8b/mv9y/1X/Qv8z/yD/B//n/tf+5f4A/xn/Mv9K/1v/cP+H
/53/qv+3/8j/2P/i/+X/5P/m/+v/7f/t/+7/8f/z//T/9v/3//j/+f/6//z//f/+////
AAAAAAEAAQADAAUABgAHAAcACAAJAAoACAAJAAsACwANAA0ADgAPABEAEQARABEAFAAV
ABYAGAAWABYAFgAWABYAGQAZABkAGQAaABwAHAAeAB8AIQAiACQAJQAmACYAKAApACoA
KwAtAC8AMAAwADMANgA3ADgAPQA/AD8AQABCAEQARgBHAEYARwBKAEwATwBPAE8ATwBS
AFIAUgBTAFMAUwBRAE0ATwBRAFEAUABPAE8ATgBLAEgASABHAEUAQwBBAD0AOwA4ADYA
NAAxAC8ALAAqACkAJQAiACAAHQAbABcAFgAWABQAEQAPAA8AEQAQAA0ADAALAAoACgAJ
AAYABgAGAAYABwAHAAgACAAFAAUABQAFAAQABAAEAAQABAAEAAQABAAEAAQABAAFAAMA
BAAEAAUABQAFAAUABgAIAAgACAAIAAgACAAHAAcACAAIAAcABwAHAAcABwAHAAkACQAI
AAgACAAIAAgACAAGAAcABwAHAAkACQAJAAkACQAIAAYABgAHAAcABwAHAAUABQAGAAYA
BgAFAAQABAAFAAQABAAEAAIAAgACAAIAAgABAAEAAQABAAAAAAAAAAIAAAAAAAEA////
///////9//z//P/8//7//P/8//7//v/9//3//f////////////3//f/9//3//f/7//v/
/P/6//r/+v/6//r/+v/6//j/+v/7//v/+//5//r/+v/6//j/+f/5//n/+f/5//r/+v/4
//j/+f/5//r/+v/7//v//v/9//3/AAAAAAAAAAAAAAAABAAFAAYABwAGAAUAAgD+//7/
/v/+/////f/9//z/+//9//7//v///////P/8//z/+v/7//v/+//8//z//P/8//r/+f/3
//X/9P/y//D/7//t/+3/7f/t/+//7//u/+7/8f/x//H/8f/v/+7/7f/s/+z/7P/s/+z/
7f/t/+3/7f/v/+3/7f/t//D/8P/w/+//8P/u/+7/7v/y//X/+P8CABMAKgBHAGEAcABt
AFMAMgAMAOb/vv+U/2n/Tv89/y7/G/8B/+X+3f7s/gH/Fv8u/0X/Vv9r/3//kP+h/7D/
wP/M/9X/2P/Y/9v/3f/d/97/3//h/+L/5P/j/+T/5f/m/+j/6f/q/+v/7f/s/+z/6//s
/+3/7f/t/+7/8P/y//T/8f/x//L/8f/x//H/8v/z//P/8//z//P/9P/1//b/+P/2//b/
9v/2//j/+//7//v/+//8//7//v/8//3///8AAP7///8AAAAABAAFAAYABwAHAAkACgAK
AAsADgAPABAAEwAVABUAFgAaABwAHgAfAB8AHwAhACIAJQAlACUAJQAoACgAKAApACsA
KwApACUAJQAnACcAJgAlACUAJAAhACAAIAAfAB0AHQAbABcAFQAUABIAEAANAAwACgAJ
AAkABQACAAAA/f/9//n/+P/4//f/9f/0//X/8//y/+//7v/t/+z/7P/r/+z/7P/s/+z/
6f/p/+r/6v/r/+v/6//r/+r/6v/q/+r/6P/o/+j/6P/p/+r/6//t/+v/7P/s/+3/7f/t
/+3/7v/s/+z/7P/s/+3/7v/u/+//7//w//D/8f/x//H/8f/x//P/8//y//L/8v/y//L/
8v/w//H/8f/x//H/8f/x//H/8v/y//H/8v/x//H/8f/x/+//7//w//D/8P/v/+7/7v/v
/+7/7v/u/+7/7v/u/+7/8P/v/+//7//t/+z/7P/s/+z/6v/q/+v/6//r/+v/6//r/+r/
6v/q/+v/6v/r/+7/7f/r/+r/6f/r/+v/6//r/+v/6//r/+v/6v/n/+b/5v/n/+j/6f/q
/+j/6P/o/+b/5//p/+r/6//r/+z/7P/s/+r/6//r/+v/6//r/+z/7P/q/+r/6//r//D/
8v/y//T/9P/0//T/9P/1//b/9//4//n/+P/2//T/9P/0//X/9v/3//f/9//4//j/9//3
//f/9P/0//T/9v/3//f/9//y//D/7v/s/+z/6//p/+f/6P/o/+j/6f/n/+f/5//n/+n/
6f/o/+j/6f/p/+n/6f/o/+b/5P/i/+P/5P/l/+b/5f/l/+X/5f/m/+X/5v/n/+b/5v/o
/+n/6P/m/+b/6P/o/+v/8v/8/wkAIgBDAF8AbABnAEsAKgAGAOD/tv+I/2P/TP8//zD/
H/8B/+X+3/7y/gf/Hv82/0v/XP9v/4X/mP+p/7r/yP/U/9v/4v/i/+P/5f/l/+b/6f/r
/+z/7v/x//L/8//0//X/9f/1//X/9v/2//f/9//4//n/+f/5//n/+v/7//z//v///wEA
AQABAAEAAgADAAMAAwADAAMAAgADAAQABgAGAAYABgAGAAYACQAJAAkACQAKAAwADAAM
AA0ADwAQABAAEQASABIAEgATABQAFQAZABsAHAAcAB8AIgAjACQAJgAnACYAJgAoACoA
LAAtADAAMQA0ADYANQA1ADUANQA4ADgAOAA5ADkAOQA3ADMANQA3ADcANgA1ADUANAAx
ADAAMAAvAC0AKwApACUAIwAiACAAHgAbABkAFgAUABMAEQAOAAwACQAHAAMAAgACAAAA
/f/7//v//f/8//n/+P/5//j/+P/3//X/9P/z//L/8//z//T/9P/z//P/8//z//L/8v/y
//L/8v/y//L/8v/0//T/9P/1//P/9P/0//X/8//z//P/9P/0//T/9P/0//X/9v/2//f/
9//4//j/+f/3//f/9//3//n/+f/4//j/+P/4//j/+P/4//n/+f/5//n/+f/5//n/+f/4
//b/9v/1//X/9f/1//b/9//5//r/+v/5//j/+P/5//j/+P/4//j/+P/4//j/+P/3//f/
9//3//b/9v/2//b/9P/0//X/9P/z//L/8f/y//L/8//0//T/8v/y//T/9v/1//X/9f/1
//X/9f/1//X/9f/1//X/9f/z//P/9P/2//b/9v/2//b/9v/2//T/9P/1//X/9f/1//b/
9v/2//T/9f/1//X/9f/1//b/9v/2//b/9//3//j/+P/5//n/+v/7//v//P8AAAIA/v8A
AAAAAAAAAAQABQAGAAcABwAHAAUAAgAAAAAAAAABAAAAAQABAAEAAgACAAEAAQABAP7/
/v/+//z//f/9//3//v/+//7//v/+//3/+//5//f/9v/1//X/8//z//P/8//1//X/9P/0
//f/9//3//f/9f/0//P/8v/0//T/9P/0//X/9f/1//X/9f/z//P/8//0//b/9P/z//b/
9v/0//T/+P/7//z/BgAXADAAUQBrAHYAbQBVADQAEgDs/8L/lP9x/1j/R/86/yf/Cf/t
/uX++P4R/yz/RP9Z/2z/gf+Z/6z/uf/G/9T/4P/n/+r/7v/x//P/8//0//X/9//4//r/
+//8//3//v///////////wIAAgADAAMABAAFAAUABQAHAAgACQAKAAgACQALAAsACwAL
AAwADQANAA0ADQANAA4ADwAQABIAEgASABIAEgASABUAFQAVABUAFgAYABgAGgAbAB0A
HgAeAB8AIAAgACIAIwAkACUAJQAnACgAKAArAC4ALwAwADUANwA3ADgAOAA6ADwAPQA+
AD8AQgBEAEUARQBFAEUASABIAEgASQBLAEsASQBFAEUARwBHAEYARwBHAEYAQwBCAEIA
QQA/AD0AOwA3ADUAMgAwAC4AKwAnACQAIgAhAB8AHAAaABcAFwATABIAEgAQAA0ACwAL
AAkACAAFAAQAAwACAAIAAQAAAAAAAAAAAP////8AAAAA///////////+//7//v/+//z/
/P/8//z//f/+////AQD//wAAAAABAAEAAQABAAIAAgACAAIAAgAEAAQAAwADAAUABgAG
AAcABQAFAAUABQAFAAUABAAEAAYABgAGAAYABgAHAAcABwAFAAUABQAFAAMAAgAAAAAA
AwADAAMAAwADAAMABAAEAAQAAwACAAIAAQAAAAAAAAAAAAAAAAAAAP7//f/9//3//f/8
//z//P/8//r/+v/7//3//f/9//3//f/8//z//P/8//r/+v/8//r/+f/5//n/+f/5//n/
+f/3//f/9//3//n/9//3//j/9v/2//b/9v/4//j/+P/2//T/9f/1//X/9//4//j/+P/3
//f/9v/1//X/9f/2//b/+P/4//n/+f/4//j/+f/5//v/+//6//r//P/8//3//v/+/wAA
AgACAAIAAgACAAIAAwAEAAUABwAHAAUAAgACAAIAAgADAAIAAQD///3/AAAAAP////8A
AP7///8AAP/////+//3//v/+//7//v/8//v/+f/3//f/9v/1//X/9//3//f/9//3//f/
9v/2//n/+f/5//n/+//6//n/+P/2//b/9v/2//n/+f/5//n/9//1//X/9f/2//j/+P/3
//r//v/8//z//P///wQADgAdADIAUwBvAHwAdQBbADwAFgDw/8j/nv95/17/S/84/yf/
Df/z/u3+Av8Z/zD/SP9d/3L/h/+d/6z/u//M/9z/6P/v//L/9P/3//n/+f/6//3///8A
AAIAAwAEAAUABgAHAAcABwAHAAgACAAJAAkACgALAAsACwANAA4ADwAQABAAEQATABMA
EQARABIAEwAVABUAFQAVABYAFwAYABoAGgAaABoAGgAbAB0AHAAbAB0AHgAgACAAIAAh
ACMAJAAkACUAJgAmACgAKQAqACsALAAtAC0ALAAuADIANAA2ADkAOwA7ADwAPgBAAEIA
QwBCAEMARgBIAEkASQBJAEkATABMAEwATQBNAE0ASwBHAEcASQBJAEgARwBHAEYAQwBB
AEIAQgBBAEEAPwA7ADkANgA0ADIALwAvACwAKgApACcAJAAiAB8AHQAZABgAGAAXABUA
FAAVABQAEgAOAAwACwAKAAoACQAKAAoACgAKAAkACQAKAAoACQAJAAkACQAIAAgACAAI
AAgACAAIAAgACAAIAAgACQALAAwADAANAAsACwALAAwADAAMAAwADAAKAAoACQAJAAsA
DAAMAA0ADwAPAA8ADwARABEAEAAQAA8ADgANAAwADgAPAA8ADwANAA0ADQANAA4ADgAN
AA4ADgANAAwACwAJAAkACgAKAAsACwALAAwACwAKAAoACgAIAAgACAAIAAoACQAJAAkA
BwAGAAYABgAIAAYABgAHAAcABwAHAAcABQAEAAQABAAEAAIAAgAEAAIAAQABAAEAAgAD
AAQABQADAAMAAwADAAQAAwAEAAYABAAEAAQABAACAAIAAgAAAAAAAQABAAEA//8AAAAA
AAD+/////////wAAAQADAAQABgAGAAcABwAIAAgACgAKAAoACgAKAAsADAANAA8ADwAN
AAoACgAKAAoACwAKAAsACwALAAsACgAIAAcACAAGAAcACAAIAAkACQAJAAYABAACAAAA
/P/7//n/9//5//j/9//3//f/9//3//f/9v/1//P/8v/z//P/8//z//P/8v/x//D/7v/u
/+7/7v/t/+3/7f/t/+//7f/t/+3/8P/u/+7/7//u//D/8P/y//T/9//8/wYAFQAuAE8A
aQByAGMARQAiAP7/1v+q/4D/X/9I/zn/Lv8Z//v+5/7v/gT/F/8s/0L/Vf9m/33/k/+k
/7P/wP/M/9r/4//k/+L/5//p/+n/6v/t/+//8P/y//H/8v/z//T/9//3//f/9//4//j/
+f/5//z//f/9//3//f/+////AAD/////AAD//wEAAQACAAMAAQABAAEAAQADAAUABwAK
AAYABgAGAAYACAALAAsACwALAAwADgAOAA4ADwARABIAEgATABQAFAAWABcAGAAZABsA
HQAeAB4AHwAiACMAJAAlACcAJwAoACwALgAwADEAMgAzADYAOAA4ADcANgA1ADgAOAA4
ADkAPAA9ADwAOQA4ADkAOAA2ADUANQA0ADEAMAAwAC8ALQAtACsAJwAlACIAIAAeABsA
GwAYABYAFQAVABIAEAANAA0ACQAIAAgABAABAP////////7/+//6//r/+v/7//v/+v/6
//r/+v/3//f/+P/4//f/9//3//f/+P/4//j/+P/6//r/+v/6//j/+P/4//n/+//8//z/
/f/7//v/+//8//v/+v/5//j/+f/6//r/+////wAAAAABAP////////////////7//v/+
//7//v/+//7//////////f/9//3//f////7//P/8//3//f/9//3/+//7//z//P/+//3/
/P/8//3//P/8//z/+v/6//r/+v/6//n/+f/5//n/+P/4//j/+P/2//b/9//3//f/9//3
//f/9v/2//b/9v/0//T/9v/2//X/9f/1//P/8//z//P/8//z//P/8//z//H/8f/y//L/
8v/y//L/8v/y//L/8P/y//P/8//z//H/8v/y//L/8P/x//H/8f/x//H/8v/y//T/9P/1
//X/9v/0//X/+f/4//n/+v/7//z//v///wAAAQD//////f/6//j/+P/4//n//P/9//3/
/f/8//z/+//7//r/9v/1//T/9v/5//v//f/4//b/9P/y//L/8f/v/+3/6//q/+n/6f/r
/+v/6//r/+3/7f/s/+z/6//r/+v/6//r/+r/6f/o/+j/6P/o/+j/6//r/+v/6//p/+f/
5//n/+b/6P/o/+n/6v/q/+z/7v/u//H/9P/8/w0AKgBHAGEAbgBjAEUAIAD6/9b/sP+C
/1v/RP83/yr/F//5/t3+3f70/g3/JP88/1H/Yv95/4//nv+t/77/zP/W/9//4v/i/+X/
5//n/+j/6//t/+7/8P/x//L/8//0//f/9//3//f/+P/4//n/+f/6//v/+//7//n/+v/7
//z//P/9////////////AAABAAEAAQABAAEAAAABAAIABAAEAAQABAAEAAgACwALAAsA
CQAKAAwADAAMAA0ADwAQAA4ADwAQABAAFAAVABYAFwAXABkAGgAaAB0AIAAhACIAJQAn
ACcAKAAsAC4AMAAxADAAMQA0ADYANwA3ADcANwA4ADgAOAA5ADoAOQA2ADEANgA5ADoA
OgA3ADcANgAzADAAMAAvAC0AKwApACUAIwAiACAAHgAbABkAFgAUABMADwAMAAoABwAG
AAMAAwAEAAEA/f/6//n/+f/4//X/9P/0//T/9f/1//T/9P/0//T/8f/x//L/8v/z//P/
8//z//D/8P/w//D/8P/w//D/8P/u/+7/7v/v//D/8v/z//X/8//z//P/9P/2//b/9v/2
//T/9P/z//P/9f/2//b/9//3//f/9//3//X/9f/0//T/9P/0//T/9P/y//P/8//z//b/
9//4//n/+f/4//b/9v/3//f/9//3//X/9f/2//b/9P/z//L/8v/y//L/8//0//T/9P/0
//T/8v/x//H/8f/x//D/8P/w//L/8P/w//H/8f/x//H/8f/v/+7/7v/u/+7/7P/s/+7/
7v/t/+3/7f/t/+3/7f/t/+3/7f/t/+3/7//t/+3/7v/u/+7/7v/u/+7/7v/u/+z/6v/r
/+v/6//s/+7/7//w/+7/7//v/+//7//v//D/8P/w//D/8f/x//L/9v/3//j/+f/6//z/
/f/+//////////3/+v/6//r/+v/7//z//f/9//3//v/+//3//f/7//j/+P/4//r/+//7
//v/+f/4//f/9v/z//H/7v/r/+v/6v/p/+n/6f/p/+n/6f/q/+v/6//s/+//7//v/+//
7f/s/+v/6v/o/+j/6P/o/+n/6f/p/+n/6//p/+n/6f/q/+r/6P/r/+7/7v/s/+z/8P/x
//b/AAAPACYARQBhAHIAcQBZADgAFADw/8r/ov95/17/Sf84/yf/C//r/tv+7P4F/yD/
Ov9P/17/c/+L/6D/sf/A/87/3P/j/+b/5v/p/+v/6//s//H/8//0//b/9//4//n/+v/7
//v/+//7//z//P/9//3//v////////8BAAIAAwAEAAQABQAHAAcACQAJAAoACwALAAsA
CwALAAwADQAOABAACwAKAAkACAAMAA8ADwAPABEAFAAYABoAGgAbAB0AHgAcAB0AHgAe
ACIAIwAkACUAJQAnACgAKAApACwALQAuADEAMwAzADQAOAA6ADwAPQA8AD0AQABCAEEA
QQBBAEEARQBGAEcASQBMAE0ATABJAEkASwBLAEoARwBHAEYAQwBCAEIAQQA/AD0AOwA3
ADUANgA0ADIALwAtACoAKAAnACUAIgAgAB0AGwAXABYAFgAWABMAEQARABEAEAANAAwA
DQAMAAwACwAIAAgACAAIAAUABQAGAAYABQAFAAUABQAFAAYABwAIAAcABgAFAAQABgAG
AAYABwAJAAoACgALAAsACwALAAwADAAMAAwADAAMAAwACwALAAwADAALAAsADQANAA0A
DQAOAA8ADwAQABAAEAAQABAAEAARABEAEQAPAA8ADwAPAA8ADgAMAAwADQANAA0ADQAL
AAsADAAMAA0ADQANAA4ADQAMAAwADAAJAAgABwAGAAkACQAKAAsADQAMAAwADAALAAgA
BwAHAAcABwAHAAcABwAGAAYABgAIAAYABgAIAAoACQAJAAkABwAHAAcABwAGAAUABAAD
AAYABQAGAAgACAAIAAgACAAGAAYABgAEAAQABQAFAAUABQAGAAYABgAGAAcABwAHAAcA
BwAIAAgACAAMABEAEgAQABAAEAAQABIAEwAUABUAFwAXABUAEgAOAA4ADgAPABIAEwAT
ABMAFAAUABMAEwATABAAEAAQAA4ADwAPAA8ACwAKAAkACAAIAAcABQADAAEAAAD/////
AQABAAEAAQABAAEAAAAAAP//////////AAAAAAAAAAD+//7//v/+/////////////f/7
//v/+//+//z//P///wIAAAD+//z//v8DAAoAFgAnAEIAYQB3AIIAdwBZADQADgDo/8L/
mP9z/1r/Sf84/yP/Bf/x/vf+Dv8h/zL/SP9b/27/g/+Z/6r/u//M/9z/5P/n/+z/7v/x
//P/8//0//n/+//8//7//P/8//z//P/+////AAABAAIAAgADAAMABAAFAAUABQAEAAQA
BAAEAAYABwAJAAkACQAJAAoACwALAAsACwALAAoACwAMAA4ADgAOAA4ADgAPABEAEAAP
ABAAEgAVABYAFAAVABcAGAAXABcAFwAWABsAHQAfACEAIgAjACMAIgAjACYAJwAoACkA
KwArACwALQAuAC8ALwAuAC8AMgA0ADUANQA1ADUANQA0ADMAMwAzADMAMQAtAC0ALwAv
AC4ALQAtACwAKQAoACgAJwAlACEAHwAbABkAFwAUABEADQAOAA4ADwARAA8ADAAKAAcA
AwD///7//v/+//v/+f/5//f/9v/z//L/8//y//L/8f/y//L/8v/y//D/7//v/+7/7f/t
/+3/7f/u/+7/7v/u/+7/7v/u/+7/7//w//H/8//x//L/8v/z//H/8f/x//L/8P/w//D/
8P/w//D/7//v/+//8P/w//H/8//z//P/8//z//P/8v/y//D/8P/w//D/8v/z//P/8//y
//H/8P/v//H/8P/u/+7/7//v/+//7//v/+//8P/w/+7/7f/s/+z/7f/s/+z/7P/s/+z/
7P/s/+z/6//r/+v/7f/s/+z/7P/q/+j/6P/p/+n/6f/p/+n/5//m/+b/5v/o/+b/5v/o
/+j/5//n/+f/6f/p/+n/6f/n/+f/5//n/+n/5//n/+j/6P/o/+j/6P/o/+j/6P/m/+T/
5f/l/+X/6P/q/+v/7P/w//T/8v/y//L/8v/z//P/8//z//T/9f/0//L/8P/w//D/8f/z
//X/9v/3//b/9v/1//X/9//0//T/9P/z//P/8v/x/+3/7P/r/+r/6P/n/+X/4//k/+T/
5P/l/+f/5//n/+f/5//n/+b/5v/m/+X/5P/j/+P/4v/h/+D/4f/i/+P/5P/j/+P/4//j
/+X/4//j/+P/5v/o/+b/5f/k/+b/5v/m/+j/6//w//r/CQAkAEMAXQBqAF8AQQAeAPb/
zv+m/3r/U/88/zH/Jv8R//P+2f7d/vL+Cf8e/zr/Tf9e/3X/jf+a/6f/uP/I/9L/2f/c
/97/3//h/+H/4v/l/+f/6P/q/+z/7v/w//L/8f/v/+3/6//w//L/9f/3//j/+f/5//n/
+f/6//v//P/6//v//f/9//3//f/+////AQABAAEAAQAAAAEAAgAEAAQABAAEAAQABAAH
AAcABwAHAAgACgAKAAoACwANAA4ADAANAA4ADgARABMAFQAXABsAHQAeAB4AHQAgACEA
IgAjACUAJQAmACgAKgAsAC0ALgAvADIANAAzADMAMwAzADQANAA0ADUAOQA5ADcAMwA1
ADcANwA2ADUANQA0ADEALgAuAC0AKwAnACUAIQAfACAAHgAcABkAFwAUABIAEQANAAoA
CAAFAAUAAQAAAAAA/v/7//n/+f/5//j/9f/0//X/9P/0//P/8v/y//L/8v/x//H/8v/y
/+//7//v/+//8f/y//P/9P/z//L/8f/w/+//7v/t/+3/7//w//D/8f/x//H/8f/y//L/
8v/y//L/8P/w/+//7//x//L/8v/z//X/9f/1//X/9//3//b/9v/1//T/8//y//T/9f/1
//X/9f/1//X/9f/1//T/8v/y//P/8//z//P/8//z//T/9P/0//P/8v/y//P/8v/y//L/
8v/y//L/8v/y//H/8f/x/+//7v/u/+7/7v/s/+z/7f/u/+//8P/x//H/8P/w//D/8P/u
/+7/8P/u/+3/7f/t/+3/7f/t/+3/7//v/+//7//v/+3/7f/u/+3/7P/r/+r/6//s/+3/
7P/s/+3/7f/t/+3/7v/u/+7/7v/v/+//7//t/+3/7v/u//D/8P/x//H/8f/w//D/7//y
//X/9//4//b/9v/2//b/+P/5//r/+//7//v/+f/2//b/9v/2//f/9f/1//T/8//1//b/
9v/3//f/9P/0//T/8v/z//P/8//x//D/7//u/+7/7f/r/+n/5//m/+X/5f/n/+f/5//n
/+X/5f/k/+T/5f/l/+X/5f/l/+T/4//i/+D/4P/g/+D/3//f/9//3//h/9//3//f/+D/
4P/g/+X/5v/k/+L/5P/m/+v/8v/+/xMAMgBPAGMAZgBTAC8ACgDk/7z/kv9s/0//Pv8v
/yD/Bf/h/sv+1f7s/gf/Iv88/03/Yv97/4//nP+p/7b/xv/S/9X/1P/W/9n/2//b/9z/
4f/j/+T/5v/l/+b/5//o/+n/6f/p/+n/6v/q/+v/6//s/+3/7f/t/+v/7P/t/+7/7P/t
/+//7//x//H/8v/z//X/9f/1//X/9f/1//X/9v/3//j/+f/6//v//f/8//v//f/+/wAA
AAD+////AQACAAIAAwAEAAQABAAFAAYABwAKAA0ADwAQAA8AEgATABQAFwAZABkAGgAa
ABwAHgAfACIAIwAmACgAKQApACkAKQAoACgAKAApACsAKwApACUAJQAnACcAJgAlACMA
IgAfAA==
         </WaveFormData>
      </LeadData>
      <LeadData>
         <LeadByteCountTotal>10000</LeadByteCountTotal>
         <LeadTimeOffset>0</LeadTimeOffset>
         <LeadSampleCountTotal>5000</LeadSampleCountTotal>
         <LeadAmplitudeUnitsPerBit>4.88</LeadAmplitudeUnitsPerBit>
         <LeadAmplitudeUnits>��V</LeadAmplitudeUnits>
         <LeadHighLimit>2147483647</LeadHighLimit>
         <LeadLowLimit>268435456</LeadLowLimit>
         <LeadID>V3</LeadID>
         <LeadOffsetFirstSample>0</LeadOffsetFirstSample>
         <FirstSampleBaseline>0</FirstSampleBaseline>
         <LeadSampleSize>2</LeadSampleSize>
         <LeadOff>FALSE</LeadOff>
         <BaselineSway>FALSE</BaselineSway>
         <ExcessiveACNoise>FALSE</ExcessiveACNoise>
         <MuscleNoise>FALSE</MuscleNoise>
         <LeadDataCRC32>3656982535</LeadDataCRC32>
         <WaveFormData>
DgAOAA4ADgAOAA4ADgAOAA4ADgAOAA4ADgAOAA4ADgAOAA4ADgAOAAwADAAMAAwACgAK
AAoACgAKAAoACgAKAAwADAAMAAwACgAKAAoACgAIAAgACAAIAAYABgAGAAYACAAIAAgA
CAAIAAgACAAIAAYABgAGAAYABgAGAAYABgAGAAYABgAGAAQABAAEAAQABgAGAAYABgAE
AAQABAAEAAQABAAEAAQABgAGAAYABgAIAAgACAAIAAkACgALAAwADgAOAA4ADgARABIA
EwAUABMAFQAXABgAHAAcABwAGgAWABYAFgAWABQAFAAUABUAFgAXABcAFwAUABMAEgAR
ABEAEgASABEAEAAQAA4ADQAKAAgABgAFAAUABAACAAEAAQABAAEAAQADAAMAAgACAAEA
AQABAAEAAgABAAEAAQAAAAAAAAABAAMAAwADAAMAAwACAAIAAgABAP//AQD/////AwAF
AAkACwANAA8AGAAmADwAWgB2AIkAkgCMAHoAXwBEACYAAgDY/6r/h/9y/13/P/8l/x//
Lv9E/1r/av90/4D/mP+w/77/yf/a/+n/8f/3//r//P/9//7///8AAAUABgAGAAcACgAK
AAsADAALAAwADwAPABEAEQARABEAEQASABIAEwASABMAEwATABUAFQAVABYAFQAXABgA
GAAaABoAGgAaABgAGQAaABoAHQAdAB0AHQAdAB8AIAAgAB4AIAAhACIAJQAlACYAJgAm
ACgAKQApACgAKQApACoALAAvADEAMwA0ADYANwA5ADsAPAA8AD4APwBCAEMARQBGAEcA
SQBJAEsATABMAE0ATgBOAE4ATwBQAFAAUABOAE4ATwBPAE0ATQBMAEsASwBKAEgARgBE
AEQAQwBBAEAAPwA9AD0AOQA1ADQAMgAxAC0AKwAqACgAKAAoACYAIwAhAB8AHgAdABoA
GQAXABcAFgAWABUAFAASABIAEQARAA8ADwAPAA8AEQARAA8ADwANAA0ADgAOAA4ADgAO
AA4ADgAOAA4ADgAMAA0ADgAOAA4ADgAOAA8ADQANAA0ADQAOAA4ADgAOABAAEQARABIA
EgASABIAEgATABMAEwATABIAEgATABQAEgASABIAEgASABIAEgASABEAEQAQABAAEAAR
ABEAEQAPAA4ADQANAA8AEAAQAA8ADgANAAsACgAMAAwACwALAAkACQAIAAgACAAIAAgA
CAAIAAgABwAHAAYABQAEAAMAAgACAAIAAgACAAIAAgACAP//////////////////////
//7//v/+//7//P/8//z//P/8//z//P/8//v/+//8//z//P/8//z/+v/6//r/+f/7//v/
+//7//v//P/8//z//P/9//7//v8BAAIAAgACAAMAAwAGAAYABgAGAAYABQAHAAkACgAL
AAoACQAGAAYABgAGAAYAAwACAAEAAQABAAEAAAD///7//f/8//v/+v/6//n/9//3//j/
9//3//P/8P/t/+v/6//q/+j/5//n/+f/5//n/+f/5//m/+b/5f/l/+X/5f/k/+P/4//j
/+L/4v/i/+P/4f/h/+H/4f/h/+D/4P/g/+H/3//f/+H/4f/h/+P/5//p/+v/8//+/xAA
LABKAGAAawBoAFgAQgAnAAwA7P/E/5T/av9N/zj/H/8H//3+Cf8c/zL/Qv9K/1b/av+C
/5j/pP+v/8D/zf/V/9f/1v/a/9v/3P/d/97/4f/i/+L/4//m/+b/5//o/+v/7P/v/+//
7//v/+//7//z//T/9P/1//T/9f/1//X/9f/1//X/9v/5//v//P/8//z//P/8//z//v//
/wAAAAD/////////////AQACAAIAAgAEAAUABgAHAAcACAAIAAoADAANAA0ADgAPAA8A
EAARABMAFAAVABgAGgAbAB0AHwAgACAAIgAhACQAJQAnACgAKQArACsALwAwADAAMQAy
ADIAMgAzADQANAA0ADIAMgAzADMAMQAxADAALwAvAC0ALAArACoAKAAnACUAJAAhAB8A
HwAbABsAGgAYABcAEwARABAADgAKAAoACAAFAAUAAwACAAEAAAD///3//f/8//z/+//6
//j/+P/3//f/9//3//f/9//2//X/8v/x//P/8//0//T/8v/y//L/8v/y//L/8v/y//D/
8f/y//L/8v/y//L/8//1//X/9f/1//T/9P/0//T/9P/1//X/9v/2//b/9v/2//f/9//3
//f/9v/2//f/+P/4//j/+P/4//j/+P/4//j/9f/1//T/9P/0//X/9f/1//X/9P/z//P/
8f/y//L/8f/x//H/8P/w//D/8P/v/+//7//v/+7/7v/u/+7/7v/u//D/8P/v/+//7v/t
/+z/6//q/+r/6v/q/+j/6P/o/+j/6f/p/+n/6f/r/+v/6//r/+v/6v/q/+r/6P/m/+b/
5v/m/+b/5v/m/+b/5f/l/+b/6P/o/+j/6P/o/+j/6P/n/+f/5//n/+f/5//o/+j/6P/m
/+f/6P/o/+v/7P/s/+z/8f/x//H/8v/y//T/9P/0//T/9f/3//n/+v/7//r/+f/2//b/
9v/2//b/9f/0//P/8//0//X/9f/1//L/8f/w/+//7f/u/+7/7f/s/+7/7v/v/+z/6v/o
/+f/5v/k/+H/3//f/9//3//f/+H/4f/g/+D/4f/h/+H/4f/g/9//3//f/97/3v/e/9//
3//f/9//3//h/+D/4P/g/+H/4f/h/+H/4//j/+P/5f/p/+v/7f/2/wYAGgA0AFAAZQBu
AGYAWABBACQACgDs/8D/kv9t/1T/P/8j/wn/A/8Q/yL/NP9E/07/Wv9u/4T/lP+l/7T/
w//P/9f/2P/Y/9v/3P/d/97/3//g/+D/4f/i/+L/4//k/+f/6P/r/+v/6//r/+v/6//r
/+z/7P/t//D/8f/x//H/8f/x//H/8v/y//P/8//y//T/9P/0//T/9v/3//j/+P/3//f/
9//3//n/+//8//z//P/+////AAD/////AAAAAAAAAgADAAMABgAHAAcACAAJAAsADAAN
AA4AEAARABMAFQAWABYAGAAbAB4AHwAhACAAIQAjACMAJwAoACgAKQAsACwALAAtACwA
LAAsACoAKgArACsAKQArACoAKQApACcAJgAlACQAJAAjACEAIAAfAB0AHQAZABkAGAAW
ABUAEwARABAADgAKAAoACAAFAAUAAwACAAEA/v/9//v/+//6//r/+f/4//j/+P/3//f/
9f/1//X/9f/3//f/9f/1//X/9f/2//b/9v/2//b/9v/4//j/+P/4//j/+f/6//r/+v/6
//r/+//5//n/+f/5//r/+v/6//r/+v/7//v//P/8//z//P/8//3//f/9//3//P/8//3/
/v/8//z//P/8//z//P/8//z//f/9//z//P/8//3//f/9//3//P/7//v/+f/6//r/+f/7
//v/+v/6//r/+v/5//n/+//7//r/+v/4//j/+P/4//j/+P/3//f/9//3//f/9//0//T/
9P/0//X/9v/3//j/9f/1//X/9f/1//X/9f/1//f/9v/2//b/9f/y//H/8P/x//L/8//0
//L/8f/x//L/9P/0//T/9P/0//T/9P/z//T/9f/2//f/9//4//j/+P/2//f/+P/4////
AAAAAAAAAAAAAAAAAQADAAUABgAKAAoACgAIAAgACAAIAAgACAAIAAgACQAJAAkACAAH
AAQAAwACAAEAAwAEAAQAAwD9//z/+f/3//j/9v/0//P/9f/0//L/8f/v/+//7//v//D/
8f/x//L/8f/x//H/8f/u/+3/7f/t/+3/7v/v//H/8P/v/+7/7f/v/+7/7v/u/+3/7//x
//H/8f/x//P/9//5//v/AQAIABIAKABIAGQAewCEAHwAbABTADYAGAD2/87/ov99/2b/
Uf8z/xf/E/8m/zb/Rv9W/2D/av+A/5b/qP+3/8j/1f/f/+X/6v/s/+3/7v/v//D/8//0
//T/9f/4//j/+f/6//n/+v/9//3//f/9//3//f/9//7//v///wAAAQABAAEAAgADAAQA
BgAFAAcACAAIAAgACAAIAAgACAAJAAoACgALAAsACwALAAkACwAMAAwADAAOAA8AEAAR
ABEAEgASABIAFAAVABUAFgAXABcAGAAZABsAHAAdACAAIgAjACUAJQAmACYAKAArAC4A
LwAxADIAMwA1ADUANQA2ADYANwA6ADoAOgA7ADoAOgA6ADgAOAA5ADkANwA3ADYANQA1
ADUANAAzADIALgAtACsAKgArACkAKQAlACEAIAAeAB0AGQAXABYAFAASABIAEAANAAsA
CQAIAAcACAAHAAUABQACAAIAAQAAAP7//v/9//3//f/9//3//f/7//v/+f/5//n/+f/6
//r//P/8//z//P/8//z//P/8//z//f/+//7//v/+//7////9//3//f/9/wAAAAAAAAAA
AAABAAEAAgACAAIAAgACAAEAAQABAAEAAAAAAAEAAgACAAIAAgACAAAAAAAAAAAAAQAB
AAAAAAAAAAEAAQABAAMAAgABAAEA//8AAAAA//8BAAEAAAAAAAAAAAD///////////7/
/v/+//7//v/+//z//P/7//v/+//7//v/+//8//z//P/8//r/+v/6//r/+//7//v/+//9
//3//f/9//3//P/8//z//v/8//z//P/8//z//P/8//7//f/9//7//v/+//7//v/8//z/
/P/7//v/+//7//v//f/+//7//v/+////AAAAAP//AAAAAAAAAgADAAYACAAJAAsACAAK
AAoACgAKAA0ADwARABIAEwASABEADgAOAA4ADgAOAA4ADgAOAA8ADwAPAA4ADQAKAAkA
CAAHAAUABgAGAAUABQAGAAUABQAEAAIAAAD//////v/8//v/+f/5//n/+f/5//n/+P/4
//v/+//7//v/+P/3//f/9//4//j/+P/5//n/+f/5//n/9//2//b/9v/3//n/9//3//n/
+f/5//v/AQADAAUADgAcADIAUABuAIEAiACAAG4AVwA8ABwA+v/S/6T/ff9m/1H/N/8d
/xv/Kv8+/1D/YP9o/3b/jv+m/7b/w//Q/93/5//t//D/8v/z//T/9f/2//n/+v/6//v/
/P/8//3//v/9//7/AQABAAMAAwADAAMAAwAEAAQABQAIAAkACQAJAAkACQAJAAoACQAL
AAwADAAOAA4ADgAOAAwADQAOAA4ADwAPAA8ADwAPABEAEgASABIAFAAVABYAFwAXABgA
GAAYABoAGwAbAB4AHwAfACAAIQAjACQAJQAkACYAJwApACsALAAsAC4ALwAyADMANQA2
ADcAOQA5ADsAPAA8AD0APgA+AD4APwBAAEAAQAA+AD4APwA/AD0APwA+AD0APQA7ADoA
OQA4ADYANQAzADIAMQAvAC8AKwApACgAJgAlACMAIQAgAB4AGgAaABgAFQATABEAEAAP
AA4ADQALAAsACAAIAAcABgAGAAYABQAFAAMAAwADAAMABQAFAAMAAwABAAEAAgACAAIA
AgACAAIAAgACAAIAAgACAAMABAAEAAQABAAEAAUABQAFAAUABQAIAAgACAAIAAYABwAH
AAgACAAIAAgACAAHAAcABwAHAAgACAAJAAoACgAKAAoACgAKAAoACgAKAAkACQAIAAgA
BgAHAAcABwAHAAYABQAFAAUABgAGAAUAAwADAAIAAgAEAAQAAwADAAIAAQD///7/AAAA
AAAAAAAAAAAA/////////////////v/+//7//v/8//z//P/8//3//f/9//3/+//7//v/
+//7//r/+v/6//z/+v/6//r//P/8//z//P/6//n/+f/6//r/+v/6//r/+v/6//r/+f/3
//f/9//3//n/+v/6//r/+v/7//z//P/7//z//P/8//v/+//9//7/AQABAAIAAgAEAAYA
CAAIAAgACAAIAAcACQALAAwADgAOAA4ADAAMAAwADAAMAAkACAAHAAcABwAHAAYABQAG
AAUABAADAAIAAgABAP///v8AAAAAAQAAAP7//P/7//v/+v/4//f/+f/5//n/+f/7//v/
+v/6//v/+//7//v/+v/5//n/+f/4//j/+P/5//r/+//8//3/+//6//r/+v/7//3/+//7
//3/AQADAAMABwAJAA0AFAAgADIATgBuAIMAigCEAHIAWwBAACQABgDc/6z/g/9q/1X/
Pf8n/yP/Mv9G/1b/ZP9w/3z/lP+s/7z/x//Y/+X/7//1//b/+P/7//z//f/+/wEAAgAC
AAMABgAGAAcACAAJAAoADQANAAsACwALAAsADQAOAA4ADwAOAA8ADwAPABAAEQASABQA
EwAVABYAFgAYABgAGAAYABgAGQAaABoAGwAbABsAGwAbAB0AHgAeAB4AIAAhACIAIQAh
ACIAIgAkACYAJwAnACoAKwArACwAKwAtAC4ALwAyADQANQA3ADkAOgA6ADwAPQBAAEEA
QwBCAEMARQBFAEkASgBKAEsATgBOAE4ATwBOAE4ATgBMAEwATQBNAEsASwBKAEkASQBJ
AEgARwBGAEQAQwBBAEAAPQA7ADsANwA4ADgANwA3ADUAMwAyADAALQAsACkAJQAkACMA
IwAjACEAHwAcABsAGAAYABcAFgAVABYAFgAXABkAGQAZABkAFwAXABUAFQAVABUAFgAW
ABYAFgAWABYAFgAWABYAFgAXABkAGwAcABsAGgAZABkAGwAbABsAGwAaABoAGgAaABoA
GwAbABwAHgAeAB4AHgAfAB8AHwAfABwAHAAdAB4AIAAgACAAIAAeAB4AHgAeAB8AHwAe
AB4AHAAdAB0AHQAdABwAGwAbAB0AHgAeAB0AHQAdABwAHAAaABoAGQAZABsAGwAaABoA
GAAYABgAGAAZABoAGgAbABsAGwAbABsAGAAYABgAGAAYABgAGAAYABcAFwAXABcAFwAX
ABcAFwAXABYAFgAWABcAFgAXABgAGAAYABgAGAAWABUAFQAWABgAGAAYABgAGAAYABgA
FwAZABkAGQAZABsAHAAcABwAHQAfACEAIgAlACQAJgAmACYAJgAnACkAKwAsAC4ALgAu
ACwAKwAsAC0ALgAuAC4ALgAvAC4ALQArACkAKQApACkAKQApACoAKgApACMAIgAfAB0A
HAAaABgAFwAZABgAFgAVABUAFQAVABUAEwATABIAEgAVABUAFQAVABYAFQAVABUAFAAU
ABQAFQATABMAEwATABUAFAAUABQAFQAVABUAEwAVABkAGwAdACEAJQApADIAQgBWAHQA
kgClAKQAmACGAG0AUAAyAA4A5P+6/5f/hP9t/0v/Of9D/1b/ZP90/4L/iv+a/7L/yP/Y
/+X/8v/9/wkAEwASABAAFQAWABcAGAAbABwAHAAdAB4AHgAfACAAIQAiACUAJQAlACUA
JQAlACcAKAAoACkAKgArACsAKwArACsAKwAsAC8AMQAyADIAMgAyADIAMgA0ADUANgA2
ADUANQA1ADUANwA5ADoAOgA6ADwAPQA+AD8APwBAAEAAQABCAEMAQwBGAEcARwBIAEkA
SwBMAE0ATgBQAFEAUwBVAFYAVgBYAFsAXgBfAGEAYgBjAGUAZQBlAGYAZgBnAGgAaABo
AGkAbABsAGwAagBoAGkAaQBnAGcAZgBlAGUAZQBkAGMAYgBiAGEAXwBeAFsAWQBZAFUA
UwBSAFAATwBPAE0ATABKAEgASABGAEMAQwBBAEAAPwA8ADsAOQA5ADoAOgA5ADgAOAA4
ADcANwA3ADcANwA3ADcANwA1ADUANQA1ADYANgA4ADgAOAA4ADYANgA2ADYAOAA5ADoA
OgA6ADoAOgA7ADsAOwA7ADsAPAA8ADwAPAA+AD8APwBAAD4APgA+AD4APQA9AD0APQA+
AD4APwBAAEIAQgBCAEIAQABAAEAAQAA/AD8APgA+AEAAQQBBAEEAQQBAAD8APwA9AD4A
PgA9AD8APwA+AD4APgA+AD0APQA/AD8APgA+ADwAPAA8ADwAPAA8ADsAOwA9AD0APQA9
AD4APgA+AD4APAA8ADwAPAA9AD0APQA9ADsAOwA7ADsAOwA6ADoAOgA8ADoAOgA6ADwA
PAA8ADwAOgA5ADkAOgA6ADoAOgA6ADwAPAA8ADsAOwA7ADsAOwA8AD4APwBAAEAAQQBC
AEIARQBEAEQARgBGAEgASABIAEgASwBNAE8AUABSAFIAUgBQAE0ATABLAEoASwBMAE0A
TwBPAE8ATgBNAEsASQBHAEUARgBIAEkASQBFAEQAQQA/AD4APAA6ADkAOwA6ADgANwA5
ADkAOQA5ADkAOQA4ADgANwA3ADcANwA4ADcANwA3ADYANgA2ADcANwA3ADcANwA3ADYA
NgA2ADUANwA3ADkAOQA7AD0AQQBBAEMASQBQAF4AdgCSAK4AwwDIAL4AqgCNAHIAWAA0
AAgA3P+7/6T/j/9x/1v/Xf9u/4L/kv+g/6z/uv/S/+j/9v8DABIAHwApADEANAA0ADUA
NgA3ADgAOwA8ADwAPQA/AEAAQgBEAEQARABGAEUARQBFAEUARQBHAEgASABJAEgASQBJ
AEkASwBLAEsATABLAE0ATgBOAFAAUABQAFAATgBPAFAAUABRAFEAUQBRAFMAVQBWAFYA
VABWAFcAWABZAFkAWgBaAFoAXABdAF0AXgBfAF8AYABfAGEAYgBjAGQAZgBnAGkAawBs
AGwAbgBvAHIAcwB1AHYAdwB5AHkAewB8AHwAfQB+AH4AfgB/AH4AfgB+AHwAfQB/AIAA
fwB9AHwAewB7AHkAeAB3AHYAdABzAHEAcABxAG8AbwBrAGkAaABmAGUAYQBfAF4AXABc
AFwAWgBXAFUAUwBSAFEAUABPAE0ATQBMAEwASwBKAEgASABHAEcARwBHAEcARwBHAEcA
RQBFAEUARQBGAEYARgBGAEYARgBGAEYARgBGAEgASQBKAEoASABIAEgASQBLAEsASwBL
AEoASgBKAEoATABNAE0ATgBOAE4ATgBOAE8ATwBPAE8AUABQAFEAUgBQAFAAUABQAFIA
UgBSAFIAUQBRAFAAUABQAFEAUQBRAFMAUgBRAFEATwBQAFAATwBPAE8ATgBOAFAAUABP
AE8ATwBPAE4ATgBOAE4ATgBOAEwATABLAEsATABNAE4ATwBMAEwATABMAEwATABMAEwA
SQBJAEkASQBJAEkASQBJAEgARgBFAEQAQgBAAEAAQAA+AD4APgA+ADsAOQA4ADgANAAy
ADAALgAsACwALAArACkAKQApACkAJwAoACgAKAAmACcAKAAoACUAJgAoACgAKAAoACcA
KQArACwALAAsACwAKgAlACQAIwAiACEAIAAfAB8AHAAZABUAEQAKAAUAAAD7//f/9v/0
//H/6v/o/+T/4f/d/9r/1//V/9H/zv/K/8f/xv/F/8T/w//D/8P/wv/C/8H/wf/B/8H/
v/+9/7z/u/+5/7j/t/+3/7b/tf+0/7P/s/+y/7L/sv+x/7H/r/+v/6//r/+v/7H/s/+1
/7f/wP/M/97/9v8SACUAMAAsABwABQDq/9D/sv+M/1z/L/8Q///+5/7N/sP+0v7m/vj+
CP8S/xj/LP9G/1j/Zf9y/3//i/+T/5T/lP+V/5b/l/+Y/5v/nP+c/53/oP+g/6H/ov+h
/6L/pf+l/6X/pf+l/6X/pv+m/6X/pf+o/6n/qf+p/6v/q/+r/6z/q/+t/67/rv+w/7D/
sP+w/67/r/+w/7D/r/+v/6//r/+x/7P/tP+0/7T/tv+3/7j/u/+7/7z/vP+8/77/v/+/
/8D/wf/B/8L/w//F/8b/x//I/8r/y//N/8//0P/Q/9L/0//W/9f/2f/a/9v/3f/d/+H/
4v/i/+P/5P/k/+T/5f/o/+j/6P/m/+b/5//n/+X/5//m/+X/5f/j/+L/4f/g/+D/3//d
/9z/3P/b/9z/2f/X/9b/1P/T/9P/0f/Q/87/yv/K/8j/xf/F/8P/wv/B/8L/wf+//7//
vv++/73/vP+6/7r/uf+5/7n/uf+5/7n/uf+5/7f/t/+5/7n/uv+6/7j/uP+4/7j/uf+6
/7v/vP+8/73/vv++/77/vv++/7//v/+//7//v//C/8L/wv/C/8D/wf/B/8L/wv/C/8L/
wv/E/8X/xv/H/8b/xv/H/8j/yP/I/8j/yP/I/8j/yP/I/8f/x//G/8b/yP/J/8n/yf/H
/8b/xf/F/8b/yP/J/8n/x//H/8b/xv/G/8b/xf/F/8X/xf/E/8T/xv/G/8b/xv/G/8b/
xf/F/8X/xf/F/8X/xv/G/8b/xv/G/8b/xv/G/8X/xf/F/8X/xf/F/8X/xf/H/8b/xv/G
/8j/xv/G/8b/xv/G/8b/xv/G/8X/xf/G/8j/yP/I/8j/yP/I/8j/x//I/8n/yv/L/8v/
zP/M/8z/zv/R/9j/2P/W/9b/1v/W/9f/2f/b/9z/3//g/+H/4P/e/97/3v/e/97/3v/e
/9//4f/h/+D/3//c/9v/2v/Z/9v/3P/c/9v/1f/U/9H/z//P/87/zf/N/8v/yv/I/8f/
yP/J/8r/y//L/8v/yv/K/8v/y//L/8v/yv/J/8n/yf/I/8j/yP/J/8n/yf/J/8n/yf/I
/8j/yP/L/8n/yf/J/8v/zf/P/9P/1//X/9v/4v/u/wIAIgA+AE8AUgBKADgAHQACAOj/
xv+c/27/S/8y/xv/+/7r/vH+BP8U/yD/LP82/0b/XP9y/4D/kf+i/6//t/+9/8L/wv/E
/8T/xP/E/8f/yP/I/8n/zP/M/83/zv/N/87/0f/R/9H/0f/R/9H/0//U/9T/1f/U/9X/
1f/V/9f/1//X/9j/1//Z/9r/2v/a/9r/2v/a/9z/3f/e/97/3//f/9//3//d/9//4P/g
/+D/4v/j/+T/5f/l/+b/5v/k/+b/5//n/+r/6//r/+z/7f/v//D/8f/w//L/8//1//f/
+P/4//r/+f/8//3////+////AQABAAMABAAEAAUABQAEAAMAAwACAAIAAgAAAAAAAQAB
AP/////+//3//f/7//r/+f/4//j/9//1//T/8//x//H/7f/s/+z/6//r/+n/5//m/+T/
4P/g/97/2//Z/9f/1v/V/9X/1f/U/9X/0v/S/9H/0P/Q/9D/z//P/83/zf/N/83/z//P
/83/zf/N/83/zv/O/87/zv/O/87/zv/O/87/zv/M/83/zv/O/9D/0P/Q/9H/0f/R/9H/
0f/Q/9D/0P/Q/9D/0f/R/9L/0v/S/9L/0v/R/9H/0f/R/87/zv/P/9D/0v/S/9L/0v/S
/9L/0v/S/8//z//O/87/zv/P/8//z//R/9D/z//P/83/zv/O/83/z//P/87/zv/M/8z/
y//L/83/zf/M/8z/zP/M/8z/zP/K/8r/yf/J/8v/y//L/8v/yP/I/8j/yP/I/8j/yP/I
/8n/yf/J/8n/yf/J/8n/yf/L/8r/yv/K/8r/yP/I/8j/yv/K/8r/yv/M/8v/y//M/8z/
zP/M/8z/zf/O/8//z//R/9b/1v/W/9b/1v/V/9f/2f/a/93/3v/f/97/3P/c/9z/3P/d
/97/3//h/9//3//e/93/3v/d/9z/2//Z/9r/2v/Z/9X/1P/R/8//zv/M/8r/yf/J/8j/
xv/F/8j/yf/K/8v/y//L/8r/yv/K/8n/yP/H/8j/x//H/8f/yP/I/8j/yf/H/8f/x//H
/8f/xv/G/8b/yf/L/8v/y//L/83/zf/P/9P/1f/Z/+L/7v8EACIAQABXAFwAVABAACMA
BgDo/8b/mv9s/0v/NP8d///+6f7t/gD/EP8g/zT/Pv9K/2L/ev+I/5X/pv+z/7v/wf/E
/8b/yf/K/8v/zP/P/9D/0P/R/9P/1P/W/9j/2P/Y/9r/2f/b/9v/2//b/9v/3P/c/93/
4P/h/+H/4f/h/+H/4f/i/+H/4//k/+T/5v/m/+b/5v/m/+f/6P/o/+v/6//r/+v/6//t
/+7/7v/s/+7/7//w//H/8f/y//L/8P/y//P/8//1//f/+P/6//v//f/+/////v8AAAEA
AwAHAAgACAAKAAkADAANAA8AEgATABUAFQAWABYAFQAVABgAGAAYABkAGgAaABoAGAAY
ABkAGQAXABcAFgAVABUAEwASABEAEAAOAA0ACwAKAAkABwAHAAMAAQAAAP7//f/7//n/
+P/2//T/9P/y/+//7//t/+z/6//q/+n/5//n/+T/5P/j/+L/4P/g/9//3//h/+H/4f/h
/9//3//d/93/3//f/+D/4P/g/+D/4P/g/97/3v/e/97/4P/h/+L/4v/i/+L/4v/j/+H/
4f/h/+H/5P/k/+T/5P/i/+P/4//k/+T/5P/k/+T/5//n/+f/5//k/+T/5f/m/+b/5v/m
/+b/6P/o/+j/6P/n/+f/5v/m/+b/5//n/+f/5//m/+X/5f/l/+b/5v/l/+X/5f/k/+T/
5P/k/+P/4//j/+P/4v/i/+L/4v/i/+L/4v/i/+H/4f/h/+H/4f/h/+D/4P/g/+D/4P/g
/+D/4P/h/+H/4f/h/+D/3//e/93/3f/c/9z/3P/e/9z/3P/c/9z/3P/c/9z/3P/b/9v/
3P/b/9r/2f/Y/9f/1v/V/9P/0P/P/87/zf/L/8r/yP/G/8X/xf/F/8T/wv/C/8H/wP/B
/8P/w//E/8L/wv/C/8L/wf/D/8X/xv/F/8T/w//A/7z/vP+8/7z/u/+6/7n/uf+3/7f/
tv+1/7L/sf+w/6//r/+w/7D/r/+t/67/rf+t/6n/pv+j/6H/n/+e/5z/m/+b/5v/m/+b
/5v/m/+a/5r/mv+Z/5j/l/+W/5X/lf+V/5T/lP+U/5X/lf+V/5X/lf+V/5T/lP+U/5H/
kf+T/5f/mf+X/5f/m/+f/6H/p/+u/8D/3P/4/xAAHwAeAA4A+P/f/8T/pP9+/1D/Iv8F
//D+2f67/q3+t/7K/t7+8P78/gT/Fv8u/0L/UP9d/2j/df9//4H/gv+E/4X/hv+H/4j/
jf+O/47/j/+Q/5D/kf+S/5L/kv+U/5P/kf+R/5H/kf+T/5T/lP+V/5T/lf+V/5X/lf+V
/5X/lv+V/5f/mP+Y/5r/mv+a/5r/mP+Z/5r/mv+d/53/nf+d/5v/nf+e/57/nP+e/5//
oP+f/5//oP+g/6D/ov+j/6P/pP+l/6X/pv+p/6v/rP+t/6z/rv+v/7H/sf+y/7L/tP+z
/7b/t/+5/7r/u/+9/73/v//A/8D/wf/A/8D/wP/B/8D/wP/A/77/vP+9/73/u/+7/7r/
uf+3/w==
         </WaveFormData>
      </LeadData>
      <LeadData>
         <LeadByteCountTotal>10000</LeadByteCountTotal>
         <LeadTimeOffset>0</LeadTimeOffset>
         <LeadSampleCountTotal>5000</LeadSampleCountTotal>
         <LeadAmplitudeUnitsPerBit>4.88</LeadAmplitudeUnitsPerBit>
         <LeadAmplitudeUnits>��V</LeadAmplitudeUnits>
         <LeadHighLimit>2147483647</LeadHighLimit>
         <LeadLowLimit>268435456</LeadLowLimit>
         <LeadID>V4</LeadID>
         <LeadOffsetFirstSample>0</LeadOffsetFirstSample>
         <FirstSampleBaseline>0</FirstSampleBaseline>
         <LeadSampleSize>2</LeadSampleSize>
         <LeadOff>FALSE</LeadOff>
         <BaselineSway>FALSE</BaselineSway>
         <ExcessiveACNoise>FALSE</ExcessiveACNoise>
         <MuscleNoise>FALSE</MuscleNoise>
         <LeadDataCRC32>3002185893</LeadDataCRC32>
         <WaveFormData>
AgACAAIAAgACAAIAAgACAAQABAAEAAQABAAEAAQABAAEAAQABAAEAAIAAgACAAIAAgAC
AAIAAgAAAAAAAAAAAAIAAgACAAIAAAAAAAAAAAD+//7//v/+//z//P/8//z//v/+//7/
/v/+//7//v/+//z//P/8//z//P/8//z//P/8//z//P/8//z//P/8//z//P/8//z//P/6
//r/+v/6//z//P/8//z//P/8//z//P/+//7//v/+/wAAAAAAAAAAAQACAAMABAAFAAYA
BwAIAAkACwAMAA0ADwAQABAAEAAOAA0ADAALAAoACgAJAAkADQAOAA4ADQALAAoACQAH
AAkACQAJAAkABwAGAAQAAgAAAP///P/7//r/+v/4//j/9//3//f/+P/4//j/9//3//b/
9v/2//X/9//1//T/9P/y//L/8v/y//P/9P/1//b/9P/0//T/9P/0//L/9P/y//D/8P/0
//j//P///wIADgAdADIATABsAIYAmwCtALsAwwDJAMQAsQCOAFYAGwDq/8X/m/96/3L/
ev+E/47/kv+Q/5X/qf+9/8T/zf/b/+X/6v/u//D/8P/w//H/8v/y//b/9//4//n/+f/6
//r/+v/5//n/+//7//z//P/8//z//P/9//3//v/+//7/AAAAAAAAAQABAAEAAQABAAEA
AwADAAMAAwAEAAQABQAFAAUABwAIAAgACAAIAAoACwALAAkACQAKAAoADAAMAAwADAAO
ABAAEQARABAAEgARABAAEwAVABcAGQAYABkAGwAdACAAIQAiACIAIQAkACcAKAArACwA
LQAvADAAMgAyADMANAA1ADUANgA3ADcANwA3ADcANwA3ADYAOAA4ADYANQA0ADMAMwAy
ADEAMAAuAC0ALwAuAC4AKwAmACQAJAAiAB4AHQAcABoAGgAYABcAFgASABIAEQAOABAA
DgAMAAsACwAKAAkACQAHAAYABQADAAMAAwADAAMABQAFAAQABAACAAMAAwACAAIAAgAC
AAIAAgACAAIAAgAAAAEAAQABAAMAAwADAAMAAwACAAIAAgABAAEAAgACAAMAAwAFAAYA
BgAFAAUABQAGAAYABgAGAAYABQAFAAYABAAEAAQABAAFAAUABQAFAAUABQAFAAUABQAF
AAUABQADAAMAAwADAAUABAAEAAMAAgACAAIAAwAFAAMAAwAEAAQAAwABAAEAAQABAAEA
AgABAAEAAQABAP3//f/9//z//f/9//3//v/+//z//P/8//z//P/8//z/+//7//v/+//7
//r/+v/6//v/+v/6//v/+f/4//j/+P/4//j/+f/5//r/+v/5//j/9v/2//f/9//3//f/
9//4//j/+P/5//n/+f/8//3//f/9//7//v///wIAAAACAAQABAAEAAQABAAFAAUABQAF
AAYABgAGAAUABQAFAAUABQAEAAIAAQACAAIAAQD//////v/9//v/+v/5//j/9//1//b/
9v/2//X/8//v/+3/6v/q/+j/6P/n/+f/5//o/+j/6P/n/+f/5v/m/+b/5f/l/+P/4v/i
/+L/4v/i/+L/4v/i/+L/4v/g/+D/4P/g/+D/4P/g/+D/3v/e/+D/5P/o/+v/8v8AABMA
LABIAGQAegCLAJcAnwCjAKEAlAB1AD4A/v/L/6L/gf9l/1j/Xv9s/3b/ev94/3j/if+f
/6//tv+//8v/1f/a/9z/3P/c/9z/3f/e/97/4P/h/+L/4//l/+b/5v/m/+n/6f/r/+v/
7P/s/+z/7P/u/+//7//w/+7/7v/w//D/7v/v/+//7//w//H/8v/1//f/9//3//j/+P/5
//n/+f/3//j/+P/4//j/+v/7//v/+//7//z//P8AAAAAAAAAAAAAAgADAAMAAwAGAAYA
BgAGAAcACAAJAAwADQAPABEAEgATABQAFAATABYAGQAaABsAHAAdAB8AIgAkACQAJQAm
ACcAJwAoACkAKQApACkAKQApACkAKAAoACgAJgAlACUAJQAmACYAIwAiACAAHwAfAB4A
HgAbABgAFgAWABQAEgARABAADgAMAAoACQAIAAQABAADAAAAAgAAAP7//f/9//z/+//7
//v/+v/5//f/+f/5//n/+f/4//f/9f/0//L/8//z//L/8v/y//L/8v/y//L/8v/y//D/
8f/x//H/8//z//P/8//1//T/9P/0//P/8//0//T/8f/x//P/9P/0//P/8//z//b/9v/2
//b/9P/z//P/9P/2//b/9v/2//f/9//3//f/9f/1//X/9f/1//X/9f/1//X/9f/1//X/
9f/0//T/8//y//L/8v/z//H/7//v//D/8P/v/+3/7f/t/+3/7f/u//H/8f/x//H/7f/t
/+3/7P/r/+v/6//s/+z/6v/q/+r/7P/s/+z/7P/r/+v/6//r/+v/6v/q/+r/6f/o/+j/
6f/n/+b/5v/m/+j/6P/p/+n/6v/q/+n/6P/m/+b/5//n/+f/5//n/+j/5v/m/+f/5//l
/+j/6f/p/+v/7P/s/+3/8P/w/+//8f/w//L/8v/y//L/9f/3//j/+f/6//r/+f/4//f/
9//3//f/9//2//T/8//1//b/9v/1//X/9P/z//H/7//v/+//7//v//D/8P/w/+7/7f/q
/+n/5//m/+P/4v/f/9//3//g/+L/4v/h/+H/4v/i/+L/4f/h/9//3v/e/97/3v/e/97/
4P/g/+D/4P/g/+D/4P/g/+D/4P/g/97/3v/g/+D/4v/o/+v/7v/4/wkAHgA2AFIAbgCD
AJEAoQCrAK0ArgChAH4ASAANANz/t/+R/3D/ZP9q/3L/eP9+/3z/f/+N/5//qv+3/8P/
z//Y/9z/3P/a/9z/3f/e/97/3v/f/+D/4f/h/+L/4v/i/+T/5f/o/+n/5//m/+X/5P/m
/+f/5//o/+r/6v/s/+z/6v/r/+v/6//r/+v/6//t/+3/7f/t/+7/7v/v/+//7//u/+7/
7f/s/+3/8P/y//P/9f/1//b/9v/2//b/9v/2//b/+P/5//n/+//+//7//v8AAAEAAgAD
AAIAAwAFAAcACgALAAwADAANABAAEwAUABUAFgAXABkAGwAeAB8AIQAkACUAJQAmACUA
JQAlACUAJQAlACUAJAAmACYAJAAjACQAIwAjACIAIwAiACAAHwAeABwAGwAXABcAFgAX
ABYAEgARABAADgAKAAgABwAGAAQABAADAAAA/v/8//r/+f/5//j/9//3//n/+P/3//X/
9f/1//X/9f/1//X/9P/0//T/9f/1//T/9P/0//T/9P/0//T/9P/0//T/9f/1//X/9f/1
//X/9f/3//b/9v/2//X/9f/2//b/9//3//n/+v/6//n/+f/5//r/+v/6//r//P/7//v/
/P/6//r/+v/6//n/+f/5//n/+//7//v/+//7//v/+//7//v/+//7//v/+f/4//j/9//4
//j/+P/5//v/+f/5//r/+v/5//f/9//1//X/9f/2//X/9f/1//X/9f/1//X/9P/x//H/
8f/y//P/8v/z//T/8v/y//L/8v/z//P/8//z//X/9P/0//T/8f/w//D/8f/z//L/8v/y
//H/8P/w/+//8v/y//H/8P/y//L/8//z//X/9f/1//b/9P/0//X/9f/z//b/9//3//3/
/v/8//7//v/+//7///8BAAIAAwAFAAYABgAGAAcABwAHAAcACAAIAAcABwAIAAgABwAF
AAUABAADAAEAAwADAAMAAwD8//r/9//0//b/9f/y//H/8v/y//D/8P/t/+3/7f/u//D/
8P/v/+//8P/w//D/7//t/+v/6v/q/+v/7P/t/+7/7P/s/+z/7P/s/+z/7P/s/+r/7P/u
/+7/7P/s/+z/8P/0//f//P8GABMAKABGAGQAggCZAKkAtQC/AMMAwACxAJAAXgAjAO7/
xf+d/3r/cv96/4L/iP+M/4r/i/+d/7H/vP/F/9P/3f/k/+b/6v/q/+r/6//s/+z/7P/t
/+7/7//w//L/8//0//P/8//1//X/9P/0//T/9P/0//X/9f/2//j/+P/6//r/+P/5//n/
+f/5//n/+f/7//v/+//7//z//P/9//3//f/9//7//v/+//7/AAABAAEAAQABAAIAAgAE
AAQABAAEAAQABgAHAAcABQAIAAgACAAMAA0ADgAPABAAEQATABUAFAAVABYAFgAXABoA
HQAeACEAIgAjACUAJAAmACYAJwAqACsAKwAsAC0ALQAtAC0ALQAtAC0ALAAsACwAKgAp
ACoAKQApACgAJwAmACQAIwAlACQAJAAhABwAGgAaABgAFAATABIAEAAOAAwACwAKAAYA
BgAFAAIAAwACAAEAAQD///7//f/9//3//P/7//n/+f/5//n/+f/3//f/9v/2//T/9f/1
//T/9f/2//f/+P/4//j/+P/4//b/9//3//f/9//3//f/9//5//j/+P/4//n/+f/6//r/
9//3//n/+v/6//n/+f/5//r/+v/6//r//P/7//v//P/6//r/+v/6//n/+f/5//n/+f/5
//n/+f/7//v/+//7//v/+//7//v/+//6//r/+f/6//r/+v/7//n/9//3//j/+v/5//f/
9//3//f/9//4//f/9//3//f/9f/1//X/9P/1//X/9f/2//T/8v/y//L/9P/0//T/9P/3
//f/9//3//f/9v/2//b/9//2//b/9//3//b/9v/2//b/9v/3//f/+P/4//f/9v/2//b/
9//3//X/9f/1//b/9v/2//f/9//1//j/+f/5//n/+v/6//v//P/8//3///8CAAIAAAAC
AAIAAgACAAMABQAGAAcABwAIAAgACAAHAAcABwAHAAgACAAHAAcACAAIAAcABQAFAAQA
AwABAP///////////f/+//7//v/+//3/+v/5//b/9v/0//T/8v/x//D/8P/y//L/8f/x
//L/8v/y//H/8f/v/+7/7v/w//D/8P/w//D/8P/w//D/7//u/+3/7P/u//D/8P/u//D/
7v/s//D/+P/7//7/CAAXACwASABoAIAAkwCjAK8AtwC7ALQAoQB+AEQABwDW/7P/j/90
/27/eP9+/4j/jv+K/43/of+3/8L/y//V/93/5P/o/+r/6v/q/+v/7P/s/+z/7f/u/+//
8f/y//L/8v/x//H/8//z//T/9P/0//T/9P/1//X/9v/4//j/+v/6//j/+f/5//n/+f/5
//n/+//7//v/+//8//r/+//7//v/+//8//z//P/8//7///////////8AAAAABAAEAAQA
BAACAAQABQAFAAUACAAIAAgACgALAAwADQAMAA0ADwARABIAEwAUABQAEwAWABkAGgAd
AB4AHwAhACIAJAAkACUAJgAnACcAKAAnACcAJwAnACkAKQApACgAKgAqACgAJwAmACUA
JQAkACUAJAAiACEAIQAgACAAHQAaABgAGAAWABQAEwASABAADgAMAAsACgAGAAYABQAC
AAIAAAD+//3//f/8//v/+//7//r/+f/3//f/9//3//f/+f/5//j/+P/2//f/9//2//b/
9v/2//b/9v/2//b/9v/2//f/9//3//f/9//3//f/9//2//b/9v/5//n/+v/6//n/+f/7
//z/+v/5//n/+f/6//r/+v/6//z/+//7//z//P/8//z//P/7//v/+//7//v/+//7//v/
+f/5//n/+f/5//n/+f/5//n/+P/4//f/9P/0//T/9f/2//X/9v/4//b/9f/z//P/8//z
//P/9P/z//P/8//z//P/8//z//L/8f/x//H/8v/y//D/8P/w//L/8v/y//L/8P/v/+7/
7f/t/+z/7P/s/+z/7P/t/+//7//u/+7/7v/s/+z/7f/t/+7/7v/t/+z/7P/s/+3/7f/s
/+v/6v/q/+r/6v/r/+v/6//u/+//7//t/+7/7v/v/+7/7v/v//H/8v/y//P/9P/2//n/
+v/4//j/+P/4//f/+f/6//v/+//8//z//P/8//3//v////3//P/6//n//P/8//v/+f/6
//r/+v/5//b/9f/0//P/8f/y//L/8v/y//H/7v/t/+z/7P/q/+r/6f/p/+n/6v/r/+z/
7P/t/+z/7P/s/+v/6//p/+j/6P/o/+j/6P/o/+n/6v/r/+z/6v/q/+r/6v/s/+7/6v/q
/+r/7P/u//D/9P/3//z/BAARACIAPABaAHYAiwCZAKcArwCxAK4AoQB8AEIABQDW/7P/
kf92/27/dP98/4b/iv+G/4v/n/+z/7z/xf/R/9v/4v/m/+b/5v/o/+n/6v/q/+r/6//s
/+3/7//w//D/8P/x//H/8//z//L/8v/y//L/8v/z//P/9P/0//T/9v/2//b/9//3//f/
9//3//f/+f/5//n/+f/6//r/+//7//v/+//8//z//P/8//7///////////8AAAAAAAAA
AAAAAAACAAQABQAFAAUACAAIAAgACAAJAAoACwANAA8AEgAVABYAFwAYABgAFwAaAB0A
HgAdAB4AHwAhACQAJgAmACcAKgArACsALAAtAC0ALQAtAC4ALQAsACoALAAsACoAKQAp
ACkAKgAqACkAKAAmACUAIwAiACIAHwAeABwAHAAaABgAFwAWABQAEAAOAA0ADAALAAwA
DAAKAAcABAABAP/////+//3//f////7//f/7//z//f/+/////v/9//v/+v/6//v/+//6
//r/+v/6//r/+v/6//r/+v/8//3//f/9//v/+//7//v//P/8//3//v/+//3//f/8//n/
+f/7//z//v/9//3//f8AAAAAAAAAAP7//f/9//7//v/+//7//v/9//3//f/9////////
/////v/9//z/+//7//v/+//7//z//P/9//3//P/8//z//f/8//n/+P/4//n/+f/4//n/
9//3//f/+P/5//n/+f/5//n/+f/5//j/9//3//f/+P/4//b/9v/2//T/9P/0//T/9//3
//f/9//1//T/9P/0//T/9P/1//f/9f/0//T/9P/y//L/8//z//T/9P/z//L/9P/0//X/
9f/z//P/8//0//X/9v/4//n/+//+//////////7/AAAAAAAAAAABAAMABAAFAAcACAAI
AAgACQAJAAkACQAKAAoACQAJAAkACAAGAAMABAAEAAQAAwADAAMAAwADAPz/+v/3//T/
9P/z//D/7//w//D/7v/u/+3/7f/t/+7/7f/s/+r/6f/s/+z/7P/r/+3/6//q/+r/6P/o
/+j/6P/o/+j/6P/o/+j/6P/o/+j/6P/o/+j/6P/o/+j/6v/s//D/8//6/wgAGQAqAEgA
agCGAJcAowCxALkAuwC0AJ8AeAA+AAMA2P+x/4X/bP9y/3z/gP+G/4j/hP+L/5//sf+8
/8f/z//X/+D/6P/o/+L/4v/j/+T/5P/o/+n/6v/r/+n/6v/q/+r/7f/t/+//7//u/+7/
7v/u//D/8f/x//L/8P/w//L/8v/w//H/8f/x//T/9f/2//n/+P/3//b/9v/4//n/+f/5
//f/+P/4//j/+P/6//v/+//9//3//v/+//7//v/+//7//v8AAAEAAQADAAYABgAGAAYA
BwAIAAkACgALAA0ADwAQABEAEgASABQAGAAcAB4AHQAeAB8AIQAgACIAIgAjACYAJwAn
ACgAKQApACkAKQAqACkAKAAmACYAJgAkACMAIwAjACQAJAAjACIAIAAfAB0AHAAcABkA
FgAUABQAEgAQAA8ADgAMAAwACgAJAAgABAAEAAMAAAACAAAA/v/9/////v/9//3/+//6
//n/9//3//f/9//3//f/9//2//b/9v/3//f/9v/2//b/9v/2//b/9v/2//b/+P/5//n/
+f/3//f/9//3//f/9v/2//b/+f/5//r/+v/5//n/+//8//r/+f/5//n/+P/4//j/+P/6
//n/+f/6//z//P/8//z/+f/5//n/+f/5//n/+f/5//v/+//7//v/+//7//v/+//5//j/
+P/3//b/9v/2//f/9//1//X/9v/2//X/8//z//P/8//z//T/9P/z//L/8f/y//P/9P/0
//P/8//z//T/8v/w//D/8P/w//D/8P/w//H/8f/x//H/8P/u/+3/7P/t/+z/7P/t/+//
7v/u/+7/7f/s/+z/6//u/+7/7f/s/+z/7P/t/+3/7f/t/+3/7v/u/+7/7//v/+3/8P/x
//H/9f/0//T/9f/0//b/9v/2//b/+f/7//z//f///wAAAAAAAP7//f/8//v//v/+//3/
/f/+//7//f/7//r/+P/2//P/9v/3//j/+f/y//D/7f/q/+z/6//o/+f/5v/m/+T/5P/j
/+P/4//k/+T/5P/j/+P/4v/i/+L/4f/i/+H/4f/i/+D/4P/g/+D/4v/i/+L/4v/i/+L/
4v/i/+D/4P/g/+L/4v/g/+L/5v/o/+v/8v/8/w0AIgA8AFwAdgCJAJkAowCpAK0ArACX
AG4ANgD9/8z/p/+D/2j/ZP9u/3j/fv9+/3z/hf+Z/6v/tP+9/8n/0//W/9z/4P/g/97/
3//g/+D/4v/j/+T/5f/n/+j/6P/o/+f/5//p/+n/6v/q/+r/6v/o/+n/6f/q/+z/7P/u
/+7/7P/t/+3/7f/t/+3/7f/v//H/8f/x//L/8P/x//H/8f/z//T/9P/0//T/9v/3//f/
9//3//j/+P/6//r/+v/6//r//P/9//3/+//+//7//v8AAAEAAgADAAYABwAJAAsACgAL
AAwADAAPABIAFQAWABcAGAAZABsAHAAeAB4AHwAeAB8AHwAgACEAIQAhACEAJQAlACUA
JAAiACIAIAAfAB4AHQAdABwAHQAcABoAGQAbABoAGgAXABQAEgASABAADgANAAwACgAK
AAgABwAGAAMAAgAAAPz//v/8//r/+f/5//j/9//3//f/9v/1//P/9f/1//X/9f/1//X/
9P/0//L/8//z//L/9P/0//T/9P/0//T/9P/0//T/9f/1//X/9f/1//X/9f/1//T/9P/0
//X/9f/2//b/9f/1//f/+P/4//f/9//3//b/9v/2//b/9//3//j/+v/4//j/+P/4//j/
+f/6//v/+f/5//n/+f/3//f/9//3//n/+f/5//n/+f/4//j/9//2//b/9v/3//f/9f/1
//b/9v/1//P/8//z//P/8//0//P/8//z//P/8v/z//T/9P/z//P/8//0//L/8P/w//D/
8P/w//D/8P/x//H/8f/x//H/8P/w//D/8f/w//D/8f/x//D/8P/w//D/8P/x//H/8f/w
/+7/7P/t/+7/8P/x//P/8//z//T/9P/0//X/9f/1//j/+f/5//n/+v/7//z//f/+////
AQACAAMABQAGAAYABgAFAAUABQAFAAgACAAHAAcACAAIAAcABQAEAAIAAAD9////////
////+//6//j/9v/2//X/8v/x/+7/7v/s/+z/6//r/+v/7P/u/+7/7f/t//D/8P/w/+//
7//t/+z/7P/q/+r/6v/q/+r/6v/q/+r/6//s/+3/7v/u/+7/7P/s/+7/7P/u//D/9P/3
//r/BAAVACYAPABWAHAAgwCTAJ8ApwCpAKgAmwB8AEgACQDU/7H/k/94/27/dP+A/4r/
kv+O/43/nf+z/8D/y//X/9//5v/s/+z/7P/s/+3/7v/u//D/8f/y//P/9f/2//b/9v/3
//f/+f/5//j/+P/4//j/9v/3//f/+P/6//r//P/8//7/////////////////AQADAAMA
AwAEAAIAAwADAAMAAgACAAEAAAACAAQABQAFAAUABQAGAAYACQAKAAsADAAMAA4ADwAP
AA0AEAAQABAAEAARABIAEwAWABcAGQAbABwAHQAeAB4AHQAgACMAJAAlACYAJwApACwA
LgAuAC8AMAAxADEAMgAzADMAMwAzADUANQA1ADQANgA2ADQAMwAyADEAMQAwADEAMAAu
AC0ALwAuAC4AKwApACgAKQAoACYAJQAkACIAHgAcABsAGgAaABoAGQAWABgAFgAUABMA
EQAQAA8ADwAPAA4ADQALAAsACwALAAsACwALAAoACgAKAAsACwAKAAgACAAIAAgACQAK
AAsADAAMAA0ADQANAA0ADQANAA0ADQAMAAwADAANAA0ADgAOAAsACwANAA4AEAAPAA8A
DwAQABAAEAAQABIAEQARABIAEAAQABAAEAARABEAEQARABEAEQARABEAEQARABEAEQAP
AA8ADwAPABEAEAAQAA8ADgAOAA4ADwANAAsACwAMAAwACwAJAAkACwALAAsADAALAAsA
CwALAAsACwALAAoACQAJAAkACgAKAAgACAAIAAYABgAGAAYABwAHAAcABwAHAAYABgAG
AAcABgAGAAcABwAGAAYABgAEAAQABQAFAAYABgAFAAQABgAGAAcABwAJAAkACQAKAAoA
CgALAAsACwAQABUAFAASABIAEgASABEAEwAUABUAGgAcAB0AHgAdAB0AHQAdAB4AHgAd
AB0AHgAeAB0AGwAZABgAFwAVABUAFQAVABUAEAAOAAsACAAJAAkABwAHAAQABAACAAIA
AwADAAMABAACAAIAAQABAAIAAgACAAEAAwABAAAAAAD+//7//v/+//7//v/+//7//v/+
//7//v8AAP7//P/8//z//P/+/wAABgAJAA4AGAAlADYAVAB0AIwAnQCtALsAwQDFAMQA
sQCKAFQAGQDq/8H/l/+A/4L/jP+S/5T/lP+S/5n/q/+7/8b/0f/f/+n/7P/w//T/9P/z
//P/8//y//L/8//0//X/9f/2//b/9v/3//f/+f/5//j/+P/4//j/+P/5//n/+v/4//j/
+v/6//r/+//7//v/+//7//v//f/9//3//f/+//7///////////8AAAAAAAD+/wAAAQAB
AAEAAQACAAIABgAGAAYABgAEAAYABwAHAAcACgAKAAoACgALAAwADQAOAA8AEQATABQA
FQAWABYAFQAYABsAHAAbABwAHQAfACAAIgAiACMAIgAjACMAJAAkACMAIgAhACEAIQAh
ACAAHgAeABwAGwAbABsAHAAcABsAGgAYABcAFQAUABQAEQAPAA4ADwAOAAoACQAIAAYA
AgAAAP///v/8//z/+//4//r/+P/2//X/8//y//H/8f/x//D/7//t/+3/7f/t/+3/7f/t
/+z/7P/s/+3/7f/s/+z/7P/s/+z/6v/q/+r/6v/o/+n/6f/p/+r/6//s/+3/7//u/+7/
7v/u/+3/7f/s/+v/6//t/+7/7P/r/+v/6//q/+r/6v/q/+r/6f/p/+r/7P/s/+z/7P/r
/+v/6//r/+n/6f/p/+n/6f/p/+n/6f/p/+n/6f/p/+n/6P/o/+f/6P/o/+j/6f/n/+X/
5f/m/+j/5//l/+X/5f/l/+X/5v/m/+X/5P/j/+P/4//j/+L/4//j/+P/5P/i/+D/4P/g
/+L/4v/i/+L/4f/h/+H/4f/h/+D/4P/g/9//3v/e/9//4f/g/+D/4P/i/+L/4//j/+T/
5P/j/+L/4//k/+b/5//p/+z/6v/q/+r/6v/r/+3/7v/v//L/9P/1//b/9f/1//X/9f/4
//j/9//3//b/9v/1//P/9f/0//P/8f/v/+//7//v/+r/6P/l/+L/4P/f/9z/2//c/9z/
2v/a/9r/2//c/97/3v/e/93/3f/c/9z/3P/b/9v/2f/Y/9j/2v/a/9r/2v/Y/9j/2P/Y
/9j/2P/Y/9j/2v/c/9r/2v/Y/9j/2P/a/97/4f/o//L/AQAWADIAVAByAIcAkwCfAKUA
pQCiAJMAbAA0APv/zP+j/3v/XP9c/2b/av9y/3r/dv95/4//o/+q/7P/v//J/87/0v/U
/9T/1v/X/9j/2P/a/9v/3P/d/93/3v/e/97/3f/d/9//3//i/+L/4v/i/+L/4//j/+T/
4v/i/+T/5P/m/+f/5//n/+f/5//n/+n/6//r/+v/7P/r/+v/6v/p/+v/7P/s/+z/7P/u
/+//7//v/+//8P/w//T/9P/0//T/8v/0//X/9f/3//r/+v/6//r/+//8//3//v///wEA
AwAEAAUABgAGAAcACgANAA4AEQASABMAFQAVABYAFQAVABYAFwAXABgAGwAbABsAGwAb
ABsAGwAaABoAGgAYABcAGAAXABcAFgAVABQAEgARAA8ADgAOAAsACgAIAAgABgAGAAUA
BAACAP7//P/7//r/+P/4//f/9P/0//L/8P/v/+//7v/t/+3/7f/s/+v/6f/r/+v/6//r
/+n/6f/o/+j/6v/r/+v/6v/q/+r/6v/q/+j/6P/o/+j/6P/p/+n/6f/r/+v/6//r/+v/
6v/q/+r/7f/t/+7/7v/r/+v/7f/u/+z/6//r/+v/7v/u/+7/7v/s/+v/6//s/+7/7v/u
/+7/7//v/+//7//v/+//7//v/+//7//v/+//7f/t/+3/7f/v/+7/7v/t/+z/7P/s/+3/
7f/r/+v/7P/u/+3/6//r/+v/6//r/+z/6//r/+v/6//r/+v/6//q/+n/6f/p/+r/7P/q
/+r/6v/q/+r/6v/q/+n/6f/p/+n/6f/o/+j/6P/p/+j/6P/p/+n/6P/o/+j/6P/o/+n/
6f/o/+j/5//m/+j/6P/p/+n/6f/p/+n/6v/o/+j/6f/p/+n/7P/t/+3/7f/u/+7/7//w
//L/8//2//T/9P/0//T/9//7//7/AQACAAIAAQAAAP3//f/9//3//P/8//v/+//+//7/
/f/7//n/+P/3//X/9//3//f/9//2//b/9f/0//P/8f/t/+v/6P/o/+b/5v/l/+X/5f/m
/+b/5v/l/+X/5P/k/+T/4//j/+H/4P/g/97/3v/e/97/4P/g/+D/4P/g/+D/4P/g/+D/
4P/g/+L/5P/g/+D/5v/q/+//9v/+/w8AJgBEAGAAeACHAJEAmwCjAKEAlgB7AEoACgDT
/6z/if9p/1j/Xv9m/3D/ev96/3j/hf+b/6v/sv+5/8P/zf/U/9b/1v/Y/9j/2f/a/9r/
3P/d/97/3//f/+D/4P/g/9//3//h/+H/4P/g/+D/4P/g/+H/4f/i/+D/4P/i/+L/4v/j
/+P/4//l/+X/5f/n/+X/5f/l/+b/5v/n/+f/5//p/+r/6v/q/+j/6v/r/+v/6//r/+z/
7P/s/+z/7P/s/+z/7v/v/+//7//y//L/8v/y//P/9P/1//b/9//5//v/+v/7//z//P/8
//7/AAAAAAMABAAFAAcACAAKAAoACwAKAAsACwAMAAsACwALAAsADAALAAoACAAIAAoA
CAAHAA==
         </WaveFormData>
      </LeadData>
      <LeadData>
         <LeadByteCountTotal>10000</LeadByteCountTotal>
         <LeadTimeOffset>0</LeadTimeOffset>
         <LeadSampleCountTotal>5000</LeadSampleCountTotal>
         <LeadAmplitudeUnitsPerBit>4.88</LeadAmplitudeUnitsPerBit>
         <LeadAmplitudeUnits>��V</LeadAmplitudeUnits>
         <LeadHighLimit>2147483647</LeadHighLimit>
         <LeadLowLimit>268435456</LeadLowLimit>
         <LeadID>V5</LeadID>
         <LeadOffsetFirstSample>0</LeadOffsetFirstSample>
         <FirstSampleBaseline>0</FirstSampleBaseline>
         <LeadSampleSize>2</LeadSampleSize>
         <LeadOff>FALSE</LeadOff>
         <BaselineSway>FALSE</BaselineSway>
         <ExcessiveACNoise>FALSE</ExcessiveACNoise>
         <MuscleNoise>FALSE</MuscleNoise>
         <LeadDataCRC32>1186393537</LeadDataCRC32>
         <WaveFormData>
/P/8//z//P/8//z//P/8//7//v/+//7/AAAAAAAAAAAAAAAAAAAAAP7//v/+//7//v/+
//7//v/+//7//v/+/wAAAAAAAAAA/v/+//7//v/8//z//P/8//r/+v/6//r//P/8//z/
/P/8//z//P/8//r/+v/6//r/+v/6//r/+v/8//z//P/8//r/+v/6//r/+v/6//r/+v/6
//r/+v/6//r/+v/6//r/+v/6//r/+v/8//z//P/8//7//v/+//7/AAAAAAAAAAABAAIA
AwAEAAcABwAJAAoACwAMAAwADAALAAsACwANAAsACwALAAwADgAOAA4ADAAMAAsACgAI
AAoACgAJAAgACAAHAAQAAgAAAP//+//6//n/+P/3//b/9//3//j/+P/3//f/9//3//f/
9//3//f/9//1//X/9f/0//T/9P/0//b/9v/2//b/9//3//f/9//1//X/9P/y/+3/7f/t
//D/9P/4////CwAcADIATABsAIgApADDAOUABwEiAS4BJAH9ALYAXQAQANz/tf+b/5X/
nf+l/67/sv+w/7P/xP/S/9X/2v/l/+v/7P/v//H/7//y//P/8//z//f/+P/5//r/+P/4
//n/+f/5//n/+//7//z//P/8//v/+//7//z//f/9/////////wAAAAABAAEAAAAAAAAA
//8BAAEAAgACAAAAAQABAAAAAQAEAAUABQAFAAYABwAHAAYABgAGAAUABwAIAAgABwAH
AAkACgALAAkACQAKAAsADgAPABEAEwAVABUAFwAYABcAGAAaABsAGgAcAB0AHgAgACIA
JAAmACcAKAArAC4ALgAuAC4AMAA0ADQANAA0ADMANAA0ADQANgA1ADUANAAxADEAMAAu
AC8ALgAsACsALQArACsAKAAlACMAIQAgAB0AGwAYABUAFAAVABQAEwARAA8ADQALAAoA
CAAGAAYABwAGAAUABQACAAIAAgAAAAAA//////7//////wAAAQACAAEAAAD///7//v/+
//7//v/+//7//f/8//z//P/8//7//v///////f/9//3//f/7//v/+//7//3//f/9//7/
AAAAAAAAAQADAAMAAwADAAEAAQABAAEAAAAAAAAAAAAAAAEAAQABAAEAAQABAAEAAwAD
AAMAAwADAAQABAADAAMABAAEAAMAAQABAAAAAAABAAIAAQACAAEAAQABAAEAAwACAAIA
AgABAAEAAQABAP///f/8//v/+//7//v/+//9//z//P/8//z//P/8//z//P/7//v//P/6
//n/+f/5//v/+f/5//r/+f/3//b/9v/4//j/+P/4//f/+f/3//f/9f/1//X/9f/3//f/
+P/4//j/+P/5//n/+v/7//z//P/9//3//v/+//////8AAAIAAgACAAIAAgABAAIAAgAD
AAQABAAEAAUABQAFAAcABgAFAAQABAACAAIAAgAAAAIAAQAAAP7//f/8//r/+P/5//n/
9//2//T/8//v/+7/7f/s/+v/6v/p/+n/6v/q/+n/6f/p/+n/5//n/+f/5//n/+X/5f/l
/+L/4v/i/+L/4v/i/+L/4v/h/+H/4f/h/+H/3//g/97/2//b/93/4P/k/+j/7//9/xAA
KABEAGIAfACWALMA0wDrAPgA9gDWAJUAQADx/7r/mv+F/33/g/+N/5f/nP+a/5r/of+y
/77/wf/I/9H/1//a/93/2//d/9z/3f/d/93/3//g/+H/4v/k/+T/5f/l/+f/5//p/+n/
6v/q/+r/6f/q/+v/7f/v/+7/7//u/+3/7P/s/+3/7f/u//D/8v/z//P/8//0//T/9v/3
//f/9v/0//b/9v/1//X/9v/3//f/9//4//n/+f/7//z//P/7//v//f/+////AQABAAIA
AwAEAAMAAwADAAcABwAJAAoACwAMAA4ADwAOABAAEQASABIAFAAWABgAGQAaAB0AIAAg
ACAAIAAiACIAIgAiACIAJQAmACYAJgAmACUAJQAkACUAJQAkACIAIwAiACAAHwAfAB0A
HQAaABcAFQATABIAEAAPAA0ACwAJAAkABwAFAAIAAQAAAP///v/8//r/+v/5//j/9//3
//b/9v/2//T/9f/1//b/9v/1//P/8v/x//L/8f/w/+//8P/w//D/8P/u/+7/7v/t/+z/
7P/s/+z/7f/u//D/8f/x//H/8f/x//D/7//u/+3/7f/t/+3/7v/u/+7/7v/v//P/8//z
//P/8f/x//H/8f/w//D/8P/w//L/8//z//P/8f/x//H/8f/x//H/8f/x//H/8v/y//H/
8f/y//L/8f/x//H/8P/w/+//7v/r/+r/7f/t/+3/7f/v/+7/7v/u//H/8f/x//H/7//t
/+z/6//p/+n/6f/p/+v/6v/q/+r/6v/q/+r/6v/s/+v/6//s/+r/6f/p/+n/6f/n/+f/
6P/m/+X/5f/m/+j/6P/o/+j/6f/r/+n/6f/o/+f/5v/l/+b/5//p/+r/6f/o/+j/5//o
/+n/6v/q/+n/6f/q/+r/8f/v/+7/8P/u//D/8P/w//D/8//z//X/9v/1//b/9v/2//X/
9f/1//f/9P/z//L/8v/0//b/+P/4//j/9//2//T/8//y//D/7v/w//H/8P/w/+//7//s
/+z/6f/m/+P/4P/f/9//4P/g/+D/4f/i/+P/4//j/+P/4//h/9//3//f/97/3v/e/97/
3v/e/97/3v/h/+H/4f/h/9//3//e/97/3f/b/9n/2v/g/+T/5//z/wgAHgA0AFIAcACK
AKUAyQDtAAoBGAESAe0AqgBTAAIAyv+l/4n/gf+H/43/kv+a/5z/nf+o/7T/t/++/8n/
0//a/93/3f/b/9r/2//b/9v/2//c/93/3v/c/9z/3f/d/9//4f/l/+f/5//m/+X/4//h
/+H/4v/j/+T/5//o/+n/5v/m/+f/5//n/+j/6f/p/+n/6f/q/+r/6v/r/+v/6v/p/+r/
6f/n/+j/6v/s/+3/7//w//H/8f/v//D/8P/v/+//8f/y//P/9P/1//f/+f/5//n/+v/7
//v/+//9//7/AQACAAQABQAIAAoACwAMAAwADgAQABIAEwAUABcAGgAeAB4AHgAgACAA
IAAgACAAIQAiACIAIgAgAB8AHwAeAB4AHwAfAB4AIAAgAB8AHwAeABsAGgAWABQAEwAS
ABIADgANAAsACQAFAAUAAwABAAAA///+//3/+//4//X/9P/z//L/8f/x//L/8v/y//D/
8v/x//H/8P/y//H/8f/x//D/7//u/+3/7P/s/+z/7P/u/+7/7v/t/+7/7v/u/+7/7v/u
/+//7//v/+//7//v//H/8f/x//H/8f/x//H/8v/y//L/8v/z//P/8//z//P/8//z//P/
8//0//T/9P/0//L/8//z//P/9P/1//b/9//1//X/9f/1//f/+P/4//f/9f/2//b/9f/3
//f/9v/2//j/+P/2//b/9f/1//X/9f/1//T/9P/0//T/8//y//H/8f/x//L/8//x//H/
8f/x//L/8v/z//T/8v/y//L/8v/0//P/8//0//T/8//z//P/8f/v/+//8P/w/+//7//w
/+7/7v/u/+7/8f/z//H/8f/z//P/8//z//P/8//0//T/9P/0//X/9f/0//X/9v/2//v/
/f/6//z//P/8//z//f/9////AAADAAQABAAEAAUABQAFAAcACQAJAAkACgAIAAgACAAG
AAYABQAEAAIAAwAEAAQABAAAAP3/+P/0//X/9f/y//L/8//y//H/8P/v/+//8P/w/+//
7//v/+//7//v/+//7//t/+v/6//r/+v/7P/t/+7/7f/s/+v/6v/t/+3/7f/t/+v/7f/u
/+7/6//n/+X/6v/s//D/9/8BABAAJgBCAGIAggCgAL0A3QABARwBKAEgAf8AwABrABgA
3v+1/5f/kf+b/6H/pv+s/6r/q/+4/8T/zf/U/9v/4//m/+X/6f/r/+v/6//q/+n/6//s
/+3/7v/w//D/8f/x//H/8f/z//P/8v/y//L/8f/x//H/8v/z//X/9//3//f/9v/2//f/
9//1//b/9//3//f/9//4//j/+P/5//n/+P/4//r/+v/5//n/+v/7//v/+//8//3//f/9
//7//v/9//3///8AAAEA/////wAAAQAFAAUABgAHAAkACQALAAwADAAMAA0ADQAOABAA
EQASABUAGAAbAB4AHQAcAB0AHgAiACIAIgAkACYAJgAmACYAJwAoACgAKAAmACUAJQAk
ACQAJQAlACQAIwAiACAAHwAhAB8AHwAcABcAFQATABIAEAAPAA0ACwAHAAcABQADAAAA
///+//3//v/8//r/+v/5//j/9//3//T/9P/0//L/9P/z//P/8v/y//H/8f/x//L/8f/w
/+//7//w//H/8v/y//L/8v/x//D/8P/w//D/8P/w//H/8f/x//H/8f/x//H/8f/x//H/
8f/x//H/8v/y//L/8v/z//X/9f/1//X/9f/1//X/9f/0//T/9P/0//T/9f/1//X/9f/1
//X/9f/3//f/9//3//f/+P/4//f/9f/2//b/9f/3//f/9v/2//j/+P/2//b/9f/1//X/
9f/3//b/9v/2//X/9f/1//X/9P/z//P/8//1//X/9f/1//P/8v/y//L/9P/0//T/9P/2
//X/9f/2//b/9f/1//X/9//1//X/9v/0//P/8//0//T/9P/0//T/9//5//f/9//3//f/
9//3//X/9f/2//b/9v/2//f/9//2//f/+P/4//v/+//8//z//f/9//7/AAABAAEAAAAA
AAAAAAAAAAMAAwAFAAYABQAGAAYABgAHAAcABwAJAAkACQAJAAoACAAIAAgABgAIAAcA
BgAEAAMAAgAAAP7//v////7//v/9//3/+v/6//n/+P/3//b/8//z//T/9P/x//H/8f/x
//P/8//z//P/8//x//H/8f/y//L/8v/y//D/8P/w//D/7//v/+//7//v//H/8P/u/+3/
6//p/+z/9P/4//3/BwAYACoARABmAIAAmAC1ANUA9QAOARQBBgHfAJwAQwD6/8z/q/+V
/5H/m/+l/6z/rv+s/6//uv/K/9P/2P/d/+P/5v/p/+v/6//s/+3/7f/t/+//8P/x//L/
8v/y//P/8//x//H/8//z//T/9P/0//P/9f/1//b/9//3//n/+f/5//j/+P/5//n/9//4
//n/+f/5//n/+v/6//j/+f/5//j/+P/6//r/+f/5//r/+//7//v//P/9//3//f/+//7/
/f/9////AAABAAMAAwAEAAUABQAFAAYABwAHAAcACQAKAAsADAAOAA8ADgAQABEAEgAW
ABgAGgAcABwAHAAeACAAIAAgACAAIgAkACQAJAAkACUAJgAmACYAKAAnACcAJgAnACcA
JgAkACUAJAAiACEAHwAdAB0AGgAZABcAFQAUABIAEQAPAA0ACwALAAkABwAGAAUABAAD
AAAA/v/8//z/+//6//n/+f/4//j/+P/2//b/9f/1//T/9v/1//X/9f/1//X/9f/1//T/
9P/0//T/8v/y//L/8f/y//L/8v/y//T/9P/1//X/8//z//P/8//0//X/9v/3//X/9f/1
//b/9v/2//b/9//3//f/9//3//f/9//3//f/+P/4//j/+P/4//n/+f/5//n/+f/5//n/
9//3//f/9//3//j/+P/3//X/9v/2//X/9f/1//T/9P/1//b/9f/2//b/9f/0//P/9f/0
//T/9P/z//P/8//z//L/8f/x//H/8//z//P/8//x//D/8P/w//D/8P/w//D/7v/t/+3/
7v/u/+3/7f/t/+7/7f/u//D/8P/v/+//8P/u/+7/7v/u/+//8f/v/+//7//v/+//7//u
/+3/7f/s/+z/7P/t/+3/7v/v//D/8P/v/+//8P/w/+//7//w//L/9f/1//X/9v/4//j/
+v/6//r/+v/6//j/9//4//j/+f/6//r/+v/8//3//v8BAP7//f/8//z//v/+//7//P/+
//3//P/6//j/+P/3//b/9v/3//b/9v/z//P/8P/w//H/8P/v/+7/6//r/+z/7P/u/+//
8P/x//H/8f/x//H/7//t/+3/7f/s/+z/7P/s/+7/7v/u/+7/7f/t/+3/7f/v//H/7v/q
/+v/6//r/+z/8P/0//n/AwASACQAPABaAHgAlACxANEA8wAMARgBDgHlAJ4ARwD8/8r/
r/+b/5P/m/+h/6j/qv+q/63/vP/K/8//1P/d/+P/5v/p/+v/6//s/+3/7f/t/+//8P/x
//L/8P/w//H/8f/y//P/9v/3//X/9P/z//H/8//z//T/9f/1//f/9//3//b/9v/3//f/
9f/2//f/9//5//n/+v/6//z//f/9//z/+v/8//z/+//7//z//f/9////AAABAAEAAAAA
AP///f///wEAAgADAAQABQAHAAkACAAHAAcABwAKAAsADgAQABEAEgAUABUAFgAYABkA
GgAZABoAGwAcAB0AHgAhACQAKAAoACgAKgAqACoAKgAqACsALAAsACwALAArACsAKgAs
AC0ALQAsACkAKAAmACUAJQAjACMAIAAdABsAGQAYABgAFwAVABMADwAPAA0ACwALAAsA
CwALAAcABAABAAAA///+//3//f/8//z//P/6//v/+//8//z/+v/5//n/+f/6//n/+P/3
//j/+P/4//j/+v/6//r/+f/5//r/+//8//v/+v/6//n/+f/5//n/+f/5//n/+f/5//n/
+f/5//r/+v/6//r/+//9//3//f/9//3//f/9//3//P/8//z//P/8//3//f/9//3//f/9
//3//P/7//r/+f/7//z//P/7//3//v/+//3//f/9//z//P/6//r/+P/4//v/+//7//v/
+f/4//j/+P/7//v/+//7//z/+//7//v/+f/5//n/+f/5//j/+P/4//f/9v/1//T/9f/1
//b/+P/4//f/9//3//n/9//3//j/+P/3//f/+P/2//b/9v/2//f/+f/3//f/9//3//f/
9//3//f/+P/4//j/+P/5//n/+//9////AAABAAAAAgACAAIAAgADAAMABQAGAAUABgAG
AAYACQAJAAkACwAMAA0ADgAQAA0ADAALAAgACQAJAAkACAAKAAoACQAIAAQAAQD8//j/
9//3//T/9P/1//T/8//y//H/8f/y//L/8P/v/+7/7f/u/+//8P/x//H/7//v/+//7P/s
/+z/7P/u/+7/7v/u/+3/7f/t/+3/7//t/+z/6v/n/+X/5f/m/+r/8P/7/wkAGgAuAEoA
bgCOAKYAwQDlAAsBIgEoARYB6QCcAEMA/P/M/6X/kf+X/5//o/+q/6r/qP+v/77/yP/R
/9b/3f/j/+j/6//r/+f/6P/p/+n/6f/t/+7/7//w/+7/7v/v/+//8f/x//P/8//0//T/
9P/z//P/8//0//X/8//1//X/9f/2//b/9//3//f/+P/5//n/9//3//j/+P/5//v//P/8
//r//P/8//v/+//8//3//f///wAAAQABAAEAAgACAAEA//8BAAIAAwAFAAUABgAHAAcA
BwAIAAkACwALAA0ADgARABIAFAAVABgAGgAbABwAHAAeACAAIgAiACIAJAAmACgAKAAo
ACoALgAuAC4ALgAsACwAKwAqACwAKwArACoAKwArACoAKAApACgAJgAlACMAIQAhAB4A
GwAZABcAFgAWABUAEwARAA8ADwANAAsACgAJAAgABwAEAAIAAAAAAAEAAAD//////v/+
//7//P/8//v/+//6//r/+f/5//n/+f/5//n/+f/6//r/+v/6//j/+P/4//f/+f/6//v/
/P/6//r/+//7//n/+f/5//n/+v/7//z//f/9//3//f/+//z//P/8//3//v/9//z/+//9
//3//f/9//3//v///wAA/v//////////////////////////////AQACAAIAAQAAAAAA
///9///////+//7/AAAAAP7//v/9//3//f/9//v/+v/6//r/+f/5//n/+f/7//v//P/9
//3//f/9//3//P/6//n/+P/4//j/+P/4//r/+f/5//r/+P/3//f/9//1//P/8//0//X/
9f/2//j/9v/2//b/9v/3//n/9//3//f/9//3//f/9f/1//b/9v/2//b/9//3//r/+//8
//z////9//z//v/8//z//P/8//z//v///wIABAAHAAgACAAIAAYABQAEAAUABwAHAAcA
CAAKAAoACgAIAAcABQADAAAAAQACAAIAAgD///3/+f/2//X/9f/y//L/8//y//H/8P/v
/+//8P/w/+3/7f/t/+3/7f/t/+3/7f/t/+v/6//r/+z/7P/s/+z/7P/s/+z/7P/r/+v/
6//r/+n/6//q/+z/6f/l/+X/6P/q/+7/9/8BABQAKgBCAGIAggCaALcA1wDzAA4BGgEK
Ad8AmABBAPb/yP+p/4//jf+Z/6H/pv+m/6b/rf+8/8j/zf/S/9v/3//i/+X/6f/n/+b/
5//n/+f/6f/q/+v/7P/u/+7/7//v/+3/7f/v/+//7v/u/+7/7f/v/+//8P/x/+//8f/x
//H/8P/w//H/8f/x//L/8//z//P/8//0//T/8//z//L/8P/y//T/9P/z//X/9v/3//f/
9f/2//f/9//5//r/+v/5//f/+f/6//v/+//7//z//f/9//3//v///wEAAQADAAQAAwAE
AAYABwAKAAwADQAOAA4AEAASABQAFAAUABYAGAAaABoAGgAcAB0AHAAbABoAHAAeAB8A
IAAeAB0AHQAcABsAGwAaABgAFwAWABQAEwAUABMAFAASAA8ADQALAAoACAAHAAUAAwAD
AAMAAQD///z/+//6//n/+P/2//T/9P/z//L/8f/x/+7/7v/u/+z/7v/t/+3/7P/u/+3/
7f/t/+3/7f/t/+3/7P/s/+z/7P/s/+z/7P/r/+v/7P/t/+7/7P/s/+3/7f/t/+3/7f/t
/+3/7f/t/+3/7//v/+//8P/w//D/8P/x//H/8f/x//H/8//z//P/8//y//L/8v/y//L/
8//z//P/8f/x//H/8f/x//H/8f/x//P/9P/0//P/8f/y//L/8f/z//P/8v/y//L/8v/w
//D/7//v/+//7//x//D/8P/w//D/7//u/+3/7f/t/+7/7//t/+3/7f/t/+3/7P/s/+z/
7P/s/+z/7P/s/+v/6//s/+z/6//r/+v/7f/r/+v/7P/u/+3/7f/u/+7/7v/u/+7/7P/t
/+r/6f/q/+v/7P/t/+//7//w//D/8P/w//H/8f/y//P/9P/0//X/9P/1//b/9//4//n/
+f/7//z///8AAAAAAAAAAP///v///wEAAQABAAIABAAEAAQAAgABAP///f/6//z//P/7
//r/+P/3//T/8v/x//H/7v/u/+v/6v/p/+j/5//n/+j/6P/p/+n/6f/p/+r/6//s/+3/
6//p/+n/6f/m/+b/5v/m/+b/5v/m/+b/5//n/+f/5//p/+f/5v/m/+X/4//h/+T/6P/s
/+//+/8KABwAMABMAGgAfgCVALEAzQDmAPQA7gDRAJIAPwDy/8T/p/+T/4n/k/+f/6b/
qv+o/6X/sP/C/8v/0v/Z/9//5P/n/+f/6f/o/+n/6f/p/+n/6v/r/+z/7v/u/+//7//v
/+//8f/x//D/8P/w/+//7f/t/+7/7//v//H/8f/x//H/8v/0//X/8//0//X/9f/3//f/
+P/4//j/+f/5//j/9f/2//X/8//0//b/+P/5//n/+v/7//v//f/+//7//f/9////AAAB
AAEAAQACAAMAAwADAAQABQAFAAUABwAIAAkACgAMAA0AEAASABMAFAAUABYAGAAaABwA
HAAeACAAIgAiACIAJAAkACQAJAAkACcAKAAoACgAKgApACkAKAAnACcAJgAkACUAJAAi
ACEAIwAhACEAHgAcABsAGgAaABoAGQAXABUAEQARAA8ADQAMAAsACgAJAAoACAAGAAYA
BwAGAAUABQADAAIAAQD+/wAA//////7/AAD///////////////////3//P/7//r//f/+
//////8AAAAAAAAAAAAAAAABAAEAAQABAAEAAQABAAEAAQABAP///////wAAAgACAAIA
AwAFAAUABQAFAAcABwAHAAcABAAEAAQABAAGAAcABwAHAAUABQAFAAUABwAHAAcABwAG
AAYABQADAAQABgAHAAcACQAJAAgACAAHAAYAAwACAAMAAwADAAMABQAEAAQABAADAAMA
AwADAAIAAQABAAEAAgADAAQABQAFAAQABAAEAAMAAgABAAAAAgABAAEAAgAEAAMAAwAD
AAMAAQABAAIABAADAAMABAADAAIAAQAAAAEAAwABAAEAAQABAAEAAQADAAMABAAEAAQA
BAAFAAUABgALABAAEgAPAA4ADQAMAAsACwANAA4AEAASABMAFAAVABUAFQAXABgAGQAa
ABwAGgAaABoAGAAXABUAEwAQABAAEAAPAA4ACgAJAAYABAAFAAUAAgACAAEAAAD///7/
/////wAAAAD+//3//P/7//v/+//7//v/+//5//n/+f/4//j/+P/4//j/+P/4//j/9//3
//f/9//7//n/9v/0//P/8f/v//L/+P/+/wUADwAgADIATABwAI4ApgDDAOcACQEmATAB
JAH5ALAAVQAIAND/q/+X/5v/pf+r/6z/rv+s/7H/wP/K/8//2P/j/+n/6v/t/+//7//v
/+//7v/t/+//8P/x//L/8P/w//H/8f/v/+//8f/x//L/8v/y//H/8//z//T/9f/z//X/
9f/1//T/9P/1//X/9f/2//f/9//3//f/+P/4//j/+f/5//j/+v/8//z/+//5//r/+//7
//n/+v/7//v//P/+///////9////AAABAAMAAwAEAAUABgAFAAUABQAFAAUABwAIAAsA
DAAOAA8ADgAQABEAEgASABQAFgAYABoAGgAcAB4AHwAeAB0AHgAeAB4AHgAeAB0AHgAe
AB4AHAAbABsAGgAbABsAGgAYABkAGAAWABUAEwARABEADgAMAAsACgAKAAgABwAFAAMA
/v/9//r/9//2//X/9P/z//T/8v/w//D/7//u/+3/7f/s/+z/7P/q/+j/5//n/+b/5v/l
/+X/5f/n/+f/5//n/+j/6P/o/+j/5v/m/+b/5f/k/+T/5P/k/+b/5v/n/+f/6f/p/+n/
6f/n/+f/5//n/+n/6f/p/+r/6f/o/+f/5//o/+f/5v/l/+P/4//j/+P/5f/m/+f/6P/o
/+n/6f/p/+n/6f/p/+n/6f/p/+n/6f/n/+j/6P/n/+X/5v/m/+X/5//n/+b/5v/m/+b/
5P/k/+f/5//n/+f/5f/k/+T/5P/j/+P/4//j/+P/4//k/+X/4//j/+P/4//h/+D/4P/g
/+L/4v/i/+L/5P/j/+P/5P/i/+H/4f/h/+H/3//f/+D/4v/h/+H/4v/k/+T/5P/k/+X/
5//l/+X/5//n/+f/5//n/+r/6v/q/+r/6v/r/+v/7f/u//L/9P/1//b/9f/1//X/9//5
//n/+f/6//j/+P/4//b/+P/3//b/9P/0//T/8//y/+3/6//n/+T/4f/h/97/3v/e/97/
3v/e/9//3//g/+D/3//f/9//3//d/93/3f/d/93/2//b/9v/2//c/93/3v/d/9z/2//a
/9v/2//b/9v/3f/f/9z/2v/Z/9f/1f/U/9j/3P/j//H/AgAYADIAVgB4AJIArQDPAO8A
CAESAQYB3QCYAEEA9P++/5n/f/9//4v/jf+S/5r/mP+b/6z/uv+9/8L/y//R/9T/1f/X
/9f/2P/Z/9n/2f/d/97/3//g/+L/4v/j/+P/4f/h/+P/4//k/+T/5P/j/+P/4//k/+X/
4//l/+X/5f/m/+b/5//n/+f/6P/p/+n/6f/p/+r/6v/o/+n/6f/o/+r/7P/s/+v/7f/u
/+//7//t/+7/7//v//H/8v/y//H/7//x//L/8//1//X/9v/3//f/9//4//n/+f/5//v/
/P///wAAAgADAAQABgAHAAgADAAOABAAEgARABAAEQASABQAFAAUABYAGAAYABgAGAAZ
ABoAGgAaABoAGQAZABgAGQAZABgAFgAVABQAEgARABEADwAPAAwACQAHAAUABAAEAAMA
AQD///v/+//5//f/+P/3//b/9f/0//L/8P/w/+3/7P/r/+v/6v/q/+r/6P/q/+n/6f/o
/+b/5f/l/+X/6f/p/+n/6f/o/+j/6P/o/+b/5v/m/+X/5v/m/+b/5v/m/+b/5//n/+f/
5//n/+f/6P/p/+r/6//r/+v/6//s/+r/6v/q/+v/6//r/+v/6//r/+v/6//r/+z/7P/s
/+z/7v/v/+//7//v/+//7//v/+//7//v/+//7f/u/+7/7f/v//D/8P/v/+//7//u/+7/
7v/u/+z/7P/t/+3/7f/t/+3/7P/s/+z/6//r/+v/6//s/+v/6//r/+v/6//r/+v/6//q
/+r/6v/s/+z/7P/s/+r/6f/p/+r/6v/p/+n/6f/r/+n/6f/q/+r/6f/p/+r/6v/q/+r/
6v/p/+v/6f/p/+n/6f/p/+n/6f/p/+r/6v/q/+r/6//r/+z/7f/u/+7/7f/t/+7/7v/v
//H/9P/2//X/9P/z//L/9f/1//f/+P/4//j/9//2//X/9f/1//f/9//3//f/+P/4//j/
+P/2//b/9f/0//L/9P/0//P/8v/z//P/8f/w/+z/6//n/+b/4//i/+H/4P/h/+H/4v/i
/+H/4f/h/+H/3//f/9//3//f/93/3f/d/9r/2v/a/9r/3P/c/9z/3P/b/9v/2//b/9v/
2//a/9z/2//X/9f/2v/g/+b/7f/3/wgAIAA6AFgAcgCKAKUAwwDhAPIA7gDWAKEATgD7
/8L/oP+F/3f/e/+F/43/lP+U/5T/m/+q/7b/u//A/8X/zf/Q/9H/0f/T/9T/1f/V/9X/
1//Y/9n/2v/Y/9j/2f/Z/9n/2f/b/9v/2v/a/9r/2f/Z/9n/2v/b/9n/2//b/9v/2v/a
/9v/2//Z/9r/2//b/93/3f/e/97/3v/f/9//3v/e/+D/4P/f/93/3v/f/9//3//g/+H/
4f/f/+D/4P/f/+H/4//k/+X/4//j/+T/5f/n/+f/6P/p/+n/6f/r/+z/6//s/+7/7//u
//D/8f/y//T/9v/4//r/+v/6//z//v/+//7//v8AAAAAAAAAAAAAAAAAAP///v8AAAEA
///+/w==
         </WaveFormData>
      </LeadData>
      <LeadData>
         <LeadByteCountTotal>10000</LeadByteCountTotal>
         <LeadTimeOffset>0</LeadTimeOffset>
         <LeadSampleCountTotal>5000</LeadSampleCountTotal>
         <LeadAmplitudeUnitsPerBit>4.88</LeadAmplitudeUnitsPerBit>
         <LeadAmplitudeUnits>��V</LeadAmplitudeUnits>
         <LeadHighLimit>2147483647</LeadHighLimit>
         <LeadLowLimit>268435456</LeadLowLimit>
         <LeadID>V6</LeadID>
         <LeadOffsetFirstSample>0</LeadOffsetFirstSample>
         <FirstSampleBaseline>0</FirstSampleBaseline>
         <LeadSampleSize>2</LeadSampleSize>
         <LeadOff>FALSE</LeadOff>
         <BaselineSway>FALSE</BaselineSway>
         <ExcessiveACNoise>FALSE</ExcessiveACNoise>
         <MuscleNoise>FALSE</MuscleNoise>
         <LeadDataCRC32>2667258534</LeadDataCRC32>
         <WaveFormData>
+v/6//r/+v/6//r/+v/6//z//P/8//z//P/8//z//P/+//7//v/+//3//P/7//r//P/8
//z//P/6//r/+v/6//z//P/8//z/+v/6//r/+v/6//r/+v/6//j/+P/4//j/+v/6//r/
+v/6//r/+v/6//n/+P/3//b/+P/4//j/+P/4//j/+P/4//j/+P/4//j/+P/4//j/+P/4
//j/+P/4//j/+P/4//j/+v/6//r/+v/6//r/+v/6//z//P/8//z//v/+//7//v8AAAAA
AAAAAAAAAAABAAMABQAGAAcABwAHAAcACAAJAAoACQAIAAgACgAKAAoACgAKAAoACgAH
AAkACQAIAAcABwAFAAUAAwD///3/+v/4//b/9f/1//P/8//0//X/9v/2//b/9v/2//X/
9f/0//L/8v/y//P/9P/z//P/8//z//b/9v/1//X/9f/1//X/9f/z//L/8//w/+v/6f/n
/+X/6P/t//H/+v8LAB0ANQBWAHQAjgCvANYAAAEnATsBNgEcAegApABdACQA8v/K/7n/
vP/B/8X/y//L/8z/1f/e/+D/5f/s//D/8P/x//P/8//1//X/9f/1//X/9//4//j/+P/4
//j/+P/2//f/+P/5//n/+f/5//j/+P/4//n/+f/9//7//v/+//3//f///////f/9//3/
/f/9//7//v////3//v/+//3//v8AAAEAAgAEAAQABgAGAAUABQAEAAMABQAGAAYABQAF
AAYACAAJAAcACAAJAAsADAAOABAAEgATABUAFgAYABkAGQAbABwAHAAfAB8AIQAkACUA
JwAqAC0ALwAxADIANQA1ADUANgA4ADoAOgA7ADwAPAA8AD4APgA+AD4APQA6ADoAOgA6
ADgANgA0ADIAMgAxAC8AKwAmACMAIwAgAB0AGgAXABMAFAASABIAEQAPAA0ACwAIAAgA
BgAEAAIAAQABAAEAAgD///////////z//P/9//3////9//z//P/9//3//f/8//r/+v/7
//v/+f/7//v/+f/5//n/+P/4//j/+f/7//v/+v/5//n/+f/3//f/9//3//f/9//3//j/
+v/6//r/+//9//3//f/+//7//f/9//3//P/8//z//P/9///////+//7//v/9//3//f/+
///////////////+//7//////////v/8//z//f////3//f/9//7//v/+//7//v/9//3/
///9//v/+//7//j/+P/4//j/+P/4//j/+P/6//n/+f/5//n/+f/3//n/9//3//j/+P/4
//b/9v/2//b/9f/1//b/9v/1//X/9f/2//b/9//3//b/9v/1//T/9P/0//T/9P/0//T/
9P/1//f/9//3//j/9v/4//j/+P/5//n/+v/6//r//P/8//z//P/8//z/+v/6//v//f/9
//7//////wEAAQACAAMAAgABAAAAAAAAAAAAAAAAAAAAAAAAAP3/+v/5//f/9f/2//X/
9v/1//P/8f/u/+z/7P/r/+v/6f/o/+j/6P/o/+b/5v/m/+b/5P/l/+X/5P/j/+L/4v/i
/+H/4f/h/+H/4P/g/9//3//f/9//3//f/9//3v/d/9z/1//V/9P/1f/Y/9v/4f/u////
EwAxAFIAbgCIAKkA0gD4AA8BEQH6AMoAiABCAAUA2P+2/6L/pf+s/7H/tf+1/7P/uP/B
/8r/zv/R/9b/3P/e/9//3f/d/9//3//f/9//4f/j/+T/5P/k/+T/5P/k/+b/5//o/+n/
6f/p/+n/6P/p/+r/7P/t/+z/7P/r/+r/6//r/+3/7f/u/+//8P/x//H/8v/y//P/8//0
//T/8//z//T/9P/0//P/8v/z//L/9v/3//f/9//5//r/+v/5//v//P/+/////f/+////
AQD//wAAAQACAAUABwAIAAoACwALAA0ADgAQABMAEwAVABYAFwAZABwAHwAhACMAJAAn
ACcAJwAoACgAKgAqACsALgAuAC4AMAAuAC4ALgAtACoAKgAqACoAKgAoACYAJAAkACMA
IQAdABoAFwAXABQAEgAQAA4ACwAHAAQAAwABAAAA///+//z//P/6//j/9v/2//X/9P/0
//P/8//z//P/9P/0//X/9f/z//H/8P/w//D/7//u/+z/7v/u/+//7//r/+3/7f/r/+n/
6f/o/+j/6f/r/+7/7//w/+//7//v/+z/6//q/+n/6//r/+v/7P/s/+z/7P/t/+3/7f/t
/+7/7v/t/+3/7f/s/+z/7P/s/+3/7//v/+7/7v/u/+3/7f/v//D/8f/x/+//7//v/+7/
7v/v/+//7//u/+z/7P/t/+v/6f/p/+n/6v/q/+r/6v/s/+v/6//t/+//7f/t/+3/6//q
/+n/6P/o/+j/6P/o/+r/6f/p/+n/5//n/+X/5//p/+n/6v/q/+j/5v/m/+b/5v/l/+X/
5v/k/+P/4//j/+X/5v/o/+n/6P/o/+f/5v/k/+T/5P/k/+b/5v/m/+f/5//n/+f/6P/n
/+j/5//m/+f/5//o/+j/7v/s/+n/7P/u//D/8P/w//D/8P/w//H/8//0//T/9P/z//H/
8f/y//P/8v/x//D/8P/y//T/9v/4//j/+P/4//X/9P/z//H/7//w/+//8P/v//D/7//t
/+z/6P/l/+P/3//g/+D/4P/g/+L/4v/i/+L/5P/l/+X/5P/i/+D/3//e/93/3f/d/93/
4P/g/9//3//h/+H/4f/h/+H/4P/h/+D/3f/X/9H/z//U/9n/3f/m//n/DQAjAEAAYAB4
AJUAvgDqAA8BJwEmAQwB3gCaAE8AEgDi/7b/pf+o/6n/rf+3/7n/uP+//8b/xv/N/9b/
3P/i/+P/4f/f/+H/4f/h/+H/3//h/+L/4v/h/+D/3//e/+D/4//m/+n/6P/n/+b/5P/i
/+L/4//j/+b/6P/p/+r/5//n/+n/6f/p/+n/6f/p/+n/6v/q/+v/6//s/+z/6//p/+r/
6v/q/+z/7P/u/+7/8P/x//H/8f/v//D/8P/v//H/8v/0//X/9f/2//f/+f/5//r/+//8
//v//f/+/wAAAwADAAUABgAKAA0ADQAPABAAEQATABYAGAAbAB4AIAAlACUAJQAmACYA
KAAoACkAKgAqACoALAAqACoAKgApACgAKAAoACgAKAAoACgAKAAjACEAHgAZABgAFQAV
ABIAEAAOAAwACQAHAAQAAwABAP7//f/8//r/+P/2//T/8v/w/+//7v/u/+7/7//w//H/
7v/u/+//7//v/+3/7P/s/+v/6//r/+r/6v/q/+v/6//r/+3/7f/r/+3/7f/s/+z/7P/t
/+//7//u/+3/7f/t/+3/7f/t/+3/7f/t/+3/7v/u/+7/7v/v//H/8f/x//L/8v/x//H/
8f/y//L/8v/y//L/8//y//D/8f/y//L/8//z//T/9f/1//P/8//z//L/8v/z//P/8//y
//D/8P/x//P/8f/x//H/8v/y//L/8v/y//H/8f/z//H/7//v/+//7//w//H/8v/w//D/
8P/w//D/7//v/+//7//v/+3/7//v/+//8P/w//L/8P/w//D/7//t/+z/7P/s/+v/6//r
/+r/6v/r/+v/7f/u/+7/7v/w//D/8P/w//D/8P/w//H/7//v/+//8P/u//D/8P/w//X/
9//2//j/+P/4//j/9v/2//f/+f/9//7///////////8AAAEAAwADAAMABAAEAAQABAAE
AAIAAgACAP//AAABAAEAAQD9//n/9//z//T/8//x//D/8P/v/+//7f/s/+z/7P/s/+z/
7P/s/+z/7P/t/+3/7P/p/+j/6P/o/+j/6f/q/+v/6//q/+j/5//p/+n/6f/p/+n/6v/r
/+j/4//f/93/3//e/+H/5//w//3/EQArAEoAbACIAKUAygD2ABsBLwEuARYB7ACqAF8A
IgDw/8L/sf+2/7v/vf/D/8P/wv/J/9L/2P/d/+L/6P/q/+n/6//r/+n/6f/p/+n/6f/r
/+z/7P/u/+7/7v/u/+7/7//w//H/8f/x//H/8P/w//D/8f/x//P/9P/0//T/9f/1//f/
9//1//X/9f/1//X/9v/2//f/9f/2//b/9f/1//b/9v/2//b/9v/4//j/+v/7//v/+//9
//7//v/9//v//P/+/////f/+////AQADAAQABQAGAAcACQAKAAwACwALAA0ADgAOABEA
EQATABcAGQAcACAAIAAhACIAIgAmACcAKAAqACwALgAuAC8ALgAuAC4AMAAuAC4ALgAt
AC4ALgAuAC4ALAAqACgAJgAkACMAIQAdABgAFQAVABIAEgAQAA4ACwAIAAQAAgD///7/
/f/8//r//P/6//j/9v/0//P/8v/y/+//7//v/+//8P/w//H/8f/v/+3/7P/s/+v/6//r
/+r/7P/s/+3/7f/t/+//7//t/+v/6//q/+r/6v/r/+3/7f/u/+3/7f/t/+v/6//r/+v/
6//r/+v/7P/u/+7/7v/v/+//7//v//D/8P/v/+//7//u/+7/7v/u/+3/7//v/+7/8P/w
/+//7//v//D/8f/x//H/8f/x//D/8P/x//H/8f/x//D/8f/z//P/8f/x//H/8P/w//D/
8P/u/+3/7f/v/+//7f/t/+3/7f/u/+//8P/w//D/8P/w/+7/7f/t/+3/7v/v/+7/8f/x
//H/8v/y//T/8v/y//L/8v/x//H/8v/w/+//7//v//D/8P/x//H/9P/0//P/8v/y//L/
8v/y//D/8P/w//H/8f/x//H/8v/y//T/9P/0//X/9f/2//b/9v/2//f/+P/6//z/+P/4
//j/+P/4//n/+v/8////AAAAAAAA//8BAAEAAgADAAMAAwADAAQAAgACAAIAAgACAAIA
AgD///3//f/8//v//f/7//v/+f/6//n/9//2//T/8//z//H/8P/w//D/8P/u/+7/7v/u
//D/8f/x//D/7f/s/+z/7P/t/+3/7f/t/+z/7P/r/+v/6f/p/+n/6f/r/+z/6//o/+X/
4//f/+H/5v/r/+3/9v8FABcAMQBQAGwAhgCjAMgA9AAVASUBHgEEAdAAjABFAA4A5v/C
/7P/uP+9/8H/x//F/8T/y//Y/97/3//i/+b/6P/p/+v/6//r/+v/6//r/+v/7f/u/+7/
7v/u/+7/7v/u/+//8P/x//H/8f/x//D/8P/w//H/8f/z//T/9P/0//P/8//1//X/8//z
//P/8//1//b/9v/3//X/9v/2//X/9f/2//b/9v/4//j/+v/6//v/+//6//n/+//8//z/
+//7//z//v///wEAAgADAAUAAwAEAAUABgAFAAcACAAKAAsACwANAA4ADgARABEAEwAY
ABkAGwAeAB0AHwAhACIAJQAlACUAJgAoACoAKgArACwALAAsAC4AMAAwADAALwAuAC4A
LgAuACwAKgAoACYAJAAjACEAHQAaABcAFwAUABQAEgAQAA0ACQAGAAUAAwACAAEAAAD+
//z/+v/4//b/9v/1//T/9P/z//P/8//z//D/8P/x//H/8//x//D/8P/x//H/8f/w//D/
8P/x//H/7f/v/+//7f/v/+//7v/u/+z/7f/v/+//8P/v/+//7//x//H/8f/x/+//7//v
//D/8P/w//D/8f/x//H/8f/y//T/8//z//P/8v/y//L/8v/z//X/9f/0//T/9P/z//P/
8f/y//P/8//z//P/8//y//D/8f/x//H/8v/w//D/8f/y//H/8v/z//H/8P/v/+7/8P/v
/+//8f/v/+3/7f/t/+3/7v/v//D/8P/w//D/8P/u/+3/7f/t/+3/7f/r/+3/7P/r/+v/
6v/r/+r/6//s/+z/6//r/+z/7v/t/+3/7f/t/+z/7P/r/+z/7P/r/+r/7P/s/+z/7P/p
/+j/5//n/+n/6f/p/+r/6v/s/+z/7P/r/+v/7P/s/+r/6v/r/+z/7v/u/+7/7//y//T/
9v/2//b/9v/2//P/8v/y//P/8//0//X/9f/2//f/+f/7//z/+//6//r/+P/4//j/+P/3
//j/+f/3//f/9//2//X/9//1//X/8//y//H/7//u/+7/7f/t/+v/6P/o/+j/6P/r/+z/
7f/u/+7/7//v/+7/6//q/+r/6v/p/+n/6f/p/+z/7P/r/+v/6//r/+v/6//r/+z/6f/m
/+X/5f/h/+H/5P/n/+v/9P8BABMAKwBKAGwAiAClAMwA+AAbAS0BKAEMAdgAkgBJAA4A
5P/C/7P/uP+9/73/wf/D/8T/z//Y/9r/3f/k/+b/5v/n/+n/6//t/+3/7f/t/+v/7f/u
/+7/8P/w//D/8P/y//P/9P/1//L/8f/w/+7/8P/w//H/8f/1//b/9v/2//X/9f/3//f/
9f/1//X/9f/3//j/+P/5//n/+v/6//n/+//8//z//P/7//r/+//6//z//f/9//3/+//8
//z/+//8//7/AQADAAUABgAHAAkACAAIAAgACAAJAAsADAAOABAAEQAUABYAGAAbABsA
HQAeAB0AHQAeACAAIwAmACgALAAtAC4AMAAxADIAMQAxADIAMgAyADQANAA0ADQAMwAz
ADQANQA2ADMAMAAtACoAKAAnACUAIQAgAB0AHQAaABgAFgAUABEADwAMAAsACQAKAAkA
CAAGAAMAAAD9//r/+f/5//n/+v/5//n/+f/5//j/+P/5//n/9//1//T/9P/z//P/8//y
//L/8v/z//P/8v/1//b/9f/3//f/9v/2//T/9f/3//f/9v/1//X/9f/1//X/9f/1//X/
9f/1//b/+P/4//j/+f/5//n/+f/6//r/+f/5//n/+P/4//j/+P/5//v/+//6//z//P/7
//v/+v/6//r/+f/7//v/+//6//j/+f/5//n/+f/4//n/+//6//f/9v/1//j/+P/4//j/
9v/1//X/9//5//f/9//3//j/+P/4//j/9v/2//b/9v/2//X/9f/1//P/8//x//P/9f/1
//b/9v/2//T/9P/0//T/8//z//T/9v/1//X/9f/0//T/9f/1//b/9v/1//T/9P/0//T/
9P/0//T/9P/1//f/9//3//j/+v/8//z//P/7//r/+//8//3//v/+//7///8BAAIAAgAC
AAEAAgADAAUABwAJAAkACQAKAAkACAAHAAYABQAGAAcABQAHAAcABgAFAAIA/f/6//X/
9v/1//P/8v/0//P/8//x/+7/7v/u/+7/7f/s/+v/6v/t/+//8P/w//H/8P/w//D/7v/t
/+z/6//s/+z/6//r/+3/7f/t/+3/7f/q/+n/6P/j/9//3f/f/+D/5f/t//j/BwAbADcA
WgB4AJAArQDYAAQBJQExASYBCAHSAIoARQAOANr/uP+1/7r/vf/B/8P/w//G/9H/2P/e
/+P/5P/m/+r/7f/r/+f/6P/p/+r/6//t/+//8P/w/+//7v/t/+z/7f/v//H/8//z//P/
8//y//L/8v/z//P/9P/0//P/8v/z//P/9f/1//f/9//3//f/9f/2//b/9//5//r/+v/5
//f/+P/4//j/+v/6//z//P/+/////////wEAAgACAAEA//8AAAIAAwAFAAYABwAJAAgA
CAAIAAgACwANAA4AEAARABEAEwAUABcAGwAcAB8AIAAhACMAJgAlACcAKQAqAC4ALwAw
ADIAMgA0ADQANQA1ADQAMwA0ADYANgA2ADUAMgAyADIAMgAyADAALgAsACgAJwAlACEA
HgAbABsAGAAWABQAEgAPAA8ADAALAAkACAAHAAYABAAEAAIAAAD+//z/+//6//r/+f/5
//n/+f/2//b/9//3//f/9f/0//T/9f/1//X/9P/0//T/9f/1//P/9f/1//P/9P/1//X/
9v/2//f/+f/5//b/9f/1//X/9//3//f/9//5//n/+f/6//j/+P/4//n/+v/5//j/+P/5
//n/+v/7//z//P/8//z/+//9//3//P/6//r/+f/5//v//P/9//3//f/9//3//P/6//v/
+//7//r/+P/4//n/+//5//n/+f/6//r/+v/6//j/9//3//n/9//1//X/9f/1//b/9//4
//j/+P/4//j/+P/3//f/9//3//f/9f/3//X/9f/2//b/9P/y//L/8v/y//H/8f/y//T/
8//z//P/9P/0//X/9f/0//T/8//y//T/9P/0//T/8v/y//L/8//z//P/8//0//T/9v/2
//b/+f/3//b/9v/2//j/+P/4//j/+v/6//v//f8BAAIAAwADAAAA////////AwADAAMA
BAAGAAYABgAGAAMAAgABAP3/AAABAAEAAQD9//n/9//z//L/8f/v/+7/8P/v/+//7f/s
/+z/7P/s/+r/6v/q/+r/6P/p/+n/6P/p/+j/6P/o/+f/5//n/+f/6v/q/+n/6f/p/+n/
6f/p/+f/5v/l/+b/4//f/93/3f/e/+H/5//w/wEAFQAvAFAAbgCIAKUAygDyABcBKwEg
AQABzgCIAEEACgDe/7r/sf+2/7v/vf+9/7//xP/N/9b/2P/b/+D/4v/i/+X/6f/n/+f/
5//n/+f/5//p/+r/6v/q/+r/6v/q/+j/6f/q/+v/6//r/+v/6v/s/+z/7f/t/+3/7v/u
/+7/7f/t/+//7//v/+//7//v/+//8P/w//H/8P/w/+//7f/v//D/8P/w//L/8v/0//T/
9P/1//X/9f/1//b/9v/1//X/9v/4//n/+f/6//v//f/9//7///8AAAEAAwAEAAYABQAF
AAcACAAKAA0ADQAPABIAEwAVABgAFwAZABsAHAAhACEAIQAiACIAJAAkACUAKAAoACgA
KgAoACgAKAAnACQAJAAkACQAIgAgAB4AHAAcABsAGQAVABQAEQARAA4ACgAIAAYAAwAC
AAAAAAD///3/+//5//b/+P/2//T/8v/y//H/8P/w/+7/7f/s/+v/6v/q/+v/6//t/+v/
6v/q/+v/6//r/+r/6v/q/+v/6//n/+n/6f/n/+j/6f/p/+r/6P/p/+v/6//s/+v/6//r
/+v/6//r/+v/7f/t/+3/7v/u/+7/7v/v//D/7//u/+7/8P/v/+//7//w//D/8P/w/+//
8f/x//D/7v/u/+3/7f/t/+7/7//v//H/8f/x//D/8P/x//H/8f/y//D/8P/x/+//7f/t
/+3/7v/u/+7/7v/u/+3/7f/v/+//7f/t/+3/7v/u/+7/7v/s/+z/7P/s/+z/6//r/+v/
6//r/+n/6//p/+n/6v/q/+z/6v/q/+r/7P/r/+v/7P/s/+v/6//r/+z/7P/t/+3/7f/s
/+r/6P/p/+r/6//s/+7/7v/u/+//7f/t/+3/7v/u//D/8P/w//H/8P/y//L/8v/y//T/
9P/1//f/+//8//3//f/7//v//P/9/////////wAAAQACAAMABAABAAAA///7//v/+//6
//n/9v/z//L/7//u/+3/6//q/+j/5//n/+X/5v/m/+b/5v/o/+j/6P/o/+r/6//r/+r/
6f/o/+j/6P/l/+X/5f/l/+T/5P/j/+P/5f/l/+X/5f/l/+T/4f/i/+H/3f/b/93/4P/h
/+X/7v/9/w8AIwA+AFwAdACLAK4A1gD5AA8BDgH6AMwAiABBAAoA4v/A/6//tP+7/73/
wf/B/77/xf/S/9j/3f/g/+T/5v/p/+n/5//p/+n/6f/p/+n/6//s/+z/7v/u/+7/7v/s
/+3/7v/v/+//7//v/+7/7P/s/+3/7f/v//D/8P/w//H/8f/z//P/8//z//P/8//1//b/
9v/3//X/9v/2//X/9P/0//P/8v/z//T/9//4//j/+f/5//n/+v/8//3//f/7//z//v//
////AAABAAMAAwAEAAUABgAFAAcACAAKAA0ADQAPABAAFAAXABcAGQAaABsAHQAgACEA
IwAlACYAKAAnACYAJgAoACoAKgArAC0ALgAvADIAMgAyADIAMQAwADAAMAAwAC4ALAAq
ACgAKAAnACUAIQAfAB0AHgAcABwAGgAYABUAEQAOAA0ACwAKAAkACAAGAAYABAACAAAA
////////AAD+//3//P/7//r/+v/7//v//f/7//r/+v/7//v/+//6//j/+P/5//n/+f/7
//v/+f/7//v/+v/6//z//f///////v/9//3//f/9//3//f/9//v/+//7//z//v/+//7/
//////////8AAAEAAQACAAMAAgACAAIAAgADAAUABQAEAAQABAADAAMAAwAEAAUABQAC
AAEAAAD+/wAAAwAFAAcABgAEAAQABQADAAEAAQABAAIAAgACAAIAAgABAAEAAwABAP//
//////7//v/+//7/AQACAAMABAAEAAMAAwADAAAA///8//3//////wAAAAAAAP7//v/+
//////8AAAIAAgABAAEAAQD///7//v/9/wAAAAD///7/AAAAAAAAAAACAAIAAgADAAEA
AQABAAIAAgAIAAwADgALAAoACQAIAAgACAAJAAsADwAQABEAEQATABMAFAAVABkAGQAZ
ABoAGQAYABcAFgASABIAEgAPAA8ADwAOAA0ACwAHAAUAAQADAAMAAgACAAIAAQABAP//
AAAAAAAAAAD///7//f/8//7///////7/+//6//r/+v/3//f/9//3//r/+v/5//n/9//3
//f/9//5//j/9f/0//H/6//p/+n/7v/z//n/AgAPACEAOwBeAHwAlAC1AN4ACAEtAT0B
NgEaAeQAmgBRABIA3v+8/7n/wP/D/8P/x//H/8z/1f/c/9z/4f/q/+7/7v/x//P/8//y
//H/8P/v/+//8f/y//L/8P/w//D/8P/w//H/8v/z//P/8//z//L/8v/y//P/8//z//T/
9P/0//X/9f/3//f/9//3//f/9//1//b/9v/3//n/+v/6//n/+f/6//r/+v/4//j/+v/6
//r/+//7//v//f/+//7//f///wAAAgADAAMABAAFAAcABQAGAAcACAAIAAkACQAKAAwA
DQAQABIAEgAVABUAFwAYABkAGwAeACEAIwAlACYAJgAlACQAJAAmACgAKAApACgAKAAo
ACoAKAAoACgAJwAkACQAJAAkACQAIgAgAB4AGgAZABcAEwASAA8ADwAMAAoACAAGAAMA
AAD8//r/9//0//P/8v/w//L/8P/u/+z/7P/r/+r/6v/p/+n/6f/p/+f/5v/m/+X/5f/j
/+L/4v/j/+P/4//i/+T/5P/l/+X/4//l/+X/4//i/+H/3//e/97/3//h/+H/4//j/+T/
5f/l/+X/5f/l/+P/4//j/+T/4v/i/+L/4//j/+P/4//k/+L/4f/h/+H/4f/i/+P/5P/j
/+X/5f/k/+T/5P/j/+P/5f/m/+f/5//n/+f/5//m/+X/5f/k/+P/5P/i/+L/4//j/+H/
4f/h/+T/5P/k/+T/4v/h/+H/4//h/9//3//f/+D/4P/g/+D/4P/g/+D/4P/e/93/3f/d
/97/3//e/+H/4f/h/+L/4v/g/97/3v/e/97/3f/d/97/3v/d/93/3f/g/+D/4f/h/+L/
4v/h/+D/4v/i/+L/4v/k/+b/5v/m/+b/5v/m/+b/5//p/+z/7v/w//H/7//v//D/8f/1
//X/9f/2//b/9v/2//b/9P/0//T/8f/x//H/8P/v/+z/5//k/9//4P/f/93/3P/e/93/
3f/b/9v/3P/d/97/3P/c/9z/3P/a/9v/2//a/9v/2v/a/9r/2//b/9v/2//b/9r/2P/X
/9f/1//X/9f/2f/c/9n/1v/T/9H/zf/J/8r/z//X/+D/8f8FAB8AQgBkAHwAmwDCAOoA
DQEfARoB/gDMAIYAPQACAND/qv+f/6j/p/+p/7P/s/+y/7//yv/K/83/0v/W/9b/1//Z
/9n/2f/Z/9n/2f/b/93/3v/e/+D/4P/g/+D/3//f/9//3//h/+H/4f/g/+L/4v/j/+P/
5P/k/+P/4v/j/+P/5f/l/+X/5f/l/+X/5//o/+j/6f/n/+j/6P/n/+f/6P/o/+j/6P/o
/+r/6v/s/+3/7f/t/+7/8P/x//H/8P/w//H/8f/z//T/9f/3//f/+P/5//r/+f/7//z/
/v8BAAEAAwAEAAYACQAJAAsAEAARABMAFgAWABcAGAAYABkAGQAZABoAHgAgACAAIQAi
ACIAIgAkACIAIgAiACEAIAAgACAAIAAeABwAGgAYABYAFQATAA8ADAAJAAkABgAEAAIA
AAD9//v/+P/3//X/9v/1//T/8v/w/+7/7P/q/+j/5//m/+b/5f/l/+X/5f/m/+b/5//n
/+X/4//i/+L/5P/l/+b/5v/k/+T/5f/l/+H/4//j/+H/4//j/+L/4v/i/+P/5f/l/+T/
4//j/+P/5P/l/+b/5//n/+f/5//o/+b/5v/m/+f/5//n/+f/6P/o/+f/5//n/+j/6P/o
/+j/6f/r/+v/6v/s/+z/6//r/+n/6v/r/+v/6//r/+v/6v/s/+3/7f/t/+z/6v/q/+v/
7f/r/+v/6//s/+z/7P/s/+r/6f/p/+v/6f/n/+f/5//o/+j/6P/o/+j/6P/o/+j/6v/p
/+n/6f/p/+n/5//p/+n/6f/q/+r/6P/m/+b/5v/o/+f/5//o/+b/5f/l/+X/6P/o/+n/
6f/o/+j/5//m/+b/5v/m/+b/5v/m/+b/5//p/+n/6f/q/+r/7P/s/+z/6//r/+z/7P/s
/+7/7//w/+7/7v/u/+7/8P/w//H/8//y//L/8v/x//H/8f/y//P/9f/1//X/9v/2//b/
9v/2//T/9P/0//H/8//z//L/8f/z//H/8f/v/+v/6f/m/+T/4v/h/+H/3//g/+D/4P/g
/+D/4P/g/+D/3v/f/9//3v/f/97/3v/e/9z/2//a/9n/3P/c/9v/2//b/9v/2//b/9v/
2v/Z/9r/1//P/83/z//W/9v/3//o//n/DwApAEgAYgB8AJ0AxADsAAcBDQH8ANQAlABM
AA0A4P+6/6D/n/+m/6f/rf+x/6//sv+9/8L/xv/L/87/0v/W/9f/1f/V/9f/1//X/9f/
1//Z/9r/2v/a/9r/2v/a/9j/2f/a/9v/2f/Z/9n/2P/Y/9j/2f/Z/9n/2v/a/9r/1//X
/9n/2f/b/9v/2//b/9v/3P/c/93/2//c/9z/2//d/97/3v/e/9z/3P/e/97/4P/h/+H/
4f/f/+D/4P/f/+H/4v/k/+X/5f/m/+f/6f/p/+r/6//s/+v/7f/u//D/8P/v//D/8P/x
//P/8v/z//b/9//5//z///8BAAMABAAHAAcABwAIAAkACgAJAAkACAAIAAgACgAIAAoA
CgAJAA==
         </WaveFormData>
      </LeadData>
   </Waveform>
</RestingECG>
