# Supplementary material for: Detection of Left Atrial Enlargement Using a Convolutional Neural Network-Enabled Electrocardiogram
Source: Front Cardiovasc Med. 2020 Dec 17;7:609976. doi: 10.3389/fcvm.2020.609976 (PMC7773668; doi:10.3389/fcvm.2020.609976)
Supplement: Supplementary file 1 [file Data_Sheet_1.ZIP › hyp/1802019493_12617_0000000N.XML]

<?xml version="1.0" encoding="Windows-1252"?>
<!DOCTYPE RestingECG SYSTEM "restecg.dtd">
<RestingECG>
   <PatientDemographics>
      <PatientID>1802019493</PatientID>
      <PatientAge>75</PatientAge>
      <AgeUnits>Years</AgeUnits>
      <Gender>Female</Gender>
      <PatientLastName>lihuilian</PatientLastName>
   </PatientDemographics>
   <TestDemographics>
      <DataType>Resting</DataType>
      <Site>1</Site>
      <AcquisitionDevice>MAC55</AcquisitionDevice>
      <Status>Unconfirmed</Status>
      <Priority>Normal</Priority>
      <AcquisitionTime>09:56:45</AcquisitionTime>
      <AcquisitionDate>03-24-2016</AcquisitionDate>
      <CartNumber>1</CartNumber>
      <AcquisitionSoftwareVersion>009C</AcquisitionSoftwareVersion>
      <XMLSourceVersion>MAC5000 v1.0</XMLSourceVersion>
   </TestDemographics>
   <RestingECGMeasurements>
      <VentricularRate>80</VentricularRate>
      <AtrialRate>80</AtrialRate>
      <PRInterval>174</PRInterval>
      <QRSDuration>104</QRSDuration>
      <QTInterval>410</QTInterval>
      <QTCorrected>472</QTCorrected>
      <PAxis>51</PAxis>
      <RAxis>82</RAxis>
      <TAxis>2</TAxis>
      <QRSCount>13</QRSCount>
      <QOnset>224</QOnset>
      <QOffset>276</QOffset>
      <POnset>137</POnset>
      <POffset>189</POffset>
      <TOffset>429</TOffset>
      <ECGSampleBase>500</ECGSampleBase>
      <ECGSampleExponent>0</ECGSampleExponent>
   </RestingECGMeasurements>
   <Diagnosis>
      <Modality>Resting</Modality>
         <StatementCount>4</StatementCount>
         <LabelText>12SL ��ϳ���</LabelText>
      <DiagnosisStatement>
         <StmtFlag>ENDSLINE</StmtFlag>
         <StmtText>�������</StmtText>
      </DiagnosisStatement>
      <DiagnosisStatement>
         <StmtFlag>ENDSLINE</StmtFlag>
         <StmtText>T ���쳣���ɿ���Ϊǰ���ļ�ȱѪ</StmtText>
      </DiagnosisStatement>
      <DiagnosisStatement>
         <StmtFlag>ENDSLINE</StmtFlag>
         <StmtText>QT�����ӳ�</StmtText>
      </DiagnosisStatement>
      <DiagnosisStatement>
         <StmtFlag>ENDSLINE</StmtFlag>
         <StmtText>�쳣 ECG</StmtText>
      </DiagnosisStatement>
   </Diagnosis>
   <Waveform>
      <WaveformType>Rhythm</WaveformType>
      <WaveformStartTime>0</WaveformStartTime>
      <NumberofLeads>8</NumberofLeads>
      <SampleType>CONTINUOUS_SAMPLES</SampleType>
      <SampleBase>500</SampleBase>
      <SampleExponent>0</SampleExponent>
      <HighPassFilter>16</HighPassFilter>
      <LowPassFilter>150</LowPassFilter>
      <ACFilter>NONE</ACFilter>
      <LeadData>
         <LeadByteCountTotal>10000</LeadByteCountTotal>
         <LeadTimeOffset>0</LeadTimeOffset>
         <LeadSampleCountTotal>5000</LeadSampleCountTotal>
         <LeadAmplitudeUnitsPerBit>4.88</LeadAmplitudeUnitsPerBit>
         <LeadAmplitudeUnits>��V</LeadAmplitudeUnits>
         <LeadHighLimit>2147483647</LeadHighLimit>
         <LeadLowLimit>268435456</LeadLowLimit>
         <LeadID>I</LeadID>
         <LeadOffsetFirstSample>0</LeadOffsetFirstSample>
         <FirstSampleBaseline>0</FirstSampleBaseline>
         <LeadSampleSize>2</LeadSampleSize>
         <LeadOff>FALSE</LeadOff>
         <BaselineSway>FALSE</BaselineSway>
         <ExcessiveACNoise>FALSE</ExcessiveACNoise>
         <MuscleNoise>FALSE</MuscleNoise>
         <LeadDataCRC32>1610322760</LeadDataCRC32>
         <WaveFormData>
/v/+//7//v/+//7//v/+//z//P/8//z//v/+//7//v/+//7//v/+/wAAAAAAAAAAAgAC
AAIAAgACAAIAAgACAAIAAgACAAIAAgACAAIAAgADAAQABQAGAAcACAAJAAoACgAKAAoA
CgAKAAoACgAKAAgACAAIAAgACQAKAAsADAANAA4ADwAQABIAEgASABIAEAAQABAAEAAQ
ABAAEAAQABAAEAAQABAAEAAQABAAEAAOAA4ADgAOAA4ADgAOAA4ADQAMAAsACgAKAAoA
CgAKAAgACAAIAAgABgAEAAIAAAADAAQABQAGAAUABAADAAIAAQAAAP///v8AAAAAAAAA
AAAAAAAAAAAA/v/+//7//v/+//7//v/+//7//v/+//7//P/8//z//P/8//z//P/8//z/
/P/8//z//v/+//7//v/+//7//v/+//z//P/8//z/+v/6//r/+v/8//z//P/8//7//v/+
//7//P/8//z//P/8//z//P/8//r/+v/6//r//P/8//z//P/+//7//v/+//7//v/+//7/
/v/+//7//v/8//z//P/8////AAABAAIAAAAAAAAAAAAAAAAAAAAAAAIAAgADAAUABQAH
AAcABwAHAAcACQAJAAgACQAJAAkACgALAAwADQANAA0ADQANAAoACgAKAAkACAAIAAgA
BQD+//r/+f/4//v//P/9//z//v/+//7//v/8//z//P/7//v/+//8//z/+v/6//n/+P/4
//j/+P/5//n/+f/5//n/+f/5//n/+v/8//r/+v/7//v/+v/5//j/+v/5//f/+v///wQA
BAAEAAgADwAUAB4AKwA3AEQAUwBhAGsAcQBvAGYAWABCACEA/P/k/9f/0v/R/8z/zP/K
/8j/yP/L/83/z//U/9j/2//g/+T/6v/t//D/8//0//T/9P/2//b/9v/5//n/+f/6//r/
+P/4//j/+P/6//v/+//7//r/+v/5//j/+f/5//n/+P/6//v//P/8//v/+//7//r/+v/7
//v/+//7//v/+//7//r/+v/8//z//f/9//3//f/+//7//v/+/wAAAAAAAAAAAAAAAAEA
AQD//////////wEAAgADAAMABAAFAAUABAACAAIAAwADAAMABQAGAAYABQAFAAUABgAI
AAgACAAIAAgACQAJAAkADAAPAA8ADwAPABAAEAAOAAwADAANAA0ADQAOAA4ADwAPAA8A
DgAOAA4ADgAOAA4ADgAPAA8ADwANAA0ADAAMAA4ADgAOAA4ADgAOAA4ADQAKAAoACgAK
AAcABwAGAAYABAADAAEAAQADAAMAAwADAAMAAwACAAIAAgACAAIAAgD//////f/9////
//8AAAAA/////////v/9//7///////z/+v/6//v//v8AAAAAAAD+//7//v/9//3//f/9
//3//v8AAAEAAQD+//3//P/8//7//v///////f/9//3//f//////AAAAAP//////////
///////////9//3//f/7//3//v8BAP///v/+//////////////////////////////8B
AAAAAgACAAIAAgACAAIAAgACAAQABAAEAAQAAgACAAIAAwAFAAcACQAJAAsACwALAA0A
DQAOAA8ADwAOAAsACgAJAAkACwALAAsADAAMAA0ADgALAAoACgAKAAkABQACAAIAAQAA
AP///v/+//7//v/+//7//v/+//7////9//3//v/+//7//v/9//z//P/8//z/+//7//v/
+//5//n/+f/5//r/+v/4//j/+v/8//3//v/+//z//f/7//r///8CAAIAAgAGAAsAEgAa
ACUALQA8AEsAVwBhAGkAbQBoAFoARgApAAoA8P/h/9b/0//O/8r/yv/M/8z/y//L/8//
0v/a/+H/5P/m/+z/7f/u//H/9P/0//T/9v/4//r/9//5//n/+v/6//r/+v/6//r/+P/5
//n/+f/3//j/+P/4//n/+f/5//j/+f/7//3//v/7//v/+//6//z//f/9//3/+v/5//j/
9//5//r//f/+//7//f/8//v//f/+////AAD///7//f/8//7//v//////////////////
/wAAAQABAAIAAwADAAIAAAAAAAEAAQADAAUABgAGAAcABwAHAAgACQAIAAcABgAGAAcA
BwAHAAoADQANAA0ADQAOAA4ADAAOAA4ADwAPAA4ADgANAA0ADQANAAwADAAMAAwADAAM
AAwADQANAA0ACwALAAoACgAIAAgACAAIAAoACgAKAAkACAAIAAgACAAHAAcABgAGAAQA
AwABAAEAAQABAAEAAQAAAP///f/8//3//v///wAA//////3//f/7//v//P/8//r/+//8
//z//f/+///////8//r/+v/7//r//P/8//z/+v/6//r/+f/7//v/+//7//3//v/+//3/
+f/5//n/+v/6//r/+//7//3//f/9//3//P/7//v/+v/7//v/+//7//n/+f/5//n//P/9
//7//f/8//z//v/7//j/+P/5//n/+//7//v/+//7//v/+//7//v/+//6//r//v/+//7/
/v/+//7//v/+//7//v/+//z//P/8//z//f/+////AQADAAUABwAHAAUABQAFAAcABwAI
AAkACQAJAAcABwAHAAcACQAJAAkACAAGAAUABAAEAAQABQAGAAEA/f/6//r/+v/6//r/
+v/6//r/+v/6//j/+P/4//j/9//1//X/9v/2//b/9v/1//L/8v/y//L/9P/1//b/9//5
//n/+f/5//n/+P/1//T/9//4//j/+P/2//b/9f/1//j/+f/6//z//P/+/wUADgAaACMA
MQBAAE8AXQBlAGcAZQBgAFQAPgAbAPb/4v/X/87/y//I/8j/zP/I/8L/xf/H/83/0v/W
/9v/3v/k/+j/6//q/+f/6P/w//j/9P/u//D/8f/x//H/8v/y//L/8v/y//L/9P/1//X/
9f/3//j/+P/4//f/9//3//b/+P/5//r/+v/3//f/9//2//b/9//3//f/+f/5//n/+f/2
//b/+P/4//v/+//7//v/+v/6//r/+v/7//z//f/+//z//P/9//3/+//7//v/+//9//7/
//////7///////7/AAAAAAEAAQADAAUABgAGAAUABQAFAAYABgAGAAYABgAEAAUABQAF
AAgACwALAAsADQAOAA4ADAAKAAoACwALAA0ADgAOAA8ADQANAAwADAAMAAwADAAMAAwA
DQANAA0ADAANAA0ADgAMAAwADAAMAA4ADgAOAA0ACwAKAAkACAADAAMAAgACAAQABQAF
AAcABgAFAAQAAwABAAEAAAAAAP7//v/+//7//v////7/////////AAAAAP7///8AAAAA
/v/+//7//f/8//r/+v/7//z//v/+//7//v/+//7//f//////////////AAAAAP///f/9
//3//v/8//z//f/9//3//f/9//3//f/9//7//v/9//3//f/9/////////////f/9//3/
+//8//7/AgABAP7//v/////////////////9//3//f/9/wEAAQAAAAAAAAD8//r//v8E
AAIAAgACAAIAAAAAAAAAAAAAAAAAAAAAAAEAAgADAAUABQAHAAkACQALAAsACwANAAsA
DAANAA0ACwAJAAkACQAJAAsACwALAA0ADAAMAAwACwAKAAoACgAGAAEA/f/8//z//P/8
//z/+//8//3//v/+//7//v/+//3/+//7//z/+v/6//r/+f/4//j/+P/4//n/+f/5//n/
+f/5//n/+f/8//z/+v/6//n/+v/6//r/9P/4//v/9//4//3//v/+/wAACAAPABgAIgAx
AD8ATABbAGsAcQBxAGsAXgBMADAACQDq/9z/1f/O/8n/yv/K/8b/xP/I/8v/y//P/9T/
2P/b/+D/6P/s/+v/7P/t/+7/7v/s/+7/8P/y//P/9f/1//b/9v/0//T/9P/0//X/9//4
//n/9//2//T/8v/2//f/+P/4//j/+f/6//r/+f/5//n/+P/2//f/9//3//f/9//3//f/
9v/2//j/+P/3//f/9//3//n/+v/7//z//P/8//z//P/+//7///////7//f/8//v/+//8
//3//f/8//3//f/8//7//v////////8BAAIAAgADAAMAAwAEAAUABAADAAIAAwAFAAYA
BwAGAAkACQAJAAoADAANAAwACwAKAAoACQALAAwADAANAAsACwAKAAoADAAMAAwADAAL
AAsACgAJAAkACQAIAAgACgAKAAoACgAKAAoACgAJAAUABAADAAIAAgADAAMABAADAAEA
/v/9//7///8AAAEA//////7//v/8//z//P/8//v/+//5//n/+f/5//r/+v/8//3//v/+
//z//P/8//v/+v/4//j/+f/4//r/+v/6//r/+v/6//n/+//7//v/+//5//r/+v/5//f/
9//3//j/+v/6//v/+//7//v/+//7//r/+f/5//j/9//3//f/9//5//n/+f/5//n/+f/5
//f/+f/6//3/+//8//z//f/9//r/+f/4//f/+v/7//z//f/5//f/+v/7//z//f/+//z/
/P/8//z//P/8//z//P/8//z//P/9/wEAAwAFAAUAAwADAAMABQAFAAYABwAHAAcABQAF
AAUABwAJAAkACQAHAAYABgAGAAUABAAEAAQAAwD///z//P/8//z//P/8//j/+P/4//j/
+v/6//r/+v/3//X/9f/2//j/+P/4//f/+P/4//j/+P/3//f/9//3//X/9f/1//X/9f/0
//H/8P/z//b/+P/6//z/+P/1//n//P/9/wAAAgAEAAYACQAUAB4AJQAvAEAATwBZAGUA
awBnAFwATgA4ABMA8P/c/9P/zv/L/8L/wP/C/8D/wP/D/8n/0f/W/9r/3f/g/+L/6P/t
/+7/7//0//b/9v/2//b/9P/z//X/9f/2//b/9v/2//b/9v/0//X/9f/1//f/+P/4//j/
+//7//v/+v/4//n/+v/6//v/+//7//r/+P/5//n/+f/5//n/+f/5//r/+v/8//z/+//7
//v/+//8//z//P/8//z//P/8//z/+v/6//v/+//8//3//v////3//v//////AAABAAEA
AAAAAAAAAQABAP//AQACAAIAAwADAAMABAAGAAYABgAGAAcACQAKAAsACgANAA0ADQAM
AAwACwAIAAoACgALAAsACwAMAAwADQALAAsACgAKAAwADAAMAAwADAANAA0ADQAJAAkA
CAAIAAoACgAKAAoACgAKAAoACQAIAAgACAAIAAUABQAEAAQABgAFAAMAAwACAAEAAAD/
///////+//7//v/+//7//v/9//3/+//7//v/+//8//z//P/9//7//v/8//z//P/7//j/
9v/2//f/+f/8//3//v/8//z//P/7//v/+//7//v/+f/6//r/+f/3//f/9//4//r/+v/7
//v/+//7//v/+//9//3//v/+//v/+//7//v/+//7//v/+//5//n/+f/3//f/+P/7//n/
+v/6//v/+//5//n/+f/5//X/8//1//v//v/8//z//P/8//r/+v/6//r/+v/6//r/+v/6
//r/+v/7////AQADAAMAAwADAAMABQADAAQABQAFAAMAAQABAAEAAwAFAAUABQADAAIA
AgACAAIAAgADAAQAAAD7//f/9v/4//j/+P/4//b/9v/2//b/9f/0//P/8v/y//H/8v/0
//T/9P/0//P/8//0//X/9v/0//P/8v/x//P/8//z//P/9v/2//T/9P/0//T/8//y//T/
9P/3//X/9P/3//j/+P/6/wAACQAOABYAHwArADoASQBTAF0AaQBtAGIAVABAAB8A+v/k
/9v/1v/N/8L/wP/I/8r/xv/H/8n/zf/S/9j/2//g/+T/5P/n/+r/6//u//D/8P/y//L/
8v/z//P/8//0//T/8v/y//L/8v/0//X/9f/1//X/9v/2//b/+f/5//n/+P/2//f/+P/4
//n/+f/5//j/+P/5//n/+f/4//f/9v/1//X/9v/5//r/+f/5//n/+f/4//j/+P/4//n/
+v/7//z/+//6//r/+f/6//v//P/9////AAABAAEA//////7//P/9//7/AAABAP//AQAC
AAIAAwADAAMABAAFAAQAAwACAAUABwAIAAkACQALAAoACQAHAAgACAAGAAkACgAMAA0A
DQAOAA4ADwAOAA0ACwAKAAwADAAMAAwACgALAAsACwAKAAsACwAMAAsACgAJAAgABgAG
AAYABQAHAAgACQAKAAcABwAGAAYABQADAAAA///9//3//f/9/wAAAQABAAIA///+//3/
/P/9//3/+//7//3//f/+//7//f/9//3//P/8//z//P/7//v/+v/7//3/+//8//v/+v/8
//z//P/7//3//f/9//3//P/8//v/+f/4//n/+v/8//v/+v/6//n/9//3//f/9//5//n/
+v/6//f/9//3//f/+P/5//r/+//7//v/+//5//n/+v/9//v/+f/4//j/9//5//n/+f/5
//n/+f/5//n//f/7//z//P/8//z//P/8//z//P/8//z//P/8//z//P/8//z//f///wEA
AwADAAMAAwADAAUABwAIAAkACQAJAAcABwAHAAUABwAHAAcABwAGAAYABgAFAAQABAAE
AAEA/f/6//r//P/8//z//P/4//j/+P/4//j/+P/4//j/9//1//X/9v/0//T/9P/z//L/
8v/y//L/9P/1//b/9//1//X/9f/1//f/+P/3//j/+P/4//f/9v/0//L/8//1//j/+/8A
AAAA/v8CAAsAFAAcACsAOwBGAFEAXwBrAG8AZwBYAEgAMAALAOz/3v/V/87/x//G/8b/
xP/E/8b/x//L/8//0P/W/9v/4P/k/+b/6//w//H/8P/y//T/8P/w//D/8//0//X/9//4
//j/+P/4//j/9v/3//f/9//1//b/9v/2//n/+f/5//j/9v/3//j/+P/3//f/9//2//b/
9//3//f/+f/5//n/+f/6//r//P/8//z/+//6//n/+v/6//r/+v/6//r/+v/6//z//P/9
//3/+//7//v/+//9//7//////wAAAQABAAAA/v/+/////////wEAAgACAAEAAQABAAIA
BgAGAAYABgAEAAUABQAFAAgACwALAAsACwAMAAwACgAJAAgACAAHAAkACgAKAAsADQAN
AAwADAANAA4ADwAQAA0ADQAMAAsABwAHAAYABgAIAAgACAAIAAgACAAIAAcABgAGAAYA
BgABAAEAAAAAAAMAAwACAAMAAgABAAAA/////////v/+/wAAAAAAAAAA/f/9//v/+//7
//v//P/8//z//f/+//7//P/8//z/+//8//r/+v/7//r//P/8//z/+v/6//r/+f/7//v/
+//7//v//P/8//v/9//3//f/+P/6//r/+//7//v/+//7//v/+//7//z//P/7//v/+//7
//3//f/9//3//f/9//3/+//6//r//P/5//r/+v/7//v//f/9//3//f/7//v/+//7//3/
/f/+//v/+v/5//j/+v/8//7/AAD+//7//v/+//7//v/+////AQADAAUABQAFAAUABQAH
AAkACgALAAsACQAHAAcABwAJAAsACwALAAsACgAKAAoACAAGAAUABAAEAAEA//8AAP3/
/P/7//r/+v/6//r/+v/8//z//P/8//n/9//3//j/+v/6//r/+f/3//b/9f/0//f/9//3
//f/9//3//f/9//5//r/+f/6//r/+v/5//j/+v/4//n/+f/6//v//P/+/wAAAgANABYA
HgApADUAQABRAGEAawBvAHUAagBUADwAHQD6/+b/2//W/9H/yv/G/8j/xv/C/8f/y//P
/9T/2v/f/+D/5P/k/+n/8P/z//D/8P/0//b/9P/y//P/9f/1//b/9v/2//b/9v/2//b/
9//3//f/9//4//j/+P/5//n/+f/4//b/9//4//j/+f/5//n/+P/3//f/9v/1//b/9//4
//n/+v/6//z//P/7//v/+//7//7//v/+//7//P/8//z//P/6//r/+//7//n/+f/5//n/
/f8AAAMABQADAAMAAgAAAAAAAAABAAEA//8BAAIAAgADAAMAAwAEAAUABAADAAIAAwAF
AAYABwAIAAsACwALAAkACgAKAAgACAAIAAkACQAJAAoACgALAA0ADQAMAAwACwAKAAkA
CAAKAAsACwALAAkACQAIAAgACAAIAAgACAAIAAgACAAHAAgACAAIAAgABwAHAAYABgAE
AAMAAQABAAAA///+//3//f/9//z//P/+//7//v/+///////9//3//f/9//7//v/8//3/
/v/+//z//P/8//v/+P/2//b/9//4//r/+v/6//v//P/9//3//P/7//r/+f/7//z//P/7
//n/+f/5//r/+v/6//v/+//7//v/+//7//n/+f/6//r/+f/5//n/+f/7//v/+//7//n/
+f/5//f/9//4//v/+f/2//b/9//3/wEAAwD///n/+P/7//z//f/+//3//P/7//r//P/8
//z//P/+//7//v//////AQADAAMAAwADAAMABQADAAQABQAFAAMAAQABAAEAAwAFAAUA
BQAFAAQABAAEAAUABAAEAAQAAwD///z//P/7//r/+f/4//b/9v/2//b/9v/2//b/9v/2
//X/9v/4//r/+v/6//n/9v/2//b/9v/1//X/9f/1//f/9//3//f/9v/2//T/9P/2//j/
+f/6//7//P/7//v/+P/5//z//P/6/wAACQAQAB4AJwAxAD4ATQBZAF8AZQBhAFYARAAo
AAcA7P/e/9H/zP/J/8b/wv/A/8L/yP/L/8v/z//Y/9z/4f/k/+T/5P/n/+z/7//y//L/
8v/y//j/+P/x//P/8//0//T/9v/2//b/9v/0//X/9f/1//X/9v/2//b/+f/5//n/+P/2
//f/+P/4//n/+f/5//j/+P/5//n/+f/7//v/+//7//j/+P/6//r/+//7//v/+//8//z/
/P/8//r/+v/6//r//P/8//3//f/9//3//f/9//z//P/8//v///8BAAIAAgABAAAAAAD/
/wEAAwAEAAQAAQABAAEAAgAEAAQABAAEAAUABwAIAAkACQALAAoACQALAAwADAAKAAoA
CgALAAsACQAKAAoACwALAAsACgAKAAwADAAMAAwACgALAAsACwALAAsACgAKAAoACgAK
AAoACAAIAAgABwAGAAYABgAGAAQABQAFAAYABQADAAAA///9//3//f/9///////+//7/
AAAAAAAAAAD//////f/9//z/+//7//r/+v/7//z//P/4//j/+P/3//n/+P/5//v/+v/8
//z//P/8//z//P/7//v/+//7//v/+f/6//r/+f/3//f/9//4//v//P/+/////f/9//3/
/f//////AAAAAP7//f/8//v/+//7//v/+//7//v/+//5//v//P////3//v/+///////9
//3//f/9//v//f////7//P/8//z//P/9//7///8AAAAAAAAAAAAA/v/+//7//////wEA
AwADAAMAAwADAAUABgAIAAoACwAJAAcABwAHAAUABwAHAAcABwAGAAYABgAFAAQABAAE
AAIA///9//7//P/8//z//P/4//j/+P/4//r/+v/6//r/+//5//n/+v/5//j/9//1//X/
9v/3//j/+P/3//b/9f/2//f/+P/5//r/+v/4//j/+//8//z//P/6//j/9//5//r/+//+
//7//P8CAA8AFgAcACcALwA8AE8AYQBlAGcAZwBeAE4AOgAZAPb/4v/Z/9T/zf/I/8z/
zv/K/8T/yf/N/83/1P/e/+P/5v/o/+z/7f/s/+//9P/0//L/9P/2//j/+f/4//f/9//2
//j/+P/4//j/+P/5//n/+f/3//j/+P/4//v/+//7//r/+v/7//z//P/5//n/+f/4//r/
+//7//v/+f/5//n/+f/4//j/+v/6//v/+//7//v/+v/6//r/+v/8//z//P/8//z//P/9
//3////////////+//7//v/9/wAAAQABAAAAAAAAAAEAAQABAAMABAAEAAMAAwADAAQA
BgAGAAYABgAGAAcABwAHAAgACwALAAsACAAIAAcABAAIAAoADQAPAA0ADgAOAA8ADwAP
AA4ADgAMAAwADAAMAA4ADwAPAA8ACwALAAoACgAKAAoACgAKAAoACgAKAAkABgAGAAYA
BgAEAAUABQAGAAgABwAFAAUAAwADAAMAAwADAAMAAgACAAIAAgACAAIAAQABAP/////9
//3//v/+/wAAAQACAAIA///+//3/+//9//7/AQAFAAQABAACAAAAAQACAAMAAwABAAEA
AQABAP//AAAAAP//////////AAD///7//v/9/////////////f/9//7//v/9//3//f/9
//7///8AAAEA/////////f///wAAAwABAP7//v//////AAABAAIAAwADAAIAAgACAAIA
AgAEAAQABAAEAAQABAAEAAQAAQAAAP////8EAAcACgALAAkACQAJAAsACQAKAAsACwAO
AA0ADgAPAA4ADwAOAA0ACwAKAAoACgAKAAoACwAMAAcAAwAAAAAAAgACAAIAAgD+//7/
/v/+//7//v/+//7/+//5//n/+v/6//r/+v/5//v//P/9//7//v/9//z/+//7//v/+//7
//r/+v/4//j/+f/6//r/+v/8//z//f/7//z////+//z//v8GAAkAEAAcACMALQA6AEkA
WQBnAG8AdQBuAFwARAAjAP7/6P/f/9b/zf/K/8r/zP/M/8j/x//J/83/0v/a/93/4P/s
//D/7f/u//H/8v/0//b/+P/4//j/+f/3//f/+P/4//j/+P/4//j/9v/3//f/9//4//r/
+//8//z/+//6//j/+//9////AAD8//v/+v/4//r/+//7//v//f/9//3//f/7//r/+//6
//3//f/9//3//v/+//7//v/+//7//v/+//z//P/9//3//f/9//3//f/9//7//////wIA
AwADAAIAAgACAAMAAwADAAUABgAGAAMAAwADAAQABQAEAAMAAgAEAAcACQALAAoACwAJ
AAcACAAKAAsACgAMAAwADQANAAsADAAMAA0ACwALAAoACgAMAAwADAAMAAsACwAKAAkA
CAAJAAkACgAIAAgACAAIAAYABgAGAAUABgAGAAYABgAFAAUABAAEAAIAAQD/////////
///////9//3//P/8//z//P/8//z//P/9//z//f/8//v/+//6//r/+//8//z/+//8//3/
/f/6//j/+P/5//r//P/8//z//P/8//z/+//4//f/9v/1//b/+P/5//n/+P/5//r//P/7
//r/+v/5//r/+//8//3//P/7//v/+v/5//n/+f/5//n/+f/5//n/+//7//v/+f/3//j/
+//5//r/+v/7//v/+f/5//n/+f/5//n//P/8//z//P/8//7//v/+//7//f/8//v/+v/6
//r/+v/7//7/AQAEAAUAAwADAAMABQAHAAgACQAJAAcABQAFAAUABQAHAAcABwAJAAgA
CAAIAAUABAAEAAQAAgD///3//v/7//r/+f/4//j/+P/4//j/+P/4//j/+P/1//P/8//0
//b/9v/2//X/8//y//H/8P/0//X/9v/3//f/9//3//f/+P/4//b/9v/3//j/+P/4//b/
9P/x//P/+P/7//z//P8AAAYACwAQABoAJwAxADoASwBfAGkAbQBrAGYAWAA+ABkA8v/e
/9X/0v/L/8D/uv+8/77/wP/D/8X/x//K/9L/3f/g/+L/5P/p/+z/7f/u/+7/9v/6//T/
8v/1//P/8//0//T/9P/0//T/9P/2//f/9//3//f/+P/4//j/9//3//f/9v/0//X/9v/2
//b/9//4//j/9//3//b/9f/4//n/+v/7//j/+P/6//r/+f/5//n/+f/8//z//P/8//v/
+v/5//j/+f/6//z//f/9//3//f/9//3//v////////////7//P/9//7/AAABAAAAAQAB
AAAAAgADAAQABgAHAAYABQAEAAYABwAHAAcACAALAAsACwAJAAoACgAIAAsADAAOAA8A
DQAOAA4ADwAMAAsACQAIAAsADAANAA4AEAARABEAEQAMAAsACQAIAAoACgAKAAoADAAM
AAwACwAIAAgACAAIAAYABwAHAAgABwAFAAIAAQADAAMAAwADAAMAAwACAAIAAAAAAAAA
AAD9//3/+//7//3//f/+//7//P/9//7//v/+//7//v/9//z/+v/6//v/+v/8//z//P/8
//z//P/7//3//f/9//3//f/+//7//f/7//v/+//8//z//P/9//3//P/7//r/+f/5//n/
+v/6//v/+//7//v/+f/5//n/+f/6//v//P/7//3//v8BAP///P/8//3//f/1//P/9//8
//7//v/+//7//v/+//7//v/8//z//P/8//7//v/+////AQADAAUABQAEAAMAAgADAAUA
BgAHAAcABwAFAAUABQAHAAkACQAJAAkACAAIAAgABgAEAAMAAgABAP3/+v/6//j/+P/4
//j/9v/2//b/9v/3//j/+f/6//f/9f/1//b/9P/0//T/8//z//T/9f/2//X/9f/1//X/
9//3//f/9//2//b/9P/0//X/9v/2//b/9P/4//n/9//4//n//v8AAAAAAAADAAgAFAAj
ACkAMgBJAFkAXwBnAGcAYABSADwAGQD4/+T/1//O/8n/xP/E/8j/xv/C/8X/y//N/9L/
2P/d/97/5P/s/+3/6v/r/+7/8v/2//j/+P/2//X/8//z//T/9P/1//b/9//4//b/9//3
//f/+f/6//r/+v/6//n/+P/2//b/9//4//j/+f/5//n/+P/4//n/+f/5//f/9//3//f/
+P/4//r/+v/5//n/+f/5//3//v///wAA///+//3//P/+//7///////7//f/8//v//f/+
///////+///////+/wAAAAABAAEAAwAFAAYABgACAAEAAAAAAAMABAAFAAYABAAFAAUA
BQAIAAsACwALAAwADgAPAA4ACwAKAAoACQAKAAwADQAPAA0ADQAMAAwADAAMAAwADAAM
AA0ADQANAAkACQAIAAgACQAKAAsADAALAAoACQAHAAYABgAGAAYABAAFAAUABgAGAAMA
AwADAA==
         </WaveFormData>
      </LeadData>
      <LeadData>
         <LeadByteCountTotal>10000</LeadByteCountTotal>
         <LeadTimeOffset>0</LeadTimeOffset>
         <LeadSampleCountTotal>5000</LeadSampleCountTotal>
         <LeadAmplitudeUnitsPerBit>4.88</LeadAmplitudeUnitsPerBit>
         <LeadAmplitudeUnits>��V</LeadAmplitudeUnits>
         <LeadHighLimit>2147483647</LeadHighLimit>
         <LeadLowLimit>268435456</LeadLowLimit>
         <LeadID>II</LeadID>
         <LeadOffsetFirstSample>0</LeadOffsetFirstSample>
         <FirstSampleBaseline>0</FirstSampleBaseline>
         <LeadSampleSize>2</LeadSampleSize>
         <LeadOff>FALSE</LeadOff>
         <BaselineSway>FALSE</BaselineSway>
         <ExcessiveACNoise>FALSE</ExcessiveACNoise>
         <MuscleNoise>FALSE</MuscleNoise>
         <LeadDataCRC32>2585677013</LeadDataCRC32>
         <WaveFormData>
+P/4//j/+P/6//r/+v/6//n/+P/3//b/+f/6//v//P/5//j/9//2//T/9P/0//T/9f/2
//f/+P/2//T/8v/w//H/8v/z//T/9P/0//T/9P/1//b/9//4//j/+P/4//j/9v/2//b/
9v/1//T/8//y//L/8v/y//L/8//0//X/9v/0//T/9P/0//X/9v/3//j/9v/2//b/9v/3
//j/+f/6//f/9v/1//T/+P/6//z//v/+//7//v/+//z//P/8//z//v/+//7//v8BAAIA
AwAEAAQABAAEAAQAAgACAAIAAgAEAAQABAAEAAMAAgABAAAA/v/+//7//v8AAAAAAAAA
AAIAAgACAAIAAAAAAAAAAAD+//7//v/+/wAAAAAAAAAA///+//3//P/+//7//v/+/wAA
AAAAAAAA/v/+//7//v8AAAAAAAAAAP7//v/+//7//P/8//z//P///wAAAQACAP///v/9
//z/+v/6//r/+v/8//z//P/8//v/+v/5//j/+P/4//j/+P/4//j/+P/4//r/+v/6//r/
+P/4//j/+P/2//b/9v/2//j/+P/4//n//f8AAAAAAAABAAMABAAGAAcABwAGAAYACAAI
AAYABgAHAAgACQAKAAgABwAFAAIAAAD9//3//f/5//n/+f/5//j/9v/2//b/9f/1//f/
9//z//L/8f/v//H/8f/w//D/8f/x//L/8v/w//D/7//v/+7/7v/v/+//7v/t/+v/6v/r
/+z/7v/v//D/8P/v/+//8f/w/+7/8v/w//D/8P/w/+//7v/t/+v/7v/p/+v/6v/k/97/
2P/R/9H/2P/e/+r/AAAbADcAVQBxAIgAnQC1ANEA4wDnANoAywDHAMwA1gDNAKoAfwBV
ADgAIQAFAOr/3f/f/+j/6f/n/+v/7P/m/+T/7P/u/+n/6f/v/+z/5//p/+j/6P/o/+b/
6f/q/+r/6//q/+v/6//r/+v/7f/t/+3/6//r/+n/6f/p/+r/7P/t/+v/6v/q/+r/6v/r
/+v/7P/q/+r/6v/p/+z/7f/t/+7/7f/t/+3/7P/q/+v/6//r/+v/6//t/+r/6//r/+v/
6//r/+v/6//r/+z/7P/s/+r/7P/s/+3/7f/r/+v/7P/s/+j/6P/p/+n/6f/p/+n/6P/m
/+T/5v/m/+j/6f/p/+n/6//s/+z/7P/q/+r/6v/q/+z/7P/q/+r/7v/w//H/8//y//D/
7//w/+7/7v/v/+//8f/z//X/9v/1//T/9f/1//b/9//7//3//v///wEAAgABAAAA///+
//r//P/8//z//v/+//7//P/6//r/+v/6//r/+v/5//n/+v/8//3//v/8//v/+P/6//j/
9//3//f/+f/5//r/+v/6//r/+v/4//X/9f/1//X/9//3//f/9//6//r/+f/5//j/+P/7
//v/+f/5//n/+f/5//j/+P/4//r/+v/6//r/+P/4//z/+v/5//n/+v/6//j/+P/3//f/
+v/6//r/+v/5//j/9//2//f/+f/6//r/9//2//X/9f/2//b/9//2//P/8//z//P/9P/2
//T/9v/2//b/9v/5//v//v/+//7///8BAAIAAgAFAAUABAAFAAgACQAIAAgACAAIAAgA
CgAKAAsACwAJAAUAAAD+//v/+f/5//n/+//6//j/+P/4//X/9f/3//X/8//y//H/7//v
/+//7v/w/+//7//w//D/8P/w/+//8P/w//H/8//x//H/8f/w//D/8P/w//H/8f/y//L/
8f/w/+//7f/q/+//7v/v//D/8P/w//D/8P/r/+j/6//r/+T/4v/g/9j/0//V/9b/2P/m
//r/EwAvAEkAaQCGAJcArQDHAN0A4wDaAM0AxQDQANgAyQCqAIMAWwA8ACMACQD0/+3/
6f/o/+3/6//p/+z/7v/q/+j/6v/t/+n/6//y//P/7//y//L/8v/w/+//7v/s/+v/7P/t
/+3/7f/u//H/8v/z//D/7//s/+v/7f/u//D/8f/x//D/8P/w/+7/7//v//D/7v/u/+7/
7f/t/+3/7P/s/+7/7//w//D/7v/v/+//7//x//H/8//w/+//7//v/+//7f/t/+3/7f/w
//D/8P/u/+7/7v/v/+//7//v//D/8P/s/+z/7f/t/+//7//v/+7/7f/q/+v/6v/s/+3/
7f/t/+v/7P/s/+z/7v/u/+7/7v/w//D/7v/u/+//8P/w//H/8f/w//D/8v/w//D/8f/x
//D/8f/y//L/8v/y//T/9f/3//n//v8BAP3/+//6//j/+f/6//v//P/6//z//P/8//r/
+v/6//j/+f/6//v//P/6//r/+f/5//n/+v/6//r/9//3//X/+P/5//n/+v/7//r/+f/5
//j//f/+/////v/7//n/9//1//b/9//4//n/+P/4//f/9//4//j/+//7//v/+//7//v/
+//6//r/+v/8//z//P/8//r/+v/+//z/+P/3//f/9v/4//j/9//3//j/+P/4//j/+f/6
//v//P/8//3//f/8//n/+P/3//f/9//2//b/9P/0//X/9v/3//b/9v/2//b/8f/2//j/
+P/4//j/+P/2//f/+f/4//v//f8AAAIABAAHAAcABgAEAAYABgAEAAQABAAEAAQAAwAC
AAIAAQACAAEA//8AAPz/+f/4//f/+P/4//f/+P/6//f/9//5//f/9f/0//P/7//v/+//
7v/w/+//7//w/+3/7P/r/+n/7P/s/+3/7//u/+3/7P/q/+r/6v/q/+v/6f/q/+r/6f/r
/+3/7v/u/+//7P/r/+r/7P/s/+z/7P/r/+j/6//p/+T/3v/a/9j/1f/R/9L/3P/w/wgA
IQA5AFUAcQCGAJkAsQDLANkA1wDKAL8AwQDGAMAArQCOAG8ATQAsABEA+f/s/+X/4//m
/+3/6//l/+b/5v/g/97/6P/v/+v/5//s/+//7f/s/+z/7P/q/+z/7P/r/+v/6//r/+r/
6f/r/+3/7f/t/+//7//t/+3/7v/u/+//7//u/+z/6//q/+z/7f/t/+7/8P/w//D/7//u
/+3/6//q/+j/6f/q/+r/6//t/+7/7//x//H/8//w/+7/7f/s/+v/6f/p/+n/6f/s/+z/
7P/q/+3/7v/w//H/8P/v/+//7v/q/+r/6//r/+3/7f/t/+z/7f/s/+//8P/v/+//7v/t
/+v/7P/s/+z/7P/s/+z/7P/w//D/7v/u/+3/7v/u/+//8P/w//H/9P/z//L/8v/x//T/
9f/2//b/9v/2//j/+f/5//n//P/9//3//f/+//7//P/8//z//P/8//7//v/+//z//P/8
//r/+P/4//j/+P/5//r/+v/7//r/+v/5//j/+f/5//f/+v/6//n/+f/5//n/+f/6//r/
/P/8//z/+v/3//f/9//3//f/9//3//f/+v/6//n/+f/7//z/AAABAAAA///+//3////+
//7//v/+//7//v/+//3//v8DAAIA/v/9//3//P/8//z/+//7//3//v///wAA/f/8//v/
+v/8//3//f/8//r/+v/6//v//P/8//3//P/5//n/+f/5//r/+v/6//r/+//6//n/+v/8
//z//P/8//z//v8BAAUABgAFAAUABgAGAAgACwALAAoACgAMAAwACgAKAAoACgAKAAoA
CgALAAsACAAFAAEAAAAAAP//AAABAAAA/v/7//r/+//5//r//f////3//P/7//b/9f/0
//L/8P/v/+//8P/z//T/9f/1//X/9P/0//X/9f/1//X/9P/y//L/8v/z//P/9P/0//P/
8//z//L/8P/y//D/8P/w//H/8v/z//T/6f/y//X/7//s/+j/3P/U/9X/1//e/+r//v8W
ADUAUwBvAIcAmgCtAMMA2QDhANcAyADDAMkA0gDGAKkAhgBlAEMAJgANAPf/6v/r/+//
8P/z//X/8//y/+7/6P/m/+z/8f/v/+//7v/v//H/9P/0//T/8v/v/+7/7P/r/+3/7//w
//H/7//x//H/8f/x//H/7//v//D/8P/x//H/8f/w//D/8P/w//H/8f/y//L/8v/y//H/
7//v/+7/7v/w//H/8v/y//D/8f/x//H/7//v//H/7v/v//H/8//1//P/8f/v/+3/8P/y
//T/9P/y//D/7//t/+//7//w//D/8P/w//H/8f/z//P/8//y//L/8P/y//L/8P/x//H/
8f/v//D/8P/w//P/9P/1//b/9v/2//T/9P/z//T/9P/1//L/8P/v//D/8//2//r//f/8
//v/+v/4//r/+v/8//3//v///wMABQADAAMABAAEAAIAAgACAAIAAQAEAAUABgAEAAQA
BAACAAAAAAAAAAAAAAAAAP////8CAAQABQAGAAIAAQD+/wAAAAD///////8BAAEAAgAC
AAQABAAEAAIAAQABAAEAAQABAAEAAQABAAIAAgABAAEAAgACAAUABQADAAMAAwADAAEA
AAAAAAAAAgACAAIAAgABAAIABwAGAAEAAQACAAIA///+//z/+//9//7///8AAAAAAAAA
AAAA/v///////v///wAAAQADAAEAAAAAAP7//f/9//3//f/6//b/9v/3//j/+f/6//3/
//8CAAIABAAFAAcACAAMAA8ADwAOABAAEgASABAADgAOAA4ADgAOAA4ADwAPAAsABwAC
AAAAAQABAAMABQAEAAIA///+//7/+//7//3//f/7//r/+f/5//v//f/+//r/9//1//T/
9v/2//b/9f/1//T/9P/1//f/9//3//b/9v/2//b/9//3//j/+P/3//X/9f/0//L/9P/y
//L/8v/0//T/9P/0//n/9P/z//X/8P/q/+L/3v/h/+H/4v/s//r/CgAjAEUAYQB5AJIA
qwDDANkA5wDnANwA0wDXAOQA5ADPAK4AhQBdAEAAJQANAPr/8//z//T/8//1//P/8P/y
//L/7P/u//X/+f/3//b/+f/1//P/8v/x/+7/8P/y//P/9f/1//X/9P/z//X/9//3//f/
9f/1//P/8//1//b/+P/5//b/9P/z//L/9P/1//X/9v/1//T/8//x//T/9f/1//b/9f/1
//X/9P/2//f/9//3//f/9//5//b/9P/z//L/8f/y//P/9P/1//T/9P/0//L/9P/0//X/
9f/3//f/+P/4//X/9P/0//P/8//z//P/8v/y//D/8v/y//L/8//z//P/8//0//T/9P/0
//T/9P/0//X/9P/x//D/8v/0//X/9//5//j/+P/6//j/+P/5//n/+//9////AAD9//z/
/f/9//////8CAAMAAwADAAQABAACAAIAAgACAAAAAgACAAIAAgACAAIAAAAAAAIABAAG
AAUABAACAAEA//8AAAAAAAABAAEA//8CAAIAAQABAAEA/////wAAAAAAAAAAAAD+//7/
//8AAAEAAQABAAEAAQD///7//P/7//r/+v/9//3/AAABAAIAAwABAP7//P/6//z//v8A
AAIA///+/wEA/v/9//3//v/+//7//v/9//3//f/8//v/+v/8//z//P/8//r/+//7//r/
/P/8//z//f/9//z//P/6//v/+f/5//n/+P/4//j/+P/4//r//f8BAAIAAgADAAUABgAG
AAcABQACAAQACAAKAAoACgAKAAoACgAIAAgACQAJAAgABQABAAAA///9//3//f////7/
/P/8//z/+f/5//v/+v/3//X/8//z//P/8//y//L/8f/x//L/8v/y//L/8f/z//L/8v/z
//L/8f/w/+7/8P/w//D/8f/w//D/7//t/+v/6//q/+j/8P/w//L/9P/z//L/8f/w/+//
8P/x/+//7v/k/97/2P/T/9H/2P/i/+z//v8bADkAUwBtAIgAoQC3AM0A4QDrAOAAzwDL
ANIA2ADHAKYAfwBXADQAGQADAPT/8//z/+7/7f/x//P/7v/u/+z/5v/o/+n/6f/t//D/
7//x//L/8v/y//D/8v/y//H/8f/x//H/8P/v/+//8f/x//H/8//z//H/8f/y//L/8//z
//P/8v/y//L/8v/z//P/9P/y//D/7v/r/+v/6//q/+r/6//t/+//8P/y//P/8//z//P/
8//1//L/8f/x//H/8f/v/+//7//v//D/8P/w/+7/7v/u/+//7//x//H/8v/y//D/8P/x
//H/9P/1//b/9v/z//D/8f/w//D/8f/x//H/8f/y//L/8v/z//T/9f/2//f/9v/z//L/
9f/2//b/9//0//L/8f/y//P/9P/2//f/+v/7//z//P/8//z//v////7//f//////AQAB
AAIAAgAEAAQABAAEAAEAAgABAAAAAAAAAAAA/v8AAAIABAAGAAQAAgD///3//f/+//7/
/v/+/////v8CAAEA///+//3//f/9//7//v8BAAIAAwACAP//////////AQABAAEAAQAC
AAIAAQABAAEAAgAGAAcABAADAAIAAQABAAAAAAAAAP///v/9//z//P/8/wAA/v/8//3/
//8AAAAAAAD//////v/+//7//v/+//7//v/+//z//f/9//z//P/8//z//f/+//7////+
//3//f/9//3/AAACAPz//P/8//z//P///wEABAAEAAQABQAHAAgACgANAA0ADAAMAA4A
DgAMAAwADAAMAAwACgAKAAsACwAKAAcAAwACAAMAAQABAAEA/v/8//n/+P/5//f/+P/7
//r/9//1//P/9f/3//n/+v/5//f/9v/2//j/+P/4//f/9//2//b/9//0//P/8v/w//H/
8v/z//X/8//0//T/8//z//P/8v/w//T/8v/y//L/8v/y//L/8v/x/+7/6//t/+7/6P/i
/97/2//X/97/6v/0/wwALQBJAGEAeQCUAK0AwwDZAOEA2QDKAMMAywDOAMAAqQCKAGMA
PQAmABEA+//y//H/8f/y//P/9f/z//L/8P/w//D/8P/z//P/6//m/+3/9//3//b/9f/y
//D/8P/v/+//8f/z//T/9f/z//X/9f/1//X/9f/z//P/8v/y//P/8//y//D/7//u/+//
8f/y//T/9v/2//b/9f/1//X/9P/0//T/9f/2//b/9v/3//f/9//0//P/9P/w//D/8f/y
//P/9P/1//b/9//2//b/9v/0//P/8v/y//H/8//z//T/9P/x//D/8P/v//D/8f/y//L/
8P/u//D/8P/z//X/9v/3//X/9v/2//b/9P/0//T/9P/3//j/9//4//f/+P/4//n/+f/4
//j/+v/8//z//f/9//z//f/+//7//P/8//7/////////AgADAAQABQAHAAgABwAGAAUA
BAAAAAIAAgACAAQABAAEAAIAAgACAAIAAgAEAAQAAwADAAMABAAEAAQAAwADAAEABAAC
AAEAAQABAAMAAwAEAAQABgAGAAYABAADAAMAAwADAAUABQAFAAUABQAEAAIAAQACAAIA
BQAFAAcABwAHAAcABgAEAAMAAgACAAIAAgACAP7//v8CAAAA/////wAAAAACAAIAAQAB
AAQABAAEAAQABAAEAAQABAACAAMAAwACAAIAAgACAAMABQAEAAQAAgD///////////z/
/P/8//7//v/+//7/AQADAAYABgAEAAUABwAIAAoADQANAAwADAAOAA4ADAAMAAwADAAM
AA4ADgAPAA8ADQAJAAQAAgADAAMABQAHAAYABAABAAAA///7//r/+//7//n/+P/3//X/
9f/1//T/9v/1//X/9v/2//b/9v/1//f/9v/2//f/9//3//f/9v/1//T/8//z//X/9v/2
//X/8//z//L/8P/z//D/7//u//L/9P/2//j/8f/u//H/8//u/+T/4P/c/9f/0//a/+T/
8v8MACkAQwBfAHsAjACfAL0A0wDhAOMA2ADJAM8A2gDYAMcAqAB/AFsAOgAZAAEA9P/v
/+//8v/1//X/8f/u//L/8P/q/+z/7//r/+n/7P/x/+//8P/w//D/7v/v//D/8P/x//D/
8f/x//H/8//1//X/9f/1//X/8//z/+//7v/u/+3/7//u/+7/7v/u/+//7//w/+//7v/t
/+v/7P/t/+3/7v/u/+//8P/w/+7/7//v/+//7//v//H/7v/t/+3/7f/t/+v/6//r/+v/
7//w//H/8P/v/+7/7v/t/+v/6//s/+z/6//s/+7/7//t/+3/7f/s/+z/6v/s/+z/7P/t
/+3/7f/v//D/8P/w/+3/7P/r/+r/6v/q/+j/6P/q/+z/7f/v//D/8P/x//T/8//y//L/
8f/w//H/8v/y//X/9v/5//v/+f/5//z//f//////AAAAAP///v/9//z/+//+////AAD+
//7//v/8//v//P/9//7//P/8//v/+//5//r/+v/6//v/+//5//z//v/9//3//f/6//n/
+f/4//r/+v/6//j/9//3//f/9//7//3///8BAP7//P/5//f/9//4//z//f/7//v/+//7
//3//P/8//z//P/8//z//P/7//z/AQAAAPz/+//7//r/+v/6//n/+f/6//r/+v/6//j/
+P/4//j/+P/5//n/+P/2//b/9v/3//X//P/8//T/9P/1//b/9//4//f/+f/8//z//P/9
////AAACAAUABQAEAAYACAAIAAYAAwACAAEAAAACAAQABwAJAAoABwADAAIA///9//3/
/f/7//r/+P/4//r/9//3//n/9//1//T/8//w/+//7v/s/+3/7f/u//D/7v/u/+7/7f/v
/+7/7v/v//H/8f/x//D/8P/w//D/8f/v//D/8P/v//H/8f/w/+7/8f/u/+3/7P/s/+z/
7P/s//H/8v/z/+//5v/e/9j/1P/R/8//zv/c//T/DAAnAEcAZQB/AJQAqwDFAN0A7QDr
AOAA1wDZAOAA4gDLAKQAfQBZADgAGQD///L/7//t//D/9f/1/+//6v/s/+7/7P/u/+//
6//r/+z/6//t/+7/7v/u/+z/6v/q/+n/6f/r/+3/7v/v/+3/7//v/+//8f/x/+//7//s
/+z/7f/t/+//7v/u/+7/7v/v/+//8P/y//L/8v/x//D/7//t/+z/7v/v//D/8P/w//H/
8f/x//P/8//1//L/7f/r/+n/5//q/+v/7P/t/+//8P/x//D/7f/s/+z/6//u/+//8f/y
/+7/7v/v/+//7v/t/+z/6v/t/+z/7//w/+//7//u/+3/7f/u/+7/7v/w//D/8P/w//L/
8v/w//D/8//0//T/9f/1//T/9P/2//b/9v/3//f/+v/7//z//P/8//z//v////3//f8A
AAEAAAD//////v///wAAAQACAAAAAgACAAIAAgACAAIAAAD9//z/+//6//3//v/+////
AQACAAIAAgABAAEA//8CAAAA////////AQABAAIAAgACAAIAAgAAAP///////////f/9
//3//f8AAAAA//////z//P///////f/9//3//f8AAAAAAQACAAAAAAAAAAAA/v/+/wIA
AAD+////AQACAP///v/8//v//P/8//z//P/8//z//P/8//3///8AAAAAAAAAAAAAAQD+
//z/+//4//f//f/9//r/+//8//3//v/9////AgACAAQABQAHAAgACgANAA0ADAALAAwA
CwAIAAoACgAKAAoACwAMAA4ADwAOAAsABwAGAAMAAQABAAEAAQAAAP7//v////3//v8B
AAMAAQAAAP//+//5//f/9P/0//P/8//0//T/9P/0//P/9f/0//T/9f/z//P/8//y//T/
9P/0//X/9v/4//n/+f/3//f/9v/0//j/9v/2//b/9v/2//b/9v/1//T/9//1//D/6v/m
/9z/1f/X/+D/6P/0/woAIQBBAGEAdwCMAKUAvwDbAOkA5QDaANMAzwDWANgAvwCWAHMA
UQA0ABkAAwD2/+3/6//y//v/+//1//T/7v/q/+7/9P/z//H/9f/2//H/7//z//T/9f/0
//X/9v/2//f/9v/3//f/9//2//f/9v/1//f/9//1//X/8//y//L/8f/y//L/8//0//T/
9f/1//b/9P/0//T/8//1//X/9P/0//P/8//z//L/8v/z//P/8//0//X/+P/2//b/9//4
//n/+P/3//b/9f/0//T/9P/y//L/8v/z//P/8//z//T/9P/z//T/9v/3//X/9f/1//T/
9v/0//b/9v/1//X/9P/z//T/9v/3//j/9v/2//b/9v/2//b/9P/0//f/+v/8/////f/6
//j/+P/4//j/+f/5//v//f///wAA/v/+/wAAAQABAAEABAAFAAcABwAIAAgABwAGAAUA
BAAEAAYABgAGAAQABAAEAAIAAgAEAAYACAAFAAQAAgABAAMABAAEAAQAAgABAP7/AAAB
AAEAAgADAAQABQAHAAgABgAEAAIA/v8AAAEAAgADAAEAAQABAAEABQAGAAYABwAIAAgA
CwALAAoACQAIAAcABwAGAAYABgADAAIAAQAAAAAAAgAIAAgAAwADAAQABAAFAAYABgAH
AAUAAgD///z//v8AAAIABAACAAMAAwACAAIAAgACAAMAAwACAAIAAAADAP7///8AAAEA
AgAFAAcACgAKAAoACwANAA4AEAATABMAEgAQABIAEgAQAA4ADgAOAA4ADgAOAA8ADwAR
AA8ADAAMAAoABwAGAAUABQAEAAIAAgACAP////8BAAMAAQAAAP//+//7//v/+v/6//n/
+f/6//r/+v/6//n/9//2//b/9//5//n/+f/4//r/+v/6//v/+f/6//r/+f/7//v/+v/4
//r/+P/4//j/+f/6//v//P/5//j/9//1//L/7v/i/9j/2//f/+D/5P/y/wYAHwA/AF0A
dQCKAJ8AtwDTAOMA5wDiANUA0QDaANYAvwCgAIEAXQA+ACUACwD0/+//9f/6//v/9//z
//L/9P/y/+r/7P/3//v/9//0//f/+//6//r/+v/4//b/9P/x/+//8//1//b/9//2//f/
9v/1//j/+f/4//n/9f/0//T/8//1//T/9P/0//b/9//3//j/+v/6//r/+f/3//f/9v/2
//T/9f/2//b/+P/5//n/+f/3//f/+f/2//P/8//z//P/9f/1//X/9f/0//T/9P/y//X/
9v/4//n/+P/3//f/9v/2//b/9//3//b/9f/0//L/8P/u//D/8P/x//P/9P/1//L/8v/x
//D/8P/w//D/8P/z//T/8//0//X/9v/2//f/9//2//b/+P/6//r/+//7//r/+//8//z/
/P/8//7/////////AgADAAMAAwAEAAQABgAGAAYABgACAAQABAAEAAIAAgACAAAA/v/+
//7//v8AAAIAAwAFAAQABAADAAIAAwADAAEABAAEAAMAAwADAAMAAwAEAAQABAAEAAQA
AgADAAUABwAJAAcABQADAAEABAAEAAMAAwAAAAAAAwADAAQABQAGAAcABwAGAAYABgAF
AAQAAwACAAEAAgAHAAYAAQABAAIAAgADAAQABAAFAAMAAgABAAAAAAAAAAAAAAACAAMA
AwACAAQABAAEAAUABAACAAEA/v///wEAAgABAAAA///+/wIABQAJAAoACQAJAAoACgAO
ABEAEQAQAA4ADgAMAAgACgAMAA4AEAAQABAAEQARABIADwALAAoACAAFAAQAAwADAAIA
AAAAAAAA/f/9////AAD////////7//v/+//6//z/+//7//z//P/8//z/+//5//j/+P/5
//r/+//8//z/+v/6//r/+//9//7//v/9//3//f/8//r//P/6//r/+v/6//r/+v/6//f/
8v/v//H/8v/s/+T/4v/d/93/5P/q//b/DAAnAEEAWQB1AJAApwC9ANcA5wDnANoAzwDN
ANgA3gDNAKYAeQBXAD4AIwAJAP7//f/3//b////9//X/9v/0//D/8P/0//n///8DAAIA
//////3//P/7//j/+P/4//f/9//4//n/+f/5//f/+f/5//n/+f/5//f/9//0//T/9f/1
//X/9P/0//T/9P/1//X/9v/3//j/+f/5//f/9//2//b/9v/3//j/+P/4//n/+f/5//j/
9//4//T/9P/1//b/9//5//n/+f/5//j/+P/4//b/9P/0//X/9f/1//X/9v/2//T/9P/1
//X/9//3//f/9v/2//T/9v/2//T/8//x/+//8//2//j/+v/6//r/+v/6//3//v/9//7/
+//6//j/9//5//j/+P/6//z//P/9//3//P/9//7//v/+//7/AAABAAAA//8BAAEAAwAD
AAQABAAGAAYABgAGAAYACAAIAAgACAAIAAgABgAEAAQABAAEAAQABAADAAMAAwAEAAQA
BAAEAAUABAAIAAoACQAJAAkACAAHAAcABgAKAAoACgAIAAUABQAFAAUABQAFAAUABQAG
AAYABQAFAAIAAgAFAAUABwAHAAcABwAFAAQABAAEAAUABgAHAAgAAwACAAUAAgAAAAEA
AwAEAAQABAADAAMABAAEAAQABAAEAAQABAAEAAYABwAHAAYABQAEAAMAAwABAAIABAAC
AAIAAgACAAIABQAHAAoACgAIAAkACwAMABAAEwATABIADwAQAA8ADAAMAAwADAAMAA8A
EAASABMAEAANAAkACAAJAAcABwAHAAkACAAGAAYABQABAAAAAQADAAEAAAD///3//f/9
//z/+v/5//n/+v/8//z//P/7//r/+P/3//f/9//3//f/9v/2//b/9v/3//j/+v/7//v/
+//7//r/+P/7//j/9//2//j/+P/4//j/+//6//f/8//u/+z/6v/m/+P/5f/g/97/8P8I
AB8APQBbAHEAigCtAMUA1wDrAPEA5gDbAOEA6gDsANsAuACTAHEAUAAxABUAAgD3//f/
/v8BAP3//f/6//T/9P/2//b/9//5//3/AAD///n/+v/6//r/+P/4//j/9//3//r/+//7
//v//f/////////9//3/+//7//j/+P/5//n/+f/4//j/+P/5//v//P/+//v/+v/5//f/
+f/7//z//v/9//3//f/8//r/+//7//v/+//7//3/+v/6//v//P/9//3//f/9//3//v/+
//7//P/6//r/+//7//3//f/+//7///8AAAIAAwABAP///f/6//z/+v/8//z//P/9//3/
/f///wAAAAAAAP7//v/+//7/AgACAAAAAAD//wAAAAABAAIAAgADAAYABAAEAAUABQAH
AAkACwAMAAwADAAOAA8ADQANABAAEQARABEAEgASABEAEAAPAA4ADgAQABAAEAAUABQA
EgAQAA==
         </WaveFormData>
      </LeadData>
      <LeadData>
         <LeadByteCountTotal>10000</LeadByteCountTotal>
         <LeadTimeOffset>0</LeadTimeOffset>
         <LeadSampleCountTotal>5000</LeadSampleCountTotal>
         <LeadAmplitudeUnitsPerBit>4.88</LeadAmplitudeUnitsPerBit>
         <LeadAmplitudeUnits>��V</LeadAmplitudeUnits>
         <LeadHighLimit>2147483647</LeadHighLimit>
         <LeadLowLimit>268435456</LeadLowLimit>
         <LeadID>V1</LeadID>
         <LeadOffsetFirstSample>0</LeadOffsetFirstSample>
         <FirstSampleBaseline>0</FirstSampleBaseline>
         <LeadSampleSize>2</LeadSampleSize>
         <LeadOff>FALSE</LeadOff>
         <BaselineSway>FALSE</BaselineSway>
         <ExcessiveACNoise>FALSE</ExcessiveACNoise>
         <MuscleNoise>FALSE</MuscleNoise>
         <LeadDataCRC32>756840698</LeadDataCRC32>
         <WaveFormData>
BAAEAAQABAACAAIAAgACAAMABAAFAAYABQAEAAMAAgAEAAQABAAEAAQABAAEAAQABAAE
AAQABAAGAAYABgAGAAQABAAEAAQABAAEAAQABAAEAAQABAAEAAMAAgABAAAAAAAAAAAA
AAD+//7//v/+//3//P/7//r/9//2//X/9P/y//L/8v/y//H/8P/v/+7/7v/u/+7/7v/t
/+z/6//q/+r/6v/q/+r/6v/q/+r/6v/s/+z/7P/s/+7/7v/u/+7/8P/w//D/8P/y//L/
8v/y//X/9v/3//j/+P/4//j/+P/6//r/+v/6//v//P/9//7//v/+//7//v/+//7//v/+
/wAAAAAAAAAAAAAAAAAAAAAAAAAAAAAAAAIAAgACAAIABAAEAAQABAAEAAQABAAEAAYA
BgAGAAYABgAGAAYABgAGAAYABgAGAAgACAAIAAgACAAIAAgACAAGAAYABgAGAAYABgAG
AAYABgAGAAYABgAEAAQABAAEAAUABgAHAAgABgAGAAYABgAGAAYABgAGAAQABAAEAAQA
BAAEAAQABAAEAAQABAAEAAQABAAEAAYABgAIAAsACwANAA0ADQAOAA0ADAALAAoACgAK
AAoACgAJAAgACAAIAAkACQAIAAcABAAAAP7//f/9//z//P/8//r/+v/6//r//P/8//z/
/v8AAAAAAAAAAP7//v/+//7///////////8AAAAAAAAAAAAAAAAAAAAAAAAAAAAAAAD+
//3//f/9///////+//7////////////+//3//P/7//z//f/+//////8BAAEA//8AAAQA
DAASABMAFwAXABEADwASABkAHQAjACQAIwAjABYA+v/f/9L/zf/F/7X/o/+X/4//hf95
/3P/ef+J/5r/qf+2/77/x//O/9f/3v/k/+r/8P/0//n//P/+/wAAAgABAAQABAAEAAUA
BQAFAAQAAwAFAAUABQAGAAgACAAIAAgABgAGAAYABgAHAAcABwAHAAcABwAHAAcABwAH
AAcABwAHAAcABwAHAAcABwAIAAgABgAGAAYABgAGAAUABQAFAAYABgAGAAYABwAHAAYA
BgAGAAYABgAGAAUABQAFAAUABQAFAAUABQAFAAUABAAEAAQABAAEAAQAAwACAAEAAQAB
AAAAAAD///7//f/8//v/+v/5//n/+P/3//f/9//1//b/9f/1//X/9P/z//P/8//z//L/
8f/x//P/8v/y//L/8P/w//D/8P/w//D/8P/x//H/8f/x//L/8//0//X/9f/1//b/9v/4
//n/+v/7//v/+//7//z//P/9//7///8BAP//////////AAAAAAAAAQD//////////wEA
AgACAAEAAQACAAMAAwACAAIAAgADAAMABAAEAAQABAAEAAUABgAGAAYABgAHAAkACQAJ
AAkABwAHAAcACAAIAAgACQAJAAoACgAKAAoACAAJAAkACQAKAAoACQAJAAgACAAJAAkA
BgAGAAYABgAIAAgABwAHAAkACQAIAAgACAAIAAgACAAGAAUABQAFAAcACAAJAAoACAAE
AAQABQAGAAcACAAKAAoADAAPAA4ADQAMAAsACgAKAAoACgAIAAgACAAIAAgABwAGAAYA
BAADAAMAAgACAAAA/f/8//n/+f/4//j/+P/4//j/+P/4//j/+P/4//r//P/8//z//P/8
//z//P/8//v/+//7//3//v/+//7//v/+//7//v/9//z/+//6//z//P/7//v//f/9//3/
/P/8//3//f/9//v/+//7//v/+//7//v/+//9//3//f/9//3//v8AAAYACgARABcAFwAV
ABEAFAAZAB0AIwAmACcAIwAYAAIA5//S/8f/vf+r/5X/h/+B/3n/bf9p/3P/gf+S/6P/
tP++/8f/0P/X/9z/4v/o/+z/8P/1//z//v/+/wAA//8AAAAAAAABAAIAAwADAAMABQAF
AAUABgAEAAQABAAEAAYABgAGAAYABQAFAAUABQAHAAcABwAHAAUABQAFAAUABwAHAAcA
BwAHAAcACAAIAAYABgAGAAYACAAHAAcABwAIAAgACAAIAAkACQAIAAgACAAIAAgACAAJ
AAkACQAJAAgABwAGAAUABwAHAAYABgAGAAYABgAGAAUABAADAAMABQAEAAQAAwAAAP//
/v/9//z/+//7//r/+f/5//n/9//2//X/9f/1//T/8//z//P/8v/w/+7/7f/v/+7/7v/u
/+7/7v/u/+7/8P/w//D/8f/x//H/8f/y//P/9P/1//X/9f/2//b/+P/5//r/+//7//v/
+//8//z//P/8//z//f/9//3//f/9//7//v/+/////////////////wAAAAD//wEAAgAD
AAMAAQAAAP////8AAAIAAwAEAAIAAgADAAQABgAGAAYABwAFAAUABQAFAAUABQAFAAYA
BgAGAAcABwAIAAgACAAIAAYABwAHAAcACgAKAAkACQAGAAYABwAHAAYABgAGAAYABgAG
AAUABQAHAAcABgAGAAYABgAGAAYABAADAAMAAwACAAIAAgACAAQABAAEAAUAAQAAAP7/
AAAAAAAAAAADAAQABwALAAsACwALAAsACgAKAAoACgAMAAwADAAMAAoACQAIAAgACgAJ
AAkACAAFAAIA/v/8//z//f/9//7//P/8//z//P/8//z//P/8//7/AAAAAAAAAAAAAAAA
AAAAAP///////wEAAgACAAIAAQAAAP///v8AAAAAAAAAAAAAAAD//////////////v/+
/////////wEAAQABAAEA////////////////AQABAP//AAAEAAoAFAAbABsAGQAXABUA
GAAdACMAKQAsACsAIwASAPj/3//M/8H/sf+b/43/g/95/23/Z/9r/3n/jf+g/7H/vP/E
/8v/1P/d/+L/6P/u//L/+P/7//7/AgACAAIAAwAEAAQABAAFAAQABQAFAAUABwAHAAcA
CAAGAAYABgAGAAYABgAGAAYABwAHAAcABwAHAAcABwAHAAcABwAHAAcABwAHAAcABwAH
AAcACAAIAAoACgAKAAoADAALAAsACwAKAAoACgAKAAkACQAIAAgACgAKAAoACgAJAAkA
CQAJAAkACQAJAAkACwALAAoACgAIAAgACAAIAAcABgAFAAUABQAEAAQAAwACAAEAAAD/
//7//f/9//z/+f/5//n/9//2//X/9f/1//b/9f/1//X/8//y//H/8f/z//L/8v/y//D/
8P/w//D/8P/w//D/8f/z//P/8//0//X/9v/3//f/9//4//j/+v/5//r/+//7//v/+//8
//z//v/+//7//////////////wIAAgACAAMAAQABAAEAAQABAAIAAgABAAEAAgADAAMA
AgACAAIAAwAFAAYABgAGAAYABgAHAAgACAAIAAgACQAHAAcABwAHAAkACQAJAAoACAAI
AAkACQAIAAgACAAIAAgACQAJAAkADAAMAAsACwAIAAgACQAJAAgACAAIAAgACgAKAAkA
CQAJAAkACAAIAAgACAAIAAgABgAFAAUABQAEAAQABAAEAAQABAAEAAUABQAEAAUABAAE
AAQABAAEAAQACAAIAAoADQANAA0ADQANAAwADAAMAAwADAAMAAwADAAMAAsACgAKAAoA
CQAJAAgABwAEAAAA/v///////v/+//7//v/+//7//v/+//7//v/+/wAAAAAAAAIAAgAC
AAIAAgABAAEAAQD//wAAAAAAAAIAAgACAAIAAAAAAAAAAAACAAIAAQABAAEAAQABAAAA
AAABAAEAAQABAAEAAQABAAEAAQABAAEABQABAP////8BAAQACgAQABYAGwAbABkAFQAV
ABgAHQAhACcAKAAlABsABgDu/93/0P/H/7f/of+P/4f/ff9x/2v/df+F/5f/qP+3/8L/
yv/R/9j/3f/m/+z/8v/4//z/AQAEAAQABAAEAAUABAAEAAQABQAIAAkACQAJAAkACQAJ
AAoACAAIAAgACAAIAAgACAAIAAkACQAJAAkABwAHAAcABwAJAAkACQAJAAsACwALAAsA
CwALAAwADAAKAAoACgAKAAoACQAJAAkACgAKAAoACgALAAsACgAKAAoACgAKAAoABwAH
AAcABwAJAAkACQAJAAcABwAGAAYACAAIAAgACAAHAAYABQAFAAUABAAEAAMAAgABAAAA
///8//v/+//6//n/+f/5//f/9v/1//X/9f/0//P/8//z//X/9P/z//P/8f/w//D/8P/w
//D/8P/w//D/8P/w//H/8f/x//H/8v/1//b/9//3//f/+P/4//r/+v/6//r/+f/6//v/
/f/+//7//v/+//////////////8AAAAAAAABAP//////////AQACAAIAAQD//wAAAQAB
AAIAAgACAAMAAwAEAAQABAACAAIAAwAEAAYABgAGAAcABwAHAAcABwAHAAcABwAIAAoA
CgALAAsACAAIAAgACAAGAAcABwAHAAgACAAHAAcABwAIAAoACwAJAAgABwAGAAYABgAF
AAUABwAHAAYABgAEAAQABAAEAAQAAwADAAMABAAEAAQABAAGAAYAAgAAAAAAAAAAAAQA
BAAGAAkACQAJAAkACQAKAAoACgAKAAgACAAIAAgACgAJAAgACAAIAAcABwAGAAUAAgD+
//z/+f/5//j/+P/6//r/+v/6//r/+v/6//r//P/+//7//v/8//z//P/8//7//f/9//3/
/f/+//7//v/+//7//v/+//7//v/+//7//P/8//v/+//9//3//f/8//z//f/9//3/////
///////9//3//f/9//v/+//7//v/+//8/wAACAAOABMAFQATAA0ADwAQABUAGQAhACQA
IQAbAAwA9P/Z/87/y//B/6//nf+R/4n/f/91/3P/ef+F/5b/p/+y/7r/xf/O/9P/3P/i
/+j/7v/y//f//P/8//7//v///wAAAAAAAAEAAAABAAEAAQADAAMAAwAEAAQABAAEAAQA
BAAEAAQABAADAAMAAwADAAMAAwADAAMAAwADAAMAAwADAAMAAwADAAEAAQACAAIABAAE
AAQABAAEAAMAAwADAAIAAgACAAIABAAFAAUABgAEAAQABAAEAAMAAwADAAMAAwADAAMA
AwABAAEAAAAAAAAAAAAAAAAAAQAAAP////////7//v/9//z/+//6//n/+P/3//f/9v/z
//P/8//x//L/8f/x//H/8v/x//H/8f/w/+7/7P/r/+v/6v/q/+r/7P/s/+z/7P/s/+z/
7P/t/+3/7f/t/+7/7f/u/+//7//x//L/8v/0//X/9v/3//f/+f/5//r/+v/6//r/+v/7
//v/+//7//v//v/+//7///////////////7//v/9//v/+//8//3//f/+//7//v//////
AAAAAAAA/v/+////AAACAAIAAgADAAMAAwADAAMAAQABAAEAAgACAAIAAwADAAIAAgAC
AAIAAAABAAEAAQACAAIAAQABAAAAAAABAAEAAAAAAAAAAAAAAAAA/////wEAAQAAAAAA
AAAAAAAAAAAAAP///////wAAAAAAAAAA/v/+//7//v/+/wAAAAACAAUABQAFAAUABQAI
AAgACAAIAAYABgAGAAYABAADAAIAAgAEAAMAAwACAAMAAAD8//r/9//3//b/9v/4//j/
+P/4//b/9v/2//b/+P/6//r/+v/8//z//P/8//r/+f/5//n/+f/6//r/+v/6//r/+v/6
//z//P/8//z//P/8//v/+//5//n/+f/4//n/+//8//3//P/7//r/+f/7//v/+//7//v/
+//5//n/+//+/wAABAAOABUAFQARAA8ADwAOABMAGwAjACQAIQAbABAA+P/b/8b/v/+z
/6H/jf+B/3n/bf9l/2f/c/+B/5D/of+u/7r/w//M/9H/1v/e/+T/7P/w//P/+P/6//r/
+v/7//z//P/8//3//v////////////////8AAAAAAAAAAAAAAAAAAAAAAAABAAEAAQAB
AAEAAQABAAEAAQABAAEAAQACAAMABAAFAAMAAwAEAAQABAAEAAQABAAEAAMAAwADAAYA
BgAGAAYABQAFAAQABAAEAAQABAAEAAUABQAFAAUABQAFAAUABQADAAMAAgACAAQABAAE
AAQAAQAAAP////8BAAAAAAD///7//f/8//v/+v/5//n/+P/3//f/9//1//T/8//z//P/
8P/v/+//7//x//D/7//v/+//7v/u/+7/7P/s/+z/7P/u/+7/7v/v/+//7//v//D/8f/y
//P/8//z//T/9P/2//f/+P/5//n/+f/5//r/+v/8//z//P/9//3//f/9//3//v/+//7/
/////////////wEAAgACAAEAAQACAAMAAwAAAAAAAAABAAEAAgACAAIAAgACAAMABAAE
AAQABAAFAAUABQAFAAUABwAHAAcACAAGAAYABwAHAAgACAAIAAgACAAJAAkACQAIAAgA
BwAHAAYABgAHAAcABgAGAAYABgAIAAgABwAHAAUABQAEAAQABgAGAAYABgAFAAMAAgAB
AAIAAgACAAIAAAAAAAIAAAAAAAAAAAACAAIABAAHAAkACQAJAAkACAAIAAgACAAJAAoA
CwAMAAwACwAKAAoACAAHAAcABgADAAAA/P/6//v/+//6//r//P/8//z//P/6//r/+v/6
//z//v/+//7/AAAAAAAAAAD+//3//f/9//3//v/+//7//v/+//7//v/+//7//v/+//7/
/v/9//3//f/9//3//P/+//////////3//f/9//3/////////////////////////AAAC
AAoAEgAZABkAGQAVABMAFgAbACMAKwAoACMAGQAGAO7/1f/G/7v/qf+V/4n/f/9z/2f/
Z/9z/4P/kf+i/7P/vv/E/83/1P/b/+D/5P/o//D/9P/5//z/AgAEAAAA//8AAAAAAAAB
AAQABQAFAAUABQAFAAUABgAGAAYABgAGAAYABgAGAAYABQAFAAUABQAHAAcABwAHAAcA
BwAHAAcACQAJAAkACQAHAAcACAAIAAgACAAIAAgACAAHAAcABwAIAAgACAAIAAkACQAI
AAgACAAIAAgACAAHAAcABwAHAAcABwAHAAcACQAJAAgACAAIAAgACAAIAAcABgAFAAUA
BQAEAAQAAwAAAP///v/9//z/+//7//r/+f/5//n/9//2//X/9f/1//T/8//z//P/8f/w
/+//7//x//D/8P/w//D/8P/w//D/8P/w//D/8f/x//H/8f/y//P/9P/1//X/9f/2//b/
+P/7//z//f/9//v/+//8//z//v/+//7///8BAAEAAQABAAEAAAD///////////////8B
AAIAAgABAAEAAgADAAMAAAAAAAAAAQADAAQABAAEAAYABgAHAAgACAAIAAgACQAHAAcA
BwAHAAcABwAHAAgACgAKAAsACwAKAAoACgAKAAgACQAJAAkADAAMAAsACwAIAAgACQAJ
AAgACAAIAAgACAAIAAcABwAHAAcABgAGAAYABgAGAAYACAAHAAcABwAEAAQABAAEAAIA
BAAGAAYABgAGAAYABgAGAAgACwALAAsACwALAAwADAAMAAwADAAMAAwADAAOAA0ADAAM
AAoACQAJAAgACQAGAAIAAAD+//3/+//6//z//P/8//z//P/8//z//P8AAAIAAgACAAIA
AgACAAIAAAD///////8BAAIAAgACAAIAAgACAAIAAAAAAAAAAAAAAAAA////////////
//7/AAABAAEAAQADAAMAAwADAAIAAQAAAP//AwAFAAMAAQABAAQABgAMABQAGwAdABsA
FwAVABYAGQAfACUAKAAnACMAGAD+/+P/1v/R/8f/sf+f/5X/jf9//3P/c/99/43/nP+t
/7j/wP/J/9L/2f/e/+b/7P/0//r//f8AAAIABAAGAAcABgAGAAYABwAIAAkACQAJAAkA
CQAJAAoACAAIAAgACAAKAAoACgAKAAsACwALAAsACwALAAsACwALAAsACwALAAsACwAL
AAsACwALAAwADAAMAAwADAAMAAwACwALAAsADAAMAAwADAALAAsACgAKAAwADAAMAAwA
CQAJAAkACQAJAAkACQAJAAsACwAKAAoACAAIAAgACAAJAAgABwAHAAkACAAIAAcABAAD
AAIAAQAAAP/////+//////////3//v/9//3//f/6//n/+f/5//j/9v/0//P/9f/0//T/
9P/0//T/9P/0//T/9P/0//X/9//3//f/+P/3//j/+f/5//n/+v/6//z//f/+////////
////AAAAAAEAAgADAAUAAwADAAMAAwAGAAYABgAHAAUABQAFAAUAAwAEAAQAAwAEAAYA
CAAJAAgACAAIAAkABwAIAAgACAAIAAgACQAKAAwADAAMAA0ADQANAA0ADQANAA0ADQAO
AAwADAANAA0ADAAMAAwADAALAAsACgAJAAwADAALAAsACgAKAAsACwAMAAwADAAMAA4A
DgANAA0ADQANAAwADAAOAA4ADgAOAAgACQAJAAcABgAIAAgACAAIAAwADAAOABEAEQAR
ABEAEQAQABAAEAAQABAAEAAQABAAEgARABAAEAAQAA8ADwAOAAsACAAEAAIAAwADAAIA
AgACAAIAAgACAAIAAgACAAIAAgAEAAQABAAEAAQABAAEAAIAAQABAAEAAwAEAAQABAAE
AAQABAAEAAIAAgACAAIAAwAEAAQABQADAAMAAwACAAAAAQABAAEAAwADAAMAAwADAAMA
AwADAAMAAwABAAEAAQAEAAoAEAAWABsAHQAZABcAFQAWABsAIwAnACgAJQAhABAA8v/X
/8z/yf+//63/mf+P/4v/gf93/3f/ff+N/5z/qf+2/8D/yf/S/9v/4v/o/+7/8v/2//v/
/P8AAAQACAAFAAYABgAGAAcACgALAAsACwAJAAkACQAKAAoACgAKAAoACAAIAAgACAAL
AAsACwALAAkACQAJAAkACQAJAAkACQALAAsACwALAAsACwAMAAwACgAKAAoACgAIAAcA
BwAHAAoACgAKAAoADQANAAwADAAKAAoACgAKAAsACwALAAsACQAJAAkACQAJAAkACAAI
AAgACAAIAAgACQAIAAcABwAFAAQABAADAAIAAQAAAP///v/9//3//P/7//v/+//5//j/
9//3//f/+P/3//f/9//5//j/9//3//b/9P/z//L/9P/0//T/9P/0//T/9P/1//X/9f/1
//b/9//4//n/+f/5//r/+v/8////AAABAAEA/////wAAAAACAAIAAgADAAMAAwADAAMA
AgACAAIAAwAFAAUABQAFAAUABgAGAAUABQAGAAcABwAIAAgACAAJAAcACAAIAAgABgAG
AAcACAAKAAoACgALAAsACwALAAsACwALAAsADAAKAAoACwALAAoACgAKAAoACgALAAsA
CwAKAAoACQAJAAoACgALAAsADAAMAAwADAAKAAoACQAJAAkACQAIAAgACAAIAAgACAAK
AAkACQAJAAgABgAGAAgABgAGAAYABgAIAAgACgANAA8ADwAPAA8ADgAOAA4ADgAPABAA
EQASABEADwANAAwADgANAA0ADAALAAgABAACAP/////+//7/AAAAAAAAAAAAAAAAAAAA
AAAAAgACAAIABAAEAAQABAAEAAMAAwADAAMABAAEAAQAAgACAAIAAgAEAAQABAAEAAIA
AgABAAEAAQABAAEAAAACAAMAAwADAAEAAQABAAEAAwADAAMAAwAFAAMAAwADAAMABAAG
AA4AFgAbABsAGwAZABsAHgAjACcALQAwACsAIQAMAPb/3//K/73/rf+X/4f/f/91/2n/
Zf9r/3n/i/+g/7X/wv/I/8v/1P/b/+D/6P/u//L/+P/9/wAAAAACAAQAAwAGAAYABgAH
AAYABwAHAAcABQAFAAUABgAHAAgACQAKAAoACgAKAAoACwALAAsACwALAAsACwALAAsA
CwALAAsACwALAAsACwALAAsADAAMAAwADAAMAAwADgANAA0ADQAMAAwADAAMAA0ADQAM
AAwADgAOAA4ADgALAAsACwALAA0ADQANAA0ACwALAAoACgAKAAoACgAKAAsACgAJAAkA
BwAGAAYABQAGAAUABAADAAAA//////7//////////f/6//n/+f/5//j/9//3//f/+f/4
//f/9//3//b/9v/2//T/9P/0//T/9P/0//T/9f/1//X/9f/2//f/+P/5//n/+//8//z/
/v/+//7//v/9//////8AAAAA/v/+//7///8AAAEAAgADAAIAAgACAAMABQAFAAUABQAD
AAQABAADAAEAAgADAAMAAwAEAAUABwAFAAYABgAGAAYABgAHAAgABgAGAAYABwAJAAkA
CQAJAAsACwALAAwACgAKAAsACwAMAAwADAAMAAwADQANAA0ADAAMAAsACwAKAAoACwAL
AAsADAANAA4ADAAMAAsACwALAAsACgAKAAgACAAIAAgACgAJAAkACQAIAAYABAAEAAQA
BAAIAAgACgANAA0ADQANAA0AEAAQABAAEAAQABAAEAAQABAADwAOAA4ADgANAA0ADAAJ
AAYAAgAAAP/////+//7//v/+//7//v/+//7//v/+/wAAAgACAAIAAgACAAIAAgAEAAMA
AwADAAEAAgACAAIABAAEAAQABAACAAIAAgACAAAAAAD/////AQABAAEAAAAAAAEAAQAB
AAEAAQABAAEAAQABAAEAAQADAAEA//8BAAEAAAAGAAwAFAAZABsAGwAZABcAGAAdACMA
KwAsACsAJwAWAP7/5f/Q/8X/uf+l/5P/h/9//3H/a/9v/3f/if+e/6//vP/E/8v/0P/X
/+D/5P/q//L/9v/5//z/AAACAAIAAwACAAIAAgADAAYABwAHAAcABQAFAAUABgAGAAYA
BgAGAAYABgAGAAYACAAJAAoACwAJAAkACQAJAAcABwAHAAcACQAJAAkACQAJAAkACgAK
AAoACgAKAAoACAAHAAcABwAGAAYABgAGAAkACQAIAAgACgAKAAoACgAHAAcABwAHAAcA
BwAHAAcACQAJAAgACAAIAAgACAAIAAcABgAFAAUABQAEAAQAAwACAAEAAAD//wAA////
//7/+//7//v/+f/4//f/9//3//b/9f/1//X/9P/y//D/7//x//D/8P/w//D/8P/w//D/
8P/w//D/8f/z//P/8//0//P/9P/1//X/9f/2//b/+P/5//r/+//7//v/+//8//z//v/+
//7//////////////wAAAAAAAAEAAQABAAEAAQABAAIAAgABAP//AAABAAEAAAAAAAAA
AQABAAIAAgACAAMABAAGAAgABwAGAAUABQAFAAUABQAFAAUABQAFAAYABgAGAAcABwAH
AAgACQAKAAkACQAIAAcACAAIAAcABwAGAAYABwAHAAYABgAGAAYABgAGAAUABQAFAAUA
BAAEAAQABAAEAAQABAADAAMAAwAGAAQAAAABAAIAAwAEAAQABAAGAAkACgALAAwADQAN
AAwACwAKAAwADAAMAAwADAALAAoACgAIAAcABwAGAAcABAAAAP7//f/9//z//P/6//r/
+v/6//r/+v/6//r//P/+//7//v/+//7//v/+//7//f/9//3//f/+//7//v/+//7//v/+
//7//v/+//7//v/+//3//f/7//v/+//6//z//f/9//3/+//7//v/+//7//v/+//7//3/
AQADAAEA//8AAAIACAAQABcAGQAVAA8ADQASABkAHQAjACQAIwAfABIA+v/l/9b/zf/B
/6v/mf+N/4P/df9t/2//ef+H/5b/qf+0/7z/w//M/9P/2v/i/+r/7v/y//f/+P/8//z/
/P/9/wAAAAAAAAEAAgADAAMAAwADAAMAAwAEAAIAAgACAAIABAAEAAQABAAGAAcACAAJ
AAgABwAGAAUAAwADAAMAAwAFAAUABQAFAAMAAwAEAAQABAAEAAQABAAGAAUABQAFAAQA
BAAEAAQABQAFAAQABAAEAAQABAAEAAUABQAFAAUABQAFAAUABQADAAMAAgACAAQABAAE
AAQAAQAAAP////////7//v/9//7//f/8//v/+P/3//f/9v/1//X/9f/z//D/7//v/+//
8P/v/+//7//x//D/7//v/+3/7P/s/+z/7v/u/+7/7v/u/+7/7v/v/+//7//v//D/8f/y
//P/8//x//L/8v/0//X/9v/3//f/9//3//j/+P/6//r/+v/7//3//f/9//3//P/8//z/
/f/7//v/+//7//3//v/+//3///8AAAEAAQD+//7//v//////AAAAAAAAAAAAAAEAAgAC
AAIAAgADAAUABQAFAAUABAADAAIAAgAEAAQABQAFAAQABAAEAAQABgAHAAcABwAGAAYA
BQAFAAYABgAHAAcABAAEAAQABAAEAAQAAwADAAEAAQAAAAAAAgACAAIAAgACAAMAAwAA
AP7//v/+//7/AAAAAAIABQAGAAcACAAJAAoACgAKAAoACAAIAAgACAAKAAkACAAIAAoA
CQAJAAgABQACAP7//P/5//n/+P/4//j/+P/4//j/+v/6//r/+v/8//7//v/+//3//P/7
//r/+//7//z//f/7//z//P/8//7//v/+//7//P/8//z//P/6//r/+f/5//v/+//7//r/
+P/5//n/+f/7//v/+//7//v/+//7//v/+f/3//v//f/7//r//v8EAAoADwATABMADQAJ
AAwAEQAXACEAIgAfABkAEAD2/9v/yv/D/7v/rf+b/43/h/97/2//a/9x/3//jv+d/6r/
tv/B/8r/z//W/97/5P/o/+7/8//2//j/+P/4//n//P/8//z//f8AAAEAAQABAP//////
/wAAAAAAAAAAAAACAAIAAgACAAEAAQABAAEAAwADAAMAAwADAAMAAwADAAMAAwADAAMA
AQABAAIAAgAEAAQABAAEAAIAAQABAAEAAgACAAIAAgABAAEAAAAAAAAAAAAAAAAAAQAB
AAEAAQABAAEAAQABAAMAAwACAAIAAAAAAAAAAAD///7//f/9/////v/+//3/+v/5//j/
9//4//f/9//2//P/8//z//H/8v/x//H/8f/w/+//7//v/+//7v/t/+3/6//q/+r/6v/q
/+r/6v/q/+r/6v/q/+v/7f/t/+3/7v/v//D/8f/x//H/8v/y//T/8//0//X/9f/3//n/
+v/4/w==
         </WaveFormData>
      </LeadData>
      <LeadData>
         <LeadByteCountTotal>10000</LeadByteCountTotal>
         <LeadTimeOffset>0</LeadTimeOffset>
         <LeadSampleCountTotal>5000</LeadSampleCountTotal>
         <LeadAmplitudeUnitsPerBit>4.88</LeadAmplitudeUnitsPerBit>
         <LeadAmplitudeUnits>��V</LeadAmplitudeUnits>
         <LeadHighLimit>2147483647</LeadHighLimit>
         <LeadLowLimit>268435456</LeadLowLimit>
         <LeadID>V2</LeadID>
         <LeadOffsetFirstSample>0</LeadOffsetFirstSample>
         <FirstSampleBaseline>0</FirstSampleBaseline>
         <LeadSampleSize>2</LeadSampleSize>
         <LeadOff>FALSE</LeadOff>
         <BaselineSway>FALSE</BaselineSway>
         <ExcessiveACNoise>FALSE</ExcessiveACNoise>
         <MuscleNoise>FALSE</MuscleNoise>
         <LeadDataCRC32>2516175809</LeadDataCRC32>
         <WaveFormData>
BAAEAAQABAAEAAQABAAEAAUABgAHAAgACAAIAAgACAAJAAoACwAMAA4ADgAOAA4ADwAQ
ABEAEgAUABQAFAAUABYAFgAWABYAFgAWABYAFgAYABgAGAAYABgAGAAYABgAGgAaABoA
GgAZABgAFwAWABQAFAAUABQAEQAQAA8ADgANAAwACwAKAAcABgAFAAQAAQAAAP///v/7
//r/+f/4//b/9v/2//b/9P/0//T/9P/2//b/9v/2//b/9v/2//b/9//4//n/+v/8//z/
/P/8//z//P/8//z//P/8//z//P/8//z//P/8//z//P/8//z//P/8//z//P/8//z//P/8
//z//P/8//z//P/8//z//P/+//7//v/+////AAABAAIAAwAEAAUABgAIAAgACAAIAAkA
CgALAAwADAAMAAwADAAOAA4ADgAOABAAEAAQABAAEAAQABAAEAAQABAAEAAQAA8ADgAN
AAwADgAOAA4ADgANAAwACwAKAAoACgAKAAoACgAKAAoACgAJAAgABwAGAAQABAAEAAQA
AgACAAIAAgACAAIAAgACAAQABAAEAAQABAAFAAYABgAIAAgACAAIAAYABgAIAAkADAAN
ABAAEAAQABAAEAAQABIAEgARABAACwAIAAcABgAFAAUABAAEAAQABAAEAAQABAAEAAMA
AwADAAEAAAD///z//P/8//v/+//7//r/+v/8//z//P/8//z//P/8//v/+//7//v/+//5
//n/+f/4//n/+f/5//n/+f/5//r/+v/4//j/+P/4//n/+v/7//z//P8AAAAAAAABAAYA
EAAaACkAPABPAGQAfACiANAA/wAmAUEBRgEwAe0AfADk/0P/0/6s/qH+mf6b/p/+pv6w
/sP+2P71/hX/Nv9S/2f/eP+M/6H/s//A/83/2f/i/+z/8f/2//r//P///wAAAgADAAQA
BgAFAAUABAAGAAgACAAIAAkACQAJAAkACQAJAAkACQAHAAcABwAHAAgACAAIAAgACgAK
AAoACwAMAAoACgAKAAwADgAOAA8ADwARABEAEQASABIAEwATABMAFAAWABcAFwAXABcA
FwAZABkAGgAaABgAGAAaABsAGwAbABsAHAAcABwAHAAdAB0AHgAgAB4AHgAfAB8AHgAg
AB8AHwAfAB0AHAAaABkAGgAZABkAGAAXABcAFgAVABIAEQARABAADgAMAAoACAAIAAcA
BAADAAMAAQAAAP///f/8//v/+//9//3//f/9//3//f/9//3//P/8//7//v/+////////
/wEAAQABAAEAAAAAAP////8BAAEAAQAAAP3//f/+//7//////////f/7//z//P/7//3/
/v/+//7//v/////////9//3//v/+////AQACAAQAAgACAAQABQAFAAYABgAGAAkACQAJ
AAkACwALAAsADQAOAA4ADgAOAAwADQANAA0ADQANAAwADAAMAA0ADQAMAA4ADQANAA0A
CwAKAAoACgAKAAkACQAJAAsACgAKAAgACAAJAAkACAAFAAUAAwADAAQABQAGAAcABQD/
/wAAAQACAAMABAAGAAYABwAIAAcABgAFAAQABgAGAAYACAAHAAgACQAMAAwADAAMAAwA
DAAMAAwACwALAAkABwAHAAUAAwACAAAAAAAAAAAAAAAAAP7//v/9//3//f/7//r/+f/4
//j/+P/3//f/9//2//j/+P/4//j/+P/4//j/+P/1//X/9f/1//X/9f/1//X/9f/1//b/
9//1//X/9f/2//T/9P/0//T/9P/0//T/9P/2//b/9v/4//r/+/8AAAYAEAAdADIARwBc
AHQAkgC+AO8AHAE9AUgBPAEHAaoAHgBz/+X+pP6R/on+h/6L/pL+oP6z/sr+5f4F/yr/
TP9j/3b/iv+f/63/uP/H/9P/2v/k/+3/8v/2//j/9//4//r/+//8/wEAAQACAAIABAAG
AAYABgAFAAUABQAFAAcABwAHAAcABQAFAAUABQAIAAgACAAIAAgACAAIAAkADAAKAAoA
CgAIAAoACgALAAsADQANAA0AEAAQABEAEQAPABAAEgATABUAFQAVABUAFwAXABgAGAAY
ABgAGgAbABkAGQAZABoAGwAcAB0AHwAdAB4AIAAeABwAHQAdABwAHQAdAB4AHwAdABwA
GgAZABgAFwAXABYAFQAVABQAEwAOAA0ADQAMAAwACgAIAAYABQADAP///f////3//P/7
//v/+v/5//n/9//3//f/9//5//n/+f/5//z//P/+//7//P/9//3//f8BAAEAAQABAAIA
AgABAAEAAQABAAEAAAD9//3//v/+//7///8AAP////8AAAAA///+//7//f/8//3///8A
AAEAAAD//////v8AAAEAAQACAAIAAgAEAAUABgAIAAkACgAJAAkACQAJAAkACQAJAAsA
DAAMAAwADAAOAA8ADwAPABEAEQAQABAAEgATABMAEgARAA8ADgANAA8ADgAOAA4ADgAN
AA0ADQANAAwADAAKAAgACQAJAAgABwAHAAUABQAFAAUABQAFAAcABwAGAAYABAADAAIA
AwAEAAUABgAIAAgACQAKAAoACgAKAAoACAAIAAgACgALAAwADQAQABAAEAAQABAAEgAS
ABIAEQAPAAsABwAFAAUABQAGAAYABAAEAAQABAAEAAIAAgABAAEAAQD///7////+//7/
/v/7//v/+//6//z//P/8//z/+v/6//r/+v/6//v//P/9//v/+//7//v/+v/5//n/+f/5
//n/+f/6//r/+v/6//r/+v/6//r/+v/6//r/+v/8//z///8GAA4AGgAtAEAAUwBsAIQA
qADWAAcBMgFNAVABNAHrAHgA3P8x/7v+kv6J/oX+hf6H/pD+oP63/tL+9/4b/zz/WP9t
/37/kv+n/7X/wv/P/9n/4v/q//H/9v/2//j//f/+/wAAAQACAAMAAwAEAAQABgAIAAgA
CAAJAAkACQAJAAcABwAHAAcABwAHAAcABwAKAAoACgAKAAgACAAIAAkADAAKAAoACgAK
AAwADAANAA8AEQARABEAFAAUABUAFQATABQAFgAXABUAFQAVABUAGQAZABoAGgAaABoA
HAAdAB0AHQAdAB4AIAAgACAAIQAfACAAIgAgACIAIwAjACIAIAAfAB8AHwAfAB4AHAAb
ABoAGQAZABgAFQAVABQAEwASABEAEQAQAA4ADAAKAAgACAAHAAQAAwAFAAMAAgABAP//
/v/9//3//f/9//3//f/9//3//f/9/wAAAAACAAIAAgADAAMAAwAFAAUABQAFAAQABAAD
AAMABQAFAAUABAABAAEAAgACAAMAAwADAAEAAQACAAIAAQABAAIAAgACAAIAAwADAAMA
AQABAAIAAgAEAAUABQAGAAYABgAIAAkACAAKAAsADAALAAsACwALAA0ADQANAA8AEgAS
ABIAEgAQABEAEQARAA8ADwAOAA4ADwARABIAEgAQAA8ADwAPAA8ADgAOAA4ADgANAA0A
DQANAAwADAAKAAwADQANAAwACQAJAAcABwAHAAcABwAHAAUABQAEAAQAAgADAAUABQAE
AAQABAAEAAQABgAGAAcACAAIAAgACAAIAAYABgAGAAgACwAMAA0AEAAQABAAEAAQAA4A
DgAOAA0ADgALAAgABwAGAAUABQAEAAIAAgACAAIABAACAAIAAQD//////f/8//3//P/8
//z/+//7//v/+v/4//j/+P/4//r/+v/6//r/9//3//f/9//5//n/+f/5//b/9f/1//X/
9//3//f/+P/4//j/+P/4//b/9v/2//b/+v/4//b/+P/8/wEACAASAB4ALwBCAFcAcACO
ALgA6gAXATgBRwE8AQ4BrwAoAID/6/6l/pT+jf6F/oX+i/6W/qr+v/7e/gP/J/9E/17/
c/+E/5j/p/+3/8T/0f/d/+b/7v/z//T/9P/4//v/+//8//z//P8AAAEAAwAEAAIABAAE
AAQAAwADAAMAAwAFAAUABQAFAAUABQAFAAUABAAEAAQABAAEAAQABAAFAAoACAAIAAgA
CgAMAAwADQALAA0ADQANAA4ADgAPAA8ADwAQABIAEwAVABUAFQAVABUAFQAWABYAFgAW
ABgAGQAbABsAGwAcABwAHAAcAB0AHQAeACAAHgAcAB0AHQAcAB4AHQAdAB0AGwAaABgA
FwAYABcAFwAWABMAEwASABEADAALAAsACgAKAAgABgAEAAYABQACAAEAAQD///7//f/9
//z/+//7//v/+//7//v/+//7//v/+//8//z//v/+/wAAAQABAAEAAQABAAEAAQACAAIA
AQABAAEAAQABAAAA/////wAAAAABAAEAAQD/////AAAAAP////8AAAAAAAD+////////
/wAAAQADAAQAAgADAAMABAACAAIABAAFAAYACAAJAAoADAANAA4ADwAPAA8ADwARABIA
EgASABIAEAARABEAEQAPAA8ADgAOABAAEQARABAAEQARABIAEwARABAAEAAQAA4ADQAN
AA0ADwAOAA4ADAAKAAsACwAKAAsACwAJAAkACQAJAAkACQALAAsABgAIAAgACAAIAAoA
CgALAAwACgAKAAoACgAMAAwADAAOAA4ADgAOABAAEQASABMAFAAUABQAFAATABAADQAK
AAkACAAHAAcABgAGAAYABgAGAAYABAAEAAMAAwADAAEAAAD///7//v/+//3//f/9//z/
/P/8//z//P/8//z//P/8//v/+//7//v/+f/5//n/+f/6//n/+f/5//n/+f/5//r/+//8
//3//v/9//z/+//6//r/+v/6//r//v8BAAgAEgAcACkAOgBNAGAAegCeAM4A+wAkATsB
PAEeAdUAYgDI/yv/yf6m/pv+lf6X/pv+pP6y/sX+2v7z/hX/OP9Q/2X/eP+O/6P/s//A
/83/2f/g/+r/8f/0//j/+v/7//z//v///wAAAQABAAIAAgAEAAYABgAGAAcABwAHAAcA
BQAFAAUABQAHAAcABwAHAAYABgAGAAYACAAIAAgACQAKAAgACAAIAAgACgAKAAsADQAP
AA8ADwAOAA4ADwAPABEAEgAUABUAFwAXABcAFwAYABcAFwAWABYAFgAYABkAFwAXABcA
GAAaABoAGgAbABsAHAAeABwAHAAdAB0AHAAeAB0AHQAdABsAGgAYABcAFgAVABUAFAAT
ABMAEgARABAADwAPAA4ADAAKAAgABgAEAAMAAAD///3/+//6//n/+//6//n/+f/5//n/
+f/5//n/+f/5//n/+P/4//r/+v/8//3//f/9////////////AAAAAP/////9//3//f/8
//v/+//8//z//f/9//3/+//7//z//P/7//r/+v/5//j/+P/5//n/+f/7//v//P/8//z/
/f/9//7//v/+/wAAAQAEAAYABwAIAAkACQAJAAkACQAJAAkACwAMAAwADAAMAAoACwAL
AAsACwALAAoACgAKAAsACwAKAAgABwAHAAcACQAIAAgACAAGAAUABQAFAAUABAAEAAIA
AAABAAEAAAABAAEA/////wEAAQABAAEAAAAAAAAAAAAAAAAAAAABAAIAAgACAAIAAgAE
AAQABAAGAAYABgAGAAgABgAGAAYABgAIAAgACAAHAAgABQACAAEAAAD//////v8AAAAA
AAAAAP7//P/8//v/+//7//n/+P/3//b/9v/2//P/8//z//L/9P/0//T/9P/0//T/9P/0
//P/8//z//P/8f/x//H/8f/w/+//7//v//D/8f/y//T/8f/w/+//7v/w//D/8P/w//L/
8v/w/+7/8v/3//z/BAAQAB8AMABBAFoAcgCQAL4A8QAcATcBQAEsAfEAiAD0/0n/yf6W
/of+f/6B/oP+iv6a/rH+yP7j/gf/Kv9G/1//dP+G/5f/p/+2/8P/0f/a/+D/6f/u//D/
8P/z//T/9v/3//j//f/9//7//v/+/wAAAAAAAP//////////AQABAAEAAQABAAEAAQAB
AAIAAgACAAIAAgACAAIAAwAIAAYABgAGAAYACAAIAAkACQALAAsACwAMAAwADQANAA0A
DgAQABEADwAPAA8ADwARABEAEgASABQAFAAWABcAFwAXABcAGAAYABgAGAAZABkAGgAc
ABoAGgAbABsAGgAaABkAGQAZABkAGAAWABUAFAATABMAEgATABMAEgARAA4ADQANAAwA
CAAGAAQAAgAEAAMAAAD///3/+//6//n/+f/4//f/9//5//n/+f/5//f/9//3//f/+v/6
//z//P/8//3//f/9//3//f/9//3/AAAAAP/////9//3//f/8//v/+//8//z//f/9//3/
+//7//z//P/7//v//P/8//z//P/9//3//f/7//v//P/8//z//f/9//7//v/+/wAAAQAC
AAQABQAGAAcABwAHAAcACQAJAAkACwAMAAwADAAMAAwADQANAA0ADwAPAA4ADgAMAA0A
DQAMAAwACwALAAsACQAIAAgACAAKAAkACQAJAAkACAAIAAYABgAHAAcABgADAAMAAQAB
AAEAAQABAAEA//8BAAIAAgACAAIAAgABAAAAAAAAAAEAAgADAAQAAgACAAIABAAHAAgA
CQAMAAwADAAMAAwACgAKAAoACQAIAAUAAgABAAAA//////7/AAAAAAAAAAD+//z//P/7
//v/+//5//j/9//2//b/9v/1//X/9f/0//T/9P/0//T/9P/0//T/9P/z//P/8//z//P/
8//z//P/8v/x//H/8f/z//P/8//0//P/8v/x//D/8v/y//L/8v/y//L/9P/0//j/+//+
/wYAGAApADwAUwBqAIQArADeAA0BNAFDAToBEgG9ADoAjv/x/p3+hv5//n/+f/6B/oz+
oP67/tr++/4f/0D/WP9r/37/kv+j/7H/vP/J/9X/3v/k/+v/9P/2//T/9f/0//b/9//4
//z//f///wAAAAACAAIAAgABAAEAAQABAAEAAQABAAEAAwADAAMAAwAEAAQABAAEAAQA
BAAEAAUACAAGAAYABgAGAAgACAAJAAkACwALAAsACgAKAAsACwANAA4AEAARABEAEQAR
ABEAEwATABQAFAASABIAFAAVABcAFwAXABgAGgAaABoAGwAZABoAHAAaABgAGQAZABgA
GgAZABkAGQAXABYAFAATABIAEQARABAADwAPAA4ADQAMAAsACwAKAAcABAABAP7//v/9
//r/+f/7//n/+P/3//f/9v/1//X/9f/1//X/9f/1//X/9f/1//b/9v/4//j/+P/5//n/
+f/9//3//f/9//z//P/7//v/+f/5//n/+P/4//n/+//8//n/+f/5//f/9f/2//b/9f/3
//j/+P/4//b/9//3//f/9//3//j/+P/4//n/+f/6//z//P/+/////v8AAAEAAgABAAEA
AQABAAMAAwADAAUABwAIAAkACgAJAAkACAAHAAcABwAGAAYACAAJAAkACAAGAAUABQAF
AAcABgAGAAYABAADAAMAAwABAAAAAAD+//7///////7//v////7////+//3//P/7//n/
+//+//z//P/8//z//P/8//3//v/+//7//v/+/wAAAAAAAAIAAwAEAAUACAAIAAgACAAI
AAgACAAIAAcACAAFAAIAAQD///3//P/6//r/+v/6//r//P/6//r/+f/7//v/+f/4//X/
9P/0//T/8//z//P/8v/y//L/8v/y//L/8v/y//L/8f/x//H/8f/x//H/8f/x//D/7//v
/+//7//v/+//8P/y//L/8v/y//D/8P/w//D/9P/2//L/9P/2//n//v8GABIAIwA2AEcA
XgB2AJoAyAD3ACIBOwE+ASgB5wB2ANr/Of/J/qL+lf6P/pH+k/6W/qT+u/7Q/u3+D/8y
/0z/Yf90/4r/m/+r/7j/xf/T/97/5P/t//L/9P/2//n/+v/8//3//v//////AAAAAAAA
AgACAAIAAQABAAEAAQADAAMAAwADAAMAAwADAAMABAAEAAQABAAEAAQABAAFAAgABgAG
AAYABgAIAAgACQALAA0ADQANAA4ADgAPAA8ADwAQABIAEwATABMAEwATABUAFQAWABYA
FAAUABYAFwAZABkAGQAaABoAGgAaABsAGwAcAB4AHAAaABsAGwAaABwAGwAbABsAGQAY
ABYAFQAWABUAFQAUABQAFQAVABUAEAAPAA8ADgAOAAwACgAIAAcABQABAP//AQD///7/
/f////7//f/9//3//f/9//3/+//7//v/+//8//z//v/+/wAAAQABAAEAAwADAAMAAwAC
AAIAAQABAAMAAwADAAIA/////wAAAAAAAAEAAgABAP//AAAAAP///f/+//7//v///wEA
AgADAAMAAwAEAAQABAAFAAUABgAGAAYACAAJAAwADgAPABAADwAPAA8ADwARABEAEQAT
ABQAFAAUABQAFAAVABUAFQAUABMAEQAQABEAEwAUABQAEgARABEAEQATABIAEgASABIA
EQARABEAEQAQABAADgAQABEAEQAQAAsADQANAAsACgAMAAwADAAMAA4ADgAPABAADgAO
AA4ADgAMAAwADAAOAA8AEAARABQAFgAWABYAFgAUABQAFAATABIADwAMAAsADAALAAsA
CgAKAAoACgAKAAoACAAIAAcABwAHAAUABAADAAIAAgACAP////////7/AAAAAAAAAAD+
//7//v/+//3//f/9//3////////////8//v/+//7//n/+f/5//r/+//8//3//v/8//z/
/P/8//7//P/8//7/AgAHAA4AFgAgADEARABXAGwAhgCoANYAAQEmATcBNgEUAcUATACw
/xv/xf6m/pv+k/6V/p3+qP64/sv+4P79/h//Pv9Y/23/fv+U/6n/uf/G/9H/3f/m/+z/
8//6//7/AgABAAQABgAHAAgACwALAAwADAALAAwACwAKAAsACwALAAsACwALAAsACwAN
AA0ADQANAAwADAAMAAwADgAOAA4ADwAUABIAEgASABIAFAAUABUAEwAVABUAFQAWABYA
FwAXABcAGAAaABsAHQAdAB0AHQAdAB0AHgAeAB4AHgAgACEAIQAhACEAIgAiACIAIgAj
ACMAJAAmACQAJAAlACUAJAAkACMAIwAjACEAIAAeAB0AHgAdAB0AHAAZABkAGAAXABQA
EwATABIAEgAQAA4ADAAOAA0ACgAJAAgABQADAAEAAwACAAEAAQABAAEAAQABAAEAAQAB
AAEAAAAAAAIAAgACAAMAAwADAAcABwAHAAcABgAGAAUABQAHAAcABwAGAAMAAwAEAAQA
AQABAAEA//8AAAIAAwADAAMABAAEAAQABAAFAAUABQAFAAUABgAGAAYABwAHAAgABgAG
AAgACQAMAA4ADwAQABEAEQARABEAEQARABEAEwAUABQAFAAUABIAEwATABMAFQAVABQA
FAASABMAEwASABIAEQARABEAEwASABIAEgASABEAEQARAA8ADgAOAAwADAANAA0ADAAN
AA0ACwALAAsACQAJAAoACgAKAAoACgAKAAoACwAMAAwADAAMAAwACgAKAAoADAANAA4A
DwASABIAEgASABIAEgASABIAEQAQAA0ACgAJAAgABwAHAAYACAAIAAgACAAIAAYABgAF
AAMAAwABAAAAAQAAAAAAAAD////////+/wAAAAAAAAAA///+//3//P/7//v/+//7//v/
+//7//v/+v/5//n/+f/7//v/+//8//r/+v/6//r//P/8//z//P/+//7//P/8//7/AQAG
ABAAHAArAD4AUwBqAIYArADaAAcBLgFHAUgBJgHbAGQAxP8f/7X+kP6H/oP+g/6J/pb+
qP67/tb++f4h/0T/Yv9z/4L/lP+n/7f/xP/R/9n/4v/u//X/+P/6//7///8CAAQABQAG
AAcABwAIAAgABgAIAAgACAALAAsACwALAAsACwALAAsACwALAAsACwAMAAwADAAMAAwA
DAAMAA0ADgAMAAwADAAOABAAEAARABEAEwATABMAFAAUABUAFQATABQAFgAXABUAFQAV
ABUAGQAZABoAGgAaABoAHAAdAB0AHQAdAB4AHAAcABwAHQAdAB4AIAAeAB8AIQAiACIA
IQAfAB4AHQAfAB4AHAAbABoAGQAZABgAFwAXABYAFQAQAA8ADwAOAAwACgAIAAYACAAH
AAQAAwADAAEAAAD///3//P/7//v/+//7//v/+//5//n/+f/5//v//P///wAAAgADAAMA
AwADAAMAAwADAAIAAgABAAEA/////////v/+////AQACAAEAAQABAP//AQACAAIAAQAB
AAIAAgACAAAAAQABAAEAAQABAAIAAgACAAMAAwAEAAQABAAGAAcABgAIAAkACgALAAsA
CwALAA0ADQANAA8ADgAOAA4ADgAOAA8ADwAPABEAEQAQABAAEAARABEAEAAQAA8ADwAP
AA8ADgAOAA4ADgANAA0ADQALAAoACgAIAAgACQAJAAgACAAJAAgACQAJAAQABAAEAAQA
BAAFAAYACAAKAAgACAAIAAgACgAKAAoADAALAAwADQAQABAAEAAQABAAEgASABIAEQAO
AAsACAAHAAYABQAFAAQABAAEAAQABAAEAAIAAgABAP/////9//z//f/8//z//P/9//3/
/f/8//r/+v/6//r//P/8//z//P/5//n/+f/5//f/9//3//f/+P/3//f/9//1//X/9f/2
//j/+P/4//j/+P/4//j/+P/4//b/9v/4//j/+/8CAAoAFgAjADQASQBeAHYAlgDEAPUA
IgE9AUYBNAH3AIwA+P9L/8f+lP6J/oX+g/6F/or+nP6x/sT+5/4P/zL/Tv9l/3j/iP+b
/63/uv/H/9X/3v/k/+v/8v/0//b/+f/6//z//f/+/wMAAwAEAAQAAgAEAAQABAAFAAUA
BQAFAAUABQAFAAUABgAHAAgACQAJAAgABwAGAAYABgAGAAcACgAIAAgACAAIAAoACgAL
AAsADQANAA0ADgAOAA8ADwANAA4AEAARABMAEwATABMAFwAXABgAGAAWABYAGAAZABkA
GQAZABoAHAAcABwAHQAdAB4AIAAeAB4AHwAfAB4AHAAbABsAGwAbABoAGAAXABcAFwAY
ABgAFgAVABMAEQAOAA0ADQAMAAgABgAEAAIAAgABAP7//f/9//v/+v/5//n/+P/3//f/
9//3//f/9//5//n/+f/5//j/+P/6//r/+v/7//v/+//9//3//f/9//z//P/7//v//P/9
//7//v/9//3//v/+//3//f/9//v/+//8//z/+//7//z//P/8//r/+//7//v/+//7//z/
/P/8//3//f/+////AAADAAUABQAGAAYABgAJAAkACQAJAAcABwAHAAkACgAKAAoACgAM
AA0ADQANAAsACwAKAAoACgALAAsACgAKAAkACQAJAAkACAAIAAgACAAHAAcABwAHAAYA
BgAEAAIAAwADAAIAAQABAP////8BAP///P/9//7///8AAP7//v///wAAAgACAAIAAgAA
AAAAAAACAAQABgAIAAwADgAOAA4ADgANAAwACwAJAAgABQACAAEAAgABAAEAAAD///7/
/f/8//7//P/8//v/+f/5//f/9v/3//b/9v/2//P/8//z//L/8v/y//L/8v/0//T/9P/0
//H/8f/x//H/8f/x//H/8f/u/+3/7f/t/+//7//v//D/7v/u/+7/7v/u/+7/7v/u//D/
9P/2//b/9P/1//r/AgAQACEAMgBDAFYAcACWAMgA9wAeATkBPgEoAeMAdADc/zX/wf6Y
/ov+hf6F/of+jP6c/rH+xv7l/gf/LP9I/13/bv+C/5f/p/+2/8X/0f/a/+D/5f/q/+z/
7v/x//P/9v/4//r//f/9//7//v/+/wAAAAAAAP//////////AQABAAEAAQACAAMABAAF
AAUABAADAAIAAgACAAIAAwAGAAQABAAEAAQABgAGAAcABwAJAAkACQAKAAoACwALAAsA
DAAOAA8AEQARABEAEQARABEAEgASABQAFAAWABcAFQAVABUAFgAWABYAFgAXABkAGgAc
ABoAGQAZABgAFgAYABcAFwAXABcAFgAUABMAEAAPAA8ADgAPAA8ADgANAAwACwALAAoA
CQAIAAcABgAEAAMAAAD///3/+//6//n/+v/6//r/+//6//n/+P/3//j/+f/6//v//v/+
/wAAAAD//////v/9////////////AAAAAP////8BAAEAAQAAAAEAAQACAAIA////////
/f/7//z//P/7//3//v/+//7//v/////////9//3//v/+/wAAAQABAAIAAwAEAAcACQAJ
AAoACgAKAA4ADwAQABEAEAAPAA4ADwASABIAEgASABAAEQARABEAEwATABIAEgAQABEA
EQAQABAADwAPAA8ADQAMAAwADAAOAA0ADQANAA0ADAAMAAoADAANAA0ADAALAAsACwAI
AAYABgAGAAYACAAIAAkACgAMAAwADAAMAAwADAAMAA4ADQAOAA8AEgASABIAEgASABMA
FAAVABUAEgAPAAwACwAKAAkACQAIAAgACAAIAAgACAAGAAYABQAFAAUAAwACAAAA/v/9
//z//f/9//3//P/8//z//P/8//7//v/+//7/+//7//v/+//5//n/+f/5//r/+f/5//n/
9//3//f/+P/5//r/+//8//z//P/8//z/+v/4//r//v8AAAEABgAMABYAJQA4AEsAWgBy
AJIAwADxABwBNwE6ASYB7QCEAPL/Uf/Z/qr+n/6X/pX+m/6g/qz+vf7S/u/+D/8w/0z/
Zf96/4z/n/+v/77/y//V/+D/6P/v//L/9P/2//n/+//+/wAAAgADAAMABAAEAAQABgAG
AAYABwAHAAcABwAFAAUABQAFAAUABQAFAAUACAAIAAgACAAKAAoACgALAAwACgAKAAoA
CgAMAAwADQANAA8ADwAPAA4ADgAPAA8AEQASABQAFQAVABUAFQAVABYAFQAVABQAFAAU
ABYAFwAZABkAGQAaABwAHAAcAB0AGwAcAB4AHAAaABsAGwAaABwAGwAbABsAGQAYABYA
FQAWABUAFQAUABMAEwASABEADgANAA0ADAAKAAgABgAEAAYABQACAAEAAAD9//v/+f/5
//j/9//3//X/9f/1//X/9//3//f/9//6//r//P/8//r/+//7//v//f/9//3//f/+/wAA
/f/7/w==
         </WaveFormData>
      </LeadData>
      <LeadData>
         <LeadByteCountTotal>10000</LeadByteCountTotal>
         <LeadTimeOffset>0</LeadTimeOffset>
         <LeadSampleCountTotal>5000</LeadSampleCountTotal>
         <LeadAmplitudeUnitsPerBit>4.88</LeadAmplitudeUnitsPerBit>
         <LeadAmplitudeUnits>��V</LeadAmplitudeUnits>
         <LeadHighLimit>2147483647</LeadHighLimit>
         <LeadLowLimit>268435456</LeadLowLimit>
         <LeadID>V3</LeadID>
         <LeadOffsetFirstSample>0</LeadOffsetFirstSample>
         <FirstSampleBaseline>0</FirstSampleBaseline>
         <LeadSampleSize>2</LeadSampleSize>
         <LeadOff>FALSE</LeadOff>
         <BaselineSway>FALSE</BaselineSway>
         <ExcessiveACNoise>FALSE</ExcessiveACNoise>
         <MuscleNoise>FALSE</MuscleNoise>
         <LeadDataCRC32>2635580972</LeadDataCRC32>
         <WaveFormData>
DAAMAAwADAAMAAwADAAMAA0ADgAPABAADgAOAA4ADgAPABAAEQASABIAEgASABIAFAAU
ABQAFAAWABYAFgAWABgAGAAYABgAFgAWABYAFgAYABgAGAAYABYAFgAWABYAFgAWABYA
FgAVABQAEwASAA8ADgANAAwACgAIAAYABAADAAIAAQAAAPz/+v/4//b/9f/0//P/8v/v
/+7/7f/s/+v/6v/p/+j/6P/o/+j/6P/p/+r/6//s/+3/7v/v//D/8v/0//b/+P/5//r/
+//8////AAABAAIAAwAEAAUABgAIAAgACAAIAAkACgALAAwADAAMAAwADAAOAA4ADgAO
AA8AEAARABIAEAAQABAAEAARABIAEwAUABYAFgAWABYAGQAaABsAHAAcABwAHAAcAB4A
HgAeAB4AIAAgACAAIAAgACAAIAAgACIAIgAiACIAIgAiACIAIgAgACAAIAAgACAAIAAg
ACAAHgAeAB4AHgAcABwAHAAcABwAHAAcABwAGgAaABoAGgAYABgAGAAYABYAFgAWABYA
FgAWABYAFgAWABYAFgAWABgAGAAYABkAGwAcAB4AHgAcAB0AHQAdABsAHAAdAB8AIAAh
ACMAIwAlACUAJQAlACUAJQAkACMAHwAbABoAGQAbABkAGAAYABYAFgAVABQAFAAUABUA
FgAUABMAEgARABAADwAOAAsADQAMAAwADAALAAsACgAKAAwADAAMAAsACwALAAsACwAL
AAsACgAKAAwACwALAAsACgAKAAoACgAIAAgACAAIAAkACgALAAwACgANAAsACQAHAAYA
CAAOABsALQBIAGYAjwDJAA8BTwGIAbQBxQG7AYEBFAF6AM7/U/8h/xr/Ff8N///+8/7v
/vL+/f4M/yP/Pv9Z/2//gv+X/6z/vv/M/9n/4//u//b/+/8AAAMABAAGAAcACQAJAAsA
CwAMAAsACgALAAsADAAMAAwADAAMAAwACwALAAsACwAMAAwADAAMAAsACwAMAAwADAAN
AA0ADAAKAAwADAAMAAwADAAMAAwADQAOAA4ADgAMAAwADgAOAA4ADgAPABEADwAOAA4A
DgAPAA8AEAARAA8ADwAPAA8AEAARABEAEAAPAA8AEAAQAA4ADgAOAA4ADQANAA4ADgAK
AAkACQAIAAQAAgACAAAA/v/+//3/+//4//j/9//0//L/7//t/+3/6v/n/+X/5f/j/+P/
4P/f/9//3f/d/9r/2v/a/9r/2P/a/9v/3f/e/9z/3f/e/97/3//h/+T/5f/m/+j/6v/t
/+3/7f/w//H/8//z//P/8v/z//T/9P/1//b/9v/2//b/9//3//f/9f/z//X/9f/0//b/
+P/4//j/+f/5//n/+f/5//v//f/9////AQABAAAA/v8AAAIAAwABAAEAAAAAAAMABAAG
AAcABwAHAAcACAAJAAkABwAHAAkACgAKAAoACgAJAAgACAAKAAkABwAHAAgACAAIAAcA
BgAFAAUABQAHAAUAAwADAAIAAgACAAIAAgABAAAA///9//3//f/9///////+//7//P/4
//r//P/8//z//P//////AAACAAEAAAAAAP//AQABAAIAAwAEAAQABAAFAAUABQAFAAUA
BQAFAAUABAAFAAMA///+//v/+//5//j/+P/4//j/9//2//X/9P/0//b/9P/z//L/7//v
/+//7//t/+3/7P/s/+z/7f/t/+z/7P/s/+z/7P/p/+n/6f/p/+n/6f/p/+j/6f/q/+r/
6//p/+r/6v/q/+j/6P/o/+j/6P/o/+j/6P/q/+r/6f/p/+n/6f/m/+b/6P/z/wUAIAA+
AGUAmQDdACMBYgGUAbEBrwGFASoBmgDk/0f/+f7m/t/+1/7N/sH+v/7E/s3+3P71/hb/
Nf9N/2L/d/+K/5j/pv+1/7//yP/S/9v/4v/l/+b/5v/n/+n/6f/r/+7/8P/w//D/8f/x
//L/8v/y//L/8v/y//X/9f/1//X/9P/0//T/9P/3//f/+P/4//b/9//3//b/+P/6//r/
+v/4//j/+P/4//n/+v/6//r//P/8//7//v/8//z//f///wEAAAAAAAAAAwADAAQABQAD
AAMAAwADAAIAAwADAAIAAgADAAUABgAEAAQABAAEAAMAAwAEAAQAAQABAAIAAgAAAP7/
/v/8//j/+P/3//X/8v/y//H/7v/u/+v/6f/p/+j/5f/j/+P/4P/f/9v/2f/Z/9f/1//U
/9b/1v/W/9T/1v/X/9n/2v/Y/9n/2v/a/9z/3//j/+X/5f/m/+f/6f/r/+v/7v/v//H/
8f/x//D/8//0//T/9f/0//T/9P/0//f/9//3//X/9//5//n/+P/2//j/+P/4//j/+f/6
//v/+v/7//z/+//9///////+//z//v8AAAEAAgADAAMABAADAAQABgAHAAcABwAHAAgA
CQAJAAcABwAJAAoACgAKAAkACQAJAAoADAALAAkACQAGAAYABgAFAAUABQAGAAcABwAF
AAMAAwAEAAQABAAEAAQAAwACAAEA/////////////////v/+//7//v///////f/8//z/
/v/+//7//v8BAAEAAgAEAAQABAAFAAUABQAFAAYABwAHAAgACQALAAsACwALAAsADQAN
AA0ADAAKAAcAAgAAAAAAAQAAAAAAAAAAAAAA///+//3//P/8//z/+v/5//j/+f/5//n/
+f/1//X/9P/0//b/9//3//b/9P/0//T/9P/0//X/9v/3//f/9//3//b/9P/0//P/8//z
//T/9P/0//b/9v/2//b/9v/2//b/9v/2//b/9f/1//P/8f/w//L/+P8HAB0ANgBYAIMA
uwABAUUBgAGsAb8BrwFzAQQBYACq/yn/9f7s/uf+3f7N/sX+x/7Q/t/+9v4X/zT/T/9l
/3b/i/+g/67/vP/J/9P/3P/k/+3/8P/x//T/9v/3//n/+f/7//z//v/+//7//////wAA
AAACAAIAAgACAAEAAQABAAEAAgACAAIAAgAFAAUABgAGAAYABwAHAAYABgAIAAgACAAK
AAoACgAKAAsADAAMAAwADAAMAA4ADgAOAA4ADwARAA8ADgAOAA4AEQARABIAEwATABMA
EwATABQAFQAVABQAFQAVABYAFgAWABYAFgAWABUAFQAWABYAEgARABEAEAAOAAwADAAK
AAYABgAFAAMAAAAAAP///P/8//n/9//3//b/8//x//H/7//v/+z/6//t/+v/6//o/+b/
5v/m/+T/5P/l/+f/6P/q/+v/7P/s/+//8f/0//X/9P/2//j/+//9//3/AAABAAIAAQAA
AP7/AAACAAMABQAEAAQABAAEAAcABwAHAAUABwAJAAkACAAIAAoACgAKAAsACwALAAsA
CQALAA0ADQAPABEAEQAQABAAEgAUABUAFQAVABQAFAATABQAFgAXABUAFQAVABYAGQAZ
ABcAFwAXABgAGAAYABcAFwAXABgAGgAZABcAFwAUABQAFAATABEAEQASABMAFQATABEA
EQASABIAEgASABIAEQAQAA8ADgANAAwACwALAAsACgAKAAgACAAJAAkACQAIAAkACQAI
AAoACgAKAAoACwALAAwADgAOAA4ADwAPAA8ADwAQABEAEwAUABUAFwAZABkAGQAZABcA
FwAXABYAFQATAA8ADgANAA0ACwAKAAgACAAIAAcABgAFAAQABAAEAAIAAQAAAAEAAQAB
AAEA//////7//v/8//3//f/8//7//v/+//7//f/9//3//f/9//3//f/8//z//P/7//v/
+//8//z//P/8//z//P/8//z//P/8//z/AAD8//n/+f/7//v//P/+/wYAFwAtAEgAcACh
AOEAJQFjAZYBsgGzAY8BOwG0AAQAZv8V/wP//v7x/uP+1f7P/tX+4P7x/g7/K/9I/2H/
df+G/5n/rP+6/8j/1f/f/+j/8P/3//j/+f/6//7//v////7///8BAAQABQAGAAUABQAG
AAYABgAGAAYABgAHAAcABwAHAAoACgAKAAoACgAJAAkACAAKAAsACwAKAAwADgAOAA4A
DgAOAA4ADgANAA4ADgAOAA4ADgAQABAAEAAQABEAEwAVABQAFAAUABMAEwAUABUAFQAV
ABUAFQAWABcAFwAWABUAFQAWABYAGAAYABgAGAAVABUAFgAWABQAEwATABIADgAMAAwA
CgAIAAgABwAFAAIAAgABAP7//P/5//f/9//2//P/8f/x/+//7//s/+v/6//p/+n/5v/o
/+j/6P/m/+b/5//p/+r/6v/r/+z/7P/v//H/9P/1//b/+P/6//3//////wIAAwAFAAUA
BQAEAAYABgAFAAUACAAIAAgACAAJAAkACQAHAAkACwALAAoACAAKAAoACgALAAsACwAL
AA0ADwARABEAEQATABMAEgARABIAEwATABQAFQAVABYAGQAaABwAHQAcABsAGgAaABwA
HQAcAB0AHQAeAB4AHgAeAB0AHAAcABwAGwAZABkAGQAaABsAGwAZABkAGgAbABsAGQAX
ABcAFgAWABYAFgAUABMAEgARABMAEwATABMAEQARABAAEAASABQADgAOAA4ADgAOAA8A
DwAQABIAEAAQABEAEQARABEAEgATABQAFAAUABUAFwAXABcAFwAZABkAGQAYABUAEwAP
AA4ADQANAAsACgAKAAoACgAJAAYABQAEAAQABAACAAEAAAD9//3//f/9//3//f/8//z/
/P/9//3//P/8//z//P/8//v/+//7//v/+f/5//n/+P/4//j/9//3//f/+P/4//j/+v/6
//r/+v/4//j/+P/4//j/+P/3//X/9f/1//b/+P/+/wsAHQA2AFQAfwC7AP8AQQF6AaIB
sQGdAV8B7ABKAKD/Lf8D//z+9/7v/uP+1/7X/tz+5f70/g3/LP9H/1v/cP+F/5r/qv+6
/8X/0f/a/+L/6f/s/+//8v/0//X/9//3//n/+P/6//r/+v/7//v//P/8//7//v/+//7/
///////////+//7//v/+//////8AAAAAAAABAAEAAAAAAAIAAgACAAIAAgACAAIAAwAE
AAQABAACAAIABAAEAAQABAAFAAcACQAIAAgACAAIAAcABwAHAAcABwAHAAcACAAJAAkA
CAAHAAcACAAIAAgACAAIAAgABQAFAAYABgADAAMABAAEAAAA/v/+//z/+v/6//n/9//y
//L/8f/u/+7/6//p/+n/6v/n/+X/5f/i/+H/3f/b/9v/2f/Z/9b/1//Y/9n/2P/Y/9n/
2//c/9r/2//c/9z/3f/f/+L/4//k/+b/6P/r/+v/6//u/+//8//z//P/8v/0//T/8//z
//T/9P/0//T/9//3//f/9f/3//n/+f/4//b/+P/4//j/+f/5//n/+f/5//v//f/9//3/
//////7//f/+//////8CAAMAAwAEAAUABgAIAAkABwAHAAcACAAJAAkABwAHAAcACAAI
AAgABwAHAAcACAAIAAcABQAFAAYABgAGAAUAAwADAAQABQAFAAMAAQABAAIAAgACAAIA
AAD///7//f/9//3//f/9//3//f/8//z//P/8//z//P/8//3//f/+/wAA/v/+//////8A
AAEAAwAFAAYABgAGAAcABQAFAAUABQAHAAcABwAGAAUAAwD///7//f/9//v/+v/8//z/
/P/7//j/9//2//b/9v/0//P/8v/x//H/8f/x/+//7//u/+7/7v/v/+//7v/u/+7/7v/u
/+3/7f/t/+3/6//r/+v/6v/s/+z/6//r/+3/7v/u/+7/7f/s/+v/6v/s/+z/7P/s/+7/
7P/r/+n/6f/r/+r/6v/w//3/CwAiAEQAbwCjAOcALwFuAZoBrwGnAXcBEgF4AL7/Mf/z
/uL+3f7V/sn+vf69/sb+z/7i/v3+HP85/1P/aP97/4z/nP+q/7n/x//Q/9j/3//k/+f/
6P/q/+v/7f/t/+//8v/0//T/9P/1//X/9v/2//T/9P/0//T/9f/1//X/9f/2//b/9v/2
//f/9//4//j/+P/5//n/+P/6//z//P/8//7//v/+//7//f/+//7//v/8//z//v/+/wAA
AAABAAMAAwACAAIAAgABAAEAAgADAAUABQAFAAUABgAHAAcABgAFAAUABgAGAAYABgAG
AAYAAwADAAQABAABAAEAAgACAP7//P/8//r/+P/4//f/9f/0//T/8//w//D/7f/r/+v/
6f/l/+L/4f/h/+H/3v/d/9v/2f/Z/9b/2P/Y/9j/1v/W/9f/2f/a/9r/2//c/9z/3//h
/+T/5f/l/+b/5//p/+v/6//u/+//8//z//P/8v/0//T/8//z//b/9v/2//b/9//3//f/
9f/3//n/+f/4//j/+v/6//r/+//7//v/+//5//v//f/9//v//f/9//z//v8AAAIAAwAF
AAUABAAEAAUABgAIAAkACQAJAAkACgALAAsACQAJAAkACgAKAAoACwALAAsADAAMAAsA
CQAJAAgACAAIAAcABQAFAAYABwAHAAUAAwADAAQABAAEAAQABAADAAIAAQAAAP///v/9
///////+//7//P/8//7//v/+//7//v//////AAACAAQABAAFAAUABQAFAAYABwAJAAoA
CwANAA0ADQANAA0ACwALAAsACgAJAAcAAwACAAMAAwABAAAAAAAAAAAA///+//3//P/8
//z/+v/5//j/9//3//f/9//1//X/9P/0//L/8//z//L/9P/0//T/9P/z//P/8//z//P/
8//z//L/8v/y//H/8f/z//T/9P/0//L/8v/y//L/9P/0//T/9P/0//T/8//z//P/8f/s
/+7/+v8LACEAQABiAI8AzQATAVUBigGqAa8BkQFHAcIADgBk/wX/6/7m/uH+0/7B/r3+
xf7Q/uP+/P4b/zr/U/9n/3r/jf+g/67/uv/H/9P/3P/i/+v/8v/z//L/8v/z//X/9f/3
//j/+v/6//r/+//7//z//P/+//7//v/+////////////AAAAAAAAAAABAAEAAgACAAIA
AwADAAIABAAGAAYABgAGAAYABgAGAAkACgAKAAoACQAIAAkACAAKAAoACwANAA8ADgAO
AA4ADQANAA4ADwAPAA8ADwAPAA4ADwAPAA4ADgAPABEAEgAQABAAEAAQAA8ADwAQABAA
DQANAA4ADgALAAgABwAEAAIAAgABAP///P/8//v/+P/4//X/8//z//L/7//t/+3/7P/r
/+f/5f/n/+X/5f/i/+L/4v/i/+D/4v/j/+X/5v/m/+f/6P/o/+n/6//u/+//7v/w//L/
9f/2//f/+//9//3//f/9//z//f/+//7///8CAAIAAgACAAEAAQABAP//AQADAAMAAgAC
AAQABAAEAAUABQAFAAUAAwAFAAcABwAJAAsACwAKAAwADgAQABEAEQARABAAEAAPABAA
EgATABMAEwATABQAFgAXABYAFwAVABYAFgAWABUAFQAVABYAGAAXABUAFQAUABQAFAAT
ABEAEQASABMAEwARAA8ADwAOAA4ADgAOAA4ADQAMAAsADAANAA4ADwAOAA0ACwAKAAoA
DAAOAAwADAAMAAwADQANAA4AEAAQABAAEQARABEAEQASABMAFQAWABcAGQAbABsAGwAb
ABsAGwAbABoAGwAZABUAFAASABEADgAMAA4ADgAOAA0ADAALAAoACgAMAAoACQAIAAcA
BwAHAAcABQAFAAQABAAEAAUABQAEAAQABAAEAAQAAwADAAMAAwAFAAUABQAEAAIAAgAB
AAEAAQACAAIAAgADAAQABQAGAAUABAADAAIABgAGAAMAAwADAAMAAgACAAgAFwApAEIA
YgCLAMEABwFHAYABqAG7Aa8BeQEOAXAAxP9J/xv/Ev8N/wP/8/7l/uP+6v71/gb/If8+
/1n/b/+C/5f/qP+4/8b/0//h/+z/8v/5//7/AQACAAQABQAHAAcACQAKAAwADAAMAAsA
CwAMAAwACgAKAAoACgALAAsACwALAAoACgAKAAoACwALAAwADAAMAA0ADQAMAAwADgAO
AA4ADAAMAAwADAANAA4ADgAOAA4ADgAQABAADgAOAA8AEQARABAAEAAQABMAEwAUABUA
EwATABMAEwAUABUAFQAUABMAEwAUABQAFAAUABQAFAASABEAEQAQAA4ADQANAAwACAAG
AAYABAAAAAAA///9//z//P/7//j/+P/1//P/8//y/+//7f/t/+r/6f/l/+P/4//h/+H/
3v/h/+L/4//i/+D/4f/j/+T/5P/l/+b/5v/n/+n/7P/t/+z/7v/w//P/9f/1//j/+f/5
//n/+f/4//n/+v/6//v//v/+//7//v8BAAEAAQD/////AQABAAAAAAACAAIAAgAEAAUA
BgAHAAUABwAJAAkABwAJAAkACAAIAAoADAANAA4ADwAPABAAEQASABQAFQATABMAEwAU
ABUAFQATABMAFAAWABcAGAAWABUAFAAUABYAFQATABMAEgASABIAEQATABMAFAAVABUA
EwARABEAEgASABIAEgASABEAEAAPAA0ADwAPAA0ADAAMAAwADAAMAA8ADwAQABIAEAAQ
ABEAEQARABEAEgATABcAGAAZABsAGwAbABsAGwAbABsAGwAaABcAFQARABAADwAPAA0A
DAAOAA4ADgANAAwACwAKAAoACgAIAAcABgAFAAUABQAFAAEAAQAAAAAAAAABAAEAAAAA
AAAAAAAAAP//////////AQABAAEAAAD+//7//f/9//3//v/+//7//v/+//7//v/+//7/
/v/+//7//P/7//v//f/9//z//v8EABUAKQBEAGgAlwDRABUBWQGSAbYBvwGlAVsB3AAy
AIj/H//5/vD+5/7h/tn+0/7V/tr+4/72/hH/MP9N/2P/dP+L/6L/sv++/8v/1//g/+b/
7f/y//f/+v/4//v//f/9////AAACAAIAAgABAAEAAgACAAIAAgACAAIAAQABAAEAAQAE
AAQABAAEAAMAAwAEAAQAAgADAAMAAgAEAAYABgAGAAYABgAGAAYABQAGAAYABgAEAAQA
BgAGAAYABgAHAAkACwAKAAoACgAJAAkACgALAAkACQAJAAkACgALAAsACgAJAAkACgAK
AAoACgAKAAoABwAHAAgACAAGAAUABQAEAAAA/v/+//z/+v/6//n/9//0//T/8//w/+7/
6//p/+n/6P/l/+P/4//j/+P/4P/f/97/2//a/9b/2P/Y/9j/1v/W/9f/2f/a/9r/2//c
/9z/3f/f/+L/4//i/+T/5v/p/+r/6//v//H/8f/x//H/8P/x//L/8v/z//T/9P/0//T/
9f/1//X/8//0//f/+P/4//j/+v/6//r/+//7//v/+//7//3///////3///////7//v8A
AAIAAwAFAAUABAAEAAUABgAIAAkACQAJAAkACgALAAsACQAJAAkACgAKAAoACwALAAsA
DAALAAkABgAFAAUABgAHAAcABQAFAAYABwAHAAUAAwADAAIAAgACAAIAAgABAAAA////
/////////////f/8//7//v/+//7//v//////AAACAAIAAgADAAMAAwADAAQABQAHAAgA
CQALAAkACQAJAAkACwALAAsACgAJAAcAAwACAP/////9//z//v/+//7//f/8//v/+v/6
//j/9v/1//T/9f/1//X/9f/z//P/8v/y//L/8//z//L/8P/w//D/8P/x//H/8f/x/+//
7//v/+7/7v/u/+3/7f/v//D/8P/w/+7/7v/u/+7/7v/u/+7/7v/w//D/7f/t/+3/7f/q
/+r/8v///xMALgBUAIMAvwADAUUBfgGmAbUBnwFdAeYAPACG/w//4/7Y/tP+yf69/rf+
v/7E/s/+6v4N/zD/Tf9f/27/gf+U/6T/sv+//8n/0v/c/+X/5v/p/+z/7v/v//H/8f/z
//L/9P/0//T/8//z//T/9P/2//b/9v/2//f/9//3//f/+P/4//j/+P/7//v//P/8//r/
+//7//r/+v/8//z//P/+//7//v/+////AAAAAAAAAAAAAAIAAgAAAAAAAQADAAMAAgAC
AAIABQAFAAYABwAFAAUABQAFAAYABwAHAAYABQAFAAYABgAGAAYABgAGAAcABwAIAAgA
AgABAAEAAAAAAP7//v/8//j/+P/3//X/9P/0//P/8P/s/+n/5//n/+b/4//h/+H/4//j
/+D/3//d/9v/2//Y/9j/2P/Y/9b/1v/X/9n/2v/a/9v/3P/c/9//4f/k/+X/5v/o/+r/
7f/r/+v/7v/v//H/8f/x//D/8v/y//H/8f/z//T/9f/2//f/9//3//X/9v/5//r/+v/4
//r/+v/6//n/+f/5//n/+//9///////9///////+//7/AAACAAMAAwADAAIAAgAFAAYA
CAAJAAcABwAHAAgACQAJAAcABwAJAAoACgAKAAsACwALAAwACgAJAAcABwAGAAYABgAF
AAcABwAIAAkABwAFAAMAAwAEAAQABAAEAAIAAQAAAP//AQABAAEAAQABAP7//v/+//7/
/v8BAAEAAgAEAAQABAAFAAUABwAHAAgACQAJAAoACwANAA0ADQANAA0ADwAPAA8ADgAN
AAsABwAGAAUABQADAAIAAgACAAIAAQAAAP///v/+//7//P/7//r/+f/5//n/+f/4//n/
+f/6//n/+f/4//b/9//4//n/+v/3//f/9//3//b/9f/0//L/9P/0//P/8//z//T/9P/0
//b/9v/2//b/9v/2//b/9v/2//T/8//1//P/8//0//T/+P8FABUALgBOAHUAqwDtADMB
cAGaAbMBrQF7ARYBfgDE/zX/+f7s/uf+3/7P/sX+x/7O/tf+6v4N/yz/R/9f/3L/g/+W
/6r/tv/B/9H/2v/g/+f/7v/x//T/9v/1//f/9//5//v//v///wAA/////wAAAAAAAAAA
AAAAAAEAAQABAAEAAwAEAAUABgAGAAUABQAEAAQABQAFAAQABAAGAAYABgAIAAgACAAI
AAkACgAKAAoACgAKAAwADAAKAAoACwANAA8ADgAOAA4AEQARABIAEwATABMAEwATABIA
EwATABIAEwATABQAFAAWABYAFgAWABUAFQAWABYAEgARABEAEAAOAAwADAAKAAoACgAJ
AAcAAgACAAEA/v/8//n/9//3//T/8f/v/+//7f/t/+r/6f/p/+f/5//k/+T/5P/k/+L/
5P/l/+f/6P/o/+n/6v/q/+n/6//u/+//8P/y//T/9//5//n//P/9//////////7/AQAC
AAIAAwAGAAYABgAGAAcABwAHAAUABQAHAAcABgAIAAoACgAKAAkACQAJAAkABwAJAAsA
CwALAA0ADQAMAA4AEAASABMAFQAVABQAFAAVABYAGAAZABgAFwAWABYAGQAZABcAFwAZ
ABoAGgAaABoAGQAYABgAGAAXABUAFQAUABQAFAATABEAEQASABMAFQATABEAEQASABIA
EgASABAADwAOAA0ADQANAA0ADQARAA8ADAAOAA4ADgAOAA0ADQAOABAAEQASABQAFQAU
ABMAEwATABcAGAAZABsAHQAdAB0AHQAbABsAGwAaABkAFwATABIAEwATABEAEAAOAA4A
DgANAAwACwAKAAoACgAIAAcABgAHAAcABwAHAAMAAwACAAIAAAABAAEAAAABAAIAAwAE
AAEAAQABAAEAAwADAAMAAgAAAAAA////////AAAAAAAAAAAAAAAAAAAAAAAAAAAAAAIA
BAAFAAUAAQD///7/AAAIABUAJwA8AFwAhQC/AAMBRQF8AaQBtwGtAXcBDAFwAML/Q/8T
/wr/A//5/uf+2/7d/uT+7f4A/xv/Ov9V/2n/fP+R/6b/tv/G/9X/3//o/+7/8//6//3/
/v8AAAIABQAGAAkACgAMAAwADAALAAsADAAMAA4ADgAOAA4AEQARABEAEQAUABQAFAAU
ABQAEwATABIAEgATABMAEgAUABYAFgAWABYAFgAWABYAFQAWABYAFgAYABgAGgAaABgA
GAAZABsAGwAaABoAGgAbABsAHAAdAB0AHQAdAB0AHgAfAB8AHgAdAB0AHgAeACAAIAAg
ACAAHgAdAB0AHAAaABkAGQAYABgAFgAWABQADwAOAAwACQAHAAgACAAGAAIA///9//3/
/v/7//n/+f/3//f/9P/z//H/7//v/+z/7//w//H/8P/v/+//8P/w//L/8//0//T/9//5
//z//f/7//z//f///wEAAQAEAAUABwAHAAcABgAHAAgACAAJAAwADAAMAAwACwALAAsA
CQAHAAkACQAIAAgACgAKAAoACQAJAAkACQAIAAkACgAJAAcACQAJAAgACQAMAA8AEQAP
AA8ADgAOAA8AEAASABMAEQARABEAEgATABMAEQARABAAEAAPAA4AEQARABEAEgAQAA8A
DQANAA4ADgAOAA0ACgAJAAkACQAKAAkACAAJAAgACAAIAAgACAAHAAYABQAHAAUABQAC
AAIAAgACAAIAAwADAAQABgAIAAgACQAJAAkACQAKAAsACwAMAA0ADwAPAA8ADwAPABIA
EwAUABQAEgAPAAoACAAFAAUAAwACAAIAAgACAAEAAgABAAAAAAAAAP7//f/8//n/+f/5
//n/+f/5//j/+P/3//f/9v/0//X/9v/3//j/9f/1//X/9f/z//P/8//y//T/9P/z//P/
8f/y//L/8v/0//T/9P/0//T/9P/0//T/8v/w//P/9f/1//P/8v/y//T/AQAXAC4ASABv
AKUA6QAvAW4BmgGtAaUBcQEKAXIAwv87///+9v7v/un+3f7R/s3+0P7b/ur+A/8e/zv/
Vf9q/3//kv+k/7L/v//J/9T/3P/j/+j/6//q/+z/7v/x//L/9f/2//j/+P/4//n/+f/6
//r/+v/6//r/+v/7//v/+//7//r/+v/6//r/+//7//z//P/8//3//f/8//z//v/+//7/
/v/+//7//v///wAAAAAAAP7//v8AAAAAAAAAAAEAAwADAAIAAgACAAEAAQACAAMABQAF
AAUABQAGAAcABwAGAAcABwAIAAgABwAGAAUABAADAAMABAAEAAIAAQABAAAA/P/6//r/
+P/0//T/8//x/+7/7v/t/+r/6v/n/+X/5f/i/9//3f/d/93/3f/a/9n/1//V/9X/0v/Q
/9D/0P/O/9D/0f/T/9T/1P/V/9b/1v/Z/9v/3v/f/97/4P/i/+X/5f/l/+j/6f/r/+3/
7f/q/w==
         </WaveFormData>
      </LeadData>
      <LeadData>
         <LeadByteCountTotal>10000</LeadByteCountTotal>
         <LeadTimeOffset>0</LeadTimeOffset>
         <LeadSampleCountTotal>5000</LeadSampleCountTotal>
         <LeadAmplitudeUnitsPerBit>4.88</LeadAmplitudeUnitsPerBit>
         <LeadAmplitudeUnits>��V</LeadAmplitudeUnits>
         <LeadHighLimit>2147483647</LeadHighLimit>
         <LeadLowLimit>268435456</LeadLowLimit>
         <LeadID>V4</LeadID>
         <LeadOffsetFirstSample>0</LeadOffsetFirstSample>
         <FirstSampleBaseline>0</FirstSampleBaseline>
         <LeadSampleSize>2</LeadSampleSize>
         <LeadOff>FALSE</LeadOff>
         <BaselineSway>FALSE</BaselineSway>
         <ExcessiveACNoise>FALSE</ExcessiveACNoise>
         <MuscleNoise>FALSE</MuscleNoise>
         <LeadDataCRC32>3484869653</LeadDataCRC32>
         <WaveFormData>
/P/8//z//P/8//z//P/8//7//v/+//7//P/8//z//P/+//7//v/+//7//v/+//7//v/+
//7//v8AAAAAAAAAAAAAAAAAAAAA/v/+//7//v/+//7//v/+//3//P/7//r/+v/6//r/
+v/5//j/9//2//X/9P/z//L/8P/u/+z/6v/o/+j/6P/o/+X/5P/j/+L/4P/g/+D/4P/f
/97/3f/c/9z/3P/c/9z/3v/e/97/3v/g/+D/4P/g/+P/5P/l/+b/6P/q/+z/7v/v//D/
8f/y//P/9P/1//b/9//4//n/+v/7//z//f/+/wAAAAAAAAAAAgACAAIAAgACAAIAAgAC
AAQABAAEAAQABAAEAAQABAAGAAYABgAGAAgACAAIAAgACQAKAAsADAAKAAoACgAKAAwA
DAAMAAwACgAKAAoACgAKAAoACgAKAAoACgAKAAoACgAKAAoACgAIAAgACAAIAAgACAAI
AAgABgAGAAYABgAEAAQABAAEAAYABgAGAAYABgAGAAYABgAEAAQABAAEAAIAAgACAAIA
BAAEAAQABAAEAAQABAAEAAYABgAGAAcACQAJAAsADAALAAsACwAMAAoACgAMAAwADgAP
ABAAEAASABIAEgAUABQAFAAUABIADgAMAAoACgAKAAkACAAIAAgACAAGAAUABwAGAAUA
BQAEAAMAAQABAP////////3//f/9//z//P/8//z//P/8//z//P/8//v/+//7//v/+//7
//v/+//5//r/+//8//3//P/8//z//P/7//r/+f/4//n/+v/7//z/+v/8//v/+v/3//H/
7//v//X/BAAdAD4AawCpAPIANQFzAaMBvAG7AZQBSwHaAEwA0/+Z/5D/jP99/2X/Uv9F
/zz/OP87/0f/WP9q/3r/iP+X/6n/uP/D/8v/1f/d/+P/5//r//D/8f/y//T/9v/3//j/
+P/4//j/9//5//n/+f/6//r/+v/6//r/+v/6//v/+//7//v//P/8//z//P/9//3//f/9
//3//v/9//3//f/8//z//f/9//3///8AAAAA/v/+//7//v/+/wAAAAAAAAEAAgACAAIA
AgACAAIAAgABAAEAAQACAAIAAAAAAAAAAAAAAAAA/////////////////f/8//z/+//7
//r/+f/4//f/9v/0//P/7//t/+3/7P/t/+z/7P/r/+j/5//n/+b/5P/i/+D/4P/g/9//
3v/e/9//3v/e/97/3P/d/93/3f/g/+H/4v/j/+T/5f/m/+j/6v/s/+7/8P/u/+//8P/y
//f/+P/4//r/+//7//v//f////////8AAAAAAAAAAAEAAQABAAIAAgACAAIAAgACAAIA
AgADAAMAAQABAAIAAwADAAMAAwADAAQABQAFAAYABgAGAAYACAAHAAYABQAFAAYABwAI
AAkACgAKAAoACwAJAAkACQAJAAkACQAJAAkACQAIAAgACQAJAAkACQAJAAkACQAJAAkA
BgAGAAYABgAHAAcABwAHAAcABwAHAAYABgAGAAYABQADAAIAAQABAAMABAAEAAUAAwD/
/wIABAAEAAQABAAFAAUABQAHAAYABwAHAAcACgAKAAoADAAKAAwADQAOAA4ADgAOAA4A
EAAQABAAEAAQAA4ADAAKAAgACAAHAAYABgAGAAYABAAFAAUABAADAAMAAgABAP//////
///////9//3//f/8//7//v/+//7//P/8//z//P/5//n/+f/5//v/+//7//v/+//7//v/
+//5//r/+v/6//j/+P/4//j/+v/6//r/+v/8//r/+v/5//j/9//z/+3/6//v//7/FQA2
AF8AlQDcACUBZwGdAcABxwGuAXUBEgGGAPf/of+I/4L/d/9j/07/Qf84/zD/Mf89/1D/
aP96/4r/mf+p/7T/v//J/9H/2f/h/+n/7f/w//H/8P/w//L/8//0//f/+P/5//n/+f/5
//n/+v/6//r/+v/6//z//P/9//3/+//7//z//P/+//7///////3//f/9//7/////////
/v/8//3//f/9//3//v/+//z/AAAAAAAAAAD+//7//v///wAAAAAAAAAAAgACAAIAAQAB
AAEAAgACAAAAAAAAAAAAAgACAAEAAQABAAEAAQABAP3//P/8//v//f/8//v/+v/3//b/
9P/z//H/7//v/+7/7f/s/+z/6//q/+n/6f/o/+b/5P/i/+L/4P/f/97/3v/d/9z/3P/c
/97/3//f/9//3v/f/+D/4f/i/+P/5P/m/+r/7P/u//D/7v/v//D/8v/1//b/9v/4//n/
+f/5//v//f/9//3//v/8//z//P/9//3//f/+//7//v/+//7//v/+//7//////wEAAQAC
AAMAAQABAAEAAQAEAAUABQAGAAYABgAGAAgACgAKAAoACwAJAAkACQAJAAoACgAKAAsA
CQAJAAkACQALAAsACwALAAsACgAKAAsACwALAAsACwAHAAcABwAHAAYABgAGAAYABwAH
AAcABwAHAAcABwAGAAQABAAEAAMAAwACAAEAAQACAAIAAQABAAMAAwAEAAQAAgACAAAA
AgACAAIAAgAEAAUABgAJAAgACQAJAAkACgAKAAoADAAMAA4ADwAQABIAEgASABIAFAAU
ABQAFAARAA4ACwAIAAkACgAKAAoACgAKAAoACAAFAAUABAADAAMAAgABAP//AQABAAEA
AQD////////+/wAAAAAAAAAA///+//3//P/8//3//v//////////////+//7//v/+//5
//r/+v/6//z//P/8//z//P/8//z//P/8//z/+v/5//j/8//v/+3/7f/1/wYAHwBCAHMA
rwD0ADsBeQGpAcIBvwGaAVEB2gBGAMv/jf+C/4L/b/9V/0L/Of8y/zD/Of9L/2D/dP+E
/5D/n/+v/7r/xf/P/9n/4f/n/+3/7//w//H/9P/0//b/9//4//j/+P/4//f/+f/5//n/
+v/6//r/+v/6//r/+v/7//v/+f/5//r/+v/8//z//f/9//3//f/9//7//////////v/+
/////////wEAAgACAAAAAgACAAIAAgACAAIAAgADAAMAAgABAAAAAQACAAMAAwABAAEA
AgACAAIAAgACAAIABAAEAAMAAwADAAMAAwADAAEAAAAAAP///f/8//v/+v/5//j/9v/1
//P/8f/x//D/7//u/+7/7f/s/+v/6//q/+r/6P/m/+b/5P/j/+L/4v/j/+L/4v/i/+D/
4f/h/+H/4v/j/+T/5f/o/+n/6v/s/+7/8P/y//T/8v/z//T/9v/5//r/+v/8//3//f/9
////AwADAAMABAACAAIAAgADAAMAAwAEAAQABgAGAAYABgAGAAYABwAHAAcABwAIAAkA
BwAHAAcABwAKAAsACwAMAAwADAAMAA4ADgAOAA4ADwAOAA0ADAALAAwADAAMAA0ADQAN
AA0ADQANAA0ADQANAAsACgAKAAsADQANAA0ADQAJAAkACQAJAAgACAAIAAgACQAJAAkA
CQAJAAkACQAIAAgACAAIAAcABQAEAAMAAwAEAAQAAwADAAMAAwAEAAQAAgACAAQABAAE
AAQABAAEAAQABwAHAAcACQAIAAkACQAJAAwADAAMAA4ADgAQABEAEgAUABQAFAAUABUA
FAATABIAEgAQAA4ADAAMAAwACwAKAAgACAAIAAYABQAFAAQAAwADAAIAAQD/////////
/////////////v/8//z//P/8//z//P/8//z/+//7//v/+//9//3//f/9//v/+//7//v/
+//8//z//P/8//z//P/8//r/+v/6//r//v/6//b/9//2//P/7//t/+//+/8QAC0AVgCN
ANEAFgFVAYsBrwG4AaMBbAENAYIA9P+d/4n/hv94/2H/S/88/zP/MP80/0P/Vf9o/3r/
iv+Y/6X/s/++/8n/1f/d/+P/6//v//H/8P/z//T/8//0//T/9P/2//j/+v/7//n/+f/5
//r/+v/6//r/+v/6//r/+//7//v/+//8//z/+v/6//v/+//9//3//f/+/wEAAQABAAAA
AAABAAEAAQD//wAAAAD+/wAAAAAAAAAAAAAAAAAAAQAAAAAAAAAAAAIAAgACAAEA////
/wAAAAACAAIAAgACAAAAAAD/////AQABAAEAAQD9//z//P/7//v/+v/5//j/9//2//T/
8//z//H/8f/w/+7/7P/r/+n/5v/l/+X/5P/m/+T/4v/i/+L/4f/g/+D/3//e/97/3v/e
/9//3//f/+L/4//k/+X/5P/l/+b/6P/q/+z/7v/w//L/8//0//b/9//4//j/+v/9//3/
/f///////////wAAAAAAAAAAAQD/////AAAAAAIAAgACAAIAAgACAAMAAwADAAMABAAF
AAcABwAHAAcABgAHAAcACAAHAAYABQAGAAcACAAJAAsACwALAAsACwAIAAgACAAJAAsA
CwALAAsACQAJAAkACQAJAAgACAAJAAcABwAHAAcABgAHAAgACQAIAAgACAAIAAcABwAH
AAcABwAHAAcABgAEAAQABAADAAUABAADAAMABgAGAAUABQAFAAcABAAEAAQABAAEAAcA
BwAHAAkACAAJAAkACQAMAAwADAAOAA0ADgAOAA4AEAAQABAAEAASABIAEgASABAADgAM
AAoACgAKAAkACAAIAAgACAAGAAUABQAEAAMAAwACAAEA///9//3//f/9//3//f/9//z/
/v/+//7//v/8//z//P/8//v/+//7//v/+//7//v/+//7//v/+//7//n/+v/6//r/+//8
//3//v/7//r/+f/4//j/+P/4//X/9P/z/+//7f/t//P/BAAdAEAAbwCtAPQAOQF3AacB
vAGzAYoBPQHGADYAw/+R/4j/gv9x/13/Sv8//zj/Mv81/0H/VP9o/3r/iP+Z/6n/tv/B
/83/1f/b/+P/5//r/+z/7f/u/+7/8P/x//L/8//0//X/9f/1//X/9f/2//j/+P/4//j/
+P/4//n/+f/5//n/+v/6//j/+P/5//n/+f/5//n/+v/7//v/+//6//r/+//7//v/+//8
//z/+v/+//7//v/+//7//v/+////AgACAAIAAgABAAAA///9//3//f/+//7//v/+//7/
/v/8//z/+//7//3//f/9//3/+//6//r/+f/5//j/9//2//X/9P/y//H/7f/r/+v/6v/p
/+j/6P/n/+b/5f/l/+T/5v/k/+L/4v/h/9//3f/c/9v/2v/a/9r/3P/d/93/3f/e/9//
4P/h/+D/4f/i/+T/5v/o/+r/7P/s/+3/7v/w//X/9v/2//j/+f/5//n/+//7//v/+//8
//r/+v/6//v/+//7//z//P/+//7//v/+//z//P/9//3//f/9//7///////////////7/
/////wAA/v/+//7/AAABAAIAAwAFAAUABQAFAAUABAAEAAQABQAFAAUABQAFAAMAAwAD
AAMABQAEAAQABQAFAAUABQAFAAMAAwADAAMAAgACAAIAAgADAAMAAwADAAEAAQABAAAA
AAAAAAAA//////7//f/9//7/AAD/////AAD+//7//v/+/////////wEAAgADAAMAAwAG
AAYABgAIAAcACAAIAAgACAAIAAgACAAKAAoACgAKAAoACAAGAAQABAAEAAMAAgAEAAQA
BAACAP/////+//3//f/8//v/+f/3//f/9//3//X/9f/1//T/9P/0//T/9P/2//b/9v/2
//X/9f/1//X/8//z//P/8//z//P/8//z//X/9v/2//b/8//y//H/8P/y//L/8v/y//T/
9P/w/+3/7v/v/+n/4//l/+v/+P8NADAAXwCXANwAJwFnAZkBtgG3AZoBWwHsAFoA1f+P
/3z/eP9r/1X/Pv81/y7/KP8r/zn/TP9g/3L/hP+T/5//rv+5/8P/z//X/9v/4f/l/+j/
5//q/+r/7P/t/+7/7//w//H/8f/x//H/8f/y//D/8P/w//D/8v/y//P/8//z//P/9P/0
//T/9P/1//X/9f/1//X/9v/5//n/+f/4//j/+f/5//n/9//4//j/9v/4//j/+P/4//r/
+v/6//v/+//6//n/+P/6//r/+v/5//v/+//8//z//P/8//z//P/6//r/+f/5//n/+f/5
//n/9f/0//T/8//1//T/8//y//H/8P/u/+3/6//p/+n/6P/n/+b/5v/l/+T/4//j/+L/
4P/e/9z/3P/c/9v/2v/a/9n/2P/Y/9j/2P/Z/9n/2f/a/9v/3P/d/97/3//g/+L/5P/m
/+j/6v/q/+v/7P/u/+//8P/w//L/9f/1//X/9//3//f/9//4//j/+P/4//n/+//7//z/
/P/6//r/+v/6//z//P/9//3//f/9//7//////////////wAAAQABAAIAAgACAAIABAAG
AAYABgAHAAUABQAFAAUABgAGAAYABwAFAAUABQAFAAUABQAFAAUABwAGAAYABwAFAAUA
BQAFAAMAAwADAAMAAgACAAIAAgADAAMAAwADAAEAAQABAAAAAgACAAIAAQD///7//f/9
/wAAAAD//////f/9/wAA/v/+//7//v////////8BAAQABQAFAAUABgAGAAYACAAKAAwA
DQAOAA4ADgAOAA4ADwAOAA0ADAAKAAgABgAEAAQABAADAAIABAAEAAQAAgD//////v/9
//3//P/7//n/+f/5//n/+f/3//f/9//2//b/9v/2//b/+P/4//j/+P/1//X/9f/1//X/
9f/1//X/9f/1//X/9f/1//b/9v/2//T/9P/0//T/9v/2//b/9v/2//T/9P/z//L/7f/l
/+P/5//z/wYAJQBKAHsAvQAGAUcBgQGpAbYBpQF2ARsBkAD8/5v/ef94/3L/W/9B/zL/
K/8o/yz/N/9J/17/cv+C/5D/n/+t/7b/wf/L/9X/2//h/+f/7f/w/+3/7P/s/+7/7//w
//H/8v/z//P/8//z//P/9P/0//T/9P/0//T/9P/1//X/9f/1//b/9v/2//b/9//3//f/
9//3//j/+f/5//n/+P/4//n/+f/5//v//P/8//r/+v/6//r/+v/8//z//P/9//7//v/+
//7//v/+//7//f/9//3//v/+//7//v/+//7//v/+//3//f/9//3//f/9//n/+P/4//f/
+f/4//f/9v/z//L/8P/v/+3/6//r/+r/6f/o/+j/5//m/+X/5f/k/+L/4P/e/97/3v/d
/9z/3P/d/9z/3P/c/9r/2//b/9v/3v/f/+D/4f/g/+H/4v/k/+T/5v/o/+r/7P/t/+7/
8P/1//b/9v/4//f/9//3//n/+//7//v//P/+//7//v////7//f/9//z//P/8//z//P/+
//7///////////8AAAEA//////////8CAAMAAwAEAAQABAAEAAYACAAIAAgACQAHAAcA
BwAHAAYABgAGAAcACQAJAAkACQAHAAcABwAHAAcABgAGAAcABwAHAAcABwADAAMAAwAD
AAQABAAEAAQAAQABAAEAAQD////////+/wAAAAAAAP//AQAAAP////////7//P/7//v/
/f8AAP7//v/+//7/AQABAAEAAwAEAAUABQAFAAYABgAGAAgACgAMAA0ADgAOAA4ADgAO
ABAAEAAQABAAEAAOAAwACgAHAAYABAACAAQABAAEAAIAAQABAAAA//8BAAAA///9//v/
+//7//v/+//7//v/+v/6//r/+v/6//r/+v/6//r/9//3//f/9//5//n/+f/5//X/9f/1
//X/9//4//j/+P/6//r/+v/6//n/+P/3//b/+v/6//j/9f/0//P/7f/n/+n/8/8EABsA
PgBrAKUA7AAxAW0BmQGyAbEBkAFHAdAAQADJ/5P/iv+E/3f/X/9K/z3/OP8y/zf/R/9a
/2z/fP+K/5n/qf+2/7//yf/V/93/4//n/+v/7P/t//D/7v/w//H/8v/z//T/9f/1//X/
9f/1//b/9v/2//b/9v/4//j/+f/5//f/9//4//j/+P/4//n/+f/5//n/+f/6//v/+//7
//r/+v/7//v/+//9//7//v/8//7//v/+//7//v/+//7///8AAAAAAAAAAAAAAAAAAP//
/f/9//7//v8AAAAAAAAAAAAAAAD////////////////9//z//P/7//v/+v/5//j/9//2
//T/8//x/+//7//u/+//7v/u/+3/6v/p/+n/6P/o/+b/5P/k/+T/4//i/+L/4f/g/+D/
4P/h/+P/5P/l/+b/5//o/+n/6P/p/+r/7P/s/+7/8P/y//T/9f/2//j/+//8//z//v/9
//3//f///wEAAQABAAIAAgACAAIAAwAFAAUABgAGAAQABAAEAAQABAAEAAUABQAGAAcA
CQALAAkACQAJAAkACAAJAAkACgAKAAoACgAMAA4ADgAOAA8ADwAPAA8ADwAOAA4ADgAP
AA8ADwAPAA8AEQARABEAEQAPAA4ADgAPAA8ADwAPAA8ACwALAAsACwALAAwADQAOAAsA
CwALAAsACwALAAsACgAMAAwADAALAAkADAALAAkACgAKAAoACgAKAAsACwALAA0ADgAP
AA8ADwAQABAAEAASABIAFAAVABYAGAAYABgAGAAYABgAGAAYABYAFAASABAAEAAQAA8A
DgAOAA4ADgAMAA0ADQAMAAsACwAKAAkABwAGAAUABAADAP////////7/AAAAAAAAAAAA
AAAAAAAAAP//////////AQABAAEAAQD9//3//f/9//3//v/+//7//v/+//7//v/8//z/
/P/8//7//P/8//v/+v/3//P/7//x//v/DgApAFAAgwDBAAwBUQGPAbsBzgHBAZABOQG4
ACgAvf+N/4L/ev9p/1f/SP87/zL/Lv81/0P/Vv9s/37/jP+b/6//vP/F/8//2f/h/+X/
6f/v//L/9f/y//L/9P/1//b/+f/6//v/+//5//n/+f/6//r/+v/6//r/+P/4//n/+f/7
//v//P/8//z//P/9//3/+//7//v//P/9//3//f/8//7//////////f/+//7//P8AAAAA
AAAAAAAAAAAAAAEABAAEAAQABAACAAIAAgABAAEAAQACAAIAAAAAAAAAAAD+//7//f/9
/////////////f/8//z/+//7//r/+f/4//f/9v/0//P/8//x//H/8P/v/+7/7v/t/+r/
6f/p/+j/5v/k/+L/4v/k/+P/4v/i/+D/3v/d/9z/3v/f/9//3//g/+H/4v/j/+L/4//k
/+b/6P/q/+z/7v/u/+//8P/y//b/+P/5//z/+//7//v//f////////8AAAAAAAAAAAEA
/////wAAAAACAAIAAgACAAAAAAABAAEAAQABAAIAAwADAAMAAwADAAIAAwADAAQAAgAC
AAIABAAGAAYABgAHAAcABwAHAAcACAAIAAgACQAJAAkACQAJAAkACQAJAAkACQAIAAgA
CQAHAAcABwAHAAYABwAIAAkACAAIAAgACAAHAAcABwAHAAUABQAFAAQABAAEAAQAAwAE
AAQABAAFAAYAAgADAAQABAAEAAQABAAFAAUABQAHAAgACQAJAAkACgAKAAoADAAMAA4A
DwAQAA4ADgAOAA4AEAAQABAAEAAQAA4ADAAKAAgACAAHAAYACAAIAAgABgAFAAUABAAD
AAEAAAD///3////////////9//3//f/8//7//v/+//7//f/8//v/+v/5//n/+f/5//n/
+f/5//n/9//3//f/9//5//r/+v/6//j/+P/4//j/+P/4//j/+P/6//j/9v/3//b/8//r
/+f/6f/x/wIAHQBEAHcAtQD8AD8BeQGnAb4BtwGOAUEBxAAwALv/h/98/3b/Zf9N/z7/
Nf8s/yb/Mf9H/17/dP+C/4z/m/+r/7j/w//N/9P/2f/h/+f/6f/q/+3/8P/w//L/8//0
//P/9P/1//X/8//z//P/9P/2//b/9v/2//b/9v/3//f/+f/5//r/+v/6//r/+//7//v/
+//7//z/+//7//v/+v/6//v/+//7//v//P/8//r//P/8//z//P/8//z//P/9//z//P/8
//z//v/+//7//f/9//3//v/+//7//v/+//7//v/+//3//f/7//v/+//7//r/+v/7//v/
+f/4//f/9v/1//T/8v/x/+//7f/t/+z/6//q/+r/6f/m/+X/5f/k/+T/4v/g/+D/4v/h
/+D/4P/f/97/3v/e/9z/3f/d/93/3v/f/+D/4f/g/+H/4v/k/+j/6v/s/+7/8P/x//L/
9P/2//b/9f/2//f/9//3//n/+f/5//n/+v/8//z//P/9//3//f/+//7/AAAAAAAAAAAA
AAAAAQABAP////8AAAEAAwADAAMAAwAEAAUABQAGAAYABgAGAAgABgAGAAYABwAJAAkA
CQAJAAgACAAIAAkABwAHAAcABwAJAAkACQAJAAkACAAIAAkABwAHAAcABwAFAAUABQAF
AAYABgAGAAYAAwADAAMAAwABAAEAAQAAAAAAAAAAAP//AAAAAAAAAQACAAAA/v/+//7/
/v8AAAEAAgAFAAQABQAFAAUACAAIAAgACgAKAAwADQAOAA4ADgAOAA4AEAAQABAAEAAO
AAwACgAIAAgACAAHAAYABgAGAAYABAADAAMAAgABAAEAAAD///3//f/9//3//f/9//3/
/f/8//r/+v/6//r//P/8//z//P/7//v/+//7//r/+f/4//f/9//3//f/9//3//j/+P/4
//r/+v/6//r/+P/4//j/+P/6//b/9v/1//T/8f/v/+n/6f/v//z/FQA2AGEAmQDeACUB
YwGTAbABtwGaAVcB6gBWAM//i/98/3r/a/9V/0D/N/8w/yj/Lf9D/1b/aP98/4r/lf+l
/7T/vf/H/9P/2//d/+X/6f/s/+3/7v/u//D/8f/y//P/9P/1//X/9f/1//X/9v/0//T/
9P/0//b/9v/3//f/+f/5//r/+v/4//j/+f/5//f/9//3//j/+f/5//n/+P/6//v/+//7
//n/+v/6//j/+v/6//r/+v/4//j/+P/5//r/+v/6//r/+//8//3//f/7//v//P/8//z/
/P/8//z//P/8//v/+//7//v/+//7//v/+v/6//n/9//2//X/9P/z//L/8P/v/+7/7f/u
/+7/7P/q/+n/5//m/+X/5f/k/+L/4P/e/97/3P/b/9r/2v/b/9r/2v/a/9j/2f/Z/9n/
2v/b/9z/3f/e/9//4P/i/+P/5P/l/+b/6P/p/+r/7P/t/+7/7v/w//P/8//z//X/9//3
//f/+P/4//j/+P/5//n/+f/6//r/+v/6//r/+v/6//r/+//7//v/+//8//3/+//7//v/
+//+//////8AAAIAAgACAAQAAgACAAIAAwADAAMAAwADAAAAAAAAAAEAAQABAAEAAQAD
AAMAAwADAAEAAAAAAAEAAQABAAEAAQD///////////z//P/8//z//f/9//3//f/7//v/
+//6//r/+v/6//n/+f/4//f/9//8//r/9v/3//j/+f/6//n/+f/5//v//v/////////+
//7//v8AAAEABAAGAAgACgAKAAoACgALAAoACQAIAAgABgAEAAIABAAEAAMAAgAAAAAA
AAD+//v/+//6//n/+//6//n/9//1//X/9f/1//H/8f/x//D/8P/w//D/8P/y//L/8v/y
/+//7//v/+//7//v/+//7//t/+3/7f/t/+3/7v/u/+7/7v/u/+7/7v/u/+7/7v/u/+7/
8v/y/+//7P/p/+X/4f/h/+v/+v8PADIAXwCdAOYAJwFhAY8BqAGnAYQBOwHGADIAtf+B
/3j/dP9l/03/OP8v/yb/JP8n/zf/TP9g/3D/fv+P/5//qv+3/8P/zf/T/9n/2//f/+T/
4//k/+b/6P/p/+r/6//s/+3/7f/r/+v/6//s/+z/7P/s/+z/7v/u/+//7//w//H/8//0
//H/8P/w/+//7//v/+//8P/x//H/8f/w//D/8f/x//H/8f/y//L/8P/y//L/8v/y//T/
9P/0//X/9P/0//T/9P/0//T/9P/z//T/9f/3//j/+v/6//r/+v/6//r/+f/5//r/+//8
//3/+f/4//j/9//5//j/9//2//f/9v/0//P/7//t/+3/7P/t/+z/7P/r/+j/5//n/+b/
6P/m/+T/5P/k/+P/4v/i/9//3v/e/97/3//h/+L/4//i/+P/5P/l/+f/6f/r/+7/7v/w
//L/9P/y//P/9P/2//n/+v/6//z/////////AQABAAEAAQACAAQABAAEAAUAAwADAAQA
BAAEAAQABAAEAAYABgAHAAcABwAHAAgACQAHAAcABwAHAAgACQAJAAoADAAMAAwADgAM
AAwADAANAA8ADwAPAA8ADgAOAA4ADwAPAA8ADwAPAA4ADQAMAAsADAAMAA0ADwANAA0A
DQANAA0ADQANAA0ACgAKAAoACgALAAsACwALAAkACQAJAAgACgAKAAoACQAJAAgACQAG
AAYABgAGAAYACQAJAAkACwAMAA0ADQANABAAEAAQABIAEAASABMAFAAUABQAFAAUABcA
GAAZABoAFgAUABIAEAAOAA4ADQAMAA4ADgAOAAwACwALAAoACQAJAAgABwAFAAMAAwAD
AAMAAwADAAMAAgAAAAAAAAAAAAIAAgACAAIA////////////////////////////////
/f/+//7//v8AAAAAAAAAAAAAAAAAAAAA/v/8//7////+//3/9//x/+//9/8KAB8APABn
AKEA6AAvAXMBpQHAAcEBogFdAfAAYgDh/5v/jP+I/3v/Zf9S/0P/Ov80/zf/Q/9U/2j/
fP+O/53/q/+6/8f/z//X/+H/5//r/+//8v/x//L/8//2//j/+v/7//z//f/9//3//f/9
//7//v/+//7//v/+//7///////3//f/+//7/AAAAAAEAAQD///////8AAAMAAwADAAIA
AgADAAMAAwAFAAYABgAEAAYABgAGAAYABgAGAAYABwAHAAYABQAEAAQABAAEAAMAAwAD
AAQABAAEAAQABAAEAAYABgAFAAUABAADAAIAAQABAAAAAAD//////v/9//z/+f/4//b/
9f/1//P/8//y//H/8P/w/+//7P/r/+v/6v/q/+j/5v/m/+j/5//m/+b/4//i/+L/4v/g
/+H/4f/h/+L/4//k/+X/5v/n/+j/6v/u//D/8v/0//T/9f/2//j/+f/6//r//P///wEA
///9/w==
         </WaveFormData>
      </LeadData>
      <LeadData>
         <LeadByteCountTotal>10000</LeadByteCountTotal>
         <LeadTimeOffset>0</LeadTimeOffset>
         <LeadSampleCountTotal>5000</LeadSampleCountTotal>
         <LeadAmplitudeUnitsPerBit>4.88</LeadAmplitudeUnitsPerBit>
         <LeadAmplitudeUnits>��V</LeadAmplitudeUnits>
         <LeadHighLimit>2147483647</LeadHighLimit>
         <LeadLowLimit>268435456</LeadLowLimit>
         <LeadID>V5</LeadID>
         <LeadOffsetFirstSample>0</LeadOffsetFirstSample>
         <FirstSampleBaseline>0</FirstSampleBaseline>
         <LeadSampleSize>2</LeadSampleSize>
         <LeadOff>FALSE</LeadOff>
         <BaselineSway>FALSE</BaselineSway>
         <ExcessiveACNoise>FALSE</ExcessiveACNoise>
         <MuscleNoise>FALSE</MuscleNoise>
         <LeadDataCRC32>3900208330</LeadDataCRC32>
         <WaveFormData>
9P/0//T/9P/y//L/8v/y//T/9P/0//T/8v/y//L/8v/0//T/9P/0//T/9P/0//T/9P/0
//T/9P/2//b/9v/2//b/9v/2//b/9P/0//T/9P/y//L/8v/y//L/8v/y//L/8v/y//L/
8v/w//D/8P/w/+//7v/t/+z/6f/o/+f/5v/m/+b/5v/m/+T/5P/k/+T/5P/k/+T/5P/k
/+T/5P/k/+T/5P/k/+T/5v/m/+b/5v/p/+r/6//s/+3/7v/v//D/8f/y//P/9P/2//b/
9v/2//f/+P/5//r/+v/6//r/+v/8//z//P/8//3//v///wAA/v/+//7//v/+//7//v/+
//7//v/+//7//v/+//7//v/+//7//v/+//7//v/+//7///8AAAEAAgACAAIAAgACAAAA
AAAAAAAAAAAAAAAAAAD+//7//v/+/wAAAAAAAAAAAAAAAAAAAAD+//7//v/+/wAAAAAA
AAAAAAAAAAAAAAD///7//f/8//7//v/+//7//v/+//7//v/+//7//v/+//z//P/8//z/
/P/8//z//P/+//7//v/+//7//v/+////AQADAAMABQAFAAUABgAGAAQABgAGAAgACAAI
AAoACgAMAAwADAANAA0ADgAOAA0ACQAHAAcABwAGAAYABQAFAAMAAwABAAAAAAAAAAEA
AgABAAAA/f/9//3//f/9//z/+//7//v/+//5//n/+f/6//r/+v/6//n/+f/5//n/+f/5
//j/+P/3//n/+f/5//n/+f/5//n/+v/5//f/9v/1//b/9//4//n/+P/7//r/9//y/+z/
5//k/+f/8f8FACEASQB9ALYA7AAeAUkBYwFyAWoBTwEXAcIAagA4ACwAJAARAPH/1P+7
/6X/kP+J/4n/j/+X/6L/qv+z/77/yP/Q/9f/2//h/+b/6f/s/+//8f/x//L/8//z//P/
9f/1//X/9f/1//X/9v/2//j/+P/4//j/+P/4//j/+P/3//j/+P/4//j/+P/4//n/+//6
//r/+v/4//n/+f/4//j/+f/5//n/+f/5//n/+f/5//n/+f/5//n/+f/5//v/+//6//r/
+v/7//v/+//5//v//P/8//z/+v/6//r/+v/6//j/+P/5//n/+f/5//n/+f/5//n/+P/4
//f/9v/2//X/9P/z//P/8P/w//D/7//x//H/8f/x/+//7//v/+//7//v/+7/7v/s/+z/
7P/s/+7/7v/u/+//7f/u/+7/8P/x//L/9f/3//b/9//4//j/+f/7//z//f/9//3//v8A
AAAAAAACAAIAAgADAAMAAwAFAAQABAAEAAMAAwACAAIAAgACAAIAAgACAAIAAwADAAMA
AwADAAMAAwADAAMAAwAEAAQABAAEAAYABgAGAAYABgAFAAUABgAGAAUABQAEAAQABAAE
AAQABQAFAAQABAAFAAUABgAGAAYABgAFAAQABgAFAAUABwAHAAYABQAFAAYABgAGAAYA
BAAEAAMAAwAGAAYABQAFAAUABQAFAAUABAAEAAQABAADAAIAAQAAAAEAAgADAAQABAAA
AAAAAQACAAMABAADAAMABQAFAAUABQAFAAYACAAIAAoACgAKAAoACgAMAAwADAAMAAwA
DQANAA4ADgAPAA0ACwALAAkACAAIAAcABwAHAAcABQAGAAUABAAEAAQAAwACAP///f/9
//3//f/8//v/+//7//v/+//7//v//P/8//z//P/5//n/+f/5//n/+f/4//j/+f/5//n/
+f/5//n/+f/5//j/+P/3//f/9//3//f/9//5//j/9//2//X/8v/s/+X/4P/h/+v//f8X
ADsAaQCgANoADgE7AV8BcAFwAV8BNQHmAIgARAAuACQAFQD5/9r/v/+p/5T/hf+D/4v/
l/+i/6z/tf++/8T/zP/T/9n/3f/i/+n/7P/t/+3/7f/u/+//7//v//H/8f/x//H/8//z
//T/9P/y//L/8v/y//T/9P/0//T/8//0//T/9P/2//b/9v/3//X/9P/0//T/9v/3//f/
9v/1//X/9P/z//X/9f/1//X/9f/1//X/9f/1//X/9f/3//f/9v/2//b/+f/5//n/9//1
//b/9v/2//T/9P/0//T/9v/0//T/9f/z//P/8//z//H/8f/x//D/8v/x//D/8P/v/+7/
7f/t/+r/6v/q/+n/6f/p/+n/6f/p/+n/6f/p/+f/5//m/+b/5P/k/+T/5P/k/+T/5P/l
/+f/6P/o/+r/6P/o/+r/6//q/+v/7P/s/+7/8f/z//X/8//z//T/9v/4//j/+v/6//r/
+//7//v//f/8//z//P/9//3//P/8//z//P/8//z//P/8//3//f/7//v/+//7//z//f/+
///////+//3//P/+//7//v/+//7//f/9//7/AQABAAIAAgABAAAA///+///////+//7/
/f/9//7//v8AAAAA///+//7//f/9////AQAAAP////////7//f/8//7//v/9//3//v/+
//3//f/9//3//f/9//z//P/8//z/+v/6//r/+v/6//r/+v/6//v//P/9//7/+//7//r/
/P/8//z//P//////AQABAAEAAQABAAIAAgACAAQABAAGAAYABgAIAAoACgAKAAoACwAL
AAwADAAKAAcABAADAAQABAAFAAUABQAFAAUAAwAAAP///v/+/wAA///+//v/+//7//v/
+//4//f/9//3//n/+f/5//n/+f/4//f/9v/2//f/+P/5//n/+f/4//j/9//3//f/9//3
//f/9//3//j/+P/3//f/9//3//f/9//3//b/9f/0//H/7P/m/+H/3v/l//H/AwAhAEkA
eQCwAOYAGgFFAWEBagFkAUkBDwG2AF4ALAAgABwABQDh/8T/rf+Z/4r/hf+J/5H/m/+k
/6z/tf/A/8b/zP/T/9v/3//k/+n/6v/p/+v/7f/u/+//7//v/+//7//v/+//8f/x//L/
8v/y//L/8v/y//L/8v/y//L/8f/y//L/8v/0//T/9P/1//X/9P/0//T/9P/1//X/9P/0
//X/9f/1//f/9//3//f/9//3//f/9//1//X/9f/3//X/9P/0//T/9//3//f/9f/1//b/
9v/2//b/9v/2//b/+P/2//b/9//3//f/9//3//X/9f/1//T/9P/z//L/8v/x//D/7//v
/+z/7P/s/+v/6f/p/+n/6f/p/+n/6f/p/+n/6f/o/+j/6P/o/+j/6P/q/+r/6v/r/+n/
6v/q/+z/7P/s/+7/7//w//H/8v/y//X/9//4//n/+f/5//r//P/8//z//v/+//z//f/9
//3////+//7//v///////v/+/wAAAAAAAAAAAAAAAAEAAQABAAEAAQABAAEAAQABAAEA
AgACAAIAAgAEAAQABAAEAAYABQAFAAYABQAFAAYABgAFAAQAAwACAAMAAwACAAIAAwAD
AAQABAACAAIAAQAAAAAA/////wEAAwACAAEAAQAAAAAAAAAAAAAAAAD/////AgACAAEA
AQABAAEAAQABAAIAAgACAAIA///+//3//P/+//7//v/+//7//v/+//7//f/9//7//v/+
/wAAAAAAAAAAAQABAAMAAwAFAAUABQAGAAYABgAIAAgACgAKAAoADAAOAA4ADgAOAA0A
DQAOAA4ADwANAAsACwAJAAgACAAHAAUABQAFAAMABAADAAIAAgAAAP///v/7//3//f/9
//3//P/7//v/+//5//n/+f/5//z//P/8//z/+f/5//n/+f/7//v/+v/6//n/+f/5//n/
+//7//v/+//6//r/+f/5//n/+f/5//n//f/4//X/9v/z/+7/6P/j/+L/6//5/xEANQBj
AJcAzgACATABUQFlAWYBVAEpAdsAegA4ACQAHgAOAO//0f+2/6H/kf+G/4f/jf+V/6H/
rP+0/7v/xP/M/9T/2//h/+X/6v/v/+7/7//v//H/8f/x//D/7//y//P/9P/1//P/8//0
//T/9P/0//T/9P/y//L/8v/y//P/9P/0//T/9P/0//T/9f/1//T/9P/0//b/9//3//b/
9v/3//f/9//1//X/9f/1//X/9f/1//X/9//3//f/+f/5//j/+P/4//n/+f/5//f/9//4
//j/+P/4//j/+P/4//b/9P/0//X/9//3//f/9//z//P/8//y//T/8//y//L/8f/w/+//
7//u/+7/7v/t/+v/6//r/+v/5//n/+f/5//p/+n/6P/o/+j/6P/o/+j/6P/o/+j/6f/p
/+r/6v/s/+z/7P/u/+//8P/x//L/8v/z//X/9v/3//n/+f/6//z/+v/6//z//P/+////
/////////v/+//7/AQABAAAAAAD+//7//v/+/wAAAAABAAEA////////////////////
/wIAAgACAAIAAgACAAIAAgAAAP////8AAAEAAQACAAIABAAEAAQABAABAAEAAAAAAAMA
AwAEAAQAAgACAAEAAAAAAP////8BAAEAAAD/////AgACAAIAAgACAAIAAQABAAAAAAD/
//////////////8AAAAAAAAAAP7//v/+//7/AAAAAAAAAAACAAIAAAAAAAAAAAAAAAMA
AwAFAAUABwAHAAcACAAIAAgACgAKAAoACgAKAAwADAAMAAwADAAPAA8AEAAQAA8ADQAL
AAsACwAKAAoACQAJAAkACQAHAAYABQAEAAQABAADAAIA/////////////wAA////////
///////////+//7//v/+/////////////f/9//z//P/9//3//f/9//3//f/9//3/AAAA
AP/////+//3//P/7//v/+v/5//j/9//0//D/6f/m/+v/9/8JACcATwCDALwA9AAmAVMB
bQF0AWoBTQERAbgAYgA2ACoAIgALAO3/0P+5/6P/jv+F/4f/kf+b/6b/sP+5/8T/zP/U
/9v/4f/l/+r/7f/u//H/8f/z//L/8//z//P/9f/1//X/9f/1//X/9v/2//j/+P/4//j/
+P/4//j/+P/5//r/+v/6//j/+P/4//n/+f/4//j/+P/4//n/+f/4//j/+f/5//n/+f/5
//n/+f/5//n/+f/5//n/+f/5//v//P/8//3//v/+//3//P/5//n/+v/6//r/+v/6//r/
+v/6//j/+P/5//n/+f/5//n/9//3//f/9v/2//X/9P/0//P/8v/x//H/8P/w//D/7//v
/+//7//v/+//7//v/+//8f/x//D/8P/u/+7/7v/u/+z/7P/s/+3/7//w//D/8v/0//T/
9v/3//b/9//4//j/9//5//r/+//9//3//v8AAAAAAAACAAIAAgADAAMAAwADAAIAAgAC
AAEAAQAAAAAAAgACAAIAAgAAAAAAAQABAP////////////////////8CAAIAAgACAAAA
AAAAAAAAAAD/////AAADAAMABAAEAAIAAgACAAIAAwADAAIAAgADAAMABAAEAAIAAgAB
AAAAAQABAAIABQAFAAQAAwADAAIAAgACAAIAAgACAAEAAQACAAIAAQABAAEAAQABAAEA
/v/+//7//v/+//7//v/+//7//v/+/wAAAAD+//7//v/+//////8BAAEAAQABAAEAAgAE
AAQABgAGAAYABgAGAAgACAAIAAgACAAJAAkACgAKAAsACQAHAAcABwAGAAYABQAFAAUA
BQADAAIAAQAAAAAAAAD///7/+//7//v/+//7//j/9//3//f/9//3//f/9//4//j/+P/4
//f/9//3//f/9f/1//T/9P/z//P/8//z//T/9f/2//f/9f/0//L/8f/y//P/9P/1//f/
9P/z//D/7//u/+j/4f/e/+H/6f/5/xcAPQBtAKIA3AAQAT0BWwFoAWYBUwEfAcoAcAA4
ACYAHgANAO3/zP+1/6P/jP9//4H/h/+R/5z/qv+z/7r/wv/K/9H/1//d/+D/4//m/+f/
6f/p/+r/6//r/+v/7f/t/+3/7f/v/+//8P/w/+7/7v/u/+7/7v/u/+7/7v/t/+7/7v/u
/+7/7v/u/+//8f/w//D/8P/y//P/8//y//D/8f/x//H/8f/x//H/8f/x//H/8f/x//H/
8f/x//P/8f/w//D/8P/x//H/8f/v//H/8v/y//L/8v/y//L/8v/w/+7/7v/v/+3/7f/t
/+3/6//r/+v/6v/s/+v/6v/q/+n/6P/n/+f/5v/m/+b/5f/l/+X/5f/l/+X/5f/l/+X/
4//j/+L/4v/i/+L/4v/i/+L/4v/i/+P/4//k/+T/5v/o/+j/6v/r/+z/7f/u/+7/7//x
//L/8//x//H/8v/0//T/9P/2//b/+P/5//n/+f/5//j/+P/4//n/+f/4//j/+P/4//j/
+P/4//j/+f/5//v/+//7//v/+//7//v/+//6//r/+v/6//r/+v/6//r//P/7//v//P/9
//3//v/+//z//P/8//z//f/9//z//P/7//v//P/8//z//P/7//r//P/7//v//f/7//r/
+f/5//j/+P/4//j/+P/4//f/9//6//r/+f/5//f/9//3//f/+P/4//j/+P/3//b/9f/0
//X/9v/3//j/9v/2//j/9v/2//b/9v/3//f/+f/5//3//f/9//7//v/+/wAAAAACAAIA
AgAEAAQABAAEAAQAAwADAAQABAADAAEA/////////v/+//3//////////f/6//n/+P/4
//r/+f/4//X/9f/1//X/9f/y//H/8f/x//H/8f/x//H/8v/y//L/8v/x//H/8f/x//H/
8f/w//D/8f/x//H/8f/z//P/8//z//P/8v/w/+//8f/x//H/8f/x//D/7//u/+3/6P/e
/9n/2v/h/+//BwApAFEAhQC8APIAIgFHAV0BYgFWAS8B4wCCADYAGgAWAA4A8f/L/7L/
n/+N/4D/ff+D/43/mf+k/6z/tf++/8b/yv/R/9n/3f/g/+X/6v/r/+n/5//o/+n/6f/p
/+3/7f/t/+3/7f/t/+7/7v/u/+7/7v/u/+7/7v/u/+7/7//w//D/8P/w//D/8P/x//H/
8P/w//D/8v/z//P/8v/y//P/8//z//P/8//z//P/8f/x//H/8f/z//P/8//1//X/9P/0
//T/9f/1//X/8//1//b/9v/2//T/9P/0//T/9v/0//T/9f/z//P/8//z//H/8f/x//D/
8v/x//D/8P/u/+z/6v/p/+r/6v/q/+n/6f/p/+n/6f/n/+f/5//n/+X/5f/k/+T/5P/k
/+T/5P/m/+b/5v/n/+X/5v/m/+j/6P/o/+r/6//s/+3/7v/u/+3/7//w//H/8//z//T/
9v/4//j/+v/6//j/+f/5//n/+//6//r/+v/9//3//P/8//r/+v/6//r/+v/6//v/+//7
//v/+//7//3//f/9//3//P/8//z//P/+//7//v/+//7//f/9//7//////wAAAAD+//7/
/v/+//3//f/8//z//////wAAAAD+//7//f/8//7//f/9///////+//3//f/8//z//P/8
//z//P/7//v//P/8//v/+//6//n/+P/3//j/+P/4//j/+f/6//v//P/7//r/+f/4//b/
+P/6//r/+v/6//r/+//7//3//f////////8AAAAAAAACAAIABgAGAAYACAAGAAYABgAG
AAcABwAIAAgACQAHAAUABQAEAAIAAQD//wEAAQABAP///v/9//z//P/+//3//P/5//f/
9//3//f/9v/1//X/9f/3//f/9//3//b/9v/2//b/9f/1//X/9f/3//f/9v/2//P/8//z
//P/8//z//P/8//2//b/9f/1//P/8//z//P/9//4//X/8v/x/+7/6P/h/97/5f/x/wUA
IQBJAHkAsADoABoBQQFdAWwBaAFJAQ8BtABeADIAJgAeAAkA6f/K/7H/nf+O/4X/if+P
/5n/pP+u/7f/wP/I/87/1f/d/+P/5v/p/+z/7f/t/+//8P/x//H/8f/z//P/8//z//P/
8//0//T/8v/y//L/8v/0//T/9P/0//P/9P/0//T/9P/0//T/9f/1//T/9P/0//T/9f/1
//T/9P/1//X/9f/3//f/9//3//f/9//3//f/9//3//f/+f/5//j/+P/4//n/+f/5//f/
9f/2//b/9v/4//j/+P/4//r/+P/4//n/9//3//f/9//1//X/9f/0//b/9f/0//T/8//y
//H/8f/w//D/8P/v/+//7//v/+//7f/t/+3/7f/v/+//7v/u/+7/7v/u/+7/7v/u/+7/
7//x//L/8v/0//T/9P/2//f/9v/3//j/+P/3//n/+v/7//3//f/+/wAAAAAAAAIAAgAA
AAEAAQABAAMAAgACAAIAAwADAAIAAgAEAAQABAAEAAIAAgADAAMAAwADAAMAAwAEAAUA
BgAHAAYABgAGAAYABAAEAAQABAAGAAUABQAGAAkACQAKAAoACgAKAAoACgAJAAkACAAI
AAkACQAKAAoADAAMAAsACgAIAAcABwAJAAsACgAJAAkACAAIAAgACAAKAAoACQAJAAoA
CgAJAAkACQAJAAkACQAKAAoACgAKAAgADAAMAAoACgAKAAoACgAKAAsACwANAA0ADwAP
AA8AEAAQABAAEgASABYAFgAWABgAGAAYABgAGAAZABkAGgAaABcAFQATABMAEwASABIA
EQATABMAEwARABIAEQAQABAAEAAPAA4ACwAJAAkACQAJAAcABQAEAAMABQAFAAUABQAG
AAYABgAGAAUABQAFAAUABwAHAAYABgADAAMAAwADAAUABQAFAAUABgAGAAUABQADAAMA
AwADAAMAAgABAAAA///8//b/7//u//X/AwAZADkAYwCXANAACgE+AWcBfwGGAXoBVQEV
AbwAbABAADIAJgANAO//1v+9/6X/kv+J/4v/k/+h/6z/tP+//8z/1v/c/+H/6f/t//D/
8//2//n/+//5//r/+//7//v////////////9//3//v/+//7//v/+//7//v/+//7//v//
/wAAAAAAAP7//v/+///////+//7//v/+///////+/wAAAQABAAEAAAD///7//f//////
//////3//f/9////AQAAAAAAAAABAAEAAQD///3//v/+//7//v/+//7//v/+//z//P/9
//v/+//7//v/+f/5//n/+P/4//f/9v/2//X/9P/z//P/8v/y//L/8f/x//H/8f/x/+//
7//v/+//8f/x//D/8P/y//L/8v/y//H/8P/v/+//8f/y//L/9P/0//T/9v/3//b/9//4
//j/+f/7//z//f/9//3//v8AAAIAAgAEAAQAAgADAAMAAwAFAAQABAAEAAMAAwACAAIA
AAAAAAAAAAACAAIAAwADAAMAAwADAAMAAwADAAMAAwAEAAQABAAEAAIAAgACAAIAAgAB
AAEAAgADAAMABAAEAAQABAAEAAQABQAFAAQABAAFAAUABgAGAAYABgAFAAQABgAFAAUA
BwAFAAQAAwADAAYABgAGAAYABAAEAAMAAwAEAAQAAwADAAEAAQABAAEAAgACAAIAAgAC
AAIAAgACAAIAAAAAAAIAAAAAAAAAAAABAAEAAwADAAUABQAFAAYABAAEAAYABgAKAAoA
CgAMAAoACgAKAAoACwALAAwADAALAAkABwAHAAcABgAGAAUABQAFAAUAAwAEAAMAAgAC
AAAA///+//v//f/9//3//f/8//v/+//7//v/+//7//v/+//6//n/+P/3//f/9//3//X/
9f/0//T/9f/1//X/9f/3//f/9//3//b/9v/1//X/9f/1//X/9f/3//T/8//y//H/7P/k
/9//3v/j/+3/AQAhAEsAfwC2AOoAGgFFAWEBaAFiAUUBBwGsAFoALgAiABoAAQDf/8T/
r/+X/4L/f/+H/5H/nf+k/6r/s/++/8b/zv/T/9f/2//i/+X/5v/n/+n/6//s/+3/7f/t
/+3/7f/t/+3/7f/t/+7/7v/w//D/8P/w//D/8P/w//D/7//w//D/8P/w//D/8P/x//H/
8P/w//D/8P/x//H/8P/w//H/8f/x//P/8//z//P/8//z//P/8//x//H/8f/z//H/8P/w
//D/8f/x//H/7//x//L/8v/y//L/8v/y//L/8P/u/+7/7//v/+//7//v/+//7//v/+7/
7P/r/+r/6v/r/+r/6f/p/+b/5v/m/+X/5f/l/+X/5f/j/+P/4//j/+P/4//i/+L/5P/k
/+T/5P/m/+b/5v/n/+f/6P/o/+r/6P/o/+r/6//s/+3/7v/u/+//8f/y//P/9f/1//b/
+P/2//b/+P/4//j/+f/5//n/+f/4//j/+P/7//v/+v/6//r/+v/6//r//P/8//3//f/9
//3//f/9//v/+//7//v//v/+//7//v/+//7//v/+/wAA/////wAAAAD//////v8AAAAA
AAAAAP/////+//7//f/9//7//v8AAAAA///+//7//f/9///////+//3//f/9//z/+//6
//z//P/7//v/+v/6//n/+f/5//n/+f/5//j/+P/4//j/+v/6//r/+v/8//r/+v/6//r/
+v/7//v//f/9//3//f/9//7/AAAAAAIAAgAEAAQABAAGAAYABgAGAAYABwAHAAgACAAH
AAUAAwADAAUABAAEAAMAAQABAAEA//8AAP///v/+//z/+//6//f/+f/5//n/+f/6//n/
+f/5//f/9//3//f/+P/4//j/+P/5//n/+f/5//j/9//1//T/9f/1//X/9f/1//X/9f/1
//b/9v/1//X/9f/1//X/9f/1//T/8//y//H/7v/q/+P/3v/h/+v/+/8XAD0AawCgANgA
DAE1AVUBZgFiAU0BFwHAAGIALAAcABgABQDl/8j/s/+d/4b/ff+D/43/k/+g/6r/sf+6
/8T/yv/P/9f/3f/e/+P/6P/p/+v/6//q/+v/6//r/+//7//v/+//7//v//D/8P/u/+7/
7v/u/+7/7v/u/+7/8f/y//L/8v/w//D/8P/x//H/8P/w//D/8P/x//H/8P/w//H/8f/x
//P/8//z//P/8f/x//H/8f/v/+//7//x//P/8v/y//L/8//z//P/8f/x//L/8v/y//L/
8v/y//L/8v/w//D/8f/z//P/8//z/+//7//v/+7/7v/t/+z/7P/t/+z/6//r/+z/7P/s
/+v/6v/p/+j/5//l/+X/5f/l/+P/4//i/+L/4v/i/+L/4v/i/+L/4v/j/+H/4v/i/+T/
5v/m/+j/6f/q/+v/7P/s/+v/7f/u/+//7//v//D/8v/y//L/9P/0//T/9f/1//X/9//2
//b/9v/3//f/9v/2//j/+P/4//j/+P/4//n/+f/5//n/+f/5//n/+f/5//n/+P/4//j/
+P/4//j/+P/4//n/+f/6//z//P/7//v/+v/6//r/+v/6//n/+f/4//j/9//3//j/+P/6
//r/+f/4//b/9f/1//f/9f/0//P/8//0//T/9P/0//T/9P/z//P/9P/0//P/8//z//P/
8//z//T/9P/0//T/8v/y//L/8v/2//T/8v/z//T/9f/2//b/9f/2//X/+f/5//n/+v/4
//j/+v/6//3//v///wIAAgACAAIAAgABAAEAAgACAAEA///9//3////+//7//f/7//v/
+//5//j/9//2//b/9v/1//T/8f/x//H/8f/x/+7/7f/t/+3/7f/t/+3/7f/w//D/8P/w
/+3/7f/t/+3/7//v/+7/7v/r/+v/6//r/+3/7f/t/+3/7P/s/+v/6//t/+3/7f/t/+//
8P/x/+7/6//m/+D/2f/Y/93/5//5/xMAOwBvAKgA3AAMATMBUQFeAVgBOwEBAaQASgAe
ABQADAD3/9X/uP+j/4//fv9z/3f/g/+N/5b/oP+r/7T/vP/G/83/0//X/9r/2//e/+H/
4f/j/+T/5f/l/+X/6f/p/+n/6f/n/+f/6P/o/+j/6P/o/+j/6v/q/+r/6v/t/+7/7v/u
/+z/7P/s/+3/7f/s/+z/7P/s/+3/7f/s/+z/7f/t/+3/7f/t/+3/7f/t/+3/7f/t/+3/
7f/t/+//7//u/+7/7v/v/+//7//t/+//8P/w//D/7v/u/+7/7v/u/+z/7P/t/+//7//v
/+//7f/t/+3/7P/s/+v/6v/q/+n/6P/n/+f/5f/k/+P/4f/j/+P/4//j/+H/4f/h/+H/
4//j/+L/4v/k/+T/5P/k/+P/4v/h/+H/4v/k/+X/6P/m/+b/6P/p/+v/7f/v//D/8f/z
//T/9f/z//P/9P/2//T/9P/2//b/+P/5//n/+f/5//j/+P/4//v/+//6//r//P/8//z/
/P/7//r/+v/5//v/+//7//v/+//7//v/+//6//r/+v/6//r/+v/6//r//P/7//v//P/7
//v//P/8//7//v/+//7///////7//v//////AAAAAP///v/8//r/+//7//z////9//z/
+//7//z//P/8//z/+v/6//n/+f/7//z//P/9//v/+//7//v//P/8//z//P/8//z//P/6
//r/+v/6//r//f/9//////8BAAEAAQACAAMABAAHAAgACQAIAAcACAAIAAgACAAIAAoA
CwANAA4ACwAJAAcABwAHAAYABgAFAAUABQAFAAMAAgABAAAAAAAAAP///v/7//n/+f/5
//n/+f/5//r/+//5//n/+f/5//z//P/8//z/+f/5//n/+f/5//n/+P/4//f/9//3//f/
9//3//f/9//4//j/9//3//n/+f/5//n/+f/2//f/+P/3//L/7P/n/+L/5f/x/wMAHQBB
AHEAqADkABoBRwFlAXIBbgFXASUB0gB2ADwALAAmABMA8//U/7v/o/+Q/4X/g/+H/5P/
ov+w/7f/wP/K/9L/2f/d/+X/6P/r/+z/7f/t/+//8v/z//P/8//1//X/9f/1//P/8//0
//T/9v/2//b/9v/2//b/9v/2//X/9v/2//b/+P/4//j/+f/3//b/9v/2//j/+f/5//j/
9v/3//f/9//5//n/+f/5//n/+f/5//n/+f/5//n/+//5//j/+P/4//f/9//3//X/9//4
//j/+P/4//j/+P/4//j/9v/2//f/9f/1//X/9f/1//X/9f/0//T/8//y//L/8f/w/+//
7//u/+7/7v/t/+3/7f/t/+3/6//r/+v/6//r/+v/6v/q/+z/7P/s/+z/6v/q/+r/6//r
/+z/7P/u/+7/7v/w//H/8v/z//T/9P/3//n/+v/7//v/+//8//7//P/8//7//v8AAAEA
///9/w==
         </WaveFormData>
      </LeadData>
      <LeadData>
         <LeadByteCountTotal>10000</LeadByteCountTotal>
         <LeadTimeOffset>0</LeadTimeOffset>
         <LeadSampleCountTotal>5000</LeadSampleCountTotal>
         <LeadAmplitudeUnitsPerBit>4.88</LeadAmplitudeUnitsPerBit>
         <LeadAmplitudeUnits>��V</LeadAmplitudeUnits>
         <LeadHighLimit>2147483647</LeadHighLimit>
         <LeadLowLimit>268435456</LeadLowLimit>
         <LeadID>V6</LeadID>
         <LeadOffsetFirstSample>0</LeadOffsetFirstSample>
         <FirstSampleBaseline>0</FirstSampleBaseline>
         <LeadSampleSize>2</LeadSampleSize>
         <LeadOff>FALSE</LeadOff>
         <BaselineSway>FALSE</BaselineSway>
         <ExcessiveACNoise>FALSE</ExcessiveACNoise>
         <MuscleNoise>FALSE</MuscleNoise>
         <LeadDataCRC32>851225884</LeadDataCRC32>
         <WaveFormData>
9v/2//b/9v/0//T/9P/0//b/9v/2//b/9P/0//T/9P/1//b/9//4//j/+P/4//j/+P/4
//j/+P/4//j/+P/4//r/+v/6//r/+f/4//f/9v/2//b/9v/2//b/9v/2//b/9v/2//b/
9v/4//j/+P/4//b/9v/2//b/9f/0//P/8v/0//T/9P/0//T/9P/0//T/9v/2//b/9v/2
//b/9v/2//j/+P/4//j/+v/6//r/+v/9//7///8AAAAAAAAAAAAAAgACAAIAAgACAAIA
AgACAAIAAgACAAIAAAAAAAAAAAACAAIAAgACAAQABAAEAAQABAAEAAQABAACAAIAAgAC
AAIAAgACAAIAAAAAAAAAAAACAAIAAgACAAAAAAAAAAAAAgACAAIAAgACAAIAAgACAAAA
AAAAAAAA/v/+//7//v/8//z//P/8//7//v/+//7//v/+//7//v/8//z//P/8//z//P/8
//z//P/8//z//P/6//r/+v/6//z//P/8//z/+v/6//r/+v/6//r/+v/6//j/+P/4//j/
+v/6//r/+v/6//r/+v/6//r/+v/6//r//P/9////AAAAAAAAAAABAAAA//8AAAAAAAAA
AAIAAgACAAIAAgADAAMABAAEAAIAAgD/////AAD+//3//P/8//r/+v/4//f/9//4//n/
+v/4//b/9f/1//T/9P/0//P/8//z//P/8//w//D/8P/w//D/8P/w/+//7//w//D/7//v
/+//7//v/+3/7//v/+//7//v/+//7//t/+3/7f/t/+//7//v/+//7f/v/+7/6//m/+H/
3P/W/9b/3f/r//7/HwBGAG4AlgC9AN0A+gAPARgBGgEKAeMArwCQAIoAhABvAE4ALAAO
AO7/1P/D/7r/uP+6/73/wP/E/8j/0P/U/9f/2v/e/+D/4v/k/+b/5//n/+n/6f/q/+r/
6f/q/+n/6P/n/+f/5//o/+j/6P/o/+j/6P/o/+j/6P/n/+f/5//n/+n/6f/p/+n/6//r
/+v/6//q/+r/6v/q/+r/6v/q/+r/6//r/+v/6//q/+r/6v/q/+v/6//r/+v/7P/s/+v/
6//r/+z/7P/q/+r/6//r/+z/6v/q/+r/6v/q/+r/6v/q/+z/7P/s/+z/6//r/+v/6//r
/+v/6//r/+n/6f/p/+n/6f/p/+j/6P/q/+v/7P/s/+v/6//s/+3/6//r/+v/6//s/+z/
7P/s/+//7//v//D/8f/x//L/8v/0//T/9P/2//b/9v/2//f/9v/2//j/+P/3//f/9//3
//j/+P/4//n/+f/4//j/9//5//n/+f/4//j/9v/2//b/9v/3//f/9v/2//f/9//2//j/
+P/4//j/9v/2//b/9v/2//b/9v/2//j/+P/4//j/9v/2//b/9v/0//T/9P/0//b/9v/2
//b/9//2//b/9//3//f/9v/2//b/9v/2//b/9v/2//X/9f/1//X/9f/1//f/9v/2//f/
9f/0//T/9P/2//f/9//3//b/9v/0//T/9v/3//f/9v/0//P/8v/x//L/8//1//b/9v/y
//T/9v/2//b/9v/2//b/9//5//j/+P/4//j/+//7//v//f/8//z//P/+/wAAAAAAAAAA
/////wAAAAD//wAA/v////7//v/9//z//P/8//z/+v/7//r/+v/6//z/+v/4//f/9f/0
//T/9P/z//P/8//z//P/8v/y//L/9P/0//T/9P/x//H/8v/y//P/8//z//P/9f/z//X/
9f/z//P/8//z//H/8f/x//H/8f/x//H/8f/z//P/8//w/+//7P/n/97/2P/Y/93/6//+
/xsAPgBkAIwAswDXAPYACwEaASABGgH5AMcAoACSAIoAfQBiAEAAIAAAAOT/zf/C/8D/
wv/H/8z/0P/U/9b/2v/f/+D/4v/m/+r/7P/u/+//7f/t/+3/7v/u/+7/8P/w//D/7//v
/+//8P/w//D/8P/w//L/8v/y//L/8f/x//H/8f/z//P/8//z//H/8f/x//H/9P/0//T/
9P/y//L/8v/y//H/8f/x//H/8v/y//L/8v/x//H/8f/x//T/9P/z//P/9f/2//b/9P/0
//X/9f/2//T/9P/0//T/9P/0//T/9P/0//T/9P/0//X/9f/1//X/9f/1//X/9f/z//P/
8//z//P/8//y//L/9P/1//b/9v/1//X/9v/3//X/9f/1//X/9v/2//b/9v/3//f/9//4
//v/+//8//z//P/8//z//v/8//z//P/9////AAADAAQAAQABAAEAAQAEAAQABAAFAAMA
AgACAAEAAwADAAMAAgACAAAAAAAAAAIAAwADAAIAAAABAAEAAAAAAAAAAAAAAAIAAgAC
AAIAAQAAAP///v///wAAAQACAAAAAAAAAAAAAgACAAIAAgAAAAAAAAAAAAEAAAAAAAEA
AQABAAAAAAACAAIAAgACAAAAAAD/////AQABAAEAAQD///7//v///////v/+//7//v//
//////8CAAIAAAAAAP7///////7//f/9//3//f/9//3//v/+/wAAAAAAAAAA/v/9//z/
/v/+//7//v///wAAAgAFAAYABgAGAAYABwAHAAcACQAKAAoACgAMAAwADAAMAAwADwAP
ABAAEAANAAwACAAHAAkACgAKAAoACAAIAAgABgADAAIAAgACAAQAAgAAAP//AQAAAAAA
AAD9//3//f/9/////v/+//7//f/8//v/+v/6//v//f/+//3//f/9//3/+//5//v/+//7
//v/+//7//v/+//7//v//f/9//3//f/9//3/+//4//X/8P/r/+T/4v/k/+v/9/8OAC8A
UgB4AJ4AwwDlAAIBEwEgASABDAHlALUAlgCQAIwAeQBUADIAFgD4/97/z//K/8r/yv/N
/9L/1v/a/97/4P/l/+r/7P/u//D/8v/y//P/8//z//P/9P/0//L/9P/0//T/9P/1//b/
+P/2//b/9v/2//b/9v/2//b/9//3//f/9//3//f/9//3//f/9//3//f/+P/4//j/+P/4
//j/+P/4//n/+f/5//n/+v/6//r/+v/5//n/+f/5//j/+P/3//f/+P/6//v/+v/4//n/
+f/6//r/+v/6//r//P/8//z//P/8//z//P/8//v/+//7//v/+f/5//n/+f/5//n/+f/5
//f/9//2//b/9v/3//j/+P/3//f/+P/5//v/+//7//v/+v/6//r/+v/9//3//f/+//3/
/f/+//7/AAAAAAAAAgAEAAQABAAFAAYABgAIAAgABwAHAAcABwAIAAgACAAJAAkACAAI
AAcABwAHAAcABgAIAAYABgAGAAgACQAJAAgACAAJAAkACAAGAAYABgAGAAYABgAGAAYA
BgAGAAYABgAIAAgACAAIAAoACgAKAAoACAAIAAgACAAHAAYABQAEAAQABAAFAAcABQAF
AAQABAACAAIAAgACAAIAAgABAAEAAwADAAMAAwABAAAAAAABAAEAAAAAAAAAAQADAAQA
BQAEAAQAAgACAAQABQAFAAQAAQABAAEAAQABAAEAAgACAAAAAAAAAAAAAAABAAIAAgAC
AAIAAgACAAIABAAEAAUABwAIAAgACAAIAAkACQAJAAsACgAKAAoADAAOAA4ADgAOAA0A
DQAOAA4ADgAOAAsACwAKAAoACQAIAAgACAAIAAYABQAEAAQABAACAAAA/v/9//7//v//
/wAA///////////9//z//P/8//7//v/+//7/+//7//z//P/9//3//f/9//3/+//9//3/
/f/9//3//f/9//3//f/9//v/+//7//v////7//f/9v/1//D/6//m/+L/5v/v/wEAHAA/
AGQAjACwANUA8wAKARkBIAEWAfYAwwCbAJAAjgB+AF8APAAcAAAA5v/S/8v/yP/I/87/
0//W/9j/3P/g/+b/6f/s/+7/8P/y//L/8v/z//P/8f/x//L/8v/0//b/9v/2//X/9f/1
//b/9v/2//b/9v/2//b/9v/2//X/9f/1//X/9f/1//X/9f/3//f/9//3//j/+P/4//j/
9v/2//b/9v/2//X/9P/z//P/9P/1//b/9f/1//X/9f/2//b/9f/1//X/9v/2//T/9P/1
//X/9v/2//b/9v/2//b/9v/2//b/+P/4//j/+P/1//X/9f/1//X/9f/1//X/8//z//P/
8//1//X/9P/0//L/8//0//T/8f/x//L/8//1//X/9f/1//b/9v/2//b/9//3//f/+P/5
//n/+v/6//r/+v/6//z//P/8//z//f/+//7/AAAAAAEAAQABAAEAAAAAAAAAAQABAAAA
AAD//wEAAQABAAAAAAD+//7//v/8//3//f/8//7///////7//v/+//7//v/+//7//v/+
//7//v/+//7//v/+//7//v/8//z//P/8//7//v/+//7/AAAAAAAAAAD+//z/+//7//3/
/f/8//z/+v/6//r/+v/6//r/+f/5//n/+f/5//n/+//6//r/+//5//j/+P/4//j/+f/5
//n/+P/4//b/9v/0//X/9f/0//X/9f/1//X/9//3//j/+P/4//r/9v/2//b/9v/2//f/
+P/6//3//f/8//v/+v/9//3//f////7//v/+/wAAAAAAAAAAAAABAAEAAgACAAIAAgD/
/////v/+//3//P/8//z//P/6//n/+P/4//j/+P/2//T/8//z//L/8v/y//H/8f/x//H/
8//y//L/8v/w//D/8P/w/+3/7f/u/+7/7f/t/+3/7f/v/+3/7//v/+//7//v/+//8f/x
//H/8f/w/+//7v/t/+3/7f/t/+z/6f/k/9//2v/W/9b/3f/r/wIAIwBKAHAAmAC/AOUA
/gARARoBGgEGAdsAqQCOAIgAggBpAEgAKAAIAOr/zv+9/7b/uP+6/73/xP/I/8z/0v/W
/9v/3v/e/+L/5P/k/+b/5f/l/+X/5f/m/+b/5v/o/+j/6P/p/+n/6f/q/+j/6P/o/+j/
6v/q/+r/6v/r/+v/6//r/+v/6//r/+v/6//r/+v/6//q/+r/6v/q/+r/6v/q/+r/6//r
/+v/6//q/+r/6v/q/+v/6//r/+v/7f/u/+7/7//u/+7/7f/q/+z/7f/t/+7/7P/s/+z/
7P/s/+z/7P/s/+z/7P/s/+z/7f/t/+3/7f/t/+3/7f/t/+v/6//r/+v/6//r/+r/6v/s
/+3/7v/u/+//7//w//H/8f/x//H/8f/w//D/8P/w//H/8f/x//L/8//z//T/9P/2//b/
9v/4//r/+v/6//v/+//6//v/+v/7//v/+//7//z//P/8//3//f/8//z/+//7//v/+//6
//j/9v/2//b/+P/5//n/+P/4//n/+f/4//b/9v/2//b/9v/2//b/9v/2//b/9v/2//b/
9v/2//b/9P/0//T/9P/1//b/9//4//j/+P/4//j/9//2//b/9//3//f/9v/2//b/9v/2
//b/9v/2//X/9f/1//X/9f/1//f/9v/2//f/9//2//b/9v/2//f/9//3//b/9v/0//T/
8v/z//P/8v/z//P/8//z//P/8//0//T/9v/0//T/9P/0//b/9v/3//n/+P/4//j/+P/6
//v//P///////v/9//7//v/+//7//v//////AAAAAAAAAAD9//3//P/8//v/+v/8//z/
/P/6//f/9v/2//b/+P/2//T/8//z//L/8v/y/+//7//v/+//7//u/+7/7v/u/+7/7v/u
/+//7//w//D/7//v/+//7//t/+v/7f/t/+7/7//w//H/8P/v/+7/7f/v/+//7//v//H/
7//t/+r/6f/o/+H/2v/W/9j/2//l//z/GwA+AGIAjAC1ANUA8gAFARQBGgEMAeUAtwCW
AIwAiAB3AFYANAAWAPr/3P/H/77/uv+6/8H/yP/M/8z/0v/W/9v/4P/i/+L/5P/m/+j/
5//n/+X/5f/m/+b/6P/q/+r/6v/r/+v/6//s/+r/6v/q/+r/6v/q/+r/6v/r/+v/6//r
/+v/6//r/+v/7f/t/+3/7f/w//D/8P/w/+7/7v/u/+7/7//v/+//7//u/+7/7v/u/+//
7//v/+//7v/u/+3/7f/t/+7/7v/s/+3/7//w//L/8P/w//D/8P/w//D/8P/w//D/8P/w
//D/7f/t/+3/7f/v/+//7//v/+//7//v/+//7//v/+7/7v/w//H/8v/y//H/8f/y//P/
8f/x//H/8f/0//T/9P/0//X/9f/1//b/9//3//j/+P/6//r/+v/8//z//P/8//3//v/+
/wAAAAD//////////wAAAAAAAAEAAQAAAAAA///////////+/wAA/v/+//7//v//////
/v/+///////+/wAAAAAAAAAAAAAAAAAAAAAAAAAAAAAAAP7//v/+//7//v/+//7//v8A
AAAAAAAAAP7//v/+//7////+//7//////////v/+//z//P/8//z//v/+//3//f/7//v/
+//7//v/+v/6//v/+//6//r/+v/8//3//f/9//z//P/6//r//P/9//3//P/6//n/+P/3
//n/+f/6//r/+v/6//z//P/8//z//P/8//z//f///wIAAgACAAIAAwADAAMABQAGAAYA
BgAIAAgACAAIAAgABwAHAAgACAAGAAYAAwADAAQABAADAAIAAgACAAIAAAD///7//v/+
//7//P/6//n/+f/4//j/+P/3//f/9//3//f/9v/2//b/9v/2//b/9v/3//f/+P/4//f/
9//3//f/9//1//f/9//5//n/+f/5//f/9//3//f/9//3//f/9//5//f/9f/0//P/7v/j
/9z/3P/g/+v//f8UADMAWgCAAKYAzQDrAAIBEwEeARgB+ADFAJsAjACKAIIAZQBAACAA
BADq/9T/yf/E/8b/yv/P/9T/1v/c/97/4P/l/+j/6v/s/+7/8v/0//P/8f/x//H/8v/y
//L/9P/0//T/8//z//P/9P/2//b/9v/2//T/9P/0//T/9f/1//X/9f/3//f/9//3//X/
9f/1//X/+P/4//j/+P/4//j/+P/4//n/+f/5//n/9v/2//b/9v/5//n/+f/5//r/+v/5
//n/+f/6//r/+P/6//v/+//8//r/+v/6//r/+v/6//r/+v/6//r/+v/6//n/+f/5//n/
+//7//v/+//6//n/+P/3//f/9//2//b/+P/5//r/+v/5//n/+v/7//v/+//7//v//P/8
//z//P////////8AAP////8AAAAAAgACAAIABAAEAAQABAAFAAQABAAGAAYABwAHAAcA
BwAIAAgACAAJAAcABgAGAAUABwAHAAcABgAIAAYABgAGAAQABQAFAAQABAAFAAUABAAG
AAYABgAGAAQABAAEAAQABAAEAAQABAAEAAQABAAEAAQABAAEAAQABgAGAAYABgAFAAQA
AwACAAEAAAAAAAEAAgADAAMABAACAAIAAgACAAIAAgABAAEAAQABAAEAAQABAAAAAAAB
AAEAAAAAAAAA/v/////////+//7//P/8//7///////7//v///wAAAQAAAP/////+//r/
/P/+//7//v/+//7/AAAAAAEAAwAEAAQABAAEAAMAAwADAAUABwAIAAkADAAKAAoACgAK
AAkACQAKAAoACgAKAAcABwAGAAYABQAEAAQABAAEAAIAAQAAAAAAAAAAAP7//P/7//v/
+v/6//r/+f/5//n/+f/7//r/+v/6//r/+v/6//r/9//3//j/+P/5//n/+f/5//j/9f/2
//X/9f/1//X/9f/2//f/+P/5//j/9//2//X/+f/5//X/8v/x/+7/5//g/97/4P/n//X/
DAApAEwAdACcAMMA4wAAARcBIgEiAQwB4wCxAJYAkACKAHMAUgAuABIA9v/c/8v/xv/E
/8T/y//Q/9T/1v/c/97/4f/m/+r/7P/s/+7/8P/v//H/7//v//D/8P/w//L/8v/y//H/
8f/x//L/8P/w//D/8P/w//D/8P/w//H/8f/x//H/8f/x//H/8f/x//H/8f/x//D/8P/w
//D/8P/w//D/8P/z//P/8//z//L/8v/y//L/8//z//P/8//0//T/8//z//P/9P/0//L/
8P/x//H/8v/y//L/8v/y//L/8v/y//L/8v/y//L/8v/x//H/8f/x/+//7//v/+//7//v
/+//7//v/+//7v/u//D/8f/y//L/8f/x//L/8//z//P/8//z//L/8v/y//L/8//z//P/
9P/2//f/+f/6//r/+v/6//z//P/8//z//f/8//z//v/+/////////////v/+//7////9
//z//P/7//v/+//7//r//P/6//r/+v/6//v/+//6//r/+//7//r/+P/4//j/+P/5//r/
+//8//z//P/8//z/+v/6//r/+v/4//j/+P/4//r/+v/6//r/+v/6//r/+v/5//j/+P/5
//f/9//2//b/+P/4//j/+P/3//b/9P/z//X/9f/1//X/9f/0//T/9f/3//b/9v/2//T/
9f/1//X/9v/2//T/9P/0//X/9f/0//H/9f/1//P/9P/2//b/9v/2//b/9v/3//n/+P/4
//j/+P/5//n/+f/7//z//P/8//7/AAAAAAAAAAD/////AAAAAPz//P/5//n/+v/6//n/
+P/6//r/+v/4//n/+P/4//j/+P/2//T/8//x//D/8P/w/+7/7f/s/+v/7f/s/+z/7P/s
/+z/7P/s/+v/6//s/+z/7f/t/+3/7f/r/+n/6//r/+n/6f/p/+n/6//r/+v/6//r/+v/
6//r/+v/6f/n/+j/5f/g/9v/1P/S/9j/4f/v/wgAKQBOAHYAoADJAOsABAEXASABHAEE
AdsArQCSAIgAfgBlAEQAJgAEAOT/yP+5/7D/sP+2/7v/vv/E/8z/0P/S/9f/2v/c/97/
4P/g/+T/5f/j/+P/4//k/+T/5P/m/+b/5v/l/+X/5f/m/+b/5v/m/+b/5P/k/+T/5P/l
/+X/5f/l/+f/5//n/+f/5//n/+f/5//o/+j/6P/o/+j/6P/o/+j/5//n/+f/5//o/+j/
6P/o/+n/6f/p/+n/7P/s/+v/6//r/+z/7P/q/+j/6f/p/+r/6v/q/+r/6v/q/+r/6v/q
/+r/6v/q/+r/6//r/+v/6//p/+n/6f/p/+n/6f/p/+n/6//r/+r/6v/s/+3/7v/u/+v/
6//s/+3/7//v/+//7//y//L/8v/y//H/8f/x//L/8//z//T/9P/2//b/9v/4//j/+P/4
//n/+v/6//z//P/7//v/+//7//7//v/+/////f/8//z/+//9//3//f/8//z/+v/6//r/
+P/5//n/+P/6//v/+//6//j/+P/4//j/+P/4//j/+P/6//r/+v/6//j/+P/4//j/+P/4
//j/+P/6//r/+v/6//j/+P/4//j/+f/4//j/+f/5//n/+P/4//r/+v/6//r/+v/6//n/
+f/3//f/9//3//n/+P/4//n/+f/4//j/+P/4//n/+f/5//j/+P/2//b/+P/5//n/+P/5
//n/+f/5//v/9//4//r/+P/4//j/+P/4//j/+f/7//z//P/8//z//f/9//3///8CAAIA
AgAEAAIAAgACAAIAAwADAAQABAAEAAQAAQABAAIAAgABAAAAAAAAAAAA/v////7//v/+
//3/+v/3//X/9//2//b/9v/1//X/9f/1//X/9P/0//T/8v/y//L/8v/x//H/8v/y//H/
8f/x//H/8f/v//H/8f/z//P/8//z//H/8f/x//H/8f/x//H/8f/z//P/8f/w/+3/6v/h
/9r/2P/a/9//7/8GACkATgByAJYAvQDfAPwADQEaARoBBgHZAK0AlACMAIYAbQBMAC4A
EADw/9T/xf/C/8T/yP/L/8r/zv/U/9r/3v/h/+L/4v/m/+r/6v/q/+v/7f/t/+3/7v/u
/+z/7v/u/+7/7f/t/+3/7v/w//D/8P/w/+7/7v/u/+7/7//v/+//7//v/+//7//v/+//
7//v/+//8P/w//D/8P/w//D/8P/w//H/8f/x//H/8v/y//L/8v/x//H/8f/x//L/8v/x
//H/8f/y//L/8P/w//H/8f/y//L/8v/y//L/8v/y//L/8v/y//L/8v/y//P/8//z//P/
8//z//P/8//z//P/8//z//H/8f/w//D/8f/z//X/9v/z//P/9P/1//X/9f/1//X/+P/4
//j/+P/7//v/+//8//v/+//8//z//v/+//7/AAD+//7//v///wAAAAACAAIAAgADAAQA
BQAEAAQABAAFAAUABAAEAAMAAQABAAEAAAACAAAAAAAAAAAAAQABAAAAAgADAAMAAgAC
AAIAAgACAAIAAgACAAIABAAEAAQABAACAAIAAgACAAQABAAEAAQAAgACAAIAAgAEAAQA
BAAEAAEAAAAAAAEAAQABAAAAAAAAAAAAAAAAAAIAAgABAAEA///////////9//z//P/9
/////v/+//7//P/9//3//f/+//7//P/8//z//f/9//z//P/9//7///////z//v/+//7/
/v/+//7///8BAAAAAAAAAAAAAwADAAMABQAGAAYABgAIAAgACAAIAAgACwALAAwADAAI
AAgABQAFAAgACAAHAAYABgAGAAYABAADAAIAAgACAAIAAAD+//3//f/8//z//P/9//3/
/f/9//v/+v/6//r//P/8//z//P/7//v//P/8//n/+f/5//n/+f/3//n/+f/5//n/+f/5
//v/+//7//v/+f/5//n/+f/7//n/9//4//X/8v/t/+b/4v/i/+X/8f8GACMARgBsAJQA
uQDbAPgADwEcASABEAHnALMAlgCOAIoAeQBYADYAGgD+/+D/zf/I/8b/xv/N/9L/1P/Y
/97/4P/j/+j/6v/q/+7/8P/w//H/8f/v/+//8P/w//L/9P/0//T/8//z//P/9P/0//T/
9P/0//T/9P/0//T/9//3//f/9//1//X/9f/1//X/9f/1//X/9P/0//T/9P/2//b/9v/2
//f/9//3//f/9v/2//b/9v/1//X/9f/1//j/+P/3//f/9//4//j/9v/2//f/9//4//j/
+P/4//j/+P/4//j/+P/4//j/+P/4//f/9//3//f/9//3//f/9//3//f/9//3//n/+f/4
//j/9v/3//j/+P/3//f/+P/5//n/+f/5//n/+P/4//j/+P/5//n/+f/6//n/+f/6//r/
/P/8//z//v8AAAAAAAABAAEAAAABAAAA//////////8AAAAAAAABAAEAAAAAAP//AQAB
AAEAAAACAAAAAAAAAAAAAQABAAAAAAABAAEAAAACAAIAAgACAAIAAgACAAIAAAAAAAAA
AAAAAAAAAAAAAAIAAgACAAIAAAAAAAAAAAAAAAAAAAAAAP///v/+//////////7//v/+
//7//v/+//z//P/7//v/+//7//v/+//7//r/+v/7//v/+v/6//r/+v/7//v/+//6//r/
+P/4//j/+f/5//j/+f/5//n/+f/7//n/+P/6//r/+v/6//j/+P/5//v//v/+//7//v/9
//3//f///wEAAgADAAYABgAGAAYABgAFAAUABgAGAAYABgADAAMABAAEAAMAAgAAAAAA
AAD+//v/+v/6//r//P/6//j/9//3//b/9v/2//P/8//z//P/8//y//L/8v/0//T/9P/0
//P/8//0//T/9f/1//X/9f/0//H/8v/x//H/8f/x//H/8f/x//H/8f/z//P/8//z//X/
9//3//T/7//q/+P/3P/a/97/4//v/wQAIwBIAHAAlgC5ANkA9gALARgBGAEGAdcApQCK
AIQAfgBpAEYAJAAIAOr/0v/B/7j/uv++/8H/xv/M/9D/1P/a/+H/4P/i/+T/5P/m/+j/
6f/r/+v/6//s/+z/7P/u/+7/7v/r/+v/6//s/+7/7v/u/+7/7P/s/+z/7P/u/+//8P/x
/+//7//v/+//7//v/+//7//w//D/8P/w//D/8P/w//D/8f/x//H/8f/w//D/8P/w/+//
7//v/+//8P/w/+//7//t/+7/7v/s/+3/7//w//L/8v/y//L/8v/w//D/8P/w//L/8v/y
//L/7//v/+//7//v/+//7//v/+//7//v/+//7f/t/+z/7P/u/+//8P/w/+//7//w//H/
8f/x//H/8f/y//L/8v/y//H/8f/x//L/9P/1//f/+P/5//j/9//4//n/+v/7//3//v/+
/wAAAAD+//3//P/7//z//P/8//3//f/8//z/+//7//v/+//6//v/+v/7//z//P/9//3/
/P/6//v/+//6//z//P/8//z//P/8//z//P/6//r/+v/6//r/+v/6//r/+v/6//r/+v/6
//r/+v/6//z//P/8//z/+//6//r/+//7//v/+v/6//j/+P/4//j/+v/6//n/+f/3//f/
9//3//f/9v/2//f/9f/0//T/9P/1//f/+P/5//j/+P/2//b/9v/3//f/9v/1//f/9//0
//L/8v/y//L/8//0//b/+f/6//r/+v/6//3//f/9/////v/+//7/AAD+//7//v/+/wAA
AQADAAQAAgACAP/////+//7//f/8//z//P/8//r/+f/4//j/+P/4//b/9P/z//H/8P/w
//D/8P/x//L/8//x//D/8P/w//L/8v/y//L/7//v//D/8P/t/+3/7f/t/+3/6//t/+3/
7f/t/+3/7f/v/+//7//v//H/8f/x//H/7f/t/+3/7v/t/+j/4//a/9b/1v/f/+3//v8b
AD4AZgCQALsA3wD4AA8BHAEgARIB7QC7AJYAjgCIAHUAVgA0ABQA8v/W/8P/uP+0/7j/
wf/K/87/0P/W/9r/3f/g/+L/5P/m/+j/5v/n/+f/6f/p/+r/6v/s/+7/7v/u/+v/6//r
/+z/7P/s/+z/7P/s/+z/7P/s/+v/6//r/+v/7f/t/+3/7f/v/+//7//v//D/8P/w//D/
7v/u/+7/7v/x//H/8f/x//D/8P/w//D/8f/x//H/8f/w//D/7//v/+//8P/w/+7/8P/x
//H/8v/y//L/8v/y//L/8v/y//L/8P/w//D/8P/x//H/8f/x/+//7//v/+//8f/x//H/
8f/x//H/8P/w//L/8//0//T/8//z//T/9f/z//P/8//z//X/9v/3//j/9//3//f/+P/3
//f/+P/4//z//P/8//7//v/+//7///8AAAAAAgACAAMAAwADAAMAAgACAAIAAwADAAQA
AgABAA==
         </WaveFormData>
      </LeadData>
   </Waveform>
</RestingECG>
