# Supplementary material for: Detection of Left Atrial Enlargement Using a Convolutional Neural Network-Enabled Electrocardiogram
Source: Front Cardiovasc Med. 2020 Dec 17;7:609976. doi: 10.3389/fcvm.2020.609976 (PMC7773668; doi:10.3389/fcvm.2020.609976)
Supplement: Supplementary file 1 [file Data_Sheet_1.ZIP › hyp/1802019526_12678_00000012.XML]

<?xml version="1.0" encoding="Windows-1252"?>
<!DOCTYPE RestingECG SYSTEM "restecg.dtd">
<RestingECG>
   <PatientDemographics>
      <PatientID>1802019526</PatientID>
      <PatientAge>65</PatientAge>
      <AgeUnits>Years</AgeUnits>
      <Gender>Male</Gender>
      <PatientLastName>liqihong</PatientLastName>
   </PatientDemographics>
   <TestDemographics>
      <DataType>Resting</DataType>
      <Site>1</Site>
      <AcquisitionDevice>MAC55</AcquisitionDevice>
      <Status>Unconfirmed</Status>
      <Priority>Normal</Priority>
      <AcquisitionTime>10:55:55</AcquisitionTime>
      <AcquisitionDate>03-26-2016</AcquisitionDate>
      <CartNumber>1</CartNumber>
      <AcquisitionSoftwareVersion>009C</AcquisitionSoftwareVersion>
      <XMLSourceVersion>MAC5000 v1.0</XMLSourceVersion>
   </TestDemographics>
   <RestingECGMeasurements>
      <VentricularRate>72</VentricularRate>
      <AtrialRate>72</AtrialRate>
      <PRInterval>168</PRInterval>
      <QRSDuration>98</QRSDuration>
      <QTInterval>390</QTInterval>
      <QTCorrected>427</QTCorrected>
      <PAxis>59</PAxis>
      <RAxis>77</RAxis>
      <TAxis>37</TAxis>
      <QRSCount>12</QRSCount>
      <QOnset>222</QOnset>
      <QOffset>271</QOffset>
      <POnset>138</POnset>
      <POffset>181</POffset>
      <TOffset>417</TOffset>
      <ECGSampleBase>500</ECGSampleBase>
      <ECGSampleExponent>0</ECGSampleExponent>
   </RestingECGMeasurements>
   <Diagnosis>
      <Modality>Resting</Modality>
         <StatementCount>2</StatementCount>
         <LabelText>12SL ��ϳ���</LabelText>
      <DiagnosisStatement>
         <StmtFlag>ENDSLINE</StmtFlag>
         <StmtText>�������</StmtText>
      </DiagnosisStatement>
      <DiagnosisStatement>
         <StmtFlag>ENDSLINE</StmtFlag>
         <StmtText>���� ECG</StmtText>
      </DiagnosisStatement>
   </Diagnosis>
   <Waveform>
      <WaveformType>Rhythm</WaveformType>
      <WaveformStartTime>0</WaveformStartTime>
      <NumberofLeads>8</NumberofLeads>
      <SampleType>CONTINUOUS_SAMPLES</SampleType>
      <SampleBase>500</SampleBase>
      <SampleExponent>0</SampleExponent>
      <HighPassFilter>16</HighPassFilter>
      <LowPassFilter>150</LowPassFilter>
      <ACFilter>NONE</ACFilter>
      <LeadData>
         <LeadByteCountTotal>10000</LeadByteCountTotal>
         <LeadTimeOffset>0</LeadTimeOffset>
         <LeadSampleCountTotal>5000</LeadSampleCountTotal>
         <LeadAmplitudeUnitsPerBit>4.88</LeadAmplitudeUnitsPerBit>
         <LeadAmplitudeUnits>��V</LeadAmplitudeUnits>
         <LeadHighLimit>2147483647</LeadHighLimit>
         <LeadLowLimit>268435456</LeadLowLimit>
         <LeadID>I</LeadID>
         <LeadOffsetFirstSample>0</LeadOffsetFirstSample>
         <FirstSampleBaseline>0</FirstSampleBaseline>
         <LeadSampleSize>2</LeadSampleSize>
         <LeadOff>FALSE</LeadOff>
         <BaselineSway>FALSE</BaselineSway>
         <ExcessiveACNoise>FALSE</ExcessiveACNoise>
         <MuscleNoise>FALSE</MuscleNoise>
         <LeadDataCRC32>1166041953</LeadDataCRC32>
         <WaveFormData>
9f/1//X/9f/z//P/8//z//P/8v/y//P/8//z//P/8//x//P/9P/2//n/+//7//3/AwAI
AAwAEAAaACYAMwBEAFAAUwBWAFYAVQBSAEUAMQAdABAABgD3/+X/0f/G/8L/wP/C/8b/
yf/N/9P/2P/e/+D/4//o/+z/6//s/+//7v/v//D/8P/w//D/8f/y//L/8v/z//P/9f/1
//X/9f/1//T/8//z//X/9f/1//X/9v/2//b/9v/2//b/9//3//f/+P/4//f/9//4//j/
+P/4//n/+f/6//j/+f/5//n/+f/5//r/+//7//v//P/8//////8AAAAAAQABAAIAAwAC
AAMABAAEAAcACAAJAAsACgALAAsADAAPABEAEgATABIAEwAUABUAGAAZABoAGwAbABsA
HAAbAB0AHQAdAB0AHwAeAB4AHgAcABwAHAAbAB0AGwAaABoAFwAVABQAEwAVABIAEQAQ
AA0ADAAMAAoABwAHAAUABAADAAMAAgABAP///v/+/////f/7//r/+f/6//r/+v/5//f/
9//3//X/9//3//f/9v/2//f/9//3//T/9P/0//T/9P/0//T/9P/0//T/9P/0//b/9v/1
//X/8//0//T/9P/1//X/9f/1//f/9//3//f/9//3//f/9//1//X/9f/2//b/9v/2//b/
+v/6//r/+f/7//v/+//7//r/+v/5//j/+v/6//r/+v/3//f/+P/4//j/+P/4//j/+v/6
//r/+//5//j/+P/4//r/+P/4//n/+f/5//n/+f/4//j/+P/3//j/+P/4//j/+f/5//n/
+f/5//n/+f/5//n/+f/6//r/+f/5//n/+P/6//r/+v/6//r/+v/6//r/+P/4//j/+P/6
//r/+v/6//j/+P/4//j/+P/4//j/+P/6//3//v/9//z/+//6//3//f/9//3/+//9//7/
AAACAAIAAgADAAMAAwADAAMAAgACAAIAAwADAAUABQAFAAUABQAFAAUABQAFAAUABQAG
AAYABgAGAAUABAACAAAA/f/7//f/9v/3//n/+v/7//n/+f/5//j/+P/4//f/9//5//n/
+f/5//f/9//3//X/8v/y//P/8//3//n/+//9//r/+f/4//b/+P/5//n/+f/5//f/+f/7
//r/+v/9/wEABQAFAAkADgAUABgAIAAwAEEAUABcAGEAYgBiAGEAXgBTAEEAMQAiABYA
BQDt/9n/zP/G/8L/xP/I/8n/z//Z/97/4P/m/+n/7P/u/+//7v/v//L/9f/2//j/9//2
//b/9v/4//j/+f/5//f/9//3//f/+v/6//r/+//7//v/+//7//r/+v/6//r/+v/6//v/
+//7//z//P/7//v//P/8//z/+v/7//v//P/8//3//f/9//3//f/+/////////wAAAAD/
////AAAAAAEAAQACAAMABAAFAAYABgAHAAgACQALAAoACwALAAwADQAPABAAEQASABMA
FAAVABYAFwAYABkAGAAZABsAGwAdAB0AHQAdAB0AHAAcABwAHAAcABwAGwAZABcAFgAW
ABYAFQAVABUAFQASABEAEAALAAoACgAIAAcABwAFAAQAAQABAAAA///9//z//P/9//v/
+f/4//f/+P/4//j/9//3//f/9//1//X/9f/1//T/9P/1//X/9f/y//L/8v/y//L/8v/y
//L/8v/y//L/8v/y//L/8f/x//P/9P/0//T/8//z//P/8//z//P/8//z//X/9f/1//X/
9f/1//X/9v/2//b/9v/2//j/+P/4//f/9//3//f/9//3//j/+P/4//j/+P/4//j/9//3
//j/+P/2//b/9v/2//b/9v/2//f/9//2//b/9v/4//b/9v/3//f/9//3//f/9v/2//b/
9f/0//T/9P/0//X/9f/1//X/9f/1//X/9f/1//X/9v/2//X/9f/1//T/9v/2//b/9v/0
//T/9P/0//T/9P/0//T/9P/0//T/9P/2//b/9v/2//X/9P/z//L/9P/1//X/9f/0//T/
9P/0//T/9P/0//f/9//3//f/9//5//r//P/+//7//v////3//f/9//3//v/+//7/////
/wEAAQABAAEAAQABAAEAAwADAAMAAwADAAIAAQAAAP///v/8//r/9v/1//L/8v/y//P/
8//z//P/8//z//L/8v/y//H/8f/z//P/8//z//P/8//z//H/7v/u/+//7//v/+//7//v
/+//7//v/+7/8P/x//H/8f/t/+3/8f/z//L/9P/3//3//f/9/wMACgAQABoAKAA2AEMA
VABeAF8AXgBeAFkAUABBAC0AGwAQAAAA5//R/8X/wv/A/77/wP/E/8n/0f/Z/97/4P/k
/+X/6P/q/+3/7v/v//L/8//y//L/8P/w//H/8v/0//T/9f/1//X/9f/1//X/9P/0//T/
9f/1//X/9f/1//b/9v/2//b/9v/2//f/9//3//j/+P/3//n/+v/6//r/+v/7//v//P/8
//3//f/9//////8AAAEA/////wAAAAABAAEAAgACAAMAAwAEAAUABgAHAAgACAAJAAoA
CwANAA4ADwAPABAAEwAVABYAFwAWABcAGAAZABoAGwAcAB0AHAAdAB8AHwAfAB8AHwAf
AB8AHgAeAB4AHgAeAB4AHQAdABsAGgAaABkAFwAWABUAEwAQAA8ADgALAAoACgAIAAkA
CQAHAAYAAwADAAIAAQD///7//v////3/+//6//n/+v/6//r/+f/5//n/+f/3//f/9//3
//b/9v/3//f/9//2//b/9v/2//b/9v/2//b/9v/2//b/9v/2//b/9f/1//X/9v/2//b/
9//3//f/9//1//X/9f/1//f/9//3//f/+f/5//n/+v/4//j/+P/4//r/+v/6//n/+f/5
//n/+f/7//z//P/8//r/+v/6//r/+//7//z//P/6//r/+v/6//j/+P/4//n/+//6//r/
+v/6//j/+P/5//n/+f/5//n/+P/4//j/9//4//j/+P/4//n/+f/5//n/+f/5//n/+f/3
//f/+P/4//n/+f/5//j/+P/4//j/+P/4//j/+P/4//j/+P/4//j/+P/4//j/+P/4//j/
+P/4//j/+P/4//j/+P/5//n/+f/4//j/+P/4//j/+P/7//v/+//7//n/+//8//7//v/+
//7//////////////wIAAgACAAMAAwAFAAUABQAFAAUABQAFAAcABwAHAAcABwAGAAUA
BAADAAIAAAD+//z/+//4//j/+P/5//n/+f/5//n/+f/4//b/9v/1//X/9f/1//X/9f/1
//X/9f/z//T/9P/1//X/8//z//P/8//z//P/8//y//L/8//z//P/9f/1//X/9f/0//b/
+f/9////AwAHAAwAEgAcACYAMgBDAFAAWgBfAGIAYABdAFgASQA1ACcAHAAKAPX/3//N
/8T/wv/C/8L/xP/J/8//1f/a/97/4v/n/+r/6v/r/+r/6//s/+//8P/w//D/8P/x//L/
8v/y//P/8//1//X/9f/1//T/9P/0//X/9//3//f/9//2//b/9v/2//b/9v/3//f/9//4
//j/9//3//j/+P/4//r/+//7//z//P/9//3//f/9//3//v///wEAAQACAAIAAQABAAIA
AgAFAAUABgAHAAcABwAHAAYACAAKAAwADwAOAA8ADwAQABEAEwAUABUAFgAXABgAGQAa
ABsAHAAdAB4AHwAhACEAHwAfAB8AHwAfAB4AHgAeACAAIAAgAB8AHQAbABoAGgAZABcA
FgAVABcAFAATABIADwAOAA4ADAALAAsACQAIAAUABQAEAAMAAQAAAAAAAQD///3//P/7
//r/+v/6//n/+f/5//n/9//3//f/9//2//b/9//3//f/9v/2//b/9v/2//b/9v/2//j/
+P/4//j/+P/4//f/9//3//j/+P/4//n/+f/5//n/9//3//f/9//5//n/+f/5//f/9//3
//j/+P/4//j/+P/6//r/+v/5//n/+f/5//n/+//8//z//P/8//z//P/8//v/+//8//z/
+v/6//r/+v/8//z//P/9//z/+v/5//j/+v/4//j/+f/7//v/+//7//r/+v/6//n/+v/6
//r/+v/7//v/+//7//v/+//7//v/+//7//z//P/7//v/+//6//r/+v/6//r/+v/6//r/
+v/6//r/+v/6//j/+P/4//j/+v/6//r/+v/4//j/+P/6//r/+v/6//v/+//7//v/+f/7
//z//v8AAAAAAAABAAEAAQABAAEAAAAAAAAAAQABAAMAAwADAAMAAwADAAMABQAFAAUA
BQAHAAYABQAEAAMAAgAAAP7//P/7//j/+P/2//f/9//3//f/9//3//b/+P/4//f/9//3
//f/9//3//X/9f/1//P/9P/0//X/9f/1//X/9f/1//P/8//z//L/8//1//b/9//1//X/
9f/1//L/8v/5//3/AQADAAkADAAQABQAHgAoADUARgBQAFEAUgBSAE8ASAA9ACcAFwAO
AAYA9//d/8X/vP+8/77/wv/G/8f/zf/V/9j/3P/i/+X/6v/u/+3/7v/v//D/8f/y//L/
8v/y//P/9P/0//T/9f/1//f/9//3//f/+P/4//j/+f/3//f/9//3//j/+P/4//j/+v/6
//v/+//5//r/+v/5//n/+v/6//r//P/9//3//v/9//3//P/7//3//f/+////AQABAAIA
AgADAAMABAAEAAMAAwAEAAUABgAHAAgACAALAAwADQAPAA4ADwAPABAAEwAVABYAFwAW
ABcAGAAZABoAGwAcAB0AHgAfACEAIQAfAB8AHwAfACEAIAAgACAAHgAeAB4AHQAdABsA
GgAaABsAGQAYABcAFQASABEAEAAPAA4ADgAMAAsACwAJAAgABQAFAAQAAwABAAAAAAAB
AP///f/8//v/+//8//3//f/7//v/+//5//n/+f/5//j/+P/5//n/+f/4//j/+P/4//j/
+P/4//j/+P/4//j/+P/6//r/+f/5//f/+P/4//j/+f/5//n/+f/5//n/+f/5//n/+f/5
//n/+f/5//n/+v/6//r/+v/6//z//P/8//v/+//7//v/+//7//z//P/8//z//P/8//z/
/f/9//7//v/8//z//P/8//z//P/8//3/+//6//r/+v/6//j/+P/5//v/+//7//v//P/8
//z/+//6//r/+v/6//v/+//7//v/+//7//v/+//9//3//v/+//v/+//7//r/+f/4//f/
9v/5//r/+//8//r/+v/6//r/+v/6//r/+v/+//z/+v/6//r/+v/9//3//f/9//3///8A
AAIAAAAAAAAAAQABAAEAAQABAAIAAgACAAMAAwAFAAUABQAFAAUABQAFAAUABQAFAAUA
BQAEAAMAAgADAAIAAAD+//z/+//4//j/+P/5//n/+f/5//n/+f/4//r/+v/5//n/9//3
//f/9//3//f/9//1//b/9v/3//f/9f/1//X/9f/z//P/8//y//P/9f/2//f/9//3//X/
8//2//j/+f/7//3/AQAHAAgADAAUACAALAA3AEYAUABVAFQAUABNAEoAPQApABcADAAA
APP/3//L/8L/wP/C/8T/xv/H/83/0//a/97/4v/n/+r/7P/t/+7/7//w//H/8v/y//L/
8v/z//T/8v/y//P/8//1//X/9f/1//T/9P/0//X/9//3//f/9//2//b/9v/2//b/9v/3
//f/+f/6//r/+f/3//j/+P/4//r/+//7//z//P/9//3//f/7//v//P/9//////8AAAAA
/////wAAAAABAAEAAgADAAQABQAGAAYABwAIAAkACwAMAA0ADQAOAA8AEQASABMAFAAV
ABYAFwAYABkAGgAbABwAHQAfAB8AHwAfAB8AHwAdABwAHAAcAB4AHgAeAB0AGwAZABgA
GAAZABcAFgAVABUAEgARABAADQAMAAwACgAJAAkABwAGAAMAAwACAAEAAQAAAAAAAQD/
//3//P/7//r/+v/6//n/+//7//v/+f/5//n/+f/4//j/+f/5//n/+P/4//j/+P/4//j/
+P/4//j/+P/4//j/+P/4//f/9//3//j/+P/4//n/+f/5//n/9//3//f/9//5//n/+f/5
//n/+f/5//r/+v/6//r/+v/8//z//P/7//v/+//7//v/+//8//z//P/8//z//P/8//v/
+//8//z//v/+//7//v/8//z//P/9//3//P/8//z//v/8//z//f/7//v/+//7//z//P/8
//v/+v/6//r/+v/7//v/+//7//v/+//7//v/+f/5//r/+v/7//v/+//6//z//P/8//z/
/P/8//z//P/6//r/+v/6//r/+v/6//r/+v/6//r/+v/6//r/+v/6//r/+v/7//v/+//7
//v//f/+/wAAAAAAAAAAAQABAAEAAQABAAIAAgACAAMAAwAFAAUABQADAAMAAwADAAcA
BwAHAAcACQAIAAcABgADAAIAAAD+//z/+//4//j/9v/3//f/9//5//n/+f/4//j/+P/3
//f/9f/1//X/9f/1//X/9f/z//T/9P/1//X/8//z//P/8//1//X/9f/0//T/9f/1//X/
9f/1//X/9f/0//b/+f/9//3/AQAFAAgADAASABwAKgA5AEgAVgBbAF4AXABZAFQATQA7
ACcAGgAOAP3/5//T/8j/wv/A/8D/wv/H/83/0//Y/97/4v/n/+z/7P/p/+z/7//u/+3/
8P/y//L/8v/z//T/8v/y//P/8//z//P/8//z//T/9P/0//X/9f/1//X/9f/2//b/9v/2
//b/9v/3//f/+f/6//r/+f/5//r/+v/6//j/+f/5//r/+v/7//v/+//7//v//P/9//3/
/f/+//7//////wAAAAABAAEAAgADAAQABQAGAAYABwAIAAkACwAMAA0ADQAOABEAEwAU
ABUAFAAVABYAFwAYABkAGgAbABwAHQAfAB8AHwAfAB8AHwAfAB4AHgAeAB4AHgAeAB0A
HQAbABoAGgAZABcAFgAVABUAEgARABAADwAOAA4ADAAKAAkABgAEAAMAAwACAAEA///+
//7///////3//P/7//r/+v/6//n/+f/5//n/9//3//f/9//2//b/9//3//f/9v/2//b/
9v/2//b/9v/2//b/9v/2//b/9v/2//X/9f/1//b/9v/2//X/9f/1//X/9//3//f/9//3
//f/9//3//X/9f/1//b/+P/4//j/+P/4//j/+P/3//n/+f/5//n/+f/6//r/+v/6//r/
+v/6//n/+f/6//r/+P/4//j/+P/4//j/+P/5//v/+v/6//r//P/6//r/+//5//n/+f/5
//z//P/8//v/+P/4//j/+P/3//f/9//3//f/9//3//f/9//3//j/+P/3//f/9//2//j/
+P/4//j/9v/2//b/9v/4//j/+P/4//b/9v/2//b/9v/2//b/9v/4//j/+P/4//j/+f/6
//r/+v/6//r/+//7//v/+//7//3//v8AAP7//v/+//////////////8CAAIAAgADAAMA
BQAFAAUABQAFAAUABQAHAAcABwAHAAcABgAFAAQABQAEAAIAAAD8//v/+P/4//j/+f/5
//n/9//3//f/9v/3//j/+P/5//f/9//3//f/9//3//f/9f/0//T/9f/1//P/8//z//P/
9f/1//X/9P/0//X/9f/1//X/9f/z//X/+P/4//n//f///wEAAwAMABIAGAAiADAAPwBO
AFgAXQBeAF4AXwBaAE0AOwApABoADAD5/+H/z//I/8T/wv/E/8b/x//N/9P/2v/e/+T/
5//q/+z/7//u/+//8P/z//L/8v/y//L/8//0//T/9P/1//X/9f/1//X/9f/0//T/9P/1
//f/9//3//f/9v/2//b/9v/4//j/+f/5//n/+v/6//n/+f/6//r/+v/4//n/+f/6//z/
/f/9//3//f/9//7///8BAAEAAgACAAEAAQACAAIAAQABAAIAAwAGAAcACAAIAAcACAAJ
AAsADgAPAA8AEAAPABEAEgATABQAFQAWABcAGgAbABwAHQAcAB0AHwAfACEAIQAhACEA
HwAeAB4AHgAgACAAIAAfAB8AHQAcABwAGQAXABYAFQAVABIAEQAQAA0ADAAMAAoACQAJ
AAcABgAFAAUABAADAP///v/+///////9//z/+//6//r/+v/5//n/+f/5//f/9//3//f/
9v/2//f/9//3//b/9v/2//b/9v/2//b/9v/2//b/9v/2//b/9v/1//X/9f/2//b/9v/1
//X/9f/1//X/9f/1//X/9//3//f/9//3//f/9//4//j/+P/4//j/+P/4//j/9//5//n/
+f/5//n/+v/6//r/+v/6//r/+v/5//n/+v/6//r/+v/6//r/+P/4//j/+f/5//j/+P/4
//r/+P/4//n/+f/5//n/+f/6//r/+v/5//j/+P/4//j/+f/5//n/+f/3//f/9//3//f/
9//4//j/+f/5//n/+P/2//b/9v/2//b/9v/2//b/+P/4//j/+P/2//b/9v/2//j/+P/4
//j/+P/4//j/+P/4//f/9v/2//b/9v/2//f/9//3//f/+f/7//z//v/8//z//P/9////
////////AgACAAIAAwABAAMAAwADAAMAAwADAAMABQAFAAUABQADAAIAAQAAAAEAAAD+
//z/+P/3//T/9P/2//f/9//3//X/9f/1//T/9P/0//P/8//z//P/8//z//P/8//z//H/
8v/y//P/8//z//P/8//z//H/8f/x//D/8v/z//P/8//1//H/8//1//b/9v/3//n///8D
AAUACgASABwAKgA4AEcAVABcAF0AXgBcAFsAUgA/AC0AIQAUAAIA6//T/8f/wv++/8D/
xP/I/8n/z//V/9j/3P/i/+X/7P/s/+v/7P/x//D/7//u//D/8v/y//P/9P/y//L/8//z
//H/8f/x//H/9P/0//T/9f/z//P/8//z//b/9v/2//b/9P/0//X/9f/3//j/+P/3//n/
+v/6//r/+v/7//v//P/6//v/+//7//v/+//8//3//f/9//7//v8BAAEAAgACAAEAAQAC
AAMABAAFAAYABgAJAAoACwANAA4ADwAPABAAEQATABQAFQAWABcAGAAZABoAGwAcAB0A
HgAfACEAIQAfAB8AHwAfACEAIAAgACAAIAAgACAAHwAfAB0AHAAcABsAGQAYABcAFwAU
ABMAEgAPAA4ADgAMAAkACQAHAAYABAAFAAUABQADAAIAAgADAAIA///9//v//f/+////
///9//3//f/7//v/+//7//r/+v/7//v/+//4//j/+P/4//j/+P/4//j/+P/4//j/+P/4
//j/9//3//f/+P/4//j/+f/5//n/+f/3//f/9//3//n/+f/5//n/+f/5//n/+v/6//r/
+v/6//z//P/8//v/+f/5//n/+f/7//z//P/8//z//P/8//z//f/9//7//v/8//z//P/8
//z//P/8//3//f/8//z//P/8//r/+v/7//v/+//7//v/+v/6//r/+f/5//r/+//8//v/
+//7//v/+//7//v/+//7//v//P/8//n/+f/5//j/+P/4//j/+P/4//j/+P/4//j/+P/4
//j/+P/4//j/+P/4//j/+P/4//r/+v/6//r/+P/5//n/+P/4//j/+P/4//v/+//7//v/
/f///wAAAgAAAAAAAAABAAEAAQABAAEAAgACAAIAAwADAAUABQAFAAUABQAFAAUABwAH
AAcABwAFAAQAAwACAAEAAAD+//z//P/7//j/+P/2//f/9//3//f/9//3//b/+P/4//f/
9//1//X/9f/1//X/9f/1//P/8v/y//P/8//1//X/9f/1//P/8//z//L/8v/z//P/8//z
//P/9f/1//T/9v/5//v//f8BAAkADAAQABgAJgA2AEMAUgBaAF8AYABeAFsAVgBHADMA
JwAaAAgA9f/d/8v/wv/A/8L/wv/E/8f/zf/V/9r/3v/i/+n/6v/q/+n/7P/v//D/7//w
//D/8P/w//H/8v/y//L/8//z//H/8f/x//H/8//0//X/9//1//X/9f/1//T/9P/0//T/
9v/2//f/9//1//b/9v/1//f/+P/4//j/+P/5//n/+v/6//v/+//7//v/+//8//3//f/9
//7//v//////AAAAAAMAAwAEAAUABAAFAAYABgAHAAgACQALAA4ADwAPABAADwARABIA
EwAUABUAFgAXABoAGwAcAB0AHAAdAB8AHwAfAB8AHwAfACEAIAAgACAAHgAeAB4AHQAd
ABsAGgAaABsAGQAYABcAFQASABEAEAANAAwADAAKAAkACQAHAAYAAwADAAIAAQD9//z/
/P/9//3/+//6//n/+v/6//r/+f/3//f/9//1//f/9//3//b/+P/5//n/+f/3//b/9f/0
//b/9v/2//b/9v/2//b/9v/2//b/9f/1//X/9v/2//b/9f/1//X/9f/3//f/9//3//f/
9//3//f/9//3//f/+P/6//r/+v/6//r/+v/6//n/+f/5//n/+f/5//r/+v/6//r/+v/6
//r/+f/5//r/+v/6//r/+v/6//r/+v/6//v//f/8//z//P/7//j/9//3//j/+f/6//v/
+v/6//r/+f/4//j/+P/4//n/+f/5//n/9//3//f/9//4//n/+//8//n/+f/5//j/+P/4
//j/+P/6//r/+v/6//r/+v/6//r/+P/4//j/+P/4//j/+P/4//j/+P/4//j/9v/3//n/
+P/4//j/+P/4//f/9//3//f/+P/7//3/AAD///7//f/9//7///8AAAEAAAAAAAAAAQAD
AAUABQAFAAcABwAHAAcACAAHAAYABQAFAAQAAwACAAEAAAD+//z/+v/5//b/9v/2//f/
9//3//X/9f/1//T/9v/2//X/9f/1//X/9f/1//X/9f/1//P/9P/0//X/9f/z//P/8//z
//P/8//z//L/8v/z//P/8//z//P/8//z//b/+P/5//v//f8BAAUADAAQABgAJAA0AEMA
UgBcAGEAYgBgAF8AWABJADcAKQAaAAoA9f/d/8n/wv/C/8L/xP/G/8n/z//X/9r/3v/i
/+P/5v/s/+//7P/r/+z/7//u//D/8P/w//H/8v/y//L/8//z//P/8//z//P/9P/0//T/
9f/1//X/9f/1//T/9P/0//T/9v/2//f/9//1//b/9v/1//f/+P/4//j/+P/5//n/+v/8
//3//f/9//z/+//7//v//f/9//7//v//////AAAAAP////8AAAEAAwAFAAcACAAJAAoA
CwANAA0ADQAMAAwADgARABMAFQAZABsAHQAfAB0AHQAdAB0AHwAhACQAJQAmACcAKAAp
ACcAJgAmACYAJgAmACYAJQAjACEAIAAgACAAHwAfAB8AHwAcABsAGgAXABYAFgAUABMA
EwARABAADwAPAA4ADQAJAAgACAAJAAsACQAIAAcACAAIAAgABwAHAAcABwAFAAUABQAF
AAQABAAFAAUABQAEAAQABAAEAAIAAgACAAIAAgACAAIAAgACAAIAAQABAAEAAgACAAIA
AwADAAMAAwADAAMAAwADAAEAAQABAAEAAwADAAMABAACAAIAAgACAAQABAAEAAMAAwAD
AAMAAwABAAIAAgACAAIAAgACAAIAAQABAAIAAgACAAIAAgACAAAAAAAAAAEAAwACAAIA
AgAAAP7//v////3//f/9//3//v/+//7//f/+//7//v/+//3//f/9//3//f/9//3//f/9
//3//v/+//3//f/9//z//P/8//z//P/8//z//P/8//7//v/+//7//P/8//z//P/+//7/
/v/+//z//v/+//7//v/+//7//v/9//3//f/9//3///8AAAIABAAEAAQABQADAAMAAwAD
AAYABgAGAAcABwAJAAkACQAJAAkACQAJAAkACQAJAAkACQAIAAcABgAFAAQAAgAAAAAA
///8//z//P/9//3//f/7//v/+//6//r/+v/5//n/+f/5//n/+f/7//v/+//5//j/+P/5
//n/9//3//f/9//5//n/+f/4//j/+f/5//n/+f/7//v/+f/8//7//f8BAAUABwAJABAA
FgAeACYAMgA/AEwAVgBbAFwAWgBZAFQARQAzACMAGAAMAPn/4//N/8L/wP/A/8T/zP/T
/9f/2//e/+T/5v/n/+z/7v/v//T/9//0//P/+P/4//b/9v/3//j/+v/6//v/+//7//v/
+//7//z//P/8//3//f/9//3//f/8//z//P/8//3//v8AAAEAAQACAAIAAQABAAIAAgAC
AAIAAwADAAQABAAFAAUABQAFAAUABgAHAAcABwAIAAgACQAJAAoACgANAA0ADgAPAA8A
DwAPAA4ADwAQABEAEwAUABUAFQAWABcAGQAaABsAHgAfACAAIQAgACEAIgAjACQAJQAn
ACcAJQAlACUAJQAnACYAJgAmACYAJgAmACUAJQAjACIAIgAhAB8AHgAdABsAGAAXABYA
FQAUABQAEgAPAA8ADQAMAAkACQAIAAcABQAEAAQABQAFAAMAAgABAAIAAgACAAEAAQAB
AAEA///////////+//z//f/9//3//P/8//z//P/+//7//v/+//7//v/+//7//P/8//v/
+//9//7//v/+//3//f/9//3//f/9//3//f///////////////////wAAAgACAAIAAgAD
AAIAAQD/////////////AQACAAIAAgACAAIAAgACAAEAAQACAAIAAgACAAIAAgACAAIA
AgADAAMAAgACAAIAAAD+//7///8BAAEAAQABAAIAAgACAAEAAgACAAIAAgACAAEAAAD/
/wEAAQABAAEAAQABAAIAAgD////////+/wAAAAAAAAAAAAAAAAAAAAAAAAAAAAAAAAIA
AgACAAIAAAAAAAAAAAACAAIAAgACAAIAAwADAAMAAgACAAIABAAEAAYABwAIAAYABgAG
AAYACAAIAAkACgAMAAwADQANAA0ADQAOAA4ADAANAA0ADQALAAwADQANAAsACgAJAAgA
BQADAAEAAAACAAAA/v/9/wAAAAD///3//P/9//7///8AAP7//v/+//7/AAAAAAAAAAD+
//7//v/+//7//v/+//7//v/+//7//v8AAAAAAAAAAP7//v/+//7/AAACAAQABgAJAAwA
DwASAA==
         </WaveFormData>
      </LeadData>
      <LeadData>
         <LeadByteCountTotal>10000</LeadByteCountTotal>
         <LeadTimeOffset>0</LeadTimeOffset>
         <LeadSampleCountTotal>5000</LeadSampleCountTotal>
         <LeadAmplitudeUnitsPerBit>4.88</LeadAmplitudeUnitsPerBit>
         <LeadAmplitudeUnits>��V</LeadAmplitudeUnits>
         <LeadHighLimit>2147483647</LeadHighLimit>
         <LeadLowLimit>268435456</LeadLowLimit>
         <LeadID>II</LeadID>
         <LeadOffsetFirstSample>0</LeadOffsetFirstSample>
         <FirstSampleBaseline>0</FirstSampleBaseline>
         <LeadSampleSize>2</LeadSampleSize>
         <LeadOff>FALSE</LeadOff>
         <BaselineSway>FALSE</BaselineSway>
         <ExcessiveACNoise>FALSE</ExcessiveACNoise>
         <MuscleNoise>FALSE</MuscleNoise>
         <LeadDataCRC32>4152320715</LeadDataCRC32>
         <WaveFormData>
7f/s/+z/7P/s/+z/6//r/+r/6//r/+v/6//r/+v/6//p/+v/6v/m/+P/3//b/9r/3f/i
/+f/8f/7/wgAHQA8AGMAjAC0ANMA7QD6APYA6wDoANwAvQCVAHEASAAcAPf/3//R/8f/
vP+4/7z/wP/D/8f/0f/Z/93/3v/i/+T/4f/h/+X/5v/m/+b/5v/m/+f/5//n/+f/5//n
/+j/6P/n/+f/5//n/+j/6f/q/+z/6//q/+n/6P/q/+v/6//r/+v/6//s/+z/7P/s/+3/
7f/t/+3/7f/t/+3/7v/u/+7/7v/v/+//7//x//L/8v/y//L/8//z//P/9f/2//f/9//5
//n/+P/4//r//P/9//7///8AAAEAAgADAAQACAAIAAoACwAMAA0ADgAQABAAEgARABIA
EwAUABgAGAAZABkAFwAXABkAGgAaABoAGgAaAB0AHQAcABwAGgAaABkAGAAZABgAFwAW
ABEAEAAPAA4ACwAKAAkACAAHAAUAAwADAAIAAQAAAP7//f/8//v/+v/5//n/+f/5//f/
9v/2//b/8//z//P/8//z//P/8//z//L/8v/y//L/9P/0//T/9P/y//L/8v/y//L/8v/y
//L/8//z//T/9P/1//X/9f/1//X/9v/2//b/9//3//f/9//1//X/9f/1//b/9v/2//b/
+P/4//j/+P/4//j/+f/5//n/+f/5//n/+f/5//n/+f/4//f/9f/0//f/+P/5//r/+f/4
//b/9f/1//X/9f/1//f/9v/2//b/9v/1//X/9v/2//X/9f/0//T/9P/0//T/9P/0//T/
9P/z//P/9P/0//P/8//z//P/9f/0//L/9P/0//T/9P/0//T/9P/0//T/8v/y//L/8v/z
//P/8//z//L/8v/x//H/8v/y//L/8v/x//P/9P/0//T/9P/0//X/9//4//n//f8AAAEA
AgADAAQABQAGAAkACQAKAAsADAAMAAwADgANAA0ADQAMAAwADgARABIAFwAXABUAEQAO
AAoABwAGAAcAAwAAAPv/+f/4//j/9//3//b/9f/0//P/8v/x//H/8P/v/+//7//v/+//
7//v/+//7v/u/+3/7f/t/+3/7P/u/+7/7v/u/+v/6//s/+3/7f/t/+3/7f/t/+v/7f/t
/+z/6v/l/93/3f/g/+H/5P/p//X//f8KAB0APABjAIwAsgDPAOUA9gD2AOkA6ADgAMEA
lwBzAE4AIgD9/+X/2f/N/77/uv/A/8L/xf/J/9H/2f/d/97/4P/k/+f/6f/p/+r/6P/o
/+j/6P/p/+n/6f/p/+n/6f/q/+r/6//r/+v/6//t/+3/7f/u/+z/7P/s/+z/7P/t/+3/
7f/v/+//8P/w/+7/7v/v/+//7//v/+//7//x//L/8v/y//D/8f/x//H/9f/2//b/9v/2
//f/9//3//f/+P/5//n//P/9//3//v/+/wAAAQACAAEAAgADAAQABQAGAAoACgAOAA8A
EAARABAAEgASABQAFQAWABcAGAAaABoAGwAbABsAGwAdAB4AHgAeAB4AHgAfAB8AHgAe
AB4AHgAdABwAHQAcABsAGgAXABYAFQAUAA8ADgANAAwACQAHAAUABQAEAAMAAgAAAP//
/v/9//z//f/9//3//f/7//r/+v/6//f/9//3//f/9//3//f/9//2//b/9v/2//b/9v/2
//b/9v/2//b/9v/2//b/9v/2//n/+f/6//r/+P/3//b/9f/3//j/+P/4//n/+f/5//n/
+f/5//n/+f/6//r/+v/6//r/+v/6//r/+v/6//v/+//7//v/+//7//n/+f/5//n/+//7
//r/+v/6//r/+v/6//r/+v/5//n/+f/5//n/+f/5//j/+P/4//j/9//3//j/+P/3//f/
9v/2//b/9v/2//b/9v/2//b/9f/1//b/9v/1//X/9f/1//X/9P/y//T/9v/2//b/9v/0
//T/9P/0//T/9P/0//T/8//z//P/8//2//b/9f/1//T/9P/0//T/9f/1//X/9P/2//j/
9v/0//T/9P/0//b/+f/7//3//f8AAAEAAgAFAAYABwAIAAsACwAMAA0ADgAOAA4AEAAR
ABEAEQAQABAAEgAVABYAFwAXABUAEQAMAAgABQAEAAMA///8//f/+P/4//n/+f/3//b/
9f/0//P/8v/x//H/8P/v/+//7//x//H/8f/x//H/8P/w/+//7f/t/+3/7P/s/+z/7P/s
/+v/6//s/+3/7//v/+//7//p/+n/7f/t/+r/5P/f/+H/4//i/+P/6v/z//3/CwAcADkA
aACTALQA0ADpAPcA9gDuAOkA4ADCAJsAeQBTACgABgDt/9v/z//D/77/xP/I/8r/z//V
/93/4f/j/+b/6P/q/+3/7//t/+7/7v/u/+7/7v/v/+//7//v/+3/7f/u/+7/7//v/+//
7//x//H/8f/y//D/8P/w//D/8v/z//P/8//x//H/8v/y//L/8v/z//P/9f/1//X/9f/1
//b/9v/2//b/9//3//f/+f/6//r/+v/6//v/+//7//v//P/9//3//v//////AAACAAQA
BQAGAAUABgAHAAgACwAMABAAEAAQABEAEgATABQAFgAWABgAGQAaABsAHAAcABwAHQAd
AB8AHwAhACIAIQAgAB8AHgAfAB8AHgAeAB4AHgAdABwAGwAaABkAGAAVABQAEwASAA8A
DgANAAwACQAHAAUABQAEAAMAAgAAAP///v/9//z//f/9//3//f/5//j/+P/4//f/9//3
//f/9//3//f/9//2//b/9v/2//b/9v/2//b/+P/4//j/+P/2//b/9v/2//f/9//4//j/
9//3//f/9//3//j/+P/4//f/9//3//f/+f/5//n/+f/6//r/+v/6//r/+v/6//r/+v/6
//v/+//5//n/+f/5//n/+f/5//n/+//7//r/+v/4//j/+P/4//j/+P/3//f/9//3//f/
9//3//b/9v/2//j/9//3//j/9v/1//X/9P/2//b/9v/2//T/9P/0//T/9f/1//b/9v/1
//X/9f/1//X/9P/y//T/8v/y//L/8v/y//L/8v/y//L/8v/y//L/8f/x//H/8f/y//L/
8f/x//D/8P/w//D/8f/x//H/8P/y//L/8v/y//L/8v/1//f/+P/5//v//v///wAAAQAC
AAMABAAHAAcACAAJAAoACgAKAAwADQANAA0ADAAMAA4AEQASABUAFQATAA8ACAAEAAEA
AAABAP3/+v/1//L/8v/z//P/9f/0//P/8v/x//D/7//v/+7/7f/t/+3/7f/t/+3/7f/r
/+r/6v/p/+n/6f/p/+j/6v/q/+r/6v/n/+f/6P/p/+n/6f/p/+n/6f/p/+n/6f/m/+L/
3//Z/9n/3P/d/+D/5//x////DgAnAEwAdwCeAL4A2QDtAPQA6gDjAOAAzAClAH8AWwA0
AAoA6//X/8v/v/+2/7j/vv/A/8P/yf/P/9X/2f/c/+D/4P/f/9//4//k/+L/4v/i/+L/
5f/l/+X/5f/j/+P/5P/k/+X/5f/l/+X/5//n/+f/6P/m/+b/5v/m/+j/6f/p/+n/6f/p
/+r/6v/q/+r/6//r/+v/6//r/+v/6//s/+z/7P/s/+3/7f/t/+//8P/w//D/8P/x//H/
8f/z//T/9f/1//f/9//2//b/9//6//z//v/9//7///8AAAMABAAIAAgACAAJAAoACwAM
AA4ADgAQABEAEgATABQAFgAWABcAFwAXABcAGQAaABoAGgAaABoAGwAbABoAGgAYABgA
FwAWABUAFAATABIAEQAQAA8ADgALAAoACQAIAAMAAQD//////v/9//z/+v/7//r/+f/4
//b/9f/0//P/8//y//L/8v/z//P/8//z//H/8f/x//H/8P/w//D/8P/u/+7/7v/u//D/
8P/w//D/8P/w//D/8P/z//P/9P/0//H/8f/x//H/8f/y//L/8v/z//P/8//z//P/8//z
//P/8v/y//L/8v/y//L/8v/y//L/8v/z//P/8//z//P/8//z//P/8//z//X/9f/0//T/
8v/y//L/8v/0//T/8//z//H/8f/x//H/7//u/+7/7v/v/+//8P/y//D/7//v/+7/8P/w
//D/8P/y//L/8v/y/+//7//w//D/7//v/+//7//x//D/7v/w//D/8P/w//D/7v/u/+7/
7v/u/+7/7v/u/+3/7f/t/+3/7v/u/+3/7f/q/+r/7P/u/+7/7v/u/+//8f/y//P/9f/4
//n/+v/7//z//f/+/wEAAQACAAMABgAGAAYACAAHAAcABwAGAAQABgAJAAoADgAPAA4A
CwAIAAQAAQAAAP//+//4//P/8P/w//H/8f/v/+7/7f/s/+3/7P/r/+v/6P/n/+f/5//p
/+n/6f/p/+f/5v/m/+X/4//j/+P/4v/k/+T/5P/k/+X/5f/m/+f/5//n/+f/5//n/+n/
6f/n/+L/3v/X/9P/0//W/9v/4P/l/+//+/8GABsAPABlAI4AsgDPAOUA8ADuAOMA2gDK
AKkAgQBZADAACgDt/9n/y//B/7b/sv+0/7b/uf+//8f/zf/R/9T/2v/c/9v/3//f/97/
4P/g/+D/4P/j/+P/4//j/+P/4//k/+T/5f/l/+X/5f/l/+X/5f/m/+b/5v/m/+b/5v/n
/+f/5//n/+f/6P/o/+j/6P/p/+n/6f/p/+n/6f/p/+r/6v/q/+r/6//r/+v/6//s/+z/
7P/u/+//7//v/+3/7v/v/+//8P/x//H/8v/z//b/+P/6//n/+v/7//z///8AAAQABAAE
AAUABgAHAAgACgAKAAwADQAOAA8AEAAQABAAEQARABMAEwAVABYAFAAUABQAFAAVABUA
FAAUABYAFgAVABQAEwASABEAEAAPAA4ADQAMAAcABgAFAAQAAwABAP/////8//v/+v/4
//f/9v/1//T/8//z//P/8//x//D/8P/w/+//7//v/+//7//v/+//7//u/+7/7v/u/+z/
7P/s/+z/7v/u/+7/7v/u/+7/7v/u/+3/7f/u/+7/7//v/+//7//v//D/8P/w//P/8//z
//P/8//z//P/8//0//T/9P/0//L/8v/y//L/8v/y//P/8//z//P/8//z//P/8//z//P/
8//z//L/8v/y//L/8v/y//L/8v/x//H/8f/x//H/8f/v/+7/7v/u//D/7//v//D/8P/v
/+//7v/s/+z/7P/s/+7/7v/u/+7/7f/t/+7/7v/v/+//7//v/+3/7P/q/+z/6v/q/+r/
6v/r/+z/7f/u/+z/7P/s/+z/6//r/+v/6//u/+7/7v/u/+7/7v/x//P/9P/1//X/+P/5
//r/+//8//3//v8DAAMABAAFAAYABgAGAAgABwAHAAcABgAGAAgACwAMABEAEQAPAAsA
BgACAP///v/7//f/9P/v/+7/7v/v/+//7//u/+3/7P/r/+r/6f/p/+j/5//n/+f/5//n
/+f/5//n/+b/5v/l/+X/5f/l/+T/5v/m/+b/5v/j/+P/5P/l/+P/4//j/+P/5f/n/+n/
5//k/+D/2//V/9P/1P/X/9r/3//r//f/BAAZADoAZQCQALQA0QDnAPQA8ADlAOAA0gCx
AIcAYQA6ABAA7//X/8n/v/+y/7D/tP+4/73/wf/J/8//0//W/9r/3P/d/9//4f/g/+D/
4P/g/+D/4f/h/+H/4f/h/+H/4v/i/+P/4//j/+P/4f/h/+H/4v/k/+T/5P/k/+T/5f/l
/+X/5f/l/+b/5v/m/+b/5//n/+f/5//n/+f/5//o/+j/6P/q/+v/6//r/+v/7P/s/+z/
7P/t/+3/7f/t/+7/7//v//L/8//z//T/9P/2//f/+P/5//r/+//8//3//v8CAAIABAAF
AAYABwAIAAoACgAMAA8AEAARABIAFAAUABUAFQAVABUAFwAYABgAGAAYABgAGQAZABgA
GAAYABgAFwAWABMAEgARABAADwAOAA0ADAAJAAgABwAGAAMAAQD//////v/9//z/+v/5
//j/9//2//X/9f/1//X/9f/0//T/9P/x//H/8f/x//H/8f/x//H/8v/y//L/8v/0//T/
9P/0//P/8v/x//D/8v/y//L/8v/z//P/9P/0//X/9f/1//X/8//0//T/9P/1//X/9f/1
//X/9f/1//X/9v/2//b/9v/2//b/9v/2//b/9v/3//f/9//3//f/9//3//f/9//3//f/
9//2//b/9v/2//b/9v/4//j/9//3//f/9//3//f/9//2//b/9v/0//P/8//0//T/8//z
//L/9P/0//T/9P/y//L/8v/y//P/8//0//T/8//z//P/8//x//D/7v/w//H/8v/z//T/
9P/0//T/9P/y//L/8v/y//P/8//z//P/8v/y//H/8f/y//L/8v/y//L/8v/1//f/+P/5
//n//P/9//7/AQACAAMABAAFAAUABgAHAAoACgAKAAwACwALAAsACgAKAAwADwAQABUA
FQATAA8ACgAGAAMAAgABAP3/+v/1//L/8v/z//P/8//y//H/8P/v/+7/7f/t/+z/6//r
/+v/6//r/+v/6//r/+r/6v/p/+n/6f/p/+j/6v/q/+r/6v/p/+n/6v/r/+n/6f/p/+n/
6f/p/+v/6//o/+T/4f/d/9n/2v/f/+D/5f/t//n/BgAbADoAYQCKALAAzQDnAPgA9gDp
AOQA3AC9AJMAbQBGABwA9//f/9P/yf+4/7T/uP++/8P/yf/P/9n/3f/e/97/4P/h/+H/
4//m/+b/5v/m/+b/5f/l/+X/5f/n/+f/6P/o/+f/5//n/+f/5//n/+f/6P/q/+r/6v/q
/+j/6f/p/+n/6//r/+z/7P/q/+r/6//r/+v/6//r/+v/6//s/+z/7P/u/+//7//v/+//
8P/w//D/8P/x//H/8f/x//L/8//z//b/9//3//j/+v/8//3//v/+//7//v/+/wEAAgAG
AAYACAAJAAoACwAOABAAEAASABEAEgATABQAFgAWABcAFwAXABcAGQAaABwAHAAcABwA
HQAdABwAHAAcABwAGwAaABcAFgAVABQAEQAQAA8ADgANAAwACwAKAAUAAwABAAEAAAD/
//7//P/7//r/+f/4//f/9//3//f/9f/0//T/9P/z//P/8//z//P/8//z//P/8v/y//L/
8v/y//L/8v/y//L/8v/y//L/8v/y//L/8v/z//P/9P/0//P/8//z//P/9f/2//b/9v/1
//X/9f/1//X/9f/1//X/9v/2//b/9v/3//j/+f/6//j/+P/5//n/+f/5//n/+f/3//f/
9//3//n/+f/4//j/+P/4//j/+P/2//b/9f/1//f/9//3//f/9//2//b/9v/2//X/9f/2
//j/9//3//b/9P/0//T/9P/0//T/9P/0//P/8//0//T/8//z//P/8//1//T/8v/0//L/
8v/y//L/8v/y//L/8v/y//L/8v/y//H/8f/x//H/9P/0//P/8//y//L/8v/y//H/8//2
//b/9v/2//b/9//5//r/+//7//7///8AAAEAAgADAAQABwAHAAgACQAKAAoACgAMAA8A
DwAPAA4ADgAQABMAFAAZABkAFwATAA4ACgAHAAYABQABAP7/+f/2//b/9//3//n/+P/3
//b/8//y//H/8f/y//H/8f/x/+//7//v/+//8f/w//D/7//t/+3/7f/s/+z/7P/s/+z/
7f/t/+7/7//t/+3/7f/t/+3/7//v/+3/7P/o/+X/3//d/+D/4f/m/+3/9/8BAA4AJQBG
AG8AmAC8ANcA7wD8APYA7QDoANoAtQCNAGsAQgAWAPX/4f/V/8f/vP+8/8L/xv/J/83/
1f/b/9//4P/k/+b/6f/p/+n/6v/q/+r/6v/q/+v/6//r/+v/7f/t/+7/7v/u/+3/7P/r
/+v/6//r/+z/7P/s/+z/7P/u/+//7//v//H/8f/y//L/8P/w//H/8f/v/+//7//v//D/
8v/z//T/8v/z//P/8//1//b/9v/2//j/+f/5//n/9//4//n/+f/8//3//f/+//7/AAAB
AAIABQAGAAcACAAHAAgADAAMABAAEQASABMAFAAWABYAGAAZABoAGwAcAB4AHgAfAB8A
HQAdAB8AIAAiACIAIgAiACMAIwAiACIAIAAgAB8AHgAdABwAGwAaABcAFgAVABQAEQAQ
AA8ADgALAAkABwAHAAYABQAEAAIAAQAAAP///v/7//v/+//7//n/+P/4//j/+f/5//n/
+f/3//f/9//3//j/+P/4//j/+P/4//j/+P/4//j/+P/4//j/+P/4//j/+f/5//r/+v/5
//n/+f/5//f/+P/4//j/+f/5//n/+f/7//v/+//7//r/+v/6//r/+v/6//r/+v/6//r/
+//7//v/+//7//v/+//7//v/+//7//v/+v/6//r/+v/6//r/+v/6//n/+f/5//n/+f/5
//n/+P/4//j/+v/5//n/+v/6//n/+f/4//j/+P/4//j/+P/4//j/+P/5//n/+v/6//f/
9//3//f/+f/4//b/+P/4//j/+P/4//j/+P/4//j/9v/2//b/9v/3//f/9//3//j/+P/3
//f/9v/2//b/9v/3//X/9v/4//j/+P/4//r//f///wEAAQAEAAUABgAFAAYABwAIAA0A
DQAOAA8ADgAOAA4AEAATABMAEwASABIAFAAXABgAGQAZABcAEwAOAAoABwAGAAcAAwAA
APv//P/8//3//f/7//r/+f/4//f/9v/1//X/9P/z//P/8//z//P/8//z//P/8v/y//H/
8f/x//H/8P/y//L/8v/y/+//7//w//H/8f/x//H/8f/x//H/8f/x/+7/6v/l/+H/4//k
/+f/7P/1/wEADQAiAD0AZgCPALYA0ADnAPcA+ADwAOsA4gDGAJ0AdwBRACgAAgDr/93/
z//F/8D/wP/E/8j/zf/T/93/4//n/+j/6v/s/+3/7f/t/+7/7v/u/+7/7v/t/+3/7f/t
/+3/7f/u/+7/7//v/+//7//v/+//7//w//L/8v/y//L/8P/x//H/8f/x//H/8v/y//L/
8v/z//P/8//z//P/8//z//T/9P/0//T/9f/1//X/+f/6//r/+v/6//v/+//7//v//P/9
//3/AAABAAEAAgAAAAIAAwAEAAUABgAHAAgACwAMABAAEAASABMAFAAVABgAGgAaABwA
HQAeAB8AIAAiACIAIwAjACMAIwAlACYAJgAmACYAJgAlACUAJAAkACYAJgAlACQAIQAg
AB8AHgAZABgAFwAWABMAEgARABAADwANAAsACwAIAAcABgAEAAMAAgABAAAAAQABAAEA
AQD///7//v/+//3//f/9//3//f/9//3//f/8//z//P/8//r/+v/6//r//P/8//z//P/8
//z//P/8//v/+//8//z//P/9//7////9//7//v/+/////////////f/9//3//f8AAAAA
AAAAAAAAAAAAAAAAAAAAAAEAAQABAAEAAQABAAEAAQABAAEAAQABAAAAAAD+//7//v/+
//7//v/9//3///////////////7//v/+//z/+//7//z//P/7//v/+v/8//z//P/8//v/
+v/5//j/+P/5//v//P/7//v/+//7//v/+v/4//r/+v/6//r/+v/6//r/+v/6//r/+v/6
//r/+f/5//n/+f/6//r/+f/5//j/+P/4//j/+f/5//f/9v/2//b/9v/2//r//f///wEA
AQAEAAUABgAHAAgACQAKAA0ADQAOAA8AEAAQABAAEgATABMAEwASABIAFAAXABgAGwAb
ABkAFQAQAAwACQAIAAUAAQD+//n/+v/6//v/+//5//j/9//2//X/9P/z//P/9P/z//P/
8//z//P/8//z//P/8v/y//H/8f/x//H/8P/y//L/8v/y/+//7//w//H/8f/x//H/8f/v
/+//7//v/+z/6P/j/9//3f/g/+X/6v/x//v/BwAYADEAVgB/AKYAyADhAPMA+gDyAOsA
6gDUAK0AhwBjADoAEgDz/+H/1f/J/77/vv/E/8j/y//R/9n/3//h/+L/5P/o/+n/6f/p
/+z/6v/q/+r/6v/r/+v/6//r/+3/7f/u/+7/7f/t/+3/7f/t/+3/7f/u/+7/7v/u/+7/
7v/v/+//7//v/+//8P/w/+7/7v/v/+//7//v/+//7//v//D/8P/w//L/8//z//P/9P/0
//P/8v/z//X/9v/3//f/+P/5//n/+v/7//v//P/8//7///8AAAEAAgADAAQABQAGAAoA
CgAMAA0ADgAPABAAEgASABQAFQAWABcAGAAaABoAGwAbAB0AHQAfACAAHgAeAB4AHgAd
AB0AHAAcAB0AHgAeAB4AGwAaABkAGAAVABQAEwASAA0ADAALAAoACQAHAAUABQACAAEA
AAD+//3//P/7//r/+//7//v/+//3//b/9v/2//X/9f/1//X/9//3//f/9//2//b/9v/2
//b/9v/2//b/9v/2//b/9v/2//b/9v/2//f/9//4//j/9//3//f/9//5//r/+v/6//r/
+f/4//f/9//3//f/9//6//r/+v/6//r/+v/6//r/+v/6//v/+//5//n/+f/5//n/+f/5
//n/+f/5//j/+P/4//j/+P/4//j/+P/3//f/9//3//f/9//3//b/9v/2//j/9//3//j/
9v/1//X/9P/2//b/9v/2//b/9v/2//b/9f/1//b/9v/1//X/9f/1//X/9P/y//T/8v/y
//L/8v/0//T/9P/0//T/9P/0//T/8//z//P/8//y//L/8f/x//L/8v/y//L/8//z//X/
9P/0//T/9P/0//X/9//4//n//f8AAAEAAgABAAIAAwAEAAkACQAKAAsACwAKAAkACgAN
AA0ADQAMAAoADAAPABAAEQARAA8ACwAIAAQAAQAAAP//+//4//P/8v/y//P/8//z//L/
8f/w/+//7v/t/+3/7v/t/+3/7f/r/+v/6//r/+n/6P/o/+f/6f/p/+n/6P/o/+j/6P/o
/+f/5//o/+n/6f/p/+n/6f/p/+n/6f/l/+T/4v/d/9n/1//a/93/4v/p//P///8OACkA
TgB3AKAAwADZAO0A8gDqAOMA4ADKAKMAfwBbADAACADr/9n/zf/D/7j/uP+8/77/w//L
/9X/2//d/97/3v/g/+H/4//j/+T/5P/k/+T/5P/l/+X/5f/l/+X/5f/m/+b/5//n/+f/
5//p/+n/6f/q/+j/6P/o/+j/6v/r/+v/6//p/+n/6v/q/+r/6v/r/+v/7f/t/+3/7f/t
/+7/7v/u/+z/7f/t/+3/7//w//D/8P/y//P/8//z//P/9P/1//X/+v/7//v//P/6//z/
/f/+//3//v///wAAAwAEAAgACAANAA8AEQATABMAFAATABQAGAAaABwAHgAgACAAIQAh
ACEAIQAjACQAJgAmACYAJgAlACUAJAAkACYAJgAlACQAIwAiACEAIAAdABwAGwAaABkA
GAAXABYAFQATABEAEQAPAA0ACwAIAAgACAAIAAgABQAFAAUABQAFAAQABAAEAAEAAQAB
AAEAAQABAAEAAQAAAAAAAAAAAP7//v/+//7///8AAAEAAgAAAAAAAAAAAP////8AAAAA
AAABAAIAAwABAAIAAgACAAMAAwADAAMAAQABAAEAAQACAAIAAgACAAIAAgACAAIABAAE
AAUABQAEAAMAAgABAP////////////////7//v/+//7//v/+//7//v/9//3/////////
///+//z/+//6//z/+//7//z//P/7//v/+v/6//r/+v/6//r/+v/6//r/+f/5//r/+v/3
//f/9//3//n/+P/2//j/+P/4//j/+P/4//j/+P/4//j/+P/4//j/9f/1//X/9f/2//b/
9f/1//b/+P/4//j/+P/4//j/+P/3//n/+v/7//3/AAABAAIABQAGAAcACAAJAAkACgAL
AAoACgAKAAwADgAPABAAEAAOABAAEwAUABUAFQATAA8ADAAIAAUABAADAP///P/3//b/
9v/3//f/9//2//X/9P/z//L/8f/x//L/8f/x//H/8f/x//H/8f/x//D/8P/v/+//7//v
/+7/7v/u/+7/7v/t/+3/7v/v/+//7//v/+//7//x/+//7f/s/+j/4//h/9//4P/f/+L/
6f/1/wEAEAAlAEYAcQCaAL4A2wDxAPgA8gDrAOQA0gCtAIUAYQA6ABAA7//b/8//x//A
/77/wv/E/8X/x//N/9X/2//a/+D/5v/j/+X/6f/q/+r/6v/q/+r/7f/t/+3/7f/t/+3/
7v/u/+3/7f/t/+3/7f/t/+3/7v/u/+7/7v/u/+z/7f/t/+3/7f/t/+7/7v/w//D/8f/x
/+//7//v/+//7f/u/+7/7v/w//H/8f/x//H/8v/y//L/9P/1//X/9f/3//j/+f/5//v/
+//6//r//P/+////AAABAAIAAwAEAAcACAAMAAwADQANAA0ADQAPABIAEwAWABUAFgAX
ABgAGgAaABsAGwAZABkAGwAcABwAHAAcABwAHgAfAB8AIAAeAB4AHQAcABsAGgAZABgA
FQAUABMAEgANAAwACwAKAAkABwAFAAUAAgABAAAA/v////7//f/8//n/+f/5//n/+f/4
//j/+P/1//X/9f/1//f/9//3//f/9v/2//b/9v/4//j/+P/4//f/9v/1//T/9P/0//T/
9P/3//f/+P/4//b/9f/0//P/9v/4//n/+v/5//n/+f/5//v/+//7//v//v/+//7//v/8
//z//P/8//z//P/9//3//f/9//3//f/7//v/+//7//3//f/8//z//P/8//z//P/8//z/
+//7//v/+//7//v/+//6//r/+v/4//f/9//4//r/+f/5//j/+v/6//r/+v/5//j/9//2
//T/8//z//L/7f/r/+n/5//i/97/2f/Y/9X/1P/T/9L/0P/O/8z/yv/G/8T/wv/A/73/
vf+9/73/vP+6/7f/tf+0/7L/sP+u/6//r/+v/67/q/+q/6r/qv+p/6n/qv+s/6r/qv+q
/6r/qP+o/6n/qf+p/6r/qv+q/6b/ov+g/5z/m/+b/5r/mf+U/5D/jP+I/4T/f/97/3f/
cf9s/2j/Zv9n/2b/Z/9n/2T/Yv9e/13/Xv9d/1z/W/9a/1f/Vv9V/1T/Uv9S/1L/Uv9R
/1D/T/9O/03/TP9L/0r/SP9I/0j/SP9I/0j/SP9I/0f/Rv9F/0T/P/88/zn/Nv82/zb/
Nv82/w==
         </WaveFormData>
      </LeadData>
      <LeadData>
         <LeadByteCountTotal>10000</LeadByteCountTotal>
         <LeadTimeOffset>0</LeadTimeOffset>
         <LeadSampleCountTotal>5000</LeadSampleCountTotal>
         <LeadAmplitudeUnitsPerBit>4.88</LeadAmplitudeUnitsPerBit>
         <LeadAmplitudeUnits>��V</LeadAmplitudeUnits>
         <LeadHighLimit>2147483647</LeadHighLimit>
         <LeadLowLimit>268435456</LeadLowLimit>
         <LeadID>V1</LeadID>
         <LeadOffsetFirstSample>0</LeadOffsetFirstSample>
         <FirstSampleBaseline>0</FirstSampleBaseline>
         <LeadSampleSize>2</LeadSampleSize>
         <LeadOff>FALSE</LeadOff>
         <BaselineSway>FALSE</BaselineSway>
         <ExcessiveACNoise>FALSE</ExcessiveACNoise>
         <MuscleNoise>FALSE</MuscleNoise>
         <LeadDataCRC32>2337926805</LeadDataCRC32>
         <WaveFormData>
9//3//j/+P/4//j/+P/4//j/+f/5//n/+f/5//j/+P/6//r//f/9/wAAAgAGAAsADgAT
ABkAIAAmACsAMQAxACcAHgAYABQABgDy/+P/2P/N/8P/vf+2/7X/sf+k/5j/lP+b/6X/
tP++/8T/zv/Z/+P/7f/x//X/+P/7//7//v8BAAEAAAACAAIABAAEAAUABQAFAAUABQAE
AAQABAAGAAcACAAIAAUABQAFAAYABgAGAAYABwAHAAYABgAGAAgACAAIAAgACAAJAAkA
CQAIAAcABgAFAAYABwAHAAgACQAJAAkACgAKAAoACgAKAAoACgAKAAoACgAKAAoACgAL
AAsACwALAAsACwALAAwADAAMAAwADAAKAAkACQAJAAoACgAJAAkACwALAAoACgAIAAYA
BgAGAAUABQAFAAQAAgACAAIAAQACAAEAAAD/////AQABAAAA/v/+//7//v////////8A
AP7//v////////////7//v/+//7//v/+//7//v/+//7//v/+//7//v/8//z//P/7//z/
/f/+///////////////9//3//v/+//7//v//////AQABAAEAAQABAAEAAQABAAIAAgAC
AAIAAAAAAAAAAAACAAIAAgADAAMAAwACAAIAAgACAAIAAgAEAAQABAAEAAMAAwACAAIA
AgACAAIAAQABAAEAAQABAAEAAQABAAAAAAAAAAAAAAD+//7//v/+/wAAAAD///7//P/8
//z//P/+//7//v/+//7//f/9//3//P/8//z//P/9//3//P/8//z//P/8//v/+//7//v/
+//+//7//v/+//z//P/7//v/+//7//v/+//7//z//P/8//r/+v/6//r/+v/6//n/+f/7
//v/+//7//v/+//7//v/+//7//v/+//7//3//P/8//z//P/8//r//f/+////AAAAAAAA
AgADAAUABgAGAAkADQAOAA4ADQANAAoABgAAAP7/+//6//j/+f/5//j/+v/6//j/9//0
//P/8//y//L/8v/y//D/9P/2//f/9//0//T/9P/1//f/+P/4//f/9//3//f/9//3//n/
+f/5//n/+v/6//v//f/9//3//f/8//z//P/8//z//P/8//3//f/9//3//f/8//z//P/8
//3//f/+/wIABgALABAAFwAdACQAKAArAC8ALwApAB4AGgAWAA4A/P/t/+L/1//N/8f/
wP+9/7n/qv+g/57/o/+r/7b/vv/G/9D/3f/n/+v/8f/1//j/+//+/wAAAQADAAQAAgAC
AAQABAAGAAcACAAJAAcABgAGAAYABgAHAAgACAAJAAkACQAKAAgACAAIAAkACwAKAAoA
CgAMAAwADAAMAAoACwALAAsACwALAAsACwANAA0ADAAMAAsACwALAAwADAAMAAwADAAO
AA4ADgAOAA4ADgAOAA4ADwAPAA8ADwAPAA8ADwAQAA4ADgAOAA4AEAAPAA8ADwAQABAA
DwAPAA0ADQAMAAwADgAMAAwADAALAAsACwAKAAgACAAIAAcABwAHAAcABwAGAAcABgAE
AAQABAAEAAQAAwADAAMABAAEAAQABQAFAAUABQAEAAQABAAEAAQABAACAAIAAgACAAIA
AgACAAIAAgACAAIAAQABAAEAAQABAAMAAwADAAMAAQABAAIAAgAAAAAAAQABAAIAAwAE
AAUAAwADAAMAAwAEAAQABAAEAAYABgAGAAYABgAGAAYABwAHAAcABgAGAAYABgAGAAYA
BAAEAAQABAAFAAUABAAEAAQABAAEAAMABQAFAAUABQAEAAMAAgAAAAIAAgACAAIAAgAC
AAIAAgACAAIAAQAAAAIAAgACAAIAAAAAAAAAAAAAAP//////////AAABAAIAAwADAAIA
AgAAAAAAAAD///3//f/9//3/AAAAAAAAAAAAAAAA//////3//f/9//3/+//8//z//P/+
//7//v/+/wAAAAD//////f/9//3//f/9//3//f/9/////////////f/9//7//v/9//3/
/v/+//7//v/+//7/AQACAAMABgAGAAYACAAHAAkACgAKAAwADwAPAA4ACwALAAgABAAA
AP7/+//6//r/+//7//r/+v/6//j/9//2//X/9f/0//b/9v/2//T/9v/4//n/+f/2//b/
9v/3//f/+P/4//f/+f/5//n/+f/5//v/+//7//v//P/8//3//f/9//3//f/8//z//P/8
//7//v/+/////f/9//3//f/8//7//v/+////AQAEAAgADAAPABQAGwAhACYAKgAvADEA
KwAlACAAHAAUAAIA9P/n/9r/0f/N/8n/yP/B/7P/pv+i/6j/r/+5/8T/zP/U/9z/5f/v
//f/+////wIAAwAGAAYABwAHAAgABgAGAAgACAAJAAkACQAJAAsACgAKAAoACAAJAAoA
CgAJAAkACQAKAAoACgAKAAsADQAMAAwADAAKAAoACgAKAAoACwALAAsADQANAA0ADQAL
AAsACgAKAAsACwALAAwADAAMAAwADAAOAA4ADgAOAAwADAAMAAwACwALAAsACwAOAA8A
EAASABAAEAAQABAADgANAA0ADQAOAA4ADQANAA0ADQAMAAwADAAKAAoACgAHAAcABwAG
AAgACAAIAAcABgAFAAQAAwABAAMAAwACAAIAAgACAAIAAQABAAEAAgACAAIAAwADAAEA
AQAAAAAAAgACAAIAAgAEAAQABAAEAAIAAgACAAIABAAEAAQAAwAFAAUABQAFAAMAAwAD
AAMAAwADAAQABAAEAAQABQAFAAMAAwADAAMABQAFAAUABQAEAAQABAAEAAYABgAGAAYA
BgAGAAYABwAHAAcABgAGAAQABAAEAAQABAAEAAQABAAGAAcABwAIAAYABgAGAAUABwAH
AAcABwAFAAUABQAEAAQABAAEAAQABAAEAAQABAACAAIAAQAAAAIAAgACAAIAAgACAAIA
AgACAAEAAQABAAAAAAAAAAAA//////7//v8AAAAAAAD///3//f/9//3/AAAAAAAAAAAC
AAIAAQABAP////////////8AAAAAAAD+//7//v/+//7//v/9//3/////////////////
/////////////////f/9//7//v/9//7//v/+//7//v/+/wEAAgADAAQABAAEAAYABwAJ
AAoACgAOABEAEQAQABEAEQAOAAoABAACAP///v/8//3//f/8//z//P/6//n/+v/5//n/
+P/4//j/+P/2//j/+v/7//v/+P/4//j/+f/5//r/+v/5//n/+f/5//n/+//9//3//f/7
//z//P/9/////////////v/+//7//v/8//z//P/9////////////AAAAAP7/AAABAAMA
BgAIAAoADQAWABsAIQAmACwAMQA1ADEAKQAkAB4AGAAIAPb/6//g/9n/0f/L/8j/yf/B
/67/ov+i/6v/t//A/8j/0P/a/+X/6//z//f/+//8/wEABAAIAAcABwAIAAYABgAIAAgA
CQAJAAkACQALAAoACgAKAAoACwAMAAwACwALAAsADAAKAAoACgALAA0ADAAMAAwACgAK
AAoACgAKAAsACwALAAsACwALAAsACwALAAoACgANAA0ADQAOAA0ADAALAAoADAAMAAwA
DAANAA4ADwAQABAADwAOAA0ACwALAAsADAAOAA4ADgAOAA4ADQANAA0ACgAKAAkACQAL
AAsACgAKAAgABgAGAAYABwAHAAcABgAGAAYABgAFAAIAAQAAAP///f///////v///wAA
AQACAAEAAQABAAIAAgACAAMAAwADAAMAAgACAAIAAgACAAIAAAAAAAAAAAACAAIAAgAC
AAIAAgACAAEAAQABAAEAAQD///////////////8AAAAAAgACAAMAAwADAAMAAwADAAMA
AwADAAMABAAEAAQABAACAAIAAgACAAEAAAD/////AQABAAAAAAACAAIAAgACAAAAAAAA
AAAAAQABAAAAAAAAAAAAAAD///3//f/9//3//f/9//3//P/8//z//P/8//3//v///wAA
///+//z/+v/8//z//P/8//z//P/8//z//v/9//3//f/8//z//P/8//v/+//6//r/+v/6
//r/+f/5//n/+f/5//r/+v/6//r/+P/4//f/9//4//n/+v/7//n/+v/6//r/+v/6//r/
+v/4//j/9//3//X/9f/1//X/9v/3//j/+f/5//n/+v/6//r/+v/6//n/+//7//v//v/+
//7/AAABAAMABAAEAAQABwAHAAYABgAHAAUAAgD8//r/9//2//b/9//3//b/9v/2//T/
8//0//P/8//y//D/8P/w/+7/8P/y//P/8//0//T/9P/1//P/9P/0//P/8//z//P/8//z
//X/9f/1//X/9v/2//f/+P/5//r/+//8//z//P/8//v/+v/5//n/+f/5//n/+f/4//r/
+v/6//v/+//8/wAABAAHAAgADQATABoAHAAjACsALQApACQAHgAaABAA/v/z//D/5f/Z
/8//yP/J/8v/xP+2/6z/qf+t/7r/wv/K/9L/3f/j/+n/7//z//b/+f/8//z///8BAAIA
AAAAAAIAAgABAAEAAQABAAMAAgACAAIAAAABAAIAAgABAAEAAQACAAAAAAAAAAEAAwAC
AAIAAgACAAIAAgACAAAAAQABAAEAAQABAAEAAQABAAEAAAAAAAEAAQABAAIAAgACAAIA
AgACAAIAAgACAAIAAgACAAIAAwADAAMAAwACAAEAAAAAAAAAAAAAAAAA/v/9//3//f/+
//7//f/9//3//f/8//z//P/6//r/+v/5//n/+f/4//j/+P/4//f/+P/3//b/9f/z//X/
9f/0//L/8v/y//L/8//z//P/9P/0//T/9f/1//f/9//2//b/9v/2//b/9v/4//j/+P/4
//j/+P/4//j/+v/6//r/+f/5//n/+f/5//n/+f/5//n/+f/5//r/+v/6//r/+//7//v/
+//7//v//f/9//3//f/8//z//P/8//z//P/8//z//P/8//z//f/9//3//P/8//z//P/8
//z/+v/6//r/+v/9//3//P/8//v/+v/5//f/+P/5//r/+//7//v/+//6//j/+P/4//j/
+P/4//j/+P/6//r/+f/4//b/9v/2//b/+P/4//j/+P/4//f/9//3//j/+P/4//j/9//3
//b/9v/2//b/9v/1//X/9f/1//X/+P/4//j/+P/4//j/9//3//X/9f/1//X/8//0//T/
9P/1//b/9//4//j/+P/3//f/9//3//f/9//1//T/9v/2//b/9v/2//n/+v/7//z//P/8
//7///8BAAIAAgACAAUABQAEAAMAAwAAAPz/9v/0//H/8P/x//P/9P/0//T/9P/y//H/
8P/v/+//7v/u/+7/7v/s/+7/8P/x//H/7v/u/+7/7//x//L/8v/x//H/8f/x//H/8f/z
//P/8//1//b/9v/3//f/9//3//f/9v/2//b/9v/2//b/9v/3//f/9//3//f/+P/4//j/
9v/1//f//P8AAAIABwAMABEAFwAcACIAKQAvAC0AJQAaABIADgACAOz/3//W/83/xf+/
/7z/vf+5/6r/nP+W/5n/of+w/7z/xv/Q/9v/4//p/+//8f/0//f//P/+//////8AAAAA
AAACAAIAAwADAAMAAwADAAIAAgACAAIAAwAEAAQAAwADAAMABAAEAAQABAAFAAcABgAG
AAYABgAGAAYABgAEAAUABQAFAAUABQAFAAUABwAHAAYABgAHAAcABwAIAAYABgAGAAYA
CAAIAAgACAAIAAgACAAIAAkACQAJAAkABwAHAAcACAAKAAoACgAKAAoACQAJAAkACAAI
AAcABwAHAAcABgAGAAYABAAEAAQAAwADAAMAAgABAAAA///9//7//f/8//v/+//9//3/
/P/6//r/+v/6//v/+//7//z/+v/6//v/+//7//v/+v/6//z//P/8//z//v/+//7//v/8
//z//P/8//z//P/8//v//f/9//3//f/7//v/+//7//3//f/+//7//P/8//3//f/9//3/
/f/9/////////////v/+//7//v8AAAAAAAAAAAAAAAAAAAEAAQABAAAAAAACAAIAAgAC
AAQABAAEAAQAAwADAAIAAgAEAAQABAADAAUABQAFAAUABQAFAAUABAAEAAQABAAEAAIA
AgACAAIAAwAEAAQABAAEAAQABAAEAAIAAgACAAIAAgABAAEAAQACAAIAAgACAAMAAwAC
AAIAAAAAAAAA//8BAAEAAQABAAAAAAAAAAAAAgACAAEAAQD/////////////AAAAAAAA
AgACAAIAAgAAAAAA//////////////////////////8DAAQAAgACAAIAAgAAAAMABAAF
AAgACAAIAAoACwANAA4ADgAOABEAEQAQABEAEQAOAAoABAACAP///v/+///////+/wAA
AAD+//3/+v/5//n/+P/4//j/+P/2//j/+v/7//v/+v/6//r/+//9//7//v/9//v/+//7
//v/+//9//3//f/9//7//v//////////////AgACAAIAAgAAAAAAAAABAAEAAQABAAEA
AAAAAAAAAAABAAMABgAKAAwAEQAUABcAHQAkACwAMQA3ADcALQAiABwAGgASAAAA8f/i
/9f/0f/L/8T/w/+//7D/ov+e/6X/r/+8/8T/zP/W/+H/6f/x//f/+//+////BAAIAAkA
BwAIAAgACAAKAAoADQANAA0ADQALAAoACgAKAAgACQAKAAoACgALAAwADgAOAA4ADgAP
AA0ADAAMAAwADAAMAAwADAAMAA0ADQANAA0ADQANAA0ADwAPAA4ADgANAA0ADQAOAA4A
DgAOAA4AEAAQABAAEAAQABAAEAAQABEAEQARABEADwAPAA8AEAARABIAEwAUABQAEwAT
ABMAEgASABEAEQAPAA8ADgAOABAADgAOAA4ACwALAAsACgAIAAgACAAHAAcABwAHAAcA
BQAHAAcABgAGAAYABgAGAAUABQAFAAYABAAEAAUABQAHAAcABgAGAAYABgAGAAYABAAE
AAQABAAEAAQABAAEAAQABAAEAAMAAwADAAMAAwABAAEAAQABAAMAAwAEAAQAAgACAAMA
AwAFAAUABQAFAAUABQAFAAUACAAIAAgACAAGAAYABgAGAAgACAAIAAkACwALAAoACgAI
AAgACAAIAAYABgAGAAYABwAHAAYABgAGAAYABgAFAAUABQAFAAUABQAFAAUABAAEAAQA
BAAEAAYABgAGAAYABAAEAAMAAgACAAIAAgACAAIAAgACAAIABAADAAMAAwAAAAAAAAAA
AAIAAwADAAQAAgACAAIAAQABAAEAAQABAAIAAgACAAIAAAAAAP//////////////////
AAAAAAAA/v/+//7//v8AAAAA//////////////////////////////////////////8A
AAIAAgACAAIAAAADAAQABQAGAAYABgAIAAkACwAMAAwADgARABEAEAANAA0ACgAGAAQA
AgD///7//v///////v/8//z/+v/5//r/+f/5//j/9v/2//b/9P/2//j/+f/5//j/+P/4
//n/+//8//z/+//7//v/+//7//v//f/9//3//f/+//7//////////////wAAAAAAAAAA
AAAAAAAAAQABAAEAAQABAAAAAAAAAAAA//8DAAQABgAMABEAFgAZAB8AJgAqAC0AMwAz
ACsAJAAgABwAEAD+//H/5P/b/9X/zf/K/8f/wf+y/6b/pP+p/7P/vv/I/9D/2v/l/+3/
8f/3//v//v8BAAYABgAFAAcACAAIAAgACgAKAAsACwALAAsACwAKAAoACgAKAAsADAAM
AAsACwALAAwADAAMAAwADQAPAA4ADgAOAAwADAAMAAwADAANAA0ADQANAA0ADQANAA0A
DQAMAAwADQANAA0ADgAMAAwADAAMAAwADAAMAAwADQAOAA8AEAAPAA8ADwAPAA8ADwAP
ABAAEAAQABAAEAAQAA8ADwAPAA4ADgANAA0ADQANAAwADAAMAAoACgAKAAkACQAJAAgA
BwAGAAUAAwAEAAMAAgABAAEAAwADAAIABAAEAAQABAADAAMAAwAEAAQABAAFAAUAAwAD
AAIAAgACAAIAAgACAAQABAAEAAQABAAEAAQABAACAAIAAgABAAMAAwADAAMAAwADAAMA
AwADAAMABAAEAAIAAgADAAMAAwADAAMAAwADAAMAAwADAAYABgAGAAYABAAEAAQABAAG
AAYABgAHAAUABQAEAAQABAAEAAQABAAGAAYABgAGAAcABwAGAAYABAAEAAQAAwADAAMA
AwADAAUABQAFAAQABAAEAAQABAACAAIAAgACAAIAAgABAAAAAAAAAAAAAAACAAIAAgAC
AAAA////////AAAAAAAAAAD//////v/+//7//v/+//3////////////+//7//v/+//7/
/v/9//3/+//7//v/+//9//7//v/+//7//v/+//7//P/8//v/+//7//v/+//7//z//f/+
/////f/9//3//f/9/////v/+//7//v/+/wAAAwAEAAUABQAEAAMABAAHAAkACgAKAAwA
DwAPAA4ACwALAAgABAACAAAA/f/8//r/+//7//r/+v/6//j/9//4//f/9//2//b/9v/2
//T/9v/4//n/+f/4//j/+P/5//f/+P/4//f/9//3//f/9//3//n/+f/5//v//P/8//3/
/f/9//3//f/8//z//P/8//7//v/+/////v/9//z/+//+/wAAAAAAAP//AwAGAAoADgAP
ABQAGwAfACQAKgAvADEAKwAlAB4AGgASAAAA9P/p/+D/1//N/8f/xv/D/7X/qP+k/6b/
r/+5/8L/yP/S/9z/5f/t//P/9//7/wAAAwAGAAYABQAFAAQABAAEAAYABgAHAAcABwAH
AAkACAAIAAgACAAJAAoACgAHAAcABwAIAAoACgAKAAsACQAIAAgACAAIAAgACAAIAAgA
CQAJAAkACwALAAsACwAJAAkACAAIAAkACQAJAAoADAAMAAwADAAKAAoACgAKAAoACgAK
AAoADQANAA0ADQANAA0ADQAOAA0ADAALAAoACgAJAAkACQAKAAoACQAJAAkACQAIAAgA
CgAIAAgACAAFAAUABQAEAAQABAAEAAMAAgABAAAA//8BAAMAAwACAAAAAAAAAAAAAQAB
AAEAAgAAAAAAAQABAAMAAwACAAIAAAAAAAAAAAACAAIAAgACAAAAAAAAAAAAAAAAAAAA
//8BAAEAAQABAP//////////AQABAAIAAgAAAAAAAQABAAMAAwADAAMABQAFAAUABQAF
AAQAAwACAAQABAAEAAQABAAEAAQABQAFAAUABAAEAAIAAgACAAIAAgACAAIAAgADAAMA
AgACAAQABAAEAAMAAwADAAMAAwADAAMAAwACAAIAAgACAAIAAAAAAAAAAAAAAAAA///+
/wAAAAAAAAAAAAAAAAAAAAD+//3//f/9//7//v/+//7//f/9//z//P/8//z//P/7//3/
/f/9//3//P/8//z//P/8//z/+//7//v/+//7//v//f/+//7//v/8//z//P/8//z//P/7
//v/+f/5//n/+f/7//v/+//7//v/+//7//v/+//7//z//P/6//r/+v/6//r//f/+////
AQACAAMABgAFAAcACAAIAAoADQANAAwACwALAAgABAD+//z/+f/4//r/+//7//r/+v/6
//j/9//1//P/8v/w//H/8v/z//L/8v/0//X/9f/2//b/9v/3//f/+P/4//f/9//3//f/
9//1//f/9//3//j/+v/7//3//P/7//r/+f/8//z//P/8//r/+v/6//v/+//7//v/+//6
//r//P/+/////f/+/wIACAANABAAEwAbACAAJAApAC8AKwAlAB4AGgASAAQA9P/p/97/
0//P/8f/xv/H/73/rP+i/6L/qf+1/7z/wv/M/9j/4f/p//H/9//5//z///8CAAIAAwAF
AAIAAgACAAQABAAHAAcABwAHAAUABAAEAAQABAAFAAYABgAFAAUABQAGAAYABgAGAAcA
BQAEAAQABAAFAAYABwAIAAgACQAJAAkACQAJAAkACQAJAAkACAAIAAcABwAHAAgACgAK
AAoACgAKAAoACgAKAAgACAAIAAgABwAHAAcABwAIAAkACgAMAAoACgAKAAoACAAHAAcA
BwAIAAgABwAHAAUABQAEAAQABgAEAAQABAABAAEAAQAAAAAAAAAAAP///v/9//z/+//5
//v/+//6//v//P/9//7//f/9//3//v/+//7///////3//f/8//z//v/+//7//v/+//7/
/v/+//7//v/+//7//P/8//z/+//8//3//v////3//f/9//3//f/9//7//v8AAAAAAQAB
AP////////////////////8AAAAAAAAAAAIAAgACAAIAAgACAAIAAwADAAMAAgACAAIA
AgACAAIAAgACAAIAAgADAAMAAgACAAIAAgACAAEAAQABAAEAAQABAAEAAQAAAAAAAAAA
AAAAAAAAAAAAAAD+//7//f/8//7//v/+//7//f/8//v/+v/8//v/+//7//j/+P/4//j/
+f/5//j/+P/4//j/+P/3//n/+f/5//n/+P/4//j/+P/4//j/9//3//X/9f/1//X/9//4
//j/+P/4//j/+P/4//b/9v/1//X/9//3//f/9//3//f/9//3//X/9f/1//X/9f/3//j/
+P/4//j/+P/4//r//f/+/////v/+//7/AAABAAMABAAEAAQABwAHAAYABQAFAAIA/v/7
//r/+P/4//f/9//2//T/9v/2//T/8//y//H/8f/w//D/8P/w/+7/7v/w//H/8f/y//L/
8v/z//P/9P/0//P/9f/1//X/9f/1//f/9//3//X/9v/2//f/+f/5//n/+f/6//r/+v/6
//j/+P/4//n/+f/5//n/+f/6//r/+P/4//v//f8AAAIABgAHAAwAEwAbACIAJgArAC0A
KQAhABwAGAAQAAIA9P/p/97/0//P/8n/xv/D/7f/qP+g/6L/qf+z/7z/xP/M/9T/3//n
/+3/8//1//j/+//+/wAA/////wAAAgACAAQABAAFAAUABQAFAAMAAgACAAIABAAFAAYA
BgAFAAUABQAGAAUABAADAAMABQAEAAQABAAEAAQABAAEAAQABQAFAAUABAADAAIAAQAD
AAMAAgACAAQABQAGAAgABgAGAAYABgAIAAgACAAIAAYABgAGAAYABwAHAAcABwAJAAkA
CQAKAAgACAAIAAgACAAHAAcABwAHAAgACAAJAAgABwAFAAQABgAEAAQABAAFAAUABQAE
AAIAAgACAAEAAgABAAAA///9///////+//7//v/+//7/////////AAD+//7//////wEA
AQAAAAAAAgACAAIAAgAAAAAAAAAAAAAAAAAAAAAAAAAAAAAA/////////////wEAAQAB
AAEAAQABAAIAAgAAAAAAAQABAAEAAQABAAEAAQABAAEAAQAEAAQABAAEAAIAAgACAAIA
BAAEAAQABQADAAMAAgACAAIAAgACAAIABAAEAAQABAADAAMAAgACAAAAAAAAAP//////
//////8BAAEAAQAAAP7//v/+//7//P/8//z//P/+//7//f/8//z//P/8//z/+v/6//r/
+v/8//v/+//7//r/+v/6//r/+f/5//j/+P/4//j/+P/3//f/9//3//f/+v/6//r/+v/6
//r/+f/5//f/9//3//f/9//4//j/+P/6//r/+v/6//j/+P/3//f/9f/1//X/9f/1//X/
9f/1//f/9//1//T/9P/0//T/9P/0//f/+P/5//z//P/8//7//f///wAAAAACAAUABQAE
AAUABQACAP7//P/6//f/9v/0//X/9f/0//b/9v/0//P/8f/v/+7/7P/u/+7/7v/s/+z/
7v/v/+//7//w//H/8//x//L/8v/x/+//7//v/+//7f/v/+//7//v//D/8P/x//P/8//z
//P/9P/0//T/9P/1//b/9//5//b/9f/0//P/9v/0//L/8v/3//n//P/+/wAAAwAGAAsA
EQAYABwAIQAnACUAIQAcABYAEAAEAPT/7f/o/93/0f/L/8b/x//H/7z/rv+k/6P/q/+4
/8D/xP/M/9P/3f/j/+n/7//y//P/+P/6//v/+//8//r/+v/8//z//f/9//3//f/9//z/
/P/8//z//f/+//7//f/9//3//v/8//z//P/9/////v/+//7//v/+//7//v/+////////
//3//f/9//3///////7//v////////8AAAAAAAAAAAAA/v/+//7//v/+//7//v/+//3/
/f/9//3/+//7//v//P/+//7//v/+//7//f/9//3/+v/6//n/+f/5//n/+P/4//b/9P/0
//T/9f/1//X/9P/0//T/9P/z//T/8//y//H/8P/x//D/7v/s/+z/7P/s/+z/7f/u//D/
8v/y//P/8//1//X/9P/0//P/8v/x//D/8v/y//L/8v/0//T/9P/0//T/9P/0//P/8//z
//P/8//z//P/8//z//P/8//0//T/9P/0//X/9f/1//X/9f/1//X/9f/1//X/9P/0//T/
9P/0//T/9P/0//T/9P/0//X/8//z//L/8v/0//T/9P/0//b/9v/2//b/9v/1//P/8v/0
//T/9P/z//P/8//z//P/8f/x//H/8P/w//D/8P/w//L/8v/y//L/8P/w/+//7v/u/+7/
7v/u/+7/7v/u/+7/7v/t/+3/7f/t/+7/7//w/+//7//u/+7/7v/u/+7/7f/t/+3/7f/t
//D/8P/w//D/8v/y//H/8f/y//P/9P/1//X/9v/2//b/+f/6//v//P/+//7//f/9//3/
/f/9//3//v///wAAAQABAAEAAQABAAIAAwAFAAYACAAJAAsADAANAA8AEQATABUAFgAZ
ABsAGgAZABoAGQAYABkAFwAVABIAEQANAAwADgAMAAwADAAMAAwADAAMAA0ADQAMAAoA
CwANAA0ADwAQABEAEgAUABQAFAAWABYAFAAWABYAFgAWABYAFgAWABYAFwAYABkAGgAd
AB4AHwAgACIAIgAiACIAIAAgACAAIAAiACIAIgAiACIAIgAiACIAJAAmACgAKgAuADIA
NgA6AA==
         </WaveFormData>
      </LeadData>
      <LeadData>
         <LeadByteCountTotal>10000</LeadByteCountTotal>
         <LeadTimeOffset>0</LeadTimeOffset>
         <LeadSampleCountTotal>5000</LeadSampleCountTotal>
         <LeadAmplitudeUnitsPerBit>4.88</LeadAmplitudeUnitsPerBit>
         <LeadAmplitudeUnits>��V</LeadAmplitudeUnits>
         <LeadHighLimit>2147483647</LeadHighLimit>
         <LeadLowLimit>268435456</LeadLowLimit>
         <LeadID>V2</LeadID>
         <LeadOffsetFirstSample>0</LeadOffsetFirstSample>
         <FirstSampleBaseline>0</FirstSampleBaseline>
         <LeadSampleSize>2</LeadSampleSize>
         <LeadOff>FALSE</LeadOff>
         <BaselineSway>FALSE</BaselineSway>
         <ExcessiveACNoise>FALSE</ExcessiveACNoise>
         <MuscleNoise>FALSE</MuscleNoise>
         <LeadDataCRC32>511322726</LeadDataCRC32>
         <WaveFormData>
5//n/+f/5v/o/+j/6P/o/+j/6P/p/+n/5//n/+f/5//l/+j/7P/x//X/AAAMABoAKgBD
AFwAdgCVAMMA+QAhASMBEgEDAfsA7ADUALgAnwCDAFMAEgDI/1v/6v61/sT+3P7r/gb/
KP9G/2D/ef+Q/6T/tf/D/8//1v/b/+L/5P/m/+j/6//t/+7/8f/1//X/9f/2//f/+P/5
//r/+v/7//z//P/8//7//v/+//7/AAAAAAAAAQADAAMABAAEAAQABQAHAAgACAAJAAoA
CwALAAwADQAOAA8AEAARABMAFAAVABcAGQAaABsAHAAfAB8AIQAiACQAJgAoACoALAAx
ADMANQA3ADkAPQA/AEMARgBIAEsATABOAFEAVABWAFgAWwBbAFwAYABgAGAAYQBhAGEA
YABgAFwAWwBaAFkAVgBUAFIAUABOAEwASABGAEMAQAA9ADoANwA0ADEALgApACYAIwAg
ABsAGQAWABMAEAANAAoACAAHAAQAAQAAAPz/+//5//f/9//2//X/8//x/+//7//u/+//
7//t/+z/7P/s/+z/7P/q/+r/6v/r/+3/7P/s/+z/7P/s/+z/7f/r/+z/7P/s/+//8P/w
//H/7//v//D/8P/w//D/8P/w//L/8v/z//P/8//z//T/9P/2//b/9//3//b/9v/2//b/
9v/3//f/9//3//f/9//4//j/9//3//f/9//3//f/9//0//T/9P/0//T/9P/z//L/8P/w
/+//7//w//D/8P/u//D/8P/v/+7/7v/u/+3/7P/q/+j/6P/o/+r/6v/q/+r/6v/q/+n/
6f/p/+n/6f/p/+n/6P/o/+n/6f/p/+n/6P/o/+j/6P/n/+f/5v/m/+b/5v/m/+b/5f/l
/+b/5v/l/+X/5f/m/+b/5P/k/+P/4//l/+X/5P/m/+b/5v/m/+f/5//n/+r/6//s/+z/
7v/t/+7/7//w//L/9P/0//T/9P/0//T/8v/x/+7/7P/s/+r/6v/p/+n/6//r/+3/6//o
/+j/5//n/+b/4//f/97/3v/f/9//3v/d/93/3f/d/+D/4v/i/+H/4P/f/97/3f/d/93/
3f/e/97/3v/f/+D/4v/i/+P/4//i/+D/3//e/+D/4P/g/+D/4f/h/+H/4f/h/+H/3//g
/+L/5f/p//L//v8OACIAOQBUAG4AjQC5AOsAFwEfARIBAwH9APQA5ADMALUAmQBjAB4A
zP9j//T+vf7I/t7+6/4C/yT/Qv9c/3X/jv+g/7H/v//H/87/0//a/97/4P/k/+f/5v/m
/+j/6//t/+3/7v/v//D/8f/y//L/8//0//T/9P/2//b/9v/2//j/+P/4//n/+//7//z/
/P/+////AQACAAIAAwAEAAUABQAGAAcACAAJAAoACwANAA4ADwARABMAFAAVABYAGQAb
AB0AHgAgACIAJAAmACgALQAvADEAMwAzADcAOQA9AEAAQgBFAEYASABLAE4AUABSAFUA
VQBWAFgAWABYAFkAWwBbAFoAWgBYAFcAVgBVAFAATgBMAEoASgBIAEQAQgA/ADwAOQA2
ADMAMAAtACoAJwAkACEAHgAbABkAFgATABAADQAKAAgABQACAP///v/7//n/9v/z//L/
8v/y//H/7//t/+3/7P/t/+3/6//q/+r/6v/q/+r/6P/o/+j/6f/p/+j/6P/o/+j/6P/o
/+n/6//s/+z/7P/r/+z/7P/t/+3/7f/u/+7/8P/w//D/8P/w//D/8f/x//P/8//0//T/
8v/y//P/8//2//b/9v/2//b/9//3//f/9//3//f/+P/2//X/9f/1//P/8//z//P/9P/0
//T/9P/0//T/8//y//D/8P/v/+//7v/u/+7/7P/s/+z/6//q/+z/7P/r/+r/6v/o/+j/
6P/o/+j/6P/o/+j/6P/n/+f/5f/l/+X/5f/l/+T/5P/l/+X/5f/l/+T/5P/k/+T/4//l
/+T/5P/k/+T/5P/k/+P/4//k/+T/4//h/+H/4v/i/+L/4v/h/+H/4f/h/+H/4v/i/+P/
5v/l/+T/4//i/+X/5f/l/+j/5//o/+j/6v/r/+z/7f/u//D/8v/y//L/8f/w/+//7P/t
/+r/6P/o/+j/6P/n/+f/5//n/+n/5//m/+b/5f/l/+L/3//b/9r/2v/b/9v/2v/Z/9n/
2f/Z/9z/3v/e/93/3f/d/93/3f/d/93/3f/e/97/3v/f/+D/3v/e/9//3//f/97/3v/e
/97/3v/e/97/3//f/9//3//f/+H/4f/i/+L/6f/z/wAADAAcADYAUQBqAIgAtQDrABUB
IQEVAQoBBQH9AOwA1gDAAKMAbwApANb/aP/3/r7+yf7g/uz+A/8m/0T/Xv92/4v/nv+u
/73/yf/P/9b/2f/e/+D/4v/m/+n/6v/q/+z/7//v/+//8P/x//L/8//0//T/9f/2//b/
9v/4//j/+P/4//z//P/8//3//f/9//7//v8AAAEAAwAEAAQABQAGAAcABwAIAAkACgAL
AAwADQAPAA4ADwARABMAFgAXABgAGwAdAB8AIAAiACQAJgAoACoALQAvADEAMwA1ADkA
OwA/AEIARABHAEgASgBNAFAAUgBSAFUAVQBWAFYAVgBWAFcAVwBXAFYAVgBUAFMAUgBR
AE4ATABKAEgARABCAD4APAA5ADYAMwAwAC8ALAApACYAIwAgAB0AGgAXABUAEgAPAA4A
CwAIAAYAAwAAAP3//P/6//n/9//1//P/8v/x/+//7//t/+3/7P/t/+3/6//q/+r/6v/q
/+r/6v/q/+r/6//r/+r/6v/q/+r/6v/q/+v/6//s/+z/7P/t/+7/7v/v/+//7//w//D/
8v/y//L/8v/y//L/8//z//X/9f/2//b/9P/0//X/9f/4//j/+P/4//b/9//3//f/+f/5
//n/+v/4//f/9//3//f/9//3//f/9v/2//b/9v/2//b/9f/0//L/8v/x//H/8P/w//D/
7v/u/+7/7f/s/+z/7P/r/+r/7P/q/+r/6v/q/+r/6v/q/+j/6P/n/+f/6f/p/+n/6f/p
/+j/6P/p/+n/6f/p/+j/6P/o/+j/5//n/+b/5v/m/+T/5P/k/+P/5f/m/+b/5f/l/+X/
5v/m/+T/5P/j/+P/5f/l/+X/5v/o/+b/5v/m/+b/5v/n/+f/5//q/+v/7P/s/+7/7//w
//H/8v/0//b/9v/2//b/9v/2//T/8f/u/+z/7P/s/+z/6//r/+3/7f/v/+3/6P/o/+f/
5//o/+X/4f/g/97/3//f/97/3//f/9//3//e/+D/4P/f/9//3//f/9//4f/h/+H/4v/i
/+L/4//k/+L/4v/j/+P/4//i/+L/4v/k/+T/5P/k/+P/4//j/+P/5f/l/+X/5v/m/+v/
8//+/wgAGgAyAEsAZACAAKkA2wALASUBHwESAQsBBQH4AOIAzAC1AIkARwD6/5b/If/M
/r/+1v7m/vv+GP84/1L/av+B/5b/qv+5/8X/zf/U/9n/3v/i/+T/6P/r/+z/7P/u//H/
8//z//T/9f/2//f/+P/4//n/+v/6//r/+v/6//r/+v/+//7//v////////8AAAAAAAAB
AAMABAAFAAcACQALAAoACgAKAAoADQAOAA8AEQASABMAFQAXABgAGQAaAB0AHwAhACIA
JAAmACgAKgAsAC8AMQAzADUANwA7AD0AQQBCAEQARwBIAEsATwBTAFYAVgBZAFkAWgBc
AFwAXABdAF0AXQBcAFwAWgBZAFgAVwBUAFIAUABOAEwASgBGAEQAPwA8ADkANgA1ADIA
LwAsACkAJgAjACAAGwAZABYAEwASAA8ADAAKAAcABAABAAAA/P/7//n/9//3//b/9f/z
//P/8f/x//D/8f/x/+//7v/s/+z/7P/s/+z/7P/s/+3/7//u/+7/7v/s/+z/7P/t/+3/
7v/u/+7/7//w//D/8f/x//H/8v/y//T/9P/0//T/9P/0//X/9f/3//f/+P/4//j/+P/5
//n/+v/6//r/+v/8//3//f/9//z/+//6//r//P/7//v/+//5//n/+f/5//j/+P/4//j/
9v/2//X/9P/0//T/8//z//T/9P/0//L/8v/y//H/8P/u/+7/7f/s/+3/7P/t/+7/7P/s
/+z/7P/s/+z/6//r/+v/6//r/+v/6//q/+r/6//r/+v/6//q/+r/6v/q/+n/6//q/+r/
6v/q/+r/6v/p/+n/6v/q/+n/5//n/+j/6P/q/+r/6v/q/+r/6v/q/+n/6f/p/+z/7//w
//D/8v/x//L/8//0//T/9v/2//b/+P/4//j/9v/1//L/8P/w//D/8P/v/+//7//v//H/
7//u/+7/7f/t/+z/6f/l/+T/4v/j/+P/4v/h/+H/4f/h/+L/5P/k/+P/4//j/+P/4//l
/+X/5f/m/+b/5v/n/+j/5v/m/+f/5//n/+b/5v/m/+b/5v/m/+b/5//n/+f/5//n/+n/
6f/o/+r/7//1/wAADAAaAC4ARQBgAHwAnQDJAP0AJwEtARoBBQHxANwAyACsAJEAdwBH
AAgAuv9H/9j+r/7A/tj+7f4G/yT/QP9c/3X/jP+e/6//v//L/9T/2//e/+D/5P/q/+3/
8P/w//L/9f/1//X/9v/3//j/+f/6//r//f/+//7//v/+//7//v/+/wAAAAAAAAEAAwAD
AAQABAAEAAUABwAIAAYABwAIAAkACQAKAAsADAANAA4ADwARABIAEwAVABcAGAAZABoA
HQAfACEAIgAkACYAKAAqACwALwAxADMANQA1ADkAOwA/AEIARABHAEgATABPAFIAVABU
AFcAVwBYAFwAXABcAF0AXQBdAFwAXABaAFkAWABXAFQAUgBQAE4ATABKAEYARABBAD4A
OwA4ADUAMgAvACwAKQAmACMAIAAfAB0AGgAXABQAEQAOAAwACQAGAAMAAgAAAP///f/7
//n/+P/3//X/9f/z//P/8v/z//P/8f/w/+7/7v/u/+7/7v/u/+7/7//v/+7/7v/u/+7/
7v/u/+//8f/y//L/8v/x//L/8v/z//X/9f/2//b/9v/2//b/9v/6//r/+//7//n/+f/6
//r/+v/6//v/+//+//7//v/+//z//f/9//3//f/9//3//v/+//3//f/9//v/+//7//v/
+v/6//r/+v/6//r/+f/4//j/+P/3//f/+P/4//j/9v/2//b/9f/0//T/9P/z//L/8v/w
//D/8P/y//L/8v/y//D/8P/v/+//7//v/+//7//v/+7/7v/v/+//7//v/+7/7v/u/+7/
7f/v/+7/7v/u/+7/7v/u/+3/7f/u/+7/7f/t/+z/7P/s/+z/7P/v/+//7//y//P/9P/0
//b/9//4//n/+v/6//z//P/8//r/+v/6//j/9f/y//D/8P/y//L/8f/x//P/8//1//P/
8v/y//H/8f/v/+v/5v/k/+T/5f/l/+T/4//j/+P/4//k/+b/5v/l/+X/5f/l/+X/5f/l
/+X/5v/o/+j/6f/q/+j/6P/p/+n/6f/o/+j/6P/o/+j/6P/o/+f/5//n/+f/6f/p/+n/
7P/s/+//9/8CAA4AHgAyAEsAYgB8AJ0AzQADAScBJQEQAf8A8wDgAMQAqACNAG8APQD+
/7L/Rf/Y/q/+xP7a/uv+Bv8o/0T/YP95/5D/pP+1/8P/z//U/9v/4P/k/+T/6P/r/+3/
7v/x//X/9f/1//b/9//2//f/+P/4//v//P/8//z//P/8//z//P/+//7//v///wEAAQAC
AAIAAgADAAUABgAIAAkACgALAAkACgALAAwADwAQABEAEwAUABUAFwAZABgAGQAaAB0A
HwAhACIAJAAoACoALAAuADEAMwA1ADcANwA7AD0AQQBGAEgASwBMAE4AUQBUAFYAWABb
AFsAXABeAF4AXgBfAF8AXwBeAF4AXgBdAFwAWwBWAFQAUgBQAFAATgBKAEgARQBCAD8A
PAA3ADQAMQAuACkAJgAjACAAHQAbABgAFQASAA8ADAAKAAkABgADAAIA/v/9//v/+f/3
//b/9f/z//H/7//v/+7/7//v/+3/7P/s/+z/7P/s/+r/6v/q/+v/6//q/+r/6v/s/+z/
7P/t/+3/7v/u/+7/7f/u/+7/7//v/+//8P/w//L/8v/y//L/8v/y//P/8//1//X/9v/2
//b/9v/3//f/+P/4//j/+P/4//n/+f/5//f/9//3//j/+v/5//n/+f/3//f/9//3//j/
+P/4//j/9v/2//X/9P/0//T/8//z//L/8v/y//D/8P/w/+//7v/u/+7/7f/s/+7/7P/s
/+z/7P/s/+z/7P/q/+r/6f/p/+n/6f/p/+n/6f/o/+j/6f/p/+n/6f/o/+r/6v/q/+n/
5//m/+b/5v/m/+b/5v/l/+X/5v/m/+X/5f/l/+b/5v/m/+j/5v/m/+b/5v/p/+n/6f/s
/+v/7P/s/+7/7//w//H/8v/0//b/9v/2//b/9v/2//T/8f/u/+z/7P/u/+7/7f/t/+3/
7f/v/+3/6v/q/+n/6f/m/+P/3//e/97/3//f/97/3f/d/93/3f/g/+L/4v/h/9//3//f
/9//4f/h/+H/4v/i/+L/4//k/+T/5P/l/+X/5f/k/+T/5P/k/+T/5P/k/+P/4//j/+P/
5f/l/+X/5P/m/+n/7//4/wQAEgAmAD0AVgBuAI0AuwDxABsBIwEUAQcB/wD0AOAAxgCv
AJEAWwAYAMr/Zf/4/r3+xv7e/uv+BP8m/0T/Xv95/5D/pP+3/8X/z//S/9f/3P/i/+b/
6P/r/+r/6v/s/+//8f/x//L/8//2//f/+P/4//f/+P/4//j//P/8//z//P8AAAAAAAAB
AAEAAQACAAIAAgADAAUABgAGAAcACAAJAAsADAANAA4ADwAQABEAEwASABMAFQAXABgA
GQAaAB0AIQAjACQAJgAoACoALAAuADEAMwA1ADcAOQA9AD8AQwBGAEgASwBMAE4AUQBU
AFYAWABbAFsAXABgAGAAYABhAGMAYwBiAGIAXgBdAFwAWwBaAFgAVgBUAFIAUABMAEoA
RwBEAEEAPgA7ADgANQAyAC0AKgAnACQAHwAdABoAFwAWABMAEAAOAAkABgADAAIA/v/9
//v/+f/5//j/9//1//P/8f/x//D/8f/x/+//7v/s/+z/7P/s/+z/7P/s/+3/7f/s/+z/
7P/u/+7/7v/v/+3/7v/u/+7/7//w//D/8f/x//H/8v/y//L/8v/y//L/9P/0//X/9f/1
//X/9v/2//b/9v/3//f/+P/4//j/+P/4//n/+f/5//n/+f/5//r/+v/5//n/+f/5//n/
+f/5//j/+P/4//j/+P/4//f/9v/2//b/9f/1//L/8v/y//D/8v/y//H/8P/y//L/8f/w
//L/8P/w//D/7v/u/+7/7v/s/+z/6//r/+v/6//r/+v/6//q/+r/6//r/+v/6//q/+z/
7P/s/+v/6f/o/+j/6P/o/+j/6P/n/+n/6v/q/+n/6f/p/+r/6v/o/+j/5//n/+n/6f/q
/+r/6v/q/+r/6//r/+v/7v/v//D/8P/y//P/9P/1//b/9v/4//j/+P/4//j/+P/2//f/
9P/y//L/8P/w/+//7//v/+//8f/v/+z/7P/r/+v/6v/n/+P/4v/i/+P/4//i/+H/4f/h
/+H/5P/m/+b/5f/j/+P/4//j/+P/4//j/+T/5P/k/+X/5v/m/+b/5//n/+f/5v/m/+b/
5v/m/+b/5v/n/+f/5//n/+f/6f/p/+j/5v/t//X/AAAMABoALgBHAGAAegCdAM0AAQEh
ASEBFAEJAQMB+ADkAMwAtQCTAFcAEAC4/0f/5P7B/tT+6P71/hL/NP9Q/2j/g/+Y/6r/
uf/H/9H/1v/b/+D/5P/m/+j/7f/u/+7/8P/z//P/8//0//X/9v/3//j/+P/5//r/+v/6
//7//v/+//7//v/+//7///8DAAMABAAEAAIAAwAFAAYABgAHAAgACQALAAwADQAOAA8A
EAARABMAFAAVABcAGQAaABsAHAAfAB8AIQAiACQAKAAqACwALgAxADMANQA3ADcAOwA9
AEEARgBIAEsATABOAFEAVABWAFYAWQBZAFoAXgBeAF4AXwBfAF8AXgBeAFwAWwBaAFkA
VgBUAFIAUABOAEwASABGAEMAQAA9ADoAOQA2ADMAMAArACgAJQAiAB8AHQAaABcAFAAR
AA4ADAAHAAQAAQAAAAAA///9//v/+P/2//T/8f/z//H/8f/w/+//7//t/+z/7v/u/+7/
7v/s/+z/7P/t/+3/7P/s/+z/7v/u/+7/7//t/+7/7v/u/+3/7v/u/+//8f/x//L/8v/y
//L/8v/y//T/9P/1//X/9f/1//b/9v/2//b/9//3//j/+P/4//j/+P/5//n/+f/7//v/
+//8//r/+f/5//n/+f/5//n/+f/4//j/+P/4//j/+P/3//b/9P/0//P/8//0//T/9P/y
//P/8v/w/+7/8P/w/+//7v/w/+7/7v/u/+z/7P/s/+z/7P/s/+v/6//r/+v/6//r/+v/
6v/q/+v/6f/p/+n/6P/o/+j/6P/n/+f/5v/m/+b/6P/o/+j/5//n/+j/6P/n/+X/5f/m
/+b/6P/o/+f/5//n/+n/6P/o/+j/6P/o/+v/6//r/+7/7f/u/+7/8P/x//L/8//0//T/
9v/2//b/9P/0//T/8v/z//D/7v/u/+7/7v/t/+3/7f/t/+//7f/q/+r/6f/p/+b/4//f
/97/3v/f/9//3v/f/9//3//f/97/4P/g/9//3//f/9//3//f/9//3//g/+D/4P/h/+L/
4v/i/+P/4//j/+L/4v/i/+L/4v/i/+L/4//j/+P/4//j/+P/4//k/+j/7f/3/wIADgAg
ADgAUwBsAIwAtwDrABUBHwETAQgBAwH9AOwA2ADEAKcAcQApANb/av/5/sD+yf7g/u7+
Bf8m/0T/XP90/4v/oP+w/7//yf/R/9b/2//e/+L/5P/m/+n/6v/q/+z/7//x//H/8v/z
//T/9f/2//b/9f/2//b/9v/4//j/+P/4//z//P/8//3//////wAAAAD+////AQACAAQA
BQAGAAcABwAIAAkACgALAAwADQAPABAAEQATABUAFgAXABgAGwAdAB8AIAAiACYAKAAq
ACwALQAvADEAMwA3ADsAPQBBAEIARABHAEgATABPAFIAVABUAFcAVwBYAFwAXABcAF0A
WwBbAFoAWgBYAFcAVgBVAFQAUgBQAE4ASgBIAEQAQgA/ADwAOQA2ADMAMAAtACoAKQAm
ACMAIAAbABkAFgATABAADQAKAAgABQACAP///v/6//n/9//1//X/9P/z//H/8f/v/+//
7v/t/+3/6//q/+z/7P/s/+z/6v/q/+r/6//r/+r/6v/q/+r/6v/q/+v/6//s/+z/7P/t
/+7/7v/v/+//7//w//D/8P/w//D/8P/y//L/8//z//P/8//0//T/9P/0//X/9f/2//b/
9v/2//b/9//3//f/9//3//f/+P/4//f/9//3//f/9//3//f/9v/2//b/9v/0//T/8//y
//L/8v/x//H/8P/w//D/7v/w//D/7//u/+7/7v/t/+z/7P/q/+r/6v/q/+r/6v/q/+r/
6v/p/+n/6f/p/+n/6f/p/+j/6P/p/+f/5//n/+b/6P/o/+j/5//l/+T/5P/k/+b/5v/m
/+X/4//k/+T/4//l/+X/5v/m/+T/5P/j/+P/5f/l/+P/5P/k/+T/5P/k/+b/5//o/+z/
6//s/+z/7v/v//D/8f/y//T/9v/2//b/9P/0//T/8v/x/+7/7P/s/+z/7P/r/+v/7f/t
/+//7f/o/+j/5//n/+T/4f/d/9z/3v/f/9//3v/d/93/3f/d/97/4P/g/9//3//f/9//
3//f/9//3//g/+D/4P/h/+L/4v/i/+P/4//j/+L/4v/i/+L/4v/i/+L/4//j/+P/4//j
/+P/4//k/+b/6f/x//z/CgAaADAASQBiAH4AowDVAAcBHwEbAQ4BCQEDAfQA3gDIALMA
hQBDAPj/lP8f/8z+wf7Y/uj++f4Y/zj/UP9q/4H/lv+o/7n/x//P/9T/2f/e/+D/5P/m
/+f/6f/q/+3/8f/x//H/8v/z//L/8//0//T/9f/2//b/9v/4//j/+P/4//r/+v/6//v/
+//7//z//P/+////AQACAAQABQAGAAcABwAIAAkACgALAAwADQAPABAAEQATABUAFgAX
ABgAGwAdAB8AIAAiACQAJgAoACoAKwAtAC8AMQA0ADkAPABBAEMARABGAEYASgBNAFAA
UgBUAFcAVwBYAFgAWABYAFkAWwBbAFoAWgBYAFcAVgBVAFIAUABOAEwATABKAEYARAA/
ADwAOQA2ADMAMAAtACoAJwAkACEAHgAdABsAGAAVABEADQAJAAYABQACAP///v/8//v/
+f/3//X/9P/z//H/8f/v/+//7v/t/+3/6//q/+r/6v/q/+r/6v/q/+r/6//r/+r/6v/q
/+r/6v/q/+v/6//s/+z/7P/t/+7/7v/v/+//7//w//D/8P/w//D/8P/y//L/8//z//P/
8//0//T/9P/0//X/9f/2//b/9v/2//j/+f/5//n/9//3//f/+P/6//n/+f/5//f/9//3
//f/9v/2//b/9v/0//T/8//y//T/9P/z//P/8v/y//L/8P/w//D/7//u/+7/7v/t/+z/
7v/s/+z/7P/s/+z/7P/s/+r/6v/p/+n/6//r/+v/6//p/+j/6P/p/+n/6f/p/+j/6P/o
/+j/5//p/+j/6P/o/+b/5v/m/+X/5//o/+j/5//l/+X/5v/m/+b/5v/l/+X/5f/n/+f/
5v/o/+j/6P/o/+n/6f/p/+z/7f/u/+7/8P/z//T/9f/2//T/9v/2//b/9v/2//b/9P/1
//L/8P/w//D/8P/v/+//7f/t/+//7f/q/+r/6f/p/+r/5//j/+L/4P/h/+H/4P/h/+H/
4f/h/+D/4v/i/+H/4f/h/+H/4f/j/+P/4//k/+L/4v/j/+T/5v/m/+f/5//n/+b/5v/m
/+b/5v/m/+b/5//n/+f/5//n/+f/5//o/+r/8f/3/wIADgAeADQATQBmAIQAqQDbAA0B
IwEdARIBDQEJAfwA6ADSALkAjwBPAAAAmv8j/9D+xf7e/vD+//4e/z7/WP9w/4n/nP+u
/7//zf/T/9j/3//k/+b/6P/q/+3/7v/u//D/8//1//X/9v/3//b/9//4//j/+f/6//r/
+v/+//7//v/+/wAAAAAAAAEAAwADAAQABAAGAAcACQAKAAgACQAKAAsADQAOAA8AEAAR
ABIAEwAVABQAFQAXABkAHAAdAB4AIQAhACMAJAAmACgAKgAsAC4AMwA1ADcAOQA7AD8A
QQBFAEgASgBNAE4AUABTAFYAWABcAF8AXwBgAGAAYABgAGEAYwBjAGIAYgBiAGEAYABf
AFoAWABWAFQAVABSAE4ATABJAEYAQwBAAD0AOgA3ADQAMQAuACsAKAAlACMAIAAdABoA
FwAUABIADwAMAAkACAAEAAMAAQD///3//P/7//n/+//5//n/+P/1//X/8//y//T/9P/0
//T/9P/0//T/9f/1//T/9P/0//T/9P/0//X/9f/2//b/9v/3//j/+P/5//n/+f/6//r/
/P/8//z//P/9//z//P/7//3//f/+//7//v/+//////8CAAIAAgACAAIAAwADAAMAAQAB
AAEAAgACAAEAAQABAAEAAQABAAEA/v/+//7//v/+//7//f/8//z//P/7//v/+v/6//r/
+P/4//j/9//2//b/9v/1//T/9v/0//T/9P/y//L/8v/y//L/8v/x//H/8//z//P/8//x
//D/8P/x//H/8f/x//D/8P/w//D/7//x//D/8P/w/+7/7v/u/+3/7f/u/+7/7f/t/+3/
7v/u/+z/7v/t/+7/7v/u/+7/7v/v/+//7//y//P/9P/0//b/9//4//n/+v/8//7//v/+
//7//v/+//z//f/6//j/+P/2//b/9f/1//X/9f/3//X/8v/y//H/8f/u/+v/5//m/+T/
5f/l/+T/5P/l/+b/5//o/+r/6v/p/+n/6f/p/+n/6f/p/+n/6v/o/+j/6f/q/+z/7P/t
/+3/7f/s/+z/7P/s/+z/7P/s/+v/6//r/+v/7//v/+3/7P/u//P/+f8GABIAIgA0AE0A
agCGAKcA1wALATEBNQEiAREBAQHwANwAwAClAIMATQAIALT/Q//a/rn+zv7k/vX+Dv8s
/0j/ZP99/5L/pP+z/8X/0f/Y/9//5P/o/+r/8P/z//T/9P/2//n//f/9//7///8AAAEA
AgACAAEAAgACAAIABAAEAAQABAAGAAYABgAHAAkACQAKAAoACgALAA0ADgAOAA8AEAAR
ABEAEgATABQAEwAUABUAFwAaABsAHQAfACAAIQAiACUAJQAnACgAKgAuADAAMgA0ADYA
NwA4ADkAPQBBAEMARwBLAE4AUgBUAFQAVwBaAFwAWQBZAFYAVABUAFIAUABPAE4ATQBL
AEoASABHAEYARQBCAEAAPgA8ADgANgAyADAAKwAoACUAIgAhAB4AGwAYABMAEAANAAoA
BQADAAAA/f/4//X/8v/w/+//7P/p/+j/5f/j/+D/3f/b/9r/2f/X/9f/1f/V/9T/1f/V
/9P/0v/Q/9D/0P/Q/87/zv/O/8//z//O/87/zv/Q/9D/0P/R/9H/0v/S/9L/0v/S/9H/
0f/T/9P/1P/U/9T/1P/U/9T/1v/W/9f/1//V/9X/1v/W/9f/2P/a/9v/3P/c/9z/3P/b
/9v/2v/Z/9v/2//b/9z/3P/b/9v/2//d/93/3f/d/9r/2v/a/9r/2P/Y/9f/1v/W/9b/
1f/V/9b/1v/W/9T/1P/U/9P/0v/U/9T/0//S/9L/0P/Q/9D/0P/Q/9D/0P/Q/9D/z//P
/9H/0f/R/9H/0//S/9L/0//U/9X/1v/W/9f/2P/Z/9n/2v/a/9v/3P/e/97/3v/d/93/
3v/e/93/3//f/+D/4P/h/+L/4v/j/+T/5f/m/+j/6v/r/+v/6//w//L/9P/1//X/9//4
//r/+P/5//n/+f/7//z//P/8//v/+f/5//j/+v/7//v/+//6//r/+f/5//b/9f/0//H/
8f/x//D/8P/y//D/8P/w//X/9v/4//j/+P/4//j/+P/4//r/+v/6//r/+v/6//r/+v/7
//z//f/+////AAABAAIAAgACAAIAAgAEAAQABAAEAAQABAAEAAQACgAQABYAHAAsADwA
TABcAA==
         </WaveFormData>
      </LeadData>
      <LeadData>
         <LeadByteCountTotal>10000</LeadByteCountTotal>
         <LeadTimeOffset>0</LeadTimeOffset>
         <LeadSampleCountTotal>5000</LeadSampleCountTotal>
         <LeadAmplitudeUnitsPerBit>4.88</LeadAmplitudeUnitsPerBit>
         <LeadAmplitudeUnits>��V</LeadAmplitudeUnits>
         <LeadHighLimit>2147483647</LeadHighLimit>
         <LeadLowLimit>268435456</LeadLowLimit>
         <LeadID>V3</LeadID>
         <LeadOffsetFirstSample>0</LeadOffsetFirstSample>
         <FirstSampleBaseline>0</FirstSampleBaseline>
         <LeadSampleSize>2</LeadSampleSize>
         <LeadOff>FALSE</LeadOff>
         <BaselineSway>FALSE</BaselineSway>
         <ExcessiveACNoise>FALSE</ExcessiveACNoise>
         <MuscleNoise>FALSE</MuscleNoise>
         <LeadDataCRC32>1541264148</LeadDataCRC32>
         <WaveFormData>
5v/m/+b/5f/n/+f/5//n/+f/5//n/+f/6f/p/+n/6f/n/+n/6f/n/+f/5//o/+//+P8H
ABgALwBKAHEAogDaAAoBNAFfAYgBrQHNAeEB5wHaAaABQgHQAEEAr/9a/03/Tf9J/1T/
Zv90/4T/l/+n/7X/v//L/9L/1v/c/9//4f/g/+H/5P/k/+b/5//o/+r/6v/q/+v/6//r
/+z/7P/s/+3/7f/u//D/8P/w//H/8P/w//L/8v/y//L/8v/z//P/8//1//X/9f/3//j/
+P/4//n/+f/7//z//P/9//7//v//////AAABAAIAAwAEAAcACAAJAAoACwAMAA0ADwAR
ABIAFQAVABgAGgAaABwAHQAfACEAIgAjACUAKQAsAC4ALwAvADAAMAAxADIAMwA1ADUA
NQA1ADMAMgAxADEAMAAvAC4ALQAsACoAKQAnACUAJAAjACIAHgAeABwAGQAaABgAFwAV
ABEAEAAOAAwACgAJAAkABwAGAAMAAQABAP///f/7//v//P/7//r/+f/2//X/9P/0//P/
8//z//P/8v/y//L/8f/x//H/8f/x//H/8f/x//H/7//v/+//7//v/+//7//v//L/8v/y
//L/8//z//P/9f/z//P/8//z//T/9P/0//T/9//3//f/9//3//f/9//4//j/+f/5//n/
+f/6//r/+v/6//r/+//7//n/+f/5//n/+v/6//r/+f/4//j/9//2//j/9//2//X/8//z
//P/8v/0//P/8//z//X/9P/z//P/8f/x//H/8f/v/+//7v/u/+3/7f/u/+7/7//v/+7/
7v/s/+z/7P/s/+z/6//r/+v/6//r/+v/6//t/+3/7f/s/+z/7P/s/+z/7P/r/+v/6//r
/+v/6//r/+n/6f/p/+n/6f/q/+r/6f/p/+n/6v/s/+z/7P/s/+7/7//v//D/7//x//H/
8v/z//T/9P/1//j/+v/7//v/+f/5//n/+f/5//j/9//2//T/9f/1//X/9//5//n/9//0
//L/8P/w//D/7v/q/+j/6P/p/+n/6P/l/+X/5f/l/+f/5//n/+f/5f/k/+T/5P/k/+T/
5P/l/+X/5f/l/+X/5//n/+j/6P/m/+X/5f/l/+X/5f/l/+X/5f/l/+X/5f/l/+X/5f/l
/+X/4//h/+H/4v/p//T/AQASACkARABnAJIAygD8ACYBSwFwAZUBswHFAccBtgF+ASYB
ugA5ALn/bP9b/1f/U/9Y/2b/dv+I/5f/p/+1/8H/yf/Q/9T/2P/b/93/3v/h/+L/4P/i
/+P/5P/m/+b/5v/n/+n/6f/q/+r/6P/p/+n/6v/q/+r/6v/r/+z/7P/u/+7/7v/u/+7/
7//v/+//8f/x//H/8//0//T/9P/1//X/9//4//j/+f/6//r/+//7//z//f/+////AAAD
AAQABQAGAAUABgAHAAkADQAOABEAEQASABQAFAAWABcAGQAbABwAHgAfACIAJAAmACcA
JwAoACgAKQAqACsALQAtAC0ALQArACoAKQApACgAJwAmACUAJAAiACEAHwAfAB4AHQAc
ABgAGAAWABMAFAASABEADwANAAwACgAIAAYABQAFAAMAAgD///3//f/7//n/9//3//b/
9f/0//P/9P/z//L/8v/v/+//7//v/+7/7v/u/+3/7f/t/+3/7f/t/+3/7f/t/+v/6//r
/+v/7P/t/+7/7//u/+7/7v/u/+//7//v//H/8f/x//H/8f/y//L/8v/y//X/9f/1//X/
8//z//P/9P/0//X/9f/1//X/9v/2//b/+P/4//n/+f/3//f/9//3//b/9v/2//X/9f/2
//b/9v/2//X/9P/z//P/8//z//L/8v/x//H/8f/x//D/7//v/+//7//v/+//7f/t/+z/
7P/t/+3/7v/u/+3/7f/s/+z/7P/s/+z/7P/q/+n/6f/p/+n/6f/p/+n/5//n/+f/5v/o
/+j/6P/o/+r/6f/p/+n/5//n/+f/5//n/+f/5//n/+f/6P/o/+f/5//n/+j/6P/o/+j/
6v/o/+j/6P/o/+r/6//r/+z/7f/v/+//8P/z//T/9P/1//b/+P/5//n/9//3//f/9//1
//T/8//y//T/9f/1//X/9f/3//f/9f/y//D/7v/u/+z/6v/m/+T/5P/l/+X/5P/j/+P/
4//j/+P/4//j/+P/4//i/+L/4v/k/+T/5P/l/+X/5f/l/+X/4//j/+T/5P/k/+P/4//j
/+P/4//j/+P/5f/l/+X/5f/l/+X/5f/l/+H/4f/h/+P/5v/v//7/EQAmAD8AZACRAMYA
+AAkAUwBcQGUAbEBvwHBAbMBfAEmAbwAPgC9/2//Xv9d/1X/Wf9o/3j/iv+a/6f/tf/B
/8v/0f/W/9r/3P/f/+H/4P/h/+T/5P/m/+f/6P/o/+j/6P/p/+n/6f/q/+r/7P/t/+3/
7v/s/+z/7P/t/+7/7v/w//D/8v/y//L/8//x//H/8//z//X/9//4//j/+P/5//n/+//6
//r/+//8//z//f/9//7///8AAAEAAgAFAAYABwAIAAkACgALAA0ADwAQABMAEwAUABYA
FgAYABsAHQAfACAAIAAhACQAJgAmACcAJwAoACoAKwAsAC0ALQAtAC0ALQArACoAKQAp
ACgAJwAmACUAJAAiACEAHwAdABwAGwAaABgAGAAWABMAFAASABEADwANAAwACgAIAAYA
BQAFAAMAAgD///3//f/9//v/+f/5//j/9//2//X/9v/1//T/9P/z//P/8//z//L/8v/y
//H/8f/x//H/8f/x//H/8f/x/+//7//v/+//8f/x//H/8f/y//L/8v/y//P/8//z//X/
9f/1//X/9f/2//b/9v/2//n/+f/5//n/+f/5//n/+v/6//v/+//7//n/+v/6//r//P/8
//3//f/7//v/+//7//r/+v/6//n/+f/6//r/+v/6//n/+P/3//f/9//3//b/9v/1//X/
9f/z//L/8f/x//H/8f/x//H/8f/x//D/8P/v/+//8P/w//H/8f/w//D/8P/w//D/8P/w
/+//7//v/+//7//v/+//7//v/+//7v/u/+7/7v/u/+7/7f/t/+3/7f/t/+3/7f/v/+//
7//v/+3/7v/u/+3/7f/t/+7/7v/w//D/8P/w//D/8P/w//H/8f/y//X/9//3//j/9//4
//j/+f/8//7//////////////////f/8//v/+v/6//v/+//7//3///////3/+v/4//b/
9v/0//L/7v/s/+z/7f/t/+z/6//r/+v/6//r/+v/6//r/+v/6v/q/+r/7P/s/+z/7f/r
/+v/6//r/+v/6//s/+z/7P/r/+v/6//r/+v/6//r/+v/6//r/+v/6//r/+v/6//p/+n/
6f/p/+z/8/8CABEAJAA9AF4AhQC4AO4AGgFCAWkBkAGxAckB0wHNAaYBWgH0AHoA8/+N
/2T/X/9Z/1v/Zv90/4L/lP+j/7H/v//J/9H/2P/c/+D/4f/j/+T/5//o/+j/6v/r/+z/
6v/q/+r/6//t/+3/7v/u/+7/7//v//D/8P/w//D/8f/y//L/9P/0//T/9P/0//X/8//z
//X/9f/3//n/+v/6//j/+f/5//v//P/8//3//v/+//////8AAAEAAgADAAQABwAIAAkA
CgAJAAoACwANABEAEgAVABUAFgAYABgAGgAdAB8AIQAiACQAJQAoACoAKgArACsALAAu
AC8AMAAxADEAMQAxADEALwAuAC0ALQAsACsAKgApACgAJgAlACMAIQAgAB8AHgAcABwA
GgAXABYAFAATABEAEQAQAA4ADAAIAAcABwAFAAQAAQD//////f/7//n/+f/6//n/+P/3
//b/9f/0//T/8//z//P/8//w//D/8P/v/+//7//v/+//8f/x//H/8f/v/+//7//v//H/
8f/x//H/8P/w//D/8P/z//P/8//1//X/9f/1//X/9P/0//T/9P/3//f/9//3//f/9//3
//j/+P/5//n/+f/5//r/+v/6//j/+P/5//n/+f/5//n/+f/4//j/+P/3//f/+P/4//j/
+P/3//b/9f/z//P/8//y//T/8//z//P/8//y//H/8f/v/+//7//v/+//7//u/+7/7f/t
/+7/7v/t/+3/7P/s/+z/7P/s/+z/7P/r/+v/6//r/+v/6//r/+r/6f/o/+b/6P/o/+j/
6P/o/+f/5//n/+n/6f/p/+n/5//n/+f/5//n/+j/6v/o/+j/6P/o/+j/6f/p/+r/7f/v
/+//8P/v//D/8P/x//L/9P/1//X/9//3//f/9//3//b/9f/0//T/9f/1//X/9f/3//f/
9f/0//L/8P/w/+z/6v/m/+T/4v/j/+P/4v/j/+P/4//j/+H/4f/h/+H/4f/g/+D/4P/g
/+D/4P/h/+P/4//j/+P/4f/h/+L/4v/i/+H/4f/h/9//3//f/9//4f/h/+H/4f/j/+P/
4f/f/9//3//f/9//5P/p//L/AwAYAC8ATgB1AKgA4gAWAUIBawGSAbcB2QHtAfMB4AGg
AT4BwgAhAIf/Pv85/zn/O/9G/1T/Yv90/4n/l/+l/7H/vf/E/8r/zv/T/9X/2P/b/9z/
2v/c/93/3v/e/97/3v/f/+H/4f/i/+L/5P/l/+X/5v/m/+b/5v/n/+b/5v/o/+j/6v/q
/+r/6//p/+n/6//r/+v/7f/u/+7/7v/v/+//8f/w//D/8f/y//L/8//z//T/9//4//n/
+v/7//z//f/+/wEAAgADAAUABwAIAAsACwAMAA4ADgAQABMAFQAXABgAGgAbAB4AIAAi
ACMAIwAkACYAJwAoACkAKQApACkAKQApACgAJwAnACQAIwAiACEAIAAeAB0AGwAZABgA
FwAWABQAFAASAA8ADAAKAAkABwAHAAYABAACAAIAAQABAP///P/5//f/9//1//P/8f/x
//D/7//u/+3/7P/r/+r/6v/r/+v/6//r/+j/6P/o/+f/5//n/+f/5//n/+f/5//n/+f/
5//n/+f/6f/p/+n/6f/q/+r/6v/q/+v/6//r/+3/7f/t/+3/7f/w//D/8P/w/+//7//v
/+//7//v/+//8P/y//P/8//z//H/8v/y//L/8v/y//P/8//z//P/8//z//L/8v/y//H/
8f/y//L/8v/y//H/8P/v/+3/7f/t/+z/7v/t/+3/7f/t/+z/6//r/+3/7f/t/+3/6//r
/+r/6v/r/+v/7P/s/+n/6f/o/+j/6v/q/+r/6v/q/+n/6f/p/+f/5//n/+f/5//n/+f/
5v/n/+j/6f/q/+j/5//n/+f/6f/p/+n/6f/n/+b/6P/o/+j/6P/s/+3/7f/u/+//8f/x
//L/8//0//T/9f/4//r/+//7//n/+f/5//n/9//2//X/9P/0//X/9f/1//b/+f/6//n/
9v/0//L/8v/u/+z/6P/m/+T/5f/l/+T/5f/l/+X/5f/l/+X/5f/l/+f/5v/m/+b/5P/k
/+T/5f/l/+X/5f/l/+X/5f/m/+b/5v/l/+X/5f/l/+X/5f/l/+X/5f/l/+X/5//n/+f/
5//n/+X/5f/l/+j/7f/6/wkAGgAxAFAAeQCuAOgAFgFCAWsBkgG3AdUB5wHrAdYBlgE0
Ab4AJwCT/0r/Rf9F/0P/Tv9e/2z/gP+T/6P/sf+9/8n/zv/U/9j/2//d/97/3//g/+L/
5P/l/+b/5v/m/+b/5//n/+f/6P/o/+r/6//r/+z/6v/q/+r/6//s/+z/7v/u//D/8P/w
//H/8f/x//P/8//z//X/9v/2//b/9//3//n/+v/6//v//P/+//////8AAP//AAABAAIA
AwAEAAUABgAJAAoACwANAA8AEAATABMAFgAYABgAGgAdAB8AIQAiACQAJQAoACoALAAt
AC0ALgAwADEAMgAzADMAMwAzADMANQA0ADMAMwAxAC8ALQArACwAKgApACcAJwAmACUA
JAAgACAAHgAbABoAGAAXABUAEQAQAA4ADAAKAAkACQAHAAYAAwABAAEAAQD///3//f/6
//n/+P/3//b/9f/0//T/8//z//P/8//w//D/8P/v//H/8f/x//H/8f/x//H/8f/x//H/
8f/x//H/8f/x//H/8v/y//L/8v/z//P/8//1//X/9f/1//X/9v/2//b/9v/3//f/9//3
//n/+f/5//r/+v/7//v/+//5//r/+v/6//r/+v/7//v/+//7//v/+//8//z//P/7//n/
+v/6//r/+v/5//j/9//3//f/9//2//b/9f/1//X/9//2//X/9f/z//P/8//z//H/8f/w
//D/7//v//D/8P/v/+//7v/u/+7/7v/u/+7/7v/t/+3/7f/t/+3/7f/t/+//7//v/+7/
7P/s/+z/7P/u/+3/7f/t/+3/7f/t/+3/6//r/+v/6//t/+7/7P/s/+z/7P/u/+//7//w
//H/8//z//T/9f/2//b/9//6//z//f/9//3//f/9//3/+//6//n/+P/4//n/+f/5//v/
/f/9//v/9v/0//L/8v/w/+7/6v/o/+j/6f/p/+j/5//n/+f/5//n/+f/5//n/+f/5v/m
/+b/5v/m/+b/5//l/+X/5f/l/+X/5f/m/+b/5v/l/+X/5f/n/+f/5//n/+X/5f/l/+X/
5f/l/+X/5f/l/+P/4//h/+T/6f/0/wMAFAAnAEIAZwCWAMwA/gAoAVEBeAGdAbsBywHP
Ab4BhAEqAcAAPwC7/2j/V/9V/0//Vv9m/3T/hv+Z/6f/tf/D/83/0v/W/9j/2f/d/+L/
4//i/+D/4v/j/+T/5v/m/+b/5//n/+f/6P/o/+j/6f/p/+r/7P/s/+z/7f/u/+7/8P/w
/+7/7v/u/+//7//v//H/8f/x//P/9P/0//b/9//3//n/+P/4//n/+v/6//v/+//8//3/
/v///wAAAQACAAMABAAFAAYABwAJAAsADAAPAA8AEgAUABQAFgAZABsAHQAeACAAIQAk
ACYAJgAnACcAKAAqACsALAAtAC4ALwAwADEALwAuAC0ALQAsACsAKgApACgAJgAlACMA
IQAgAB8AHgAeAB4AHAAZABYAFAATABEADQAMAAoACAAIAAcABwAFAAIA///9//3/+//5
//f/9//2//X/9P/z//T/8//y//L/8f/x//H/8f/u/+7/7v/t/+3/7f/t/+3/7f/t/+3/
7f/t/+3/7f/t/+3/7f/t/+3/8P/w//D/8P/x//H/8f/z//P/8//z//P/8v/y//L/8v/z
//P/8//z//P/8//z//T/9P/1//X/9f/1//b/9v/2//b/9v/3//f/9//3//f/9//2//b/
9v/1//X/9v/2//b/9v/1//T/8//z//P/8//y//L/8f/x//H/8f/w/+//7//v/+//7//v
/+//7//u/+7/7//v//D/8P/v/+//7v/u/+z/7P/s/+z/7v/t/+3/7f/t/+3/7f/t/+v/
6//r/+r/6v/q/+r/6v/q/+n/6f/p/+n/6f/p/+n/6//r/+v/6//p/+r/6v/p/+n/6f/q
/+z/7P/s/+z/7v/v/+//8P/v//H/8f/y//P/9P/0//X/9v/4//n/+f/5//n/+f/5//n/
+P/3//b/+P/5//n/+f/3//n/+f/3//T/8v/w//D/8P/u/+r/6P/m/+f/5//m/+X/5f/l
/+X/5//n/+f/5//n/+b/5v/m/+T/5P/k/+X/5f/l/+X/5f/l/+X/5v/m/+b/5f/l/+X/
5//n/+f/5//n/+f/5//n/+f/5//n/+X/4//l/+X/4//m/+3/+v8HABgALwBMAHMApADY
AAgBMAFZAX4BowG9AckByQGuAWwBDAGcABkAn/9k/1v/Vf9R/1z/bP96/4z/nf+t/7n/
w//L/9L/1v/Y/9v/3f/g/+H/4v/i/+T/5f/m/+b/5v/m/+f/6f/p/+r/6v/q/+v/6//s
/+z/7P/s/+3/7P/s/+7/7v/w//D/8P/x/+//7//x//H/8f/z//T/9P/0//X/9f/3//j/
+P/5//r/+v/7//v//P/9//7///8AAAEAAgADAAQABQAGAAcACQALAAwADwAPABAAEgAS
ABQAFwAZABsAHAAeAB8AIgAkACQAJQAlACYAKAApACoAKwArACsAKwArACsAKgApACkA
KAAnACYAJQAmACQAIwAhAB8AHgAdABwAGgAaABgAFQASABAADwANAA0ADAAKAAgABgAF
AAUAAwAAAP3/+//7//r/+f/4//n/9//1//P/8f/y//H/8P/w/+//7//v/+//7v/u/+7/
7f/t/+3/7f/t/+3/7f/t/+3/7f/t/+3/7f/v/+//7//v/+7/7v/u/+7/7//v/+//8f/x
//H/8f/x//L/8v/y//L/8//z//P/8//z//P/8//0//T/9f/1//X/9f/2//b/9v/4//j/
+f/5//f/9//3//f/+P/4//j/9//1//b/9v/2//b/9f/0//P/8f/x//H/8P/y//H/8f/x
//H/8P/v/+//7//v/+//7//t/+3/7P/s/+v/6//s/+z/7f/t/+z/7P/q/+r/6v/q/+z/
6//r/+v/6f/p/+n/6f/p/+n/6f/o/+r/6v/q/+r/6v/p/+n/6f/n/+f/5//n/+f/5//n
/+f/5//o/+j/5//n/+n/6P/o/+j/6P/o/+z/7f/t/+7/7f/v/+//8P/x//L/8v/z//T/
9v/3//f/9f/1//X/9f/3//b/9f/0//T/9f/1//X/9f/3//f/9f/y//D/7v/u/+z/6v/m
/+T/5P/l/+X/5P/j/+P/4//j/+P/4//j/+P/4f/g/+D/4P/i/+L/4v/j/+H/4f/h/+H/
4f/h/+L/4v/i/+H/4f/h/+P/4//j/+P/4//j/+P/4//j/+P/4//j/+H/3//f/+H/5v/v
//7/DwAiAD0AYACNAMIA8gAeAUYBawGQAa0BvQHBAa8BegEkAboAOgC7/2//XP9Z/1P/
Wf9m/3T/hP+W/6P/sf+//8n/z//U/9b/2v/d/93/3v/h/+L/4P/i/+P/5P/k/+T/5P/l
/+f/5//o/+j/5v/n/+f/6P/q/+r/6v/r/+z/7P/u/+7/7v/u/+7/7//v/+//8f/x//H/
8//0//T/9P/1//X/9//4//j/+f/6//r/+//7//z//f/+////AAABAAIAAwAEAAcACAAJ
AAsACwAMAA8ADwASABQAFAAWABkAGwAdAB4AHgAfACIAJAAmACcAJwAoACoAKwAsAC0A
LQAtAC0ALQAtACwAKwArACoAKQAoACcAJgAkACMAIQAfAB4AHQAcABwAHAAaABcAFgAU
ABMAEQANAAwACgAIAAYABQAFAAMAAgD///3//f/7//n/9//3//b/9f/0//P/9P/z//L/
8v/v/+//7//v/+7/7v/u/+3/7//v/+//7//v/+//7//v/+3/7f/t/+3/7//v/+//7//w
//D/8P/w//H/8f/x//P/8f/x//H/8f/y//L/8v/y//X/9f/1//X/9f/1//X/9v/2//f/
9//3//f/+P/4//j/9v/2//f/9//3//f/9//3//j/+P/4//f/9//4//j/+P/2//X/9P/z
//P/8//z//L/9P/z//P/8//z//L/8f/x//H/8f/x//H/8f/x//D/8P/t/+3/7v/u/+3/
7f/s/+z/7v/u/+7/7v/s/+v/6//r/+v/6//r/+v/7f/t/+3/7P/q/+r/6v/q/+r/6f/p
/+n/6f/p/+n/6f/p/+n/6f/p/+n/6v/q/+n/6f/r/+r/6v/o/+j/6P/o/+v/7f/u//D/
7//x//H/8v/1//b/9v/3//j/+v/7//v/+f/5//n/+f/5//j/9//2//b/9//3//f/+f/7
//v/+f/2//T/8v/y/+7/7P/o/+b/6P/p/+n/6P/l/+X/5f/l/+X/5f/l/+X/5f/k/+T/
5P/k/+T/5P/l/+f/5//n/+f/5f/l/+b/5v/m/+X/5f/l/+X/5f/l/+X/5//n/+f/5//n
/+f/5//n/+f/4//h/+P/6P/v//z/CwAeADUAVAB9ALIA5gASATwBYQGGAacBvQHHAcEB
mgFMAeoAcADr/4X/YP9b/1X/Vf9i/3D/fP+O/5//q/+5/8f/z//U/9b/2v/b/93/4P/h
/+L/4v/k/+X/5v/m/+b/5v/n/+f/5//o/+j/6P/p/+n/6v/q/+r/6v/r/+z/7P/u/+7/
7v/u/+7/7//v/+//8f/x//H/8//0//T/9P/1//X/9//2//b/9//4//r/+//7//z//f/+
////AAABAAIAAwAEAAUABgAHAAkACQAKAA0ADQASABQAFAAWABcAGQAbABwAHgAfACIA
JAAmACcAJwAoACgAKQAqACsAKwArACsAKwArACoAKQApACgAJwAmACUAJAAiACEAHwAd
ABwAGwAaABYAFgAUABEAEgAQAA8ADQANAAwACgAIAAUAAwACAP//AAD9//v/+//5//f/
9f/1//T/8//y//H/8P/v/+7/7v/t/+3/7f/t/+z/7P/s/+v/6//r/+v/6//r/+v/6//r
/+v/6//r/+v/6//r/+v/6//s/+z/7P/s/+//7//v//H/7//v/+//7//w//D/8P/w//H/
8f/x//H/8//z//P/9P/y//P/8//z//X/9v/2//b/9f/0//T/8//1//X/9f/1//T/9P/0
//P/8//0//T/9P/0//P/8v/x//P/8//z//L/8v/x//H/8f/x//D/7//v/+//7//v/+//
7f/t/+z/7P/r/+v/7P/s/+v/6//q/+r/6v/q/+r/6v/o/+f/5//n/+n/6f/p/+n/5//n
/+f/5v/m/+b/5v/m/+j/5//n/+f/5//n/+f/5//n/+f/5//n/+f/6P/o/+f/5f/n/+b/
5P/l/+b/5//o/+j/6f/p/+r/7f/v/+//8P/x//L/8v/z//T/9v/3//f/9f/1//X/9f/3
//b/9f/0//L/8//z//P/8//1//X/8//w/+7/7P/s/+z/6v/m/+T/4v/j/+P/4v/j/+P/
4//j/+P/4//j/+P/4//i/+L/4v/i/+L/4v/j/+H/4f/h/+H/4f/h/+L/4v/i/+H/4f/h
/+P/4//j/+P/4//j/+P/4//j/+P/4//j/+H/4f/h/+H/5P/r//b/BwAaADEAUAB5AKwA
3gAMATYBXQGCAaMBtwG/AbcBkAFGAeIAbADn/4H/XP9b/1P/Vf9i/27/fv+O/5//q/+5
/8X/zf/Q/9T/2P/b/9v/3v/f/+D/4P/i/+P/5P/k/+T/5P/l/+X/5f/m/+b/5v/n/+f/
6P/q/+r/6v/r/+r/6v/s/+z/7P/s/+z/7f/v/+//8f/x/+//8f/y//L/8v/z//P/9f/2
//b/9//4//j/+f/5//r/+//8//3//v///wAAAQACAAMABAAFAAcACwAMAA8ADwASABQA
FAAWABcAGQAbABwAHgAfACIAJAAmACcAJwAoACgAKQAqACsALQAtAC0ALQAvAC4ALQAt
ACoAKQAoACcAKAAmACUAIwAjACIAIQAgAB4AHgAcABkAGAAWABUAEwAPAA4ADAAKAAgA
BwAHAAUABgADAAEAAQD9//v/+f/5//j/9//2//X/9v/1//T/9P/x//H/8f/x//L/8v/y
//H/8f/x//H/8f/x//H/8f/x//H/8f/x//H/8f/x//H/8f/y//L/8v/y//H/8f/x//P/
8//z//P/8//0//T/9P/0//X/9f/1//X/9//3//f/+P/4//n/+f/5//n/+v/6//r/+P/4
//n/+f/5//n/+f/5//j/+P/4//f/9f/2//b/9v/4//f/9v/1//f/9//3//b/9v/1//X/
9f/z//L/8f/x/+//7//v/+//7//v/+7/7v/t/+3/7v/u/+3/7f/s/+z/7P/s/+z/7P/s
/+v/6//r/+v/6//r/+v/6//r/+v/6v/q/+r/6v/q/+r/6f/p/+n/6f/p/+n/6f/n/+f/
5//n/+X/6P/o/+j/5v/m/+b/5v/o/+n/6f/q/+3/7//v//D/7//w//D/8f/0//b/9//3
//n/+f/5//n/+f/4//f/9v/0//X/9f/1//P/9f/1//P/8v/w/+7/7v/r/+j/4//g/+D/
4f/h/+D/4P/h/+L/4//j/+P/4//j/+P/4v/i/+L/4P/g/+D/4f/h/+H/4f/h/+H/4f/i
/+L/4P/f/9//3//f/9//3//f/9//3//f/9//4f/h/9//3//f/9//3//d/+D/6f/0/wEA
FgAtAEwAdQCoAN4AEgE+AWUBjAGxAdEB4QHhAcYBggEgAaQADQCF/0j/Qf8//z3/SP9W
/2L/dv+H/5P/of+t/7n/wP/E/8r/z//P/9L/0//W/9b/2P/Z/9r/3P/c/9z/3f/e/9//
4f/i/+D/4f/h/+L/4v/i/+L/4//i/+L/5P/k/+X/5v/n/+n/6f/p/+v/6//r/+3/7v/u
/+z/7f/t/+//7v/u/+//8P/x//P/9P/2//f/+P/5//r/+//8//3//v///wAAAQADAAQA
BAAGAAUACgAMAAwADgASABUAGAAaABgAGQAcAB4AIgAjACMAJAAoACkAKgArACoAKQAo
ACcAKAAoACgAKQAoACcAJgAlACIAIAAfAB0AGwAaABkAGAAUABQAEgAPAA4ADAALAAkA
BwAGAAQAAgD///3//P/5//r/9//1//X/8f/v/+3/7f/s/+v/6v/p/+b/5f/k/+T/5f/l
/+X/5f/i/+L/4v/h/9//3//f/9//3f/d/93/3f/f/9//3//f/+H/4f/h/+H/4P/g/+D/
4P/f/9//3//h/9//3//f/9//3v/e/97/3v/f/9//3//f/+D/4f/i/+T/5P/l/+X/5f/k
/+T/4//i/+D/4P/h/+H/4//j/+P/4//k/+T/5P/j/+P/5P/k/+T/4f/f/93/2//c/93/
3v/e/97/3f/d/93/3f/c/9v/2//b/9v/2//b/9n/2f/Y/9j/1f/V/9b/1v/V/9X/1P/U
/9X/1v/X/9j/2v/Z/9n/2f/a/9v/3P/d/97/3//g/+D/4v/i/+L/4v/k/+P/4//j/+X/
5f/l/+X/5//n/+f/5//p/+r/6v/p/+v/6//s/+z/7//w//H/8//1//j/+v/8//z//P/9
//7/AAAAAAEAAgAFAAUABQAFAAUABQAFAAUABgAGAAYABwAGAAUABAACAP///v/6//f/
+P/2//b/9f/3//f/9f/1//n/+f/6//r/+v/6//r/+v/6//z//P/8//z//P/8//z//P/8
//z//P/8//7//v/+//7/AAAAAAAAAAACAAIAAgACAAAAAAAAAAAAAQACAAMABAAMABQA
HAAkAA==
         </WaveFormData>
      </LeadData>
      <LeadData>
         <LeadByteCountTotal>10000</LeadByteCountTotal>
         <LeadTimeOffset>0</LeadTimeOffset>
         <LeadSampleCountTotal>5000</LeadSampleCountTotal>
         <LeadAmplitudeUnitsPerBit>4.88</LeadAmplitudeUnitsPerBit>
         <LeadAmplitudeUnits>��V</LeadAmplitudeUnits>
         <LeadHighLimit>2147483647</LeadHighLimit>
         <LeadLowLimit>268435456</LeadLowLimit>
         <LeadID>V4</LeadID>
         <LeadOffsetFirstSample>0</LeadOffsetFirstSample>
         <FirstSampleBaseline>0</FirstSampleBaseline>
         <LeadSampleSize>2</LeadSampleSize>
         <LeadOff>FALSE</LeadOff>
         <BaselineSway>FALSE</BaselineSway>
         <ExcessiveACNoise>FALSE</ExcessiveACNoise>
         <MuscleNoise>FALSE</MuscleNoise>
         <LeadDataCRC32>2690015724</LeadDataCRC32>
         <WaveFormData>
/f/9//3//f/9//3//f/8//z//P/8//3//f/8//z//f/7//z//P/7//f/8//x//X/+P//
/wsAGQAuAEoAcQCgANMAAwExAVcBeAGOAZQBkQGFAWMBIgHMAGwADgDU/7r/q/+l/6X/
p/+t/7f/wf/M/9X/3//k/+n/7P/t//D/8v/x//L/8//2//b/9v/4//j/+P/4//n/+f/5
//n/+v/4//r/+v/6//r/+v/6//r/+f/5//n/+v/6//r/+v/6//z//f/+//7///8AAAAA
AAD+//7///8AAAEAAQABAAEAAQACAAQABQAHAAcACAAJAAoACwALAAwADAAOAA8AEAAS
ABIAEwAUABYAFwAYABkAGQAcABwAHgAfACEAIwAkACYAKAAqACwALAAtAC4ALwAwADAA
MQAxADEAMQAyADIAMgAxADEAMgAyADIAMAAvAC8ALwAvAC0ALAArACoAKQAoACcAJAAi
ACAAHgAcABoAGAAWABQAEgAQABAADgANAAsACQAIAAYABgAGAAUABAABAAEAAQAAAAAA
AAAAAAAA/////////v////7//v///////v/+//7//P/7//v//P/8//z//P/8//7//v//
///////////////9//7/////////////////AQABAP////8BAAEAAQABAAMAAwADAAMA
AQACAAIAAgAEAAQABAAFAAUABQAEAAQAAgAFAAUABQAEAAQABAADAAIAAgACAAEAAQAB
AAEAAQAAAAAA//////////////7//v/+//7//v/8//z//P/8//z//P/8//v/+//7//v/
+v/6//r/+v/5//n/+f/5//n/+f/5//n/+f/5//n/+f/4//j/+P/3//f/+f/5//n/+f/3
//f/9//3//f/9//3//f/+P/4//j/+P/4//n/+P/6//r/+v/6//n/+v/7//z/////////
AAD//wAAAAABAAUABgAGAAYABgAHAAcABwAHAAcABwAGAAQABAAFAAUACQAKAAoACAAF
AAMAAQABAAEA/v/6//f/9//5//n/+f/1//T/9P/0//b/9f/1//T/9P/0//T/8//z//P/
8//z//P/8//z//P/9f/1//X/9f/z//P/8//z//H/8P/w//D/8P/x//H/8P/y//H/8f/w
//D/7f/p/+f/5f/n/+z/8//9/w0AIgA8AF0AjADBAO8AGQE9AVwBdAF8AXUBZwFFAQgB
ugBgAAwA1P+6/6v/of+f/6H/p/+x/7v/wv/N/9X/2v/f/+L/4//m/+b/5//q/+v/6v/q
/+r/7P/s/+z/7P/t/+3/7f/t/+7/7P/u/+7/7v/w//D/8P/w/+//7//v//D/8v/y//L/
8v/y//P/9P/0//X/9v/2//b/9v/2//f/+P/5//n/+f/5//f/+P/6//v//f/9//7////+
//////8AAAAAAgADAAQACAAIAAkACgAMAA0ADgAPAA8AEgASABQAFQAXABkAGgAaABwA
HgAgACAAIQAiACMAJgAmACcAJwAnACcAKAAoACYAJQAlACYAJgAmACQAIwAlACUAJQAj
ACAAHwAeAB0AHAAbABgAFgAYABYAFAASABIAEAAOAAwACAAIAAYABQADAAEAAAD+//7/
/v/9//z/+//7//v/+v/4//j/+P/4//n/+f/5//j/9//2//b/9//3//b/9v/2//b/9f/1
//b/9v/2//b/9v/2//b/9//3//f/9//3//f/+f/6//v/+//5//n/+f/5//r/+//6//v/
+//7//v/+//9//3//f/9//3//v/+//7//v/+//7//////////v/+//z//////////v/+
//7//f/8//z//P/7//v/+//7//v//P/8//v/+//5//n/+f/4//j/+P/4//j/+P/4//j/
+P/4//j/+P/3//f/9//3//b/9v/2//b/9f/1//X/9f/1//P/8//z//P/8//z//P/8v/0
//T/8//z//P/8//z//P/8//z//P/8//z//P/8//z//L/8v/y//L/8v/z//P/8//z//T/
9v/0//T/9P/0//X/9v/3//j/+f/5//n/+v/9//7//v//////AAAAAAAAAAABAAEAAQAB
AAEAAQAAAAAAAAABAAEAAwAEAAQAAgD///3/+//7//v/+P/0//H/7//x//H/8f/x//D/
8P/w//D/7//v/+7/8P/w//D/7//t/+3/7f/t/+//7//v/+//7//v/+//7//v/+//7//v
/+3/7P/s/+z/7P/t/+3/7P/u/+//7//s/+r/5//l/+P/5f/p//D/+/8JAB0ANgBaAIcA
ugDrABUBNwFZAXABdAFuAWEBQQEFAbgAYgAMANT/uv+q/6H/n/+h/6X/sf+5/8H/yv/R
/9n/3v/h/+L/5f/m/+b/5//o/+n/6v/q/+r/7P/s/+z/7P/t/+3/7f/t/+7/7P/u/+7/
7v/w//D/8P/w//H/8f/x//L/8v/y//L/8v/y//P/9P/0//P/9P/0//T/9v/2//f/+P/3
//f/9//3//f/+P/6//v/+//7//z//f/+//////8AAAAAAgADAAQABgAGAAcACAAKAAsA
DAANAA8AEgASABQAEwAVABcAGAAaABwAHgAgACAAIQAiACMAJAAkACUAJQAlACUAJgAm
ACYAJQAlACYAJAAkACIAIQAhACEAIQAfAB4AHQAcABsAGgAZABYAFAAUABIAEAAOAA4A
DAAKAAgABgAGAAQAAwADAAEAAAD+//z//P/7//r/+//7//v/+v/4//j/+P/4//f/9//3
//b/9//2//b/9//3//b/9v/2//b/9f/1//b/9v/2//b/9v/2//b/9//3//f/9//3//f/
+f/6//v/+//5//n/+f/5//v/+//5//n/+//7//v/+//9//3//f/9//3//v/+//7//v/+
//7//////////v/+//z//////////P/8//z/+//6//r/+v/5//n/+f/5//n/+v/6//n/
+f/5//n/+f/4//j/+P/4//j/9v/2//b/9v/2//b/9v/1//X/9f/1//T/9v/2//b/9f/1
//X/9f/1//X/9f/1//X/9f/1//X/9P/0//T/8//z//P/8//z//P/8f/x//H/8f/z//P/
8//z//L/8v/y//L/8v/z//P/8//z//T/8v/y//L/8v/z//T/9f/2//n/+f/5//r//f/+
//7//////wAAAAAAAAIAAwADAAMAAQABAAEAAAAAAAAAAQABAAMABAAEAAIAAQD///3/
/f/9//r/9v/z//H/8//z//P/8f/w//D/8P/w/+//7//u//D/8P/w/+//7//v/+//7//v
/+//7//v/+//7//v/+//7//v/+//7//x//D/8P/w/+7/7//v/+7/7v/v/+//7v/s/+n/
5//j/+H/5//s//X/AwAVAC4ATAB1AKYA2QAHAS0BTwFsAXgBdgFtAVkBJwHeAIYALgDo
/8L/rP+f/53/nf+f/6f/s/+7/8T/zf/V/9r/3f/g/+P/5v/m/+n/6v/r/+r/6v/q/+z/
4//c/9X/z//L/8n/x//G/8z/0v/W/9r/4P/k/+j/7P/t/+3/7f/u/+7/7v/u/+7/8P/x
//L/8v/z//T/9P/0//b/9v/3//j/+f/5//n/+f/5//r//P/9//3//f/+////AAABAAEA
AgAAAAIAAwAEAP7/9v/v/+j/5v/l/+T/4//l/+j/6P/q/+3/7//x//L/8//0//X/9v/4
//n/+v/7//z//P/9//3//f/9//7//v8AAP////8AAAAAAAD+//3//f/9//3/+//9//3/
/f/9//z/+//4//b/+P/2//T/8v/y//D/7v/s/+z/7P/q/+n/5//l/+T/4v/h/+L/4v/i
/+H/4f/h/+D/4P/g/+D/4P/d/93/3f/c/93/3P/c/93/3v/e/9//4P/e/93/3f/e/97/
3v/e/97/2v/W/9P/z//S/9P/1P/V/9j/2v/c/93/3//f/9//3//i/+P/4v/j/+P/4//j
/+P/5v/n/+j/6f/p/+r/6v/q/+j/6P/o/+n/6v/r/+v/7P/s/+//7//v/+z/7P/s/+v/
7P/s/+z/6//r/+v/6//r/+r/6v/p/+n/6f/p/+n/6P/o/+j/6P/o/+j/6P/o/+j/5//m
/+X/4//j/+P/4//i/+T/5P/k/+P/4//j/+P/4//h/+H/4f/h/9//3//f/97/4f/i/+L/
4//h/+H/4f/h/+D/3//e/93/3f/d/93/3f/g/+D/4P/h/+L/4//k/+b/6P/q/+z/7//v
/+//8P/z//T/9P/1//f/+P/4//j/+v/7//v/+//7//v/+//6//v//P/+/////v/+//3/
+v/3//X/8//z//b/9P/x/+//6v/p/+b/4//k/+T/5f/m/+j/5//n/+b/6P/o/+j/5//p
/+n/6f/p/+n/6f/p/+n/6f/p/+n/6f/r/+v/6//r/+r/6P/n/+b/6P/p/+n/6P/q/+v/
6//q/+j/3f/F/7P/sf+3/8L/2//1/w0AJABAAGkAngDTAAcBNQFbAXwBlAGcAZUBgwFZ
ARABsgBEAOL/qv+Y/4//i/+N/5H/l/+j/6//uP+//8n/0P/X/9j/3f/i/+L/5f/q/+//
7f/s/+v/7P/q/+j/5v/l/+X/5f/l/+b/5v/o/+j/6P/q/+r/6v/q/+v/6//r/+z/6P/m
/+T/4v/m/+n/7P/u/+3/7P/q/+j/2//Q/8b/vP/C/8X/yP/L/83/0P/U/9f/2f/b/97/
4f/Y/9H/yf/C/8v/1P/c/+T/8f/6/wQADgAQABEAEgATABUAGAAYABoAGwAdAB8AIAAi
ACQAJgAoACoAKwAsAC0ALgAuAC8ALwAvAC8AMAAwAC4ALQAtAC4ALgAuACwAKwApACkA
KQAnACYAJQAkACMAJAAjACAAHgAgAB4AHAAaABYAFAASABAACwAKAAcABQAFAAMAAgAA
AAAAAAD///7//f/9//3//P/6//r/+v/6//f/9//3//b/9v/2//f/+f/5//j/+P/4//r/
+f/5//r/+v/6//r/+v/6//r/+//7//v/+//7//v//f/+//////////////////n/8//r
/+X/1//L/7//s/+0/7P/sv+x/7D/sP+v/67/s/+2/7n/vf/H/9H/2v/k/+z/9f/7/wEA
AgAEAAYABwAGAAYABgAFAAMAAwADAAMABAAEAAMAAwACAAEAAAD+//z//P/8//z//v/+
//7//v/+//7//v/9//z/+//6//j/+P/4//j/9//3//f/9//3//X/9f/1//X/8//z//P/
8v/z//T/9P/1//j/+f/6//v/+//7//v/+//7//j/+v/6//r/+v/9//7///8AAP//////
/wAAAQACAAIAAwACAAIAAQAAAAAAAQABAAEA/////////v/+//7//////wEAAgACAAAA
/f/7//n/+f/4//T/7//r/+n/6//r/+v/6f/o/+j/6P/m/+X/5f/k/+T/5P/k/+P/4f/h
/+H/4f/f/9//3//f/93/3f/d/93/3f/d/93/3f/d/9z/3P/c/9r/2//b/9r/3P/b/9v/
3P/a/9f/0//P/8//0//Y/+H/6//7/xQANgBdAJAAwwD1ACEBRwFoAX4BggFzAVcBJQHc
AIAAFgC0/4T/gP+D/4H/f/+D/43/mf+j/67/t/+//8D/t/+w/6//rv+o/6f/qP+r/63/
rv+v/7L/tP+2/7j/u//C/8f/zP/S/9X/2P/Z/9r/3P/c/9z/3P/d/93/3f/e/97/3v/e
/97/3P/d/97/3v/f/+D/4P/g/97/3v/f/+D/6f/x//n/AQABAAIABAAFAAUABQAGAAcA
CAAJAAkACgAMAA4ADwAQABIAEgATABQAFgAXABgAGQAbAB4AHgAgAB8AIQAjACQAJgAo
ACoALAAsAC0ALgAvADAAMAAxADEAMgAzADUANgA1ADMAMgAyADQANAAyADEAMQAxADEA
LwAsACsAKgApACgAJwAkACIAIAAeABwAGgAaABgAFgAUABIAEgAQAA8ADQALAAoACAAG
AAYABQAEAAMAAwADAAIAAAAAAAAAAAD9//3//f/8//z//P/9///////+//7//v/+//3/
/f/+//7//v/+//7//v/+////////////////////AAABAAEA//////////8AAAEAAAAB
AAMAAwADAAMAAwADAAMAAwABAAIAAgACAAIAAgACAAMABAAFAAUABgAFAAcABgAFAAYA
BgAGAAUABAAEAAQAAwADAAMAAwADAAIAAgABAAEAAQABAAEAAAD+//7//v/+//z//P/8
//z//v/+//7//f/7//v/+//6//z//P/8//v/+f/5//n/+f/5//n/+f/5//n/+f/5//j/
+P/4//f/9//3//f/9//3//f/9//3//f/9//3//f/9//4//j/+P/4//j/+P/5//r/+//8
//3//f/9//7///8AAAAAAQADAAQABAAEAAQABQAFAAUAAwADAAMAAgAEAAQABQAFAAcA
CAAIAAYAAwABAP////////z/+P/1//X/9//3//f/8//y//L/8v/y//H/8f/w//D/8P/w
/+//7//v/+//7//x//H/8f/x/+//7//v/+//7//v/+//7//v/+7/7v/u/+7/7//v/+7/
7v/v/+//7v/u/+v/5//l/+P/5f/q//P//f8JAB4AOABdAIwAvQDtABkBPwFgAXYBfAF3
AWkBRwEIAbgAYgAMAND/tP+l/5v/m/+d/6H/q/+3/8D/yf/T/9r/3f/g/+H/4v/k/+f/
5v/n/+j/6P/o/+r/6v/q/+r/6//r/+v/6//s/+r/7P/s/+z/7v/u/+7/7v/v/+//7//w
/+7/7v/u/+7/8P/x//L/8v/x//L/8v/y//T/9P/1//b/9//3//f/9//3//j/+v/7//n/
+f/6//v//v//////AAD+/wAAAQACAAQABAAFAAYACAAJAAoACwAPABIAEgAUABMAFQAX
ABgAGgAcAB4AIAAgACEAIgAjACYAJgAnACcAJwAnACgAKAAoACcAJwAoACgAKAAmACUA
JQAlACUAIwAiACEAIAAfAB4AHQAaABgAFgAUABIAEAAQAA4ADAAKAAgACAAGAAUABAAB
AP///P/8//z/+//6//n/+f/5//j/+P/4//j/+P/1//X/9f/0//X/9P/0//X/9//2//b/
9v/0//P/8//0//T/9P/0//T/9P/0//X/9f/3//f/9//3//f/+P/5//n/+f/5//n/+f/5
//n/9//3//n/+f/5//n/+//7//v/+//7//z//P/8//z//P/8//3//f/9//z//P/6//3/
/f/9//7//v/+//3//P/8//z/+//7//v/+//7//r/+v/5//n/+f/5//n/+P/4//j/+P/4
//j/+P/4//j/+P/4//j/9//3//f/9//2//b/9v/2//X/9//3//f/9//1//X/9f/1//X/
9f/1//T/9P/0//P/8//z//P/8//z//P/8//z//P/9f/1//X/9f/y//L/8v/y//L/9f/0
//T/9P/0//T/9//4//n/+v/7//v/+//8//3//v/+//////8AAAAAAAACAAMAAwADAAUA
BQAFAAQABAAEAAUABQAFAAYABgAEAAMAAQD////////8//j/9f/1//f/9//3//X/9P/0
//T/9P/z//P/8v/y//L/8v/x//H/8f/x//H/8f/x//H/8f/x//H/8f/x//H/8f/x//H/
8f/w//D/8P/y//P/8//y//L/8//z//D/7v/v/+v/5//l/+n/7v/3/wMAEwAoAEYAbQCc
AM0A/QAnAUkBaAF8AX4BdQFlATsB9gCiAEwA+v/K/7T/pf+f/5//of+p/7X/v//K/9H/
1//c/+H/4v/n/+j/6P/p/+r/6//s/+z/7P/u/+7/7v/u/+//8f/x//H/8v/w//L/8v/y
//T/9P/0//T/8//z//P/9P/2//b/9v/2//T/9f/2//b/9//4//j/+P/4//j/+f/6//v/
+//7//v/+//8//7////9//3//v///wIAAwADAAQABAAGAAcACAAIAAgACQAKAA4ADwAQ
ABEAEwAWABYAGAAZABsAHQAeAB4AIAAiACQAJAAlACYAJwAqACoAKwArACkAKQAqACoA
KgApACkAKgAsACwAKgApACcAJwAnACUAJgAlACQAIwAiACEAHgAcABwAGgAYABYAFAAS
ABAADgAMAAwACgAJAAkABwAGAAQAAAAAAP///v/////////+//7//v/+//7//f/9//3/
/P/7//r/+v/7//v/+v/6//r//P/7//v//P/8//z//P/8//z//P/9//3//f/9//3//f/9
//7/////////////////AQABAP///////////////wEAAQABAAEAAwAEAAQABAAEAAQA
BAAFAAUABQAEAAQAAgAFAAUABQAEAAQABAADAAIAAgACAAEAAQABAAEAAQAAAAAA////
//////////7//v/+//7//v/8//z//P/8//z//P/8//v/+//7//v/+v/8//z//P/7//v/
+//7//v/+f/5//n/+f/7//v/+//6//r/+v/5//n/+f/5//n/+f/5//n/+f/5//n/+f/5
//n/+P/4//j/+P/6//v/+v/6//r/+v/6//v//P/9//7/////////AAABAAIAAgADAAUA
BgAGAAYABgAHAAcABwAHAAcABwAGAAgACAAJAAkACQAKAAoACAAFAAMAAQABAAEA/v/6
//f/9//5//n/+f/3//b/9v/2//b/9f/1//T/9P/0//T/8//1//X/9f/1//P/8//z//P/
8//z//P/8//z//P/8//z//P/8v/y//L/8P/x//H/8P/y//P/8//w/+7/6//n/+f/5//r
//T///8NAB8AOgBcAIsAvgDtABcBOwFbAXIBeAFyAWcBRwEJAbwAZAAQANb/vP+s/6P/
of+h/6X/sf+7/8P/zP/V/9v/4P/j/+b/5//q/+r/6f/s/+3/7P/s/+z/7v/u/+7/7v/v
/+//7//v//D/7v/w//D/8P/y//L/8v/y//X/9f/1//b/9v/2//b/9v/0//X/9v/2//f/
+P/4//j/+P/4//n/+v/7//v/+//7//v//P/+/////////wAAAQACAAMAAwAEAAQABgAH
AAgACAAIAAkACgAOAA8AEAARABEAFAAUABYAFwAZABsAHAAeACAAIgAkACYAJwAoACkA
KgAqACsAKwArACsALAAsACwAKwArACwAKgAqACgAJwApACkAKQAnACYAJQAkACMAIgAh
AB4AHAAaABgAFgAUABQAEgAQAA4ACgAKAAgABwAHAAUABAACAAIAAgABAAAA/f/9//3/
/P/8//z//P/8//v/+//7//r/+f/4//j/+f/5//j/+P/4//j/9//3//j/+P/4//j/+P/6
//r/+//7//v/+//7//v/+f/6//v/+//9//3//f/9///////9//3//f/9//3//f//////
////////AAAAAAAAAAAAAAAAAQABAAEAAAAAAP7/AQABAAEAAAAAAAAA///+//7//v/9
//3//f/9//3//v/+//3//f/9//3//f/8//z//P/8//z//P/8//z//P/6//r/+v/5//n/
+f/5//j/+v/6//r/+f/5//n/+f/5//f/9//3//f/+f/5//n/+P/4//j/9//3//f/9//3
//f/9//3//f/9//3//f/9//3//b/9v/2//b/+P/3//X/9v/2//b/9v/2//n/+v/7//z/
/f/9//3//v///wAAAAABAAMABAAEAAQABAAFAAUABQAFAAUABQAEAAYABgAHAAcACQAK
AAoACAAFAAMAAQABAP///P/4//X/9//5//n/+f/3//b/9v/2//b/9f/1//T/9P/0//T/
8//z//P/8//z//P/8//z//P/8//z//P/8//z//P/8//z//P/8v/y//L/9P/1//X/9P/0
//P/8//0//L/7f/r/+n/6f/r//L/+/8HABkAMABQAHkAqgDdAAsBMwFTAW4BegF6AXEB
WwEpAd4AiAAwAOr/xv+y/6X/of+j/6X/rf+3/8H/yv/T/93/4v/j/+b/6f/q/+r/6//u
/+3/7v/u/+7/8P/w//D/8P/x//H/8f/x//L/8v/0//T/9P/0//T/9P/0//X/9f/1//b/
9v/2//b/9v/2//f/+P/4//n/+v/6//r/+v/6//v//P/9//3//f/9//3//v8AAAEAAQAB
AAIAAwAGAAcABwAIAAYACAAJAAoADAAMAA0ADgAQABEAEgATABUAGAAYABoAGwAdAB8A
IAAiACQAJgAoACgAKQAqACsALAAsAC0ALQAtAC0ALgAuAC4ALQAtAC4ALgAuACwAKwAr
ACsAKwApACgAJwAmACUAJAAjACAAHgAcABoAGAAWABYAFAASABAADgAOAAwACwAJAAcA
BgAEAAQABAADAAIAAQABAAEAAAD+//7//v/+//3//f/9//z//f/8//z//f/9//z//P/8
//7//f/9//7//v/+//7//v/+//7//////wEAAQABAAEA//8AAAEAAQABAAEAAQABAAMA
AwABAAEAAwADAAMAAwAFAAUABQAFAAUABgAGAAYABgAGAAYABwAHAAcABgAGAAQABwAH
AAcABgAGAAYABQAGAAYABgAFAAUABQAFAAUABAAEAAMAAwADAAMAAwACAAIAAgACAAIA
AgACAAIAAgAAAAAAAAD//wEAAQABAAAAAAAAAAAA////////////////////////////
/////v/+//7//f/9/////////////f/9//3//f/9//3//f/9//7//v/+//7//v////3/
/v/+//7//v/+////AAABAAIABQAFAAUABgAHAAgACAAJAAsADAAMAAwADAANAA0ADQAP
AA8ADwAOAAwADAANAA0ADwAQABAADgANAAsACQAJAAkABgACAP///f////////////7/
/v/+//7//f/9//z//P/8//z/+//9//3//f/9//v/+//7//v/+//7//v/+//9//3//f/9
//3//P/8//z//P/9//3//P/8//3//f/8//r/+f/3//P/8f/1//z/BQARACMAOgBaAIMA
tADlABMBOwFbAXYBggGAAXcBYQEvAeYAkgA6APT/0P++/7P/r/+v/7H/uf/D/83/1v/f
/+f/7v/v//L/9f/2//b/9//4//n/+P/4//j/+v/8//z//P/9//v/+//7//z//P/+//7/
/v8AAAAAAAAAAAEAAQABAAIAAgACAAIAAgAEAAUABgAGAAUABgAGAAYACAAIAAkACgAL
AAsACwALAAsADAAOAA8ADwAPABAAEQASABMAEwAUABIAFAAVABYAGgAaABsAHAAgACEA
IgAjACMAJgAmACgAKQArAC0ALgAyADQANgA4ADgAOQA6ADsAPAA8AD0APQA+AD8AQQBC
AEIAQQBBAEIAQgBCAEAAPwA/AD8APwA9ADwAOwA6ADkAOAA3ADQAMgAwAC4ALAAqACoA
KAAmACQAJAAkACIAIQAfAB0AHAAaABoAGgAZABgAFQAVABUAFAAUABQAFAAUABQAFQAW
ABYAFQAUABQAFQAVABQAFAAUABYAFQAVABYAFAAUABQAFAAUABQAFQAVABUAFQAVABUA
FQAWABcAFwAXABcAFwAXABkAGQAXABcAGAAZABoAGwAfAB8AHwAfAB0AHgAeAB4AHgAe
AB4AHwAfAB8AHgAeABwAHwAfAB8AHQAcABsAGQAbABwAHQAdAB0AHQAdAB0AFAAOAAcA
AQD7//X/7//o/+b/5P/i/+D/3v/e/97/3v/c/9z/3P/b/9n/2f/Z/9j/2v/a/9r/2f/e
/+H/5P/n/+j/6f/q/+v/6//r/+v/6v/n/+b/5P/j/+H/4f/h/+H/4v/j/+T/5f/l/+X/
5f/l/+T/5v/m/+b/6P/o/+j/6P/p/+r/6//s/+7/7//w//L/8f/y//L/8//1//b/9v/2
//j/+f/5//n/+//7//v/+v/6//r/+//7//v//P/8//r/9v/z//D/7//t/+r/5v/j/+L/
4//i/+H/4P/g/+H/4v/c/9f/0//O/8v/yP/F/8H/wP+//77/vf+7/7v/u/+7/73/vf+9
/73/u/+7/7v/u/+9/7z/vP+8/7v/u/+6/7j/qv+h/5n/lv+S/43/hf+B/3//gf+I/4//
nf+v/8j/6P8TAEYAfQCvAN0AAwEkAToBQAE3AR8B6wCaADYAyP9o/zj/LP8l/yH/Jf8r
/zH/Qf9T/17/Z/9z/3z/g/+G/4v/kP+Q/4//lP+V/6H/qv+z/77/1v/s/wIAGQAZABkA
GQAaABoAHAAcABwAHAAcABwAHAAdAB0AHQAeAB8AIAAhACIAIAAhACIAIgAjACQAJAAk
ACYAJgAnACgAJwAnACcAJwApACoALAAtAC8ALwAwADEAMAAxADEAMgA0ADYANwA4ADgA
OAA5ADoAPgA/AEAAQQBFAEgASABKAEkASwBNAE4ARgA+ADYALgApACcAJQAjACEAIAAg
AB8AHgAdAB0AHAAaABcAFQAUABYAFgAUABMAEwATABMAEQATABMAEwATABMAEwARABAA
EgASABIAEgAOAAwACgAIAAcACAAHAAcACwALAAwADAAUABwAIwAqACUAIwAhAB4AHQAc
ABsAGgAOAAMA+P/s/+L/2v/T/83/xv/A/7v/tv+r/6H/mP+Q/5X/mP+b/57/lv+Q/4v/
hf99/3X/bf9l/2D/Xv9c/1n/Vv9T/1D/Tf9N/03/S/9L/03/Tf9N/03/Tf9N/03/Tf9P
/1D/UP9Q/1P/VP9V/1f/Y/9t/3b/gP9+/3//ff97/37/gP+C/4P/ev90/27/Z/9k/2H/
Xv9b/13/Xv9e/1//Xf9d/13/XP9i/2b/av9u/3H/cv9z/3T/df92/3f/d/94/3n/ev96
/3z/fP98/3v/hP+N/5b/n/+j/6X/p/+p/6X/of+d/5j/lP+Q/4v/h/+F/4P/gf9//4X/
if+N/5H/k/+V/5f/mf+b/5z/nf+e/5//of+i/6P/pv+o/6n/q/+t/6//sv+1/7L/s/+z
/7P/s/+z/7X/tv+z/7H/r/+v/6z/qv+n/6X/p/+n/6b/pv+k/6H/n/+e/5z/mf+W/5H/
kP+Q/5D/jv+Q/4//j/+Q/5P/k/+T/5P/kv+R/5D/j/+O/4z/jP+M/4z/jv+O/47/jv+Q
/5D/kP+Q/5P/lP+V/5b/lv+W/5b/lv+Y/5j/mP+Y/5X/lP+T/5L/kP+Q/5D/kP+U/5b/
mP+a/w==
         </WaveFormData>
      </LeadData>
      <LeadData>
         <LeadByteCountTotal>10000</LeadByteCountTotal>
         <LeadTimeOffset>0</LeadTimeOffset>
         <LeadSampleCountTotal>5000</LeadSampleCountTotal>
         <LeadAmplitudeUnitsPerBit>4.88</LeadAmplitudeUnitsPerBit>
         <LeadAmplitudeUnits>��V</LeadAmplitudeUnits>
         <LeadHighLimit>2147483647</LeadHighLimit>
         <LeadLowLimit>268435456</LeadLowLimit>
         <LeadID>V5</LeadID>
         <LeadOffsetFirstSample>0</LeadOffsetFirstSample>
         <FirstSampleBaseline>0</FirstSampleBaseline>
         <LeadSampleSize>2</LeadSampleSize>
         <LeadOff>FALSE</LeadOff>
         <BaselineSway>FALSE</BaselineSway>
         <ExcessiveACNoise>FALSE</ExcessiveACNoise>
         <MuscleNoise>FALSE</MuscleNoise>
         <LeadDataCRC32>338609275</LeadDataCRC32>
         <WaveFormData>
2//b/9v/2//c/9z/3P/c/9z/3P/c/9z/3P/c/9z/3P/c/9z/2//a/9f/0v/S/9X/2f/g
/+r/+f8OACkATgB/ALMA4gAQATYBVwFtAXUBcAFlAUQBBgGxAFIA8/+2/5z/j/+I/4j/
i/+Q/5r/o/+u/7j/wP/G/8n/zv/Q/9L/0//V/9X/2P/Y/9j/2v/Y/9j/2f/b/9v/2//b
/9v/3P/c/9z/3P/d/93/3f/e/9//3f/d/93/3P/e/9//3//f/+D/4P/g/+D/4P/g/+L/
4//i/+L/4v/k/+P/5P/l/+b/5v/n/+j/6f/p/+n/6//t/+7/7v/v/+//8P/x//H/8v/0
//X/9v/2//f/+f/7//z//v/+/wAAAQACAAQABwAHAAkACwAMAA0ADgAQABEAEgATABQA
FQAVABUAFQAWABcAFwAWABYAFgAWABYAFAAUABMAEwATABEAEAAPAA4ADAAKAAgABwAG
AAUAAwABAP//+//5//j/9//2//T/9P/z//H/7//u/+3/7f/s/+v/6//q/+n/6f/p/+f/
5//n/+X/5f/l/+P/5f/k/+X/5f/k/+T/5P/m/+f/5v/l/+T/4//j/+P/4//k/+b/5v/m
/+f/5f/l/+b/5v/m/+b/5//n/+n/6f/p/+n/6v/q/+r/6//p/+n/6f/q/+r/6v/q/+r/
7P/t/+3/7f/u/+7/7v/u/+z/7P/t/+3/7v/u/+7/7P/s/+z/7P/r/+3/7f/s/+z/6v/q
/+r/6f/p/+n/6v/q/+n/6f/p/+j/6P/o/+j/6P/n/+f/5//n/+f/5v/l/+X/5v/m/+X/
5f/l/+X/5f/k/+T/5P/k/+T/5v/m/+b/5v/k/+T/5P/j/+X/5f/l/+X/5P/k/+T/5P/k
/+T/5P/k/+T/5P/j/+P/5f/l/+X/5f/j/+P/5P/m/+b/5v/m/+f/6P/p/+r/6//r/+z/
7P/s/+7/7v/u//D/8f/y//L/8v/y//L/8//z//P/8//z//P/8//z//T/9v/4//j/+P/y
//D/7//u/+7/7P/p/+j/5//n/+f/5//l/+P/4v/h/+P/4//i/+L/4v/i/+H/4f/h/+H/
4f/h/9//3//f/9//4P/h/+L/4//h/+H/4P/g/+D/4P/g/+D/4P/g/+D/4P/g/+D/4P/g
/9//3P/Z/9b/1P/V/9v/4v/q//n/EAApAEoAeQCtAN4ABgEqAUsBYwFpAWQBVwE2AfgA
qwBSAP//xv+s/5v/kv+O/4//lv+e/6n/tP+8/8T/yv/P/9L/1P/W/9f/2f/b/9z/2v/a
/9z/2v/a/9v/3f/d/93/3f/d/97/3v/e/97/3//f/9//4P/h/+H/4f/h/+D/4P/h/+H/
4f/k/+T/5P/k/+T/5P/m/+f/5v/m/+b/6P/o/+j/6P/o/+j/6f/q/+v/7f/t/+//8f/w
//D/8f/x//L/8//z//T/+P/5//r/+v/7//3///8AAAIAAgAEAAUABAAGAAkACQALAA0A
DgAPABIAFAAVABYAFwAYABkAGQAXABcAGAAZABcAFgAWABYAGAAYABYAFgAVABUAFQAT
ABIAEQAQAA4ADgAMAAsACgAHAAUAAwABAAEA///+//3/+//4//f/9f/1//P/8v/x//H/
8P/v/+//7P/r/+v/6//r/+v/6//p/+v/6//p/+v/6//r/+r/6P/m/+b/6P/p/+n/6f/p
/+n/6f/p/+n/6v/q/+r/6v/r/+n/6f/q/+r/7P/s/+3/7f/t/+3/7f/t/+7/7v/u/+//
7//v/+//8P/w//D/8P/w//D/8f/x//H/8v/y//L/8v/w//D/8f/x//D/8P/w/+7/8P/w
//D/7//v/+//7v/u/+7/7v/u/+3/7f/t/+7/7v/t/+3/7f/s/+z/7P/s/+z/6//r/+v/
6//r/+r/6f/p/+r/6v/p/+n/6f/p/+n/6P/o/+j/6P/o/+b/5v/m/+b/5v/m/+b/5f/l
/+X/5f/l/+b/5v/m/+b/5v/m/+b/5v/m/+b/5f/l/+X/5f/l/+X/5f/l/+b/5v/k/+b/
6P/m/+b/5v/m/+f/6P/p/+r/6//r/+z/7P/u//D/8P/w//D/8f/y//L/8v/y//L/8//z
//P/8//z//P/8//z//T/9P/2//b/9v/y//D/7//u/+z/6v/n/+b/5f/l/+X/5f/i/+H/
4f/h/+P/4//i/+L/4v/i/+H/4f/h/+H/4f/h/+H/4f/h/+H/4f/h/+H/4f/h/+H/4P/g
/+D/4P/g/+D/4P/g/+D/4P/g/+D/4P/g/93/2v/X/9b/1v/b/+H/7P/6/w0AKgBLAHgA
qwDdAAYBKgFKAV8BZQFfAVQBNQH6AK4AVwACAMf/rv+e/5P/kP+S/5n/ov+s/7X/vP/E
/8r/0P/T/9T/2P/Y/9n/2f/b/9z/3P/c/97/3P/e/9//4f/h/9//3//f/+D/4P/g/+D/
4f/h/+H/4v/j/+P/4//j/+L/5P/l/+X/5f/k/+T/5P/k/+b/5v/o/+n/6P/o/+j/6v/q
/+r/6v/q/+r/6//s/+3/7f/t/+//8f/y//L/8//z//T/9f/1//b/+P/5//r/+v/7//3/
//8AAAIAAgAEAAUABgAIAAsACwALAA0ADgAPABAAEgATABQAFQAWABcAFwAXABcAGAAZ
ABcAFgAWABYAFgAWABQAFAATABMAEwARABAADwAOAAwADAAKAAkACAAHAAUAAwABAAEA
///+//3/+//4//f/9f/z//H/8P/v/+//7v/t/+3/7P/r/+v/6//r/+v/6//p/+n/6f/n
/+n/6P/p/+n/6P/m/+b/6P/p/+f/5//n/+f/5//n/+f/6P/o/+j/6P/p/+n/6f/q/+r/
6v/q/+v/6//r/+v/6//r/+z/7P/s/+3/6//r/+v/7P/u/+7/7v/u/+7/7//v/+//8P/w
//D/8P/w//D/8f/x/+7/7v/u/+z/7v/u/+7/7f/t/+3/7P/s/+z/7P/s/+v/6f/p/+r/
6v/p/+n/6f/o/+j/6P/o/+j/5//n/+f/5//p/+j/5//n/+b/5v/l/+X/5f/l/+X/5P/m
/+b/5v/m/+T/5P/k/+T/5P/k/+T/4//j/+P/4//j/+L/4v/i/+L/4v/i/+L/4v/k/+T/
4//j/+H/4f/h/+H/4//j/+T/5P/k/+T/4v/i/+L/4v/j/+T/5f/m/+n/6f/q/+r/6v/s
/+z/7P/u/+//8P/w//D/8P/w//H/8f/x//H/8f/v/+//7//w//D/8v/y//L/7v/s/+v/
6v/o/+b/4//i/+P/4//j/+P/4P/f/9//3//f/9//3v/e/97/3v/d/93/3//f/9//3//d
/93/3f/d/93/3f/d/93/3f/d/9z/3P/e/97/3v/e/97/3v/e/97/3P/c/9z/3P/b/9j/
1f/Q/9D/0//b/+L/8P8BABoAOQBiAJMAxQD0ABoBPAFXAWUBYwFcAUUBFgHMAHcAHgDX
/7D/nP+R/47/jv+P/5b/oP+r/7T/vP/C/8j/zf/O/9D/0v/V/9X/1f/Y/9j/2P/a/9j/
4f/p//L/+f/+/wEABAAIAAEA/P/3//P/7P/n/+P/3//h/+H/4f/g/+D/4f/h/+H/4P/g
/+D/4P/g/+D/4v/j/+L/4v/i/+T/5P/k/+T/5P/k/+X/5v/n/+f/5//p/+v/7P/s/+3/
7f/w//H/8f/y//7/BwAQABgAHQAhACUAKAAoACgAKgArAC4AMAAzADMAMwA1ADYANwA6
ADwAPQA+AD0APgA/AD8APQA9AD4APwA+ADwAOwA6ADwAPAA6ADoANwA3ADcANQA0ADMA
MgAwAC4ALAArACoAJgAjACAAHQAZABcAFgAVABMAEAAPAA0ACwAJAAgABwAHAAYABQAF
AAIAAQABAAEAAQABAAEA/////////f////3//f/8//r/+P/4//r/+//5//n/+f/5//n/
+f/5//r//f8AAAMABwAHAAcACAAIAAcABgAGAAUAAgABAAAA//////7//f/9//3//f/9
//7//v/+//7//v/+/////////////v/9//z//P/8//3//f/8//z//P/6//j/+P/4//f/
9//3//b/9v/2//b/9v/1//P/8//0//T/9P/z//L/8P/y//L/8v/y//L/8//0//X/9f/0
//P/8//0//T/8//z//X/9f/1//T/9P/0//T/9P/2//b/9v/2//X/9P/z//H/8//z//P/
8//y//L/8v/y//P/9P/1//b/9v/2//X/9f/3//f/+v/3//b/9f/0//L/8P/u/+z/7//v
//D/8P/w//L/8v/y//L/8//0//T/9P/0//T/9f/4//n/+v/7//n/+f/5//r//P/+//7/
/v/7//r/+v/6//b/8v/t/+r/6//t/+//8f/y//H/8f/x/+7/7f/r/+r/6v/q/+n/6f/n
/+f/5//n/+f/5//n/+f/5//n/+f/5//p/+n/6P/o/+f/5v/l/+T/5v/m/+b/5v/m/+b/
5v/m/+X/7P8BAA4ADAALAAsAAAD+/wcAHAA5AGAAkQDJAPwAKgFQAW8BhwGPAYoBdwFO
AQgBrwBEAOH/pv+S/4f/hv+I/4v/kP+a/6f/sP+4/8D/yP/P/9L/1P/Y/9n/2//b/9r/
3P/c/97/3P/e/+H/5f/n/+f/5//n/+j/6P/o/+j/6f/p/+n/6v/r/+v/6//r/+r/7//z
//b/+f/3//T/8f/u//L/9P/4//v/CAAUACAALgAnACQAIQAeABoAGQAYABcAFAATABQA
FQAeACYALwA3ADEALQAoACQAGgARAAgA/v/9////AQACAAQABAAGAAcABgAIAAsACwAN
AA8AEAARABQAFgAXABgAFwAYABkAGQAZABkAGgAbABsAGgAaABoAGAAYABYAFgAVABUA
FQATABIAEQAQAA4ADgAMAAsACgAJAAcABQADAAEA///+//3/+//4//f/9f/1//P/8v/x
//H/8P/v/+//7v/t/+3/7f/t/+3/7f/r/+v/6//p/+v/7P/t/+3/7P/p/+j/6f/p/+f/
5//n/+f/6f/p/+n/6v/o/+j/6P/p/+n/6f/q/+r/7P/s/+3/7f/t/+3/7f/t//X//P8D
AAsAGQAnADUARABFAEYARwBIAEkASwBMAE0ASgBGAEIAPgAyACgAHwAVAA0ABgD///b/
9P/y//D/7f/t/+3/7P/s/+r/6v/q/+n/6f/p/+r/6v/t/+3/7f/s/+3/7v/v//D/7f/t
/+3/7f/v/+7/7f/t//D/8P/v/+//7//v/+//7v/w//D/8P/w//D/8P/w//D/8P/w//D/
7//x//H/8f/x/+//7v/t/+z/7P/s/+z/7P/u/+z/7P/s/+z/7P/t/+7/7//w//H/8f/y
//L/9P/2//b/9v/6//3/AAACAAQABAAEAAUABQAFAAUABQAFAAUABQAGAAgACgAKAAoA
BwAGAAYABgACAAAA/f/8//v/+//7//v/+v/5//n/+f/6//v/+//8//7//v/9//3//f/9
//3//f8AAAEAAgADAAMAAwADAAMAAwADAAIAAgACAAIAAgACAAIAAgACAAIABAAEAAQA
BAADAAAA///6//r//f8BAAgAEgAjADgAVwB+AK8A5QAUAUABZgGFAZsBowGkAaMBhAFE
AfEAlAA7APz/1P+1/6r/rv+v/7L/wP/L/9L/3P/m//T/BQASABoAIAAnACkAKwAuACwA
LAAuACwAKQAnACYAIwAcABcAEgAOAAsACgAJAAkABgAFAAUABQAHAAcABwAGAAgACQAJ
AAkACgAKAAoACgAMAAwADgAPAA4ADgAOABAABQD+//f/8P/w//H/8v/z//P/8//1//f/
9v/2//f/9//6//v/+//8//7///8AAAAAAQADAAUABgAKAAoADAANAA4AEAATABMAFQAX
ABgAGQAaABwAHQAeAB0AHgAfAB8AIQAhACIAIwAhACAAIAAgACIAIgAgACAAHwAfAB8A
HQAcABsAGgAYABYAFAATABIADwANAAsACQAJAAcABgAFAAMAAAD///3//f/7//r/+f/3
//b/9f/1//L/8f/x//H/7//v/+//7f/v/+//7f/v/+7/7//v/+7/7P/s/+7/7//t/+3/
7f/t/+3/7f/t/+7/7v/u/+7/7//t/+3/7v/u//D/8P/x//H/8f/x//H/8f/y//L/8v/z
//P/8//z//T/9P/0//T/9P/0//X/9f/1//b/9v/2//b/+P/4//n/+f/4//j/+P/2//b/
9v/2//X/9f/1//T/9P/0//T/9P/z//H/8f/y//L/8f/x//H/8P/w//D/8P/w/+//7//v
/+//7//u/+3/7f/u/+7/7f/t/+3/7f/t/+z/7P/s/+z/7P/q/+r/6v/q/+z/7P/s/+v/
6//r/+v/6//q/+r/6v/q/+r/6v/q/+r/6v/q/+n/6f/r/+z/6v/q/+r/6v/t/+7/7//w
//H/8f/y//L/8v/0//T/9P/2//f/+P/4//r/+v/6//v/+v/5//j/9//3//f/9//4//j/
+v/6//r/9v/0//P/8v/w/+7/6//q/+n/6f/p/+n/6P/n/+f/5//n/+f/5v/m/+T/5P/j
/+P/4//j/+P/4//j/+P/4//j/+P/4//j/+P/5f/l/+T/5P/k/+T/5P/k/+T/5P/k/+T/
4v/k/+T/4v/h/97/2//a/9j/1//d/+T/7v/9/xAAKwBQAH8AsQDgAAwBNAFTAWsBcQFs
AV8BPgEAAa8AWAADAMb/qv+Z/5D/jv+R/5b/ov+t/7b/vv/I/9D/0//W/9b/1v/Z/9v/
2//c/9z/3P/e/9z/3v/f/+H/4f/f/9//3//g/+D/4P/g/+H/4//j/+T/5f/l/+X/5f/k
/+T/5f/l/+X/5P/k/+T/5P/m/+b/6P/p/+r/6v/q/+z/7P/s/+z/7P/s/+3/7v/v/+//
7//x//P/8v/y//P/8//0//X/9f/2//r/+//8//z//f///wEAAgAEAAQABgAHAAgACgAN
AA0ADwARABIAEwAUABYAFwAYABsAHAAdAB0AHQAdAB4AHwAdABwAHAAcAB4AHgAcABwA
HQAdAB0AGwAYABcAFgAUABIAEAAPAA4ACwAJAAcABQAFAAMAAgABAP///P/7//n/9//1
//T/8//z//L/8f/x//D/7//v/+//7f/t/+3/6//t/+3/6//t/+z/7f/t/+z/6v/q/+z/
7f/r/+v/6//r/+n/6f/p/+r/6v/q/+r/6//t/+3/7v/u/+7/7v/v/+//7//v/+//7//u
/+7/7v/v/+//7//v//D/8P/w//D/8P/y//P/8//z//L/8v/y//L/8v/y//P/8//0//T/
9P/y//T/9P/0//P/8//z//L/8v/w//D/8P/v/+//7//w//D/7//v/+//7v/u/+7/7v/u
/+//7//v/+//7//u/+3/7f/u/+7/7f/t/+3/7f/t/+z/7P/s/+z/7P/q/+r/6v/q/+z/
7P/s/+v/6f/p/+n/6f/q/+r/6v/q/+r/6v/q/+r/7P/s/+v/6//p/+n/6f/p/+n/6//q
/+r/6v/q/+r/7f/u/+//8P/x//H/8v/y//L/9P/0//T/9v/3//j/+P/6//r/+v/7//v/
+//7//v/+//7//v//P/6//z//P/8//j/9v/1//T/9P/y/+//7v/r/+v/6//r/+r/6f/p
/+n/6f/p/+j/6P/o/+j/5//n/+f/5//n/+f/5//n/+f/5//n/+f/5//n/+n/6f/o/+j/
6P/o/+j/6P/o/+j/6P/o/+j/6P/o/+b/5f/k/+H/3P/c/9//5f/u//j/CQAeADsAYACP
AMMA8AAaAT4BXQFxAXMBbAFbATIB7gCbAEQA8//C/6z/nf+W/5b/l/+e/6r/t//A/8j/
zv/S/9f/2v/c/97/3//f/+H/4v/k/+T/5v/k/+T/5f/n/+f/5//n/+f/6P/m/+b/5v/n
/+n/6f/q/+v/6f/p/+n/6P/q/+v/6//r/+z/7P/s/+z/7P/s/+7/7//u/+7/7v/w//D/
8P/w//D/8v/z//T/9f/z//P/9f/3//j/+P/5//n//P/9//3//v8AAAEAAgACAAEAAwAF
AAYACgAKAAwADQAOABAAEwATABMAFQAWABcAGgAcAB0AHgAdAB4AHwAfAB8AHwAgACEA
IQAgACAAIAAgACAAHgAeAB0AHQAdABsAHAAbABoAGAAWABQAEwASABEADwANAAsACQAH
AAYABQADAAAA///9//3/+//6//n/9//2//X/9f/2//X/9f/1//P/8//z//H/8//z//H/
8//z//P/8v/w//D/8P/y//P/8f/x//H/8f/x//H/8f/y//D/8P/w//H/8f/x//L/8v/y
//L/8//z//P/8//z//P/9P/0//T/9f/1//X/9f/2//j/+P/4//j/9v/3//f/9//4//j/
+P/4//j/+P/5//n/+v/6//r/+P/4//j/+P/3//f/9//2//b/9P/0//T/8//z//P/9P/0
//P/8//z//L/8v/y//L/8v/x//H/8f/x//H/8P/v/+//8P/w/+//7//v/+//7//u/+7/
7v/u/+7/7v/u/+7/7v/u/+7/7v/t/+3/7f/t/+3/7v/u/+7/7v/u/+7/7v/u/+7/7v/t
/+3/6//r/+v/6//t/+3/7P/s/+z/7P/s/+//8P/x//L/8f/x//L/8v/0//b/9v/2//j/
+f/6//r/+v/6//r/+//7//v/+//7//v/+//7//z/+v/8//z//P/4//b/9f/0//L/8P/t
/+z/6//r/+v/6//q/+n/6f/p/+f/5//m/+b/5v/m/+X/5f/n/+f/5//n/+X/5f/l/+X/
4//j/+P/4//l/+X/5P/k/+T/5P/k/+T/5P/k/+T/5P/k/+T/5P/i/9//3P/Z/9j/2P/d
/+X/8P/+/xEAKgBLAHoArQDbAAYBKgFKAWEBZwFjAVgBNwH8AK4AVwACAMn/rv+e/5X/
kv+U/5f/ov+s/7X/vP/E/8z/0v/V/9b/2P/a/9v/2//d/97/3P/c/97/3P/c/93/3//f
/+H/4f/h/+L/4P/g/+D/4f/h/+H/4v/j/+X/5f/l/+T/5P/l/+X/5f/k/+T/5P/k/+T/
5P/m/+f/5v/m/+b/6P/n/+j/6f/q/+r/6//s/+3/7f/t/+//8f/y//L/8//z//T/9f/1
//b/+P/5//r/+v/9////AQACAAIAAgAEAAUABgAIAAsACwANAA8AEAARABQAFgAXABgA
FwAYABkAGQAZABkAGgAbABsAGgAaABoAGAAYABYAFgAXABcAFwAVABQAEwASABAADgAM
AAsACgAHAAUAAwABAAEA///+//3/+f/2//X/8//z//H/8P/v/+3/7P/r/+v/6v/p/+n/
6f/p/+n/6f/n/+f/5//l/+f/5//n/+b/5P/k/+T/5v/n/+X/5f/l/+X/5f/l/+X/5v/m
/+b/5v/n/+X/5f/m/+b/5v/m/+f/5//p/+n/6f/p/+r/6v/q/+v/6f/p/+n/6v/q/+r/
6v/q/+r/6//r/+v/6v/q/+r/6v/q/+r/6//r/+z/7P/s/+r/7P/s/+z/6//q/+n/5//m
/+b/5v/m/+X/5f/l/+b/5v/n/+f/5//m/+b/5v/m/+b/5f/l/+X/5f/l/+T/4//j/+L/
4v/h/+H/4//j/+P/4v/i/+L/4v/i/+D/4P/g/+D/4P/g/+D/3//f/9//3//f/97/3v/e
/97/3P/c/9z/3P/e/97/3f/d/93/3f/d/93/3f/d/9z/3P/c/9z/3P/c/9//4P/h/+L/
5f/l/+b/5v/k/+b/5v/m/+j/6f/q/+r/6v/q/+r/6//r/+v/6//r/+v/6//r/+z/7v/w
//D/8P/q/+j/5//m/+L/4P/d/9z/2//b/9v/2//a/9n/2f/Z/9n/2f/Y/9j/2P/Y/9f/
1//V/9X/1f/V/9f/1//X/9f/1f/V/9X/1f/V/9X/1P/U/9T/1P/U/9T/1P/U/9T/1P/W
/9b/1v/W/9P/0P/L/8j/yv/N/9P/2v/o//n/EAAvAFgAiwC7AOoAEgEyAU0BWwFZAVAB
OwEKAcIAawAUAM3/qP+U/4X/gv+C/4X/jP+Y/6H/qP+w/7r/wP/D/8T/xv/I/8n/y//N
/8z/zv/O/9D/zv/O/8//0f/R/8//z//P/9D/0P/Q/9D/0f/R/9H/0v/T/9P/0//T/9L/
0v/T/9P/0//U/9T/1P/U/9T/1P/W/9f/1v/W/9b/2P/X/9j/2f/a/9r/2//c/93/3f/d
/9//4f/g/+D/4f/h/+L/4//j/+T/5v/n/+j/6P/p/+v/7f/u//D/8P/y//P/9P/2//n/
+f/9////AAABAAAAAgADAAQAAwAEAAUABQAFAAUABgAHAAUABAAEAAQABgAGAAQABAAD
AAMAAwABAP7//f/8//r/+v/4//f/9v/z//H/7//t/+v/6f/o/+f/5//k/+P/4f/f/93/
3P/b/9n/2P/X/9f/1v/V/9X/1f/T/9P/0//R/9P/0//R/9P/0//T/9L/0P/Q/9D/0v/T
/9H/0f/R/9H/z//P/8//0P/Q/9D/0P/R/9P/0//U/9T/0v/S/9P/0//R/9H/0f/R/9L/
0v/S/9P/0//T/9P/1P/U/9T/1P/U/9b/1//X/9f/1v/W/9b/1v/W/9b/1//X/9b/1v/W
/9T/1v/W/9b/1f/V/9X/1P/U/9T/1P/U/9P/0f/R/9L/0v/R/9H/0f/Q/9D/0P/Q/9D/
z//P/8//z//P/87/zf/N/8z/zP/L/8v/y//L/8v/yv/K/8r/yv/K/8r/yv/K/8r/yv/K
/8r/yf/J/8n/yf/J/8j/yP/I/8j/yP/I/8j/yP/G/8b/xf/F/8f/x//H/8f/x//H/8b/
xP/G/8b/xv/G/8f/yP/J/8r/y//L/8z/zP/O/9D/0P/Q/9D/0f/S/9L/0v/S/9L/0//T
/9P/0//T/9P/0//T/9T/0v/U/9T/1P/Q/87/zf/M/8r/yP/F/8T/wf/B/8H/wf/C/8H/
wf/B/7//v/++/77/vv++/73/vf+9/73/vf+9/7v/u/+7/7v/vf+9/73/vf+9/73/vP+8
/7z/vP+8/7z/vP+8/7z/vP+8/7z/vP+6/7f/tv+z/7D/sP+z/7n/wP/O/9//9v8VAD4A
bwChAM4A9gAWATEBPwE7ATIBHQHuAKQATwD4/7H/jP96/23/aP9q/2v/dP+A/4n/jv+Y
/6D/pv+p/6z/rP+u/6//sf+x/7L/sv+y/7T/sv+y/7P/tf+1/7P/s/+z/7T/tP+0/7T/
tf+3/7f/uP+5/7f/t/+3/7b/tv+3/7f/t/+6/7r/uv+6/7j/uP+6/7v/uv+6/7r/vP+8
/7z/vP+8/7z/vf++/7//v/+//8H/w//C/8L/w//D/8T/xf/F/8b/yv/L/8z/zP/N/8//
0f/S/9L/0v/U/9X/1v/Y/9v/2//f/+H/4v/j/+L/5P/l/+b/5//o/+n/6f/r/+v/7P/t
/+v/6v/q/+r/6v/q/+j/6P/p/+n/6f/n/+b/5f/k/+L/4P/e/93/3P/X/9X/0//R/9H/
z//O/83/y//I/8f/xf/F/8P/wv/B/73/vP+7/7v/uv+5/7n/uf+5/7n/uf+3/7n/uf+3
/7n/t/+3/7b/tP+0/7T/tv+3/7b/tf+0/7P/s/+z/7P/tP+y/7L/sv+z/7H/sf+y/7L/
tP+0/7X/tf+1/7X/tf+1/7T/tP+0/7X/tf+1/7X/tv+4/7j/uP+4/7b/t/+3/7f/uP+4
/7j/uP+2/7b/t/+3/7b/tv+2/7T/s/+y/7H/r/+w/7H/sf+y/7L/sv+y/7H/u//D/8z/
1P/a/9//5P/o/+n/6v/r/+z/7f/t/+3/7f/v/+7/7f/t/+7/7v/t/+3/7f/t/+3/7P/o
/+b/5P/i/+H/4P/f/97/3P/c/9z/2//f/+H/4//l/+X/5v/n/+j/5v/k/+L/4P/f/97/
3P/b/9v/3f/b/9z/3P/c/9z/3P/d/97/3//g/+H/4f/i/+L/4v/k/+T/5P/k/+X/5v/m
/+j/6P/o/+n/6//r/+v/6//q/+n/6P/o/+j/6v/q/+r/6f/q/+z/7v/p/+b/4v/g/93/
3f/d/93/3//f/+D/4f/m/+v/7//0//f/+v/8////AAABAAIAAwADAAMAAwADAAUABQAF
AAUAAwADAAIAAgAEAAQABAAEAAYABgAGAAYAGAAkACoAMAAzADQAMQAwADAANQA7AEIA
TgBdAHIAjwC2AOUAGwFKAXQBmAG3AcsBzQHEAbUBkgFSAQEBqgBZACAABADz/+z/7v/x
//T/+P/7//7/BAAMABQAFwAaABwAHgAfAB8AIQAiABgADgAGAPr/4//N/7j/of+h/6H/
of+i/6D/oP+g/6H/n/+f/6D/of+f/5//n/+e/6H/o/+k/6X/pf+k/6P/ov+i/6L/pP+l
/6T/pP+k/6b/pv+m/6b/pv+o/6n/qv+r/6v/q/+t/6//r/+u/67/rf+w/7H/sf+y/7P/
s/+z/7L/tf+3/7n/uv++/77/wP/B/8D/wv/F/8X/0//f/+r/9f/9/wQACgAQABQAFgAY
ABkAGwAdACAAIwAnACgAKgAsACoAKAAkACIAIQAhACEAHwAbABkAFwAUABEADgAMAAoA
BQABAP3/+f/1//P/8v/x/+3/6v/p/+f/4//d/9j/0//J/8D/t/+v/7H/sf+y/7P/tP+1
/7b/tf/A/8v/1P/h/+j/7//1//r/AgAIABAAFwAkAC8AOgBFAEEAPQA5ADYAPABCAEgA
TwBYAGEAawB0AHoAfgCDAIcAigCLAIwAjQCRAJIAkwCVAJgAmQCaAJwAnwCgAKEAogCg
AJ8AnQCbAJgAlgCUAJIAiQCAAHgAbwBwAHIAdAB0AHIAcABuAGsAcABzAHUAeAB9AIIA
hwCLAI0AjQCOAI4AjgCNAIwAigCGAIIAfgB6AHYAcwBwAG0AagBoAGYAZQBkAGQAYwBj
AGQAZQBmAGYAXwBYAFEASgBIAEYARABCAEoAUABWAFsAYgBpAHAAdwB6AHwAfgCAAHoA
dgByAG4AbABsAGsAawBrAGsAawBrAG0AbQBuAG4AbwBwAHEAdAB2AHgAegB8AH4AfgB/
AIAAgQCCAIQAiACNAJIAlgCaAKAAowCnAKwArwCwALAAsQCvALAAsACxAK8ArgCrAKgA
qQCoAKgAqACnAKcApgClAKYAqACpAKwArgCwALAAsACwALIAsgCyALIAswC0ALUAtgC2
ALYAtgC2ALUAtACzALIAswC0ALUAtgC5ALoAuwC8ALoAugC6ALoAtwC2ALUAtAC5ALwA
vwDCAA==
         </WaveFormData>
      </LeadData>
      <LeadData>
         <LeadByteCountTotal>10000</LeadByteCountTotal>
         <LeadTimeOffset>0</LeadTimeOffset>
         <LeadSampleCountTotal>5000</LeadSampleCountTotal>
         <LeadAmplitudeUnitsPerBit>4.88</LeadAmplitudeUnitsPerBit>
         <LeadAmplitudeUnits>��V</LeadAmplitudeUnits>
         <LeadHighLimit>2147483647</LeadHighLimit>
         <LeadLowLimit>268435456</LeadLowLimit>
         <LeadID>V6</LeadID>
         <LeadOffsetFirstSample>0</LeadOffsetFirstSample>
         <FirstSampleBaseline>0</FirstSampleBaseline>
         <LeadSampleSize>2</LeadSampleSize>
         <LeadOff>FALSE</LeadOff>
         <BaselineSway>FALSE</BaselineSway>
         <ExcessiveACNoise>FALSE</ExcessiveACNoise>
         <MuscleNoise>FALSE</MuscleNoise>
         <LeadDataCRC32>4283965175</LeadDataCRC32>
         <WaveFormData>
8//z//P/8v/0//T/9P/0//T/9P/0//T/9P/0//T/9P/0//T/9P/x/+7/6f/o/+r/6//u
//T///8LAB8AOABYAH8ApgDJAOcA/wANAQ0BBAH+AO8AzACaAGUAMgAJAOv/1//N/8r/
xf/F/8r/0f/V/9v/3//k/+b/6f/r/+v/7f/u/+//8P/w//D/8P/w//D/8P/x//H/8f/x
//H/8v/y//L/8v/y//D/8f/x//H/8f/x//H/8f/x//L/8v/y//P/8//z//P/9P/0//T/
9P/2//f/9//3//b/9v/2//f/+f/5//r/+//7//v//P/8//v//P/8//z//v/+////AQAC
AAIAAgADAAUABQAGAAcACAAJAAsADAANAA4ADwASABIAEwAVABYAFwAYABkAGgAdAB4A
HwAgACAAIAAgACEAHwAgACAAIAAgACEAIQAhACEAIQAhACAAHwAeAB0AHQAcABsAGQAY
ABcAFQATABEAEAAOAAwADAANAAoACgAIAAYABgAFAAMAAgACAAEAAAD9//3//f/9//z/
/P/8//v/+//7//r/+v/6//r/+v/6//r/+f/5//n/+f/5//n/+f/5//n/+f/5//n/+v/6
//r/+v/6//r/+v/6//v/+//7//v/+//7//v//f/9//3//f/9//7//v/+//3//v/+//7/
/v/+/////////////////////////wAAAAAAAAAA///+//7//v/+//7//v/+//7//P/8
//z//P/9//3//P/8//z//P/7//v/+//8//z/+//7//v/+//7//r/+v/6//r/+v/6//r/
+v/6//r/+v/5//n/+f/5//n/+f/5//n/+f/5//j/+P/5//n/+f/5//n/+f/5//n/+P/6
//r/+v/6//j/+P/4//j/+v/6//r/+v/4//j/+P/4//j/+P/4//r//P/8//z//P/9//3/
/f///wAAAAAAAAMABAAEAAQABQAFAAYABgAHAAcABwAHAAcACAAIAAgADAANAA0ACwAI
AAUABQAEAAUAAgD///3//f/9//3//f/6//r/+v/6//j/+P/4//f/9v/2//b/9v/0//T/
9P/0//X/9f/1//X/9f/1//X/9f/z//L/8v/y//T/9P/0//T/9P/0//T/9P/0//T/9P/0
//L/8f/s/+n/6P/o/+n/7v/0//3/DQAdADIAUgB9AKQAxQDfAPkACwELAQIB/gDtAMoA
mgBnADgAEQDz/93/0//M/8X/x//M/9H/1//d/+H/5P/o/+n/6//t/+3/7v/v//D/8P/w
//D/8P/w//D/8f/x//H/8f/x//L/8v/y//L/8v/y//P/8//z//P/8//z//P/8//0//T/
9P/1//X/9f/1//b/9v/2//b/9v/3//f/9//4//j/+P/5//n/+f/6//v/+//7//z//P/9
//7//v/+/wAAAAABAAMABAAEAAQABQAHAAcACAAJAAoACwANAA4ADQAOAA8AEgAUABUA
FwAYABkAGgAbABwAHQAeAB8AIAAeAB4AHgAfAB8AIAAgACAAIAAhACEAIQAhACEAIQAg
AB8AHgAdAB0AHAAbABkAGAAXABUAEwARABIAEAAOAA4ACwAIAAgABgAEAAQAAwABAAIA
AgABAAAA/f/9//3//f/8//z//P/7//v/+//6//r/+v/6//r/+v/6//n/+f/5//n/+f/5
//n/+f/5//n/+f/5//r/+v/6//j/+P/4//j/+P/5//n/+f/5//n/+f/5//v/+//7//v/
+f/6//r/+v/5//r/+v/6//r/+v/7//v/+//7//v/+//7//v/+//8//r/+v/6//n/+v/6
//r/+v/4//j/+P/4//j/+P/4//j/+f/5//j/+P/4//j/9//3//f/+P/4//f/9f/1//X/
9f/2//b/9v/2//T/9P/0//T/9P/0//T/8//z//P/8//z//P/8//z//P/8f/w//D/8f/x
//H/8f/x//H/8f/x//D/8v/y//L/8v/w//D/8P/w//D/8P/w//D/8P/w//D/8f/u//D/
8v/w//D/8P/w//D/8v/y//L/9P/1//X/9f/3//j/+P/4//n/+v/6//r/+//7//z//P/9
//3//f/9//3//v/+//7/AAABAAEA///+//v/+//6//n/9v/z//H/8f/x//H/8f/w//D/
8P/w/+7/7v/u/+3/7P/s/+z/7P/s/+z/7P/s/+v/6//r/+v/6f/p/+n/6f/r/+r/6v/q
/+r/6v/q/+r/6P/o/+j/6P/q/+r/6v/q/+b/4//g/93/3P/g/+P/6v/0/wEAEQApAEgA
cACZALwA1wDvAP8A/wD3APIA5ADBAJIAYAAvAAYA6//V/8n/w/++/7//w//I/8v/0f/X
/9v/3v/g/+P/4//l/+X/5v/n/+b/5v/m/+b/5v/m/+b/5//n/+f/5//n/+j/6v/q/+r/
6v/o/+n/6f/p/+n/6f/p/+n/6f/q/+r/6v/r/+v/6//r/+z/7P/s/+z/7P/t/+3/7f/u
/+7/7v/v/+//7//w//H/8f/x//L/8v/1//b/9v/2//b/9v/3//n/+v/6//r/+//9//3/
/v///wIAAwAFAAYABQAGAAcACgAKAAsADQAOAA8AEAARABIAEwAUABUAFgAWABYAFgAX
ABcAGAAYABgAGAAZABkAGQAXABcAFwAWABcAFgAVABUAEgARAA8ADgAPAA0ACwAJAAgA
BgAEAAQAAwAAAAAA/v/8//z/+//5//r/+v/5//j/9//3//f/9//4//j/+P/3//X/9f/0
//T/9P/0//T/9P/0//P/8//z//P/8//z//P/8//z//P/8//z//T/9P/0//T/9P/0//T/
9P/1//X/9f/1//X/9f/1//X/9f/1//X/9f/2//b/9v/3//j/+P/4//b/9v/3//f/9//3
//f/9//3//f/9//4//b/9v/2//X/9v/2//b/9v/0//T/9P/0//T/9P/0//T/8//z//L/
8v/0//T/8//z//H/8v/y//H/8f/x//H/8f/w//D/8P/w//D/8P/w//D/8P/w//D/7//v
/+//7//v/+//7//v/+//7//u/+7/7//v/+//7//v/+3/7f/t/+z/7v/u/+7/7v/u/+7/
7v/u/+z/7P/s/+z/7P/s/+z/7f/s/+z/7P/s/+z/7P/u//D/8P/w//L/8//z//P/9f/2
//b/9v/3//j/+P/4//n/+f/6//r/+f/5//n/+f/7//z//P/8//z//f/9//v/+v/3//f/
9v/1//L/7//t/+3/7f/t/+3/7P/s/+z/7P/q/+r/6v/p/+j/6P/o/+j/6P/o/+j/6P/n
/+f/5//n/+f/5//n/+f/5//m/+b/5v/m/+b/5v/m/+j/6P/o/+j/6P/m/+b/5v/k/+H/
3P/Z/9b/2P/d/+T/7P/3/wkAHQA4AF4AhwCsAMkA4wD3AP8A+QDyAOoAzwCkAHIAPwAU
AO//1f/H/8H/vP+5/7v/wP/F/8v/0f/V/9r/3P/d/9//4f/f/+D/4f/i/+D/4P/g/+D/
4v/i/+P/4//j/+P/4//k/+T/5P/k/+T/4v/j/+P/4//l/+X/5f/l/+X/5v/m/+b/6f/p
/+n/6f/o/+j/6P/o/+j/6f/p/+n/6v/q/+r/6//p/+n/6v/r/+3/7f/u/+7/7//w//D/
8P/y//L/8//1//T/9P/0//X/9//3//j/+f/4//n/+//8//7/AAACAAYABAAFAAcACAAL
AAwADQAOAA0ADgAPABAAEAAQABAAEQARABIAEgASABAAEQARABEAEQARABEAEAAQABAA
EAARAA4ADQALAAoACQAHAAUAAwACAAAA/v/+//3/+v/6//j/9v/2//X/8//0//T/8//y
/+//7//v/+//7v/u/+7/7f/t/+3/7P/s/+z/7P/s/+z/7v/t/+3/7f/t/+3/7f/t/+v/
6//r/+v/6f/q/+r/6v/r/+z/7f/u//D/8f/x//H/7//v/+//7//v/+//7//v/+//8P/w
//D/8//0//T/9P/0//T/9f/1//P/8//z//P/8//z//P/9P/0//T/9P/z//L/8v/y//L/
8P/w//D/8P/y//L/8v/y//H/8f/w//D/8P/w/+//7//v//D/8P/v/+//7//v/+//7v/u
/+7/7v/u/+7/7v/u/+7/7v/u/+3/7f/t/+3/7f/v/+//7//v/+//7v/u/+//7//v/+//
7//t/+3/7f/s/+z/7P/s/+z/7v/u/+7/7v/w//D/8P/w//D/8P/w/+7/8P/w//D/9P/1
//X/9f/1//b/9v/2//f/+P/4//j/+//7//z//P//////////////AAAAAAAAAAABAAEA
//8AAP3//f/8//v/+P/1//P/8f/x//H/8f/y//L/8v/y//D/8P/w/+//7v/u/+7/7v/u
/+7/7v/u/+3/7f/t/+3/7//v/+//7//v/+7/7v/u/+z/7P/s/+z/7P/s/+z/7P/s/+7/
7v/u/+z/6//q/+X/4v/k/+f/6v/y//3/CwAdADYAWgCFAKwAzwDtAAMBDwEPAQQB+ADh
ALoAhABLABYA6//R/8P/vf+6/7f/uf/A/8f/zf/R/9f/3v/i/+H/4//n/+X/5v/p/+z/
6v/q/+r/6v/s/+z/7f/t/+v/6//r/+z/7P/s/+z/7P/s/+3/7f/t/+3/7f/t/+3/7//w
//D/8P/v/+//7//v//L/8v/y//L/8v/z//P/8//0//T/9P/1//X/9f/2//f/9//3//j/
+P/3//j/+P/4//v//P/+/wEAAAAAAAAAAQADAAMABAAFAAQABQAHAAgACwAMAA0AEAAS
ABMAFQAWABUAFgAXABgAGQAaABsAHAAcABwAHAAdAB0AHgAeAB4AHgAfAB8AHwAfAB8A
HwAeAB0AHAAbABsAGgAZABcAFgAVABMAEQAPAA4ADAAKAAoABwAEAAQAAgAAAAAA///9
//z//P/7//r/9//3//f/9//2//b/9v/1//f/9//2//b/9v/2//b/9v/2//X/9f/1//X/
9f/1//X/9f/1//X/9f/1//b/9v/2//T/9P/0//T/9v/3//f/9//3//f/9//3//f/9//3
//f/9//4//j/+P/5//r/+v/6//j/+P/5//n/+f/5//n/+f/7//v/+//8//z//P/8//v/
/P/8//z//P/6//r/+v/6//j/+P/4//j/+f/5//j/+P/4//j/9//3//f/+P/4//f/9//3
//f/9//2//b/9v/2//b/9v/2//b/9v/2//b/9f/1//X/9f/1//P/8//z//P/8//y//L/
8//1//X/9f/1//X/9f/1//T/9P/0//T/9P/0//T/9P/0//T/9P/0//b/9v/2//j/+f/5
//n/+//8//z//P///wAAAAAAAAEAAQACAAIAAwADAAMAAwADAAQABAAEAAgACQAJAAcA
BgADAAMAAgD///z/+f/3//X/9f/1//X/9P/0//T/9P/0//T/9P/z//L/8v/y//L/8P/w
//D/8P/x//H/8f/x/+//7//v/+//7//u/+7/7v/w//D/8P/w//D/8P/w//D/8v/y//L/
8v/w/+//6v/l/+T/5P/n/+r/8v/9/w0AHwA6AFwAhQCsAM8A7QADAREBDwEGAf4A6QDC
AI4AWQAkAPv/4f/P/8f/wv+//7//xv/N/9H/1//d/+L/5P/n/+n/6f/r/+r/6//s/+z/
7P/s/+z/6v/q/+v/6//t/+3/7f/u/+7/7v/u/+7/7v/v/+//7//v/+//7//v/+//8P/w
//D/8f/x//H/8f/y//L/8v/y//D/8f/x//H/9P/0//T/9f/1//X/9v/3//f/9//4//j/
+f/6//r/+v/8//z//f///wAAAAAAAAEAAQABAAIAAwAGAAcACQAKAAsADAANABAAEAAR
ABMAFAATABQAFQAWABcAGAAZABoAHAAcABwAHQAdAB4AHgAeABwAHQAdAB0AHwAfAB8A
HgAdABwAGwAbABgAFwAVABQAEwARAA8ADQAMAAoACAAIAAcABAAEAAIAAAAAAP///f/8
//z/+//6//n/+f/5//n/9v/2//b/9f/1//X/9P/0//T/9P/0//T/9v/1//X/9f/1//X/
9f/1//X/9f/1//X/9f/2//b/9v/2//b/9v/2//b/9//3//f/9f/1//X/9f/3//f/9//3
//f/+P/4//j/9//4//j/+P/4//j/+f/5//n/+f/5//n/+//7//v//P/6//r/+v/5//r/
+v/6//r/+v/6//r/+v/6//r/+v/6//n/+f/4//j/+P/4//f/9//3//j/+P/3//f/9//3
//f/9v/2//b/9v/2//b/9v/2//b/9v/2//X/9f/1//X/9f/z//P/8//z//X/9P/0//X/
8//z//P/8//z//P/8//y//L/8v/y//L/8v/y//L/8v/0//T/9P/0//T/9P/2//j/+P/4
//j/+f/5//n//f/+//7//v///wAAAAAAAP////8AAAAAAQABAAEAAQADAAQABAAEAAYA
BwAHAAUABAABAAEAAAD///z/+f/3//X/9f/1//X/9P/0//T/9P/y//L/8v/x//D/8P/w
//D/7v/u/+7/7v/v/+//7//v/+//7//v/+//7//u/+7/7v/u/+7/7v/u//D/8P/w//D/
7P/u/+7/7v/s/+v/6P/j/+D/4v/l/+j/7v/3/wUAFQAuAFAAdwCeAMEA3wD3AAcBBwEA
AfoA6QDEAJQAYwAyAAkA6f/V/8n/xP+//7//xv/L/8//1f/b/+D/4v/j/+X/5f/n/+j/
6f/q/+r/6v/q/+r/6v/q/+v/6//r/+v/6//s/+r/6v/q/+r/7P/t/+3/7f/t/+3/7f/t
/+3/7v/u/+7/7//v/+//7//w//D/8P/w//D/8f/x//H/8v/y//L/8//z//P/9P/1//X/
9f/2//b/9//4//j/+P/6//r/+//9//7//v/+////AQABAAIAAwAEAAUABwAIAAkACgAL
AA4ADgAPABEAEgATABQAFQAWABkAGgAbABwAHAAcABwAHQAdAB4AHgAeAB4AHwAfAB8A
HwAfAB8AHgAdABwAGwAbABgAFwAVABQAEwARAA8ADQAOAAwACgAKAAkABgAGAAQAAAAA
AP///f/+//7//f/8//n/+f/5//n/+P/4//j/9//3//f/9v/2//b/9v/2//b/9v/1//X/
9f/1//X/9f/1//X/9f/1//X/9f/2//b/9v/2//b/9v/2//b/9//3//f/+f/5//n/+f/3
//f/9//3//n/+v/6//r/+f/6//r/+v/6//r/+//7//v/+//7//v/+//7//v//P/8//z/
/P/7//z//P/8//z//P/8//z//P/6//r/+v/6//v/+//6//r/+v/6//n/+f/5//r/+v/5
//n/+f/5//n/+P/4//j/+P/4//j/+P/4//j/+P/4//f/9//3//f/9//3//f/9//3//f/
9v/2//f/9f/1//X/9f/1//X/9f/0//b/9v/2//b/+P/4//j/+P/2//b/9v/2//b/+P/4
//j/+P/4//j/+P/6//r/+v/8//3//f/9////AAAAAAAAAQACAAIAAgABAAEAAgACAAUA
BQAFAAUABQAGAAYABgAIAAkACQAHAAYAAwADAAIAAQD+//v/+f/5//n/+f/5//j/+P/4
//j/9v/2//b/9f/0//T/9P/0//L/8v/y//L/8//z//P/8//z//P/8//z//P/8v/y//L/
8v/y//L/8v/y//L/8v/y//L/8v/y//D/8P/v/+z/5//k/+b/6f/u//T///8NACEAPABe
AIUArADPAOkA/wALAQkBAgH6AOUAvgCMAFsAKgAFAOn/1//N/8j/w//F/8z/0//X/93/
4f/k/+b/6f/r/+v/7f/u/+3/7v/u/+7/7v/u/+7/7v/v/+//7//v/+//8P/w//D/8P/w
//D/8f/x//H/8f/x//H/8f/x//L/8v/y//P/8//z//P/9P/0//T/9P/0//X/9f/1//b/
9v/2//f/9//3//j/+f/5//n/+v/6//v//P/8//z//P/8//3///8AAAAAAAABAAMAAwAE
AAUACAAJAAsADAANAA4ADwASABIAEwAVABYAFwAYABkAGgAZABoAGwAcAB4AHgAeAB8A
HwAgACAAIAAeAB8AHwAfAB8AHwAfAB4AHwAeAB0AHQAcABsAGQAYABcAFQATABEAEAAO
AAwADAALAAgACAAGAAQABAADAAEAAAAAAP///v/9//3//f/9//z//P/8//v//f/9//z/
/P/6//r/+v/6//r/+f/5//n/+//7//v/+//5//n/+f/5//n/+v/6//r/+v/6//r/+v/6
//v/+//7//v/+//7//v/+//7//v/+//7//z//P/8//3//v/+//7//v/+////////////
/////////////wAAAAAAAAAA//8AAAAAAAAAAP7//v/+//7//v/+//7//v/9//3//P/8
//7//v/9//3/+//8//z/+//7//v/+//7//r/+v/6//r/+v/6//r/+v/6//r/+v/5//n/
+f/5//n/9//3//f/9//5//j/+P/5//f/9//3//f/+f/5//n/+P/4//j/+P/4//j/+P/4
//j/+P/4//j/+P/4//j/+P/4//j/+P/4//r//P/8//z//v////////8BAAIAAgACAAMA
BAAEAAQAAwADAAQABAAFAAUABQAFAAUABgAGAAYACAAJAAkABwAGAAMAAwACAAEA/v/7
//n/+f/5//n/+f/4//j/+P/4//T/9P/0//P/8v/y//L/8v/0//T/9P/0//P/8//z//P/
8//z//P/8//z//L/8v/y//L/8v/y//L/8v/y//L/8v/y//L/8v/w/+7/6f/m/+P/5P/m
/+n/8P/6/wcAFwAvAFAAeACfAMIA3QD1AAUBBwH/APoA7ADJAJgAZgA1AAwA7f/Z/8//
yf/E/8P/yf/O/9P/1//d/+H/5P/o/+n/6f/p/+v/7P/t/+z/7P/s/+z/7P/s/+z/7f/t
/+//7//v//D/7v/u/+7/7v/u/+//7//v/+//7//v/+//7//w//D/8P/v/+//7//v//L/
8v/y//L/8v/z//P/8//0//T/9P/1//X/9f/2//f/9//3//j/+P/3//j/+P/4//r/+v/7
//3//v/+//7///8DAAMABAAFAAQABQAHAAgACQAKAAsADgAQABEAEwAUABUAFgAXABgA
GQAaABsAHAAcABwAHAAdAB0AHgAeAB4AHAAdAB0AHQAdAB0AHQAcABsAGgAZABkAGAAX
ABUAFAATABEADwANAAwACgAIAAgABQACAAIAAAAAAAAA///9//z//P/7//r/+f/5//n/
+f/2//b/9v/1//X/9f/0//T/9P/0//T/9P/0//P/8//z//P/8//z//P/8//z//P/8//x
//L/8v/y//T/9P/0//T/9P/1//X/9f/1//X/9f/1//X/9f/1//X/8//0//T/9P/1//b/
9v/2//b/9v/3//f/9f/1//X/9f/1//X/9f/2//b/9v/2//X/9v/2//b/9v/0//T/9P/0
//T/9P/0//T/8//z//L/8v/y//L/8f/x//P/9P/0//P/8f/x//H/8f/w//D/8P/w//D/
8P/w//D/8P/w//D/7//v/+//7//v/+//7//v/+//7//u/+7/7//t/+3/7f/t/+3/7f/t
/+z/7P/s/+z/7P/s/+z/7P/s/+z/7P/s/+z/7P/s/+z/7P/s/+z/7P/s/+7/8P/w//D/
8v/z//P/8//z//T/9P/0//X/9v/2//b/9//3//j/+P/5//n/+f/5//n/+v/6//r//P/9
//3/+//6//f/9//2//X/8v/v/+3/7f/t/+3/7f/s/+z/7P/s/+r/6v/q/+n/6P/o/+j/
6P/m/+b/5v/m/+f/5//n/+f/5//n/+f/5//n/+b/5v/m/+b/5v/m/+b/5v/m/+b/5v/m
/+b/5v/m/+T/4f/c/9n/2v/a/93/4v/q//X/AwAZADYAXACFAKoAyQDjAPcA/wD7APIA
6gDPAKIAcAA/ABIA7//V/8f/v/+6/7f/u//C/8f/yf/N/9X/2v/c/9v/3f/f/9//4P/h
/+D/4v/i/+L/4v/g/+D/4f/h/+H/4f/h/+L/5P/k/+T/5P/i/+P/4//j/+X/5f/l/+X/
4//k/+T/5P/l/+X/5f/l/+b/5v/m/+b/6P/p/+n/6f/q/+r/6v/r/+v/6//s/+3/7f/t
/+7/7v/v//D/8P/w//D/8P/x//P/9P/0//T/9f/5//n/+v/7//z//f///wAAAQACAAMA
BgAGAAcACQAKAAsADAANAA4ADwAQABEAEgASABIAEgATABEAEgASABIAEwAVABYAFwAV
ABUAFQAUABMAEgARABEAEAAPAA0ADAAJAAcABQADAAQAAgAAAAAA/f/6//r/+P/2//b/
9f/z//T/9P/z//L/8f/x//H/8f/w//D/8P/v/+//7//u/+7/7v/u/+7/7v/u/+3/7f/t
/+3/7f/t/+3/7f/t/+3/7f/t/+7/7v/u/+7/7v/u/+7/7v/v/+//7//v/+//7//v/+//
7//v/+//7//w//D/8P/x//L/8v/y//L/8v/z//P/8//z//P/8//z//P/8//0//T/9P/0
//P/9P/0//T/9P/y//L/8v/y//L/8v/y//L/8f/x//D/8P/y//L/8f/x//H/8v/y//H/
8f/x//H/8f/w//D/8P/w//D/8P/w//D/8P/w//D/7//t/+3/7f/t/+//7//v/+//7//u
/+7/7//t/+3/7f/t/+3/7f/t/+z/7v/u/+7/7v/s/+z/7P/s/+z/7P/s/+z/7v/u/+7/
7v/u/+7/7v/u/+7/8P/w//D/9P/1//X/9f/1//b/9v/2//f/+P/4//j/+f/5//r/+v/9
//3//f/9//v//P/8//z//v///////f/8//n/+f/4//n/9v/z//H/7//v/+//7//u/+7/
7v/u/+r/6v/q/+n/6v/q/+r/6v/q/+r/6v/q/+n/6f/p/+n/6f/p/+n/6f/r/+r/6v/q
/+j/6P/o/+j/6v/q/+r/6v/q/+r/6P/m/+b/5f/i/93/3P/e/+H/5v/u//n/CQAdADoA
XgCHAKwAzQDlAPkAAQH7APQA7ADRAKQAdABDABQA8f/Z/8v/w/++/7v/v//E/8n/z//V
/9n/3v/g/+H/4//j/+P/5P/l/+T/5P/k/+T/5P/k/+T/5f/l/+X/5f/l/+b/5v/m/+b/
5v/o/+n/6f/p/+f/5//n/+f/5//o/+j/6P/r/+v/6//r/+r/6v/q/+r/6v/r/+v/6//s
/+z/7P/t/+3/7f/u/+//7//v//D/8P/x//L/8v/y//T/9P/1//f/+v/6//r/+//9//3/
/v///wAAAQADAAQAAwAEAAUACAAKAAsADQAOAA0ADgAPABAAEwAUABUAFgAYABgAGAAZ
ABkAGgAaABoAGgAbABsAGwAZABkAGQAYABcAFgAVABUAFAATABEAEAAPAA0ACwAJAAgA
BgAEAAQAAwAAAAAA/v/8//z/+//5//r/+v/5//j/9//3//f/9//2//b/9v/1//X/9f/0
//T/9P/0//T/9P/0//P/8//z//P/8//z//P/8//z//P/8//x//L/8v/y//L/8v/y//L/
9P/1//X/9f/z//P/8//z//P/8//z//P/9f/2//b/9v/3//j/+P/4//b/9v/3//f/9//3
//f/9//3//f/9//4//j/+P/4//f/9P/0//T/9P/0//T/9P/0//T/9P/0//T/9P/1//X/
9v/2//b/9f/1//T/9P/z//H/8//z//P/8//y//L/8v/y//D/8P/w//D/8P/w//D/7//x
//H/8f/x//P/8//z//P/8f/w//D/8f/z//P/8//z//P/8//z//L/8P/w//D/8P/u/+7/
7v/u/+7/7v/u/+7/7v/u/+7/7v/w//L/8v/y//T/9f/1//X/9f/2//b/9v/5//r/+v/6
//3//f/+//7////////////9//7//v/+/wAAAQABAP/////9//7//v/8//j/9P/x//D/
7//u/+3/7f/u/+//8P/w//D/8P/v/+7/7v/u/+7/7P/s/+z/7P/t/+3/7f/t/+v/6//r
/+v/6//q/+r/6v/s/+z/7P/s/+r/6v/q/+r/6v/s/+z/6v/q/+n/5P/h/+D/4v/l/+r/
8P/7/wsAHwA4AFwAhQCsAM8A6wABAQ0BDQECAfgA3wC0AIAASwAYAO3/0//D/73/vP+3
/7n/wP/F/8n/zf/T/9r/3v/f/+P/4//j/+T/5f/m/+j/6P/o/+j/6P/o/+n/6f/r/+v/
6//s/+z/7P/s/+z/7v/v/+//7//t/+3/7f/t/+7/8P/x//L/8v/x//D/7//y//L/8v/y
//T/9f/1//X/9P/0//T/9f/3//f/+P/5//n/+f/6//r/+f/6//r/+v/+//7///8BAAAA
AAAAAAEABQAFAAYABwAIAAkACwAMAAsADAANABAAEgATABUAFgAZABoAGwAcABsAHAAd
AB4AIAAgACAAIQAhACIAIgAiACAAIQAhACEAIwAjACMAIgAhACAAHwAfABwAGwAZABgA
GQAXABUAEwAQAA4ADAAMAAkABgAGAAQAAgACAAEA//8AAAAA///+//v/+//7//v/+v/6
//r/+f/5//n/+P/4//b/9v/2//b/9v/1//X/9f/2//f/+P/5//n/+f/5//n/9//4//j/
+P/4//j/+P/4//r/+//7//v/+v/5//j/9//5//n/+f/5//v//P/8//z//f/+//7//v/+
//7/////////////////////////AAD+//7//v/9//7//v/+//7//f/8//v/+v/6//r/
+v/6//r/+//7//z//P/8//v/+//9//7//v/9//v/+//7//v//P/8//z//P/6//r/+v/6
//z//P/8//v/+//7//v/+//+////AAABAAIAAgADAAUABgAHAAgACQALAAsACwAKAAwA
DAAMAAwADgAOAA4ADgAQABAAEAAQABIAEgASABMAFQAWABgAGQAcAB4AIAAiACQAJAAl
ACYAJAAkACUAJgAnACkAKgAsAC4AMAAyADUAOAA4ADgAOAA3ADYANQA0ADIAMQAuACwA
LAArACsAKwArACoALAAtAC0ALwAxADEAMgAyADIAMgAyADMANAA1ADYANwA4ADkAOgA9
AD4APwBAAEIAQgBCAEIARABEAEQARABFAEYARwBIAEYARgBGAEYARABEAEQARABHAEgA
SQBKAA==
         </WaveFormData>
      </LeadData>
   </Waveform>
</RestingECG>
