# Supplementary material for: Detection of Left Atrial Enlargement Using a Convolutional Neural Network-Enabled Electrocardiogram
Source: Front Cardiovasc Med. 2020 Dec 17;7:609976. doi: 10.3389/fcvm.2020.609976 (PMC7773668; doi:10.3389/fcvm.2020.609976)
Supplement: Supplementary file 1 [file Data_Sheet_1.ZIP › hyp/1802019579_12707_00000005.XML]

<?xml version="1.0" encoding="Windows-1252"?>
<!DOCTYPE RestingECG SYSTEM "restecg.dtd">
<RestingECG>
   <PatientDemographics>
      <PatientID>1802019579</PatientID>
      <PatientAge>88</PatientAge>
      <AgeUnits>Years</AgeUnits>
      <Gender>Male</Gender>
      <PatientLastName>wudanlin</PatientLastName>
   </PatientDemographics>
   <TestDemographics>
      <DataType>Resting</DataType>
      <Site>1</Site>
      <AcquisitionDevice>MAC55</AcquisitionDevice>
      <Status>Unconfirmed</Status>
      <Priority>Normal</Priority>
      <AcquisitionTime>08:46:01</AcquisitionTime>
      <AcquisitionDate>03-31-2016</AcquisitionDate>
      <CartNumber>1</CartNumber>
      <AcquisitionSoftwareVersion>009C</AcquisitionSoftwareVersion>
      <XMLSourceVersion>MAC5000 v1.0</XMLSourceVersion>
   </TestDemographics>
   <RestingECGMeasurements>
      <VentricularRate>73</VentricularRate>
      <AtrialRate>73</AtrialRate>
      <PRInterval>198</PRInterval>
      <QRSDuration>66</QRSDuration>
      <QTInterval>390</QTInterval>
      <QTCorrected>429</QTCorrected>
      <PAxis>35</PAxis>
      <RAxis>54</RAxis>
      <TAxis>30</TAxis>
      <QRSCount>12</QRSCount>
      <QOnset>225</QOnset>
      <QOffset>258</QOffset>
      <POnset>126</POnset>
      <POffset>176</POffset>
      <TOffset>420</TOffset>
      <ECGSampleBase>500</ECGSampleBase>
      <ECGSampleExponent>0</ECGSampleExponent>
   </RestingECGMeasurements>
   <Diagnosis>
      <Modality>Resting</Modality>
         <StatementCount>2</StatementCount>
         <LabelText>12SL ��ϳ���</LabelText>
      <DiagnosisStatement>
         <StmtFlag>ENDSLINE</StmtFlag>
         <StmtText>�������</StmtText>
      </DiagnosisStatement>
      <DiagnosisStatement>
         <StmtFlag>ENDSLINE</StmtFlag>
         <StmtText>���� ECG</StmtText>
      </DiagnosisStatement>
   </Diagnosis>
   <Waveform>
      <WaveformType>Rhythm</WaveformType>
      <WaveformStartTime>0</WaveformStartTime>
      <NumberofLeads>8</NumberofLeads>
      <SampleType>CONTINUOUS_SAMPLES</SampleType>
      <SampleBase>500</SampleBase>
      <SampleExponent>0</SampleExponent>
      <HighPassFilter>16</HighPassFilter>
      <LowPassFilter>150</LowPassFilter>
      <ACFilter>NONE</ACFilter>
      <LeadData>
         <LeadByteCountTotal>10000</LeadByteCountTotal>
         <LeadTimeOffset>0</LeadTimeOffset>
         <LeadSampleCountTotal>5000</LeadSampleCountTotal>
         <LeadAmplitudeUnitsPerBit>4.88</LeadAmplitudeUnitsPerBit>
         <LeadAmplitudeUnits>��V</LeadAmplitudeUnits>
         <LeadHighLimit>2147483647</LeadHighLimit>
         <LeadLowLimit>268435456</LeadLowLimit>
         <LeadID>I</LeadID>
         <LeadOffsetFirstSample>0</LeadOffsetFirstSample>
         <FirstSampleBaseline>0</FirstSampleBaseline>
         <LeadSampleSize>2</LeadSampleSize>
         <LeadOff>FALSE</LeadOff>
         <BaselineSway>FALSE</BaselineSway>
         <ExcessiveACNoise>FALSE</ExcessiveACNoise>
         <MuscleNoise>FALSE</MuscleNoise>
         <LeadDataCRC32>1854290179</LeadDataCRC32>
         <WaveFormData>
8v/y//L/8v/1//j/+//+//3//P/7//r//v/+//7//v/9//3/+//9//7//v/9//n/+v/7
//v/+//8//7///8AAP//AgAEAAMABQAFAAQAAwADAAIAAQAAAP///v/+/////P/7//v/
+//4//j/9//3//r/+//7//z/+f/3//b/9P/z//T/9v/3//r/+//7//v/+//7//r/+P/2
//X/9P/0//L/8//z//L/8//4//n/+P/6//r/+v/5//f/9v/2//f/+f/7//b/8f/3////
CwAcACsAPQBRAGgAeQCEAIoAhABtAFUARgA1ACIAFgAOAAcABQD9//r/AgAFAAAA//8B
APv/+P/+//v/+P/4//j/9P/z//L/8f/z//b/8//z//X/9f/3//v//f/9//3//f/7//j/
9P/y//f/9//3//j/+//7//z//P/6//n/9//0//X/9v/4//v//P/7//z//f/6//n/9//2
//z//v///wEA///9//3//v/+//z/+f/1//f/+//9////AwAEAAIAAwACAAEA///7/wEA
AwAGAAgABQACAP///f///wAAAQACAAUABQAFAAYACQAKAAoACwAJAAsADAAPABAAEQAR
ABEAEgASABMAFQAWABgAGgAXABUAFgAXABkAFwAXABkAGQAbABsAHAAeAB4AHwAfAB8A
HwAeABsAGwAaABYAEwARABMAFAATABQAEQANAAwADAAMAAUABQAFAAQAAQD9//v///8C
AAMABAD///z/+//6//v/+//6//j/9f/1//f/+f/6//v//P/7//z//P/+//7//v/9//n/
+f/7//v//v////3/+//5//P/+P/8////AgD+//3/+//3//b/9v/4//n/+v/5//n/+v/8
//z//P/8//v/+v/3//n//v/9//3//v////z/+//6//3/+v/4//f/9f/2//b/+P/3//j/
+P/7//z//f/9//z/+P/4//b/+P/4//b/9v/5//n/+f/5//r/+v/6//r/+v/2//X/9v/1
//f/+f/3//f/+f/5//f/+f/6//r/+//9//z/+v/1//X/9v/y//D/7//y//X/9f/0//X/
+f/4//b/9//5//r/+//6//r/+f/5/wIA+v/6//r/+v/6//z//v/+//7//P/9//3/+//9
////AAAAAPv/+//7//r/+P/3//f/9v/2//j//P///wEAAQABAAAA//////7//f/6//j/
9v/1//f/9v/1//X/+v/8////AQD9//v/9//y//T/8//z//T/9v/2//j/+//4//j/+P/3
//X/9f/1//T/9P/z//P/8//y//L/8//z//T/9P/4//j/9v/2//b/9v/0//P/8f/w//X/
+f/5//j//f8JABEAGQAkAC0AOwBLAFIAVQBcAGIAWABPAEUAMAAVAAIA+v/+/wMAAQD7
//b/9P/1//b/9f/5//n/9v/2//b/9P/1//b/9//3//f/9//7//7/+//7//3/+//7//3/
/f/7//n/9//3//b/9P/0//n/+f/5//r//f/9//7//v8AAAEAAQAAAPz/+v/5//n/9//1
//X/9f/1//X/9P/0//r//P/9/////v/7//r/+v/+//7//f/7//n/+//7//v///8AAP7/
//8AAAEAAQD///////8AAAAAAgACAAIAAwAFAAYABwAIAAYABQAEAAQABwAIAAgACQAJ
AAsADAAPAA4ADwAPAA8AEAAQABEAEwAUABYAGAAVABUAFgAXABkAFgAVABYAFQAXABcA
GAAaAB0AHwAgACEAGwAYABMAEQATABIAEgATABIAEgAQABAADgALAAsADAAOAAcABwAH
AAQA///5//X/+/8AAAMABgADAAAA///+///////+//z/+v/5//r/+//8//3//v/9//j/
9v/2//T/9//5//j/+//7//n/+v/5//z//f/+//v/+//8//z//P/9////AAD///r/+P/4
//f/+v/7//3/AAAAAP7//P/6//n/+P/1//f/+//5//j/+P/4//b/9v/2//v/+P/2//X/
9v/4//n//P/7//z//P////7///////7/+//6//f/+P/2//T/9P/3//j/+f/6//z//P/8
//z//P/3//f/+f/5//b/9f/w/+3/8P/z//T/+f/3//b/9v/3//f/9v/y//P/+P/4//r/
/f/7//v/+P/0//j//f/9//z/+//7//r/+f/3//b/9P/z//7//P/4//j/9f/0//P/8v/y
//T/9P/0//j/+//9//3//P/9//3//P/6//v//P/8//j/9//3//b/+P/6//7/AQACAAMA
BAAEAAIAAQD///3/+f/2//P/8f/0//T/9P/1//X/9P/0//P/8f/x/+//7P/w//H/8//2
//T/8v/y//P/8f/y//P/8//0//X/9v/2//H/7//u/+3/8f/y//T/9f/z//L/9f/0//D/
8P/w//D/8P/x//H/8v/x//H/8//y//P/+f8BAAsAGgApADkARQBUAGEAYgBcAFYAQwAv
ACgAHwAQAAwACAD///f/9//6//r/+f/8//3/+f/3//b/9P/z//D/8P/w/+//7//v/+//
8P/y/+7/7f/v/+//8f/1//b/9f/0//P/9P/0//P/9P/1//X/9f/2//T/8//z//L/8v/z
//P/8v/w//D/8f/z//H/7//v/+//8f/z//T/9v/5//j/9v/1//P/8f/x//L/+P/4//f/
9f/z//X/9f/1//r//P/7//3//P/9//3/+//7//n/+P/2//X/9P/z//P/+f/8////AgAC
AAEAAAAAAAIAAgABAAEA//8BAAIABQAFAAUABAADAAQABgAJAA0AEAASABQAEQAQABAA
EAARABEAEQATABMAEwATABQAFgAWABcAFwAXABYAFgAUABUAEQAMAAgABQAGAAYABAAE
AAIA/////wAAAgD7//v/+//9//v/+P/3//b/9v/0//L/9f/2//n//P/6//n/9//0//P/
8//1//f/9f/z//H/7f/w//L/9v/4//f/9f/w/+//9f/3//z////8//v/+v/1//T/9P/z
//L/8f/x//D/7f/v//D/8//1//P/8f/w//D/8//0//X/9v/1//T/8f/z//f/9f/0//T/
9v/0//T/9P/1//L/8P/v/+//8P/w//L/8//0//T/9//2//f/9//2//b/+P/4//z/9v/w
/+z/6//u/+//8P/y//D/8P/w//D/7//v//H/8f/z//f/9//5//n/+f/3//n/9//0//L/
8f/y//L/7//x//f/9v/3//n/9//1//D/6v/s//H/8f/w/+7/7//v/+//+P/4//3/9f/w
//H/8v/z//T/9f/4//n/+v/4//f/9f/x//T/9//5//r/9f/1//X/9P/z//P/9P/0//b/
+P/8/////////////v///////v/9//r/+P/2//X/9v/2//b/9//5//j/+P/3//X/9f/z
//D/8f/x//L/9P/w/+z/6v/p/+z/7v/w//H/8f/x//H/8P/w/+//7//v//L/8v/z//P/
8v/y//b/9v/2//b/9v/2//T/8//x//D/9f/x//H/9v/9/wEABQARACAAIwAjACkAOABJ
AFwAZgBcAE0AQQA4ACcAFAAKAAoABwAFAP3/+P/4//n/+P/7//n/9//6//j/9P/w/+//
7v/w//H/8v/z//P/9v/z//P/8//x//H/8//1//X/9f/1//f/+P/4//r/+//5//f/9v/z
//H/8P/u//D/8//1//b/9P/0//X/9//3//X/9f/1//b/9//3//j/+v/4//X/8//1//P/
8//0//j/+P/3//X/9v/5//r/+/8AAAAA/f/9/wAAAQABAP///v/7//n/9v/8//7/AAAD
AAEAAAD///7/AQADAAUACAAKAAoACQAJAAgACQAJAAsACQAJAAgABwAJAAoADAAPAA4A
EAASAA8ADwAQABEAEwAUABUAGAAZABkAGQAaABwAGwAbABoAGQAYABgAFgAXABYAEgAP
AA0ADQAOAA0ADgAMAAkACQAKAAsABQAGAAcAAwD///r/9//3//j/9//2//f/+P/7//7/
/P/7//n/9v/2//f/+v/9//z/+//6//f/9v/2//j/+P/6//n/9f/1//X/9f/4//n/+//7
//v/9//5//r/+v/6//r/+//7//n/+v/6//z//f/8//n/9//2//b/9v/2//b/+f/6//n/
/f////3//P/8//3/+v/5//j//f/8//z//f/6//r/+f/6//n/+P/2//f/9//3//b/9P/0
//T/8v/0//X/9P/1//n/+f/5//n/+v/6//r/+v/6//f/9//5//n/+P/5//b/9f/3//n/
+f/9/////v/+///////+//r/+//8//j/9v/1//X/9f/y/+7/8f/3//j/+P/4//n/+f/5
//7//P/7//z//v/+//7//v/6//r/+P/2//r//f//////AQADAAQABAAAAP///v/8//3/
/f/+//7//P/+/wIABQADAAMAAwACAAEAAQAAAP//AAD+//z/+//7//r/+f/5//j/9v/1
//P/9f/3//f/9v/4//f/9//4//j/9v/2//f/9f/2//f/9//3//f/9//2//b/9f/1//X/
9P/0//X/9f/1//b/+//8//f/9v/1//T/8v/x/+//7v/5//n/9//4//v/AQAJABEAFgAb
ACUAMwBGAFcAYgBoAGYAZQBbAEYAOQAuACIAFgALAAUA///6//j/+//+//n/9////wQA
BgABAPz/+v/4//b/9f/0//P/+P/8//r/+//4//X/9P/1//n/+f/5//n/+//6//j/+P/7
//v/+//8//7///8BAAIA//////7//P/6//j/9//3//f/9f/1//X/9//3//b/9v/8//z/
+//7//z/+//8//7/AgACAAEA///9//3/+//5//3//v/8//3///8BAAIAAQAFAAcACgAM
AAkABgADAAEAAAAAAAAAAAADAAMAAwAEAAgACAAHAAcABQAHAAgACwAOAA8ADwAPABAA
EAARABMAEgAUABYAEwAWABgAGgAdABwAGwAcABsAHQAdAB4AIAAkACUAJQAlACUAJAAh
ACEAHwAaABYAEwAQABAADgAOABAADwARABQAEgAJAAcABQACAP//+//5////AgADAAQA
AAD+//7//v/9//3//P/6//v/+//9////AAABAAIAAQD///7////+//7//f/5//n/+v/5
//v/+//+////AAD9//v//P/8//z/+f/5//j/9f/3//j/+//9//v/+f/4//j//f/+////
AAD9//z/+f/7//r/9//1//T/+P/4//r//P/+//r/9//1//b/+P/5//z///8AAAAAAwAA
AP///f/6//j/+P/2//j/+v/4//j/+//5//f/9f/0//b/+P/6//z/+//7//3//f/6//v/
+P/3//f/9//1//f/+f/4//j/+f/7//z/+v/9//z/+P/2//X/9//3//T/8P/0//v//f/+
//v/+//6//n/8v/2//b/9v/2//b/+f/8//3//v/7//v/+v/3//r//f///wAA/P/7//r/
+P/5//n/+v/6//r//P8AAAMABQAFAAUABAACAAEA///9//7//v/+/////v/8//r/+f/2
//T/8//x//L/9f/2//b/+P/3//f/+P/2//L/8P/v//P/9v/5//v/+f/3//X/8v/w/+//
7//v//L/8v/z//P/9P/0//j/+P/2//b/9v/2//b/9//3//j/8//x//P/+P/5//f//f8H
ABAAGQAlADEARgBdAHAAggCIAH8AaQBMADMAJgAaAAoABQABAPX/+v8GAAEA9v/1//n/
//8EAAQAAAD8//v/+v/2//X/9P/z//X/+P/1//X/9f/z//P/9f/5//v//f////3/+v/2
//T/9//3//f/+P/3//X/9P/y//T/9f/1//T/9f/2//j/+//7//n/+f/5//z//f/9//7/
/v/8//n/9//4//f/+P/6//7//v/9//v/+v/7//r/+f/9//7//P/9//7///////3/AQAB
AAIAAgABAAAA/////wIAAgACAAIAAwADAAMABAAIAAgABwAHAAcACQAKAA0AEQATABQA
FQATABIAEgATABEAEgATAA8AEAASABQAFwAaABsAHgAfAB0AGwAaABoAHAAdAB0AHQAc
ABwAGgAbAB4AHAAbABsAFgAUABAADgAMAAkACQAKAA0ABwAIAAkACAAFAAEA//8AAAIA
AgACAP///P/7//r/+f/5//j/9v/4//n//P////3//f/9//v/+P/4//r/+v/6//n/9f/1
//n/+f/8//3/+v/5//j/8//z//T/9P/0//b/+f/7//v//P/8//7////9//v/+v/6//v/
+v/5//j/9v/2//T/9//7//n/+P/4//v/+v/7//z//v/6//f/9f/1//b/9v/4//j/+P/3
//n/+f/5//j/9v/2//b/9P/2//T/8v/y//X/+P/5//r//P/6//r/+v/6//b/9f/2//X/
9f/3//X/9f/2//f/9v/5//j/9v/1//X/9P/0//H/8//3//b/9//5//n/+f/2//L/9v/9
////AAAAAAUAAQDy//T/9P/0//T/8v/0//T/9P/0//X/9f/z//j//f8BAAQAAAD///7/
/P/5//n/+v/6//j/+v/+/wEAAQABAAEAAAD//////v/9/////v/9//3/+//4//X/8//0
//T/9f/1//T/9f/0//L/8//z//T/9v/2//T/9P/1//X/9v/3//f/9v/1//T/8v/y//H/
8f/x//L/8v/z//P/9P/0//j/+P/4//j/+P/4//n/+f/4//j/9//1//P/8v/1//f///8L
ABYAIQA7AFUAYABlAHAAcgBmAFkARQAuACcAIgAOAP7//f////v/9v/0//X/+P/5//3/
+//6/wAA/P/4//f/9v/3//f/9//3//b/+P/0//P/9f/z//P/9f/4//n/+v/7//r/+P/1
//T/9v/1//T/9P/1//X/9v/2//n/+//8//z//v/+////AQD///3//f/9//r/+f/3//b/
+P/2//P/8f/1//X/9//6//z//P/7//n/+v/9//7///8BAAAA/P/7//7///////3//P/7
//v/+v/9//7///8BAAQABAAEAAQACAAJAAoADAAKAAgABQADAAUABwAIAAsACgALAAsA
CwANAA4AEAATABQAFgAYABUAEwAUABUAFwAWABUAFgAVABgAGQAbAB4AIgAjACMAIwAf
ABwAFwAVABcAFgAWABcAFAAUABIAEgAMAAcABQAEAAYAAQADAAUAAgD///v/+f/8//7/
/v/+//r/+P/4//j/+//7//r/+P/1//X/9//5//z//f/+//3//v/+/wAAAAD///3/+P/3
//b/9f/3//f/+P/5//r/9//6//z//f/+//3//f/8//n/9v/2//j/+f/5//f/9v/2//f/
9v/1//T/9f/2//X/+f/+//3//f/+//7/+v/4//b/+//6//r/+//4//j/9//4//z//v//
/wMA/P/5//X/8P/u/+7/7P/u//L/8v/0//n/+f/5//n/+v/3//b/9f/0//T/9//8////
/P/9//r/+f/3//f/9f/3//f/9v/2//f/9v/2//P/9f/8//z//v8BAP7/+//1/+7/8P/1
//X/9P/2//f/9//3//T/9P/1//r/+//8//3//v/8//z/+v/4//n/+//8//v//P/9//3/
/P/5//n/+f/4//r/+//9//7//P/+/wIABQAEAAMAAgAAAAEAAwAEAAUAAQD8//f/8//z
//L/8f/x//P/8v/y//H/8v/1//b/9v/4//f/9//4//b/9P/0//X/8//0//X/9f/1//X/
9f/0//X/9f/2//f/+P/4//n/+f/4//j//P/8//n/+P/3//b/9P/z//H/8P/x/+3/8f/0
//v/BQANABMAGgApADcARQBSAGMAZgBeAE4AOwAtACQAHQASAAYAAgABAPn/9f/6//r/
9f/4//3//f/7//j/+v/8//r/+//8//n/9//1//P/8//2//P/8//x/+//7//x//b/9//4
//n/9//0//D/7v/z//X/9//6//j/9//3//b/+P/5//n/+P/2//b/9//5//z/+//8//3/
+v/5//f/9v/6//r/+f/5//f/9f/1//b//P/8//v/+f/7//3//f/9/////v/6//n//P/9
//3/+///////AAAAAAEAAAD/////AQACAAMABAACAAEAAAAAAAUABgAGAAcABQAFAAQA
BQAGAAcABwAHAAoADAAPABMAEgASABIADQAPABAAEQATABUAFQAXABcAFwAXABgAGgAa
ABsAGwAbABcAFAAPAA0AEAAOAA0ADQAMAAwACgAKAAoABwAHAAgABgD///////8BAP//
/P/7//z//v/+//7//P/6//r/+v/8//3//f/8//j/9//4//n/+//7//v/+f/3//b/9//2
//f/9//0//X/+f/5//z//f/9//3//f/5//j/+P/3//b/9//5//r/+f/3//b/9//3//j/
9//3//j/9//2//X/9P/1//b/9f/5//3/+//6//r//v/8//z//P/9//r/+P/3//X/9v/2
//j/+f/6//r//f/5//n/+P/2//b/9v/0//b/9v/0//T/9//5//n/+f/6//r/+v/6//r/
9v/1//b/9f/1//f/9f/1//f/9//1//f/9//2//b/9//4//j/9f/3//z/+v/6//v/+f/5
//b/8v/y//f/9//2//b/9//3//f//P/+////AQD8//L/8//0//X/9v/4//r/+v/6//n/
+f/4//X/+f/7//z//P/7//v/+//6//f/9//4//j/+v/8/wAAAwAEAAUABgAGAAIA///7
//f/+P/4//j/+f/3//b/9f/1//b/9v/3//f/+f/7//v/+v/4//X/8//y//X/9P/1//f/
9//4//n/+f/5//n/+f/4//T/8//z//P/9v/2//f/9//1//T/9//2//T/9P/0//T/9v/3
//f/+P/5//f//f/+//3/BQARABcAHgAtAD0AQQBIAF0AaABYAEQAOQAvACAAEwAMAAgA
CAADAPn/8f/0//b/9//6///////9//7//v/7//b/9P/y//T/9f/2//f/+f/8//n/+f/3
//X/9f/3//n/+f/5//n/+f/4//b/9v/6//v//P/+//z/+//7//r/+P/5//n/+P/6//r/
+//9//3/+//7//v/+//7//r/+v/9//z/+v/5//n/9//3//j///8AAAAA///8//3//P/7
//z//P/5//n/+//9//7//f8AAAEAAwAEAAYABgAGAAcABgAGAAYABgAGAAUABAAEAAgA
CAAHAAcACgANAA8AEwATABMAEgARAA4ADAALAAsADQAQABMAEQATABQAFQAXABcAFwAZ
ABkAGAAXABcAGAAcAB0AHQAdABkAGAAVABUAFgAUABMAEwAUABQAEgASABAADQANAA4A
CwADAAIAAQADAAEA/v/9//3//v/9//z/+P/2//b/9v/6//v/+//6//r/+//+/wEAAAD/
//7/+//4//j/+v/6//3//f/6//v//////wIAAwAAAP///v/5//f/+P/4//j/9//3//b/
8//0//b/+v/9//3/+//6//r//P/8//z//P/8//z/+v/9//z/+f/3//b/+v/4//j/+P/9
//r/+P/3//r//P/9/wAA//8AAAAAAwABAAEAAAD+//r/+P/0//T/9f/0//X/+f/7//v/
+//8//r/+v/6//r/9//3//n/+f/6//3//P/9//r/+f/2//f/+P/4//n/+////wAA/v8B
AAIA/v/8//v/+P/3//P/7v/w//X/9f/0//f/+f/6//v//v/+//3//f/+//r/+v/8//z/
/P/8//z//P/+//7//v/8//3//f/7//r/+//7//r/+v/7//z//P/9//3//v/+/wAAAgAG
AAkABQADAAEA/v///wEAAgADAAAA/v/8//v/+//6//n/+f/5//j/+P/3//n/+//7//r/
+v/5//n/+v/6//j/+P/5//f/+P/5//n/+f/5//n/+P/4//f/9//3//b/9v/3//f/9v/2
//r/+v/3//b/9f/0//X/9//4//r/9f/z//f/+v/9/wcADQARABoAHwArAEEAVgBbAF4A
ZABYAEUANQAqACEAGgAUAAwABwADAP//+P/4//v//P/7//3/+//4//r/+//4//j/+P/5
//n/+f/5//3/AAD9//3/+//3//X/9f/5//v//f///////v/8//z/+v/3//T/8v/1//f/
+v/8//z//f/9//z/+//6//r/+//5//f/9//3//r/+//7//z/AwAEAAQABQACAP///v/+
/wAA/v/7//f/+f/9////AQAGAAYAAwADAAMAAwACAP//AAD//////v8EAAYACAALAAsA
CgAJAAgACgALAAwADgALAAgABAABAAMABwAKAA8AEAARABEAEQAQABAAEQATABYAGAAa
ABcAFwAYABkAGwAbABsAHQAdABsAGwAcAB4AHgAfAB8AHwAfAB4AGwAbABkAFgAUABMA
EgASABAAEAAQAA0ADQAOAAsAAwACAAEABAADAAEAAQACAAQABAAEAAIAAAAAAAAAAQAB
AAAA/v/9//3///8BAAQABQAGAAUAAQAAAAEAAAD9//v/9v/1//j/+f/9////////////
+//4//j/9//2//r//f///////P/8//7////9//v/+v/6/wAAAgAEAAYABAAEAAIABQAF
AAEA/v/8//3/+v/5//j//f/6//j/9//4//r/+//+//3//v/+/wEAAAABAAEAAAD+//7/
/P/+//7//P/8/////v/9//z//P/9//7///8AAAAAAQAEAAUAAwADAP///f/7//v/+f/7
//n/+P/4//n//P/+//3/AQABAP7//f/9/wAAAQD///z/+/////7//P/9////AAABAAYA
CgAJAAQAAAD+//z/+v/8//7//v/+//7///////3/AQADAAQABAD////////+//////8A
AAAAAgAEAAgACwALAAsACwAKAAkACQAIAAcABAACAAAA//8BAAAA/////////v/+//3/
/P/9//z/+v/8//v/+//8//3//P/9/////f/+//////8BAAEAAQAAAPv/+f/4//f/+v/6
//v/+//8//z/AAAAAP7//v/+//7//P/7//n/+P/9////+f/6////BQAJABMAHgAnAC8A
OwBMAFsAZABsAHQAawBZAEoAPQAwACIAFAALAAkABQD+//z/+//8////AQABAAAAAgD/
//z//P/8//z//f/+//////8CAP////8AAP//AAADAAIAAQAAAP//AQAAAP7//v8DAAMA
AwAEAAYABQAFAAQAAAD///3/+v/7//z//v8BAAIAAQACAAMAAQABAAAAAAACAAIAAQAB
AAIAAQACAAQACgAKAAkABwAJAAsACwALAAwACgAFAAMABAAFAAUAAwAHAAcACAAIAAsA
DAANAA8ADQAMAAsACgAOAA8AEAASABIAEgARABEAEgAVABcAGwAcAB0AHQAdABgAFgAV
ABUAFgAYABoAFwAZABoAGwAdACAAIQAkACUAIwAjACQAJgApACsALAAtACgAJgAiACEA
IwAgAB4AHQAaABoAGAAYABkAFwAYABoAGAAPAA0ACwAKAAcAAwABAAYACAAIAAgABAAC
AAIAAgAGAAcABwAGAAUABQAHAAkABwAFAAMA//8BAAQACQAMAAsACQAEAAMAAgABAAMA
AwAFAAUABQABAAEAAgACAAIABAAFAAUAAwAAAAAAAgADAAUAAwACAAIAAgACAAIAAgAE
AAQAAgAFAAcABQAEAAQACQAIAAkACgALAAYAAgD/////AAAAAAIAAwAEAAQABwADAAMA
AgAAAAAAAAD+/wAAAwACAAMABwAHAAcABwAIAAYABAACAAAA/f/9//////8DAAcABwAJ
AAcABwAFAAcABQACAAAA//8CAAIA//8BAAQAAgACAAMABQAFAAIA/v8BAAcACAAIAAYA
AwACAAMABAAFAAYABQAGAAUABAAFAAcACAAHAAgACQAJAAgACAAJAAoACgAHAAcACAAI
AAYABgAIAAkACwANAA8AEAARABMAFAAVABAADAAIAAUAAgAAAP7//f////7//v/9//7/
AQACAAIAAgABAAEAAgADAAIAAwAFAAIAAgACAAEAAQABAAEAAAD/////AAABAAMABAAG
AAcAAgAAAAIAAAABAAIAAwAEAAEAAQAAAAAAAQADAP//BgALAAMAAwARACAAJwAzAEUA
VABjAHQAgAB6AHEAZQBSADsAKgAiABoAEQAPAAsABgAGAAcACAAJAAsABwAEAAQABAAC
AAMABAAEAAUABgAHAAcACgAHAAcABgADAAIAAwACAAEAAAD//wQABgAHAAoADwAPAA8A
EAAKAAUAAQD8//7/AQADAAQABQAGAAgACwAIAAUABAADAAQABQAFAAYADAAOAA8AEQAN
AAkABwAGAAwADgAPAA8ADQAPAA8ADwARABAADAALAAoACwALAAkACwALAAwADAAPABAA
EQATABYAFgAWABYAFQAVABUAFgAWABYAFQAVABYAGQAbAB8AIwAlACYAJwAjACAAHgAd
ACAAJAAoACcAJgAmACYAJwApACkAKwArACsAKwAsAC4AMAAxADEAMQAwADAALgAvAC0A
KgAoACcAJAAkACIAIgAiACEAIwAmACMAGwAaABkAGAAVABEADwAQABIAEgASAA4ADAAM
AAwADwAPAA4ADAAMAA0AEAATABIAEQAQAA0ADAAMAA4ADgANAAsABgAFAAsADQASABUA
FAATABIADQAPABAAEAAQABMAFQAWABUAEwASABMAEwARAA0ACgAIAAoACgAKAAoACwAM
AAsADwAQAA0ACwAKAAwACgAKAAoAEAAOAA0ADQAMAAwACwAMAA0ADgAOABEAEQATABQA
FAASABIAEAASABAADgAOABEADgANAAwADAANAA4ADwAQAA8ADwARABEAEAARAA4ADQAP
AA8ADQAPAA0ACgAIAAcACgAMAAsADwATABIAEwAVABMAEwAQAAwADgATABMAEgAUABUA
FQAVABMAEgAQAA8AEAAQAA4ADgAPABAAEgATABYAFgAWABYAEwAUABQAEwASABMAEwAT
ABMAFQAVABcAFQAYABoAGgAaABkAGAAXABoAGwAaABsAHQAfACAAHQAcABsAGgAYAAsA
BwAJAA==
         </WaveFormData>
      </LeadData>
      <LeadData>
         <LeadByteCountTotal>10000</LeadByteCountTotal>
         <LeadTimeOffset>0</LeadTimeOffset>
         <LeadSampleCountTotal>5000</LeadSampleCountTotal>
         <LeadAmplitudeUnitsPerBit>4.88</LeadAmplitudeUnitsPerBit>
         <LeadAmplitudeUnits>��V</LeadAmplitudeUnits>
         <LeadHighLimit>2147483647</LeadHighLimit>
         <LeadLowLimit>268435456</LeadLowLimit>
         <LeadID>II</LeadID>
         <LeadOffsetFirstSample>0</LeadOffsetFirstSample>
         <FirstSampleBaseline>0</FirstSampleBaseline>
         <LeadSampleSize>2</LeadSampleSize>
         <LeadOff>FALSE</LeadOff>
         <BaselineSway>FALSE</BaselineSway>
         <ExcessiveACNoise>FALSE</ExcessiveACNoise>
         <MuscleNoise>FALSE</MuscleNoise>
         <LeadDataCRC32>1183252561</LeadDataCRC32>
         <WaveFormData>
FAAUABQAFAAZABwAHwAiAB8AHgAdABwAHQAcAB0AHgAdABgAFQAVABIAEQAQAA8ADQAO
AA4ADgAOAAwACwAKAAkACAAHAAUABAADAAAA/v////////8DAAYACgALAAwACwAJAAgA
BwAEAAIAAQAAAAEAAgADAAQAAgAAAP///f/8//z//P/+//7///////7//v/+//7//f/7
//v//f/9//v/+v/4//b/+P/5//z//f//////AQABAPz/+f/2//P/9f/3//j/+P/6////
BQAPACIAPABTAGoAgACXAKYArACfAIwAfwBvAF8AVgBKAD8ANAAnAB8AGAATAA4ADAAJ
AAYABAABAP7/+f/2//X/8//y//D/8P/w//D/8P/v//L/8v/z//T/9v/3//f/9//z/+//
7f/r/+z/7f/u/+//8v/z//T/9f/w/+//7P/n/+r/6//s/+3/7//v//D/8P/t/+v/6f/n
/+r/7f/v//H/7//v/+//8f/t/+v/6P/m/+n/6v/r/+z/7f/t/+v/6//q/+j/5v/k/+n/
7P/v//T/8f/u/+r/5//p/+n/6//s/+z/7P/s/+z/6//s/+//8f/w//D/8f/y//f/9//3
//f/9f/0//T/9v/2//f/+f/5//f/9//2//T/9//4//j/+P/5//n/+f/5//v//P/9//z/
/v/+/wAAAgAAAPz//P/9/wAA/v/6//v/+v/6//v/+v/1//L/8P/t/+3/7f/s/+v/6//s
/+3/7v/q/+X/4v/h/+D/3//g/+D/4P/h/+T/6P/m/+X/5f/l/+f/5//o/+n/6P/m/+L/
4f/i/+L/5f/k/+P/5P/j/97/4f/j/+X/5v/j/+L/4//l/+T/5P/j/+H/4v/h/+L/5P/k
/+T/4//f/93/3f/e/97/4v/l/+b/6f/o/+b/5P/i/+T/4f/e/93/3P/c/9v/2f/a/93/
4f/g/+P/5f/m/+f/5P/j/+L/3v/c/9z/3v/f/97/3//h/+D/3//f/97/2v/c/93/3v/f
/+H/4f/h/+L/4v/h/+D/2//f/9//4f/j/+D/3//g/9//2//a/9v/3P/f/+D/4P/h/+H/
4P/f/9//3v/g/+L/4v/j/+T/5v/n/+//6v/q/+r/6v/q/+7/8P/w//L/7//r/+X/4f/f
/97/3f/c/9z/3f/f/+D/3f/c/9n/1//Z/9r/2//c/9n/2f/Z/9f/1P/T/9P/0//X/9n/
3P/c/97/3f/b/9r/3f/f/+D/4v/f/9z/2f/W/9X/1P/T/9P/1//Y/9r/3P/b/9r/2v/Z
/9j/2P/Y/9j/1//T/9P/1f/V/9X/1v/W/9b/1f/V/9f/1//X/9f/2f/Z/9f/1f/T/9X/
2f/b/97/5P/s//P//f8JABoAMgBLAGIAdgCNAKAAogCZAIoAcwBPADMAKAAmAB0AEAAJ
AAMA/P/3//D/6P/n/+b/4v/h/+H/3f/b/9v/3f/c/9r/2v/c/9z/3P/b/9z/3P/d/97/
3v/d/9v/2f/Z/9f/1//X/9b/1f/U/9P/1v/X/9j/2f/c/9//4P/f/9z/2//a/9n/1//V
/9T/0v/T/9P/0//T/9f/2f/a/9v/2P/X/9b/1//V/9X/1P/U/9L/0v/S/9L/1//Z/9n/
2//Z/9j/1//W/9b/1v/W/9j/1v/W/9X/1f/X/9n/3f/g/9//3v/d/9z/2//c/9//4f/g
/+D/4f/i/+P/4//j/+P/5f/k/+T/5v/m/+f/6f/p/+f/6f/q/+r/6v/q/+n/6P/q/+v/
7P/t//L/9P/2//b/8//u/+v/6P/q/+j/6v/t/+v/6P/j/+P/5f/m/+j/6P/k/+L/4f/f
/9r/2f/X/9X/1v/Y/9r/3P/a/9f/1v/X/9f/1f/V/9T/0f/R/9P/1v/W/9X/1f/V/9P/
0f/Q/8//0//U/9P/1f/U/9T/1//W/9j/2v/a/9b/1//Z/9v/3P/a/9r/3P/f/9z/2v/X
/9P/1f/V/9f/2v/b/9r/2P/T/9P/0//U/9T/1P/V/9T/1f/X/9b/1f/U/9f/1f/T/9P/
1P/W/9f/1//X/9n/3P/a/9z/3f/d/93/2//Z/9f/0v/P/9D/0//V/9T/1f/X/9b/1P/V
/9X/0v/T/9P/0//T/9D/z//O/87/0//T/9P/z//S/9H/0v/T/9P/0//V/9X/0//U/9f/
2v/Z/9j/1v/V/9b/1v/W/9f/1//Y/9n/2P/W/9b/1//X/+H/4f/h/+T/4v/i/+L/4v/i
/+L/4P/g/+P/4f/d/9v/2f/Y/9f/1v/T/9P/1P/U/9L/0v/Q/8//0P/Q/9D/0P/P/8//
z//N/8z/y//L/8v/zv/P/9H/0P/T/9P/0v/S/8//z//O/87/zf/M/8v/yv/N/87/z//R
/9D/zv/N/8z/0P/Q/9H/0f/R/9L/0//U/9D/y//K/8v/zf/N/87/zv/N/8v/yv/L/83/
zf/N/8//0f/P/83/y//J/83/0f/U/9T/1v/d/+n/+f8MACQAPQBUAGoAewCIAIgAeQBk
AFMAQwAvACIAFgAHAPz/9//1//L/7f/s/+r/5f/c/9j/1//W/9H/zv/N/8//zv/M/8z/
zP/M/8z/y//M/8z/zf/O/8//z//O/83/zv/N/87/z//Q/9H/0v/T/9L/0f/Q/8//zv/P
/87/y//N/83/zf/N/8v/y//M/8z/zf/N/83/zf/Q/9H/0f/R/87/zf/M/83/z//R/9L/
1P/S/9L/0v/S/9b/1//W/9f/2v/a/9r/2v/Y/9b/1P/U/9P/0v/Q/8//0f/T/9f/2v/c
/9z/3P/c/9j/2P/a/9v/2v/a/9v/3P/f/9//3//f/+H/4v/k/+j/5v/n/+n/6f/n/+n/
6v/q/+v/7P/s/+z/7//v/+//7//w//L/9P/0//X/9P/1//b/8f/q/+f/5f/m/+T/4P/h
/9//4P/i/+L/3//e/97/3f/b/9v/2v/Z/9b/1P/S/9D/0v/T/9b/2//X/9X/1f/U/9L/
0f/S/9T/0v/R/9H/0f/R/9H/0v/T/9P/0v/P/8//0v/U/9n/2v/Z/9r/2f/U/9H/0f/R
/9D/zv/O/9D/0//R/9L/0v/R/9L/0f/S/9T/1f/W/9b/0//V/9X/1v/W/9X/1f/T/9P/
1P/U/9T/1P/W/9P/0P/P/9H/0v/S/9H/0f/T/9b/1P/W/9f/1//X/9f/1//X/9T/zf/M
/83/zf/N/8//0v/S/9D/0f/R/87/zv/P/9D/0f/S/9P/1P/W/9f/1//X/9P/0P/N/8z/
y//N/83/z//P/8//0P/T/9b/1P/S/8//zf/N/87/z//R/9D/0v/U/9T/3v/e/+H/4f/g
/+L/4v/i/+L/4v/i/+D/4P/f/9v/1f/R/9P/0v/R/9D/z//P/9D/0P/Q/9D/zv/N/8z/
zP/M/8z/y//L/8v/yf/K/8n/yf/J/8v/zf/Q/9D/0f/R/9D/0P/P/8//zv/O/8v/yv/J
/8j/yP/I/8j/yf/H/8b/xv/G/8r/yv/L/8v/yv/K/8r/yv/L/8f/x//J/8v/y//M/8z/
zf/N/87/0f/Q/8//zv/P/83/y//J/8f/zf/J/8v/1P/c/97/3//n//P//P8GABcALABC
AF0AcAB4AHcAbgBhAE0ANQAkABYACwACAPv/9f/y/+//7P/o/+n/5v/e/9f/2P/T/9D/
z//Q/9D/z//Q/9L/0v/S/9H/z//O/87/zv/S/9P/0//T/9b/1f/W/9f/1f/V/9X/1f/U
/9P/0v/R/9H/0//T/9H/0//T/9P/0//T/9P/1P/U/9X/1f/V/9X/1f/V/9T/0//T/9P/
0//V/9f/1//W/9b/2P/Y/9j/2P/d/93/2//b/9z/3P/c/9z/2f/Y/9f/2P/a/9z/3f/f
/97/3f/e/97/4f/i/+P/5P/j/+T/5//p/+f/5v/m/+b/5//n/+f/5//q/+r/6//u/+7/
7//x//H/8P/x//H/8P/z//T/9P/0//b/9//4//n/+v/6//r/+P/5//j/+f/6//b/8v/y
//P/9P/y/+7/7//u/+7/7//u/+v/6v/q/+n/5P/j/+H/3//d/9z/2//a/93/3f/f/+P/
4P/d/9z/2v/b/9v/3f/g/97/3f/d/93/3P/b/9v/2//d/9z/2f/Z/9r/2v/d/9z/3v/g
/+D/3P/b/9v/2//a/9n/2v/d/+H/3//g/+D/3//b/9n/2f/a/93/3v/e/9v/3P/d/9//
4P/f/9//3f/d/97/3v/e/97/4v/f/9z/2//Z/9r/2v/Z/9f/2f/c/9r/2v/b/9v/2//Z
/9n/2f/W/9T/1v/a/93/3P/d/9//3v/e/9//3//c/9v/2//b/9v/2f/Z/9n/2v/f/9//
3//b/93/3f/f/+H/3//f/+H/4f/c/9r/2v/a/9j/2P/X/9f/2f/a/9v/3f/e/+D/4v/i
/+j/6v/r/+r/6//s/+3/7v/s/+z/6v/q/+z/6f/k/+H/4f/g/9//3v/b/9v/3P/c/9r/
2v/Y/9f/1//Y/9n/2v/Y/9f/1v/T/8//zf/M/8v/0v/V/9n/2v/a/9n/1//W/9P/0//S
/9L/1P/U/9T/1P/W/9b/1v/X/9X/1P/U/9T/1v/W/9f/1//W/9b/1v/W/9f/0//T/9X/
1P/T/9P/0v/T/9P/1P/X/9X/1f/V/9f/1v/T/9D/zf/R/9P/1f/a/9z/4P/l/+v/7//2
/wQAGQAuAEQAWQBsAHgAfQB2AGsAYQBPADoAJAATAAQA/f/7//j/9f/u/+j/5//q/+r/
6f/l/9//2//Z/9j/1v/T/9L/1P/W/9j/2f/X/9b/1v/W/9b/1//X/9f/2f/X/9f/1//Z
/9n/2f/Z/9z/3f/e/9//3f/d/9v/1//V/9P/0f/P/9L/0//V/9b/1f/V/9X/1f/U/9X/
1f/V/9b/1//Y/9v/2//b/9r/2v/Z/9j/1//W/9v/2//Z/9n/2v/a/9r/2v/e/+D/4v/m
/+T/4v/f/93/2//b/93/3v/g/+D/4P/g/97/3v/g/+H/3//g/+L/5P/p/+n/6f/p/+n/
6P/o/+r/6v/r/+3/7f/v//H/8v/y//H/8v/y//L/8//z//P/8//4//r//P/8//7//P/8
//z/+f/0//P/8//1//L/7f/t/+//8P/y//L/7f/q/+j/5f/h/+H/4P/f/+D/4P/g/+D/
4f/f/9//4f/d/9v/2//a/9r/2//e/+L/4P/f/9//3//c/9v/2//b/9z/3P/a/9v/2v/a
/93/3P/d/+D/4f/e/93/3f/d/9z/2f/Y/9n/2//Z/9r/2v/Z/9n/1//X/9j/3v/g/+H/
3//c/9v/2//a/9n/2f/X/9f/2P/Y/9j/2P/b/9n/1//X/9n/2v/a/9n/2f/b/97/3P/a
/9v/2//b/9r/2f/Y/9T/0//U/9f/2f/V/9X/1v/U/9f/2f/a/9j/2v/b/9z/3f/b/9n/
1//W/9f/1//X/9P/1f/T/9P/0//V/9f/2//d/9j/1v/W/9b/1P/U/9P/0//W/9j/2v/d
/97/4P/i/+L/3P/g/+L/4v/i/+L/4//k/+P/5P/k/+H/3P/Z/9n/2P/X/9b/0//T/9T/
1P/W/9b/1P/T/9D/0P/Q/9D/0f/R/9H/z//N/8v/yv/J/8//0//Y/9r/2P/X/9X/1P/R
/8//zP/K/8z/zv/Q/9L/0v/S/9L/0//S/9D/z//O/9H/0v/U/9X/0//S/9H/0P/R/83/
zf/P/8//z//Q/9D/0v/R/9H/0//T/9P/0//V/9X/0//R/8//zf/N/8//1v/a/9r/2//h
/+f/8v8CABUAKgBEAF0AdACCAIUAdgBhAE8AQwAyAB4AEwAIAP3/9f/y/+3/6v/o/+X/
5P/m/+X/5P/f/9z/2//a/9j/1f/U/9T/1P/U/9P/0f/Q/9D/0P/U/9f/2f/b/9j/1f/U
/9P/0//T/9P/0//S/9H/0P/P/8//0f/R/8//0v/T/9T/1f/V/9X/1v/W/9j/2f/a/9v/
2P/X/9X/0//V/9X/1f/X/9f/1//W/9b/1v/W/9b/1v/Z/9n/1//X/9f/1v/V/9T/1v/W
/9b/2P/a/9r/2f/Z/9n/2f/b/9z/3P/c/9z/3P/b/9z/3//h/+H/4v/k/+b/6//r/+v/
6//q/+j/5//o/+b/5//p/+n/6//t/+7/7v/v//D/8P/w//D/7//u/+3/8P/y//T/9P/1
//T/9f/2//X/8v/z//X/8//u/+f/5f/l/+b/6P/o/+X/5P/k/+P/4//j/+L/4f/g/+D/
4P/g/9z/2f/Y/9n/2P/X/9j/2P/X/9f/2f/c/9z/2//b/9v/2v/Z/9n/2f/Z/9j/1f/V
/9X/1v/a/9r/2P/a/9r/1v/T/9P/0//S/9L/1P/Y/93/3//g/+D/3//c/9n/2P/Y/9r/
2v/Z/9X/1v/X/9n/2v/Z/9n/1//X/9z/3P/c/9z/3f/Z/9X/0//R/9L/0v/R/9H/0//W
/9T/1v/X/9f/1//V/9X/1f/S/9H/0v/V/9f/1//Z/9z/3P/a/9v/2//Y/9X/1f/V/9X/
0//T/9P/1P/V/9X/1f/R/9P/0//V/9f/1v/V/9b/1f/S/9L/1P/W/9j/2P/X/9f/2v/c
/97/4f/m/+z/7P/i/+L/4v/i/+L/4v/i/+D/4P/i/9//2v/X/9j/2P/Y/9j/1//X/9j/
2P/Y/9j/1v/V/9L/0v/S/9L/0f/R/9H/z//O/83/zf/N/9T/1//b/9z/2//Z/9b/1P/U
/9X/1f/W/9T/1P/U/9T/1v/W/9b/1//V/9T/1P/U/9T/1P/V/9X/1v/W/9b/1v/X/9P/
0//V/9P/0//U/9T/1P/T/9P/1f/Y/9n/2v/d/93/2//Z/9f/0//P/8//1P/Y/9j/3//p
//X/BgAiAD0ATgBcAG0AfACIAIcAeABnAFsATwA8ACoAHwAWAAkA/f/2//H/8P/w/+3/
6v/q/+//7f/n/+P/4f/h/+D/3v/e/93/3P/b/9n/2f/Y/9j/2P/b/93/3v/f/9//3f/d
/93/2//Z/9f/1f/Y/9n/2v/b/93/3//f/93/4P/h/+L/4//h/+H/4v/i/93/2//Z/9f/
2v/b/9v/2//c/93/3v/h/+H/4f/g/+D/4v/i/+L/4v/j/+P/4f/h/+P/5P/l/+b/5P/i
/+D/4P/h/+L/4v/j/+X/5//r/+7/8f/y//P/9P/v/+7/7//v/+z/7P/t/+7/8f/x//H/
8f/0//T/9f/4//j/+f/7//v/+//9//7//v/+//7//f/8/wEAAwAFAAcACgAMAA4ADgAM
AAgABgAEAAQAAgAEAAcACAAGAAIAAwAAAP7//f/6//n/+P/4//f/9//3//b/9f/x//D/
7//u/+7/7f/u//H/8f/v/+//7v/t/+3/7//y//T/8//z//P/8//z//T/9f/z//L/7//v
/+7/7v/x//D/8f/0//X/8v/y//P/9P/0//L/8v/0//f/9P/0//P/8f/v/+3/7f/u/+//
8P/w/+3/7//v//D/8P/x//P/8//1//X/9P/z//L/9//1//P/8//z//T/9P/z//X/9//6
//j/9P/z//H/7//v/+//7//s/+3/8P/1//n/9//3//j/9v/z//P/8v/u//D/8//2//n/
+f/5//n/+v/8//v/+v/1//b/9f/2//f/9P/z//T/8//0//b/+v/+//v/+P/0//H/9f/2
//f/+f/8//7/AAAAAPz//v8BAAgACQAKAAsADAALAAoABwAGAAYAAwD+//v/+f/4//f/
9v/3//f/+P/4//n/+v/5//n/+P/4//j/+P/3//f/9//1//X/9f/2//f/+P/5//v/+v/6
//n/9//2//f/9//2//b/9//4//n/+v/4//j/+P/5//n/+P/4//j/+f/4//j/9//5//r/
+//8//z/+f/6//3//////wAAAAD+//3//f////7//f/8//3/+v/3//T/8f/v//H/+f/6
//7/CAATABsAJwA+AFQAZwCCAJ4AsQC8ALoAqQCYAIsAewBpAFgASAA7AC4AJQAhAB4A
GQAUABIAEQAOAAwADQANAAkABwAHAAYABAABAAAA/f/8//v/+f/5//j/+P/4//v//f/+
/////f/7//v/+//9//3//f/9/////////////v////7/+//9//3//f/9/wEAAwAGAAgA
AwABAP///f/+/////////////////wEAAQABAAAAAAAAAAAAAAAAAAEAAQD/////AgAC
AAIAAgACAAIAAgAEAAQABAADAAMABgAHAAoADAAKAAgABgAEAAcACgAPABMADwAOAA4A
DgARABEAEQARABIAEgATABYAFQAVABYAFQAVABcAGAAYABsAHAAcABwAHgAfACAAIQAj
ACQAJQAkACEAHgAdABwAHAAYABgAGQAbABgAEwATABUAFgAYABgAEwAQAA4ACwALAAsA
CgAJAAYABgAGAAYABgAFAAYACQAIAAcACAAIAAUABQAHAAoACQAHAAYABQACAAEAAQAB
AAMABAADAAUABgAGAAkACAAKAAwADAAIAAcABwAHAAYABQAGAAkADQAJAAgABgADAAUA
BQAHAAoACwAKAAgAAwAGAAcACQAKAAsACwAJAAkACwAKAAkACAAKAAcABAADAAYACAAJ
AAkACAAJAAsACAAHAAcABgAFAAcABwAHAAQA/v/+/wAAAQAEAAcACwAMAAoACwALAAgA
BgAFAAQAAwADAAMAAwAEAAUABQAFAAEABAADAAQABQAFAAUABwAHAAYABgAIAAoACQAI
AAYABQAFAAQAAwADAAUACAALAAwAEAASABUAFwAVABAAEgASABIAEgATABQAEwAUABMA
DwAJAAUABwAGAAUABAADAAMABAAEAAUABgAFAAUAAgACAAIAAgABAAEAAQD///3/+//6
//n/AAADAAcACAAFAAMAAAD+/wAAAQABAAIAAgACAAIAAgD///7//f/9//7//v///wAA
BAAEAAUABQADAAIAAQAAAP3/+f/5//v//v///wEAAgABAP///v////3//f/9////AAD/
//7//f///wEABQAGAAQACgAXACMAMQBEAF4AcwCIAKIAuwDCAL4AswCiAIcAcQBjAFgA
TgBDADAAIwAdABoAFwAYABgAFQAQAA4ADwANAAcAAwABAAEAAAD+//7///8AAAEAAQD/
//7//v/+/wAAAQABAAEAAQD///////8AAAEAAgADAAEAAQABAAEAAAABAAAA/f/+////
AAABAAAA//////7//f/9//3//f/+//////////3//f/9////AgADAAMABAABAAAA///+
///////9//3/AQACAAMABAACAAIAAgAEAAYABgAFAAUAAwADAAUABgAHAAYABQAEAAMA
BAAHAAkACwAMAA4AEAASABEAEAAPAA0ACgAIAAgACQALAA4ADwARABMAFAAUABUAFgAW
ABYAFQAVABUAFQAWABgAGgAaABkAFgAVABQAFQASABMAFQAXABQADwAPAA8AEAASABIA
CgAGAAMA/////////v/9//z//P/8//z/+//5//n/+//5//f/9//2//b/9//6//7//f/7
//r/+f/6//n/+f/5//v//P/7//3///8AAAQABAACAAIAAAD6//f/9//3//b/8v/y//T/
9//5//r/+v/5//j/9//4//r/+//8//z/+f/3//f/+P/4//j/+f/4//n/+//6//n/+P/8
//n/9v/1//b/+P/5//n/+f/7//7//P/8//3//f/9//n/9//1//D/8P/y//b/+f/2//f/
+f/4//b/9//3//T/8//z//P/8//z//P/8//0//b/9f/0/+//8//z//X/9//3//f/+f/5
//X/9P/1//b/9P/y/+//7f/v//D/8f/z//L/9P/2//b/+f/6//z//f8BAP//AQACAAMA
BAAFAAYACAAIAAYABgAFAAEA+//3//b/9P/y//D/7//v//D/8P/x//L/8f/x//L/8v/y
//L/7v/r/+j/4//k/+X/5//p/+//8f/0//T/9P/z//H/8P/u/+3/6//q/+3/7v/v//D/
7v/u/+7/7//t/+z/7P/s/+z/7P/t/+3/7f/u/+//8P/t/+n/6f/r/+3/7f/u/+7/7v/t
/+3/7//u/+3/7P/t//D/7//u/+3/5//n/+v/8v/0//j//f8FAA8AGAAsAEcAYgB2AIkA
mgCgAJkAigB5AGUAUwBCADIAJwAeABUADwAMAAsABgAAAP///P/2//f/9//z//H/8f/z
//L/8P/w//D/8P/w/+//7v/s/+v/6v/u/+//7//v//H/7//v/+//6//p/+f/5f/p/+v/
7f/v/+3/7//v/+3/7P/r/+r/6f/r/+v/7P/s/+7/7//w//H/8v/z//P/8//y//H/8P/x
/+7/6//n/+T/6f/s/+//8v/3//f/9f/1//X/9P/z//L/7//u/+3/7v/x//T/9v/5//f/
9//5//r//P/8//z//P/4//b/9v/1//f/+P/6//z///////////8AAAAAAQAEAAYABwAJ
AAkABwAJAAoACgALAAwADAAMAA0ADQANAA0ADgAQABIAEgAUABIAEgASAA4ACAAGAAUA
CAAGAAIAAwADAAQABgAGAAAA/v/9//v/+//7//r/+f/2//b/9v/2//b/9f/2//n/9f/z
//P/8v/v/+//8f/0//X/9f/2//f/8//x//D/7//u/+z/6P/n/+f/6P/s/+z/6v/s/+z/
6P/l/+X/5f/k/+T/5v/q/+//7P/s/+v/6f/n/+X/5f/m/+r/7P/t/+v/6//r/+z/7P/q
/+n/5v/l/+b/5P/i/+D/5P/h/97/3f/e/+D/4f/h/+H/4//m/+T/4v/j/+P/4//h/+H/
4f/e/93/3v/h/+P/4f/h/+L/4P/i/+P/4//g/+L/4//k/+X/4v/h/+D/4P/i/+H/4P/b
/93/2//b/9v/3P/d/+D/4f/e/97/4P/i/+L/4v/h/+H/4f/g/9//3//j/+b/6f/q//D/
9P/1//L/8f/w/+//7v/s/+z/6v/q/+j/5f/g/93/4P/g/+D/4P/e/93/3f/c/97/3v/c
/9v/2v/a/9r/2v/Z/9n/2f/X/9f/1//Y/9n/3P/d/9//3v/g/9//3f/c/9n/2f/Y/9j/
2P/Y/9j/2P/a/9r/2v/b/9v/2v/a/9r/3v/e/9//3//g/+D/4P/g/97/2f/Y/9n/1//X
/9j/2P/b/9v/3P/f/93/3f/d/9//3f/b/9n/1//Z/9n/1//e/+b/6v/n/+3/9/8EABIA
JQA8AFIAaQB+AIwAjwCIAHcAZwBVAEAAJgAVABAACQD///r/9//0//T/9f/u/+z/7f/s
/+f/5P/j/+b/5v/l/+b/5P/k/+T/4//k/+T/5f/m/+f/5//m/+X/5//l/+X/5f/m/+f/
6P/p/+f/5//n/+f/5f/l/+P/3//g/+H/4v/j/+T/5f/n/+j/5f/l/+X/5f/o/+n/6f/p
/+v/6//r/+3/6//r/+r/6v/s/+7/8P/y//P/8f/t/+v/7v/u/+7/7v/w//D/8P/y//T/
9P/z//P/8v/x//L/8v/3//j/+f/6//j/+P/6//v//P/+/wEABAAFAAUABQAFAAQAAgAB
AAIAAAABAAMAAwAEAAcACQAKAA4AEAARABIAEQARABEAEQAXABoAHQAeABsAGAAXABYA
FgASABIAEwAUABIADgAPAA8AEAASABIADQAKAAgABQAFAAUABAADAAIAAgACAAIAAwAB
AAEAAwAEAAMABAAEAAMAAwAFAAgABQADAAIAAQAFAAcACgANAAoACAAEAAMABAAEAAcA
BgAIAAoACgAGAAcABwAHAAYABQAGAAkADQAKAAoACQAHAAgABwAIAAoADQAOAA4ACwAL
AAsADAAMAA4ADwAOAA8AFQAWABcAGAAWABEADAAJAAsADAAMAAsADQAPABIAEAAPAA8A
DgANAA8ADwAPAAwACwAOABMAFwAUABUAFwAWABMAEwASAA4ADgAPABAAEQATABUAFwAa
ABwAGwAaABUAFQATABMAEwARABEAEwATABMAFAAXABoAGAAYABcAFwAcAB4AIAAjACIA
IAAgACMAJAAlACYAJAAkACIAIgAiAB8AGgAXABUAFAATABIAEgATABUAFgAUABQAEgAR
AA4ADAAKAAgACQALAA0ADQAOAA8AEQATABQAEwATABAADgANAAsACgAJAAkACAAIAAkA
CgALAAwADAAMAAwADQAPAA4ADgAOABAAEAARABEADgAOAA4ADgAQAA0ADgARABMAEwAU
ABQAEgAPAA0ADQAQABEAEgAVABUAEwARAA8ACQAJAAcAEgAaABYAEwAZACUAMAA+AFMA
aAB+AJcArAC6AL8AuAClAJEAfwBqAFoASwBEAD0ANQAyADEALAAqACkAJAAeAB0AHwAb
ABkAGQAbABoAGAAYABoAGgAaABkAFwAWABYAFgAVABUAFAATABYAFwAaAB0AIAAhACIA
IwAfABsAFwATABYAGQAaABkAGwAbABsAGwAZABkAGgAaABoAGwAcAB0AHwAhACIAIwAh
ACEAIQAjACUAJQAkACQAJgAmACYAJgAoACcAJAAjACQAJAAkACQAJgAmACYAKAApACoA
KgArAC0ALQAvADAAMAAwADAAMAAuAC4AMAAxADQANgA5ADwAQQBBAEEAQQA+ADoANwA2
ADgAOwA/AEEAPwBBAEIAQgBFAEYARgBGAEkASQBJAEkASgBMAE4ATgBQAE4ATgBOAE0A
SgBLAE0ASwBIAEMAQwBFAEgATABOAEkARgBEAEEAPQA9ADwAOwA8ADwAPAA8ADoANwA2
ADcAOAA3ADgAOAA4ADkAPABAAD0AOwA6ADkAOgA5ADkAOQA5ADgANQA1ADkAPABCAEQA
QwBEAEMAPgA+AD8AQABAAEEAQgBFAEkARgBGAEUAQwBAAD0APAA8AD0APgA+ADsAPAA9
AD8AQAA/AD8APQA9AD4APgA+AD4AQgBBAEAAQQA/AEAAQAA/AD8AQQBEAEIARQBHAEgA
SQBJAEkASQBGAEQARABGAEcARABDAEMAQABDAEUARgBEAEUARQBFAEUAQwBDAEMARABH
AEcARwBDAEMAQQBBAEEAQgBDAEYARwBGAEgATABQAE0ATABKAEkASQBKAEsATQBOAFAA
UgBSAFAAUABRAFEAUgBTAFYAVwBaAF0AXABbAFwAWgBZAFoAWABWAFQAUgBSAFAATgBK
AE0ATgBPAFAAUwBTAFEATwBNAE0ASwBKAEcASgBJAEYASABMAFEAUABQAFUAVgBTAEkA
SABKAA==
         </WaveFormData>
      </LeadData>
      <LeadData>
         <LeadByteCountTotal>10000</LeadByteCountTotal>
         <LeadTimeOffset>0</LeadTimeOffset>
         <LeadSampleCountTotal>5000</LeadSampleCountTotal>
         <LeadAmplitudeUnitsPerBit>4.88</LeadAmplitudeUnitsPerBit>
         <LeadAmplitudeUnits>��V</LeadAmplitudeUnits>
         <LeadHighLimit>2147483647</LeadHighLimit>
         <LeadLowLimit>268435456</LeadLowLimit>
         <LeadID>V1</LeadID>
         <LeadOffsetFirstSample>0</LeadOffsetFirstSample>
         <FirstSampleBaseline>0</FirstSampleBaseline>
         <LeadSampleSize>2</LeadSampleSize>
         <LeadOff>FALSE</LeadOff>
         <BaselineSway>FALSE</BaselineSway>
         <ExcessiveACNoise>FALSE</ExcessiveACNoise>
         <MuscleNoise>FALSE</MuscleNoise>
         <LeadDataCRC32>3832175402</LeadDataCRC32>
         <WaveFormData>
NAA0ADQANAA3ADgAOQA6ADgAOAA4ADgAOAA6ADwAPAA7ADYAMgAvAC4ALwAwADAALgAw
ADAAMAAwAC4ALQAsACsAKwAsACwAKgAqACoAKgAqACsAKwArACwALAAtAC4AMAAwADAA
MAAyADEAMQAxAC8ALwAvAC8ALwAvADAAMAAtAC0ALgAvAC8ALwAvAC8AMQAxADEAMAAw
ADAAMQAxAC8ALwAvAC8ALwAvAC8ALwAvAC8ALwAvADAALwAvAC8ALwAsACoALAAtACsA
IgAZABQADQADAPX/6P/g/9f/z//R/9L/0f/R/9n/4f/o/+7/+v8KABgAGgAaAB0AHwAg
ACUAJQAkACYAJgAmACcAKAApACkAKQAqACoAKwArAC0ALQAtAC0ALQAsACwAKwArACsA
KgAqACkAKQApACkAKgArACwALAArACoAKQApACsAKgApACkAKQArACwALAArACkAKAAn
ACgAKQAqACsAKQApACkAKQAnACUAJQAmACcAJwAnACcAJwAnACYAJgAlACQAIwAiACIA
IwAkACYAIwAiACEAHgAgACAAIAAfAB8AHwAfAB8AHwAfACAAIAAcABwAHAAcAB0AHQAd
ABwAGwAaABoAGgAYABgAFwAXABUAFQAUABMAEQARAA8ADgAQABAADwAPAA8ADwAPAA8A
DQANAA0ADQAMAAwADAAOAA4ADgAPABAAEAARABEAEQATABMAEwAUABYAFgAYABgAGAAY
ABkAGQAWABUAFQAUABYAFgAWABUAFgAYABoAGwAaABkAGQAYABcAFwAXABcAFwAXABcA
FQATABUAFQAVABUAFQAVABUAFwAXABgAGAAVABIAEwASABEAEQARABEAEQARABEAEQAP
AA8AEAAQABEAEQARABEAEwATABMAEwASABAADwAOABAAEAAPAA8ADgAOAA4ADgAOAA4A
DgAOAA8ADwAPAA8ADwANAA0ADQALAAsACwALAAsADAANAA8ADgANAAwACwANAA0ADQAN
AAsACwAKAAoACgAKAAsACwAMAAwADAAMAAsACgAKAAkABwAHAAcABwAIAAkACQAJAAgA
CAAHAAcABwAHAAcACAAIAAgACQAJAAkACAAIAAgACAAIAAgACAAKAAwADAAMAAgABQAD
AAEAAQABAAEAAgAFAAYABQAEAAEA///+//3//f/+//z//P/8//z//v/+/////////wAA
AAABAAQABgAGAAYABAAEAAMAAwABAAEAAQABAAEAAQABAAIAAgABAAEAAgAFAAUABQAF
AAMAAwADAAMAAAAAAAAAAQADAAMAAwADAAIAAQAAAP//AQABAAEAAQADAAIAAQABAAMA
AQAAAAIAAgD9//n/9v/v/+b/3f/R/8f/uv+u/6X/pf+r/7L/sf+v/7H/uf/C/8z/2v/m
/+7/8P/0//X/9f/2//n/+f/8//z//P/8//3//P/9//3//f/+//7/////////////////
/v/+/////////////v/+/wEAAQABAAEAAwADAAMAAgACAAIAAgADAAEAAAD//////v//
/////v8AAP///////wEAAQABAAEAAQABAAEAAQABAP////8AAAAA///+//3//v//////
AAD+//7//v/+//3//f/9//7/AAAAAAAA/v8AAAAAAAD///3//f/9//3/+//7//z//P/8
//z//P/8//z/+//6//j/+f/4//j/+P/6//r/+f/5//f/9//2//X/8//z//H/8P/y//L/
8f/x//P/8//z//P/7//v/+//7//v//D/8f/0//L/8v/z//T/9//5//r/+//5//n/+f/6
//j/+P/6//r//P/8//3//f/7//v//P/8//7//v/+//3/+//8//3//f//////AAAAAP3/
/f/9//3//////////f/9////////////////////AQABAAIAAgAAAP7/AAAAAP7//f/8
//v//P/9//7////+//3//f/8//n/+f/5//n/+//7//v/+//7//r/+v/6//z//P/7//v/
/P/8//z//P/+//7//v/+/////////////f/7//v/+//9//3//f/9//r/+v/6//v/+f/5
//n/+f/7//v/+//7//n/+f/4//j/+v/6//v/+//6//r/+v/6//z//P/9//3//f/9//3/
/f/7//v/+v/5//n/+v/6//v/+//7//v//P/7//r/+v/5//v/+//7//z//v/+//7//v/+
//7/AAACAAIAAgD+//v/+f/3//f/9//2//b/+P/4//b/9v/0//P/9P/z//P/9P/0//T/
9P/0//L/8v/z//P/8//0//T/9f/4//r/+v/6//j/+P/3//f/+f/5//n/+f/5//n/+f/6
//r/+f/5//r//f/9//3//f/7//v/+//7//r/+v/6//v/+//7//v/+//5//n/+f/5//v/
+//7//v//f/8//v/+//5//f/9v/2//b/9f/z//D/6//i/9v/0//H/7j/qv+h/53/n/+i
/6X/qf+t/7X/vv/K/9j/4v/m/+r/7v/x//P/9P/z//P/9v/2//b/9v/3//b/9//3//f/
+v/6//v/+//7//v/+//7//v/+v/6//n/+//7//r/+v/7//v/+//7//v/+//7//r/+P/4
//j/+f/5//j/9//3//X/9//4//j/9v/1//X/9f/4//n/+v/7//j/9//2//X/9v/1//b/
+P/3//f/9//3//f/9//2//b/+P/4//j/+P/2//X/9P/0//L/8v/y//D/9P/0//T/8//z
//P/8//z//H/8f/y//L/8P/w//D/8P/v/+//7//u/+7/7v/v//D/7//u/+z/6//t/+3/
7P/r/+3/7f/r/+r/6P/o/+f/5//n/+f/5//n/+f/5//n/+f/4//i/+H/4v/k/+T/5f/m
/+b/5//n/+f/6P/p/+r/7P/r/+r/6//q/+r/6v/r/+v/7P/t/+//8P/w//D/8P/v/+7/
7v/u/+3/7f/t/+7/7v/t/+3/7f/t/+//7//v/+3/7f/v/+//7//v/+//7//v/+7/7f/t
/+z/6v/o/+r/6v/r/+v/6//r/+v/6//r/+v/6//r/+z/7P/t/+3/7f/t/+v/6//r/+v/
6//q/+r/6v/q/+r/6f/p/+r/6v/q/+r/6v/q/+r/6v/r/+v/6//r/+v/6f/p/+n/5//n
/+f/5//o/+j/6P/p/+f/5//n/+f/6f/p/+n/6f/r/+v/6v/q/+r/6v/r/+v/5//m/+X/
5P/k/+T/5f/l/+b/5//o/+n/5//n/+b/5f/j/+T/5P/l/+X/5f/l/+b/6P/m/+f/6f/q
/+r/6v/q/+r/6v/q/+z/7v/u/+7/6v/n/+X/4//j/+P/4P/g/+L/4v/i/+L/4P/f/97/
3f/d/97/3v/e/97/3v/c/9z/3f/d/9//4P/g/+H/4v/k/+T/5P/m/+b/5f/l/+T/4//i
/+H/4f/h/+H/4v/k/+P/4//k/+P/4//j/+P/4//j/+P/4//i/+L/4v/j/+P/4//j/+P/
5f/l/+X/5f/j/+P/4//j/+H/4P/f/9//3//f/97/3v/g/+H/3//c/9n/0v/H/73/tf+o
/5j/if9//3v/gP+F/4X/i/+V/57/qP+0/8L/yP/M/9L/0//V/9r/3f/b/9j/2v/a/9r/
2//c/93/3f/d/+D/4P/h/+H/3//f/9//3//g/+D/4f/h/+P/4//i/+L/4//j/+P/4//h
/+H/4f/g/+D/4P/g/+H/4v/i/+L/4//h/+P/5P/k/+T/4//j/+P/4//j/+P/4//j/+P/
4//j/+X/4//j/+T/4//j/+P/4//k/+X/5f/m/+T/5P/k/+T/4f/h/+H/4v/j/+T/5f/k
/+X/5P/j/+H/4//j/+P/4//i/+P/5f/m/+P/4v/h/+D/4//j/+P/4v/j/+L/4v/i/+L/
4v/h/+H/3//f/97/3f/f/9//3f/c/97/3v/d/93/3P/b/9r/2f/Z/9n/2f/Z/9j/2P/Y
/9r/2v/a/9v/3P/e/9//3//f/+D/4f/i/+T/4v/i/+T/5P/k/+T/5f/l/+b/5//p/+r/
6v/q/+r/6f/p/+r/6//r/+v/6//s/+z/7f/t/+3/7f/t/+3/7f/r/+v/7f/t/+3/7f/t
/+3/7f/t/+3/7v/u/+7/7v/y//T/8f/x//H/8f/x//H/8f/x//P/8//0//T/9f/1//X/
9f/z//P/8//z//P/8v/y//L/9P/0//P/8//y//L/8v/y//T/9P/0//T/9//3//f/9//3
//X/9f/1//f/9//3//f/+P/4//j/+f/5//n/+f/5//f/9//3//f/9//3//b/9v/4//j/
+f/5//n/+v/7//z//P/8//3//f/6//n/+P/3//n/+f/4//f/9//4//j/+f/3//f/9//4
//j/+v/7//r//P/8//z//P/8//z//v8AAAIAAgD+//v/9//1//X/9f/2//b/+P/4//j/
+P/2//X/9v/1//X/9v/0//T/9P/0//P/8v/y//H/8//2//j/+//8//7//v/+/wAAAAD/
////AQABAAEAAQABAAEAAQACAAIAAQABAAIAAwADAAMAAwADAAMAAwADAAQABAAEAAUA
BAADAAIAAQACAAMABAAFAAcABwAHAAcABQAEAAMAAwADAAUABgAEAAQABQAFAAIA/f/4
//H/6f/f/9L/xP+1/6n/n/+e/6X/r/+1/7n/vv/E/9D/3v/q//D/9P/1//n//P/9/wEA
AgACAAIAAgADAAIAAwADAAMABwAIAAoACwAMAA0ADgAPAA8ADgAOAA0ADgAPAA8AEAAS
ABMAFAAVABcAFwAXABYAFgAWABYAFwAVABQAEwATABQAFwAZABoAHAAbABsAGwAZABkA
GQAZABoAGwAcAB0AHwAdAB0AHgAdAB0AHQAdAB8AHwAeAB4AHAAcABwAHAAdAB0AHQAe
ABwAHAAcABoAGwAaABkAFwAZABkAGQAZABUAFQAWABYAFQAWABcAGAAZABkAGQAYABcA
FgAWABYAGAAYABcAFwAXABcAFgAVABcAFwAVABQAFAAUABMAEwARABEAEQARABAAEQAS
ABMAEQAQAA8AEAASABIAEwAUABQAFQAVABUAFwAXABcAGAAYABgAGgAaABsAHAAeAB8A
HwAfACAAIAAgACAAIAAfAB8AIAAhACEAIQAhACIAIgAfAB8AHwAfACEAIQAhAB8AHwAh
ACEAIQAjACMAIwAjACEAIQAiACIAIAAeACAAIAAhACEAIQAhACEAIQAhACEAIwAjACQA
JAAhACEAIQAhACEAIQAhACEAIQAgACAAIAAiACIAIQAhACIAIgAiACIAJAAkACQAJAAj
ACMAIwAjACMAIQAhACEAIQAhACEAIQAgACAAIAAhACIAIwAkACUAJQAlACUAJQAlACUA
JAAkACQAJAAlACUAJAAkACQAJAAnACgAKgArACoAKQAoACcAKQApACgAJwApACoAKgAr
ACwALQAuADAALgAuADAAMAAwADAAMQAyADUAOAA5ADoANwA1ADEALwAvAC8ALwAwADMA
NAA2ADYANAAzADIAMQAxADIANAA0ADQANAAyADIAMwAzADUAOAA6AD0APgBAAEAAQAA+
AD4APQA9AD4APwBAAEEAQQBBAEEAQgBEAEMAQwBEAEYARwBIAEkASQBJAEkASQBKAEoA
SgBLAEkASQBJAEkASgBLAEwATQBOAE8AUABRAFEAUABPAE8ATQBNAFAAUABQAE8ATQBM
AEkARgBBADkALwAiABQABQD3//H/7v/v//X//f8FAAoAFAAkADIAOAA6AEAASQBNAE4A
TwBTAFQAVQBWAFcAWQBYAFkAWQBZAFwAXABdAF0AXwBfAF8AXwBiAGIAYwBjAGEAYQBg
AGAAYwBjAGMAYwBjAGMAYwBiAGQAZABkAGUAZgBmAGYAZwBlAGcAaABoAGkAaQBqAGsA
aABnAGYAZQBnAGcAZwBnAGcAZQBlAGYAZgBlAGQAYwBlAGUAZABkAGIAYgBiAGIAYQBh
AGEAYgBkAGQAZABiAGIAYgBiAGEAYQBhAGEAYQBfAF8AYABgAGAAYABgAGAAYwBjAGMA
YgBfAF4AXgBeAF0AXABaAFkAWwBbAFoAWQBZAFkAVwBWAFUAVABSAFEATwBPAE8ATwBP
AE8ATwBPAE4ATgBOAFAATwBOAE4ATgBOAE8ATwBPAFEAUQBRAFIAVABUAFYAVgBUAFQA
VQBVAFMAUwBUAFQAVgBWAFYAVQBUAFQAVABTAFMAUwBUAFQAUwBTAFMAUwBTAFMAUwBR
AE8AUQBRAFEATwBPAE8ATwBNAE0ATgBOAEwASgBMAEwATQBNAE0ATQBLAEsASwBLAEoA
SQBJAEgARwBHAEcARwBHAEcARwBHAEcARgBGAEYARABEAEMAQwBCAEIAQgBCAEIAQgBC
AEIAQgBBAEAAPwBBAD8APwA/AD0APQA9AD0APgA+AD4APwA/AD8APwA/AD4APQA8ADsA
OwA7ADoAOgA6ADoAOwA7ADgAOAA4ADgANgA2ADcANwA3ADcANwA3ADcANwA2ADUANgA4
ADkAOwA9ADsAOQA4ADYANgA2ADYANgA2ADgAOgA4ADgANAAxADEALwAvAC8ALAAsAC4A
LgAuAC4ALAArACgAJwAnACgAJgAmACYAJgAmACYAJwAnACgAKgArAC0ALQAuAC0ALAAq
ACoAKQApACkAKQApACkAKwArACsALAArACkAKAAoACsAKwArACsAKgApACgAJwAoACgA
KAApACkAKQApACkAKAAnACYAJQAnACcAJwAnACUAJAAjACMAIwAjACIAIgAkACMAHwAY
ABEADAAFAPv/7//g/9T/y//F/8n/0v/T/9P/2f/f/+D/5v/w//r/BAAMAA4AEQAVABYA
GQAbABwAGgAaABoAGwAeAB8AHwAfAB8AHgAeAB0AHwAfAB8AHwAgACAAIQAhAB8AHwAe
AB4AHgAdABwAGwAbABsAGwAaABsAHAAdAB8AIQAgAB8AHwAcAB0AHQAcABkAFwAWABUA
FwAZABsAHQAbABsAGwAbABsAGQAZABoAGQAZABkAGQAXABcAFgAWABgAGAAYABgAFQAV
ABUAFgAWABYAFgAUABYAFgAWABUAFwAXABcAFwAUABMAEwASABAAEAAQABAADwAPAA8A
DgANAAwADAAMAAoACgAJAAkACQAJAAgABwAFAAUAAwACAAQABAADAAMAAQABAAEAAQD9
//3//f/9//3//v///wIAAgACAAMABAAFAAUABAADAAQABQAGAAgACAAIAAoACgAJAAgA
CAAHAAkACQAKAAoACgAKAAoACQAJAAoACwALAAsACwAMAAwACwALAAsACwALAAsACwAJ
AAcACQAJAAkACQAJAAkACQAJAAkACgAKAAgABgAIAAgABQAFAAUABQADAAMAAwADAAMA
AwAEAAQABQAFAAUABQAHAAcABwAHAAYABAADAAIAAwAEAAQABQAFAAQAAwACAAMABAAF
AAYABQADAAEA//8BAP///////wEAAQABAAEAAAAAAAAAAQABAAEAAQABAAEAAQABAAEA
AQABAAAAAAD+//7//////wAAAAAAAAAAAAAAAAEAAQABAAEAAQABAAAA///9//v//f/+
//7///////////8AAAAA/v///wAAAgACAAIAAgACAAIABAAGAAQABAAAAP3/+//5//n/
+f/4//j/+v/6//r/+v/4//f/+P/3//f/+P/2//b/9v/2//b/9v/3//f/9//4//j/+f/4
//r/+v/6//j/+P/3//f/9//3//f/9//5//n/+f/6//z/+//7//z//P/7//r/+f/6//v/
/P/9//z//P/8//3////////////9//3//f/9//v/+//7//v/+f/4//f/9//5//v//P/6
//j/9//z/+z/5//g/9X/yf+//7T/pv+b/5//p/+s/6//tf+7/7//wv/K/9r/5v/s/+7/
7v/v//P/9v/3//f/+v/8//z//P/9//z//f/9//3//f/8//z/+//7//v/+//7//7//v//
/////f/9//z//P/9//3//f/9//3//f/9//z//v/+//7///////7//f/9//3///8AAAAA
///9//z/+//9//3//f/9//3//f/9//3//f/7//v//P/9//3//f/9//v/+//6//r/+v/6
//r/+v/5//n/+f/6//r/+v/6//j//P/8//z/+//6//n/+P/3//b/9//5//r/9v/2//b/
9v/1//X/9f/0//X/9P/0//T/9P/0//P/8//y//H/7//t/+7/7//u/+7/7v/u/+3/7f/r
/+v/6//r/+v/6//r/+v/6v/q/+r/7P/u/+7/7//w//H/8f/w/+//7//v/+//8P/y//L/
9P/0//T/9P/1//X/9//3//j/+P/2//b/9v/1//P/9P/1//X/9f/1//b/9v/1//X/9f/1
//X/9f/1//P/8f/z//P/8//0//X/9v/3//b/9f/1//T/8v/w//L/8v/y//P/9P/1//X/
9f/1//X/8v/x//H/8P/w//H/8v/z//X/9f/1//X/8//y//L/8v/y//L/8f/x//T/9P/0
//T/8//y//H/8P/x//H/8f/x//P/8f/x//H/7//v/+//7//v//D/8f/z//P/8//z//P/
8f/x//H/8f/x//H/8P/w//D/8P/x//H/8P/w//D/8P/y//L/8//z//H/8f/x//H/8//z
//L/8f/v//D/8P/x//P/8//z//T/9v/2//f/9//z//L/8v/y//L/8v/z//T/9//6//n/
+P/z/+//7v/t/+7/7//u/+7/8P/w//D/8P/u/+3/7v/t/+3/7v/u/+7/7v/u/+3/7P/s
/+v/7P/u/+//8f/w//L/8v/y//T/9P/z//P/8//z//P/8//x//H/8f/y//T/8//z//T/
9f/1//X/9f/3//f/9//3//X/9P/z//P/9P/1//b/9//1//X/9f/1//P/8//z//P/9f/0
//P/8//3//f/8v/w//D/7f/r/+r/5f/c/9P/y//B/7L/pv+d/5v/of+m/6n/q/+x/7f/
wP/M/9j/3v/g/+T/6P/r/+3/8P/x//H/9P/0//T/9P/1//T/9f/1//X/+P/4//n/+f/3
//f/9//3//j/+P/5//n/+//7//r/+v/5//n/+f/5//v/+//7//r/+P/4//j/+f/7//r/
+f/5//f/+f/6//r/+v/5//n/+f/3//f/9//3//f/9//3//f/+f/3//f/+P/3//f/9//3
//f/9//2//b/+P/4//j/+P/1//X/9f/2//j/+P/4//b/9v/2//b/9f/1//X/9f/1//X/
9f/2//b/9v/2//b/9v/1//X/9f/0//L/8P/v/+7/7v/u/+3/7f/v/+//7v/t/+3/7f/r
/+r/6v/q/+n/6f/n/+f/5//n/+X/5f/l/+X/5f/m/+f/6v/o/+j/6f/q/+7/7//v/+//
7f/t/+3/7v/s/+z/7v/u//D/8P/x//H/8f/x//L/8v/w//D/8P/v//H/8v/z//P/8f/x
//L/8v/z//P/8//z//P/8//z//H/8v/1//b/9//2//X/9P/z//L/8f/x//D/7//u//H/
8v/x//H/8f/x//H/8f/x//H/8f/x//L/8v/v/+//7//v//H/8f/x//H/8f/w//D/8P/w
//D/7//v//D/8P/w//D/8P/w//D/8P/z//P/8//z//L/7//u/+3/7//v/+//7//w//D/
8P/x/+//7//v/+//7//v/+//7//v/+//7v/u//D/8P/x//H/8P/w//D/8P/w//D/8f/x
/+//7//v/+//7//v/+7/7f/v//D/8P/x/+//7//v//D/8P/w//H/8f/x//P/8f/w//L/
8v/y//L/8//0//f/+v/4//j/9P/x/+3/6//r/+v/6v/q/+z/7P/u/+7/7P/r/+z/6//r
/+z/6//q/+n/6P/m/+b/5//n/+r/7P/t/+//7v/w//D/8P/u/+7/7f/t/+7/7//w//H/
7//v/+//8P/w/+//7//w/+//7//v/+//8f/x//H/8f/u/+7/7v/v//H/8f/x//H/8f/x
//H/8f/v/+//7//v//D/8P/w//H/7//v/+7/7P/s/+3/7f/o/+X/3v/X/9H/x/+6/6z/
nf+T/5H/lv+b/5//o/+r/7T/vv/M/9b/2v/g/+T/5f/l/+j/6f/p/+z/7f/u/+//8f/w
//H/8f/x//D/8P/x//H/8//z//P/8//y//L/8//z//P/8//y//L/8//z//P/8//1//X/
9f/0//T/9P/0//X/8//y//H/8f/x//P/9P/0//b/9f/1//X/9f/1//X/9f/1//X/9f/1
//L/7//u/+7/8v/z//T/9f/1//X/9P/0//L/8v/y//L/8f/x//H/8v/y//L/8v/w//L/
8v/y//H/8f/x//H/8f/t/+3/7v/u/+7/7v/u/+7/7//v/+//7v/u/+7/7//w/+7/7v/t
/+3/6//r/+r/6f/r/+v/6f/o/+j/6P/n/+f/5//n/+f/5//n/+f/5//n/+T/4v/g/+D/
4f/i/+T/5v/m/+f/5//n/+n/6f/p/+r/6v/q/+z/7P/q/+r/6//r/+3/7f/u/+7/7v/u
/+7/7f/r/+z/7f/t/+7/7//x//L/7//v/+//7//v/+//7//t/+3/7//v/+//7//v/+//
7//v/+//8P/w/+//7v/x//L/8f/x//H/8f/v/+//7//v//H/8f/y//L/8//z//P/8//x
//H/8f/x//H/8P/w//D/8P/w/+//7//w//D/8P/w//L/8v/y//L/8f/x//H/8f/z//H/
8f/x//H/8f/x//H/8P/w//D/8f/x//H/8f/x//P/8//z//P/8v/x/+//7v/u/+7/7//v
/+7/7v/u/+7/7v/u/+//7//v/+//7//v//H/8f/w/+//7v/u/+3/7f/u/+//8P/y//L/
9P/z//L/8v/y//L/8v/y//L/9P/2//b/9v/y/+//7//t/+3/7f/s/+z/7v/u/+7/7v/s
/+v/6v/p/+n/6v/q/+r/6v/q/+z/7P/t/+3/6//s/+z/7f/w//L/8v/y//L/8v/x//H/
7//v/+//7//x//H/8f/y//L/8f/x//L/8//z//P/8//z//P/8//z//D/8P/w//H/8f/x
//H/8f/z//P/8//z//P/8//z//P/8//y//H/8f/x/+//7v/w//D/8f/t/+r/5//k/9v/
0f/J/77/sv+j/5X/j/+S/5f/nf+h/6f/rP+0/8T/0v/Y/9r/4P/j/+P/5v/n/+n/7P/u
/+7/7v/v//D/8f/x//H/8P/w//H/8f/z//P/8//z//T/9P/1//X/9f/1//T/9P/1//X/
9f/1//X/9f/1//T/8v/y//L/8//z//L/8f/x//P/9f/2//b/9v/1//X/9f/3//f/9//3
//n/+f/5//n/9//1//X/9v/5//n/+f/5//j/9//1//T/9v/2//b/9v/3//f/9//4//b/
9v/2//T/9P/0//T/8//1//X/9f/1//P/8//0//T/8//0//X/9v/1//X/9f/0//P/8v/y
//L/8P/w/+//7//x//H/8P/v//D/8f/w//D/7//u/+z/6//t/+3/7f/t/+n/6f/p/+n/
5v/m/+b/6P/q/+r/6//s/+7/7//v/+//7//v/+//8P/y//L/9P/0//T/9P/1//X/9f/1
//b/9v/4//j/+P/3//f/+P/5//n/9//3//j/+P/4//n/+v/7//n/+f/5//f/9f/3//f/
9//5//n/+f/5//f/9//4//j/9//2//n/+v/3//f/9//3//n/+f/5//n/+f/5//r/+v/3
//f/9//3//n/+f/5//n/+v/6//v//P/5//j/9v/1//b/9v/2//b/9v/2//b/9v/1//X/
9f/1//b/9f/2//f/9//3//f/9//4//j/+P/5//f/9//3//f/9//3//f/9//4//n/+f/6
//r/+v/7//v/+v/6//r/+v/5//j/+P/3//j/+f/6//v/+f/5//j/9//4//r/+//9////
/f/+/wAAAAAAAAAAAgACAAQABgAGAAYAAgD///3/+//7//v//P/8//7//v/8//z/+v/5
//b/9f/1//b/9//4//n/+v/8//z//f/9//z//P/7//v//P/+//7//v/+//7//f/9////
////////////////AAAAAP////8AAAEAAQABAAEA/////////////wAAAQADAAMAAwAD
AAMAAgABAAAA//8BAAEAAQABAAMAAgABAAEA/f/9//7//v/+//3/+//2//P/8v/p/9//
1//M/77/r/+l/5//nv+j/6n/rf+x/7r/wv/O/9z/5P/o/+z/8f/x//T/9//3//j/+v/6
//r/+//+//////////7//v/////////////////+//7//////wEAAQAAAAAAAwADAAMA
AwABAP///f/6//3//v///wEAAQAAAP///////wEAAgACAAQAAwADAAMAAQABAAEAAQAC
AAMABAAFAAMAAQABAAIAAwADAAMAAwAFAAUABAAEAAIAAgACAAIAAQABAAEAAgACAAIA
AgAAAAIAAgACAAEAAwADAAMAAwD/////AAAAAAEAAgADAAQABQAFAAUABAABAP7//P/6
//v//P/8//3/+//7//r/+f/7//v/+f/4//j/+P/3//f/9f/1//X/9f/0//X/9v/3//n/
+v/7//7//v/+////AAAEAAUABQAFAAUABQAFAAYABAAEAAYABgAGAAYABwAHAAUABQAG
AAYABgAGAAYABQAHAAgACQAJAAcABwAIAAgABwAHAAcABwAHAAcABwAFAAcACQAJAAkA
CAAHAAYABQAFAAUABgAGAAUABAAHAAgABQAFAAUABQAEAAMAAgABAAEAAQACAAIAAQAB
AAEAAQABAAEAAQABAAMAAgACAAIAAgACAAEAAQAAAAAAAAAAAAIAAgACAAIABQAFAAUA
BQAHAAUABQAFAAQAAwACAAEA/v/+//7///8AAAEAAgADAAEAAQABAAEA//////7//v8A
AAAAAQABAP7//v/+//7/AAAAAAEAAQABAAEAAQABAAEAAQAAAP//AQACAAIAAwABAAEA
AQACAAAAAAABAAEAAQABAAEAAQAIAAwAEQAXABsAHQAfAB8AIAAgAB4AHQAaABkAGQAZ
ABsAGQAZABoAGwAbABkAGQAXABcAFwAXABUAEwASABEAEwAVABcAGwAcAB0AHQAcABgA
GAAcAA==
         </WaveFormData>
      </LeadData>
      <LeadData>
         <LeadByteCountTotal>10000</LeadByteCountTotal>
         <LeadTimeOffset>0</LeadTimeOffset>
         <LeadSampleCountTotal>5000</LeadSampleCountTotal>
         <LeadAmplitudeUnitsPerBit>4.88</LeadAmplitudeUnitsPerBit>
         <LeadAmplitudeUnits>��V</LeadAmplitudeUnits>
         <LeadHighLimit>2147483647</LeadHighLimit>
         <LeadLowLimit>268435456</LeadLowLimit>
         <LeadID>V2</LeadID>
         <LeadOffsetFirstSample>0</LeadOffsetFirstSample>
         <FirstSampleBaseline>0</FirstSampleBaseline>
         <LeadSampleSize>2</LeadSampleSize>
         <LeadOff>FALSE</LeadOff>
         <BaselineSway>FALSE</BaselineSway>
         <ExcessiveACNoise>FALSE</ExcessiveACNoise>
         <MuscleNoise>FALSE</MuscleNoise>
         <LeadDataCRC32>862681431</LeadDataCRC32>
         <WaveFormData>
/P/8//z//P///wAAAQACAAIAAgACAAIABAAGAAkACwAIAAcAAgD9//z//f/+//z/+v/6
//r/+v/8//n/+f/6//z//f/9//3//P/7//r/9//4//n/+v/7//j/+P/4//j//P/8//z/
/P/8//r/+v/6//v/+//6//r/+v/6//r/+v/4//j/+v/6//r/+v/6//r//P/8//z/+//7
//v//P/8//z//P/8//z//f/9//3//v/+//7//v/+/////v/+//7/AAAAAAAABwAQABkA
HwAkACgALQAxAC8ALQArABkAAgDv/97/yv+5/6//p/+r/7f/xv/Z/+r/8f/1//f/+f/5
////AQAAAAIAAgACAAIAAwADAAMABAAEAAQABQAFAAgACAAHAAcACgALAAsACwALAAsA
DAAMAAsACwAKAAgACwANAA4ADwAOAA0ADAALAAsACwALAAwADAAMAAwADQANAA0ADQAO
ABAAEAARABIAEgARABEAEgAQABAAEAAQABEAEQARABIAFQAVABUAFQAUABQAFQAVABUA
FQAWABgAGAAXABYAFQAYABkAGQAaABwAHgAfAB8AIQAjACQAJQAkACUAJQAnACcAKgAq
ACsAKwArAC0ALgAvADAAMgAzADAAMAAvADAALgAuAC0ALQAuAC8AMAAvADEAMQAxAC4A
LwAtACsAKQAlACIAIQAfACAAHgAcABoAGAAVABQAEwATABEADwAOABAADwAPAA0ADAAM
AAwADAALAAoACQAHAAcABwAHAAUACAAKAAsADQAMAAsACgAIAAoACgAKAAoACgAKAAoA
CgAKAAoACgAKAAkACgAKAAkACgALAAsADAAJAAkACQAJAAcABwAHAAcABwAHAAcABwAJ
AAkACQAJAAkACQAJAAoADAAMAAsACwAJAAgABQAEAAYABgAFAAUABQAFAAYABgAGAAUA
BQAFAAcABwAHAAYABAAEAAQABAAEAAQAAwACAAQABAAFAAcABgAEAAMAAgAEAAMAAwAC
AAAAAAAAAAAAAgACAAIAAgAEAAQABAAEAAEAAQAAAP///v/+//////8BAAEAAQAAAAAA
AAAAAAEAAAAAAAAABAAGAAYABgAHAAcABAAGAAYABgAGAAgACQAKAAwADQANAA0ACQAH
AAUABQAFAAQABAAEAAQAAgACAP////8AAAAAAQABAAEAAQABAAEAAQABAAEAAQD///7/
/v/+//7/AAAAAAAAAAAAAP7//v/+///////+//z//P/8//z//v/+//7/AAACAAIAAgAC
AAAAAAAAAAAA/f/9//3//v8AAAAAAAAAAAAA////////AAAAAAAAAAAAAP///v/+/wIA
AgACAAgADwAYACMAKwAqACoALwAtACkAIwAVAP3/6v/j/97/1P/F/7X/tf/B/8//3P/p
//b/+//9//3///8DAAUABQAGAAgACAAIAAgACQAJAAkACgAMAAwADQANAA4ADgANAA0A
DgAPAA8ADwAPAA8AEAAQABIAEwATABIAFAAVABUAFQAVABUAFQAVABUAFQAVABYAFAAU
ABQAFQAVABUAFQAWABgAGAAZABoAGgAZABkAGgAaABoAGgAaABsAGwAbABwAHwAfAB8A
HwAfAB4AHgAdAB8AHwAgACIAIwAjACMAIwAmACcAJwAoACgAKgArACsALQAvADAAMQAv
ADEAMgA1ADUAOAA4ADkAOQA5ADsAPAA+AD4APwA/AD0APgA+AEAAPgA+AD0APQA/AD8A
PwA9AD8APwA/ADwAOgA3ADQAMQAwAC4ALgAtACwAKgAoACYAJwAlACUAJQAhAB8AHQAc
ABoAGQAZABcAFwAYABkAGgAZABgAFwAVABcAFwAXABUAEwAUABQAFQAXABcAFwAWABQA
FAAUABQAFAAUABQAFAAWABYAFgAWABcAGAAYABcAGQAZABgAGAAXABcAFwAXABUAFQAV
ABUAFwAXABcAFwAVABUAFQAVABUAFQAVABYAFAAUABMAEwAUABQAEgASABQAFAATABMA
EwATABQAFAAUABMAEwATABUAFQAVABQAEgASABIAEgAUABQAEwASABAAEAARABMAEgAQ
AA8ADgAQAA8ADwAOABAAEAAQABAADgAOAA4ADgAOAA4ADgAOABAAEQARABEAEAAQABEA
EQAPAA8ADwAOAA4ADgAOAA8ADwAOAA0AEAAOAA4ADgAPABEAEQARABIAEgASABIAEgAS
ABMAFAAWABkAGQAZABUAEQAPAA8ADwAMAAwADAAMAAwADAAJAAkACAAIAAkACQALAAsA
CwALAAgABwAGAAUABQAEAAQABAAGAAgACAAIAAgACAAGAAYABgAHAAcABgAGAAYABgAG
AAYABgAGAAgACAAIAAgACAAIAAgACAAIAAUABQAFAAYABgAGAAYABgAGAAUABQAFAAYA
BgAGAAYABgAFAAQABAAEAAQAAgAGAA8AGgAlAC8AMAA0ADsAPwA7AC8AHwAJAPT/5f/c
/9T/y//B/73/x//X/+T/7f/y//f/+////wEAAwADAAUABgAGAAYABgAGAAUABQAFAAYA
CAAIAAkACQAKAAoACQAJAAoACwALAAsACwALAAwADAAMAA0ADQAMAAoACwALAAsACQAJ
AAkACQALAAsACwAMAAoACgAKAAsACwALAAsADAAOAA4ADwAQAA8ADQAMAAwADgAOAA4A
DgAPAA8ADwAQABEAEQARABEAFAAUABUAFQAUABMAEwAUABMAEwATABMAFgAXABcAGAAa
ABwAHQAdAB0AHwAgACEAIQAjACQAJwAnACoAKgArAC0ALQAvADAALgAuAC8ALwAxADIA
MgA0ADQANAAzADMAMQAxADEALwAvAC8ALwAsACsAKQAnACUAHgAaABgAFQAWABQAEgAQ
ABAADQAMAAsACgAJAAgACAAHAAUABAABAAAAAAAAAAAAAQACAAMAAwABAAEAAQD/////
AAAAAAEAAQABAAEAAAD+//7//v/+/wAAAAAAAAAAAAAAAAAAAAD//wAAAAD///3//f/8
//z//f/9//3//f/9//3//f/9//3//f/9//3//f/9//3//f/9//3//f/+//z//P/7//v/
/P/8//r/+v/8//z/+//7//v/+//8//z//P/7//v/+//9//3//f/8//z//P/8//z/+//6
//j/9v/3//j/+v/9//z/+v/5//j/+v/5//n/+P/5//r/+//8//r/+v/6//r/+f/4//f/
9v/2//f/9//3//f/+P/6//v/+f/5//n/+P/2//b/9v/3//j/+P/4//z//v/+//7/AQAC
AAIAAgACAAIAAgADAAQABgAJAAkACQAFAP///f/9//3/+v/6//r/+v/6//r/9//3//j/
+P/5//n/+f/5//n/+f/3//f/9//3//f/9v/2//b/9v/4//j/+P/6//r/+P/4//b/9//3
//b/9P/0//T/9P/2//b/9v/4//b/9v/2//b/9v/2//b/9v/3//f/9//4//j/+P/4//j/
+v/5//n/+f/4//j/+P/4//b/9f/0//T/9P/0//T/9v/7/wYADwAbACQAIgAfACcAKQAh
ABMA///o/9P/xP++/7P/q/+p/6v/t//I/9f/3v/j/+n/6//t//X/+f/3//b/+P/4//j/
+P/7//v/+//8//7//v/////////+//z/+//9////AAABAAEAAQACAAIAAgADAAMAAgAC
AAMAAwADAAEAAQABAAEAAwADAAMABAACAAIAAgADAAMAAwADAAQAAgACAAMABAAGAAUA
BQAGAAYABgAGAAYABwAHAAcACAALAAsACwALAAwADAANAA0ACwALAAwADgARABEAEQAR
ABIAEwATABQAFgAYABkAGQAaAB0AHwAhACAAIQAhACMAIwAmACYAJwApACkAKwAsAC4A
LgAvAC8ALQAuAC4AMAAuAC4ALQAtAC8ALwAvAC0ALAArACoAJgAnACUAIwAhAB0AGgAZ
ABcAFAASABAADgAOAAsACgAJAAkABwAFAAQAAgABAAEA///8//z//P/8//7//v/+//3/
/f/9//3/+//7//z//P/9//3//f/9//z//P/8//z//P/8//z//P/8//z//P/8//z//f/+
//7//f/7//v/+v/6//r/+//8//3/+//7//v/+//5//n/+f/5//r/+//8//3//f/9//3/
/v/8//z/+//7//z//P/6//r//P/8//v/+//5//n/+v/6//z/+//7//v/+//7//v/+v/6
//r/+v/6//r/+v/5//j/+P/4//n/+//7//r/+v/6//r/+f/5//j/+P/4//j/+P/6//r/
+v/6//r/+v/6//r/+v/7//v/+//5//j/+P/3//f/9//3//b/+P/4//j/+f/4//j/+P/8
//z//v/+//7/AAAAAAAAAAACAAMABAAGAAkACQAJAAUAAQD////////8//z//P/8//r/
+v/3//f/+v/6//v/+//5//n/+f/5//X/9f/1//X/9v/2//f/+P/2//j/+P/4//j/+P/2
//b/+P/5//n/+P/4//j/+P/4//j/+P/4//r/+v/6//r/+v/4//j/+P/4//n/+f/5//r/
+f/4//f/9v/3//f/+P/5//r/+v/6//r/+P/3//b/9v/0//b/+P/6//v/AgALABUAIAAk
ACEAJQArACkAHQALAPT/2//E/7z/t/+v/6X/o/+r/7z/z//c/+P/5f/l/+n/7//z//f/
+v/6//r/+v/6//n/+f/5//r/+//8//7///8AAAAA///////////+//3//////wAAAAAA
AAEAAQAAAAIAAwADAAMAAQABAAEAAQD///////8AAAIAAgACAAMAAwADAAMABAACAAIA
AwAEAAUABQAGAAgACAAIAAgACAAJAAkACQAKAAsACwALAAsADAAMAA0ADQAOAA8AEQAU
ABQAEwASABEAEgATABMAFAAWABgAGQAZABkAGwAcAB0AHwAhACIAJQAlACgAKAApACkA
KQArACwALgAuAC8ALwAvADAAMAAyADIAMgAxADEAMQAxADEALwAtAC0ALQAqACsAKQAn
ACUAHwAcABsAGQAYABYAFAASABIADwAOAA0ACQAHAAUABAAEAAMAAwABAAAAAAAAAAAA
AAAAAAAA//8BAAEAAQD/////AAAAAAEA/////////v/+//7//v/+/wAAAAAAAAAAAAAA
AAAAAAABAAIAAgABAAEAAQAAAAAA/f/9//3//f////////////3//f/9//3//v///wAA
AQD///////8AAP7//v/9//3//v/+//z//P/+//7//f/9//3//f/+//7//v/9//3//f//
///////+//z//P/8//z//P/8//v/+v/4//j/+f/7//3//P/8//z//v/9//3//P/6//r/
+v/6//r/+v/6//r/+v/6//r/+v/8//3//f/9//v/+v/6//n/+f/5//n/+P/7//z//f//
/wAAAAAAAAQAAgACAAQABAAEAAQABQAHAAkADAAPAA8ADwALAAYAAwACAAEA/v/+//7/
/v/+//7/+//7//z//P/9//3////////////8//v/+v/5//r/+v/7//z/+v/8//z//P/7
//r/9//2//f/+f/6//r/+v/6//r/+v/6//r/+v/8//7//v/+//7//P/8//z//P/9//3/
/f/+//3//P/7//r/+//7//z//f8AAAAAAAAAAP7//f/8//z/+v/8//z//P8BAAYAEQAd
ACgALgAvADMAOQA3ADEAIQAIAO3/1v/E/7n/sf+p/6f/s//I/9f/4P/l/+v/8//3//v/
/f8BAAQABAAEAAQABAADAAMAAwAEAAYABgAHAAcACAAIAAcABwAKAAsACwALAAkACQAK
AAoADAANAA0ADAALAAsACgAJAAsACwALAAsADAANAA4AEAAQABAAEAARABIAEwAUABYA
FQAUABQAFAAVABUAFgAYABoAGgAaABoAGQAZABkAGgAdAB0AHQAdAB4AHgAfAB8AHwAf
ACAAIgAlACUAJQAlACYAJwAnACgALAAuAC8ALwAvADEAMgAzADUANwA4ADsAPABAAEEA
QwBDAEMARQBGAEQARABFAEUARwBIAEgASgBMAEwASwBLAEkASQBJAEcASQBJAEkARgBH
AEUAQwBBAD0AOgA5ADcANQAyAC8ALAAsACkAKAAnACUAIwAhACAAIQAhACIAIQAfAB4A
HQAcABoAGgAaABkAGgAbABwAGwAaABoAGQAZABkAGQAZABgAGgAaABoAGgAaABoAGgAa
ABgAGAAYABgAFwAYABgAFwAZABkAGAAYABcAFwAXABcAGAAZABoAGwAZABkAGQAZABkA
GQAZABkAFwAXABcAGAAYABgAFwAXABoAGgAYABgAFgAWABUAFQATABMAFAAUABYAFQAV
ABUAFQAVABUAFAAUABQAFAAUABQAFAATABIAEgASABMAFQAVABQAFAAUABQAEwATABIA
EgASABIAEgASABIAEgASABIAEgASABIAEAARABEAEQAQABAAEQARABIAEwAUABQAFgAW
ABYAFwAcABwAGgAYABYAFgAWABYAFwAZABsAHgAdAB0AHQAZABcAFQAVABUAEAAQABAA
EAAQABAADQANAA4ADgAPAA8ADgANAAwACwAKAAsADAANAA0ADAAMAAwADAAOAA4ADgAM
AAwACgAKAAoACwALAAoADAAMAAwADAAKAAoACgAMAAoACgAKAAoACgAKAAoACgAJAAkA
CQAKAAoACgAKAAoACgAJAAkACQAMAAwADAAMAAoACQAIAAgACgAMAAwADgATABwAJQAt
ADIANgA5ADsAOwA3AC0AGQACAPP/6P/W/8f/vf+z/7X/w//Q/9v/6v/1//3///8BAAMA
BQAHAAgACAAIAAgACAALAAsACwAMAAoACgALAAsADgAOAA0ADQAOAA8ADwAPAA4ADQAN
AAwACgALAAsACgAKAAsACwALAAwADQAOAA8AEQARABEAEgAQABAAEAARAA4ADQAMAAwA
DQAOABAAEgAQAA8ADwAQABAAEAAQABAADwAPAA8AEAARABEAEQARABIAEgATABMAEwAT
ABQAFgAXABcAFwAXABgAGQAZABoAHAAeAB8AHwAdAB8AIAAhAB8AIQAiACUAIwAmACYA
JwAlACUAJwAoACoAKgArACsAKwAsACwALgAsACwAKwArACwALQAuAC0AKwArACsAKAAn
ACUAIwAhACAAHgAeAB0AHgAcABoAGAAXABMAEQAPAA4ADQAMAAwADAALAAsACQAGAAYA
BgAGAAYABgAGAAUAAwADAAMAAQACAAQABQAHAAUABQAFAAQABAAEAAQABAAEAAQABAAE
AAIAAgACAAIAAwAEAAQAAwAFAAUABAAEAAMAAwADAAMAAQABAAEAAQD/////////////
////////AQABAAEAAgACAAIAAQABAAAAAAD+//7/AAAAAP/////9//3//v/+/wAA////
/////f/9//3//P/7//r/+f/4//n/+v/6//r/+v/6//v//f/7//r/+v/6//z/+//7//r/
+v/6//r/+v/4//j/+P/4//r/+v/6//r/+P/5//n/+f/6//r/+//7//n/+f/5//j/+P/4
//j/+f/4//j/+P/8//r/+v/6//z//f/+////AAAAAAEAAgAEAAMAAwADAP//+//5//n/
+f/2//b/9v/2//b/9v/z//P/9v/2//f/9//1//X/9f/1//T/9f/2//f/9f/0//T/9P/y
//T/9P/0//L/8v/w//D/8P/x//H/8P/x//L/8//0//T/9P/0//b/9f/0//P/8v/0//T/
9P/0//P/8//z//T/9v/2//b/9v/0//P/8//z//T/9P/0//T/8//x/+//7v/y//T/9v/6
/wEACgARABkAGgAcAB8AHwAbABMA///l/9j/0f/K/8D/t/+t/6v/sf+9/8z/2//k/+f/
6f/r/+3/8f/x//H/9v/2//b/9v/2//X/9f/1//b/9P/0//X/9f/0//T/8//z//b/9//3
//f/9//3//j/+P/2//f/9//2//b/9//3//f/+f/5//n/+f/5//n/+f/6//z//P/8//3/
+//7//v//P/8//z//f/+//7//f/9//7//P/8//z//P////////8AAP//////////AAAA
AAEAAQABAAEAAgAEAAUABQAFAAUACAAJAAkACgALAAwADAALAA0ADwAQABEAEAARABEA
EwAVABgAGAAZABkAGQAbABwAHAAcAB0AHQAbABwAHAAeAB4AHgAdAB0AHwAfAB8AHQAb
ABsAGwAYABkAFwAVABMAEQAOAA0ACwAKAAgABgAEAAQAAQAAAP///f/7//n/+P/6//n/
+f/3//j/+P/4//j/+P/4//j/9//3//f/9//1//P/9P/0//X/9//3//f/9v/4//j/+P/4
//b/9v/2//b/+P/4//j/+P/5//r/+v/5//f/9//2//b/9f/1//X/9f/2//f/+P/5//f/
9//3//f/9f/1//X/9f/3//f/9//4//j/+P/3//f/+P/4//b/9v/2//b/9f/1//X/9f/2
//b/9P/z//P/8//1//X/9f/0//b/9v/2//b/9P/0//P/8v/y//L/8//1//X/9P/0//T/
8v/x//H/8P/y//L/8v/y//L/8v/y//L/8v/y//L/8v/y//P/8//z//T/9P/1//X/8//z
//P/8v/y//L/8v/z//T/9P/0//j/+v/6//r/+//5//r/+v/6//r/+v/7//3///8CAAIA
AQAAAPv/+f/3//f/9//1//b/9//4//j/+P/1//X/9v/2//f/9//3//f/9//3//X/9f/1
//X/9//2//b/9v/2//j/+P/4//r/+v/4//j/+P/5//n/+P/2//b/9v/2//b/9v/2//j/
+P/4//j/+P/4//j/+P/4//X/9f/1//b/9//4//n/+v/4//f/9//3//b/9v/2//b/+P/3
//b/9v/6//z/+v/8/wMACgAVAB8AJAAiACUAKQAlABsACwDz/9z/1f/Q/8j/vf+z/7H/
u//L/9j/3//m/+v/7//z//X/+f/5//v//P/8//z//P/8//v/+//7//z//f/+/wAAAQAA
AAAA/////wAAAQABAAEAAQABAAIAAgACAAMAAwACAAQABQAFAAUAAwADAAMAAwAFAAUA
BQAGAAQABAAEAAUABQAFAAUABgAGAAYABwAIAAYABQAFAAYACAAIAAgACAAHAAcABwAI
AAcABwAHAAcACgAKAAsACwAJAAkACgAMAA8ADwAPAA8AEAARABEAEgATABQAFAATABUA
FwAYABkAGQAbABwAHwAeACAAHwAfAB4AHQAeAB4AHgAeAB8AHwAgACIAIwAmACUAJAAi
ACEAIQAhACEAHwAdAB0AHQAaABkAFwAVABMAEAAOAA4ADQAKAAgABgAEAAYAAwACAAEA
/f/7//n/+P/2//X/9f/z//T/9P/0//T/9P/0//T/8//x//H/8f/v/+//8P/w//H/7//v
/+//7v/w//D/8P/w//L/8v/y//L/9P/0//T/9P/0//T/8//x/+//7//u/+7/7//v/+//
7//x//H/8f/x//H/8f/x//H/8f/x//H/8f/w/+//7v/u/+//8P/w//H/8v/y//D/8P/w
//D/7//v/+//7//w//D/8P/v/+//7//w//H/8v/y/+//7v/t/+z/7f/u/+7/7v/u/+7/
7//x/+//7v/u/+7/8P/v/+//7v/u/+7/7v/u//D/8P/w//D/8v/y//L/8v/w//H/8f/x
/+7/7v/v/+//7//v/+//7v/w//D/8P/x//H/8P/v//L/8v/y//L/8//z//X/9f/0//b/
9v/2//b/+P/5//r//P/////////7//X/8//z//P/7v/u/+7/7v/w//D/7f/t/+7/7v/v
/+//7f/t/+3/7f/r/+v/6//r/+z/7P/t/+7/7P/u/+7/7v/s/+z/6v/q/+v/7f/u/+7/
7P/s/+z/7P/s/+z/7P/u/+z/7P/s/+z/7v/u/+7/7v/r/+v/6//s/+7/7v/u/+7/7v/t
/+3/7f/s/+z/7P/s/+7/7f/s/+z/7P/s/+r/7P/v//j/AwAPABYAFAAVAB0AHwAXAAcA
7//W/8P/uP+2/63/pf+j/6f/tf/G/9H/1v/b/9//4f/j/+f/6//r/+7/8v/y//L/8v/z
//P/8//0//L/8v/z//P/9v/2//X/9f/2//f/9//3//f/9//4//j/9v/3//f/9v/4//n/
+f/5//v/+//7//v/+v/5//j/+P/5//r/+//9//3//f/9//7//P/8//3//v8AAP////8A
AP3//P/7//r//f///wEABAAFAAUABQAFAAQABAAFAAUAAwADAAQABgAIAAkACgALAA4A
DwAPABAAEgAUABUAFQAUABUAFQAVABcAGQAaAB0AHQAgACAAIQAiACMAJgAoACgAKAAp
ACkAJwAoACgAKgAsACwAKwArACsAKwArACkAJwAnACcAJAAlACMAIQAfABkAFAARAA0A
DQAMAAsACgAKAAcABgAFAAMAAQD///7//v/9//3/+//6//r/+v/6//z//P/8//v/+f/5
//n/9//3//j/+P/5//r/+//8//z/+v/6//r/+v/4//j/+P/4//r/+v/6//r/+f/6//r/
+f/7//v/+v/6//r/+//8//3//f/9//3//f/8//v/+v/5//r/+//8//3//f/9//3//v/9
//z/+v/5//r/+v/4//j/+v/6//n/+f/7//v//P/8//z/+//7//v/+//7//v/+v/6//r/
+v/6//z//P/7//r/+P/4//n/+//7//r/+v/6//z/+//7//r/+v/6//r/+v/6//r/+v/6
//j/+P/4//j/+P/5//n/+f/6//r/+//7//v/+//7//r/+P/4//j/+f/8//z//P8AAAIA
BAACAAAAAAAAAAAAAAACAAMABAAGAAcABwAHAAMAAQD////////6//r/+v/6//r/+v/3
//f/+P/4//n/+f/5//n/+f/5//n/+f/5//n/9//2//b/9v/2//j/+P/4//j/+P/2//b/
9P/1//X/9P/2//b/9v/2//b/9v/2//j/+P/4//j/+P/6//r/+v/6//j/9//2//b/9v/2
//b/9v/3//f/+P/5//j/+P/4//j/+P/3//b/9v/0//T/9P/2//n/AAAHABEAHAAiAB0A
IQAnACMAFwAFAOz/0//C/7r/tf+t/6f/p/+v/8T/1f/a/93/4//l/+n/7f/v//H/9v/4
//j/+P/4//v/+//7//z/+v/6//v/+//+//7//f/9//z//f/9//3//f/9//7//v8AAAEA
AQAAAP7//////////f/9//3//f/9//3//f/+/wAAAAAAAAEAAQABAAEAAgACAAIAAwAE
AAYABQAFAAYABQAEAAMAAgAEAAUABgAIAAgABwAGAAUABgAGAAcABwAIAAkACwAOAA0A
DQANAA0ADgAPAA8AEAASABQAFQAVABUAFwAYABkAGwAdAB4AIQAfACIAIgAjACMAIwAl
ACYAJAAkACUAJQAmACgAKQAsAC4ALgAtAC0AKgApACgAJQAmACcAKAAmACQAIQAeABsA
FQASABEADwAOAAwACgAIAAgABQAEAAMA///9//v/+v/6//n/+f/3//b/9v/2//b/9v/2
//b/9f/1//X/9f/z//P/9P/0//X/8//z//P/8v/z//T/9f/2//X/9P/z//L/8P/w//D/
8P/z//T/9P/z//P/8//y//L/8//z//P/8//x//H/8f/x//H/8f/x//H/8f/x//H/8f/w
/+//7v/u/+//8P/w//H/8v/y//D/8P/v/+7/7P/r/+v/6//s/+z/7v/t/+3/7f/r/+v/
6//q/+z/7P/s/+z/7P/s/+v/6v/o/+j/6f/r/+n/6P/o/+j/6v/p/+n/6P/q/+r/6v/q
/+r/6v/q/+r/6P/o/+j/6P/n/+f/5v/l/+f/6P/q/+v/6f/p/+n/6P/p/+r/6//t//D/
7v/u/+//8P/x//L/9P/1//b/+P/5//n/+f/1/+//7f/t/+3/6//s/+3/7v/s/+z/6f/p
/+n/6P/o/+f/6P/p/+r/6//r/+v/6//r/+j/5v/l/+T/5P/m/+b/5v/m/+b/5P/k/+X/
5//o/+j/6P/o/+j/6P/m/+b/5v/o/+r/6v/q/+r/6P/o/+j/6P/o/+n/6v/s/+r/6v/q
/+r/6P/n/+f/5//q/+r/6v/q/+z/6//q/+r/5v/o/+j/6v/r//L/+f8BAAwAFAARABMA
GwAZAAsA9//g/8n/sv+o/5//k/+L/4//m/+u/7//yP/P/9X/2f/b/+H/5f/n/+j/7P/s
/+z/7P/t/+3/7f/u/+z/7P/t/+3/7v/u/+3/7f/s/+3/7f/t/+//7//w//D/8v/z//P/
8v/w/+//7f/r/+z/7f/u/+//7//v/+//8P/u/+7/7v/v//H/8f/x//L/8f/w//D/8P/x
//H/8v/0//L/8v/y//L/8//z//P/9P/1//X/9f/1//T/9P/1//X/9//3//j/+v/5//n/
+f/5//r/+//7//z//v8AAAEAAQABAAMABAAFAAYACQALAA8ADwASABIAEwAQAA8AEAAQ
ABEAEgAUABUAEwAUABQAFgAYABgAFwAXABcAFwAXABUAEwATABMAEAAPAA0ACwAJAAcA
BAADAAEA///8//n/9v/3//X/9f/1//H/7//t/+z/6v/p/+n/5//o/+j/6P/o/+f/5v/l
/+P/5f/l/+X/4//j/+T/5P/l/+P/4//j/+L/4v/i/+L/4v/i/+L/4v/i/+T/5P/k/+T/
5P/k/+P/4f/j/+P/4v/i/+L/4//k/+X/4//j/+P/4//i/+H/4P/f/9//3//f/9//3f/d
/93/3v/e/97/3f/d/97/3v/c/9z/3v/e/93/3f/b/9v/3P/c/9z/2//b/9v/3P/d/97/
3v/e/97/3v/e/9z/3P/b/9r/2P/Y/9n/2//b/9r/2v/a/9r/2f/Z/9j/2P/Y/9j/2P/Y
/9j/2P/Y/9b/1v/W/9b/1v/X/9f/1//W/9b/1//X/9f/1//X/9b/2P/Y/9j/2f/Z/9j/
1//a/9j/2P/Y/9n/2f/Z/9n/2v/c/97/3//i/+P/4//j/+P/4f/h/+D/3//d/9z/2//a
/9n/2P/X/9b/1P/T/9P/0//U/9T/1P/T/9D/z//P/8//0P/R/9P/1f/T/9L/z//P/83/
zf/O/w==
         </WaveFormData>
      </LeadData>
      <LeadData>
         <LeadByteCountTotal>10000</LeadByteCountTotal>
         <LeadTimeOffset>0</LeadTimeOffset>
         <LeadSampleCountTotal>5000</LeadSampleCountTotal>
         <LeadAmplitudeUnitsPerBit>4.88</LeadAmplitudeUnitsPerBit>
         <LeadAmplitudeUnits>��V</LeadAmplitudeUnits>
         <LeadHighLimit>2147483647</LeadHighLimit>
         <LeadLowLimit>268435456</LeadLowLimit>
         <LeadID>V3</LeadID>
         <LeadOffsetFirstSample>0</LeadOffsetFirstSample>
         <FirstSampleBaseline>0</FirstSampleBaseline>
         <LeadSampleSize>2</LeadSampleSize>
         <LeadOff>FALSE</LeadOff>
         <BaselineSway>FALSE</BaselineSway>
         <ExcessiveACNoise>FALSE</ExcessiveACNoise>
         <MuscleNoise>FALSE</MuscleNoise>
         <LeadDataCRC32>2252453181</LeadDataCRC32>
         <WaveFormData>
AAAAAAAAAAACAAQABgAIAAgACAAIAAgACgANAA4ADwAOAAkABgACAAEAAAAAAP///f//
/////v/+//z//P/8//z//P/8//v/+v/5//b/9P/1//b/9//6//j/+P/4//j/+v/6//r/
+v/5//j/+P/4//r/+v/6//r/+P/4//j/+P/4//j/+f/5//n/+v/6//r/+v/6//r/+v/7
//r/+v/7//n/+f/5//n/+f/5//n/+v/8//z//P/8//n/+f/5//r/AAAAAAYADgAYACUA
NQBCAFEAZAB3AIMAjwCZAI4AegBgAEEAIAABAOD/yP/A/8X/z//d/+z/8P/y//b/+//9
//7/AAD9//3//f/8//z//v/+//////////////8AAAAAAAD+//7///8BAAEAAQABAAEA
AgACAAAAAAAAAAAAAQAEAAYABwAEAAQABAAFAAUABAAEAAQABQAGAAYABwAFAAUABQAF
AAcACQALAAwACwALAAsACwALAAwADAAMAA0ADQANAA8AEgASABMAEwASABMAEwATABQA
FQAWABcAFgAWABcAFwAXABkAGgAcAB8AIQAiACMAJQAmACkAKgAoACkAKwArAC0ALwAw
ADIAMwAzADUANwA6ADsAPAA9ADoAOgA5ADkAOAA4ADgAOAA5ADsAPAA8ADwAPAA8ADoA
OQA4ADcANQAyAC8ALAAqACkAJwAmACUAIwAgAB0AGwAZABUAFAARAA4ADwAQAA4ADAAM
AA0ADQALAAoACQAGAAQABgAGAAQABwAIAAgACQAIAAgACAAHAAkACAAFAAcABwAIAAgA
CAAKAAoACgALAAoACgAKAAoADAAMAAwACwAKAAkACwAIAAcABgAGAAYACQAJAAgACAAG
AAcABwAHAAYABgAGAAcACAAJAAkACgAHAAUAAwACAAQABAADAAMAAwADAAMAAwADAAMA
AwAEAAQABAAEAAMAAAAAAAAA//8BAAEAAQAAAAAAAQABAAEA///+//7//v8AAAAAAAD+
//z//f/9//3//f/+//7//f/+//7///8BAP7//P/7//n/+f/5//r/+v/7//z//f/9//v/
+//7//z//f/9////AAABAAEAAgAEAAUAAgAEAAQABAAEAAYABgAJAAoACQAJAAUAAwAC
AAAA/v/9//3/+//9//3/+v/6//j/+P/4//j/+P/4//f/9//3//X/9P/0//T/9P/2//b/
9v/2//j/+P/4//j/+P/3//b/9v/2//b/9v/2//X/9P/z//L/9P/0//T/9f/2//f/+f/6
//n/+P/3//b/9P/z//L/8v/1//X/9f/1//P/8//z//P/9P/0//T/9P/2//P/8//z//b/
+P/8/wYAEAAcADEAQwBOAFsAbgB7AIcAjQCHAHQAYABKADUAGgD1/9L/xP/I/9H/1f/f
/+r/8v/0//T/9f/3//r/+P/5//v/+//6//r/+v/6//v/+//7//v/+//8//z//P/6//r/
+f/7//v/+//7//v//P/8//7//v/+//7//v8AAAEAAQACAAIAAgADAAEAAAAAAAAA//8A
AAAAAQABAAEAAQABAAIAAwAEAAQABwAHAAcABwAHAAgACAAIAAcABwAHAAkADAAMAA0A
DQAMAA0ADQANAA4ADwAQABEAFAAUABUAFQAXABkAGgAcABsAHQAeAB8AIQAiACUAJgAn
ACkALAAtAC0ALwAwADIANQA1ADcAOQA6ADsAPAA9ADsAPAA8AD0APAA8ADwAPAA+AD8A
PwA+AEAAQABAAD4AOwA4ADUAMQAvAC0AKwAqACgAJQAjACEAIQAeABsAGQAVABEAEAAN
AAkACQAJAAYABgAGAAcABwAFAAQAAwAAAP//AgADAAIAAAAAAP///////wAAAQABAP//
/v/7//3///8AAAAAAAAAAAAAAAABAAIAAgACAAIABAAEAAQAAwABAAEABAACAAEAAAAA
AAAAAwADAAIAAgABAAEAAAD///7//v/+//////////7//v8AAP///v/+//7//v/9//3/
/f/9//3//f/9//3//f/+//7//v/+//3//P/8//z/+//9//3//f/8//r/+//7//v/+v/4
//f/9v/4//j/+P/2//b/9//3//f/9//4//j/9//3//b/9v/3//n/+P/4//f/9//3//j/
+P/2//b/9v/1//X/9f/1//b/9f/1//f/+P/3//f/+P/6//v//f/+/wAAAgACAAIAAgAA
AAAAAwAEAAcABwADAAEA/v/8//r/+f/3//X/9//3//b/9v/0//T/9P/0//T/9P/1//X/
9f/z//D/8P/w//D/8P/w//D/8P/y//L/8v/y//L/8f/w//D/8P/w//D/8P/w//D/8P/w
//D/8P/w//H/8//z//T/9P/y//L/8v/y//D/7//u/+7/8f/x//H/8f/v/+//7//v//D/
8P/w//D/8v/v/+//7//u//L/+P/+/wgAFgApADsASABXAHAAhQCPAJEAiwB6AGIASAAt
ABQA9//a/8j/yP/R/9n/4f/o/+7/8v/0//f/9//2//j/9//3//f/9v/2//b/9v/3//f/
9//3//f/+P/4//j/9v/2//f/+f/5//n/+f/5//r/+v/8//z//P/8//v//P/8//v/+v/6
//r/+//9//z//P/8//3//v/+//////////////8CAAMABAAEAAQAAwACAAEAAgAEAAUA
BgAFAAUABQAHAAoACgALAAsADgAPAA8ADwAPAA8ADwAPABAAEAARABEAFQAXABgAGgAb
AB0AHgAfAB8AIAAjACQAJQAnACoAKwAtAC8AMAAyADUANQA3ADkAOAA5ADoAOwA9AD4A
PgA/AEAAQABAAEAAPgA/AD8APgA+AD4APgA8ADoAOAA2ADMALAApACYAJAAiAB8AHQAb
ABkAFgATABEAEQANAAwACQAFAAUABQACAP7//v////////8AAAEAAAD8//7//v/8//z/
/P/7//v/+//8//3//f/7//r/9//5//v//P/8//z//P/8//z//f/8//z//P/8//z//P/8
//v/+f/5//z/+v/7//r/+v/6//v/+//6//r/+v/7//v/+//8//z//P/9//z/+//5//j/
+v/5//j/+P/4//j/9//3//n/+f/5//n/9//3//f/+P/6//r/+v/5//j/+P/4//f/9f/1
//X/9P/2//f/9//3//X/9P/0//T/9P/0//T/8v/z//X/9v/3//X/9v/2//X/9P/y//H/
8f/z//L/8v/x//L/8//1//b/9P/0//T/8//x//H/8f/y//P/8//1//b/+//5//r//v8A
AAAAAAAAAAAAAAAAAAMABAAHAAcAAwABAP7//P/6//n/9f/z//X/9f/0//T/8v/y//D/
8P/w//D/8f/x//H/7//u/+7/7v/u//D/8P/w//D/8P/w//D/8P/y//H/8P/w/+//7v/t
/+z/6v/q/+r/6v/s/+z/7P/t/+v/6//s/+z/7P/s/+z/7P/u/+3/7P/s/+3/7f/t/+3/
7//v/+//7//v/+7/7f/s/+z/6f/p/+n/6v/s/+7/8v/6/wYAFQAnADgAQQBOAGMAcwB5
AHkAbgBaAEAAJwAOAPP/2P/E/7j/u//H/9P/2P/e/+T/5v/n/+//8v/w/+3/7//v/+7/
7v/u/+7/7//v//H/8f/x//L/8P/w/+7/7v/x//P/8//z//H/8f/y//L/8v/y//L/8v/w
//L/8//z//L/8v/y//P/9f/0//T/9P/z//T/9P/1//X/9f/1//X/9P/1//b/9v/3//f/
9//3//n/+v/6//r/+f/5//n/+//+//7///////7//////////v///wAAAQADAAQABgAH
AAgACQAJAAoACwANAA4ADwAQABIAFgAYABgAGQAbABsAHQAfACAAIgAlACUAJwApACoA
KwAsAC0ALQAuAC4ALwAwADAAMAAwADAAMQAxADAALQAsACsAKAAnACYAJQAjAB4AGwAY
ABYAEgAPAA0ACwAJAAYAAwABAAEA/f/8//n/9f/1//X/8v/v/+7/7v/t/+7/7v/u/+z/
6v/s/+z/6v/q/+r/6f/p/+f/6P/p/+n/6f/o/+X/5//n/+j/6P/o/+j/6P/o/+n/6v/q
/+r/6v/o/+j/6P/n/+f/5//q/+j/6f/o/+j/6P/n/+f/5v/m/+b/5//n/+f/5//o/+n/
6//q/+n/5//m/+j/5//m/+b/5v/m/+X/5f/j/+P/4//j/+X/5f/l/+b/5P/k/+T/4//k
/+T/5P/j/+P/4//j/+L/5P/l/+X/5f/l/+T/5P/k/+T/5P/k/+L/4P/h/+H/4f/j/+T/
5P/j/+X/5P/k/+X/5//m/+b/5f/k/+P/4//i/+L/4v/i/+H/4v/j/+T/5v/n/+f/6f/q
/+v/6//u//D/8v/y//L/8v/y//L/9f/2//n/+f/1//P/8v/w/+7/7f/r/+n/6//r/+n/
6P/l/+T/5v/m/+b/5v/j/+P/4//h/97/3v/e/97/4//k/+X/5v/l/+T/4//i/+T/4//i
/+L/4v/i/+L/4v/k/+T/5P/k/+T/5P/k/+X/5f/l/+b/5v/k/+T/5P/k/+b/5f/k/+T/
4//j/+P/4//l/+X/5f/l/+b/5v/m/+b/5v/j/+P/4//i/+T/6P/s//L/+v8HABUAJgAz
AD4AUQBlAHEAcwBsAFwAQgAlAAwA9//g/8T/sP+t/7n/xf/Q/9j/3P/e/+H/5//q/+7/
7f/t/+3/7P/s/+z/7P/t/+3/7v/v//D/8v/y//L/8P/w/+//8f/x//H/8//z//T/9P/2
//b/9v/2//b/+P/5//n/+P/4//j/+f/3//b/9v/2//j/+v/7//3//f/9//3//f/8//3/
/v/+/wEAAQABAAEAAgAEAAUABgAHAAcABwAJAAoACgALAAsADAANAA0ADQAPABEAEwAV
ABQAFAAVABUAFwAZABoAHAAdAB8AIAAhACEAIgAlACYAJwApACwALQAvADEAMgA0ADUA
NQA3ADkAPAA9AD4APwA/AEAAQABBAEIAQgBCAEIAQgBDAEMAQgBCAEIAQgBAAEAAPgA8
ADkANgAzADAALgAsACkAJwAlACMAIAAdABsAGQAVABQAEQAPAA8ADwAMAAoACgALAAsA
CgAKAAoACAAGAAgACAAGAAgACAAHAAcABQAGAAcABwAHAAYAAwAFAAUABgAGAAYABgAG
AAYABwAIAAgACAAIAAgACAAIAAcABgAFAAcABAAEAAQABQAGAAcABwAGAAYACAAJAAkA
CQAGAAYABgAHAAcABwAGAAYABgAFAAQABAAGAAYABQAFAAUABQAFAAUABQAFAAUABgAG
AAYABgAFAAQABAAEAAMAAwADAAMAAgAAAAEAAQABAAIAAgADAAQABgAGAAYABAACAAMA
AwADAAEAAgACAAEAAQAAAAAAAQACAAIAAwADAAEAAQACAAIAAgACAAIAAQACAAMABAAG
AAkACQALAAwADQAOABAAEAAQABAAEQASABYAGAAbABsAFwAVABIAEAAOAA0ACQAHAAkA
CQAKAAoACAAIAAgACAAIAAgACQAJAAkABwAEAAQABAAEAAcACAAJAAoACAAIAAgACAAG
AAUABAAEAAUABgAHAAgACgAKAAoACgAKAAoACgALAA0ADQAOAA4ADgAOAA4ADgAQAA8A
DgAOAA4ADQAMAAsADAANAA4ADwASABIAEgASABAADQANAA0ADAAOABIAFgAcACYAMwBD
AFYAYwBwAIMAlwClAK0AqACYAHwAWwA6ACEACgDw/97/3//t//n//v8EAAoAEgAXABcA
GgAcAB8AHwAfAB4AHgAcABwAHQAdAB8AHwAfACAAIgAiACAAIAAhACMAIwAjACMAIwAk
ACQAJgAmACYAJgAlACYAJgAlACQAJAAkACUAJgAmACcAKAAnACgAKAApACsAKwArACsA
LAAtAC4ALgAvAC8ALwAvAC8AMAAwADAAMQAxADEAMwA0ADQANQA1ADgAOQA5ADkAOQA5
ADkAOQA7ADwAPgA/AD8AQQBCAEQARQBHAEgASQBJAEoATQBOAE8AUQBUAFUAWQBbAFwA
XgBdAF0AXwBhAGEAYQBhAGEAYwBkAGQAZQBoAGgAaABoAGcAZwBmAGQAZgBmAGYAZABk
AGIAYABdAFoAVwBUAFIATwBLAEgARQBDAEAAPQA7ADkANQA0ADEAMAAxADIAMAAsACwA
LQAtACkAKAAnACQAIwAmACcAJgAlACQAIgAhACEAIgAjACMAIwAiAB8AIQAhACIAIgAi
ACAAIAAgACEAIAAgACAAIAAeAB4AHgAdAB8AHwAiACAAIQAgACAAIAAfAB8AHgAeAB4A
HwAfAB8AHAAcABwAHQAdAB0AHAAcAB4AHQAcABwAGwAaABgAFwAZABkAGQAZABkAGQAZ
ABoAGQAYABcAFQAWABYAFgAVABUAFQAVABQAFAAVABUAFQAXABYAFgAWABQAFAAUABIA
EgATABMAEwATABQAFAATABMAEgASABMAEwASABIAEQARABEAEgASABMAFAAVABUAFwAX
ABcAGAAdAB8AHQAaABoAGgAaABoAGwAcACAAIgAjACMAHwAdABoAGAAWABUAEwARABMA
EwAQABAADgAOAA4ADgAOAA4ACwALAAsACQAKAAoACgAKAAwADAAMAAwACgAKAAoACgAK
AAkACAAIAAgACAAIAAgACgAKAAoACgAIAAgACAAJAAcABwAIAAgABgAGAAYABgAIAAcA
BgAGAAcABwAHAAcABQAFAAUABQAIAAgACAAIAAgABQAFAAUABAAIAA4AFAAaACYANQBD
AFIAYwB0AIUAkwCbAJsAjgB4AGIASwAqAAcA6v/Q/8j/0f/b/+H/7P/2//7/AgAFAAUA
BgAGAAcABwAHAAYABgAIAAgACQAJAAgABwAGAAYABwAIAAcACAAJAAsACwALAAsACwAM
AAwACwAKAAkACAAIAAoACwALAAwADAAMAA0ADgAOAA8AEAAQABAADwAPAAwACwAKAAkA
CwANAA8AEAARABEAEQARAA8AEAAQABAAEQARABEAEwASABIAEwATABQAFQAVABUAFAAV
ABYAFwAaABoAGwAbABsAHQAeACAAIwAlACYAJwAmACYAKAAoACcAKQAsAC0ALQAvADAA
MgAxADEAMwA1ADYANwA4ADkAOQA6ADoAOwA6ADoAOgA6ADsAPQA+AD4APgA+AD4APAA6
ADgANgAzADAALwAuAC4ALQArACoAKQAnACIAHQAZABgAFQAVABMAEAARABIAEAANAAwA
DAALAAoACgAKAAgABAAGAAYABAAFAAYABgAHAAUABgAHAAcACQAIAAUABwAFAAYABgAG
AAQABAAEAAUABgAGAAYABgAGAAYABgAFAAMAAwAGAAQAAwACAAIAAgABAAEAAAAAAP7/
////////AAAAAAAAAQABAAEAAAAAAAAA///+//7/AAAAAP/////9//3//f/9//3//f/9
//7//f/8//v/+f/2//b/9v/1//b/9//4//j/+P/5//n/+f/3//b/9v/2//j/+P/4//b/
9v/3//f/9//1//b/9v/1//f/9v/2//f/9//2//b/9f/3//f/+P/4//f/9v/1//P/9f/1
//X/9v/1//X/9//4//f/+f/6//z//v/+//7//v/+//7/AQACAAEAAQD9//v/+v/4//b/
9f/x/+//8f/x//L/8v/w//D/8v/y//L/8v/w/+//7v/r/+v/7P/t/+7/8P/w//D/8P/v
/+7/7f/s/+z/6//q/+r/6P/o/+j/6P/p/+r/6//s/+z/7P/s/+3/6//r/+z/7P/s/+z/
7P/s/+z/6//q/+r/7P/t/+7/7//u/+3/7P/r/+7/7v/u/+7/7f/p/+j/5//u//L/9v/8
/wgAFAAlADUARABTAGYAdQB/AIEAdQBiAFAAPAAhAAYA6f/O/77/vv/F/8//2f/i/+T/
6P/q/+3/7//w//D/8//z//P/8v/y//D/8P/x//H/8f/x//H/8v/w//D/7v/u//H/8//z
//P/8//z//T/9P/y//L/8v/y//D/8v/z//P/9P/0//T/9f/3//b/9v/2//n/+v/6//v/
+v/5//j/9//4//n/+v/6//v/+//7//v/+//8//z//P////////8BAAAAAAABAAEAAAAB
AAEAAQAEAAUABgAHAAoACgALAAsADQAPABAAEgASABMAEwATABUAFgAZABoAGgAbAB0A
HQAhACMAJAAmACcAJwApACsAKwArACsAKwArACwALAAtADAAMAAwADAAMgAzADMAMgAx
ADAALwAsACoAKAAmACMAHwAdABsAGgAYABUAEwARAA8ADAAJAAcABwADAAIA///9//3/
/f/6//j/+P/5//n/+P/4//j/9v/0//b/9v/0//T/9P/z//P/8f/y//P/8//1//T/8f/z
//P/9P/0//T/9P/0//T/9f/2//b/9v/2//b/9v/2//X/8//z//b/9P/0//T/9f/2//f/
9//2//b/9f/1//T/8//z//T/9f/3//f/9//2//b/9P/z//L/8v/0//T/8//z//P/8//z
//P/8f/x//H/8v/w//D/8P/v/+//8P/x//H/7//v/+//7v/w//H/8f/x//H/8P/w//D/
7v/u/+7/7P/s/+3/7f/t/+3/7v/u/+3/7f/s/+z/7f/v/+7/7v/t/+//7//w//D/7//u
/+3/6//r/+v/6//s/+3/7f/v//D/8//z//T/9v/1//b/9v/2//b/9v/4//j/+//8//v/
+//3//X/8v/w/+7/7f/t/+v/7f/t/+7/7v/s/+z/7P/s/+z/7P/p/+n/6f/n/+b/5v/m
/+b/6v/q/+r/6v/q/+r/6v/q/+r/6f/o/+j/6P/o/+j/6P/m/+b/5v/m/+b/5v/m/+f/
5//n/+j/6P/q/+r/6v/q/+j/5//m/+b/5//n/+f/5//n/+f/5//n/+b/5v/m/+b/6P/l
/+X/5f/q/+7/8v/2//7/DAAfADUAQgBNAGAAcwB/AIEAeQBkAEoANgAhAAQA5f/K/7j/
uv/F/83/0f/Y/+L/5v/q/+v/7f/s/+7/7//t/+3/7P/s/+r/6v/r/+v/7P/t/+7/8P/u
/+7/7P/s/+3/7//v/+//8f/x//L/8v/0//T/9P/0//L/9P/1//X/8v/y//L/8//1//T/
9P/0//X/9v/2//f/9//3//f/9//2//f/+P/4//n/+f/5//n/+v/8//3//v/9//3//f//
//7//v//////AgADAAMAAwAEAAUABgAHAAkACgAMAA0ADQAPABAAEgARABMAFAAVABcA
GAAbABwAHwAhACQAJQAlACcAKAAqACkAKQArAC0ALgAvADAAMQAzADQANAA1ADYANgA2
ADYANgA3ADcANgA0ADQANAAyADAALgAsACkAJwAlACMAIgAeABsAGQAXABcAFAARAA8A
CwAHAAYAAwD////////8//z//P/9//3//P/8//z/+v/2//j/+P/2//j/+P/3//f/9//4
//n/+f/5//j/9f/3//n/+v/6//r//P/8//z//f/7//r/+f/4//b/9v/2//X/9//3//r/
+P/5//j/+P/4//n/+f/4//j/+P/5//n/+f/2//b/9v/3//n/+f/4//j/+v/5//j/+P/2
//b/9f/1//X/9f/1//X/9//3//f/+P/4//j/+P/3//T/9P/0//P/9f/1//X/9P/0//X/
9f/1//X/9P/0//T/9P/0//T/8v/y//P/8//z//P/9P/0//P/9f/0//T/9f/1//T/9P/z
//P/8//0//T/8v/y//L/8f/z//P/8//0//P/8//1//b/9//3//j/+v/7//v//P/8//3/
/v///wAAAAAAAAMABAAFAAUAAQD///z/+v/4//f/8//x//P/8//0//T/8v/y//T/9P/0
//T/8P/v/+7/6//r/+z/7f/u//L/8v/y//L/8P/w//D/8P/u/+3/7P/s/+3/7v/v//D/
7v/u/+7/7v/u/+7/7v/v/+3/7f/u/+7/8P/w//D/8P/u/+3/7P/s/+7/7//w//H/7//v
/+//7//u/+7/7v/u/+//7f/u/+//7P/u//D/9v/+/woAGQArADwARQBUAGsAewB/AH0A
bgBWADwAIwAOAPX/3P/G/7z/w//P/9f/3P/k/+j/6P/r/+//8v/y//P/9P/1//X/9v/0
//T/9f/1//X/9f/1//b/9v/2//T/9P/1//f/9//3//f/9//4//j/9v/2//b/9v/3//r/
/P/9//z//P/8//3/+//6//r/+v/7//z//P/9/////////////v///wAAAAABAAEAAQAB
AAAAAAD///7/AgADAAQABwAIAAgACQAJAAgACQAJAAkACAAJAAoACwANAA4AEAARABEA
EwAUABYAFwAZABoAGwAbABwAHwAgACEAIwAmACcAKQArACwALgAwADEANAA3ADYANwA4
ADkAOQA6ADoAOwA+AD4APgA+AD4APwA/AD4APgA+AD4APAA6ADgANgAzACsAJwAjACAA
IAAdABsAGQAYABQAEAANAA0ACQAIAAUAAQABAAEA/v/8//z//f/9//z//P/8//r/+P/6
//r/+P/4//j/9//3//n/+v/7//v/+//6//f/+f/3//j/+P/4//j/+P/4//n/+P/4//j/
+P/6//r/+v/5//v/+//+//z/+//6//r/+v/7//v/+v/6//z//f/9//3//v/+//7////+
//3/+//6//r/+f/4//j/+v/6//n/+f/5//n/+f/5//n/+f/5//r/+P/4//j/9//4//j/
+P/3//n/+f/5//j/9v/3//f/9//5//j/+P/4//r/+v/6//j/9v/3//f/9//1//b/9v/1
//X/9P/0//X/9f/0//T/8//1//X/9v/2//b/9v/2//X/9f/1//X/9v/5//n/+//8////
AQACAAAAAgACAAIAAgAAAAAAAwAEAAcABwADAAEA/v/8//r/+f/1//P/9f/1//T/9P/y
//L/8v/y//L/8v/z//P/8//x//L/8v/y//L/8//y//H/8P/y//L/8v/y//D/7//u/+7/
7v/u/+7/7v/w//D/8P/w/+7/7v/u/+//8f/x//L/8v/y//L/8v/y//D/7//u/+7/7//v
/+//7//x//H/8f/x//D/8P/w//D/8v/v/+//7//s/+7/7v/0//z/BAANAB0AMgA/AEgA
WQBtAHkAfQB0AGAARgApABAA+//i/8r/uv+5/8n/0//Y/97/5P/k/+n/7f/u//D/8//1
//X/9P/0//T/9P/1//X/8//z//P/9P/2//b/9P/0//X/9//3//f/9//3//j/+P/4//j/
+P/4//b/+P/5//n/9v/2//b/9//3//b/9v/2//n/+v/6//v/+//7//v/+//8//3//v/+
/wEAAQABAAEA//8AAAAAAAADAAMAAwAFAAUABAAEAAMABAAFAAUABQAIAAkACgALAA4A
DgAPAA8AEAARABEAEgAVABcAGAAZABkAGgAdAB4AIQAjACYAJwAnACkAKgAsAC0ALQAv
ADEAMAAxADIAMwA0ADYANwA5ADoAOgA6ADoAOQA5ADgANgA4ADgAOAA2ADIAMAAuACsA
KAAlACIAIAAcABkAFwAVABMAEAANAAsACQAFAAQAAQD////////8//j/+P/5//n/+P/4
//j/9v/2//j/+P/2//b/9v/1//X/8//0//X/9f/2//b/9P/3//b/9v/1//T/8v/y//L/
8//0//T/9P/0//T/9P/0//P/9f/1//j/9v/1//T/9P/0//X/9f/0//T/9P/1//X/9f/y
//L/8v/z//X/9f/0//T/9v/1//T/9P/z//L/8P/v/+//7//v/+//8f/x//H/8v/x//D/
7//t/+3/7v/v/+//7//v/+//7v/t/+3/7P/r/+v/6v/q/+r/6v/q/+r/6P/p/+v/7P/t
/+v/7P/s/+v/6f/o/+j/6f/p/+j/6P/n/+b/5f/l/+T/4v/g/97/2//b/9v/2//c/93/
2//c/97/3v/e/97/4P/g/+P/5P/l/+X/4f/f/9r/2P/W/9X/1f/T/9X/1f/S/9L/0P/Q
/8//zv/N/8z/zv/P/9D/z//O/87/zv/O/8//zv/N/8z/yv/K/8r/yv/M/8v/yv/K/8z/
zP/M/8z/zP/M/8z/zP/M/8z/zP/N/8//z//Q/9D/0P/Q/9D/0P/R/9H/0f/S/9X/1f/V
/9X/0//T/9P/0//W/9b/1v/W/9f/1f/W/9f/1P/U/9b/3P/k/+r/9f8DABYAJQAuAD8A
VQBhAGEAVgBGACwACwDw/9n/vP+i/5j/nf+r/7X/vv/E/8z/0P/T/9f/2v/c/93/3//f
/97/3v/e/97/3//f/9//3//f/+D/4P/g/97/3v/d/9//3//f/+H/4f/i/+L/5P/k/+T/
5P/i/+L/4f/f/+H/4v/j/+X/4//i/+L/4v/j/+T/5P/l/+f/5//n/+f/5v/n/+j/6P/r
/+v/6//r/+v/7P/s/+z/7f/t/+3/7//w//D/8f/x//L/8//z//P/9P/1//b/9//4//j/
+f/5//n/+//8//7/AQADAAQABQADAAQABwAIAAoADQARABMAFQAXABgAGgAZABcAFwAX
ABkAGwAdAB8AHwAgACAAIQAkACQAJAAkACQAJQAlACQAJAAkACQAIgAiACAAHgAbABgA
FQASABAADAAJAAcABQAHAAQAAQD///3/+f/4//X/8f/x//H/7v/s/+z/7f/t/+v/6v/p
/+b/5v/o/+j/5v/o/+j/5//n/+X/5v/n/+f/5//m/+P/5f/l/+b/5v/m/+j/6P/o/+n/
6f/o/+f/5v/m/+b/5v/l/+f/5//q/+j/5//m/+b/5v/m/+X/4//i/+L/4//j/+P/4v/i
/+L/4//j/+P/4v/i/+L/4f/g/+D/4v/i/+H/4f/f/9//3//f/+H/4f/h/+L/5P/k/+T/
4//i/+L/4v/h/+H/4f/h/+D/3//f/97/3f/e/97/3//g/+D/4P/g/97/3P/d/93/3f/d
/97/3v/d/93/3P/c/93/3f/c/9z/2//d/93/3v/e/97/3v/e/93/3//f/9//4P/f/9//
4f/i/+H/4f/i/+T/5//n/+j/6f/s/+z/7P/s/+3/7v/v//D/8f/w/+z/6v/o/+b/5P/i
/9//3//f/9//3v/d/9z/3P/c/9z/3P/b/9r/2P/X/9b/1//Y/9r/2//b/9v/2//b/9X/
1f/V/w==
         </WaveFormData>
      </LeadData>
      <LeadData>
         <LeadByteCountTotal>10000</LeadByteCountTotal>
         <LeadTimeOffset>0</LeadTimeOffset>
         <LeadSampleCountTotal>5000</LeadSampleCountTotal>
         <LeadAmplitudeUnitsPerBit>4.88</LeadAmplitudeUnitsPerBit>
         <LeadAmplitudeUnits>��V</LeadAmplitudeUnits>
         <LeadHighLimit>2147483647</LeadHighLimit>
         <LeadLowLimit>268435456</LeadLowLimit>
         <LeadID>V4</LeadID>
         <LeadOffsetFirstSample>0</LeadOffsetFirstSample>
         <FirstSampleBaseline>0</FirstSampleBaseline>
         <LeadSampleSize>2</LeadSampleSize>
         <LeadOff>FALSE</LeadOff>
         <BaselineSway>FALSE</BaselineSway>
         <ExcessiveACNoise>FALSE</ExcessiveACNoise>
         <MuscleNoise>FALSE</MuscleNoise>
         <LeadDataCRC32>3677950953</LeadDataCRC32>
         <WaveFormData>
4v/i/+L/4v/k/+b/6P/q/+z/7P/s/+z/7f/u//H/8v/v/+3/6//n/+b/5f/k/+P/4v/i
/+L/4v/i/+H/4f/h/+P/4//j/+D/3v/e/9z/2//d/97/3v/g/+H/4f/h/+H/4//h/+D/
4P/e/97/3v/e/+D/3//f/+D/3v/e/97/3v/f/9//4P/g/+D/4P/h/+H/4//j/+P/4//i
/+L/4v/i/+D/4f/h/+H/4f/h/+H/4f/j/+T/5P/k/+T/4//j/+P/6f/r//L//f8GABcA
KQA8AFQAdQCZALUA0QDpAOcA1wC3AI4AZQA9ABEA6v/X/9f/2f/d/+T/5f/j/+f/6//r
/+3/7f/r/+n/6f/n/+f/6P/o/+j/6f/p/+n/6f/p/+v/6//r/+r/7P/s/+3/7f/s/+3/
7f/t/+v/6//s/+z/7//w//H/8v/w//D/8v/y//D/8P/w//H/9P/0//T/9P/0//T/9f/2
//f/+P/5//v/+//7//v/+//5//n/+f/7//v/+//7//z/AAABAAEAAQD/////AQACAAQA
AgAEAAUABQAHAAcABwAJAAoACgALABAAEwAVABUAGAAZABwAHQAdAB0AHwAgACEAIgAm
ACgAKAApACoALgAyADMANQA3ADUANQA1ADUANAA0ADQANAA4ADkAOQA5ADsAPAA8ADsA
PQA8ADoAOAA4ADQAMAAuAC8AKwAoACYAJAAhAB0AGgAZABcAFgAUABUAEgARAAwADgAO
AA0ADQAMAAsACQAHAAQABAACAAAAAgAGAAgACgAJAAgABwAGAAcACAAJAAoACAAIAAgA
BgAHAAkACgAKAAoACgAMAA0ADgAPAA4ADwAOAA0ADQAMAAoACgAKAAkACwAMAA0ADQAN
AA0ADQAOAA4ADQANAA4AEAARABEAEQAOAAsACQAIAAoACwAMAA0ACwAKAAoADAAOAA0A
DQANAA4ADQANAA0ADQALAAsACwALAAsADQANAA0ACwANAA4ADAALAAsACwANAA0ADQAN
AA0ADAAKAAoACAAJAAoACgAMAAwADgAOAA0ACwAJAAgACAAIAAgACQALAAwACgAKAAwA
DAAMAA0ADAAMAA4ADwASABMAFQAWABcAFAAVABYAFwAYABYAFgAWABgAGgAaABkAGAAV
ABMAEQAPAA4ADgAPABAADgAOAA0ADQAPAA8ADwAPAAoACgAKAAgABwAHAAgACAAMAA0A
DQANAA8ADwANAAwADAAMAAwADAAKAAoACQAJAAoACgAKAAoADAALAAsADAAPABAAEQAT
ABIAEQAQAA8ADQAMAAwADAAOAA4ADwAPAA0ADQANAA0ADQANAA4ADgAQAA4ADQANABEA
FQAbACQALQA8AFUAbwCEAJ4AvwDhAP8AFwEfARUB/QDbALYAjwBdACcADAAJAAkABwAH
AAwAEQATABEAEQATABUAEwARABMAEwARABEAEAAQABAAEQARABEAEQARABEAEQARABAA
EAAQABEAEQAQABEAEQARABEAEQASABIAFAAUABQAFAAWABYAGAAYABcAFgAVABUAFAAU
ABQAFAAWABYAFwAYABgAGAAYABkAGwAbABsAGwAZABkAGQAbABsAGwAbABwAHwAhACIA
IwAiACEAIgAiACMAIgAlACcAJwApACkAKQAsAC4ALwAxADMANQA2ADUAOAA5ADwAPQA+
AD8AQgBEAEMARABIAEoATABNAE4AUgBTAFMAVABVAFYAVwBYAFkAWQBYAFcAVgBaAFsA
WwBbAFwAXABbAFkAVgBUAFEATgBNAEoARwBGAEMAPwA8ADoAOQA3ADQAMgAtACsAKgAo
ACYAIgAgABoAHAAcABsAGwAZABkAGAAXABgAGAAWABQAEgAUABQAFAAUABQAFAAUABIA
EgASABIAEgASABIAEAASABMAEwASABQAFAAWABcAGQAZABcAFwAVABUAFgAWABQAFAAU
ABMAEwAUABUAFQATABMAEwAUABIAEQARABIAEAARABEAEQAQAA8ADwAQAA8ADwAPAA8A
DwAOAA4AEAAOAA0ADQANAA0ADQAOAA8ADwANAA0ADQALAAsADQANAAsACQALAAwACwAJ
AAgABwAJAAkACQAJAAkACAAGAAYABgAHAAgACAAHAAYABwAGAAgABwAGAAYABgAGAAYA
BwAGAAYAAwACAAQABAAEAAUABAAEAAYABwAHAAcACAAIAAkACgAKAAwADgAOAA4ADgAO
AA4ADgAQABIAEgARABAADQALAAkABwADAAIAAgACAAIAAgABAAEAAQABAAEAAQAAAAAA
AAD+//z/+//7//r//P/9//3//f///////f/8//z//P/8//z/+v/6//n/+f/6//r/+v/6
//z/+//7//z//P/8//z//f/9//3//f/9//v/+v/6//r/+v/6//v/+//5//n/+f/5//v/
+//8//z//P/6//n/+f/5////BQAMABcAJAA7AFMAagCGAK0A0wDzAAcBDwEFAe0AxwCg
AHsATwAfAP7/9f/3//X/9f/6//3/AQADAAMAAwABAAEA/////////f/9//z//P/8//3/
/f/9//3//f/9//3//f/8//z//P/9//3//v////////8BAAEAAgACAAAAAAAAAAAA/v/+
/wAAAAACAAIAAgADAAIAAgACAAIAAgACAAMABAAGAAYABgAHAAgABwAGAAUABgAHAAgA
CwAJAAkACQAKAAwADQANAA0ADwAPABEAEgAQAA4AEAARABEAEwATABMAFwAYABgAGQAc
AB8AIQAhACIAIwAmACcAKAApACwALgAxADIANgA4ADgAOQA6AD4APQA9AD4APwBCAEMA
RABFAEgASABIAEgASABJAEkASQBKAEoASQBHAEUARABCAEAAOwA2ADEALgAtACkAJgAk
ACEAHwAcABoAFwAVABQAEgAPAAwACwAGAAQABAADAAMABQAFAAQAAwACAAIAAAD+//7/
AAAAAAAAAAAAAAAAAAD///7//f/8//3//v////7/AAABAAEAAAD+//7/AAABAAAA///8
//v/+//7//z//P/8//z//P/7//z//P/8//v//f/9//3//v/+//3//f/+//3//f/8//v/
+//5//j/+P/5//n/+f/5//n/+P/4//r/+v/5//n/+f/6//n/+f/5//v/+f/5//n/+P/3
//j/9//3//X/9//4//b/9f/1//X/9f/1//X/9f/2//b/9f/2//b/9//4//j/9v/0//T/
8v/0//P/8v/y//T/9P/0//X/9P/0//H/8P/y//L/8v/z//T/9P/2//f//P/7//3/AAAA
AAIAAgACAAIAAgACAAIABAAEAAQAAwACAP3/+//5//f/9//2//b/9v/0//T/8//z//H/
8f/x//H/8P/w//D/7v/t/+3/7v/u//D/8f/x//H/8f/x/+//7v/w//D/8P/w/+7/7v/t
/+3/7P/s/+z/7P/u/+3/7f/u/+z/7P/s/+3/7//v/+//7//v/+7/7v/u/+7/7v/v/+//
8f/x//H/8f/w/+//7//u/+7/7P/r/+v/7f/t//H/+P8DAA4AHQAzAEoAWgBzAJkAuwDV
AOcA6wDhAMMAngB5AFEAJwAAAOX/3//j/+X/5v/r/+//7//x//f/+f/1//H/8//z//H/
8f/w//D/8P/x//P/8//z//P/8f/x//H/8P/x//L/9P/1//T/9f/1//X/9f/1//b/9v/0
//T/9P/0//T/9P/2//b/9v/2//b/9//4//j/+P/4//j/+P/5//r/+v/6//r/+//9//3/
/f/9//3//f/9////////////AAAEAAUABQAFAAUABQAHAAgABgAEAAYABwALAA0ADQAN
AA0ADgAOAA8AEgAVABcAFwAaABsAHgAfAB8AHwAhACIAJQAmACoALAAuAC8AMAA0ADUA
NQA2ADcAOAA5ADoAOwA8ADwAPAA8AD4APwA/AD8APAA8ADsAOQA5ADgANgA0ADIALgAq
ACgAJQAhAB4AHAAaABcAEwAQAA8ADQAMAAoACAAEAAIA/P/6//r/+f/5//v/+//6//n/
+P/4//b/9P/y//T/9P/0//b/9v/2//b/9P/0//T/9P/0//T/9P/y//T/9f/1//T/9P/0
//b/9//1//X/8//z//X/9f/2//b/9v/2//b/9f/0//T/9P/z//X/9f/1//b/9v/1//X/
9v/1//X/9P/z//L/8f/x//L/8//z//P/8//x//D/8P/y//L/8f/x//H/8v/x//H/8f/x
/+//7//v/+//7//x//H/8f/v//H/8v/w/+//7//v/+//7//v/+//7//u/+z/7P/s/+3/
7v/u//D/8P/y//L/8P/v/+7/7v/t/+z/6//r/+z/7P/p/+j/6f/q/+v/7f/u/+7/8P/x
//T/9f/3//j/+v/6//r/+v/6//r/+v/8//7//v/9//z/+f/3//X/8//x//D/8P/w/+7/
7v/t/+3/7f/t/+3/7f/q/+r/6v/o/+X/5f/m/+b/6f/r/+z/7f/r/+v/6f/o/+j/6P/o
/+j/6P/o/+f/5//q/+r/6v/q/+r/6f/p/+r/6v/q/+r/6//p/+n/6f/p/+n/6P/o/+j/
5v/m/+f/5//n/+f/5//n/+n/6f/q/+r/6v/o/+f/5//l/+f/6//y//n/AgAPAB8ANABI
AFsAewChAL8A0wDdANkAwwCgAHkAWQA1AAgA4//T/9f/2//e/+P/5//l/+n/7f/v//H/
8f/v/+//7f/t/+r/6v/q/+v/7f/t/+3/7f/t/+3/7f/s/+r/6v/r/+v/7v/v/+//7//v
/+//8P/w//L/8v/y//L/8v/y//T/9P/y//L/8v/z//b/9v/2//b/9v/2//f/+P/4//j/
+P/5//3//f/9//3//f/9//3///////////8AAAAAAQABAAEAAwADAAUABgAHAAYACQAL
AAwADQAMAAsADQAOAA4ADwAQABMAFQAVABYAFwAaABsAHAAdACAAIgAjACQAKAAqACoA
KwAsADAAMQAxADIAMwA2ADcAOAA5ADoAOgA6ADoAOgA7ADsAOwA8ADwAOwA5ADkAOAA2
ADQAMgAuACoAKAAnACMAIAAeABwAGQAVABIADwANAAwACgAHAAQAAwD+/wAAAAD/////
/f/9//z/+//6//r/+P/2//j/+v/6//r/+f/4//f/9v/2//b/9v/2//b/9v/2//T/9v/3
//f/9v/4//j/+v/7//n/+f/3//f/9f/1//b/9v/4//j/+P/3//b/9v/2//X/9v/3//j/
+v/5//f/9v/2//b/9//3//f/9f/z//L/8v/1//X/9f/1//P/8v/y//T/9P/z//P/8//0
//P/8//z//P/8f/x//H/8f/x//P/8//v/+3/7//w//L/8f/x//H/8//z//P/8//x//D/
7v/u/+7/7//w//D/7v/u//D/8P/y//H/8P/w/+7/7v/u/+//8P/w/+3/7P/v//D/8f/z
//b/9v/4//n/+P/6//z//P/8//z//v/+//7/AAACAAIAAQAAAPv/+f/3//X/8//y//L/
8v/y//L/8f/x/+//7//v/+//7f/u/+//7v/r/+v/7P/s/+7/7//v/+//7//v/+3/7P/q
/+r/6v/q/+z/7P/r/+v/7P/s/+z/7P/s/+v/6//s/+7/7v/u/+//7//v/+//7//v/+7/
7v/u/+z/7P/t/+3/7f/t/+3/7f/v/+//8P/w//D/7v/t/+3/6//t//H/9v/9/wgAEwAl
ADoAUABnAIcArQDNAOUA7wDnAM8AqAB9AFcAMwAIAOf/3//l/+f/5P/p/+//8//3//f/
+f/7//v/+//7//n/+f/2//b/9v/3//f/9//3//f/9//3//f/9v/4//j/+f/5//j/+f/5
//n/+f/5//r/+v/6//r/+v/6//r/+v/8//z//f/+////AQABAAAA///+/wAAAAABAAIA
AgACAAIAAwAFAAUABQAFAAUABQAFAAcABwAHAAcACAAKAAsACwALAAsACwANAA4ADgAM
AA4ADwARABMAEwATABUAFgAWABcAGgAdAB8AHwAeAB8AIgAjACYAJwAqACwALwAwADQA
NgA0ADUANgA6ADoAOQA5ADkAPQA/AEEAQwBCAEIAQgBCAEQARQBFAEUARgBGAEUAQwBF
AEQAQgBAAEAAPAA4ADYANAAvACsAKAAlACMAIAAeABsAGQAYABYAFwAUABMADgAOAA4A
DQANAAoACQAHAAUABwAIAAcABgAFAAYABQAEAAYABgAGAAYABAAEAAQABAAEAAQABAAC
AAQABQAFAAQABAAEAAYABwAGAAUAAgABAAIAAwAFAAYABgAGAAYABQAEAAQABAADAAMA
AwADAAQABAADAAMABAACAAMAAwADAAQAAwADAAQAAgABAAAA//////7//v8AAAAA////
////AAD///////////3//f/9//v/+//9//3//P/7//7/AAAAAP////////7//f/8//v/
/f/8//r/+v/8//3//v/+//z//P/+//7//P/7//r/+v/6//r/+v/7//3//v/8//z//f/+
////AQAIAAoACgAGAAQABAAEAAQABwAIAAkADAAKAAoACQAIAAUAAwABAP/////+//7/
/v/8//z/+//7//v/+//7//v/9v/2//b/9P/1//X/9v/2//r/+//7//v/+f/5//f/9v/2
//b/9v/2//b/9v/1//X/+P/4//j/+P/2//X/9f/2//b/9v/2//f/9//3//f/9//3//b/
9v/2//b/9v/3//f/9//3//f/9//3//f/+P/4//b/9P/z//P/9f/3//3/BAANABoAKwBB
AFYAcACPALEAzwDnAPMA7wDfAMMAoAB1AEkAHQD2/+P/5//p/+f/6v/x//f/+//9//3/
/f/9//3//f/9//v/+//6//r/+v/7//r/+f/4//f/+P/5//r/+v/6//r/+//7//z//f/9
//3//P/7//v/+v/6//r/+v/6//z//P/+//7///8AAAEAAwACAAIAAgACAP///v/+//7/
//8AAAEAAwAFAAUABQAFAAMAAwADAAUABQAFAAUABgAIAAkACQAJAAkACQALAAwACgAI
AAoACwAPABEAEQARABMAFAAUABUAGAAbAB0AHQAdAB0AHwAfACAAIQAkACYAJQAmACoA
LAAqACsALAAwADMAMwA0ADUANgA3ADgAOQA4ADgAOAA4ADsAPQA+AD8APwBAAEAAPwA9
ADwAOgA4ADcANAAxADAAMQAtACoAKAAiAB8AGwAYABcAFQAUABIAEQAOAA0ACAAIAAgA
BwAHAAcABwAGAAUAAgACAAAA/v8AAAIAAgACAAIAAgACAAIABAAEAAQABAACAAIAAgAA
AAAAAQABAAAAAgACAAQABQADAAMAAQABAAEAAQACAAIAAgACAAIAAQAAAAAAAAD/////
/////wAA/v/9//3//v8AAAEAAQABAP///f/8//z//f/9//3//f/9//z//P/+//7//f/9
//3/+v/5//n/+f/3//X/9f/1//b/9//6//v/+f/3//n/+v/4//f/9//3//n/+f/5//n/
+f/4//b/9v/0//X/9v/2//b/9v/4//j/+P/3//b/9v/4//j/+P/5//j/+P/1//T/9v/2
//b/9//4//j/+v/7//z//f///wAAAQACAAMABAACAAIAAgAEAAQABAADAAIA///9//v/
+f/3//b/9v/2//b/9v/1//X/9//3//f/9//y//L/8v/w//D/8f/z//T/9v/3//f/9//1
//X/8//y//L/8v/y//L/8P/w/+//7//w//D/8P/w//L/8f/x//L/8v/y//L/8//z//P/
8//z//P/8v/y//L/8//0//b/9//2//X/9P/z//b/9//5//r/+P/0//H/7//3//v/AQAK
ABUAJAA7AFMAagCEAKkAywDnAPsA/QDxANkAuQCQAGkAPQAPAPT/7f/t/+3/8f/0//f/
+f/7//3//f//////AwABAAEA//////3//P/7//v/+//7//v/+//5//n/+f/4//n/+v/8
//3//v/////////9//3//v/+/wAAAAAAAAAAAgACAAQABAAEAAQABAAFAAYABgAGAAYA
BAAEAAUABgAIAAgACAAJAAsACwALAAsACwALAAsADQAPAA8ADwAQABEAEQAQAA8AEQAR
ABMAFAAWABQAFgAXABkAGwAbABsAHQAeAB4AHwAgACMAJQAlACcAKQAtAC8ALQAtAC8A
MAA0ADYAOwA+ADwAPQA+AEIAQQBBAEIAQwBCAEMARABFAEkASgBLAEwATgBPAE8ATwBO
AE4ATQBLAEkASABGAEQARABAADwAOgA3ADMAMAAuACsAKQAmACQAIQAfAB4AHAAZABYA
FQAQABAAEAAPAA8ADwAPAA4ADQAOAA4ADAAKAAgACgAKAAoACQAIAAcABgAHAAgACQAK
AAgACAAIAAYACAAJAAkACAAKAAoADAANAAsACwAJAAkACQAJAAoACgAKAAoACgAJAAoA
CgAKAAkABwAHAAcACAAJAAkACgAMAAsACwAKAAkABwAFAAQABAAHAAcABwAHAAcABgAG
AAgABwAFAAQAAwAEAAMAAwADAAUAAwADAAMAAgABAAIAAQAAAP//AgAEAAIAAQABAAEA
//////////8BAAAA/v/+//z//f/+//7//P/8//7//v8AAP///v/+/wAAAAAAAAEAAQAA
APz/+v/6//r/+v/7//7//v8AAAEAAgADAAUABgAHAAYABgAGAAYABgAGAAYABgAIAAYA
BgAFAAQAAQD///3/+//7//r/+v/6//z//P/7//v/+f/5//n/+f/4//j/+P/2//T/8//z
//L/9f/3//j/+f/3//f/9f/0//T/9P/0//T/9P/0//P/8//y//L/8v/y//L/8f/x//L/
8v/y//L/8//z//P/8//z//P/8v/y//L/8v/y//P/8//z//P/8//z//H/8f/y//L/8v/w
/+//7//z//n///8EAA0AHgA1AFEAaACAAKUAyQDnAPsAAQHzANkAtwCSAGkAOQALAOz/
5//r/+f/5f/o//H/9f/3//f/+f/3//X/9//1//X/8//z//L/8v/y//P/9f/1//X/9f/z
//P/8//y//T/9P/1//X/9P/1//X/9f/3//f/+P/4//j/+P/4//j/9//2//f/9v/4//j/
+P/5//r/+v/6//r/+P/4//n/+v/6//r/+v/7//v/+//7//v//P/9//7/AQD///////8A
AAAAAQABAAEAAQABAAMABAAGAAQABgAHAAkACwALAAsADQAOAA4ADwARABMAFAATABYA
FwAaABsAHgAfACIAJAAjACQAKAAqACgAKQAqAC4AMQAxADIAMwA0ADUANgA3ADoAOgA6
ADoAOgA7ADsAOwA6ADoAOQA3ADUANAAyADAALwAsACkAKAAlACEAHgAcABoAFwATABAA
DAAJAAcABAABAP7//f/4//r/+v/5//n/9//3//b/9f/y//L/8P/u//D/8v/y//L/8P/w
//D/8P/w//D/8P/w//D/8P/w/+7/7//x//L/8v/x//D/8f/x/+//7//t/+3/7f/t/+7/
7v/w//D/8P/v//D/8P/w/+//7//v/+//8P/v/+3/7P/s/+z/7f/t/+3/7P/r/+v/7P/r
/+v/6//r/+v/6v/q/+z/7P/r/+v/6//r/+v/7P/t/+z/6f/o/+f/5//n/+n/6f/p/+f/
6f/q/+j/5//n/+f/5//n/+f/5//p/+j/5v/m/+T/5f/m/+b/5v/m/+j/6P/q/+n/6P/o
/+f/5v/l/+X/5v/m/+P/4v/k/+T/5P/l/+T/5P/m/+f/6v/r/+3/7v/t/+7/7v/w//L/
8v/y//L/9P/0//T/9v/2//b/9f/0/+//7f/r/+n/5//m/+b/5v/o/+j/5//n/+X/5f/l
/+X/4P/g/+D/3v/e/9//4f/i/+T/5f/l/+X/5f/l/+P/4v/g/+D/4P/g/+H/4v/i/+P/
4//i/+H/4P/g/9//3//g/+D/4P/g/+H/4f/h/+H/4f/f/97/3v/e/9//4P/i/+P/4f/h
/+H/4f/h/+H/4v/i/+T/4v/h/+H/3//j/+f/7P/1/wAAEQApAEAAVABvAJcAuQDTAOEA
4QDPALEAjgBrAEMAFQDu/9f/1//b/9n/2v/f/+P/4//l/+f/6f/p/+n/6//r/+n/6f/o
/+j/6P/p/+f/5//n/+f/5//n/+f/5v/o/+j/6f/p/+j/6f/p/+n/6f/p/+r/6v/r/+z/
7f/u/+7/7v/w//D/7v/u/+7/7//w//D/8P/w//L/8v/z//T/9P/0//T/9f/1//X/9f/1
//T/8//y//P/9v/3//j/+v/8//3//f/9//3//f///wAA/v/8//7///8DAAUABQAFAAkA
CgAKAAsADAAPABEAEQAQABEAFAAVABgAGQAcAB4AIQAiACYAKAAqACsALAAwADEAMQAy
ADMANAA1ADYANwA4ADgAOAA4ADoAOwA7ADsAPAA8ADsAOQA5ADgANgA0ADAAKgAkACAA
IQAdABoAGAAWABMADwAMAAkABwAGAAQAAQD+//3/+P/4//j/9//3//f/9//2//X/9P/0
//L/8P/u//D/8P/w//H/8v/z//T/8//y//H/8P/w//D/8P/u//D/8f/x//D/8P/w//L/
8//z//P/8f/x//L/8//1//b/9P/0//T/8//y//L/8v/x//L/8//0//b/9v/1//X/9v/1
//X/9P/z//P/8f/w//D/8f/x//H/8f/z//L/8v/0//T/8//z//P/8v/x//H/8f/x/+//
7//v/+//7//x//H/7//t/+//8P/w/+//7//v//H/8f/x//H/8f/w/+7/7v/u/+//8P/w
/+7/7v/w//D/8P/v/+7/7v/u/+7/7v/v//D/8P/t/+z/7v/u/+7/7//x//L/9f/3//r/
+//7//r//P/8//z//P/6//r/+v/8//7//v/9//z/+f/3//X/8//v/+7/7v/u//D/8P/v
/+//7f/t/+3/7f/s/+z/7P/q/+v/6//s/+z/7f/t/+z/6//t/+3/6//q/+j/6P/o/+j/
6P/o/+f/5//o/+j/6P/o/+j/5//n/+j/6v/q/+r/6//r/+v/6//r/+n/6P/o/+j/5v/m
/+f/5//p/+n/6f/p/+n/6f/q/+r/6v/o/+f/5//l/+f/6f/w//n/AgALAB0ANgBKAF8A
gQCnAMMA2QDhANcAwQCeAHcAUwAtAAIA3//T/9n/3f/c/9//4//l/+n/7f/r/+3/8f/v
/+//7f/t/+z/7P/s/+3/6//r/+v/6//t/+3/7f/s/+z/7P/t/+3/7P/t/+3/7f/u/+//
8f/y//D/8P/w//D/7v/u//D/8P/w//D/8P/x//T/9P/0//T/8v/y//P/9P/2//b/9v/3
//n/+f/5//n/9//3//f/+f/7//v/+//8//3//f/8//v//f/9////AAACAAAAAgADAAMA
BQAFAAUABQAGAAYABwAKAA0ADwAPABAAEQAUABUAGAAZABwAHgAfACAAJAAmACQAJQAm
ACoAKQApACoAKwAuAC8AMAAxADQANAA0ADQANQA1ADQAMwAzADQANAAzADIAMAAtACoA
KAAkACAAHgAdABkAFgAUABIADwALAAgABAABAP///P/9//r/+f/0//L/8v/x//H/7//v
/+7/7f/t/+7/7f/s/+r/7P/s/+z/6v/q/+r/6v/s/+z/7P/s/+r/6v/q/+j/5v/n/+f/
5v/o/+j/6v/r/+v/6//p/+n/6f/p/+r/6v/o/+j/6P/n/+j/6P/o/+f/5//n/+f/6P/m
/+X/5f/m/+b/5//n/+f/5v/l/+X/5v/k/+P/4v/h/+P/4v/i/+T/5P/j/+P/4//i/+H/
4f/h/+P/4f/h/+H/4f/h/+P/4//f/93/3//g/97/3f/d/93/3f/d/93/3f/e/97/3f/e
/9z/3f/e/97/3f/c/93/3P/c/9v/2v/a/9v/3P/d/9//3v/e/9v/2v/c/97/4P/j/+T/
5P/m/+f/6P/p/+r/7P/s/+z/7v/u/+7/7f/s/+f/5f/j/+H/4f/g/+D/4P/e/97/3f/d
/9v/2//b/9v/2//c/93/3P/b/9v/3P/c/9v/2//a/9n/2f/Z/9f/1v/W/9b/1v/W/9j/
2P/X/9f/2P/Y/9j/2P/Y/9f/1//Y/9r/2v/a/9v/2v/Z/9j/1//Y/9j/2f/a/9r/2v/b
/9v/2v/Z/9j/1//Z/9n/2v/a/9r/2P/X/9f/1f/V/9n/4P/p//D/+/8LACIAOABLAGkA
kQCvAL8AxwC/AKcAgABZADMACQDe/8P/v//F/8n/yP/N/9P/1//X/9v/3f/d/93/3//f
/93/3f/c/9z/3P/d/9v/2//b/9v/2//b/9v/2v/a/9r/2//b/9z/3f/d/93/3v/f/+H/
4v/f/97/3f/c/97/3v/g/+D/4P/g/+D/4f/g/+D/4P/g/+H/4v/k/+b/5P/k/+T/5f/n
/+f/5//n/+f/5//n/+n/6f/p/+n/6v/s/+3/7f/t/+3/7f/v//D/8P/u//D/8f/x//P/
8//z//X/9v/2//f/+P/7//3//f/+////AgADAAYABwAKAAwADwAQABQAFgAUABMAEgAU
ABcAFwAYABkAGgAbABwAHQAeAB4AHgAeACIAIwAjACMAIgAiACEAHwAfAB4AHAAaABoA
FgASABAADgAJAAUAAgABAP///P/6//X/8//y//D/7//s/+v/5v/m/+b/5f/l/+T/4//h
/9//3//g/9//3v/e/+D/4P/g/97/3v/e/97/3v/e/97/3v/e/97/3v/c/97/3//f/97/
3P/c/97/3//f/9//3f/d/9//3//g/+D/3v/e/97/3f/c/9z/3P/b/9n/2f/Z/9r/2v/Z
/9n/2v/a/9v/2//b/9v/2f/Y/9j/2f/Z/9n/2f/Y/9b/1f/W/9b/1f/V/9X/1//X/9j/
2f/Z/9f/1//X/9X/1f/X/9f/1P/R/9L/0v/T/9P/1P/V/9P/0//T/9P/0//S/9D/0P/S
/9P/1P/U/9P/0v/T/9L/0v/R/9D/0P/S/9L/0v/T/9L/0v/P/87/z//Q/9H/0//S/9L/
1P/V/9X/1f/W/9b/1//Y/9j/2f/a/9v/2//c/9//3//g/+D/3//d/9z/2//Y/9b/1f/U
/9P/0f/Q/9D/z//R/8//zv/P/8//z//M/8n/yf/I/8f/yv/L/8z/zP/O/87/zP/L/8X/
xf/G/w==
         </WaveFormData>
      </LeadData>
      <LeadData>
         <LeadByteCountTotal>10000</LeadByteCountTotal>
         <LeadTimeOffset>0</LeadTimeOffset>
         <LeadSampleCountTotal>5000</LeadSampleCountTotal>
         <LeadAmplitudeUnitsPerBit>4.88</LeadAmplitudeUnitsPerBit>
         <LeadAmplitudeUnits>��V</LeadAmplitudeUnits>
         <LeadHighLimit>2147483647</LeadHighLimit>
         <LeadLowLimit>268435456</LeadLowLimit>
         <LeadID>V5</LeadID>
         <LeadOffsetFirstSample>0</LeadOffsetFirstSample>
         <FirstSampleBaseline>0</FirstSampleBaseline>
         <LeadSampleSize>2</LeadSampleSize>
         <LeadOff>FALSE</LeadOff>
         <BaselineSway>FALSE</BaselineSway>
         <ExcessiveACNoise>FALSE</ExcessiveACNoise>
         <MuscleNoise>FALSE</MuscleNoise>
         <LeadDataCRC32>4226409331</LeadDataCRC32>
         <WaveFormData>
7P/s/+z/7P/w//L/9P/2//b/9v/2//b/+P/4//n/+f/2//X/8v/w//H/8P/u/+z/7f/t
/+3/7f/t/+z/7P/s/+7/7v/u/+3/6//r/+n/6P/q/+v/6//r/+v/7P/s/+r/6v/r/+v/
6//r/+v/6//r/+v/6//r/+v/6v/p/+j/5//n/+j/6f/r/+v/6//s/+z/7v/u/+3/7f/r
/+v/7P/t/+v/6//r/+r/6v/q/+v/6//r/+v/7f/r/+z/6//r/+v/7v/x//b///8KABwA
MgBKAGsAmADIAPQAIQFHAVIBRAEeAesAugCMAFcAJQANAAYAAAD6//v/+f/2//j/+f/5
//f/9//1//X/9P/y//D/8f/w//D/8f/v/+//7//v//H/8f/w//D/8P/w//L/8v/y//L/
8v/y//D/8f/x//H/8v/z//X/9v/2//b/9v/2//X/9f/0//P/9P/2//f/+P/4//n/+v/6
//v//P/9////////////AAD+//3//f////3//f/9////AgADAAQABQAFAAQABQAFAAcA
BwAIAAkACAAJAAoACgAMAA0ADgAPABIAEwAUABUAFgAYABsAHAAbABsAHQAeACMAJQAm
ACgAKQApAC0ALwAzADQAOAA5ADcAOQA4ADgANwA5ADkAOQA7AD8APwA9AEIAQwBEAEUA
RABDAEEAQAA6ADcANAAyADEALgAqACcAIwAgAB0AGwAYABQAEQAOAA4ACwALAAoACQAH
AAYABgADAAEAAQAAAP3//v/9//r/+//9////AQAAAAAA///+///////////////+//7/
/v////////////3//f/9//3//f///wIABAACAAEAAQD9//r/+v/6//r//P/9//3//v8A
AAIAAgACAP//////////AQABAAEAAQD+//r/+f/5//z//P/5//n/+f/5//n/+//9//v/
+//7//n/+f/5//v/+//5//b/+P/5//n/+f/4//b/9//3//f/9//2//b/9v/3//f/9//2
//T/8//z//T/9P/0//T/9f/3//f/9v/1//P/8v/y//H/8f/x//H/8f/x//P/8//z//H/
8f/y//P/9f/1//X/9f/4//n/+f/7//7/+v/8//z//P/8//v/+v/5//n/+//7//v/+f/4
//f/9v/0//P/8//0//X/8//z//L/8v/0//T/9P/0//L/8f/w/+3/7P/s/+3/7f/v//H/
8v/y//L/8f/x//D/7f/t/+3/7f/t/+3/7f/t/+v/6//r/+v/7f/s/+z/7P/v/+//7//w
/+7/7v/u/+3/6//p/+n/6v/r/+v/6//r/+v/7P/t/+//7v/t/+z/7f/t/+z/6//r/+//
8P/1//z/BQAUADAATgBqAI8AwADuAB4BRQFdAVoBPgEUAeUAuAB8AD8AGwARAAoA/v/2
//X/9//6//j/9//5//n/9f/z//X/9P/y//D/8f/w//D/8f/x//H/8f/x/+//7//u/+7/
8P/w//L/8v/w//D/8P/w//H/8//0//X/9//3//j/+P/2//b/9v/2//T/9f/1//X/9f/2
//b/9v/4//n/+v/6//j/+P/4//n//f/9//3//v/+//3//f///////////wEABQAFAAUA
BQAFAAQABQAFAAcABwAIAAkADAANAA4ADgAQABEAEgATABQAFQAWABcAGgAcAB8AIAAi
ACMAJgAoACoAKwArACwALwAvADMANQA4ADgAOwA7ADoAPQA9AD4APQA/AD8APwBBAEUA
RQBDAEcARwBHAEcARQBDAEAAPgA8ADkANgA0AC8ALAAoACUAJAAiACAAHwAaABYAEwAQ
AA0ACQAIAAYABgAFAAUABgADAAEAAQAAAAAAAgACAAAA/v/9//z/+//7//z//P/8//n/
+f/5//n/+v/6//v//P/7//v/+//7//z//f/+/////////wAAAAD+////AQD///7//v/+
//7///////7//v/9//7//f/8//v/+//7//v/+//7//v/+//8//r/+//9//z//P/5//n/
+//7//v//f/9//v/+//7//v/+//7//3//f/7//j/+v/7//v/+//6//j/+f/5//n/9//2
//b/9v/2//f/+P/4//b/9f/1//b/+P/4//j/+f/3//f/9v/1//b/9v/3//f/9//3//f/
9//1//f/9//3//X/9f/2//f/9//3//f/9//3//f/9v/3//r//P/8//7//v/+//7//v/+
//7//v///wEAAQABAP///P/7//r/+P/2//X/9f/1//f/9//2//b/9v/2//b/9v/1//X/
9f/z//D/8P/x//H/7//x//L/8v/x//H/8v/y/+//7//v/+//7f/t/+3/7f/v/+//7//v
//H/8P/w//D/8f/x//H/8v/w//D/8P/v/+//7f/t/+7/7//v/+//7//u/+7/7v/v/+//
7//v//H/7//u/+3/7f/t//D/9f/8/wUAFAAqAEgAZACLAMAA9AAkAUkBXwFeAUYBGgHp
ALwAiABNACMAFQAOAAQA/v/9//3/AAAAAP///f/5//n/9//1//T/8v/w//H/8P/w//H/
8f/x//H/8f/z//P/8v/y//L/8v/0//T/9P/0//T/9P/2//f/9//3//X/9f/2//b/9P/0
//T/9P/2//f/9//3//X/9v/2//b/9v/3//j/+P/5//r/+//9//z/+//6//r//f/9//7/
AQD///////8BAAMAAwADAAMABgAGAAgACQAHAAcACAAJAAgACQAKAAoADQAPABEAEwAW
ABcAGAAZABgAGgAdAB4AIAAhACQAJgApACsALAAuADEAMQA1ADcANgA2ADkAOQA8AD8A
PwBAAEMARQBFAEUARQBJAEkARwBJAEkASQBJAEgARwBFAEQAPQA5ADUAMgAxAC4AKgAn
ACMAIAAdABsAGgAWABMAEAAOAAsACwAKAAUAAwACAAIABAADAAQABAAAAAIAAgAAAP//
//////////8AAAAAAAD9//3//f/9/////v/+//7///////////8BAAEAAQABAP////8A
AAAA/////wAA/f/+//7//v/+///////+//7//v8AAAAAAAD///////////3//f/9//3/
///8//z//f/+//7/+//7//3//f/9/////f/7//v/+//9//3//f///////f/6//z//P/7
//r/+P/6//v/+//7//n/+P/4//j/+f/5//n/+P/5//n/+v/8//r/+v/6//v/+v/5//f/
9f/2//b/9//3//n/+f/5//n/9//5//n/+f/4//f/9//3//n/+f/5//n/AAD/////AwAE
AAQABAAEAAQAAgACAAIAAwAFAAUABQADAAAA///+//z//P/7//v/+//5//n/+P/4//j/
+P/4//j/9//3//f/9f/0//T/9f/1//f/+f/6//r/+P/3//f/9v/3//f/9//3//b/9f/0
//P/8f/x//H/8f/y//L/8//0//T/8//y//L/9P/0//T/8//1//P/8//0//P/8//z//P/
9P/0//T/9f/z//P/8//1//P/8v/x//H/8f/w//P/+v8DAAwAHAAyAE4AZwCMAMAA8gAd
AUEBVgFSATQBBwHYAKYAcQA9ABkADAAIAAIA+//7//7//v/9/wEAAQD9//f/+f/4//b/
9P/z//L/8v/z//X/9f/1//X/8//z//L/8v/0//T/9v/2//T/9P/0//T/9P/1//X/9f/1
//X/9v/2//b/9v/2//b/9v/3//f/9//3//j/+P/4//j/+f/6//r/+v/6//r/+//7//v/
+//8//7//f/9////////////AQADAAMAAwADAAQABAAGAAcABQAFAAYABwAKAAsADAAM
AAwADQAOAA8AEgATABQAFQAXABoAHgAgAB8AHwAhACIAJQAnACgAKgAtAC0AMQAzADQA
NAA3ADcAOAA7ADsAPAA9AD8APwA/AD8AQwBDAEEAQQBBAEEAQQBCAEEAPwA+ADoANwA0
ADIALQAqACYAIwAhAB4AGwAZABgAFAARAA4ACgAHAAcABgABAP///v/+//7//f/+//7/
+v/8//z/+v/5//n/+f/5//n/+v/6//r/+f/5//n/+f/5//j/+P/4//n/+f/5//n/+f/5
//n/+f/3//f/+P/4//j/+f/7//n/+P/4//j/+P/3//f/9v/2//j/+v/6//r/+//7//v/
+//6//n/+P/3//n/9v/2//f/+P/4//X/9f/1//X/9f/3//f/9f/1//X/9f/1//X/9//3
//X/8v/0//X/9f/1//T/9P/1//X/9f/z//L/8v/y//P/8//z//L/8P/v/+//8P/w//D/
8P/x//P/8//y//H/8v/y//P/8//y//H/8P/v/+3/7//v/+//7//v//D/8f/x//H/8f/x
//b/9//3//j/+v/6//r/+v/6//r/+v/7//v/+//7//n/+P/3//b/9P/0//P/8//z//H/
8f/w//D/8v/y//L/8v/v/+//7//t/+r/6v/r/+v/7f/v//D/8P/s/+v/6//q/+v/6//r
/+v/6//r/+v/6//r/+v/6//r/+v/6v/q/+r/6//r/+v/7P/q/+r/6v/p/+n/5//n/+j/
5//n/+f/5//o/+j/6P/p/+n/6f/p/+v/6f/o/+f/5//l/+b/6f/u//X//P8IABoAMgBN
AGwAmgDMAPsAJQFAAUgBNgENAdwAsgCBAEcAFwAAAPz/+P/z//P/8v/w//P/8//1//X/
9f/z//L/8P/u/+v/6v/q/+v/7f/t/+3/7f/t/+3/7P/s/+r/6v/s/+z/7v/u/+7/7v/u
/+//7//v//H/8f/y//L/8P/w//D/8P/u/+//7//v//H/8v/y//L/8v/z//T/9P/0//T/
9P/1//f/9//3//j/+v/5//n/+//7//v/+//9//3//f/9//3/AAAAAAIAAwAFAAUABgAH
AAYABwAIAAgACAAJAAoACwAQABEAEgATABIAFAAXABgAGgAbAB4AIAAhACMAJAAmACcA
JwArAC0AMAAwADMAMwA0ADcANwA4ADkAOwA7ADsAOwA/AD8APQBBAEEAQQBBAEIAQQA/
AD4AOgA3ADQAMgAxAC4AKgAnACMAIAAdABsAGAAUABEADgAMAAkACQAIAAcABQAEAAQA
AwABAAEAAAD+/wAAAAD+/////////////f/+//7//v/7//v/+//7//3//P/8//z/+//7
//v/+//9//3//f/9//v/+//8//z/+v/7//3/+//8//z//P/8//v/+//6//r/+//+////
AAD+//3//P/7//3//f/9//3/+//4//j/+f/8//z/+f/5//v/+//7//3//f/7//v/+//7
//v/+//9//v/+f/2//j/+f/5//n/+P/2//f/9//3//j/+P/5//r/+//7//v/+v/4//f/
9//4//j/+P/4//n/+f/5//j/9//3//j/+v/7//r/+f/4//f/9f/3//f/9//5//n/+v/7
//3//f/9//3//v8AAAEAAgADAAQABAAEAAQABQAGAAcACAAHAAUAAwABAP7//P/7//v/
+//7//v/+v/6//r/+v/6//r/+//7//v/+f/2//b/9//3//n/+//8//z/+v/5//n/+P/2
//X/9P/z//X/9f/1//X/9//3//f/9//1//T/9P/0//f/9//3//j/9v/2//b/9f/3//X/
9f/2//X/9f/1//X/9v/2//b/9//5//n/+f/7//n/+P/3//f/8//0//X/+P8BAAoAFAAo
AEAAWwB8AKoA3gAPATcBVAFUAT4BEwHeALAAgQBLAB8AEAAOAAgAAQD9//7/AgADAAEA
AQADAAMAAQAAAP7//P/5//j/+P/5//n/+f/5//n/+f/5//j/+P/6//r//P/8//r/+v/6
//r/+P/5//n/+f/5//n/+v/6//r/+v/6//r/+//9//7////+//7//f/8//7///8AAAAA
AAAAAAAAAQADAAMAAwAEAAQAAwADAAUAAwADAAMABQAJAAkACQAJAAoACgAMAA0ACwAL
AAwADQAOAA8AEAAQABAAEQASABMAFgAXABgAGQAaABwAHwAgACAAIQAkACYAKQArACwA
LgAvAC8AMwA1ADUANAA2ADUANwA7ADwAPgA9AD8APwA/AEEARQBFAEMARwBHAEcARwBI
AEcARQBEAEIAPwA8ADoANQAyAC4AKwApACYAIwAhAB4AGgAXABQAFAARABEAEAAPAA0A
DAAMAAgABQAEAAIAAQAEAAUABAABAAEAAQABAAMABAAEAAQAAwADAAMAAwAFAAQABAAE
AAMAAwADAAMAAwADAAMAAwABAAEAAgACAAIAAwAFAAMABAAEAAQABAADAAMAAgACAAAA
AgACAAIAAQABAAEAAQABAAEAAQABAAQAAgADAAUAAwACAP7//f/9//3//f///////f/9
//3//f/9//3///////3/+v/8//3//f/9//z//v/////////9//z//P/8//v/+//7//r/
+v/5//n/+v/6//r/+v/7//v/+//6//n/+P/4//n/+f/5//n/+f/5//v//f/9//3/////
/wAAAQAFAAcABQACAAIAAgACAAIAAwAEAAUABwAHAAcABwAFAAIAAQAAAP7//v/9//3/
/f/8//v/+f/4//r/+v/6//r/+P/3//b/8//0//T/9f/1//f/+f/6//r/9//1//T/8v/z
//P/8//z//P/8//z//P/9P/1//b/9//2//T/8//y//P/8//z//T/8v/y//L/8f/z//H/
8f/y//P/8//z//P/8v/y//L/8//z//P/8//1//P/8v/x//H/7//w//X/+v8BABAAJAA8
AFgAewCoANYABgEvAUsBVAFGASIB8QC+AIwAVwAlAA0ACAAEAPj/9f/3//r/AAABAP//
+//5//n/+f/4//b/9P/1//T/9P/1//T/8//y//H/8v/z//P/9P/y//L/9P/0//X/9v/3
//j/9f/1//T/8//z//P/9P/0//X/9v/3//j/+v/7//v/+//6//r/+f/4//f/9//3//b/
9//4//n/+//9//3//f/+//z/+//7//3/////////AQABAAEAAQABAAIAAgAEAAUABAAD
AAMAAwAFAAcACQAKAAwADQAOAA8AFAAVABYAFwAVABYAGAAYABgAGQAcAB4AIAAhACEA
IgAjACMAJwApACwALAAvAC8AMgA1ADUANgA1ADcANwA3ADoAPwBAAD8AQQBBAEEAQQA+
AD0AOwA6ADcANQAzADIAMQAuACoAJwAjAB4AGQAVABQAEAANAAoACAAFAAUABAADAAEA
AAAAAP///f/9//z/+f/6//n/9v/2//f/+P/5//f/+P/4//j/+f/5//n/+f/3//b/9v/2
//X/9f/1//X/9//3//f/9//1//X/9v/2//b/9//5//f/9v/2//b/9v/1//X/9P/0//L/
9P/0//T/8//z//P/8//0//X/9v/3//X/8v/y//P/9P/0//H/8f/v/+//7//x//L/8f/y
//P/8v/x//D/8f/w/+3/6f/q/+7/7//w//D/7v/v/+//7//v/+7/7v/u/+7/7//w//D/
8P/v/+//8P/v/+7/7f/t/+3/7f/s/+v/7f/u//D/8f/x//H/8f/x//D/8f/w/+//7f/t
/+7/7//v/+//7//v//L/8//1//j/+P/4//j/+P/2//b/9v/3//f/9//3//X/9v/1//T/
8v/v/+3/7P/r/+3/7f/s/+z/7f/u/+//8P/u/+3/7P/p/+r/6v/r/+v/7f/v//D/8P/t
/+v/6v/o/+X/5f/l/+X/5f/l/+X/5f/n/+f/5//n/+f/5v/m/+b/5f/l/+X/5v/o/+j/
6P/n/+f/5f/l/+b/6f/p/+n/6f/n/+b/5f/l/+j/6f/q/+3/5//k/+H/3//l/+j/7f/0
//3/DgAoAEYAYgCJALoA6gAaAT0BTQFIASwBAAHNAKAAbAA3ABMABQD+//T/8P/t/+3/
7v/w/+//7//v/+3/8f/v/+7/7P/q/+f/5v/m/+f/5//n/+f/5//l/+X/5P/k/+b/5v/o
/+j/6P/o/+j/6P/m/+f/5//n/+f/5//o/+j/6f/q/+v/7P/q/+v/6//r/+3/7v/u/+7/
7P/t/+7/7v/u/+7/7v/v/+//7//v//D/8P/v/+//8f/y//P/9P/3//b/9f/0//P/9P/0
//b/9//6//v//f////7///8AAAAAAgADAAQABQAGAAcACAAJAAsADgASABQAEQARABMA
FAAYABsAHQAgACEAIQAlACcAKAAoACsAKwArAC0ALAAsAC4AMQAyADMANwA7ADsAOQA6
ADkAOAA3ADQAMwAxADAALgArACgAJgAhAB4AGgAXABUAEgAPAA0ACgAGAAMAAAD+//v/
+//6//n/9//2//b/9f/z//P/8v/w//L/8v/w/+//7//v/+//7v/u/+3/7P/u/+//8P/x
/+//7v/u/+7/7//v/+//7//x//H/8f/x/+//7//w//D/7v/v//H/7//w//D/8P/w/+//
7//u/+7/7P/u/+7/7v/u/+//8P/x//H/8f/x//H/7//s/+z/7f/u/+7/6//r/+v/6//r
/+3/6//p/+n/6f/p/+n/6f/r/+3/6//o/+r/6v/p/+j/5v/o/+n/6f/p/+v/6v/q/+r/
5//n/+f/5v/o/+f/5//o/+b/5v/m/+f/5f/l/+T/4//k/+T/5f/l/+f/5//n/+f/5v/n
/+b/5f/j/+P/5P/l/+b/5//o/+n/7P/t/+3/7//w/+7/7v/u/+7/7v/u/+7/7v/v/+//
7//v/+3/6v/p/+j/5v/l/+X/5v/n/+n/6f/o/+j/5v/m/+b/5v/l/+X/5f/j/+D/4P/h
/+H/4v/l/+f/6P/m/+X/5f/k/+H/4f/h/+H/4//j/+P/4//i/+H/4P/f/+H/4P/g/+D/
4f/h/+H/4v/i/+L/4v/h/+H/3//f/+D/4f/h/+H/4f/i/+L/4v/j/+L/4f/g/+H/4f/g
/9//3//j/+j/6f/u//X/BgAiAEIAYACDALYA6AAWATsBTwFIASoBAAHRAJ4AaAAvAAsA
AQD8//D/6P/n/+v/8P/w/+3/7f/r/+n/6//p/+j/5v/k/+P/4v/i/+P/5P/l/+b/5//l
/+X/5P/k/+T/5P/m/+b/5v/m/+b/5v/o/+n/6f/p/+n/6f/q/+r/6v/q/+r/6v/s/+3/
7f/t/+v/7P/s/+z/7P/t/+7/7v/u/+7/7v/v//H/8f/x//L/8//z//T/9//1//X/9f/3
//f/9//3//f/+v/6//z//f//////AAABAAQABQAGAAYACAAJAAoACwAMAA0ADgAPABIA
FAAXABgAGgAbAB4AIAAhACMAJAAmACUAJQApACsALAAsAC8ALwAxADUANgA4ADkAOwA7
ADsAPQBBAEEAPwA/AD8APwA/AD4APQA7ADoAOAA1ADIAMAArACgAJAAhACEAHgAbABkA
FQAQAAwACAAGAAMAAwACAAEA///+//7//f/7//v/+v/2//j/+P/2//f/9//3//f/9f/2
//b/9v/1//X/9f/1//f/9v/2//b/+f/5//n/+f/3//f/9//3//X/9f/2//b/9P/1//f/
9f/1//b/9//4//n/+f/4//j/9v/4//j/+P/1//X/9f/1//f/9//3//f/+f/2//b/9//2
//b/8//z//X/9f/1//f/9//1//X/9f/3//f/9//5//j/9f/x//L/9f/1//X/9P/y//P/
8//z//P/8v/y//L/8//z//P/8v/0//P/8//0//L/8v/y//P/9f/1//T/8//y//L/8//z
//H/8f/x//H/7//x//H/8f/v/+//8P/x//H/8f/x//H/8//1//b/+f/4//j/+v/6//z/
/P/8//z//v/+//7////////////9//r/+f/4//b/8v/x//H/8f/y//P/8//0//T/9P/0
//T/8v/x//D/7f/u/+7/7//v//H/8//0//T/8v/x//H/8P/t/+3/7f/t/+//7//v/+//
7f/t/+3/7f/t/+z/7P/s/+3/7f/t/+7/7v/u/+7/7f/t/+v/6//s/+3/7f/t/+3/7v/u
/+7/7//u/+3/7P/t/+z/7P/s/+3/6//s/+//9P/7/wgAGAAyAE4AaQCSAMgA+gAlAUcB
VgFMASoB/wDOAJ4AZQAxABMACgAEAPr/9//3//j/9v/1//f/9//3//f/9//2//T/8v/z
//L/8v/z//L/8f/w/+//7//v/+7/7v/w//D/8v/y//L/8v/y//L/8P/x//H/8f/y//P/
9f/2//T/9P/0//T/8v/z//P/8//1//b/9v/2//b/9//4//j/+P/4//j/+f/7//v/+//8
//n/9//2//f/+v/7//z///8BAAEAAQABAAIAAgAEAAUAAwADAAQABQAHAAkACwAMAA4A
DwAQABEAFAAVABYAFwAXABgAGgAaABwAHQAgACIAJwApACoALAAvAC8AMwA1ADYANgA5
ADkAOgA9AD0APgA/AEEAQQBBAEMARwBHAEUARwBHAEcARwBGAEUAQwBCADsANwAzADAA
LgAsACkAJwAjACAAHQAbABgAFAARAA4ADAAJAAkACAADAAEAAAAAAAEA//////7/+v/8
//z/+v/5//n/+f/5//r//P/9//7//P/7//r/+f/5//j/+P/4//n/+f/5//n/+f/5//n/
+f/3//f/+P/4//r/+//9//v/+v/6//r/+v/5//n/+P/4//r//P/8//z/+//7//v/+//5
//n/+f/5//n/9v/2//f/+v/6//f/9//3//f/9//5//v/+f/5//n/+f/5//n/+//5//f/
9P/2//f/9//3//b/9v/3//f/9//3//b/9v/2//b/9//4//j/9v/1//X/9v/0//T/9P/1
//X/9f/0//P/9P/0//X/9f/1//X/9f/1//X/9//3//f/9v/1//X/9f/4//n/+v/7//7/
AQADAAAAAAAAAAAAAAAAAAAAAAABAAMAAwADAAEA/v/9//z/+v/4//f/9//3//f/9//2
//b/9v/2//b/9v/3//f/9//1//b/9v/3//f/9v/3//f/9v/2//X/9f/0//H/8f/x//H/
8f/x//H/8f/x//H/8f/x//H/8P/w//D/8//z//P/9P/0//T/9P/z//H/7//v//D/7//v
/+//7//v//D/8f/z//H/8f/x//P/8f/w/+//7//t/+7/7//0//3/BgAOACAAPABZAHgA
qADcAAsBMwFOAVABOgERAeAAsAB/AEcAFwAGAAQAAAD3//X/9v/2//n/+//5//f/+f/5
//j/9v/0//X/9P/0//X/8//z//P/8//z//P/8v/y//L/8v/0//T/8v/y//L/8v/0//X/
9f/1//P/8//0//T/8v/y//L/8v/y//P/8//z//X/9v/2//b/9P/1//b/9v/4//j/+P/5
//v/+//7//z/+v/5//n/+//8//3//v8BAAAA///+//3/AAAAAAIAAwADAAMABAAFAAYA
BwAIAAgACAAJAAoACwAOAA8AEAARABIAFAAXABgAGgAbAB4AIAAhACMAJAAmACUAJQAp
ACsALAAsAC8ALwAyADUANQA2ADkAOwA7ADsAPAA/AD4AOwA/AD8APwA/ADwAOwA5ADgA
NAAxAC4ALAArACgAJAAhAB0AGgAXABUAEAAMAAkABgAEAAEAAQAAAP3/+//6//r/+f/3
//f/9v/0//b/9v/0//P/8//z//P/8f/y//L/8v/z//P/8//z//H/8P/w//D/7//v/+//
7//x//H/8f/x/+//7//w//D/8P/x//P/8f/w//D/8P/w/+//7//u/+7/7v/w//D/8P/t
/+3/7f/t/+//7//v/+//8P/u/+//8f/v/+7/6v/p/+v/6//r/+3/7f/r/+v/6//p/+n/
6f/r/+v/6f/m/+j/6//r/+v/6v/p/+n/6P/n/+f/5v/m/+b/5//n/+f/5v/o/+f/5//o
/+j/6P/o/+n/6P/n/+X/4//k/+T/5f/l/+f/5//n/+f/5f/n/+f/5//o/+n/6//t/+//
7f/u/+//8P/x//L/8v/y//L/8//z//P/8//x//D/7//u/+z/7P/r/+v/6//p/+n/6P/o
/+b/5v/m/+b/5v/n/+j/5//o/+j/6f/p/+b/5//n/+b/5P/j/+P/4v/h/+H/4f/h/+P/
4//j/+P/4//j/+P/4//j/+L/4v/i/+P/4//j/+T/4v/i/+L/4f/i/+H/4v/k/+X/5f/l
/+X/4//i/+H/4f/j/+P/4//l/+X/5P/j/+P/3//g/+H/6P/v//b/AAASAC4ASwBoAJQA
ygD5ACEBOgE8ASIB9wDEAJQAXwAnAP//9P/y/+7/5//n/+r/6v/r/+3/7f/r/+v/6//q
/+j/5v/n/+b/5v/n/+X/5f/l/+X/5f/l/+T/5P/k/+T/5v/m/+b/5v/m/+b/6P/p/+n/
6f/m/+X/5f/k/+X/5v/n/+j/6P/p/+n/6f/n/+j/6P/o/+r/6//s/+z/6v/q/+r/6//v
/+//7//w//D/7//v//H/7//v/+//8f/z//P/8//z//L/8v/0//X/9f/1//b/9//6//v/
/P/8//z//f/+////AgADAAQABQAGAAgACwAMAA0ADwATABYAFwAZABoAHAAbABkAGwAb
AB8AIAAkACUAJgApACkAKgArAC0ALQAtAC8AMwAzADEAMwAzADMAMwAyADEALwAuACwA
KQAmACQAIQAeABoAFwAXABQAEQAPAAoABgADAAAA/P/5//n/+P/3//X/9P/0//H/7//v
/+7/7P/u/+7/7P/t/+3/7f/t/+v/7P/s/+z/6//r/+v/6//r/+r/6v/q/+3/7f/t/+3/
7f/t/+3/7f/r/+v/7P/s/+7/7//x/+//7P/s/+z/7P/s/+v/6f/o/+j/6v/q/+r/6f/p
/+n/6f/p/+n/6f/p/+v/6P/o/+n/6v/q/+f/5//n/+f/5//p/+n/5//n/+f/6f/p/+n/
6//r/+n/5v/o/+f/5//n/+b/5f/l/+T/4//k/+T/5f/m/+X/5f/l/+T/5P/j/+P/5P/k
/+T/5P/l/+X/5f/k/+P/5P/k/+X/5f/l/+X/5f/l/+T/5f/k/+P/4//j/+T/5f/l/+X/
5f/l/+b/5//n/+n/6v/q/+r/7P/w//D/7v/t/+7/7//w//H/7//u/+7/7f/r/+v/6f/o
/+X/5f/l/+X/5f/l/+T/5P/k/+X/5f/j/+H/4P/f/97/4P/h/+L/4//l/+X/5P/k/9z/
2//d/w==
         </WaveFormData>
      </LeadData>
      <LeadData>
         <LeadByteCountTotal>10000</LeadByteCountTotal>
         <LeadTimeOffset>0</LeadTimeOffset>
         <LeadSampleCountTotal>5000</LeadSampleCountTotal>
         <LeadAmplitudeUnitsPerBit>4.88</LeadAmplitudeUnitsPerBit>
         <LeadAmplitudeUnits>��V</LeadAmplitudeUnits>
         <LeadHighLimit>2147483647</LeadHighLimit>
         <LeadLowLimit>268435456</LeadLowLimit>
         <LeadID>V6</LeadID>
         <LeadOffsetFirstSample>0</LeadOffsetFirstSample>
         <FirstSampleBaseline>0</FirstSampleBaseline>
         <LeadSampleSize>2</LeadSampleSize>
         <LeadOff>FALSE</LeadOff>
         <BaselineSway>FALSE</BaselineSway>
         <ExcessiveACNoise>FALSE</ExcessiveACNoise>
         <MuscleNoise>FALSE</MuscleNoise>
         <LeadDataCRC32>4238981686</LeadDataCRC32>
         <WaveFormData>
6v/q/+r/6v/w//T/+P/8//r/+v/6//r/+//7//z////7//j/9v/y//L/8v/y//L/8f/w
/+3/6v/p/+j/6P/o/+3/8f/0//b/9P/0//P/8f/1//X/9f/1//b/9f/z//L/8f/y//D/
8P/u/+//7//v/+v/5//k/+L/5f/m/+f/6P/p/+r/7P/t/+3/7v/v//D/8v/y//L/8v/y
//L/8//z//H/8P/v/+//7v/s/+v/6v/n/+j/6P/n/+r/6v/r/+3/7//v//P/+/8EABUA
KwBFAGYAlQDEAPQAJgFQAV8BVwE4AQgB2gCtAHcAQgAfABMACgADAAAA////////////
//z/+//5//j/9v/0//P/8f/w//D/8P/w/+//7//v//D/8f/x//L/8P/u/+r/6P/p/+v/
7v/v//D/8P/w//D/8//1//b/9//1//X/9f/2//T/8//z//P/9f/1//f/9//4//j/+P/5
//b/9f/0//X/+P/5//z//v/+//3//f/9//////8AAAAAAwADAAQABgAGAAUABAAGAAUA
BAAFAAUABgAGAAYABwAGAAUABAAEAAkADgAQABMAFgAYABsAGwAbABwAHgAfACIAIgAj
ACcAJwAoACoAKgAuADAANQA5ADYANQA1ADMAMAAxADAALwA1ADoAPgBAAEIARABHAEkA
RwBFAEQAQwA+ADsANwA1ADMALwAsACoAJgAjACEAHwAZABMADgAJAAcABwAHAAQABgAH
AAgABwACAAIAAAAAAP///v////v//f///wAAAgAAAP///v/+//7///8BAAEA/f/5//j/
9f/5//v//v8AAP7//v/+//3//v///wAAAwAAAP///v/+//3//P/6//j/+f/6//v//f//
/////v/+//n/9//2//T/+P/6//z//v/8//r/+P/2//j/+f/5//n/+v/6//v/+//8//z/
/P/9//z/+//6//n/9P/y//D/7//t/+3/7f/t/+//8f/z//b/9f/1//X/9f/2//b/9P/z
//L/8v/z//T/8v/y//T/9v/2//b/9v/2//H/7P/o/+X/6P/p/+r/7v/v/+//7f/s/+z/
7P/u/+7/7//v//D/8f/0//X/9v/3//z/+v/3//b/9f/0//L/7//t/+z/8f/x//L/9P/z
//P/8//z//T/9P/0//L/8P/w//D/8f/x//D/8P/v/+7/7v/u/+3/6P/p/+j/5//n/+n/
6f/o/+z/7P/u/+3/6v/q/+v/6//s/+z/7P/t/+3/7P/r/+r/7P/s/+z/7f/q/+j/5//m
/+X/5P/j/+L/4//i/+P/5f/n/+j/6P/o/+r/6//r/+z/6v/o/+r/6//p/+b/4v/f/+f/
6//v//P/+/8KACMAPwBbAIIAsQDeAA4BOgFSAVUBQQEaAfIAxgCPAFcANgApAB0ACgD3
/+z/7f/z//X/9//7//r/9f/x//L/8P/u/+3/7f/s/+z/7P/u/+3/7f/t/+v/6//q/+r/
6//q/+f/5v/j/+P/5P/j/+f/6v/t//D/8v/z//P/8//x//H/8f/y//D/7//v/+//7//v
//H/8f/w//D/8P/x/+7/7f/s/+3/8f/z//f/+v/6//n/+f/5//3//f/+//7/AQABAAIA
BAACAAEAAAACAAIAAgAEAAUAAgAAAP7//f8CAAUACAAMAA0AEAAQABEAEgAUABcAFwAZ
ABwAIAAjACQAJAAlACkAKwAsAC4ALgAtACwALgAvADEAMwA2ADcAOgA9AD4APwBAAEIA
QwBCAEIAQgBDAEMAQgA/AD0AOwA5ADcANAAzAC8AKQAkACAAHAAZABcAFQAVABMAEgAR
AAsACwALAAgACQAJAAkABwAEAAQAAgACAAAAAAACAP///f/9//z//P/4//f/9v/2//n/
+//+///////9//7//f8BAAEAAgACAAQABAAEAAMAAwADAAMABQABAP///f/8//7//v/9
//z//v8AAAIABQAEAAMAAQAAAP////8AAAAAAgACAAIAAgACAAIAAgACAAEAAQAAAP//
/P/6//n/9//7//z//f///wEAAQABAAEA///+//3//f////////////3//f/9//7//P/7
//r/+f/6//r/+P/3//P/8v/y//L/9f/2//n//P/4//j/+P/4//r/+P/3//f/9//3//f/
+v/5//n/9//2//b/9v/4//j/9f/z//L/8f/0//X/9v/3//z//v/+/wIAAgACAAIAAgAE
AAMAAwAEAAcABQAEAAQAAAD///7//f/7//r/+f/2//H/8P/v/+//8//0//b/9//3//j/
+f/5//b/9//2//X/9f/3//f/9v/3//b/9//1//T/9P/1//X/8f/u/+v/6f/t/+7/7//w
//L/8v/y//P/8//y//L/8v/w//D/8P/w//L/8P/w//H/8f/y//L/8v/x//H/8P/w/+//
7P/t/+3/7v/u/+3/7f/t/+//8//5/wEADAAhAD0AWwCCALUA6AAWAT4BWAFdAUsBJAH4
AMwAmwBfADIAIQAZAAwABQAEAAMABQADAAEA///8//n/+f/2//T/8v/x//H/8P/w//D/
8v/x//H/8f/v/+//7v/u/+z/6v/m/+T/6P/r/+//8f/y//L/8v/y//D/8f/x//H/7//v
/+//8P/y//H/8f/x//D/7//w/+//7v/s/+r/6f/t/+//8f/1//X/9f/3//j/+f/5//r/
+//8//v/+//6//r/+f/5//r//f/9//3/AAD+//z//P/7//v/+v/5//n//v8BAAQACAAJ
AAwADAANAA4AEAATABMAEgAUABcAGQAcABwAHQAhACMAJAAmACYAIgAgACEAIQAlACkA
LgAxADQANwA4ADkAOAA6ADsAOgA7ADwAPgA/AD8APQA8ADsANQAxACwAKQAjAB0AGAAU
ABQAEQAPAA0ADQALAAoACQADAAMAAwAAAP7//f/8//n/+P/6//r//P/5//j/+f/1//D/
7//t/+z/7v/v//D/8v/w//H/8//z//X/8//0//P/9f/1//b/9v/2//b/9v/1//T/8//y
//P/7//v/+//8P/s/+r/5//k/+f/6v/t//H/8//z//L/8v/z//P/9P/0//H/8P/v/+7/
8P/w//D/8P/x//H/8P/v/+z/6v/p/+f/6f/q/+v/7f/u/+//8P/x//H/8P/v/+//7v/t
/+z/6//t/+3/7f/u/+//7//v/+//6//q/+f/5f/n/+j/6v/s/+z/7P/u//D/7f/s/+v/
6v/s/+r/6f/p/+r/6//s//D/8P/v/+z/6v/p/+j/6f/o/+T/4//j/+P/7v/t//D/8//0
//T/9P/0//T/9P/z//P/9P/5//f/9v/2//T/8//y//H/7f/s/+v/6P/j/+L/4f/h/+T/
5v/p/+v/7P/s/+z/6//r/+3/7f/t/+3/7//v/+7/7P/q/+r/5//o/+j/6f/p/+b/4v/e
/9v/3//g/+H/4v/l/+b/5//p/+f/5v/m/+b/5v/m/+b/5v/m/+T/5P/l/+X/5v/m/+b/
5v/l/+P/4v/g/97/4P/h/+T/5P/j/+P/5//l/+X/6f/x//r/BwAbADUAUAB5AKwA2AAA
ASgBSQFNATYBEAHkALUAgQBSAC8AHQAUAAcA/v/5//n/9//1//f/9v/x/+v/6//q/+n/
6f/r/+r/6v/q/+j/5f/j/+H/5P/l/+X/5v/q/+r/6P/o/+j/6f/r/+v/7P/s/+z/7P/s
/+3/7f/t/+3/7f/t/+7/7v/t/+3/7f/p/+f/5//l/+r/7P/u//H/8//z//P/9f/1//X/
9//4//j/9//3//f/9//3//j/+P/1//P/8v/y//X/9//5//7//f/8//3//f8BAAIAAwAF
AAYABwAIAAoACwAOAA4ADwASABQAFwAXABcAGAAaABsAGQAYABgAGwAfACIAJgAoACoA
KgAtAC8AMAAxADMAMwA0ADcAOAA5ADkAPAA+AD4AOgA4ADcANQA5ADkAOgA7ADoANwAz
ADEALgApACUAIgAeABsAGQAXABQAEQAPAA0ABwAHAAcABAACAAEAAAD9//n/+P/1//T/
9f/2//n/9//4//n/+f/6//n/+f/5//r/9//3//j/9//5//f/+P/3//f/9f/0//L/9P/2
//j/+f/5//n/+f/7//v/+//7//z//P/8//v/+v/4//j/+P/5//v/+//6//r/+//7//z/
/P/5//j/9//2//b/9v/2//b/9//5//r/+//6//r/+//7//v/+v/5//n/+f/5//n/+f/3
//b/9f/1//L/8f/w/+//8f/z//X/+P/5//n/+f/5//r/+v/4//f/9v/2//f/+P/2//b/
+P/6//r/+v/6//r/+v/4//f/9//z//H/7//w//P/8//x//D/8//0//f/+P/5//n/+v/7
//7////+/wAAAgACAAIAAgABAP///v/+/////f/8//z//P/9//7////+//7//v/8//j/
+P/4//n//P/8//3//f/5//j/9//1//D/8f/w/+//8v/3//r//P/8//r/+v/3//j/+P/5
//n/+f/4//f/9//4//j/+P/4//b/9v/2//f/9//2//b/9v/2//b/9v/2//T/8P/u/+3/
8P/y//P/9P/3//f/9v/2//j/9v/4//n/9//2//T/8//z//X/9f/3//v/AAAFAA8AKQBK
AG0AoADUAAQBMgFVAWEBUgEwAQQB2QCrAHQARwAtACIAGQAQAA0ACQAFAAMA/f/4//3/
AwAAAP7//P/7//n/+P/4//j/+P/3//f/9//3//f/9v/2//b/9v/0//T/9v/3//n/+f/6
//r/+v/6//z//f/9//3/+//7//v//P/6//f/9f/z//f/+f/9////AgACAAIAAwABAAEA
AQADAAUABQAHAAgACgAJAAkACQALAAsADAAMAAkABwAGAAYACQALAA0AEgAUABQAFgAX
ABYAFgAWABcAGAAZABoAHAAdACAAIAAhACAAIgAlACUAJAAmACkAKwAuAC4ALwAzADMA
NAA2ADYANwA4ADwAPwA+AD0APQA7AD8AQwBFAEcARwBKAEwATABNAE4AUABRAFMAUQBQ
AE8ASgBHAEMAQQA/ADsAOAA2ADIALwAtACsAJwAjACAAHQAZABkAGQAWABUAFQAVABMA
DgAOAAwADAAJAAgACQAFAAcACQAKAAwADQANAA0ADgALAAsADAALAAwACQAJAAcACQAJ
AAoACgAMAAwADAALAAkACQAJAAsABwAHAAcACAAKAAoACQAIAAoACgAKAAsACwALAAoA
CgAIAAcABwAGAAkACgALAAwACwAKAAkACAAJAAkACAAHAAgACAAJAAkACAAIAAgACQAJ
AAkACQAJAAcABgAFAAUABQAFAAUABQADAAMAAwAEAAcABwAHAAcABwAIAAcABwACAAAA
///+////AAADAAYABAAEAAQABAAHAAYABgAHAAUABQAFAAgACAAHAAQAAgAFAAYACQAK
AAsACwAMAA0ADAAOABAAEAAQABAAEQARABIAFAAXABUAFAAUABEADwANAAsACgAKAAoA
CAAHAAgACQALAAgABgAFAAMABQAGAAcABwAFAAcABwAHAAkACwALAAoACgAIAAgABQAC
AAIAAwADAAQABAAEAAUABAAEAAQABAACAAIAAgADAAUABAAEAAQABAAEAAQABAAGAAQA
BAAFAAMABAAEAAQABQAFAAQABAAFAAQABwAJAAkACAAGAAUAAwADAAMABQALABQAGwAt
AEUAYACDALYA6AAaAUoBawFzAWIBPAEKAdsArQB6AE0ANwAyACsAIAAXABcAGQAbABcA
FgAXABUAFAASABAADwAOAAwACwAKAAwACwALAAsACgAJAAcABgAJAAoACQAKAAkACQAK
AAkACgAKAAoACgAKAAsACwALAA0ADQANAA4ADwAPABAAEQAPAA8AEQARABIAEgASABMA
EwATABMAFQAVABUAFwAYABgAFwAXABcAGAAXABcAFgAZABkAGgAcAB8AHwAfACIAIAAg
ACIAIwAkACQAJAAlACQAJQAmACgAKQAsACwALQAsAC4AMQAxADEAMgA0ADUAOQA6ADwA
QQBAAEAAQQBAAD4APgBBAEMARwBJAEwATQBMAE8AUABRAFMAVgBYAFgAWABYAFkAWQBb
AFkAWABXAFUAUwBQAE8ASwBFAEAAPAA4ADUAMwAxAC0AKQAmACMAIAAhACIAIAAeAB0A
HAAZABQAFAASABIAFAAUABYAEwARABEAEAAQABEAEQARABIAEQARABIAEQASAA8ADwAN
AA0ADQAOAA4ADgAOAA4ADQALAAsACwANAA0ADQANAA4ADgAOAA0ADAAKAAoACgALAAsA
CwAKAAoABwAHAAgACAAKAAoACgAKAAwADAAMAAwACAAHAAUAAwACAAIAAwADAAQABAAE
AAUABQAFAAUABQAFAAQAAwADAAUABQAFAAUABAADAAIAAgABAAEAAQABAAAAAAD+//3/
/v/+////AAD+//7/AAACAP7//v/+//7//v/8//v/+//9//3//f8AAAEAAQD///7/AAAA
AAIAAgAHAAkABgAEAAIAAgACAAIAAwADAAQABgAJAAcABgAGAAQAAwACAAEAAAAAAAAA
/v/+//7//v////7//v///////f/8//v/+f/4//v//P/9//v//f/9//z/+//4//f/8//0
//T/9f/1//X/9P/z//P/9//4//n/+v/3//b/9f/1//f/9v/2//b/9P/0//T/9P/0//L/
8v/z//X/9v/2//b/9f/1//T/9P/2//T/9v/3//X/9P/y//H/8f/x//H/9f/7/wYAGQAz
AE8AdAChANIABAEyAVIBYQFZAToBCgHaAKsAeQBIACsAHwAUAAUAAAD9////BwAJAAMA
AAD///3//P/6//j/9//3//b/9v/2//T/8//z//P/9f/1//T/9P/0//T/8v/y//X/9//6
//v/+v/4//b/9P/y//P/8//z//b/9//4//r//P/7//v/+//6//n/+v/5//n/+P/3//f/
9//3//f/+f/5//n/+//8//z/+//7//v//////wAAAAD+//3//f/+/wEAAQABAAQAAwAC
AAMAAwAGAAYABgAHAAkACwANABAADwASABIAEwARABIAFAATABQAFgAZABsAGgAaABsA
HwAfACAAIgAiACUAJgAqAC0AMAAxADMAMwA0ADcAOAA5ADsAPgBAAEAAQgBCAEMAQwBC
AD8APQA7ADoANwAzADEALgApACUAIgAeABkAFQARAA8ACwAIAAUAAwADAAMAAAD9//3/
/f/7//r/+v/4//j/9//2//f/8//z//P/8v/y//H/8f/x//L/9P/1//f/9//2//P/8//x
//L/8f/x//D/8v/y//L/8f/x//H/8f/z//P/8//z//T/8//y//D/7v/w//D/8P/x//D/
7//t/+z/7f/t/+7/7v/w//D/8P/w/+//7v/t/+z/6//r/+r/6f/m/+b/5//n/+v/7P/t
/+//7v/t/+z/6//o/+b/5P/j/+b/5//o/+n/6//r/+v/7P/q/+n/6P/n/+f/6P/n/+f/
6P/o/+n/6v/m/+T/5P/k/+T/5P/k/+T/5//m/+b/5//n/+f/5//q/+j/5//k/+L/4P/g
/+L/4v/i/+P/5f/n/+r/6f/q/+7/8P/w//D/8P/v/+3/7P/s/+//7f/s/+z/6v/p/+j/
5//j/+L/4f/e/97/4P/i/+X/5v/m/+f/5//l/+T/4//h/+D/4//k/+X/5f/n/+f/5v/k
/+D/3v/Z/9n/2v/c/93/3f/c/9v/2//e/97/3v/e/97/3v/e/9//3f/c/9z/3P/c/9z/
3P/c/97/3P/c/93/3//g/+D/4P/g/9//3f/c/9//3v/h/+P/4f/e/9r/1//Z/9v/3f/j
/+v/+v8TADEATwB0AJ8A0gAEAS4BQAE/ASsBAgHWAKwAfwBLACYAFQAHAPj/7//q/+v/
6//r/+v/6f/o/+f/6//q/+j/5v/l/+T/4v/h/+D/4P/f/9//3//e/93/2//a/97/3v/c
/9z/3f/f/+L/4//j/+L/4f/g/97/3f/b/9n/3f/f/+H/5P/k/+P/4//j/+X/5f/n/+f/
5v/m/+b/5//n/+f/5//p/+f/5//p/+r/6v/p/+n/6f/t/+3/7v/u/+v/6f/o/+j/6//r
/+v/7v/v//D/8//1//T/9P/0//X/9v/3//j/+v/5//z//P/9/wEABAAIAAkABgAGAAcA
BwAKAAwADwAVABcAGAAaABoAHAAcAB8AIQAfAB8AIAAfACEAJQAnACkALQAwADIAMgAx
ADAAMAAvAC4AKwApACcAJgAjAB8AHQAaABUAEQAOAAwACQAHAAUAAwD///z/+f/3//f/
9//0//P/8//z//H/8P/w/+7/7v/s/+z/7v/r/+f/5//m/+b/5//n/+f/6P/o/+n/6//r
/+j/5f/l/+P/5v/n/+n/6v/q/+r/6v/p/+f/5//n/+n/5f/l/+X/5v/o/+r/6//s/+v/
6v/p/+n/6f/p/+j/6P/p/+n/6v/q/+r/6v/q/+r/6P/o/+j/6P/p/+n/6P/n/+b/5v/n
/+f/6P/o/+j/6f/n/+f/5//n/+b/5v/m/+f/5//n/+f/5//k/+P/4v/i/+X/5f/l/+X/
5v/m/+T/4//j/+T/5v/o/+X/5P/l/+b/4v/i/+L/4v/j/+L/4v/j/+T/5f/m/+r/6P/n
/+T/4v/k/+T/5v/m/+f/5//o/+n/6v/r/+z/7f/q/+r/6f/o/+f/5v/o/+n/6//u/+//
7f/s/+z/6v/p/+j/5//o/+j/6P/m/+X/5v/n/+n/6v/q/+v/6//o/+j/6P/n/+P/5f/l
/+X/5v/p/+r/6v/o/+b/5v/j/+D/4P/h/+H/4v/i/+L/4//i/+L/4v/i/+D/4P/g/+H/
4v/i/+P/5P/m/+b/5v/m/+T/4v/i/+P/4//k/+T/5P/n/+f/5v/m/+X/4v/j/+P/5P/k
/+P/4//n/+v/6//r//P/AgAXADEAUQB6AKkA2gAIATABSAFFAS8BCAHeALIAfwBNACoA
GwATAAIA9f/w//P/9f/1//X/8//y/+//8f/t/+r/5//l/+P/4v/i/+L/5P/l/+f/6f/n
/+f/5v/m/+f/5v/j/+L/5P/l/+f/5//q/+r/6v/q/+j/6f/p/+n/5//n/+f/6P/r/+v/
7P/t/+3/7f/v/+//7//u/+3/7f/r/+v/6//t/+v/6//t/+7/8P/v/+//7//v/+//8P/w
//L/8f/x//L/8//z//P/9v/2//b/+P/5//z//P/8//3//P/9//7/AAD//wIAAgADAAYA
CAALAAsADAAOABEAEwASABIAEwAXABgAGAAZABgAGQAaAB4AIQAkACUAJwAnACoALQAu
AC8AMAAyADMAMgA0ADQANQA1ADMAMQAwAC8ALAApACUAIwAiAB0AGQAWABYAEwARAA8A
CAADAP//+//3//f/9//0//H/8f/x/+//7v/u/+z/7P/r/+r/6//n/+f/5//m/+b/5//n
/+f/6P/n/+f/6P/n/+f/5f/m/+X/6f/p/+r/6v/n/+b/5f/j/+P/4//j/+X/5f/l/+X/
5v/o/+j/5//m/+b/5v/m/+f/5//n/+b/5v/i/+H/4f/g/+P/5P/l/+b/5v/m/+b/5v/j
/+P/4v/h/+H/4v/k/+X/5P/k/+T/5f/m/+f/6P/p/+f/5v/l/+X/5//n/+f/5//n/+f/
5//o/+f/5//n/+f/5P/k/+L/4f/i/+L/4//k/+b/5v/o/+r/6P/o/+j/6P/o/+b/5f/l
/+X/5f/l/+j/5//n/+X/5P/k/+T/5v/m/+X/5f/m/+f/6P/p/+r/6//s/+z/7P/s/+7/
7v/u/+7/7P/r/+v/7P/w/+//7//w/+z/6//q/+n/5v/m/+b/5P/l/+b/5//p/+j/6P/p
/+n/5//m/+X/4//j/+X/5f/l/+X/5//n/+b/5P/i/+L/3//g/+D/4f/h/+P/4v/h/+H/
3//e/93/3P/e/97/3v/f/+H/4P/g/+D/4v/i/+L/4v/h/97/3f/d/93/3v/e/97/3//f
/97/3v/e/9z/3v/f/9//3v/c/9v/2//b/93/4f/n//D///8XADMATgB1AKYA3AAOATQB
RwFDASgBAgHWAKUAcwBCACEAEwAIAPv/8v/v/+//7f/r/+v/6v/p/+f/5v/k/+L/4f/j
/+L/4v/i/+D/3//f/9//4f/h/+D/4P/k/+T/4v/i/9//3//g/9//4v/i/+L/4v/j/+X/
5v/n/+X/5f/l/+b/5v/l/+X/5f/n/+f/6f/p/+r/6v/q/+v/6//r/+v/7f/t/+3/7//w
/+//7f/s/+v/7//v//D/8P/z//P/9P/2//X/8//x//L/8v/y//T/9f/3//j/+f/7//z/
/f/+/wAAAQAEAAQABQAFAAYACAAHAAgACgANAA8AEgASABMAFwAbABwAHgAeACAAIAAj
ACUAJgAnACkAKQAqAC0ALgAvAC8AMgA0ADQANgA2ADcANwA3ADUANAAzAC8AKwAmACMA
IQAdABoAGAAUABEADwANAAkABQACAP//+//7//v/+P/1//X/9f/z//H/8v/x//L/8P/w
//L/7//r/+v/6v/q/+z/7f/u//D/7v/v//H/8f/w/+3/7f/r/+//7//w//D/7v/u/+7/
7f/t/+3/7f/v/+//7//v//D/7v/u/+3/7P/u/+7/7v/v//D/8f/x//L/8//z//T/9P/x
//D/7//u/+7/7v/u/+7/7v/v/+//7//u/+7/7//v/+7/7v/u/+//7//v/+//7//v/+7/
7f/t/+3/7f/t/+3/7f/t/+3/7v/t/+3/7f/t/+3/7v/t/+3/7P/s/+3/7v/s/+r/6v/q
/+n/6v/r/+z/7v/s/+v/6//r/+v/6//u/+3/7f/r/+r/6v/q/+z/7P/u/+//8f/z//T/
9//4//b/9v/2//b/9v/1//P/8v/y//f/9f/0//T/9P/z//L/8f/t/+z/6//o/+n/6v/r
/+3/7v/u/+//7//w//D/8P/v/+//8f/x//H/8P/x//D/7v/u/+z/7P/p/+b/5v/n/+f/
5//m/+X/5f/m/+b/5v/m/+b/5v/m/+f/6f/o/+j/6P/m/+b/5v/m/+j/5v/m/+f/5v/m
/+X/5P/n/+f/5v/m/+j/5v/o/+n/5//m/+T/4//j/+H/4f/l/+3/8v/5/wsAJwBEAGUA
lgDKAPoAJgFHAU0BPgEaAewAvwCPAFoALQAXAA4AAQD2//P/8f/v//H/8f/w/+//7//u
/+z/6v/p/+n/6P/o/+j/6P/n/+f/5//p/+n/6P/o/+r/6v/o/+j/6P/p/+v/6//s/+z/
7P/s/+r/6//r/+v/6v/p/+j/6P/o/+f/5//n/+r/6//u/+//7v/u/+7/7//x//H/8f/z
//P/8//1//b/9P/z//P/8//3//f/+P/4//b/9f/1//b/9//3//f/+v/8//z//v////7/
/v/+/////v///wAAAgAFAAgACAAJAAoADAAPAA8AEgAUABcAGQAYABgAGQAdAB4AHgAf
AB4AIAAgACMAJQAoACkAKwArAC4AMQAyADMAMgA0ADUANAA1ADYAOAA5ADcANQA0ADMA
LwArACYAIwAjAB8AHAAaABYAEwARAA8ACQAFAAIA///7//v/+//4//b/9f/0//H/7//w
/+//8P/u/+7/8P/t/+3/7f/s/+z/6//r/+v/7P/q/+v/7f/t/+r/5//n/+X/5f/l/+b/
5v/m/+b/5v/l/+f/5//n/+n/6f/p/+n/6v/o/+j/5//m/+b/5v/m/+f/6f/p/+j/6P/m
/+X/5f/k/+b/5v/m/+b/5v/m/+b/5v/k/+P/4f/f/+D/4P/h/+H/4v/i/+L/4//i/+H/
4P/f/9//3v/d/93/3//f/9//3//d/93/3f/e/93/3f/d/93/3v/e/9z/2//b/9z/3v/g
/9//3v/f/+D/3P/c/9z/3P/c/9r/2f/Z/9r/2//c/+D/4P/f/9z/2v/b/9z/3//g/+H/
3//i/+P/5P/l/+b/6P/n/+f/6P/p/+f/5v/m/+T/4//i/+H/4v/i/+L/4P/g/+D/4P/h
/9//3v/e/93/3f/e/9//3//f/+H/4f/h/+D/4f/g/97/3P/a/9r/1//Y/9j/2f/Z/9v/
2v/Z/9n/2v/a/9r/2v/Y/9j/2P/Z/9n/2P/Y/9j/1v/W/9b/1v/Y/9b/1v/X/9n/2v/a
/9r/2v/Z/9f/1v/X/9b/2f/b/9v/2v/Y/9f/1f/V/9X/2f/f/+b/7////xkANgBVAIQA
ugDsABgBNwE/AS4BBgHUAKcAcwA8ABUABQD+//P/6v/n/+f/5f/j/+P/4v/h/+H/4P/e
/9z/2//b/9r/2v/a/9j/1//X/9f/1//X/9b/1v/W/9b/1P/U/9X/1//a/9v/3P/c/9z/
3P/Z/9n/2P/X/9j/2f/a/9z/3v/d/93/3f/b/9v/3f/d/+D/4P/g/+H/3//f/9//4f/f
/9//4f/i/+T/4//j/+P/4//j/+T/5P/m/+X/5f/m/+X/5f/l/+j/5v/m/+j/6f/q/+r/
6v/r/+z/7f/u//D/7//y//L/8//0//b/+f/5//z//v8BAAMABAAEAAUACQAHAAYABgAE
AAcACAAMAA8AEgATABUAFQAWABkAGgAbAB0AIAAiACIAIgAiACMAIwAjACEAIAAfAB0A
GwAYABcAEgANAAkABgAGAAMAAQD///v/9//0//H/6//r/+v/6P/m/+X/5P/h/97/3v/c
/9z/2v/a/9z/2f/Y/9n/2f/a/9f/1//X/9j/1v/X/9n/2f/a/9f/1//V/9f/1//Y/9j/
1v/W/9b/1f/V/9X/1f/X/9f/1//X/9j/1v/W/9X/1P/S/9L/0v/T/9P/0//S/9L/0f/R
/9L/0v/U/9T/1P/U/9T/1P/U/9T/1f/V/9T/0//Q/9D/0f/R/9L/0v/S/9P/0//T/9P/
0//T/9L/0f/R/9D/z//O/83/y//L/8v/zP/P/8//z//P/87/zv/M/8v/yv/K/8v/zP/M
/8z/zv/Q/8z/zP/M/8z/zP/K/8n/yf/L/8v/y//O/87/zf/K/8j/yv/K/8z/zP/L/8v/
zP/N/83/zf/N/83/0P/Q/9D/z//R/9H/0f/R/9P/0//T/9P/0//S/9H/z//O/8v/y//L
/8r/yP/I/8n/yf/J/8j/yP/I/8r/yv/J/8X/xf/C/8L/xf/G/8f/yf/H/8f/x//H/8T/
wv/D/w==
         </WaveFormData>
      </LeadData>
   </Waveform>
</RestingECG>
