# Supplementary material for: Detection of Left Atrial Enlargement Using a Convolutional Neural Network-Enabled Electrocardiogram
Source: Front Cardiovasc Med. 2020 Dec 17;7:609976. doi: 10.3389/fcvm.2020.609976 (PMC7773668; doi:10.3389/fcvm.2020.609976)
Supplement: Supplementary file 1 [file Data_Sheet_1.ZIP › hyp/1802019606_12752_0000001A.XML]

<?xml version="1.0" encoding="Windows-1252"?>
<!DOCTYPE RestingECG SYSTEM "restecg.dtd">
<RestingECG>
   <PatientDemographics>
      <PatientID>1802019606</PatientID>
      <PatientAge>66</PatientAge>
      <AgeUnits>Years</AgeUnits>
      <Gender>Male</Gender>
      <PatientLastName>cenguoneng</PatientLastName>
   </PatientDemographics>
   <TestDemographics>
      <DataType>Resting</DataType>
      <Site>1</Site>
      <AcquisitionDevice>MAC55</AcquisitionDevice>
      <Status>Unconfirmed</Status>
      <Priority>Normal</Priority>
      <AcquisitionTime>09:01:20</AcquisitionTime>
      <AcquisitionDate>04-11-2016</AcquisitionDate>
      <CartNumber>1</CartNumber>
      <AcquisitionSoftwareVersion>009C</AcquisitionSoftwareVersion>
      <XMLSourceVersion>MAC5000 v1.0</XMLSourceVersion>
   </TestDemographics>
   <RestingECGMeasurements>
      <VentricularRate>62</VentricularRate>
      <AtrialRate>62</AtrialRate>
      <PRInterval>186</PRInterval>
      <QRSDuration>84</QRSDuration>
      <QTInterval>406</QTInterval>
      <QTCorrected>412</QTCorrected>
      <PAxis>28</PAxis>
      <RAxis>2</RAxis>
      <TAxis>18</TAxis>
      <QRSCount>10</QRSCount>
      <QOnset>222</QOnset>
      <QOffset>264</QOffset>
      <POnset>129</POnset>
      <POffset>199</POffset>
      <TOffset>425</TOffset>
      <ECGSampleBase>500</ECGSampleBase>
      <ECGSampleExponent>0</ECGSampleExponent>
   </RestingECGMeasurements>
   <Diagnosis>
      <Modality>Resting</Modality>
         <StatementCount>2</StatementCount>
         <LabelText>12SL ��ϳ���</LabelText>
      <DiagnosisStatement>
         <StmtFlag>ENDSLINE</StmtFlag>
         <StmtText>�������</StmtText>
      </DiagnosisStatement>
      <DiagnosisStatement>
         <StmtFlag>ENDSLINE</StmtFlag>
         <StmtText>���� ECG</StmtText>
      </DiagnosisStatement>
   </Diagnosis>
   <Waveform>
      <WaveformType>Rhythm</WaveformType>
      <WaveformStartTime>0</WaveformStartTime>
      <NumberofLeads>8</NumberofLeads>
      <SampleType>CONTINUOUS_SAMPLES</SampleType>
      <SampleBase>500</SampleBase>
      <SampleExponent>0</SampleExponent>
      <HighPassFilter>16</HighPassFilter>
      <LowPassFilter>150</LowPassFilter>
      <ACFilter>NONE</ACFilter>
      <LeadData>
         <LeadByteCountTotal>10000</LeadByteCountTotal>
         <LeadTimeOffset>0</LeadTimeOffset>
         <LeadSampleCountTotal>5000</LeadSampleCountTotal>
         <LeadAmplitudeUnitsPerBit>4.88</LeadAmplitudeUnitsPerBit>
         <LeadAmplitudeUnits>��V</LeadAmplitudeUnits>
         <LeadHighLimit>2147483647</LeadHighLimit>
         <LeadLowLimit>268435456</LeadLowLimit>
         <LeadID>I</LeadID>
         <LeadOffsetFirstSample>0</LeadOffsetFirstSample>
         <FirstSampleBaseline>0</FirstSampleBaseline>
         <LeadSampleSize>2</LeadSampleSize>
         <LeadOff>FALSE</LeadOff>
         <BaselineSway>FALSE</BaselineSway>
         <ExcessiveACNoise>FALSE</ExcessiveACNoise>
         <MuscleNoise>FALSE</MuscleNoise>
         <LeadDataCRC32>3955318718</LeadDataCRC32>
         <WaveFormData>
EAAQABAAEAATABQAFQAWABoAHAAeACAAIwAkACUAJgAoACoALAAuADAAMgA0ADYANwA4
ADkAOgA8ADwAPAA8ADwAPAA8ADwAOQA4ADcANgAyADAALgAsACcAJAAhAB4AGQAWABMA
EAAOAAwACgAIAAQAAgAAAP7//f/8//v/+v/4//j/+P/4//b/9v/2//b/9v/2//b/9v/2
//b/9v/2//T/9P/0//T/9P/0//T/9P/0//T/9P/0//b/9v/2//b/9P/0//T/9P/0//T/
9P/0//T/9P/0//T/8v/y//L/8v/0//T/9P/0//L/8v/y//L/8v/y//L/8v/y//L/8v/y
//L/8v/y//L/9P/0//T/9P/0//T/9P/0//T/9P/0//T/9P/0//T/9P/0//T/9P/0//T/
9P/0//T/8v/y//L/8v/0//T/9P/0//L/8v/y//L/8v/y//L/8v/0//T/9P/0//L/8v/y
//L/8v/y//L/8v/0//T/9P/0//L/8v/y//L/9P/0//T/9P/y//L/8v/y//L/8v/y//L/
8v/y//L/8v/y//L/8v/y//T/9P/0//T/8v/y//L/8v/y//L/8v/y//L/8v/y//L/8v/y
//L/8v/y//L/8v/y//L/8v/y//L/8v/y//L/8v/y//L/8v/y//L/8v/y//L/8v/y//L/
8v/y//L/8v/y//T/9P/0//T/8v/y//L/8v/y//L/8v/y//L/8v/y//L/8v/y//L/8v/0
//T/9P/0//T/9P/0//T/9P/0//T/9P/0//T/9f/1//X/9//5//r/+v/6//r/+v/6//r/
+f/5//n/+f/5//n/+//7//v/+//6//v//P/9//3//f//////AAACAAQABQADAAQABAAE
AAQABAACAAEAAQAAAP3//P/6//r/9//2//L/8P/w//D/8P/w//D/8P/w//D/8P/v/+//
7//v/+//7v/u/+7/7v/u/+7/7v/u/+7/7v/u/+7/8P/w//D/7v/q/+T/3//f/+H/6f/x
//X//P8MACIAPQBZAHMAigCeAKoAswC9AMEAuAClAJMAfQBhAEgALAAPAPv/8P/u//D/
8f/0//f/9v/5//n/9//3//f/9P/z//L/8v/0//T/9P/z//P/8//z//P/8//z//P/9P/0
//T/9P/0//T/9f/1//X/9v/2//b/9v/2//b/9v/2//j/+P/4//j/+f/6//r/+v/4//n/
+f/5//n/+f/7//v/+//7//v/+//9//3//v/+/////////wAAAAABAAAA//8BAAMABAAE
AAQABgAGAAcACQAJAAoACwANAA4ADwAQABEAEwAUABUAGAAaABwAHQAeACEAIwAlACcA
KQArAC0AMAAyADQANgA3ADoAOwA9AD8AQgBCAEMARQBHAEgASQBKAEoASQBJAEkARwBH
AEYAQgBAAD4AOgA5ADUAMQAtACoAKAAkACAAHQAaABYAEwASABEADwANAAkABwAGAAQA
BQAEAAMAAgAAAAAA//////7//v/9//z//P/8//v/+//7//v/+//7//3//f/9//z/+v/6
//r/+v/8//z//P/8//z//P/8//z/+v/6//r/+v/6//r/+v/6//r/+v/6//r//P/7//v/
+//7//z//P/8//r/+f/5//n/+f/6//r/+v/8//z//P/7//v/+//7//v/+//8//z//P/8
//z//P/8//z//P/8//z//P/8//z//P/8//z//P/8//r/+v/6//n/+//7//v/+//7//v/
+//7//v/+v/6//r/+//7//v/+//7//z//P/8//r/+f/5//n/+f/5//n/+f/5//n/+f/5
//f/9//3//b/+P/5//n/+f/4//j/+P/4//j/+P/4//j/+P/4//j/+P/2//b/9//3//f/
9//3//b/+P/3//f/9//3//j/+P/4//b/9v/2//b/9//3//j/+P/4//j/+P/4//b/9v/2
//b/9v/2//f/9//4//j/9//3//b/9v/3//j/9v/2//b/9v/0//T/9P/0//b/9v/2//b/
9v/2//b/9v/2//b/9v/2//b/9v/2//b/9v/2//b/9v/2//b/9v/2//j/+P/4//j/+P/4
//j/+P/7//v/+//9//3//v/+//7//v/+//7//v/9//3//f/9//3//f/9//3//////wAA
AQACAAMAAwADAAUABQAFAAYABwAHAAcACAAGAAYABgAGAAQAAwADAAIA/f/8//r/+v/5
//j/9v/0//L/8v/y//L/8v/y//L/8v/0//P/8//z//H/8f/w//D/8v/y//L/8v/y//L/
8v/y//L/8v/y//L/8P/u/+j/4v/f/+H/6f/v//X//f8IABwAOABTAG8AiwCgAKwAuADD
AMkAxQC0AJ8AiwBzAFcAOgAcAAUA9//w//L/9P/1//b/9//4//n/+//5//n/+f/4//f/
9v/2//b/9v/2//X/9f/1//X/9f/1//X/9f/2//b/9v/2//b/9v/3//f/9//2//b/9v/2
//j/+P/4//j/9v/2//b/9v/5//r/+v/6//j/+f/5//n/+//7//3//f/7//v/+//7//v/
+//8//z/////////AAD//wEAAQABAAEAAwAEAAQABAAGAAYABwAHAAcACAAJAA0ADgAP
ABAAEQATABQAFQAWABgAGgAbAB4AIQAjACUAJQAnACkAKwAuADAAMgA0ADUAOAA5ADsA
OwA+AD4APwA/AEEAQgBDAEQARABDAEMAQwBBAEEAQAA8ADoAOAA0ADMALwArACcAIgAg
ABwAGAAVABIADgALAAkACQAIAAcABQADAAIAAAABAAAA///+//z//P/7//v/+v/6//n/
+P/6//r/+f/5//f/9//3//f/9//3//f/9v/2//b/9v/2//T/9P/0//T/9v/2//b/9v/0
//T/9P/0//b/9v/2//b/9v/2//b/9v/2//X/9f/1//X/9v/2//b/9v/1//X/9f/1//b/
9v/2//b/9v/2//X/9f/1//X/9f/1//b/9v/2//T/9P/0//T/9v/2//b/9v/0//T/9P/0
//T/9P/0//T/9v/2//b/9f/1//X/9f/1//f/9//3//f/9f/0//T/9P/1//X/9f/1//f/
+P/4//j/9v/1//X/9f/1//X/9f/1//X/9f/1//X/9f/1//X/9P/0//X/9f/1//T/9P/0
//T/9P/0//T/9P/0//T/9P/0//L/8v/z//P/9f/1//X/9P/0//P/8//z//H/8v/y//L/
8v/y//L/8v/x//H/8v/y//T/9P/0//T/8v/y//L/8v/y//L/8//z//L/8v/x//H/8P/w
//H/8P/y//L/8v/y//D/8P/w//D/8v/y//L/8v/w//D/8P/w/+7/7v/u/+7/8P/w//D/
8P/u/+7/7v/u//D/8P/w//D/8v/z//P/8//z//X/9v/2//b/9v/2//b/9P/z//P/8//1
//X/9f/1//X/9f/1//b/9//4//n/+f/5//v/+//7//r/+//7//v//P/8//z//P/6//j/
9//3//T/8f/w/+7/7//t/+3/7P/q/+r/6v/q/+z/7P/s/+z/7P/s/+v/6//p/+n/6f/o
/+r/6v/q/+r/6P/o/+j/6P/o/+j/6P/o/+j/6P/k/97/2v/Z/93/4//p/+//9f8EABYA
LgBHAGEAdwCGAJIAmgCjAKUAnQCKAHcAYwBLADMAGAAAAPH/5//k/+b/6P/p/+r/7f/u
/+//7//v/+3/6//s/+v/6v/q/+r/6v/q/+n/6//r/+v/6//r/+v/6//s/+z/7P/s/+z/
6v/r/+v/6//s/+z/7P/s/+z/7P/s/+z/7v/u/+7/7v/t/+7/7v/u/+7/7//v/+//7//v
//H/8f/x//H/8f/x//H/8f/y//L/9f/1//X/9v/1//f/9//3//f/+f/6//r/+P/6//r/
+//9//3//v///wEAAgADAAQAAwAFAAYABwAKAAwADgAPABAAEwAVABcAGQAbAB0AHwAi
ACQAJgAoACcAKgArAC0ALwAyADIAMwAzADUANgA3ADYANgA1ADUAMwAxADEAMAAtACoA
JwAiACAAHQAaABcAFAASAA4ACgALAAgABAABAAAA///9//v/+f/3//b/9P/1//T/8//y
//L/8v/x//H/8P/w/+//7v/w//D/7//v/+//7//v/+//7//v/+//7v/u/+7/7v/u/+7/
7v/u/+7/7v/u/+7/7v/u/+7/7v/u/+7/7v/u/+7/7v/u/+7/7v/w/+//7//v/+//8P/w
//D/8P/v/+//7//x//L/8v/y//D/8P/w/+//7//v/+//7//v//D/8P/w//D/8P/w//D/
8v/y//L/8v/w//D/8P/w//D/8P/w//D/8v/y//L/8f/v/+//7//v/+//7//v/+//7//u
/+7/7v/t/+3/7f/t/+v/7P/s/+z/7P/r/+v/6//t/+3/7f/t/+3/7f/t/+3/7f/t/+3/
7P/s/+3/7f/t/+z/7P/s/+z/7v/u/+7/7v/s/+z/7P/s/+z/7P/t/+3/7f/t/+3/7P/s
/+v/6//r/+v/7P/s/+z/7P/s/+z/7P/r/+v/7P/s/+z/7P/s/+z/7P/s/+z/7P/s/+z/
7f/t/+z/7P/r/+v/7v/s/+v/6v/s/+z/7P/s/+z/7P/s/+z/7v/u/+7/7v/s/+z/7P/s
/+z/7P/s/+z/7v/u/+7/7v/s/+z/7P/s/+7/7v/u/+7/7v/u/+//7//v//H/8//0//T/
9P/0//T/9P/0//P/8//1//X/9f/1//X/9f/1//X/9v/3//j/+f/5//n/+//7//v//P/9
//3//f/+//7//v/8//z/+v/5//n/+P/1//T/8v/y/+//7v/s/+r/6v/q/+z/7P/s/+z/
7P/s/+z/6//r/+v/6//r/+r/6v/q/+r/6P/o/+j/6P/q/+r/6v/q/+r/6v/o/+b/4v/c
/9v/2//f/+f/7f/x//r/CgAiAD0AWQBxAIYAlgCeAKcArQCxAKYAkwCBAGsAUwA6AB4A
AwDz/+z/7P/u/+//8v/1//b/9//1//P/8//x//D/7//u/+7/7v/u/+7/7f/t/+3/7f/t
/+3/7f/t/+7/7v/u/+7/7v/u/+//7//v//D/8P/w//D/8P/w//D/8P/y//L/8v/y//H/
8v/y//L/8v/z//P/8//z//P/9f/1//P/8//z//P/9P/1//f/+P/3//f/9//4//n/+//7
//v/+//9//7//v/8//7//v///wAAAQADAAUABQAGAAcACAALAA0ADgAPABAAEgAUABUA
FgAZABsAHQAhACMAJQAnACgAKgAsAC4AMQA0ADUANwA5ADwAPAA9AD0APwBAAEEAQgBC
AEEAQQBBAD8APwA+ADoAOAA2ADIAMQAtACkAJQAiACAAHAAYABcAFAAQAA0ACAAHAAUA
AwADAAEAAAD+//3//P/7//r/+P/4//f/9//3//j/+P/4//b/9v/1//X/9//3//f/9//3
//f/9//2//b/9v/2//b/9v/2//b/9v/2//b/9v/2//b/9v/2//b/9v/2//b/9v/2//b/
9v/2//b/9f/1//X/8//0//T/9P/2//X/9f/1//P/9P/0//T/9P/0//T/8//1//X/9f/1
//X/9v/2//b/9v/2//b/9v/2//b/9v/2//b/9v/2//b/9v/2//b/9v/0//T/9P/z//X/
9f/1//X/9f/1//X/9f/1//T/9P/0//X/9f/1//X/8//0//T/9P/0//P/8//z//P/8//z
//P/8//z//P/8//1//X/9f/0//P/8//y//H/8v/y//L/8v/y//L/8v/y//L/8v/y//L/
8v/y//P/8//x//H/8f/w//L/8f/x//H/8f/y//L/8v/y//L/8v/y//H/8f/y//L/8P/w
//D/8P/w//D/8P/w//L/8v/z//P/8v/y//H/8f/y//L/8//y//D/8P/w//D/8v/y//L/
8v/y//L/8v/y//D/8P/w//D/8v/y//L/8v/w//D/8P/w//L/8v/y//L/8v/y//L/8v/y
//L/8v/y//T/9P/0//X/8//z//X/9//6//r/+v/6//r/+v/6//n/9//3//f/9//5//n/
+f/5//n/+v/7//z//f/9//3/////////AAABAP////8AAAAAAgACAAIAAAD9//3//P/5
//j/9v/2//P/8v/w/+7/7v/s/+z/7P/s/+7/7v/u/+7/6//r/+v/6//t/+z/7P/s/+z/
7P/s/+z/6v/q/+r/6v/s/+z/7v/s/+r/5P/e/9n/2//h/+f/7f/z//7/DgAkAEEAXQB5
AJAAoACqALUAvQC/ALIAnwCLAHUAWwBAACQABwD1/+7/7P/u/+//8v/1//b/9//3//f/
9f/z//L/8f/w//D/8P/w//D/7//v/+//7//v/+//7//v//D/8P/w//D/8P/w//H/8f/x
//L/8v/y//L/8v/y//L/8v/0//T/9P/0//X/9v/2//b/9P/1//X/9f/3//f/+f/5//f/
9//3//f/+f/5//r/+v/7//v/+//8//v//f/9//3//f///wAAAAAAAAIAAgADAAUABQAG
AAcACQAKAAsADAANAA8AEAARABQAFgAYABkAGgAdAB8AIQAjACUAJwApACwALgAwADIA
MwA2ADcAOQA7AD4APgA/AD8AQQBCAEMARABEAEMAQwBDAEEAQQBAADwAOgA4ADQAMwAv
ACsAJwAkACIAHgAaABcAFAAQAA0ADAALAAkABwADAAEAAAD+/////v/9//z/+v/6//n/
+f/6//r/+f/4//j/+P/3//f/9//3//f/9//3//f/9//2//j/+P/4//j/+P/4//j/+P/4
//j/+P/4//j/+P/4//j/+P/4//j/+P/2//b/9v/2//j/9//3//f/9f/2//b/9v/4//f/
9//3//f/+P/4//j/+P/4//j/9//3//f/9//3//f/+P/4//j/9v/2//b/9v/4//j/+P/4
//b/9v/2//b/+P/4//j/+P/4//j/+P/3//X/9f/1//X/9//3//f/9//3//b/9v/2//f/
9//3//f/9f/2//b/9v/2//X/9f/1//f/9//3//f/9f/1//X/9f/1//X/9f/0//T/9f/1
//X/9P/0//T/9P/2//b/9v/2//T/9P/0//T/9P/0//X/9f/3//f/9//2//b/9f/1//X/
9//4//j/+P/2//b/9v/2//f/9//4//j/9v/2//b/9v/2//b/9v/2//b/9v/3//f/9v/2
//X/9f/0//T/9f/2//b/9v/2//b/9v/2//b/9v/2//b/9v/2//b/9v/2//b/9v/2//b/
9v/2//b/9v/2//b/9v/2//b/+P/4//j/+P/4//j/+P/4//n/+f/5//v/+//8//z//P/+
//7//v/+//3//f/9//3//f/9//3//f/9//3//v///wAAAQABAAEAAwADAAMABAAFAAUA
BQAGAAYABgAGAAYABAADAAMAAgABAAAA/v/+//n/+P/2//T/8v/y//L/8v/w//D/8P/w
//L/8f/x//H/7//v/+7/7v/u/+7/7v/u//D/8P/w//D/7//u/+3/7P/u/+z/6v/k/9//
3f/h/+X/7f/z//j/BAAaADUAUwBvAIgAnACqALUAvwDFAMAAswCfAIsAcQBUADgAGwAD
APT/8P/y//P/9P/3//j/+f/7//n/9//5//j/9//2//b/9P/0//T/8//x//H/8f/x//H/
8f/x//L/9P/0//T/9P/y//P/8//z//T/9P/0//T/9v/2//b/9v/4//j/+P/4//f/+P/4
//j/+v/7//v/+//5//n/+//7//v/+//7//v//f/9//7//v/9//3//f/+/wEAAwADAAMA
AQADAAQABAAEAAYABgAHAAcABwAIAAkACwAMAA0ADgARABMAFAAVABcAGAAZABkAHAAf
ACEAIwAlACcAKQArAC4AMAAyADQANwA6ADsAPQA9AEAAQABBAEMARQBGAEcASABIAEcA
RwBJAEcARwBGAEIAQAA+ADoANQAxAC0AKQAoACYAIgAeAB0AGgAWABMADgANAAsACQAH
AAUABAACAP///v/9//z//v/+//3//f/8//z/+//6//j/+P/3//f/+f/5//n/+f/5//n/
+f/4//j/+P/4//j/+P/4//j/+P/4//j/+P/4//r/+v/6//r/+P/4//j/+P/4//j/+P/4
//j/9//3//f/9//4//j/+P/6//n/+f/5//f/+P/4//j/+v/6//r/+f/3//f/9//3//f/
+P/4//j/+v/6//r/+v/4//j/+P/4//b/9v/2//b/9//4//n/+v/4//j/+P/3//n/+f/5
//n/9//3//f/9//5//j/+P/4//f/9//3//f/9//4//j/+P/4//f/9//3//X/9f/1//X/
9//3//f/9//3//f/9//2//b/9//3//f/9v/2//b/9v/2//b/9v/2//T/9P/0//T/9P/0
//X/9f/z//P/8//y//T/8//z//P/8//0//T/9P/0//T/9P/0//P/8//0//T/8v/y//L/
8v/0//T/9P/0//L/8v/z//P/9P/0//P/8//0//T/8//0//T/9P/0//T/9P/0//T/9P/0
//T/9P/0//b/9v/2//b/9P/1//X/9f/3//n/+v/6//z//P/8//z//P/7//v/+//7//v/
+//7//v/+//7//z//f/+//////8BAAMAAwADAAIAAwADAAMABgAGAAYABgAGAAQAAwAD
AAIA///+//z//P/5//j/9v/y//L/8v/y//L/8v/y//L/8v/y//H/8f/x//H/8f/w//D/
8P/w//D/7v/u/+7/7v/w//D/8P/w//D/8P/s/+b/4P/d/9//5f/t//H/9/8CABQALABJ
AGUAgQCaAKgAsgC9AMMAwQC2AKMAjQB3AF0AQgAkAAkA+f/w//D/9P/1//j/+f/8//v/
+//7//n/+f/2//X/9P/0//T/9P/0//P/8f/x//H/8f/0//X/9v/4//b/9v/2//b/9v/3
//f/9//4//j/+P/4//j/+P/4//j/+v/6//r/+v/5//r/+v/6//r/+//7//v//f/9////
///9//3//f/9//////8AAAAAAQABAAEAAgABAAMAAwADAAUABwAIAAgABgAIAAgACQAL
AAsADAANABEAEgATABQAFQAXABgAGQAcAB4AIAAhACIAJQAnACkAKwAtAC8AMQA2ADgA
OgA8AD0AQABBAEMARQBIAEgASQBJAEsATABNAFAAUABPAE8ATQBLAEsASgBHAEQAQQA8
ADoANwA0ADEALAAqACYAIgAfABwAGAAVABQAEwARAA8ADQALAAoACAAJAAgABwAGAAQA
BAADAAMAAgACAAEAAAACAAIAAQABAP//////////AQABAAEAAAAAAAAAAAAAAAAAAAAA
AAAAAAAAAAAAAAAAAAAAAAAAAAAAAAAAAAAAAAAAAAAAAAAAAP//////////AAAAAAAA
/v/9//3//f///wAAAAAAAAAAAAAAAP//AQABAAEAAQD//wAAAAAAAAAAAAAAAAAAAAAA
AAAAAAAAAAAAAAAAAAAAAAAAAAAAAAAAAAAA/////////////wEAAQABAAEA///+//7/
/v/9//3//f/9//3//v/+//7//v/9//3//f/9//3//f/9//v/+//7//v//f/9//3//P/8
//3//f/9//z//P/8//z//P/8//z//P/8//z//P/8//z//P/9//3/+//7//v/+v/8//v/
+//7//n/+v/6//r/+v/6//r/+v/3//f/+P/4//r/+v/6//r/+P/4//j/+P/4//j/+f/5
//r/+v/5//n/+P/6//r/+v/6//r/+v/6//r/+v/7//n/+f/7//3//v/+//7//v/+//7/
/v/9//3//f/9//3//f/9//3//f///wAAAQACAAEAAQABAAMAAQABAAIAAwAFAAUABgAG
AAYABgAGAAQABQAFAAQAAQD+//z//P/5//j/9v/0//T/9P/0//T/9P/y//L/8v/y//L/
8//0//X/9f/0//T/9P/y//L/8v/y//L/8v/y//L/8v/y//L/8v/u/+r/5P/h/+P/6f/v
//P/+f8CABIAKgBFAGEAewCQAJwApgCxALcAtQCoAJUAgQBpAFEANgAYAAEA8//s/+z/
7v/x//T/9f/2//f/9//1//f/9//0//P/8v/y//D/8P/w/+//8f/x//H/8f/x//H/8f/y
//D/8P/w//D/8P/x//H/8f/w//D/8P/w//H/8v/z//T/9P/0//T/9P/z//T/9P/0//T/
9f/1//X/9f/1//f/9//5//n/+f/5//f/9//4//j/+f/5//n/+v/7//3//f/9//z//f/9
//z//v8AAAAAAQADAAMABAAFAAUABgAHAAgACQALAAwADQAPABAAEQARABIAFQAXABkA
GwAdAB8AIQAjACQAJQAmACkALAAtAC8ALgAwAC8ALwAxADMANAA1ADQANAAzADMAMQAv
AC8ALgAqACgAJgAiAB8AGwAXABMAEgAQAAwACAAJAAYAAgD///7//f/7//n/+f/3//b/
9P/x//D/7//u//D/8P/v/+//8P/w/+//7v/u/+7/7f/t/+v/6//r/+v/6//r/+v/6v/q
/+r/6v/q/+r/6v/q/+r/6v/q/+r/6v/s/+z/7P/s/+v/6v/p/+j/6v/q/+r/6v/q/+n/
6f/p/+f/6P/o/+j/6v/p/+n/6f/n/+j/6P/o/+j/6P/o/+f/5//n/+f/5//n/+j/6P/o
/+r/6v/q/+r/6P/o/+j/6P/o/+j/6P/o/+j/6P/o/+j/6P/o/+j/5//n/+f/5//n/+X/
5f/l/+X/5//m/+b/5v/l/+X/5f/l/+P/5P/k/+T/5v/l/+X/5f/j/+P/4//j/+X/5f/l
/+X/4//j/+P/4v/i/+P/4//j/+T/5P/k/+T/5P/k/+T/5P/k/+T/5P/k/+T/5P/l/+X/
4//j/+P/4v/k/+P/4//j/+P/5P/k/+T/5P/k/+T/5P/j/+P/5P/k/+L/4v/i/+L/5P/k
/+T/5P/i/+L/4//j/+T/5P/j/+P/5P/i/+H/4v/i/+L/4v/i/+T/5P/k/+T/4//i/+H/
4P/h/+L/4//k/+L/4v/j/+P/4//l/+f/6P/o/+j/6P/o/+b/5v/l/+X/5//n/+f/5//n
/+f/5//n/+j/6f/q/+v/6f/p/+v/6//p/+r/6//r/+3/7v/u/+7/8P/w/+7/7f/t/+z/
6f/o/+b/5v/j/+L/4P/e/97/3v/e/97/3v/e/97/3v/e/93/3f/d/93/3f/e/97/3v/e
/9z/3P/c/9z/3P/c/9z/3P/e/97/2v/Y/9L/zv/L/8//1//b/+H/5//y/wIAGgAzAE0A
YwB2AIIAigCRAJcAkQCCAG8AXQBHADEAGgD+/+n/3//c/97/3v/j/+b/5//m/+f/5//j
/+P/4f/i/+H/4P/g/+D/4P/g/9//3//f/9//3//g/+H/4v/k/+H/4P/f/97/4P/h/+H/
4f/i/+L/4v/i/+L/4v/i/+L/5P/k/+T/5P/j/+T/5P/k/+T/5f/l/+X/5f/l/+f/5//n
/+f/5//n/+n/6f/q/+r/6//r/+v/7P/r/+3/7f/t/+3/7//w//D/8P/y//L/8//1//X/
9v/3//f/+P/5//r/+//9//7///8CAAQABgAHAAgACwANAA8AEQATABUAFwAaABwAHgAg
ACEAJAAlACcAJwAqACoAKwArAC0ALgAvADAAMAAvAC8ALwAtAC0ALAAoACYAJAAgAB0A
GQAVABEADgAMAAgABAAFAAIA/v/7//r/+f/3//X/8//x//D/7v/v/+7/7f/s/+z/7P/r
/+v/6v/q/+n/6P/q/+r/6f/p/+n/6f/p/+n/6f/p/+n/6P/o/+j/6P/o/+r/6v/q/+r/
6P/o/+j/6P/o/+j/6P/o/+j/6P/o/+j/6P/o/+j/6P/q/+n/6f/p/+f/6P/o/+j/6v/p
/+n/6f/n/+j/6P/o/+j/6P/o/+f/6f/p/+n/6f/p/+r/6v/q/+r/6v/q/+r/6v/q/+r/
6v/o/+j/6P/o/+r/6v/q/+r/6v/q/+r/6f/p/+n/6f/p/+n/6f/p/+n/6f/o/+j/6P/p
/+n/6f/p/+f/6P/o/+j/6P/n/+f/5//p/+n/6f/p/+f/5//n/+f/5//n/+f/5v/m/+f/
5//n/+j/6P/o/+j/6P/o/+j/6P/o/+j/6P/o/+j/6P/p/+n/5//n/+f/5v/o/+f/5//n
/+f/6P/o/+j/5v/m/+b/5v/n/+f/6P/o/+b/5v/m/+b/5v/m/+b/5v/m/+b/5//n/+b/
5v/l/+X/6P/o/+n/6P/m/+b/5v/m/+b/5v/m/+b/6P/o/+j/6P/o/+j/6P/o/+j/6P/o
/+j/6P/o/+j/6P/o/+n/6f/p/+v/7f/u/+7/7v/u/+7/7v/w/+//7//v/+3/7f/t/+3/
7f/t/+3/7v/v//D/8f/x/+//8f/x//H/8v/z//P/8//2//b/9v/2//j/9v/1//X/9v/z
//L/8P/u/+v/6v/o/+b/5v/m/+b/5P/k/+T/5P/k/+T/4//j/+X/5f/l/+T/4v/i/+L/
4v/k/+T/5P/k/+L/4v/i/+L/4v/i/+L/4P/a/9f/0//V/9v/4f/n/+7/+v8MACUAQQBd
AHQAiACWAJ8AqQCxAK4AnQCLAHcAXwBEACoADQDz/+j/5P/m/+f/6P/p/+z/7f/t/+v/
7f/t/+r/6f/o/+j/5v/m/+b/5f/n/+f/5//n/+f/5//n/+j/6P/o/+j/6P/o/+n/6f/p
/+j/6P/o/+j/6v/q/+r/6v/q/+r/6v/q/+v/7P/s/+z/7P/t/+3/7f/r/+v/7f/t/+//
7//v/+//7//v//D/8P/x//H/8f/y//P/9f/1//X/8//1//b/9v/2//j/+P/5//n/+f/6
//v//f/+////AAADAAUABgAHAAkACgALAAsADQARABQAFwAXABkAGwAdACAAIgAkACYA
JwAqACsALQAvADIAMgAzADUANwA4ADkAOAA4ADcANwA5ADcANwA2ADQAMgAwACwAKQAl
ACEAHQAaABgAFAAQAA8ADAAIAAUAAgABAP///f/7//n/+P/2//X/9P/z//L/8v/y//H/
8f/u/+7/7f/s/+z/7P/r/+v/7f/t/+3/7f/r/+v/6//q/+z/7P/s/+z/7P/s/+z/7P/q
/+r/6v/q/+r/6v/q/+r/6v/q/+r/6v/q/+r/6v/q/+r/6f/p/+n/6f/q/+r/6v/s/+v/
6//p/w==
         </WaveFormData>
      </LeadData>
      <LeadData>
         <LeadByteCountTotal>10000</LeadByteCountTotal>
         <LeadTimeOffset>0</LeadTimeOffset>
         <LeadSampleCountTotal>5000</LeadSampleCountTotal>
         <LeadAmplitudeUnitsPerBit>4.88</LeadAmplitudeUnitsPerBit>
         <LeadAmplitudeUnits>��V</LeadAmplitudeUnits>
         <LeadHighLimit>2147483647</LeadHighLimit>
         <LeadLowLimit>268435456</LeadLowLimit>
         <LeadID>II</LeadID>
         <LeadOffsetFirstSample>0</LeadOffsetFirstSample>
         <FirstSampleBaseline>0</FirstSampleBaseline>
         <LeadSampleSize>2</LeadSampleSize>
         <LeadOff>FALSE</LeadOff>
         <BaselineSway>FALSE</BaselineSway>
         <ExcessiveACNoise>FALSE</ExcessiveACNoise>
         <MuscleNoise>FALSE</MuscleNoise>
         <LeadDataCRC32>594677757</LeadDataCRC32>
         <WaveFormData>
EAAQABAAEAARABIAEwAUABcAGAAZABoAHQAeAB8AIAAjACQAJQAmACcAKAApACoAKwAs
AC0ALgAwADAAMAAwADAAMAAwADAALgAuAC4ALgArACoAKQAoACYAJAAiACAAHgAcABoA
GAAWABQAEgAQAA4ADAAKAAgABwAGAAUABAACAAIAAgACAAAAAAAAAAAA/v/+//7//v/+
//7//v/+//7//v/+//7//P/8//z//P/8//z//P/8//7//v/+//7//v/+//7//v/+//7/
/v/+//7//v/+//7//v/+//7//v8AAAAAAAAAAAAAAAAAAAAAAAAAAAAAAAAAAAAAAAAA
AAIAAgACAAIAAgACAAIAAgACAAIAAgACAAIAAgACAAIAAgACAAIAAgACAAIAAgACAAIA
AgACAAIAAgACAAIAAgACAAIAAgACAAIAAgACAAIAAgACAAIAAgAAAAAAAAAAAAAAAAAA
AAAAAAAAAAAAAAD+//7//v/+//7//v/+//7//v/+//7//v/+//7//v/+//7//v/+//7/
/v/+//7//v/8//z//P/8//7//v/+//7//v/+//7//v/8//z//P/8//z//P/8//z//v/+
//7//v/+//7//v/+//7//v/+//7//v/+//7//v/+//7//v/+//7//v/+//7//v/+//7/
/v/+//7//v/+//7//v/+//7//v/+//7//v/+//7//v/+/wAAAAAAAAAAAAAAAAAAAAAA
AAAAAAAAAAIAAgACAAIAAgACAAIAAgAEAAUABQAGAAYABwAIAAgACgALAAsACwALAAoA
CgAKAAkACQAHAAcABAAEAAQABgAHAAgACQAKAAwADAALAAsACgAMAAwADAAMAAsACQAI
AAcABAAEAAQABQAGAAcABwAHAAYABAACAAAAAAD///7//f/9//3//f///////v/+//3/
/f/9//3//f/9//3//f/9//z//P/8//z//P/8//z//v/+//7//f/7//v//f8BAAUADAAT
ABYAHAAiAC0AOQBJAFQAYQBxAH0AhQCCAG8AUwBEADwAMgAlABsAEwAHAPf/5//e/9z/
3P/i/+r/8//6//7/AAABAAMABAADAAIAAQACAAIAAgACAAIAAgADAAMAAwACAAIAAgAB
AAEAAQABAAEAAQABAAEAAwAEAAQABAADAAQABAAEAAQABAADAAMAAwADAAMAAwAFAAYA
BgAHAAYABgAGAAYABgAGAAYABgAGAAcABwAHAAUABgAGAAcABQAFAAcABwAIAAkACQAK
AAkACQAJAAsACwAMAAwADAAPABAAEAARABEAEwAUABQAFQAWABcAGAAZABsAHAAeACEA
IgAjACQAJgAnACgAKwApACsALAAtAC4ALwAwADEAMwAzADMAMwAzADIAMgAyADAALwAu
AC4ALAArACoAKQAoACYAJQAjAB8AHQAbABgAGAAWABMAEQAQAA4ADAALAAkABwAGAAMA
AwABAAAA///8//v/+v/5//j/9//3//f/+P/4//j/+P/2//X/9f/1//f/9//3//f/9//2
//b/9v/4//j/+P/4//f/9//3//b/9P/0//b/9v/2//b/9v/2//j/9//3//f/9//4//j/
+P/4//j/+P/4//j/+f/5//n/+f/6//r/+v/6//n/+f/5//v//P/8//z/+v/7//v/+//7
//v/+//7//z//P/8//z//P/8//z//P/8//z//P/8//z//P/8//v/+//8//z//P/8//z/
/P/8//r/+v/6//n/+f/5//n/+f/5//r/+//8//v/+//7//v//f/8//v/+//7//v/+//7
//n/+f/5//n/+f/5//n/+f/5//n/+f/5//n/+f/5//n/+f/5//n/+f/3//f/9//3//f/
+P/4//j/+f/5//n/+f/5//n/+v/6//n/+f/5//n/+f/5//n/+P/4//j/+f/5//f/+P/4
//j/+v/6//r/+v/6//r/+f/5//n/+//7//r/+v/6//r/+v/6//r/+v/6//r/+v/6//r/
+v/6//r/+v/6//r/+v/6//r/+v/6//r/+v/6//r/+v/6//r/+v/6//z//P/8//z//f/+
////AQD//wAAAAABAAIAAgACAAMAAwADAAMAAgACAAIAAQABAAEAAQAAAAAAAgAEAAUA
BgAHAAgACAAIAAcABwAIAAoACQAIAAcABQABAAAA///8//7//v///wAAAQABAAEAAAD+
//z/+v/6//n/+P/3//f/9//3//f/9//2//b/9//3//f/9//3//f/9f/1//X/9P/0//T/
9P/0//b/9v/2//b/9v/1//X/9f/3//v/AQAIAA0AEAAUAB4AKQA5AEcAVABjAHEAewB/
AHAAVQBDADwANAAoAB0AEwAJAPv/6f/d/9r/1v/Y/97/5v/t//L/9P/0//f/9//3//f/
9//3//b/9v/2//b/9P/0//X/9f/3//b/9v/2//n/+f/5//n/+//7//v/+//5//r/+v/6
//n/+v/6//r//P/8//v/+//5//n/+f/5//n/+v/6//v//P/8//z//P/8//z//P/8//7/
//////////8AAAAAAQABAAEAAwADAAIAAwADAAQAAwADAAMABQAHAAgACAAIAAsADAAM
AA0ADAANAA0ADAAPABAAEQASABMAFQAWABgAGQAaABsAHAAcAB0AHgAhACEAIwAkACUA
JgAnACgAKQApACkAKQApACwALAAtAC4ALgAtACwALAAsACsAKgApACQAIgAhAB8AGwAZ
ABcAFAATABIAEAAPAA4ADAAKAAkABwAFAAQAAQADAAEAAAD///7//f/8//v//P/7//v/
+//4//j/+P/4//r/+f/5//n/9//3//f/9//1//T/9P/0//L/8v/y//L/8//z//P/8v/0
//T/9v/2//T/9P/0//T/9v/1//X/9f/z//T/9P/0//T/9P/0//T/9P/1//X/9f/z//T/
9P/0//X/9f/2//f/9//4//j/+P/2//f/9//3//f/9//3//f/9v/2//b/9v/2//b/9v/2
//b/9v/2//b/+P/4//j/9//1//b/9v/2//b/9v/2//b/9f/0//P/8f/x//H/8f/x//H/
8v/z//T/8f/x//H/8f/x//D/7//v//H/8f/x//H/8f/x//H/8f/x//H/8f/x//H/8f/x
//H/7//v/+//7//t/+3/7f/t/+3/7f/t/+3/7//w//D/8P/t/+3/7f/t/+3/7f/u/+7/
7//v/+//7//v/+//7//u/+7/7v/v/+//7f/u/+7/7v/u/+7/7v/u//D/8P/v/+//7f/t
/+3/8P/u/+7/7v/u/+7/7v/u/+7/7v/u/+7/7v/u/+7/7v/u/+z/7P/s/+z/7P/s/+z/
7P/u/+7/7v/u//D/8P/w//D/8f/x//L/8v/z//T/9P/0//X/9f/1//X/9P/0//T/8//z
//H/8f/w//L/8v/0//X/9v/3//j/+P/4//f/9//4//r/+v/6//r/+P/1//P/8f/w//D/
8P/x//L/8//z//P/8v/w/+7/7P/q/+n/6P/n/+n/6f/p/+n/6f/o/+j/6f/n/+f/5//n
/+n/6f/p/+n/6P/o/+j/6P/o/+j/6P/o/+r/6v/n/+X/5//r/+//9f/8////AgAIABQA
IQAxAD0ATgBfAGsAcQBrAFgAQQA1ADAAJgAaAA8ABQD5/+n/2f/P/8z/yP/K/9L/3P/h
/+T/5v/o/+n/6f/p/+n/6f/p/+r/6v/q/+r/6P/o/+n/6f/r/+r/6v/q/+n/6f/p/+n/
6f/p/+n/6f/p/+r/6v/q/+n/6v/q/+r/7P/s/+v/6//r/+v/6//r/+v/7P/s/+3/7v/u
/+7/7v/w//D/8P/w//D/8f/x//H/8f/y//L/8//z//P/9f/1//j/+f/5//r/+//7//v/
/f/9//7//v/+/wEAAgACAAMAAwAFAAYABgAHAAgACQAKAAkACwAMAA4ADQAOAA8AEAAS
ABMAFAAXABcAGQAaABsAHAAdAB4AHwAjACMAIwAjACQAJAAlACYAJAAjACIAIgAgAB8A
HgAdABwAGgAZABcAEwARAA8ADAAKAAgABQADAAQAAgAAAP///P/7//v/+f/5//f/9v/1
//T/8//y//H/8v/x//H/8f/w//D/8P/w/+7/7f/t/+3/7//v/+//7//t/+z/7P/s/+z/
7P/s/+z/7f/t/+3/7P/s/+z/7v/u/+7/7v/u/+7/7v/t/+3/7f/t/+7/7v/u/+7/7v/u
/+7/8P/x//H/8f/x//L/8v/y//L/8f/x//H/8//0//T/9P/0//X/9f/1//X/9f/1//X/
9P/0//T/9P/y//L/8v/y//L/8v/y//L/8v/y//L/8f/x//L/8v/y//T/9P/0//T/8v/y
//L/8f/x//H/8f/x//D/8P/w//D/7//v/+//7//v/+7/7f/t/+3/7f/t/+3/7//v/+//
7//v/+//7//v/+3/7f/t/+3/7f/t/+3/7f/t/+3/7f/t/+3/7f/t/+3/7f/u/+7/7v/t
/+3/7f/t/+3/7f/u/+7/7f/t/+3/7f/v/+//7//u/+7/7v/v/+//7//w//D/8P/u/+7/
7v/u/+7/7v/t/+3/7//v/+//7v/u/+7/7v/u/+7/7v/u/+7/8P/w//D/8P/w//D/8P/w
//L/8v/y//L/8P/w//D/8P/y//L/8v/y//T/9P/0//T/9v/3//f/+P/4//n/+v/6//r/
+//7//v/+f/4//j/+P/5//n/9//3//b/9v/2//j/+f/6//v//P/8//z/+//7//z//v/+
//7//v/9//v/+v/5//b/9v/2//f/+P/5//n/+f/4//b/9P/y//L/8f/w/+//7//v/+//
7//v/+7/7v/v/+//7//v//H/8f/x//H/8f/w//D/8P/y//L/8v/y//L/8v/y//H/8f/x
//P/9//9/wQACwAOABIAGAAlADMAQQBOAFsAawB1AHsAdABbAEEANAAsACAAFQALAAMA
8//j/9X/0P/O/9L/2v/k/+v/8P/y//T/9f/3//j/9//2//X/9v/2//b/9v/0//T/9f/1
//f/9v/2//b/9//3//f/9//3//f/9//3//f/+P/4//j/9//4//j/+P/6//r/+f/5//v/
+//7//v/+//8//z//f/8//z//P/8//z//P/8//z//P/9//3//f/9//7//v////////8B
AAEAAgADAAMABAAFAAUABQAHAAcACAAIAAgABwAIAAgACQALAA0ADgAOABEAEgATABQA
FQAXABgAGgAbABwAHQAeACAAIQAiACUAJwApACoAKwAqACsALAAtADEAMQAxADEAMgAy
ADMANAAyADEAMAAwADAALwAuAC0AKgAoACcAJQAhAB8AHQAaABoAGAAVABMAEAAOAAwA
CwAIAAcABwAFAAUAAwACAAEAAgABAAAA///+//3//f/9//z//P/8//z//P/7//v/+//7
//v/+//7//v/+v/6//r/+v/6//r/+v/5//n/+f/4//j/+P/6//r/+v/6//r/+v/6//n/
+f/5//f/+P/4//j/+P/4//j/+P/4//n/+f/5//f/+P/4//j/+v/5//n/+f/7//z//P/8
//r/+//7//v//f/9//3//f/8//z//P/8//z//P/8//z//P/8//z//P/8//z//P/7//v/
/P/8//z//P/8//z//P/8//z//P/7//v/+//7//v//P/8//z//P/7//v/+//7//3//P/7
//v/+//7//v/+//7//v/+//7//v/+//7//v/+//7//v/+//7//v/+//7//v/+//7//v/
+//7//v/+//5//r/+v/6//n/+f/5//n/+f/5//r/+v/3//f/9//3//n/+f/5//j/+P/4
//n/+f/3//j/+P/4//b/9v/2//b/+P/4//f/9//5//n/+f/4//j/+P/4//j/+P/4//j/
+P/4//j/+P/4//j/+P/4//j/+P/4//j/+P/4//j/+P/4//j/+P/4//j/+P/4//j/+P/5
//r/+//8//7//v///////v/+////AAACAAIAAwADAAMAAwACAAIAAgABAAEA//////7/
/v/+/wAAAQACAAMABAAEAAQAAwADAAQABgAGAAYABgAFAAMAAgABAP7//v/+////AAAB
AAEAAQAAAP7//P/6//r/+f/6//n/+f/5//n/+f/5//j/9v/3//f/9//3//f/9//3//f/
9//2//b/9v/2//b/9v/4//b/9v/2//X/8//1//f/+/8BAAYACwAQABQAGgAlADUAQwBQ
AF8AbQB3AH0AdgBfAEUAOAAwACYAGwARAAkA+//p/93/1v/S/9b/3P/m/+//9P/2//j/
+f/5//n/+f/5//n/+P/4//j/+P/4//j/+f/5//v/+v/6//r/+//7//v/+//7//v/+//7
//v//P/8//z/+//8//z//P/+//7//f/9//3//f/9//3///8AAAAAAQAAAAAAAAAAAAIA
AgACAAIABAAFAAUABQAFAAYABgAHAAUABQAHAAcACAAJAAkACgAJAAkACQALAAsADAAM
AAwADwAQABAAEQARABMAFAAUABcAGAAZABoAGwAdAB4AIAAhACIAIwAkACYAJwAoACsA
KwAtAC4ALwAwADEAMgAzADUANQA1ADUANgA2ADcAOAA4ADcANgA2ADQAMwAyADEAMAAu
AC0AKwAnACUAIwAgACAAHgAbABkAFgAUABIAEQAQAA8ADwANAAsACQAIAAcABgAFAAQA
AwAEAAMAAwADAAIAAgACAAIAAgABAAEAAQD//////////wEAAAAAAAAAAAAAAAAAAAD/
///////+//7//v8AAAAA/v/+//7//v/+//3//f/9////AAAAAAAA/v/+//7//v/+////
/////wEAAgACAAIAAAD///////8BAAIAAgACAAAAAQABAAEAAQABAAEAAQAEAAQABAAE
AAQABAAEAAQABAAEAAQABAACAAIAAgABAAEAAgACAAIABAAEAAQABAAEAAQABAADAAMA
AwADAAMAAgACAAIAAgADAAMAAwADAAUABAADAAMAAwADAAMAAwABAAEAAQABAAEAAQAB
AAEA/////////////////////wEAAQABAAEAAQABAAEAAQD//wAAAAAAAP//////////
/////wAAAAD///////////////////7//v/+/////////wAAAAAAAAAAAAAAAAAAAAAA
AP////////////8AAP7//v/+//7/AAAAAAAAAAD+//7//v/+//7//v/+//7/AAAAAAAA
AAAAAAAAAAAAAAAAAAAAAAAAAgACAAIAAgAEAAQABAAFAAcACAAIAAkACAAIAAgACQAH
AAcABwAGAAYABgAFAAUAAwADAAIAAgACAAQABQAGAAkACgAKAAoABwAHAAgACgAKAAoA
CgAJAAcABgAFAAIAAgACAAMABAAFAAUABQAEAAQAAgAAAAAAAQAAAP/////+//3//P/7
//z//P/9//3/+//7//v/+//7//v/+//6//r/+v/6//r//P/8//z//P/8//v/+//7//3/
//8DAAgADwAUABgAHAAlADMAQQBOAFsAawB5AIMAhAB3AF0ASABAADgAKwAfABcADQD/
/+3/5P/g/+D/4v/o//P//P8CAAIA//8DAAUABQAFAAUAAgACAAIAAgACAAIAAwADAAMA
AgACAAIAAwADAAMAAwADAAMAAwADAAEAAgACAAIAAwAEAAQABAAEAAQAAwADAAMAAwAD
AAMAAwAEAAQABQAEAAQABAAEAAQABAAEAAQAAgADAAMAAwADAAQABAAFAAUABQAHAAcA
BgAHAAcACAAHAAcABwAJAAsADAAMAAwADQAOAA4ADwAPABEAEgASABMAFAAVABYAFwAZ
ABoAHAAdAB4AHwAgACQAJQAmACkAKQArACwALQAuAC8AMAAxADMAMwAzADMANAA0ADUA
NgA2ADUANAA0ADQAMwAyADEALgAsACsAKQApACcAJQAiACAAHgAbABkAGAAWABQAEwAQ
AA8ADwANAAsACQAIAAcABgAFAAQAAwAEAAMAAwADAAIAAgACAAIAAgABAAEAAQD/////
/////wEAAAAAAAAAAAAAAAAAAAABAAEAAQAAAAIAAgAEAAQABgAGAAYABgAGAAUABQAF
AAUABgAGAAYABgAGAAYABgAGAAcABwAHAAcACAAIAAgACgAJAAkACQAJAAoACgAKAAgA
CQAJAAkACQAJAAkACQAKAAoACgAKAAoACgAKAAoACgAKAAoACgAKAAoACgAJAAkACgAK
AAoACAAIAAgACAAIAAgACAAHAAcABwAHAAcABgAGAAYABgAHAAcABwAHAAcABgAFAAUA
BwAHAAcABwAHAAcABwAHAAcABwAHAAcABQAFAAUABQAFAAUABQAFAAUABQAFAAUAAwAD
AAMAAwADAAQABAAEAAMAAwADAAMAAwADAAQABAADAAMAAwADAAMAAwADAAIAAgACAAMA
AwADAAQABAAEAAQABAAEAAQABgAGAAUABQAFAAUABQAEAAQABAAEAAQABgAGAAYABgAI
AAgACAAIAAgACAAIAAgACQAJAAoACgALAAwADAAMAA0ADQANAA0ADAAMAAwACwANAAsA
CwAKAAkACAAJAAkADAANAA4ADgAQAA8ADwAQABIAEgASABIAEQAPAA4ADQAKAAoACgAL
AAoACwALAAsADAAKAAgABgAEAAMAAgABAAEAAQABAAEAAQAAAAAAAQABAAEAAQABAAEA
AQABAAEAAAAAAAAAAAAAAAAAAAAAAAAAAAD///////8BAAUACwASABcAHAAgACgANQBD
AFEAXgBtAH0AhwCLAIIAZwBPAEQAPAAwACMAGwARAAMA9f/p/+L/4v/m/+z/9v/9/wIA
BAAGAAcABwAHAAcABwAHAAgACAAIAAgACAAIAAkACQAJAAgACAAIAAkACQAJAAkACQAJ
AAkACQAJAAoACgAKAAkACgAKAAoADAAMAAsACwANAA0ADQANAAsADAAMAA0ADgAOAA4A
DgAOAA4ADgAOAA4ADwAPAA8ADwAQABAAEQARABEAEwATABQAFQAVABYAFQAVABUAFwAZ
ABoAGgAaABsAHAAcAB0AHQAfACAAIAAjACQAJQAmACcAKQAqACwAKwAsAC0ALgAyADMA
NAA3ADcAOQA6ADsAPAA9AD4APwBBAEEAQQBBAEQARABFAEYARQBDAEEAQABAAD8APgA9
ADwAOgA5ADcAMwAxAC8ALAAsACoAJwAlACQAIgAgAB8AHAAbABsAGQAZABcAFgAVABYA
FQAUABMAEgARABEAEQAOAA4ADgAOABAADwAPAA8ADQANAA0ADQALAAoACgAKAAwADAAM
AAwADQANAA0ADAAMAAwADgAOAAwADAAMAAwADAALAAsACwALAAwADAAMAAoACgAKAAoA
CgALAAsACwALAAwADAAMAA4ADQANAA0ADQAOAA4ADgAOAA8ADwAPAA8ADwAPAA8AEAAQ
ABAAEAAQABAAEAAQAA4ADgAOAA4ADgAOAA4ADQAPABAAEAAQABAAEAAQABAAEAAQABAA
DwAPAA8ADwAPABAAEAAQABAADwAPAA8ADwANAAwACwALAAsACwALAAsADQANAA0ADQAN
AA0ADQANAA0ADQANAA0ACwALAAsACwALAAsACwALAAkACQAJAAkACQAKAAoACgALAAsA
CwALAAkACQAKAAoACwALAAsACwALAAsACwAKAAoACgALAAsACQAKAAoACgAKAAoACgAK
AAoACgAJAAkACQAJAAgACgAKAAoACgALAAwADgAPABAAEAARABIAEAAQABEAEQARABEA
EAAQAA4ADQANAAsADQAMAAwADAAMAA0ADgAPABAAEAAQAA8ADQAOABAAEAASABIAEQAP
AA4ADQAKAAoACAAJAAoACwAJAAkACAAGAAYABAAEAAMAAAD////////////////+//z/
/f/9//3//f/9//3//f/9//3//P/8//r/+v/6//r//P/8//z//P/7//n/+f/7////BQAK
AA0AEAASABoAJwA3AEUAVABlAHUAfwB/AHQAXQBJAEIAOgAyACkAHQATAAcA9f/n/+D/
3v/e/+T/7P/z//j/+v/6//v//f/9//3//f/9//7//v/+//7//v/+//////////7//v/+
//3//f/9//3//////////////wAAAAAAAP//AAAAAAAAAAAAAP////8BAAEAAQABAP//
AAAAAAEAAgACAAIAAgACAAIAAgACAAIAAwADAAMABQAGAAYABwAFAAUABwAHAAYABwAH
AAgACwALAAsADQALAAwADAAMAA0ADgAOAA8AEQATABQAFAATABQAFQAWABkAGwAcAB4A
HwAgACEAIgAiACMAJAAnACUAJwAoACkAJwAlACMAIQAhACEAIQAhACIAIgAjACQAIgAh
ACAAIAAeAB0AHAAbABYAFAATABEADwANAAsACAAGAAQAAQD///7//P/6//n/9v/1//X/
8//x/+//7v/t/+7/7f/s/+v/6v/p/+n/6f/m/+b/5v/m/+j/5//n/+f/5f/l/+X/5f/l
/+T/5P/k/+L/4v/i/+L/4//j/+P/4v/i/+L/5P/k/+L/4v/i/+L/4v/h/+H/4f/h/+L/
4v/i/+L/4v/i/+L/5P/l/+X/5f/l/+b/5v/m/+b/5f/l/+X/4//k/+T/5P/m/+f/5//n
/+f/5//n/+f/5//m/+X/5P/k/+T/5P/k/+T/5P/k/+T/5v/m/+b/5f/j/+T/5P/k/+L/
4v/i/+L/4v/i/+L/4f/h/+H/4f/h/+D/4P/g/+D/4f/h/+H/4f/h/+D/3//f/9//3//f
/9//3//f/9//3//f/9//3//f/9//3//f/9//3//f/9//3//f/9//3//f/9//3//f/9//
3f/e/97/3v/d/93/3f/d/93/3f/e/97/3f/d/93/3f/b/9v/2//a/9r/2v/b/9v/2//c
/9z/3P/c/9z/3P/c/9z/3P/b/9v/2//b/9v/2v/c/9z/3P/c/9r/2v/a/9r/3P/c/9z/
3P/e/97/3v/e/97/3//f/+D/4P/h/+L/4v/i/+P/4//j/+P/4v/i/+L/4//j/+H/4f/e
/97/3v/g/+P/5P/l/+b/5P/k/+P/4//k/+b/5v/m/+j/5//l/+T/5f/i/+L/4v/j/+T/
5f/l/+P/4v/g/97/3P/c/9v/2v/Z/9n/2f/Z/9v/2//a/9r/2//b/9v/2//b/9v/2//b
/9n/2P/Y/9j/2f/a/9v/3P/c/9r/2v/V/9P/0//X/93/4//q/+//8v/4/wIADwAfAC0A
OgBHAFUAYQBjAFQANwAjABoAEgAGAPv/8f/n/9f/x/+9/7r/uP++/8b/zv/V/9r/3P/c
/9//3//f/9//3//f/97/3v/e/97/3v/e/9//3//h/+D/4P/g/+H/4f/h/+H/4f/h/+H/
4f/h/+L/4v/i/+H/4v/i/+L/5P/k/+P/4//l/+X/5f/l/+P/5P/k/+X/5v/m/+b/5v/o
/+j/6P/o/+r/6//r/+v/6//s/+z/7f/t/+3/7//v/+7/7//v//D/8f/x//H/8//z//T/
9P/0//X/9v/2//f/+f/7//z//P///wAAAQACAAMABQAGAAgACQAKAAsADAAOAA8AEAAT
ABUAFwAYABkAGgAbABwAHQAfAB8AHwAfACAAIAAhACIAIgAhACAAIAAeAB0AHAAbABgA
FgAVABMADwANAAsACAAIAAYAAwABAAAA/v/8//v/+f/3//b/8//z//H/8P/v//D/7//u
/+3/7v/t/+3/7f/s/+z/7P/s/+z/6//r/+v/6//r/+v/6//p/+j/6P/o/+r/6v/q/+r/
6f/p/+n/6P/q/+r/7P/s/+r/6v/q/+r/6v/p/+n/6f/p/+r/6v/q/+r/6v/q/+r/7P/t
/+3/7f/t/+7/7v/u/+7/7f/t/+3/6//s/+z/7P/u/+//7//v/+//7//v/+//7v/u/+7/
7v/u/+7/7v/u/+7/7v/u/+7/8P/w//D/7//v//D/8P/w/+7/7v/u/+7/7v/u/+7/7f/v
/+//7//v/+7/7v/u/+7/7//v/+//7//x//D/7//v/+//7//v/+//7//v/+//7//t/+3/
7f/t/+3/7f/t/+3/7//v/+//7//v/+//7//v/+//7//v/+//7f/u/+7/7v/v/+//7//v
/+3/7f/u/+7/7f/t/+3/7f/v/+//7//u/+7/7v/v/+//7//w//D/8P/w//D/8P/w//D/
8P/v/+//8f/x//H/8P/w//D/8P/w//D/8P/w//D/8P/w//D/8P/w//D/8P/w//L/8v/y
//L/9P/0//T/9P/1//X/9v/2//f/+P/4//j/+f/5//n/+f/4//j/+P/3//f/9f/1//T/
8v/y//T/9f/2//f/+P/4//j/9//3//j/+v/6//r/+v/6//n/+f/5//T/9P/0//X/9v/3
//f/9//4//b/9P/y//D/7//u/+3/7f/t/+3/7f/t/+z/7P/t/+3/7f/t/+3/6//r/+v/
6//s/+z/7P/s/+z/7P/s/+z/7P/u/+3/6//r/+3/7//z//r/AQAGAAoAEAAXACMAMQA+
AEsAWQBnAHEAdABnAEsANAAqACIAFQALAAMA+f/p/9n/0P/K/8r/zv/W/9//6P/s/+7/
7//x//H/8f/x//H/8P/w//D/8P/y//L/8//z//H/8P/w//D/8f/x//H/8f/x//H/8f/x
//P/9P/0//T/8//0//T/9P/2//b/9f/1//f/9//3//f/9//4//j/+f/4//j/+P/4//j/
+P/4//j/+P/5//n/+f/7//z//P/9//3//f///////v//////AAABAAEAAQADAAMABAAE
AAQABQAGAAYABwAFAAcACAAIAAkACgALAAwADwARABIAFAAVABYAFwAYABoAGwAcAB8A
HwAhACIAIwAkACUAJgAnACkAKQApACkALAAsAC0ALgAuAC0ALAAsACwAKwAqACkAJgAk
ACMAIQAfAB0AGwAYABYAFAARAA8ADgAMAAoACQAGAAUABQADAAMAAQAAAP///v/9//z/
+//8//v/+//7//r/+v/6//r/+P/3//f/9//3//f/9//3//n/+P/4//j/+P/4//j/+P/3
//f/9//2//b/9v/4//j/+P/4//j/+P/4//f/9//3//f/+P/4//j/+v/6//r/+v/6//n/
+//5/w==
         </WaveFormData>
      </LeadData>
      <LeadData>
         <LeadByteCountTotal>10000</LeadByteCountTotal>
         <LeadTimeOffset>0</LeadTimeOffset>
         <LeadSampleCountTotal>5000</LeadSampleCountTotal>
         <LeadAmplitudeUnitsPerBit>4.88</LeadAmplitudeUnitsPerBit>
         <LeadAmplitudeUnits>��V</LeadAmplitudeUnits>
         <LeadHighLimit>2147483647</LeadHighLimit>
         <LeadLowLimit>268435456</LeadLowLimit>
         <LeadID>V1</LeadID>
         <LeadOffsetFirstSample>0</LeadOffsetFirstSample>
         <FirstSampleBaseline>0</FirstSampleBaseline>
         <LeadSampleSize>2</LeadSampleSize>
         <LeadOff>FALSE</LeadOff>
         <BaselineSway>FALSE</BaselineSway>
         <ExcessiveACNoise>FALSE</ExcessiveACNoise>
         <MuscleNoise>FALSE</MuscleNoise>
         <LeadDataCRC32>2833832270</LeadDataCRC32>
         <WaveFormData>
/v/+//7//v/8//z//P/8//z//P/8//z/+v/6//r/+v/6//r/+v/6//j/+P/4//j/9v/2
//b/9v/1//T/8//y//L/8v/y//L/9P/0//T/9P/0//T/9P/0//b/9v/2//b/+P/4//j/
+P/6//r/+v/6//r/+v/6//r/+P/4//j/+P/4//j/+P/4//j/+P/4//j/9v/2//b/9v/2
//b/9v/2//b/9v/2//b/9v/2//b/9v/2//b/9v/2//b/9v/2//b/9v/2//b/9v/2//b/
9v/2//b/9v/2//b/9v/2//b/9v/4//j/+P/4//j/+P/4//j/+P/4//j/+P/4//j/+P/4
//r/+v/6//r/+v/6//r/+v/6//r/+v/6//r/+v/6//r/+P/4//j/+P/4//j/+P/4//j/
+P/4//j/+P/4//j/+P/4//j/+P/4//j/+P/4//j/+P/4//j/+P/4//j/+P/4//j/+P/4
//j/+P/4//j/+P/4//j/+P/4//j/+P/4//j/+P/4//j/+P/4//j/+P/4//b/9v/2//b/
9v/2//b/9v/4//j/+P/4//j/+P/4//j/9v/2//b/9v/4//j/+P/4//j/+P/4//j/+P/4
//j/+P/4//j/+P/4//j/+P/4//j/+P/4//j/+P/2//b/9v/2//j/+P/4//j/+P/4//j/
+P/4//j/+P/4//j/+P/4//j/+P/4//j/+P/4//j/+P/4//b/9v/2//b/9v/2//b/9v/4
//j/+P/4//r/+v/6//r/+//8//3///8CAAIAAgACAAMABAAEAAQABAAEAAQABAADAAMA
AQD///n/9f/z//D/7//t/+z/7P/s/+v/6//r/+n/6P/o/+j/6P/o/+j/5//l/+X/5f/m
/+j/6P/p/+n/6f/q/+v/7P/t/+3/7f/t//D/8f/x//H/7//w//D/7//v//D/8P/w//P/
8//z//P/8//z//P/8//z//P/9P/0//T/9P/0//T/9P/0//X/+v8AAAoAEQAVABIADwAP
ABMAFwAZABQACwD5/+X/1//N/8L/s/+n/6D/oP+g/5//nf+Y/5T/lP+f/6z/sv+2/7//
zf/Y/+D/6f/v//T/9v/4//n/+//8//3//f/9//3//v/+//7/////////AQABAAEAAgAB
AAEAAQABAAIAAgACAAIAAgACAAIAAgACAAIAAgACAAIAAgACAAIAAgACAAIAAgACAAIA
AgACAAAAAAABAAEAAQABAAAAAAAAAAAAAAAAAAAAAAD//////////////////////v/+
//7//v/+//7//v/+//7//v/+//7//v/+//7//v/+//7//v/9//3//f/9//3//f/8//z/
/P/7//r/+v/5//j/+P/4//f/9//2//j/9v/0//P/9P/0//T/9P/0//L/8v/y//D/8f/0
//X/9f/1//X/9//4//n/+f/6//j/+P/6//r//P/8//3//f/9//3//f/9//3//f/+//7/
/v/+//7//v/+//7//v/+//7//v/+//7//v/+//7//f////////////3//f/9//3/+//7
//v/+//7//v/+//7//v/+//7//v//f/9//3//f/9//3//f/9//v/+//7//v//f/9//3/
/f/9//3//f/+//7//v/+//7//v/+//7//v/+//7//v/+//7//f/9//3//f/9//3//f/9
//3//f/9//3//P/8//z//P/8//z//P/8//z//P/7//3//f/+//7//v/+//7//v/9//3/
/f/9//3//f/9//3//f/9//3//f/9//z//P/8//7//v/+//7//P/8//z//P/8//z//f/9
//z//P/8//z//f/9//3//f/+//7//v/+//3//f/9//3//f/9//3//f/+//7//v/+//z/
/P/8//z//P/8//z//P/8//z//P/8//z//P/8//z//P/8//z//P/8//z//P/8//z//P/8
//3/+//7//v/+v/6//r/+v/6//z//P/8//z/+v/6//r/+v/6//r/+v/6//z//P/8//z/
/P/8//z//P/8//z//P/8//7//v/+//7//v/+//7//v///wAAAQACAAQABAAEAAQABQAH
AAkACgAKAAoACwAMAAwADAAMAAwACgAKAAkACQAHAAUAAQD9//3/+v/5//f/9v/2//T/
8//1//X/9f/0//T/9P/0//T/8v/x//H/8f/y//T/9f/2//X/9f/3//j/+f/6//v/+//7
//v//P/9/////////wAAAAD/////AAAAAAAAAQABAAEAAQABAAEAAQABAAEAAQACAAIA
AgACAAIAAgACAAIABQAMABQAHgAjACMAIAAfACEAJwArACcAHgAPAPv/6f/d/9P/yP+7
/7H/sP+w/7D/rf+r/6b/pP+q/7X/vv/E/8j/0//f/+z/9P/9/wMACAAKAAwADQANAA4A
DwAPAA8ADwAQABAAEQATABQAFQAXABcAFwAYABcAFwAXABcAGAAYABgAGAAaABoAGgAa
ABoAGgAaABoAHAAcABwAHAAdAB4AHwAgACAAIAAgACAAIAAgACEAIQAhACEAIAAgACIA
IgAiACIAIgAiACEAIQAfAB8AHwAfAB8AHwAeAB4AIAAgACAAIAAgACAAIAAgACAAIAAg
ACAAIAAgACAAIAAiACEAIQAhAB8AHwAfAB4AIAAgAB8AHgAeAB0AHAAcAB4AHQAdABwA
HAAaABgAFwAYABgAGAAYABgAFgAWABYAFQAVABcAFwAXABcAFwAZABoAGwAbABwAHAAc
AB4AHgAcABwAHQAdAB0AHQAdAB0AHQAdAB4AHgAeAB4AHgAeABwAHAAcABwAHAAcABwA
HAAcABwAHAAbABsAGwAbABsAGwAbABsAGwAbABsAGwAbAB0AHQAdAB0AGwAbABsAGwAd
AB0AHQAdABsAGwAbABsAGwAbABsAGwAdAB0AHQAdABsAGwAbABwAHAAcABwAHAAcABwA
HAAcABoAGgAaABoAHAAbABsAGwAbABsAGwAbABkAGQAZABkAGQAYABgAGAAYABgAGAAY
ABgAGAAYABcAFQAVABYAFgAUABQAFAAUABEAEQARABEAEwATABMAEwARABEAEQARABEA
EAAQABAAEAAQABAAEAAQABAAEAAQAA4ADgAPAA8ADgAOAA4ADgANAA0ADQANAAwADAAM
AAwADQANAA0ADQANAA0ADQANAAwADAAMAAwADAAMAAwADAAMAAwADAAMAAwADAAMAAwA
CgAKAAoACgAKAAoACgAKAAoACgAKAAoACgAKAAoACwAJAAkACQAIAAoACgAKAAoACgAI
AAgACAAIAAgACAAIAAgACAAIAAgABgAGAAYABgADAAIAAQAAAAAAAAAAAAAAAgACAAIA
AgAEAAQABAAEAAYABgAHAAgACAAIAAgACQAKAAoACgAKAAgACAAIAAcABQADAAEA/f/7
//n/9v/1//P/8v/y//D/7//v/+//7//u/+7/7v/u/+7/7v/t/+3/7//v//D/8P/w//H/
8f/z//T/9f/2//f/9f/1//X/9v/3//f/9//3//b/9v/1//X/+P/4//j/+f/5//n/+f/5
//f/9//3//f/+f/6//r/+v/6//r/+v/6//r///8GABAAFgAXABUAEgATABcAGwAfABsA
FAAFAPH/4f/X/8//wv+1/6v/qv+q/6r/p/+l/6D/oP+m/7H/uP+6/8D/y//Z/+L/6P/v
//X/+P/6//z////9//7///////////8AAAAAAAABAAEAAQABAAEAAQACAAEAAQABAAEA
AgACAAIAAgAAAAAAAAAAAAIAAgACAAIAAgACAAIAAgACAAIAAgACAAIAAgACAAIAAAAA
AAEAAQABAAEAAAAAAAAAAAAAAAAA/v/+//3//f/9//3//f/9//3//f/8//z//P/8//z/
/P/8//z//P/8//z//P/8//z//P/8//z//P/8//v/+//7//v/+//7//r//P/8//v/+v/6
//n/+P/4//j/9//3//b/+P/2//T/8//0//T/9P/0//L/8P/w//D/7v/v//L/8//z//P/
8//1//T/9f/1//b/9v/2//j/+P/4//j/+f/5//v/+//7//v/+f/5//r/+v/6//r/+v/6
//r/+v/6//r//P/8//z//P/8//z//P/7//v/+//7//v/+//7//v/+//7//v/+//7//3/
/f/9//3/+//7//v/+//9//3//f/9//3//f/9//3//f/9//3//f////////////3//f/9
//7//v/+//7//v/+//7//v/+//7//v/+//7/AAD/////////////////////////////
///+//7//v/+//7//v/+/wAAAAAAAP///////wAAAAD+//7//v/+////////////////
//////8BAAEAAQABAAMAAgACAAIAAgACAAIAAgACAAIAAgACAAAAAAABAAEAAgACAAIA
AgABAAEAAQABAAIAAgACAAIAAQABAAEAAQABAAEAAQABAAIAAgACAAIAAAAAAAAAAAAC
AAIAAgACAAIAAgACAAIAAgACAAIAAgACAAIAAgACAAIAAgACAAIAAgACAAIAAwADAAMA
AwACAAIAAgACAAIAAgAEAAQABAACAAIAAgACAAQABAAEAAQAAgACAAIAAgACAAIAAgAC
AAIAAgACAAIABAAEAAQABAACAAIAAgACAAAAAAAAAAEAAAAAAAAAAAABAAIAAgACAAAA
AAAAAAAA//////3/+//3//P/8f/u/+3/6//q/+r/6v/p/+n/6f/n/+b/5v/m/+j/6P/o
/+f/5//n/+f/6P/o/+j/6f/p/+3/7v/v//D/7//v/+//7//w//H/8f/x//H/8v/y//H/
8f/y//L/8v/z//P/8//z//P/8//z//P/8//z//T/9P/0//T/9P/0//T/9P/3//z/BAAM
ABMAEwAQAA0ADQATABkAGwAWAAkA9f/l/9v/z//A/6//pf+e/57/nP+b/5f/kP+K/5D/
nf+q/7D/tv/D/9H/2v/i/+v/8f/0//b/+P/5//n/+v/7//v/+f/5//r/+v/8//3//f/9
//3//f/9//7///////////8AAAAAAAAAAAAAAAAAAAAA/v/+//7//v/+//7//v/+//7/
/v/+//7//v/+//7//v8AAAAAAQABAAEAAQAAAAAAAAAAAAAAAAAAAAAA////////////
//////////7//v/+//7//v/+//7//v/+//7//v/+//7//v/+//7//v/+//7//f/9//3/
/f/9//3//P/6//r/+f/4//r/+f/4//j/+P/3//f/9v/2//T/8v/x/+7/7v/u/+7/7v/s
/+z/7P/q/+v/7v/v/+7/7f/s/+3/7P/t/+3/7v/w//D/8v/y//L/8v/z//P/8//z//P/
8//z//P/9P/0//L/8v/y//L/9P/0//T/9P/y//L/8v/y//L/8v/y//H/8f/x//H/8f/x
//H/8f/x//H/8f/x//H/8f/x//H/8f/x//H/8f/x//H/8f/x//H/8f/x//H/8f/z//P/
8//z//P/8//z//P/8//z//P/9P/0//T/9P/0//T/9P/0//T/9P/0//T/9P/2//X/9f/1
//P/8//z//P/8//z//P/8//z//L/8v/y//L/8v/y//L/9P/0//T/8//0//X/9//4//r/
+v/6//r/+f/5//n/+f/5//n/+f/5//n/+f/5//n/+f/4//j/+P/6//r/+v/6//r/+v/6
//r/+v/6//v/+//6//r/+v/6//v/+//7//v/+v/6//r/+v/5//n/+f/5//n/+f/5//n/
+v/6//r/+v/6//r/+v/6//r/+v/6//r/+v/6//r/+v/6//r/+v/6//r/+v/6//r/+v/6
//r/+v/6//r/+v/7//v/+//7//r/+v/6//r/+v/6//r/+v/6//r/+v/6//r/+v/6//r/
+v/6//r/+v/6//r/+v/6//r/+v/6//r/+v/6//r/+v/6//z//P/8//z//v/+//7//v//
/wAAAQACAAMABAAEAAQABAAFAAYABgAGAAYABgAGAAYABQAFAAMAAQD9//n/9//0//P/
8f/w//D/7v/t/+3/7f/t/+z/7P/s/+z/7P/s/+v/6//r/+v/7P/s/+z/7f/v//H/8v/z
//T/9f/1//X/8//0//X/9f/1//X/9v/2//X/9f/2//b/9v/3//f/9//3//f/9//3//f/
9//3//j/+v/6//r/+v/6//j/+v/7/wAACAASABkAGQAWABMAEwAZAB0AHQAYAAsA+f/n
/9v/z//E/7X/qf+k/6L/ov+h/53/mP+U/5j/pf+y/7b/vP/F/9P/3v/k/+3/8//4//r/
/P/9//3//v///////////wAAAAD+/////////////////wAA//////////8AAAAAAAAA
AAAAAAAAAAAAAAAAAAAAAAD+//7//v/+//7//v/+//7//v/+//7//v/8//z//f/9//3/
/f/8//z//P/8//z//P/8//z/+//7//v/+//7//v/+//7//r/+v/6//r/+v/6//j/+P/4
//j/+P/4//j/+P/4//j/+P/4//j/9//3//f/9//3//f/9v/2//b/9f/0//L/8f/w//D/
7v/t/+3/7P/u/+z/6v/p/+j/6P/o/+j/6P/m/+b/5v/k/+X/6P/p/+r/6f/o/+n/6P/p
/+n/6v/s/+z/7v/u/+7/7v/v/+//7//v/+//7//v/+//8P/w//D/8P/w//D/8P/w//D/
8P/u/+7/7v/u/+7/7v/u/+3/7//v/+//7//v/+//7//v/+3/7f/t/+3/7f/t/+3/7f/t
/+3/7f/t/+3/7f/t/+3/7f/t/+3/7f/t/+3/7f/t/+3/7f/t/+3/7f/t/+3/7v/u/+7/
7v/u/+7/7v/u/+7/7v/u/+7/7v/u/+3/7f/t/+//7//v/+//7//v/+//7//v/+7/7v/u
/+7/7v/u/+7/7v/u/+7/7f/t/+3/7v/u/+z/7P/s/+z/6//r/+v/6//r/+v/6//r/+v/
6//r/+v/6//q/+r/6v/q/+r/6v/q/+r/6v/q/+r/6v/q/+v/6//q/+r/6v/q/+v/6//r
/+v/6v/q/+r/6v/r/+v/6//r/+v/6//r/+v/6v/q/+r/6v/q/+r/6v/q/+r/6v/q/+r/
6v/q/+r/6v/q/+r/6v/q/+r/6v/q/+r/6P/o/+j/6P/o/+j/6P/p/+n/6f/p/+j/6P/o
/+j/6P/q/+r/6P/o/+j/6P/o/+j/6P/o/+j/6P/o/+j/6P/o/+j/6P/o/+j/6P/o/+j/
6P/q/+r/6v/q/+z/7P/s/+z/7f/u/+//8P/y//P/9P/0//T/9P/1//b/9v/2//b/9v/4
//j/9//3//f/9f/x/+3/6//o/+f/5f/i/+L/4P/f/93/3f/d/9z/3v/e/97/3v/c/9v/
2//b/9v/3P/c/9z/2//b/93/3v/g/+L/5P/l/+X/5f/m/+f/5//n/+f/6P/o/+f/5//o
/+j/6P/p/+n/6f/p/+n/6f/n/+f/5//n/+b/5v/m/+b/5v/m/+b/5v/n/+r/7v/4/wEA
BQAEAAEA//8DAAkADQAKAAEA8//d/83/w/+4/6n/m/+S/5D/kP+P/4v/iP+E/4L/if+W
/6D/pP+p/7X/wv/K/9H/2f/g/+T/5v/n/+f/6P/p/+n/6f/p/+r/6v/o/+n/6f/p/+n/
6f/p/+r/7f/v//H/8//1//b/9//4//j/+P/4//j/+P/4//j/+P/6//r/+v/6//r/+v/6
//r/+v/6//r/+v/8//z//f/9//3//f/8//z//v/+//7//v/+//7//f/9//3//f/9//3/
+//7//r/+v/8//z//P/8//7//v/+//7/AAAAAAAAAAACAAIAAgACAAQAAwADAAMABQAF
AAUABAAGAAYABQAEAAUABQAFAAYABgAFAAUABAAGAAQAAgABAAEAAgADAAQABAACAAIA
AgABAAEAAwADAAMAAwADAAUABgAHAAcACAAIAAgACgAKAAoACgALAAsACwALAAsACwAL
AAsADAAMAAwADAAMAAwADAAMAAwADAAMAAwADAAMAAoACgAKAAkACwALAAsACwAJAAkA
CQAJAAkACQAJAAkABwAHAAcABwAHAAcABwAHAAUABQAFAAUABQAFAAUABQAFAAUABQAF
AAMAAwADAAMAAwADAAMABAACAAIAAgACAAIAAgACAAIAAgACAAIAAgAEAAMAAwADAAEA
AQABAAEAAQABAAEAAQABAAAAAAAAAAAAAAAAAAAA/v/+//7//f/+////AQACAAQABAAE
AAQABQAFAAUABQAFAAUABQAFAAUABQAFAAUABQAEAAQABAAEAAQABAAEAAQABAAEAAQA
AgACAAMAAwACAAIAAgACAAMAAwADAAMAAgACAAIAAgADAAMAAwADAAMAAwADAAMAAgAC
AAIAAgACAAIAAgACAAIAAgACAAIAAgACAAIAAgACAAIAAgACAAIAAgACAAIAAgACAAIA
AgAAAAAAAAABAAEAAQABAAAAAgACAAIAAgAAAAAAAgAAAAAAAAAAAAAAAAAAAAAAAAAC
AAIAAgACAAMABAAGAAgACAAIAAgACQAKAAoACgAKAAwADAAMAAsADQALAAkABQABAP//
/P/7//f/9v/2//T/8//z//P/8//w//D/8P/w//D/8P/v/+//7//v//D/8P/u/+//7//x
//L/8//0//X/9//3//f/+P/5//n/+f/5//r/+v/5//n/+v/6//r/+//7//v/+//7//v/
+//7//v//f/+//7//v/+//7//v/+/wAAAwAIABAAGgAfAB8AGgAXABsAHwAlACMAHAAP
APv/6f/d/9P/xv+3/6v/pv+m/6b/pf+h/5z/mP+e/6n/tP+6/8D/y//Z/+T/7P/z//n/
/v8AAAIAAwADAAQABQAFAAUABQAGAAYACAAJAAkACQAJAAkACQAKAAsACwALAAsACgAK
AAoACgAKAAoACgAKAAoACgAKAAoACgAKAAoACgAIAAgACAAIAAgACAAIAAgACAAIAAkA
CQAHAAcABgAGAAYABgAGAAYABgAGAAUABQAFAAUABQAFAAUABQAEAAQABAAEAAQABAAE
AAQABAAEAAQABAAEAAQABAAEAAQABAAEAAMAAwADAAMAAwADAAIAAgACAAEAAAD+//3/
/P/8//7//f/9//z//P/6//j/9//2//b/9v/2//b/9P/0//T/9//5//3///8GAAkADAAR
ABQAFQAVABYAGAAYABoAGgAaABoAGwAbABsAGwAbABsAGwAbABwAHAAeAB4AHgAeACAA
IAAgACAAIgAiACIAIgAkACQAJAAjACMAIwAjACMAJQAlACUAJQAnACcAJwAnACcAJwAn
ACcAJwAnACcAJwApACkAKQApACsAKwArACsAKwArACsAKwArACsAKwArAC0ALQAtAC4A
LAAsACwALAAsACwALAAsACwALAAsACwALAArACsAKwArACsAKwArACsAKwArACsAKwAq
ACoAKgAqACoAKgAqACoAKgAqACkAKQApACoAKgAoACgAKAAoACcAJwAnACcAJwAnACcA
JwAnACcAJwAnACcAJgAmACYAJgAmACYAJgAmACYAJgAmACYAJgAnACcAJAAkACQAJAAj
ACMAIwAjACQAJAAkACQAIwAjACMAIwAjACMAIwAjACIAIgAiACIAIgAiACIAIgAiACIA
IgAiACIAIgAiACIAIAAgACAAIAAiACIAIgAiACAAIAAgACAAIAAgACAAIQAhACEAIQAg
ACAAIAAgACAAJAAkACQAJAAkACQAJAAnACgAKAAoACgAKQAqACoAKgAqACoAKgAsACsA
KwApACgAJQAiACEAHAAbABkAGAAWABQAEwATABEAEQAQABAAEAAQABAAEAANAA0ADQAN
ABAAEAAQABEADwARABIAEwAUABUAFQAVABUAFgAXABcAFwAXABgAGAAXABcAGAAYABgA
GQAZABkAFwAXABcAFwAXABcAFwAYABgAGAAYABgAGAAYABgAGwAgACoAMgA3ADcAMgAv
ADMAOQA/AEEAOgAtABsABwD5/+//5v/X/83/yP/I/8b/w/+//7j/tv+6/8P/zv/U/9b/
3//r//j/AAAHAA0AFAAWABgAGQAZABoAGwAbABkAGQAaABoAGAAZABkAGQAbABsAGwAc
ABsAGwAbABsAGgAaABoAGgAYABgAGAAYABYAFgAWABYAFAAUABQAFAAUABQAFAAUABYA
FgAWABYAFAAUABUAFQAVABUAFAAUABQAFAAUABQAEgASABEAEQARABEAEQARABMAEwAS
ABIAEAAQABAAEAASABIAEgASABIAEgASABIAEAAQABAAEAASABEAEQARAA8ADwAPAA4A
DgAOAA0ADAAOAA0ADAAMAAwACwALAAoADQAMAAsACwAKAAoACgAKAAoACAAIAAgABwAH
AAkACQAKAAkACAAJAAoACwALAAwADAAMAA4ADgAMAAwADQANAA8ADwAPAA8ADgANAA0A
DAAOAA4ADgAOAAwADAAMAAwACgAKAAoACgAKAAoACgAJAAkACQAJAAkACQAJAAkACQAJ
AAkACQAJAAkACQAJAAkABwAHAAcABwAJAAkACQAJAAkACQAJAAkACQAJAAkACQAHAAcA
BwAHAAcABwAHAAgACAAIAAgACAAGAAYABgAGAAYABgAGAAYABgAFAAUABQADAAMAAwAD
AAMAAwADAAMAAwACAAIAAgAAAAAAAAAAAAAAAAAAAP///f/9//7//v/+//7//v/+////
/////////f/9//3//f/7//v/+//7//v/+v/6//r/+v/6//r/+v/4//j/+P/4//j/+P/5
//n/+P/4//j/+P/5//n/+f/5//b/9v/2//b/9f/1//X/9f/1//X/9f/1//T/9P/0//T/
9P/0//T/9P/0//T/9P/0//L/8v/y//L/8v/y//L/8v/y//L/8v/y//L/8v/y//L/8P/w
//D/8f/x//H/8f/w//D/8P/w//D/8P/w//D/8P/w//D/8P/w//D/8P/w//D/8f/y//P/
9P/2//b/9v/3//r/+v/6//r/+//8//z//P/8//z//P/8//3//f/7//n/9//z//H/7v/t
/+v/6v/q/+j/5//n/+f/5//m/+b/5v/m/+b/5v/l/+X/5f/l/+b/6P/o/+n/6f/r/+z/
7f/u/+//7//v/+//8P/x//H/8f/x//L/8v/x/+//8P/w//D/8//z//P/8//z//P/8//z
//P/8//0//T/9P/0//T/9P/0//b/+f8AAAgAEgAVABMAEAAPABEAFQAbABsAFAAFAPP/
5f/b/8//vv+x/6X/ov+k/6T/o/+b/5T/kv+a/6f/rv+y/7r/x//V/97/5v/t//P/9v/4
//r/+//7//z//f/9//3//f/+//7//P/9//3//f/9//3//f/+/////////////v/+//7/
/v/+//7//v/+/wAAAAAAAAAAAAAAAAAAAAD+//7//v/+//7//v/+//7//v/+////////
/////v/+//7//v/+//7//v/+//3//f/9//3//f/9//3//f/8//z//P/8//z//P/6//r/
+v/6//r/+v/6//r/+v/6//r/+v/6//n/+f/5//n/+f/5//j/+P/4//f/9v/2//X/9P/0
//T/8//z//L/9P/y//D/7//w//D/8P/w//D/7v/u/+7/7f/t/+//7//v/+//7//x//D/
8f/x//L/8v/y//T/9P/0//T/9f/1//X/9f/1//X/9f/1//b/9v/2//b/9v/2//T/9P/0
//T/9P/0//T/9P/0//T/9P/z//H/8f/x//H/8f/x//H/8f/x//H/8f/x//P/8//z//P/
8//z//P/8//z//P/8//z//P/8//z//P/9f/1//X/9f/1//X/9f/1//X/9f/1//b/9v/2
//b/9v/2//b/9v/2//b/9v/2//b/9v/1//X/9f/1//X/9f/1//P/8//z//P/8//y//L/
8v/0//T/9P/0//T/9P/0//P/8f/x//L/8v/y//L/8v/y//H/8f/x//H/8f/x//H/8f/x
//H/8f/x//H/8P/w//D/8P/w//D/8P/w//D/8P/w//D/8P/x//H/8P/w//D/8P/v/+//
7//v//D/8P/w//D/7//v/+//7//x//H/8f/x//D/8P/w//D/8P/w//D/8P/w//D/8P/w
//D/8P/w//D/8P/w//D/8P/w//D/8P/w//D/8P/w//D/8P/w//D/8f/v/+//7//u//D/
8P/w//D/8P/w//D/8P/u/+7/7v/u//D/8P/w//D/8P/w//D/8P/y//L/8v/y//P/9P/1
//b/9v/2//f/+P/2//b/9v/3//v//P/9//7/CQASABsAIwAnACcAJwAlACMAIQAeAB0A
GwAaABoAGAAXABcAFwAXABgAGAAYABgAFgAWABUAFQAVABUAFgAWABYAFwAXABkAGgAb
ABwAHQAeAB8AIAAiACEAIQAhACEAIgAiACEAIQAjACQAJQAnACkAKQApACkAKQApACkA
KQAnACgAKAAoACoAKgAqACoAKgArACwAMgA6AEUASQBKAEUAQwBFAEsATwBOAEUANwAl
ABUACwAAAPH/4//Y/9b/1v/X/9P/0P/I/8b/zf/c/+b/6v/x////DAAUABsAIwAoACwA
LgAvAC8AMAAxADEAMQAxADIAMgA0ADUANQA1ADUANQA1ADYANQA1ADUANQA0ADQANAA0
ADQANAA0ADQANgA2ADYANgA0ADQANAA0ADYANgA2ADYANgA2ADYANgA2ADYANwA3ADcA
NwA2ADYANAA0ADQANAA2ADYANQA1ADMAMwAzADMAMwAzADIAMgAyADIAMgAyADIAMgAy
ADIANAA0ADQANAAyADIAMgAyADQAMwAzADMAMQAxADEAMAAwADAALwAuADAALwAuAC4A
LgAtAC0ALAAuACwAKgApACoAKgAqACoAKAAmACYAJgAkACUAKAApACkAKQApACsAKgAr
ACsALAAsACwALgAuADAAMAAxADEAMQAxADEAMQAxADEAMgAyADAAMAAwADAAMAAwADAA
MAAwADAAMAAwADAAMAAwAC8AMQAxADEAMQAxADEAMQAxADEAMQAxADEAMQAxADEAMQAx
ADEAMQAxADEAMQAxADEAMQAxADEAMQAxADEAMQAxADEAMQAxADEAMQAxADEAMgAyADIA
MgAyAA==
         </WaveFormData>
      </LeadData>
      <LeadData>
         <LeadByteCountTotal>10000</LeadByteCountTotal>
         <LeadTimeOffset>0</LeadTimeOffset>
         <LeadSampleCountTotal>5000</LeadSampleCountTotal>
         <LeadAmplitudeUnitsPerBit>4.88</LeadAmplitudeUnitsPerBit>
         <LeadAmplitudeUnits>��V</LeadAmplitudeUnits>
         <LeadHighLimit>2147483647</LeadHighLimit>
         <LeadLowLimit>268435456</LeadLowLimit>
         <LeadID>V2</LeadID>
         <LeadOffsetFirstSample>0</LeadOffsetFirstSample>
         <FirstSampleBaseline>0</FirstSampleBaseline>
         <LeadSampleSize>2</LeadSampleSize>
         <LeadOff>FALSE</LeadOff>
         <BaselineSway>FALSE</BaselineSway>
         <ExcessiveACNoise>FALSE</ExcessiveACNoise>
         <MuscleNoise>FALSE</MuscleNoise>
         <LeadDataCRC32>2827354488</LeadDataCRC32>
         <WaveFormData>
OAA4ADgAOAA7AD4AQQBEAEkATABPAFIAVwBaAF0AYABkAGYAaABqAG4AcAByAHQAdQB2
AHcAeAB4AHgAeAB4AHUAdABzAHIAbQBqAGcAZABeAFoAVgBSAEsARgBBADwANwAyAC0A
KAAiAB4AGgAWABEADgALAAgABAACAAAA/v/7//r/+f/4//f/9v/1//T/8v/y//L/8v/w
//D/8P/w//D/8P/w//D/7v/u/+7/7v/u/+7/7v/u/+7/7v/u/+7/7v/u/+7/7v/u/+7/
7v/u/+7/7v/u/+7/7v/u/+7/7v/u/+7/7v/u/+z/7P/s/+z/7v/u/+7/7v/u/+7/7v/u
/+7/7v/u/+7/7v/u/+7/7v/u/+7/7v/u/+7/7v/u/+7/7P/s/+z/7P/q/+r/6v/q/+r/
6v/q/+r/6v/q/+r/6v/q/+r/6v/q/+j/6P/o/+j/5v/m/+b/5v/m/+b/5v/m/+b/5v/m
/+b/5v/m/+b/5v/k/+T/5P/k/+T/5P/k/+T/4v/i/+L/4v/i/+L/4v/i/+L/4v/i/+L/
4v/i/+L/4v/i/+L/4v/i/+D/4P/g/+D/4P/g/+D/4P/g/+D/4P/g/+D/4P/g/+D/3v/e
/97/3v/e/97/3v/e/97/3v/e/97/3v/e/97/3v/e/97/3v/e/97/3v/e/97/3P/c/9z/
3P/c/9z/3P/c/9z/3P/c/9z/3P/c/9z/3P/c/9z/3P/c/9z/3P/c/9z/2v/a/9r/2v/c
/9z/3P/c/97/3v/e/97/4P/g/+D/4P/h/+H/4//k/+b/6P/p/+r/6v/q/+v/6//q/+j/
5//m/+T/4v/i/+H/4P/g/9//3v/d/9z/3P/c/9z/3P/c/9z/3P/c/9z/2//Z/9n/2f/Y
/9r/2P/Y/9j/2P/Z/9v/3P/c/9r/2P/X/9b/1v/X/9f/1v/V/9X/1f/V/9X/1f/V/9X/
1f/V/9X/1f/V/9X/1f/V/9X/1f/V/9X/1v/W/9b/1v/X/9n/3P/g/+X/6v/v//X///8O
ACYARQBqAJMAuQDWAOwA+gD8APkA9QDiAMYAoQBzAD0A//+1/3D/Ov8d/xn/KP8+/1f/
cf+J/6H/tf/C/8z/0v/W/9v/3P/c/93/3//g/+H/4v/j/+T/5f/m/+f/6P/p/+n/6f/q
/+r/7P/s/+3/7f/t/+//7//v/+//8P/w//H/8f/x//L/8v/0//T/9P/0//X/9f/3//f/
9//3//n/+f/6//r/+v/8//3//v/8//3//f///wAAAAABAAIABQAGAAcABwAJAAoACwAN
ABAAEQATABUAFAAWABkAGwAbAB0AHwAhACUAKQArAC0ALwAyADQANwA7AD4AQQBFAEgA
SwBQAFIAVQBYAFwAXgBhAGMAZgBoAGoAbABuAG4AbwBwAHEAcQByAHIAcQBwAG8AbQBr
AGcAZABgAFwAWABUAE8ASQBDAD0AOAAzAC4AKQAlACEAHAAYABQAEAAMAAoACAAFAAIA
///9//v/+f/5//j/9//2//X/9P/0//P/8v/y//L/8v/y//H/8f/x/+7/7v/u/+7/7f/t
/+3/7f/r/+v/6//r/+3/7P/s/+z/7v/u/+7/7v/u/+7/7v/u/+7/7v/u/+//7f/t/+3/
7f/v/+//7//v/+//7//v/+//7//v/+//7//v//D/8P/v//H/8f/x//H/7//v/+//7//v
/+//7//v/+//7//v/+//7//v/+7/7v/u/+7/7v/t/+3/7v/v//D/7//u/+3/6v/n/+X/
5P/j/+T/5f/l/+b/6P/o/+j/6P/m/+X/5f/l/+f/5v/m/+b/5v/l/+X/5f/l/+X/5f/l
/+b/5v/m/+b/5P/j/+P/4//l/+X/5P/k/+T/5P/k/+T/5P/k/+T/5P/k/+T/4//j/+H/
4f/h/+H/4f/h/+H/4f/g/+D/4P/g/+D/4P/g/+D/4P/g/+D/4P/f/9//3//f/9//4P/g
/+D/3//f/9//3//f/9//3//f/9//3//f/+D/3v/e/97/3v/e/97/3v/e/97/3v/e/97/
3v/e/97/3v/e/97/3v/e/97/3v/e/97/4P/g/+D/4P/i/+L/4v/i/+T/5P/k/+T/5v/m
/+f/5//n/+j/6P/q/+3/7v/u/+7/7f/t/+z/6v/p/+j/5v/k/+T/4//i/+L/4f/g/9//
3v/e/97/3v/e/+D/4P/g/+D/4P/f/9//3//f/97/3v/c/9z/3P/c/93/3//g/+D/3v/c
/9v/2v/a/93/3f/c/9v/2//b/9v/2//b/9v/2//b/9v/2//b/9v/2//b/9v/2//d/93/
3f/e/97/3v/e/9//4//m/+r/7//y//f/AwARACYAQgBlAIoAswDVAO4AAAEGAQYBBQH9
AOIAvgCVAGUAKQDd/5H/WP8w/yH/Lf8+/1T/bf+H/53/s//F/9L/2P/e/+L/5f/m/+b/
5//p/+r/6//s/+3/8P/x//L/8//0//X/9f/1//b/9v/4//j/+f/5//n/+//5//n/+f/6
//z//f/9//3//v/+/wAAAAAAAAAAAQABAAMAAwADAAMABQAFAAYABgAGAAgACQAKAAoA
CwALAA0ADgAOAA8AEAATABQAFQAVABcAGAAZABsAHgAfACEAIwAkACYAKQArAC0ALwAx
ADMANwA7AD0APwBDAEYASABLAE8AUgBVAFkAXgBhAGYAaABrAG4AcgB0AHcAeQB8AH4A
gACCAIQAhACFAIYAhwCHAIYAhgCFAIQAggB/AHwAdwB0AHAAbABoAGAAWwBVAE8ASwBG
AEEAPAA3ADMALwAqACYAIgAeABoAGAAWABMAEAAPAA0ACwAJAAkACAAHAAYABwAGAAYA
BQACAAIAAgACAAAA////////AAAAAAAAAAD////////////////////////+//7//v8A
AAAAAAAAAP7//v/+//7//v/+//7/////////////////////////////////////////
//////3//v/+//3////////////9//3//f/9/////////////////////////////v/+
//7//v/+//3//P/8//z//P/8//z//P/6//r/+f/5//n/+f/5//j/+P/4//j/+P/4//j/
9//3//f/9//2//b/9v/2//X/9f/1//X/9f/1//X/9P/0//T/9P/y//H/8f/x//H/8f/w
//D/8P/w//D/8P/y//L/8v/y//L/8v/x//H/8f/x//H/8f/x//H/8f/x//D/8P/w//D/
8P/w//D/8P/w//D/8P/w//H/8f/x//H/7//w//D/8P/v/+//7//v/+//7//v/+//8f/v
/+//7v/u/+7/7v/u/+7/7v/u/+7/7v/u/+7/7v/u/+7/7v/u/+7/7v/u/+7/8P/w//D/
8P/w//D/8P/w//H/8v/z//X/9f/3//j/+P/6//v//P/8//r/+//7//r/9v/1//T/8v/y
//L/8f/w//D/7//u/+3/7P/s/+z/7P/u/+7/7v/u/+z/7P/r/+v/6//r/+r/6v/q/+r/
6v/q/+n/6//s/+z/6P/m/+X/5P/m/+f/5//m/+X/5f/l/+X/5f/l/+X/5f/l/+X/5f/l
/+X/5f/l/+X/5f/l/+X/5f/m/+b/5v/m/+n/6//u//L/9//6/wEADwAfADYAVAB5AKIA
ywDtAAYBFgEaARoBGwEPAfQAzgCjAG0ALQDd/5f/Yv9A/zn/R/9Y/2z/hf+d/6//wf/R
/9z/4v/m/+z/7//w//D/8f/z//L/8//0//X/9v/3//j/+f/4//n/+f/5//r/+v/8//z/
/f/9//3///////////8AAAAAAQABAAEAAgACAAQABAAEAAQABQAFAAcABwAHAAcACQAJ
AAoACgAKAAwADQAOAA4ADwAPABEAEgASABMAFAAVABYAFwAXABkAGgAbAB0AHgAfACEA
IwAkACYAKQArAC0ALwAxADMANQA5ADsAPQBDAEYASABLAE8AUgBVAFkAXABfAGQAZgBp
AGwAcAByAHUAdwB6AHwAfAB+AIAAgAB/AIAAgQCBAH4AfgB9AHwAegB3AHQAbwBrAGYA
YQBcAFYAUQBLAEUAPwA6ADUAMAArACcAIwAeABwAGAAUABAADgAMAAkABgAFAAMAAQD/
/////v/9//z/+//6//r/+f/2//b/9v/2//b/9f/1//X/9P/0//T/9P/z//P/8//z//H/
8f/x//H/8//y//L/8v/y//L/8v/y//L/8v/y//L/8v/y//L/8//z//P/8//z//P/8//z
//P/8//z//P/8//z//P/8//z//P/9P/0//P/8//z//P/8//z//P/8//z//P/8//z//P/
8//z//P/8//z//P/8v/y//L/8v/y//H/8v/y//L/8v/w//D/8P/u/+7/7f/t/+3/7f/t
/+z/7P/s/+z/7P/s/+z/6//r/+v/6//q/+r/6v/q/+n/6f/p/+n/6f/p/+n/6P/o/+j/
6P/o/+f/5//n/+f/5//m/+b/5v/m/+b/5v/m/+b/5v/m/+b/5v/l/+X/4//j/+P/4//l
/+X/5f/l/+T/5P/k/+T/5P/k/+T/5P/i/+L/4v/i/+P/4//j/+P/4//k/+T/5P/j/+P/
4//j/+H/4f/h/+H/4f/h/+P/4v/i/+L/4v/i/+L/4v/i/+L/4v/i/+L/4v/g/+D/4P/g
/+D/4P/g/+D/4v/i/+L/4v/k/+T/5P/k/+b/5v/m/+b/5//n/+n/6v/q/+z/7f/u/+7/
7v/v/+//7P/q/+n/6P/o/+b/5v/l/+T/5P/j/+L/4f/g/+D/4P/g/+D/4P/g/+L/4v/i
/+H/3//f/9//3v/e/9z/3P/c/97/3//h/+L/4P/e/9z/2//a/9r/2//b/9r/2f/Z/9n/
2f/Z/9n/2f/Z/9n/2f/Z/9n/2f/Z/9n/2f/Z/9n/2f/Z/9r/2v/a/9r/2//b/97/5P/n
/+z/7//5/wUAFgAyAFcAfgCnAMsA5gD6AAQBAgH9APMA4ADEAJ0AawAzAPP/q/9m/zb/
Hf8h/zj/UP9r/4X/m/+v/8P/zv/U/9j/3v/h/+D/4P/h/+P/5P/l/+b/5//o/+n/6v/r
/+z/7f/t/+3/7v/u//D/8P/x//H/8f/z//P/8//z//T/9P/1//X/9f/2//b/+P/4//j/
+P/5//n/+//7//v/+//9//3//v/+//7/AAABAAIAAgADAAMABQAGAAYABwAIAAkACgAL
AAsADQAOAA8AEQASABMAFQAXABgAGgAdAB8AIQAjACUAJwApAC0ALwAxADUAOAA6AD0A
QQBEAEcASwBOAFEAVgBYAF0AYABkAGYAaQBrAG4AcAByAHQAdgB2AHkAegB7AHsAeAB4
AHcAdgB1AHMAcQBtAGgAZABgAFwAVgBRAEsARQBBADwANwAyACsAJwAjAB4AGgAWABIA
DgAKAAgABQACAAEA///9//v/+f/4//f/9v/1//T/9P/z//L/8v/y//L/8v/x//H/8f/u
/+7/7v/u/+//7//v/+//7//v/+//7//v/+7/7v/u/+7/7v/u/+7/7v/u/+7/7v/u/+7/
7v/v/+//7//v/+//7//v/+//7//x//H/8f/x//H/8f/x//H/7//w//D/7//v/+//7//v
/+//7//v/+//7//v/+//7//v/+//7//v/+//7//u/+7/7v/u/+7/7f/s/+z/7P/s/+z/
7P/s/+r/7P/r/+v/6//r/+v/6v/q/+j/6P/o/+j/6P/n/+f/5//n/+b/5v/m/+b/5f/l
/+X/5f/l/+X/5f/k/+T/5P/k/+b/5f/l/+X/4//j/+L/4v/i/+L/4v/i/+L/4v/i/+L/
4v/i/+H/4f/h/+H/4f/h/+H/4f/h/+H/4v/i/+L/4v/i/+L/4v/i/+L/4v/i/+L/4f/h
/+H/4f/h/+L/4v/i/+H/4f/h/+H/4f/h/+H/4f/j/+H/4f/g/+D/4P/g/+D/4v/i/+L/
4v/i/+L/4v/i/+L/4v/i/+L/4P/g/+D/4P/i/+L/4v/i/+L/4v/i/+L/5P/k/+T/5P/m
/+b/5v/m/+j/6f/p/+v/7P/s/+7/7//w//D/8P/x/+//7v/s/+v/6v/o/+b/5v/l/+T/
5P/j/+L/4f/g/+D/4P/g/+D/4P/i/+L/4v/i/9//3//f/9//3P/c/9r/2v/b/9z/3v/h
/+D/4P/e/9z/2//a/9r/2//b/9r/2f/Z/9n/2f/Z/9n/2//b/9v/2//Z/9n/2f/Z/9n/
2f/Z/9n/2//b/9z/3P/a/9r/2//d/+D/5P/p/+z/8//7/wcAGAAyAFMAegCjAMcA5AD4
AAQBAgH/APkA5gDGAJ8AbwA3APf/rf9o/zj/H/8j/zb/TP9l/3//mf+t/7//zP/U/9r/
3v/j/+L/4v/j/+X/5v/n/+j/6f/o/+n/6v/r/+7/7//v/+//8P/w//L/8v/x//H/8f/z
//P/8//z//T/9P/1//X/9f/2//b/+P/4//j/+P/5//n/+//7//v/+//9//3//v/+//7/
AAABAAIAAgADAAMABQAEAAQABQAGAAcACAAJAAkACwAMAA0ADwAQABEAEwAVABQAFgAZ
ABsAHQAfACEAIwAlACkAKwAtADEANAA2ADkAPQBAAEMARwBKAE0AUgBUAFcAWgBeAGAA
YwBlAGgAagBsAG4AcABwAHEAcgBzAHMAcgByAHEAcABtAGsAaQBlAGIAXgBaAFYAUABL
AEUAPwA7ADYAMQAsACcAIwAfABoAFgASAA4ACgAIAAYAAwAAAP3/+//5//f/9f/0//P/
8v/x//D/8P/v/+7/7v/u/+7/7P/r/+v/6//s/+z/7P/s/+v/6//r/+v/6//r/+v/6//p
/+j/6P/o/+r/6v/q/+r/6v/q/+r/6v/q/+r/6v/r/+v/6//r/+v/6//r/+v/6//r/+v/
6//r/+v/6//r/+v/6//s/+z/6//r/+v/6//r/+v/6//r/+v/6//r/+v/6//r/+v/6//r
/+v/6//q/+r/6v/q/+r/6f/o/+j/6P/o/+j/6P/o/+b/5v/l/+X/5f/l/+X/5P/k/+T/
5P/k/+T/5P/j/+P/4//j/+L/4v/i/+L/4f/h/+H/3//f/9//3//g/+D/4P/g/+D/3//f
/9//3//f/97/3v/e/97/3v/e/97/3v/e/97/4P/g/9//3//f/9//3//f/9//3//f/9//
3v/e/97/3v/e/97/3v/e/97/3v/e/97/3f/d/93/3f/b/9z/3P/c/93/3f/d/93/2//b
/9v/2//d/93/3f/c/9z/3P/c/9z/3P/c/9z/3P/c/9z/3P/c/9z/3P/c/9z/3P/c/9z/
3P/c/9z/3P/c/9z/3P/c/9z/3f/e/9//4P/i/+L/4//j/+P/5P/k/+b/5//o/+j/6P/r
/+v/6v/o/+f/5v/k/+L/4P/f/97/3v/d/9z/2//a/9r/2v/a/9r/3P/c/9z/3P/c/9v/
2//b/9n/2P/Y/9b/1v/W/9b/1//b/9z/3P/a/9j/1//W/9b/1f/V/9T/0//T/9P/0//T
/9P/0//T/9P/0//T/9P/0//V/9X/1f/V/9P/0//T/9T/1P/U/9T/1f/V/9j/3P/h/+b/
6f/v//n/CAAcADkAXACDAKsAzADkAPYA/AD5APUA6gDOAK0AgwBRABcAz/+G/0r/I/8X
/yL/Nv9N/2f/f/+X/63/vP/G/87/1P/X/9r/2v/b/93/3v/f/+D/4f/i/+P/5P/l/+b/
5//n/+f/6P/o/+r/6v/r/+v/6//t/+3/7f/t/+7/7v/v/+//7//w//D/8v/y//T/9P/1
//X/9f/1//X/9f/3//f/+P/4//j/+v/7//z//v//////AQAAAAAAAQACAAMABAAFAAUA
BwAIAAkACwAMAA0ADwARABIAFAAXABkAGQAbAB0AHwAhACUAJwApAC0AMAAyADUAOQA8
AD8AQwBGAEkATgBQAFMAVgBaAFwAXwBhAGQAZgBqAGwAbgBuAG8AcABxAHEAcgByAHEA
cABvAG0AawBnAGQAYABcAFgAVABPAEkAQwA/ADoANQAwACkAJQAhABwAGAAUABAADAAI
AAYAAwAAAP///f/7//n/9//2//X/9P/x//D/8P/v/+7/7v/u/+7/7v/t/+3/7f/s/+z/
7P/s/+v/6//r/+v/6f/p/+n/6f/p/+j/6P/o/+b/5v/m/+b/5v/m/+b/5v/m/+b/5v/n
/+f/5//n/+f/5f/l/+X/5f/l/+X/5f/l/+X/5f/l/+X/5f/m/+b/5f/n/+f/5//n/+X/
5f/l/+X/4//j/+P/4//j/+P/4//j/+X/5f/k/+T/4//i/+H/3//g/+D/4P/g/+D/4P/g
/97/3v/d/93/3f/d/93/3P/c/9r/2v/a/9r/3P/b/9v/2//b/9r/2v/a/9r/2f/Z/9n/
1//X/9f/1//Y/9j/2P/Y/9b/1f/V/9X/1f/V/9T/1P/U/9T/1P/U/9T/1P/U/9T/1P/U
/9P/0//T/9P/0//T/9P/0//T/9P/0v/S/9L/0v/S/9L/0v/S/9L/0v/S/9L/0f/R/9H/
0f/R/9L/0v/S/9H/0f/R/9H/0f/R/9H/0f/R/9H/0f/Q/9D/0P/Q/9D/0v/S/9L/0v/U
/9T/1P/U/9b/1v/W/9f/1//Z/9r/2v/e/9//4P/g/+D/4f/h/+D/3v/d/9z/2v/Y/9j/
1//W/9b/1f/U/9P/0P/Q/9D/0P/Q/9D/0P/Q/9L/0v/R/9H/z//P/87/zv/M/8z/zP/M
/83/z//Q/9D/0P/O/83/zP/K/8v/y//K/8n/yf/J/8n/yf/J/8n/yf/J/8n/yf/J/8n/
yf/J/8n/y//L/8v/y//M/8z/zP/M/83/z//S/9b/2//e/+H/6f/3/wgAIgBHAG4AlQC5
ANQA6ADyAPAA7QDjAMwArACFAFMAGwDV/4n/Sv8c/wf/D/8k/zz/Vf9v/4f/nf+v/7z/
wv/I/8z/0f/Q/9D/0f/T/9f/2f/b/93/4P/h/+L/4//k/+X/5f/l/+b/5v/o/+j/6f/p
/+n/6//r/+v/6//s/+7/7//v/+//7v/u//D/8P/w//D/8f/x//X/9f/1//X/9f/1//b/
9v/2//j/+f/6//r/+//7//3//v/+////AAABAAIAAwADAAUABgAHAAkACgALAA0ADwAQ
ABIAFQAXABkAGwAdAB8AIQAlACcAKQAtADAAMgA1ADkAPAA/AEMARABHAEwATgBPAFIA
VgBYAF0AXwBiAGQAZgBoAGoAagBrAGwAbQBtAGwAbABrAGoAZwBlAGMAXwBcAFgAVABQ
AEoARQA/ADkANAAwACwAKAAjAB8AGwAWABQAEAAMAAgABAACAP///P/9//v/+f/3//X/
9P/z//L/8//y//L/8f/w//D/8P/w//D/7//v/+//8P/w//D/8P/v/+//7//v//H/8f/x
//H/8f/w//D/8P/w//D/8P/w//D/8P/w//D/8v/y//L/8//z//P/8//z//P/8//z//P/
8//z//P/8//z//P/8//z//X/9v/2//X/9f/1//X/9f/1//X/9f/1//X/9f/1//X/8//z
//P/8//1//X/9P/0//T/9P/0//P/9P/0//T/9P/y//L/8v/w//L/8f/x//H/8f/x//D/
8P/w//D/8P/w//D/7//v/+//7f/s/+z/7P/u/+3/7f/t/+3/7f/t/+3/7P/s/+z/7P/s
/+v/6//r/+3/7f/s/+z/6v/q/+r/6v/q/+r/6v/q/+r/6v/p/+n/6f/p/+n/6f/p/+n/
6f/p/+r/6v/q/+r/6v/q/+r/6v/o/+j/6P/o/+n/6f/p/+n/6f/q/+r/6v/p/+n/6f/p
/+v/6//r/+v/7f/t/+z/7v/u/+7/7v/w//H/8f/z//L/8v/0//X/+P/4//j/+f/7//r/
+P/3//j/9v/0//T/8f/w//D/7//u/+3/7P/s/+z/7P/s/+z/6v/q/+r/6v/r/+v/6//r
/+r/6v/o/+j/6v/q/+v/7f/w//D/7v/s/+n/6P/o/+n/6f/o/+f/5//n/+f/5//n/+f/
5//n/+f/5//n/+f/5//p/+n/6f/p/+n/6f/q/+r/6P/o/+n/7f/w//L/9//6////CQAZ
ACoARABnAI4AtwDfAP4AFAEeAR4BIwEhAQwB6gDBAJEAVwANALv/ev9M/zv/Qf9S/2L/
ef+T/6f/u//L/9j/4P/o/+z/7//w//D/8f/z//L/8//0//X/9v/3//j/+f/6//v/+//7
//z//P/+//7//f/9//3///////////8AAAIAAwADAAMAAgACAAQABAAEAAQABQAFAAkA
CQAJAAkACwALAAwADAAMAA4ADwAQABIAEwATABUAFAAUABUAFgAZABoAGwAbAB0AHgAf
ACEAJAAlACcAKQAqACwALwAxADMANQA3ADkAOwA/AEEAQwBJAEwATgBRAFUAWABbAF8A
YgBlAGoAbABvAHIAdgB4AHsAfQCAAIIAhgCIAIoAigCLAIwAjQCNAIwAjACLAIoAiACF
AIIAfQB5AHQAbwBqAGQAXwBZAFMATQBIAEMAPgA5ADUAMQAsACoAJgAiAB4AGgAYABUA
EgARAA8ADQALAAsACgAJAAgABwAGAAYABQAEAAQABAAEAAQAAwADAAMAAgACAAIAAgAB
AAEAAQABAAMAAwADAAMAAwACAAIAAgACAAIAAgACAAIAAgACAAIAAgACAAIAAwADAAMA
AwADAAMAAwADAAMAAQABAAEAAQABAAEAAQABAAEAAgACAAEAAQABAAEAAQABAAEAAQAB
AAEAAQABAAEA/////////////////v/+//7//v/+//3//v/+//7//v/+//7//v/8//7/
/f/9//3/+//7//r/+v/6//r/+v/6//r/+f/5//n/+f/4//j/+P/4//f/9//3//f/9//3
//f/9P/0//T/9P/0//P/8//z//P/8//y//L/8v/y//L/8v/y//L/8v/y//L/8v/x//H/
8f/x//H/8f/x//H/8f/x//D/8P/w//D/8P/w//D/8P/w//D/8P/w/+3/7f/t/+3/7f/u
/+7/7v/t/+3/7f/t/+3/7f/t/+3/7f/t/+3/7v/s/+z/7P/s/+z/7P/s/+z/7v/u/+7/
7v/w//D/8P/w//H/8f/z//T/9P/2//f/+P/4//j/+f/5//b/9P/z//L/8v/w//D/7//s
/+z/6//q/+n/6P/o/+j/6P/o/+j/6P/m/+b/5v/l/+f/5//n/+b/6P/m/+b/5v/m/+f/
6f/q/+j/5v/k/+P/4P/g/+H/4f/g/9//3//f/93/3f/d/93/3f/d/93/3f/d/93/3f/d
/93/3f/d/93/3f/e/97/3v/g/9//4f/m/+r/7f/w//X///8NACIAQABjAIwAtQDbAPQA
CAEMAQgBAwH3AN4AvgCVAF8AIwDb/5P/WP8w/yX/Mf9G/17/ef+R/6f/u//L/9T/2v/e
/+D/4//i/+L/4//l/+b/5//o/+n/6P/p/+r/6//s/+3/7f/t//D/8P/y//L/8f/x//H/
8//z//P/8//0//T/9f/1//X/9P/0//b/9v/4//j/+f/5//n/+f/5//n/+//7//z//P/8
//7///8AAAAAAQABAAMAAgACAAMABAAFAAYABwAHAAsADAANAA8AEAARABMAFQAUABYA
GQAbAB0AHwAhACMAJwArAC0ALwAxADQANgA5AD8AQgBFAEkATABPAFQAVgBXAFoAXgBg
AGMAZQBoAGoAbABuAHAAcABvAHAAcQBxAHAAcABvAG4AbABpAGYAYQBcAFgAVABQAEoA
RQA/ADkAMwAuACkAJAAfABsAFwASAAwACAAEAAAA/f/8//r/+P/3//X/8//x/+//7v/t
/+z/6//q/+r/6f/o/+j/6P/o/+b/5f/l/+X/5v/m/+b/5v/l/+X/5f/l/+X/5f/l/+X/
5f/k/+T/5P/m/+b/5v/m/+b/5v/m/+b/5P/k/+T/5f/l/+X/5f/l/+X/5f/l/+X/5f/l
/+X/5f/l/+X/5f/l/+X/5v/m/+X/5f/l/+X/5f/n/+f/5//n/+X/5f/l/+X/5f/l/+X/
5f/l/+X/5P/k/+T/5P/k/+P/4v/i/+L/4v/i/+L/4v/g/+D/3//f/9//3//f/97/3v/e
/97/3v/e/97/3f/d/93/2//a/9r/2v/a/9n/2f/Z/9v/2//b/9v/2P/Y/9j/2P/Y/9f/
1//X/9n/2f/Y/9j/2P/Y/9j/2P/W/9b/1v/W/9b/1v/V/9X/1//X/9f/1//V/9X/1f/V
/9b/1v/W/9b/1v/W/9b/1v/W/9b/1v/W/9f/1//X/9f/1//Y/9j/2P/V/9X/1f/V/9f/
1//X/9f/1//X/9f/2P/W/9b/1v/W/9b/1v/W/9b/1v/W/9b/1v/W/9b/1v/W/9f/2P/Z
/9r/3P/c/9z/3f/d/9//4P/g/+L/4//k/+T/5v/n/+f/5v/k/+P/4v/g/97/3v/d/9z/
2v/Z/9j/1//W/9b/1v/W/9T/1P/U/9T/1P/U/9P/0//T/9P/0v/S/9L/0v/S/9L/0f/T
/9T/1P/U/9L/0f/Q/9D/0f/R/9D/zf/N/83/zf/P/8//z//P/8//z//P/8//zf/N/83/
zf/P/8//z//P/87/zv/O/87/z//P/9L/1v/b/97/4//n//H//v8SAC8AUgB5AKEAwgDc
APAA9gDzAO8A5ADKAKkAfwBJAA8Ayf9+/0T/Hf8P/xr/Lv9J/2X/ff+T/6n/uP/E/8r/
zv/T/9T/1P/V/9f/1v/X/9j/2f/c/93/3v/f/97/3//f/9//4P/g/+L/4v/j/+P/4//l
/+X/5f/l/+b/5v/n/+f/5//m/+b/6P/o/+r/6v/r/+v/7f/t/+3/7f/t/+3/7v/u/+7/
8P/x//L/8v/z//P/9f/2//b/9//4//n/+v/7//v//f/+////AQACAAMABQAHAAgACgAN
AA8AEQATABUAFwAXABsAHQAfACMAJgAoACsALwAyADUAOQA8AD8ARABGAEkATABQAFIA
VQBXAFoAXABeAGAAYgBiAGMAZABlAGUAZgBmAGUAZABhAF8AXQBZAFYAUgBOAEoARgBB
ADsANQAxACwAJwAiABsAFwATAA4ACgAGAAIA/v/6//j/9f/y//H/7//t/+v/6f/o/+f/
5v/l/+T/5P/j/+D/4P/g/+D/4P/f/9//3//e/97/3v/e/93/3f/d/93/3f/d/93/3f/d
/9z/3P/c/9z/3P/c/9z/3P/c/9z/3P/c/9z/3P/d/93/3f/d/93/3f/d/93/3f/d/93/
3f/b/w==
         </WaveFormData>
      </LeadData>
      <LeadData>
         <LeadByteCountTotal>10000</LeadByteCountTotal>
         <LeadTimeOffset>0</LeadTimeOffset>
         <LeadSampleCountTotal>5000</LeadSampleCountTotal>
         <LeadAmplitudeUnitsPerBit>4.88</LeadAmplitudeUnitsPerBit>
         <LeadAmplitudeUnits>��V</LeadAmplitudeUnits>
         <LeadHighLimit>2147483647</LeadHighLimit>
         <LeadLowLimit>268435456</LeadLowLimit>
         <LeadID>V3</LeadID>
         <LeadOffsetFirstSample>0</LeadOffsetFirstSample>
         <FirstSampleBaseline>0</FirstSampleBaseline>
         <LeadSampleSize>2</LeadSampleSize>
         <LeadOff>FALSE</LeadOff>
         <BaselineSway>FALSE</BaselineSway>
         <ExcessiveACNoise>FALSE</ExcessiveACNoise>
         <MuscleNoise>FALSE</MuscleNoise>
         <LeadDataCRC32>1458056308</LeadDataCRC32>
         <WaveFormData>
JgAmACYAJgApACwALwAyADUAOAA7AD4AQQBEAEcASgBMAE4AUABSAFYAWABaAFwAXQBe
AF8AYABiAGIAYgBiAGEAYABfAF4AXABaAFgAVgBRAE4ASwBIAEIAPgA6ADYAMgAuACoA
JgAiAB4AGgAWABMAEAANAAoABwAEAAEA/v/7//r/+f/4//f/9v/1//T/8//y//H/8P/w
//D/8P/w//D/8P/w//D/7v/u/+7/7v/u/+7/7v/u/+7/7v/u/+7/7v/u/+7/7v/u/+7/
7v/u/+7/7v/u/+7/7v/u/+7/7v/u/+7/7v/u/+7/7v/u/+7/7v/u/+7/7v/u/+7/7v/u
//D/8P/w//D/8P/w//D/8P/w//D/8P/w//D/8P/w//D/7v/u/+7/7v/u/+7/7v/u/+7/
7v/u/+7/7P/s/+z/7P/s/+z/7P/s/+z/7P/s/+z/6v/q/+r/6v/q/+r/6v/q/+j/6P/o
/+j/6P/o/+j/6P/o/+j/6P/o/+b/5v/m/+b/6P/o/+j/6P/o/+j/6P/o/+b/5v/m/+b/
5v/m/+b/5v/m/+b/5v/m/+b/5v/m/+b/5v/m/+b/5v/m/+b/5v/m/+b/5v/m/+b/5v/m
/+b/5v/m/+b/5v/m/+T/5P/k/+T/5P/k/+T/5P/k/+T/5P/k/+b/5v/m/+b/5P/k/+T/
5P/k/+T/5P/k/+T/5P/k/+T/5P/k/+T/5P/k/+T/5P/k/+T/5P/k/+T/5P/k/+T/5P/m
/+b/5v/m/+b/5v/m/+b/5//o/+n/6v/q/+v/7f/t/+7/7//w//H/8f/x//L/8v/x/+//
7v/s/+v/6v/q/+n/6v/q/+r/6f/p/+n/6f/p/+v/6v/q/+r/6P/p/+n/5//l/+X/5f/k
/+P/4v/h/+H/5P/m/+f/5//n/+f/5P/i/+L/4f/h/+H/4f/f/9//3//f/9//3//f/9//
3//f/9//4P/g/+D/4f/f/9//3//f/+D/4P/g/+D/4P/g/+L/5P/i/+X/6P/s//b/BAAW
ACsASABoAI0AtQDeAAIBIgE1AUIBTAFBARYB4QCwAIIASgABALz/h/9k/1j/Xv9p/3j/
iP+X/6v/vv/K/9P/1//c/97/4f/h/+H/4v/g/+D/4P/i/+T/5f/l/+X/6P/o/+j/6P/o
/+n/6f/q/+r/6v/r/+v/6//r/+3/7f/t/+3/7v/u//D/8f/y//L/8v/z//P/8//z//X/
9f/1//T/9P/1//X/9v/2//j/+f/5//n/+f/7//z//P/9//3///8AAAAAAQABAAIABAAF
AAYABwAIAAkACgALAA4ADwARABMAFQAXABkAGgAcAB8AHwAhACQAJwAnACsALgAxADQA
NwA6ADwAPwBCAEUASABKAEwATgBQAFEAUwBTAFUAVgBXAFgAWABZAFkAWQBZAFoAWABW
AFMAUwBQAE0ASgBGAEIAPgA6ADYAMgAuACkAJwAjAB8AGwAZABUAEwAQAA0ACgAIAAcA
BQACAAEA//////3//P/7//r/+f/5//j/9f/1//X/9P/0//T/9P/0//H/8f/w//D/8P/w
//D/8P/w/+//7//v/+//7//v/+//7//v/+//7v/u/+7/7v/u//D/8P/w//D/8P/w//D/
8P/w//D/8f/x//H/8f/x//H/8f/x//D/8P/y//P/8//z//T/9P/0//T/8v/y//L/8v/y
//L/8v/y//T/9P/0//T/8v/y//L/8f/z//P/8//z//X/9f/1//X/8v/y//L/8f/t/+z/
6//q/+v/6//q/+r/7P/s/+z/7P/s/+z/6//r/+z/7P/s/+z/6v/q/+r/6v/p/+n/6f/p
/+v/6//r/+r/6P/o/+j/6P/q/+n/6f/p/+n/6f/p/+n/6f/p/+n/6f/o/+j/6P/o/+j/
5//n/+f/5//n/+f/5//n/+f/5//n/+f/5//n/+b/5v/m/+b/5v/m/+b/5v/m/+b/5v/m
/+b/5v/m/+b/5v/m/+b/5v/m/+j/6P/m/+b/5v/m/+b/5v/m/+b/5v/m/+b/5v/m/+b/
6P/o/+j/6P/o/+j/6P/o/+b/5v/m/+b/6P/o/+j/6P/q/+r/6v/q/+z/7P/s/+z/7v/u
/+7/7//x//H/8v/z//T/9f/1//X/9f/0//L/7//w/+7/7f/s/+r/6f/o/+j/6P/n/+f/
5//p/+n/6f/o/+r/6v/q/+v/6v/n/+b/5f/l/+T/4//i/+P/4//k/+b/5//n/+f/5//k
/+L/4v/h/+H/4f/h/9//3//f/9//3//f/9//3//f/+H/4f/g/+D/3v/f/9//3//h/+H/
4v/i/+D/4P/g/+D/4v/i/+T/5//q//L/AAAQACQAPQBcAIAApwDRAPgAGgEyAUEBTgFO
AS8B+gDHAJwAaAAkANn/nv9z/2D/YP9o/3X/hP+S/6P/t//G/9D/1f/b/97/4v/h/+H/
4f/i/+L/4v/i/+T/5v/n/+f/5//q/+r/6v/q/+z/7f/t/+7/7v/u/+//7//v/+//8f/x
//H/8f/y//L/8v/z//T/9P/0//X/9f/1//X/9//3//f/+P/4//n/+f/6//r//P/9//3/
/f/9/////v/+//////8BAAIAAgADAAMABAAGAAcACgALAAwADQAMAA0AEAARABUAFwAZ
ABsAHQAeACAAIwAnACkALAAvAC8AMwA2ADkAPAA/AEIARABFAEgASwBOAFIAVABWAFgA
WQBbAFsAXQBeAF8AYABgAF8AXwBfAF8AXgBcAFoAVwBVAFIATwBMAEgARABAADwANgAy
AC4AKQAnACMAHwAbABkAFQATABAADQAKAAgABwAFAAIAAQD//////f/8//v//P/7//v/
+v/3//f/9//2//b/9v/2//b/9f/1//T/9P/0//T/9P/0//b/9f/1//X/9f/1//X/9f/3
//f/9//2//b/9v/2//b/9v/2//b/9v/2//b/9v/2//b/9v/3//f/+f/5//n/+f/5//n/
+P/4//j/+f/5//n/+P/4//j/+P/4//j/+P/4//r/+v/6//r/+v/6//r/+v/6//r/+v/5
//f/9//3//f/9//3//f/9//2//b/9v/1//b/9v/2//b/8//z//L/8v/y//L/8v/y//L/
8v/x//H/8P/w//D/8P/w//D/8P/w/+//7//v/+//7//v/+//7v/u/+7/7v/u/+z/6//r
/+v/6f/p/+n/6f/r/+v/6//r/+j/6P/o/+j/6P/n/+f/5//p/+n/6f/p/+f/5//n/+f/
5//n/+f/5v/o/+j/6P/o/+j/6P/o/+j/6P/o/+j/6P/m/+b/5v/m/+b/5v/m/+b/5v/m
/+T/5P/k/+T/5P/k/+b/5v/m/+b/5P/k/+T/5P/k/+T/5P/k/+T/5P/k/+T/5v/m/+b/
5v/o/+j/6P/o/+r/6v/q/+r/6//t/+3/7v/x//L/8//z//H/8v/y//H/7f/s/+r/6f/q
/+r/6f/o/+j/6P/n/+f/5//n/+f/5//o/+j/6P/o/+n/6f/n/+f/5f/l/+T/4//j/+P/
5P/m/+f/5//m/+X/4//g/97/3v/f/9//3//f/93/3f/d/93/3f/d/93/3f/d/93/3f/c
/97/3v/f/9//3//f/9//4P/e/97/3v/e/+D/4P/g/+L/4//o//L/AgAUACoARwBqAJQA
wwDxABwBQgFYAWkBegFyAUcBEgHjALIAcgAgANP/mP9t/17/ZP9q/3f/hv+W/6f/t//C
/8z/0//X/9r/3v/f/9//3//g/+D/4P/g/+L/4v/j/+P/4//m/+b/5v/m/+b/5//n/+j/
6P/o/+n/6f/p/+n/6//r/+v/6//s/+z/7P/t/+7/7v/u/+//7//v/+//8f/x//H/8v/y
//P/8//0//T/9v/3//f/9//3//n/+v/6//v/+//9//7//v//////AAACAAMABAAFAAYA
BwAKAAsADgAPABEAEwAVABcAFwAYABoAHQAhACMAJgApAC0AMQA0ADcAOgA9AEAAQgBF
AEgASwBOAFAAUgBUAFYAVwBZAFkAWwBcAF0AXgBeAF0AXQBdAF0AWwBYAFUAUQBPAEwA
SQBGAEAAPAA4ADQALgAqACYAIQAdABkAFQARAA8ACwAJAAYAAwAAAP7//f/7//j/9//1
//X/8//y//H/8v/x//H/8P/v/+//7//u/+7/7v/u/+7/6//r/+r/6v/s/+z/7P/s/+z/
6//r/+v/6//r/+v/6//r/+v/6//q/+r/6v/q/+r/7P/s/+z/7P/s/+z/7P/s/+z/7P/t
/+3/7f/t/+3/7f/t/+3/7P/s/+7/7//v/+//7v/u/+7/7v/u/+7/7v/u//D/8P/w//D/
8P/w//D/8P/w//D/8P/v/+//7//v/+//7//v/+//7//u/+7/7v/t/+z/7P/s/+z/6//r
/+r/6v/q/+r/6v/q/+r/6v/p/+n/6P/o/+j/6P/o/+j/6P/o/+f/5//n/+f/5//n/+f/
5v/m/+b/5v/m/+b/5f/l/+X/5f/l/+X/5f/l/+X/5f/l/+T/5P/k/+T/5P/j/+P/4//l
/+X/5f/l/+X/5f/l/+X/4//j/+P/4v/k/+T/5P/k/+T/5P/k/+T/5P/k/+T/5P/k/+T/
5P/k/+T/5P/k/+T/5P/i/+T/5P/k/+T/5P/k/+T/5P/k/+T/5P/k/+T/5P/k/+T/5P/k
/+T/5P/k/+T/5v/m/+b/5v/o/+j/6P/o/+r/6v/q/+r/6v/r/+3/7f/w//H/8v/z//P/
8//0//T/8f/v/+7/7P/r/+r/6v/p/+j/6P/o/+f/6f/p/+n/6f/n/+b/5v/m/+j/6f/p
/+f/5//n/+f/5v/l/+T/4//j/+T/5v/n/+f/5//n/+T/4v/i/+H/4f/h/+H/3//f/9//
3//f/9//3//d/93/3f/d/97/3v/e/9//3//f/9//3//e/97/3v/e/+D/3v/g/+D/4P/j
/+b/7P/4/wgAGgAzAFIAeAChAM0A9gAaATgBSQFUAVoBRwEWAd8ArgB6AD4A9f+w/3v/
XP9U/2D/b/9+/5D/o/+3/8b/0P/V/9v/3v/g/9//3//f/+D/4v/i/+L/5P/k/+X/5f/l
/+j/6P/o/+j/6P/p/+n/6v/q/+r/6//r/+v/6//t/+3/7f/t/+7/7v/w//H/8v/y//L/
8//z//P/8//1//X/9f/2//b/9//3//j/+P/6//v/+f/5//n/+//8//z//f/9////AAAA
AAEAAQACAAQABQAGAAcACAAJAAoACwAOAA8AEQATABUAFwAZABoAHAAfACEAIwAmACkA
KwAvADIANQA4ADsAPgBAAEMARgBJAEwATgBQAFIAVABXAFkAWQBbAFwAXQBeAF4AXQBd
AF0AXQBcAFoAWABVAFMAUABNAEoARgBCAD4AOgA2ADIALgApACMAHwAbABcAFQARAA8A
DAAHAAQAAgABAP///P/7//n/+f/3//b/9f/0//P/8//y//H/8f/x//D/8P/w//D/8P/v
/+//7v/u/+7/7v/u/+7/7v/t/+3/7f/t/+3/7f/t/+3/7f/t/+z/7v/u/+7/7v/u/+7/
7v/u/+7/7v/u/+7/7v/u/+//7//v/+//7//v//H/8f/w//D/8P/x//H/8f/w//D/8P/w
//D/8P/w//D/8P/w//D/8P/w//D/8P/w//D/8P/w/+//7//v/+//7//t/+3/7f/t/+z/
7P/s/+v/7P/s/+z/7P/r/+v/6v/q/+r/6v/q/+r/6v/q/+n/6f/o/+j/6P/o/+j/6P/o
/+j/5//n/+f/5//l/+X/5f/k/+b/5v/m/+b/5P/j/+P/4//j/+P/4//j/+P/4//j/+P/
4v/i/+L/4v/k/+P/4//j/+H/4f/h/+H/4//j/+P/4//j/+P/4//i/+L/4v/i/+L/4v/i
/+L/4v/i/+L/4v/i/+L/4v/i/+L/4v/i/+L/4v/i/+L/4v/i/+L/4v/i/+L/4v/i/+L/
4v/i/+L/4v/i/+L/4v/i/+L/4v/i/+L/4v/i/+L/4v/i/+L/4v/i/+L/5P/k/+T/5P/m
/+b/5v/m/+j/6P/p/+v/6//s/+3/7v/v/+//7//w/+7/7f/r/+r/6P/n/+b/5v/l/+T/
5P/k/+P/4//j/+P/4//j/+L/4v/k/+T/5f/l/+H/4f/h/+H/3v/d/9z/2//d/97/4P/h
/+H/4f/h/97/3P/c/9v/2//b/9v/2f/Z/9n/2f/Z/9n/2f/Z/9n/2f/Z/9j/2P/Y/9n/
2f/Z/9n/2f/a/9r/2v/a/9r/2v/a/9r/3P/d/+D/5v/y/wAAFAArAEgAagCRALkA4gAI
ASQBMwFAAUgBMwEEAc8AoAByADQA7f+q/3n/Wv9U/1z/af94/4j/mf+t/77/yP/P/9X/
2P/c/9v/2//b/9z/3P/c/9z/3v/e/9//3//f/+L/4v/i/+L/5P/l/+X/5v/m/+b/5//n
/+X/5f/n/+f/5//n/+j/6P/q/+v/7P/s/+r/6//r/+v/7P/v//D/8f/1//b/+P/5//r/
+v/8//3//f/9//3///8AAAAAAQABAAMABAAEAAUABQAGAAgACQAKAAsADAANAA4ADwAS
ABMAFQAXABkAGwAdAB4AIAAjACUAJwAqAC0ALQAxADQANwA6AD0AQABCAEUASABLAE4A
UABSAFQAVgBZAFsAWwBdAFwAXQBeAF4AXQBdAF0AXQBcAFoAWABVAFUAUgBPAEwASABE
AEAAPAA6ADYAMgAtACkAJQAhAB0AGwAXABUAEgAPAAwACgAJAAcABAADAAEAAQD///7/
/f/8//v/+//6//f/9//3//b/9v/2//b/9v/3//f/9v/2//T/9P/0//T/9P/z//P/8//z
//P/8//z//X/9f/1//T/9P/0//T/9P/0//T/9P/0//T/9P/0//T/9P/0//X/9f/1//X/
9f/1//f/9//2//b/9v/3//f/9//2//b/9v/2//b/9v/2//b/9v/2//b/9v/2//b/9v/2
//b/9v/2//X/9f/1//X/9f/1//X/9f/1//T/9P/0//P/8v/y//L/8v/x//H/8P/w//D/
8P/w//D/8P/w/+//7//u/+7/7v/u/+z/7P/s/+z/6//r/+v/6//t/+3/7f/s/+z/7P/s
/+z/7P/r/+v/6//r/+v/6//r/+v/6//r/+v/6v/q/+r/6v/q/+n/6f/p/+n/6f/p/+n/
6f/p/+n/6f/p/+n/6f/o/+j/6P/o/+j/6P/o/+j/6P/o/+j/6P/o/+j/6P/o/+j/6P/o
/+j/6P/o/+j/6P/o/+j/6P/o/+j/6P/o/+j/6P/o/+j/6P/o/+j/6P/o/+j/5v/m/+b/
5v/m/+b/5v/m/+j/6P/o/+j/6v/q/+r/6v/s/+z/7P/t/+3/7f/u/+//8P/x//H/8f/0
//T/8//x//D/7v/t/+z/7P/r/+r/6v/q/+n/6f/p/+n/6f/p/+j/6P/o/+j/6f/p/+f/
5//n/+f/5v/l/+T/4f/h/+L/5P/n/+f/5//n/+T/4v/i/+H/3//f/9//3f/d/93/3f/d
/93/3f/d/93/3f/d/9z/3P/c/93/3f/d/93/3f/e/97/3v/e/97/3v/e/+D/4P/h/+T/
6P/w//z/DgAhADgAWAB9AKMAzADyABIBKwE4AUQBQwEiAe0AugCOAFoAGQDS/5f/bP9Y
/1r/Y/9w/4D/j/+h/7b/xP/N/9P/2P/c/93/3f/d/97/3v/e/97/4P/g/+H/4f/h/+T/
5P/k/+T/5P/l/+X/5v/m/+b/5//n/+f/5//p/+n/6//r/+z/7P/s/+3/7v/u/+7/7//v
/+//7//x//H/8f/y//L/8//z//T/9P/2//f/9//3//f/+f/6//r/+//7//v//P/8//3/
/f/+/wAAAQACAAMABAAFAAYABwAKAAsADQAPABEAEwAVABYAGAAbAB0AHwAiACUAJQAp
ACwALwAyADUAOAA6ADsAPgBBAEQASABKAEwATgBPAFEAUQBTAFQAVQBWAFYAVwBXAFcA
VwBYAFYAVABRAFEATgBLAEgARgBCAD4AOgA0ADAALAAnACUAIQAdABkAFQARAA8ADAAJ
AAYABAADAAMAAAD///3/+//5//j/9//2//X/9f/0//P/8//z//L/8v/y//L/8v/v/+//
7v/u//D/8P/w//D/7v/t/+3/7f/t/+3/7f/t/+3/7f/t/+z/7P/s/+z/7P/s/+z/7P/s
/+z/7P/s/+z/7P/s/+3/7f/r/+v/6//r/+3/7f/s/+z/7P/t/+3/7f/s/+z/7P/s/+7/
7v/u/+7/7v/u/+7/7v/u/+7/7v/u/+7/7v/u/+3/7f/t/+3/7f/r/+v/6//r/+r/6v/q
/+n/6v/q/+r/6v/p/+n/6P/o/+j/6P/o/+j/6P/o/+f/5//m/+b/5v/m/+T/5P/k/+T/
5f/l/+X/5f/l/+X/5f/k/+L/4v/i/+L/4v/h/+H/4f/h/+H/4f/h/+H/4f/h/+H/4v/i
/+L/4v/i/+H/4f/h/+H/4f/h/+H/4f/h/+H/4f/h/+H/4f/g/+D/4P/g/+D/4P/g/+D/
4P/g/+D/4P/g/+D/4P/g/+D/4P/g/+D/4P/g/+D/4P/e/97/3v/e/97/4P/g/+D/4P/i
/+L/4v/i/+T/5P/k/+T/5f/n/+f/6P/p/+r/6//r/+3/7v/u/+3/7f/s/+r/6f/n/+b/
5P/i/+L/4v/h/+H/4f/h/+H/4f/g/+D/4P/g/+P/4//h/+H/4f/h/+D/3//e/93/3f/e
/97/3//f/9//4f/e/9z/3P/Z/9n/2f/Z/9n/2f/Z/9n/1//X/9f/1//X/9f/1//W/9j/
2P/Z/9n/2f/Z/9n/2v/Y/9j/2P/Y/9r/2v/a/9z/3f/g/+T/8P8AABQAKwBIAGoAkwC7
AOIABgEgATEBPgFAAScB9gDBAJQAZAAkANn/mv9r/1D/Tv9Y/2f/dv+G/5n/rf+8/8b/
zf/R/9T/2P/X/9f/1//Y/9j/2P/Y/9r/3P/d/93/3f/e/97/3v/e/+L/4//j/+T/4v/i
/+P/4//j/+P/5f/l/+f/5//o/+j/5v/n/+j/6P/q/+v/6//r/+v/7f/t/+3/7v/u/+//
7//w//D/8v/z//P/8//z//X/9P/0//X/9f/3//j/+P/5//n/+v/8//3//v///wAAAQAC
AAMABgAHAAkACwANAA8AEQASABQAFwAZABsAHgAhACEAJQAoACsALAAvADIANAA1ADgA
OwA+AEAAQgBEAEYARwBJAEkASwBOAE8AUABQAFIAUwBUAFUAVQBUAFMAUQBNAEoARwBE
AEAAPAA4ADQAMgAuACoAJQAjAB8AGwAXABUAEQAPAAwACQAGAAQAAwADAAAA///9//v/
+f/4//f/+P/3//f/9v/1//X/9f/0//T/9P/0//T/9f/1//T/9P/0//T/9P/0//b/9f/1
//X/9f/1//X/9f/1//X/9f/0//T/9P/0//T/9v/2//b/9v/2//b/9v/2//j/+P/5//n/
9//3//f/9//3//f/9v/2//b/9//3//f/+P/4//j/+P/4//j/+P/4//b/9v/2//b/9v/2
//b/9v/2//b/9v/1//f/9//3//f/9f/1//X/9f/0//T/9P/z//L/8v/y//L/8//z//L/
8v/w//D/8P/w/+7/7v/t/+3/7v/u/+7/7v/u/+7/7v/u/+3/7f/t/+3/7f/t/+3/7P/s
/+z/7P/s/+7/7f/t/+3/7f/t/+3/7f/t/+3/7f/t/+z/7P/s/+z/7P/r/+v/6//r/+v/
6//r/+v/6//r/+v/6//r/+v/6v/o/+j/6P/o/+j/6P/o/+j/6v/q/+r/6v/o/+j/6P/o
/+j/6P/o/+j/7P/q/+r/7P/s/+z/7P/u/+7/7//x//D/8P/w//D/8v/z//T/9v/2//X/
8//y//L/8f/w//D/7f/s/+z/7P/p/+n/6f/p/+v/6//q/+r/6v/q/+v/6//r/+v/6//r
/+r/6f/o/+f/5//o/+r/6//t/+3/7f/q/+b/5v/l/+X/5f/l/+P/4//l/+X/5f/l/+P/
4//j/+P/4//i/+L/4v/j/+P/4//j/+P/5P/k/+T/5P/k/+b/6P/o/+b/5//q//L/AAAS
ACQAOwBaAH4AqQDXAAIBKgFGAVcBaAFwAVUBIgHxAMQAkABKAPf/tP+D/2r/Zv9s/3X/
hP+S/6P/tf/E/87/1f/b/+D/4v/j/+P/4//k/+L/4v/i/+T/5v/n/+f/5//o/+j/6P/o
/+j/6f/p/+r/6v/q/+v/6//r/+v/7f/t/+3/7f/u/+7/7v/v//D/8P/w//H/8f/x//P/
9f/1//X/9v/2//f/9//2//b/+P/5//v/+//7//3//f/8//z/+//9//7//v///wEAAgAE
AAUABgAHAAgACQAMAA0AEAARABMAFQAXABkAGwAcAB4AIQAmACkALQAxADMANwA6AD0A
QABDAEYASABLAE4AUQBUAFgAWgBcAF4AYwBlAGUAZwBmAGcAaABoAGkAaQBpAGkAZgBk
AGIAXwBbAFgAVQBSAEwASABEAEAAOwA2ADEAKwApACUAIQAdABcAEwARAA4ACgAGAAMA
AQD///z/+//5//n/9//2//X/9v/1//X/9P/x//H/8f/w//D/8P/w//D/8f/x//D/8P/u
/+7/7v/u/+7/7f/t/+3/7f/t/+3/7f/t/+3/7f/s/+7/7v/u/+7/7v/u/+7/7v/w//D/
8P/w/+7/7v/v/+//7//v/+//7//v/+//7v/u//D/8f/x//H/8P/w//D/8P/w//D/8P/w
//D/8P/w//D/8P/w//D/8P/w//D/8P/v/+//7//v/+//7f/t/+3/7f/s/+z/7P/r/+z/
7P/s/+z/6//r/+r/6v/q/+r/6v/q/+r/6v/p/+n/6P/o/+j/6P/m/+b/5v/m/+f/5//n
/+f/5//n/+f/5v/m/+b/5v/m/+T/4//j/+P/5f/l/+X/5f/j/+P/4//j/+T/5P/k/+T/
5P/j/+P/4//j/+P/4//j/+P/4//j/+P/4//j/+P/4v/i/+L/4v/i/+L/4v/i/+L/4v/i
/+L/4v/i/+L/4v/i/+L/4v/i/+L/4v/k/+L/4v/g/+D/4P/g/+L/4v/i/+L/5P/k/+T/
5P/m/+b/5v/m/+b/5//p/+n/6v/r/+z/7f/v/+//8P/w/+//7f/s/+r/6f/o/+j/5//k
/+T/5P/j/+P/4//j/+P/4//i/+L/4v/i/+P/4//h/+H/4f/h/+D/4f/g/9//3//g/+L/
4//j/+H/4f/e/9z/3P/b/9v/2//b/9n/2f/Z/9f/1//X/9f/1//X/9f/1//Y/9j/2P/Z
/9f/1//X/9f/2P/Y/9j/2P/a/9r/3P/c/9r/2//e/+b/9P8EABoANwBYAIAArQDdAAYB
LgFIAVcBZAFiAUEBDAHXAKYAbgAkANX/lP9l/07/UP9e/23/fv+Q/6P/tf/E/8z/0f/V
/9b/2v/Z/9n/2f/a/9r/2v/a/9z/3P/d/93/3f/e/97/3v/e/+L/4//j/+T/5P/k/+X/
5f/l/+X/5//n/+f/5//o/+j/6P/p/+r/6v/q/+v/6//r/+v/7f/t/+3/7v/u/+//7//u
/+7/8P/x//P/8//z//X/9v/2//f/9//5//r/+v/7//v//P/+/////v///wAAAQAEAAUA
CAAJAAsADQAPABEAFQAWABgAGwAdAB8AIgAlACcAKwAuADEANAA3ADoAPAA/AEIARQBI
AEoATABOAFAAUQBTAFMAVQBWAFcAWABYAFcAVwBXAFcAVgBUAFIATwBLAEgARQBCADwA
OAA0ADAALAAoACQAHwAbABcAEwAPAAsABwAFAAIA///8//r/+f/3//T/8//x//H/7//u
/+3/7P/r/+v/6v/r/+v/6//q/+j/6P/o/+j/5//n/+b/5v/m/+b/5v/m/+j/5//n/+f/
5//n/+f/5//n/+f/5//m/+b/5v/m/+b/5v/m/+b/5v/m/+b/5v/m/+j/6P/p/+n/5//n
/+f/5//p/+n/6P/o/+j/6f/p/+n/6P/o/+j/6P/q/+r/6v/q/+r/6v/q/+r/6v/q/+r/
6v/q/+r/6v/p/+f/5//n/+f/5//n/+f/5//m/+b/5v/l/+T/5P/k/+T/4//j/+L/4v/i
/+L/4v/i/+L/4v/h/+H/4P/g/+D/4P/g/+D/4P/g/9//3//f/9//3//f/9//3v/e/97/
3v/e/97/3f/d/93/3f/d/93/3f/d/93/3f/d/9z/3P/c/9z/3P/b/9v/2//d/93/3f/d
/93/3f/d/93/3f/d/93/3P/a/9r/2v/a/9r/2v/a/9r/2v/a/9r/2v/a/9r/2v/a/9r/
2v/a/9r/2v/a/9r/2v/a/9r/2v/a/9j/2P/Y/9j/2v/a/9r/2v/a/9r/2v/a/9z/3P/c
/9z/3v/e/97/3v/f/+H/4f/i/+X/5v/n/+f/5//o/+j/5//n/+b/5P/j/+D/4P/f/97/
3v/e/93/3f/d/93/3f/d/9r/2v/a/9r/2//b/9n/2f/Z/9n/2P/X/9b/1f/V/9b/2P/Z
/9n/2f/b/9j/1v/W/9P/0//T/9P/0f/R/9H/0f/R/9H/0f/R/9H/0f/R/9D/0P/Q/9H/
0f/R/9H/0f/S/9L/0v/S/9L/0v/S/9L/1P/V/9b/2v/g/+z//P8RACwASgBvAJcAwADm
AAoBIwEyATwBPQEeAekAtACEAE4ADQDE/4f/XP9I/0b/U/9i/3L/g/+X/6r/uP/B/8f/
yv/O/9H/0f/R/9L/0v/S/9L/1P/U/9X/1f/V/9b/1v/W/9b/2P/Z/9n/2v/a/9r/2//b
/9v/2//d/93/3f/d/97/3v/c/93/3v/e/97/3//f/9//3//h/+H/4f/i/+L/4//j/+T/
5P/m/+f/5f/l/+X/5//o/+j/6f/p/+n/6v/q/+v/6//s/+7/7//w//H/8v/z//T/9f/4
//n/+//9////AQADAAQABgAJAAsADQAQABMAEwAXABoAHQAeACEAJAAmACkALAAvADIA
MgA0ADYAOAA5ADsAOwA9AD4APwBAAEAAQQBBAEEAQQBAAD4APAA5ADkANgAzADAALAAo
ACQAIAAcABgAFAAPAA0ACQAFAAEA/f/5//f/9P/x/+7/7P/r/+n/5v/l/+P/4//h/+D/
3//c/9v/2//a/9v/2//b/9r/2P/Y/9j/2P/X/9f/1v/W/9b/1v/W/9b/1v/V/9X/1f/V
/9X/1f/V/9X/1f/V/9T/1v/W/9b/1v/X/9j/2f/a/9r/2v/a/9r/2v/a/9v/2//b/9v/
2//b/w==
         </WaveFormData>
      </LeadData>
      <LeadData>
         <LeadByteCountTotal>10000</LeadByteCountTotal>
         <LeadTimeOffset>0</LeadTimeOffset>
         <LeadSampleCountTotal>5000</LeadSampleCountTotal>
         <LeadAmplitudeUnitsPerBit>4.88</LeadAmplitudeUnitsPerBit>
         <LeadAmplitudeUnits>��V</LeadAmplitudeUnits>
         <LeadHighLimit>2147483647</LeadHighLimit>
         <LeadLowLimit>268435456</LeadLowLimit>
         <LeadID>V4</LeadID>
         <LeadOffsetFirstSample>0</LeadOffsetFirstSample>
         <FirstSampleBaseline>0</FirstSampleBaseline>
         <LeadSampleSize>2</LeadSampleSize>
         <LeadOff>FALSE</LeadOff>
         <BaselineSway>FALSE</BaselineSway>
         <ExcessiveACNoise>FALSE</ExcessiveACNoise>
         <MuscleNoise>FALSE</MuscleNoise>
         <LeadDataCRC32>1748361990</LeadDataCRC32>
         <WaveFormData>
GgAaABoAGgAeACAAIgAkACYAKAAqACwALwAyADUAOAA6ADwAPgBAAEIARABGAEgASQBK
AEsATABOAE4ATgBOAE4ATgBOAE4ASwBKAEkASABFAEIAPwA8ADcANAAxAC4AKwAoACUA
IgAdABoAFwAUABAADgAMAAoACAAGAAQAAgABAAAA///+//v/+v/5//j/9v/2//b/9v/0
//T/9P/0//T/9P/0//T/9P/0//T/9P/0//T/9P/0//T/9P/0//T/8v/y//L/8v/y//L/
8v/y//L/8v/y//L/8v/y//L/8v/y//L/8v/y//T/9P/0//T/9P/0//T/9P/0//T/9P/0
//T/9P/0//T/9v/2//b/9v/2//b/9v/2//T/9P/0//T/9v/2//b/9v/0//T/9P/0//T/
9P/0//T/9P/0//T/9P/y//L/8v/y//L/8v/y//L/8P/w//D/8P/w//D/8P/w//D/8P/w
//D/7v/u/+7/7v/u/+7/7v/u/+7/7v/u/+7/7v/u/+7/7v/u/+7/7v/u/+7/7v/u/+7/
7v/u/+7/7v/s/+z/7P/s/+7/7v/u/+7/7P/s/+z/7P/s/+z/7P/s/+7/7v/u/+7/7P/s
/+z/7P/u/+7/7v/u/+z/7P/s/+z/7P/s/+z/7P/s/+z/7P/s/+z/7P/s/+z/7P/s/+z/
7P/s/+z/7P/s/+z/7P/s/+z/7P/s/+z/7P/s/+z/7P/s/+z/7P/s/+z/7P/s/+z/7P/u
/+7/7v/u/+7/7v/u/+7/8P/w//D/8P/y//L/8v/z//X/9v/3//j/+P/4//j/+P/4//b/
9f/0//T/8//y//H/8f/x//H/8f/x//H/8f/x//T/9P/z//P/8v/y//L/8v/y//H/8f/x
/+//7v/t/+3/7f/v/+//8P/w//D/7v/s/+v/6v/q/+n/6P/o/+f/5//n/+f/5//n/+f/
5//n/+f/5//n/+f/5//n/+f/6P/o/+j/6P/o/+j/6P/q/+r/6f/n/+X/5v/t//b/BQAV
ACgAPQBYAHoAoADKAPIAFQEsAT0BRwE5AQsBzACcAHcAUAAeAOz/xf+p/5j/kP+V/53/
pf+w/77/zf/X/93/4v/k/+b/5//n/+f/5//p/+n/6f/q/+r/7P/s/+z/6v/r/+v/7P/t
/+3/7v/u//D/8P/w//H/8f/x//L/8v/y//L/8//z//P/9f/1//X/9v/2//b/9v/3//f/
9//3//j/+P/5//n/+f/6//r/+v/8//z//P/+//7//v/+////AAAAAAEAAQADAAMAAwAF
AAYABgAHAAgACQAKAAwADQAOAA8AEQASABEAEwAWABgAGQAcAB0AHwAhACMAJgAoACoA
KwAsAC4AMAA0ADUANwA6ADwAPgBAAEAAQgBDAEQARQBGAEcARwBJAEkASgBKAEwASgBJ
AEgARQBDAEEAPwA8ADkANgAzADEALAAoACYAIwAfAB0AGgAXABQAEQAQAAwACQAIAAYA
BAACAAEAAAABAAAA/v/+//3//f/9//z/+f/4//j/+P/4//j/+P/4//f/9//2//b/9v/2
//b/9v/2//b/9f/1//X/9f/1//X/9f/1//T/9P/0//T/8//z//T/9P/0//T/9P/0//T/
9P/0//X/9f/1//X/9f/1//X/9f/1//X/9v/2//b/9v/3//f/9//3//f/9//3//b/9v/5
//n/+f/5//n/+f/5//n/9//3//f/9//3//f/9v/2//j/+P/4//f/9f/1//X/9P/y//L/
8v/x//P/8//z//L/8v/y//L/8v/y//L/8f/x//H/8f/x//H/8P/w//D/8P/w//D/8P/v
/+//7//v/+7/7v/u/+7/7v/u/+3/7f/t/+3/7f/t/+3/7f/t/+3/7f/t/+3/7f/t/+3/
7P/s/+z/6v/q/+r/6v/q/+r/6v/q/+r/6v/q/+r/6//r/+v/6//q/+r/6v/q/+z/7P/s
/+z/7P/q/+r/6v/r/+v/6//r/+3/7P/s/+z/7P/s/+z/7P/q/+r/6v/q/+z/7P/s/+z/
7P/s/+z/7P/q/+r/6v/q/+r/6v/q/+r/7P/s/+z/7P/u/+7/7v/u//D/8P/w//D/8P/w
//D/8P/y//P/9f/2//X/9v/2//b/9P/0//T/8v/z//L/8v/x/+7/7f/t/+3/7//v/+//
7//v/+//8P/w//H/8f/y//L/8P/w//D/7//v/+//7f/s/+v/6//r/+3/7f/u/+7/7v/q
/+j/5//m/+j/5//m/+b/5//n/+f/5//n/+f/5//n/+X/5f/l/+X/5f/l/+X/5f/o/+j/
6P/o/+j/6P/o/+j/6P/n/+X/5f/o//H/AAARACEANABNAGwAkgC6AOIACAEjATYBQwFB
AR8B4wCuAIoAZQA2AAQA2P+3/6H/mP+W/53/pf+t/7r/yP/T/9v/4f/k/+b/6P/p/+n/
6f/p/+n/6f/p/+r/6v/s/+z/7P/s/+3/7f/u/+//7//w//D/8P/w//D/8f/x//H/8v/y
//T/9P/1//X/8//1//X/9f/2//b/9v/2//f/9//3//f/+v/6//v/+//7//z//P/8//z/
/P/8//7/AAAAAAAAAQAAAAAAAQABAAMAAwADAAUACAAIAAkACgAJAAoADAANABAAEQAT
ABQAFQAXABoAHAAdACAAIQAjACUAJwAqACwALwAxADMANgA6AD4APwBBAEQARgBIAEoA
SgBMAE0ATgBPAFAAUQBRAE8ATwBQAFAAUABOAE0ATABJAEcARQBDAD4AOwA4ADUAMwAu
ACoAKAAjAB8AHQAaABcAFAARABAADQALAAsACgAIAAYABQAEAAMAAgAAAAAA/f/9//3/
/P/9//z//P/8//r/+v/6//r/+f/5//j/+P/4//j/+P/4//j/+P/3//f/9//3//f/9//3
//f/9v/2//b/9v/1//X/9v/2//b/9v/2//b/9v/2//b/9//3//f/9//3//f/9//5//n/
+f/6//j/+P/4//n/9//3//f/9//5//n/+P/4//v/+//7//v/+//7//v/+//7//v/+//7
//n/+f/4//j/9v/2//b/9f/1//X/9f/0//T/9P/0//P/9f/1//X/9P/y//L/8v/y//L/
8v/x//H/8f/x//H/8f/y//L/8v/y//L/8v/y//H/7//v/+//7v/u/+7/7v/u/+7/7f/t
/+3/6//r/+v/6//t/+3/7f/t/+3/7f/t/+3/6//q/+r/6v/s/+z/7P/s/+z/7P/s/+z/
6v/q/+r/6v/r/+v/6//r/+z/7P/s/+z/6v/q/+r/6v/q/+j/6P/o/+n/6f/p/+n/6f/o
/+b/5v/o/+j/6P/o/+j/6P/o/+j/6P/o/+j/6P/o/+j/6P/o/+b/5v/m/+b/6P/o/+j/
6P/o/+j/6P/o/+n/6v/r/+z/7v/u/+//8f/w//H/8v/y//L/8v/y//L/7v/t/+z/7P/r
/+r/6f/p/+v/6//r/+v/6f/p/+n/6v/q/+n/6f/q/+r/6v/q/+r/6P/n/+b/4//j/+P/
5P/l/+b/5f/l/+T/4v/g/97/3f/d/97/3v/e/97/3f/d/93/2//b/9v/2//b/9v/2//b
/9v/2//b/9v/2//c/9z/3P/c/9z/3P/c/9z/3P/Z/9f/1//c/+X/9v8HABkAMgBRAHQA
ogDUAAIBKgFFAVgBZwFbAS0B7wDCAJoAawAyAPj/yv+l/5H/iv+K/5H/mf+j/7D/vP/F
/83/0f/W/9j/2v/b/9v/2//b/9v/2//b/9z/2v/c/9z/3P/e/9//3//g/+H/4f/i/+L/
4v/i/+L/4//j/+P/5P/k/+T/5P/l/+X/4//l/+X/5f/m/+b/5v/m/+X/5f/l/+X/6P/o
/+n/6f/p/+r/6v/q/+z/7P/s/+7/7v/u/+7/7//w//D/8f/x//P/8//z//X/9v/2//f/
+P/5//r//P/9/wAAAQADAAQABQAHAAoADAAPABIAEwAVABgAGwAfACIAJQAnACkALAAu
ADIAMwA1ADgAOgA8AD4AQABCAEMARABFAEYARwBHAEcARwBIAEgARgBEAEMAQgA/AD0A
OwA5ADUAMQAtACkAJQAgABwAGgAVABEADwAMAAsACAAFAAQAAAD9//z/+v/4//b/9f/0
//P/8v/w//D/8f/x//H/8P/t/+z/7P/s/+z/7P/s/+z/6//r/+r/6v/s/+z/7P/s/+z/
7P/r/+v/6f/p/+n/6f/r/+v/6v/q/+r/6v/p/+n/7P/s/+z/7P/s/+z/7P/s/+z/7f/t
/+3/7f/t/+3/7f/t/+3/7f/u/+7/7v/u/+//7//v/+//7//x//H/8P/w//H/8f/x//H/
8//z//P/8//z//P/8//z//P/8//y//L/8v/y//L/8f/x//H/8f/w//D/8P/w/+//8f/x
//H/8P/w//D/8P/w//D/8P/v/+//7//v/+//7//u/+7/7v/u/+7/7v/u/+3/7//v/+//
7v/u/+7/7v/u/+7/7f/t/+3/7//v/+//7//t/+3/7f/t/+3/7f/t/+3/7f/s/+z/7P/s
/+z/7P/s/+3/7v/v//D/8P/w//D/8P/v/+//7//v//D/8P/w//D/8P/w//D/8P/w/+7/
7v/u/+//7//v/+//7//w//D/8P/w//D/8P/w//D/8P/w//D/8P/w//D/8P/w//D/8P/w
//D/8P/w//D/8v/y//L/8v/0//T/9P/0//b/9v/2//b/9v/2//b/9//5//r/+//8//z/
/P/8//z/+v/4//f/9v/4//f/9v/1//X/9f/1//X/9f/1//X/9f/2//b/9f/1//b/9v/2
//b/9v/1//X/9f/z//L/8f/x//P/9f/1//b/9P/0//L/8P/v/+7/7v/t/+z/7P/r/+v/
7f/t/+3/7f/r/+v/6//r/+3/7f/t/+3/6//r/+z/7P/s/+z/7P/s/+7/7P/s/+n/5//n
/+r/7//8/w0AHwAyAEsAagCOALoA5gAOAS8BRgFVAVsBRQENAc4AoAB5AE4AGgDo/8H/
o/+U/5T/m/+l/6//vP/M/9n/3//l/+j/6v/s/+v/6//r/+v/6//r/+v/7P/s/+7/7v/u
//D/8f/x//L/8f/x//L/8v/0//T/9P/1//X/9f/2//b/9v/2//f/9//3//n/+f/5//r/
+v/6//r/+f/5//n/+f/6//r/+//7//v//P/8//z//v/+//7/AAAAAAAAAAABAAIAAgAD
AAMABQAFAAUABwAKAAoACwAMAA0ADgAQABEAEAARABMAFAAXABkAHAAeAB0AIAAhACMA
JwApACwALgAxADMANQA4ADoAPgA/AEEARABGAEgASgBMAE4ATwBQAFMAVABVAFUAVQBV
AFYAVgBUAFIAUQBQAE0ASwBJAEcARABBAD4AOwA3ADIALgAsACcAIwAhAB4AGwAYABUA
FAAQAA0ADAAKAAgABgAFAAQAAwACAAAAAAD////////+//3//P/8//z//P/8//z//P/7
//v/+v/6//r/+v/6//r/+v/6//n/+f/5//n/+f/5//n/+f/4//j/+P/4//f/9//2//b/
9v/2//j/+P/4//j/+P/5//n/+f/5//n/+f/5//n/+f/5//r/+v/6//r/+//7//v/+//7
//v/+//6//r/+//7//v/+//7//v/+//7//v/+//7//v/+//7//r/+v/8//z//P/7//v/
+//7//r/+v/6//r/+f/5//n/+f/4//j/+P/4//j/9v/2//X/9f/3//f/9//3//T/9P/0
//T/9P/0//T/8//z//P/8//y//L/8v/y//L/8v/x//H/8f/z//P/8//z//P/8//z//P/
8//z//P/8//z//L/8v/y//L/8v/y//L/8v/y//L/8v/y//L/8v/y//P/8//z//P/8v/y
//L/8v/y//L/8v/y//T/8v/y//L/8//z//P/8//z//T/9P/0//L/8v/y//L/8v/y//L/
8v/y//L/8v/y//L/8v/y//L/8v/y//L/8v/y//L/8v/y//L/8v/y//L/9P/0//T/9P/2
//b/9v/2//j/+P/4//j/+f/7//z//f/8//z//P/8//z//P/6//n/+P/4//f/9v/1//X/
9f/1//X/9f/1//X/9f/2//b/9f/1//b/9v/2//T/9P/z//P/8f/v/+7/7f/v/+//8f/x
//D/8P/w/+7/7v/t/+z/7P/r/+r/6v/p/+n/6f/p/+n/6f/p/+n/6f/p/+n/6f/p/+n/
6f/p/+r/6v/q/+r/6v/q/+r/6v/q/+n/5//l/+j/7f/4/wkAGwAuAEUAYgCEAKwA1gD8
ABsBMAE/AUcBLwH5AL4AkgBvAEQAEgDm/8H/pf+W/5T/mf+j/6v/uP/G/9P/2//h/+T/
6P/q/+n/6f/p/+n/6//r/+v/7P/s/+7/7v/u/+z/7f/t/+7/7//v//D/8P/w//D/8P/x
//H/8f/y//L/8v/y//P/8//z//X/9f/1//b/9v/2//b/9//3//f/9//6//r/+//7//n/
+v/6//r/+v/6//r//P/+//7//v///wAAAAABAAEAAQABAAEAAwAEAAQABQAGAAcACAAK
AAsADAANAA8AEAARABMAFgAYABcAGgAbAB0AHwAhACQAJgApACsALQAwADIANgA3ADkA
OgA8AD4AQABCAEQARQBGAEcASABJAEkASQBJAEoASgBKAEgARwBGAEMAQQA/AD0AOgA3
ADQAMQAvACoAJgAkACEAHQAbABgAFQASAA8ADgAKAAcABgAEAAIAAAD///7//f/8//r/
+v/5//n/+f/4//f/9v/2//b/9v/2//b/9v/z//P/8v/y//L/8v/y//L/8v/y//H/8f/z
//P/8//z//P/8//y//L/8v/y//H/8f/y//L/8v/y//L/8v/y//L/8P/x//H/8f/x//H/
8f/x//P/8//z//T/8v/y//L/8//z//P/8//z//X/9f/0//T/8//z//P/8//1//X/9f/1
//P/8//z//P/9f/1//T/9P/0//T/9P/z//P/8//z//L/8v/y//L/8f/x//H/8f/w//D/
8P/w//D/8P/w/+//7//t/+3/7f/t/+z/7P/s/+z/7P/s/+z/6//t/+3/7f/s/+r/6v/q
/+r/6v/p/+n/6f/r/+v/6//r/+v/6//r/+v/6//r/+v/6//t/+z/7P/s/+r/6v/q/+r/
6v/q/+r/6v/q/+r/6v/q/+n/6f/p/+n/6v/q/+r/6v/q/+r/6v/q/+r/6P/o/+j/5//n
/+f/5//p/+j/6P/o/+j/6P/o/+j/6P/o/+j/6P/o/+j/6P/o/+j/6P/o/+j/6P/o/+j/
6P/o/+j/6P/o/+j/6P/o/+j/6f/q/+v/7P/u/+7/7v/u/+7/7//x//L/8f/y//L/8v/0
//T/9P/y//H/8P/w/+//7v/t/+3/7f/r/+v/6//r/+3/7f/u/+7/7f/t/+7/7v/s/+z/
7P/r/+v/6//p/+j/5f/l/+X/5//p/+r/6v/q/+r/6P/n/+b/5P/j/+L/4v/h/+H/4f/h
/+H/4f/h/+H/4f/h/+H/4f/h/+H/4f/h/+D/4P/g/+D/4v/i/+L/4v/i/+P/3//d/97/
4//q//f/BwAaAC0ARgBkAIgAsgDaAP0AGAErATcBMwEPAdQAngB5AFYAKAD0/8v/q/+W
/4z/jf+V/5v/pv+0/8P/z//V/9j/3v/g/9//3//f/9//4f/h/+H/4v/i/+T/5P/k/+b/
5//n/+j/6P/n/+f/5v/o/+j/6P/p/+n/6f/q/+r/6v/q/+v/6//r/+3/7f/t/+7/7v/u
/+7/8f/x//H/8f/w//D/8f/x//P/9P/0//T/9P/0//T/9v/2//b/9v/3//j/+P/5//n/
+//7//v//f/+//7///8AAAEAAgAEAAUABAAFAAcACAAJAAsADgAQABEAFAAVABcAGwAd
ACAAIgAjACUAJwAqACwAMAAxADMANAA2ADgAOgA+AEAAQQBCAEMARABFAEUARQBFAEYA
RgBIAEYARQBEAEMAQQA/AD0AOgA3ADQAMQAtACgAJAAiAB0AGQAXABQAEwAQAA0ADAAI
AAUABAACAAAA/v/9//z/+//6//j/+P/1//X/9f/0//P/8v/y//L/8v/y//L/8v/x//H/
8P/w//D/8P/w//D/8P/w/+//7//v/+//7//v/+//7//u/+7/7v/u/+3/7f/s/+z/7P/s
/+7/7v/u/+7/7P/t/+3/7f/t/+3/7f/t/+3/7f/t/+7/7v/u/+7/7//x//H/8f/x//H/
8f/w//D/8f/x//H/8f/x//H/8f/x//H/8f/x//H/8f/x//D/8P/w//D/8P/v/+//7//v
/+7/7v/u/+7/7f/t/+3/7f/s/+z/7P/s/+z/6v/q/+n/6f/r/+v/6//r/+j/6P/o/+j/
6P/o/+j/5//n/+f/5//m/+b/5v/m/+b/5v/l/+X/5f/l/+X/5f/l/+X/5f/l/+X/5f/l
/+X/5f/l/+T/5P/k/+T/5P/k/+T/5P/k/+T/5P/k/+T/5P/k/+P/4//j/+P/5P/k/+T/
5P/k/+T/5P/k/+b/5P/k/+T/4//j/+P/4//j/+T/5P/k/+T/5P/k/+T/5P/k/+T/5P/m
/+b/5v/m/+j/6P/o/+j/6P/o/+n/6//s/+3/7v/u/+7/7v/u/+7/7v/t/+z/7P/r/+r/
6f/p/+n/6f/p/+n/5//n/+f/6P/o/+f/5//o/+j/6P/o/+j/5//n/+f/5f/k/+P/4//j
/+X/5f/m/+b/6P/m/+T/4//g/+D/3//e/+D/3//f/9//3//f/9//3//d/93/3f/d/9//
3//f/9//3//g/+D/4P/g/+D/4P/g/+D/4P/d/9v/2//c/+P/8P///w8AIgA5AFYAegCi
AMoA8gAPASIBMQEzARkB3wCmAIAAWwAuAPr/zv+r/5P/iP+I/4//l/+f/67/vP/J/9H/
1//a/97/4P/g/9//3v/d/9//3//f/+D/4P/i/+L/4v/i/+P/4//k/+X/5f/m/+b/5v/m
/+b/5//n/+f/6P/o/+r/6v/r/+v/6f/r/+v/6//s/+z/7P/s/+3/7f/t/+3/7v/u/+//
7//v//D/8P/w//L/8v/y//T/9P/0//T/9f/2//b/9//3//n/+f/5//v//P/8//3//v//
/wAAAgADAAQABQAHAAgACQALAA4AEAAPABIAEwAVABcAGQAcAB4AIQAjACUAKAAqAC4A
LwAxADIANAA2ADgAOgA8AD0APgA/AEAAQQBBAEEAQQBCAEIAQgBAAD8APgA9ADsAOQA3
ADIALwAsACkAJgAiAB8AHgAbABcAFQASAA8ADAAJAAgABgADAAIAAAD+//z/+//6//v/
+v/4//j/9//3//f/9v/1//T/9P/0//T/9P/0//T/8//z//L/8v/0//T/9P/0//T/9P/z
//P/8//z//P/8//z//P/8v/y//L/8v/x//H/9P/0//T/9P/0//T/9P/0//b/9//3//f/
9f/1//X/9f/1//X/9f/2//j/+P/4//n/9//3//f/9//2//X/8//y//H/8f/x//H/8f/x
//H/8f/x//H/8f/x//H/8f/w//D/8P/w//D/7//t/+3/7f/s/+z/7P/s/+v/6//r/+v/
6v/q/+r/6v/q/+r/6v/p/+n/6f/p/+n/6f/q/+r/6v/q/+r/6v/q/+n/5//n/+f/5v/m
/+b/5v/m/+j/5//n/+f/5//n/+f/5//n/+f/5//n/+X/5f/l/+X/5f/k/+T/5P/k/+T/
5P/k/+b/5v/m/+b/5P/k/+T/5P/j/+P/4//j/+L/4v/i/+L/5P/k/+T/5P/k/+L/4v/i
/+P/4//j/+P/5f/k/+T/5v/m/+b/5v/n/+j/6f/q/+r/6//r/+v/7v/u/+7/7v/u/+7/
7P/r/+z/7P/r/+r/5//n/+f/5//l/+X/5f/l/+f/6P/o/+f/5//o/+j/6P/q/+r/6f/p
/+f/5f/k/+P/5f/l/+f/5//q/+r/6v/o/+T/4//i/+L/3//e/97/3f/f/9//3//f/93/
3f/d/93/3f/d/93/3f/d/93/3f/e/97/3v/e/97/4P/g/+D/4v/f/9n/1//a/+P/8P8D
ABUAJgA/AF4AhACyAOAACAEpAT4BTQFRATMB+wDGAKAAeQBKABIA3v+3/53/kP+M/4//
mf+h/67/uv/F/83/0//Y/9z/3v/f/9//3//f/93/3f/d/97/3v/g/+D/4P/g/+H/4f/i
/+P/4//k/+T/5P/k/+T/5f/j/+P/5P/k/+b/5v/n/+f/6f/r/+v/6//q/+r/6v/q/+v/
6//r/+v/7P/s/+3/7f/t/+7/7v/u//L/8v/y//T/8//y//H/8f/0//T/9f/1//f/9//3
//n/+v/6//v//P/+/wAAAwAFAAYABwAJAAoACwANABAAEgAVABgAGQAbABsAHQAgACIA
JwApACsALgAwADQANQA3ADwAPgBAAEIARABGAEcASABLAEwATQBNAE8ATwBQAFAATQBK
AEgARgBDAEEAPwA9ADgANQAyAC8AKQAkACAAHgAbABcAFQASAA8ADAAJAAgAAgD///7/
/P/6//j/9//2//P/8v/w//D/8f/x//H/8P/v/+7/7v/u/+7/7v/u/+7/6//r/+r/6v/q
/+r/6v/q/+r/6v/p/+n/6f/p/+n/6f/p/+n/6P/o/+r/6v/p/+n/6P/o/+j/6P/q/+r/
6v/q/+j/6f/p/+n/5//n/+f/5//p/+n/6f/q/+r/6v/q/+v/6//r/+v/6//r/+v/6v/q
/+n/6f/p/+n/6f/p/+n/6f/p/+n/6f/p/+n/6f/o/+j/5v/m/+b/5f/n/+f/5//m/+j/
6P/o/+f/5f/l/+X/5P/k/+T/5P/k/+T/5P/j/+P/4//j/+P/4//g/+D/4P/g/+L/4v/i
/+H/3//f/9//3v/e/97/3v/e/97/3f/d/93/3f/d/93/3f/d/93/3f/d/93/3f/d/93/
2//a/9r/2v/c/9z/3P/c/9z/3P/c/9z/2v/a/9r/2v/Z/9n/2f/Z/9r/2v/a/9r/2v/a
/9r/2v/c/9r/2v/a/9v/2//b/9v/3f/c/9z/3P/a/9r/2v/a/9r/2v/a/9r/2//c/93/
3v/e/97/3v/e/+D/4P/g/+H/4//k/+X/5v/o/+j/6P/o/+j/5v/l/+T/5P/j/+L/4f/f
/9//3//f/+H/4f/h/+H/4P/g/9//3//i/+L/4v/i/+L/4f/h/+H/4f/g/9//3//h/+P/
4//k/+L/4v/g/97/3f/c/9z/2//a/9r/2f/Z/9n/2f/Z/9n/2f/Z/9n/2f/Z/9n/2f/Z
/9n/2f/a/9r/2v/a/9r/2v/c/9z/2v/Z/9X/1f/W/9//7P///xMAKgBFAGgAlADCAPIA
HAE7AVABXwFfATkB+wDCAJgAbQA4AP7/zv+n/43/hP+G/5H/mf+j/7L/wv/N/9P/1//a
/9z/4P/g/9//3v/d/93/3f/d/97/3v/g/+D/4P/g/+H/4f/i/+P/4//k/+T/5P/k/+T/
5f/n/+f/6P/o/+j/6P/p/+n/5//p/+n/6f/q/+r/6v/q/+v/6//r/+v/7P/s/+3/7f/t
/+7/7v/u//D/8P/w//L/9P/0//T/9f/0//T/9f/1//f/9//3//n//P/8//3//v///wAA
AgADAAQABQAHAAgACQALAA4AEAATABYAFwAZABsAHQAgACIAJQAnACkALAAuADIAMwA1
ADgAOgA8AD4AQABCAEMARABFAEYARwBHAEcARwBIAEgASABGAEUARAA/AD0AOwA5ADQA
MQAuACsAJwAiAB4AHAAZABUAEwAQAAsACAAFAAQAAAD9//z/+v/4//b/9f/0//P/8v/w
//D/7//v/+//7v/v/+7/7v/u/+7/7v/u/+7/7//v/+7/7v/u/+7/7v/u/+7/7v/t/+3/
7//v/+//7//t/+3/7P/s/+7/7v/t/+3/7v/u/+7/7v/u/+7/7v/u/+7/7//v/+//7//v
/+//7//v/+//7//w//D/8P/w//H/8f/x//H/8f/x//H/8P/w//H/8f/x//H/8f/x//H/
8f/x//H/8f/x//H/8f/w//D/8P/w//D/7//v/+//7//u/+7/7v/u/+3/7f/t/+3/7P/s
/+z/7P/s/+z/7P/r/+v/6//r/+v/6//q/+r/6v/q/+r/6v/q/+n/6//r/+v/6v/q/+r/
6v/q/+r/6f/p/+n/6f/p/+n/6f/p/+n/6f/p/+n/6f/p/+n/6//q/+r/6v/o/+j/6P/o
/+j/6P/o/+j/6P/o/+j/6P/p/+n/6f/p/+j/6P/o/+j/6P/o/+j/6P/q/+j/6P/o/+n/
6f/p/+n/6f/q/+r/6v/q/+r/6v/q/+r/6v/q/+r/6v/q/+r/6v/q/+r/6v/q/+z/7P/s
/+z/7v/u/+7/7v/w//D/8f/z//T/9f/2//b/9v/2//b/9v/2//X/9P/0//P/8v/x//H/
7//v/+//7//v/+//7//w/+7/7f/t/+7/7v/u/+7/7v/v/+//7//t/+z/6//r/+v/7f/t
/+7/7v/w/+7/7P/r/+j/6P/n/+b/5v/l/+X/5f/l/+X/5f/l/+X/5f/l/+X/5f/l/+X/
5f/j/+T/5P/k/+T/5P/k/+T/5v/k/+P/4//h/+L/4//q//f/BwAYAC0ARgBmAIoAtgDg
AAcBIgE1AUMBQwEfAeAAqAB/AFoAKgD4/83/q/+U/4r/i/+V/53/qP+4/8f/0f/Z/97/
4P/k/+X/5f/l/+X/5f/l/+X/5v/k/+b/5v/m/+j/6f/p/+r/6v/p/+n/6P/q/+r/6v/r
/+v/6//s/+z/6v/q/+v/6//r/+3/7f/t/+7/7v/u/+7/7//v/+//7//w//D/8f/x//H/
8v/y//L/9P/0//T/9v/2//b/9v/3//j/+P/5//n/+f/5//n/+//8//z//f/+/wEAAgAE
AAUABAAFAAcACAAJAAsADgAQABEAFAAVABcAFwAZABwAHgAhACMAJQAoACgALAAtAC8A
MgA0ADYAOAA6ADwAPQA+AD8AQABBAEEAQwBDAEQARABCAEAAPwA+AD0AOwA5ADcANAAx
AC4AKwApACQAIAAeABsAFwAVABIADwAMAAkACAAEAAEAAAD+//7//P/7//r/9//2//T/
9P/x//H/8f/w//H/8P/w//D/7v/u/+7/7v/t/+3/7P/s/+z/7P/s/+z/7P/s/+v/6//r
/+v/6//r/+n/6f/o/+j/6v/q/+n/6f/q/+r/6v/q/+z/7P/s/+z/6v/r/+v/6//r/+v/
6//r/w==
         </WaveFormData>
      </LeadData>
      <LeadData>
         <LeadByteCountTotal>10000</LeadByteCountTotal>
         <LeadTimeOffset>0</LeadTimeOffset>
         <LeadSampleCountTotal>5000</LeadSampleCountTotal>
         <LeadAmplitudeUnitsPerBit>4.88</LeadAmplitudeUnitsPerBit>
         <LeadAmplitudeUnits>��V</LeadAmplitudeUnits>
         <LeadHighLimit>2147483647</LeadHighLimit>
         <LeadLowLimit>268435456</LeadLowLimit>
         <LeadID>V5</LeadID>
         <LeadOffsetFirstSample>0</LeadOffsetFirstSample>
         <FirstSampleBaseline>0</FirstSampleBaseline>
         <LeadSampleSize>2</LeadSampleSize>
         <LeadOff>FALSE</LeadOff>
         <BaselineSway>FALSE</BaselineSway>
         <ExcessiveACNoise>FALSE</ExcessiveACNoise>
         <MuscleNoise>FALSE</MuscleNoise>
         <LeadDataCRC32>4018590715</LeadDataCRC32>
         <WaveFormData>
EgASABIAEgAUABYAGAAaABwAHgAgACIAJQAoACsALgAwADIANAA2ADkAOgA7ADwAPwBA
AEEAQgBEAEQARABEAEQARABEAEQAQwBCAEEAQAA9ADoANwA0AC8ALAApACYAIQAeABsA
GAAVABIADwAMAAkACAAHAAYAAwACAAEAAAD///7//f/8//v/+v/5//j/9v/2//b/9v/0
//T/9P/0//L/8v/y//L/8v/y//L/8v/y//L/8v/y//L/8v/y//L/8P/w//D/8P/y//L/
8v/y//L/8v/y//L/8v/y//L/8v/y//L/8v/y//D/8P/w//D/8v/y//L/8v/y//L/8v/y
//L/8v/y//L/9P/0//T/9P/0//T/9P/0//T/9P/0//T/9P/0//T/9P/2//b/9v/2//T/
9P/0//T/9P/0//T/9P/y//L/8v/y//L/8v/y//L/8v/y//L/8v/y//L/8v/y//L/8v/y
//L/8P/w//D/8P/w//D/8P/w//D/8P/w//D/8P/w//D/8P/w//D/8P/w//D/8P/w//D/
8P/w//D/8P/u/+7/7v/u//D/8P/w//D/8P/w//D/8P/w//D/8P/w//D/8P/w//D/7v/u
/+7/7v/u/+7/7v/u/+7/7v/u/+7/7v/u/+7/7v/u/+7/7v/u/+7/7v/u/+7/7v/u/+7/
7v/u/+7/7v/u/+7/7v/u/+7/7v/u/+7/7v/s/+z/7P/s/+z/7P/s/+z/7v/u/+7/7v/u
/+7/7v/u/+7/7v/u/+7/8P/w//D/8P/w//H/8f/x//P/9P/0//X/9f/1//X/9f/1//X/
9P/0//L/8v/x//H/8f/x//H/8f/z//P/9f/1//X/9f/1//X/9f/1//b/9v/1//X/9P/z
//D/7//u/+7/8P/x//L/8v/y//L/8P/v/+3/7f/s/+v/6v/p/+n/6P/o/+j/6P/o/+j/
6P/o/+j/6P/o/+j/6P/q/+r/6v/q/+r/6v/r/+v/6//r/+v/6v/k/+H/4f/l/+3/9/8G
ABUAJQA6AFgAewCjAMgA6AAAAQ8BGAEQAeoAuQCUAHoAXgA8ABkA+P/c/8b/t/+1/7v/
vv/G/9D/2//h/+b/6f/q/+v/6//r/+v/6//r/+v/6//r/+v/6//r/+z/7P/s/+z/7f/t
/+7/7v/u/+//7//v/+//8P/x//H/8f/y//L/8v/y//L/8v/z//P/9f/2//b/9v/1//X/
9v/2//b/9v/3//f/+P/5//r/+//7//z//P/9////AAAAAAAAAQACAAIAAgABAAIAAgAD
AAYABwAIAAkACgAKAAsADAANAA4AEAARABIAFAAVABgAFgAZABsAHQAfACEAIwAlACgA
KgAsAC8AMQAzADYAOAA6ADwAPwBBAEEAQgBEAEYARgBHAEgASQBLAEsATABMAE0ATQBM
AEsASQBHAEUAQgBBAD0AOQA2ADIALgArACcAJQAhAB4AGwAYABUAEwARAA8ADgAMAAsA
BwAGAAUABAAFAAQAAgAAAP////////3//v/+//7//v/8//z//P/8//z//P/8//z//P/7
//v/+//5//n/+f/5//v/+//7//v/+f/4//j/+P/6//n/+f/6//r/+v/6//r/+v/6//r/
+v/6//r/+v/6//r/+//7//z/+//7//v/+//7//z//P/8//z//P/8//z//P/8//z//P/9
//3//f/9//3//f/9//3//P/8//z/+//7//v/+//7//3//f/9//3//P/8//z//P/7//v/
+//7//n/+f/4//j/+P/4//j/+P/3//f/9//3//f/9//3//b/9v/2//b/9v/2//X/9f/1
//X/9f/1//X/9f/0//T/9P/1//X/9P/0//L/8v/y//L/9P/0//T/9P/0//T/9P/z//P/
8//z//P/8//z//P/8//x//H/8f/x//P/8//z//P/8//z//P/8//z//P/8v/y//L/8v/y
//L/8v/y//L/8v/y//L/8v/y//T/8v/y//L/8v/y//L/8v/w//D/8P/w//L/8v/y//L/
9P/0//T/9P/y//L/8v/y//L/8v/y//L/9P/0//T/9P/2//b/9v/2//b/9v/2//b/9v/2
//b/9//1//X/9//4//r/+//7//v/+f/5//n/+f/6//r/+P/4//X/9f/1//X/9//3//f/
9//5//n/+f/5//v/+//7//v/+v/6//n/+f/4//f/9v/1//T/9P/0//X/9v/2//b/9v/0
//P/8f/x//D/7//u/+3/7//u/+7/7v/s/+z/7P/s/+z/7P/s/+z/7P/s/+z/7P/t/+7/
7//w/+//7//v/+//7//q/+b/5f/n/+3/+f8HABIAIQA3AFIAdACbAMEA5AD+AA4BGwEa
AQIB0gCpAJAAdgBWADIADwDw/9j/xv+//8H/x//K/9L/3P/l/+n/7P/t//D/8f/v/+//
7//v/+//7//v/+//8f/x//H/8v/0//T/9P/1//X/9v/2//b/9f/1//X/9f/0//X/9f/1
//b/9v/2//b/9v/2//f/9//5//r/+v/6//n/+f/6//r/+v/6//v/+//7//v/+//7//3/
/v/+//////8AAAAAAAABAAIAAgACAAMABAAEAAUABAAFAAYABwAIAAgACQAKAAwADgAR
ABMAFAAWABcAGgAYABsAHQAfACEAIwAlACcALAAuADAAMwA1ADcAOgA8AD4AQABDAEUA
RQBGAEgASgBKAEsATABNAEsASwBMAEwASwBLAEoASQBHAEUAQwBAADsANwAzADAALAAo
ACUAIQAfABsAGAAVABQAEQAPAA0ACwAKAAgABwAHAAYABQAEAAEAAAD+//z/+//7//v/
+f/6//r/+v/6//b/9v/2//b/9P/0//T/9P/2//X/9f/1//X/9f/1//X/9f/1//X/9f/1
//T/9P/0//T/8//z//T/9P/0//T/9P/0//T/9P/0//T/9P/0//T/9P/1//X/9v/1//X/
9f/1//X/9v/2//b/9f/0//P/8v/0//T/9P/0//f/9//3//f/9//3//f/9//2//b/9v/1
//X/9f/1//X/9f/1//X/9f/y//L/8v/y//H/8f/x//H/8f/x//D/8P/w//D/8P/w/+//
7//v/+//7//v/+//7v/w//D/8P/w//D/7//v/+//7//v/+//7//v/+7/7v/u/+3/7f/s
/+z/7P/s/+z/7P/s/+z/7P/s/+r/6v/q/+n/6f/p/+n/6f/r/+v/6//r/+3/7f/t/+3/
7f/t/+3/7f/t/+3/7f/t/+3/7f/s/+z/6v/q/+r/6v/o/+j/6P/o/+r/6v/q/+r/6v/o
/+j/6P/o/+j/6P/o/+j/6P/o/+j/6P/o/+j/6P/o/+j/6P/o/+j/6P/o/+j/6P/o/+j/
6P/o/+j/6P/o/+r/6v/q/+r/7f/t/+3/7//u/+7/7//v/+//7//v/+//7//u/+7/7P/s
/+v/6//r/+v/6//r/+v/6//t/+3/7f/t/+3/7f/t/+3/7v/u/+3/6//q/+n/6P/p/+j/
6P/o/+b/5v/l/+T/5v/k/+P/4f/k/+T/5P/k/+H/4f/g/+D/4P/g/+D/4P/g/+D/4P/g
/+D/4P/g/+D/4P/g/+D/4P/e/9//3//f/9//3f/Y/9T/0//V/93/7f/7/wgAGQAxAFAA
egCpANEA9gASASIBLQEoAQYB2AC1AJoAfABWACwABQDg/8T/tP+x/7P/t/++/8b/0P/V
/9v/3v/h/+L/4//j/+P/4//j/+P/4//j/+P/4f/h/+H/4v/k/+T/5P/l/+X/5v/m/+b/
5//n/+f/5//o/+n/6f/p/+r/6v/q/+r/6v/q/+v/6//r/+z/7P/s/+v/6//s/+z/7v/u
/+//7//v/+//7//v/+//8P/w//H/8//0//T/9P/1//b/9v/2//f/+P/4//n/+v/7//z/
/f8AAAAAAQACAAMABAAGAAcACAAKAAsADgAPABMAFgAZAB0AHwAhACMAKAAqACwALwAx
ADMANgA4ADgAOgA9AD8AQwBEAEYASABIAEkASgBLAEsASwBMAEwASQBJAEgARwBDAEEA
PwA8ADkANQAxAC4AKAAkACEAHQAbABcAFAARAA4ACwAJAAcAAwACAAAA///9//z/+//6
//v/+v/4//b/9//3//f/9f/2//b/9v/2//T/9P/0//T/8v/y//L/8v/0//P/8//z//P/
8//z//P/8f/x//H/8f/z//L/8v/y//L/8f/x//L/8v/y//L/8v/0//T/9P/0//T/9P/0
//T/8v/z//P/9P/z//P/8//z//X/9v/2//b/9P/0//T/9P/2//b/9v/2//f/9//3//f/
9//3//f/9//4//j/+P/3//f/9//3//f/9//3//f/9//2//b/9v/2//X/9f/1//X/9f/1
//T/9P/0//T/9P/0//X/9f/1//X/8//z//P/8v/0//T/9P/0//T/8//z//P/8//z//P/
8//z//L/8v/y//P/8//y//L/8v/y//L/8v/y//L/8v/y//D/8P/w/+//8f/x//H/8f/x
//H/8f/x//H/8f/x//H/8f/x//H/8f/x//H/8f/x//H/8f/w//D/8P/w//D/8P/w//D/
8P/w//D/8P/w//D/8P/w//D/8P/w//D/8P/w//L/8v/y//L/8v/y//L/8v/w//D/8P/w
//D/8P/w//D/8v/y//L/8v/y//L/8v/y//T/9P/0//T/9v/3//f/9//5//r/+v/7//v/
+//7//v/+f/5//j/+P/2//b/9f/1//f/9//3//f/9//3//n/+f/5//n/+f/5//n/+f/6
//r/+//7//r/+f/4//f/9v/2//b/9//4//j/9v/2//T/8//x//H/8P/v/+7/7f/t/+z/
7v/u/+7/7v/u/+7/7v/u/+7/7v/u/+7/7P/s/+z/7P/s/+z/7f/t/+3/7f/r/+j/5P/j
/+P/5//z/wEADgAdADEASgBsAJMAvQDiAAABFAEjASgBGAHuAL0AnACAAGQAQAAbAPr/
3P/G/73/v//D/8r/0v/e/+X/6f/s/+//8P/x/+//7//v/+//7//v/+//7//x//H/8f/y
//L/8v/y//P/8//0//T/9P/1//X/9f/1//b/9//3//f/+P/4//j/+P/6//r/+//7//v/
/P/8//z/+//7//z//P/8//z//f/9//3//f/9//3///8AAAAAAQABAAIAAgACAAMABAAE
AAQABQAGAAYABwAIAAkACgALAA4ADgAPABAADwAQABIAEwAWABgAGQAcABoAHQAfACEA
IwAlACcAKQAuADAAMgA1ADcAOQA8AD4AQABCAEUARwBJAEoATABOAFAAUQBSAFMAUwBT
AFQAVABTAFMAUgBRAE8ATQBLAEgARQBBAD0AOgA4ADQAMQAtACkAJQAiAB8AHAAZABcA
FQARABAADgANAAsACgAJAAgABAACAP///P/7//v/+//5//j/+P/4//j/9v/2//b/9v/0
//T/9P/0//b/9f/1//X/9f/1//X/9f/1//X/9f/1//X/9P/0//T/9P/z//P/9P/0//T/
9P/0//T/9P/0//T/9v/2//b/9v/0//X/9f/2//f/9//3//f/9f/2//b/9v/2//b/9v/2
//j/+P/4//j/+f/5//n/+f/5//n/+f/5//r/+v/6//n/+f/5//n/+f/5//n/+f/5//j/
+P/4//j/9//3//f/9//3//f/9v/2//b/9v/2//b/9f/1//X/9f/1//X/9f/0//T/9P/0
//T/9P/z//P/8//x//H/8f/x//P/8v/y//L/8//z//L/8v/y//L/8v/y//L/8v/y//L/
8v/y//L/8f/x//H/8f/x//H/8f/x//H/8//z//P/8//x//H/8f/x//H/8f/x//H/8//z
//L/8v/y//L/8v/y//L/8v/y//L/8v/y//L/8v/y//L/8v/y//L/8v/y//L/8v/y//L/
8v/y//L/8v/y//L/8v/y//L/8v/y//L/8v/y//L/8v/y//L/8v/y//L/9P/0//T/9P/2
//b/9v/2//b/9v/3//f/9//5//r/+v/7//v/+//7//v/+//7//r/+P/2//b/9f/3//f/
9//3//f/9//3//n/+f/5//n/+f/5//n/+f/6//j/9//3//b/8//y//H/8P/y//L/8//0
//T/9P/0//L/7//t/+3/7P/t/+z/6//r/+r/6v/q/+r/6v/q/+r/6v/q/+r/6v/q/+r/
6v/q/+r/6v/q/+r/6//p/+v/6//r/+j/5P/h/+P/5//x//3/DAAZACsAQgBiAIcArwDS
APAAAgERARYBCAHcAKsAjAB0AFYANAARAPL/2P/C/7n/uf+9/8L/yv/W/93/4//o/+n/
6v/t/+v/6//r/+v/6//r/+v/6//t/+3/7f/u/+z/7P/s/+3/7//w//D/8P/x//H/8f/x
//L/8//z//P/9P/0//T/9P/0//T/9f/1//X/9v/2//b/9//3//j/+P/4//j/+f/5//n/
+f/5//n/9//4//j/+f/5//r/+v/6//v//P/8//z//f/+//7///8AAAEAAgADAAIAAgAD
AAQABwAIAAoACwAMAA4ADwASABAAEwAVABcAGQAbAB0AHwAiACQAJgApACsALQAwADIA
MgA0ADcAOQA7ADwAPgBAAEAAQQBCAEMAQwBDAEQARABDAEMAQgBBAD8APQA7ADgANwAz
AC8ALAAoACQAIQAdABsAFwAUABEAEAANAAsACQAFAAQAAgABAP3//P/7//r/+//6//j/
9v/1//X/9f/z//L/8v/y//L/8v/y//L/8v/y//L/8v/y//D/7//v/+//7//v/+//7//v
/+//7//v/+//7v/u/+7/8P/v/+//8P/u/+7/7v/u/+7/7v/u/+7/7v/u/+7/7v/u/+//
7//w//H/8f/x//H/8f/y//L/8v/0//T/9P/0//T/9P/0//T/8//z//P/8//z//P/8//z
//T/9P/0//P/8//z//P/8//z//P/8//z//L/8v/y//L/8f/x//H/8f/x//H/8P/w//D/
8P/w//D/7//v/+//7//v/+//7//u/+z/7P/s/+z/7P/r/+v/6//r/+v/6//r/+3/7P/s
/+z/6//r/+r/6v/q/+r/6v/q/+r/6v/q/+r/7P/s/+z/6//r/+v/6//r/+v/6//r/+v/
6//r/+v/6//r/+v/6//r/+v/6//r/+v/6//r/+r/6v/q/+r/6v/q/+r/6v/q/+r/6v/q
/+r/6v/q/+r/6v/q/+r/6v/q/+r/6v/q/+r/6v/s/+z/7P/s/+z/7P/s/+z/7P/s/+z/
7P/s/+z/7P/s/+7/7v/u/+7/7v/u/+7/7v/w//D/8P/x//H/8f/z//T/8v/z//P/8//1
//X/9f/1//T/9P/y//L/8f/x//H/8f/x//H/8f/x//H/8f/x//H/8//z//P/8//0//T/
8//z//L/8f/w/+//7P/s/+z/7f/w//D/8P/w/+7/7f/r/+v/6v/p/+j/5//n/+b/5v/m
/+T/5P/k/+T/5P/k/+T/5P/m/+b/5v/m/+b/5v/m/+b/5//n/+f/5//n/+T/4P/d/93/
3//l//H/AAALABsALgBIAGsAkQC2ANgA8AABAQwBDgHyAMEAmAB8AGQARAAhAAAA4v/K
/7n/tf+3/7z/wv/M/9f/3f/g/+P/5v/n/+f/5//n/+f/5//n/+f/5//p/+n/6f/q/+z/
7P/s/+3/7P/s/+v/6v/t/+3/7f/t/+z/7f/t/+3/8P/w//D/8P/y//L/8//z//H/8v/y
//L/8//z//T/9P/0//T/9f/1//f/9//3//f/9//4//j/+f/3//j/+P/4//n/+v/6//r/
+//8//z//f/+////AAABAAIAAgADAAQAAwAEAAYABwAKAAwADQAQAA4AEQATABUAGQAb
AB0AHwAgACIAJAAnACkAKwAuADAAMgA0ADcAOQA7ADwAPgBAAEIAQwBEAEUAQwBDAEQA
RABFAEUARABDAEEAPwA9ADoAOQA1ADEALgAqACYAIwAfAB0AGQAWABMAEAANAAsACQAF
AAQAAgABAP///v/9//z/+//6//j/9v/3//f/9//1//T/9P/0//T/9P/0//T/9P/y//L/
8v/y//L/8f/x//H/8f/x//H/8f/v/+//7//v/+//7v/u/+7/7v/t/+3/7v/s/+z/7P/s
/+7/7v/u/+7/7v/u/+7/7v/s/+3/7f/u/+//7//v/+//7f/u/+7/7v/w//D/8P/w//D/
8P/w//D/7//v/+//7//x//H/8f/x//L/8v/y//H/7//v/+//7//v/+//7//v/+7/7v/u
/+7/7f/t/+3/7f/t/+3/7P/s/+z/7P/s/+z/7f/t/+3/7f/t/+3/7f/s/+z/7P/s/+z/
7P/r/+v/6//r/+v/6//r/+n/6P/o/+j/6f/p/+j/6P/q/+r/6v/q/+r/6v/q/+r/6v/q
/+r/6f/p/+n/6f/p/+n/6f/p/+n/6f/p/+n/6f/p/+n/6f/p/+n/6f/p/+n/6f/p/+j/
6P/q/+r/6v/q/+j/6P/o/+j/6v/q/+r/6v/q/+r/6v/q/+r/6v/q/+r/6v/q/+r/6v/s
/+z/7P/s/+z/7P/s/+z/7//v/+//8f/w//D/8f/x//P/8//z//P/8//y//L/8P/w/+//
7//v/+//7//v/+//7//x//H/8f/x//H/8f/x//H/8v/y//H/8f/w/+//7v/v/+7/7v/u
/+//8P/w//D/8P/u/+3/6//p/+j/5//m/+f/5//m/+b/5v/m/+b/5v/k/+T/5P/k/+b/
5v/m/+b/5v/m/+b/5v/m/+f/5//n/+X/5f/g/97/2//b/+H/6//5/wYAEwAlAD4AXgCF
AKsAzADoAPwACwEOAfoAzACfAIIAaABKACYABQDm/8z/uP+x/7X/uf++/8b/0v/b/+H/
5P/l/+j/6f/n/+f/5//n/+f/5//n/+f/5//n/+f/6P/o/+j/6P/p/+v/7P/s/+z/7f/t
/+3/7f/s/+3/7f/t//D/8P/w//D/8P/w//H/8f/v//D/8P/w/+//7//w//D/8v/y//P/
8//z//P/8//z//P/9P/0//X/9f/2//b/9v/3//j/+P/4//n/+v/6//v/+v/7//z//f/+
//7///8AAAMABAAGAAcABgAIAAkADAAMAA8AEQATABUAFwAZABsAHAAeACAAIwAlACcA
KgAsAC4AMAAzADUANQA2ADgAOgA6ADsAPAA9AD0APQA+AD4APQA9ADwAOwA3ADUAMwAw
AC8AKwAnACQAIgAeABsAFwAXABMAEAANAAoABwAFAAMA///+//z/+//5//j/9//2//f/
9v/0//L/8//z//P/8f/w//D/8P/w/+7/7v/u/+7/7//w//H/8v/0//P/8//z//H/8f/x
//H/7//v/+//7//v/+7/7v/u/+7/7f/t/+7/8P/w//D/8P/w//D/8P/w//L/8v/y//L/
8P/x//H/8v/x//H/8f/x//H/8v/y//L/9P/0//T/9P/0//T/9P/0//X/9f/1//X/8//z
//P/8//2//b/9v/1//X/9f/1//X/8//z//P/8//0//T/9P/0//H/8f/x//H/8//z//L/
8v/w//D/8P/w//H/8f/x//H/7//v/+//7v/w//D/8P/w//D/7//v/+//7//v/+//7//t
/+z/7P/s/+//7//u/+7/7v/u/+7/7v/u/+7/7v/u/+7/7v/u/+3/6//r/+v/6//r/+v/
6//r/+3/7f/t/+3/7f/t/+3/7f/s/+v/6v/p/+n/6f/o/+j/6f/q/+v/7P/q/+r/6v/q
/+r/6v/q/+r/7P/s/+z/7P/s/+z/7P/u/+7/7//v/+3/7//w//D/8f/x//H/8f/z//P/
8//y//T/8v/y//H/8P/v/+7/7f/t/+3/7f/v//H/8f/x//H/7//v/+//8P/y//H/8f/w
//H/8P/v/+7/7v/u/+//8P/y//L/8v/w/+3/6//r/+r/6f/o/+f/5//k/+T/5P/k/+b/
5v/m/+b/5P/k/+T/5P/m/+b/5v/m/+b/5v/m/+f/5//l/+X/5f/i/9r/1f/X/93/6//7
/wgAFQAnAEIAZACNALUA2gD4AAwBGQEcAQgB3gC3AJwAggBiADwAEwDy/9T/vv+z/7P/
uf++/8b/zv/X/93/4P/h/+L/4//h/+H/4f/h/9//3//f/9//4P/h/+L/5P/i/+L/4v/j
/+H/4v/i/+L/4//j/+P/4//i/+P/4//j/+T/5P/k/+T/5v/m/+f/5//l/+b/5v/m/+X/
5f/m/+b/6P/o/+n/6f/r/+v/6//r/+3/7v/u/+//7P/s/+v/6v/s/+7/7//w//H/8v/y
//P/9P/1//b/9//5//r//P/+////AAACAAMAAgAEAAUACAAIAAsADQAPABEAEwAVABcA
GgAcAB4AIQAjACUAKAAqAC4AMAAzADUAOQA6ADwAPgBAAEEAQgBDAEMAQwBEAEQAQgBB
AD8APQA5ADcANQAyAC0AKQAlACIAHAAYABUAEQARAA0ACgAHAAIA///9//v/9//2//T/
8//w/+7/7P/q/+v/6v/o/+b/6P/p/+r/6f/m/+b/5v/m/+T/5P/k/+T/4v/i/+L/4v/i
/+H/4f/h/+H/4f/h/+H/3//f/9//3//h/+D/4P/g/+L/4f/h/+L/4v/i/+L/4v/i/+L/
4v/i/+D/4P/g/+D/4P/h/+H/4v/j/+P/4//j/+X/5v/m/+b/5v/m/+b/5v/m/+b/5v/m
/+f/5//n/+f/5f/l/+X/5f/o/+j/6P/n/+f/5//n/+f/5f/l/+X/5f/m/+b/5v/m/+X/
5f/l/+X/5f/l/+T/5P/k/+T/5P/k/+P/4//j/+P/5f/l/+X/5P/k/+T/5P/k/+T/4//j
/+P/4f/h/+H/4f/j/+L/4v/i/+P/4//i/+L/4v/i/+L/4v/i/+L/4v/i/+T/5P/k/+P/
4f/h/+H/4f/j/+P/4//j/+H/4f/h/+H/4f/h/+H/4f/h/+H/4f/h/9//3//e/97/4P/g
/+D/4P/g/+D/4P/g/+L/4v/i/+L/4v/i/+L/4v/i/+L/4v/i/+L/4v/i/+L/4v/i/+L/
4v/k/+T/5P/k/+T/5f/l/+X/5//o/+j/6f/p/+n/6f/p/+f/5//m/+b/5P/k/+P/4//j
/+P/4//j/+X/5f/n/+f/5v/l/+T/4//j/+P/5P/k/+T/5f/l/+X/5P/j/+L/4v/i/+P/
5P/k/+L/4v/g/9//3f/d/9z/2//a/9n/2f/Y/9j/2P/Y/9j/1v/W/9b/1v/W/9b/1v/W
/9j/2P/Y/9j/2P/Y/9n/2f/Z/9n/1//U/87/y//N/9H/3f/t//z/DQAhAEAAZgCTAL0A
5AAAARIBIQEiAQgB2ACtAJAAdABQACgAAQDe/8L/rv+p/63/sf+4/8T/zv/V/9n/2v/b
/9z/3f/b/9v/2//b/93/3f/d/93/3f/d/93/3v/c/9z/3P/d/9//4P/g/+D/4f/h/+H/
4f/i/+P/4//j/+T/5P/k/+T/5P/k/+X/5f/j/+T/5P/k/+f/5//o/+j/6P/o/+n/6f/n
/+f/5//n/+n/6v/q/+v/6//s/+z/7P/t/+7/7v/u//H/8v/y//P/8v/z//T/9f/4//j/
+f/6//v//P/+////AgAEAAUACAAIAAsADQAPABEAEwAVABcAHAAeACAAIwAlACcAKgAs
AC4AMAAzADUANQA2ADgAOgA8AD0APgA/AD8APwBAAEAAPwA/AD4APQA6ADcANAAwAC0A
KQAlACIAHgAaABcAEwARAA0ACgAHAAQAAQD///3/+f/4//b/9f/z//L/8f/w/+//7v/s
/+r/6//r/+v/6f/o/+j/6P/o/+b/5v/m/+b/5v/m/+b/5v/m/+X/5f/l/+X/5f/l/+X/
5f/l/+X/5f/l/+T/5P/k/+T/4//j/+T/5P/k/+T/5P/k/+T/5P/k/+T/5P/k/+T/5P/l
/+X/5v/n/+f/5//n/+f/6P/o/+j/5v/m/+b/5v/m/+b/5v/m/+f/5//n/+f/6f/p/+n/
6f/q/+r/6v/p/+n/6f/p/+n/5//n/+f/5//m/+b/5v/m/+X/5f/l/+X/5f/l/+T/5P/k
/+T/5P/k/+P/4//j/+P/4//j/+P/4v/i/+L/4v/i/+D/3//f/9//4f/h/+H/4f/h/+D/
4P/g/+H/4f/g/+D/4P/g/+D/4P/g/+D/4P/g/97/3v/e/93/3//f/9//3//f/9//3//f
/9//3//f/9//3f/d/93/3f/d/93/3f/d/9//3//e/97/3v/e/97/3v/c/9z/3P/c/97/
3v/e/97/3v/e/97/3v/c/9z/3P/c/9z/3P/c/9z/3P/c/9z/3P/e/97/3v/e/97/3v/e
/97/4P/g/+D/4P/h/+H/4f/j/+T/5P/l/+X/5//n/+f/5//l/+T/5P/i/+L/4f/h/+H/
4f/h/+H/4f/g/+H/4P/f/9v/2f/X/9X/1//Y/9j/1//Y/9j/2P/Y/9f/1v/W/9b/1//Y
/9j/2P/a/9j/1//V/9P/0v/R/9D/z//P/87/zv/O/87/zv/O/87/zv/O/87/0P/Q/9D/
0P/Q/9D/0P/Q/87/z//P/8//z//P/87/zP/H/8X/x//L/9f/5P/x/wEAFAAwAFEAeQCi
AMQA4ADxAP4A/gDkALMAhgBmAE4ALgAJAOj/yv+w/5//mf+d/6T/qP+0/7//xf/K/83/
zv/P/8//z//P/8//z//P/8//z//R/9H/0f/S/9D/0P/Q/9H/0f/S/9L/0v/T/9P/0//T
/9L/0//T/9P/1v/W/9b/1v/W/9b/1//X/9X/1v/W/9b/1f/V/9b/1v/W/9b/1//X/9n/
2f/Z/9n/2f/a/9r/2//Z/9r/2v/a/9n/2v/a/9r/2//c/9z/3f/c/93/3v/f/+L/4v/j
/+T/5f/m/+j/6f/q/+z/7f/w/+7/8f/z//X/9//5//v//f8AAAIABAAHAAkACwAOABAA
EAASABUAFwAZABoAHAAeAB4AHwAgACEAIQAhACIAIgAhACEAIAAfAB0AGwAZABYAFAAR
AA4ADAAIAAQAAQD9//n/9f/y/+//7P/p/+f/5f/j/+L/4P/f/93/3P/b/9r/2f/Y/9b/
1P/T/9P/0//R/9D/0P/Q/9D/0P/Q/9D/0P/O/87/zv/O/87/zf/N/83/y//L/8v/y//L
/8v/y//L/8v/yv/K/8r/yv/J/8n/yv/K/8r/yv/K/8z/zP/M/8z/yv/K/8r/yv/K/8v/
y//K/w==
         </WaveFormData>
      </LeadData>
      <LeadData>
         <LeadByteCountTotal>10000</LeadByteCountTotal>
         <LeadTimeOffset>0</LeadTimeOffset>
         <LeadSampleCountTotal>5000</LeadSampleCountTotal>
         <LeadAmplitudeUnitsPerBit>4.88</LeadAmplitudeUnitsPerBit>
         <LeadAmplitudeUnits>��V</LeadAmplitudeUnits>
         <LeadHighLimit>2147483647</LeadHighLimit>
         <LeadLowLimit>268435456</LeadLowLimit>
         <LeadID>V6</LeadID>
         <LeadOffsetFirstSample>0</LeadOffsetFirstSample>
         <FirstSampleBaseline>0</FirstSampleBaseline>
         <LeadSampleSize>2</LeadSampleSize>
         <LeadOff>FALSE</LeadOff>
         <BaselineSway>FALSE</BaselineSway>
         <ExcessiveACNoise>FALSE</ExcessiveACNoise>
         <MuscleNoise>FALSE</MuscleNoise>
         <LeadDataCRC32>683143069</LeadDataCRC32>
         <WaveFormData>
EgASABIAEgAUABYAGAAaAB0AHgAfACAAJAAmACgAKgAsAC4AMAAyADUANgA3ADgAOwA8
AD0APgA/AEAAQQBCAEIAQgBCAEIAQQBAAD8APgA7ADgANQAyAC8ALAApACYAIQAeABsA
GAAUABIAEAAOAAwACgAIAAYABQAEAAMAAgABAAAA///+//z//P/8//z/+v/6//r/+v/4
//j/+P/4//r/+v/6//r/+P/4//j/+P/4//j/+P/4//j/+P/4//j/+P/4//j/+P/4//j/
+P/4//j/+P/4//j/+P/4//j/+P/4//j/+P/4//j/+P/4//j/+P/4//j/+P/6//r/+v/6
//j/+P/4//j/+v/6//r/+v/6//r/+v/6//r/+v/6//r/+v/6//r/+v/6//r/+v/6//r/
+v/6//r/+v/6//r/+v/6//r/+v/6//r/+v/6//r/+v/6//r/+v/6//r/+v/6//r/+v/6
//r/+P/4//j/+P/4//j/+P/4//j/+P/4//j/+P/4//j/+P/2//b/9v/2//b/9v/2//b/
9v/2//b/9v/2//b/9v/2//j/+P/4//j/9v/2//b/9v/2//b/9v/2//b/9v/2//b/9v/2
//b/9v/2//b/9v/2//b/9v/2//b/9v/2//b/9v/2//b/9v/2//b/9v/2//b/9v/2//b/
9v/2//b/9v/2//b/9v/2//b/9v/2//b/9v/0//T/9P/0//b/9v/2//b/9v/2//b/9v/2
//b/9v/2//b/9v/2//b/+P/4//j/+P/6//r/+//7//n/+//7//z//P/9//3//f/9//3/
/P/8//z/+//6//r/+//7//z//P/9//3///8AAAAAAAAAAAAA/v/+///////////////9
//z/+//7//v//f/9//3//f/9//3//P/5//j/9//2//X/8//y//H/8P/w//D/8P/w//H/
8f/x//H/8//z//P/8//x//H/8f/x//H/8f/x//L/9P/y//L/8P/s/+f/5v/o/+7/9v//
/wgAEgAiADkAVQB2AJUAsADFANYA4ADcAMcAqQCRAIUAdgBhAEgALgAVAPz/6f/i/+L/
5P/n/+z/8f/0//b/+P/3//f/9//2//b/9P/0//T/9P/0//T/9P/0//T/9f/1//b/9v/1
//X/9f/1//b/9v/2//b/9v/2//b/9v/3//f/9//4//j/+P/5//n/+//7//v/+//7//v/
+//7//v/+//8//z//v/+///////+//7//v/+/wEAAgACAAIAAwADAAQABAADAAMABQAG
AAcACAAJAAkACQAJAAoADAAPABEAEQATABQAFQAWABcAGAAYABkAHAAeAB8AIQAjACUA
JwApACsALwAxADMANQA1ADcAOQA7AD0APwA/AEEAQgBEAEUARgBJAEoASgBKAEsASwBJ
AEkARwBEAEIAQAA8ADoAOAA1ADAALgAqACYAJQAiAB8AHAAbABgAFwAVABQAEgARAA8A
DQANAAwACwAKAAkACAAIAAYABgAGAAUABQAFAAQAAwADAAMAAwADAAMAAwADAAMAAwAC
AAIAAgACAAIAAgACAAIAAgACAAIAAQABAAAAAAAAAAAAAAAAAAIAAgACAAIAAgACAAIA
AgACAAIAAgACAAIAAgACAAIAAgACAAIAAgACAAMAAwADAAIAAgACAAIABAAEAAQABAAF
AAUABQAFAAUABQAFAAUABAAEAAQABAAEAAQAAwADAAUABQAFAAUABQAFAAQABAAEAAQA
AwADAAMAAwADAAMAAwADAAMAAgAAAAAAAAAAAP///////////f/9//3//P/+//3//f/9
//7//v/+///////+//7//v/+//7//v/+//3//f/9//3//f/9//3//f/9//3//f/8//z/
/P/8//z//P/8//z//P/6//r/+v/6//z//P/8//z//f/9//z//P/8//z//P/8//z//P/8
//z//P/8//z//P/8//z//P/8//z//P/8//z/+v/6//r/+v/6//r/+v/6//r/+v/6//r/
/P/8//z//P/8//z//P/8//r/+v/6//r//P/8//z//P/+//7//v/+//7//v/+//7//v/+
//7//v////////8BAAEAAgACAAMAAQABAAEAAQAAAAAAAAD//wAAAAD/////AAAAAAEA
AQADAAQABAAEAAYABgAGAAYABQAFAAUABQAFAAMAAgABAAEAAQABAAEAAQABAAEAAQD+
//v/+v/5//r/+f/4//j/+P/4//j/+P/4//j/9//3//f/9//3//f/+f/5//n/+f/5//n/
+f/5//n/+v/6//r/+P/0//D/7f/u//D/+P8CAAsAFAAiADgAUwBxAJAArwDGANcA4gDm
ANoAvQClAJkAiwB2AF8ARgAqAA8A+v/v/+7/7v/u//P/+P/7//7//v/8//3//f/9//z/
/P/6//r/+v/6//r//P/8//z//P/9//3//v/+//3//f/9//3//P/8//z//P/+//7//v/+
//3//f/9//7//v/+//////8BAAEAAQABAAMAAwADAAMAAQABAAIAAgACAAIAAwADAAYA
BgAGAAYABQAGAAYABgAHAAcACAAIAAcABwAJAAoACwAMAA0ADQALAAsADAAOABAAEwAU
ABcAGAAZABoAGwAeAB4AHwAiACQAJQAnACkAKwAtAC8AMQAzADUANwA5ADsAPQA/AEEA
QQBDAEMARQBGAEgASQBKAEkASgBKAEoASQBJAEcARwBEAEIAQQBAADkANgAzAC8AKQAo
ACUAIgAfABwAGQAWABUAEgARAA8ADAAKAAkABwAHAAcABgAFAAIAAQAAAAAA/v/+//7/
/f/9//3//P/7//r/+f/4//f/+f/5//n/+f/7//r/+v/6//n/+P/3//b/9v/2//b/9v/2
//f/9//4//b/9v/2//b/+P/4//j/+P/2//b/9v/2//T/9P/0//T/9v/2//b/9v/0//T/
9P/0//L/8//z//P/8v/y//L/8v/y//L/8v/y//X/9f/1//X/9f/1//X/9f/1//T/8//y
//L/8v/x//H/8//z//P/8//x//H/8P/w/+//7v/s/+v/6//r/+v/6//t/+3/7f/s/+z/
7P/s/+z/6//r/+v/6//p/+n/6f/o/+b/5f/l/+X/5v/m/+b/5//n/+b/5v/m/+X/5P/j
/+L/4f/h/+H/4f/h/+H/4f/h/+H/4f/h/+D/4P/g/+D/4P/g/+D/4P/g/+D/4P/g/+D/
3v/e/97/3v/f/9//3v/e/97/3v/e/97/3P/c/9z/3P/b/9r/2f/Y/9j/2P/Y/9j/2v/Y
/9b/1P/U/9T/1P/U/9b/1v/W/9b/1v/W/9b/1v/U/9T/1P/U/9L/0v/S/9L/0v/S/9L/
0v/Q/9D/0P/Q/9H/0v/T/9T/1P/V/9X/1f/W/9X/1f/U/9X/1f/V/9X/1//W/9b/1v/T
/9L/0v/R/9H/0v/S/9P/0f/T/9T/1P/U/9T/1P/U/9T/1f/V/9X/1P/T/9D/zv/L/8v/
y//L/8r/yf/I/8f/yP/I/8b/xv/G/8b/xv/G/8X/xP/D/8L/xP/E/8T/w//D/8P/w//D
/8P/w//D/8P/wf/B/8H/wf/B/8H/wv/C/8D/vv+6/7T/s/+0/7j/xP/M/9P/3v/u/wYA
JwBLAGwAiQCgALEAvAC8AK4AkwB/AHMAYQBKAC0ADgDu/9P/vv+1/7L/tP+2/7n/vv/D
/8b/xv/G/8f/x//H/8b/xv/E/8L/wv/C/8L/wv/C/8L/wv/F/8X/xv/G/8f/x//H/8f/
yP/I/8j/yP/K/8r/yv/K/8v/y//L/8z/zP/M/83/zf/N/83/zf/N/83/zf/N/83/z//P
/9D/0P/Q/9D/0f/R/9L/0v/S/9L/1f/W/9b/1v/X/9f/2P/Y/9n/2f/b/9z/2//c/93/
3f/e/9//4f/k/+X/5//n/+n/6v/r/+z/7f/x//L/9P/4//z//f///wEABQAHAAkACwAP
ABEAEwAVABUAFwAZABsAHwAhACEAIwAkACYAJwAoACcAKAAoACgAKAAnACQAIwAfABwA
GgAYABQAEgAQAA0ACAAGAAIA/v/7//j/9f/y/+//7P/r/+n/6P/m/+X/4//h/+H/4P/f
/+D/3//e/97/3v/e/97/3f/d/93/3P/b/9v/2//b/9v/2//b/9v/2//d/9z/3P/c/9r/
2v/a/9r/2v/a/9r/2v/b/9v/2v/a/9z/3P/c/9z/3P/c/9z/3P/e/97/3v/e/97/3v/e
/97/4P/g/+D/4P/i/+L/4v/i/+L/4//j/+P/4v/i/+L/4v/k/+T/5P/k/+X/5f/l/+X/
5//n/+f/5//o/+j/6P/o/+j/6P/n/+f/6f/p/+n/6f/r/+v/6v/q/+r/6v/p/+n/6//r
/+v/6//r/+v/6//q/+r/6v/q/+r/6//r/+v/6//r/+v/6//q/+z/6//r/+v/6v/q/+r/
6//t/+z/7P/s/+r/6v/q/+r/6//r/+v/6//r/+v/6//r/+v/6//r/+r/7P/s/+z/7P/s
/+z/7P/s/+z/7P/s/+z/7v/u/+7/7v/t/+3/7P/s/+7/7v/u/+7/7v/u/+7/7v/u/+7/
7v/u/+7/7v/u/+7/7v/u/+7/8P/u/+7/7v/u/+7/7v/u/+7/8P/w//D/8P/u/+7/7v/u
/+7/7v/u/+7/8P/w//D/8P/w//D/8P/w//D/8P/w//D/8v/y//P/8//z//X/9f/2//b/
9//3//f/9f/1//T/9P/0//P/8v/y//P/8//0//T/8//z//X/9v/2//b/9v/2//j/+P/5
//n/+f/5//n/9//2//X/9f/1//f/9//3//f/9f/1//T/8f/w/+//7v/t/+z/7P/s/+z/
7P/s/+z/7P/t/+3/7f/t/+3/7f/t/+3/6//r/+v/6//t/+3/7f/u/+z/7P/q/+b/4v/f
/97/4P/o//L//f8GABIAJAA9AF0AfgCdALYAyQDWAN4A2AC9AKEAjQB/AHAAWQBAACYA
CQDw/+P/4P/g/+D/5//u//H/8v/y//L/8//z//H/8P/w/+7/7v/u/+7/7v/u/+7/7v/u
//H/8f/y//L/8//z//P/8//y//L/8v/y//T/9P/0//T/9f/1//X/9v/2//b/9//3//f/
9//3//f/9f/1//X/9f/3//f/+P/4//j/+P/5//n/+v/6//r/+v/5//r/+v/6//v/+//8
//z//////wEAAgADAAQABQAFAAUABQAGAAgABwAJAAkACwAMAA0ADgAPABQAFAAVABgA
GgAbAB0AHwAhACMAJQAnACkAKwAtAC8AMQAzADUANwA7AD0APQA/AEAAQgBDAEQAQwBE
AEQARABFAEUAQwBDAEEAPgA8ADoANgA0ADIALwAqACgAJAAgAB0AGgAXABQAEQAOAA0A
CwAIAAYABQADAAEAAQAAAP///v/9//z//P/8//z//P/7//v/+//6//n/+f/5//n/+f/5
//n/+f/5//n/+P/4//j/+v/6//r/+v/4//j/+P/4//n/+f/4//j/+P/4//j/+P/4//j/
+P/4//j/+P/4//j/+P/4//j/+P/4//j/+P/4//r/+v/6//r/+P/5//n/+f/4//j/+P/4
//r/+v/6//r/+//7//v/+//7//v/+//7//z//P/8//z/+v/6//n/+f/5//n/+f/5//n/
+f/4//j/+P/4//f/9//3//f/9//3//f/9//3//b/9v/2//b/9v/1//X/9f/1//X/9f/1
//T/9P/z//P/8//y//L/8v/z//X/9P/0//T/9P/0//T/9P/z//P/8//z//P/8//z//P/
9f/1//X/9P/0//T/9P/0//L/8v/y//L/9P/0//T/9P/0//T/9P/0//X/9f/0//T/9v/2
//b/9v/0//T/9P/0//T/9P/0//T/9P/0//T/9P/0//T/9P/0//T/9P/0//T/9P/0//T/
9P/0//T/9P/0//T/9P/0//T/9P/0//T/9P/0//T/9P/0//T/9P/0//T/9v/2//b/9v/2
//b/9v/2//j/+P/4//n/+f/5//v/+//8//z//f/9//v/+//7//r/+v/6//n/+P/6//n/
+f/6//r/+//7//3//P/8//z//P/+//7//v////3//f/9//3/+f/4//f/9//5//n/+f/5
//n/+f/5//j/8//y//H/8P/v/+7/7v/u/+7/7v/u/+7/8P/v/+//7//v/+//7//v/+//
7//v/+//7//v/+//7//w//D/7v/u/+z/6P/l/+T/5v/u//j///8IABQAJgA9AFsAfACZ
ALAAwwDQANgA0gC5AJ0AiQB9AGwAVwBAACYACwD0/+X/4v/i/+L/5f/s/+//8v/0//T/
9f/1//X/9P/0//L/8v/y//L/8v/y//L/8v/y//P/8//0//T/9f/1//X/9f/0//T/9P/0
//T/9P/0//T/9//3//f/+P/4//j/+f/5//n/+f/5//n/+f/5//n/+f/5//n/+v/6//j/
+P/5//n/+v/6//r/+v/7//z//P/8//3//f/+//7//////wEAAgACAAIAAgABAAMAAwAE
AAYABwAJAAkACwAMAA0ADgAPABQAFAAVABgAGgAbAB0AHwAhACMAJQAnACkAKwAtAC8A
MQAzADUANwA5ADsAOwA9ADwAPgA/AEAAPwBAAEAAQABBAEEAPwA/AD0AOgA4ADYAMgAw
AC4AKwAlACQAIQAeABsAGAAVABIADwAMAAsACQAGAAQAAwABAP/////+//3//P/7//r/
+v/6//r/+v/5//n/+f/4//f/9//3//f/9//3//f/9//3//f/9v/2//b/9v/2//b/9v/2
//b/9v/2//f/9//2//b/9v/2//b/9v/2//b/9v/2//b/9v/2//b/9v/2//b/9v/2//b/
9v/2//j/+P/4//j/+P/5//n/+f/4//j/+P/4//j/+P/4//j/9//3//f/9//5//n/+f/5
//r/+v/6//r/+v/6//n/+f/5//n/+f/5//v/+//6//r/+v/6//n/+f/5//n/+f/5//n/
+f/5//j/9v/2//b/9v/1//X/9f/1//X/9f/1//T/9P/z//P/8//y//L/8v/z//P/8v/y
//L/8v/y//L/8v/x//H/8f/x//P/8//z//P/9f/1//X/9P/0//T/9P/0//T/9P/0//T/
9P/0//T/9P/0//T/9P/0//P/8//y//L/9P/0//T/9P/y//L/8v/y//T/9P/0//T/8v/y
//L/8v/y//L/8v/y//L/8v/y//L/8v/y//L/8v/0//T/9P/0//T/9P/0//T/9P/0//T/
9P/y//L/8v/y//T/9P/0//T/9P/0//T/9P/2//b/9v/2//f/9//3//n/+f/6//r/+//7
//v/+//7//z//P/8//v/+v/6//n/+f/6//r/+//7//3//v/+//7//v/+//7//v//////
/////////f/8//v/+f/5//n/+f/6//v//P/9//z/+f/4//f/9P/z//L/8v/y//L/8v/y
//L/8v/x//H/7//v/+//7//x//H/8f/x//H/8f/x//H/8f/y//L/8v/y//D/7P/n/+b/
5v/q//T///8GAA4AHAAxAEsAagCJAKQAuwDMANYA2gDLAK0AkwCFAHYAZQBOADQAGwAC
AO//5P/k/+T/4//o/+3/8v/0//T/9f/3//f/9v/2//T/9P/0//T/9P/2//b/9v/2//f/
9//4//j/9//3//f/9//4//j/+P/4//r/+v/6//r/+//7//v//P/8//z//f/9//v/+//7
//v/+//7//v/+//9//3//v/+//z//P/9//3/AAAAAAAAAAABAAIAAgACAAMAAwAEAAQA
BQAFAAcACAAHAAgACQAJAAsACwAMAA4ADQAPAA8AEQASABMAFAAVABgAGAAZABwAHgAf
ACEAIwAlACcAKQArAC0ALwAxADMANQA3ADkAOwA/AEEAQQBDAEQARgBHAEgASQBKAEoA
SgBLAEsASQBJAEcARABCAEAAPgA8ADoANwAyADAALAAoACMAIAAdABoAGQAWABUAEwAQ
AA4ADQALAAcABwAGAAUABAADAAIAAgACAAIAAgABAAMAAwACAAEAAQABAAEAAQABAAEA
AQABAP///v/+//7//v/+//7//v/+//7//v/+//3//f/8//z//P/8//z//P/+//7//v/+
//7//v/+//7//P/8//z//P/8//z//P/8//7//v/+//7//P/9//3//f8AAAAAAAAAAAAA
AAAAAAAA//////////8BAAEAAQABAAIAAgACAAIAAAAAAP/////////////////////+
//7/AAAAAP/////9//3//f/9//////////7//v/+//7//v/9//3//f/9//3//f/9//z/
/P/7//v/+//8//z//P/9//v/+v/6//r//P/8//z//P/7//v/+//7//v/+//7//v//f/9
//3//P/6//r/+v/6//r/+v/6//r/+v/6//r/+v/6//r/+v/6//v/+//6//r/+P/4//j/
+P/6//r/+v/6//r/+v/6//r/+v/6//r/+v/6//r//P/8//z//P/8//z//P/8//z//P/+
//7//v/+//7//v/+//7/AAABAAEAAQABAAEAAgACAAUABQAFAAUABQAEAAQABAABAAAA
AAD/////AAAAAAEAAQADAAQABAAGAAYABgAGAAYABwAHAAcABwAHAAUABAADAAMAAwAD
AAMAAwADAAMAAwACAP///v/7//r/+f/4//r/+v/6//r//P/8//z/+//5//n/+f/5//v/
+//7//v/+//7//v/+//7//v//P/8//z/+v/4//T/7//u//L/+P8EAAsAFAAgADAASQBp
AIgApQC+ANEA3gDkANwAwQClAJMAhwB2AF8ARgAsABMA/P/v/+7/7v/u//P/+P/9/wAA
AgACAAMAAwABAAAAAAD+/wAAAAAAAAAAAAAAAAAAAAD/////AAAAAAMAAwADAAMAAgAC
AAIAAgACAAIAAgACAAUABQAFAAYABAAEAAUABQAFAAUABQAFAAcABwAHAAcACQAJAAoA
CgAIAAgACQAJAAoACgAKAAoACwAMAAwADAANAA0ADgAOAA8ADwARABIAEQASABMAEwAV
ABUAFgAYABkAGwAbAB0AHgAfACAAIQAkACQAJQAoACoAKwAtAC8AMQAzADUANwA5ADsA
PQA/AEEAQwBFAEcARwBJAEkASwBMAE4ATwBQAFEAUgBSAFIAUQBRAE8ATwBLAEgARgBE
AEAAPgA8ADkANQA0ADEALgArACgAJQAiACEAHgAdABsAGAAWABUAEwARABEAEAAPAA4A
DQAMAAwADAAMAAwACwAJAAkACAAHAAcABwAHAAcACQAJAAkACQALAAoACgAKAAgACAAI
AAgACAAIAAgACAAHAAcABgAGAAQABAAEAAQABQAGAAcACAAIAAgACAAIAAoACgAKAAoA
CAAIAAgACAAIAAgACAAIAAgACQAJAAkACgAKAAoACgAMAAwADAAMAAsACwALAAsACgAJ
AAgABwAKAAoACgAKAAwADAALAAsACQAJAAkACQAHAAcABgAGAAYABgAFAAUABQAFAAUA
BQAHAAcABwAGAAYABgAGAAYAAwADAAMAAwAEAAUABgAGAAQAAwADAAMAAgACAAIAAwAB
AAAAAAAAAAAAAAAAAAAAAQABAAEAAQABAAEAAQABAAEAAQABAAAA/v/+//7//v/+//7/
/v/+//7//v/+//7//P/8//z//P/7//v/+v/6//z//P/8//z//P/8//z//P/7//r/+f/4
//r/+v/6//r//P/8//r//P/8//z//P/6//r/+v/7//r/+f/6//n//P/8//3//f/9//3/
/f/8//z//P/7//r/+f/3//b/9v/2//f/9//5//r/+v/6//r/+v/6//r/+//7//v/+//7
//n/+P/3//f/9//3//f/9//1//X/9f/0//P/8v/x//D/7f/s/+z/7P/q/+r/6v/q/+j/
5//n/+f/5f/l/+X/5f/m/+f/6P/p/+f/5//n/+f/5v/m/+T/4v/e/9j/1f/U/9j/4P/s
//X//P8IABoAMwBTAHQAkQCqAL0AyADOAMYArwCbAI0AfwBqAE8ANAAWAPv/5P/V/9D/
0P/S/9X/2P/d/97/4P/g/+H/3//d/9z/3P/a/9j/2P/Y/9j/2v/a/9r/2v/a/9n/2f/Y
/9j/1//W/9X/1P/U/9T/1P/U/9T/1P/U/9f/1//X/9j/1v/W/9f/1//W/9X/1P/T/9X/
1f/V/9X/1f/V/9b/1v/Y/9j/2f/Z/9n/2P/X/9b/1f/W/9b/1v/Z/9n/2v/a/9v/2//d
/97/3v/e/97/3f/g/+H/4//m/+b/5//m/+f/5v/n/+j/6f/u/+7/7//y//L/8//1//f/
+v/9/wAAAwAFAAcACQALAAsADQAPABEAFAAXABgAGwAeACAAIQAiACAAIAAfAB4AHgAd
ABoAGQAVABIAEAAOAAgABgAEAAEA/P/6//b/8v/v/+z/6f/m/+H/3v/d/9v/2v/Y/9f/
1f/Q/8//zf/L/8z/y//K/8r/zP/M/8z/y//J/8n/yP/H/8f/x//H/8f/xv/F/8T/w//D
/8L/wv/C/8L/wv/C/8L/wP/A/8D/wP/B/8H/wP/A/8D/wP/A/8D/wP/A/8D/wP++/77/
vv++/7z/vP+8/7z/vP+8/7z/vP++/77/vv++/8D/wf/B/8H/wP/A/8D/wP/A/8D/wP/A
/7//v/+//7//vf+9/73/vf++/77/vv++/77/vv+9/73/vf+9/73/vf+//7//vv++/7z/
vP+7/7v/uf+5/7n/uf+7/7v/u/+6/7r/uv+6/7r/uf+5/7n/uf+5/7n/uf+4/7r/uf+5
/7n/uP+4/7j/uf+5/7j/uP+4/7j/uP+4/7j/uf+5/7n/uf+5/7n/uf+5/7n/uf+5/7j/
uP+4/7j/uP+4/7j/uP+4/7b/tv+2/7b/uP+4/7j/uP+4/7n/uf+6/7j/uP+4/7j/uP+4
/7j/uP+5/7r/u/+8/7z/vP+8/7z/vP+8/7z/vP+8/7z/vP+8/7z/vP+8/7z/vv++/77/
vv++/77/vv++/77/vv+//7//wP/D/8T/xv/G/8f/x//H/8X/xf/E/8T/xv/F/8T/xP/F
/8X/xv/G/8f/x//J/8r/yP/I/8j/yP/I/8j/yf/J/8r/y//M/8v/zP/L/8v/y//N/83/
zf/N/8v/y//K/8f/yP/H/8b/xf/E/8T/xP/E/8T/xP/E/8T/w//D/8P/w//D/8P/w//D
/8T/xf/G/8f/x//H/8f/yP/I/8j/xv/E/77/u/+8/8D/yv/U/93/6P/0/woAKQBLAG4A
jQCmALcAxgDKAL4AowCJAHkAawBWAD0AIgAEAOn/1P/H/8b/yP/K/8//1v/X/9j/2v/a
/9n/2f/Z/9j/2P/W/9j/2P/Y/9j/2v/a/9r/2v/Z/9n/2v/a/93/3f/d/93/4P/g/+D/
4P/i/+L/4v/i/+P/4//j/+T/5P/k/+X/5f/l/+X/5f/l/+f/5//n/+f/6f/p/+r/6v/q
/+r/6//r/+r/6v/q/+r/7f/u/+7/7v/v/+//8P/w//H/8f/z//T/9f/2//f/9//5//n/
+v/8//v//f/9////AgADAAQABQAKAAoACwAOABAAEQATABUAFwAZABsAHQAfACEAIwAl
ACkAKwAtAC8ALwAxADEAMwA0ADYANwA4ADkAOgA6ADoAOQA5ADcANwAzADAALgAsACcA
JAAhAB0AFwAWABMAEAANAAoABwAEAAMAAAD///3/+v/4//f/9f/x//H/8P/v/+7/7f/s
/+z/7P/s/+z/6//t/+3/7P/r/+v/6//r/+v/6f/p/+n/6f/r/+r/6v/q/+r/6v/q/+r/
6v/q/+r/6v/p/+n/6P/o/+r/6v/q/+r/6P/o/+j/6P/o/+j/6P/o/+r/6v/q/+r/6v/q
/+r/6v/q/+r/6v/q/+j/6f/p/+n/6P/o/+j/6P/o/+j/6P/o/+n/6f/p/+n/6//r/+v/
6//q/+r/6v/q/+r/6v/p/+n/5//n/+f/5//n/+f/5v/m/+b/5v/l/+X/5f/l/+X/5f/l
/+X/5f/k/+T/5P/k/+T/4//j/+P/4//j/+P/4//i/+L/4f/h/+H/4P/g/+D/4f/f/97/
3v/e/+D/4P/g/+D/4f/h/+H/4f/f/9//3//f/93/3f/d/9z/3v/e/97/3v/e/97/3v/e
/97/3v/e/97/3v/e/97/3v/d/93/3P/c/9z/3P/c/9z/3P/c/9z/3P/c/9z/3P/c/9z/
3P/c/9z/3P/c/9z/3P/a/9r/2v/a/9r/2v/a/9r/3P/c/9z/3P/c/9z/3P/c/9z/3P/c
/9z/3P/c/9z/3P/c/93/3f/d/9//3//g/+D/4f/h/+H/4f/h/+D/4P/g/9//3v/e/93/
3f/e/97/3//f/+H/4v/i/+D/4P/g/+D/4P/h/+H/4f/h/+H/3//e/9v/2//b/9v/3f/d
/93/3f/f/97/2//a/9f/1v/V/9T/0v/S/9L/0v/U/9T/1P/T/9P/0//T/9P/0f/R/9H/
0f/R/9H/0f/R/9H/0f/S/9L/0P/Q/87/zP/H/8b/xP/I/9D/2f/i/+z/+P8LACcARgBl
AIQAmwCqALgAvACvAJEAdQBjAFYAQwAsABQA+f/e/8n/wP/A/8D/w//K/83/0P/U/9L/
0//T/9P/0v/S/9D/0P/Q/9D/0P/Q/9D/0P/Q/8//z//Q/9D/0f/R/9H/0f/Q/9D/0P/Q
/9L/0v/S/9L/0//T/9P/1P/S/9L/0//T/9P/0//T/9P/0//T/9P/0//T/9P/1P/U/9b/
1v/X/9f/2P/Y/9j/2P/X/9j/2P/Y/9f/1//Y/9j/1//X/9n/2v/Z/9r/2//b/9z/3f/f
/+L/4//l/+X/5//o/+n/6v/r/+z/7P/t//D/8v/z//X/9//5//v//f///wEAAwAFAAcA
CQALAA0ADwAPABEAEQATABQAFgAXABgAGQAaABoAGgAZABkAFwAXABUAEgAQAA4ACgAI
AAYAAwD9//z/+f/2//H/7v/r/+j/5f/i/+H/3//e/9z/2//Z/9f/1//W/9X/0v/R/9D/
0P/Q/9D/0P/P/83/zf/M/8v/zf/N/83/zf/L/8v/y//L/8n/yP/I/8j/yv/K/8r/yv/I
/8j/yP/I/8n/yf/I/8j/yP/I/8j/yP/I/8j/yP/I/8j/yP/I/8j/xv/G/8b/xv/G/8j/
xv/G/w==
         </WaveFormData>
      </LeadData>
   </Waveform>
</RestingECG>
