# Supplementary material for: Detection of Left Atrial Enlargement Using a Convolutional Neural Network-Enabled Electrocardiogram
Source: Front Cardiovasc Med. 2020 Dec 17;7:609976. doi: 10.3389/fcvm.2020.609976 (PMC7773668; doi:10.3389/fcvm.2020.609976)
Supplement: Supplementary file 1 [file Data_Sheet_1.ZIP › hyp/1802019717_5561_0000000Z.XML]

<?xml version="1.0" encoding="Windows-1252"?>
<!DOCTYPE RestingECG SYSTEM "restecg.dtd">
<RestingECG>
   <PatientDemographics>
      <PatientID>1802019717</PatientID>
      <PatientAge>80</PatientAge>
      <AgeUnits>Years</AgeUnits>
      <Gender>Female</Gender>
      <PatientLastName>anqunying</PatientLastName>
   </PatientDemographics>
   <TestDemographics>
      <DataType>Resting</DataType>
      <Site>1</Site>
      <AcquisitionDevice>MAC55</AcquisitionDevice>
      <Status>Unconfirmed</Status>
      <Priority>Normal</Priority>
      <AcquisitionTime>09:58:53</AcquisitionTime>
      <AcquisitionDate>04-10-2017</AcquisitionDate>
      <CartNumber>1</CartNumber>
      <AcquisitionSoftwareVersion>009C</AcquisitionSoftwareVersion>
      <XMLSourceVersion>MAC5000 v1.0</XMLSourceVersion>
   </TestDemographics>
   <RestingECGMeasurements>
      <VentricularRate>59</VentricularRate>
      <AtrialRate>59</AtrialRate>
      <PRInterval>172</PRInterval>
      <QRSDuration>78</QRSDuration>
      <QTInterval>474</QTInterval>
      <QTCorrected>469</QTCorrected>
      <PAxis>5</PAxis>
      <RAxis>4</RAxis>
      <TAxis>3</TAxis>
      <QRSCount>10</QRSCount>
      <QOnset>229</QOnset>
      <QOffset>268</QOffset>
      <POnset>143</POnset>
      <POffset>202</POffset>
      <TOffset>466</TOffset>
      <ECGSampleBase>500</ECGSampleBase>
      <ECGSampleExponent>0</ECGSampleExponent>
   </RestingECGMeasurements>
   <Diagnosis>
      <Modality>Resting</Modality>
         <StatementCount>4</StatementCount>
         <LabelText>12SL ��ϳ���</LabelText>
      <DiagnosisStatement>
         <StmtFlag>ENDSLINE</StmtFlag>
         <StmtText>����Ķ�����</StmtText>
      </DiagnosisStatement>
      <DiagnosisStatement>
         <StmtText>ST����</StmtText>
      </DiagnosisStatement>
      <DiagnosisStatement>
         <StmtFlag>ENDSLINE</StmtFlag>
         <StmtText>T ���쳣���ɿ���Ϊǰ����ļ�ȱѪ</StmtText>
      </DiagnosisStatement>
      <DiagnosisStatement>
         <StmtFlag>ENDSLINE</StmtFlag>
         <StmtText>�쳣 ECG</StmtText>
      </DiagnosisStatement>
   </Diagnosis>
   <Waveform>
      <WaveformType>Rhythm</WaveformType>
      <WaveformStartTime>0</WaveformStartTime>
      <NumberofLeads>8</NumberofLeads>
      <SampleType>CONTINUOUS_SAMPLES</SampleType>
      <SampleBase>500</SampleBase>
      <SampleExponent>0</SampleExponent>
      <HighPassFilter>16</HighPassFilter>
      <LowPassFilter>150</LowPassFilter>
      <ACFilter>NONE</ACFilter>
      <LeadData>
         <LeadByteCountTotal>10000</LeadByteCountTotal>
         <LeadTimeOffset>0</LeadTimeOffset>
         <LeadSampleCountTotal>5000</LeadSampleCountTotal>
         <LeadAmplitudeUnitsPerBit>4.88</LeadAmplitudeUnitsPerBit>
         <LeadAmplitudeUnits>��V</LeadAmplitudeUnits>
         <LeadHighLimit>2147483647</LeadHighLimit>
         <LeadLowLimit>268435456</LeadLowLimit>
         <LeadID>I</LeadID>
         <LeadOffsetFirstSample>0</LeadOffsetFirstSample>
         <FirstSampleBaseline>0</FirstSampleBaseline>
         <LeadSampleSize>2</LeadSampleSize>
         <LeadOff>FALSE</LeadOff>
         <BaselineSway>FALSE</BaselineSway>
         <ExcessiveACNoise>FALSE</ExcessiveACNoise>
         <MuscleNoise>FALSE</MuscleNoise>
         <LeadDataCRC32>63153843</LeadDataCRC32>
         <WaveFormData>
9v/2//b/9v/3//j/+f/6//z//P/8//z/+//6//n/+P/7//z//f/+//z/+v/4//b/+f/6
//v//P/+//7//v/+//v/+v/5//j//P/+/wAAAgAAAP7//P/6//v//P/9//7/AAAAAAAA
AAD+//z/+v/4//r//P/+/wAA/f/8//v/+v/6//r/+v/6//z//P/8//z/+f/4//f/9v/4
//r//P/+//v/+v/5//j/+v/6//r/+v/8//z//P/8//n/+P/3//b/+P/6//z//v/7//r/
+f/4//j/+P/4//j/+v/6//r/+v/5//j/9//2//f/+P/5//r/+f/4//f/9v/4//j/+P/4
//n/+v/7//z/+f/4//f/9v/5//r/+//8//n/+P/3//b/+P/4//j/+P/5//r/+//8//r/
+P/2//X/9//4//r//f/8//3//f/8//v/+//7//v//f/9//3//f/8//z//f/9////AAAB
AAQAAwACAAMAAgABAAEAAQAAAAMABQAGAAoACAAGAAQAAgAEAAUABwAJAAgACAAHAAYA
BgAFAAQAAwAEAAAA/P/7//j/9//1//P/9//5//j/+v/2//X/9//2//j/+P/2//X/9v/3
//j/+f/4//f/9v/1//j/+f/6//v/+P/3//f/9v/y//H/8f/0//r//v8BAAwAGwArAEcA
awCQALQA0QDYAMoAtACQAGAAJADy/9//3//i/97/1//Z/93/4P/m/+r/7P/y//T/8//y
//H/7f/t/+7/7//w//H/8P/x//L/9P/y//D/7v/t/+//7v/y//T/8P/v//D/7//w//D/
8P/v//D/8f/y//T/8f/w/+//7v/x//H/8v/z//D/8P/w/+//8v/w//H/8f/z//L/8v/z
//P/7//t/+v/7f/v//H/8//x//D/8f/w//H/8f/x//D/8f/y//P/9f/z//H/8P/u//D/
8v/y//T/8f/y//L/8f/z//X/8v/y//X/9f/1//X/9f/z//H/7//0//b/9v/6//j/+P/5
//f/+P/4//n/+//8//7///8CAAIAAAD+////AQADAAUACAAFAAcACAAJAAsACwALAAsA
DwAQABAAEgARABAADwAOABIAEwAVABcAFAAUABUAFAAVABUAFAAUABcAFwAWABQAFQAT
ABAADgAQABEAEAARAA4ADgANAAwADQAMAAsACwAOAA4ACgAKAAcABgAEAAIABQAFAAYA
BwAEAAIAAQD//wEAAAAAAAAAAQAAAAAAAAD9//z/+v/5//v//P/+/wAA/f/8//z/+//6
//v/+//8//z//f/9//3/+v/5//j/9//4//r//f////7//f/9//z//f/9//3//f/9//3/
/f/+//3//P/7//r//f/+////AAD9//3//P/7//z//f/+//7/AAABAAEAAgAAAP7//P/6
//3///8BAAMAAQD//////f/+//7//v/9//7///8BAAIAAAD+//r/+P/6//z//v8BAP//
/f/7//n/+f/5//r/+//9//3//f/+//v/+v/5//r/+//8//7/AQD///3/+//5//v/+//7
//v//f/9//3//P/5//n/+P/2//n/+//9/wAA/v/7//n/+P/5//r/+//8//v/+//7//v/
+v/2//X/+P/7//z//f/+//3//P/7//r/+v/6//r/+v/8//z//P/8//n/+P/3//b/+P/6
//z//v/7//r/+f/4//j/+P/4//j/+f/6//v//P/5//j/9//2//j/+v/8//7/+//7//r/
+P/6//v/+//9//7//v/9//3/+v/5//j/9//5//v//v8AAP7//f/9//z//f8AAAEAAgAE
AAQAAwADAAAA/v/9//3/AQAGAAoADAAJAAgABwAFAAcABwAHAAgACQAKAAsACwAHAAUA
AwD+//z//f///wEA/P/5//f/9f/z//T/9P/1//r/+v/6//r/9v/1//X/9f/3//f/+f/5
//f/9//3//f/9//3//f/9//+//z/+v/3//H/7P/s//L/+f8AAAsAGwApAD8AXgCAAKMA
xADUANIAxACqAIQATAANAOf/3P/g/+H/3f/f/+T/6P/u/+r/5v/q/+3/8P/1//f/9f/y
//H/8P/v/+7/7//w//L/8v/y//L/8//w/+z/7f/s/+3/7//z//X/8f/w/+//7f/v/+//
7//w//L/8v/y//L/7//t/+z/6//t//D/8//1//X/8P/u/+v/7P/s/+3/7//x/+//7//v
/+7/7f/s/+v/7f/u//H/8v/w/+//7v/s/+7/7v/u/+//8f/x//L/8v/v/+7/6//q/+3/
8P/y//P/8f/x/+z/6v/s/+3/7v/v//P/8//z//P/8//y/+//8P/y//b/+//9//r/+P/3
//f/+f/6//r//P/+//7//v8BAAAA///+//7/AQAFAAgACwAKAAkACAAHAAkACgAKAAwA
DgAQABIAFAARAA8ADgANAA8AEgAWABgAFwAVABIAEAATABMAEgAQABUAFQAUABQAEwAR
AA0ACwAOABAAEQASAA4ADAAKAAkACgAKAAYABgAHAAgACAAIAAYAAwABAP////8AAAIA
AwAAAP7//f/8//z//P/9//7/AAAAAP/////8//r/+f/4//v//P/+/////P/7//n/+P/4
//n/+f/5//r/+//8//3/+v/4//f/9f/3//n//P/+//z/+//6//n/+f/5//n/+v/8//z/
/P/8//n/+P/3//b/+P/7//3////8//v/+v/4//r/+//7//z//v/+//7//v/8//v/+v/5
//z//f8AAAEA/f/8//v/+f/7//v//P/8//3//v/9//7/+//6//n/+f/7//3///8BAP3/
+//6//n/+//7//v//P/+//7//v8AAPv/+P/2//X/9//5//v//f/6//n/+P/3//n/+f/5
//j/+f/7//z//P/4//f/9v/2//n/+f/6//z/+//6//n/+P/3//f/9//3//7//P/5//b/
9P/0//T/9P/2//j/+v/8//v/+v/5//j/+P/4//j/+P/5//r/+//8//r/+P/2//T/9//4
//n/+v/4//j/+P/4//j/+P/4//j/+f/6//v//P/6//j/9v/0//b/+f/7//z/+f/5//j/
+f/6//r/+f/5//z//f/+/////P/7//v/+v/9//3//v/+//7/AAAAAAAAAAAAAP////8C
AAIAAwAFAAIABAAFAAQABwAIAAkACQAIAAcABgAGAAgACAAIAAcABwAHAAcABAD+//v/
+f/3//f/9//4//n/9P/0//P/8//2//b/9v/2//f/9//4//n/9//1//X/8//2//f/+P/5
//j/9//2//X/8v/0//b/+f/7//j/8v/0//f//P8FABMAKQBFAGgAjgCvAM4A4gDcAMgA
rACGAE4AEQDl/9L/1P/V/83/zf/W/+L/6v/u/+7/7P/r/+z/6//t/+//8f/x//H/8f/t
/+3/7f/u/+z/7P/s/+3/8P/u//H/8v/v/+3/7f/r/+z/7v/w//H/8P/v/+7/7v/u/+7/
7v/u/+//7//w//H/7v/u/+7/7f/w/+7/7//v/+3/7P/s/+3/7//t/+3/7f/u/+//8P/x
/+3/7P/t/+z/7v/v//D/8P/v/+7/7f/t/+3/7f/u/+7/7//w/+//8P/u/+7/7f/r/+3/
8f/w//L/8v/x//D/7//x//H/8f/x//P/9P/z//b/9P/0//X/8//2//b/9//5//f/+P/4
//r/+v/6//r//f8AAAEAAgAEAAEAAwAEAAUABwAHAAcABwAJAAoACgAMAAsADAANAA4A
EAARABMAFQATABIAEgAQABMAFQAWABgAFgAVABMAEAATABMAEgASABMAEwARABEADgAO
AA0ADAAOAA4ADgAPAA8ADgAJAAgACAAIAAcABgAHAAcACAAJAAUAAgAAAP3///8AAAIA
BAAAAP7//f/8//z//P/7//v//P/8//3//v/7//r/+v/5//n/+//8//7/+//7//r/+f/5
//n/+f/5//v//P/+/////f/7//r/+P/6//v//P/9//v/+//7//z/+v/6//r/+v/9//7/
//8AAP7//f/7//n//f///wEAAgD//////v/+//7//v/+//7//v///wAAAQD///3//f/7
//z//v8AAAEAAAD//////v/8//z/+v/6//z//v8AAAMA///9//v/+f/6//v//f////z/
+//6//r//P/8//z//v/8//z//f////3/+//5//f/+f/7//3////8//v/+v/4//j/+f/5
//j/+f/7//3/AAD8//n/9//2//j/+v/8//7//P/7//r/+f/0//b//f8AAP7//v/+//7/
+//6//n/+P/7//z//f/+//v/+v/5//j/+v/6//r/+v/8//z//P/8//n/+P/3//b/+P/6
//z//v/7//r/+f/4//r/+v/6//r//P/8//z//P/5//j/9//3//n/+v/8/////P/9//3/
/P/7//v/+//7//7///8AAAEAAAD+//3/+//+/wAAAgAGAAUABAAFAAQAAwADAAMAAgAF
AAcACAAMAAoACAAGAAQABgAHAAkACwAKAAoACQAIAAYABQAEAAMABQACAP/////7//n/
9v/z//f/+f/4//r/+P/3//n/+P/4//j/9v/1//j/+f/6//v/+//5//f/9f/3//n/+//9
//v/+f/4//b/8P/z//P/9P/4/wAABwAQABsALwBJAG0AlgC+AN0A6ADeAMYApgB2ADYA
/v/l/+P/5P/g/9v/2//d/+L/5v/q//D/8v/0//f/9P/z//H/7f/v/+//7//v//D/8f/y
//T/8v/w/+7/7f/v/+7/8v/0//H/8f/z//P/8P/w//D/7//y//P/9P/2//L/8P/u/+z/
7v/v//H/8//y//L/8v/x//P/8P/w/+//8v/y//P/9f/1//H/7//t/+//8f/z//X/8f/w
//H/8P/v/+//7//u//H/8v/z//X/8f/v/+7/7P/w//L/8v/0//L/9P/1//X/8//1//L/
8v/0//X/9v/3//f/9f/z//H/9P/2//b/+v/5//r//P/7//v/+v/6//v//v8AAAEABAAE
AAIAAAABAAQABQAGAAgABwAJAAoACwANAA0ADQANABAAEgATABYAEwASABEAEAASABMA
FQAXABYAFgAXABYAFwAXABYAFgAYABkAGQAYABkAFwAUABIAFAAVABQAFQASABIAEQAQ
AA8ADgANAA0ADwAQAA0ADgAKAAgABQACAAQABQAHAAkABQAEAAQAAwABAAAAAAAAAAEA
AgAEAAYAAgAAAP3/+//9//7/AAACAP///v/+//3/+//7//r/+v/9////AAABAP///f/7
//n/+//8//7////9//3//v/+//v/+//7//v//v///wAAAgD+//z/+v/4//z//v8AAAIA
//////7//f/9//3//f/8//3///8AAAIA///+//3//P/+////AAABAP////8BAAEA/v/+
//7//f/+////AQACAAAA/v/6//j/+v/8//7/AQAAAP///v/9//z/+//7//v//v///wAA
AgD+//z/+v/6//n/+v/8/////v/9//z/+//5//n/+f/5//z//f/+//7/+//7//r/+P/6
//v//P/+//3/+//6//r/+P/4//j/+P/6//v//P/9//r/9v/z//b/+f/6//v//P/5//j/
9//2//j/+P/4//j/+f/6//v//P/6//j/9v/0//b/+P/6//z/+//6//n/+P/2//b/9v/2
//n/+v/7//z/+f/4//f/9v/5//r/+//8//v/+v/5//j/9v/2//f/9//4//r//f////3/
/P/6//f/+f/7//3////9//3//f/+//3//f/8//z///8AAAMABAACAAIAAAD9////AQAC
AAQABAADAAUABgAGAAYABgAGAAYABwAIAAkACAAGAAQAAgAEAAQABAAEAP//+v/4//f/
9//2//X/9f/4//b/9//3//X/9v/0//L/9f/0//T/9f/z//P/8//1//P/8//z//P/9v/3
//j/+f/1//L/8P/y//H/8f/0//j//P///wYAEwAlAEEAZwCSALoA2wDoAOAAyACoAH4A
QgAEAOP/3f/e/9z/1f/T/9n/4P/i/+b/7P/w//D/8f/y/+//6//r/+z/7f/u/+//7//v
/+//8P/t/+z/6//r/+3/7P/w//L/7v/t/+7/7f/t/+7/7//v//H/8f/x//L/8P/u/+z/
6v/s/+3/7//x/+//7v/t/+v/7v/s/+3/7f/u/+7/7//x//D/7f/s/+v/7v/v//D/8f/v
/+7/7//u/+//7//v/+7/8P/w//D/8f/u/+3/7f/s//D/8v/y//T/8v/y//H/7//x//P/
8P/w//P/8//z//P/8v/x//D/7//0//b/9v/6//f/+P/6//n/+//6//r/+//9//7//v8A
AP///v/9////AwAFAAcACgAIAAkACQAJAAoACwAMAA0ADwAQABAAEgASABIAEgASABUA
FQAWABcAFgAWABcAFgAYABkAGQAaABsAGwAaABgAGAAXABUAFAAXABcAFQAVABQAFAAT
ABIAEwASABEAEQASABIADgAOAAwACgAHAAQACAAJAAsADQAIAAYABQADAAUABAAEAAQA
BQAEAAQABAABAAAA/v/9////AAACAAQAAgAAAP///f/8//3//f/+//7//////////v/9
//z/+//8//7/AQADAAAA//////7///////////8BAAEAAQACAP///v/9//z//v8AAAIA
BAABAAEAAAD//wEAAQABAAAAAgADAAMABAADAAIAAQAAAAIAAwAEAAUAAgABAAIAAQAB
AAIAAwADAAMAAwAEAAQAAQAAAP3//P/+/wAAAgAFAAMAAQD///3//f/9//7///8BAAEA
AQACAAAA/v/8//z//f/+/wAAAwABAP///f/7//3//f/9//3//////////v/7//v/+v/4
//v//f///wIAAAD9//v/+v/7//z//f/+//3//f/9//3/+v/4//n//v8AAAAAAAAAAP7/
/P/6//j/+f/6//v//P/+//7//v/+//v/+v/5//j/+//8//3//v/7//r/+f/4//n/+v/7
//z//v/+//7//v/8//r/+P/2//j/+v/8//7//P/7//n/+P/6//v//v8AAAIAAQABAAEA
AAD///7//f/+/wAAAQADAAIAAgABAAAABAAEAAQABgAGAAUABQAFAAMAAgACAAEABwAK
AAsADAAJAAgABgAFAAcABwAIAAgACgAKAAkACAAEAAIA/f/4//r/+//8//z/+v/5//j/
9P/2//X/9f/4//j/+P/4//b/8//z//P/8//0//f/+P/5//b/9f/0//P/9v/3//j/+v/8
//r/9//z/+7/6v/u//f/AgAPACEANwBPAHAAlgC7ANwA7gDqANQAtACCADoA9f/R/8r/
zP/P/9H/1f/e/+T/5v/m/+b/5v/p/+7/8f/1//f/9f/z//H/7//v/+//7//w//H/8v/z
//X/8v/u/+//7v/v/+//8f/x//D/8P/w/+//7f/t/+3/7v/x//L/8//0//H/7//u/+3/
7v/w//L/8//z//D/8P/v/+3/7P/s/+3/8P/v//D/8f/v/+3/6//p/+v/7P/v//D/7v/t
/+z/6v/q/+r/6v/r/+z/7f/v//D/7//u/+v/6v/r/+7/8P/x/+//8f/u/+7/7//v/+//
7//y//P/9P/1//T/8v/u/+7/8f/0//j/+f/4//b/9f/1//f/+P/4//r//f/+////AwAA
AP///v/+////AwAGAAkABwAHAAcABwAJAAoACgAMAA8AEAARABIAEQAPAA4ADQAQABIA
FQAWABQAEwARABAAEQARABAADgAUABUAFQAWABMAEQANAAsADgAQABEAEgAOAAwACgAJ
AAgACAAEAAQABwAIAAgACAAGAAMAAQD//wAAAAABAAEA///+//7//v/7//r/+v/6//v/
/P/8//3/+v/4//f/9v/5//r//P/9//n/+f/4//j/9v/3//f/9//6//v//P/9//n/+P/4
//f/+v/7//3//v/7//v/+//7//r/+f/4//j/+//8//3//v/7//r/+f/4//r//f///wEA
AAD///7//P/8//3//f/+/wAAAAAAAAAA/v/9//z/+//9//3///////7//v/+//3/+//7
//z//P///wAA//8AAP7//P/6//n//P/9//7////8//v/+//7//n/+f/5//r/+//8//3/
AAD6//j/9//3//j/+f/6//v/+//7//v/+//5//n/+f/4//v//f/+//7/+//5//f/9v/5
//n/+v/8//r/+v/6//r/+P/3//b/9f/6/wAA///8//n/+P/3//b/9//4//n/+v/6//r/
+v/6//f/9v/1//T/+P/6//z//v/8//r/+P/2//f/+P/5//r/+P/4//j/+P/2//b/9v/2
//n/+v/7//z/+v/5//f/9v/4//n//P/+//z/+//7//v/+f/5//n/+f/8//7///8BAP//
/v/8//r//v8AAAIABgAFAAMAAgABAP7//v//////AwAGAAcACAAGAAYABQAFAAYABwAJ
AAoACQAIAAYABAACAAAA+//2//n/+//9//7/+f/3//X/8P/y//P/9f/6//n/+P/3//T/
8f/x//H/8f/z//f/+f/7//n/9//1//P/9v/3//j/+v/+//b/8f/t/+r/8P/4//3/CgAd
AC8AQwBfAIIAogDDANoA3ADKAK4AhABGAAgA3//P/9D/1v/V/9f/3//m/+b/5v/o/+r/
6v/r//D/9f/3//P/8v/x//D/7//t/+3/7f/u//D/8P/w//H/8P/s/+3/7P/t/+//8//1
//H/8P/v/+3/7//v/+//8P/y//L/8v/y/+//7f/s/+v/7v/w//L/8//y/+7/7f/r/+3/
7P/s/+3/8P/v//D/8f/v/+3/6//p/+v/7P/v//D/7v/t/+z/6v/s/+z/7P/t/+7/7//x
//L/8P/u/+r/6P/q/+7/8f/z//D/8f/t/+z/7//v/+//7//y//P/9P/1//T/8v/u/+7/
8P/0//n/+//6//j/9//3//n/+v/6//z//v/+//7/AQAAAP///v/+/wEABQAIAAsACAAH
AAYABQAJAAoACgAMAA8AEAARABIAEQAPAA4ADQAPABIAFgAYABYAFQATABIAEwATABIA
EAAVABUAFAAUABEADwALAAkADAAOAA8AEAAMAAoACAAHAAoACgAGAAYACAAIAAcABgAD
AAEAAAD//wEAAgAEAAUAAwAAAP7//P/9//z//P/8//7//v/9//3/+v/4//f/9v/4//r/
/f////r/+f/3//b/+P/5//n/+f/7//v/+//7//f/9v/2//X/9//5//z//v/6//n/+P/3
//n/+f/5//r//P/8//z//P/5//j/9//2//r//f///wEA/v/9//z/+v/6//v/+//8//7/
/v/+//7//P/7//r/+f/8//3/AAABAP///v/9//v/+//7//z//P/9//7//f/+//v/+v/5
//n/+//9////AQD9//v/+v/5//v/+//7//z/+v/6//r//P/5//j/+P/5//r/+//8//3/
/P/7//r/+f/7//v/+//6//z//f/9//z/+v/5//j/+P/7//v//P/+//v/+v/5//j/+f/5
//n/+f/+//7/+//4//b/9v/2//b/+P/6//z//v/7//r/+f/4//r/+v/6//r//P/8//z/
/P/5//j/9//2//n/+v/7//z/+f/4//f/9v/4//j/+P/4//v//P/9//7//P/6//j/9v/4
//r//P/+//v/+//6//j/+P/5//n/+//9//7//v////z/+//6//n//f///wIABAADAAEA
AAD+//7/AAAAAAAABQAGAAYABwAGAAQAAwADAAYACgANAA4ADAAKAAgABQAGAAcACAAK
AAoACgAKAAkABwAFAAMA/v/9//3//v////z/+f/3//X/9f/2//b/9//8//z//P/8//f/
9f/0//P/9f/3//v//f/6//n/+P/3//n/+f/5//n//v/+//z/9//x/+7/7v/0//3/BAAP
AB8ALwBHAGYAigCtAMwA4ADeAMwArgCCAEIAAwDh/9r/4P/h/93/4f/o/+7/7P/s/+7/
6v/p//T/+//5//X/8v/x//D/7//v/+//7//w//L/8v/y//P/8v/u/+//7v/w//H/9P/1
//H/8P/v/+3/7//v/+//8P/x//L/8//0//H/7//u/+3/7v/w//L/8//y/+7/7f/r/+7/
7v/v//H/8//x//H/8f/w/+//7v/t/+7/8P/0//b/8v/x//D/7v/u/+7/7v/v//D/8f/z
//T/8v/w/+z/6v/s//D/8//1//L/8//v/+7/8P/x//L/8//3//f/9//3//X/9P/x//L/
8//2//r/+//6//j/9//3//n/+v/6//z/AAAAAAAAAwAAAP///v/+/wAABQAJAA0ADAAL
AAoACQALAAwADAAOABEAEgATABQAEQAPAA4ADQAPABIAFgAYABgAFwAVABQAFwAXABYA
FAAXABcAFgAWABUAEwAPAA0AEAASABMAFAAQAA4ADAALAAwADAAIAAgACwAMAAwADAAI
AAUAAwABAAEAAgAEAAUABAACAAEAAAD///7//v/+/wEAAgACAAMAAQD+//z/+v/8//7/
AQADAP7//f/7//r/+v/7//v/+//9//3//f/9//v/+v/6//n/+//7//z//P/5//n/+f/5
//n/+f/5//r/+//8//3//v/8//r/+P/2//r//f///wEA/v/9//z/+v/6//v/+//8//7/
/v/+//7/+//7//v/+//+////AgADAAAA/v/8//n/+v/7//3//v8AAAAA/v/+//3//P/7
//v//v///wAAAQD///3//P/7//v/+//7//z//f/+////AgD8//r/+f/5//r/+//8//3/
/P/7//r/+f/7//v/+//6//v//f/+//7/+v/5//j/+P/7//v//P/+//3//P/7//r/+//7
//v/+/8AAAIA///6//n/+P/3//b/+f/6//v//P/8//z//P/8//r/+v/6//r/+//8//3/
/v/8//r/+P/2//n/+v/7//z/+v/6//r/+v/6//r/+v/6//v//P/9//7//P/6//j/9v/4
//r//P////z/+v/5//n/+//9//7//v/+////AAABAP7//f/8//v///8AAAIAAwADAAIA
AQACAAIAAgAEAAQABAAFAAYABgAEAAMAAQACAAYACAAKAAwACwAJAAgABwAJAAoACgAK
AAsACwALAAsABwACAP3/+//8//3//f/9//z/+//3//b/9//3//r/+v/6//r/+P/3//b/
9f/0//P/+P/5//r/+//6//n/+P/3//n/+f/6//r//v/5//f/9P/u/+7/8//8/wsAGQAl
AD8AZACGAKUAygDmAOoA2ADAAKAAaAAhAOn/0v/O/9X/1//V/9z/5v/q/+r/6v/q/+n/
7P/v//H/8//z//P/8//z//D/7//u/+7/8f/y//P/9f/y/+7/7//u/+//7//x//H/8v/y
//L/8f/u/+3/7P/s/+7/8P/y//T/8f/v/+7/7f/v//D/8f/x//X/8v/y//H/7v/s/+v/
6//w/+//8P/x//D/7//u/+3/7v/u//D/8P/x//H/8f/w/+3/7P/r/+v/7v/v//H/8v/w
//D/7v/u/+3/7v/u/+3/8P/z//H/8v/w/+//7v/t//D/8f/y//P/9P/0//L/9P/y//T/
9//3//j/+P/5//v/+P/4//f/+P/9//7///8DAAIAAQAAAAAAAAADAAUABwAIAAkACgAL
AAwADAALAAwADgAQABIAFAATABEAEAAPABAAEgAVABYAGQAZABgAGAAWABUAEwAQABQA
FQAVABYAFgAVABIAEQARABIAEgASABEAEAAPAA8ADQAMAAcABgAJAAoACgAKAAkABwAG
AAUAAwACAAIAAQACAAIAAwAEAAAA/v/9//z///8AAAAAAQAAAP7//f/8//r/+v/7//v/
+v/7//v//P/7//v/+v/5//z//f/+/////f/8//z/+//5//n/+v/6//z//f/+/////f/7
//n/+P/6//z//v8AAP7//P/6//j/+P/5//n/+f/7//3///8AAP7//f/7//r//f/+////
AAD8//v/+v/5//v/+//9//3//v/+//7//f/8//v/+//6//3//v/9//7//f/8//v/+//5
//n/+f/5//r/+//9////+//5//f/9v/5//r/+//+//n/+P/4//n/+f/5//n/+f/7//v/
+//7//r/+f/4//b/+f/7//z//P/6//n/+P/4//j/9//3//j/+v/6//r/+v/3//f/9//3
//j//P/9//7//P/6//j/9v/2//b/9v/2//f/+P/5//r/9//2//X/9P/3//j/+f/6//n/
+P/3//b/+P/4//j/+P/5//r/+//8//j/9v/0//L/9P/2//n/+//5//j/+P/3//n/+v/6
//n//P/9//7////7//n/9//2//r//f///wIA///+/////v/+/wAAAAD//wIAAwADAAQA
AQD//wAAAAACAAQABgAIAAQAAwACAAEAAgACAAIAAgAEAAQABAAEAP3/+P/2//X/9//2
//X/9f/1//L/8v/x//H/9P/0//T/9f/0//T/9f/0//P/8v/z//T/9f/2//f/9v/1//T/
8//v//L/9v/2//X/8f/w//D/8v/3/wAAEQAlAD8AXwB+AJwAvwDWANIAvgCkAIAASAAM
AN//y//K/8z/x//H/9H/3P/k/+j/7P/q/+j/6f/s/+v/5//r/+7/7//w//H/7P/r/+r/
6v/r/+z/7f/v/+//7P/u/+7/7P/r/+z/6//t/+7/7//v/+z/6//q/+r/6//s/+3/7v/w
/+//7//v/+z/7P/s/+v/7v/s/+3/7f/s/+r/6f/p/+z/6//s/+3/7f/t/+3/7f/r/+r/
6//q/+z/7f/u/+7/6//q/+n/6f/q/+v/7f/u/+7/7v/s/+z/6//s/+z/6//s/+//7f/u
/+7/7f/s/+v/7v/v//D/8f/y//L/8P/y/+//8P/y//H/8//0//b/+f/4//j/9//4//r/
+v/6//3/////////AAD9////AAABAAMABQAHAAkACAAIAAcACAALAAwADQAOAA4ADQAN
AA0ACwAMAA4ADgAQABEAEQASABIAEQAPAAwAEQARABAAEAAQAA8ADAALAAgACAAHAAYA
CwAMAA==
         </WaveFormData>
      </LeadData>
      <LeadData>
         <LeadByteCountTotal>10000</LeadByteCountTotal>
         <LeadTimeOffset>0</LeadTimeOffset>
         <LeadSampleCountTotal>5000</LeadSampleCountTotal>
         <LeadAmplitudeUnitsPerBit>4.88</LeadAmplitudeUnitsPerBit>
         <LeadAmplitudeUnits>��V</LeadAmplitudeUnits>
         <LeadHighLimit>2147483647</LeadHighLimit>
         <LeadLowLimit>268435456</LeadLowLimit>
         <LeadID>II</LeadID>
         <LeadOffsetFirstSample>0</LeadOffsetFirstSample>
         <FirstSampleBaseline>0</FirstSampleBaseline>
         <LeadSampleSize>2</LeadSampleSize>
         <LeadOff>FALSE</LeadOff>
         <BaselineSway>FALSE</BaselineSway>
         <ExcessiveACNoise>FALSE</ExcessiveACNoise>
         <MuscleNoise>FALSE</MuscleNoise>
         <LeadDataCRC32>1761990023</LeadDataCRC32>
         <WaveFormData>
AAAAAAAAAAACAAQABgAIAAUAAgD///z/AQAEAAcACgAHAAYABQAEAAIAAgACAAIABQAI
AAsADgALAAgABQACAAUACAALAA4ADAAKAAgABgAGAAYABgAGAAgACgAMAA4ACQAGAAMA
AAADAAYACQAMAAkACAAHAAYABQAEAAMAAgAFAAYABwAIAAQAAgAAAP7/AQAEAAcACgAG
AAQAAgAAAAAAAAAAAAAAAgAEAAYACAAFAAIA///8////AgAFAAgABgAEAAIAAAAAAAAA
AAAAAAIABAAGAAgAAwAAAP3/+v///wIABQAIAAYABAACAAAAAAAAAAAAAAACAAQABgAI
AAMAAAD9//r///8CAAUACAAGAAQAAgAAAP7//v/+//7/AAACAAQABgACAAAA/v/8/wAA
AgAEAAYABAAEAAMAAwAGAAoACgAKAAwADgAOABMADwALAAcAAQAFAAoADgARAA0ADAAK
AAUAAgABAAEA//8BAAIABAAIAAUAAgD///7/AQACAAQABgD+//7//P/4//f/9//3//r/
+v///wQACgAJAAIA/f/5//v/+//8//7/+//7//z/+f/3//f/+v/4//n//P///wIA///7
//b/8//1//n//P8BAP7////+//z/+v/6//r/+P8GAAYAAgD+//v//v8CAAYACwASAB0A
KQA0AEEATgBOAEYAQAA6ADYAMwAtACQAHQAZABgAGAAQAAsADAASABIACwADAPv/9f/z
//T/+/8AAP//////////+//5//P/7//0//f/+v/7//b/9f/5//b/9f/1//T/8f/0//f/
+v/+//n/9v/z//D/8//2//f/+v/1//b/9v/1//P/9P/0//P/9v/4//r//P/7//f/8//v
//L/9f/3//v/+P/3//f/+P/3//b/9f/y//b/9//2//v/9//0//L/7//0//X/+P/7//j/
9v/2//T/8//z//P/8//1//f/+P/+//v/9//z//H/9P/2//j/+//4//f/9//4//j/9//2
//X/+f/8//7/AQABAP3/+f/1//r//P///wIAAAD+//7//f/7//z//P/7////AQADAAUA
AgAAAP3/+v///wIABAAGAAQAAgACAAAAAAD//wEA/v8CAAMABAAGAAQAAQAAAP3/AgAE
AAUACAAFAAQABAAEAAIAAwAFAAMABgAIAAoADQAKAAcAAwAAAAQABgAJAA0ACwAJAAgA
BgACAAIAAgACAAUABwAJAAsACQADAP///P8BAAMABgAKAAgABwAFAAIA/////wAAAAAD
AAUABwAJAAUAAgD///v/AAADAAUACAAHAAUABQADAAEA/////wAABAAGAAgACwAHAAQA
AQD+/wIABAAHAAsACQAHAAcABQADAAMAAwADAAUABwAJAAsACQAGAAMAAAACAAQABwAK
AAkABwAGAAQABAAEAAQAAgAEAAYACQALAAcABAABAP3/AQADAAYACgAHAAYABgAFAAEA
AQAAAAAABAAGAAgACgAGAAMAAAD9//7/AQAEAAgABQAEAAQAAwABAP///////wIABAAH
AAkABQACAP//+v/9////AgAFAAMAAwADAAIAAAD+//3//f///wIABgAKAAYAAgD+//n/
AQAFAAkACgAGAAQAAgAAAP7//v/+//7/AgAEAAYACAADAAAA/f/6//7/AAACAAQAAQAA
AP///v/+//7//v/+/wAAAgAEAAYAAQD+//v/+P/9/wAAAwAGAAQAAgAAAP7//P/8//z/
/v8BAAUACgAQAA0ACgAFAAIAAwAJAAwADwANAAkABwAGAAYABQAFAAYACgAJAAoACwAH
AAEA+//2//r//v8CAAQAAwAEAAEA/v/9//z/+P/6//3//P/8//3/+v/6//T/8//4//7/
BgAGAAIAAQD9//n/9//2//b/9//7//v//f////3/+P/z//D/9f/4//3/AQD9//3/+P/1
//X/9f/2//n//P/+/wAAAgD4//T/8v/2//z/AgAFAAgACAAIAAUAAgADAA0AHAAvAEQA
WABcAFYASAA2AC0ALQAkAB8AHwAeACAAIAARAAIA/v8AAAMABQAFAAcAAwD8//X/8P/v
//H/8//1//f/+//7//3/+P/1//L/7f/u//H/+f/6//f/9//2//P/8f/x//H/8v/0//b/
+P/6//f/9P/v/+z/7f/y//b/+f/2//b/9f/z//D/8P/w//D/9f/3//n/+//2//P/7//t
//D/8//3//z/+v/4//b/8v/y//H/7v/x//T/9v/5//v/9v/x/+7/6//v//L/9//6//n/
9//1//P/8P/v/+3/8P/1//f/+f/9//n/9P/v/+v/7//z//j//v/+//3//P/7//j/+P/3
//f//f///wEAAwAAAPz/+f/2//n//P8BAAUAAwACAAAA/f/7//v/+//7/wEABAAGAAgA
AwAAAPz/+P/7//7/AwAGAAUAAwAEAAAAAAD///7//v8DAAUACQALAAgABAD///z/AAAC
AAUACAAHAAcACAAFAAMAAgABAAEABwAJAAoADAAHAAQAAgABAAMABQAIAAoABwAGAAUA
BAACAAEAAAD//wUABQAHAAoABQABAP7//P///wMABgAIAAQAAwADAAIAAAD///7//f8C
AAQABgAHAAQAAQD9//r///8BAAUABwAEAAEAAAAAAP7//v/+////AgAEAAYACAADAAAA
/v/9/wEAAwAHAAkABgAFAAQAAwACAAEAAAD//wMABgAJAAwACAAEAAEA/v8DAAUACAAK
AAkACAAHAAQAAgACAAMAAwAHAAgACQAJAAYAAwABAAAAAgAEAAcACQAFAAUABAAEAAMA
AgABAAAABQAHAAkACwAGAAMAAAD+/wAAAgAFAAcABQADAAMAAwABAAAAAAD//wIABAAG
AAYAAgD///3/+//+/wEABAAGAAUAAgAAAP///P/8//3//v8CAAQABgAHAP3/+f/3//r/
/f8AAAMABgADAAIAAQAAAP7//v/+//7/AgAEAAYACAADAAAA/f/6//7/AAACAAQAAwAC
AAEAAAD///7//f/8/wAAAgAEAAYAAgAAAP7//P8AAAIABAAGAAUABAADAAQAAgADAAUA
CAAMAA4ADgAQAAsACwAIAAUABwAHAAkADAAKAAkACQAKAAgABQAEAAMABwAHAAcACAAD
AAIAAQD+/wIABgAGAAYABQAEAAAAAgD///z/+v/5//v/AAD//wMAAgACAAQA/v///wEA
AAD///3//P/8//3//P/5//j/9//9//7///8CAP3/+v/5//f/+/////7////7//v//P//
//7//P/6//j/BAAGAAQAAAD8//j/+f/8/wQAEAAVABYAFQAVABgAHwAsAEAATgBOAEoA
QAA1ACsAIAAVABEAEgAaACIAIQAYABAADAAJAAEA+//7////AgAFAAQAAAD///7//f/7
//v/9//1//j/+//+////+v/3//n/9P/2//n/+//7//n/+f/5//r/9//2//X/9P/3//r/
+//+//n/+P/2//P/9//6//z//f/7//r/+f/4//j/9//2//X/+f/7//z////6//f/9f/0
//j/+v/8//z/+v/5//b/+f/5//j/+P/3//v/+//9////+f/2//X/8v/3//n/+//9//z/
+//5//z/+//5//f/9//6//z//v8BAPz/+f/3//b/+//9////AQD///7//P/7//7//f/8
//v///8AAAIABAABAP7//f/7////AgAEAAUABAADAAIAAQAAAAAA///+/wMABgAIAAoA
BwAEAAMAAAADAAUACgAKAAgABwAGAAYABwAFAAUAAwAGAAgACQAMAAkABgAEAAIABgAJ
AA0ADQALAAoACQAJAAoACQAHAAYACAAKAA0AEQANAAkABgACAAMABgAJAAwACgAJAAgA
BwAHAAMAAQAAAAMABQAIAAwABwAFAAIA/v8AAAMABwAKAAgABwAGAAUAAwACAAEA//8C
AAUABwAKAAgABQAEAAEABQAFAAcACgAJAAgABwAHAAcABgAFAAQABgAIAAsADwAKAAcA
BgADAAUABwAJAAsACwALAAsACwAKAAgABgAEAAgACgANABAADQAJAAYAAgAFAAgACwAM
AAoACgALAAsACQAIAAcABQAHAAkADAAQAAsACAAGAAMABAAHAAkADAALAAoACQAIAAcA
BQADAAEAAwAHAAsAEAAMAAgABQABAAUABQAHAAkABgAGAAcABwAGAAQAAgD+/wMABQAI
AAsACAAFAAIA/v8BAAIABAAHAAQABAAFAAYABAACAAAA/f8LAA8ADwAKAAcABAABAP7/
AgAEAAYACAAGAAYABgAGAAMAAgABAAAAAwAGAAkADAAHAAQAAQD+/wIABAAGAAgABwAG
AAUABAABAAAA///+/wEABAAHAAoABQACAP///P8AAAIABAAGAAQABgAHAAkACQAMAAsA
CgALAA4ADwAVABEADQAJAAMABgAKAA0ADwANAA4ADgALAAcABQAEAAEABAAGAAkADgAM
AAgABAACAAQABAAFAAYAAAACAAIAAAD8//v/+v/8//7/AwAIAA4ADwAIAAMA//8AAP//
//8AAP7///8BAP///P/7//3/+v/9/wAAAwAGAAQAAQD9//v//f///wAAAwABAAMAAwAC
AP///v/9//r/CAAMAAwACAAFAAQABgAIAA0AGAAjAC8AOgBHAFAAUABIAEAAOAA2ADUA
LQAoACEAGwAaABoAEgALAAwAEgAYABMACQABAP3/9//4//3/AgACAAMABAAFAAEA///5
//X/+f/7//3//f/7//v/AAD+//v/+//6//f/+v/9/wAABAAAAPz/+P/0//f/+v/7//7/
+v/8//3//f/7//r/+P/1//n//P///wIA///7//f/8//3//n/+v/9//v/+//8//7//P/6
//j/9P/5//v/+/8BAP3/+v/4//X/+f/5//v//f/6//r//P/8//r/+f/4//f/+//9//7/
BAD///v/9//1//j/+v/8/////f/9//7/AAD///3/+//5//3/AAACAAUABQABAP3/+f/8
//7/AQAEAAMAAgADAAMAAAAAAP///f8AAAMABgAJAAYABAABAP7/AAACAAMABAAEAAQA
BgAGAAUAAwAEAAAABQAHAAkADAALAAcABQABAAYACAAJAAwACgAKAAsADAAKAAkACQAF
AAcACgANABEADgALAAcABAAHAAgACgANAAsACwAMAAwABwAGAAUABAAGAAkADAAPAA0A
BwADAAAABAAFAAcACgAIAAkACQAIAAQAAwADAAIABAAHAAoADQALAAgABQABAAUABwAI
AAoACgAJAAoACQAGAAMAAgACAAUACAALAA8ACwAIAAUAAgAFAAYACAALAAkACQALAAsA
CQAHAAUAAwAIAAsADgARAA4ACgAGAAIABAAGAAkADAAMAAsACwAKAAkACAAHAAQABwAK
AA4AEQAOAAoABgABAAQABQAHAAoACAAIAAkACQAGAAUAAwACAAYACAAKAAwACAAFAAIA
//8BAAMABQAIAAYABgAHAAcABAABAAAA//8BAAQACAALAAcABAABAPz///8BAAQABwAH
AAcABwAGAAMAAAD+//3///8CAAYACgAFAAIA///7/wEABQAJAAwACgAIAAYABAACAAAA
/v/8/wEABAAHAAoABwAEAAEA/v8AAAIABAAGAAQABAAEAAQAAgAAAP7//P///wIABQAI
AAMAAAD9//r//f8AAAMABgAFAAQAAwACAP///v/9//z///8CAAUACAAFAAMAAgACAAgA
CgAMAAwADAAKAA0ADQALAAkABQADAAkADAAOABEADQAKAAQAAAABAAMAAwADAAAAAAAC
AAQAAgAAAAAA/P/+/wEABAAEAAIA/v/4//P/9v/5//////8BAAMABgALAAUAAQD+//j/
+f/7//7/AgD///3/9//z//X/+v/6//r//P/8//z//v/7//n/+f/0//f/+f/9/wIAAQD+
//r/9v/4//z/AgAGAAYAAAD8//v//v8AAAYACwASAB0AJwAuADkARABGAEIAPAA2ADQA
MQAnABwAFQARABAAFgAUAA0ADAAQABIACwABAPn/9f/z//b/+/8CAP///////////P/7
//b/8//3//n/+//7//b/9f/5//b/9v/3//f/9f/3//n/+//+//n/9v/z//D/9f/4//n/
/P/2//b/9f/z//P/9P/0//P/9v/4//r//P/7//f/8//v//L/9f/3//v/+f/3//b/9v/2
//b/9v/0//j/+f/4//3/+v/2//P/7//0//X/+P/7//f/9v/3//b/9f/1//X/9f/2//f/
9//8//j/9f/y//H/9f/4//v////7//n/+P/4//n/+f/5//n//P/+////AQABAP3/+f/1
//n//P8AAAQAAAD+//7//f/9//7//v/9////AQADAAUAAgAAAP3/+v/+/wIABQAIAAQA
AgACAAAA/////wIAAAADAAUABwAKAAkABQADAP//AgAEAAUACAAFAAQABAAEAAQABQAH
AAUACAAKAAwADwAMAAkABQACAAYACAALAA8ACwAJAAgABgAGAAYABgAGAAgACQAKAAsA
CwAFAAEA/v8DAAUACAAMAAgABwAFAAIAAQABAAIAAgAFAAcACQALAAkABgADAP//AgAF
AAcACgAJAAcABwAFAAMAAQABAAIABgAIAAoADQAJAAYAAwAAAAMABgAKAA8ACwAJAAkA
BwAHAAcABwAHAAkACwANAA8ADAAIAAQAAAAFAAgADAAQAA0ACwAKAAgACAAIAAgABgAI
AAoADQAPAA0ACgAHAAMABgAHAAkADAAIAAYABQADAAMAAwACAAIABAAGAAgACgAGAAMA
AAD9/wAAAwAGAAoACAAGAAUAAwADAAEAAQABAAIABAAHAAkABQACAP//+v/+/wEABQAJ
AAgABwAGAAQAAgAAAP////8CAAQABwAKAAUAAgD///v/BwAJAA0AEAAMAAgABAAAAAAA
AAAAAAAAAgAEAAYACAADAAAA/f/6////AgAFAAgABAACAAAA/v8AAAAAAAAAAAQABgAI
AAoABQACAP///P8AAAIABAAGAAQAAgAAAP7//v/+/wAAAQAGAAoADwAQAA4ACgAIAAQA
CQALAA0ADwALAAkACAAGAAYABwAJAAoACAAIAAgACQADAP///P/6////BAAHAAoACgAG
AAIA///+//r//P/8//v/+//8//3//P/3//f/9//+/wUABAAFAAIA/v/6//f/+P/4//n/
+//8//3//v8CAP3/+P/1//L/9f/6//7/AQABAPz/+f/1//f/+P/7//z///8AAAEAAgD2
//T/9P/4//7/BQAKAA4AEAANAAYABQANABoAKQA+AFIAVgBKADwALgAfABkAGgAdACEA
IgAoACYAFQAGAAAAAgAHAAsADQAPAA0ABgD9//b/9f/1//X/9f/4//3//v8BAPz/+f/2
//H/8//1//z//P/6//v/+//5//b/9f/0//T/+f/8////AgD9//r/9f/y//P/9v/4//n/
+f/6//r/+f/3//b/9f/0//r/+//8//3/+v/3//P/8f/y//P/9f/4//b/9v/2//T/8//x
/+3/7//0//b/+f/7//n/9f/z//H/8f/y//X/9v/3//f/9//3//X/8//w//L/9f/3//n/
/f/5//b/8//x//T/9f/3//r/+f/5//n/+f/1//T/8v/x//j/+//+/wEA/v/6//f/9P/2
//j//P///wAAAgADAAMA///9//v/+f/+/wIABQAIAAMAAAD8//j/+//+/wMABgAGAAUA
BwAEAAIA///8//r/AAADAAgACwAHAAQAAAD+/wEAAgAEAAYABgAHAAkABwADAAIAAQAB
AAYACQALAA4ACgAGAAMAAQAEAAUABwAIAAcACAAJAAoABQADAAEA//8FAAUABwAKAAcA
AwAAAP7/AAADAAUABgAHAAcACAAIAAUAAwABAP//AwAGAAkACwAIAAUAAQD+/wIAAwAG
AAcACQAHAAcACAAGAAQAAgABAAUACAALAA4ACgAGAAMAAQAEAAUACAAJAAsACwALAAsA
CQAHAAUAAwAJAAwADwASAA0ACgAIAAYACAAJAAsADAAKAAoACgAIAAUABAAEAAMABwAK
AA0ADwALAAcABAACAAUABgAIAAkACQAJAAgACAAEAAIAAAD+/wQABwAKAA0ACAAFAAIA
AAADAAQABgAHAAkABwAHAAcAAgAAAP///f8DAAYACQAKAAUAAQD+//v///8BAAMABAAF
AAQABAAFAAAA/v/9//z/AAACAAQABQD///3/+f/4//z//v8AAAIABAAEAAQABAAAAP7/
/P/6////AgAFAAgABQACAP///P///wAAAQACAAIAAgACAAIAAAD+//z/+v///wIABQAI
AAMAAAD9//r//P/+/wIABQAFAAgADAAMAAkABgAFAAIACQALAA0ADwAJAAcABgAEAAYA
BwAJAAoABwAGAAUABQAAAP3/+//6////BAAHAAoACAACAPz/9//6//j//P/+//z/+//7
//v//P/3//f/9//+/wUABAAFAAIA/P/2//H/8v/0//f/+//5//n/+f/8//f/9P/z//L/
9v/6//3////+//j/9P/v//P/9v/7//7//v/+//7//v/y/+7/8v/4//z/AwAKAAwABgAD
AAQABwATACYAOwBOAFgAUgBEADIAJgAhAB8AHgAfACEAJgAkABYABQD8//z/AgAHAAcA
BwAFAP//+P/z//D/7//x//P/9f/2//n/+P/5//b/8//w/+v/7P/v//f/+P/3//f/9v/z
//H/8f/x//L/9P/2//j/+v/3//T/7//s/+3/8v/2//n/9//2//T/8f/w//D/8P/w//b/
9//4//n/9f/x/+z/6f/s/+//8//4//b/9P/y/+7/8P/v/+z/7//z//T/9v/3//T/7//s
/+n/6//u//P/9v/1//P/8f/v/+7/7f/r/+7/8f/z//X/+f/2//L/7v/r/+7/8f/1//r/
+f/3//X/8//y//L/8f/x//j/+f/6//v/+P/0//H/7v/z//b/+/////3//P/6//f/9//3
//f/9//8//7///8AAP3/+v/2//L/9//6////AgABAP//AAD8//z/+//6//r/AAABAAQA
BQABAP7/+v/4//v//v8CAAYABAADAAMA///+//7//v///wMABQAGAAgAAgD+//v/+f/+
/wEABQAIAAMAAgABAAAA//////////8FAAMAAwAEAAEA/f/6//j/+////wIABAAAAP//
///+//v/+//7//v//v8AAAIAAwD///3/+v/4//3///8DAAUABAABAAAAAAD///7//f/9
/wIABAAGAAgABAAAAP3/+////wEABQAHAAYABQAEAAMAAgABAAAA//8EAAYACAAKAAYA
AgD///z/AQADAAYACAAFAAQAAwAAAP7//v//////AgAEAAYABwACAP///f/8/wAAAgAF
AAcAAgABAP///v/8//z//P/8/wEAAwAFAAcAAgD///z/+v/+/wAAAwAFAAQAAQAAAP//
/f/8//z/+/8AAAIABAAEAAEA/f/6//f//P///wIABAABAP7//P/7//j/+P/5//r//v8A
AAIAAwD7//f/9f/4//v//v8BAAQAAgAAAP7//P/6//r/+v/6//7/AAACAAQA///8//n/
9v/5//z///8CAP///v/9//z/+v/6//r/+v/+/wAAAgAEAAEA/v/7//j//P/+/wAAAgD/
//7//f/8//z//P/8//7/AgAFAAkADgAKAAgABAACAAQACQALAA0ADAAJAAgACAAGAAUA
BQAGAAgABwAIAAkABgABAPz/+P/7/wAABQAIAAYABgACAP7/+//6//b/+P/8//z//f//
//r/+v/0//P/+P/+/wYABgACAAEA/f/5//X/9P/0//X/+//7//3////+//j/8v/u//P/
9v/7/////P/9//n/9//1//X/9v/5//3//v///wAA9v/y//D/8v/4//7/AwAIAAwACgAF
AAAAAwANABwAMQBIAFgAXABUAEYAMgAnACcAIgAdAB8AIAAiABwADwAAAPr//v8FAAcA
BQAFAAMA/P/1//D/8P/x//L/8//1//n/+f/7//j/9f/y/+3/7v/x//n/+v/4//f/9f/x
//H/8f/x//L/9P/2//j/+v/3//T/7//s/+3/8v/2//n/9//2//T/8f/w//D/8P/w//b/
9//4//n/9P/x/+3/6//u//H/9f/6//f/9v/1//L/8v/x/+7/8f/1//b/+P/5//b/8f/u
/+v/7f/w//X/+P/2//X/9P/z//L/8f/v//L/9f/3//n//f/4//T/8P/t//D/8//3//z/
+//5//f/9f/0//T/8//z//n/+//9/////P/4//X/8v/1//j//f8BAP7//v/9//v/+f/5
//n/+f/9/wAAAgAEAAEA/v/6//b/+f/8/wEABAADAAEAAgD+//z/+//6//r///8BAAUA
BwAEAAAA+//4//v//v8CAAYABAADAAMA///+//7//v///wMABQAGAAgAAwAAAP7//f8A
AAMABwAKAAUABAADAAIA//////////8EAAMABAAGAAEA/f/6//j/+////wIABAAAAP//
///+//v/+//7//v//v8AAAIAAwAAAP3/+f/2//v//f8BAAMAAgD///7//v/8//z//P/9
/wAAAgAEAAYAAgD+//v/+f/9////AwAFAAQAAwACAAEA//////////8CAAQABgAIAAQA
AAD9//r//v8BAAUACAAFAAQAAwAAAP7//v//////AgAEAAYABwADAP///P/6//3/AAAE
AAcAAgABAP///v/8//z//P/8/wEAAwAFAAcAAgD///z/+v/8//7/AQADAAIA///+//3/
+v/6//v/+/8AAAIABAAEAAEA/f/6//f//P///wIABAADAAAA/v/9//r/+v/7//z//v8A
AAIAAwD7//f/9//2//n//P///wIA///+//3//P/6//r/+v/6//7/AAACAAQA///8//n/
9v/5//z///8CAP///v/9//z/+v/6//r/+v/+/wAAAgAEAAEA/v/7//j//P/+/wAAAgAB
AAAA///+//v//P/8//3/BAAKAAwADgAKAAgABAAFAAcACQALAAsACAAIAAcABQADAAQA
BAABAAQABQAHAAcAAQD8//j/9v/7//7/AQAGAAMAAAD+//z/+P/6//r/+P/5//v//f8C
APz/+//6//r/AwACAAMABQABAP3/+v/4//X/9f/2//P/9//5//7//v/4//b/9P/y//b/
+f/7////+v/5//f/9//1//f/9//2//r//P/+//7/9v/y//L/9P/5/wIACgAQABEACgAF
AAkAEgAdACwAQgBSAFQASAA4ACkAHwAaABMAEwAWAB4AJgAjABIAAgD6//n/+//7////
BQAEAP//+v/0//P/8v/x//X/+f/5//v/+v/5//j/9f/y//H/9f/y//b/+f/7//v/9v/z
//D/7v/y//T/9v/4//f/9v/z//L/7//w//D/7//z//b/+P/5//T/8v/w/+7/9f/3//n/
+//5//f/9P/z//L/8f/x//L/9v/4//r/+v/2//P/7v/v//P/9P/2//f/9f/z//P/8//w
//D/8v/y//b/9//4//n/9v/z/+//8P/0//X/9v/5//f/9v/1//X/9P/z//P/9P/3//n/
+//9//r/+P/1//P/+P/5//r/+//7//r/+v/6//n/+P/5//n/+//+/wAAAQD9//v/+f/3
//3/AAACAAQAAwACAAAA/v/7//r/+//6//7/AQAHAAgABQABAP3/+v8BAAMABwAJAAgA
BgADAAIAAAAAAAEAAgAGAAkADQANAAgABAAAAP3/AgAFAAcACgAHAAYABgAHAAYABQAF
AAQABgAIAAoADAAHAAMA///7/wIAAQACAAQABgAFAAUABgAEAAMAAQD+////AQAEAAYA
AQD///3/+//+/wAAAgADAAEAAQAAAAAAAAD//wAA//8DAAMABQAIAAMAAAD9//v/AAAC
AAQABgADAAIAAgADAAAA//8AAP//AwAFAAcACQAHAAUAAwABAAUABgAHAAgABQAEAAQA
BAACAAEAAQAAAAMABgAJAAoABQACAAAA/f8CAAQABgAHAAQAAwADAAQAAQAAAAAA//8C
AAUABwAKAAcABAABAP7/AgADAAQABQACAAEAAAAAAP///v/+//3/AgADAAYACQADAAAA
/v/7////AgAFAAYABAABAP///f/8//3//v/+/wAAAAABAAMA/v/8//v/+v/+/wAAAgAD
AAUAAQD///z/+v/6//r/+v/+/wAAAgAEAAIAAAD+//z/AAACAAQABgACAAAA/v/8//z/
/P/8//z///8CAAUACAAFAAIA///8//3//v///wAA/v/+//7//v/+////AQAEAAoADAAO
AA4ADAAIAAkABwAJAAkABwAHAAkACgAKAAsACQAGAAAA/P8AAAMABAAFAAEAAAABAAIA
AwAEAAcABgADAAEA///6//n/+P/1//P/9v/5///////9//3//v8BAAAAAQADAAIA/v/7
//n/+P/3//n/9//3//r//v/9//z/+f/4//f/+P/8//3/AAD+//z/+f/4//j/+v/6//n/
+P8CAAIAAAD8//b/8v/y//f/AgAMABAADwAQABEAFQAcAC0ARABUAFgAUgBIADoALwAl
AB4AGQAZAB4AIgAeABcAEgAOAAwABwD///3/AQAFAAYABwAEAP7/+//4//X/9f/3//X/
9f/4//n/+v/5//X/8//2//L/9v/5//v/+//5//f/9f/0//b/9v/2//b/9//4//f/+P/z
//T/9P/z//f/+v/8//3/+P/2//T/8v/3//f/9//3//n/+f/4//n/9f/z//L/8v/3//r/
/f/+//r/9//y//P/9P/0//X/9f/4//f/+P/5//X/8v/x/+7/8v/1//j/+//4//X/8f/y
//X/9f/1//f/+v/6//r/+//3//X/9P/0//f/+f/7//3/+//6//j/9//8//3//v///wAA
AAABAAIA///8//v/+f/9/wAAAgADAAAA///+//3/AQACAAIAAgAEAAYABwAIAAUAAgAB
AP7/BAAHAA0ADgALAAcAAwAAAAQABQAIAAkADAAMAAsADAAHAAQAAgAAAAUACQAOAA8A
DgAGAA==
         </WaveFormData>
      </LeadData>
      <LeadData>
         <LeadByteCountTotal>10000</LeadByteCountTotal>
         <LeadTimeOffset>0</LeadTimeOffset>
         <LeadSampleCountTotal>5000</LeadSampleCountTotal>
         <LeadAmplitudeUnitsPerBit>4.88</LeadAmplitudeUnitsPerBit>
         <LeadAmplitudeUnits>��V</LeadAmplitudeUnits>
         <LeadHighLimit>2147483647</LeadHighLimit>
         <LeadLowLimit>268435456</LeadLowLimit>
         <LeadID>V1</LeadID>
         <LeadOffsetFirstSample>0</LeadOffsetFirstSample>
         <FirstSampleBaseline>0</FirstSampleBaseline>
         <LeadSampleSize>2</LeadSampleSize>
         <LeadOff>FALSE</LeadOff>
         <BaselineSway>FALSE</BaselineSway>
         <ExcessiveACNoise>FALSE</ExcessiveACNoise>
         <MuscleNoise>FALSE</MuscleNoise>
         <LeadDataCRC32>1049389913</LeadDataCRC32>
         <WaveFormData>
DgAOAA4ADgAMAAwADAAMAA4ADgAOAA4ADQAMAAsACgAMAAwADAAMAAwADAAMAAwACgAK
AAoACgAMAAwADAAMAAsACgAJAAgACgAKAAoACgAIAAgACAAIAAYABgAGAAYABwAIAAkA
CgAJAAgABwAGAAgACAAIAAgACgAKAAoACgAIAAgACAAIAAoACgAKAAoACAAIAAgACAAK
AAoACgAKAAgACAAIAAgABgAGAAYABgAIAAgACAAIAAgACAAIAAgACgAKAAoACgAKAAoA
CgAKAAkACAAHAAYABwAIAAkACgAIAAgACAAIAAgACAAIAAgACAAIAAgACAAGAAYABgAG
AAcACAAJAAoACAAIAAgACAAGAAYABgAGAAgACAAIAAgABgAGAAYABgAHAAgACQAKAAkA
CAAIAAcACQAJAAkACQAJAAkACwAMAAsACwALAAsADAANAA4ADwAPAA4ADgANAAsACwAL
AAkABwAGAAUABAACAP///f/7//r/+f/5//r/+v/6//v//P/9//7///8AAAMAAwACAAIA
//8CAAEAAAADAAcACQAKAAkACQAJAAoACgAKAAgACgAKAAoACgAKAAgACAAIAAgACQAK
AAsADAAKAAoACgAKAAoACgAKAAoACgAKAAoACgAMABEAFwAaABoAGAAUABMAEwAUABYA
GgAeAB4AHQAcAB4AIgAWAP7/7//y/+3/4v/b/93/2//V/9X/2f/f/+b/7v/2//z/AwAH
AAkACwAKAAsACwALAAsADQAOAA4ADgAMAAwADQANAA4ADgAOAA4AEAAQABAAEAAOAA4A
DgAOABAAEAAQABAADgAPAA8ADwAQABAAEAARABEAEAAQABEAEAAPAA4ADQAOAA8AEAAR
AA8ADwAPAA8AEQARABEAEQARABEAEQARAA8ADwAQABAAEgARABEAEQAQAA8ADgANAA8A
DgAOAA4ADgAOAA4ADgANAA0ADQANAA8ADgAOAA4ADAALAAsACwALAAsACwAJAAsACwAL
AAsACQAIAAgACAAJAAkACAAHAAUABQAFAAMAAwADAAMAAQACAAEAAAAAAP3//P/7//r/
/P/7//v/+//5//j/9//3//b/9v/1//X/9//2//b/9v/1//T/8//y//P/9P/1//b/9f/1
//f/+f/7//v//P/8//7//////wAAAAAAAAAAAAAEAAQABQAFAAUABQAGAAYABwAIAAoA
CwAJAAoACgAKAAgACAAJAAkACwALAAsACwAKAAoACgAKAAsACwALAAsACwALAAsADAAK
AAoACgAKAA0ADgAOAA8ADwAPAA4ADQAPAA8ADwAPAA8ADwAPABAADgAOAA4ADgAPABAA
EAARABAAEAAPAA4AEAAPAA8ADwAPAA8AEAAQAA4ADQANAAwADQAOAA8AEAAPAA4ADgAN
AA4ADQANAA4ADgAOAA4ADQAMAAsACgAJAAoACwAMAA0ACgAKAAoACgAMAAwADAAMAAwA
DAAMAAwACgAKAAoACgAMAAwADAAMAAoACgAKAAoADAAMAAwADAAKAAoACgAKAAoACgAK
AAkACwAMAAwACwAJAAoACgAKAAoACgAKAAoADAAMAAwACwAJAAoACgAKAAoACgALAAsA
CgAIAAgACAAKAAoACgAKAAoACgAKAAoACAAIAAgACAAKAAoACgAKAAgACAAIAAgACgAK
AAoACgAKAAoACgAKAAgACAAIAAgACAAIAAgACAAIAAgACAAIAAgACAAIAAgACQAJAAkA
CQAHAAcABwAHAAsADAANAA0ACwALAAsACwANAA0ADgAOABEAEQARABEADgALAAcABAAF
AAQABQADAP///f/7//n/9v/2//j/+P/7//z//f/+//3//v////////8AAP//BAADAAIA
AwAFAAYABgAHAAcACQAKAAoACgAGAAgACAAIAAoACgAKAAoACgAKAAoACgAIAAgACAAI
AAoACgAKAAoACAAIAAgACAAKAAwADAANAA8AEAAWABgAFAAPAA8AEAAUABoAIAAiACMA
IAAgACQAJgAYAPv/6P/j/9z/y//D/8X/x//J/83/1f/e/+b/6v/w//f//f8BAAUACgAL
AAsACwALAAoACgAJAAgACQAKAAwADQANAAwACwAKAAwADAAMAAwADAAMAAwADAAKAAoA
CgAKAAwADQANAA0ADAAMAAwADQAPAA4ADgAPAA8ADwAPAA8ADgANAAwACwAMAA0ADgAP
AA4ADQAMAAsADQANAA0ADQAPAA8AEAAQAA8ADQAMAAsADAANAA4ADwAPAA4ADgAOAA4A
DgAOAA4ADQANAA0ADQALAAoACgAKAAsACwAMAA0ACwALAAsACQAJAAkACQAJAAkACAAI
AAgABwAHAAYABQAHAAcABwAFAAQAAwACAP//AAD///7//v////7//f/8//r/+f/5//n/
+f/4//f/9//2//b/9f/1//P/8v/y//L/9P/0//T/9P/y//L/8v/y//X/9f/3//n/9//3
//j/+P/6//v/+//8/wAAAAAAAAAAAAAAAAEAAQAFAAUABgAGAAQABAAFAAUABQAGAAYA
BgAIAAgACQAJAAgABwAGAAUACAAIAAgACAAHAAcABwAHAAkACQAJAAoACgAKAAoACgAI
AAgABwAHAAoACwALAAsACwALAAsACwAJAAkACQAKAAwADAAMAAwACgAKAAkACQALAAwA
DAAMAAoACQAJAAkACQAJAAoACgAMAAsACwAKAAgACAAIAAgACgAKAAsACwAIAAcABwAI
AAoACgAKAAkACwALAAsACwAIAAcABgAFAAUABgAHAAgABgAGAAYABgAGAAYABgAGAAgA
CAAIAAgABgAGAAYABgAGAAYABgAGAAYABgAGAAYABgAGAAYABgAGAAYABgAFAAMABAAE
AAMABQAGAAYABgAEAAQABAAEAAYABgAGAAUAAwAEAAQABAACAAIAAwADAAYACAAGAAYA
BAAEAAQABAAEAAQABAAEAAYABgAGAAYABQAEAAMAAgADAAQABQAGAAQABAAEAAQABAAE
AAQABAAEAAQABAAEAAQABAAEAAQABAAEAAQABAACAAIAAgACAAMAAwADAAMAAwADAAMA
AwAFAAYABwAHAAkACQAJAAkABwAHAAgACAALAAsACwALAAsACQAGAAQAAgAAAAAA/f/9
//v/+f/3//T/9P/2//b/9f/2//f/+P/5//r/+//7//r/+v/4//z//v/+/wAAAwACAAIA
AwADAAUABgAGAAYABAAGAAYABgAFAAQAAwACAAMABAAFAAYABAAEAAQABAAGAAYABgAG
AAYABgAGAAYABAAEAAQABQALABIAFgAWABIADwALAAoADAAQABQAGAAZABYAFAAUABgA
GAAFAPD/7//w/+X/1//T/9P/z//N/8//2P/g/+r/8v/1//n//f/9/wAABAAFAAYABwAH
AAgACAAIAAYABgAHAAcACQAKAAsADAAKAAoACgAKAAoACgAKAAoACgAKAAoACgAIAAkA
CQAJAAoACgAKAAsACQAIAAgACQAJAAkACQAJAAsACwALAAsACQAJAAkACQALAAsACwAL
AAsACwALAAsACQAJAAoACgAKAAkACQAJAAcABwAHAAcACQAIAAgACAAGAAYABgAGAAUA
BQAFAAUABQAEAAQABAACAAEAAQABAAMAAwADAAEAAQABAAEAAQD///7//v/+//7/////
/////v/9//z/+f/7//v/+//5//j/9//2//b/9f/0//P/8v/y//H/8f/x/+3/7P/r/+v/
6v/q/+n/6f/n/+b/5v/m/+b/5v/m/+b/6P/o/+j/6P/n/+f/6f/r/+z/7f/v//D/8f/x
//D/8P/y//L/8v/y//b/9v/3//f/+f/5//r/+v/8//z//f/9//v//P/8//z//v/+////
/////////////////v/9//z//v///wAAAQD///////8AAAAAAAAAAAAAAQACAAIAAwAD
AAMAAgABAAMAAwADAAMAAQABAAEAAgACAAIAAgACAAIAAgABAAEAAAAAAP///v//////
AAABAP////8AAAAAAgABAAEAAAAAAAAAAAAAAP///v/+//3//f/9//7/AAD+//7//v/9
//3//f/9//3//f/9//3//f/8//z//P/8//3//v///wAA///+//3//P/8//z//P/8//7/
/v/+//7//P/8//z//P/+//7//v/+//z//P/8//z//v/+//7//f/9//7//v/9//v//P/8
//z//v/+//7//v/8//z//P/7//v//P/8//z//P/8//3//f/6//r//P/8//7//v/+//7/
/P/8//z//P/8//z//P/8//z//P/8//z//P/8//z//P/+//7//v/+//3//P/7//r//P/8
//z//P/+//7//v/+//3//P/7//r/+//8//3//v/9//z//P/7//v/+//7//v//P/9/wAA
AgACAAEAAAD//wAAAQACAAMAAgACAAMAAwABAAEAAQD///3//P/7//r/+f/1//L/7//v
/+3/7P/s/+7/7v/v//D/8f/y//P/9P/1//X/9P/0//D/9P/0//T/+f/9////AAAAAP//
/v/+//7//v/8//7/AAAAAAAAAAD+//7//v/+/wAAAAAAAAAA/v/+//7//v/+//7//v/+
/wAAAAAAAAAA/v8DAAkADAAOAA4ACgAFAAUACAAMAA4AFAAUAA8ADgASABYACgDw/93/
3P/X/8j/wf/D/8X/w//F/8n/0f/a/+D/6P/w//X/+f/9/////v///////////wEAAgAC
AAIAAAAAAAEAAQACAAIAAgACAAQABAAEAAQAAgACAAIAAgAEAAQABAAEAAIAAwADAAMA
BAAEAAQABQAFAAQABAAFAAMAAwADAAMABQAFAAUABQAFAAUABQAFAAUABQAFAAUABwAH
AAcABwAFAAUABgAGAAgABwAHAAcABwAHAAcABwAHAAYABgAGAAgACAAIAAgABgAFAAQA
AwAFAAQABAAEAAQAAwADAAMABQAFAAUAAwADAAMAAwADAAEAAAAAAAAAAQABAAAA///9
//3//f/7//v/+//7//n/+f/5//n/+v/3//b/9f/0//b/9f/1//X/8//y//H/8f/w//D/
7//v/+//7v/u/+7/7P/s/+z/7P/t/+7/7//w/+//7//x//P/9f/1//b/9v/4//n/+f/6
//r/+v/6//r//f/+/wAAAQACAAEAAQAAAAIAAgADAAMABQAGAAYABgAFAAQABAADAAQA
BQAGAAcABgAGAAYABgAHAAcABwAHAAcABwAHAAgABgAGAAYABgAHAAgACAAJAAgACQAJ
AAkACQAJAAkACQALAAsACwAMAAoACgAKAAoACwAMAAwADQALAAwADAAMAAwACwALAAsA
DQANAA4ADgANAAsACgAIAAoACgAKAAoACgAKAAsACwAKAAkACQAKAAoACgAKAAkACQAJ
AAkACQALAAsACwALAAgACAAIAAgACAAIAAgACAAKAAoACgAKAAgACAAIAAgACgAKAAoA
CgAKAAoACgAKAAoACgAKAAoADAAMAAwADAALAAoACQAHAAgACgALAAsACQAKAAoACgAM
AAwADAAMAAwADAAMAAsACgAKAAkACAAJAAoADAANAAwACgAIAAgACgAKAAoACgAKAAoA
CgAKAAgACAAIAAgACgAKAAoACgAIAAgACAAIAAoACgAKAAoADAAMAAwADAALAAoACQAI
AAkACgALAAwACgAKAAoACgAKAAoACgAKAAoACgAKAAoACAAJAAkACQALAAsACwALAAsA
DQAOAA8ADwAPAA8ADwARABEAEQASABAAEQARABEAEQARAA8ADAAKAAgABgAGAAEA///9
//v/+v/6//v//v/9//3//f/9/wAAAQACAAMAAQAAAAAA/v8EAAQABAAGAAsADAAMAA0A
DAALAAsACgALAAoADQAOAAwADAAMAAwACgAKAAoACgALAAwADQAOAA0ADAALAAoADAAM
AAwADAAOAAwADAAOABEAFQAaAB4AHAAYABUAEwAUABgAHAAeAB4AHQAcAB4AJAAeAAQA
8f/u/+n/2v/R/8//0f/P/83/0//b/+b/7v/2//z/AQADAAcACQAKAAsACwALAAsADQAO
AA4ADgAMAAwADQANABAAEAAQABAAEAAQABAAEAAOAA4ADgAOABAAEAAQABAADgAPAA8A
DwAQABAAEAARABEAEAAQABEADwAPAA8ADwARABEAEQARAA8ADwAPAA8ADwAPAA8ADwAP
AA8ADwAPAA8ADwAQABAAEAAPAA8ADwANAA0ADQANAA8ADgAOAA4ADgAOAA4ADgALAAsA
CwALAAwADAANAA4ADAALAAsACwALAAsACwAJAAkACQAJAAkABwAGAAYABgAGAAcABwAH
AAYABQAEAAEAAQABAAEA//8AAP///v/+//v/+v/5//j/+v/5//n/+f/3//b/9f/1//T/
9P/z//P/8//y//L/8v/y//L/8v/y//L/8v/y//L/8//z//X/9//3//f/+P/4//r/+//7
//z//P/8//z//P///wAAAgADAAIAAQABAAAAAQACAAQABQADAAQABAAEAAQABAAFAAUA
BwAHAAcABwAGAAYABgAGAAkACQAJAAkACwALAAsADAAKAAoACgAKAAwADAALAAsACwAL
AAoACQAKAAsADAANAAsACwALAAwACgAKAAoACgALAAwADAANAAoACgAJAAgACgAJAAkA
CQAJAAkACgAKAAoACQAJAAgACQAKAAsADAALAAoACgAJAAoACQAJAAoACAAIAAgABwAH
AAcABwAHAAkACQAJAAkABgAGAAYABgAIAAgACAAIAAgACAAIAAgABgAGAAYABgAIAAgA
CAAIAAYABgAGAAYABgAGAAYABgAIAAgACAAIAAYABgAGAAUABQAGAAYABQADAAQABAAE
AAQABAAEAAQABAAEAAQAAwABAAIAAgACAAEAAgAEAAUAAgACAAIAAgADAAQABQAGAAQA
BAAEAAQABAAEAAQABAAEAAQABAAEAAIAAgACAAIABAAEAAQABAACAAIAAgACAAAAAAAA
AAAAAwAEAAUABgAFAAQAAwACAAQABAAEAAUAAwADAAMAAwABAAEAAQADAAUABwAIAAkA
BwAHAAcABwAHAAgACAAJAAkACQAJAAkABwAEAAIAAAD//wAA/v/9//r/9//0//L/8v/0
//T/9f/0//X/9v/3//b/9//3//b/9//2//v//P/6//z///8AAAAAAQABAAEABAAEAAQA
AgACAAIAAgACAAQABAAEAAQABAAEAAQABAAGAAYABgAGAAYABgAGAAYABAAEAAQABAAG
AAgACwAPABQAFgASABAADwANAAwAEAASABQAFAARAAwABgAEAAwAFAAJAPr/+//8//H/
4//b/9v/2f/T/9X/2v/i/+j/7v/z//f//f8BAAQABgAHAAgACQAIAAgABwAGAAkACgAM
AA0ADQAMAAsACgAKAAoACgAKAAsADAANAA4ADQAMAAsACgAMAA0ADQANAAwADAAMAA0A
CwAKAAoACwAMAA0ADgAPAA4ADQAMAAsACwALAAsACwAJAAkACQAJAAsACwALAAsACwAL
AAwADAAKAAkACQAJAAkACQAJAAkACQAIAAgACAAIAAgACAAIAAkACQAJAAkABwAGAAYA
BgAGAAUABQAFAAUABQAFAAMAAwADAAMAAwAFAAQABAAEAAEAAQAAAP//AQABAAEA///+
//3//P/5//b/9f/0//T/9P/0//T/9P/y//H/8f/x/+//7v/t/+3/7P/s/+v/6//r/+r/
6v/q/+z/7P/s/+z/6f/o/+f/5v/p/+n/6//t/+3/7f/u/+7/8v/z//P/9P/2//b/9v/2
//r/+v/7//v//f/9//7//v8AAAAAAQABAAEAAgACAAIAAgACAAMAAwABAAEAAQABAAMA
BAAFAAYABQAFAAUABQADAAMAAwAEAAYABgAGAAYABAAEAAMAAwAFAAcACAAJAAgABwAG
AAUABQAFAAUABgAIAAgACAAIAAYABgAFAAUABQAGAAYABgAGAAUABQAFAAUABQAGAAYA
CAAHAAcABgAFAAQAAwACAAMABAAGAAcABgAFAAUABgAEAAQABAADAAUABQAFAAUAAwAD
AAMAAwAEAAQABAAEAAIAAgACAAIABAAEAAQABAAGAAYABgAGAAQABAAEAAQABgAGAAYA
BgAGAAYABgAGAAQABAAEAAQABgAGAAYABQAEAAQAAwABAAIABAAFAAYABAAEAAQABAAE
AAQABAADAAQABgAHAAgABQAEAAQAAwAEAAgACAAGAAQABAAEAAQABAAEAAQABAAGAAYA
BgAGAAQABAAEAAQABgAGAAYABgAEAAQABAAEAAQABAAEAAQABgAGAAYABgAFAAQAAwAC
AAMABAAFAAcABQAFAAUABQAFAAUABQAHAAoACwALAAsACQAJAAkACQALAAwADAANAAwA
CwAKAAkABQACAAAA/v///wAA/v/9//n/9//1//T/9v/4//j/+f/4//n/+v/7//z//f/9
//z//v/8/wAAAAD+/wAAAwAEAAYABwAHAAcACAAIAAgABgAGAAYABgAGAAcACAAJAAoA
CQAIAAcABgAIAAgACAAIAAYABgAGAAYABgAGAAYABgAIAAwADwATABYAFgAUABAADQAP
ABIAEgAWABgAFgARAA4ADgAWABoADAD5//T/8//q/9//2f/Z/9f/0f/T/9v/4v/o/+7/
8v/5//3/AQAHAAoACgAJAAgABwAHAAgACAAIAAoACgALAAsACwAKAAkACAAKAAoACgAK
AAoACgAKAAoACAAIAAgACAAKAAsACwALAAgACAAIAAkACwAKAAoACwANAA0ADQANAAwA
CwAKAAkACwALAAsACwAJAAkACQAJAAsACwALAAsACQAJAAoACgAIAAcABwAHAAgACQAK
AAsACQAIAAgACAAIAAgACAAIAAcABwAHAAcABwAGAAYABgAIAAcABwAHAAUABQAFAAMA
AwADAAMAAwADAAIAAgACAP/////+//3//////////f/7//v/+//5//r/+f/4//j/9//2
//X/9P/z//H/8P/v//D/8P/w//H/7//u/+z/6//t/+z/7P/s/+z/7P/s/+z/7P/s/+z/
7P/v/+//8f/z//L/8f/x//D/9P/1//X/9v/4//j/+P/4//r/+v/7//v//////wAAAAD+
//7//////wEAAgACAAIAAgACAAMAAwABAAEAAQABAAQABAAEAAQAAwADAAMAAwAFAAUA
BQAGAAYABgAGAAYABAAEAAMAAwAFAAcACAAJAAgABwAGAAUABwAHAAcACAAIAAgACAAI
AAYABgAFAAUABwAIAAgACAAGAAUABQAFAAcABwAIAAgACAAHAAcABgAEAAQABAAEAAYA
BgAHAAcABAADAAMABAAEAAQABAADAAUABQAFAAUABAADAAIAAQABAAIAAwAEAAIAAgAC
AAIABAAEAAQABAAEAAQABAAEAAIAAgACAAIABAAEAAQABAACAAIAAgACAAQABAAEAAQA
BAAEAAQAAwADAAQABAADAAUABgAGAAYABAAEAAQABAAEAAQABAADAAMABAAEAAQAAgAC
AAMAAwAGAAYABAAGAAUABAADAAIAAgACAAIAAgAEAAQABAAEAAIAAgACAAIABAAEAAQA
BAACAAIAAgACAAIAAgACAAIABAAEAAQABAACAAIAAgACAAQABAAEAAQAAwACAAEAAAAC
AAIAAgACAAMAAwADAAMAAQABAAEAAQAFAAYABwAHAAcABwAHAAcABwAHAAgACAAJAAkA
CQAJAAcABQACAAAA///+/////f/5//f/9f/z//L/8v/0//T/9f/2//f/+P/3//j/+f/5
//n/+v/5//7//f/8//3///8CAAIAAwADAAMABAAEAAQAAgAEAAQABAAEAAQABAAEAAQA
BAAEAAQABgAGAAYABgAEAAQABAAEAAIAAgACAAIABgAGAAgACwANABAAEgASABAADQAN
AA4AEAAUABoAHAAdABgAFgAcACAAEgDz/+L/4f/Y/8n/wf/D/8X/w//H/9H/2v/g/+b/
7P/z//f/+/8BAAQAAwADAAMAAwADAAQABAAEAAYABgAHAAcABwAGAAUABAAGAAYABgAG
AAgACAAIAAgABgAGAAYABgAIAAkACQAJAAcABgAFAAUABwAGAAYABwAJAAkACQAJAAcA
BwAHAAcACAAJAAoACwAKAAkACAAHAAcABwAHAAcACQAJAAoACgAIAAcABwAHAAkACQAJ
AAkABwAGAAYABgAIAAgACAAIAAcABwAHAAcABQAEAAQABAAFAAUABgAHAAUABQAFAAMA
AwADAAMAAwADAAIAAgACAAEAAQAAAP//AAABAAIAAQAAAP///v/7//z/+//6//r/+//6
//n/+P/3//X/9P/z//L/8v/y//P/8P/w/+//7//v/+7/7v/u/+7/7v/u/+7/7P/s/+z/
7P/u/+//8v/1//T/8//z//L/9P/1//X/9v/6//r/+v/6//r/+v/7//v//////wAAAAD+
//7/////////AAAAAAAAAAAAAAEAAQD//////////wEAAgADAAQABAADAAIAAQADAAMA
AwAEAAQABAAEAAQAAgACAAEAAQADAAUABgAHAAYABQAEAAMABQAFAAUABgAIAAgACAAI
AAcABgAEAAMABQAGAAYABgAGAAUABQAFAAUABQAGAAYACAAHAAcABgAEAAQABAAEAAYA
BgAHAAcABAADAAMABAAEAAQABAADAAUABQAFAAUABAADAAIAAQABAAIAAwAEAAIAAgAC
AAIAAgACAAIAAgACAAIAAgACAAAAAAAAAAAAAgACAAIAAgAAAAAAAAAAAAIAAgACAAIA
AgACAAIAAQD//wAAAAD//wEAAgACAAIAAgACAAIAAgAAAAAAAAD//wEAAgACAAIA/v/+
//////8CAAIABAACAAEAAAD///7///8AAAEAAgACAAIAAgACAAAAAAAAAAAAAQACAAMA
BAADAAIAAQAAAAIAAgACAAIAAgACAAIAAgAAAAAAAAAAAAAAAAAAAAAAAAAAAAAAAAAA
AAAAAQABAAMAAwADAAMAAgABAAIAAgAFAAUABQAFAAUABQAFAAUABgAGAAcABwAJAAkA
CQAHAAQAAgAAAP7/AAD9//v/+f/1//P/8v/y//L/8v/z//T/9f/2//f/+P/3//f/9v/2
//X/+v/7//z//P///wAAAAABAAEAAQACAAMABAADAAYABQAEAAMAAgAEAAQABAAEAAQA
BAAEAAQABAAEAAQABAAGAAYABgAGAAMAAgABAAAABAAHAAsADgASABIAEAALAAcACAAM
ABIAFgAYABsAFgAQABIAGgAaAAkA8v/r/+r/3f/L/8X/x//H/8n/zf/W/97/5v/s//H/
9f/5//3/AgAFAAUABQAFAAMABAAEAAQABgAGAAcABwAKAAoACgAKAAkACAAHAAYABwAI
AAkACgAIAAgACAAIAAoACwALAAsADAAMAAwADQAMAAoACQAJAAsACwALAAsACQAJAAkA
CQAJAAkACQAJAAsACwALAAsACQAJAAkACQAKAAsADQAOAA0ACwAKAAkACwALAAsACwAN
AAwADAAMAAoACgAKAAoACwALAAsACwAJAAgACAAIAAoACQAJAAkACwALAAsACQAHAAcA
BwAHAAkACAAIAAgABwAHAAYABQAFAAUABQADAAMAAwADAAEA/v/9//z//P/8//z//P/8
//v/+f/4//f/9//2//X/9f/2//b/9f/1//T/8v/x//D/8f/y//P/9P/z//L/8f/w//H/
8f/z//X/9//3//j/+P/5//n/+P/4//v//P/9//7/AAAAAAEAAQADAAMABAAEAAQABAAF
AAUABQAGAAYABgAIAAgACQAJAAkACQAJAAkACAAIAAgACAAHAAcABwAHAAcABwAHAAgA
CQAKAAsADAAKAAoACQAJAAoACwALAAsACwALAAsACwALAAsACwAMAAwADAAMAAwADAAM
AAsACwANAA4ADgAOAA4ADQANAA0ADAALAAsACgAMAAsACwAKAAwADAAMAAwACwAKAAoA
CQAJAAkACgAMAAoACgAKAAkACwALAAsACwAJAAkACQAJAAgACAAIAAgACgAKAAoACgAI
AAgACAAIAAoACgAKAAoACAAIAAgACAAIAAgACAAIAAoACgAKAAoACQAIAAcABgAHAAgA
CQAJAAgACAAHAAUABwAIAAgACAAIAAgACAAIAAoACgAKAAkACQAKAAoACgAGAAYABwAH
AAwACgAIAAgACgAKAAoACgAIAAgACAAIAAgACAAIAAgABgAGAAYABgAIAAgACAAIAAgA
CAAIAAgABgAGAAYABgAGAAYABgAGAAgACAAIAAgACAAJAAkACQALAAsACwALAAkACwAM
AA0ACwALAAsACwANAA0ADQAOAAwADQANAA0ADwAPAA0ACgAHAAQAAQAAAP///f/7//n/
9//2//b/+P/2//f/+P/5//v//f///wEA///+//7//P8CAAIAAgAEAAUABgAGAAcACQAJ
AAoACgAIAAYACAAIAAgACAAIAAgACAAIAAgACAAGAAYABgAGAAcACAAJAAoACgAKAAoA
CgAGAAgADAAOABMAFQAWABgAFAAOAAsACwAQABQAFgAYABgAEwAMAAgADgAUAAoA+//4
//v/+v/v/+X/4f/f/9n/1f/b/+T/7P/0//j/+////wMABwAKAAsACwALAAsACwAMAAwA
DAAMAAwADQANABAAEAAQABAADwAOAA0ADAAOAA4ADgAOAA4ADgAOAA4ADAANAA0ADQAN
AA4ADwARABAADgANAA0ADwAPAA8ADwANAA0ADQANAA0ADQANAA0ADwAPAA8ADwANAA0A
DQANAA0ADQAOAA4AEAAPAA8ADwAOAA0ADAALAAwADAANAA4ADAAMAAwADAALAAsACwAL
AAsACgAKAAoACAAHAAcABwAJAAkACQAHAAUABQAFAAUABwAGAAYABgAFAAUABAADAAEA
AQABAP//AQABAAEA///8//v/+v/6//v/+v/5//j/9v/1//X/9f/x//D/7//v/+//8P/w
//H/8P/u/+3/7P/u/+7/7v/u/+7/7v/u/+7/7//v//H/8//0//X/9//4//n/+f/4//j/
/P/8/w==
         </WaveFormData>
      </LeadData>
      <LeadData>
         <LeadByteCountTotal>10000</LeadByteCountTotal>
         <LeadTimeOffset>0</LeadTimeOffset>
         <LeadSampleCountTotal>5000</LeadSampleCountTotal>
         <LeadAmplitudeUnitsPerBit>4.88</LeadAmplitudeUnitsPerBit>
         <LeadAmplitudeUnits>��V</LeadAmplitudeUnits>
         <LeadHighLimit>2147483647</LeadHighLimit>
         <LeadLowLimit>268435456</LeadLowLimit>
         <LeadID>V2</LeadID>
         <LeadOffsetFirstSample>0</LeadOffsetFirstSample>
         <FirstSampleBaseline>0</FirstSampleBaseline>
         <LeadSampleSize>2</LeadSampleSize>
         <LeadOff>FALSE</LeadOff>
         <BaselineSway>FALSE</BaselineSway>
         <ExcessiveACNoise>FALSE</ExcessiveACNoise>
         <MuscleNoise>FALSE</MuscleNoise>
         <LeadDataCRC32>3924158710</LeadDataCRC32>
         <WaveFormData>
AgACAAIAAgACAAIAAgACAAMABAAFAAYABgAGAAYABgAGAAYABgAGAAYABgAGAAYABgAG
AAYABgAIAAgACAAIAAYABgAGAAYACAAIAAgACAAIAAgACAAIAAgACAAIAAgACgAKAAoA
CgAJAAgABwAGAAgACAAIAAgACAAIAAgACAAGAAYABgAGAAcACAAJAAoACQAIAAcABgAI
AAgACAAIAAYABgAGAAYABgAGAAYABgAIAAgACAAIAAcABgAFAAQABgAGAAYABgAGAAYA
BgAGAAQABAAEAAQABgAGAAYABgAEAAQABAAEAAQABAAEAAQABAAEAAQABAACAAIAAgAC
AAMABAAFAAYABQAEAAMAAgAEAAQABAAEAAYABgAGAAYABAAEAAQABAAGAAYABgAGAAQA
BAAEAAQABQAGAAcACAAHAAcACQALAAoACgAKAAoADAANAA0ADgANAA4ADgAOABEAEQAR
ABEAEAAOAA4ADAAJAAYAAgD+//3//f/+/wAA/////wAAAAACAAMAAwAEAAYABgAGAAYA
AwADAAIAAAADAAYABwAIAAYABgAGAAUABwAGAAYABgAEAAQABAAFAAUABQAEAAQABgAG
AAYABgAFAAUABQAFAAcABwAHAAcABQAFAAcABwAJAAwAEQAYAB0AIwAnADIASgBtAJoA
0gAMATwBVwFUATQB/gClAC0Avf91/1L/Uv9l/3b/gf+L/5b/pv+3/8b/0f/c/+f/7v/1
//r//P/9//7/////////AgACAAMAAwACAAIAAQAAAAMAAwADAAMAAwADAAMAAwAAAP//
///+////AAABAAIAAQAAAP///v8AAAAAAQABAAMAAgACAAIAAQAAAP///v///wAAAQAC
AAIAAQD///7///8AAAEAAgACAAMAAwABAAEAAQABAAEAAQACAAQABQACAAEAAAD//wEA
AQABAAEAAwADAAMAAwACAAEAAAD//wAAAQADAAQAAgACAAMAAwADAAMABAAEAAUABQAF
AAUABgAGAAYABgAIAAgACAAIAAYABwAHAAcACQAIAAgACQAJAAkACQAJAAkACAAHAAQA
BAAFAAcACAAFAAYABQACAAQAAwABAAEAAQABAAEAAQAAAAAA///+////AQACAAUAAwAD
AAUABQAIAAgACgALAAwADgAOAA8ADQANAA0ADQAQABAAEAARABAADwAOAA0ADwAPAA4A
DgAOAA4ADAAMAAoACgAKAAoACwALAAsADAAKAAkACgAJAAoACgALAAwACwALAAkACwAJ
AAkACQAJAAoACwAMAA0ACgAKAAoACQAJAAoACwAMAAwADAAMAA0ADAAMAAwACwAMAA0A
DgAQAA8ADgAOAA4AEAAPAA8ADwAPAA8ADwAPAA8ADwAOAAsADQAOAA8AEAAPAA4ADQAN
AA8ADgAMAAwADAANAA0ADQANAAwACwAIAAkACgAKAAsACQAHAAcACAAKAAoACQAJAAoA
CQAJAAkABwAHAAcABgAGAAcACAAJAAYABQAEAAMABAAEAAUABgAEAAQABAAEAAIAAgAC
AAIAAQACAAMABAADAAIAAQAAAAEAAQACAAMAAwADAAMAAwACAAEAAAD//wEAAQABAAEA
AQD//////v8AAAAAAAAAAAAAAAAAAAAA/v/+//7//v///wAAAQACAAEAAAD///7/AAAA
AAAAAAAAAAAAAAAAAP7//v/+//7/AAAAAAAAAAAAAAAAAAAAAAAAAAAAAAAAAAAAAAAA
AAAAAAAAAQABAAMABQAGAAYABAAEAAQABQAHAAgACAAKAAkACgALAAsACwALAAoACAAL
AAoACgAIAAMA/v/7//n/9//4//n/+f/8//z//P/9//3//v/+//7/AAAAAAAAAQAAAP7/
/f/+/wAAAAAAAAAAAAD//////v/8//z//P/8//7//////////P/8//z//P/8//z//f/9
//3//f/9//3//f/9//3//f///wEAAQACAAMABgALABEAFwAcACgAPQBeAI4AyAAGATsB
WgFiAU4BHQHLAFMA1/94/0D/L/88/1P/Zf90/4j/nf+w/73/xv/P/9r/4//q//D/9f/2
//f/9//3//b/9v/3//f/+P/6//v//P/8//v/+v/5//v/+//7//v/+//7//z//P/6//r/
+v/6//3//v///wAA///+//7//f////7//v/+//7//v/+//7//v/+//7//v8BAAEAAAAA
AP7//v/+//7/AAABAAEA//////////////z//P/9//3//v///wAAAQD//////////wEA
AQABAAEAAQABAAEAAQD/////AAAAAAEAAgAEAAUABAADAAMAAgAFAAUABQAFAAYABgAG
AAYABAAEAAQABAAFAAcACAAJAAcABgAGAAcABwAHAAcABwAIAAgACAAGAAUABQAGAAYA
BAAGAAYABAAEAAMAAQABAAEAAQABAAEAAgACAAEAAAAAAAEAAQADAAUABQAHAAcABgAG
AAgACQAKAAwADAANAA8ADwAPAA8ADwAOAA0ADQAOAA8AEAARABAADwANAAwADgAOAAwA
DAAMAAwADAAMAAoACQAIAAgACQAJAAsACwAJAAgACAAIAAsACwAJAAsACwALAAsACwAJ
AAkACQAJAAsADAANAA0ACgAKAAoACgAKAAoACgALAA4ADgAOAA0ACwALAAsADAAOAA4A
DwAQAA4ADQANAA0ADwAPAA8ADwAOAA8ADwANAAwADAAMAAwADQAOAA8AEQAQAA4ACwAK
AAwADQANAA0ADgAOAA4ADAALAAoACAAHAAgABwAIAAoACAAIAAcABwAHAAcACAAJAAkA
CQAJAAgABQAFAAUABQAHAAcABwAHAAYABAADAAIAAgACAAIAAgAEAAQABAAEAAAAAAAA
AAAAAQACAAMABAACAAEAAQABAAMAAwADAAMAAwADAAMAAwACAAEAAAD//wMAAwADAAIA
AgACAAIAAgACAAIAAgACAAQABAAEAAQAAwACAAEAAAACAAIAAgACAAEAAAD///7/AAAA
AAAAAAAAAAAAAAAAAAAAAAAAAAAAAgACAAIAAgABAAAA///+/wAAAAAAAAAAAgACAAMA
AwADAAUABgAGAAcACAAJAAsACgAKAAkACgAMAA4AEAARABEAEQAQAA4ADAAKAAkABgAD
AAAA//////7//v/+//3//v/+//7///8BAAIAAgACAAAAAAAAAAEAAgACAAMABgAFAAQA
AwACAAQAAwADAAIAAgACAAIAAgABAAEAAAD//wEAAgADAAQAAgACAAMAAwADAAMAAwAD
AAUABQAFAAUAAwABAAEABgANABIAFwAdACEAJAAsAD8AXgCKAMAA/gA1AVwBaAFSASEB
2wBvAPH/jP9S/z//SP9Z/2n/eP+G/5f/rP+//87/2f/i/+f/7P/w//X/+P/7//3///8A
AAAAAQABAP//AAAAAAAAAgADAAQABQADAAMAAwADAAMAAwAEAAQABgAGAAYABgAEAAQA
BAAEAAYABgAHAAcABQAEAAQABAAEAAQABAAEAAYABgAGAAYABQAFAAQABAAGAAYABgAG
AAQABQAFAAMAAwADAAMAAwAEAAQABQAFAAQAAwACAAEAAgADAAQABQADAAMAAwADAAMA
AwADAAMABQAFAAYABgAEAAQABQAFAAcABwAIAAgACAAHAAYABQAGAAYABgAGAAgACAAI
AAgABgAHAAcABwAIAAgACQALAAkACQAJAAkACgAKAAoACAAJAAkACgAKAAcACAAHAAQA
BQAFAAQABQADAAMAAwADAAQABAADAAIABAAFAAUABwAGAAUABgAFAAcACAALAA0ACwAM
AAsACwAMAA0ADgAPABIAEgASABMAEQARABEAEQATABMAEgASABAAEAAOAA4AEAAQABAA
EAASABEAEAAQAA4ADQAOAA0ADwAOAA4ADgANAA0ACwANAA0ADQANAA0ADwAPAA8ADwAO
AA4ADgANAA0ADgAPABAADgAOAA4ADwAQABAAEAAPABEAEQARABIAEAAQABEAEgAUABMA
EwATABEAEQARABEAFAAVABUAEwASABIAEgASABAAEAAQABEAEgASABEAEgARABEAEAAP
ABAAEAAQAA4ADgAOAA0ADQAMAAkACAAIAAkACgAKAAsACQAHAAYABQAHAAcABwAGAAcA
BwAHAAcABgAFAAQAAwAEAAQABQAGAAQABAAEAAQABAAEAAQABAAEAAQABAAEAAIAAgAC
AAIABAADAAMAAwABAAEAAQABAAMAAwADAAMAAwADAAMAAwABAAEAAQAAAAIAAgACAAIA
AAAAAAAAAAACAAIAAgACAAIAAgACAAIAAAAAAAAAAAACAAIAAgACAAAAAAAAAAAAAAAA
AAAAAAACAAIAAgACAAEAAAD///7///8AAAEAAgABAAAA///+/wAAAAAAAAAAAwADAAUA
BwAHAAYABQAEAAUABwAIAAoACQAKAAoACgANAA0ADQANAAwACgAKAAgABgACAP3/+P/5
//n/+v/8//v/+//8//z//v//////AAAAAAAAAAAAAP/////+//z///8CAAMABAABAAAA
///9/////v/+//7/AAAAAAAAAQAAAP///f/8//3//v///wAA////////////////////
/wEAAQADAAMAAQAGAAsAEgAZAB8AJQAsAEQAaQCaANYAFAFGAWEBYgFGARABtwA3ALn/
Yf82/y7/Qf9W/2f/d/+I/5z/r/+8/8f/1P/f/+j/7//0//j/+f/5//n/+P/3//n/+v/8
//3/+//8//z//P/9//3//f/9/////////////f/9//7//v///wAAAQACAAAAAAAAAAAA
/v/+//////8BAAAAAAAAAP7//v/+//7///8AAAEAAgACAAEA///+/wAAAAAAAAAAAAAB
AAEA///+//3//P/7//z//P/9//3//P/7//r/+f/7//v/+//7//3//f/9//3/+//7//v/
+//9//3//v/+//z//P/9//3//f/9//7//v////////////7//v/+//7///8AAAEAAgAA
AAEAAQABAAMAAgACAAMAAwADAAMAAwADAAIAAQD+/wAAAQADAAQAAQACAAEA/v8AAP//
/f/9//3//f/9//3//P/8//v/+v/7//3//v8BAP////8BAAEABAAEAAYABwAGAAgACAAJ
AAcABwAHAAcACQAKAAsADQAMAAsACgAJAAkACQAIAAgACgAKAAgACAAHAAYABQAEAAUA
BQAFAAYAAwADAAUABQAHAAYABgAGAAcABwAFAAcABQAFAAUABQAHAAcABwAHAAUABgAH
AAcACAAIAAgACAAIAAgACAAJAAkACAAHAAUACAAJAAoADAALAAoACgAKAAgABwAHAAcA
CQAJAAkACQAJAAkACAAFAAUABgAHAAgABgAGAAYABwAHAAYABAAEAAYABwAHAAcABQAE
AAMAAAABAAIAAgADAAEA/////wAAAgACAAEAAQACAAEAAQABAP////////7//v///wAA
AQAAAP///v/9/////v/+//7/AAAAAAAAAAD///7//f/8//3//v///wAA/v/+//7//v/+
//3//f/9//3//f/9//3/+//7//v/+//8//3//v///////f/7//r//P/8//z//P/8//z/
/P/8//v/+v/5//j/+f/6//v//P/7//r/+f/4//r/+v/6//r/+v/6//r/+v/5//j/9//2
//f/+P/5//r/+P/4//j/+P/4//j/+P/4//r/+v/6//r/+P/4//j/+P/5//r/+//9//z/
/f/+//7/AAAAAAAAAAADAAMABAAEAAUABQAFAAUABgAHAAgACAAFAAQAAQD///r/9v/y
//D/8v/z//X/9//2//b/9f/0//b/9//5//r/9//2//X/9P/3//f/9v/2//j/+P/4//j/
9//2//T/8//z//T/9f/2//X/9P/0//P/9f/0//T/9P/2//b/9v/3//b/9f/0//P/9P/1
//b/9//3//X/9f/3//z/AQAGAA8AFQAbACIANgBXAIgAwgAAATQBWQFeAUQBFAHBAEUA
xf9j/y7/IP8v/0b/V/9n/3b/iv+f/7D/vf/K/9X/3v/j/+j/7P/t/+7/7//v/+//8f/y
//T/9f/0//T/8//y//T/9f/2//f/9f/1//X/9f/1//X/9v/2//j/+P/4//j/9//2//X/
9P/2//b/9//3//f/9v/2//b/9v/2//b/9v/3//j/+f/6//r/+f/3//b/+P/4//j/+P/4
//n/+f/3//f/9//3//f/+P/4//n/+f/4//f/9v/1//b/9//4//n/+f/5//n/+f/3//f/
9//3//j/+f/7//z/+//6//r/+f/7//v//P/8//3//f/9//3//P/8//z//P/+//7//v/+
//z//f/9//3////+//7///////////////7//v/+//z//P/9////AAD9//7//f/6//z/
+//5//n/+//7//v/+//6//r/+f/4//n/+//8/////v/9//7//f8AAAAAAgADAAIABAAE
AAUABQAFAAUABQAHAAgACQALAAgABwAGAAUABgAHAAcACAAIAAgABgAGAAYABgAGAAYA
CAAHAAYABgADAAMABQAFAAcABgAGAAYABQAFAAMABQAFAAUABQAFAAcABwAHAAcABQAG
AAcABwAHAAgACQAKAAgACAAIAAkACAAIAAgABwAJAAkACQAKAAkACAAIAAgACgAJAAkA
CQAJAAkACQAJAAoACwALAAkACgAKAAoACgAJAAgABwAHAAgACAAHAAgACAAJAAkACQAI
AAgACAAGAAgACAAHAAcABQADAAMABAAGAAYABQAFAAQAAwADAAMAAwADAAMAAgACAAMA
BAAFAAQAAwACAAEAAwACAAIAAgACAAIAAgACAAAAAAAAAAAAAQACAAMABAADAAIAAQAA
AAIAAQABAAEA/////////////////////wEAAQABAAEA/f/7//v//v8AAAAAAAAAAAAA
AAAAAAAA/v/+//7//v8AAAAAAAAAAP///v/9//z//v/+//7//v/+//7//v/+//z//P/8
//z//f/+////AAD+//7//v/+////AAABAAIAAAAAAAAAAAAAAAEAAQADAAcACAAIAAgA
CAAIAAkACQAKAAoADAANAA4ADwAPAA8ADwAOAAwADAAMAAsACAAEAP///P/6//n/+v/7
//v//P/+//7///////7//v/+//7/AAAAAAEAAQD+//7/AAAAAAAAAAAAAAAA//////7/
/v/8//z//P/8//7///8AAAAA///+//3//P/+////////////////////////////AQAD
AAUABgAJABAAEwAXABsAIgAuAEMAZgCUAMgAAAEvAVIBVAE0AQUBvwBXAN3/gP9Q/0X/
UP9d/23/fP+G/5X/qP+3/8b/0f/a/+P/6v/y//f/+f/7//z//f/7//r/+v/5//z//v//
/wAAAAD///7//f/9//3//f/9//7///8BAAIAAQAAAP///v///wAAAQACAAAAAAABAAEA
AQAAAAAAAAACAAIAAgACAAAAAAAAAAAAAQABAAAAAAAAAAAAAAAAAAAAAQABAP//AQAB
AAEAAQAAAAAAAQABAAEAAQABAAEAAQABAAEAAQD//////////wAAAQACAAMAAgABAAEA
AAACAAIAAwADAAEAAQACAAIAAwADAAMAAwAEAAQABAAEAAQABAAEAAQABgAHAAcABwAF
AAQABAAFAAMAAwADAAMABAAEAAQAAgABAAEAAgACAAAAAgACAAAAAAD///3//f/9//3/
/f/9/wAAAAD///7//P/9//3///8BAAEAAwADAAIAAgAEAAUACAAKAAoACwALAAsACwAL
AAoACgAKAAsADAANAA4ADwANAA0ADAAMAAwADAAKAAoACgAKAAoACgAIAAcABgAGAAYA
BwAKAAsACgAIAAcABgAHAAcABQAHAAkACQAJAAkACAAHAAYABQAGAAgACgALAAoACgAK
AAoACgAKAAoACwAMAAwADAALAAkACQAJAAoADAAMAA0ADgAMAAsACwALAA0ADQANAA0A
DgAPAA8ADQAKAAoACgAKAAwADAAMAA0ADQAMAAoACgAKAAsACwALAAwADAAMAAoACgAK
AAkACQAKAAkACgAMAAsACgAIAAcACAAHAAcABwAJAAkACQAIAAUABQAFAAUABwAHAAcA
BwAHAAYABgAGAAQABAAEAAQABgAGAAYABgACAAIAAgACAAQABAAEAAQABAADAAMAAwAD
AAMAAwADAAUABQAFAAUAAwADAAMAAwAFAAcABwAGAAUABAADAAIAAgACAAIAAgAEAAQA
BAAEAAIAAgACAAIAAgACAAIAAgACAAIAAgACAAIAAgACAAIABAAEAAQABAADAAIAAQAA
AAEAAgADAAQAAgACAAIAAgACAAMAAwAFAAkACgAKAAoACAAIAAkACQAKAAoADAANAAwA
DQANAA0ADQAMAAoACgAKAAkABgACAPz/+v/5//n//P/9//3//v/+//7//////wAAAAAA
AAAAAAAAAAEAAQD+//7/AAAAAAEAAgADAAQAAQABAAAAAAAAAAAAAAAAAAMAAwADAAIA
AAAAAAAAAAACAAMAAwADAAEAAQABAAEAAQABAAEAAwAFAAcADAAPABIAFwAdACMAKgA+
AF0AhAC4APAAJAFHAVQBQAEWAdcAbwD1/5X/XP9M/1X/Zv9z/3//iv+W/6v/vP/J/9L/
2//i/+n/8v/4//3//f/9//z/+//6//r/+//7//3//v/+//7//v/9//z/+//8//3//v//
//3//f/+//7//v/+//7//v8AAAAAAAAAAP///v/+//3//v/+////AAAAAAAAAAAAAP7/
/v/+//7///////7//v/8//z//P/8//7///////3//f/9//3//f/6//r/+//7//z//f/+
/////f/9//3//f///////////////////////f/9//7//v///wAAAgADAAIAAQABAAAA
AwADAAMAAwAEAAQABAAEAAIAAgACAAIAAwAFAAYABwAGAAQAAwADAAMAAwADAAMAAgAC
AAIAAAD/////AAAAAAAAAgACAAAA/v/9//v/+//9//3//f/9//7//v/9//z/+v/7//v/
/f/+////AgADAAMAAgADAAMABgAIAAgACQAJAAkACQAJAAgACAAIAAkACgALAAwADQAL
AAsACgAKAAwADAAKAAoACgAKAAoACgAIAAcABgAGAAYABwAKAAsACQAIAAgACAALAAsA
CQALAAsACwALAAsACgAJAAgABwAIAAoADAANAAoACgAKAAoADAAMAAwADQAOAA4ADgAN
AA0ADQANAA4AEAAQABEAEgARAA8ADgANAA4ADwAQABEAEAARABEADwAOAA4ADgAOABAA
EAAQABEADwAOAAwADAAOAA8ADwAPAA4ADgAOAAwADAAMAAsACwAMAAsADAAOAAwADAAL
AAsADAALAAsACwAJAAkACQAIAAUAAwABAP//AAABAAIAAwACAAAA///+//7//v/+//7/
/v/+//7//v/8//z//P/8//7//v/+//7//P/7//v/+//9//3//f/9//3//f/9//3//f/9
//3//f8BAAEA//8AAP///v/9//z//P/8//z//P/+//7//v/+//z//P/8//z//v/+//7/
/v/9//z/+//6//z//P/8//z//P/8//z//P/6//r/+v/6//v//P/9//7//f/8//v/+v/8
//z//P/8//z//P/8//z/+v/6//v/+////wEAAgACAAAAAAAAAAEAAwAEAAQABgAFAAYA
BwAHAAcABwAGAAQABQAEAAQAAgD9//j/9f/z//X/9v/3//f/+P/4//j/+f/3//j/+P/4
//r/+v/6//v/+f/4//j/+v/8//z//P/8//z/+//7//r/+P/4//j/+P/6//v/+//7//j/
+P/4//j/+v/6//v/+//7//v/+//7//n/+f/5//n//f//////AAADAAYACQAPABUAHAAo
AD0AYgCSAM4ADAE9AVwBXgFGARcBvQBBAMX/av82/yv/PP9R/2H/cv+E/5n/rP+5/8L/
z//a/+H/6P/w//X/9v/3//f/9//2//b/9//3//n/+v/6//r/+v/5//j/9//1//X/9f/1
//X/9f/2//b/9P/0//T/9P/2//b/9v/2//X/9P/0//P/9f/0//T/9P/0//T/9P/0//L/
8v/y//L/9P/1//X/9v/1//T/8//y//T/9f/1//P/8//z//P/8//w//D/8f/x//L/8//0
//X/8//z//P/8//1//X/9f/1//X/9f/1//X/9f/1//b/9v/4//j/+f/5//f/9//4//j/
+f/5//n/+f/6//r/+v/6//r/+v/6//r/+//9//7////9//z//P/9//3//f/9//3//v/+
//7//P/5//n/+v/6//n//P/9//z/+v/5//f/9//5//n/+f/5//j/+P/3//b/9v/3//f/
+f/5//n/+//7//r/+v/8//3//v8AAAAAAQADAAMAAwADAAIAAgACAAMABQAFAAUABQAD
AAMAAgACAAQABAACAAIAAgACAAIAAgAAAP///v/+//7///8CAAMAAQAAAAAAAAABAAEA
//8BAAEAAQABAAEA//////////8BAAIAAwADAAEAAAD///7/AAAAAAAAAQAAAAAAAAD/
//3//f/9//7/AAAAAAEAAgAAAP///////wEAAQABAAEAAAABAAEA///+//7//v/+/wAA
AAAAAAEA///+//z//P/8//3//f/9//z//P/8//r/+P/4//f/9//5//f/9//4//b/9v/1
//X/9f/1//b/9//1//X/9f/0//P/8//z//P/9f/1//X/9f/z//L/8v/y//L/8v/y//L/
8P/w//D/8P/s/+z/7P/s/+z/7P/s/+z/6//p/+j/5//p/+n/6f/p/+f/5//n/+f/5f/l
/+X/5f/p/+n/6//q/+n/6P/n/+b/6P/o/+j/6P/o/+j/6P/o/+b/5v/m/+b/6P/o/+j/
6P/m/+b/5v/m/+b/5v/m/+b/5v/m/+b/5v/k/+T/5P/k/+X/5v/n/+j/5//m/+X/5P/m
/+b/5v/m/+j/6P/o/+j/6P/n/+j/6f/s/+z/7P/s/+r/6//r/+z/7v/w//H/8v/z//P/
8//z//L/8P/w/+7/7//s/+j/5P/h/9//3v/e/+H/4f/i/+L/4P/h/+H/4v/i/+L/4v/i
/+T/5f/l/+T/4v/k/+T/5P/k/+T/5P/j/+X/5P/k/+T/4v/i/+L/4//l/+X/5P/k/+T/
5P/k/+T/4//j/+P/4//l/+X/5f/l/+T/4//k/+P/5//q/+3/8P/z//n/+/8CAAoAGwA6
AGgAngDaABUBQAFUAUYBHwHZAG8A6/94/y7/Df8S/yP/N/9M/1z/cf+K/53/qP+x/7z/
xf/K/9L/1//b/93/3v/f/9//3v/e/93/3v/g/+H/4v/j/+P/4//j/+H/4f/h/+H/4v/j
/+X/5v/l/+T/4//i/+P/5P/l/+b/5v/m/+f/5//l/+T/5P/k/+b/5v/m/+b/5P/k/+T/
5P/l/+X/5P/k/+b/5v/m/+b/5P/l/+X/4//k/+X/5v/n/+T/5P/l/+X/5f/l/+X/5f/n
/+f/5//n/+X/5f/l/+X/5f/l/+X/5f/j/+P/5P/k/+b/5v/n/+f/6f/p/+r/6v/q/+n/
6P/n/+n/6v/r/+z/6v/q/+r/6v/q/+v/6//r/+3/7P/s/+3/6//r/+v/6//s/+z/7P/q
/+n/6f/q/+r/6P/q/+r/6P/o/+f/5f/l/+X/5f/l/+X/6P/o/+f/5v/l/+X/5P/l/+X/
5f/n/+f/6v/q/+z/7f/t/+7/7f/t//D/8f/y//P/8//y//H/8f/x//H/8f/x//H/8f/w
//D/7v/u/+z/7P/u/+7/7v/u/+7/7f/s/+z/6//r/+3/7f/r/+r/6v/q/+3/7f/r/+3/
7//v/+//7//t/+3/7f/t/+//8P/x//H/8P/w//D/8P/u/+7/7v/v//L/8v/y//H/8f/x
//H/8v/0//T/9f/2//T/8//z//P/8f/x//H/8f/y//P/8//x//L/8v/y//L/8P/w//D/
8f/z//L/8P/w/+7/7//v/+//8v/y//L/8P/w//D/7//v/+//7f/t/+7/7v/u/+3/7f/q
/+n/6f/p/+r/6//s/+z/6//r/+v/6//t/+3/7f/t/+//7v/u/+7/7f/s/+v/6v/t/+7/
7//w/+z/7P/s/+z/7P/s/+z/7P/u/+3/7f/t/+v/6//r/+v/7f/t/+3/7f/r/+v/6//r
/+//7f/t/+z/7P/s/+z/7P/q/+r/6v/q/+z/7P/s/+z/6v/q/+r/6v/s/+z/7P/s/+z/
7P/s/+z/6//q/+n/6P/q/+r/6v/q/+r/6v/q/+r/6v/q/+r/6v/s/+z/7P/t/+v/7f/v
//D/8P/w//D/8P/x//H/8v/y//L/8//0//X/9//3//f/9v/y//L/8P/v/+7/6v/m/+T/
4f/h/+L/4//l/+b/5v/m/+n/6f/q/+r/6f/o/+f/5v/o/+n/6f/q/+r/6v/q/+r/6v/q
/+n/6f/q/+r/6v/q/+j/6P/p/+n/6//q/+r/6v/o/+j/6P/p/+v/6//r/+v/6//r/+v/
6//r/+3/7f/v//L/9//8////AwAFAA4AHgA9AGQAlADKAPoAHwEsARwB9AC7AGMA7/+R
/1r/SP9N/1r/Z/9v/3b/gP+P/6L/s/+8/8X/zP/R/9j/3v/j/+T/5f/l/+X/5v/m/+f/
5//l/+b/5v/m/+n/6f/p/+n/6P/n/+b/5f/m/+f/6f/q/+j/6P/o/+j/6P/o/+j/6P/q
/+r/6//r/+n/6P/o/+j/6P/o/+j/6P/o/+j/6P/o/+f/5//m/+b/5v/m/+b/5v/l/+X/
5P/h/+L/4//k/+X/5P/k/+X/5f/j/+P/4//j/+X/5f/l/+X/4//j/+P/4//l/+X/5f/l
/+P/4//k/+T/4v/i/+P/4//l/+X/5v/m/+b/5f/k/+P/5f/m/+f/6P/m/+b/5v/m/+X/
5f/k/+P/4f/g/+D/4f/e/93/3P/b/97/3v/e/9z/2f/Z/9r/2v/W/9j/2P/W/9f/1//W
/9f/1v/V/9T/0//U/9T/0//S/9D/0f/R/9P/0f/R/9P/0//U/9T/1v/X/9f/2P/X/9f/
2//b/w==
         </WaveFormData>
      </LeadData>
      <LeadData>
         <LeadByteCountTotal>10000</LeadByteCountTotal>
         <LeadTimeOffset>0</LeadTimeOffset>
         <LeadSampleCountTotal>5000</LeadSampleCountTotal>
         <LeadAmplitudeUnitsPerBit>4.88</LeadAmplitudeUnitsPerBit>
         <LeadAmplitudeUnits>��V</LeadAmplitudeUnits>
         <LeadHighLimit>2147483647</LeadHighLimit>
         <LeadLowLimit>268435456</LeadLowLimit>
         <LeadID>V3</LeadID>
         <LeadOffsetFirstSample>0</LeadOffsetFirstSample>
         <FirstSampleBaseline>0</FirstSampleBaseline>
         <LeadSampleSize>2</LeadSampleSize>
         <LeadOff>FALSE</LeadOff>
         <BaselineSway>FALSE</BaselineSway>
         <ExcessiveACNoise>FALSE</ExcessiveACNoise>
         <MuscleNoise>FALSE</MuscleNoise>
         <LeadDataCRC32>2867119410</LeadDataCRC32>
         <WaveFormData>
DgAOAA4ADgAOAA4ADgAOAA8AEAARABIAEgASABIAEgASABIAEgASABQAFAAUABQAEgAS
ABIAEgATABQAFQAWABUAFAATABIAFAAUABQAFAAUABQAFAAUABIAEgASABIAFAAUABQA
FAARABAADwAOAA4ADgAOAA4AEAAQABAAEAAPAA4ADQAMAA4ADgAOAA4ADQAMAAsACgAK
AAoACgAKAAoACgAKAAoACAAIAAgACAAKAAoACgAKAAgACAAIAAgACAAIAAgACAAGAAYA
BgAGAAQABAAEAAQABgAGAAYABgAEAAQABAAEAAQABAAEAAQABgAGAAYABgAFAAQAAwAC
AAMABAAFAAYABAAEAAQABAAEAAQABAAEAAYABgAGAAYABQAEAAMAAgADAAQABQAGAAQA
BAAEAAQABwAHAAcACAAIAAkACgALAAoACwALAAsADgAOAA8ADwANAA8AEAARABAAEAAR
ABEAEAAPAAwADAAIAAUAAgD+//7///8AAAEAAQAAAAAA/////wAAAAAAAAIAAgACAAIA
AAAAAAEAAQADAAUABgAGAAMAAwACAAIAAQAAAAAAAAACAAIAAgACAAEAAAD///7///8A
AAEAAgAAAAAAAQABAAEAAgACAAIABAAEAAQABQAFAAsAEAAWACAALQA6AEkAaACXANQA
HAFjAZ8ByAHGAZUBQQHHACwAoP9B/xH/D/8m/0P/Wf9s/4D/lf+n/7f/xP/R/9v/5f/s
//P/9v/4//b/9//3//j/+v/6//v//P/7//v//P/8//z//P/8//z//f/9//3//f/7//v/
+//7//z//f/+///////+//3//P/+//7//v/+//7//v/+//7//P/8//z/+//9//3//f/9
//v/+//7//z//v/9//3//v/+//7//v/+//z//P/8//v//f/9//3//f/8//z//P/8//7/
/v/9//3//v/+//7//v/8//z//P/8//7//v8AAAAA/v/+//7//////////////wIAAgAC
AAIAAQABAAEAAQADAAMABAAEAAIAAgACAAIAAwADAAMAAgACAAMAAwAAAP7//v/9//z/
/v/+//7//v/7//r/+f/2//f/9//1//X/9//2//b/9v/0//T/9P/z//X/9v/3//n/9//4
//n/+//+////AQACAAMABgAHAAkACAAIAAgACQALAAwADwAQABAADwAPAA4AEAAQABAA
EAAQABAAEAAQAA4ADgAMAAwADQAOAA8AEAAPAA4ADQAMAA4ADAAMAA0ADQANAA0ADQAL
AAsACwALAA0ADQANAA0ADAAMAAwADQAPAA8ADwAPAA8ADwAQABAADwAPAA8ADwAQABIA
FAAVABQAEwASABIAFAAUABQAFAAXABcAFwAWABUAFAATABIAEwAUABYAFwAVABQAFAAU
ABMAEwATABMAFAAUABMAEwASABIAEgARABMAEwATABIADwAOAA4ADgAOAA0ADQANAA4A
DgANAA0ACwAKAAoACgAKAAsADAANAAwACgAJAAgACgAIAAgACQAKAAoACgAIAAYABgAH
AAcABgAHAAkACgAHAAcABwAHAAcABQAHAAcABwAHAAcABgAEAAQABAAEAAUABQAGAAgA
BgAEAAQABAAEAAQABAAEAAQABAAEAAQAAgACAAIAAgADAAQABQAGAAQABAAEAAQABAAE
AAQABAAEAAQABAAEAAIAAgACAAIABAAEAAQABAAEAAQABAAEAAIAAgACAAIABAAEAAUA
BQAEAAQABQAFAAgACQAKAAsACwALAAwADAANAA0ADQAPABAAEQASABIAEQARABAADwAP
ABAADQALAAcAAgD+//3//f/9//7//v////////8AAAAAAAAAAAAAAgACAAIAAgABAAEA
AgADAAMAAgABAAEAAgACAAEAAAD+//7//v/+/wAAAAAAAAAA/v/+//7//v/+//7//v/+
/////////wAA/v/+//7//v8CAAMAAwAFAAgACgAOABcAJAAvAEAAXQCKAMoAFwFjAaYB
1AHhAcUBewECAWQAyf9R/wX/7P7//iH/Qv9e/3X/jf+l/7b/v//J/9P/3v/l/+z/8v/0
//X/9f/2//X/9P/0//T/9v/3//n/+v/4//j/+P/4//n/+f/5//n/+f/5//n/+f/3//f/
9//3//n/+v/7//z/+v/6//r/+v/6//r/+v/6//z//P/8//v/+f/5//n/+f/6//v//P/+
//z/+//7//z//P/8//z//P/8//z//P/7//n/+f/5//n/+//8//3//v/8//z/+//7//z/
/P/8//z//v/+//7//v/9//z//f/8//3//v///wEA//////////8AAAAAAAAAAAEAAQAB
AAEA/////wAAAAABAAIAAwAEAAMAAwADAAIAAgADAAMAAAACAAIAAQAAAP7//v/+//7/
/v/+//7//P/7//v/+f/5//j/9v/1//T/9v/2//b/9f/z//T/9f/3//n/+v/7//3//v//
/wEAAgADAAYABwAJAAwADAAMAA0ADAAMAA4ADgAQABEAEwAUABMAEgARABAAEgASABIA
EgASABIAEAAQAA4ADgAOAA4ADgAOAA4ADgAOAAwADAANAA0ADQANAA0ADwAPAA8ADwAO
AA0ADAALAA4ADgAOAA8ADQANAA0ADQANAA0ADgAOABEAEQARABEAEAAQABAADwAQABEA
EgAUABIAEgASABIAEwATABMAEgAUABQAFAAUABMAEgASABEAEgASABMAFAASABEAEAAP
ABIAEgARABEAEgASABIAEQAQAA8ADgAMAAwADAANAA4ADAALAAsACwAMAAwACwALAA0A
DAAMAAwACQAJAAkACQALAAoACgAKAAgABgAGAAcACAAIAAgABgAIAAgACQAJAAUABQAG
AAYABwAHAAcABwAFAAMABQAFAAUABQAFAAQABgAGAAYABgAFAAMAAgACAAYABgAGAAYA
BAAEAAQABAAEAAQABAAEAAQABAAEAAQAAgACAAIAAgAEAAQABAAEAAIAAgACAAIABAAE
AAQABAAEAAQABAAEAAMAAgABAAAAAgACAAIAAgAAAAAAAAAAAAAAAAABAAEAAwAEAAYA
BwAGAAcACAAJAAsACwAMAAwACwALAAsADQAQABEAEgASABMAEwASABEADgAOAAoABwAG
AAIA//////3//f/+//7//f/9//3//v8AAAAAAAAAAP7//v/+//7/AAABAAMABQAEAAIA
AAD///7//v/9//z//v/+//7//v/8//z//P/8//7//v/+//7//P/8//z//P////////8A
AAAAAAAAAAAA/v/9//3/AQAIAA4AFAAfACgAMwA+AFUAgAC2APsAQwGEAbgByQGpAWEB
+ABsANf/Yf8Z//7+Cf8j/z7/Vv9r/3//l/+u/73/yf/T/9z/4f/m/+r/7P/v//H/9P/2
//b/9//4//j/9//3//b/9//4//n/+v/5//n/+f/5//n/+f/5//n/+f/5//n/+f/4//j/
+P/4//r/+v/6//r/+v/6//r/+v/4//j/+P/3//j/+f/6//v/+v/5//j/+P/6//n/+f/6
//r/+v/6//r/+v/6//r/+f/7//v/+//7//v/+v/5//j/+v/6//n/+f/6//r/+v/6//j/
+P/4//j/+v/6//z//P/7//r/+f/5//r/+//8//3//P/8//z//P/9//3//f/9//////8A
AAAA///+//3//P/8//3//v/+//z//f/9//r/+v/6//n/+P/4//j/+P/4//T/9P/0//L/
8v/z//L/8//x//D/8P/w/+7/7v/u/+3/7//w//H/8//y//L/8v/z//b/9//5//r/+f/8
//3///8CAAIAAgADAAUABgAJAAoACwALAAwADAAOAA4ADgAOAAwADAAMAAwADAAMAAoA
CgAMAAwADAAMAAsACgAJAAgACgAIAAgACQAHAAcABwAHAAcABwAHAAcACAAJAAoACwAL
AAoACQAJAAsACwALAAsACwALAAwADAANAA0ADQANAA8AEAARABEAEAAPAA4ADgAPABAA
EQASABEAEQARABAAEgASABIAEgASABIAEwATABIAEAAPAA4ADgAPABAAEQARABAADgAN
AA4ADgAOAA0ADwAPAA8ADgALAAoACgAKAAwACwALAAsACwAKAAgABwAJAAgACAAIAAcA
BwAHAAcABQAEAAQABAAFAAQABQAHAAcABgAFAAIABAAEAAUABQADAAMABAAEAAEAAQAB
AAEAAwABAAMAAwABAAEAAQAAAAAAAAAAAAAAAgABAAEAAgAAAAAAAAAAAAIAAgACAAIA
AAAAAAAAAAAAAAAAAAAAAAAAAAAAAAAA/v/+//7//v///wAAAQACAAEAAAD///7//v/+
//7//v8AAAAAAAAAAP7//v/+//7/AAAAAAAAAAD+//7//v/+/////////wAABAAFAAYA
BwAGAAcABwAHAAoACgALAAsACQALAAwADQAOAA4ADwAPAA4ADQAKAAoABQABAP3/+P/2
//f/+P/5//r/+v/7//v/+//8//z//P/8//z//P/8//r/+v/7//v//f///wAAAAD9//3/
/P/8//v/+v/6//r//P/8//z//P/7//r/+f/4//n/+v/7//z/+v/6//v/+//7//z//P/8
//7//v/+//////8FAAgADgAaACkANABBAGAAkQDOABgBYwGhAcoBzAGjAVEBzwAwAJr/
Lf/z/un+Av8j/0P/Xv9y/4n/n/+v/7r/x//V/9//5v/r//D/8P/u/+//7//w//H/8v/0
//b/9f/1//b/9v/2//b/9v/2//f/9//3//f/9f/1//X/9f/2//f/+P/5//j/+P/4//j/
+P/4//j/+P/6//r/+v/6//n/+P/3//X/9v/3//j/+f/3//f/9//4//j/9//3//j/+P/4
//j/+P/2//b/9v/1//b/9//4//n/+P/4//j/+P/4//j/9//3//r/+v/6//r/+P/4//j/
+P/6//r//P/8//z//P/8//3/+//7//v/+//+//7//v/+//3//f/9//3//////wAAAAD+
//7//v/+//3//f/9//z//v///////P/7//r/+P/2//f/+P/5//r/9v/2//b/9P/z//P/
8f/x//P/8v/y//L/8P/w//D/7//x//L/8//1//P/9P/1//f/+v/7//3//v///wIAAwAF
AAQABAAEAAUABwAIAAsADAALAAsADAAMAAwADAAMAAwADgAOAA4ADgAMAAwACgAKAAwA
DAAMAAwACgAKAAoACgAKAAgACAAJAAsACwALAAsACQAJAAkACQALAAsACwALAAoACgAK
AAsACwALAAsACwANAA0ADgAOAA0ADQANAA0ADwAQABEAEQAPAA8ADwAQABAAEAAQABAA
EwATABMAEgARABAADwAOABAAEAARABEAEQAQABAAEAAPAA8ADwAPABAAEAAPAA8ADAAM
AAwACwANAA0ADQAMAAsACgAKAAoACgAJAAkACQAKAAoACQAJAAcABgAGAAYABwAHAAcA
BwAHAAYABgAGAAYABAAEAAUABgAGAAYABAACAAIAAwADAAIAAwAFAAYAAwADAAMAAwAD
AAEAAwADAAMAAwADAAIAAAAAAAAAAAABAAEAAgAEAAQAAgAAAAAAAAAAAAAAAAACAAIA
AgACAAEAAAD///7///8AAAEAAgAAAAAAAAAAAAAAAAAAAAAAAgACAAIAAgABAAAA///+
////AAABAAIAAAAAAAAAAAD+//7//v/+////AAABAAIAAQAAAP////8BAAEAAgAEAAUA
BgAHAAgACQAJAAkACgAKAAsACwALAAsADAANAA4AEAARABEAEAANAAoACgAGAAEA/v/6
//f/+v/7//z//v/9//3//P/7//7//v/+//7//P/8//z//P/+//////8AAAEAAQAAAP//
/v/8//v/+f/5//r/+//8//r/+v/6//r/+v/6//r/+v/8//z//P/8//r/+//7//v//P/8
//z//P/+//z//f///wMACAAOABoAJwA0AEMAXACHAMIADAFVAZUBxAHOAakBXwHnAEoA
sP87//f+5/78/h3/Pf9W/2r/gf+Z/6v/uv/H/9P/2//i/+n/7v/w/+7/7//v//D/8f/y
//T/9v/2//X/9f/0//b/9v/2//b/9//3//f/9//1//X/9f/1//f/9//3//f/9v/2//b/
9v/2//b/9v/2//j/+P/4//j/9v/2//b/9f/2//f/+P/5//f/9//3//j/+P/3//f/+P/4
//j/+P/4//b/9v/2//X/9//3//f/9//2//b/9v/2//j/+P/3//f/+P/4//j/+P/2//b/
9v/2//f/+P/7//z/+//6//n/+f/7//v/+//7//z//P/8//z/+//7//v/+//8//3///8A
AP///v/9//z//f/9//3//P/8//3//f/6//j/+P/3//b/+P/4//j/+P/0//T/9P/y//P/
8//x//H/7//u/+7/7v/s/+z/7P/r/+z/7v/w//P/8f/y//P/9f/4//n/+//8//3/AAAB
AAMABAAEAAQABQAHAAgACwAMAAwACwALAAoADAAMAAwADAAMAAwADAAMAAwADAAKAAoA
DAAMAAwADAAKAAoACgAKAAwACgAKAAsACwALAAsACwAJAAkACQAJAAsACwALAAsACgAK
AAoACwANAA0ADQANAA0ADQAOAA4ADQANAA0ADQAPABAAEQARAA8ADwAPABAAEAAQABAA
EAARABEAEQAQABAAEAAQABAAEAAQABEAEQAPAA4ADgAOAA8ADwAPAA8AEAAQAA8ADwAM
AAwADAALAA0ADQANAAwACwAKAAoACgAKAAkACQAJAAoACgAJAAkABwAGAAYABgAGAAcA
CAAJAAgABgAFAAQABgAEAAQABQAGAAYABgAEAAIAAgADAAMAAgADAAUABgAEAAMAAgAB
AAMAAQADAAMAAwADAAMAAgACAAIAAgACAAQAAwADAAQAAAD+//7/AAACAAIAAgACAAIA
AgACAAIAAAAAAAAAAAABAAIAAwAEAAMAAgABAAAAAAAAAAAAAAAAAAAAAAAAAP7//v/+
//7///8AAAEAAgABAAAA///+////AAABAAIAAgADAAMAAwADAAQABAAEAAYACAAKAAsA
CQAKAAoACwAJAAkACwAMAA8AEAAQABEADwAOAA0ACgAMAAgABQACAPz/+f/5//n/+//8
//z//f/9//3//v/+//3//P/7//r//P/8//z//f/9//7///////7//f/9//z//P/7//r/
+v/4//j/+P/4//n/+v/7//z/+v/6//r/+v/6//r/+v/7//v/+//8//z/+v/6//r/+v/9
/wEAAwAIAA4AFAAZACQAMQBCAF0AigDCAAMBQwF8AagBqwF9ATEBygBEALv/Vf8b/w7/
Gf8t/0b/Xv9t/4H/l/+s/7v/w//N/9b/3f/m/+7/7//x//L/9P/z//L/8v/y//T/9f/3
//j/9v/2//b/9v/1//X/9f/1//b/9//4//n/9//3//f/9//4//j/+P/4//j/+P/4//j/
9//2//X/9P/1//b/9//3//X/9f/1//X/9f/1//X/9v/0//P/8//0//T/9P/0//T/9v/2
//b/9f/z//P/8//z//T/9P/0//T/9P/0//P/8//0//T/9P/0//b/9v/2//b/9f/0//X/
9P/0//T/9P/1//X/9f/1//X/9v/2//b/9v/5//n/+f/5//j/9//3//b/+P/4//j/+P/1
//X/9f/0//T/9f/1//L/9P/0//P/8v/w//D/8P/w/+7/7v/u/+z/6//r/+n/6f/n/+b/
5v/m/+f/6P/p/+n/5//o/+n/6//t/+7/7//x//D/8f/z//T/9f/4//n/+//+//7//v//
/wAAAAACAAIABAAFAAcACAAGAAYABgAGAAYABgAGAAYABgAGAAQABAACAAIAAgACAAQA
BAAEAAQABAACAAIAAwABAAEAAQABAAIAAwAEAAUABAADAAIAAQADAAQABQAHAAUABQAF
AAUAAwADAAQABAAGAAcACAAJAAYABgAGAAUABgAHAAgACgAKAAoACgAKAAkACQAJAAgA
CgAKAAoACgAIAAgACQAJAAsACgAKAAoACQAJAAkACQAJAAgABgAFAAUABgAHAAcABQAF
AAUABAAEAAQABQAGAAQAAwADAAMAAgACAAEAAQADAAIAAgACAP//////////AQAAAAAA
AAAAAP7//v////7//v/+//z//f/+/wAAAQD+//3//f/8//3//f/9//3//f/7//3//f/7
//v/+//6//v//P/9//7//f/7//r/+v/8//7//v/+//z//P/8//z/+v/6//r/+v/8//z/
/P/8//r/+v/6//r//P/8//z//P/6//r/+v/6//r/+v/6//r//P/8//z//P/6//r/+v/6
//z//P/8//z//P/9//3//f/8//7///8AAAMABAAFAAUAAwAEAAQABQAHAAcACQAKAAkA
CgAKAAsACQAIAAcABAAGAAIA///8//b/8//z//P/9P/2//f/+f/3//f/+P/4//j/+P/4
//j/+f/6//v//f/8//z//P/7//z/+//7//r/+P/3//b/9v/2//b/9v/2//j/+P/4//j/
9//2//X/9P/1//b/9//5//f/9//4//j/+P/4//j/+P/7////AwAGAAoAFAAfACoANwBS
AHkArgDyADUBdQGmAbgBmwFbAfcAbgDa/2P/H/8H/xL/Kf9B/1j/av99/5X/q/+4/8P/
y//V/9r/4//q//D/7v/v/+//8P/u/+7/7//w//P/8//0//T/8v/y//L/8v/z//P/8//z
//X/9f/1//X/8//z//P/8//2//b/9v/2//T/9P/0//T/9P/0//T/9P/2//b/9v/1//P/
8//z//P/9f/1//X/9v/0//P/8//0//T/9P/0//T/9v/2//b/9f/z//P/8//z//b/9v/2
//b/9P/0//P/8//2//b/9v/2//b/9v/2//b/9f/0//X/9P/1//b/9//5//f/9//3//f/
+P/4//j/+P/5//n/+f/5//f/9//4//j/+v/6//r/+v/5//n/+f/4//j/+f/5//b/+P/4
//f/9v/1//T/8//y//H/8v/z//L/7//v/+3/7f/t/+z/7P/s/+z/7P/s/+v/6f/q/+v/
7f/v//D/8f/z//T/9f/3//j/+f/8//3///8CAAIAAgADAAIAAgAEAAQABgAHAAkACgAI
AAgACAAIAAgACAAIAAgACAAIAAYABgAGAAYABgAGAAYABgAGAAYABgAEAAQABQAFAAUA
BQAFAAcABwAHAAcABQAFAAUABQAIAAgACAAJAAkACQAJAAkACQAJAAoACgALAAsACwAL
AAkACgALAAsADQANAA0ADgAMAAwADAAMAA8ADwAPAA4AEAAQABAAEAAPAA4ADgANAA4A
DgAPABAADQANAA0ADQAOAA4ADQANAA4ADgAOAA0ACwALAAsACgAKAAoACwAMAAoACQAJ
AAkACAAIAAcABwAJAAgACAAIAAUABQAFAAUABgAGAAcACAAGAAQABAAFAAYABgAGAAQA
BAAEAAUABQADAAMABAAEAAUABQAFAAUAAwABAAMAAwADAAMAAwACAAIAAgACAAIAAAD/
////AAACAAIABAAEAAMAAgABAAAAAAAAAAAAAAACAAIAAgACAAEAAAD///7/AAAAAAAA
AAD+//7//v/+/wAAAAAAAAAAAAAAAAAAAAD+//7//v/+////AAABAAIAAQAAAP///v/+
//7//v/+/wAAAAABAAEAAAAAAAEAAQADAAUABwAJAAcABwAIAAgACQAJAAkACwAMAA0A
DgAOAA0ADQAMAAsACwAMAAkABwADAP7/+v/5//n/+f/6//r//f/9//3//v/8//z//P/8
//7//v/+//7//f/9//7///8BAAAA//////7//v/9//z/+v/6//r/+v/6//r/+v/6//r/
+v/6//r//P/8//z//P/9//3//f/+//z//P/8//z//v8BAAEAAwAGAAgADAAVACIALwBA
AF8AjgDOABkBZwGmAdIB2QG1AWkB6ABIALH/P//5/ur+Af8j/0D/XP9z/4v/o/+y/7v/
yf/V/9z/4//s//L/8v/z//P/9P/y//L/8//0//f/9//4//j/9v/2//b/9v/3//f/9//3
//n/+f/5//n/9//3//f/9//6//r/+v/6//j/+P/4//j/+v/6//r/+v/6//r/+v/5//f/
9//3//f/+P/5//r//P/7//n/+P/4//r/+v/6//r//P/8//z/+//5//n/+f/5//z//P/8
//z/+v/6//n/+f/8//z//P/8//7//v/+//7//f/8//3//P/9//7///8BAP//////////
AAAAAAAAAAADAAMAAwADAAEAAQACAAIABAAEAAQABAABAAEAAQAAAAIAAwADAAAAAgAC
AAEAAAD///7//f/8//v//P/9//z/+f/5//f/9//3//b/9v/2//b/9v/2//X/8//0//X/
9//5//r/+//9//z//f///wAAAQAEAAUABwAKAAoACgALAAwADAAOAA4AEQARABIAEgAQ
ABAAEAAQABAAEAAQABAAEgASABAAEAAOAA4ADgAOABAAEAAQABAAEAAOAA4ADwANAA0A
DQANAA8ADwAPAA8ADQANAA0ADQAQABAAEAARABAADwAOAA0ADwAPABAAEAARABEAEQAR
AA8AEAARABEAEwATABMAFAASABIAEgASABUAFQAVABQAFAAUABQAFAASABIAEwATABUA
FAAUABQAEwATABMAEwAUABQAEwATABIAEgASABEADwAPAA8ADgAOAA4ADwAQAA4ADQAN
AA0ADgAOAA0ADQAPAA4ADgAOAAsACwALAAsADQAMAAwADAAKAAgACAAJAAoACgAKAAgA
CAAIAAkACQAFAAUABgAGAAYABwAIAAkABwAFAAcABwAFAAUABQAEAAUABgAHAAgABwAF
AAQABAAGAAYACAAGAAUABAADAAIAAwAEAAUABgAGAAYABgAGAAQABAAEAAQABgAGAAYA
BgAEAAQABAAEAAQABAAEAAQABAAEAAQABAACAAIAAgACAAMABAAFAAYABAAEAAQABAAE
AAQABAAEAAUABQAFAAYABwAHAAcABwAJAAsADAANAAwADAANAA0ADwARABIAEwAWABYA
FwAXABQAEwAQABAADQALAAkABgACAAEAAAD//wAAAAABAAEAAwAEAAQABAADAAIAAQAA
AAIAAgADAAMABAAFAAUABAADAAMAAgACAAEAAAAAAAAA/v/+//7//v8AAAAAAAAAAAAA
AAAAAAAAAAAAAAEAAQADAAQABAAEAAMAAgABAAEABQAJAAwAEAASABsAJAAvAD4AUwB8
ALQA9wA/AYQBvAHXAcMBhQEgAZIA9f9x/xv/8v73/hH/Mv9Q/2f/f/+b/7D/vf/H/9P/
3P/j/+r/8v/z//X/9v/4//j/+P/5//r//f/9//7//v8AAAAAAAAAAAAA///+//3//v//
/wAAAQD//////////wAAAAAAAAAAAAAAAAAAAAAAAAAAAAAAAAIAAgACAAEA////////
//////////8AAAIAAQABAAIAAAAAAAAAAAABAAIAAwADAAIAAQAAAP//AAAAAAAAAAAC
AAIAAQABAAAAAAAAAAAAAgACAAIAAgAAAAAAAgACAAQABAAEAAUABwAHAAcABwAHAAYA
BQAEAAYABwAIAAkABwAHAAgACAAIAAgACAAIAAcABwAHAAYABAAFAAUAAgADAAQABAAE
AAIAAgACAAIAAAAAAAAA/v///////f/9//v/+v/6//r//P/8//z/+//6//r/+v/7//v/
/P/9////AgADAAUABgAGAAgACAAJAA0ADgAPABEAEgASABQAFAAVABUAFgAWABYAFgAW
ABYAFAAUABQAFAAWABYAFAAUABQAFAAUABQAFAAUABQAFAAUABIAEgATABEAEQARABEA
EwATABMAEwATABMAEwATABQAFAAUABUAFQAVABUAFQATABMAFAAUABcAFwAXABcAFQAW
ABcAFwAZABkAGQAaABoAGgAaABoAGgAZABgAFgAXABgAGQAaABoAGgAbABsAGQAYABgA
GAAYABkAGgAbABsAGgAYABcAFwAYABkAGQAXABcAFwAWABcAFgAWABYAGAAXABcAFwAV
ABQAEgARABIAEgATABQAEQARABEAEQARABAAEAAQABIAEAAQABEAEQAQAA8ADAANAA4A
EAARAA0ADQAOAA4ADQANAA0ADQAPAA0ADwAPAA0ADQANAAwADAAMAAwADAAMAAsACwAM
AA4ADAAMAA4ADgAOAA4ADgAMAAwADAAMAAwADAAMAAwADAAMAAwADAAMAAwADAAMAAwA
DAAMAAwACgAKAAoACgAMAAwADAAMAAwADAAMAAwADAAMAAwADQAPAA8AEAASABEAEgAT
ABQAFQAVABUAFgAWABcAFwAXABkAGgAbABwAHgAfAB8AHgAaABYAFQAQAA4ADAAJAAcA
BwAHAAcACAAIAAkACQAJAAoACgAKAAoACAAIAAgACAAKAAsACwAMAA0ADQAMAAsACwAK
AAoACQAKAAoACgAKAAoACgAKAAoACgAKAAoACgAKAAoACgAKAAoACwALAAsADgAOAA4A
DgAMAA4ADwARABUAGAAeACYALwA6AEUAXACDALgA9gA5AXcBqgHAAacBaQEPAZIABACP
/0v/M/84/0v/X/9w/3z/jf+j/7n/zP/Z/+P/6//w//X//v8EAAQABQAFAAYABgAGAAcA
CAAHAAcACAAIAAoACgAKAAoACgAJAAgABwAIAAkACgALAAkACQAJAAkACAAIAAgACAAJ
AAoACwAMAAoACgAKAAoADAAMAAwACwALAAsACwALAAkACQAJAAoADAALAAsADAALAAoA
CQAIAAkACgALAAsACQAJAAkACQAIAAgACAAIAAsADAAMAA0ADQAMAAsACgAMAAwADAAM
AAwADAAOAA4ADAAMAAwADQAPAA8ADwAPAA8ADgANAAwADgAPABAAEQAPAA8AEAAQAA4A
DgAOAA4ADgAPABAAEAAOAA8ADwAMAA4ADgANAAwACgAKAAoACgAIAAgACAAGAAcABwAF
AAUAAwACAAIAAgAEAAQABAADAAMABAAFAAcABQAGAAcACQALAA0AEAASABIAFAAUABUA
GAAaAA==
         </WaveFormData>
      </LeadData>
      <LeadData>
         <LeadByteCountTotal>10000</LeadByteCountTotal>
         <LeadTimeOffset>0</LeadTimeOffset>
         <LeadSampleCountTotal>5000</LeadSampleCountTotal>
         <LeadAmplitudeUnitsPerBit>4.88</LeadAmplitudeUnitsPerBit>
         <LeadAmplitudeUnits>��V</LeadAmplitudeUnits>
         <LeadHighLimit>2147483647</LeadHighLimit>
         <LeadLowLimit>268435456</LeadLowLimit>
         <LeadID>V4</LeadID>
         <LeadOffsetFirstSample>0</LeadOffsetFirstSample>
         <FirstSampleBaseline>0</FirstSampleBaseline>
         <LeadSampleSize>2</LeadSampleSize>
         <LeadOff>FALSE</LeadOff>
         <BaselineSway>FALSE</BaselineSway>
         <ExcessiveACNoise>FALSE</ExcessiveACNoise>
         <MuscleNoise>FALSE</MuscleNoise>
         <LeadDataCRC32>2646072763</LeadDataCRC32>
         <WaveFormData>
DgAOAA4ADgAOAA4ADgAOAA8AEAARABIAFAAUABQAFAAWABYAFgAWABYAFgAWABYAFgAW
ABYAFgAXABgAGQAaABgAGAAYABgAGgAaABoAGgAaABoAGgAaABkAGAAXABYAGAAYABgA
GAAXABYAFQAUABYAFgAWABYAFAAUABQAFAATABIAEQAQABIAEgASABIAEQAQAA8ADgAQ
ABAAEAAQABAAEAAQABAADwAOAA0ADAANAA4ADwAQAA8ADgANAAwADAAMAAwADAAMAAwA
DAAMAAoACgAKAAoADAAMAAwADAAKAAoACgAKAAoACgAKAAoADAAMAAwADAAKAAoACgAK
AAwADAAMAAwACwAKAAkACAAKAAoACgAKAAwADAAMAAwACwAKAAkACAAJAAoACwAMAAoA
CgAKAAoADAANAA0ADgAPABAAEQAUABIAEgASABMAFQAVABUAFQATABQAFQAXABgAGAAY
ABgAFgAVABUAFAAQAA0ACgAIAAcABwAIAAoACQAIAAgABwAJAAkACAAIAAkACQAKAAoA
CgAJAAgACAALAA0ADgAPAAoACAAHAAUABgAFAAUABAAGAAYABgAGAAQABAAEAAQABgAG
AAYABgAGAAYABgAGAAcABwAHAAcACAAIAAgACAAKAA0AEgAbACoAQQBVAGsAkADEAAUB
UAGZAdwBCQL/AbYBQQG1ACIApf9O/yf/LP9I/2T/ev+I/5P/pf+2/8T/zP/V/9//5//s
//H/9v/2//b/9//3//f/+v/6//r/+v/4//n/+v/6//r/+v/6//v/+//7//v//P/6//r/
+v/6//v//P/9//7//f/8//v/+v/8//z//P/8//7//f/9//3//P/7//r/+f/7//v/+v/6
//j/+P/4//j/+P/4//j/+P/6//r/+v/5//f/+P/4//f/9//4//r/+//6//n/+P/3//f/
9//3//f/+P/4//j/+P/3//f/9//4//r/+v/6//v/+f/5//n/+f/4//j/+f/6//z//P/8
//z/+v/6//r/+v/8//z//P/8//n/+f/5//j/+P/3//f/9v/4//f/9v/1//L/8v/x//D/
8f/x//D/7//s/+z/6v/p/+j/5//n/+f/6P/n/+b/5v/k/+T/5P/k/+b/5//o/+v/6v/r
/+3/8P/w//L/9f/3//r//P/+/wEAAwAEAAUABgAKAAoADAANAA0ADgAPABAAEQARABEA
EQASABIAEgASABAAEAAQABAAEgASABIAEgAQABAAEAAQABAAEAAOABAAEgASABEAEQAP
AA8ADwAPABAAEQASABQAEwASABEAEAATABMAFAAUABQAFAAUABQAEwAUABQAFAAVABcA
GAAaABgAGAAZABoAHAAcABwAHAAdAB4AHgAeAB0AHAAcABsAHAAdAB4AHwAdAB0AHQAd
AB0AHQAcABwAHQAdABwAHAAcABwAGwAaABwAHAAcABwAGwAaABkAFwAYABgAFwAXABcA
FwAXABcAEwATABQAFAAVABUAFQAVABMAEQARABEAEwASABIAEgATABMAEgASABAAEAAQ
AA8AEQARABIAEgAOAA4ADgAOAA8ADwAPAA8ADwAPAA8ADwAOAA0ADAALAAwADQAOAA8A
DgAMAAsADAAMAAwADAAMAA4ADgAOAA4ADQAMAAsACgALAAwADQAOAA0ADAALAAoADAAM
AAwADAAMAAwADAAMAAoACgAKAAoACgAKAAoACgAKAAoACgAKAAoACgAKAAoADAAMAAwA
DQALAAwADQAOAA8AEgASABIAEgATABMAEwATABMAEwAUABUAFwAYABgAFgAWABQAEwAW
ABYAFQATAA8ADAAJAAcABwAIAAgACAAJAAkACQAJAAgACAAHAAcACAAIAAkACQAJAAoA
CgALAAsACwAJAAgACAAHAAYABQADAAIAAgACAAMABAAFAAYABQAEAAMAAgACAAIAAgAC
AAQABAAFAAUAAwADAAQABAAGAAYACAAJAAwADQASAB0AMwBJAGAAgACzAPQAQwGSAdsB
EQIcAusBgwH0AFsA0P9f/xz/EP8k/0b/aP97/4n/nP+y/8D/xf/N/9X/3v/l/+r/8P/y
//P/8//z//L/8v/y//L/8//1//f/+P/3//b/9f/1//X/9f/1//b/+P/4//j/+P/2//b/
9v/2//f/+P/5//r/9//2//X/9P/2//X/9f/1//f/9//3//f/9f/1//T/9P/2//b/9v/2
//T/9P/0//T/9v/2//b/9f/1//b/9v/1//L/8v/z//P/9P/1//b/9//1//X/9f/1//T/
9P/0//T/9P/1//b/+P/1//T/8//z//T/9f/2//f/9v/2//f/+P/2//b/9v/2//j/+P/4
//j/9v/2//b/9v/2//f/+P/4//b/9f/1//T/9P/z//L/8f/y//L/8f/w/+3/7f/s/+v/
7P/s/+r/6f/m/+X/5f/l/+T/4//i/+L/5P/k/+T/5P/j/+P/4//l/+b/5//p/+z/7P/u
//H/8//0//b/+P/7//7/AAACAAQABAAEAAYABwALAAwADQAOAA0ADQANAA0AEAAQABAA
EAAQABAAEAAQAA4ADgAOAA4AEAAQABAAEAAOAA4ADAAOAA4ADgANAA0ADQANAA0ADQAL
AAsACwAMAA4ADgAOAA4ADQANAA4ADgAOAA4ADgAOABEAEgASABIAEAARABEAEgAUABQA
FQAWABQAFAAUABQAFQAWABYAFgAYABgAGQAZABcAFwAXABcAGQAZABkAGQAXABcAFgAW
ABcAFwAWABYAGAAYABcAFgAUABQAFAAUABYAFgAWABUAEgASABEAEQARABEAEQARABEA
EQASABIADwAPAA8ADwAQAA8AEAARABAADgANAAwADQANAAwADAAOAA4ADgANAAwACwAL
AAoACwAMAA0ADgAMAAsACgAJAAsACwALAAsACQAJAAkACQAHAAcABwAHAAoACgALAAoA
CAAIAAgACAAIAAgACAAIAAoACgAKAAoACQAIAAcABgAHAAgACQAKAAkACAAHAAYABgAG
AAYABgAGAAYABgAGAAQABAAEAAQABQAGAAcACAAHAAYABQAEAAQABAAEAAUABwAIAAkA
CgAJAAwADAAMAA0ADwAQABEADwAPAA8AEAARABMAFAAUABYAFgAUABMAEQAQAA4ACwAK
AAgABgAFAAMABAAEAAQAAwADAAMAAwAEAAQAAwADAAMAAgACAAEAAgAEAAUABwAFAAUA
AwACAAIAAQAAAP//AQAAAAAAAAD+//7//v/+/wAAAAAAAAAA/v/+//7//v/+//7/////
/wEAAQACAAIAAAAAAAAAAwAIAA0AFgAhADMARQBYAHQAnwDYAB8BZAGlAdsB5AGtAUcB
yAA/AMT/Z/8s/yD/MP9M/2b/d/+D/5D/pv+4/8P/zf/V/9z/3//i/+j/7f/v//D/8f/y
//L/8v/y//D/8f/y//L/8//0//X/9//2//X/9P/0//T/9P/0//T/9v/2//b/9v/1//T/
8//y//P/9P/1//b/9P/z//P/8//z//P/8//z//X/9f/0//T/8v/y//L/8v/0//T/9P/0
//L/8v/y//H/8f/y//L/8f/y//L/8//z//H/8f/x//H/8//z//P/8//y//L/8v/y//H/
8f/x//L/9P/0//T/9f/0//P/8v/x//H/8v/0//b/9P/0//T/9P/0//T/9P/0//b/9v/2
//b/9P/z//L/8P/x//H/8v/y//D/7//u/+3/7P/s/+v/6v/r/+v/6v/p/+f/5v/j/+H/
4f/h/+L/4//g/9//3v/e/97/3v/e/97/4f/h/+H/4//j/+P/5P/m/+j/6v/t/+//7v/w
//L/9f/4//r//P/+/wIAAgAEAAUABQAGAAcACAALAAsACwALAAoACgAKAAoADAAMAAwA
DAAOAA4ADgAOAA0ADAALAAoADAAMAAoADAAKAAoACQAJAAkACQAJAAkACgALAAwADgAN
AAwACwAKAA0ADQAOAA4ADAAMAAwADAAPABAAEAAQABIAEwATABQAEwASABIAEgATABQA
FQAWABUAFgAWABYAFgAWABcAFwAXABcAFwAXABUAFQAVABUAFgAXABcAGAAYABcAFQAU
ABQAFAATABIAFAAUABQAFAASABIAEgARABEAEgASABMAEgARABAADwAPAA8AEAAQAA8A
DwAPAA8ADQALAAsACwANAAwADAAMAAsACwAKAAoACgAKAAoACQALAAsADAAMAAgACAAI
AAgACAAJAAoACwAKAAkACAAHAAcABwAHAAcACQAJAAkACQAGAAYABQAGAAgACAAIAAgA
BgAGAAYABgAGAAYABgAGAAYABgAGAAYABAAEAAQABAAFAAYABwAIAAcABgAFAAQABAAE
AAQABAAGAAYABgAGAAQABAAEAAQABgAGAAYABgAGAAYABgAGAAQABQAFAAYACAAKAAwA
EAAPAA4ADQANAA4ADwAQABEADwAQABEAEwAUABQAFAAUABQAEwATABIADQAJAAUAAgAD
AAMABAAGAAQABAAFAAUAAwADAAIAAgADAAMABAAEAAMAAwADAAQABQAHAAgACQAGAAQA
AwABAAAA//////7/AAAAAAAAAAD+//7//v/+/wAAAAAAAAAAAAAAAAAAAAABAAEAAQAB
AAIAAgACAAIAAgAHAAoAEQAiADkATQBhAIIAtADzADwBhwHKAfUB7wGwAT0BrQAcAJv/
Pv8T/xT/Lv9O/2z/gP+J/5n/rv+6/8L/zf/X/9//5v/r//D/8P/x//H/8P/v//L/8v/y
//L/8v/z//T/9P/0//T/9P/1//X/9f/1//b/9P/0//T/9P/2//b/9v/2//T/9P/0//T/
9P/0//T/9P/1//X/9v/3//b/9f/0//P/9f/1//T/9P/0//T/9P/0//T/9P/0//T/9P/0
//T/8//x//L/8v/x//H/8v/0//X/8//z//P/8//z//P/8//z//T/9P/0//T/8f/x//H/
8v/0//T/9P/1//X/9f/1//X/8v/y//P/9P/2//b/9v/2//T/9P/0//T/9v/2//b/9v/z
//P/8//y//L/8f/x//D/8v/x//D/7//t/+z/6v/o/+j/6f/p/+n/5v/m/+T/4//i/+H/
4f/h/+L/4f/g/+D/3v/e/97/3v/h/+H/4f/j/+T/5f/n/+r/6v/s/+//8f/0//b/+P/7
//3//v///wAAAwAEAAcACQAKAAoACgAKAAsACwALAAsADgAOAA4ADgAMAAwADAAMAAwA
DAAMAAwADAAMAAwADAAMAAwACgAMAA4ADgANAA0ACwALAAsACwANAA0ADQAOAAwADAAM
AAwADQANAA4ADgAQABAAEAAQAA8AEAAQABAAEgATABMAFAASABIAEwAUABQAFAAUABQA
FwAYABgAGAAXABYAFgAVABcAFwAXABcAFwAXABcAFwAXABcAFgAWABcAFwAWABYAFAAU
ABMAEgAUABQAFAAUABIAEgASABEAEgASABEAEQARABEAEQARAA0ADQAOAA4ADwAPAA8A
DwANAAsACwALAA0ADAAMAAwADQANAAwADAALAAoACQAHAAgACQALAAwACgAKAAoACgAJ
AAkACQAJAAkACQAJAAkABwAHAAcABwAJAAkACQAJAAoACAAHAAYABgAGAAYABgAIAAgA
CAAIAAcABgAFAAQABQAGAAcACAAGAAYABgAGAAYABgAGAAYABgAGAAYABgAEAAQABAAE
AAYABgAGAAYABAAEAAQABAAEAAQABAAEAAYABgAGAAYABAAEAAQABAAGAAcACQALAAoA
CwAOAA4ADgAOAA8ADwARABEAEQARABEAEQASABIAEwAUABUAFAASABEADwAMAAcABAAC
AAAAAAABAAMABAACAAMAAwADAAUABAAEAAMAAQACAAIAAwAFAAUABgAGAAcABwAHAAUA
AwACAAAA/v/+//////8AAP7//v/+//7//P/8//z//P/9//7///8AAP///v/9//3//v//
/wAAAgACAAAAAAACAAcACAAPAB4AMwBJAF0AeACmAOEAKAFxAbIB4wHnAa4BQwG5ACgA
qf9I/xX/EP8o/0j/Zv96/4P/k/+o/7j/wP/L/9X/3f/g/+X/6v/s/+z/7f/t/+3/7//w
//H/8v/x//H/8f/w//L/8v/y//P/8//z//P/9P/z//L/8f/w//H/8v/z//T/8v/y//L/
8v/y//L/8v/y//T/8//z//P/8f/x//H/8f/y//P/8//0//P/8v/x//D/8v/y//L/8v/y
//L/8v/x//D/8P/v/+3/7f/u//D/8f/v/+//7//v//H/8f/x//H/8v/y//L/8v/v/+//
7//w//H/8v/z//X/9P/z//L/8f/y//L/8//0//T/9P/0//T/8//y//H/8P/y//L/8v/y
//H/8f/x//D/8P/v/+//7v/u/+3/7P/r/+j/6P/n/+b/5//n/+b/5f/i/+L/4P/f/+D/
3//f/9//3v/d/9z/3P/a/9r/2v/a/9z/3f/e/+H/4P/h/+P/5v/o/+r/7f/v//L/9P/2
//n/+//8//3//v8CAAIABAAFAAYABgAGAAYACQAJAAkACQAMAAwADAAMAAoACgAKAAoA
DAAMAAwADAALAAoACQAIAAoACgAIAAoACgAKAAkACQAHAAcABwAHAAgACQAKAAwACgAK
AAoACgANAA0ADgAOAA4ADgAOAA4ADQAOAA4ADgAQABEAEQASABEAEAAQABAAEgASABIA
EgARABIAEgASABIAEgATABMAFQAVABUAFQAUABMAEgARABMAEwASABIAEwATABIAEgAR
ABAADgAMAA0ADgAPABAADgAOAA4ADQAOAA4ADQANAAsACwALAAsACQAJAAoACgALAAsA
CwALAAkABwAHAAcABwAGAAYABgAHAAcABgAGAAYABgAGAAUABwAHAAgACAAGAAYABgAG
AAUABQAFAAUABQAFAAUABQADAAMAAwADAAUABQAFAAUAAgACAAEAAAABAAIAAwAEAAQA
BAAEAAQAAgACAAIAAgADAAQABQAGAAUABAADAAIAAgACAAIAAgACAAIAAgACAAAAAAAA
AAAAAQACAAMABAADAAIAAQAAAAIAAgACAAIABAAEAAUABQAEAAUABgAHAAwADAAMAAwA
CwALAAsACwALAAsADAANAA8AEAAQABAAEAAOAA0ADQAOAAwACQAGAAIAAAD/////AAAA
AAAAAQADAAMAAwACAAEA///+//7///8BAAIAAwADAAIAAgABAAMAAQAAAAAA///+//3/
/f/6//r/+v/6//v//P/9//7//f/8//v/+v/8//z//P/8//z//f/9//3/+//8//z//P8A
AAAAAwAGAAsAEgAfADEARwBeAHoApQDgACEBXgGXAcEBuAFxAQcBjgARAKb/W/8y/y7/
QP9U/2z/ff+H/5T/qP+6/8P/yf/P/9j/3//k/+r/7v/v/+//7//v/+7/7f/s/+3/7//x
//L/8P/w//D/8f/v/+//7//w//H/8v/z//T/8v/y//L/8v/0//T/9P/0//L/8v/y//L/
8P/v/+//7//w//H/8v/z//L/8f/v/+7/8P/w//D/8P/u/+7/7v/u//D/8P/w/+//7//w
//D/7//t/+z/7P/r/+z/7f/u/+//7f/t/+3/7f/s/+z/7P/s/+3/7f/t/+7/7P/s/+z/
7f/t/+3/7f/t/+z/7P/t/+7/7v/u/+7/7v/v//D/8f/y/+//7v/t/+z/7f/t/+3/7P/s
/+v/6//q/+r/6f/o/+f/5v/m/+X/5P/j/+P/4v/h/+D/4P/e/93/3P/b/9v/2//Y/9f/
1v/W/9f/2P/Z/9r/2f/Z/9n/2//e/9//4f/k/+P/5P/m/+f/6v/s/+7/8f/y//T/9v/4
//j/+P/6//v///8AAAEAAgADAAMAAwADAAQABAAEAAQABAAEAAQABAADAAIAAQAAAAEA
AgADAAQAAgACAAAAAgACAAIAAQABAAIAAwAEAAUAAwADAAMABAAGAAYABgAGAAYABQAF
AAQABAAEAAQABAAGAAgACQAKAAkACQAIAAgACgAKAAsADAAOAA4ADgAOAA0ADgAOAA4A
EAAQABEAEQAQAA8ADgANAA8ADwAPAA8ADwAPAA4ADgANAA0ADAAMAA4ADgANAAwADAAM
AAwADAAOAA4ADgANAAwADAALAAsACgAJAAgABwAGAAcACQAKAAcABwAHAAcACQAHAAcA
BwAHAAYABgAGAAUABQAEAAQABgAGAAYABQADAAMABAAEAAQABAAEAAQAAwADAAMAAwAB
AAEAAQABAAIAAwAEAAUABAADAAIAAQACAAQABQAEAAIAAgACAAIAAAAAAAAAAAABAAIA
AwAEAAIAAgACAAIAAgACAAIAAgACAAIAAgACAAIAAgACAAIABAAEAAQABAACAAIAAgAC
AAQABAAEAAQABAAEAAUABQAEAAUABgAHAAwADAAMAAwACwALAAsACwAMAA0ADwARABEA
EgASABIAEAAOAA0ADQAOAAwACQAGAAIAAAD/////AgACAAIAAwADAAMAAwACAAIAAQAB
AAIABAAFAAUABQAFAAQABAADAAUAAwACAAIAAQAAAP/////+//7//v/+/wAAAAAAAAAA
/v/+//7//v///wAAAQACAAAAAQABAAEAAQACAAIAAgAEAAgACwAOABEAHAAxAEUAWQB2
AKQA3QAiAWkBqgHfAe8BwAFfAd8AUgDR/3D/Nf8o/zr/Uv9q/37/if+V/6j/uv/E/8v/
0//b/+D/5//u//L/8//z//L/8f/y//L/8v/y//T/9f/2//b/9f/0//P/8//1//X/9f/2
//b/9v/2//b/9P/0//T/9P/1//b/9//4//f/9v/1//T/9v/1//X/9f/3//f/9//3//X/
9f/0//T/9v/2//b/9v/0//T/9P/0//L/8v/y//H/8//0//T/8//w//D/8f/x//L/8//0
//X/9P/z//L/8f/0//T/9P/0//P/8//z//T/8v/y//L/8//1//X/9f/1//T/9P/1//b/
9v/2//b/9v/0//T/9P/0//L/8v/y//L/8v/z//T/9P/y//H/8f/w//D/7//u/+3/7v/u
/+3/7P/q/+n/5//l/+X/5v/l/+X/4v/h/+H/4f/g/9//3v/e/97/3v/e/97/3f/d/93/
3//i/+P/5f/o/+j/6v/t/+//8P/y//T/9//6//z//v8AAAAAAAACAAMABwAIAAkACgAJ
AAkACQAJAAwADAAMAAwADAAMAAwADAAKAAoACgAKAAsADAANAA4ADAAMAAoADAAMAAwA
CwALAA0ADQANAA0ADAALAAoACgANAA4ADwAQABAADwAPAA4AEAAQABAAEAARABIAEgAS
ABIAEwATABQAFgAWABcAGAAXABYAFQAUABcAGAAYABgAGAAYABkAGQAXABcAFwAXABgA
GQAaABsAGgAZABcAFgAZABkAGAAYABgAGAAXABYAFAAUABQAFAAVABYAFwAXABQAFAAT
ABMAEwATABMAEwATABMAFAAUABIAEQAQAA8AEAAPABAAEQAPAA4ADgAOAA8ADwAOAA4A
DgAOAA4ADQALAAsADAAMAAsADAANAA4ACwALAAsACwALAAsACwALAA0ADQANAA0ADAAL
AAoACQAMAAwADQAOAA0ADAALAAoACgAKAAoACgAKAAoACgAKAAgACAAIAAgACgAKAAoA
CgAIAAgACAAIAAoACgAKAAoACgAKAAoACgAIAAgACAAIAAoACgAKAAoACQAIAAcABgAI
AAgACAAIAAoACgAKAAsACQAKAAsADAAPABIAEgASABAAEQARABEAEQARABEAEgATABUA
FgAWABYAFgAUABMAFQAUABIADwAKAAgABgAFAAUABgAGAAYACQAJAAkACQAGAAYABQAF
AAgACAAJAAkABwAIAAgACQAJAAkABwAGAAYABQAEAAMAAQAAAAAAAAACAAIAAgACAAIA
AgACAAIAAgACAAIAAgACAAIAAwADAAEAAQACAAIABgAGAAYACQAMAAsAEAAfADMASwBi
AIIAswD4AEMBkAHVAQUCCALRAWMB0gA7ALb/T/8Y/xT/LP9M/2r/ff+L/5z/sP++/8X/
z//Z/+D/5f/s//L/8v/z//P/8//y//L/8v/y//P/9f/3//j/9v/2//b/9//1//X/9f/2
//j/+P/4//j/9v/2//b/9v/3//j/+f/6//n/+P/3//b/+P/3//f/9//5//n/+f/5//f/
9//2//b/+P/4//j/+P/2//b/9v/2//T/9P/0//P/9P/2//f/9//0//T/9f/1//f/9//3
//f/9f/1//X/9f/2//b/9v/2//b/9//4//r/+f/4//f/9//5//n/+f/5//j/+P/5//r/
+v/6//r/+v/6//r/+v/6//j/+P/4//j/+P/5//r/+v/4//f/9//2//j/9//2//X/9P/0
//P/8v/w/+//7f/r/+3/7v/t/+3/6//p/+j/5//o/+f/5v/m/+b/5v/m/+b/5v/l/+T/
5f/o/+n/6//u/+z/7v/x//P/9v/4//r//f8AAAIABAAGAAYABgAIAAkADQAOAA8AEAAP
AA8ADwAPABIAEgASABIAFAAUABQAFAATABIAEQAQABEAEgATABQAEwASAA8AEAAQABAA
DwAPABEAEQARABEADwAPAA8AEAARABIAEwAUABIAEQARABAAEgASABIAEgAVABYAFgAW
ABUAFQAUABQAFgAWABcAGAAWABYAFgAWABkAGgAaABoAGgAaABsAGwAZABkAGQAZABsA
GwAbABsAGwAbABoAGgAbABsAGgAaABoAGgAZABgAFgAWABYAFgAYABgAGAAXABYAFgAV
ABUAFQAVABUAFQAVABUAFgAWABQAEwASABEAEgARABIAEwARABAAEAAQABEAEQAQABAA
EAAQABAADwANAA0ADgAOAA8AEAARABIADwAPAA8ADwANAA0ADQANAA8ADwAPAA8ADgAN
AAwACwAOABAADwAQAA8ADgANAAwADgAOAA4ADgAOAA4ADgAOAAwADAAMAAwADgAOAA4A
DgAMAAwADAAMAAwADAAMAAwADgAOAA4ADgANAAwACwAKAAsADAANAA4ADAAMAAwADAAM
AAwADAAMAA4ADwAPABAAEAAQABAAEgATABQAFQAXABUAFQAVABUAFQAWABcAGQAcABwA
HAAcABoAGQAZABgAGAAVABIAEAANAAsACgAKAAoACgALAAsADQANAAwADAAJAAkACgAK
AA0ADQANAA4ADgAPAA8ADwANAAwADAALAAoACQAJAAgABgAGAAYABgAIAAgACAAIAAgA
CAAIAAgACAAIAAgACAALAAsACwALAAsACgAJAAgACgAPABIAFQAYACEAMwBHAFwAcgCd
ANYAGQFeAaMB2wHwAckBbQHuAGMA4v99/zj/Hv8q/0T/ZP99/4v/mP+u/8D/yf/R/9v/
4P/n/+7/9P/3//n/+v/7//r/+v/6//r//P/9//7//v/+//7//v////3//f/9//7/AAAA
AAAAAAD+//7//v/+//7//v/+//7/AAAAAAAAAAD+//3//f/9/////////////f/9//z/
/P/+//7//v/+//7//v/+//7//P/8//z/+//9//7//v/9//r/+v/7//v//f/9//3//f/9
//3//f/9//z//P/8//z//P/9//7/AAD///7//f/9//7///8AAAEAAAAAAAEAAgABAAAA
///+////AAABAAIAAAAAAAAAAAABAAEAAQAAAAAA//////7//P/7//r/+f/5//r/+v/6
//f/9//2//X/9P/0//L/8f/y//H/8f/x//D/7//u/+7/7v/u/+7/7v/u/+3/7P/t/+7/
7//x//T/9v/4//v//f/9//7///8BAAYACAAKAAwADgAOABAAEQATABQAFQAWABkAGQAZ
ABkAGAAYABgAGAAaABoAGgAaABoAGgAaABoAGAAYABgAGAAaABoAGAAaABkAGAAWABUA
FgAXABgAGQAZABkAGQAaABoAGgAaABoAHQAdAB4AHgAbABoAGQAYABoAHAAdAB4AHgAf
AB8AIAAgACAAIQAiACQAJAAkACQAIgAiACEAIAAhACIAJAAlACUAJQAlACUAJQAlACUA
JQAnACcAJgAmACUAJQAkACQAJgAmACUAJAAkACQAJAAkACIAIgAiACEAIQAiACIAIwAg
AB8AHgAdAB4AHwAhACIAIAAfAB4AHQAfAB0AHQAdAB8AHgAeAB4AHgAdABsAGgAbABwA
HQAdABsAGwAcABwAGgAaABoAGgAbABsAGwAbABkAGQAZABkAGQAZABkAGQAZABkAGQAZ
ABoAGAAZABwAGgAaABoAGgAYABgAGAAYABoAGgAaABoAGAAYABgAGAAYABgAGAAYABoA
GgAaABoAGAAYABgAGAAaABoAGgAaABgAGAAYABgAGgAaABoAGgAbABsAHAAdAB4AHwAi
ACIAIgAiACMAIwAjACMAIwAjACQAJQAnACgAKgAqACoAKAAmACUAIwAgAB8AHAAaABgA
FwAXABgAGAAWABcAFwAXABgAGAAZABkAFgAWABUAFQAWABcAGQAaABsAGwAbABkAGAAY
ABcAFgAXABcAFgAWABQAFAAUABQAFgAWABYAFgAWABYAFgAWABYAFgAWABcAGQAZABkA
GgAYABgAGgAaAB8AIgAnADQASQBfAG8AigC4APEANAF7AcAB+QENAuABfwEBAXoA+/+Y
/1v/Sv9Y/3D/hv+U/53/p/+6/87/3v/n/+//9//6//3/BAAKAAoACwALAAsADAAMAAwA
DAAKAAsADAAMAA4ADgAOAA8ADQANAA0ADgAPABAAEQASABAAEAAQABAAEAAQABAAEAAS
ABIAEgASABAADwAPAA8AEQARABEAEQARABEAEAAQABAAEAAQABAAEgASABIAEgAQABAA
EAAPABEAEgASABEAEAAQABEAEQAPAA8ADwAPABAAEQASABMAEwASABEAEAAQABEAEgAU
ABIAEgASABMAEwATABMAEwATABQAFgAYABcAFgAVABQAFQAWABcAGAAWABYAFgAWABUA
FQAVABQAFQAVABYAFgAUABMAEgARABIAEgARABAADwAPAA4ADQAMAAwACgAJAAkACQAK
AAsACQAHAAUABAAFAAYABwAIAAkACQAJAAsACgALAA0AEAARABQAGAAbABsAHAAdAB8A
IgAmAA==
         </WaveFormData>
      </LeadData>
      <LeadData>
         <LeadByteCountTotal>10000</LeadByteCountTotal>
         <LeadTimeOffset>0</LeadTimeOffset>
         <LeadSampleCountTotal>5000</LeadSampleCountTotal>
         <LeadAmplitudeUnitsPerBit>4.88</LeadAmplitudeUnitsPerBit>
         <LeadAmplitudeUnits>��V</LeadAmplitudeUnits>
         <LeadHighLimit>2147483647</LeadHighLimit>
         <LeadLowLimit>268435456</LeadLowLimit>
         <LeadID>V5</LeadID>
         <LeadOffsetFirstSample>0</LeadOffsetFirstSample>
         <FirstSampleBaseline>0</FirstSampleBaseline>
         <LeadSampleSize>2</LeadSampleSize>
         <LeadOff>FALSE</LeadOff>
         <BaselineSway>FALSE</BaselineSway>
         <ExcessiveACNoise>FALSE</ExcessiveACNoise>
         <MuscleNoise>FALSE</MuscleNoise>
         <LeadDataCRC32>1716480708</LeadDataCRC32>
         <WaveFormData>
DgAOAA4ADgAOAA4ADgAOAA8AEAARABIAEgASABIAEgATABQAFQAWABYAFgAWABYAFgAW
ABYAFgAZABoAGwAcABoAGgAaABoAGgAaABoAGgAaABoAGgAaABgAGAAYABgAGQAaABsA
HAAbABoAGQAYABgAGAAYABgAGAAYABgAGAAXABYAFQAUABYAFgAWABYAEwASABEAEAAS
ABIAEgASABIAEgASABIAEAAQABAAEAASABIAEgASABAAEAAQABAAEAAQABAAEAAOAA4A
DgAOAA4ADgAOAA4AEAAQABAAEAAOAA4ADgAOAA4ADgAOAA4ADgAOAA4ADgAMAAwADAAM
AA0ADgAPABAADwAOAA0ADAAMAAwADAAMAA4ADgAOAA4ADQAMAAsACgALAAwADQAOAAwA
DAAMAAwADgAPAA8AEAAQABIAEwAUABMAFAAUABQAFgAWABYAFgAUABUAFgAXABcAFwAY
ABgAFwAWABYAFgASAA8ADQANAA4ADwARABIAEQAQAA8ADgAOAA4ADQAMAAwADQAPABAA
DwAPAA4ADwAQABEAEgAQAA8ADQAMAAkACAAIAAYABgAIAAgACAAIAAYABgAGAAYABwAI
AAkACgAIAAgACAAIAAkACQAKAAoADAAMAAwADAAKAAwADQAUACUAQABbAHUAmgDRABMB
YgGvAfQBHwILAq8BJwGbABUAo/9X/z3/Sf9m/4H/lf+g/6z/uv/H/9D/1v/d/+X/6//u
//T/9v/2//T/9v/2//b/+P/4//n/+f/3//f/9//3//f/+P/5//n/+v/6//r/+v/4//j/
+f/5//v/+//7//v/+f/4//j/+P/5//n/+P/4//n/+v/6//v/+f/4//f/9v/3//b/9//4
//b/9v/2//b/9v/2//b/9P/2//b/9v/1//P/8//z//P/8//z//T/9v/0//T/9P/0//T/
9f/1//X/9//3//f/9//2//X/9P/z//T/9f/3//j/9v/2//b/9//3//f/9//4//r/+v/6
//r/+f/5//r/+v/8//z/+//7//n/+f/6//r/+v/4//j/+P/4//j/+P/4//f/9f/0//P/
9P/1//X/9f/z//P/8v/x//H/8v/y/+//8f/x/+//8f/v/+//8P/w//H/8f/y//X/9v/3
//f/+f/7//3//v8AAAIABQAHAAkACAAJAAoACwAOAA8AEAARABEAEQARABIAEwATABMA
FAAUABQAFAAUABMAEQAQAA8AEAAPABIAEwAQABAAEAAQABAAEAAPAA8ADwAOAA4ADgAO
AA4ADgAOABAAEQARABEADwAPAA8AEAAQABAAEAAPABEAEgATABMAFAATABIAEgAVABYA
FwAZABgAGAAXABcAFwAYABgAGAAaABsAGwAbABoAGgAbABsAHAAdAB4AHwAeAB0AHAAb
AB4AHgAdAB0AHgAeAB4AHAAcABwAHAAaABwAHAAcABwAGgAaABkAGQAbABoAGgAZABsA
GgAaABoAFwAWABYAFQAUABUAFQAWABUAFQAVABQAFAATABMAEwAVABUAFQAVABQAEwAS
ABAAEQASABMAFAARABEAEQARABEAEAAQABAAEgASABIAEgARABAADwAOAA8AEAARABIA
EgAQAA4ADgAOAA4ADgAOAA4ADgAOAA4ADAAMAAwADAANAA4ADwAQAA8ADgANAAwADAAM
AAwADAAOAA4ADgAOAAwADAAMAAwADAAMAAwADAAOAA4ADgAOAAwADAAMAAwADAAMAAwA
DQALAAwADAAOABEAEgATABQAEgASABIAEgAUABQAFAAVABYAFwAXABcAFgAWABUAFAAV
ABYAFQATABAADwAMAAsADAAMAAwADAAOAA4ADgAOAA0ADAALAAsADgAOAA4ADwAOAA8A
DgANAA8ADAAMAAsACwAJAAgACAAEAAQABAAEAAYABgAGAAYABAAEAAQABAAEAAQABAAE
AAYABgAHAAcABwAGAAUABAAGAAgACAAIAAkACAAJABYALwBJAGQAhQC5APoARwGYAeMB
GQIbAt0BZQHVAE8A0/9t/zv/Ov9L/2n/iP+Y/6L/sf/A/8r/z//V/9v/4v/m/+z/7v/u
//D/8P/w/+7/7v/v/+//8P/x//L/8//y//L/8v/x//L/8v/y//L/8v/y//P/8//x//H/
8f/x//L/8v/z//T/9P/z//H/8P/y//L/8f/x//L/8v/y//L/8P/u/+7/7v/w//D/8P/w
/+7/7v/u/+z/7v/u/+7/7f/v/+//7//v/+z/6//r/+z/7v/u/+7/7v/s/+3/7f/t/+v/
6//r/+v/7P/t/+7/7//u/+3/7f/s/+3/7v/v//H/7//v/+//8P/w//D/8P/w//H/8f/y
//L/8P/w/+//7//w//H/8//0//L/8P/w//D/8P/w//D/8P/w/+//7//v/+3/7f/s/+v/
6//r/+r/6f/n/+j/6P/l/+f/5//l/+f/5//n/+j/6P/o/+f/5//p/+v/7f/u//H/7//x
//L/9P/2//n/+//9//3///8BAAMAAgADAAQABQAIAAkACgAMAAsACwALAAwADAAMAAwA
DAAOAA0ADQANAAsACQALAAsACgAKAAoACgAKAAoACQAJAAkACAAIAAgACAAIAAgACAAG
AAcABwAHAAcABwAHAAgACAAIAAgABwAHAAgACQAJAAsACwALAAwACgAKAAoACwANAA4A
DgAPAA0ADgAOAA4ADgAPAA8ADwASABIAEwATABEAEQARABEAEwATABMAEwAUABQAEwAT
ABQAFAAUABIAFgAWABYAFAATABIAEQAQABIAEgARABEADwAOAA4ADQAPAA4ADgAOABAA
EAARABEADQANAAwADAANAA0ADQAMAAoACQAJAAkACwALAAsACwALAAsACwAKAAkACAAH
AAYACAAJAAoACwAKAAgABwAGAAgACAAIAAgABgAGAAYABgAEAAQABAAEAAYABgAGAAgA
BgAGAAYABgAEAAQABAAEAAYABgAGAAYABAAEAAQABAAGAAYABgAGAAUABAADAAIABAAE
AAQABAAEAAQABAAEAAIAAgACAAIABAAEAAQABAADAAIAAQAAAAAAAAAAAAEAAwAEAAQA
BgAHAAgACQAKAAwADAAMAAwACwAKAAkACQAMAA0ADQANAA4ADgANAAwADAAMAAoABwAH
AAcABQAFAAYABgAGAAYABAAEAAQABAAFAAQAAwADAAMAAgABAAEAAgAFAAYABwAFAAIA
AgABAP///f/8//z//P/8//z//P/6//r/+v/6//v//P/9//7//f/8//v/+v/8//z//f/9
//7//v/+//7//P/8//z//v8DAAYACwAWACsARQBcAHkApQDgACcBcAG1AesB7QGlASkB
owAlALn/Y/8z/zL/R/9j/3z/jP+U/5//sP/A/8n/0f/X/9r/3P/e/+L/5f/o/+n/6v/q
/+r/6//r/+v/6//r/+v/7f/u/+//7//s/+z/7P/s/+z/7P/t/+3/7//v/+//7//t/+z/
7P/s/+//7//u/+7/7P/s/+v/6//s/+z/7P/s/+3/7P/t/+7/7f/s/+v/6v/s/+z/7P/q
/+z/7P/s/+v/6//r/+v/6//s/+v/6//s/+r/6v/q/+r/7P/t/+3/7f/t/+3/7f/t/+v/
6//r/+v/7f/t/+7/7v/s/+z/7P/t/+//7//v//D/8P/w//D/8P/v/+//8P/w//H/8v/y
//P/8v/x//H/8P/y//D/8P/w/+7/7v/u/+7/7v/t/+3/7f/v/+//7v/t/+z/6//p/+f/
6P/q/+v/6f/n/+f/5f/n/+f/5//o/+j/6v/p/+n/6//s/+3/7f/v//D/8//1//j/9//5
//r/+//9////AQADAAYABwAIAAkACgAJAAgACAALAAsACwAMAAoACgAKAAoADAALAAsA
CwANAAsADQANAAsACgAJAAgACgAKAAkACQAJAAgACAAIAAgACAAIAAgACgALAAsACwAK
AAkACAAIAAkACgALAAsACwAMAA0ADQANAA0ADQAOABAAEAAQABEADwAQABAAEQATABQA
FAAUABQAFQAVABUAFgAWABcAFwAXABcAFwAXABUAFQAVABUAFwAYABgAGQAZABgAFwAU
ABYAFgAWABQAFgAWABYAFgAUABQAEwATABQAFAAVABUAFAASABEAEAAQABAAEQARABAA
EQARABIAEgARABAADgAPAA8AEAARABAADwAOAA0ADQANAA0ADAAOAA4ADgAOAAsACwAL
AAsADQAMAAwADAAKAAoACgAKAAoACgAKAAoADAAMAAwADAAKAAgACAAIAAoACgAKAAoA
CgAKAAoACgAIAAgACAAIAAoACgAKAAoACAAIAAgACAAKAAoACgAKAAgACAAIAAgACAAI
AAgACAAIAAgACAAIAAYABgAGAAYACAAIAAgACAAIAAgACAAIAAgACQAJAAoADAAOAA8A
EAAQABAADwAOABAAEAAQABAADgAPABAAEQARABEAEgASABMAEgASABIADwALAAgABwAG
AAcACQAKAAgACAAIAAgACAAIAAcABgAHAAcACAAIAAYABwAHAAkACwALAAsACAAHAAUA
BAABAAIAAgAAAAAAAgACAAIAAgABAAAA///+////AAABAAIAAAAAAAAAAAABAAEAAgAC
AAQABAAEAAQAAgAEAAUACgAbADYATwBnAIoAuwD7AEYBkwHYAQMC9wGjASEBkwARAJ3/
S/8t/zf/UP9v/4v/mP+g/67/u//E/8z/0//b/+H/5P/q/+7/7v/t/+7/7f/s/+3/7v/w
//H/7//v/+//7//v//D/8f/x//L/8v/y//L/8P/w//H/8f/z//P/8//z//H/8P/w//D/
7//v/+7/7v/v//D/8P/x//H/8P/v/+7/8P/u/+7/7v/s/+z/7P/s/+7/7v/u/+z/7v/u
/+7/7f/s/+v/6v/p/+n/6f/q/+z/6v/q/+r/6v/q/+v/6//r/+3/7f/t/+3/6//r/+v/
6//t/+3/7v/u/+z/7P/s/+3/7f/t/+3/7v/w//D/8P/w//D/7//v/+7/8P/w/+//7//t
/+3/7v/u/+7/7P/s/+z/6//s/+3/7v/r/+n/6P/n/+j/6f/p/+n/5//n/+b/5f/j/+T/
5P/h/+L/4//i/+X/5P/j/+P/4v/j/+P/5P/n/+f/6f/q/+3/7//x//L/9P/2//n/+//9
//z//f/+////AQADAAUABwAHAAcABwAIAAkACQAJAAoADAAMAAwADAALAAkACAAHAAkA
BwAJAAkABgAGAAYABgAGAAYABQAFAAYABgAHAAgABwAGAAUABAAGAAcABwAHAAUABQAF
AAYABgAGAAYABQAGAAgACgALAAwACwAKAAoACwAMAA0ADwANAA4ADgAPAA0ADgAOAA4A
EAARABEAEQARABAAEAAPABEAEQARABEAEQARABEAEQASABIAEQARABQAFAAUABIAEQAQ
AA8ADAANAA4ADwAQAA4ADgANAA0ADQAMAAwACwAMAAwADQAOAAsACgAKAAkACgALAAsA
DAAMAAsACgAIAAoACQAJAAkACQAJAAkACQAHAAcABwAGAAgACAAIAAgABQAFAAUABQAH
AAYABgAGAAYABgAGAAYABQAEAAMAAgADAAQABQAGAAYABgACAAIABAAEAAQABAAEAAQA
BAAEAAIAAgACAAIABAAEAAQABAACAAIAAgACAAIAAgACAAIABAAEAAQABAADAAIAAQAA
AAEAAgADAAQAAgACAAIAAgACAAIAAgACAAQABAAEAAQAAgACAAIAAgAFAAUABgAGAAgA
CQAKAAsACgAKAAoACgAMAAwADAAMAAwADAAMAAsADAAOAA8ADwAMAAwADAAKAAUAAwAD
AAEAAgAEAAUABgAFAAQAAwACAAQAAwACAAEAAQACAAIAAgADAAMABQAFAAUABQACAAIA
AAD///z/+v/7//r/+//8//r/+v/6//r/+v/6//r/+v/7//z//f/+//3//P/7//v//f/+
//7//v8AAP7//P/+/wAAAQAEABMALABFAF8AfACpAOcALgF3Ab4B8QHtAaEBIwGXABcA
pf9R/yn/L/9I/2X/gf+Q/5j/pP+z/77/xv/P/9X/2//e/+L/5v/m/+T/5v/m/+b/5//o
/+r/6//p/+n/6f/p/+n/6v/r/+v/7P/s/+z/7P/q/+r/6//r/+3/7f/t/+3/6//q/+r/
6v/r/+v/6v/q/+z/7P/r/+v/6//q/+n/6P/p/+j/6f/q/+n/6P/n/+b/6P/o/+j/5v/o
/+j/6P/n/+X/5f/l/+X/5f/l/+b/6P/m/+b/5v/m/+b/5//n/+f/5//n/+f/5//l/+X/
5f/l/+b/5//p/+r/6P/o/+j/6f/p/+n/6f/q/+r/6v/q/+r/6f/p/+r/6v/s/+z/6//r
/+n/6f/q/+r/6v/o/+j/6P/o/+j/6P/o/+f/5f/k/+P/5f/l/+T/4//h/+H/4P/f/9//
4P/g/93/3//f/93/3//e/93/3f/c/93/3f/e/+H/4//l/+b/6f/p/+v/7P/u/+7/8f/z
//X/9f/3//n/+//+////AAABAAIAAQAAAAAAAQABAAEAAgAEAAQABAAEAAIAAQABAAEA
AwABAAMAAwAAAAAAAAAAAAIAAgABAAEAAwACAAIAAgABAAAA///+//7/////////////
////AAABAAIAAwADAAMABAAFAAUABgAFAAQABAAGAAYABgAHAAUABgAGAAcABwAIAAgA
CAAIAAkACQAJAAgACAAJAAkACwALAAsACwAKAAkACAAHAAkACgAKAAsADAAMAAwACgAL
AAoACQAGAAgACAAIAAgABgAGAAUABQAHAAYABgAFAAcABgAGAAYABQAEAAQAAwACAAMA
AwAEAAQAAwACAAAAAgABAAEAAQABAAEAAQABAP////////7///8AAAEAAgD/////////
/////v/+//7/AAAAAAAAAAD+//7//v/+//7//v/+//7//v/8//r//P/+//7//v/+//7/
/v/+//7//P/8//z//P/+//7//v/+//7//v/+//7//P/8//z//P/8//z//P/8//r/+v/6
//r/+//8//3//v/9//z/+//6//v//P/9//7/AAAAAAEAAQABAAAAAQABAAMABQAHAAgA
BgAGAAYABgAEAAQABQAGAAkACQAJAAoACAAHAAYABgAHAAYABAADAAIA///+//7/AAAA
AAAAAAAAAAAAAAD///z/+//7//z//v/+//////////////////7//v/9//3/+//6//r/
+P/3//b/9f/0//X/9v/3//j/9v/2//b/9v/4//j/+P/4//j/+f/5//r/+P/4//j/+P/6
//z//v///wAABQASACkARQBgAH8ArQDqAC0BcgGvAdcBwwFpAekAawD3/5X/Uf8v/zT/
Tf9n/37/jP+W/6H/sv/A/8X/yf/P/9T/2v/g/+T/5f/o/+n/6v/n/+b/5v/l/+j/6f/q
/+v/6v/q/+r/6f/m/+b/5v/m/+f/6P/q/+v/6f/p/+n/6f/r/+r/6v/q/+v/6//q/+r/
6P/o/+f/5//q/+r/6v/q/+j/5v/m/+b/6P/o/+j/6P/m/+b/5v/k/+b/5v/m/+X/5//n
/+f/5//l/+P/4v/i/+T/5P/k/+T/5v/n/+f/5//l/+X/5f/l/+f/5//n/+f/5f/l/+b/
5v/k/+T/5P/l/+P/4//j/+T/5f/m/+f/6P/r/+v/7P/s/+v/6v/o/+f/6f/p/+r/6v/o
/+b/5v/m/+T/5P/k/+T/5P/j/+P/4//l/+X/5P/j/+P/4//i/+H/4f/i/+L/3//d/93/
2//d/97/3//h/+L/4P/f/9//4f/l/+f/6P/r/+n/6//s/+7/7v/x//P/9f/1//f/+f/7
//v/+//7//v//v///wAAAgADAAMAAwAEAAMAAgABAAAAAAD////////+//v//P/7//v/
/P/9//7//v/+//3//f/7//r/+v/6//v//P/9//7//P/9//3//f////////8AAAAAAAAA
AP////8AAAEAAQAFAAUABQAGAAUABAADAAMABQAGAAYABwAJAAoACgAKAAoACwALAAsA
DgAOAA8ADwAOAA0ADAALAA0ADQANAA0ADAAMAAsACwAMAAwADAAKAA4ADgAOAAwADAAM
AAwADAAOAA4ADQANAAsACgAKAAkACQAIAAgACAAKAAoACwALAAkACQAIAAgACQAJAAkA
CAAIAAcABwAHAAYABQAEAAMABAAFAAYABgAEAAQABAAEAAUABQAFAAUABQAEAAQABAAE
AAQABAAEAAUABgAHAAgABwAGAAUABAAGAAgACAAIAAYABgAGAAYABAAEAAQABAAFAAYA
BwAIAAcABgAFAAQABgAGAAYABgAGAAYABgAGAAQABAAEAAQABQAGAAcACAAHAAYABQAE
AAUABgAHAAgACAAIAAkACQAIAAgACgALAA4ADwAQABAADgAOAA4ADgAPABAAEgAUABMA
EwATABQAEgARABAAEAASABAADQALAAkABwAHAAgACgAKAAoACgAIAAgACAAHAAgABwAH
AAgACQAKAAwADQAOAA0ADAALAAoACgAJAAkABQAEAAQAAgACAAIAAgACAAMABAAFAAYA
BQAEAAMAAgADAAQABQAGAAYABwAHAAgABgAGAAYABgAIAAoADAALAAwAFwAwAEsAZQCG
ALUA8QA2AYEByAH/AQkCywFTAckAQwDN/3P/Q/8//1T/b/+H/5b/oP+u/73/yv/S/9f/
2//f/+T/6v/y//T/8//0//P/8v/w//D/8f/x//L/8//0//X/8//0//X/9f/0//T/9P/0
//b/9v/3//f/9v/1//T/8//0//T/9f/2//X/9f/0//T/9P/0//P/8//0//T/9P/0//T/
8v/y//L/9P/0//T/9P/y//L/8v/w//L/8v/y//H/8f/x//H/8f/u/+3/7f/u/+//8P/x
//L/8P/x//H/8f/x//H/8f/x//H/8f/x//H/7//v//D/8P/x//L/8//1//P/8//z//T/
9P/0//T/9P/1//X/9v/2//T/9P/z//P/9f/1//b/9v/0//L/8v/y//L/8v/y//L/8v/x
//H/8f/v/+//7v/t/+//7//u/+3/6//s/+z/6f/p/+n/5//p/+n/6f/q/+r/6v/p/+n/
6//v//H/8v/1//P/9f/2//j/+P/7//3///8BAAMABQAHAAcABwAHAAcACwALAAsADAAL
AAsACwAMAAwADAAMAAwADgANAA0ADQALAAkACwALAAwADAAMAAwADAAMAAsACwANAAwA
DAAMAAwADAAMAAwACwALAAoACQAKAAsADAAOAAwADAAMAAsACwAMAA0ADQARABEAEQAS
ABAAEAAQABEAEwAUABQAFQATABQAFAAUABYAFwAXABcAGAAYABkAGQAXABcAFwAXABgA
GQAaABsAGwAaABgAFwAaABoAGgAYABoAGgAaABgAFgAWABYAFgAYABgAFwAXABUAFAAU
ABMAFQAUABQAFAAUABQAFQAVABEAEQAQABAAEwATABMAEgAQAA8ADwAPAA8ADwAPAA8A
DwAPAA8ADgAMAAwADAAMAA0ADQANAA0ADQAMAAwADAAMAAwADAAMAA4ADgAOAA4ADQAM
AAsACgAMAAwADAAMAAoACgAKAAoACgAKAAoACgAMAAwADAAMAAsACgAJAAgACQAKAAsA
DAALAAoACQAIAAoACgAKAAoACgAKAAoACgAIAAgACAAIAAoACgAKAAoACAAIAAgACAAI
AAgACAAIAAoACgAKAAsACgAKAAkACgAMAA4AEAASABAAEAAQABAAEAAQABAAEQASABMA
EwATABQAFAATABIAFAAUABIADwALAAsACQAJAAoACgAKAAoADAAMAAwADAAJAAgABwAH
AAoACgAKAAsACQALAAsACwALAAgACAAHAAcABQAEAAQAAgACAAIAAgACAAIAAgACAAIA
AgACAAIAAgACAAIAAgACAAIAAwADAAIAAgACAAIABAAGAAYABgAHAAYABwAWAC0ASQBm
AIcAuQD8AEkBlgHhARECCwLBAUUBtQAvALn/Xf81/zr/T/9r/4b/lv+g/6//wP/I/83/
0//b/97/5P/q/+7/7v/w//D/8P/v/+7/7v/t/+7/7//w//H/8P/w//D/7//w//D/8P/w
//L/8v/z//P/8f/x//H/8f/z//L/8v/y//H/8f/w//D/8v/y//H/8f/y//L/8v/y//D/
7v/u/+7/8P/w//D/8P/v/+7/7f/q/+z/7P/s/+v/7f/t/+3/7f/s/+v/6//s/+7/7v/u
/+7/7f/t/+z/6//t/+3/7f/t/+3/7f/t/+3/6//r/+z/7P/t/+7/7//x/+//7//v//D/
8P/w//D/8P/x//H/8v/y//D/8P/v/+//8P/x//P/9P/y//D/8P/w//D/8P/w//D/8P/v
/+//7//u/+3/6//p/+r/6//r/+v/6v/q/+n/5f/n/+f/5f/n/+f/5//o/+j/5v/l/+X/
5//r/+3/7v/x/+//8f/y//T/9v/5//v//f///wEAAwAFAAQABQAGAAcACwALAAsADAAL
AAsACwAMAAwADAAMAAwADgANAA0ADQALAAkACwALAAsADAANAA4ADQAMAAoACQALAAoA
CgAKAAoACgAKAAoACAAJAAkACQALAAsACwAMAAoACgAKAAkACQAKAAsACwANAA0ADQAO
AAwADAAMAA0ADwAQABAAEQAPABAAEAAQABIAEwATABMAFAAUABUAFQATABMAEwATABUA
FQAVABUAFgAWABUAFQAWABYAFgAUABYAFgAWABQAFAAUABQAFAAWABYAFQAVABMAEgAS
ABEAEwASABIAEgASABIAEwATAA8ADwAOAA4AEQARABEAEAAOAA0ADQANAA8ADwAPAA8A
DwAPAA8ADgAMAAwADAAMAA0ADQANAA0ACwAKAAoACgAKAAoACgAKAAwADAAMAAwACgAK
AAoACgAMAA4ADgAMAAsACgAJAAgACgAKAAoACgAKAAoACgAKAAgACAAIAAgACgAKAAoA
CgAIAAgACAAIAAgACAAIAAgACgAKAAoACgAJAAgABwAGAAgACAAIAAgABgAGAAYABgAI
AAgACAAIAAoACwALAAwACwAMAAwADAAPABAAEAAQAA4ADgAOAA4AEAARABIAEwAVABUA
FgAWABMAEgASABIAEgAPAA0ADQAJAAkACgAKAAoACgAKAAoADAAMAAsACgAIAAcABwAG
AAcACQAKAA0ADAALAAoABgAIAAcABwAFAAQABAACAAIAAAAAAAAAAAACAAIAAgACAAAA
AAAAAAAAAgACAAIAAgADAAMABAAEAAMAAgABAAAABAAGAAkACAAJABAAIwA/AFgAcQCb
ANQAGQFgAacB4QHvAbsBSwHDAEMA0/91/z3/MP8//1v/eP+M/5j/pf+2/8T/y//R/9f/
3P/e/+L/6P/p/+z/7f/u/+z/7P/t/+3/7//v/+//7//x//L/8//z//D/8P/w//D/8v/y
//P/8//y//H/8P/v//H/8P/w//D/8f/x//D/8P/u/+7/7f/t/+//8P/x//L/8P/u/+7/
7v/u/+7/7v/u/+7/7v/u/+z/7P/s/+z/6//s/+3/7v/v/+z/6//r/+z/7P/s/+z/7P/u
/+//7//v/+3/7f/t/+3/7f/t/+3/7f/t/+3/7v/u//D/8P/w//H/8f/x//H/8v/w//D/
8P/w//P/8//0//T/9P/0//P/8//z//P/9P/0//b/9P/0//T/8f/w/+//7v/w/+//7//v
/+//7//u/+3/6//r/+r/6f/r/+z/7P/p/+v/6//p/+v/6//r/+z/7P/r/+n/6P/p/+n/
6//s/+//8f/z//T/9v/0//f/+f/7////AQADAAUABgAHAAgACQAJAAkACQAKAA0ADQAN
AA4ADQAMAAsACgALAAsADAANAA8ADQAPAA8ADQAMAAsACgAMAAwACwALAAkACAAIAAgA
CQAKAAsADAAKAAsACwALAAsACwALAAwADAAMAAwACwAKAAoACgAJAAwADQAOABAAEAAQ
ABAAEQATABQAFAAVABUAFgAWABYAFQAVABQAEwAWABYAFwAXABkAGQAZABkAGQAZABkA
GQAaABoAGQAZABgAGAAYABYAGgAaABoAGAAWABYAFgAWABYAFgAVABUAFgAWABcAFwAW
ABQAEwASABUAFgAYABkAFgAVABMAEgATABMAEwASABQAEwATABMAEgARABAADwAQABEA
EgASABAAEAAQABAADwAPAA8ADwAPAA4ADgAOAAwADAAMAAwADAAMAAwADAANAA4ADwAQ
ABAADgAOABAADgAOAA4ADgAOAA4ADgAOAA4ADgAOAA4ADAAMAAwADAAMAAwADAAMAAwA
DAAMAAwACgAKAAoACgAMAAwADAAMAA4ADgAOAA4ADgAOAA4ADgAPAA8AEAAQABIAEwAU
ABUAFAAUABQAFAAWABYAFgAWABcAGAAZABkAGwAcABwAGwAZABgAFwAUABMAEQARAA8A
DwAQABAAEAAQABAAEAAQABIAEQAQAA8ADAAMAAsACgANAA0ADwAPABEAEQAOAA4ACwAL
AAkACAAJAAgACQAKAAgACAAIAAgACAAIAAgACAAKAAoACgAKAAgACAAIAAkACQAKAAoA
CgAOAA4ADgAOABAADwAQABsANABRAGkAiAC7APkAQAGNAdgBEQIdAt8BZQHbAFUA3f9/
/0v/Q/9Y/3f/j/+a/6D/rP+5/8j/1v/d/+X/6f/s/+z/9P/2//b/+P/4//j/+v/6//v/
+//5//n/+f/5//v//P/9//3/+//6//n/+P/5//r//P/9//3//f/9//3//f/8//z//P//
/////v/+//z//P/7//v//P/8//z//P/+//z//P/8//r/+v/6//r/+//8//3//P/9//z/
+//5//r/+//8//3//P/7//v//P/6//r/+v/6//3///8AAAEAAAD///7//f//////////
//////8AAAAAAAAAAAAAAQADAAMAAwAEAAIAAgACAAIABQAFAAYABgAGAAYABQAFAAUA
BQAGAAYABwAGAAcACAAEAAQABAAEAAUABQAGAAcABwAHAAYABQAFAAUABAADAAUABgAG
AAMAAQABAP//AQADAAMABAAEAAYABQAFAAcABwAJAAoADQAPABEAEgAUABIAFQAXABkA
GQAbAA==
         </WaveFormData>
      </LeadData>
      <LeadData>
         <LeadByteCountTotal>10000</LeadByteCountTotal>
         <LeadTimeOffset>0</LeadTimeOffset>
         <LeadSampleCountTotal>5000</LeadSampleCountTotal>
         <LeadAmplitudeUnitsPerBit>4.88</LeadAmplitudeUnitsPerBit>
         <LeadAmplitudeUnits>��V</LeadAmplitudeUnits>
         <LeadHighLimit>2147483647</LeadHighLimit>
         <LeadLowLimit>268435456</LeadLowLimit>
         <LeadID>V6</LeadID>
         <LeadOffsetFirstSample>0</LeadOffsetFirstSample>
         <FirstSampleBaseline>0</FirstSampleBaseline>
         <LeadSampleSize>2</LeadSampleSize>
         <LeadOff>FALSE</LeadOff>
         <BaselineSway>FALSE</BaselineSway>
         <ExcessiveACNoise>FALSE</ExcessiveACNoise>
         <MuscleNoise>FALSE</MuscleNoise>
         <LeadDataCRC32>401731598</LeadDataCRC32>
         <WaveFormData>
CgAKAAoACgAKAAoACgAKAAsADAANAA4ADgAOAA4ADgAQABAAEAAQABIAEgASABIAEAAQ
ABAAEAARABIAEwAUABIAEgASABIAFAAUABQAFAAUABQAFAAUABIAEgASABIAFAAUABQA
FAATABIAEQAQABIAEgASABIAEgASABIAEgARABAADwAOABAAEAAQABAADwAOAA0ADAAM
AAwADAAMAAwADAAMAAwACgAKAAoACgAMAAwADAAMAAoACgAKAAoACgAKAAoACgAIAAgA
CAAIAAYABgAGAAYABwAIAAkACgAIAAgACAAIAAgACAAIAAgACAAIAAgACAAGAAYABgAG
AAgACAAIAAgABwAGAAUABAAGAAYABgAGAAgACAAIAAgABwAGAAUABAAGAAYABgAGAAYA
BgAEAAQABwAHAAcABwAIAAgACgALAAkACQAJAAoACwAKAA0ADgAMAA0ADgAOAA4ADgAQ
ABAADgAOAA0ADQAJAAcABgAGAAkACgALAAwACgAKAAkACAAKAAkACAAHAAkACQAJAAkA
BwAHAAgACQALAAsACQAIAAYAAgABAP//AQABAAAAAAAAAP////////3//f/9//3//v8A
AAEAAQD//////////wEAAgACAAIAAQABAAEAAQAAAP7//v8CAA8AJgA9AFMAcgCbANAA
DAFOAYwBsgGlAV0B+QCRADEA1/+Y/4D/h/+X/6r/tP+7/8P/zf/U/9j/3f/i/+b/6v/s
/+//8f/v/+//7v/u/+7/8P/w//D/8P/v//D/8P/w//D/8P/w//D/8v/y//L/8//y//H/
8P/v/+//8P/x//L/8f/x//H/8f/x//D/8P/w//L/8v/y//L/8f/w/+//7v/w/+//7//v
/+3/7v/u/+7/7v/t/+3/7f/v/+//7//v/+3/7f/t/+3/7f/u/+//8P/w/+//7v/t/+3/
7f/t/+3/7f/t/+3/7f/s/+z/7P/s/+3/7v/v//D/7//v/+//8P/w//D/8P/x//P/8//0
//T/9f/0//P/8v/z//X/9v/3//b/9//3//f/9//3//j/+P/6//v/+//7//r/+v/5//j/
+f/6//v//f/7//v/+//7//z//P/7//v//f/9//7//v/+//3//f/8//3//v8AAAEAAAAB
AAEAAQABAAIAAgADAAYABwAIAAkACAAIAAcABwAKAAoACwAMAAsACgAJAAgACgAJAAkA
CQAJAAoACgAJAAYABQAFAAUABwAHAAYABgAEAAMAAgACAAIAAQABAAMAAwADAAIAAQD/
//7//v/+////AAABAAIAAAAAAAAAAQADAAMAAwACAAIAAgAEAAYABQAEAAMAAQACAAUA
BgAHAAYABwAJAAYACAAIAAgACAAIAAkACQAKAAgACAAJAAkACQAKAAsADAAKAAoACgAL
AAsACwALAAsACwAMAAwADAAJAAkACAAHAAgACgAMAA0ACwAJAAkACQAJAAgACAAIAAgA
CQAJAAgABgAFAAUABQAHAAcABwAHAAUABAADAAMABQAFAAQABAADAAMAAwADAAIAAQAB
AAEAAwADAAUABQAEAAIAAAD+//7//v///wIAAQABAAEAAQD9//3//f/9//7/AAABAAIA
AQD+/////v/+//7//v/+/wAAAAAAAAAA/v/+//7//v8AAAAAAAAAAP7//v/+//7//v/+
//7//v8AAAAAAAAAAP7//v/+//7//v/+//7//v/+//7//v/+//7//v/+//7//v/+////
///9//3//v/+/wEAAwAEAAUAAwAEAAQAAgAEAAQABAAFAAgACAAIAAgACAAIAAgACAAI
AAkACAAHAAUABAADAAIAAgACAAMABAAEAAQABAADAAIAAQABAAEAAwADAAMAAwACAAMA
AwADAAMAAgABAP7/AAD////////9//z/+//5//v/+//7//v/+f/5//n/+v/6//n/+f/5
//r/+//8//7//P/8//3//f8BAAEAAAAAAAAA/P/7/wQAFwAtAEQAXQCEALYA8gA0AXIB
nwGnAXsBIQG/AGEABgC0/43/hf+M/57/sf+5/8H/yv/U/9n/3P/c/97/4v/n/+v/7f/t
/+z/7P/s/+r/6v/q/+r/7P/u/+//8P/v/+7/7f/s/+z/7P/s/+3/7//v/+//7//s/+z/
7P/s/+//7//v/+//7f/s/+z/7P/u/+7/7v/u//D/8P/w//D/7//t/+z/6//s/+7/7//w
/+//7f/s/+v/7f/t/+3/7f/v/+//7//v/+z/7P/s/+z/7//v/+//7//t/+3/7f/t/+3/
7f/t/+3/8P/w//D/8P/v/+7/7f/s/+7/7//w//L/8P/w//D/8f/x//H/8v/y//T/9P/0
//T/8v/z//P/8//1//f/+P/5//f/9//4//j/+P/5//n/+f/7//z//P/8//r/+v/6//v/
/f/9//3//f/+//7//f/9//3//f/+//7//////wAAAAD+//7//////wEAAwAEAAUAAwAE
AAQABQAGAAcACAAJAAwADAALAAsACgAKAAsADAAOAA4ADgAOAA4ADQANAA0ADQAOAA4A
DQAOAA0ADQANAAwACwAJAAgACgAJAAgACAAGAAUABQAHAAcABwAGAAUABwAGAAYABgAF
AAQAAwACAAQABAAEAAUAAwADAAMAAgAEAAQABgAIAAYABgAGAAUAAwAFAAUABQAHAAkA
DAAKAAoACgAKAAoACAAJAAkACgAMAAwADQANAAoACgAKAAoACwAMAA0ADwANAA0ADQAN
AA0ADgAOAA4ADwAPAA4ADQAMAAwADAALAAwACwAMAA0ACwAKAAoACgAKAAsACwAKAAwA
CwALAAsACQAJAAkACQALAAoACQAJAAkACQAIAAgABwAHAAcABwAIAAcABwAHAAUABQAH
AAcACAAIAAgACAAFAAQABAAGAAcABwAHAAcABwAHAAcABwAGAAYABQAEAAcACAAHAAgA
BgAGAAYABgAGAAYABgAGAAgACAAIAAgABwAGAAUABAAFAAYABwAIAAcABgAFAAQABgAG
AAYABgAGAAYABgAGAAQABAAEAAQABgAGAAYABgAFAAQAAwACAAIAAgADAAMABAAFAAcA
CAAKAAsACwALAA0ADgAOAAwADQAMAAsACwAOAA4ADgAOABAAEAAQABAADQANAAsACQAJ
AAoACwAMAAoACgALAAwACgAKAAoACQAJAAkACgALAAoACQAIAAcACgALAAsACwAJAAgA
BwAEAAIAAQABAAEAAgACAAIAAQD//////////wAAAQACAAQAAgABAAEAAQABAAEAAQAC
AAIAAgADAAMAAQABAAIAAgAEAAYABwAQACMAOQBOAGUAiAC4APAALgFqAZsBoQFnAQUB
nwBFAPD/qP9//3n/hv+a/63/s/+5/8T/0P/b/+D/5v/o/+r/6//r/+3/8P/w//H/8v/y
//L/8v/y//L/8v/x//D/8f/y//P/9P/y//L/8v/z//P/8//z//P/9P/0//T/9P/0//P/
8v/x//L/8v/z//T/8v/y//L/8v/w//D/8P/w//L/8f/x//H/7//w//D/8P/y//H/8f/x
//H/8f/x//H/8f/x//H/8f/y//L/8v/y//L/8f/w/+//8f/x//H/8f/x//H/8f/x//D/
8P/w//D/8v/y//L/8v/y//H/8P/w//H/8v/z//X/8//z//T/9P/2//b/9v/2//j/+f/5
//n/+f/5//j/9//4//n/+//8//r/+//7//v/+//8//z//P/+//7//v////7//f/8//v/
/v/+//3//f/9//3//v/+//3//f/+//7/AAAAAAEAAQAAAAEAAQABAAIABAAFAAcABwAH
AAcABwAKAAoACQAJAAoACgALAAwACgAKAAoACgAMAAsACwALAAkACgAKAAkACAAHAAcA
BwAJAAkACAAIAAcABQADAAIABAADAAMABQADAAMAAgABAAEAAAAAAAAAAQACAAMABAAD
AAIAAQABAAMAAwADAAIAAAAAAAIABAAEAAQABAADAAIABQAGAAcABgAHAAkABgAHAAgA
CQAKAAgACQAJAAoADAAMAA0ADQAMAAwADAAMAAoACgAKAAsADQANAA0ADQAMAAwACwAK
AAsACwAKAAkACwAMAA0ADQALAAkACQAJAAsACgAKAAoACQAJAAgABgAIAAcABwAHAAcA
BwAHAAcABQAEAAMAAwAEAAUABQAGAAYABQAEAAMABAADAAMAAwADAAMABQAFAAMAAgAB
AAAAAAAAAAEABAAEAAMAAgABAAEAAQABAAEAAQACAAIAAgABAAAA//8AAAIAAgACAAIA
AAAAAAAAAAAAAAAAAAAAAAIAAgACAAIAAQAAAP///v///wAAAQACAAEAAAD///7//v/+
//7//v8AAAAAAAAAAP7//v/+//7/AAAAAAAAAAAAAAAA/v/+////////////AQACAAUA
BwAEAAMAAgACAAMAAgAFAAYABAAFAAYABgAGAAYACAAIAAgACAAHAAcAAwABAAAAAAAB
AAIAAwAEAAMABAAEAAQABAADAAIAAQADAAMAAwADAAEAAQACAAMABQAFAAMAAgD///z/
/P/7//v/+//6//r//P/7//v/+//5//n/+f/5//v//P/8//v/+f/5//n/+f/5//r/+v/6
//3//f/9//3/+v/6//j/+v8HAB4ANQBJAGQAiwC+APoAPAF4AaABmQFZAfUAjwAxANf/
kv94/33/if+g/7L/uf+//8f/0P/U/9f/3P/g/+b/6P/r/+3/7f/r/+r/6v/q/+v/7P/t
/+7/7f/u/+7/7v/u/+7/7v/u//D/8P/w//H/8P/v/+7/7f/t/+7/7//w/+//7//v/+//
7//u/+7/7v/w//D/8P/w/+//7v/t/+z/7f/t/+7/7//u/+7/7f/s/+7/7f/t/+3/7//v
/+//7//u/+3/7P/r/+v/7P/t/+7/7f/t/+3/7f/t/+3/7f/t/+//7//v/+//7//u/+3/
7P/t/+7/7//w/+//7//v//D/8P/w//D/8f/x//H/8v/y//L/8v/y//L/8//1//b/9//2
//f/9//3//f/9//4//j/+P/5//n/+f/4//j/9//2//f/+P/5//v/+f/5//n/+f/6//r/
+f/5//v/+//8//z//P/7//v/+v/7//z//v////3///8AAAEAAQACAAIAAwAGAAcACAAJ
AAgACAAHAAcACQAKAAwADgANAAwACwAKAAwACwALAAsADQAOAA4ADQAKAAkACQAJAAkA
CQAIAAgACAAHAAYABgAEAAMAAwAFAAcABwAGAAUAAwACAAIAAgADAAQABQAGAAQABAAE
AAUABQAFAAUABAAGAAYACAAKAAkACAAHAAUABgAJAAoACwAKAAsADQAKAAoACgAKAAoA
DAANAA0ADgANAAwADAALAAsADAANAA4ADAAMAAwADQANAA0ADQANAA0ADgAOAA4ACwAL
AAoACQALAAwADQANAAsACQAJAAkACwAKAAoACgAMAA0ADQAMAAsACQAIAAcACQAJAAkA
CQAHAAYABQAFAAcABwAGAAYABwAHAAcABwAEAAMAAwADAAUABQAHAAcABQAEAAMAAgAD
AAIAAgAEAAMAAwADAAMAAQABAAEAAQADAAQABAAEAAUAAgABAAAAAgACAAIAAgACAAIA
AgACAAAAAAAAAAAAAgACAAIAAgAAAAAAAAAAAAAAAAAAAAAAAgACAAIAAgABAAAA///+
////AAABAAIAAAAAAAAAAAAAAAAAAAAAAAIAAgACAAIAAAD+//7///8AAAEAAgAEAAIA
BAAFAAUABQAFAAYABgAGAAgACAAIAAgACAAHAAYABwAKAAsADAALAAkACAAFAAMAAgAC
AAIAAwAEAAUABwAHAAYABQAEAAUABAADAAMAAwADAAMAAwADAAQABQAFAAUAAwACAAEA
/P/8//v/+//9//z//P/8//v/+//7//v/+f/5//n/+f/8//z/+//7//v/+//7//v//v/+
//7///////3//f/8//z//P/8/wcAHAAzAEkAYACFALQA7gAsAWoBmAGZAV0B/QCVADkA
4/+a/3j/ef+H/5z/sP+3/7n/w//M/9T/1//c/+T/5v/m/+n/6//r/+v/6v/q/+r/7P/s
/+z/7P/r/+z/7P/s/+7/7v/u/+7/7v/u/+7/7//t/+3/7f/t/+3/7v/v//D/8P/v/+7/
7f/t/+z/7P/s/+7/7v/u/+7/7P/s/+z/7P/t/+3/7v/v/+7/7v/t/+z/7v/t/+3/7f/t
/+3/7f/t/+v/6//r/+v/6//s/+3/7v/u/+3/7P/r/+3/7f/t/+3/7//v/+//7//v/+7/
7f/s/+3/7v/v//D/8P/v/+7/7v/w//D/8P/x//H/8f/y//L/8v/y//L/8v/0//X/9f/1
//T/9f/1//X/9//3//j/+P/4//n/+f/5//j/+P/3//b/9//4//n/+//5//n/+f/5//r/
+v/5//n/+f/5//r/+v/6//n/+f/4//n/+v/8//3//f///wAAAQABAAIAAgADAAQABQAG
AAcACAAIAAcABwAJAAoADAAOAA0ADAALAAoADAALAAsACwANAA4ADgANAAoACQAJAAkA
CwALAAoACgAIAAcABgAGAAgABwAHAAkABwAHAAYABQAFAAQABAAEAAQABAAEAAQAAgAC
AAIAAwAGAAcACAAIAAYABgAIAAoACgAKAAoACQAJAAsACwALAAkACwAOAAwADgAOAA4A
DgAMAA0ADQAOAAwADAANAA0ADgAOAA4ADgAMAAwADAANAA8ADwAPAA8ADwAQABAAEAAN
AA0ADAALAA0ADgAPAA8ADgALAAoACQAKAAoACwAMAAwADQANAAwACgAJAAkACQAJAAkA
CQAJAAcABgAFAAUABQAFAAQABAAHAAcABwAHAAQAAwADAAMABQAFAAcABwAFAAQAAwAC
AAMAAgACAAQABQAFAAUABQADAAMAAwADAAMABAAEAAQAAQAAAP//AAABAAIAAwAEAAQA
BAAEAAQAAwACAAEAAAABAAIAAwAEAAIAAgACAAIAAgACAAIAAgAAAAAAAAAAAAAAAAAA
AAAAAgACAAIAAgABAAAA///+////AAABAAAAAgADAAMAAwABAAIAAgAEAAYABwAIAAkA
CAAIAAYACAAHAAYABgAGAAgACAAIAAoACgAKAAoACQAKAAkACAAIAAUABAADAAIABAAF
AAYABgAGAAYABQAEAAEAAQABAAEAAgADAAQABgAGAAUABAABAAIAAQD+//7/+//7//v/
+v/4//j/9//3//j/+f/6//v/+v/5//n/+P/5//n/+f/5//n/+f/6//r/+v/7//v/+//9
//7/AAAAAP7///8GABsAMwBOAGkAjgC+APoANAFsAZEBhQE7AdUAcQAbAMr/jP9v/2//
fv+U/6X/rf+1/8L/yv/R/9b/1v/a/97/4//n/+n/6v/q/+v/7P/r/+r/6f/o/+v/7P/s
/+z/6v/q/+r/6v/o/+j/6P/p/+r/6//s/+3/6v/q/+r/6v/t/+3/7f/t/+3/7P/s/+z/
6v/q/+r/6v/s/+z/7P/s/+z/6//r/+v/6//s/+z/7P/s/+v/6//r/+n/6f/p/+n/6//r
/+v/6//p/+j/5//m/+n/6f/p/+n/6//r/+v/6//p/+n/6f/p/+z/7P/s/+z/6v/q/+r/
6v/r/+v/6//s/+r/6v/q/+v/7v/v//H/8v/0//T/9P/0//P/8//y//H/8//1//b/9//2
//X/9f/0//T/9f/1//X/9f/2//b/9v/4//j/+P/5//v/+//7//v/+v/6//n/+f/7//v/
/P/8//////8AAAAA///+//7//f/+/wEAAwAFAAQABAADAAMABgAHAAgACQAKAAoACQAJ
AAkACAAIAAgACwAMAA0ADgAMAAsACwALAAkACgAKAAkACAAHAAcABwAEAAMAAQAAAAEA
AQABAAIABAADAAMABQACAAEA///9/wAAAAABAAIAAgACAAIAAgAEAAQABAAFAAMAAwAD
AAIAAAAAAAIABAAGAAYABgAFAAMABQAFAAUAAwAFAAgABgAHAAgACQAKAAgACQAJAAoA
DAAMAA0ADQALAAoACQAIAAoACgAKAAsACQAJAAkACQAHAAgACAAIAAgACQAJAAkACAAI
AAgABwAIAAcACAAJAAcABgAGAAYABAAFAAUABAAFAAUABgAHAAYABQAEAAMABQAEAAMA
AwADAAMAAgACAAIAAQAAAP///////wAAAQAAAP//AAD//wEAAAD///7//f/8//z//v/+
//3//P/7//z//f/+/////v/+//3//P/9//7////+//z//P/8//z//P/8//z//P/+//7/
/v/+//3//P/7//r//P/8//z//P/8//z//P/8//r/+v/6//r//P/8//z//P/6//r/+v/6
//v//P/9//z//P/9//3//f/9//7//v8AAAMAAwADAAMAAwACAP//AAACAAIAAwAEAAQA
BAAEAAYABAAEAAQAAwAEAAMAAgACAAEAAAD///7/AAABAAIAAgAAAAAA///+////////
////AAABAAIABAACAAEAAAD9//3//f/7//z/+f/5//n/+P/2//b/9f/1//b/9//4//n/
9v/1//X/9P/2//f/+P/5//f/9//4//j/9v/3//f/9//5//r/+v/4//b///8SACkAPwBe
AIUAsgDsACoBZgGYAaUBcwEXAa8ATwDz/6b/fv95/4P/lP+k/63/tf+//8r/0v/X/9j/
2v/c/97/4//p/+v/6f/o/+j/6P/o/+j/6P/o/+n/6v/q/+r/6P/o/+j/6P/q/+r/6v/r
/+v/6//r/+v/6P/o/+j/6P/r/+v/6//r/+n/6P/o/+j/6v/q/+r/6v/q/+r/6v/q/+j/
5//n/+f/6f/q/+r/6v/o/+f/5//n/+f/5//n/+f/6f/p/+n/6f/m/+b/5v/m/+n/6f/p
/+n/5//n/+f/5//p/+n/6f/p/+j/6P/o/+j/6P/o/+j/6P/r/+v/6//s/+r/6v/q/+v/
7f/t/+7/7v/w//D/8P/w/+7/7//v/+//8P/x//H/8f/x//H/8v/y//L/8//z//P/9f/2
//b/9v/0//T/9P/1//f/9//3//f/9v/2//X/9f/3//f/+P/4//n/+f/6//r/+//8//7/
//8BAAMABAAFAAMABAAEAAUABgAHAAgACQAKAAoACQAJAAgACAAJAAoADAAMAAwADAAK
AAkACQAJAAkACgAKAAkACgAJAAkACQAIAAcABQAEAAUABQAFAAYABAADAAMABQAFAAUA
BAADAAUABAAEAAQAAwACAAEAAAABAAIAAwAFAAUABQAFAAQABAAEAAYACAAIAAgACAAH
AAUABwAHAAcABwAJAAwACgAKAAoACgAKAAoACwALAAwADAAMAA0ADQAMAAwADAAMAA4A
DgAOAA8ADQANAA0ADQANAA4ADgAOAA8ADwAOAA0ADAAMAAwACwAMAAsADAANAAsACgAK
AAoACgALAAsACgAKAAkACQAJAAgABwAGAAUACAAIAAgACQAHAAcABgAGAAcABwAHAAcA
BgAFAAUABQADAAMABQAFAAcABgAFAAQAAwACAAIABAADAAMAAwADAAIAAwAEAAUABAAE
AAMAAgAFAAQABQAEAAIAAgACAAIAAgACAAIAAgAEAAQABAAEAAMAAgABAAAAAgACAAIA
AgAAAAAAAAAAAAIAAgACAAIAAgACAAIAAgAAAAAAAAAAAAIAAgACAAIAAAAAAAAAAAAA
AAAAAAAAAP//AAACAAMAAgABAAEAAAADAAUABgAHAAUABgAGAAQABgAGAAYABwAIAAgA
CAAIAAgACAAIAAgACAAJAAgABwAFAAQAAwACAAQABAAFAAYABgAGAAYABQACAAEAAQAB
AAIAAwAEAAUABAAFAAUABQADAAIAAQD+//7//f/9//3/+v/6//r/+f/7//v/+//7//n/
+f/5//r//P/7//v/+//7//v/+//8//r/+v/7//v//f////7//v/8//r/+/8EABkAMQBG
AGMAigC+APoAOgF4AaUBpQFtAREBqwBPAPL/pv+F/4P/jv+e/7H/uf+//8r/1P/Z/9r/
3P/i/+T/5f/r/+//7f/s/+z/7P/q/+r/6v/q/+3/7v/u/+7/7v/u/+7/7v/u/+7/7v/v
//H/8f/x//H/7v/u/+7/7v/x//H/8f/x/+//7v/u/+7/7v/u/+7/7v/w//D/8P/w/+//
7f/s/+v/7P/u/+//8P/v/+3/7P/r/+v/6//r/+v/7f/t/+3/7f/q/+r/6v/q/+3/7f/t
/+3/6//r/+v/6//t/+3/7f/t/+7/7v/u/+7/7P/s/+z/7P/v/+//7//w/+7/7v/u/+//
8f/x//L/8v/0//T/9P/0//L/8//z//P/9f/3//j/+f/3//f/+P/4//j/+f/5//n/+//8
//z//P/6//r/+v/7//3//f/9//3//P/8//v/+//7//v//P/8//3//f/+//7//P/8//3/
/f///wEAAgADAAEAAgACAAMABgAHAAgACQAMAAwACwALAAoACgALAAwADgAOAA4ADgAO
AA0ADQANAA0ADgAOAA0ADgANAA0ADQAMAAsACQAIAAkACQAJAAoACAAHAAcACQAHAAcA
BgAFAAcABgAGAAYABAAEAAQABAAFAAYABwAJAAgABwAGAAQABgAGAAgACgAKAAoACgAJ
AAUABwAHAAcACQALAA4ADAAKAAoACgAKAAwADQANAA4ADAAMAA0ADQAMAAwADAAMAA4A
DgAOAA8ADQANAA0ADQANAA4ADgAOAA4ADwAPAA8ADgAOAA4ADQAOAA0ADgAPAA0ADAAM
AAwADAANAA0ADAAMAAsACwALAAkACQAJAAkACgAKAAoACwAJAAkACAAIAAkACQAJAAkA
CgAJAAkACQAIAAcACAAHAAgACAAIAAgABQAEAAQABgAFAAUABQAFAAQABQAGAAcABgAG
AAUABAAHAAgACQAIAAUABAADAAIABAAEAAQABAAGAAYABgAGAAQABAAEAAQABgAGAAYA
BgAEAAQABAAEAAQABAAEAAQABgAGAAYABgAEAAQABAAEAAYABgAGAAYABAAEAAQABAAG
AAYABAAEAAcABwAHAAcABgAGAAgACQAKAAsADAAOAA0ACgALAAoACgALAAwADAANAA4A
EQASABAAEAAPAA8ADgANAA0ADgANAAwACwAKAA0ADgAOAA4AEAAPAA4ADQAMAAsACgAJ
AAoACwANAA8ADgANAAoACAAJAAYABgAFAAUABQAEAAQAAgABAAEAAQADAAMAAwADAAEA
AgACAAEAAwADAAMAAwAFAAYABgAGAAUABQAFAAUACAAIAAoACAAHAAwAGwAxAEYAXQB+
AKwA5AAgAVwBkQGhAXkBIQG7AF0ACgC8/4v/f/+E/5b/q/+3/7//yv/Y/9//5P/o/+r/
7P/v//H/9f/2//b/9//4//f/9v/1//T/9//4//j/+P/6//r/+v/6//j/+P/4//n/+//7
//v/+//4//j/+P/4//n/+f/5//n/+//6//r/+v/5//j/9//2//f/+P/5//r/+P/3//f/
9//5//r/+v/6//z/+//7//v/+v/5//j/9//4//n/+v/7//j/+P/4//j/9//3//f/9//5
//n/+f/5//f/9//3//f/+v/6//r/+v/6//r/+v/6//3//f/9//7/AAAAAAAAAQAAAP//
///+/wIAAgACAAIAAAABAAEAAQAEAAUABQAFAAUABQAGAAYABQAFAAQAAwAEAAYABwAI
AAgACAAIAAkABwAHAAcABwAKAAoACQAJAAkACQAKAAoACQAJAAoACgAIAAgACQAJAAkA
CwAMAA0ADwAQABAAEQAQABEAEgATABUAFgAWABcAGAAYABkAGgAYABgAGAAYABoAGQAZ
ABkAGAAYABcAFQAXABcAGAAZABcAFwAWABYAFAATABIAEgAUABMAEwAVABIAEQAPAA0A
DgAOAA8AEAASABIAEgASABIAEgASABMAEwATABMAEgARABAAEQASABQAFAAUABMAEQAT
ABMAEwATABUAGAAWABgAGAAYABgAFwAXABYAFgAYABgAGQAZABoAGgAaABoAGgAaABoA
GwAbABsAGwAbABkAGgAaABoAGgAbABsAGwAZABoAGwAbABsAGQAZABkAGwAaABoAGgAX
ABcAFgAUABYAFwAZABsAGgAZABgAFwAZABgAFwAXABcAFwAWABYAFAATABIAEQASABMA
FQAXABYAFQAWABUAFQAUABMAEgASABIAEwAWABQAEwASABEAEQARABEAEQATABQAFAAU
ABUAFAATABQAEgASABIAEgAUABQAFAAUABQAFAAUABQAEwASABEAEAASABIAEgASABIA
EgASABIAEAAQABAAEAAQABAAEAAQABEAEgATABQAFgAUABQAFQAVABUAFQAWABQAFgAX
ABcAFQAVABYAFgAVABgAGQAaAB0AHgAeAB4AHgAgACAAIAAfAB0AHAAZABkAGAAYABgA
GAAYABgAGQAaABoAGgAaABsAGgAZABkAGAAXABYAFQAVABYAFwAXABgAFwAXABcAEgAS
ABEAEQATABIAEgASAA8ADwAPAA8ADwAPAA8ADwASABIAEQARAA8ADwAPAA8AEgASABIA
EwAXABkAFwAWABYAFAAQABcALABFAFsAdgCfANAADAFMAYwBxAHRAZ8BPwHXAHMAEwDE
/5j/jf+X/67/vv/D/8n/0f/c/+T/7//0//r//v8AAP//AwAFAAUABAAEAAQABAAEAAQA
BAADAAQABAAEAAUABgAHAAgABwAGAAUABQAFAAUABQAFAAUABgAHAAgABwAHAAcABwAJ
AAgACAAIAAcABgAFAAQABgAGAAYABgAGAAUABQAFAAMABAAEAAQABQAFAAYABwAGAAUA
BAADAAYABwAIAAkABgAGAAYABgAGAAUABAADAAUABwAJAAsACgAJAAgABwAIAAgACAAI
AAoACgAKAAoACwALAAsADAAOAA4ADgAPAA4ADQANAAwAEAAQABAAEAAQABEAEQARABAA
EQARABEAFAAVABcAGAAWABcAFwAXABgAGgAbABwAGgAaABoAGwAZABkAGQAZAB0AHgAe
AB8AHQAdAB4AHgAfAB8AIAAgAB4AHgAfAB8AHwAhACIAIwAkACYAJwApACcAJwAnACcA
KAAqAA==
         </WaveFormData>
      </LeadData>
   </Waveform>
</RestingECG>
