# Supplementary material for: Detection of Left Atrial Enlargement Using a Convolutional Neural Network-Enabled Electrocardiogram
Source: Front Cardiovasc Med. 2020 Dec 17;7:609976. doi: 10.3389/fcvm.2020.609976 (PMC7773668; doi:10.3389/fcvm.2020.609976)
Supplement: Supplementary file 1 [file Data_Sheet_1.ZIP › hyp/1802030006_28_0000000S.XML]

<?xml version="1.0" encoding="Windows-1252"?>
<!DOCTYPE RestingECG SYSTEM "restecg.dtd">
<RestingECG>
   <PatientDemographics>
      <PatientID>1802030006</PatientID>
      <PatientAge>77</PatientAge>
      <AgeUnits>Years</AgeUnits>
      <Gender>Female</Gender>
      <PatientLastName>qujianhuan</PatientLastName>
   </PatientDemographics>
   <TestDemographics>
      <DataType>Resting</DataType>
      <Site>1</Site>
      <AcquisitionDevice>MAC55</AcquisitionDevice>
      <Status>Unconfirmed</Status>
      <Priority>Normal</Priority>
      <AcquisitionTime>09:07:42</AcquisitionTime>
      <AcquisitionDate>06-13-2016</AcquisitionDate>
      <CartNumber>1</CartNumber>
      <AcquisitionSoftwareVersion>009C</AcquisitionSoftwareVersion>
      <XMLSourceVersion>MAC5000 v1.0</XMLSourceVersion>
   </TestDemographics>
   <RestingECGMeasurements>
      <VentricularRate>63</VentricularRate>
      <AtrialRate>63</AtrialRate>
      <PRInterval>152</PRInterval>
      <QRSDuration>92</QRSDuration>
      <QTInterval>444</QTInterval>
      <QTCorrected>454</QTCorrected>
      <PAxis>40</PAxis>
      <RAxis>65</RAxis>
      <TAxis>46</TAxis>
      <QRSCount>11</QRSCount>
      <QOnset>218</QOnset>
      <QOffset>264</QOffset>
      <POnset>142</POnset>
      <POffset>184</POffset>
      <TOffset>440</TOffset>
      <ECGSampleBase>500</ECGSampleBase>
      <ECGSampleExponent>0</ECGSampleExponent>
   </RestingECGMeasurements>
   <Diagnosis>
      <Modality>Resting</Modality>
         <StatementCount>3</StatementCount>
         <LabelText>12SL ��ϳ���</LabelText>
      <DiagnosisStatement>
         <StmtFlag>ENDSLINE</StmtFlag>
         <StmtText>�������</StmtText>
      </DiagnosisStatement>
      <DiagnosisStatement>
         <StmtFlag>ENDSLINE</StmtFlag>
         <StmtText>��������ST����T���쳣</StmtText>
      </DiagnosisStatement>
      <DiagnosisStatement>
         <StmtFlag>ENDSLINE</StmtFlag>
         <StmtText>�쳣 ECG</StmtText>
      </DiagnosisStatement>
   </Diagnosis>
   <Waveform>
      <WaveformType>Rhythm</WaveformType>
      <WaveformStartTime>0</WaveformStartTime>
      <NumberofLeads>8</NumberofLeads>
      <SampleType>CONTINUOUS_SAMPLES</SampleType>
      <SampleBase>500</SampleBase>
      <SampleExponent>0</SampleExponent>
      <HighPassFilter>16</HighPassFilter>
      <LowPassFilter>150</LowPassFilter>
      <ACFilter>NONE</ACFilter>
      <LeadData>
         <LeadByteCountTotal>10000</LeadByteCountTotal>
         <LeadTimeOffset>0</LeadTimeOffset>
         <LeadSampleCountTotal>5000</LeadSampleCountTotal>
         <LeadAmplitudeUnitsPerBit>4.88</LeadAmplitudeUnitsPerBit>
         <LeadAmplitudeUnits>��V</LeadAmplitudeUnits>
         <LeadHighLimit>2147483647</LeadHighLimit>
         <LeadLowLimit>268435456</LeadLowLimit>
         <LeadID>I</LeadID>
         <LeadOffsetFirstSample>0</LeadOffsetFirstSample>
         <FirstSampleBaseline>0</FirstSampleBaseline>
         <LeadSampleSize>2</LeadSampleSize>
         <LeadOff>FALSE</LeadOff>
         <BaselineSway>FALSE</BaselineSway>
         <ExcessiveACNoise>FALSE</ExcessiveACNoise>
         <MuscleNoise>TRUE</MuscleNoise>
         <LeadDataCRC32>3603518981</LeadDataCRC32>
         <WaveFormData>
AgABAAAAAAAAAP3///8IAAMAAAD///z//P///wIAAgD8//f/9//3//f/8//z//P/9f/z
//P/9v/z//L/9P/z//P/9//8/wMAAQD+//n/9P/y//L/9v/0//T/9P/0//T/9f/0//L/
8f/2//j/+f/7//H//v8GAAAA/v/7//v/AwANABgAHwAiADAASABVAFYAXwBoAGkAbgBw
AGQATgA1AB8AEwAKAP3/5v/X/9n/3v/c/9//5//o/+T/4//n/+r/6P/n/+T/5v/v//f/
7f/X/9r/3f/i/+n/6//u/+7/7v/w//n//f8AAPr/9P/z//D/7v/u//D/7v/t/+//7v/r
/+3/7v/w//T/9f/2//b/+P/2//P/8P/w//L/9P/1//b/9P/3//f/9f/1//b/+P/6//n/
+P/2//T/9f/2//v//P/4//X/9P/0//f/+P/3//j//P/+////AQD9//v/9//0//X/+P/z
//T/9//2//f//f/9//z//P/7//3/AAADAAEAAAAAAAIABgAHAAcABwAGAAQAAgACAAIA
BAAGAAkACQAHAAcABAAEAAYACAAFAAMABwAOABMAFQANAAwACgAIAAYABQAAAAIAAgAD
AP//AAAGAAYABwAJAAgABwAFAAMABgAGAAUACQAKAAQA///5//r/+//5//r/AAACAAIA
AgADAAAA+v/5//r///8CAAEA/f/5//X/8P/2//j/+f/7//n/+P/1//T/8v/1//X/9//4
//X/9v/3//b/+f/1//P/8f/1//j/+v/9//b/8P/2//r/+//6//v/+//6//r/+f/5//f/
+f/7//z//P/9//7/+v/2//L/7f/x//L/+f/+//X/9v/0/+7/8v/3//v//f/7//v/+//8
//z//f/8//n/+f/5//f/9//6//r//v///wEAAgAEAAYAAgAAAP7/+f/z//L/8v/y//L/
8v/y//L/9v/6//r/+//7//v/+v/2//b/+P/2//D/8//2//v//P/7//j/+f/5//n/9//6
//z/+f/2//X/9P/6//z//f/8//3//P/6//n/+f/1//X/9//3//j/+//8//j/9f/4//f/
/f/8//r/AAD///7/9//x//D/9f/2//z//f/8//f/9f/z//f/+P/3//n/+f/5//n/+v/3
//T/6v/6/wIA+f/0//f/+v/9/wAA/P/6//j/9v/4//j/+P/4//v//v8BAAQA/f/8//r/
9//1//r//v////r//P/+//r/+P/7////AAD+/wAAAAAAAP3/AQD9//v/+v/6//j/8//0
//z//f/+/////v/9////BQAGAAMA//8BAAEAAQD9//3//f/9//v/+P/6//f/9v/3//f/
8//z//b/+f/6//r/+v/6//z//v/9//j/8//w/+7/7v/w//D/9P/3//3/AAD//wEA///0
//L//P8CAAcABwAHAA8AGAAZACgAPABEAFEAZgBzAHIAawBkAGgAYgBOADcAJQATAP7/
8//s/9//1//Y/9r/3f/j/+b/7P/x//P/8P/q/+n/6v/q/+3/7//p/+X/5//p/+3/8//0
//b/9f/0//D/9f/1//T/9P/y//X/9v/2//b/+P/2//f/+//8//v/9//0//L/8v/z//T/
9P/2//j/9//2//j/9//4//j/+P/4//v/+//5//n/+v/8//7//v/+//3//P/4//T/9P/w
//L/8f/y//T/+P/6//r//P/9//7//v////7////+//7//P/+//j/+P/6//r//P8DAAEA
/v/8//n/+f/8/////f/+//7/AAAEAAMAAwADAAIABAACAAIAAgACAAQABwAHAAkACQAG
AAYADQAQAA4ADQAJAAoACQAFAAYACgANABAADAAHAP7//P8DAAkACgAQABAADAAJAAcA
BQAFAAQAAwADAAIAAAADAAYAAgD///v//f/9//r/+v/9//7//f/8/wEAAAD8//3///8D
AAUAAwAAAP3/+v/2//j/+P/3//f/+P/4//b/9v/3//v//P////3/9//1//P/9P/3//P/
8f/0//v/AQAGAAYA/P/z//b/8//x/+3/6//z//b/+v/9//r/9//4//n/+//8//7/AAD+
//7//v/9//j/9P/2//b/8v/2//f/9P/1//n//P/9//j/9//2//b/+v/9//7//f/8//v/
+P/3//f/9v/5//n//P/+/wEABAD///z/+f/z//L/9P/3//r/+v/6//r/+v/6//z/+v/5
//v/+//6//b/+P/8//z/+P/4//j/+v/4//j/9v/4//n/+f/3//r//P/4//b/9v/2//n/
+v/6//j/+f/4//b/9f/3//X/9//7//j/+P/6//r/+P/3//z//f////r/9P/2//n//P/5
//f/8//1//P/9v/9//7/+//7//b/+f/5//f/9v/1//T/8//5//v//f/4//z/+v/7//z/
+f/4//f/9v/4//j/+P/4//r/9v/4//n//P/6////AwD///v//P/9//v/9//6//7/+//6
//v/+v/9//z/AgAAAP7//P/7//j/9f/1//z//P/6//z//P/8/wIABgAHAAQA+v/3//T/
8f/x//P/9f/3//X/9f/4//b/+P/7//v/9//1//b/+f/6//j/9P/w/+7/8P/2//b/9v/2
//b/9v/4//r/+f/5//z//v/9//3//f/u//j/BAAAAPf/+f8DABEAHAAjACoAOABGAFEA
VgBPAE4AVwBWAE4ARAA+ADkAKwARAP7/9//u/+X/5//q/+L/1//Z/+T/4v/p/+3/3v/e
/+v/6P/q//X/9//3//v/+P/1//T/9f/0//b/9f/0//X/+//8//z/+f/2//j/+P/3//b/
9//0//j//f///////v/8//v//P/7//z//P/+/////f/7//z//f/+//7//v8AAAMAAwAB
AP3//P/8//z//v/+//3//P/+/wAABgAIAAMA///9//z//f/8//n/+P/5//r/+v/7//7/
AQACAAQABAAGAAAAAAABAAAAAQAHAAcABgAGAAUABQAIAAsACQAHAAYABwAKAA0ADQAN
AAwACgAIAAgACAAGAAgACwALAA0ADwAOABAAEwAUABAADQALABAAEwATAA0ADAAKAAgA
CQAJAAUACAAIAAkABQAGAAsADAAOABEADgANAAsACQAJAAgABgAJAAoABgADAP//AwAF
AAQABgAFAAQAAQD+/wMAAgD+//////8DAAUAAwD///3/+//4//v/+v/4//f/+P/6//r/
/P/8//////8BAAMA////////AgAFAAEA///4//n/+f/4//v/9P/u//T/9//5//n/+//8
//z//f/9//3/+//9////AAAAAAEAAgABAAAA///9//v/+P/7//z/+P/8//3/+v/6//3/
//////7///8AAAIABAAHAAgABwAFAAMA///9////AAAFAAcABQACAAAA/v8CAAQABgAF
AAAAAAABAAIAAAAAAAAAAAADAAYABQAFAAAA/f/5//L/+v8CAAYABgACAAAAAAD8//7/
/P/+////AQD//wIABAACAAAAAAAAAAUABgAGAAQABQAGAAYABwAJAAUABQAHAAMAAgAD
AAIAAQABAAcACQAIAAIA+//8////AgD///3//f8BAAEABgAKAAoABgAFAP//AQAAAP3/
/v///wAAAQAGAAcACAACAP7/AgADAAQAAwACAAEAAAADAAQABQAGAAMAAgABAAAA/v/+
//7//v/+/wIABQAHAAMABgAIAAcAAwAGAAkABgABAAMABgAGAAQABgAGAAYAAQAFAAEA
//8AAAIAAgD//wIACgALAAwACgAIAAYABwAJAAgAAwD9//3//f/9//n/+//9//////8E
AAoACwAOAAsABwD///v//v8BAAIAAgD+//z//P/8/wEAAAD//wAAAgACAAQABAADAAMA
BgAGAP//+f/7//j/+v8EAAwAEQAZACcAMQAwAC0ANABEAFIAVQBSAFsAaABxAHIAZABW
AE4AQwApABcADgAJAPz/5f/b/9z/6P/z/+v/6v/2//n/7f/o//L/9f/w//D/+f/9////
///9//v/+//9//3//v/8//r/+f///wAAAAD///7/AgAEAAYABgAIAAYAAAD///v/9f/2
//b/9//6//3/AAACAAYABgADAAAAAAABAAIAAgACAAAAAwADAAEA/v/+////AAACAAIA
AQAAAP///v8BAAAAAgABAAIABAAHAAgABwAIAAMAAAD8//n//P8BAAQACAAGAAgAAgAC
AAAA/v/+/wMAAgAAAP///f8CAAgADgAPAAwADAAOABIADgALAAgABAAGAAYACAAKAAwA
EAAVABcAFAARAAsACAANABAADgANAA8AFAAXABcAEgASABEAEAAPAA0ABwAIAA4AEwAT
ABgAFQAQAAwACQAKAAsACwALAAgABgADAAUADQAMAAwACwAIAAcAAwACAAUABgAFAAQA
CgAIAAMAAwACAAUABgADAAIAAQAAAP7/BQAGAAYABwAFAAQAAQAAAP7/AQABAAMAAQD9
//3//f/8////+//5//j//f8BAAQACwAGAAIACgAGAAMA/v/7//7//v//////AQD//wEA
AwD///7//v/+/wAAAAAAAP///v/8/wAAAgABAAYACAAGAAEAAQAAAP3//P/9//7/AAD+
/////v/7//z//f/8//3//P/8/wAAAQD///7//v/+/wAAAgAEAAMAAgACAAMABAACAAIA
AgACAAAAAgAAAP//AAABAAEA/v8CAAYABgACAP7/+v/4//L/9v/2//r//f/+//3/AQAE
AAIAAAAAAAAAAQAAAP7/+v/7//z//P/9/wAA/f/+/wEA/v/+/wAAAAACAAMACgANAAoA
AgD5//j/+v/8//j/9f/x//X/9f/6/wEABAADAAUA/v////3/+f/7//v/+//7//3//f/9
//b//v8CAP///P///wAAAQACAAAA/v/8//r//P/8//z//P/+/wAAAgAEAAAA/v/4//j/
+f/5//b/+v/+/////v8CAAYABAAAAAMAAQD+//v/+v/9/wAAAQAJAAYABQAEAAQA///5
//j//v8AAAAAAgACAAEAAwAFAAQAAgD//wEAAwAAAPv/+v/5//r/+f/6//7/+v/6//3/
/f/3//f/+P/7////AAD///7//v/+/wIAAAD9//z/+//6//r/+v/5//n//P/8//v/+/8J
AA4A/P/w//j/AwAJABUAHQAkADMAQABMAFIAVQBaAF0AZgB1AHIAXgBMAEIAMwAjACMA
IgANAOz/4f/l/+b/5v/n/+n/7P/u/+f/5f/o/+j/7f/2//D/6f/x/wEAAQD8//n/+P/5
//j/+v/5//j/9//9//7//v/7//j/+v/6//j/+P/6//j/9v/5//n/9//5//j/+P/6////
AgAEAAgABAD///r/+P/5//r/+v/6//r//f/9//v/+P/4//n/+v/8//z/+//6//r/+v/+
//7//////wEABAACAAAA/P/6//n/+P/2//X/+v///wIABgADAAIA+f/2//j/+P/6/wEA
AAD+//3/+//5//z////9//7/AAAEAAoACwALAAsACgAKAAgACAAIAAcACAAKAAkADAAN
AAsADAAPABAADAAJAAQABgAGAAMAAgAGAAkADAAPAA8ACwAOAA0ADQAIAAgABwAEAAIA
AQADAAUABgAHAAYABAABAAMACQAGAAQAAQADAAMAAAAAAAAAAAD+//z/AgAAAPv/+//6
//3//v/7//7/AQAEAAYABAAAAPv/9//3//j/9//4//P/8//w/+//8//z//f/+//7//3/
+P/1//X/+f/8//7/AgD8//f//v/8//n/9P/x//b/9v/3//f/9//1//f/+f/6//z///8C
AAEAAAD///3/+P/0//b/9v/z//b/9v/y//T/9//5//n//P///wIABgADAAEA/f/3//n/
+f/3//f/+v/6//7///////7//v/+//7//v/+//v/+v/6//v//P/5//j/9//2//n//P/7
//v/+f/5//j/9P/5//7////8//r/+P/4//T/9v/0//b/9//6//n//f8AAP///v///wAA
/v/6//X/7v/1//r//v8DAP//+f/3//f/9f/2//n/+v/7//v/AQADAAAA+v/z//T/9//6
//f/9f/1//n/+f/+/wAA/v/4//X/9f/5//r/+f/3//f/9//3//3//f/9//b/8v/4////
/P/7//r/+f/4//z//v8AAAIAAAD+//z/+v/4//j/+P/0//T/9f/1//L/+P/9//////8B
AAMA///5/wAABgAJAAwACgAGAAIA/P////z/+//6//7//v/7//3/AQAAAP//AAADAAQA
CAAMAAwACAADAAMAAQD///n/9//1//X/8//z//f/9v/3//v//f/5//n/+v/9//7//v/8
//v//P/9/wIA/v/6//j/9v/2//j/+P/3//b/+P/3//X///8BAAoADgAIAAAA//8JABsA
GwAaAC8AQABAAEwAWQBaAGEAcgB1AGgAXABQAEYANwAhABUAEAABAOr/3f/l//D/7P/f
/9v/5P/q/+f/6//u/+z/7//2//T/9///////+//5//f/9//5//f/+P/2//T/8v/3//f/
9v/6//z/AwAIAAQAAgACAP7//P/9//v/9//4//j/+f/8/wAAAgADAAYABAABAP7//v8A
AAIAAwAEAAIABQAFAAMA/v/8//v/+v/+/wIABQAIAAUAAgADAAAA/f/7//v//P8BAAQA
BQAIAAYABgAFAAUAAgADAAIAAgAFAAgAAwAEAAIAAAAAAAUABwAIAAoACwAJAAoACwAH
AAYABgAIAAwADwARABMAFAARAA4ADQAMAAwADgARABEAEgATABEAEgARABAACgAFAAgA
EAAWABkAEgAQAA0ACgAMAA0ACgAOABAAEQANAA4ADQAKAAgABwAMAA8AEQATABAADAAH
AAcADwAOAA4ADQAMAAsABwAGAAcABgADAAAABQAEAAAAAQADAAcACQAHAAQAAQD+//r/
AQACAAIAAwABAAAA/f/8//r//f/9////AgD//wAAAQD//wEA/P/5//f/+//+/wAAAAD4
//H/9v/6//3//v8BAAAA/v/9//v//f/9/wEABQAAAPz/+f/2//f/+P/5//n//P/+/wYA
DAADAAQAAgD8//v//f/+//3/+//7//v//P/7//3//f/7//7////+///////+/wEAAQAD
AAIAAgACAAAAAAAAAP3/+v/6//v//P/6//r/+v/6//n/+v/3//X/9//3//b/8v/4//7/
AAD+//3//P/9//r/+v/4//r/+//5//X/9v/2//j/+P/6//z//P/8//v/+P/9//7//v//
//z/9//2//f/9f/2//n/+v/2//P/9v/1//n/9v/y//b/+f/8//n/9//0//f/9v/6//7/
/v/6//n/9P/3//f/9f/3//f/9//3//z//f/+//j/BAAAAPv/+v/4//b/9P/y//T/9v/4
//r/9P/0//P/8f/w//b/+//9//z/AAAEAAIA+v/5//n/9v/z//T/8//y//b///8AAAMA
///+//v/9f/0//r/+f/4//3//v///wMABAAEAAAA+//7//v/+//3//b/9f/0//H/7//y
//D/8P/2//n/+P/7//r//f/+//7/+f/2//X/9P/1//L/7//u/+//8P/z//T/9f/3//z/
/v/z/+3/8f/+//7//P8CAP//+/8FABMAHAAlADAAQABKAFEAWgBbAFgAXwBiAFQARAA0
ACcAGQALAAAA8//k/9//5f/c/9L/3f/r/+j/5v/x//v/9v/s/+3/6v/i//H/BQD//+f/
4//h/+H/4//o/+z/7f/u/+7/8//z//L/8f/w//T/9v/4//j/+v/4//b/+f/5//f/+f/4
//j/+v/4//b/8//y//b/9f/0//b/9v/2//X/9P/2//n/+f/3//j/+P/5//r/+P/4//f/
9v/z//L/9f/0//X/8//z//T/9v/2//T/9P/2//b/9f/1//T/9//4//r//f8CAP//AgAB
AP7//f8BAP3/+v/4//X/9v/6//7//f/+/wAABAAKAAkABwAFAAIAAQD+//3//P/+/wAA
AwADAAEA///6//j///8CAAAA//8AAAYACgALAAYABgAFAAQAAgABAPz//v8CAAUAAwAG
AAcABAACAAEAAAD///3/+//9//7//v8DAAcABAACAP///P/7//f/9v/6//r/+P/2//r/
+P/z//P/9v/7//7//f/8//v/+v/4//v/+v/4//f/9v/2//T/9P/w//P/8//1//f/8//z
//P/9P/3//P/8f/t//H/9P/2//r/9P/v//b//P///wAAAwD///j/8v/r/+3/7f/x//X/
8//y//L/8v/2//r//v8BAP3/+v/9//7/9//4//b/8P/v//H/8v/x//H/8//1//j//P//
/wAA///9//3/+//7//z//P8AAAEA/f/6//j/9v/0//T/9P/x//D/8v/1//j/9v/2//b/
9v/4//r/+P/3//f/9//2//L/9P/4//j/9P/2//j//P/8//r/9v/2//X/9v/1//n//P/7
//r/+//8//v/+P/0/+7/8//2//j/+//9//n/+f/7//b/9P/0//L/9P/1//z////8//b/
7//w//T/9v/y/+//8f/3//n/AAD///z/9f/x//D/9f/3//f/+P/5//r/+//+//3//P/0
//b/+P/3//L/8P/w//D/8P/z//b/+f/8//7//v/+//r/+P/3//X/8P/0//f/9//1//n/
/f/7//f/+P/6//n/+P/8//7/AAAAAAQAAAD+//z//v/8//f/9//8//z//P/+//3//P/+
/wAAAgAAAP3////+//3/+P/3//r/+//6//v//P/4//b/9//1//H/8f/y//f/+v/8//z/
+P/2//T/9v/1//T/9f/2//f/+v/7//v/+P/6//n/9//5//P/7v/2//L/7v/7/wkAEQAT
ABQAHQAwAEQATABLAFIAXwBiAGEAYABeAFIAPAAtACkAJQAUAP//8P/h/9v/2P/a/9//
6f/y//D/6f/n/97/2v/n/+7/5v/j/+//9f/z//D/7f/s/+3/8v/2//f/+P/z//X/8v/u
/+//7v/y//T/9P/0//b/9P/1//n/+v/5//b/9P/z//T/9//4//j/+v/3//P/7//u//D/
8v/z//T/9f/5//r/+f/6//r/+//8//r/+v/5//j/+v/6//7//v/5//X/8//y//f/+P/3
//j/9v/2//X/9f/5//3///8CAAEAAgD7//r//P/6//r///8AAAAAAQABAPz//P/8//f/
+v/8/wAABgAFAAUABQAEAAIAAAAAAAAAAgAEAAcABwAJAAkABgAGAAgACgAHAAUAAwAG
AAcABQAEAAYABwAIAAgABwACAAQABgAHAAMABAAHAAYABgAHAAkACQAIAAcABwAGAAQA
BwAMAAoACQAHAAMAAQD8//r//P/8//r/+P/+//7/+//9/wEABwALAAsABAD///r/9P/6
//r/+f/5//f/9v/z//L/8v/3//n//f/+//v//P/9//v/+//0/+//8f/3//z/AAAFAP7/
+P/+//v/+f/1//P/+f/6//z//f/8//n/+v/7//v/+v/6//r/+v/6//r/+f/1//L/9f/2
//T/+v/9//z/+//9//7//f/4//X/8v/w//P/9//5//n/+f/5//f/9//4//j//P/9//3/
/P/8//z//v/+//7/+//3//b/9v/2//j/+P/4//j/+v/8//r/+f/3//f/9v/y//L/9P/y
/+z/7//y//f/+P/4//b/+P/5//f/9f/4//r/9P/w/+7/7P/x//T/9v/2//f/+P/4//n/
+P/z//L/8//y//T/+P/6//f/9//9////AwAAAPz/AAAAAAAA+v/1/+//8f/v//L/+f/8
//v//f/4//v/+//5//f/9f/z//H/+f/7//3/+P/i//j/AwAAAP7//P/6//j/+P/4//j/
+P/5//r/+//8//7//v/6//z///////z/AAAAAP///P/+/wMAAgD//wMABgAGAAYACAAD
AAAA+//9//7///8AAAIA///5//j//v///wAAAwAEAAEAAwAFAAQABAABAAMABQAFAAEA
AQABAP7/+//6//z/+//8/wAAAQD7//n/+P/5////AgADAAQA///8//3/+P/6//7/AgAG
AAUABAACAAEAAQAAAP7//f/7/wQABgACAAAAAQAFAA0AGQAmAC8AOABEAEwAUQBYAGMA
agBnAGIAYgBkAGAAUQA5AB8ADAAFAP7/8f/j/+L/5v/n/+f/8P/y/+3/6//s//D/7//s
//b////3//H/+f/1//P/8//1//f/+v/6//r/+/8BAAIAAgD///z//v/+//7//v8AAP7/
//8DAAQAAwAAAP7//f/+/wIABAAFAAgAAwD9//f/9P/4//r/+//8//7/AQABAP//AQAE
AAgADAAFAAAA+v/0//n//P8DAAYABAABAAAAAAAFAAYABQAGAAQAAgD///3/AQAFAAcA
CgAIAAoABAAEAAMAAAD//wMABQAEAAQAAwAFAAgACwAJAAcABgAHAAoADQANAA0ADAAN
AAwADQAOAAsADAAOAA0ADwAPAAwADAASABYAFQAVABYAHAAgACEAFwAUABAADAAOAA0A
CAAKAA8AEQAOABAAEgAQAA8ADwAOAA0ACwAJAA0ADgAOABMAFQAQAAwABwALAA8AEAAU
ABMAEAALAAYACwAKAAYABwAJAA0ADwANAA0ACwAJAAYABwAGAAQAAwACAAIAAAAAAP//
AwAEAAcAAwD9//v/+f/+/wMAAQABAP7/AQADAAQABQD+//j//v8AAAEAAAABAAYABgAH
AAcACAAHAAoADQAGAAIA///8//7/AAACAAMAAAD+/wIABAABAAQABAAAAP//AQACAAEA
/f/9//3//v8AAAMABAADAAMAAwABAAEAAAAAAAQABQAHAAYABgAGAAYABgAGAAMAAgAC
AAMABAACAAIAAgACAAMABgAFAAUACAAJAAkABgAGAAgABgAAAP7//v8AAP7////+/wEA
AwADAAEABAAGAAIAAAAAAAAAAwAEAAQAAgAEAAQAAwADAAMA/////wEA+//6//v/+v/7
//3/BQAJAAkABAD+/wAAAQACAP3/+f/3//v/+/8AAAYACAAGAAcAAgADAAEA/f///wEA
AwAFAAcABwAHAAAA+P/6//n//P/8//z//P/8////AgAFAAgABQAEAAMA/v/9//3//P/4
//3/AQACAAEAAwAFAAEA+////wIAAgACAAYACAAKAAoADAAIAAYABAAGAAQA/////wYA
BgAGAAgACgAKAA0AEAANAAgAAgABAAUABwAFAAcABAADAAAA//8BAP7//f///wAA/f/+
/wAAAgACAAEA/v/9//7///8EAAQAAgACAAIAAwAGAAcABwADAAIA/v/5/wEABwAIAAgA
CgAMAA0ACQAHABMAIgAzAEAAQgBGAFMAXgBvAHwAdQBmAGAAWABMAD8ALQAbAA4A///o
/9v/3//m/+j/7f/p/+b/7v/3//n/+P/y//X/+P/4//v/9//z//X/8//x//H/8//5//7/
AAACAP//AwACAAAA+//2//b/9P/3//j/+//6//3/AQACAAEAAQAAAAAAAgAAAAAA//8A
AAMAAQD//wAA/v/+//3//P/+/wEAAQD///3//P/8//z///8AAAAAAAD+//7/AgACAAQA
AwAEAAYAAwAAAPv/+P/7//7/AAADAAIABQAGAAgACAAKAAQABAACAP7//P///wEAAgAE
AAUAAwAGAAkABwADAAIAAwAGAAoACwAMAAwADQAMAA0ADgALAAwADgANAA0ADQAKAAoA
DgAQAA0ACwAPABYAGwAdABUAEgAOAAoACAAHAAIABAAFAAcABAAGAAoACgALAA0ADQAN
AAwACwALAAoACAALAA8ADAAKAAcABAADAP///v8EAAYABgAGAAoACAADAAMAAAABAAAA
+//8//3//v/+/wQABAADAAMAAQAAAP3//P/8//////8BAP7/+f/4//f/+/8BAAAAAQD7
//v/+v/4//z/9v/x//j/9//3//X/9f/7//z//v///wAA//8CAAUA///6//b/8v/2//j/
+v/7//z/+v/+/wAA+//+//7/+v/8////AQABAP3//f/9//7///8BAAEA///9//3/+//7
//3//v8DAAUAAwAAAP7//P/+//7//v/7//n/+v/8//7//v/+//7//v/9//7/+//5//n/
+f/4//T/+P/8//z/+P/4//j/+v/4//r/+P/6//v/+f/3//r//P/7//r/+//8//v/+v/4
//T/9f/2//b/9//4//X/9v/5//f/+P/7//z/+P/3//z//f/+//r/9f/4//j/+v/2//P/
8f/1//X/+v/8//z/+P/3//X/+f/6//n/+f/5//n/+f/8//v/+v/y//j/9P/z//z/+v/6
//r/+v/8//z//P/4//r/+//7//j/+f/7//r/9//8/////P/3//n//P/8//z/AgAEAAYA
BgAFAP7/+f/0//f/9v/y//P/+P/4//j/+v/9/wAABgAMAAoABAD9//v/+P/3//L/8f/0
//X/9P/1//r/+P/4//v//f/5//n/+v/9//7//v/8//3//v///wQAAAD+//7//v/8//z/
+v/3//f/+v/6//n//f///wYABgAIABIADwAFABMAKQAqACkANgBCAEgAUQBaAGEAaABv
AHAAZABSAD4AKwAhABMAAADv/+b/4//j/+D/4v/r//P/7v/u/+//6f/m/+r/6//s//T/
9f/x//X/+f/2//P/8v/z//n//v8AAAIA/f////z/+P/3//b/+v/8//r/+v/8//r//P//
/////f/9//z//P/+////AAAAAAIAAwABAP//AAD+//7//f/8//3/AQACAAEA///+//7/
/v8AAAAA///+////AAAFAAYABQADAAMABAAIAAgABgAGAAUABAACAAEABAAHAAgACgAK
AAwABgAGAAMAAAD//wMABAAEAAUABQAHAAwAEQARAA4ADAAMAA4ADQANAA0ADAAPAA4A
DwAQABIAFAAXABcAGQAZABYAFgAXABgAFAARAA4AEgAUABMAEQAUABYAGAAaABkAFAAW
ABcAFwASABIAFQAUABQAFQATABMAEgARABEAEAAOABEAFQASABAADQAPAA8ADAAMABAA
DgAOAA==
         </WaveFormData>
      </LeadData>
      <LeadData>
         <LeadByteCountTotal>10000</LeadByteCountTotal>
         <LeadTimeOffset>0</LeadTimeOffset>
         <LeadSampleCountTotal>5000</LeadSampleCountTotal>
         <LeadAmplitudeUnitsPerBit>4.88</LeadAmplitudeUnitsPerBit>
         <LeadAmplitudeUnits>��V</LeadAmplitudeUnits>
         <LeadHighLimit>2147483647</LeadHighLimit>
         <LeadLowLimit>268435456</LeadLowLimit>
         <LeadID>II</LeadID>
         <LeadOffsetFirstSample>0</LeadOffsetFirstSample>
         <FirstSampleBaseline>0</FirstSampleBaseline>
         <LeadSampleSize>2</LeadSampleSize>
         <LeadOff>FALSE</LeadOff>
         <BaselineSway>FALSE</BaselineSway>
         <ExcessiveACNoise>FALSE</ExcessiveACNoise>
         <MuscleNoise>TRUE</MuscleNoise>
         <LeadDataCRC32>2071401300</LeadDataCRC32>
         <WaveFormData>
AgACAAIAAgABAP7//v8AAAMAAAD///7/+v/7//z/+v/6//n/+//9//r/+P/2//T/9P/y
//L/8f/x//D/8P/0//f/9//4//n/9f/z//L/8P/y//P/9P/0/+7/7v/u/+3/7f/u/+7/
8P/x//L/9f/2/+z/8v/6//b/9//9/wEAAQD//wQAEgAiADUATABkAHkAiwCYAJwAoQCp
AK8AqgCXAH4AZgBMADAAFQAHAAsAFAAVABEAEAAOAAwACQAJAAsABAD8//j/+P/7//z/
9P/q/+3/7v/u/+z/7P/t/+7/7v/v/+3/7//v/+//7//w//D/7f/t/+z/6f/r/+z/7P/p
/+r/7P/t/+7/8f/y//P/9f/x/+z/6v/p/+z/7f/v//D/7f/t/+z/6//q/+v/7f/v/+//
7//u/+z/7v/w//D/8P/v/+//7//v//L/8P/v/+//8f/y//H/8v/z//P/8v/y//H/8v/y
//P/9f/0//T/9f/1//X/9f/1//H/9f/1//T/9f/2//j/+v/6//v/+//7//r/+f/6//n/
/P/9//7//f/5//v//f/9//v/+//7//r//P/9////AQABAAIAAgAAAP///P/6//n/+//4
//j/+f/6//v/+//8//r/+f/5//n/9v/1//X/9P/3//n/+//9//3//P/6//r//f/9//3/
/f/4//X/9v/1//f/9//8//7/+f/6//n/+P/6//n/+P/3//X/9//3//b/9f/1//X/9//1
//f/9P/0//b/9v/0//P/8f/x//L/9v/4//X/9f/4//v/+//5//r/+//6//n/+P/7//v/
+//8//z/+f/5//n/+//8//j/9v/5//v//P/7//b/9//4//f/+P/5//v//f/7//r/+v/8
//3//v////7//v/+//3//f/6//v/+v/6//v/+P/5//3/+//6//r/+f/3//b/9P/z//X/
9P/z//P/9v/4//n/+//3//X/9P/y//X/9f/0//T/+P/5//v//f/8//n/+P/3//L/9P/1
//X/8//x//D/7//1//f/+f/7//j/9//2//f/8//w//D/8P/x//L/+P/5//T/8v/w/+//
8//z//T/9v/5//v/+//3//D/8f/y//P/9//3//P/9f/4//n/+f/3//X/9f/0//T/8//y
//D/7P/2//X/9f/4//n/+v/7//z/9//0//H/7v/x//L/8//0//n//v8DAAgABAAAAPz/
9f/1//n//P/9/wEAAgAEAAUAAgAAAAMABgABAAMAAwADAAEAAAABAAAA///+//z/+P/7
//7////8//r/+P/4//v/AAAAAP7/+//9//3//P/8//v/+v/3//T/9P/z//H/8P/x//b/
9//3//f/9//3//f/9P/y//D/7//z//T/8f/y//D/7//v//D/8//2//f/+P/8//z/9v/m
/+j/+P/7//v/AQABAAMACgAQACIAOQBKAGIAfwCRAJgAmACbAKsAuQCuAJUAhAByAFIA
NAAlAB0AGwAeAB0AFwASABQAFAANAAkACwAOAAoABAD+//v/+v/0//T/9v/2//X/8v/x
//H/8f/w//H/8f/1//f/8v/x//H/8P/w//H/8f/v//D/8P/v/+v/7f/w//L/9P/y//L/
8v/z//H/7v/u/+//8f/z//b/+P/0//P/8f/v//D/8f/z//X/8//z//L/8P/v//D/7//u
//H/8f/x//H/9f/0//T/9f/1//T/8f/w//T/9f/1//b/9//4//j/+f/3//b/9v/3//n/
+f/5//n/9v/5//j/9v/4//j/+f/6//z//f/9//3//////wEAAQD////////9//v//f//
////AgADAAQABAAAAP///////wEAAgACAAAA///8//r/+f8AAP7///8BAP3/+//4//b/
+v/7//3///8BAAEAAgACAAAA///+//3/+v/4//X/9P/3//n/+//9//z/+//+/////P/5
//v/+v/6//z//P/8//r/+f/4//f/9//5//n/+P/4//n/+v/9//z//f/5//j/+v/6//j/
9//5//n/+v/+//z/+f/5//z/+//5//X/9P/7//z//f/+/////////wAA/v/7//v/+/8A
AAIA///+//7///////3/+//9///////+////AQADAAIAAAD//wAAAgACAAIAAAD+//7/
/f/9//r/+//6//r//f/6//v///////7//v/9//7//v/9//3//P/6//j/9//4//j/9//3
//v//f8AAAIA///9//r/+P/4//f/9//3//v/+f/5//n/9v/4//n/+f/4//f/9//3//v/
+//7//v/+f/5//n/+//3//T/9P/0//P/9P/6//v/+v/6//r/+//6//f/9f/0//j/+//8
//n/9//5//v//f/+//3/+P/5//n/+f/4//X/9v/3//f/+P/5//r/+v/4//L/8f/z//b/
+P/6//z//v///wAAAQACAP///v/9//z/+//7////AgADAAQABAAFAAgABAADAAcACAAD
AAMAAQADAAQABgAKAAcABgAFAAMAAAAAAAIAAgD8//r/+P/4//z/AAABAAAA+//7//v/
+v/7//z//f/8//j/+P/3//X/8v/w//L/8P/y//P/9P/1//L/8v/x//D/8//2//j/9v/0
//T/8//z//T/9P/2//b/9//6//v/+v/y//L/+v/7//f/+f8BAAUACgAWACgAPwBSAGQA
ewCLAJgApACpAK8AsQCwAKsAmAB6AFwAPgAjABkAGwAeAB8AHwAgABoADgARABUABQAC
AAYAAAAAAAUABAACAAAA/f/6//b/8P/w//H/8v/y//P/8//3//n/9P/z//P/8v/w//H/
8f/v//L/9P/1//P/9f/2//b/9v/2//b/9v/3//j/9v/3//n/+f/5//r/+v/6//v/+//7
//j/9//3//f/+f/5//j/9v/4//r/+v/6//3//f/9//3//P/4//X/8//3//j/9//4//n/
+f/4//j/+//8//z//f/9//z//P/9////////////+////////v/+//7///8AAAIAAwAD
AAMABwAHAAkACQAIAAcABgADAAEAAwAFAAUABgAHAAgACAAFAAUABgAHAAYABgAFAAIA
AAD+//3//f8BAP7//v///wEAAwAEAAYABAADAAMAAwADAAMABAAEAAEA///9//v//f/+
//7/AAABAAEAAQABAPv/+f/7//v/+f/3//r/+v/7//7///8AAPz/+f/2//P/9v/5//r/
+v/5//n/+f/7//n/+//4//j/+f/4//X/8//1//X/9v/6//z/+f/5//z//f/9//v//P/9
//z/+//6//z//f/+/wAAAAD9//3//f8CAAQAAQAAAP7//f/7//f/9//7////AQD+//3/
/f/9/wEAAgAEAAgABwAGAAUAAgAAAAAA/////wAAAwAEAAYABQAAAP//AQACAAIAAwAD
AAQABAADAAMAAgAAAP7//f///wAAAAABAAAA//////7///////7//v8AAP///////wEA
/////////f8AAAIAAwABAP///v/9//7//f/8//v//P/9//7/AQABAP7//v/+//7/AAAH
AAkABAACAAAA///7//f/9P/y//f/+//9//v/9//5//v//f8BAAEA/f///wAAAQABAP//
/f/9//z//P/6//r/+f/2//7/BQABAPr/+f/4//f/9v/3//j/+f/6//7/AAACAAQABAAE
AAQABAACAAIAAgD//wIABwALAA0ACgAIAAcABQABAAAABAAIAAcACQAJAAkABQAEAAUA
BAAFAAYABgAEAAQABgAGAAIA///8//v//f8DAAQAAwABAAAA///9//z//v/+//z/+v/9
//3//P/8//n//P/7//n/+f/5//n/+f/4//j/+P/5//r/+v/2//b/+P/3//f/+P/5//z/
/f/+//7//P/2/+7/9P8AAAUABwAJAAsACwAUACQAOgBPAGYAfACPAJ8ArgC2ALkAtQC3
ALQAoQCAAGYATgA2ACUAFQALAA4AFQAdACAAHgAaABcAEwAPABAACgACAAAAAQD+//z/
+v/8//z/+//4//b/9//4//j/+f/3//n/+f/3//f/+P/4//f/9//2//P/9f/2//b/8//x
//L/8v/y//T/9v/4//v//P/6//v//f/7//v//P/8//n/+f/4//f/9//3//j/+f/7//v/
+v/4//b/+P/4//j/9//3//f/9//8//r/+f/5//j/+P/2//b/+//7//r/+v/9//7//v//
//z/+v/5//n//f/9//3//f/+/wMABAAEAAQABAAFAAYABAADAAEA//8BAAEAAwADAAQA
BQAGAAUAAQADAAUABQAHAAcABwAGAAMAAwAEAAUABgAIAAkACAAHAAQAAgABAAcABAAE
AAUABQAFAAQABAADAAEAAAD///3//f/+//7/AQADAAUABwAFAAQAAgACAAMAAwADAAMA
/f/7//3//f/9//v//v/+//r//P/8//z//f/9//3//f///wEAAQAAAPz/+//6//v/+//9
//r/+v/6//r/+P/3//f/9//4//z////9//7/AgAAAP///P/8/wAAAAAAAAAAAAD///7/
/v/+//v/+//7/wAAAgD///7/AAADAAUABQABAAMABQAFAAAA////////AgACAAMABgAF
AAQAAwAAAAIAAgABAAEA/v////7//v/8//j/+P/7//7//v///////v/+//3//f8AAAAA
AAABAAIAAgABAAEAAAD//////v///////v/+//z/+//7//v//f/7//v/+//5//z//v//
//z/+//7//v//P/7//r/+f/7//v/+//9//3/+v/6//r/+P/4//3//f/8//z//P/9//v/
+f/4//j/9//5//n/9f/v//H/8//1//v//f/7/////f/9//z/+f/5//n/+P/4//f/+P/4
//b/+P/7//f/9P/2//b/9v/2//T/9P/0//T/9v/4//r//P/+//7//v/+//z//P/8//z/
/v/7//v///8BAAEAAQAAAAMABQACAAIABQAIAAUABwAFAAUABAAEAAgACAAIAAgABAAA
AP//AAAAAPz/+v/4//j/+//+//7//v/7//v/+//5//j/9//2//b/9P/0//P/8//y//L/
9v/0//P/8//z//b/9//5//r/+v/7//z//P/3//b/9f/z//D/8P/v//D/8f/y//X/9v/6
//7/+v/0//f/AQAJAA0ACwAQACIANABFAFYAbACDAJMAoACsALcAtQC1ALAAlwB4AGIA
SgAwAB0AFQARABYAHwAfABoAGAAQAAcACQAJAAAAAAAGAAAA9//6/wQAAgD+//z/+f/0
//L/8//0//T/8v/v//D/7//t/+3/7v/u/+//8f/y//H/8//0//T/8f/w//D/7//u//D/
8v/0//f/8v/u/+3/7f/v/+//8P/w//H/8//0//X/8v/x//H/8f/y//P/8//y//L/9P/0
//T/9f/1//X/9f/1//L/8P/v//L/8v/w//D/8//z//L/8v/w//D/7//v//D/8P/x//P/
+P/5//r/+//3//v/+//6//j/+P/5//r/+//9//7/////////AQABAAAA///+//v/+//9
///////+//3//P/6//f/9//4//n/+//+/wAAAAACAAAA/////wAA/P/7//v//f/9//z/
/P/6//n/+f/5//z//f///wAA///////////+//z/+f/4//v/+//7//v/+P/3//r/+//5
//f/+v/6//j/+v/6//r/+v/5//j/9//2//f/9v/0//D/7//u/+//8//3//b/+P/4//j/
9v/1//T/8//z//b/9//1//b/+v/5//f/8//y//n/+v/7//z//P/7//r/+v/8//n/+f/5
//z//v/7//r/+P/5//n/9//2//n//P/9//v/+//8//3//f/8//z//v/9//z/+//4//n/
+v/6//v//P///wAAAgD///r/+f/7//3//P/8//v/+P/4//f/9//5//j/9//3//b/9v/1
//X/8//z//T/9P/2//f/9//4//r/+f/5//n/9//z//H/7//w//T/9//5//n/+f/6//v/
+f/3//X/8//2//f/+P/7//j/9P/z//L/7//u//L/8f/z//b/+f/9//v/+f/4//j/9f/1
//P/7f/s/+//8v/1//f/9//z//X/9v/3//f/9f/z//P/8v/y//X/+P/6//r/8v/z//f/
9P/y//L/8v/y//X/9v/3//j/+v/6//r/+v/6//r/+v/6//v//P/6//v///8CAAMABAAE
AAUABQAAAAAAAwAGAAMABwAHAAcABgAEAAQAAgAAAAMAAwABAAIABAAEAAAA/v/6//r/
/f8AAP7//P/5//n/+f/4//j/+P/6//j/9v/2//X/8//y//L/9v/2//X/9f/z//P/8//0
//b/9v/3//j/+v/2//b/9v/1//X/9v/2//f/9v/1//b/+v/4//z//v/+//3//f8DAAsA
BwAEABoANgBJAGAAdAB/AI8AogCwALMAuQC5ALIAnQB+AGQATAA2ACMAGQAdACQAJQAf
ABoAGAAWABEADwANAAgABgAKAAYAAwAEAAIA+v/8//z/+//4//X/9f/1//T/9f/z//X/
9f/1//f/+v/8//r/+f/3//P/9f/2//b/8//z//T/9P/0//b/+P/6//3//f/6//r/+//5
//n/+v/6//z//f/9//3/+f/5//r/+//7//v/+v/4//f/+P/3//b/+f/5//n/+f8AAAAA
AQADAAMAAgD///7////9//r/+P/8//7///8BAAEAAAAAAAEAAQABAAEAAQAAAAUABgAG
AAUABAAEAAQABAAFAAUABQAJAAkACwALAAsACwALAAkABgAHAAgABwAFAAUABQAEAAgA
CwAPABMADgAMAAkABAAGAAYABwAJAAoABgAFAAUABAADAAEAAAABAAEAAgADAAMAAwAE
AAQABgAHAAgACQAIAAYAAwACAAEAAQABAAEA/v/9/wAAAQABAP//AgACAP//AAD///7/
/v/9//z/+//9///////+//z//f/+/wEAAQADAAAAAAD///z/9//z//f/+f/8/wIAAAD9
//3/AAACAAEA/v/+/wEAAAD///7/AQABAAEAAgAAAP3//f/9////AAD8//r//v8BAAMA
AwD//wEAAwADAP////8AAAEA///+//7/AAD+//7//v/8//3//v/+////AQADAAMABAAE
AAAAAAADAAMAAgACAAEA///+//z/+//7//r/+f/5//j/+P/3//f/+f/5//r/+v/9//3/
/P/8//z/+//7//v//f/7//v/+//2//b/9f/z//b/9//5//v/+//7//v/+//6//n/+P/5
//n/9v/2//b/8v/y//f/9//4//j/+P/5//f/9f/0//T/8//1//X/8f/w//P/9v/5//r/
+f/0//X/9//5//r/+f/4//f/9f/0//f/+P/4//b/+v/1//X/9v/4//j/+P/4//v//P/9
//7//P/8//z/+f/5//3/AAABAAQABAAFAAUA/f/6//z//v/7//3//f/9//7/AAAEAAYA
BgAGAAUAAgABAAIAAQD8//j/9v/2//n//v/+//z/+f/6//v/+//8//r/+v/4//b/8//x
/+7/7P/v//T/9f/1//X/9f/1//X/9f/0//P/8//y//L/7v/u/+//7//w//L/8P/y//L/
8v/0//T/9v/6//b/9P/9/wUABwAHAAkAFAAkADYASQBWAGYAhQCbAKQArgC3ALcAtQCw
AJ0AgABeAD4AKgAdABMAEwAUABMAGwAcABQAEAARABEACwAIAAYA/P/2//v//v/2//T/
9P/0//P/8P/w//H/8v/y//D/7f/u/+3/7P/t/+//8P/y//P/8//x//H/8v/y/+//8f/y
//L/8v/w//D/8P/x//P/8v/0//f/9P/x/+//7P/u/+//7//v/+//8f/0//f/9v/1//P/
8P/v//D/7//u//H/8f/x//H/8v/w/+//7//w//D/7v/u//H/8f/w//D/8v/0//X/9//1
//T/9P/1//f/9//3//f/9//7//v/+v/4//j/+f/6//f/9//2//X/+v/7//7///8BAAEA
AQD///j/9//2//P/9f/3//n/+v/7//v//P/9//7/AAABAAAA/f/6//j/9//7//j/+P/5
//v/+//6//r/+//7//z//f/8//v/+//6//r/+f/4//f/+f/4//b/9v/5//n/+f/5//f/
9f/3//f/9f/z//b/9v/1//j/+f/6//n/9//1//P/8//1//X/9P/v/+//7//x//P/9f/y
//L/9v/2//T/8//x//H/8v/2//T/8f/x//T/9v/1//L/8v/3//j/+f/6//r/+f/4//j/
+v/3//f/9//6//z/+f/4//j/+f/5//f/9f/3//n/+f/5//n/+v/7//v/+v/6//z/+//6
//n/9v/4//j/9//3//n/+//7//z//P/4//j/+//5//j/+P/3//T/9P/z//P/9P/0//T/
9f/4//j/9//3//X/9f/2//b/9//3//b/9v/4//f/9//3//f/9f/1//X/8P/y//P/8//w
/+//7//v//L/8//0//X/9//3//f/+f/6//j/+f/6//T/8P/x/+3/7//w//H/8//x/+//
7v/u//H/9f/3//X/7//x//P/9f/1//P/7f/t/+//8f/y//H/9P/1//X/9v/2//b/9f/y
//b/+f/3//b/9P/0//T/9P/2//j/+v/8//3//v///wAA/v/8//f/9f/3//r/+//8////
AQACAP7//v8BAAQAAQAAAP///v/8////AgADAAQABAADAAAAAAAAAAAA/P/6//j/+P/7
//7//v/8//n/+f/7//r/+v/6//z/+v/4//j/9v/z//H/8P/x//D/7v/t//D/8f/y//T/
9v/2//f/+P/2//L/8v/y//H/8f/y//L/9P/0//T/9v/4//D/6v/s//D/8//9/wUABwAF
AAYAEgAoAEEAVABkAHkAkQCgAKYApwCvALMAqACXAIgAdgBYADYAIwAXABMAFgAdABsA
FAAQAA4ADQANAAUA/v8EAAYA+P/x//T/8P/s/+3/7v/u/+z/7f/v//H/8v/v/+3/7//v
/+r/6f/p/+j/6//t/+7/7f/t/+7/7v/r/+z/7v/v//D/8f/y//P/9f/x/+z/6v/p/+n/
6f/q/+r/7P/v//H/8//v/+//8P/x//D/7//t/+r/7P/u/+7/7v/x//H/8f/x//T/8v/x
//H/8f/w/+3/7P/w//H/8f/y//H/8v/y//P/9f/0//T/9f/1//X/9f/1//P/9//3//b/
9//4//r//P/6//v/+//7//3//f///////v/9//z/+f/5//3/AQADAAIAAQAAAP7/+//5
//j/9//6//z//f/8//z/+v/5//n//v/8//3///8BAAEAAAAAAP7//f/9//3/+//7//z/
/P/9//3//f/9//3//P/6//r/+v/5//j/9//2//X/+P/5//n/9//6//r/9v/4//j/+P/4
//f/9v/1//T/9f/0//L/8f/z//X/+f/4//n/9f/0//j/+P/2//X/9f/1//b/+v/8//n/
+f/8//j/9f/w/+7/8//0//X/9v/5//n/+f/6//r/9//3//f//P/+//v/+v/8//3//f/7
//f/+f/7//v/+//7//z//f/8//r/+f/6//3//v////7//P/6//f/9f/4//v//P/+//7/
+v/6//3/+v/4//f/9f/0//T/8//z//b/9v/2//f/9//2//T/8//z//P/9P/0//f/9//2
//b/8//x//D/7//y//H/8v/z//H/9P/2//f/9P/x/+//7f/y//P/9P/1//b/9//4//v/
9//y//D/7v/u//D/9//5//f/9v/1//X/9v/1//X/9v/1//f/9//z/+z/7f/u/+//8v/z
//D/8//2//f/9//1//T/8//x//D/9P/2//f/9v/u//X/9//y//L/8v/y//L/9f/2//f/
+P/7//z//f/+//7//v/+//7////9//7/AwAEAAUABgAGAAYABQD///z//f8AAP3///8A
AAEAAQACAAQABAAEAAQABgAEAAUACAAGAAIAAAD+//z///8CAAIAAQD//wAAAQD+//7/
/v/+//n/9v/1//P/8v/y//P/+P/1//P/8v/x//P/9f/4//r/+v/7//z//P/4//j/+P/3
//f/+P/4//r//P/8//7//v/6//7//P/4//n//f///wEAAwAQAB4ALgA/AE4AYAB3AJEA
ogCoAK0AtwDBAL4ArwCWAHoAXABEAC0AGwAZACAAIQAfACAAIAAaAA8ACwANAA4ACAAC
AAIAAQD+//7//v/8//z/+//4//j/+f/6//r/9//1//f/9//z//P/9P/0//X/9//4//f/
+v/8//3/+//5//j/9v/0//P/9P/1//f/9//0//T/9f/1//X/9v/2//j/+f/5//n/+f/5
//r/+//4//f/9f/y//b/+v/8//7//f/7//n/9//7//r/+v/7//r/+v/4//j/+f/5//j/
+P/6//z//f////3//P/8//3//////////////wMAAwACAP///v/+//7/AgAFAAcACQAI
AAcACAAHAAUABQAFAAMABAAHAAoACwAMAA0ADgAOAA0ADQAOAA8ADQAOAA4ADAAMAAoA
CQAJAAsACAAIAAkABwAHAAYABgAGAAUABQAFAAgACQALAAwADQANAA0ADQANAAwACgAK
AAkACQAJAAkABwAHAAsADQAJAAcACgAKAAgACgAKAAoACgAJAAgABwAFAAcABwAGAAMA
AwADAAUAAwAFAAIAAgAGAAYABAADAAEAAQACAAYAAwD///7/AAADAAMAAQACAAQABAAE
AAQABwAHAAcACAAFAAEAAAD//wcACgAIAAgACAAJAAkABwAFAAcACQAJAAUABQAGAAcA
BQACAAAAAAADAAQABQAEAAQABAADAAMABAAHAAgACgAKAAYABgAJAAcABAACAP//AQAC
AAIAAwABAAAA/////wIAAgABAAEABQAHAAoADAALAAkABgAEAAMAAQAAAP//AwABAAEA
AQD//wIABAAFAAMAAQAAAP//AgADAAQABQADAAEA/////////P/8//z/+v/6//////8A
AAAAAAABAAEA///+//7//v////7/+f/3//v///8DAAMAAwD//wEA//////7/+//+////
//8AAP7//v/9//r/AgD///v/BAABAAAA///+/wAAAAAAAAAAAQACAAMABAAGAAYAAwAD
AAkADAANAA4ADAALAAkAAgACAAcADAALAAoACQAIAAYACAAMAA4AEAAOAA0ACgAKAAoA
CgAGAAQAAgACAAUACAAGAAQAAQABAAQABAAFAAYACAAGAAQABAABAP3/+v/4//3//v/+
////////////AAD9//z//P/8//3/+v/7//z//f/9//7//v/+//7//v8AAAIABgAEAPz/
+v8BAAsACQAHAA0AFAAkADYARQBSAGQAfQCbAKwAtgC9AMEAwQC6AKcAkAB0AFwARgAv
AB8AGwAcAB8AIQAgABwAHgAdABkAFwAWABIADgAOAA0ABAD8//7//v/+//3/+v/4//n/
+v/6//f/9f/3//f/9v/3//n/+v/8//3//f/7//v//P/8//n/+//8//z//P/6//r/+v/7
//r/+P/5//v/+f/5//r/+v/4//n/+f/5//f/9//4//n/+//9//7//v/8//z/+v/4//r/
+//8//3////8//r/+f/7//z/+//8///////+//7//P/8//v/+//+//7///8BAAIAAQAA
AP////8DAAMAAgACAAIAAwAEAAYABwAHAAcABwAHAAkACQAKAAsADAALAAkACwANAA0A
CgAJAAgABgAGAAcACQALAAoACgAJAAYABgAEAAMAAwAJAAYABgAHAAkACQAIAAgABgAF
AAUABQACAAEAAQAAAAMABQAHAAkABwAGAAQABAAFAAUABQAFAAMAAQADAAMA/v/7//3/
/P///wQABwAKAAkABwAFAAMAAQADAAMAAgD9//v/+f/5//r//f/7//z/AQAEAAUABwAD
AAEAAAACAAAA/f/9/wAAAgABAP7//v8EAAQABAAEAAQAAwACAAIAAgD///////8HAAoA
CAAIAAYABQADAP//AAADAAYABwAFAAUABgAHAAUABAAEAAYACAAIAAgABgAGAAYABQAF
AAcACQAJAAoACAACAAAAAQABAAAAAAD//wEAAgACAAMABQAEAAMAAwABAAAA/v/9////
//8AAAAAAQABAAAAAAD+//3//f/9/wEA/////////P/+///////+//3//f/9//7//f/8
//v/+//7//v//f/8//r/+//8//z//P8BAAEA///+//3//f/+//3//f/+//7////+//n/
9//5//v//f/+//3/+P/5//z//f/9//v/+f/5//j/+P/6//z//f/8//r/+f/5//r/+//8
//3//v8AAAIABAAGAAUABAAAAP//AQAEAAUABgAEAAUABQAAAAAAAwAGAAMABwAHAAcA
BgAEAAYABgAGAAQAAwAAAAAAAgACAP7//P/8//7/AwAIAAYAAgD9//v/+P/2//X/9P/4
//j/+P/6//v/+f/4//j/+f/4//b/9f/4//n/+v/8//7//v///wAAAAD8//z//P/6//n/
+f/4//j/+P/4//r/+v/6//r//P8AAAcABwAFAA0AFwAeACoAOgBLAGAAfgCVAKMAsAC4
AL8AwQC5AKoAkwB+AGQARAAqABsAFwAbACAAHwAfACAAGAAQABUAFwANAAoACgAGAAQA
///6//b/+v/4//j/9//0//f/+f/7//z/+P/1//b/9f/1//X/9v/2//n/+//8//v/+//8
//z/+f/3//j/+P/4//n/+v/7//3/+P/0//P/8//0//X/9//4//r/+//7//v/+P/3//f/
9//5//n/+P/2//b/+P/4//j/+//7//v/+//+//z/+//7//r/+v/4//j//P/9//3//v/9
//7//v////3//P/8//3/AQABAAEAAQACAAcACAAIAAcABgAGAAYABAAFAAUABQAIAAkA
DAANAA0ADQANAAsACwANAA8ADwAPAA8ADwAOAAoACQAJAAkACgAMAA0ADAANAAwADAAN
ABAADAALAAsADQANAAwADAAMAAsACwALAAkACQAKAAoACwALAAsACwAMAAwACwAMAA0A
BwAFAA==
         </WaveFormData>
      </LeadData>
      <LeadData>
         <LeadByteCountTotal>10000</LeadByteCountTotal>
         <LeadTimeOffset>0</LeadTimeOffset>
         <LeadSampleCountTotal>5000</LeadSampleCountTotal>
         <LeadAmplitudeUnitsPerBit>4.88</LeadAmplitudeUnitsPerBit>
         <LeadAmplitudeUnits>��V</LeadAmplitudeUnits>
         <LeadHighLimit>2147483647</LeadHighLimit>
         <LeadLowLimit>268435456</LeadLowLimit>
         <LeadID>V1</LeadID>
         <LeadOffsetFirstSample>0</LeadOffsetFirstSample>
         <FirstSampleBaseline>0</FirstSampleBaseline>
         <LeadSampleSize>2</LeadSampleSize>
         <LeadOff>FALSE</LeadOff>
         <BaselineSway>FALSE</BaselineSway>
         <ExcessiveACNoise>FALSE</ExcessiveACNoise>
         <MuscleNoise>TRUE</MuscleNoise>
         <LeadDataCRC32>863421370</LeadDataCRC32>
         <WaveFormData>
+v/6//j/+v/5//n/+//7//z//P/9//7//P/9//z//P/+/wAAAwAFAAUABQAEAAMABAAE
AAQAAwAEAAQABQAGAAgABQAFAAYABAACAAQABAAFAAUABQAEAAYACAAIAAYACAAIAAgA
CQAGAAUABQAEAAQABAAEAAIABAAJAA0AEAAQABEAFgAdABgADwAJAAAA8f/b/77/o/+J
/3f/cP9u/2//dP95/4H/jP+b/6r/tf+9/8T/zP/S/9r/4//q//D/8v/z//f/+v/9//7/
AQADAAQABgAHAAcACAAKAAoACgAJAAgACAAHAAkACwAOABIAEQAQAA8ADgAOAA4ADQAN
AA4ADwAPAA8AEQARABIAEgAPAA8AEAAQABIAEgASABIAEAAQABAAEAAQABAAEAAQABAA
EAAPAA8ADgAOAA4ADwARABEAEQAPAA0ADQANAA4AEAAQAA8ADwARABEAEQARAA4ADgAO
ABAAEAAPAA8ADwAPAA8ADgAOAA0ADAALAAoACwAMAA0ADQAMAAsACgAIAAgACQAJAAkA
CwAMAAwACgAIAAgACQAJAAgABwAGAAYABwAGAAYABwAKAAoACQAJAAYABgAFAAUABwAG
AAYABgAFAAUABQAFAAQAAwACAAMA/////wAAAAAAAAIABgAIAAgABwAEAAMAAwADAAMA
AwAAAAAAAQABAAMAAAAAAAEAAwAEAAQABgAEAAQABAAEAAYABQAFAAUAAwAAAAIAAwAB
AAIAAgADAAQABAAFAAYABAADAAMAAgAEAAIAAgADAAUABAAEAAQABwAHAAUABQAIAAgA
CAAIAAcABgAEAAMABgAGAAUAAgAEAAYABgAGAAQABAAGAAcABgADAAQABQAHAAQABAAE
AAYABgAGAAQABAAEAAQABgAGAAUABAADAAUAAAAAAAEAAwADAAQABQAEAAQABAAFAAUA
BQAEAAMAAwACAAIAAgACAAAAAAACAAQAAwADAAMABAAEAAMAAwAIAAgABwAEAAIABAAC
AAIAAQAAAAAAAQAEAAYABgAGAAQABAAFAAUAAwACAAIAAQACAAQABQAGAAUABgAFAAMA
BAACAAIAAwAEAAYACQAHAAYABgAIAAgABwAFAAUACAAFAAQAAwACAAMABAAFAAMAAgAE
AAQABAAGAAIAAgAEAAIAAgACAAIABQAGAAcACAAIAAgACAAIAAgACAAIAAgABgAGAAgA
CAAHAAcABwADAAAAAAABAAIABAACAP//+//6//7//f/8//j/9v/2//T/8v/0//X/9f/1
//X/8//y//T/9P/0//f/+P/6//r/+v/7//v//v////7//f/9//z//v/9//z//P///wAA
AgD//wEAAgACAAAA///8//r/9//6//r/+//+//z/+v/6//r//P/9//3//f/6//r/+P/2
//j//v/+//v/+//8//7/BwAMAA8ADgAFAP3/+P/t/9X/uv+f/4X/c/9o/2L/Z/9w/3X/
ef+C/4//nP+l/6//uP/A/8r/0v/V/9b/3v/o/+3/7//w/+//7v/v//X/9v/4//n/+f/7
//7///8AAAIAAgADAAMAAQD///7//v///wAAAQACAAIAAgABAAEAAgADAAMAAwAFAAUA
BgAGAAQAAwADAAIAAwAEAAUABgAEAAQABAAEAAIAAgACAAIAAgACAAEAAQAEAAQABAAF
AAQAAwACAP//AAABAAIABAADAAIAAAD//wAAAQACAAMAAAAAAAAAAgAAAP///////wIA
AwADAAQAAgAAAP7//P/8//z//P/7//z//f/+//7//f/9//z/+//8//7////+//n/+P/4
//f/+f/5//n/+v/8//r/+f/5//r/+v/5//n/+f/6//r/+//5//j/+P/4//X/9f/1//X/
9v/3//j/+//7//v//P/8//n/+P/5//j/+f/5//f/9//5//n/+f/5//n/+v/8//3/+//4
//j/+f/2//b/9f/2//f/+P/5//r/+v/5//n/+f/7//j/+v/7//n/+v/6//v/+//6//r/
+v/6//n/+f/4//r/+P/4//n/9//2//b/9v/7//v/+f/5//r/+v/6//r/+P/2//P/8f/2
//b/9f/y//T/9v/2//b/9v/2//j/+f/2//P/9P/1//b/9P/1//b/9v/2//b/9P/y//L/
8v/0//T/8//y//H/9P/w//H/8//z//P/9P/1//T/9P/0//X/9f/1//T/8//z//L/8v/y
//T/8v/y//T/9P/z//P/8//1//b/9v/3//j/9v/z/+7/8P/y//D/8P/y//L/8//1//X/
9v/1//T/8//y//L/8f/x//D/8P/v//L/9P/1//b/9f/2//X/8//0//L/8v/z//P/9P/2
//P/8v/y//T/9P/z//H/8f/0//T/9P/0//T/9v/2//b/8//w//L/8v/y//T/9P/w//D/
8//0//X/9v/5//r/+//8//v/+v/5//r/+v/5//n/+f/3//T/9P/1//f/+P/3//X/8P/t
/+//7P/s/+r/6v/s/+v/6P/p/+n/6f/r/+v/6f/q/+r/6v/q/+v/7P/u/+7/8P/x//H/
9P/2//f/+P/6//f/9v/0//L/8f/x//H/8v/y//P/9f/2//L/9P/0//X/9//3//b/9v/4
//j/9v/2//T/9P/1//X/9f/2//b/9P/2//b/9v/2//f/+/8AAAIABQAIAA0ACgD///X/
8P/r/9f/vP+j/4n/cf9k/2T/a/90/33/gf+K/5X/nv+n/7P/wP/G/8j/yP/P/9j/3P/i
/+f/6//u//H/8P/x//H/8v/0//X/9f/3//r/+//8//3//v8AAAEA/v/9//3//v///wAA
AQACAAIAAgABAAEAAAABAAEAAQADAAMABAAEAAMAAwAEAAQABAAEAAQABAAEAAQABAAE
AAQABAAEAAQABAAEAAMAAwACAAIAAgADAAYABwAIAAcABQAFAAUABgAGAAYABQAFAAUA
BQAFAAUABAAEAAQABgAIAAcABwAHAAcABwAGAAYABAAEAAQABAACAAIAAgABAAEAAQAB
AAAAAgADAAMAAwABAAIAAgAAAAAAAAABAAEAAQABAAEAAgABAP7//P/7//z//P/7//v/
/f/+//7///////7//v/+//3//f/9//3/////////AQD/////AAAAAP7//v8AAAAAAQAB
AP////8BAAEAAQABAP7//v//////AQD+//7///8CAAQABQAIAAUABAADAAIAAgABAAEA
AQADAAAAAgADAAIAAgABAAEAAQAAAAAAAAACAAMABQAGAAYABAAEAAUABAACAAEAAAAF
AAUAAwADAAIAAgACAAIABAAEAAMAAwAGAAYABQACAAIAAgAAAP7//f/+/wEAAwABAP//
AQADAAQAAgADAAQAAwACAAEA/v8AAAAAAAACAAEAAQABAAEAAwD+//7/////////AAAB
AAQABAAEAAUABAADAAEA//////7//v/+/wIAAAAAAAIAAQD///7//f///wAAAAABAAIA
AgABAP7//v8AAP7//v/+//7///8BAAEAAgABAAAAAAAAAAEAAQD9//z//P/7//3/AAAC
AAQAAQACAAEA///9//r/+f/5//3/AAAEAAMA///+/////v////3//f8AAAIAAgACAAIA
AAAAAAAA/f/5//r/+f/4//7/BAAEAAAA///+//3//P/8//z//P/8////AAABAAIAAgAC
AAIAAgACAAIABAAEAAQABQAGAAMA/f/8//z//P/8//r/9//z//L/9v/1//T/8v/y//T/
9P/y//T/9f/1//b/9f/y//D/8//0//X/+f/6//z//P/8//v/+//+/////v/9//3//P/9
//3//f/+//7//v////v/+//8//z/+v///wAAAgADAAIAAAD//wAAAgAAAAAAAAAAAAEA
AQABAAYABgACAAAAAgAGAAgABwAFAAgADAAVAB4AIQAYABEACwAAAOf/zf+y/5P/ef9v
/27/bv9z/3r/gf+L/5r/pf+s/7X/wf/O/9r/4P/g/+X/7v/y//b/9//7/wQACQAGAAMA
AwAIAAoACwALAA4AEAAQABAAEAAQABEAEQATABMAFAAWABMAEgARABAAEQASABIAEwAU
ABUAFQAVABUAFQAWABYAFQAVABYAFgAYABgAGAAYABYAFgAWABYAFgAWABYAFgAWABYA
FQAVABYAFgAWABcAFQAVABUAEwARABEAEQASABMAFAAUABUAFAATABIAEQASABIAEgAU
ABIAEQARABEAEwATABIAEgARABAADwAOAA0ADgAPAA8ADQANAA0ADAAKAAsACwALAAgA
CAAHAAQABQAGAAgACQALAAsACwAMAAsACAAGAAUABgAGAAUABQAHAAgACAAJAAcABgAG
AAYABgAHAAgACQAIAAcABgAHAAUABQAGAAYABQAGAAkACgAJAAkABwAHAAkACQAJAAkA
BwAGAAYABQAGAAQABQAHAAcACAAIAAoACAAIAAgACAAKAAkACQAJAAsACAAKAAsACwAM
AAwADQALAAoACgAKAA0ADQAOAA4ADAAKAAoACwANAAwADAAMAA0ADQALAAsADAAMAAwA
DAAMAAwACwALAA4ADgANAAoADAAOAA4ADgAMAAwADgAPAA4ACwAMAA0ADgAMAA0ADgAM
AAwADAAKAAwADAAMAA4ADQANAA0ADQANAAgACAAJAAsACwAMAA0ADQAMAAsACwANAA0A
DAALAA4ADgAPABAAEAAMAAoACgAKAAkACQAJAAsADAAMAA0ADgAOAA0ACgAMAA4ADAAM
AA0ADAAMAA0ADQAOAA0ADAAKAAoACwALAAoACgALAAsADQAOAA4ADgAMAA4ADgANAAwA
CgAKAAsADAAOABEADwAKAAoADAAMAAsACQAJAAwADAAMAAwADAAOAA4ADgALAAgACgAK
AAoACgAMAAwACgAKAAoACgAKAAwADAAMAAwADAAMAAwADAAKAAoACgAKAAwADAAMAAwA
EAAQAA8ADwAOAAkABQAEAAYACAAJAAgABwADAAEABAD///z/+f/4//v//P/7//7//f/9
///////7//r/+v/6//z///8AAAIAAAAAAAEAAQAEAAUABQAFAAgACAAIAAcACAAIAAkA
CgAKAAcABwAIAAYABAAGAAYACAAJAAoACgAJAAoACQAGAAQABAAEAAUABQAFAAYABgAE
AAYACAAIAAgACwARABIAEgAVAB4AIQAaABEACQD+/+3/0/+2/5//if91/3D/bv9t/3T/
ef+D/5T/p/+s/7X/xf/Q/9T/2v/e/9//6v/w//D/9f/7//z//f8AAAMABwAJAAoACgAJ
AAwADgAOAA4ADAAMAA0ADQANAA0ADgAQABIAEgASABIAFAAUABMAEwASABMAEwATABIA
EQARABAAEAARABMAFAASABIAEgASABMAFAAVABYAFQAUABMAEgAUABQAEwATABQAFAAU
ABUAFQAVABUAEwARABEAEQASABQAFAATABMAEgARABAADwAQABAAEAASABAADwAPAA8A
EAARABEAEgARABAADwAOAA4ADgAOAA0ADQANAA0ADAAMAA0ADQANAAsADAAMAAoACAAI
AAkACQAHAAcABwAIAAoACAAHAAcACAAIAAcABwAFAAYABgAHAAUABAAEAAQABQAFAAUA
BQADAAMAAwAFAAUABQAGAAYABAAEAAYABgAGAAUAAgABAAIAAwAEAAUAAgACAAMAAwAE
AAIAAwAFAAIAAgABAAIABAAEAAQABAAGAAUABQAFAAcABAAGAAcABQAGAAYABwAGAAQA
AwACAAUABQAGAAYACAAGAAYABwAJAAgACAAIAAoACQAGAAUABgAGAAYABgAEAAQAAwAD
AAgACAAHAAQABgAIAAgACAAGAAYACAAJAAYAAwAEAAUABQACAAIAAgACAAIAAgAAAAEA
AgADAAYABQAFAAUABQAFAAAAAAABAAEAAQACAAMAAwACAAEAAQD//////v/9/////v/+
//7/AgAAAAAAAgACAAEAAQABAAAAAAD/////BAAEAAMAAAAAAAIAAAAAAP3//P/8//3/
AAACAAIAAgD///7//v/9//z//P/9//3/+//8//z//P/9/wAAAQABAAAA/v/+/////f/+
/wAA/f/4//j/+v/6//z/+//8/wAAAAAAAAAAAAD+//7//v/7//n//P/9//7//v8AAAIA
/v/9//z/+//6//z//P/8//z///8AAAEAAgAAAAAAAAAAAAIABAAEAAMAAQABAP3/+v/8
//3//v/+//n/9f/w/+3/8v/w/+7/7P/t//D/8f/w//L/8//z//X/9P/x/+//7v/w//D/
8//0//X/9P/z//P/8//2//f/9//1//b/9v/2//j/+P/5//v/+v/6//X/8//1//b/9f/4
//b/9//3//f/9v/2//j/+P/2//b/9v/2//f/9//3//j/9P/y//b/9v/0//T/8f/z//z/
AAABAAgACwAGAP//9//q/9n/v/+i/4f/cf9l/2D/YP9j/2r/df97/4b/j/+Y/6H/rf+6
/8T/yv/M/9H/1P/Y/97/4//l/+b/6f/s//H/7//0//b/9//3//b/+P/4//j/+P/4//n/
+f/5//n/+v/8//z//P/8//z//P/8//v/+//+//////////3//f/+//7//f/9//7//v/+
//7//v/+//z//P/8//z///8AAAEAAgD///7//P/7//z//P/8//3//v///wAA//8BAAEA
AQACAAAAAAD//////v/9//z/+//8//z//P/+//7//f/9//3/+//7//r/+v/6//r/+v/6
//r/+v/6//n/+f/5//n/+P/6//v/+//7//r/+v/5//b/9P/0//X/9f/2//f/+P/6//z/
+v/5//n/+f/4//b/9f/3//j/+P/5//f/9v/2//b/9f/1//X/9f/0//P/8v/z//T/9f/3
//j/9v/2//j/+P/4//f/9P/z//X/9f/1//X/8v/y//P/8//1//L/8v/z//X/9v/2//j/
9v/2//b/9v/2//X/9f/1//b/9P/3//n/+P/4//f/9//1//T/9P/0//X/9f/2//b/+P/2
//b/9//1//T/9P/0//f/9//1//X/9P/0//T/9P/2//b/9f/1//X/9P/y/+7/8v/0//T/
9P/0//T/9v/3//T/8f/y//P/9f/y//L/8v/w//D/8P/u//D/8P/w//L/8P/v/+7/7f/w
/+z/7f/v/+7/7f/t/+3/7P/s/+z/7f/v/+//7v/t/+3/7P/s/+z/8P/u/+7/8P/t/+v/
6v/p/+r/6v/p/+n/7v/u/+3/6v/q/+z/6v/q/+v/6v/q/+v/6v/s/+z/7P/q/+j/5//l
/+X/5v/o/+n/6f/q/+r/6v/q/+z/7P/r/+n/5v/l/+X/6P/q/+3/6//o/+j/6v/q/+v/
6f/p/+z/7P/s/+z/7P/r/+r/6f/l/+T/6P/q/+z/6v/q/+r/5v/n/+j/6f/q/+z/7P/s
/+z/7v/u//D/8P/v/+//7//r/+j/6P/p/+r/6v/o/+X/4f/h/+T/4v/g/9z/3P/e/97/
3P/e/9//3//j/+P/4f/g/9//3v/d/9//4v/k/+T/5P/o/+n/7f/v/+//7//w//D/7f/r
/+n/6P/q/+z/7//t/+v/7P/s/+r/7P/s/+3/7f/t/+z/7P/u/+7/7P/s/+z/6v/r/+v/
6//y//L/8v/y/+7/7P/u//H/8//2//7/AwAGAAUAAAD1/+v/5P/V/7v/nv+F/23/Yf9e
/2D/Y/9q/2//ef+K/5P/lP+h/7H/uv/A/8b/yv/N/9T/3P/k/+P/3//g/+f/5v/j/+v/
8P/y//P/8//0//b/9v/2//b/9v/3//f/9v/1//X/9v/0//T/9P/0//b/9v/1//X/9f/1
//T/8//0//X/9//4//j/+f/7//z/+//6//n/+P/2//b/9v/2//f/+P/5//r/+f/4//b/
9f/4//j/+P/5//n/+f/5//f/9f/1//X/9v/0//T/8//z//P/8//z//P/8P/w//D/8v/0
//P/8//z//T/9f/1//b/+P/4//j/+P/0//T/9P/z//D/7//u/+z/7//x//L/8//x//L/
8v/w/+z/7P/t/+3/7//v/+//8P/w/+7/7f/t//D/8P/v/+//7f/u/+7/7//x//D/8P/w
/+7/7f/s/+v/7f/v//H/9f/w/+//7//u/+r/6v/s/+z/7//x//H/8//x//H/8f/x//L/
8v/z//P/8//w//D/8f/x//L/8v/0//b/9v/2//b/9P/z//P/8//x/+7/8P/x//L/9P/1
//f/9//2//b/9v/5//n/+v/6//n/9v/1//X/8//y//L/8v/3//n/+f/7//r/+v/6//r/
/P/8//v/+//8//r/9//y//b/+P/4//j/+P/4//r/+//5//f/+f/7//n/9v/2//b/+P/4
//j/9v/4//j/+P/6//n/+f/5//n/+v/2//f/+f/6//v//f////7//P/6//n/+f/5//j/
9//5//j/+P/4//r/+P/4//r//P/7//v/+//6//r/+f/5//z//P/7//j/+P/6//j/+P/1
//T/9P/1//j//P/+/wAA///+//7//f/+//7///////z//P/7//r/+P/6//r/+f/7//r/
+//9//3//v8AAP3//P/8//7//v/7//n/+f/8//z//P/8//z//P/8//z/+f/2//j/+P/4
//z/AAAAAPz//v/+//7//v8AAAAAAAAAAAIAAgACAAIAAQACAAEA//8BAAEA/f/6//j/
+f/6//r/+//5//b/9f/3//T/8f/u//D/8v/y//D/9P/1//X/9//1//P/8v/y//P/9P/4
//r/+//6//n/+f/5//z//f/9//3//v/+//7//f/8//z//f/+/wAA/f/9//7//v/8//7/
AAABAAEAAQD///7////+//z//P/8//z//v///wAAAgAEAAAA/P/8//7/AAABAAUACAAM
ABEAFgAZABYADwAHAP7/6//R/7b/m/+D/3H/av9m/2n/cv95/3//jP+b/6T/r/+7/8T/
xv/M/9T/3//o/+r/6v/v//f//P/7//r/+//7/wAABAAHAAkACQAKAAkACAAKAAoACwAL
AAkACQAKAAwADAAMAAwADAAMAAwACwALAA0ADwAQABEADwAPABAAEAAPAA8AEAAQAA8A
DgANAAwADQAOAA8AEAAPAA4ADQAMAAoACgAJAAkADAAMAAwADQAOAA8AEAAPAA0ADQAN
AA4ADgAOAA0ADQANAA0ADQANAAwADAAMAA4AEAAPAA8ADwAOAA0ACwAKAA0ADgAPABAA
DAAMAAwACwAIAAcABgAEAAcACQAKAAsACgAKAAkABgAEAAQABQAFAAUABQAFAAYACAAG
AAUABQAGAAYABQAFAAUABgAGAAcACQAIAAgACAAFAAUABQAFAAUABQAFAAcAAwADAAQA
BAACAAIABAAEAAYABwAGAAcABAADAAIAAQACAAIAAwADAP//+v/4//f/+v/8//3/AAD+
//7//v/+//3/+//6//n/+v/4//v//f/8//z/+//7//7//v///wAAAAD//////v8AAP7/
/v////7//P/7//r///////3//f8BAAIAAwAEAAQABAADAAMABwAIAAgABgAGAAgACAAI
AAQABAAGAAcACQAHAAkACwALAAgACAAIAAYABgAGAAQABgAGAAYACAAJAAkACQAJAAsA
BgAGAAcABQAFAAYABwAIAAgACAAJAAkACQAIAAcABwAGAAYABgAIAAYABgAIAAgABwAH
AAcABgAGAAUABQAKAAoACQAGAAgACgAIAAgABgAEAAMAAwAGAAgACAAIAAgACAAJAAkA
BwAGAAYABQAHAAgACAAIAAYACAAIAAcACAAGAAYABwAKAAwADwANAAkACAAJAAgABQAD
AAMABgAHAAgACQAKAAoACgAKAAcABgAIAAgACAAMAAgABAAEAAYABgAGAAYACAAIAAgA
CAAJAAoACwAMAAoACgAKAAoADgAOAA0ADQAPAAsACAAIAAYABgAFAAIA///7//n//P/9
//z/+//8//3//P/5//r//f/9///////7//r/+v/6//r//f/+/wAAAAAAAAEAAQAEAAUA
BQAFAAYABgAGAAUABAAEAAUABgAIAAUABQAGAAQAAgAEAAQABgAHAAgACAAHAAgABwAE
AAYABgAGAAcACQAJAAoACgAKAAoACAAGAAgADQAPAA4AEAAVABwAHwAeABUACwAEAPn/
5f/K/7H/l/+B/3L/bP9t/3T/ff+F/5D/nf+q/7f/v//I/9L/2P/c/9//5v/s//D/9f/5
//7//f8CAAkACQALAAwADAALAAwADgAOAA4ADgAOAA8ADwARABEAEgAUABYAFgAWABYA
FgAWABUAFQAUABUAFQAVABMAEwAUABQAFQAVABYAFgAWABYAFgAWABYAFgAWABYAFAAU
ABQAFAAVABYAFgAXABoAGgAaABsAGQAZABkAFwAXABcAFwAYABgAGAAXABcAFQAVABUA
FQAVABYAFwAaABoAGQAZABkAFwAXABYAFgAWABYAFgAWABIAEgASABEAEgATABQAFAAU
ABUAFQAVABMAFAAUABIAEQASABQAFQAVABUAFQAWABUAEgAQAA8AEQASABIAEwATABQA
FAAVABMAEgASABIAEQARABEAEQAPAA8ADwARABIAEwAVABYAEgASABQAFAAUABMAEAAP
ABIAEwAUABUAFgAWABcAFwAVABIAEgATABMAFAAUABYAGAAYABgAGAAYABcAFwAXABkA
FgAYABkAFwAYABgAGQAZABgAGAAYABoAGwAdAB4AHQAaABkAGQAaABoAGwAcAB4AHQAa
ABkAGAAYABgAGAAZABoAGgAbACAAIAAfABwAHAAeAB4AHgAaABoAHAAdABsAGQAbAB0A
GwAYABgAGAAaABoAGgAYABoAGgAaABwAHAAbABoAGQAaABYAFwAZABcAFwAYABkAGAAY
ABgAGQAZABkAGAAXABcAFgAWABYAGgAYABgAGgAYABcAFwAXABoAGgAZABkAGwAaABgA
FAAVABgAFwAYABcAFgAWABcAGAAaABoAGgAXABYAFgAVABQAFAAVABUAFwAYABgAGAAa
ABwAHAAbABwAGgAaABsAGgAcAB8AHQAYABgAGgAaABsAGQAZABwAGwAaABkAGAAaABoA
GgAXABYAGAAYABgAHgAcABoAHAAcABwAHAAcAB4AHgAeAB4AHwAgACEAIgAiACQAJAAj
ACMAIwAfABwAHAAdAB4AHgAeABsAFwAVABgAFgAUABIAEAASABIAEAAUABUAFQAXABkA
FwAWABYAFQAUABYAFgAZABoAGwAdAB0AIAAhACEAJAAmACcAKAAmACQAIwAjACYAKAAl
ACUAJgAmACQAJgAoACkAKQApACYAJgAoACgAJgAmACYAJgApACkAKQAqACwALAAsACgA
IAAmAC8AMQAyADYANwA8AEUARAA3ACkAJgAdAAcA7P/T/7n/o/+U/5D/lf+g/6X/qf+2
/8n/0v/Z/+H/7P/4/wAABgALAA4AEAAUABcAGwAiACEAHgAfACsAMAAyADMAMwAyADIA
MAAuAC4ALgAvAC8AMQAzADYAOgA3ADYANQA0ADQANAAzADMAMgAzADMAMwA1ADUANgA2
ADMAMwA0ADQANAA0ADQANAA0ADQANAA0ADIAMgAyADIANQA2ADYANwA2ADYANgA3ADYA
NQA0ADEAMwAzADMANAA0ADQAMwAzADUANQA1ADUANAA0ADQANgA0ADMAMwAzADEAMQAw
ADAAMQAyADMANAAyADIAMgAxAC8ALwAvAC4ALgAvAC8ALwAxADIAMgAwAC4ALgAvAC8A
LgAtACwALAAsACoAKQApACwALAArACsALAAuAC8AMQAxADAAMAAwACwAKwAqACkAKwAr
ACsALQArACsALAAsACsALAAvADAALgAtACoAKQArACsAKwArACsALAAuAC8ALwAsACwA
LQAvADAAMAAyADAAMAAwADAAMQAxADIAMwAxAC4AMAAxADEAMgAyADMAMwAyADIAMgAz
ADMANAA0ADIAMAAwADEAMwAyADIAMgAzADMAMQAxADIAMgAyADIANAA0ADMAMwA2ADYA
NQAyADIAMgAwAC4ALQAuADEAMwAzADEAMwA1ADQAMAAvAC4AMAAwADAALgAuAC4ALgAw
ADMAMwAzADMAMgAsACsAKwArACsALAAtADAAMAAwADEAMQAxADAALwAtACwALAAsAC4A
LAAsAC4ALgAtAC0ALQAuAC4ALQAtADAAMAAvACwALgAwAC4ALgAvAC4ALgAvAC4AMAAw
ADAALgAuAC8ALwAtACwALAArACsALAAsACwALgAwADAALwAuACwALAAtACwALgAxAC8A
LAAsAC4ALgAvAC0ALQAwAC4ALgAuAC4ALgAuAC4AKwApACwALQAuAC4AMAAwAC4AMAAw
ADAAMAAyADIAMgAyADAAMgAyADEAMQAxAC0AKgAsAC0ALgAuACwAKQAlACMAJAAiACAA
HgAgACIAIgAgACIAIwAjACUAJQAjACIAIgAkACQAJwAoACkAKAAnACcAKQAsAC0ALQAt
AC4ALgAuAC8ALgAuAC8AMAAyAC8ALwAwADAALgAwADAAMQAxADEAMQAyADUANgAzADIA
MQAwADMAMwAzADQAMAAuAC4AMAAyADIANwA9AEIAQgBHAFAATQBCADkANQAqABcA///i
/8X/rf+f/5z/nv+l/67/t//B/87/1f/e/+3/9//+/wgADAAOABcAHgAeACAAJwAtADAA
MQA0ADUAOQA5ADoAOgA5ADsAPgA/AEAAQABAAEEAQQBDAEMARABGAEQARABEAEQARgBG
AEUARQBGAEcARwBHAEUARQBGAEYAQwBDAEQARABGAEYARgBGAEgASABIAEgASABIAEgA
SABKAEoASQBJAEgASABIAEkASwBLAEsASQBJAEkASQBKAEwATABLAEsASQBJAEkASQBI
AEgASABKAEwASwBLAEsASQBJAEgASABJAEoASwBMAEoASgBKAEkARwBHAEcARgBHAEkA
SgBLAEsATABMAEoARgBGAEcARwBIAEkASgBMAEsASABGAEUASABIAEcARwBHAEgASABJ
AEoASgBLAEwASwBLAEsASwBLAEsASwBNAEkASQBKAEoASABIAEoASgBNAE0ASwBLAE0A
SwBPAA==
         </WaveFormData>
      </LeadData>
      <LeadData>
         <LeadByteCountTotal>10000</LeadByteCountTotal>
         <LeadTimeOffset>0</LeadTimeOffset>
         <LeadSampleCountTotal>5000</LeadSampleCountTotal>
         <LeadAmplitudeUnitsPerBit>4.88</LeadAmplitudeUnitsPerBit>
         <LeadAmplitudeUnits>��V</LeadAmplitudeUnits>
         <LeadHighLimit>2147483647</LeadHighLimit>
         <LeadLowLimit>268435456</LeadLowLimit>
         <LeadID>V2</LeadID>
         <LeadOffsetFirstSample>0</LeadOffsetFirstSample>
         <FirstSampleBaseline>0</FirstSampleBaseline>
         <LeadSampleSize>2</LeadSampleSize>
         <LeadOff>FALSE</LeadOff>
         <BaselineSway>FALSE</BaselineSway>
         <ExcessiveACNoise>FALSE</ExcessiveACNoise>
         <MuscleNoise>TRUE</MuscleNoise>
         <LeadDataCRC32>1393669539</LeadDataCRC32>
         <WaveFormData>
+f/2//X/9P/y//L/8v/0//b/+P/6//v/+v/6//v//f/9//3//f/+//z//f/9///////+
//3//P/8//z//P///wEAAAD//////v/+/wAAAAACAAIAAgABAAMAAwAFAAMAAwADAAMA
AwABAAIAAgACAAEAAQAEAAYADgAbACsAQABXAHIAkwC2AMEAugCmAIgAYQA6AAYAyv+T
/2T/Q/8n/xb/D/8O/wz/E/8h/zT/UP9s/4j/m/+p/7X/vv/H/8//1v/b/+D/5//s/+//
9f/6//z//v8BAAIABgAHAAoACgAHAAYABwAGAAgADAAQABIAEAAQABIAEgATABMAEwAT
ABQAFQAVABUAFwAYABgAGQAXABcAFwAYABkAGQAZABkAGQAZABoAGgAaABoAGgAaABgA
GQAZABkAHAAcABwAHAAeAB4AHgAeAB4AHgAeAB8AIAAgACAAIAAgACAAIAAgAB4AHgAh
ACIAIwAjACMAIwAkACUAJQAlACUAJgAmACYAJwApACsALgAsACwALAAsACwALwAwADAA
MgAzADMAMQAuAC4ALwAvAC4ALQAsACsAKwApACoAKwArACsAKgAqACgAJgAkACMAIwAj
ACMAIwAhACAAHwAfABwAGgAaABkAFgAVABQAEQAUABQAFAAVABMAEgAOAAsACwAKAAoA
CgAGAAQAAwACAAEA/////wAAAAAAAAAAAQD///7//v/+/////////wAA///9//z/+//8
//3//v///wIAAgAAAAIA///+//3//v/+////AgAEAAQABAADAAMABQAFAAQABAAFAAcA
BwAHAAYABQAEAAMAAwADAAIAAAADAAQABAAEAAIABAAFAAUAAwABAAEAAwADAAMAAwAD
AAIAAQAAAP//AQABAAAAAAABAAEAAAAAAP///P/7//r/+//8//3//v/9//3//v/+//7/
/f/9//3//P/7//r/+f/3//f/+P/4//r/+f/5//j/+v/6//v/+//9//3//f/9//v/+v/5
//j/9v/0//T/9f/3//j/+f/6//z/+//7//v/+v/3//b/9//5//n/+v/7//n/+f/4//b/
9P/0//T/9v/6//v/+//6//r/+v/6//r/+P/4//b/+P/5//j/9f/z//X/9f/1//X/9f/1
//X/9v/5//X/9P/0//L/8v/y//L/9P/2//j/+v/6//r/+v/6//v//P/9//7//f/9//7/
/////wAAAAD///7//v8AAAAAAAD9//r/+P/7//7///////v/9//0//D/7f/q/+j/5v/m
/+j/6P/o/+n/6f/q/+z/8P/z//P/8//z//T/9P/1//T/9f/0//L/9P/0//X/9v/4//v/
+//6//j/9//3//b/9f/0//P/8v/1//X/9v/3//v/+f/5//n/+f/5//n/+v/6//z/+f/z
//b/AgAKABEAHQAyAE0AbACJAKYAuQCwAJ4AhgBnAEIAEADW/5//cP9J/yv/Gv8R/wb/
Av8J/xX/JP8+/17/eP+N/5//r/+2/7n/v//K/9P/2P/b/+D/4//p//D/8v/0//f/+P/8
//3/AAAAAAIAAgAEAAQAAgAEAAYABgAIAAgACgAKAAoACQAIAAcACQALAAwADQAPABAA
EAARAA8ADwAPABAAEwATABMAEwATABMAFAAUABIAEgASABIAEgATABMAEwAUABQAFAAU
ABMAEgARABAAEQASABMAFQAUABQAFAAUABYAFgAWABYAGAAYABsAHAAcABsAGgAZABsA
HQAeAB8AIAAgAB8AHgAgACEAIgAkACYAJgAmACYAJAAnACgAKAAoACkAKQAnACUAJAAk
ACMAIwAjACMAIwAkACEAIQAhACMAIwAiACIAHwAeAB0AHQAdAB0AHQAdABsAGgAZABkA
GAAWABYAFQAVABUAFQATABEAEAAPAA8ADQAMAAgABQAIAAgACQAKAAcABgAGAAYAAwAB
AAEAAgD///7//f/9/wAAAAABAAIA////////AAAAAP///////wEAAQABAAEAAAAAAP7/
AAD+//7//v8AAP7///8CAAQABAAEAAMAAwAFAAUABAAEAAUABwAHAAcABAADAAIAAQAF
AAcACAAIAAgACAAHAAYABgAIAAkACQAJAAcABwAJAAcABwAHAAcABwAHAAcABwAGAAUA
AwACAAEAAQAAAAAAAQAAAAEAAgAEAAQABAAEAAEAAQACAAIAAgABAAEAAQADAAMAAwAD
AAMAAwAEAAQAAgABAAEAAAACAAIAAwADAAIAAQAAAP///v/+//7//v8BAAAAAQADAAMA
AgABAAAAAQABAAIAAwACAP///v////////8AAAEA//////7//P/+//7//v8AAAAAAQAB
AAAA/v/+//7//v8AAAAA/v8AAAMABAADAAMAAQABAAEAAQD+//3//P/8/wEA//8AAAIA
BAAEAAQABAAGAAYABgAGAAQAAwADAAQAAwADAAQABAAFAAQABAAGAAgACAAFAAIA///+
/////v////7/+//5//b/9f/0//T/8v/y//T/9P/2//b/9f/1//T/9v/5//n/+//7//z/
/P//////AQABAP3/+//5//j/9//2//j/9//4//n/+//+//z//v/+//7/AAAAAP//////
/wEA//////3//f/9//3//P/8//z/+//9//7/AAAGAA8AHQAwAEkAZACDAKIAswCqAJgA
ggBpAEQAFgDg/6X/cv9N/zP/Iv8f/x7/HP8h/yn/Mv9I/2j/hv+Z/6P/q/+2/7//w//I
/8//2P/d/97/4//p/+z/7//w//L/8v/1//f/+//8//3//v8BAAIAAQACAAMAAgADAAQA
BwAIAAgABwAGAAUABAAFAAUABQAFAAYABgAHAAkACQAJAAoACQAJAAkACQAIAAcABwAG
AAgACAAIAAgACAAJAAkACQAHAAYABQAEAAYACAAKAAwACwAKAAkACQAKAAoACgAKAAwA
DAAMAAwACwAKAAwADAAOAA8AEAARABAAEQARABEAEwAUABQAFAAUABUAFgAYABgAGAAY
ABgAGAAbABwAHAAeAB8AHwAdABwAHAAdAB0AHQAdAB0AHQAbABcAFgAVABUAFQAUABQA
FQAUABMAEwAUABMAEgARABAADgAMAAsACgAIAAgABwAHAAcABwAFAAMAAgABAAEAAQAC
AAAA///+//z/+//6//f/9v/2//b/9P/z//T/9v/3//j/+f/7//j/9v/1//T/9f/1//X/
9v/0//P/8//z//X/9f/1//X/9P/0//L/9P/1//b/9//6//n/+f/7//z//P/8//v/+///
/////v/+//7////+//3//////////////////v/8//z//P/7//r/+v/8//3//f/7//n/
+f/7//z//f/+/////P/7//r/+f/8//3//f/+//7//f/7//r//P/6//r/+v/8//z//P/8
//3//f/+//7//v/9//3//f/7//v/+//7//3//f/+//7//P/7//v/+v/7//z//v////3/
/f/9//3//P/8//z//P/+//z//P/9//3//P/7//r//f/9//7////+//v/+v/7//7///8B
AAMAAgABAP///P/6//r/+v/8/wAAAQABAAAA/v/+//7//v/+//7//P/+/wIAAgAAAP//
///////////+//3//P/8////AwAGAAIAAAAAAAAAAAAAAAAAAAAAAAMABAAFAAYABQAE
AAMAAgACAAMABQAHAAkACgAKAAkABQAEAAUABAAGAAMAAAD+/wAAAgACAAEAAAD9//v/
+P/3//b/9v/2//T/9v/2//b/+P/3//f/+P/7////AAABAP//AAAAAAEA//8BAAEAAAD/
//7//v/+//7/AQABAAAAAQABAAIAAgAGAAYABgAGAAUAAwACAAEAAQD/////////////
//8AAAQABAABAAEABAAMABQAGwArAEIAXQB+AKUAvgC5AKgAkABwAEUAGADm/6z/ef9W
/z3/K/8i/yH/HP8g/yv/Nf9C/17/ev+Q/6n/tf+5/8D/x//N/9b/3f/i/+v/8P/v//P/
9v/6//z///8AAAIAAwAGAAYABgAGAAgACAAIAAoADAAMAAsACgALAAoADAANAA4ADwAS
ABMAEwATABEAEgASABMAFQAVABUAFgAXABcAFwAXABUAFQAWABYAGAAYABgAGAAXABcA
FgAVABgAGAAYABgAGAAYABgAGAAWABYAFgAXABoAGgAaABoAGAAYABgAGAAZABoAHgAg
ACAAHwAeAB0AHgAfAB8AHwAjACQAJAAkACYAJwAoACoAKAAoACgAKAAmACkAKgAqACkA
KQAoACUAJQAmACgAKQAqACsALAAtACoAJwAnACcAJQAlACQAJAAkACQAJAAlACIAIQAg
AB8AHwAeAB0AHQAcABoAGgAZABUAFQAVABMAFQAUABMAEwASABIADwANAA8ADgAOAA4A
CwAKAAoACgAJAAcABwAIAAYABgAGAAcABQAEAAQABAAEAAUABgAIAAYABQAFAAUABwAH
AAcABwAIAAgABgAIAAYABgAGAAgAAwADAAUABgAGAAYABQAFAAUABQAEAAQABwAJAAkA
CQALAAsACwALAAoACwALAAoADAAMAAsACgAIAAoACwALAAcABQAFAAcABgAHAAgACQAH
AAcABwAHAAUABQAEAAQABQAFAAQABAAEAAIAAgACAAIAAgACAAIAAQABAAIAAgACAAEA
AQABAAIAAwAEAAUABAADAAMAAgAAAP/////+/wAAAAABAAEAAQABAAEAAQACAAIAAgAC
AAIAAAAAAAEAAQAAAP///v/+//3//f/9/////f/9/////////wAAAQD//////v/8////
AAABAAQABQAFAAQAAgD+//7//v/+/wAAAAD+/wAAAAAAAP7//f/+////AAABAAEAAQAB
AAIAAwADAAAA/v/+//7//v/+////AAABAAIAAAAAAAAAAAAAAAAAAAAAAAIABAAFAAcA
CgALAAsADAALAAkABwAGAAsADAANAAsACgAIAAgACgAIAAUAAgD9//7//P/8//z/+//6
//n/+v/4//j/+P/3//n/+v/8/////f/9//3//v/+//////8BAAIAAgACAAIAAgACAAIA
BQAEAAIAAAD//wAAAAACAAIABAAEAAQAAwACAAEAAgD//wEAAQABAAEAAwAEAAQABAD9
/wEABgAKABIAHwAxAEYAXQB4AJsAtgC7AK4AlgB2AFEAJADw/7z/if9g/0P/K/8a/xP/
Ev8S/yH/Mf88/1T/eP+Q/5//q/+z/7r/xf/N/9D/2f/g/+P/6P/t//P/+v/7//z//v/+
/wIAAwAGAAYABgAGAAgACAAIAAoADAAMAAwADAAOAA4AEQARABEAEQAQABEAEQARABEA
EgASABMAEQARABEAEgAVABUAFQAVABYAFwAZABoAGQAYABcAFgAXABkAGgAbABwAHAAc
ABwAGgAaABoAGgAZABgAFwAXABgAGAAYABgAFgAWABYAFgAXABgAHAAeAB0AHQAdAB0A
IAAhACEAIQAhACIAIgAiACMAJQAnACoAKgAqACoAKgAoACsALAAsAC4ALwAvAC0ALgAu
AC8ALwAtAC0ALQAtAC0AKwAsAC0AKwArACoAKgAnACYAJQAlACIAIQAgAB8AIAAgACAA
IQAfABwAGwAZABgAGQAaABkAFwAWABUAFQAUABQAEQAPAA0ADAAMAAwACQAIAAgACAAG
AAUABgAIAAcABgAFAAUAAwACAAIAAgADAAMAAwAEAAYABQAFAAUABQAFAAUABQADAAIA
//8AAAAAAAAAAAIAAAABAAQABgAIAAgABwAHAAgABwAFAAQABQAHAAcABwAHAAcABwAH
AAkACwAMAAwACgAKAAkACAAKAAwADQANAAkABwAHAAkABwAHAAcABwAIAAkACgALAAsA
CwAKAAoACQAJAAgACAAIAAYABgAGAAgACAAIAAgABQAFAAYABgAEAAMAAwADAAMAAwAD
AAMABQAFAAYABgAGAAUABQAEAAIAAgADAAMAAwADAAMAAwAEAAQABAAEAAIAAAAAAAEA
BAAEAAQABAACAAEAAQABAAMAAQABAAMAAgABAAEAAQACAAMAAwACAAAAAAAAAAIAAwAD
AAIAAAD+//7//v/+////AAD//wIAAgACAAAA///9//3//f/9//7///8AAAIAAwADAAQA
AgABAAAA///+/wAAAAAAAAAAAQACAAMABAACAAIAAgABAAMABAAFAAUACAAIAAcABgAI
AAoACgAKAAUAAAD8//r//f/+//7//v/5//f/9P/z//T/9P/0//T/9P/0//T/9P/z//P/
9P/2//n/+f/5//n//P/8//3//f/9//3//P/7//j/+P/4//j/+//7//r/+f/7//z//P/+
//7//v/+//7/////////AQD9//3//f/9//3//f/+//7//v/7////AgAEAAwAFwAnAEIA
WwB2AJkAtgC5AK4AlgB2AFEAJgDy/7r/h/9g/0P/Lf8e/xn/FP8Q/xv/J/82/1D/cP+K
/53/qf+x/7r/wf/F/8z/0//a/9//5P/r/+//7v/y//T/9//4//r/+//+//7//P/8//7/
/v8AAAIABAAEAAMAAgADAAIABQAFAAUABQAIAAkACQAJAAkACgAKAAsACwALAAsADAAN
AA0ADQANAAsACwAMAAwADQAOAA8AEAAOAA0ACwAJAAsADAANAA4ADAAMAAwADAAOAA4A
DgAPABIAEgASABIAEAAQABAAEAAOAA4AEQASABMAEwATABMAEgATABMAEwAXABgAGAAY
ABoAGwAcAB4AHAAcABwAHAAeACEAIgAiACEAIQAgAB0AHQAeACAAIQAjACMAIwAjACQA
IQAhACEAIAAfAB0AHAAdABwAGwAbABoAGQAYABcAFwAWABUAFQASABAAEAAPAA4ADwAQ
AA8ADQAMAAsACwAIAAgABQADAAEAAAAAAAAA///+//7//v/9//v/+//8//7//v/+////
///+//7//v/9//3//f/+/wAA/////////f/9//3//f/8//z/+v/8//7//v/+/wAA////
/wEAAgAAAAAA/////wMAAwACAAIAAAABAAAA//8AAAEAAgADAAEAAQAAAP7/AAAAAP//
/v8AAAIAAwADAAMAAQABAAMAAQABAAEAAQAAAP///v/9//7//////wAA//////7//v/+
//z//P/8//r/+v/6//r/+f/5//r/+v/6//n/+f/5//r/+//8//3//f/9//7//v/8//v/
+//6//r/+v/7//v//f/9//3//f/8//z//P/8/////v///wEA///+//3//P/5//f/9v/1
//j/9//4//v/+//7//z//f/7//v/+v/4//j/+P/4//r/+v/7//v/+v/5//r/+//8//z/
/P/6//z//v/+//z/+//5//n/+f/5//r/+//8//7/+f/3//j//P/8//z//P/8//7//v/+
//7//f/9//7////+//7//f/7//r/+v/8//z//P/5//b/9P/3//r/+//7//r/9//1//L/
8f/w//D/8P/y//T/9P/0//H/7//u/+7/8f/1//b/9//5//r/+v/7//n/+//7//r/+P/2
//X/9P/2//n/+f/4//f/9//4//j/+P/4//j/+P/6//n/+f/5//v/+f/5//n/+P/3//b/
9v/6//r/+f/7//z//P8GABUAJQA+AFkAdgCVAK4ArQCcAIQAaABHAB4A6v+y/33/VP89
/yn/HP8Z/xT/Gv8n/y3/OP9W/3r/kP+d/6f/r/+2/7//x//O/9P/2P/b/+D/4f/j/+z/
8v/0//f/+P/6//v//v/+//z//P/+//7//P/+/wAAAAAAAAAAAgACAAAA///+//3//v//
//////8BAAIAAgADAAYABwAIAAoACQAHAAUAAwAEAAUABwAIAAoACgAKAAoACAAJAAkA
CQAIAAgACAAIAAgACAAIAAgABgAGAAYABwAIAAgACAAIAAgACAAIAAgACgAKAA0ADgAO
AA0ADAALAA4AEQATABUAFQAWABYAFgAVABUAFQAWABgAGAAYABgAGgAdAB4AHgAcAB0A
HQAbABkAGAAYABcAGQAZABkAGQAYABUAFQAVABUAFQAUABQAEQAQAA8ADwAMAAsACgAJ
AAkACAAHAAcACAAIAAoACwAGAAUABAABAAEAAAD/////AQACAAAA//////7//v/+//z/
+v/5//j/9f/z//P/9P/2//b/9v/3//n/+P/4//j/9f/1//X/9v/2//X/9f/1//b/9//4
//n/+v/6//j/+v/6//r/+v/8//j/9//4//j/9//2//T/8//5//v//P/+//7////+//3/
/f/9//3//f/9//3//P/6//z//P/7//r//P/+///////8//n/+P/5//n/+f/5//n/+f/5
//n/+f/3//f/9v/2//n/+f/4//j/+P/2//b/9v/2//b/9v/2//P/8//0//T/9P/z//P/
8//z//P/8//z//H/8f/y//L/9P/z//P/8v/y//L/8//z//P/8//z//P/8P/w//D/8P/u
/+z/7P/t//L/9P/2//j/9v/1//X/9f/2//X/9v/5//j/9//3//f/9//3//b/9P/2//b/
9v/4//f/9//2//T/8//0//X/9v/1//T/8f/y//T/9P/y//H/8//z//P/8//x//H/8f/y
//f/9//4//j/+v/6//r/+v/6//r/+v/6//r/+v/6//n/+//8//3//f/8//z/+//6//r/
/P/8//z/+v/4//f/+P/3//b/9P/y//L/8f/v/+//7v/u/+7/7v/w//D/8P/w//H/8f/y
//T/9v/1//T/8//0//T/9f/1//f/9//2//X/9f/2//f/+P/5//f/9P/x//L/9P/1//j/
+P/4//j/+P/2//X/9P/1//X/9f/1//X/9v/3//n/+v/4//f/9f/2//z/BAANAB0ANABP
AGwAjQCoALEApgCSAHIATQAmAPb/wP+N/2L/Rf8v/x7/G/8Y/xT/G/8n/zL/SP9q/4L/
jf+b/6n/tP+9/8H/xv/P/9b/2//e/9//3//i/+r/7v/z//b/9v/3//r/+v/6//r//P/8
//r//P/+//7///8AAAMABAAHAAcABwAHAAgACQAJAAkABwAIAAgACQAJAAkACQAKAAkA
CQAJAAkACwALAAwADAAJAAgABwAGAAgACQAJAAkACgAKAAoACgALAAwADQAOAA4ADgAO
AA8AEAAQABAAEAAQABAAEAAQAA4ADgARABIAFQAVABUAFQAWABcAFwAXABsAHAAcABwA
GwAbABsAHAAcABwAHAAcAB0AIQAjACQAIgAjACMAIQAeAB4AHwAfACEAIQAhACEAHgAb
ABsAGwAbABsAGgAaABsAGgAZABkAGAAXABYAFQAVABQAEwATABQAEgASABEADQANAA0A
CwAJAAgABwAHAAcACAAGAAUABAACAAEAAAAAAAAAAQACAP3/+f/3//b/+f/6//v//f/7
//r/+v/6//f/9//3//j/+v/5//n/+f/4//f/9v/1//n/+v/5//z/+v/6//r//P/6//v/
/v8AAP///v/8//v//f/9//z//P/+/wEAAgADAAMAAwADAAMABAAFAAUABAACAAIAAQAA
AP7/AAABAAEAAAD//wAAAwD//////////////////////f/9//z//P///////v/+//7/
/P/8//z//P/8//z//P/9//3//v/+//z/+//7//v//f/9//3//f/7//v//P/8//z/+//7
//r/+v/6//v/+//8//3//v////v/+v/5//j/9v/0//T/9f/3//j/+f/6//r/+f/5//n/
+f/3//f/+f/3//f/+P/5//n/+f/4//b/9v/2//b/+P/7//3//v/+//z//P/8//z/+v/6
//j/+v/+//7//P/7//v/+//7//v//f/9//3//v////n/9v/2//f/+P/5//r//P/8//z/
/P/9//7///8AAP7//v/9//3/AAABAAEAAgADAAMAAwAEAAUABAADAP//+v/4//j/+v/9
//3//f/7//n/9v/1//T/9P/0//T/9v/0//T/9P/z//X/9v/4//v/+//7//v//P/8//3/
/f///////v/9//z//P/8//z///8BAAAA/////////v////7/AAAAAAAA///+//3//v/7
//3//f/9//3//v8AAAEAAgABAAEAAAACAAgAEwAfADAARwBmAIcAqgC9ALYAogCIAGMA
OgAKANT/nf9u/0f/K/8Y/xH/EP8Q/xX/If8u/0T/YP96/5H/n/+n/7D/uf+//8b/z//Y
/9//4v/p//H/8v/2//j/+//8/wAAAQAEAAQAAwACAAMAAgAEAAYACAAIAAoACgAMAAwA
DQANAA0ADQAMAA0ADQANAAsADAAMAA0ACwALAAsADAAPAA8ADwAPAA8ADwAQABAADgAO
AA4ADgAQABMAFQAXABYAFgAWABYAGAAYABgAGAAYABgAGAAZABoAGgAaABoAGQAYABcA
FgAYABgAGwAcAB8AHwAfAB8AHgAfAB8AHwAfACAAIAAgAB4AHwAgACIAJAAkACQAJAAm
ACkAKgAqACgAKQApACcAKAAoACkAKQApACkAKQApACYAIwAjACMAJAAlACUAJgAkACIA
IAAfAB4AHQAcABsAGwAaABkAGQAYABYAFgAVABUAFQAVABMAEwASABEAEQAPAA4ACgAH
AAoACgALAAwACwAKAAoACgAHAAUABQAGAAgACAAIAAkACQAIAAgACAAFAAUABQAGAAUA
AwACAAEAAwADAAMAAwAEAAQAAgAEAAYABgAGAAgAAwADAAUABgAGAAYABQAFAAcABwAG
AAYABwAJAAkACQAKAAsADAANAA4ADwAPAA4ADgAOAA0ADAAKAAwADQANAA0ACwALAA0A
CwALAAsACwALAAsACwALAAkACQAIAAgACQAJAAgACAAIAAYABgAGAAQABAAEAAQABAAF
AAcACAAHAAUABAADAAUABQAFAAUABgAHAAkACgAIAAcABwAGAAgACAAJAAkACAAHAAYA
BQAGAAYABgAGAAgABgAGAAcABgAGAAYABgAEAAMAAwADAAQAAwAEAAcABQAFAAYABwAH
AAcABgAEAAIAAgACAAQABwAJAAoACgAIAAgACAAIAAYABgAEAAYABwAGAAMAAQACAAMA
BAAFAAQAAwACAAIACwAJAAQABgAGAAYABgAGAAgACAAIAAgACQAKAAsACwALAAwADQAN
AAwADAALAAoADAAOAA4ADgANAAoACAAIAAoACgAJAAgAAwABAP7//f/8//z//P/8/wAA
AAAAAAAA/P/7//v//P8BAAEAAQABAAIAAgADAAMABgAHAAcABwAEAAQABAAEAAcABwAG
AAUAAwAEAAQABgAHAAgACQAKAAkACQAJAAsABwAHAAcABwAJAAkACgAKAAwACwALAAYA
BAAOACMAMwBEAFsAdgCVALgAxwC8AKYAjgBxAEoAGADg/6n/dP9N/zP/JP8d/xr/GP8j
/zH/Pv9U/3L/kP+l/7X/w//I/83/1f/a/9//6P/x//L/8f/3/wIABgAIAAsADAANAA0A
DwAOAA4ADgAQABAAEgAUABYAFgAWABYAGAAYABcAFwAXABcAGAAZABkAGQAbABwAHAAd
AB8AHwAfACAAHwAfAB8AHwAdAB0AHgAeAB4AHgAeAB4AIQAjACQAJQAlACQAIwAiACAA
IAAgACAAIQAiACMAJQAmACYAJgAmACYAJgAmACYAJgAmACkAKgAqACkAKAAnACkAKwAs
AC0ALwAwADAAMAAyADMANAA2ADgAOAA4ADgANwA5ADkAOAA5ADsAPAA7ADoAOgA7ADsA
OQA3ADUAMwA0ADEAMQAxADIAMwAzADQANAA0ADQANQAyADEAMAAvAC8ALgAtAC0ALgAs
ACwAKwApACkAKQAnACYAJAAiACEAHgAeABsAGQAaABoAGwAcABsAGgAaABoAFwAVABUA
FgAWABYAFgAXABUAFAAUABQAEwATABMAFAATABEAEAAPABAAEQASABMAFAAUABIAFAAV
ABYAFwAaABYAFQAWABYAFgAWABUAFQAVABUAFAAUABUAFwAXABcAFwAXABcAFwAaABsA
GwAaABkAGAAWABQAFwAaABwAHQAbABkAGQAbABcAFwAXABcAFwAXABcAFwAXABcAFgAW
ABcAFwAWABYAFAASABIAEgASABIAEgASABEAEQASABIAFAATABMAEwARABEAEQARABEA
EQASABIAFAATABMAEgAQABAAEQARABMAEwATABMAEAAQABAAEAAQAA4ADgAPAA4ADgAO
AA4ADgANAA0ADQANAAsACwANAAsACwAMAA0ADwAPAA4ADAAOAA4ADgAQABAAEQARABAA
DgAOAA4ADgAOAA4ADAAOABAAEAAOAA0ACwALAAsACwAOAA8AEAASABMAEwASABAAEAAQ
ABAAEAARABIAEwATABEAEgATABMAFAAUABMAEgASABQAFAAUABAADAAJAAgADAAMAAsA
CgAHAAUAAgABAAAAAAAAAAAAAgACAAIAAgADAAMABAAGAAkACQAJAAkACAAIAAkACQAL
AAsACgAJAAkACgALAAwAEQARABAADwAPABAAEAASABAAEAAQABAAEQARABEAEwAPAA8A
DwAPAA8ADwAQABAAEAAPAA8AFAAaACIAMQBFAGAAewCYALcAygDHALYAoACAAFsAMAD8
/8L/j/9s/1H/P/82/zP/Mv82/0H/Sf9e/37/mP+q/7n/w//J/9T/3f/h/+b/7//4//3/
AgAFAAkADgAQABIAFQAWABgAGQAcABwAGgAaABwAHAAdACAAIwAkACYAJgAoACgAKQAp
ACkAKQAqACsAKwArACkAKgAqACsAKQApACkAKgAtAC0ALQAtAC0ALQAuAC4ALgAuAC4A
LgAvADEAMgAzADMAMgAxADAAMQAyADMANAAyADIAMgAzADIAMgAyADIAMwA0ADUANgA2
ADYAOQA6ADkAOQA5ADkAOgA7ADsAOwA+AEAAQQBCAEAAQQBCAEQARgBGAEYARgBFAEcA
RwBGAEgASQBJAEcARABEAEUARQBFAEUARQBFAEQAQQBBAEEAQwBDAEIAQgBBAEAAPwA/
AD8APwA/AD8APgA8ADoAOQA4ADYANgA1ADEAMQAxAC8AMAAwADAAMQAyADIALwAtAC0A
LAAsAA==
         </WaveFormData>
      </LeadData>
      <LeadData>
         <LeadByteCountTotal>10000</LeadByteCountTotal>
         <LeadTimeOffset>0</LeadTimeOffset>
         <LeadSampleCountTotal>5000</LeadSampleCountTotal>
         <LeadAmplitudeUnitsPerBit>4.88</LeadAmplitudeUnitsPerBit>
         <LeadAmplitudeUnits>��V</LeadAmplitudeUnits>
         <LeadHighLimit>2147483647</LeadHighLimit>
         <LeadLowLimit>268435456</LeadLowLimit>
         <LeadID>V3</LeadID>
         <LeadOffsetFirstSample>0</LeadOffsetFirstSample>
         <FirstSampleBaseline>0</FirstSampleBaseline>
         <LeadSampleSize>2</LeadSampleSize>
         <LeadOff>FALSE</LeadOff>
         <BaselineSway>FALSE</BaselineSway>
         <ExcessiveACNoise>FALSE</ExcessiveACNoise>
         <MuscleNoise>TRUE</MuscleNoise>
         <LeadDataCRC32>3610986838</LeadDataCRC32>
         <WaveFormData>
8//w/+3/6//o/+j/6f/r/+3/7v/w//D/7f/v/+//8f/y//P/9P/1//T/8//y//P/8//y
//L/8P/w/+//7//w//P/8//y//H/7//w//L/8v/z//P/8//y//L/8//0//X/8v/y//P/
8//y//L/8f/w//D/8f/4//3/BwAYACwARABjAIYAswDpAA4BIAEmAR4BEQEFAeoAugCD
AFEAIQDm/6v/ev9G/x3/Bf/7/v3+HP9F/2P/dv+G/5L/nP+k/6z/sv+3/73/xP/K/8//
0//Y/9z/3//i/+T/5v/o/+v/6//o/+f/6f/p/+v/7v/y//X/9P/1//X/9f/3//j/+P/4
//n/+P/3//b/9//5//r//P/6//r/+v/8//7//v/+//7//P/8//z//f/9//3//v/+////
////////AAAAAAAAAAABAAEAAQABAAIAAgACAAQABQAFAAUABwAIAAkACgALAAoACgAL
AAwADAAMAA0ADQAQABEAEQASABMAFAAVABUAFwAZABsAGwAZABsAGwAbABwAHgAgACEA
IwAlACUAJQAjACMAJAAkACMAIgAhACAAIgAfAB8AHwAiACIAIQAgAB4AGwAaABgAGQAY
ABYAFgAUABMAEwATABIAEAAQABAACgAJAAcABgAJAAoACgAMAAsACQAFAAMAAwACAAIA
AgD///7//f/8//v/+v/6//n/+//6//r/+v/4//j/9//3//j/+P/4//j/+P/2//X/9f/0
//X/9f/1//f/9//0//b/9P/0//T/9//1//b/9//5//n/+f/5//n/+//7//v//P//////
//////7//f/8//z//f/9//z//P/+////AAABAP//AQADAAMAAQAAAAAAAQABAAAAAAAA
AP//////////AAAAAAAA/v/+//7///////7/+//5//j//P/9//z//f/6//r//P/6//r/
+f/5//n/9//2//b/9//3//f/9v/2//b/9v/3//n/9//3//f/9//5//n/+f/4//f/9P/1
//T/8v/x//D/8P/y//T/9f/2//b/9f/1//X/8//x//H/8v/0//T/9v/2//X/8v/w/+//
8f/x//H/8v/z//b/9//3//b/9v/3//f/9f/z//P/9f/1//T/8f/w//D/8f/y//P/8f/x
//H/8//1//H/7//w/+7/7v/u/+7/8f/y//P/9P/0//T/9P/0//X/9v/3//j/+P/4//j/
+v/4//j/+f/5//n/+f/7//v/+//7//n/9//5//z//v8AAPz/+P/2//L/7P/p/+f/5v/l
/+f/5//m/+f/5v/n/+v/7v/x//H/8f/v/+//7//v/+7/7//u/+z/7//u/+//7//w//L/
9P/1//H/7//u/+7/7f/s/+z/6//t/+7/7//x//H/8f/w//D/7//v/+//8P/y//T/8v/t
//L///8LABQAJgBAAF8AiACzAOEACgEgASgBJgEfARUB/ADQAJsAZwAvAPD/tf+A/0j/
G/8D//f+9f4U/z3/W/9y/4j/mP+e/6D/qP+0/73/v//E/8j/zf/R/9r/3f/f/+H/4v/m
/+j/6//r/+z/7f/x//P/8P/w//H/8f/0//X/9f/1//P/9P/0//T/+P/4//j/+P/6//v/
+//8//r/+v/6//z//P/8//z//P/8//z//P/9//3//f/+//7//f/9//3//f///wAAAQAC
AAIAAQAAAP//AwAEAAUACAAIAAcABgAHAAkACQAJAAkACwAMAA4AEAAPAA4ADgANABAA
EQARABIAEQASABMAEwAUABcAGgAbABsAHQAdAB0AHAAeACAAIQAjACUAJQAlACIAIQAh
ACAAIQAiACMAJAAkACEAIQAhACIAIgAhACAAHwAdAB0AHAAcABwAGwAcABkAFwAWABUA
EgAQABAAEAAOAA8ADwAQAA8ADgAMAAwACwAJAAUAAwAEAAQABQAGAAQABAAEAAQA///+
//7//f/8//r/+f/4//r/+v/5//n/+P/4//j/+P/4//b/9f/1//b/9//3//f/+f/5//b/
+P/2//b/9v/5//j/+P/4//n/+f/5//n/+f/7//v/+//8//3//f/9//3//P/7//r/+v/8
//3//f/+/////////////f///wEAAQABAAAAAAABAAEAAAAAAAAAAQABAAEAAQABAAAA
///8//z//P/9//3//f/7//r/+v/9//3/+//7//r/+v/8//r/+P/3//f/9//3//b/9v/3
//j/+f/5//r/+P/2//X/9f/2//f/+P/5//j/9//2//T/9P/y//T/9P/1//X/9f/2//b/
9v/1//T/9f/1//b/9//0//H/8P/w//P/9P/3//j/9v/0//P/8//z//P/8//0//T/9v/2
//X/9P/0//X/9f/1//P/8//1//j/+P/2//b/9f/1//X/9f/0//P/8v/z//X/9f/1//j/
+P/4//j/+P/6//r/+v/6//r/+v/6//r/+//6//n/+f/6//n/+v/9//////////3/+f/5
//r/+v/8//v/+P/3//L/7//t/+z/7P/t/+//7//w//D/7v/u/+//8P/z//P/9f/1//X/
9f/1//X/9//3//P/8v/v/+7/7f/t/+7/7//y//L/8v/z//P/9P/z//P/9f/1//T/8//1
//X/9f/0//T/9f/1//X/9P/0//T/9P/5//z/AQAJABYAKABAAGEAhgCxAOMADAEcARwB
GgETAQcB8ADGAI0AUwAhAOz/s/+C/1r/M/8b/w3/Bf8Y/0X/af+A/4z/lP+g/6r/rP+0
/73/xf/M/9D/1f/b/97/4f/j/+X/5v/r/+7/8v/z//X/9f/4//n/+P/4//n/+f/8//3/
/f/9//v//P/8//z//v/+//7//v8AAAEAAQACAAQABAAEAAYABQAEAAMAAgAAAAAAAAAB
AAMAAwAEAAQAAwADAAMAAwACAAIAAgACAAYABwAIAAkACQAIAAcACAAJAAkACQALAA0A
DQANAA0ADQAOABAAEgASABIAEwATABYAFwAXABgAFwAYABkAGQAbAB0AHwAfAB8AIQAh
ACEAIAAiACQAJQAnACkAKQApACkAKQAqACoAKgAqACoAKgAoACUAJQAlACYAJgAlACQA
IwAhACEAIAAfAB4AHAAcABoAGQAZABkAGAAWABYAFgAVABUAFAAUABEAEAAOAA4AEAAP
AAwACwAKAAgABwAGAAQABAAEAAQAAwACAAIAAQADAAIAAgACAAEAAAD+//3//v/+//7/
/v/+//z/+//7//z//f/9//3//P/7//f/+P/5//r/+/////7//v/+/////f/9//3//f//
//////8AAP//////////AQABAAEAAgABAAEAAAAAAP////////////8BAAMAAwABAAAA
AAABAAQABAAFAAYABAADAAIAAQAEAAQABAACAAAAAAABAAEAAwABAAAAAAABAAEA////
/wAAAAACAAAAAAD////////+//z/+//7//3//f/8//z/+f/4//j/+f/8//3//v////3/
/f/9//z/+v/4//r/+v/6//n/+P/4//j/+P/3//b/9//3//j/+f/3//X/9f/2//f/+P/7
//z/+v/4//f/9//2//X/9P/0//f/+v/7//v/+f/4//j/9//3//X/9f/3//n/+v/5//r/
9//3//f/9//2//X/9P/1//f//f////r/+f/4//f/9v/4//j/+P/4//v//P/9//7//P/8
//z//P/8//z//P/+/wAAAAABAAEA/v/9//7//f/7//v/+f/3//j/+v/7//z/+f/2//X/
8v/x/+//7v/u/+3/7//v/+7/8P/u/+7/8f/0//f/9//3//f/9//3//f/9f/3//f/9v/0
//L/8v/x//P/9P/1//X/9P/z//P/9P/2//b/9//3//X/9P/z//P/8//z//L/8v/1//X/
9f/2//r//P/6//v//v8LABcAIgA0AFIAdwCkANkABwEeASQBIgEWAQsB+QDaAKgAcwBH
ABcA3v+p/3r/Sv8r/xv/C/8R/zT/Wf9z/4z/mv+e/6b/sP+0/7z/w//H/87/0v/T/9n/
3v/i/+X/6P/q/+z/7v/x//H/8//z//b/9//3//j/+v/7//j/9//1//P/9v/4//n/+v/8
//z//P/8//r/+//7//z//v/+//7/AAAAAAAAAAAAAAAAAAAAAAEAAwADAAQABAAFAAUA
BQAFAAQABAAEAAQABQAFAAUABQAEAAQABAAGAAgACQAKAA0ACwALAAsACwALAAwADgAQ
ABIAEgATABMAFAAVABUAFgAZABoAGwAbABsAHQAfAB8AHwAhACEAIQAgACIAJAAlACQA
JQAkACMAJgAnACkAKgAsACwALAAsACsAJwAmACUAJAAkACMAIgAiACEAIgAiAB8AHgAc
ABwAHQAdAB4AHwAaABgAGAAYABMAEwASABIAEwASABAAEAAQAA8ADAALAAkACAAIAAgA
BQAEAAMAAgABAAAAAAD//////v/+//7//v/+//3//f/8//z//P/8//z/+v/5//n//P/9
//3//f///////P/+//3//P/7//3/+P/4//j/+f/6//v//P/9//3//f/9//7/////////
//////////8AAP/////+//7/AAABAAIAAwACAAMABAADAP///v/+////AAAAAAEAAgAB
AAEAAQABAAAAAAAAAP7//v/+///////9//v/+v/6//3//f/7//v/+v/6//z/+v/8//v/
+//7//3//P/8//3//P/7//n/+P/3//b/9v/3//n/+f/5//n/+f/5//n/+P/4//b/+P/4
//j/9//2//b/9f/2//b/9v/2//X/9f/1//X/8//z//T/9P/0//b/9v/2//T/8//z//T/
9f/2//j/9//4//f/9f/y//L/8//z//T/8//0//f/+P/4//b/9v/1//X/9f/1//P/8//z
//X/9//3//P/8v/y//L/8v/y//T/9P/0//T/9v/2//b/9v/0//T/9P/0//X/9v/3//j/
+f/8//3//v/+//3/+v/5//z//f/+/////f/7//v//P/7//r/+P/0//X/8v/v/+3/7P/s
/+3/7//v/+7/7v/s/+7/8f/y//X/8v/x//D/7//x//H/8f/z//X/9P/0//L/8v/x//H/
8v/x//H/8P/v/+3/7v/w//D/8v/z//T/9P/x//H/8f/x//D/8P/x//H/8f/y//L/8v/u
//X//P8BAAkAGAAwAEwAawCSAMUA9QAUASABHgESAQkB+QDaALAAfQBLABsA4v+p/3j/
Rv8h/xX/C/8H/yb/U/9v/37/jP+W/57/qv+y/7T/vf/F/8j/zv/T/9n/3v/h/+P/5f/m
/+j/6v/t/+3/7f/t//D/8f/v//D/8v/z//b/9//3//f/+P/6//v//P/8//z//P/8//r/
+//7//z//P/8//z//v8AAAAAAAAAAAIAAgACAAMAAgABAAEAAAADAAMAAwADAAQABAAE
AAQABQAFAAUABQAEAAQABAAGAAcABwAHAAkABwAHAAcABwAJAAoADAAOAA4ADgAPAA8A
FAAVABUAFgAVABYAFwAXABkAGwAdAB0AHQAfAB8AHwAeACAAIgAjACUAJwAnACcAJQAl
ACYAJgAmACYAJgAmACgAJQAlACUAJgAmACUAJAAiAB8AHgAcABsAGgAYABgAGQAZABoA
GwAXABQAEwASABAAEQARABIADwAOAAwADAAMAAsACAAHAAcABgAGAAYAAgACAAIAAgAB
AAAAAAD///7//P/7//r//P/8//v/+//6//r/+v/6//v/+v/6//v/+//7//r/+f/3//f/
9P/2//j/+P/4//v/+P/4//j/+f/7//v/+//7//v/+//7//z//f/9//3//f/9//3//f/+
/wEAAQAAAAAAAQABAAEAAQABAAMABQAFAAEAAAAAAAEAAQAAAAAAAAAAAAEAAgADAAIA
AgACAAAAAAAAAAEAAQD///3//P/8//7////+/////P/8//7//P/6//n/+f/5//n/+P/4
//n/+//7//r/+v/3//b/9v/3//n/+f/5//n/9//3//f/9v/4//b/+P/4//b/9f/0//T/
9//4//j/+P/2//X/9f/1//X/8//z//T/8v/y//T/9P/1//T/9P/1//X/9f/1//b/9f/2
//X/8//0//T/9f/1//f/9f/1//f/9//2//P/8v/x//H/8f/x//L/8//0//f/9//3//X/
9P/y//L/8v/y//L/8v/y//L/9f/2//f/+P/4//j/+P/4//r/+v/8//z//v///////f//
/wEAAQABAP//+//3//X/9//4//n/+f/2//X/8v/v/+//7v/u/+//8P/v/+3/7P/o/+j/
6//s//H/8f/x//H/8v/z//T/9f/2//X/8//y//D/8P/v/+//8P/x//H/8P/x//H/8v/0
//L/8//z//P/8//z//T/9f/z//L/8v/z//H/8f/y//L/8v/y//X/+v8BAA0AHgA0AFQA
dQCcAM8A/QAcASoBKAEeARUBBwHoALYAgwBRABsA4P+n/3L/QP8f/w3///4H/zD/V/9x
/4b/lP+c/6b/rv+y/7j/v//F/8r/zv/T/9n/2v/g/+P/5v/o/+z/7v/x//H/7//v//L/
8//1//b/+P/5//n/+f/4//f/9//4//j/+P/7//z//f/+//7//////wAA/v/+//7/AAAA
AAAAAAAAAAAAAAAAAAEAAgADAAUABgAEAAMAAgABAAMABAAFAAYABQAFAAUABQAIAAgA
CAAKAA0ADQANAA8ADgANAAwACwANAA4AEAASABIAEgATABMAFQAVABQAFAAWABgAGgAb
ABsAHQAfAB8AHQAfAB8AHwAhACQAJwApACgAKQAoACcAJwAnACgAKAApACoAKwAsACwA
KQApACkAKgAqACkAKAAnACUAJQAkACEAIAAeAB4AHAAbABsAGwAYABYAFgAWABUAFQAU
ABQAEwASABAAEAAOAA0ACgAJAAkACAAIAAgABAAEAAQABAABAAAAAAD//wEAAAAAAAAA
///+//z/+//6//r/+v/6//v/+v/6//v/+//7//r/+f/5//n/9v/4//n/+v/7/////P/8
//z//f/8//v/+v/5//3//f/9//7//f/9//3//f/+////AAACAAIAAQD///7/AQABAAEA
AQADAAUABwAHAAUABAAEAAUABAACAAEAAAD//////////wIAAgACAAAAAAAAAAEAAQD/
//3//P/8//3//f/7//v/+v/6//z/+v/6//n/+f/5//v/+v/6//v/+f/5//j/+P/3//b/
9v/3//n/+f/5//n/+//7//v/+v/4//b/+P/4//j/9//2//b/9//4//j/+P/1//P/8v/x
//T/8//0//b/9P/0//b/9v/2//T/8//z//X/9f/1//b/9P/2//b/9f/0//T/9f/1//f/
9f/1//f/+v/6//j/+P/1//X/9f/1//X/9f/1//f/8//x//P/9P/1//b/9//4//r/+v/6
//r/+v/6//r//P/7//r/+v/5//n/+f/7//v//f/9//v/+f/7//z//P/8//r/9v/0//D/
7//t/+z/7P/v//H/8f/w/+3/6v/p/+v/7f/x//L/8//1//X/9f/1//P/9f/1//T/8v/w
//D/7//x//L/8//z//L/8f/x//L/8v/y//P/8//1//T/8//z//X/9f/0//T/9P/z//L/
8v/0//b/9v/7//z/AQAPACAANgBWAH0ApADTAAMBHAEeARgBEgELAfkA1ACiAGsAOwAN
ANL/mf9o/zr/If8V/wf/Cf8y/13/df+I/5T/nv+k/6z/tP+8/8P/x//M/9D/z//R/9z/
4P/j/+b/6P/q/+z/7//v/+//7//y//P/8//0//b/9//4//n/+f/5//j/+P/3//b/9v/2
//b/9v/3//n/+v/8//3//v///wIA///+//3//P///wAAAQADAAMAAwAEAAQABAADAAIA
AQACAAIAAgACAAMAAwADAAMABgAGAAYACAAIAAcABgAHAAUABQAFAAUABQAGAAgACgAK
AAoACwALABEAEwAUABYAFQAWABcAFwAVABcAGQAZABsAHQAdAB0AIAAiACQAJQAjACUA
JQAlACQAIwAjACIAIwAkACUAJgAmACMAIwAjACQAJAAjACIAHwAdAB0AHAAZABgAFgAW
ABYAFQAVABUAFAAUABYAGAATABEADgAMAAsACgAIAAgACgALAAoACwAKAAgABwAGAAQA
BAAEAAQA///+//7//f/9//z//P/8//7//v/9//3/+v/6//r/+v/6//j/9//3//r/+//7
//v//f/9//r//P/6//r/+v/9//n/+P/3//f/9//3//f/9//7//3///8CAAIAAQAAAP//
////////AAD+//3/+//6//z//f/+////AQADAAUABQACAAAA/////wEAAAAAAAAA////
///////+//7//v/8//7//v//////AQD///7//v///////f/9//v/+v/7//j/+f/5//r/
+//7//r/+v/7//n/+f/4//j/+f/4//j/+f/5//n/+f/5//n/+f/5//j/9v/0//b/9v/1
//P/8f/w//X/+P/6//z/+v/5//n/+f/7//n/+f/6//f/9v/3//b/9v/0//P/8//2//f/
+P/6//n/+v/5//f/9P/0//X/9f/z//H/8f/z//T/9P/y//L/8//z//P/8//x//H/8f/z
//n/+f/5//j/+v/6//r/+v/4//j/+P/4//n/+v/7//z/+v/6//z//P/7//v/+v/3//n/
+//7//v//P/7//r/+//7//r/+f/3//X/9f/z//H/8f/w//D/8f/y//H/7//u/+7/7v/x
//L/8//z//P/8//z//P/8//z//P/8//y//L/8//0//T/9f/z//P/8v/w//D/8f/z//b/
9v/3//f/9//0//P/8//z//P/8v/y//P/9f/1//b/9v/2//T/8//4/wEACwAYACoAQgBl
AI4AvQDrAA4BHgEeARIBBwH9AOYAugCHAFkALQD2/73/jP9c/zH/Hf8R/wn/IP9N/2v/
ev+K/5j/pP+s/7D/tP+9/8X/zP/Q/9H/0f/W/93/4f/l/+j/6v/s/+//7//v/+//8v/z
//L/8v/z//P/9f/3//j/+f/7//z//P/8//z//P/8//z/+v/7//v//P/8//z//P/+//7/
/v/+//7///8AAAEAAwAAAP/////+/wEAAQABAAEAAAAAAAAAAAACAAMABAAFAAYABgAG
AAgACQAJAAkACwALAAsACwALAAsADAAOABAAEAAQABEAEQAUABUAFQAWABkAGgAbABsA
GgAbABwAGwAZABsAGwAbAB8AIgAlACcAJwApACkAKQAnACcAKAAoACgAKAAoACgAKgAn
ACcAJwAmACYAJQAkACMAIQAhACAAIAAgAB8AIAAeAB0AHQAdABoAGAAYABgAFAATABEA
EAAPAA4ADAAMAA8ADwANAA0ADAAKAAkACAAIAAgACAAIAAEA/v/8//n/+//8//7/AAD+
//7//f/9//z//P/8//z//f/8//z//f/7//v/+v/5//r/+//5//z/+v/6//r//f/8//z/
/P/9//r/+f/4//f/+f/5//n/+v/9//3//f/9/////////wAA//////7//v//////////
//3///8BAAEA///+//7///////7//v/+//7///8AAAEAAQAAAP///P/9//7/AAABAAEA
///+//7//v/9//r/+f/4//j/+v/4//n/+f/6//v//f/8//z//f/8//v/+f/4//f/9v/2
//f/9v/1//T/8//2//f/+P/4//b/9P/2//b/9P/z//L/8v/1//b/9v/2//b/9f/1//X/
9f/z//P/9P/2//b/+P/4//b/9P/z//P/8f/x//H/8v/z//b/9//3//b/9v/3//f/9f/z
//P/9f/4//j/9v/2//X/9f/1//X/9f/1//X/9//5//P/8f/w//H/8v/z//T/9f/2//f/
+P/5//r/+//8//r/+v/6//r/+//+////AAADAAMAAQABAAAA///+//3/+f/3//f/+P/6
//z//f/8//r/9v/y/+//8P/w//H/8//z//L/8v/w/+7/8f/y//X/9f/1//X/9f/1//X/
9f/3//X/9P/0//L/8v/x//H/8v/0//X/9f/1//X/9v/4//j/+f/5//n/+P/2//X/9P/z
//T/9P/1//X/9//4//j/+P/4//n//P8BAAkAFAAkADoAVwB+AKsA3QAGARoBHgEYAQsB
AQHsAMQAkQBbACcA8P+5/4j/XP8z/xv/Df8H/xj/P/9h/3j/iv+U/5z/pP+q/7L/u//D
/8j/yv/R/9n/3P/i/+X/6P/q/+z/7v/x//H/7//v//L/8//1//b/+P/5//z//f/9//3/
+//8//z//P/8//z//P/8//z//f/9//7/AAAAAAAAAgAEAAQABAAEAAIAAgACAAMAAQAB
AAIAAgAEAAUABgAHAAoACgAKAAoACQAJAAkACQAIAAgACAAKAAsACwALAA0ACwALAAsA
CwAMAA4AEQAUABQAFAAVABUAGAAZABkAGgAaABoAGgAZABcAGQAbABsAHAAfACAAIQAi
ACQAJgAnACcAKQApACkAKwArACwALAAqACoAKgAqACgAJQAlACUAKAAoACcAJgAjACEA
IQAgACEAIAAeAB4AHQAbABoAGQAYABYAFgAWABUAFQAUABQAEwASABAAEAAPAA0ACQAH
AAgACAAJAAoACgAKAAoACgAGAAQAAwABAAEAAAAAAAAAAAAAAP/////+//7//v/+//7/
/P/7//v//v/////////9//3/+v/8//7//v/+/wEA/f/8//v/+//9//3//f/9//3//f/9
//7/AQABAAEAAQADAAMAAwAEAAUABQAEAAQABQAFAAUABQADAAUABwAHAAcABgAGAAcA
BwAGAAYABgAHAAcABwAHAAcABgAFAAIAAgACAAMAAwAFAAMAAgACAAIAAQD+//3//v/+
/wAA/v/8//v/+//7//v/+v/6//v//P/9//3//v/7//r/+v/7//3//f/9//3//P/7//r/
+P/6//j/+v/6//z/+//6//r/+v/6//n/+P/4//f/9//3//j/9//4//r/+P/4//r/+v/6
//j/9//3//f/9//3//j/+P/6//r/+f/6//r/+//7//v/+f/5//v/+//6//f/9v/3//f/
9//3//b/9f/0//X////5//X/+P/2//b/9v/2//f/+P/5//r/+//8//3//v/+//7/AAAA
AP7///////3///8BAAEAAQADAAEA/////wAAAAAAAP//+v/5//b/8//x//D/8P/x//X/
9f/0//T/7//u//D/8P/0//X/9v/3//X/9f/1//X/+v/7//v//P/4//j/9//3//j/+f/5
//j/9v/1//X/9v/2//f/9//3//j/9//3//f/9//2//b/9//4//n/+//8//7//v/9//r/
+/8LACIANgBKAGkAjgC9AO8AGAEoASgBIAEbAQ0B8gDIAJMAWwAlAOz/s/+A/07/Kf8X
/wv/Bf8e/0f/a/+C/5b/ov+o/6z/tP+6/7//yf/Q/9L/1f/b/+b/6v/t//D/8v/x//L/
9P/z//X/9f/4//n/+v/8////AQABAAEAAAD///3//v/+//7/AgACAAIAAgAEAAUABQAG
AAQABAAEAAYABgAGAAYABgAEAAQABAAFAAUABQAGAAYACgALAAwADQANAAwACwAKAAoA
CQAIAAcACQAKAAsADgAPAA8ADwARABEAEQARABEAEwAUABYAGAAWABYAFwAXABgAGQAZ
ABoAHQAeAB8AHwAfACEAIwAjACUAJwAnACcAJwAoACkAKQAqAC0ALgAvAC8ALwAwADAA
LgAsACoAKAAqACcAJwAnACoAKgApACgAKgApACoAKgAnACYAJAAkACIAIQAhACEAHgAc
ABwAHAAZABkAGAAYABcAFgAUABQAEgARAA4ADQAPAA4ADgAOAAoACgAKAAoABQAEAAQA
AwAEAAQABQAGAAYABgAFAAUAAgACAAIAAgABAP7//P/7//7///////////////z//v//
/wAAAQAFAAAAAAAAAAEAAQABAAEAAQABAAEAAQACAAMAAwADAAMABQAFAAUABgAJAAkA
CAAIAAcABwAHAAcACQALAA0ADQANAAwADAANAAsACgAKAAoACQAJAAkACQAKAAoACgAI
AAoACgALAAsACAAFAAMAAgAFAAUAAwADAAQABAAGAAQABgAFAAUABQAEAAIAAQABAAMA
AwACAAIAAQAAAAAAAQD//////////wEAAQABAAAAAAD+/wAAAAD+//3//P/8////AAAA
AAAA/v/9//3//f////3//f/+//z//P/+//7//v/8//v/+//9//3//f/+//z//v/+//3/
/P/8//3//f/9//v/+//9/wAAAAD+//7//f/9//3//f////////8BAAEA///9//z//v/+
//7//v///wAAAQACAAIAAgAEAAQABAAFAAUAAwAFAAcABwAHAAUAAwABAAEAAAAAAAAA
///+//3/+v/3//f/9v/2//f/+f/5//j/+P/4//j/+//8//3//f/9//3/+//7//v/+//7
//v/+v/6//v//P/8//3//v///////v/7//v//P/+//7/////////AAD////////9//z/
/P/9//3//f/+//7//v8AAAEACAATACEAMABGAGYAiwC2AOUADwEmASwBKAEeARMBAQHa
AKQAbwA/AA0A1P+h/3L/Rv8t/xv/D/8h/0r/bf+B/5T/nv+m/7L/vP/A/8T/zf/V/9r/
3v/h/+f/7P/u//H/9P/2//b/+P/7//v/+//7//7//////wAAAgADAAYABwAHAAcABwAI
AAgACAAKAAoACgAKAAgACQAJAAoACAAIAAgACgAMAAwADAAMAA4ADgAOAA8ADwAPABAA
EAATABMAEwATABIAEgASABIAFQAVABUAFQAUABQAFAAWABcAFwAXABkAGwAbABsAGwAb
ABwAHgAgACAAIAAhACEAJAAlACUAJgAnACgAKQApACcAKQArACsALAAvADAAMQAyADQA
NgA3ADUANwA3ADcANQA1ADYANgA2ADYANgA2ADYAMwAzADMANAA0ADMAMgAzADEAMQAw
AC8ALgAsACwAKgApACkAKQAmACQAJAAkACMAIwAiACIAIwAiACAAIAAgAB8AHAAbAB0A
GAAWAA==
         </WaveFormData>
      </LeadData>
      <LeadData>
         <LeadByteCountTotal>10000</LeadByteCountTotal>
         <LeadTimeOffset>0</LeadTimeOffset>
         <LeadSampleCountTotal>5000</LeadSampleCountTotal>
         <LeadAmplitudeUnitsPerBit>4.88</LeadAmplitudeUnitsPerBit>
         <LeadAmplitudeUnits>��V</LeadAmplitudeUnits>
         <LeadHighLimit>2147483647</LeadHighLimit>
         <LeadLowLimit>268435456</LeadLowLimit>
         <LeadID>V4</LeadID>
         <LeadOffsetFirstSample>0</LeadOffsetFirstSample>
         <FirstSampleBaseline>0</FirstSampleBaseline>
         <LeadSampleSize>2</LeadSampleSize>
         <LeadOff>FALSE</LeadOff>
         <BaselineSway>FALSE</BaselineSway>
         <ExcessiveACNoise>FALSE</ExcessiveACNoise>
         <MuscleNoise>TRUE</MuscleNoise>
         <LeadDataCRC32>1100722896</LeadDataCRC32>
         <WaveFormData>
8f/s/+r/6P/n/+T/5f/m/+r/6v/r/+3/6//r/+r/6//v//D/8f/x//H/7//x//H/7//u
/+3/6v/o/+b/5v/n/+v/6//q/+r/7P/s/+z/7P/q/+3/7f/s/+7/7v/u/+3/7v/u/+//
7//t/+z/7P/r/+r/7f/1//z/BQAXACwARABfAIQAtQDwACUBUQF0AY8BpwG/AcMBrgGN
AWcBNQHrAJQAPQDh/5P/XP8w/x//Of9i/3r/iP+U/53/o/+p/67/sv+0/7n/vv/D/8j/
y//N/9P/1v/X/9r/2v/e/+D/4P/d/9z/3f/c/9//4v/l/+j/5//p/+n/6f/r/+v/6v/q
/+r/6v/p/+j/6v/r/+7/7//u/+3/7P/t/+//7//v/+//7//v/+//7//w//D/8P/x//H/
8f/v//H/8f/y//L/8v/y//P/8//z//P/9P/0//X/9P/0//T/9v/3//j/+f/7//r/+v/8
//3//v/+//7///8CAAMAAwAEAAIABAAFAAUABwAKAAwADgANAA0ADgAOAA8AEgASABQA
FQAXABcAFwAXABcAGQAZABgAFwAWABYAGAAWABYAFgAXABcAFQATABAADgANAAsADAAM
AAsADAANAA0ADQANAAkABwAHAAcAAwABAAAA/v8BAAIAAwAFAAMAAgABAP////////7/
/f/6//f/+P/3//b/9f/y//L/8//z//P/8//z//H/8f/x/+//7v/u/+7/7//u/+z/7P/u
/+3/7f/u/+7/7v/t/+3/6//q/+r/6f/q/+v/7f/u/+7/7v/u/+7/8f/x//D/8P/x//P/
9P/1//b/9f/0//P/9P/0//T/9P/3//f/+P/4//b/+P/5//n/9//3//f/+P/4//j/+P/4
//j/+P/4//j/+P/4//j/+P/2//b/9v/2//T/8//y//L/8//0//X/9f/z//L/8v/y//L/
8f/x//H/8f/w//D/8P/u/+7/7//v/+7/7f/u//D/8P/w/+//7f/w//H/8v/x/+//7v/u
/+3/6v/o/+j/6f/q/+7/7//v/+//7v/u/+7/7P/r/+v/6//t/+3/7//v/+3/6v/o/+f/
6P/o/+j/6f/s/+//8P/w/+3/7f/t/+3/7P/s/+v/6//t/+3/7f/r/+r/6f/p/+n/6P/o
/+n/6//t/+j/6f/q/+n/6P/n/+b/6f/q/+v/7P/s/+z/7P/s/+7/7v/u/+7/7v/w//D/
8f/y//L/8v/y//D/8v/z//P/8//z//P/8v/0//b/+f/7//j/9f/y/+z/5//k/+P/4P/g
/+L/4v/g/+L/4//k/+f/6v/t/+7/7v/r/+n/6P/l/+X/5f/k/+T/5v/m/+j/6P/q/+v/
7f/t/+v/6v/p/+j/5//m/+X/5//q/+r/6//s/+z/6//q/+r/6f/p/+r/6v/v/+3/7P/p
/+3/+v8FABEAJAA+AF8AiACzAOgAIQFRAXYBkwGvAckB0QG+AZ8BeQFBAfEAmgBBAN//
jf9U/yj/Ff8x/1j/cP+C/5b/of+j/6X/qP+w/7j/vf/A/8P/xP/H/9H/0v/U/9T/1v/W
/9r/3P/c/9//4P/j/+T/5P/k/+T/5P/l/+f/5//n/+X/5f/k/+T/5v/o/+n/6v/s/+3/
8P/x//D/7//u/+//7f/t/+3/7f/t/+3/7f/t/+7/7v/u/+//7//v/+3/7//x//L/8v/y
//H/8f/w/+//8v/0//X/9//2//b/9v/4//r/+v/6//v//v/+/wAAAQD///7//f/9/wEA
AwAEAAYABQAGAAYABQAHAAoADAAOAA4ADwARABIAEgAUABMAFAAWABkAGgAbABgAFwAY
ABcAGQAZABkAGgAaABgAGAAYABsAGwAZABcAFwAWABYAFQAVABQAEgASAA4ADQAMAAsA
CwAJAAkACQALAAsADAAMAAsACgAJAAkACAAGAAQAAQADAAMAAgABAAAA//8CAAMA/v/9
//r/+v/4//f/9v/1//b/9f/2//f/9f/0//T/9P/x//D/7v/u/+//7//w//L/8P/w/+//
7//w//D/8f/x//H/8f/y//L/8P/w//D/8P/1//X/9P/0//X/9//4//n/+v/5//j/9//6
//r/+v/6//3//f/+//7//f/+//7//f/8//3//v8AAAIAAgACAAIAAgACAAIAAgABAAAA
///+//z//P/8//z//P/7//r/+v/6//r/+v/5//v/+v/6//r/+P/3//f/9//3//b/9v/2
//f/+P/6//v/9v/z//L/8v/2//j/+f/5//j/9//2//P/8P/w//H/8f/z//L/8//1//P/
9v/2//X/9//2//b/9v/z//H/8P/v//H/8//3//n/9//0//L/8f/w//D/8P/x//H/8//z
//L/8f/x//H/8f/y//L/8f/x//X/9f/1//P/8v/x//H/8f/w//D/8f/z//P/8v/z//T/
9v/2//b/9v/2//b/9v/2//b/9P/2//b/9f/2//b/9v/4//b/+P/5//v/+//7//v/+P/4
//j/+f/7//v/+f/3//L/8P/u/+7/6v/s/+7/7v/u/+3/7f/t/+7/7v/w//D/8v/y//H/
8f/x//P/8//y//D/7v/q/+j/5//o/+r/7f/u/+7/7//w/+7/7v/u/+7/7//v/+7/7v/w
//D/7//u/+7/7//v//D/8P/x//H/8v/1//f//v8HABMAJgBCAGMAiAC3APIAJwFPAWwB
iwGpAcMBzQG+AZ8BdQFBAfsApABRAPv/qf9w/0L/If8t/1r/fP+M/5T/mf+j/6v/rv+w
/7j/v//E/8X/zP/R/9P/1P/W/9b/2P/Z/97/4f/i/+T/5P/m/+b/5f/m/+f/6P/p/+v/
6//r/+3/7f/s/+z/6//s/+z/7P/v/+//8f/x//P/8//z//X/9P/z//L/8f/x//H/8f/x
//T/9P/0//X/9f/1//P/9f/0//T/8//y//P/9f/2//f/9//4//j/+f/4//j/+P/6//v/
/P/9///////+//////8AAAAAAAABAAUABwAIAAoACAAKAAsACwAMAA4ADwAQABAAEQAT
ABQAEwAWABYAGAAbAB0AHQAdAB0AHQAfAB8AIQAhACEAIgAhAB4AHQAcAB0AHQAbABkA
FwAWABYAFQAWABYAFQAWABMAEwATABMAEwARABEAEQASABEAEQAQAA4ADAAKAAkACwAK
AAkABwAFAAUABAADAP///f///////v/9//r/+v/9//3//f/9//z/+f/4//f/9//2//b/
9v/3//b/9P/0//T/8//z//T/8//y//D/7//y//L/8//z//P/8//0//T/9v/2//b/9v/3
//f/9v/2//b/9//3//f/9//3//f/9//2//b/9v/2//X/9f/2//b/+P/6//v/+//5//n/
+f/6//v//P/9//7//f/8//v/+v/8//z//P/8//r/+v/6//r//P/7//r/+v/8//z//P/7
//v/+v/6//r/+v/5//n/+f/4//b/9f/0//b/9v/3//f/9f/z//P/9P/2//j/+f/5//f/
9//3//X/8v/y//P/8//0//L/8v/z//L/9P/z//H/8v/y//P/9P/y//H/8f/x//P/8//1
//X/9P/y//H/8f/w//D/8P/x//P/9f/1//T/8v/x//D/7//y//L/8f/x//X/9f/1//P/
8P/v/+//7//s/+z/7f/v//P/+P/3//T/8//y//H/8P/y//L/8v/y//X/9v/3//j/+P/4
//j/+P/0//b/9v/3//n/+v/7//z/+P/6//v/+//4//f/9v/0//X/9v/4//n/+f/3//X/
8P/u/+z/7P/q/+z/7v/u/+z/7f/t/+3/7//w//P/9P/0//T/8//z//H/8f/x//D/8P/w
/+7/7v/s/+7/7//x//H/7v/u/+7/7v/u/+7/7v/x//D/7v/t/+z/7v/t/+z/7P/v/+//
8P/w//P/8//0//X/+/8IABMAIQA0AFAAdQCkAN8AGAFFAWkBhAGdAbkBzQHHAawBiwFj
ASkB2QCGAC0A0/+P/2D/NP8r/0//cv+G/5r/pv+n/6v/sf+0/7r/vv+//8T/yf/K/8//
0//X/9r/2//e/97/4v/k/+T/5P/k/+b/5v/l/+b/5//o/+f/5//l/+P/5f/n/+j/6v/t
/+7/7v/u/+7/7f/u/+3/7v/v//D/8//z//P/8//z//H/8f/x//H/9P/0//T/9f/z//P/
8f/z//H/8v/y//L/9P/1//X/9f/0//T/8//z//X/9v/3//r/+P/4//j/+f/6//r//P/9
////AAABAAMABgAHAAcACAAIAAoACwALAAwADgAPABAAEAARABMAFAATABYAFgAYABgA
GQAYABcAGgAbAB4AHwAfAB8AHwAgACAAHgAeAB4AHwAfAB0AGwAdABwAHAAbABoAGAAV
ABQAFAAVABYAFwATABEAEQARABAADwAPAA4ADQAMAAsACwALAAoACQAHAAcABwAGAAUA
AQD//wEAAQAAAP///P/8//v/+//7//v/+//5//n/+f/5//j/+P/4//X/9P/y//L/9f/1
//b/+P/4//j/9//3//f/9v/2//X/8f/x//L/8v/0//T/9P/0//f/9//2//b/9P/1//X/
9f/3//f/9//3//j/+P/4//j/+//7//z//P/7//z//P/7//n/+f/5//r//P/8//z//P/8
//z//P/8//z//P/8//z/+v/6//r/+v/6//n/+P/4//r/+v/6//n/+f/4//j/+P/4//f/
9//3//n/+P/4//j/9v/2//f/9//1//P/8//0//X/9v/2//X/9f/1//X/8//0//T/9f/1
//T/8v/y//P/8v/0//P/8f/x//D/8P/w//L/8f/x//H/8f/x//P/8//w/+7/7f/t//D/
8P/w//H/8f/z//P/8v/w/+//7v/t//H/8v/y//P/9f/1//X/8//y//H/8f/x/+//7v/u
/+//8f/0//H/8P/u/+7/7v/u//D/8P/w//D/8P/w//D/8P/w//D/8P/w//H/8v/x//T/
9f/3//n/+v/5//j/9f/2//j/+f/6//v//f/8//z//P/6//n/+P/1//X/8P/u/+z/7P/q
/+z/7v/u/+z/6//r/+3/7//w//P/8//y//H/7//x/+//8f/x//L/8v/y//D/8P/u/+7/
7//v/+//7v/u/+z/7P/s/+z/7v/x//H/8P/u/+7/7v/t/+z/7P/t/+3/7v/u/+//7//s
//P/+/8CAAsAGQAwAEwAawCUAMkAAAEzAVsBeAGPAa0BwwHDAbQBlQFrATcB6QCUADsA
3/+V/2j/Pv8l/0P/cv+G/5D/nP+h/6X/sf+0/7T/uv/B/8b/yf/O/9P/1//a/9z/3P/e
/97/4v/k/+T/4//i/+P/4v/j/+T/5f/m/+f/6f/p/+n/6v/r/+v/7P/t/+7/7v/u/+3/
7f/v/+//7f/t/+3/7//w//H/8v/z//X/9f/1//X/8//y//H/8f/z//P/8f/z//P/9P/0
//T/9v/3//f/9//2//b/9f/1//j/+P/4//r/+P/4//j/+f/6//r//P/9/wAAAAAAAAEA
BAAFAAUABgAGAAgACQAJAAoADAANAA4AEAARABMAFAAVABgAGAAaABkAGwAbABsAGwAb
AB0AHQAdAB0AHQAeACAAHgAeAB4AHwAfAB0AGwAaABgAFwAVABUAFAASABIAEgATABQA
FQAQAA0ADAALAAsACwAMAAwACwAKAAkACQAJAAgABwAFAAMAAwACAAEA///9///////9
//3/+//8//v/+f/3//X/9v/1//b/9//1//T/9P/0//X/9P/y//L/8v/x//H/8v/x//D/
7v/t/+7/7v/v/+//7v/v//H/8v/0//T/9P/0//b/9f/z//L/8v/z//P/8//z//P/8//z
//b/9v/2//b/+f/5//r/+v/6//z//f/9//n/+f/5//r/+P/4//j/+P/5//r/+//8//r/
+v/6//r//P/8//z//P/6//n/+P/4//r/+v/6//n/+P/2//X/9P/2//X/9f/1//f/9v/2
//b/9v/2//f/9//z//H/8f/y//X/9v/2//X/9f/1//X/8//y//L/8//z//D/7v/u/+//
8f/0//T/8//x//D/8P/w//D/7//v/+//7f/t/+//7//v/+7/7v/v//L/8v/y//P/8v/z
//L/8P/t/+3/7f/t//D/8P/v/+//8f/x//H/7//w/+//7//v/+//8P/y//X/8f/w//H/
8P/u/+7/7v/u//D/8P/w//D/8f/y//P/9P/2//b/9v/0//T/9P/1//b/9//4//n/+P/8
//3//f/9//n/9//0//L/9f/3//j/+f/3//X/8P/u/+7/7v/s/+7/7//u/+v/6f/p/+n/
6//s/+//8P/w//D/7//v/+3/7//t/+z/7P/s/+3/7v/t/+7/7f/v/+//7v/u/+7/7v/u
/+z/7P/v/+//7//w//H/8v/x//D/8P/x//D/8P/v/+//8f/y//X/+f8AAAsAHQA0AFQA
dwCgANUAEAFDAWkBiAGjAb8B1QHTAbwBmwFxATEB3QCEACkAzf+J/1b/LP8n/03/cv+E
/5T/oP+p/6//s/+y/7b/vP/B/8T/xf/K/8//0f/X/9r/2//e/9//5P/n/+j/5v/m/+j/
6P/n/+j/6f/q/+n/6//r/+v/6//r/+r/6v/u//D/8f/y//P/8//1//X/9P/z//L/8//1
//X/9f/1//T/8//y//H/8//0//X/9//2//X/8v/z//X/9v/2//b/9P/1//X/9f/2//j/
+f/7//z//P/8//7//P/8//z//f/+//7/AAABAAIAAgACAAMABgAHAAcACAAKAAwADQAN
AAwADgAPABAADwAPABAAEAASABYAFwAaABsAHQAdAB0AHQAdAB8AHwAhACEAIQAiACIA
IAAgACAAIwAjACEAHwAfAB4AHgAdABsAGgAYABgAFgAVABQAEwASABEAEgATABIAEQAR
ABAADQAMAAsACwANAAwACwAJAAcABwAGAAUAAQD//wEAAQAAAP///P/8//3//f/9//3/
+//5//n/+f/5//j/+P/4//n/+P/2//b/8//x//D/8P/y//L/8f/x//P/9P/2//f/8//z
//T/9P/0//T/9P/0//f/9//2//b/9P/1//X/9f/3//f/9//3//b/9v/2//b/+P/5//v/
/P/+/wAAAQABAP///////wAA///+//3//P/8//z//P/8//3//v///wAAAAAAAAAAAAD/
//3/+//6//r/+v/6//n/+f/4//j/+P/6//n/+f/5//n/+P/4//j/9v/2//f/9//3//X/
9f/2//f/+P/4//f/+f/5//n/9//2//b/9//3//T/8v/y//P/9f/4//j/9//1//L/8P/u
//H/8f/y//P/8v/x//L/8f/y//D/7//v//L/8v/y//P/8f/z//P/8v/z//P/8//z//T/
9P/z//P/9f/1//X/8//y//H/8f/x//L/8v/z//X/7f/s/+3/8P/y//L/8v/y//P/9P/1
//b/9P/2//b/9//2//b/9v/2//L/9P/1//X/9//3//f/9v/4//j/+f/5//f/9f/z/+7/
7P/q/+r/6P/r/+7/7//u/+v/6f/n/+f/6f/t/+//8P/x//H/8v/x//H/8f/w//D/7f/q
/+n/5v/o/+n/6//r/+z/7P/s/+z/7P/s/+z/7//x//D/8P/w//D/7//u/+7/7v/t/+3/
7P/x//H/8v/3//n//v8PACMAOgBYAH0AqADdABYBRQFlAX4BnQG7AcsBxQGsAYcBWwEj
AdEAdgAZAMH/hf9Y/yz/If9J/3L/hv+U/57/pf+p/63/sP+4/8D/wf/E/8X/xP/F/9H/
1//a/9v/3v/e/+L/5P/k/+T/5P/m/+b/5f/m/+f/6P/p/+v/6//r/+n/6f/o/+j/6P/o
/+f/5v/o/+n/7P/t/+7/7//w//P/8f/v/+3/6//u/+//8P/x//T/9P/0//X/9P/z//D/
8f/z//T/9P/0//T/9f/1//X/9f/2//b/9//3//b/9f/2//b/9v/2//f/9v/2//j/+f/8
//z//P/9/wEAAwAEAAYABgAIAAkACQAJAAoACgAKAAoACwANAA4AEAAUABUAGAAXABkA
GQAZABcAFwAZABkAGgAbABwAHgAcABoAGgAaABsAGwAZABcAGQAYABgAFwAWABQAEQAQ
AA8ADwAPAA8AEQARABMAFQARAA0ACgAGAAcABgAFAAUACAAIAAgABwAFAAUABAADAAEA
//8BAAEA/P/7//j/+P/3//f/9//3//j/9//4//n/9f/0//T/9P/x//D/7v/u//H/8f/y
//T/8//y//D/7//w//D/8f/x/+3/7f/u/+7/7v/u/+7/7v/0//X/9f/2//T/9f/1//X/
9//3//f/9//2//T/8v/w//L/8//1//b/+P/6//v/+//5//n/+f/6//r/+v/6//r/+P/4
//j/+P/4//j/+P/4//r/+v/6//r//P/7//r/+v/4//j/+P/3//X/9P/0//T/9v/1//X/
9f/3//b/9v/2//T/9P/1//X/9P/z//T/9v/1//b/9v/1//P/8//z//H/7v/u/+//7//s
/+r/6v/r/+3/8v/0//X/9f/0//T/9P/2//X/9f/1//P/8f/x/+//8P/u/+3/7f/v//D/
8f/z//H/8//z//L/8f/x//H/8f/x//D/7v/t/+//7//v/+3/7f/t/+7/7//u/+7/7//x
//X/9v/1//T/9P/0//T/9P/2//b/9v/2//f/+P/5//j/+f/4//j/+P/1//T/8//w//P/
9f/2//f/+f/5//j/+P/1//X/9P/z//T/8//v/+7/7f/u/+3/8P/x//D/7f/r/+3/7f/v
//D/8v/y//H/8P/v/+//7f/v//H/8P/w//D/7//w/+//8P/v/+//7f/q/+z/7P/s/+z/
7//w//T/9f/y//D/7v/s/+z/7P/t/+//8f/y//L/8//x/+7/7f/z//z/BwAVACgARABl
AIwAvwD2ACsBVQF0AYsBpwHBAckBuAGbAXsBSwEDAawAWQD9/6v/dP9I/yn/O/9o/4D/
iv+W/6H/qf+v/7T/tP+6/8P/yP/J/8j/yf/N/9T/2P/a/97/3v/i/+T/5P/k/+T/5v/m
/+b/5v/m/+b/6f/r/+v/6//r/+v/6v/q/+v/7P/s/+z/7f/t/+//7//v/+//7//x/+//
7//v/+//8f/x//H/8f/x//D/7//v//D/8f/w//P/8f/y//L/8v/0//X/9f/1//X/9v/2
//f/+v/6//r//P/6//r/+v/7//z//P/+////AgACAAIAAwAFAAUABAAEAAcACgAMAA0A
DQAOAA4ADgANAA0ADgAOABIAFgAXABoAHQAfAB8AHwAfAB8AIQAhACEAIQAhACIAIAAe
AB4AHgAfAB8AHQAbABsAGgAaABkAGwAaABgAGAAXABcAFwAXABUAEwATABMAEQAPAA4A
DAANAAwACwALAAwADAAMAAsACgAJAAcABQAFAAMABQAFAP///f/5//j//P/9//7////9
//v/+//7//n/+P/4//j/+v/6//n/+v/3//X/9P/0//T/9P/z//P/9v/2//f/9//1//X/
9v/2//T/8v/w/+7/8//z//L/8v/0//X/9f/1//X/9f/1//X/+P/4//j/+P/5//n/+v/6
//j/+v/7//v/9//3//f/+P/6//r/+v/6//z//P/8//z//P/8//z//P/+//7//v/+//z/
+//6//r/+f/4//f/9f/3//b/9v/2//b/9f/1//X/9//2//b/9v/0//T/9f/1//X/8//z
//T/8//y//D/7f/v//H/8//z//L/8v/z//P/8P/u/+7/7//v//L/8v/x//P/8v/y//L/
8f/v/+7/7f/u/+//8v/z//D/7v/t/+3/7P/s/+z/7f/v//H/8f/w//H/8f/x//H/8P/w
/+//7//z//P/8//x/+7/7f/t/+3/7P/s/+3/7//z/+7/6//q/+z/7P/s/+z/7//w//H/
8v/1//b/9//4//b/9v/0//b/9v/3//j/+P/5//r/+f/8//v/+//7//v/+v/4//f/9v/4
//n/+v/5//f/8v/w/+7/7v/s/+7/8P/w/+7/7f/t/+3/7//w//P/8v/y//L/8f/z//H/
8//z//L/8v/y//D/8P/u/+7/7//x//H/8P/w//D/8P/w//D/8P/z//P/8v/w//D/8P/v
/+7/7v/v/+//8f/y//T/9f/0//f/+f/8/wcAFQAmADwAWQCAALEA5gAbAUcBaAGBAZsB
tQHDAbgBnQF3AUkBBwG0AGEADQC7/37/Uv8v/zX/Wv94/4r/mv+h/6X/q/+w/7b/vP/D
/8T/w//I/8//0f/W/9r/3P/g/+D/5P/m/+b/5P/k/+b/5v/p/+r/6//s/+3/7//v/+//
7//v/+7/7v/v//D/8P/w//D/7//w/+//8f/x//H/8//1//X/9f/1//X/9f/1//X/9f/0
//P/8//0//X/9P/3//n/+v/6//r/+P/5//n/+f/5//r/+v/7//z//P/8//7//f/8//v/
+//+//7/AAABAAQABAAEAAUACAAJAAkACgAIAAoACwALAAsADAAMAAwADQAPABIAFAAT
ABYAFgAYABkAGwAbABsAHAAdACAAIQAhACEAIQAiACEAHgAdABwAHgAfAB4AHQAbABoA
GgAZABkAGAAWABYAEwATABMAEwATABEAEQARABAADwAPAA4ADQAMAAsACwAKAAgABgAD
AAQABQAFAAUABQADAAUABQACAAEA/v/+/////////////v/7//r/+f/5//j/+P/4//X/
9P/y//L/9P/z//P/9P/0//T/8//z//b/9v/3//f/9P/z//P/8v/y//L/8v/y//P/8//y
//L/8//1//b/9//3//f/9//3//n/+v/7//z/+//7//z//P/+/wAAAQABAP///////wAA
/v/+//7//v/+//7//v/+//7//v/+//7//v/+//7//v8AAP///v/+//3//P/7//n/9//2
//b/9v/4//f/9//3//n/+P/4//j/+f/6//z//f/5//f/9//4//v//P/8//v/+v/5//j/
9f/2//b/9//3//j/9v/2//f/9v/4//f/9f/1//T/9P/0//X/9f/2//f/9f/1//f/9//4
//b/9f/1//X/9P/z//P/8f/z//P/8v/0//X/9v/3//j/+P/3//f/9//1//P/7//x//H/
8v/z//H/8P/w//H/+//2//X/+P/3//b/9f/0//X/9v/3//j/+v/6//r/+P/8//z//f/+
//z//P/8//r//P/9//3//f/+//////8AAP7/////////+//5//T/8v/u/+7/7P/u//H/
8v/x//H/8P/v//D/8P/1//b/9v/2//T/8//w//H/8//0//b/+P/0//T/8v/y//P/9f/1
//T/8//y//H/8P/x//L/9v/3//b/9v/2//b/8//y//L/8//1//b/9v/3//n/+v/5//f/
/P8NACUAOABMAGkAkADBAPwANQFfAXoBlQGzAcsB0QHEAaMBeQFFAfkAogBJAO3/n/9s
/0D/I/85/2L/gP+S/6T/rf+v/7P/uP+8/77/w//I/8v/zv/T/93/3//i/+P/5v/l/+j/
6f/o/+j/6P/q/+r/7P/u//D/8v/y//P/8v/x//H/8f/w//D/8f/y//L/8v/1//X/9//3
//f/9//3//n/9//3//f/9//1//X/9f/1//j/+P/4//n/+v/7//r//f/7//z//P/8//r/
+//7//v/+//8//z//f8AAAAAAAACAAIAAgACAAMABAAEAAYABwAGAAYABgAHAAkACQAI
AAgACgAOABEAEwATABQAFAAUABYAFwAZABoAGQAcABwAHgAfACEAIQAhACMAIwAlACUA
JAAjACIAIgAkACIAIgAiACMAIwAhAB8AIQAgACAAHwAhACAAHgAeABwAGwAaABkAGQAX
ABcAFwAWABUAFQAUABEAEAAPAA8ADQAMAAsACQAJAAkACAAHAAcABQAHAAcAAgABAP7/
/v8BAAEAAQABAAEA/////////f/8//z//P/6//j/9f/0//b/9f/1//b/9f/0//L/8f/z
//T/9v/3//f/9//4//j/9v/2//b/9v/3//f/9v/2//T/9f/1//X/+P/5//r/+//9//7/
//8AAP////8AAAAAAAACAAMAAwABAAEAAQACAAIAAgACAAIAAgACAAIAAgACAAIAAgAC
AAIAAgACAAIAAQD///3//P/9//7//////////v/+//7//v/9//3//f/7//r/+v/6//z/
/P/9//3/+//5//n/+v/6//r/+f/3//f/9//3//X/9f/2//j/+f/2//T/9P/1//X/+P/4
//f/9//2//b/9v/2//X/9f/1//P/8//1//X/9v/0//P/8//0//T/9P/1//P/9f/1//T/
8f/x//H/8f/0//T/8//z//b/9//4//f/9P/z//P/8//0//T/9f/3//P/8v/x//L/9P/0
//T/9P/1//b/9//2//j/+P/5//r/+v/6//r/+P/6//v/+//7//n/+f/4//j/+P/5//n/
+f/5//f/8v/w//D/8P/u//D/8v/y//D/7//v/+//8f/y//P/9P/0//T/8f/x/+//8f/z
//L/8v/y//H/8v/x//L/8f/z//P/8v/w//D/8P/w//H/8v/2//f/9v/2//b/9v/z//L/
8v/z//H/8v/y//P/9f/4//v/AwAOABsAKwBEAGIAhwC0AOsAIgFPAXMBkAGpAcUB1QHJ
AaoBhQFZARkBxwBwABUAwf+F/1T/Lv81/1//fv+O/57/pP+p/7P/u/+8/77/xP/J/8z/
z//S/9f/2//d/+D/4f/k/+T/6P/q/+r/6v/q/+z/7P/t/+7/7//w//H/8//z//P/9f/1
//T/9P/z//T/9P/0//P/8//1//X/9f/1//X/9//5//n/+f/5//r/+//8//3//P/8//z/
/f///////f//////AAAAAAAAAAABAAEAAQD//wAAAAABAAIAAgACAAQABgAGAAYABwAG
AAYACAAJAAsADAANAA8AEAARABEAEgAUABYAFwAXABYAGAAZABoAHAAdAB8AIAAjACYA
JgAoACcAKQApACkAJwAnACkAKQApACkAKQAqACoAKAAoACgAKQApACcAJQAlACQAJAAj
ACMAIgAgACAAIQAhACEAIQAdABsAGwAbABoAGQAZABgAFwAWABUAFQAVABQAEwARABEA
DwAOAA==
         </WaveFormData>
      </LeadData>
      <LeadData>
         <LeadByteCountTotal>10000</LeadByteCountTotal>
         <LeadTimeOffset>0</LeadTimeOffset>
         <LeadSampleCountTotal>5000</LeadSampleCountTotal>
         <LeadAmplitudeUnitsPerBit>4.88</LeadAmplitudeUnitsPerBit>
         <LeadAmplitudeUnits>��V</LeadAmplitudeUnits>
         <LeadHighLimit>2147483647</LeadHighLimit>
         <LeadLowLimit>268435456</LeadLowLimit>
         <LeadID>V5</LeadID>
         <LeadOffsetFirstSample>0</LeadOffsetFirstSample>
         <FirstSampleBaseline>0</FirstSampleBaseline>
         <LeadSampleSize>2</LeadSampleSize>
         <LeadOff>FALSE</LeadOff>
         <BaselineSway>FALSE</BaselineSway>
         <ExcessiveACNoise>FALSE</ExcessiveACNoise>
         <MuscleNoise>TRUE</MuscleNoise>
         <LeadDataCRC32>2306253909</LeadDataCRC32>
         <WaveFormData>
+v/4//b/9f/z//P/8//1//n/+//8//3/+f/7//r/+P/5//r/+v/6//n/9//3//b/8//z
//L/8f/w/+3/7f/v//H/8v/z//P/8v/y//L/8//y//X/9f/0//T/8v/y//H/8f/x//L/
8//x//D/8P/v/+3/8P/2//z/AAAIABEAGAAiADIASwBsAI4ArgDRAPMAEwEtAT4BRwFP
AVEBPgEbAfAAvAB+AEAADQDn/9z/4v/q/+j/5//n/+j/5v/m/+X/5P/h/9//3//g/+D/
4//l/+T/5v/o/+b/5P/k/+b/5v/g/+H/4P/f/+L/5P/n/+n/6f/p/+r/6//r/+v/6f/p
/+r/6v/q/+r/7f/t/+3/7v/t/+z/6//r/+3/7P/s/+z/6//q/+r/6f/q/+r/6v/q/+z/
7P/s/+3/7f/s/+z/7P/t/+3/7v/u/+3/7P/r/+v/7f/t/+3/7//y//P/8//0//T/9P/0
//f/9v/0//P/8v/1//X/9f/1//X/9v/3//f/+P/6//3//v/+/////////wEAAwAEAAUA
AwAFAAYABgAGAAgACgAKAAgACAAJAAkACQAIAAgACAAMAAwACwAKAAcABgAFAAQAAwAE
AAQABQAGAAYABgAGAAMAAgACAAIA///+//7//f/+////AQAEAAQABAACAAIAAgACAAIA
AgD///z//v/9//3/+f/4//j/+P/5//n/+f/6//n/+f/3//b/9f/1//b/9v/0//T/9P/y
//L/8v/x//L/8//z//T/9P/z//L/8//z//T/9f/1//X/9f/1//f/9//3//X/9f/4//j/
+P/4//b/9//3//j/+P/4//f/9//8//z//P/8//v/+//9//3/+f/5//n/+f/7//r/+v/8
//z//P/8//z//P/8//z//v/8//z//P/7//b/9f/0//P/9v/3//j/9//4//n/+v/7//r/
+P/3//b/9v/3//f/9v/4//n/+f/6//r/+P/4//j/9v/2//X/9f/2//f/+f/6//f/9v/2
//X/9P/z//P/8//0//j/+f/5//j/9v/1//P/8f/x//H/8f/z//P/9P/1//P/8f/x//L/
9P/0//X/9f/2//j/+f/5//T/9v/2//b/9v/1//X/9v/5//j/9//0//X/9f/2//T/8v/y
//P/9f/4//L/8v/0//L/8v/y//L/9f/2//f/+P/2//b/9v/2//b/9v/2//b/+P/5//n/
+f/7//v//P/8//n/9//1//T/9f/3//j/+f/9////AwAFAAIAAAD///z/+P/1//P/8f/x
//P/8//z//P/8//0//n//P/8//z//P/6//j/9P/x//H/8P/w//H/9P/1//X/8//x//P/
9P/0//P/8f/v/+7/6//r/+v/7f/w//D/8f/w//H/8f/w//H/8P/x//L/8v/z//P/8f/s
//L/+v/8//7/CQAWACQAOgBPAGgAigCsAM0A8QARAS0BQAFLAVEBTwE6ARUB6gC2AHIA
NgAFAN//0P/Y/+D/5P/n/+3/7v/m/+D/4f/i/+X/4//h/97/3P/f/+P/4//k/+X/4v/h
/+D/4f/g/9//4//l/+f/5//m/+b/5f/n/+f/6P/p/+b/5f/i/+H/5P/k/+T/5P/o/+n/
6v/s/+r/6v/q/+v/6f/o/+j/6P/q/+r/6//r/+r/6v/q/+r/6P/o/+j/6f/r/+r/6v/q
/+j/5//n/+b/6P/q/+z/7//t/+3/7f/v/+3/7f/s/+z/7P/s/+z/7//v/+7/7v/u//P/
8//z//P/8v/y//L/8f/y//T/9//4//r/+//7//v/+//7//r/+f/8////AQACAP//AAAB
AAAAAAAAAAEAAQABAAAAAAAAAAQABAADAAIAAQAAAP///v///wAAAAABAP///v/9//z/
/f/8//z//P///wAAAgADAAEA///+//7//f/8//n/+P/6//r/+v/6//n/+P/8//3/+//3
//b/9v/1//X/9P/z//T/8//z//H/8v/x//H/8v/y//D/8P/w/+7/7v/u/+3/7v/v/+//
8P/x//H/8f/z//D/8P/w/+//7f/t/+3/7//x//H/7//v//H/8v/z//T/8v/z//P/9P/2
//b/9f/1//j/+P/4//j/9//1//X/8//z//X/9//5//v/+v/6//z//P/8//z//P/5//j/
9//4//f/9v/1//P/8v/z//T/9f/1//X/9f/z//X/9f/1//X/9f/0//T/9P/y//P/8//y
//L/8//z//T/8//w/+//7v/x//L/8v/z//D/7//v/+7/6v/q/+v/6//s/+3/7//x/+//
8P/u/+v/7v/u/+//7//q/+n/6P/n/+n/6//u//H/7//t/+3/7v/r/+r/6v/p/+r/7P/t
/+3/6v/s/+z/7P/q/+n/6f/q//D/8P/w/+7/7v/t/+3/6v/q/+r/6//t/+7/7v/u/+7/
8P/w//D/8P/v/+7/7f/s/+3/7v/w//H/8P/v/+7/7v/w/+//7//v//H/8v/0//X/9P/z
//L/8//z//P/8v/y//L/8P/v/+//7//v//H/8f/z//L/8f/x//L/8v/x//D/8f/x//H/
7//v/+//7v/u/+z/6//q/+j/5f/l/+f/6P/q/+z/7f/u/+z/7P/t/+7/7//v/+7/7v/t
/+7/7v/t/+v/7P/t/+7/7f/t/+z/6//y//L/9v/6/wAABwAQAB4ALgBDAF4AfACaALcA
2wD/ABUBKAE1ATkBMQEaAfkAzACcAGYAKgD1/9H/xP/G/9D/2v/h/+H/3P/c/97/2//a
/93/3//h/+D/5P/j/+H/4f/i/+P/4P/h/+L/5f/m/+X/5//n/+f/6v/q/+v/6//p/+n/
6v/r/+v/6//p/+n/6//s/+3/7v/u/+3/7P/s/+3/7v/v//H/8P/u/+3/7P/s/+z/7f/t
/+7/8P/y//T/8//y//H/8f/v/+z/6v/o/+z/7f/v//D/8P/w//D/8f/v/+//7//x//L/
8//z//T/8v/y//L/9f/1//T/9P/0//v/+//7//v/+f/6//v/+//9//7/AAAAAAAAAQAB
AAEAAAABAAEAAQAEAAcACQAKAAgACgAMAAwADgAOAA8ADwAOAAwACwAKAAoACgAJAAgA
CAAIAAgACAAIAAgABwAHAAcABgAFAAQABQAEAAQABAAFAAYACAAJAAcABQAEAAQABgAG
AAQABAADAAIAAQAAAP3/+v/8//v/+//3//b/9v/7//3//v////z/+//7//n/+P/3//f/
+P/2//T/9P/0//b/9v/2//X/9P/z//H/8P/x//H/8f/z//H/8v/z//P/8f/x//H/8//3
//f/9f/1//X/9P/z//L/9P/1//X/9v/0//T/8//z//T/9P/0//T/9v/3//r/+//4//f/
9v/1//j/+P/5//z/+f/4//f/9v/3//j/+f/8//r/+v/6//n/+P/5//r/+//9//3//f/7
//v/+//7//v/+//6//r/+v/5//n/+P/2//T/9f/1//b/9v/0//T/9P/2//j/+f/7//r/
+f/5//j/9f/0//T/8//0//P/8//z//H/9P/0//P/9P/0//X/9f/z//P/8//z//H/8f/y
//P/9v/1//b/+P/3//b/9v/1//b/+P/5//n/8//0//P/8v/y//H/8f/y//j/+P/4//b/
9P/z//P/8P/w//D/8f/z//T//P/8//j/9//2//X/9P/z//L/8f/w//P/9P/1//b/+P/4
//j/+P/4//n/+f/5//r/+//9//7//P/7//r/+v/5//n/+P/3//r/+//+///////+//7/
/P/4//f/9//3//X/9//3//f/9//3//j//f8AAAAAAAAAAP7//P/4//X/9f/0//T/9f/1
//X/9P/x//P/9f/2//b/9P/z//L/8v/z//X/9//7//n/+P/4//b/9f/z//D/7//x//P/
9f/2//v//f/7//j//P8EAAoADgATABwALABCAF8AfgCeALwA3wABAR8BNQFGAU8BTwFF
ASwBBQHWAKAAYgAsAAEA4//a/+D/5v/q//P/8f/q/+j/6P/l/+b/5f/j/+X/5v/k/+P/
5f/m/+j/6v/o/+r/6v/s/+z/6//t/+3/7f/s/+z/7f/t/+v/6f/o/+f/6//t/+3/7//y
//L/8v/y//H/7//t/+z/7v/u/+7/7//y//L/8//0//L/8v/z//P/8f/w/+//7v/u/+7/
7v/v/+//7v/u/+7/8f/x//L/8v/x//D/7//v//D/8f/y//X/8//z//L/8v/0//T/9P/3
//j/+P/5//r//v/9//z/+//9//7/////////AAACAAIAAgADAAMAAwAFAAcACAAJAAYA
BwAHAAYABQAIAAsADAAOAA4ADwAPAA0ADAAMAAwADAAMAAsACgAMAAwADAAMAAoACgAJ
AAkADAAMAAwADAALAAoACgAKAAgACAAJAAkACgAJAAkACgAMAAwACgAKAAgACAAIAAgA
BQACAAQAAwAFAAEAAAAAAAAAAQABAAEAAAD//////f/8//v/+//8//v/+P/3//b/+f/6
//v/+//7//v/+v/6//r/+f/4//n/9P/0//T/8//z//P/8//1//n/+f/3//f/+P/4//j/
+P/4//n/+f/6//r/+v/5//n//P/8//z//P/7//v//f/9//v/+//7//v//P/8//3/AAD+
//7//v/+//7//v/+/wAA/v/+//7//f/7//v/+//7//3//f/9//v/+f/5//n/+f/3//b/
9v/2//n/+//8//z/+//7//r/+v/6//j/+P/4//j/+P/3//f/9//3//j/+P/2//b/9//3
//j/9//3//f/9v/4//f/9f/z//L/8v/x//L/8//0//X/9f/1//b/9//0//H/8P/w//P/
9P/2//f/+f/6//r/+f/1//b/9f/0//b/9f/1//b//P/8//z/+v/4//f/9//0//L/8v/z
//X/+P/6//j/+P/2//b/9v/2//b/9v/2//b/9v/2//b/9v/0//T/9P/0//X/9v/3//n/
+v/7//z//f/9//z/+v/5//n/+v/6//v//P/9//7///8AAP///v/8//z/+v/4//f/9//3
//f/+f/7//v/+v/5//v///8AAAAA///+//z/+v/1//P/8//y//T/9f/1//X/9f/z//T/
9//2//b/9v/1//L/8v/y//P/9P/3//f/9v/2//T/9P/z//H/8f/y//P/9v/2//f/9//1
//r//v8AAAIABgARACAALABAAFsAegCYALgA1QDzABUBLwE+AVEBXQFTAT4BGQHsALIA
cgA8ABMA8f/e/+L/7v/u/+v/6//o/+b/6v/p/+T/4//l/+X/5P/k/+f/6//r/+z/7f/q
/+r/6v/s/+z/6P/p/+j/5//o/+j/6f/p/+v/6//s/+3/7v/v/+7/7//w//D/8P/w//D/
7//u/+7/7f/s/+v/6//u/+7/7//w//D/8P/x//H/7v/u/+7/7v/w//D/8P/x//H/8P/w
//D/8//z//T/9P/y//L/8v/z//P/8//z//X/9P/z//H/8P/x//L/8//3//X/9P/0//T/
+f/5//n/+f/5//r/+//7//3//v8AAAAAAgADAAMAAwADAAUABgAHAAUABwAIAAgACAAK
AAwADAAKAAoACwALAA0ADAAMAAwAEAAQAA8ADgALAAoACQAIAAYABgAFAAUABwAIAAkA
CgAIAAYABQAEAAYABgAHAAcACAAHAAcACAAGAAYABAAEAAMAAgABAAAA/v/8//////8C
AP////8AAP7//f/7//n/+//7//z/+//6//n/+f/6//n/9v/1//T/9f/2//f/9//3//f/
9v/2//X/9f/1//f/9f/2//f/9//4//n/+v/9//3/+//3//X/9v/2//b/9v/2//f/9//4
//j/+P/3//f//P/8//z//P/7//v//f/9//n/+f/5//n/+v/6//v//v/+//7//v/+//7/
/v/+/wAA/v/+//7//f/7//v/+//7//3//f/9//v/+v/5//j/9//6//r/+//8//v/+//6
//j/+//9//7/AAD///z/+//6//z//P/7//v/+f/5//r/+v/6//r/+//7//j/9//3//f/
+f/8//z/+//6//j/9//1//X/9f/1//X/8//z//T/9f/z//H/8f/y//P/9P/2//f/9v/2
//X/8//u//D/8P/w//P/8//0//b/+P/4//j/9v/0//P/8//w//L/8v/z//X/9v/6//r/
+P/3//b/9f/0//P/8v/x//D/8f/y//P/9P/1//b/9//4//f/9//3//f/+f/6//r/+f/6
//v//f/+//z/+f/2//P/9f/5//v//f/9//7//f/8//n/+f/5//n/+v/5//j/9v/1//X/
+f/6//j/+P/4//f/+P/1//P/8//w//D/8f/x//T/9P/y//P/8v/y//H/8P/w//D/8f/y
//H/8v/1//X/9P/0//L/8v/x/+//7//w/+//8P/w//H/9f/z//b/+P/8/wAABgANABoA
KAA8AFcAdgCUALYA1wD5ABcBMQFIAVMBVQFJATABBwHSAJgAXAAoAP3/3//a/+L/6P/o
/+v/6//q/+r/5v/h/9z/2//b/93/3v/g/+P/4f/j/+b/6f/o/+r/6v/s/+z/5//p/+n/
6f/s/+z/7f/t/+z/6//r/+v/6f/p/+f/5//q/+z/7v/w/+//7//v//D/7//u/+3/7f/t
/+z/7P/s/+v/6v/q/+n/6//s/+3/7v/t/+z/6//r/+z/7P/t/+7/7f/t/+7/7v/x//L/
8//1//X/9f/1//f/9P/z//H/8P/y//L/8v/1//T/8v/x//D/9v/3//j/+f/3//j/+f/5
//r//P///wAA/f/9//z/+////wEAAgADAAEAAwAEAAQABAAGAAgACAAKAAoACwALAAkA
CAAIAAgACgAKAAkACAAIAAgACAAIAAgACAAHAAcABwAGAAUABAAFAAQABAAEAAQABAAF
AAUAAgABAAEAAgACAAIAAAAAAAAAAAAAAAAA/f/6//z/+//8//n/+f/6//z//f/9//3/
+v/5//n/9//0//P/8//0//f/9v/3//j/9v/0//L/7//w//H/8f/y//P/8//z//X/8P/w
//D/7//y//P/9P/3//n/+f/3//f/9//2//X/9P/2//f/9//4//f/9v/0//P/9v/2//b/
9v/5//v///8BAP7//f/8//v/+v/4//f/+P/6//r/+v/6//r/+v/6//z//v/+//7//f/7
//v/+//7//n/+f/5//f/9f/1//X/9f/z//L/8v/y//T/9f/1//T/8v/z//P/9P/2//T/
9P/0//L/8v/x//H/9P/1//f/+P/1//T/9P/z//L/8f/x//H/8v/2//f/9//1//L/8P/t
/+//8f/z//X/9P/z//P/8//z//H/8f/y//D/8P/x//H/8f/y//L/8f/w//L/8v/y//D/
7//v//D/9v/2//b/9P/y//H/8f/u/+//8P/y//X/8P/u/+7/7P/v//D/8f/y//L/8v/y
//L/8//1//b/9//2//X/9f/0//X/9f/1//b/+P/5//n/+f/5//n/+//7//v/+v/6//j/
9f/z//L/8f/y//X/9v/3//T/8f/v//H/9P/2//j/+v/7//r/9//1//f/9v/2//f/9P/z
//H/7f/r/+3/7v/u/+//7//v//D/7v/v//D/8//z//L/8v/w//D/7//t/+3/7P/t/+7/
7v/z//X/9//4//b/+P/+/wYADwAcACwAQgBdAHoAmgC2ANMA9QAZAS0BOAE/AT0BLwEY
Ae8AuAB6AD4ADgDp/8//yP/S/97/5P/j/+P/4v/g/9z/3f/i/+X/3//b/9j/0v/R/9v/
3//i/+X/5P/m/+b/6P/o/+f/6f/p/+n/6f/o/+j/5//n/+f/6P/p/+f/5//l/+X/5f/k
/+P/4v/k/+X/5v/o/+v/7P/t/+//7P/q/+n/6P/p/+r/7P/t/+z/7P/s/+z/6//q/+n/
6f/q/+r/6//s/+v/6//s/+z/6v/q/+r/6//q/+n/6P/p/+v/6//q/+r/6P/o/+j/6//u
/+7/7//w//f/9//3//f/9//4//n/+f/2//b/9//2//T/9f/1//X/+v/9////AQAAAAEA
AQAAAAAAAgAEAAQABgAGAAcABwAEAAIAAQAAAAMABAAEAAQABgAGAAYABgADAAIAAAD/
/wAAAAAAAAAAAAAAAAEAAgAAAAAAAQABAP7//f/9//7/AQACAAEAAgAAAAAAAAAAAP7/
/P///////v/5//f/9v/4//n/+f/5//v/+//8//v/9//1//T/9P/y//D/8P/w//P/9P/1
//X/8v/x/+//7v/x//H/8f/z/+7/7v/u/+3/7//v/+//8f/1//f/9//5//r/+v/6//r/
+f/5//j/+P/3//b/9P/z//j/+v/8//7//f/9///////9//3//f/9/////v/+/wAA/v/+
//7//v/8//z//P/+//7//v/+//3//P/9//7///8AAAEAAgABAP7//f/8//v//f/8//z/
/P/8//3//f/8//r/+//7//z//P/6//r/+v/8//z/+//7//n/+f/6//r/9v/2//f/9//1
//P/8v/x//X/+v/8//3//P/6//n/9//3//f/9//3//b/9f/1//X/9//1//X/9v/5//r/
/P/9//v/+v/4//X/8//2//f/+P/2//X/9f/2//j/+P/4//b/9v/1//X/8v/0//T/9f/3
//z//P/6//r//P/8//z//P/6//r/+v/6//z//P/8//z//P/7//r/+f/3//j/+P/3//n/
+f/6//r//P/9//7////9//3/+//5//r//P/8//z//P/9//7///////3/+//4//j/+f/+
/wAA///+//3/+//4//X/8//z//P/9P/2//f/+P/4//b/9//2//b/9f/0//X/9P/0//T/
+P/6//7////8//r/9v/0//X/8//z//T/9//4//j/+f/5//X/8v/0//r/AAACAAsAGAAo
ADwAUwBwAI4AsADPAOsACQEnATgBRQFPAUsBOAEXAewAugB+AEAADwDt/9r/2v/m/+j/
5f/j/+b/6P/q/+n/5P/j/+f/6f/o/+b/5f/l/+j/6v/s/+r/6v/q/+z/7P/p/+v/6//r
/+r/6v/r/+v/7P/t/+//8f/w/+//7P/r/+7/7v/u/+7/7//v/+//8P/y//L/8v/z//L/
8P/v/+7/7v/u/+//7//t/+z/6//q/+3/7v/v//H/7//u/+7/7v/v/+//8P/w//D/8P/w
//H/8//z//P/9f/1//X/9P/0//L/8v/y//X/9//2//b/9v/5//f/9f/z//f/+v/9////
/f/+/wAAAAD9//3//P/7//7/AQADAAUABwAJAAoACgAHAAgACQAIAAoACgALAAsADAAM
AA0ADgAPAA4ADAAKAAwADAAMAAwADAAMAAsACwAKAAoACgAKAAkACAAIAAgACAAIAAkA
CQAIAAcABwAIAAoACgAIAAgABgAEAAIAAAABAAAABAAFAAMA/f/6//j//P///wEAAwAC
AAEAAQD///7//f/9//7//v/8//z//P/6//r/+v/5//f/9//2//b/+v/7//z////+//7/
/v/9//n/9//1//X/+P/5//j/+f/6//r/+v/6//j/+f/5//r/+//8//z//f/+//7//v/+
//3//f///////f/9//3//f/9//z//P/+//7//v/+//7/AAAAAAAAAgACAAIAAgABAP//
/////////f/9//3/+//9//3//f/9//v/+v/6//r/+v/7//v/+v/6//v/+//8//7//P/8
//z/+//6//j/9//4//n/+//8//j/+P/5//n/+P/3//f/9//3//r/+v/5//f/9v/2//X/
9f/1//X/9f/3//f/+P/5//n/9//3//j/9v/2//f/9//3//j/+P/3//X/+P/5//r/9//1
//T/9P/5//r/+//6//j/9//3//T/9v/2//f/+f/+//j/9P/0//b/9v/2//b/+P/4//j/
+P/5//r/+//8//r/+v/6//v/+//7//v/+//9//7//v////3//v/+/////v/9//z/+//+
////AAAAAAAA/v/8//v/+//7//v//f/9//3//P/7//3/AQACAAIAAgACAAEAAAD///3/
/f/8//r/+//7//v/+P/1//X/9//6//r/+v/5//f/9v/1//X/+f/9//7//v/+//z//P/7
//f/9//4//n//P/8//3//f/9//z//v8AAAQACgATABoAJAA4AFEAbgCIAKYAxQDnAAkB
JQE8AUsBVQFVAUIBIwH6AMgAkgBaACMA+f/k/+b/6v/s/+//8f/s/+j/6P/n/+b/6f/r
/+n/5P/m/+v/6f/q/+z/7v/s/+v/6v/r/+r/6v/t/+7/7//w//D/8f/x//H/8f/y//P/
8//z//H/8f/w//D/8P/w//D/7//u/+7/8P/w//D/8f/z//L/8v/y//L/8v/z//P/8P/w
//D/8P/y//L/8v/z//X/9P/0//T/9//3//j/+P/4//j/+P/5//f/9//3//n/+P/3//X/
9P/2//b/9v/5//v/+v/6//r//f/9//3//f/9//7///////3//v8AAAAAAQADAAQABQAF
AAcACAAJAAkACwAMAAwACwAOABEAEgAQABAAEQARABAADgANAAwADwAQABAAEAAOAA4A
DgAOAAwADAALAAsADgAOAA4ADgANAAwADAAMAAwADAANAA0ADAALAAsADAAJAAgABQAE
AAYABgAGAAYABQAEAAgACQALAAcABgAGAAgACQAJAAkABQADAAIA///+//3//f/+/wAA
/v/+//7//v/+//7//f/9//3//P/8/////////wEA+//6//n/9//5//n/+f/7//v/+//5
//n/+//8//3//v/+//////8AAAAAAAD/////AAAAAAAAAAABAAEAAwADAAMAAwADAAMA
AQAAAAAAAgAAAAAAAAAAAAAAAAAAAAIAAwAEAAUABQAFAAUABQAFAAMAAQD///v/+//7
//v/+//8//z//f/+//7///////7/AAABAAEAAgD///z/+//6//z//v///wEA/v/9//3/
/P/8//z//f/9//z/+//7//v/+f/8//z/+//9//z//P/7//v/+//7//v/+v/5//n/+f/7
//n/+f/6//v//P/+/////f/8//r/9//2//r//P/+/wAA/////wAAAQD+//v/9v/4//n/
+//6//n/+P/4//n/AgD+//r//P/6//r/+v/6//z//P/8//z/+v/6//r/+v/8//3//v//
//3//v/+//3//f/9//7//v///////////wEAAwADAAMAAAAAAP7//P/5//n/+f/5//7/
//8AAAAA/v/9/wAAAAACAAIAAgABAP3/+f/2//X/9//4//r/+//6//j/9P/z//j/+v/7
//z/+P/2//X/9P/z//T/9//3//f/+P/3//j/9f/z//P/9P/4//r/+//9//3////8//j/
+P/+/woAEQAYACQAOABVAHYAlgC2ANMA8wAVAS0BQgFTAVcBTwE4ARcB6ACyAHQAPAAN
AOn/1v/Y/+L/6P/t//H/8v/u/+r/6f/o/+f/5//l/+L/4v/l/+3/7P/u//D/7v/s/+r/
6v/o/+X/5//n/+f/6v/s/+//8f/w/+//7//v/+//7//t/+3/7P/s/+z/7P/t/+3/7f/u
//D/8P/w//H/8f/w//D/8P/w//D/8f/x/+//7v/t/+z/7v/w//L/9f/0//L/8f/w/+7/
7f/t/+z/7v/u/+7/7//v/+//7//x//P/8//y//L/9P/0//T/9//3//b/9v/2//r/+f/4
//f/+v/8//7////+//7////+//7///////////8BAAIAAwAFAAcACAAIAAgACgAMAAwA
CwAKAAoACQAJAAgACAAIAAwADAALAAoADAAMAAwADAAMAAwACwALAAsACgAJAAgACQAI
AAgACAAKAAoACwALAAoACQAJAAoACQAIAAUABAAFAAYABwAIAAUAAgAEAAMAAwD///7/
/v8CAAMAAwADAAAA//////3//P/7//v//P/7//j/9//2//f/+P/5//n/9v/1//P/8v/0
//X/9v/5//n/+v/7//v/+P/3//b/9//3//f/9f/1//b/9v/2//b/9//5//r//P/+//7/
/f/9//7//v/+//7//////wEAAQD//////////wEAAAAAAAIAAQAAAP///v8AAAAAAAAC
AAIAAgACAAEA/f/9//3//f/9//3//f/7//3//f/9//3////+//7//v/8//3//f/8//7/
/////wAA/v/8//z//P/6//r/+f/5//n/+f/6//r/+f/6//z//f/7//n/+P/3//n//P/8
//v//P/8//3//f/7//v/+//7//n/+f/6//v//f/7//v//P/8//z//f/9//v//P/8//v/
+P/6//r/+v/6//n/+f/6//7//v/+//z//P/7//v/+P/4//j/+f/7//r/+v/4//j/+f/6
//v//P/8//z//P/8//7///8AAAEA//8AAAAA////////AAAAAP///////////v////7/
/f///wAA///+//3//f/9//3//////////v/7//v///8AAAIAAgACAAEA/f/5//b/9f/1
//b/+P/5//n/+P/1//X/9//4//j/+P/3//b/9v/2//n/+v/9//3//P/8//r/+v/3//X/
9f/2//X/9v/2//f/9//3//j//v8EAAgAEAAdACoAOgBQAG8AjACoAMgA6wANASkBPwFK
AVEBTQE9ASAB9wDCAIgATgAcAPP/2//c/+b/6v/s/+//6//m/+z/7v/p/+j/6//r/+v/
7P/s/+v/7//v//D/8f/u/+z/7P/u/+7/7v/x//L/8//z//L/8v/x//H/8f/y//P/9P/1
//T/9f/0//T/9P/0//X/9f/1//b/9P/0//T/9f/3//b/9v/2//b/9v/3//f/9P/0//T/
9P/2//b/9v/3//n/+P/4//j/+//7//z//P/7//r/+f/5//v/+//7//3//f/9//z//P/6
//r/+v/9/wAAAAABAAIABQAFAAUABQAFAAYABwAHAAUABgAIAAgACAAJAAkACQANAA8A
EAARABMAFQAWABYAEgAUABYAFgAVABQAFAATABQAFAAVABYAGAAYABcAFgAUABQAFAAU
ABQAFAATABMAFwAYABkAGgAYABYAFQAUABIAEgATABMAEgARABEAEgASABIAEAAQABQA
EgASAA==
         </WaveFormData>
      </LeadData>
      <LeadData>
         <LeadByteCountTotal>10000</LeadByteCountTotal>
         <LeadTimeOffset>0</LeadTimeOffset>
         <LeadSampleCountTotal>5000</LeadSampleCountTotal>
         <LeadAmplitudeUnitsPerBit>4.88</LeadAmplitudeUnitsPerBit>
         <LeadAmplitudeUnits>��V</LeadAmplitudeUnits>
         <LeadHighLimit>2147483647</LeadHighLimit>
         <LeadLowLimit>268435456</LeadLowLimit>
         <LeadID>V6</LeadID>
         <LeadOffsetFirstSample>0</LeadOffsetFirstSample>
         <FirstSampleBaseline>0</FirstSampleBaseline>
         <LeadSampleSize>2</LeadSampleSize>
         <LeadOff>FALSE</LeadOff>
         <BaselineSway>FALSE</BaselineSway>
         <ExcessiveACNoise>FALSE</ExcessiveACNoise>
         <MuscleNoise>TRUE</MuscleNoise>
         <LeadDataCRC32>3756447455</LeadDataCRC32>
         <WaveFormData>
BgAEAAMAAwACAP//AQAEAAYACAAJAAoABgAHAAYABQAIAAcACAAIAAcABQAFAAQAAQAB
AAAA///+//v/+//9/wEAAQD//////v/+//7//v/9/wAAAAD///7//f/9//z//P/9////
AQD+//3//f/8//n/+/8CAAUACAAPABUAGgAfACcAOwBTAGwAhACgALsA1QDoAPYA/wAM
ARIBCgHzANUAsQCFAFgAMAASAAkACwALAAgABAACAAAAAAD+//3/+f/2//P/8f/z//P/
8//z//X/9v/2//b/9P/0//X/9//z//H/8P/u//D/8v/1//f/9f/2//b/9v/4//j/9//3
//b/9v/2//b/9//4//n/+v/5//j/+P/3//f/9//3//f/8//z//T/9P/0//P/8//z//T/
9P/1//b/9P/z//P/8//x//H/8f/x/+7/7f/t/+3/7f/t/+7/7v/w//L/8//1//P/8//z
//b/9P/0//T/9f/3//b/9P/z//L/8v/y//P/9f/3//z//v/+//7//v/+/wEAAwAEAAUA
BQAFAAYABgAHAAgACwANAA0ADgAOAA8ADwAOAA4ADwARABIAEgATABIAEQAQAA8ADwAQ
ABIAEwAVABUAFAAUABIAEQARABEADwAOAA0ACwAOABAAEwAVABUAFQAVABUAFAAUABQA
FAAOAA4ADwAQAA4ACgAKAAoACwALAAwADAALAAkACQAJAAgABwAHAAgACAAHAAcABwAF
AAUABQAFAAUAAwADAAQAAgABAAEAAgAEAAQABAAEAAIABQAGAAkACAAIAAcABwAJAAoA
CgAJAAcACAAIAAgACwALAAoACgANAA4ADgAOAAwADQAOAA4ACwALAAsACwALAAkACwAN
ABAAEAAOAA4ADgAOAA8ADwAPAA8ADwAPAA0ACQAHAAQAAwAGAAkACgAMAA0ADgAOAAwA
CwAIAAoACQAJAAoACgALAAsADAAMAAsACwAMAAwACwAKAAkABwAJAAsADQAOAAwACwAL
AAoABwAHAAcABwAIAAwADQAMAAoACAAHAAYABAADAAEAAAABAAEAAwAEAAMAAQD///7/
//8AAAAA//8AAAQABwAGAAEAAAAAAP///P/6//r//f/+/////P/5//n/+v/7//v/+P/4
//j/+//7//f/9v/4//f/9v/1//T/9f/2//f/+P/4//j/+P/4//f/9v/1//T/8//z//L/
8f/y//P/8//0//D/7v/s/+r/7P/t//H/8P/y//X/9//7//n/9v/0//D/7P/r/+n/5f/n
/+r/6v/q/+r/6v/r/+//8v/z//P/8f/v/+7/6//p/+n/6P/o/+n/6v/r/+v/6f/p/+v/
7f/t/+r/6f/n/+b/4//i/+L/5P/n/+f/5//n/+n/6P/n/+f/5v/n/+f/5//o/+r/5//j
/+b/7//w//H/9/8CAAsAGQAnADsAVABsAIYAowC7ANAA4gDtAPgA+gDuANcAuwCXAGkA
OgAUAPb/6f/t/+//8P/w//T/9P/s/+T/5f/n/+j/5f/h/93/2//d/+H/4f/g/97/3P/a
/9r/2//d/93/3//i/+T/4//i/+L/4f/k/+b/5//o/+X/5P/i/+H/4P/g/+D/4P/i/+T/
5v/o/+b/5v/n/+f/5f/l/+X/5f/j/+P/5P/k/+b/5f/l/+X/5P/i/+H/4P/g/9//3//f
/93/3f/d/93/4P/h/+P/5f/l/+X/5v/m/+T/5P/j/+P/4f/h/+H/5P/k/+T/5P/l/+n/
6v/q/+v/6f/o/+f/5//o/+n/7f/u/+7/7v/u/+7/7v/v/+//7//y//P/9f/2//X/9P/1
//X/9//4//j/+f/5//j/+P/5//r/+v/5//n/+P/3//b/9f/3//j/+v/7//n/9//0//L/
8//z//T/9f/2//j/+v/7//f/9v/2//X/9f/1//X/9f/2//b/9v/2//X/9v/4//r/9//y
//H/8P/w/+//7//u/+7/7f/u/+//8P/v/+//8P/w/+//7//v/+7/7f/s/+v/6//p/+n/
6v/s/+v/6//s/+z/7P/s/+z/5//p/+n/6//s/+z/6//r/+v/7P/s/+v/6//s/+z/7P/v
/+//7v/u/+//8P/w//D/7v/t/+z/6v/s/+3/7v/v//H/7//x//P/9P/0//L/8v/x//D/
8P/v/+7/7f/s/+v/7f/r/+v/6v/o/+r/7P/s/+3/7f/t/+z/7v/t/+r/7P/s/+v/6//q
/+n/6f/q/+r/6P/n/+f/5v/o/+r/7P/t/+r/6f/o/+b/4//j/+T/5P/l/+f/6f/r/+r/
7P/r/+j/6f/o/+j/6P/m/+X/4//i/+P/5f/p/+z/6v/p/+j/6P/m/+b/5f/j/+T/6P/r
/+r/5v/m/+f/5//m/+T/5P/n/+r/7f/s/+v/6P/o/+j/5//m/+b/5v/p/+n/6f/o/+j/
6//s/+3/7v/t/+z/6//q/+v/7P/u/+//7v/t/+z/6v/s/+z/7P/s/+//8f/y//b/8f/w
//D/7//z//P/8v/y//D/7//v/+7/7f/v//L/8v/z//P/8//0//X/9P/z//H/8P/x//H/
7//t/+3/7P/s/+r/6f/o/+b/4//j/+X/5//p/+n/6//s/+z/7P/s/+3/7v/u/+3/7P/s
/+3/7f/t/+v/7P/t/+3/7P/s/+v/6f/x//L/9f/4//v///8GAA8AFwAnADsAUgBoAIAA
nQC7AMwA2ADlAO4A7ADcAMcAqQCJAGMAOAAOAPD/5//p/+3/8v/2//L/7P/q/+z/6f/n
/+j/6f/p/+f/6f/r/+n/6P/o/+f/5v/l/+b/6P/r/+v/6//s/+z/7v/u/+//7//t/+7/
7v/u/+7/7v/t/+3/8P/w//D/8P/u/+7/7v/u/+//8P/y//P/8v/x//D/7//v/+//8P/w
//L/8//1//f/9f/0//T/9P/x/+//7v/t//D/8f/y//P/8//z//T/9f/0//P/8//y//X/
9v/2//f/9v/1//T/9v/2//b/9v/3//z//P/7//v/+v/6//r/+//7//v//v/+//7//v/+
//7//P/9//3//f8AAAEAAwAEAAQABAAGAAcACQAKAAoACwAKAAgABwAHAAYABgAFAAUA
BQAFAAUABQAEAAQABQAFAAQAAwABAAAAAQABAAIAAwAEAAYACAAJAAUABAAEAAMABQAF
AAUABQADAAIAAQAAAPv/+v/6//r//P/4//j/+P/8//3///8AAP7/+//6//n/9v/1//X/
9v/2//X/9f/1//X/9f/1//X/8//x//H/8v/0//P/8//0//b/9v/2//b/8f/z//P/9f/4
//j/9//3//X/9v/2//X/9f/2//b/9v/3//f/9v/2//b/9v/1//T/9//5//v//P/4//f/
9v/1//b/9f/4//v/+f/4//X/9P/3//j/+v/7//v/+//7//v/+//5//n/+P/4//r//P/8
//v/+//7//r/+v/5//b/+P/3//f/+P/4//X/9f/2//b/9f/1//b/9v/5//r/+//7//r/
+f/4//b/9f/1//b/9v/1//X/9f/1//P/9v/2//T/9v/2//f/+P/2//X/8//y//P/8//1
//b/+P/3//b/9v/2//b/9f/z//T/+P/7//r/9f/0//T/8//0//L/8v/1//n/+//5//f/
9P/0//T/8//y//L/8v/1//f//f/8//j/9//2//X/9P/y//L/8v/y//P/9P/1//b/+P/4
//j/+P/4//n/+f/5//r/+//7//z/+//6//n/+P/4//f/+f/2//f/+f/6//3//f/8//z/
+v/5//n/+P/1//X/+P/4//j/+P/4//n//f8AAAEAAQD///3//P/5//f/9f/0//T/9f/3
//f/9v/z//P/9f/3//f/8//z//L/8v/1//b/+P/8//v/+f/3//X/9P/y//D/7//x//P/
9P/1//r//P/3//X/+P/9/wIAAwAHAAwAFQAlADsAVQBsAIQAoAC7ANEA5ADyAP0AAAH+
APAA1QC1AI8AZQA6ABgAAAD5//n/+f/6/wIA/v/2//T/9P/x//H/7v/t/+3/7f/p/+n/
6f/p/+r/6v/q/+n/6v/s/+//7f/t/+7/7v/s/+z/7f/t/+v/6v/o/+b/6v/s/+3/7//y
//L/8v/y/+//7v/t/+z/7v/u/+//7//w//H/8v/z//H/8f/y//L/8f/v/+7/7f/t/+z/
7P/s/+z/6//r/+v/7f/t/+3/7f/s/+v/6//r/+z/7f/v//D/8P/w/+//7//v/+//7//y
//T/9P/0//X/9//2//T/8//2//b/9v/3//f/9//6//r/+v/6//r/+v/5//v//P/9//z/
+//7//r//P/8//7///8BAAIAAgADAAEAAAAAAAEAAAAAAP////8AAAEAAgADAAAAAAAB
AAEAAwADAAIAAgACAAEAAQABAP//AAABAAEAAAAAAAEAAQADAAMAAwADAAIAAgACAAIA
/P/8//3//v8AAPz//P/8//3//f/+//7//f/7//v/+//6//n/+f/6//n/9//2//X/+P/5
//r/+//7//n/+f/6//j/9//3//j/9//2//X/9P/z//X/9f/3//r/+v/5//n/+f/6//r/
+f/5//r/+v/6//v/+//6//r/+//8//z//P/6//v//P/8//v/+//7//v//P/7//7/AQAB
AAAA/f/8//7//v/////////////////9//v/+//6//r//P/+//7/+//7//v/+v/4//f/
9P/2//n/+//+/wAA/v/9//3//P/7//v//P/8//z//P/8//v/+//7//v/+v/7//v//P/8
//v/+//7//v/+f/8//z/+v/5//j/+P/4//j/+f/5//r/+//7//3//v/7//n/9//2//j/
+v/7//v/+f/8//7//P/5//j/+P/3//j/9v/2//n//P////7//f/6//r/+v/5//b/9v/2
//n/+//9//r/+v/6//r/+v/6//r/+v/6//r/+v/6//r/+v/5//j/9//2//n/+v/7//3/
///////////9//z/+//6//z//P/9//3/AQAAAAEAAwACAAMAAgAAAAIAAAD//////P/5
//v//v/+//7//f/8//7/AQACAAMAAQD//////v/5//f/9//2//f/+f/6//v/+//5//r/
/f/9//3/+//7//j/+P/4//j/+//+//7//f/6//n/+f/4//f/9//4//n/+//7//z//P/3
//3/AAABAAIABQAPABYAHwAtAD8AVQBsAIQAmgC1AM8A4ADwAAMBEgEOAQIB6QDJAKEA
cwBMAC4AFAADAAcADQAKAAQAAgD+//r//v/7//X/9P/1//P/8f/x//X/9//4//j/9//2
//b/9v/3//n/9P/z//P/8v/y//L/8//z//X/9v/2//b/+f/6//r/+//6//r/+v/6//f/
9v/1//T/9P/0//X/9f/2//f/+P/5//j/+f/7//z/+//5//j/9//5//j/+P/4//b/9f/1
//X/9//3//f/9//2//X/9f/1//P/8//0//T/8v/y//H/8f/z//P/8//2//T/9P/0//X/
+v/6//n/+f/6//r/+v/7//3//f8AAAAAAgACAAIAAgADAAUABgAHAAYABQAFAAQAAgAC
AAQABQADAAQABAAFAAcABgAGAAcACAAIAAcABwAGAAUABAADAAQABAAFAAUACAAJAAkA
CgAIAAcABwAHAAgACgAMAA0ADAAMAA0ADQALAAsACwALAAgACAAIAAgABQAGAAgACgAL
AAgACQAKAAkABwAGAAQABAADAAQABQAEAAMAAwAEAAIAAQABAAEAAwADAAMAAwABAP//
//8AAAIAAQABAAIAAgACAAIAAgABAAUABwALAAkACAAGAAUAAwAEAAQAAwADAAQABAAE
AAUABQAEAAQABwAIAAgACAAIAAkACgAKAAcABwAHAAcABwAFAAcACQAKAAoACAAIAAoA
CgALAAsACwALAAsACwALAAkACQAIAAgACgAMAAwACAAHAAYABAAHAAcABQAIAAgABwAH
AAYABgAHAAkACgAHAAcACAAIAAYABgAGAAUABQAFAAUABAADAAMABAAEAAMAAwADAAMA
AwAGAAYABAACAAAA///+//3//f/8//z/+f/5//v//P/8//v/+v/6//3//v/+//3/+v/8
//3/+v/3//b/9v/1//j/+P/6//////8BAP///f/7//r/+f/3//j/+P/4//v/+/////7/
/P/6//r/+v/6//f/9v/1//T/9f/2//f/+P/5//r/+//8//v/+//7//v//f/8//z//P/9
//7///8BAPz//P/3//T/+f/7////AQAAAAAA/v/9//3//P/5//v//f/8//v/+f/4//j/
+//8//z/+//4//f/+P/1//P/8//y//L/8//z//X/9v/1//f/9//3//X/8f/x//D/8P/w
/+7/7//y//L/8//y//H/8f/u/+3/7f/u/+//7//v//D/8P/v//P/9v/5//z///8DAAwA
FQAjADcATQBkAH4AmACxAMkA3ADwAP8ABgEAAfIA1wCxAIcAXwA6ABgAAgD7//3//f/8
//z/+v/2//T/8v/t/+n/5P/l/+n/5//p/+v/6f/t/+7/7v/u/+7/7v/v//H/7f/t/+7/
7v/w//D/8f/x//D/8P/v/+7/7v/u/+3/7f/w//L/9P/2//X/9P/z//L/8P/w//H/8f/x
//H/8f/x/+3/7f/u/+7/7//v//D/8f/w/+7/7f/s/+7/7f/t/+3/7//v/+//7//x//H/
8v/z//P/8//0//T/8//y//D/7//v/+//7//y//D/8P/w//H/9v/2//X/9f/0//T/9P/1
//b/9//7//z/+f/4//f/9v/4//v//f////7//f/9//z//P/8//7///8AAAIAAwAFAAQA
AgABAAEABAAEAAMAAwADAAMAAwADAAAAAAABAAEAAAD///3//P/+//3//f/9////AAAB
AAEA/v/+//////////////////7//v/+//7/+f/4//j/+P/5//b/9//4//n/+f/6//r/
9//1//X/9f/y//H/8f/y//X/9f/2//f/9P/z//L/8f/z//H/8f/y//T/8//z//T/8//y
//H/8P/w//P/9P/3//j/+P/3//f/9P/0//P/8f/0//b/9//4//j/9//1//T/9P/0//P/
8v/2//n//P/+//v/+//7//v/+v/3//j/+f/6//r/+P/4//j/+P/5//n/+v/7//z//f//
//3//f/8//n/+v/7//r/9//3//f/9v/2//X/8v/0//f/9//4//j/9//3//j/+P/3//f/
+P/4//f/9v/1//P/9v/3//j/+P/2//X/9f/0//P/8//z//P/9v/6//v/+v/2//T/8//y
//X/9//4//r/+P/3//j/+P/6//n/+P/4//b/9v/1//P/8//2//j/9v/2//b/9//3//T/
8v/y//X/+f/7//n/9//2//b/9v/1//b/9v/2//n/9//1//T/8v/1//b/9//4//j/+P/4
//j/+v/7//v/+//5//n/+P/4//j/+P/4//j/+v/7/////v/+//////8BAP///v/+//z/
+//7//r/9//7//7//v/+//v/+P/2//f/+v/9//////////7/+//5//v/+v/6//v/+P/3
//X/8f/v//H/8//z//L/8//z//T/8v/y//P/9v/4//f/9v/1//f/9v/1//X/9f/1//T/
8//4//z/+//7//r/+f/+/wUACwAUAB8AKwA9AFUAbgCCAJoAtQDPAOIA7AD1APYA8ADi
AMkAoQBzAEkAJgAIAPT/7f/x//n//P/6//j/9P/w/+z/7f/x//L/7f/p/+X/3//f/+f/
6v/s/+3/7v/u/+7/7//x//H/8f/y//L/7//u/+7/7f/v//D/8P/w/+7/7v/t/+3/7f/s
/+v/6v/r/+z/7f/u//H/8v/0//X/8//x/+//7f/u/+//8f/y//L/8f/x//H/8P/u/+3/
7P/v/+//8P/x//H/8f/x//H/8P/v/+//7//t/+3/7v/u/+7/7v/t/+3/6//r/+v/7v/x
//L/8//1//r/+v/5//n/+f/4//f/9//0//P/9f/0//T/9P/0//T/9//7//7/AQAAAP//
///+//7//v8AAAEAAwAEAAQABQACAAAA/////wEAAgACAAMAAwADAAMAAwD///7//v/9
///////+//7//////wAAAQD+//7//v/9//z//P/9//3/AAABAAIAAwABAAAA///+//z/
/P/9//7//f/4//f/9v/3//f/+P/4//r/+f/6//v/9//1//T/9P/y//H/8f/x//P/9f/3
//n/+P/1//T/9P/1//X/9v/4//b/9P/y//D/7f/v/+//8f/1//b/9v/3//f/+P/4//f/
9f/2//b/9v/1//P/8P/u//L/9v/5//z/+//7//v/+v/5//n/+f/5//n/9//5//v/+v/6
//j/+P/4//j/+f/5//n/+f/5//n/+//5//n/+P/5//z///8AAPv/+f/3//T/9//3//X/
+P/3//f/+P/4//X/9f/2//b/9//3//j/+P/4//j/+P/3//f/9//3//b/8//z//T/9P/y
//H/8P/v//P/+P/6//r/9//2//b/9v/3//f/9v/2//T/8//0//T/9P/z//L/8v/2//j/
+f/5//T/9v/3//T/9P/0//X/9f/z//D/7//x//P/9f/z//H/8f/y//P/8//w//D/8P/z
//n/+f/2//b/+P/4//j/+P/4//j/+P/4//r/+v/6//r/+f/5//n/+f/3//b/9v/2//j/
+P/4//n/+v/+//3//v/9//v/+//5//r//P/8//3/AAAAAP7/AQACAAAA/v/7//v//P8A
AAIAAAD///z/+//6//f/9f/1//b/9v/3//f/+P/4//b/9//4//n/+P/1//X/9P/0//T/
9//5//3//v/7//j/9f/z//T/8//z//T/9//3//f/+P/4//P/7//0//n//P///wMADAAX
ACUANwBLAGIAfACUAKkAwwDWAOYA8wD+AAAB9gDjAMUAowB3AEoAJAAIAPn/+f/9//z/
9v/0//T/9P/0//P/7//u/+//7//t/+v/5//p/+3/7v/u/+7/7P/s/+3/7//r/+v/7P/s
/+r/6v/r/+v/7P/u/+//8P/u/+7/7f/t//D/8P/w//D/8P/w//D/8P/y//L/8//z//L/
8f/w/+//7f/t/+7/7v/r/+n/6P/n/+j/6P/p/+r/6P/n/+f/5//n/+f/5//n/+f/5//o
/+n/6f/p/+r/6v/s/+z/6//r/+v/6//r/+7/7v/u/+7/7//w/+7/6//p/+3/8P/z//f/
9f/1//j/+P/1//T/8//y//T/9//5//v//f/9//7//v/9//z//f/9////AAAAAAEAAgAC
AAMABQAEAAQAAwADAAEAAQABAAEAAAAAAAEAAQABAAEAAAAAAAAA/////////f/+////
///+//7//////wAAAQACAAMAAAD+//z/+v/4//r//f8AAPz/9v/0//L/9f/3//r//P/9
//v/+//7//j/9//3//j/+v/5//n/+f/3//f/9//3//n/9//3//j/+v/5//n/+v/6//r/
+v/6//X/9f/z//P/9v/2//X/9f/1//b/9v/1//X/9v/2//b/+P/5//n/+v/7//z//P/8
//r/+//8//z/+//7//v/+//7//n/+//9//7//v/8//z//v/+//////////////////3/
+//7//r/+P/6//z//P/9//3//f/8//z/+//4//r/+//7//z//P/7//v//P/8//3//f/+
//7//f/8//v/+f/6//v//P/8//n/+f/6//r/+f/5//n/+f/5//z//P/6//n/+P/4//j/
9//3//b/9v/3//f/+f/6//r/+f/4//j/+f/6//r/+f/5//z//v/8//z//P/9//3/+f/2
//X/9//6//3//P/7//j/+P/4//f/9v/2//b/+f////n/9v/2//f/+P/5//r/+v/6//r/
+v/9//7///8AAP7//v/+/////////////////wAAAQACAAAAAAABAAEAAQD+//3//f8A
AAMABAAEAAIAAAD//////v/7//3/AAAAAAAA///+////AwAFAAcABgADAAIAAAD///3/
/f/8//z//f/9//3/+//3//b/9//6//v/+v/7//f/9v/1//T/+P/8//3//f/+//3//f/8
//n/+f/6//v/+//7//z//P/7//v//P/7//7/BQAHAAwAEQAfADEARQBaAHAAiACjAL8A
0gDkAPUAAgEEAfoA5QDJAKcAgwBcADIAEAABAAEA///8//7//v/4//T/8P/t/+3/8P/x
/+3/5//r/+3/6//v//D/8P/w/+z/7P/t/+//7f/t/+7/7v/u/+7/7//v//D/8v/z//T/
8v/y//H/8f/w//D/8P/w/+//7v/t/+z/7//w//L/8//z//P/8//z//H/8f/y//L/8P/v
/+//7//v/+7/7v/u//D/7//v/+//8P/x//L/8//x//H/8v/z//X/9f/2//b/8//y//D/
7//w//H/8v/2//b/9v/2//f/+v/6//n/+f/6//r/+v/7//z//f8BAAIABQAGAAcACAAH
AAkACgALAA0ADQAOAA4ADwAQABMAFQATABQAFAAVABUAFAAUABUAFwAYABgAGQAbABsA
GwAbABgAGAAZABkAGwAbABoAGgAaABkAGQAZABkAGgAbABsAGgAaABsAGwAYABcAFgAV
ABUAFgAXABgAFwAYABoAHAAeABoAGgAaABsAGwAcABwAGgAXABYAFQASABEAEQASABMA
EwAUABUAFQAVABUAFQAXABUAFQAWABgAFwAXABgAFQAUABMAEgAPABEAEQATABMAEgAQ
AA8AEAASABMAEwAVABYAFgAWABkAGQAYABgAGAAYABcAFgAUABUAFgAWABUAFQAVABUA
EwARABMAFQAUABQAEgASABIAEgATABMAFQAVABUAFQATABEAEQAQAAsADAANAAwACgAJ
AAgABgAHAAcABQAIAAkACQAKAAoACQAJAAoACgAGAAUABQAEAAcACAAJAAkABwAHAAcA
BgADAAMABAAEAAMAAwADAAMAAgAEAAMAAAABAAAAAAAAAP/////+//7/+//7//3//v/8
//v/+v/6//7/AAABAAEA/v8AAAEA/v/9//7/AAABAAIAAAAAAAMAAQABAP3/+f/7//z/
/f/9//z//P/8////BwADAP7/AAD///7//f/8//3//v///wAAAAAAAAAAAAACAAMABAAF
AAQAAgABAAAAAgACAAIAAwABAAQAAgACAAUABQAHAAcABAAEAAIAAQABAAAA/f///wMA
BAAFAAUAAgACAAUABgAHAAcABQAFAAMA///8//v/+//8//7////+//z/+P/3//z///8A
AP///v/8//v/+v/6//v//v/+//3//P/7//v/+P/3//f/+P/6//v//P/+//7//f/7//j/
9f/8/wUACQAKABMAIQA1AEsAZAB+AJQArQDHANoA7AD/AAQBAAHyAN0AvQCXAG0ARAAg
AAIA8//z//X/+v/+/wAA/v/6//T/8f/x//D/7f/r/+n/5//p//H/8v/y//H/8P/s/+r/
6f/p/+b/5f/l/+T/5v/o/+v/7f/s/+z/6//q/+z/7P/r/+v/6v/q/+r/6v/q/+r/6v/q
/+z/7P/t/+3/6//r/+v/6//n/+f/6P/o/+f/5f/k/+P/5v/m/+f/6P/m/+X/5f/l/+L/
4f/g/9//4f/h/+L/4//h/+H/4v/i/+P/5P/k/+X/5//n/+f/6v/q/+r/6v/r/+3/7P/q
/+n/7P/u//D/8//y//H/8//y//D/8P/w//D/8f/z//T/9f/3//f/+P/4//j/+P/6//v/
+v/6//n/+f/3//b/9v/3//r/+v/5//n/+//7//v/+//6//r/+//7//r/+f/3//b/+P/3
//f/9//3//j/+f/5//b/9v/3//f/9f/1//X/9f/2//b/9v/2//D/8P/x//L/8P/s/+z/
7P/v/+//8P/w/+//7f/t/+3/7v/t/+3/7v/s/+v/6//r/+z/7f/u/+//7P/p/+j/6P/p
/+n/6v/s/+3/7v/v//D/6v/r/+r/6//s/+z/6//r/+v/7P/s/+v/7P/u/+//8P/x//H/
8P/w//H/8v/y//L/8v/z//T/9P/z//P/8//z//T/8//2//n/+P/4//b/9v/5//r//P/9
/////////////f/7//v/+v/6//z//v/+//3//f/9//z//v/9//r//P/7//v//P/8//z/
/f///wAA/////wAAAAD///7//f/7//v/+//7//r/+//7//z//P/6//n/+P/3//n//P/8
//r/+//8//7/AAD+//3/+//6//n/+f/7//z//v/9//z//P/7//z//P/7//n//P/+//z/
+v/6//v/+//8//r/+v/9//3////9//v/+v/6//r/+f/6//r/+v/9//n/+f/4//j/+v/6
//r/+v/7//z//f/+/wEAAQABAAEAAQAAAAAAAAAAAAAAAAABAAEABAACAAIAAQD/////
/f8AAAIAAgADAAMAAgD//wEAAgACAAIAAQACAAIABQAGAAcABwAFAAUAAQD9//r/+f/5
//r//P/9/////v/7//v//f///////f/7//r/+v/6//z//f8AAAAAAQAAAP/////8//v/
+//8//v/+//7//z//P/7//3/AAADAAYADQAVAB4AKQA7AFEAZQB4AJAArADFAN0A7gD6
AAEBBAH8AOoAzwCpAIEAVwAyABIAAAD//wUAAwAEAAQA/v/6//7/AAD5//f/+P/5//f/
9//1//X/+f/6//r/+f/4//b/9v/3//n/+f/5//r/+v/4//j/+f/5//n/+v/6//r/+//8
//z//f/9//z/+//6//z//P/8//z/+//6//r/+f/6//v//P/9//3//f/+//7//f/7//r/
+f/7//r/+v/6//z/+//7//v//f/9//3//f/8//v/+//7//z//f///wAAAAAAAP//////
//////8CAAMABAAFAAcACAAIAAcABwAGAAYABgAHAAYABQAHAAYABgAGAAYABgAJAAsA
DAANAA4ADwARABIAEQAQABEAEQAQABAADwAPABEAEAAQABEAFAAUABMAEwATABMAEwAT
ABAAEAARABEAEwAVABYAGAAXABUAFAATABEAEgATABMAEgASABMAEwATABMAEwATABYA
FgAWAA==
         </WaveFormData>
      </LeadData>
   </Waveform>
</RestingECG>
