# Supplementary material for: Detection of Left Atrial Enlargement Using a Convolutional Neural Network-Enabled Electrocardiogram
Source: Front Cardiovasc Med. 2020 Dec 17;7:609976. doi: 10.3389/fcvm.2020.609976 (PMC7773668; doi:10.3389/fcvm.2020.609976)
Supplement: Supplementary file 1 [file Data_Sheet_1.ZIP › hyp/1802030009_38_00000012.XML]

<?xml version="1.0" encoding="Windows-1252"?>
<!DOCTYPE RestingECG SYSTEM "restecg.dtd">
<RestingECG>
   <PatientDemographics>
      <PatientID>1802030009</PatientID>
      <PatientAge>67</PatientAge>
      <AgeUnits>Years</AgeUnits>
      <Gender>Female</Gender>
      <PatientLastName>lilizhen</PatientLastName>
   </PatientDemographics>
   <TestDemographics>
      <DataType>Resting</DataType>
      <Site>1</Site>
      <AcquisitionDevice>MAC55</AcquisitionDevice>
      <Status>Unconfirmed</Status>
      <Priority>Normal</Priority>
      <AcquisitionTime>09:36:41</AcquisitionTime>
      <AcquisitionDate>06-13-2016</AcquisitionDate>
      <CartNumber>1</CartNumber>
      <AcquisitionSoftwareVersion>009C</AcquisitionSoftwareVersion>
      <XMLSourceVersion>MAC5000 v1.0</XMLSourceVersion>
   </TestDemographics>
   <RestingECGMeasurements>
      <VentricularRate>97</VentricularRate>
      <AtrialRate>97</AtrialRate>
      <PRInterval>180</PRInterval>
      <QRSDuration>84</QRSDuration>
      <QTInterval>348</QTInterval>
      <QTCorrected>441</QTCorrected>
      <PAxis>61</PAxis>
      <RAxis>72</RAxis>
      <TAxis>52</TAxis>
      <QRSCount>16</QRSCount>
      <QOnset>217</QOnset>
      <QOffset>259</QOffset>
      <POnset>127</POnset>
      <POffset>181</POffset>
      <TOffset>391</TOffset>
      <ECGSampleBase>500</ECGSampleBase>
      <ECGSampleExponent>0</ECGSampleExponent>
   </RestingECGMeasurements>
   <Diagnosis>
      <Modality>Resting</Modality>
         <StatementCount>2</StatementCount>
         <LabelText>12SL ��ϳ���</LabelText>
      <DiagnosisStatement>
         <StmtFlag>ENDSLINE</StmtFlag>
         <StmtText>�������</StmtText>
      </DiagnosisStatement>
      <DiagnosisStatement>
         <StmtFlag>ENDSLINE</StmtFlag>
         <StmtText>���� ECG</StmtText>
      </DiagnosisStatement>
   </Diagnosis>
   <Waveform>
      <WaveformType>Rhythm</WaveformType>
      <WaveformStartTime>0</WaveformStartTime>
      <NumberofLeads>8</NumberofLeads>
      <SampleType>CONTINUOUS_SAMPLES</SampleType>
      <SampleBase>500</SampleBase>
      <SampleExponent>0</SampleExponent>
      <HighPassFilter>16</HighPassFilter>
      <LowPassFilter>150</LowPassFilter>
      <ACFilter>NONE</ACFilter>
      <LeadData>
         <LeadByteCountTotal>10000</LeadByteCountTotal>
         <LeadTimeOffset>0</LeadTimeOffset>
         <LeadSampleCountTotal>5000</LeadSampleCountTotal>
         <LeadAmplitudeUnitsPerBit>4.88</LeadAmplitudeUnitsPerBit>
         <LeadAmplitudeUnits>��V</LeadAmplitudeUnits>
         <LeadHighLimit>2147483647</LeadHighLimit>
         <LeadLowLimit>268435456</LeadLowLimit>
         <LeadID>I</LeadID>
         <LeadOffsetFirstSample>0</LeadOffsetFirstSample>
         <FirstSampleBaseline>0</FirstSampleBaseline>
         <LeadSampleSize>2</LeadSampleSize>
         <LeadOff>FALSE</LeadOff>
         <BaselineSway>FALSE</BaselineSway>
         <ExcessiveACNoise>FALSE</ExcessiveACNoise>
         <MuscleNoise>FALSE</MuscleNoise>
         <LeadDataCRC32>687183495</LeadDataCRC32>
         <WaveFormData>
9P/0//T/8v/y//L/8v/w/+7/7v/v/+//8P/v//D/8v/w//D/8P/w//L/8f/x//H/7//w
//D/8P/w//D/7//t//H/8f/v/+//8f/y//T/9P/0//b/9f/3//3/AAAIABMAHwAoADEA
PQBDADwAMgAsACIAFQAIAPr/7v/u//T/8f/v/+//7v/u//D/8P/v/+3/8f/w/+z/7P/w
//D/8P/w//D/8P/x//H/8P/u/+7/7//v//H/8f/x//H/7//v/+//8P/w//D/8P/w//L/
8//z//L/8v/z//T/9P/y//L/8v/y//L/9f/z//P/9f/2//f/+P/3//j/+P/4//r/+v/6
//r/+f/5//v//P/8//7//v/+//7///8BAAIABAAHAAkACwAMAAwADQAOABAAEAAQABIA
EgASABUAFQAVABUAFQAVABYAFgAWABYAFQAUABEAEAARABIAEgASABIAEgAQAA4ADAAM
AAwADAAKAAgACAAIAAoACQAJAAgACAAIAAYABgAFAAUABAAEAAMAAwACAAIAAwADAAMA
AwACAAEA/v//////////////AAABAAIAAwABAAAAAAD///////8AAAEAAQABAAAAAAAB
AAIABAAFAAQABAAEAAUAAwAEAAQABQAFAAQABAAEAAQAAwADAAMAAwADAAMAAwAIAAYA
BgAGAAYABQAFAAUABAAEAAQABQAFAAQABAACAAQABAAEAAQABQAFAAUABQAEAAYACAAJ
AAoACgAJAAkACwALAAsACwAMAAwADAAMAAwADAAMAAwADgANAA0ACwAHAAcABgAEAAMA
AQAAAAAA///+//7//v/7//r/+v/6//j/+P/4//b/+P/4//j/9v/2//b/9//3//j/9//4
//r/+P/4//j/+P/2//X/9f/1//b/+P/5//r/+P/4//f/9f/5//3/+f/5//v/+v/8//7/
AAAAAAEAAwAJAA4AFAAdACcAMgBBAE0ATwBIAEAAPAA0ACUAFAAGAPz/+P/4//v/+//7
//j/9v/2//j/9f/x//X//v/8//j//P/5//j/9//2//b/9//3//b/9//4//r/+//5//n/
+f/5//n/+f/5//r/+v/6//r/+v/8//3//f/8//r/+//8//z/+v/6//r/+v/8/////f/9
//z//P/8//z//v8AAAEAAgACAAIAAgACAAMAAwAFAAYACAAKAAoACgAIAAkACwAMAA0A
DwAQABEAFQAWABgAGgAZABgAFwAYABoAGgAdAB0AHQAdAB0AHQAeAB4AHgAeAB4AHgAc
ABwAGgAaABkAGAAaABoAGAAWABQAFAAUABQAEwASABMAFAAUABMAEwASABEAEAANAAwA
DwAPAA4ADgALAAsACgAKAAsACwALAAsACQAJAAcACQAIAAcABgAFAAYABwAIAAkABgAG
AAcABwAFAAUABgAHAAkACQAIAAgACgAKAAsACwAMAAwADAANAAsADAAMAA0ADwAOAA4A
DgAMAAsACwALAA0ADQANAA0AEAAOAA4ADgAMAAsACwALAAoACgAKAAsADwAOAAwADgAN
AAwACwAKAAkACQAJAAkADQAQABMAFQAUABQAEwATABMAEwATABMAEwASABEAEAASABQA
FgAYABcAFQAUABEADwAPAA4ADAAKAAkACQAKAAgABgAFAAQABQAEAAQABAACAAIAAgAA
AAIAAgACAAAAAAAAAAEAAQD///3//f/+/wAAAAAAAAAAAAD////////9//7//v/+/wAA
AAD///3/+//9/wEAAQD///7/BAAKAAgABAAJAAsADwAYACIAKQA1AEIASwBTAFUATABA
ADwAMgAjABQACgAAAAAAAAD9//3////+/wAAAAD+//3///////7//v/+//r//P/8//z/
/P/+///////+/wAAAAABAAEAAAD///7//f/9//3//f/+/wAAAAAAAAAA//////7//P/8
//3//v/+/wAAAAAAAAAAAAADAAEAAQACAAIAAgACAAAAAgADAAQABQAGAAcACAAGAAUA
BgAGAAgACgAKAAoADAANAA8AEAARABMAFAAVABYAFgAXABgAGgAaABoAHAAcABwAHwAf
AB8AHwAfAB8AHAAcABwAHAAeAB4AHAAcABsAGgAYABYAGAAYABYAFAAUABQAFAAUABIA
EAAQABAAEgARABEAEAAPAA4ACwAKAAkACQAIAAgABgAHAAcACAAGAAUABAADAAMAAwAB
AAMAAwADAAMAAwABAAEAAQABAAIAAgADAAMAAQABAAIAAwADAAMAAgACAAIAAgADAAMA
AgACAAIAAwAFAAYABgAHAAYABAADAAIAAgABAAEAAQADAAMAAwADAAUAAgABAAAAAQAB
AAIAAwACAP7/AAABAP7/AAAAAAAAAAABAAEAAQABAAAAAgAEAAUACAAIAAcABwAFAAUA
BQAFAAQABAAEAAQABgAGAAYABgAIAAcABwAFAAMAAwACAAAA+//5//j/+P/5//j/+P/4
//X/9P/0//T/8v/y//L/8P/0//T/9P/y//T/9P/1//X/9f/z//P/9P/y//L/8v/y//L/
8f/x//H/8f/y//L/8v/y//L/8f/v//H/8//x//P/9f/0//j/+v/2//j/+//5//3/BAAI
AA8AHQAuADUANwA9ADYAKAAiACAAEwAAAPD/5P/i/+r/7f/t/+3/7P/s//D/7v/r/+//
7//u/+7/7v/u/+z/7P/s/+z/7v/v/+//7v/s/+z/7f/t/+//7//v/+//8f/x//H/8v/x
//D/7//u//D/8f/x//D/8P/x//L/8v/y//L/8v/y//L/9f/z//P/9P/0//T/9P/y//T/
9f/2//T/9P/0//T/9//3//n/+v/8//7//v/+//7///8BAAIAAwAFAAYABwAHAAgACgAM
AAoACgAKAAwADQAOABIAEwARABEAEQARAA8ADgANAAwADQAOAA0ADgANAAwACgAIAAkA
CgAJAAgABwAGAAUABAADAAIAAwAEAAEA///+//z//v/+//z//P/7//v/+v/6//n/+f/4
//j/9f/1//X/9f/1//X/8//1//T/8//y//H/8v/z//T/9f/0//T/9f/1//X/9f/2//f/
9v/1//P/8v/0//T/9f/1//f/+P/5//v/+v/6//n/+f/3//b/9v/2//j/9//3//f/9f/1
//X/9f/2//T/9P/0//j/+//3//P/8v/0//T/9P/0//X/9f/1//X/9f/2//f/9//7//z/
/P/9//z/+//6//n//P/8//z//P/6//r/+v/6//z/+//7//n/9//3//b/9P/z//H/8P/w
/+//7v/u/+7/6//q/+r/6v/p/+j/5//k/+f/6P/p/+j/6P/o/+n/6f/r/+n/6f/q/+j/
6P/o/+j/6v/p/+n/6f/n/+j/6P/o/+b/5v/l/+P/5//p/+f/4//n/+r/6P/q/+z/7P/x
//P/8f/2//7/AQAHABYAIwApAC8AMAAqACAAGAAPAAAA8v/k/9z/2v/h/+f/5//m/+T/
4v/i/+X/5//j/+T/6P/o/+L/4v/i/+L/4v/k/+X/5f/k/+b/5v/n/+f/5//n/+f/5//n
/+f/5//o/+b/5v/m/+b/6P/p/+n/6P/q/+v/7P/s/+r/6v/q/+r/6v/t/+v/6//r/+r/
6f/o/+n/7P/u//D/7v/u/+7/7v/v/+//8f/y//T/9v/2//b/9v/3//n/+v/5//v//P/9
////AAACAAQABAAEAAQABgAIAAgACwALAAkACQAJAAkACgAKAAoACgAKAAoACAAIAAcA
BgAEAAIAAwAEAAMAAgAAAAAAAAAAAP///v///wAA/v/9//3//P/8//z/+v/6//v/+//6
//r/9//3//b/9v/3//f/9//3//X/9f/z//X/9f/1//X/9f/1//X/9f/1//T/9P/1//X/
9f/1//b/9//1//X/9P/0//T/9P/1//X/9f/2//f/+f/5//r/+v/7//n/+P/4//j/+P/3
//f/9//1//X/9f/1//n/+P/5//r/+v/3//f/+v/5//j/9//2//n/+f/5//n/+v/8//7/
//8AAAAA//////3//f/9//3//v/+//7//v8AAAAAAAAAAP7//f/9//v/+f/5//j/9v/z
//H/8P/w//H/8P/w//D/7f/s/+z/7P/s/+z/7P/q/+3/7v/v/+7/7P/s/+3/7f/t/+v/
6//s/+z/7P/s/+z/6v/p/+n/6f/q/+z/7f/u/+z/7P/r/+n/6//p/+n/7//v/+7/9P/4
//b/9P/z//X/+/8CAAoAFQAbACQAMQA9AD0ANAAqACYAHAAPAAIA9P/o/+b/6v/v/+//
7f/s/+r/6P/q/+3/6//n/+r/7v/o/+j/6f/q/+v/7P/s/+3/7f/s/+z/7P/t/+3/7f/t
/+3/7f/t/+3/7f/u/+z/7P/s/+z/7v/v/+//7v/u/+//8P/w//D/8P/w//D/7v/x/+//
7//w//D/8P/w//L/9P/1//b/9v/2//b/9v/1//X/9//4//r//P/8//z/+v/7//3//v8A
AAMABQAHAAgACAAJAAoACAAIAAgACgALAAwAEAARAA8ADwAPAA8ADgAOAA4ADgAOAA4A
DAAMAA4ADgANAAwACgAKAAgABgAIAAgACAAIAAQAAgACAAIAAgABAAEAAAAAAAAA/v/+
///////+//7/+//7//r/+v/7//v/+//7//n/+f/3//n/+f/5//n/+f/7//v/+//7//j/
+P/5//n/+//7//z//f/7//v/+v/6//z//P/9//3//P/8//z//f/9//7//v///////v/+
//7/AAD////////9//3//f/9/wAA/v/+//7/AAD9//n//f8AAAAAAAAAAAAAAAD///7/
/f8AAAIABAAFAAYABgAFAAUAAwADAAMAAwAGAAYABgAGAAgACAAIAAgABgAFAAUAAwD/
/////v/8//n/9//2//b/9f/0//T/9P/1//T/9P/0//T/9P/0//L/8v/y//L/8P/y//L/
8//z//X/8//z//T/8//y//H/8P/w/+//7//v//H/8v/y//L/8P/w/+//7f/x/+//8//1
//P/9P/4//b/+P/8//v/+f/9/wYAEAAZACkAOAA9AEMARwBEADoANAAqABsADgD8//L/
8P/y//X/9f/1//D/8v/y//D/7f/t/+//8v/y//T/8v/w//D/8P/w//D/8f/x//D/8v/y
//P/8//x//H/8f/x//P/8//z//T/8v/y//L/8v/y//P/8//y//L/8//0//T/9P/0//T/
9P/1//n/+P/5//n/+P/3//b/9v/4//n/+v/6//r/+v/6//3//f///wAAAAACAAIAAgAC
AAMABQAGAAkACwAMAA0ADwAQABIAFAASABIAEgAUABYAFgAZABkAGAAXABYAFQAWABYA
FgAWABYAFgAUABQAEgASABEAEAATABQAEwASABAAEAAQABAADgAMAAwADAAMAAsACwAK
AAoACgAIAAgACQAJAAgACAAFAAUABAAEAAMAAwADAAMABAAFAAQABwAGAAUABAADAAUA
BQAFAAUABAAEAAUABQAHAAcACAAJAAkACQAIAAgACAAIAAkACQAIAAgACAAJAAkACgAK
AAsADQAMAAwADAAMAAsACwALAAsACwALAAsADAAKAAoACgAMAAsACwALAAoACAAKAAgA
CAAIAAgACwALAAsACwAOABAAEgATABMAEgAQAA8AEQARABEAEQAUABQAFAAUABIAEgAS
ABIAEAAPAA8ADQALAAsACgAIAAUAAwACAAIAAwACAAIAAgABAAAAAAAAAP7//v/+//z/
/v/+//7//P/8//z//f/9//3/+//7//z/+v/6//r/+v/7//v//P/9//z//P/7//r/+v/6
//n/9//7//n//f/5//n/AAACAP7/AAAAAAMABwALABAAGgAnADEAPgBHAE0ATwBIAD4A
OAAuAB0ADAD+//j/+v/6//n/+f////7/+P/4//z/+f/3//f/+P/6//r/+P/4//j/+P/4
//j/+f/5//j/+P/4//n/+f/4//f/9v/1//j/+f/6//z/+//6//n/+P/6//v/+//6//j/
+f/6//r/+v/6//r/+v/8/////f/9//7//v/+//7//P/+////AAACAAIAAgACAAEAAQAD
AAQABQAIAAkACgAKAAsADQAOAA4ADwAPAA8AEwAUABYAGAAYABgAGAAaABwAHAAfAB8A
HgAdABwAGwAaABoAGgAaABgAGAAWABYAFgAWABUAFAAVABYAFQAUABMAEgARABAADwAO
AA8AEAANAAsACgAIAAoACgAIAAgACAAHAAUABAAEAAUABQAGAAMAAwADAAMAAQABAP//
AQADAAMAAwADAAIAAQAAAP//AAAAAAEAAQABAAEAAgADAAMAAwACAAIAAgACAAMAAwAE
AAQABAAFAAMABAAEAAUABQAEAAQABAAEAAMAAwADAAMAAwADAAMABgAEAAQABAACAP//
//8AAAIAAgACAAIAAwADAAMAAwACAAQABgAHAAgACAAHAAcACQAJAAkACQAKAAoACgAK
AAkACAAHAAYACAAHAAcABQADAAMAAgAAAP3/+//6//r/+f/4//j/+P/3//b/9v/2//b/
9v/2//T/9v/2//b/9P/0//T/9f/1//f/9f/1//b/9P/0//T/9P/0//P/8//z//H/8v/y
//L/9P/0//P/8f/3//P/8f/z//X/9P/y//j/+v/4//v//f///wIACgARABsAJgAtADUA
OwA+ADYALAAoAB0ACgD6/+7/6P/o/+v/6//r/+z/7v/u//D/8f/t//H/8v/u/+z/7v/u
/+7/7v/u//D/8f/x//D/7v/u/+//7//t/+3/7f/t/+7/7//w//L/8P/w//D/8P/x//P/
9P/0//P/8//z//L/8v/y//L/8v/y//X/8//z//L/8v/y//L/8v/0//X/9v/2//b/9v/2
//f/9//5//r//P/+//7//v/+////AQACAAMABQAGAAcACQAKAAwADgAOAA4ADgAQAA4A
DgARABEAEwATABMAEwASABIAEgASABAAEAAOAA4ADAAMAAsACgAIAAgABgAEAAUABgAH
AAgABgAEAAQABAACAAEAAQAAAAIAAgAAAAAAAAD///3//P/3//f/9v/2//b/9//4//n/
9//3//X/9//1//X/9f/1//f/9//3//f/9v/2//f/9//5//n/+v/7//n/+f/4//j/+P/4
//n/+f/4//j/+P/5//f/+P/4//n/+//6//r/+v/8//v/+//7//n/+f/5//n/+v/4//j/
+P/4//f/9P/1//b/9//4//f/9//3//f/+P/6//z//f/+//7//f/9//z/+//6//n/+//8
//3//v/+//7//v/+//z/+//7//n/+f/5//j/9v/z//H/8P/w/+//7v/u/+7/7f/s/+z/
7P/u/+7/7v/s/+z/7P/s/+r/6v/q/+v/6//p/+f/5//o/+n/6v/r/+z/6v/p/+n/6f/p
/+r/6v/q/+r/6v/p/+f/5//p/+f/6f/t/+7/8P/y//L/8P/v//H/8//6/wQACwATABwA
JwAxADUANAAsACIAGgAPAPz/8P/m/+D/4P/l/+f/6f/q/+j/6v/s/+f/5f/p/+z/7P/s
/+7/6//q/+n/6P/q/+v/6//q/+r/6v/r/+v/7f/t/+3/7f/t/+3/7f/u/+z/7P/s/+z/
7v/v/+//7v/w//H/8v/y//D/8P/w//D/8P/z//H/8f/y//L/8v/y//D/8v/z//T/9v/2
//b/9v/1//X/9//4//r//P/8//z//v///wEAAgABAAMABAAFAAcACAAKAAwADAAMAAwA
DgAOAA4AEQARAA8ADwAPAA8ADgAOAA4ADgAQABAADgAOAAwADAALAAoADAAMAAoACAAI
AAgACAAIAAgABgAGAAYABgAFAAUABAADAAIA///+/wEAAQAAAAAA/f/9//z//P/7//v/
+//7//v/+//5//v/+//7//v/+//7//v/+//7//z//P/9//3//f/9//7//////////v/+
//7//v//////AAAAAAAAAQD//wAAAAABAAMAAgACAAIAAQD///7//f///////////wQA
AgACAAIAAAAFAAQAAwACAAEAAAABAAEAAQABAAIABAAGAAcABgAGAAUABQAHAAcABwAH
AAYABgAGAAYACAAIAAgACAAGAAUABQADAAEAAQAAAP7//f/7//r/+v/5//j/+P/4//f/
9v/2//b/9v/2//b/9P/0//T/9P/y//L/8v/z//P/8//x//H/8v/0//T/9P/0//L/8f/x
//H/8//0//T/9P/2//b/9f/z//P/8//x//P/8//0//j/+v/6//r/+f/5//3/BgAOABkA
IwAuADUAQQBFAEAANgA0ACwAHQAQAAIA9v/u/+7/9f/z/+//8v/y//L/8v/x//H/9f/2
//b/9P/u//D/8P/w//D/8P/x//H/8P/y//L/8//z//P/8//z//P/8//z//P/9P/0//T/
9P/0//T/9f/1//T/9P/1//b/9v/2//b/9v/2//X/9//0//P/9//4//n/+v/4//r/+//8
//7//v/+//7//////wEAAgAAAAIAAgACAAMABQAIAAoACQALAAwADQANAA4AEAASABQA
FAAUABYAFgAWABkAGQAbABsAGwAbABgAGAAYABgAGAAYABYAFgAWABYAFQAUABQAFAAS
ABAAEAAQABAAEAAQAA4ADgAOAA4ADQANAAwACgAKAAgACAAHAAcABgAGAAQABQAFAAYA
AwADAAMAAwABAAEA//8BAAIAAwAEAAUABAADAAIAAQACAAIAAwADAAEAAQACAAMABQAF
AAQABAACAAIAAwADAAQABAAEAAUABQAGAAYABwAHAAYABgAGAAYABQAFAAUABQAFAAUA
BQAIAAYABgAGAAoABwAIAAcABgAFAAQABQAFAAUABQAGAAgACgALAA4ADgANAA0ADQAN
AA0ADQAMAAwADAAMAAwADAAMAAwADAALAAsACQAJAAkACAAGAAEA///+//7//f/8//z/
/P/9//z//P/8//z//P/8//r/+v/6//r/+P/6//r/+//7//n/9//3//j/+v/6//r/+v/4
//f/9//3//n/+v/6//r/+v/6//n/9//7//v/+f/5//n/+v/8/wAAAgACAAUABQAHAAoA
EgAdACUAMAA9AEsATwBKAEAAOAA2AC0AGAAIAP7/+v/4//n/+f/9//z/9v/4//z//f/5
//n/9v/2//r/+v/4//j/+P/4//b/9//3//b/9//4//r/+//7//v/+//7//n/+f/5//r/
+P/4//j/+P/5//v//P/8//z//f/+//7//v/+//7//v/9/////P/7//3//v///wAAAAAC
AAMABAACAAIAAgACAAUABQAHAAgABgAIAAgACAAJAAsADgAQABAAEQARABEAFQAWABgA
GgAYABgAGAAaABsAHAAgACEAHwAfAB8AHwAeAB4AHgAeAB4AHgAcABwAHAAcABsAGgAY
ABgAFgAUABYAFgAWABYAFgAUABQAFAASABEAEQAQABAAEAAOAA4ADQANAAwADAAKAAsA
CwAMAAoACQAIAAcABwAHAAUABwAJAAkACQAJAAcABwAHAAcABgAGAAcABwAHAAcACAAJ
AAkACQAIAAgACgAKAAsACwAKAAoACgALAAsADAAMAA0ACwAKAAoACgAMAAsACwALAA0A
DQANAA0ADwAMAAsACgAOAA0ADQAMAAoACgAKAAoACQAJAAkACQALAA4AEQATABEAEAAO
AA0AEAARABIAEwASABIAEgASABIAEgASABIAFAATABMAEQAMAAsACQAGAAUAAwACAAIA
AwACAAIAAgABAAAAAAAAAAIAAgACAAAAAAAAAAAA/v/8//z//f/9//3/+//7//z//v/+
//7//v/8//v/+//7//3//v/+//7//v/+//3/+//9//v/+//9/wEABAACAAIABAAGAAMA
BwAPABQAGgAnADMAQABLAE8ASwBCADoANgAwACMAEAACAP7//v/8//v/+//7//r/+P/2
//z////5//n//P/8//r/+v/6//r/+v/6//j/+f/5//j/+v/6//v/+//5//n/+f/5//n/
+f/5//r/+v/6//r/+v/6//v/+//6//r/+//8//z//v/+//7//v/8/////f/9//7//v/+
//7/AAACAAMABAACAAIAAgACAAUABQAHAAgABwAIAAcABgAHAAkADAAOAA8AEQASABMA
FQAWABgAGgAaABoAGgAcABsAGgAcABsAGwAbABsAGwAaABoAGgAaABoAGgAYABgAFgAW
ABUAFAAUABQAEgAQABAAEAAQABAADgAMAAwADAAMAAsACwAKAAoACgAIAAgACQAJAAgA
CAAFAAUABAAEAAEAAQABAAEAAQABAP//AQABAAEAAQABAP//////////AAAAAAEAAQAB
AAEAAgADAAEAAQAAAAAAAAAAAAEAAQD+//7//v///wIABAAFAAcABAACAAEAAAACAAEA
AQABAAEAAQABAAEAAwAAAP///v8AAAUAAwAAAAAAAAAAAAAAAAD///7//f8AAAIABAAF
AAYABgAFAAUABQAFAAUABQAEAAQABAAEAAYABgAGAAYACAAHAAcABQABAAEAAAD+//v/
+f/4//j/9//2//b/9v/z//L/8v/y//T/9P/0//L/8v/y//L/8P/y//L/8//z//L/7//u
/+7/7P/s/+z/7P/v/+//8P/x//D/8P/v/+7/8P/w/+//7f/v/+3/7f/t//H/9P/2//T/
9P/2//f/9//7/wIACAAPABcAHgAnADUAPQA2ACYAJgAkABMABAD2/+j/4P/k/+f/5//p
/+r/6v/q/+r/6f/r/+v/6P/s//D/7v/s/+z/7P/s/+z/7f/t/+z/6v/q/+v/6//r/+v/
6//r/+3/7f/t/+7/7f/s/+v/6v/s/+3/7f/s/+7/7//w//D/8P/w//D/8P/v//H/7v/t
/+7/7v/u/+7/8P/y//P/9P/0//T/9P/0//X/9f/3//j/9v/4//j/+P/6//v//f/+////
AQACAAMAAwAEAAYACAAIAAgACAAKAAoACgANAA0ADQANAA0ADQAMAAwADAAMAAoACgAI
AAgACgAKAAkACAAGAAYABAACAAAAAAAAAAAA///+////AAD///3//P/6//z//P/6//r/
+v/5//f/9v/1//X/9P/0//T/9f/2//f/9f/z/+//7//x//P/9f/3//T/8//y//H/8P/w
//H/8f/z//P/9P/1//P/8//y//L/9P/0//X/9f/0//T/9P/1//P/9P/0//X/9f/0//T/
9P/0//P/8//z//T/9f/2//f/+P/2//b/9v/0//X/9//2//T/9P/0//T/8//z//P/8//2
//j/+v/7//z//P/7//v/+f/5//n/+f/6//r/+v/6//r/+v/6//r/+v/5//n/9//3//f/
9v/0/+//7f/s/+z/7f/s/+z/7P/p/+j/6P/o/+n/6v/r/+r/6v/q/+r/6P/m/+b/5//n
/+j/5//o/+r/6f/o/+f/5v/p/+n/6v/r/+r/6v/p/+j/6v/q/+n/5//p/+n/6f/p/+v/
6v/s/+7/7P/u//H/8//3//r/AAALABUAIAApAC8AMwAsACIAHAAUAAMA9v/u/+b/4P/g
/+P/5f/j/+T/5v/o/+j/4//f/+f/6v/m/+T/5v/m/+b/5v/m/+b/5//n/+b/5P/k/+X/
5f/n/+f/5//n/+n/6f/p/+r/6P/o/+j/6P/p/+v/7P/s/+v/6//r/+r/6P/o/+j/6P/r
/+//7v/v/+3/7P/r/+r/6//u//D/8v/y//L/8v/y//H/8f/z//T/9v/4//j/+P/2//f/
+f/6//3///8AAAEAAwAEAAYACAAKAAoACgAMAAsACgAMAAsACwALAAsACwAMAAwADAAM
AAoACgAIAAgACgAKAAkACAAIAAgABgAEAAIAAgACAAIAAAD+//7//v/+//3//f/8//r/
+v/4//j/+//7//r/+v/3//f/9v/2//f/9//3//f/9f/1//P/9f/1//X/9f/1//f/9//3
//f/9P/0//X/9f/2//f/+f/7//r/+f/3//b/9v/2//f/9//2//b/9v/3//f/+P/4//n/
+f/4//j/+P/2//X/9f/1//f/9//3//f/+v/2//T/+P/4//b/9v/2//b/+f/5//n/+f/4
//r//P/9/wAAAAD//////f/9//3//f/+//7//v/+/wAAAAAAAAAAAAD//////f/7//v/
+v/4//X/8//y//L/7//u/+7/7v/v/+7/7v/u/+7/7v/u/+z/8P/w//D/7v/t/+z/7P/r
/+3/6//r/+z/7P/s/+z/7P/q/+n/6f/p/+r/7P/t/+7/7P/s/+v/6f/r/+3/6f/p/+3/
7P/s//T/9P/y//H/8//1//r/BAANABkAJAApAC8ANwA4AC4AJgAgABcADAD6/+7/7P/s
/+3/7f/p/+r/7P/o/+T/6f/t/+v/6v/q/+z/7v/s/+z/7P/s/+r/6//r/+r/6//s/+7/
7//s/+v/6v/p/+v/6//r/+z/7v/u/+7/7v/t/+3/7P/q/+3/7//x//L/7//u/+3/7P/t
//H/8P/x//D/8P/w//D/7v/w//H/8v/z//T/9f/2//X/9f/3//j/+P/6//r/+v/8//3/
//8AAAAAAQABAAEABQAGAAgACgAMAAwADAAOAAwADAAPAA8AEQARABEAEQAOAA4ADgAO
ABAAEAAOAA4ADgAOAA0ADAAKAAoACAAGAAgACAAIAAgABgAEAAQABAACAAEAAQAAAAAA
AAD+//7//f/9//z//P/7//v/+v/6//n/+f/5//n/+//7//n/+//5//n/+f/5//n/+f/5
//n/+v/6//v/+//5//n/+v/7//v/+//6//r//P/8//3//f/6//r/+v/7//3//v/+////
/f/8//z//P/+//3//f/9//v/+//7//v//v/8//z//P/8//v/+//7//z//P/8//3/+//8
//z//P/+//7/AAAAAAEAAgAEAAUAAwAEAAQABAACAAMAAwADAAYABgAGAAQABAAEAAMA
AQADAAEA///8//r/+v/6//j/9v/1//T/8f/z//P/8//0//L/8f/x//H/7//x//T/8v/y
//L/8v/y//L/8v/y//L/8v/y//L/8P/w//D/8P/w//D/8P/w//H/8v/z//T/8//y//H/
8P/w/w==
         </WaveFormData>
      </LeadData>
      <LeadData>
         <LeadByteCountTotal>10000</LeadByteCountTotal>
         <LeadTimeOffset>0</LeadTimeOffset>
         <LeadSampleCountTotal>5000</LeadSampleCountTotal>
         <LeadAmplitudeUnitsPerBit>4.88</LeadAmplitudeUnitsPerBit>
         <LeadAmplitudeUnits>��V</LeadAmplitudeUnits>
         <LeadHighLimit>2147483647</LeadHighLimit>
         <LeadLowLimit>268435456</LeadLowLimit>
         <LeadID>II</LeadID>
         <LeadOffsetFirstSample>0</LeadOffsetFirstSample>
         <FirstSampleBaseline>0</FirstSampleBaseline>
         <LeadSampleSize>2</LeadSampleSize>
         <LeadOff>FALSE</LeadOff>
         <BaselineSway>FALSE</BaselineSway>
         <ExcessiveACNoise>FALSE</ExcessiveACNoise>
         <MuscleNoise>FALSE</MuscleNoise>
         <LeadDataCRC32>3387620175</LeadDataCRC32>
         <WaveFormData>
6v/q/+n/6f/n/+b/5v/k/+T/5P/k/+X/5//l/+X/5v/l/+P/4v/g/+D/4f/j/+T/4//i
/+H/4P/g/9//3f/d/+D/4P/f/9z/2f/Z/9b/1P/U/9b/2v/g/+j/8/8FABwAOABZAHsA
mQC0AMgA0wDXAMoAqQB+AE8AKgAbABEAAgD7//f/7//o/+f/6P/m/+P/5//o/+L/4f/k
/+P/4v/g/+D/3//f/9//3//e/93/3P/c/93/3f/e/9//3//f/9//3//g/+D/4P/h/+X/
5v/m/+X/4//j/+P/4//k/+X/5f/l/+b/5//n/+X/5//p/+r/6v/r/+v/7f/u//D/8P/x
//H/8f/x//L/8//0//P/9P/0//f/+f/5//v///8BAAMABQAHAAkACwAMAA8AEgAUABcA
GgAXABcAGQAZABgAFwAWABkAGgAaABsAGgAXABUAEwAVABUAFAASABIAEgAQAA8ADAAM
AAwACgAJAAkACQAIAAcABQAEAAMAAgACAAMAAwADAAMAAAAAAPz//P/8//z//v/+//7/
/v/8//z/+v/5//v//f/+/wAAAgACAAEAAQABAAEAAQACAAAAAQADAAMABQAFAAUABAAE
AAQABAAFAAcABwAIAAoABgAFAAUABgAIAAYABgAHAAYABQAEAAMAAwADAAMABQAFAAIA
AgACAAMAAwAEAAUABgAHAAkACgAGAAYABAACAAMABAAFAAYABwAIAAkACwAMAA8AEgAT
ABcAFwAXABUAFQAUABMAEwASABEADwAMAAwACgAJAAYABgAGAAYABQAEAAEA/v/7//f/
9f/1//T/8//y//H/8P/u/+3/7f/s/+r/6v/p/+n/6f/o/+j/5v/k/+T/5P/l/+b/5f/m
/+j/6v/p/+n/6P/l/+X/5v/m/+j/6P/o/+j/5//l/+L/4f/m/+b/4//i/+H/3f/a/9r/
2v/a/+L/6v/0/wEADwAkAEAAZQCJAKcAvADOAN0A3wDOAK8AhABTADQAIwAVAAgAAQD7
//X/8P/x//D/7P/r/+//9P/w/+v/7v/q/+j/5f/k/+P/4//j/+P/5v/n/+j/6v/q/+n/
6f/p/+n/6f/p/+n/6P/o/+j/6f/r/+z/7P/r/+v/6//r/+v/6v/r/+v/6//t/+//8P/v
/+3/7//w//D/8f/x//P/9P/2//b/9//3//f/9//4//n/+//7//3//v/9//////8BAAUA
BwAJAAsADwARABMAFAAUABYAFwAZABwAGQAZABsAHQAeAB8AIAAgACAAHwAfAB8AHQAc
ABsAHQAdABwAGgAYABgAFgAVABQAFAAUABIADwAPAA8ADgAPAA0ADAALAAgACAAJAAkA
CwALAAgACAAEAAQABAAEAAUABgAHAAgABgAGAAQAAwABAAMABAAGAAcACAAIAAkACAAH
AAYABgAIAAkACwALAAsACwALAAoACAAIAAgACQALAAsADAAOAAwACwALAAwADAAKAAoA
CwALAAsACwALAAkACQAJAAsADQAKAAoACgAJAAkACgALAAsACwAMAAwAEAAQAAwADgAO
AA4ADgAOABAAEAAQABEAEwAXABsAHQAfAB8AHwAdABwAGgAYABcAFgAVABMAEAARABAA
EAAOAAsACgAJAAcACAAFAAIA///8//v//P/8//r/+P/2//T/9P/z//P/8v/w//D/7//v
/+//7v/u/+z/7f/u/+//8f/u/+v/6v/q/+z/6//r/+r/6v/r/+3/7v/r/+r/6f/o/+n/
6f/o/+n/5v/o/+n/6P/l/+H/4v/i/9z/3P/m/+7/9P8FABkAMABSAHcAkwCtAMYA2ADh
AN0AyACjAHQARwAuAB8AEwAGAP//+f/z//T/9f/w/+7/7//t/+7/7v/r/+L/5P/k/+P/
5P/n/+f/5//n/+f/5//n/+j/5//l/+T/4//l/+X/5f/l/+f/6P/p/+v/6v/q/+n/5//p
/+n/6f/p/+z/7f/t/+3/7P/t/+3/6//t/+//8P/w/+//7//x//L/9P/0//X/9f/z//P/
9P/1//f/9//5//r/+//9//3///8CAAUACAALAAwADQAOAA4ADQAQABIAFQAYABUAFQAX
ABkAGgAbABwAGwAaABgAFwAaABkAGQAZABcAFQASAA4AEQASABEAEQAPAA4ADQAKAAcA
BwAHAAYABgAFAAUABQACAAIAAwADAAIAAQD9//z//f/+////AAD///7//f/8//3//v/9
//3/+//9//7/AAD///7//P/7//z//f/+/wAA/////wAA//8AAAEAAgACAAAAAAAAAAEA
/////wAAAgADAAMABAAGAAQAAgACAAMAAQABAAEAAQAAAP///v///wEA/v/+//7/AQAB
AAIAAwABAP//AgAEAAQABgAGAAYABgAGAAYABgAHAAgACwAOAA8AFAAVABYAFQASABAA
DgANAAwACwAJAAYABgAEAAMAAAAAAAAAAAD//////f/7//n/8v/v/+7/7P/s/+z/7P/s
/+r/6f/p/+j/5//m/+T/4//h/+D/4P/e/+H/4v/j/+X/4//h/+H/4v/g/9//3//e/93/
3f/e/97/4P/g/+D/4P/g/9//3f/d/97/4P/f/9z/2f/V/9L/zv/M/87/1v/e/+r/+f8J
ABoAOABdAHsAlQCyAMYA0QDVAMoArQCAAFEAKgAXAA0AAgD7//f/7//o/+f/4v/g/+H/
4f/i/+D/3//e/9v/2v/Y/9j/2v/b/9z/3f/a/9n/2P/Y/9r/2//d/9//3v/d/9z/2//a
/9r/2v/b/9//4P/g/9//3f/d/93/3f/c/93/3f/d/+H/4//k/+P/4f/j/+T/5P/l/+X/
5//o/+f/5v/m/+X/5//n/+j/6f/u/+//8v/0//T/9f/0//X/9f/3//n/+/8AAAMABgAI
AAYACAAJAAsAEAANAA0ADwAOAA4ADgAOABAAEAAPAA8ADQALAAoACQAJAAkACAAGAAgA
CAAGAAUAAwACAAEA/v/+////AAAAAP3/+f/2//P/9f/2//j/+f/3//f/9P/0//L/8v/y
//L/8P/w//D/8P/z//T/8//z//H/8f/w//D/8f/y//L/8//0//X/9v/4//X/9f/2//X/
9v/3//j/+P/2//b/9v/3//j/+f/7//7//P/7//v//P/6//j/+P/5//n/+f/5//n/+P/3
//b/9//7//j/+P/4///////8//n/+P/7//z//f/+//z//P/8//3//v8BAAQABQAJAAsA
DQANAAoACAAGAAUABgAFAAMAAAD+//z/+//4//b/9v/2//X/9f/z//H/7//q/+f/5v/k
/+X/5P/j/+L/3v/d/93/3P/b/9r/2P/X/9r/2v/b/9r/2P/Y/9j/2f/b/9n/2f/a/9n/
1//W/9T/1P/V/9f/2P/Y/9j/2P/Y/9f/1f/S/9H/0v/W/9X/0P/T/8//zP/M/8r/xv/K
/9T/2P/j//f/CgAcAD0AYQCBAJoAsgDFANEAzgC9AJwAbQA6ABcABQD8//X/8f/v/+j/
4f/c/9z/3f/Z/9j/3v/b/9j/1f/U/9L/0v/T/9P/0//T/9T/1f/W/9j/1f/T/9L/0f/U
/9X/1v/X/9T/1P/U/9X/2f/a/9r/2f/b/9v/2//b/9z/3f/d/93/3P/d/93/2//Z/9v/
3P/c/9//3//h/+L/4v/i/+P/4//j/+P/5P/l/+n/6f/r/+z/7f/v/+//8f/z//X/9//5
//v//f///wAAAQAEAAYACQANAAsADAAPAA0ADAALAAoACwAMAAwADQAPAA0ADAALAAoA
CQAHAAQABQAGAAUABQAEAAQABAACAP////////7////9//z/+//6//r/+//7//v/+//4
//j/9P/0//T/9P/0//T/9P/0//T/9P/y//H/8f/z//T/9v/2//b/9f/1//X/9f/1//b/
9v/3//n/+f/5//n/+f/4//r/+v/6//v//P/9////AgD+//3//f/+//7//P/8//3//f/9
//3//f/8//v/+v/7/wAA/v///wAAAwADAAIAAgAAAAAAAAAAAAIAAgACAAMABwALAA8A
EQATABMAEwARAA8ADAAJAAcACAAHAAUAAgACAAAA///8//7//v/+//3/+//3//P/7//t
/+v/6//q/+n/6P/n/+b/5P/j/+P/4v/i/+L/4f/h/+P/4v/i/+D/3v/e/97/3//h/9//
3//g/97/3f/d/9z/2f/Z/9r/2v/b/9z/3f/e/+D/3//d/93/3v/c/9X/2v/Z/9P/1P/W
/9L/1P/e/+T/7P/5/w0AJABAAGMAhQChALoAygDVANUAxAChAHIAQQAgAA8AAwD6//X/
8f/r/+b/5f/m/+T/4//j/+T/5v/h/+D/3//e/9z/3P/d/93/3f/d/9//3//f/+D/3v/d
/93/3f/h/+H/4f/h/97/3v/e/9//4//k/+T/4//h/+H/4f/h/+D/4f/h/+H/4//l/+b/
5f/l/+f/6P/o/+n/6f/r/+z/7P/s/+3/7f/v/+//8P/x//P/8//1//b/9v/3//b/9//8
////AgAFAAUABwAJAAoACQAMAA4AEQAWABMAEwAVABYAFgAWABYAFgAWABUAFQAVABMA
EgARABEAEQAQAA4AEAAQAA4ADQAKAAoACgAIAAUABQAFAAQABQADAAIAAQD+//7/////
/wEAAQD+//7//P/8//z//P/8//z//P/8//z//P/6//n/+v/9////AgABAAAA/v/9////
/////wAAAAABAAMAAwABAAEAAQAAAAAAAAAAAAEAAwADAAQABgAEAAMAAwAEAAIAAAAA
AAEAAwADAAMAAwADAAMAAwAFAAcABAAEAAQACQAFAAIABwAKAAoACgAKAAoACgAKAAoA
CwANABEAFQAXABkAGQAZABcAFAASABAADwAQAA8ADQAKAAgABgAFAAIABAAEAAQAAwAB
AP3/+f/1//L/8f/y//L/7v/s/+r/6P/p/+n/6v/q/+j/6P/n/+f/6f/o/+j/5v/m/+b/
5v/n/+n/5//n/+j/5v/l/+X/5P/i/+H/4f/g/+L/4v/i/+L/4v/h/9//3//i/+D/3//g
/93/2//Y/9b/1v/a/+L/5v/s//3/DwAkAEYAbQCJAJ8AugDQANsA2QDGAKMAdABFACYA
FQAHAAAA/f/1/+3/7v/x/+z/5P/j/+X/6P/q/+n/5v/j/+L/4P/g/+P/4//j/+P/4//j
/+P/5P/i/+H/4f/h/+T/5f/m/+f/4//i/+H/4f/j/+T/5P/j/+T/5f/m/+f/5v/n/+f/
5//p/+v/7P/r/+r/6//r/+r/7f/t/+//8P/w//D/8f/x//P/8//0//X/9//3//n/+v/7
//3//f///wEAAwAFAAcACQALAA0ADgAPABIAFAAXABsAGQAaAB0AGwAaABkAGAAZABoA
GgAbABoAFwAVABMAFAAVABUAFAAWABYAFAATABEAEAAPAAwACwALAAsACgALAAkACAAH
AAYABgAHAAcACQAJAAYABgAGAAYABgAGAAUABAADAAIAAwAEAAMAAwABAAMABAAGAAQA
BAADAAMAAwADAAMABAAGAAcACQAJAAsACwALAAoACQAIAAcABwAJAAkACgAMAAoACQAJ
AAoACgAIAAgACQAJAAkACQAJAAcABwAHAAkADQAKAAoACgAJAAkACgALAA8ADwAUABEA
EAAPAA4ADgAOAA4ADwAUABkAHgAhAB8AHQAbABcAFwAWABUAFQAWABUAEwAQAA4ADAAL
AAgACQAKAAsACwAHAAMA///7//n/9//3//b/9f/0//P/8v/y//H/8f/w/+7/7v/t/+3/
7f/s/+z/6v/s/+z/7P/t/+v/6f/p/+r/6v/p/+n/6P/p/+n/6v/q/+n/6P/n/+b/6P/n
/+X/5f/s/+r/6f/k/93/3f/c/9r/2v/g/+j/8P/2/wMAGQAyAFIAdwCVAK0AxgDaAOEA
2QDGAKEAbABBACwAHQARAAwACQADAPn/8P/v//D/7P/r/+v/6v/s/+v/6v/p/+j/5v/m
/+f/5//n/+f/5f/l/+X/5v/k/+P/4//j/+f/5//n/+f/5v/m/+b/5//p/+r/6v/p/+n/
6f/p/+n/7P/t/+3/7f/u/+//7//t/+z/7f/t/+z/7//v//H/8v/0//T/9f/1//X/9f/2
//f/+f/5//v//P///wEAAQADAAMABQAHAAkADQAPABEAEgASABQAFQAXABsAGQAaAB0A
HAAcABwAHAAaABoAGQAZABsAGQAYABcAFQAVABQAEgASABIAEAAPAA0ADAALAAgACwAN
AA8AEAAMAAkABwAFAAQABAAFAAUABwAHAAQABAAEAAQABAAEAAMAAgABAAAAAgACAAAA
//8BAAMABAAGAAQABAADAAMAAQABAAEAAgACAAMABQAFAAYABwAIAAgABQAEAAMAAwAE
AAUABwAKAAcABQAEAAQABgAEAAQABQAFAAUABQAFAAUABQAFAAcACQAGAAYABgAFAAUA
BgAIAAkACgALAAwADAAMAAwADQANABEAFQAXABsAGwAbABkAFgAUABIAEQAOAA0ACwAI
AAoACAAHAAQABgAGAAYABQADAP//+//3//X/8//z//L/8//y//H/8P/t/+v/6v/o/+j/
6P/n/+f/5//m/+b/5P/m/+b/5v/n/+j/5//o/+r/6P/n/+f/5v/k/+P/4//i/+T/5P/k
/+T/5P/j/+H/4f/k/+L/4f/i/+P/4f/a/9b/1v/S/9b/4P/q//f/CQAYAC4ATQBvAIsA
qADGAN0A5QDgAMsAogBtAD4AIwARAAQA/f/5//X/8v/t/+r/7P/p/+n/7P/m/9//3P/c
/9z/2//c/97/3//g/+H/3//f/9//4P/e/93/3f/d/+H/4f/h/+H/4f/i/+P/5f/m/+b/
5f/j/+L/4f/g/9//4f/j/+T/5f/o/+n/6f/n/+X/5//o/+j/6f/p/+v/7P/t/+z/7P/r
/+v/6//s/+3/8P/x//T/9v/3//n/+f/7//3///8BAAMAAwAFAAcACAAJAAwADgARABQA
EQARABMAFQAWABcAGAAYABgAFwAXABYAEwARAA8AEQARABAADgALAAoABwAFAAYACAAK
AAoACAAHAAYABAAFAAMAAgABAP7//v//////AQABAP7//v/7//r/+f/4//n/+v/7//z/
+//6//f/9f/3//n/+v/8//z//P/7//v/+//7//v//P/9////AgADAAEAAQABAAAAAgAC
AAIAAwADAAMABAAGAAMAAQAAAAAAAAD+//7///8CAAMABAAFAAIAAQAAAAEABAACAAMA
BAADAAMABAAEAAQABAAEAAUABgAHAAkACgANABAAEQAUABUAFgAVABIADgAKAAcACQAJ
AAgABgAGAAQAAwAAAP///v/9//v/+//5//f/9f/x/+//7//u/+v/6v/p/+j/5P/j/+P/
4v/k/+T/4//j/+H/4P/g/97/3//g/+H/4//i/9//3v/e/+D/3//f/97/3f/d/97/3v/g
/+D/4P/g/9//3f/a/9n/2v/c/9f/1v/X/9f/1P/U/9T/0v/S/9j/4v/v/wMAGAAyAFUA
dwCTALAAygDXANkAzgCzAIwAWwA0AB0ACwAAAPv/9//x/+r/6//s/+b/4f/j/+b/6P/n
/+b/4v/g/93/3P/b/9v/2//b/97/3//g/+L/4f/f/97/3f/f/9//3//f/+D/4P/g/+H/
4f/i/+L/4f/i/+P/5P/l/+P/4//i/+H/5P/l/+X/4//m/+n/6//s/+r/6f/q/+r/7P/s
/+3/7f/t/+3/7v/v//H/8f/z//T/9v/5//r//f/9////AQADAAUABwAJAAoADQAQABIA
FQAWABMAEwAVABYAFgAWABYAFQAUABIAEQASABEAEQARAA8ADwAOAAwADgAOAAwACwAM
AAwADAAKAAkACQAJAAgACQAHAAYABQADAAIAAgABAAIAAwABAAIA/v/+//7//v8AAAAA
AAAAAP7//v/8//v/+//9//7/AAACAAIAAQABAP///////wAAAAABAAMAAwAGAAcACAAI
AAcABgAFAAUAAwADAAQABgAHAAcACAAKAAkABgAFAAUABAADAAIAAQACAAMABAAHAAkA
BgAGAAYACwALAAoACgAKAAoACgAMAAwADAANAA0AEQAVABcAFwAXABcAFQAVABQAEwAT
ABEADwAMAAgACgAIAAcABAAGAAYABgAFAAIA///8//n/9f/z//P/8v/v/+7/7f/s/+v/
6//s/+z/6v/q/+n/6f/n/+b/5v/k/+T/5P/k/+X/5f/j/+P/5P/m/+X/5f/k/+H/4f/i
/+L/5P/k/+T/5P/k/+P/4f/h/+D/4P/h/+D/2//Z/9r/2v/Y/9b/2v/i/+r/9/8LACIA
OgBZAHsAlwCwAMQA1QDdANAAswCKAFcAMgAdAA8ABAD7//f/8//u/+v/6P/k/+X/6//q
/+j/5f/e/+D/4P/f/+D/3//f/9//3//f/9//3//g/+H/4f/i/+P/4//j/+P/4//k/+T/
5P/l/+b/5v/l/+P/4//j/+P/4//l/+f/6P/p/+f/5//m/+P/5v/p/+v/7P/s/+v/7P/s
/+//8P/y//P/8//z//T/9f/1//X/9//4//n/+//7//3///8BAAMABQAHAAkACwAMAA0A
EAASABUAFwATABIAEwAXABgAGQAaABgAGAAXABcAFwAVABQAEwARABEAEAAOABAAEAAO
AA0ADAAMAAwACgAJAAkACQAIAAkABwAGAAUAAgACAAMAAwABAAEA/v/+//7//v/+//7/
/v/+//7//v8AAAAA/v/9//3///8AAAIAAQAAAP7//f/+////AAACAAEAAQACAAEAAQAB
AAEAAAACAAIAAgADAAMAAwAEAAYAAgABAAEAAgAEAAIAAgADAAEAAQABAAEAAwADAAMA
BQAJAAYABgAGAAsACQAMAAsACgAJAAgACgAKAAoACwANABEAFQAXABcAFwAXABUAFgAU
ABIAEQAOAA0ACwAIAAgABgAFAAIABAAEAAQAAwAAAP3/+v/3//X/8//z//L/8f/w/+//
7v/s/+v/6//q/+z/7P/r/+v/6f/o/+j/5v/m/+b/5v/n/+f/5f/l/+b/5v/l/+X/5P/h
/+H/4v/i/+P/5P/l/+b/5v/l/+P/4//k/+D/3f/e/9//2//Y/9j/2P/a/97/5v/s//f/
BwAeADgAVwB3AJcAsgDGANMA2QDUAL8AlABhADgAIQATAAQA///9//f/8P/v/+7/7v/t
/+v/6v/o/+f/5P/l/+T/4v/i/+X/5f/l/+X/5//n/+f/6P/l/+P/4v/h/+P/4//j/+P/
5P/k/+T/5f/p/+r/6v/p/+n/6f/p/+n/6v/r/+v/6//r/+v/6v/n/+r/7f/v//D/8f/x
//P/9P/z//L/8v/x//T/9f/3//n/+f/5//v//P///wEAAQADAAIAAwAEAAUACAALAA4A
EAAPABIAFAAXABgAFQAVABcAGgAaABoAGgAcABwAGwAbABsAGQAYABcAFwAXABYAFAAT
ABIADwANAA4ADgAOAAwADQANAA0ADAAJAAcABgAFAAYABgAHAAcABwAHAAQABAADAAQA
BQAGAAUABAADAAIAAgACAAAA//8AAAMABQAIAAcABgAEAAMAAwADAAMABAAGAAcACQAJ
AAcABwAHAAYABwAIAAkACwAKAAkACQAKAAgABwAHAAgABgAEAAQABQAHAAcABwAHAAkA
CQAJAAsADAAIAAcABgALAA0AEAAQAA4ADgAOAA4ADAAMAAwADQAQABUAGgAdABwAGwAa
ABcAGAAWABQAEwAQAA8ADQAKAAoACAAHAAQABQAGAAcABwAEAAEA/v/7//n/9//3//b/
9P/y//D/7v/u/+3/7f/s/+7/7v/t/+3/6//q/+r/6P/q/+r/6v/r/+r/5//m/+b/6P/n
/+f/5v/j/+P/5P/k/+b/5v/m/+b/5v/l/+P/4//i/+b/5f/i/+H/3//a/9j/3P/g/+L/
5v/y/wEAEQAoAEwAcwCTAKsAwADQANUA0QDAAJsAaAA/ACoAGwANAAIA/f/1/+//6v/n
/+r/7P/p/+f/5v/m/+f/5v/j/+L/4P/g/+H/4f/h/+H/4f/h/+H/4v/g/9//3//f/+H/
4f/h/+H/4v/i/+L/4//l/+b/5v/l/+X/5f/l/+X/5P/l/+X/5f/m/+f/5//l/+f/6f/q
/+r/7f/t/+//8P/w/+7/7f/r/+3/7//y//X/9f/1//f/+P/3//n/+f/7//7/AQAEAAcA
CAAJAAoACgAMABAAEwAXABkAFQAUABUAFAAUABQAFAAUABQAEwATABEADwAOAA0ADwAP
AA4ADAAKAAoACAAHAAgACAAIAAYABgAHAAgACAAGAAMAAQD/////AAACAAMAAQABAP7/
/v/8//z//P/8//r/+v/6//r//P/8//r/+f/7//3//v8AAP3//P/6//n/+//7//v//P/8
//3///////3//f/9//z//P/8//z//f/7//v//P/+//7///8BAAQAAgD+//z/+//9//3/
/f/9//3//f/9////AQD+//7//v///wEAAgACAAQABAAEAAQAAwACAAEAAQADAAcACwAN
ABEAEQARAA8AEAAOAAwACwAKAAkABwAEAAIAAAD///z//v/+//7//f/+//v/+P/1//D/
7f/s/+r/6//q/+n/6P/j/+H/4P/e/9//4P/g/+H/4f/g/+D/3v/e/97/3v/f/97/2//a
/9r/2v/Z/9n/2P/Y/9n/2//c/9r/2v/a/9r/2P/X/9X/1f/c/9r/2f/Y/9n/1f/Q/8r/
yv/M/9L/2v/i/+3/+/8MACIAPwBjAIUApAC2AMcA1QDSALkAlABlADQAFQALAAAA9f/z
/+//6P/l/+L/4P/d/9n/1P/Y/9v/3P/d/9z/2v/a/9j/1//W/9X/1f/V/9X/1v/Y/9f/
1//X/9n/2f/Z/9n/1f/U/9P/0//X/9r/3P/d/9z/2//a/9n/2v/b/9v/2//a/9v/2//Z
/9r/3f/f/+D/4P/f/+D/4P/k/+T/5f/l/+f/5//o/+n/6P/n/+j/6P/s/+//8P/z//P/
9f/3//n/+//9////AAABAAQABgAJAAsABwAGAAcACAAIAAgACAAJAAoACgALAAsACQAI
AAcACAAJAAkACAAGAAQAAAD9//3//v////7/+//7//v/+v/7//n/+P/3//f/+P/6//v/
+f/3//L/8P/v//D/8f/y//L/8v/y//L/8f/w/+3/6//s/+//8f/0//L/8v/x//H/8f/x
//H/8v/y//P/9f/1//f/9//3//b/9P/0//T/9f/2//f/+f/8//j/9//3//j/+P/2//b/
9//2//X/9P/z//b/9//4//v/+//4//j/+P/3//v//v/+//z//P/8//z/+//6//n/+f/+
/wMACAALAAwACwAKAAcABgAEAAIAAQACAAEA///8//z/+v/5//b/9P/0//T/8//y/+//
7P/p/+X/4//j/+L/4//i/+H/4P/c/9v/2//a/9r/2v/Z/9n/2f/Y/9j/1v/W/9b/1v/X
/9n/1//X/9j/1//V/9T/0v/U/9X/1//Y/9X/1P/T/9L/1P/T/9H/0f/S/9L/0//U/9H/
zf/M/8j/xv/G/8r/1P/g/+//AwAaADgAWwB5AJUAsgDEAM0AzwC+AJ0AcABDACIACwD5
//D/7f/l/9//4P/f/9z/1v/T/9n/2v/W/9X/1P/V/9T/0v/S/9H/0f/R/9H/z//P/8//
0P/R/9H/0v/T/9X/1f/V/9X/0v/S/9L/0//V/9b/1v/V/9X/1f/V/9X/1P/V/9X/1f/Y
/9n/2f/X/9X/1//Y/9j/2//b/93/3v/e/97/3//f/+H/4f/i/+P/4//j/+X/5v/l/+f/
5//p/+z/7//y//X/9//5//v//P///wIABAAHAAgABQAFAAcABgAGAAYABgAIAAgABwAH
AAUAAwACAAEAAwADAAIAAAAAAAAA/v/9//z//P/8//r/+f/5//n/+P/1//P/8v/x//D/
8P/x//H/8//z//D/8P/t/+z/6//q/+z/7P/s/+z/7v/u/+z/6//p/+v/7P/u/+7/7v/t
/+3/7//v/+//8P/w//H/8//z//H/8f/x//D/8v/y//L/8//x//H/8v/0//P/8//0//b/
9v/0//T/9f/0//P/8v/x//P/8//z//X/9//y//L/+v/6//j/+P/4//j/+v/6//r/+//7
////AwAFAAcABwAHAAUABAACAAAA///+//3/+//4//r/+P/3//T/8//y//H/7//v/+3/
6//p/+X/4//j/+L/3v/c/9r/2P/Y/9f/1//W/9T/1P/T/9P/1v/W/9f/1v/V/9T/0//T
/9H/z//P/9D/0f/R/9L/0v/Q/8//z//O/9D/0P/Q/9D/0P/P/83/zf/O/87/y//K/8n/
xf/C/8b/yP/E/8j/zv/U/9//7/8EACAAQwBjAHsAmACwAMEAxwDAAKkAhABTACoAEwAB
APL/6f/l/+H/3v/Z/9T/1P/V/9H/zv/S/9X/1P/R/9D/zv/O/87/zf/M/8v/zP/N/87/
0P/P/83/zP/L/83/zf/N/83/zf/O/8//0f/Q/9D/z//N/9D/0f/S/9P/0//T/9L/0f/S
/9P/0//R/9L/1f/X/9j/1v/V/9b/1v/a/9r/2//b/93/3f/e/9//3//f/+H/4v/l/+f/
5//p/+n/6//t/+//8//1//f/+P/4//r/+//9/wEA//8AAAMABAAEAAQABAABAAAA/v/9
//7//f/9//3///////7//P/7//r/9//1//b/9v/2//T/8v/x//D/7v/v/+3/7P/r/+r/
6v/r/+v/6f/p/+b/5v/m/+b/5v/m/+b/5v/m/+b/6P/o/+b/5f/j/+X/5v/o/+b/5v/l
/+X/5//n/+f/6P/o/+n/6//r/+n/6f/p/+j/6P/o/+j/6f/o/+f/5//o/+n/6f/q/+z/
6v/o/+j/6f/p/+n/6f/p/+n/6f/p/+v/7f/q/+r/6v/t/+3/7v/v/+3/7f/u/+7/8P/w
//D/8f/w//L/8//1//j/+f/5//n/+f/5//f/9//1//P/7//s/+r/6v/p/+f/5v/m/+b/
5P/j/+D/3v/b/9n/1//X/9X/0v/P/8//zv/P/8//z//Q/8//zP/K/8j/x//I/8j/yP/I
/8j/yP/G/8b/xv/G/8j/yP/I/8j/x//G/8X/xP/D/8L/wf/A/8P/xP/F/8b/xP/E/8T/
xP/B/w==
         </WaveFormData>
      </LeadData>
      <LeadData>
         <LeadByteCountTotal>10000</LeadByteCountTotal>
         <LeadTimeOffset>0</LeadTimeOffset>
         <LeadSampleCountTotal>5000</LeadSampleCountTotal>
         <LeadAmplitudeUnitsPerBit>4.88</LeadAmplitudeUnitsPerBit>
         <LeadAmplitudeUnits>��V</LeadAmplitudeUnits>
         <LeadHighLimit>2147483647</LeadHighLimit>
         <LeadLowLimit>268435456</LeadLowLimit>
         <LeadID>V1</LeadID>
         <LeadOffsetFirstSample>0</LeadOffsetFirstSample>
         <FirstSampleBaseline>0</FirstSampleBaseline>
         <LeadSampleSize>2</LeadSampleSize>
         <LeadOff>FALSE</LeadOff>
         <BaselineSway>FALSE</BaselineSway>
         <ExcessiveACNoise>FALSE</ExcessiveACNoise>
         <MuscleNoise>FALSE</MuscleNoise>
         <LeadDataCRC32>2186377912</LeadDataCRC32>
         <WaveFormData>
CAAIAAcABwAFAAUABQAEAAYABgAHAAcABQAEAAQABAADAAIAAQAAAAIAAgACAAIAAAAA
AAAAAAABAAIAAwAEAAUABgAFAAYACgANABMAHQAqADMAPgBLAFMAUQBGADwAKAARAAMA
8v/c/9D/vv+h/4H/a/9i/1v/Uv9S/13/bv+B/5j/qv+5/8j/1v/f/+X/7v/0//b/+v//
////AAACAAIABQAGAAcABwAFAAUABQAGAAYABwAIAAgACQAJAAkACQAKAAoACgALAA0A
DQANAA0ADwAQABAAEAAQABAAEQARABIAEgASABIAEgATABMAEwATABMAEwAUABQAFQAW
ABYAGAAYABgAGAAZABoAGgAaABsAGwAbABsAGgAbABsAGgAaABoAGwAbABgAGAAYABgA
FgAUABQAEgASABMAEwATABAAEAAQABAAEAANAA0ADAAMAAwADAAMAAsACwALAAsACwAL
AAwADAAPAA8ADwAPAA0ADQANAA0ADgAOAA0ADQANAA0ADQANAA0ADAAMAA0ADwAPAA8A
DwANAA0ADQAOAA4ADgAOAA4ADgAPAA8AEAAQABAAEAAQABMAEwATABMAEgASABMAEwAU
ABQAFAASABIAEgASABIAEQARABIAEgATABMAEwAUABQAEwATABQAEwASABEAEQASABIA
EgAUABMAEgATABMAFQAUABQAFQAXABkAGwAaABwAHAAcABwAHAAfAB0AHAAcABwAGwAa
ABcAEwARABAADwANAAoACQAIAAcABwAEAAQAAwACAAEAAQABAAEAAQABAAEAAQAEAAUA
BgAGAAYABQAFAAUABQAEAAQABAAEAAQABAADAAMAAQABAAEAAAACAAIAAwADAAMAAgAC
AAIAAgACAAIAAgACAAIAAgACAAAAAAAAAAAAAAAAAAAAAAABAAQABwAIAAgACQAPABkA
IgAtADgARQBNAEsAQgA2ACIAEQABAO7/1v/I/7b/k/9v/13/Vv9L/0L/SP9X/2r/ff+U
/6r/uf/G/87/1//f/+b/7P/w//b/+f/5//r//P/8////AAABAAEA////////AAD+////
AAAAAAMAAwADAAMAAgACAAIAAwADAAMAAwADAAMABAAEAAQABAAEAAUABQAIAAgACAAI
AAgACQAJAAkACwALAAsADAAMAA0ADgAOAA4ADgAOAA4ADQAOAA4ADgAPAA8ADwAPABIA
EwATABIAEAAQABEAEQAQABAAEAAQABAADgAOAAwADQANAAwACwAJAAgABwAGAAYAAwAD
AAIAAgACAAIAAgABAAEAAQABAP////8AAAAAAwADAAMAAwAFAAUABQAFAAUABAACAAEA
AwADAAMAAwABAAAAAAABAAEAAQABAAEAAwADAAMABAAEAAQABAAEAAYABwAHAAgABgAG
AAYABgAHAAcABwAHAAgACAAJAAkACAAIAAgABgAHAAgACQAKAAkACQAKAAoACwALAAsA
DAAMAAsACwAMAAsACgAJAAkACgAKAAoADAAMAAoACgAJAAkACAAIAAkADQARAA8AEAAQ
ABAAEAAQABAAEwARABAAEAAQAA8ADgAMAAcABAACAAIAAQD//////P/7//v/+P/4//f/
9v/1//P/8//z//P/9//3//f/+v/7//z//P/8//r/+f/4//f/+P/4//j/+P/6//r/+f/5
//f/9//3//b/+P/4//n/+f/3//b/9v/2//b/9v/2//b/9v/2//b/9v/4//j/+P/4//j/
+P/4//j/9//4//3//v8AAAUADQAXAB4AJwAyAD8ARQA/ADoALgAcAAkA+//k/87/wP+q
/4X/Zf9X/1L/Sf9A/0b/V/9o/3v/kv+k/7X/wv/M/9X/3f/i/+r/8P/0//P/9f/2//j/
+P/3//j/+f/5//n/+f/5//r/+//9////AAAAAP///v/9/wAAAAAAAAEA//////////8B
AAIAAgACAAIAAgADAAMABAAEAAQABAAEAAUABQAFAAMAAwADAAQABgAHAAgACAAIAAgA
CAAIAAkACgAKAAoADQANAA0ADQANAA0ADAAKAAwADAANAA0ACgAKAAoACgAMAAoACgAI
AAUABQAEAAMAAgACAAIAAgADAAEAAgACAAAAAAAAAAAA/f/9//3//f/+////AQACAAIA
AQAAAP//AQABAAEAAQAAAAAA/////wEAAQABAAEAAQAAAAAAAQD/////////////////
/wAAAgACAAIAAgAAAAEAAQACAAMABAAFAAYABQAFAAUABQAGAAYABwAHAAYABgAGAAQA
BAAEAAQABAAFAAUABgAGAAMAAwADAAQABAADAAMABAAGAAYABgAHAAUABAADAAQACAAI
AAoACwAJAAoACgALAA4AEAAQABAAEAAQABMAEQAQABAAEAAPAA4ADAAHAAQAAgAAAP//
/f/9//z/+//7//j/+P/3//b/9f/1//X/9f/1//f/9//3//r/+//8//z//P/7//v/+//7
//r/+v/6//r/+v/6//n/+f/5//n/+f/4//b/9v/3//f/+f/4//j/+P/4//j/+P/4//j/
+P/4//j/+v/6//r/+v/4//j/+P/4//3//P/9//7/AAABAAcAEQAcACUALgA5AEcARQA6
AC4AIAARAAMA8v/e/9D/xP+p/4X/bf9k/1v/UP9M/1f/Zv93/4r/nP+t/7z/yP/R/9v/
5v/s//L/8v/z//f/+P/6//r/+//8//3//f////////8AAAAAAQACAAIAAwADAAMAAwAE
AAQABAAFAAUABQAFAAUABQAGAAYABgAGAAYABwAHAAYABgAGAAYACAAJAAkACQAHAAcA
BwAIAAoACwAMAAwACgAKAAoACgALAAwADAAMAAsACwALAAsADgAPAA8ADgAOAA4ADwAP
AA4ADgAOAA4ADgAMAAwACgAJAAkACAAHAAQABAAEAAQABgADAAMAAgAAAAAAAAAAAAAA
AQACAAMAAQABAAIAAgABAAEAAQABAAIAAwAEAAUABgAGAAUABQAHAAcABwAHAAcABgAG
AAcACQAJAAkACQAHAAcABwAIAAoACgAKAAoACAAJAAkACgAMAAwADAAMAA0ADQANAA0A
DAAMAA0ADQAMAAwADAAKAAwADAAMAAwACwALAAwADAANAA0ADQAOAAwACwALAAwACgAK
AAoACwAOAA4ADgAQABIAEAAQABMAFAAWABYAFgAWABQAFwAVABQAFQAWABYAFgAQAAsA
CAAGAAQAAwABAAEAAgABAAEA/v/+//3//P/7//r/+f/4//f/+//7//v//v///wAAAAAA
AP///////////v/+//7//v/8//z/+//7//3//f/9//z//P/8//3//f/9//z//P/8//r/
+v/6//r/+v/6//r/+v/6//r/+v/6//z//P/8//z//f8AAP//AAACAAMABwARABgAHwAq
ADUAQwBJAEYAOAAmABUAAwD4/+j/1v/K/7f/l/93/2j/Y/9c/1L/Uf9g/2//fv+U/6f/
tv/C/8//2f/g/+b/7P/w//X/+f/6//z//P/9//7//////wEAAQABAAIAAAABAAIAAgAD
AAMAAwADAAQABAAEAAUABQAFAAUABQAFAAYABgAGAAYABgAHAAcACAAIAAgACAAIAAkA
CQAJAAkACQAJAAoACQAJAAkACAAKAAoACgAKAAkACgAKAAoACwALAAsACwAKAAsACwAK
AAwADAANAA0ADAAMAAwADAAMAAoACgAIAAkACQAIAAcABAAEAAQABAAGAAMAAwACAAAA
AAAAAAAAAQABAAEAAQAAAP/////+/wEAAQABAAEAAwADAAMAAwAEAAQAAwADAAEAAQAB
AAEAAwACAAIAAwADAAMAAwADAAUABQAFAAYABAAEAAQABAAGAAcABwAIAAYABgAGAAYA
BwAHAAcABwAIAAgACQAJAAoACgAKAAgACAAIAAgACAAHAAcACAAIAAkACQAJAAoACAAH
AAcACAAKAAoACgALAAwADAAMAA4AEAASABIAEgASABIAEgASABQAFwAVABQAFAAUABMA
EgAMAAcABAACAAIAAQD/////AAD//////P/6//n/+P/3//f/9//3//f/+//7//v//v/9
//7//v/+//3//f/9//3//P/8//z//P/8//z/+//7//3//f/9//z/+v/6//v/+//5//j/
+P/4//r/+v/6//r/+v/6//r/+v/6//r/+v/6//r/+v/6//r/+//8//v//v8EAAcADwAZ
ACIALQA4AEEASQBFADwALgAYAAMA8//e/8z/wP+u/4v/bf9d/1b/Tf9E/0r/W/9s/3//
lP+m/7X/wv/O/9f/3//m/+r/8P/0//n/+f/6//z//P/7//z//f/9//3//f/9//7//v//
/wAAAAABAAEAAQABAAIAAgACAAMAAQABAAEAAQABAAIAAgACAAQABAAFAAUABgAGAAYA
BgAEAAUABQAFAAUABQAFAAYACAAJAAoACgAIAAgACAAIAAkACgAKAAoADQANAA0ADQAO
AA8ADwAOAA4ADgAPAA8ADAAMAAwADAAOAAwADAAKAAcABwAGAAUABAAEAAQABAAGAAMA
AwACAAEAAAD///7//f/9//3//f/9//3//v/+///////////////////////+//7//f/9
//3//f/9//3////+//7//////////////////////wAAAAAAAAAAAAACAAMAAwAEAAIA
AgACAAIAAwADAAMAAwAEAAQABQAFAAYABgAGAAQABgAGAAYABgADAAMABAAEAAMAAwAD
AAQABAADAAMABAAGAAYABgAHAAgACAAIAAoADAAOAAwADwASABIAEgASABIAEAATABEA
EAAOAA4ADQAMAAoABQACAAAAAAD///3//f/+//3//f/6//j/9//2//X/9//3//f/9//7
//v/+//+//7//v/9//z/+//7//v/+//8//z//P/8//r/+v/5//n/+f/5//n/+P/4//j/
+f/5//n/+P/4//j/+P/4//j/+P/4//j/+P/4//j/+P/4//j/+P/4//j/+P/7//z//f/+
/wIABQANABUAHgAnADQAQQBHAEMAPAAuABwACQD3/+L/zv/C/6z/h/9p/1n/UP9H/0T/
SP9X/2r/ff+S/6j/uf/G/9L/2f/f/+b/7v/y//b/9//3//j/+v/6//3//v//////////
////AAD+////AAAAAAMAAwADAAMABAAEAAQABQAHAAcABwAHAAkACgAKAAoACAAIAAkA
CQAMAAwADAAMAAwADQANAA0ADwAPAA8AEAAQABEAEgASABIAEgASABIAEwAUABQAFAAV
ABUAFQAVABgAGQAZABgAGAAYABkAGQAXABYAFQAUABYAFAAUABIAEQARABAADwAQABAA
EAAQABAADQANAAwACgAKAAoACgALAAsACwALAAkACQAKAAoACwALAAsACwAJAAkACQAJ
AAoACgAJAAkACQAJAAkACQAHAAYABgAHAAcABwAHAAcACQAJAAkACgAKAAoACgAKAAwA
DQANAA4ADgAOAA4ADgAPAA8ADwAPAA4ADgAPAA8AEAAQABAADgAOAA4ADgAOAAsACwAM
AAwADAANAA4AEAAQAA8ADwAQAA4ADgAOAA8AEAAQABAAEgASABIAFAAVABkAGgAcABwA
HAAcABwAGgAdABsAGgAYABgAFwAWABQADwAMAAoACAAHAAUABQAGAAUABQACAAIAAQAA
AP////////////8DAAMAAwAGAAUABgAGAAYABQAFAAUABQAEAAQABAAEAAQABAADAAMA
AwADAAMAAgABAAAAAAD//wAAAAABAAIAAgACAAIAAgAAAAAAAAAAAAAAAAAAAAAAAAAA
AAAAAAADAAIABQAIAAoADwAXAB8AKgAzAD4ASwBRAEsARAA2ACIAEwAFAO7/2v/Q/7j/
k/9z/2X/Wv9T/07/UP9d/3L/h/+a/67/v//O/9j/3f/l/+7/8v/2//j/+//7//z//v/+
/wAAAgAEAAUABAADAAIAAgACAAMABAAEAAUABQAFAAUABgAGAAYABwAHAAcABwAHAAcA
CAAIAAgACgAKAAsACwAKAAoACgAKAAoACwALAAsACQAJAAkACgAKAAsADAAMAA4ADgAO
AA4AEQASABIAEgARABEAEQARABIAEwATABIAEgASABMAEwAQABAAEAAQABIAEAAQAA4A
CwALAAoACQAKAAoACgAKAAoABwAHAAYABAAEAAQABAAEAAUABgAHAAUABQAGAAYABQAF
AAUABQAHAAcABwAHAAYABgAFAAUAAwADAAMAAwAFAAQABAAFAAcABwAHAAcABQAFAAUA
BgAIAAgACAAIAAYABwAHAAgACgAKAAoACgALAAsACwALAAsACgAKAAkADAAMAAwACgAM
AAwADAAMAAkACQAKAAoACwALAAsADAAKAAkACQAKAAoACgAKAAsADQAOAA8AEgASABIA
EgAUABUAFgAXABgAFwAZABYAFAAWABYAFQAUABAACwAIAAYABgAFAAMAAwACAAEAAQD+
//z/+//6//n/+v/7//z//f/9//3//f8AAAEAAgACAAIAAQABAAEAAQAAAAAAAAAAAAAA
AAD//////////////v/+//7//////////v/+//7//v/+//7//v/+//7//v/+//7//v/+
//7//v/+//7//v///wAAAQACAAIAAwAJABMAHgAnAC4AOQBFAEsASAA+AC4AGwALAP7/
6v/a/9D/u/+V/3X/aP9j/1r/Uv9V/2D/cf+C/5j/qf+2/8b/0//b/+L/6P/s//L/9//5
//r//P/8//3//v//////////////AAAAAAEAAgACAAUABQAFAAUABQAEAAMAAwAFAAUA
BQAFAAMABAAEAAQABgAGAAcABwAHAAYABQAEAAQABQAFAAUABQAFAAUABgAGAAcACAAI
AAYABgAGAAYABwAIAAgACAAJAAkACQAJAAgACQAJAAgACAAIAAkACQAIAAgACAAIAAgA
BgAGAAQAAwADAAIAAQAAAAAAAAAAAAIA//////7//P/8//z//P/9//3//f/9//z/+//7
//r/+//7//v/+//9//3//f/9//z//P/7//v//f/9//3//f/9//z//P/9//3//f/9//3/
/f/9//3//v/8//z//P/8//7//////wAA/v/+//7//v////////////7//v///////v/+
//7//P/+//7//v/+//////8AAAAA/f/9//3//v/+//3//f/+/wAAAAAAAAEABAAEAAQA
BgAIAAgACAAIAAgACAAIAAoADQALAAoACAAIAAcABgACAP3/+v/4//r/+f/3//f/9v/1
//X/8v/y//H/8P/v/+//7//v/+//8f/x//H/9P/1//b/9v/2//X/9f/1//X/9P/0//T/
9P/0//T/8//z//X/9f/1//T/9P/0//X/9f/z//L/8v/y//T/9P/0//T/8v/y//L/8v/0
//T/9P/0//T/9P/0//T/9f/2//n//P/+////AwAJABQAIQAqADUAQQBBADoAMAAgAAkA
+f/o/9T/yP+8/6H/f/9n/17/V/9Q/0r/Tf9e/2//gv+Y/6n/uP/I/9H/1//e/+T/6P/u
//H/8//0//b/9v/5//r/+//7//v/+//7//z//v///wAAAAABAAEAAQABAAAAAAAAAAEA
AQABAAEAAQABAAIAAgACAAIAAgADAAMABAAEAAQABAAEAAUABQAFAAcABwAHAAgABgAH
AAgACAAKAAoACgAKAA0ADgAOAA4ADQANAA0ADQAMAA0ADQAMAA4ADgAPAA8ADAAMAAwA
DAAOAAwADAAKAAkACQAIAAcABgAGAAYABgAGAAMAAwACAAIAAgACAAIAAQABAAEAAQD/
////AAAAAAEAAQABAAEAAwADAAMAAwACAAIAAQABAAMAAwADAAMAAwACAAIAAwABAAEA
AQABAAMAAwADAAQABAAEAAQABAAEAAUABQAGAAQABAAEAAQABQAFAAUABQAGAAYABwAH
AAYABgAGAAQABgAGAAYABgAFAAUABgAGAAMAAwADAAQABgAFAAUABgAGAAYABgAHAAoA
CgAKAAwAEAAOABAAEAAQABAAEAAQABMAEQAQABAAEAAPAA4ADAAHAAQAAgACAAEA////
//z/+//7//j/+P/3//b/9f/1//X/9f/1//n/+f/5//z//f/+//7//v/7//v/+//7//z/
/P/8//z/+v/6//n/+f/7//v/+//6//r/+v/7//v/+//6//r/+v/6//r/+v/6//j/+P/4
//j/+v/6//r/+v/8//z//P/8//3//v///wIAAgAHAA0AEwAeACcAMAA9AEkASwBEADoA
KAATAAMA9P/c/8z/vv+h/33/Z/9g/1f/TP9K/1X/Zv93/4z/ov+z/8L/zv/X/9//5v/s
//L/9v/5//3//v8AAAAA//8AAAEAAQABAAEAAQACAAIAAwAEAAQABQAFAAUABQAGAAYA
BgAHAAcABwAHAAcABwAIAAgACAAGAAYABwAHAAgACAAIAAgACgALAAsACwAJAAkACQAK
AAwADQAOAA4ADAAMAAwADAAPABAAEAAQABEAEQARABEAEAARABEAEAASABIAEwATABAA
EAAQABAAEAAOAA4ADAANAA0ADAALAAgACAAIAAgACgAHAAcABgAEAAQABAAEAAMAAwAD
AAMAAwADAAQABAADAAMAAwADAAMAAwADAAMAAgACAAEAAQADAAMAAwADAAMAAgACAAMA
AwADAAMAAwADAAMAAwAEAAYABgAGAAYABAAFAAUABgAGAAYABgAGAAcABwAHAAcACgAK
AAsACwALAAoACQAGAAgACAAIAAgABwAHAAgACAAJAAkACQAKAAoACQAJAAoACgAKAAoA
CwAOAA4ADgAQABIAEAASABQAFAAUABQAFAAXABUAFAAUABQAEwASAA4ACQAGAAQABgAF
AAMAAwACAAEAAQD+//z/+//6//n/+//7//v/+//9//3//f8AAAEAAgACAAIA////////
///8//z//P/8//3//v/+/////f/9//3//P/8//z//f/9/////v/+//7//P/8//z//P/6
//r/+v/6//r/+v/6//r//P/8//z//P/9//7///8AAAIABQAJAA8AGgAnADAAOwBJAE0A
RgA6ACoAFwAHAPj/4v/Q/8L/p/+D/2n/XP9T/0r/Rv9P/2D/c/+I/5z/rf+8/8r/1f/d
/+T/7P/w//T/+f/7//z//v/+////AAABAAEA////////AAACAAMABAAEAAMAAwADAAMA
BAAEAAQABQAHAAcABwAHAAcACAAIAAgACAAIAAkACQAKAAoACgAKAAoACwALAAsADQAN
AA0ADgAMAA0ADgAOABAAEAAQABAADwAQABAAEAATABMAEwATABQAFQAVABQAFAAUABUA
FQAUABQAFAAUABQAEgASABAADwAPAA4ADQAKAAoACgAKAAwACQAJAAgABgAGAAYABgAH
AAcABwAHAAcABwAIAAgACQAJAAkACQAHAAcABwAHAAgACAAHAAcABQAFAAUABQAFAAQA
BAAFAAYABwAIAAkACQAJAAkACgAIAAgACAAIAAoACwALAAwADAAMAAwADAANAA0ADQAN
AAwADAANAA0ADgAOAA4ADAAOAA4ADgAOAAsACwAMAAwADQANAA0ADgAQAA8ADwAQABAA
EAAQABEAEgASABIAFAAWABgAGAAYABgAGAAYABgAGAAbABkAGAAYABgAFwAWABIADQAK
AAgABgAFAAMAAwAEAAMAAwAAAAAA///+//3//f/9//3//f8BAAEAAQAEAAcACAAIAAgA
BQAFAAUABQAEAAQABAAEAAQABAADAAMAAwADAAMAAgAAAAAAAQABAAMAAgACAAIAAgAC
AAIAAgAEAAQABAAEAAIAAgACAAIABAAEAAQABAAFAAYABQAEAAgADwAVACEALAA3AD4A
SQBTAE8ARAA4ACYAFwAJAPL/3v/S/7j/k/93/2f/Wv9T/07/VP9l/3b/h/+g/7b/xf/Q
/9z/5f/p//L/+P/8/wAAAwADAAQABgAGAAcACAAJAAkABwAHAAcACAAJAAsADQAOAA0A
DQANAA0ADQAMAAsACwANAA0ADQANAAsADAAMAAwADQAOABAAEQASABIAEgASABAAEQAR
ABEAEwATABMAFAASABMAFAAUABYAFgAWABYAFQAWABYAFgAYABkAGgAbABsAGwAaABgA
GAAYABkAGQAWABYAFgAWABgAFgAWABQAFQAVABQAEwASABIAEgASABAADQANAAwADAAM
AAwADAAMAA0ADgAPAA0ADQAOAA4ADQANAA0ADQANAA0ADQANAA4ADgANAA0ADQANAA0A
DQANAAwADAANAA0ADQANAA0ADQANAA0ADgAQABAAEAAQABAAEQARABIAEgASABIAEgAS
ABEAEAAPABIAEgATABMAFAAUABQAEgASABIAEgASABEAEQASABIAEgATABQAFgAVABMA
EgASABQAFAAUABUAFgAWABYAGAAYABoAHAAeABwAHAAcABwAHgAhAB8AHgAgACAAHwAe
ABgAEwAQAA4ADgANAAsACwAIAAcABwAEAAQAAwACAAEAAwADAAMAAwADAAMAAwAGAAcA
CAAIAAgABwAHAAcABwAGAAYABgAGAAgACAAHAAcABQAFAAUABAAEAAQABQAFAAMAAgAC
AAIAAgACAAIAAgADAAQABQAGAAQABAAEAAQABgAGAAYABgAHAAgACQAKAAwADQAPABcA
IAArADQAPQBLAFMATABAADQAJQAVAAgA9P/g/9T/wf+h/4H/cv9t/2T/Wv9d/2r/ef+I
/5z/sf/A/8z/2//l/+z/8P/2//r//f///wAAAgACAAUABgAHAAcACQAJAAkACgAIAAkA
CgAKAA0ADQANAA0ADAAMAAwADQALAAsACwALAA0ADgAOAA4ADgAOAA8ADwAQABAAEAAQ
AA4ADwAPAA8AEQARABEAEgARABEAEQAQABIAEgASABIAEwAUABQAFAATABMAEwATABQA
FQAVABQAFAAUABUAFQAUABQAFAAUABQAEgASABAAEQARABAADwAOAA4ADgAOAAwACQAJ
AAgACAAIAAgACAAJAAkACQAJAAcABwAIAAgACgALAAwADQALAAsACwALAAwADAALAAsA
CwALAAsACwANAAwADAANAAsACwALAAsADQANAA0ADgAOAA4ADgAOAAwADQANAA4ADAAM
AAwADAAPAA8ADwAPAA4ADgAPAA8AEgASABIAEAAQABAAEAAQAA8ADwAQABAADwAPAA8A
EAAQAA8ADwAQABIAEgASABMAFAAUABQAFgAWABgAGgAcABwAHAAcABwAHgAhAB8AHgAd
ABwAGgAYABYAEQAOAAwACwAJAAYABQAGAAUABQACAAIAAQAAAP//AQABAAEAAQADAAMA
AwAGAAkACgAKAAoABwAHAAcABwAGAAYABgAGAAgACAAHAAcACQAJAAkACAAHAAYABgAF
AAcABgAGAAYABAAEAAQABAAGAAYABgAGAAQABAAEAAQABgAGAAYABgAHAAgACQAKAAoA
CwARAB8AKgA1ADwARwBRAE8AQgA2ACQAEQABAO7/3P/Q/8L/pf+D/3H/av9l/1z/WP9j
/3T/hf+Y/6z/vf/K/9T/2//h/+z/9P/4//r//f///wAAAgACAAUABgAHAAcACQAJAAkA
CgAIAAkACgAKAAkACQAJAAkACgAKAAoACwALAAsACwALAAsADAAMAAwADAAMAA0ADQAO
AA4ADgAOAA4ADwAPAA8ADQANAA0ADgAOAA8AEAAQABIAEgASABIAEQASABIAEgATABMA
EwATABQAFQAVABQAFAAUABUAFQAUABQAFAAUABYAFAAUABIAEQARABAADwAOAA4ADgAO
AAwACQAJAAgACAAIAAgACAAJAAkACQAJAAcABwAIAAgACwALAAsACwALAAsACwALAAoA
CgAJAAkACwALAAsACwALAAoACgALAAsACwALAAsACQAJAAkACgAKAAoACgAKAAoACwAL
AAwADgAOAA4ADgAPAA8ADwAPAA4ADgAPAA8AEAAQABAADgAOAA4ADgAOAA8ADwAQABAA
DwAPAA8AEAAQAA8ADwAQABIAEgASABMAEgASABYAGgAaABoAGgAaABoAGgAdABsAGgAa
ABoAGQAYABQADwAMAAoACgAJAAcABwAIAAcABwAEAAMAAQD///3/////////////////
//8CAAUABgAGAAYABQAFAAUABQAEAAQABAAEAAQABAADAAMAAQABAAEAAAACAAIAAwAD
AAMAAgACAAIAAgACAAIAAgACAAIAAgACAAQABAAEAAQAAgACAAIAAgABAAQABQAGAAgA
CQAPABkAIgArADIAPwBLAE8ASgBAADAAGwAHAPb/4P/Q/8T/q/+H/2//Yv9Z/1T/Tv9T
/2T/d/+K/6L/tf/A/8z/1//h/+j/7v/0//j//f/9//7/AAAAAP//AAABAAEAAwADAAMA
BAAGAAcACAAIAAkACQAJAAkACAAIAAgACQAJAAkACQAJAAkACgAKAAoACgAKAAsACwAM
AAwADAAMAAwADQANAA0ADQANAA0ADgAQABEAEgASABIAEgASABIAEwAUABQAFAAVABUA
FQAVABYAFwAXABYAFgAWABcAFwAYABgAGAAYABcAFAATABAAEAARABEAEQAOAA4ADgAO
ABAADQANAAwADAAMAAwADAALAAsACwALAAsACwAMAAwADQANAA0ADQANAA0ADQANAA4A
DgANAA0ADQANAA0ADQANAAwADAANAAsACwALAAsACwALAAsADAAOAA4ADgAOAA4ADwAP
ABAAEgASABIAEgARABEAEQARABQAFAAVABUAFAAUABQAEgASABIAEgASABEAEQASABIA
EQARABEAEgAUABMAEwAUABQAFAAUABUAFgAWABYAGAAaABoAHAAdAB0AHAAcAB0AIQAh
ACEAIQAfAB4AHgAcABYAFAASABAADgAMAAoACQAJAAgABgAFAAYABAAEAAQABQAFAAUA
BAAEAAUACAAKAA0ADQANAA0ADAAMAAsACgAMAAsACwALAAsACwAKAAkADQALAAoACgAK
AAoACgAIAAgACAAIAAoACgAKAAoACgAKAAoACgAKAAoACgAKAAoACgAKAAoACgAKAAoA
CgALAA==
         </WaveFormData>
      </LeadData>
      <LeadData>
         <LeadByteCountTotal>10000</LeadByteCountTotal>
         <LeadTimeOffset>0</LeadTimeOffset>
         <LeadSampleCountTotal>5000</LeadSampleCountTotal>
         <LeadAmplitudeUnitsPerBit>4.88</LeadAmplitudeUnitsPerBit>
         <LeadAmplitudeUnits>��V</LeadAmplitudeUnits>
         <LeadHighLimit>2147483647</LeadHighLimit>
         <LeadLowLimit>268435456</LeadLowLimit>
         <LeadID>V2</LeadID>
         <LeadOffsetFirstSample>0</LeadOffsetFirstSample>
         <FirstSampleBaseline>0</FirstSampleBaseline>
         <LeadSampleSize>2</LeadSampleSize>
         <LeadOff>FALSE</LeadOff>
         <BaselineSway>FALSE</BaselineSway>
         <ExcessiveACNoise>FALSE</ExcessiveACNoise>
         <MuscleNoise>FALSE</MuscleNoise>
         <LeadDataCRC32>3300100608</LeadDataCRC32>
         <WaveFormData>
9f/z//P/8//x//H/8P/w//L/8f/x//H/8f/x//H/8f/w//D/8P/w//D/8P/w//D/8P/w
//D/8P/w//D/7//v//H/8P/y//P/+P/+/wYAEgAgACwANABAAE0AVABSAE0AQgA8AEAA
QgBGAE8ASgAuAAMAz/+e/2z/PP8n/zT/S/9h/3n/kP+f/67/vf/J/9D/2f/g/+T/6P/t
/+3/7v/w//D/8f/x//L/8v/y//P/9P/0//P/9P/0//T/9f/1//X/9f/1//X/9v/3//j/
+f/5//j/+v/7//v//P/8//3//f/+////AAAAAAEAAgADAAQABQAFAAcACAAJAAgACwAL
AA4ADwARABMAFQAXABkAGwAdAB4AIQAkACcAKwAuADEAMgAyADUANwA5ADoAOwA8ADwA
OwA7ADsAOgA6ADcANgA0ADIAMAAuACwAKgAnACQAIQAgAB8AHQAaABkAGQAXABUAEwAS
ABAAEAAPAA4ADgANAAoACgAJAAgABwAFAAUABAADAAIAAQABAAAA///+//7///////7/
/v/+//7//v////7//v////////8BAAIAAgAAAAEAAgADAAYABgAHAAcABQAGAAYABgAI
AAoACgAJAAsADAAMAAwADAAMAAwADAANAA0ADQANAAsACwALAAsACwALAAoACgAJAAkA
CQAJAAgABwAGAAYABgAFAAUABQAHAAkACQAIAAgACAAIAAgABgAGAAYABgAIAAkACQAJ
AAoABgACAAIA/v/8//v/+//8//z/+//6//r/+f/4//f/9//3//b/9v/0//T/8//z//b/
9v/2//T/9P/z//L/8P/w/+//7//v/+//7f/t/+3/7f/t/+z/7P/s/+v/6//r/+v/6//r
/+v/6v/q/+r/6v/o/+j/6P/o/+r/6v/q/+r/6v/q/+n/6f/t/+z/7P/v//L/+P8CAAwA
GAAkADAAPABLAFAATgBJAEIAPgBEAEYASgBVAFAAMAD//8v/mP9i/zL/If8w/0f/X/93
/4z/nf+s/7f/wf/K/9H/2P/c/+L/5//n/+j/6v/q/+v/6//s/+z/7P/t/+7/7v/v//D/
8P/w//H/8f/x//H/8f/x//L/8//0//X/9f/0//T/9f/1//b/9v/3//f/+P/5//r/+v/7
//7///8AAAEAAQADAAQABQAGAAkACQAMAA0ADwARABMAFQAXABkAGwAcAB8AIgAlACkA
LAAvADAANAA3ADkAOwA8AD0APgA+AD8APwA/AD4APAA5ADgANgAyADAALgAsACwAKQAm
ACMAIAAfAB0AGgAZABkAFwAVABMAEgAQABAADwAOAA4ADQAOAA4ADQAMAAkABwAHAAYA
BwAGAAUABQACAAEAAAAAAAEAAQAAAAAAAgACAAIAAwADAAIAAgABAAMABQAGAAYABgAH
AAgACQAKAAoACwALAAsADAAMAAwADAAOAA4ADQAOABAAEQASABAAEAAQABAADwAPAA8A
DwAPAA8ADwAPAA4ADQALAAoACQAJAAkACQAHAAcABwAIAAgABwAHAAcACQALAAkACAAI
AAgACAAIAAgACAAIAAgACAAJAAkACQAKAAYAAgACAAAA/v/9//3//P/8//v/+v/6//n/
+P/3//f/9//2//b/9v/2//X/9f/2//b/9v/0//L/8f/w/+7/8P/v/+//7//v/+3/7f/t
/+//7//u/+7/7v/t/+3/7f/r/+v/6//r/+z/7P/s/+z/6v/q/+r/6v/q/+r/6v/q/+r/
6v/p/+n/6f/q/+z/8f/2//z/CAAUAB4AJgAwAEAASwBOAE4ATQBEAEQASABIAE4AVwBI
ACAA7/+5/4T/Tv8k/x3/Mv9J/1//d/+M/5//rv+7/8P/yv/P/9b/3P/g/9//4//k/+b/
5v/n/+f/6P/o/+n/6//t/+7/7//w//D/8P/v/+//7//v/+//7//w//H/8P/x//H/8P/y
//P/8//0//b/9//3//j/9//4//j/+f/8//3//v//////AQACAAMABgAJAAkADAALAA0A
DwARABUAFwAZABsAIAAjACYAKQAqACwALgAuADIANQA3ADkAOgA7ADwAPAA5ADkAOQA4
ADgANQA0ADIALgAsACoAKAAoACUAIgAfAB4AHQAbABgAFQAVABMAEQAQABAADwAQAA0A
DAAMAAsACgAKAAkACAAFAAMAAwACAAMAAgABAAEAAAD///7//v///////v/+//7//v/+
////AAAAAAEAAQD//wEAAgACAAMABQAHAAkACQAIAAgABwAHAAgACAAIAAoADAAMAAsA
CQAKAAoACgAMAAwADAAMAAkACQAJAAkABwAHAAcABwAHAAcABgAGAAUABQAFAAUABwAH
AAcACAAGAAcABwAHAAgABgAGAAYABgAIAAgACAAIAAgACQAJAAkABgACAP7//v/+//z/
+//7//z//P/7//r/+P/3//b/9f/1//X/9P/0//T/9P/z//P/9v/2//b/9P/0//P/8v/w
//D/7//v/+//7//t/+3/7f/v/+//7v/u/+z/6//r/+v/6//r/+v/6//q/+r/6v/q/+r/
6v/q/+r/6v/q/+r/6v/q/+r/6f/p/+n/7P/q/+3/8P/2/wAADAAYACIAKgA2AEcAUABO
AEcAPAA2ADgAOgA2ADkAOAAgAPP/vf+M/1z/Lv8X/yL/O/9R/2f/gP+V/6T/s/+9/8j/
0f/Y/97/4v/j/+f/6P/q/+r/6//r/+z/7P/u/+//8P/w/+//8P/w//D/8v/z//T/9f/z
//P/9P/1//b/9//3//b/9v/3//f/+P/4//n/+f/6//v//P/8//3//v///wAAAQABAAMA
BAAFAAYACQAJAAwACwANAA8AEQAVABcAGQAbAB0AHwAhACMAJQAoACsALAAuADEAMwA1
ADQANQA2ADYANgA3ADgAOAA1ADEALwAsACwAKgAoACYAJAAhAB4AGwAYABcAFQASABIA
EwASABEADQAMAAoACgAJAAgACAAHAAYABgAFAAQABQADAAMAAgADAAIAAQABAAAA///+
//7//f/9//z//P/8//z//P/9//z//P/9//3//f///wAAAAABAAMABQAHAAYABgAHAAcA
CQAKAAoACgAIAAoACgAJAAsADAAMAAwADAAMAAwADAALAAsACwALAAsACwALAAsACQAJ
AAgACAAJAAkACQAJAAkACQAJAAoACAAKAAoACgAKAAoACgAKAAoACgALAAsACwAMAAgA
BAAEAAIAAAD/////AAAAAP///v/+//3//P/7//n/+f/4//j/+v/6//n/+f/8//z//P/6
//j/9//2//T/9P/z//P/8//x/+//7//v//H/8f/w//D/8P/v/+//7//v/+//7//v/+7/
7v/u/+7/7v/u/+7/7v/u/+7/7v/u/+7/7v/t/+3/7//u/+7/7//y//b//v8KABQAHgAq
ADQAQwBQAFIASQA+ADQALgAwADIAMQA0ACoACQDX/6b/ev9O/yf/Gv8v/0f/Xf92/43/
nv+t/7v/xv/L/9T/3P/g/+X/5//o/+r/6v/t/+3/7v/u/+//8f/z//T/8//0//T/9P/1
//X/9f/1//X/9f/2//f/+P/5//n/+P/4//n/+f/6//z//f/9//7///8AAAAAAQACAAMA
BAAFAAUABwAIAAkACAALAAsADgARABMAFQAXABkAGwAdAB8AIAAjACYAKQArAC4AMQAy
ADQANwA5ADsAPAA9AD4APgA/AD8APwA+AD4AOwA6ADgANAAyADAALgAuACsAKAAlACIA
IQAfABwAGwAbABkAFwAVABQAEgASABMAEgASABEAEAAQAA8ADgANAAsACwAKAAsACgAJ
AAkABgAFAAQABAAFAAUABAAEAAQABAAEAAUABAAEAAUABQAFAAcACAAIAAgACQAKAAsA
DAAMAA0ADQAPABAAEAAQABAAEgASABEAEwAUABQAFAASABIAEgASABMAEwATABMAEQAR
ABEAEQAPAA8ADgAOABEAEQARABEAEQARAA8ADgAOAA4ADgAOABAAEAAQABAADgAPAA8A
DwAOAAoABgAGAAQAAgABAAEAAgACAAEAAAD+//3//P/7//3//f/8//z//P/8//v/+//6
//r/+v/4//j/9//2//T/9P/z//P/8//z//H/8f/x//H/8f/w//D/7v/t/+3/7f/t/+3/
7f/t/+7/7v/u/+7/7P/s/+z/7P/s/+z/7P/s/+z/7P/r/+v/6//q/+r/7//2//z/BgAS
AB4AKgAyADwASwBQAE4ARwA6ADYAOgA8AEAARwA+ABoA6/+3/4T/VP8q/x//MP9L/2H/
ef+O/5//rv+7/8H/yv/R/9j/3P/i/+f/5//o/+r/6v/r/+v/7P/s/+z/7f/u/+7/7//w
//D/8P/x//H/8f/x//H/8f/y//P/9P/1//X/9P/0//X/9f/2//b/9//3//j/+//8//z/
/f/+////AAABAAEAAwAEAAUABwALAAwAEAAPABEAEwAVABkAGwAdAB8AIAAjACYAKQAt
ADAAMwA0ADYAOQA7AD0APgA/AEAAQAA9AD0APQA8ADoANwA2ADQAMgAwAC4ALAAsACkA
JgAjACAAHwAdABoAGQAZABcAFQARABAADgAOAA8ADgAOAA0ACgAKAAkACAAHAAUABQAE
AAMAAgABAAEAAgABAAAAAAD//////v/+//7//v/+////AAAAAAEAAQABAAMABAAEAAQA
BQAGAAcACAAIAAkACQAJAAoACgAKAAwADgAOAA0ADQAOAA4ADgAOAA4ADgAOAAsACwAL
AAsACQAJAAkACQAJAAkACAAIAAkACQAJAAkACwAJAAcACgAKAAoACgAKAAoACAAIAAgA
CAAIAAkACQAJAAgABAAAAAAA/v/8//v/+//8//z/+//6//r/+f/4//f/9//3//b/9v/4
//j/9//3//b/9v/2//T/9P/z//L/8P/w/+//7//v/+//7f/t/+3/7f/t/+z/7P/s/+v/
6//r/+n/6f/p/+n/6v/q/+r/6v/o/+j/6P/o/+r/6v/q/+r/6P/o/+f/5//r/+r/6v/v
//T/+v8CAA4AGgAiAC4AOgBFAEwATABJAEAAQABEAEYATgBZAE4AKgD7/8X/kP9Y/y7/
If8y/0v/Yf93/4z/m/+q/7f/v//K/9H/1v/e/+T/4//j/+T/5v/m/+v/6//s/+z/7P/t
/+7/7v/t/+7/7v/u//H/8f/x//H/8f/x//L/8//2//f/9//2//j/+f/5//r/+//7//r/
+v/9//7//v///wAAAQACAAMAAwAFAAYABwAKAA0ADQAQAA8AEQATABUAGQAbAB0AHwAg
ACMAJgApACwAMAA0ADYAOAA7AD0APwBAAEEAQgBCAEEAQQBBAEAAPAA5ADgANgA2ADQA
MgAwAC4AKwAoACUAIgAhAB8AHAAbABsAGQAXABMAEgAQABAAEQAQABAADwAMAAwACwAK
AAkABwAHAAYABwAGAAUABQACAAEAAAAAAAEAAQAAAAAAAgACAAIAAwACAAIAAwADAAUA
BwAIAAgABgAHAAgACQAMAAwADQANAA0ADgAOAA4ADAAOAA4ADQANAA4ADgAOAAwADAAM
AAwADQANAA0ADQALAAsACwALAAkACQAIAAgACQAJAAkACQAJAAkACQAKAAoACQAKAAgA
CAAIAAgACAAIAAgACAAKAAsACwALAAkABAD///7//v/8//v/+//+//7//f/8//r/+f/4
//f/+f/5//j/+P/4//j/9//3//j/+P/4//b/9v/1//T/8v/w/+//7//v//H/7//v/+//
7f/t/+z/7P/s/+v/6//r/+v/6//r/+v/6v/q/+r/6v/q/+r/6v/q/+z/7P/s/+z/6v/q
/+n/6f/t/+z/7v/x//T//P8IABIAHAAkADAAQgBPAFIAUgBNAEYARgBMAEwAUgBZAEwA
JADx/7v/hv9Q/yj/If8y/0v/Yf93/4z/nf+u/7v/w//K/9H/2P/a/97/4f/j/+T/5v/m
/+v/6//s/+z/6v/r/+z/7P/t/+7/7v/u//H/8f/x//H/7//v//D/8f/y//P/8//y//L/
8//z//T/9v/3//f/+P/5//r/+v/7//z//f/+/////f///wAAAQAEAAcABwAKAAsADQAP
ABEAFQAXABkAGwAeACEAJAAnACkALAAvADAAMgA1ADcAOQA4ADkAOgA6ADkAOQA5ADgA
NgAzADIAMAAuACwAKgAoACYAIwAgAB0AGgAZABcAFAAVABUAEwARAA8ADgAMAAwACQAI
AAgABwAGAAYABQAEAAMAAQABAAAA///+//3//f/+//3//P/8//3//f/8//z/+v/6//r/
+//9//7/AAABAP//AQACAAIABAAFAAYABwAIAAgACQAJAAkACgAKAAoACgAMAAwACwAL
AAwADAAMAAoACgAKAAoACwALAAsACwAJAAkACQAJAAcABwAGAAYACAAJAAoACwALAAkA
CQAMAAoACgAKAAoACAAIAAgACAAKAAsACwALAAgABAAAAAAA/v/8//v/+//8//z/+//6
//r/+f/4//f/9//3//b/9v/4//j/9//3//j/+P/4//b/9P/z//L/8P/y//H/8f/x//H/
7//v/+//7//v/+7/7v/s/+v/6//r/+3/7f/t/+3/7P/s/+z/7P/s/+z/7P/s/+r/6v/q
/+r/6v/q/+n/6f/t/+z/7P/v//L/9P/6/wYAFgAiACoANABDAFAAVgBRAEgAPAA6AD4A
OgA7AD4AMgALANX/ov90/0L/Hf8a/zH/R/9b/3b/i/+c/63/vf/E/8v/1P/a/97/4//l
/+b/6P/o/+v/6//s/+z/7P/t/+7/7v/v//D/8P/w//P/8//z//P/8f/x//L/8//0//X/
9f/0//b/9//3//j/+P/5//n/+v/7//z//P/9//7///8AAAEAAQADAAQABQAIAAsACwAO
AA4ADwAQABEAFQAXABkAGwAdAB8AIQAjACcAKgAtAC4AMAAzADUANwA4ADkAOgA6ADsA
OwA7ADoAOAA1ADQAMgAwAC4ALAAqACgAJQAiAB8AHgAdABsAGAAZABkAFwAVABEAEAAO
AA4ADwAOAA4ADQAMAAwACwAKAAkABwAHAAYABQAEAAMAAwAAAP///v/+///////+//7/
/P/8//z//f/+//7//////wEAAwAEAAQAAgADAAQABQAGAAYABwAHAAcACAAIAAgACgAM
AAwACwAJAAoACgAKAAoACgAKAAoACQAJAAkACQAHAAcABwAHAAkACQAIAAgACQAJAAkA
CQAJAAkACgAIAAgACAAIAAoACgAKAAoACAAJAAkACQAIAAQAAAAAAP7//P/7//v//P/8
//v/+v/6//n/+P/3//f/9//2//b/9v/2//X/9f/2//b/9v/0//T/8//y//D/7v/t/+3/
7f/t/+v/6//r/+3/7f/s/+z/7P/r/+v/6//p/+n/6f/p/+r/6v/q/+r/6v/q/+r/6v/q
/+r/6v/q/+r/6v/p/+n/6f/q/+z/7//0//r/AAAMABoAJAAqADYARQBQAE4ASQA+ADIA
LgAwADAAMwA0AB4A9f/F/5T/Zv86/x3/IP85/1P/a/+C/5X/pv+1/7//xv/P/9b/3P/i
/+X/5//o/+r/6v/t/+3/7v/u/+7/7//w//D/8//0//T/9P/1//X/9f/1//X/9f/2//f/
9v/3//f/9v/4//n/+f/6//r/+//7//z//f/+//7///8AAAEAAgADAAMABQAGAAcACAAL
AAsADgANAA8AEQATABcAGQAbAB0AHgAhACQAJwAnACoALQAuADAAMwA1ADcAOAA5ADoA
OgA5ADkAOQA4ADgANQA0ADIAMAAuACwAKgAoACUAIgAfABwAGwAZABYAFwAXABUAEwAP
AA4ADAAMAA0ADAAMAAsACgAKAAkACAAFAAMAAwACAAMAAgABAAEAAAD///7//v/9//3/
/P/8//7//v/+////AAAAAAEAAQABAAMABAAEAAIAAwAEAAUABgAGAAcABwAJAAoACgAK
AAgACgAKAAkACwAMAAwADAAMAAwADAAMAAkACQAJAAkACQAJAAkACQAHAAcABgAGAAkA
CQAJAAkADQALAAoACgAKAAoACgAIAAgACAAIAAgACQAJAAkACAAEAAAAAAAAAP7//f/9
//z//P/7//r//P/7//r/+f/3//f/9v/2//j/+P/3//f/+v/6//r/+P/3//X/8//w//L/
8f/x//H/8f/v/+//7//x//H/8P/w//D/7//v/+//7f/t/+3/7f/t/+7/7//w/+7/7v/u
/+7/7v/u/+7/7v/w//D/7//v/+3/7P/u//H/9P/8/wQADgAaACYALgA6AEcAUABSAE8A
RgA8AEAARABGAE0ATgA2AAsA2f+o/3b/RP8n/yr/Qf9X/2//iP+d/6z/u//D/8r/0//a
/+D/5P/n/+v/7P/u/+7/7//v//D/8P/w//H/8v/y//P/9P/0//T/9f/1//X/9f/3//f/
+P/5//j/+f/5//j/+v/7//v//P/8//3//f/+////AAAAAAEABAAFAAYABwAFAAcACAAJ
AAwADwAPABIAEQATABUAFwAbAB0AHwAhACIAJQAoACsALQAwADMANAA4ADsAPQA/AEAA
QQBCAEIAQQBBAEEAQABAAD0APAA6ADcANAAxAC4ALgArACgAJQAiACEAHwAcABsAGwAZ
ABcAFQAUABIAEgARABAAEAAPAA4ADgANAAwACwAJAAkACAAHAAYABQAFAAYABQAEAAQA
BAADAAEAAAACAAIAAgADAAQABAAFAAUABQAHAAgACAAIAAkACgALAAoACgALAAsADAAO
AA8AEAAQABIAEgARAA8AEAAQABAAEAAQABAAEAARABEAEQARAA8ADwAPAA8ADQANAAwA
DAANAA0ADQANAA8ADQAOAA4ADgAOAA4ADAAMAAwADAAOAA8ADwAPAAwACAAEAAQABAAC
AAEAAQAAAAAA///+//7//f/8//v/+//7//r/+v/6//r/+f/5//r/+v/6//j/9v/1//T/
8v/0//P/8//z//X/8//z//P/8f/x//D/8P/y//H/8f/x/+//7//v/+//8P/w//D/8P/w
//D/8P/w/+7/7v/u/+7/8P/w/+//7//v/+7/8P/x//T/+v8CAAoAGAAmAC4AOABJAFQA
VABRAEwAQgBEAEoASgBRAFYAQAAXAOX/sv9+/0j/Jf8m/z3/Vf9t/4L/lf+k/7X/w//M
/9P/2v/g/+T/6f/r/+z/7v/u//H/8f/y//L/8v/z//T/9P/z//T/9P/0//X/9f/1//X/
9//3//j/+f/4//n/+f/4//r/+//7//z//v//////AAD//wAAAAABAAQABQAGAAcABwAJ
AAoACwAMAA8ADwASABMAFQAXABkAGQAbAB0AHwAkACcAKgAtADEANAA3ADgAOgA9AD8A
QQBCAEMARABEAEMAQwBDAEIAQAA9ADwAOgA2ADQAMgAwADAALQAqACcAJAAjACEAHgAd
AB0AGwAZABcAFgAUABQAEwASABIAEQAOAA4ADQAMAAsACQAJAAgABwAGAAUABQAEAAMA
AgACAAMAAwACAAIAAgACAAIAAwAEAAQABQAFAAcACQAKAAoACgALAAwADQAOAA4ADwAP
ABEAEgASABIAEAASABIAEQATABQAFAAUABIAEgASABIADwAPAA8ADwAPAA8ADwAPAA8A
DwAOAA4ADQANAA0ADQAPABEAEQAQAA4ADgAOAA4ADgAOAA4ADgAOAA8ADwAPAA0ACAAD
AAIAAQAAAAAAAQACAAIAAQAAAP7//f/8//v/+//7//r/+v/6//r/+f/5//r/+v/6//j/
+P/3//b/9P/2//X/9f/1//P/8f/x//H/8f/x//D/8P/w/+//7//v/+//7//v/+//7v/u
/+7/7v/w//D/8P/w/+//7v/t/+z/7v/u/+3/7f/v//D/8v/z//j/AAAKABgAJAAsADQA
QABRAFYAUgBPAEgASABMAEwAUgBbAEoAIgDx/7v/hP9Q/yr/I/84/0//Zf99/5T/o/+w
/7//yf/Q/9X/3P/i/+b/6f/p/+r/7P/s/+//7//w//D/7v/v//D/8P/z//T/9P/0//P/
8//z//P/8//z//T/9f/2//f/9//2//j/+f/5//r//P/9//3//v/9//7//v///wAAAQAC
AAMABQAHAAgACQAIAAsACwAOABEAEwAVABcAFwAZABsAHQAhACUAKQAtAC0AMAAzADQA
OAA7AD0APwA+AD8AQABAAD0APQA9ADwAPAA5ADgANgA0ADIAMAAuACoAJwAkACEAIAAf
AB0AGgAbABsAGQAXABMAEgAQABAADQAMAAwACwAMAAwACwAKAAkABwAHAAYABQAEAAMA
AwACAAEAAAAAAAMAAwACAAIAAgACAAIAAwAEAAQABQAFAAUABwAIAAgACAAJAAoACwAL
AAoACgAJAAsADAAMAAwADAAOAA4ADQAMAAwACwAKAAwADAAMAAwACwALAAsACwAJAAkA
CQAJAAsACwAKAAoACQAJAAkACQAJAAkACQAKAAgACAAIAAgACgAKAAoACgAKAAsACwAL
AAwACAAEAAQAAgAAAP/////+//7//f/8//z/+//6//n/+f/5//j/+P/4//j/9//3//r/
+v/6//j/9v/1//T/8v/w/+//7//v//H/7//v/+//7f/t/+z/7P/u/+3/7f/t/+v/6//r
/+v/6v/q/+r/6v/s/+z/7P/s/+z/7P/s/+z/6v/q/+n/6f/p/+j/6P/r//L/9v/+/wgA
FAAgACgAMABBAFAAUgBLAEYAPAA4ADoAOAA1ADgALgALANX/pP90/0T/H/8a/y//R/9d
/3T/i/+c/6v/uf/G/83/0v/a/+D/5f/n/+j/6v/q/+3/7f/u/+7/7v/v//D/8P/x//L/
8v/y//X/9f/1//X/8//z//T/9f/2//f/9//2//j/+f/5//r/+v/7//v//P/9//7//v//
//7///8AAAEAAgAFAAcACQAJAAsACgAMAA8AEQATABUAFwAZABsAHQAeACEAJAAnACcA
KgAtAC4AMgA1ADcAOQA8AD0APgA+ADsAOwA7ADoAOgA3ADYANAAyADAALgAsACgAJQAi
AB8AIAAfAB0AGgAZABkAFwAVABMAEgAQABAAEQAQABAADwANAAwACgAIAAkABwAHAAYA
BQAEAAMAAwACAAEAAAAAAAEAAQAAAAAAAAAAAAAAAQACAAIAAwADAAEAAwAEAAQABAAF
AAYABwAKAAoACwALAA0ADgAOAA4ADAAOAA4ADQANAA4ADgAOABAAEAAQABAADQANAA0A
DQALAAsACwALAA0ADQAMAAwADQANAA0ADQANAA0ADwAQAA4ADgAOAA4ADgAOAA4ADgAO
AA8ADwAPAAwACAAEAAQAAgAAAP////8AAAAA///+//z/+//6//n/+//7//r/+v/4//j/
9//3//r/+v/6//j/9v/1//T/8v/0//P/8//z//P/8f/x//H/8f/x//D/8P/u/+3/7f/t
/+//7//v/+//7P/s/+z/7P/u/+7/7v/u/+z/7P/s/+z/7v/u/+3/7f/t/+7/8P/z//b/
/P8EABIAIgAsADIAPgBNAFIATABFADwAMgAwAC4ALgAzACwAEADh/7H/hP9W/yz/G/8q
/0X/W/9x/4r/nf+q/7n/w//K/9X/3v/g/+L/5f/p/+r/7P/s/+//7//w//D/8P/x//L/
8v/z//T/9P/0//P/8//z//P/9P/1//f/+f/6//v/+//6//z//f/9//7//v//////AAAB
AAIAAgADAAQABQAGAAcABwAJAAoACwAMAA8ADwASABMAFQAXABkAHQAfACEAIwAlACcA
KQArAC8AMgA1ADYAOAA7AD0APwBAAEEAQgBCAEEAQQBBAEAAPAA5ADgANgA0ADIAMAAu
ACwAKQAmACMAIgAhAB8AHAAdAB0AGwAZABcAFgAUABQAFQAUABQAEwAQABAADwAOAA0A
CwALAAoACQAIAAcABwAGAAUABAAEAAUABQAEAAQABgAGAAYABwAGAAYABwAHAAcACQAK
AAoACgALAAwADQAOAA4ADwAPABEAEgASABIAEgAUABQAEwATABQAFAAUABQAFAAUABQA
EwATABMAEwATABMAEwATABUAFQAUABQAEwATABUAFwAWABUAFAATABIAFAAUABQAFAAU
ABUAFQAVABIADgAKAAoACgAIAAcABwAGAAYABQAEAAYABQAEAAMAAwADAAIAAgACAAIA
AQABAAQABAAEAAIAAAD///7//P/8//v/+//7//v/+f/5//n/+f/5//j/+P/4//f/9//3
//f/9//3//f/9v/2//b/9v/0//T/9P/0//b/9v/2//b/9P/0//P/8//z//T/9P/3//z/
AAAIABQAIAAsADQAPgBNAFoAWgBVAEwAQgBCAEIAQgBJAE4AOgARAOH/rv9+/1D/Lf8s
/0P/W/9x/4r/n/+s/7n/x//S/9n/4P/k/+r/7f/v//D/8v/y//X/9f/2//b/+P/5//r/
+v/7//z//P/8//3//f/9//3//f/9//7////+///////+/wAAAQABAAIAAgADAAMABAAH
AAgACAAJAAoACwAMAA0ADQAPABAAEQAUABcAFwAaABsAHQAfACEAIwAlACcAKQAuADEA
NAA3ADkAPAA/AEAAQgBFAEcASQBMAE0ATgBOAEsASwBLAEoASgBHAEYARABAAD4APAA6
ADgANQAyAC8AMAAvAC0AKgAnACcAJQAjACEAIAAeAB4AHwAeAB4AHQAaABoAGQAYABcA
FQAVABQAEwASABEAEQAQAA8ADgAOAA0ADQAMAAwADgAOAA4ADwAQABAAEQARAA8AEQAS
ABIAFAAVABYAFwAWABYAFwAXABkAGgAaABoAGgAcABwAGwAbABwAHAAcABwAHAAcABwA
GwAbABsAGwAZABkAGQAZABkAGQAYABgAGQAZABkAGQAbABsAGwAcABoAGQAZABkAGwAb
ABsAGwAdAB4AHgAcABoAFwAUABEAEQAOAA0ADQAMAAwADAAKAAoACgAKAAoACAAIAAcA
BgAGAAcABwAHAAoACgAIAAcABQAFAAQABAADAAMAAgACAAEAAQABAAEAAQABAAAA/v/+
//7//v/+//7//v/+//7//v/+//7//P/8//z//P/8//z//P/8//7//v/+//7//P/8//z/
/P/8/w==
         </WaveFormData>
      </LeadData>
      <LeadData>
         <LeadByteCountTotal>10000</LeadByteCountTotal>
         <LeadTimeOffset>0</LeadTimeOffset>
         <LeadSampleCountTotal>5000</LeadSampleCountTotal>
         <LeadAmplitudeUnitsPerBit>4.88</LeadAmplitudeUnitsPerBit>
         <LeadAmplitudeUnits>��V</LeadAmplitudeUnits>
         <LeadHighLimit>2147483647</LeadHighLimit>
         <LeadLowLimit>268435456</LeadLowLimit>
         <LeadID>V3</LeadID>
         <LeadOffsetFirstSample>0</LeadOffsetFirstSample>
         <FirstSampleBaseline>0</FirstSampleBaseline>
         <LeadSampleSize>2</LeadSampleSize>
         <LeadOff>FALSE</LeadOff>
         <BaselineSway>FALSE</BaselineSway>
         <ExcessiveACNoise>FALSE</ExcessiveACNoise>
         <MuscleNoise>FALSE</MuscleNoise>
         <LeadDataCRC32>735672946</LeadDataCRC32>
         <WaveFormData>
5f/l/+X/5f/j/+P/4v/g/+L/4v/i/+L/4v/h/+H/4f/h/+H/4f/h/+H/4P/g/+D/4P/g
/+D/4P/g/+D/4P/g/9//3//f/93/4P/m/+3/8//8/wQACgAVACUAOgBQAGoAhACnANMA
+AAdATwBRAEvAf0AsQBZAPn/o/9z/23/cv96/4f/lP+d/6b/s/+6/7//x//N/8//0v/W
/9b/1//X/9j/2f/a/9v/2//b/93/3f/d/9z/3P/d/9//3//f/9//4P/i/+L/4//j/+P/
5P/l/+X/5//o/+j/6P/o/+j/6P/q/+r/6v/q/+z/7f/u/+7/7v/x//P/8//0//P/9f/4
//j/+v/8//7/AAABAAMABAAGAAkACwANABEAFAAYABsAHgAfACMAJgAoAC0ALgAwADIA
MAAxADIAMgA0ADIAMQAyAC8ALgAsACoAJgAkACIAIAAgAB8AHAAaABgAGAAYABUAFAAT
ABEAEQAOAA0ACwALAAoACAAHAAcABgAEAAEAAQD+//3//P/7//z/+//6//n/+f/4//f/
9v/z//P/9f/1//X/9P/0//T/9f/1//b/9//1//b/9//4//j/+f/7//z//P/8//z//P/+
/////////wIAAgADAAMABAAEAAQABAAGAAYABgAGAAYABQAFAAUABQAEAAQABAACAAIA
AQABAAEAAQD//////////wAAAAD//wEAAAD+//7//v/+//7//P/8//z//P/+/wEAAQAD
AAEAAAD+//7//P/5//n/+f/5//n/+P/3//b/9f/1//P/8//0//T/8v/y//H/8f/w//H/
8P/v/+7/6//q/+n/6P/p/+j/6P/o/+X/5f/l/+X/5f/l/+T/4v/i/+L/4v/i/+T/4//j
/+P/4f/h/+H/4f/h/+D/4P/g/+D/4P/g/+D/4P/g/+D/4P/h/+H/4f/j/+b/6v/v//P/
+v8CAAoAFwApAEAAVABsAIwAtQDfAAYBKQFGAU4BNQH7AK8AVQD3/6H/df9x/3r/gv+N
/5r/o/+q/7P/uv/B/8f/zf/R/9T/2P/Z/9n/2P/Y/9v/3P/d/93/3f/f/9//3//e/97/
3//h/+H/4f/h/+L/5P/k/+X/5f/l/+b/5//n/+n/6v/q/+r/6v/q/+r/7P/s/+z/7P/u
/+//8P/w//D/8f/z//P/9P/1//f/+v/6//z//v8AAAIAAwAFAAYACAALAA0ADwATABYA
GgAdACAAIQAlACgAKgAvADAAMgA0ADYANwA4ADgANwA0ADIAMgAvAC4ALAAqACgAJgAk
ACIAIgAhAB4AHAAYABgAGAAVABIAEQAPAA8ADgANAAsACwAMAAoACQAJAAgABgADAAMA
AgABAAAA///+//3//P/7//v/+v/5//j/9//3//n/+f/3//b/9v/2//n/+f/6//v/+f/6
//v//P/8//3///8AAAIAAgACAAIABAAFAAUABQAIAAgACQAJAAoACgAKAAoACgAKAAoA
CgAMAAsACwALAAoACAAHAAYABgAGAAUABQADAAMAAQABAAMAAwAEAAQABQAFAAQAAgAC
AAIAAgACAAIAAgACAAIAAgAFAAUABwAFAAQAAgACAAAA/f/9//3//f/9//z/+//6//n/
+f/3//n/+v/6//j/9v/1//X/9P/1//T/8//y//H/8P/v/+7/7//u/+7/7v/s/+v/6v/p
/+v/6//q/+j/6P/o/+j/6P/o/+f/5//n/+f/5//n/+f/5//m/+b/5v/k/+T/5P/k/+T/
5P/k/+T/4//h/+X/5//q//D/9//9/wIACAAQACEAMwBKAGQAggCkAMsA9QAYATsBUgFO
AScB5QCRADcA1f+N/3P/d/9+/4b/k/+e/6f/sP+7/8L/x//N/9P/1//Y/9j/3P/d/93/
3v/d/97/3//f/9//4f/h/+H/5P/k/+X/5//l/+X/5f/m/+j/6P/p/+n/6v/q/+r/6f/q
/+z/7f/u//D/8P/w//L/8P/w//D/8v/1//b/9v/2//f/+f/5//r/+//9/wAAAAAAAAIA
BAAGAAsADQAOABAAEwAVABcAGwAcACAAIwAmACcAKwAuADAANQA2ADgAOgA4ADkAOgA6
ADkANgA0ADQAMwAyADAALgAsACoAKAAmACQAIwAgAB4AGgAaABoAFwAVABUAFAAVABMA
EQAOAA0ADgAMAAsACwAKAAgABQAFAAQAAwACAAEAAAD///7//f/9//z/+//6//f/9//5
//n/+//6//r/+v/5//n/+v/7//3//v///wAA/////wAAAAACAAIAAgACAAYABwAHAAcA
BgAGAAcABwAKAAoACgAKAAgACAAIAAgACAAHAAcABwAHAAYABgAGAAUABAACAAEAAgAD
AAIAAwABAAEAAgACAAQAAgACAAIAAgAAAAAAAAAAAAAAAwADAAUAAgAAAP3//P/8//n/
+f/5//n/+f/4//f/9v/1//X/8//z//T/9P/y//T/8//z//L/7//u/+3/7P/t/+z/6//q
/+n/6P/o/+j/5f/l/+X/5f/l/+X/5P/i/+L/4v/i/+L/5P/j/+P/4//h/+H/4f/h/9//
3v/e/97/4P/g/+D/4P/g/+D/4P/g/9//3//d/9//4v/o/+3/9f/8/wIACAATACcAPABQ
AGYAhACpANEA9AATAS4BNgEjAfEApwBNAO3/kf9f/13/av9y/33/iv+V/6D/rf+2/7v/
w//L/83/0P/U/9b/1//X/9j/2f/a/9v/2//b/93/3f/d/9z/3P/d/9//4P/h/+L/5P/j
/+L/4v/h/+X/5v/n/+f/5//o/+j/6P/o/+j/6P/q/+z/7P/s/+7/7f/u/+7/7v/v//H/
8f/y//P/9f/4//j/+v/8//7/AAADAAUABgAIAAkACwANABEAFgAaAB0AIAAjACcAKgAs
AC8AMAAyADQANQA3ADkAOgA2ADIALwAuACsAKgAoACYAJQAkACMAIgAfAB0AGQAWABYA
FgAWABMADgANAAsACwAKAAkABwAHAAYABAADAAMABAACAP/////+//3//P/7//j/9//2
//X/9f/0//P/8v/x//H/8//z//P/8v/y//L/8//z//T/9f/1//b/9//4//r/+//9//7/
/v/+//7//v8AAAEAAQABAAMABAAGAAcABgAGAAYABgAEAAQABAAEAAQAAwADAAMAAwAC
AAIAAgACAAIAAQABAAEAAQABAAEAAAD+//7//v/+//7//v/+//7//P//////AQD///7/
/P/8//r/9//3//f/9//3//b/9f/2//X/9f/z//H/8v/y//D/8P/v/+//7v/v/+7/7f/s
/+n/6P/n/+b/4//i/+L/4v/h/+H/4f/h/+P/4//i/+D/3v/e/97/3v/g/9//3//f/93/
3f/d/93/3//e/97/3v/c/9z/3P/c/9z/3P/c/9z/3//d/9v/2//e/+D/5f/v//b//P8C
AA0AGwAsAEAAUgBoAIUAqwDQAPMAEgEoASkBCQHLAH0AJwDJ/3v/Wf9c/2j/cf+A/4v/
lP+h/67/tf+7/8P/yf/M/87/0v/T/9P/1P/X/9j/2f/Z/9n/2//b/9v/2v/a/9v/3f/f
/9//3//g/+D/4P/h/+H/4f/i/+P/4//l/+b/5v/m/+j/6P/o/+r/6v/q/+r/7P/t/+7/
7v/u/+//8f/x//L/8//1//j/+P/6//z//v8AAAMABQAGAAgACwANAA8AEwAUABgAGwAe
ACMAJwAqACwALwAwADIANAA0ADUANgA2ADYANAAzADQAMQAwAC4ALAAqACgAJgAkACAA
HwAcABoAFgAWABYAEwASABEADwAPABAADwANAA0ADAAKAAkACQAIAAYAAwADAAIAAQAA
AP///P/7//r/+f/5//j/9//2//X/9f/3//f/9//2//b/9v/1//X/9v/3//n/+v/7//z/
/P/9////AAAAAAAAAAAAAAMABQAGAAcABgAGAAcABwAIAAgACAAIAAkACgALAAwACgAJ
AAkACQAJAAgACAAIAAgACAAHAAcACQAHAAcABgAEAAQABAAEAAQABAAEAAQABgAJAAkA
CwAGAAQAAQAAAAAA/f/9//3//f/9//z/+//6//n/+f/3//X/9v/2//T/9v/1//X/9P/x
//D/7//u/+//7v/t/+z/6//q/+r/6v/n/+f/5//n/+n/6f/o/+b/5v/m/+b/5v/k/+P/
4//j/+P/4//j/+P/4//i/+L/4v/i/+L/4v/i/+L/4v/i/+L/4f/f/9//5f/o/+z/8//7
/wAACAAQABsALwBGAFwAdACSALkA4QAGASkBQgFCASMB5wCXADsA3f+P/23/bf96/4T/
j/+Y/6H/rP+3/77/w//L/8//0//W/9j/2P/Z/9n/2v/b/9z/3f/d/93/3//f/9//4P/g
/+H/4//j/+P/4//k/+b/5v/n/+f/5//o/+n/6f/p/+r/6v/q/+z/7P/s/+7/7v/u/+7/
8P/x//L/8v/y//P/9f/1//b/+f/7//7//v/+/wAAAgAEAAcACQAKAAwAEQATABUAGQAa
AB4AIQAkACcAKwAuADAAMwA0ADYAOAA2ADcAOAA4ADkANgA0ADQAMQAwAC4ALAAsACoA
KAAmACIAIQAeABwAGgAaABoAFwASABEADwAPABAADwANAA0ADAAKAAkACQAIAAYAAwAD
AAQAAwACAAEA/v/9//z/+//9//z/+//6//f/9//5//n/+f/4//j/+P/5//n/+v/7//n/
+v/7//z//v///wEAAgACAAIAAgACAAQABQAFAAUABgAGAAcABwAIAAgACAAIAAgACAAI
AAgACAAHAAcABwAHAAYABgAGAAgACAAHAAcACQAFAAMABQAGAAQABAAEAAQAAgACAAIA
AgACAAUABQAHAAQAAgD///7//v/7//v/+//9//3//P/7//j/9//3//X/9f/2//b/9P/2
//X/9f/0//H/8P/v/+7/7f/s/+v/6v/p/+j/6P/o/+f/5//n/+f/5//n/+b/5P/m/+b/
5v/m/+b/5f/l/+X/4//j/+P/4//h/+D/4P/g/+H/4v/j/+T/4v/i/+L/4v/j/+P/4f/l
/+j/7P/x//f//P8CAAwAGwAtAEQAXAB2AJYAvwDnAA4BMwFOAVABMQH1AKUASQDp/5v/
d/93/4D/iv+V/5z/p/+w/7n/wP/H/83/0//X/9r/2P/a/9v/2//c/93/3v/f/9//3//h
/+H/4f/i/+L/4//l/+X/5f/l/+b/5P/k/+X/5f/p/+r/6//r/+v/7P/s/+z/7P/s/+z/
7v/w//D/8P/y//P/9P/0//T/9f/3//f/+P/5//v//v/+/wAAAgAEAAYACQALAAwADgAP
ABEAEwAXABsAIAAkACgAKQAtADAAMgAzADQANgA4ADoAOwA8ADwAOgA2ADMAMgAwADAA
LwAuACwAKgAoACYAIgAhAB4AHAAcABwAHAAZABYAFQATABMAFAATABEAEQAOAAwACwAL
AAwACgAHAAcABgAFAAQAAwAAAP///v/9/////v/9//z/+//7//3//f/9//z//P/8////
//8AAAEAAAAAAAAAAAACAAMABQAGAAYABgAGAAYACAAJAAkACQAKAAoACwALAAsACgAJ
AAgACgAKAAoACgAKAAkACQAJAAcABgAGAAYACAAIAAcABwAHAAcABQAFAAUABQAGAAQA
BAAEAAQABAAEAAQABAAGAAkACQALAAcABAAAAP7//v/7//v/+//9//3//P/7//r/+f/5
//f/9//4//j/9v/2//X/9f/0//P/8v/x//D/8f/w/+//7v/s/+r/6f/o/+n/6f/p/+n/
6f/p/+j/5v/m/+b/5v/m/+j/5//n/+f/5f/l/+X/5f/l/+T/5P/k/+T/5P/k/+T/4v/i
/+L/4v/j/+X/5f/n/+j/7v/z//f//P8GABAAHwA1AEoAYgB+AKAAyQDxABYBNwFQAUwB
JQHlAJMANQDX/5H/df91/3z/hv+R/5z/pf+w/7v/wv/H/83/0f/T/9b/2v/b/9v/2v/a
/93/3v/f/9//3//h/+H/4f/g/+D/4f/j/+P/4//j/+T/5P/k/+X/5f/n/+j/6f/p/+f/
6P/o/+j/6//s/+3/8P/u/+7/7v/w//H/8v/y//L/8//1//X/9v/3//n//P/8//7/AAAC
AAQABwAJAAoADAARABMAFQAZABwAIAAjACYAJwArAC4AMAAxADIANAA2ADYANwA4ADgA
NQAyADAAMAAvAC4ALAAqACgAJgAkACIAHgAdABoAGAAWABYAFgATABAADwANAA0ADgAN
AAsACwAIAAYABQAFAAYABAABAAEA/v/9//z/+//8//v/+v/5//n/+P/3//b/8//z//X/
9f/2//b/9//4//f/9//4//n/+f/6//v//P/8//3///8AAAAAAAAAAAAAAgADAAMAAwAE
AAQABQAFAAQABAAEAAQABAAEAAQABAADAAEAAAD//wEAAAAAAAAAAAAAAP////8BAP//
//8AAAAAAAAAAAAA///+//3//P/8//////8BAAAA/v/7//r/+P/1//X/9f/1//X/9P/z
//T/8//z//H/7//w//D/7v/w/+//7//u/+3/7P/r/+r/5//m/+X/5P/j/+L/4v/i/+P/
4//j/+P/4f/h/+D/3v/e/97/3v/e/97/3f/d/93/3f/d/93/3f/f/97/3v/e/97/3v/e
/97/3P/c/9z/3P/d/93/2//d/+D/4P/j/+v/9v/+/wQACwAbADAARgBcAHYAlQC9AOQA
AwEgATQBMQEJAcUAbwATALf/cf9Z/2L/bP9x/4D/jf+Y/6X/sP+3/7v/w//H/8r/zv/Q
/9H/0f/S/9X/1v/X/9f/1f/X/9f/1//Y/9j/2f/b/93/3f/d/97/3v/e/9//3//h/+L/
4//j/+H/4v/i/+L/5P/k/+T/5v/m/+b/5v/o/+f/6P/o/+j/6v/t/+7/8P/x//P/9v/2
//b/+P/6//z///8BAAIABAAHAAkACwAPABIAFgAZABwAIQAlACgAKgAtAC4AMAAyADIA
MwA0ADQAMQAuACwALAApACgAJgAkACIAIAAeABwAGgAZABYAFAASABIAEgAPAAoACQAH
AAcABgAFAAMAAwACAAAA/////wAA/v/7//v/+v/5//j/9//1//P/8f/v//D/8P/w//D/
7f/t/+//7//x//D/8P/w//H/8f/y//P/8f/y//P/9P/1//f/+v/8//r/+v/6//r//v//
///////+//7//////wAAAAAAAAAAAAAAAAAAAAD+//3//f/9//3//P/8//z//v/+//3/
/f/7//v//P/8//z//P/8//r/+v/6//r/+P/7//v//f/8//r/9//2//T/8f/x//H/8//z
//L/8f/w/+//7//t/+3/7v/u/+z/7P/r/+v/6v/n/+b/5f/k/+X/5P/j/+L/4f/g/+D/
4P/d/93/3f/d/9//3//e/9z/3P/c/9z/3P/c/9v/2//b/9v/2//b/9v/2//a/9r/2v/a
/9r/2v/a/9r/2v/a/9r/1//Z/9n/2//e/+L/5//t//b//P8CAAsAHQAwAEYAXgB4AJUA
uwDgAAMBHgEsAR0B8QCrAFcA/f+l/2f/Vf9g/27/ef+G/5H/nP+n/7D/t/+//8P/x//M
/9D/0P/R/9H/0v/T/9T/1f/V/9X/1//X/9f/2v/a/9v/3f/d/93/3f/e/+D/4P/h/+H/
4v/i/+L/4f/j/+T/5P/k/+b/5v/m/+j/6P/o/+j/6v/r/+z/7P/s/+//8f/x//L/8f/z
//b/9v/4//r//P/+/wMABQAGAAgACwANAA8AEwAWABoAHQAgACMAJwAqACwALwAwADIA
NAAyADMANAA0ADUAMgAwADAALQAsACoAKAAmACQAIgAgABwAGwAYABYAFAAUABQAEQAQ
AA8ADQANAAoACQAHAAcACAAGAAUABQACAAAA/f/9//z/+//6//n/+P/3//b/9f/1//T/
8//y//H/8f/z//P/9f/0//T/9P/1//X/9v/3//f/+P/5//r/+v/7//3//v8AAAAAAAAA
AAAAAQABAAEABAAEAAUABQAGAAYABgAGAAQABAAEAAQAAgABAAEAAQADAAIAAgACAAIA
AgABAAEABQABAAAAAAAAAAAAAAD+//7//v/+//7/AQABAAMAAgAAAP3//P/8//n/+f/5
//n/+f/4//f/+P/3//f/9f/0//T/8//w//L/8f/x//D/7//u/+3/7P/r/+r/6f/o/+X/
5P/k/+T/5f/l/+X/5f/l/+X/5P/i/+L/4v/i/+L/4v/h/+H/4f/h/+H/4f/h/9//3v/e
/97/4P/g/+D/4P/i/+L/4v/i/9//3f/d/9//5P/o/+3/8//6/wAABgARACEANgBMAGQA
gACjAMsA9AAZATYBQgE1AQkBwwBtABEAtf95/2n/cP94/4P/kv+d/6j/sf+2/73/xf/L
/8//0v/U/9j/2f/Z/9r/2f/a/9v/2//b/93/3f/d/97/3v/f/+H/4f/h/+H/4v/i/+L/
4//j/+X/5v/n/+f/5//o/+j/6P/o/+j/6P/q/+z/7P/s/+7/8f/y//L/8v/z//X/9f/2
//f/+f/8//z//P/+/wAAAgAHAAkACgAMAA8AEQATABcAGgAeACEAJAAlACkALAAuADMA
NAA2ADgANgA3ADgAOAA4ADYANQA2ADIAMAAtACoAKgAoACYAJAAiACEAHgAcABgAGAAY
ABUAFAATABEAEQAQAA8ADQANAAoACAAHAAcACAAGAAMAAwACAAEAAAD///7//f/8//v/
+//6//n/+P/3//f/+f/5//v/+v/6//r/+f/5//r/+//9//7///8AAP////8AAAAAAQAC
AAMABAAGAAcABwAHAAYABgAHAAcABgAGAAYABgAIAAgACAAIAAgABwAHAAcABwAGAAYA
BgAGAAYABQAFAAcABQAIAAcABgAFAAQAAgACAAIAAgACAAUABQAHAAQAAgD///7/AAD9
//3//f/7//v/+v/5//r/+f/5//f/9f/2//b/9P/0//P/8//y//P/8v/x//D/7f/s/+v/
6v/p/+j/6P/o/+f/5//n/+f/5//n/+b/5P/k/+T/5P/k/+T/4//j/+P/4//j/+P/4//j
/+L/4v/i/+L/4v/i/+L/4v/i/+L/4v/h/+H/3//h/+T/6P/r//H/+P8AAAgAEQAjADYA
SgBiAIAAoQDJAPQAFwE4AUoBPwEVAdEAfQAfAMH/gf9t/3T/fv+H/5T/nf+m/7H/uv/B
/8f/z//T/9T/1v/Y/9n/2f/a/9v/3P/d/93/3f/f/9//3//g/+D/4f/j/+P/4//j/+T/
5v/m/+f/5//n/+j/6f/p/+n/6v/q/+r/7P/s/+z/7v/u/+7/7v/w//H/8v/y//L/8//1
//X/9v/3//n//P/8/wAAAgAEAAYABwAJAAoADAAPABEAEwAXABwAIAAjACYAKQAtADAA
MgAzADQANgA4ADgAOQA6ADoAOQA2ADQANAAxADAALgAsACoAKAAmACQAIgAhAB4AHAAY
ABgAGAAVABMAEwASABMAEAAPAA0ADQAMAAoACQAJAAoACAAFAAUAAgABAAAA///+//3/
/P/7//v/+v/5//j/9//3//n/+f/7//r/+v/6//v/+//8//3//f/+////AAAAAAEAAwAE
AAYABgAGAAYABgAHAAcABwAIAAgACQAJAAgACAAIAAgABgAGAAYABgAIAAcABwAHAAkA
CAAIAAgABgAGAAUABQAHAAcABwAGAAQABAAEAAQAAgACAAIAAgADAAcACAALAAcABAAA
AP7/AAD9//3//f/9//3//P/7//j/9//3//X/9f/2//b/9P/0//P/8//y//P/8v/x//D/
7f/s/+v/6v/r/+r/6v/q/+n/6f/p/+n/6f/p/+j/5v/m/+b/5v/m/+T/4//j/+P/5f/l
/+X/5f/l/+T/5P/k/+L/4v/i/+L/4v/i/+L/4v/j/+P/4//j/+j/7P/z//n/AAAGAA4A
HQAzAEoAYAB8AJ4AxwDxABYBNwFOAUgBIQHhAI8AMQDT/4v/b/91/37/hP+R/57/p/+w
/7n/wv/H/83/0f/T/9b/2P/a/9v/2//c/93/3v/f/9//3//h/+H/4f/i/+L/4//l/+X/
5f/l/+b/5v/m/+f/5//n/+j/6f/p/+v/7P/s/+z/7v/u/+7/8P/w//D/8P/y//P/9P/0
//T/9//5//n/+v/5//v//v/+/wIABAAGAAgACQALAAwADgASABUAGAAdAB4AIgAlACgA
KwAvADIANAA3ADgAOgA8ADoAOwA8ADwAOwA4ADYANgAzADIAMAAuACoAKAAmACQAIAAf
ABwAGgAZABoAGwAZABQAEwARABEAEAAPAA0ADQAMAAoACQAJAAgABgADAAMAAgABAAAA
///+//3//P/7//3//P/7//r/+f/5//v/+//5//j/+P/4//n/+f/6//v//f/+////AAD+
////AQACAAIAAgACAAIABAAFAAUABQAEAAQABQAFAAYABgAGAAYABgAGAAYABgAEAAMA
AwADAAMAAgACAAIAAgACAAEAAQD/////AQACAAAAAAAAAAAAAAAAAAAAAAD+/wEAAQAD
AAIAAAD9//z/+v/3//f/9//3//f/9v/1//b/9f/1//P/8f/y//L/8P/w/+//7//u/+//
7v/t/+z/6//q/+n/6P/n/+b/5v/m/+X/5f/l/+X/5P/j/+H/3v/g/+D/4P/g/+D/3//f
/9//3//f/9//3//f/97/3v/e/97/3v/e/97/3v/e/97/3v/d/9v/2f/d/+D/5P/p/+//
+P/+/wIABwAXAC4ARABaAHIAkwC5AOAAAwEcATABLwENAckAdQAbAL3/c/9b/2D/bP93
/4L/i/+W/6H/rP+3/7//w//H/8z/0P/S/9P/0//U/9f/2P/Z/9n/2f/b/9v/2//c/9z/
3f/f/9//3//f/+D/3v/e/9//3//h/+L/4//j/+X/5v/m/+b/6P/o/+j/6v/o/+j/6P/q
/+v/7P/s/+z/7f/v/+//8P/x//P/9v/2//j/+v/8//7/AwAFAAYACAAJAAsADQARABYA
GgAdACAAIwAnACoALAAvADAAMgA0ADIAMwA0ADQANQAyADAAMAAtACwAKgAoACQAIgAg
AB4AHAAbABgAFgAUABQAFAARAAwACwAJAAkACgAJAAcABwAEAAIAAQABAAAA/v/7//v/
+v/5//j/9//0//P/8v/x//P/8v/x//D/7//v//H/8f/x//D/8P/w/+//7//w//H/8f/y
//P/9P/2//f/+f/6//z//P/8//z//v////////8AAAAAAQABAAAAAAAAAAAAAAAAAAAA
AAAAAP///////wEAAAAAAAAA/v/+//3//f/////////+//z//P/8//z//P/8//z//P/6
//3//f////z/+v/3//b/9P/x//H/8f/z//P/8v/x/+7/7f/t/+v/7f/u/+7/7P/s/+v/
6//q/+v/6v/p/+j/5v/k/+L/4P/h/+D/4P/g/9//3//f/9//4f/h/+D/3v/d/9z/2//a
/9z/2//b/9v/2//b/9v/2//d/9z/3P/c/9r/2v/a/9r/2v/a/9r/2v/b/9n/2//d/+L/
5P/p/+//+P8AAAQAEQAjADgATABkAH4AoQDHAOoACwEiASQBDQHXAIkAMwDZ/4f/W/9X
/2T/bv95/4j/k/+c/6n/sv+5/8H/x//J/8z/zv/Q/9H/0f/S/9X/1v/X/9f/1//Z/9n/
2f/a/9r/2//d/93/3f/d/97/4P/g/+H/4f/j/+T/5f/l/+P/5P/k/+T/5v/m/+b/6P/q
/+r/6v/s/+3/7v/u/+7/7//x//H/8v/z//X/+P/4//j/+v/8//7/AgAFAAcACgANAA8A
EQAVABgAHAAfACIAJwArAC4AMAAxADIANAA2ADYANwA4ADgANQAyADAAMAAtACwAKgAo
ACgAJgAkACIAHwAdABkAFgAUABQAFAARABAADwANAA0ADAALAAkACQAGAAQAAwADAAQA
AgD//////P/7//r/+f/4//f/9v/1//X/9P/z//L/8f/x//P/8//z//L/8v/y//P/8//0
//X/9f/2//f/+P/6//v//f/+//7//v/+//7/AAABAAEAAQACAAIAAwADAAYABgAGAAYA
BgAGAAYABgAFAAMAAgABAAIAAgADAAQAAgAAAAEABQAEAAMAAgABAAAAAgACAAIAAgAA
AAMAAwAFAAIAAAD9//z//P/5//n/+f/5//n/+P/3//b/9f/1//P/8//0//T/8v/y//H/
8f/w//H/8P/v/+7/6//q/+n/6P/n/+b/5v/m/+X/5f/l/+X/5f/l/+T/4v/i/+L/4v/i
/+D/3//f/9//4f/h/+H/4f/f/97/3v/e/+D/4P/g/+D/3v/e/97/3v/d/93/3f/f/+L/
5v/p//H/+v/+/wQADQAfADQASABgAHoAmwDBAOYACQEqATwBMwELAckAcwAXAL//ff9l
/2z/dv+B/5D/mf+g/6v/tv+9/8P/yf/L/9D/1P/U/9X/1f/W/9n/2v/b/9v/2//d/93/
3f/e/97/3//h/+H/4f/h/+L/5P/k/+X/5f/l/+b/5//n/+f/6P/o/+j/6v/q/+r/7P/u
/+7/7v/w/+//8P/w//D/8f/z//P/9P/3//n//P/8//7/AAACAAQABwAJAAoADAAPABEA
EwAXABwAIAAjACYAJwArAC4AMAA1ADYAOAA6ADgAOQA6ADoAOwA4ADYANgAzADIAMAAu
ACoAKAAmACQAJAAjACAAHgAaABoAGgAXABQAEwARABEAEAAPAA0ADQAMAAoACQAJAAoA
CAAFAAUAAgABAAAA///+//3//P/7//v/+v/5//j/9//3//n/+f/5//j/+P/4//f/9//4
//n/+f/6//v//P/8//3///8AAAIAAgACAAIABAAFAAUABQAGAAYABwAHAAgACAAIAAgA
CAAIAAgACAAIAAcABwAHAAcABgAGAAYABgAGAAUABQAHAAcABQAFAAMAAwAEAAQAAwAD
AAIAAgAEAAYABgAGAAMAAgABAAAA/f/8//z/+//7//v/+f/5//j/+P/4//n/+f/4//f/
9//3//f/9v/2//T/8//z//L/7//t/+z/6//r/+v/6v/q/+v/6v/p/+n/6f/q/+r/6P/o
/+j/6P/m/+b/5v/m/+j/6P/o/+j/5//m/+X/5P/k/+T/5P/k/+b/5v/m/+b/5P/k/+T/
5P/j/w==
         </WaveFormData>
      </LeadData>
      <LeadData>
         <LeadByteCountTotal>10000</LeadByteCountTotal>
         <LeadTimeOffset>0</LeadTimeOffset>
         <LeadSampleCountTotal>5000</LeadSampleCountTotal>
         <LeadAmplitudeUnitsPerBit>4.88</LeadAmplitudeUnitsPerBit>
         <LeadAmplitudeUnits>��V</LeadAmplitudeUnits>
         <LeadHighLimit>2147483647</LeadHighLimit>
         <LeadLowLimit>268435456</LeadLowLimit>
         <LeadID>V4</LeadID>
         <LeadOffsetFirstSample>0</LeadOffsetFirstSample>
         <FirstSampleBaseline>0</FirstSampleBaseline>
         <LeadSampleSize>2</LeadSampleSize>
         <LeadOff>FALSE</LeadOff>
         <BaselineSway>FALSE</BaselineSway>
         <ExcessiveACNoise>FALSE</ExcessiveACNoise>
         <MuscleNoise>FALSE</MuscleNoise>
         <LeadDataCRC32>14247103</LeadDataCRC32>
         <WaveFormData>
6f/o/+j/6P/m/+X/5f/l/+X/5f/l/+X/4//j/+P/4//j/+L/4v/i/+T/5P/j/+P/4//j
/+P/4//j/+P/4//j/+X/5f/h/97/4P/i/+T/6P/s//D/9f/9/wwAJABAAGIAiAC5AO4A
GgFFAWQBbAFdATUB9ACkAE0AAwDX/8j/wf+8/77/wP/B/8b/zP/P/9D/1v/a/9z/3f/g
/97/3//f/9//3v/f/9//3//h/+H/4//k/+T/5P/k/+X/5v/m/+b/5//p/+n/6f/p/+j/
6v/q/+r/6v/r/+z/7f/v/+//7//v/+7/7v/v/+//8f/x//H/8f/y//T/9f/1//b/9//5
//r//P/9//3///8BAAIAAwADAAYACQALAA8AEAATABcAGQAdAB8AIgAkACgAKQAqACwA
LQAuAC8ALwAwAC8ALwAwAC8ALgAuACwAKAAnACQAIwAiACIAIAAgAB0AHQAcABsAGgAY
ABgAFwAUABMAEgASAA8ADgANAAsACgAJAAgABwAGAAQAAwADAAMAAAD////////9//3/
/f/7//v/+//7//z//P/8//z/+v/6//z//P/7//v//f/+//z//v//////AQABAAEAAwAD
AAQABAAEAAcABwAHAAcABwAIAAgACQAHAAcABgAGAAYABgAGAAYABgAGAAcACAAIAAcA
BgAFAAYABQAFAAUABAAEAAUABQAFAAcABQAEAAIAAgACAAIAAQABAAAA//8BAAMABAAF
AAcABQADAAIAAQAAAP////8AAAAA/v/+//3//P/7//r/+v/7//v/+//7//n/+P/1//P/
8//z//H/7v/t/+z/7P/s/+v/6//r/+n/6P/o/+j/6P/n/+f/5//n/+f/5//n/+f/5//n
/+f/5f/k/+T/5P/k/+T/4//j/+X/5f/l/+X/5f/l/+X/5f/l/+P/4f/i/+T/5v/m/+b/
6P/u//X///8QACgAQgBkAI4AwQD0ACABSQFmAW4BWwEtAegAmgBFAP//1f/K/8X/wP/C
/8T/xf/G/8j/y//O/9T/2P/a/9v/3P/a/9v/2//b/9z/3f/d/93/3f/d/9//4P/g/+D/
4P/h/+L/4v/i/+P/5f/l/+X/5f/k/+b/5v/m/+b/5//o/+n/6f/p/+n/6f/s/+z/7f/t
/+//7//v/+//8P/y//P/8//y//P/9f/2//r/+//7//3//v8AAAIAAwACAAUABwALAA4A
EQAVABcAGQAbAB4AIAAmACcAKAAqAC0ALgAvAC8ALwAtACwALAArACoAKgAoACYAJQAi
ACEAHwAeABsAGgAZABkAGAAXABQAEgASABEAEAAPAA4ADgANAAwACwAJAAgABwAGAAUA
BgAEAAMAAwADAAAA/////////f/9//3//f/9//3//f/6//r/+v/6//z//P/+//7//f/9
////AAAAAAIAAwADAAMAAwADAAUAAwAEAAQABAAGAAcACAAJAAkACgAKAAsACwALAAoA
CgAKAAoACgAKAAcABgAGAAYABwAHAAcABwAEAAMAAwADAAQABAAFAAUABQAFAAUABAAE
AAQABAAEAAIAAwADAAMABQAHAAgACQALAAkABwAGAAUABAADAAMAAgACAAAAAAABAAAA
///+//7//////////f/7//r/9//3//f/9//1//T/8//y//L/8v/x//H/8f/w/+7/7f/s
/+3/7f/u/+//7f/t/+3/7f/r/+v/6//r/+3/7P/s/+z/7P/s/+v/6//p/+n/6f/p/+n/
6f/p/+n/6f/n/+f/5v/m/+r/7v/w//D/9P/7/wkAGgA0AFgAfgCqANsADAE2AVkBcAFu
AU8BGQHQAIAALQDx/9X/0P/H/8L/xP/I/8n/zP/Q/9P/2P/a/9z/4P/h/+D/4P/h/+H/
4f/i/+P/4//j/+P/4//l/+b/6P/o/+j/6f/p/+j/5//n/+n/6f/p/+n/6f/q/+n/6P/p
/+v/7f/v/+//7//v/+//7v/u/+//7//x//H/8f/x//L/9P/1//X/+P/5//v//P/8//3/
/f///wIABAAGAAcACgANAA8AEwAVABcAGgAbAB8AIQAkACYALAAtAC4AMAAvADAAMQAx
ADEALwAuAC4ALQAsACwAKgAqACkAJgAlACMAIgAfAB4AHAAbABkAFwAVABQAFQAVABIA
EQAQABAADwAOAA0ACwAIAAcABgAFAAYABAADAAMABQACAAEAAQD///3//f/9//z/+//6
//n/+f/6//v//P/7//r/+//6//r/+//+/wAA//8AAAAA//////////8BAAIABAAFAAYA
BQAFAAUABQAFAAYABgAHAAcABwAGAAYABgAGAAYABgAFAAQABAAEAAQAAwACAAEAAwAD
AAQABQAAAAIAAwAHAAgABwAGAAUABAACAAMAAwADAAEAAwAEAAUABwAFAAMAAgABAAAA
/////wAAAAD+//7//f/8//v/+v/4//n/+f/5//v/+f/4//X/8//z//P/8f/y//H/8P/w
/+7/7f/t/+3/7P/q/+n/6P/m/+X/5f/l/+X/5f/l/+X/5//n/+f/5//l/+T/5P/k/+L/
4v/h/+H/4//j/+P/4//j/+P/4//j/+P/4//f/+D/5P/m/+j/6v/s/+7/8f/7/wwAIgA+
AF4AiAC7AO4AGgE/AVwBZgFXAS0B6gCYAD8A8f/D/7j/t/+0/7L/tP+3/7r/wP/H/8r/
zv/S/9T/1f/W/9j/2f/Z/9n/2v/b/9v/2//b/9v/3f/e/9z/3P/c/93/3//g/+H/4//i
/+H/4P/f/+H/5P/l/+b/5P/l/+b/5//n/+f/5//n/+j/6P/p/+n/6f/p/+n/6f/o/+r/
6//r/+7/7//x//L/9P/1//X/9//6//z//v////7/AQADAAcACgANABEAEwAXABkAHAAe
ACIAIwAkACYAKgAsAC4ALwAtACkAJgAkACMAIgAiACAAHwAfAB0AHQAZABgAFQAUABUA
FQAUABMADwAMAAsACQAGAAUABAAEAAMAAgABAP//AAD///7//f/8//r/+f/5//f/9P/z
//P/8f/v/+//7//x//H/8f/x/+7/7v/u/+7/8P/w//L/8v/z//P/9f/2//T/9v/3//f/
9f/1//X/9//5//r/+v/6//7///8AAAEAAAAAAP///////////v/+//7//v/+//7////+
//7//v/+//3//P/7//z//f/9//3/+v/4//j/+P/4//j/+f/5//n/+f/7//z//f////3/
+//6//f/9v/1//X/9v/2//T/9P/0//T/9P/0//L/8//z//P/8//x//D/7f/r/+v/6//p
/+j/5//m/+b/4v/h/+H/4f/h/+D/4P/g/+D/3//f/9//3//f/9//3//f/9//3//f/93/
3P/c/9z/3v/e/93/3f/d/93/3f/d/9z/2//a/9n/3//d/9n/2P/a/9r/3v/i/+T/5v/r
//P//v8QACYAQABiAI8AwgDyAB0BQgFYAVsBQwEOAcYAdQAfANn/tv+v/6z/qv+s/6//
sP+0/73/wP/C/8j/zP/P/9D/0P/R/9H/0f/U/9X/1f/V/9f/1//Z/9r/2P/Y/9j/2f/a
/9r/2v/b/9v/2//b/9v/3P/e/97/3v/e/9//4P/h/+H/4f/h/+H/4P/g/+H/4f/l/+X/
5f/l/+T/5v/n/+f/6P/p/+v/7P/w//H/8f/z//b/+P/6//v//P///wEABQAHAAkADAAN
ABIAFQAZABwAIAAhACIAJAAjACQAJQAlACYAJQAlACYAIwAiACIAIAAgAB8AHAAbABcA
FgATABIAEAAPAA0ACwAKAAgACAAHAAcABwAHAAgABgAEAAIA//8AAP///v/9//z/+v/5
//n/9//0//P/8//z//H/8f/x//H/8f/x//H/8P/w//D/8P/w//D/8v/y//H/8f/z//T/
9v/4//n/+f/5//n/+f/7//3//v/+//7//f/9//3//f///wAAAAABAAMAAwACAAIAAAAA
AAAAAAD///7//v/+/wEAAQABAAEAAAD//////P/+//7//v/+//z//f/9//3///8BAAIA
AwACAP///P/6//v/+v/5//n/+v/6//j/+P/1//T/8//y//L/8//z//P/9f/z//L/7//r
/+v/6//p/+r/6f/o/+j/5v/l/+X/5f/j/+L/4v/i/+T/4//j/+P/4f/h/+H/4f/f/9//
3//f/+H/4P/g/+D/4P/g/9//3//f/9//3//f/93/3f/d/93/3f/b/9v/3v/e/97/5P/m
/+b/6v/x//v/DAAmAEYAbACUAMcA+AAkAUkBYAFiAUsBGQHSAIAALQDp/8f/vv+7/7j/
uP+4/7n/vv/E/8f/yv/Q/9T/1P/V/9b/1v/X/9f/1//Y/9n/2f/Z/9n/2f/b/9z/3v/e
/97/3//e/97/3v/f/9//3//f/9//4P/i/+L/4v/i/+P/5P/l/+X/5f/l/+X/6P/o/+n/
6f/p/+n/6f/p/+r/7P/t/+3/8P/x//P/9P/0//X/9f/3//r//P/+////AgAFAAcACwAM
AA8AEwAVABkAGwAeACAAJgAnACgAKgApACoAKwArAC0AKwAqACoAKQAoACgAJgAmACUA
IgAhAB8AHgAbABoAFwAXABYAFQASABAAEAAPAA4ADQAMAAwACwAKAAkABwAEAAMAAgAB
AAIAAAD//////f/6//n/+f/7//n/+f/5//f/9//3//f/+P/4//j/+P/4//j/+v/6//j/
9//4//j/+v/8//3//f/9//3//f///wEAAgACAAIAAwADAAMAAwADAAQABAAFAAMAAwAC
AAIAAgACAAIAAgABAAAAAAAAAAMAAwADAAMABAABAP//AQACAAIAAgACAAIAAAABAAEA
AQABAAMABAAFAAMAAQD///7////+//3//f/+//7//P/8//v/+v/5//j/+P/5//n/+f/3
//X/9P/x/+//7//v/+3/7P/r/+r/6v/q/+n/6f/p/+f/5v/m/+b/5v/l/+X/5f/l/+X/
5f/l/+P/4//j/+P/4//i/+L/4v/g/+D/3//f/+D/4f/i/+P/4f/h/+H/4f/j/+H/3//i
/+L/5P/k/+T/5v/q//P///8QACgARgBqAJQAxwD4ACIBRwFiAWYBUQEfAdoAiAA1APX/
0//I/8X/wP/A/8D/wf/E/8b/y//Q/9T/2P/a/9v/2v/Y/9n/2f/Z/9r/2//b/9v/2//b
/93/3v/e/97/3v/f/+L/4v/i/+P/4f/h/+H/4f/k/+b/5v/m/+T/5f/m/+f/5//n/+f/
5//q/+r/6//r/+3/7f/t/+3/7P/u/+//7//y//P/9f/2//b/9//3//n//P/+/wAAAQAC
AAUABwALABAAEwAXABkAGwAdACAAIgAmACcAKAAqAC0ALgAvAC8ALgArACkAKAApACgA
KAAmACYAJQAiACEAHQAcABkAGAAXABcAFgAVABQAEgASABEAEAAPAA4ADgALAAoACQAH
AAgABwAGAAUABAACAAEAAQD///z/+//7//v/+f/5//n/+f/5//n/+f/6//r/+v/6//r/
+v/8//z/+//7//3//v/+/wAAAQABAAMAAwADAAUABAAEAAMAAgADAAMAAwADAAEAAgAC
AAMABQAFAAQABAACAAIAAgACAAMAAgACAAIAAwADAAMAAwACAAEAAQABAAIAAAACAAAA
AAAAAAAAAAABAAEAAQADAAUABgAHAAUAAwABAAAA///+//3//f/+//7//P/8//v/+v/5
//j/+P/5//n/+f/5//f/9v/z//P/8//z//H/8P/v/+7/7v/q/+n/6f/p/+f/5v/m/+b/
6P/n/+f/5//l/+X/5f/l/+X/5f/l/+X/5//m/+b/5v/k/+T/4//j/+H/4f/h/+H/4f/h
/+H/4f/h/+P/5f/k/+T/5v/o/+b/5v/u//X/AwAWADAATgByAKAA0wACASwBTwFoAWgB
SQEVAcwAegApAO//z//G/8H/vP++/8D/wf/G/87/z//Q/9T/1v/Y/9v/3P/b/9v/2v/Z
/9v/3f/e/9//3f/d/9//4P/e/97/3v/f/+D/4P/g/+H/4f/h/+H/4f/k/+b/5v/m/+X/
5f/l/+X/5v/n/+j/6f/q/+r/6//r/+v/6//r/+v/6v/s/+3/7f/u/+//8f/y//b/9//3
//n//P/+/wAAAQAEAAcACQANABAAEwAXABkAGwAdACAAIgAkACUAJgAoACsALAAtAC0A
LAApACcAJgAnACYAJgAkACIAIQAeAB0AGQAYABUAFAATABMAEgARABAADgAOAA0ACgAJ
AAgACAAFAAQAAwABAAMAAwADAAMA///8//r/+f/6//j/+P/5//n/9//3//f/9v/1//T/
8//z//T/9f/2//X/9P/1//T/9P/1//j/+v/4//r/+//7//n/+f/5//v//f/+//7//v//
////////////AAAAAAEA//////7//v/9//z/+//6//r/+v/7//z//f/9//3//f/8//v/
+f/6//v//P/9//7/+//7//r/+f/5//v//P/9/////f/7//r/9//2//X/9f/2//b/9P/0
//X/9P/z//L/8P/x//H/8f/z//H/8P/t/+n/6f/p/+f/5v/l/+T/5P/i/+H/4f/h/+P/
4v/i/+L/4P/f/9//3//d/93/3f/d/93/3f/d/93/3f/c/9z/3P/e/97/3f/d/9v/2//b
/9v/2//b/9v/2//d/93/2//c/9z/3P/a/97/5P/q/+3/8f/+/xIALABMAHIAnwDSAAAB
JwFIAVwBWwE9AQIBtABfAA8A0/+6/7X/sP+q/6z/r/+0/7r/wf/C/8T/yP/M/83/zv/P
/9H/0v/T/9b/1//X/9f/1v/V/9b/1v/Y/9j/2P/Z/9r/2v/a/9v/2//b/9v/2//e/+D/
4P/g/9//3//f/9//3f/d/93/3f/g/+D/4f/h/+P/4//j/+P/5P/m/+f/5//q/+v/7f/u
/+7/7//v//H/9P/2//j/+f/6//3///8DAAgACwAPABEAFwAZABwAHgAgACEAIgAkACcA
KAApACkAJwAlACQAJAAhACAAIAAeABwAGwAYABcAFQAUABEAEAAPAA8ADgANAAkABgAF
AAMABAADAAIAAgABAAAA///9//z/+//6//n/+v/4//f/9//0//D/7v/t/+7/7f/u/+//
7v/t/+z/6//r/+z/7f/u/+7/7v/w//D/7//v//H/8v/0//b/9//3//X/9f/1//f/+f/6
//r/+v/5//n/+f/5//n/+v/6//v/+//7//r/+v/4//j/+P/4//f/9v/2//b/+f/5//n/
+f/2//f/9v/2//b/9v/2//T/9f/1//X/8//1//b/9//5//f/9f/0//H/8P/v/+//8v/y
//D/8P/t/+z/6//q/+z/7f/t/+3/6//p/+j/5f/j/+P/4//h/+D/3//e/97/3P/b/9v/
2//a/9j/1//W/9n/2f/a/9v/1//X/9f/1//V/9X/1f/V/9X/1P/U/9T/1v/W/9X/1f/V
/9X/1f/V/9X/1f/V/9X/0//V/9X/1P/U/9b/2P/c/+D/4P/j/+v/+v8OACwATAByAKEA
0gACASsBSAFUAUsBJwHqAJ4ASQD5/8P/rP+r/6j/qP+s/6//sv+4/73/wP/E/8j/yv/L
/87/zv/P/8//z//Q/9H/0f/R/8//z//R/9L/0v/S/9L/0//W/9b/1v/X/9n/2f/Z/9n/
2P/a/9r/2v/a/9v/3P/d/9//3//f/9//4P/g/+H/4f/h/+H/4f/h/+T/5v/n/+f/5v/n
/+n/6v/u/+//7//x//T/9v/4//n/+v/9////AwAGAAkADQAPABMAFQAYABoAHgAfACAA
IgAjACQAJQAlACMAIQAgACAAIQAgACAAHgAcABsAGAAXABUAFAARABAADwAPAA4ADQAI
AAYABgAFAAYABQAEAAQAAwACAAEA///8//v/+v/5//j/9v/1//X/8//w/+//7//x/+//
7//v/+7/7f/s/+v/7f/u/+//8P/u/+7/8P/w/+//7//x//L/8v/0//X/9f/3//f/9//5
//f/+P/4//j/+//7//v/+//7//z//P/9//v/+//6//r/+v/6//r/+v/5//j/+P/4//v/
+//7//v//v/7//r/+v/6//r/+v/4//n/+f/5//n/+//8//3////9//v/+v/3//b/9f/1
//b/9v/0//T/9P/0//T/9P/x//H/8P/v//H/7//u/+v/6f/p/+n/5//m/+X/5P/k/+D/
3//f/9//3//e/97/3v/g/9//3//f/9v/2//b/9v/2//b/9v/2//b/9r/2v/a/9r/2v/Z
/9n/2//b/9v/2//c/93/3v/f/9v/2f/X/9r/3P/e/97/4P/i/+T/5//z/wIAFAAwAFAA
dgCnANoADAE1AVIBXgFVATMB9gCsAFcACwDV/77/t/+y/7D/tP+5/7z/wP/B/8T/yv/O
/9L/0//U/9b/1//X/9f/1//X/9b/1f/X/9f/2f/a/9r/2v/a/9v/3P/c/9z/3f/d/93/
3f/d/+D/4v/i/+L/4v/j/+T/5f/j/+P/4//j/+b/5v/n/+f/6f/p/+n/6f/q/+z/7f/t
/+7/7//x//L/9P/1//X/9//6//z//v///wAAAwAFAAkADAAPABMAFQAXABkAHAAeACQA
JQAmACgAKQAqACsAKwAtACsAKgAqACgAJgAlACIAIgAhAB4AHQAdABwAGQAYABUAFQAU
ABMAEAAOAA4ADQAMAAsACgAKAAcABgAFAAMABAADAAIAAQAAAP7//f/9//3/+v/5//n/
+f/3//f/9//3//f/9//3//j/+P/4//j/+P/4//r/+v/7//v//f/+//v//P/8//v//P/9
//7/AQADAAQABAAEAAMAAwADAAMAAQACAAIAAwAFAAUABAAEAAQABAAEAAQAAwACAAIA
AgADAAMAAwADAAQAAQAEAAMAAgABAAAA/v////////8BAAMABAAFAAUAAwABAAAAAQAA
AP/////+//7//P/8//v/+v/5//j/+P/5//n/+f/5//f/9v/z//P/8//z//H/7//t/+v/
6v/o/+f/5//n/+n/6P/o/+j/5v/l/+X/5f/l/+X/5f/l/+X/5f/l/+X/5//m/+b/5v/k
/+T/4//j/+P/4//j/+P/5f/l/+X/5f/j/+H/3//g/+L/4v/k/+T/6P/s//H/+f8IABwA
MgBQAHgApQDYAAoBNQFWAWYBYQFBAQgBvgBpABkA3//K/8P/wP++/8D/v//A/8b/y//O
/9L/1P/W/9f/2P/a/9v/2//b/9z/3f/d/93/2//b/93/3v/e/97/3v/f/+L/4v/i/+P/
4//j/+P/4//k/+b/5v/m/+T/5f/m/+f/6f/p/+n/6f/q/+r/6//r/+3/7f/t/+3/7v/w
//H/8f/y//P/9f/2//j/+f/5//v//P/+/wAAAQAEAAcACQANABAAEwAXABkAHwAhACQA
JgAoACkAKgAsAC0ALgAvAC8AMQAvAC4ALgArACoAKgAoACYAJQAiACEAIQAgAB0AHAAZ
ABkAGAAXABYAFAAUABMAEAAPAA4ADgANAAwACwAJAAoACQAIAAcABgAEAAMAAwADAAAA
/////////f/9//3/+//7//v/+//8//z//P/8//z//P/+//7//////wEAAgAAAAIAAwAD
AAUABQAFAAcABwAIAAgACAAJAAkACQAJAAcACAAIAAkACAAHAAUABAAFAAYABwAIAAcA
BgAGAAYABQAFAAUABQAGAAkACQAGAAQABAAEAAQAAgADAAMAAwAEAAcACQALAAoABwAE
AAIAAwACAAEAAQACAAIAAAAAAP///v/9//z/+v/7//v/+//7//n/+P/1//X/9f/1//P/
8v/x//D/8P/u/+3/7f/t/+3/7P/s/+z/7v/t/+3/7f/p/+n/6f/p/+f/5//n/+f/6f/o
/+j/6P/q/+r/6f/p/+f/5//n/+f/6f/p/+n/6f/n/+f/5f/k/+b/6P/q/+z/8P/0//v/
BwAcADYAUgB4AKQA1wAIATIBWQFwAWwBTQEZAdAAfAAtAO//0f/K/8f/wv/E/8j/yf/K
/9D/1f/Y/9r/3P/e/9//4P/i/+P/4//j/+L/4//j/+P/4//j/+X/5v/m/+b/5v/n/+r/
6v/q/+v/6f/p/+n/6f/q/+z/7P/s/+z/7f/u/+//8f/x//H/8f/x//D/8P/v//P/8//z
//P/9P/2//f/9//6//v//f/+/wAAAQABAAMABQAGAAcABwALAA8AEgAXABgAGwAfACEA
JQAnACoALAAvAC8ALwAwADMANAA1ADUANQAzADIAMgAwAC4ALQAqACoAKQAmACUAIQAg
AB0AHAAdAB0AHAAbABgAFgAWABUAFAATABIAEgARABAADwANAAoACQAIAAcACAAGAAUA
BQADAAAA/////wEA///////////////////8//z//P/8//z//P/+//7//////wEAAgAE
AAYABwAHAAUABQAFAAcABQAGAAYABgAHAAcABwAHAAcACAAIAAkABwAHAAYABgAGAAYA
BgAGAAUABAAEAAQABQAFAAUABQD+////BQAGAAUABAADAAIAAAABAAEAAQABAAMABAAF
AAcABQADAAIAAQAAAP/////+//7//P/8//v/+v/5//j/9v/3//f/9//3//X/9P/x//H/
8f/x/+//7v/t/+z/7P/q/+n/6f/p/+n/6P/o/+j/5//l/+T/4//j/+P/4//j/+H/4f/h
/+H/4f/g/+D/4P/i/+L/4f/h/+H/4f/h/+H/4f/h/+H/4f/d/9n/2f/a/97/4P/k/+j/
6v/q/+v/7//8/xQALgBOAHAAnQDSAAQBLQFMAV4BYQFFAQwBwABpABUA0/+6/7X/sv+w
/7D/r/+w/7T/u//E/8j/yv/Q/9H/0v/S/9P/0//T/9X/1//Y/9n/2P/X/9j/2P/Y/9j/
2P/Z/9r/2v/a/9v/2//b/9v/2//a/9z/3P/c/93/3//h/+P/5f/l/+X/5f/l/+T/5P/j
/+P/4//j/+P/5v/o/+n/6f/o/+n/6//s/+//8f/y//X/+P/6//z//f/9////AAADAAgA
CwAPABEAFQAXABoAHAAiACMAJAAmACcAKAApACkAKwApACgAKAAlACQAJAAiAB8AHQAZ
ABcAFgAWABQAFAATABMAEgARAAsACAAHAAUABQAFAAUABgADAAIAAQD///z/+//6//n/
+P/2//X/9f/1//L/8f/x//P/8f/x//H/7//v/+//7//w//D/8P/w/+//7v/v/+7/7//v
//H/8v/w//L/8//z//X/9f/1//f/+f/6//r/+v/5//n/+f/5//n/+v/6//v/+//7//r/
+v/4//j/+P/4//r/+v/7//z//P/7//r/+f/6//n/+f/4//b/9v/2//b/9P/1//X/9f/1
//f/+P/5//n/9//1//T/8f/w/+//7//y//L/8P/w/+7/7P/q/+j/6f/r/+z/7f/r/+n/
6P/l/+X/5f/l/+P/4f/f/93/3P/c/9v/2//b/9v/2v/a/9r/2v/Z/9n/2f/W/9X/1P/T
/9T/1f/W/9f/1f/U/9T/1P/W/9b/1f/V/9X/1f/V/9X/1f/V/9X/1f/V/9P/0//U/9b/
2P/Y/9r/4P/k/+f/8f8EABoANABYAIIAsQDkABABNwFQAVIBQQEVAdAAfgApAOH/t/+q
/6n/pP+k/6r/q/+s/7T/uf+8/8L/yP/I/8n/yv/K/8v/y//L/87/z//P/8//zf/N/8//
0P/S/9L/0v/T/9L/0v/S/9P/1P/V/9b/1//a/9z/3P/c/9v/2//b/9v/2//b/9v/2//e
/97/3//f/+P/4//j/+P/4v/k/+X/5f/m/+f/6f/q/+z/7f/t/+//8//2//n/+//8////
AQAFAAYACQANAA8AFAAXABsAHgAgACEAIgAkACUAJgAnACcAJwAlACQAJAAlACYAKAAo
ACkAKQAnACcAJAAiAB4AHAAbABsAGgAZABQAEgASABEAEAAPAA4ADgALAAoACQAHAAgA
BwAGAAUAAwAAAP7//f////z/+//7//r/9//2//X/9//3//f/9//2//b/9v/2//j/+P/6
//r/+f/5//v//P/8//7//////////////wEAAQACAAIAAgADAAMAAwADAAUABgAGAAcA
BwAHAAYABgAEAAQABAAEAAQABAAFAAYABQADAAUACQAIAAcABgAFAAQABgAHAAcABwAF
AAcACAAJAAkABwAFAAQABQAEAAMAAwACAAIAAAAAAP///v/9//z//P/9//3//f/9//v/
+v/3//f/9//3//X/8v/x//D/8P/u/+3/7f/t/+//7v/u/+7/7P/r/+v/6//r/+v/6//r
/+v/6//r/+v/7f/s/+z/7P/r/+r/6P/n/+j/6f/q/+v/6f/p/+n/6f/p/+f/6f/o/+r/
6v/s/+7/8P/0//f///8OACQAQABeAIQAswDkABIBOwFeAXABawFLARIBxgBxACMA6f/O
/8f/xP/C/8b/yf/I/8r/0f/W/9r/3P/e/9//4v/i/+P/4//j/+T/5f/l/+X/5//n/+n/
6v/q/+r/6v/r/+z/7P/s/+3/7//v/+//7//u//D/8P/w//D/8f/y//P/8//z//P/8//2
//b/9//3//f/9//3//f/+P/6//v/+//9////AgAEAAQABQAFAAcACgAMAA4ADwASABUA
FwAbAB4AIQAlACcAKQArAC4AMAA2ADcAOAA6ADkAOgA7ADsAPQA7ADoAOgA5ADgAOAA2
ADIAMQAuAC0ALAAsACoAKgAnACcAJgAlACIAIAAgAB8AHgAdABwAHAAbABoAGQAXABYA
FQAUABMAEAAOAA0ADQAPAAwACwALAAkABwAHAAcABwAHAAcABwAGAAYABgAGAAYABgAI
AAgABwAHAAkACgAIAAoACwALAAwADQAOABEADwAQABAAEAARABEAEQARABMAFAAUABUA
EwATABIAEgASABIAEgASABMAEgASABIAFQAVABUAFQASABEAEQARABAAEAARABEADwAP
AA8ADwAQABIAEwAUABQAFAASABEADwAPAA4ADgAOAA4ADAAMAAwADAAKAAoACgAJAAkA
CQALAAkACAAGAAUABAAEAAMAAAD///7//f/7//v/+//6//v/+v/5//n/+f/6//r/+P/4
//j/+P/2//b/9v/2//j/+P/4//j/9v/2//b/9v/2//b/9v/2//j/+P/4//j/9//2//X/
9P/y/w==
         </WaveFormData>
      </LeadData>
      <LeadData>
         <LeadByteCountTotal>10000</LeadByteCountTotal>
         <LeadTimeOffset>0</LeadTimeOffset>
         <LeadSampleCountTotal>5000</LeadSampleCountTotal>
         <LeadAmplitudeUnitsPerBit>4.88</LeadAmplitudeUnitsPerBit>
         <LeadAmplitudeUnits>��V</LeadAmplitudeUnits>
         <LeadHighLimit>2147483647</LeadHighLimit>
         <LeadLowLimit>268435456</LeadLowLimit>
         <LeadID>V5</LeadID>
         <LeadOffsetFirstSample>0</LeadOffsetFirstSample>
         <FirstSampleBaseline>0</FirstSampleBaseline>
         <LeadSampleSize>2</LeadSampleSize>
         <LeadOff>FALSE</LeadOff>
         <BaselineSway>FALSE</BaselineSway>
         <ExcessiveACNoise>FALSE</ExcessiveACNoise>
         <MuscleNoise>FALSE</MuscleNoise>
         <LeadDataCRC32>2998623526</LeadDataCRC32>
         <WaveFormData>
8P/w//D/8P/v/+7/7f/q/+r/6//r/+v/6v/q/+r/6f/p/+r/6v/q/+z/7P/s/+v/6f/p
/+n/6f/p/+n/6f/p/+v/6//p/+X/5f/l/+f/5//p/+r/7v/1//3/DAAgADgAUgBzAJYA
swDOAN0A5ADgANEAtACJAFgAMAAZAA0AAQD3//T/8P/s/+j/5//n/+f/6f/o/+j/5v/m
/+j/6P/n/+f/5v/m/+b/5v/o/+j/6P/o/+n/6f/p/+n/6//r/+v/7P/s/+z/7P/t/+3/
7v/u/+7/8P/x//H/8f/x//P/8//z//H/8v/y//L/8v/y//H/7//x//T/9P/0//X/9f/2
//f/9//5//r/+v/6//v//P/9//7///8AAAIABgAIAAoADAAMAA8AEQARABAAEQAUABUA
GAAZABoAGwAcAB0AHgAfAB4AHgAeAB4AHAAaABkAGAAYABgAGAAZABYAFgAVABMAEgAR
ABAADwAOAA4ADQANAAwACwAKAAoABgAFAAQAAwACAAIAAQABAAIAAQABAAIAAgABAAAA
AAD9//3//v/+//7//v/9//3//v/+//7//v/+//////8AAP7//////wAAAAAAAAEAAQAB
AAIAAgACAAIAAwADAAMABQAFAAUABQAFAAUABQAFAAUABAAEAAUABQAFAAUABQAFAAUA
BQAFAAMAAwADAAMAAQABAAAAAAACAAQAAwACAAIAAgACAAIAAAAAAAAAAQADAAUABgAG
AAgABwAHAAYACAAHAAcABwAHAAcABwAFAAIAAgABAAEAAwAEAAQAAwAEAAQAAQD///v/
+v/6//n/9v/2//X/8//y//L/8f/x//L/8v/y//L/8P/w//D/7v/w//H/8f/x/+7/7v/u
/+3/7f/u/+7/7v/u/+7/7v/t/+3/7f/t/+3/7f/t/+3/7f/v/+3/6//r/+v/6//p/+n/
6f/s//D/9/8BAA4AIgA6AFYAewCeALsA1ADlAOwA6ADVALQAhwBWADIAHQATAAkA///6
//b/8P/q/+f/5//l/+n/6v/q/+z/7P/q/+r/6f/p/+r/6v/q/+r/6v/q/+r/6v/r/+v/
6//r/+v/6//r/+z/7P/s/+z/7f/t/+7/7v/u//D/8f/x//H/7//x//H/8f/z//T/9P/0
//P/9P/0//P/8//2//b/9v/1//X/9v/3//j/+//9//7///////////8AAAEAAgAEAAgA
CgAMAA4ADwARABIAEQATABUAGQAbABwAHQAeAB8AHQAdAB0AHQAeAB4AHgAeABwAGgAZ
ABgAGQAYABcAFwAUABQAEwARAA4ADQAMAAsADAAMAAsACwAMAAsACgAKAAgABwAGAAUA
BAAEAAMAAwAAAP////8AAAAA///+//7//v///wEAAgABAAAA/v/9//7//v/+//7//v//
////AAAAAAEAAQACAAIAAgADAAMAAQACAAIAAgADAAUABgAHAAcABwAHAAcACQAJAAkA
CQAHAAYABgAHAAUABQAFAAUABwAHAAcABwAGAAUABAADAAUABQAEAAQACgAIAAUABgAG
AAYABgAGAAQABAAEAAUACAALAA0ADgAQAA8ADwAOAAsACQAIAAcABwAHAAcABQAEAAQA
AwADAAMABAAEAAMAAgACAP///f/7//r/+v/5//n/+v/6//n/9//2//T/8//y//L/8v/y
//T/9P/0//L/8P/x//H/8f/w//D/8P/v/+//8P/w//D/8f/y//P/8//w/+//7v/t/+7/
7//w//H/8f/v/+3/6//r/+//8f/x/+//8P/0//3/BwAYADAATABsAI0ArADJAOAA7QDw
AOgA0QCsAH8AUAAuAB0AEwAHAP///P/4//L/8P/t/+3/7f/r/+7/8v/w/+7/7P/s/+v/
6//s/+z/7P/s/+z/7P/s/+z/7//v/+//7//u/+3/7P/s/+3/7v/v//H/7//w//D/8P/w
//H/8f/x//H/8//z//P/8//0//T/9P/1//b/9v/1//P/9v/2//b/+P/5//v//f/8//3/
/f/8/wAAAQACAAMABgAHAAgACgALAAwADQAOABIAFQAXABcAGQAbAB8AIQAgACEAIgAj
ACEAIQAhACEAIAAgACAAIAAiACAAHwAeAB0AHAAbABsAGQAYABYAEwATABMAEwATABAA
EAAPAA8ADgANAAwADAAIAAcABgAFAAQABAADAAMABAADAAMABAACAAEAAAAAAP3//f/+
//7///8AAAAAAQD///7//f/8//3///8AAAIAAAABAAEAAgAAAAAAAQABAAQABgAHAAgA
BgAHAAcABwAFAAUABQAFAAcABwAHAAcABwAGAAYABwAHAAcABwAHAAYABQAEAAMAAwAD
AAMAAwADAAMABgAIAAgABwAGAAUABAAEAAQABAAFAAUABwAIAAgACAAHAAcABgAGAAUA
BQAFAAcABwAHAAUAAwACAAAA//8BAAIAAgABAAEAAgAAAP//+//6//r/+f/2//b/9f/z
//L/8v/x//H/7v/u/+7/7v/u/+7/7v/s/+z/7f/t/+3/7f/u/+//7//t/+7/7v/u/+3/
7P/r/+n/6f/p/+n/6f/r/+v/6//r/+n/6//p/+n/6//r/+3/7//t/+7/7v/z//v/CAAc
ADYAVAB3AJgAswDKANsA5ADiAM8ArAB/AFAAJgAPAAUA/f/z/+z/6P/m/+T/4//j/+P/
4//i/+L/5P/m/+j/6P/n/+f/5v/m/+b/5v/k/+T/5P/k/+T/4//i/+H/4//l/+f/6v/n
/+b/5f/l/+f/6P/o/+j/6P/p/+n/6f/p/+v/6//r/+r/6v/p/+j/6f/q/+r/6f/r/+7/
7v/u/+//7//w//H/7//x//L/8v/2//f/+P/5//r/+//8//7/AAACAAQABgAGAAkACwAL
AA4ADwASABMAFQAXABkAGwAYABcAFgAVABYAFgAWABYAFgAUABMAEgARABAADwAPABAA
EAAPAA0ACQAHAAUAAwAFAAYABgAHAAMAAQD///7//v/9//z/+//8//z/+//7//j/9//3
//j/9v/1//T/9P/z//P/9P/0//b/9v/1//X/8v/y//L/8v/1//f/+P/6//n/+f/4//j/
9v/2//f/9//5//r/+v/6//r/+//7//v/+//7//v/+//5//n/+f/5//n/+P/4//n/+v/7
//z//f/6//n/+P/3//v/+//7//v/+v/6//r/+v/6//r/+v/6//v//P/9//3//P//////
AAAAAP///f/8//v/+//7//v/+f/5//r/+v/7//n/+v/6//n/+P/4//X/8//x//D/8P/v
//D/8P/v/+3/6v/q/+n/6f/m/+b/5v/m/+j/6P/o/+b/6P/p/+n/6f/o/+j/6P/n/+b/
5v/l/+T/5v/m/+b/5f/l/+X/5f/l/+P/4//j/+P/5//l/+H/3//f/9//4//p/+f/5P/m
/+v/8f/8/woAHAA0AFMAeACZALQAywDWANwA0QC4AJUAaAA+ABkABQD7//P/6v/m/+L/
3v/d/9//4f/f/97/4P/g/97/3v/e/93/3f/f/+D/4f/i/+T/5P/k/+T/4//j/+P/4//j
/+P/4//k/+b/5v/m/+f/5//o/+j/6P/n/+f/5v/l/+f/6f/p/+n/6f/q/+r/6v/r/+z/
7P/r/+v/7v/u/+7/7//v//D/8f/z//X/9v/2//j/+f/6//v/+v/7//z//v/+/wAAAgAE
AAgACwANAA0ADgAPABIAEwASABMAFAAVABgAGQAaABsAGAAYABgAGAAaABgAFwAWABUA
FAATABMAEQAQAA4ACwALAAsACwALAA0ADgAOAA8ADQALAAkACAAEAAMAAgABAAIAAgAB
AAEA/v/9//3//v/9//v/+f/4//n/+f/6//r/+v/6//n/+f/6//r/+v/6//z//f/9//7/
/P/9//3//v/+//7///////3//v/+//7/AAABAAEAAQABAAEAAQABAP//////////AQAA
AAAAAQABAAEAAQABAAMAAwADAAMAAQABAP///P/+//7//v/+////AAABAAMAAwAFAAYA
BgAGAAUABQAEAAQAAwADAAMAAQABAAEA//8AAAAA////////AAAAAP//AAAAAP3/+//4
//b/9f/z//T/9P/z//H/8v/y//H/8f/u/+7/7v/u//D/8P/w/+7/7v/v/+//7//t/+z/
6//p/+v/7P/s/+z/7v/u/+7/7f/r/+v/6//r/+v/6//r/+v/6f/p/+n/6//r/+v/7f/r
/+f/6P/s//P///8SACgAQgBgAIEAoAC9ANQA4QDkAN4AxwCkAHcASgAmABMABwD9//X/
8P/s/+j/5v/l/+X/5//n/+j/6P/m/+b/6P/o/+f/5//o/+j/6P/o/+j/6P/o/+j/6//r
/+v/6//p/+n/6f/q/+j/6P/o/+n/6//s/+z/7P/u/+//7//v/+7/7//u/+3/7//w//D/
8P/v//D/8P/v//H/9P/0//T/9f/1//b/9//1//f/+P/4//r/+//8//3//v///wAAAgAG
AAgACgAMAAwADwARABEAFAAVABgAGQAYABkAGgAbABkAGQAZABkAGgAaABoAGgAcABoA
GQAYABUAFAATABMAEAAQAA8ADQAOAA0ADAALAAoACgAJAAkACAAHAAYABgAEAAMAAgAB
AAIAAgABAAEA/v/9//3//v/8//v/+v/6//n/+f/6//r//P/8//v/+//6//r/+v/6//z/
/f/9//7//v//////AAD+//7/////////AAAAAAAAAgADAAMAAwADAAMAAwADAAEAAQAB
AAEA///+//7///8BAAEAAQABAAEAAQABAAEAAwABAP//AQAEAAIAAgACAAIAAgACAAIA
AwAEAAUABQAEAAIAAQABAAAAAQABAAIAAwADAAMAAwABAP7//v/9//3//f/+//7//f/8
//z/+f/3//P/8v/y//H/8v/y//H/7//w//D/7//v/+7/7v/u/+7/7P/s/+z/6v/q/+v/
6//r/+r/6v/q/+n/6f/q/+r/6v/q/+r/6v/p/+n/6f/p/+n/6f/p/+n/6f/p/+n/5//n
/+n/5//n/+P/4f/k/+z/9f///xAAJAA8AFwAfQCeALkA0ADfAOYA4gDNAKoAewBMACoA
FwAPAAMA+f/y/+7/6v/q/+X/4//l/+f/5v/o/+j/5v/k/+T/4//j/+T/5P/k/+T/5v/m
/+b/5v/n/+f/5//n/+f/5//n/+j/6P/o/+j/6f/r/+z/7P/s/+z/7f/t/+3/6//t/+3/
7f/v//D/8P/w//H/8v/y//H/8f/0//T/9P/3//f/+P/5//j/+f/5//j/+v/7//z//f/8
//3//v8AAAMABgAJAAwADAAPABEAEQAQABEAFAAVABcAGQAbAB0AHAAbABoAGQAZABoA
GwAcABwAGgAZABgAFQAUABMAEwAUABQAEwARABAADwAOAA0ACgAKAAkACQAIAAcABgAG
AAYABQAEAAMAAgACAAEAAQD+//3//f/+/////////wAA/f/9//7//v/+//7//f/9//7/
/v/+//7//v//////AAAAAAEAAQACAAIAAgADAAMAAwAEAAQABAADAAMAAgABAAMAAwAD
AAMABQAFAAUABQADAAIAAgADAAUABQAFAAUABwAHAAcABwAGAAUABAADAAUABQAGAAQA
BAAEAAQABAAEAAQABQAJAAsADAAMAAoACQAJAAgABgAFAAUABQAFAAUABQADAAQABAAD
AAMAAwAEAAQAAwACAAIA///9//v/+v/6//n/+P/4//f/9f/z//L/8P/v/+//8P/x//L/
8v/y//L/8P/v/+//7v/t/+//8P/x//H/8f/y//L/8v/x//D/7//t/+//7//v/+//7v/t
/+z/6//v//H/8//x/+//7//v/+3/6//u//T//f8JABoAMABKAGoAjQCsAMcA3ADrAO4A
5gDRAK4AfwBQADAAGwANAAMA+f/0//D/7v/u/+//7f/r/+v/7P/s/+7/7v/s/+z/6//r
/+7/7v/u/+7/7P/s/+z/7P/t/+3/7f/t/+3/7f/t/+7/8P/w//D/8f/x//L/8v/y//H/
8f/w/+//8f/z//P/8//x//L/8v/y//P/9P/0//P/8f/0//T/9P/3//f/+P/5//f/+f/6
//r//v///wAAAQAEAAUABgAIAAoADAAOABAAEAATABUAFQAWABcAGgAbABwAHQAeAB8A
HQAdAB0AHQAeAB4AHgAeABwAGgAZABgAFwAWABUAFQAVABYAFgAVABIAEQAQAA8ADgAO
AA0ADQAMAAsACgAKAAgABwAGAAUAAgACAAEAAQABAAEAAgAEAAQAAwACAAIA/////wAA
AAD+//7//f/9//v/+v/5//j/+f/7//z//v/8//3//f/+//z//P/9//3//v8AAAEAAgAB
AAEAAAD////////////////////////+//z/+//7//3//f/9//3///////////8BAP//
/f/+/wAAAAAAAAAA/v/+//7//////wEAAgACAAMAAwAEAAQAAgABAAEAAQAAAP///v/7
//v//P/8//3/+//8//z/+//6//r/9//1//P/8v/y//H/8P/w/+//7f/t/+7/7v/v/+z/
7P/s/+z/7P/s/+z/6v/q/+v/6//r/+j/6P/o/+f/5//o/+j/6P/p/+r/6//r/+j/5//m
/+X/5f/l/+X/5f/p/+X/4//j/+H/3//f/+X/6//s/+z/7//1/wAAFAAqAEQAYwCGAKMA
ugDRAN4A4gDVALoAkwBkADgAGwALAAEA9//s/+b/5P/i/+H/4f/h/9//4v/k/+L/4v/g
/+D/3//f/+H/4v/j/+T/4v/i/+L/4v/j/+P/4//j/+X/5f/l/+b/5v/m/+b/5//p/+r/
6v/q/+r/6//r/+v/6P/p/+j/5//p/+r/6v/q/+v/7P/s/+v/6//u/+7/7v/x//H/8v/z
//P/9f/2//b/9v/3//j/+f/4//n/+v/8/wAAAgAEAAYACwAPABIAEwATABMAFQAVABQA
FQAWABcAFwAXABcAFwAYABgAGAAYABcAFAASABAAEQAQAA8ADwAQABAADwANAAkABwAF
AAMABQAGAAYABwAFAAMAAQAAAP///////////v/+//3//f/7//n/+P/4//r/+f/4//j/
9f/1//b/9v/2//b/9f/1//T/9P/0//T/9v/3//f/+P/6//v/+//8//r/+v/7//v//f/+
//7//v/9//3//P/7//3//f/9//3////////////9//z//P/9/////////////f/9//3/
/f/7//3//v/+//7//v/+//z//P/8//3//f///wAAAAAAAP/////+//z/+//7//v/+//7
//v/+f/6//r/+f/5//n/+v/6//n/9v/2//P/8f/t/+z/7P/r/+z/7P/r/+n/6v/q/+n/
6f/m/+b/5v/m/+j/6P/o/+b/5P/l/+X/5f/k/+T/5P/j/+X/5v/m/+b/5v/m/+b/5f/j
/+P/4//j/+P/4//j/+P/5f/l/+X/4//j/+X/4//j/+X/5P/o/+v/7//8/xIALABIAGkA
iAClAMAA0QDaANoAzQCwAIUAVgAsABEAAwD7//P/7P/m/+L/3v/f/9//3f/d/+D/4P/g
/+D/4P/g/9//3//i/+L/4v/i/+D/4P/g/+D/4f/h/+H/4f/i/+P/5P/m/+T/5P/k/+X/
4//k/+T/5P/k/+X/5f/l/+b/6f/q/+v/6f/q/+r/6v/r/+z/7P/r/+n/7P/s/+z/7f/t
/+7/7//x//P/9P/0//b/9//4//n//P/9//7/AAACAAQABgAIAAgACwANAA0ADgAPABIA
EwAWABcAGAAZABcAFwAXABcAGAAYABgAGAAWABQAEwASABEAEAAPAA8AEAAQAA8ADQAM
AAsACgAJAAgACAAHAAcABAADAAIAAgACAAEAAAD///z//P/7//v//P/7//v//P/7//n/
9//2//X/9f/2//b/+P/4//f/9//4//j/+P/4//b/9//3//j/+f/7//z//v/8//z//f/9
//v//P/8//z//v/////////9//3//f/9///////////////+//7//////////////wAA
AQACAAMABQABAP7/AAAAAAAAAAAAAAAAAAABAAIAAwADAAIAAgABAAEAAAACAAEAAQAB
AAMAAwADAAEAAAAAAP/////9//7//v/9//7//v/7//n/9v/0//P/8f/y//L/8f/v/+7/
7v/t/+3/7P/s/+z/7P/u/+7/7v/s/+r/6//r/+v/6v/q/+r/6f/p/+r/6v/q/+n/6P/n
/+X/6P/p/+r/6//r/+v/6//r/+n/5//n/+X/5f/n/+f/5//p/+j/6v/x//f/AgAWADAA
TABvAJIArwDIANkA4gDiANMAuACRAGQAOgAdAA0AAQD3//L/8P/s/+r/5f/j/+P/6f/q
/+r/6v/q/+r/6v/p/+n/6P/o/+j/6P/o/+j/6P/o/+n/6f/p/+n/6//r/+v/7P/s/+z/
7P/t/+//8P/w//D/8P/x//H/8f/v/+//7f/r/+7/8P/x//L/8//0//T/8//z//b/9v/2
//X/9f/2//f/9f/3//j/+P/7//3///8BAAIAAwAEAAYABgAIAAoADAAOABEAEwATABQA
FQAYABkAGgAbABwAHQAfAB8AHwAfAB0AHAAbABoAGwAaABoAGgAZABgAFwAXABUAFAAS
AA8ADwAPAA8ADwAOAA4ADQANAAoACQAIAAgACAAHAAYABQAGAAYABQAFAAIAAQABAAIA
AQD///3//P/8//3///8AAAIAAgABAAEAAAAAAAAAAAACAAMAAwAEAAMAAwACAAIABAAE
AAUABQAHAAgACAAIAAcABwAGAAUAAwADAAMAAwAEAAUABgAHAAUABAAEAAUABQAFAAUA
BQAFAAUABQAFAAkABwAIAAcABgAFAAQAAwACAAEAAQAFAAcACAAIAAoACQAJAAgACgAJ
AAkACQAHAAcABwAFAAQABAADAAMAAwAEAAQAAwACAAIA///9//v/+v/6//n/+P/4//f/
9f/y//L/8f/x//D/8P/w//D/8P/w//D/7v/w//H/8f/x//L/8v/y//H/7//w//D/8P/u
/+7/7v/t/+3/7f/t/+3/7//v/+//7//v/+//7f/r/+3/6//n/+f/6//u/+7/8//7/wgA
FgAsAEgAaQCMAK0AzADfAOwA7ADjAMoAoQBwAEIAIwATAAkA///4//L/6v/o/+f/5//l
/+f/6P/q/+j/6v/q/+r/6f/p/+n/6P/n/+b/5v/m/+b/5v/p/+n/6f/p/+v/6//r/+z/
6v/q/+r/6//t/+7/7v/u/+7/7//v/+//7f/v/+//7//v//D/8P/w/+//8P/w/+//7//y
//L/8v/0//X/9//5//n/+//8//z/+//7//v/+////wEAAwAGAAgACgAMAA4ADgARABMA
EwAUABUAGAAZABwAHQAeAB8AHwAfAB8AHwAdABwAGwAaABsAGgAaABoAGQAYABcAFwAU
ABQAEwARABEAEQARABEADgAOAA0ADQAMAAsACgAKAAoACQAIAAcABgAGAAUABQAEAAMA
AwAEAAMAAQD///7//f/9//7//v8AAAAA/////wAAAAAAAAAAAAABAAEAAgACAAMAAwAE
AAYABgAHAAcABQAGAAYABgAGAAcABwAHAAcABwAHAAcABgAFAAQAAwAFAAQABAAFAAcA
BwAHAAcABgAFAAQAAwAFAAkACQAIAAYABgAGAAYABQAEAAMAAwAHAAkACgAKAAgABwAH
AAYABgAFAAUABQAFAAUABQADAAQABAADAAMAAQACAAIAAQD+//7/+//5//j/+P/5//n/
+P/4//f/9f/0//T/8//z//L/8v/y//L/9P/0//T/8v/x//H/8P/v/+z/7P/s/+v/7P/u
/+//8P/u/+7/7v/t/+3/7f/t/+3/7//v/+//7//t/+v/6f/p/+f/6f/r/+v/7f/w//T/
+/8HABgALABEAGIAhQCoAMUA3gDtAPAA6ADRAKoAeQBMACoAFQAJAP//9//0//D/7P/q
/+v/6//p/+n/7P/s/+z/7P/s/+z/6//r/+r/6v/q/+r/7P/s/+z/7P/t/+3/7f/t/+3/
7f/t/+7/7P/s/+z/7f/v//D/8P/w//L/8//z//P/8f/z//P/8//x//L/8v/y//P/9P/0
//P/9f/4//j/+P/5//n/+v/7//r/+//7//r//v///wAAAQAFAAcACQAMAAwADAAMAAwA
DwATABYAFwAWABcAGgAbAB4AHwAgACEAIQAhACEAIQAfAB4AHQAcABwAGgAZABgAFQAU
ABMAEwAVABYAFgAVABMAEQAPAA0ADAAMAAsACwALAAsACwAMAAgABwAGAAUABAAEAAMA
AwABAP///v/+/wEAAQABAAIAAQABAAIAAgD///7//P/7//3//v///wAA//////7//v8B
AAMABAAGAAUABAAEAAMAAwAEAAQABAACAAMAAwADAAUABQAFAAUAAwADAAMAAwAFAAQA
BAAFAAUABQAFAAUABAADAAIAAQABAAEABQAGAAQABAAEAAQAAgACAAIAAwADAAUABgAG
AAYABQAFAAQAAgABAAEAAQADAAMAAwABAAIAAgABAAEAAAAAAP///f/8//z/+f/3//b/
9v/3//f/9f/0//L/7//v//D/8P/x/+//7v/t/+z/6v/q/+r/6P/q/+v/6//r/+r/6v/q
/+n/6P/o/+f/5v/p/+r/6//r/+3/7f/t/+3/6//r/+v/6//l/9//3//j/+X/5//r/+3/
6f/k/+T/6f/z/wIAFgAqAEQAYwCGAKkAwgDVAN4A4ADXAL4AmQBqADwAHQANAP//9f/w
/+z/5v/i/+H/4//n/+f/5v/o/+r/5v/l/+T/4v/h/+X/5v/n/+j/5v/m/+b/5v/n/+f/
5//n/+f/5//n/+j/5v/m/+b/5//l/+b/5v/m/+f/6f/q/+v/6//t/+3/7f/r/+z/7P/s
/+z/7P/r/+n/6v/u/+//8P/u/+3/7f/t//D/9f/5//z//f/9//3//f/9//3//f/+/wMA
BgAJAAwADQAPABAADwASABMAFgAXABoAGwAcAB0AHQAdAB0AHQAbABoAGQAYABgAFgAV
ABQAFQAUABMAEwASABIAEQAPAA0ACwAJAAcACAAKAAsADQALAAkABwAGAAIAAQAAAP//
/v/+//3//f/6//n/+f/6//v/+//7//z/+f/5//r/+v/8//z/+//7//n/+P/3//b/+P/5
//n/+v/4//n/+f/6//v//P/+/////v/+//3//P/8//3//f/9//3//f/9//3//f/9//3/
/f/7//r/+v/7//3//f/9//3///////////////////8AAP7//v/+//7//f/8//v/+///
/wEAAgACAAAA//////7//v/9//3//f/////////9//v/+v/4//f/+v/8//3//f/7//r/
9v/z//P/8v/y//H/7//u/+z/6f/p/+r/6v/r/+z/7P/s/+z/6//q/+n/5v/m/+f/5//n
/+j/6P/o/+f/5f/m/+b/5v/n/+j/6f/p/+f/5//n/+f/6f/p/+n/6f/p/+f/5//l/+X/
5f/n/+f/6//s/+z/8f/9/woAHgA2AFQAdQCYALUAzADXANoA1gDFAKIAdwBKACQADQAB
APn/7//o/+T/4v/e/+H/4f/h/+f/6v/o/+T/5P/m/+b/5f/l/+j/6P/o/+j/5v/m/+b/
5v/l/+X/5f/l/+b/5//o/+r/6v/q/+r/6//t/+7/7v/u/+3/7f/s/+v/6//t/+3/7f/v
//D/8P/w//H/8v/y//H/8//2//b/9v/1//X/9v/3//n/+//8//z///8BAAMABQAFAAUA
BQAGAAgACgAMAA4AEgAVABcAFwAYABkAHAAdAB4AHwAgACEAHwAfAB8AHwAeAB4AHgAe
AB8AHgAeAB4AHAAaABgAFwAWABYAFQATABQAEwASABEAEAAQAA8ADwAMAAsACgAKAAoA
CQAIAAcABAAEAAMAAwAEAAMAAwAEAAIAAQAAAAAAAQABAAIAAgAAAAAA////////AAAB
AAIAAAABAAEAAgACAAMAAwAEAAQABAAFAAUABwAIAAgACAAIAAkACQAJAAkACQAJAAkA
CQAJAAkACQAJAAgACAAJAAsACwALAAsACwALAA0ADQAKAAgACAAIAAgACgAKAAoACwAN
AA8AEAAQABAADwAPAA4ADgANAA0ADQALAAsACwAJAAoACgAJAAkACwAMAAwACwAIAAgA
BQADAAEAAAAAAP///v/+//3/+//8//z/+//7//z//P/8//z/+//6//n/9v/4//n/+f/5
//j/+P/4//f/9//4//j/+P/2//b/9v/1//X/9f/1//X/9f/1//X/9f/3//f/9f/1//X/
8//x/+//8f/y//b//f8FABQAJgA+AFYAdwCYALcA0gDlAPAA8ADjAMgAoQByAEoAKwAZ
AA8ABQD+//r/+P/0//H/8f/z//X/9v/2//T/9P/0//T/8//z//T/9P/0//T/9v/2//b/
9v/3//f/9//3//f/9//3//j/+f/6//v//f/8//z/+//6//r/+//7//v/+//9//3//f/9
//7//v/+////AAAAAP////8CAAIAAgAEAAUABwAJAAcACQAKAAoADgAPABAAEQAUABUA
FgAYABkAGgAbABwAHgAhACMAIwAlACcAKwAtAC0ALQAtAC0ALwAvAC8ALwAwADAAMAAw
AC4ALAArACoAKwAqACkAKQAoACgAJwAlACIAIQAgAB8AHwAgACAAIQAfAB0AGwAaABoA
GQAYABcAFgAWABUAFQASABEAEQASABIAEQAQABAADwAPABAAEAASABIAEQARABIAEgAS
ABIAEAARABEAEgASABMAEwAUABYAFgAXABcAFQAWABYAFgAWABcAFwAXABcAFwAXABcA
FwAXABcAFwAZABgAGAAZABkAGQAZABkAGwAbABsAGwAbABsAGwAbABsAGwAaABoAGgAa
ABsAGwAdAB8AIAAgACAAIAAfAB8AHgAeAB4AHQAbABoAGgAZABsAGwAaABoAGgAaABgA
GAAZABkAFwAXABUAFAASABEADgANAAsACwAMAAsACgAJAAkACAAIAAgACwAMAAoACgAK
AAoACgAIAAgACAAIAAYABgAGAAYABgAGAAYABgAGAAYABgAGAAQABAAEAAQAAgACAAIA
AgACAA==
         </WaveFormData>
      </LeadData>
      <LeadData>
         <LeadByteCountTotal>10000</LeadByteCountTotal>
         <LeadTimeOffset>0</LeadTimeOffset>
         <LeadSampleCountTotal>5000</LeadSampleCountTotal>
         <LeadAmplitudeUnitsPerBit>4.88</LeadAmplitudeUnitsPerBit>
         <LeadAmplitudeUnits>��V</LeadAmplitudeUnits>
         <LeadHighLimit>2147483647</LeadHighLimit>
         <LeadLowLimit>268435456</LeadLowLimit>
         <LeadID>V6</LeadID>
         <LeadOffsetFirstSample>0</LeadOffsetFirstSample>
         <FirstSampleBaseline>0</FirstSampleBaseline>
         <LeadSampleSize>2</LeadSampleSize>
         <LeadOff>FALSE</LeadOff>
         <BaselineSway>FALSE</BaselineSway>
         <ExcessiveACNoise>FALSE</ExcessiveACNoise>
         <MuscleNoise>FALSE</MuscleNoise>
         <LeadDataCRC32>758908016</LeadDataCRC32>
         <WaveFormData>
8P/w//D/8P/v/+7/7f/q/+z/7P/t/+3/6//r/+v/6v/q/+r/6v/q/+v/7P/t/+7/6//r
/+v/6//r/+v/6//s/+z/6//q/+b/5P/j/+X/5//n/+f/6//x//X//f8MABwAMABHAGAA
cwCFAJAAlgCYAJEAggBpAEoALgAfABcADQAGAAAA/P/3//P/8P/w/+//7//v/+3/6//q
/+v/6//s/+3/6v/q/+n/6P/q/+n/6f/p/+v/6//r/+z/7P/t/+3/7f/t/+3/7f/u/+7/
7f/s/+r/7P/u/+7/7v/w//D/8P/w/+7/7v/u/+7/7f/u/+7/7v/v//D/8//0//P/8//0
//T/9f/4//b/9v/4//n/+f/5//v/+//7//3//f///wEAAQADAAQABQAHAAUABwAIAAoA
CAAJAAoACgAMAA4AEAASABEAEQASABIAEgAQABAADgAQAA8ADgAOAAwADAAMAAkACQAJ
AAkACAAGAAYABgAGAAUABAACAAIA/////////f/8//z//f/9//3//f/9//3/////////
/v/9//z/+//5//v/+//7//r//P/8//z//f/7//v//P/+//z//P/8//v/+f/6//v/+//9
//3//f/9//3//f/9//7//v/+//7//v8AAAAAAAD//////////wIA/v/+//7///8BAAAA
////////AAAAAAAA/v///////////wMAAwAAAAIAAgACAAIA////////AAABAAMABQAG
AAQABAAEAAQABQAEAAUABgAEAAMAAgACAAEAAQAAAAAAAQACAAMAAwAAAP///f/7//n/
+P/4//f/9P/0//P/8v/x//H/8P/w//L/8v/y//L/8v/y//L/8P/w//D/8f/x/+//7//v
/+7/8P/w//D/8P/w//D/8P/w/+3/7f/t/+3/7//v/+//8P/0//X/8v/s/+r/6f/p/+n/
6f/r/+//8//5/wMAEAAgADQATwBoAHkAiwCYAJwAnACVAIIAYwBEAC4AIQAZABMADAAG
AAIA/f/1//D/7P/t//H/8//x//H/8v/y//H/8f/x//D/8P/v/+7/7v/t/+3/7f/v/+//
7//w/+//7//u/+3/7//v/+//8P/v/+//7//u/+//8v/z//T/9P/0//T/9P/2//b/9v/2
//b/9v/1//T/9v/2//j/+P/3//f/+P/4//v//v/8//z//P/9//3//f/+//3//P/9/wAA
AwAGAAcABwAIAAkACwANAA8AEAASABIAEwAUABQAEgASABIAEgATABMAFAAUABQAEgAS
ABAAEgARABAAEAASABIAEgAPAAwACwAKAAgACAAIAAgACAAIAAgABwAIAAYABQAEAAEA
AgACAAMAAwAAAP///v/9//////////7/AAAAAAAA///+//3//P/6//v//P/9////////
/wAAAgAAAAAAAAD//wEAAgADAAMAAQABAAEAAQABAAEAAQACAAQABAAEAAQABgAGAAYA
BQADAAMAAwAGAAMAAgABAAEAAgACAAIAAwACAAIAAQAAAAIAAwADAAMABQAFAAEAAgAC
AAIAAgACAP///////wAAAwAFAAcACAAKAAoACgAKAAgABgAGAAYABAADAAIAAgADAAMA
AgACAAQABAAEAAMABAADAAEA///7//r/+v/5//r/+v/5//j/9f/1//T/9P/0//T/9P/0
//b/9v/2//T/9P/0//X/9f/z//P/8//y//T/9P/0//T/9P/0//T/9P/y//H/8P/v//D/
8f/y//T/8v/x//D/7v/u/+3/7//v/+3/6//x//n///8JABgALABGAF0AcACDAJUAngCi
AKAAlwCCAGMAQgAuACUAGwATAAwACAAEAP3/+f/4//j/9f/z//P/9f/z//D/8P/v/+//
7//t/+7/7v/u//D/7//v/+//8f/x//H/8v/x//H/8P/v//H/8f/x//L/8f/x//H/8P/y
//T/9P/0//L/8v/y//L/9P/0//T/9P/z//T/9P/0//L/8v/0//T/9P/1//f/+P/2//j/
9f/0//f/+f/6//v/////////AQACAAMABAADAAYACAAKAA0ADwARABIAFAASABMAFAAU
ABQAFAAUABQAEwATABQAFAASABAAEAAOAA8ADwAPABAADQAMAAsABwAIAAkACgAKAAgA
CAAIAAgACQAIAAYABgACAAEAAAD9//7//v///////f/9//3//f/9//3//f/8//z//P/8
//v//f/9//3//P/6//r/+v/7//v/+//8//7//v/+//7//f/7//z//f/9//7///8AAAEA
////////AAD+//7//v/+//7//v/+//3//f/9//3/AAAAAAAAAAABAAAA/v/8//v/+//8
//z//P/8//3///8BAAIAAQAAAP///v/9//3//f/+////AQADAAQAAwACAAEAAAADAAIA
AwAEAAQAAwACAAIAAgABAP///v8AAAAAAAD////////+//3/+//6//r/+f/2//b/9f/0
//H/8f/w//D/7v/u/+7/7v/w//D/8P/u/+3/7P/s/+v/7P/t/+7/7v/u/+7/7v/u/+z/
7P/s/+z/6//r/+v/6//r/+v/6//s/+7/7f/s/+r/6v/p/+v/7f/r/+n/6//t//X///8K
ABwANABNAGIAcwCBAJAAlgCYAJMAgABjAEQAKgAZABEACwAEAPz/+P/1//P/8P/u/+//
7//t/+v/6//q/+v/6//s/+3/6v/q/+n/6P/q/+n/6f/p/+f/5//n/+j/6v/t/+//8f/v
/+3/6//q/+z/7f/u/+7/7P/u/+7/7v/w//D/8P/w/+//7v/t/+z/7f/u/+7/7v/v//D/
8//0//H/8f/y//L/8//2//T/9P/2//f/9//3//n/+f/5//v/+//9//////8BAAIAAwAF
AAcACQAKAAwADwARABMAFAARABAADwAOAA8ADwAQABAAEAAOAA4ADAAMAAsACgAKAAwA
DAAMAAkABgAFAAQAAgADAAQABQAGAAMAAgAAAAAA/f/9//3/+//6//r/+//7//v/+//7
//v/+v/5//j/9v/4//j/+P/3//n/+f/5//j/9//2//X/9f/3//f/+P/6//j/+P/4//f/
9//4//n/+f/5//n/+f/5//r/+//8//7//f/8//v/+v/4//j/+P/3//n/+f/5//z//P/8
//z//f/8//r/+P/3//n/+P/4//z//P/6//r/+v/6//v/+//7//z/+v/7//z//P/9//7/
//8AAP7//P/8//z//v/9//z//P///////v/+//3//P/7//n/+f/5//j/9//0//L/8f/v
/+7/7v/t/+z/6//r/+r/6v/o/+j/6P/o/+r/6v/q/+j/6v/q/+v/6//p/+n/6f/o/+j/
6P/o/+j/6P/o/+j/6P/p/+n/6f/p/+f/5//n/+j/7P/r/+j/5v/k/+P/5//r/+f/5f/l
/+v/7//3/wAADgAcADUATgBjAHcAhgCQAJQAkQCCAGkATgA0ACEAEwALAAQA/P/2//H/
7f/q/+z/7f/p/+f/5//l/+b/5f/j/+L/4f/i/+T/5f/m/+b/5f/l/+X/5f/l/+X/5v/m
/+f/5//n/+f/5//n/+j/6f/p/+n/6P/n/+j/5//m/+f/6P/p/+r/7P/s/+z/7P/t/+7/
7v/u/+z/7P/u/+7/6//r/+z/7P/u//L/8f/y//T/9f/1//X/9//3//f/+f/6//v//P/7
////AAABAAMAAwAFAAYACAAKAAsADAAMAA4ADgAOAA4ADQANAA4ADgAPAA4ADwAOAAwA
CwAKAAoACAAIAAgABQAFAAUABQAEAAYABgAGAAYAAwACAAAAAAD9//3//f/7//z//P/9
//3/+f/5//n/+f/3//f/9//2//j/+P/4//f/9f/1//X/9P/1//b/9//5//v/+//8//7/
/f/8//v/+f/7//z//f/9//v/+//7//v//f/9//3//v/9//z/+//6//v//P/9//3//f/9
//3/AAD+//7//v///wEAAAD///////8AAP7/+v/8//z//P/8//z//f/+/wAAAQADAAUA
BgAFAAQAAwACAAQAAgACAAIAAgABAAAAAAABAAEAAAAAAP7//v/+//3//f/9//z/+//4
//b/9f/z//T/9P/z//L/8f/x//D/8P/u/+7/7v/u/+//8P/x//D/7//u/+7/7f/t/+3/
7f/s/+z/7P/s/+z/7v/u/+7/7v/t/+3/7f/t/+v/6//r/+z/6v/p/+j/6v/q/+n/6f/n
/+X/5//p/+v/8/8BABQAJAA4AFEAZgB5AIkAlACaAJgAjQB4AF0AQAAqABsADwAHAAIA
/v/4//P/8f/w//D/7//v/+//7f/t/+z/7P/r/+v/6//r/+z/7P/s/+r/6f/p/+n/6v/r
/+z/7v/s/+3/7f/t/+v/6//r/+z/7//v/+//7v/w//L/8v/y/+//7v/t/+z/7f/u/+//
8P/x//L/8v/y//D/8P/y//L/9P/1//f/+P/2//j/9f/0//j/+f/5//n/+//7//v//f8B
AAMABQAFAAUABgAHAAkACwANAA4AEAAOAA8AEAAQAA4ADgAOAA4AEAARABMAFAAUABIA
EgAQAA8ADQALAAoACAAIAAgABQAFAAUABQAEAAYABgAGAAYABQAEAAIAAgD////////9
//7//v///////f/9//3//f/9//3//f/8//r/+v/6//n/+//7//v/+v/4//j/+P/5//v/
+//8//7//v/+//7//f/9//7///////3//f/9//3/////////AAAAAAAAAAAAAAAAAAAA
AP///v/9//z//v/9//7///8BAAAA/v/8//v/AQAAAP7/AAAEAAIAAgACAAIAAQABAAEA
AgACAAMABAAEAAIAAgACAAIAAwACAAMABAAGAAUABAAEAAIAAQD///7/AAAAAAAA///+
//3/+//5//f/9v/2//X/9v/2//X/9P/z//P/8v/y//D/8P/w//D/8P/w//D/7v/u/+7/
7//v/+3/7f/t/+z/7P/s/+z/7P/u/+7/7v/u/+v/6//r/+v/7P/t/+7/8P/u/+//7P/s
/+z/6f/n/+X/4//l/+3/8//5/wMAEgAiADgATwBmAHkAiwCWAKAAoACVAIAAYQBCACoA
HwAZABMACAD+//r/+//3//L/8P/v/+//7//v/+3/7P/u/+3/7f/t/+v/7P/s/+z/7v/t
/+3/7f/r/+v/6//s/+r/6//r/+v/7f/t/+3/7v/x//H/8f/w//D/8v/y//L/8P/w//D/
8P/x//L/8//0//P/9P/0//T/9P/0//b/9v/3//f/+P/4//j/+v/3//b/+v/7//v/+//7
//v/+//9/wEAAwAFAAUABwAIAAkACwAJAAsADAAOABAAEQASABIAEAAQABAAEAASABMA
FQAWABYAFAAUABIAEAAPAA4ADgAOAA4ADgALAAsACwALAAoACAAIAAgACAAHAAYABAAE
AAUABQAFAAMAAgACAAMAAwD///////////////////7//P/8//z/+//9//3//f/8//7/
/v/+/////v/9//3//v8AAAAAAAD/////AAABAAEAAQABAAEAAQD///////8AAAAAAAAA
AAAAAAAAAAAA//////////8CAAAAAAAAAAEAAwACAAEAAQABAAIAAgACAAAAAQAEAAMA
AgABAAAA////////AAADAAUABwAIAAYABgAGAAYACAAGAAYABgAEAAMAAgACAAUABQAE
AAQAAgACAAIAAQAAAP///f/7//v/+v/6//n/9v/2//X/9P/x//H/8P/w//H/8v/z//T/
8v/y//L/8P/u/+7/7//v//H/8f/x//D/8f/y//P/9P/z//L/8f/w/+//7//v/+//7v/t
/+z/7P/w//H/8v/y/+7/6//p/+f/5//r//H/9f/5/wMAFgAsAEQAWwBwAIEAjwCcAKAA
ngCVAIAAXwBCADAAIwAXAAsABAAAAPr/9//5//j/9P/x//H/8f/x//H/8P/v/+3/7P/r
/+7/8P/x//L/8f/v/+7/7f/v/+//7//w/+7/7//v/+//8f/x//H/8v/z//P/8//y//H/
8v/x//D/8v/y//L/8v/y//L/8v/y//P/9P/0//T/8v/y//T/9P/1//X/9v/2//b/+P/1
//T/9//5//r/+/////////8BAAMABQAHAAcABwAIAAkACwALAA0ADgAQABAAEQASABIA
EgASABIAEgAVABUAFgAWABUAEgARAA4ADgANAAwADAAOAA4ADgALAAkACQAJAAgABgAG
AAYABgAFAAQAAgACAP////////3//P/8//3//f/8//3//v////3//f/9//z//v/+//7/
/f/9//3//f/8//r/+v/6//v//P/9////AgABAAAA///9////AAABAAEAAwADAAMAAwAC
AAEAAAAAAAAAAAAAAAAAAAAAAAAA///9//3//f8AAAAAAAAAAAEAAQAAAP////8BAAAA
AgACAAIAAgACAAIAAAD///7//v///wEAAwAEAAUABgAHAAgABgAEAAQABAADAAEA///+
/wEAAQAAAAAA/v/+//7//f/+//3/+//5//f/9v/2//X/9P/0//P/8v/z//P/8v/y//D/
8P/w//D/7v/u/+7/7P/s/+z/7f/t/+3/7f/t/+z/7v/u/+7/7v/w//D/8P/w/+z/6//q
/+n/6//r/+v/7P/w/+v/6P/q/+r/5//l/+n/7f/t/+v/7f/x//n/BAAWACoAPwBWAGkA
dwCGAJQAmgCVAIYAbwBSADYAJQAbABMACAAAAPr/9//z//L/8P/t/+v/6//v/+3/7P/r
/+n/6P/n/+n/6v/q/+r/6v/p/+n/6f/p/+n/6f/q/+r/6//r/+v/6//r/+v/7P/t/+3/
7f/s/+7/8P/w//D/7//u/+3/7P/u/+7/7v/u/+3/7v/u/+7/7P/s/+7/7v/u/+//8f/y
//H/9P/y//L/9P/1//X/9f/1//X/9f/3//n/+//9//3/AgAEAAYACQAIAAkACQAKAAgA
CQAKAAoACwAMAA0ADgANAA0ADgAOAAwACgAKAAgACAAHAAYABgAGAAYABgADAP//////
//7/AAAAAAAAAAD9//z/+v/6//z//f/+//3/+v/6//v/+//4//f/9v/1//X/9f/1//T/
9f/2//f/9//1//X/9f/0//b/9v/2//f/9v/1//X/9v/3//j/+f/5//f/+P/5//n/+//7
//v/+//6//n/+P/4//r/+v/6//r//P/8//z/+//6//n/+P/6//r/+v/6//v/+f/4//f/
9//5//r/+v/6//r/+v/6//j/9//2//b/9//5//v//P/+//7//v/+//7//P/8//z//P/7
//r/+v/7//v/+v/6//z//P/8//v/+P/3//X/8//x//D/8P/v/+7/7v/t/+z/7f/t/+z/
7P/q/+r/6v/q/+z/7P/s/+r/7P/s/+3/7f/s/+v/6v/o/+r/6v/q/+r/6f/o/+f/5v/l
/+X/5f/l/+X/5f/l/+b/6P/p/+r/6P/o/+f/5f/l/+P/4//l/+X/6f/z/wQAGAAuAEUA
WABrAHsAiACSAJQAjwCAAGUASAAsAB0AEQAJAAIA/v/4//H/7f/u/+7/6//r/+v/6//r
/+r/6f/n/+b/5f/o/+r/6//s/+n/5//m/+X/5//n/+f/6P/q/+v/6//r/+n/6f/p/+r/
6f/p/+n/6P/q/+z/7P/s/+7/7v/u/+7/7P/s/+z/7P/t/+7/7v/u/+z/7P/u/+7/7v/v
//H/8v/z//b/9P/0//b/9//3//f/+//7//v//f/9////AQABAAMABAAFAAcABQAHAAgA
CgANAA8AEQASABAAEAAQABAAEQARABIAEgARAA4ADQAKAAoACQAIAAgACgAKAAoABwAG
AAcACAAIAAcABgAFAAQAAwACAAAAAAD////////9//z//P/9//3/+//7//v/+//7//v/
+//6//j/+P/4//f/+f/5//n/+P/6//r/+v/7//j/9//3//j/+//8//3//f/8//z//P/7
//v/+//7//v//P/9//7/AAD///7//f/8//7//v/+//3//f/9//3/AAD+//7//v///wEA
AAD/////AwD+//z//P/8//z//P/9//3//f/+////AQADAAQABAAEAAQABAACAAAAAAAA
AAEAAQABAAIAAQABAAAAAAD+//7//v/9//3//f/8//v/+P/2//X/8//y//L/8f/w//D/
8f/x//L/8P/w//D/8P/y//L/8v/w/+7/7v/v/+//7//v/+//7v/u/+7/7v/u/+z/7P/s
/+z/7v/v//D/8f/x//H/8f/y//D/7//u/+z/6P/n/+n/6//r/+v/6//v//P/+/8KABwA
MABHAGAAdQCFAJIAmgCcAJcAhgBrAFAAOAAnABsAEQAIAAIAAAD7//f/9P/w/+//8f/v
/+3/7//w//L/8f/x//H/8P/w/+//7v/v/+//8P/x//D/7//u/+7/7v/v/+//7//x//H/
8f/y//P/8//z//L/8P/y//L/8v/v/+7/7f/s/+3/7v/v//D/8//0//T/9P/y//L/9P/0
//P/8//0//T/8v/0//H/8P/0//X/9f/1//n/+f/5//v//f///wEAAQADAAQABQAHAAcA
CQAKAAwADAANAA4ADgAOAA4ADgAOAA4ADQANAAwADwAOAA8ADgAQAA8ADgAOAAsACgAJ
AAUABAAFAAYABgAEAAQABAAEAAMAAgAAAAAA/////////f/+//7///////v/+//7//v/
+f/5//n/+P/6//r/+v/5//r/+//8//z/+v/6//r/+//5//n/+v/8//z//P/8//v//f/+
//////8BAAEAAQABAAAA///+//7//v/+//7//v///wAAAQABAP///////wIA/v/+//7/
//8BAAAA/////wMAAAACAAIAAgACAAIAAAD///7//v///wEAAwAEAAIAAgACAAIABQAE
AAUABgAEAAMAAgACAAMAAwACAAIAAAAAAAAA//8AAP///f/7//f/9v/2//X/9v/2//X/
9P/x//H/8P/w//D/8P/w//D/8P/w//D/7v/w//D/8f/x//P/8//z//L/8P/w//D/8P/u
/+7/7v/u/+//7//v/+//8f/x//H/8v/y//H/7v/s/+z/6//r/+v/6//r/+3/8f/1//v/
BAAUACoAPwBYAHEAhwCUAJwAogChAJQAeQBYADoAJwAfABcADgAGAAAA+f/3//b/9P/x
/+//8f/x//H/8v/x/+//7v/t/+v/7P/s/+z/6v/p/+n/6f/q/+v/7P/u/+7/7//v/+//
7//v/+//8P/z//P/8//y//L/9P/0//T/8v/y//L/8v/0//T/9P/0//P/9P/0//T/8v/y
//T/9P/0//X/9//4//f/+v/4//j/9//3//b/9f/7//3///8DAAMABQAHAAcABwAIAAkA
CwALAA0ADgAQABAAEQASABIAEgASABIAEgASABEAEQAQABEAEAARABAAEgARABAAEAAO
AA4ADgALAAsACwALAAoACgAKAAoACgAHAAYABAAEAAUABQAFAAMAAgACAAMAAwABAAEA
AQABAP////////7//v/+//7//f/////////+/wAAAAAAAAEAAQABAAIABAADAAIAAQD/
/wEAAgADAAMAAwADAAMAAwADAAMAAwAEAAQABAAEAAQAAgACAAIAAQABAAEAAQAEAAQA
BAAEAAUABAACAAAA//8DAAgACgAIAAgACAAIAAgABQAFAAUABgAJAAsADQAOAA4ADgAO
AA4ADQAKAAkACAAKAAkACAAIAAcABwAGAAYABgAGAAYABQACAAEA///9//3//P/8//v/
/P/8//v/+v/3//f/9v/2//b/9v/2//b/+P/4//j/9v/0//T/9f/1//P/8//z//L/9f/2
//f/+P/4//j/+P/4//b/9f/0//P/9f/1//X/9v/0//P/8P/u/+7/8f/z//H/8f/z//X/
+f8BAA8AHAAuAEQAXwB0AIcAlwCkAKoAqACdAIYAYwBEADIAJwAbABMADAAIAAQA///9
//7//v/7//f/8//1//f/9P/0//P/8//z//P/9P/0//T/9v/1//X/9f/1//X/9f/2//b/
9//3//f/9f/1//X/9v/1//X/9f/0//X/+P/5//r/+v/6//r/+v/6//r/+v/6//n/+v/6
//r/+//8////AAD/////AAAAAAAAAgD///7/AgADAAMAAwAGAAcACAALAAoACwAMAAsA
EAASABQAFwAUABUAFQAWABgAGQAaABoAHAAcABwAHAAaABkAGQAYABgAFgAWABQAEgAR
ABAAEAATABQAFQATABAADwAOAAwACgAKAAoACgALAAwADAAOAAwACwAKAAcABgAGAAcA
BwAEAAMAAgABAAQABQAGAAYABAAEAAQAAwABAAEAAQAAAAIAAgACAAMAAQABAAIABAAF
AAYABwAHAAUABgAHAAcABwAHAAcABwAEAAMAAgACAAQABAAEAAQABAAEAAQAAwAFAAUA
BQAIAAgACAAIAAkACAAGAAQAAwAFAAYABgAGAAYABgAGAAYAAwADAAMABAAHAAkACwAM
AAoACgAKAAoACAAGAAYABgAHAAcABwAIAAkACQAIAAgABgAGAAYABQAEAAMAAQD//wAA
AAABAAEA/v/8//n/9v/2//f/9//4//f/9v/1//T/9v/2//b/9P/0//T/9f/1//X/9f/1
//T/9P/0//T/9P/0//T/9P/0//T/9f/2//f/9v/1//T/9P/w/+v/6v/u//L/8f/v//H/
7//p/+f/7f/3/wMADgAeADAARQBeAHMAhQCQAJgAngCdAJAAdwBaAD4ALQAhABUACgAE
AAIA+//3//T/9P/3//f/9f/v/+v/5v/l/+P/4v/h/+P/5P/k/+T/4v/h/+H/4f/j/+P/
4//k/+T/5f/l/+X/4//j/+P/5P/j/+P/4//i/+P/5v/n/+j/6v/q/+r/6v/p/+j/5//m
/+b/5v/l/+T/5v/m/+j/6P/l/+X/5v/m/+r/7v/t/+7/7v/v/+//7//w/+//7v/v//L/
9f/4//n/+f/6//v//f/9////AAACAAQABQAGAAYABgAGAAYABgAGAAUABQAEAAYABAAE
AAIABAADAAIAAgACAAIAAgD///v/+//7//r/+//8//3//v/8//r/9//2//P/8//z//H/
8P/w//H/8f/x//H/8f/x//H/8f/x//D/8P/w//D/7//x//H/8f/w/+//7v/t/+3/7f/t
/+7/8P/u/+7/7v/t/+7/8P/y//P/8P/v/+7/7f/v/+//7//w//D/8P/w//D/8v/y//L/
8f/x//H/8f/0//D/8P/w//H/8//y//H/8f/z//T/9P/2//X/9P/z//L/7//v/+//8P/z
//X/9//4//b/9v/2//b/9v/0//T/9P/2//X/9P/0//T/8//x//D/8//0//X/9f/y//H/
7//t/+3/7P/s/+v/6f/o/+b/5P/l/+X/5P/k/+b/5v/m/+b/5P/k/+T/4v/g/+D/4f/h
/+L/4//k/+T/4v/i/+L/4v/i/+L/4v/i/+H/4f/h/+H/4f/h/+H/4v/i/9//3v/e/97/
3//f/9//4f/h/9//4//t//f/BAAUACgAPwBWAGkAeQCCAIYAhgB/AGwAUwA0AB4ADwAF
AP3/9v/w/+r/5f/h/+L/5P/j/+f/5//l/+H/4P/i/+H/4f/h/9//4P/g/+D/4P/f/9//
3//f/9//3//g/+D/4f/h/+H/4f/h/+H/4v/l/+X/5f/k/+P/5P/j/+L/4v/i/+L/4v/k
/+T/5P/k/+X/5v/m/+b/5v/m/+j/6P/l/+X/5v/m/+n/7P/q/+r/7v/v/+//7//w/+//
7v/v//H/8//1//X/+f/6//v//f///wEAAgAEAAQABQAGAAYABAAEAAQABAAFAAUABgAG
AAgABgAGAAQAAgABAAAAAAD+//7//v/7//v/+//7//r/+v/6//r/+v/5//j/9v/2//f/
9//3//X/8//y//L/8f/w//H/8v/z//H/8f/x//D/8P/w//D/7//t/+3/7f/s/+7/7v/u
/+//7v/t/+3/7v/w//D/8P/v//H/8v/z//P/8//z//P/8//z//P/8//0//b/9v/2//b/
9P/0//T/8//0//X/9v/6//j/+P/4//n/9//2//n/+f/4//b/9v/2//b/9//3//f/+P/3
//n/+//8//z//P/8//z//P/6//r/+v/4//f/9v/2//f/9//2//b/+P/4//j/9//2//X/
8//x/+//7v/u/+3/7P/s/+v/6v/p/+n/6P/o/+j/6P/o/+j/5v/m/+b/5P/m/+b/5//n
/+f/5//n/+b/5v/m/+b/5v/k/+T/5P/k/+P/4//j/+P/4//j/+P/5P/k/+X/5v/m/+b/
4//f/93/2//b/+H/5//t//f/BAAQACIANwBQAGUAeQCIAJAAlACPAIAAZQBGAC4AHQAR
AAUA/P/4//T/7//t/+r/6P/p/+n/6f/p/+n/6P/n/+X/5P/j/+H/4v/i/+L/5P/j/+P/
4//l/+X/5f/m/+T/5f/l/+X/5v/n/+j/6v/q/+n/6P/m/+b/6P/o/+j/6v/q/+r/6v/q
/+r/6v/q/+v/7P/s/+z/7P/s/+7/7v/u/+//8f/y//L/9P/x//D/9P/1//X/9f/4//n/
+v/9//z//f/+//3/AQACAAMABQAHAAkACgAMAAsACwALAAoACwAMAA0ADgANAA0ADgAO
AA0ACgAJAAYACQAJAAkACgAKAAoACgAHAAMAAwADAAIAAwAEAAUABgADAAIAAAAAAP//
//////3//P/8//3//f/6//n/+P/3//X/9f/1//T/9v/2//b/9f/3//f/9//2//f/+P/5
//v/+v/5//n/+v/4//j/+P/3//r//P/+/////f/9//3//f/9//3//f/+//7//v/+//7/
/P/8//z/+//7//v/+//+//7//v/+////AQAAAP/////9//7//v/+//7/////////////
//////8CAAUABgAHAAUABQAGAAYABAADAAMAAgD///7//v///wEAAAAAAAAAAgABAAAA
AAAAAP///v/8//r/+f/3//b/8//x//D/8P/y//H/8f/w/+//7v/u/+7/8//y//D/7v/u
/+7/7v/u/+7/7v/u/+7/7v/u/+7/7v/u/+7/7v/u/+7/7v/u/+7/7v/u/+7/7f/s/+v/
6v/q/w==
         </WaveFormData>
      </LeadData>
   </Waveform>
</RestingECG>
