# Supplementary material for: Detection of Left Atrial Enlargement Using a Convolutional Neural Network-Enabled Electrocardiogram
Source: Front Cardiovasc Med. 2020 Dec 17;7:609976. doi: 10.3389/fcvm.2020.609976 (PMC7773668; doi:10.3389/fcvm.2020.609976)
Supplement: Supplementary file 1 [file Data_Sheet_1.ZIP › hyp/1802030099_99_0000002R.XML]

<?xml version="1.0" encoding="Windows-1252"?>
<!DOCTYPE RestingECG SYSTEM "restecg.dtd">
<RestingECG>
   <PatientDemographics>
      <PatientID>1802030099</PatientID>
      <PatientAge>72</PatientAge>
      <AgeUnits>Years</AgeUnits>
      <Gender>Male</Gender>
      <PatientLastName>tangzhixian</PatientLastName>
   </PatientDemographics>
   <TestDemographics>
      <DataType>Resting</DataType>
      <Site>1</Site>
      <AcquisitionDevice>MAC55</AcquisitionDevice>
      <Status>Unconfirmed</Status>
      <Priority>Normal</Priority>
      <AcquisitionTime>09:34:23</AcquisitionTime>
      <AcquisitionDate>06-15-2016</AcquisitionDate>
      <CartNumber>1</CartNumber>
      <AcquisitionSoftwareVersion>009C</AcquisitionSoftwareVersion>
      <XMLSourceVersion>MAC5000 v1.0</XMLSourceVersion>
   </TestDemographics>
   <RestingECGMeasurements>
      <VentricularRate>73</VentricularRate>
      <AtrialRate>92</AtrialRate>
      <PRInterval>210</PRInterval>
      <QRSDuration>90</QRSDuration>
      <QTInterval>424</QTInterval>
      <QTCorrected>467</QTCorrected>
      <PAxis>-6</PAxis>
      <RAxis>-9</RAxis>
      <TAxis>112</TAxis>
      <QRSCount>12</QRSCount>
      <QOnset>220</QOnset>
      <QOffset>265</QOffset>
      <POnset>115</POnset>
      <POffset>181</POffset>
      <TOffset>432</TOffset>
      <ECGSampleBase>500</ECGSampleBase>
      <ECGSampleExponent>0</ECGSampleExponent>
   </RestingECGMeasurements>
   <Diagnosis>
      <Modality>Resting</Modality>
         <StatementCount>8</StatementCount>
         <LabelText>12SL Õï¶Ï³ÂÊö</LabelText>
      <DiagnosisStatement>
         <StmtText>ñ¼ÐÔÐÄÂÉ</StmtText>
      </DiagnosisStatement>
      <DiagnosisStatement>
         <StmtText>°éÏÔÖøµÄñ¼ÐÔÐÄÂÉ²»Æë</StmtText>
      </DiagnosisStatement>
      <DiagnosisStatement>
         <StmtText>°éÒ»¶È·¿ÊÒ´«µ¼×èÖÍ</StmtText>
      </DiagnosisStatement>
      <DiagnosisStatement>
         <StmtText>°éÅ¼·¢</StmtText>
      </DiagnosisStatement>
      <DiagnosisStatement>
         <StmtFlag>ENDSLINE</StmtFlag>
         <StmtText>ÊÒÐÔÔç²«</StmtText>
      </DiagnosisStatement>
      <DiagnosisStatement>
         <StmtText>×óÐÄÊÒ·Ê´ó</StmtText>
      </DiagnosisStatement>
      <DiagnosisStatement>
         <StmtFlag>ENDSLINE</StmtFlag>
         <StmtText>°é¸´¼«»¯Òì³£</StmtText>
      </DiagnosisStatement>
      <DiagnosisStatement>
         <StmtFlag>ENDSLINE</StmtFlag>
         <StmtText>Òì³£ ECG</StmtText>
      </DiagnosisStatement>
   </Diagnosis>
   <Waveform>
      <WaveformType>Rhythm</WaveformType>
      <WaveformStartTime>0</WaveformStartTime>
      <NumberofLeads>8</NumberofLeads>
      <SampleType>CONTINUOUS_SAMPLES</SampleType>
      <SampleBase>500</SampleBase>
      <SampleExponent>0</SampleExponent>
      <HighPassFilter>16</HighPassFilter>
      <LowPassFilter>150</LowPassFilter>
      <ACFilter>NONE</ACFilter>
      <LeadData>
         <LeadByteCountTotal>10000</LeadByteCountTotal>
         <LeadTimeOffset>0</LeadTimeOffset>
         <LeadSampleCountTotal>5000</LeadSampleCountTotal>
         <LeadAmplitudeUnitsPerBit>4.88</LeadAmplitudeUnitsPerBit>
         <LeadAmplitudeUnits>¦ÌV</LeadAmplitudeUnits>
         <LeadHighLimit>2147483647</LeadHighLimit>
         <LeadLowLimit>268435456</LeadLowLimit>
         <LeadID>I</LeadID>
         <LeadOffsetFirstSample>0</LeadOffsetFirstSample>
         <FirstSampleBaseline>0</FirstSampleBaseline>
         <LeadSampleSize>2</LeadSampleSize>
         <LeadOff>FALSE</LeadOff>
         <BaselineSway>FALSE</BaselineSway>
         <ExcessiveACNoise>FALSE</ExcessiveACNoise>
         <MuscleNoise>FALSE</MuscleNoise>
         <LeadDataCRC32>4175302147</LeadDataCRC32>
         <WaveFormData>
8P/w//D/8P/w//D/8P/w//H/8v/z//T/9P/0//T/9P/2//b/9v/2//T/9P/0//T/9f/2
//f/+P/3//b/9f/0//b/9v/2//b/9v/2//b/9v/2//b/9v/2//b/9v/2//b/9v/2//b/
9v/2//b/9v/2//f/+P/5//r//P/8//z//P///wAAAQACAAUABgAHAAgABgAGAAYABgAG
AAYABgAGAAMA///9//z//v/8//z//v/+//z/+v/5//n/+f/5//n//P/9//7//v/+//7/
/v///wIAAgACAAIA//////7//v/6//j/+P/3//X/8v/y//L/9P/x//H/8f/y//L/8v/x
/+//7//v/+//8P/w//D/8P/w//D/8P/w//D/8P/w//D/7v/w//D/8P/w//D/8P/w//L/
8v/y//L/8//z//L/8v/x//H/7f/u//D/8v/z//b/+P/6//3/AQABAAMABAAIAAwAEAAV
ACAAMABBAFgAbwCBAIoAjACNAI0AjgB/AGcAUgBDADIAIAAQAAkABwAFAAMAAAD+//r/
9f/2//T/8f/x//D/8P/w//D/8P/w//D/8P/w//D/8P/y//P/8//z//H/8f/w//D/8f/x
//H/8P/w//D/8f/x//P/8//y//L/8v/y//L/8//x//D/8P/w//L/8v/w//D/7//w//D/
7//v/+//7//v//H/8f/x//D/7v/u/+//7//v/+//7//v/+//7//v/+//8f/w//D/8P/w
//D/8f/x/+//7//v/+//7v/u/+z/7P/t/+3/7f/t/+3/7f/u/+7/7v/u/+3/7f/q/+r/
6f/o/+r/6//r/+n/5//o/+j/6P/m/+X/5f/l/+X/5f/l/+X/5//n/+b/5v/m/+X/5f/n
/+f/5//n/+j/6//s/+z/7f/s/+3/7v/v//D/8f/x//H/8//1//X/9v/0//X/9v/5//f/
9//4//n/+f/5//n/+f/6//r/+v/6//z//f/+//7///8BAAIABAAFAAYABwAIAAoACgAL
AAsADAAOAA8AEAALAA8AEQAOAAoACAAGAAQAAwACAAIAAgD///7////+//3//P/8//3/
/f/9//3//v8AAAIAAwAEAAMAAgACAAIAAAAAAAAA///8//r/+f/2//L/8v/x/+//7v/u
/+7/7v/s/+3/7v/u/+7/7v/t/+3/7//v/+//8P/u/+7/7v/u/+7/7v/u/+7/7//w//H/
8P/x//D/7//u//D/8P/w//D/8f/y//P/9f/0//L/8f/x//H/8//0//T/8v/1//b/9P/2
//v///8DAAUABgAEAAIACAALABAAHgAvAEIAWwBxAIAAiACLAIsAjACHAHUAXABNAD4A
KAASAAkABwAFAAEAAgD8//T/8//y//D/7//x//D/8P/w/+//7v/t/+z/7v/u/+7/7v/u
/+//7//v//H/8f/w//D/7//v/+//7v/w//D/8f/x//H/8f/w//D/8v/y//L/8//y//D/
7//u//D/8P/u/+7/7//w//D/7//v/+//7//v/+//7//v/+7/7P/s/+3/7f/t/+3/7f/t
/+//7//v/+//7f/s/+z/7P/s/+z/7f/t/+v/6//r/+v/7P/s/+r/6v/r/+v/6//r/+n/
6f/q/+r/6f/o/+b/5f/m/+b/5f/k/+b/5//n/+X/4//k/+T/5P/i/+H/4f/h/+H/4f/h
/+H/4f/h/+D/4P/h/+H/4v/l/+f/5//n/+j/5//o/+j/6f/q/+v/7P/t/+z/7f/t/+3/
8f/z//P/9P/z//P/8//1//H/8f/y//P/9f/1//X/9f/2//b/9v/2//X/9f/1//T/9P/1
//X/9v/2//b/9v/2//b/9v/3//f/9f/2//b/9v/1//X/9f/1//X/9P/0//P/9P/0//X/
9v/1//X/9f/2//T/8//x//H/9P/0//P/8v/w//H/8v/y//D/8f/x/+//8P/x//L/8//x
//D/8P/w//L/8v/y//L/8v/y//L/8f/x//L/8//z//P/8//z//P/8f/z//X/9v/2//b/
9v/1//L/8v/z//T/9v/2//f/+f/3//b/9f/1//X/9P/0//b/9P/z//P/9P/3//j/+f/5
//X/8v/z//T/9v/1//X/9f/0//T/9f/2//X/8//y//H/8//0//X/9v/0//T/8v/y//T/
9f/1//X/9v/0//T/9P/0//P/8v/x//D/8//0//X/9v/1//T/8//y//P/9P/1//b/9v/2
//b/9v/0//T/9P/0//b/9v/2//b/9v/2//b/9v/0//T/9P/0//b/9v/2//b/9v/2//b/
9v/2//b/9v/2//T/9P/0//T/9v/2//b/9v/0//T/9P/0//T/9P/0//T/9P/0//T/9P/0
//T/9P/0//T/9P/0//T/9v/2//b/9v/2//b/9v/2//T/9P/0//T/9v/2//b/9v/2//b/
9v/2//T/9P/0//T/9v/2//b/9v/1//T/8//y//T/9P/0//T/9v/2//b/9v/1//T/8//y
//T/9P/0//T/9v/2//b/9v/1//T/8//y//L/8v/y//L/8//0//X/9v/1//T/8//y//L/
8v/y//L/8v/y//L/8v/z//T/9f/2//P/8v/x//D/8v/y//L/8v/0//T/9P/0//T/9P/0
//T/9v/2//b/9v/0//T/9P/0//T/9P/0//T/9v/2//b/9v/0//T/9P/0//T/9P/0//T/
9P/0//T/9P/0//T/9P/0//b/9v/2//b/9P/0//T/9P/0//T/9P/0//T/9P/0//T/9v/2
//b/9v/4//j/+P/4//b/9v/2//b/+P/4//j/+P/4//j/+P/4//j/+P/5//r/+P/4//r/
+v/5//j/+P/5//z//f/+/wAAAAAAAP///v/+//7///8AAAEAAgADAAMABAAEAAUABAAF
AAYABgAFAAAAAAAAAAAA+v/5//j/9v/0//T/8//z//P/8//z//T/9P/0//T/9P/2//b/
9v/2//b/9v/2//T/+P/4//j/+P/4//j/+P/4//f/9v/1//X/9v/2//f/+f/3//f/+v/4
//j//f/+/wAABAAHAA0ADwANAAwAEgAYABwAIQAqADgASwBiAHcAhQCQAJgAmQCXAJYA
iwBzAFwASwA6ACgAGgARAAsACQAFAAIAAAAAAP//+v/0//H/8//y//L/8v/y//L/8v/y
//T/9P/0//T/8v/z//P/8//1//X/9P/0//P/8//z//L/9P/0//X/9f/z//P/8v/y//T/
9P/0//X/8//y//L/8v/0//T/8v/y//H/8v/y//H/8//z//P/8//z//P/8//y//L/8v/z
//P/8v/x//D/7//x//H/8f/x//P/8v/y//L/8v/y//P/8//x//H/8f/x//L/8v/w//D/
7//v/+//7//v/+//8P/w/+7/7v/t/+3/7P/s/+v/6v/o/+n/6f/n/+n/6v/q/+r/5v/l
/+X/5f/j/+P/4//j/+P/4//i/+L/4v/h/+H/4//j/+P/4//k/+L/4v/h/+H/4v/j/+T/
5f/o/+n/6f/p/+v/7f/t/+7/8P/x//L/9f/1//X/9v/3//f/9//3//f/+P/4//j/+P/5
//n/+f/4//j/+f/5//r/+v/6//r/+v/6//r/+//7//n/+v/6//r/+//7//v/+//7//r/
+v/5//n/+P/4//j/+f/5//n/+v/6//n/9//3//j/+P/3//b/9P/1//b/9v/2//f/9//1
//f/9//3//f/9//2//b/9v/2//b/9v/2//j/+P/4//f/+P/4//j/9//3//f/9//3//f/
+f/7//z/+//6//n/9//4//j/+f/6//r/+v/7//3/+//6//n/+f/7//r/+v/8//z/+//7
//z//P/8//z/+//5//j/+//+//3/+//6//n/+P/4//n/+v/6//n/+f/5//r/+v/6//r/
+v/6//j/+P/6//3////7//r/+v/6//r/+v/6//r/+v/6//z//P/8//z//P/8//z//P/6
//r/+v/6//z//P/8//z//P/8//z//P/8//z//P/8//z//P/8//z//v/+//7//v/+//7/
/v/+//z//P/8//z//v/+//7//v/+//7//v/+//z//P/8//z//v/+//7//v/+//7//v/+
//7//v/+//7//v/+//7//v8AAAAAAAAAAP7//v/+//7/AAAAAAAAAAAAAAAAAAAAAP7/
/v/+//7/AAAAAAAAAAD+//7//v/+/wAAAAAAAAAAAAAAAAAAAAD+//7//v/+/wAAAAAA
AAAAAAAAAAAAAAAAAAAAAAAAAAAAAAAAAAAAAAAAAAAAAAACAAIAAgACAAMABAAFAAYA
BwAIAAkACgANAA4ADwAQABEAEgATABQAFAAUABUAFgASABAAEAAOAAoACAAHAAcABwAH
AAcACAAHAAgACAAIAAgACAAJAAoADAAMAAwACwAOAA4ADwAOAA0ADgAOAA0ADAAMAAwA
DAAHAAUAAwAAAP7//v/9//3//f/9//3//v/+//7//v/+//z//P/8//z//v/+//7//P/+
//7//v/+//7//v/+//7//v/+//7////9//z//P/9//3///8CAAQABAAFAAQABAAKAA8A
EwAXABcAFgAYABwAIgAtADgARgBXAHIAiQCXAJgAlACXAJ0AlgCBAG0AXABNADwAKAAY
ABEAEQANAAsACgACAPz//f/8//j/+//5//j/+P/4//r/+v/6//r/+P/4//j/+P/6//v/
+//7//v/+//6//r//f/9//3//P/6//r/+//7//3//f/8//z/+v/6//r/+//7//r/+v/6
//j/+P/2//b/+f/6//r/+f/5//n/+f/5//n/+f/5//j/+P/4//n/+f/7//v/+//7//n/
+f/5//n/+//6//r/+v/5//j/+P/3//f/9//3//f/+P/4//b/9v/3//f/9//3//X/9f/2
//b/+P/4//f/9//4//j/9//2//T/9f/1//P/8v/y//H/8P/w/+//7//v/+3/7f/t/+3/
7//v/+7/7v/r/+n/6P/p/+n/6f/p/+r/6f/q/+r/6//s/+3/7v/v//D/8f/x//H/9f/3
//f/+P/2//f/+P/7//v/+//8//3//f/9//3//f8AAAAAAAAAAAEAAQABAAAAAAABAAEA
AgAAAAAAAAAAAAAAAAABAAEA//8AAAAAAAABAAEAAQABAP///v/+//3//v/+////AAD/
//////8AAAAA///9//3/AAAAAP///v/9//3//f/8//7///////3//f/9//3//f/7//r/
+v/6//z//P/8//z//P/8//z/+//8//z//P/7//3//f/9//3/+//9////AAD+//7//v/9
//7//v///wAA///+//7////+//7//v///////v/+/wAAAgABAAEAAgAAAAAAAAD///7/
/P/+/wAAAgABAAEAAQABAAAAAAAAAP7//f/9//3//v/+//7//v/+//7//P/8//z/+//5
//v//v/9//z/+//6//r/+v/6//r/+//8//3//v/7//r/+f/4//n/+v/7//z/+v/6//r/
+v/8//z//P/8//r/+v/6//r/+v/6//r/+v/8//z//P/8//z//P/8//z//P/8//z//P/8
//z//P/8//7//v/+//7/AAAAAAAAAAACAAIAAgACAAQABAAEAAQABgAIAAoADAAPABAA
EQASAA8ADgAOAA4ACQAIAAkACAAGAAQAAwADAAEAAQABAAIAAwAEAAQABAAEAAQABQAG
AAgACAAIAAcACgAKAAsACgAJAAoACgAJAAQABAAEAAQA/////////v/7//r/+P/3//f/
9//3//j/9v/2//b/9v/3//j/+f/6//r/+v/6//j/+v/6//r/+v/4//j/+P/4//b/9v/2
//f/+f/4//j/+f/5//v//v/8//b/9/8AAAQABgALAA0ADwANAA4AGAAgACAAJQA0AEgA
WQBqAIMAkwCWAJYAmQCbAJYAhQBtAFYARwA2ACIAEAAPABEABwABAAIAAAD8//n/+P/4
//f/9//2//b/9v/0//T/9P/0//b/9v/2//b/+P/5//n/+f/2//X/8//y//T/9f/2//b/
9v/2//f/9//1//X/9P/0//T/9P/0//X/9//2//b/9v/2//b/9P/0//P/9P/0//P/9f/1
//X/9f/z//P/8//y//L/8v/z//P/8//z//P/8//z//P/8//z//P/8v/y//L/8//0//b/
9//0//P/8v/x//T/9P/y//L/8//z//P/8//x//H/8v/y//D/8P/v/+//8P/w/+//7v/u
/+//7//t/+//8P/w//D/7P/r/+v/6//r/+v/6//r/+v/6//q/+r/6P/n/+f/6f/n/+f/
5//o/+f/6P/o/+n/6v/r/+z/7f/u/+//7//v/+//8f/x//L/8v/z//T/9//2//f/+f/7
//n/+f/5//n//P/8//z//P/8//3//v/+//z//f/9//7//v/+//7//v/+//7///////3/
/v/+//7//f/9//3//f////7//v/9//3//P/8//z//f/9//3//v/+//3/+//7//z//P/7
//r//P/9//7//v/8//3//f/7//v/+//7//v/+//6//r/+v/8//z//P/8//z//P/8//v/
/P/8//z/+//7//v/+//7//n/+//9//7//P/8//z/+//6//r/+//8//v/+v/6//v//P/8
//z//f/7//r/+v/8//z/+//7//z//f/+///////9//z///8CAAIAAQABAAEA/f/8//z/
/P/9//3//v////7//v/+//7//v/+//z//P/6//v////9//j/+f/6//v//P/8//z//P/8
//z//P/8//z//P/8//z//P/6//r/+v/6//z//P/8//z//P/8//z//P/+//7//v/+//z/
/P/8//z//v/+//7//v/+//7//v/+////AAABAAIAAwAEAAUABgAHAAgACQAKAA4AEAAS
ABQAFAARABAAEAANAAoACQAKAAoACAAGAAUABQAFAAUABQAFAAUABQAEAAIAAgACAAMA
BgAGAAYABgAGAAcABwAIAAkACAAJAAkACQAGAAYABgAEAP///f/7//r/+v/6//n/+f/5
//n/+f/6//r/+v/6//j/+P/4//j/+v/6//r/+v/4//r/+v/6//j/+P/4//j/+v/6//r/
+v/7//v/+v/6//n/+f/5//z//P/8//3/AAAEAAgACQALAA8AEQAQABQAHAAgACUALgBA
AFMAaAB/AIkAjgCQAJMAkwCMAHsAYwBQAEMAMgAgABIADwARAA8AAwD+/wAA/v/5//j/
/P/9//v/+P/2//T/9f/2//f/+P/4//j/+P/4//b/9//3//f/9//3//b/9v/1//X/9f/0
//b/9v/3//f/9//3//b/9v/2//b/9v/3//X/9P/0//T/9v/2//T/9P/1//b/9v/1//P/
8//z//P/9f/1//X/9P/0//T/9f/1//P/8//z//P/9f/1//X/9f/z//L/8v/y//L/8v/z
//P/8//z//P/8//y//L/8P/w//H/8f/x//H/7//v//D/8P/w//D/7//v//D/8P/v/+7/
7v/v/+//7f/r/+z/7P/s/+r/6f/p/+n/5//n/+f/5//l/+X/5P/k/+T/4//j/+X/4//j
/+P/5P/j/+T/5P/l/+b/5//o/+n/6v/r/+v/6//v//H/8f/y//D/8f/y//X/8f/z//j/
+f/4//b/9v/2//b/9//4//n/+v/4//j/+P/4//j/+P/4//j/+P/4//j/+P/4//j/+P/4
//n/+v/7//z/+//6//n/+P/4//j/+P/4//j/+P/4//j/9v/2//b/9v/4//j/+P/4//r/
+v/6//r//P/+//z/+v/8/wAAAAAAAAIABgACAP7/AAD8//b/9v/2//L/8P/w/+r/4P/W
/9T/0v/O/8j/wv/A/7z/sP+o/6b/oP+g/6b/ov+c/5z/pP+o/6r/qP+k/6D/nP+a/5T/
jv+M/5L/lv+W/5z/ov+i/6T/qP+o/6j/sv/C/8j/zv/a/+b/7P/u//D/9v/6//7/AAD+
//7//v/+//7//v/+//7//v/+//7//v/+//7//P/8//z//P/8//z//P/8//z//P/8//z/
+v/6//r/+v/9//7///8AAP///v/9//z//P/8//z//P/6//r/+v/6//3//v///wAAAwAE
AAUABgAEAAQABAAEAAUABgAHAAgACQAKAAsADAAKAAoACgAKAA0ADgAPABAAEQASABMA
FAAUABQAFAAUABUAFgAXABgAGQAaABsAHAAfACAAIQAiACQAJAAkACQAJwAoACkAKgAr
ACwALQAuACwALAAsACwALgAuAC4ALgAsACwALAAsACoAKgAqACoAKQAoACcAJgAjACIA
IQAgAB0AHAAbABoAGAAWABQAEgAQABAAEAAQAA4ADAAKAAgABgAEAAIAAAD+//7//v/+
//z//P/8//z/+v/6//r/+v/4//j/+P/4//r/+v/6//r/9//2//X/9P/1//b/9//4//b/
9v/2//b/+P/4//j/+P/6//r/+v/6//r/+v/6//r/+v/6//r/+v/8//z//P/8//r/+v/6
//r//P/8//z//P/+//7//v/+//7//v/+//7//f/8//v/+v/6//r/+v/6//r/+v/6//r/
/P/8//z//P/6//r/+v/6//r/+v/6//r//P/8//z//P/6//r/+v/6//r/+v/6//r/+v/6
//r/+v/6//r/+v/6//z//P/8//z/+//6//n/+P/4//j/+P/4//j/+P/4//j/+//8//3/
/v8AAAAAAAAAAAMABAAFAAYACAAIAAgACAAHAAYABQAEAAUAAwADAAQABAACAAIABAAF
AAQAAwADAAEAAQABAAEAAAABAAIAAgAEAAQABAAFAAYABgAGAAYABwAHAAYABgACAAAA
AAD///v/+P/4//j/+v/3//f/9//2//b/9v/1//P/8//z//P/9v/2//b/9v/0//T/9P/0
//T/9P/0//T/9P/2//b/9v/0//T/9P/0//T/9P/0//T/8//z//L/8v/1//P/8//2//b/
9v/3//r//v8AAAEABwAFAAUACAAKAAwAEgAZACIAMABDAFoAcQCDAIwAjACNAJEAjAB7
AGcAVgBFADYAJAAQAAkABwADAAEAAAD8//T/9f/0//L/8//y//D/7//u//D/8P/w//D/
7v/u/+7/7v/w//H/8f/x/+//7//u/+7/7//v/+//7v/w//D/8f/x/+//7//u/+7/8P/w
//D/8f/z//L/8v/y//H/8P/t/+z/7v/w//H/8f/v/+//7//v/+3/7f/t/+z/7v/u/+//
7//v/+//7//v/+//7//v/+//7//u/+7/7v/u/+7/7//v/+3/7f/t/+3/7v/u/+z/7P/r
/+v/6//r/+v/6//s/+z/7P/s/+v/6//q/+r/6f/o/+r/6//r/+n/6//s/+z/7P/s/+3/
7//x//P/8//z//P/9f/1//T/9P/2//X/9f/3//T/8//y//L/7//s/+z/7P/s/+z/6//s
/+7/8P/w//D/8v/y//L/8v/z//X/9//5//v//v8BAAIAAgACAAIAAgADAAQAAgAAAP7/
+//6//j/9//0//T/9P/z//H/7//w//H/8v/w//H/8v/y//T/9P/z//P/8//z//P/9P/y
//L/8v/y//D/8P/w//D/8P/w//D/7v/u/+7/7v/u//D/8P/w//D/7v/u/+7/7//u/+z/
6//r/+//7f/u//D/8P/z//j/+P/2//n//////wEAAgACAAQACAANABoALABFAGIAewCN
AJQAkgCRAJUAkgB/AGEAUABHADIAGgAQAAsAAwABAAMA/v/6//r/9//y//D/8//z//L/
8v/y//L/8v/y//L/8P/w//D/8P/w//H/8f/x//H/8f/w//D/7//v/+//7v/u/+7/7//v
/+3/7f/s/+z/7v/u/+7/7//t/+z/7P/s/+7/7v/s/+z/7f/u/+7/7f/r/+v/6//r/+z/
7f/u/+7/7v/u/+//7//t/+3/7f/t/+//7//v/+//7v/s/+v/6v/s/+z/7f/t/+v/6//r
/+v/7P/s/+r/6v/r/+v/6//r/+j/5//n/+b/6P/o/+f/5//m/+b/5f/k/+P/4//i/9//
4v/k/+X/5v/j/+H/4P/f/9//3//f/9//4P/h/+H/4v/i/+H/4f/j/+X/5f/l/+b/5//o
/+j/6f/s/+3/7v/v/+7/7//v/+//8f/z//P/9P/2//f/+P/7//f/9//4//n//P/9//7/
//8DAAQABQAGAAgACQAKAAoADAANAA0ADgAMAAwADAAMAAgACAAHAAYABQAEAAAA/v/9
//z/+//8////AAD8//r/+f/5//r/+//8//7/AQACAAIAAgAAAAAAAQACAAEAAAD///3/
+v/4//f/9P/w//D/7//t/+z/7P/s/+z/6v/r/+z/7P/u/+7/7f/t/+3/7f/t/+7/7v/u
/+7/7v/s/+z/7P/s/+z/7P/s/+r/7v/u/+7/7v/w//D/8P/w//D/8P/w//H/8f/w//D/
8f/x//P/9P/y//L/9//6//z//v///wMACQALAAgADAAQABIAEwAgADIARwBcAHMAhwCQ
AJQAkwCVAJIAgwBvAFYAQwA2ACYAEgAFAAMAAwABAPz/+v/4//X/9P/0//H/8//y//L/
8v/y//L/8v/y//L/8v/y//L/8v/z//P/8//1//X/9P/0//X/9f/1//T/8v/y//P/8//0
//X/9f/2//T/9P/0//X/9f/0//T/9P/0//T/8v/y//H/8v/y//H/8//z//P/8//z//P/
8//y//L/8v/z//P/8//z//P/8//z//P/8//z//H/8P/w//D/8f/y//T/9f/z//P/8//z
//T/9P/y//L/8//z//P/8//x//H/8v/y//L/8v/x//H/8v/y//H/8P/w//H/8f/v/+3/
7v/u/+7/7P/r/+v/6//p/+n/6f/p/+r/6//r/+z/7v/t/+3/7//v/+//7//w//H/8v/y
//P/9v/3//j/+f/4//n/+f/5//v//f/9//7//f/9//3/////////AAABAAEAAQABAAEA
AAAAAAAAAAD////////+/wAAAQABAAIAAgACAAIAAgAAAAAAAQABAAEAAgACAAIAAQAB
AAEAAQADAAIAAgABAAEAAAAAAAAAAQABAAEAAgACAAEA/////wAAAAD///7/AAABAAIA
AgABAAEAAAD9//7///8AAAEAAAD+//3//P/+//7//v/+/wEAAgADAAMABQAGAAcABwAJ
AAsADQAPAA8AEQATABQAFgAWABUAFAATABIADwAOAA4ADgAKAAoADAAMAAoACAAHAAcA
BQAFAAUABgAHAAgACAAIAAsADAAOABAADgAOAA4ADQAPAA4ADgAMAAcABgAEAAEA/P/8
//z//P/6//v//P/8//v/+v/4//f/+f/5//n/+v/6//r/+v/6//j/+P/4//j/+v/6//r/
+P/6//r/+v/6//z//P/8//z//P/8//z//f////7//v///wEA+//8/wQAAgD9/wAABgAI
AAsAEQAVABMAFAAWABoAIAApADQAQgBVAG4AhQCVAJwAngCfAJ8AngCLAG8AXABPAEAA
LgAcABcAFQARAAsACAAGAAQAAQACAP7/9//6//r/+//8//r/+v/6//r/+v/6//r/+v/6
//v/+//7//3//f/8//z//f/9//3//P/8//z//f/9//3//f/8//z//P/8//z//f/9//z/
/P/8//z//P/6//r/+//8//z/+//9//3//f/9//3//f/9//z/+v/6//v/+//7//v/+//7
//v/+//7//v/+//6//r/+v/6//r/+//7//f/9//3//f/+v/6//j/+P/5//n/+f/5//X/
9f/2//b/9v/2//X/9f/0//T/8//y//L/8//z//H/7//w//D/8P/w/+//7//v//H/8f/x
//H/7v/t/+v/6v/s/+v/6//t/+3/7f/t/+7/8f/y//L/8//0//X/9v/3//r/+//7//v/
+//9//3//v/+////AAADAAEAAQACAAMAAwADAAMAAwABAAAA///+//7///8AAAAAAAAB
AAEAAgAAAAAAAAAAAAIAAgADAAMAAwAEAAQABAAEAAUABgAHAAsADAAOAA8AEgASABMA
FAATABMAEwAUABQAFQAUABEAEAAPAA4ACgAIAAcABgAGAAYACAAIAAgABgAFAAUABQAF
AAUABgAHAAgACAAIAAoACgALAAwADAAMAAwACwAJAAYABAAAAPz//P/7//n/+P/4//j/
+P/1//X/9f/0//X/9v/2//f/9f/1//X/9v/2//b/9v/2//b/9v/2//b/9v/2//b/9P/0
//T/9P/0//T/9P/0//T/8v/y//L/8//z//L/8v/z//P/9f/2//j/+P/1//L/9v/6//3/
AwAJAAcABAAIAA4AEAATACAAMgBFAFwAdQCHAIwAjgCPAJMAlACJAG8AUgA/ADQAIgAQ
AAsABwADAAEA/v/6//r/9//2//L/8//z//L/8v/y//D/8P/w//D/8P/w//D/8P/w//H/
8f/x//H/8f/w//D/8f/x//H/8P/w//D/8f/x//P/8//y//L/8P/w//D/8f/v/+7/7v/u
/+7/7v/s/+z/7f/u/+7/7f/t/+3/7f/t/+//7//v/+7/7v/u/+//7//w//H/8v/z//H/
7//t/+v/7v/u/+//8P/u/+7/7//v/+3/7f/t/+3/7v/u/+z/7P/v/+//7//v/+v/6//s
/+z/7P/s/+v/6//q/+r/6f/o/+r/6//r/+n/5//o/+j/6P/m/+X/5f/l/+P/4//j/+P/
5f/l/+T/5P/k/+P/4//l/+f/5//n/+j/7P/u/+//8f/z//X/9//5//3///8AAAEABQAH
AAcACAAKAAsADAAPAAoACQAJAAkABwAHAAcABwAFAAQAAwACAAIAAwAEAAQAAgABAP//
/v///wAAAQACAAMABAAGAAcABwAIAAgACAAFAAUABQAFAAIAAAD///3/+//4//b/9P/z
//P/8//0//L/8f/v/+//8P/w/+//7v/u/+//8P/w/+7/7//v/+3/7//v/+//7//t/+z/
7P/s/+7/7v/u/+7/7v/u/+7/7f/s/+z/7P/r/+3/7f/t/+3/6//t/+//8P/w//D/8P/v
//H/8v/0//b/+P/6//3/AQAEAAYACAALAA8AEgAWABwAMABDAFcAbAB2AH4AhgCNAI4A
dgBaAA==
         </WaveFormData>
      </LeadData>
      <LeadData>
         <LeadByteCountTotal>10000</LeadByteCountTotal>
         <LeadTimeOffset>0</LeadTimeOffset>
         <LeadSampleCountTotal>5000</LeadSampleCountTotal>
         <LeadAmplitudeUnitsPerBit>4.88</LeadAmplitudeUnitsPerBit>
         <LeadAmplitudeUnits>¦ÌV</LeadAmplitudeUnits>
         <LeadHighLimit>2147483647</LeadHighLimit>
         <LeadLowLimit>268435456</LeadLowLimit>
         <LeadID>II</LeadID>
         <LeadOffsetFirstSample>0</LeadOffsetFirstSample>
         <FirstSampleBaseline>0</FirstSampleBaseline>
         <LeadSampleSize>2</LeadSampleSize>
         <LeadOff>FALSE</LeadOff>
         <BaselineSway>FALSE</BaselineSway>
         <ExcessiveACNoise>FALSE</ExcessiveACNoise>
         <MuscleNoise>FALSE</MuscleNoise>
         <LeadDataCRC32>1690251794</LeadDataCRC32>
         <WaveFormData>
AgACAAIAAgABAAAA///+//7//v/+//7//f/8//v/+v/8//z//P/8//z//P/8//z//v/+
//7//v/9//z/+//6//z//P/8//z/+v/6//r/+v/6//r/+v/6//r/+v/6//r/+v/6//r/
+v/6//r/+v/6//r/+v/6//r/+v/6//r/+v/7//z//f/+/wAAAgAEAAYABAAEAAQABAAD
AAIAAQAAAP3//P/6//n/9//4//r/+//7//r/+f/5//n/+P/4//n//P/8//v/+f/4//f/
9f/0//b/9v/2//b/+//8/////v/8//z//P/7//n/9//2//X/9P/y//L/8v/y//H/8f/x
//L/8v/y//L/8v/y//L/8v/0//P/8//z//H/8v/y//H/8//z//P/8//x//H/8v/y//L/
8v/w//L/9v/z//P/9P/0//T/8P/w//T/+P/8/wAAAQABAAIAAwAIABEAHgAnACoAMQA8
AEEAQgBAAD0AOAAxACwAJgAeABcADAD9//L/7//n/9j/0//c/+H/4//l/+n/7v/y//H/
8P/1//X/8v/z//H/8v/0//T/8//z//P/8f/x//H/8f/z//P/8//0//L/8P/w//D/8v/y
//L/8v/w//D/8P/w//P/8//z//P/8v/y//P/8//x//D/8P/x//X/8//y//L/8//z//T/
9P/y//T/9P/z//P/8//z//P/8v/y//P/9P/0//T/8v/y//T/9P/z//P/9f/1//X/9f/2
//f/9//3//X/9f/2//j/9//3//X/+P/6//n/+f/5//v//P/8//3///8AAAAAAAABAAAA
/////wEAAwAFAAYABAAEAAYABwAHAAcACQAJAAkACgAKAAsACgAKAAsACwANAAsACwAL
AAwADAAMAAwACgAKAAoACQAFAAUABQADAAQABAADAAMAAQABAAAA//8BAP////////7/
/f/9//3//P/8//3//f/9//3//f/9////AAAAAAAAAAAAAAAA//8BAAIAAgACAAUABgAH
AAgACgAKAAsACwAGAAgACgAGAAIAAAD+//z//f/9//7//P/7//v/+v/5//r/+f/5//n/
+P/4//n/+v/6//n/9//3//f/9v/2//j/+//8//3/AAD+/wAA/v/+//z//P/7//r/+P/3
//b/9P/z//T/9f/2//X/9f/1//T/9v/2//b/9v/2//b/9v/2//X/9f/1//X/+P/4//f/
9//1//X/9f/1//X/9v/2//b/9//2//n//P/3//f/+P/4//j/+v/8//z//v8EAAgABwAH
AAgACQAOABkAJgAtADIANwBAAEcASABKAEkARgA/ADoANgAsAB8AFgAHAPb/8f/1/+r/
1//U/93/5f/l/+f/7P/w//H/8v/1//n/+v/8//n/+f/6//n/9//2//X/9//3//f/9//5
//n/+f/6//r/+P/4//j/9v/2//b/9v/4//j/+P/4//n/+f/5//n/+v/6//v/+//5//j/
+P/5//n/9//2//b/+f/5//r/+v/4//r/+v/5//n/+f/5//n/+P/4//n/+v/8//z/+v/6
//7//v/9//3/+//7//v/+//8//3//f/9//3//f/+/wAA//////3/AAACAAEAAQABAAEA
AgACAAMAAwAEAAQABAAIAAgACAAJAAoACwAMAAwADAAMAA4ADwAPAA8AEQARABEAEgAS
ABMAEgASABMAEwATABEAEQARABIAEgASABIADwAOAA0ACwAJAAkACQAHAAYABgAFAAUA
BQAFAAQAAwADAAEAAQABAAAA/////////v/+//////////////////7//v/9//z//v/+
//7//f///wAAAAAAAP7//v/+//7//v/+///////+//7//v/+//7//v/+//7/AAAAAAAA
///9//3//f/9///////+//7//v/+////AQABAAEAAQABAAEAAQABAAAAAAABAAEAAQD/
//7//v/+/wEAAQAAAAAA/v////////////////////3//////////////////v/9/wAA
AQD+//7//v/+////////////AQAAAAEAAAAAAP7///8AAAAAAAD///////8CAAIAAgAD
AAAAAAD///7/AAAAAAAAAAACAAIAAgAAAP7//v/+//7/AQABAAAAAAD//////f/9////
AAAAAAEAAgAAAAAAAAAAAP///v/9//z//f/+////AAD+//7//v/+////AAABAAIAAAAA
AAAAAAAAAAAAAAAAAAIAAgACAAIAAgACAAIAAgAAAAAAAAAAAAIAAgACAAIABAAEAAQA
BAACAAIAAgACAAAAAAAAAAAAAgACAAIAAgACAAIAAgACAAQABAAEAAQAAgACAAIAAgAE
AAQABAAEAAQABAAEAAQABAAEAAQABAAEAAQABAAEAAIAAgACAAIAAgACAAIAAgAEAAQA
BAAEAAIAAgACAAIABAAEAAQABAACAAIAAgACAAIAAgACAAIABAAEAAQABAACAAIAAgAC
AAIAAgACAAIABAAEAAQABAACAAIAAgACAAIAAgACAAIAAwAEAAUABgAFAAQAAwACAAIA
AgACAAIABAAEAAQABAAGAAYABgAGAAQABAAEAAQABAAEAAQABAAGAAYABgAGAAYABgAG
AAYACAAIAAgACAAHAAYABQAEAAYABgAGAAYACAAIAAgACAAGAAYABgAGAAYABgAGAAYA
BAAEAAQABAAGAAYABgAGAAgACAAIAAgABgAGAAYABgAGAAYABgAGAAQABAAEAAQABQAG
AAcACAAIAAgACAAIAAgACAAIAAgACQAKAAsADAANAA4ADwAQABMAEwAUABIAFAAXABkA
GwAbABsAHAAdAB8AIAAiACQAIwAhAB4AHQAdABwAHAAeABsAGgAZABoAGgAcABoAGgAb
ABwAHAAcABgAFwAWABQAEAAOAAwACgAHAAcABwAGAAQABAAEAAQABAAEAAQABAAFAAUA
BQAFAAQABAADAAMABQAFAAUABQAFAAYABgAGAAUAAgADAAQAAwADAAQABAAEAAQABgAG
AAgADgAUABUAFQASABMAGAAfACoANQA8AEEATABXAFwAXgBdAFYASwBCADwANAAtACIA
FQAEAP3/9//s/+f/7P/z//X/8//3//7/AgADAAYABQADAAIABAABAAEAAgAEAAMAAwAD
AAMAAwADAAMAAwADAAMABAAEAAIAAgACAAIAAgACAAIAAgACAAIAAgADAAMAAwADAAIA
AgADAAMAAwACAAIAAwAFAAMAAgACAAEAAQACAAIAAgAEAAQAAwABAAEAAQABAAEAAgAE
AAYABQAEAAEAAAACAAIAAQABAAIAAwAEAAUABAAFAAUABQADAAMABAAGAAUABQADAAYA
BgAFAAUABQAHAAgACAAJAAkACgAKAAoACgAKAAoACwAKAAsADAAMAA4ADgAQABEADwAP
ABEAEQARABIAEgATABQAFAAVABUAGQAXABcAFwAZABoAGwAcABoAGgAaABkAFwAXABcA
FQAVABYAFgAXABcAFwAWABUAFwAVABUAFQAUABMAEwATABAAEAARABEAEQARABEAEQAQ
ABAADwAOAA4ADgAOAA0ADQAOAA4ADgAOAA4ADgAOAAwADAANAA0ADgAOAA4ADgAMAAwA
DAAMAAwADAAMAAsACwALAAsACwALAAsACgAKAAcABgAGAAcACQAJAAkACQAJAAkACQAI
AAgACQAJAAkACQAIAAgACAAJAAkACAAIAAgACQAJAAkABwAHAAcABwAFAAcABwAHAAkA
CQAJAAgABgAIAAgABAAGAAYABgAHAAcABwAHAAkACgALAAoACgAIAAkACgAKAAoACQAJ
AAkACwAKAAkACQAJAAoACgAKAAoACgAKAAoACgAKAAoACAAIAAgACAAIAAkACQAIAAgA
CQAJAAcABwAHAAoACgAHAAYABgAGAAYABgAGAAYABgAGAAgACAAIAAgABgAGAAYABgAE
AAQABAAEAAYABgAGAAYABAAEAAQABAAEAAQABAAEAAYABgAGAAYABAAEAAQABAAEAAQA
BAAEAAQABAAEAAQABAAEAAQABAAEAAQABAAEAAQABAAEAAQABAAEAAQABAACAAIAAgAC
AAQABAAEAAQAAgACAAIAAgAEAAQABAAEAAQABAAEAAQABAAEAAQABAAEAAQABAAEAAIA
AgACAAIABAAEAAQABAACAAIAAgACAAIAAgACAAIAAgACAAIAAgACAAIAAgACAAIAAgAC
AAIAAgACAAIAAgAAAAAAAAAAAAIAAgACAAIAAgACAAIAAgACAAIAAgACAAQABAAEAAQA
BgAGAAYABgAEAAQABAAEAAUABgAHAAgACgAJAAkABgADAAMAAgABAAAA/////////v/+
////AAAAAP///f/9//v/+v/6//z/+v/6//r//P/6//z/+v/6//z//v///wAAAQADAAUA
BgADAAIAAQAAAP3//f/9//z//P/8//z//P/8//z//P/8//v/+//7//v//v/+//3//f/9
//3//f/9//3//v/+//7//P/6//z//v/7//v//P/8//z//P8AAAQACAAKAAoACQAJAAwA
DQAUAB8AKgAzADgAPwBOAFMAUABQAE8ATABDADYAKAAiAB8AEAD9//b/8f/p/+L/4f/i
/+X/6f/t//P/+v/2//P/+v/7//n//P/8//n/+f/6//r/+f/5//n/+f/5//n/+f/5//n/
+f/6//r/+P/4//j/+v/6//r/+v/4//j/+P/4//n/+f/5//n/+P/4//n/+f/5//j/+P/5
//n/9//2//b/9//3//j/+P/2//j/+P/3//f/9//3//f/9v/2//f/+P/6//r/+P/4//n/
+P/2//X/9v/3//j/+f/5//n/+P/3//f/9//4//r/+f/5//f/+v/6//n/+f/5//n/+v/6
//v//f/+//7//v8AAAAAAAABAAAAAQACAAIAAAAAAAIAAwADAAMABQAFAAMABAAEAAUA
CAAIAAkACQAJAAcABwAHAAoACgAKAAoACgAKAAoACQAJAAkACQAHAAYABgAFAAUABQAF
AAQAAwABAP////////7//f/9//3/+v/6//v/+//7//v/+//7//r/+v/5//j/+P/4//j/
9//3//j/+P/4//j/+P/4//j/9v/2//f/9//4//j/+P/4//f/9v/1//T/9v/2//b/9f/1
//X/9f/1//P/8//y//L/8//y//L/8//x//H/8f/x//H/8f/x//D/8v/z//P/8//x//D/
8P/w//H/8f/w//D/8v/z//P/8//x//H/8f/x//H/8//z//P/9f/1//X/9P/w//L/8v/u
/+//8P/x//P/8f/x//H/8//0//X/9P/0//L/8//0//T/9P/z//P/8//z//L/8f/x//H/
8v/y//L/9P/0//T/9P/0//T/9P/y//L/8v/y//L/8f/x//D/8P/z//P/8f/x//H/7v/s
/+//9P/z//L/8f/w//D/8P/w//D/8v/y//L/8v/v/+7/7f/s/+7/7v/u/+7/7v/u/+7/
7v/u/+7/7v/u/+z/7P/s/+z/7P/s/+z/7P/u/+7/7v/u/+7/7v/u/+7/7P/s/+z/7P/s
/+z/7P/s/+7/7v/u/+7/8P/w//D/8P/w//D/8P/w//D/8P/w//D/8f/y//P/9P/0//T/
9P/0//T/8//z//D/7v/v/+//7//w/+//7//v/+z/7P/t/+7/7v/t/+v/6//r/+r/6v/s
/+v/6v/p/+r/6f/q/+f/5v/q/+z/7f/u/+7/7//w//D/7v/u/+7/7v/s/+v/6v/o/+r/
6v/q/+r/6P/o/+j/6P/p/+n/6f/p/+r/6v/p/+n/6//r/+v/6//p/+r/6v/q/+r/6P/q
/+z/6f/p/+r/6v/q/+z/8P/w/+z/8P/4//n/+f/6//v//v8LABgAIQAmACsANAA/AEYA
QgA5ADYAMQAiABgAFgAPAAIA8//q/+H/1//S/8//0P/Z/93/2//f/+j/6P/p/+z/7f/t
/+z/7P/p/+n/6v/q/+n/6f/p/+n/6f/p/+n/6//r/+v/7P/r/+j/5//m/+f/6P/p/+r/
6P/o/+j/6P/n/+f/5//n/+j/6P/p/+n/6//q/+r/6//r/+n/6P/o/+f/5//o/+j/6P/q
/+r/6f/n/+f/5//n/+b/5v/n/+j/6P/o/+b/5v/q/+r/6f/p/+f/5//n/+f/6v/r/+v/
6//n/+f/6P/q/+3/7f/r/+7/7v/t/+3/7f/r/+z/7P/t/+v/7P/s/+z/7v/u/+7/7//w
//H/8v/y//T/9P/2//f/9//3//n/+f/7//z//P/9//7//v/////////9//3//f8AAAAA
AAAAAAAAAAAAAP///////////f/+//7//f/9//z/+//5//f/+f/3//f/9//2//X/9f/1
//L/8v/z//P/8//z//P/8//y//L/8f/w/+7/7v/u/+3/7//w//D/8P/w//D/8P/w//D/
8P/x//H/7v/u/+7/7v/u/+7/7v/u/+7/7v/u/+3/7//v/+//7//t/+3/7P/s/+3/7P/s
/+3/7//v/+//7//v/+//7//u/+z/7f/t/+3/7f/s/+z/7P/t/+3/7P/s/+z/7f/t/+3/
7f/t/+3/7f/r/+3/7f/t/+3/7f/t/+z/7P/u/+7/6v/s/+z/7P/t/+v/6//r/+3/7v/v
/+7/7v/s/+3/7v/u/+7/7f/t/+3/7//u/+3/7f/v//D/8P/w/+7/7v/u/+7/7P/s/+z/
6v/r/+z/7f/u/+3/7f/s/+z/7//v/+3/7f/r/+7/7v/t/+r/7f/u/+//8P/u/+7/7v/u
/+7/7v/u/+7/7v/u/+7/7v/s/+z/7P/s/+7/7v/u/+7/7P/s/+z/7P/t/+7/7//w//D/
8P/w//D/8P/w//D/8P/w//D/8P/w//D/8P/w//D/8v/y//L/8v/w//D/8P/w//L/9P/2
//j/9//2//T/8//w//D/8f/x//P/8v/x//H/8f/w//D/8f/w//D/7//t/+v/6//q/+r/
7P/s/+z/7P/t/+z/7f/q/+z/7v/w//H/8v/z//X/9//1//L/8f/w//D/7//v/+//7v/u
/+7/7v/u/+7/7v/u/+z/6//r/+v/6//s/+z/6//t/+3/7f/t/+3/7f/u/+7/7v/u/+z/
7v/u/+v/6//s/+7/7P/u//D/8v/0//b/+v/7//3//v/9/wYAEQAcACMAKgA1AD4ARQBI
AEYAQwA+ADEAKAAgABoAEwAGAPf/7P/l/9n/0v/T/9j/3f/h/+X/4//m/+z/7f/s/+//
8f/w/+7/6//r/+z/7v/t/+3/7f/r/+v/6//r/+v/6//r/+z/7P/q/+r/6v/q/+r/6v/q
/+r/6v/q/+r/7f/t/+3/7f/q/+r/6//r/+n/6P/o/+n/7f/r/+r/6v/r/+v/7P/s/+j/
6v/q/+n/6v/r/+z/7f/r/+r/6v/q/+z/7P/q/+r/7P/s/+v/6//r/+v/6//r/+z/7f/t
/+3/6//r/+z/7v/v/+//7f/w/+7/7f/t/+3/7f/u/+7/7//v//D/8P/w//L/8v/y//P/
9P/1//b/9v/0//T/9v/3//n/+f/7//v/+//8//z//f/8//z//f/9/wEA////////AgAC
AAIAAgACAAIAAgABAAEAAQABAP///v/+//3//f/9//3//P/7//v/+f/5//n/9P/1//n/
+f/2//T/9P/0//T/9P/0//T/9P/y//L/8v/y//L/8v/y//L/8v/y//L/8v/y//L/8v/y
//L/8v/y//L/8P/w//D/8P/w//D/8P/w//D/8P/w//D/7v/u/+7/7v/u/+7/7v/u/+7/
8P/w//D/8P/y//T/9P/2//j/+v/+/wQACgAGAAQADAAQABIAGgAkACgALgA2ADwAQABI
AFYAYgBqAHAAfACIAJQAmgCiAKwAsgC6AMAAwgDCAMgAzgDUANoA3gDeAOAA6gDyAPgA
/AD8APoA/AACAQYBCAEIAQIB+ADqANIAqgB+AGAATgBAADAAIAAUAAwAAgD2/+r/3v/Y
/9b/1P/U/9T/1P/S/9L/0v/S/9L/0v/S/9L/0P/Q/9D/0P/Q/9D/0P/Q/8//zv/N/8z/
yf/I/8f/xv/E/8L/wP++/73/vP+7/7r/t/+2/7X/tP+x/7D/r/+u/7H/sv+z/7T/t/+6
/73/wP++/77/vv++/7z/vP+8/7z/u/+6/7n/uP+2/7T/sv+w/6//rv+t/6z/qf+o/6f/
pv+j/6L/of+g/5//nv+d/5z/mv+Y/5b/lP+S/5L/kv+S/4//jv+N/4z/iv+K/4r/iv+K
/4r/iv+K/4n/iP+H/4b/h/+I/4n/iv+L/4z/jf+O/5H/kv+T/5T/l/+a/53/oP+k/6b/
qP+q/63/sP+z/7b/uv+8/77/wP/E/8j/zP/Q/9P/1P/V/9b/2P/a/9z/3v/g/+L/5P/m
/+n/6v/r/+z/7f/u/+//8P/y//L/8v/y//T/9P/0//T/8v/y//L/8v/0//T/9P/0//L/
8v/y//L/9P/0//T/9P/0//T/9P/0//T/9P/0//T/9P/0//T/9P/0//T/9P/0//L/8v/y
//L/9P/0//T/9P/2//b/9v/2//T/9P/0//T/9v/2//b/9v/2//b/9v/2//b/9v/2//b/
9//4//n/+v/4//j/+P/4//j/+P/4//j/+P/4//j/+P/4//j/+P/4//b/9v/2//b/+P/4
//j/+P/4//j/+P/4//j/+P/4//j/+P/4//j/+P/2//b/9v/2//j/+P/4//j/+f/6//v/
/P/+//7//v/+/wIABAAGAAgACgAKAAoACgAHAAYABQAEAAQABAADAAMA/v/+//////8B
AAAA//////3//P/8//3/AAAAAP///f/+//////8AAAIAAgACAAIABAAEAAYABAACAAIA
AgABAP3/+//6//n/+P/2//b/9v/0//P/8//z//D/8P/w//D/8v/y//L/8v/y//H/8f/x
//H/8v/y//H/8f/x//H/8f/x//H/8v/y//L/8v/w//L/9P/x//H/8v/0//L/8v/2//b/
+P/8/wAAAwADAAIABQAGAA8AIAApACwAMwA+AEUARgBIAEcAPgA5ADAAJAAeABkADgD7
//D/7f/n/9z/1//W/93/4f/f/+H/6v/w/+//7v/x//P/9v/1//H/8P/w//L/8f/x//H/
7//v/+//7//x//H/8f/y//L/8P/w//D/8P/w//D/8P/y//L/8v/y//H/8f/x//H/8P/w
//H/8f/z//L/8v/z//T/8f/v/+7/8P/x//P/9P/y//T/9P/z//H/8f/x//H/8v/y//P/
9P/2//b/9P/0//T/9P/z//P/9f/1//X/9f/0//X/9f/1//X/9f/2//j/9//3//X/+P/6
//n/+f/5//v//P/8//3///8AAAAAAAAAAAAAAAABAAQABQAGAAYABwAIAAsADQAPAA8A
EQARABQAFgAXABkAGwAcAB4AHwAhAB8AHwAfAB0AHAAbABoAFAASABIAEgASABIAFAAT
ABMAEAAPAA8ADgANAAoACQAJAAkABgAGAAcACAAGAAUAAwADAAYABgAHAAoACQAIAAcA
CAAGAAYAAgAAAAAAAAD///7//f/9//3//P/8//z//P/8//v/+//7//r//P/8//z//P/8
//z//P/8//n/+f/5//n/+v/6//n/+f/5//n/+f/5//n/+v/6//r/+v/4//r//P/3//f/
+P/4//r/+P/6//z//v8GAA4ADwANABAAEwAYACMALAAzADoAQwBEAD0AOgA6ADUAMgAz
ADAAJgAaABMACgD///r/+//1/+j/5f/u/+3/6f/p//H/9v/6//v//P/7//3//v8AAP3/
/f/+//7//f/9//3//f/9//3//f/9//3//f/+/wAA/v/+//7//P/8//z//P/8//z//P/8
//3//f/9//3//v/+///////9//z//P/9//3/+//6//r//f/9//7//v/8//7//v/9//3/
/f/9//3//v/+////AAAAAAAA/v/+//7//v/9//3///////////8AAAEAAQABAAEAAQAC
AAQABQAFAAMABgAIAAcABwAHAAUABgAGAAcACQAKAAoACgAOAA4ADgAPAA8ADwAPAA4A
DwAQABMAFQAUABMAFAATABMAFAAUABUAGAAYABkAGQAaABcAFgAVABQAFAAUABQAFAAU
ABQAEwARABEAEQAPAAwADAALAAsACwALAAoACQALAAkACQAJAAoACQAJAAkACAAIAAkA
CQALAAsACwALAA0ADgAOAA4ADwAQABEAEQAPABAAEAAQAAoACgAIAAgACAAIAAoACQAJ
AAYABwAJAAoACwAJAAcABgAFAAYABgAHAAgACAAHAAUABQAHAAYABgAIAAkACgALAA4A
DQAOAAsACgAJAAgABgAEAAMAAwADAAIAAgACAAIAAgADAAMAAwACAAAAAAAAAAAAAAAA
AAAAAAD//////////wAAAAD//////////////////wAAAAAAAAAA/v8AAAIAAAABAAMA
BAACAAQABgAEAAYADgASABMAEQAQABMAGgAlACwANQA6AD0ARABLAE4ATgBLAEQAPQA4
ADQALAAlABgACQACAP3/9f/s/+n/7P/x//X/9//5//z/AAABAAIABQAHAAYABgADAAMA
BAACAAEAAQABAAEAAQABAAEAAwADAAMABAAEAAIAAgACAAQABAAEAAQABAAEAAQABAAH
AAcABwAHAAUABAAEAAMAAwACAAIAAwAFAAMAAgACAAEAAQACAAIAAgAEAAQAAwABAAEA
AQABAAAAAAABAAIABAAEAAIAAgAEAAQAAwADAAUABQAFAAUABgAHAAcABwAFAAUABgAI
AAkACQAHAAoACgAJAAkACQALAAwADAANAA0ADgAOAA4AEAAQABAAEQASABMAFAAUABQA
FAAWABcAGQAZABsAGwAaABoAGQAZABoAGgAbABsAHQAbABsAGwAbABoAGQAYABYAFgAW
ABUAFQAVABUAEwAQABAADwAPAA8ADwAOAA0ADQALAAsACwALAAsADAANAAoACgALAAsA
CQAJAAkACQAKAAoACQAIAAgACAAIAAcACQAKAAoACgAIAAgACAAIAAYABgAHAAcABgAG
AAYABgAIAAgACAAIAAgACAAIAAcABwAHAAcABwAJAAkACAAIAAkACAAIAAkABwAHAAcA
BwAHAAcABwAGAAgACQAJAAkACQAIAAgACAAJAAkACAAIAAkACwAMAA0ACwALAAsACwAL
AA8AEQATABQAFQAWABYAGgAYABUAFAATABIAEAAPAA8ADAAKAAsACwALAAwACwALAAsA
CQAIAAgACAAJAAkACAAJAAkACAAIAAoACAAIAAgACgALAA4ADQAOAA4ADgANAAwACQAJ
AAkACAAGAAYABgAGAAMAAwADAAIABAAEAAQABAAEAAQABAAEAAMAAwADAAMABAAEAAMA
AwADAAMAAwADAAMABAAEAAQABAACAAQABgAEAAUABwAIAAoABAAEAAoADgAOABIAEwAR
ABIAGQAcACUAMAA3ADwARQBQAFUAVABUAE8ASABBADoANAAuACUAGgALAAAA/f/3/+7/
6//u//P/9//3//n//v8CAAMABgALAAsABAAFAAMABAAGAAYABQAFAAUABQAFAAUABQAF
AAUABQAGAAYABAAEAAQABAAEAAQABAAGAAYABgAGAAUABQAFAAUABAAEAAUABQADAAIA
AgADAAcABQAEAAQAAwADAAQABAACAAQABAADAAUABQAFAAUABAAEAAUABgAEAAQAAgAC
AAQABAADAAMABQAFAAUABQAEAAUABQAFAAUABQAGAAgABwAHAAUACAAKAAkACQAJAAkA
CgAKAAsACwAMAAwADAAOAA4ADgAPABAAEQASABIAEgASABQAFQAVABUAFwAXABcAGAAY
ABkAGAAYABkAGQAdABsAGwAbABoAGgAaABoAGAAYABgAFwAVABUAFQATABQAFAATABMA
EQARABAADwAPAA0ADQANAA4ADQANAA0ACgAKAAsACwAJAAkACQAJAAgACAAHAAYACAAI
AAgABwAHAAgACAAIAAoACgAKAAoACgAKAAsACwAMAAwADAAMAA0ADgAPABAAEQASABMA
EwAVABUAFQAVABUAFQAQAA8ADgANAAwACwAJAAgABAAGAAcABwAHAAYABQAFAAUABgAG
AAcACAAHAAUAAgABAAEAAAAAAAIABAAGAAgADAAKAAwACgAKAAgACAAHAAYAAwADAAMA
AgD+//7//v/+//////////7//v/+//7//v/+//7//v/+/////////////v/+//3//f/9
//3//f/9//3//v/+//7//P/6//z//v/7//v//P/8//z//v8AAAIABAAGAAQABwAJAAoA
DwAWAB0AKAAxADYAOwBAAEUARgBEAEMAPAA1ACwAIgAcABUACgD7//L/7//n/9z/1//e
/+X/5f/j/+f/7v/w//P/9P/3//f/9v/2//P/8//0//T/8//z//P/9f/1//X/9f/z//P/
8//0//L/8P/w//D/8v/y//L/8v/w//D/8P/w//P/8//z//P/8f/w//D/7//v/+7/7v/v
//H/7//u/+7/7//v//D/8P/t/+7/7f/r/+v/6//r/+v/7P/s/+3/7v/w//D/7v/u/+3/
7P/q/+n/6v/r/+z/7f/t/+3/7P/r/+v/6//s/+7/7f/t/+v/7v/u/+3/7f/t/+//8P/w
//H/7//w//D/8P/y//L/8v/z//b/9//4//j/+P/4//r/+//6//n/+v/5//f/+P/4//n/
+v/6//v/+//7//n/+f/5//j/+P/4//j/+v/6//r/+f/1//X/9f/z//P/9P/0//X/9//3
//b/9f/3//X/9f/1//L/7//t/+v/6P/o/+n/6f/o/+f/5v/l/+T/5P/j/+L/4f/g/9//
3f/f/+D/4P/g/97/3v/e/97/3f/c/9z/2//d/97/3//g/97/3v/e/97/2//a/9n/1//V
/9X/1f/V/9T/0//R/9D/0f/Q/9D/0f/P/8//z//P/8//z//P/87/zv/P/8//z//P/87/
zv/O/83/zf/M/8z/zP/N/83/zf/M/8v/yv/J/8f/yf/J/8n/yf/J/8n/yP/H/8r/y//I
/8v/zv/R/9X/1//Z/9v/3//q//P/+v8CAAYACwAQABQAEQAPAA4ADQAEAPz/9P/t/9H/
wP+8/w==
         </WaveFormData>
      </LeadData>
      <LeadData>
         <LeadByteCountTotal>10000</LeadByteCountTotal>
         <LeadTimeOffset>0</LeadTimeOffset>
         <LeadSampleCountTotal>5000</LeadSampleCountTotal>
         <LeadAmplitudeUnitsPerBit>4.88</LeadAmplitudeUnitsPerBit>
         <LeadAmplitudeUnits>¦ÌV</LeadAmplitudeUnits>
         <LeadHighLimit>2147483647</LeadHighLimit>
         <LeadLowLimit>268435456</LeadLowLimit>
         <LeadID>V1</LeadID>
         <LeadOffsetFirstSample>0</LeadOffsetFirstSample>
         <FirstSampleBaseline>0</FirstSampleBaseline>
         <LeadSampleSize>2</LeadSampleSize>
         <LeadOff>FALSE</LeadOff>
         <BaselineSway>FALSE</BaselineSway>
         <ExcessiveACNoise>FALSE</ExcessiveACNoise>
         <MuscleNoise>FALSE</MuscleNoise>
         <LeadDataCRC32>4037242087</LeadDataCRC32>
         <WaveFormData>
DAAMAAwADAALAAoACQAIAAYABgAGAAYABgAGAAYABgAGAAYABgAGAAQABAAEAAQABAAE
AAQABAACAAIAAgACAAQABAAEAAQABAAEAAQABAAEAAQABAAEAAQABAAEAAQABAAEAAQA
BAAEAAQABAAEAAIAAgACAAIAAAD+//z/+v/4//b/9P/y/+7/7P/q/+j/5//m/+X/5P/n
/+j/6f/q/+z/7//0//f/+v/7//z//f/7//z//P/8/wAAAAAAAAAAAgACAAIAAQAAAP//
/v/+//7///8AAAAAAwAEAAQABQAJAAoADAANAAwADQAOABAADgAOAA4ADwAPAA8AEAAQ
ABEAEQARABEAEQARABIAEgASABIAEgASABIAEgATABMAEwATABQAFAASABIAEgATABMA
EwATABMAEwATABMAFAAUABQAEgASABQAFgAZABsAGwAbABcAEgAKAAAA9f/j/8z/uP+o
/5b/fP9k/1L/P/8x/zP/PP9D/07/Xf9z/4//qf+7/9D/6P/2//r/+/8DAAgACQAMAA8A
EQAVABcAFQAWABgAGAAXABcAFwAXABcAFQAVABUAFQAWABYAFgAWABQAFAAUABQAFgAV
ABUAFQATABMAEwATABMAEwATABMAFAAUABMAEwAVABUAFQAUABQAFAAUABQAFAAUABQA
FAASABIAEwAUABIAEgASABIAEQAQABAAEQAQABAAEAAQABAAEAAQABAADwAPABAAEAAS
ABEAEQARABEAEQARABEAEQARABEAEQASABIAEgATABUAFQAWABYAFgAWABcAFwAWABYA
FgAWABkAGQAaABoAGgAaABoAGgAcABwAHQAdAB0AHAAcABwAHAAcABsAGwAbABsAGwAb
ABkAGQAXABYAFQAVABQAEgASABEADwAPAA4ADQAMAAoADAAJAAgABwAGAAUABQAFAAUA
BQAFAAMAAwADAAMAAgACAAMAAwADAAEAAQABAAAA/v/9//z/+f/3//X/8//x/+7/6//o
/+X/5f/k/+P/4v/f/+H/5f/q/+3/7v/v//D/8v/2//j/+v/5//r/+//7//z//P/8//7/
/v/+//7//v/+//7//f/9//3//f/+//7/AAACAAMABQAIAAgACQALAAwADgAPABAAEAAQ
ABEAEAAQABAAEQARAA8AEAAQABEAEwATABMAEwARABIAEgASABIAEgASABIAEgATABMA
EwATABQAFAAUABQAFAAVABUAFwAXABcAFwAXABcAGAAYABYAFgAWABYAGAAbAB0AGwAb
ABsAGAASAAgA///v/9r/xP+0/6L/jP9y/17/S/81/y3/NP89/0r/V/9p/4X/nf+z/8j/
3P/w//z/AQAHAA4ADwAQABEAEwAVABkAGQAaABwAHAAbABsAGwAbABsAGQAZABkAGQAa
ABoAGgAaABoAGgAaABoAGgAZABkAGQAZABkAGQAZABkAGQAZABkAGgAaABkAGQAZABkA
GQAYABoAGgAaABoAGAAYABgAGAAYABgAGQAaABoAGgAaABoAGQAYABgAGQAaABoAGgAa
ABoAGgAaABoAGQAZABoAGgAcABsAGwAbABsAGwAbABsAHQAdAB0AHQAeAB4AHgAfAB8A
HwAgACAAIAAgACEAIQAiACIAIgAiACUAJQAmACYAJgAmACYAJgAmACYAJwAnACcAJgAm
ACYAKAAoACcAJwAlACUAJQAlACMAIwAhACAAHQAdABwAGgAaABkAFwAXABYAFQAUABIA
FAARABAADwAMAAsACwALAAYABQAEAAEAAAD///7//P/6//v/+//7//v/+//7//r/+//7
//v/+f/7//v/+//7//n/+f/5//n/+v/6//r/+v/5//n/+f/5//r/+v/6//r/+v/6//r/
+f/5//n/+v/6//z//P/7//v/+v/7//v/+//5//n/+v/7//r/+v/6//r/+v/7//z//P/6
//r/+v/7//v/+//6//r/+f/5//n/+f/3//f/9//4//j/9//3//f/9//3//f/9v/4//j/
+P/4//b/9//3//j/+P/3//f/9v/3//j/+f/0//b/9//4//n/+f/5//n/+f/5//v/+//6
//j/+P/4//j/+f/5//n/+f/4//n/+f/5//f/9//3//f/+P/4//j/+P/4//j/+P/4//j/
+P/5//j/+P/4//j/+P/4//b/9v/2//b/9v/2//b/9v/4//j/+P/4//j/+P/4//j/+P/4
//j/+P/4//j/+P/4//r/+v/6//r/+v/6//r/+v/4//j/+P/4//j/+P/4//j/+v/6//r/
+v/6//r/+v/6//r/+v/6//r/+P/4//j/+P/6//r/+v/6//r/+v/6//r/+v/6//r/+v/6
//r/+v/6//r/+v/6//r/+P/4//j/+P/6//r/+v/6//j/+P/4//j/+P/4//j/+P/4//j/
+P/4//j/+P/4//j/+P/4//j/+P/4//j/+P/4//b/9v/2//b/+P/4//j/+P/4//j/+P/4
//j/+P/4//j/+P/4//j/+P/4//j/+P/4//b/9v/2//b/+P/4//j/+P/4//j/+P/4//b/
9v/2//b/+P/4//j/+P/2//b/9v/2//b/9v/2//b/9v/2//b/9v/2//b/9v/2//b/9v/2
//b/9v/2//b/9v/2//b/9v/2//b/9v/2//b/9v/2//b/9v/2//b/9v/2//b/9v/2//b/
9P/0//T/9P/2//b/9v/2//T/9P/0//T/9P/0//T/9P/0//T/9P/0//T/9P/0//T/9P/0
//T/9P/0//T/9P/0//L/8v/y//L/9P/0//T/9P/2//b/9v/2//f/+v/7//z/+//6//n/
9//1//L/7//u/+z/6v/o/+b/4//i/+D/3//f/9//4P/g/97/3v/d/93/4P/g/+H/4//m
/+j/6f/q/+z/7v/x//L/8//0//b/9//5//r/+v/7//n/+f/5//n/+f/6//r/+v/6//r/
+v/6//r/+//7//v/+//8//z//P/8//z//f/9//3//f/9//3//f/9//7//v/+//7//v/+
/wAABQAHAAcABwAFAAAA+v/y/+n/2//C/6r/mP+I/3L/WP9C/y//H/8Z/yL/Mf84/0H/
U/9r/4f/o/+8/9T/4v/o/+3/8//2//v//v8BAAUABwAJAAcACgAMAAwACwALAAsACwAL
AAsACwALAAsACgAKAAoACgAKAAoACgAKAAwACwALAAsACwALAAsACwALAAsACwALAAwA
DAALAAsACwALAAsACgAMAAwADAAMAAwADAAMAAwACgAKAAsADAAKAAoACgAKAAsACgAK
AAsACgAKAAoACgAKAAoACgAKAAkACQAKAAoADAALAAsACwAJAAkACQAJAAsACwALAAsA
CgAKAAoACwANAA0ADgAOAA4ADgAPAA8AEAAQABAAEAAPAA8AEAAQABIAEgASABIAFAAU
ABUAFQAVABQAFAAUABYAFgAVABUAFwAXABcAFwAXABcAFQAUABMAEwASABAAEAAPAA0A
DQAMAAsACgAIAAoABwAGAAUAAgABAAEAAQD////////9//v/+//7//r/+v/7//v/+//6
//n/+P/2//f/9//3//X/9//3//f/9//3//f/9//3//b/9v/2//b/9//3//f/9//4//j/
+P/4//j/+P/4//f/9//3//j/+P/4//j/9//3//X/9//4//n/+f/5//r/+//7//r/+f/4
//j/+f/6//r/+P/4//j/+f/5//n/+P/4//n/+f/5//n/9//3//f/+P/4//f/9//3//f/
9//3//b/9v/2//b/9v/2//f/9//4//b/9f/1//T/9f/2//f/8v/y//P/9P/1//f/9//3
//f/9//5//n/+P/4//j/+P/4//n/+f/5//n/+P/5//n/+f/5//n/+f/5//r/+v/6//r/
+P/4//j/+P/4//j/+f/4//b/+P/4//j/+P/4//j/+P/4//j/+P/4//j/+P/4//j/+P/4
//j/+P/4//j/+P/4//j/+P/4//j/+P/4//j/+P/4//j/+P/4//j/+P/4//j/+P/4//j/
+P/4//j/+P/4//j/+P/4//j/+P/4//j/+P/4//j/+P/4//j/+v/6//r/+v/4//j/+P/4
//j/+P/4//j/+P/4//j/+P/4//j/+P/4//r/+v/6//r/+P/4//j/+P/4//j/+P/4//j/
+P/4//j/+v/6//r/+v/6//r/+v/6//r/+v/6//r/+v/6//r/+v/6//r/+v/6//r/+v/6
//r//P/8//z//P/8//z//P/8//z//P/8//z//P/8//z//P/8//z//P/8//z//P/8//z/
+//6//n/+P/3//b/9f/0//D/7v/s/+r/6P/o/+b/5P/m/+j/6v/r/+//8P/x//T/9v/2
//b/9v/2//b/9f/1//f/9//4//j/9//4//j/+f/5//j/+P/5//j/+v/7//z//f/+/wAA
AAABAAIABAAFAAcACAAIAAkACQAJAAkACQAJAAoACgAKAAoACgAKAAoACgALAAsACwAL
AAwADAAMAAwADAANAA0ADQANAA0ADQANAA0ADgAOAA4ADgAQABIAFAAXABUAFQAVABEA
CgAAAPj/7f/b/8D/qv+c/4r/bv9U/0T/Nf8p/y3/Nv9B/0z/Wf9z/5H/q//F/97/8P/4
//z/AwAHAAwAEQASABMAFwAbABsAHQAcAB4AHgAdAB0AHQAdAB0AHQAdAB0AHQAeAB4A
HgAeAB4AHgAeAB4AHgAdAB0AHQAdAB0AHQAdAB8AHwAfAB8AHgAeAB0AHQAfAB8AHwAe
ABwAHAAcABwAHgAeAB4AHgAeAB4AHwAgAB8AHgAdABwAHQAcABwAHQAcABwAHAAcABwA
HAAcABwAHQAdAB4AHgAcABsAGwAbAB0AHQAdAB0AHQAdAB0AHQAeAB4AHgAfAB0AHQAe
AB4AHgAeAB8AHwAgACAAIAAgAB4AHQAdABwAGwAaABkAGAAYABgAGQAZABsAGgAaABoA
HAAcABsAGwAbABsAGwAbABsAGwAZABgAFwAXABYAFAAWABUAEwATABIAEQAQAA4AEAAN
AAwACwAIAAcABwAHAAUABQAFAAMAAwADAAMAAgAAAAEAAQABAP////////7//f/9//3/
+//9//3//f/9/////////////v/+//7//v////////////7//v/+//7/AAAAAAAA////
////AAAAAAAAAAD//////f///wAAAQD/////AAABAAAAAAAAAAAAAAABAAIAAgAAAAAA
AAABAAEAAQAAAAAA//////////////////8AAAAA////////AQABAAEAAAAAAAAAAAAA
AP7//////wAAAAD//////v8AAAAAAAD6//z//f/+/////////////////wEAAQAAAAAA
AAAAAAAAAQABAAEAAQAAAAEAAQABAAEAAQABAAEAAgACAAIAAgACAAIAAgACAAIAAgAB
AAIAAgACAAIAAgACAAIAAgACAAIABAAEAAQABAACAAIAAgACAAQABAAEAAQAAgACAAIA
AgACAAIAAgACAAQABAAEAAQAAgACAAIAAgAEAAQABAAEAAQABAAEAAQABAAEAAQABAAE
AAQABAAEAAQABAAEAAQAAgACAAIAAgACAAIAAgACAAEAAAD///7/+//6//n/+P/1//L/
7//s/+r/7P/s/+z/7//y//X/9//5//r/+//+//7//v/+//7/AAAAAP////8BAAEAAgAC
AAEAAgACAAMAAwACAAIAAwAEAAYABwAIAAcACAAKAAoACwAMAA4ADwARABIAEgATABMA
EwATABMAEwAUABQAFAAWABYAFgAWABQAFQAVABUAFQAWABYAFgAWABYAFwAXABkAGQAZ
ABkAFwAXABgAGAAYABoAHAAcABwAHQAfAB8AHQAXAA4ABgAAAPX/4//K/7L/ov+Q/3j/
XP9I/zv/Mf8z/zz/Sf9O/1n/cf+N/6n/wf/a/+7/9v/8/wMABQAIAA0AEAARABUAFwAZ
ABsAGgAcABwAGwAbABsAGwAbABkAGQAZABkAGgAaABoAGgAaABoAGgAaABoAGQAZABkA
GQAZABkAGQAZABkAGQAZABgAGAAXABcAGQAZABkAGAAYABgAGAAYABgAGAAYABgAFgAW
ABcAGAAWABYAFgAWABcAFgAWABcAFgAWABYAFgAUABQAFAAUABUAFQAWABYAFgAVABUA
FQATABMAEwATABUAFQAVABUAFgAWABYAFwAWABUAFQAUABQAFAAVABUAFgAWABYAFgAX
ABcAGAAYABoAGgAaABoAGgAaABsAGwAdABwAHAAcABwAHAAbABsAHQAdAB0AHQAdAB0A
GwAaABsAGwAaABgAGAAXABUAFQAWABUAFAASABIADwAOAA0ADAALAAsACwALAAsACwAJ
AAkACQAJAAgABgAHAAcABwAHAAcABwAGAAUABQAFAAMAAwADAAMAAwADAAMAAwADAAQA
BAAEAAQABQAFAAUABQAEAAQABAAEAAQABAAEAAMAAwADAAQABAAEAAQAAwADAAEAAwAE
AAUAAwADAAQABQAEAAQABAAEAAIAAwAEAAQAAgACAAIAAwADAAMAAgACAAMAAwADAAMA
AwADAAMABAAEAAMAAwADAAMAAwADAAIABAAEAAQABAACAAMAAwAEAAIAAQABAAAAAgAC
AAIA/P/9////AQADAAEAAQABAAEA//8BAAEAAAAAAAAAAAAAAAEAAQABAAEAAAABAAEA
AQABAAEAAQABAAAAAAAAAAAAAAAAAAAAAAAAAAAAAQAAAAAAAAAAAAAAAAAAAAAAAAAA
AAAAAAAAAAAAAAAAAAAAAAD+//7//v/+/wAAAAAAAAAA/v/+//7//v8AAAAAAAAAAP7/
/v/+//7//P/8//z//P/8//z//P/8//z//P/8//z/+//6//n/+P/1//T/8//y/+3/6v/n
/+T/4f/h/+P/4//n/+n/6//t//D/8v/z//T/9v/2//b/9v/4//j/+P/3//n/+f/5//r/
+v/7//z//P/7//r/+P/3//n/+v/8//3//v///wAAAgAEAAQABAAFAAcABwAIAAgABwAH
AAcABwAJAAkACgAKAAoACgAKAAoACAAIAAkACQAJAAkACgAKAAoACgAKAAsACwALAAsA
CwALAAsACwAMAAwACgAKAAwADgAQABEAEQATABMADwAIAP7/9v/t/9v/wv+s/57/jP90
/1r/SP85/y//Mf86/0X/TP9X/3H/jf+l/73/1P/o//L/9v/7////AAADAAgACwANAA8A
EQARABIAFAAUABMAEwATABMAEwARABEAEQARABAAEAAQABAAEAAQABAAEAAQAA8ADwAP
AA8ADwAPAA8ADwAPAA8ADwAQABAADwAPAA8ADwAPAA4ADgAOAA4ADgAQABAAEAAQAA4A
DgAPABAADgAOAA4ADgANAAwADAANAA4ADgAOAA4ADgAOAA4ADgANAA0ADgAOAA4ADQAN
AA0ADQANAA0ADQANAA0ADQANAA4ADgAOAA8ADQANAA4ADgAOAA4ADwAPABAAEAAQABAA
EQARABIAEgASABIAEgASABQAFAAVABUAFwAWABYAFgAWABYAFQAVABcAFwAXABcAGQAZ
ABcAFgAXABcAFgAUABQAEwARABEAEAAPAA4ADAAOAAsACgAJAAgABwAHAAcABQAFAAUA
BQAEAAMAAgABAAAAAAAAAAAAAAAAAAAAAAAAAAAAAAAAAAAA/v/+//7//v/+//7//v/+
/wAAAAAAAAAA/v/+//7//v/+//7//v/+/wAAAAAAAAAA/v/+//7//v/+//7//v/+/wAA
AAAAAP7//v/+/wAAAgAAAAIAAgACAAQACAAIAAoAEAAUABIAEgAWABgAGgAcACIAJAAk
ACQAJAAiACQAIgAiACAAIAAeABoAFAAMAAQA/v/6//T/6v/i/9r/0P/K/8b/wv++/7r/
uP+w/6D/mP+U/4z/iP+K/4z/kP+Y/6L/rv++/8r/0v/W/9r/3v/k/+j/7v/2//z/AgAC
AAQABAAEAAQABAAEAAQABAAEAAQABAAEAAQABAAEAAQABAAGAAYABgAGAAQABAAEAAQA
AgACAAIAAgACAAIAAgACAAMABAAFAAYABwAIAAkACgAOABAAEgAUABcAGAAZABoAGgAa
ABoAGgAXABYAFQAUABQAFAAUABQAEAAOAAwACgAJAAgABwAGAAYABgAGAAYABgAGAAYA
BgAIAAgACAAIAAYABgAGAAYABgAGAAYABgAIAAgACAAIAAgACAAIAAgACgAKAAoACgAM
AAwADAAMAAwADAAMAAwADgAOAA4ADgAOAA4ADgAOABAAEAAQABAAEAAQABAAEAAQABAA
EAAQABAAEAAQABAAEAAQABAAEAAQABAAEAAQAA4ADgAOAA4ADAAMAAwADAAKAAoACgAK
AAoACgAKAAoACAAIAAgACAAIAAgACAAIAAgACAAIAAgACAAIAAgACAAIAAgACAAIAAgA
CAAIAAgACAAIAAgACAAIAAgACAAIAAgACAAIAAgACAAIAAgACAAIAAgACAAIAAYABgAG
AAYACAAIAAgACAAGAAYABgAGAAYABgAGAAYABgAGAAYABgAGAAYABgAGAAYABgAGAAYA
BAAEAAQABAAEAAQABAAEAAQABAAEAAQABAAEAAQABAAEAAQABAAEAAQABAAEAAQABAAE
AAQABAAEAAQABAAEAAQABAAEAAQABAAEAAQABAAEAAQABAAEAAQABAAEAAQAAgACAAIA
AgD9//r/9//0//P/8v/x//D/7v/s/+r/6P/m/+b/5v/m/+b/5//q/+v/6//r/+v/6//t
/+7/7v/u//L/8v/y//L/9f/2//f/9//3//f/9//4//b/9//4//j/+//8//z//f///wAA
AgADAAYABwAIAAoACgAKAAoACwALAAsADAAMAAsACwALAAsADQANAA4ADgAOAA4ADgAO
AA4ADgAPAA8ADwAPABAAEAAQABAAEAARABMAEwATABMAEQARABEAEgASABIAEgASABIA
FAAXABcAFwAZABUAEAAGAPz/8//h/8r/tv+o/5b/ev9i/1D/O/8v/y3/NP9B/0r/V/9r
/4f/n/+1/87/5P/y//b/+/8BAAQABwAMAA8ADwARABUAFQAUABYAFgAVABUAFQAVABUA
FQAVABUAFQAWABYAFgAWABQAFAAUABQAFAATABMAEwATABMAEwATABEAEQARABEAFAAU
ABMAEwATABMAEwASABIAEgASABIAEgASABIAEgASABIAEwAUABMAEgARABAAEQAQABAA
EQASABIAEgASABAAEAAQABAAEQARABIAEgASABEAEQARABMAEwATABMAEQARABEAEQAU
ABQAFAAVABUAFQAWABYAGAAYABkAGQAYABgAGAAYABsAGwAcABwAGwAaABkAGAAVABQA
FAATABAADAAJAAYAAgAAAP3/+//7//v/+//7////AQABAAIACQAKAAwADAAMAAwACgAM
AAwADAALAAoACQAHAAcABgAFAAYABQAEAAMAAgABAAAA/v/9//////8AAAAAAgAEAAUA
BwAIAAgACQALAAoADAANAA4ADgAOAA8ADgAMAAwADQANAA8AEAAQABEAEQARABEAEQAR
ABIAEgASABAAEAAQABAAEAARABEAEQARABIAEgASABIAEgATABMAFAAVABYAFwAVABUA
FgAWABYAFAAUABQAFAAXABkAGQAXABUAEgAMAAQA9//j/9D/wv+u/5L/eP9i/0b/M/8v
/zX/Pv9N/1z/b/+F/5v/r//B/9T/5v/0//r///8DAAQABQAKAA0ADwAPABEAEwASABQA
FAATABMAEwATABMAEwATABMAEwAUABQAFAAUABQAFAAUABQAFgAVABUAFQAVABUAFQAV
ABcAFwAXABcAFgAWABUAFQAVABUAFQAUABQAFAAUABQAFgAWABYAFgAUABQAFQAWABYA
FgAWABYAFwAWABYAFwAWABYAFgAWABQAFAAUABQAFQAVABYAFgAYABcAFwAXABcAFwAX
ABcAGQAZABkAGQAaABoAGgAbABsAGwAcABwAHAAcAB0AHQAgACAAIAAgAB8AHwAgACAA
IgAiACIAIgAiACIAIwAjACMAIgAiACIAIgAiACEAIQAfAB8AHwAfAB0AHQAbABoAFwAX
ABYAFAAUABMAEQARAA4ADQAMAAoACwAJAAkACQAKAAkACQAJAAcABwAHAAUAAwABAP//
/P/4//f/9f/z//D/7f/q/+b/4v/h/+D/3f/e/9//4P/h/+f/7P/t/+7/7//w//L/9v/4
//r/+v/6//r/+f/6//r/+v/8//7//v/+//7//P/8//v/+//7//v//P/8//7/AAABAAMA
BgAGAAcACQAKAAwADQAOAA0ADgAQABAAEAAQABEAEQAPABAAEAARABEAEQARABEAEwAU
ABQAFAASABIAEgASABIAEwATABMAEwAUABQAFAAUABQAFQAVABUAFQAVABUAFQAVABYA
FgAUABQAFAASABYAGQAbABsAGwAXABIADAAEAPn/6f/S/7z/rP+a/37/Zv9S/z//Mf8x
/zj/Qf9M/1f/a/+J/6P/t//M/+L/9P/4//v/AQAGAAcACAALAA8AEQAVABUAFAAWABYA
FQATABMAEwATABMAEwATABMAFAAUABQAFAAUABQAFAAUABQAEwATABMAEwATABMAEwAV
ABUAFQAVABUAFAASABEAEwATABMAEgASABIAEgASABQAFAAUABQAFAAUABUAFgAUABQA
FAAUABUAFAAUABUAFQAUABMAEgASABIAEgASABMAEwAUABQADwALAAgABQADAAEA///9
//v/+//7//v/+v/6//r/+//7//v//P/8//z//P/9//3//v/+//7//v//////AAAAAAAA
AAAAAAAAAAAAAAEAAQABAAAAAAAAAAAAAAD//////f/9//3//f/7//v/+f/4//X/9f/0
//L/8P/v/+3/7f/s/+v/6v/o/+r/5//m/+X/5v/l/+X/5f/j/+P/4//h/+H/4f/h/+D/
3v/f/9//3//f/9//3//e/9//3//f/93/3//f/9//3//f/9//3//f/97/3v/e/97/3//f
/9//3//e/97/3v/e/+D/4P/g/9//3//f/+D/4P/i/+L/4f/h/+D/4f/h/+H/3//f/+D/
4f/g/+D/4P/g/+D/4f/i/+L/4P/g/+D/4f/h/+H/4P/g/9//3//f/9//3f/b/9n/2P/W
/9P/0f/P/87/zf/M/8r/xP/A/8L/wv/C/8L/xf/K/83/0P/T/9T/1f/V/9b/1v/W/9j/
2P/Y/9j/2P/a/9r/2f/Z/9f/1//Y/9j/1//Y/9j/2f/c/9z/3f/f/+D/4v/j/+T/5f/m
/+j/6P/o/+j/6f/p/+n/6v/q/+v/6f/p/+n/6f/r/+z/7P/s/+r/6v/q/+r/7P/t/+3/
7f/r/+z/7P/s/+7/7v/v/+//7f/t/+3/7f/v/+//8P/w//D/7P/s/+7/8P/z//X/9f/z
//H/6v/i/9j/z/+9/6b/kv+C/27/Uv84/yb/Ff8J/w3/GP8j/yr/N/9N/2n/g/+Z/7D/
yP/U/9j/3f/j/+b/6f/s/+//8f/1//f/9f/2//j/+P/3//n/+f/5//n/9//3//f/9//4
//j/+P/4//j/+P/4//j/+P/3//f/9//3//f/9//3//f/9//3//f/+P/4//f/9//3//f/
9//2//j/+P/4//j/+P/4//j/+P/2//b/9//4//b/9v/2//b/9//2//b/9//2//b/9v/2
//j/+P/4//j/9//3//j/+P/6//n/+f/5//n/+f/5//n/+//7//v/+//+//7//v//////
//8AAAAAAAAAAAEAAQACAAIAAgACAAUABQAGAAYABgAGAAYABgAIAAgACQAJAAkACAAI
AAgACgAKAAkACQAJAAkACQAJAAgABwAEAAIAAQABAAAA/v/+//3/+//7//r/+f/4//b/
+P/1//T/8//y//H/8f/x//H/8f/x/+//7//v/+//7v/u/+//7//v/+//7//v/+7/7v/v
//D/7//x//H/8f/x//P/8//z//P/8//y//H/8P/v/+3/6//p/+b/5P/i/+D/3f/a/9f/
0//R/9H/0v/S/9L/0v/U/9j/2v/c/97/4v/m/+j/6v/r/+z/7f/t/+7/7v/u//D/8v/y
//L/8v/w//D/7//v/+//7//w//D/8f/y//L/8//1//b/+P/7//7/AAABAAIAAQACAAQA
BAACAAIAAwADAAMABAAEAAUABQAFAAUABQAFAAYABgAGAAYABgAGAAYABgAHAAcABwAJ
AAoACgAKAAoACgALAAsADQANAA0ADQANAA0ADgAOAA4ADgAQABAAEgAVABMAEwATABEA
DAAGAPz/7//f/8r/tv+k/5L/dv9g/07/Of8t/y3/NP9B/0r/V/9v/4v/pf+5/9D/5v/0
//j//f8DAAgABwAKAA0ADwATABUAFQAUABYAFgAVABcAFwAXABcAFwAXABcAFwAYABgA
GAAYABgAGAAYABgAGAAXABcAFwAZABkAGQAZABkAGQAZABkAGgAaABkAGQAZABkAGQAY
ABoAGgAaABoAGgAaABoAGgAaABoAGwAcABoAGgAaABoAGgAaABsAHQAeAB4AHgAeABwA
HAAcABwAHQAdAB4AHgAeAB0AHQAdAB8AHwAfAB8AHwAfAB8AHwAiACIAIgAjACMAIwAk
ACQAJAAkACUAJQAoACgAKAAoACkAKQAqACoALAAsACwALAAsACwALQAtAC0ALAAsACwA
LgAuAC0ALQAtAC0ALQAtACsAKwApACgAJQAlACQAIgAgAB0AGQAXABIADwAMAAgABAD/
//z/+f/4//f/9//3//b/9//4//f/+////wMABgAHAAkACgALAAwADQAOAA4ADgAPABAA
DwAQABEAEgATABMAEwATABMAEgASABIAEgAUABUAFgAXABsAHAAdAB4AIQAiACMAIwAl
ACUAJgAmACgAKAAnACcAJwApACoAKwApACkAKgArACwALAAsACwALAAtAC4ALgAuAC4A
LgAvAC0ALQAsACwALQAtAC0ALQAtAC0ALQAuAC4ALQAtAC0ALQAtAC0ALAAsACwALAAs
AC0ALwAwADIALgArACkAJgAbABAABQD0/9//zf+7/6n/lP9//2r/Vf9X/1v/Xf9e/4j/
oP+2/w==
         </WaveFormData>
      </LeadData>
      <LeadData>
         <LeadByteCountTotal>10000</LeadByteCountTotal>
         <LeadTimeOffset>0</LeadTimeOffset>
         <LeadSampleCountTotal>5000</LeadSampleCountTotal>
         <LeadAmplitudeUnitsPerBit>4.88</LeadAmplitudeUnitsPerBit>
         <LeadAmplitudeUnits>¦ÌV</LeadAmplitudeUnits>
         <LeadHighLimit>2147483647</LeadHighLimit>
         <LeadLowLimit>268435456</LeadLowLimit>
         <LeadID>V2</LeadID>
         <LeadOffsetFirstSample>0</LeadOffsetFirstSample>
         <FirstSampleBaseline>0</FirstSampleBaseline>
         <LeadSampleSize>2</LeadSampleSize>
         <LeadOff>FALSE</LeadOff>
         <BaselineSway>FALSE</BaselineSway>
         <ExcessiveACNoise>FALSE</ExcessiveACNoise>
         <MuscleNoise>FALSE</MuscleNoise>
         <LeadDataCRC32>1302423218</LeadDataCRC32>
         <WaveFormData>
JAAkACQAJAAiACAAHgAcABoAGAAWABQAEwASABEAEAAPAA4ADQAMAAoACgAKAAoADAAM
AAwADAAKAAoACgAKAAwADAAMAAwADAAMAAwADAAOAA4ADgAOAAwADAAMAAwADAAMAAwA
DAANAA4ADwAQABEAEgATABQAFwAYABkAGgAcAB4AIAAiACUAJgAnACgAKQAqACsALAAq
ACoAKgAqACcAIgAdABgAFQATABEAEAAPAA0ADAAKAAwACgAKAAkACQAJAAgABwAIAAcA
BwAIAAcABgAFAAQABgAIAAkACgAIAAkACgALAAkACQAJAAoACQAIAAcABgAGAAYABgAG
AAQAAgAEAAQABgAGAAYABgAGAAYABgAGAAQABAAEAAQABgAGAAYABgAGAAYABgAHAAcA
BwAHAAcABQAFAAUABQAHAAcABQAHABUAKAA4ADoAMwAmAA0A5f+3/4X/S/8P/9n+uP6a
/nf+VP49/jr+Pf5J/mL+f/6f/r7+5/4f/1H/cf+L/6z/y//a/93/5v/2//3//v8EAAcA
CgAOABEAEAASABIAEgASABIAEgASABIAEAAPAA8ADwARABEAEQARAA8ADwAPAA4ADgAO
AA0ADQANAA0ADgAOAA4ADgAOAA4ADAALAAsADAAOAA0ADQANAA0ADQANAA0ACwALAAsA
CwALAAsADAAMAA4ADgAOAA4ADQANAA0ADQAPABAAEAAQABIAEgASABIAEgASABIAEwAT
ABQAFgAWABYAFwAXABgAGgAbABsAHAAfACEAIgAjACcAKAApACwALQAvAC8AMAA0ADQA
NgA4ADwAPwBBAEMAQgBFAEYASABKAEoATABNAEwATgBPAFAATwBOAE0ATQBMAEkARgBF
AEQAQAA9ADkANgAyAC4AKQAlACIAHwAcABgAFgATABAADgALAAgABwADAAEAAAD+//z/
+v/6//f/9v/1//b/9v/3//b/9f/1//f/+P/5//r//P/8//z//P///wEAAgADAAUABwAJ
AAsADQAOABAAEQATABUAFgAQAAsACAAFAAIA///8//n/9//2//X/9f/1//T/9P/z//T/
8//0//T/9f/2//b/9v/2//f/9//4//j/+f/6//v//f8AAAAAAAAAAAEAAgADAAMAAQAB
AAIAAgACAAIAAgACAAAAAAAAAAAAAAACAAIAAgACAAIAAgACAAAAAAAAAAAAAAAAAAAA
AAAAAAAAAAAAAP7//v//////AQABAAEAAQD//////////////////wUAEgAoADQALwAi
AA8A7//F/5n/Y/8j/+P+uP6a/nf+Uv41/ir+Kf4t/kD+X/6B/qj+z/4D/zf/X/95/5b/
s//M/9n/5P/y//v//v8AAAEABAAIAA0AEAASABIAEgASABIAEgASABIAEgARABEAEQAR
ABEAEQARABEAEQARABAAEAAQAA8ADwAPAA8AEAAQAA4ADgAOAA4AEAAPAA8AEAAOAA0A
DQANAA8ADwAPAA8AEQARABEAEQARABEAEgASABIAEgASABIAEQARABEAEQATABQAFAAU
ABYAFgAWABYAGAAYABgAGQAZABoAHAAcAB4AHwAfACAAIwAjACIAIgAkACcAKQArAC0A
LgAvADIAMwA1ADUANgA8ADwAPgBAAEIARQBHAEkASABLAEwATgBQAFAAUgBTAFMAVABU
AFQAUgBSAFIAUwBSAE8ATABLAEoARgBDAD8APAA4ADQALwArACgAJQAiAB4AHAAZABYA
FAARAA4ADQAJAAcABgAEAAQAAgACAP///v/9//7//v/9//z/+//7//z//P/8//z//P/8
//z//P/8//3//f/9//3//f/9//3//v/+///////9//3//v/+/wAA///9//3/AAAAAAAA
AAABAAEAAQACAAIAAgACAAIAAgACAAIAAgAFAAUABQAFAAMAAwADAAMABQAGAAcABwAG
AAUABAADAAYABgAGAAYABAAFAAUABQAFAAUABQAGAAQABAAEAAQAAwADAAMAAwADAAMA
AwAFAAUABAADAAAAAQD///z/+f/2//P/+P/9/////f/9//3//f/+//7///8BAAEA////
//7//v/9//z//v/+//7//v////////////3//f/9//3//////////////////v/+//3/
////////AAD+//7//v/+//7//v/+//7//v/+//7//v/+//7//v/+//7//v/+//7//v/+
//7//v/+//7//v/+//7//v/+//7//v/+//7//v/+//7//v/+//7//v/+//7//v/+//7/
/v/+//7//v/+//z//P/8//z//P/8//z//P/8//z//P/8//7//v/+//7//P/8//z//P/8
//z//P/8//7//v/+//7//v/+//7//v/+//7//v/+//7//v/+//7//v/+//7//v/+//7/
/v/+//7//v/+//7/AAAAAAAAAAD+//7//v/+//7//v/+//7//v/+//7//v/+//7//v/+
/wAAAAAAAAAAAAAAAAAAAAAAAAAAAAAAAAIAAgACAAIAAgACAAIAAgACAAIAAgACAAIA
AgACAAIAAgACAAIAAgAEAAQABAAEAAQABAAEAAQABAAEAAQABAAEAAQABAAEAAYABgAG
AAYABgAGAAYABgAGAAYABgAGAAYABgAGAAYABgAGAAYABgAGAAYABgAGAAYABgAGAAYA
BgAGAAYABgAIAAgACAAIAAYABgAGAAYABgAGAAYABgAIAAgACAAIAAgACAAIAAgACAAI
AAgACAAIAAgACAAIAAoACgAKAAoACgAKAAoACgALAAwADQAOABAAEAAQABEAEQARABIA
EwASABIAEQASAA4ADgANAA0ACgAIAAYABAADAAMABAAEAAIAAgACAAMABAAEAAQABAAI
AAoADAANAA0ADQAOAA4AEAAQABAAEAAOAA4ADgAOAAwADgAOAA4ADAAMAAwADAAOAA4A
DgAOAA4ADgAOAA4ADgAOAA4ADgAOAA4ADwAPAA0ADQANAA0ADwAPAA8ADwAPAA8ADwAV
ACYAPABKAEsARAAzABEA4/+r/3P/Of/5/sj+rP6T/nL+Uf5C/kH+Sf5a/nv+n/64/tP+
+/4t/1v/g/+q/8v/4P/n/+7/+P///wQACgANABIAGAAZABgAGgAaABoAGgAcABwAHAAc
ABwAGwAbABsAGwAbABsAGwAbABsAGwAaABgAGAAXABcAGQAZABoAGgAYABgAGAAYABgA
FwAXABgAGAAXABcAFwAXABcAFwAXABUAFQAVABUAFQAVABYAFgAUABQAFAAUABUAFQAV
ABUAEwAUABQAFAAUABQAFAAUABYAFgAWABcAFQAWABgAGAAWABcAFwAYABcAFwAWABYA
GQAbABwAHQAeAB4AHgAgACEAIwAjACQAJgAmACgAKgAqAC0ALwAxADIANQA2ADgAOgA6
ADwAPQBAAEIAQwBEAEYARgBGAEcASgBJAEgASQBKAEgARwBFAEYARABCAD8APwA8ADkA
NgA0ADIALwAsACkAJQAhAB8AGQAXABYAFAAPAAwACwAHAAUAAwADAAIA///+//3//f/7
//r/+f/4//b/9v/2//b/9P/1//X/9f/z//P/8//z//T/9P/1//X/8//z//T/9P/2//X/
8//z//T/9P/0//T/9//3//f/+P/4//j/+P/4//r/+v/6//r//f/9//3//f/9//3//f/9
//3//v///////f/9//3//f/+//7//v/+//7//////////f/9//3//v/8//z//P/8//v/
+//7//v/+//7//v//f/9//z/+//4//n/9//0//H/8P/t//L/9//5//f/9//3//f/+P/4
//n/+f/5//f/9//3//j/+P/4//j/+P/4//j/9//3//f/9//3//f/9//3//f/9//3//f/
+f/5//j/+P/3//f/+f/3//b/9v/2//b/9v/4//j/+P/4//j/+P/4//j/9v/2//b/9v/0
//T/9P/0//b/9v/2//b/9v/2//b/9v/0//T/9P/0//b/9v/2//b/9v/2//b/9v/2//b/
9v/2//b/9v/2//b/9v/2//b/9v/2//b/9v/2//b/9v/2//b/9v/2//b/9v/0//T/9P/0
//T/9P/0//T/9P/0//T/9P/0//T/9P/0//T/9P/0//T/9P/0//T/9P/2//b/9v/2//b/
9v/2//b/9v/2//b/9v/2//b/9v/2//b/9v/2//b/9v/2//b/9v/0//T/9P/0//T/9P/0
//T/8v/y//L/8v/0//T/9P/0//T/9P/0//T/9P/0//T/9P/0//T/9P/0//X/9v/3//j/
+f/6//v//P///wAAAQACAAQABgAIAAoACQAIAAcABwADAAEAAAD///r/+P/1//T/8v/y
//H/8f/x//D/7//u/+3/7f/u/+7/7P/s/+z/7f/r/+r/6f/o/+n/6v/r/+v/7P/t/+//
8P/w//D/8P/w//L/8v/y//L/8P/y//L/8v/w//D/8P/w//L/8v/y//L/8v/y//L/8v/w
//D/8P/w//L/8v/z//P/8f/x//H/8f/x//H/8f/x//P/9f/5/wUAGAAoACoAIwAWAPn/
zf+X/1//Jf/t/rX+kv58/l/+PP4l/iL+Kf45/lT+df6V/q7+0f4D/zf/X/+F/6r/w//K
/9H/3v/m/+v/8v/2//f//P8AAAEABAAGAAYABgAGAAQABAAEAAQABAADAAMAAwABAAEA
AQABAAMAAwADAAIAAgACAAEAAQABAAEAAgACAAIAAgACAAIAAgABAAEAAgACAAEAAQAB
AAEAAQABAAEAAQABAAEAAQABAAEAAgACAAIAAgACAAIAAQABAAEAAQABAAIAAgACAAIA
AgACAAIAAgACAAIAAwABAAIABAAEAAQABQAFAAYABwAHAAYABgAHAAkACgALAAwADAAM
AA4ADwARABEAEgAWABYAGAAaABoAHQAfACEAIAAjACQAJgAqACoALAAtADAAMgAzADQA
NQA2ADcAOQA6ADkAOAA5ADwAOgA5ADcAOAA2ADQAMQAwAC4ALAAqACYAJAAhAB4AGgAX
ABQAEwANAAsACgAIAAYABAAEAAEA///9//3//P/5//j/9//3//T/9P/0//T/8//y//H/
8P/w//H/8f/x//H/8f/x//H/8v/y//P/8//z//P/9P/0//T/8//x//H/8//0//X/9v/3
//f/9//4//j/+P/4//j/+v/6//r/+v/7//v/+//7//v/+//7//v//f/+////////////
/////wAAAAAAAAAAAAABAAEAAQD///////8AAAAAAAAAAAAAAQABAAEAAQD///////8B
AAAAAAAAAP7/AQD///z/+f/4//X/+v///wAA//8AAAEAAQACAAIAAwABAAEA/////wEA
AgACAAIAAgACAAIAAgABAAEAAQABAAMAAwADAAMAAwADAAMAAwAFAAUABAAEAAUABQAF
AAUABgAEAAQABAAEAAQABAAEAAQABQAGAAcACAAHAAYABQAEAAUABgAHAAgACAAIAAgA
CAAIAAgACAAIAAgACAAIAAgACAAIAAgACAAKAAoACgAKAAoACgAKAAoACgAKAAoACgAM
AAwADAAMAAwADAAMAAwADgAOAA4ADgAPABAAEQASABMAFAAVABYAGAAaABwAHgAhACIA
IwAkACMAIgAhACEAHgAbABkAFwATABIAEAAQAAwADAALAAsADQAMAAsACgALAAsADAAM
AAoACgAKAAsACQAIAAcABgAJAAoACwALAA0ADQAOAA4ADgAOAA4ADgAQABAAEAAQAAwA
DgAOAA4AEAAQABAAEAAQABAAEAAQABAAEAAQABAAEgASABIAEgASABIAEwATABEAEQAR
ABEAEwATABMAEwATABUAGwAlADgASgBQAEsAPgAjAPX/wf+L/1X/F//b/rb+nv6B/l7+
Q/46/kH+U/5s/pH+sf7I/un+G/9P/3n/of/G/+H/7P/1//7/BAALABQAGAAZAB4AIgAl
ACQAKAAoACgAKAAmACYAJgAmACgAJwAnACcAJwAnACcAJwAlACUAJQAkACYAJgAlACUA
JQAlACYAJgAmACYAJgAmACYAJQAlACYAJgAlACUAJQAjACMAIwAjACMAIwAjACMAJQAl
ACYAJgAkACQAJAAkACUAJQAlACUAIwAkACQAJAAkACQAJAAkACQAJAAkACUAJQAmACgA
KAAmACcAJwAoACkAKQAoACgAKQArACwALQAtAC4ALwAyADMANQA1ADYAOAA4ADoAPAA8
AD8AQQBDAEIARQBGAEgASgBKAEwATQBQAFIAUwBUAFUAVgBXAFkAWgBZAFgAWQBcAFoA
WQBXAFcAVgBVAFMAVABSAFAATgBMAEoARwBEAEAAPQA6ADkAMwAxADAALgAqACgAKAAl
ACMAIQAhACAAHwAeAB0AHQAbABoAGQAYABYAFgAWABYAFAAVABUAFQAVABUAFQAVABQA
FAAVABUAFQAVABYAFgAYABcAFQAVABYAFgAWABYAGQAZABkAGgAYABgAGAAYABoAGgAa
ABoAGwAbABsAGwAbABsAGwAbAB0AHgAfAB8AHQAdAB0AHQAeAB4AHgAeAB4AHwAfAB8A
HQAdAB0AHgAeAB4AHgAeAB0AHQAdAB0AGwAbABsAHQAdABwAGwAYABsAGQAWABMAEgAP
ABQAGQAaABkAGgAbABsAHAAcAB0AGwAbABkAGQAZABoAGgAaABgAGAAYABgAGQAZABkA
GQAZABkAGQAZABkAGQAZABkAGQAZABgAGAAVABcAGQAXABYAGAAYABgAGAAYABgAGAAY
ABgAGAAYABgAGAAYABgAGAAYABgAGAAYABYAFgAWABYAFgAWABYAFgAXABgAGQAaABgA
GAAYABgAGAAYABgAGAAYABgAGAAYABoAGgAaABoAHQAeAB8AIAAhACIAIwAkACcAKAAp
ACoALAAqACgAJgAlACMAIQAgAB4AGwAZABYAFAASABIAEQARABEAEAAPAAwACwALAAwA
DAAMAAwADAAKAAoACQAIAAoACwAMAA0ADwAPAA8AEAAOAA4ADgAOAA4ADgAOAA4ADgAM
AA4ADgAOAA4ADgAOAAwADAAMAAwACgAKAAoACgAMAAwADAAMAAwADAAMAA0ACwALAAsA
CwAJAAkACQAJAAsACwALABEAGwAuAEAAQgA9ADIAFwDr/7f/gf9L/w//1/60/p7+f/5e
/kf+Qv5H/lX+cP6P/q3+xv7l/hf/Sf9z/5f/vP/Z/+L/5//y//r//f8CAAYACwAOABIA
EwAUABYAFgAWABYAFAAUABQAFAAWABUAFQAVABMAEwATABMAEwATABMAEgAQABAADwAP
ABEAEQASABIAEgASABIAEgAQAA8ADwAQAA4ADQANAA0ADQANAA0ADQANAA0ADQANAAsA
CwAMAAwADAAMAAwADAANAA0ADQANAA0ADgAOAA4ADAAMAAwADAAMAAwADAANAAsADAAO
AA4ADgAPAA8AEAAPAA8ADgAOAA8AEQASABMAFAAUABQAFgAXABkAGQAaAB0AHAAdAB4A
HgAhACMAJQAkACcAKAAqAC4ALgAwADEAMgA0ADUANgA4ADgAOAA5ADoAOQA4ADkAOwA6
ADoAOQA6ADgANgAzADIAMAAuACwAKQAoACYAJAAgAB0AGgAZABMAEQAQAA4ACgAKAAoA
BwAEAAMAAgABAAAA///+//3//P/7//r/+f/4//j/+P/4//j/9v/2//b/9v/2//b/9v/2
//b/9v/2//b/9v/2//b/9v/4//j/+P/4//j/+P/4//j/+P/4//j/+P/5//r/+//8//7/
/v8AAAIABAAGAAwAEgAaACIAKAAwADoARABQAGAAcgB4AHgAfACAAIgAjgCUAJIAhgBw
AFgASABAADoAKgAWAAAA6v/U/7j/kP9o/0z/Nv8q/yj/Hv8S/wj//v7s/tr+1P7S/tD+
zv7M/tD+2v7a/tj+3P7g/ub+8v4G/x7/PP9c/3j/jP+e/67/uv/G/9L/4v/y/wIADgAS
ABQAFgAWABYAFgAUABQAFAAUABQAFAAUABQAEgASABIAEgAQABAAEAAQAA8ADgANAAwA
DAAMAAwADAAMAAwADAAMAAwADAAMAAwADAAMAAwADAAMAAwADAAMAA4ADgAOAA4AEAAQ
ABAAEAASABIAEgASABUAGAAbAB4AIAAgACAAIAAhACIAIwAkACUAJgAnACgAKQAqACsA
LAAtAC4ALwAwADEAMgAzADQANQA2ADcAOAA5ADoAOwA8AD8AQABBAEIAQwBEAEUARgBI
AEoATABOAE4ATgBOAE4AUABQAFAAUABQAFAAUABQAE4ATgBOAE4ASwBKAEkASABEAEIA
QAA+ADwAOgA4ADYAMgAwAC4ALAAqACgAJgAkACEAHgAbABgAFQAUABMAEgAPAA4ADQAM
AAoACgAKAAoABwAGAAUABAAGAAYABgAGAAYABgAGAAYACAAIAAgACAAGAAYABgAGAAgA
CAAIAAgACgAKAAoACgAMAAwADAAMAA4ADgAOAA4ADgAOAA4ADgAQABAAEAAQABAAEAAQ
ABAAEAAQABAAEAASABIAEgASABAAEAAQABAAEAAQABAAEAAPAA4ADQAMAAwADAAMAAwA
DAAMAAwADAAKAAoACgAKAAoACgAKAAoACAAIAAgACAAGAAYABgAGAAYABgAGAAYABgAG
AAYABgAEAAQABAAEAAIAAgACAAIAAgACAAIAAgACAAIAAgACAAQABAAEAAQABgAGAAYA
BgAIAAgACAAIAAsADAANAA4ADwAQABEAEgARABAADwAOAAwACAAEAAAAAQD///3//P/8
//v/+//6//r/+P/4//f/9//3//b/9f/y//H/8f/y//L/8v/y//L/9v/4//n/+v/6//v/
/P/9//3//f/9//7//v/+//7//v/+//7//v/+//z/+v/8//z//P/8//z//P/8//z//P/8
//z//P/8//z//P/8//z//P/8//z//P/9//v/+//7//v/+//7//v/+//7//3//f///wkA
HAAuADIALQAiAAkA4f+x/3v/Qf8D/8f+ov6M/m3+Rv4r/ij+Lf43/lD+b/6R/q7+z/4B
/zX/W/97/6D/wf/S/9n/4v/u//P/+P/+/wMABAAIAA0ADgAOAA4ADgAOAA4ADgAOAA4A
DgANAA0ADQANAA0ADQANAAsACwALAAoACgAKAAkACQAJAAkACgAKAAwADAAMAAwADAAL
AAsADAAMAAsACwALAAsACwALAAsACwALAAsACwALAAsADAAMAAwADAAMAAwADQANAA0A
DQANAA4ADgAOAA4ADgAOAA4AEAAQABAAEQARABIAFAAUABIAEwATABQAFQAVABQAFAAX
ABkAGgAbAB0AHgAfACIAJQAnACcAKAAqACoALAAuADEANQA4ADsAPQBBAEMARgBLAEwA
TwBRAFQAWABbAF4AYQBiAGMAZQBoAGcAZgBnAGYAYgBfAFsASwBGAEMAQAA9ADoANQAw
ACsAJwAiAB0AGQAVABEADgAKAAgAAwACAAAA///9//r/9//0//P/8//0//T/8v/y//L/
8//y//L/8v/y//H/8v/z//P/8f/x//L/8v/y//L/8v/y//L/8v/y//L/8v/0//T/9P/0
//T/9P/0//T/9P/0//T/9v/2//b/9v/4//j/+P/4//r/+v/7//v//f/9//3//f//////
/////////////wMAEAAmADgAPQA0ACEA/f/R/5//V/8J/9X+sP5+/kn+LP4n/ib+K/5F
/mj+kf7F/vr+Kf9N/2X/ef+P/6j/w//a/+f/8v/6//3/AAAGAAkADAAQABEAEgAUABQA
FAAUABQAFAAUABQAFAATABMAEwAVABUAFQAVABUAFQAVABQAFgAWABUAFQAVABUAFgAW
ABQAFAAUABQAFgAVABUAFgAWABUAFQAVABUAFQAVABUAFwAXABcAFwAXABcAGAAYABoA
GgAaABoAGwAbABsAGwAdAB4AHgAeACAAIAAgACAAJAAkACQAJQAlACYAKAAoACkAKwAs
AC4AMAAxADEAMgA1ADcAOAA5ADsAPAA9AEAAQwBFAEUARgBMAEwATgBQAFEAUwBUAFUA
VABXAFgAWgBaAFoAXABdAF0AXgBeAF4AXQBcAFsAWwBYAFUAUgBRAFAATABJAEUAQgA+
ADoANQAxAC4AKwAoACIAIAAdABoAGgAXABQAEwAQAA8ADwAOAA8ADgAPAA0ADQANAA8A
EAASABIAEgATABQAFgAYABoAHQAeAB8AIAAgACEAIQAhAB0AGAAVABIADwAMAAoACAAG
AAUABAADAAMAAwADAAIAAAAAAP//AAAAAAEAAwACAAEAAAD/////AAAAAAIABAAGAAkA
CgAKAAoACgAJAAoACwALAAsACwAMAAwACgAKAAoACgAKAAoACgAKAAgACgAKAAoACgAK
AAoACgAIAAgACAAIAAgACAAIAAgACAAIAAgACAAGAAYABwAHAAUABQAFAAUABQAFAAUA
BQAFAAUABwAPACAANgBAADsALgAVAO3/v/+L/03/C//T/q7+kv5v/kj+Lf4k/if+M/5M
/m/+kf6y/tf+Cf89/2P/ff+e/8H/0v/Z/+L/7v/1//j//P8BAAQACAANAA4AEAAQABAA
EAAOAA4ADgAOABAADwAPAA8ADQANAA0ADQANAA0ADQAMAAwADAALAAsACQAJAAoACgAK
AAoACgAKAAoACQAJAAoADAALAAsACwALAAsACwALAAsACwALAAsACwALAAwADAAMAAwA
DAAMAA0ADQANAA0ADQAOAA4ADgAOAA4ADgAOABIAEgASABMAEwAUABYAFgAYABkAGQAa
ABwAHQAdAB4AHwAhACIAIwAnACgAKQAsAC8AMQAxADIANgA2ADgAOgA8AD8AQQBDAEMA
RQBFAEYASgBKAEwATQBNAE4ATgBOAE0ATABLAEsASgBHAEQAQwBAADwAOQA1ADIALgAq
ACUAIQAeABsAGAATABAADAAIAAYAAwAAAP///f/7//r/+P/2//T/9P/x//D/7//w//D/
7//u/+3/7f/s/+z/7P/s/+z/7P/s/+z/6v/r/+v/6//t/+3/7f/t/+z/7P/t/+3/7f/t
/+7/7v/w/+//7f/t/+7/7v/u/+7/7//v/+//8P/w//D/8P/w//L/8v/y//L/8//z//P/
8//z//P/8//z//H/8v/z//P/9f/1//X/9f/4//j/+P/4//n/+//8//3/////////AAAB
AAIAAwAEAAgACQAKAAsADwAOAAwADAAMAAwABgACAP7/+//4//X/8//x//H/8P/u/+7/
6//q/+j/5//p/+j/5//m/+X/5f/m/+b/5P/k/+T/5f/n/+j/6f/q/+v/7P/t/+3/6//r
/+z/7P/q/+r/6v/q/+z/7P/s/+z/6v/s/+z/7P/s/+z/7P/s/+z/7P/s/+z/7v/u/+7/
7v/s/+z/7P/s/+z/7P/t/+3/7f/t/+3/7f/t/+3/7f/t/+//7f/x////FAAkACgAIQAS
APX/zf+b/2H/J//p/rP+kv56/ln+Mv4Z/hT+G/4r/kb+a/6L/qb+x/75/iv/Uf9z/5b/
t//G/8v/1P/g/+X/6P/u//P/9v/6//3//P/+//7//v/+/wAAAAAAAAAAAAD////////9
//3//f/9//3//f/9//z//v/+//3//f/9//3//v/+//7//v/+//7//v/9//3//v/8//v/
+//7//z//f/+///////////////9//3//v/+/wAAAAAAAAAA//////////8BAAIAAgAC
AAQABAAEAAQABAAEAAQABQAFAAYACAAIAAoACwALAAwADwAPAA4ADgAQABMAFQAXABkA
GgAbAB4AIQAjACMAJAAoACgAKgAsAC4AMQAzADUANgA5ADoAPABAAEAAQgBDAEIARABF
AEYARgBGAEYARwBHAEUAQwBDAEEAPgA8ADkANQAyAC8AKwAnACQAIQAeABoAGAAVABIA
DgALAAgABwAFAAMAAgAAAAAA/v/+//v/+f/3//f/9v/3//b/9f/1//b/9v/2//b/9P/0
//T/9P/0//X/9f/1//b/9//4//n/+f/6//z//f8AAAEAAwAEAAYABwAHAAkADAAOABAA
EgAVABcAGQAcAB4AIAAeABsAGAAVABIADgAKAAYAAwACAAEAAQABAAAAAAD//wAA//8A
AAAAAQADAAIAAQAAAAEAAQACAAIAAwAEAAUABwAKAAoACgAKAAsADAANAA0ACwALAAwA
DAAMAAwADAAMAAwADAAMAAwADAAOAA4ADgAOAA4ADgAOAA4ADgAOAA4ADgAOAA4ADgAQ
ABAAEAAQABAAEAARABEAEwATABMAEwAVABUAFQAVABUAFwAZACMANgBKAE4ARwA6ACEA
+f/J/5H/U/8T/93+uv6e/nf+Tv43/jT+N/5F/mD+hf6p/sz+9/4v/1//gf+f/8D/3//w
//n/AgAQABUAFgAcACEAJAAoACsALAAuAC4ALgAuAC4ALgAuAC4AMAAvAC8ALwAxADEA
MQAxAC8ALwAvAC4AMAAwAC8ALwAxADEAMgAyADAAMAAwADAAMgAxADEAMgAyADEAMQAx
ADEAMQAxADEAMwAzADMAMwAzADMANAA0ADQANAA0ADQANwA3ADcANwA5ADoAOgA6ADoA
OgA6ADoAPAA8ADwAPQA9AD4AQABAAEIAQwBDAEQARgBHAEcASABLAE0ATgBPAFMAVABV
AFgAWQBbAFsAXABiAGIAZABmAGgAawBtAG8AcABzAHQAdgB4AHgAegB7AHoAfAB9AH4A
fgB+AH4AfwB9AHsAeQB5AHkAdgB0AHEAcABuAGwAaQBpAGYAYwBgAF0AXABaAFgAWQBX
AFUAVQBTAFMAVABUAFAATgBOAEsARAA/ADwAOAA1ADIALwAtACwALAAsACwAKQAoACcA
JgAmACcAJwAnACcAJwAnACcAJgAmACcAJwAqACsALQAuAC8ALwAuAC8AMgAyADIAMgAz
ADMAMwA0ADQANAA0ADQANAA0ADQANAA3ADcANwA3ADcANwA3ADcANwA4ADkAOQA5ADkA
OQA5ADoAOgA6ADoAPAA9AD0APQA9AD0APQA+AD4APgA+AD4APQA9AD0APQBAAEEAQgBF
AFEAWgBjAGoAVgA/ACcADwDW/53/bP87/xH/5f67/pH+hP54/mv+X/59/pn+s/7P/kf/
eP+Y/w==
         </WaveFormData>
      </LeadData>
      <LeadData>
         <LeadByteCountTotal>10000</LeadByteCountTotal>
         <LeadTimeOffset>0</LeadTimeOffset>
         <LeadSampleCountTotal>5000</LeadSampleCountTotal>
         <LeadAmplitudeUnitsPerBit>4.88</LeadAmplitudeUnitsPerBit>
         <LeadAmplitudeUnits>¦ÌV</LeadAmplitudeUnits>
         <LeadHighLimit>2147483647</LeadHighLimit>
         <LeadLowLimit>268435456</LeadLowLimit>
         <LeadID>V3</LeadID>
         <LeadOffsetFirstSample>0</LeadOffsetFirstSample>
         <FirstSampleBaseline>0</FirstSampleBaseline>
         <LeadSampleSize>2</LeadSampleSize>
         <LeadOff>FALSE</LeadOff>
         <BaselineSway>FALSE</BaselineSway>
         <ExcessiveACNoise>FALSE</ExcessiveACNoise>
         <MuscleNoise>FALSE</MuscleNoise>
         <LeadDataCRC32>4010309533</LeadDataCRC32>
         <WaveFormData>
NgA2ADYANgAyADAALgAsACkAKAAnACYAJQAkACMAIgAhACAAHwAeAB4AHgAeAB4AHAAc
ABwAHAAaABoAGgAaABoAGgAaABoAGAAYABgAGAAaABoAGgAaABoAGgAaABoAGAAYABgA
GAAaABoAGgAaABsAHAAdAB4AHwAgACEAIgAjACQAJQAmACgAKgAsAC4AMQAyADMANAAy
ADIAMgAyAC0AKAAjACAAHQAaABgAFwAWABYAFAATABEAEAAPAA4AEAAQAA4ADgAOAA0A
DQANAA0ADQANAA4AEAARABIAEwARABEAEAAQAA4ADgAOAA4ACwAKAAoACgAMAAsACwAL
AAsACwALAAsACwALAAsACwAJAAkACQAJAAkACQAJAAkACQAJAAkACQAJAAkACQAJAAoA
CgAKAAoACgAKAAoACgAKAAoACwARACEAPgBXAF8AXQBQADMABADC/3r/Nv/1/sL+mf50
/lX+QP4y/jD+PP5R/nD+mf7C/ub+B/8s/0//Zf96/5j/vP/N/9b/4f/x//b//P8CAAUA
CAAOABMAEgAUABQAFAAUABQAFAAVABYAFgAVABUAFgAWABYAFgAWABYAFQAVABUAFQAV
ABUAFQAVABUAFQAWABYAFgAWABYAFgAXABcAFwAXABcAFwAXABcAFwAXABcAGAAZABkA
GQAXABcAFwAXABkAGgAaABoAGgAaABoAGgAbABsAGwAbABwAHAAcABwAHgAeAB4AHwAf
ACEAIgAiACIAJAAlACUAKAAqACoAKwAvADAAMgAzADQANgA4ADoAPQA/AEAAQwBFAEcA
SABKAE4AUABUAFUAVwBZAFkAXABeAF8AYABhAGEAYgBjAGQAYwBjAGMAZABjAGEAXwBe
AFoAVwBUAFEATQBKAEYAQgA/ADsANwAzADAALgArACgAJgAkACEAHgAdABsAGQAXABUA
EwARAA8AEAAOAA4ADQAOAA0ADAALAA4ADwAQABAAEAARABEAEQATABQAFQAYABsAHAAd
AB4AIAAhACIAJAAmACYAJgAiAB8AHAAZABYAEwAQAA8ACwAJAAgACAAIAAYABAADAAMA
AwADAAMABAAGAAQABAAEAAEAAQABAAEAAgADAAUABgAFAAYABwAHAAUABAAEAAQAAgAC
AAIAAQAAAAAAAAAAAP/////////////////////9//3//f/9//3//f/9//3//f/9//3/
/f/9//3//f/9//3//f/9//7//v/+//7//v/+//7//v/+/wAA//8BAAkAHgA9AFEAUwBK
ADkAFgDg/57/WP8P/87+of54/lH+NP4i/hr+HP4t/kr+cf6g/s7+7/4W/z//Wf9o/4D/
oP+7/8z/2f/n//L/9v/6//3/AgAGAAsADgASABIAEgASABAAEAARABIAEgARABEAEgAQ
ABAAEAAQABIAEQARABEAEwATABMAEwARABEAEQASABIAEgASABIAEgATABMAEwATABMA
EwATABMAEwATABMAFAAVABUAFQAVABUAFQAVABUAFgAWABYAFgAWABYAFgAZABkAGQAZ
ABwAHAAcABwAHgAeAB4AHwAdAB8AIAAgACIAJAAlACUAKAAqACoAKwAtAC4AMAAxADQA
NgA4ADoAPQA/AEAAQwBFAEcASABKAEwATgBSAFMAVABXAFgAXABcAF0AXgBfAF8AYABh
AGIAYQBhAGEAYgBfAF0AWwBaAFgAVQBSAE8ASQBGAEIAPgA7ADcAMwAvACwAKgAnACQA
IgAgAB0AGgAXABUAEwARABEADwANAAsADAAKAAoACQAKAAkACAAHAAcABwAHAAYABwAH
AAYABQAEAAQABAAGAAQABAAEAAQABAADAAIAAgAEAAQABAAEAAIAAgACAAEAAQACAAMA
BAADAAMAAwADAAEAAQACAAIAAwACAAIAAwACAAIAAgACAAIAAgABAAEA/v/+//7//f/5
//n/+f/5//n/+f/5//n/+f/5//j/9//4//f/9//3//f/9//3//j/+P/4//j/9//1//X/
9v/4//j/+P/3//b/9//2//L/6//p/+f/7//1//T/9P/0//T/9v/2//f/9//1//X/9f/1
//T/9P/0//T/9v/2//b/9v/1//X/9f/0//T/9P/0//T/9P/0//P/8//x//H/8f/x//H/
8//y//P/8v/w//D/8P/w//D/8P/w//D/8P/w//D/8P/w//D/8P/w//D/8P/w//D/8P/w
//D/8P/w//D/8P/w//D/8P/w//D/8v/y//L/8v/w//D/8P/w//D/8P/w//D/8P/w//D/
8P/w//D/8P/w//L/8v/y//L/8v/y//L/8v/y//L/8v/y//L/8v/y//L/9P/0//T/9P/y
//L/8v/y//L/8v/y//L/8v/y//L/8v/0//T/9P/0//T/9P/0//T/9P/0//T/9P/0//T/
9P/0//T/9P/0//T/9v/2//b/9v/0//T/9P/0//b/9v/2//b/9P/0//T/9P/0//T/9P/0
//b/9v/2//b/9v/2//b/9v/2//b/9v/2//b/9v/2//b/+P/4//j/+P/4//j/+P/4//j/
+P/4//j/+v/6//r/+v/4//j/+P/4//r/+v/6//r/+P/4//j/+P/4//j/+P/4//r/+v/6
//r/+v/6//r/+v/6//r/+v/6//r/+v/6//r/+v/6//r/+v/6//r/+v/6//z//P/8//z/
+v/6//r/+v/8//z//P/8//z//P/8//z//P/8//z//P/8//z//P/8//z//P/8//z//P/8
//z//P/+//7//v/+//z//P/8//z//v/+//7//v///wAAAQACAAIAAgAEAAMABAAEAAUA
BgAHAAYABgAHAAgABwAGAAYABQACAAEAAAABAAEAAQABAP////8AAAAA//8AAAEAAQAD
AAQABgAIAAgACAAIAAcABgAGAAYABgAFAAUABQAFAAMAAwADAAMAAwADAAMAAwADAAMA
AwADAAMAAwADAAMABQAFAAUABQAFAAUABQAGAAYABgAGAAYABgAGAAYABgAGAAcACwAT
ACoARwBdAGMAXgBRADIA/P+w/2b/J//q/rX+kv55/mD+Tv5G/kb+U/5q/ov+tP7W/u/+
EP8x/0//av+K/6z/w//O/9n/5f/s//T/+v///wQACgALAAwADgAOAA4ADgAQABAAEQAS
ABAADwAPABAAEAAQABAAEAASABEAEQARABEAEQARABEAEQARABEAEgAQABAAEAAQABAA
EQARABEAEQARABEAEQARABEAEQARABAAEQARABEAEQARABEAEQAPABAAEAAQABIAEgAS
ABIAEQARABEAEQASABIAEgASABIAEgASABMAEwAVABYAFgAWABgAGQAZABoAHAAcAB0A
HQAeACAAIQAgACIAJAAmACcAKQAqAC0ALQAvADAAMgAyADQAOAA5ADoAPQA+AEIARgBH
AEgASQBKAEwATgBQAFIAUwBUAFYAWABXAFYAVgBXAFcAVwBXAFcAVgBUAFIAUgBPAEwA
SQBHAEYARABCAD4APAA5ADYAMwAxAC8ALQApACcAJQAjACAAHgAeAB0AGgAZABgAFwAW
ABUAFAASABEAEQAQAA8ADgAOAA4AEAAOAA4ADgAOAAwACwAKAAoADAAMAAwADAAMAAwA
DAALAAwADAAMAAwACwALAAsACwALAAsADAAMAAsACgAKAAsACgAKAAoACgAKAAoACQAJ
AAcACAAJAAkABwAHAAcABwAHAAcABwAHAAcABwAGAAUABgAFAAUABQADAAMAAwAEAAQA
BAAEAAMAAgABAAEAAgACAAIAAQAAAAEAAAD8//X/9P/x//j//f/+//7//v/+//z//P/9
//3//f/9//3//f/8//z//P/8//z//P/8//z//f/9//3//P/8//z//P/8//z//P/7//v/
+//7//v/+//7//v//P/7//r/+P/4//j/+P/6//r/+v/6//r/+v/6//r/+v/6//r/+v/4
//j/+P/4//j/+P/4//j/+P/4//j/+P/4//j/+P/4//j/+P/4//j/+P/4//j/+P/2//b/
9v/2//b/9v/2//b/9v/2//b/9v/0//T/9P/0//T/9P/0//T/9P/0//T/9P/0//T/9P/0
//T/9P/0//T/8v/y//L/8v/0//T/9P/0//T/9P/0//T/8v/y//L/8v/y//L/8v/y//L/
8v/y//L/8v/y//L/8v/y//L/8v/y//L/8v/y//L/8v/y//L/8v/y//L/8v/y//L/8v/y
//L/8v/y//L/8v/y//L/8v/y//L/8v/y//L/8v/y//L/8v/y//L/8v/y//P/9P/1//b/
9//4//n/+v/9//7///8AAAIABAAGAAgACQAIAAkABwACAAAA///+//3/+v/4//f/9v/1
//T/9P/0//L/8v/y//H/8f/x//H/7//v//D/8P/w//D/8P/v//H/8P/w//D/8f/y//P/
8//w//D/8P/w/+//7//v/+//7//v/+//7//v/+//7//v/+//7//v/+//7//v/+//7//v
/+//7//v//H/8f/x//L/8P/w//D/8P/w//D/8P/w//L/9f/9/w0AKgBBAEkARQA6ACEA
9P+u/17/Hv/j/qz+hf5o/k/+Ov4u/i7+Ov5N/mz+kf66/tj+8/4U/zP/Tf9q/5D/qv+3
/8D/z//X/97/5v/q/+v/8v/2//f/+v/8//z//P/8//z//P/9//7//P/7//v//P/8//z/
/P/8//z/+//7//v//f/9//3//f/9//3//f/+//z//P/8//z//v/////////9//3//f/9
//3//f/9//3//v////////////////////3//v/+//7//v/+//7//v////////////7/
/v/+//7/AAAAAAAAAQAAAAEAAQAAAP7/AAABAAEAAgAEAAQABQAFAAYACAAJAAkACgAL
AAwADQAPABAAEwATABUAFgAYABgAGgAeAB8AIQAjACMAJgAoACkAKgArACwALgAwADIA
NAA1ADYAOAA5ADkAOQA6ADwAOwA6ADkAOQA4ADYANAA1ADMAMQAvAC4ALAApACYAJAAi
AB8AHAAZABcAFQATABEADwANAAsACgAIAAgABwAEAAMAAgABAP////////7//f/9//z/
+//6//r/+v/8//z//P/8//z//P/7//r/+v/6//r/+v/6//r/+v/6//n/+v/6//r/+v/7
//v/+//7//n/+f/6//r/+f/4//j/+f/4//j/+P/4//b/9v/1//X/9//4//n/+f/1//X/
9f/1//X/9f/1//X/9f/1//T/8//0//P/8//z//P/8//z//T/9P/0//T/8//y//H/8f/y
//L/8v/x//D/8f/w/+z/5f/j/+H/6f/v//D/8P/w//D/8P/w//H/8f/x//H/8f/x//D/
8P/w//D/8v/y//L/8v/z//P/8//y//L/8v/y//L/8v/y//H/8f/z//P/8//z//P/8//y
//P/9P/0//T/9P/0//b/9v/2//b/9//4//n/+v/4//j/+P/4//r/+v/6//r/+P/4//j/
+P/4//j/+P/4//j/+P/4//j/+P/4//j/+P/6//r/+v/6//r/+v/6//r/+v/6//r/+v/6
//r/+v/6//r/+v/6//r//P/8//z//P/9//7///8AAAEAAgADAAQABgAIAAoADAAOABAA
EgAUABMAEgATABEADAAKAAkACAAGAAQAAwADAAIAAQAAAAAAAgAAAAAAAAD9//3//f/9
//3//f/+//7//v/+//7//f/+//7///8AAAIAAgACAAEAAgACAAIAAgABAAEAAQABAAEA
AQABAAEAAQABAAEAAQADAAMAAwADAAMAAwADAAMABQAFAAUABQAFAAUABQAGAAYABgAG
AAYABgAGAAYABgAIAAsAEQAhADoAVQBhAF8AVAA7AAwAyP+A/z7///7G/p/+gv5l/lL+
RP4+/kj+W/54/p/+xv7k/gH/JP9F/13/ev+g/77/y//Y/+f/7//0//7/BAAFAAoADgAR
ABQAFgAWABYAFgAUABQAFQAWABgAFwAXABgAGAAYABgAGAAYABcAFwAXABcAFwAXABcA
GQAZABkAGgAaABoAGgAaABoAGwAbABsAGwAbABsAGwAZABkAGQAZABoAGwAbABsAGwAb
ABsAGwAZABoAGgAaABwAHAAcABwAGwAbABsAGwAcABwAHAAcABwAHAAcAB0AHQAfACAA
IAAeACAAIQAhACAAIgAiACMAIwAkACYAJwAoACoALAAuAC4ALwAvADEAMwA1ADYAOAA4
ADoAPgA/AEEAQwBDAEYASABJAEoASwBMAE4AUABSAFQAVQBWAFgAWQBZAFkAWgBbAFsA
WwBbAFwAXABbAFoAWQBXAFUAUwBSAFAATQBKAEoASABFAEIAQAA9ADoANwA3ADUAMwAx
AC4ALAAsACsAKAAnACYAJQAjACMAIwAiACEAIQAgAB8AHgAeAB4AIAAeAB4AHgAeAB4A
HQAcABwAHgAeAB4AHgAeAB4AHgAdABwAHAAcABwAHQAdAB0AHQAdAB0AHgAeAB0AHAAc
AB0AHgAeAB4AHgAeAB4AHQAdAB0AHgAfAB8AHQAdAB0AHQAbABsAGwAbAB0AHQAcABsA
HAAbABsAGwAbABsAGwAcABoAGgAaABkAFwAXABgAGgAaABoAGQAYABsAGgAWAA8ADQAL
ABMAGQAaABoAGgAaABoAGgAbABsAGwAbABsAGwAaABoAGgAaABoAGgAaABoAGQAZABkA
GAAaABoAGgAaABwAHAAbABsAGwAbABsAGwAbABsAHAAbABoAGgAaABoAGgAaABoAGgAa
ABwAHAAcABwAGgAaABoAGgAaABoAGgAaABoAGgAaABoAGAAYABgAGAAaABoAGgAaABoA
GgAaABoAGgAaABoAGgAaABoAGgAaABsAHAAdAB4AHwAgACEAIgAjACQAJQAmACgAKgAs
AC4AMAAuACwALAApACYAJAAjACEAIAAdABsAGwAaABkAGAAaABoAGAAYABgAFwAXABcA
FwAXABcAGAAVABUAFQAVABcAFwAWABYAGQAaABsAHAAZABgAGAAYABgAFwAXABcAFwAX
ABcAFwAXABcAFwAXABcAFwAXABcAFwAXABcAFwAXABcAFwAXABcAFwAXABcAGAAYABgA
GAAYABgAGAAYABoAGAAbACEAMwBQAGkAcwBvAGQASQAWAMz/fv88/wH/yv6l/ob+a/5W
/kr+SP5S/mf+hv6t/tT+8v4N/zL/U/9t/4z/sv/Q/93/5v/1//3/AgAIABAAEwAWABwA
HQAeACAAIAAgACAAHgAeAB8AIAAgAB8AHwAgACAAIAAgACAAIAAfAB8AHwAdAB0AHQAd
AB0AHQAdAB4AHgAeAB4AHgAcAB0AHQAdAB0AHQAdAB0AHQAdAB0AHQAcAB0AHQAdABsA
GwAbABsAGwAcABwAHAAaABoAGgAaABsAGwAbABsAHAAcABwAHAAdABwAGwAbABkAGwAc
ABwAGgAcAB0AHQAcAB4AHgAfACAAIAAhACEAIAAiACQAJgAlACcAKAArACwALQAtAC4A
MAAyADYANwA5ADsAOwA+AEAAQQBCAEMARABGAEgASgBLAEsASwBMAE8ATwBPAFAAUgBR
AFAATwBOAE4ATQBMAEsASQBHAEUARABCAD8APAA6ADgANQAyAC8ALQArACkAJQAjACMA
IQAeAB0AHAAbABoAFwAWABUAFAASABIAEgASABAAEAAQABAADgAOAA4ADgAMAAwADAAM
AAwADAAMAAwADAAMAAwADAAMAAwADAAMAAwADAAMAAwADAAMAAwADAAMAAwADAAMAA4A
DgAOABAAEAAUABoAIAAoAC4AOABAAEgAUgBaAGQAcAB2AHQAeAB+AIQAigCMAIgAegBq
AGAAXABcAGAAXgBYAFIARgA4ACgADADu/9T/uv+m/57/kv+A/3L/Wv8w/wb/7v7g/tb+
zP7A/rz+xP7C/rj+uP66/r7+yv7g/vj+FP8y/07/Zv96/47/nv+u/7z/zv/i//L/AAAE
AAYABgAGAAYABgAGAAYABgAGAAgACAAIAAgABwAGAAUABAACAAIAAgACAAEAAAD///7/
/P/8//z//P/8//z//P/8//z//P/8//z//P/8//z//P/8//z//P/8//z//P/8//z//f/+
////AAACAAIAAgACAAUACAALAA4AEAAQABAAEAASABIAEgASABQAFAAUABQAFgAWABYA
FgAXABgAGQAaABsAHAAdAB4AHwAgACEAIgAlACYAJwAoACsALAAtAC4AMAAyADQANgA4
ADoAPAA+AEEAQgBDAEQARgBIAEoATABNAE4ATwBQAFEAUgBTAFQAUgBSAFIAUgBQAFAA
UABQAE0ATABLAEoARwBGAEUARABBAEAAPwA+ADoAOAA2ADQAMgAwAC4ALAApACgAJwAm
ACMAIgAhACAAHwAeAB0AHAAaABoAGgAaABkAGAAXABYAFgAWABYAFgAUABQAFAAUABIA
EgASABIAEgASABIAEgASABIAEgASABAAEAAQABAADgAOAA4ADgAOAA4ADgAOAAwADAAM
AAwADAAMAAwADAAKAAoACgAKAAgACAAIAAgACAAIAAgACAAIAAgACAAIAAYABgAGAAYA
BgAGAAYABgAFAAQAAwACAAIAAgACAAIAAAAAAAAAAAAAAAAAAAAAAAAAAAAAAAAA/v/+
//7//v/+//7//v/+//7//v/+//7//v/+//7//v/8//z//P/8//z//P/8//z//f/+////
AAACAAIAAgACAAUABgAHAAgACwAMAA0ADgANAAwACwAKAAkABgADAAIAAAD+//3//f/9
//7//f/9//3//P/7//r/+P/4//b/9v/0//P/8//z//X/9f/1//b/9//5//v//f/9//3/
/P/8//r/+v/6//r/+//6//r/+v/4//f/9//3//X/9f/1//X/9f/1//X/9f/1//X/9f/1
//X/9f/1//X/9f/1//X/9f/1//X/9f/1//b/9v/2//b/9P/0//T/9P/2//b/+f/9/w0A
KABDAE0ASwBCACsAAAC+/3L/Kv/n/qz+g/5k/kX+LP4e/h7+KP49/lr+gf6s/s7+6f4O
/zH/R/9e/4D/pP+3/8L/0f/d/+T/6v/y//X/+P/8/wEAAgACAAIAAgACAAQABAAFAAYA
BAADAAMABAAEAAQABAAEAAQAAwADAAMAAwADAAMAAwAFAAUABQAGAAQABAAEAAQABAAF
AAUABQAFAAUABQAFAAUABQAFAAUABgAHAAcABwAHAAcABwAHAAcACAAIAAgACAAIAAgA
CAAJAAkACQAJAAoACgAKAAoADAAMAAwADQANAA8AEAAQABAAEgATABMAEgAUABQAFQAX
ABgAGgAbABwAHgAgACIAIwAlACYAKQArAC0ALgAwADQANgA6ADsAQABDAEQASABNAE8A
UQBTAFcAWgBdAGAAYwBlAGcAagBrAGsAawBsAGkAZwBlAGMAVgBSAE8ATABJAEYAQAA8
ADoANQAuACoAJwAkACIAHgAbABkAFQATABEAEAANAAoACQAIAAcABwAHAAcABAADAAMA
AgAAAAAAAAD///3//P/8//z/+v/6//r/+f/4//j/+P/4//f/9//3//f/+f/5//n/+f/5
//n/+f/5//f/9//3//f/9//3//f/9//5//n/+f/5//f/9//3//j/+v/6//r/+v/5//j/
9//2//j/+f/5/wEAFgA7AFkAYQBYAD0ACADA/3D/GP/F/or+X/4u/gf+9P3y/f79FP49
/m7+nf7O/gD/K/9K/1X/W/9w/47/qv+//9D/2//h/+b/7P/w//X/+P/8//3/AAACAAIA
AgACAAAAAAABAAIAAgABAAEAAgAEAAQABAAEAAQAAwADAAMAAwADAAMAAwADAAMAAwAE
AAQABAAEAAQABAAFAAUABQAFAAUABQAFAAcABwAHAAcACAAJAAkACQAJAAkACQAJAAsA
DAAMAAwADgAOAA4ADgAPAA8ADwAPABIAEgASABIAFgAWABYAFwAZABsAHAAcABwAHgAf
AB8AIgAkACQAJQApACoALAAtAC4AMAAyADQANwA5ADoAPQA/AEEAQgBEAEQARgBKAEsA
TQBPAE8AUgBSAFMAVABVAFMAVABVAFYAVQBVAFUAVgBTAFEATwBOAEwASQBGAEMAPwA8
ADgANAAxAC0AKQAlACEAHgAaABYAFgAUABEADgANAAsACQAHAAYABQAEAAMABQAEAAUA
BQAHAAcABwAHAAkACwANAA4ADwARABIAEwATABQAFQAYABIADAAKAAgABgAEAAIAAAAA
AP3//P/8//3//v/7//j/9v/1//f/9//3//j/+v/4//j/+P/5//n/+f/5//z//f///wAA
AAAAAAAA///9//z//P/8//z//P/8//v//P/8//z//P/7//v/+//7//n/+f/5//n/+//7
//v/+//5//n/+f/5//f/9//3//f/+f/5//n/+f/3//f/9//4//j/+P/4//j/+P/4//j/
+P/4//n///8LACYAQwBVAFMASAAtAAAAwP92/yz/5/6u/oX+Yv5D/ir+GP4U/hz+Mf5S
/n3+qP7M/u3+EP81/0n/XP9+/6D/t//C/8//3f/k/+j/7v/z//b//P8BAAIABAAEAAQA
BAACAAIAAwAEAAQAAwADAAQABAAEAAQABAAEAAMAAwADAAMAAwADAAMAAwADAAMABAAG
AAYABgAGAAQABQAFAAUABwAHAAcABwAHAAcABwAHAAYABwAHAAcABwAHAAcABwAHAAgA
CAAIAAgACAAIAAgACwALAAsACwAMAAwADAAMABAAEAAQABEAEQATABQAFAAUABYAFwAX
ABoAHAAcAB0AIQAiACQAJQAmACgAKgAsAC8AMQAyADUAOQA7ADwAPgBAAEIARgBHAEkA
SwBLAE4AUABRAFIAUwBRAFIAUwBUAFQAUwBSAFIAUQBPAE0ATABJAEUAQQA9ADkANgAy
AC4AKgAnACQAIQAdABoAFgASABAADgALAAgABwAFAAMAAQABAP///f/7//r/+P/4//f/
+P/3//b/9f/1//X/9f/0//P/8//y//H/8v/y//L/9P/y//L/8v/y//L/8f/w//D/8v/y
//L/8v/y//L/8v/x//D/8P/w//D/8f/x//H/8f/x//H/8v/y//H/8P/w//H/8P/w//D/
8P/v//D/8P/x/+//8P/x//H/8f/x//H/8f/x//H/8f/x//T/9f/1//X/9f/1//b/9//6
//v//P/+/wEAAgADAAMABwAIAAYABgAGAAYAAAD8//r/9f/y//D/7//u//D/7v/t/+3/
6//p/+f/5v/o/+b/5v/m/+f/5//n/+f/5v/l/+X/5P/m/+j/6v/r/+v/6v/q/+r/6P/o
/+j/5//m/+b/5v/m/+X/5f/l/+X/5f/l/+X/5f/l/+X/5f/l/+X/5f/l/+X/5//n/+f/
5//n/+f/5//n/+f/5//n/+j/5v/m/+b/5v/o/+j/6P/o/+j/6f/v/wEAHgA3AD8APQAy
ABkA7P+o/1r/FP/V/qD+ef5c/j/+KP4a/hr+Jv49/lz+hf6s/sz+6f4K/yn/Pf9W/3r/
nv+v/7j/xf/T/9j/3v/k/+n/7P/y//X/9P/4//j/+P/4//j/+P/5//r/+v/5//n/+v/6
//r/+v/6//r/+f/5//n/+f/5//n/+f/5//n/+f/6//r/+v/6//r/+v/7//v/+//5//n/
+f/5//v/+//7//v/+v/7//v/+//7//v/+//7//v//P/8//z//P/8//z//P/9//3//f/9
/wAAAAAAAAAAAAAAAAAAAQABAAMABAAEAAQABgAHAAcACAAKAAoACwAPABAAEgATABYA
GAAaABwAHQAfACAAIwAlACcAKAAqACwALgAyADMANAA3ADgAPAA+AD8AQABBAEMARABF
AEYARwBHAEcASABIAEcARgBGAEMAQQA/AD0AOgA4ADUAMgAuACsAKAAlACIAIAAdABoA
GAAWABMAEAAPAA0ACwAJAAkABwAFAAMAAgAAAAAA//8AAP///v/9//3//f/9//z//f/9
//z/+//8//z//P/+//7//v/+//7/////////AAADAAQABQAGAAkACgALAAsADAAOABAA
EgAVABcAGQAbAB0AHQAcABkAFgATABAACwAIAAcAAwADAAIAAgACAAAA/v/9//3//v/9
//z//P/+//z//P/8//v/+//7//v//f/9//7//v///wAAAQABAP///v/+//7//v/+//7/
/f/6//r/+v/6//v/+//7//v/+//7//v/+//9//3//f/9//3//f/9//3//f/9//3//f//
/////////////////wAAAAAAAAAAAAACAAIAAgACAAIABQALABkANABPAFsAWQBQADMA
BADA/3T/LP/n/rT+i/5o/kf+Lv4e/hr+Jv49/mD+i/64/t7+Af8o/0v/Xf90/5j/uP/L
/9j/5f/z//j//P8CAAcADAASABUAFgAYABgAGAAYABgAGAAZABoAGAAXABcAGAAaABoA
GgAaABwAGwAbABsAHQAdAB0AHQAdAB0AHQAeABwAHAAcABwAHgAfAB8AHwAfAB8AHwAf
ACEAIQAhACEAIgAjACMAIwAjACMAIwAjACUAJgAmACYAJgAmACYAJgApACkAKQApACoA
KgAqACoALgAuAC4ALwAvADEAMgAyADMANgA4ADkAOgA8ADwAPQBBAEIARABFAEgASgBM
AE4AUQBTAFQAVwBbAF0AXgBgAGQAZgBqAGsAbABvAHAAdAB0AHUAdgB3AHkAegB7AHwA
fQB9AH0AfgB8AHsAegB6AHkAdwB1AHMAcgBwAG0AagBoAGUAYgBfAF8AXgBcAFoAWwBa
AFgAVgBYAFcAVgBVAFMAUQBPAE0ASQBEAEEAPQA6ADcANAAxADEAMQAxADAALgAtACsA
KQAoACgAKAAqACgAKAAoACgAKgApACgAKAArACwALQAuAC4ALgAuAC0ALgAuAC4ALgAr
ACsAKwArACkAKQAqACoAKwAqACoAKwAsACwALAAsACwALAArACsALQAuAC8ALwAtAC0A
LQAtAC8ALwAvAC8AMQAxADAALwAwAC8ALwAvAC8ALwAvADAALwAwADEAMQA1ADcAOgA+
AFEAYgByAIIAagBSADcAGQDU/4//VP8X/+v+wP6V/mr+Y/5e/lr+Vf57/p/+w/7n/lL/
dv+I/w==
         </WaveFormData>
      </LeadData>
      <LeadData>
         <LeadByteCountTotal>10000</LeadByteCountTotal>
         <LeadTimeOffset>0</LeadTimeOffset>
         <LeadSampleCountTotal>5000</LeadSampleCountTotal>
         <LeadAmplitudeUnitsPerBit>4.88</LeadAmplitudeUnitsPerBit>
         <LeadAmplitudeUnits>¦ÌV</LeadAmplitudeUnits>
         <LeadHighLimit>2147483647</LeadHighLimit>
         <LeadLowLimit>268435456</LeadLowLimit>
         <LeadID>V4</LeadID>
         <LeadOffsetFirstSample>0</LeadOffsetFirstSample>
         <FirstSampleBaseline>0</FirstSampleBaseline>
         <LeadSampleSize>2</LeadSampleSize>
         <LeadOff>FALSE</LeadOff>
         <BaselineSway>FALSE</BaselineSway>
         <ExcessiveACNoise>FALSE</ExcessiveACNoise>
         <MuscleNoise>FALSE</MuscleNoise>
         <LeadDataCRC32>3996739540</LeadDataCRC32>
         <WaveFormData>
IAAgACAAIAAeABwAGgAYABUAFAATABIAEQAQAA8ADgAMAAwADAAMAAwADAAMAAwACgAK
AAoACgAIAAgACAAIAAgACAAIAAgABgAGAAYABgAGAAYABgAGAAYABgAGAAYABgAGAAYA
BgAIAAgACAAIAAkACgALAAwADgAOAA4ADgAQABIAFAAWABgAGgAcAB4AHwAgACEAIgAi
ACIAIgAiAB8AGwAYABQAEwASABIAEQASABEAEAAOAA0ACwAKAAkACwALAAoACQALAAsA
CwAKAAgACQAJAAkACgAMAA0ADgAMAAwACwALAAkACAAIAAcABAAEAAMAAgACAAIAAgAC
AAIAAQABAAEAAQABAAEAAQD///7//v/+//7//v/+//7//P/7//v/+//8//z//P/8//3/
/v///wAA//////////////////8EABAAJwA7AEkAVQBhAGQAWwA8ABcA9v/Y/7f/jv9g
/0r/R/9C/zn/Pf9C/0f/T/9X/1j/V/9Z/2H/ZP9o/37/nf+w/7r/y//Z/+H/5v/u//L/
9P/6/////v8AAAEAAQABAAEAAQAAAAAAAAAAAAAAAAAAAAAAAAAAAAAAAAD/////AQAB
AAEAAQABAAEAAQABAP///////////f/9//3//f/9//z//P/8//z//P/8//z//f/+////
AQABAAEAAQABAAEAAQABAAEA////////AAAAAAAAAAABAAEAAQABAAEAAwAEAAQABAAH
AAcACAAJAAkACQAKAAoADAAMAAwADAAOAA8AEAARABIAEwAUABUAFgAXABgAGQAcAB0A
HwAgACMAJAAnACgAKQAqACsALAAuAC8AMQAyADEAMgAzADQANQA2ADcANwA3ADcANwA3
ADUANQA0ADQAMQAwAC8ALQAqACkAKQAoACcAJAAhAB8AHAAcABkAGQAXABYAFQAUABMA
EQAQAA4ADAAMAAsACwAMAAsACwAKAAoACwAMAAwADAANAA4ADwAQABEAEgATABUAFwAZ
ABsAHAAdAB8AIAAfACEAIAAcABgAFgAUABIADwAPAA4ACwAMAAwACwAKAAkACAAGAAYA
BwAHAAcABwAJAAgABwAHAAUABQAEAAQACAAJAAoACwAKAAoACgAKAAkABwAGAAUAAgAC
AAEAAAACAAEAAAAAAAAAAAAAAAAAAQABAAEAAQABAAEAAQABAAAAAAAAAAAAAAAAAAAA
AAABAAEAAQACAAAAAAAAAAAAAgACAAIAAwABAAEAAQABAP////8EAAwAGQAvAEMAUQBd
AGgAawBcAD0AHgD6/9f/sv+C/1r/T/9M/0H/P/9G/03/U/9h/2j/Zf9l/2//cv9q/3L/
jf+o/7j/x//X/9//5P/q//D/8v/4//3/AAACAAMAAwADAAEAAQAAAAAAAAAAAAAAAAAA
AAAAAAAAAAIAAgABAAEAAQABAAEAAQABAAEAAQABAP//////////AQABAAEAAQD///7/
/v/+/wAAAAAAAAAAAAAAAAAAAQABAAEAAQABAAEAAQABAAEAAQABAAEAAgACAAIAAgAD
AAUABQAFAAUABQAGAAYABgAFAAUABgAHAAkACQAKAAoADgAOAA4ADgAQABEAEgATABYA
FwAYABkAHAAdAB4AHwAgACEAIwAkACcAKAArACwAKwAsAC0ALgAwADEAMwA0ADMANAA1
ADYANwA4ADkAOQA6ADkAOAA3ADcANwA2ADYAMgAwAC4AKwAmACUAJQAkACMAIAAdABsA
GgAaABcAFwAUABIAEAAOAA8ADQAMAAoACgAKAAkACQAIAAcABwAGAAUABQAFAAQAAwAD
AAMAAwADAAMAAwADAAMAAwADAAMAAQABAAIAAgABAAEAAgACAAIAAQABAAEAAQABAAEA
AQABAAEAAQABAAEAAQD///7/AAABAAEAAQABAAEAAQABAAIAAQAAAAAAAAABAAEAAQAB
AAEAAQABAAMAAgABAAEAAQACAAIAAQAAAAAAAQACAAAAAQABAAEA///+//7//v8AAAAA
AAAAAP7//////wAAAAD///////8CAAIA///4//r/+//9//7//v/+//7//////wEAAQD/
//7//v/+//7//v/+//7//v///////////////f/9//7/AAAAAAAA/v/+//7//v/+//3/
/f/8//3//v/+//7//v/+//z//P/8//z//P/8//z//P/8//z//P/8//z//P/8//z/+v/6
//r/+v/6//r/+v/6//r/+v/6//r//P/8//z//P/6//r/+v/6//r/+v/6//r//P/8//z/
/P/8//z//P/8//z//P/8//z//v/+//7//v/8//z//P/8//z//P/8//z//P/8//z//P/8
//z//P/8//z//P/8//z//P/8//z//P/+//7//v/+//z//P/8//z//P/8//z//P/8//z/
/P/8//z//P/8//z//P/8//z//P/6//r/+v/6//r/+v/6//r//P/8//z//P/+//7//v/+
//7//v/+//7//v/+//7//v/+//7//v/+//7//v/+//7/AAAAAAAAAAD+//7//v/+//7/
/v/+//7//v/+//7//v/8//z//P/8//7//v/+//7//v/+//7//v8AAAAAAAAAAAAAAAAA
AAAAAAAAAAAAAAAAAAAAAAAAAAAAAAAAAAAAAAAAAAAAAAD+//7//v/+/wAAAAAAAAAA
/v/+//7//v/+//7//v/+//7//v/+//7//v/+//7//v/+//7//v/+//7//v/+//7/AAAA
AAAAAAD+//7//v/+//7//v/+//7/AAAAAAAAAAACAAIAAgACAAQABQAFAAMABAAGAAcA
CAAIAAgABwAIAAgACQAKAAsACgAIAAYABQAHAAcABgAGAAUABQAFAAUABgAGAAYABgAJ
AAkACgALAAoACgAJAAgABgAFAAQABAADAAIAAQAAAP3//f/9//3//f/9//3//f/+//7/
/v/+//z//P/8//z/+//7//v//P/+//7//v/+//z//P/8//3/////////////////AgAI
ABcAKwA9AEsAVQBgAGMAVAAtAAYA7v/X/7T/kP90/2n/aP9h/13/WP9R/1H/U/9O/0//
U/9X/17/ZP90/5H/qP+0/7//zf/V/97/5P/m/+z/8v/1//b/+P/5//n/+f/5//n/+P/4
//j/+P/4//j/+P/4//j/+P/4//j/9//3//f/9//3//f/9//3//f/9//1//X/9f/1//X/
9f/1//X/9f/0//T/9P/0//T/9P/0//P/8v/x//H/8f/x//H/8f/x//H/8f/x//P/8//z
//T/8v/y//L/8//z//P/8//z//P/9P/0//T/8//z//T/9f/1//X/9v/2//j/+P/4//j/
+P/5//r/+//8//3//v///wAAAQACAAMAAgADAAUABgAHAAgACwAMAAsADAANAA4AEAAR
ABMAFAAVABYAFwAYABkAGgAbABsAHwAfAB8AHwAgACEAIQAiACIAIgAiACEAHwAfACAA
IAAhACAAHwAfAB4AHgAbABsAGQAYABcAFgATABEAEAAOAA4ADgANAA0ACgAJAAkACAAF
AAUABQAEAAMAAwADAAMAAwADAAMAAwADAAMAAwADAP////8AAAAA/f/9//7//v/+//3/
/f/9//3//f/9//3//f/9//3//f/9//3/+//6//r/+//7//v//f/9//3//f/8//v/+v/6
//z//f/9//3/+//7//v/+//9//z/+//7//3//v/+//3//v/+////AAD//////v/9//7/
/v///wAAAAAAAAAAAAD+//////8AAAIAAQABAAEAAwAEAAIA/P/+////AQACAAQABAAE
AAUABAAFAAQAAQACAAIAAgACAAIAAgACAAIAAwADAAMAAwADAAEAAQACAAIAAgACAAAA
AAAAAAAAAAD//wEAAgD///7/AAAAAAAAAAAAAAAAAAAAAP7//v/+//7//v/+//7//v/8
//z//P/8//7//v/+//7//P/8//z//P/8//z//P/8//r/+v/6//r/+v/6//r/+v/6//r/
+v/6//r/+v/6//r/+v/6//r/+v/6//r/+v/6//r/+v/6//r/+v/6//r/+v/6//r/+v/6
//r/+v/6//r/+P/4//j/+P/6//r/+v/6//r/+v/6//r/+v/6//r/+v/6//r/+v/6//j/
+P/4//j/+v/6//r/+v/6//r/+v/6//r/+v/6//r/+v/6//r/+v/6//r/+v/6//r/+v/6
//r/+v/6//r/+v/6//r/+v/6//z//P/8//z/+//6//n/+P/5//r/+//8//7//v/+//7/
//8AAAEAAgADAAQABQAGAAoADAAOABAAEQARABAADQALAAoACAAGAAMAAgAAAAAA////
//////////7//f/9//3//f/8//z/+//7//v/+//6//r/+v/6//z/+//7//v//f/+//7/
/v/+//3//P/8//v/+v/5//j/9//3//f/9//3//f/9//3//b/9v/2//b/9v/2//b/9v/1
//X/9f/2//b/9v/2//b/9v/2//b/9//3//f/9//3//n/+/8CAA4AIQA1AEMATwBbAGIA
WwA8ABMA9v/g/8P/mv94/2r/af9k/1//X/9c/1n/Xf9b/1j/V/9Z/13/Yv9s/4j/o/+w
/7r/yf/T/9v/5P/o/+r/8P/y//X/9v/2//f/9//3//n/+f/4//j/9v/2//b/9v/2//b/
9v/2//b/9v/1//X/9//3//f/9//1//X/9f/1//X/9f/1//X/9f/1//X/9f/3//b/9v/2
//b/9v/2//b/9v/2//b/9//3//f/9//3//f/9//3//f/9//3//f/+P/2//b/9v/3//X/
9f/1//X/9f/2//b/9v/1//X/9v/3//f/9//4//j/+P/4//j/+P/6//v//P/9//z//f/+
/////v///wAAAQACAAMABQAGAAYABgAIAAgACQAKAAsADAAOAA8AEQASABMAFAAVABYA
FwAYABkAGQAdAB0AHQAdAB4AHwAfACAAIQAgAB8AHQAcAB0AHwAgACIAIAAeAB0AHgAe
ABsAGwAZABgAFwAWABcAFQAUABIAEgASABEAEQAOAA0ADQAMAAkACQAJAAgABwAHAAcA
BwAFAAUABQAFAAUABQAFAAUAAwADAAQABAABAAEAAgACAAAA//////////////////8B
AAEAAQABAAEAAQD///7//v////////////////////7//f/8//z//v/////////9//3/
/f/9/////v/9//3//f/+//7//f/+//7///8AAP7/////////AQAAAAAAAAAAAAAAAAAA
AAAAAQABAAIAAgABAAEAAQADAAQAAgD8//3///8CAAQABAAEAAQABQAEAAUABAABAAIA
AgACAAIABAAEAAQABAADAAMAAwADAAUAAwADAAQABAAEAAQAAgACAAIAAgACAAMAAQAC
AAMAAgACAAIAAgACAAIAAgACAAIABAAEAAQABAACAAIAAgACAAQABAAEAAQAAgACAAIA
AgAEAAQABAAEAAIAAgACAAIAAgACAAIAAgAEAAQABAAEAAQABAAEAAQABAAEAAQABAAE
AAQABAAEAAQABAAEAAQABAAEAAQABAAFAAYABwAIAAkACgALAAwADwAQABEAEgAUABYA
GAAaABsAGwAaABcAFQAUABIAEAANAAwACgAKAAcABwAHAAcABwAGAAUABQAFAAUABAAE
AAUABQAFAAUABQAEAAMAAgADAAMABAAFAAUABgAGAAYABgAFAAQABAADAAIAAQAAAAEA
AQABAAEAAQABAAEAAQAAAAAAAAAAAAAAAAAAAAAAAQABAAEAAgAAAAAAAAAAAAIAAgAC
AAMAAwADAAMAAwAFAAcADAAWACUANwBJAFMAXQBkAF0APgAXAPr/5P/H/6T/hP90/3P/
bP9l/2X/YP9f/13/W/9Y/1v/X/9l/2r/cv+O/6v/uv/G/9X/3f/l/+7/9P/2//r/AAAD
AAQABgAHAAcABwAHAAcABgAGAAYABgAGAAYABgAGAAYABgAEAAQAAwADAAUABQAFAAUA
AwADAAMAAwADAAMAAwADAAUABQAFAAUABQAEAAQABAACAAIAAgACAAAAAAAAAAEAAQAB
AAEAAQD//////////wEAAQABAAIAAQAAAP//////////////////AAAAAAAAAQABAAIA
AwABAAEAAgACAAQABAAEAAQABAAFAAYABwAGAAcACAAJAAoACwAMAA0ADAANAA8AEAAP
ABAAEwAUABUAFgAXABgAGAAZABsAHAAbABwAHQAeACEAIgAjACMAJQAlACUAJQAmACcA
JwAoACoAKgAqACkAKQApACoAKgAsACoAKAAnACgAKAAlACUAIQAgAB8AHgAdABsAGgAY
ABYAFgAVABUAEgARABEAEAAPAA8ADwAOAAsACwALAAsACwALAAsACwALAAsACwALAAcA
BwAIAAgABQAFAAYABgAGAAUABQAFAAUABQAFAAUABQAFAAUABQAHAAcABQAEAAQABQAF
AAUABQAFAAUABQAGAAUABAAEAAQABQAFAAUABQAFAAUABQAFAAQAAwADAAUABgAGAAUA
BgAGAAcACAAIAAkACQAJAAcABgAGAAYACAAIAAgACAAIAAkACQAKAAoACQAJAAkACwAM
AAoABAAFAAcACgAMAAoACgAKAAsACwANAA0ACwAKAAoACgAKAAoACgAKAAoACQAJAAkA
CQALAAkACQAKAAoACgAKAAgACAAIAAgACAAHAAkACAAJAAgACAAIAAgACAAGAAYABgAG
AAYABgAGAAYABgAGAAYABgAGAAYABgAGAAYABgAGAAYABAAEAAQABAAGAAYABgAGAAQA
BAAEAAQABAAEAAQABAAEAAQABAAEAAYABgAGAAYABwAIAAkACgANAA4ADwAQABQAFgAY
ABoAGgAZABkAGAATABIAEgARAA8ADQALAAgACAAHAAcABwAHAAcABgAFAAUABQAFAAQA
BAAFAAUABQAEAAQAAwACAAMABAAEAAUACAAIAAkACQAGAAYABQAEAAIAAgACAAIAAgAB
AAEAAQABAAEAAQABAAEAAAAAAAAAAAAAAAAAAAACAAEAAQABAAIAAgACAAIAAAAAAAAA
AAD//////////wEA//8BAAgAFgApAD8ATQBXAGMAaABbADgADQDy/9r/u/+S/2j/VP9T
/0r/Qf8//zz/P/9F/0v/TP9J/03/V/9e/2z/iv+n/7b/wP/R/9v/3//m/+7/8P/y//j/
+//8//7///////////////7//v/8//z//P/8//z//P/8//z//P/8//v/+//7//v/+//7
//v/+//7//v/+//7//v/+//7//v/+//7//v/+v/6//r/+v/6//r/+v/6//r/+v/7//r/
+f/4//f/+f/5//n/+f/3//f/9//4//r/+v/6//v/+v/5//j/9//3//j/+P/4//f/9//4
//n/+f/5//r/+v/8//z//P/8//3//f/9//3//P/9//7///8AAAEAAgADAAIAAwAFAAYA
BwAIAAsADAANAA4ADwAQABIAEwAVABYAFwAYABkAGgAbABwAHQAdAB8AHwAfAB8AIAAh
ACEAIgAiACIAIgAhACEAIQAiACIAIgAgAB4AHQAeAB4AGwAbABcAFgAVABQAEQARABAA
EAAOAA0ADAALAAoACQAIAAcABgAEAAQABAAEAAIAAgACAAIAAgACAAIAAgAAAAAAAAAA
AAAAAAAAAAAA/v/+//7//v/+//7//v/+//7//v/+//7//P/8//z//P/+//7//v/+/wAA
AgACAAIAAgAEAAgADgAUABwAIgAoADAAOAA+AEIASgBMAE4AVABcAGIAaABuAHAAbABo
AGoAcAB4AIQAkACYAJ4AoACkAKYAogCcAJgAiAB8AHoAdgBsAGYAWAA4ABIA8v/W/77/
pP+C/2r/ZP9U/zb/JP8W/wz/Ev8k/zL/Nv86/0j/Vv9m/3j/iP+W/6T/uP/M/9z/6v/w
//L/8v/y//L/8v/w//D/8P/w//L/8v/y//L/7//u/+3/7P/r/+r/6f/o/+f/5v/l/+T/
5P/k/+T/5P/j/+L/4f/g/97/3v/e/97/3v/e/97/3v/c/9z/3P/c/9z/3P/c/9z/3//g
/+H/4v/i/+L/4v/i/+X/5v/n/+j/6P/o/+j/6P/m/+b/5v/m/+T/5P/k/+T/5P/k/+T/
5P/k/+T/5P/k/+b/5v/m/+b/5v/m/+b/5v/o/+j/6P/o/+n/6v/r/+z/7v/w//L/9P/2
//j/+v/8//7/AAACAAQABgAIAAoADAAQABIAFAAWABkAGgAbABwAHgAgACIAJAAlACYA
JwAoACgAKAAoACgAKgAqACoAKgApACgAJwAmACUAJAAjACIAHwAeAB0AHAAZABgAFwAW
ABUAFAATABIADwAOAA0ADAAKAAoACgAKAAkACAAHAAYABAAEAAQABAACAAIAAgACAAAA
AAAAAAAA/v/+//7//v/+//7//v/+//7//v/+//7//v/+//7//v8AAAAAAAAAAP7//v/+
//7//v/+//7//v/+//7//v/+//z//P/8//z//v/+//7//v/+//7//v/+//7//v/+//7/
AAAAAAAAAAD///7//f/8//z//P/8//z//P/8//z//P/8//z//P/8//r/+v/6//r/+v/6
//r/+v/6//r/+v/6//r/+v/6//r/+v/6//r/+v/4//j/+P/4//r/+v/6//r//P/8//z/
/P/9//7///8AAAMABAAFAAYACAAIAAgACAAGAAYABgAGAAQAAwADAAIAAQAAAAAA////
///////+//z/+//7//v/+f/5//j/9//3//f/9//2//b/9//3//f/+v/8//3//v/+//7/
/f/9//z/+v/5//f/+P/4//f/9v/0//T/9P/0//L/8f/x//H/8//z//P/8//x//D/8P/w
//L/8v/y//L/9P/z//P/8//y//L/8v/y//T/9P/0//T/8//z//P/8//1//X/9f/6/wQA
FQArADsARwBRAFgAUwA4AA8A7P/Q/7H/jP9i/0r/Rf9C/z3/P/9A/0H/R/9L/0r/Sf9N
/1X/VP9Y/3D/kf+k/7L/v//N/9P/2v/i/+j/6v/u//P/9v/3//f/9v/1//X/9f/0//T/
9v/2//b/9v/2//b/9v/2//b/9v/1//X/8//z//P/8//z//P/8//z//P/8//z//P/8//z
//P/8//1//T/9P/0//L/8v/y//L/8v/y//L/8//z//P/8//z//P/8//z//P/8f/x//H/
8v/0//T/9P/1//P/8//z//P/9f/2//b/9v/3//f/+P/5//n/+f/6//r/+v/6//r/+v/+
////AAABAAAAAQACAAMABAAFAAYABwAIAAkACwAMAA8AEAATABQAFgAYABoAHAAhACMA
JgAoACwALgAwADIANgA4ADoAOwA+AD8AQABBAEAAPwA9ADwANQAyAC8ALgAtACwAKQAp
ACgAJQAiACAAHQAaABgAFgATABIAEQARABEAEQAOAAwACgAJAAsACwAKAAoACQAHAAUA
AwABAAAA///+//3/+//6//n/+P/4//f/9v/2//X/9P/0//b/9v/2//b/9f/1//X/9f/1
//X/9f/1//T/9P/0//T/9P/0//T/9P/z//P/8//0//T/9P/0//T/9v/2//b/9//1//X/
9f/1//n/+f/6/wAAEQAvAEcAVwBhAGYAWQA2AAkA2P+q/4P/VP8o/xr/G/8c/yX/N/9K
/1X/Wf9f/2z/d/99/3H/YP9o/4T/n/+y/8L/z//V/9v/4v/o/+r/7v/0//f/+v/6//v/
+//7//v/+//6//r/+v/6//r/+v/8//z//P/8//z//P/7//v/+f/5//n/+f/5//n/+f/5
//v/+//7//v/+//7//v/+//7//r/+v/6//z//P/8//z//P/8//z//f///////////wIA
AwAEAAUABQAFAAUABgAGAAYABgAHAAkACQAJAAkACwAMAAwADAANAA0ADgAPABEAEQAS
ABIAEgASABIAEgAWABcAGAAZABoAGwAcAB0AIAAhACIAIwAkACUAJwAoACkAKgAtAC4A
LQAuAC8AMAAyADMANQA2ADUANgA3ADgANwA4ADkAOQA5ADkAOQA5ADcANwA2ADYAMwAy
ADEALwArACkAKAAmACMAIAAdABsAGAAYABUAFQAVABQAEwASABIAEQARABAADwAQABAA
EQARABEAEgASABMAFQAXABgAGgAbABwAHQAfAB8AHwAfABsAFgAUABIAEAAOAA0ADQAM
AAkACQAKAAoACgAHAAYABAAEAAYABwAIAAkACwAKAAkACQAJAAkACAAIAAwADQAOAA8A
DgAOAA4ADgAMAAsACwALAAoACgAJAAgACAAHAAYABgAIAAgACAAIAAcABwAHAAcACAAJ
AAoACwAIAAgACAAIAAYABgAGAAYABQAFAAUABgAEAAQABAAEAAIAAgACAAMAAwADAAMA
AwADAAUABgAOACEAOQBNAFcAXwBkAFsAQAAXAPL/1P+z/4r/ZP9O/0n/RP87/zn/Pv9D
/0n/Tf9S/1X/Wf9h/17/YP94/5v/sP++/83/2f/h/+b/7P/y//T/+v///wIAAgADAAMA
AwADAAMAAgACAAIAAgACAAIAAgACAAIAAgACAAIAAQABAAEAAQABAAEAAQABAAEAAQAB
AAEAAQABAP//////////AQAAAAAAAAAAAAAAAAAAAP///v/9//3/////////////////
/////////////wAAAAAAAAAAAQABAAEAAQABAAMABAAEAAQABQAFAAYABwAHAAcACAAI
AAwADAAMAAwADgAPABAAEQAUABUAFgAXABgAGQAaABsAHgAfACEAIgAjACQAJwAoACkA
KgArACwALAAtAC8AMAAvADAAMQAyADEAMgAzADMAMwAzADMAMwAyADEALwAuACsAKgAp
ACcAIwAhACAAHgAdABoAFwAVABMAEgAOAA0ACQAIAAcABgAFAAMAAgAAAAAAAAD/////
/v/9//3//P/7//v/+//6//n/+f/5//n/+f/5//n/+f/5//n/+f/5//f/9//4//j/9//3
//j/+P/4//f/9//3//f/9//3//f/9f/1//X/9f/3//f/9f/0//T/9f/1//X/9f/1//X/
9f/2//X/9P/0//b/9//3//f/9//3//f/9//3//b/9f/1//j/+v/7//v/+//8//7/AAAB
AAMABAAFAAgACAAJAAoAEAAQAA4ADgAOAA4ACwAJAAYAAQD+//7//f/8//3//P/6//r/
+P/3//b/9f/1//T/8//z//T/9f/1//b/9v/1//T/8//1//b/9//4//j/9//3//f/9P/0
//P/8v/w/+//7v/u/+7/7v/u/+7/7//v/+//7//v/+//7//v/+z/7P/s/+z/7P/s/+z/
7P/r/+v/6//s/+7/7v/u/+7/7v/u/+7/7//t/+3/7f/t/+//7//0/wAAFQAnADcAQQBJ
AFIASwAqAAMA4v/G/6f/gv9g/1L/T/9K/0n/S/9K/03/T/9N/0z/Tf9P/1P/Uv9W/3L/
k/+k/67/v//L/9H/2P/e/+L/5v/u//H/8P/w//H/8f/x//H/8f/w//D/7v/u/+7/7v/u
/+7/7v/u//D/8P/v/+//8f/x//H/8f/v/+//7//v/+//7//v/+//7//v/+//7//v/+7/
7v/u/+7/7v/u/+7/7v/u/+7/7//v/+//7//v//H/8f/x//H/7//v/+//8P/w//D/8P/x
//H/8f/x//H/8//0//T/9P/1//X/9v/3//n/+f/6//r/+v/6//r/+v/8//3//v///wAA
AQACAAMABgAHAAgACQAKAAsADQAOAA8AEAATABQAFQAWABcAGAAaABsAHQAeAB8AIAAh
ACIAIQAiACMAIwAlACUAJQAlACUAJQAkACQAIwAiACEAHwAeAB0AHQAcABoAGAAWABUA
EgASAA8ADwAPAA4ADQAMAAsACQAIAAYABAAEAAMAAwAEAAMAAwACAAEAAQABAAAA////
//////8BAAEAAQABAAEAAQABAAEAAQABAAIAAgAEAAUABwAIAAsACwAMAA0ADwARABMA
FQAXABkAGwAdAB0AHwAcABoAGAAWABQAEQAPAAwABwAHAAgACAAIAAkACAAGAAYABQAF
AAUABQAHAAYABQAFAAUABQAEAAQABgAHAAgACQAKAAoACgAKAAgABwAHAAcABgAGAAUA
BAAGAAUABAAEAAYABgAGAAYABQAFAAUABQAHAAcABwAHAAYABgAGAAYABgAGAAYABgAH
AAcABwAIAAYABgAGAAYABgAGAAYABwAJAAkACQAJAAsADQAQABoAKwBBAFEAXwBpAHIA
ZwBIACEAAADg/8H/mv9y/17/V/9M/0X/R/9M/0//Uf9Z/2D/Y/9r/3P/cv92/5D/r//E
/9D/3//t//P/+P8AAAQACAAOABMAFAAWABcAFwAXABcAFwAWABYAFAAUABQAFAAWABYA
FgAWABYAFgAVABUAFwAXABcAFwAVABUAFQAVABUAFQAVABUAFwAXABcAFwAXABYAFgAW
ABgAGAAYABgAFgAWABYAFwAXABcAFwAXABkAGQAZABkAGQAZABkAGgAcABwAHAAdABsA
GwAbABsAHAAeAB8AIAAfAB8AIAAhACMAIwAkACQAKAAoACgAKAAsAC0ALgAvADAAMQAy
ADMANAA1ADYANwA5ADsAPgBAAEEAQgBFAEYASQBKAEsATABOAE8AUQBSAFMAVABVAFYA
VwBYAFkAWQBZAFkAWQBZAFkAWQBYAFgAWABYAFgAVwBWAFUAVQBUAFYAVABSAFEAUQBS
AFAAUQBQAFAAUABQAE0ASwBKAEgARABCAD8APQA6ADcANQAyADEAMQAxADAALgAtACwA
KwArACsAKwArACsAKwArACsAKQApACoAKgAqACsALQAuADAALwAvAC8ALQAtAC0ALQAq
ACkAKAAnACkAKQAnACYAKAApACkAKQApACkAKQApACkAKQApACoALAAtAC0ALQArACsA
KwArACwALAAsAC0ALwAwADAALwAwADAAMQAyADAAMQAxADEAMwAyADIAMgA2ADgAOgA8
AEwAXQBtAH4AggCDAIUAhwBoAEoAKQAEAOL/w/+l/4b/gf98/3f/c/95/4H/h/+L/5z/
pv+i/w==
         </WaveFormData>
      </LeadData>
      <LeadData>
         <LeadByteCountTotal>10000</LeadByteCountTotal>
         <LeadTimeOffset>0</LeadTimeOffset>
         <LeadSampleCountTotal>5000</LeadSampleCountTotal>
         <LeadAmplitudeUnitsPerBit>4.88</LeadAmplitudeUnitsPerBit>
         <LeadAmplitudeUnits>¦ÌV</LeadAmplitudeUnits>
         <LeadHighLimit>2147483647</LeadHighLimit>
         <LeadLowLimit>268435456</LeadLowLimit>
         <LeadID>V5</LeadID>
         <LeadOffsetFirstSample>0</LeadOffsetFirstSample>
         <FirstSampleBaseline>0</FirstSampleBaseline>
         <LeadSampleSize>2</LeadSampleSize>
         <LeadOff>FALSE</LeadOff>
         <BaselineSway>FALSE</BaselineSway>
         <ExcessiveACNoise>FALSE</ExcessiveACNoise>
         <MuscleNoise>FALSE</MuscleNoise>
         <LeadDataCRC32>2152129919</LeadDataCRC32>
         <WaveFormData>
BgAGAAYABgAHAAgACQAKAAoACgAKAAoACgAKAAoACgAKAAoACgAKAAgACAAIAAgACgAK
AAoACgAIAAgACAAIAAYABgAGAAYACAAIAAgACAAIAAgACAAIAAYABgAGAAYABgAGAAYA
BgAGAAYABgAGAAgACAAIAAgACgAKAAoACgALAAwADQAOABEAEgATABQAFwAYABkAGgAX
ABYAFQAUABIAEgARAA8ADgANAA0ADQANAAsACwAKAAkACAAHAAcACgAKAAoACgAKAAoA
CgAKAAkACQAJAAkACwANAA4ADQAMAAoACQAIAAUABAADAAEAAAD//////f/+//7//v/9
//z/+//6//j/9v/2//b/9v/5//n/+f/6//n/+P/3//b/9v/2//b/9v/0//P/8//z//P/
8//0//T/9P/0//T/9P/y//L/8v/y//X/+f/8/wQADwAXACMALwA9AE0AZACCAJ8AtgDS
AAwBXAGzAQ4CXwJ8AmACGwKzAUkB9QCjAFkAIQD6/+D/0P/J/83/1P/a/9r/3v/i/+D/
4f/k/+b/5P/j/+P/4v/i/+L/4f/g/+D/4P/g/+H/4f/f/93/3f/d/9v/2//d/93/3v/d
/93/3f/c/9r/2f/X/9r/2//c/93/3P/b/9r/2f/Y/9j/2P/Y/9r/2P/Y/9j/1//X/9f/
1v/V/9X/1f/V/9X/1f/V/9P/0//U/9T/1P/S/9H/0f/R/9H/0f/Q/9D/0P/Q/8//z//P
/8//z//P/83/zf/M/8z/zP/M/8v/y//J/8j/x//G/8b/xv/G/8X/x//G/8X/xf/C/8H/
wP/A/73/vP+7/7r/uf+4/7f/t/+4/7j/uP+2/7T/s/+z/7P/s/+z/7P/tP+3/7n/u/+7
/73/v//D/8f/yf/O/9H/1P/Z/93/4P/i/+X/5//o/+n/6f/s/+7/8P/x//L/8f/x//H/
8f/x//D/8//0//T/9f/z//P/9P/0//T/9f/3//f/9//3//f/9//4//n/+v/5//z//f/+
////AAABAAMABAADAAMAAwAAAP3//P/7//r/+P/3//X/9P/x//H/8f/x/+3/7f/s/+z/
6//q/+r/6v/s/+7/8P/y//D/8P/w//H/8//z//P/9P/z//P/8f/x/+//7v/t/+z/6v/q
/+n/6P/p/+n/5//m/+j/6P/n/+f/6P/p/+n/6v/q/+r/6v/q/+v/6v/q/+r/7P/s/+z/
7P/s/+z/7P/s/+3/7f/t/+3/7f/u/+7/7v/t/+z/6//q//T/8v/w//P/9f/6//7/BwAP
AB0AKQA1AEcAXAByAI0ApgC6AOIAKAF9AdgBNwJ+AogCXQIHApkBOQHtAJ8AVwAeAPb/
3v/P/8v/0v/Y/9r/3P/e/97/3//i/+T/5v/j/+P/4v/i/+P/4//j/+T/4v/i/+P/4//j
/+H/4f/h/9//3//h/+H/4v/h/+H/4f/h/+D/4P/f/9//3//f/9//3f/d/93/3f/c/9z/
3P/c/9z/2v/a/9r/2//b/9v/2v/Z/9n/2f/Z/9v/2//b/9n/1//Y/9j/2P/Y/9f/1//X
/9f/1//W/9b/1f/U/9L/0f/S/9P/1P/V/9P/0//S/9L/0v/S/9H/0f/R/9D/z//O/87/
zv/O/83/zf/M/8v/y//K/8n/yP/I/8f/xv/F/8T/xf/E/8P/w//C/8L/wv/A/8D/v/+/
/7//wf/B/8H/wv/B/8P/xf/F/8f/yf/N/9H/0v/W/9j/2v/g/+X/6f/s/+//8f/y//P/
9P/2//f/+P/5//r/+f/5//j/+f/6//r/+f/6//r/+//5//n/+v/6//j/+f/7//v/+f/5
//n/+f/5//n/+f/3//f/9//3//f/9f/1//b/9v/1//X/9f/0//X/9f/1//P/9f/1//X/
9f/y//H/8P/v//D/8f/x//L/7//v/+//7//t/+3/7f/t/+3/7f/t/+3/7f/u/+7/7f/t
/+3/7f/t/+7/7v/u/+7/8P/x//H/8f/v//D/8P/x//D/8P/w//D/7//v/+//7//u/+7/
7//v/+7/7v/u/+//8P/v/+7/7f/r/+v/6//r/+z/7f/u/+//8P/w//D/7//v/+//7//v
//D/8P/x//L/8P/x//H/8f/x//H/8P/v/+//7v/u/+3/7f/u//D/8f/u/+3/7f/t/+3/
7f/t/+3/7v/u/+7/7v/u/+z/7P/s/+z/7P/s/+z/7P/s/+z/7P/s/+v/6v/p/+j/6//s
/+3/7v/s/+z/7P/s/+7/7v/u/+7/7v/u/+7/7v/u/+7/7v/u/+7/7v/u/+7/7P/s/+z/
7P/u/+7/7v/u/+7/7v/u/+7/7v/u/+7/7v/u/+7/7v/u/+7/7v/u/+7/8P/w//D/8P/u
/+7/7v/u/+7/7v/u/+7/7v/u/+7/7v/w//D/8P/w/+7/7v/u/+7/7//w//H/8v/w//D/
8P/w//D/8P/w//D/8v/y//L/8v/x//D/7//u/+7/7v/u/+7/8P/w//D/8P/w//D/8P/w
//D/8P/w//D/8P/w//D/8P/u/+7/7v/u/+7/7v/u/+7/8P/w//D/8P/w//D/8P/w//L/
8v/y//L/8f/w/+//7v/w//D/8P/w//L/8v/y//L/8v/y//L/8v/w//D/8P/w//L/8v/y
//L/9P/0//T/9P/y//L/8v/y//L/8v/y//L/9P/0//T/9P/y//L/8v/y//T/9P/0//T/
8v/y//L/8v/y//L/8v/y//L/8v/y//L/8v/y//L/8v/y//L/8v/y//L/8v/y//L/8P/w
//D/8P/z//T/9f/2//X/9P/z//L/9P/0//T/9P/2//b/9v/2//n/+f/4//j/+P/5//r/
+//6//v/+//8//7//v///wAA/v/+//7//v/+//7//v///////////wAAAQABAP////8A
AAIABAAGAAYABgAFAAQAAQD///v/+P/6//r/+f/5//j/9//1//T/9P/0//T/9P/z//L/
8v/y//L/8v/y//L/9P/0//T/9P/z//P/8//z//P/9P/0//T/9P/0//T/9P/0//T/9v/3
//n//v8CAAsAFQAfACsAPQBNAF4AfACfAL4A2gAEAU4BrQEKAl0CggJmAhkCqQE1AecA
qwBnACsAAADe/8z/w//B/8b/zP/O/9L/2P/Y/9n/3P/c/9r/2//b/9r/2v/Y/9f/1v/W
/9b/1v/X/9f/1//V/9X/1f/T/9P/1f/V/9L/0f/R/9H/0v/S/9P/0//T/9P/0//T/9P/
0//T/9P/1P/U/9T/1P/T/9D/z//O/9D/0f/S/9L/z//P/8//z//N/83/zf/L/83/zv/O
/87/zf/L/8r/yf/J/8n/yP/I/8j/yP/H/8f/x//H/8f/x//F/8X/xP/E/8T/xP/D/8P/
w//C/8H/wP/C/8L/wv/B/8H/wP+//7//wP+//77/vv+8/7r/uP+2/7f/tv+1/7X/tP+0
/7T/sv+w/6//r/+v/63/rf+t/67/rP+t/67/rf+r/6v/rf+v/67/sv+0/7b/uP+7/73/
vv/E/8f/yf/L/9D/1P/X/9r/3v/g/+D/4f/j/+X/5//o/+r/7P/t/+//8P/x//P/9P/y
//P/9f/1//X/9f/1//X/9//3//f/9f/z//P/8//z//X/9f/2//b/8//z//P/8v/z//P/
8//x/+//7//v/+//7f/t/+3/7f/t/+3/7P/s/+v/6//r/+v/7f/t/+3/7f/v/+//7//v
//H/8v/y//H/8f/x//H/8f/y//L/8v/y//P/9f/2//f/9P/0//P/8//1//b/9//4//f/
9//3//f/+P/4//n/+f/4//j/+P/5//n/+f/5//n/+f/5//n/+f/3//f/9//3//j/+P/4
//f/9//3//f/9//0//T/9f/2//T/9f/1//X/8//z//L/8f/z//L/8v/x//L/8v/z//P/
8P/v/+//7//x//H/8f/v//D/7//u/+3/7P/s/+z/7P/s/+7/7v/u/+7/7P/s/+z/7P/s
/+z/7P/s/+z/7P/s/+z/6v/q/+r/6v/q/+r/6v/q/+r/6v/q/+r/6P/o/+j/6P/o/+j/
6P/o/+j/6P/o/+j/6P/o/+j/6P/o/+j/6P/o/+r/6v/q/+r/6v/q/+r/6v/p/+j/5//m
/+j/6P/o/+j/6P/o/+j/6P/o/+j/6P/o/+b/5v/m/+b/5v/m/+b/5v/m/+b/5v/m/+b/
5v/m/+b/6P/o/+j/6P/m/+b/5v/m/+b/5v/m/+b/5v/m/+b/5v/m/+b/5v/m/+j/6P/o
/+j/5v/m/+b/5v/m/+b/5v/m/+T/5P/k/+T/5f/m/+f/6P/o/+j/6P/o/+r/6v/q/+r/
6//s/+3/7v/v//D/8f/y//T/9v/4//r/+//7//r/+v/2//X/9P/z/+//7//u/+7/7v/u
/+//8P/w//D/8P/w/+7/7v/u/+//7//v/+//8P/x//H/7//v//D/8P/w//D/8//0//T/
9P/y//H/7v/s/+r/6v/p/+n/6v/r/+v/7P/s/+z/7P/s/+v/6v/q/+r/6v/q/+r/6v/q
/+r/6v/q/+v/6//r/+v/6//s/+z/7P/q/+r/6v/q/+z/7P/u/+//9f/6/wIACQAVACMA
NQBDAFMAbACQAK8AxgDsACwBggHdATgCdwJ2AkAC6QF7AR0B0QCJAEUAEQDq/9L/wv+/
/8n/0v/S/9T/2v/Y/9T/2f/c/9z/3P/b/9v/2v/a/9z/2//a/9r/2v/a/9v/2//b/9n/
2f/Z/9v/2//d/93/3P/b/9v/2//d/9z/3P/b/93/3f/d/93/3f/d/93/3f/e/97/3v/e
/97/3P/c/9z/3f/d/93/3P/d/93/3f/d/93/3f/d/9v/2v/a/9n/2P/Z/9n/2v/b/9n/
2f/Y/9j/2P/Y/9f/1//V/9X/1f/V/9X/1f/U/9T/0v/S/9H/0f/R/9D/z//O/8z/zP/M
/8v/y//K/8n/yf/K/8n/yP/I/8f/xv/F/8T/w//C/8H/wf++/77/vv+8/7v/uf+4/7f/
tf+1/7X/tv+0/7X/tv+1/7P/sf+x/7H/tP+4/7r/vP++/8H/w//E/8j/y//N/8//1P/Y
/9v/3v/h/+T/5f/n/+n/6//t/+7/8P/y//P/9f/1//X/9v/2//b/9//5//n/+f/5//n/
+f/5//n/+f/3//j/+f/6//v/+f/5//r/+v/5//n/+f/4//f/9//3//X/9f/1//X/9f/1
//X/9f/1//X/9f/0//T/9f/1//X/9f/0//P/8v/x//P/8//z//P/9f/2//b/9f/1//X/
9f/1//b/9v/2//b/9P/1//X/9f/1//b/9v/3//b/9v/2//b/9//3//f/9//2//b/9//3
//j/+P/4//n/+f/5//n/+f/5//n/+f/5//n/+f/5//n/+v/6//r/+f/5//n/+f/5//j/
+P/5//r/+v/7//v/+//9//3//P/7//v/+v/6//n/9v/2//f/9//5//n/+v/7//v/+f/5
//n/+v/4//j/+P/4//r/+v/6//r//P/8//z//P/7//r/+f/4//r/+v/6//r/+P/4//j/
+P/4//j/+P/4//j/+P/4//j/+P/4//j/+P/6//r/+v/6//v//P/9//7///8AAAEAAgAC
AAIAAgACAAQABAAEAAQAAgACAAIAAgADAAQABQAGAAcACAAJAAoACwAMAA0ADgAPABAA
EQASABYAFwAXABgAFAATABIAEQANAA0ADAAMAA4ADgAPABAAEAAQABAAEAAOAA4ADgAP
AA0ADQANAA4ADQANAAsACwANAA4ADwAQABIAEgARABAADQANAAsACgAJAAgABgAFAAcA
BwAGAAYABgAGAAYABgAHAAYABgAGAAYABgAGAAYACAAIAAgACAAJAAkACQAJAAkACgAK
AAoACgAKAAoACgAIAAgACgAPABUAGgAgACcAMwA/AE0AXwBxAIgAqgDNAOgADAFOAaoB
CwJmAp8ClAJMAuEBawEXAd8AoQBfACsABADu/+D/2//h/+r/7P/u//b/+P/2//f//P/8
//z//f/9//z//P/8//v/+v/6//j/+P/5//n/+f/3//f/9//3//f/+f/5//j/9//3//f/
9//2//b/9f/3//f/9//3//f/9//3//f/9f/0//P/8v/z//L/8//0//P/8//z//L/8//z
//P/8//x//H/8f/v//H/8v/y//L/8P/v/+//7//x//H/8P/w//L/8v/x//H/8//z//P/
8//z//P/8v/y//L/8v/x//H/8f/w/+//7v/x//L/8//z//P/8v/x//H/8P/v/+7/7v/r
/+r/6f/o/+f/5v/l/+X/4v/g/97/2v/b/9v/3P/d/9v/2//b/9z/2//b/9v/2f/W/9X/
1v/X/9f/2v/b/9z/3f/h/+T/5v/r/+//8v/1//n//P/+/wAAAwAGAAcACQALAA0ADwAQ
ABMAFAAUABUAFwAXABgAGAAWABcAGQAZABcAFwAXABcAGAAZABoAGQAXABcAFwAXABUA
FQAWABYAFwAXABcAFgAXABcAFwAVABUAFQAVABUAFwAXABcAFwAXABcAFgAWABcAFwAX
ABcAFwAXABcAFwAXABcAFwAXABcAGAAYABcAFwAXABcAFwAWABYAFgAWABgAGQAZABkA
GQAaABoAGwAZABgAFwAWABgAGQAaABsAGgAaABsAGwAaABoAGgAbABsAGwAbABsAGwAb
ABsAGwAbABsAGwAbABoAGgAaABkAGwAbABsAGwAYABgAGQAaABgAGQAZABkAGQAZABgA
FwAZABgAGAAXABYAFgAXABcAFgAVABUAFQAXABcAFwAXABgAFgAWABYAFgAUABQAFAAU
ABUAFgAXABgAFgAWABYAFgAWABYAFgAWABYAFgAWABYAFAAUABQAFAAWABYAFgAWABQA
FAAUABQAEgASABIAEgAUABQAFAAUABUAFgAXABgAGgAaABoAGgAbABwAHQAeACAAIgAk
ACYAJgAmACUAIwAgAB8AHwAfAB8AHQAdABwAGgAaABoAGwAaABoAGgAaABgAGAAYABgA
GQAZABkAGQAaABsAGwAZABoAGgAbABwAHQAeAB8AHwAdABsAGgAXABQAFAAUABMAEwAT
ABMAEgAUABQAFAAUABIAEQAQABAADQAMAAsACgAMAAwADAAMAAoACQAJAAkACgALAA0A
DgAMAAwADAAMAA4ADAAOABAAEwAVABoAIgAtADcAQwBTAGMAcwCOALIA0wDuAAwBTAGk
AQECXAKbApwCaAITAqUBQwHzAKEAXQAvAAwA9P/m/9//5f/u//L/8v/2//j/9v/3//r/
+P/4//n/+f/4//j/9f/z//H/8P/x//L/9P/1//P/8f/x//H/7//v//H/8f/w/+//7//v
/+3/7P/s/+v/7f/t/+3/7f/t/+3/7f/t/+z/7P/s/+z/7v/s/+z/7P/r/+v/6//q/+f/
5//n/+f/6P/p/+r/6f/n/+j/6P/o/+b/5f/l/+X/5//n/+b/5v/n/+j/6P/p/+j/5//m
/+X/5P/l/+X/5v/m/+b/5f/l/+X/5P/j/+L/4P/g/+D/3//d/9z/2//b/9z/2//a/9r/
2f/Y/9f/1v/U/9L/0P/P/87/zv/O/8z/yf/H/8b/xf/D/8P/w//E/8L/w//E/8P/w//D
/8X/x//F/8j/yf/K/8v/z//S/9T/2v/d/9//4f/l/+j/6v/s//D/8v/y//P/9v/3//r/
+v/8//7//v/+//7/AAAAAAAAAAABAAIAAwAEAAYABgAGAAYAAwACAAEAAAACAAIAAgAC
AAIAAgACAAIA///+//3//P/6//r/+v/6//r/+v/6//r/+v/6//r/+v/8//z//P/8//r/
/P/8//r/+v/+/wAABAAIAA4AFAAYAB4AJAAoACgAKgAuADAAOABCAEoATgBUAFgAWABc
AGYAcgB4AH4AhgCKAI4AkgCgALAAsgC2ALgAsgCmAKQAqACoAKoAsAC2ALIApgCUAIAA
ZABIADQAKgAeABAAAADs/+L/7v/2/+L/wP+m/6D/pv+y/8L/zP/M/9D/2P/i/+r/8v/2
//b/9P/0//T/9P/z//L/8f/w/+7/7P/q/+j/6P/o/+j/6P/m/+T/4v/g/97/3v/e/97/
3f/c/9v/2v/Z/9j/1//W/9b/1v/W/9b/1P/U/9T/1P/R/9D/z//O/9D/0P/Q/9D/0//U
/9X/1v/U/9T/1P/U/9X/1v/X/9j/1//W/9X/1P/S/9D/zv/M/8//0P/R/9L/0f/Q/8//
zv/M/8z/zP/M/87/zv/O/87/0P/Q/9D/0P/O/87/zv/O/8//0P/R/9L/1P/W/9j/2v/c
/97/4P/i/+T/5v/o/+r/7f/w//P/9v/6//z//v8AAAIABAAGAAgACgAMAA4AEAATABQA
FQAWABYAFgAWABYAFAAUABQAFAAUABQAFAAUABEAEAAPAA4ADAAKAAgABgAEAAIAAAD+
//z/+v/4//b/9P/0//T/9P/y//L/8v/y//D/8P/w//D/8P/w//D/8P/y//L/8v/y/+//
7v/t/+z/7//w//H/8v/x//D/7//u//D/8P/w//D/8v/y//L/8v/w//D/8P/w//L/8v/y
//L/9f/2//f/+P/4//j/+P/4//b/9v/2//b/+P/4//j/+P/6//r/+v/6//v//P/9//7/
+//6//n/+P/4//j/+P/4//r/+v/6//r//P/8//z//P/7//r/+f/4//b/9v/2//b/9v/2
//b/9v/2//b/9v/2//b/9v/2//b/+f/6//v//P/6//r/+v/6//n/+P/3//b/9P/0//T/
9P/2//b/9v/2//j/+P/4//j/+v/8//7/AAD+//7//v/+//z//P/7//n/+f/5//r/+//8
//v//P/8//r/+v/6//v/+f/4//f/9v/2//b/9v/2//j/+f/6//v//v///////f////7/
/v/+/wAAAAAAAP///v/9//3/+//3//b/9f/z//T/9f/2//b/9v/2//b/9v/2//X/9P/0
//T/9P/0//T/9P/0//T/9P/y//H/8f/x/+//7//w//D/8P/w//D/8P/y//L/8v/0//f/
+//+/wYADwAZACMAMwBBAFMAaACEAKEAtgDSAAoBYAHBAR4CaQKCAlwCCwKhATkB6wCj
AF0AIQD0/9z/zv/F/8f/0P/U/9T/2P/e/9z/2//e/+L/4v/f/9//3v/e/97/3f/c/9z/
3P/c/93/3f/f/93/3f/d/9r/2f/a/9n/2//b/9z/3f/d/9z/3P/b/9n/2f/Z/9n/2f/Z
/9n/2f/a/9r/2v/a/9r/2P/Y/9j/2//b/9v/2v/Z/9n/2f/Z/9f/1//X/9X/1f/W/9b/
1v/W/9X/1f/V/9X/1f/U/9T/1v/W/9X/1f/T/9P/0//T/9H/0f/Q/9D/0P/Q/8//z//O
/8z/yv/I/8n/yv/L/8v/y//K/8n/yf/G/8X/xP/E/8T/xP/E/8T/xP/E/8T/xf/G/8b/
xv/E/8f/x//I/8n/y//L/8v/zP/N/8//0f/R/9D/z//Q/9H/zv/Q/9P/1P/V/9b/2v/d
/9//4v/l/+f/6f/r/+z/7//x//T/+P/6//3/AAABAAIAAwAEAAYABgAGAAcACQAJAAkA
CgAHAAUAAQD///7//v/+//7//P/8//v/+v/7//v/+f/4//r/+v/5//n/9//3//b/9v/2
//b/9v/2//P/8v/y//L/8v/y//L/8v/w//D/8P/w/+//7//v/+//7//w//D/8P/w//D/
8P/w//D/8P/u/+3/7//0/wIADwAZACUAMwA/AEsAXgB2AJEApgDQABwBegHhAUwCkQKQ
AkQC0QFlASEB7QCtAF8AGQD0/+T/0v/N/9X/2P/Y/9z/4P/i/+L/4//m/+j/6P/l/+X/
5P/k/+T/4//i/+L/4v/i/+P/4//h/9//3//f/+L/4//m/+f/5P/j/+P/4//h/+D/4P/f
/93/3f/d/93/3f/d/93/3f/a/9r/2v/a/9r/2P/Y/9j/2f/Z/9n/2P/X/9f/1//X/9f/
1//X/9X/1f/W/9b/1v/W/9X/1f/V/9P/0//S/9L/1P/U/9P/0//T/9P/0//T/9D/z//N
/8z/zv/O/83/zf/P/87/zf/M/8r/yv/K/8n/yf/I/8f/x//G/8X/xP/E/8P/wv/B/8D/
wf/A/7//v//A/8D/wP++/77/vf+9/73/vv+//8D/wv/F/8f/yf/J/8z/zf/Q/9P/1P/Y
/9r/3P/h/+X/6P/q/+v/7f/u/+//8P/y//P/9P/z//T/8//z//T/9f/2//b/9//4//j/
+f/7//v//P/8////AQAEAAUABAAFAAYABwAJAAkACQAHAAEA/v/7//r/+f/4//r/+f/3
//b/9//3//f/9//z//H/7v/s/+3/7v/w//L/8v/y//L/8v/x//D/7//v//D/8f/y//T/
9P/z//D/7//t/+z/6//q/+r/6v/p/+j/6P/p/+j/6P/p/+r/6v/r/+3/7f/s/+z/7v/u
/+7/7v/s/+r/6f/o/+r/6v/q/+r/5//m/+X/5P/l/+X/5f/l/+X/5v/m/+b/5v/m/+b/
5v/q/+r/7P/v//H/9v/+/wcADwAbACcANQBFAFoAdACTAKoAyAAEAVoBtwEWAmECcAI+
At0BZwENAdMAlQBRABMA5P/M/77/t/+7/8b/0P/W/9r/2v/a/9v/3P/g/+D/3//f/97/
3v/c/9v/2v/a/9z/3P/d/93/3f/b/9v/2//Z/9n/2//b/9r/2f/Z/9n/2f/Y/9j/1//Z
/9n/2f/Z/9f/1//X/9f/2P/Y/9j/2P/X/9T/0//S/9T/1f/W/9b/1f/V/9X/1f/T/9P/
0//R/9H/0v/S/9L/0v/R/9H/0f/R/9H/0P/Q/9L/0v/R/9H/0f/R/9H/0f/N/83/zP/M
/8z/zP/L/8v/zf/M/8v/yv/I/8j/yP/H/8X/xP/D/8P/wP+//77/vv+//77/vf+8/7r/
uP+2/7X/t/+4/7n/uP+2/7X/tf+1/7f/t/+3/7j/u/+9/7//v//B/8P/x//L/83/0v/V
/9j/2//f/+L/5P/l/+f/6P/p/+r/7P/t/+7/7//w/+//7//u/+//8P/w//D/8P/v/+//
7f/t/+7/7v/s/+3/7//v/+//7//v/+//7f/t/+3/6//s/+3/7v/v/+7/7f/t/+z/7f/t
/+3/7P/t/+3/7f/r/+v/6//r/+v/6//r/+v/6//r/+v/6v/q/+n/6f/p/+n/5//n/+f/
5//p/+n/6f/p/+n/6v/q/+n/6P/n/+b/5f/p/+r/6//s/+7/7//v/+//7//w//D/8f/z
//T/9f/2//j/+f/6//v//v/8//z//P/8//z/+//5//b/9P/z//P/8//z//P/8//y//L/
7//u/+7/7v/v//D/8f/y//D/8P/w//H/8P/v/+7/7v/x//P/8//1//H/8P/v/+7/6//q
/+j/5v/j/+P/4f/g/+L/4v/h/+H/4f/h/+D/4P/g/+D/4P/g/+H/4P/g/+D/4P/g/+D/
4P/g/+D/4P/g/+H/4f/h/+H/4//k/+T/5P/m/+j/6v/s/+7/7v/u//H/9f/6/wIACwAV
ACEAMQBBAE8AZACCAKMAvADeACABeAHXATICcwJyAjYC0wFhAQsB0QCTAE0AFQDq/9T/
zP/J/8v/1P/a/9r/3v/g/+D/5f/o/+j/5P/j/+P/4v/i/+X/5f/l/+b/5f/k/+T/4//j
/+H/4f/h/97/3f/e/93/3v/d/93/3f/f/97/3v/d/97/3//g/+H/3//f/9//3//e/97/
3v/e/+D/3v/e/97/3f/d/93/3P/b/9v/2//b/9n/2f/Z/9f/2f/a/9r/2v/a/9n/2f/Z
/9n/2f/Y/9j/1v/W/9X/1f/T/9P/0//T/9P/0//S/9L/0v/S/9H/0f/R/9D/z//O/87/
zv/O/83/zf/M/8v/y//J/8f/xf/E/8P/wv/B/8D/v/++/73/vf+8/7z/vP+6/7n/t/+2
/7X/uP+5/7r/vP+7/73/v/+//8D/wf/E/8f/y//Q/9P/1v/Z/93/4P/i/+j/6//t/+//
7//y//T/9v/2//j/+P/5//r/+//8//z/+//8//z//f/7//v//P/8//v/+//8//v/+f/5
//n/+f/7//v/+//5//n/+f/5//n/+v/7//3//v/////////+////AQADAAMABAAFAAYA
BwAKAAsADAANAA8ADwAMAAkACAAHAAYABQADAAAA/v////////////v/+//6//r/+P/4
//n/+v/8//z//P/8//7//v/+/////f/9//3//v8CAAMAAgADAAEAAAD///7//f/8//r/
+P/5//n/9//2//j/+P/3//f/9//3//b/9v/0//T/9P/0//P/8v/y//L/8v/y//L/8v/z
//T/9f/2//f/9//3//f/9f/2//b/9v/0//T/9P/0/+7/8P/y//X//f8EAAYADQAZACUA
MQBBAFEAZgCEAKMAugDeAB4BdAHTATICeQKAAkIC1wFjAQ8B2QCdAFsAHwDy/9z/0v/L
/9H/2P/a/9z/4v/m/+b/5//q/+7/8v/v/+//7v/u/+7/7f/s/+z/7v/u/+//7//v/+3/
7f/t/+3/7f/v/+//7v/t/+3/7f/v/+7/7v/t/+v/6//r/+v/7f/t/+3/7f/q/+r/6v/q
/+z/6v/q/+r/6//r/+v/6v/p/+n/6f/p/+v/6//r/+n/6f/q/+r/6v/q/+n/6f/p/+n/
6f/o/+j/5v/m/+X/5f/n/+f/5//n/+f/5//m/+b/5v/m/+X/5f/l/+T/4//i/+L/4v/i
/+H/4f/g/9//3//e/93/3P/c/9v/2v/Z/9j/2f/Y/9f/1//W/9b/1v/U/9b/1f/V/9X/
1P/T/9L/0v/W/9n/3P/d/97/3//i/+X/6v/w//T/+P/9/wEABAAGAAwADwARABMAFgAa
AB0AIAAiACQAJAAlACQAJQAmACYAJQAkACIAIQAeAB0AHQAcABsAGwAcABsAGAAXABYA
FQAVABUAFQATABQAFQAWABcAGQAZABoAGgAaABsAHAAcAB0AHQAdABsAGQAXABUAEwAV
ABUAFQAVABMAEwASABIAEwATABMAEwATABMAEwATABEAEQARABEAEQASABIAEQATABMA
EwATABQAFAAUABQAFAAVABUAFQATABQAFAAVABYAFgAWABYAFwAXABcAFwAZABoAHAAd
ACMAJgApAC0AOwBHAFMAXwB0AIkAngCzAN0ABQEtAVUBpAHyAUACjQJdAi0C/QHNAQgB
xgB7AA==
         </WaveFormData>
      </LeadData>
      <LeadData>
         <LeadByteCountTotal>10000</LeadByteCountTotal>
         <LeadTimeOffset>0</LeadTimeOffset>
         <LeadSampleCountTotal>5000</LeadSampleCountTotal>
         <LeadAmplitudeUnitsPerBit>4.88</LeadAmplitudeUnitsPerBit>
         <LeadAmplitudeUnits>¦ÌV</LeadAmplitudeUnits>
         <LeadHighLimit>2147483647</LeadHighLimit>
         <LeadLowLimit>268435456</LeadLowLimit>
         <LeadID>V6</LeadID>
         <LeadOffsetFirstSample>0</LeadOffsetFirstSample>
         <FirstSampleBaseline>0</FirstSampleBaseline>
         <LeadSampleSize>2</LeadSampleSize>
         <LeadOff>FALSE</LeadOff>
         <BaselineSway>FALSE</BaselineSway>
         <ExcessiveACNoise>FALSE</ExcessiveACNoise>
         <MuscleNoise>FALSE</MuscleNoise>
         <LeadDataCRC32>868636822</LeadDataCRC32>
         <WaveFormData>
/v/+//7//v///wAAAQACAAQABAAEAAQABAAEAAQABAAEAAQABAAEAAQABAAEAAQABAAE
AAQABAACAAIAAgACAAQABAAEAAQABAAEAAQABAACAAIAAgACAAIAAgACAAIAAgACAAIA
AgAAAAAAAAAAAAIAAgACAAIAAgACAAIAAgADAAQABQAGAAcACAAJAAoADAAMAAwADAAM
AAwADAAMAAoACgAJAAkABwAGAAYABgAGAAYABQAEAAYABwAHAAcACAAIAAgACAAJAAoA
DAANAAwADAAMAA0ADwAQABAADwALAAsACgAKAAgABgAEAAIAAgABAP////8BAAEAAQAB
AP///v/9//z//f/+////AAAAAP////////3//f/9//3//f/9//3//f/9//3//f/9//z/
/P/8//z/+//7//r/+v/8//3/+//7//v//f/+/wEABwAMABAAGAAjADQARQBcAHUAjgCs
ANoAFwFaAaEB3gH0AeEBugGEAVYBLAH5AL0AjgBpAD0AEAD1//H/8//x//H/8//z//D/
7f/t/+7/7v/s/+n/6f/p/+n/6f/p/+n/6//q/+r/6v/r/+v/6v/q/+j/6f/p/+n/5//m
/+b/5v/m/+X/5f/l/+f/6P/p/+r/6P/o/+j/6P/m/+b/5//n/+X/5f/l/+X/5f/l/+X/
5P/j/+P/4v/i/+L/4v/i/+H/4f/g/+D/4P/g/97/3f/d/93/3f/c/9z/3P/c/9r/2v/Y
/9j/2P/Y/9f/1//W/9b/1P/U/9L/0v/Q/8//z//P/8//z//P/8//0P/P/87/zf/K/8n/
yP/H/8j/x//G/8X/xP/E/8P/wf/C/8H/wP/A/7//vv++/77/wP/B/8H/wf/E/8X/xf/G
/8n/y//O/9D/1f/Y/9v/3v/h/+X/5v/p/+n/7f/w//H/9P/2//j/+f/5//r/+//6//v/
/P/9//7//v8AAAAAAgAAAAAAAAAAAAIAAgADAAMAAgACAAIAAgADAAQABgAHAAgACgAL
AAwADgAOAA4ADgAOABAAEAAMAAkACAAHAAYABQADAAIA///+//7//v/+//3/+//5//j/
+//7//v//P/+//7//v/+//z//f/9//7//v/+///////+//7//f/7//r/+P/3//X/9P/z
//L/8v/y//H/8v/z//X/9f/1//T/9v/2//b/9v/0//T/9P/0//X/9f/1//X/9f/1//X/
9f/1//X/9f/1//X/9f/1//T/9v/2//b/9//5//j/+P/4//v/+f/5//n/+//8//3/AQAE
AAwAEgAbACgAOQBMAGEAdgCSALQA6QAmAWsBsgHmAfMB2gGsAXgBTgElAfEAugCNAGMA
NAAJAPX/9//z/+//7//v/+z/6f/p/+j/6v/s/+n/6f/p/+v/6//r/+v/6//q/+r/6v/r
/+v/6v/q/+r/6//r/+v/6f/o/+j/6P/o/+f/5//n/+j/6P/o/+j/6P/o/+j/6P/m/+b/
5//n/+X/5f/l/+X/5f/l/+X/5P/l/+X/5P/k/+T/5P/k/+P/4//i/+L/4v/i/+D/3//f
/93/3f/c/9z/3f/e/93/3v/e/97/3v/e/9v/2//a/9r/2v/a/9j/2P/Y/9f/1//X/9X/
1f/V/9X/0v/R/9D/z//Q/8//zv/N/8z/y//K/8n/yv/K/8n/x//I/8f/xv/G/8X/xP/E
/8T/xv/H/8f/x//K/8v/y//M/8//0f/U/9b/2//e/+H/5P/n/+v/7P/v/+//8//2//f/
+P/6//z//f///wAAAQAAAP//AAABAAIAAAACAAIABAADAAIAAQAAAAAAAAABAAEAAAAA
AAAAAAAAAAAAAQABAP//AAAAAAAA/v/+//7//v/+//7//v/+//z//f/9//3//P/8//v/
+//9//z//P/7//n/+f/5//j/9v/4//n/+f/4//j/+P/4//n/+f/5//j/+v/6//v//P/6
//r/+v/4//n/+v/7//z//v////////////////8AAP7//v///wAA//8AAAAA////////
AAAAAP7//v/+/////v/+//3//v/+//7/AAAAAAAAAAD///////////////8BAAIAAgAA
AP7//v/+//7//v////////////7//f/8//7//v/9//3/AAAAAP///////////v/+//7/
/v/+/////v/8//z//P/8//r/+v/6//r/+v/6//r/+v/6//r/+v/6//v//P/9//7/AAAA
AAAAAAD+//7//v/+//7//v/+//7//v/+//7//v/+//7//v/+//7//v/+//7//v/+//7/
/v/+//7//v/+//7//v/+//7//v/+//7//v/8//z//P/8//7//v/+//7//v/+//7//v/+
//7//v/+//7//v/+//7//v/+//7//v/8//z//P/8//7//v/+//7//v/+//7//v/+//7/
/v/+/wAAAAAAAAAAAAAAAAAAAAD+//7//v/+//7//v/+//7//v/+//7//v/+//7//v/+
/wAAAAAAAAAAAAAAAAAAAAD+//7//v/+//7//v/+//7/AAAAAAAAAAAAAAAAAAAAAP7/
/v/+//7//v/+//7//v///wAAAQACAAIAAgACAAIAAAAAAAAAAAAAAAAAAAAAAAEAAgAD
AAQAAgACAAIAAgAAAAAAAAAAAAIAAgACAAIAAgACAAIAAgACAAIAAgACAAQABAAEAAQA
BAAEAAQABAACAAIAAgACAAIAAgACAAIAAgACAAIAAgACAAIAAgACAAIAAgACAAIABAAE
AAQABAAEAAQABAAEAAIAAgACAAIABAAEAAQABAAEAAQABAAEAAUABQAGAAUABwAIAAkA
CgAKAAkACAAIAAsACwALAAwACgAKAAoACgAMAA0ADQAOAA4ADgAPAA8AEQASABIAEQAS
ABIAEwATABAADwAOAA4ACwAJAAkACQAHAAcABwAGAAUABAADAAIABAAEAAQABAABAAEA
AQABAAEAAQABAAEA//////////8BAAEAAQAAAAIAAgACAAMAAQAAAAAAAAABAAEAAQAB
AAMABAAFAAkADgASABoAJwA4AEkAXgB5AJYAtgDcABUBXAGnAeQBAALvAcQBigFSASoB
AQHJAJYAbwBFABgA+f/v//P/8//x//X/9//0//H/8f/w/+7/7v/r/+v/6//r/+v/6//r
/+3/7P/s/+z/6//r/+r/6v/q/+v/6//r/+n/6P/o/+j/6v/p/+n/6f/m/+b/5v/m/+b/
5v/m/+b/5P/k/+X/5f/l/+X/5f/l/+X/5f/l/+T/5f/l/+T/5P/j/+L/4f/f/+D/4P/h
/+L/4P/e/93/3f/d/93/3P/c/9z/3P/a/9r/2v/a/9r/2v/Z/9n/2P/Y/9r/2v/Y/9j/
2P/X/9f/1//W/9X/1P/T/9L/0f/Q/8//zv/N/8z/y//K/8n/yP/H/8j/yP/H/8X/xP/D
/8L/wv+//77/vv++/73/vf+8/7v/u/+7/7r/uv+6/7v/vf++/8H/wv/D/8T/xv/J/8n/
y//P/9P/1v/X/9v/3v/h/+P/6P/q/+z/7P/v//D/8f/y//T/9v/2//j/+v/6//r/+v/8
//z//f/9//7//v/+//7//P/8//3//f/7//z//P/8//7//v/+//7//P/8//z//P/6//v/
+//7//r/+v/5//n/+f/4//j/9//3//f/9//2//T/9v/3//f/9v/2//b/9v/z//P/8//y
//D/8P/x//L/8v/y//L/8P/y//L/8v/y//L/8//z//P/8//z//P/9P/2//b/9//4//f/
+P/4//f/9//3//j/+P/2//b/9v/3//X/9v/2//j/9v/2//j/+P/4//j/9//3//f/9//3
//f/9//4//j/9v/2//b/9v/2//T/9f/1//X/9//2//X/9P/2//b/9f/1//b/9v/1//X/
9//3//b/9v/2//b/9v/z//L/8P/w//D/8P/x//L/8//0//T/9P/0//T/8//y//H/8P/u
/+7/7v/u/+7/7v/u/+7/7v/u/+7/7v/u/+7/7v/u/+7/7v/u/+7/7v/u/+7/7v/u/+7/
7v/u/+z/7P/s/+z/7v/u/+7/7v/u/+7/7v/u/+7/7v/u/+7/7v/u/+7/7v/s/+z/7P/s
/+3/7v/v//D/8P/w//D/8P/w//D/8P/w//D/8P/w//D/8P/w//D/8P/w//D/8P/w//D/
8P/w//D/8P/w//D/8P/w//D/8P/w//D/8P/w//D/8P/w//D/8P/w//D/8P/w//D/8P/w
//D/8P/w//D/8P/u/+7/7v/u//D/8P/w//D/8v/y//L/8v/0//T/9P/0//T/9P/0//T/
9f/2//f/+P/6//r/+v/6//3//v///wAAAgABAAEA///9//z/+//6//j/9//2//b/9//3
//f/+P/4//j/+P/4//b/9//3//j/9v/2//f/9//6//r/+f/3//j/+P/5//n/+f/5//n/
+v/4//X/9P/z//P/8//z//L/8v/y//L/8v/y//L/8v/y//H/8f/x//H/8f/x//H/8f/x
//H/8f/x//H/8f/x//D/8P/w//D/8f/x//D/8P/w//H/8//z//P/9f/2//n//f8CAAoA
FAAjADAARQBgAH8AmAC8AO4AKwFyAbcB5gHoAccBmAFiATYBCgHTAJ8AdgBNACMA/v/p
/+v/6//n/+f/6//l/+L/5f/l/+b/5v/k/+H/4f/h/+H/4f/h/+H/4f/g/+D/4P/h/+H/
4P/g/+D/4f/h/+H/4f/g/+D/4P/g/9//3//f/97/3v/e/97/3//g/+H/4v/g/+D/4f/h
/9//3//f/9//3//f/9//3v/f/9//3v/e/9z/3P/c/9v/3f/c/9z/3P/d/9z/3P/d/9v/
2//a/9r/2v/a/9j/2P/W/9b/1v/W/9f/1//W/9b/1v/W/9T/1P/U/9P/0//T/9H/0f/R
/9H/0P/P/87/zf/O/83/zP/L/8r/yf/I/8f/xv/G/8X/w//A/7//vv++/7v/uv+6/7r/
uP+5/7n/uf+3/7f/tv+2/7b/t/+5/7r/vf++/7//wP/B/8X/xv/J/83/0f/U/9X/2f/c
/9//4f/m/+j/6v/q/+7/8P/y//T/9v/4//j/+v/6//r/+v/6//v//P/+/////v/+//7/
/v/+//7/////////AAAAAAAA/v/+//7//v/+//7//v/+//z//f/9//3//v/+//3//f/9
//z//P/7//v/+//7//r/+f/6//r/+f/6//r/+v/6//v/+//7//r/+v/6//v//P/7//r/
+f/2//f/+P/5//r//P/9//3//f/9//3//f/+//7//v///wAAAAAAAP///f/9//3//v/+
//7//v/+/////f/+//7/AAD+//7/AAAAAP7//v/9//3//f/9//3//f///wAAAAD+//7/
/v/+//7/AAABAAEAAQABAAAA///+//7//v/9//3///8AAAAAAQABAAEAAAAAAAAAAAD+
/wEAAAAAAAAAAAAAAAAAAAAAAAAAAgACAAIAAgAAAAAAAAAAAAAAAAAAAAAA/v/+//7/
/v8AAAAAAAAAAAAAAAAAAAAA/v/+//7//v8AAAAAAAAAAAAAAAAAAAAAAAAAAAAAAAAA
AAAAAAAAAAIAAgACAAIAAgACAAIAAgAEAAQABAAEAAYABgAGAAYABwAIAAkACgAMAA4A
EAASABQAEwATABEADwAOAA0ADAAMAAsACgAKAAkACQAJAAoACgAKAAoACgAIAAkACQAK
AAoACgALAAsADAAMAAsACQAMAAwADQANAA4ADQAMAAwACAAFAAQAAwABAAEAAQAAAAIA
AgACAAIAAgACAAIAAgABAAEAAQABAAEAAQABAAEAAwADAAMAAwABAAEAAQAAAAIAAgAC
AAMAAQAAAAAAAAADAAUABQAFAAUABgALABEAFgAcACYANQBGAFkAdgCTALIA1AAIAUsB
kgHVAQAC/gHVAZwBYgE4ARYB5wCxAIQAWwAxAAoA9f/3//n/9f/3//v/9//2//X/9f/4
//j/+P/1//X/9f/z//P/8//z//H/8P/w//D/8v/z//P/9P/0//X/9f/1//X/9P/0//T/
8v/x//H/8f/w//D/8P/w/+//7v/t/+z/6//s/+7/7//t/+3/7f/t/+3/7f/t/+z/7f/t
/+z/7P/q/+r/6v/p/+n/6P/o/+j/6P/m/+X/5f/l/+X/5P/k/+T/5P/i/+L/4v/i/+L/
4v/h/+H/4P/g/+D/4P/e/97/3v/d/93/3f/d/93/3f/d/9z/2//a/9n/2P/X/9b/1f/V
/9X/1f/V/9P/0v/Q/83/zP/L/8r/yv/J/8j/yP/I/8b/x//H/8f/xf/F/8T/xP/D/8P/
xP/E/8f/yP/J/8r/y//P/9D/0//X/9v/3v/f/+P/5v/p/+v/8P/y//T/9P/3//j/+f/6
//z//v/+/wAAAgACAAIAAgACAAIAAwADAAQABAAEAAQABAAEAAUABQAFAAYABgAGAAQA
BAAEAAQAAwAEAAUABgAEAAUABQAFAAQABAADAAMAAwACAAIAAQABAAEAAQAAAP7/AAAB
AAEAAAAAAAAAAAD////////+//7//v///wAAAgACAAIAAAAAAAAAAAAAAAAAAQABAAEA
AQABAAEAAgAEAAQABQAGAAUABgAGAAUABQAFAAYABgAEAAQABAAFAAQABAADAAQABAAE
AAYABgAEAAQAAwADAAMAAwADAAMAAwAEAAQAAgAEAAQABAAEAAMAAwACAAEAAQAAAP//
/v/+//7//f/9/wAAAAD///////////7//v/8//7//v/9//z//P/8//z//P/+//7//v/+
//7//v/+//7//v/+//7//v/8//z//P/8//z//P/8//z/+v/6//r/+v/8//z//P/8//r/
+v/6//r/+v/6//r/+v/6//r/+v/6//v//P/9//7/AAAAAAAAAAACAAIAAgACAAUABgAH
AAgABgAGAAUABQAFAAQABAAEAAIAAgABAAAA//////7//f8AAAAAAAAAAAAAAAABAAEA
AAAAAAAAAQABAAIAAgABAAAAAQABAAIAAgACAAIAAgABAP///P/7//r/+f/4//f/+P/4
//j/+P/4//j/+P/4//b/9f/1//X/9//3//f/9//1//X/9f/1//f/9//3//f/9//4//n/
+v/5//n/+P/4//r/+f/5//v/+//7//7/AQAFAAwAEgAaACsAOgBPAGoAiQCmAMgA+gA7
AYIBxQH0AfgB1wGoAXYBSgEeAeMAqwCAAFUAKQACAO//8f/z//H/7//v/+//7P/r/+3/
7P/s/+r/5//n/+f/5//n/+f/5//p/+j/6P/o/+n/6f/o/+j/5v/n/+f/5//n/+b/5v/m
/+j/5//n/+f/5v/m/+b/5v/k/+T/5P/k/+L/4v/j/+P/4//j/+P/4//l/+X/5f/k/+H/
4f/g/+D/4v/i/+L/4f/f/97/3v/e/+D/3v/d/93/3//f/97/3v/c/9z/2v/a/9j/2P/Y
/9j/2f/Z/9j/2P/Y/9j/1v/W/9b/1f/V/9X/0//T/9P/0//S/9H/0P/P/9D/z//O/83/
zP/L/8r/yf/G/8b/xf/D/8L/wf/A/8D/v/++/77/vv+8/73/vf+9/73/vf+8/7z/vf+9
/77/vv/B/8L/w//E/8X/yf/K/83/0f/V/9j/2f/d/+D/4//l/+j/6v/s/+z/7f/u//H/
9P/0//X/9v/3//j/+v/6//r/+v/8//z//P/8//z//P/8//z//v/+//7//v/+//7//v/+
//7//v/+//7//P/8//z//P/8//z//P/8//r/+v/6//r/+v/6//r/+v/4//j/+P/4//r/
+v/6//r/+v/8//7/AAACAAYACgAOABIAFgAYABgAGgAeACIAKAAyADYAPABCAEYASABM
AFQAXgBiAGgAcAB2AHoAfACEAIwAkACUAJgAlACKAIoAkACSAJQAlgCUAIwAfABqAFYA
QAAqABoADgAEAP7/9P/k/9j/1v/U/8b/vP+4/7z/xP/S/+D/6P/o/+b/6v/s/+7/8P/w
//L/8P/w//D/8P/v/+7/7f/s/+7/7v/u/+7/7v/u/+7/7v/t/+z/6//q/+n/6P/n/+b/
5f/k/+P/4v/g/+D/4P/g/97/3v/e/97/3v/e/97/3v/d/9z/2//a/9z/3P/c/9z/3//g
/+H/4v/g/+D/4P/g/+D/4P/g/+D/3//e/93/3P/c/9z/3P/c/9z/3P/c/9z/2//a/9n/
2P/Y/9j/2P/Y/9b/1v/W/9b/1v/W/9b/1v/Y/9j/2P/Y/9n/2v/b/9z/3f/e/9//4P/i
/+T/5v/o/+r/7P/u//D/8v/0//b/+P/6//z//v8AAAMABgAJAAwADwAQABEAEgAVABYA
FwAYABoAGgAaABoAGgAaABoAGgAYABgAGAAYABcAFgAVABQAEwASABEAEAANAAwACwAK
AAgACAAIAAgABwAGAAUABAACAAIAAgACAAAAAAAAAAAA/v/+//7//v/9//z/+//6//r/
+v/6//r/+v/6//r/+v/6//r/+v/6//r/+v/6//r//P/8//z//P/8//z//P/8//z//P/8
//z//v/+//7//v8AAAAAAAAAAP7//v/+//7/AAAAAAAAAAAAAAAAAAAAAAAAAAAAAAAA
AAAAAAAAAAACAAIAAgACAAIAAgACAAIAAgACAAIAAgACAAIAAgACAAAAAAAAAAAAAAAA
AAAAAAAAAAAAAAAAAAAAAAAAAAAAAAAAAAAAAAAAAAAAAAAAAAAAAAAAAAAAAAAAAAAA
AAAAAAAAAAAAAAIABAAGAAgACQAKAAsADAAKAAoACgAKAAoACgAJAAkACAAIAAkACgAK
AAoACQAIAAgACQAJAAkACQAIAAcABgAIAAgACQAJAAwADAAMAA0ADwAQABAADwANAA0A
DAAMAAkACAAHAAYABAADAAEAAQABAAEAAQABAAAAAAAAAAAAAAAAAAAAAAAAAP//////
/wEAAQABAAEAAQABAAEAAQABAAEAAQABAAAAAAAAAAAA//////7//v8CAAEAAQABAAEA
AwAEAAcACwAQABYAHgApADgASwBiAH0AmgC4AOYAIwFqAbEB6gH+AekBvAGGAVgBMAH/
AMcAmABvAEcAHAD9//f/+//3//P/9//5//b/8//z//T/9v/0//H/8f/x//H/8f/x//H/
8f/w//D/8P/x//H/8P/w//D/8f/x//H/8f/w//D/8P/w/+//7//v/+7/7v/u/+7/7v/u
/+7/7v/s/+z/7f/t/+3/7f/t/+3/7f/t/+3/7P/r/+v/6v/q/+r/6v/q/+n/6f/o/+j/
6P/q/+j/5//n/+f/5//m/+b/5v/m/+T/5P/k/+T/5P/k/+P/4//i/+L/4P/g/97/3v/f
/9//4P/h/9//3//f/9//3v/d/9z/2//a/9n/2P/X/9j/1//W/9X/1v/W/9X/0//T/9P/
0//U/9X/1P/U/9T/1f/X/9j/2f/a/9v/2//c/93/3f/e/97/3P/c/93/3v/f/+D/5P/n
/+v/7f/v//L/9f/4//v//f///wIABwAJAAsADgAQABAAEAAQABMAFQAWABgAFgAWABcA
FwAWABQAEQANAA0ADAAMAAsADAALAAoACgALAAkACQAJAAkACQAJAAgACAAIAAgACAAI
AAgACAAIAAUABQAFAAUAAwADAAMAAwADAAMAAwADAAEAAQABAAAAAAAAAAAAAQD///7/
/v/+//v/+//9////AQAEAAkADwAUABoAIAApADgASwBeAHUAkAC4AO4ALwF6AccB/gEE
At8BpAFuAUoBLAH/AMkAmABxAEUAGgAFAAUAAQD7//3//f/9//z/+//5//z//P/8//n/
+f/5//n/+f/5//n/9//2//b/9v/3//f/9v/2//j/+f/5//n/+f/4//j/+P/2//X/9f/1
//T/9P/0//T/9P/0//T/9P/w//D/8f/x//H/8f/x//H/8f/x//H/8P/v/+//7v/u//D/
8P/w/+//7f/s/+z/7P/s/+r/6f/p/+f/5//m/+b/6P/o/+b/5v/l/+T/4//i/+H/4f/g
/+D/4f/i/+H/4v/g/9//3//f/97/3f/c/9v/2v/Z/9j/1//W/9X/1P/T/9L/0f/Q/8//
0P/Q/8//zf/O/83/zP/M/83/zP/M/8z/zv/P/8//z//R/9P/1P/W/9n/2//e/+D/5v/o
/+r/7P/w//X/9//7//z///8BAAEAAwAEAAUABQAHAAgACQAIAAkACgALAAwADAAOAA4A
EAASABIAEgASABMAFAAWABcAFwAYABkAGgAYABgAGQAZABUAFAARABAADwAOAAwACwAL
AAkACgAKAAoACgAIAAcABgAGAAkACQAJAAoACQAIAAcABgAIAAkACQAKAAoACgALAAsA
CgAIAAUAAQD///7//v/9//3//f/9//7////9//3//f/9//3//f/8//7//v/+//7//P/8
//z//P/7//v/+//7//3//f/9//3//f/9//3//f/7//v/+//6//j/+P/4//n/+//6//r/
+v/5//n/+//7//v//P///wUACAAOABYAIwAyAEMAWgBzAIwArADcABsBYAGlAeAB8AHV
AaABYgE2ARQB6QCvAH4AVQAtAAQA6//r/+//7//v/+//7f/s/+n/6f/q/+r/6v/n/+f/
5//l/+X/5f/l/+X/5P/k/+T/5f/l/+T/5P/i/+P/4//j/+P/4v/i/+L/4v/h/+H/4f/i
/+L/4v/i/+D/4P/g/+D/3P/c/93/3f/d/93/3f/d/93/3f/d/9z/2//b/9r/2v/a/9r/
2v/Z/9n/2P/Y/9j/1v/U/9P/0//T/9P/0v/S/9L/0v/Q/9D/zv/O/87/zv/L/8v/yv/K
/8r/yv/I/8j/xv/F/8X/xf/D/8P/w//D/8L/wf/A/7//vv+9/7z/u/+4/7f/tv+1/7b/
tv+1/7P/s/+z/7P/tP+x/7D/sP+w/7H/s/+0/7X/uP+5/7n/uv+//8H/xP/G/8z/zv/Q
/9L/1f/Z/9r/3f/d/+H/5P/l/+f/6P/p/+n/6//s/+3/7P/r/+z/7f/u/+z/7v/u//D/
7v/u/+7/7v/t/+z/7P/r/+j/6P/o/+j/6v/q/+v/6//t/+7/7v/u/+3/7P/r/+r/6P/o
/+j/6P/o/+n/6f/p/+b/5v/l/+X/5f/k/+T/4//k/+X/5v/m/+X/5v/m/+X/5P/k/+T/
5P/j/+P/4//i/+D/4P/h/+L/5P/k/+T/4v/j/+T/5f/m/+j/6f/p/+n/6f/p/+n/6v/r
/+z/7v/w//H/8v/y//H/8//0//b/9v/2//b/9f/z//L/7//s/+z/7P/s/+7/7f/s/+z/
7P/r/+r/6v/q/+r/6v/q/+r/6//r/+z/7P/s/+3/7f/v//D/8P/v/+7/7P/r/+n/5//l
/+P/4v/f/93/3f/d/93/3f/d/9z/3P/c/9z/3P/c/9z/3P/c/9v/2//b/9v/2//b/9v/
2//b/9v/2//b/9n/2f/Z/9j/2v/a/9r/2//d/9z/3P/c/9//3f/d/9v/3f/e/+H/5f/o
/+7/+P8HABYAKQBEAGEAfACcAM4ADwFWAZsBygHOAasBdgE8ARAB8ADBAIsAXgA3AA0A
5v/R/9H/0//R/9H/0//R/87/zf/N/8z/zP/M/8n/yf/J/8v/y//L/8v/yf/I/8j/yP/L
/8v/yv/K/8j/yf/J/8n/yf/I/8j/yP/K/8n/yf/J/8j/yP/I/8j/yP/I/8j/yP/G/8b/
x//H/8f/x//H/8f/x//H/8f/xv/D/8P/wv/C/8L/wv/C/8H/w//C/8L/wv/E/8L/wf/B
/8P/w//C/8L/wP/A/77/vv++/77/vv++/73/vf+8/7z/vv++/7z/vP++/73/vf+9/7z/
u/+6/7n/uP+3/7b/tf+0/7P/sv+x/67/rf+s/6v/qv+q/6n/p/+o/6f/pv+m/6X/pP+k
/6T/pv+n/6f/p/+q/6v/q/+s/67/r/+x/7L/uP+6/7z/vv/D/8f/yP/L/83/0f/U/9X/
1v/Y/9r/2//c/97/4P/g/+H/4v/j/+T/4v/k/+T/5v/m/+b/5v/m/+T/5P/l/+X/5v/m
/+b/5v/k/+T/5f/l/+X/5v/m/+b/6P/o/+j/6P/n/+j/6f/q/+v/7f/u/+//7//w//D/
8f/0//T/9f/1//X/9f/0//P/8v/x//D/7//t/+z/6f/o/+j/6P/o/+j/5//m/+b/5f/l
/+X/5v/o/+j/6P/o/+j/6f/p/+r/6v/q/+v/6//u/+7/7f/r/+n/6P/o/+f/5v/l/+T/
5P/l/+P/4//j/+P/4//j/+L/4v/i/+L/4v/i/+L/4v/i/+P/4//j/+P/4f/h/+H/4f/f
/9//3//f/+D/4f/i/+L/4v/i/+L/4//j/+L/4v/i/+X/5f/n/+n/6f/q/+v/7//2//z/
BAARACAAMwBMAGUAfgCgANQAEwFYAaEB2AHgAb8BhgFKASABAAHVAJ0AbgBHAB0A9P/d
/9v/3f/Z/9n/3f/d/9z/2//b/9r/2v/a/9f/1//X/9n/2f/Z/9n/2f/Y/9j/2P/Z/9n/
2P/Y/9j/2f/Z/9n/2//a/9r/2v/a/9n/2f/Z/9r/2v/a/9r/2v/a/9r/2v/W/9b/1//X
/9f/1//X/9f/1//X/9f/1v/X/9f/1v/W/9b/1v/W/9X/1f/U/9T/1P/W/9T/0//T/9L/
0f/P/87/0P/Q/87/zv/Q/9D/0P/Q/8//z//O/87/zv/O/8z/zP/K/8n/yf/J/8n/yf/J
/8n/xv/F/8T/w//E/8P/wv/B/8D/v/++/73/vP+8/7v/uf+5/7n/uf+6/7n/uP+4/7j/
tv+3/7f/t/+6/73/v//C/8T/xf/H/8j/zv/S/9b/2v/f/+P/5P/n/+v/7//y//P/+P/6
//z//f8AAAIABAAEAAQABAAEAAQAAQACAAEAAgABAAAA///+//7//v///////P/8//z/
/P/8//z//f/9//3//v/+//7//P/8//z//P/9//7///8AAP3//f/8//v/9//2//T/8//z
//L/8v/x/+//7//v/+7/7P/u/+//7//u/+7/7v/u/+//7//v/+7/7v/u/+//8P/w//D/
8P/u//D/8P/w//D/8v/z//P/8//x//H/8f/y//D/8P/x//L/8f/y//L/8f/z//P/9P/0
//b/+P/6//3/BQAMABIAGgAsADwATgBeAIAAogDDAOUAIAFbAZYB0QG7AagBlAF+ARoB
6ACwAA==
         </WaveFormData>
      </LeadData>
   </Waveform>
</RestingECG>
