# Supplementary material for: Detection of Left Atrial Enlargement Using a Convolutional Neural Network-Enabled Electrocardiogram
Source: Front Cardiovasc Med. 2020 Dec 17;7:609976. doi: 10.3389/fcvm.2020.609976 (PMC7773668; doi:10.3389/fcvm.2020.609976)
Supplement: Supplementary file 1 [file Data_Sheet_1.ZIP › hyp/1802030107_101_0000002T.XML]

<?xml version="1.0" encoding="Windows-1252"?>
<!DOCTYPE RestingECG SYSTEM "restecg.dtd">
<RestingECG>
   <PatientDemographics>
      <PatientID>1802030107</PatientID>
      <PatientAge>68</PatientAge>
      <AgeUnits>Years</AgeUnits>
      <Gender>Male</Gender>
      <PatientLastName>qujinshui</PatientLastName>
   </PatientDemographics>
   <TestDemographics>
      <DataType>Resting</DataType>
      <Site>1</Site>
      <AcquisitionDevice>MAC55</AcquisitionDevice>
      <Status>Unconfirmed</Status>
      <Priority>Normal</Priority>
      <AcquisitionTime>09:44:05</AcquisitionTime>
      <AcquisitionDate>06-15-2016</AcquisitionDate>
      <CartNumber>1</CartNumber>
      <AcquisitionSoftwareVersion>009C</AcquisitionSoftwareVersion>
      <XMLSourceVersion>MAC5000 v1.0</XMLSourceVersion>
   </TestDemographics>
   <RestingECGMeasurements>
      <VentricularRate>50</VentricularRate>
      <AtrialRate>50</AtrialRate>
      <PRInterval>166</PRInterval>
      <QRSDuration>100</QRSDuration>
      <QTInterval>432</QTInterval>
      <QTCorrected>393</QTCorrected>
      <PAxis>56</PAxis>
      <RAxis>80</RAxis>
      <TAxis>47</TAxis>
      <QRSCount>9</QRSCount>
      <QOnset>225</QOnset>
      <QOffset>275</QOffset>
      <POnset>142</POnset>
      <POffset>201</POffset>
      <TOffset>441</TOffset>
      <ECGSampleBase>500</ECGSampleBase>
      <ECGSampleExponent>0</ECGSampleExponent>
   </RestingECGMeasurements>
   <Diagnosis>
      <Modality>Resting</Modality>
         <StatementCount>2</StatementCount>
         <LabelText>12SL ��ϳ���</LabelText>
      <DiagnosisStatement>
         <StmtFlag>ENDSLINE</StmtFlag>
         <StmtText>����Ķ�����</StmtText>
      </DiagnosisStatement>
      <DiagnosisStatement>
         <StmtFlag>ENDSLINE</StmtFlag>
         <StmtText>�ٽ� ECG</StmtText>
      </DiagnosisStatement>
   </Diagnosis>
   <Waveform>
      <WaveformType>Rhythm</WaveformType>
      <WaveformStartTime>0</WaveformStartTime>
      <NumberofLeads>8</NumberofLeads>
      <SampleType>CONTINUOUS_SAMPLES</SampleType>
      <SampleBase>500</SampleBase>
      <SampleExponent>0</SampleExponent>
      <HighPassFilter>16</HighPassFilter>
      <LowPassFilter>150</LowPassFilter>
      <ACFilter>NONE</ACFilter>
      <LeadData>
         <LeadByteCountTotal>10000</LeadByteCountTotal>
         <LeadTimeOffset>0</LeadTimeOffset>
         <LeadSampleCountTotal>5000</LeadSampleCountTotal>
         <LeadAmplitudeUnitsPerBit>4.88</LeadAmplitudeUnitsPerBit>
         <LeadAmplitudeUnits>��V</LeadAmplitudeUnits>
         <LeadHighLimit>2147483647</LeadHighLimit>
         <LeadLowLimit>268435456</LeadLowLimit>
         <LeadID>I</LeadID>
         <LeadOffsetFirstSample>0</LeadOffsetFirstSample>
         <FirstSampleBaseline>0</FirstSampleBaseline>
         <LeadSampleSize>2</LeadSampleSize>
         <LeadOff>FALSE</LeadOff>
         <BaselineSway>FALSE</BaselineSway>
         <ExcessiveACNoise>FALSE</ExcessiveACNoise>
         <MuscleNoise>FALSE</MuscleNoise>
         <LeadDataCRC32>820970887</LeadDataCRC32>
         <WaveFormData>
+v/6//r/+v/8//z//P/8//z//P/8//z/+v/6//r/+v/7//z//f/+//3//P/7//r//P/8
//z//P/6//r/+v/6//z//P/8//z//P/8//z//P/8//z//P/8//z//P/8//z/+v/6//r/
+v/8//z//P/8//z//P/8//z/+v/6//r/+v/6//r/+v/6//z//P/8//z//P/8//z//P/6
//r/+v/6//r/+v/6//r//P/8//z//P/8//z//P/8//r/+f/5//j/+f/6//z//v/8//z/
/P/8//7//v/9//v/+//9//3//v8AAAIAAwADAAMAAwADAAMAAwADAAIAAQADAAIAAgAC
AAAA/f/9/wAAAwADAAUABwAGAAUAAwAAAAAAAQABAAIA/v/5//j/9//3//f/9//3//r/
+//7//v/+//7//v/+v/4//r/+P/4//r/+v/4//j/9//2//X/9v/4//f/9//8//r//f//
/////f///wcACQAKAA8AGAAiAC8APwBNAFYAYQBtAHYAcgBuAFwAMgAFAO3/1v+8/7L/
tP+0/7L/s/+7/7//w//N/9n/3P/Z/97/5//p/+j/6v/s/+//8f/z//T/+P/6//j/9v/0
//P/9v/3//n/+v/7//r/+//6//r/+v/6//r//P/9//3//f/7//v/+//7//3//v/+////
AAAAAAIA/P/8///////9/////////wEAAwACAAIAAwAAAP///v/9//7///8BAAQABAAD
AAEAAAABAAMAAwABAAIABgAHAAgABwAGAAYABwAHAAkACwANAA0ADgAMAAoADAAKAAoA
DAAPABAAEQASABAAEAARABMAFgAUABMAEwAXABkAGQAZABkAGQAaABoAGAAYABsAGwAb
ABsAGwAcAB4AHgAeAB8AHwAeABoAGQAbABsAGgAYABoAHQAbABoAFwAXABcAFgATABMA
EgAPAA8ADwAOAAoACQAIAAgABQAFAAIAAgACAP7/AAAAAP/////+//7/AAAAAP/////+
//3//f///////f/8//v/+v/9//3//P/8//v/+//8//z/+f/8//3//f/7//v//f/9//3/
/P/8//3/+//5//n//P/8//v/+f/5//v/+v/5//j/+v/5//n/+f/+/wAA/f/8//r/+v/7
//z//v8AAAAA/f/7//z//P/8//z/+v/9//7//v/8//z//P/+//3//f8AAAAA/v/+//7/
AAAAAP/////9//v/+v/6//z//f/+/////v/+//3/+v/7//3/AQAAAP///f/8//v//f/9
//3//f/7//v/+//8//z/+v/5//n//v/6//z//P/5//n/+f/5//v/+f/7//z//P/7//v/
/P/8//z/+v/6//r/+v/6//z//P/8//z//f/7//r/+P/4//n/+f/4//j/+//8//3//f/6
//n/+P/3//n/+v/8//z/+//6//j/+v/9//3//f/6//r/+P/4//j/+P/7//z//f/+//z/
/P/8//z/+//6//n/+P/6//r/+v/6//j/+P/4//j/+//8//3//v/7//r/+f/4//r/+v/6
//r/+v/6//r/+v/6//r/+v/6//j/+P/4//j/+f/6//v//P/7//r/+f/4//n/+v/7//z/
+//6//n/+P/4//j/+P/4//n/+v/7//z/+v/6//r/+v/5//j/9//2//f/+P/5//r/+v/6
//r/+v/5//j/9//2//f/+P/5//r/+P/4//j/+P/6//r/+v/6//r/+v/6//r/+v/6//r/
+v/6//r/+v/6//r/+v/6//r/+P/4//j/+P/5//n/+v/6//r/+v/7//z/+v/6//r/+v/8
//z/+//5//v//f/9//7//v8AAAEAAQD//////////wEAAQAAAP///f/8//z//P/7//n/
+v/+//3//f///wEAAQABAAAA/v/7//v/+v/6//n/9f/1//X/9//3//f/9//3//f/9v/1
//X/9f/1//T/9f/4//f/+P/3//b/8//y//P/9P/1//j/9v/z//H/9P/2//X/+f/9//3/
+//9/wMABAAFABAAHgArADkAQwBIAE8AXwBmAGQAWgBEACAA+f/f/8r/tP+s/7L/sP+q
/63/t/+7/73/yf/T/9b/2//c/9v/3f/k/+b/6P/p/+n/6f/s/+7/8P/y//L/8v/z//H/
8f/y//L/9v/2//j/+P/2//b/9v/2//j/+f/5//n/+f/5//n/+f/4//j/9//3//r/+v/8
//b/+P/7//v/+f/5//n/+f/7//v/+v/6//v/+//7//v/+//6//v//f8AAAAA///9//z/
/f///////f/9/wAAAAAAAAEAAgAEAAcABAADAAIAAQADAAYABgAGAAgABgAGAAgACQAK
AAsADAAMAAwADQAPABAADgANAA0AEQATABMAEwAUABMAEwASABQAFAAXABcAFQAVABUA
FgAYABgAGAAZABoAGgAXABcAFQAVABQAEgASABUAEwASAA8ADwAPAA4ADwAPAA4ACwAN
AA0ADAAIAAUABAAEAAEAAQD+//7//v/8//7//v/9//v/+v/6//z//v/9//3//P/3//f/
+f/5//j/+P/4//j/+//7//r/+v/3//f/+P/4//X/+P/5//n/9//3//n/+f/5//j/+P/5
//v/+f/5//z//P/7//n/+f/8//z//P/8//n/9//2//X/+f/8//r/+v/8//z//f/+//3/
/v/9//n/+//8//z//P/8//r//f/+//7//P/8//z//P/7//v//v/+//z//P/8//z//P/7
//v//v/9//3//v/+//3//P/7//3//v/+//z/+v/7//7//P/6//n/+f/5//v/+//7//v/
+f/5//n/+v/7//r/+v/7//v/9v/3//b/+P/5//r/+//7//n/+//8//v/+f/4//j/+f/6
//n/+v/4//j/+P/6//r/+v/6//v/+f/4//b/9v/6//v/+//8//r/+v/6//n/+v/5//j/
9//5//r//P/8//v/+v/4//r/+//5//f/+P/6//j/+P/4//j/+P/4//j/+P/6//r/+v/6
//z//P/8//z/+v/6//r/+v/5//j/9//2//f/+P/5//r/+v/6//r/+v/4//j/+P/4//j/
+P/4//j/+v/6//r/+v/6//r/+v/6//j/+P/4//j/+v/6//r/+v/4//j/+P/4//j/+P/4
//j/+P/4//j/+P/5//r/+//8//n/+P/3//b/+P/4//j/+P/4//j/+P/4//j/+P/4//j/
+v/6//r/+v/4//j/+P/4//n/+v/7//z/+//6//n/+P/3//b/9f/0//f/+P/5//r/+P/4
//j/+P/4//j/+P/4//r/+v/6//r/+f/4//f/9v/3//j/+f/6//j/+P/4//j/+P/4//j/
+P/6//r/+f/5//z//P/8//z//P/8//v/+v/6//r/+v/6//v/+f/7//3//f/+//7/AAAD
AAMAAwADAAEAAQADAAMAAgABAAEAAAACAAIAAAD9//v//v////////8BAAEAAQACAAAA
/////wAAAAD9//n/+P/3//b/9f/3//f/+P/5//n/+f/5//n/+//6//r//P/4//j/+P/4
//j/+P/4//j/+f/8//3/+//x//T/+P/5//3/AQABAAEAAwADAAwAGQAcACAAMQBFAFEA
WgBnAHEAdAB2AHAAVAAiAPn/3//G/7L/sP+y/67/sP+1/7v/v//H/9X/3f/Y/9P/3P/j
/+X/6P/u//L/7//r/+3/8P/w//T/9P/0//T/9f/3//f/+P/4//n/+P/5//j/+v/6//r/
+v/6//v/+//7//3//f/9//3//v/+//3//f8AAAAAAgD8//v//f/8//n//f/9//3/////
//7//v///wEAAQABAAEA/f/9//7/AAADAAMAAgACAAIAAwACAP//AAAEAAUABgAEAAQA
BQAHAAcACQALAA0ACwAMAAoACAAJAAgACQAMAA0ADgAPABAAEAAQABEAEwAWABQAEwAT
ABcAGQAZABkAGQAZABoAGgAcABwAHwAfAB0AHQAdAB4AIAAgACAAIQAfAB4AGgAZABoA
GwAbABoAGgAdABsAGgAZABkAGQAYABUAFQAUABEAEQARABAADAALAAoACgAHAAkABgAG
AAYAAwAEAAMAAQD///7//v8AAAIAAQABAAAA+//7//3//f/8//z//P/8///////+//7/
/f/9//7//v/5//z//f/9//v/+//9//3//f/8//z//f/+//3//v8CAP7//f/7//v//P/8
//z//P/+//3//f/9//7/AAD9//z//v/+////AAD//wAA///7//7/AAABAAIAAQD+/wAA
AAAAAP7//v/+//7//f/9/wAAAAD+//7//v8AAAAA/////////f/8//z//f/9//3//f/+
/wAAAQAAAP////8BAP7/AAD////////+//3//P/7//z//f/+/wAA///8//r/+f/9//r/
/f/+/////////////v/7//z//P/9//3//v8AAP7//v/8//z//P/8//z//v/8//z//P/9
//7//v/9//7//f/7//j/9v/6//z//v////7//f/8//v/+//8//7//v/9//z/+v/8////
///9/wAABgACAAAA/v/8//z//P/8//z//P/8//z//P/+//7//v/+//3//P/7//r/+v/6
//r/+v/8//z//P/8//z//P/8//z//v/+//7//v/8//z//P/8//z//P/8//z//P/8//z/
/P/+//7//v/+//3//P/7//r/+v/6//r/+v/6//r/+v/6//v//P/9//7//P/8//z//P/6
//r/+v/6//v//P/9//7//P/8//z//P/8//z//P/8//z//P/8//z/+v/6//r/+v/7//z/
/f/+//7//v/+//7//f/8//v/+v/7//z//f/+//3//P/7//r/+//8//3//v/7//v//P/8
//z//P/9//7/AAAAAAAAAAD+//7//f/7//3//////wAA/v8AAAEAAQABAAEAAQABAAUA
BQAEAAMABQAEAAQABAAAAP3//f8AAAEAAQADAAUAAwADAAIAAAABAAEAAAAAAP3/+f/5
//n/+//7//v/+//6//v/+//7//v/+//7//r//P/+//z//P/6//r/+P/4//j/+P/4//r/
+P/1//P/9v/4//3//////wMABQAHAAkADAANABAAHgArADcAQwBIAE0AXQBqAGwAZgBW
ADgAEwDz/9T/vv+w/67/sP+w/7P/uf+9/8P/zf/T/9b/2//e/9//4//q/+r/6v/l/+f/
7//4//j/9P/0//T/9P/1//P/8//0//T/+P/4//r/+v/4//j/+P/4//j/+f/5//n/+//7
//v/+//+//7//f/9/////v////j/+v/9//3/+//7//v/+//9//3//P/8//3//f/9//3/
/f/9//3//v8AAAEAAQAAAAAAAwAFAAUAAwAAAAIAAQAAAAIAAgADAAUABQAFAAUABQAF
AAgACAAIAAoACAAIAAoACwAMAA0ADgALAAoACgALAA8ADgAOAA8AEwAVABUAFQAXABcA
GAAYABgAGAAbABsAGwAbABsAHAAcABwAHAAdABwAHAAZABkAGQAZABgAFgAYABsAGQAY
ABUAFQAVABQAEgARAA8ACwAMAA0ADQAKAAgABgAFAAEAAwAAAAAAAAD+/wAAAAD/////
/v/+/wAA///9//z/+v/5//n/+//7//r/+v/6//r/+f/5//j/+P/5//n/+v/6//f/+v/7
//v/+P/3//j/9//5//j/+P/5//n/9//3//r/+f/5//j/+f/7//r/+f/4//r/+f/5//n/
/P/+//v/+v/4//j/+f/6//r//P/8//n/+//8//z//P/8//r//f/+//7//P/8//z//P/7
//v//v/8//r/+v/6//z//P/7//v//f/7//r/+v/5//n/+f/5//v//P/8//r/+f/5//v/
+P/4//f/9//3//n/+f/5//n/+f/5//n/+v/4//b/9f/1//r/9v/4//j/+f/5//n/+f/3
//X/9//4//b/9f/1//b/+P/4//b/9v/2//b/9v/4//b/9v/2//f/9//2//T/9P/2//f/
9//4//j/+P/4//f/+P/3//b/9f/z//T/9v/2//f/9v/0//b/9//1//X/+P/2//b/9v/2
//b/9P/0//T/9P/0//T/9P/0//b/9v/2//b/+P/4//j/+P/1//T/8//y//P/9P/1//b/
9v/2//b/9v/4//j/+P/4//f/9v/1//T/8v/y//L/8v/z//T/9f/2//b/9v/2//b/9f/0
//P/8v/0//T/9P/0//b/9v/2//b/9P/0//T/9P/0//T/9P/0//b/9v/2//b/9P/0//T/
9P/2//b/9v/2//j/+P/4//j/9v/0//L/8P/x//L/8//0//T/9P/0//T/8v/y//L/8v/z
//T/9f/2//T/9P/0//T/9P/0//T/9P/2//b/9v/2//T/9P/0//T/9f/2//b/9//3//b/
9f/0//f/+P/4//j/+P/4//j/+P/1//P/9f/3//f/+P/4//r//f/9//3//f/9//3/////
/wAA//////7//P/8//r/9//5//z//f/9//3//////////v/8//v/+//6//r/9//z//T/
9f/2//f/9v/1//X/9f/4//n/+v/7//n/9v/0//T/9P/0//T/9P/y//L/8v/y//T/9v/2
//P/7//y//T/8//z//n//f///wEABQAEAAcADAAUAB8ALQA9AEgAUwBfAGoAagBmAFwA
PgARAO//2P/G/7z/uP+u/6b/r/+5/73/wf/H/8v/0P/X/+D/4f/d/+D/5v/o/+f/6f/v
//L/7v/s/+7/7v/u/+//8f/x//L/8v/0//T/9v/2//b/9v/2//b/9P/1//X/9f/1//X/
9f/1//b/9v/1//X/9v/2//j/8v/0//f/9//1//f/9//3//n/9//2//b/9//3//f/9//3
//f/9//4//r/+//7//r/+v/7//3//f/7//v//v/+//7//v/+////AQD9//3//f/9/wIA
BgAHAAgABgACAAAAAAACAAQABgAIAAgACAAJAAsADAAKAAkACQANAA8ADwAPABEAEQAS
ABIAEAAQABMAEwAVABUAFQAWABYAFgAWABcAFgAWABMAEwAUABUAFQAUABIAFQATABIA
EQARABEAEAANAA0ADAAJAAkACQAIAAQABQAGAAgABwADAP7//P/6//n//P/9//3/+//6
//r//P/6//n/+f/4//f/9//5//n/+v/6//r/+v/6//n/9//2//X/9f/2//b/9P/4//r/
+//3//f/+f/5//n/+P/4//n/+//5//n//P/4//f/9f/1//j/+P/4//j/+v/5//n/+f/6
//z/+f/4//r/+v/7//z/+v/8//z/+f/5//r/+v/6//r/+P/7//z//P/6//r/+v/4//f/
9//6//v/+v/7//z//f/8//r/+f/6//n/+f/6//n/+f/5//n/+f/6//r/+P/4//n//P/6
//r/+f/5//n/+f/5//n/+f/5//n/+f/6//r/+P/3//f/+v/2//j/+P/1//X/9f/1//f/
9f/3//j/+P/3//f/+P/4//j/9v/2//b/9v/2//j/+P/4//j/+f/5//j/9v/2//n/+f/4
//j/9//4//n/+f/6//n/+P/3//f/+P/6//r/+//6//j/+v/5//n/+f/6//r/+v/6//r/
+v/6//r/+v/6//z//P/8//z//P/8//z//P/6//r/+v/6//z//P/8//z//P/8//z//P/+
//7//v/+//z//P/8//z//v/+//7//v8AAAAAAAAAAAAAAAAAAAAAAAAAAAAAAAACAAIA
AgACAAQABAAEAAQABAAEAAQABAAEAAQABAAEAAcACAAJAAoACgAKAAoACgAJAAgABwAG
AAgACAAIAAgABwAGAAUABAAHAAgACQAKAAwADAAMAAwACQAIAAcABgAIAAgACAAIAAgA
CAAIAAgACAAIAAgACAAGAAYABgAGAAgACAAIAAgACQAKAAsADAAJAAgABwAGAAYABgAG
AAYABwAIAAkACgAKAAoACgAKAAoACgAKAAoACgAKAAkACQAIAAgACAAIAAcACAAIAAgA
CgAKAAoACgALAAkACwANAAsADAAMAA4ADwAPAA8ADwARABEAEwATABIAEQARABAADwAO
AAsABwAIAAwADgAPAA8AEQARABEADgAMAAsACwAKAAoABwADAAUABQAFAAUAAwADAAQA
BQAHAAcABwAHAAUABAAEAAYABgAGAAYABgACAAIAAgACAAIABAAEAAEABQAGAAgACQAH
AAEABwAPABEADwAQABsAKgAyAD0AUQBdAF4AaQB7AIIAggB8AGYAPAATAPX/2P++/7b/
uP+4/7j/vf/D/8X/zf/X/9v/3v/j/+j/6//v//L/+P/2//X/9//3//j/+v/+/wAAAAAA
AAEAAAD//////v8AAAAAAgACAAQABAAEAAQAAgADAAMAAwADAAMAAwADAAQABAADAAMA
BgAGAAgAAgAEAAcABwAFAAUABQAFAAcABQAEAAQABQAFAAUABQAFAAQABQAHAAoACgAJ
AAcABgAHAAkACQAHAAoADgAPABAADQAMAAwADQALAAsACwALAA0AEAAQABAAEgAQABAA
EgATABQAFQAWABgAGAAZABsAHAAaABkAGQAbAB0AHQAdACEAIQAiACIAIQAgACIAIQAh
ACEAIQAiACQAJAAkACUAKAAoACUAJQAiACEAHwAcAB4AIQAfAB4AHAAdAB4AHgAcABsA
GQAVABUAFQAUABAADwAOAA4ACwALAAgACAAIAAYACAAIAAcAAwACAAIABAAEAAMAAwAC
AAEAAwAHAAkABQACAP///P/+//////8AAAEAAQACAAIA/f8AAAEAAQD/////AQABAAEA
AAAAAAEA///9//3/AAAAAP///f/9//7//v/+//7//////wAAAQACAAQAAQAAAP///v/+
//7//v8AAAAA/f///wAAAAAAAAAA/v8BAAIABAACAAIAAgABAP///v8AAAIAAAAAAAAA
AQAAAP7//f8AAP////8AAP///////////f/+//7//P/6//v//v/8//7//f/9//3//f/9
//3//f////////8AAP7//P/7//v//P/4//r/+v/8//3//v////3/+//9//7//f/7//r/
+v/7//z/+//8//z//P/8//7//f/8//v/+//9//z/+v/6//3//f/8//z/+//8//3//f/8
//v/+v/5//v//P/+//7/+//6//j/+v/9//v//f/+/wIA/v/8//r/+P/7//z//f/+//3/
/P/7//r/+v/6//r/+v/6//r/+v/6//r/+v/6//r/+//8//3//v/9//z/+//6//j/+P/4
//j/+f/6//v//P/8//z//P/8//v/+v/5//j/+P/4//j/+P/6//r/+v/6//r/+v/6//r/
+P/4//j/+P/2//b/9v/2//f/+P/5//r/+P/4//j/+P/2//b/9v/2//b/9v/2//b/9v/2
//b/9v/3//j/+f/6//f/9v/1//T/9v/2//b/9v/2//b/9v/2//b/9v/2//b/9P/0//T/
9P/1//b/9//4//f/9v/1//T/9P/0//T/9P/2//b/9v/2//b/9v/2//b/9v/2//b/9f/1
//b/9v/2//b/9//4//j/+v/6//r/+v/4//f/9f/3//n/+f/6//r//P/9//3//f/7//v/
+//9//7//v/+/////v/+//7//P/5//n//P/9//3///8BAAEA///+//z/+//8//z//f/7
//X/9f/1//X/9//3//f/+P/4//f/9v/1//f/9//2//b/+P/2//b/9v/2//T/9P/0//X/
9v/5//r/8//z//b/9v/1//f/+f/7////BQAHAAgACQAOABgAIwAxAD0ASABTAGEAbABs
AGYAVgA2ABEA9//i/8D/pP+m/67/rP+t/7H/t/+9/8X/y//S/9v/2v/V/9v/4v/k/+j/
7f/t/+v/6v/w//T/8f/w/+//7//y//P/9f/2//X/9P/1//T/9v/2//b/9v/3//n/+v/7
//j/9//2//X/+P/4//f/9//8//z//v/4//b/+f/5//f/+f/5//n/+//7//r/+v/7//3/
/f/9//3/+f/5//r//P/9//3//P/8//3///////3//f8AAAAAAAACAAIAAwAFAAIAAQAA
AP//AgAGAAcACAAGAAQABAAGAAcACAAJAAoACgAKAAsADQASABAADwAPAA8AEQARABEA
EwATABQAFAAVABYAGgAbABsAGwAbABwAGgAaABoAGwAcABwAGQAZABsAGwAaABgAFgAZ
ABcAFgAVABUAFQAUABEAEQAQAA0ADQANAAwACAAHAAYABgADAAUAAgACAAIA/v8AAAAA
///7//r/+v/8//7//f/9//z/+//7//3//f/7//r/+f/4//n/+f/4//j/+f/5//r/+v/3
//r/+//7//n/+f/7//v//f/8//z//f/7//n/+f/8//j/9//1//X/+//8//3//v/8//v/
+//7//7/AAD9//z//P/8//3//v/8//7//v/7//3//v/+//7//P/6//3//v////7///8A
AP7//f/9/wAAAAD+//7//v8CAAIAAQABAAAA/f/7//r//P/9//7////9//7//v/8//z/
/f8AAP7//P/7//v/+//9//3//f/9//3//f/9//7//v/8//v/+//+//r//P/8//3//f/9
//3/+//5//v//P/6//n/+f/6//v//P/7//z//v/+//7/AAD+//z/+v/5//r/+v/5//r/
+//7//r/+v/7//z//f/9//7//f/8//v/+v/6//v/+v/6//r/+f/8//n/+f/7//r/9v/5
//r/+//8//r/+v/6//r/+v/6//r/+v/7//z//f/+//3//P/7//r//P/8//z//P/8//z/
/P/8//r/+v/6//r/+v/6//r/+v/4//j/+P/4//n/+v/7//z/+v/6//r/+v/8//z//P/8
//r/+v/6//r/+v/6//r/+v/6//r/+v/6//z//P/8//z/+v/6//r/+v/8//z//P/8//v/
+v/5//j/+P/4//j/+P/4//j/+P/4//r/+v/6//r/+v/6//r/+v/6//r/+v/6//r/+v/6
//r/+v/6//r/+v/6//r/+v/6//r/+v/6//r/+P/4//j/+P/6//r/+v/6//j/+P/4//j/
+v/6//r/+v/4//j/+P/4//j/+P/4//j/+f/5//r//P/6//r/+v/7//7//v/+//7//f/8
//v/+f/5//v//f/9//7//v8AAAEAAQABAAEAAQD//wEAAQAAAP/////+//7////+//z/
/f/+//////8BAAMAAwADAAIAAgABAAEAAAD///v/9v/1//f/9//3//f/9f/2//f/9//3
//f/9//3//b/9v/4//b/9v/2//b/9P/0//T/9P/0//b/9v/z//H/9P/6//3/+f/3//3/
AQADAAMABgAJABIAHgAtADsARwBSAF0AawB0AHQAcgBiAEAAEwDx/9T/vP+u/6b/qv+w
/7P/uf+9/7f/u//N/9r/2//W/9f/3f/e/+D/6P/v/+v/6f/w//L/7v/w//D/8P/x//P/
8//0//T/9f/0//X/9P/0//T/9P/0//T/9f/1//X/9//3//f/9//4//j/9//3//n/+P/5
//L/8//3//j/9//5//n/+f/7//r/+P/3//f/+P/5//r/+//4//f/9//4//v/+//6//r/
+//9//3/+//5//z//P/8//z//P/9/////v///wAAAQACAAQAAwACAAQAAgACAAQAAwAE
AAUABgAIAAgACQALAA4ADAALAAsADQAPAA8ADwATABMAFAAUABMAEgAUABMAFQAVABUA
FgAUABQAFAAVABgAGAAVABUAFQAVABQAEgAQABMAEQAQAA0ADQANAAwACwALAAoABwAH
AAcABgACAAEAAAAAAP3//f/6//r/+v/6//z//P/7//b/9P/z//T/9//3//j/+P/z//P/
9f/1//T/9P/0//T/9P/z//H/8P/w//H/8//0/+//8v/z//P/8f/x//P/8//x//D/8P/x
//P/8f/x//T/9P/z//H/8f/2//b/9v/2//P/8f/w/+//8v/0//H/8P/z//T/9v/4//T/
9P/y/+3/7//y//T/9v/0//L/9f/2//T/8v/y//L/8v/x//H/9P/0//L/8v/y//b/9v/1
//X/9f/z//L/8v/x//H/8f/x//T/9v/3//b/9P/z//T/8P/w/+//7//v//D/8f/y//P/
8f/x//H/8v/0//L/8f/x//P/7v/v/+7/7f/t/+3/7f/v/+3/7//w//D/7//v//D/7v/u
/+z/7P/u/+7/7v/w/+7/7v/u/+//7//u/+z/7P/v/+//7v/u/+3/7v/v/+//7v/t/+z/
6//p/+r/7P/s/+z/7P/r/+7/7//v/+3/7v/w/+7/7v/u/+7/7f/s/+v/6v/q/+r/6v/q
/+r/6v/q/+r/6//s/+3/7v/u/+7/7v/u/+3/7P/r/+r/7P/s/+z/7P/u/+7/7v/u/+3/
7P/r/+r/6//s/+3/7v/r/+r/6f/o/+r/6v/q/+r/6v/q/+r/6v/s/+z/7P/s/+z/7P/s
/+z/6v/q/+r/6v/q/+r/6v/q/+z/7P/s/+z/6v/q/+r/6v/q/+r/6v/q/+z/7P/s/+z/
6v/q/+r/6v/q/+r/6v/q/+z/7P/s/+z/6v/q/+r/6v/q/+r/6v/q/+z/7P/s/+z/6v/q
/+r/6v/p/+j/5//m/+f/6P/p/+r/6v/q/+r/6v/q/+r/6v/q/+r/6v/q/+r/6v/q/+r/
6v/q/+r/6v/q/+r/6v/q/+r/6v/q/+n/6f/r/+z/7f/u/+7/7v/t/+z/7P/s/+z/7P/r
/+n/6//t/+//8P/w//L/8//z//P/8//y//H/8v/x//H/8f/y//L/8f/w/+3/6f/r/+7/
7//v//H/8//z//P/8v/w/+//7//s/+z/6f/l/+f/5//n/+f/5//n/+j/6f/n/+f/5//n
/+f/5v/m/+j/5v/m/+b/5v/i/+L/4v/i/+T/5v/m/+P/4//m/+b/6f/r/+3/8f/z//X/
9//+/wkADgASAB8AMwA/AEgAWQBhAGIAXgBUADgACADf/8P/rP+c/5b/mP+e/57/n/+n
/63/sf+3/8P/yv/J/8r/z//T/9L/1v/c/9//3//d/9j/2P/e/9//4P/h/+P/4v/h/+H/
4P/i/w==
         </WaveFormData>
      </LeadData>
      <LeadData>
         <LeadByteCountTotal>10000</LeadByteCountTotal>
         <LeadTimeOffset>0</LeadTimeOffset>
         <LeadSampleCountTotal>5000</LeadSampleCountTotal>
         <LeadAmplitudeUnitsPerBit>4.88</LeadAmplitudeUnitsPerBit>
         <LeadAmplitudeUnits>��V</LeadAmplitudeUnits>
         <LeadHighLimit>2147483647</LeadHighLimit>
         <LeadLowLimit>268435456</LeadLowLimit>
         <LeadID>II</LeadID>
         <LeadOffsetFirstSample>0</LeadOffsetFirstSample>
         <FirstSampleBaseline>0</FirstSampleBaseline>
         <LeadSampleSize>2</LeadSampleSize>
         <LeadOff>FALSE</LeadOff>
         <BaselineSway>FALSE</BaselineSway>
         <ExcessiveACNoise>FALSE</ExcessiveACNoise>
         <MuscleNoise>FALSE</MuscleNoise>
         <LeadDataCRC32>1503294513</LeadDataCRC32>
         <WaveFormData>
9P/0//T/9P/2//b/9v/2//b/9v/2//b/+P/4//j/+P/2//b/9v/2//b/9v/2//b/9v/2
//b/9v/2//b/9v/2//b/9v/2//b/+P/4//j/+P/4//j/+P/4//j/+P/4//j/9//2//X/
9P/1//b/9//4//j/+P/4//j/9v/2//b/9v/2//b/9v/2//j/+P/4//j/+P/4//j/+P/2
//b/9v/2//b/9v/2//b/+P/4//j/+P/6//r/+//7//j/9//4//j/+f/6//7/AAD/////
//8AAAIAAgACAAEA//8AAAAAAAACAAMABAAGAAUABQAEAAUABwAHAAcABwAIAAgABwAG
AAMAAQABAAIAAwABAAEAAQAAAAAA///+/wAAAAD+//v/9//2//X/9f/z//P/8v/y//P/
9P/z//T/8v/z//P/8v/0//T/9P/0//L/8v/w//D/8f/x//L/8//1//L/8v/z//P/9P/z
/+//5f/g/+T/6P/s//X/AwAQABwAKgA9AFcAbQCEAJ0AtwDMANoA1gDGALQAnACCAHEA
YwBNADoALwAoABwADAAGAAoACAAHAA8AGQAZABIADgANAAoABgADAAEAAwAFAAMA///7
//n/+v/4//n/+v/3//f/+v/4//b/9v/0//T/9v/2//b/9f/0//L/8f/x//L/8v/z//X/
9f/2//b/8v/y//T/9P/0//P/8//z//P/9P/0//X/+P/3//L/8f/x//L/8//0//X/9P/0
//T/9P/3//j/+P/3//f/+P/5//n/9//4//n/+f/7//r/+v/6//n//P/9//3//f/9//7/
//8CAAIAAwAFAAYABgAGAAkACAAIAAgACQANAA4AEAARABAAEQATABMAEQATABQAFgAX
ABcAFwAZABwAHAAcABwAHAAdAB0AHQAfAB8AHwAfAB0AHgAeAB0AHQAdAB0AGwAbABoA
FwAVABUAFQATABEADgANAAsACAAJAAcABgAGAAEAAQABAAAA/f/7//v//P/+//7//P/7
//n/+//7//r/9//3//f/9//5//j/+P/4//j/+v/6//n/9//3//r/+v/5//n/+f/6//n/
+f/5//j/+v/6//r/+v/6//n/9//3//n/+P/2//X/9f/3//T/9P/2//j/+f/4//r/+v/6
//r/+P/6//r/+f/5//r/+v/4//r/+v/7//z/+//7//n/+P/4//n/+f/6//3//f/7//v/
+v/6//v//f/7//n/9v/5//3/+v/4//j/9v/3//f/9//5//j/+P/4//j/+P/4//f/9//3
//f/9//1//b/9v/2//T/8v/y//L/9P/y//T/9f/z//P/8//z//T/9P/0//L/8v/y//L/
8v/x//H/8P/w//H/8f/x//H/8P/x//L/8//0//T/8//z//H/8f/y//L/8v/w/+7/7v/v
/+//8P/w/+//7//v/+//8f/x/+//7//y//L/8P/t/+7/7P/s/+z/7P/u//D/8v/0//L/
8v/y//L/8P/w//D/8P/w//D/8P/w/+7/7v/u/+7/7//w//H/8v/w//D/8P/w//D/8P/w
//D/8P/w//D/8P/w//D/8P/w//D/8P/w//D/8v/y//L/8v/w//D/8P/w//L/8v/y//L/
8P/w//D/8P/w//D/8P/w//L/8v/y//L/8P/w//D/8P/u/+7/7v/u//D/8P/w//D/8P/w
//D/8P/u/+7/7v/u//D/8P/w//D/8P/w//D/8P/u/+7/7v/u//D/8P/w//D/8P/w//D/
8P/u/+7/7v/u//D/8P/w//D/8P/w//H/8f/v/+//8f/y//L/8v/1//b/+f/5//n/+v/6
//r/+v/5//n/+v/6//r/+//7//v//P/8//3//f///wEAAQABAAEAAgACAAEAAAD9//v/
+//8//r/9//2//X/9//4//j/+P/2//b/9P/x//H/8P/v/+//7//v/+7/7v/s/+z/6v/q
/+r/6//r/+r/7P/s/+z/7P/q/+r/6P/o/+r/6//t/+//7v/q/+n/6f/p/+T/5f/l/9//
2P/a/+D/5P/p//f/CgAcACoAOwBNAGMAfgCZALMAyADUANAAvgCoAJAAdgBlAFcAQQAq
ACEAHAAQAAYAAAD+//7/BQAHAAUABwAKAAYABQACAPz/+//5//f/9f/2//X/9P/1//P/
8P/w//D/7//v//L/8P/w//D/7v/u/+7/7v/u/+3/7f/s/+z/7f/t/+z/7P/t/+//8P/w
/+z/7P/u/+7/7v/t/+3/7f/t/+//7v/u//D/8P/s/+z/7f/v/+//7//v/+7/7v/u/+7/
7//w//D/7//v//D/8f/x//P/9P/1//X/8//y//L/8v/z//b/9//3//f/9//4//n//P/8
//3///8AAAAAAAADAAIAAgACAAMABQAGAAgACQAKAAsADQANAA0ADwAQABIAEQARABEA
EwAWABYAFgAWABgAGQAZABkAGQAZABkAGQAZABoAGgAZABkAGQAZABcAFwAWABMAEQAT
ABMAEQAPAAwACwAJAAYABQADAAIAAgD////////+//3/+//7//z//P/8//r/+f/1//f/
9//2//f/9//3//f/9//2//b/9v/0//b/9v/1//X/9f/4//j/9f/1//X/9v/3//f/9//2
//f/+P/5//r/+P/3//X/9f/5//r/+v/7//v/+//2//T/9v/4//n/+P/6//r/+v/6//j/
+v/6//n/+f/6//r/+P/4//j/+f/6//n/+f/3//b/+P/5//n/+v/5//n/9//3//j/+P/5
//v/+//5//b/+f/7//j/9v/2//b/9//3//f/9//2//b/9v/0//T/9P/z//T/9f/2//f/
9P/0//P/8v/1//T/9f/2//X/8v/z//P/9f/1//X/9f/0//T/9P/y//L/8v/y//L/8//z
//L/8v/x//H/8f/x//D/8f/y//P/8v/y//H/8f/y//P/9f/2//f/9P/x//D/8f/x//L/
8v/z//P/8//z//P/8//x//H/9P/y//D/8f/y//L/8v/y//L/8f/w/+//7v/v//D/8f/y
//T/9P/0//T/8//y//H/8P/w//D/8P/w//L/8v/y//L/8v/y//L/8v/w//D/8P/w//L/
8v/y//L/8v/y//L/8v/y//L/8v/y//D/8P/w//D/8P/w//D/8P/w//D/8P/w//D/8P/w
//D/8P/w//D/8P/x//L/8//0//P/8v/x//D/8v/y//L/8v/w//D/8P/w/+7/7v/u/+7/
8P/w//D/8P/u/+7/7v/u/+//8P/x//L/8f/w/+//7v/u/+7/7v/u/+//8P/x//L/8P/w
//D/8P/w//D/8P/w//D/8P/w//D/7v/u/+7/7v/v//D/8f/y//D/8P/w//D/8P/w//D/
8P/x//H/8f/x//X/9v/2//b/+f/6//v/+//5//r/+v/6//z/+//7//z//P/8//3//f//
/wAAAAABAP//AQADAAMAAQABAAIAAgADAAIA///9//v//P/8//n/+P/3//f/+P/6//r/
+v/6//b/8//x//D/7//v/+//7//u/+7/7v/u/+z/7P/s/+3/7v/u/+//8P/w//D/8P/w
/+7/7v/v/+//8v/z//P/8P/o/+v/7//s/+v/5//j/+D/3v/i/+z//f8DAAoAHAAwAEEA
WQBxAIQAmwC3AMwA1ADMALoApACMAHgAbQBdAEcANgAvACgAHAAQAAoACgAGAAUACwAT
ABEAEAAOAAsABgAAAP3//f/9//3/+//5//f/9//3//T/9P/0//H/8f/0//L/9P/0//L/
8v/y//L/8v/x//P/8v/y//P/8f/w//D/8f/z//T/9P/w/+//8P/v/+7/8f/x//H/8f/z
//L/8v/0//b/8v/y//P/8v/x//D/7//x//L/8//0//T/9P/z//H/8v/0//b/9//3//j/
+f/5//r/+v/7//z/+v/8//z/+//7//v//P/9/wAAAAABAAMABAAEAAQABwAIAAgACAAJ
AAsADAAOAA8AEAARABMAEwATABUAFgAYABcAFwAXABkAHAAcABwAHAAaABsAGwAbAB8A
HwAfAB8AHQAeAB4AHQAbABsAGwAZABoAGgAYABcAFwAXABUAEwARAA8ADAAIAAcABQAE
AAQAAQABAAEAAAD9//v/+//8//3//v/9//3/+v/7//r/+P/5//n/+f/5//n/+P/4//j/
+P/6//r/+f/3//f/+v/6//v/+//7//z/+//7//v/+v/8//z//P/8//z/+//5//n/+v/6
//n/+f/7//3/+v/6//n/+v/6//j/+v/6//r/+v/6//z//P/7//3//v/+//z/+v/6//v/
/P/9//3/+//6//r/+//7//z//f/9//v/+//6//r/+//9//3/+//4//v//f/6//j/+P/6
//v/+//7//n/+P/4//j/+v/6//r/+f/3//f/9//3//n/+v/6//r/+v/4//j/+P/6//j/
+v/7//n/+f/5//n/+P/4//j/9v/3//j/+f/6//r/+f/3//b/9f/1//X/9f/0//X/9v/3
//r/+v/5//n/9//1//T/8v/3//b/9f/2//X/9f/2//b/9//3//f/9//1//X/8//z//b/
+P/4//n/+v/5//j/9//2//b/9v/2//b/9v/2//b/9v/4//j/+P/4//f/9v/1//T/9v/2
//b/9v/2//b/9v/2//T/9P/0//T/9v/2//b/9v/2//b/9v/2//b/9v/2//b/9v/2//b/
9v/2//b/9v/2//X/9P/z//L/8//0//X/9v/0//T/9P/0//b/9v/2//b/9f/0//P/8v/y
//L/8v/y//T/9v/4//r/+f/4//f/9v/0//T/9P/0//b/9v/2//b/9v/2//b/9v/2//b/
9v/2//b/9v/2//b/9P/0//T/9P/1//b/9//4//f/9v/1//T/9v/2//f/9//1//X/9//4
//j/+P/7//z//f/9//3//v8AAAAAAAD/////AAAAAAAAAAD///7//v8AAAEAAQADAAUA
BQAFAAUABgAGAAUABAACAAEAAgAEAAIA///+//3//f/+//7//v/8//z/+v/3//f/9v/1
//X/8//z//L/8v/y//L/8P/w//L/8//z//L/8P/w//D/8P/w//D/7v/u//H/8f/y//P/
8P/s/+v/6//r//D/7//p/+P/4v/g/+D/5v/r//X/CAAaACgANQBHAF0AdgCNAKsAxADW
ANoA0AC6AJoAgABtAF0ASQA0ACkAJgAeABAABgAAAP7/AwAJAAsADQAMAAoABQAAAPz/
//8DAP//+f/5//f/9f/1//f/9P/0//T/8f/x//T/8v/0//T/8v/y//H/8P/v/+3/7v/u
/+//8f/z//L/8v/z//L/8v/x/+z/7P/u/+7/7v/v/+//7//v/+//7v/u//D/8v/u/+7/
7//x//H/8f/x//L/8v/y//L/8//0//T/8//x//L/8//z//P/9P/1//X/9//2//b/9v/3
//r/+//7//v/+//8//3/AAAAAAEAAwADAAIAAQADAAYABgAGAAcACQAKAAwADQAOAA8A
EQARABMAFQAWABgAFwAXABcAGQAYABgAGAAYABoAGwAbABsAHQAdAB0AHQAfACAAIAAf
AB0AHQAdABsAGQAYABUAEwAUABUAFAATABEADwAMAAgACAAHAAcACAAFAAUABQAEAAEA
/////wAA/v/+//z/+//5//v/+//6//n/+f/5//n/+f/4//j/+P/4//r/+v/5//f/9//6
//r/9//3//f/+P/3//f/9//2//f/+P/5//r/+v/5//f/9//6//r/+f/5//n/+//4//j/
+//8//z/+v/6//r/+v/6//r//P/8//v//f/+//7//P/6//r/+//8///////9//z//P/9
//3//v/+//3/+v/5//r/+v/7//3/+//5//b/+f/9//r/+P/4//r/+//7//v/+f/4//j/
+P/4//j/+P/3//f/9//3//f/+f/6//r/+v/5//b/9f/0//X/9P/3//n/9//3//f/9//2
//b/9v/0//b/9v/2//b/9f/1//T/9P/1//X/9f/1//X/9f/1//X/9v/2//X/9f/3//f/
+P/4//j/9v/0//T/9f/1//b/9v/z//P/8//z//X/9f/z//P/9P/2//b/9//2//T/9P/0
//T/9P/0//T/9P/y//L/8v/y//P/9P/1//b/9v/2//b/9v/1//T/8//y//T/9P/0//T/
8v/y//L/8v/z//T/9f/2//X/9P/z//L/8v/y//L/8v/0//T/9P/0//T/9P/0//T/8v/y
//L/8v/0//T/9P/0//T/9P/0//T/9P/0//T/9P/0//T/9P/0//T/9P/0//T/9P/0//T/
9P/y//L/8v/y//P/9P/1//b/9f/0//P/8v/0//T/9P/0//L/8v/y//L/8v/y//L/8v/0
//T/9P/0//L/8v/y//L/9P/0//T/9P/0//T/9P/0//L/8v/y//L/9f/1//X/9f/3//j/
+P/4//v//P/9//3///8AAAAAAAD+//3//f/+//7//v//////AQACAAIAAwABAAMABQAF
AAUABQAGAAYABwAGAAMAAQADAAQABAABAP7//f/9//7//v/+//7//v/8//n/9//2//f/
9//3//f/9f/0//P/8v/y//T/9v/5//f/9P/y//D/8v/y//L/8v/w//D/8f/x//T/9f/1
//L/7v/x//P/8P/t/+v/6//o/+T/5P/q//P//f8IABYAJAA1AE0AaQCAAJMAqwDGANoA
3ADQALwAogCOAH8AbwBTADgAKwAoAB4AEgAIAAIABAALABMAEwATABIAEAALAAgACAAH
AAMAAQD9//3/+//5//n/+f/2//b/9v/3//f/+v/4//b/9v/0//T/8v/y//L/8f/z//L/
8v/z//P/8v/y//P/8f/y//L/7v/w//L/8v/y//P/8//z//P/8f/w//D/8v/2//L/8v/z
//H/8f/x//H/8v/y//L/8v/z//T/9P/z//P/9P/1//X/9f/2//f/9//1//T/9P/0//f/
/P///wEA/f/7//r/+f/7//z//v8BAAQABAAEAAcACAAIAAgACQALAAwADgAPABAAEQAT
ABMAEQATABQAFgAZABkAGQAbABwAHAAcABwAHAAdAB0AHQAfAB8AHwAfACEAIgAiACEA
IQAhACEAHwAdABwAGQAXABUAFQATABEAEgATABMAEgANAAkABgAEAAMAAwADAAIAAQD/
////AAAAAAAA/v/9//3///////7//f/9//3//f/7//r/+v/6//r//P/8//v/+//7//7/
/v/9//3//f/+//////////7/AAAAAAAAAAD+//3/+//7//7//v/9//3///8BAP7//v//
/wAAAAD+/wAAAAAAAAAA//8AAP///f/9//7//v/8//7//v///wAA//////3//P/6//v/
+//8//7////+/////v/+////AQD///3/+v/9/////P/6//r//P/9//3//f/9//z//P/8
//r/+v/6//n/+//7//v/+//5//r/+v/6//z/+v/6//r/+v/4//r/+//5//n/+f/5//r/
+v/6//j/+P/4//j/+P/5//n/+P/4//n/+f/5//n/+f/5//n/+f/6//r/+f/5//n/+f/6
//r//P/6//j/+P/5//n/+v/6//v/+//7//v/+//7//n/+f/4//j/+v/5//r/+v/6//r/
+v/4//j/+P/4//r/+v/6//r/+v/6//r/+v/5//j/9//2//f/+P/5//r/+P/4//j/+P/4
//j/+P/4//b/9v/2//b/+P/4//j/+P/4//j/+P/4//j/+P/4//j/+P/4//j/+P/4//j/
+P/4//j/+P/4//j/9v/2//b/9v/2//b/9v/2//f/+P/5//r/+P/4//j/+P/2//b/9v/2
//j/+P/4//j/9v/2//b/9v/4//j/+P/4//j/+P/4//j/9//2//X/9P/2//b/9v/2//b/
9v/2//b/9v/2//b/9v/0//T/9P/0//b/9v/2//b/9//4//n/+v/3//b/9f/0//T/9P/0
//T/9f/2//f/+P/2//b/9v/2//j/+P/4//j/+f/5//n/+f/5//r/+v/6//3//v//////
AQACAAIAAgAEAAMAAwAEAAMAAgACAAEAAQACAAIAAwADAAUABwAHAAkACQAKAAoACAAG
AAIA//8AAAIAAwABAP7//f/9//7//v/+//7//v/8//n/9//2//b/9//4//n/9//2//X/
9P/z//T/9f/3//X/9P/0//T/9P/0//T/9P/y//L/8//z//T/9f/1//L/9P/3//f/9v/v
/+f/5//o/+T/5P/s//n/CwAWACAAMgBDAFUAawCGAJ8AuQDOANoA1ADGALIAmgCCAHMA
YwBNADwAMwAsACAAEgAIAAYACgAPABMAFwAVABYAFAAPAAoACAAFAP////8BAAMAAQD/
/////v/6//n/+P/5//n//P/6//r/+v/4//j/9v/2//b/9f/1//T/9P/1//X/9P/0//X/
9//4//j/9P/y//T/9P/0//X/9f/1//X/8//y//L/9P/3//T/9f/3//n/+f/5//n/+P/4
//j/+P/4//j/9//1//j/+v/8//3//P/8//z/+//7//r/+v/6//v//v///////////wAA
AQAEAAQABQAHAAYABgAGAAkADAAMAAwADQAPABAAEgATABQAFQAXABcAFQAXABgAGgAb
ABsAGwAdACAAIAAgACAAIAAhACEAIQAiACEAIAAfACEAIgAiACEAIQAhACEAHwAfAB4A
GwAZABkAGQAXABUAFgAVABMAEAANAAsACgAKAAcABwAHAAYAAwABAAEAAgACAAIAAAD/
/wAAAwAEAAQA///9//v/+f/8//z//f/+//z//v/+//3/+//7//7//v/9//3//f/+////
//////7//P/8//z//P/+//3/+//7//z//P/7//v//f////z//P///wAAAAD+//3//P/7
//r/+//+///////+//7//f/6//v//P/+/wAA//////3//P/8//3//f/+/wEAAQD/////
/P/8//3///8BAP///P///////P/6//r/+v/7//v/+//7//r/+v/6//r/+v/6//n/9//3
//f/9//5//r/+v/6//j/9v/2//b/9v/0//b/9//5//n/+f/5//j/+P/4//b/9v/2//b/
9v/3//f/9v/2//f/9//3//f/9f/1//X/9f/2//b/9f/1//f/9//4//j/+f/2//P/8v/1
//X/9v/2//X/9f/1//X/9f/1//P/8//0//L/9P/3//r/+P/2//T/8v/1//b/9//4//X/
9P/z//L/8v/y//L/8v/y//L/8v/y//L/8v/y//L/8//0//X/9v/0//T/9P/0//P/8v/x
//D/8f/y//P/9P/0//T/9P/0//P/8v/x//D/8P/w//D/8P/x//L/8//0//L/8v/y//L/
8P/w//D/8P/u/+7/7v/u//H/8v/z//T/8//y//H/8P/w//D/8P/w/+//7v/t/+z/7//w
//H/8v/y//L/8v/y//H/8P/v/+7/8P/w//D/8P/u/+7/7v/u//D/8P/w//D/7//u/+3/
7P/v//D/8f/y//H/8P/v/+7/7v/u/+7/7v/u/+7/7v/u/+7/7v/u/+7/7v/v/+//7//v
//H/8v/y//L/9f/2//f/+f/5//r/+v/5//j/9v/1//b/9v/2//f/+P/5//v//P/7//v/
/f///////////wAAAgABAAAA/f/7//v//P/8//n/+P/3//f/9v/2//b/9v/4//b/8//x
/+7/7f/t/+3/7//u/+7/7v/s/+r/6v/q/+v/6//q/+r/6P/o/+j/6P/p/+j/6f/r/+v/
7P/t/+3/6v/s/+v/6f/o/+f/4f/d/9z/2v/c/+D/5f/v//7/DAAYACcAOwBXAHAAhQCd
ALYAyADKAMYAvACqAIQAZQBbAE0ANAAjABwAFgAMAAIA/P/8/wEAAwABAAMABAACAP//
AgACAP//+f/1//f/9v/z//D/7//w/+7/7//w/+7/7f/v/+z/7v/u/+z/7P/u/+7/7v/t
/+z/6v/p/+n/6f/o/+j/6f/r/+z/7P/o/+j/6v/q/+r/6f/p/+n/6f/r/+r/6v/s/+7/
6v/q/+v/6f/p/+n/6f/q/+r/6v/q/+v/7P/s/+v/7f/u/+//7//v//D/8f/x/+//7v/u
/+7/8f/0//X/9f/z//P/9P/1//j/+P/5//v//P/8//z///8AAAAAAAABAAMABAAGAAcA
BgAHAAkACQAKAA0ADwASABEAEQARABMAEgASABIAEgAUABUAFQAVABcAFwAXABcAGQAa
ABoAGQAXABcAFwAVABUAFAARAA8ADwAPAA0ACwAKAAkABwAEAAMAAQAAAAAA////////
/v/5//f/9//4//r/+v/4//f/9f/3//f/9v/z//P/8//z//P/8v/y//L/8v/0//T/8//z
//P/9v/2//P/8//z//T/9//3//f/9v/0//T/9P/0//L/8f/v/+//9f/2//b/9//3//n/
9v/2//f/+P/4//b/+P/4//j/+P/2//j/+P/3//f/+P/4//b/9v/2//f/+P/5//n/9//2
//j/+f/5//r/+f/5//f/9//4//j/+f/7//r/9//z//X/+P/2//X/9v/0//X/9f/1//X/
9P/0//T/9P/0//T/8//z//P/8//z//P/9P/0//T/8v/w//D/8P/y//D/8v/z//P/8//z
//P/8v/y//L/8P/u/+7/7v/u//H/8f/w//D/8f/x//H/8f/u/+3/7P/r/+7/7v/t/+3/
7f/t/+7/7v/w/+7/7P/s/+//7//w//D/7v/t/+z/6//t/+3/6//r/+r/6v/s/+3/6v/s
/+z/7P/s/+r/6v/q/+r/6//s/+3/7v/w//D/8P/w/+//7v/t/+z/7v/u/+7/7v/u/+7/
7v/u/+z/7P/s/+z/7v/u/+7/7v/s/+z/7P/s/+7/7v/u/+7/7v/u/+7/7v/u/+7/7v/u
/+z/7P/s/+z/7v/u/+7/7v/u/+7/7v/u/+7/7v/u/+7/7P/s/+z/7P/t/+7/7//w/+3/
7P/r/+r/7P/s/+z/7P/s/+z/7P/s/+7/7v/u/+7/7P/s/+z/7P/s/+z/7P/s/+z/7P/s
/+z/7P/s/+z/7P/s/+z/7P/s/+z/7P/s/+z/7P/s/+z/7P/u/+7/7v/u/+3/7P/r/+r/
6//s/+3/7v/t/+z/6//q/+r/6v/q/+v/7P/t/+7/8f/w//D/8P/z//b/9//3//f/9//2
//X/9P/1//X/9v/2//b/9//3//f/+P/4//n/+f/5//v/+//7//n/+v/6//n/+f/3//b/
9//2//b/8//y//P/8//0//T/9P/0//T/8v/v/+3/7P/r/+v/6//r/+r/6P/o/+j/5v/m
/+b/5//n/+b/5v/m/+b/5v/m/+b/5P/k/+X/5f/m/+f/5//k/+T/5f/p/+r/4//d/9v/
2P/W/9j/3v/l//H/AAAOABwALQBDAFsAcgCHAJ8AugDKAMwAwACqAJIAegBlAFUAQQAw
ACMAHAAUAAQA9P/2/wAAAwD///3/AQD+//r///8AAPj/8//1//P/7//x/+//7f/t/+3/
6v/q/+r/5//n/+r/6P/o/+j/5v/m/+T/5P/k/+P/5f/k/+T/5f/l/+T/5P/l/+X/5v/m
/+L/5P/m/+b/5v/m/+X/5P/j/+P/4v/i/+T/6P/k/+T/5f/k/+P/4v/h/+P/5P/l/+b/
5f/m/+b/5f/n/+j/6f/p/+f/6P/p/+n/6//q/+r/6v/p/+z/7f/t/+3/7f/u/+//7//u
/+7/7//x//L/8//3//j/+P/4//n/+//8//7///8CAAMABQAFAAQABQAFAAYABQAFAAUA
BwAIAAgACAAIAAoACwALAAsADQANAA0ADQANAA4ADgANAAsACwALAAkACwAKAAcABQAF
AAUAAwABAAAA///9//r/9//1//T/9P/y//P/9P/0/+7/6//q/+r/6//s/+v/6//m/+f/
5v/k/+T/5f/m/+f/5f/k/+T/5P/m/+j/6P/n/+X/5f/o/+j/5//n/+f/6P/n/+f/5//m
/+j/6P/o/+j/6v/p/+f/5//s/+z/6//r/+n/6f/k/+L/5P/m/+f/5v/n/+j/6f/q/+f/
6P/n/+X/5v/o/+n/6P/m/+b/5//o/+n/6f/n/+b/5v/n/+f/6P/p/+n/5//n/+j/6P/p
/+v/6f/n/+T/5//p/+b/5P/k/+X/5//o/+n/5//k/+L/4P/g/+D/4P/f/+D/4f/i/+P/
4//k/+T/5P/k/+L/4v/i/+D/3v/g/+H/3//f/9//3//g/+D/4P/e/+D/4P/g/+D/4f/h
/+D/4P/f/9//3//f/9//3//f/9//3v/e/93/3f/f/9//4P/g/+L/4P/e/97/3f/d/97/
3v/d/93/3f/d/97/3//e/9//3v/e/+D/3//i/+H/4P/f/97/3P/c/9z/3P/c/9z/3P/c
/9z/3P/c/9z/3P/c/9z/3P/a/9r/2v/a/9z/3P/c/9z/3P/c/9z/3P/e/97/3v/e/93/
3P/b/9r/3P/c/9z/3P/b/9r/2f/Y/9n/2v/b/9z/2v/a/9r/2v/a/9r/2v/a/9r/2v/a
/9r/2P/Y/9j/2P/Y/9j/2P/Y/9r/2v/a/9r/2v/a/9r/2v/Y/9j/2P/Y/9r/2v/a/9r/
2P/Y/9j/2P/Y/9j/2P/Y/9j/2P/Y/9j/2P/Y/9j/2P/W/9b/1v/W/9j/2P/Y/9j/2v/a
/9r/2v/X/9b/1f/U/9T/1P/U/9T/1f/W/9f/2P/W/9b/1v/W/9j/2P/Y/9j/1//W/9X/
1P/U/9T/1P/U/9T/1P/U/9T/1f/V/9X/1f/Z/9r/2v/a/93/3v/f/9//3f/e/97/3v/c
/9v/2//c/97/3v/f/9//3//g/+D/4f/f/+H/4//j/+T/5f/n/+j/5f/i/93/2f/a/9z/
3f/b/9r/2f/Z/9r/2P/Y/9j/2P/W/9P/0f/Q/8//z//P/8//0P/Q/9D/0P/M/8z/zP/N
/83/zP/M/8z/zf/O/8//0P/L/8r/yv/J/8z/zf/N/8r/zP/N/8v/yP/F/8H/vf+6/7z/
wv/K/9X/3//o//T/CAAfADkATwBkAHsAlQCsALIAogCQAHwAZABOAD0ALQAXAAgAAQD6
/+z/3P/W/9z/4v/h/+P/6f/n/+D/3v/h/+L/3v/X/8//zf/P/9L/0f/Q/9H/0P/M/8v/
yv/J/w==
         </WaveFormData>
      </LeadData>
      <LeadData>
         <LeadByteCountTotal>10000</LeadByteCountTotal>
         <LeadTimeOffset>0</LeadTimeOffset>
         <LeadSampleCountTotal>5000</LeadSampleCountTotal>
         <LeadAmplitudeUnitsPerBit>4.88</LeadAmplitudeUnitsPerBit>
         <LeadAmplitudeUnits>��V</LeadAmplitudeUnits>
         <LeadHighLimit>2147483647</LeadHighLimit>
         <LeadLowLimit>268435456</LeadLowLimit>
         <LeadID>V1</LeadID>
         <LeadOffsetFirstSample>0</LeadOffsetFirstSample>
         <FirstSampleBaseline>0</FirstSampleBaseline>
         <LeadSampleSize>2</LeadSampleSize>
         <LeadOff>FALSE</LeadOff>
         <BaselineSway>FALSE</BaselineSway>
         <ExcessiveACNoise>FALSE</ExcessiveACNoise>
         <MuscleNoise>FALSE</MuscleNoise>
         <LeadDataCRC32>2066594087</LeadDataCRC32>
         <WaveFormData>
CAAIAAgACAAIAAgACAAIAAYABgAGAAYABgAGAAYABgAEAAQABAAEAAYABgAGAAYABgAG
AAYABgAEAAQABAAEAAQABAAEAAQABgAGAAYABgAIAAgACAAIAAgACAAIAAgACAAIAAgA
CAAIAAgACAAIAAgACAAIAAgABgAGAAYABgAGAAYABgAGAAYABgAGAAYACAAIAAgACAAG
AAYABgAGAAQABAAEAAQABAAEAAQABAAGAAYABgAGAAcABwAHAAkACQAKAAsADAALAAwA
DQAOAA8AEAARABEAEQARABEADwARABAADwANAAkABwAFAAMABAADAAIAAgAAAAAA/v/9
//z//P/9//3//f/9//3//P/8//3//f/+////////////AAABAAMABAACAAIAAQABAAEA
AQAAAAAAAQADAAMAAgAEAAQABAAFAAMAAwADAAMAAwAEAAQABQAFAAUABQAFAAUABwAK
AAwADQARABgAIQApADEANgA8AD8AQQBBADgAJQAPAAEA9//p/9n/0f/G/7L/p/+r/6b/
l/+S/5T/mf+d/6D/p/+w/7n/vv/E/83/1//h/+j/7//y//b/9//7//z///8CAAIABAAD
AAMABAAEAAUABgAIAAgACwAMAAoACwAMAA0ADgAPAA8ADgAOAA8AEAAQABAAEAAQABAA
EAAQABEAEQAQABAAEQARABEAEQARABEAEgASABIAFAASABAAEAAQABIAEgASABIAEgAS
ABIAEgASABMAEwATABMAEwATABMAEwAUABQAFQAVABQAFAAUABMAEwATABQAFAAUABQA
FQAXABcAGAAZABcAFwAXABgAGAAYABgAGAAYABgAGAAYABkAGQAZABkAGQAYABgAGAAW
ABgAGAAYABcAFwAVABUAFQAUABMAEgASABEAEAAQAA8ADgAOAA0ACwALAAkACAAKAAoA
CQAIAAgACAAIAAgABQAEAAQABAADAAMABAAEAAMAAwADAAMAAAAAAAAAAQD////////+
/wAAAAAAAAAAAAAAAAAAAAAAAAAAAAAAAAAAAAAAAAAA/v/+//7//v8AAAAAAAAAAP7/
/v/+//7//v/+//7//v/+//7//v/+//7////////////////////////////+//7/////
//////////////////////////3//f/9//3//f/9//3//f/9//z//P/8////////////
/P/8//z//P/+//7//f/9//7//v/+//7//v/+//7//f/9//z//P/9///////+//7//f/9
//3//f/7//v/+//7//v/+//7//v//P/8//z//P/6//r/+//7//3//P/8//z//P/8//z/
/P/8//z//P/8//z//P/8//z/+v/6//r/+v/9//3//P/7//3//f/9//3//f/9//z/+//7
//v/+//6//z/+//7//z//f/9//v/+//7//v/+//5//j/+P/4//j/+P/5//r/+//8//r/
+v/6//r//P/8//z//P/8//z//P/8//r/+v/6//r/+v/6//r/+v/6//r/+v/6//r/+v/6
//r/+v/6//r/+v/4//j/+P/4//r/+v/6//r/+P/4//j/+P/4//j/+P/4//j/+P/4//j/
9v/2//b/9v/4//j/+P/4//j/+P/4//j/+P/4//j/+P/4//j/+P/4//j/+P/4//j/+P/4
//j/+P/2//b/9v/2//j/+P/4//j/+P/4//j/+P/4//j/+P/4//j/+P/4//j/9v/2//b/
9v/4//j/+P/4//j/+P/4//j/+P/4//j/+P/5//n/+f/7//v//P/9//7///8AAAEAAgAD
AAQABQAFAAcABwAHAAUABQAEAAMAAQD9//v/+f/3//T/8//y//L/9P/0//L/8f/w//D/
8f/x//H/8f/x//D/8P/x//H/8v/z//P/8//z//P/8//0//T/9v/2//X/9f/1//X/9P/0
//P/9f/1//T/9P/0//T/9f/z//P/8//z//X/9v/2//f/9//3//f/9//3//f/+v/+/wMA
BQAKABUAGwAhACYALgAzADcANQAqABcAAwDz/+n/3f/P/8f/vv+o/5//o/+e/5H/iP+K
/43/kf+U/5v/ov+p/7D/uP+//8f/z//a/+P/5v/o/+v/7f/w//P/9P/1//j/+P/5//r/
+v/7//z//v/+/wEAAgAAAAEAAgADAAQABQAFAAQABgAHAAgACAAGAAYABgAGAAYABgAH
AAcABgAGAAcABwAJAAkACQAJAAoACgAKAAwADAAKAAoACgAKAAoACgAKAAoACgAKAAoA
CgALAAsACwALAAsACwALAA0ADgAOAA8ADQAMAAwADAAPAA8ADwAQAA4ADgAOAA8ADwAP
ABAAEQARABEAEQASABQAFAAUABQAFAAUABQAFAATABMAEwATABUAFAAUABQAEAASABIA
EgARABEADwAPABEAEAAPAA4ADgANAAwADAALAAoACgAJAAsACwAJAAgABgAGAAUABAAG
AAYABgAGAAUABAAEAAQAAwADAAQABAABAAEAAQABAAAAAAAAAAEAAQABAAEAAAAAAAAA
AAAAAAAAAAAAAAAA/v/+//7//v8AAAAAAAAAAAAAAAAAAAAAAAAAAAAAAAAAAAAAAAAA
AAAAAAAAAAAAAgACAAIAAgACAAMAAwADAAEAAQABAAEAAQABAAEAAAACAAMAAwADAAEA
AQABAAEAAQABAAEAAQABAAEAAQABAAEAAQABAAEAAwACAAIAAgABAAEAAQABAAIAAgAC
AAIAAgACAAEAAQACAAIAAgACAAAAAAAAAP//AQAAAAAAAQABAAEAAAAAAAEAAQABAAEA
AQABAAEAAQABAAEAAQABAAAAAAAAAAAAAAAAAAEAAQABAAAAAAAAAAAAAAAAAAAAAgAC
AAIAAgAEAAQABAAEAAYABgAGAAYABwAHAAYABQAHAAcABwAHAAgACQAJAAkABwAHAAcA
BgAIAAcABwAIAAkACQAHAAcACQAJAAcABwAGAAgACAAIAAgABgAGAAYABgAIAAgACAAI
AAgACAAIAAgABgAGAAYABgAGAAYABgAGAAYABgAGAAYABgAGAAYABgAGAAYABgAGAAgA
CAAIAAgACAAIAAgACAAIAAgACAAIAAgACAAIAAgACAAIAAgACAAIAAgACAAIAAYABgAG
AAYABgAGAAYABgAGAAYABgAGAAQABAAEAAQABgAGAAYABgAEAAQABAAEAAQABAAEAAQA
BAAEAAQABAAEAAQABAAEAAUABgAHAAgACgAKAAoACgAMAAwADAAMAA4ADgAOAA4ADgAO
AA4ADgAOAA4ADgAOAA4ADgAOAA4ADAAMAAwADAAMAAwADAAMAAwADAAMAAwADAAMAAwA
DAAOAA4ADwAPAA8AEQARABIAEwAUABUAFgAVABYAFwAYABsAGwAbABsAGQAXABcAFgAV
ABMAEQAPAA0ACwAKAAkACAAIAAgACAAGAAUABAAEAAUABQAFAAUABQAEAAQABQAFAAYA
BwAHAAUABQAFAAUABgAGAAYABgAFAAUABQAFAAQABAAFAAcABwAGAAYABgAIAAkACQAJ
AAkACQAJAAoACgALAAsACwAHAAkACwALAA4AEgAVABkAIAApADMAOQA8AD4AQwBFAEEA
NAAhAA8AAQD1/+X/1//R/8L/rv+v/7X/qv+b/5j/mv+h/6X/rP+z/7z/w//I/87/2f/j
/+v/8v/3//r//P///wEABAAHAAgABwAKAAoACwAMAAwADQAOAA4ADgARABIAEAARABIA
EwAWABcAFwAWABYAFwAYABgAGAAYABgAGAAYABgAGQAZABgAGAAZABkAGQAZABkAGQAa
ABoAGgAcABwAGgAaABoAGAAYABgAGAAYABgAGAAYABgAGQAZABkAGQAZABkAGQAZABoA
GgAbABsAGgAaABoAGwAbABsAHAAeAB4AHgAfAB0AHQAeAB8AHwAfAB8AIAAeAB4AHgAe
ACAAIAAgACAAIQAhACEAIQAhACAAIAAgACAAIgAiACIAIQAhAB8AHwAdABwAGwAaABwA
GwAaABoAGQAYABgAFwAVABUAEwASABIAEgARABAAEgASABIAEgARABAAEAAQAA8ADwAQ
ABAADwAPAA8ADwAMAAwADAANAA0ADQANAAwADAAMAAwADAAMAAwADAAMAAwADAAMAAwA
CgAKAAoACgAKAAoACgAKAAoACgAKAAoACAAIAAgACAAIAAgACAAIAAkACgALAAwADAAN
AA0ADQANAA0ADQANAAsACwALAAoACgALAAsACwALAAsACwALAAsACwALAAsACwALAAsA
CwALAAsACwALAAkACAAIAAgACQAJAAkACQAIAAgACAAIAAgACAAHAAcACgAKAAoACgAI
AAgACAAHAAkACAAIAAkACQAJAAgACAAHAAcABwAHAAcABwAHAAcABwAHAAcABwAGAAYA
BgAGAAYABgAHAAcABwAGAAYABgAEAAQABAAEAAYABgAGAAYABAAEAAQABAAEAAQABAAE
AAMAAwACAAEAAwADAAMAAwACAAMAAwADAAMAAwADAAIABAADAAMABAAEAAMAAAD//wMA
AwADAAMAAgACAAIAAgACAAIAAgACAAIAAgACAAIAAgACAAIAAgACAAIAAgACAAIAAgAC
AAIAAgACAAIAAgACAAIAAgACAAIAAgACAAIAAgACAAIAAgACAAIAAgACAAIABAAEAAQA
BAAEAAQABAAEAAIAAgACAAIAAgACAAIAAgAEAAQABAAEAAQABAAEAAQABAAEAAQABAAC
AAIAAgACAAQABAAEAAQAAgACAAIAAgACAAIAAgACAAAAAAAAAAAAAgACAAIAAgAEAAQA
BAAEAAIAAgACAAIAAAAAAAAAAAAAAAAAAAAAAAAAAAAAAAAAAgACAAIAAgADAAMAAwAF
AAQABAAEAAQABQAGAAcACAAJAAoACwALAA0ADQANAAsACwAKAAkABwAFAAMAAQD///7/
/f/8//z//P/8//r/+f/2//b/9//3//f/9//3//b/9v/3//f/+P/5//n/+f/5//n/+f/6
//r/+v/6//n/+f/5//n/+P/4//n/+//7//r//P/8//z//f/7//v/+//7//v//P/8//3/
/f/9//3//f/7////AAACAAUADQASABkAIQAnACoAMAA3ADsAPQA2ACcAEQABAPP/5//b
/9X/zv+2/6P/pf+o/53/jv+K/43/k/+Y/5v/ov+n/7D/tv+//8f/0f/a/+H/6P/q/+v/
7//0//X/9v/5//z//P/9//7//v///wAA/v/+/wEAAgADAAUABwAJAAoACwALAAoACAAJ
AAoACgAIAAgACAAIAAoACgALAAsACgAKAAsACwANAA0ADQANAAwADAAMAA4ADgAMAAwA
DAAMAAwADAAMAA4ADgAOAA4ADAANAA0ADQANAA0ADQANAA0ADgAOAA8AEQAQABAAEAAR
ABEAEQASABIAEgASABMAEQARABIAEwATABMAEwAUABIAEgASABIAFAAUABQAFAATABMA
EwATABMAEgASABIAEAASABIAEgAPAA8ADQANAA8ADgANAAwACgAJAAgACAAHAAYABgAF
AAUABQADAAIAAgACAAEAAAAAAAAAAAAAAP///v/+//7/+//7//z//P/9//3//f/9//r/
+v/6//v/+f/5//n/+P/6//r/+v/6//j/+P/4//j/+P/4//j/+P/4//j/+P/4//r/+v/6
//r/+P/4//j/+P/2//b/9v/2//j/+P/4//j/+P/4//j/+P/2//f/9//3//f/9//3//f/
+f/5//n/+P/3//f/9v/1//X/9f/1//X/9f/1//X/9f/z//P/8//z//X/9f/1//X/9f/0
//T/9P/z//P/8//z//T/9P/0//T/9P/0//P/8//y//L/8v/y//T/9P/0//P/8f/w//D/
8f/z//P/8v/y//H/8f/x//H/7//v/+//7//v/+//7//v/+//8P/x//L/8P/w//H/8f/x
//D/8P/w/+7/7v/u/+7/8P/w//D/8P/w//D/8P/w/+7/7v/u/+7/7//v/+7/7f/v/+//
7//v/+7/7//v/+//7f/t/+3/7P/u/+3/7f/u/+//7//t/+3/7f/v//H/7//w/+7/7v/u
/+7/7v/u/+7/7v/u/+7/7v/u/+7/7v/u/+7/7v/u/+7/7v/u/+7/7v/u/+7/7v/u/+7/
7v/u/+7/7v/u/+7/7v/u/+7/7v/u/+7/7v/u/+7/7v/u/+7/7v/u/+7/7v/u/+7/7P/s
/+z/7P/u/+7/7v/u/+7/7v/u/+7/7v/u/+7/7v/u/+7/7v/u/+7/7v/u/+7/7v/u/+7/
7v/u/+7/7v/u//D/8P/w//D/7v/u/+7/7v/w//D/8P/w//D/8P/w//D/8P/w//D/8P/u
/+7/7v/u//D/8P/w//D/7v/u/+7/7v/u/+7/7v/u/+7/7v/u/+7/8P/w//H/8f/x//P/
8//0//X/9v/3//j/+f/6//v//P/9//3//f/9//3/+//7//r/+//5//f/9f/z//H/8P/v
/+z/7P/s/+z/7P/r/+r/6v/p/+n/6f/p/+n/6P/o/+n/6f/q/+v/6//t/+3/7f/t/+7/
7v/u/+7/6//r/+v/6//r/+z/7v/x/+7/7P/r/+r/7P/t/+3/7f/t/+3/7f/u//D/8f/x
//H/8f/x//P/8f/y//T/+/8BAAYADQAZACMAKAAsAC8AMQAvACoAFwD//+v/3//R/7//
sf+k/47/g/+N/47/e/9u/3D/d/9//4T/i/+U/53/pP+u/7n/wf/L/9T/2//e/+L/5f/p
/+z/7f/u/+//8v/y//P/9P/0//X/9v/4//j/+//8//z//f/+////AAABAAEAAAAAAAEA
AgACAAQABAAEAAQABAAEAAUABQAEAAQABQAFAAcABwAHAAcABwAGAAUABgAIAAYABgAG
AAYABgAGAAYABgAGAAYABgAIAAkACQAJAAkACQAJAAkACQAKAAoACwALAAoACgAKAA0A
DQANAA4ADAAMAAwADQANAA0ADgAPABEAEQARABIAEAAQABAAEAAQABAAEAAQABMAEwAT
ABMAEQAQABAAEAAQABIAEgASABEAEQAPAA8ADQAMAAsACgAKAAkACAAIAAcABgAGAAUA
BQAFAAMAAgACAAIAAQAAAAAAAAAAAAAAAQAAAAAAAAD8//v/+//6//v/+//7//v/+P/4
//j/+f/3//f/9//2//j/+P/4//j/9v/2//b/9v/2//b/9v/2//j/+P/4//j/+P/4//j/
+P/2//b/9v/2//j/+P/4//j/+P/4//j/+P/4//j/+P/4//j/+f/5//n/+f/5//n/+f/5
//n/+f/4//r/+//7//v/+//7//v/+//7//v/+//7//v/+//7//v/+//7//v/+//7//r/
+v/6//v/+//7//v/+v/6//r/+v/6//r/+f/5//r/+v/6//r/+v/6//r/+f/5//j/+P/5
//v/+//6//r/+//7//v/+//7//v/+//7//v/+//7//v//P/8//z//P/8//z//f/9//3/
/P/8//z//P/8//z//P/8//z//P/8//r/+v/6//r/+v/6//r/+v/7//v/+v/5//v/+//7
//v/+v/7//v/+//7//v/+//6//r/+f/5//r/+//7//n/+f/5//n/+f/5//r/+v/6//r/
+v/4//j/+P/4//j/+P/4//j/+P/4//j/+P/2//b/9v/2//j/+P/4//j/+P/4//j/+P/2
//b/9v/2//b/9v/2//b/9v/2//b/9v/2//b/9v/2//b/9v/2//b/9P/0//T/9P/0//T/
9P/0//T/9P/0//T/8v/y//L/8v/y//L/8v/y//T/9P/0//T/8v/y//L/8v/y//L/8v/y
//L/8v/y//L/8v/y//L/8v/y//L/8v/y//D/8P/w//D/8P/w//D/8P/y//L/8v/y//L/
8v/y//L/8v/y//L/8v/y//L/8v/y//L/8v/y//L/9P/0//T/9P/z//L/8f/w//D/8P/w
//D/8v/y//L/8v/w//D/8P/w//L/8v/y//L/9P/0//X/9f/z//X/9f/2//f/+P/5//r/
+//8//3//v///////////////f/9//z/+//5//f/9f/1//P/8v/x//D/8P/w//D/7v/t
/+z/7P/t/+3/7f/t/+v/6v/q/+v/7f/u/+//7//t/+3/7f/t//D/8P/w//D/7f/t/+3/
7f/u/+7/7//x/+//7v/u/+7/7v/v/+//7//x//H/8f/y//L/8//z//P/8//z//f/9//0
//j//f8BAAYADQAXACEAJgAqAC0ALQArAB4ACwD9/+//4//T/8P/uf+q/5r/mf+f/5T/
hf+A/4L/if+P/5T/mf+i/6n/sP+4/8P/y//T/9z/4f/i/+b/6f/p/+r/6//w//H/9P/0
//X/9v/2//f/+P/4//j/+//8//z//f/+/////v///////v8AAAEAAgACAAAAAAAAAAAA
AgACAAMAAwAEAAQABQAFAAMAAwADAAMAAgACAAIABAAGAAQABAAEAAQABAAEAAQABgAG
AAYABgAEAAUABQAFAAcABwAHAAcABQAGAAYABwAHAAYABgAGAAkACQAJAAoACgAKAAoA
CwALAAsADAANAA0ADQANAA4ADgAOAA4ADgAQABAAEAAQABEAEQARABEAEQAQABAAEAAM
AA4ADgAOAA8ADwANAA0ADQAMAAsACgAKAAkACAAIAAkACAAIAAcABwAHAAUABAAEAAQA
AwACAAAAAAAAAAAA///+//7//v/7//v//P/8//z//f/+/////v/+//7///8BAAEAAQAA
AAEAAgADAAQAAgACAAIAAgACAAIAAgACAAQABAAEAAQABAAEAAQABAACAAIAAgACAAMA
BAAFAAYABgAGAAYABgAIAAgACAAIAAgACQAJAAkACQAJAAkACQALAAsACwAKAAgACQAJ
AAkACwALAAsACwALAAsACwALAAsACwALAAsACQAJAAkACQALAAoACgAKAAkACQAJAAkA
CAAIAAgACAAIAAgABwAHAAoACgAKAAoACAAIAAgABwAJAAgACAAJAAsACwAKAAoACwAL
AAsACwALAAsACwALAAkACQAJAAkACAAIAAgACAAIAAgACQAJAAkACAAIAAgACAAIAAgA
CAAIAAgACAAIAAoACgAKAAoACAAIAAgACAAHAAcABgAFAAcABwAHAAcABgAHAAcABwAH
AAcABwAGAAgABwAHAAgABwAHAAUABQAHAAcABwAJAAoACQAIAAcABgAGAAYABgAGAAQA
BAAEAAQABAAEAAQABAAGAAYABgAGAAQABAAEAAQABgAGAAYABgAEAAQABAAEAAQABAAE
AAQABAAEAAQABAAGAAYABgAGAAQABAAEAAQABAAEAAQABAAEAAQABAAEAAYABgAGAAYA
BgAGAAYABgAEAAQABAAEAAYABgAGAAYABgAGAAYABgAEAAQABAAEAAQABAAEAAQABgAG
AAYABgAEAAQABAAEAAIAAgACAAIAAgACAAIAAgACAAIAAgACAAQABAAEAAQAAgACAAIA
AgACAAIAAgACAAIAAgACAAIAAgACAAIAAgACAAIAAgACAAIAAgACAAIAAgACAAIAAwAD
AAMABQAFAAQABQAGAAcACgALAAwADQAOAA8ADwAPAA8ADwANAA0ADAALAAkABwAFAAMA
AQAAAP///v/+//7//v/8//v/+v/4//n/+f/5//n/+f/4//j/+f/5//r/+//9//3//f/9
//v//P/8//z//P/7//v/+//9//z//P/9//3//f/8//z//P/8//3//f/9//3//f/9//z/
/P/9//3///////////8BAAIAAgAHAAsADgAVAB0AJQAsADAAMwA1ADcANAArABcAAwD5
/+//4f/V/9L/xP+z/63/rv+l/5j/kP+R/5X/lv+b/6L/qf+y/7j/v//F/8//2P/h/+b/
7P/v//H/9P/5//r/+f/8//z//f8AAAAAAQACAAIAAgAFAAYABAAFAAYABwAKAAsACwAK
AAgACQAKAAoACgAKAAoACgAKAAoACwALAAoACgALAAsACwALAAsACwAKAAoACgAMAA4A
DAAMAAwADgAOAA4ADgAMAAwADAAMAAwADQANAA0ADQANAA0ADQANAA4ADgAPAA0ADAAM
AAwADwAPAA8AEAAQABAAEAARABEAEQASABMAEQARABEAEgASABIAEgASABIAEgASABIA
EQARABEAEQATABIAEgASAA8AEAAPAA4ADwAPAA0ADQANAAwACwAKAAoACQAIAAgACQAI
AAgABwAHAAcABQAEAAQABAADAAIAAAAAAAAAAAD///7//v/+//3//f/+//7//f/9//3/
/f/8//z//P/9//3//f/9//z//P/8//z//P/6//r/+v/6//z//P/8//z//P/8//z//P/8
//z//P/8//z//P/8//z//P/8//z//P/8//z//P/8//r/+v/6//r//P/9//3//f/9//3/
/f/9//v/+//7//r//P/9//3//f/7//v/+//7//v/+//7//v/+//7//v/+//7//v/+//7
//3//P/8//z/+//7//v/+//6//r/+v/6//r/+v/5//n/+v/6//r/+v/6//r/+v/5//n/
+P/4//n/+//7//r/+v/7//v/+//7//n/+f/5//n/+//7//v/+//6//r/+v/6//r/+v/7
//v/+//6//r/+v/6//r/+v/6//v//P/9//7/AAAAAAAAAAD+//7//v/+///////+//3/
///////////+//////////////////7/AAD/////AAABAAEA/////////////////v8A
AAAAAAAAAP7//v/+//7//v/+//7//v8AAAAAAAAAAP7//v/+//7//v/+//7//v8AAAAA
AAAAAP7//v/+//7/AAAAAAAAAAD+//7//v/+/wAAAAAAAAAAAAAAAAAAAAD+//7//v/+
/wAAAAAAAAAAAAAAAAAAAAAAAAAAAAAAAAAAAAAAAAAA/v/+//7//v8AAAAAAAAAAP7/
/v/+//7/AAAAAAAAAAAAAAAAAAAAAAAAAAAAAAAAAAAAAAAAAAAAAAAAAAAAAAAAAAAA
AAAAAAAAAAAAAAAAAAAAAAAAAAAAAAAAAAAAAAAAAAAAAAACAAIAAgACAAAAAAAAAAAA
AAAAAAAAAAAAAAAAAAAAAAAAAAAAAAAAAgADAAMAAwADAAMABAAFAAYABwAIAAkACgAL
AAwADQAPAA8ADwAPAAsACwAKAAkABwAFAAMAAQD///7//f/8//z//P/8//r/+v/6//v/
/f/+////AAABAP7//v//////AAABAAEAAQABAAEAAQACAAIAAgACAAEAAQABAAEAAAD+
////AQABAAIAAgACAAIAAwADAAMAAwAFAAUABgAGAAUABQAFAAUABwAHAAcACgAMAA8A
EwAYACEAKwAxADYAOgA9AEEAPwA2ACUAEwADAPf/5//V/8v/wP+u/6n/sf+u/5v/kP+S
/5n/n/+m/6v/tP+9/8b/zv/T/9v/5f/s//H/+v/+//////8EAAUABgAHAAoACgALAAwA
DAANAA4ADgAOABEAEgAQABEAEgATABQAFQAVABQAFAAVABYAFgAYABgAGAAYABgAGAAZ
ABkAGAAYABkAGQAZABkAGQAZABgAGAAYABoAHAAaABoAGgAYABgAGAAYABoAGgAaABoA
GgAbABsAGwAbABsAGwAbABkAGgAaABsAGwAaABoAGgAbABsAGwAcABwAHAAcAB0AHQAd
AB4AHwAfAB8AHwAgACAAIAAgACAAIgAiACIAIgAlACUAJQAlACQAIgAhACAAHgAgACAA
IAAhACEAHwAfAB8AHgAdABwAHAAbABoAGgAZABgAGAAXABcAFwAVABQAFAAUABMAEgAS
ABIAEgASAA8ADgAOAA4ACwALAAwADAANAA0ADQANAAoACgAKAAsACwALAAsACgAIAAgA
CAAIAAgACAAIAAgACgAKAAoACgAKAAoACgAKAAoACgAKAAoACAAIAAgACAAKAAoACgAK
AAgACAAIAAgACgAKAAoACgAKAAsACwALAAkACQAJAAkACQAJAAkACAAKAAsACwALAAkA
CQAJAAkACwALAAsACwALAAsACwALAAsACwALAAsACwAKAAoACgAJAAkACQAJAAoACgAK
AAoACAAIAAcABwAIAAgACAAIAAoACgAKAAkABwAGAAYABwAHAAcABgAGAAkACQAJAAkA
BwAHAAcABwAJAAkACQAJAAYABgAGAAYABgAGAAcABwAHAAYABgAGAAgACAAIAAgABgAG
AAYABgAGAAYABgAGAAYABgAGAAYABwAHAAYABQAHAAcABwAHAAgACQAJAAkABwAHAAcA
BgAGAAUABQAGAAcABwAFAAUABQAHAAUABQAIAAYABgAGAAYABgAGAAYABgAGAAYABgAG
AAYABgAGAAYABgAGAAYABgAGAAYABgAGAAYABgAGAAYACAAIAAgACAAIAAgACAAIAAYA
BgAGAAYACAAIAAgACAAGAAYABgAGAAYABgAGAAYACAAIAAgACAAIAAgACAAIAAgACAAI
AAgABgAGAAYABgAIAAgACAAIAAgACAAIAAgACgAKAAoACgAKAAoACgAKAAgACAAIAAgA
CAAIAAgACAAKAAoACgAKAAoACgAKAAoACgAKAAoACgAIAAgACAAIAAgACAAIAAgACgAK
AAoACgAIAAgACAAIAAgACAAIAAgACgAKAAoACgAIAAgACAAIAAoACgAKAAoACgAKAAoA
CgAKAAoACgAKAAwADAAMAAwADAAMAA0ADQALAA0ADQAOABEAEgATABQAEwAUABUAFgAX
ABcAFwAXABcAFQAVABQAEwARAA8ADQALAAkACAAHAAgACAAIAAgABAADAAIAAgADAAMA
AwADAAMAAgACAAMAAwAEAAUABQAFAAUABQAFAAQABAAEAAQABQAFAAUABQACAAIAAwAF
AAcABgAGAAYABgAHAAcABwAHAAcABwAIAAgACQAJAAkACQALAAsADQAOABIAFQAZACAA
KQAxADcAOgA+AEEAQwBBADQAIQARAAcA/f/x/+f/3//O/7z/vf+//7L/p/+i/6L/pf+p
/6z/sf+6/8P/yv/O/9f/4f/p//D/9f/8/wIAAwAFAAQABQAGAAcACgAKAAsADAAMAA0A
DgAQAA==
         </WaveFormData>
      </LeadData>
      <LeadData>
         <LeadByteCountTotal>10000</LeadByteCountTotal>
         <LeadTimeOffset>0</LeadTimeOffset>
         <LeadSampleCountTotal>5000</LeadSampleCountTotal>
         <LeadAmplitudeUnitsPerBit>4.88</LeadAmplitudeUnitsPerBit>
         <LeadAmplitudeUnits>��V</LeadAmplitudeUnits>
         <LeadHighLimit>2147483647</LeadHighLimit>
         <LeadLowLimit>268435456</LeadLowLimit>
         <LeadID>V2</LeadID>
         <LeadOffsetFirstSample>0</LeadOffsetFirstSample>
         <FirstSampleBaseline>0</FirstSampleBaseline>
         <LeadSampleSize>2</LeadSampleSize>
         <LeadOff>FALSE</LeadOff>
         <BaselineSway>FALSE</BaselineSway>
         <ExcessiveACNoise>FALSE</ExcessiveACNoise>
         <MuscleNoise>FALSE</MuscleNoise>
         <LeadDataCRC32>2277224392</LeadDataCRC32>
         <WaveFormData>
5v/m/+b/5v/m/+b/5v/m/+b/5v/m/+b/5P/k/+T/5P/m/+b/5v/m/+b/5v/m/+b/5v/m
/+b/5v/m/+b/5v/m/+b/5v/m/+b/5v/m/+b/5v/m/+b/5v/m/+b/5v/m/+b/5P/k/+T/
5P/k/+T/5P/k/+b/5v/m/+b/5P/k/+T/5P/k/+T/5P/k/+L/4v/i/+L/5P/k/+T/5P/k
/+T/5P/k/+T/5P/k/+T/4v/i/+L/4v/k/+T/5P/k/+T/5P/k/+b/5v/n/+n/7P/q/+r/
6//r/+7/7//w//D/8P/y//L/8v/z//P/8//x/+7/7v/s/+v/6v/q/+r/6v/q/+f/5P/i
/+D/3f/d/93/3f/d/9//3//h/+H/4//j/+P/4//i/+H/4v/h/9//3//e/97/3P/c/97/
3v/e/97/3v/f/9//3//f/9//3//g/9//3v/d/9z/3v/e/9//3//f/9//3//g/+T/6P/v
//v/BwASACEANgBOAGgAhgCdALgA1wDmANYAqgCEAG0AWwBFABQAwv9i/xT/3P61/pP+
if6O/p7+tf7Q/uj+AP8h/zv/S/9e/3L/gv+V/6f/tf++/8b/zf/T/9j/3f/j/+P/5//q
/+7/8P/z//b/+P/8//3///8CAAMABQAGAAoACgAKAAsADAANAA4ADwAQABEAEgASABIA
FAAWABcAFwAXABoAGwAbAB0AHgAfAB8AIgAjACMAJAAkACUAJgAoACYAKAApACoAKwAs
AC0ALgAyADQANQA2ADUAOAA6ADoAPQA/AEEAQwBEAEUASABKAE4AUABSAFUAWABaAF4A
YQBkAGcAagBuAHMAdQB5AH0AfgCAAIMAhQCHAIoAjACOAJAAkgCSAJMAkgCSAJIAkgCS
AJIAkQCQAJEAkACPAI4AjACLAIgAhQCDAIAAfQB4AHQAbwBrAGUAYgBeAFgAUgBOAEkA
QwA9ADYAMgAuACkAJAAfABsAFgATAA8ACwAHAAUAAgABAP7//P/6//n/+f/0//P/8//w
//L/8v/x//D/8f/w//D/8P/v/+3/7P/r/+3/7f/t/+3/6//r/+v/6//t/+3/7f/t/+3/
7v/u/+//7//v/+//7//x//H/8f/y//T/9f/1//X/8//0//T/9f/3//b/9v/3//b/9v/2
//X/9//5//n/+P/4//n/+v/6//j/+f/5//n/+v/6//n/+f/4//j/+P/3//n/+f/5//n/
9//3//b/9v/4//b/9v/2//b/9v/1//X/9P/0//L/8P/y//P/8//x//H/8f/x//H/8P/u
/+7/7v/s/+z/7f/t/+3/7f/t/+3/7P/s/+z/7P/q/+r/6f/p/+r/6//r/+v/6//r/+z/
7P/r/+v/6//q/+r/6v/r/+z/6v/r/+v/6v/q/+r/6v/q/+z/6//r/+z/6v/q/+r/6v/q
/+r/6v/q/+r/6v/q/+r/6//r/+v/6v/q/+r/6v/o/+b/6P/o/+j/6P/p/+r/6//s/+r/
6v/q/+r/6v/q/+r/6v/o/+j/6P/o/+j/6P/o/+j/6v/q/+r/6v/q/+r/6v/q/+r/6v/q
/+r/6v/q/+r/6v/q/+r/6v/q/+r/6v/q/+r/6v/q/+r/6v/q/+r/6v/q/+r/6v/q/+r/
6P/o/+j/6P/q/+r/6v/q/+r/6v/q/+r/6v/q/+r/6v/o/+j/6P/o/+r/6v/q/+r/7P/s
/+z/7P/q/+r/6v/q/+z/7P/s/+z/7P/s/+z/7P/q/+r/6v/q/+r/6v/q/+r/6v/q/+r/
6v/s/+z/7P/s/+z/7P/s/+z/7v/u/+7/7v/s/+z/7P/u/+7/7//x//T/9P/0//X/9f/2
//f/+P/4//j/+v/6//r/+//7//v/+f/4//j/9v/1//L/8v/y//L/8//x/+//7v/q/+f/
5//n/+f/5//p/+n/6f/p/+v/6//t/+3/7P/r/+r/6f/n/+f/6P/o/+b/5v/m/+b/5v/m
/+b/5//n/+f/6f/p/+n/6v/o/+j/6P/o/+j/6P/p/+n/6f/p/+n/6v/s//D/9/8FABMA
HgAtAEIAWAByAIwAowDCAOMA8ADcAKoAfABhAEsALwD8/7D/WP8Q/97+tf6X/o3+kv6g
/rf+0P7o/gT/H/85/03/YP90/4T/l/+r/7v/xv/M/9P/2f/e/+P/6f/p/+3/8P/0//T/
9//6//z/AAABAAMABgAHAAkACgAOABAAEAARABIAEwAUABUAFgAXABgAGAAYABgAGgAb
ABsAGQAcAB0AHQAfACAAIQAhACMAJQAmACgAKQApACkAKgAqACwALQAuADEAMgAzADQA
NAA2ADcAOAA5ADwAPgA+AEEAQwBFAEcASgBLAE4AUABUAFYAWABbAFwAXgBiAGUAaABr
AG4AcgB1AHcAewB/AIIAhACHAIkAiwCOAJAAkgCSAJQAlACVAJYAlgCWAJYAlgCWAJUA
lACTAJIAkQCQAI4AjQCKAIcAhQCCAH8AegB2AHEAbQBnAGQAYABaAFQATgBJAEMAPQA6
ADYAMgAtACgAIwAfABoAFwATAA8ACwAJAAYABQACAAAA/v/9//3/+v/5//n/9v/0//T/
8//y//P/8v/y//L/8v/x//H/8f/x//H/8f/x//H/8f/x//H/8f/x//H/8f/x//L/8v/z
//X/9f/1//X/9f/1//X/9v/4//n/+f/5//f/+P/4//n/+f/4//j/+f/8//z//P/7//n/
+//7//r//P/9//7//v/8//3//f/9//7//v/9//3//v/+//7//f/9//3//f/9//3//f/8
//z//P/6//r/+v/4//j/9//3//j/+P/2//T/9P/1//X/8//z//P/8//z//T/8v/y//L/
8P/w//H/8f/v/+//7//v/+7/7v/u/+7/7v/u/+3/7f/v/+//7v/t/+3/7f/u/+7/7f/t
/+3/7P/t/+z/7P/s/+z/7f/t/+z/7P/s/+z/7P/u/+3/7f/u/+z/7P/s/+z/7P/s/+z/
7P/s/+z/7P/s/+3/7f/t/+z/7P/q/+r/7P/s/+z/7P/s/+z/6v/q/+r/6v/s/+z/7P/s
/+z/7P/s/+z/7P/s/+z/7P/s/+z/7P/s/+r/6v/q/+r/6v/q/+r/6v/q/+r/6v/q/+z/
7P/s/+z/7P/s/+z/7P/q/+r/6v/q/+r/6v/q/+r/6v/q/+r/6v/q/+r/6v/q/+r/6v/q
/+r/6v/q/+r/6v/q/+r/6v/q/+j/6P/o/+j/6v/q/+r/6v/q/+r/6v/q/+r/6v/q/+r/
6v/q/+r/6v/q/+r/6v/q/+r/6v/q/+r/6v/q/+r/6v/q/+r/6v/q/+z/7P/s/+z/7P/s
/+z/7P/q/+r/6v/q/+r/6v/q/+r/6v/q/+r/6v/s/+z/7P/s/+r/6v/q/+r/7P/s/+z/
7P/s/+z/7P/s/+7/8P/w//H/8//2//b/9v/1//X/9v/3//r/+v/6//z//P/8//3//f/7
//n/+P/4//j/9//2//b/9P/0//T/8f/u/+z/6v/n/+f/5//n/+f/6f/p/+n/6f/r/+v/
7f/t/+r/6f/o/+f/5//n/+j/6P/o/+j/6P/o/+b/5v/m/+f/5//n/+f/5//l/+b/5v/m
/+b/5v/m/+b/6f/p/+n/6f/l/+j/6v/w//v/BwATACAAMQBIAGIAgACaAK8AzADpAOgA
yACgAIQAcwBhAEEAAgCq/0z/Av/Q/qv+k/6P/pj+qP7D/uD++P4W/zP/Sf9Z/2j/fP+Q
/6P/s/+9/8b/zP/T/9n/4P/l/+n/6f/t//D/9P/2//n//P/+/wAAAQADAAYABwAJAAoA
DgAOAA4ADwAQABEAEgATABQAFQAWABYAFgAYABoAGwAbABsAHgAfAB8AHwAgACEAIQAk
ACUAJQAmACYAJwAoACoAKgAsAC0ALgAvADAAMQAyADIANAA1ADYAOQA8AD4APgBBAEMA
RQBHAEoASwBOAFAAUgBUAFYAWQBcAF4AYgBlAGoAbQBwAHQAeQB7AH8AgwCEAIYAiQCL
AI0AkACSAJQAlgCYAJgAmQCaAJoAmgCaAJwAnACbAJoAmQCYAJcAlgCSAJEAjgCLAIsA
iACFAIAAfgB5AHUAbwBoAGQAXgBYAFIATQBHAEEAPAA4ADQALwAqACUAIQAcABkAFQAR
AA0ACwAIAAcABAAAAP7//f/9//r/+f/5//b/9v/2//X/9P/z//L/8v/y//L/8f/x//H/
8f/x//H/8f/v/+//7//v//H/8f/x//H/7//w//D/8f/z//P/8//z//X/9f/1//b/9v/3
//f/9//5//r/+v/7//v/+v/6//v//P/8//z/+//7//3//f/8//z//f/+//7//v//////
//8AAAAA//////z//P/8//v//f/9//3//f/7//v/+v/6//r/+P/4//j/+v/6//n/+f/6
//r/+P/2//b/9//3//X/9f/1//X/9f/0//L/8v/y//L/8v/z//P/8//z//P/8//y//L/
8v/y//L/8v/x//H/8f/x//D/7//v/+//8P/w//H/8f/x//D/7//u/+7/7v/u/+//7//u
/+7/7v/u/+7/7P/r/+v/7P/u/+7/7v/u/+7/7v/u/+7/7v/u/+7/7v/t/+3/7f/s/+z/
7P/s/+z/7P/s/+z/7P/s/+z/7P/s/+z/7P/s/+z/7P/s/+z/7P/s/+z/7P/s/+z/7P/s
/+z/7P/s/+z/7P/s/+r/6v/q/+r/7P/s/+z/7P/s/+z/7P/s/+z/7P/s/+z/7P/s/+z/
7P/s/+z/7P/s/+r/6v/q/+r/6v/q/+r/6v/s/+z/7P/s/+7/7v/u/+7/7P/s/+z/7P/q
/+r/6v/q/+z/7P/s/+z/7P/s/+z/7P/s/+z/7P/s/+z/7P/s/+z/7P/s/+z/7P/s/+z/
7P/s/+z/7P/s/+z/6v/q/+r/6v/s/+z/7P/s/+z/7P/s/+z/7P/s/+z/7P/u/+7/7v/w
/+7/7//x//T/8v/y//P/8//0//X/9v/2//b/+P/4//j/+//7//v/+f/4//j/9v/1//T/
9P/0//T/9v/z//D/7v/q/+f/5//n/+f/5//p/+n/6f/p/+v/6//t/+3/7P/r/+r/6f/n
/+f/6P/o/+b/5v/m/+b/5v/m/+j/6f/p/+n/6f/p/+n/6v/o/+j/6P/o/+r/6v/r/+v/
6//r/+v/7P/s//L/+f8BAA8AHAApADoAUABqAIQAmwC0ANkA8gDuAMYAlABzAFsAQQAc
ANr/gv8s/+7+xf6j/pP+lP6e/q/+yv7k/vr+E/8t/0P/Vv9q/37/j/+f/7P/wv/K/8//
1//e/+P/5//r/+//8v/2//j/+//+/wAAAgADAAUACAALAA0ADgASABQAFAAVABYAFQAW
ABcAGAAZABoAGgAaABoAHAAdAB0AHQAgACEAIQAjACQAJQAlACYAJwAnACgAKAApACoA
LAAuADAAMQAyADMANAA1ADYANgA4ADkAOgA7AD4AQABAAEMARQBHAEkATABNAFAAUgBW
AFgAWgBdAGAAYgBmAGkAbgBxAHQAeAB6AHsAfgCBAIYAiACLAI0AjwCSAJQAlgCWAJgA
mACZAJoAmgCaAJoAmgCaAJkAmACVAJQAkwCSAJAAjwCMAIkAhwCEAIEAfAB6AHUAcQBr
AGYAYgBcAFYAUABLAEUAPwA6ADYAMgAtACoAJQAhABwAFwATAA8ACwALAAgABwAEAP7/
/P/7//v/+v/5//n/9v/2//b/9f/0//P/8v/y//L/8v/x//H/8f/x//H/8f/x//P/8//z
//P/8f/x//H/8f/x//L/8v/z//P/8//z//P/8//z//P/9P/0//X/9f/1//X/9v/2//f/
+f/4//j/+f/4//j/+P/3//n/+//7//r/+v/7//z//P/7//v/+v/5//r/+v/5//n/+P/4
//j/9//3//f/9//3//f/9//2//b/9v/0//T/9P/0//T/8//z//L/8v/w/+7/8P/x//H/
7//v/+//7//v/+7/7P/s/+z/6v/q/+v/6//p/+n/6f/p/+r/6v/q/+r/6P/o/+f/5//p
/+n/6P/n/+f/5//o/+j/5//n/+f/5v/n/+b/5v/m/+T/5f/l/+T/5P/k/+T/5P/m/+X/
5f/m/+T/5P/k/+T/5P/k/+T/5P/i/+L/4v/i/+P/4//j/+L/5P/k/+b/5v/k/+T/5P/k
/+T/4v/i/+L/4v/i/+L/4v/i/+T/5P/k/+T/5P/k/+T/5P/i/+L/4v/i/+L/4v/i/+L/
4v/i/+L/4v/k/+T/5P/k/+L/4v/i/+L/4v/i/+L/4v/i/+L/4v/i/+L/4v/i/+L/4v/i
/+L/4v/i/+L/4v/i/+L/4v/i/+L/4v/i/+L/4v/i/+L/4v/i/+L/4v/i/+L/4v/i/+L/
4v/i/+L/4v/i/+L/4v/i/+L/4v/i/+L/4v/i/+L/4v/i/+L/4v/i/+L/4v/i/+L/4v/i
/+L/4v/i/+L/4v/i/+L/4v/i/+L/4v/i/+L/4v/i/+L/4v/i/+L/5P/k/+T/5P/k/+b/
5v/n/+n/7P/s/+z/7f/t/+7/7//w//D/8P/y//L/8v/z//P/8//x//D/8P/u/+3/7P/s
/+z/7P/s/+n/5v/k/+L/3//d/93/3f/d/+H/4f/h/+H/4//j/+X/5f/k/+P/4v/h/9//
3//g/+D/3P/c/9z/3P/e/97/3v/f/93/3f/d/93/3f/e/97/3v/e/97/3v/e/9//3//f
/9//3f/e/+D/4v/n//X/AwAQAB0AMABIAGQAfgCTAKwAywDeANIAqAB+AGMAUQA7ABIA
yP9q/xT/1v6v/o3+ef56/ob+nf66/tb+8P4R/yv/P/9U/2j/ev+L/5//rf+4/8D/x//N
/9T/2f/f/+H/5f/o/+z/7P/v//L/9P/4//n/+//+/wEAAwAEAAgACAAIAAkACgALAAwA
DQAOAA8AEAAQABAAEgAUABUAFQATABYAFwAXABsAHAAdAB0AIAAhACEAIgAkACUAJgAo
ACYAKAApACoAKwAsAC0ALgAyADQANQA2ADUAOAA6ADoAPwBBAEMARQBGAEcASgBMAFIA
VABWAFkAWgBcAGAAYwBmAGkAbABwAHMAdQB5AH0AfgCAAIMAhQCJAIwAjgCQAJIAlACU
AJUAlgCWAJYAlgCWAJYAlQCUAJMAkgCRAJAAjgCNAIoAhwCFAIIAfwB6AHgAcwBvAGkA
ZABgAFoAVABOAEkAQwA9ADYAMgAuACkAJgAhAB0AGAAUAA8ACgAFAAMAAAD///z/+P/2
//X/9f/w/+//7//s/+z/7P/r/+r/6f/o/+j/6P/o/+f/5//n/+n/6f/p/+n/6f/p/+n/
6f/n/+f/5//n/+f/6P/o/+n/6//r/+v/6//r/+v/6//s/+z/7f/t/+3/7f/u/+7/7//v
/+7/7v/v//L/8v/y//H/8f/z//P/8v/y//P/9P/0//L/8//z//P/9P/0//P/8//y//L/
8v/x//P/8//z//P/8f/x//D/8P/w/+7/7v/u/+7/7v/t/+3/7v/u/+z/6v/q/+v/6//p
/+f/5//n/+f/5//m/+f/6P/m/+b/5//n/+X/5f/l/+X/5P/k/+T/5P/k/+T/4//j/+X/
5f/k/+P/4//j/+T/5P/j/+P/4//i/+P/4v/i/+L/4v/j/+P/4v/i/+L/4v/i/+L/4f/h
/+L/4P/g/+D/4P/g/+D/4P/g/+D/4P/g/+D/3//f/9//3v/e/97/4P/g/+D/4P/g/+D/
4P/e/97/3v/e/97/3v/e/97/3v/e/97/3v/c/9z/3P/c/97/3v/e/97/3P/c/9z/3P/c
/9z/3P/c/9z/3P/c/9z/3P/c/9z/3P/c/9z/3P/c/9r/2v/a/9r/3P/c/9z/3P/a/9r/
2v/a/9r/2v/a/9r/2v/a/9r/2v/Y/9j/2P/Y/9r/2v/a/9r/2P/Y/9j/2P/Y/9j/2P/Y
/9j/2P/Y/9j/2P/Y/9j/2P/Y/9j/2P/Y/9j/2P/Y/9j/2P/Y/9j/2P/a/9r/2v/a/9r/
2v/a/9r/2P/Y/9j/2P/Y/9j/2P/Y/9r/2v/a/9r/2v/a/9r/2v/Y/9j/2P/Y/9j/2P/Y
/9j/2v/a/9r/2v/a/9r/2v/a/9r/2v/a/9r/2v/a/9r/2v/a/9z/3P/d/9//4v/i/+L/
5f/l/+b/5//o/+j/6P/q/+r/6v/r/+v/6//p/+j/6P/m/+X/5P/k/+T/5P/k/+H/3P/a
/9j/1f/X/9f/1//X/9f/1//X/9f/2f/Z/9v/2//a/9n/2P/X/9X/1f/W/9b/0v/S/9L/
0v/U/9T/1P/V/9X/1f/V/9X/1f/W/9b/1v/Y/9j/2P/Y/9f/1//X/9f/2f/a/+D/4v/n
//P/AwAOAB0ANABOAGwAigCfALoA1wDaAL4AlgB6AGsAXwBHAA4AtP9U/wT/zv6j/oX+
ff6G/pb+r/7M/uT+AP8f/zf/Sf9a/27/gv+T/6X/sf+6/8L/yf/P/9T/2f/f/+P/5//q
/+7/7//x//P/9P/4//n/+//+/wEAAwAEAAgACAAIAAkACgALAAwADQAOAA8AEAAQABAA
EgAUABUAFQAVABgAGQAZABsAHAAdAB0AHgAfAB8AIAAiACMAJAAmACYAKAApACoAKwAs
AC0ALgAwADIAMwA0ADUAOAA6ADoAPQA/AEEAQwBEAEUASABKAE4AUABSAFUAWABaAF4A
YQBkAGcAagBuAG8AcQB1AHkAfgCAAIMAhQCHAIoAjACOAJAAkgCSAJMAlACUAJQAlACS
AJIAkQCQAI8AjgCNAIwAigCJAIYAgwB/AHwAeQB0AHQAbwBrAGUAXgBaAFQATgBKAEUA
PwA5ADQAMAAsACcAIAAbABcAEgAPAAsABwADAAEA/v/9//r/9v/0//P/8//w/+//7//s
/+7/7v/t/+z/6v/o/+f/5v/o/+f/5//n/+f/5//n/+f/6f/p/+n/6f/n/+f/5//n/+n/
6v/q/+v/6//r/+v/6//t/+3/7f/u/+//7//u/+3/7//w//D/8f/z//L/8v/z//L/8v/y
//H/8v/1//b/9v/0//X/9v/2//b/9//3//f/9v/2//X/9f/2//b/9v/1//X/9f/1//X/
9f/1//T/9P/2//T/9P/0//b/9v/1//X/9P/0//L/8P/y//P/8//x//P/8//z//P/8v/w
//D/8P/w//D/8f/x/+//7//v/+//7v/u/+7/7v/u/+7/7f/t/+7/7//v/+//7//v//D/
8P/v/+//7//u/+//7v/u/+7/7v/v/+//7v/u/+7/7v/u/+7/7f/t/+7/7v/u/+7/7v/u
/+7/7v/u/+7/7v/u/+7/7//v/+//7v/w/+7/8P/w//L/7//u/+3/7P/t/+7/7//w//D/
8P/w//D/8P/w//D/8P/w//D/8P/w//D/8P/w//D/8v/y//L/8v/w//D/8P/w//D/8P/w
//D/8P/w//D/8P/w//D/8P/w//D/8P/w//D/8P/w//D/8P/y//L/8v/y//L/8v/y//L/
8P/w//D/8P/w//D/8P/w//L/8v/y//L/8v/y//L/8v/y//L/8v/y//L/8v/y//L/9P/0
//T/9P/y//L/8v/y//L/8v/y//L/8v/y//L/8v/y//L/8v/y//L/8v/y//L/8v/y//L/
8v/y//L/8v/y//L/8v/y//L/8v/y//L/8v/y//L/8v/y//L/8v/y//L/9P/0//T/9P/0
//T/9v/2//X/9//6//r//P/9//3//v/9//7//v/+/wIAAgACAAMAAwADAAEAAAAAAP7/
/f/8//z//P/8//z/+//4//b/9P/v/+//7//v/+//8f/x//H/8//1//X/9//3//b/9f/0
//P/8f/x//L/8P/u/+7/7v/u/+7/7v/u//H/8f/x//H/8f/x//L/8v/y//L/8v/y//D/
8f/x//H/8//z//T/9P/4//v/BQARAB4AKQA6AFAAagCEAJ8AtgDVAPQA+ADcAKoAgwBp
AFMAMADy/5r/RP8E/9P+q/6X/pb+nv6t/sb+4P74/hH/Lf9H/1r/bP98/4//o/+1/8T/
zv/V/9v/4v/p/+//8f/1//j//P/+/wEABAAGAAoACwANABAAEQATABQAGAAaABoAGwAc
AB0AHgAfACAAIQAiACIAIgAkACYAJwAnACUAKAApACkAKQAqACsAKwAuAC8ALwAwADQA
NQA2ADgAOAA6ADsAPAA7ADwAPQA+AEIARABFAEYARwBKAEwATABPAFEAUwBVAFQAVQBY
AFoAXgBgAGIAZQBqAGwAcABzAHQAdwB6AH4AgQCDAIcAiwCMAI4AkQCTAJUAmACaAJwA
ngCgAKAAoQCiAKIAogCiAKIAogChAKAAnQCcAJsAmgCYAJcAlACRAJEAjgCLAIYAhAB/
AHsAdQByAG4AaABiAFwAVwBRAEsARgBCAD4AOQA0AC8AKwAmACMAHwAbABcAFwAUABMA
EAAMAAoACQAJAAYABQAFAAIAAAAAAP///v////7//v/+//7//f/9//3//f/9//3//f/9
//3//f/9//v/+//7//v//f/+//7////9//3//f/9//3//f/9//7/AgADAAMAAwADAAQA
BAAFAAMAAgACAAMABAAEAAQAAwABAAMAAwACAAIAAwAEAAQABAAFAAUABQAEAAQAAwAD
AAQABAAEAAMAAwADAAMAAwABAAEAAAAAAAAA/v/+//7//v/+//3//f/8//z/+v/4//r/
+//7//n/+f/5//n/+f/6//j/+P/4//j/+P/5//n/9//3//f/9//2//b/9v/2//b/9v/1
//X/9f/1//T/8//z//P/9P/0//X/9f/1//T/9P/0//X/9v/0//X/9f/0//b/9v/2//b/
9v/1//X/9v/1//T/8//y//T/9P/0//T/8v/y//L/8v/z//P/8//y//L/8v/0//T/8v/y
//L/8v/y//L/8v/y//L/8v/y//L/8v/y//L/8v/y//D/8P/w//D/8P/w//D/8P/y//L/
8v/y//D/8P/w//D/8v/y//L/8v/w//D/8P/w//D/8P/w//D/8P/w//D/8P/u/+7/7v/u
/+7/7v/u/+7/7v/u/+7/7v/w//D/8P/w/+7/7v/u/+7/8P/w//D/8P/w//D/8P/w/+7/
7v/u/+7/7v/u/+7/7v/u/+7/7v/u/+7/7v/u/+7/7v/u/+7/7v/u/+7/7v/u/+7/7v/u
/+7/7v/u/+7/7v/u/+7/7v/u/+z/7P/s/+z/7P/s/+z/7P/u/+7/7v/u/+7/7v/u/+7/
7v/u/+7/7v/s/+z/7P/s/+z/7P/s/+z/7v/u/+7/7v/w//D/8f/z//b/9v/2//f/+f/6
//v//P/8//z//v/+//7/////////+//6//r/+P/3//b/9v/2//b/9v/z//D/7v/s/+n/
6f/p/+n/6f/r/+n/6f/p/+v/7f/v/+//7v/t/+z/6//p/+f/6P/o/+b/5v/m/+b/5v/m
/+b/5//n/+f/5//n/+f/6P/o/+j/6P/q/+r/6v/r/+v/6//r/+v/7v/w//L/+f8FABEA
HgArAEAAWgB2AJIAqQDAAN0A6ADWAK4AigB3AG0AWQAsANz/fv8k/+j+vf6X/oX+iv6W
/qv+yP7k/gD/Hf85/0//Yv90/4T/mf+p/7f/wv/M/9H/1//e/+X/5//p/+3/8P/0//b/
+f/8//7/AgADAAUACAAJAAsADAAQABAAEAARABIAEwAUABUAFgAXABgAGAAYABoAHAAd
AB0AHQAgACEAIQAhACIAIwAjACQAJQAlACYAKgArACwALgAsAC4ALwAwADEAMgAzADQA
OAA6ADsAPAA7AD4AQABAAEEAQwBFAEcASgBLAE4AUABWAFgAWgBdAGAAYgBmAGkAagBt
AHAAdAB5AHsAfwCDAIYAiACLAI0AkQCUAJYAmACaAJwAnACdAJ4AngCeAJ4AoACgAJ8A
ngCdAJwAmwCaAJoAmQCWAJMAkQCOAIsAhgCEAH8AewB1AHAAbABmAGAAWgBVAE8ASQBE
AEAAPAA3ADAAKwAnACIAHQAZABUAEQARAA4ADQAKAAQAAgABAAEAAAD//////P/6//r/
+f/4//f/9v/2//b/9v/1//X/9f/1//X/9f/1//X/9f/1//X/9//3//f/9//3//j/+P/5
//n/+f/5//n/+//7//v//P/+//////////3//v/+///////+//7///8CAAIAAgABAAEA
AwADAAIAAgADAAQABAAEAAUABQAFAAYABgAFAAUABAAEAAQAAwADAAMAAwADAAMAAwAC
AAIAAgAAAAAAAAAAAAAA/////wIAAgAAAP7//P/9//3/+//7//v/+//7//z/+v/6//r/
+v/6//v/+//7//v/+//7//j/+P/4//j/+P/4//f/9//5//n/+P/3//f/9//4//j/9//3
//f/9v/1//T/9P/0//b/9//3//b/+P/4//j/+P/4//f/9//4//j/+P/4//j/+P/4//j/
+P/4//j/+P/4//n/+f/5//j/9v/4//r/+v/6//j/+P/4//j/+P/4//j/+P/6//r/+v/6
//r/+v/6//r/+v/6//r/+v/6//r/+v/6//z//P/8//z//v/+//7//v/+//7//v/+//7/
/v/+//7/AAAAAAAAAAAAAAAAAAAAAAAAAAAAAAAAAgACAAIAAgAEAAQABAAEAAYABgAG
AAYACAAIAAgACAAKAAoACgAKAAsADAANAA4ADgAOAA4ADgAPABAAEQASABIAEgASABIA
EgASABIAEgASABIAEgASABQAFAAUABQAFAAUABQAFAAUABQAFAAUABQAFAAUABQAFAAU
ABQAFAAWABYAFgAWABYAFgAWABYAGAAYABgAGAAWABYAFgAWABgAGAAYABgAGgAaABoA
GgAaABoAGgAaABoAGgAaABoAHAAcABwAHAAeACAAIAAhACMAJgAmACYAJQAlACYAJwAo
ACgAKAAqACwALAAtAC0ALQArACoAKgAoACcAJgAmACYAJgAmACMAIAAeABwAGQAbABsA
GwAbAB0AHQAdAB0AHwAfACEAIQAgAB8AHgAdABsAGwAcABwAHAAcABwAHAAaABoAGgAb
AB0AHQAdAB0AHwAgACAAIAAeAB4AHgAeACEAIQAhACEAIQAiACYALAA1AEMATwBaAG0A
hACgALwA1gDrAAwBJwEqAQwB4gDGALcApQCBADwA2v96/zT/CP/l/s3+zf7a/uj+Af8a
/zL/TP9p/4H/k/+k/7b/yP/b/+v/9/8EAAwAEwAXABwAIQAlACcAKwAuADIANAA3ADoA
PAA+AA==
         </WaveFormData>
      </LeadData>
      <LeadData>
         <LeadByteCountTotal>10000</LeadByteCountTotal>
         <LeadTimeOffset>0</LeadTimeOffset>
         <LeadSampleCountTotal>5000</LeadSampleCountTotal>
         <LeadAmplitudeUnitsPerBit>4.88</LeadAmplitudeUnitsPerBit>
         <LeadAmplitudeUnits>��V</LeadAmplitudeUnits>
         <LeadHighLimit>2147483647</LeadHighLimit>
         <LeadLowLimit>268435456</LeadLowLimit>
         <LeadID>V3</LeadID>
         <LeadOffsetFirstSample>0</LeadOffsetFirstSample>
         <FirstSampleBaseline>0</FirstSampleBaseline>
         <LeadSampleSize>2</LeadSampleSize>
         <LeadOff>FALSE</LeadOff>
         <BaselineSway>FALSE</BaselineSway>
         <ExcessiveACNoise>FALSE</ExcessiveACNoise>
         <MuscleNoise>FALSE</MuscleNoise>
         <LeadDataCRC32>1787976666</LeadDataCRC32>
         <WaveFormData>
4v/i/+L/4v/k/+T/5P/k/+T/5P/k/+T/5P/k/+T/5P/k/+T/5P/k/+b/5v/m/+b/5v/m
/+b/5v/m/+b/5v/m/+b/5v/m/+b/5v/m/+b/5v/m/+b/5v/m/+b/5v/m/+b/5v/m/+b/
5v/m/+b/5v/m/+b/5v/m/+b/5P/k/+T/5P/k/+T/5P/k/+T/5P/k/+T/5P/k/+T/5P/k
/+T/5P/k/+T/5P/k/+T/5P/k/+T/5P/m/+b/5v/m/+b/5v/n/+f/5//n/+n/6//q/+v/
6//r/+7/7//v/+//7//v//H/8v/y//L/8v/y//L/8v/x//H/8f/w//D/8f/v/+z/6v/o
/+b/4//j/+L/5P/l/+X/5f/k/+T/5f/l/+j/6P/m/+X/5v/k/+L/4v/g/+D/3//f/+H/
4f/h/9//4f/h/+H/4f/h/+H/4v/i/+H/4f/h/+H/4f/i/+L/4//j/+P/4//j/+X/6f/s
//L/9v/7/wYAFAAmAEEAYgCBAKgA2AAHAScBNgFCAVABYwFoAUoB/ACMABoAvv9y/zv/
If8Y/xX/Hv8x/z7/S/9f/2//ef+H/5b/pP+v/7n/w//K/8//0//W/9r/4P/j/+X/5v/n
/+j/6P/q/+3/7//x//L/9P/2//r/+v/7//z//v///wAAAQABAAIAAwAEAAQABQAFAAUA
BgAHAAgACAAIAAkACQAKAA4ADgAOABAAEgASABQAFQATABMAFQAWABYAFwAYABkAGgAb
ABsAHAAdAB4AHwAgAB8AIQAiACMAJAAlACcAKQAsAC0ALgAxADEAMwA2ADgAOwA9AD8A
QQBFAEcASwBOAE8AUgBVAFgAWwBeAGAAYwBjAGUAaQBsAG0AbwBxAHIAcQBxAHIAcwB1
AHUAdQB0AHYAdgB2AHYAdQBzAHEAbgBvAG4AbABqAGcAYwBgAF0AWgBXAFIATQBLAEcA
QwA9ADoANgAyACwAJwAjAB8AGgAWABIAEAAMAAkABwAFAAIA///+//z/+v/6//n/9v/0
//b/9v/1//T/9f/1//X/9f/z//P/8v/y//T/9P/0//T/8v/x//H/8f/y//P/9P/1//P/
8//z//P/9P/0//T/9P/1//X/9f/1//T/9P/1//X/9f/2//f/9//5//n/+f/6//j/+P/4
//j/+P/5//n/+f/5//n/+v/6//j/+P/4//n/+//7//v/+//5//n/+f/4//j/+P/4//j/
+P/4//j/+P/5//f/9v/1//X/9f/0//T/9P/0//T/8//z//P/8v/y//L/8v/x/+//7//v
/+//7v/u/+7/7v/u//D/8P/v/+//7f/s/+z/7P/s/+z/7P/s/+7/7v/u/+3/7f/t/+3/
7f/r/+v/6v/q/+z/7P/s/+z/6v/q/+r/6v/q/+r/6v/p/+v/6//s/+z/6v/q/+r/6v/q
/+r/6v/p/+n/6f/p/+n/6f/p/+n/6f/p/+n/6f/n/+j/6P/o/+j/6P/q/+r/6v/q/+j/
6P/o/+j/6v/q/+r/6v/o/+j/6P/o/+j/6P/o/+j/6P/o/+j/6P/o/+j/6P/o/+r/6v/q
/+r/6v/q/+r/6v/o/+j/6P/o/+r/6v/q/+r/6v/q/+r/6v/o/+j/6P/o/+r/6v/q/+r/
6P/o/+j/6P/q/+r/6v/q/+r/6v/q/+r/6v/q/+r/6v/q/+r/6v/q/+r/6v/q/+r/6v/q
/+r/6v/q/+r/6v/q/+z/7P/s/+z/7P/s/+z/7P/q/+r/6v/q/+r/6v/q/+r/6v/q/+r/
6v/q/+r/6v/q/+z/7P/s/+z/7v/u/+7/7v/s/+z/7f/t/+3/7f/v//H/8v/z//P/8//2
//f/9//3//f/9//5//r/+v/6//r/+v/6//r/+f/5//f/9v/2//f/+f/2//T/8v/w/+3/
7f/s/+z/7f/t/+3/7v/u/+//7//y//L/8P/v/+7/7P/q/+r/6v/q/+n/6f/p/+n/6f/n
/+n/6f/p/+n/6f/p/+r/6v/n/+f/5//n/+n/6v/q/+v/6f/p/+n/6f/r/+3/8P/4/wAA
BwASACAAMgBLAGoAjQC4AOwAGQE1AUIBTAFWAWUBZgFGAfoAjgAeAL7/bP8t/xH/CP8D
/w7/If8y/0H/U/9l/3P/gf+Q/5z/qf+5/8X/yv/P/9P/1v/a/97/4//m/+j/6v/s/+z/
7v/x//P/9//4//r//P/+//7///8AAAIAAwAEAAUABQAGAAcACAAIAAkACQAJAAgACQAK
AAoADAANAA0ADgAQABAAEAASABIAEgAUABUAFQAVABcAGAAYABkAGgAbABwAHQAdAB4A
HwAgACEAIgAhACMAJAAlACcAKQAsAC8ALgAvADAAMwA1ADcAOgA8AD8AQQBDAEUARwBJ
AE0AUABRAFQAVwBaAF0AYABiAGUAZQBnAGsAbgBvAHEAcwB0AHUAdQB2AHcAdwB3AHcA
dgB2AHYAdgB2AHQAcwByAHAAbwBuAGwAagBpAGUAYgBfAFwAWQBUAE8ASQBFAEEAOwA4
ADQAMAAqACkAJQAhABwAGAAUABIADgALAAkABwAEAAEAAAD+//z//P/7//j/9v/0//T/
8//y//P/8//z//P/8//z//L/8v/y//L/8v/y//L/8f/x//H/8f/x//H/8f/x//H/8f/x
//L/8v/y//L/8f/x//H/8f/z//T/9v/3//b/9v/2//X/9f/1//X/9v/4//j/+P/4//b/
9//3//f/9//3//j/+P/4//j/+P/5//f/9//3//f/+f/5//n/+P/2//b/9v/2//b/9v/2
//b/9//1//T/8//x//H/8P/w//D/8P/w/+//7//v/+7/7v/u/+7/7f/r/+3/7f/t/+z/
6v/q/+r/6v/q/+r/6f/p/+n/6P/o/+j/6P/o/+j/6P/o/+j/6P/n/+X/5f/l/+X/5//n
/+b/5v/k/+T/5P/k/+b/5v/m/+b/5P/k/+T/4//l/+X/5v/m/+T/5P/k/+T/5P/k/+T/
4//j/+P/4//j/+X/5f/l/+X/5f/l/+X/5f/k/+b/5v/m/+b/5f/k/+P/4v/k/+T/5P/k
/+T/5P/k/+T/5P/k/+T/5P/k/+T/5P/k/+T/5P/k/+T/4v/i/+L/4v/i/+L/4v/i/+D/
4P/g/+D/4P/g/+D/4P/g/+D/4P/g/97/3v/e/97/4P/g/+D/4P/e/97/3v/e/97/3v/e
/97/3P/c/9z/3P/c/9z/3P/c/9z/3P/c/9z/3v/e/97/3v/c/9z/3P/c/9z/3P/c/9z/
3P/c/9z/3P/c/9z/3P/c/9z/3P/c/9z/2v/a/9r/2v/c/9z/3P/c/97/3v/e/97/3v/e
/97/3v/c/9z/3P/c/97/3v/e/97/3v/e/97/3v/e/97/3v/e/9z/3P/c/9z/3v/e/97/
3v/g/+D/4P/g/+H/4f/h/+H/4//l/+b/5//l/+X/5v/n/+n/6f/p/+n/6//s/+z/7P/s
/+z/7P/s/+n/6f/p/+j/6P/p/+n/5v/k/+L/4P/d/93/3P/c/93/3f/d/97/3v/f/9//
4v/i/97/3f/c/9r/2v/a/9r/2v/Z/9n/2f/Z/9f/1f/X/9f/1//X/9f/1//Y/9j/1//X
/9f/1//X/9j/2P/Z/9n/2f/V/9f/1//Z/97/5P/q//H//P8MACIAQQBeAH0AqADaAP8A
GQEmATYBRAFVAVABIgHIAFIA5v+U/1D/J/8X/w7/Df8a/y3/Ov9J/1v/Z/9z/4H/kP+c
/6n/s/+7/8D/w//H/8r/zv/U/9X/1v/Y/9r/3P/e/+D/4//l/+n/6v/s/+7/8P/w//H/
8v/0//X/9v/3//f/+P/5//r/+v/7//v/+//8//3//v/+//7//////wAAAgACAAIABAAE
AAQABgAHAAkACQALAAwACgALAAwADQAQABEAEQASABMAFAAVABYAFwAZABoAGwAcAB0A
HwAhACQAJQAmACkAKQArAC4AMAAzADUANwA5ADwAPwBEAEgATQBSAFcAXABdAGAAYgBl
AGkAawBvAHIAcwB1AHcAeAB5AHkAegB7AHwAfQB+AH4AfgB+AH4AfgB8AHsAegB4AHkA
eAB2AHQAcwBvAGwAaQBkAGEAXABXAFMATwBLAEUARABAADwANgAzAC8AKwAmACQAIAAe
ABoAFQATABEADgANAAwACgAIAAgABwAEAAIAAgACAAEAAAD///////////3//f/8//z/
/P/8//z//P/8//v/+//7//v/+//7//v/+//7//v/+//8//z//P/8//3//f/9//3//v/+
/////////wAAAQABAP///////wAAAAAAAAAAAAD+//////////////8AAAAAAAAAAAAA
AQABAAEAAQABAP////////7//v/+//7//v/8//z//P/8//3/+//6//n/+//7//r/+v/6
//r/+v/5//n/+f/4//j/+P/4//f/9f/z//P/8//y//T/9P/0//T/9P/0//P/8//z//L/
8v/y//L/8v/y//L/8P/w//D/7//v/+//7//v//H/8f/w//D/7v/u/+7/7v/u/+7/7v/u
/+7/7v/u/+3/7f/t/+7/7v/w//D/8P/w/+7/7v/u/+3/7f/t/+3/7f/t/+3/7f/t/+3/
7f/t/+3/7P/s/+z/7P/s/+z/7P/s/+z/7v/u/+7/7v/s/+z/7P/s/+r/6v/q/+r/7P/s
/+z/7P/q/+r/6v/q/+r/6v/q/+r/7P/s/+z/7P/q/+r/6v/q/+r/6v/q/+r/6v/q/+r/
6v/s/+z/7P/s/+v/6v/p/+j/6v/q/+r/6v/o/+j/6P/o/+r/6v/q/+r/6v/q/+r/6v/o
/+j/6P/o/+r/6v/q/+r/6v/q/+r/6v/o/+j/6P/o/+r/6v/q/+r/6P/o/+j/6P/q/+r/
6v/q/+r/6v/q/+r/6P/o/+j/6P/q/+r/6v/q/+j/6P/o/+j/6v/q/+r/6v/q/+r/6//r
/+v/6//t/+//8P/x//H/8f/y//P/8//z//P/8//1//b/9v/2//b/9v/2//b/9f/1//X/
9P/0//X/9f/y//D/7v/s/+n/6f/o/+j/6f/p/+n/7P/s/+3/7f/u/+7/7P/r/+r/6P/m
/+b/6P/o/+f/5//l/+X/5f/j/+X/5f/l/+X/5//n/+j/6P/n/+f/5//n/+n/6v/q/+v/
6f/p/+n/6f/r/+3/8P/2//z/BQAMABgAKAA/AF4AfQCkANYACwExAUQBTgFYAWcBcAFg
ASQBvABIAN7/iP9D/xv/DP8D/wj/Hf8w/z3/Sf9b/2v/e/+K/5j/pf+z/8H/yv/N/9H/
1v/c/+D/4//m/+j/6v/s//D/8v/1//f/+f/6//z//v8BAAIABAAGAAgACQAKAAsACwAM
AA0ADgAOAA8ADwAPABAAEQASABIAEgATABMAFAAWABYAFgAYABgAGAAaABsAGQAZABsA
HAAeAB8AIAAhACIAIwAjACQAJQAmACcAKAApACsALAAtAC4ALwAxADMANgA3ADgAOwA9
AD8AQgBEAEcASQBLAE0AUQBTAFcAWgBcAF4AYABiAGcAagBsAG8AcwB1AHkAfAB7AH0A
fwCAAIEAgQCCAIMAgwCDAIMAggCAAIAAgACAAIAAfwB+AHwAeQB4AHYAdABzAG8AbABp
AGQAYQBcAFcAUQBNAEkAQwBCAD4AOgA0AC8AKwAnACIAHgAaABgAFAARAA8ADQAKAAcA
BgAEAAIAAgABAP7//P/8//z/+//6//n/+f/5//n/9//3//b/9v/0//T/9P/0//b/9f/1
//X/9f/1//X/9f/1//X/9f/1//b/9v/2//b/9//3//f/9//4//j/+f/5//n/+v/7//v/
+//7//v//P/8//z//P/8//z//f/9//3//f/9//7//v/8//z//P/9//3//f/9//3//f/9
//3//P/8//z//P/8//z//P/8//z/+//5//j/9//3//f/9v/2//j/+P/4//f/9f/1//T/
9P/0//T/8//x//H/8f/x//D/8P/w//D/8P/u/+7/7f/t/+//7v/u/+7/7v/u/+7/7v/u
/+7/7v/t/+3/7f/t/+3/6//r/+r/6v/s/+z/7P/s/+z/7P/s/+z/6v/q/+r/6f/r/+v/
7P/s/+r/6v/q/+r/6P/o/+j/5//p/+n/6f/p/+n/6f/p/+n/5//p/+v/6f/q/+r/6v/q
/+r/6P/o/+j/6P/o/+j/6P/o/+j/6P/o/+j/6P/o/+j/6P/o/+j/6P/o/+j/6P/o/+j/
5v/m/+b/5v/o/+j/6P/o/+b/5v/m/+b/5v/m/+b/5v/m/+b/5v/m/+b/5v/m/+b/5P/k
/+T/5P/m/+b/5v/m/+b/5v/m/+b/5v/m/+b/5v/k/+T/5P/k/+T/5P/k/+T/5P/k/+T/
5P/k/+T/5P/k/+b/5v/m/+b/5P/k/+T/5P/k/+T/5P/k/+T/5P/k/+T/5v/m/+b/5v/k
/+T/5P/k/+T/5P/k/+T/5P/k/+T/5P/k/+T/5P/k/+T/5P/k/+T/5v/m/+b/5v/p/+n/
6f/p/+n/6//s/+3/7f/t/+7/7//x//H/8f/x//H/8v/y//L/9P/0//T/9P/x//H/8f/w
//D/8f/x/+7/7P/q/+j/5f/l/+T/5P/l/+X/5f/m/+b/5//n/+r/6v/q/+n/6P/m/+L/
4v/i/+L/3//f/9//3//h/9//4f/h/9//3//f/9//4P/g/9//3//f/9//3//g/+D/4f/h
/+H/4f/j/+X/5f/o/+7/9v/9/wYAEAAkAD0AWgB5AJ4AzgD9ACEBNAFAAU4BXwFqAVgB
GAGwADgA0P9+/zn/E/8E//3+Av8X/yj/Of9N/1//a/97/4z/lv+j/7H/uf/A/8X/y//O
/9L/1P/X/9r/3P/e/+D/4v/k/+f/6f/r/+z/7v/w//L/8v/z//T/9v/3//j/+f/3//j/
+f/6//z//f/9//3//v///wAAAAAAAAEAAQACAAQABAAEAAYABAAEAAYABwAJAAkACwAM
AAwADQAOAA8ADgAPAA8AEAATABQAFQAWABUAFwAYABkAGgAbAB0AHwAgACEAIgAlACkA
KwAuADAALwAxADMANQA3ADkAPQBAAEMARgBJAEwATwBSAFQAVwBZAFsAXwBiAGEAYwBl
AGYAZwBnAGgAaQBrAGsAawBqAGwAbABsAGwAagBpAGgAZgBlAGQAYgBgAF8AWwBYAFUA
UgBPAEoARQBBAD0AOQAzADAALAAoACIAHwAbABcAEgANAAgABQAAAP///f/7//j/9f/0
//L/8P/u/+3/6v/o/+r/6v/p/+j/5f/l/+X/5f/l/+X/5P/k/+T/5P/k/+T/5P/j/+P/
4//j/+P/4//j/+P/4//j/+P/5P/k/+T/5P/l/+X/5f/l/+b/5v/n/+f/5//o/+n/6f/p
/+n/6f/q/+z/7P/s/+z/7P/t/+3/7f/t/+3/7v/u/+7/7v/u/+//7f/t/+3/7f/r/+v/
6//q/+z/7P/s/+z/6v/q/+r/6v/r/+n/6P/n/+f/5//m/+b/5v/m/+b/5f/j/+P/4v/i
/+L/4v/h/9//4P/h/+L/4v/g/+D/4P/g/+D/4P/f/9//3//e/97/3v/e/97/3v/e/+D/
4P/g/9//3f/d/93/3f/d/93/3P/c/9z/3P/c/9z/3P/c/9z/3P/c/9z/3P/b/9v/2//c
/9z/3P/c/9z/3P/c/9z/3P/b/9v/2//b/9v/3f/d/93/3f/b/9v/2//d/9z/3P/c/9z/
3P/a/9r/2v/a/9r/2v/a/9r/3P/c/9z/3P/b/9r/2f/Y/9r/2v/a/9r/2v/a/9r/2v/a
/9r/2v/a/9r/2v/a/9r/2v/a/9r/2v/a/9r/2v/a/9j/2P/Y/9j/2P/Y/9j/2P/Y/9j/
2P/Y/9b/1v/W/9b/1v/W/9b/1v/W/9b/1v/W/9b/1v/W/9b/1v/W/9b/1v/U/9T/1P/U
/9T/1P/U/9T/1P/U/9T/1P/U/9T/1P/U/9T/1P/U/9T/0v/S/9L/0v/U/9T/1P/U/9L/
0v/S/9L/0v/S/9L/0v/S/9L/0v/S/9L/0v/S/9L/1P/U/9T/1P/S/9L/0v/S/9L/0v/S
/9L/1P/U/9T/1P/U/9T/1P/U/9T/1P/U/9T/1v/W/9b/1v/Z/9n/2f/Z/9n/2//c/93/
3//f/+D/4f/i/+P/5P/l/+f/6P/o/+j/5v/m/+b/5v/n/+f/5//m/+b/5//n/+T/4v/g
/97/2//c/9z/3f/f/93/3f/e/97/4P/h/+X/5v/i/+H/4P/e/97/3v/e/97/2//b/9v/
2//d/9v/3f/d/93/3f/d/93/3v/e/93/3f/f/9//3//g/+D/4f/h/+H/4f/j/+f/5//m
/+z/9v/7/wQAEgAmAEMAZACDAKoA2AABARsBLAE8AVABZQFoAUIB7AB4AAoAsv9s/zf/
If8a/xf/Iv81/0D/Tf9f/2//e/+J/5j/pv+v/7v/w//I/8v/z//S/9b/2P/b/+D/4v/k
/+b/5//o/+r/6//v//D/8v/0//b/9v/3//j/+P/5//r/+//7//z//f/+//7/////////
AgADAAQABAAEAAUABQAGAAgACAAIAAoACgAKAAwADQALAAsADQAOABAAEQASABMAEgAT
ABMAFAAVABYAFwAYABkAGwAcAB0AHgAfACEAIwAiACMAJAAnACsALQAwADIAMQAzADUA
NwA7AD0AQQBEAEUASABLAE4AUwBWAFgAWwBbAF0AYQBkAGUAZwBpAGoAawBrAGwAbQBt
AG0AbQBsAGwAbABsAGwAbgBtAGwAagBnAGYAZABiAGMAXwBcAFkAVgBTAE4ASQBFAEEA
PQA3ADQAMAAsACYAIwAfABsAFgASAA4ADAAIAAUAAwABAP7//f/8//r/+P/2//X/8v/w
//H/8v/y//L/8P/v/+7/7f/v/+//7v/u//D/8P/w//D/8P/v/+//7//t/+3/7f/t/+3/
7f/t/+3/8P/w//D/8P/x//H/8f/x//L/8v/z//P/8//0//X/9f/3//f/9//4//b/9v/2
//b/+P/5//n/+f/5//n/+v/6//r/+v/6//v/+f/5//n/+f/5//n/+f/4//j/+P/4//j/
9v/2//b/9v/3//X/9P/z//X/9f/0//T/9P/0//T/8//z//P/8v/y//L/8v/x/+//7//v
/+//7v/w//D/8P/w/+7/7v/t/+3/7f/s/+z/7P/s/+z/7P/s/+z/7P/s/+v/6//r/+v/
6//r/+v/6v/q/+z/7P/s/+z/7P/s/+z/7P/q/+r/6v/p/+v/6//s/+z/6v/q/+r/6v/s
/+z/7P/r/+v/6//r/+v/6//r/+v/6//r/+v/6//t/+7/7f/s/+v/6v/s/+z/7P/s/+z/
7P/s/+z/7v/u/+7/7v/w//D/8P/w//D/8P/w//D/8P/w//D/8P/w//D/8P/w//D/8P/w
//D/8v/y//L/8v/y//L/8v/y//T/9P/0//T/8v/y//L/8v/y//L/8v/y//T/9P/0//T/
8v/y//L/8v/y//L/8v/y//T/9P/0//T/9P/0//T/9P/0//T/9P/0//L/8v/y//L/9P/0
//T/9P/0//T/9P/0//b/9v/2//b/9v/2//b/9v/2//b/9v/2//b/9v/2//b/9v/2//b/
9v/4//j/+P/4//b/9v/2//b/9v/2//b/9v/4//j/+P/4//j/+P/4//j/+P/4//j/+P/4
//n/+f/5//n/+//9//7//f/9//3//v//////////////AQACAAIAAgACAAIAAgACAAEA
AQABAAAAAAABAAEA/v/8//r/+P/z//P/8v/y//P/8//z//T/9v/3//f/+v/6//j/9//2
//T/8v/y//L/8P/v/+//7//v/+//7f/v/+//7//v/+//7//w//D/7//v/+//7//v//D/
8P/x//H/8f/z//H/8f/1//b/+v8CAAkAEAAaACoAPwBcAH0AoADOAAEBLQFIAVQBXAFr
AXgBbgE8AeAAbgACAKb/Vf8n/xb/D/8O/x3/MP89/03/Yf9v/33/jP+a/6X/s/+//8r/
z//V/9j/3v/k/+f/6P/q/+z/7v/y//T/9//5//v//P/+/wAAAgACAAMABAAIAAkACgAL
AAsADAANAA4ADgAPAA8ADwAQABEAEgASABIAEwATABQAFgAWABYAGAAYABgAGgAbAB0A
HQAfACAAHgAfACAAIQAgACEAIQAiACUAJgAnACgAKQArACwALQAwADEAMwA1ADQANQA2
ADkAOwA9AEAAQgBFAEcASQBLAE0ATwBTAFYAVwBaAF0AYABlAGgAagBtAG0AbwBzAHYA
dwB5AHsAfAB/AH8AgACBAIEAgQCBAIAAgACAAIAAgAB+AH0AfAB6AHsAegB4AHYAcwBv
AGwAaQBoAGUAYABbAFcAUwBPAEkARABAADwANgA1ADEALQAoACQAIAAeABoAFwAVABMA
EAANAAwACgAIAAgABwAEAAIAAAAAAP///v/9//3//f/9//3//f/8//z//P/8//z//P/+
//3//f/9//3//f/9//3//f/9//3//f/+//7//v/+////////////AAAAAAEAAQADAAQA
BQAFAAMAAwADAAQABgAGAAYABgAEAAUABQAFAAUABQAGAAYABgAGAAYABwAHAAcABwAH
AAkACQAJAAgACAAIAAgACAAGAAYABgAGAAUAAwACAAEAAwADAAIAAgACAAIAAgABAP//
///+//7//v/+//3/+//8//3//v/+//z//P/8//z//P/8//v/+//7//r/+v/6//z//P/8
//z/+v/6//r/+f/5//n/+f/5//v/+//6//r//P/8//z//P/6//r/+v/6//z//P/8//v/
+//7//z//P/6//r/+v/6//r/+v/6//n/+//7//v/+//7//v/+//7//v/+//7//v//P/6
//r/+v/6//r/+v/6//r//P/8//z//P/8//z//P/8//r/+v/6//r//P/8//z//P/8//z/
/P/8//r/+v/6//r//P/8//z//P/8//z//P/8//7//v/+//7//v/+//7//v/8//z//P/8
//z//P/8//z//v/+//7//v/+//7//v/+//7//v/+//7//v/+//7//v8AAAAAAAAAAP7/
/v/+//7/AAAAAAAAAAAAAAAAAAAAAAAAAAAAAAAAAAAAAAAAAAAAAAAAAAAAAAAAAAAA
AAAAAAAAAAAAAAAAAAAAAAAAAAAAAAAAAAAAAAAAAAAAAAACAAIAAgACAAAAAAAAAAAA
AgACAAIAAgAAAAAAAAAAAP7//v/+//7///8AAAEAAwADAAMAAwAFAAUABgAHAAcACQAK
AAsACwALAAsACwANAA4ADgAOAA4ADAAMAAwACwALAAsACgAKAAkACQAGAAQAAgAAAP3/
/f/+//7///////3//v/+//////8CAAIAAAD///7//P/6//r/+v/6//n/+f/5//n/+f/3
//n/+f/5//n/+f/5//r/+P/3//f/9//3//f/+P/4//n/+f/5//n/+//9//3/AAAGAA4A
FQAcACwAPgBVAHQAkwC4AOQAEQExAUQBVAFmAXsBiAF0ATABwgBMAOj/nP9f/z3/MP8r
/y7/Qf9U/2H/c/+F/5P/o/+u/7j/xf/R/9n/4P/n/+n/7P/y//T/9//4//r//P/+/wAA
AgAFAAcACQAKAAwADgAQABAAEQASABIAEwAUABUAFQAWABcAGAAYABkAGQAZABwAHQAe
AB4AHgAfAB8AIAAgACAAIAAiACIAIgAkACUAJQAlACcAKAAmACcAKAApACoAKwArACwA
LwAwADEAMgAxADMANAA1ADYANwA5ADsAOgA7ADwAPwBBAEMARgBIAEkASwBNAE8AUQBT
AFcAWgBbAF4AYQBkAGUAaABqAG0AbwBxAHUAeAB5AHsAfQB+AH0AfQB+AH8AgQCBAIEA
gACAAIAAgACAAIAAfwB+AHwAfQB8AHoAeAB1AHEAbgBrAGgAZQBgAFsAVwBTAE8ASQBG
AEIAPgA4ADMALwArACYAJAAgAB4AGgAZABcAFQASAA4ADAAJAAYACAAHAAQAAgAAAAAA
///+//3//f/9//3//f/9//z//P/8//z//P/8//z/+//7//v/+//7//v/+//9//3//f/9
//z//P/8//z///////////8AAAAAAQABAP//AAABAAEAAQABAAEAAgACAAIAAgACAAIA
AwADAAMABQAFAAYABgAEAAQABAAFAAUABQAFAAUAAwADAAMAAgACAAIAAgACAAIAAgAC
AAIAAQD///7//f///////v/+/wAAAAAAAP///v/9//v/+v/8//z/+//5//v/+//7//r/
/P/8//z//P/8//z/+//7//v/+v/6//r/+v/6//r/+v/6//r/+v/5//n/+f/5//n/+f/5
//j/+P/6//r/+v/6//r/+v/6//r/+v/6//r/+f/5//n/+v/6//r/+v/6//r/+v/6//r/
+f/5//n/+f/5//v/+//7//v/+f/5//v/+//8//r/+v/6//r/+P/4//j/+P/6//r/+v/6
//r/+v/6//r/+v/6//r/+v/4//j/+P/4//r/+v/6//r/+v/6//r/+v/6//r/+v/6//r/
+v/6//r/+v/6//r/+v/6//r/+v/6//f/9v/1//T/9P/0//T/9P/2//b/9v/2//b/9v/2
//b/9v/2//b/9v/4//j/+P/4//j/+P/4//j/+P/4//j/+P/4//j/+P/4//j/+P/4//j/
+P/4//j/+P/4//j/+P/4//j/+P/4//j/+P/4//j/+P/4//j/+P/4//j/+P/4//j/+v/6
//r/+v/6//r/+v/6//r/+v/6//r/+v/6//r/+v/6//r/+v/6//r/+v/6//r//P/8//z/
/P/8//z//P/8//7//v/+//7//v/+//7//v8BAAEAAQABAAUABwAIAAkACQAJAAoACwAL
AAsACwALAA8AEAAQABAADgAOAA4ADgAPAA8ADwAOAA4ADwAPAAwACAAGAAQAAQADAAIA
AgADAAUABQAGAAYABQAFAAgACAAEAAMAAgAAAAAAAAAAAAAA//////////////3/////
/wEAAQABAAEAAgACAAEAAQABAAEAAQACAAQABQAFAAUABwAHAAkACwAQABYAGgAfACwA
PABUAHMAkgCzAOAAEgE9AVUBZgF2AYgBlwGOAVQB7gB2AA4Avv98/1P/Rf88/zv/Sv9b
/2b/c/+D/5P/of+v/7z/yP/V/9//5//w//X/+f/6//z//v8DAAYACAAKAAwADgAQABMA
FQAXAA==
         </WaveFormData>
      </LeadData>
      <LeadData>
         <LeadByteCountTotal>10000</LeadByteCountTotal>
         <LeadTimeOffset>0</LeadTimeOffset>
         <LeadSampleCountTotal>5000</LeadSampleCountTotal>
         <LeadAmplitudeUnitsPerBit>4.88</LeadAmplitudeUnitsPerBit>
         <LeadAmplitudeUnits>��V</LeadAmplitudeUnits>
         <LeadHighLimit>2147483647</LeadHighLimit>
         <LeadLowLimit>268435456</LeadLowLimit>
         <LeadID>V4</LeadID>
         <LeadOffsetFirstSample>0</LeadOffsetFirstSample>
         <FirstSampleBaseline>0</FirstSampleBaseline>
         <LeadSampleSize>2</LeadSampleSize>
         <LeadOff>FALSE</LeadOff>
         <BaselineSway>FALSE</BaselineSway>
         <ExcessiveACNoise>FALSE</ExcessiveACNoise>
         <MuscleNoise>FALSE</MuscleNoise>
         <LeadDataCRC32>2785658264</LeadDataCRC32>
         <WaveFormData>
8v/y//L/8v/0//T/9P/0//T/9P/0//T/8v/y//L/8v/y//L/8v/y//D/8P/w//D/8P/w
//D/8P/y//L/8v/y//D/8P/w//D/8P/w//D/8P/u/+7/7v/u//D/8P/w//D/7v/u/+7/
7v/u/+7/7v/u/+//8P/x//L/8P/w//D/8P/u/+7/7v/u/+7/7v/u/+7/7v/u/+7/7v/w
//D/8P/w/+7/7v/u/+7/8P/w//D/8P/w//D/8P/w/+//7//u/+7/8P/w//L/8//x//H/
8//z//X/9//3//f/9//3//j/+P/4//n/+f/5//j/+P/3//f/+P/4//n/+f/3//X/8//w
/+7/7f/t/+z/7v/u/+7/7//v/+//7//x//D/8P/u/+3/6//p/+j/6P/p/+n/5v/m/+n/
6f/n/+f/5//o/+j/6P/o/+n/6f/p/+f/5v/m/+b/5//n/+f/5//n/+f/5//o/+v/6//r
/+v/6//q//D/+P8GAB0APgBfAIUAsQDgAA0BMwFRAW0BiQGbAYkBRAHbAHAAGwDZ/6v/
l/+K/37/gP+I/4v/iv+R/5v/of+q/7X/vf/F/8v/0v/X/9r/2//d/9//4v/l/+T/5P/l
/+X/5P/l/+f/6P/p/+n/6//s/+3/7v/v//D/8//1//X/9//1//X/9P/0//T/9f/1//b/
9v/3//j/+P/5//n/+f/5//z//f///wAAAQABAAEAAQD///////////////8AAAAAAgAC
AAMABAAEAAUABgAGAAgACAAIAAgACQAKAAoACwAOABAAEQARABEAEQATABUAFQAVABcA
GQAcAB0AIQAlACUAJgAnACkAKwAsAC0ALwAxADMANQA3ADsAPQA+AEAAPwA/AD8AQABD
AEMARABEAEYARgBGAEUAQwBDAEIAQgBEAEQAQwBDAEEAQAA+ADwAOQA4ADYAMgAvACwA
KQAnACQAIQAfABsAGAAVABIADgAJAAYAAwACAP7//f/7//n/9f/z//H/8f/y//H/7//t
/+7/8P/x//H/8f/x//H/8f/v/+//7//v/+//7//u/+3/7P/s/+z/7P/s/+z/7P/t/+3/
7P/s/+z/7P/s/+z/7f/t/+3/7f/t/+7/7v/v/+//7//w//H/8v/0//T/9P/0//P/8//y
//D/8P/x//H/8P/w//H/8v/y//D/8P/w//D/8P/x//P/9f/0//T/8//y//H/8f/x//H/
8f/x//H/8P/x/+//7//v/+//7v/u/+//7//v/+3/7f/v/+7/7P/s/+z/7P/s/+3/7P/r
/+v/6v/q/+r/6v/q/+z/6//r/+v/7P/r/+v/6//p/+j/6P/p/+v/6//q/+r/6//r/+v/
6v/p/+n/6f/p/+n/6v/r/+v/6v/o/+f/5//m/+b/5v/l/+b/5//p/+r/6P/n/+b/5v/o
/+j/6P/o/+j/6P/o/+j/6P/n/+f/5v/m/+X/5v/k/+T/5P/k/+T/5P/l/+b/5//o/+j/
6P/o/+j/6v/q/+r/6v/o/+j/6P/o/+b/5v/m/+b/6P/o/+j/6P/q/+r/6v/q/+r/6v/q
/+r/6v/q/+r/6v/q/+r/6v/q/+r/6v/q/+r/7P/s/+z/7P/s/+z/7P/s/+z/7P/s/+z/
6v/q/+r/6v/s/+z/7P/s/+z/7P/s/+z/7P/s/+z/7P/s/+z/7P/s/+7/7v/u/+7/7v/u
/+7/7v/s/+z/7P/s/+7/7v/u/+7/7v/u/+7/7v/u/+7/7v/u/+7/7v/u/+7/7P/s/+z/
7P/t/+7/7//w/+7/7v/u/+7/7v/u/+7/7v/u/+//7//w/+7/7v/w//H/8v/z//b/9//3
//n/+f/5//n/+f/6//r//P/9//3//f/+//7//f/9//3//P/8//v//f/7//n/9v/0//P/
8//y//D/8P/w//H/8f/x//H/8//y//L/8P/v/+3/6//q/+r/7f/t/+r/6v/r/+v/6f/p
/+v/7P/s/+z/7P/t/+3/7f/r/+r/6v/q/+3/7f/t/+3/7f/t/+3/7v/t/+3/7f/x//P/
9P/4/wIADgAlAEYAaQCVAMcA+AAlAU0BbQGLAacBtQGfAVYB5QBwABMAyf+Z/4P/dv9s
/3D/eP9//4L/if+R/5n/pP+v/7n/w//N/9T/1//Y/9v/3f/f/+D/4f/j/+T/5v/n/+j/
6f/r/+z/7//v//H/8v/x//L/8//0//X/9//3//n/+//7//r/+v/6//v/+//8//r/+//8
//z////////////+////AQACAAMAAwADAAMABQAFAAUABQAFAAUABgAGAAYABgAHAAgA
CAAJAAoACgAMAAwADAAMAA8AEAAQABEAEgAUABUAFQAXABcAGQAbABsAGwAdAB8AIAAh
ACUAKQApACoAKwAtADAAMgA0ADcANwA5ADsAPQA/AEEAQgBEAEcARwBHAEgARwBHAEgA
SABKAEoASgBJAEsASwBKAEoASABIAEcARwBHAEYARABCAD8APgA8ADgANQAyAC8ALQAq
ACcAJQAhAB4AGwAYABQAEQAOAAsACgAGAAUAAwABAP///f/7//v/+v/5//f/9f/z//T/
9P/z//P/8//z//P/8f/x//H/8f/x//H/8P/v//D/8P/w//D/8P/w//D/8f/x//D/8P/w
//D/8P/w//H/8f/x//H/8f/0//T/9f/1//T/9P/0//T/9P/0//T/9P/0//X/9f/0//T/
9f/1//T/9v/3//j/+P/2//b/9v/2//X/9f/2//f/9//4//j/+P/3//f/9//3//f/9//3
//b/9//1//X/9f/1//T/9P/1//P/8//x//H/8f/w/+7/7v/w//D/8P/x//H/8f/y//L/
8v/y//L/8v/0//P/8//z//T/8//z//P/8f/w//D/8f/v/+//7v/u/+//7//v/+7/7//v
/+//7//v//D/8f/x//P/8v/y//P/8v/y//L/8f/x//H/8v/y//T/8//y//L/8v/y//L/
8v/y//L/8v/y//H/8f/y//L/8v/z//L/8v/y//L/8v/y//L/8P/w//D/8P/y//L/8v/y
//D/8P/w//D/8P/w//D/8P/y//L/8v/y//D/8P/w//D/8P/w//D/8P/y//L/8v/y//D/
8P/w//D/8v/y//L/8v/y//L/8v/y//L/8v/y//L/8v/y//L/8v/0//T/9P/0//L/8v/y
//L/9P/0//T/9P/0//T/9P/0//L/8v/y//L/9P/0//T/9P/y//L/8v/y//L/8v/y//L/
9P/0//T/9P/y//L/8v/y//L/8v/y//L/8P/w//D/8P/y//L/8v/y//D/8P/w//D/8P/w
//D/8P/w//D/8P/w//H/8v/z//T/9P/0//T/9P/2//b/9v/2//b/9v/2//b/+P/4//j/
+P/6//r/+v/7//3//v/+//7/AAABAAEAAQABAAEAAQADAAMAAwADAAMABAAEAAQABQAF
AAUABgAGAAUABQAGAAYABQAFAAUAAwADAAAA/v/9//v/+v/6//r//P/9//3//f/9////
AAAAAPz/+//5//f/9v/2//f/9//2//b/9//3//P/8//z//T/9P/0//T/9f/1//X/9f/0
//T/9P/1//X/9//3//f/9//z//b/9//1//f/9//5//z/AgAMAB4AOQBWAHcAoQDPAPwA
IwFFAWEBewGXAZ8BfQEsAb8AWgAPANf/t/+n/5j/kP+U/5r/m/+c/6P/q/+z/7r/xf/P
/9f/3f/g/+P/5P/n/+f/6//u/+3/7f/u//D/8f/x//H/8v/y//P/8//1//b/9f/2//f/
+P/3//n/+f/7//3//f/8//z//P/9//3//v/+////AAAAAP///////////v///wEAAgAB
AAEAAQABAAMAAwADAAMAAQABAAIAAgADAAQABgAIAAgACQAKAAoADAAMAAwADAAOABAA
EQATABIAFAAVABUAFwAXABkAGwAdAB0AHwAhACIAIwAnACsAKwAsAC0ALwAxADIAMwA1
ADkAOwA9AD8APwBBAEIARABFAEUARQBGAEUARQBGAEYARgBGAEYARQBGAEcARwBIAEoA
SgBJAEkARwBGAEQAQgA/AD4APAA4ADUAMgAvAC0ALAApACcAIwAgAB0AGgAWABMAEAAN
AAwACAAHAAUAAwADAAEA/////wAA///9//v/+v/6//n/9//1//X/9f/1//P/8//z//P/
9f/1//T/8//0//T/9P/0//T/9P/0//X/9f/0//T/9P/2//b/9v/3//X/9f/1//X/9v/2
//f/9//3//j/+f/6//r/+v/6//r/+P/5//n/+P/6//v/+//6//j/+f/6//r/+v/6//r/
+v/3//f/+P/5//f/+P/4//j/9//3//f/9//1//X/9f/0//X/8//z//P/8//y//L/8//z
//P/8f/x//P/8v/w//D/8P/w//D/8f/w/+//7//u/+7/7v/u/+7/7v/t/+3/7f/s/+v/
6//r/+v/6v/q/+v/6f/p/+j/6P/n/+f/5//m/+b/5//o/+n/5//o/+n/6f/p/+j/6P/p
/+j/6P/o/+f/5f/l/+b/5v/n/+f/5//o/+j/6P/o/+j/6P/o/+j/6P/o/+f/5//m/+b/
5//m/+b/5v/k/+T/5P/k/+T/5P/k/+T/5v/m/+b/5v/m/+b/5v/m/+b/5v/m/+b/5v/m
/+b/5v/m/+b/5v/m/+b/5v/m/+b/6P/o/+j/6P/m/+b/5v/m/+b/5v/m/+b/6P/o/+j/
6P/o/+j/6P/o/+b/5v/m/+b/5P/k/+T/5P/m/+b/5v/m/+j/6P/o/+j/5v/m/+b/5v/k
/+T/5P/k/+b/5v/m/+b/5v/m/+b/5v/l/+T/4//i/+T/5P/k/+T/5P/k/+T/5P/m/+b/
5v/m/+T/5P/k/+T/4v/i/+L/4v/k/+T/5P/k/+T/5P/k/+T/5P/k/+T/5P/m/+f/5//o
/+b/5v/o/+n/6//r/+3/7f/r/+3/7f/t/+v/6//s/+z/7P/t/+3/7f/w//D/7//v//D/
8P/x//H/8//x/+//7P/q/+n/6f/o/+r/6v/q/+v/6//r/+v/7f/u/+7/7P/r/+n/5//m
/+b/6f/p/+b/5v/l/+X/4//j/+X/5v/m/+b/5v/n/+f/5//p/+j/6P/o/+v/6//r/+v/
6//r/+v/7P/r/+3/7//v/+//8P/y//j/BAAZADYAWQCDALUA6gAbAUUBZwGFAaMBtwGx
AXoBEwGaADUA5f+r/4v/fv9u/2z/dv99/37/g/+L/5P/nP+r/7X/v//H/9L/1//Y/9n/
2//h/+L/4//l/+b/6P/p/+z/7f/v//D/8f/x//P/9P/1//b/9//4//n/+//7//3/+//7
//r/+v/8//3//f/+//7///8AAAAAAQABAAEAAQAAAAEAAwAEAAMAAwADAAMABQAFAAUA
BQAHAAcACAAIAAYABgAHAAgACAAJAAoACgAMAAwADAAMAA8AEAAQABEAFAAWABcAFwAb
ABsAHQAfACEAIQAjACUAJgAnACsALwAvADAAMQAzADcAOAA5ADsAPwBBAEMARQBHAEkA
SgBMAE0ATQBNAE4ATwBPAFAAUABQAFAAUABPAFAAUQBRAFIAUQBQAE4ATQBNAEwASgBI
AEMAQgBAADwAOQA2ADMAMQAuACsAKQAlACIAHwAcABgAFQASAA8ADgAMAAsACQAHAAMA
AQD//////v/9//v/+f/5//r/+v/5//f/9//3//f/9f/1//X/9f/1//X/9P/z//T/9P/0
//T/9P/0//T/9f/3//b/9v/2//j/+P/4//n/+f/5//n/+f/4//j/+f/5//n/+v/7//z/
+v/6//r/+v/6//v/+//6//r/+//7//r/+//9////AAD///7//f/8//v/+//8//3/+//8
//z//P/5//n/+f/5//n/+f/5//j/9//1//X/9f/3//b/9v/3//f/9//1//X/9f/0//L/
8v/0//T/9P/1//T/8//z//L/8P/w//D/8P/w/+//7//v/+//7//w//H/8f/w//D/8f/x
//H/8P/w/+//7//v/+7/7//v/+//7//t/+7/7//v/+//7v/u/+//7v/u/+7/7f/v/+//
8P/w//D/7//u/+7/7P/s/+z/7P/s/+z/7P/s/+v/6//s/+z/7P/t/+7/7v/s/+z/7P/s
/+z/7P/s/+z/7P/s/+z/7P/s/+z/7P/s/+z/7P/s/+z/7P/q/+r/6v/q/+z/7P/s/+z/
7P/s/+z/7P/s/+z/7P/s/+r/6v/q/+r/6v/q/+r/6v/q/+r/6v/q/+r/6v/q/+r/6f/o
/+f/5v/o/+j/6P/o/+j/6P/o/+j/6P/o/+j/6P/m/+b/5v/m/+b/5v/m/+b/5v/m/+b/
5v/m/+b/5v/m/+b/5v/m/+b/6P/o/+j/6P/o/+j/6P/o/+j/6P/o/+j/6v/q/+r/6v/q
/+r/6v/q/+j/6P/o/+j/6P/o/+j/6P/q/+r/6v/q/+j/6P/o/+j/6P/o/+j/6f/n/+j/
6P/o/+r/6//r/+v/7f/t/+3/7//v/+//7//v//D/8P/w//H/8f/x//L/8v/z//P/9P/0
//P/8//z//H/8f/u/+z/6//p/+j/6P/o/+j/6f/p/+n/6f/r/+z/7P/s/+v/6f/n/+T/
5P/l/+X/4P/g/+H/4f/h/+H/4f/i/+D/4P/g/+H/4//j/+P/4v/g/+D/4f/h/+H/4f/h
/+H/4//k/+X/4//j/+X/5//q/+z/9P8AABUAMgBTAHkApwDYAAUBLQFPAWsBiwGjAZ0B
agEHAZAALQDj/6v/jf9+/3D/bv92/33/gP+F/43/lf+i/63/t/+//8f/zP/R/9T/1//Z
/9v/3P/f/9//4P/i/+P/4v/j/+X/5v/o/+n/7P/u/+3/7v/v//D/8f/z//P/9f/z//P/
8v/y//P/9f/2//j/+P/5//r/+v/5//n/+f/5//r/+//9//7//f/9//3//f/+////AAAB
AAMAAwAEAAQABAAEAAUABgAHAAcABwAGAAYABgAGAAYACQAKAAoACwANABAAEgATABcA
FwAZABsAGwAbAB0AHwAgACEAJQApACsALAAtAC8AMgA0ADYAOQA7AD0APwBBAEEAQwBE
AEYARQBFAEUARgBJAEkASgBKAEwATABMAEsASwBLAEoASgBKAEoASQBJAEcARgBEAEIA
QABAAD8APAA5ADYAMwAxACwAKQAnACMAIgAfABwAGAATABAADQAMAAoACQAHAAUABQAD
AAEAAQD+//3/+//5//n/+v/6//n/9//3//f/9//3//f/9//3//n/+f/4//f/9v/2//b/
9v/2//b/9v/3//n/+P/4//j/+P/4//j/+f/5//n/+f/5//r/+v/7//v/+//8//3//v/+
//7//v/+//7///////7/AAABAAEAAAD+////AAAAAAAAAAAAAAAAAQABAAIAAwABAAIA
AgACAAMAAwADAAMAAQABAAEAAAABAP///////wEAAAAAAAEAAQABAP////8BAAAA/v/+
//7//v/+/////f/9//7//v/+//7//v/+//z/+//7//v//P/7//v/+//7//r/+v/7//v/
+//6//r/+//7//v/+v/6//v//P/9//v//P/9//3//f/8//z//f/+//7//v/9//3//f/+
//7//v/9//z//P/8//z//P/8//r/+v/6//r//P/9////AAD+//3//P/8//7//v/+//7/
/v/+//7//v/+//7//v/+//7/AAAAAAAAAAD///7//f/8//7//v/+//7//P/8//z//P/8
//z//P/8//7//v/+//7//P/8//z//P/8//z//P/8//r/+v/6//r//P/8//z//P/8//z/
/P/8//r/+v/6//r/+v/6//r/+v/6//r/+v/6//z//P/8//z//P/8//z//P/6//r/+v/6
//r/+v/6//r//P/8//z//P/8//z//P/8//z//P/8//z//P/8//z//P/8//z//P/8//z/
/P/8//z//P/8//z//P/8//z//P/8//z//P/8//z//v/+//7//v/8//z//P/8//z//P/8
//z//f/+////AAD+//7//v/+/wAAAAAAAAAAAAAAAAAAAQABAAIAAgACAAQABQAFAAUA
CQAJAAkACwANAA0ADQANAA4ADgAOAA8ADQANAA4ADgANAA0ADgAOAA8ADwAPAA0ACQAG
AAQAAwAEAAQABQAGAAYABwAHAAcACQALAAwADAAIAAcABQADAAQABAAFAAUAAAAAAAEA
AQABAAEAAQACAAAAAAAAAAEAAQABAAEAAAABAAIABAAFAAMAAwADAAMABQAGAAkABwAD
AAMABwAGAAoAEgAiADsAXAB7AJ8AzQD8ACMBRQFjAX8BnQGtAZUBTAHfAHYAJwDr/8P/
r/+i/5j/mv+g/6H/ov+p/6//t//C/83/1f/d/+P/6P/p/+z/7f/v/+//8P/z//P/9P/2
//f/9v/3//n/+v/7//v//f/+////AAABAAIAAQADAAMABQAFAAUABAAEAAYABwAHAAgA
CAAJAAoACgAJAAkACQAJAAoACwANAA4ADgANAAwACwAKAAkACAAHAAUABQAGAAYABAAE
AAUABgAFAAUABQAEAAcACAAJAAoACQAKAAoACwALAAwADAALAA8ADwARABMAEwATABUA
FwAWABcAGwAfACEAIgAjACUAJwAoACkAKwAtAC8AMQAzADUANwA4ADoAOwA7ADsAPAA9
AD0APgA+AD4APgA+AD0APwA/AD4APgA8ADwAOwA7AD0APAA6ADgANwA2ADQAMAArACgA
JQAjACAAHQAbABcAFAARAA4ACgAHAAQAAQAAAPz/+//5//f/8//x/+//7//v/+//7v/t
/+3/7v/u/+3/7P/r/+r/6f/r/+v/6//r/+v/6//q/+n/6P/o/+j/6P/m/+b/5v/n/+n/
6P/o/+j/6v/q/+r/6//r/+v/6//r/+r/6v/r/+v/6//s/+3/7v/u/+7/7v/u/+z/7f/t
/+z/7f/v//D/8P/u/+//8P/w/+7/7v/u/+7/6//r/+z/7f/r/+z/7P/s/+3/7f/t/+3/
6//r/+v/6v/q/+n/6v/r/+3/7P/s/+3/6//r/+n/6f/p/+j/5v/m/+j/6P/o/+n/5//n
/+j/6P/o/+j/6P/o/+r/6f/p/+n/6P/n/+f/5//n/+b/5v/n/+f/5//m/+b/5//n/+f/
5v/n/+f/5//n/+f/6P/p/+n/5//m/+b/5//n/+b/5f/j/+X/5f/m/+b/5v/l/+T/5P/m
/+b/5v/m/+T/5P/k/+T/4//j/+T/5P/k/+P/5P/m/+j/5f/k/+P/4v/i/+L/4v/i/+T/
5P/k/+T/5P/k/+T/5P/k/+T/5P/k/+L/4v/i/+L/4v/i/+L/4v/i/+L/4v/i/+L/4v/i
/+L/5P/k/+T/5P/k/+T/5P/k/+b/5v/m/+b/5P/k/+T/5P/m/+b/5v/m/+b/5v/m/+b/
5P/k/+T/5P/k/+T/5P/k/+X/5v/n/+j/5v/m/+b/5v/m/+b/5v/m/+b/5v/m/+b/5v/m
/+b/5v/m/+b/5v/m/+b/5v/m/+b/5v/m/+b/5v/k/+T/5P/k/+b/5v/m/+b/5v/m/+b/
5v/m/+b/5v/m/+b/5v/m/+b/5v/m/+b/5v/m/+b/5v/m/+b/5v/m/+b/5v/m/+b/5v/p
/+n/6v/q/+r/7P/t/+3/7f/v/+//7//v/+//7//v//H/8v/y//L/8//z//P/9P/0//P/
8//0//L/8//z//P/8f/v/+z/6v/n/+f/5v/m/+b/5v/n/+f/6f/p/+v/7P/u/+z/6//p
/+X/5P/k/+X/5f/i/+L/4//h/9//3//f/+L/4v/i/+L/4f/h/+H/4f/g/+D/4P/h/+P/
4//j/+P/4//j/+L/5f/l/+X/5f/n/+j/6v/w//r/CwAoAEsAcQCfANAAAwExAVcBdQGR
Aa0BrwGEASkBtABJAPP/r/+L/37/cP9o/27/d/94/33/hf+L/5T/of+p/7H/u//C/8f/
zP/N/8//0//U/9X/1//Y/9r/2//e/9//4f/i/+H/4f/j/+T/5f/m/+f/6P/p/+v/6//t
/+3/7f/s/+z/7P/t/+3/7v/u/+//8P/w/+//7//v/+//7v/v//H/8v/x//H/8f/x//P/
8//z//P/8//z//T/9P/0//T/9f/2//r/+//8//z//P/8//z//P///wAAAAABAAIABAAF
AAUABwAHAAkACwANAA0ADwARABIAEwAXABsAGwAcAB0AHwAjACQAJQAnACkAKwAtAC8A
MQAzADQANgA5ADkAOQA6ADsAOwA8ADwAPAA8ADwAOwA9AD0APAA8ADoAOgA5ADkAOQA4
ADYANAAzADIAMAAsACkAJgAjACEAIAAdABsAFwASAA8ADAAIAAcABAABAAAA+v/5//f/
9f/z//H/7//v/+7/7f/r/+n/5//o/+j/5//n/+f/5//n/+X/5f/l/+X/5f/l/+T/4//j
/+T/5f/m/+b/5v/m/+f/5//m/+b/5v/m/+b/5v/n/+f/5//n/+f/6v/q/+v/6//r/+z/
7f/u/+7/7v/u/+7/8P/x//H/8P/w//H/8f/w//D/8f/y//L/8v/y//L/8v/x//H/8v/z
//P/9P/0//T/8//z//P/8//x//H/8f/w/+//7f/t/+3/7f/s/+z/7f/t/+3/6//r/+v/
6v/o/+j/6P/o/+j/6f/p/+n/6v/q/+r/6v/q/+r/6v/p/+n/6f/o/+f/5//n/+f/5v/m
/+f/5//n/+b/5v/m/+X/5P/i/+L/4//k/+X/5f/m/+f/5//n/+b/5v/n/+j/6P/o/+f/
5//n/+j/6P/m/+X/5P/k/+b/5v/m/+b/5v/m/+b/5v/n/+f/6P/o/+j/5//m/+b/5P/l
/+b/5//o/+j/6P/o/+j/6P/o/+j/6P/o/+j/6P/o/+b/5v/m/+b/5v/m/+b/5v/o/+j/
6P/o/+b/5v/m/+b/6P/o/+j/6P/m/+b/5v/m/+b/5v/m/+b/5//o/+n/6v/q/+r/6v/q
/+r/6v/q/+r/6v/q/+r/6v/s/+z/7P/s/+r/6v/q/+r/7P/s/+z/7P/u/+7/7v/u/+z/
7P/s/+z/7P/s/+z/7P/s/+z/7P/s/+7/7v/u/+7/7P/s/+z/7P/s/+z/7P/s/+z/7P/s
/+z/7P/s/+z/7P/s/+z/7P/s/+z/7P/s/+z/7P/s/+z/7P/u/+7/7v/u/+7/7v/u/+7/
8P/w//D/8P/u/+7/7v/u/+7/7v/u/+7/7//w//L/8//0//T/9P/2//f/9//3//n/+f/5
//v/+//7//v/+//8//7//v///////f/+//7//f/9//7//v////3//f/7//n/+P/2//X/
9f/2//b/9v/2//X/9f/1//X/9//4//j/9v/3//X/8//y//L/8//z//D/8P/x//H/7//v
/+//8P/w//D/8P/x//H/8f/x//D/8P/u/+//7//v/+3/7f/t/+3/7v/x//H/8f/x//H/
8v/4/wAADgAhAD4AXwCFALEA3gAJAS8BTQFtAY0BpQGfAWoBBwGSADcA8//D/6f/mP+K
/4b/jv+T/5b/mf+h/6v/tv+9/8X/z//X/9r/4f/m/+X/5f/n/+r/6//r/+z/7v/v//L/
8//1//b/9//3//n/+v/7//z//f/+//3//////wEAAQABAAAAAAACAAMAAwAEAAQABQAG
AAYACQAJAAkACQAIAAkACwAMAAsACwALAAsADQANAA0ADQALAAsADAAMAA4ADgAPABAA
EgATABQAFAAWABYAFgAWABcAGAAYABkAGgAcAB0AHQAfAB8AIQAjACEAIQAjACUAJgAn
ACsALwAxADIAMwA1ADgAOgA8AD8AQQBDAEUARwBJAEsATABOAE0ATQBNAE4AUQBRAFIA
UgBSAFIAUgBRAFIAUwBTAFQAVABUAFMAUwBRAFAATgBMAEsASgBIAEQAQwBAAD0AOwA6
ADcANQAxACwAKQAmACIAIQAeABsAGgAYABcAFQATAA8ADQALAAsACgAJAAcABQADAAQA
BAADAAIAAQAAAP//AQABAAEAAQADAAMAAgABAAIAAgACAAIAAgACAAIAAwABAAAAAAAA
AAAAAAAAAAEAAQABAAEAAQAEAAQABQAFAAMABAAFAAYABAAEAAQABAAEAAUABQAEAAQA
BQAFAAQABAAFAAYABgAGAAYABgAGAAMAAwAEAAUAAwAEAAQABAADAAMAAwADAAUABQAF
AAQABQADAAMAAwADAAIAAgADAAUABQADAAMAAQAAAP7//v/+//7//v////3//f/+//7/
/v/+//7//v/+//3//f/9//z/+//7//v//f/8//z//f/9//3//P/8//3//f/9//z/+//7
//v/+//5//r/+//7//3//P/8//3//f/8//v/+f/5//n/+v/6//z/+//6//r/+v/6//r/
+v/6//r/+v/6//v/+//8//z/+v/7//z//P/8//r/+v/6//r/+v/6//r/+v/6//r/+v/6
//r/+v/6//r//P/8//z//P/6//r/+v/6//r/+v/6//r//P/8//z//P/8//z//P/8//r/
+v/6//r/+v/6//r/+v/6//r/+v/6//r/+v/6//r/+P/4//j/+P/4//j/+P/4//j/+P/4
//j/+P/4//j/+P/6//r/+v/6//z//P/8//z//v/+//7//v/8//z//P/8//z//P/8//z/
+v/6//r/+v/4//j/+P/4//j/+P/4//j/+P/4//j/+P/4//j/+P/4//r/+v/6//r/+v/6
//r/+v/6//r/+v/6//z//P/8//z//P/8//z//P/6//r/+v/6//z//P/8//z//v/+//7/
/v/+//7//v/+//7//v/+//7//v/+//7//////wAAAAAAAAQABQAFAAUABgAFAAQABQAD
AAMAAwADAAYABgAGAAcABwAHAAgACAAFAAUABgAGAAcABwAHAAUAAwAAAP7//f////7/
/v/+//7//////////f///wAAAAD8//v/+f/3//b/9v/3//f/9v/2//f/9//z//P/8//0
//b/9v/2//f/9//3//f/9v/2//b/9//3//f/9//3//f/9//4//n/9//3//n/+f/6/wAA
DAAgAD0AXAB9AKkA2wAMATcBWwF3AZUBsQGzAYUBJgGxAFAACQDR/7H/n/+S/4r/kP+W
/5X/lv+d/6X/r/+4/8H/yf/T/9f/3P/h/+T/5//n/+X/5v/r/+3/7v/w//H/9P/1//f/
+P/3/w==
         </WaveFormData>
      </LeadData>
      <LeadData>
         <LeadByteCountTotal>10000</LeadByteCountTotal>
         <LeadTimeOffset>0</LeadTimeOffset>
         <LeadSampleCountTotal>5000</LeadSampleCountTotal>
         <LeadAmplitudeUnitsPerBit>4.88</LeadAmplitudeUnitsPerBit>
         <LeadAmplitudeUnits>��V</LeadAmplitudeUnits>
         <LeadHighLimit>2147483647</LeadHighLimit>
         <LeadLowLimit>268435456</LeadLowLimit>
         <LeadID>V5</LeadID>
         <LeadOffsetFirstSample>0</LeadOffsetFirstSample>
         <FirstSampleBaseline>0</FirstSampleBaseline>
         <LeadSampleSize>2</LeadSampleSize>
         <LeadOff>FALSE</LeadOff>
         <BaselineSway>FALSE</BaselineSway>
         <ExcessiveACNoise>FALSE</ExcessiveACNoise>
         <MuscleNoise>FALSE</MuscleNoise>
         <LeadDataCRC32>3260186532</LeadDataCRC32>
         <WaveFormData>
AgACAAIAAgACAAIAAgACAAIAAgACAAIAAgACAAIAAgACAAIAAgACAAIAAgACAAIAAgAC
AAIAAgAEAAQABAAEAAIAAgACAAIABAAEAAQABAAGAAYABgAGAAYABgAGAAYABAAEAAQA
BAAGAAYABgAGAAYABgAGAAYABAAEAAQABAAEAAQABAAEAAYABgAGAAYABgAGAAYABgAI
AAgACAAIAAYABgAGAAYABgAGAAYABgAIAAgACAAIAAYABgAGAAcACQAJAAsADAALAAsA
CwAKAAwADQANAA0ACwALAAsACwANAA0ADgAOAA4ADgAOABAADwAQABAAEQARABEADwAO
AAsACwALAAoACgAKAAoACgAIAAgACAAIAAkACQAHAAUABAACAAIAAwABAAAA////////
/v/9//z//P/+//7//P/+//////////z//P/8//z//f/9//3//f/////////////////9
//n/9P/x//H/8v/4/wUAFgApAD4AUwBtAIsAqQDBANkA8gAFAQwB/QDbALEAiABlAEwA
OAAiABAABgACAPn/7//r/+3/7f/v//X/+v/9/////v////////////7//v8AAP///v/8
//r/+v/7//v/+//5//n/+v/6//j/+f/5//j/+P/5//n/+f/3//f/9//3//f/9//3//f/
+P/4//n/+f/5//n/+f/5//r/+v/6//r//P/8//3//v/8//z//P/8//v/+//6//j/9v/4
//j/+P/4//n/+v/7//r/+//7//r/+//8//7/////////AAAAAP////8AAAEAAQABAAMA
BAAEAAQABgAHAAkACQAJAAwACwALAAwADQAMAA4AEAASABIAFQAVABYAGAAYABgAGAAZ
ABoAGgAaABwAHQAdAB0AHgAfABsAHAAfAB8AHwAfAB0AHQAdAB0AGwAbABkAGQAZABcA
FgAWABgAFwAVABMADwAPAA0ACwAIAAUABAADAAIAAAD+//3//P/8//v/+v/5//j/9//3
//f/9//3//b/9v/2//b/9v/0//T/9P/1//P/8//z//T/8v/x//D/8P/z//P/9P/1//X/
9v/2//T/9P/x//D/8P/y//L/8f/v//L/8v/y//L/8v/y//L/8//y//L/8v/y//P/8v/x
//D/8P/w//D/8v/y//P/8//z//H/8f/w/+//8f/x//D/8P/y//H/8f/z//L/8v/x//H/
8P/v/+//7//u/+7/7f/t/+z/7P/s/+v/6f/r/+v/6v/p/+n/6f/q/+j/6P/o/+j/6P/m
/+b/5v/l/+X/5f/l/+f/6P/o/+f/5//n/+f/5//k/+P/4//i/+P/5P/l/+T/5v/m/+b/
5v/k/+T/5P/k/+L/4v/i/+L/4v/i/+D/4P/g/+D/3//f/9//3//f/+H/4f/h/+H/4v/i
/+L/4v/h/+D/4P/g/+D/4P/g/+D/4P/i/+L/4f/f/97/4P/g/+D/4P/g/+D/4P/g/97/
3v/e/97/4P/g/+D/4P/e/97/3v/e/9z/3P/c/9z/3v/e/97/3v/e/97/3v/e/9z/3P/c
/9z/3P/c/9z/3P/a/9r/2v/a/9z/3P/c/9z/3v/e/97/3v/e/97/3v/e/97/3v/e/97/
3v/e/97/3v/d/9z/2//a/9r/2v/a/9r/3P/c/9z/3P/c/9z/3P/c/9z/3P/c/9z/3v/e
/97/3v/c/9z/3P/c/97/3v/e/97/3v/e/97/3v/c/9z/3P/c/9z/3P/c/9z/3P/c/9z/
3P/e/97/3v/e/97/3v/e/97/3v/e/97/3v/e/97/3v/f/9//3//h/+L/4//j/+P/4v/i
/+P/4//j/+P/4//j/+P/4//j/+T/5P/k/+T/5P/m/+X/5v/m/+f/6f/p/+f/5v/l/+X/
5f/k/+T/5P/k/+T/5P/k/+T/5P/l/+X/4//h/+D/3v/e/9//3//e/93/3f/f/97/3f/c
/9z/3v/e/9z/3P/d/93/3f/a/9r/2v/a/93/3f/d/93/3f/d/93/3f/d/9v/1//X/9T/
0f/R/9b/2P/j//b/DQAkADsAUwBvAI0AqQDBANoA6wDwAN0AtwCLAGAAOQAcAAoA9v/i
/9r/1v/R/8v/y//L/83/0f/V/9j/2//f/+D/4f/h/+H/4f/g/+D/4P/g/+D/3//e/97/
3//f/9//3//f/+D/4P/g/+H/4f/g/+D/4f/h/+H/4f/h/+H/4f/h/+H/4f/h/+L/4v/j
/+P/5f/l/+X/5f/m/+b/5v/m/+j/6P/p/+r/7P/s/+z/7P/q/+v/6//q/+j/6v/q/+r/
6v/r/+z/7f/s/+3/7f/s/+7/7v/v/+//8f/x//L/8v/1//X/9v/3//f/9//5//r/+P/4
//r/+//9//3//f8AAAEAAQACAAMAAwAEAAUABgAGAAkACQAKAAwADAAMAAwADQAOAA4A
DgAOAA8ADwAPABMAFQASABQAFQAVABUAFQAXABcAFwAXABcAFwAVABUAEgAPAA0ADAAM
AAsACQAHAAcABwAFAAMAAQD////////6//j/9v/1//T/9P/z//L/8//y//H/8f/x//H/
8f/w//L/8v/y//L/8P/w//D/8f/x//H/8f/y//T/8//y//L/8//z//T/9f/0//b/9//2
//f/9f/1//b/+P/4//f/9f/6//r/+v/6//j/+P/4//n/+v/6//r/+v/6//r/+v/6//r/
+v/6//z/+v/7//v/+//9//3//P/7//3//f/8//z//v/9//3///////7//P/7//z/+//7
//v/+v/6//n/+f/5//r/+//7//n/+//7//r/+//7//v//P/6//r/+v/6//v/+v/7//z/
+//7//v/+//5//r/+v/5//f/9//3//f/+f/5//r/+v/7//z//f/8//3//v///wAAAgAC
AAIAAgAAAAAAAAAAAAIAAgAAAAAAAgACAAEAAQABAAEAAQADAAEAAQABAAIABAAEAAQA
AwAEAAQABAAEAAQABAAEAAQABAAEAAUAAwAEAAYABgAGAAYABAAEAAQABAAGAAYABgAG
AAYABgAGAAYABAAEAAQABAAGAAYABgAGAAYABgAGAAYABgAGAAYABgAEAAQABAAEAAYA
BgAGAAYABgAGAAYABgAIAAgACAAIAAYABgAGAAYACAAIAAgACAAIAAgACAAIAAoACgAK
AAoACgAKAAoACgAIAAgACAAIAAoACgAKAAoADAAMAAwADAAKAAoACgAKAAoACgAKAAoA
CgAKAAoACgAKAAoACgAKAAoACgAKAAoACgAKAAoACgAMAAwADAAMAA4ADgAOAA4ADgAO
AA4ADgAMAAwADAAMAAwADAAMAAwADAAMAAwADAANAA4ADwAQAA4ADgAOAA4ADgAOAA4A
DgAQABAAEAAQABAAEQARABEAEwAUABUAFQATABIAEgATABUAFQAVABUAFQAVABUAFQAW
ABYAFgAWABgAGgAbABwAGgAbABsAGwAZABgAFwAXABUAFAAUABQAFgAWABYAFgAUABQA
FQAVABEADwAOAAwADgAPAA8ADgANAA0ADQAMAAsACgAKAAwADgAMAAwADQANAA0ADAAM
AA4ADgAPAA8ADwAPAA8ADwALAAsADQALAAsABwAEAAMAAwAGAA4AHwAwAEEAVgBvAIkA
pwDDANsA8wAMAR0BHgEJAeMAuQCUAHUAYgBOADgAKAAiAB4AFwAPAAsADQARABMAFQAa
AB0AHQAeAB8AHwAfAB0AHgAeAB4AHAAcABsAGgAYABkAGQAZABoAGwAdAB4AHAAdAB0A
HAAcAB0AHQAdAB8AHwAfAB8AHQAdAB0AHQAgACAAIQAhACEAIQAhACEAJAAkACQAJAAm
ACYAJwAoACoAKgAqACoAKAAnACUAIgAgACIAIgAiACEAIQAhACEAIAAhACEAIAAiACIA
IwAjACEAIQAiACIAIQAhACIAIwAlACUAJwAoACoAKgAsAC0AMQAxADEANAAzADMANAA1
ADQANgA4ADoAOgA9AD0APgBAAEAAQABAAEMARABEAEQARABFAEUARQBEAEUAQQBCAEQA
RQBGAEcASQBJAEkASQBHAEcARQBFAEIAPwA9ADwAPgA9ADsAOQA0ADMAMAAtACsAKQAp
ACkAJAAiACAAHwAeAB4AHQAcAB0AHAAbABsAGwAbABsAGgAcABwAHAAcABwAHAAcAB0A
HQAdAB0AHgAeAB0AHAAcAB0AHQAeAB8AIAAiACMAIgAiAB8AHgAeAB4AHgAdABsAHQAc
ABsAGgAbABwAHQAfAB4AHgAeAB4AIgAiACIAIgAhACAAHwAgAB4AHwAfAB8AHQAdABwA
GwAbABsAGgAaABoAGQAZABsAHAAcABsAGwAYABcAFwAXABYAFgAVABUAFQAWABcAFwAV
ABcAFwAWABMAEwATABQAEgASABIAEgAQAA4ADgAOAA8ADwAPAA8ADwAQABAADwAPAA8A
DwAPAA0ADQAOAA4ADQAMAAsACAAGAAYABgAGAAgACAAIAAgACAAIAAgACAAIAAgABgAG
AAQABAADAAMABQAFAAUABwAHAAcABwAIAAgACAAIAAcABAAEAAQABAACAAIAAgACAAIA
AgADAAUAAgAAAAAAAAAAAAAAAAAAAAAAAQACAAMABAAFAAYABwAIAAYABgAGAAYACQAK
AAsADAAKAAoACgAKAAcABgAFAAQABAAEAAQABAAFAAYABwAIAAwADgAQABIAEwAUABUA
FgAYABgAGAAYABYAFgAWABYAFAAUABQAFAAUABQAFAAUABUAFgAXABgAGAAYABgAGAAX
ABYAFQAUABUAFgAXABgAGAAYABgAGAAYABgAGAAYABUAEgAPAAwADAAMAAwADAAOAA4A
DgAOAAkABgADAAAA/v/8//r/+P/2//b/9v/2//T/9P/0//T/9v/2//b/9v/0//T/9P/1
//P/8//1//b/9//3//f/9v/0//X/9f/1//X/9f/1//X/9f/1//b/9v/2//b/9v/4//f/
+P/4//n/+f/5//f/9v/1//X/9f/0//L/8v/y//L/8v/y//L/8v/y//H/7v/r/+z/6v/q
/+v/7f/s/+v/6//q/+j/5v/k/+T/5v/m/+T/5P/l/+X/5f/j/+L/4f/g/+P/4//j/+P/
4f/h/+H/4f/f/+H/4f/f/9z/2f/Z/9r/3P/j//T/CQAeADcAUQBvAIsApwC/ANYA6QD2
AO0AzQCfAHIARwAoABAA9v/g/9b/0v/R/8n/w//D/8X/yf/P/9L/1f/X/9r/2//b/9n/
2f/a/9r/1v/Y/9j/1//W/9j/2f/Z/9n/2f/Z/9r/2v/a/9v/2//a/9r/2//b/9v/2f/Z
/9n/2f/Z/9n/2f/Z/9r/2v/b/9v/3f/d/93/3f/c/9z/3P/c/9v/2v/a/9r/2v/a/9r/
2v/c/93/3f/c/9z/3v/e/97/3f/d/93/3f/c/93/3f/c/9z/3P/d/93/3//f/+D/4P/j
/+P/5P/l/+X/5f/n/+j/5v/m/+j/6f/p/+n/6f/s/+//7//w//H/9P/4//z/AAD//wEA
AAAAAAMABAAFAAYABQAGAAYABgAIAAkACQAJAAwADwANABAAEQARABEAEQAQAA8ADgAN
AA8ADwANAA0ACwAHAAQAAgABAP///P/5//X/9f/z//H/7//t/+3/7f/q/+j/5v/l/+L/
4v/h/+D/3//e/93/3f/b/9v/2//a/9z/3P/c/9z/2//a/9n/2f/Z/9n/2f/a/9r/2f/Y
/9j/2P/X/9f/1//X/9j/2P/W/9f/1f/V/9b/1//Y/9j/1//Y/9j/2P/Y/9j/2P/Y/9n/
2v/a/9r/2v/a/9r/2v/a/9r/2v/a/9z/3v/f/9//3//f/9//3v/d/97/3//f/+D/4P/f
/9//4f/i/+L/4f/h/+L/4f/h/+H/4P/g/9//3//e/97/3v/d/9//4f/h/+D/4v/j/+T/
5v/q/+7/8v/2//P/7v/r/+j/5//l/+P/4f/f/+D/4P/f/+D/4f/i/+P/4v/h/+H/4P/f
/97/3f/a/9z/3P/c/9z/3P/c/9z/3P/Z/9j/1//W/9T/1P/S/9L/1P/U/9P/0//V/9X/
1f/X/9b/1f/U/9T/0v/S/9L/0f/Q/9D/0P/Q/9D/0P/Q/9D/0v/W/9n/2f/a/9r/2v/a
/9r/2v/a/9r/2v/c/9z/3P/c/93/3v/f/+D/5//s//H/9v/3//j/+f/6//b/8v/u/+r/
5f/i/9//3P/b/9r/2f/Y/9X/1P/T/9L/1P/U/9T/1P/S/9L/0v/S/9L/0v/S/9L/0P/Q
/9D/0P/S/9L/0v/S/9L/0v/S/9L/0P/Q/9D/0P/O/87/zv/O/87/zv/O/87/zv/O/87/
zv/Q/9D/0P/Q/9D/0P/Q/9D/0P/Q/9D/0P/O/87/zv/O/9D/0P/Q/9D/0P/Q/9D/0P/O
/87/zv/O/9D/0P/Q/9D/0P/Q/9D/0P/Q/9D/0P/Q/9D/0P/Q/9D/0P/Q/9D/0P/S/9P/
0//T/9X/1v/X/9f/2f/Y/9j/2f/Z/9n/2f/Z/9n/2f/Z/9n/3P/c/9z/3P/a/9z/3f/e
/97/3//f/9//3//e/93/3f/e/97/3//g/+H/4v/j/+T/5P/k/+X/5f/l/+P/4v/g/+D/
4f/h/+D/3f/d/93/3P/c/9z/3f/g/97/3P/c/93/3//f/97/3v/e/97/3//f/+H/4f/h
/+H/4f/j/+P/4//h/93/2v/Z/9f/2P/c/+f/9P8HABwAMwBNAGkAiQCjALkA0ADnAPIA
6wDNAKMAeABTADYAIgAKAPT/6P/k/9//1//R/9H/0//X/93/3v/f/+H/4P/j/+X/5f/l
/+b/6P/o/+j/6P/n/+b/5P/l/+X/5f/l/+X/5v/m/+X/5f/k/+L/4P/h/+H/4f/j/+P/
4//j/+b/5//o/+n/6v/q/+v/6//r/+v/6//r/+z/7P/s/+z/6v/q/+v/7P/u/+7/7v/u
//D/8f/x//D/7v/w//D/8P/x//H/8f/x//L/8//z//L/9P/0//X/9f/1//X/9v/2//j/
+f/7//3/+//7//3//v/+//7/AAABAAEAAQABAAQABQAFAAYABwAIAAoADAAOAA4AEQAR
ABIAFAAUABQAFAAXABgAGAAYABoAGwAbABsAGwAdABoAHAAdAB0AHQAdAB0AHQAdAB0A
HwAfAB0AHQAcABkAFwAWABgAFwAVABMAEwATABEADwALAAkACQAJAAgABgAEAAMAAgAC
AAEAAAD9//z/+//7//v/+//7//r/+P/4//j/+P/6//r/+v/7//r/+f/4//j/+P/3//b/
9v/4//f/9//3//f/+v/8//z//f/7//v//P/6//r/+f/3//j/+P/4//j/+P/4//j/+f/6
//r/+v/6//r/+v/6//r/+v/6//r//P/7//v/+v/5//n/+f/4//f/9//3//b/9v/0//P/
8//1//b/9v/1//X/9P/z//P/8//1//b/9v/3//n/+v/7//v/+v/7//r/+P/5//n/+f/6
//r/+v/6//r//P/6//r/+v/5//n/+f/5//n/+v/6//n/+f/5//n/+f/5//n/+v/6//z/
/P/8//r/+//8//3//v/+//7//v/+//z//P/8//z//v/+//z//P/9//7//v////3//f/9
////////////AAAAAAAAAAD///7//v/+//7//v/+//7//v/8//r/+//9//7//P/8//z/
/P/8//z//P/8//z//P/8//z/+v/6//r/+v/4//j/+P/4//j/+P/4//j/+P/4//j/+P/4
//j/+P/4//j/+P/4//j/+v/6//r/+v/6//r/+v/6//n/+P/3//b/9v/2//b/9v/2//b/
9v/2//b/9v/2//b/9v/2//b/9v/3//j/+f/6//r/+v/6//r/+P/4//j/+P/6//r/+v/6
//j/+P/4//j/+P/4//j/+P/4//j/+P/4//r/+v/6//r/+f/4//f/9v/4//j/+P/4//b/
9v/2//b/9v/2//b/9v/2//b/9v/2//b/9v/2//b/9//4//n/+v/6//r/+v/6//r/+v/6
//r//P/8//z//P/6//r/+v/6//r/+v/6//r/+v/6//r/+v/6//v/+//7//v//P/9//3/
///+//7///8BAAEAAQABAAIAAwAEAAUABgAGAAYABgAEAAYABwAIAAoACwALAAsACQAI
AAcABwAIAAgACQAKAAgACAAIAAgABgAGAAcABwAFAAMAAgAAAAEAAwAEAAQAAQABAAEA
AAD///7//v8AAP7//P/8//3//f/9//z//P///wAAAgADAAEAAQABAAEAAwADAAMAAwD9
//n/+P/1//X/+P/+/w0AIAAxAEIAWwBzAI8AqQDDAN0A+AANARQB/wDXAK8AigBpAFIA
PgAoABQADgAMAAMA9f/x//H/9f/3//3/AAABAAMABAADAAMAAQD///7//v8AAAAAAAD/
//7//P/9//3//f/9//3//v/+//7///////7//P/9//3//f//////////////////////
AAAAAAEAAQD//////////wIAAgACAAIAAgACAAMABAAEAAQABAAEAAQABQAFAAQABAAG
AAYABgAFAAUABQAFAAYABwAHAAYABAAEAAUABQADAAMABAAEAAUABQAGAAcABwAHAAkA
CgAMAAwADgAPABMAEwATABYAFwAXABgAGQAcAB4AIAAiACIAJQAlACYAJgAmACYAJgAn
ACgAKAAoACoAKwArACsAKwAtACoALAAtAC0ALQAtAC8ALwAvAC8ALgAtACoAKQAoACUA
IwAiACEAHwAcABkAFQAVABMAEQANAAsACwALAAkACAAHAAcABwAIAAgACAAFAAQAAwAD
AAMAAwADAAIAAAAAAAAAAAAAAAAAAAABAP7//f/8//z//f/9//3//v/+//3//f/9//7/
AAABAAAAAQD/////AAAAAAAA///9//7//v/+//7/AAAAAAAAAQACAAIAAgACAAEAAAD/
//7///8AAAEABAAEAAUABQAFAAUABQAEAAMAAwADAAIAAgACAAEAAQADAAIAAgABAAEA
AQABAAIAAwAEAAQAAwADAAEAAgADAAMAAAABAAAA/v////////8AAAAAAAAAAAAAAAD+
//7//v////////////7//v/9//v/+//7//v/+//5//n/+v/6//r/+v/6//j/+f/6//v/
/P/8//z//P/8//z//P/8//z/+//6//f/9v/2//b/9f/1//X/9f/1//f/9v/1//T/9P/0
//T/9P/z//L/8v/y//L/8v/y//L/8v/y//L/8//1//b/9v/2//b/9v/4//j/+P/4//f/
9v/1//T/9P/0//T/9P/0//T/9P/0//T/9P/0//T/9P/0//T/9P/x//D/7//u/+7/7v/u
/+7/7//w//H/8v/0//T/9P/0//T/9P/0//T/9P/0//T/9P/0//T/9P/0//T/9P/0//T/
8//y//H/8P/v/+7/7f/s/+//8P/x//L/9P/0//T/9P/y//L/8v/y//D/8P/w//D/8f/y
//P/9P/y//L/8v/y//D/8P/w//D/8v/y//L/8v/w//D/8P/w//D/8P/w//D/8P/w//D/
8P/w//D/8P/w//D/8P/w//D/7v/u/+7/7v/s/+z/7P/s/+z/7P/s/+z/7v/u/+7/7v/u
/+7/7//v/+7/7//v/+//8f/x//D/8P/x//H/8f/x//P/8//z//P/8f/y//L/8v/w//D/
8v/z//T/9P/1//X/9v/1//X/9f/0//P/8f/w//D/8P/w//D/8v/y//L/8//z//H/7//u
/+v/6v/q/+n/6P/n/+f/5//o/+f/5v/m/+j/6P/m/+b/5f/l/+X/5P/k/+T/5P/l/+X/
5f/l/+X/5f/l/+P/4//l/+P/4f/e/9n/1//a/9z/4//0/wkAHgA1AEsAZQCHAKUAuwDU
AO0A+gDzANcArQCEAFUAMAAcAAgA8v/g/9r/1//P/8f/x//J/83/0f/U/9n/3f/e/9//
4f/f/9//4v/g/97/3v/e/93/3P/c/93/3f/d/9z/2//b/9r/2//d/97/3v/g/+P/5f/n
/+b/5f/k/+P/4//j/+P/4//k/+T/5f/l/+P/4//j/+P/4//i/+H/4P/g/+D/4f/i/+L/
4v/i/+L/4P/h/+H/4P/e/+D/4P/g/+H/4f/h/+H/4v/j/+P/4v/j/+T/5v/n/+j/6f/r
/+z/7P/r/+v/6//t/+3/7//w/+7/7v/w//H/8f/x//H/9P/3//f/+P/5//j/+v/8//7/
//8BAAAAAAABAAIAAwAEAAMABAAEAAQACAAJAAkACQALAA0ACgAMAA8ADwAPAA8AEQAR
ABEAEQATABMAEQARABEADwAOAA4AEAAPAA0ACwAJAAkABwAFAAMAAQABAAEA/P/6//j/
9//0//T/8//y//P/8v/x//H/7//v/+//7v/u/+7/7v/u//D/8P/w//H/8f/x//H/8v/y
//H/8P/w//D/7//v/+//8//2//j/+P/3//P/8f/w//L/8v/x/+//8v/y//L/8v/y//L/
8v/z//T/9P/0//T/9v/2//b/9v/3//j/+f/8//7/////////AQABAAAA/////////v/+
/wEAAwAGAAsADwAQABAAEQATABMAFAAVABMAEgAQAA8AEQAUABcAGQAcACEAJAAmACcA
KQArAC4ALwAwADEAMgA0ADIAMgAyADEALwAtACsALgAwADEAMQAvAC8ALwAvAC8ALwAw
ADAALgAuAC4ALAAqACoAKgAqACcAJgAlACQAJAAkACQAJAAmACYAJAAkACAAHgAbABkA
GgAbABwAHwAgACEAIgAkACUAJgAnACcAJQAkACMAIgAjACQAJQAmACYAKgAxADMAMgAz
ADQANQA2ADUANAAzADIAMAAwADAAMAAwADAAMAAwAC8ALgAtACwALQAuAC8AMAAuAC4A
LgAuACwALAAsACwAKAAkACAAHAAbABoAGQAYABYAFAASABAADQAMAAsACgAKAAoACgAK
AAgACAAIAAgABgAEAAIAAAD+//7//v/+//z//P/8//z/+v/6//r/+v/6//r/+v/6//j/
+P/4//j/9v/2//b/9v/2//b/9v/2//b/9v/2//b/9v/2//b/9v/2//b/9v/2//b/9v/2
//b/9v/2//b/9v/2//b/9v/2//b/9v/2//b/9v/2//b/9v/4//j/+P/4//f/9v/1//T/
9//4//n/+v/4//j/+P/4//b/9v/2//b/+P/4//j/+P/5//n/+f/7//z//f/9//3//P/8
//3//f///////////////////wAAAAAAAAAAAAAAAAEAAgACAAMAAwADAAEAAgABAAEA
AQACAAIAAgACAAIAAgACAAIABAAFAAUAAwABAAAA/v/+///////+//3/+//7//r/+f/4
//j/+v/6//r/+v/7//v/+//6//r/+v/6//v/+//7//n/+f/5//n//f/9//3/+//3//T/
8f/x//T/+P8BABIAJQA4AE0AZQCDAJ8AuwDTAOwAAwESAQkB6wDBAJgAcwBWAEIALAAW
AAoABAD///n/7//v//P/9//5//r///8BAAIAAwAFAAUABQAEAAQAAgACAAIAAQAAAAAA
AQABAAEAAQABAAIAAgACAAMAAwACAAIAAwADAAMAAwADAAMAAwADAAMAAwADAAQABAAF
AAUABQAFAAUABQAEAAQABAAEAAYABgAHAAgACAAIAAgACAAHAAcABgAEAAYACAAIAAgA
BwAHAAcABwAIAAkACQAIAAoACgALAAsACQAJAAoACgANAA0ADgAPAA8ADwARABIAEAAQ
ABIAEwAXABcAFwAaABkAGQAaABsAHAAeACAAIgAiACUAJQAmACgAKAAoACgAKwAsACwA
LAAwADEAMQAxADEAMwAwADIANQA1ADUANQA1ADUANQA1ADUANQAzADMAMgAvAC0ALAAs
ACsAKQAnACUAJQAjACEAHQAbABsAGwAaABgAFgAVABAAEAAPAA4ADwAOAA0ADQALAAsA
CwAKAAoACgAKAAoADAAMAAwADQALAAsACwAMAAwACwAKAAoACgAJAAkACQAIAAoACwAK
AAoABwAGAAYABwAIAAgABwAKAAoACgAKAAgACAAIAAkACgAKAAoACgALAAoACQAIAAgA
CAAIAAoADAANAA0ADQANAA0ADAALAAsACwAKAAoACgAJAAkACwAKAAoACQAJAAoACQAJ
AAkACAAIAAcABwAJAAoACwALAAkACwALAAoABwAHAAcACAAIAAgACAAIAAgABgAGAAYA
CQAJAAkACQAHAAgACAAHAAcABwAHAAcABQAFAAYABgAGAAYABgAEAAQABAAEAAQABgAG
AAYABgAEAAQABAAEAAQABAACAAIAAgACAAEAAQADAAMAAwAFAAUABQAFAAYABAAEAAQA
AwACAAIAAgACAAQABAAEAAQABAAEAAUABQAEAAIAAgACAAIABAAEAAQABAAEAAQABAAE
AAQABAAEAAQABAAEAAQABAACAAIAAgACAAQABAAEAAQABAAEAAQABAAGAAYABgAGAAQA
BAAEAAQABAAEAAQABAAEAAQABAAEAAIAAgACAAIAAAAAAAAAAAACAAIAAgACAAAAAAAA
AAAAAAAAAAAAAAAAAAAAAAAAAP7//v/+//7/AAAAAAAAAAAAAAAAAAAAAAAAAAAAAAAA
/v/+//7//v8AAAAAAAAAAAEAAgADAAQAAgACAAIAAgABAAAA///+//7//v/+//7//v/+
//7//v/+//7//v/+//z//P/8//z//P/8//z//P/6//r/+v/6//r/+v/6//r/+v/6//r/
+v/6//r/+v/6//r/+v/6//r/+v/6//r/+v/8//3//f/9////AAABAAEAAAD+//3//f/7
//v/+//7//3//f/9//3//f/8//v/+v/4//r/+//8//7/////////+//6//n/+f/5//j/
+P/4//j/+P/4//j/+v/6//v/+//3//X/9P/y//L/8//z//L/8//z//P/8v/x//D/8P/y
//D/7v/u/+//7//v/+7/7v/u/+7/7//v/+//7//v/+//7//v/+//6//p/+X/5P/j/+P/
6P/y/wEAFAAnADwAVQBzAJEArQDDANsA8gABAfwA4QC5AI8AaABHADIAHgAGAPb/8v/s
/+P/2f/X/9v/3//h/+X/6P/p/+n/6v/t/+3/7f/r/+j/6P/q/+z/7P/r/+r/6P/p/+n/
6f/p/w==
         </WaveFormData>
      </LeadData>
      <LeadData>
         <LeadByteCountTotal>10000</LeadByteCountTotal>
         <LeadTimeOffset>0</LeadTimeOffset>
         <LeadSampleCountTotal>5000</LeadSampleCountTotal>
         <LeadAmplitudeUnitsPerBit>4.88</LeadAmplitudeUnitsPerBit>
         <LeadAmplitudeUnits>��V</LeadAmplitudeUnits>
         <LeadHighLimit>2147483647</LeadHighLimit>
         <LeadLowLimit>268435456</LeadLowLimit>
         <LeadID>V6</LeadID>
         <LeadOffsetFirstSample>0</LeadOffsetFirstSample>
         <FirstSampleBaseline>0</FirstSampleBaseline>
         <LeadSampleSize>2</LeadSampleSize>
         <LeadOff>FALSE</LeadOff>
         <BaselineSway>FALSE</BaselineSway>
         <ExcessiveACNoise>FALSE</ExcessiveACNoise>
         <MuscleNoise>FALSE</MuscleNoise>
         <LeadDataCRC32>3107315917</LeadDataCRC32>
         <WaveFormData>
9P/0//T/9P/2//b/9v/2//T/9P/0//T/9v/2//b/9v/0//T/9P/0//T/9P/0//T/9v/2
//b/9v/2//b/9v/2//b/9v/2//b/+P/4//j/+P/4//j/+P/4//j/+P/4//j/9v/2//b/
9v/2//b/9v/2//b/9v/2//b/9P/0//T/9P/0//T/9P/0//T/9P/0//T/9v/2//b/9v/2
//b/9v/2//T/9P/0//T/9v/2//b/9v/4//j/+f/6//r/+f/4//f/+v/7//v/+//7//v/
/P/8//3//v///wEAAQABAAIAAgAFAAgADAAQABEAEgATABQAFgAYABkAGgAdAB0AHAAb
ABgAGAAYABgAGgAZABkAGgAaABoAGwAbABwAHQAcABsAGwAZABkAGQAZABgAFwAXABkA
GAAYABgAGQAZABkAGQAZABoAGwAcABoAGQAYABcAGQAZABkAGQAZABkAGQAZABkAGQAY
ABUAEwARABEAEwAYACMAMAA/AE4AXgBzAIoAoAC0AMoA3ADpAOwA3QC+AJ4AewBaAEUA
MwAgABIACgAIAAQA/f/9/wAAAwAFAAoADgARABIAEwAUABQAFAAWABUAFwAXABYAFQAT
ABIAEgASABIAEgAUABMAEwATABMAEwAUABUAEwATABQAFAASABIAEgATABMAEgARABEA
EQASABMAEwARABEAEQARABEAEQARABEAEQASABIAEgASABIAEgASABIAEgASABEAEAAQ
ABAAEQAQABEAEQARABEAEgASABIAEAARABIAEgASABIAEwATABIAEgASABMAFQAVABUA
FgAYABgAGgAbABwAHQAeAB8AIAAgAB8AHgAeACAAIQAiACMAJAAkACMAIQAjACQAJAAm
ACYAJgAoACkAKQAoACgAJgAnACcAJwAnACcAJwAnACkAKQAoACgAJgAlACQAIwAkACMA
IAAeABwAGwAZABgAFgAWABMAEQAPAA0ADAAKAAsACgAJAAgABwAGAAQABAAEAAQAAQAA
AAIAAgACAAEAAQABAAEAAQAAAP///v/9//////8AAAAA///+//3//P/8//3//v////3/
/v/+//3//v/+////AAAAAAAA/////wAAAQABAAEAAQACAAIAAQADAAMAAwADAAIAAwAD
AAEAAwAEAAQABAAFAAUABgAHAAUABQAEAAMABQAFAAUABQAGAAYABgAHAAcABgAGAAYA
CAAJAAkACQAKAAgACAAJAAkACQAJAAkACwALAAoACgAMAAsACgAKAA0ADQANAA0ADwAP
ABAAEQASABIAEgASABQAFgAYABoAGQAZABoAGgAbABsAGwAbABwAHQAeAB8AIQAiACMA
JAAkACQAJAAkACQAJQAmACcAJwAnACYAJgApACoAKgAqAC0ALgAvADEAMwA0ADQANAA0
ADUANQA0ADQANAA0ADQAMwAzADMAMgA1ADUANAA0ADQANAA0ADQANAA2ADYANgA2ADYA
NgA2ADYAOAA4ADgAOAA4ADgAOAA4ADYANgA2ADYAOAA4ADgAOAA4ADgAOAA4ADYANgA2
ADYANgA2ADYANgA0ADQANAA0ADQANAA0ADQANAA0ADQANAAyADIAMgAyADAAMAAwADAA
LgAuAC4ALgAuAC4ALgAuACwALAAsACwALAAsACwALAAqACoAKgAqACoAKgAqACoAKgAq
ACoAKgAoACgAKAAoACYAJgAmACYAKAAoACgAKAAnACYAJQAkACQAJAAkACQAJAAkACQA
JAAkACQAJAAkACIAIgAiACIAIgAiACMAJAAjACMAIwAjACIAIwAjACMAIwAjACQAJAAk
ACQAJAAlACMAIwAkACQAIgAiACMAJAAmACYAJgAmACUAJgAmACYAJwAnACYAJQAiACIA
IgAiACIAIQAhACIAIgAiACMAIwAhACEAHwAdAB0AGwAbABsAGwAaABkAGQAZABgAGAAY
ABkAGQAZABkAGAAYABgAGAAXABcAFwAXABcAFwAXABcAFQAVABUAFQAVABMAEgARAA8A
DQAPABMAFgAdACoAOQBMAF4AcwCIAJ4AtgDIANgA4wDkANEAsACMAGkASAAxACEAEAAC
APz/+v/4//P/8//2//n///8CAAQACQAMAA0ADgAOAAwADAANAA0ADQANAA0ADAAMAA4A
DgAOAA4ADgANAA0ADQAPAA8AEAARAA8ADwAQABAAEAAQABAAEQAPAA4ADQANAA0ADgAP
AA8ADwAPAA8ADwAPAA8ADwAPAA8AEAAQABAAEAAQABAAEAAQABAAEAAPABAAEAAQABEA
EAARABEAEQARABIAEgASABIAEwAUABQAFAAUABUAFQAYABgAGAAZABkAGQAZABoAGAAY
ABoAGwAcAB0AHgAfAB8AIAAgACAAIAAiACMAJAAjACQAJAAjACUAJwAoACgAKAAoACgA
KgArACsAKgAqACoAKwArACsAKwArACsAKwArACsAKgAqACoAKQAoACcAJAAjACAAHgAe
AB0AGwAaABoAGgAXABUAEgARABEAEAAOAAwACgAIAAcABgAEAAQABAAEAAEAAAAAAAAA
AAD//wEAAQABAAEA////////////////AAAAAP///v/9//z/+//7//v/+//5//r/+v/5
//v/+v/6//r/+v/6//n/+f/8//3//f/9//r/+v/5//f/9//3//f/9//2//f/9//1//X/
9v/2//b/9f/1//b/9//3//f/9v/1//f/9//3//f/9v/2//b/9//3//b/9v/2//T/9f/1
//X/9v/0//T/9f/1//X/9f/1//P/8//y//L/9P/z//L/8v/x//H/8f/x//H/8f/y//P/
8//y//H/8P/w//D/8P/w/+3/7f/u/+7/7f/t/+3/7f/t/+3/7f/t/+z/7P/s/+z/7P/s
/+z/7P/p/+n/6f/p/+n/6f/o/+j/6P/o/+f/5v/m/+b/5v/n/+X/5v/m/+b/5P/l/+X/
5P/m/+b/5v/m/+X/5f/l/+T/4//j/+T/4v/i/+L/4v/i/+L/4P/g/+D/4P/i/+L/4v/i
/+L/4v/i/+L/4P/g/+D/4P/g/+D/4P/g/97/3v/e/97/3P/c/9z/3P/c/9z/3P/c/9z/
3P/c/9z/2v/a/9r/2v/a/9r/2v/a/9r/2v/a/9r/3P/c/9z/3P/a/9r/2v/a/9j/2P/Y
/9j/2P/Y/9j/2P/Y/9j/2P/Y/9b/1v/W/9b/2P/Y/9j/2P/W/9b/1v/W/9b/1v/W/9b/
2P/Y/9j/2P/W/9b/1v/W/9b/1v/W/9b/1P/U/9T/1P/U/9T/1P/U/9T/1P/U/9T/1P/U
/9T/1P/U/9T/1P/U/9T/1P/U/9T/1P/U/9T/1P/W/9b/1v/W/9T/1P/U/9T/1P/U/9T/
1P/T/9T/1f/V/9X/1f/W/9f/1//X/9f/1//Y/9j/2P/Y/9b/1//X/9f/2P/Y/9j/2P/Z
/9r/2v/a/9r/2v/b/9z/2v/a/9v/2//Y/9f/1v/W/9b/1v/W/9X/1f/W/9b/1v/X/9f/
1//X/9P/0f/R/8//0f/R/9H/0P/P/8//z//O/8z/zP/N/83/zf/N/8z/zP/O/87/z//P
/83/zf/N/83/zf/N/83/zf/J/8v/y//L/8r/x//D/8P/xf/H/87/2//m//P/AgAYAC0A
RABaAGwAgACSAJsAmgCJAGoARgAhAAYA9f/l/9L/xP++/7z/tv+x/7H/tP+3/7n/vP/C
/8X/xv/H/8b/xv/G/8b/xf/H/8X/xf/F/8T/xP/E/8T/xP/E/8b/xf/F/8X/xf/F/8b/
x//H/8f/yP/I/8j/yP/I/8n/x//G/8X/xf/H/8j/yf/J/8j/x//G/8X/xf/F/8X/xf/F
/8b/xv/G/8b/xv/G/8b/xv/G/8b/xf/G/8b/xv/H/8f/x//G/8X/xf/G/8b/xv/G/8f/
yP/I/8b/xv/H/8f/yP/I/8j/yf/J/8n/yf/K/8z/zP/O/8//0P/R/9L/0//U/9T/0//S
/9T/1v/X/9j/2f/a/9r/2f/b/93/3v/e/97/3v/e/+D/4f/h/+D/4P/g/+H/4f/h/+H/
4f/h/+H/4//j/+L/4v/i/+H/4P/f/97/3f/a/9j/2P/X/9X/1P/S/9L/z//N/8z/y//L
/8r/x//G/8X/xP/F/8T/wv/C/8T/xP/B/8D/vv++/77/vf+9/73/vf+9/7//v/+//7//
vf+9/77/vv++/77/vv++/73/vf+9/73/vf++/77/vf+//77/vv++/77/vv+9/73/vP+9
/73/vf+9/77/vv+9/73/vf+9/73/vP+9/73/u/+7/7z/vP+8/7v/u/+8/73/vf+9/7z/
u/+7/7v/u/+7/7r/uv+6/7v/vf+8/7z/vP+6/7v/u/+7/7z/uv+6/7v/vf+9/73/vf+9
/73/vP+8/77/vf+8/7z/vf+9/73/vf+7/7v/vP+9/7z/vP+8/7z/vv++/77/vv+9/73/
vv++/73/vf+9/73/vP+7/7r/uf+6/7r/uv+6/7z/vP+8/7z/u/+7/7v/u/+8/73/vf++
/77/vv+9/7z/vP+8/7z/vf++/8D/wf/C/8L/w//D/8L/wv/C/8L/wv/B/8H/wf/A/8P/
w//C/8L/xP/E/8T/xP/E/8L/wv/C/8L/xP/E/8T/xP/E/8T/xP/E/8P/wv/B/8D/wf/C
/8P/xP/E/8T/xP/E/8T/xP/E/8T/xP/E/8T/xP/E/8T/xP/E/8L/wv/C/8L/w//E/8X/
xv/I/8j/yP/I/8b/xv/G/8b/xv/G/8b/xv/G/8b/xv/G/8f/yP/J/8r/yv/K/8r/yv/I
/8j/yP/I/8n/yv/L/8z/yv/K/8r/yv/L/8z/zf/O/8//0P/R/9L/0P/Q/9D/0P/R/9L/
0//U/9L/0v/S/9L/0P/Q/9D/0P/S/9L/0v/S/9L/0v/S/9L/1P/U/9X/1v/V/9X/1f/V
/9j/2f/Z/9n/2//b/9z/3P/e/97/3v/f/93/3f/e/97/3//g/+L/5P/k/+T/5P/k/+b/
6P/p/+r/7f/t/+z/6//q/+r/6v/q/+z/6//r/+z/7v/u/+//7//t/+3/6//p/+v/6f/p
/+n/6v/q/+r/6//r/+r/6v/q/+v/6//r/+v/7P/s/+z/7P/t/+3/7f/t/+//7//v/+//
7//v/+//7//v//P/9P/z//H/8//z//P/9v/7/wgAGQAsAD4AUwBqAIAAmACsAL4AywDU
AM0AsACOAGkARgAtABkACAD4//D/8v/y/+3/7f/w//P/+f8CAAYACQAMABEAEgASABIA
FgAXABcAFQAZABkAGAAYABsAHAAdAB4AHwAfACAAIQAiACMAJQAnACkAKQAqACoAKwAs
AC0ALwAvAC4ALQAtAC8AMAAxADEAMwAzADMAMwAxADEAMQAxADAAMAAvAC4AMAAwADAA
MAAxADIAMwAzADQANAA0ADUANQA1ADQAMwAzADQANAA0ADQANQA2ADYANgA2ADcANwA6
ADoAOgA7AD0APQA9AD4APgA+AEAAQQBAAEEAQgBDAEUARgBGAEYASABKAEsATABNAE4A
TgBNAE8AUQBSAFIAUgBSAFIAVABTAFMAUgBSAFQAVQBVAFUAUwBTAFMAUwBVAFUAVABU
AFQAUwBSAFEATgBNAEoASABIAEcARQBEAEAAQAA9ADsAPAA7ADsAOgA3ADYANQA0ADMA
MgAwADAAMAAwAC0ALAAuAC4ALgAtAC0ALQAtAC0ALQAtAC0ALQArACsALAAsACwALAAs
ACwALQAtAC0ALQArACwALAArACwALAAtAC4ALgAuAC0ALQAsAC0ALQAtAC0ALgAuAC0A
KwArACsAKwAqACsAKwApACsALAAsACwALQAtAC4ALwAsACsAKQAnACkAKQApACkAKAAo
ACgAKQAnACYAJgAmACgAKQApACkAKAAmACYAJwAlACUAJQAlACcAJwAmACYAJgAlACQA
JAAjACMAIwAjACMAIwAkACUAJAAkACQAJAAjACIAIQAgACEAIQAiACIAIQAhACEAIQAf
AB8AHwAfACAAIAAgACAAHgAeAB4AHgAdAB0AHQAdAB0AHQAcABwAHgAeAB0AHAAeAB4A
HgAfAB0AHgAeAB4AHAAdAB0AHAAaABoAGgAaAB0AHQAdABwAHQAdAB4AHgAcABwAHAAc
ABwAGgAaABoAGgAaABoAGgAaABoAGgAaABoAHAAcABwAHAAbABoAGQAYABoAGgAaABoA
GAAYABgAGAAYABgAGAAYABYAFgAWABYAFgAWABYAFgAWABYAFgAWABYAFgAWABYAFAAU
ABQAFAAWABYAFgAWABYAFgAWABYAFgAWABYAFgAUABQAFAAUABQAFAAUABQAEgASABIA
EgAUABQAFAAUABQAFAAUABQAFAAUABQAFAAUABQAFAAUABQAFAAUABQAFAAUABQAFAAU
ABQAFAAUABQAFAAUABQAEgASABIAEgASABIAEgASABIAEgASABIAEQASABMAEwATABMA
FAAVABcAFwAXABcAGAAYABgAGAAXABcAFgAVABYAFgAWABYAGQAaABoAGgAaABoAGwAc
ABwAHAAdAB0AGgAZABgAGAAYABgAGAAXABcAGAAYABgAGQAZABkAGQAZABcAFwAVABMA
EwATABIADwAPAA8ADgAQABAAEQARAA8ADwAOAA4ADgAOAA8ADwANAA0ADQANAA0ADQAN
AA0ADQAPAA0ACwAKAAcABwAHAAUABQAKABEAHgArADgASABbAHQAjACgALIAxADTANoA
0QC4AJYAcQBQADcAJQASAP7/9P/w/+7/6f/l/+b/6//v//T/9v/5//r/+//6//z//v/8
//3//f/////////+//7//P/8//z//P/+//3//f/9//v/+//8//3//f/9//7//v/+//7/
/v///////v/9//3//f/+/////////////////////////////f/+//7//v8AAAAAAAAA
AAAAAAAAAP///v/+//7////+//////////3//v/+//7//v///wAAAAAAAAAAAQABAAMA
BAAFAAcABQAFAAUABgAGAAYACAAJAAoACwAMAA0ADQAOAA4ADgAMAA4ADwAQABMAFAAU
ABMAFQAXABgAGAAYABgAGAAaABsAGwAaABoAGAAZABkAGQAbABsAGwAbABsAGwAaABoA
GgAZABgAFwAWABUAEgAQABAADwANAAwADAAMAAkABwAFAAMAAgAAAP///v/9//z//f/8
//r/+v/8//z/+f/4//r/+v/6//n/+f/5//n/+f/3//f/9//3//X/9f/2//b/9P/0//T/
9P/z//P/8//z//X/9v/2//X/9//2//b/9v/2//b/9f/1//T/9f/1//X/9f/2//b/9f/1
//X/9f/1//T/9f/1//P/8//0//T/9P/x//H/8v/z//P/8//y//H/8f/x//H/8f/x//D/
7//v/+//7v/u/+7/7P/t/+3/7f/u/+z/7P/t/+z/6//q/+n/6//r/+r/6v/s/+v/6v/q
/+v/6//r/+v/6f/p/+r/6//r/+r/6f/o/+j/6P/o/+j/5//n/+j/6P/n/+f/5//n/+n/
6f/p/+n/6P/o/+j/6P/o/+j/6P/o/+X/5f/l/+X/5//n/+b/5v/m/+b/5f/k/+T/5P/k
/+X/4//k/+T/5P/k/+X/5f/k/+T/5P/k/+T/5f/l/+X/5P/j/+P/5P/i/+L/4v/i/+L/
4v/i/+L/4v/i/+D/4P/g/+D/4P/g/+D/4P/e/97/3v/e/+D/4P/g/+D/3v/e/97/3v/e
/97/3v/e/9z/3P/c/9z/3P/c/9z/3P/c/9z/3P/c/9v/2v/Z/9j/2P/Y/9j/2P/Y/9j/
2P/Y/9b/1v/W/9b/1v/W/9b/1v/W/9b/1v/W/9b/1v/W/9b/1P/U/9T/1P/U/9T/1P/U
/9T/1P/U/9T/1P/U/9T/1P/U/9T/1P/U/9P/0v/R/9D/zv/O/87/zv/Q/9D/0P/Q/9D/
0P/Q/9D/0P/Q/9D/0P/S/9L/0v/S/9L/0v/S/9L/1P/U/9T/1P/S/9L/0v/S/9L/0v/S
/9L/1P/U/9T/1P/U/9T/1P/U/9T/1P/U/9T/1f/W/9f/1//X/9f/2P/Z/9n/2f/Z/9n/
2v/a/9r/2v/a/9v/2//b/97/3v/e/97/3//g/+D/4P/g/+D/4f/i/+T/5P/l/+X/4v/h
/+D/4P/g/+D/4P/f/9//4P/g/+D/3//f/9//3//b/9n/2f/X/9f/1//X/9b/1f/V/9X/
1P/W/9b/1//X/9f/1//W/9b/1v/W/9f/1//Z/9n/2f/Z/9f/1//X/9f/1//X/9n/1//S
/8//0f/N/83/z//U/9//8P/9/woAHAAzAEgAYAB0AIgAnACrAK4AnQB+AF4AOwAcAAUA
8//g/9L/zP/K/8b/vf+9/8D/w//H/8z/0P/T/9T/0//U/9T/1P/U/9P/0f/T/9f/1//W
/9b/1P/U/9T/1P/V/9X/1v/X/9f/1//Y/9n/1//X/9j/2P/a/9r/2v/b/9v/2v/Z/9n/
2f/a/9v/2//b/9v/2//b/93/3f/d/93/2//c/9z/3P/c/9z/3P/c/97/3v/e/93/3v/e
/97/3//e/9//3//f/9//4P/g/+D/4P/h/+L/4v/g/+D/4f/h/+T/5P/k/+X/5f/l/+X/
5v/o/+j/6v/r/+r/6//s/+3/8f/y//L/8v/0//b/9//4//n/+v/6//n/+f/7//z//P/8
//z//P/+/wEAAQAAAAAAAgADAAMAAwABAAEAAQABAAMAAwACAAIABAADAAIAAQAAAP//
/P/6//j/9//1//T/8v/y/+//7f/s/+v/6//q/+f/5v/l/+T/5P/k/+P/5P/k/+T/4f/g
/+H/4v/j/+P/4f/h/+H/4f/h/+H/4f/h/9//3//g/+D/4v/i/+L/4v/h/+H/4f/h/+H/
4v/i/+H/4//i/+L/4v/k/+T/4//j/+T/5f/l/+X/5f/m/+b/5f/l/+X/5f/l/+X/5f/k
/+H/4v/k/+X/5v/j/+P/5P/l/+X/5f/k/+P/4//j/+P/4//k/+T/5P/l/+X/5P/k/+T/
5P/l/+X/5f/m/+T/5P/l/+X/5f/l/+X/5f/l/+T/5P/m/+X/5P/k/+X/5f/l/+X/4//j
/+T/5f/m/+b/5v/m/+b/5v/m/+b/5f/l/+b/5v/l/+X/5f/l/+f/5//n/+f/6P/o/+j/
6P/o/+j/6P/o/+n/6f/p/+n/6//r/+r/6v/q/+r/6f/o/+n/6v/r/+3/7f/u/+7/7v/u
/+//7//u//D/8P/w//D/8f/x//H/8P/z//H/8v/0//b/9f/0//P/8v/z//T/9f/2//b/
9v/2//b/9v/2//b/9v/4//j/+P/4//j/+P/4//j/+f/6//v//P/6//r/+v/6//z//P/8
//z//v/+//7//v8AAAAAAAAAAP7//v/+//7//v/+//7//v/+//7//v/+/wAAAAAAAAAA
/v/+//7//v/+//7//v/+/wAAAAAAAAAAAAAAAAAAAAAAAAAAAAAAAP7//v/+//7/AAAA
AAAAAAAAAAAAAAAAAP7//v/+//7/AAAAAAAAAAD+//7//v/+/wAAAAAAAAAAAAAAAAAA
AAACAAIAAgACAAAAAAAAAAAAAAAAAAAAAAACAAIAAgACAAAAAAAAAAAAAgADAAQABQAF
AAUABQAGAAUABQAFAAUABQAGAAYABgAEAAQABQAFAAcACAAIAAgACAAJAAoACgAIAAgA
CAAJAAoACgAKAAsADQAMAAsACgAIAAgACAAIAAcABwAIAAgACgALAAsACwALAAkABwAH
AAMAAwADAAMAAgABAAEAAQAAAAAAAAABAAEAAQABAAAAAAAAAAAAAQD/////////////
////////AQABAP////////7//f/5//n/+f/5//r/AQAMAB0ALAA8AE8AZAB+AJQAqgC8
AMsA1ADNALYAlABxAEoAKQAXAAgA9P/q/+j/6P/j/9//4v/l/+n/7v/w//P/9v/3//r/
/P/8//z//f/9//3//f/9//z//P/+//7//v/+//7//f/9//3//f/9//7///8BAAEAAgAC
AAAAAAAAAAEAAQAAAP////8BAAIAAwADAAEAAQABAAEAAQABAAEAAQABAAIAAgACAAIA
AgACAAIAAgACAAIAAQAAAAAAAAABAAQABQAFAAUAAwAEAAQABAAEAAUABgAGAAYABgAH
AAcACAAIAAgACQALAAsACwAMAAwADAAOAA8ADgAPABAAEQATABQAFAAUABQAFgAXABgA
GQAaABoAGQAbAB0AHgAeABwAHAAcAB4AHwAfAB4AHgAeAB8AHwAfAB8AHwAfAB8AHwAf
AB4AHgAeAB0AHAAbABoAGQAWABQAFgAVABMAEgAOAA4ACwAJAAgABwAHAAYABQAEAAMA
AgABAAAA/v/+/wAAAAD9//z//P/8//z/+//9//3//f/9//3//f/9//3/+//7//z//P/8
//z//P/8//v/+//7//v/+//8//z/+//7//r/+v/6//r/+v/5//n//P/9//3//f/7//z/
/P/7//v/+//7//v//P/9//3/+//7//z//P/8//v/+//8//3//f/9//z/+//7//v/+//7
//z//P/8//3//f/8//z//P/8//3//f/9//z/+v/6//v/+//7//v/+//7//v/+v/6//r/
+f/4//j/+f/5//n/+f/3//f/+P/5//j/+P/4//j/9v/2//b/9v/z//P/9P/0//X/9f/1
//X/9f/1//X/9f/y//L/8v/y//L/8v/y//L/8//z//P/8//z//P/8v/y//L/8v/x//D/
8v/y//L/8//y//L/8f/w/+7/7//v/+7/7v/u/+7/7v/v/+//7//u/+3/7f/u/+7/7P/s
/+z/7P/s/+r/6v/q/+r/6v/q/+r/6v/q/+r/6v/q/+r/6v/q/+r/6P/o/+j/6P/m/+b/
5v/m/+T/5P/k/+T/4v/i/+L/4v/g/+D/4P/g/+L/4v/i/+L/4v/i/+L/4v/g/+D/4P/g
/+D/4P/g/+D/3v/e/97/3v/e/97/3v/e/97/3v/e/97/3v/e/97/3v/g/+D/4P/g/97/
3v/e/97/3P/c/9z/3P/c/9z/3P/c/9z/3P/c/9z/3P/c/9z/3P/a/9r/2v/a/9r/2v/a
/9r/3P/c/9z/3P/a/9r/2v/a/9r/2v/a/9r/2v/a/9r/2v/c/9z/3P/c/9r/2v/a/9r/
3P/c/9z/3P/c/9z/3P/c/9z/3P/c/93/3P/d/93/3f/b/9z/3f/d/9//3//f/+D/3v/e
/97/3v/f/9//3//g/+L/4v/i/+P/4v/i/+L/4v/i/+P/5P/k/+L/4//j/+L/4//i/+L/
4v/i/+L/4f/h/+D/4P/g/+H/4f/h/+H/3//d/93/2//b/9n/2f/Y/9f/2f/Z/9j/2P/W
/9f/1//X/9f/1v/W/9b/1v/X/9f/1//V/9X/1f/V/9X/1f/V/9X/1f/X/9f/1P/R/8//
zf/N/8//1P/b/+j/9/8GABYAKwBCAFgAbgCCAJYApwCwAKcAigBqAEcAJAALAPn/5v/W
/8r/yP/G/8H/u/+8/8P/x//K/8r/z//Q/8//0v/U/9T/0v/T/9X/0//T/9P/0v/S/9T/
1P/U/9T/1P/T/9P/0//V/9X/1v/X/9f/1//Y/9j/2P/Y/9j/2f/b/9r/2f/Z/9n/2v/b
/9v/2//b/9v/2//b/9v/2//b/9v/3P/c/9z/3v/e/97/3v/e/97/3v/d/9//4P/h/+P/
4v/j/+P/4//l/+b/5v/m/+T/5f/m/+b/5v/m/+f/5//p/+r/6//t/+//7//v//D/8v/y
//T/9f/2//f/+P/5//v//P/8//z//v8AAAEAAgAFAAYABgAFAAUABwAIAAgACgAKAAoA
DAALAAsACgAKAAwADQANAA0ADQANAA0ADQANAA0ADAAMAAwACwAKAAkACAAHAAQAAgAA
AP///f/8//r/+v/3//X/8v/x//H/8P/x//D/7//u/+z/6v/n/+b/6P/o/+X/5P/i/+L/
4v/h/+H/4f/h/+H/4//j/+P/4//h/+H/4v/i/+L/4v/i/+L/4f/h/+H/4f/h/+L/4v/h
/9//3v/e/97/4P/g/9//3//g/+H/4f/h/9//4P/g/9//3//f/9//3//e/9//3//d/93/
3v/e/97/3f/d/97/3//d/93/3P/b/9v/2//b/9v/3P/c/9z/3f/d/9z/3P/c/9r/2//b
/9v/2v/Y/9j/2f/b/9v/2//b/93/3f/c/9z/2//Z/9f/1v/Z/9n/2f/Z/9f/1//Y/9n/
2P/Y/9j/2P/Y/9j/2P/Y/9X/1f/W/9b/0//T/9P/0//T/9P/0//T/9L/0v/S/9L/0v/S
/9L/0v/R/9H/0f/R/9H/0f/Q/9D/0P/Q/8//zv/O/87/zv/P/8//0P/Q/9D/0P/R/9H/
0P/Q/9D/0P/Q/9H/0f/R/9D/z//P/9D/0P/S/9D/0P/Q/9D/zv/O/87/zv/Q/9D/0P/Q
/9D/0P/Q/9D/0P/Q/9D/0P/O/87/zv/O/87/zv/O/87/0P/Q/9D/0P/Q/9D/0P/Q/87/
zv/O/87/0P/Q/9D/0P/O/87/zv/O/8z/zP/M/8z/zP/M/8z/zP/O/87/zv/O/87/zv/O
/87/zP/M/8z/zP/M/8z/zP/M/8r/yv/K/8r/yv/K/8r/yv/M/8z/zP/M/8v/yv/J/8j/
xv/G/8b/xv/G/8b/xv/G/8b/xv/G/8b/xv/G/8b/xv/G/8b/xv/G/8T/xP/E/8T/xv/G
/8b/xv/G/8b/xv/G/8b/xv/G/8b/xv/G/8b/xv/G/8b/xv/G/8j/yP/I/8j/yP/I/8j/
yP/I/8j/yP/I/8j/yP/I/8j/x//I/8n/yf/J/8n/yv/L/83/zf/N/83/zP/M/8z/zP/M
/83/zf/N/9D/0P/Q/9D/z//Q/9D/0P/S/9L/0//U/9b/1v/X/9f/1P/T/9L/0v/U/9T/
1P/T/9P/1P/U/9T/0//T/9P/0//T/9H/0f/P/83/zf/N/8z/zP/N/87/zv/O/87/z//P
/8//z//O/87/zv/O/8//z//P/8//z//P/9H/0f/R/9H/z//R/8//z//M/8v/y//L/83/
0f/W/+P/9P8BABIAJgA/AFYAbgCAAJQApgCvAKoAkQBwAE4AKwAOAPv/6f/Y/8z/yv/G
/8D/uf+5/8D/xf/H/8r/zv/P/9D/0f/S/9b/1v/U/9P/0//T/9X/1f/U/9T/1v/W/9b/
1v/W/w==
         </WaveFormData>
      </LeadData>
   </Waveform>
</RestingECG>
