# Supplementary material for: Detection of Left Atrial Enlargement Using a Convolutional Neural Network-Enabled Electrocardiogram
Source: Front Cardiovasc Med. 2020 Dec 17;7:609976. doi: 10.3389/fcvm.2020.609976 (PMC7773668; doi:10.3389/fcvm.2020.609976)
Supplement: Supplementary file 1 [file Data_Sheet_1.ZIP › hyp/1802030108_111_00000033.XML]

<?xml version="1.0" encoding="Windows-1252"?>
<!DOCTYPE RestingECG SYSTEM "restecg.dtd">
<RestingECG>
   <PatientDemographics>
      <PatientID>1802030108</PatientID>
      <PatientAge>66</PatientAge>
      <AgeUnits>Years</AgeUnits>
      <Gender>Male</Gender>
      <PatientLastName>guanyingqiaog</PatientLastName>
   </PatientDemographics>
   <TestDemographics>
      <DataType>Resting</DataType>
      <Site>1</Site>
      <AcquisitionDevice>MAC55</AcquisitionDevice>
      <Status>Unconfirmed</Status>
      <Priority>Normal</Priority>
      <AcquisitionTime>10:15:25</AcquisitionTime>
      <AcquisitionDate>06-15-2016</AcquisitionDate>
      <CartNumber>1</CartNumber>
      <AcquisitionSoftwareVersion>009C</AcquisitionSoftwareVersion>
      <XMLSourceVersion>MAC5000 v1.0</XMLSourceVersion>
   </TestDemographics>
   <RestingECGMeasurements>
      <VentricularRate>64</VentricularRate>
      <AtrialRate>64</AtrialRate>
      <PRInterval>146</PRInterval>
      <QRSDuration>84</QRSDuration>
      <QTInterval>392</QTInterval>
      <QTCorrected>404</QTCorrected>
      <PAxis>60</PAxis>
      <RAxis>30</RAxis>
      <TAxis>19</TAxis>
      <QRSCount>10</QRSCount>
      <QOnset>222</QOnset>
      <QOffset>264</QOffset>
      <POnset>149</POnset>
      <POffset>207</POffset>
      <TOffset>418</TOffset>
      <ECGSampleBase>500</ECGSampleBase>
      <ECGSampleExponent>0</ECGSampleExponent>
   </RestingECGMeasurements>
   <Diagnosis>
      <Modality>Resting</Modality>
         <StatementCount>2</StatementCount>
         <LabelText>12SL ��ϳ���</LabelText>
      <DiagnosisStatement>
         <StmtFlag>ENDSLINE</StmtFlag>
         <StmtText>�������</StmtText>
      </DiagnosisStatement>
      <DiagnosisStatement>
         <StmtFlag>ENDSLINE</StmtFlag>
         <StmtText>���� ECG</StmtText>
      </DiagnosisStatement>
   </Diagnosis>
   <Waveform>
      <WaveformType>Rhythm</WaveformType>
      <WaveformStartTime>0</WaveformStartTime>
      <NumberofLeads>8</NumberofLeads>
      <SampleType>CONTINUOUS_SAMPLES</SampleType>
      <SampleBase>500</SampleBase>
      <SampleExponent>0</SampleExponent>
      <HighPassFilter>16</HighPassFilter>
      <LowPassFilter>150</LowPassFilter>
      <ACFilter>NONE</ACFilter>
      <LeadData>
         <LeadByteCountTotal>10000</LeadByteCountTotal>
         <LeadTimeOffset>0</LeadTimeOffset>
         <LeadSampleCountTotal>5000</LeadSampleCountTotal>
         <LeadAmplitudeUnitsPerBit>4.88</LeadAmplitudeUnitsPerBit>
         <LeadAmplitudeUnits>��V</LeadAmplitudeUnits>
         <LeadHighLimit>2147483647</LeadHighLimit>
         <LeadLowLimit>268435456</LeadLowLimit>
         <LeadID>I</LeadID>
         <LeadOffsetFirstSample>0</LeadOffsetFirstSample>
         <FirstSampleBaseline>0</FirstSampleBaseline>
         <LeadSampleSize>2</LeadSampleSize>
         <LeadOff>FALSE</LeadOff>
         <BaselineSway>FALSE</BaselineSway>
         <ExcessiveACNoise>FALSE</ExcessiveACNoise>
         <MuscleNoise>FALSE</MuscleNoise>
         <LeadDataCRC32>700191544</LeadDataCRC32>
         <WaveFormData>
+v/6//r/+v/4//j/+P/4//j/+P/4//j/+P/4//j/+P/4//j/+P/4//b/9v/2//b/+P/4
//j/+P/4//j/+P/4//r/+v/6//r/+P/4//j/+P/4//j/+P/4//j/+P/4//j/+P/4//j/
+P/4//j/+P/4//j/+P/4//j/+P/4//j/+P/6//r/+v/6//j/+P/4//j/+P/4//j/+P/2
//b/9v/2//j/+P/4//j/9v/2//b/9v/1//T/8//y//P/9P/1//b/9v/2//b/9v/2//b/
9v/2//T/9P/0//T/9v/2//b/9v/2//b/9v/2//b/9v/2//b/9v/2//b/9v/0//T/9P/0
//T/9P/0//T/9P/0//T/9P/0//T/9P/0//T/9P/0//T/9P/0//T/9P/2//b/9v/2//T/
9P/0//T/9P/0//T/9P/2//b/9v/2//b/9v/2//b/9P/0//T/9P/2//b/9v/2//T/9P/0
//T/9P/0//T/9P/2//b/9v/2//b/9v/2//b/9v/2//b/9v/0//T/9P/0//b/9v/2//b/
9v/2//b/9v/2//b/9v/2//P/8//z//T/9P/0//T/9P/2//X/9f/2//b/9v/2//b/+f/7
//z//f/7//r/+v/6//v//f/+/wAAAwAEAAQAAwABAAEAAgADAAQABAAEAAQAAwAGAAYA
BQAGAAgACAAGAAEA///9//v/+v/5//b/9//3//b/9P/0//P/8f/w/+//8f/x//H/8f/y
//L/8f/x/+//8P/w//D/8f/x//H/8f/x/+//8f/v/+r/6P/s/+//9f/8/wYAEgAkADkA
SQBaAGsAfgCLAJgAnwCfAJgAigB3AF8ARgAqABEABQD6//D/8P/2//v//f////3//f/+
//v/+//5//n/+f/5//n/9//5//n/+P/4//j/+P/5//n/+f/4//j/+P/2//b/9v/4//n/
+v/7//z/+v/6//r/+v/4//n/+v/6//z//P/8//z/+v/7//v/+//9//3//f/8//z//f//
/////////wAAAAD+//////8AAAIABAAEAAQABgAHAAgACQAJAAkACQAKAAgACgAMAAwA
DAAMAA4ADwARABMAFAAVABQAFAAWABYAGAAaABsAHAAdAB0AHQAcAB0AHwAhACIAIAAg
ACEAIwAjACMAIwAjACMAIwAjACMAIwAiACEAIAAfAB8AHwAdABgAFgAVABMAEwATABEA
DwAPAA4ADAALAAgABwAEAAQAAwACAP///f////7//v/+//z/+v/6//n/+P/4//j/+P/4
//j/+P/4//j/9//3//f/+f/5//n/+f/4//f/9v/1//f/9v/2//b/9v/2//f/9//3//f/
9//3//f/9//3//f/+f/5//j/+P/4//j/+P/5//f/+P/4//f/+f/5//n/+f/3//f/9//3
//f/9//3//f/+P/4//j/+P/2//b/9v/2//j/9//3//f/8//z//X/9f/1//X/9f/1//P/
8//z//L/9P/0//T/9P/0//X/9f/0//T/9P/0//P/8//z//P/8//y//L/8v/y//L/8v/y
//L/8v/z//P/8//v/+//8P/w//H/8//0//X/9P/z//L/8v/x//P/8//z//X/9f/0//L/
8v/y//P/8//y//L/8v/y//L/8v/y//H/8f/y//P/8//z//L/8v/y//P/8v/y//P/8f/y
//L/8v/y//H/8f/z//L/8v/y//L/8v/y//L/8v/x//H/8f/x//L/8v/y//L/9P/0//T/
9P/y//L/8v/y//L/8v/y//T/8v/y//L/8v/y//L/8f/x//P/9P/0//T/9P/0//T/8//x
//L/9P/0//T/9P/0//X/9//3//f/9v/2//b/9//5//r//P/9//7//////wAAAQD/////
///+/wAAAAAAAAQAAwADAAQABgAGAAQAAQD///3/+//5//f/8f/x//H/8P/v//D/8f/x
/+//7//v/+//7//v/+7/7v/v/+//7//w/+//7v/s/+v/7//z//H/7//t/+3/7P/s/+z/
7//1//z/AgAQACQANwBFAFYAaQB4AIUAkgCVAJEAiAB8AGsAUwA2AB4ACwD7//L/7v/u
//L/9//9/wEA/f/5//r/+f/5//n/9//3//f/9//1//f/9//2//b/9v/2//f/9//3//b/
9v/2//b/9v/2//j/9v/2//b/9v/2//b/9v/2//j/+f/6//r/+v/6//r/+v/4//n/+f/5
//3//f/9//z/+v/7//3//f//////AAAAAP7//////wAA//8AAP///v8AAAMABgAJAAcA
BwAHAAgACAAKAAwADAAKAAoADAANAA0ADwAQABEAFAAUABYAFgAYABoAGwAcABwAHQAe
AB4AHAAdAB4AHgAiACQAJwArACYAIwAgAB0AHwAfAB8AHwAhACAAHwAeAB0AHQAdABsA
GgAYABcAFQATABMAEQAPAA0ADAAKAAkABgAFAAIAAgADAAIA///9/////v/+//7//P/6
//r/+f/4//j/+P/4//r/+v/6//r/+v/5//n/+f/5//n/+f/5//f/9//3//f/+P/4//n/
+v/4//j/+f/5//f/9//3//f/+f/5//n/+f/3//f/9v/2//j/+P/4//n/+f/6//r/+f/3
//f/9//3//f/9//3//f/9//3//f/9//4//j/+P/4//j/+P/4//j/9v/1//X/9f/0//X/
+P/5//f/9//3//f/9//3//f/9v/2//b/9v/2//T/9f/1//T/9P/0//T/8//0//X/9v/3
//T/9P/0//T/9P/0//T/9P/0//X/9f/1//P/8//0//T/8v/z//P/8//0//P/8v/y//H/
8//z//P/9f/1//T/8v/w//D/8f/x//T/9P/0//T/9P/0//T/8//z//T/9f/1//X/9P/0
//T/8//y//L/8//z//T/9P/0//T/8//z//X/9P/0//T/9P/0//T/9P/0//P/8//z//P/
8v/y//L/8v/0//T/9P/0//b/9v/2//b/9P/0//L/9P/0//T/9P/0//L/8v/y//L/8v/y
//L/8v/0//T/9P/z//P/8//0//T/9P/0//T/9P/x//H/8v/0//b/9v/2//b/9//3//f/
9//2//b/9v/3//f/+P/6//v//v/+//3//f/7//z//f/+/wAAAAAAAAAAAgADAAMABAAI
AAgABgADAAEA///9//v/+f/1//X/9f/0//L/8v/y//H/8f/x//H/7//v/+//7v/w/+//
7//v//D/8P/w/+//7v/t/+z/6//x/+//7f/s/+r/6v/t/+//9v8AAAwAHAAtAD8AUgBl
AHYAhwCSAJkAmwCWAIYAdQBhAEoALAATAAUA/P/y/+7/8v/7//3//f/9//3//P/7//n/
9//3//f/9//3//X/9f/1//T/9P/0//T/9f/1//X/9P/0//T/9v/2//b/+P/2//b/9v/2
//b/9v/2//b/9v/3//j/+P/6//r/+v/6//n/+f/4//f/+v/7//z//P/8//3///////3/
/f/+//7/AAABAAEAAgAAAAIAAgACAAIAAwAEAAUABwAHAAcACAAGAAgACgAKAAwADAAO
AA8ADgAPAA8ADwASABIAFAAUABYAGAAZABoAHAAdAB4AHgAeAB8AIAAgAB8AHgAeAB8A
IAAhACIAIwAjACMAIwAjACMAIgAhACAAHwAfAB8AHQAaABgAFwAVABMAEwARAA8ADwAO
AAwACwAJAAcAAwACAAMAAgD///3//f/8//z//P/6//j/+P/3//f/+P/5//r/+P/4//j/
+P/2//X/9f/1//f/9//3//f/9//3//f/9//3//b/9v/2//T/9P/1//X/9//3//f/9//1
//X/9f/1//X/9f/0//T/9f/2//f/+f/4//j/9//1//X/9f/1//X/9//3//f/9//3//f/
9//3//b/9v/2//b/+P/4//j/+P/3//X/9P/z//H/8f/z//P/9P/1//b/9//1//X/9f/0
//L/8v/y//L/9P/1//X/9P/0//T/9P/z//P/8//z//P/8v/y//L/8v/y//L/8v/y//L/
8//z//P/8f/x//L/8v/w//H/8f/x//L/8f/w//D/8f/z//P/8//z//P/8v/w//D/8P/x
//H/8v/y//L/8v/y//L/8v/x/+//8P/x//H/8v/y//P/9P/x//D/8P/x//H/8v/y//L/
8P/v/+//8f/0//T/9P/0//L/8v/y//L/7//v/+//7//x//L/8//0//T/9P/0//T/8v/y
//L/8v/y//L/8v/y//D/8P/w//D/8v/y//L/8v/w/+//7//v//L/8v/y//L/8v/y//H/
8f/y//T/9P/0//b/9v/3//f/9//3//b/9v/0//X/9//4//z//f/+//7/+//7//v//P/7
//z//P/8//3//v8DAAUABQAGAAgACAAGAAMAAQD///3/+//5//X/9f/1//T/8v/0//T/
8//z//L/8f/w/+//7//u/+7/7f/t/+3/7v/u/+7/7f/t/+3/7//v//H/7//t/+r/6P/s
//P/8//2/wYAFgAiADEARwBaAGsAfACLAJgAnwCdAJIAhABzAF0ARAAoABEAAQD4//D/
7P/0//3////7//3//f/6//f/+f/7//n/9//3//f/9f/2//f/9//4//b/9v/3//f/9//2
//b/9v/2//b/9v/4//b/9v/2//b/+P/4//j/+P/2//f/+P/4//j/+P/4//j/+v/7//v/
+//9//3//f/8//z//f///////f/9//7//v8AAAEAAQACAAIABAAEAAQABAAFAAYABwAH
AAcABwAIAAgACgAMAAwADAAMAA4ADwAPABEAEgATABQAFAAWABYAFgAYABkAGgAcAB0A
HgAeAB4AHwAgACAAIgAiACMAJQAjACMAIwAjACUAJQAlACUAJQAkACMAIgAhACEAIQAf
ABwAGgAZABcAEwATABEADwAPAA4ADAALAAgABwAEAAQAAwACAP///f/9//z//P/8//z/
+v/6//n/+P/4//j/+P/4//j/+P/4//j/9//3//f/9//3//f/9//5//n/+f/5//f/9v/2
//b/+P/4//n/+f/3//f/9//3//j/+f/6//v/+f/5//j/+P/4//j/+P/5//f/+P/4//f/
+f/5//n/+f/5//n/+f/5//f/9//3//f/+P/4//j/+P/2//b/9v/2//b/9f/1//X/9P/1
//j/+f/4//f/9v/1//f/9//3//b/9v/2//b/9v/0//X/9f/0//b/9v/2//X/9f/1//X/
9f/0//T/9P/0//L/8v/y//L/9P/1//X/9f/z//P/9P/0//L/8//z//P/9P/z//L/8v/x
//P/8//z//P/8//y//D/8f/y//T/9f/1//T/8//y//T/9P/0//P/8//0//X/9f/1//T/
9P/0//H/8P/w//H/8//0//T/9P/0//P/8//1//X/9P/z//L/8v/y//L/8v/z//P/8//z
//T/9P/0//T/8v/y//L/8v/0//T/9P/0//T/8P/u//b/9P/0//T/9P/0//T/9P/z//P/
8//0//T/8v/y//L/8v/z//P/9P/2//T/9P/0//T/9//3//f/9//2//b/9v/3//j/+P/5
//n/+//8//z//f/7//z//f/+//7//v/+//7/BAAFAAUABgAIAAgABgADAAMAAQD///3/
+f/1//X/9f/0//L/8v/y/+//7//v/+//8f/x//H/8P/w/+//7//v//D/8P/w/+//7f/t
/+3/7f/v//H/8f/u/+z/7P/r/+//+P8AAAwAHgAvAEEAUgBlAHYAhQCUAJ0AnQCWAIoA
ewBlAE4AMgAXAAMA9v/u/+z/8v/5/////f/7/////P/7//v/+//5//n/+f/5//f/9//3
//b/9v/2//b/9//3//f/9v/2//b/9v/2//b/+P/4//j/+P/4//n/+v/7//z/+v/7//z/
/P/8//z//P/8//z//f/9//3//////////v/+////AQABAAEAAQACAAIAAgADAAMABAAE
AAYABgAGAAQABQAGAAcACQAJAAkACgAKAAwADgAOAA4ADgAQABEAEQATABQAFQAVABQA
FQAUABUAGAAaABwAHAAdAB4AHgAcAB0AHgAeACAAIAAhACMAIwAjACMAIwAlACUAJQAl
ACMAIgAhACAAHwAfAB8AHQAcABoAGQAXABMAEwARAA8ADwAOAAwACwAKAAkABgAGAAMA
AgD///3//v/+////AAD+//z//P/7//r/+v/6//r/+v/6//r/+v/6//n/+f/5//n/+f/5
//n/9//3//f/9//4//j/+f/6//r/+v/7//v/+v/5//j/9//4//n/+v/7//n/+f/4//j/
+P/4//j/+f/5//r/+v/5//f/9//3//f/+f/5//n/+f/5//n/+f/5//j/+P/4//j/+v/6
//r/+v/5//f/9v/1//b/9//6//v/+v/5//j/9//3//f/9//2//b/9v/2//b/9v/3//f/
9v/3//j/+f/5//f/9//3//f/9v/2//b/9v/2//b/9v/2//T/9f/1//X/9f/1//b/9v/2
//f/9//3//b/9f/0//T/9f/3//f/9//3//f/9v/0//b/9v/3//f/9//2//X/9P/2//b/
9v/1//P/9P/1//X/9f/0//T/9P/2//b/9//5//j/+P/3//b/9v/1//X/9//3//b/9f/0
//T/9P/0//T/9P/1//b/9//3//b/9f/0//b/9v/2//b/9v/2//b/9v/0//T/9P/0//T/
9P/0//b/9v/1//X/9f/2//b/9v/2//b/9v/1//X/9v/4//j/+P/4//j/+f/3//f/9//2
//b/9v/3//n/+v/8//3//v8AAP////////7///8AAAAAAAAAAAAABAAHAAcACAAKAAsA
CgAIAAcAAwABAP///f/3//f/9//2//T/9P/0//P/8//z//P/8//1//X/9P/0//H/8f/x
//L/8P/w/+//7//5//f/8f/x//P/8f/w//D/8P/x//X//P8EABIAIgAzAEMAVABnAHoA
iQCUAJsAmQCUAIgAeQBjAE4ANAAXAAUA/P/y//D/+P//////AQABAP///P/3//f/+//5
//r/+//8//v/+f/5//j/+P/4//j/+f/5//v/+v/6//r/+P/4//j/+v/6//r/+v/6//r/
+v/6//r//P/9//7//v/8//z//P/8//7//////////////////v/+////AQABAAEAAQAC
AAIABAAFAAUABgAEAAYABgAGAAYABwAIAAkACQAJAAkACgAMAA4AEAAQAA4ADgAQABEA
EwAVABYAFwAYABgAGgAaABgAGgAbABwAHAAdAB4AHgAfACEAIwAkACIAIgAjACUAJwAn
ACcAJwAnACcAJwAnACUAJAAjACIAIQAhACEAHwAeABwAGwAZABcAFwAVABMADwAOAAwA
CwAKAAkABgAGAAcABgADAAEAAAD+//3//P/8//r/+v/5//r/+v/6//r/+v/6//r/+v/8
//v/+//7//r/+f/4//f/+f/5//n/+f/5//j/+P/4//j/+P/5//n/+//7//v/+//6//n/
+P/3//j/+f/5//r/+P/4//j/+f/5//r/+v/5//n/+f/5//n/+f/5//n/+f/5//n/+f/5
//j/+P/4//j/+P/4//j/+P/6//n/+f/5//b/9f/2//X/9//3//f/9//3//f/9//2//b/
9v/2//b/9v/3//f/9v/2//b/9v/1//X/9f/1//X/9P/0//T/9P/y//L/8v/y//P/9f/2
//f/9f/1//b/9v/0//X/9f/1//T/8//y//L/8f/z//P/8//1//X/9P/y//L/8v/z//P/
9P/0//T/9P/0//T/9P/z//H/8v/z//P/9f/0//T/9P/z//L/8v/z//P/9P/0//T/9P/z
//P/9f/1//T/8//y//L/8v/y//L/8//z//P/8//0//T/9P/0//L/8v/y//L/8v/y//L/
8v/0//T/+P/4//X/9P/z//L/8//0//X/9v/0//T/9P/0//P/8//z//T/9v/2//b/9v/0
//P/8//0//b/9v/2//b/9v/3//f/9//3//b/9v/2//f/+f/6//z//f/+//7//f//////
AAABAAAAAAAAAAAAAAAEAAUABQAGAAgACAAGAAMAAQD///3/+//5//X/9f/1//T/8v/y
//L/8f/x//H/8f/x//H/8f/u/+7/7f/t/+7/8P/x//L/7//v/+//7//v/+//6//r/+7/
8P/u/+//9f/8/wgAGAAqAD0ATwBgAHMAhgCVAJoAmwCXAI4AgABvAFcAOgAgAAsA/f/2
/+7/8P/4//v//f////3/+//6//v/+f/5//n/+f/5//n/9//1//X/9P/0//b/9v/3//f/
9f/0//T/9P/2//b/9v/4//r/+v/6//r/+f/4//f/9v/4//n/+v/6//j/+P/4//j/+v/7
//v/+//7//v/+//6//r/+//9//3//////wAAAAAAAAEAAQACAAIABAAEAAQABgAHAAgA
CQAHAAcABwAIAAgACgAMAAwADAAMAA4ADwAPABEAEgATABQAFAAWABYAFgAYABkAGgAc
AB0AHgAeAB4AHwAgACAAIAAgACEAIwAhACEAIQAhACMAIwAjACMAIwAiACEAIAAfAB8A
HwAdABwAGgAZABcAEwATABEADwALAAoACAAHAAgABwAEAAQAAwACAP///f/9//z//P/8
//z/+v/6//n/+P/4//j/+P/4//j/+P/4//j/9//3//f/9//3//f/9//5//n/+f/5//j/
9v/1//T/9v/2//f/9//3//f/9//3//X/9f/1//X/9//3//b/9v/0//T/9P/1//f/+P/4
//f/9//3//f/9//3//f/9//3//f/9//3//f/9v/2//b/9v/4//j/+P/4//b/9f/1//X/
9f/1//f/9//3//f/9//3//b/9f/0//L/9P/0//T/9P/0//X/9f/0//T/9P/0//P/9f/1
//X/9f/y//L/8v/y//T/9P/0//T/8v/z//P/8//x//H/8v/y//L/8//z//P/8v/x//D/
8P/x//P/8//z//H/8f/w/+7/8P/w//H/8f/y//L/8v/y//L/8v/y//H/8f/y//P/8//x
//D/8P/w//D/8P/x//P/8v/y//H/8P/w/+//7//x//L/8v/y//L/8P/w//D/8P/x//H/
8f/x//L/8v/y//L/8v/y//L/8v/y//L/8v/y//L/8v/w//L/8v/y//L/8v/y//L/8v/y
//D/8P/v/+//7//w//D/8P/y//L/8v/x//H/8v/0//T/9v/2//b/9//1//X/9f/0//T/
9P/1//f/+P/6//v//P/8//v/+//7//3///8BAAIAAQAAAP//AgAFAAUABgAIAAcABAAA
AP3/+//5//f/9f/z//P/8//y//D/8P/w/+//7f/t/+3/7f/t/+3/7P/s/+n/6f/p/+r/
7f/u/+7/7//t/+v/7f/t/+v/6//o/+r/7v/v//H/+v8GABQAJAA3AE0AYABxAIIAkwCa
AJsAmQCQAIIAbwBXADwAIAAJAPn/8P/s/+z/8v/3//n//f////v/9v/z//X/+f/7//r/
+f/4//X/8//z//L/8v/0//T/9f/1//X/9P/0//T/8v/y//L/9P/2//b/9v/2//T/9P/0
//T/9v/3//j/+P/4//j/+P/4//j/+f/5//n/+//7//v/+v/6//v//f/9//3//f/+//7/
/v//////AAAAAAIAAgACAAQABQAGAAcABQAFAAUABgAGAAgACgAKAAoACgAMAA0ADQAP
ABAAEQAUABQAFgAWABQAFgAXABgAGgAbABwAHAAeAB8AIAAgAB4AHgAfACEAIwAjACMA
IwAjACMAIwAjACEAIAAfAB4AHwAfAB8AHQAYABYAFQATABMAEwARAA8ACwAKAAgABwAG
AAUAAgACAAEAAAD9//v//f/8//z//P/6//j/+P/3//j/+P/4//j/9v/2//b/9v/0//P/
8//z//X/9f/1//X/9f/1//X/9f/1//T/9P/0//T/9P/1//X/9f/1//X/9f/1//X/9f/1
//X/9f/0//T/9P/0//T/9f/1//b/9v/1//P/8//z//P/8//z//P/8//1//X/9f/1//L/
8v/y//L/9P/0//T/9P/0//P/8//z//H/8f/z//P/8//z//P/8//z//P/8//y//L/8v/y
//L/8v/z//P/8v/y//L/8v/x//H/8f/x//H/8P/w//D/8P/w//D/8P/w//D/8f/x//H/
7//v//D/8P/w//H/8f/x//D/7//u/+7/7//x//H/8f/v/+//7v/s/+z/7P/t/+3/8P/w
//D/8P/w//D/8P/v/+//8P/x//H/7//u/+7/7v/v/+7/7v/v/+//8P/w//D/7v/t/+3/
7//w//D/8P/w/+7/7v/u/+7/7f/t/+3/7f/w//D/8P/w/+7/7v/u/+7/8P/w//D/8P/y
/+7/7v/w/+7/7v/u/+7/8P/w//D/8P/w//D/7//v/+//8P/w//D/8P/w//D/7//v//D/
8v/y//L/8v/y//P/8//z//P/8v/0//T/9f/3//b/+P/5//r/+v/5//n/+f/6//v//P/8
//z//P/8/wAAAwADAAQABgAEAAIA///9//r/9//0//H/7v/v//D/8P/w//D/8P/v/+//
7//v/+//7f/t/+z/7P/t/+3/7f/u/+7/7v/t/+3/7f/r/+n/5//n/+n/7P/u/+7/8f/z
//7/CgASACQAQQBXAGQAcwCEAJEAlgCVAI8AhAB2AGEASQAsABAA/f/z/+r/6P/s//T/
9//5//v/+f/3//b/9f/1//X/9f/1//X/9f/z//P/8//y//L/9P/0//X/9f/1//T/9P/0
//L/8v/y//T/9P/0//T/9P/0//T/9P/0//b/9//4//j/9v/2//b/9v/2//f/9//3//v/
+//7//r/+P/5//v/+//9//3//v/+//z//f/9//7//v8AAAAAAAAAAAEAAgADAAMAAwAD
AAQABAAGAAgACAAKAAoADAANAAsADQAOAA8AEAAQABIAEgASABQAFQAWABgAGQAaABoA
GgAbABwAHAAcABwAHQAfAB8AHwAfAB8AHwAfAB8AHwAfAB4AHQAcABkAGQAZABcAFAAS
ABEADwAPAA8ADQALAAkACAAGAAUAAgABAP7//v////7/+//5//n/+P/4//j/+P/2//b/
9f/y//L/8v/y//T/9P/0//T/9P/z//P/8//z//P/8//z//P/8//z//P/8//y//L/8v/0
//T/9f/1//T/8//y//H/8f/x//H/8f/z//P/8v/y//L/8v/y//P/8f/y//L/8f/x//H/
8f/x//H/8f/x//H/8//z//P/8//w//D/8P/w//L/8v/y//L/8v/x//H/8f/v/+//8f/x
//H/8f/x//H/7//v/+//7v/w//D/8P/w/+//7//u/+z/7v/u/+7/7f/v/+//7//v/+7/
7v/u/+7/7P/s/+z/7P/u/+//7//v/+3/7f/u/+7/7v/v/+//7//s/+v/6v/q/+v/7f/t
/+3/7//v/+7/7P/s/+z/7f/t/+7/7v/u/+7/7P/s/+z/6//t/+7/7//v/+3/7P/s/+z/
7f/s/+z/7f/t/+7/7v/u/+r/6f/p/+v/7v/u/+7/7v/u/+7/7v/u/+3/7f/t/+3/7v/u
/+7/7v/t/+z/6//q/+z/7P/s/+z/8P/w/+z/6v/s/+z/7P/s/+z/7P/s/+z/7P/s/+z/
7P/r/+v/6//s/+z/7P/s/+z/7P/r/+v/7P/u/+7/7v/u/+3/7f/s/+v/7P/s/+3/7v/v
//H/8v/0//P/9P/0//P/9P/1//f/+f/4//j/+P/4//j//P/9//3//v8AAAAA/v/7//n/
9//1//P/8f/t/+3/6//q/+j/6P/o/+f/5//n/+n/6f/p/+n/5v/m/+X/5f/n/+j/6P/o
/+X/5f/l/+X/5f/l/+X/5f/i/+D/4P/j/+f/7P/0/wIAFAAjADUASABdAG4AewCIAJMA
kwCOAIQAcwBfAEgAKgAPAP//8v/m/+b/6v/v//P/9f/z//H/8P/v/+//7//v/+3/7f/t
/+v/7f/t/+z/7P/s/+z/7f/t/+3/7P/s/+z/7P/s/+z/7v/u/+7/7v/u/+z/7P/s/+z/
7P/t/+7/7v/u/+7/7v/u/+7/7//v/+//8f/x//H/8P/w//H/8//z//P/8//0//T/8v/z
//P/9P/2//j/+P/4//j/+f/6//v/+f/5//n/+v/7//7/AQACAAEAAAABAAEAAQADAAQA
BQAIAAgACgAKAAgACgALAAwADAANAA4ADgAOAA8AEAAQABIAEgATABUAFQAVABUAFQAV
ABUAFQAVABcAFgAVABQAEQARABEADwAOAAwACwAJAAUABQADAAEA///+//z/+//6//n/
9v/2//P/8v/v/+3/7v/u/+//8P/u/+z/7P/r/+r/6v/q/+r/6P/o/+j/6P/o/+f/5//n
/+f/5//n/+f/5//n/+f/5//n/+b/5v/m/+b/5v/n/+f/5//n/+f/5//l/+X/5f/l/+X/
5f/k/+T/5v/m/+b/5//n/+j/6P/n/+X/5f/l/+X/5//n/+f/5//l/+X/5f/l/+T/5P/k
/+T/5v/m/+b/5v/m/+X/5f/l/+P/4//l/+X/4//j/+P/4//h/+H/4f/g/+H/4v/j/+T/
4//j/+L/4P/i/+L/4v/h/+P/4//j/+P/4P/g/+D/4P/i/+L/4v/i/+D/4f/h/+H/3//f
/+D/4P/g/+H/4f/h/97/3f/c/9z/3//h/+H/4f/f/9//3v/c/97/3v/f/9//4P/g/+D/
4P/e/97/3v/d/93/3v/f/9//3f/c/9z/3P/d/9z/3P/d/93/3v/e/97/3f/d/97/4f/h
/+D/3//e/97/3v/e/97/3//f/9//3//e/97/3v/e/9z/3P/c/9z/3v/e/97/3v/Y/9r/
3P/c/9r/2v/a/9r/3P/c/9z/3P/a/9r/2v/a/9z/3P/c/9z/3v/e/97/3v/e/97/3v/e
/97/3v/e/97/3v/e/97/3v/g/+L/5P/m/+T/5P/k/+T/5v/m/+b/5v/o/+j/6P/o/+n/
6v/r/+z/6v/q/+r/6v/m/+T/4v/g/93/3P/b/9r/2P/Y/9j/2P/W/9b/1v/W/9b/1v/W
/9b/1P/U/9T/1P/S/9L/0v/S/9L/0v/S/9L/0v/S/9L/0v/U/9b/2P/a/+f/8v/9/wgA
FAAgAA==
         </WaveFormData>
      </LeadData>
      <LeadData>
         <LeadByteCountTotal>10000</LeadByteCountTotal>
         <LeadTimeOffset>0</LeadTimeOffset>
         <LeadSampleCountTotal>5000</LeadSampleCountTotal>
         <LeadAmplitudeUnitsPerBit>4.88</LeadAmplitudeUnitsPerBit>
         <LeadAmplitudeUnits>��V</LeadAmplitudeUnits>
         <LeadHighLimit>2147483647</LeadHighLimit>
         <LeadLowLimit>268435456</LeadLowLimit>
         <LeadID>II</LeadID>
         <LeadOffsetFirstSample>0</LeadOffsetFirstSample>
         <FirstSampleBaseline>0</FirstSampleBaseline>
         <LeadSampleSize>2</LeadSampleSize>
         <LeadOff>FALSE</LeadOff>
         <BaselineSway>FALSE</BaselineSway>
         <ExcessiveACNoise>FALSE</ExcessiveACNoise>
         <MuscleNoise>FALSE</MuscleNoise>
         <LeadDataCRC32>3396974869</LeadDataCRC32>
         <WaveFormData>
/v/+//7//v/8//z//P/8//z//P/8//z/+v/6//r/+v/6//r/+v/6//r/+v/6//r/+v/6
//r/+v/6//r/+v/6//r/+v/6//r//P/8//z//P/8//z//P/8//z//P/8//z//P/8//z/
/P/8//z//P/8//z//P/8//z//P/8//z//P/8//z//P/8//z//P/8//z//P/8//z//P/6
//r/+v/6//r/+v/6//r/+v/6//r/+v/6//r/+v/6//r/+v/6//r/+v/6//r/+v/6//r/
+v/6//r/+v/6//r/+P/4//j/+P/4//j/+P/4//j/+P/4//j/+P/4//j/+P/2//b/9v/2
//j/+P/4//j/+P/4//j/+P/4//j/+P/4//j/+P/4//j/+P/4//j/+P/4//j/+P/4//j/
+P/4//j/9v/2//b/9v/4//j/+P/4//j/+P/4//j/9v/2//b/9v/2//b/9v/2//T/9P/0
//T/9v/2//b/9v/2//b/9v/2//b/9v/2//b/9v/2//b/9v/2//b/9v/2//b/9v/2//b/
9v/2//b/9v/2//b/9v/2//b/9v/2//b/9v/2//b/9//5//n/+//8/wAAAQADAAMABgAG
AAYABwAFAAYABgAGAAQABgAHAAgABwAKAAsADAALAAoACQAHAAQAAwACAAIAAwAFAAUA
BAAGAAYAAwABAAEAAQABAAAA///8//r/9//2//P/8v/x//D/7//v/+//8P/v/+//7//v
/+//7//u//D/8P/w//D/7v/u/+7/7v/w//D/8//4//7/AAAEAA4AFgAfACQAJgAjACIA
JAAtAD8AWQB4AJgArgC1AKgAfABLAC8AKwAvADIALQAbABAADgANAAkABgADAAAAAAD9
//7/AAD+//n/+P/4//f/9v/2//b/9f/1//P/8//z//P/8//y//L/8v/y//L/8f/x//P/
9P/0//T/9f/1//X/9f/z//P/8//z//P/9P/0//T/9P/1//X/9f/1//X/9v/2//b/9//3
//f/9//5//r/+v/4//j/+P/4//n/+v/6//r//P/+//7//v/+//7///8AAP////8BAAEA
AgADAAMABAAFAAYABgAGAAcACAAIAAoACgALAAsADAAMAA4ADwAPAA8ADwAPABAAEgAS
ABIAEwARABMAEwATABUAFQAVABUAFQAVABYAFgAWABYAFQAUABEAEQAPAA8ADwAOAA0A
DAANAAwACwAJAAYABgAFAAQAAwACAAAA//////7//v/9//z/+//6//n/9//3//f/9//2
//b/9f/1//f/9//2//b/9v/2//b/9v/2//b/9v/2//b/9f/1//X/8//z//P/9P/0//T/
9P/0//b/9v/2//b/9v/2//b/9v/2//b/9v/2//b/9v/2//f/9//3//f/9//5//j/+P/4
//j/9//2//X/9v/2//b/9v/2//b/9v/2//b/9v/2//b/9v/1//X/9f/1//X/9f/1//b/
9v/2//X/9f/1//X/9f/z//P/8v/y//T/9P/0//T/9P/0//T/9P/0//T/9P/0//L/8v/x
//H/8//z//P/8//y//L/8v/z//P/8//z//P/9P/0//T/9P/0//T/9f/1//X/9f/1//X/
9P/0//T/9P/0//T/9P/0//T/9P/0//T/9P/0//T/9P/0//T/9P/0//T/9P/z//P/9P/0
//T/9P/2//b/9v/1//X/9v/2//b/9v/2//b/9v/0//T/8//z//P/8//0//T/9v/2//b/
9v/0//P/8//z//X/9f/1//b/9P/0//T/9P/0//T/9P/0//T/9P/0//T/9v/3//f/9//5
//r//v///wEAAQACAAIAAgADAAMABAAGAAYABgAIAAcACAAJAAwACwAMAAwADAAKAAkA
CQAJAAkACgALAA0ADAAKAAgABgAFAAMAAgADAAUABAADAAAA/v/7//j/9f/y//H/8P/v
//H/8f/w/+//7//v/+//7//x//D/8P/w/+7/7v/u/+7/7v/w//D/8P/z//r//v8CAAYA
DgAYAB0AIAAkACMAIgAmADMASwBnAIYAogC4AL8ArgCAAFEANwA1ADkAMgAlABsAEgAQ
AA8ACwAGAAUABAACAP///v/8//r/9//2//b/9f/0//T/9P/z//P/9f/1//X/9f/z//L/
8v/y//T/9P/z//P/8//0//T/9P/1//X/9f/1//X/9f/1//X/9f/2//b/9v/2//f/9//3
//f/9//4//j/+P/5//n/+f/5//v//P/8//r/+v/6//r/+//8//z//P/9/wAAAQACAAIA
AgADAAQAAwADAAUABQAGAAcABwAIAAkACgAKAAoACwAMAAwADgAQABEAEQASABIAFAAV
ABUAFQAVABUAFgAYABgAGAAZABkAGwAbABsAGwAbABsAGwAbABsAHAAcABoAGgAZABgA
GQAZABcAFwAXABYAFQAUABMAEgARAA8ADAAMAAsACgALAAoACAAHAAcABgAGAAUABAAD
AAIAAQD//////////wAAAAD///////////7//v/+//7//v/+//7//v/+//7//v/9//3/
/f////////8AAP7//v/+//7/AAAAAAAAAAAAAAAAAAAAAAAAAAAAAAAAAAAAAAAAAQD/
/////////wEAAAAAAAAA//////////8AAAAAAAAAAP7//v/+//7//v/+//7//v/+//3/
/f/9//3//f/9//3//P/8//z/+//9//3//f/9//v/+//6//r/+v/6//r/+v/6//r/+v/6
//r/+v/6//r/+v/6//n/+f/5//n/+f/5//r/+v/6//v/+f/5//n/+f/6//r/+v/6//j/
+P/5//n/9//3//f/9//2//b/9v/2//j/+P/4//j/+P/4//j/+P/4//j/+P/4//j/+P/4
//j/+P/4//f/9//4//j/+P/4//j/+P/4//f/9//4//j/+P/2//b/9v/2//j/+P/3//f/
9//3//j/+P/4//j/+P/4//r/+f/5//n/9//3//f/+P/4//j/+P/4//b/9v/2//b/9v/2
//b/9v/2//b/9v/2//j/+P/4//j/+P/4//n/+f/3//n/+v/+/wEAAwADAAQABAAEAAUA
BQAEAAQABAAEAAYABwAIAAkADAANAA4ADgAQABAADwAPAA8ADwAQABEAEwATABIAEQAQ
AAwACQAHAAUABQAEAAMAAgAAAP3/+v/3//b/9f/0//P/8//z//L/7//v/+//7//x//H/
8P/w//D/8P/w//D/7v/u/+7/7v/w//H/9v/8//7/AgAIABQAGwAgACIAIQAcACAAKQA5
AFMAdACSAKoAuQC2AJIAXwA7AC8AMQAuACcAHQAUABAADwALAAgABQAEAAIA///+//z/
+v/3//b/9v/1//T/9P/0//P/8//z//P/8//z//H/8P/w//D/8v/y//H/8f/x//L/8v/y
//H/8f/x//H/8//z//P/8//z//T/9P/0//T/9f/1//X/9f/1//b/9v/2//f/9//3//X/
9//4//j/+v/6//r/+v/5//r/+v/6//r//P/8//z//v/+////AAD/////AQABAAIAAwAD
AAQABQAGAAYABgAHAAgACAAKAAwADQANAA4ADAAOAA8ADwATABMAEwAUABQAFAAUABUA
FQAXABcAFwAXABcAFwAXABcAFwAYABgAGAAYABcAFgAVABUAEwATABMAEgARABAADwAO
AA0ACwAKAAoACQAIAAcABgAEAAMAAwACAAIAAQAAAP///v/9//3//f/9//3//P/8//v/
+//7//v/+v/6//r/+v/6//r/+P/4//j/+P/6//n/+f/5//n/+f/5//r/+v/6//r/+v/6
//r/+v/6//r/+v/6//r/+v/6//r/+v/6//r/+v/7//n/+f/5//n/+//6//r/+v/7//v/
+//7//r/+v/6//r/+v/6//r/+v/6//r/+v/6//r/+f/5//n/+f/5//n/+f/4//j/+P/3
//f/9//3//f/9//3//b/9v/2//b/9v/2//b/9v/2//b/9P/0//T/9P/0//T/8//z//X/
9f/1//X/9P/0//T/9f/1//X/9f/1//T/9P/0//T/9P/0//X/9f/1//X/9f/1//T/9P/0
//T/9P/0//T/9P/0//T/9P/0//T/9P/0//T/9P/0//T/9P/0//T/8//z//T/9P/0//T/
9P/0//T/8//z//T/9P/0//T/9P/0//T/9P/0//P/8//z//P/9P/0//T/9P/0//T/9P/z
//P/8//z//P/8//0//T/9P/0//T/9P/0//T/9P/0//T/9P/0//T/9P/0//T/9f/1//X/
9//4//z//f//////AAAAAAAAAQABAAIAAgACAAIABAAFAAYABwAKAAsADAAMAAwADAAL
AAsACwALAA4ADwARABEADgANAAwACAAFAAMAAwADAAQAAwAAAP7/+f/2//P/8v/z//L/
8f/x/+//7v/t/+3/7f/t/+3/7f/s/+z/7P/s/+z/7P/s/+z/7v/u//D/7//0//z/AAAE
AAoAFAAbACAAIAAdABoAHgAnADkAUwB0AJIAqACzAKgAgABPAC8AKwAxAC4AJwAdABQA
DgANAAsABgADAAIAAAD9//z//P/6//f/9v/2//X/9P/0//T/8//z//H/8f/x//H/8f/w
//D/8P/w//D/7//v/+//8P/w//D/8//z//P/8//x//H/8f/x//P/9P/0//T/8v/z//P/
8//1//X/9v/2//b/9//3//f/9f/3//j/+P/6//r/+v/6//v//P/8//z/+v/8//z//P/+
//7///8AAAEAAQADAAMABAAFAAUABgAHAAgACAAIAAkACgAKAAwADAANAA0ADgAOABAA
EQARABMAEwATABQAFAAUABQAFQAVABcAFwAXABkAGQAZABkAFwAXABgAGAAYABgAFwAW
ABUAFQATABMAEQAQAA8ADgANAAwACwAJAAgACAAHAAYABwAGAAQAAwADAAIAAgABAAIA
AQAAAP///f/9//3//f/8//z/+//7//v/+//6//r/+v/6//r/+v/6//r/+v/6//r/+f/5
//n/+f/5//n/+v/6//r/+v/6//r/+v/6//r/+v/6//r/+v/8//z//P/8//z//P/8//3/
+//7//v/+//7//r/+v/6//v/+//7//v/+v/6//r/+v/6//r/+v/6//r/+v/6//r/+v/5
//n/+f/5//n/+f/5//r/+v/6//n/9//3//f/9//5//n/+P/4//j/+P/4//j/+P/4//j/
+P/4//j/+P/4//b/9v/1//X/9//3//f/9//2//b/9v/3//f/9//3//f/9v/2//b/9v/0
//T/9f/1//X/9f/1//X/9v/2//b/9v/2//b/9v/2//b/9v/2//b/9v/2//b/9v/2//b/
9v/2//b/9v/1//X/9P/0//T/9P/0//T/9P/z//X/9v/2//b/9v/2//b/9v/2//b/9f/1
//X/9f/2//b/9P/0//T/9P/2//X/9f/1//X/9f/1//b/9P/0//T/9P/2//b/9v/2//b/
9v/2//b/9P/0//X/9f/z//X/9v/6//v//f/9//7/AAAAAAEAAQACAAIAAgACAAIAAwAE
AAUACgALAAwADAAMAAwACwALAAsACwAMAA0AEQARABAADwAOAAoABwAFAAUABQAEAAMA
AAD+//v/+P/0//L/8P/u/+//7//v/+7/7f/t/+3/7f/r/+v/6v/q/+z/7P/s/+z/6v/q
/+r/6v/u/+//8v/4//z//v8CAA4AFwAcAB4AGwAaABwAJQA1AE0AagCIAKIAsQCsAI4A
XwA3ACsALwAwACkAHQAUAAwACwAJAAQA/f/+/wAA/f/6//j/+P/1//T/9P/z//L/8P/w
/+//7//v/+//7//v/+//7v/u/+7/7v/u/+3/7f/t/+7/7v/u/+3/7f/t/+3/7//v/+//
7//t/+7/7v/u/+7/7//v/+//7//v//D/8P/w//H/8f/x//H/8//0//T/8v/y//L/8v/1
//b/9v/2//T/9v/2//b/+P/4//n/+v/5//n/+//7//r/+//7//z///8AAAAAAAABAAIA
AgAEAAYABwAHAAgACAAKAAsACwAMAAsACgAKAAsADAANAA8ADwARABEAEQARABEAEQAR
ABEAEQASABIAEAAQAA8ADgAPAA8ADQANAAsACgAJAAgABwAGAAUAAwAEAAQAAwACAAEA
AAD+//3//f/8//z/+//6//n/+P/3//f/9//3//f/9v/2//X/9f/1//X/9P/0//L/8v/y
//L/9P/0//T/9P/2//X/9f/1//X/9f/1//b/9P/0//T/9P/2//b/9v/2//b/9v/2//b/
9v/2//b/9v/2//b/9v/3//X/9f/1//X/9v/2//f/+P/3//f/9//3//b/9v/2//b/9v/2
//b/9v/0//T/9P/0//b/9f/1//X/8//z//P/8//0//T/9P/z//P/8//z//P/8//z//L/
8v/0//T/9P/0//L/8v/y//L/8v/y//L/8v/y//L/8f/x//H/8f/x//H/8v/y//L/8//z
//P/8//z//L/8v/y//L/8P/w//H/8f/x//H/8f/x//L/8v/y//L/8P/w//D/8P/y//L/
8v/y//L/8v/y//L/8P/w//D/8P/y//L/8f/x//D/8P/w//D/8v/y//L/8f/x//L/8v/y
//D/8P/w//D/8v/y//H/8f/x//H/8v/y//D/8P/w//D/8v/x//H/8f/x//H/8v/y//L/
8v/y//L/8v/y//L/8v/y//L/8v/w//H/8f/x//P/9P/4//n/+//7//z//P/+//////8A
AP7//v/+/wAAAQACAAMABgAHAAgACAAIAAoACQAJAAkACQAKAAsADQAPAA4ADQAMAAgA
BQADAAMAAQAAAP///P/8//n/9v/z//D/7//u/+3/6//r/+r/6f/p/+n/6f/p/+n/6P/o
/+j/6v/q/+r/6v/q/+r/6v/q/+3/8P/2//z//v8GABAAFwAcAB4AHQAaAB4AJwA3AFEA
cgCQAKgAtQCyAJAAXQA5AC8AMQAwACcAGwAQAAwACQAHAAQAAQD+//7/+//6//j/9P/z
//L/8v/x//D/8P/w/+//7//t/+3/7f/t/+//7v/u/+7/7P/s/+v/6//t/+7/7v/u/+3/
7f/t/+3/7f/t/+3/7f/t/+7/7v/u/+7/7//v/+//8f/x//L/8v/w//H/8f/x//H/8//0
//T/9v/2//b/9v/3//j/+P/4//j/+v/6//r/+v/6//v//P/9//3//////wAAAQABAAIA
AwAEAAQABAAHAAgACAAKAAoACwALAAwACgAMAA0ADQAPAA8ADwAQABIAEgASABMAEwAV
ABUAFQAVABUAFQAVABUAFQAWABYAFgAWABUAFAATABMAEQARABEAEAAPAA4ADQAMAAsA
CQAIAAgABwAGAAcABgAEAAMAAQAAAAAA///+//3//P/7//3//f/9//3/+v/6//n/+f/7
//v/+v/6//j/+P/4//j/+v/6//r/+v/4//f/9//3//f/9//3//j/+v/6//r/+v/4//j/
+P/4//r/+v/6//r/+v/6//r/+v/4//j/+P/5//n/+f/5//n/+//6//r/+v/5//n/+f/5
//r/+v/6//r/+v/6//r/+v/4//j/+P/4//r/+f/5//n/+f/5//n/+f/2//b/9v/1//f/
9//3//f/9//3//b/9v/2//b/9v/2//b/9v/2//b/9P/0//T/9P/2//b/9f/1//X/9f/1
//X/9P/0//T/9f/1//X/9f/1//b/9v/2//b/9P/0//X/9f/1//X/9f/1//T/9P/0//T/
9v/2//b/9v/2//b/9v/2//T/9P/0//T/9P/0//T/9P/0//T/8//z//T/9P/0//T/9v/2
//b/9f/z//T/9P/0//b/9v/2//b/9v/2//X/9f/1//X/9v/2//T/9P/0//T/9v/1//X/
9f/3//f/9//2//T/9P/0//T/9v/2//b/9v/2//b/9v/2//T/9P/0//T/9v/2//b/9//3
//f/+f/6//7///8BAAEAAgACAAIAAwABAAIAAgACAAQABgAHAAgACQAMAA0ADgAOAA4A
DgANAA0ADQANAA4AEQATABMAEgAPAA4ACgAHAAUABQAFAAQAAwAAAP7/+//4//X/9P/z
//L/8f/x//H/8P/v/+//7//t/+3/7f/s/+7/7v/u/+7/7v/u/+7/7v/u//D/8//4//7/
AgAIABAAFgAdACAAIAAdABwAJAAvAEMAYwCCAJoArgCxAJgAbABDAC8ALQAzAC4AIwAZ
ABAADgANAAsACAAFAAIAAAD9//z//P/6//f/9v/2//X/9P/0//T/8//z//P/8//z//P/
8//y//L/8v/y//L/8f/x//P/9P/0//T/8//z//P/8//1//X/9f/1//P/9P/0//T/9P/1
//X/9f/1//X/9v/2//b/9//3//f/9//5//r/+v/8//z//P/8//v//P/8//z//v8AAAAA
AAD+//7///8AAAEAAQADAAMABAAFAAUABgAHAAgACAAIAAkACgAKAAwADAANAA0ADgAO
ABAAEQARABMAEwATABQAFAAUABQAFQAVABcAFwAXABcAFwAXABcAFwAXABgAGAAYABgA
FwAWABUAFQATABMAEwASABEAEAAPAA4ADQALAAoACgAJAAgABwAGAAQAAwADAAIAAgAB
AAIAAQAAAP///f/9//3//f/+//7//f/9//3//f/8//z/+v/6//r/+v/8//z//P/8//r/
+f/5//n/+//7//v//P/8//z//P/8//r/+v/6//r//P/8//z//P/8//z//P/8//z//P/8
//3/+//7//v/+//9//z//P/8//3//f/9//3//P/8//z//P/8//z//P/8//z//P/8//z/
/P/7//v/+//7//v/+//7//r/+v/6//n/+f/5//n/+f/7//v/+v/6//j/+P/4//j/+v/6
//r/+v/4//j/+P/4//j/+P/3//f/9//3//f/9//2//b/9v/3//f/9//3//f/9v/2//b/
9v/2//b/9//3//f/9//3//f/9v/2//b/9v/2//b/9v/2//b/9v/2//b/9v/2//b/9v/2
//b/9v/2//b/9v/1//X/9v/2//b/9v/2//b/9v/1//X/9v/2//b/9P/0//T/9P/2//b/
9f/1//X/9f/2//b/9v/2//b/9v/2//X/9f/1//X/9f/1//b/9P/0//T/9P/2//b/9v/2
//b/9v/2//b/9v/2//b/9v/2//f/9//3//n/+v/+////AQABAAIAAgACAAMAAwAEAAQA
BAAEAAYABwAIAAkADAANAA4ADgAOAA4ADQANAA0ADQAOAA8AEQARABAADwAOAAoABwAF
AAUAAwACAAEA/v/8//n/9v/z//T/8//y//H/8f/x//D/7//v/+//7//v/+//7v/u/+7/
7v/u/+7/7v/u/+z/7v/w//P/9v/+/wIABAAMABYAHQAeACAAHQAcACAALQA/AFsAfACY
AKgArwCcAHAAQwAtAC0AMQAuACMAGQAQAA4ADQALAAYABQAEAAAA+//6//r/+v/5//j/
+P/3//b/9P/0//P/8//z//P/8//z//P/8v/y//L/8v/y//H/8f/z//T/9P/0//T/8//y
//H/8//z//P/8//z//T/9P/0//T/9f/1//X/9//3//j/+P/2//f/9//3//f/+f/6//r/
+v/6//r/+v/5//r/+v/6//z//v/+//7//v/+////AAABAAEAAwADAAIAAwADAAQABwAI
AAgACAAJAAoACgAMAAwADQANAA4ADAAOAA8ADwARABEAEQASABQAFAAUABUAFQAXABcA
FwAXABcAFwAXABkAGQAaABoAGAAYABcAFgAVABUAEwATABMAEgARABAADwAOAA0ACwAI
AAgABwAGAAUABAACAAEAAQAAAAAA///+//3//P/7//3//f/9//3/+v/6//n/+f/5//n/
+P/4//j/+P/4//j/+v/6//r/+v/4//f/9//3//f/9//3//j/+P/4//j/+P/4//j/+P/4
//j/+P/4//j/+P/4//j/+P/4//j/+P/5//n/+f/5//n/+f/4//j/+P/7//v/+//7//j/
+P/4//j/+P/4//j/+P/4//j/+P/4//b/9f/1//X/9f/1//X/9f/2//b/9v/1//P/8//z
//P/8//z//L/8v/0//T/9P/0//T/9P/0//T/9P/0//T/9P/0//T/8//z//P/8//z//P/
8v/y//L/8//z//P/8//z//D/8P/w//D/8v/y//P/8//x//H/8f/x//D/8P/w//D/8f/y
//P/9P/z//L/8f/w//L/8v/y//L/8v/y//L/8v/w//D/7//v//D/8P/w//D/8v/y//L/
8f/x//L/8v/y//L/8v/y//L/8P/w/+//7//x//H/8v/y//L/8v/y//L/8v/x//H/8f/z
//H/7//y//D/8P/w//D/8v/y//L/8v/w//D/8P/w//D/8P/w//D/8v/z//P/8//z//T/
+P/5//3//f/+//7//P/9//3//v/+//7//v8AAAEAAgADAAYABwAIAAgACAAIAAcABwAH
AAkACgALAA0ACwAKAAkACAAEAAEA//////3//P/7//j/9v/z//D/7f/u/+3/7P/r/+v/
6//q/+n/6f/p/+n/6f/p/+j/6P/o/+r/6v/q/+r/6v/o/+j/6v/v//T/+v/+/wQADgAU
ABcAGgAYABcAGgAkADMATQBtAIoAogCuAKkAiABaADcALQAxAC8AJgAbABEACAAIAAcA
AwAAAP///v/6//f/9v/2//T/8//y//L/8f/w/+7/7v/t/+3/7f/t/+3/7f/v/+7/7v/u
/+z/7P/r/+v/6//s/+z/7P/t/+3/7f/t/+3/7f/t/+3/7f/u/+7/7v/u/+//7//v//H/
8f/y//L/8P/x//H/8f/x//P/9P/0//T/9P/0//T/9f/2//b/9v/2//j/+P/4//j/+P/5
//r/+f/5//v/+//+//////8AAAEAAgACAAIABQAGAAYACAAGAAcABwAIAAoADAANAA0A
DQANAA0ADgAQABAAEAARABEAEwATABMAEwATABMAEwATABMAFAAUABIAEgARABAADwAP
AA0ADQANAAwACwAKAAkACAAHAAUABAAEAAMAAgABAAAA/v/9//3//P/8//v/+v/5//j/
9//3//f/9//3//T/9P/z//P/9f/1//T/9P/y//L/8v/y//T/9P/0//T/9P/z//P/8//z
//P/8//0//L/8v/y//L/8v/y//L/8v/0//T/9P/0//L/8v/y//L/8v/y//L/8//z//P/
8//z//P/8v/y//L/9f/1//X/9f/y//L/8v/y//L/8v/y//L/8v/y//L/8v/y//H/8f/x
//P/8//z//P/8P/w//D/7//v/+//7//v/+//7//u/+7/7v/u/+7/7v/u/+7/7v/u/+7/
7v/u/+7/7v/u/+3/7f/t/+3/7f/t/+z/7P/s/+3/7f/t/+3/7f/s/+z/7P/s/+z/7P/t
/+3/7f/t/+3/7f/s/+z/7P/s/+z/7P/s/+z/7P/s/+z/7P/s/+z/7P/s/+z/7P/s/+z/
7P/s/+v/6//s/+z/7P/s/+z/7P/s/+v/6//s/+z/7P/s/+z/7P/s/+r/6v/p/+n/6//r
/+z/7P/s/+z/7P/s/+z/6//r/+v/7f/t/+v/6v/s/+z/7P/s/+z/7P/s/+z/7P/s/+z/
7P/q/+r/6v/q/+z/7P/s/+3/7f/t/+//8P/y//P/9f/1//b/9v/2//f/9//4//j/+P/6
//z//f/+//3/AAABAAIAAwAEAAUABQAEAAMAAgACAAMABQAFAAQAAwACAP7/+//3//f/
9//2//f/9P/y/+//7P/p/+j/5//m/+X/5f/l/+b/5f/l/+X/4//j/+P/4v/i/+L/4v/i
/+L/4v/i/+L/4v/k/+X/6P/s//L/9v/6/wIACwAQABQAEwAQABAAGwAnAD0AXAB8AJQA
owCkAIoAVwAtACEAJQAkAB0AEwAIAAIA//////z/+f/4//T/7//u/+7/7P/p/+j/6P/n
/+b/5v/m/+X/5f/l/+X/5f/l/+X/5P/k/+T/5P/k/+P/4//j/+T/5P/k/+X/5f/l/+X/
5f/l/+X/5f/l/+b/5v/m/+T/5f/l/+X/5//n/+j/6P/m/+f/5//n/+f/6f/q/+r/6v/q
/+r/6v/r/+z/7P/s/+7/8P/w//D/7v/u/+//8P/x//H/8//z//T/9f/1//b/9//4//j/
+P/5//r/+v/8//z//f/9//7//P/+//////////////8AAAAAAAAAAAEAAQADAAMAAwAD
AAMAAwADAAMAAwAEAAQABAAEAAMAAgABAAEA/////////v/9//z/+//6//n/9//2//b/
9f/0//P/8v/w/+//7f/s/+z/6//s/+v/6v/p/+n/6f/p/+n/6P/o/+f/5//l/+X/5P/k
/+T/5P/k/+T/5P/k/+T/5P/k/+P/4//j/+P/4//j/+T/5P/k/+T/5P/k/+T/5P/k/+T/
5P/k/+T/5P/k/+T/5P/m/+b/5v/n/+b/5f/k/+P/5f/k/+T/5P/l/+X/5f/l/+T/5P/k
/+T/5P/k/+T/5P/k/+T/5P/k/+T/4//j/+P/4f/h/+H/4f/g/+D/4P/f/+D/4f/i/+P/
4f/h/+D/4P/g/+D/4P/g/+L/4v/i/+L/4P/g/+D/4P/g/+D/3//f/9//3//f/9//3v/e
/97/3//f/9//3//f/97/3v/e/97/3v/e/9//3//f/9//3//f/97/3v/e/97/3v/e/97/
3v/c/9z/3P/c/97/3v/e/97/3v/e/97/3v/c/9z/2//b/9z/3P/c/9z/3P/c/9z/2//d
/97/3v/e/9z/3P/c/9z/3P/c/9v/2//b/9v/3P/c/9z/3P/c/9z/3v/d/93/3f/d/9v/
2//a/9r/2v/a/9r/3P/c/9z/3P/c/9z/3P/c/97/3v/e/97/4f/i/+P/5P/m/+b/5v/m
/+j/6P/o/+j/6v/q/+r/6v/t/+7/7//w//L/8v/y//L/8v/y//L/8v/z//T/9f/2//X/
9P/z//L/7//u/+3/7P/p/+j/5//m/+L/4P/e/9z/2f/Y/9f/1v/U/9T/1P/U/9L/0v/S
/9L/0v/S/9L/0v/S/9L/0v/S/9T/1P/U/9T/2P/a/9z/3v/k/+r/8P/2//r//P/+/wAA
AwAEAA==
         </WaveFormData>
      </LeadData>
      <LeadData>
         <LeadByteCountTotal>10000</LeadByteCountTotal>
         <LeadTimeOffset>0</LeadTimeOffset>
         <LeadSampleCountTotal>5000</LeadSampleCountTotal>
         <LeadAmplitudeUnitsPerBit>4.88</LeadAmplitudeUnitsPerBit>
         <LeadAmplitudeUnits>��V</LeadAmplitudeUnits>
         <LeadHighLimit>2147483647</LeadHighLimit>
         <LeadLowLimit>268435456</LeadLowLimit>
         <LeadID>V1</LeadID>
         <LeadOffsetFirstSample>0</LeadOffsetFirstSample>
         <FirstSampleBaseline>0</FirstSampleBaseline>
         <LeadSampleSize>2</LeadSampleSize>
         <LeadOff>FALSE</LeadOff>
         <BaselineSway>FALSE</BaselineSway>
         <ExcessiveACNoise>FALSE</ExcessiveACNoise>
         <MuscleNoise>FALSE</MuscleNoise>
         <LeadDataCRC32>1121901011</LeadDataCRC32>
         <WaveFormData>
+v/6//r/+v/8//z//P/8//z//P/8//z//P/8//z//P/8//z//P/8//7//v/+//7//v/+
//7//v/+//7//v/+//z//P/8//z//v/+//7//v8AAAAAAAAAAAAAAAAAAAAA/v/+//7/
/v/+//7//v/+//7//v/+//7//v/+//7//v/+//7//v/+/wAAAAAAAAAAAAAAAAAAAAAA
AAAAAAAAAP7//v/+//7//v/+//7//v8AAAAAAAAAAP7//v/+//7/AAAAAAAAAAD+//7/
/v/+//7//v/+//7//P/8//z//P/+//7//v/+//z//P/8//z//v/+//7//v/8//z//P/8
//z//P/8//z//P/8//z//P/8//z//P/8//z//P/8//z//P/8//z//P/8//z//P/8//r/
+v/6//r//P/8//z//P/6//r/+v/6//r/+v/6//r//P/8//z//P/6//r/+v/6//r/+v/6
//r/+v/6//r/+v/6//r/+v/6//z//P/8//z/+v/6//r/+v/6//r/+v/6//r/+v/6//r/
+P/4//j/+P/4//j/+P/5//n/+f/5//n/+f/5//n/+f/5//r/+v/8////AAAAAAAAAQAB
AAEAAQACAAMABAAFAAQAAQD///3/+v/3//X/9f/w/+z/6//q/+v/6f/n/+j/6f/q/+v/
7v/u/+7/7f/s/+3/8P/y//b/9//4//n/+P/3//f/9//3//f/9//3//f/9//4//j/+P/2
//b/9v/2//j/+P/4//j/+f/5//n/+f/7//z//P8BAAYACQALAAsACQAEAP//+//5//n/
+f/x/+T/1f/I/77/sf+f/5j/mP+b/6P/sv/I/9f/2P/W/9r/4//n/+f/6v/x//X/9//5
//v//f/9////AQACAAIAAwADAAMAAwADAAMAAwAEAAQABAAEAAQABQAFAAUABQAGAAQA
BAAEAAQABgAGAAcABwAHAAcABwAHAAUABQAFAAUABwAIAAkACgAKAAoACgAKAAgACAAI
AAgACAAIAAgACAAKAAoACgAJAAkACQAJAAkACQAJAAkACQAJAAgACAAIAAgACAAIAAgA
CAAIAAcABwAHAAcABwAHAAYABgAGAAYABgAFAAUABAAEAAMAAgACAAIAAAAAAP///f/9
//3//f/6//r/+P/4//n/+P/3//f/9f/1//T/9P/2//b/9v/1//X/9f/1//X/9v/2//b/
9//3//f/+P/4//n/+f/5//r/+v/6//r/+//5//n/+f/6//z//P/8//z/+v/6//r/+v/6
//r/+//8//7//v/+//7//f/8//v/+v/8//z//P/8//7//v/+//7//v/+//7//v/8//z/
/P/8//7//v/+//////////////////////////3//f/9//3/////////////////AAAA
AAAAAAAAAP///f/9//3//f/9//7//v/+/////////////f/9//3//v/+///////+/wAA
AAAAAAAAAAD///3//P/8//v/+//7//v/+//7//v//P/8//3//f/7//v/+//7//v/+v/6
//r//P/8//z//P/8//3//v/+//v/+//6//r/+v/6//r/+v/6//r/+v/6//v/+//7//v/
+//7//v/+//7//r/+v/6//r/+v/7//v/+f/5//n/+f/7//v/+//7//n/+f/5//n/+f/5
//n/+f/7//v/+//7//n/+f/5//n/+f/5//n/+f/5//n/+f/5//n/+f/5//n/+//7//v/
+//5//n/+f/5//n/+v/6//r/+v/6//r/+v/6//v/+//7//n/+f/5//n/+//7//v//P/+
/wAAAQACAAEAAAAAAP//AQABAAIAAwAEAAUABQADAAAA///+//v/9//3//T/8P/v/+7/
7v/r/+r/6v/q/+r/7P/u/+7/7v/t/+z/7P/u/+//8v/0//b/+P/4//f/9//3//f/9//3
//f/9//3//j/+P/4//j/+P/4//j/+P/4//r/+v/7//v/+f/3//v//v8AAAMABgAJAAsA
CQAHAAIA/f/7//v/+//7//P/5v/V/8j/uv+r/5//mP+W/5n/o/+0/8j/1f/W/9T/2v/f
/+P/5f/o/+3/8//1//f/9//7//3//f/9//7//v///////////////////wAAAAAAAAAA
AAABAAEAAQABAAIAAgACAAIAAgACAAIAAwADAAEAAQABAAEAAwADAAMAAwAEAAQABAAE
AAIAAgACAAIAAgACAAIAAgACAAIAAgACAAIAAgACAAEAAwADAAMAAwABAAEAAQABAAEA
AAAAAAAAAAAAAAAAAAD+//7//f/9/////////////P/8//z//P/8//v/+//6//r/+f/4
//j/+P/2//b/9f/0//P/8v/x//H/8v/x//L/8f/w/+//7//t/+3/7P/s/+z/7P/s/+v/
7f/t/+3/7f/u/+7/7v/v/+//7//w//D/8f/x//H/8v/w//D/8P/x//H/8f/x//L/8v/y
//L/8v/0//T/9P/0//T/9P/1//b/9P/0//T/9P/2//b/9v/2//b/9v/2//b/9v/2//b/
9v/4//j/+P/4//j/+P/4//j/+P/4//j/+f/5//n/+f/5//f/9//3//f/9//3//f/9//3
//f/9//3//f/9//4//j/9v/2//b/9f/3//f/9//3//f/+P/4//j/9//3//f/9//3//f/
9//4//j/+f/5//j/+v/6//r/+v/5//n/+P/4//r/+f/5//n/+f/5//n/+f/4//j/+f/5
//n/+f/5//n/+f/4//j/+P/4//j/+P/4//b/9//4//j/+f/5//j/+P/4//j/+P/4//j/
+P/4//j/+f/5//n/+f/5//n/+f/5//f/9v/2//b/+P/4//n/+f/5//n/+f/5//f/9//3
//f/+f/5//n/+f/5//n/+f/5//n/+f/5//n/+f/5//n/+f/5//n/+f/5//n/+f/5//n/
+//7//v/+//5//n/+f/5//n/+f/5//n/+//6//j/+P/6//r/+v/6//r/+v/6//r/+v/6
//r/+v/4//j/+f/5//n/+f/5//n/+f/5//n/+f/6//r//P/9/wAAAAAAAAEA////////
AAADAAQABQAFAAMAAgABAAAA/f/7//v/+P/0//P/8v/y/+//7P/s/+z/6v/q/+z/7P/u
/+3/7P/s/+7/7//y//T/9v/4//j/9//3//f/9//3//f/9//3//f/+P/4//j/+P/2//b/
9v/2//b/9v/2//f/+f/5//n/+f/6//r//f8CAAUACQAJAAkABAD9//n/9//3//f/8//m
/9f/yv/A/7H/n/+W/5b/l/+d/6z/wP/R/9T/0v/U/9//5f/j/+b/7f/z//X/9//3//n/
+//7//3//v/+////////////////////AAAAAAIAAgACAAMAAQABAAEAAgACAAIAAgAC
AAIAAgADAAMAAwADAAMAAwAFAAUABQAFAAQABAAEAAQABgAGAAYABgAEAAQABAAEAAQA
BAAEAAQABgAGAAYABQAFAAUABQAFAAMAAwADAAMAAwACAAIAAgACAAIAAgACAAIAAgAB
AAEAAQABAAEAAQAAAAAAAAAAAAAA//////7//P/7//r/+v/8//r/+v/5//n/+f/5//n/
+P/4//b/9v/1//T/8//z//H/8f/w//D/8P/w//D/7//v/+//7//v//D/8P/w//H/8f/x
//L/8v/z//P/8//0//T/9P/0//X/8//z//P/9P/2//b/9v/2//b/9v/2//b/9P/0//X/
9v/2//b/9v/2//b/9v/2//b/9v/2//b/9v/4//j/+P/4//b/9v/2//b/9v/2//b/9v/2
//b/9v/3//f/9//3//f/9//3//f/9//3//f/9//3//f/9//3//f/9//3//j/+P/4//j/
+P/3//f/9//3//f/9f/2//b/9v/2//f/+P/5//n/+f/5//r/+P/5//n/+P/4//j/+P/4
//n/+f/4//j/+P/3//f/9//3//f/9//3//b/9v/3//f/9//3//f/9//3//b/9v/2//j/
+P/4//j/9v/3//j/+P/5//n/+P/4//j/+P/4//j/+P/4//j/+P/5//n/+f/5//f/9//3
//f/+f/4//j/+P/4//j/+f/5//f/9//3//f/9//3//f/9//3//f/9//3//f/9//3//f/
9//3//f/9//1//X/9f/1//f/9//3//f/9//3//f/9//3//f/9//3//f/9//3//f/9//3
//f/9//3//j/+P/4//b/9v/2//b/9v/2//b/9v/1//X/9f/1//X/9f/1//X/9//3//j/
+P/6//v//P/8//r/+//7//v/+//8//3//v///////f/8//3//P/5//f/9f/y/+7/7f/s
/+z/6f/m/+b/5v/m/+b/6P/o/+j/5//m/+b/6P/p/+z/7v/w//L/8v/x//H/8f/z//P/
8//z//H/8f/y//L/8v/y//L/8v/y//L/8v/y//T/9f/1//X/9//3//b/+P/7/wAAAwAD
AAMAAwAAAPn/9f/z//P/8//t/+D/0f/E/7r/rf+f/5r/mP+Z/6H/sP/E/9X/2P/W/9r/
4f/h/9//5P/t//H/8//1//f/+f/3//n/+//8//z//f/9//3//f/9//3//f/+//7/AAAA
AAAAAQD///////8AAAAAAAAAAAAAAgACAAMAAwABAAEAAQABAAMAAwADAAMAAgACAAIA
AgAEAAQABAAEAAQABAAEAAQABAAEAAQABAAEAAQABAADAAMAAwADAAMAAwADAAMAAwAD
AAIAAgACAAAAAAAAAAAAAgACAAEAAQADAAMAAwADAAAAAAAAAAAAAAD//////v/+//3/
/P/8//z/+v/6//n/+f/5//n/+f/4//j/9v/2//f/9v/1//X/8//z//L/8v/0//T/9P/z
//P/8//z//P/9P/0//T/9f/3//f/+P/4//f/9//3//j/+v/6//r/+//7//v/+//8//z/
/P/8//z//P/8//z//P/8//z//f/+//7//v/+//7//v/+//7//v8AAAAAAAAAAAAAAAAA
AAAAAAAAAAAAAAAAAAAAAAAAAAAAAAAAAAEAAwADAAMAAwADAAMAAwADAAMAAwADAAMA
AwADAAMAAwADAAMABAAEAAYABgAGAAUABQAFAAUABQADAAQABAAEAAUABQAFAAUAAwAD
AAMABAAEAAUABQAEAAQABAAEAAQAAwADAAIAAgAEAAMAAwADAAMAAwADAAMABAAEAAUA
BQAFAAUABQAFAAUABAAEAAQABAAEAAQABAACAAMABAAEAAUABQAEAAQABgAGAAYABgAG
AAYABgAGAAcABwAHAAcABwAHAAcABwAJAAgACAAIAAgACAAJAAkABwAHAAcABwAJAAkA
CQAJAAkACQAJAAkACQAJAAkACQAJAAkACQAJAAkACQAJAAkACQAJAAkACQAJAAkACQAJ
AAkACQAJAAkACQAJAAkACQAJAAkACQAJAAsADAAOAAwACgAKAAoACgAKAAoACwALAA0A
DQANAA0ADQANAA0ADQAOAA4AEAARABAAEAAQABEAEQARABEAEgAVABYAFwAXABUAFAAT
ABIADwANAA0ACgAGAAUABAAEAAEA/v/+//7//v/+/wAAAAD+//3//P/8//7///8CAAQA
BgAIAAgABwAHAAcABwAHAAkACQAJAAkACAAIAAgACAAIAAgACAAIAAgACAAIAAkACwAL
AAsACwAOAA4ADwAUABkAGQAZABkAFgARAA0ACQAJAAkABQD8/+//4P/W/8n/u/+y/67/
r/+x/77/0P/l/+7/7v/u//P/9//3//j/+/8BAAMABQAHAAsADQAPABAAEAAPAA8ADwAP
AA8ADwAPAA8AEAAQABIAEgASABMAEwATABMAFAAUABQAFAAUABQAFAAVABUAFQAVABUA
FQAXABcAFwAXABYAFgAWABYAFgAWABYAFgAXABgAGQAaABgAGAAYABgAFgAWABYAFQAX
ABcAFwAXABcAFwAXABcAGQAYABgAGAAaABoAGgAaABgAGAAXABcAFwAXABcAFwAWABYA
FgAWABgAFwAXABYAFgAVABQAFAAUABIAEgARABEAEQARABEAEAAQAA4ADgANAAwACwAL
AAsACwAKAAoACgAKAAoACQALAAsACwALAAoACgAKAAsACwALAAwADAANAA0ADQAOAA4A
DgAOAA8ADwAPAA8AEAAOAA4ADgAOABAAEAAQABAAEAAQABEAEgASABIAEgASABIAEgAS
ABIAEAAQABAAEAARABIAEwAUABIAEgASABIAFAAUABQAFAASABIAEgATABMAEwATABMA
EwATABMAEwARABEAEQARABEAEQARABEAEQARABIAEgAQABAAEAAPABEAEQARABEAEQAS
ABIAEgAPAA8ADwAPAA8ADwAPABAADgAPAA8ADgAOAA4ADgAOAA8ADwAOAA4ADgANAA0A
DQANAA0ADQANAAoACgALAAsACwALAAsACwALAAoACgAKAAoACgAKAAoACgALAAwADAAJ
AAkACAAIAAoACgAKAAoACgAKAAoACgAJAAkACQAJAAsACwALAAsACwAKAAoACgAKAAoA
CwALAAsACwALAAsACwALAAsACwALAAsACwALAAsACwALAAsADQANAA0ADQANAA0ADQAN
AAsACwALAAsADQANAA0ADQALAAsACwALAAsACwALAAsACwALAAsACwALAAoACgAMAAwA
DAAMAAoACwALAAsACwALAAsACwALAAsACwAMAAoADAANAA4ADgAOAA8ADwAPAA8AEAAR
ABIAEwATABEAEQARABEADwANAA0ACgAGAAMAAgACAP///P/8//z//P/6//z//P/8//v/
+v/6//z/+//+/wAAAgAGAAYABQAFAAUABQAFAAUABQAFAAUABgAGAAYABgAGAAQABAAE
AAQABgAGAAcABwAFAAUABQAGAAgACwAQABMAFwAXABUAEAAJAAUAAwAFAAcAAQD0/+X/
2P/O/7//r/+m/6L/pf+r/7j/yv/d/+T/4P/i/+v/7//v//L/+f/9////AwAFAAUAAwAF
AAcACAAIAAkACQAJAAkACQAJAAkACgAKAAoACgAKAAsACwALAAsADAAMAAwADAAMAAoA
CgALAAsACwALAAsACwANAA0ADQANAA0ADAALAAoACwAMAA0ADgAOAA4ADgAOAA4ADgAO
AA4ADgAOAA4ADQALAAsACwALAAsACwALAAsACwAKAAoACgAKAAoACgAKAAoACgAJAAkA
BwAHAAcABwAGAAYABgAGAAgABwAHAAYABgAFAAQABAAEAAIAAgABAAEAAQABAAEAAAAA
AP7//v/9//z/+//7//v/+//6//r/+P/4//j/9//3//f/9//3//r/+v/6//v/+f/5//r/
+v/7//v/+//8//z//P/8//3/+//7//v//P/+//7//v/+//7//v/+//7//v/+////AAAA
AAAAAAAAAP7//v/+//7/AAAAAAAAAAD+//7//v/+/wAAAAAAAAAAAAAAAAAAAAAAAAAA
AAABAAEAAQABAAEA//////////8BAAEAAQABAAEAAQABAAEAAQABAAIAAgACAAIAAgAB
AAEAAQABAAEAAQACAAIAAgADAAMAAwADAAMAAwADAAQABAAFAAUABAAEAAQABAAEAAUA
BQAEAAQABgAFAAUABQAFAAUABQAFAAYABgAHAAcABQAFAAUABQAHAAYABgAGAAYABgAG
AAYABQAFAAUABAAEAAUABQAGAAQABAAEAAQABAAEAAQABAAHAAcABwAHAAUABQAFAAUA
BQAEAAQABAAEAAQABQAFAAUABQAFAAUABQAFAAUABQAFAAUABQAFAAUABQAFAAUABQAF
AAUABQADAAMAAwADAAUABQAFAAUABQAFAAUABQAFAAUABQAFAAMAAwADAAMABQAFAAUA
BQAHAAYABAAEAAQABAAEAAQABAAEAAQABAAEAAQABAAFAAUABQAFAAUABQAFAAUABQAF
AAYABgAIAAsADAAMAAwACwALAAsACwAMAA0ADgAPAA8ADQAMAAsACgAHAAUABQACAP7/
/f/8//r/9//0//T/9P/0//T/9v/2//b/9f/0//T/9v/3//r//v8AAAIAAgABAAEAAQAB
AAEAAQABAAEAAQACAAIAAgAAAAAAAAAAAAAAAAAAAAAAAQABAAEAAQABAAIABgALAAwA
DwATABEADQAIAAMAAQD//////f/1/+b/1//M/8D/s/+n/6L/ov+n/6//wv/W/+H/4P/e
/+b/7f/v/+//8v/3//v//f//////AQADAAMAAwAEAAQABQAFAAUABQAFAAUABQAGAAYA
CAAIAAgACQAHAAcABwAIAAgACAAIAAgACAAIAAkACQAJAAkACQAJAAkACQAJAAkACgAK
AAoACgAMAAwADAAMAAsACgAJAAgACgAKAAoACgAIAAgACAAHAAkACQAJAAkACwALAAsA
CwAJAAgACAAIAAgACAAIAAgABgAGAAUABQAFAAUABQAFAAYABgAGAAYABAADAAMAAgAE
AAMAAgACAAIAAAAAAP///f/9//3//f/+//7//P/8//v/+v/5//n/+f/5//j/+P/2//b/
9v/1//f/9//3//f/+P/4//j/+f/5//n/+v/6//3//f/9//7//v/+//7///////////8A
AAAAAAAAAAAAAAAAAAAAAAACAAIAAwAEAAQABAAEAAQAAgACAAIAAgAEAAQABAAEAAQA
BAAEAAQABAAEAAQABAAEAAQABAAEAAQABAAEAAUABwAHAAcABwAFAAUABQAFAAcABwAH
AAcABQAFAAUABQAFAAUABgAGAAYABgAGAAUABQAFAAUABQAHAAgACAAIAAcABwAHAAcA
BQAFAAUABgAIAAkACQAIAAgACAAIAAgACQAJAAgACAAIAAcABwAHAAkACQAJAAkACAAI
AAkACQAHAAcABwAHAAkACAAIAAgACgAKAAoACgAIAAkACgAKAAkACQAIAAgACAAIAAgA
CAAIAAgACAAIAAkACQAJAAkACQAJAAkACQAJAAgACAAIAAgACAAJAAkACQAJAAkACQAJ
AAkACQAJAAcABwAHAAcACQAJAAkACQAHAAcABwAHAAcABwAHAAcABwAHAAcABwAHAAcA
BwAHAAcABwAHAAcABQAFAAUABQAHAAcABwAHAAUABgAGAAYABgAGAAYABgAGAAYABgAG
AAQABQAFAAUABwAHAAcABwAFAAUABQAGAAQABgAHAAgACgAKAAsACwAJAAkACgALAA4A
DwAPAA0ACgAJAAgABQAFAAUAAgD+//v/+v/6//f/9P/0//T/9P/0//b/9v/2//X/9P/0
//b/9//6//z//v8AAAAA////////////////AQABAAEAAgAAAAAAAAAAAAIAAgACAAIA
AAAAAAEAAQABAAMAAwAEAAYACwAOABEAEQARAA8ACgADAAEA//////3/9f/o/9n/zv/C
/7X/qf+k/6b/qf+x/8L/2P/j/+T/4P/m/+3/7//v//L/9f/5//v//f///wEAAwADAAMA
BAAEAAUABQAFAAUABQAHAAcACAAIAAgACAAIAAkACQAJAAkACgAMAAwADAAMAAoACgAL
AAsACwALAAsACwALAAsACwALAAwADAAMAAwADAAMAAwADAAMAAwADAAMAAwADAAMAAwA
DAAMAAwACwALAAsACwALAAsACwALAAsACwAKAAoACgAKAAoACgAKAAoACgAJAAkACQAJ
AAkACQAIAAgACAAIAAgABwAHAAYABgAFAAQABAAGAAQABAADAAMAAwADAAMAAAAAAP7/
/v////7//f/9///////+//7//P/8//z/+//9//3//f/9//7//v/+/////////wAAAAAD
AAMAAwAEAAQABAAEAAUAAwADAAMABAAEAAQABAAEAAYABgAGAAYABgAGAAcACAAGAAYA
BgAGAAYABgAGAAYACAAIAAgACAAIAAgACAAIAAoACgAKAAoACAAIAAgACAAIAAgACAAJ
AAkACQAJAAkABwAHAAcABwAJAAkACQAJAAkACQAJAAkABwAHAAgACAAIAAgACAAHAAcA
BwAHAAcABwAIAAgACAAHAAcABwAHAAcABwAHAAgABgAHAAcABgAIAAgACAAIAAcABwAG
AAYACAAHAAcABwAHAAcABwAHAAgACAAJAAkACAAHAAYABQAHAAYABgAGAAYABgAGAAYA
BAAFAAYABgAHAAcABgAGAAYABgAGAAYACAAIAAgACAAHAAcABwAHAAcABwAHAAcACAAI
AAkACgAJAAgACAAHAAkACQAJAAkACwALAAsACwAJAAkACQAJAAkACQAJAAkACQAJAAkA
CQAJAAkACQAJAAkACQAJAAkACwALAAsACwALAAsACwALAAkACQAJAAkACwALAAsACwAN
AAwADAAMAAoACgAKAAoADAAMAAwADAAMAA0ADQANAA0ADQANAA0ADQANAA0ADgAOABAA
EQASABIAEgATABMAEQARABIAEwAUABUAFQATABIAEQAQAA0ACwALAAgABAAFAAQABAAB
AAAAAAAAAAAAAAACAAIAAgD///7//v8AAAMABgAIAAoACgAKAAkACQAJAAkACQAJAAsA
CwALAAwADAAMAAwADAAKAAoACgAKAAoACgALAAsACQAJAAkACgAMAA8AEgAVABUAFQAT
AAwABwAHAAcABQABAPf/6P/Z/87/wv+1/63/rP+s/7H/u//Q/+T/6f/k/+T/7P/v//H/
9f/6//3/AQADAAMABQAHAAkACQAJAAoACgALAAsACwALAAsADQANAA4ADgAOAA4ADgAP
AA8ADwAPABAAEAAQABAAEAAQABAAEQARABEAEQARABEAEQARABEAEQASABIAEgASABIA
EgASABIAEgASABIAEgASABIAEgASABIAEgASABEAEQARABEAEQARABEAEQARABEAEAAQ
ABAAEAAQABAAEAASABIAEQARAA8ADwAPAA8AEAAQABAAEAAPAA0ADAAKAAsACwALAAwA
CgAIAAgABwAHAAcABwAHAAYABgAEAAQAAwACAAEAAQABAAEAAAAAAAAAAAAAAP//////
//////8CAAIAAgADAAMAAwAEAAQABQAFAAUABgAGAAYABgAHAAkACQAJAAoACAAIAAgA
CAAIAAgACAAIAAgACAAJAAoACAAIAAgACAAIAAgACAAIAAoACgAKAAoACAAIAAgACAAF
AAQAAwACAAAAAAAAAAAAAAAAAAAAAQD///////////3//f/9//3//f/9//3//f/9//3/
/f/9//v/+//8//z//P/8//z/+//7//v/+//7//v//P/8//z/+//7//v/+//7//v/+//8
//r/+//7//r/+P/4//j/+P/7//v/+v/6//z/+//7//v/+//7//v/+//8//z//f/9//v/
+//7//v//f/8//z//P/8//z//P/8//r/+//8//z//f/9//z//P/8//z//P/8//z//P/8
//z/+//7//v/+//7//v/+//7//3//P/8//z/+v/6//v/+//7//v/+//7//v/+//7//v/
+//7//v/+//9//3//f/9//3//f/9//3//f/9//3//f/9//3//f/9//3//f/9//3/////
//////////////////////////////8AAP7//v/+//7//v/+//7//v/+//7//v/+//7/
//////////////////////////8AAAAAAgADAAQABAAEAAUABQAFAAUABgAHAAgACQAJ
AAcABgAFAAYAAwABAAEA/v/6//n/+P/2//P/8P/w//D/8P/w//L/8v/y//H/8P/w//L/
8//2//j/+v/8//z//f/9//3//f/9//3//f/9//v//P/8//z//v/+//7//v/+//7//v/+
//3//f/9//3//f8AAAIAAwAIAAsADQANAA0ACgADAP3//f/9//3/+f/s/9//0v/I/7v/
q/+i/6D/of+l/7D/wv/V/97/3P/e/+X/6//r/+z/8f/1//f/+f/7//3//////wEAAgAC
AAMAAwADAAMAAwAFAAUABgAGAAQABAAEAAUABQAFAAUABgAGAAYABgAGAAgACAAJAAkA
CQAJAAkACQAJAAkACQAJAAoACgAKAAoACAAIAAgACAAKAAoACgAKAAoACgAKAAoACAAI
AAgABwAJAAkACQAJAAkACQAJAAkACQAIAAgACAAGAAYABgAGAAgACAAHAAcABwAHAAcA
BwAGAAYABgAGAAQAAwADAAIABAADAAIAAgACAAAAAAD//////////////v/+//z//P/7
//r/+f/5//n/+f/4//j/9v/2//b/9f/3//f/9//3//b/9v/2//f/9//3//j/+P/5//n/
+f/6//r/+v/6//v/+//7//v//P/8//z//P/8//r/+v/6//r//P/8//3//v/8//z//P/8
//z//P/8//z//P/8//z//P/8//z//P/8//7//v/+//7//P/8//z//P/+//7//v//////
//////////////////////////////3//f/9//3//////wAAAAAAAAAAAAD/////////
//////8AAAAAAAD//////////////////wAAAAABAAEAAAAAAAAAAAAAAAMAAwACAAIA
AAD///////8BAAEAAQABAAAAAAABAAEA//////////8BAAAAAAAAAAAAAAAAAAAAAAAB
AAIAAgABAAEAAAAAAAAAAAAAAAAAAgACAAIAAgABAAEAAQABAAEAAQABAAEAAwACAAIA
AgAAAAAAAQABAAMAAwADAAMAAQABAAEAAQABAAEAAQABAAEAAQABAAEAAQABAAEAAQAD
AAMAAwADAAMAAwADAAMAAQABAAEAAQABAAEAAQABAAEAAQABAAEAAQABAAEAAQADAAAA
AAAAAAAAAAAAAAAAAAAAAAAAAAAAAAAAAAAAAAIAAgACAAIABAAEAAQABAAGAAYABgAG
AAgACAAIAAgACAAIAAgACAAFAAQAAwACAAAA/v/8//r/9//2//X/9P/z//L/8f/w//D/
8P/w//D/8v/y//L/8v/z//T/9f/2//f/+P/5//r/+v/6//r/+v/6//r/+v/6//z//P/8
//z//P/8//z//P/8//z//P/8//z//P/8//z//v8AAAIABAAHAAgACQAKAAYAAgD+//r/
9//2/w==
         </WaveFormData>
      </LeadData>
      <LeadData>
         <LeadByteCountTotal>10000</LeadByteCountTotal>
         <LeadTimeOffset>0</LeadTimeOffset>
         <LeadSampleCountTotal>5000</LeadSampleCountTotal>
         <LeadAmplitudeUnitsPerBit>4.88</LeadAmplitudeUnitsPerBit>
         <LeadAmplitudeUnits>��V</LeadAmplitudeUnits>
         <LeadHighLimit>2147483647</LeadHighLimit>
         <LeadLowLimit>268435456</LeadLowLimit>
         <LeadID>V2</LeadID>
         <LeadOffsetFirstSample>0</LeadOffsetFirstSample>
         <FirstSampleBaseline>0</FirstSampleBaseline>
         <LeadSampleSize>2</LeadSampleSize>
         <LeadOff>FALSE</LeadOff>
         <BaselineSway>FALSE</BaselineSway>
         <ExcessiveACNoise>FALSE</ExcessiveACNoise>
         <MuscleNoise>FALSE</MuscleNoise>
         <LeadDataCRC32>2177681718</LeadDataCRC32>
         <WaveFormData>
7v/u/+7/7v/t/+z/6//q/+r/6v/q/+r/6P/o/+j/6P/o/+j/6P/o/+r/6v/q/+r/6v/q
/+r/6v/s/+z/7P/s/+z/7P/s/+z/7v/u/+7/7v/u/+7/7v/u//D/8P/w//D/8P/w//D/
8P/w//D/8P/w//D/8P/w//D/7v/u/+7/7v/s/+z/7P/s/+z/7P/s/+z/7P/s/+z/7P/q
/+r/6v/q/+j/6P/o/+j/6P/o/+j/6P/o/+j/6P/o/+b/5v/m/+b/5v/m/+b/5v/m/+b/
5v/m/+T/5P/k/+T/5P/k/+T/5P/i/+L/4v/i/+T/5P/k/+T/5P/k/+T/5P/m/+b/5v/m
/+n/6v/r/+z/7f/u/+//8P/w//D/8P/w//L/8v/y//L/9P/0//T/9P/y//L/8v/y//T/
9P/0//T/9P/0//T/9P/y//L/8v/y//D/8P/w//D/8P/w//D/8P/u/+7/7v/u/+z/7P/s
/+z/7P/s/+z/7P/s/+z/7P/s/+7/7v/u/+7/7f/s/+v/6v/s/+z/7P/s/+r/6v/q/+r/
6v/q/+r/6v/q/+r/6v/q/+j/6P/o/+n/6f/p/+j/6P/q/+r/6//s/+3/7v/v//D/8f/x
//H/8P/x//T/9f/3//j/+f/6//r/+v/6//r/+f/2//P/8P/v/+r/6f/m/+X/5P/k/+T/
5P/l/+X/4//g/9//3//g/+L/4v/i/+T/5P/i/+H/4P/g/97/3v/d/9z/3v/e/97/3v/d
/93/3f/d/93/3f/e/97/3v/e/97/3v/h/+H/4v/l/+n/7//z//n//f///wcAGgAzAFIA
cQB/AH0AcQBtAGcASwAsABcABADs/9v/0f/L/8H/rf+W/5j/qf+9/8r/1//k/+z/7v/w
//L/8//0//X/9v/2//b/9//3//b/9v/2//b/9//3//f/+f/5//r/+v/9//3//v/+//7/
/v/+//7///8AAAAAAAAAAAIAAgADAAMABQAFAAYABwAIAAkACgAMAAwADAANAA4ADwAP
ABAAFAAVABYAFwAYABkAGgAbABwAHwAgACIAJAAmACcAKQAnACkAKwAsAC8AMQAzADQA
NwA5ADwAPgA+AEAAQgBEAEgASgBKAEsATQBOAFAAUwBTAFQAVQBVAFUAVQBVAFUAVwBX
AFcAVwBTAFIAUQBQAFAATgBNAEsARwBFAEMAPwA+ADsAOAA0ADAALQAqACcAJAAhAB0A
GgAZABYAEwAQAA8ADQAKAAgABgAEAAIAAAD+//3//P/7//r/+v/5//n/9//2//b/9v/2
//b/9v/1//f/9//3//f/9f/1//b/9//5//n/+f/5//n/+f/5//n/+//7//v/+//7//z/
/P/9///////+//7/AAAAAAAA///9//3//v/+//7//v/+//////////7//v8AAAAA////
//////8AAAAA/v/9//3//f/9//z/+//7//v/+//7//v/+//7//r/+v/5//n/+f/5//n/
+f/5//n/9//2//b/9v/2//b/9v/1//X/9P/0//T/9v/2//b/9f/0//T/9P/0//T/9P/0
//T/9P/0//P/8//1//X/9f/0//T/9P/0//P/9f/1//X/9P/0//T/9P/1//X/9f/1//X/
9f/0//T/9P/2//X/9f/1//X/9f/1//X/8//z//P/9P/2//b/9v/2//X/9P/0//X/9v/2
//b/9v/1//X/9v/2//b/9v/3//f/9//4//j/9//4//j/+P/5//j/+P/4//j/+P/3//f/
9//3//f/9//3//j/+P/4//j/+P/4//j/+P/4//j/+P/4//b/9//3//f/+P/4//j/+P/7
//z//f/+//3//v/////////+//7/AAD+//3//P/7//7//v/+//7//v/9//v/+f/3//f/
9P/z//D/7//v//D/8P/w//L/8f/x/+7/7P/r/+7/8P/x//L/9//4//f/9//4//r//P/+
//7//v///wAAAAAAAP///////////////wAAAAAAAAAAAAAAAAMABwAIAAkADwAVABkA
HwAjACcAMwBGAGEAggCfAKsApQCbAJcAiQBtAE4ANwAiAAoA/f/z/+v/3//J/7j/uv/L
/9//7P/3/wAACAAMAAwADAANABAAEQAQABAAEAARAA8ADgAOAA4ADAANAA0ADQANAA0A
DgAOAA8ADwAQABAAEQAQAA8ADgAPABAAEAAQABAAEgASABMAEQATABMAFAAVABYAFwAY
ABgAGAAYABkAHAAdAB0AHgAgACEAIgAjACQAJQAmACcAKAArACwALgAsAC4ALwAxADMA
NQA3ADgAOwA9AD8AQABAAEEAQwBEAEgASgBMAE4ATwBQAE8ATwBSAFIAUwBVAFUAVgBX
AFcAVwBXAFcAVwBWAFUAVABTAFIAUgBSAFIATgBMAEsASQBFAEMAQQA9ADoANwA0ADAA
LAApACYAIwAgAB0AGQAWABQAEgAQAA4ACwAJAAYABAACAAAA/v/8//z/+//6//n/9v/2
//X/9f/z//L/8v/y//D/8P/w/+//7//v/+//7//x//H/8v/z//P/8//z//P/8//z//P/
8//z//P/8//z//P/9P/0//X/9f/1//T/9P/2//b/9v/1//X/9f/2//b/9P/0//T/9f/1
//X/9P/0//b/9v/1//X/8//z//T/9P/0//P/8//z//P/8v/x//H/8//z//P/8//z//P/
8v/y//P/8//z//P/9v/3//j/+f/8//z//f/+//7//v/+//3////+//7//v/9//z/+//5
//j/+P/4//j/9v/2//b/9v/0//T/8//z//P/8//z//L/8v/y//L/8f/x//H/8f/w//D/
8P/w//H/7//v/+//7//x//D/8P/w//D/7//v/+//7f/t/+3/7f/t/+3/7f/u/+z/7P/s
/+z/7P/s/+3/7//v/+7/7f/s/+v/6//s/+z/7P/s/+3/7f/s/+z/6//p/+r/6v/q/+v/
7P/s/+z/7P/q/+n/6f/p/+n/6f/p/+n/6v/o/+j/6P/o/+j/6P/o/+j/6P/o/+j/6P/o
/+j/6P/o/+j/6P/o/+b/5v/n/+f/5//m/+b/5v/m/+f/6P/p/+r/6//s/+3/7f/t/+z/
7P/u/+7/7//w//H/8v/y//L/8v/y//H/7//t/+v/6//o/+f/5P/j/+P/5P/l/+b/6f/r
/+n/5v/k/+H/4f/i/+L/4v/k/+T/4v/h/+D/4P/g/+D/3//e/97/3v/e/97/3f/d/93/
3f/d/93/3v/e/97/3v/e/97/3//f/+D/4//n/+3/8f/3//3///8FABQALQBKAGkAewB9
AHUAcQBtAFUAMgAdAAoA9P/h/9n/0//J/7f/oP+c/63/wf/O/9n/5v/w//T/9v/2//f/
+P/5//j/+P/4//n//P/8//3//v/+//////////////8AAAAAAQABAAIAAgAEAAQABAAE
AAUABgAGAAYABAAGAAYABwAHAAkACQAKAAsADAANAA4ADgAOAA4ADwAQABEAEQASABQA
FQAWABcAGgAbABwAHQAcAB8AIAAiACIAJAAlACcAKQArAC0ALgAvADEAMwA0ADYANwA5
ADoAPAA+AEAAQgBEAEYARgBHAEoASgBLAE0ATgBOAE4ATQBPAE8ATwBPAE0ATQBNAE0A
TQBMAEsASgBIAEYARQBDAD8APQA7ADcANAAxAC4AKgAmACMAIAAdABwAGQAVABIAEQAO
AAsACAAFAAMAAAD+//z/+v/4//b/9P/z//L/8f/w//D/7//v/+v/6v/q/+r/6v/q/+r/
6f/p/+n/6f/p/+n/6f/q/+v/6//r/+v/6//r/+v/6//r/+v/6//r/+v/7f/u/+7/7//t
/+3/7P/s/+7/7v/u/+3/7f/t/+7/7v/u/+7/7v/v/+//7//u/+7/7v/u/+3/7f/t/+3/
7v/u/+7/7f/t/+3/7f/s/+v/6//r/+v/6//r/+v/6//q/+r/6f/p/+n/6f/p/+n/6f/p
/+n/6P/o/+j/5v/m/+b/5f/n/+b/5v/m/+b/5v/m/+X/4v/i/+L/4v/i/+L/4v/i/+L/
4v/h/+H/4//j/+P/4v/i/+L/4v/h/+H/4f/h/+D/4P/g/+D/4f/h/+H/4f/h/+H/4P/g
/+D/4P/f/9//3//f/9//3//f/9//3//f/+D/3v/e/97/3v/f/97/3v/f/97/3v/e/97/
3//f/+D/4P/c/9z/3f/d/93/3v/e/93/3v/e/97/3//e/97/3v/e/97/3f/d/93/3f/d
/93/3f/e/97/3v/e/97/3v/e/97/3P/c/9z/3P/e/97/3v/e/93/3f/d/9z/3v/e/97/
3//g/+H/4v/j/+T/5f/l/+X/5v/m/+j/6P/n/+j/6f/q/+z/7P/s/+z/6f/n/+X/4//l
/+L/4f/e/93/3f/e/9//4P/j/+P/4f/g/97/3f/d/9z/3P/c/97/3v/c/9v/2v/a/9r/
2v/Z/9b/1v/W/9b/2P/X/9f/1//X/9f/1//Y/9j/2P/Y/9j/2v/Z/9v/2v/f/+X/6f/t
//H/9//7/wEADgAlAEYAYwBzAHMAZwBjAF8ARQAmAA8A+v/g/8//x//B/7n/pf+O/4z/
n/+x/77/y//a/+L/5v/o/+r/6//s/+3/7v/u/+7/7//v/+7/7v/u/+7/7//v/+//8f/x
//L/8v/x//H/8v/y//T/9P/0//T/9//4//j/+P/2//j/+P/5//n/+//7//z/+//8//3/
/v8AAAAAAAABAAQABQAFAAYACAAJAAoACwAMAA0ADgAPAA4AEQASABQAFAAWABcAGQAb
AB0AHwAgACEAIwAlACYAKAApACsALAAuADAAMgA0ADYAOAA4ADkAPAA8AD0APwA/AEAA
QQBBAEEAQQBBAEEAQQBBAEEAQQA/AD4APQA8ADoAOAA3ADUAMQAvAC0AKQAoACUAIgAe
ABwAGQAWABMAEgAPAAsACAAFAAIA///8//v/+f/2//T/8v/w/+7/7P/s/+v/6v/p/+j/
6P/n/+f/5//m/+b/5v/k/+T/5P/j/+X/5f/l/+X/5f/l/+b/5//l/+X/5f/l/+f/5//n
/+f/6f/p/+n/6f/p/+r/6v/r/+n/6f/o/+j/6v/q/+r/6f/r/+v/7P/s/+z/7P/s/+3/
7f/t/+z/7P/s/+z/6//r/+v/6//s/+z/7P/r/+v/6//r/+r/6f/p/+n/6f/p/+n/5//n
/+b/5v/n/+f/5//n/+X/5f/l/+X/5f/k/+T/5P/m/+b/5v/l/+X/5P/k/+T/5P/k/+T/
4//i/+L/4v/i/+T/5P/k/+T/5v/m/+X/5f/l/+X/5f/k/+b/5v/m/+X/5//n/+f/5v/m
/+b/5v/n/+n/6f/p/+n/6f/o/+j/6P/q/+n/6f/p/+f/5//n/+f/5//n/+f/6P/m/+b/
5v/m/+b/5v/n/+n/6P/o/+j/6P/n/+f/6P/o/+j/6P/p/+n/5//o/+j/5//o/+j/6P/p
/+j/6P/o/+j/6P/n/+f/5//n/+f/5//n/+j/6v/s/+j/6P/o/+j/6P/o/+j/6P/o/+j/
6P/p/+n/5//m/+b/5v/o/+n/6v/r/+z/7f/u/+//7//v/+7/7v/w//D/8f/y//P/9P/0
//T/9v/2//X/8//x/+//7//s/+v/6P/n/+f/6P/p/+r/7f/v/+3/6v/o/+f/5//o/+j/
6P/q/+r/6P/l/+T/5P/k/+T/4//i/+L/4v/i/+L/4f/j/+P/4//j/+H/4v/i/+L/4v/i
/+L/4//n/+j/5//t//P/9//7/wEABQALABgAKwBIAGsAgQCJAIEAeQB1AGUARAArABYA
/v/n/9v/1f/P/7//qP+c/6f/u//M/9f/5P/u//b/+P/6//v//P/9//7//v/+////AQAA
AAAAAAD+/////////wEAAQACAAIABQAFAAYABgAIAAgACAAIAAkACgAKAAoADAAOAA4A
DwARABMAEwAUABgAGgAcAB4AIQAiACMAJQAnACkAKgAsADAAMQAyADMANgA3ADgAOQA8
AD8AQABCAEMARgBIAEsATABPAFIAVABXAFkAWwBcAF8AYQBkAGYAagBsAG4AcAByAHQA
dAB1AHcAeAB6AH0AfQB+AH8AfwB/AH8AfwB/AH8AfwB/AH8AewB6AHkAeAB2AHQAcwBx
AG8AbQBrAGcAZABhAF4AWgBWAFMAUABNAEoARwBDAEAAPQA6ADcANAAxAC8ALAAqACoA
KAAmACQAIgAhACAAHwAcABwAGwAbABkAGAAYABgAGAAYABgAFwAXABcAFwAXABcAFwAY
ABkAFwAXABcAFwAZABkAGQAZABsAGwAbABsAGQAaABoAGwAbABsAGgAaABoAGgAaABkA
GwAbABwAHAAaABoAGgAbABsAGwAaABoAGgAaABkAGQAXABcAGAAYABgAFwAXABcAFwAW
ABUAFQATABMAEwATABMAEwASABIAEQARABEAEQARABEAEQARAA8ADgAOAA4ADAAMAAwA
CwANAAwADAAMAAwADAAMAAsACgAKAAoACgAKAAoACgAKAAoACgAJAAkACwALAAsACgAI
AAgACAAHAAkACQAJAAgACAAIAAgACQAHAAcABwAHAAcABgAGAAYABgAFAAUABQAHAAcA
BwAHAAUABQAFAAYABgAGAAYABgAHAAYABgAHAAYABgAGAAYABQAFAAYABgAGAAYABwAH
AAUABgAGAAUABgAGAAYABwAHAAYABQAEAAYABQAFAAUAAwADAAMAAwACAAIABAAEAAQA
BAAEAAIAAgACAAIAAgADAAMAAwACAAIAAgACAAEAAgADAAQABQAGAAcABwAHAAYABgAI
AAgACQAKAAsADgAOAA4ADgAMAAsACQAHAAcABwAEAAMA/v/9//3//v///wAAAwADAAMA
AAD+//3//P/8//v/+v/+//7//P/7//r/+v/6//r/9//2//b/9v/0//T/8//z//P/8//z
//P/9v/2//b/9v/0//L/9f/3//j/+f///wMACQAPABUAFQAbACoAPwBgAIEAlQCXAI8A
iQCFAG0ATAAzACAACgD5/+3/5f/d/8v/sv+s/73/z//e/+v/9v/+/wQACAAIAAcACAAL
AAwADAAMAA0ACwAKAAoACgAKAAsACwALAAsACwAMAAwADQANAA4ADgAQABAAEAAQABEA
EgASABIAEgAUABQAFQAVABcAFwAYABcAGAAZABoAHgAeAB4AHwAeAB8AHwAgACIAIwAk
ACUAJgAnACgAKQAqAC0ALgAwADAAMgAzADUANQA3ADkAOgA7AD0APwBAAEQARQBHAEgA
SQBKAEsATABQAFIAUgBTAFYAVgBXAFkAWgBaAFoAWQBbAFsAWwBbAFoAWQBYAFcAVwBW
AFUAVABSAFAATwBNAEkARwBFAEEAQAA9ADoANgAyAC8ALAApACgAJQAhAB4AGwAYABUA
EgAPAA0ACgAIAAYABAACAAAA/v/9//z/+//6//r/+f/5//f/9v/2//b/9P/0//T/8//1
//X/9f/1//P/8//0//X/9f/1//X/9f/1//X/9f/1//X/9f/1//X/9f/2//b/9//3//f/
9v/2//j/+P/4//f/9//3//j/+P/2//b/9v/3//f/9//2//b/9v/2//X/9f/1//X/9v/2
//T/8//z//P/8//y//H/8f/x//H/8f/x//D/7//t/+z/6//r/+v/6//p/+n/6f/p/+n/
6P/o/+j/6P/o/+j/5//l/+T/5P/k/+T/5P/k/+P/4v/i/+L/4v/i/+L/4v/i/+L/4v/h
/+H/3//f/9//3v/g/+D/4P/f/9//3//f/97/3v/e/97/3//d/93/3f/d/9v/2v/a/9r/
3P/b/9v/2//b/9v/2//b/9v/2//b/9z/3P/c/9z/3P/b/9r/2v/b/9r/2v/a/9r/2f/Z
/9r/2v/a/9r/2//b/9n/2v/a/9n/2P/Y/9j/2f/Y/9j/2P/Y/9j/1//X/9f/1//X/9f/
1//Y/9j/2P/Y/9b/1v/W/9b/1v/W/9b/1v/W/9b/1v/W/9b/1v/W/9f/1//X/9b/1v/W
/9b/1//Y/9v/3P/d/97/3f/d/93/3P/c/97/3v/f/+D/4f/i/+L/4v/i/+L/4f/f/93/
2//b/9b/1f/S/9H/0//U/9X/1v/Z/9n/1//U/9D/z//P/9D/0v/S/9T/1P/Q/8//zv/O
/87/zv/N/8z/zP/M/8z/zP/L/8v/y//L/8v/y//M/8z/zP/M/8z/zP/N/8//0P/V/9n/
3f/h/+f/6//t//f/DAAnAEYAYQBpAGMAWwBXAEsALQASAP3/6P/Q/8H/u/+1/6n/kf+A
/4r/n/+t/7r/x//S/9j/3P/c/97/3//g/+H/4P/g/+D/4f/h/+D/4P/g/+L/4//j/+P/
5f/l/+b/5v/n/+f/6P/o/+j/6P/o/+j/6f/q/+r/6v/s/+7/7v/v/+//8f/x//L/8//0
//X/9v/4//j/+P/5//r/+//7//z/AAABAAIAAwAEAAUABgAHAAgACwAMAA4ADgAQABEA
EwATABUAFwAYABsAHQAfACAAIgAjACUAJgAoACoALAAuADAAMgAyADMANgA2ADcAOQA5
ADoAOwA7ADsAOwA7ADsAOwA7ADsAOwA5ADgANwA2ADQAMgAxAC8ALQArACkAJQAiAB8A
HAAYABYAEwAQAA0ACgAHAAMAAAD///z/+f/2//X/8//w/+7/7v/s/+r/6P/m/+X/5P/j
/+L/4v/h/+H/3//e/97/3v/e/97/3v/d/93/3f/d/93/3f/d/97/3//f/9//3//f/9//
3//f/9//4f/h/+H/4f/f/+D/4P/h/+P/4//i/+L/5P/k/+T/4//h/+H/4v/i/+L/4v/i
/+P/4//j/+L/4v/i/+L/4f/h/+H/4f/i/+L/4P/f/9//3//h/+D/3//f/93/3f/d/93/
3f/d/9z/3P/d/93/3f/d/9v/2//b/9v/2//a/9r/2v/a/9r/2v/Z/9f/1v/W/9b/2P/Y
/9j/1//W/9b/1v/W/9b/1v/W/9b/1v/W/9X/1f/V/9X/1f/U/9b/1v/W/9X/1f/V/9X/
1P/W/9b/1v/X/9X/1f/V/9X/1//W/9b/1v/W/9X/1f/V/9X/1f/V/9X/1//X/9f/2P/W
/9b/1v/W/9X/1P/U/9X/1v/W/9b/1v/X/9f/2P/Y/9b/1v/X/9f/1f/W/9b/1f/W/9b/
1v/X/9j/2P/Y/9j/2P/X/9f/1//Z/9n/2f/Z/9r/2v/a/9r/2v/a/9r/2v/a/9r/2v/a
/9z/3P/c/9z/3f/f/+D/4f/h/+L/4//k/+j/6v/s/+7/8f/0//f/+f/6//r/+//+/wEA
AwAFAAcACAAIAAgACAAKAAkABwAFAAMAAwAAAP///v/9//3//v8BAAIABQAFAAIA/v/7
//n/+f/6//r/+v/8//z/+v/5//j/+P/4//j/9//2//b/9v/0//T/8//z//T/9f/2//f/
9v/2//b/9v/2//b/9//3//r///8DAAkADQATABUAFQAdADAASwBqAIUAjwCLAIEAfQB1
AFkAPAAnABAA9v/n/+H/2//R/7n/pv+s/7//0f/e/+v/9v/+/wIAAgAEAAUABgAHAAgA
CAAIAAkABwAGAAYABgAGAAcABwAHAAkACQAKAAoACQAJAAoACgAOAA4ADgAOAA0ADgAO
AA4ADgAQABAAEQARABMAEwAUABMAFAAVABYAGAAYABgAGQAaABsAGwAcAB4AHwAgACEA
IgAjACQAJQAmACkAKgAsAC4AMAAxADMAMQAzADUANgA5ADsAPQA+AEAAQQBDAEQARgBI
AEoATABOAFAAUABRAFQAVABVAFcAVwBYAFkAWQBZAFkAWQBZAFkAWQBZAFkAVwBWAFUA
VABQAE4ATQBLAEkARwBFAEEAPgA7ADgANAAyAC8ALAApACgAJQAhAB4AGwAYABUAEgAR
AA8ADAAKAAgABgAEAAIAAAD///7//f/6//r/+f/5//n/+P/4//j/9v/2//b/9f/1//X/
9f/1//X/9f/2//f/9//3//f/9//3//f/9//3//n/+f/5//n/+f/6//r/+//5//n/+P/4
//z//P/8//v/+//7//z//P/6//r/+v/7//v/+//6//r/+v/6//n/+f/7//v//P/8//r/
+f/5//n/+//6//n/+f/3//f/9//3//X/9f/0//T/9f/1//X/9f/1//X/9f/1//X/9P/0
//T/9P/0//T/8//z//L/8v/y//T/9P/0//P/8v/y//L/8v/0//T/9P/0//L/8v/x//H/
8//z//P/8v/0//T/9P/z//P/8//z//L/9P/0//T/9f/z//P/8//z//X/9P/0//T/9v/1
//X/9f/z//P/8//z//X/9f/1//b/9P/0//T/9P/1//T/9P/1//b/9v/2//b/8//z//T/
9P/0//T/9f/1//P/9P/0//P/9P/0//T/9f/0//T/9P/0//T/8//z//P/9f/1//X/9f/2
//T/9P/0//T/9P/0//T/9P/0//T/9P/0//T/9P/0//T/9f/1//X/9P/0//T/9P/3//j/
+f/6//v//P/9//3/+//6//r//P/+////AAABAAIAAgACAAIAAAD///3/+//7//v/+P/3
//T/8//z//T/9//4//v/+//4//T/8f/v//H/8v/y//L/8v/y//D/7//u/+7/7v/u/+//
7v/u/+7/7P/s/+v/6//r/+v/6//r/+7/7v/u/+7/7P/u/+//8f/0//f//f8DAAkADwAR
ABUAIwA6AFsAegCPAJUAjQCFAH8AbQBNADQAHwAIAPT/5//h/9v/yf+v/6b/tP/H/9f/
5P/v//j//v8AAAAAAAADAAYABQAGAAYABgAHAAcABgAGAAYABgAHAAcABwAHAAcACAAI
AAkACQAKAAoADAAMAAwADAALAAwADAAMAA4AEAAQABEAEQATABMAFAATABQAFQAWABgA
GAAYABkAGgAbABsAHAAeAB8AIAAhACIAIwAkACUAJgApACoALAAsAC4ALwAxADEAMwA1
ADYAOQA7AD0APgBAAEEAQwBEAEYASABKAEwATgBQAFAAUQBSAFIAUwBVAFcAWABZAFkA
VwBXAFcAVwBXAFcAVwBXAFUAVABTAFIATgBMAEsASQBHAEUAQwA/ADwAOQA2ADIALgAr
ACgAJQAkACEAHQAaABkAFgATABAADwANAAoACAAGAAQAAgAAAP7//f/8//v/+v/6//n/
+f/3//b/9v/2//b/9v/2//X/9f/1//X/9f/1//X/9v/3//f/9//3//f/9//3//f/9//5
//n/+f/5//n/+v/6//v/+f/5//j/+P/6//r/+v/5//n/+f/6//r/+v/6//r/+//7//v/
+v/6//z//P/7//v/+//7//z//P/7//n/+P/3//n/+P/3//f/9f/1//X/9f/1//X/9P/0
//P/8//z//P/8v/x//D/7//x//D/8P/w/+7/7v/u/+3/7f/s/+z/7P/s/+z/7P/r/+r/
6v/q/+r/6v/q/+r/6v/q/+r/6f/p/+n/6f/p/+j/6v/q/+r/6f/p/+n/6f/o/+r/6v/q
/+v/6f/p/+n/6f/r/+r/6v/q/+v/6//s/+3/7f/t/+3/7f/t/+3/7f/u/+7/7v/u/+7/
7f/s/+z/7f/u/+7/7v/u/+3/7f/u/+7/7P/s/+3/7f/t/+7/7v/t/+z/7P/s/+3/7v/u
/+7/7v/u/+3/7f/t/+3/7f/t/+3/7P/u/+z/7P/s/+z/7P/s/+z/7P/s/+z/7P/s/+z/
7P/s/+z/7P/t/+3/7f/s/+z/6v/q/+v/7P/t/+7/7//w//P/8//z//L/8v/0//T/9f/2
//f/+P/4//j/+P/4//f/9//1//P/8//w/+//7P/r/+v/7P/t/+7/7//v/+3/6v/m/+X/
5f/m/+j/6P/q/+r/6P/n/+b/5v/m/+b/5f/k/+T/5P/k/+T/4//j/+P/4//l/+X/5v/m
/+T/5P/k/+T/5//p/+z/7f/v//X/+f///wUACQANABgALQBKAGsAgQCFAHsAdQBzAGEA
RAArABgA/v/n/9v/1//R/7//qP+g/63/v//O/9n/5P/u//T/9v/4//n/+v/7//z//P/8
//3/+//6//r/+v/8//3//f/9//v/+//8//z//////wAAAAACAAIAAgACAAMABAAEAAQA
BAAGAAYABwAFAAcABwAIAAsADAANAA4ADgAOAA4ADwAQABEAEQASABYAFwAYABkAGAAZ
ABoAGwAcAB8AIAAiACQAJgAnACkAJwApACsALAAvADEAMwA0ADYANwA5ADoAPAA+AEAA
QgBEAEYARgBHAEoASgBLAE0ATwBQAFEAUQBRAFEAUQBRAFEAUQBRAFEATwBOAE0ATABK
AEgARwBFAEMAQQA/ADsAOAA1ADIALgAsACkAJgAjACAAHQAZABYAEwAQAA0ACgAJAAcA
BAACAAAA/v/8//r/+P/3//b/9f/y//L/8f/x/+3/7P/s/+z/7v/u/+7/7f/r/+v/6//r
/+v/6//s/+3/6//r/+v/6//t/+3/7f/t/+//7//v/+//7f/u/+7/7//v/+//7v/u//D/
8P/w/+//7//v//D/8P/u/+7/7v/v/+3/7f/s/+z/7f/u/+7/7//t/+3/7v/u/+z/6//r
/+v/7f/s/+v/6//p/+n/6f/p/+n/6f/o/+j/5//n/+f/5//l/+X/5f/l/+f/5v/m/+b/
5P/k/+T/4//l/+T/5P/k/+L/4v/i/+H/4P/g/+D/4P/i/+L/4v/i/+D/4P/f/9//3//f
/9//3v/g/+D/4P/f/+H/4f/h/+D/4v/i/+L/4//i/+H/4P/f/+H/4P/g/+D/4v/h/+H/
4f/h/+H/4f/h/+H/4f/h/+L/4P/g/+D/4P/h/+D/4P/h/+D/4P/g/+D/3//f/+D/4P/g
/+D/4f/h/+H/4v/i/+H/4P/g/+D/4f/g/+D/4P/g/+D/3//f/9//4f/h/+H/4f/k/+L/
4v/g/+L/4v/i/+L/4P/g/+D/4P/g/+D/4P/g/+L/4v/i/+L/5P/k/+T/5P/l/+b/5//o
/+r/6v/q/+r/7P/s/+z/7P/v//D/8f/y/+//7v/t/+z/6f/o/+f/5v/l/+T/4//i/+P/
5P/l/+b/5f/k/+P/4v/g/+D/4P/g/+D/4P/g/+D/3v/e/97/3v/c/9z/3P/c/9z/3P/c
/9z/3P/c/9z/3P/e/97/3v/e/+D/4P/g/+D/4v/k/+b/6P/v//T/+f/+/w0AGgAnADQA
RABUAA==
         </WaveFormData>
      </LeadData>
      <LeadData>
         <LeadByteCountTotal>10000</LeadByteCountTotal>
         <LeadTimeOffset>0</LeadTimeOffset>
         <LeadSampleCountTotal>5000</LeadSampleCountTotal>
         <LeadAmplitudeUnitsPerBit>4.88</LeadAmplitudeUnitsPerBit>
         <LeadAmplitudeUnits>��V</LeadAmplitudeUnits>
         <LeadHighLimit>2147483647</LeadHighLimit>
         <LeadLowLimit>268435456</LeadLowLimit>
         <LeadID>V3</LeadID>
         <LeadOffsetFirstSample>0</LeadOffsetFirstSample>
         <FirstSampleBaseline>0</FirstSampleBaseline>
         <LeadSampleSize>2</LeadSampleSize>
         <LeadOff>FALSE</LeadOff>
         <BaselineSway>FALSE</BaselineSway>
         <ExcessiveACNoise>FALSE</ExcessiveACNoise>
         <MuscleNoise>FALSE</MuscleNoise>
         <LeadDataCRC32>2071640362</LeadDataCRC32>
         <WaveFormData>
6P/o/+j/6P/n/+b/5f/k/+T/5P/k/+T/4v/i/+L/4v/i/+L/4v/i/+L/4v/i/+L/5P/k
/+T/5P/m/+b/5v/m/+T/5P/k/+T/5f/m/+f/6P/o/+j/6P/o/+r/6v/q/+r/6v/q/+r/
6v/q/+r/6v/q/+r/6v/q/+r/6P/o/+j/6P/m/+b/5v/m/+b/5v/m/+b/5v/m/+b/5v/k
/+T/5P/k/+L/4v/i/+L/4v/i/+L/4v/i/+L/4v/i/+H/4P/f/97/3v/e/97/3v/e/97/
3v/e/97/3v/e/97/3P/c/9z/3P/c/9z/3P/c/9z/3P/c/9z/3P/c/9z/3P/c/9z/3P/c
/9z/3P/c/9z/3P/c/9z/3P/e/97/3v/e/97/3v/e/97/4P/g/+D/4P/g/+D/4P/g/97/
3v/e/97/4P/g/+D/4P/e/97/3v/e/97/3v/e/97/3v/e/97/3v/c/9z/3P/c/97/3v/e
/97/3P/c/9z/3P/c/9z/3P/c/97/3v/e/97/3P/c/9z/3P/e/97/3v/e/9z/3P/c/9z/
3P/c/9z/3P/c/9z/2//b/9z/3P/c/9z/2v/a/9r/2v/c/9z/3v/f/+L/4//k/+X/5v/m
/+b/5v/m/+f/5//o/+z/7f/t/+7/7v/u/+//7//u/+v/5//m/+P/4P/f/97/3P/d/97/
3//e/+D/3f/b/9n/2f/a/9v/2//c/9z/3P/a/9j/1//X/9X/1f/V/9X/1P/V/9b/1//U
/9T/1P/U/9b/1v/W/9f/1//X/9f/1//b/9r/2//d/+P/5//r//L/+v///woAHAA0AFIA
dgCSAKMAswDGANMAzgC+ALEAlQBsAEwAOgAmAAsA5f/D/7n/wv/O/9T/3P/k/+r/7P/t
/+7/8f/x/+//7//u/+7/7v/s/+z/7P/s/+3/7f/t/+3/7v/u/+7/7//v/+//8P/x/+//
7//v//D/8v/z//T/9P/z//T/9P/1//b/9v/2//b/+P/4//r//P/8//3//f/+/wAAAQAC
AAQABAAGAAcABwAKAAsACwANABAAEQASABUAFAAWABcAGQAaABsAHQAeAB8AIQAjACMA
JwAqACwALgAuADAAMgA0ADgAOgA6ADwAPwA/AEAAQgBDAEQARQBFAEUARQBFAEUARgBG
AEYARgBGAEUARABCAEMAQgA/AD0APAA7ADkANwA2ADIALgArACcAJAAhAB8AHAAYABUA
EgAPAAwACgAHAAgABgAEAAEA///9//r/+P/3//b/9v/1//T/9P/z//L/7//u/+7/7v/v
/+//7//v//H/8f/x//H/7//v/+//7//w//D/8P/w//D/8P/x//H/8f/y//P/8//1//X/
9f/1//X/9f/1//b/9v/2//b/9v/2//b/9v/3//X/9f/1//X/9//3//f/9//3//b/9v/2
//T/9f/1//T/8v/y//L/8v/y//L/8v/x//D/8P/w//D/7//v/+//7v/u/+7/7v/t/+3/
7f/s/+z/6v/q/+r/6f/p/+n/6P/o/+f/5//n/+f/5//m/+b/5v/o/+f/5//n/+X/5f/l
/+X/5//n/+b/5v/m/+b/5//n/+X/5P/k/+T/5P/k/+T/5P/k/+T/5P/k/+b/5v/m/+b/
5P/k/+T/5P/l/+X/5f/k/+T/5P/k/+T/5P/k/+T/5P/k/+T/5P/k/+L/4v/i/+L/5f/l
/+X/5f/k/+T/5P/k/+T/5P/k/+T/5P/k/+T/5P/i/+L/4v/i/+P/4//j/+P/4//j/+P/
4//k/+P/4//j/+P/4//j/+L/4v/i/+L/4v/j/+P/5P/k/+L/4v/i/+L/4v/i/+L/4v/m
/+f/6P/p/+j/6f/q/+r/6v/q/+r/6//r/+z/7v/v//H/8v/y//L/8f/x//H/7//s/+z/
6//o/+X/5P/k/+X/5P/l/+b/6P/l/+P/4P/f/+H/4f/h/+L/4v/i/+D/3v/f/9//3//f
/9//3//d/93/3f/d/9z/3P/e/97/3v/e/97/3//f/9//3//d/9//4v/j/+X/6f/r//H/
/P8CAAkAFgAsAEYAaACKAKYAtwDJANoA4wDaAMwAuwCbAHQAVgBCACwADQDn/8n/w//O
/9r/4v/m/+r/8v/0//X/9v/3//f/9//1//T/9P/0//L/8v/y//L/8//z//P/8//y//L/
8v/z//X/9f/2//f/9//3//f/+P/4//n/+v/6//v//P/8//3//v/+//7//v8AAAAAAgAE
AAQABQAFAAYABwAHAAcACAAKAAwADQANABAAEQARABMAFAAVABYAGQAYABoAGwAdACAA
IQAjACQAJQAnACkAKQAsAC4ALwAwADQANgA4ADoAOgA8ADwAPgBBAEEAQgBEAEUARgBH
AEcARwBHAEcARwBHAEYARQBEAEcARwBHAEYARQBEAEEAPwA8ADsAOQA3ADQAMAAsACkA
JwAkACEAHwAeABoAFwAUABEADgAMAAkABgAEAAIA///9//v/+P/2//X/9P/0//P/8P/w
/+//7v/t/+z/7P/s/+v/6//r/+v/6//r/+v/6//t/+3/7f/t/+7/7v/u/+7/7P/s/+3/
7f/t/+7/7//v/+//7//v/+//8f/x//H/8v/y//L/8v/y//L/8v/y//P/8//z//P/8//x
//H/8f/x//P/8v/y//L/8P/x//H/8P/w//D/8P/w//D/8P/w/+//7v/u/+7/7v/t/+3/
7f/s/+z/7P/s/+v/6//r/+r/6v/q/+r/6v/p/+v/6//q/+r/6f/p/+n/6f/p/+j/6P/o
/+j/5//n/+f/5//n/+f/5//n/+f/5v/m/+b/5v/n/+f/5//m/+b/5v/k/+T/5P/k/+T/
5P/k/+T/5v/m/+b/5v/o/+j/6P/o/+f/5//n/+b/5v/m/+b/5v/m/+b/5v/m/+b/5v/m
/+b/6P/o/+j/6P/o/+f/5v/l/+b/5v/m/+b/5P/k/+T/5P/k/+T/5P/k/+b/5v/m/+b/
5f/l/+X/5f/j/+P/4//j/+L/4f/h/+H/3//f/9//4P/g/+D/4P/g/97/3v/e/97/3v/e
/97/3v/e/93/3f/e/97/3v/e/97/3P/c/9z/3P/c/97/3//g/+H/4v/j/+T/5P/k/+T/
5P/l/+X/5v/o/+n/6f/q/+r/6v/r/+v/6//p/+b/5v/l/+T/4//i/+L/4//k/+X/5v/q
/+f/5f/i/9//3//f/9//4P/g/+D/3v/c/9v/2//b/9v/2//b/9n/1//X/9f/1v/Y/9j/
2P/Y/9b/1v/X/9f/2f/Z/9n/2//a/9v/3f/h/+f/6//y//r/AQAKABoALgBMAG4AjACh
ALMAyADXANYAygC9AKcAgABcAEYANAAZAPf/0//B/8j/1v/c/+L/6v/y//T/9f/2//f/
9//1//X/9P/0//T/9P/0//T/9P/z//P/8//z//T/9P/0//X/9f/1//b/9//5//n/+f/6
//r/+//8//z//f/+//7///8CAAIAAgACAAIAAgAEAAYABgAHAAcACAAJAAkACQAKAAwA
DgAPAA8AEgATABMAFQAWABcAGAAbABoAHAAdAB8AIAAhACMAJAAnACkAKwArAC4AMAAx
ADIANgA4ADoAPAA+AEAAQABCAEMAQwBEAEYARQBGAEcARwBIAEkASgBLAEwATABMAEwA
TABLAEoASABHAEYAQwBBAD4APQA7ADkANwA0ADEALwArACgAJQAjACIAHgAbABgAFQAS
ABAADQAKAAgABgADAAMAAQD+//z/+v/4//f/9f/0//T/8//y//H/8P/w//D/7f/t/+3/
7f/t/+3/7f/t/+3/7f/t/+3/7v/u/+7/7v/u/+7/7//v/+//8P/x//H/8f/x//H/8f/x
//H/8f/y//L/8v/y//L/8v/y//L/8//z//P/8//z//P/8//z//P/8//y//L/8v/w//H/
8f/w//D/8P/w//D/7v/u/+7/7f/u/+7/7v/u/+//7//v/+7/7P/s/+z/6//r/+v/6v/q
/+r/6v/q/+n/6f/p/+j/6P/n/+f/5//n/+f/5v/m/+b/5v/l/+X/5f/l/+X/5f/l/+X/
5f/k/+T/5P/k/+X/5f/l/+T/5P/k/+T/5P/k/+T/5P/k/+T/5P/k/+T/5P/k/+T/5P/k
/+T/4//j/+P/4v/k/+T/5P/k/+T/5P/k/+T/5P/k/+T/5P/k/+T/5P/k/+P/4//j/+P/
4//k/+X/5v/k/+T/5P/k/+T/5P/k/+T/5P/k/+T/5P/j/+P/4//j/+X/5f/l/+X/5v/l
/+X/5f/l/+X/5f/k/+T/5P/k/+T/5P/k/+T/4//j/+T/5P/k/+T/5P/k/+T/5P/k/+T/
5v/n/+j/6f/q/+v/7P/s/+z/7P/s/+3/7f/s/+7/7//v//L/8v/y//P/8f/x/+//7P/u
/+3/6v/p/+b/5v/n/+j/6f/q/+z/6f/n/+T/4//j/+P/4//k/+T/5P/i/+D/3//f/9//
3//f/93/2//b/9v/3f/c/9z/3P/c/9z/3P/c/93/3f/d/93/3//f/+D/4f/j/+f/7f/x
//b/AAAHABAAHgA0AFQAdACQAKEArwDEANEAzgDAALEAlQBsAEoAOAAmAA0A6//J/7v/
xP/M/9T/3P/m/+z/7v/x//L/8//x//H/8//y//L/8v/u/+7/7v/u/+3/7f/t/+3/8P/w
//D/8f/v/+//8P/x//H/8f/x//L/8v/z//T/9P/1//b/9v/3//j/+P/4//j/+v/6//z/
/v/+//////8AAAEAAQABAAIABAAGAAcABwAIAAkACQALAAwADQAOABEAEAASABMAFQAY
ABkAGwAcAB4AHwAgAB8AJAAmACcAKAAoACoALAAuADAAMgAyADQANwA3ADgAOgA7ADwA
PQA9AD0APQA9AD0APgA+AD4APgA8ADsAOgA4ADkAOAA1ADMAMAAvAC0AKwAqACYAIgAf
AB0AGgAXABUAFAAQAA0ACgAHAAQAAgD///z/+v/4//X/9f/z//D/7v/v//D/8v/z//X/
9v/2//b/9f/0//T/9P/z//P/8//z//P/8//z//P/9f/1//X/9f/0//T/9P/0//b/9v/3
//f/9//4//n/+f/5//n/+f/5//n/+f/5//r/+v/6//r/+v/6//r/+v/7//v/+//7//v/
+//7//v/+//7//r/+v/6//r/+//7//r/+P/4//j/+P/4//j/+P/3//b/9v/2//b/8//z
//P/8v/y//L/8v/x//P/8//y//L/8P/w//D/7//x//H/8P/w/+//7//v/+//7//u/+7/
7v/w/+//7//v/+3/7f/t/+3/7//v/+7/7v/s/+z/7f/t/+//7v/u/+7/7v/u/+7/7v/u
/+7/7v/u/+7/7v/u/+7/7v/u/+7/7v/t/+3/7f/s/+z/7P/s/+z/7P/s/+z/7P/s/+z/
7P/s/+7/7v/u/+7/7f/t/+3/7f/u/+7/7v/u/+7/7v/u/+7/7P/s/+z/7P/s/+z/7P/s
/+3/7f/t/+3/7f/t/+3/7f/u/+3/7f/t/+3/7//v/+7/7P/s/+z/7P/u/+3/7f/u/+z/
7P/s/+z/7v/u/+7/7v/u//D/8f/y//P/9P/1//b/9v/2//b/9v/3//f/+P/6//v/+//8
//z//P/9//3//f/7//j/+P/3//T/8//y//L/8//0//X/9v/4//X/8//w/+//7//v/+//
8P/w//D/7v/s/+v/6//r/+v/6//r/+n/5//n/+f/5v/o/+j/6P/o/+b/5v/n/+f/5//n
/+f/6f/s/+3/7f/v//X/+f8AAAoADwAYACYAOgBWAHgAmACvAL8A0ADhAOYA2ADLALUA
jgBoAFIAQAApAAkA5f/N/87/2v/k/+j/8P/2//z//f8AAAEA/////wEAAAAAAAAA/v/+
//7//v/9//3//f/9//7//v/+////AQABAAIAAwABAAEAAQACAAIAAwAEAAQABQAGAAYA
BwAIAAgACAAIAAoACgAMAA4AEAARABEAEgATABMAEwAUABYAGAAZABkAGgAbABsAHQAg
ACEAIgAlACYAKAApACsALAAtAC8AMAAxADMANQA1ADoAPAA9AD4AQgBEAEYASABKAEwA
TABOAFAAUQBTAFYAVQBWAFcAVwBZAFkAWQBZAFoAWgBaAFoAWABXAFYAVABVAFQAUQBP
AE4ATQBLAEkARgBCAD4AOwA7ADgANQAzADEALAAoACQAIQAeABwAGQAWABQAEgAPAA8A
DQAKAAgABQAEAAQAAwAAAAAA///+//3//P/8//z/+//7//v/+//7//v/+//7//3//f/9
//3//P/8//z//P/8//z//f/9//3//v////////////////////////8AAP7//v/+//7/
AAAAAAAAAQABAAEAAQABAAEAAQABAAEAAQAAAAAAAAD+///////+//7//v/+//7//P/8
//z/+//6//r/+v/6//n/+f/5//j/9v/2//b/9f/3//f/9v/2//b/9v/2//X/8//z//L/
8v/z//P/8//z//H/8P/w//D/8v/x//H/8f/x//H/8f/x/+//7//u/+7/7v/u/+//7//t
/+z/7P/s/+7/7v/u/+7/7P/s/+z/7P/s/+z/7P/s/+7/7v/u/+7/7v/t/+z/6v/s/+z/
7P/s/+r/6v/q/+r/6v/q/+r/6v/q/+r/6v/q/+n/6f/p/+n/6v/q/+r/6v/q/+r/6v/q
/+j/6P/o/+j/6v/q/+r/6v/p/+n/6f/p/+n/6f/p/+n/6v/p/+n/6f/p/+n/6P/o/+j/
6P/o/+f/5//o/+j/6P/o/+j/6P/o/+j/6P/o/+j/6f/q/+v/6v/r/+z/7P/u/+7/7v/v
/+3/7v/w//H/8//0//T/9P/z//P/8//x//D/8P/v/+z/6//q/+r/6//s/+3/7v/w/+//
7f/q/+n/6P/n/+b/5v/o/+j/5v/k/+P/4//j/+P/4f/h/9//3//f/9//3v/e/97/3v/e
/97/4P/h/+H/4f/f/93/3//g/+H/4//n/+3/8f/4/wAABQAOAB4ANABSAHYAlgCpALsA
zgDfANwAzgDBAKkAhABiAEwANgAdAPn/0//B/8j/1P/c/+L/6P/u//L/9f/4//f/9f/3
//X/9P/0//T/8v/y//L/8v/z//P/8//z//T/9P/0//X/8//z//T/9f/3//f/9//4//b/
9//4//j/+//8//z//f8AAAAAAAAAAAEAAAABAAIABAAFAAUABgAHAAcABwAIAAoADAAN
AA0AEAARABEAEwAUABUAFgAZABoAHAAdAB8AIAAhACMAJAAlACcAKQApACoALAAtAC4A
LgAwADIANAA4ADoAOgA8AD0APQA+AEAAQQBCAEMAQwBFAEUARQBFAEQARABEAEQARgBF
AEQAQgBBAEAAPQA7ADoAOQA3ADUANAAwACwAKQAlACIAHwAdAB4AGgAXABQAEQAOAAwA
CQAGAAQAAgD//////f/6//j/9f/0//T/8//y//L/8f/w/+3/7P/s/+z/6//r/+v/6//t
/+3/7f/t/+v/6//r/+v/7v/u/+7/7v/u/+7/7//v/+//8P/x//H/8f/x//H/8f/v/+//
7//w//L/8v/y//L/8v/y//L/8//z//P/8//z//P/8//z//P/8//y//L/8v/y//P/8//y
//D/8P/w//D/8P/w//D/7//u/+7/7v/u/+3/7f/t/+z/7v/u/+7/7f/r/+v/6v/q/+r/
6v/q/+n/6//r/+r/6v/n/+f/5//n/+n/6P/o/+j/6P/n/+f/5//n/+f/5//n/+f/5//m
/+b/5P/k/+X/5f/n/+b/5v/m/+b/5v/m/+b/5v/m/+b/5v/o/+j/6P/o/+b/5v/m/+b/
5//n/+f/5v/m/+b/5v/m/+b/5v/m/+b/5v/m/+b/5v/m/+b/5v/m/+f/5//n/+f/5v/m
/+b/5v/m/+b/5v/m/+j/6P/o/+j/6P/o/+j/6P/n/+f/5//n/+f/5//n/+f/6P/n/+f/
5//p/+n/6f/o/+j/6P/o/+j/6P/o/+j/6P/o/+j/5//n/+j/6P/o/+j/6v/q/+r/6v/q
/+r/7P/t/+7/7//w//H/8v/y//L/8v/y//P/8//0//b/9//3//j/+P/4//n/+f/5//f/
9P/0//P/8P/v/+7/8P/x//L/8//y//T/8f/v/+z/6//r/+v/7f/u/+7/7v/s/+r/6f/p
/+f/5//n/+f/5//n/+f/5//m/+b/5v/m/+b/5v/m/+f/5//n/+f/5//n/+j/6//v//H/
9f/9/wQACgARAB4AMABKAGwAjACkALMAwwDWAN0A1ADGALMAkwBsAFAAPgAqAA0A5//N
/8v/1v/g/+b/7P/0//r//P/7//z//f/9///////+//7//v/6//r/+v/6//n/+f/5//n/
/P/8//z//f/7//v//P/9/////////wAAAAABAAIAAgADAAQABAAFAAYABgAGAAYACAAI
AAoADAAMAA0ADQAOAA8ADwAPABAAFAAWABcAFwAYABkAGQAbABoAGwAcAB8AIgAkACUA
JwAmACcAKQAqAC0ALwAxADEANAA2ADcAOAA6ADwAPgBAAEQARgBGAEgARwBHAEgASgBN
AE4ATwBPAE8ATwBPAE8ATgBOAE4ATgBOAE0ATABKAEkASABFAEMAQgBBAD8APQA6ADYA
MgAvAC8ALAApACcAJAAgAB0AGgAZABYAFAARAA4ADAAKAAcABQADAAAA/v/9//z//P/7
//r/+v/5//j/9f/0//T/9P/1//X/9f/1//X/9f/1//X/9f/1//X/9f/2//b/9v/2//b/
9v/3//f/9//4//n/+f/5//n/+f/5//n/+f/5//r/+v/6//r/+v/6//r/+v/7//v/+//7
//v/+f/5//n/+f/7//r/+v/6//j/+f/5//j/9v/2//b/9v/2//b/9v/1//b/9v/2//b/
9f/1//X/9P/0//T/9P/z//P/8//y//L/8v/y//L/8f/v/+//7v/u/+//7//v/+//7//u
/+7/7v/s/+v/6//r/+3/7f/t/+3/7f/t/+z/7P/s/+z/7f/t/+3/7P/s/+z/7v/u/+7/
7v/s/+z/7P/s/+z/7P/s/+z/7v/u/+7/7v/v/+//7//u/+7/7v/u/+7/8P/w//D/8P/u
/+7/7v/u/+7/7v/u/+7/7f/t/+3/7f/u/+7/7v/u/+7/7v/u/+7/7v/u/+7/7v/u/+7/
7v/u/+//7//v/+//7f/t/+3/7f/u/+3/7f/t/+3/7f/t/+z/7v/u/+7/7v/s/+z/7P/s
/+3/7f/u/+7/8P/w//D/8P/w//D/8P/w//D/8f/y//P/9v/3//j/+P/4//j/+P/5//n/
+v/8//3///8AAAAAAAABAAEAAQD///z//P/7//j/9f/0//T/9f/4//n/+v/8//f/9f/y
//H/8f/x//H/8v/y//L/8P/u/+3/7f/t/+3/7f/t/+v/6//r/+v/6v/q/+z/7P/s/+z/
6v/r/+v/6//r/+v/6//u/+//8//5//3/AQAIAA4AEwAcADAASABoAIgAoACxAL8A0ADZ
ANIAxAC1AJUAbABQAD4ALAARAO3/zf/J/9T/3v/k/+z/9P/4//z//f/+////////////
/v/+//7/+v/6//r/+v/7//v/+//7//z//P/8//3/+//7//z//f////////8AAAAAAQAC
AAIAAwAEAAQABQAGAAYABgAGAAYABgAIAAoADAANAA0ADgAPAA8ADwAQABIAFAAVABUA
FgAXABcAGQAaABsAHAAfACAAIgAjACUAJAAlACcAKAArAC0ALwAvADIANAA1ADYAOgA8
AD4AQABAAEIAQgBEAEcARwBIAEoASwBMAE0ATQBNAE0ATQBNAE4ATgBOAE4ATABLAEoA
SABHAEYAQwBBAEAAPwA9ADsAOgA2ADIALwAtACoAJwAlACQAIAAdABoAFQASABAADQAM
AAoACAAFAAUAAwAAAP7/+//6//r/+f/4//j/9//2//P/8v/y//L/8//z//P/8//x//H/
8f/x//H/8f/x//H/8v/y//L/8v/y//L/8//z//X/9v/3//f/9f/1//X/9f/1//X/9f/2
//j/+P/4//j/9v/2//b/9//3//f/9//3//X/9f/1//X/9f/0//T/9P/0//X/9f/0//L/
8v/y//L/8v/y//L/8f/w//D/8P/w/+//7//v/+7/7v/u/+7/7f/t/+3/7P/s/+z/7P/s
/+v/6//r/+r/6v/p/+n/6f/p/+v/6v/q/+r/6P/n/+f/5//p/+n/6f/p/+f/5//m/+b/
5v/m/+f/5//p/+j/6P/o/+b/5v/m/+b/6P/o/+j/6P/m/+b/5v/m/+b/5v/m/+b/5//n
/+f/5v/m/+b/5v/m/+b/5v/m/+b/5v/m/+b/5v/m/+b/5v/m/+f/5//n/+f/5v/m/+b/
5v/o/+j/6P/o/+b/5v/m/+b/5v/m/+b/5v/n/+f/5//n/+f/5//n/+f/6P/n/+f/5//n
/+f/5f/k/+T/5P/k/+T/5P/k/+T/5P/l/+X/5v/m/+b/5v/m/+b/5v/m/+b/5v/o/+n/
6v/r/+z/7f/u/+7/7v/u/+7/7//v//D/8v/z//P/9P/0//T/8//z//P/8f/w//D/7//s
/+3/7P/s/+3/7v/v//D/8v/t/+v/6P/n/+n/6f/p/+r/6v/q/+j/5v/l/+X/5f/l/+X/
5f/j/+P/4//j/+L/4v/i/+L/4v/i/+T/5f/l/+X/4//l/+f/5v/p/+3/8f/1//3/BgAM
ABMAIgA8AFgAegCYALAAvwDPAN4A3wDSAMIArQCJAGQATgA8ACQAAwDb/8n/zf/a/+L/
6P/s//T/+P/4//n/+v/7//3//f/9//z//P/8//j/+P/4//j/+f/5//n/+f/6//r/+v/7
//n/+f/6//v//f/9//3//v/8//3//v/+////AAAAAAEABAAEAAQABAAEAAQABgAIAAoA
CwALAAwADQANAA0ADgAQABIAEwATABQAFQAVABcAGAAZABoAHQAeACAAIQAjACQAJQAn
ACgAKwAtAC8ALwAyADQANQA2ADgAOgA8AD4AQABCAEIARABFAEUARgBIAEkASgBLAEsA
SwBLAEsASwBMAEwATABMAEoASQBIAEYARwBGAEMAQQA/AD0AOgA3ADYAMgAuACsAKQAm
ACMAIQAgABwAGQAWABMAEAAOAAsACgAIAAYAAwABAP///P/6//v/+v/6//n/9v/2//X/
9P/z//L/8v/y//H/8f/x//H/8f/x//H/8f/x//H/8f/x//L/8v/y//L/9P/0//X/9f/1
//b/9//3//f/9//3//f/9//3//f/+P/4//j/+P/4//j/+P/4//n/+f/5//n/+f/5//n/
+f/5//f/9v/2//b/+P/5//n/+P/2//b/9v/2//b/9v/2//X/9P/0//T/9P/z//P/8//y
//L/8v/y//H/7//v/+7/7v/w//D/8P/v/+//7//u/+7/7f/t/+3/7f/t/+z/7P/s/+r/
6f/p/+n/6//r/+v/6//r/+v/6v/q/+r/6v/r/+v/6//q/+r/6v/o/+j/6P/o/+r/6v/q
/+r/6v/q/+r/6v/q/+r/6v/q/+v/6//r/+r/6P/o/+j/6P/o/+j/6P/o/+r/6v/q/+r/
6P/o/+j/6P/r/+v/6//r/+r/6v/q/+r/6P/o/+j/6P/o/+j/6P/o/+j/6P/o/+j/6//r
/+v/6//r/+v/6//r/+j/5//n/+f/6f/p/+n/6P/o/+j/6P/o/+j/6P/o/+j/6P/o/+f/
5//q/+r/6v/q/+r/6v/q/+r/6P/o/+r/6//s/+3/7v/v//L/8v/y//L/8v/z//P/9P/0
//X/9f/2//b/9v/3//f/+f/3//T/9P/1//L/8f/w/+7/7//w//H/8v/0//H/7//q/+n/
6f/p/+n/6v/q/+r/6P/m/+X/5f/l/+X/5f/l/+P/4//j/+P/4v/i/+L/4v/k/+T/5P/l
/+P/4//j/+P/5f/m/+n/6f/r/+//8//6/wIACQASAB4ANABQAHIAkAClALMAxADXANoA
0ADDAK8AigBiAEoAOAAhAAMA3//J/8z/2P/g/+T/6v/w//b/9//4//v/+//7//v/+v/6
//r/9v/2//b/9v/3//f/9//3//b/9v/2//f/9//3//j/+f/5//n/+f/6//r/+//8//z/
+//8//z//f/+//7//v/+/wAAAAACAAQABQAFAAQABAAHAAcABwAIAAwADgAPAA8ADgAP
AA8AEQAUABUAFgAZABgAGgAbAB0AHgAfACEAIgAjACUAJwAnACoALAAtAC4AMAAyADQA
NgA4ADoAOgA8AD8APwBAAEIARQBGAEcARwBHAEcARwBHAEgASABIAEgASABHAEYARABD
AEIAPwA9ADwAOwA5ADcANgAyAC4AKwApACYAIwAhAB4AGgAXABQAEwAQAA4ACwAKAAgA
BgADAAEA///8//r/9//2//b/9f/y//L/8f/w/+//7v/u/+7/7//v/+//7//t/+3/7f/t
/+3/7f/t/+3/7v/u/+7/7v/u/+7/7//v/+//8P/x//H/7//v/+//7//x//H/8f/y//L/
8v/y//L/8v/y//L/8//z//P/8//z//H/8f/x//H/8//y//L/8v/y//P/8//y//D/8P/w
//D/7v/u/+7/7f/s/+z/7P/s/+3/7f/t/+z/7P/s/+z/6//p/+n/6P/o/+r/6v/q/+n/
5//n/+b/5v/n/+f/5//n/+f/5v/m/+b/5v/l/+X/5f/l/+X/5f/l/+P/4//i/+L/5P/k
/+X/5f/l/+T/5P/k/+T/5P/k/+T/5P/k/+T/5P/k/+T/5P/k/+T/5P/k/+T/4//j/+P/
4v/k/+T/5P/k/+T/5P/k/+T/4v/i/+L/4v/k/+T/5P/k/+P/4//j/+P/5P/k/+T/5P/k
/+T/5P/k/+T/5P/k/+T/5P/k/+T/5P/j/+P/4//j/+P/4//j/+P/5P/j/+P/4//l/+X/
4//i/+T/5P/k/+T/5P/k/+T/5P/k/+T/5P/k/+T/5P/k/+T/5v/m/+b/5v/p/+r/6//s
/+z/7P/s/+z/7v/u/+7/7v/v//D/8f/y//H/8P/v/+7/7P/s/+z/7P/r/+r/6f/o/+n/
6v/r/+z/6//q/+n/6P/n/+b/5f/k/+L/4v/i/+L/4P/g/+D/4P/e/97/3v/e/97/3v/e
/97/3P/c/9z/3P/e/97/3v/e/+D/4P/g/+D/4v/k/+b/6P/u//T/+v8AAA8AHgAtADwA
UABiAA==
         </WaveFormData>
      </LeadData>
      <LeadData>
         <LeadByteCountTotal>10000</LeadByteCountTotal>
         <LeadTimeOffset>0</LeadTimeOffset>
         <LeadSampleCountTotal>5000</LeadSampleCountTotal>
         <LeadAmplitudeUnitsPerBit>4.88</LeadAmplitudeUnitsPerBit>
         <LeadAmplitudeUnits>��V</LeadAmplitudeUnits>
         <LeadHighLimit>2147483647</LeadHighLimit>
         <LeadLowLimit>268435456</LeadLowLimit>
         <LeadID>V4</LeadID>
         <LeadOffsetFirstSample>0</LeadOffsetFirstSample>
         <FirstSampleBaseline>0</FirstSampleBaseline>
         <LeadSampleSize>2</LeadSampleSize>
         <LeadOff>FALSE</LeadOff>
         <BaselineSway>FALSE</BaselineSway>
         <ExcessiveACNoise>FALSE</ExcessiveACNoise>
         <MuscleNoise>FALSE</MuscleNoise>
         <LeadDataCRC32>1312957856</LeadDataCRC32>
         <WaveFormData>
8v/y//L/8v/v/+7/7f/s/+r/6v/q/+r/6v/q/+r/6v/q/+r/6v/q/+r/6v/q/+r/7P/s
/+z/7P/s/+z/7P/s/+z/7P/s/+z/7v/u/+7/7v/u/+7/7v/u/+7/7v/u/+7/7v/u/+7/
7v/u/+7/7v/u//D/8P/w//D/7v/u/+7/7v/u/+7/7v/u/+z/7P/s/+z/6v/q/+r/6v/o
/+j/6P/o/+b/5v/m/+b/5v/m/+b/5v/m/+b/5v/m/+P/4v/h/+D/4v/i/+L/4v/i/+L/
4v/i/+L/4v/i/+L/4P/g/+D/4P/e/97/3v/e/9z/3P/c/9z/3v/e/97/3v/c/9z/3P/c
/97/3v/e/97/3P/c/9z/3P/c/9z/3P/c/9z/3P/c/9z/2v/a/9r/2v/a/9r/2v/a/9r/
2v/a/9r/3P/c/9z/3P/c/9z/3P/c/9r/2v/a/9r/2v/a/9r/2v/a/9r/2v/a/9r/2v/a
/9r/2v/a/9r/2v/Y/9j/2P/Y/9j/2P/Y/9j/2P/Y/9j/2P/Y/9j/2P/Y/9j/2P/Y/9j/
2P/Y/9j/2P/Y/9j/2P/Y/9j/2P/Y/9j/2v/a/9r/2v/a/9r/3P/d/97/3//g/+H/5P/k
/+P/4//l/+b/5v/n/+f/6f/q/+v/6//r/+v/6//q/+j/5//m/+P/4f/g/+D/3v/g/+D/
4v/g/+D/3//c/9v/2v/a/9n/2//b/9v/2f/Y/9X/1f/U/9L/0f/P/87/zf/O/9D/0f/O
/87/zv/O/87/zv/O/87/0P/O/87/zv/R/9D/0P/U/9f/2f/e/+f/8f/6/wkAIAA4AFcA
fwCnAMoA9AAhAUYBWgFhAVwBNQH4AMYAqACDAFgAKQD+/+r/6f/u//H/8f/y//T/8v/w
/+//8P/u/+v/6v/n/+f/5v/l/+L/4v/i/+D/4P/g/+D/4P/h/+L/4//j/+P/5P/k/+X/
5//o/+r/7f/t/+3/7v/w//H/8f/x//T/9f/2//f/+v/8//7/AAADAAMAAQAEAAUABQAG
AAoADAANAA4ADwAQABEAEQASABUAFwAZABsAHQAfACEAIwAmACYAJgAoACsALQAtAC8A
MAAxADIANQA1ADYAOQA8AD4AQABAAEEARABFAEgASgBLAEwATgBPAFIAUgBSAFMAUwBU
AFUAVQBSAFIAUgBSAFIAUQBRAFAATwBOAE0ATABIAEYARQBDAD4APAA6ADgANAAyAC8A
LQAqACgAJwAlACMAIQAfABwAGgAYABYAFAAQAA4ADQANAAoACQAIAAYABQAFAAUAAwAF
AAQABAAEAAYABgAGAAYABQAEAAMAAwADAAMAAgACAAMABAAEAAQABgAFAAUABQAFAAUA
BQAFAAMABAAFAAUABgAGAAYABgAEAAQAAwADAAMABAAEAAMABQAFAAUABgAEAAQABAAE
AAMAAwADAAMAAQABAAAAAAD+//7//f/8//7//f/8//z//f/9//z/+//7//v/+//5//j/
+P/4//j/9v/2//b/9v/2//b/9v/2//T/9P/0//T/8//z//P/8//z//P/8//z//D/8P/w
//D/8v/y//H/8P/w//H/8f/x/+//7//v/+//7//u/+7/7v/t/+3/7v/u/+7/7v/u/+7/
7v/u/+7/7v/u/+3/7f/t/+//7//v/+//7//u/+3/6//s/+z/7P/s/+r/6f/p/+r/6//r
/+r/6v/s/+3/7f/t/+v/6//r/+v/7f/t/+3/7f/r/+z/7P/s/+v/6//r/+v/6//r/+v/
7P/q/+r/6v/q/+r/6v/r/+r/6v/q/+r/6v/q/+r/6v/q/+j/6P/o/+j/6P/o/+j/6P/s
/+3/7v/v/+//7//v/+7/7//v/+//8P/w//H/8f/z//T/9f/1//X/8//z//P/8v/w//D/
7//t/+r/6v/q/+z/6v/s/+z/7P/t/+r/5//m/+b/5f/l/+X/5f/j/+L/3//h/+D/3//f
/97/3v/c/9z/3f/d/9z/3P/a/9r/2v/a/9r/2v/c/9r/2v/a/93/3v/e/+D/4f/l/+r/
9f///woAHQA0AE4AcQCZAMEA6gAWAT8BYgF0AXsBcAFFAQYB1gC0AIkAWgApAAIA8v/1
//z////7//r//v/8//r/9//2//b/9f/0//H/8f/w/+//7P/s/+z/6v/q/+r/6v/p/+n/
6f/p/+v/6//s/+z/6v/r/+v/7P/t/+3/7f/u/+7/7//v/+//8f/x//H/8f/z//T/9f/2
//X/9f/z//b/9//3//j//P/9//3//f/9//7//////wAABAAFAAYABwAGAAcACAAJAAsA
DAANABAAEwAVABUAFwAYABkAGgAdAB0AHgAhACQAJQAmACUAJQApACkAKwAsAC0ALgAw
ADEAMAAwADAAMQAwADAAMAAvADEAMgAzADQAMwAxADAALgAtACwAKwAqACYAJAAjACEA
HAAaABgAFgASABAADQALAAgABgAFAAMA///9//v/+P/2//T/8v/w/+7/7P/r/+v/6P/n
/+b/5P/l/+X/5f/j/+X/5P/k/+T/4v/i/+L/4v/i/+L/4v/j/+X/5f/k/+T/5f/m/+b/
5v/m/+X/5f/l/+X/5f/l/+X/5f/m/+f/5//m/+b/5v/m/+b/5v/l/+X/5//o/+j/5//n
/+f/5//o/+j/6P/o/+j/5f/l/+X/5f/j/+P/4v/i/+T/5P/j/+L/5P/j/+L/4v/h/+H/
4P/f/+H/4f/h/9//3v/e/97/3v/c/9z/3P/c/9z/3P/c/9z/3v/e/97/3v/d/93/3f/d
/9//3//f/9//4P/g/+D/4P/i/+L/4f/g/+D/4f/h/+H/4f/h/+H/4f/h/+D/4P/g/9//
3//g/+D/3v/e/97/3v/g/+D/4P/g/+D/3//f/9//3//f/9//3//g/+D/4P/f/97/3v/e
/97/4P/f/9//4P/f/9//3v/e/9z/3f/d/93/3f/d/93/3f/d/93/3f/d/93/3v/e/97/
3f/d/93/3f/d/93/3f/e/9z/3P/c/9z/3v/c/9v/3P/c/9z/3P/c/9z/3P/c/9z/3P/c
/9z/3P/c/9z/3P/c/9r/2v/a/9r/2v/a/9r/2v/c/97/3//g/+H/4v/j/+T/5P/j/+P/
4//m/+b/5//n/+f/6P/p/+n/6//r/+v/6//o/+j/6P/n/+X/5P/k/+T/5v/m/+j/6P/p
/+n/5//l/+L/4v/h/+H/4f/h/9//3v/b/9v/2v/Z/9v/2v/a/9j/1v/X/9f/1v/W/9b/
1v/W/9b/1v/W/9j/1v/W/9b/1//W/9j/2v/b/9//4v/r//X/AAALAB4ANgBTAHkAnwDC
AOwAGQFCAVoBYwFmAUsBEAHWALIAjwBmADkADADy/+//9P/1//X/+P/4//j/+P/3//b/
9v/z//T/8f/x//D/8P/u/+//8P/u/+7/7v/u/+//7//v/+//7//v//D/8P/w//H/8f/y
//H/8f/x//L/8v/z//P/8//1//X/9f/1//X/9v/3//j/+//7//n//P/8//v/+//+//7/
//8AAAEABAAFAAUABgAGAAcACAAJAAoACwAMAA0AEAAQABAAEgAVABcAFwAZABoAGwAc
AB8AHwAgACMAJgAmACgAKAApAC0ALQAvADAAMQAyADQANQA2ADYANgA3ADcAOAA5ADkA
OgA6ADoAOgA4ADcANwA2ADUANAAzADIAMAAuAC0AKwAmACQAIgAgAB4AHAAZABcAEgAQ
AA8ADQALAAkABwAEAAQAAgAAAP7/+v/4//f/9//2//X/9P/y/+//7//v/+3/7f/s/+z/
7P/s/+z/7P/s/+z/7P/s/+3/7f/t/+z/7P/t/+7/7v/u/+7/7f/t/+3/6//r/+v/6//r
/+z/7f/t/+7/7v/u/+7/7v/u/+3/7f/v//D/8P/v/+//7//v//D/7v/u/+7/7v/t/+3/
7f/t/+3/7f/s/+z/6v/q/+n/6P/p/+n/6f/q/+n/6f/o/+f/5//n/+f/5f/m/+b/5v/m
/+T/5P/k/+T/5v/m/+b/5v/m/+b/5v/m/+X/5f/l/+X/5f/l/+X/5f/k/+T/5P/k/+b/
5v/l/+T/4v/j/+P/4//l/+X/5f/l/+P/4v/i/+L/4f/h/+L/4v/i/+L/4v/i/+L/4v/i
/+L/4v/h/+H/4f/h/+H/4f/h/+L/4v/i/+H/4P/g/+D/4P/g/9//3//g/9//3//e/97/
4P/h/+H/4f/f/9//3//f/9//3//f/9//3//g/+D/4P/h/+H/4f/h/+H/4f/h/+L/4P/g
/+D/4P/g/+D/3//g/+D/4P/g/+D/3v/e/97/3v/e/97/3v/e/97/3v/e/97/3v/e/97/
4P/h/+L/4//k/+P/5P/k/+P/4//j/+T/5P/l/+X/5//o/+n/6f/p/+n/6f/p/+j/6P/o
/+f/5f/k/+T/5P/m/+b/6P/o/+j/5//k/+H/4P/g/9//3//f/9//2//a/9f/1//Y/9f/
1//W/9b/1P/U/9X/1f/U/9T/1P/U/9T/1P/U/9T/1v/U/9T/1v/X/9b/1v/Y/93/4f/i
/+n/9f8AAA0AHgA2AFUAewCfAMQA7AAXAT4BUgFbAVYBMQH2AMAAogCBAFgAKwAEAO7/
6//w//H/8f/0//j/9v/2//X/9P/w/+//7P/p/+n/6P/p/+b/5v/m/+j/6P/o/+j/6f/p
/+n/6f/p/+n/6v/q/+r/6//r/+z/7f/t/+3/7v/u/+//7//v//H/8f/x//H/8f/y//P/
9P/3//f/9f/4//r/+f/5//z//P/9//7////+//////8AAAIAAwAEAAUABgAHAAgACQAL
AAwADQAQABEAEwATABUAGAAZABoAHQAbABwAHwAiACQAJgAmACcAKwArAC0ALgAvADAA
MgAzADIAMgAyADMAMwA0ADUANQA0ADQANAA0ADQAMwAzADIALwAuAC0ALAAoACYAJQAj
ACIAIAAeABwAGgAYABUAEwAOAAwACwAJAAcABQADAAAAAAD+//z/+v/4//b/9f/1//L/
8f/w/+7/7//v/+//7f/r/+r/6v/q/+r/6v/q/+r/7P/s/+z/7f/t/+3/7P/s/+3/7v/u
/+7/7v/t/+3/7f/v/+//7//v/+3/7v/v/+//7v/u/+7/7v/w//D/7//v/+//8P/w/+//
7//v/+//8P/u/+7/7v/u/+3/7f/t/+3/7f/t/+z/7P/s/+z/6//q/+r/6f/o/+j/5//n
/+b/5f/n/+f/5//l/+b/5v/m/+b/5P/k/+T/5P/k/+T/5P/k/+T/5P/k/+T/4//j/+P/
4//j/+P/4//j/+L/4v/i/+L/4v/i/+H/4P/g/+H/4f/h/+H/4f/h/+H/4f/g/+D/4P/f
/9//4P/g/+L/4v/i/+L/4v/i/+L/4v/i/+H/4f/h/+H/4f/h/+H/4v/i/+L/4f/g/+D/
4P/g/+L/4f/h/+L/4v/h/9//3v/e/9//3//f/+H/4f/h/+H/4f/h/+H/4f/f/+D/4P/g
/9//3//f/9//3//f/9//4P/g/+D/4P/g/+D/4v/j/+L/4P/g/+D/4P/g/+D/4P/g/+D/
4P/g/+D/4P/g/+D/4P/e/+D/4f/i/+H/4v/j/+T/5v/l/+X/5f/m/+b/5//n/+f/6P/p
/+n/6//r/+v/6//q/+r/6v/p/+f/5v/m/+b/6P/o/+r/6v/q/+n/5v/j/+L/4v/h/+H/
4f/h/9//3v/b/9v/2v/Z/9n/2P/Y/9b/1P/V/9X/1P/W/9b/1v/W/9b/1v/W/9j/1v/W
/9b/1//a/9r/2v/d/9//5P/p//X//v8NACAANABRAHUAnQDEAOwAFwFAAV4BaQFoAVMB
HAHgALgAlwBwAEEAFgD2/+//9P/3//X/9v/4//r/+P/3//b/9v/1//L/7//v/+7/7f/q
/+r/6v/o/+j/6P/o/+f/5//n/+f/6P/p/+v/7P/q/+v/6//s/+3/7f/t/+7/8P/x//H/
8f/x//H/8f/x//P/9P/1//b/+f/5//f/+v/6//n/+f/8//7///8AAAEAAgADAAMABAAI
AAkACgALAAwADQAOAA8AEgASABIAFAAYABsAHAAfACEAIwAlACkALAAuADIANgA4ADoA
OgA7AD8APwBBAEIAQQBCAEQARQBIAEgASABJAEsATABNAE0ATABMAEwATABKAEkASQBI
AEkASABHAEYAQgBAAD8APQA6ADgANgA0ADAALgArACkAJgAkACMAIQAdABsAGQAWABYA
FAASABAADAAKAAkACQAGAAUABAACAAMAAwADAAEAAQAAAAAAAAACAAIAAgACAAIAAgAC
AAMAAwADAAIAAgADAAQABAAEAAYABQAFAAUABQAFAAUABQAFAAYABwAHAAYABgAGAAYA
BwAIAAgACQAHAAgACAAHAAcABwAHAAgACAAIAAgACAAHAAcABwAHAAcABwAGAAYABgAG
AAUABAAEAAMAAgACAAMAAwACAAEAAQABAAEA//8AAAAAAAAAAP7//v/+//7//v/+//7/
/v/8//z//P/8//v/+//7//v/+//7//v/+//6//r/+v/6//j/+P/3//b/+P/5//n/+f/3
//f/9//3//n/+P/4//j/9//3//j/+P/4//j/+P/4//j/+P/4//j/9v/1//X/9f/3//f/
9//3//b/9v/2//X/9v/2//b/9v/2//X/9f/2//X/9f/0//T/9P/1//X/9f/1//X/9f/1
//P/8//z//P/9f/2//b/9v/1//X/9f/1//P/8//z//T/9P/0//T/9P/y//L/8v/y//L/
8v/y//D/8P/w//D/8v/y//L/8v/y//L/8v/y//L/8//0//X/9v/3//j/+P/5//n/+f/6
//r/+//7//3//v/////////////////+//7//v/9//v/+v/6//r//P/6//z//P/8//z/
+v/4//j/9v/1//X/9f/1//P/8v/v/+//7v/t/+3/7P/s/+r/6v/p/+n/6P/o/+j/6P/o
/+j/6v/q/+z/6v/o/+j/6f/q/+r/7P/v//H/9v///wcAEAAdAC4ARgBlAI0AswDaAAIB
LwFYAXABeQF4AV8BKAHuAMgAowB4AEkAHAACAP3/AgAFAAUABgAIAAgABgAFAAQAAAD/
//7/+//7//r/9//0//T/9P/0//T/9P/0//X/9f/1//X/8//z//T/9P/0//X/9f/2//f/
9//3//j/+P/5//n/+f/7//v/+//7//v//P/9//7/AQABAP//AgACAAEAAQAEAAQABQAG
AAcACgALAAsADAAMAA0ADgAPABIAEwAUABUAGAAYABgAGgAbAB0AHQAfACAAIQAiACUA
IwAkACcAKgAsAC4ALgAvADEAMQAzADQANQA2ADgAOQA6ADoAOgA7ADkAOgA7ADsAPAA8
ADwAPAA6ADkAOQA4ADkAOAA3ADYANAAyADEALwAsACoAKAAmACQAIgAfAB0AGgAYABcA
FQARAA8ADQAKAAgABgAEAAIA/v/8//v/+//6//n/+P/2//b/9//4//f/+f/4//j/+P/4
//j/+P/4//b/9v/2//f/+f/5//j/+P/3//j/+P/4//r/+f/5//n/+//7//v/+//5//r/
+//7//z//P/8//z//v/+//3//f/9//7//v/9//3//f/9//7//P/8//z//P/9//3//f/9
//v/+//6//r/+v/6//n/+P/4//f/9v/2//f/9//2//X/9//3//f/9f/0//T/9P/0//L/
8v/y//L/8v/y//L/8v/y//L/8v/y//P/8//z//P/8v/x//D/7//u/+7/7v/u//D/8P/v
/+7/7P/t/+3/7f/t/+3/7f/t/+3/7P/s/+z/7f/t/+7/7v/u/+7/7v/u/+z/7P/s/+z/
7v/t/+3/7f/t/+3/7f/t/+z/7P/s/+v/6//s/+3/7v/s/+v/6//s/+3/7f/s/+z/6//r
/+r/6f/p/+n/6f/p/+v/6//r/+v/6v/q/+n/6P/n/+f/5//n/+f/5//n/+j/6P/o/+j/
6P/q/+r/6f/o/+j/6P/o/+j/6P/o/+j/6P/m/+b/5v/m/+j/6P/o/+j/5v/m/+b/5v/o
/+j/6v/r/+7/7//w//H/8P/w/+//7//x//L/8v/z//P/9f/2//f/9//3//f/9//3//b/
9v/2//P/8f/w//D/8v/0//T/9v/2//b/9f/y/+//7v/u/+3/7f/t/+3/6//o/+X/5f/k
/+P/4//i/+L/4P/g/+H/4f/g/+D/4P/g/97/3v/e/97/4P/e/97/3v/f/+D/5P/m/+n/
6//y//v/BQAQAB8ANABOAG8AlwC7AOAACgEzAVIBYgFlAVYBKQHsAL4AogB/AFIAJQAC
APb/+f/8//////8AAAIAAgAAAP3//P/8//n/+P/1//X/9P/z//D/8P/w//D/8P/w//D/
7//v/+//7//v/+//8P/w//D/8f/x//L/8//z//P/9P/0//X/9f/1//X/9f/1//X/9//4
//n/+v/9//3/+//+//7//f/9/wAAAgADAAQABQAEAAUABQAGAAYABwAIAAkADAANAA4A
DwAQABAAEAASABUAFwAXABkAGgAbABwAHwAfACAAIwAmACgAKgAqACsALQAtAC8AMAAx
ADIANAA1ADYANgA2ADcANwA4ADkAOQA4ADgAOAA4ADYANQA1ADQAMwAyADEAMAAsACoA
KQAnACQAIgAgAB4AHAAaABcAFQAQAA4ADQALAAkABwAFAAIAAAD+//z/+v/6//j/9//3
//b/9f/0//L/8//z//P/8f/z//L/8v/y//D/8P/w//D/8P/w//D/8f/z//P/8v/y//H/
8v/y//L/9P/z//P/8//z//P/8//z//H/8v/z//P/9P/0//T/9P/y//L/8f/x//H/8v/y
//H/8f/x//H/8v/y//L/8v/y//P/8//z//P/8//z//L/8v/0//T/8//y//L/8f/w//D/
8f/x//D/7//v/+//7//t/+z/7P/s/+z/7P/s/+z/7P/q/+r/6v/q/+r/6v/q/+r/6f/p
/+n/6f/p/+n/6f/p/+j/6P/o/+j/6v/q/+n/6P/m/+f/5//n/+f/5//n/+f/5//m/+b/
5v/l/+X/5v/m/+b/5v/m/+b/5v/m/+b/5v/m/+X/5f/l/+X/5f/l/+X/5v/m/+b/5f/k
/+T/5P/k/+T/4//j/+T/5f/l/+T/5P/k/+X/5f/l/+P/4//j/+P/4//j/+P/4//j/+T/
5P/k/+P/4//j/+P/4f/h/+H/4v/k/+T/5P/k/+L/5P/j/+L/4v/i/+L/4v/i/+L/4v/i
/+D/4P/g/+D/4f/i/+P/5P/i/+L/4v/i/+T/5f/m/+f/6P/p/+r/6v/p/+n/6f/q/+z/
7f/t/+//7v/v/+//7//x//H/8f/w/+7/7v/t/+v/7P/s/+z/7v/w//L/8v/y/+//7P/p
/+j/6P/n/+f/5//n/+X/5P/h/+H/4P/f/9//4P/g/97/3v/d/93/3P/c/97/3v/e/97/
3P/c/97/3P/c/9z/3f/e/+D/4v/l/+n/7P/3////CAAVACoARgBnAI0ArwDUAPwAJQFE
AVYBWwFQASUB5gC6AJwAewBSACcAAgDw//P/+P/5//n//P/8//z/+v/7//r/+P/1//b/
8//z//L/7//s/+z/7P/s/+z/7P/s/+v/6//r/+v/6v/p/+n/6P/p/+v/7P/u/+//7//v
//D/8P/x//H/8f/z//P/8//z//X/9v/3//j/+//7//n//P/8//v/+//+/wAAAQACAAMA
BAAFAAUABgAIAAkACgALAA4ADwAQABEAEAAQABAAEgAVABcAFwAZABoAGwAcAB8AIQAi
ACUAKAApACoAKQApAC0ALQAvADAAMQAyADQANQA2ADYANgA3ADcAOAA5ADkAOAA4ADgA
OAA2ADUANQA0ADMAMgAxADAALgAsACsAKQAoACYAJAAiACAAHgAbABkAFAASABEADwAN
AAsACQAGAAQAAgAAAP7//v/8//v/+//6//n/+P/2//X/9f/1//P/9f/0//T/9P/0//T/
9P/0//T/9P/0//X/9//3//b/9v/3//j/+P/4//r/+f/5//n/+//7//v/+//5//r/+//7
//z//P/8//z//P/8//v/+//9//7//v/9//3//f/9//7//v/+//7//v////////////3/
/f/8//z//v/+//3//P/8//v/+v/6//n/+f/4//f/+f/5//n/9//0//T/9P/0//T/9P/0
//T/9P/0//T/9P/y//L/8v/y//P/8//z//P/8f/x//H/8f/y//L/8v/y//L/8v/x//D/
8P/x//H/8f/z//P/8//z//H/8P/w//D/8f/x//L/8v/w//D/8P/w//D/8P/w//D/8f/x
//L/8//x//H/8f/x//L/8v/y//H/8v/y//L/8v/y//H/8f/y//P/8//y//L/8P/x//H/
8f/v/+//7//v//H/8f/x//H/7//w//D/8P/x//H/8f/x/+//7//v//D/8P/w//D/8P/y
//D/7//w/+7/7v/u/+7/7v/u/+7/7v/u/+7/7v/u/+7/7v/u/+7/7v/u/+7/7v/y//P/
9P/1//b/9//4//j/9//3//f/+P/4//n/+f/7//z//f/9//3//P/7//r/+P/4//j/9//1
//b/9v/2//j/+P/6//r/+v/5//b/8//y//L/8f/x//H/8f/v/+7/6//r/+r/6f/p/+r/
6v/o/+j/6f/p/+j/6P/m/+b/5v/m/+j/6P/q/+j/6P/o/+n/7P/s/+7/8f/3//7/BwAR
AB4AMQBKAGgAjQC1ANsABAEuAVUBbgF6AXcBXgEpAe4AyACoAH8ATgAhAAQAAAAFAAgA
BwAHAAgACgAIAAYABQAEAAIAAQACAP/////+//v/+P/4//j/+P/4//j/+P/3//f/9//3
//f/9//4//j/9v/3//f/+P/5//n/+f/6//r/+//7//v//////////////wAAAQACAAMA
AwABAAQABgAFAAUACAAJAAkACQAJAAoACwALAAwADgAPABAAEQAUABUAFgAXABgAGAAY
ABoAHQAfAB8AIQAkACUAJgApACkAKgAtADAAMgA0ADQANQA2ADUANgA2ADcAOAA6ADsA
PAA8ADwAPQA7ADwAPQA9AD4APgA+AD4APgA9AD0APAA5ADgANwA2ADIAMAAvAC0AKgAo
ACYAJAAkACIAHwAdABoAGAAXABUAEwARAA8ADAAKAAgABgAEAAIAAAD/////AAD///7/
/P/7//v/+//5//n/+P/4//j/+P/4//j/+P/2//b/9v/3//j/+f/5//r/+f/6//r/+v/8
//v/+//7//3//f/9//3/+//8//3//f/8//z//P/8//z//P/7//v//f/+//7//f/9//3/
/f/+//z//P/8//z//f/9//3//f/7//v/+v/6//r/+v/5//j/+v/5//j/+P/3//f/9v/1
//f/9//3//X/9P/0//T/9P/0//T/9P/0//L/8v/y//L/8v/y//L/8v/x//H/8f/x/+//
7//v/+//8P/w//D/8P/w//D/7//u/+7/7//v/+//8f/x//H/8f/x//D/8P/w//H/8f/y
//L/8P/w//D/8P/w//D/8P/w//D/7//v/+//7f/t/+3/7f/u/+7/7v/t/+7/7v/u/+7/
7v/t/+3/7v/v/+//7v/u/+7/7//v/+//7f/t/+3/7f/r/+v/6//r/+v/7P/s/+z/7f/t
/+3/7f/t/+3/7f/u//D/8P/w//D/8P/w/+//7v/w//D/8P/w//D/8P/w//D/7v/u/+7/
7v/u/+7/7v/u//D/8P/w//D/7v/u//D/8f/y//P/9P/1//j/+P/3//f/9//4//j/+f/3
//n/+v/7//3//f/9//3////+//7//v/9//v/+v/6//j/+v/6//z//P/8//v/+P/1//T/
9P/z//P/8//z//H/8P/t/+3/7P/t/+3/7P/s/+j/6P/p/+n/6v/q/+r/6v/q/+r/6v/q
/+r/6P/o/+j/6f/s/+z/7v/v//H/9P/5/wMAEAAbACwAQgBhAIUAqwDOAPQAHwFIAWQB
cwF0AWEBKgHsAMYAqQCAAFUAKAAKAAMABgAJAAkACgAKAAwACgAJAAoACgAJAAYAAwAD
AAIA///8//z//P/8//z//P/8//n/+f/5//n/+f/5//r/+v/8//3//f/+/////////wAA
AAABAAEAAQABAAEAAQABAAMABAAFAAYABQAFAAMABgAGAAUABQAIAAwADQAOAA8ADgAP
AA8AEAAUABUAFgAXABYAFwAYABkAHAAcABwAHgAhACMAIwAlACQAJQAmACkAKwAsAC8A
MgAyADQANAA1ADcANwA5ADoAPAA+AEEAQwBCAEIAQgBDAEMARABFAEUARABEAEQARABG
AEUARQBEAEMAQgBBAEAAPAA6ADkANwA0ADIAMAAuACwAKgAnACUAJAAiACEAHwAbABkA
FwAUABIAEAAOAAwADAAKAAkACQAGAAUABAACAP////////3////+//7//v/8//z//P/8
//z//P/8//3//f/9//z//P/9//7//v/+/wAA//////////////////8BAAIAAwADAAIA
AgACAAIAAgACAAEAAQABAAIAAgABAAEAAQABAAIAAgACAAIAAgADAAMAAwADAAEAAQAA
AAAAAAAAAP///v/+//3//P/8//3//f/8//v/+//7//v/+f/4//j/+P/4//j/+P/4//j/
9v/2//b/9v/2//b/9v/2//X/9f/1//X/8//z//P/8//0//T/9P/0//T/9P/z//L/9P/1
//X/9f/z//P/8//z//P/8v/y//L/8f/x//L/8v/w//D/8P/w//L/8v/y//L/9P/z//P/
8//x//H/8f/x//L/8v/y//H/8v/y//L/8v/y//H/8f/y//P/8//y//L/8v/z//P/8//z
//P/8//z//P/8//z//P/9f/2//b/9v/1//X/9f/1//X/9f/1//b/9v/2//b/9v/4//b/
9f/2//j/+P/4//j/+P/4//j/+P/4//j/+P/4//r/+v/6//r//P/8//z//P/9//7///8A
AAAAAAAAAAAAAgACAAIAAgADAAQABQAGAAYABgAGAAYABAAEAAQABAAEAAQABAAEAAUA
BgAHAAgABQAEAAMAAgABAAAA///+//z//P/8//z/+v/6//r/+v/5//j/9//2//b/9v/2
//b/9P/0//T/9P/1//b/9//4//r/+v/6//r//f/+////AAAHAA4AFQAcAC4AQABSAGQA
eQCOAA==
         </WaveFormData>
      </LeadData>
      <LeadData>
         <LeadByteCountTotal>10000</LeadByteCountTotal>
         <LeadTimeOffset>0</LeadTimeOffset>
         <LeadSampleCountTotal>5000</LeadSampleCountTotal>
         <LeadAmplitudeUnitsPerBit>4.88</LeadAmplitudeUnitsPerBit>
         <LeadAmplitudeUnits>��V</LeadAmplitudeUnits>
         <LeadHighLimit>2147483647</LeadHighLimit>
         <LeadLowLimit>268435456</LeadLowLimit>
         <LeadID>V5</LeadID>
         <LeadOffsetFirstSample>0</LeadOffsetFirstSample>
         <FirstSampleBaseline>0</FirstSampleBaseline>
         <LeadSampleSize>2</LeadSampleSize>
         <LeadOff>FALSE</LeadOff>
         <BaselineSway>FALSE</BaselineSway>
         <ExcessiveACNoise>FALSE</ExcessiveACNoise>
         <MuscleNoise>FALSE</MuscleNoise>
         <LeadDataCRC32>4059840081</LeadDataCRC32>
         <WaveFormData>
6v/q/+r/6v/p/+j/5//m/+b/5v/m/+b/5P/k/+T/5P/i/+L/4v/i/+L/4v/i/+L/4v/i
/+L/4v/k/+T/5P/k/+L/4v/i/+L/4v/i/+L/4v/k/+T/5P/k/+L/4v/i/+L/5P/k/+T/
5P/i/+L/4v/i/+L/4v/i/+L/4v/i/+L/4v/i/+L/4v/i/+D/4P/g/+D/4v/i/+L/4v/g
/+D/4P/g/+D/4P/g/+D/3v/e/97/3v/e/97/3v/e/9z/3P/c/9z/3P/c/9z/3P/c/9z/
3P/c/9z/3P/c/9z/3P/c/9z/3P/c/9z/3P/c/9r/2v/a/9r/2v/a/9r/2v/a/9r/2v/a
/9r/2v/a/9r/2v/a/9r/2v/a/9r/2v/a/9j/2P/Y/9j/2P/Y/9j/2P/a/9r/2v/a/9r/
2v/a/9r/2P/Y/9j/2P/Y/9j/2P/Y/9j/2P/Y/9j/2P/Y/9j/2P/Y/9j/2P/Y/9j/2P/Y
/9j/2P/Y/9j/2P/W/9b/1v/W/9j/2P/Y/9j/2P/Y/9j/2P/W/9b/1v/W/9j/2P/Y/9j/
2P/Y/9j/2P/Y/9j/2P/Y/9j/2P/Y/9j/2f/Z/9n/2f/Z/9n/2f/b/9z/3P/d/93/3//g
/+D/3//f/+D/4P/g/+D/4v/j/+P/5P/l/+X/5v/m/+b/5v/m/+T/5P/k/+T/5P/m/+f/
6P/o/+j/5//m/+P/4v/i/+L/4P/g/9//3f/d/9v/2f/Z/9b/1v/V/9T/1v/W/9b/1f/V
/9X/1f/V/9X/1f/V/9X/1f/V/9T/1P/Y/9f/1v/Y/9r/3P/d/+b/8P/9/w8AIQA1AEsA
awCPALgA5gAUATwBWAFlAVsBNQH8AM4AqACCAFgANgAXAAAA9f/1//r/+v/6//n/+P/y
/+7/7v/q/+r/6v/p/+j/5v/n/+b/5f/l/+b/5v/m/+X/5//n/+f/5//n/+f/5//n/+X/
5v/m/+X/5//o/+j/6P/o/+n/6f/q/+r/6v/r/+v/7f/t/+3/7//v/+//7//w//D/8P/w
//D/8v/z//T/9P/0//T/9f/1//n/+v/6//v//P/9//3//v///wAAAQACAAMABAAFAAYA
CQAKAAsADAANAA4AEAARABMAFAAVABgAGgAbABwAHgAfACEAIgAkACUAJgAnACgAKQAq
ACsALAAtAC8ALwAvADAAMAAxADEAMwAzADMAMwAzADMAMgAvAC4ALAAoACUAJQAiACAA
HgAcABoAFwAVABUAEwARAA8ADQAMAAoACQAFAAMAAwACAAIAAQAAAP///f/9//3/+//9
//3//P/8//7//v/9//3//P/7//r/+P/4//j/+P/4//n/+v/7//z//P/8//v/+//5//r/
+//7//v/+v/6//v/+//7//v/+//7//v/+//6//r/+v/6//r//P/8//z//P/6//r/+v/6
//r/+v/5//n/+//6//r/+v/6//r/+f/5//n/+f/5//n/+P/4//f/9v/3//b/9v/2//T/
9P/0//T/9P/z//P/8//0//T/9P/0//P/8//z//P/8//z//P/8//z//P/8//z//H/8f/w
//D/8P/w//D/8P/y//L/8v/y//D/8P/w/+//8f/x//H/8f/v/+//7//v/+//7//v/+//
7//v/+//7//x//H/8f/x/+//7//v/+//7f/t/+3/7f/t/+3/7f/s/+r/6//r/+v/6//r
/+v/6//r/+v/6//r/+v/6//q/+r/6v/q/+r/6v/q/+r/6v/q/+r/6v/q/+r/6v/q/+r/
6v/o/+j/6P/o/+r/6v/q/+r/6P/o/+j/6P/o/+j/6P/o/+b/5v/n/+f/5//n/+f/5//p
/+v/7P/s/+v/6//r/+z/7P/r/+v/7P/s/+z/7P/u/+//7//w//H/7//w//D/8P/y//L/
8v/y//D/8P/w//L/8f/y//L/8v/x//D/7f/s/+7/7v/s/+z/6//p/+f/5f/j/+P/4v/i
/9//3v/e/97/4P/f/9//3//f/9//3//f/93/3f/d/93/3v/e/97/3//e/97/4P/g/+X/
7P/4/wUAFwArAD8AVwB5AJ8AygD4ACYBTAFkAXEBZQE9AQQB1ACuAIIAWAA0ABcAAgD5
//3//v/8//r/+//6//b/9P/y//D/7v/s/+v/6v/o/+n/6P/n/+f/6P/o/+j/5//n/+f/
5//n/+f/5//n/+f/5//o/+j/5//p/+r/6v/q/+r/6//r/+z/6v/q/+v/6//r/+v/6//t
/+3/7f/t/+7/7v/u/+7/7v/w//H/8v/y//L/8v/z//P/9//4//j/+f/6//v/+//8//3/
/v///wAAAwAEAAUABgAFAAYABwAIAAsADAAOAA8AEQASABMAFgAWABcAGAAaAB0AHwAg
ACIAIQAiACMAJAAjACQAJQAmACoALQAuAC8ALgAuAC8ALwAvAC8ALwAvAC0ALQAsACkA
JwAmACMAIQAhAB4AHAAaABoAGAAVABMADwANAAsACQAJAAgABgAFAAMAAQABAAAA/v/9
//z/+//7//v/+//5//v/+//6//r/+v/6//n/+f/5//n/+f/4//j/+P/4//j/+P/4//j/
+P/4//j/9//3//f/+P/5//n/+//6//r/+//5//n/+f/5//v/+//7//r/+v/6//r/+v/4
//j/+P/4//r/+v/6//r/+v/6//n/+f/5//j/+P/4//j/+P/3//f/9//3//f/9//2//b/
9f/0//X/9P/0//T/9P/0//T/9P/0//P/8//z//L/8v/y//L/8//z//P/8//x//H/8f/x
//H/8f/x//H/8f/x//D/8P/y//L/8v/y//D/8P/w//D/8P/w//D/7//v/+//7//v/+//
7//v/+//7//v/+//7//x//H/8f/x/+//7//v/+//7//v/+//7//v/+//7//v/+3/7f/t
/+z/7v/v/+//7//t/+3/7f/t/+//7//v/+//7//v/+7/7v/u/+7/7v/u//D/8P/w//D/
7v/u/+7/7v/s/+z/7P/s/+z/7P/s/+z/7v/s/+z/7P/s/+z/7P/s/+z/7P/s/+z/7P/s
/+z/7P/s/+z/7P/s/+r/6v/q/+v/6//r/+v/6//r/+v/7f/u/+7/7//v/+//8P/w/+//
7//u/+7/7v/u//D/8f/x//L/8//z//T/9P/0//T/9P/0//T/9P/0//T/9v/3//j/+P/6
//n/+P/1//T/9P/0//L/8v/x/+//7f/r/+n/6f/o/+j/5//m/+b/5P/k/+P/4//j/+P/
4//j/+H/4f/h/+H/4//i/+L/4v/h/+L/4v/k/+T/5f/s//b/AwARACMANwBNAGkAiwCy
AN4ADAE2AVYBaQFrAU0BFgHiALoAkgBqAEYAJwAOAAEA//8AAAIAAgABAP7/+v/4//j/
9P/y//L/8f/w/+7/7f/s/+v/6//q/+r/6v/p/+n/6f/p/+n/6f/p/+n/6f/p/+r/6v/p
/+n/6v/q/+r/7P/t/+3/7v/u/+7/7//v/+//7//v//H/7//v/+//8P/w//D/8P/w//L/
8//0//T/9v/2//f/9//3//j/+P/5//r/+//7//z//f/+////AAABAAIAAwAEAAUABgAH
AAgACwAMAA4ADwAPABAAEQAUABQAFQAWABgAFwAZABoAHAAdAB4AHwAgACMAJAAlACYA
JwApACkAKQAqACoAKwArACsAKwArACsAKQApACgAJQAnACYAIwAhAB8AHAAaABgAGAAW
ABMAEQAPAA0ACwAJAAcABgAEAAMA///9//3//P/8//v/+v/5//j/9//2//P/9f/1//T/
9P/0//T/8//z//P/8//z//L/9P/0//T/9P/0//T/9P/0//T/9P/z//P/8//0//X/9f/z
//L/8v/z//P/8//z//P/8//z//P/8v/0//T/9P/0//T/9P/0//T/9P/0//T/9P/0//T/
8//z//X/9P/0//T/8v/y//H/8f/z//P/8//z//L/8v/x//D/8f/w//D/8P/w//D/8P/w
//D/7//v/+//8P/w//D/8P/v/+//7//v/+//7//v/+//7//v/+//7//v/+//7v/u/+7/
7v/u/+7/7v/u/+7/7v/u/+7/7v/t/+3/7f/t/+3/7f/t/+3/7f/t/+3/7f/t/+3/7f/t
/+3/7f/t/+3/7f/t/+3/7f/t/+3/7f/t/+3/7f/t/+3/7P/u/+//7//v/+//7//v/+//
7//v/+//7//t/+3/7P/s/+7/7v/u/+7/7v/u/+7/7v/u/+7/7v/u//D/8P/w//D/8P/w
//D/8P/w//D/8v/w//D/8P/w//D/7v/u/+7/7v/w//D/8P/w/+7/7//v/+//8f/x//H/
8f/z//T/9P/1//X/9f/2//b/9f/1//b/9v/2//b/+P/5//n/+v/7//v//P/8//z//P/+
//7//v/+//7//v8AAAEABAAEAAQAAwACAP///v/+//z/+v/6//n/+f/3//X/8//z//L/
8v/x//D/8P/w//D/7//v/+//7//v/+//7//v//H/8f/x//D/8v/y//H/8P/w//L/9P/1
//z/CAAXACUAMwBHAF0AfQChAMgA9AAgAUoBagF3AXEBTQESAd4AuACSAGwASgAtABYA
CwALAAwADgAOAA0ADAAIAAgABgACAAAAAAD///7//P/7//r/+f/5//j/+P/4//f/+f/5
//n/+f/5//n/+f/5//n/+v/6//n/+//8//z//P/8//3//f/+//7//v//////////////
AQD///////8AAAIAAgACAAIAAgADAAQABAAEAAQABQAFAAUABgAGAAcACAAJAAkACgAN
AA4ADwAQABEAEgATABQAFQAWABcAGAAZABoAHAAdAB8AIAAhACQAJAAlACYAKAAnACkA
KgAsAC0ALgAvADAAMQAyADMANAA1ADcANwA3ADgAOAA5ADkANwA3ADcANwA3ADcANgAz
ADEAMAAtACsALQAqACgAJgAkACIAHwAdABkAFwAVABMAEwASABAADwANAAsACwAKAAYA
BQAEAAMAAwADAAMAAQABAAEAAAAAAAAAAAD//////////////v/+//7//v/+//7//v/+
//7//v/+//3//f///wAAAQABAP///v/+///////////////////////+//7//v/+//7/
/v/+//7//v/+//7//v/+//7//v/9//3//f/8//z//P/8//z/+//7//v/+//7//v/+v/6
//n/+P/5//j/+P/4//j/+P/4//j/9v/1//X/9f/2//b/9v/2//f/9//3//f/9f/1//X/
9f/1//X/9f/1//X/9f/0//T/9P/0//T/9P/0//T/9P/0//T/9P/0//P/8//z//P/8//x
//H/8f/x//P/8//z//P/8//z//P/8//z//P/8//z//X/9f/1//X/8//z//P/8//z//P/
8//y//T/9f/1//X/9f/1//X/9f/1//X/9f/1//X/9f/0//T/9P/0//T/9P/0//T/9P/0
//L/8v/y//L/9P/0//T/9P/0//T/9P/0//T/9v/2//T/8v/y//L/8v/0//T/9P/0//T/
9P/0//X/9f/1//X/9f/1//X/9//4//b/9//3//f/+v/6//n/+f/6//r/+v/6//r/+//7
//z//v///wEAAgACAAIAAgACAAIAAgACAAIAAgADAAQABAAGAAUABAABAAAAAAAAAP7/
/v/9//v/+f/3//X/9f/0//T/8//y//L/8P/w/+//7//v/+//7//v/+//7//v/+//8f/w
//D/8P/z//L/8P/w//L/8//4/wQAEQAfADMARQBbAHcAmwDCAPAAHgFMAW4BgwGFAWsB
NgH+ANAAqgCAAFoAOwAgAA8ADQAQABAAEAAPAA4ADAAKAAgABgAEAAIAAQAAAP7//f/8
//v/+//8//z//P/7//v/+//7//v//f/9//3//f/7//z//P/7//v//P/8//z//v//////
AAD+//7//////////////wEAAwADAAMABAAEAAQABAAEAAQABQAGAAYACAAIAAkACQAL
AAwADAANAA4ADwAPABAADwAQABEAEgAVABYAFwAYABkAGgAbABwAHwAgACIAIwAlACYA
JwAqACoAKwAsAC4ALQAvADAAMgA1ADYANwA4ADkAOgA7ADwAOwA9AD0APQBAAEAAQQBB
AEMAQwBDAEMAPwA/AD4AOwA7ADoANwA1ADMAMAAuACwAKgAoACUAIwAhAB8AHQAbABsA
GgAYABcAEwARABEAEAAMAAsACgAJAAkACQAJAAcACQAJAAgACAAIAAgABwAHAAcABwAH
AAYABgAGAAYABgAGAAYABgAGAAYABgAFAAUABQAGAAcABwAFAAQABAAFAAUABQAFAAUA
BwAHAAcABgAGAAYABgAGAAYABgAGAAYABAAEAAQABAAEAAQAAwADAAUABAAEAAQABAAE
AAMAAwABAAEAAQABAAIAAgABAAAAAQAAAAAAAAAAAAAAAAAAAAAA/////////v/+//7/
/v/9//3//f/9//3//f/9//3//f/9//3//f/9//3//P/8//z//P/8//z//P/8//z//P/6
//r/+v/5//v/+//7//v/+//7//v/+//5//n/+f/5//v/+//7//v/+f/5//n/+f/5//n/
+f/5//n/+f/5//n/+//7//v/+v/4//n/+f/5//n/+f/5//n/+f/5//n/+f/5//n/+P/4
//j/+P/4//j/+v/6//r/+v/4//j/+P/4//j/+P/4//j/+P/4//j/+P/4//j/+P/4//j/
+P/4//j/+P/4//j/9v/2//f/9//3//f/9//3//X/9//4//j/+//7//v//P/6//n/+f/6
//r/+v/6//z//f/9//7////9//7//v/+//7//v/+//7//v/+//7/AAABAAIAAgACAAMA
AgD///7//f/8//n/+P/3//X/8//x/+//7//u/+7/6//q/+r/6v/q/+n/6f/p/+f/5//n
/+f/6f/p/+n/6f/m/+b/5v/n/+b/5v/m/+j/6//y//z/BwAVACcAOQBRAG8AkQC4AOIA
EgE8AVwBbwFvAVMBIAHqAMAAmABuAEgAJwAOAAEA//8CAAIAAgABAAAA/v/8//r/9P/0
//L/8f/w/+7/7f/s/+v/6//q/+r/6v/p/+v/6//r/+v/6f/p/+n/6f/p/+r/6v/p/+n/
6v/q/+r/6v/r/+v/7P/s/+z/7f/t/+3/7f/t/+//8f/x//H/8v/w//D/8P/w//L/8//0
//T/9v/2//f/9//3//j/+P/5//r/+//7//z//f/+////AAABAAIAAwAEAAcACAAJAAoA
CQAKAAwADQANAA4ADwASABQAFQAWABgAGwAdAB4AIAAhACIAIwAkACMAJAAlACYAKQAr
ACsAKwAsACwALQAtAC0ALQAtAC0ALQAtACwAKQAnACYAIwAhACMAIAAeABwAGgAYABUA
EwATABEADwANAAsACgAIAAcABQADAAMAAgAAAP///v/9//3//f/9//v/+//7//r/+v/8
//z/+//7//n/+f/5//j/+v/6//r/+v/4//j/+P/4//j/+P/3//f/9//4//n/+f/3//b/
9v/3//n/+f/5//n/+f/5//n/+P/4//j/+P/4//j/+P/4//j/9v/2//b/9v/4//j/9//3
//f/9v/2//b/9v/2//X/9f/1//X/9f/1//b/9v/1//T/9f/0//T/9P/y//L/8v/y//L/
8f/x//H/8v/y//L/8v/x//H/8f/x//H/8f/x//H/7//v/+//7//v/+//7v/u//D/8P/w
//D/7v/u/+7/7v/w//D/8P/v/+3/7f/t/+3/7f/t/+3/7f/v/+//7//v/+3/7f/t/+3/
7f/t/+3/7f/t/+3/7f/t/+3/7f/t/+3/7f/t/+3/7P/s/+3/7f/t/+3/7f/t/+3/7f/t
/+3/7f/t/+3/7P/s/+7/7v/u/+7/7P/s/+z/7P/s/+z/7P/s/+z/7P/s/+z/7P/s/+z/
7P/u/+7/7P/s/+z/7P/s/+z/7P/s/+z/7P/s/+z/7P/s/+z/7P/s/+z/7f/t/+3/7f/t
/+3/7f/v//D/8P/x//H/8f/y//L/8f/x//L/8v/y//L/9P/1//X/9P/1//X/9v/4//j/
+P/4//b/9v/2//b/+P/6//v//P/8//z/+//6//f/9v/2//b/9P/0//P/8f/t/+v/6f/p
/+j/6P/n/+b/5v/m/+b/5f/l/+X/5f/l/+P/4//j/+P/5f/l/+T/5P/m/+f/6P/o/+j/
6v/t//b/AgAPAB8AMwBHAGEAgQClANAA/gAoAU4BZgFtAVsBLQH0AMQAoAB6AFQAMgAX
AAQA//8BAAQABAACAAEA/v/8//j/9v/2//T/8v/x//D/7v/v/+7/7f/t/+z/7P/s/+v/
7f/t/+3/7f/r/+v/6//r/+v/7P/s/+v/6//s/+z/7P/s/+3/7f/u/+7/7v/v/+//7//v
/+//8f/x//H/8f/y//L/8v/y//L/9P/1//b/9v/2//b/9//3//f/+P/4//n//P/9//3/
/v/+//7//v/+/wEAAgADAAQABQAGAAcACAAJAAoADAANAA8AEAARABQAEgATABQAFgAX
ABkAGgAcAB0AHgAfACAAIQAiACMAJAAlACcAJwAnACgAKAApACkAJwAnACcAJwAlACUA
JAAhACEAIAAdABsAGwAYABYAFAASABAADQALAAkABwAFAAMAAwACAAAA///9//v/+//6
//j/9//2//X/8//z//P/8f/z//P/8v/y//L/8v/x//H/8f/x//H/8P/y//L/8v/y//L/
8v/y//L/8v/y//H/8f/x//L/8//z//H/8P/w//H/8f/x//H/8f/x//H/8f/w//D/8P/w
//D/8P/w//D/8P/w//D/8P/w//L/8v/x//H/8f/w//D/8P/w//D/7//v/+//7//v/+//
8P/w/+//7v/v/+7/7v/u/+7/7v/u/+7/7v/t/+3/7f/s/+z/7P/s/+3/7f/t/+3/6//r
/+v/6//p/+n/6f/p/+v/6//q/+r/6v/q/+r/6v/q/+r/6v/q/+r/6v/q/+n/5//n/+f/
5//n/+f/5//n/+n/6f/p/+n/6f/p/+n/6f/n/+f/5//n/+f/5//n/+f/6f/p/+n/6f/n
/+f/5//m/+b/5//n/+f/5//n/+f/5//n/+f/5//n/+f/5//m/+b/5v/m/+b/5v/m/+b/
5v/m/+b/5v/m/+b/5v/m/+b/5v/m/+b/5v/m/+b/5v/m/+b/5v/m/+b/5v/m/+b/5v/m
/+b/5v/m/+b/5v/m/+f/5//l/+X/5f/l/+f/6f/q/+r/6//r/+v/7P/s/+v/6//s/+z/
7P/s/+7/7//v//D/8f/x//L/8v/y//L/8v/y//L/8v/y//L/9P/3//j/+P/4//X/9P/x
//D/8P/w/+7/7v/t/+v/6f/n/+X/5f/k/+T/4//i/+L/4v/i/+H/4f/h/+P/4//j/+P/
4f/h/+H/4f/g/+D/4P/h/+L/5P/m/+b/6f/y//z/CQAXACsAPwBZAHkAnQDGAPQAIAFE
AV4BZwFZAS0B8gDCAJwAdgBQADAAEwAAAPn/+//+/wAA/v/9//r/+P/2//b/9P/y//D/
7//u/+z/6//q/+n/6f/q/+r/6v/p/+n/6f/p/+n/5//n/+f/5//p/+r/6v/p/+n/6v/q
/+r/6v/r/+v/7P/s/+z/7f/t/+v/6//r/+3/7//v/+//8P/u/+7/7v/u/+7/7//w//D/
8v/y//P/8//z//T/9P/1//b/9//3//j/+f/6//v//P/9//7///8AAAEAAgADAAQABQAG
AAgACQAJAAoACwAOABAAEQASABQAFQAXABgAGgAZABoAGwAcAB0AHgAfACAAIQAjACMA
IwAkACQAJQAlACUAJQAlACUAIwAjACIAHwAfAB4AGwAZABkAFgAUABIAEAAOAAsACQAJ
AAcABQADAAEAAAD+//3/+f/3//f/9v/2//X/9P/z//H/8f/x/+//8f/x//D/8P/w//D/
7//v/+//7//v/+7/7P/s/+z/7P/s/+z/7P/s/+z/7P/r/+v/6f/q/+v/6//r/+r/6v/r
/+v/6//r/+v/6f/p/+n/6P/p/+r/6//s/+r/6v/q/+r/6v/q/+r/6v/q/+r/6f/p/+v/
6v/q/+r/6v/q/+n/6f/p/+n/6f/p/+j/6P/n/+b/5//m/+b/5v/k/+T/5P/k/+b/5f/l
/+X/5P/k/+T/5P/j/+P/4//j/+X/5f/l/+X/5f/l/+X/5f/l/+X/5P/k/+T/5P/k/+T/
5P/k/+T/5P/k/+T/5P/j/+P/4//j/+P/4//j/+P/4//j/+P/4//j/+P/4//j/+P/5f/l
/+X/5f/j/+P/4//j/+X/5f/l/+X/5f/l/+X/5P/k/+X/5f/l/+X/5f/l/+X/4//j/+P/
4//l/+X/5P/k/+T/5P/k/+T/5P/k/+T/5P/i/+L/4v/i/+L/4v/i/+L/5P/k/+T/5P/m
/+T/5P/k/+L/4v/i/+L/5P/k/+T/5P/i/+L/4v/i/+T/5P/l/+X/5f/l/+X/5f/l/+f/
6P/o/+n/6f/p/+r/6v/p/+n/6v/q/+r/6v/s/+//7//w//H/7//w//D/8P/w//D/8P/w
//L/8v/y//T/9f/2//b/9v/1//T/8f/w/+7/7v/s/+z/7f/r/+n/5//l/+X/5P/k/+P/
4v/i/+L/4v/h/+H/4f/h/+H/4f/h/+H/4f/h/+H/4P/g/+L/4//i/+L/5P/m/+3/+P8E
ABMAJQA7AFMAbwCRALsA6AAWAUIBYgFyAXEBVQEhAeoAwACYAG4ARgAmAA0A/v/9/wEA
AgAAAAAA///6//j/9v/2//T/8v/y//H/8P/u/+//7v/t/+3/7v/u/+7/7f/r/+v/6//r
/+v/6//r/+v/7f/u/+7/7f/r/+z/7P/s/+z/7f/t/+7/8P/w//H/8f/v/+//7//x//H/
8f/x//L/8v/y//L/8v/y//P/9P/0//b/9v/3//f/+f/6//r/+//8//3//f/+////AAAB
AAIAAwAEAAUABgAHAAgACQAKAAsADAAOAA8AEwAUABUAGAAYABkAGgAcAB0AHwAgACIA
IQAiACMAJAAnACgAKQAqACsALQAtAC0ALAAsAC0ALQAtAC0ALQAtACkAKQAoACUAJQAk
ACEAHwAfABwAGgAYABQAEgAPAA0ADQALAAkABwAFAAQAAgABAP3/+//7//r/+f/5//n/
+f/3//f/9//1//X/9f/0//T/9P/0//P/8//x//H/8f/w//H/8v/z//T/8v/y//L/8v/y
//L/8f/x//H/8v/z//P/8//y//L/8//z//P/8//z//P/8//z//L/8v/y//L/8v/y//L/
8v/y//L/8v/y//L/9P/0//P/8//x//D/8P/w//L/8v/x//H/8f/x//H/8f/y//L/8f/w
//H/8P/w//D/7v/u/+7/7v/u/+3/7f/t/+7/7v/u/+7/7f/t/+3/7f/t/+3/7f/t/+v/
6//r/+v/7f/t/+z/7P/s/+z/7P/s/+r/6v/q/+r/7P/s/+z/6//r/+v/6//r/+v/6//r
/+v/6//r/+v/6//r/+v/6//r/+v/6//r/+v/6//r/+v/6//r/+v/6//r/+v/6//r/+r/
6P/p/+n/6f/r/+v/6//r/+n/6f/p/+n/6//r/+r/6v/q/+r/6v/q/+r/6v/q/+r/7P/s
/+z/7P/q/+r/6v/q/+r/6v/q/+r/6P/q/+j/5v/o/+j/6P/o/+j/6P/o/+j/6P/o/+j/
6P/q/+r/6v/q/+n/6f/p/+n/5//n/+f/6f/s/+z/7f/t/+//8P/w/+//7f/u/+7/7v/s
/+7/7//v//L/8//z//T/9P/0//T/9P/0//T/9P/0//b/+P/5//r/+P/4//f/9v/z//L/
8v/y//L/8v/x/+//7f/r/+n/6f/o/+j/5//m/+T/5P/k/+P/4//j/+P/4//j/+P/4//j
/+H/4f/g/+D/4v/l/+b/5P/k/+T/5f/q//T/AQAPAB8AMwBJAGUAhwCqANYABAEwAVIB
ZwFtAVUBIAHoALwAlgBuAEoAKwAQAAEA/f/+/wAA/v/9//z/+P/2//b/9P/y//D/7//u
/+z/6f/o/+f/5//o/+j/6P/n/+X/5f/l/+X/5//n/+f/5//n/+j/6P/n/+f/6P/o/+j/
6P/p/+n/6v/o/+j/6f/p/+v/6//r/+3/6//r/+v/7P/u/+7/7v/u//D/8f/y//L/8v/y
//P/8//1//b/9v/3//b/9//3//j/+f/6//v//P/9//7///8AAAEAAgADAAQABQAGAAgA
CQALAAwADQAQABAAEQASABQAFwAZABoAHAAbABwAHQAeAB8AIAAhACIAIwAlACUAJQAm
ACYAJwAnACkAKQApACkAJwAnACYAIwAjACIAHwAdAB0AGgAYABYAFAASAA8ADQALAAkA
BwAFAAEAAAD+//3/+//5//n/+P/2//X/9P/z//P/8//z//H/8f/x//D/8P/w//D/7//v
//H/8f/x//D/8P/w//D/8P/u/+7/7v/u/+7/7v/t/+3/7f/u/+//7//x//D/8P/x/+//
7//v/+//7//v/+//7v/u/+7/7v/u/+7/7v/u/+7/7v/u/+7/7v/u/+7/7f/t/+3/7P/s
/+z/7v/u/+3/7f/r/+v/6//r/+z/7P/r/+r/6//q/+r/6v/o/+j/6P/o/+r/6f/p/+n/
6P/o/+j/6P/p/+n/6f/p/+f/5//n/+f/5f/l/+X/5f/l/+X/5P/k/+T/5P/k/+T/5P/k
/+T/5P/k/+T/5P/j/+P/4//j/+P/4//j/+P/4//j/+P/4//j/+P/4//j/+P/4//j/+P/
4//h/+H/4f/h/+P/4//j/+P/4f/h/+H/4P/g/+H/4f/h/+H/4f/h/+H/3//f/9//3//g
/+H/4f/i/+D/4P/g/+D/4P/g/+D/4P/g/+D/4P/g/+D/4P/g/+D/4P/g/+D/4P/i/+D/
3v/g/+D/4P/g/+D/4P/g/+D/4P/g/+D/4P/g/+D/4P/g/+D/4v/i/+L/4v/j/+T/5f/m
/+b/5v/m/+b/5v/m/+b/5v/p/+r/6//s/+z/7P/s/+z/7P/s/+z/7P/u/+7/7v/u//D/
8P/w//D/7v/u/+7/7v/t/+z/6//q/+f/5v/l/+T/4//i/+H/4P/f/97/3f/c/9z/3P/c
/9z/2v/a/9r/2v/c/9z/3P/c/9z/3P/c/9z/3P/c/9z/3P/i/+j/7v/0/wUAFgAnADgA
SwBcAA==
         </WaveFormData>
      </LeadData>
      <LeadData>
         <LeadByteCountTotal>10000</LeadByteCountTotal>
         <LeadTimeOffset>0</LeadTimeOffset>
         <LeadSampleCountTotal>5000</LeadSampleCountTotal>
         <LeadAmplitudeUnitsPerBit>4.88</LeadAmplitudeUnitsPerBit>
         <LeadAmplitudeUnits>��V</LeadAmplitudeUnits>
         <LeadHighLimit>2147483647</LeadHighLimit>
         <LeadLowLimit>268435456</LeadLowLimit>
         <LeadID>V6</LeadID>
         <LeadOffsetFirstSample>0</LeadOffsetFirstSample>
         <FirstSampleBaseline>0</FirstSampleBaseline>
         <LeadSampleSize>2</LeadSampleSize>
         <LeadOff>FALSE</LeadOff>
         <BaselineSway>FALSE</BaselineSway>
         <ExcessiveACNoise>FALSE</ExcessiveACNoise>
         <MuscleNoise>FALSE</MuscleNoise>
         <LeadDataCRC32>2520278032</LeadDataCRC32>
         <WaveFormData>
DgAOAA4ADgAMAAwADAAMAAwADAAMAAwACwAKAAkACAAIAAgACAAIAAYABgAGAAYACAAI
AAgACAAIAAgACAAIAAYABgAGAAYACAAIAAgACAAIAAgACAAIAAgACAAIAAgACgAKAAoA
CgAIAAgACAAIAAgACAAIAAgACAAIAAgACAAIAAgACAAIAAgACAAIAAgACAAIAAgACAAG
AAYABgAGAAYABgAGAAYABAAEAAQABAAGAAYABgAGAAUABAADAAIABAAEAAQABAACAAIA
AgACAAIAAgACAAIAAgACAAIAAgACAAIAAgACAAIAAgACAAIAAgACAAIAAgAAAAAAAAAA
AAAAAAAAAAAAAAAAAAAAAAAAAAAAAAAAAAAAAAAAAAAAAAAAAAAAAAAAAAAAAAAAAAAA
AAAAAAAAAAAAAAAAAAAAAAAAAAAAAAAAAAAAAAAAAAAAAAAAAAAAAAAAAAAAAAAAAAAA
AAAA/v/+//7//v/+//7//v/+//7//v/+//7//v/+//7//v/+//7//v/+//7//v/+//7/
/v/+//7//v/+//7//v/+//7//v/+//7//v/+//7//v8AAAEAAQADAAIAAgACAAMABAAF
AAYABwAGAAYABgAGAAcACAAJAAoACgAKAAsADAALAAsACwALAAsACwALAAsACgALAAsA
DQANAA0ADAALAAcABgAGAAUABgAFAAQAAgABAAAA/v/9//n/+f/4//f/+f/5//n/+f/2
//b/9v/2//j/+P/4//j/9v/2//b/9v/4//j/9v/4//r/+//+/wQADgAZACcAOABFAFcA
cQCRALUA3AAFASsBRQFRAUoBJwH5AM8AsQCRAG8ATgAzABsADwAOABAAEAAPAA8ADAAH
AAUABAAAAP/////+//v/+//8//r/+f/5//n/+f/5//n/+P/4//j/+P/4//j/+P/5//f/
9//3//f/+f/5//n/+f/5//n/+f/5//n/+f/5//n/+v/6//z//P/8//z//P/8//r/+//7
//z//f/+//////////////8BAAEAAgADAAQABQAFAAYABgAGAAgACAAJAAgACQAJAAoA
DQAOAA8AEAARABEAEQARABQAFQAWABgAGQAaABsAHAAfACEAIgAjACMAJAAlACYAJQAm
ACcAKAArACwALAAsAC4ALwAvAC8AMAAwAC8ALwAuAC0ALQAsACcAJgAkACMAIgAfAB0A
HAAaABcAFgAUABIAEAAPAA0ADAAKAAgABwAEAAIAAQD//////v/9//3//P/7//v/+//7
//r/+v/6//z/+//7//v/+f/4//j/+P/3//f/9v/2//f/+P/5//r/+v/6//r/+//5//n/
+f/5//n/+f/5//r/+f/5//n/+f/7//r/+v/6//j/+P/4//j/+v/6//r/+v/4//j/+P/4
//n/+f/4//j/+P/3//f/9//3//f/9//3//f/9//3//b/9v/2//b/9v/2//X/9f/1//X/
9P/0//T/9P/1//X/9P/0//T/9P/z//P/8//z//P/8//z//P/8//y//L/8v/y//D/8P/w
//D/8P/w//D/8P/x//H/8f/x//H/8f/x/+//8f/x//H/8f/v/+//8P/w//D/8P/w//D/
7v/u/+7/7v/w//D/8P/v/+//7//v/+//7f/t/+3/7f/t/+z/7P/t/+v/7P/t/+3/7v/u
/+7/7v/u/+7/7v/u/+z/6//r/+v/6//r/+r/6v/q/+r/6//r/+r/6v/q/+r/6v/q/+r/
6v/q/+r/6v/q/+v/6//q/+r/6P/o/+j/6P/o/+j/6P/o/+j/6P/o/+j/6P/o/+j/6f/p
/+v/7P/s/+r/6//r/+v/6//r/+z/7P/s/+z/7f/u/+//8P/w//D/8f/y//P/8//z//P/
8//z//H/8f/y//P/8//1//X/9f/y//H/7//u/+7/7f/s/+v/6v/o/+f/5v/k/+P/4f/h
/+D/3//f/9//3//f/97/3v/c/9z/3P/c/97/3v/e/97/3v/c/97/3v/e/97/3v/f/+L/
6v/0/wEAEQAgADEARQBfAIEApwDQAPkAGwEzAT8BNgETAeMAuwCZAHcAUwAyABcAAQD3
//j/+P/0//P/8//y/+//7f/s/+r/6f/n/+b/4//j/+L/4P/f/9//3//f/9//3//e/97/
3v/e/97/3v/e/9//3f/d/93/3f/f/9//3//f/9//3//f/9//3//f/9//3//g/+D/4v/i
/+L/4v/i/+L/5P/l/+X/5v/l/+b/5//n/+n/6f/p/+v/6//s/+3/7v/v/+//8P/w//L/
9P/0//X/+P/5//n/+v/9//7///8AAAQABQAGAAcACAAJAAoADAAPABAAEQASABMAFQAW
ABcAGQAaABsAHAAbABwAHQAeACIAJAAlACYAJgAnACcAJwAoACgAJwAnACQAIwAjACIA
IQAgAB4AHQAcABkAFwAWABQAEQAQAA4ADAAKAAkABwAEAAIAAAD//////v/+//3/+//6
//n/+f/4//f/9//3//f/9v/2//b/9v/1//X/9f/3//b/9v/2//f/9//2//b/9v/2//b/
9v/2//b/9v/3//X/9f/1//X/9//3//f/+P/3//f/9//3//f/9v/2//b/+P/4//j/+P/2
//b/9v/2//b/9v/2//b/9//3//b/9v/2//X/9f/1//X/9f/1//X/8//z//P/8v/y//L/
8v/y//L/8f/x//H/8f/w//D/8P/w//H/8f/w//D/8P/w/+//8f/x//H/8f/w/+//7v/t
/+z/7P/s/+z/7v/u/+7/7v/s/+z/7P/s/+3/7f/t/+3/7f/t/+3/6//t/+3/7f/t/+3/
7f/u/+7/7P/s/+z/7P/u/+7/7v/u/+z/7P/s/+v/7f/t/+3/7f/t/+3/7f/t/+3/7P/s
/+3/7f/u/+//7//s/+z/7P/s/+7/7v/u/+7/7v/t/+3/7f/t/+3/7P/s/+7/7v/v/+//
7v/u/+7/7v/s/+z/7P/s/+z/7P/s/+z/7f/t/+z/7P/s/+z/7P/s/+z/7P/s/+z/7v/u
/+7/7v/u/+7/7v/u/+7/7v/u/+7/7v/u/+7/7v/t/+3/7//w//L/8v/z//P/8//z//P/
9P/y//L/8v/z//T/9f/2//b/9v/3//j/+f/7//v/+//7//v/+//7//z//f/9//////8B
AAAA///9//r/+v/5//j/+f/4//b/9f/y//D/7//t/+//7v/t/+3/6//r/+v/6v/q/+r/
6v/q/+r/6v/q/+r/7P/s/+z/7P/q/+z/7v/u/+//8P/2/wIADQAZACgANwBHAF8AewCf
AMYA8QAVATMBRQFIAS8B/wDRALEAkQBvAFAAMwAdAA8ACgAKAAoACQAJAAYABQABAAAA
/v/9//v/+v/3//f/+P/2//X/9f/1//X/9f/1//T/9P/0//T/8v/y//L/8//1//X/9f/1
//X/9f/1//X/9f/1//X/9f/3//f/9//3//b/9v/4//j/+P/4//j/+P/6//v/+//8//v/
/P/9//3/////////AQD//wAAAQACAAMAAwAEAAQABgAIAAgACQAKAAsACwAMAA0ADgAP
ABAAEgATABQAFQAWABcAGAAaABsAHAAdAB4AHQAfACAAIQAlACYAJwAoACkAKgArACwA
LQAuAC4ALgAwADEAMQAxADIAMgAxADEAMAAvAC8ALgAtACwAKgApACgAJQAjACIAIAAd
ABwAGgAYABYAFQATABIAEAAOAA0ACQAIAAgABwAHAAYABQAFAAIAAQABAAEAAQAAAAAA
AAAAAP///////wEAAAAAAAAA//////7//v/+//7//v/+//7//v/+///////////////9
//3//f/+//3//f/9//3//f/8//z//P/8//z//P/8//z//P/8//z//P/8//z//P/9//3/
/P/8//z/+//7//v/+f/5//n/+f/5//n/+f/4//r/+v/6//r/+P/3//f/9//3//b/9v/2
//T/9f/1//T/9v/2//b/9f/z//P/8//z//P/8//z//P/8v/y//L/8v/0//T/9P/0//L/
8v/y//L/8f/x//H/8f/x//H/8f/v/+//7//v/+//7//v//D/8P/w//D/8P/w//D/8P/w
//D/8P/w//D/7//v/+//7//v/+//7//v/+//7//u/+7/7//t/+7/7//v//D/8P/w//D/
8P/w//D/8P/u/+3/7f/t/+//7//u/+7/7v/u/+//7//s/+z/7P/s/+z/7P/s/+z/7P/s
/+z/7P/t/+3/7v/s/+7/7v/u/+7/7P/s/+z/7P/s/+z/7P/s/+z/7P/s/+z/7P/s/+3/
7f/v//D/8P/w//H/8f/x//H/7//w//D/8P/w//H/8v/z//T/9P/0//X/9v/3//f/9//5
//n/+f/5//n/+v/7//v//f/9//3//P/7//n/+P/4//X/9P/z//L/8v/x//D/7v/t/+v/
6//q/+n/6f/p/+n/6//q/+r/6v/o/+j/6P/o/+j/6P/o/+j/6v/o/+j/6P/o/+r/7f/u
//L//P8LABcAJAAzAEUAXwB9AJ8AyADxABcBMwFBATwBGwHrAL8AnQB/AF8AQgAnAA8A
AwAAAAAAAAABAAEA/v/7//v/+v/2//X/9f/0//H/8f/w/+7/7f/t/+v/6//r/+v/7P/s
/+z/7P/s/+z/7P/t/+3/7f/t/+3/7f/t/+3/7f/t/+3/7f/t/+//7//v/+//7v/u//D/
8P/w//D/8P/w//D/8f/x//L/8//0//X/9f/1//X/9f/3//X/9v/3//j/+f/5//r/+v/8
//7//v////7//////wAAAwAEAAUABgAGAAcACAAJAAwADQAOABAAEQASABMAFAATABUA
FgAXABkAGgAbABwAHwAgACEAIgAhACIAIgAiACQAJQAlACUAJgAmACUAJQAmACUAJQAk
ACEAIAAeAB0AHAAZABcAFgAUABEAEAAOAAwACgAJAAcABgAEAAIAAQD///7//v/9//n/
+P/3//f/9v/1//X/9f/z//L/8v/y//L/8f/x//H/8f/w//D/8P/x//H/8P/w//D/8P/w
//D/8P/w//D/8f/z//P/8//z//X/9f/1//b/9f/1//X/9f/3//b/9v/2//b/9v/2//b/
9P/0//T/9P/0//T/9P/0//X/9f/0//T/9P/z//P/8//z//P/8//z//P/8//z//L/8P/w
//D/8P/y//H/8f/x//H/8P/w//D/7//v/+7/7P/s/+z/7P/r/+3/7f/t/+3/7f/t/+3/
7f/s/+z/7P/s/+r/6v/q/+r/6v/q/+r/6v/p/+n/6f/p/+v/6//r/+n/6f/p/+n/6f/n
/+f/6P/o/+r/6v/q/+r/7P/s/+z/7P/q/+r/6v/p/+v/6//r/+v/7f/t/+3/7f/r/+r/
6v/r/+3/7v/v/+//7P/s/+z/7P/s/+z/7P/s/+z/6//r/+v/6//r/+r/6v/q/+r/6//r
/+r/6v/q/+r/6v/q/+r/6v/q/+r/6v/q/+n/6//s/+r/6P/o/+j/6P/p/+r/6//s/+z/
7P/s/+z/7v/u/+7/7v/t/+3/7//w//D/8P/x//H/8f/x//H/8v/0//T/9P/1//T/9f/2
//b/+P/5//r/+//7//v/+//7//n/+f/5//r/+//7//3//f/9//z/+//5//j/+P/3//b/
9f/0//L/8f/w/+7/7f/r/+3/7P/r/+v/6v/p/+j/5v/o/+j/6P/o/+b/5v/m/+b/6P/o
/+j/6P/q/+j/6P/o/+n/6v/w//r/BQATACIAMQBBAFkAdQCZAMAA6wATATMBRwFKATMB
BwHVALEAjwBtAEwALwAVAAUAAAAAAAAA/f/9//z/+//5//j/9v/z//H/8P/t/+3/7P/q
/+n/6f/r/+v/6//r/+r/6v/q/+r/7P/s/+z/7f/r/+v/6//r/+n/6f/p/+n/6//r/+v/
6//r/+v/6//r/+r/6v/s/+z/7v/u/+7/7v/u/+//7//w//D/8P/w/+//7//v/+//8f/z
//T/9f/2//X/9f/2//b/9P/2//b/9//6//v/+//8//3//v///wAAAgADAAQABQAGAAcA
CAAKAA0ADgAPABAAEQATABQAFQAVABYAFwAYABsAHAAdAB4AHQAeAB4AHgAgACEAIQAh
ACQAJAAjACMAIAAfAB8AHgAbABoAGAAXABYAEwARABAADgALAAoACAAEAAIAAQD//wAA
/v/8//v/9//2//b/9f/x//D/7//v//D/7//v/+//7//u/+7/7v/u/+3/7f/t/+//7v/u
/+7/7v/t/+v/6v/s/+z/7P/s/+z/7P/s/+3/6//r/+v/6//r/+v/6//s/+v/6//r/+v/
7P/s/+3/7v/s/+z/7P/s/+z/7P/s/+z/7P/s/+z/7P/r/+v/6v/q/+z/6//r/+v/6//r
/+v/6//r/+v/6//q/+j/6P/o/+j/6P/n/+f/5//p/+j/6P/o/+j/6f/p/+j/6P/o/+j/
5//l/+X/5f/l/+X/5f/l/+X/5v/m/+b/5v/k/+T/5P/k/+T/5P/k/+T/5f/l/+X/5f/l
/+X/5f/j/+X/5f/l/+X/4//j/+T/5P/k/+T/5P/k/+T/5P/k/+T/5P/k/+T/4//l/+X/
5f/l/+X/5f/l/+X/5f/k/+T/5f/j/+T/5f/l/+T/5P/k/+T/5P/k/+T/5P/m/+X/5f/l
/+P/4//i/+L/5P/k/+X/5f/k/+T/5P/k/+T/5P/k/+T/5P/k/+T/5P/j/+P/5P/k/+T/
5P/k/+T/5P/k/+T/5P/k/+T/5P/k/+T/5P/l/+P/5f/m/+b/5v/n/+f/5//p/+n/6v/q
/+j/6P/p/+r/7f/u/+7/7v/t/+7/7//v/+//7//v/+//8f/x//L/8//z//X/9f/1//b/
9f/z//L/8P/v/+7/7f/u/+z/6//q/+j/5//l/+X/5P/j/+P/4//h/+H/4P/g/+D/4P/g
/+D/4v/i/+L/4v/g/+D/4P/g/+D/4P/i/+P/5v/s//T///8LABoAKwA7AFUAcwCVALwA
5wANASsBPQE+ASUB+QDNAKkAhwBnAEYAJwAPAAEA/P/8//7//f/7//r/+f/3//T/8v/x
/+//7v/r/+v/6v/o/+f/5//p/+n/6f/p/+j/6P/o/+j/6P/o/+j/6f/p/+n/6f/p/+f/
5//n/+f/5//n/+f/5//p/+n/6f/p/+j/6P/q/+r/7P/s/+z/7P/s/+3/7f/u/+3/7v/v
/+//7//v/+//8f/x//L/8//0//X/9f/2//b/9v/4//j/+f/6//v/+//8////AAABAAIA
AwADAAMAAwAGAAcACAAKAAsADAANAA4AEQATABQAFQAVABYAFwAYABkAGgAbABwAHwAg
ACAAIAAgACEAIQAhACIAIgAhACEAIAAfAB8AHgAZABgAFgAVABQAEQAPAA4ADAAJAAgA
BgAEAAIAAQD///7//P/6//n/9f/0//T/8//z//L/8f/x//D/7//v/+//7f/s/+z/7P/u
/+3/7f/t/+3/7P/s/+z/7f/t/+z/7P/s/+z/7P/s/+z/7P/s/+3/7f/t/+3/7f/t/+3/
7f/u/+3/7f/t/+3/7//u/+7/7v/u/+7/7v/u/+7/7v/u/+7/7P/s/+z/7P/t/+3/7P/s
/+z/6//r/+v/6//r/+v/6//r/+v/6//q/+r/6v/q/+r/6v/p/+n/6f/p/+j/6P/o/+b/
5//n/+b/6P/o/+j/5//l/+X/5f/l/+f/5//n/+f/5P/k/+T/5P/m/+b/5v/m/+b/5v/m
/+b/5f/l/+X/5f/l/+X/5f/j/+X/5f/l/+X/5f/l/+b/5v/m/+b/5v/m/+T/5P/k/+T/
5P/k/+T/4//j/+P/4//j/+X/5f/l/+X/5f/k/+T/5f/j/+T/5f/l/+T/5P/k/+T/5P/k
/+T/5P/m/+X/5f/l/+X/5f/k/+T/4v/i/+P/4//k/+T/5P/k/+T/5P/k/+T/5P/k/+T/
5P/n/+X/5P/k/+T/5P/k/+T/5P/k/+T/5P/k/+T/5P/k/+T/5P/k/+T/5v/m/+b/5v/m
/+f/5//p/+r/6v/q/+v/7f/t/+3/7f/s/+z/7P/s/+3/7v/v//D/8P/w//H/8v/z//P/
8//z//P/8//z//P/9v/3//f/+f/5//n/+P/3//X/9P/0//P/8v/x//D/7v/r/+r/6P/n
/+f/5//m/+X/4//j/+P/4//i/+L/4v/i/+L/4v/i/+L/5P/k/+T/5P/k/+T/5P/k/+T/
5//s//T//P8JABcAJgA3AEsAZwCHAKsA1AD7AB0BNQE9AS4BBQHXAK8AjwBxAE8AMgAZ
AAcA///+/wAA/v/9//3/+v/3//X/9P/y//H/8f/w/+3/7f/s/+r/6f/p/+n/6f/p/+n/
6v/q/+r/6v/o/+j/6P/p/+n/6f/p/+n/6f/p/+n/6f/r/+v/6//r/+n/6f/p/+n/6v/q
/+z/7P/u/+7/7v/u/+z/7f/t/+7/7//w//H/8f/x//H/8f/z//P/9P/1//b/9//3//j/
+P/4//r/+v/7//z//f/9//7///8AAAEAAgAEAAUABgAHAAgACQAKAAwADQAOAA8AEAAR
ABMAFAAVABcAGAAZABoAGQAaABsAHAAfACAAIAAgACAAIQAhACEAIgAiACEAIQAgAB8A
HwAeABsAGgAYABcAGAAVABMAEgAOAAsACgAIAAgABgAFAAMAAAD+//z/+//7//r/+v/5
//f/9v/1//X/9P/z//P/8//z//L/8v/y//L/8f/x//H/8f/w//D/8P/z//P/8v/y//L/
8v/y//L/8v/y//L/8//x//H/8f/x//H/8f/x//L/8//z//P/8//z//L/8v/y//L/8v/y
//L/8v/y//L/8v/y//L/8v/y//P/8//y//L/8v/x//H/8f/x//H/8f/x//H/8f/x//D/
8P/w//D/8P/w/+//7//v/+//7v/u/+7/7v/v/+//7v/u/+7/7v/t/+3/7f/t/+3/7f/t
/+3/7f/s/+z/7P/s/+z/7P/s/+z/7P/s/+z/7P/r/+v/6//r/+3/7f/t/+v/6//r/+v/
6//r/+v/7P/s/+z/7P/s/+z/6v/q/+r/6v/s/+z/7P/r/+v/6//r/+v/7f/t/+3/7f/t
/+z/7P/t/+v/7P/t/+3/7P/s/+z/7P/s/+z/7P/s/+z/6//r/+v/7f/t/+z/7P/s/+z/
7f/t/+z/7P/s/+z/7P/s/+z/7P/s/+z/7P/s/+v/7f/s/+z/7P/s/+z/7P/s/+z/7P/s
/+7/7v/u/+7/7v/u/+7/7v/u/+7/7v/v/+//8f/y//L/9P/1//X/9f/z//P/9P/0//b/
9v/3//j/9//4//j/+P/7//z//f/9//3//f/9//3//f/9//7//////wEAAQABAAAA///9
//z/+v/5//j/9//2//T/8//y//D/7//t/+3/7v/t/+3/7f/r/+v/6v/q/+z/7P/s/+z/
6v/q/+r/6v/s/+z/7P/s/+z/8P/y//H/9P/8/wYADwAdACwAPQBRAG0AiwCvANgAAQEj
ATsBRQE4AREB4QC5AJkAewBbADwAIQANAAcACAAIAAgABwAFAAQAAwABAAAA/v/9//3/
/P/5//n/9v/0//P/8//z//P/8//z//T/9P/0//T/8v/y//L/8//1//X/9f/1//P/8//z
//P/9f/1//X/9f/1//X/9f/1//T/9P/2//b/+P/4//j/+P/2//f/9//4//n/+v/7//v/
+//7//v//f/9//7///8AAAEAAQACAAIAAAACAAIAAwAGAAcABwAIAAkACgALAAwADAAN
AA4ADwAQABEAEgAUABcAGAAZABoAGwAdAB4AHwAfACAAIQAiACMAJAAlACYAJwAoACgA
KAAoACkAKQApACwALAArACsAKAAnACcAJgAlACQAIgAhACAAHQAbABoAGAAVABQAEgAS
ABAADwANAAwACgAIAAcABQAEAAQAAwABAAAA//////z/+//7//v//f/8//z//P/8//v/
+//7//3//P/8//z/+//7//r/+v/6//r/+v/6//r/+v/6//v/+f/5//n/+f/5//n/+f/6
//v/+//7//v/+//6//r/+v/8//z//P/8//r/+v/6//r/+v/6//r/+v/9//3//P/8//z/
+//7//v/+//7//v/+//7//v/+//6//j/+P/4//j/+P/3//f/9//3//b/9v/2//b/9//3
//b/9v/2//b/9f/1//X/9f/1//f/9//3//f/9v/2//b/9v/2//b/9v/2//T/9P/0//T/
8//z//P/8//1//X/9f/z//P/8//z//P/8//z//T/9P/y//L/8v/y//L/8v/y//L/8//0
//X/9f/z//P/8//z//P/8//z//P/8//y//L/8//x//L/8//z//L/8v/y//L/8v/y//L/
8v/y//H/8f/x//P/8//y//L/8P/w//H/8f/w//D/8P/w//D/8P/w//D/8v/y//L/8v/x
//H/8P/w//D/8P/w//D/8P/w//D/8P/u/+7/7v/u//D/8P/w//D/8P/w//D/8f/x//P/
9P/0//T/9f/1//X/9f/1//b/9v/0//T/9f/2//f/+P/4//j/+f/6//v/+//7//v/+//7
//3//f/+//////8BAAEAAQD+//3/+//6//j/9//2//X/9P/y//H/8P/u/+3/6//r/+z/
6//r/+v/6//r/+r/6v/q/+r/6v/q/+r/6v/q/+r/6P/o/+r/6v/q/+r/7P/t//L//P8I
ABUAIwA0AEcAXQB7AJ8AxwDyABkBNwFHAUcBMAEDAdUArwCPAG0ASwAsABMABQABAAIA
AgACAAEA///8//n/9//2//b/9f/z//L/7//v//D/7v/t/+3/7f/t/+3/7f/s/+z/7P/s
/+z/7P/s/+3/6//r/+v/6//r/+v/6//r/+3/7f/t/+3/7f/t/+3/7f/s/+z/7v/u/+7/
7v/u/+7/7v/v/+//8P/x//L/8//z//P/8//z//X/8//0//X/9v/5//n/+v/6//r//P/8
//3//v//////AAABAAIAAwAEAAYABwAIAAkADAANAA4AEAAPABAAEQASABMAFQAWABcA
GQAaABsAHAAdAB4AHwAgACEAIgAiACIAJAAlACUAJQAmACYAJQAlACIAIQAhACAAHQAc
ABoAGQAYABUAEwASABAADQAMAAoACgAIAAcABQAEAAIAAAD///3//P/8//v/+//6//n/
+f/4//f/9//3//X/9P/0//T/9P/z//P/8//1//T/9P/0//X/9f/0//T/9P/0//T/9P/2
//b/9v/3//f/9//3//f/9//3//f/+P/3//f/9//3//f/9v/2//b/+P/4//j/+P/4//j/
+P/4//j/+P/4//j/+f/5//j/+P/2//X/9f/1//f/9//3//f/9//3//f/9v/2//b/9v/2
//b/9f/1//X/9f/0//T/9P/0//X/9f/0//T/9P/0//P/8//z//P/8//z//P/8//z//L/
8v/y//L/8v/y//L/8v/y//L/8v/y//P/8//z//P/8//z//P/8f/z//P/8//z//P/8//0
//T/8v/y//L/8v/y//L/8v/y//T/9P/0//P/8//z//P/8//x//H/8f/x//H/8P/w//H/
7//w//H/8f/y//L/8v/y//L/8v/y//L/8v/x//H/8f/z//P/8v/y//L/8v/z//P/8v/y
//L/8v/y//L/8v/y//L/8v/y//L/8f/x//D/8P/y//L/8v/y//L/8v/y//L/8v/y//L/
8v/y//L/8v/y//L/8v/y//L/8v/z//P/9f/2//b/9v/3//n/+f/5//n/+v/6//r/+v/5
//r/+//8//z//P/9//7///////////8BAAEAAQABAAIAAwADAAUABQAFAAQAAwABAAAA
AAD///7//f/8//r/+f/4//b/9f/z//P/8v/x/+//7//v/+//8P/w//D/8P/w//D/8P/w
//D/8P/w//D/8P/y//L/8v/y//P/9P/6/wIADQAZACYANwBHAF0AewCbAMAA6wARATMB
RwFMATcBCQHZALUAlQB1AFYAOwAhABEADAAMAAwACwAJAAgABQADAAIAAAD///3//P/5
//n/+P/2//X/9f/3//f/9//3//T/9P/0//T/9P/0//T/9f/1//X/9f/1//X/9f/1//X/
9//3//f/9//1//X/9f/1//b/9v/4//j/+P/4//j/+P/4//n/+f/6//3//v///////f/9
//3///8BAAIAAwAEAAMAAwAEAAQABAAGAAYABwAIAAkACQAKAAsADAANAA4AEAARABIA
EwAUABUAFgAYABkAGgAbABwAHwAhACIAIwAjACQAJQAmACkAKgArACwAKwAsACwALAAw
ADEAMQAxADIAMgAxADEALgAtAC0ALAAqACoAKQApACgAJQAjACIAIAAdABwAGgAYABYA
FQATABIAEAAOAA0ACwAKAAoACQAHAAYABQAFAAQAAwADAAMAAwACAAIAAgAAAP//////
/wEAAAAAAAAAAQABAAAAAAAAAAAAAAAAAAAAAAAAAAEAAQABAAEAAQABAAEAAQACAAEA
AQABAAEAAQAAAAAAAAACAAIAAgACAAAAAAAAAAAAAgACAAIAAgADAAMAAgACAAIAAQAB
AAEAAQABAAEAAQABAAEAAQAAAAAAAAAAAAAAAAD////////9//z//P/8//7///////7/
/v/+//7//f/9//3//f/9//3//f/9//3//P/8//z//P/8//z//P/8//z//P/8//z//f/9
//3//f/7//v/+//5//r/+//8//3/+//7//z//P/8//z//P/8//z//P/8//z//P/8//z/
+//7//v/+//7//v/+//7//v//f/8//z//f/7//z//f/9//z//P/8//z/+v/6//r/+v/7
//v//P/9//3//f/8//z//P/8//3//f/6//r/+v/6//z//P/8//z//P/8//z//P/9//v/
+v/8//z//P/8//z//P/8//z//P/8//z//P/8//7//v/+//7/AAAAAAAAAAABAAIAAwAE
AAQABAAEAAQABAAEAAQABAAFAAYABwAIAAkACgALAAwADAAMAAwADAAOAA4ADgAOABAA
EAAQABAADgAOAA4ADgANAAwACwAKAAcABgAFAAQAAwACAAEAAAD///7//f/8//7//v/+
//7//P/8//z//P/+//7//v/+//7//v/+//7//v/+//7//v8EAAoAEAAWACQAMgBAAE4A
XgBsAA==
         </WaveFormData>
      </LeadData>
   </Waveform>
</RestingECG>
