# Supplementary material for: Detection of Left Atrial Enlargement Using a Convolutional Neural Network-Enabled Electrocardiogram
Source: Front Cardiovasc Med. 2020 Dec 17;7:609976. doi: 10.3389/fcvm.2020.609976 (PMC7773668; doi:10.3389/fcvm.2020.609976)
Supplement: Supplementary file 1 [file Data_Sheet_1.ZIP › hyp/1802030130_118_0000003A.XML]

<?xml version="1.0" encoding="Windows-1252"?>
<!DOCTYPE RestingECG SYSTEM "restecg.dtd">
<RestingECG>
   <PatientDemographics>
      <PatientID>1802030130</PatientID>
      <PatientAge>70</PatientAge>
      <AgeUnits>Years</AgeUnits>
      <Gender>Female</Gender>
      <PatientLastName>lihuifen</PatientLastName>
   </PatientDemographics>
   <TestDemographics>
      <DataType>Resting</DataType>
      <Site>1</Site>
      <AcquisitionDevice>MAC55</AcquisitionDevice>
      <Status>Unconfirmed</Status>
      <Priority>Normal</Priority>
      <AcquisitionTime>08:24:56</AcquisitionTime>
      <AcquisitionDate>06-16-2016</AcquisitionDate>
      <CartNumber>1</CartNumber>
      <AcquisitionSoftwareVersion>009C</AcquisitionSoftwareVersion>
      <XMLSourceVersion>MAC5000 v1.0</XMLSourceVersion>
   </TestDemographics>
   <RestingECGMeasurements>
      <VentricularRate>78</VentricularRate>
      <AtrialRate>78</AtrialRate>
      <PRInterval>132</PRInterval>
      <QRSDuration>92</QRSDuration>
      <QTInterval>424</QTInterval>
      <QTCorrected>483</QTCorrected>
      <PAxis>42</PAxis>
      <RAxis>9</RAxis>
      <TAxis>54</TAxis>
      <QRSCount>13</QRSCount>
      <QOnset>210</QOnset>
      <QOffset>256</QOffset>
      <POnset>144</POnset>
      <POffset>199</POffset>
      <TOffset>422</TOffset>
      <ECGSampleBase>500</ECGSampleBase>
      <ECGSampleExponent>0</ECGSampleExponent>
   </RestingECGMeasurements>
   <Diagnosis>
      <Modality>Resting</Modality>
         <StatementCount>8</StatementCount>
         <LabelText>12SL Õï¶Ï³ÂÊö</LabelText>
      <DiagnosisStatement>
         <StmtText>ñ¼ÐÔÐÄÂÉ</StmtText>
      </DiagnosisStatement>
      <DiagnosisStatement>
         <StmtText>°é</StmtText>
      </DiagnosisStatement>
      <DiagnosisStatement>
         <StmtFlag>ENDSLINE</StmtFlag>
         <StmtText>ÈÚºÏ²¨</StmtText>
      </DiagnosisStatement>
      <DiagnosisStatement>
         <StmtFlag>ENDSLINE</StmtFlag>
         <StmtText>µçÑ¹·ûºÏ×óÐÄÊÒ·Ê´óµÄ×îµÍ±ê×¼£¬²»³ýÍâÊÇÕý³£±äÒì</StmtText>
      </DiagnosisStatement>
      <DiagnosisStatement>
         <StmtText>ST¶ÎÓë</StmtText>
      </DiagnosisStatement>
      <DiagnosisStatement>
         <StmtFlag>ENDSLINE</StmtFlag>
         <StmtText>T ²¨Òì³££¬¿É¿¼ÂÇÎªÇ°±ÚÐÄ¼¡È±Ñª</StmtText>
      </DiagnosisStatement>
      <DiagnosisStatement>
         <StmtFlag>ENDSLINE</StmtFlag>
         <StmtText>QT¼äÆÚÑÓ³¤</StmtText>
      </DiagnosisStatement>
      <DiagnosisStatement>
         <StmtFlag>ENDSLINE</StmtFlag>
         <StmtText>Òì³£ ECG</StmtText>
      </DiagnosisStatement>
   </Diagnosis>
   <Waveform>
      <WaveformType>Rhythm</WaveformType>
      <WaveformStartTime>0</WaveformStartTime>
      <NumberofLeads>8</NumberofLeads>
      <SampleType>CONTINUOUS_SAMPLES</SampleType>
      <SampleBase>500</SampleBase>
      <SampleExponent>0</SampleExponent>
      <HighPassFilter>16</HighPassFilter>
      <LowPassFilter>150</LowPassFilter>
      <ACFilter>NONE</ACFilter>
      <LeadData>
         <LeadByteCountTotal>10000</LeadByteCountTotal>
         <LeadTimeOffset>0</LeadTimeOffset>
         <LeadSampleCountTotal>5000</LeadSampleCountTotal>
         <LeadAmplitudeUnitsPerBit>4.88</LeadAmplitudeUnitsPerBit>
         <LeadAmplitudeUnits>¦ÌV</LeadAmplitudeUnits>
         <LeadHighLimit>2147483647</LeadHighLimit>
         <LeadLowLimit>268435456</LeadLowLimit>
         <LeadID>I</LeadID>
         <LeadOffsetFirstSample>0</LeadOffsetFirstSample>
         <FirstSampleBaseline>0</FirstSampleBaseline>
         <LeadSampleSize>2</LeadSampleSize>
         <LeadOff>FALSE</LeadOff>
         <BaselineSway>FALSE</BaselineSway>
         <ExcessiveACNoise>FALSE</ExcessiveACNoise>
         <MuscleNoise>FALSE</MuscleNoise>
         <LeadDataCRC32>3048816800</LeadDataCRC32>
         <WaveFormData>
7//v//H/8f/x//P/9f/y//X/9f/2//j/+v/6//r/+v/+/wEAAgACAAIAAgAEAAUAAwAA
AP7//f////////8AAAMABAAFAAUA/v/9//v/+P/5//f/9P/x/+7/7v/t/+z/7v/v//D/
8v/v/+7/7f/r/+7/7//v/+z/7P/s/+//8f/t/+b/6P/s/+7/7P/l/9v/zv/I/87/2P/g
/+n/+v8YADoAVQBzAJ8A0wACASIBNgE8ATwBNQEUAd0ArgCEAFEALwApACQAGAAQAAoA
BwADAAAA//////n/9v/1//L/7f/q/+r/6v/r/+7/7//w//D/7v/s/+z/7f/t/+3/7v/v
/+7/6v/o/+f/5f/o/+n/6f/m/+b/5//n/+r/7f/w/+//6v/o/+j/6f/q/+r/6v/q/+j/
6f/q/+r/6P/o/+n/6f/q//D/8f/x//D/8f/t/+v/6f/q/+r/7f/s/+z/7P/s/+r/6P/l
/+T/5f/p/+3/7v/t//L/8f/y//D/7//v/+//8f/y//L/8f/w//H/8f/w/+//7//v//P/
8//x//P/9P/1//b/+v/8//7///8BAAEAAAAAAAAA//8CAAQABwAHAAoADAANAA0ADAAJ
AAgACAAIAAcABwAEAAYAAwADAAMAAQD///3//f/+//z/+f/6//r/+f/4//j/9v/z//L/
8f/z//b/+v/9//n/9//3//P/8v/y//P/8//3//f/+P/6//b/9f/z//D/7v/v/+//8P/z
//L/8//y//L/8v/y//L/7//u/+3/7//x//H/8f/x/+7/7v/v//D/8P/v/+3/7f/x//T/
9f/2//X/9P/y//D/7f/t/+z/6//s/+3/7v/w//T/9P/0//T/8f/x//L/8v/u/+7/7//v
/+7/7f/t/+z/8P/0//f/+v/1//T/9f/0//T/8//z//P/9v/2//X/9P/1//b/9//0//P/
8//y//H/9f/2//X/9v/1//X/9P/x//P/9P/0//b/9f/0//P/8v/0//T/9f/1//L/8v/1
//b/9v/1//T/8//1//X/9f/3//z/+v/7//v//P/+////AAD///7///8BAAAAAAAAAAAA
BQAHAAgACAAJAAsADAANAAgABgAFAAIAAQD///r/+f/7//z//v////7/+//4//j/9//2
//X/9f/0//T/8//y//H/7//u/+3/8P/y/+7/8v/3//P/8//6//r/8v/s/+z/6//t/+r/
3v/Q/9D/3P/l/+z/AAAkAEsAbQCXAMUA8gAWATABPAE4ASMBAAHLAJgAcABLADEAKwAq
AB4AEgAQAAkAAQACAAMA/f/3//f/9//1//H/8P/y//T/9//2//X/9P/y//D/7v/u/+//
7f/t/+7/7//u/+r/6P/n/+n/7v/x//P/8P/w//H/8f/v//H/8//x//D/7v/u/+//8P/w
//D/8P/z//X/9//4//P/8v/y//H/8v/4//n/+f/2//X/7//r/+z/7v/v//P/9f/2//f/
+P/3//T/8P/u/+//8//3//j/9//8//v//P/6//n/+f/5//f/9v/0//H/9P/5//3/AAAA
AAEAAgAHAAMA//////7//f/8//7//v8BAAUACgANAAkACAAHAAUACAAKAA0ADQASABQA
FQAVABQAEQAQABAAEAAPAA8ADAAMAAkACQAJAAkABwAFAAUABQACAP7//v/9//v/+f/4
//f/9f/1//X/9P/0//X/9f/3//f/+f/3//b/9v/3//f/+f/3//b/9v/1//X/9P/y//T/
9//5//z/+f/0//H/7P/u/+7/7v/u//H/8v/z//f/+f/5//n/+f/0//L/8f/w//P/8//y
//P/8v/0//T/9P/2//b/9f/0//L/8//z//P/9f/3//n//P/9//z/+//6//j/9//3//b/
8f/w//D/7//z//X/+P/6//f/9v/0//L/8v/0//j/+v/5//f/9v/1//X/9P/y//D/7//w
//H/7v/w//P/9f/3//f/9v/z//L/+f/7//b/8f/w//L/8v/y//L/8P/w//H/8f/u/+7/
8f/y//X/9//5//v//P/7//r/+//8//j/9//1//X/9v/2//b/9v/2//j/+//+/wAAAgAE
AAQAAwABAP7//P/9//3//f8BAAQACAAKAAgABwADAAMAAQD+//z/+f/3//X/8//0//H/
7v/r/+n/7P/w//P/9v/0//H/7//t/+j/5v/s//b/9f/r/+H/5v/s/+z/6P/q/+3/7f/k
/9z/2v/a/97/5f/u/wAAHAA1AFEAbwCPALAA0gDuAAABBAH3ANwArQByAEAAGQDx/9n/
3P/o//D/9P/5//f/8P/v//P/8//z//P/8f/t/+z/7P/s/+3/8P/x//L/8v/w/+7/7v/v
/+z/6//r/+v/7//u/+//8f/w//L/8v/x/+7/7v/v/+//8P/z//b/9f/y//D/8P/x//L/
8v/y//L/9P/1//b/9v/2//b/9//3//P/+P/4//f/+P/7//n/+f/4//j/9//5//r/+v/6
//r//P/8//v//P/8////AgACAP7/AgAAAAAA/////wAAAQABAAIAAgABAAQACQANABAA
DQANAA0AEQASABEAFAAWABYAFgAZABoAHAAdAB8AHwAfACAAIQAhACEAIgAkACMAIwAk
ACQAIwAlACUAJwAqACgAJQAjAB4AGgAVABMAEQATABMAEwAVABQAEAALAAoADAALAAoA
CgAGAAEA/v/7//3//v8AAAEA/v/9//7/+//4//j/+f/5//n/9//2//b/+P/7//3//v/9
//3//P/8//3//P/9//z/+v/4//b/9P/3//j/+f/9//3//f/9//3/+v/6//v//P//////
/v////7/AAAAAAAAAAAAAP///v8AAAEAAQABAAEAAQABAAIABwAIAAkACgAJAAkACgAK
AAkACgAMAA0ADQANAA4ADgAOAA4ADQAMAAoACgAMAAwADgANAA0ADQAOAA4ADQAMAA0A
DgAPAAwADgARABMAFQAYABgAFgAWABUAFQAUABEADQAQABgAHQAcABsAGgAZABgAGAAY
ABkAGQAZABoAHgAgAB8AHQAbABkAFwAVABMAEwARAAwACgAHAAcACAAIAAgABQACAAEA
AQAEAAQABAAEAAgACQAJAAgACAAJAAkACQAJAAoADAAMAAkABwACAAEA/v/8//v/+f/3
//X/8//0//L/8P/u/+3/7f/u/+7/7v/w/+//7//v/+z/6P/q/+7/8//3//P/7v/y//b/
8v/o/9//2f/U/87/0P/Y/+L/7f/8/xIALABLAGkAkwDFAPgAIAE+AUgBQgE7ASQB6QCq
AIAAWQA1ACEAHAAUAAwADgANAAcAAAABAP//+f/1//X/8//v/+3/7v/v//H/8f/v/+3/
6v/o/+b/5v/n/+n/6f/q/+v/7P/q/+r/6//r/+7/7//v/+3/7P/s/+v/7P/v//L/8f/t
/+r/6f/p/+z/7P/s/+z/6v/r/+z/7P/p/+j/6P/n/+f/7P/s/+v/7f/v/+z/6//r/+z/
7P/v/+//7v/t/+z/7P/q/+f/5v/m/+n/7P/s/+3/8v/x//L/7//v//D/8f/0//b/9//3
//T/8//x/+7/6//r/+v/7//v/+3/7//w//L/8v/1//b/9//5//z//f///wAAAQABAP//
AAACAAEABQAIAAoACwAIAAUABAAEAAYABQAFAAIABAABAAEAAQD///3/+//7//r/9v/x
//D/7v/t/+z/7P/u/+3/7v/v/+//8P/y//P/8v/x//L/7//w//D/8f/x//H/7//u/+7/
7P/t/+3/7P/u/+//7//w//D/7v/u/+z/6//q/+n/6P/p/+r/6//v//D/8f/y//P/7//u
/+7/7v/u/+3/6//r/+z/7v/u/+7/7P/s/+v/6v/o/+n/6f/p/+n/6f/p/+r/7P/s/+z/
7P/t/+3/7v/u/+7/7v/v/+//7v/t/+3/7P/q/+r/6f/o/+r/7P/w//L/8v/x//H/8f/w
/+7/6//o/+v/7v/x//D/7//v/+7/7f/t/+z/6f/o/+r/6//r/+n/5//o/+j/6f/s/+z/
6//w/+//7v/t/+z/7P/s/+3/7f/r/+r/7P/s/+7/7//w//H/8f/x//H/8//2//T/9f/1
//P/8v/w/+7/8P/y//b/+//+//7//v/+//7///////7/AAABAAEAAQD+//7////+/wEA
AQD+/////f/6//j/9f/w/+3/6v/q/+z/7P/s/+3/6v/q/+n/6P/q/+n/6f/p/+z/4v/e
/+j/8//x/+v/7P/w//D/7P/o/+H/1f/Q/9D/0P/O/9j/5f/0/woAJgBJAHEAmQDFAPYA
IgE+AUYBRAFFATAB+wDAAJYAawBDAC0AIAAWABQAEgAHAPv//P8BAP3/9//z//P/8f/t
/+j/6P/o/+n/6//r/+v/6v/q/+j/6P/p/+j/5//n/+f/6f/m/+X/5f/i/+T/5P/j/+X/
5v/o/+n/6f/r/+3/6//m/+L/4P/f/+L/5P/m/+j/5v/n/+j/6P/o/+j/6f/p/+T/6P/n
/+X/6P/r/+n/6f/n/+j/6P/r/+7/7v/u/+7/7f/q/+b/5P/l/+n/7f/u/+v/7v/r/+r/
7P/t/+//8f/v//D/8P/v/+7/7//v/+7/7v/v//D/9f/z//H/8//0//b/9v/5//r/9v/1
//X/8//3//r//f///wEABAAIAAkACAAIAAcABQAFAAMAAwAEAAgACQALAAoACAADAAEA
//8AAP///v////7/+v/1//T/9f/1//X/9v/2//X/9v/3//P/8v/y//H/7//v//H/7//u
/+7/7//v/+3/6//q/+r/7f/x//T/9v/z//P/8v/y//P/8v/z//L/8P/w//D/8P/v/+7/
7f/v/+3/7f/t/+3/7P/s/+3/7v/x//H/8P/x//D/8v/y//L/8P/u/+v/6P/r/+//8v/1
//T/8//y//L/9v/2//b/9v/z//P/9P/0//D/8P/x//H/8//z//T/9P/z//T/9P/0//L/
8v/0//T/9f/1//b/9//1//T/8v/w//L/9P/2//L/8P/w//D/8P/y//L/8v/y//L/8v/y
//L/8P/w//D/8P/x//L/8//0//f/+P/5//r/9//2//X/9P/3//j/+f/6//r/+v/6//r/
/f/+////AAD+//7//v/+/wEAAgADAAQABwAIAAkACgAIAAgACAAIAAgACAAIAAgABQAC
AP///P/7//r/+f/4//b/9v/2//b/+P/6//z//v/5//b/8//w//L/8v/y//L/8v/y//L/
8v/w//D/8P/w/+z/7v/q/+b/5v/k/+T/6v/w//L//P8OADAAUgBqAIgAsADUAPAABgEM
AfwA4gC8AIQATAAoAAwA8P/g/+b/7v/w//L/9v/4//r/+v/6//j/9P/y//b/+f/6//v/
/P/6//j/9v/0//T/9P/0//T/9P/0//T/9P/1//b/9//4//n/+v/7//z/+v/6//r/+v/4
//j/+P/4//r/+v/6//r/+P/4//j/+P/6//r/+v/6//v//P/9//7/AAAAAAAAAAAAAAAA
AAAAAAIAAgACAAIABAAEAAQABAACAAIAAgACAAMABAAFAAYABQAEAAMAAgADAAQABQAG
AAgACAAIAAgACAAIAAgACAAKAAwADgAQABUAGAAbAB4AHgAeAB4AHgAeAB4AHgAeACAA
IAAgACAAIwAkACUAJgAnACgAKQAqACoAKgAqACoAJwAkACEAHgAdABwAGwAaABgAFgAU
ABIAEQAQAA8ADgAKAAgABgAEAAIAAAD+//z//P/8//z//P/5//j/9//2//n/+v/7//z/
+//6//n/+P/4//j/+P/4//j/+P/4//j/9//2//X/9P/y//L/8v/y//L/8v/y//L/8//0
//X/9v/1//T/8//y//P/9P/1//b/9f/0//P/8v/0//T/9P/0//X/9v/3//j/9v/2//b/
9v/4//j/+P/4//v//P/9//7/+//4//X/8v/z//T/9f/2//r//P/+/wAA/f/8//v/+v/3
//b/9f/0//L/8v/y//L/9f/2//f/+P/4//j/+P/4//f/9v/1//T/9v/2//b/9v/1//T/
8//y//T/9P/0//T/9f/2//f/+P/4//f/9f/0//n/+v/7//v/+f/5//v/+//7//3////8
//n/9//2//b/+P/4//j/+P/8/wEABAAGAAUABAAFAAUABwAGAAYABwAGAAUABAAEAAYA
BgAGAAUAAwADAAIAAAABAP///P/5//b/9v/1//T/8f/x//H/8v/v/+7/7f/r//D/8//1
//T/6P/s//X/8//v/+z/6v/s/+7/6v/l/+H/1v/S/9T/1v/W/+f/BAAiADoAUwBzAJ0A
yQD0ABYBMAE8AToBMQEYAeMArACGAFkAMwApACQAIAAgABwAEQAHAAQABQABAPv/+P/3
//T/7//s/+z/7P/t//H/8f/x//D/6//o/+f/5//r/+3/8P/z//L/7v/s/+v/6f/s/+3/
7f/t/+7/8P/x/+7/7//w/+3/6//q/+v/7f/w//D/8P/w/+3/7f/t/+z/7f/u//D/8f/s
//D/7//t/+v/7f/q/+n/6//u//D/9f/2//b/9v/2//X/8v/u/+z/7P/v//L/8v/w//T/
8v/y//P/8//0//X/8//0//T/8//0//f/+f/6//f/9f/z//X/9v/1//j/+v/8//7/AwAG
AAUABQAGAAUABAAEAAQAAwAGAAgACwALAAsADAAMAAsADQALAAsADAAKAAkACQAGAAoA
CQALAA0ACQAFAAEA//8BAP7/+v/6//r/+f/4//j/+v/5//r/+//3//b/9v/1//f/9//5
//f/9v/2//f/9//1//P/8v/y//X/9//4//j/9v/3//f/+P/2//T/9P/y//D/8P/w//D/
9P/2//j//f/5//f/9f/z//H/8v/0//b/9f/z//D/7//w//L/8v/y//L/8v/x//D/7v/v
/+//7//y//P/9P/2//T/8v/w/+7/8f/z//b/+P/2//b/9//3//X/9f/2//b/9f/2//b/
9v/0//T/9v/2//b/9f/1//X/8v/w/+3/6v/w//T/+P/4//X/9f/0//P/9v/2//T/9P/4
//n/+f/3/+//9v/0/+3/7v/v//D/8f/y//P/9P/2//f/8//y//T/9P/4//n/+v/7//v/
+f/3//f//P/6//v/+//9//7//v/+/wAAAAACAAUABAACAAAA/v8DAAUABgAGAAQABQAF
AAUABgAIAAsADAAJAAcAAgABAAQABAAFAAUA///5//P/8P/w//D/8P/x//P/9P/0//T/
9P/z//P/8//s/+7/8v/0//H/8//z//D/7v/w/+7/6P/h/9v/1P/W/97/4v/m//H/AgAe
ADoAVwB1AJ0A0QAKATABQgFKAUwBQwEgAekAugCUAGEAOQAxACwAHgAYABYADwALAAoA
BwD9//f/9v/3//b/8//t/+z/6//r//D/8//2//j/8//w/+//7//v/+//8P/x//P/8P/v
/+//8f/0//X/9f/x//D/8P/v/+3/7//x/+//7v/s/+z/7f/u/+7/7v/u/+3/7f/t/+z/
7f/u//D/8f/w//b/9//3//T/9f/x/+//7//w//D/8//y//L/8v/y//P/8v/w//D/7//x
//P/8v/u//L/8P/w//H/8f/y//P/8f/w/+7/6//v//P/9v/4//f/9//3//v//f/7//3/
/v/9//z//v/+//z//f///////v/+//7//f8CAAYACwANAA0ADgAOAA0ADQALAAsADAAM
AAsACwAIAAcAAwACAAEAAwABAP////8CAAAA/f/+/////////wAA+//3//X/8//z//T/
9v/3//f/9//5//f/9v/2//f/9//0//H/7//u/+//8f/y//L/8v/z//P/9P/3//b/9//2
//P/8v/x//D/8P/w//D/8//1//X/9f/1//T/9P/1//b/8//x/+7/7f/u//D/8P/w//P/
9P/0//T/8v/z//P/8//y//H/8P/w//D/8P/w//D/8f/x//L/8v/y//L/8//z//H/8f/y
//L/9v/4//n/+v/1//T/9f/0//T/8//z//P/9f/2//b/9v/1//T/8//u//D/8f/x//H/
8//0//P/9P/z//P/8v/v/+v/8v/2//P/8v/w//D/8P/w//P/9P/2//f/9P/y//P/8v/2
//f/+P/5//z//f/+/wEA///6//j/9f/4//r/+//8//3//v8BAAUAAwACAAEAAAABAAEA
AAD+/wEAAwAEAAUABQAGAAgACAAJAAkABgAHAAMAAAD+//v/+f/3//X/9v/z//L/8f/x
//H/8v/y//L/8v/x//H/8f/y/+7/7P/s/+f/6f/v//D/8P/0//T/7v/n/9v/1P/W/9r/
2v/c/+f/9v8KACYARQBnAIkAtQDqABYBNgFMAVgBWQFAAQsBzgCgAHsAVQA1ACoAJAAY
ABIAFwAXAA4AAwD///v/9//3//X/8f/u/+7/7v/v/+7/7f/s/+r/6v/o/+j/6f/s/+3/
7//x/+7/6v/o/+f/5f/o/+n/6f/r/+z/7v/v/+3/7//x/+//6v/o/+j/6f/q/+r/6v/q
/+v/7f/v//D/7f/s/+z/6//p/+7/7v/t/+//8f/u/+3/6v/q/+n/6//s/+z/7P/s/+//
7v/s/+z/6//t/+//7v/u//L/8P/w//H/8f/y//P/8v/y//H/7//u/+//7//u//D/8f/y
//f/+f/3//n/+v/2//T/9f/0//T/9f/3//f/+//+/wEAAwAGAAgACwALAA0ADgAOAA0A
DAAJAAgACAAHAAUABAAAAAEA//8AAAEAAgABAAAAAQD+//r/9f/0//X/9f/1//b/9f/z
//P/8//y//L/8//z//X/9f/3//X/8//y//L/8f/y//H/8f/y//D/8f/x//D/7f/t/+z/
7P/v/+7/7//u//D/8P/w//D/7v/s/+r/6//u/+//8P/x/+7/7v/v//D/7//t/+r/6f/s
/+7/7v/u/+z/7P/r/+r/7P/v//H/8//x/+//7f/s//D/8P/w//D/7f/t/+7/7v/u/+7/
7//v/+3/7f/u/+7/7v/u/+3/7P/t//D/9f/4//T/8f/v/+3/7//u/+z/6v/v//L/9f/0
//H/8f/w/+//7//u/+v/6v/s/+3/7f/r/+3/7P/o/+v/7v/t/+z/6//q/+z/7P/t/+3/
7v/w//X/+P/2//X/9P/z//T/8//y//P/9v/0//X/9f/1//b/9v/2//T/9P/2//n//P/8
//z//P/8//3//f/8//3///8AAAEA//8AAAIAAgAEAAUAAwAFAAMAAAD+//v/9//z/+//
7v/t/+z/6//r/+v/7P/s/+z/6v/p/+n/6f/q/+L/5P/s//H/8f/v/+7/6P/k/+b/5P/f
/9X/0P/Q/87/0v/i/+3/9P8KACoATwB1AJUAwQDuABQBMgFIAVABSwEwAQEByACcAHMA
RwAtACgAIAAQAAwAEwARAAoABQD9//P/7//v/+3/6f/o/+j/6P/p/+v/6//r/+r/6v/o
/+j/6f/o/+f/5//n/+f/5P/j/+P/4//m/+f/5//o/+j/6f/p/+f/6f/r/+n/6P/m/+b/
5//r/+z/7f/u/+r/6f/o/+b/5v/o/+v/7f/p/+z/6v/n/+j/6//p/+n/5//o/+j/6//s
/+z/7P/s/+7/7v/t/+7/6//t/+//7v/r/+7/6//q/+v/6//s/+3/7f/u/+7/7f/w//P/
9f/2//T/8//y//X/8v/v//D/8P/y//T/+f/8//r/+//9//3//v8AAAIAAwABAAIABAAD
AAgACgALAAsADAALAAwADgAQAA8ADwAMAAoABQADAAEA///7//f/9f/5//j/9v/4//j/
9//2//b/9f/z//P/8//w//D/8f/x//P/8//1//P/9P/0//X/9f/4//f/9//4//b/9f/z
//D/7//v/+7/7v/t/+r/6f/m/+n/7P/v//L/8P/u/+z/7f/t/+3/7f/t/+z/7v/x//T/
8//x/+7/7f/u//D/8P/w//P/9P/0//T/8f/x//D/7//v/+//7//w//D/8P/w//D/7//v
//D/8P/w//D/8f/x//P/8//0//T/9f/2//b/9v/0//T/9v/2//j/9//3//f/9P/y/+//
7P/u//D/8v/w//b/9f/y//D/8P/w//D/7v/u/+7/7v/x//L/8//0//P/8v/x//D/8f/y
//P/9P/1//b/9//4//f/9v/1//T/9//4//n/+v/8//z//P/8//n/+P/3//b/+f/6//v/
/P///wIABQAIAAcABgAFAAQABwAIAAkACgAGAAQAAgAAAP3//P/7//r//P/8//z//P/5
//b/8//w//D/8P/w//D/7//u/+3/7P/u/+7/7v/u//D/8P/w//D/7//u/+3/7P/o//D/
7P/i/+L/5v/i/9r/4P/w/wQAGAA2AFwAeACSALYA4gD+AAYBCAEAAeIArgByAD4AFgDw
/9r/4P/s/+r/6P/y//z/+v/2//j/+v/8//j/9v/2//X/9P/z//L/8f/w/+//7v/v//D/
8f/y//L/8v/y//L/8v/y//L/8v/w//D/8P/w//L/9P/2//j/+v/6//r/+v/3//b/9f/0
//f/+P/5//r/+v/6//r/+v/5//j/9//2//b/9v/2//b/9//4//n/+v/6//r/+v/6//3/
AAADAAYABAACAAAA/v///wAAAQACAAQABAAEAAQAAgACAAIAAgAEAAYACAAKAAoACgAK
AAoACwAMAA0ADgARABIAEwAUABIAEgASABIAFAAWABgAGgAeACAAIgAkACIAIgAiACIA
JAAmACgAKgAoACYAJAAiACIAIgAiACIAHwAcABkAFgAVABQAEwASAA4ACgAGAAIAAQAA
AP///v/8//z//P/8//7//v/+//7//P/8//z//P/7//r/+f/4//r/+v/6//r/9v/y/+7/
6v/t//D/8//2//X/9P/z//L/8v/y//L/8v/v/+7/7f/s/+3/7v/v//D/8v/y//L/8v/0
//T/9P/0//T/9P/0//T/9P/0//T/9P/1//b/9//4//b/9v/2//b/9f/0//P/8v/1//b/
9//4//j/+P/4//j/+v/6//r/+v/4//b/9P/y//T/9P/0//T/9f/2//f/+P/2//b/9v/2
//f/+P/5//r/9//2//X/9P/0//T/9P/0//L/8v/y//L/8v/y//L/8v/w//D/8P/x//H/
8P/w//P/8f/x//D/7//x//X/9//5//z////9//7//v///wEAAgAAAP7//P/8////AAAA
AAAA/v8AAAEAAQD+//7//////wMABQAIAAwACgAIAAUA///8//r/9//1//b/9v/2//b/
8//x/+//7f/u/+//8f/y//T/9P/z//P/8v/w/+v/6v/0/+v/6f/x//D/6v/q//L/9v/x
/+n/4P/S/8z/1P/c/93/7P8IACIAPQBfAHsAoQDYAAwBKgE2ATIBJQESAfEAwgCSAG0A
SQAxACgAHgAWABIADQALAAYAAQD9//n/+P/5//j/9f/v/+7/7f/t//D/8f/y//L/8v/w
//D/8f/x//H/8v/z//X/8v/x//H/9P/4//r/+//3//b/9v/1//f/+f/7//n/9//2//f/
+f/3//b/9f/0//n//f8BAAQAAQAAAAAA///7/wAAAAD///3////8//v///8CAAQACQAH
AAYABQAEAAYABgAFAAYABgAJAAwADAAKAA4ADAAMAA0ADwASABUAEgASABEADwAOAA8A
DwAOAAsACQAHAAkABgADAAQABAABAAAAAgACAP////8AAP///f/+//////8CAAQABwAH
AAYABgAFAAMABQADAAMABAACAP///f/4//r/9//3//f/+v/5//j/+f/3//L/7P/q/+v/
6//r/+z/7P/r/+z/7f/p/+j/6P/n/+n/6//v/+//6//o/+b/4//j/+H/4P/g/97/3//f
/97/4v/l/+f/6v/o/+T/4v/e/+H/4v/j/+T/4v/i/+L/5f/n/+f/5//n/+H/4P/g/+D/
4P/f/93/3f/c/97/3v/e/+D/4P/f/97/4P/j/+X/5//k/+P/4v/i/+b/5v/m/+b/4v/h
/+H/4P/e/97/3//f/9//3//g/+D/3//g/+D/4P/g/+D/4v/i/+L/4f/h/+H/4//i/+D/
3v/i/+T/5v/k/+X/5//o/+n/5v/k/+D/3v/c/9v/2f/V/9j/2v/b/93/3v/i/9//3v/d
/9z/3P/c/93/3f/e/97/4f/i/+P/4//j/+P/5v/n/+j/6//r/+j/6P/n/+T/5P/j/+L/
5f/m/+n/7f/r/+r/6f/o/+r/6//r/+r/7P/t/+3/7f/v//D/8v/y//D/7//r/+v/6//q
/+r/6f/l/+H/3f/c/93/3P/b/9v/2P/Y/9f/1v/Y/9f/1//X/9z/3P/Y/9T/0f/P/9P/
3P/g/9z/2v/U/83/xf+8/7r/vv/A/8b/0//w/w4AKgBJAHEAmQDDAPYAHgEwATQBMgEb
AegAswCKAGYAQQAdAAsACAACAPz/+P/v/+X/5P/f/9n/2//d/9//3//d/9n/2P/X/9f/
2P/X/9b/1P/U/9L/0v/T/9P/0//U/9X/1f/S/9H/0f/P/9L/0//T/9L/0v/T/9P/1P/X
/9r/2f/Y/9b/1v/X/9X/0v/P/8z/zP/N/87/zv/N/87/0P/R/8//1P/U/9P/0//V/9L/
0f/T/9T/1P/X/9b/1v/W/9b/1v/U/9H/0P/T/9f/2//c/9b/2P/U/9L/zf/L/8r/yf/L
/87/0P/R/9H/0//U/9T/1P/V/9b/2//d/9v/3f/e/9z/3P/f/+D/4v/j/+X/5f/j/+T/
5f/l/+X/5v/o/+f/6v/s/+3/7f/r/+n/6f/q/+v/6//s/+r/6f/l/+T/4//j/+H/3//f
/+L/4P/d/97/2//Z/9f/1v/X/9f/2f/b/9j/1v/V/9P/0//T/9X/0//V/9b/2P/Z/9j/
1f/T/9L/1P/V/9X/1P/V/9f/2P/a/9j/1v/W/9T/1f/W/9f/2P/W/9b/1v/Z/9f/1f/T
/9H/0P/Q/9H/0v/U/9P/0f/R/9X/2P/Z/9r/2P/Y/9f/1v/U/9P/0f/P/9L/0//U/9b/
1v/W/9b/1v/X/9f/2P/Y/9T/1P/V/9X/1f/V/9b/1v/a/9z/3f/e/9n/2P/Z/9j/1v/V
/9X/1f/W/9b/1f/U/9j/2v/c/9r/2P/Z/9n/2f/b/9z/2//c/9z/2//Z/9X/1v/Y/9n/
2//c/w==
         </WaveFormData>
      </LeadData>
      <LeadData>
         <LeadByteCountTotal>10000</LeadByteCountTotal>
         <LeadTimeOffset>0</LeadTimeOffset>
         <LeadSampleCountTotal>5000</LeadSampleCountTotal>
         <LeadAmplitudeUnitsPerBit>4.88</LeadAmplitudeUnitsPerBit>
         <LeadAmplitudeUnits>¦ÌV</LeadAmplitudeUnits>
         <LeadHighLimit>2147483647</LeadHighLimit>
         <LeadLowLimit>268435456</LeadLowLimit>
         <LeadID>II</LeadID>
         <LeadOffsetFirstSample>0</LeadOffsetFirstSample>
         <FirstSampleBaseline>0</FirstSampleBaseline>
         <LeadSampleSize>2</LeadSampleSize>
         <LeadOff>FALSE</LeadOff>
         <BaselineSway>FALSE</BaselineSway>
         <ExcessiveACNoise>FALSE</ExcessiveACNoise>
         <MuscleNoise>FALSE</MuscleNoise>
         <LeadDataCRC32>2238133444</LeadDataCRC32>
         <WaveFormData>
5//q/+z/7f/v//L/8//z//P/8//z//P/9P/0//P/9P/0//X/9v/2//n/+v/6//r/+P/0
//L/7//s/+r/5//n/+r/6//q/+j/5//m/+f/5P/l/+T/4//j/+P/4//i/9//3v/f/9//
4P/f/9//3v/e/93/3f/b/9n/1//Y/9z/3P/Y/9b/2v/c/9z/2v/X/8//yP/G/87/2//j
/+z/+v8QACsAQwBcAIIAqADJAN4A5gDZAK0AgQBkAFAAPwApABEACgAHAPr/5P/b/9v/
2//b/9//4f/j/+H/4//i/9//3P/b/9z/3//i/+P/4//j/+P/4//h/+H/4v/h/+L/4//j
/+L/3//b/9r/3f/f/+H/4f/f/97/3v/d/+D/5P/m/+f/5P/j/+P/4f/j/+P/4//k/+L/
4v/m/+b/4//h/+H/4P/k/+n/7P/u/+v/6//q/+f/5//n/+f/5//p/+r/6//s/+r/5//k
/+H/4v/m/+r/7f/t/+7/7//w/+//8v/u/+3/7//v/+//7//u/+7/8v/v/+//8f/y//b/
9f/z//H/7//y//X/9v/3//r/+v/7//v/+f/5//v/+//7//z//P/9/wEABAACAAAAAQAB
AAEAAQD///7//f/6//r/9//3//j/+P/3//f/9//1//L/8v/w//D/7//v/+7/6v/p/+n/
6P/q/+3/8P/y/+z/7f/r/+n/6P/n/+X/5f/m/+f/6P/p/+f/5f/j/+H/4f/i/+P/5P/l
/+b/5v/n/+b/5//n/+T/4//g/9//4f/k/+T/5f/l/+X/5P/k/+T/5P/k/+P/4//o/+j/
6P/m/+b/5v/m/+b/5P/l/+T/4//i/+P/5P/n/+v/7f/u/+//7f/t/+3/7f/s/+3/7P/o
/+n/6P/n/+b/6v/u//P/9//0//H/8v/t/+7/7//u/+//8f/w/+//7//t/+3/7v/v/+z/
6//q/+v/7//x//D/8P/x//H/8P/t//H/7//v//D/7v/u/+7/7v/s/+3/7f/t/+v/7f/w
//T/8//z//P/9v/2//f/+f/8////AQADAAUAAwADAAMAAgACAAIAAwAFAAQABAAEAAQA
BwAIAAgABgAGAAUABQAEAPz/+f/2//P/8P/s/+v/6v/x//L/9P/2//P/8//z//P/8v/v
/+3/7f/p/+j/5v/l/+X/5v/o/+n/6f/p/+n/7P/s/+j/6v/w/+7/6P/m/+b/5//x//b/
7v/i/+H/6f/w//T//P8PACkAQgBgAH4AnQC+ANIAyQCtAJEAdABWADkAJQAVABIAEwAK
APj/7f/r/+f/5f/r//H/8f/v//H/8P/t/+r/6v/s//D/9P/z//H/7//t/+n/5//n/+j/
6P/q/+z/7f/r/+n/5v/m/+v/7//z//X/9P/y//H/7//t//D/8f/x//L/8f/x/+//8f/x
//H/8v/z//T/+f/6//j/9f/0//L/8v/1//b/9v/1//X/9P/x//X/9//5//v//v/+//7/
/v/9//v/+f/3//j//P8AAAMAAgACAAIAAgAAAAIA/f/7//r/+f/4//f//P/+/wQAAwAF
AAcACAAMAAoABwAEAAEAAAABAAAA//8CAAQABwAJAAcABQAFAAMABQAGAAYABwAKAA4A
DQAMAAsACwALAAsACAAIAAgABgAIAAUABQAGAAUAAwACAAEAAQD+//7//P/5//f/9v/0
//X/9f/2//b/9v/3//j/+P/y//X/9f/1//D/7//t/+3/7//v/+//7//v/+//7//v//D/
8v/0//b/9P/y/+//7f/u/+//7//s/+7/7P/s/+//8f/y//T/9f/0//L/8f/w//H/8v/y
//P/9f/0//P/8P/z//T/9f/2//b/9//2//X/9v/3//j/+//6//v/+//7//n/+f/5//n/
+P/5//j/9P/4//r//P/+//v/+v/6//n/+//7/////f/7//v/+f/5//n/+P/3//f/9f/1
//b/9//4//n/+v/9//v/+//4//b/+v/7//v/8//u//D/8v/0//b/+P/5//n/+f/0//X/
9//6//3///8BAAYABwAHAAgACgAIAAcABgAFAAYABwAIAAgABgAGAAcACQANAA4ADwAQ
ABAAEAAPAAwACQAHAAYABAADAAUABwAJAAUAAgACAAIAAgAAAP///v////////////v/
9f/w/+3/7//y//T/9//0//L/8f/v/+n/6f/x//r/9v/s/+j/7v/y//D/7v/w//H/8//4
//r/+v///wUACAAOABoAKQAzAEIAWABuAIEAlgCuAL0ArwCJAGgASAArABEA7//K/8H/
zv/O/8v/0f/V/9X/2f/d/+X/6//s/+z/6v/o/+f/6P/r/+7/8v/z//T/9f/z//H/8f/y
//H/8v/z//P/9f/1//T/9v/2//f/+P/3//f/9v/2//X/9v/6//z//f/6//n/+f/3//f/
9//3//j/+v/6//7//v/7//n/+f/4//j/+//8//z/AAADAAUABQAEAAMAAgABAAIAAgAC
AAIAAwADAAMAAwADAAYACQALAAYABgAGAAYABgAKAAcABwAHAAcABwAHAAwADgAUABMA
EQATABQAGAAaABkAGAAXABUAFwAXABcAGAAYABkAGQAZABkAGwAbABsAHAAcAB0AHgAg
AB0AGgAcAB0AHgAfABwAGgAYABQAEgANAAsACgAMAA0ADwARAA4ACgAJAAYABgAFAAUA
BAABAP///v/8//r/+//8//z/9f/3//b/9f/0//P/8f/x//D/7//u/+3/7//x//P/9f/y
//L/8v/y//L/8v/x//H/7v/t/+v/5v/p/+r/7f/z//P/8v/y//H/8f/w//D/8P/x//L/
8v/z//T/9P/0//L/8v/y//L/8v/y//P/8v/x//H/8f/x//P/9//5//r/+//5//n/+f/5
//r//f/+//z//P/8//z//P/6//r/+//7//j/9//6//f/+P/5//j/+f/3//b/9f/1//L/
8f/x//H/9f/3//n//f/9//3/+v/4//n/+f/4//X/8f/z//n/+//6//j/+P/4//j/9//3
//b/9f/z//X/+P/8//z/+//6//z/AAABAAMABgAJAAkACQAJAAkACQAJAAgAAwACAAIA
AwAIAAoADAAOABAAEAAPAAwACwAJAAgABgABAAEAAQABAP///P/8//z//f/6//j/9v/2
//f/+P/5//f/8//w/+//7//w//D/8f/y//L/8//z/+3/6f/p/+7/8v/y//L/8v/0//b/
9P/s/+X/4//i/+L/5v/v//X/AAAKABoALwBJAGQAhgCsAM0A6gD8APMAxQCXAHoAYABH
ADUAKwAgABMAAgD0/+v/6//t/+v/7//1//n/9//4//j/9v/0//L/8v/0//b/9P/z//L/
8f/v/+3/7f/u//D/8v/0//X/9//1//L/8v/x//P/9f/1//P/8v/y//H/8v/2//j/+f/2
//X/9f/z//X/9f/1//b/+P/4//z//P/6//f/9v/0//b/+f/6//r//P/9//3/+//7//v/
+//7//r/+v/6//r/+v/5//j/9//3//r//f//////AAABAAIAAgAGAAMAAwAHAAkACwAN
AAkABgAHAAEAAAABAAEABAAGAAUABAADAAQABwAIAAkADAAMAA0ADQANAA0ADwAPAA8A
DgAMAAsAEAAUABMAEgARABEAEQARABIAEgASABAAEAANAA0ADgAMAAsACwALAAgABAAD
AAAA/P/7//v/+v/5//n/+v/6//z//f/+//7/+v/9//3//f/7//v/+v/7//n/+f/5//n/
+P/3//b/9f/1//b/9//4//j/+P/3//f/9f/1//T/8P/y//L/9P/5//z//P/9//3/+v/4
//f/9v/2//b/9f/1//n/+v/7//r/+v/6//r/+v/6//v/+v/5//n/+f/5//v/+v/7//v/
+//8//3//v///wEAAwADAAAAAAAAAAAAAAD///7//v/9/wAAAQAGAAUABQAFAAMAAwAA
AP7//P/7//7///8BAAMAAQABAAEAAwACAAEA/f/6//3///8AAP///f/9//3//f////3/
//8GAAMAAgABAAAA/v/////////7//3/AAAEAAgACQAKAA4ADwAPABAAEgAUABUAFgAX
ABUAEwARAA4ADwAQABIAFQAZABoAGwAcABwAHAAbABgAFwAVABQAEgAMAAsACgAJAAkA
CAAKAAwACwAIAAYABAAFAAUABQAFAAcABQAEAAUAAQAAAP7//f/9//7/AAABAAEA+f/1
//z/BgAGAAIAAAACAAIAAAD+//X/7f/u//b//v8DAAsAFAAgAC4APwBVAHIAkgCsAMUA
4gDyAOcAwwCfAIYAbABXAEsAPQA0ACsAGgAMAAUAAQD3//X/+/8DAAUABwAIAAgABgAE
AAAAAAACAAQABQAFAAUABQAGAAUABgAIAAYABgAGAAUABQADAAAAAAD//wEAAwADAAYA
BgAHAAcABQAIAAkACQAHAAUABAABAAUABwAJAAwACwAKAA0ADAAMAAsADAAMAAkACwAL
AAoACwANAA4ADQAOAA0ADAALAA0ADgAPABAADgANAAwACwALAA4AEQATAA4ADgAOAA4A
DwAUABIAEwAVABUAFQAVABUAFAAXABMAFQAXABgAHAAaABkAGAAXABkAGwAbABsAGQAY
ABgAFwAYABkAHAAdACAAIgAjACUAJQAmACIAHgAfAB8AHwAfACIAJAAmACYAIwAdABoA
GAAZABkAGgAbABoAFgAVABIAEQARABIAEgAQAA8ADwAOAAwADQAOAA4ADAAPAA8ADwAO
AA0ACwALAAoACQAIAAcACgANABAAEwAQAA4ADAAKAAgACAAHAAcACQALAAwACgAIAAYA
BgAJAAkACAAIAAcACQAIAAgACAAMAA4ADwARABMAEgARAA4ADgAMAAoACAAMAA8AEAAR
AA8ADwAPABEAFAAVABUAFQAVABUAFQAVABQAFQAUABAAEgASABIAEgAUABQAFQAVABQA
EwAWABMAFAAVABQAFQAUABIAEAAPAAsACQAMABAAEgASABIAEgASABIAEgASABAAEAAQ
ABAADgAOAA4ADgARABIAEwAUABcAGAAZABoAGgAaABoAGgAcAB4AIAAiACMAJAAlACYA
JwAoACkAKgApACgAJwAmACkAKgArACwALgAuAC4ALgAqACYAIgAeABwAHAAcABwAGQAY
ABcAFgATABIAEQAQABIAEgASABIAEAAQABAAEAAPAA4ADQAMAAwADAAMAAwADgAOAA4A
DgAMAAoACAAGAAQABgAEAAYADgAUABYAHAAiACQAJgAuAEAAVABkAHgAkgCoAL4A0ADK
AKYAgABkAEgAMAAWAPr/6P/k/+T/5v/m/+T/6P/w//b//P8AAAQAAAD6//7/AQAEAAcA
CgAKAAoACgAKAAwADAAMAAwADgAOAA4ADgAQABAAEAAQAA4ADgAOAA4ADgAOAA4ADgAQ
ABAAEAAQAA4ADgAOAA4ADwAQABEAEgAQABAAEAAQABMAFAAVABYAFAAUABQAFAAUABQA
FAAUABcAGAAZABoAGgAaABoAGgAYABgAGAAYABsAHAAdAB4AHQAcABsAGgAbABwAHQAe
ACAAIAAgACAAHgAeAB4AHgAiACQAJgAoACoALAAuADAALwAuAC0ALAAqACoAKgAqACwA
LAAsACwALQAuAC8AMAAyADIAMgAyADAAMAAwADAALgAsACoAKAAmACYAJgAmACMAIgAh
ACAAHQAcABsAGgAYABYAFAASAA8ADgANAAwACwAKAAkACAAGAAYABgAGAAgACAAIAAgA
BwAGAAUABAACAAIAAgACAAAAAAAAAAAA/v/+//7//v/8//z//P/8//7//v/+//7//v/+
//7//v/8//z//P/8//3//v///wAA///+//3//P/9//7///8AAAIAAgACAAIAAgACAAIA
AgACAAIAAgACAAQABAAEAAQAAQAAAP///v8AAAAAAAAAAAIABAAGAAgABQAEAAMAAgD/
//7//f/8//r/+v/6//r//P/+/wAAAgACAAIAAgACAP///v/9//z//P/8//z//P/+//7/
/v/+//3//P/7//r//P/8//z//f/9//3/+//9////AgACAAEAAgAGAAkACwALAA4ADwAP
AAwACwAKAAkACAAGAAMAAgAFAAkADQAQAA8AEAAQABAADwAMAAsACQAGAAQAAQABAAAA
///8//j/+f/6//3//P/7//r/+f/5//f/9//2//P/8f/x//D/8P/u/+3/6//q/+//8f/x
//H/5//s//L/8P/s/+r/6P/q/+z/6v/p/+n/5P/g/+b/6//r//T/CAAcAC0AQQBaAHgA
lgCxAMoA2ADTAK8AiQBuAFIAOQAlABEACgAHAPr/7v/r/+v/5//l/+f/6f/r/+v/6//q
/+f/5P/k/+T/5v/o/+n/6f/p/+n/5f/j/+P/5P/k/+b/6P/p/+r/6f/n/+j/6P/p/+r/
6f/r/+r/6v/p/+f/6v/r/+v/6v/p/+n/5//p/+n/6f/q/+n/6P/r/+r/6v/p/+r/6v/o
/+v/7P/s/+n/6f/o/+X/6f/r/+3/7//w//D/8P/w/+//7f/r/+n/6P/q/+z/7f/q/+r/
6v/q/+3/8v/w//H/7//v/+//7//x//L/9//1//P/8//y//T/9P/z//L/8f/z//f/+f/7
//v/+v/6//n/+P/3//j/9//7//z//P/9//z//v/7//j/+P/5//r/+//4//j/+P/2//j/
9f/1//b/9P/x/+//7f/t/+r/6v/o/+j/5//n/+b/5//n/+j/6P/k/+P/4v/g/97/4f/h
/+H/3//f/97/3//d/93/3f/d/9//3//f/9//3P/c/9z/3P/a/9r/2f/Z/9n/2f/Y/9T/
1//Y/9v/4f/e/9z/2//Z/9r/2v/b/9z/2f/Y/9b/1f/a/9r/2v/Y/9r/2v/a/9r/2P/Z
/9j/1//Z/9v/3f/h/+D/3//d/9v/3v/f/+D/4f/h/+P/4//g/+D/4P/g/+D/4P/g/+H/
4f/f/9//4//h/9//3//d/93/2//a/9n/2f/c/93/3//h/97/3f/c/93/3//f/9z/2v/e
/+H/4//j/9n/3f/d/9v/2v/c/9z/3P/c/9r/2//b/9v/2//d/+D/5P/l/+X/5f/o/+j/
6f/r/+7/7//v/+//7//x//H/8f/w//D/8P/x//P/8//y//H/8P/y//T/9f/0//L/7//t
/+r/6f/p/+n/6f/l/+L/4v/i/+b/5v/n/+j/4//h/9//3f/e/9v/2f/Z/9r/2v/Z/9n/
2P/Y/9n/2f/R/8//1//Y/9b/2P/Y/9T/0P/U/9L/zP/J/8X/wv/M/9r/3//f/+b/9P8I
AB8ANQBMAGwAkACzANAA3ADRAKcAeQBYAEAAMQAjAA8ABAABAPb/5P/X/9H/0f/R/9f/
3f/b/9f/2v/a/9j/1v/S/9L/1P/W/9r/2//c/93/2//Z/9n/2v/Z/9r/2//b/93/2//Y
/9j/2//d/9//3//d/9z/3P/b/9n/3P/d/93/3P/b/9v/2f/b/9v/2//c/9n/2P/b/9r/
2v/Z/9r/2v/d/+P/5//q/+j/5//l/+H/4v/h/+D/3//g/+D/4P/g/+L/4f/g/9//4f/k
/+f/6f/k/+T/5P/k/+L/5v/j/+P/4v/h/+D/3//i/+T/6v/p/+n/6//s//D/8v/x//D/
7//t/+//7//v//D/8P/x//H/8P/v//D/7//y//T/9f/3//j/+v/3//T/9P/1//b/9//2
//b/9v/0//L/7f/r/+r/6v/p/+n/6f/r/+r/7P/s/+v/6//s/+z/5//j/+D/3P/d/9//
4f/i/97/4f/h/+H/4P/f/93/3f/c/9v/2v/Z/9r/2//c/93/2v/a/9r/2v/c/97/3//h
/+D/3//d/9j/2P/W/9b/2f/c/97/4f/j/+P/4v/i/+L/3v/c/9n/1//c/9z/3P/a/9//
4P/h/+L/4P/h/+D/3//b/9v/2//d/9//4f/i/+P/4f/h/+H/4f/i/+X/5v/k/+b/5v/m
/+b/6P/o/+n/6f/o/+f/6v/n/+X/5f/j/+P/5v/m/+b/5//l/+P/4v/h/+P/4//j/+X/
5v/n/+X/5P/m/+f/5//l/+H/4//l/+X/4v/g/+D/4P/g/+H/4//k/+X/4f/j/+b/6v/u
/+//8P/0//b/9//5//z/+//5//f/9f/2//f/+P/4//f/+P/6//3//v/+//7//v/8//z/
+//4//j/9//3//b/8f/x//H/8f/w/+7/7//w/+//7P/q/+j/6v/r/+z/7f/q/+f/5f/l
/+L/4v/h/+H/4v/i/+P/4//j/+H/3//g/9z/3P/g/+T/5P/m/+b/4P/Z/9H/zP/S/9z/
4//n/+7/+v8IABkALwBGAGAAgACfALgAzADRAL0AmQByAE4ANwArACEAGAARAAoA+v/n
/+H/5f/n/+P/4//j/+P/5v/m/+T/4v/i/+L/5P/m/+b/5f/k/+P/4f/f/9//4P/i/+b/
6v/t/+v/5//i/+D/4//l/+f/5//q/+r/6//r/+n/6v/p/+f/5v/l/+X/4//n/+f/5//o
/+n/6v/v//D/7v/r/+r/6P/m/+n/6v/q/+z/7f/t/+v/7f/t/+3/7f/s/+z/7P/s/+3/
7f/t/+3/6//s/+3/7f/r/+z/7f/u/+7/8v/v/+//7//v/+//7//u/+7/8v/v//D/8//1
//r/+P/3//b/9f/0//X/9P/z//L/8v/z//P/9//5//3//////wAAAAABAAUACAAGAAQA
AQD///3/+//6//r/+v/4//r/9//3//j/+v/5//n/+f/3//L/8P/s/+v/6//s/+z/6v/p
/+n/6P/q/+v/7P/s/+r/7f/t/+3/6f/n/+T/4//k/+X/5v/n/+b/5f/k/+P/4P/g/+D/
4P/j/+T/5P/l/+b/5//n/+T/4//g/9//4f/j/+T/5v/n/+X/5P/k/+T/5P/k/+P/4//m
/+b/5v/k/+X/5P/j/+L/5v/p/+r/6//n/+f/5//p/+r/6//r/+v/6v/p/+j/5//o/+v/
7P/q/+r/6v/q/+r/6f/o/+j/5//p/+v/8f/x/+7/7f/q/+n/6//q/+n/6f/s/+3/7//x
/+3/6//p/+n/6//r/+j/5v/q/+v/6//p/+v/5//h/+f/6v/p/+j/5//m/+b/5//n/+f/
6P/r/+//9P/0//P/8v/0//X/9f/2//j/+v/7//z//f/9//3//f/8//j/+P/5//v//f/+
////AAACAAIAAQD+/////f/8//r/9f/1//X/9f/1//T/9v/4//f/9P/y//D/7f/t/+3/
7f/u/+v/6f/p/+j/6P/n/+f/4//i/+L/4f/j/9//4f/q/+z/6v/o/+j/5P/g/+L/4P/b
/9P/0P/W/9z/5f/z//z/AgAQACUAOQBSAHIAjgCjALgAzgDVAL0AkQBsAFQAQQAzACcA
HAAXABAA/v/p/+H/4//l/+v/7//r/+n/6v/q/+j/5v/k/+T/5v/o/+v/6//r/+v/6//p
/+n/6v/o/+r/7P/t/+v/6f/m/+b/5//p/+v/6//s/+z/7f/t/+v/7v/v/+//7f/r/+r/
5//t/+//8f/0//L/8P/y//D/8//z//X/9v/z//P/8f/u//H/8//0//P/8//z//P/8//0
//T/9P/0//X/9f/1//X/9P/2//j/+f/2//b/9v/2//b/+v/3//f/+f/5//n/+f/8//z/
AAD9//v//f/+/wIA///9//v/+f/6//3//v////7//v//////AAABAAQABQAFAAYABgAH
AAcACgAIAAYABwAHAAcABwAJAAoACwAKAAgAAwABAAAA/f/7//r/+f/6//j/+f/4//b/
9f/1//T/9P/z//P/8v/y//P/9P/0//D/8//z//P/8f/x//D/8f/y//P/9P/1//P/8f/v
/+3/6v/q/+r/6v/o/+j/5//n/+z/7//x//D/7P/o/+b/5//p/+r/7P/t/+//8P/y//T/
8f/w/+7/7f/x//L/8//y//T/9P/0//T/8//z//H/7//u/+//8P/z//L/8//z//P/8//z
//P/8//x//P/8//w//T/9P/0//T/9P/0//X/9f/3//f/+//5//n/+f/3//f/9v/0//L/
8f/v/+//8P/x//n/+//4//f/9v/1//T/8f/w/+//7v/y//T/9v/4//X/9P/z//L/9P/0
//T/9P/3//j/+f/6//r/+v/6//r//f8AAAMABgAGAAYABgAGAAMAAgABAAAAAQACAAMA
BAAJAAwADwASABAADgAMAAoACAAGAAQAAgD+//z/+v/4//j/+P/4//j/+v/6//r/+v/4
//b/9P/y//D/8P/w//D/7f/s/+v/6v/r/+z/7f/u/+7/7v/u/+7/7P/s/+z/7P/o/+z/
7P/s//T//v/+//b/+P8GAA4AFgAoAD4ATgBeAHAAigCeAKIAmAB+AFwAPAAoABgA+P/U
/8b/zv/S/8b/vv/G/9L/2v/e/+b/7v/u/+b/5P/q/+j/6P/o/+j/6f/q/+v/7P/t/+7/
7//w//H/8v/z//T/8//y//H/8P/y//L/8v/y//T/9v/4//r/+v/6//r/+v/5//j/9//2
//f/+P/5//r//P/8//z//P/7//r/+f/4//j/+P/4//j/+v/6//r/+v/4//j/+P/4//z/
AAAEAAgABQAEAAMAAgADAAQABQAGAAgACAAIAAgABgAGAAYABgAJAAoACwAMAAwADAAM
AAwADwAQABEAEgAQABAAEAAQAA4ADgAOAA4AEgAUABYAGAAbABwAHQAeABsAGgAZABgA
GwAcAB0AHgAbABoAGQAYABoAGgAaABoAFgAUABIAEAAOAA4ADgAOAAoABgACAP7//v/+
//7//v/9//z/+//6//z//P/8//z/+//6//n/+P/4//j/+P/4//b/9v/2//b/8f/u/+v/
6P/r/+7/8f/0//P/8v/x//D/8v/y//L/8v/w/+7/7P/q/+v/7P/t/+7/7v/u/+7/7v/v
//D/8f/y//D/8P/w//D/8f/y//P/9P/1//b/9//4//r/+v/6//r/9//2//X/9P/2//j/
+v/8//v/+v/5//j/+f/6//v//P/6//j/9v/0//T/9P/0//T/9f/2//f/+P/1//T/8//y
//b/+P/6//z/+P/2//T/8v/z//T/9f/2//T/9P/0//T/9P/0//T/9P/x//D/8P/v//D/
7//y//b/+P/3//X/8//4//z///8DAAkACwAMAA0ADQANAA0ADQAKAAYABAADAAcACQAK
AAsADAAMAAwACwAGAAUAAwACAAIAAQADAAUAAgD9//f/9P/z//T/8f/v//P/9f/4//v/
+P/2//L/7//t/+z/7P/r/+3/7P/s/+3/6//p/+f/5//y/+7/6v/u//D/6v/m/+z/8P/t
/+v/6v/k/+L/6f/x//L/+v8MABsALQBCAFgAdACbAMIA2ADbAMEAlwB2AGAATQAzAB0A
GAAVAAgA9v/t/+v/7f/r/+n/6//r/+f/6//s/+v/6v/n/+b/5//o/+v/6//r/+v/6//p
/+n/6v/o/+r/7P/t/+//7f/q/+r/7P/v//L/8//x/+7/7P/p/+r/7v/w//H/8P/v/+//
7f/t/+v/6f/o/+v/7v/1//j/9f/z//P/8v/w//P/9P/0//H/8f/w/+3/8P/x//L/8//y
//L/8v/y//T/9f/2//f/9v/4//r/+//2//b/9v/2//f//P/6//v/+P/3//b/9f/0//L/
9P/v//H/8//0//j/+//7//v/+//9//////////7//v///////////wEAAQAFAAYABgAH
AAgACgAHAAQAAQABAAEAAQD///7//f/6//r/9//3//j/+//7//z//f/5//T/8v/u/+//
7//w//D/7//v//D/8P/t/+3/7f/s/+r/7//x//P/7P/p/+X/4//j/+P/4//j/+H/4f/h
/+H/4v/k/+b/6P/l/+T/4v/h/+P/5f/m/+T/5P/i/+L/5f/n/+j/6v/r/+n/5v/k/+L/
5P/k/+P/4//j/+L/4f/e/+H/4v/j/+T/5v/p/+r/6//n/+f/5//p/+z/7f/t/+3/6v/p
/+j/5//m/+f/5v/i/+X/5v/n/+j/6v/q/+v/6//p/+n/7f/r/+v/6//p/+n/6//q/+n/
6f/p/+n/6v/r/+3/7f/t/+//7f/r/+b/4v/i/+P/4//h/+P/4//j/+P/5f/s/+r/6P/m
/+T/5v/n/+f/5//n/+n/7P/w//H/8f/x//T/+P/5//v//v/9//3//f/9//v/+f/3//T/
8//0//b/+f/5//r/+//8//7//v/9//r/9//1//T/8v/w//H/8v/z/+//7P/s/+z/8P/u
/+3/7P/p/+n/6f/p/+r/5//l/+X/4v/g/93/2//b/9z/3v/f/+P/4f/d/97/3P/W/9r/
5P/m/+b/5v/e/9X/0f/M/9D/2P/f/+X/8v8GABoAMQBLAGoAiACkAMkA5ADqANcAqQB5
AFYARAA3ACkAIQASAAEA+v/s/93/2//b/9n/2//f/9//4f/l/+b/5f/k/+H/4P/h/+L/
4f/h/+H/4f/d/9v/2//c/93/4P/j/+X/5f/j/+D/4P/g/+H/4v/h/+P/4v/i/+H/4f/k
/+X/5f/k/+P/4//h/+L/4f/g/+D/3v/e/+L/4v/h/9//3//e/9//4//l/+b/5P/l/+X/
4//m/+f/6P/p/+j/6P/o/+j/6P/n/+b/5f/n/+r/7f/v/+r/6v/q/+r/5//o/+L/3//h
/+P/5f/n/+j/6P/s/+n/6f/r/+z/8P/y//H/8P/v/+//8f/x//H/8//0//b/9//1//X/
9//3//f/+P/4//n//f8AAP7//P/6//n/+P/3//j/+P/4//b/8//v/+7/7v/w/+//7//v
//D/7v/v/+7/6f/n/+b/5P/l/+X/5v/m/+P/4//j/+L/3v/h/+H/4f/f/9//3v/f/97/
3f/c/9v/3f/d/93/3f/d/97/3//g/9//3v/c/9v/3v/f/9//3P/a/9j/2P/b/9v/2v/a
/9n/2f/Y/9j/2P/a/9r/2f/Z/9//4P/h/+D/4P/g/+D/4P/f/9//3f/b/9z/3f/e/+H/
4P/h/+H/4f/i/+P/5P/l/+L/4//i/97/4v/i/+L/4v/l/+b/6P/p/+b/4//k/9//4P/h
/+D/4f/j/+L/4f/h/+P/4//k/+X/5P/j/+L/4//l/+X/4v/g/+D/4f/h/9//4v/j/+T/
5f/j/w==
         </WaveFormData>
      </LeadData>
      <LeadData>
         <LeadByteCountTotal>10000</LeadByteCountTotal>
         <LeadTimeOffset>0</LeadTimeOffset>
         <LeadSampleCountTotal>5000</LeadSampleCountTotal>
         <LeadAmplitudeUnitsPerBit>4.88</LeadAmplitudeUnitsPerBit>
         <LeadAmplitudeUnits>¦ÌV</LeadAmplitudeUnits>
         <LeadHighLimit>2147483647</LeadHighLimit>
         <LeadLowLimit>268435456</LeadLowLimit>
         <LeadID>V1</LeadID>
         <LeadOffsetFirstSample>0</LeadOffsetFirstSample>
         <FirstSampleBaseline>0</FirstSampleBaseline>
         <LeadSampleSize>2</LeadSampleSize>
         <LeadOff>FALSE</LeadOff>
         <BaselineSway>FALSE</BaselineSway>
         <ExcessiveACNoise>FALSE</ExcessiveACNoise>
         <MuscleNoise>FALSE</MuscleNoise>
         <LeadDataCRC32>335964062</LeadDataCRC32>
         <WaveFormData>
EAAQABAAEgAUABYAFgAWABYAFgAWABYAFgAVABQAFAAUABQAEwAQAAwACQAIAAgABwAG
AAYABgACAP///f/9//7///////7//f/9//7//v///wAAAwAEAAQABQAFAAQAAwADAAMA
BAAGAAYABQAFAAYABgAGAAYACQALAA0ADgAPAA8AEwAYACEALwBHAGIAfQCRAJgAlgCM
AIAAeQBuAGMAXQBIABAAwf9w/yH/5P7G/rz+v/7Q/u7+Cf8k/0r/cv+P/6H/sv/C/9D/
3P/l/+v/7//z//f//P/+/////v8AAAIAAgAEAAUABgAHAAcACAAKAAsADAAKAAsADAAM
AAoACgAKAAoACAAIAAoACgALAAwADQAOAA4ADgAPAA8ADwAPAA8ADwANAA0ADQAOABAA
EAAQABAADgAOAA4ADgAPABAAEQATABUAFQAVABUAEwATABQAFQAXABcAFgAWABQAFAAU
ABQAFgAWABgAGAAYABkAGQAZABwAHAAdAB0AHQAdABwAGwAdAB0AHQAdAB0AHQAdABwA
GQAYABgAGAAYABcAFgAVABUAFQAWABYAEQAPAA8ADgALAAkACAAHAAcACAAHAAcABgAF
AAUABAACAAMAAwADAAMAAwAFAAUABAAFAAQABAAGAAcACQALAAoACwALAAsACwALAAwA
DAAPABAAEwAUABEAEQAQAA4ADgAOAA4ADgAPABAAEQASABAAEAAQABAAEAAQABEAEQAT
ABMAEwATABEAEgASABIAEgASABIAEwAWABYAFgAWABQAEwASABIAEwATABMAFAAWABcA
GAAZABgAFwAWABUAFAAUABQAFAAWABYAFgAXABcAFwAXABcAFwAXABcAFwAXABcAFwAW
ABQAEwASABEAEQASABQAFgAWABUAFQAVABQAEwARABAAEAAQAA8ADwAPAA4ADgAPABEA
EQARABEAEgASABMAFAASABIAEgAQABEAEQAQABAAEgASABIAEgAOABAAEQARABMAEwAV
ABUAFgAWABgAGAAWABgAGgAcAB4AHgAeAB4AHgAeAB4AHQAeAB4AHgAeABsAGAAWABMA
EgASABEAEAAOAA4ADAAJAAcABwAHAAcABQACAAAA//8DAAQABgAIAAsADAAOAA8ADQAM
AAsACwAKAAoACQAIAAkACQAKAAoACgAKAAsADQANAA4ADwATABUAFAAZABsAIQAwAEkA
ZQB6AIYAjgCYAJUAgABpAGUAaABUAB8A1v+R/0z/GP/8/u3+7P7+/g3/JP9K/2z/hf+b
/67/uv/G/9D/2f/j/+v/9f/7/wAAAgADAAIABAAGAAYACAAHAAgACQAJAAcACAAIAAgA
CgALAAwADAAOAA4ADgAOAA4ADgAQABAADgAOAA4ADgAMAAwADQANABAAEQASABMAEQAR
ABEAEgAPAA4ADQAMAA0ADgAPABAAEAAQABAAEQAPAA8ADwAPAA0ADQAOAA8AEQARABAA
EAAOAA4ADgAOAA4ADgAQABAADwAPAA4ADQAOAA4ADwAPAA0ADQAMAAsADgAPABAAEQAQ
AA8ADgAMAAkACAAIAAgACAAHAAYABQAGAAUABQAEAAIAAQACAAIAAQD///7//f/+//7/
/P/7//z/+//7//r/+P/5//n/+f/6//v//v////7////+//7//////wAAAQACAAMAAwAD
AAUABQAGAAYABAAEAAYABgAHAAkACgAKAAkACAAHAAYABgAGAAYABgAIAAgACAAIAAgA
CAAJAAkACAAHAAYABQAHAAgACAAIAAoACgAKAAsADgAOAA4ADgANAA0ADQAOAAwACwAK
AAoACQAJAAkACQAKAAsADAANAAoACgAKAAoADAAMAAwADQALAAsACwALAAkACQAJAAkA
CQAJAAkACAAIAAkACgALAAgACAAJAAoACgAJAAkACQAHAAcABgAGAAcACAAIAAkACQAI
AAgACQAJAAkACQAJAAsACgAKAAoACgAIAAoACAAGAAYABgAGAAYABQAIAAoACwAJAAkA
CwALAAoACgAMAAwADgAQABIAFAAUABQAFAAUABYAFgAWABUAEwASABEAEAASABAADwAN
AAsACgAIAAYABgAGAAQAAQABAAEAAQABAAIAAAD//////v/+////AAABAAIABAAFAAUA
BAADAAMABQAGAAYABgAFAAUABgAGAAQABAAFAAkABwAGAAUABwAHAAYABwAJAAsAEAAb
ACcALgAyADAAMgA1ADQALQAjACYANgA1ABQA6//K/67/mv+P/4j/jv+Z/5D/gP+A/4n/
kf+c/6r/uP/A/8P/yf/R/9v/4//r//D/9P/2//v//v///wIAAwAEAAUABQAFAAYABgAG
AAYABwAIAAgACgAKAAoACgAKAAoADAAMAAwADAAMAAwADAAMAA0ADQALAAsACwALAAsA
CwALAAwADAAMAAwADAALAAoACQAIAAYABgAGAAcACQAJAAkACQAHAAcACAAJAAcABwAG
AAYACAAIAAgACAAIAAgACgAKAAcABwAGAAUABAAEAAUABQAEAAMAAQD//wAAAQACAAMA
AAD///7//P/7//r/+v/6//j/9//2//X/9P/z//P/8v/t/+v/6//q/+v/6f/o/+f/6P/o
/+b/5f/m/+f/6f/q/+v/7f/u/+//8f/x//P/8//1//n/+//+/wIAAwAFAAcACgALAAsA
CwALAAsADAAMAAwADAAOAA4ADgAPAA8ADgANAAwACwAKAAoACgAKAAoACwAMAA0ADgAM
AAwADQANAAsACwALAAsACQAKAAoACgALAAwADQAPAA8ADgANAAwADQANAA0ADgAOAA0A
DAAMAAsACwALAAsACQAJAAkACQAIAAgACAAIAAgACAAIAAkABwAHAAcABwAFAAUABQAF
AAUABQAFAAQAAQABAAEAAQACAAIAAwAEAAIAAQABAAEAAQABAAAAAAD+//7//f/9//3/
/P/8//3//f/9//3//f/9//z//P/8//r/+v/6//j/9//5//r//f/6//r/+v/6//r/9v/4
//n/+f/3//f/+f/5//z//P/+//7///8CAAUACAAJAAoACwAMAA4ADgAOAA0ADAAMAAwA
DAANAAoACAAFAAQABAADAAIAAgACAAAA/f/7//v/+//7//r/+P/3//f/9v/2//f/+P/9
//7/AAABAP///v/9//3//f/+//7//v//////AAAAAAAAAAABAAMABQAIAAkACwANABQA
GQAjADkAWAB1AIsAlgCWAIoAgAB3AGoAXQBbAE4AGADL/3j/Kf/o/sb+vP69/sj+4P75
/hb/QP9o/4H/lf+q/7r/yP/W/93/4f/l/+v/7//z//b/+P/4//j/+v/6//z/+//8//3/
/f/9//7//v/+/wAAAQACAAIAAgACAAIAAgACAAIABAAEAAIAAgACAAIABAAEAAUABQAF
AAUABQAFAAcABwAHAAgACAAIAAgACAAIAAgACAAIAAgACAAIAAkACwALAAsACwAJAAkA
CgALAAkACQAIAAgACAAIAAgACAAKAAoADAAMAAwADQANAA0ADgAOAA8ADwARABEAEAAP
AA4ADQAMAAsACwALAAsACgALAAoACgAKAAgABwAGAAUABgAFAAUABAADAAEAAQAAAP7/
+//5//f/9v/2//T/8//0//P/8//y//L/8//z//P/8//z//X/9f/1//f/9//4//j/9//3
//f/9v/3//f/9//5//n/+v/6//r/+v/8//z//P/9//3//P/+//7//v/+//z//P/8//z/
+v/6//r/+v/8//z//f/9//3//f/9//3//f/+//7//v/+//7//v///wIAAgACAAIAAQAB
AAEAAgACAAEAAAAAAAMAAwADAAMAAgABAAAA//8AAAAAAAAAAAAAAAAAAAEAAQABAAEA
AQABAAEAAQABAAEAAQABAAAA///////////8//z//f/+//7//f/9//3///////7//v/8
//z/+//7//3//P/8//3//f/9//3//f/8//r/+f/4//r/+v/6//j/+f/5//r/+//7//v/
+//8//z//P/8//z/+v/8//3//f/7//v//f/9/wAAAAACAAIAAAACAAQABgAHAAgACQAK
AAkACAAHAAUABgAGAAYABgAFAAIAAAD9//r/+v/5//j/+P/4//b/8//v/+//7//v//D/
7v/t/+3/7P/s/+3/7v/v//D/8v/z//T/9P/0//X/9f/2//b/9v/1//X/9v/2//b/9P/1
//n//f8AAP////8DAAgADwAfADMATgBlAHkAhACAAHAAZABbAE4APwAzACoACgDB/3D/
J//o/rz+rP6p/rD+yP7l/v7+Iv9O/3H/if+e/7D/vv/G/83/1//f/+P/5f/p/+z/7v/u
//H/9P/1//j/9//4//n/+f/7//z//P/8//v/+//7//r//P/8//z//P/8//z//v/+//7/
/v/+//7///8AAAIAAwABAAEAAQABAAEAAQABAAIAAgACAAIAAgAEAAQABAAEAAMAAgAB
AAEAAQABAAEAAQACAAMABQAHAAcABwAGAAYABgAGAAYABgAGAAYACAAIAAUABQAEAAMA
BQAGAAgACQALAAsACgAJAAkACQAJAAkACAAHAAYABAAGAAYABwAIAAcABQADAAEAAAD/
/////v/9//v/+//6//v/+f/4//f/9f/0//H/7//u/+3/7f/s/+7/7//v/+//7f/r/+v/
6f/r/+3/7f/u/+//7//w//H/8v/z//P/8//z//P/9P/0//P/8v/z//L/8//1//b/9v/2
//b/9v/2//b/9v/2//b/+P/4//j/+P/4//j/+f/5//v/+//7//v/+P/4//f/9v/4//j/
+P/5//r/+v/6//r/+f/5//n/+v/7//v/+//8//3//f/9//3/+//7//v/+//6//r/+v/6
//r/+v/6//v/+//7//v/+//6//v//P/9//v/+//7//r/9//3//f/9//2//b/9//4//j/
9//3//f/+f/5//j/+P/4//j/9//3//X/9P/2//b/9P/0//T/9P/2//b/9v/2//b/9v/2
//b/9f/0//P/8v/z//T/9f/2//f/+P/5//r/+v/6//r/+v/9//7///8AAP7//v/+//7/
//8AAAEAAgD///7//f/8//r/+P/2//T/8v/y//L/8v/v/+7/7f/s/+z/7P/s/+z/6f/o
/+f/5v/o/+r/7P/u//D/8P/w//D/8P/w//D/8P/w//D/8P/w//L/8v/y//L/8v/y//L/
8v/0//T/9P/0//b/9P/0//z/CAAUABoAGgAaABwAHAAWAAwACgAWAB4ACADk/8L/pP+Q
/4T/ev96/4r/kP+E/4D/hP+C/4T/kv+e/6b/rP+0/7r/xP/O/9j/3v/i/+b/6P/q/+z/
7v/v//D/8f/y//T/9P/0//T/9P/0//T/9P/1//b/9//4//b/9v/2//b/9//4//n/+v/6
//r/+v/6//j/+P/4//j/+P/4//j/+P/6//r/+v/6//z//P/8//z//P/8//z//P/7//r/
+f/4//r/+v/6//r/+P/4//j/+P/2//b/9v/2//j/+P/4//j/+P/4//j/+P/6//r/+v/6
//f/9v/1//T/8//y//H/8P/u/+7/7v/u/+z/7P/s/+z/6f/o/+f/5v/l/+T/4//i/+H/
4P/f/97/3P/c/9z/3P/b/9r/2f/Y/9r/2v/a/9r/3P/e/+D/4v/l/+b/5//o/+z/7v/w
//L/9P/2//j/+v/7//z//f/+////AAABAAIAAgACAAIAAgAEAAQABAAEAAYABgAGAAYA
BgAGAAYABgAGAAYABgAGAAYABgAGAAYABgAGAAYABgAGAAYABgAGAAgACAAIAAgACAAI
AAgACAAIAAgACAAIAAoACgAKAAoACAAIAAgACAAIAAgACAAIAAoACgAKAAoACgAKAAoA
CgAIAAgACAAIAAgACAAIAAgABgAGAAYABgAGAAYABgAGAAYABgAGAAYABgAGAAYABgAG
AAYABgAGAAQABAAEAAQABQAGAAcACAAGAAYABgAGAAYABgAGAAYABgAGAAYABgAIAAgA
CAAIAAgACAAIAAgACAAIAAYACAAHAAcABwAHAAsACwAMAAwAEAAQABAAEgASABQAFAAU
ABQAFAAUABQAEgARABAAEAASABIAEQAOAA4ACwAKAAoABwAGAAYABgAEAAEA////////
///+//z//f/9//7//v/9//7/AQACAAQABQAFAAQABQAFAAUABgAGAAYABQAFAAgACAAI
AAgABwAJAA0ADAANAA8AEQAUABkAIQAzAE4AbQCJAJYAngCcAJIAhwB6AGsAZwBgADQA
5/+c/03/Bv/g/tT+0f7a/vD+B/8i/0j/cP+N/6X/tv/E/9D/2v/l/+//9f/5//3/AAAC
AAMAAgAEAAYABgAIAAkACgALAAsADQAOAA4ADgAOAA8AEAAQABIAEgASABIAEQAQABEA
EAASABIAEgASABQAFAAVABUAFQAVABUAFQAVABUAFQAWABYAFgAWABYAFgAWABYAFgAW
ABYAFgAXABcAFwAXABcAFwAXABgAGQAZABkAGAAYABgAGAAYABgAFgAWABgAGAAYABkA
GQAZABwAHAAdAB0AHQAdABwAGwAcAB0AHgAfAB4AHQAcABoAGQAYABgAGAAaABkAGAAX
ABQAEwATABIAEQAPAA8ADgAPAA0ADAALAAgACAAGAAUABAADAAMAAgAEAAUABQAFAAUA
BQAHAAcABQAHAAcACAAJAAkACgALAAwADQANAA0ADgAPABEAEgAQABAAEgASABAAEQAR
ABAAEgASABIAEgAQABAAEAAQABIAEgASABIAEgASABMAEwATABMAEwATABMAFAAUABQA
FgAWABYAFwAWABYAFgAWABcAFwAXABgAGAAXABYAFgAZABkAGQAZABsAGwAbABsAGAAY
ABgAGAAaABoAGgAbABoAGQAYABcAFwAXABcAFwAYABkAGgAaABkAGQAZABkAFgAWABcA
GAAWABUAFQAVABcAFwAWABYAFAAUABMAEwAVABQAFAAVABUAFQAVABUAFQAUABQAFAAW
ABYAFgAUABEAEwASABMAFAAUABQAFAAUABIAFAAVABUAFwAXABkAGQAYABgAGgAaABoA
HAAeACAAIAAgACAAIAAiACIAIgAhACAAIAAgACAAHgAaABcAEwAUABQAEwASABIAEgAQ
AA0ACwALAAsACwAKAAgABwAHAAoACgALAAwADQAOABAAEQARABAADwAPAA0ADgAOAA4A
DgAPABEAEgAQAA4AEwAVABUAFgAZABsAGwAiACsAOQBRAHAAhwCdAKgAoACOAIQAfQBw
AGUAXQBKABQAx/92/yv/7v7O/sT+w/7U/u7+C/8m/0z/dv+T/6v/vv/M/9r/5v/v//X/
+////wEABgAIAAkACAAIAAoACgAMAA8AEAARABEAEQASABIAEgASABMAFAAUABQAFAAU
ABQAFgAWABgAGAAWABYAFgAWABQAFAAVABUAFwAXABcAFwAVABUAFQAWABQAFAAUABQA
FQAWABcAGAAZABoAGwAdABsAGwAbABsAGQAZABoAGwAdAB0AHAAcABwAHAAcABwAHAAc
AB4AHgAcAB0AHQAdAB4AHgAfAB8AHwAfAB4AHQAfAB8AHwAfAB8AHwAfAB4AHQAcABwA
HAAaABkAGAAXABgAFwAXABYAEQAPAA8ADgANAAsACgAJAAgACAAGAAUAAgABAAEAAAAA
AAEAAQABAAEAAQADAAMAAwAFAAUABgAJAAkACgALAAoACwALAAsACgAJAAkACAAJAAoA
DQAOAAwADQANAAwADAAMAAwADAAMAAwADAAMAAwADAAMAAwADAAMAA0ADQAPAA8ADwAP
AA8AEAAQABAADgAOAA4ADwASABIAEgASABUAFQAVABYAFQATABEAEAARABEAEQARABMA
EwATABMAEgASABIAEgASABIAEgATABUAFQAVABUAEwATABMAEwAVABUAFQAUABUAFQAV
ABUAEwASABIAEgASABEAEQARABEAEQAQABAAEgASABEAEQAPAA4ADgAPAA8ADwAPAA8A
EQAQABAAEAAOAA4ADgAMAA0ADQAOABEAEAAQABAAEAAQAA4AEAARABEADwAPABEAEQAS
ABIAFAAUABIAFAAWABgAGgAaABoAGgAaABoAGgAZABgAGAAYABgAFwAUABIADwAOAA4A
DQAMAAwADAAKAAcABQAFAAUABQAGAAQAAwADAAMAAgACAAIABwAIAAoACwALAAoACQAJ
AAcACAAIAAgACQAJAAoACgAMAA4ADQAPAA8ADgARABUAGQAcACEALQA/AFgAcQCHAJgA
mgCMAH4AdQBoAFcASQA+ACoA8/+m/1n/Fv/g/sr+xf7G/tb+8f4M/yz/WP99/5f/qv+6
/8z/2v/j/+n/7f/x//f/+//+/wAAAAAEAAYABgAIAAcACAAJAAkABwAIAAgACAAJAAsA
DQAOAA4ADgAOAA4ADgAOABAAEAASABIAEgASABAAEAARABEAEQARABEAEQARABEAEQAS
ABIAEgASABIAEgASABIAEgASABIAEgATABMAEwATABMAFQAVABYAFwAVABUAFAAUABYA
FgAWABYAFAAUABYAFgAYABkAGQAZABoAGgAbABsAGQAZABgAFwAZABkAGQAZABkAGQAZ
ABgAFwAWABYAFgAUABMAEgARABAADwAPAA4ADAALAAwADAALAAkACAAHAAYABgAEAAMA
AQD///7//P/6//v/+//7//3//f////////8BAAEAAgABAAEAAgADAAQABQAFAAUAAwAD
AAQABAAFAAYACQAKAAoACwALAAoACAAIAAgACAAKAAoACgAKAAgACAAIAAgACAAIAAkA
CQALAAsACwALAAsADAAMAAwADAAMAAwADQAOAA4ADgAOAA8ADwAPABAAEAAPAA4ADgAP
AA8ADwAPAA8ADwAPAA8AEAAQABAAEAAOAA4ADgAPAA8ADwAPAA8ACwALAAsACwANAA0A
DQAMAA0ADQANAA0ACgAKAAsADAAOAA0ADQANAAsACwAKAAoACgAKAAkACQALAAoACgAL
AAkACQAJAAkACwAKAAoACgAKAAoACgAIAAkABwAGAAkACgAIAAgACAAIAAYACAAJAAkA
CQAJAAsACwAKAAoADAAMAAwADgAQABIAFAAUABQAFAAWABYAFgAVABIAEgASABIAEQAO
AAwACQAGAAYABQAEAAIAAgAAAP3//f/9//3//f/+//z/+//7//r/+v/7//z//f/+/wAA
AQACAAIAAgADAAEAAgACAAIA/////wAAAAAAAAAAAwAHAAsACgALAA8AEQASABsAKwBB
AFgAbQCBAJAAjgCAAHIAaQBcAE8APwA2ACIA6f+W/0v/Cv/Y/sL+uf7A/tb+8/4O/zD/
Wv9//5f/qv+6/8j/1P/b/+X/7f/x//X/+//+/wAAAAAAAAIAAgAEAAYACAAKAAsACQAK
AAoACgAIAAkACgAKAAwADAAMAAwACgAKAAwADAAPABAAEQASABAAEAARABEAEAAPAA4A
DQAOAA8AEAASABIAEgASABIAEgASABIAEgAQABAAEAARABMAEwATABMAEQARABIAEwAV
ABUAFAAUABQAFAAUABQAEgASABQAFAAUABUAFQAVABYAFgAXABcAGQAZABgAFwAVABUA
FQAVABUAFQAVABQAEwASABIAEgASABEAEAAPABAADwAPAA4ADQALAAsACgAHAAUABAAD
AAIAAgAAAP///v/9//3//P/7//v/+v/5//n/+f/7//v/+//9//3//v//////AAABAAQA
BQAFAAUABAADAAMAAgADAAQABwAIAAgACQAJAAgACgAKAAoACgAJAAgABwAGAAQABAAE
AAQABQAGAAgACQAIAAcABgAFAAgACgALAAwACgAKAAoACwALAAoACQAIAAwADQAOABAA
EAAPAA4ADgANAA0ADQANAA0ADQANAA0ADAAMAAwADAAOAA4ADgAPAA0ADQANAA0ACwAL
AAsACwANAA0ADQAMAAkACQAJAAkACgAKAAsADAAKAAkACQAJAAsACwAKAAoACAAIAAcA
BwAHAAYABgAHAAcACQAIAAYABgAGAAYABgAGAAYABgAEAAQABAAEAAYABgAGAAYABgAG
AAYABgAHAAgACQAKAAoACgAKAAoADAAMAAwADAANAA4ADwAQABAAEAAQABAADwAOAA0A
DAALAAoACQAIAAQAAgAAAP7//v/+//7//v/8//r/+P/2//b/9v/2//b/+P/4//j/+P/7
//z//f/+//z//P/8//z/+v/6//r/+v/8//z//P/8//z//P/8//z/+v/6//r/+v/+/wAA
AgAGABIAJAAoACIAJAAqACgAHgAUABQAIAAkAAoA5P/E/6j/lv+Q/4T/hv+W/5j/iP+C
/4b/iv+S/57/rP+0/7r/vv/E/87/2P/c/+L/6P/s/+3/7v/v//D/8//0//X/9v/4//j/
+P/4//n/+v/7//z//P/8//z//P/+//7//v/+//7//v/+//7//P/8//z//P/+//7//v/+
//7//v/+//7//P/8//z//P/6//r/+v/6//r/+v/6//r/+v/6//r/+v/4//j/+P/4//n/
+v/7//z/+v/6//r/+v/4//j/+P/4//j/+P/4//j/9v/2//b/9v/1//T/8//y//H/8P/v
/+7/7f/s/+v/6v/q/+r/6v/q/+f/5v/l/+T/4//i/+H/4P/e/97/3v/e/9v/2v/Z/9j/
2P/Y/9j/2P/X/9b/1f/U/9j/2v/c/97/4P/i/+T/5v/q/+z/7v/w//L/8v/y//L/9P/2
//j/+v/8//z//P/8//3//v///wAAAgACAAIAAgACAAIAAgACAAIAAgACAAIAAAAAAAAA
AAABAAIAAwAEAAIAAgACAAIABAAEAAQABAACAAIAAgACAAQABAAEAAQAAgACAAIAAgAC
AAIAAgACAAIAAgACAAIAAgACAAIAAgAAAAAAAAAAAAEAAgADAAQAAwACAAEAAAACAAIA
AgACAAAAAAAAAAAAAAAAAAAAAAD+//7//v/+/wAAAAAAAAAA///+//3//P/8//z//P/8
//7/AAACAAQAAQAAAP///v8AAAAAAAAAAAAAAAAAAAAAAAAAAAAAAAD+//z//v//////
/////wEAAQACAAIABAAGAAYACAAKAAwADAAMAAwACgAKAAoACgAJAAgACAAIAAoACQAG
AAQAAQAAAAAA///+//7//v/8//v/+f/5//n/+P/2//P/8f/x//L/8v/z//X/+f/7//7/
/f/9//z/+//7//v//P/8//z/+//7//z/+v/6//r/+///////AAADAAMAAQAEAAcACwAT
ACQAPQBbAHYAhgCQAJYAjQB8AGkAXQBcAE4AFwDO/4n/QP8C/+D+z/7M/tr+8/4G/yT/
TP9t/4X/mP+o/7b/wv/J/9H/2//j/+f/7f/w//L/8v/y//T/9P/2//n/+v/7//v/+f/6
//r/+v/4//n/+v/6//r/+v/6//r/+v/6//z//P/7//r/+f/4//r/+v/7//v/+f/5//n/
+f/3//f/9//4//n/+v/7//z/+v/6//r/+v/4//j/+P/5//f/9//3//f/9//3//j/+f/5
//n/+P/4//n/+v/7//z/+v/6//z//P/6//v/+//7//z//P/9//3/+//7//r/+f/3//f/
9//3//n/+f/5//j/+v/6//v//P/+//3//P/7//r/+f/5//j/9v/1//b/9v/3//X/9P/z
//L/8v/w/+//7P/r/+v/6v/o/+n/6f/p/+v/6//t/+3/7v/x//L/9P/0//P/8//z//b/
9//3//f/+f/5//r/+v/4//j/+v/6//j/+f/5//j/9v/2//b/9v/4//j/+P/4//b/9v/2
//b/9v/2//f/9//3//f/9//3//f/+P/4//j/+P/4//j/+f/8//z//P/8//z/+//6//r/
/P/7//r/+v/7//v/+//7//v/+//7//v/+v/6//r/+v/6//r/+v/7//v/+//7//v/+f/5
//n/+f/3//f/9//2//f/9//3//f/9v/2//f/+P/3//X/9P/z//X/9f/0//T/9P/0//P/
8//1//T/9P/1//P/8//z//P/8f/w//D/8P/w//D/8P/u/+3/7f/u/+//7//y//D/8P/w
//D/7v/w//H/8f/z//P/9f/1//T/9P/2//b/+P/6//z//v/8//z//P/8//v/+v/5//f/
9v/2//b/9v/1//L/8P/t/+7/7v/t/+z/6v/q/+j/5f/l/+X/5f/l/+T/4v/h/+H/4v/i
/+P/5P/n/+j/6v/r/+3/7P/r/+v/6v/q/+n/6P/n/+f/6P/o/+z/6v/t/+//7//s/+//
9f/7/wAACwAfADcAUgBpAHkAfABuAGIAWgBRAEQAOwAzABYA1v+D/zb/7/64/qL+nv6f
/rL+0P7p/gz/Ov9a/3H/if+e/6j/tP/A/8X/y//P/9P/1//d/+D/4v/i/+P/5P/j/+T/
5f/m/+f/5//n/+j/6P/o/+j/6f/q/+r/6v/q/+r/6v/o/+j/6v/q/+z/7P/s/+z/7P/s
/+3/7f/t/+3/7f/t/+3/7f/t/+7/7v/u/+7/7v/s/+z/7P/s/+7/7v/u/+//7//v/+//
7//v/+//8P/x//H/8f/w//D/8P/w//D/8P/w//D/8v/y//L/8//z//P/8//y//L/8f/y
//P/8//z//P/8//z//P/8f/x//H/8P/v/+7/7v/u/+z/6//q/+n/6P/n/+f/5v/j/+H/
4f/g/9//3f/c/9v/2v/a/9j/1//U/9P/0//S/9L/0//T/9P/0f/R/9P/0//R/9P/0//U
/9b/1//Z/9v/2//b/9r/2f/Z/9n/2v/a/9r/2v/c/9z/2//b/9r/2P/a/9r/2v/a/9z/
3P/c/9z/2//a/9n/2P/a/9r/2//b/9z/3f/e/9//3f/e/97/3v/c/9z/3P/d/97/3v/e
/97/3//f/9//4P/e/93/3P/c/9//3//f/9//3//f/9//3//g/+D/4P/g/97/3v/e/9//
3//f/9//3//f/9//3//f/97/3f/c/9r/2//b/9v/2//c/9z/3f/e/9z/2//b/9v/2f/Z
/9j/2P/Y/9j/1//X/9f/1v/W/9f/1//X/9f/1//Z/9j/2P/Y/9j/2P/Y/9b/0//T/9T/
1f/V/w==
         </WaveFormData>
      </LeadData>
      <LeadData>
         <LeadByteCountTotal>10000</LeadByteCountTotal>
         <LeadTimeOffset>0</LeadTimeOffset>
         <LeadSampleCountTotal>5000</LeadSampleCountTotal>
         <LeadAmplitudeUnitsPerBit>4.88</LeadAmplitudeUnitsPerBit>
         <LeadAmplitudeUnits>¦ÌV</LeadAmplitudeUnits>
         <LeadHighLimit>2147483647</LeadHighLimit>
         <LeadLowLimit>268435456</LeadLowLimit>
         <LeadID>V2</LeadID>
         <LeadOffsetFirstSample>0</LeadOffsetFirstSample>
         <FirstSampleBaseline>0</FirstSampleBaseline>
         <LeadSampleSize>2</LeadSampleSize>
         <LeadOff>FALSE</LeadOff>
         <BaselineSway>FALSE</BaselineSway>
         <ExcessiveACNoise>FALSE</ExcessiveACNoise>
         <MuscleNoise>FALSE</MuscleNoise>
         <LeadDataCRC32>2206128086</LeadDataCRC32>
         <WaveFormData>
EwATABQAFgAZABsAHAAdAB0AHQAdAB4AHgAeAB4AHgAgACEAIQAgAB0AGgAaABoAGQAX
ABcAFwAVABEADgAOAA4ADgALAAcABgAFAAQABAAEAAUABwALAAkACQAIAAcACAAHAAYA
BQAFAAUABQAGAAYABwAHAAcACgANABAAFAAVABgAHQAiACQAKAAuADsASwBdAGoAfQCa
AMAA5wAGASoBWgFmAT4BCgHQAHkAGwDd/7f/k/9t/0f/L/8t/zr/Vv97/5n/q//A/9P/
3v/n/+3/8f/3//z///8BAAEAAAACAAQABQAGAAUABQAGAAYACQAJAAkACQAKAAsACwAL
AAkACQAJAAkABwAIAAgACQAJAAkACgAKAAkADAANAA4ADAAMAA0ADQANAA0ADQANAA4A
DgAOAA4ADgAOAA4ADgAQABAAEAARABEAEQARABEADwAPAA8ADwARABEAEQARABAADgAL
AAoADQAOAA4ADgAMAAwACwAKAAwADAAMAAsACAAHAAYABQAFAAUAAwACAAIAAgABAP//
/f/6//r/+f/4//f/9//3//n/+f/5//j/9P/x//D/7//v/+//7v/u//L/8v/x//D/8P/w
//D/8v/w/+//7//w//D/8v/z//T/9P/1//f/+P/8//3//v//////AAABAAIABQAGAAcA
CQAMAA0ADQAOAAwADQANAA0ACwALAAwADAAOAA8ADwAQABAAEAAQABAAEAAQABEAEQAR
ABEAEQARABAAEAAQABAAEAAQABAAEQARABIAEgATABEAEQASABIAFAAUABQAFAAUABQA
FAAUABQAFAAUABQAEwASABEAEAASABIAEgASABIAEgASABIAEgASABIAEgASABIAEgAQ
AA0ADQAOAA4ADwAQABIAEwAQABAAEAAPAA0ADAAKAAkACwALAAoACgAIAAcABwAGAAgA
CAAIAAgACAAHAAYABgAIAAgACAAGAAYACAAIAAYABgAGAAYABgAGAAYABgAGAAQABAAF
AAgACQAJAAkACQAIAAoACwANAA8AEQASABMAEQASABIAEgAUABQAFgAXABUAFAATABAA
EgASABEADwAOAA0ACgAFAAAAAAAAAAAA/P/3//P/8f/z//T/9f/3//v//////////P/7
//r/+f/3//X/9P/z//P/9P/0//X/9f/z//b/+//8//z//f8AAAEAAgAEAAgAEAAfAC8A
PQBKAFcAZgCCAKcAxgDkABABQAE8AQgBygCHADMA4f+V/03/If8R/wH//f4Q/y7/Uf91
/4n/mP+p/7L/u//H/9P/3f/m/+r/7f/u/+7/8P/y//P/9P/0//P/8//y//X/9f/1//X/
9v/3//f/9//5//n/+f/5//v//P/8//3//P/7//v/+v/2//j/+P/4//n/+v/8//3/+//7
//v/+//6//r/+v/6//z//P/8//z/+v/6//r/+//5//n/+f/5//n/+f/5//n/+//7//v/
+//7//r/+P/4//f/+P/4//j/+P/4//f/9v/2//b/9v/1//T/8//y//H/8//z//H/8P/y
//L/8f/v/+3/6v/q/+n/5v/l/+X/5f/l/+X/5f/k/+L/3//e/93/3//f/97/3v/e/97/
3f/c/9z/3P/c/97/4P/f/9//4P/i/+T/5f/m/+f/5//o/+j/6v/r/+z/7f/v//D/8f/y
//P/9P/1//f/9v/3//f/+P/5//v//P/9//v/+//8//z/+v/7//v//P/+//7//v/+/wAA
AAABAAEA//////////8CAAIAAgACAAIAAgACAAMAAwAEAAQABQAFAAUABgAGAAYABgAG
AAYABgAGAAYABgAIAAgACAAIAAYABgAGAAYACAAIAAgACAAIAAgACAAIAAgACAAIAAgA
BgAGAAYABAAEAAUABwAIAAUABAAEAAMABAAEAAQAAwAAAAAA///////////+//7/AAD/
/////v/+//7//v/+/wAA///+//7//P/8//z/+v/4//r/+v/6//r//P/8//z//P/8//z/
/f8AAAEAAQABAAEAAgAEAAUABwAGAAcABwAHAAkACgAKAAoACAAIAAoACwAMAAwADAAK
AAgACAAHAAUABQAFAAMA///8//z//P/8//r/9//1//X/8//y//H/8f/z//f/9//3//b/
9f/0//P/8//z//T/9f/0//T/8//z//H/7//0//X/9P/y//H/9P/z//L/9P/0//b//f8L
ABsAKgAzAD4AUABrAIgAogC6AOQADAECAcwAlQBZAA8Awf9x/yn/9/7J/pv+jP6a/q3+
zf77/iT/Sf9o/3n/if+b/6v/uP/D/8v/0f/W/93/5P/q//D/9P/1//f/+P/5//n/+f/5
//z//f/9//3//////////////wAAAAABAAEAAQACAAIAAgAEAAQABAAEAAQABQAFAAUA
BQAFAAUACAAIAAgACAAGAAYABgAGAAYABgAGAAcACAAJAAoACwANAA0ADQANAA0ADQAN
AA0AEAAQAA8AEAATABQAFAAUABYAFgAVABQAFgAWABYAFQAWABUAFAATABcAGQAZABoA
GwAcABwAGwAbABoAHAAdABwAGwAbABsAGwAbABsAGgAaABcAFgAVABMAEwASABIAEwAS
ABAADgAOAA4ADgAQAA8ADQAMAAwACQAKAAoACgAKAAsADQAOAA8ADwAPAA8ADgAOAA4A
DgAMAAwADAANAA0ADQAMAAwACwALAAoACQAGAAUABQAEAAIAAwADAAQABAAEAAQABAAE
AAQABQAFAAMAAwADAAMAAgACAAIAAgAEAAQABAAFAAUABgAGAAcABwAHAAgACAAIAAgA
CAAIAAgACAAIAAgACAAIAAgACAAIAAgACAAIAAoACgAKAAoADAAMAAwADAAKAAoACgAK
AAoACgAKAAgABwAHAAgACAAGAAYABwAHAAQABAAEAAMABAAEAAMAAwABAAEAAAAAAP7/
/f/9//z//v/+//7//v/8//v/+v/6//j/+P/4//b/9v/2//j/+v/4//j/+P/4//j/9v/2
//b/9v/0//T/9f/4//n/+f/5//n/+//+/wAAAwAFAAcACAAJAAoADAANAA4ADAAMAA4A
DwARABAADwAMAAwADAALAAkACwALAAkABQAAAAAAAAAAAP3/+f/2//X/9P/0//T/9f/3
//v/+//7//r/+f/4//f/9v/1//X/9f/3//j/+P/5//n/+f/6//3/AAACAAUACAALABIA
FgAWABoAJwA5AEkAVgBpAIIApADLAOgABgE0AUgBJgHyAMAAdQAjAOX/t/+R/2v/P/8h
/x3/Lv9K/2v/if+f/7L/wf/Q/9f/3f/j/+n/7P/w//P/9P/0//T/9v/3//j/9//3//j/
+P/5//n/+f/5//r/+//7//v/+//7//v/+//7//z//P/9//v/+//8//z//P/+//7//v/+
//7//////wEAAQABAAEAAgACAAIAAgACAAIAAgACAAIAAgACAAMABQAFAAUABQADAAMA
AwADAAEAAQABAAEAAwACAAAAAAABAAIAAgACAAIAAgABAAAAAAAAAAAA//8BAAEAAQAB
AP7//f/6//j/+P/4//f/9f/0//L/8//z//L/8f/x//H/7//v/+//7v/u/+v/6v/p/+f/
5//m/+b/6P/o/+f/5v/o/+j/6P/q/+r/6f/p/+r/6v/s/+3/7v/w//H/8//0//T/9f/2
//f/+f/6//v//P/9//7///8BAAIAAwADAAQABgAHAAcABwAJAAkACgAKAAgACQAJAAoA
CAAIAAgACAAIAAgACQAJAAsACwALAAsACgAKAAoACgAKAAoACgALAA0ADgAOAA8ADQAN
AA4ADgAOAA4ADgAOABAAEAAQABAADwAOAA0ADAAOAA4ADgAOAAwADAAMAAwADAAMAAwA
DAAOAA4ADgAOAAwADAAMAAoACQAJAAoACgAGAAYABwAHAAcACAAJAAkACgAKAAkACQAH
AAcABgAGAAYABQAFAAQABAAEAAQABAACAAEAAAAAAAIAAgACAAAAAgACAAIAAgAAAAAA
AgAAAAAAAAAAAAAAAAAAAAAAAAD+//7///8CAAMAAwADAAMABAAGAAcACQAMAA0ADQAN
AAsADAAMAAwADgAOABAAEQAPAA4ADQAKAAoACgAJAAcACQAJAAcAAwD///7//f/8//v/
9//0//P/8P/w//D/8f/x//X/9f/1//b/9f/0//P/9P/z//P/8//z//T/9P/1//X/8//2
//v/AAAAAAEAAgAJAAwAEAAQABYAIQAxAEMAVABhAHIAjgCxANAA7gAcAUgBQgEOAdQA
jwAzAOP/sf+H/1n/Lf8N///+Dv8u/1H/df+P/6L/s//A/8f/0f/Z/9//4v/k/+f/6P/o
/+r/7P/t/+7/7//v//D/8P/x//H/8f/x//H/8f/w/+//8f/x//H/8f/x//L/8v/z//P/
8//0//T/8v/0//T/9P/y//L/8//z//X/9f/1//X/9P/0//T/9P/2//b/9v/2//X/9P/z
//P/8f/x//H/8f/y//P/9P/1//P/8//z//P/8//y//D/8P/x//L/8v/y//H/8P/u/+z/
7v/u/+7/7f/u/+3/7P/r/+n/6f/n/+b/5P/k/+P/4f/i/+D/4f/h/97/3f/d/93/3P/b
/9r/2P/X/9X/1f/V/9f/1//W/9b/1//W/9T/0v/Q/9D/0P/S/9T/0//T/9T/0f/S/9L/
0v/U/9X/1//Y/9r/2//c/93/3//g/+H/4v/l/+b/5//p/+n/6f/o/+j/6//t/+7/7//v
/+//8P/w/+7/7//v//D/8v/y//L/8v/0//T/9f/1//P/8//z//P/8v/y//L/8v/y//L/
8v/z//P/9P/0//X/8//z//T/9P/1//b/9//4//j/+P/4//j/9//2//X/9P/2//b/9v/2
//b/9v/2//b/9P/0//T/9P/2//b/9v/2//X/9P/z//D/7//v//D/8P/u/+7/7//v//D/
8P/w/+//7v/u/+3/7f/v/+//7v/u/+r/6f/p/+j/6P/o/+j/6P/o/+j/6P/o/+b/5v/m
/+b/5f/k/+P/4v/j/+T/5f/m/+f/6P/p/+r/6v/q/+r/6v/t/+7/7//w//D/8P/w//D/
8f/y//P/9P/0//T/9P/0//L/8v/y//L/8f/w/+//7v/s/+r/6P/m/+X/5P/j/+L/3//c
/9n/1v/Z/9r/2//c/97/3v/e/97/3P/c/9z/3P/b/9r/2f/Y/9r/2v/a/9r/2P/Y/9j/
2P/Z/9r/2//c/9z/3v/g/+j/+P8KABQAHgAuAEQAXgB6AJQAuADoAPYAzACWAGIAHgDU
/4b/NP/0/sr+oP6C/oz+oP6y/tL+/v4g/0L/XP9u/37/jv+c/6r/uP/A/8j/zP/Q/9T/
2P/b/9z/3f/e/+H/4v/j/+T/5f/m/+f/6P/p/+r/6//s/+z/7P/s/+z/7v/u/+7/7v/u
/+7/7v/u//D/8P/w//D/8P/w//D/8P/y//L/8v/y//T/9P/0//T/9f/2//f/+P/4//j/
+P/4//r/+v/6//r//P/8//z//P/+//7//v/+/wAAAAAAAAAAAgACAAIAAgAFAAYABwAI
AAgACAAIAAgABgAGAAYABgAHAAgACQAKAAwADAAMAAwACgAKAAoACgAIAAgACAAIAAUA
BAADAAIAAAAAAAAAAAD///7//f/8//r/+v/6//r/+//8//3//v/+//7//v/+/wAAAAAA
AAAAAgACAAIAAgAAAAAAAAAAAAAAAAAAAAAA///+//3//P/8//z//P/8//7//v/+//7/
/f/8//v/+v/6//r/+v/6//r/+v/6//r//P/8//z//P/6//r/+v/6//v//P/9//7//v/+
//7//v8AAAAAAAAAAAAAAAAAAAAAAgACAAIAAgACAAIAAgACAAQABAAEAAQABgAGAAYA
BgAGAAYABgAGAAYABgAGAAYABgAGAAYABgAEAAQABAAEAAYABgAGAAYABQAEAAMAAgAE
AAQABAAEAAMAAgABAAAAAgACAAIAAgAAAAAAAAAAAP7//v/+//7//v/+//7//v/+//7/
/v/+//z//P/8//z//P/8//z//P/6//r/+v/6//3/AAABAAEAAwADAAQABgAHAAkACgAL
AAkACQAJAAoACgAKAAoACgAOAA8ADwAOAA8ADAAMAAwACQAHAAcABwAFAAEA/v/+//z/
/P/5//X/9P/z//L/8v/y//P/9f/5//n/+f/4//f/+P/3//b/9f/1//X/9f/2//j/+f/5
//n/+P/5//7/AAD//wIABQAIAA4AFAAaACMAMwBFAFIAYQB2AJYAvQDcAPgAIgE6ARoB
4gCwAGsAGwDV/53/cf9V/zf/F/8R/yT/Qv9p/4v/nf+s/7v/xv/T/9//5//r//D/8//1
//X/9P/0//b/9//4//n/+f/6//r//f/9//3//f/8//3//f/9/////////////f/+//7/
////////AAAAAAAAAgACAAIAAgACAAMAAwADAAMAAwADAAQABAAEAAQABAAEAAQABAAE
AAQABAAFAAMAAwADAAMABQAFAAUABQAFAAUABQAFAAcABgAEAAQABAAEAAMAAgAAAAAA
///+////AAABAAEAAAD///7//f///////f/8//v/+v/4//X/9P/y//P/8//y//H/8f/x
//D/7//u/+z/6v/n/+b/5f/n/+f/5v/m/+b/5v/l/+T/5v/m/+b/6P/o/+f/5//o/+r/
7P/t/+7/8P/x//P/9P/4//n/+v/7//3//v///wAAAgAEAAYACQAIAAkACQAKAAoACwAL
AAsADQANAA4ADgAMAA0ADQAOAA8AEAARABIAEgASABMAEwARABEAEQARABQAFAAUABQA
FgAWABYAFwAVABYAFgAXABcAFwAYABgAGAAYABgAGAAaABoAGgAaABoAGgAaABoAGAAY
ABgAGAAaABoAGgAaABgAGAAYABgAGAAYABgAGAAaABoAGgAYABcAFwAYABgAFgAWABcA
FwAWABYAFgAVABYAFgAVABUAEwATABIAEgAUABMAEwASABIAEgASABIAEgARABAAEAAR
ABIAEwASAA4ADgAOAA4ADgAOAA4ADgAOAA4ADgAOAA4AEAAQABEAFAATABMAEwATABQA
FgAXABkAGgAbABsAGwAbABwAHAAcABwAHAAeAB8AHgAcABoAFgAXABgAGAAXABcAFwAV
ABEADgAOAA4ADgALAAcABAADAAQABAAEAAUABQAJAAkACQAIAAcABgAFAAQAAwADAAMA
BQAGAAYABwAFAAUACgANAA4AEgAVABQAFwAgACIAIgAqADcARwBbAGwAeQCQALQA2wD4
ABoBSgFeATwBCgHUAIcALwDv/8P/mf9x/0n/Lf8n/zj/Uv91/5f/r//A/9H/3P/j/+v/
8//3//j//P///wAAAAABAAIAAgACAAUABQAGAAYABwAHAAcABwAGAAcABwAHAAkACQAJ
AAkACQAKAAoACwALAAsADAAMAAoADAAMAAwADAAMAA0ADQANAA0ADQANAAwADAAMAAwA
DgAOAA4ADgARABIAEwAVABMAEwATABMAEQARABEAEQARABEAEQARABMAEgAQABAADwAQ
ABAAEAAQABAADwAOAA4ADgAOAA0ADAALAAoACQALAAsACQAIAAgACAAHAAUABAACAAMA
AwABAP///v/9//v/+//7//r/+P/1//T/8//z//P/8v/y//L/8v/x//D/8P/w//D/8v/0
//P/8//0//L/9P/1//b/+v/7//3//v8BAAMABQAHAAcACAAJAAoACgAKAAoACwAOAA8A
DwAQABAAEQARABEAEwATABQAFAASABMAEwAUABYAFgAWABYAFAAUABUAFQAXABcAFwAX
ABoAGgAaABoAGAAYABgAGQAbABwAHAAdAB0AHQAeAB4AGwAaABkAGAAaABoAGgAaABwA
HAAcABwAGgAaABoAGgAaABoAGgAaABwAHAAcABwAGwAaABkAGAAZABoAGwAaABkAGQAa
ABoAFgAWABcAFwAWABYAFgAVABYAFgAVABUAFQAVABQAFAASABEAEQAQABAAEAAQABAA
EgARABAAEAAOAA4ADgAMAA4ADgAOABAADgAOAA4ADgAOAA4ADgAOAA4ADAAMAA0AEAAT
ABMAEwATABIAFAAVABcAGAAZABkAGQAbABwAHAAcABoAGgAcAB0AHQAcABsAGAAYABgA
FwAVABcAFwAVABEADgAOAA4ADgALAAcABAADAAAAAAAAAAEABQAJAAkACQAGAAUABAAD
AAIAAQABAAEAAQACAAIAAwAFAAcACAAJAAwADAAPABQAGQAcACAAIAAkAC0AOQBNAGAA
bQB8AJgAuQDaAPYAHAFQAWABOgECAb8AYwAHAMn/nf9x/0f/Jf8V/xz/OP9b/3//m/+s
/7//0v/d/+H/5//r//D/9v/5//r/+v/8//7///8AAP////8AAAAA//////////8BAAMA
BAAFAAMAAwADAAMAAwAEAAQABQAHAAcACAAIAAUABgAFAAQABgAGAAcABwAHAAcABwAH
AAgACAAIAAgACAAIAAgACAAIAAgACAAJAAcABwAHAAcACAAJAAoACwAJAAkACQAJAAkA
CAAGAAYABQAGAAYABgAGAAYABQAEAAQABAAEAAMAAgABAAAA/////////f/8//z//P/7
//n/+f/2//b/9f/0//P/8//z//D/7//u/+z/7f/r/+v/6//p/+n/6P/o/+r/6v/p/+j/
5//m/+X/5v/m/+X/5f/m/+b/6P/p/+r/7P/t/+//8P/y//P/9P/1//n/+v/7//z//f/+
////AQADAAUABgAIAAoACwALAAsACQAJAAoACgAMAA0ADQAOAA4ADgAOAA4ADAAMAA0A
DQAPAA8ADwAPABAAEAAQABAAEgASABIAEwATABQAFAAVABUAFQAWABYAFgAWABYAFgAW
ABYAFgAWABQAFAAUABQAFQAWABcAGAAWABYAFgAWABgAGAAYABgAFwAWABUAFAAWABYA
FgAUABUAFQAWABYAFAAUABUAFQAWABYAFgAVABIAEgARABEAEQARABAAEAAQAA8ADwAO
AA4ADgAOAA4ADgANAAwADAAOAA4ADgAMAAwACgAKAAwADgANAAwACwAKAAoACgAKAAoA
DAAMAA0AEAAPAA8ADwAPABAAEgATABUAGAAZABkAGQAbABwAHAAcABoAGgAcAB0AHQAc
ABsAGAAXABYAFAARABMAEwARAA0ADAAMAAwADAALAAcABAADAAEAAAD/////AQAFAAUA
BQAGAAUABAADAAAA//////////8AAAAAAQABAAEABAAJAAwADgAPABIAFwAaAB4AIAAk
AC8APQBTAGQAcwCIAKQAwwDkAAIBKgFeAW4BQgECAbcAVwD5/7n/jf9j/z//If8P/xr/
Ov9d/3//m/+s/7//zv/V/93/5//t//D/9P/3//j/+P/5//r/+v/6//z//f///wAAAQAB
AAEAAQAAAAEAAQABAP///////////f/+//7///8AAAEAAwAEAAAAAgACAAIAAQAAAAAA
//8AAAEAAgADAAIAAgACAAIABAAEAAQABAACAAIAAgADAAUABQAFAAUAAwADAAMAAwAD
AAMAAwADAAMAAgAAAAAAAQACAAIAAgACAAIAAQAAAP///v/9//v//P/7//r/+f/5//n/
9//2//T/9P/z//H/8f/u/+7/7f/s/+v/6//r/+r/6f/o/+b/5f/j/+P/4//h/+H/4P/g
/+D/4P/f/97/3v/e/97/4P/e/93/3f/e/97/4P/h/+L/4v/j/+X/5v/q/+v/7P/t//H/
8v/z//T/8//0//X/9//5//v//P/+/wAAAQABAAEAAwADAAQABAACAAMAAwAEAAMAAgAB
AAAAAgACAAMAAwABAAEAAQABAAMABAAFAAYABAAEAAQABQADAAQABAAFAAgACQALAAwA
CwAKAAkACAAIAAgACAAIAAgACAAIAAgACAAIAAgACAAIAAgACAAIAAgACAAIAAgABgAG
AAYABgAIAAgACAAGAAMAAwAEAAQABAAEAAUABQACAAIAAgABAAEAAgACAAMAAgABAP//
/v/+//3//f/8//7//v/8//r/+v/6//r/+P/4//j/+P/6//r/+v/6//j/+P/4//j/9v/2
//b/9v/4//r//P/+//7//v/+//7///8AAAEAAgAEAAQABAAEAAYABgAGAAYABgAGAAYA
BgAEAAQABAAEAAEAAAD///7//P/8//z//P/3//T/8f/u/+v/6v/p/+j/6v/q/+r/6v/r
/+z/7f/u/+z/6v/o/+b/5v/m/+b/5v/m/+b/5v/m/+b/5v/m/+b/5v/m/+b/5v/o/+r/
7v/4/wgAHAAoADAAQABaAHQAjACmAM4AAAEKAdoAoABmABwA0P+A/yz/6v7E/pj+ev6G
/qD+uv7i/gj/LP9Q/2j/eP+I/5j/pv+w/7z/xv/Q/9T/1v/Y/9r/3v/g/+L/5P/l/+b/
5//o/+n/6v/r/+z/7v/u/+7/7v/w//D/8P/w//L/8v/y//L/8v/y//L/8v/0//T/9P/0
//T/9P/0//T/9P/0//T/9P/0//T/9P/0//X/9v/3//j/+P/4//j/+P/4//j/+P/4//z/
/v8AAAIAAAAAAAAAAAACAAIAAgACAAQABAAEAAQABgAGAAYABgAGAAYABgAGAAgACAAI
AAgACAAIAAgACAAKAAoACgAKAAgACAAIAAgACAAIAAgACAAGAAYABgAGAAQAAgAAAP7/
/v/+//7//v/9//z/+//6//v//P/9//7//v/+//7//v8AAAAAAAAAAP7//v/+//7/AAAA
AAAAAAD///7//f/8//7//v/+//7//v/+//7//v/9//z/+//6//j/+P/4//j/9v/2//b/
9v/4//j/+P/4//b/9v/2//b/9//4//n/+v/4//j/+P/4//r/+v/6//r/+v/6//r/+v/8
//z//P/8//z//P/8//z//v/+//7//v/+//7//v/+////AAABAAIAAQAAAP///v8AAAAA
AAAAAAAAAAAAAAAAAAAAAAAAAAD///7//f/8//z//P/8//z/+v/6//r/+v/4//j/+P/4
//v//P/9//7//P/6//j/9v/4//j/+P/4//b/9v/2//b/9v/2//b/9v/1//T/8//y//T/
9P/0//X/9//3//b/9f/3//j/+v/7////AAABAAEA/////wAAAAD+//7//v8AAAMAAwAC
AAEA/v/+//7//f/9//3//f/7//j/9v/3//j/9f/x/+z/6P/n/+b/5v/m/+n/6//v/+//
7//u/+3/7P/p/+j/5//n/+X/5f/m/+b/5//n/+f/6v/t/+7/7v/x//L/8//0//j//P8C
AA0AGwArADoASQBeAHoAmwC8ANgA/AAoASwBAAHGAI0APwDr/6P/X/81/yP/Ef///gT/
HP8//2H/e/+M/5//rP+z/73/yf/T/9j/3v/h/+L/4v/j/+T/5P/k/+b/5//p/+r/6f/p
/+n/6f/o/+n/6f/p/+n/6f/p/+n/6//s/+z/7f/s/+v/6//q/+j/6v/q/+r/6v/q/+v/
6//p/+n/6f/p/+z/7P/s/+z/7P/s/+z/7P/q/+r/6v/r/+r/6f/o/+f/6f/p/+n/6f/n
/+f/5//n/+j/6P/n/+j/5//o/+j/6P/m/+b/5f/k/+T/5P/k/+P/4v/h/+D/3//e/93/
2v/Y/9n/2v/a/9n/2//a/9z/3f/c/9v/2//b/9r/2f/Y/9b/1f/T/9P/0//T/9P/0v/S
/9L/0v/R/9D/0P/Q/9D/0v/Q/8//z//Q/9H/1P/W/9j/3P/d/9//4P/g/+H/4v/j/+b/
6P/q/+z/7f/u/+//8f/y//P/8//0//T/9f/1//X/8//z//T/9P/2//f/9//4//j/+P/4
//j/+v/6//v/+//7//v/+//7//z//P/8//z//P/8//z//f/+/wAAAQADAAIAAQABAAAA
AgACAAIAAgAAAAAAAAAAAAEAAgADAAQABAAEAAQABAACAAIAAgACAAQABAAEAAQAAgAC
AAIAAgACAAIAAgAAAAEAAQACAAIAAgACAAMAAwABAAAA///9//z//P/7//v//f/9//z/
/P/8//v/+//6//z//P/8//z/+//5//f/9v/2//b/9v/0//T/9P/0//T/9P/2//T/9P/0
//T/9P/0//T/9P/2//b/9//6//v/+//7//v//P/+////AQACAAMAAwADAAIAAgABAAAA
AgACAAQABQADAAIAAQD+/wAAAAD///3/+//7//n/9f/z//T/9f/2//H/7f/q/+n/6v/q
/+r/6//r/+//7//v//D/7//u/+3/6//p/+j/5//p/+r/6v/r/+//7//y//X/9P/0//n/
AAAFAAoACgAOABgAJwA3AEkAVgBpAIQArADRAOwAFgFGAUYBFgHgAKIASwD1/73/l/9t
/0X/I/8N/xP/LP9G/2X/h/+b/6z/u//G/8v/0f/X/9v/4v/k/+f/6P/o/+n/6v/q/+r/
6f/p/+r/6v/p/+n/6f/p/+z/7f/t/+3/7f/t/+3/7f/r/+z/7P/t/+3/7f/u/+7/7v/w
//D/8P/u/+7/7//v/+//7//v/+//8P/w//D/8P/u/+7/7v/u//D/8P/w//H/8f/x//H/
8f/z//P/8//z//P/8//z//P/8//y//D/8P/v//D/8P/w//L/8v/x//D/7f/s/+v/6f/p
/+n/6f/p/+v/6//p/+j/5v/m/+X/4//j/+D/4P/f/9z/2//b/9v/2f/Z/9n/2P/W/9P/
0v/R/9P/0//S/9L/0v/S/9H/0P/O/87/zv/Q/9L/0f/R/9L/0f/S/9L/0v/S/9P/1f/W
/9v/3f/f/+H/4f/i/+P/5P/l/+b/5//p/+j/6f/p/+r/6P/p/+n/6f/r/+v/7P/s/+7/
7//v//D/7//u/+3/7P/u/+7/7//v//D/8f/y//P/8v/y//L/8v/w//D/8P/x//H/8v/y
//P/8f/x//L/8v/y//L/8v/y//T/9P/0//T/8v/y//L/8v/0//T/9P/0//P/8v/x//D/
8v/y//L/8v/y//L/8v/y//H/8P/v/+z/6//r/+z/7P/r/+z/7v/v/+z/7P/s/+v/6v/q
/+n/6f/p/+n/6P/o/+j/5//n/+b/5v/m/+b/5v/m/+X/5P/k/+T/5P/k/+L/4v/i/+L/
4v/i/w==
         </WaveFormData>
      </LeadData>
      <LeadData>
         <LeadByteCountTotal>10000</LeadByteCountTotal>
         <LeadTimeOffset>0</LeadTimeOffset>
         <LeadSampleCountTotal>5000</LeadSampleCountTotal>
         <LeadAmplitudeUnitsPerBit>4.88</LeadAmplitudeUnitsPerBit>
         <LeadAmplitudeUnits>¦ÌV</LeadAmplitudeUnits>
         <LeadHighLimit>2147483647</LeadHighLimit>
         <LeadLowLimit>268435456</LeadLowLimit>
         <LeadID>V3</LeadID>
         <LeadOffsetFirstSample>0</LeadOffsetFirstSample>
         <FirstSampleBaseline>0</FirstSampleBaseline>
         <LeadSampleSize>2</LeadSampleSize>
         <LeadOff>FALSE</LeadOff>
         <BaselineSway>FALSE</BaselineSway>
         <ExcessiveACNoise>FALSE</ExcessiveACNoise>
         <MuscleNoise>FALSE</MuscleNoise>
         <LeadDataCRC32>2289686379</LeadDataCRC32>
         <WaveFormData>
CQAKAAoADAANAA8AEQARABEAEgASABIAFAATABMAFAAWABYAFgAWABQAFAAUABQAEgAR
ABEAEAANAAoACAAHAAkACQAGAAIA//////7//f/9//3/AAADAAMAAgABAAAA/v/+//3/
/P/8//z//P/8//z//P/8//z//v8AAAMABAAFAAYACgAOAA4ACgAIAAQABAALABUALABP
AHQAmgDFAPoAPAF0AaUB1wH6Af0B5QG4AXEBFwG5AFMA/f/E/6L/mP+o/77/xv/P/9v/
4//m/+v/7//x//P/8//z//P/8v/y//L/8//z//P/9P/0//X/9f/1//X/9f/1//f/9//2
//b/9//3//b/9P/0//X/9f/3//f/9//2//b/9v/3//f/9//3//f/9//3//f/9//3//n/
+f/5//n/+P/3//b/9f/3//f/9//3//j/+P/3//f/9f/1//T/9P/3//f/9//3//X/9P/x
//D/8f/z//T/9f/0//P/8v/v//D/8f/y//L/7//v/+3/7f/t/+7/7v/r/+n/6//r/+r/
6P/m/+b/5v/o/+j/6P/o/+r/6//r/+r/6P/n/+b/5f/l/+f/5//n/+r/7P/t/+7/8v/y
//L/8//0//X/9f/1//X/9v/3//j/9//4//n/+v/7//z///8BAAAAAAAAAAEAAQACAAMA
AwAGAAgACQAKAAkACQAIAAcABQAFAAYABgAIAAgACAAIAAgACAAIAAgACAAIAAgACAAI
AAgACAAIAAgACAAIAAcABwAHAAYABgAFAAUABQAFAAUABQAFAAUABQAFAAUABQAHAAgA
CAAHAAUABQAFAAUABQAFAAYABgAEAAQABAAEAAUABQAFAAUABgAHAAgACQAHAAcABwAG
AAUABQAEAAMABgAHAAgACQAJAAgACAAHAAYABAADAAIABAADAAIAAgACAAIAAgACAAIA
AgACAAIABAAEAAIAAgACAAEAAQAAAAEAAQAAAAAA/v/+//7//v8AAAAAAAABAAEAAQAC
AAMAAwADAAMABAAEAAYABwAJAAwADQAOABAADgAOAA4ADQAPABAAEgASABIAEgASABIA
EgASABAADwAOAAwACgAGAAIAAQABAAEA/f/4//T/8//0//X/9//5//z///////7/+//6
//j/+P/1//T/9P/0//T/9P/0//T/9P/0//j/+v/7//r/+//+//7//v8AAAIABAAKABIA
FQAbACoAPwBcAIIApwDSAA4BUAF/AaEBvgHHAa8BdgEfAbUAWQALAMf/lv98/3j/kP+o
/7D/t//B/8f/yv/T/93/4//p/+3/7f/t/+z/7v/u/+//7//u/+7/7f/t/+//7//v/+//
7//x//H/8P/w//H/8f/w//H/8v/0//X/8//z//P/8v/x//D/8P/v//D/8f/y//P/8f/x
//H/8f/x//H/8f/x//P/8//z//P/8f/x//H/8f/w//D/7//v//H/8f/w//D/8//z//P/
8//y//L/8P/w//D/8f/x//H/7//v/+//7f/v/+//7//u/+z/6//o/+f/6P/q/+v/6f/p
/+v/6//q/+n/5v/l/+T/4v/i/+L/4v/j/+X/5v/m/+P/4//j/+P/4f/j/+P/4//j/+T/
5P/k/+b/5v/m/+f/6v/r/+v/6//r/+z/7f/u/+3/7v/v//D/7v/u//D/8f/0//T/9P/1
//f/+P/5//n/+f/6//r/+v/7//3//v////7//f/9//z/+v/6//r/+v/7//z//f/+//7/
/v/+//7//P/8//z//P/8//z//P/7//v/+//6//r//f/9//3//f/9//3//f/9//3//f/9
//3//f/+//7//f/+////AAABAP////8AAAAAAgACAAIAAgADAAMAAwADAAMAAwADAAMA
AQABAAEAAAACAAMAAwADAAEAAQABAAEAAwACAAIAAQAAAP7//f/8//7//f/8//z//P/8
//z//P/6//r/+v/6//v//P/7//z/+v/5//n/+P/2//j/+P/4//j/+P/4//j/+f/5//n/
+v/7//3//f/9//7//v8AAAEAAwADAAMAAwAEAAYABgAGAAUAAwAEAAYABgAIAAgACAAI
AAoACgAIAAcABwAGAAUAAgD+//3//f/9//v/+P/2//f/9f/z//L/8f/y//X/9f/0//X/
9P/y//L/8//y//L/8v/w//D/8P/w/+7/7v/y//T/8f/u/+//8P/w/+7/8P/y//L/9P/8
/wUADQAaAC8ASABmAIcAqgDSAAoBQwFvAY4BpwGvAZYBVwHxAH8AFQCv/1b/Hv8C//j+
EP82/03/Zf99/4r/l/+l/7P/v//G/8v/0P/U/9n/3P/g/+P/5v/o/+n/6//r/+v/6//r
/+3/7//v/+7/7//x//L/8v/y//L/8//z//X/9f/1//T/9v/2//f/9//2//X/9P/z//X/
9f/1//X/9//3//f/9//1//X/9f/1//f/9//3//f/+f/6//r/+//7//v/+v/6//v/+//7
//v//f/+//3//v8AAAEAAQABAAEAAQABAP//AAABAAIAAgACAAMAAgADAAYACAAJAAcA
CQALAAsACgALAAoACwAMAAwADAAMAAwADgAPAA8ADgANAA0ADQANAAwADQAMAAsACwAM
AAwADAAOAA4ADgAPAA0ADQAMAAsACAAIAAgACAAHAAgACQAKAAkACAAJAAkABwAGAAUA
BQAEAAQABAADAAQABAADAAIAAAABAAEAAQAAAP/////+//z//P/8//z//v/+//7//v/+
//7//v/+//7//v/+//7//f/8//v/+f/6//v/+//8//v/+//7//v//f/9//3//f/9//3/
/f/9//3//v/+//3/+//7//v/+//9//3//v/+//7//v/+//7/AQABAAEAAQD/////////
/wEAAQABAAAA//////7//f/9//3//f/9//3//P/8//v/+//6//r/+v/6//n/+P/4//f/
9v/1//T/9f/2//f/+P/2//b/9P/0//L/8f/x//D/7//v//D/8v/y//D/8P/w//D/7v/u
/+7/7//u/+3/7f/t/+//7//v//D/8//2//j/+//+////AAACAAQABAAEAAMAAwAEAAYA
BgAIAAgACAAIAAgACAAGAAUABwAGAAUAAgD+//3//f/9//r/9v/z//P/8v/x//H/8f/0
//f/9//2//X/9P/y//L/8f/w//D/8P/y//L/8v/y//L/8v/y//T/9//4//v/+v/8/wIA
BAAAAPj/+P/6////CwAiAD8AYgCIAKsA3gAgAVwBiwG7AeQB7wHfAbYBbQETAbMASwDx
/7r/nP+Q/5z/sv+8/8P/z//X/9z/3//j/+f/6f/r/+v/6//q/+j/6P/p/+n/5//o/+j/
6f/p/+n/6f/p/+v/7f/t/+z/7P/t/+3/7P/s/+z/7f/t/+z/6//q/+j/6f/q/+z/7f/r
/+v/6//r/+3/7f/t/+3/7f/t/+3/7f/v/+//7//v/+7/7f/s/+v/7v/u/+3/7f/t/+3/
7P/s/+v/6//r/+v/6v/q/+j/6P/o/+n/6f/p/+v/6//r/+n/6f/p/+n/6P/o/+n/6P/p
/+b/5v/l/+H/4f/j/+P/4v/k/+L/4v/i/+D/4P/g/+D/4v/j/+P/4v/h/+H/4f/h/9//
4f/h/+H/5f/m/+b/5v/q/+r/6v/r/+z/7f/t/+3/7f/u/+//8P/x//L/8//0//T/9P/2
//f/9v/2//b/9//5//r/+//7//3//v/+//7//v////////8BAAEAAgACAAAAAAAAAAAA
/v/+//7//v/+//7//v/+/wAAAAAAAAAA/v/+//7//f///////v/+////////////////
///////9//3//f/9//3//v/+//3//f/9//3//f/7//v//P/8//z//P/8//z//f/9//3/
/f////////////3//f/9//z//P/9//3//f/8//v/+v/5//r/+v/7//v/+//6//r/+v/6
//n/+P/4//r/+v/6//r/+P/4//j/+P/2//b/9P/0//b/9f/1//T/8//z//T/9P/0//X/
9f/0//L/8v/y//L/8v/y//L/8//x//H/8v/z//f/9//3//j/+P/6//v//f////////8A
AP7//v/+//3///8AAAIAAgACAAIAAgACAAAAAAD+//3//f/8//v/+P/2//X/9f/1//L/
7v/r/+v/6P/n/+f/5//q/+3/7f/s/+3/7P/q/+r/6//q/+r/6v/o/+j/6P/o/+b/5v/o
/+z/7//w/+//8P/0//b/+P/0//D/7v/w//f/AwAUAC8ATgBuAJMAwAD8AD4BcQGdAcYB
1wHHAZgBUQH5AJkAMwDZ/57/gv98/4j/oP+u/7X/v//F/8r/0f/X/9v/3f/d/93/3f/c
/9z/3P/d/93/3f/e/97/3//f/9//3//f/97/3//e/9z/3v/f/9//3v/e/97/3//f/+H/
4f/h/+D/4P/g/+H/4f/g/9//3v/d/9//3//f/9//3//f/9//3//f/9//3//f/93/3f/d
/93/3v/e/93/3f/f/9//3v/e/97/3f/c/9v/3P/c/9r/2v/a/9v/2//b/9r/2f/Y/9X/
1//X/9f/1v/X/9f/1f/V/9T/1P/T/8//z//R/9H/0P/R/9D/0f/S/8//zv/N/8z/zP/N
/83/zP/N/83/zf/N/8//0f/R/9H/0f/S/9L/0v/U/9T/1P/V/9j/2f/Z/9n/2P/Y/9j/
2P/Z/9r/2//c/9z/3P/e/9//4v/i/+L/4//l/+b/5//n/+f/6P/o/+j/6f/r/+z/7f/r
/+v/7P/s/+r/6v/q/+r/6//s/+3/7v/u/+7/7v/u/+z/7P/s/+z/7P/s/+z/6//q/+n/
5//m/+n/6f/p/+n/6P/n/+b/5f/o/+n/6v/r/+3/7v/u/+3/7P/r/+r/6f/p/+n/6v/q
/+z/7P/s/+z/6//r/+v/6//s/+3/7v/v/+3/7f/t/+z/6v/r/+v/6//r/+v/6//r/+3/
7P/s/+v/6//q/+r/6v/s/+v/6v/q/+r/6P/o/+b/5v/m/+b/5v/o/+j/6P/o/+b/5v/m
/+b/5f/k/+P/4v/j/+T/5f/m/+j/6P/o/+j/6v/q/+r/6v/r/+z/7f/u//D/8P/w//D/
8v/y//L/8v/y//L/8v/y//T/9P/0//T/8v/y//L/8v/w/+7/7P/q/+n/6P/n/+b/4//g
/93/2v/d/97/3//g/+L/4v/i/+L/4f/g/9//3v/d/9z/2//a/9z/3P/c/9z/2v/a/9r/
2v/b/9z/3f/e/+D/3v/e/+D/6v/2/wIAFAAsAEYAZACGAK4A4AAcAU4BbgGIAZgBjgFg
AQgBlAAiAL7/ZP8g/wL/8v72/hT/MP9G/1z/cv+A/47/mv+o/7L/vP/A/8b/yf/M/8//
0v/V/9b/1//Y/9n/2v/b/9z/3f/e/9//4P/i/+L/4v/i/+L/4v/i/+L/5P/k/+T/5P/m
/+b/5v/m/+b/5v/m/+b/5P/k/+T/5P/l/+b/5//o/+r/6v/q/+r/6//s/+3/7v/s/+z/
7P/s/+7/7v/u/+7/8P/w//D/8P/w//D/8P/w//H/8v/z//T/9v/2//b/9v/3//j/+f/6
//r/+v/6//r/+v/6//r/+v/7//z//f/+////AAABAAIAAAAAAAAAAAABAAIAAwAEAAMA
AgABAAAAAgACAAIAAgAAAAAAAAAAAAAAAAAAAAAAAgACAAIAAgACAAIAAgACAAAAAAAA
AAAA///+//3//P/8//z//P/8//r/+v/6//r/+P/4//j/+P/4//j/+P/4//r/+v/6//r/
+P/4//j/+P/2//b/9v/2//b/9v/2//b/+P/4//j/+P/2//b/9v/2//b/9v/2//b/9v/2
//b/9v/2//b/9v/2//b/9v/2//b/+P/4//j/+P/4//j/+P/4//r/+v/6//r/+//8//3/
/v/+//7//v/+//7//v/+//7//v/+//7//v/+//7//v/+/wAAAAAAAAAA/v/+//7//v/+
//7//v/+//3//P/7//r//P/8//z//P/6//r/+v/6//r/+v/6//r/+P/4//j/+P/4//j/
+P/4//j/+P/4//j/9v/2//b/9v/2//f/9//3//j/+f/7//v//P/+////AgABAAMABQAF
AAMABAAEAAQABAADAAMABAAIAAgACAAIAAoACgAKAAoACAAHAAcABgADAAAA/v/9//v/
+//4//T/8v/z//P/8//z//P/9v/5//f/9v/1//T/9P/0//P/8v/w//D/8P/w//H/8v/z
//T/8P/0//f/+P/3//j/+v/+/wIAAgACAAAAAgAFABEAJAA9AF4AhACrANwAGAFSAYEB
rQHSAd0BywGaAUUB5wCPADEA2/+m/4z/iP+e/7T/vP/B/8v/0f/a/+H/6f/r/+//8P/v
/+7/7P/s/+z/7f/t/+3/7v/u/+//7//v/+//7//v//H/8f/w//L/8//z//L/8P/w//H/
8f/z//P/8//y//L/8v/z//P/9f/1//X/9f/z//P/8//z//P/8//z//P/8//z//P/8//z
//P/8//z//L/8v/x//H/8//z//L/8v/z//P/8//z//L/8v/w//D/7v/v/+//7//v/+//
7//t/+7/7//w//D/7//v/+3/7f/v//D/8P/t/+z/7f/s/+r/6v/o/+j/6P/p/+r/6//s
/+v/6//q/+j/5//n/+f/5//p/+v/6//r/+v/7P/s/+z/8P/w//D/8f/y//P/8//z//P/
9P/1//b/9//4//n/+v/6//r//P/9/wAAAAAAAAEAAgAEAAYABwAIAAgABwAGAAYABwAH
AAcACQAJAAoACgAKAAoACgAKAAoACgAKAAoACgAKAAoACgAKAAoACgAKAAoACgAKAAkA
CgALAAsADAALAAsACwALAA0ADQANAA0ACwALAAsACwALAAwADAALAAsACwALAAsACQAJ
AAoACgAMAAwADAAMAAsACwALAAsACwALAAsACwANAA0ADQAMAAwADQANAA0ADQANAA0A
DQANAAwADAALAA0ADAAMAAwADAALAAoACgAKAAoACgAKAAgACAAIAAgACAAIAAYABgAH
AAcACAAIAAMABQAGAAYABgAEAAQABAAEAAQABAAEAAUABwAHAAgACQAJAAkACQAKAAwA
DgAPABEAEQARABEAEgASABIAEgARABMAFAAWABYAFQAUABMAEgAUABQAEgARABEAEAAP
AAwADAALAAsACwAGAAIA/////wAA////////AgAFAAUABAABAAAA/v/+//3//P/8//z/
/v/+//7//v/8//z/AgAEAAMABgAHAAYACAAMAAwACAAGAAQABAAPAB0ALgBHAGoAkgC3
AOoALAFmAZUBxwHyAf0B6wHEAXsBHwG/AFkAAQDI/6j/nP+o/8D/zP/R/9v/5f/o/+3/
8//1//X/9//3//f/9v/1//T/9P/z//X/9v/2//f/9//3//f/9//3//n/+f/4//b/9//3
//b/+P/4//n/+f/5//n/+f/4//j/+P/5//n/+f/5//n/+f/5//n/+f/5//f/9//3//f/
9//3//f/9//6//v//P/9//3//P/6//n/+f/5//j/+P/3//f/9//3//j/+P/2//b/9v/3
//f/9//3//f/9//1//X/9f/1//T/8//z//H/8f/x//L/8v/v/+//8f/x//D/8P/u/+7/
7v/s/+z/7P/s/+z/7f/t/+z/6//r/+v/6//r/+3/7f/t/+//8P/w//D/8v/y//L/8//2
//f/9//3//f/+P/5//r//f/+////AAACAAIABAAFAAYABgAGAAcABgAGAAYABQAHAAgA
CAAIAAgACQAJAAkACwALAAwADAAKAAoACgAKAAwADAAMAAwACgAKAAoACgAMAAwADAAM
AAwADAAMAAsACQAJAAgACAALAAsACwALAAsACwALAAsACgAJAAgABwAHAAgACAAHAAkA
CQAJAAkABwAHAAgACAAIAAgACAAIAAsACwALAAsACQAJAAkACQAKAAsADAAMAAwADQAN
AA0ADAALAAoACQAJAAgACAAHAAkACAAIAAgACgAJAAgACAAHAAYABQAEAAQABAAEAAQA
BgAGAAQABAAEAAMAAwACAAEAAQAEAAYABAACAAIAAgACAAIAAgACAAMAAwADAAQABQAH
AAcABwAIAAgACgALAA0ADQANAA0ADgAQABAAEAAPAA8AEAASABIAEAAQABAAEAAQABAA
DgANAA8ADgANAAoACAAHAAcABwAEAAAA/f/9//z/+//7//v//v8BAAEAAAD///7//P/8
//r/+P/3//b/+P/4//j/+P/6//z//P/+/////P///wIABgAKAAoABgACAAAA/v8FAA8A
IAA3AFQAdgCZAMAA9AAyAWkBlwG+AdcB0QGsAW8BGwG9AF8ABwDE/6D/lP+a/7D/wP/F
/83/2f/g/+P/5//p/+v/7//v/+//7v/w//D/8f/x/+//8P/w//H/7//v/+//7//x//P/
8//y//D/8f/x//D/8v/y//P/8//1//X/9f/0//P/8v/y//H/8f/x//H/8f/x//H/8f/x
//P/8//z//P/8f/x//H/8f/x//H/8f/x//L/8v/x//H/8//z//L/8v/x//H/8f/x//L/
8v/w//D/7//v/+7/7f/v/+//7//t/+3/7f/t/+z/6//r/+n/6f/n/+j/6P/l/+X/5//n
/+b/5v/k/+T/5P/i/+L/4v/i/+L/4//j/+L/4f/h/+H/4f/h/+P/4//j/+X/5v/m/+b/
6P/o/+j/6f/o/+n/6f/p/+v/7P/t/+7/7//w//H/8v/y//L/9P/1//j/+P/4//n/+f/6
//v/+//+/wAAAQACAAQABQAFAAUAAwADAAQABAAGAAYABgAGAAQABAAEAAQAAgACAAIA
AgAEAAQABAAEAAQABAAEAAMAAwADAAIAAgAFAAUABQAFAAMAAwADAAMAAwADAAMAAwAF
AAYABgAFAAUABQAFAAUABwAHAAgACAAGAAYABgAGAAkACQAJAAkACAAHAAYABQAGAAcA
CAAIAAgACQAJAAkABwAHAAcABwAJAAgACAAHAAUABAAEAAQABAADAAIAAgAEAAQABAAE
AAIAAgACAAIABAAEAAIAAgACAAEAAQAAAP/////8/wAAAAD+//7//v/+//7//v/+////
AQABAAIAAwADAAMAAwAEAAQABgAHAAkACwALAAsADAAOAA4ADgANAA0ADgAQABAADgAO
AA4ADgAMAAwACgAJAAkACAAHAAQABAADAAMAAwACAP7/+//7//n/9//2//X/+P/7//v/
+v/7//r/+P/4//X/9P/0//T/9P/0//T/9P/2//b/+P/6//3//v///wIABAAEAAYABAAA
APz/AAAHABEAIgA9AFwAfACfAMYA+gA6AXMBnwHCAdMBxwGgAV8BBQGpAE8A+f+6/5j/
jv+Y/7D/wP/F/8v/0//W/93/5f/n/+n/7f/t/+3/7P/q/+r/6//r/+3/7v/u/+//7f/t
/+3/7f/r/+3/7f/s/+z/7f/t/+z/7P/s/+3/7f/v/+//7//u/+z/7P/t/+3/7P/r/+r/
6f/s/+3/7v/v/+3/7f/t/+3/7//v/+//7//u/+3/7P/r/+7/7v/t/+3/6//r/+r/6v/r
/+v/6//r/+z/7P/q/+r/6P/p/+n/6f/n/+f/5//l/+X/5f/l/+T/5f/l/+P/4//h/+L/
4v/f/97/3//e/9z/3v/c/9z/3P/a/9r/2v/a/9j/2f/Z/9j/2f/Z/9n/2f/X/9n/2f/Z
/93/3v/e/97/3v/e/97/3//g/+H/4f/h/+P/5P/l/+b/5f/m/+f/6P/p/+r/7f/v//L/
8v/y//P/8f/y//P/8//2//j/+f/6//z//f/9//3//////wAAAAD+//7//v/+//3//P/7
//r//P/8//z//P/6//r/+v/6//z//P/8//v/+//7//r/+v/5//n/+f/5//z//f/+////
/v/9//z/+//7//z//P/7//3//f/9//3//f/9//7//v/+//7//v/+/////////////f/9
//3//f/////////+//7////////////////////9//z//P/7//z//P/9//7//P/7//r/
+v/6//r/+v/6//z//P/6//r/+v/6//r/+f/4//f/9v/4//j/+P/4//b/9v/2//b/9P/0
//T/9P/2//j/+v/8//z//P/8//z//v/+//7//v8AAAAAAAAAAAEAAgADAAQABAAEAAQA
BAAGAAYABgAGAAMAAgABAAAA/v/+//7//v/6//j/9v/0//H/8P/v/+7/7v/u/+7/7v/w
//D/8P/w/+3/7P/r/+r/7P/s/+z/7P/s/+z/7P/s/+r/6v/q/+r/6v/q/+r/6v/u/+7/
8P/y//z/CgAaACwAQgBgAH4AoADKAP4AOgFoAYIBlgGcAYQBRAHiAGwA+v+e/07/Dv/u
/u7+Bv8k/zr/Uv9s/37/jP+a/6r/tv+8/8T/zP/S/9T/1v/Y/9r/3P/e/+D/4v/j/+T/
5f/m/+b/5v/m/+b/5//o/+n/6v/s/+z/7P/s/+z/7P/s/+z/7P/s/+z/7P/u/+7/7v/u
//D/8P/w//D/7v/u/+7/7v/w//D/8P/w//D/8P/w//D/8P/w//D/8P/y//L/8v/y//T/
9v/4//r/+P/4//j/+P/6//r/+v/6//v//P/9//7//v/+//7//v/+//7//v/+/wAAAAAA
AAAAAgACAAIAAgAEAAQABAAEAAIAAgACAAIAAwAEAAUABgAGAAYABgAGAAUABAADAAIA
BAAEAAQABAADAAIAAQAAAAEAAgADAAQAAQAAAP///v8AAAAAAAAAAP3//P/7//r//P/8
//z//P/6//r/+v/6//r/+v/6//r/+v/6//r/+v/4//j/+P/4//b/9v/2//b/9P/0//T/
9P/0//T/9P/0//L/8v/y//L/8//0//X/9v/1//T/8//y//T/9P/0//T/9P/0//T/9P/2
//b/9v/2//b/9v/2//b/+P/4//j/+P/4//j/+P/4//n/+v/7//z/+v/6//r/+v/7//z/
/f/+//z//P/8//z//P/8//z//P/6//r/+v/6//r/+v/6//r/+f/4//f/9v/2//b/9v/2
//j/+P/4//j/9//2//X/9P/0//T/9P/0//L/8v/y//L/8P/w//D/8P/u/+7/7v/u/+//
7//v//D/7//x//H/8f/0//T/9v/3//v//f/9//3//P/8//z//P/5//n/+v/8//7//v/+
//7//v/+//7//P/9//3//P/7//r/+P/3//f/9P/w/+v/5//n/+b/5f/l/+b/6v/u/+//
7v/t/+z/6v/o/+f/5v/m/+b/5v/m/+b/5P/k/+T/5v/q/+n/6v/t/+z/7P/u//D/9P/2
//j/+v/7/wEAEgArAEQAZACLALQA6AAmAVcBfQGkAb0BuQGWAU0B7QCPAD8A8/+w/4j/
eP9+/5b/pv+t/7X/u//A/8X/z//X/9v/3//f/9//3v/c/9z/3f/d/9//4P/g/+H/3//f
/9//3//d/9//3//e/97/3//f/97/4P/g/+H/4f/f/9//3//e/97/3v/f/9//3//f/9//
3//d/93/3f/d/97/3//g/+H/3//f/9//3//d/93/3f/d/9z/3P/b/9v/3f/d/9z/3P/b
/9v/2//b/9v/3P/b/9z/2v/b/9v/2//Z/9n/2f/X/9f/1//X/9b/1f/V/9P/0//R/9L/
0v/P/9H/0//T/9L/1f/U/9X/1v/Y/9j/2P/Y/9b/1//X/9b/1//X/9f/1//Z/9v/2//b
/9v/3P/c/9z/3P/c/9z/3f/c/93/3f/d/9//4P/h/+L/5f/m/+f/6P/m/+b/6P/p/+z/
7P/s/+3/7//w//H/8f/x//L/8v/y//T/9f/1//X/8//z//T/9P/2//b/9v/2//b/9v/2
//b/+P/4//j/+P/4//j/+P/4//j/+P/4//f/9//3//b/9v/5//n/+f/5//f/9//3//f/
9//3//f/9//1//b/9v/1//f/9//3//f/+f/5//r/+v/4//j/+P/4//v/+//7//v/+//7
//v/+//7//v/+//6//r/+//7//v/+//7//v/+//5//j/+P/3//n/+P/4//j/+v/5//j/
+P/4//j/+P/4//b/9v/2//b/9P/0//L/8v/y//H/8f/w/+//7//w//D/8P/y//D/8P/w
//D/8P/w//D/8f/z//P/9P/1//X/9f/1//b/+P/6//v//f/9//3//f/+//3//P/7//n/
+//8//7//v8AAAAAAAAAAAAAAAD+//3/+//6//n/9v/1//X/9v/3//L/7v/r/+v/6v/p
/+n/6f/s/+//7//u/+3/7P/q/+r/6P/m/+X/5P/l/+b/5//o/+r/6P/q/+7/7f/s/+//
9P/4//r/+P/y//D/8P/y//n/CQAiAEEAZgCKALMA7AAuAWQBjwHBAeQB3wHFAZYBSQHp
AIcAJwDX/6r/kv+K/5j/sP+4/73/x//P/9L/1f/Z/9v/3f/h/+H/4f/g/97/3v/f/9//
3f/e/97/3//d/93/3f/d/9//4f/h/+D/3v/f/9//3v/e/97/3//f/+H/4f/h/+D/4P/g
/+H/4f/f/9//3//f/+H/4f/h/+H/4//j/+P/4//i/+H/4P/f/9//3//f/9//4P/g/9//
3//h/+H/4P/g/9//3//f/9//3v/e/9z/3P/c/93/3f/d/93/3f/d/9v/2f/Z/9n/2P/Z
/9n/1//X/9f/2P/Y/9X/0//V/9X/1P/U/9L/0v/S/9L/0v/S/9L/0P/R/9H/0P/R/9H/
0f/R/9H/0//T/9P/1f/W/9b/1v/Y/9j/2P/Z/9z/3f/d/93/2//c/93/3v/d/97/3//g
/+P/5P/n/+n/6P/o/+j/6f/r/+z/7f/t/+3/7v/u/+7/7P/t/+3/7f/t/+3/7v/u//D/
8P/w//D/7v/u/+7/7v/w//D/8P/w//L/8v/y//L/8v/y//L/8f/v/+//7v/u/+//7//v
/+//7f/t/+3/7f/r/+v/6//r/+z/7v/v/+//7f/t/+3/7f/t/+3/7v/u/+z/7P/s/+z/
7f/t/+3/7f/v/+//7//v/+3/7f/t/+z/7P/t/+3/7f/u/+//8P/x/+//7v/u/+3/7f/s
/+z/7P/s/+v/6v/q/+r/6v/q/+r/6P/o/+j/6P/q/+r/6P/o/+j/5//n/+b/5f/l/+b/
5v/m/w==
         </WaveFormData>
      </LeadData>
      <LeadData>
         <LeadByteCountTotal>10000</LeadByteCountTotal>
         <LeadTimeOffset>0</LeadTimeOffset>
         <LeadSampleCountTotal>5000</LeadSampleCountTotal>
         <LeadAmplitudeUnitsPerBit>4.88</LeadAmplitudeUnitsPerBit>
         <LeadAmplitudeUnits>¦ÌV</LeadAmplitudeUnits>
         <LeadHighLimit>2147483647</LeadHighLimit>
         <LeadLowLimit>268435456</LeadLowLimit>
         <LeadID>V4</LeadID>
         <LeadOffsetFirstSample>0</LeadOffsetFirstSample>
         <FirstSampleBaseline>0</FirstSampleBaseline>
         <LeadSampleSize>2</LeadSampleSize>
         <LeadOff>FALSE</LeadOff>
         <BaselineSway>FALSE</BaselineSway>
         <ExcessiveACNoise>FALSE</ExcessiveACNoise>
         <MuscleNoise>FALSE</MuscleNoise>
         <LeadDataCRC32>3769553534</LeadDataCRC32>
         <WaveFormData>
CAAJAAkACwAMAA0ADgAOAA0ADgAOAA8AEQARABAAEAAQABEAEgASABEAEQARABIAEgAQ
AA8ADgALAAoABwAHAAkACQAGAAMAAgABAAEAAQAAAAAAAQAEAAQABAACAAEA//////7/
/v/9//3//f/8//r/+//7//v//f/+/wAAAgABAAMABwAIAAYAAwD+//X/7v/y//z/EQAu
AE0AbgCZAM8AEAFPAZUB3AERAicCHwLpAXwBAQGYAEYADgDp/9P/0f/a/93/2P/a/97/
4v/m/+v/7v/y//T/8//z//L/8f/x//H/8f/y//L/8v/y//L/9f/1//T/9P/z//P/9P/0
//b/9v/2//X/8//z//P/8//x//L/8v/y//L/8//0//X/8//y//H/8P/y//P/8//z//P/
9P/0//T/8f/x//H/8f/x//L/9P/1//T/9P/0//L/8P/x//H/8f/z//P/9P/0//P/8f/w
/+//8P/x//P/9P/y//L/8v/x//H/8v/y//L/8f/w//D/8P/x//L/8v/x/+//7//w//D/
8P/w/+//7//v/+//8P/x//P/9P/3//f/9f/0//T/8//z//T/9P/1//j/+//8//3/AAAA
AAAAAQADAAQABQAFAAUABQAFAAcABgAGAAYABgAIAAUABQAHAAcABwAHAAcABwAHAAcA
BQAJAAkACQAJAAgABwAGAAQAAQABAAEAAQACAAMABAAFAAIAAgADAAMABAAEAAQABAAD
AAMAAwACAAIAAgABAAEA/v/+//7//v/9//3//f/9//3//f/9//7/AAD///////8BAAEA
AQABAAEAAAD///7/AAAAAAAAAAD///7//v/+/wAAAQABAAEAAwADAAMAAwADAAQABAAD
AAAA///+//3///8BAAQABgAGAAUABQAFAAQAAwABAAAAAgABAAAAAAAAAAAAAAD/////
/////wAAAgABAAAAAAD//////P/8/wEAAQD+//7//P/8//z//P/+//7/////////////
/wIAAAAAAAAAAQD//wEAAgADAAUABgAIAAoACAAJAAkACQAJAAoACwANAA4ADgAPAA8A
DwAQABAADgAKAAgABgAEAAEAAQABAAEA/P/5//b/9f/4//n/+f/6//n//P/8//z/+v/5
//f/9//0//T/8//z//P/8v/y//P/8f/z//f/+P/2//T/+f/5//f/+P/6//v/+v8BAAQA
AgAGABUAKgBFAGQAhQC1APQAMwFvAaoB2wH3AfEBsQE8AbsAUgAIAN7/x/+3/7f/yP/R
/87/zP/Q/9D/1P/d/+D/5P/o/+v/6//q/+n/6v/r/+z/7v/t/+z/6//q/+3/7f/s/+z/
7//v//D/8P/v/+7/7f/r/+3/7f/t/+3/7//w//D/8P/t/+3/7f/t/+3/7v/v//D/7//v
/+7/7f/v//D/8P/w//H/8f/x//H/7v/u/+//7//u/+7/7v/s/+7/7//v/+//7//v//D/
8P/w/+//7//v//H/8f/y//L/8P/w//D/7//x//L/8v/y//D/7v/t/+z/7f/u/+7/7f/v
/+//8P/w/+7/7v/t/+3/6//r/+z/7f/u//D/9P/1//P/8v/y//H/7//w//D/8f/y//X/
9v/3//j/+P/4//n//P/+/wAAAQD9//3//f////7//v/+//7//v/7//v//f/9//3//f/9
//////////3//v/9//z/+//8//3//v/+//z/+//6//n/9//3//f/9//3//j/+v/7//r/
+v/6//r/9//3//f/9v/2//b/9f/1//T/9P/0//T/9//3//f/9//3//f/9//4//j/9//3
//f/9//3//f/9//5//r/+//8//r/+v/6//r//P/8//3//v/8//3//f/9////////////
/v/+//3/+//8//3//v////7//f/9//z//P/7//v/+//5//n/+P/4//r/+f/4//j/9v/2
//b/9f/1//X/9f/2//f/9//3//j/9//1//L/8P/u/+//8P/x//L/9P/0//X/9f/0//P/
8v/0//b/9v/2//f/9//5//r/+//8//z//f/+//7//////////P/8//z//f8AAAAAAQAB
AAEAAgACAAAAAQAAAP///v/5//n/+f/5//f/9f/z//P/8P/v/+3/7P/t//D/8P/w//D/
7//t/+3/7v/u/+3/7f/r/+r/6v/r/+n/6f/t/+7/7P/q/+n/6f/r/+r/6v/r/+r/6//u
//L/+P8FABoAMQBKAGsAkQDAAPcAMwFwAasB1wHtAeMBmgEXAYoAFAC4/3//Yf9R/07/
Xf9w/3j/hP+S/5r/o/+w/7z/xP/J/83/0P/T/9b/2f/c/+D/4f/i/+P/5P/l/+X/5P/k
/+f/5//o/+j/6f/q/+v/6//p/+n/6f/p/+n/6v/q/+r/6v/r/+z/7f/q/+r/6v/q/+z/
7f/t/+3/7//w//D/8P/t/+3/7f/t/+z/7P/t/+3/8P/w//D/7v/w//H/8f/x//H/8f/y
//L/9P/z//P/8//0//X/9//4//j/+P/4//f/+f/6//r/+v/7//r/+v/6//7/AAABAAEA
AQABAAIAAgADAAQABAAFAAUABQAGAAcABwAIAAsACwAIAAgACQAJAAkACgAKAAsACwAN
AA0ADQAOAA4ADgAPABAAEAAQAA8ACwALAAsADQANAAwACwAKAAgABQAFAAcABgAFAAQA
AwACAAEAAAD9//3//f/9//3/+//7//v/+v/3//f/9//3//X/9f/1//X/9f/2//j/+f/2
//b/9v/2//X/9f/1//T/8//y//D/7//v//D/8f/y//P/8//z//P/8//z//P/9P/2//X/
9f/1//P/8//z//P/9P/0//T/9P/0//T/9P/0//T/9P/1//b/+P/5//n/+f/3//f/9//3
//f/+P/4//f/9f/1//X/9f/1//X/9v/2//b/9f/1//X/9f/1//T/9P/0//P/8v/y//H/
8P/v/+3/7v/v//D/8v/w/+//7v/u/+3/7f/q/+r/6//p/+r/7P/q/+r/6v/q/+r/6P/o
/+n/6f/n/+f/5//q/+z/7P/s/+3/7v/x//P/9f/5//r//P/+//7//////////v/+//7/
//8CAAIAAwADAAMABAAEAAIAAwACAAEAAAD7//v/+//7//j/9f/y//H/8f/x//D/8P/x
//T/9P/0//L/8f/v/+//7v/u/+3/7f/v/+7/7v/v/+3/7f/v//D/8v/y//X/9f/1//r/
+v/z/+z/6f/k/+b/8P8FAB4AOQBaAIEAtQD0ADMBdwG6AfEBDwILAtsBdAH3AIoANAD8
/9v/yf/F/8r/z//M/8z/0v/Y/9r/3f/g/+b/5v/n/+f/5v/l/+X/5f/l/+b/5P/k/+T/
5P/n/+f/5v/m/+f/5//o/+j/5v/m/+b/5f/n/+f/5//n/+X/5v/m/+b/5//n/+f/5//m
/+b/5v/m/+b/5//n/+f/5//o/+j/6P/n/+f/5//n/+b/5v/n/+f/6v/q/+r/6P/m/+f/
5//n/+X/5f/m/+b/5v/l/+X/5f/l/+X/5v/m/+f/6P/p/+n/5//o/+j/6P/q/+r/6//s
/+v/6v/o/+X/5f/l/+b/5v/o/+j/5//n/+n/6f/q/+v/6f/q/+3/7f/s/+z/7f/t/+3/
7v/u/+//8P/z//T/9f/3//j/+f/7//3//v///////f/9//3///8AAAAAAAAAAP7/+//7
//3/+//7//v/+//9//3//f/7//v/+//7//v//f/9//3//P/8//3//v////3//f/9//3/
+//6//r/+f/4//j/+P/4//n/+f/5//j/+P/4//f/9//4//j/+P/4//f/9//3//f/9f/1
//X/9v/2//X/9f/1//X/9f/1//X/9v/2//b/9v/2//b/9v/2//b/9v/3//j/9v/3//f/
9//4//n/+v/7//v//P/8//v/+f/5//n/+f/3//f/+P/4//r/+f/5//n/+//7//r/+v/4
//f/9v/2//f/+P/5//n/9//3//f/+P/3//X/8//y//X/9f/y//L/8//z//T/9P/2//b/
9v/2//X/9P/z//L/8v/y//P/8//x//H/8f/0//X/9v/3//n/+//9//7///8AAAAAAQAC
AP/////+//3//f/+////AQACAAIAAwADAAMABAAEAAIAAQAAAP///v/7//v/+//7//b/
8//w/+//7f/t/+z/7P/t//D/8P/w//D/7//t/+3/7P/s/+v/6//r/+r/6v/r/+v/6f/p
/+z/8P/y//P/8//1//T/9P/v/+r/5f/i/+j/8P8BABoANQBQAHEAoQDcABcBVwGWAc8B
8QHxAcMBYgHpAHoAIADm/8n/uf+1/8D/yf/K/8r/yv/K/87/1f/a/97/4v/h/+H/4P/f
/9//3//f/+D/3v/e/97/3v/f/9//3v/e/93/3f/e/97/3v/e/97/3f/d/93/3f/d/93/
3v/e/97/3//f/9//3//c/9z/3P/c/9z/3f/d/93/3f/e/97/3v/f/9//3//f/93/3P/c
/9v/3v/e/97/3P/a/9v/2//b/9v/2//c/9z/3P/b/9v/2//d/93/3v/e/93/3P/b/9n/
1//Y/9j/2P/Y/9j/2f/a/9r/2v/Z/9f/1//X/9j/2P/Y/9j/1//X/9f/1//Y/9n/1//Y
/9v/2//a/9r/2//b/93/3v/e/9//3v/h/+L/4//m/+b/5v/n/+v/7P/t/+3/6//r/+v/
7f/t/+z/6//q/+z/6f/p/+v/7f/t/+3/7f/t/+3/7f/r/+//7//v/+//7f/t/+3/7P/r
/+v/6//r/+n/6f/p/+n/6f/q/+z/7f/s/+z/7P/s/+n/6f/p/+j/6P/o/+f/5//k/+T/
5P/k/+f/5//n/+f/5f/j/+H/4P/k/+X/5//p/+v/6//r/+v/6f/o/+f/5v/o/+j/6P/o
/+r/6v/r/+z/6v/r/+v/6//t/+3/7f/t/+v/7P/s/+v/6f/p/+n/6f/r/+v/7P/s/+r/
6f/p/+n/6//r/+r/6v/q/+n/6P/o/+z/6v/q/+j/5//m/+X/5P/l/+b/5//o/+j/6P/o
/+j/5P/i/+D/3v/g/+L/5P/m/+j/6P/o/+j/6v/q/+r/6v/r/+z/7f/u//D/8P/w//D/
7v/u/+7/7v/w//D/8P/w//H/8v/z//T/9P/0//T/9P/x/+7/6//o/+j/6P/o/+j/5P/i
/+D/3v/e/97/3v/e/+H/4v/j/+T/4v/g/97/3P/c/9z/3P/c/9r/2v/a/9r/2v/a/9r/
2v/a/9r/2v/a/97/3P/a/9z/4v/o//D/AgAcADYAUAB0AKIA1gAQAU4BigG6AdgB3AGs
ATYBpAAkAML/gP9c/07/Rv9M/1z/Zv9u/3j/hP+Q/5z/qP+0/7z/wP/C/8b/yP/K/8z/
zv/R/9L/0//U/9b/1v/W/9b/2P/Y/9j/2P/Z/9r/2//c/9v/2v/Z/9j/2v/a/9r/2v/b
/9z/3f/e/97/3v/e/97/3P/c/9z/3P/e/97/3v/e/+D/4P/g/+D/4f/i/+P/5P/k/+T/
5P/k/+b/5v/m/+b/6P/o/+j/6P/o/+j/6P/o/+v/7P/t/+7/7v/u/+7/7v/v//D/8f/y
//T/9P/0//T/8v/y//L/8v/z//T/9f/2//j/+v/8//7//P/8//z//P/9//7///8AAAAA
AAAAAAAAAgACAAIAAgADAAQABQAGAAYABgAGAAYABwAIAAkACgAIAAgACAAIAAYABgAG
AAYAAwACAAEAAAD///7//f/8//n/+P/3//b/9f/0//P/8v/0//T/9P/0//T/9P/0//T/
8v/y//L/8v/w//D/8P/w/+7/7v/u/+7/8P/w//D/8P/v/+7/7f/s/+z/7P/s/+z/7v/u
/+7/7v/u/+7/7v/u/+7/7v/u/+7/8P/w//D/8P/w//D/8P/w//L/8v/y//L/8//0//X/
9v/4//j/+P/4//j/+P/4//j/+P/4//j/+P/4//j/+P/4//r/+v/6//r/+f/4//f/9v/2
//b/9v/2//T/9P/0//T/9v/2//b/9v/2//b/9v/2//T/9P/0//T/9P/0//T/9P/2//b/
9v/2//T/9P/0//T/8v/y//L/8v/x//H/8f/x//H/9P/0//T/9//5//r//f/8//3//v/+
//7//v/9//3//f/9//z//P///wEAAwAEAAUABQAFAAYABgAEAAMAAgD///7/+//7//n/
+f/2//P/8f/x//L/8//y//L/8//2//T/9P/y//H/8P/x//H/8v/v/+//7//u/+//8f/y
//P/7//y//T/9P/x//P/9f/2//j/9//2//H/7v/w//r/DQAiAD0AYgCLAL0A+AAzAXUB
tgHpAQMC/wHDAU4B0wBuACAA6v/N/73/v//M/9P/zv/M/9L/1v/a/+H/5v/q/+z/7P/r
/+n/5//o/+n/6v/s/+7/7v/u/+7/7f/t/+z/7P/r/+v/7P/s/+3/7v/v/+//7f/t/+3/
7f/v//D/8P/w/+//7//v/+//8P/w//D/8P/u/+//7//v/+3/7v/u/+7/7//v/+//7//u
/+7/7//v/+7/7v/u/+z/7f/v//D/8f/x//H/8v/y//D/7//v/+//7v/t/+3/7P/u/+7/
7v/t/+7/8P/x//L/8f/w//D/8P/z//T/9P/z//L/8f/x//D/8v/y//H/8f/y//P/9f/3
//b/9v/4//f/9v/2//f/9//5//r/+v/7//v//f/9//3/AAAAAAAAAQABAAIAAwADAAIA
AwAEAAcACAAIAAgACAAKAAcABwAJAAcABwAHAAcACQAJAAkABwAHAAcABwAHAAcABwAH
AAYABwAHAAcABwAFAAUABQAFAAYABgAHAAcABgAGAAYABgAFAAUABQAEAAQABAADAAMA
BAAEAAQABAADAAMAAwADAAMAAwADAAQAAgABAAEAAQACAAMABAAFAAQABAAEAAQABAAE
AAQABAAGAAYABwAIAAYABwAHAAcACQAJAAkACQAJAAoACgAJAAkACQAJAAkACQAJAAoA
CgAKAAkACQAJAAkACQAIAAgACAAHAAYABgAGAAYABgAFAAUABQAFAAYABgAFAAQABAAG
AAcABQAGAAMAAwACAAIAAgACAAIAAgACAAIAAgADAAMABQAFAAUACAAIAAgACAAJAAkA
CwAMAA0ADgAOAA8AEAAOAA8ADwAPABAAEAAQABEAEQAQABAADwARABIAEgAQAA8ADgAN
AAwACQAJAAkACQAGAAMAAAD//wEAAQAAAAAA//8CAAIAAgACAAEA//////z//P/7//v/
/f/8//z//f/5//n//f8AAAAAAgADAAEAAQAEAAQA/f/6//X/8v/0/wIAEwAoAEMAZgCN
AMEA/gA9AX0BxAH9ARsCGQLrAYQBBwGaAEYADADr/9f/z//Y/+H/4P/c/97/5P/o/+3/
8v/0//T/9f/1//T/8//x//H/8f/y//T/9P/0//T/9f/1//T/9P/z//P/9P/0//b/9v/2
//X/9f/1//X/9f/1//b/9v/2//X/9f/1//X/9P/0//T/9P/0//X/9f/1//T/9P/z//L/
8f/x//H/8f/z//T/9v/3//b/9v/2//T/9P/1//X/9f/z//P/9P/0//T/8//z//P/9f/1
//b/9v/2//b/9v/1//X/9v/2//b/8//y//L/8v/1//b/9v/1//X/9f/2//b/9v/2//X/
9f/1//X/9v/3//f/+P/7//v/+P/4//n/+f/5//r/+v/7//7/AQACAAMABAAEAAQABQAJ
AAoACwALAAkACQAJAAsADAAMAAwADAANAAsADAAPAA4ADQAMAAsACgAJAAgABQAJAAkA
CQAJAAkACQAJAAgACQAJAAkACQAHAAcABwAHAAgACAAJAAkABgAGAAYABgAGAAcACAAI
AAYABgAFAAUAAgACAAIAAgAFAAUABQAFAAMAAwADAAQAAgABAAEAAQADAAMAAwADAAIA
AgACAAIAAgACAAIAAgAAAAAAAQACAAQABQAFAAUAAwADAAMAAwAFAAYABgAFAAYABwAI
AAkACAAHAAcABgAEAAMAAwADAAUABQAEAAQABgAFAAQABAACAAIAAgABAAEAAQABAAIA
BAADAAIAAgADAAMAAAAAAP////8AAAIAAAAAAAAAAAAAAP7//v//////////////AgAE
AAQABAAFAAUABwAIAAkACAAIAAkACgAMAA0ADQANAAwADAAMAA0ADAAMAA0ADQALAAwA
DAAKAAoACgAKAAoABQAFAAUABQACAP///P/7//v/+//6//r//f8AAAAAAAD+//3/+//7
//n/+P/2//X/9//2//b/9//3//n/+f/6//z/+v/7////AQACAAIA/f/4//P/7v/w//j/
BwAcADUAUgBzAJsAzAAFAUEBgAG9AeMB8QHZAYwBFwGkAEYABgDj/9H/yf/Q/9n/2v/W
/9j/3P/g/+P/5v/q/+z/7//v/+7/7f/v/+//7//w/+7/7v/u/+7/7f/t/+z/7P/u/+//
8f/y//H/8P/v/+3/7//v/+//7//x//L/8v/y/+//7//v/+//7v/u/+7/7v/u/+//7//v
/+//8P/w//D/7f/t/+3/7f/s/+z/7f/t/+7/7v/u/+z/7v/v/+//7//v/+//8P/w//D/
7//v/+//7f/t/+7/7v/w//D/8P/v/+3/7v/u/+7/7//u/+7/7v/t/+7/7v/t/+//7//w
//D/7//u/+z/6//r/+v/7P/t/+3/7v/x//H/8v/y//P/8//z//T/9P/1//b/+f/6//v/
/P/8//z//f/9//7///////7///8AAAMAAgACAAIAAgACAP////8BAAEAAQABAAEAAQAB
AAEA//8DAAMAAwADAAUABQAFAAQAAQABAAEAAQADAAMAAwADAAAAAAABAAEAAAAAAAAA
AAD////////+//7//v/9//3//v/+//7//v///////////////////wAAAAD/////////
/////////wAAAAAAAAAAAgACAAIAAgAAAAAAAQACAAIAAwADAAMAAwADAAMAAwADAAQA
BAADAAUABQAFAAUAAwADAAQABAAGAAUABQAFAAMAAwACAAIAAgABAAAAAAACAAIAAgAB
AP///////wAAAgABAAAAAAABAAEA/v/+//3/+//6//7/AAD///7//f/8//z//P/9//3/
////////AgAAAAAAAAABAAMABQAGAAcACgAKAAsADAAKAAsACwALAAwADAAMAA0ADQAM
AAwACwAJAAoACgAIAAkACAAHAAYAAwADAAMAAwACAP///P/7//n/+f/4//j/+f/8//z/
/P/8//v/+f/5//j/+P/3//f/9f/0//T/9f/3//f/9//6//z//P/7//3///8AAAAA/f/2
//H/8P/0//j/BwAiAD0AVgB1AJ0A0AALAUsBigHBAeUB7QHRAYABBwGWAD4AAgDf/8v/
yf/U/93/3P/Y/9j/2P/c/+P/6v/q/+z/7//v/+7/7f/r/+v/6//s/+7/7v/u/+7/7//v
/+7/7v/v/+//8P/w/+7/7v/u/+3/6//r/+v/6//t/+7/7v/u/+3/7f/t/+3/6//q/+n/
6P/r/+3/7v/v/+3/7v/u/+7/7f/t/+3/7f/q/+r/6//r/+7/7v/u/+z/6//r/+r/6f/q
/+v/7f/u/+7/7f/t/+3/6//r/+z/7P/q/+r/6v/p/+f/6P/o/+j/6P/o/+n/6v/p/+r/
6v/p/+f/5//o/+j/5v/m/+X/5f/n/+f/6P/p/+j/6P/q/+n/6P/o/+n/6f/r/+z/7P/t
//D/8//0//X/9f/0//P/8//3//j/+f/5//n/+f/5//v/+v/6//r/+v/8//n/+f/7//3/
/f/9//3//P/7//r/9//6//v//P/9//////////7///////////////////////3//P/8
//v/+P/4//j/+P/3//f/9//2//f/+P/4//n/9v/2//b/9v/1//X/9f/1//f/+f/7//7/
/f/7//r/+f/7//v/+//7//r/+v/6//r/+P/4//j/+P/5//r//P/+//z//f/9//3//f/9
//3//f/7//z//P/7//3//f/9//3//f/9//7//v8AAP/////////////+//7//f/7//n/
+P/6//r/+v/5//v//f/8//v/+v/5//j/9v/2//b/9v/2//b/9v/2//j/+P/4//j/9v/2
//b/9v/5//r/+//8//7//v/+//7//v/+//7//v8AAAAAAAAAAAEAAgADAAQAAgACAAIA
AgAFAAYABwAIAAUABAADAAIAAAAAAAAAAAD8//r/+P/2//b/9v/2//b/9f/0//P/8v/y
//L/8v/y//H/8P/v/+7/7v/u/+7/7v/u/+7/7v/u/+z/7P/s/+z/7P/s/+z/7P/u//D/
8P/w//b/AAAMAB4ANgBQAGwAjgC+APYALgFoAZwBwgHWAcoBggEAAXYAAACu/37/Xv9O
/1D/Xv9q/3D/fv+M/5b/ov+w/7z/xv/I/8z/0v/W/9n/2v/b/9z/3v/g/+L/5P/i/+L/
4v/i/+P/5P/l/+b/6P/o/+j/6P/q/+r/6v/q/+z/7P/s/+z/6//q/+n/6P/q/+r/6v/q
/+z/7P/s/+z/7P/s/+z/7P/u/+7/7v/u/+z/7P/s/+z/7v/u/+7/7v/w//D/8P/w//H/
8v/z//T/9P/0//T/9P/1//b/9//4//r/+v/6//r/+P/4//j/+P/6//r/+v/6//v//P/9
//7//v/+//7//v8AAAAAAAAAAAAAAAAAAAAAAwAEAAUABgAHAAgACQAKAAkACAAHAAYA
CAAIAAgACAAKAAoACgAKAA0ADgAPABAADQAMAAsACgAIAAgACAAIAAYABAACAAAA/v/+
//7//v/9//z/+//6//j/+P/4//j/+v/6//r/+v/5//j/9//2//X/9P/z//L/8f/w/+//
7v/w//D/8P/w/+//7v/t/+z/7//w//H/8v/x//D/7//u/+7/7v/u/+7/7v/u/+7/7v/x
//L/8//0//P/8v/x//D/8v/y//L/8v/w//D/8P/w//L/9P/2//j/9v/2//b/9v/4//j/
+P/4//j/+P/4//j/+P/4//j/+P/2//b/9v/2//b/9v/2//b/9f/0//P/8v/y//L/8v/y
//P/9P/1//b/8//y//H/8P/y//L/8v/y//D/8P/w//D/7v/u/+7/7v/t/+z/6//r/+3/
7f/t/+3/7v/u/+7/7v/x//H/8//0//f/+P/4//n/+v/6//v/+//5//j/+P/4//n/+v/6
//v//f/9//7//v/6//n/+P/3//f/9f/2//f/9P/w/+z/6P/p/+n/6f/o/+r/6//u/+7/
8P/u/+3/6//q/+j/5//l/+X/5f/k/+T/4//j/+P/4//o/+j/6P/p/+f/5//q/+z/7f/q
/+v/6P/k/+j/9/8OACMAQABnAJMAygAHAUMBgAG7AeMB7wHVAXoB9wCCAC4A8v/L/7f/
r/+2/8H/wP++/8D/xP/E/8n/0P/W/9r/3f/d/9z/2//a/9n/2P/Y/9n/2v/b/9z/3//f
/97/3v/e/93/3f/c/9r/2v/a/9n/2//b/9v/2//Z/9r/2v/a/9n/2f/Z/9n/2v/a/9r/
2v/Z/9n/2P/X/9j/2v/b/9z/2f/Z/9n/2f/Y/9j/2f/Z/9j/2P/Y/9b/1v/X/9f/1//V
/9X/1v/W/9f/1//Y/9n/1//X/9j/2P/W/9b/1v/V/9X/1v/W/9b/1f/U/9T/1P/U/9T/
0//R/9L/0//V/9b/2f/a/9r/2//c/93/3//h/9//4P/j/+P/5P/k/+X/5f/n/+j/6P/p
/+j/6//s/+3/7P/s/+z/7f/t/+7/7//v/+//7//v//H/9P/0//T/9P/y/+//7//x//H/
8f/x//H/8v/z//T/8//0//P/8v/x//H/8f/x//D/7//v/+//7//x//H/8f/x//D/8P/x
//H/8P/w//D/8P/v/+//7//u//D/8P/v/+//7v/u/+7/7v/v/+//7//v/+7/7f/s/+z/
7v/t/+3/7f/r/+v/6//r/+3/7v/v//D/8P/w//D/8P/u/+7/7//w//L/8//z//P/8f/x
//H/8f/x//L/8v/x//H/8f/x//H/8//z//T/9P/y//H/8f/x//H/8f/w//D/8v/x//D/
8P/y//L/8v/x/+//7//v//D/7//t/+v/6v/t/+3/6v/q/+n/6f/q/+r/6v/s/+v/6v/p
/+j/6v/q/+v/6//r/+v/6//u/+7/7v/u/+//8f/z//T/9f/0//T/9f/2//X/9f/0//P/
9P/0//T/9f/4//j/+f/5//n/+v/6//j/9f/0//P/8v/x//H/8f/x/+7/6//o/+f/5//n
/+b/5v/l/+j/6P/o/+j/5//l/+X/4//i/+D/3//h/+D/4P/h/+P/4f/j/+b/5P/k/+X/
6//t/+z/6v/l/97/2f/W/9z/6v///xoANwBYAIMAvQD+AD0BfwHEAfcBCQL5AbsBSgHN
AGYAGgDo/83/wf+7/8D/x//G/8L/xv/M/87/0f/U/9b/2P/b/9v/2v/Z/9f/1//X/9j/
2P/Y/9j/2P/X/9f/1v/W/9f/1//Y/9j/2v/a/9r/2f/X/9f/1//X/9f/2P/Y/9j/2f/Z
/9n/2f/Y/9j/2P/Y/9j/2f/Z/9n/2f/a/9r/2v/Y/9f/1v/V/9b/1v/X/9f/1v/W/9b/
1P/V/9f/2P/Z/9f/1//Y/9j/2P/X/9f/1//X/9f/2P/Y/9r/2v/a/9n/2P/Y/9f/1v/X
/9b/1v/W/9f/2P/Y/9f/1//X/9j/2P/Y/9j/1//X/9n/2f/a/9v/2f/a/93/3f/c/9z/
3f/d/93/3v/e/9//4v/l/+b/5//m/+b/5v/n/+v/7P/t/+3/6f/p/+n/6//q/+r/6v/q
/+v/6f/q/+3/6//r/+v/6//r/+v/6//p/+v/6//r/+v/6//r/+v/6v/r/+v/6//r/+v/
6//r/+v/6P/o/+n/6f/o/+j/6P/o/+j/6f/q/+r/6v/q/+n/6f/m/+b/5v/m/+f/5//n
/+f/5f/l/+X/5v/m/+X/5f/l/+b/5//o/+n/6P/o/+j/6P/m/+b/5v/m/+j/6P/p/+r/
6v/r/+v/6//r/+v/6//r/+r/6v/p/+f/6f/p/+n/6f/q/+v/7f/u/+3/6//q/+n/6v/r
/+v/7P/r/+n/5//m/+j/6P/o/+f/5f/l/+X/5v/o/+f/5v/m/+f/5//k/+T/5f/l/+b/
5v/k/w==
         </WaveFormData>
      </LeadData>
      <LeadData>
         <LeadByteCountTotal>10000</LeadByteCountTotal>
         <LeadTimeOffset>0</LeadTimeOffset>
         <LeadSampleCountTotal>5000</LeadSampleCountTotal>
         <LeadAmplitudeUnitsPerBit>4.88</LeadAmplitudeUnitsPerBit>
         <LeadAmplitudeUnits>¦ÌV</LeadAmplitudeUnits>
         <LeadHighLimit>2147483647</LeadHighLimit>
         <LeadLowLimit>268435456</LeadLowLimit>
         <LeadID>V5</LeadID>
         <LeadOffsetFirstSample>0</LeadOffsetFirstSample>
         <FirstSampleBaseline>0</FirstSampleBaseline>
         <LeadSampleSize>2</LeadSampleSize>
         <LeadOff>FALSE</LeadOff>
         <BaselineSway>FALSE</BaselineSway>
         <ExcessiveACNoise>FALSE</ExcessiveACNoise>
         <MuscleNoise>FALSE</MuscleNoise>
         <LeadDataCRC32>1883644014</LeadDataCRC32>
         <WaveFormData>
DAAMAA0ADgAQABIAEgASABIAEwATABMAEwATABMAEwAVABUAFgAWABcAGAAYABgAGAAW
ABYAFQAUABMAEgASABIAEgARAA8ADgAOAA4ADQAPAA4ADgAPAA8ADQAMAAwABwAHAAcA
BgAIAAcABgAGAAQABAAEAAQABQAGAAgACAAIAAgACgAKAAcAAwD///b/7f/r/+//+/8L
ABsALwBQAHkApQDSAAcBRAFyAY0BlgGDAUsBCwHNAJUAbgBNADEAJAAiABkACgACAAEA
AAAAAAIABQAGAAYABAAEAAQAAwAFAAUABAAEAAMAAwADAAMAAwADAAMAAwACAAIAAQAA
AAEAAQACAAMAAgABAAAAAAAAAAAAAAAAAAIAAgAEAAIAAAAAAAAAAAACAAMAAwADAAEA
AQABAAEA/v/+//7//v///wAAAgADAAIAAgACAAIAAgACAAIAAwAEAAQABAAFAAQAAgAB
AAAAAQADAAYABwAHAAcABwAHAAUABgAGAAcABQAFAAYABgAHAAgACAAIAAgACAAKAAwA
CwALAAwADAAMAA0ADwAQABMAFAAVABYAFQAVABYAFgAWABcAFwAYABwAHQAdAB0AIQAh
ACEAIAAgACAAIAAeAB0AHAAbABoAFgAUABQAEwAUABMAEgAQAA4ADAAKAAgACAAIAAgA
BwAIAAgACAAJAAcACAAIAAgABQADAAIAAAABAAMABAAFAAUABQAGAAYABAAEAAUABQAD
AAMABAAEAAEAAAD///3//f/9//3//f/+//7//v/+//7//f/9//3////+//7//v///wAA
AAAAAP3//v/9//z//v/9//z//P/8//v/+//9//7//v/+//7//v/+//7///8BAAEAAQAA
AP3//P/7//r//P/9////AAACAAMAAwADAAEA///9//z//P/8//r/+v/7//v/+//7//n/
+f/4//j/+P/5//n/+v/8//r/+P/2//7//v/6//b/9P/0//T/9P/2//b/+f/5//b/9v/3
//n/+f/5//j/+P/3//j/+v/8//3//v///wEA/////////////////////wAAAAADAAQA
BgAGAAYABAADAAEA///9//z//P/8//z/+f/1//L/8P/y//P/9f/2//b/9//3//X/8//y
/+7/7f/v/+7/7v/t/+z/7P/s/+z/6v/q/+v/7v/u/+z/7v/w/+7/6v/p/+n/6f/s/+v/
5//j/+v/9/8DABUAMABXAIMAsgDjABgBQgFhAWwBUwEdAdsAmQBfADgAHQAFAPj//P/5
/+z/5v/l/+L/4v/k/+X/6P/o/+n/6v/r/+v/6//r/+r/6v/n/+X/4//h/+L/4//k/+X/
5f/m/+b/5v/o/+f/5//n/+f/5//n/+j/5v/m/+b/5v/m/+b/6P/m/+f/6P/p/+r/6f/p
/+j/5//l/+X/5f/l/+f/6P/p/+r/6P/o/+n/6f/o/+j/6P/o/+b/5v/m/+f/6v/q/+r/
6//t/+z/7P/s/+z/7f/v/+//7f/t/+3/7f/v//D/8P/x//D/7//v/+7/8f/y//L/8v/y
//L/9P/2//X/9f/2//b/9P/1//f/+P/6//z//v8AAP////8AAAAAAgADAAMABAAIAAkA
CQAJAAkACQAJAAgACgAKAAoACAAJAAgABwAGAAIAAAAAAP///P/7//r/+P/1//T/8//y
//P/9P/1//X/9P/y//D/7//w//L/8//0//D/7//v/+7/6//r/+r/6f/q/+v/7f/u/+r/
6v/r/+v/6f/p/+r/6v/q/+r/6v/p/+f/5//n/+f/6P/o/+j/6P/q/+n/6f/p/+n/6P/o
/+j/6f/q/+r/6v/r/+7/7//w/+7/7f/s/+z/7v/t/+3/7//y//L/8v/y//D/8P/w//H/
7//v/+//7v/u/+7/7v/u/+v/6//s/+z/7v/v/+//7//s/+v/6v/q/+z/7P/q/+r/6//r
/+v/6//r/+v/6v/q/+z/7f/t/+7/7P/q/+j/5v/k/+T/5P/k/+T/5v/m/+n/6f/o/+j/
6f/r/+3/7f/s/+z/6//s/+7/8P/w//D/8P/x//P/8//z//P/8v/x//D/7//x//L/9v/4
//j/+P/4//b/9v/1//T/8//0//T/9P/0//P/8f/w//D/7v/t/+3/7P/q/+v/6//p/+n/
6v/o/+n/6v/q/+v/6//p/+j/5//m/+T/5v/p/+r/6P/k/+L/4v/i/+L/5f/n/+X/5v/n
/+X/4f/j/+3/9/8FAB4AQQBpAJIAuwDqABoBQQFaAWEBQQH/ALMAZQAgAPX/1f+6/7L/
uf+6/7j/u//A/8L/yP/P/9b/2P/a/9z/3v/f/+L/4//j/+T/5P/l/+b/5//n/+f/5//n
/+n/6v/q/+r/7P/r/+v/6//q/+n/6P/o/+n/6v/r/+z/7v/u//D/7v/s/+z/7P/s/+z/
7f/t/+3/7v/v//D/8f/u/+7/7v/u/+7/7v/v/+//8v/y//L/8v/0//T/9P/1//b/9v/2
//f/+f/4//j/+P/6//v//f/9//v/+//7//v//f/+//7///8BAAEAAgACAAQABgAHAAgA
CAAIAAoADAAPAA8AEAAQABIAEwAVABYAFQAWABcAGAAZABkAGgAaABwAHQAdAB4AHgAf
AB8AHwAhACEAIQAgAB8AHgAdABoAFwAWABUAFAAUABIAEgARAA4ADQAMAAoABwAGAAUA
BAAAAAAAAAD//////v/9//3//P/8//v/+v/4//f/9//2//T/9f/1//X/9P/1//f/+P/0
//T/9f/1//P/8//0//T/8P/w//D/7//w//H/8v/z//L/8v/y//L/8//z//T/9f/1//T/
9P/0//P/9P/0//T/8v/0//T/9P/0//P/8v/y//T/8//z//X/+P/4//j/+P/2//b/9v/3
//n/+f/5//j/9//2//X/9P/z//P/9P/0//T/9f/1//X/9v/1//T/9P/y//L/8P/w/+//
7//v/+//8f/x//D/8P/v/+//7v/u/+7/7P/q/+j/6P/q/+z/7P/s/+z/7P/s/+z/6//q
/+z/6//o/+j/6f/r/+3/7f/s/+z/8P/y//X/+P/6//r/+v/7//3//f/9//3/+//7//v/
+//9//7/AgAEAAQABAAEAAIABAADAAIAAQD+//7//v/+//3/+//6//r/+v/5//n/+P/6
//v/+//5//j/+P/1//X/8//y//L/8f/x//L/8//0//L/8v/1//b/9v/4//r/+P/6//z/
+//z/+3/6P/h/9v/3//r//f/BwAbADgAYQCNALoA7QAiAVIBcwGAAW0BOwH5ALkAfQBW
ADsAHwAQAAwAAwD4//D/7//y//L/8v/1//r/+v/4//j/+P/3//b/9f/z//L/8f/x//H/
8f/z//P/8//z//X/9v/2//b/9P/z//P/8//z//P/8//0//L/8v/y//L/9P/0//b/9P/0
//T/9P/0//T/9f/1//X/9//3//f/9//4//j/+P/4//b/9v/3//f/+P/4//j/+P/4//j/
+P/5//r/+v/6//v/+f/4//j/+P/4//n/+//7//z//f/+//////8AAAAAAQACAAMABQAG
AAUABAACAAAAAgACAAQABgAFAAUABgAGAAgACQALAAwADQAOAA8AEAARABEAEgASABQA
FQAVABYAGAAZABkAGQAdAB0AHQAcABwAHAAcABoAFwAWABUAFAAUABIAEgARAA4ADQAM
AAoACQAIAAcABgAGAAYABgAFAAMAAgABAAEAAQACAAIAAgADAAMABAAEAAIAAwADAAMA
/////wAAAAD+//7///////3//f/+//7//v/+//7//f/+////AAABAAEAAAD///7//P/7
//v/+//9//z//P/8//v//P/8//z/+//8//v/+v/8//v/+v/6//z/+//7//3//P/8//z/
/P/8//z//P/9//3//f/9//z//P/8//z//P/7//v//P/8//z//f/9//3//v/9//z//P/6
//r/+P/4//r/+//8//3/+//7//r/+v/5//n/+P/4//j/9v/0//L/8//0//X/9v/4//b/
9f/4//f/9v/1//T/9P/0//f/9//2//b/9//5//n/+f/4//j/9//4//r//P/+//7//v//
//3//f/9//3//v///wAAAQAAAAAAAwAEAAIAAgACAAAAAAD///7//f/6//r/+v/6//n/
9//2//b/9P/z//P/8v/y//P/8//x//L/8v/v/+//7//u/+7/7f/u/+7/7v/u/+7/6v/p
/+r/7v/w//D/8P/w//D/7f/r/+X/4P/d/93/4f/n//H//f8NACgATwB7AKYA1QAIATgB
VwFkAVcBJwHpAKsAawA+ACUADQD+//z/+f/u/+b/4//e/+D/5P/n/+r/7P/r/+r/6f/n
/+n/6f/o/+j/5v/l/+T/4//j/+P/4//j/+H/4v/i/+L/4v/h/+H/4f/f/9//3//g/+D/
4P/g/+D/4f/i/+X/5P/h/+D/3//e/+D/4f/h/+H/4//j/+P/4//i/+L/4v/i/+H/4P/g
/9//4v/i/+L/4v/i/+L/4v/j/+L/4v/i/+P/4f/g/+D/4P/h/+P/5v/n/+b/5f/k/+P/
4f/i/+L/4//k/+X/5//o/+j/6P/n/+b/6P/o/+r/7P/v/+//8P/w/+//7//w//D/8P/w
//D/8P/z//P/9P/0//f/+f/6//z//P/7//n/9//7//v/+//6//v//P/9//z/+//6//n/
+P/1//L/8f/v//D/7//u/+z/7f/s/+v/6v/o/+j/6P/n/+f/5v/l/+X/4//k/+T/5P/k
/+P/4//i/+H/4f/g/9//3v/f/+H/4v/g/+D/4f/h/9//3//g/+D/3P/c/9z/2//Y/9f/
1v/V/9f/2P/Z/9r/2P/X/9f/1//Z/9j/2P/Y/9r/3P/d/97/2//c/9v/2v/c/9v/2v/a
/9z/2//b/93/3P/c/9z/3P/d/97/3//h/97/3f/c/9r/2P/Y/9j/2P/a/9v/3f/e/9z/
3f/d/93/2v/Z/9j/2P/a/9r/2P/Y/93/2//b/9r/1//W/9X/1P/V/9b/1//Y/9j/2P/Y
/9j/1f/S/8//zP/Q/9L/1P/W/9b/1v/W/9b/2P/Y/9j/2P/b/9z/3f/e/9z/3P/c/9z/
3P/c/9z/3P/e/97/3v/e/+D/4v/k/+b/5v/m/+b/5v/i/+D/3v/c/9z/3P/c/9z/2//a
/9n/2P/W/9b/1v/W/9j/2P/Y/9j/1f/U/9P/0v/S/9L/0v/S/9D/0P/Q/9D/0P/Q/9D/
0P/Q/9D/0P/Q/9L/zv/M/8z/zP/M/87/2P/k//L/BgAkAEoAdACeAMoA+gAkAUQBVAFA
AQIBtABmABoA5v/G/7D/pP+g/6L/oP+g/6b/rP+y/7r/wP/I/8z/zP/I/8j/y//M/83/
zv/P/9D/0f/S/9T/1P/U/9T/1P/U/9T/1P/X/9j/2f/a/9n/2P/X/9b/1v/W/9b/1v/X
/9j/2f/a/9z/3P/c/9z/2//a/9n/2P/Z/9r/2//c/9z/3P/c/9z/3f/e/9//4P/g/+D/
4P/g/+L/4v/i/+L/4//k/+X/5v/o/+j/6P/o/+v/7P/t/+7/7P/s/+z/7P/v//D/8f/y
//T/9P/0//T/9v/2//b/9v/4//r//P/+/wEAAgADAAQABgAGAAYABgAHAAgACQAKAAwA
DAAMAAwADQAOAA8AEAARABIAEwAUABIAEgASABIAEwAUABUAFgAVABQAEwASAA0ACgAH
AAQAAQAAAP///v/8//r/+P/2//X/9P/z//L/8P/w//D/8P/u/+7/7v/u/+7/7v/u/+7/
7P/s/+z/7P/r/+r/6f/o/+r/6v/q/+r/6v/q/+r/6v/q/+r/6v/q/+j/6P/o/+j/6v/q
/+r/6v/o/+j/6P/o/+j/6P/o/+j/6f/q/+v/7P/q/+r/6v/q/+z/7P/s/+z/7f/u/+//
8P/y//L/8v/y//T/9P/0//T/8v/y//L/8v/w//D/8P/w//H/8v/z//T/8v/y//L/8v/y
//L/8v/y//H/8P/v/+7/8P/w//D/8P/w//D/8P/w/+7/7v/u/+7/7v/u/+7/7v/u/+7/
7v/u//D/8P/w//D/8P/w//D/8P/y//H/7//u//H/8//z//P/9f/2//j/+v/7//z/+//6
//n/+f/4//f/9//3//f/9//4//n/+//8////AAAAAAAAAAD+//7//f/+//3//P/8//r/
+v/5//f/+P/4//j/9//1//T/9P/1//X/8//y//L/8f/x//H/8P/w/+//7v/u//D/8P/w
//D/6//u//L/8P/u//D/8v/y//H/8f/t/+r/5f/h/+X/7f/1/wMAHQA8AGUAjwC4AOkA
HgFGAWMBbgFXAR8B4QCjAGkARAAnAAsAAgAEAP//8v/u/+3/7P/q/+7/8f/0//T/8//y
//H/7//x//H/8P/w//D/8f/y//P/8f/x//H/8f/x//L/8v/y//P/8//0//X/8//z//P/
9P/0//T/9P/0//T/9P/2//T/9P/0//T/9P/0//X/9f/1//X/9f/1//X/9P/0//T/9P/2
//b/9//3//j/+P/4//j/+v/6//r/+//8//z//P/9//v/+v/6//r/+P/5//v/+//9//3/
/f/9////AAAAAAEAAwADAAQABAAHAAgACAAIAAcABgAHAAgACQAJAAoACgALAA0AEAAS
ABIAEgASABIAEwATABQAFAAYABkAGQAaABoAGwAbABsAHQAdAB0AHAAcABwAHAAaABkA
GAAXABYAFgAUABQAEwASABEAEAAOAA8ADgANAAwADAAMAAwACwAKAAgABgAFAAMABAAE
AAQABQAFAAYABgAEAAUABQAFAAMAAwAEAAQAAgACAAMAAwABAAEAAgACAAEAAgADAAMA
AwADAAMAAwADAAIAAQAAAAIAAQABAAEA///+//7//v8BAAIAAgACAAAAAgACAAIAAAD/
//7//v8BAAEAAgAFAAQABAAEAAQABgAGAAYABwAFAAUABQAEAAYABgAGAAYABwAHAAgA
CAAGAAcABwAHAAgABwAGAAYABgAGAAQABAAFAAUABQAFAAUABQAEAAQAAgADAAMABAAF
AAQAAwACAAAAAgACAAIAAgACAAIAAgACAAIAAgAFAAUABgAGAAcACQAIAAcABQAEAAUA
BgAIAAoACgAKAAoACwALAAsACwALAA0ADQANAA0ADAAMAA8AEAASABIAEgAQAA4ADQAM
AAsACgAKAAoACgAJAAcABgAGAAgABwAHAAYABgAHAAcABQAEAAQAAQABAAEAAAAAAP//
AAAAAAAAAAD6//j//f/+//7/AgACAAAAAAAEAAEA+//3//D/6f/p/+//9/8BABEAJwBE
AGsAlwDCAPMAKgFaAX0BigF5AUUBAwHFAIsAZgBLAC0AHAAaABMABgD+//3//v/+/wIA
BQAGAAQABAAEAAQAAwAAAP///f/8//v/+//7//v/+//7//v/+//7//z//P/8//3//f/+
////////////AAAAAAAAAAAAAP///v////z//v/+//7//v8AAAEAAQABAP7//f/8//v/
+v/6//r/+v/9//7/AAABAAAAAAAAAAAA/v/+//7///8AAAAAAAABAAEAAAAAAAAAAgAD
AAUABQAFAAUABQAFAAUABgAGAAcABwAHAAgACAALAAwADAAMAAwADAAOABAADwAPABAA
EAAQABEAEwAUABcAGAAZABoAGQAZABoAGgAaABsAGwAcACAAIQAhACEAJQAlACUAJAAi
ACIAIgAgAB0AHAAbABoAGwAaABsAGwAYABcAFgAUABMAEgARABAADQAMAAsACQAKAAoA
CgALAAoACgAJAAgACQAJAAoACgAJAAkACAAHAAUABQAGAAYAAgACAAMAAwAEAAUABwAI
AAQABAAEAAMAAQABAAEAAQAEAAQABAAEAAQAAwADAAMAAgAAAP///v///wAAAAAAAAAA
AgACAAIAAAD///7//v/+//3//f///wIAAgACAAIAAAAAAAAAAQACAAMABAAEAAYABgAG
AAYABAADAAMAAgACAAMAAwADAAIAAQAAAAAAAQACAAEAAgACAAEAAAD////////+//7/
/v//////AAACAAAA/v/8//z//P/+/wAAAAD///7//f/8//z//P///////P/8//3///8B
AAEAAAAAAAEAAgAEAAYABAAEAAQABQAHAAcABwAHAAUABQAFAAUABgAGAAkACgAKAAoA
CgAIAAkACQAJAAkACAAIAAgACAAFAAMAAgACAAAA//////7//v///////f/8//z/+f/5
//n/+P/4//f/+P/4//j/+P/2//j/+f/4//j/+P/4//r//P/6//n/9//z/+z/5f/j/+f/
7f/3/wUAFQAuAE0AdQCcAMcA+gAsAVMBagFpAUcBCwHHAIcAVgA/ACcAEgAMAAsAAgD2
//H/9P/0//T/9f/2//j/9v/2//b/9f/1//X/9P/0//X/9f/1//X/8//z//P/8//1//b/
9v/2//X/8//y//H/8v/z//T/9v/3//j/+f/6//f/9v/3//T/9v/2//b/9v/2//f/9//3
//f/9//3//f/9P/0//T/9P/2//b/9//3//j/+P/4//j/+v/6//r/+//6//r/+v/7//v/
+v/6//r/+P/5//v/+//8//3//v//////AAAAAAEA/////wAAAAABAAIAAgACAAQABAAG
AAgABwAHAAgACAAIAAkACwAMAA0ADgAPABAAEwATABQAFAAWABcAFwAYABoAGwAbABsA
HAAbABoAGAAZABoAGwAaABsAGgAZABgAFAASABIAEQAQAA8ADgAMAAsACgAJAAgABgAG
AAYABQAHAAYABQAFAAcACAAIAAgABQADAAIAAAABAAMABAAFAAEAAQACAAIAAAAAAAEA
AQD/////AAAAAAAAAAAAAP////////////8AAAAAAAAAAAIAAQABAAEAAQAAAAAAAAD/
/wAAAAAAAP//AAD///7/AQABAAEAAgACAAEAAQADAAQABAAEAAQAAgACAAIAAwAFAAUA
BQAEAAYABgAGAAYAAwADAAQABAAFAAcACAAJAAYABQAEAAQABAAEAAIAAgABAAEAAQAB
AAEAAQAAAAAAAgADAAMABAAEAAIAAAD+//7//v/8//7/AAD+//7//v/+//7//v8BAAEA
AAAAAAEAAwADAAMAAgACAAUABgAIAAoACgAKAAoACwALAAsACwALAAsACwALAAsACwAK
AAwADAAKAAoACgAIAAoACQAIAAcABgAGAAYABgAGAAUABQAGAAUAAwACAAAAAgADAAMA
AQD+//7/+//7//n/+P/4//f/+P/4//j/+P/8//z//f/+/wAA/v/8//z//P/6//f/9f/x
/+r/5//n/+X/7f/7/wkAFwAuAE8AdQCgANEABAE0AVcBbAFtAUMBAwG/AIMAVgA5ACEA
EgAQAA8ABAD4//P/8v/u//L/9//4//j/9v/2//b/9f/z//P/8v/y//P/8//z//P/8//z
//P/8//z//T/9P/0//L/8f/x//H/7//v/+//8P/x//L/8//0//L/8v/0//L/7//u/+3/
7P/v//H/8v/z//H/8f/x//H/8v/y//L/8v/w//D/8f/x//T/9P/0//T/8//y//H/8f/0
//T/9P/1//f/9v/2//b/9f/1//b/9f/z//P/8//z//X/9v/2//f/+f/5//r/+v/6//r/
+f/4//b/9v/4//r/+f/5//r/+v/6//v//f/+////AAABAAIABQAFAAYABgAIAAkACQAK
AAwADQANAA0ADQANAA0ADAAOAA4ADgAMAAsACgAJAAgABgAEAAQAAwACAAEAAAD+////
/v/9//z/+v/6//r/+f/5//j/9//3//n/+v/6//r/+P/3//f/9v/2//f/9//3//T/8//z
//L/8f/y//T/9f/x/+//7v/s/+z/7P/s/+v/7P/t/+7/7//u/+7/7v/u//D/7//v/+//
7//u/+7/7v/v//D/8P/w/+//8P/v/+7/7P/r/+r/6v/r/+v/7P/v//D/8P/w//D/7v/u
/+7/7//v/+//7//u/+7/7v/u/+7/7//v//D/8P/w//H/8f/x/+//7f/r/+r/7P/s/+r/
6v/p/+n/6f/p/+//8//y//D/7v/s/+r/6v/q/+r/6v/o/+j/6P/o/+b/5v/m/+b/5v/m
/+b/5v/p/+r/6//s/+z/7P/s/+z/7P/s/+z/7P/u/+7/7v/u//D/8P/w//D/7v/u/+7/
7v/w//L/9P/2//b/9v/2//b/8//y//H/8P/u/+z/6v/o/+r/6v/q/+r/6f/o/+f/5v/m
/+b/5v/m/+L/4P/e/9z/3P/c/9z/3P/e/97/3v/e/93/3P/b/9r/2v/a/9r/2v/c/97/
2v/W/9b/2P/e/+j/9P8EABgANABaAIYArADYAAYBLAFGAUwBKgHoAJ4AUAAKAOL/xP+q
/6L/qP+o/6T/pv+u/7T/uv++/8T/yv/K/8r/zP/O/9D/0P/Q/9D/0f/S/9P/1P/W/9b/
1v/W/9b/1v/W/9b/2P/Y/9j/2P/Z/9r/2//c/97/3v/e/97/3f/c/9v/2v/b/9z/3f/e
/+D/4P/g/+D/4P/g/+D/4P/g/+D/4P/g/97/3v/e/97/4P/g/+D/4P/i/+L/4v/i/+X/
5v/n/+j/6P/o/+j/6P/p/+r/6//s/+//8P/x//L/8P/w//D/8P/y//L/8v/y//X/9v/3
//j/+P/4//j/+P/7//z//f/+/wAAAAAAAAAAAgAEAAYACAAJAAoACwAMAA4ADgAOAA4A
EAAQABAAEAAPAA4ADQAMAA0ADgAPABAADAAKAAgABgADAAIAAQAAAP7//P/6//j/9f/0
//P/8v/v/+7/7f/s/+v/6v/p/+j/6v/q/+r/6v/q/+r/6v/q/+f/5v/l/+T/4v/i/+L/
4v/g/+D/4P/g/97/3v/e/97/4P/i/+T/5v/j/+L/4f/g/+D/4P/g/+D/4v/i/+L/4v/j
/+T/5f/m/+b/5v/m/+b/6P/o/+j/6P/m/+b/5v/m/+f/6P/p/+r/6P/o/+j/6P/r/+z/
7f/u/+3/7P/r/+r/7P/s/+z/7P/q/+r/6v/q/+j/6P/o/+j/5v/m/+b/5v/o/+j/6P/o
/+n/6v/r/+z/6//q/+n/6P/m/+b/5v/m/+T/5P/k/+T/4v/i/+L/4v/h/+D/3//h/+L/
4v/j/+X/5f/l/+X/5P/m/+f/6P/q/+7/7v/u/+7/7f/t/+3/7f/r/+v/6//r/+v/7P/s
/+//8f/y//P/9P/w//D/7//u/+3/7P/s/+z/6v/p/+f/5v/o/+j/5//n/+j/6P/p/+n/
5//m/+b/4//h/+H/4P/g/93/3P/c/9z/3P/c/9z/3f/i/+L/4P/e/97/3P/c/9//3//f
/9z/1//R/83/1f/h/+v/+/8YAD0AaQCUAL0A7gAgAUcBXAFZAS0B6wCrAG8AQgAjAAcA
9v/0/+//5P/a/9f/2P/W/9b/2f/c/97/4P/g/+D/3//c/9v/2f/Y/9j/2f/a/9v/2//b
/9v/2//b/9z/3P/c/9r/2f/Z/9n/2//b/9v/3P/c/9z/3P/c/9r/2v/c/9r/2v/a/9r/
2v/Y/9n/2f/Z/9z/3f/e/9//3P/c/9z/3P/b/9r/2v/Z/9r/2v/a/9r/2v/a/9r/2//c
/9z/3P/d/97/3v/f/+D/3//f/+D/3//f/9//3//f/+H/4v/i/+P/4v/h/+H/4P/f/+D/
4P/g/+H/4v/l/+j/6v/r/+3/7v/w//H/8//0//f/+P/5//r/+//7//z//P8AAAEAAQAC
AAQABQAFAAUABQAFAAUABAADAAIAAQD+/////v/9//z//f/8//3//f/5//f/9f/y//H/
8P/v/+7/7f/u/+//7//t/+z/6//r/+v/7P/s/+z/6v/p/+n/6P/q/+v/6//r/+j/5//n
/+b/5f/m/+j/6f/n/+f/6P/o/+j/6P/o/+f/5f/l/+X/5f/k/+T/5P/k/+P/4f/g/9//
4P/g/+H/4v/j/+T/5P/k/+b/6P/o/+j/6P/n/+b/5v/m/+X/5f/n/+j/6P/o/+j/6P/o
/+j/6f/r/+v/6//q/+r/6v/q/+r/6//r/+z/7P/r/+v/6v/p/+j/5//m/+b/5//o/+f/
6P/n/+f/5//n/+X/5f/k/+T/4v/j/+P/5P/k/+L/4P/e/9//4P/h/+L/4v/k/+P/4v/h
/+D/4P/g/+P/4//k/+T/5f/n/+f/5//m/+b/6f/q/+z/7v/s/+z/7P/t/+z/6//q/+n/
6//r/+v/6//u/+7/8f/y//D/8P/w/+7/7P/r/+r/6f/q/+r/6v/q/+n/5//m/+b/6P/n
/+f/5v/l/+X/5P/h/+D/4P/d/93/2//a/9r/2f/Z/9r/2//c/97/2v/b/97/3P/a/9z/
3P/e/97/2//X/9P/yv/F/8P/y//X/+P/9f8LACwAVwCDAK4A4QAaAUgBYQFkAUsBFQHP
AI8AXQA8AB8ABwD6//T/7f/i/9j/1//Y/9j/2v/b/9z/3P/c/9z/3P/b/9r/2f/X/9b/
1f/V/9X/1f/T/9P/0//T/9X/1v/W/9b/2P/X/9f/1//V/9X/1f/W/9T/1P/U/9T/1v/W
/9j/1v/W/9b/1v/W/9b/1//X/9f/2f/Z/9n/2f/X/9b/1f/U/9b/1v/X/9f/1v/W/9b/
1v/X/9j/2f/b/9v/2v/Z/9n/2f/Y/9j/2P/Y/9n/2//b/9z/3f/e/9//3v/e/93/3f/d
/93/3v/e/9//4P/g/+D/4P/g/+L/5P/l/+X/5v/m/+T/5f/n/+j/6f/q/+v/7P/t/+3/
7v/u/+7/7//v//D/8//1//b/9//4//f/9v/0//b/9v/2//T/8P/u/+z/6v/q/+j/6P/n
/+n/6f/p/+j/5v/k/+L/4P/g/+D/4P/f/9//3v/d/93/3P/c/9v/2v/a/9n/2f/Y/9n/
2//c/93/2f/Z/9r/2v/W/9b/1//X/9f/1//Y/9j/1P/U/9T/0//T/9P/0//T/9b/1v/W
/9b/1f/T/9L/0f/Q/87/zf/M/8//0v/U/9b/1f/W/9X/1P/S/9H/0P/Q/87/zf/N/8//
0P/Q/9D/0P/S/9L/0v/T/9H/0f/R/9D/0v/S/9L/0v/R/9H/0v/S/9D/0f/R/9H/0v/R
/9D/0P/Q/9D/zv/O/8//z//P/8//zP/L/8n/yP/L/83/zv/Q/8//zP/J/8b/x//I/8n/
yv/I/w==
         </WaveFormData>
      </LeadData>
      <LeadData>
         <LeadByteCountTotal>10000</LeadByteCountTotal>
         <LeadTimeOffset>0</LeadTimeOffset>
         <LeadSampleCountTotal>5000</LeadSampleCountTotal>
         <LeadAmplitudeUnitsPerBit>4.88</LeadAmplitudeUnitsPerBit>
         <LeadAmplitudeUnits>¦ÌV</LeadAmplitudeUnits>
         <LeadHighLimit>2147483647</LeadHighLimit>
         <LeadLowLimit>268435456</LeadLowLimit>
         <LeadID>V6</LeadID>
         <LeadOffsetFirstSample>0</LeadOffsetFirstSample>
         <FirstSampleBaseline>0</FirstSampleBaseline>
         <LeadSampleSize>2</LeadSampleSize>
         <LeadOff>FALSE</LeadOff>
         <BaselineSway>FALSE</BaselineSway>
         <ExcessiveACNoise>FALSE</ExcessiveACNoise>
         <MuscleNoise>FALSE</MuscleNoise>
         <LeadDataCRC32>1979680617</LeadDataCRC32>
         <WaveFormData>
/P/9//7///8AAAEAAQABAAMAAwADAAMABAAEAAQABAAGAAcABwAJAAcACAAIAAkACQAH
AAcABgAEAAIAAgACAAMAAwADAAMAAAAAAAAAAAABAAAAAAABAP///f/9//z/+f/5//n/
+f/6//n/+f/5//f/9//2//b/9//5//r/+v/5//f/+//9//n/9v/z/+z/4//h/+H/6f/y
//v/CQAeADgAUwBwAJYAwADkAP0ABwH+AOEAvACaAIAAaABQADcALgAnABoACAD+//v/
+P/4//z//P/+//3/+//7//n/+P/6//r/+v/5//n/+f/5//n/+//7//v/+v/4//n/+f/6
//z//P/8//v/+v/5//j/9//4//j/+P/4//r/+//7//v/+P/4//j/+P/6//r/+//7//v/
/P/8//r/+P/4//n/+f/7//v/+//8//z//P/8//z//P/8//v/+//9//3//f/+//z//P/8
//z//v/+/wAAAQADAAMAAwADAAEAAQADAAMAAwADAAQABAAFAAgACAAHAAUABwAIAAkA
CgAKAAoACwALAAwADgAOABAAEgAUABQAEgASABMAEwASABQAFQAVABYAGAAZABoAGgAa
ABkAGQAYABcAFwAWABQAFAAUABEAEAAPAA4ADQAOAA0ACgAKAAgABgAEAAMAAwAEAAUA
BAAEAAUABgAHAAUABAAEAAUAAgAAAP7//P///wAAAQAAAP7//v/+////AAAAAAEAAQAB
AAEAAQABAAAA/v/8//v//P/8//z//P////////8AAP7//P/8//z///////3//f/8//3/
/f/9//3//f/9//3//v/+//7//f/9//3//f////7//v/+//3//v///wAAAQABAAIAAgAB
AP7//f/8//v/+//8//7/AAACAAIAAgABAP////////3//f/9//z//P/9//3//v//////
/f/9//3//v/+//3//f/////////9/wMAAwAEAAAA///+//3//P/+//7///////////8A
AAIABAAEAAQABQAFAAUABQAFAAYABwAIAAkACQAJAAoACgAKAAoACgALAAsADQANAA4A
EAARABEADwANAAwADAAKAAoACgAKAAkABwAFAAMAAgAFAAYABgAGAAgACQAJAAcABAAC
AP7//f///////v/9//3//f/9//3//v/8//3////+//7//f//////+//9//z/+//8//3/
9//z//f/+v/9/wcAGAAwAE0AagCOALIA0gDrAPsA9ADZALwAngB+AGQATgA3ACgAJQAc
AAwAAgABAP7//P8AAAIAAgADAAMAAwABAAAAAgACAAIAAQD+//3//P/7//3//f/9//z/
/v//////AAACAAIAAgABAAEAAQABAAEAAQAAAP///v/+////////////AAABAAIAAgAC
AAMAAwACAAIAAQD+/wEAAgAEAAUABAADAAIAAgAAAAAAAAAAAAIAAgABAAEAAgADAAQA
BgAEAAQABAAEAAYABgAIAAkABwAHAAcABwAHAAcACQAJAAsACwAMAAwACwAOAA4ADQAN
AA8AEAARABIAEgASABMAEAAQABEAEAATABYAGQAaABgAGAAZABkAGgAcAB0AHQAeACAA
IQAiACEAIAAeAB0AHgAdAB0AHAAaABoAGgAXABQAEwASABEAEAAPAAwADAALAAoACQAJ
AAgACAAIAAYAAwADAAMAAwAFAAQABAAFAAMAAgABAAAA/v/+//7//P/+//7//v////3/
/P/8//v//f/9//3//f/7//r/+f/5//z//P/8//z/////////AAAAAP7//v/+//3//f/7
//v//P/9//3//f8AAAEAAgADAAEAAAD///3//v///wAAAwACAAIAAgABAAEAAQABAAEA
AAAAAP///f/+////AAABAP///v/+//7/AAAAAAAA///9//3//f/7//3//f/8//z//P/7
//v/+//9//v/+//7//7//v/9//3/+//7//v/+f/2//b/9v/2//b/9//4//r/+//5//n/
+v/8//z//P/8//3//v///wAAAQD//////////wEAAQACAAIAAgACAAIAAwADAAUABQAG
AAgACQAJAAcABwAGAAYABAAEAAQABAADAAQAAwACAAIAAAAAAP///v/9//3//P/5//v/
+v/3//f/+f/5//j/9//1//X/9f/1//D/8v/1//f/8v/w/+//8f/x//P/9f/2//P/8v/z
//P/7f/t//T/+/8DABAAJAA9AFQAbgCMAKwAxwDfAOwA2wC4AJIAagBCACYACwDw/+X/
5v/i/9r/2f/c/97/4v/m/+j/6//s/+3/7P/s/+//8P/x//H/8//z//P/8//z//P/8//y
//L/8//z//T/9P/0//T/8//z//P/8//z//b/9v/2//b/9v/3//f/9//2//b/9v/2//b/
9v/3//f/9//4//j/9v/0//T/9f/1//X/9f/1//b/+P/4//j/+P/4//j/9//3//n/+f/5
//r/+v/6//r/+v/8//z//v////3//f/9//3//f/9////////////AAAAAAIABgAHAAcA
BwAJAAoACwAOAA4ADgAPAA8AEAASABIAEAASABQAFAAUABQAFQAVABQAFgAXABcAFwAY
ABgAGAAYABgAFwAXABUAEwASABAADQAMAAsABwAIAAcABgAFAAQAAwAAAAAA/v/8//r/
+f/2//b/9v/0//P/8//z//P/8f/w//D/8f/w/+7/7P/q/+r/6v/q/+j/6f/q/+v/7f/r
/+r/6v/p/+f/5//n/+f/5f/k/+P/4//m/+b/5v/m/+X/5f/l/+b/5//m/+f/6P/p/+n/
5//n/+b/5//n/+f/5f/l/+X/5f/m/+b/5v/l/+X/5f/l/+f/6v/q/+r/6f/n/+f/5//n
/+n/6v/q/+n/5v/l/+T/4//k/+T/5f/m/+T/5P/k/+P/4//j/+P/4f/h/+H/4P/g/+D/
3//f/9//4P/f/+D/4f/g/+D/3//f/93/3f/d/9v/2//b/9z/3v/c/9z/3P/c/9z/2v/a
/9v/2//Z/9n/2v/c/9z/3P/c/93/4f/j/+X/5//q/+v/7P/t/+3/7f/u/+7/7f/s/+v/
6//s/+//8P/y//T/9f/1//P/8//y//L/8P/u/+7/7v/t/+z/6//q/+r/6v/q/+n/6P/q
/+v/6//p/+f/5v/j/+P/4//j/+L/4f/j/+P/4//j/+D/4v/j/+P/4v/k/+X/5f/l/+f/
5//g/9v/2P/T/9H/0f/X/9z/4//v/wIAHAA7AFgAegCgAMQA3wDtAOgAywCoAIQAZgBQ
ADoAJQAYAA8AAADy/+r/5//o/+j/6P/o/+r/6f/p/+n/5//m/+b/5v/m/+X/5f/l/+X/
5f/l/+X/5f/k/+T/5f/l/+b/5P/k/+T/4//k/+X/5v/n/+f/5v/l/+T/5P/l/+X/5f/k
/+T/5P/k/+b/5v/n/+f/5//o/+j/5v/m/+b/5//n/+f/5//n/+j/6P/o/+j/6P/o/+j/
5//n/+f/5//n/+j/6P/o/+j/6P/q/+r/7P/t/+//7//v/+//7f/t/+//7//y//P/9f/2
//P/9P/y/+//8f/z//T/9f/4//j/+P/5//f/+P/6//r/+v/8//7//v8AAAAAAQABAAAA
AgADAAMABQAGAAYABgAIAAgABwAHAAYABQAFAAQAAAAAAAAA/f/8//v/+v/5//b/9f/y
//L/8f/w/+//7//u/+7/7v/s/+3/7f/t/+3/6//q/+r/6//t/+z/6//q/+r/6v/q/+j/
6P/o/+j/6f/n/+b/5v/l/+f/5//n/+f/5f/k/+P/4//k/+T/5P/k/+X/5f/l/+b/5v/k
/+T/5P/n/+f/5f/l/+T/5f/l/+X/5P/j/+L/4f/k/+T/5P/j/+P/4//j/+X/5v/m/+b/
5f/l/+X/5f/l/+f/6P/o/+f/5//n/+f/5//k/+T/5f/m/+j/6P/o/+f/5//n/+f/5f/j
/+P/4v/i/+X/5f/m/+f/5f/j/+P/4//i/+L/4f/h/+H/4f/h/9//4f/h/+L/4v/i/+L/
4v/k/+L/4v/i/+L/4P/g/+H/4f/h/+H/4v/k/+T/5P/k/+X/5v/n/+j/6f/r/+v/6//r
/+r/6f/p/+j/6f/q/+v/7f/s/+3/7P/s/+7/7//v/+3/7f/s/+z/6v/o/+j/6P/n/+b/
5f/k/+T/5P/k/+P/4v/i/+P/4//h/+H/4P/d/93/3v/f/9//3//f/9//3//f/97/3P/b
/93/3v/g/+H/3//f/9//3f/Y/9X/0P/N/83/z//T/9z/4f/n//b/EAAvAEwAagCMAK4A
yQDZANYAuwCcAH4AXABCADAAGwAMAAUA+v/u/+b/4f/c/9z/3v/i/+T/5f/k/+P/4P/e
/+D/4P/g/9//3//f/9//3//f/9//3//e/9z/3f/d/97/3v/e/97/3f/d/93/3f/d/9//
4P/h/+L/5P/l/+X/5f/j/+L/4f/g/+D/4P/h/+H/4//k/+T/4v/k/+T/5f/l/+P/4//j
/+T/5P/k/+T/5P/k/+T/4//j/+X/5f/l/+b/5P/k/+T/5P/l/+b/6f/r/+r/6f/o/+f/
6f/p/+v/6//s/+3/7//w/+7/8P/v/+3/7//x//L/8//1//b/9//5//j/+P/5//j/9//4
//n/+P/5//r//P/9////AgAEAAUAAgACAAEAAAABAAIAAgADAAQAAwADAAIAAAAAAAAA
/f/6//n/+P/3//j/9//0//T/8//y//H/8f/w//D/8P/u/+3/7f/t/+3/7f/s/+z/7f/v
/+7/7f/s/+r/6v/q/+j/6//s/+3/7//t/+z/7P/r/+n/6f/p/+n/6//q/+n/6f/p/+j/
5//m/+j/6f/q/+z/6v/o/+j/6P/q/+v/6v/r/+z/7f/t/+3/6//r/+v/6//u/+7/7v/t
/+//7//v//H/8P/w//D/7//w//H/8v/z//H/8v/y//H/8P/v/+7/7f/v//D/8v/0//T/
9P/0//P/8//z//P/8f/x//H/8P/w//P/7//w//L/8P/w//D/8P/x//L/8//0//P/8v/x
//D/7f/s/+v/6v/s/+7/8P/y//P/9P/1//b/9v/2//b/9v/5//r/+//8//r/+v/6//r/
+v/6//r/+v/8//z//P/8////AAABAAIAAAAAAAAAAAD9//z/+//6//r/+v/6//r/+P/4
//j/+P/2//b/9v/2//T/9P/0//T/8v/y//L/8v/y//L/8v/y//H/8P/v/+7/8P/w//D/
8P/u/+7/7v/u//D/7v/s/+z/7P/q/+r/8P/4//7/CAAaADIASgBiAIAAoADAANoA6gDk
AMIAmgB0AEoAKAAQAPj/6P/i/97/2P/U/9b/2v/e/+L/6P/u//D/7v/q/+r/7f/u/+//
8P/y//L/8v/y//L/8v/y//L/8//0//X/9v/4//j/+P/4//f/9v/1//T/9v/2//b/9v/4
//j/+P/4//j/+P/4//j/9v/2//b/9v/3//j/+f/6//r/+v/6//r/+//8//3//v/8//z/
/P/8//z//P/8//z//v/+//7//v///wAAAQACAAQABAAEAAQABAAEAAQABAAHAAgACQAK
AAoACgAKAAoADAAMAAwADAAOABAAEgAUABcAGAAZABoAGgAaABoAGgAcABwAHAAcAB4A
HgAeAB4AIQAiACMAJAAkACQAJAAkACMAIgAhACAAIAAgACAAIAAdABwAGwAaABgAFgAU
ABIAEAAOAAwACgAJAAgABwAGAAMAAgABAAAA///+//3//P/6//r/+v/6//z//P/8//z/
+v/6//r/+v/3//b/9f/0//X/9v/3//j/+v/6//r/+v/5//j/9//2//b/9v/2//b/9v/2
//b/9v/2//b/9v/2//b/9v/2//b/9v/2//b/9v/2//b/9v/2//j/+P/4//j/+v/6//r/
+v/6//r/+v/6//z//P/8//z/+v/6//r/+v/6//r/+v/6//v//P/9//7//f/8//v/+v/8
//z//P/8//v/+v/5//j/+v/6//r/+v/6//r/+v/6//j/+P/4//j/+P/4//j/+P/4//j/
+P/4//j/+P/4//j/9v/2//b/9v/1//X/9f/1//b/+P/4//j/+f/7//3//////////v/9
//3//f/9//3//P/8//z//P/9////AAADAAMABAAEAAUABQADAAMAAgACAAAAAAAAAP7/
/f/8//v/+//8//3//v/7//r/+v/7//n/9//3//b/9f/1//X/9f/0//P/8//z//T/9f/1
//b/7f/x//b/9P/z//P/8//1//X/9P/x//D/6//l/+f/6//w//f/BwAaADIASwBmAIYA
qgDMAOUA8wDoAMsArACMAG4AVgBAACkAHAAZAA4AAAD6//f/9v/2//j/+P/6//3//P/7
//j/9v/0//T/9P/z//X/9f/1//X/9//3//f/9v/0//X/9f/2//j/+P/4//f/9f/1//X/
9f/2//b/9v/2//b/9//3//f/9v/2//b/9v/2//b/9//3//n/+v/6//j/9v/2//f/9//5
//n/+f/6//j/+P/4//j/+v/6//n/+f/5//n/+f/6//r/+v/6//r/+v/6//z//f/9//3/
/f/9//7///8CAAMAAwADAAQABAAFAAgACAAHAAUABwAIAAkACgAKAAoACwANAA4AEAAQ
AA4AEAASABIAFAAUABUAFQAWABgAGQAZABcAGAAYABgAGAAYABcAFwAWABUAFQAUABIA
EgASAA8ADAALAAoACQAKAAkABgAGAAUABAADAAMABAAEAAQAAgD///////////3//P/8
//3////+//3//P/8//z//P/6//z//P/8//3//f/8//z/+//5//n/+f/5//v/+v/5//n/
/P/8//z//P/8//v/+v/6//z/+v/6//r/+f/5//f/9//6//v/+//7//v/+//7//v/+//6
//n/9//4//n/+v/9//3//P/7//n/+//7//v/+//7//z//P/7//v/+//7//v//P/8//3/
/v/8//z//P/7//3//f/9//v/+//7//r/+v/5//n/+v/7//3/+//7//v/+v/6//n/+f/6
//v//P/7//f/+f/6//r/+v/6//r/+v/6//r/+v/7//v/+//7//z//v/+//7//v///wAA
AQACAAMAAwADAAMAAwABAAEAAgACAAQABAAEAAUABAAFAAQABAAGAAcABwAFAAUABAAE
AAIAAgACAAIAAQAAAP///v/+/wAAAAD///7//P/9//3/+//7//r/9//3//n/+f/4//f/
9//3//f/9//0//T/9//3//b/+v/5//f/9f/3//f/8v/t/+j/4//j/+f/6//w//n/BQAW
ADAASwBoAIgArgDUAPEAAwH8AN0AugCaAHoAZgBSADsAKgAjABgACgACAP3/+v/8//7/
AAD+//v//f/9//v/+v/5//j/9//1//b/9//4//n/9//3//f/9v/2//f/9//4//j/+P/4
//f/+f/5//n/+f/6//r/+v/6//j/+f/5//n/+f/6//v//P/6//r/+//7//r/+v/5//b/
+P/4//n/+f/6//v//P/+//z//P/8//z//P/8//v/+//7//v/+//8//7//v/+//7/AAAA
AAIAAwACAAEAAAD///////8BAAEAAwADAAQABAAHAAoACgAJAAkACwAMAA0AEAAQABAA
EQAQABAAEQAQABIAFAAWABYAFAAUABUAFQAWABgAGQAZABkAGgAaABoAGwAcABwAHQAa
ABkAGQAYABQAFAAUABEAEQARABEAEQAOAA0ACgAKAAkACAAHAAcABAAEAAQAAgADAAMA
AwADAAEAAAAAAAEAAwACAAEAAAD+//7//v/8//7//v/+/////f/8//z/+//8//3//v//
/////v/9//3//f/8//v/+v/9//3//f/+//7//P/8//z//P/7//j/9//4//n/+f/5//n/
+f/5//n/+v/6//r/+f/3//f/9//5//v//P/9//3/+//7//v/+//7//z//P/7//3//f/9
//3/+v/6//v//P/8//z//P/7//v/+//7//n/+v/7//v//P/8//v/+//7//v/+f/5//n/
+v/6//n/+f/7//v/+//5//f/+f/6//z/+v/6//r/+v/6//r/+v/7//v/+f/5//r//P/+
//7//v///wAAAQACAAMAAQABAAEAAQADAAMABAAEAAIAAgACAAMAAwAFAAUABgAGAAcA
BwAFAAcABgAGAAQABAAEAAQAAwACAAEAAAAAAP7//v/9//z//P/9//3/+//7//r/9//3
//f/9//2//X/9f/1//X/9f/2//b/9//1//b/9P/1//f/+f/5//f/9P/v/+r/5f/j/+P/
5//u//X//f8KACAAOQBSAG4AkgC2ANMA6QDyAN8AvgCeAHoAXgBMADsAKAAhABwADAD+
//n/+P/4//j/+P/4//n/+f/5//f/9v/2//b/9v/1//P/8//z//P/8//z//P/8v/z//X/
9v/4//X/9P/z//H/8v/z//T/9f/4//j/+P/4//f/9//2//X/9v/2//b/9v/0//T/9f/1
//X/9v/2//T/9P/0//X/9f/3//f/9//4//b/9v/2//b/+v/6//n/+f/3//f/9//4//j/
+P/4//j/+P/4//r/+//7//v/+//7//n/+f/7//v//f/9//7//v/9/wAAAAD/////AQAC
AAMABAAEAAQABQADAAQABgAGAAYACAAKAAoADAAMAA0ADQAQABIAEwATABMAFAAUABQA
EgASABEAEQAQAA8ADwAOAAwADAAMAAkACAAHAAYABQAEAAMAAAAAAP///v/9//3/+v/6
//r/+P/4//n/+v/7//v/+v/6//v/+f/4//f/9v/4//j/+P/2//T/9P/0//X/9f/0//T/
8//1//X/9f/1//X/9P/z//P/8v/y//L/8v/1//X/9f/2//T/8v/y//L/8//z//H/8f/0
//X/9f/1//P/8//z//P/9f/2//f/9//1//X/9f/3//j/+P/4//f/9f/1//X/9f/2//j/
+f/5//n/+f/5//n/9//2//b/9v/3//j/+f/5//f/9//3//X/9f/1//T/9P/z//P/9P/1
//P/8f/x//H/9P/0//P/8//z//P/8//x//X/8//w//T/9P/y//L/8v/y//L/8v/z//P/
8//z//T/9v/2//b/9v/3//j/+f/6//v//f/9//3//f/7//v//P/8//z//P/8//3/+//9
//3//v/+///////9/////v/+//z/+//6//n/9//3//f/9//4//b/9v/1//T/9P/1//X/
8//z//L/7//v/+//7//u/+3/7f/t/+3/7f/u/+z/7f/v//D/7v/v/+//7f/r/+v/6v/n
/+L/3//f/9v/3//q//H/+f8GABoAMQBKAG4AlAC0AM8A4wDoANUAsACQAHAAVgBGADEA
IgAdABYABgD4/+//7P/s//D/9P/y//H/8f/x/+//7v/u/+7/7v/t/+3/7f/t/+3/7v/v
//D/8P/v/+//7v/u/+z/7P/s/+v/6//r/+v/6//t/+7/7//w/+7/7//v/+//6//q/+n/
6P/q/+z/7//x/+//8P/w/+7/8P/w//H/8f/w/+//7v/u//D/8P/w//D/8f/w/+7/7f/u
/+//8P/y//T/9P/0//T/8//y//P/8//1//X/9f/1//P/8//1//X/9//3//j/+P/3//r/
+v/5//n/+//8//3//P/8//z//f///wAAAgACAAIABAAGAAYACAAIAAkACQAIAAoACwAL
AAsADAAMAAwADAAMAAsACwAKAAkACQAIAAcACAAJAAcABgAFAAQAAwAAAP///P/8//z/
/P/8//3/+v/6//r/+P/3//f/9//3//n/+P/4//n/+f/4//f/9v/3//j/+f/4//X/9P/z
//P/9P/0//X/9f/y//H/8P/v//D/8P/w//H/8v/y//L/8v/z//P/8//0//X/9P/1//b/
9//3//X/9f/0//X/9f/1//f/9//3//f/9v/2//b/9f/3//f/9//5//r/+v/6//n/9//3
//f/9//3//j/+P/3//f/9//3//f/9//4//r//P/8//z//P/7//n/+f/5//f/+f/5//j/
+P/4//f/9//3//v////+//v/+v/5//j/+P/4//j/+P/4//j/+P/4//j/+P/4//j/+P/4
//j/+P/7//z//f/+/wAAAAAAAAAAAgACAAIAAgACAAIAAgACAAQABAAEAAQABAAEAAQA
BAAHAAgACQAKAAoACgAKAAoACAAIAAgACAAFAAQAAwACAAQABAAEAAQAAwACAAEAAAAA
AAAAAAAAAP7//P/6//j/+v/6//r/+v/7//z//f/+//v/+v/5//j/+P/4//j/+P/6//z/
+v/2//b/+P/6//7/BAAMABgAJgA+AFoAcgCOAK4AygDiAOwA3gC+AJoAcgBMADAAFAD6
/+7/7v/q/+L/3v/k/+r/7v/y//j//P/4//T/9v/4//r/+v/6//r/+//8//3//v8AAAAA
AAAAAAAAAAAAAAAA/v/+//7//v8AAAAAAAAAAAEAAgADAAQAAgACAAIAAgAEAAQABAAE
AAQABAAEAAQABAAEAAQABAACAAIAAgACAAQABAAEAAQABAAEAAQABAAEAAQABAAEAAcA
CAAJAAoACAAIAAgACAAJAAoACwAMAA0ADgAPABAAEAAQABAAEAARABIAEwAUABYAFgAW
ABYAGAAYABgAGAAaABoAGgAaABsAHAAdAB4AIQAiACMAJAAlACYAJwAoACgAKAAoACgA
KgAqACoAKgAnACYAJQAkACYAJgAmACYAIgAgAB4AHAAZABgAFwAWABQAEgAQAA4ADQAM
AAsACgAHAAYABQAEAAIAAgACAAIAAAAAAAAAAAD+//7//v/+//3//P/7//r/+P/4//j/
+P/4//j/+P/4//b/9v/2//b/9//4//n/+v/4//j/+P/4//j/+P/4//j/+P/4//j/+P/4
//j/+P/4//r/+v/6//r/+v/6//r/+v/4//j/+P/4//n/+v/7//z/+v/6//r/+v/7//z/
/f/+//v/+v/5//j/+f/6//v//P/7//r/+f/4//b/9v/2//b/9v/2//b/9v/0//T/9P/0
//f/+P/5//r/+f/4//f/9v/0//T/9P/0//L/8v/y//L/8v/y//L/8v/x//D/7//v//H/
8f/x//L/8//y//H/8P/z//T/9f/2//j/+f/6//v/+f/5//n/+v/5//j/9//2//n/+f/7
//v//P/8//3//f/7//v/+v/6//r/+v/6//r/+P/2//T/8v/y//L/8v/x//L/8v/z//P/
7//v/+7/6//r/+v/6//q/+n/6f/p/+n/5//m/+b/5//r/+r/6v/p/+n/5//n/+n/5v/l
/+T/4f/b/9f/2//i/+X/7/8AABYAMQBMAGYAiACuAMsA4QDmANEArACMAHAAVgBAACcA
FgAPAAYA9v/u/+v/6v/o/+b/5v/o/+v/7f/t/+v/6v/n/+b/5f/j/+X/5f/l/+X/5//n
/+f/5v/k/+X/5f/m/+T/5P/k/+P/4//j/+P/4//i/+L/4v/i/+D/4f/h/+H/4f/i/+P/
5P/j/+L/4v/h/+L/5P/l/+T/4v/i/+P/4//h/+H/4f/i/+L/4v/i/+L/4v/i/+H/4f/j
/+P/4//k/+b/5v/m/+b/5P/k/+b/5//n/+f/5//n/+f/5//p/+n/6P/n/+f/5v/m/+j/
5//l/+b/6f/r/+3/8f/y//P/9f/3//j/+v/6//z//v8AAAAAAAAAAAEAAQAEAAYABwAH
AAUABgAGAAYABgAGAAUABQADAAEAAAD+//7//v/+//v/+//7//v/+//3//X/8f/w//H/
8P/v/+//7v/u/+7/7P/p/+n/6f/p/+v/6v/q/+v/6v/o/+b/5P/l/+b/5//m/+T/5P/k
/+X/5f/k/+T/4//l/+X/5f/l/+X/5P/j/+P/4v/i/+L/4v/l/+X/5f/m/+X/4v/h/+D/
4//j/+H/4f/g/+H/4f/h/+L/4//k/+X/5v/m/+b/5f/j/+P/4//l/+b/5v/m/+X/5f/l
/+X/5f/l/+b/5v/l/+X/5f/l/+X/5v/m/+f/6P/m/+b/5v/l/+X/5f/l/+P/5f/l/+T/
5P/l/+X/5v/n/+f/5f/l/+X/5f/k/+L/4f/j/+P/4//h/9//3//g/+D/4v/i/+D/4P/g
/+D/4P/g/+H/4f/j/+P/5P/m/+T/5P/k/+X/6P/p/+r/6//r/+v/6//r/+r/6f/p/+j/
6P/o/+j/6f/r/+3/7f/u/+7/7//v/+3/6//q/+r/6P/q/+r/6v/p/+j/5//m/+b/6P/o
/+f/5v/l/+X/5P/h/+P/4v/f/9//3f/d/9z/2//d/93/3f/d/97/3P/d/93/3P/a/9v/
3f/f/9//3f/a/9X/0P/J/8X/y//R/9j/4f/v/wIAHgA9AFgAfACkAMgA3wDnANwAvQCY
AHYAXgBIADIAIQASAAUA/P/u/+L/3//g/97/4P/i/+L/4f/h/+H/3//e/9z/3P/c/9v/
2//b/9v/2//b/9v/2//a/9r/2//b/9z/3P/c/9z/2//b/9v/2//b/9z/3P/c/9z/3P/d
/93/3f/c/9z/3P/c/9z/3P/d/93/3//g/+D/3v/d/9z/3P/b/93/3f/d/97/3v/e/97/
3v/g/+D/3//f/9//3//f/+D/3v/e/97/3v/g/+D/4v/j/+P/4//j/+P/4f/h/+P/4//j
/+P/5P/k/+f/6v/q/+n/6f/r/+z/7f/s/+z/7P/t/+3/7v/w//D/7v/w//L/8v/0//T/
9f/1//b/+P/5//n/+f/6//r/+v/5//j/9v/1//X/9f/2//b/8//y//H/7f/u/+3/7P/r
/+v/6//p/+r/5//m/+X/5f/i/+L/4v/g/+H/4f/h/+H/4f/g/+D/4f/h/+D/3//e/+D/
4P/g/97/3P/c/9z/3f/d/9z/3P/b/93/3f/d/93/3//e/93/3f/c/9z/3P/c/93/3f/d
/97/3P/a/9r/2v/Z/9n/1//X/9n/2//c/93/2//b/9v/2//a/9r/2v/Z/9r/2//c/9//
3v/e/97/3f/e/9//4P/h/+D/4P/f/93/3//f/9//3//e/97/3//g/+L/4v/i/+H/4f/h
/+H/3//f/9//3v/e/9//3//g/+H/3//d/93/3f/f/+D/4P/h/+H/4f/h/9//3//f/+D/
4P/e/w==
         </WaveFormData>
      </LeadData>
   </Waveform>
</RestingECG>
