# Supplementary material for: Detection of Left Atrial Enlargement Using a Convolutional Neural Network-Enabled Electrocardiogram
Source: Front Cardiovasc Med. 2020 Dec 17;7:609976. doi: 10.3389/fcvm.2020.609976 (PMC7773668; doi:10.3389/fcvm.2020.609976)
Supplement: Supplementary file 1 [file Data_Sheet_1.ZIP › hyp/1802030142_157_0000004D.XML]

<?xml version="1.0" encoding="Windows-1252"?>
<!DOCTYPE RestingECG SYSTEM "restecg.dtd">
<RestingECG>
   <PatientDemographics>
      <PatientID>1802030142</PatientID>
      <PatientAge>69</PatientAge>
      <AgeUnits>Years</AgeUnits>
      <Gender>Male</Gender>
      <PatientLastName>quyinqi</PatientLastName>
   </PatientDemographics>
   <TestDemographics>
      <DataType>Resting</DataType>
      <Site>1</Site>
      <AcquisitionDevice>MAC55</AcquisitionDevice>
      <Status>Unconfirmed</Status>
      <Priority>Normal</Priority>
      <AcquisitionTime>10:10:10</AcquisitionTime>
      <AcquisitionDate>06-16-2016</AcquisitionDate>
      <CartNumber>1</CartNumber>
      <AcquisitionSoftwareVersion>009C</AcquisitionSoftwareVersion>
      <XMLSourceVersion>MAC5000 v1.0</XMLSourceVersion>
   </TestDemographics>
   <RestingECGMeasurements>
      <VentricularRate>68</VentricularRate>
      <AtrialRate>68</AtrialRate>
      <PRInterval>178</PRInterval>
      <QRSDuration>86</QRSDuration>
      <QTInterval>388</QTInterval>
      <QTCorrected>412</QTCorrected>
      <PAxis>68</PAxis>
      <RAxis>52</RAxis>
      <TAxis>45</TAxis>
      <QRSCount>11</QRSCount>
      <QOnset>224</QOnset>
      <QOffset>267</QOffset>
      <POnset>135</POnset>
      <POffset>191</POffset>
      <TOffset>418</TOffset>
      <ECGSampleBase>500</ECGSampleBase>
      <ECGSampleExponent>0</ECGSampleExponent>
   </RestingECGMeasurements>
   <Diagnosis>
      <Modality>Resting</Modality>
         <StatementCount>2</StatementCount>
         <LabelText>12SL ��ϳ���</LabelText>
      <DiagnosisStatement>
         <StmtFlag>ENDSLINE</StmtFlag>
         <StmtText>�������</StmtText>
      </DiagnosisStatement>
      <DiagnosisStatement>
         <StmtFlag>ENDSLINE</StmtFlag>
         <StmtText>���� ECG</StmtText>
      </DiagnosisStatement>
   </Diagnosis>
   <Waveform>
      <WaveformType>Rhythm</WaveformType>
      <WaveformStartTime>0</WaveformStartTime>
      <NumberofLeads>8</NumberofLeads>
      <SampleType>CONTINUOUS_SAMPLES</SampleType>
      <SampleBase>500</SampleBase>
      <SampleExponent>0</SampleExponent>
      <HighPassFilter>16</HighPassFilter>
      <LowPassFilter>150</LowPassFilter>
      <ACFilter>NONE</ACFilter>
      <LeadData>
         <LeadByteCountTotal>10000</LeadByteCountTotal>
         <LeadTimeOffset>0</LeadTimeOffset>
         <LeadSampleCountTotal>5000</LeadSampleCountTotal>
         <LeadAmplitudeUnitsPerBit>4.88</LeadAmplitudeUnitsPerBit>
         <LeadAmplitudeUnits>��V</LeadAmplitudeUnits>
         <LeadHighLimit>2147483647</LeadHighLimit>
         <LeadLowLimit>268435456</LeadLowLimit>
         <LeadID>I</LeadID>
         <LeadOffsetFirstSample>0</LeadOffsetFirstSample>
         <FirstSampleBaseline>0</FirstSampleBaseline>
         <LeadSampleSize>2</LeadSampleSize>
         <LeadOff>FALSE</LeadOff>
         <BaselineSway>FALSE</BaselineSway>
         <ExcessiveACNoise>FALSE</ExcessiveACNoise>
         <MuscleNoise>FALSE</MuscleNoise>
         <LeadDataCRC32>3756028784</LeadDataCRC32>
         <WaveFormData>
4v/i/+L/4v/g/+D/4P/g/+D/4P/g/+D/3v/e/97/3v/g/+D/4P/g/+D/4P/g/+D/3v/e
/97/3v/e/97/3v/e/+D/4P/g/+D/3v/e/97/3v/e/97/3v/e/+D/4P/g/+D/4P/g/+D/
4P/e/97/3v/e/97/3v/e/97/3v/e/97/3v/e/97/3v/e/97/3v/e/97/4P/h/+H/4f/j
/+P/5f/m/+T/5P/k/+T/4//j/+P/4//j/+L/4v/i/+P/4//k/+f/6P/p/+r/6//q/+v/
6//r/+v/6v/q/+v/6f/p/+n/6f/r/+r/6f/o/+X/4v/f/97/3v/e/93/3f/d/93/2//b
/9v/2//b/9r/2v/a/9r/2v/Z/9n/2f/Z/9n/2f/Z/9n/2//a/9r/2f/X/9j/2P/Y/9j/
2P/Y/9j/2P/X/9b/0//R/8r/xf/D/8n/z//V/+L/9/8LACEAPABaAHIAigCdAKMAlAB6
AFwAPwAgAP7/3//O/8n/xP/C/8L/w//G/8z/0f/S/9H/0//X/9f/2P/X/9b/1v/Y/9j/
2P/Y/9j/2f/a/9r/2v/a/9r/2v/b/9v/2//c/9z/3P/c/9z/3v/e/9//3//f/9//3//g
/97/3v/e/97/3v/e/9//3//f/9//3//f/+D/4P/g/+D/4P/g/+D/4f/h/+L/4v/i/+D/
4f/h/+H/4v/i/+L/4v/k/+X/5f/m/+b/5v/n/+j/6v/r/+z/7P/s/+3/7f/u//D/8P/y
//P/9P/1//f/+f/6//v//f/+/wEAAwAEAAcABwAHAAgACQAKAAsACwAMAA4ADgAOAA4A
DAAMAAwADAAMAAoACgAHAAcABgADAAEA//////z/+v/4//b/8//x//D/8P/v/+z/6P/o
/+j/5v/n/+b/5f/l/+P/4v/h/+D/4f/i/+L/4//h/+H/4f/h/+H/4f/h/+H/4//j/+H/
4f/g/+D/3//f/9//3//f/9//3//f/+D/4P/e/97/3v/e/93/3f/e/97/3v/e/97/3v/e
/97/3f/d/9r/2v/b/9v/3v/e/97/3v/c/9v/2//c/97/3//f/9//3v/e/9//3//f/9//
4P/g/97/3v/e/97/3v/e/97/3v/f/9//3//f/9//4P/g/+D/3v/e/97/3v/e/9//3//f
/+H/4P/g/+D/3v/e/97/3v/g/+D/4P/f/93/3v/e/97/3v/e/97/3f/d/93/3f/d/93/
3f/e/97/4P/g/9//3//g/+D/4P/f/93/3f/d/93/3//e/97/3//d/93/3f/d/9z/3P/d
/97/3v/d/93/3f/e/97/3v/e/9//3//e/97/3P/c/9r/3P/e/97/3v/f/9//3v/e/97/
3//j/+L/4P/g/+D/4P/g/+H/4f/h/+H/4//l/+b/5v/k/+T/5P/j/+P/4//j/+P/4v/i
/+L/4f/h/+L/5f/m/+n/6v/r/+z/6//r/+v/6//s/+z/7f/t/+3/7f/t/+3/7P/r/+r/
6f/k/+H/4P/g/+D/3//f/9//4f/f/9//3//f/9//3v/e/97/3v/e/93/3f/d/93/3f/d
/93/3f/d/9z/3P/b/9v/3f/e/9//4P/f/97/3f/c/9//3v/b/9v/1v/R/9H/0//V/93/
6P/1/wUAGwAyAE4AZgB6AIkAjwCIAHQAXABDACgACgDt/9j/z//K/8j/yv/P/87/0P/T
/9b/2//b/9v/3//i/+P/5P/k/+L/4v/i/+L/4v/j/+T/5P/m/+b/5v/m/+f/5//n/+j/
6v/q/+r/6v/q/+r/6//r/+v/6//r/+z/7P/s/+z/7P/s/+z/7f/t/+//7//v/+//8P/w
//D/8P/y//L/8v/z//H/8v/y//L/8//1//b/9//2//b/9v/2//T/9f/1//b/9//4//r/
/P/8//3//v/+/wAAAQABAAIABgAGAAgACQAKAAsADQAPABAAEQATABQAFQAXABgAGwAd
AB0AHgAfACAAIQAhACIAIgAiACIAIgAiACIAIgAiACIAIAAgAB0AHQAcABkAFwAXABcA
FAASABIAEAANAAsACAAIAAcABAAEAAQABAACAAEAAAD//////f/8//v/+v/8//z/+//7
//3//f/9//3//f/9//3//f/7//v/+f/5//z//P/7//v/+//7//v/+//7//v//P/8//7/
/v/+//7//f/9//7//v/+//7//v/+/wAAAAD//////v/+//////8CAAIAAgACAAQAAwAD
AAQABAAFAAUABQAEAAQABQAFAAcABwAIAAgACAAIAAgACAAIAAgACAAIAAkACQAJAAkA
CQAKAAoACgAKAAoACgAKAAoACwALAAsACwAKAAoACgAMAAwADAAMAAwADAAMAAsACwAM
AAwADAANAA4ADwAPAA0ADQANAA0ADwAPABAAEAAOAA4ADQANAA4ADgAOAA0ADgAPABAA
EQARABAAEAARABMAEwATABMAEgASABMAFAAUABMAEwATABQAFAAUABQAEwATABIAEgAT
ABQAEwAWABQAFAAUABUAFwAWABYAFgAXABcAGAAYABgAFgAZABwAGgAaABoAGgAbABsA
GwAbABwAHwAhACIAIgAiACIAIQAfAB8AHwAfAB8AIAAhACEAIQAiACUAJgAnACgAKQAq
ACsAKwArACsALAAsAC0ALQAtAC0ALQAtACoAKQAoACcAJgAjACIAIgAkACMAIwAjACMA
IQAhACEAIwAjACIAIgAiACIAIgAhACEAIQAhACEAIwAjACMAIwAjACQAJAAlACQAJAAk
ACQAJgAmACYAJgAlACQAIQAbABYAEwAXAB0AIQArADgARwBbAHcAlgCuAMQA3ADrAOkA
1gDAAKYAiwBqAEoALwAgABcAFAASABQAGQAeACIAIwAmACkAKwAtAC0ALAAvADAALgAu
AC4ALgAuADAAMQAyADIAMgAyADIAMgAzADMAMwA0ADQANAA0ADQANgA2ADcANwA1ADUA
NQA2ADYANgA2ADYANgA2ADcANwA3ADcANwA3ADoAOgA6ADoAOAA4ADgAOQA7ADwAPAA8
ADwAPQA9AD0APAA8ADwAPAA+AD8APwBAAEAAQABBAEIAQgBDAEQARABGAEcARwBIAEoA
SgBMAE0ATgBPAFEAUwBUAFUAVwBYAFkAWwBcAF8AYQBhAGIAYwBmAGcAZwBoAGgAaABo
AGgAaABoAGgAaABoAGYAZgBjAGEAYABdAFsAWQBZAFYAVABSAFAATQBLAEgASABHAEQA
RABEAEQAQgA/AD4APQA9AD8APgA9ADwAPgA+AD0APQA7ADsAOwA7ADkAOQA5ADkAOQA5
ADcANwA6ADoAOQA5ADkAOQA5ADkANwA3ADgAOAA2ADYANgA2ADUANQA2ADYANAA0ADQA
NAA0ADQAMwAzADQANAA1ADUAMwAyADEAMAAyADEAMQAyADIAMwAzADMAMgAyADMAMwAx
ADEAMgAyADIAMgAyADIAMgAyADIAMgAzADMAMwAzADEAMgAyADIAMAAwADAAMAAwADEA
MQAxAC8ALgAuAC4AMAAwADAAMAAuAC4ALgAtACsALAAsACwALAAsACwAKwArACsAKwAr
ACkAKQAqACoALAAsACsAKwAqACoAKgApACcAJwAnACcAJwAmACYAJwAnACcAJwAnACYA
JgAnACgAKAAnACcAJwAkACQAJAAkACMAIwAiACIAJAAkACIAJAAkACQAJAAlACMAIgAi
ACIAIQAhACIAIgAkACQAIQAhACAAIgAiACIAIgAjACMAIwAjACUAJwAoACgAJgAmACYA
JQAnACcAJwAnACQAJAAkACMAIwAkACcAKAApACoAKwAsAC0ALQAtAC0AKgAqACsAKwAr
ACsAKwArACoAKQAoACcAIgAfAB4AHgAcABsAGwAbABsAGQAZABkAGQAZABgAGAAaABoA
GgAZABcAFwAXABcAFwAXABcAFwAYABgAFwAXABgAGAAYABgAGAAYABgAGAAVABQAEQAN
AAoABQAFAAkADQATACAAMQBDAFkAdgCQAKYAvADRANMAwgCsAJYAewBcADwAHQAKAAEA
+v/4//j/+f/8/wIABQAGAAkACQALAA0ADAALAA4AEAAOAA4ADgAOAA0ADQANAAwADgAO
AA4ADgAPAA8ADwAQABAAEAAQABAADgAOAA8ADwAPAA8ADwAQABAAEAAQABAADgAOAA8A
DwAPAA8ADwAPABAAEAAQABAAEgASABIAEwATABQAFAAUABIAEwATABMAFAAUABQAFAAW
ABcAFwAYABYAFgAXABgAGgAbABwAHAAcAB0AHQAeACAAIAAiACMAJAAlACcAKQAqACsA
LQAuAC8AMQAyADUANQA1ADYANwA4ADkAOQA6ADgAOAA4ADgAOAA4ADgAOAA2ADQANAAx
ADEAMAAtACsAJwAnACQAIgAgAB4AGwAZABgAGAAXABQAEgASABIAEAAOAAwACgAJAAsA
CgAJAAgACAAIAAcABwAEAAMAAgABAAMAAwADAAMAAwADAAEAAQABAAAA/v/9//3//f/9
//3/+//7//z//P/+//7//v/+//z/+//7//r/+v/6//r/+v/6//r/+f/5//j/+P/5//n/
/P/8//z//P/8//v/+//8//7///////////8AAAIAAwABAAEAAgACAAIAAgACAAIAAAAA
AAAAAAABAAEAAQABAP//AAAAAAAA/v/+//7//v/8//3//f/9//3//P/8//z//P/8//z/
/P/6//r/+v/5//n/+v/6//r//P/8//z/+//5//n/+f/5//n/+f/6//r/+P/4//f/9//2
//b/9v/1//f/9//3//f/9f/0//T/9f/1//X/9f/1//T/9P/1//b/9P/z//P/8//0//T/
9P/0//X/9f/0//T/9P/0//L/9P/0//T/9P/1//H/8P/0//T/8v/y//L/8v/y//P/8//z
//P/8//1//b/9v/4//j/+P/3//X/9f/1//X/9P/0//T/8//z//T/9//4//n/+v/7//z/
/f/9//3//f/8//z//f/9//3//f/9//3//v/9//z/+//2//P/8v/y//L/8f/x//H/8//x
//H/8f/v/+//7v/u/+7/7v/u/+3/7f/t/+3/7f/r/+v/6//r/+z/7P/r/+v/7P/s/+z/
7P/s/+z/7P/s/+n/6v/r/+n/5v/h/93/3f/f/+P/6v/3/wkAGQAsAEQAXgByAIcAlQCW
AIgAdABbAEAAJgAHAOr/3f/W/9L/0P/R/9L/1v/b/97/4f/h/9//4//o/+f/4v/m/+b/
5v/m/+b/5v/n/+j/6P/o/+j/6P/o/+n/6f/p/+r/6P/o/+j/6P/q/+r/6//r/+r/6f/o
/+j/6v/q/+r/6v/q/+r/6//r/+n/6f/p/+n/6v/q/+r/6v/q/+r/6v/r/+v/7P/s/+z/
6v/r/+v/6//u/+7/7v/u/+7/7//v//D/8P/w//H/8v/y//P/9P/0//T/9f/1//b/+P/4
//r/+//+////AQADAAIAAwAFAAYABwAJAAoADQAPAA8AEAARABQAFQAVABYAFgAWABYA
FgAYABgAGAAYABgAFgAWABMAEQAQAA0ACwALAAsACAAGAAIAAAD9//v//P/8//v/+P/2
//b/9v/0//P/8v/x//H/8//y//H/8P/w//D/7//v/+3/7f/t/+3/7//v/+//7//v/+//
7f/t//D/8P/v/+//7f/t/+3/7f/r/+v/7P/s/+7/7v/u/+7/6//r/+z/7P/u/+7/7v/u
/+z/7P/r/+v/6v/q/+v/6//q/+r/6v/q/+z/6//r/+z/7P/t/+3/7f/q/+r/6//r/+3/
7f/u/+7/7v/u/+7/7v/u/+7/7v/u/+3/7f/t/+3/7//w//D/8P/v/+7/7f/s/+7/7//v
/+//7//u/+7/7v/u/+7/7v/u/+z/7P/s/+v/7f/u/+7/7v/s/+z/7P/r/+v/6//r/+v/
6//r/+z/7P/s/+z/6//r/+r/6v/q/+n/6f/p/+n/6f/p/+j/6P/p/+v/6//r/+v/6v/q
/+v/7P/q/+n/6f/p/+r/6v/q/+r/6f/p/+j/6P/o/+j/5v/o/+j/6P/o/+n/6f/o/+j/
6P/r/+v/6v/q/+r/6v/q/+r/7f/t/+3/7f/t/+//8P/w//L/8v/y//H/7//v/+//7//u
/+7/7v/t/+3/7v/x//L/8f/y//P/9P/1//X/9f/1//b/9v/3//f/9v/1//T/8//0//P/
8v/x/+7/6//q/+r/6v/p/+n/6f/p/+f/5//n/+X/5f/k/+T/5v/m/+b/5f/j/+P/4//j
/+X/5f/l/+X/5P/k/+P/4//k/+T/5P/k/+T/5P/k/+T/5//m/+P/3f/Y/9X/0//V/9v/
4//o//f/DwAlAD4AWgB2AIgAmwCnAKIAjAByAFcAOAAWAPX/4P/X/9T/0P/O/9H/1v/a
/93/3v/f/9//4//l/+L/4//o/+b/5v/m/+b/5v/m/+f/6P/o/+j/6P/o/+j/6//r/+v/
7P/q/+r/6v/q/+r/6v/r/+v/6//r/+v/7P/s/+z/7P/s/+z/7P/t/+3/7f/t/+3/7f/u
/+7/7v/u/+7/7v/u/+//7//w//D/8P/w//H/8f/x//D/8P/w//D/8P/x//H/8v/0//T/
9f/2//T/9f/2//b/+P/5//n/+v/8//z//v///wAAAQADAAUABgAHAAkACgALAA0ADgAR
ABMAEwAUABUAFgAXABcAGAAYABgAGAAYABgAGAAYABgAGAAWABYAEwATABIADwANAAsA
CwAIAAYAAgAAAP3/+//6//r/+f/2//b/9v/2//T/8f/w/+//7//v/+7/7f/s/+z/7P/r
/+v/7f/t/+3/7f/s/+v/6v/p/+r/6//q/+v/7P/s/+v/6//r/+v/6//r/+v/6//s/+z/
6v/q/+r/6v/p/+n/6v/q/+r/6v/q/+r/6v/q/+n/6f/o/+j/6f/p/+r/6v/q/+r/6P/n
/+f/6P/o/+n/6f/p/+j/6P/p/+n/6//r/+z/7P/r/+r/6f/o/+r/6v/q/+r/6//r/+v/
6//r/+z/7P/s/+r/6v/q/+r/6v/r/+v/6//t/+z/7P/s/+z/7P/s/+z/6v/q/+r/6f/r
/+z/7P/s/+z/7P/s/+v/6//r/+v/6//r/+v/7P/s/+z/7P/r/+v/7P/s/+z/6//r/+v/
6//r/+v/6v/q/+v/6//r/+v/6//q/+r/6//s/+7/7f/t/+3/7P/s/+z/7P/t/+3/7P/s
/+z/7P/q/+z/7P/s/+z/7f/t/+z/7P/s/+3/7f/u/+7/7P/s/+z/7P/v/+//7//v/+//
8f/y//L/8v/y//L/8f/z//P/8//z//D/8P/w/+//7//w//P/9P/1//b/9//4//n/+f/5
//n/9v/2//f/9//3//f/9//3//j/9//2//X/8P/t/+z/7P/s/+v/6//r/+v/6f/p/+n/
6//r/+r/6v/o/+j/6P/n/+f/5//n/+f/6f/p/+n/6f/o/+j/5//n/+b/5v/m/+b/5v/m
/+b/5v/n/+b/4f/f/9z/1//X/9v/3//n//T/AwAPACMAQABcAHQAhgCVAJcAjAB2AF4A
RQAqAAwA7//e/9n/1P/S/9D/0f/Y/9z/3f/g/+P/4f/h/+X/5v/n/+r/6v/o/+j/6P/o
/+r/6//s/+z/7P/s/+z/7P/t/+3/7f/u/+7/7v/u/+7/7f/s/+z/6//s/+3/7v/w/+7/
7v/u/+7/8P/w//H/8f/x//H/8f/x//L/8v/y//L/8P/w//D/8f/y//T/9f/2//X/9f/0
//P/9v/2//b/9v/2//f/9//4//j/+P/5//r//P/9//7//v8AAAEAAQACAAIAAgAEAAUA
BgAHAAkACwAMAA0ADwAQABEAEwAUABcAGQAZABoAGwAaABsAGwAcAB0AHgAfACAAHgAe
AB4AHgAeABwAHAAZABcAFgATABEADwAPAAwACgAKAAgABQADAAAAAAD///z//P/8//z/
+v/3//b/9f/1//f/9v/1//T/9P/0//P/8//z//P/8//z//P/8//z//P/8f/x/+//7//y
//L/8f/x/+//7//v/+//7f/t/+7/7v/w//D/8P/w/+//7//w//D/8P/w//D/8P/y//L/
8f/x//D/8P/x//H/8v/y//L/8v/y//H/8f/y//L/8//z//P/8v/y//P/8//z//P/9P/0
//b/9v/2//b/9P/0//T/9P/1//X/9f/1//P/9P/0//T/9v/2//b/9v/0//X/9f/1//X/
9P/0//T/9P/0//T/9P/0//T/9P/z//X/9v/2//b/9P/0//T/8//1//X/9f/1//X/9f/2
//b/9v/2//X/9f/0//T/9P/z//X/9f/1//X/8//y//L/8//1//X/9f/1//T/9P/1//b/
9v/1//X/9f/2//b/9v/2//b/9f/z//L/8v/y//D/8v/y//L/8v/z//X/9P/2//b/9v/2
//X/9f/1//X/9v/5//v//P/6//r/+v/5//f/9//3//f/9//4//n/+f/3//j/+//8//3/
/v///wAAAQABAAEAAQD+//7/////////////////AAD///7//f/8//n/+P/4//j/9//3
//f/9f/z//P/8//z//P/8v/y//T/9P/0//P/8f/x//H/8f/x//H/8f/x//L/8v/x//H/
8v/y//L/8v/y//L/8v/y//H/8P/v/+//6v/l/+P/4//n/+//+P8DABcAKQBCAFwAdACI
AJsApwCgAIwAdgBbAEIAJAAFAO7/4//e/9r/2v/b/+D/5P/p/+r/6//t/+3/7f/w//H/
8v/2//T/9P/0//T/9v/3//j/+P/2//b/9v/2//f/9//3//j/+P/4//j/+P/6//r/+//7
//n/+f/5//r//P/8//z//P/8//z//f/9//3//f/9//3//v/+//7//v/8//z//P/9////
AAAAAAAA/v////////8AAAAAAAAAAAAAAQABAAIABAAEAAUABgAGAAcACAAIAAgACQAJ
AAoADAAMAA4ADwAQABEAEwAVABQAFQAXABgAGQAbABwAHwAjACMAJAAlACgAKQApACoA
KAAoACgAKAAqACoAKgAqACgAJgAmACMAJQAkACEAHwAdAB0AGgAYABgAFgATABEADgAO
AA0ACgAIAAgACAAGAAUABAADAAMAAwACAAEAAAACAAIAAQABAP//////////////////
//8BAAEA/////////v/8//v/+//7//v/+//5//n/+v/6//r/+v/6//r/9//3//j/+P/4
//j/+P/4//j/+P/3//f/+P/4//n/+f/4//j/+P/4//j/9//3//j/+P/5//n/+f/4//j/
+f/5//n/+f/6//r/+P/4//j/+P/6//r/+v/6//f/9//3//f/+P/6//v//P/6//r/+v/6
//r/+//7//v/+//6//r/+v/6//r/+v/6//r/+v/6//n/+f/6//r/+v/6//r/+v/5//v/
+//7//v/+f/5//r/+v/6//r/+f/5//r/+v/6//n/+//7//v/+//5//j/+P/5//n/+f/5
//n/+v/6//v//P/7//n/+P/3//f/+P/5//r/+f/5//j/+P/4//j/9v/4//j/+P/4//n/
9//2//b/9v/3//j/+v/6//r/+v/7//v/+//7//v//f/+//7//v/+//7//f//////////
//7//v/+//3//v8AAAQABgAHAAgACQAKAAkACQAJAAkACAAIAAkACQAJAAkACQAJAAoA
CQAIAAcAAgD///7//v/8//v/+//7//3/+//7//v/+f/5//j/+P/4//j/+P/3//f/9//3
//f/9//3//f/9//2//b/9f/1//b/9v/2//b/9v/2//b/9v/1//T/8f/r/+b/4//n/+v/
8f/5/wgAHwA1AE0AagCIAJwAsgDDAL8AqgCQAHIAVQAyAA4A9f/q/+P/3v/e/+D/5f/o
/+z/7f/u/+//7//x//X/9v/1//b/9v/1//T/8//y//T/9f/2//b/9v/2//b/9v/3//f/
9//4//j/+P/4//j/+P/4//n/+f/5//n/+f/6//r/+v/6//r/+v/6//v/+//7//v/+//7
//z//P/8//z//P/8//z//f/9//7//v/+//7/////////AAAAAAAAAAACAAMAAwAEAAIA
AgADAAQABAAFAAYABgAGAAcABwAIAAoACgAMAA0AEAARABMAFQAWABcAGQAaABsAHQAe
ACEAIwAjACQAJQAkACUAJQAmACYAJgAmACYAJgAmACYAJgAmACQAJAAhAB8AHgAbABkA
FwAXABQAEgAQAA4ACwAJAAgACAAHAAQAAgACAAIAAAD///7//f/9//3//P/7//r/+v/6
//n/+f/5//n/+f/5//f/9//3//f/+f/5//f/9//4//j/9//3//X/9f/1//X/9P/1//f/
+P/2//b/9v/2//P/8//0//T/9v/2//b/9v/0//T/8//z//L/8v/z//P/9P/0//T/9P/0
//P/8//0//T/9f/1//X/9P/0//X/9f/1//X/9v/2//T/9P/0//T/9P/0//T/9P/1//X/
9f/1//P/9P/0//T/9v/2//b/9v/0//X/9f/1//f/9v/2//b/9v/2//b/9v/0//T/9P/z
//X/9v/2//b/9v/2//b/9f/z//P/8//z//P/8//0//T/9P/0//P/8//2//b/9v/1//X/
9f/1//X/9f/0//T/9f/z//P/8//z//L/8v/z//T/9P/z//P/8//y//L/8v/y//P/8//y
//L/8v/y//D/8v/y//b/9P/0//T/9P/1//X/9f/1//P/9f/2//b/+P/4//j/9//1//X/
9f/1//T/9P/0//P/8//0//f/+P/3//j/+f/6//v/+//7//v/+//8//7////9//3//f/9
//7//f/8//v/+P/1//T/9P/y//H/8f/x//P/8f/x//H/7//v/+7/7v/w//D/8P/v/+3/
7f/t/+3/7f/t/+3/7f/s/+z/6//r/+r/6v/q/+r/6//s/+3/7v/r/+j/5f/l/+b/4f/d
/9//5f/r//T///8NACEAOgBSAGoAfgCNAJMAjgB8AGIASwA0ABYA9//g/9v/2P/U/9T/
1f/W/9r/3f/e/+H/5f/l/+X/6P/n/+b/6P/q/+r/6v/q/+j/6f/q/+r/7P/s/+z/7P/s
/+v/6v/q/+z/7P/s/+z/7v/u/+//7//t/+3/7f/u/+7/7v/u/+7/8P/w//H/8f/x//H/
8f/x//D/8P/w//D/8P/w//D/8f/z//T/9P/0//L/8//z//P/9P/0//T/9P/2//f/9//4
//j/+P/5//r/+P/5//r/+v/+//////8AAAAAAAACAAMABgAHAAkACwAMAA0ADwAQAA8A
EQASABUAFwAXABgAGQAcAB0AHQAeAB4AHgAeAB4AHAAcABwAHAAeABwAHAAZABsAGgAX
ABUAEwATABAADgAMAAoABwAFAAQABAADAAAA/v/+//7//P/7//r/+f/5//v/+v/5//j/
9v/2//X/9f/3//f/9//3//X/9f/1//X/9f/1//P/8//0//T/8//z//P/8//z//P/8f/x
//L/8v/y//L/8v/y//P/8//0//T/8v/y//L/8v/0//T/8//z//T/9P/1//X/9P/0//T/
9P/2//X/9f/2//T/9f/1//X/8v/y//P/8//1//X/9v/2//b/9v/2//b/+P/4//j/+P/1
//X/9f/1//X/9v/2//b/9v/2//b/9v/2//f/9//3//f/9v/2//b/+P/4//j/+P/4//j/
+P/3//X/9v/2//b/9v/2//b/9f/3//f/9//3//X/9f/2//b/9v/2//X/9f/4//j/+P/3
//X/9f/1//X/9f/0//T/9f/3//f/9//3//T/9P/1//b/9v/1//X/9f/2//b/9v/2//X/
9f/0//T/9v/2//T/9v/2//j/9v/4//j/+P/4//n/+f/5//n/9//5//r/+v/6//r/+v/5
//v/+//7//v/+v/6//r/+f/3//j/+//8//3//v///wAAAwADAAMAAwABAAAAAAD//wEA
AQABAAEA/v/9//z/+//5//f/9//4//b/9f/1//X/9//1//X/9f/z//P/8v/y//L/8v/y
//H/8f/x//H/8f/v/+//7//v//D/8P/v/+//8P/w//D/8P/w//D/8P/w/+//8P/v/+v/
6P/l/+P/4f/l/+n/8v/9/w0AIwA+AFYAbACAAJUAowCkAJQAfABhAEQAJAAFAO7/4f/c
/9j/1v/V/9r/4v/n/+j/5//p/+v/6//u/+//7P/u/+7/7v/u/+7/7v/v//D/8P/w//D/
8P/w/+//7//v//D/8P/w//D/8P/y//L/8//z//P/8//z//T/9P/0//T/9P/y//L/8//z
//X/9f/1//X/9v/2//b/9v/2//b/9v/3//f/+P/4//j/9v/3//f/9//6//r/+v/6//r/
+//7//z//P/8//3//v/+////AAAAAAAAAQABAAIABAAEAAYABwAIAAkACwANAA4ADwAR
ABIAEwAVABYAGQAbABsAHAAdACAAIQAhACIAIAAgACAAIAAiACIAIgAiACIAIAAgAB0A
HQAcABkAFwAXABcAFAASABAADgALAAkACAAIAAcABAACAAIAAgAAAP3//P/7//v//f/8
//v/+v/5//j/9v/1//b/9//4//n/9//3//f/9//5//n/9//3//j/+P/3//f/9//3//f/
9//3//f/+P/4//b/9v/2//b/9f/1//b/9v/2//b/9v/2//T/9P/z//P/8v/y//P/8//0
//T/9P/0//b/9f/1//b/9P/1//X/9f/y//L/8//z//X/9f/2//b/9v/2//b/9v/2//b/
9v/2//f/9//3//f/9//4//j/+P/4//j/+P/4//j/+f/5//n/+f/4//j/+P/4//j/+P/4
//j/+P/4//f/9//4//j/+P/4//j/+P/3//f/9//3//f/9//3//j/+P/6//r/+f/5//j/
+P/4//f/9//3//f/9//3//b/9v/3//n/+f/5//n/9v/2//f/+P/6//n/+f/5//j/+P/4
//j/+f/5//j/+P/6//r/+P/6//j/+P/4//n/+//6//r/+v/9//3//v/+//7//v//////
/////wAAAAD//////v/9//v/+//7//v///8AAAIABAAEAAIAAgACAAIAAgACAAIAAgAE
AAQABAAEAAIAAgACAAIAAAD+//z/+v/5//j/9//2//T/9P/0//T/8v/y//L/8v/y//L/
8v/y/w==
         </WaveFormData>
      </LeadData>
      <LeadData>
         <LeadByteCountTotal>10000</LeadByteCountTotal>
         <LeadTimeOffset>0</LeadTimeOffset>
         <LeadSampleCountTotal>5000</LeadSampleCountTotal>
         <LeadAmplitudeUnitsPerBit>4.88</LeadAmplitudeUnitsPerBit>
         <LeadAmplitudeUnits>��V</LeadAmplitudeUnits>
         <LeadHighLimit>2147483647</LeadHighLimit>
         <LeadLowLimit>268435456</LeadLowLimit>
         <LeadID>II</LeadID>
         <LeadOffsetFirstSample>0</LeadOffsetFirstSample>
         <FirstSampleBaseline>0</FirstSampleBaseline>
         <LeadSampleSize>2</LeadSampleSize>
         <LeadOff>FALSE</LeadOff>
         <BaselineSway>FALSE</BaselineSway>
         <ExcessiveACNoise>FALSE</ExcessiveACNoise>
         <MuscleNoise>FALSE</MuscleNoise>
         <LeadDataCRC32>4052293474</LeadDataCRC32>
         <WaveFormData>
4P/g/+D/4P/e/97/3v/e/97/3v/e/97/3P/c/9z/3P/e/97/3v/e/97/3v/e/97/3P/c
/9z/3P/c/9z/3P/c/9z/3P/c/9z/3v/e/97/3v/d/9z/2//a/9z/3P/c/9z/3P/c/9z/
3P/e/97/3v/e/97/3v/e/97/3f/c/9v/2v/c/9z/3P/c/97/3v/e/97/4f/m/+n/7P/t
//D/8P/w/+3/7f/t//D/8//2//b/9f/z//H/7//v/+7/7v/v//P/8//0//T/9P/x/+3/
7P/q/+j/6f/q/+v/6f/o/+f/5v/n/+b/5f/k/+T/4//g/97/2v/X/9b/0//V/9X/1f/U
/9P/0//T/9P/1P/U/9T/1P/S/9H/0f/R/9P/0//U/9T/1f/V/9X/1P/S/9P/0//U/9b/
1v/X/9f/2f/X/9f/1//V/9X/2f/e/+P/6P/v//r/CgAWACcAQABaAHUAnwDOAOQAyQCO
AGQATAA+ADgANgAwACYAGAANAAYAAAD1/+3/6v/m/+P/4v/h/+D/3//d/9r/2P/Z/9j/
2P/Y/9j/2P/Y/9j/2P/X/9f/1//Z/9r/2v/a/9f/1//X/9f/2f/Z/9r/2v/a/9r/2v/a
/9j/2P/Y/9j/2v/b/9v/2//Z/9n/2f/Z/9n/2f/Z/9f/2f/a/9r/2v/e/97/3v/e/9z/
3f/d/93/3//f/9//4P/g/+D/4v/k/+X/5v/m/+f/6v/s/+3/7v/w//H/8//0//X/9//5
//z//v8AAAMABwAMAA8AEQATABMAFwAaAB0AHwAgACIAJAAmACcAKAApACwALQAtAC0A
KwApACcAIwAkACEAIAAeABoAGAAVABIADwAMAAkABQABAP7/+v/3//b/9P/x/+7/6v/p
/+b/4//i/+H/4f/g/93/3P/a/9n/2v/Z/9f/1//W/9b/1f/V/9X/1v/W/9X/1//X/9X/
1P/S/9L/0v/R/9H/0f/R/9H/zv/O/8//z//Q/9D/0P/Q/9D/0P/Q/9L/0P/Q/9H/0f/R
/9H/0f/R/8//z//Q/9H/0v/U/9X/1//W/9b/1v/X/9X/1v/W/9f/2f/Y/9j/2f/Z/9r/
2v/a/9n/2P/X/9b/1P/U/9T/1P/V/9X/1P/U/9f/1//X/9f/0//S/9H/0P/S/9L/0v/S
/9D/0P/Q/9D/0P/Q/9D/z//N/83/zP/M/8z/zP/M/8v/y//L/8v/y//L/8v/y//L/8n/
yf/J/8r/zP/M/8r/yv/K/8v/y//J/8n/yf/J/8n/yv/K/8n/yP/G/8f/x//H/8f/x//F
/8X/xv/G/8b/xv/G/8b/xv/G/8b/xv/G/8b/xf/E/8P/wv/D/8T/xf/G/8X/xf/G/8X/
x//J/8n/xP/F/8b/x//I/83/0P/T/9X/2P/Y/9j/1//V/9X/2P/b/+D/4P/f/9v/2f/X
/9f/1v/U/9X/2f/b/97/3v/e/9z/2//b/9r/1//V/9X/1f/V/9T/0//S/9H/0P/P/87/
zv/N/8r/yP/G/8P/wv+//7//v/+//77/vf+9/73/vf++/77/vv++/77/v/+//7//v/+/
/8D/wP+//7//v/++/77/v/+//8D/wP++/7//v/+//8H/v//B/8H/v/+//8T/x//M/9X/
3v/q//b/CwAmAEIAXwCBAK4A1gDbAK4AdABOADQAJgAkACQAIAASAAEA9P/u/+v/4//Y
/9T/0//Q/83/zv/N/8v/yv/K/8n/yP/I/8j/xv/G/8b/xv/G/8X/xf/F/8b/yP/J/8r/
yf/J/8n/yf/J/8n/yv/K/8r/yv/K/8r/zP/M/8z/zP/M/83/zf/N/83/zf/N/83/z//P
/8//zf/P/9D/0P/Q/9D/0P/Q/9D/0v/T/9P/0//V/9X/1f/W/9b/1v/Y/9r/3f/e/97/
3//g/+L/4//k/+j/6f/r/+z/8f/z//X/+P/4//r//f8BAAYACQALAA0ADQARABQAFwAb
ABwAHgAgACIAIwAkACUAJgAnACcAJwAnACcAJwAlACQAIQAgAB4AGgAYABUAEgAPAAwA
CQAFAAUAAgD+//v/+P/2//P/8P/v/+//7f/r/+n/5//m/+T/4v/i/+H/4f/i/+H/3//f
/97/3v/d/93/3P/c/9v/2f/b/9v/2f/Y/9r/2v/a/9n/2f/Z/9n/2f/Z/9r/3P/d/97/
3v/e/97/4P/g/+D/4v/i/+L/4//j/+X/5f/l/+X/5//n/+j/6f/p/+r/6v/r/+z/7P/s
/+3/7f/u/+7/7//x//D/8P/x//H/8v/y//L/8v/y//L/8v/y//L/8v/y//P/8//y//L/
8//z//P/8//y//L/8v/y//L/8v/y//L/8P/w//D/8P/y//L/8v/x//H/8f/w//D/8v/y
//L/8f/x//H/8f/x/+//7//v/+//8f/x//H/8v/y//L/8P/w//D/8f/x/+//8f/x//H/
8f/y//L/8f/w//D/8f/x//H/8//z//H/8f/y//L/8v/y//T/9P/0//T/8v/y//L/8v/y
//L/8v/y//L/8v/y//L/8P/x//P/8//x//P/9f/1//P/9P/0//T/9//4//n/+v///wIA
BQAHAAgACAAIAAcACQAJAAwADwAQABAADwALAAkABwAHAAYACAAJAA0ADwANAAwACwAI
AAUABQAEAAEAAwADAAMAAwAEAAMAAgABAP7//f/8//z//f/6//j/9v/z//L/7//v/+//
7//u/+3/7//v/+//8P/u/+7/7v/u/+3/7f/t/+3/7f/u/+7/7f/v/+//7v/u/+3/7f/u
/+7/7P/t/+3/7f/v//H/8f/t/+//9f/6//3/BAALABYAIgAwAEcAZgB+AJ0AywD4AAoB
7QC2AIwAdABiAFgAUABGADoALgAlAB4AFgAPAAUA/v8AAP///P/7//r/+f/3//j/9v/1
//T/9P/0//T/9P/0//T/9P/z//P/8//x//L/8v/y//P/8//z//P/8f/x//L/8v/w//D/
8P/w//L/8v/y//L/8P/x//H/8f/x//H/8f/x//P/8//z//H/8f/y//L/8v/y//L/8v/y
//L/8//z//P/9f/1//X/9v/2//b/+P/6//n/+v/6//v/+v/8//3//v8AAAEAAwAEAAcA
CQALAA4AEAASABUAGQAaAB0AHwAhACMAJwAqAC0ALwAwADIANAA0ADUANgA3ADgAOQA5
ADkAOAA3ADYAMwAyAC8ALgAsACYAJAAhAB4AGwAYABUAEQARAA4ACgAHAAQAAgD///z/
9//3//X/8//z//H/8P/u/+z/7P/r/+v/6P/n/+X/5f/m/+b/5f/l/+P/5P/k/+P/5f/l
/+P/4v/g/+D/4P/f/9//3//f/9//3v/e/9//3//g/+D/4P/g/+D/4P/g/+L/4f/g/+D/
3//g/+H/4v/j/+P/4//k/+X/5P/k/+P/4//k/+T/5P/l/+X/5v/m/+f/5//m/+b/5//l
/+b/5v/m/+j/6P/o/+j/5//m/+X/5P/k/+X/5f/m/+f/5//n/+f/5P/k/+T/5P/i/+L/
4v/i/+D/4P/g/+D/4v/i/+L/4f/h/+H/4P/g/+L/4v/i/+H/3//f/9//3//f/9//3//f
/9//3//f/+D/4v/i/+D/4P/g/+H/4f/f/9//3//f/9//3v/e/93/3P/e/9//3//f/93/
3f/b/9v/3f/e/9//4P/e/97/3v/e/97/3v/e/97/4P/g/+D/4P/g/+D/4P/g/97/3//h
/+H/4P/h/+L/4f/f/+D/4P/h/+L/4//k/+X/5v/r/+7/8f/z//b/9v/2//X/9//3//r/
/f8AAAAA///7//f/9f/1//T/9f/3//z///8AAAAAAAD+//v/+//6//f/9//3//f/9//4
//f/9v/1//T/8//y//L/8f/u/+z/6v/n/+b/4//j/+P/4//i/+H/4//j/+P/5P/i/+L/
4v/i/+P/4//j/+P/5f/m/+b/5f/m/+f/5//o/+f/5//o/+j/6P/p/+n/6f/p/+f/5f/l
/+X/6f/u//P/+P///wgAFgAkADcAUgBuAIkArwDgAP4A6wC2AIoAbABUAE4AUgBMAEIA
NAAjABoAGAATAAkAAgD+//3//P/5//j/9f/z//D/8v/v/+7/7v/u/+z/7P/s/+z/7f/t
/+7/7//v//D/8P/w//H/8f/x//H/7//v//D/8P/u/+7/7v/u/+//8P/x//L/8f/x//D/
7//w//H/8v/z//X/9f/1//P/8//0//T/9P/3//j/+f/6//j/+f/5//n//P/9//7/AAAA
AAAAAgAEAAMABAAEAAUABwAKAAwADgAQABEAEwAUABcAGQAbAB4AIgAkACcAKwAsAC8A
MQAzADcAOwA+AEEAQwBEAEYASABKAEsATABNAEwATQBNAE0ATQBNAE0ASwBKAEcARgBE
AEIAQAA9ADoANQAyAC8AKwApACYAIgAfAB4AHAAZABYAFQAVABMAEQAPAA0ADAAKAAoA
CgAJAAkABwAFAAIAAQD+//7//f/9////AAAAAP///f/9//v/+v/4//j/+P/3//n/+f/5
//n/+f/6//z//f/+//7//v/+//3//P/7//z//f/+/wAAAQAAAP///v/9//3//f/+////
AQACAAIAAwAGAAYABgAHAAkACgAKAAsADQAMAAwADQANAA4ADgAOAA4ADgAOAA4ADgAO
AA4ADgAPAA8ADgAOAA0ADQANAA0ADAAMAAwADAAKAAoACgAKAAoACgAKAAoACgAKAAoA
CQAJAAkACAAIAAYABgAGAAUABwAHAAcABwAFAAUABQAFAAUABQAFAAYABgAGAAQABAAE
AAUABQADAAMAAwADAAMABAAEAAMAAgACAAMAAwADAAIAAQD+//3/AAAAAAAAAAAAAAAA
AAAAAAAAAAAAAAAAAAAAAAAAAAAAAAAAAAAAAAAAAQADAAUABAAFAAYABwAIAA4AEAAS
ABMAGAAYABgAFwAVABUAGAAbAB8AIAAgAB0AGwAZABkAGAAXABcAGgAbAB4AHgAeABwA
GgAbABsAGQAYABcAFgAVABQAEwASABEADgANAAwADAALAAgABgAEAAMAAgD//////f/9
//z/+//9//3//f/+//z//P/8//z//f/9//3//f/8//z/+//5//r/+//7//z/+//7//z/
/P/8//3//f/9//v//f////3/+f/3//z/AQAEAAkAEgAeACoAOQBOAGoAhwClAMwA/AAb
ARAB3ACkAH4AaABeAGAAXABSAEEAMgAoACMAHQAWABAACwAIAAMAAgAFAAMA/v/+//3/
/P/8//z//P/8//z//P/8//v/+//7//3//v/+//7//f/9//3//f/9//3//v/+//7//v/+
//7//v/+//7//v/+////////////////////AQABAAEA/////wAAAAAAAAIAAgACAAIA
BAAFAAUABQAFAAUABQAGAAYABgAIAAoACwAMAAwADQAQABIAEwAUABQAFQAXABgAGwAd
AB8AIgAkACYAKQAtAC4AMQAzADUAOQA9AEAAQwBHAEgASgBMAFAAUQBSAFMAVABVAFUA
VQBXAFcAVwBVAFQAUQBQAE4ASwBKAEgARgBDAEAAPQA5ADcANAAwAC0AKgAoACUAIgAh
ACEAHwAdABkAFwAWABQAEgASABEAEQAQAA8ADQANAA4ADgANAA0ADQAOAA4ADQANAA0A
CwAKAAwADAAMAAsACwALAAsACwAKAAoACwALAAwADAAMAAwACgAKAAoADAAMAAwADQAN
AA0ADQANAA0ADQANAA4ADwAPABAAEAARABAAEAAQABEAEwAUABQAFQATABIAEgATABMA
FAAUABQAFgAWABYAFgAWABYAFgAWABMAEwASABIAFQAVABUAFQASABIAEgASABIAEgAS
ABIAEgASABIAEgAQABAAEAAPABEAEQAQABAAEgASABIAEQAQAA8ADgANAA0ADQANAA0A
DwAPAA8AEAAOAA4ADAAMAA4ADwAPAA0ADQANAA0ADQAMAAwACwAKAAwADQANAA0ADQAN
AAsACwAKAAoACgAKAAwADAAMAAwADAAMAAwADAAMAAwADAAMAAoACgAKAAoACAAJAAsA
CwANAAsADQAMAA0ADgAPABAAFQAYABsAHQAgACAAIAAfACAAIQAlACkAKwAqACgAIwAh
AB8AHwAeAB4AHwAjACUAJgAmACYAJAAhACEAIAAdAB0AHQAdAB0AGgAZABgAFwAYABcA
FgAWABUAEgAQAA4ACwAKAAcABwAHAAcABgAFAAUABQAFAAYABAAEAAQABAAFAAUABQAF
AAcACAAIAAcABQAFAAQABAAHAAcACAAIAAYABwAHAAcACQAJAAsACwALAA0AEgATABgA
HwAoADQARgBXAGwAiACjAMMA7gAaASEB8gC4AJQAfgBuAGYAXgBSAEoAPwA2AC4AJwAd
ABYAEgAPAA4ADwAMAAcABwAKAAYABQAEAAQABAAEAAQABAAEAAYABQAFAAUABAAEAAMA
AgABAAEAAQABAAEAAQACAAIAAgACAAIAAgACAAIAAgACAAIAAwADAAMAAQABAAEAAQAD
AAMAAwABAAEAAgACAAIAAgACAAIAAgAEAAUABQAFAAUABQAFAAYABAAEAAYACAAJAAoA
CgALAA4AEAARABIAFAAVABcAGAAbAB0AHwAiACYAKAArAC8AMgA1ADcAOQA5AD0AQABD
AEcASABKAEwATgBPAFAAUQBQAFEAUQBRAFMAUwBTAFEATgBLAEoASABEAEIAPwA8ADkA
NgAzAC8AKwAoACQAIQAeABwAGQAWABMAEwARAA8ACwAJAAgABgAGAAYABQAFAAIAAQD/
////AAAAAP/////9//7//v/9///////9//z/+v/6//r/+f/5//n/+f/5//r/+v/7//v/
+v/6//r/+v/4//j/+P/6//z//P/9//3/+//7//v/+//8//3///8BAP//AAAAAAEAAgAC
AAIAAwADAAQABAAFAAMAAgACAAMABQAGAAYABgAEAAQABAAEAAYABgAGAAYABQAFAAQA
BAAFAAUABQAFAAYABgAGAAYABAAEAAQABAAEAAQABAAEAAYABgAGAAUABQAFAAQABAAC
AAIAAgABAAMAAwADAAMAAQABAAEAAQABAAEAAQACAAQABAACAAIAAAABAAEA//8BAAEA
AQABAAIAAgABAAAAAgADAAMAAwADAAMAAQABAAIAAgACAAIAAgACAAIAAgACAAIAAgAC
AAAAAAAAAAAAAAAAAAAAAAAAAAEAAwADAAEAAwAFAAQABgAGAAYABgAMAA4AEAARABQA
FAAUABMAEwATABYAGQAcABwAGwAXABMAEQARABAAEAARABUAFwAaABoAGgAYABMAEwAS
AA8ADwAPAA8ADwAQAA8ADgANAAoACQAIAAgACQAGAAQAAgD9//z/+f/5//v/+//6//n/
+f/5//n/+v/4//j/+P/4//n/+f/5//n/+f/6//r/+f/5//n/+P/4//n/+f/6//r/+P/5
//n/+f/3//X/9f/1//X/9//8////BAANABgAJAAwAEEAYAB+AJsAwwDyABIBAwHOAJgA
eABmAGIAYgBgAFgASgA5AC4AKgApACEAFgASAA8ABgABAAQABwAFAAYABAADAAIAAgAC
AAIAAgACAAIAAgABAAEAAQABAAIAAgACAAMAAwADAAMAAAD//////v8AAAAAAAAAAAIA
AgACAAIAAgADAAMAAwADAAMAAwADAAUABQAFAAMAAwAEAAQABAAGAAYABgAGAAQABQAF
AAUACQAJAAkACgAKAAoADAAOABEAEgASABMAFAAWABcAGAAaABsAHQAeACEAIwAlACgA
KAAqAC0AMQAyADUANwA5ADsAPwBCAEUARwBIAEoATABQAFEAUgBTAFQAVQBVAFUAVABT
AFIATwBQAE0ATABKAEQAQgA/ADwANwA0ADEALQAtACoAJgAjACAAHgAbABgAFQAVABMA
EQAPAA0ADAAKAAgACAAHAAcABgAFAAMAAwACAAIAAQABAAEAAgACAAEAAQABAP///v/+
//7//v/9//3//f/9//3/+v/6//v/+//+//7//v/+//7//v/+/wAAAgACAAMAAwAFAAUA
BQAFAAMAAwAEAAUABwAIAAgACQAIAAgACAAJAAkACgAKAAsACwAKAAoACwAJAAoACgAK
AAsADAANAA4ADAAMAAwADAALAAsACgAKAAoACQAIAAcACAAIAAgACAAIAAgACAAIAAYA
BgAGAAYABgAGAAYABQADAAMAAgACAAQABAAEAAMAAQABAAEAAQADAAMAAwADAAEAAQAB
AAIAAgACAAAAAAD+///////9////////////AAAAAP///v/8//3//f/9//3//f/7//v/
/P/8//z//P/+//7//v/+//z//P/8//z//P/8//z//P/9//7///8AAP7//v8AAAAAAAAA
AAYACAAKAAsADwAQABEAEQAPAA8AEgAVABgAGAAXABMAEQAPAA8ADgAMAA0AEQATABYA
FgAWABQAEQARABAADQALAAsACwALAAwACwAKAAkABgAFAAQABAADAAAA/v/8//n/+P/1
//X/9f/1//T/8//z//P/8//0//T/9P/0//T/8f/x//H/8f/x//L/8v/x//H/8f/w//D/
7//v//D/8P/w//H/8f/x/+//7//x//X/8f/v//T/+f/+/wMADgAcACoAOwBSAHIAjQCt
ANoABgEVAfAAtACIAG4AXgBYAFQASAA6AC0AJAAcABcADwAGAAAA///8//n/+P/3//P/
9P/2//X/9P/0//T/9P/0//T/9P/z//H/8P/v//H/8v/y//L/8f/x//H/8f/x//H/8v/y
//L/8v/y//L/8v/y//L/8v/y//P/8//z//X/9f/1//X/9f/1//X/8//1//b/9v/2//b/
9v/2//b/9v/3//f/9//3//f/9//4//j/+P/6//z//f/+//7///8AAAIAAwAEAAYABwAJ
AAoADwARABMAFgAWABgAGwAfACIAJQAnACkAKwAvADIANQA3ADgAOgA8AD8AQQBDAEUA
RABFAEUARQBHAEcARwBFAEQAQQBAAD4APAA6ADcANAAvACwAKQAlACUAIgAeABsAFgAU
ABEADgALAAsACQAHAAUAAwACAAAA/v/+//3//f/8//v/+f/5//j/+P/3//f/9//4//j/
9//1//X/8//y//D/8P/w/+//7//v/+//7//u/+7/7//v/+7/7v/u/+7/7v/u/+7/8P/w
//D/8f/x//H/8f/x//H/8f/x//L/8//x//L/8v/z//T/9P/0//X/9f/2//b/9//5//j/
+P/5//n/+v/6//r/+P/4//j/+P/6//r/+v/6//f/9//2//b/+f/5//n/+f/4//j/+P/4
//j/+P/4//j/9v/2//b/9v/2//b/9v/1//X/9f/0//T/8v/y//L/8f/v/+//7//v//D/
8f/y//P/8f/x//H/8v/w//D/7v/u/+7/7//v/+3/7//v/+//7//u/+7/7f/s/+z/7f/t
/+3/7f/t/+v/6//r/+r/6f/o/+j/6P/o/+j/6v/q/+r/6v/q/+r/6v/q/+r/6v/q/+r/
6f/p/+r/6f/l/+j/6v/s/+7/8P/0//b/+P/5//v/+v/5//f/+P/5//3/AQADAAIAAAD7
//v/+f/5//j/+f/7/wAAAwAEAAQABAACAP3//f/8//n/+f/5//n/+f/2//X/9P/z//T/
8//y//L/8f/u/+z/6v/m/+T/4P/f/+D/4f/h/+H/3//f/9//4P/g/+D/4P/g/9//3//f
/9//3//g/+D/3//f/9//3v/e/9//3//g/+D/3v/f/9//3//f/+H/4//h/+H/5//s/+//
9P/9/wgAGAAqAD8AWAB2AJUAvwDqAO4AvwCIAGIAUABEAEAAOgAyACgAGgARAAoABgD9
//X/8P/u/+v/7P/r/+r/5f/l/+b/5v/j/+L/4v/i/+L/4v/i/+L/5P/j/+P/4//j/+T/
5P/k/+P/4//j/+P/4f/h/+L/4v/k/+T/5P/k/+T/5P/k/+T/4//j/+L/4f/i/+P/5P/l
/+f/5//n/+X/4//k/+T/5P/m/+b/5v/m/+j/6f/p/+n/7f/t/+3/7v/s/+z/7v/w/+//
8P/w//H/9P/2//f/+P/6//v//f/+/wEAAwAFAAgACgAMAA8AEwAUABcAGQAbAB8AIwAm
ACkAKQAqACwALgAuAC8AMAAxADQANQA1ADUAMwAzADMAMQAwAC0ALAAqACQAIgAfABwA
GgAYABYAEwAPAAwACAAFAAIAAAD9//r/9//3//X/8//x/+//7v/s/+v/7P/s/+3/6v/p
/+f/5//m/+b/5f/l/+X/5v/m/+X/5f/l/+P/4v/k/+T/5P/j/+H/4f/h/+H/4v/i/+P/
4//i/+L/4v/i/+T/5P/k/+b/6P/o/+n/6f/p/+n/6f/p/+j/5//n/+f/6P/q/+v/7f/u
/+7/7v/v/+//8P/w//H/7//u/+7/7//x//L/8v/y//H/8P/v/+7/8P/w//D/8P/v/+//
7v/u/+3/7f/t/+3/7v/u/+7/7v/w//D/8P/w/+z/7P/s/+z/7P/s/+z/6//t/+3/7P/s
/+r/6v/q/+n/6f/p/+n/6f/p/+n/6f/p/+v/6//r/+z/6v/q/+j/6P/p/+v/7P/r/+n/
6f/p/+n/6v/q/+n/6P/m/+f/5//n/+n/6f/n/+f/6P/o/+j/6P/o/+j/6P/o/+j/6P/o
/+j/6v/q/+r/6v/o/+r/6//s/+3/7v/y//T/9v/3//r/+v/6//n/9//3//r//f8CAAIA
AQD9//n/9//3//b/9v/3//v//f8AAAAAAAD+//v/+//6//f/9//3//f/9//4//f/9v/1
//b/9f/0//T/8f/u/+z/6v/p/+j/5f/l/+P/4//i/+H/3//f/9//4P/i/+L/4v/i/9//
3//f/9//4f/i/+L/4f/h/+H/4P/g/9//3//g/+D/4f/j/+T/5f/l/+P/4f/f/93/3f/g
/+X/6v/1/wAADAAYACsARABkAH8AoQDOAPoABwHeAKAAcgBWAEgARgBGAEYAOgAnABgA
FAARAAkA/v/4//n/+P/z//D/7//t/+r/6v/r/+r/6v/q/+r/6v/q/+r/6P/n/+f/5//n
/+j/6P/o/+n/6f/p/+n/6//r/+z/7P/q/+r/6v/q/+r/6v/q/+r/7P/t/+3/7f/t/+3/
7f/t/+//7//v/+3/6//s/+z/7P/u/+7/7v/u/+7/7//v/+//8f/x//H/8v/0//T/9v/4
//n/+v/6//v/+v/8//3//v8CAAMABQAGAAcACQALAA4AEgAUABcAGwAeACEAIwAlACYA
KQArAC0ALwAwADIANAA4ADkAOgA7ADoAOwA7ADsAPQA9AD0AOwA8ADkAOAA2ADIAMAAt
ACoAJwAkACEAHQAbABgAFAARAA4ADAAJAAYAAwADAAEA//////3//P/6//j/+P/3//f/
9P/z//H/8f/y//L/8f/x//D/8P/v/+3/7//v/+3/7P/s/+z/7P/r/+v/6//r/+v/6P/o
/+n/6f/s/+z/7P/s/+z/7P/s/+7/7v/u/+//7//v/+//7//v//H/8f/y//P/8f/y//L/
8//0//T/9P/1//f/+P/4//n/+P/2//X/9f/1//b/9v/2//j/+P/4//j/+v/6//r/+v/3
//f/9v/2//f/9//3//f/+P/4//j/+P/2//b/9v/2//b/9v/2//b/9P/0//T/8//z//P/
8v/y//T/9P/0//P/8//z//P/8//1//X/9f/1//P/8//z//T/9P/0//L/8v/0//X/9f/z
//H/8f/x//H/8v/y//H/8P/y//P/8//z//P/8//x//H/8v/y//L/8v/y//L/8v/y//D/
8P/w//D/8P/w//D/8P/y//L/8v/0//T/9P/0//n//P///wEABAAEAAQAAwADAAMABgAJ
AA0ADgAOAAsABwAFAAUABAACAAMABwAJAAwADAAMAAoABwAHAAYAAwACAAEAAAD//wAA
///+//3/+//5//f/9v/4//b/9f/0/+//7v/r/+v/6//r/+r/6f/p/+n/6f/q/+r/6v/q
/+r/6f/p/+n/6f/o/+j/5//l/+b/5//n/+j/5//n/+j/6P/o/+n/6f/p/+n/6f/p/+n/
5f/p/+7/8f/0//n/BAAQABwALwBIAGAAeQCbAMQA8AALAfIAuACIAGoAVABMAEoAQAAy
ACcAHAAUAA0ABwD+//j/9f/2//P/8P/v/+3/7P/s/+v/6v/q/+r/6v/q/+r/6v/o/+f/
5//n/+X/5v/m/+b/5//n/+f/5//p/+n/6v/q/+j/6P/o/+j/6P/o/+j/6P/o/+n/6f/p
/+n/6f/p/+n/6f/p/+n/5//p/+r/6v/q/+r/6v/q/+r/6v/r/+v/6//t/+3/7f/u/+7/
7v/w//L/8f/y//L/8//0//b/9//4//j/+f/7//z///8BAAMABgAIAAoADQARABIAFQAX
ABkAHQAhACQAJwArACwALgAwADIAMwA0ADUANgA3ADcANwA3ADcANwA1ADQAMQAwAC4A
LAAqACcAJAAhAB4AGwAXABMAEAAMAAkACAAGAAMAAAD7//v/+f/3//X/8//y//D/8P/w
/+//7//s/+v/6f/p/+j/6P/n/+f/5//o/+j/5//l/+X/4//i/+T/5P/k/+P/4f/h/+H/
4f/h/+L/5P/l/+X/5P/j/+L/4v/i/+L/5P/k/+T/5f/l/+P/4//j/+P/4//j/+T/5f/l
/+b/5v/n/+r/6v/q/+v/6f/q/+r/6//p/+j/6P/p/+v/7P/s/+z/7P/s/+z/7P/q/+r/
6v/q/+v/6//q/+r/6f/p/+n/6f/o/+j/6P/o/+j/6P/o/+j/5v/m/+b/5v/k/+T/5P/j
/+P/4//i/+L/5P/k/+T/4//j/+P/4//j/+X/5f/l/+X/5f/l/+X/5v/m/+b/5P/k/+T/
5f/l/+P/4f/h/+H/4f/i/+L/4f/g/+D/4f/h/+H/4f/h/9//3//g/+D/4P/g/+D/4P/g
/+D/4P/g/+D/4P/g/+D/4P/g/97/3v/e/97/4f/j/+b/5//o/+v/7v/v/+7/7v/v/+//
8f/0//T/9//2//T/8P/u/+7/7f/r/+n/6//t/+7/8P/u/+z/6v/o/+b/5f/k/+P/4v/i
/+L/4v/i/9//3v/d/9z/2//a/9n/2P/W/9T/0v/Q/8//zv/N/8z/yv/K/8r/yv/K/8r/
yv/K/w==
         </WaveFormData>
      </LeadData>
      <LeadData>
         <LeadByteCountTotal>10000</LeadByteCountTotal>
         <LeadTimeOffset>0</LeadTimeOffset>
         <LeadSampleCountTotal>5000</LeadSampleCountTotal>
         <LeadAmplitudeUnitsPerBit>4.88</LeadAmplitudeUnitsPerBit>
         <LeadAmplitudeUnits>��V</LeadAmplitudeUnits>
         <LeadHighLimit>2147483647</LeadHighLimit>
         <LeadLowLimit>268435456</LeadLowLimit>
         <LeadID>V1</LeadID>
         <LeadOffsetFirstSample>0</LeadOffsetFirstSample>
         <FirstSampleBaseline>0</FirstSampleBaseline>
         <LeadSampleSize>2</LeadSampleSize>
         <LeadOff>FALSE</LeadOff>
         <BaselineSway>FALSE</BaselineSway>
         <ExcessiveACNoise>FALSE</ExcessiveACNoise>
         <MuscleNoise>FALSE</MuscleNoise>
         <LeadDataCRC32>697272423</LeadDataCRC32>
         <WaveFormData>
zP/M/8z/zP/K/8r/yv/K/8z/zP/M/8z/zP/M/8z/zP/O/87/zv/O/87/zv/O/87/zv/O
/87/zv/O/87/zv/O/87/zv/O/87/zv/O/87/zv/O/87/zv/O/9D/0P/Q/9D/zv/O/87/
zv/O/87/zv/O/87/zv/O/87/0P/Q/9D/0P/Q/9D/0P/Q/9L/0v/S/9L/0v/U/9X/1f/V
/9X/0//T/9X/1f/V/9X/2P/Y/9j/1v/R/9D/0P/O/87/zP/L/8v/zf/N/83/y//H/8X/
w//D/8f/yf/L/8v/yv/L/8v/y//N/87/0P/R/9T/1f/X/9f/1f/X/9f/1//V/9X/1f/V
/9b/1//Z/9r/2v/a/9v/2//b/9z/3P/c/9z/3f/d/93/2//b/9v/3P/c/9z/3P/c/9z/
3f/d/93/3//g/+H/6f/0/wMADAAQABEAFQAWABcAFwAOAPz/5//X/8H/oP96/2T/bv+C
/5T/oP+p/7L/uv+//7//w//L/8v/xv/E/8j/zf/P/9H/1P/W/9r/3P/e/+L/5f/l/+T/
4//i/+T/5P/k/+T/4v/i/+P/4//j/+P/4//j/+L/4v/i/+L/4//j/+P/4//h/+H/4f/h
/97/3v/e/97/4P/g/+D/4f/h/+H/4f/h/+D/4P/g/+D/4P/f/9//3//e/97/3v/e/97/
3v/c/9z/2v/a/9n/2f/Z/9n/2v/b/9v/2v/a/9n/1//X/9X/1f/V/9T/0//S/9H/0P/Q
/8//zP/M/8r/yf/I/8j/xv/F/8P/wv+//7//vv+9/7v/uv+7/7r/uP+4/7X/tf+2/7b/
tP+0/7X/tf+1/7X/t/+4/7n/u/+8/73/vv/A/8H/wf/D/8P/xf/H/8n/yv/K/8z/zv/P
/8//zv/O/87/zv/N/8//z//P/9H/z//Q/9D/0P/Q/8//zv/O/87/zf/N/87/zv/O/87/
zv/O/8//0P/Q/8//z//P/87/z//P/8//0f/R/9H/0f/R/8//z//P/87/z//P/9D/0v/Q
/9D/0f/R/9D/0P/R/9H/0P/Q/9D/0P/O/87/zv/O/8z/zP/N/83/zP/L/8v/y//L/8v/
y//L/8v/y//L/8r/yf/J/8n/yf/J/8r/yv/J/8f/yP/I/8j/yP/H/8b/xf/G/8f/yP/J
/8f/x//H/8f/xv/H/8f/xv/G/8b/x//H/8j/yP/H/8b/xv/G/8f/x//H/8f/x//G/8X/
xf/F/8X/xf/F/8b/xv/G/8b/xf/F/8X/xf/F/8X/xf/F/8X/xf/D/8P/wv/C/8L/wv/D
/8P/wP/A/8D/wP/C/8L/wv/C/8D/wP+//7//vv++/77/vv++/77/vv++/73/vf++/7//
vP+8/73/vP+8/7z/vP+8/77/v/+//7//v/+9/73/vf+7/7v/u/+8/7r/uv+4/7X/tv+2
/7T/sv+u/63/rf+t/63/rf+r/6n/pf+j/6P/pf+n/6n/qf+q/6v/q/+r/6v/qv+s/63/
rv+x/7P/s/+z/7P/s/+z/7P/s/+z/7P/s/+z/7T/tP+0/7T/tf+1/7X/tv+2/7b/tv+3
/7f/t/+3/7f/t/+4/7j/uP+4/7j/uP+5/7n/uf+5/7r/u//B/8r/1//k/+r/6f/r/+7/
8f/x/+7/4P/L/7n/pf+I/2L/RP88/07/Zv90/33/hv+O/5f/m/+f/6P/pf+k/6L/oP+l
/6n/rf+w/7L/tv+4/7r/vv/B/8D/wP/A/8D/wP/A/8D/wP/C/8L/w//D/8P/w//D/8P/
xP/E/8T/xP/D/8P/w//D/8P/w//D/8P/xP/E/8T/xP/E/8T/xP/F/8P/w//D/8P/xP/E
/8T/xP/E/8P/w//D/8T/xP/E/8T/xP/E/8L/wv/C/8L/wf/B/8P/w//E/8X/xP/C/8H/
v/+//7//vf+9/7//vv+9/7z/u/+6/7r/uf+2/7b/tP+z/7D/sP+u/63/q/+q/6f/p/+n
/6f/pv+m/6f/pv+k/6T/o/+j/6T/pP+i/6L/o/+j/6P/o/+l/6b/qf+r/6z/rf+u/7D/
sf+x/7L/s/+2/7n/u/+8/7z/vv/A/8H/wf/A/8H/wv/D/8P/w//D/8P/xf/F/8b/xv/G
/8j/x//G/8b/yP/H/8f/yP/I/8j/yP/I/8j/yf/K/8r/y//L/8v/yv/L/8v/y//N/8v/
y//L/8v/y//L/8v/yv/M/8v/y//M/8z/zP/N/83/yv/K/8v/y//K/8r/yv/K/8r/yv/K
/8r/yP/I/8n/yf/K/8n/yf/J/8f/x//H/8f/yf/J/8n/yP/H/8f/x//H/8f/yP/I/8f/
x//I/8j/yP/I/8f/xv/F/8f/x//H/8f/xf/F/8X/xf/E/8X/xf/E/8X/xv/I/8n/yP/I
/8f/xv/G/8b/x//H/8f/x//H/8b/xf/F/8X/xf/F/8X/xv/G/8b/xv/F/8X/x//H/8f/
x//H/8f/x//H/8f/x//G/8b/xv/G/8f/x//I/8j/yP/I/8j/yP/I/8j/yP/I/8f/x//I
/8j/yP/I/8j/yP/I/8j/x//H/8j/yf/I/8j/yf/K/8j/yf/I/8j/yP/I/8j/yP/K/8v/
y//L/8v/yf/J/8n/y//L/8v/zP/K/8r/yP/F/8T/xP/C/8D/vv+9/73/vf+7/7v/uf+3
/7f/tf+1/7f/u/+9/73/vv+//7//v/+//8D/wv/D/8T/xf/H/8f/x//J/8n/yf/J/8f/
x//H/8f/yf/K/8r/yv/I/8n/yf/J/8z/zP/M/8z/zf/N/83/zf/N/83/zv/O/87/zv/O
/87/z//P/8//z//Q/9P/2f/k//X//v8AAP//AwAGAAcABQD8/+z/2//H/6//iv9k/1D/
WP9s/3z/iP+V/57/pP+n/6n/r/+1/7P/sv+0/7b/u//B/8X/xv/I/87/0P/Q/9D/0f/S
/9L/0v/S/9L/0v/S/9L/1P/U/9X/1f/V/9X/1f/V/9T/1P/U/9T/1f/V/9X/1f/V/9X/
1f/V/9X/1v/X/9j/2P/Y/9j/2f/b/9v/2//b/9r/2v/a/9r/3P/b/9v/2//c/9z/3P/c
/97/3v/c/9z/3P/c/9v/2//d/93/3v/f/9//3v/e/93/3//f/93/3f/f/97/3f/c/9v/
2v/a/9n/2v/a/9j/1//U/9T/0v/R/9P/0v/P/8//zv/N/8v/yv/J/8j/xv/G/8b/x//J
/8r/yP/I/8n/yf/L/8v/zf/O/83/z//Q/9H/1P/W/9f/1//Z/9n/2//d/9//4P/g/+L/
5P/l/+X/5P/m/+b/5v/l/+b/5//o/+v/6//s/+z/7P/s/+v/6v/q/+v/6//s/+7/8P/w
//D/8P/w//H/8v/y//P/8//z//L/8//z//P/9f/1//X/9f/1//f/9//3//b/9v/1//X/
9v/4//j/+f/5//r/+v/7//v/+v/6//r/+v/8//z//P/8//r/+v/7//v//P/7//v/+//7
//v/+//7//v/+//7//r/+//7//v/+//5//r/+v/5//v//P/8//z//v/9//z/+//9//3/
/f/9//3//f/9//3/AAABAAEAAAD+//7//////wAAAAD///7/AQACAAQABQAFAAUABQAE
AAMAAwADAAMAAwADAAQABAAFAAYABgAHAAkACQAJAAkACQAJAAkACQAJAAkACAAIAAoA
CgALAAsADAAMAAwADAAOAA4ADgAOABAAEAAPAA8AEgASABIAEgAVABYAFwAYABcAFwAY
ABkAHAAcAB0AHgAgAB8AHgAfACAAIgAiACIAIgAmACcAJwAnACUAIwAjACMAJgAnACgA
KgAsACwAKgAnACQAJAAiACAAIAAfAB8AHwAgACEAIAAfAB0AGwAbAB0AHwAhACEAIgAl
ACUAJQAlACYAKAApACoAKwAtAC0ALQAvAC8ALwAvADEAMQAxADEAMQAyADIAMgAzADUA
NgA3ADgAOAA4ADgANwA3ADcANwA5ADkAOgA6ADoAOgA6ADoAPAA9AD4APwA+AEEARQBS
AGEAbABuAG8AcwB2AHcAdQBuAF4ASwA3ACEABADg/8j/yP/g//j/BAALABQAIAApACkA
KQAtADEALgAoACoALQAxADUANgA4ADwAQABCAEYARwBIAEgASABIAEgASABIAEgASgBK
AEsASwBLAEsASwBLAEwATABMAEwATQBNAE0ATQBPAE8ATwBPAFAAUABQAFAATgBOAE4A
TwBPAE8ATwBPAFAAUABQAFAAUABPAE8ATwBOAE4ATgBOAFAAUABOAE4AUABQAE8ATwBN
AE0ATgBPAE0ATABMAEsASwBLAEkASQBJAEgARwBGAEcARgBGAEUARgBGAEQAQwBCAEIA
QAA/AD4APAA4ADcAOAA3ADUANAAzADIAMAAwADEAMQAyADIAMgAyADMAMwAzADMANQA2
ADkAOwA8AD0AQABCAEMAQwBEAEUASABLAEsATABMAE4AUABRAFEAUABRAFIAUwBTAFMA
UwBTAFUAVwBYAFgAWABYAFcAVgBWAFgAVwBXAFgAWQBaAFsAXABaAFsAXABcAF8AXwBf
AF4AWwBbAFsAXQBdAF0AXQBdAF8AXwBfAF4AYABfAF8AYABgAGAAYQBhAGIAYgBjAGMA
YABgAGAAYABgAGAAYABgAGIAYgBjAGMAZABjAGMAYwBhAGEAYQBhAGMAYwBjAGIAYwBj
AGMAYwBjAGQAZABjAGMAZABkAGQAZgBlAGQAYwBjAGMAYwBjAGUAZQBlAGUAZABlAGUA
ZABmAGYAZwBnAGYAZgBlAGQAZgBmAGcAZwBnAGcAZwBmAGcAZwBnAGcAZwBnAGgAaABo
AGgAZwBnAGkAaQBpAGkAZwBnAGcAZwBpAGkAaABoAGgAaABpAGkAaABoAGgAaABoAGgA
aABoAGoAagBpAGkAaABoAGgAaABqAGoAagBqAGsAawBqAGkAagBqAGoAagBqAG4AbwBv
AG8AbQBrAGsAawBrAGsAawBsAGwAbABqAGcAaABoAGYAZABgAF8AXwBfAGAAYQBgAF8A
WwBZAFkAWwBbAF0AXQBeAGEAYQBhAGEAYgBkAGUAZgBnAGkAaQBpAGsAawBrAGsAawBr
AGsAawBrAGwAbABsAGwAbQBtAG0AcABwAHAAcABvAG8AbwBvAHEAcQByAHIAcgByAHIA
cgByAHEAcABvAHAAcQB1AHwAhwCUAKAApQClAKYAqwCrAKgAogCTAH0AaQBUADIADADy
//L/CAAcACkAMgA8AEcATQBNAFEAWQBcAFgAVABZAF0AYQBmAGgAagBuAHIAdAB1AHYA
dgB2AHYAcwByAHEAcABvAG4AbgBtAG0AbQBtAG0AagBqAGoAagBrAGsAawBrAGsAawBr
AGsAagBqAGoAagBqAGoAagBrAGkAaQBpAGkAagBqAGoAagBoAGcAZwBnAGgAaABoAGgA
aABoAGYAZgBmAGYAZQBlAGMAYwBkAGUAYwBiAGIAYQBhAGEAXwBfAF8AXgBdAFwAWwBa
AFoAWQBWAFYAVABTAFAAUABOAE0ASwBKAEcARwBEAEMAQQBAAD8APgA8ADwAOQA5ADoA
OgA4ADgAOQA5ADcANwA5ADoAOQA7ADwAPQBAAEIAQwBDAEQARQBIAEsATABMAEsATABO
AE8ATwBOAFAAUABQAE8ATwBPAE8AUQBRAFIAUgBSAFIAUQBQAFAAUABPAE8AUABOAE4A
TgBOAE4ATwBQAFAATwBPAE8ATgBPAE8ATwBRAE8ATwBPAE8ATwBPAE8ATgBMAEsASwBM
AEoASgBLAEsASABIAEkASQBKAEoASgBKAEgASABIAEgARgBGAEcARwBIAEcARwBHAEcA
RwBHAEcARgBFAEQAQgBBAEEAQQBBAEEAQgBCAEEAPwBAAEAAQABCAEEAQAA/AD8APwA/
AD8APwA/AD8APwA/AD8APgA8ADwAPAA9AD0APAA8ADsAOgA6ADoAOwA7ADkAOQA5ADgA
OAA5ADoAOwA5ADkAOgA6ADoAOgA5ADkAOQA5ADkAOQA3ADcANwA3ADkAOQA4ADgANgA2
ADcANwA4ADgAOAA4ADYANgA2ADYANgA2ADUANQA2ADYANgA2ADQANAA0ADQAMwAzADQA
NQA0ADIAMwAyADQANAA0ADQANAA1ADUANQAzADEAMQAxADMAMwAzADQANAA0ADIALwAs
ACwAKgAoACQAIwAjACMAIwAjACEAHwAdABsAGwAdAB8AIQAhACIAIwAjACMAIwAiACQA
JQAmACkAKwArACsALQAtAC0ALQArACsAKwArACkAKgAqACoAKgArACsAKwAsACwALAAs
AC0ALQAtAC0ALQAtAC4ALgAuAC4ALgAuAC8ALwAvAC8ALgAvADMAOgBHAFYAXgBdAF8A
YABjAGMAYABSAD8ALQAbAPz/1P+0/6z/vP/O/9z/6f/0//7/AwADAAcAEQATAA4ADAAQ
ABcAHQAhACIAJgAoACoALAAwAC8ALgAuAC4ALgAwADAAMAAwADAAMAAxADEAMQAxADEA
MQAyADIAMgAyADUANQA1ADUANAAzADIAMQAxADIAMwA0ADQANAA0ADUANQA1ADUANQA0
ADQANAA0ADQAMwAzADMAMgAyADIAMgAyADIAMAAwADAAMAAvAC8AMQAxADIAMwAzADIA
MgAxAC8ALwAtAC0ALQAsACsAKgArACoAKgApACgAKAAmACUAIgAiACAAHwAfAB4AGwAb
ABoAGQAXABYAFQAUABIAEgARABEAEgASABAAEAARABEAEQARABMAFAATABUAFgAXABgA
GgAbABsAGwAbAB0AHwAiACQAJQAoACkAKQAoACYAKAAoACgAJwApACkAKQArACsALAAs
ACwALAArACoAKgAqACkAKQAqACgAKAAoACgAKgArACwALAAsACsAKgAoACkAKQApACsA
KwArACsAKwAsAC0ALgAuAC4ALQAtAC4ALgAuAC8ALwAuAC4ALwAvADAAMAAwADAALgAu
AC4ALgAsACwALQAtAC4ALQAtAC0ALQAtAC0ALQAsACsAKgAoACkAKQApACkAKwAsACwA
KwAqACoAKQAoACgAJwAmACUAJwAnACcAJwAnACcAJwAnACcAJwAmACQAIgAiACMAIwAk
ACQAIwAiACIAIgAjACMAIwAjACMAIgAhACEAIQAhACMAIwAkACQAIgAiACEAIQAhACEA
IQAhACEAIQAhACEAIQAhACAAIAAgACAAIQAhACAAIAAgACAAIAAgACAAIAAgACAAHwAf
ACAAIAAgACAAIAAgACAAIAAfAB8AIAAhACAAHgAdABwAHgAeAB4AHgAgACEAIQAhAB8A
HQAdAB0AHwAfAB8AIAAgACAAHgAbABkAGAAVABIAEgARABEAEQAPAA8ADQALAAsACQAJ
AAsACwANAA0ADgAPAA8ADwAPABAAEgATABQAFQAXABcAFwAXABcAFwAXABcAFwAXABcA
FQAWABYAFgAWABcAFwAXABoAGgAaABoAGQAZABkAGQAZABkAGgAaABwAHAAcABwAGwAb
ABsAGwAcAB0AIwAuAD0ASABKAEkASwBOAFEAUQBKADoAIwARAPv/3v+8/6T/pP+6/9D/
2v/l/+7/+P///wEAAwAHAAcABgACAAIABQAJAA0ADgASABYAGAAaABwAHwAeAB4AHgAe
AB4AHgAeAB4AHAAcAB0AHQAfAB8AHwAfAB4AHgAeAB4AHwAfAB8AHwAhACEAIQAhAB4A
HgAeAB4AIAAgACAAIQAfAB8AHwAfABwAHAAcABwAHAAbABsAGwAcABwAHAAcABwAHAAa
ABoAGgAaABkAGQAXABcAGAAZABgAFgAVABMAFQAVABMAEwARABAADwAOAA0ADAAMAAsA
CgAKAAgABwAGAAYABAADAAEAAAD9//3//P/7//n/+P/5//j/9v/2//P/8//0//T/8v/y
//P/8//z//P/9f/2//n/+//8//3/AAACAAMAAwADAAMABQAHAAcACAAIAAoADAANAA0A
DAANAA4ADwAPAA8ADwAPABEADwAQABAAEAASABEAEAAQABAADwAPABAAEAAQABAAEAAQ
ABEAEgASABEAEQARABAAEQARABEAEwARABEAEQARABEAEQARABAAEAAPAA8AEAAQABAA
EQARAA4ADgAPAA8ADgAOAA4ADgAOAA4ADgAOAAwADAANAA0ADAALAAsACwALAAsACwAL
AA0ADQANAAwACwALAAsACwAJAAoACgAJAAkACgAKAAoADAALAAoACQAJAAkACQAJAAkA
CQAJAAkACgALAAsACgAKAAoACwALAAwADAALAAoACgAKAAsACwALAAsACwAKAAkACQAJ
AAkACQAJAAoACgAKAAoACQAJAAsACwALAAsACwALAAsACwAJAAkACAAIAAgACAAJAAkA
CgAKAAoACgAIAAgACAAIAAgACAAHAAcACAAIAAgACAAIAAgACAAIAAcACAAIAAgACAAI
AAoACwALAAsACwAJAAkACQAHAAcABwAIAAoACgAIAAUABAAEAAIAAAD+//3//f/9//3/
/f/7//n/9//1//X/9//3//n/+f/6//v/+//7//v//P/+////AAABAAMAAwADAAUABQAF
AAUABQAFAAUABQAFAAYABgAGAAgACQAJAAkACAAIAAgACAAJAAkACQAJAAkACQAKAAoA
CgAKAAoACgALAAsACwALAAwADQAPABgAJQAyADoAOQA7AD4AQQBBAD4ANAAhAA8A+//g
/7r/lP+G/5T/qP+4/8X/0P/W/93/3//j/+3/8//u/+z/8P/z//n//f/+/wAABAAGAAgA
DAANAA4ADgAOAA4ADgAOAA4ADgAOAA4ADwAPAA0ADQANAA0ADgAOAA4ADgAPAA8ADwAP
AA0ADQANAA0ADAAMAAwADAAMAAwADAANAAsACwALAAsADAAMAAwADAAMAAsACwALAAoA
CgAKAAoACgAKAAgACAAIAAgABwAHAAUABQAGAAcABQAEAAQAAwADAAMAAQABAAEAAAD/
//7//f/8//z/+//4//j/9v/1//T/9P/y//H/8f/w/+3/7f/q/+n/5//m/+f/5v/k/+T/
4v/h/+H/4P/e/97/3//f/9//3//h/+L/4f/j/+T/5f/m/+j/6f/p/+r/6//u//H/8f/y
//L/9P/0//X/9f/0//X/9v/3//f/9//3//f/+f/3//j/+P/4//r/+f/4//j/+v/5//n/
+v/4//j/+P/4//b/9//4//j/9//3//f/9v/3//f/9//5//f/9//3//f/9//3//f/9v/3
//f/+P/6//j/+P/5//n/9v/2//f/9//2//b/9v/2//j/+P/4//j/9//2//b/9f/2//X/
9f/1//X/9f/1//X/9P/z//L/8P/x//H/8f/x//D/8P/v/+3/7f/u/+7/7v/u/+3/7P/r
/+3/7f/t/+3/7f/t/+3/7f/s/+3/7f/s/+z/7P/t/+3/7P/s/+v/6v/q/+r/6//r/+3/
7f/t/+z/7f/t/+3/7f/t/+3/7v/u/+7/7v/t/+3/7f/t/+3/7f/v/+//7//v//H/8f/w
//D/8v/y//P/8//0//T/9P/0//T/9P/0//T/9P/0//P/8//0//T/9P/0//b/9v/2//b/
8//z//T/9f/2//j/+v/6//r/+v/6//v/+//7//v/+f/5//n/+//7//v//P/8//z/+v/3
//T/9P/y//D/8P/v/+//7//t/+3/6//p/+r/6f/q/+3/7//x//H/8v/z//P/8//z//T/
9v/3//j/+//9//3//f//////////////////////AQACAAIAAgACAAMAAwADAAYABgAG
AAYABwAHAAcABwAJAAkACgAKAAoACgAKAAoACQAJAAkACQAOABEAGQAmADMAPAA8AD0A
PwBCAEEAPwA0ACIADQD7/9//uv+W/5D/ov+4/8T/zv/Z/+D/5P/j/+f/7f/x/+3/7P/u
//L/9f/5//v/AAAEAAgACgAMAAwACwAMAAwADAAMAAwADAAMAAwADgAOAA8ADwANAA0A
DQANAAwADAAMAAwADwAPAA8ADwANAA0ADQANAA4ADgAOAA4ADgAOAA4ADwANAA0ADQAN
AAwADAAMAAwADQANAA4ADwAOAA4ADgAOAAwADAAKAAoACgAKAAkACQAJAAkACgALAAkA
CAAIAAcACQAJAAcABwAFAAQAAwACAAEAAAAAAP//AAAAAP7//f/6//r/+P/3//X/9P/x
//H/8v/x/+//7v/r/+r/6P/o/+X/5f/m/+b/5P/k/+X/5f/l/+X/5//o/+v/7f/u/+//
8P/y//P/8//x//H/8//1//X/9v/2//j/+v/7//v/+v/6//r/+v/5//n/+f/5//v//f/+
//7//v/8//v/+v/6//r/+f/5//r/+v/6//r/+v/6//v//P/8//3//f/9//z/+//7//v/
/f/9//3//f/9//3//f/9//z//P/7//v//P/+//7///////z//P/9//3//P/8//z//P/8
//z//P/8//z//P/9//3//P/7//v/+//5//n/+f/5//n/+f/5//j/9//3//f/9//3//j/
+P/3//f/+P/4//j/+P/3//b/9f/1//X/9f/1//P/8//z//P/9P/1//X/9P/y//L/8//z
//b/9v/1//T/9P/0//X/9f/0//P/8v/w//L/8//0//X/8//z//T/9P/y//L/8f/x//P/
8//z//P/8//z//P/8//z//P/8v/y//D/8P/x//H/8v/y//L/8v/y//L/8v/y//L/8v/x
//H/8v/y//L/8v/0//T/9P/0//T/9P/2//f/9//3//n/9//3//f/9f/1//X/9v/4//j/
9v/z//L/8v/w/+7/6v/p/+n/6f/r/+v/6f/n/+X/4//j/+X/5//p/+n/6v/p/+n/6f/p
/+j/6v/r/+z/7v/x//L/8//z//P/8//z//P/8//z//P/9f/2//b/9v/2//f/9//3//b/
9v/2//b/9//3//f/9//3//f/+P/4//j/+P/4//j/+f/5//n/+f/6//v//f8GABMAIgAo
ACcAKQAuAC8ALQAoABoABwDz/9//xv+i/4L/dP+C/5r/qv+1/7z/xP/N/9P/1//b/9//
3v/c/9z/3//j/+f/6P/q/+z/8P/y//T/9f/2//b/9v/2//b/9v/2//b/+P/4//n/+f/3
//f/9//3//b/9v/2//b/9f/1//X/9f/3//f/9//3//b/9v/2//b/9v/2//b/9//1//X/
9f/1//b/9v/2//b/9v/1//X/9f/0//T/9P/0//L/8v/w//D/8v/y//H/8f/v/+//8P/x
/+//7v/u/+3/6//r/+n/6f/q/+r/6v/q/+f/5v/m/+X/4v/i/+D/3//c/9z/2v/Z/9f/
1v/T/9P/0v/R/8//zv/N/8z/yv/K/8v/y//M/8z/yv/K/8v/y//L/8v/zf/O/83/z//Q
/9H/1P/W/9f/1//Y/9n/3P/f/9//4P/g/+L/4v/j/+P/4v/l/+b/5//n/+f/5//n/+n/
6P/o/+f/5v/n/+f/5//o/+j/5//n/+j/6P/o/+j/6P/o/+n/6v/q/+v/6//r/+r/6//r
/+v/7f/r/+v/6//r/+v/6//r/+r/7P/r/+v/7P/q/+r/6//r/+r/6v/r/+v/6v/q/+r/
6v/o/+j/6P/o/+j/6P/p/+n/6P/n/+f/5//n/+f/5//n/+X/5f/l/+T/5f/l/+X/5f/l
/+b/5v/l/+X/5v/m/+b/5//n/+f/5//p/+n/6f/p/+n/6f/p/+n/7P/t/+3/7P/u/+7/
7//v//D/8P/v/+7/7v/u/+//7//x//H/8f/w/+3/7f/t/+3/7f/t/+7/7v/w//L/8//1
//T/8//y//H/8f/x//H/8f/x//H/8P/w//D/8P/x//H/8P/w//D/8P/w//D/8P/w//D/
8P/v/+//8P/w//D/8P/w//D/7v/w//D/8P/w//T/9f/1//X/9//1//X/9f/z//P/8//0
//L/8v/w/+3/7P/s/+r/6P/m/+X/5f/l/+X/5f/j/+H/3//d/93/3//g/+H/4P/g/+H/
4f/h/+H/4P/i/+P/5P/l/+f/5//n/+f/5//n/+f/6f/p/+n/6f/n/+j/6P/o/+r/6//r
/+v/7P/s/+z/7P/r/+v/6//r/+v/6//s/+z/6v/q/+r/6v/r/+v/6//r/+7/7//x//j/
AwASABwAHQAbAB4AIwAnACIAGgALAPX/4//K/6b/fP9o/3D/hv+W/6H/rP+2/73/v//B
/8v/z//M/8r/zv/R/9f/2//g/+L/5P/o/+r/7P/t/+z/7P/s/+z/7v/u/+7/7v/s/+z/
7f/t/+3/7f/t/+3/7v/u/+7/7v/u/+3/7P/r/+z/7f/u/+//7P/s/+z/7P/s/+z/7P/t
/+3/7f/t/+3/6v/q/+r/6v/s/+v/6//r/+r/6v/q/+r/6v/q/+j/6P/q/+r/6f/p/+j/
5//n/+f/5f/k/+T/4//l/+X/4//j/+P/4v/h/+D/3//e/97/3f/a/9r/2P/X/9T/1P/S
/9H/0v/S/9D/0f/P/83/yv/I/8n/yP/G/8b/xP/D/8P/wv/A/8D/wf/B/8H/wf/D/8T/
xf/H/8j/yf/I/8r/y//L/8z/zf/Q/9P/1P/U/9P/1P/U/9X/1f/U/9X/1v/X/9f/2f/Z
/9n/2//a/9r/2f/Y/9r/2f/Y/9j/2v/Z/9n/2v/Y/9j/2P/Y/9b/1//Y/9j/2f/Z/9n/
2P/Z/9n/2f/b/9n/2f/Z/9n/2f/Z/9n/2P/a/9n/2f/a/9j/2P/Z/9n/2v/a/9v/2//a
/9r/2v/a/9r/2v/a/9r/2f/Y/9j/1//W/9X/1f/V/9X/1f/V/9X/1f/V/9X/1P/T/9P/
0//T/9P/1P/U/9P/0v/S/9H/0P/S/9H/0P/P/9H/0f/R/9H/0P/P/87/zf/Q/9H/0f/Q
/9D/0P/R/9H/0P/Q/8//zv/O/87/z//P/8//z//P/87/zf/N/83/zf/L/8v/zP/M/87/
zv/N/83/zf/N/83/zf/L/8v/y//L/8v/y//K/8r/yv/K/8v/y//M/8z/zP/M/8z/zP/M
/8z/zP/M/8v/y//K/8r/yv/K/8z/zP/M/8z/zf/N/87/z//O/87/z//Q/8//zf/L/8n/
y//M/83/zf/K/8j/x//G/8T/xP/A/73/vf+8/73/vf+8/7n/uP+3/7b/uP+4/7j/uP+6
/7r/uv+6/7z/vP+8/7z/v//A/8H/wv/C/8L/wv/C/8L/wv/C/8L/xP/E/8T/xP/E/8T/
xP/E/w==
         </WaveFormData>
      </LeadData>
      <LeadData>
         <LeadByteCountTotal>10000</LeadByteCountTotal>
         <LeadTimeOffset>0</LeadTimeOffset>
         <LeadSampleCountTotal>5000</LeadSampleCountTotal>
         <LeadAmplitudeUnitsPerBit>4.88</LeadAmplitudeUnitsPerBit>
         <LeadAmplitudeUnits>��V</LeadAmplitudeUnits>
         <LeadHighLimit>2147483647</LeadHighLimit>
         <LeadLowLimit>268435456</LeadLowLimit>
         <LeadID>V2</LeadID>
         <LeadOffsetFirstSample>0</LeadOffsetFirstSample>
         <FirstSampleBaseline>0</FirstSampleBaseline>
         <LeadSampleSize>2</LeadSampleSize>
         <LeadOff>FALSE</LeadOff>
         <BaselineSway>FALSE</BaselineSway>
         <ExcessiveACNoise>FALSE</ExcessiveACNoise>
         <MuscleNoise>FALSE</MuscleNoise>
         <LeadDataCRC32>3618282810</LeadDataCRC32>
         <WaveFormData>
uP+4/7j/uP+4/7j/uP+4/7j/uP+4/7j/uP+4/7j/uP+4/7j/uP+4/7r/uv+6/7r/uP+4
/7j/uP+6/7r/uv+6/7j/uP+4/7j/uv+6/7r/uv+6/7r/uv+6/7z/vP+8/7z/uv+6/7r/
uv+6/7r/uv+6/7z/vP+8/7z/vP+8/7z/vP++/77/vv++/77/vv++/77/v//D/8T/x//J
/8r/y//N/8v/y//M/8//z//P/83/x//D/8D/v/+7/7r/uv+6/7v/vf+9/73/vP+4/7X/
s/+z/7X/tv+2/7j/uP+4/7j/uP+4/7j/uP+6/7r/uv+7/7v/u/+7/7v/uf+4/7j/uP+4
/7r/uv+5/7n/uf+5/7n/uv+8/7z/vP+8/7z/vP+8/7z/vP+8/7z/vP+8/7z/vP+8/7z/
vP+9/73/vf+//8H/yf/Y/+3/+//+/wUAFwArAEAAXQBxAHgAhQCVAI0AYAAhAOn/y/+1
/5f/d/9U/yz/Ff8J/w3/If82/0D/R/9W/2z/gP+M/5n/o/+r/7H/uP+9/8H/w//E/8X/
x//H/8r/y//M/83/zv/P/8//z//R/9H/0f/R/9H/0v/S/9P/0//U/9T/1P/U/9X/1f/V
/9P/1P/U/9T/1v/X/9j/2f/Y/9j/2f/Z/9n/2v/a/9r/3P/d/93/3f/b/93/3f/d/9//
3//g/+D/3v/f/9//4P/i/+L/4//k/+L/4//j/+T/5f/m/+b/5v/o/+n/6f/p/+r/6//s
/+3/7v/u//D/8P/w//H/8f/x//L/8//z//T/8v/z//P/8v/y//L/8v/w//L/8v/y//H/
7v/u/+7/7f/s/+z/6//q/+z/6//q/+n/6P/n/+f/5v/l/+T/4//h/+D/3//e/9z/2v/Z
/9j/1//Y/9f/1//W/9f/1v/W/9b/1f/U/9T/1P/S/9L/0v/S/9L/0v/S/9L/0v/S/9L/
0//T/9T/1P/U/9L/0v/T/9P/1f/V/9X/1f/U/9T/1P/V/9X/1f/V/9b/1v/W/9b/1v/W
/9b/1v/W/9b/1v/W/9b/1P/T/9P/0//T/9P/0//S/9D/0P/Q/9D/zP/M/83/zf/J/8n/
yf/J/8j/yP/I/8j/yf/J/8n/yf/G/8b/xv/G/8X/xf/F/8X/w//D/8L/wv/C/8L/wv/C
/8L/wv/C/8L/wP+//7//v//B/8H/wf/B/7//vv++/77/vv++/77/vf+9/7z/vP+8/7v/
uv+6/7r/uv+6/7r/uv+6/7r/uf+5/7n/uP+4/7n/uf+6/7r/uf+4/7j/t/+3/7f/t/+3
/7f/uf+5/7n/uf+3/7f/t/+3/7f/t/+2/7b/tv+1/7X/tf+0/7P/t/+6/7j/t/+1/7T/
tP+z/7T/sv+0/7T/tP+0/7n/uf+7/7v/vP+9/7//v/+9/77/wf/D/8P/wf+7/7f/tP+z
/6//rP+q/6r/q/+t/63/rf+s/6r/p/+l/6X/pf+k/6T/pv+m/6b/pv+m/6b/pv+m/6j/
qP+o/6n/qf+p/6n/qf+n/6b/pv+m/6b/pv+m/6X/pf+l/6X/pf+m/6b/pP+k/6T/pP+k
/6T/pP+k/6T/pP+k/6T/pv+m/6b/pv+m/6f/p/+n/6f/p/+t/7z/z//j/+z/7f/5/w0A
IgA5AE0AUgBXAGcAbQBQABUA1/+p/5H/ff9j/0j/KP8L//n+9/4B/xb/Jv8t/zT/RP9Y
/2r/df+B/4n/kf+W/53/of+n/6j/qf+r/6v/rP+t/67/r/+y/7P/s/+z/7P/s/+z/7P/
tf+2/7b/t/+1/7b/tv+2/7b/t/+3/7f/uf+6/7r/uv+7/7v/u/+7/7z/vP+9/73/v//A
/8D/wP/A/8H/wf/B/7//wf/B/8H/wf/B/8L/wv/C/8P/w//E/8T/xP/F/8b/xv/H/8f/
yP/J/8r/yv/K/8z/zf/N/83/0P/R/9L/0//U/9T/1v/W/9b/1//X/9f/2P/Z/9n/2v/a
/9v/2//a/9r/2v/a/9j/1v/W/9b/1f/W/9b/1v/V/9T/1P/T/9L/0v/R/9D/z//Q/8//
z//O/83/zP/L/8n/yP/H/8b/xP/E/8P/wv/B/8D/v/+//77/vf+8/7z/vP+9/7z/vP+8
/7z/vP+8/7z/vP+8/7z/vP+8/7z/vP+9/7//wP/A/8D/wP/A/8H/wf/B/8H/wf/B/8L/
wv/C/8P/w//D/8P/xP/E/8T/xP/E/8T/xP/E/8T/xP/E/8T/xP/E/8P/w//D/8P/w//D
/8L/wv/C/8L/wv/A/8D/wf/B/7//v/+//7//wP/A/8D/wP+//7//v/+//77/vv++/77/
v/+//7//v/+//7//vv++/77/vv++/77/vP+8/7z/vP++/73/vf+9/73/vf+9/73/vf+8
/7z/vP+6/7r/uv+5/7v/uv+6/7r/u/+6/7r/uv+6/7r/uv+6/7r/uv+5/7n/uf+4/7j/
uf+5/7r/uv+5/7r/uv+5/7n/uf+5/7n/uf+7/7v/u/+7/7v/u/+7/7v/u/+7/7r/uv+8
/7v/u/+7/7r/uf+9/8D/wP+//73/vP+6/7v/vP+9/7z/vf+8/7z/vf++/7//wP/D/8P/
xf/F/8j/yf/L/8v/zf/O/9H/0//Q/83/xv/B/8D/v/+7/7j/uP+4/7n/u/+5/7n/uP+2
/7X/s/+z/7P/tP+0/7b/tv+2/7b/tv+2/7b/tv+4/7j/uv+7/7v/u/+5/7n/t/+2/7b/
tv+2/7b/tv+1/7X/tf+1/7X/tv+2/7T/tP+0/7T/tv+2/7b/tv+4/7j/uP+4/7b/tv+2
/7b/tv+3/7f/t/+5/7v/w//U/+n/9//4//3/EQAlAD4AWQBtAHgAiQCRAH0ASgD//7//
m/+D/2v/Uf8w/wz/9f7r/vH+Cf8c/yj/N/9O/2L/dP+C/4//l/+d/6X/qv+v/7H/s/+0
/7X/t/+3/7j/uf+6/7v/vP+9/73/vf+//7//v/+//7//wP/A/8H/wf/C/8L/wv/C/8P/
w//D/8P/xP/E/8T/x//H/8f/x//I/8j/yf/J/8v/zP/M/8z/yv/L/8v/y//N/8//z//P
/9H/0f/S/9L/0v/T/9P/1P/U/9T/1f/W/9b/1//X/9j/2f/a/9r/2v/e/9//3//f/+D/
4f/i/+P/5v/m/+j/6P/o/+n/6f/p/+7/8f/z//b/+P/5//n/+P/6//r/+v/4//j/+P/4
//f/9//4//n/+f/6//r/+f/4//j/9//2//X/9P/z//P/8v/v/+7/7f/r/+z/6//q/+j/
6P/n/+b/5f/k/+P/4//i/+P/4v/i/+L/4f/g/+D/4P/g/+D/4P/g/+D/4P/g/+D/4f/i
/+P/5f/l/+b/5v/m/+j/6P/p/+n/6f/p/+n/6f/q/+r/6v/r/+3/7f/t/+7/7v/u/+7/
7v/u/+7/7v/u//D/8P/w//D/8v/x//H/8f/x//H/8f/w//D/8P/w//D/7v/u/+//7//t
/+3/7f/t/+7/7v/u/+7/7//v/+//7//s/+z/7P/s/+3/7f/t/+3/7f/t/+z/7P/u/+7/
7v/u/+7/7v/u/+7/8P/v/+//7//v/+//7//v/+//7v/u/+7/8P/w//D/7//x//D/8P/w
//H/8P/w//D/8v/y//L/8v/0//T/8//z//P/8v/y//P/8//0//T/8//0//T/8//z//X/
9f/1//X/9//3//f/9//5//n/+f/5//n/+f/4//j/+f/5//r/+//5//n//v8CAAIAAQD/
//7//P/9//7///8AAAEAAAABAAAAAQACAAMABAAJAAkACwALAAwADQAPAA8ADwAQABMA
FQAWABUAEAANAAoACQAFAAIABAAEAAUABwAJAAkACAAGAAMAAQABAAEAAgACAAQABAAG
AAYABgAGAAYABgAIAAgACgALAAsACwANAA0ACwAKAAoACgAKAAoADAALAAsACwALAAsA
DAAMAA4ADgAOAA4ADgAOAA4ADgAQABAAEAAQABIAEgASABIAFAAVABUAFQAVABcAHQAu
AEMAUwBYAF0AawCBAJgAsQDBAMQAywDbANsAuAB9AEMAHwALAPX/1/+2/5T/ef9v/23/
ef+O/5r/n/+o/7r/0P/g/+v/9f/9/wUADAARABcAHQAgACEAIwAjACIAIwAkACUAKAAp
ACkAKQArACsAKwArAC0ALgAuAC8ALwAwADAAMAAyADMAMwAzADMANAA0ADQANQA1ADUA
NQA4ADgAOQA5ADkAOgA6ADoAOgA7ADsAOwA7AD0APQA9AD8APwBAAEAAQABBAEEAQgBC
AEIAQwBEAEQARQBFAEYASQBKAEoASgBKAEsASwBLAE4ATwBQAFEAUgBSAFQAVABWAFcA
VwBXAFYAVwBXAFgAWgBbAFsAWgBaAFoAWgBYAFoAWgBaAFkAWABYAFgAVwBYAFgAVwBW
AFYAVQBUAFMAVABTAFMAUgBTAFIAUQBPAE4ATQBMAEoASgBJAEgARwBIAEcARwBGAEMA
QgBCAEIAQgBCAEMARABEAEQARABEAEQARABEAEQARgBGAEYARwBHAEgASABIAEoASgBL
AEsASQBJAEkASQBMAEwATABNAE8ATwBPAFAATgBOAE4ATgBQAFAAUABQAFAAUABQAFAA
UABPAE8ATwBRAFEAUQBQAFIAUgBSAFIAUgBSAFMAUwBRAFEAUQBRAFIAUgBSAFIAUQBR
AFEAUQBSAFIAUgBSAFEAUQBRAFEAUQBRAFAAUABQAFAAUABQAE4ATgBOAE4ATgBNAE0A
TQBNAE0ATQBNAE0ATABMAEwATgBOAE4ATQBNAEwATABMAEwATABNAE4ATABMAEwATABO
AE4ATQBNAE0ATABMAE0ATQBOAE4ATQBOAE4ATQBNAE8ATwBPAE8ATQBNAE0ATQBPAE8A
TwBPAE8ATwBOAE4AUABPAE8ATwBOAE0AUQBUAE4ATQBLAEwATgBOAE4ATgBOAFIAUwBW
AFcAVgBXAFkAWQBXAFgAWwBdAGAAXwBaAFcAVABTAE8ATABKAEoASwBNAE4ATwBPAE4A
SQBHAEcARwBIAEgASgBKAEoASgBKAEoASgBKAEwATABMAE0ATQBNAE8ATwBNAEwASgBK
AEoASgBKAEkASQBJAEkASQBKAEoASgBKAEoASgBKAEoASgBKAEoASgBKAEoATABMAEwA
TABKAEsASwBLAEkASQBNAFYAZQB7AIoAjwCVAKMAugDPAOUA9gD7AAEBDwEGAdkAmQBb
ADEAHQAJAPL/2P+3/5//k/+V/6b/vP/L/9L/3v/y/wYAEwAfACcALwA4AD8AQwBJAEwA
TQBPAE8AUABRAFIAUwBUAFUAVQBVAFkAWQBZAFkAWQBaAFoAWwBZAFoAWgBaAFwAXQBd
AF0AXQBeAF4AXgBdAF0AXQBdAGAAYABhAGEAXwBgAGAAYABiAGMAYwBjAGEAYwBjAGMA
YwBjAGQAZABkAGUAZQBmAGYAZgBnAGgAaABpAGkAagBrAGwAbABsAG4AbwBvAG8AcABx
AHIAcwB0AHQAdgB2AHQAdQB1AHUAdgB3AHcAeAB2AHcAdwB2AHYAdgB2AHQAcgByAHIA
cQByAHIAcgBxAHAAcABvAG4AbABrAGoAaQBqAGkAaQBoAGUAZABjAGEAYgBhAGAAXgBe
AF0AXABbAFgAVwBXAFYAVwBWAFYAVgBVAFQAVABUAFIAUgBSAFIAUgBSAFIAUgBSAFIA
UgBTAFMAVABUAFQAUgBSAFMAUwBVAFUAVQBVAFYAVgBWAFcAVQBVAFUAVgBUAFQAVABU
AFQAVABUAFQAVgBWAFYAVgBUAFMAUwBTAFMAUwBTAFIAUgBSAFIAUgBQAFAAUQBRAE8A
TwBPAE8ATgBOAE4ATgBLAEsASwBLAEoASgBKAEoASQBJAEkASQBHAEcARgBGAEYARgBG
AEYARABEAEQARABEAEMAQwBDAEMAQwBDAEMAQwBCAEIAQgBAAEAAQAA/AEEAQABAAEAA
PwA+AD4APgA+AD4APgA+AD4APgA9AD0APQA8ADwAPQA7ADwAPAA7ADwAPAA7ADsAOwA7
ADsAOwA5ADkAOQA5ADkAOQA5ADkAOQA5ADgAOAA4ADcANwA3ADQAMwA3ADoAOgA5ADcA
NgA2ADUANAA2ADgAOAA4ADgAOwA7AD0APQA+AD8AQQBBAEEAQgBFAEcARQBDAD0AOQA2
ADUAMQAuAC4ALgAvADEAMQAxADAALgApACcAJwAnACgAKAAqACoAKgAqACoAKgAoACgA
KgAqACoAKwArACsAKQApACcAJgAkACQAJAAkACQAIwAjACMAIwAjACQAJAAkACQAJAAk
ACIAIgAiACIAJAAkACQAJAAiACIAIgAiACAAIQAhACEAIwAjACUAMgBFAFkAYABjAG0A
gQCYALMAzwDcAOcA9wD3ANIAkQBJABcA+//l/83/sP+M/23/W/9X/2f/fv+O/5n/qv/C
/9b/5v/z//3/BQANABIAGQAdAB8AIAAhACMAIwAmACcAKAApACoAKwArACsALwAvAC8A
LwAvADAAMAAxADEAMgAyADIAMgAzADMAMwAzADQANAA0ADUANQA1ADUANgA2ADcANwA3
ADgAOAA4ADYANwA3ADcAOQA7ADsAOwA7ADsAPAA8ADwAPQA9AD4APgA+AD8AQABCAEMA
QwBEAEMARABEAEQASABJAEkASQBKAEsATABNAE4ATgBQAFAAUABRAFEAUQBQAFEAUQBS
AFQAVQBVAFQAVABUAFQAUgBSAFIAUgBRAFAAUABQAE8ATABMAEsASgBKAEkASABHAEQA
QwBDAEIAQAA+ADwAOQA6ADkAOAA2ADYANQA0ADMAMgAxADEAMAAtACwALAAsACsAKgAq
ACoAKgAqACoAKgAqACoAKgAqACoAKgAqACsAKwAsACwALAAqACoAKwArAC0ALQAtAC0A
LAAsACwALQAvAC8ALwAwADAAMAAwADAAMAAwADAAMAAwADAAMAAwADAALwAvAC8ALwAv
AC8ALgAsACwALAAsACwALAAtAC0ALQAtAC0ALQAqACoAKgAqACkAKQApACkAKgAqACoA
KgAoACcAJgAlACcAJwAmACYAJgAmACYAJgAkACQAJAAkACQAIwAjACMAIwAjACMAIwAj
ACIAIgAiACIAIgAiACEAIwAiACIAIgAhACAAIAAgACAAIAAgACAAIAAgAB8AHwAfAB4A
HgAfAB8AIAAgAB8AHgAeAB0AHQAfAB8AHwAfAB8AHwAfAB8AHwAfAB8AHwAfAB8AHgAe
AB4AHQAdAB0AHAAbAB8AIgAiACEAHwAeAB4AHQAcABwAHQAeAB8AIAAlACUAJwAnACgA
KQArACsAKwAsAC8AMQAxAC8AKQAlACIAIQAdABoAGgAaABsAHQAdAB0AHAAaABcAFQAV
ABUAFAAUABYAFgAWABYAFgAWABYAFgAYABgAGAAZABkAGQAXABcAFQAUABQAFAAUABQA
FAATABMAEwATABMAFAAUABQAFAAUABQAFAAUABQAFAASABIAEgASABQAFAAUABQAFAAV
ABUAFQAXABcAHwAuAEMAUwBYAF0AawB/AJQAqwC5ALwAwQDNAMsApgBtADMADwD9/+f/
y/+u/47/c/9p/2v/df+I/5T/m/+k/7T/xv/Y/+X/7f/1//3/AgAHAA8AEwAUABUAFwAX
ABYAFwAYABkAHAAdAB0AHQAfAB8AHwAfAB0AHgAeAB8AHwAgACAAIAAgACEAIQAhAB8A
IAAgACAAIwAjACMAIwAkACQAJQAlACUAJgAmACYAJgAnACcAJwAlACcAJwAnACcAJwAo
ACgAKAApACkAKgAqACoAKwAsACoAKwArACwALQAuAC4ALgAwADEAMQAxADIAMwA0ADUA
NAA0ADYANgA4ADkAOQA5ADgAOQA5ADoAOgA7ADsAOgA6ADoAOgA4ADgAOAA4ADcANgA2
ADYANQA0ADQAMwAyADIAMQAwAC8ALgAtAC0ALAArACoAKQAnACYAJQAkACIAIgAhACAA
HwAeAB0AHQAcABkAGAAYABgAFwAWABYAFgAWABYAFgAWABYAFgAWABYAFAAUABQAFQAX
ABgAGAAYABgAGAAZABkAGQAZABkAGQAYABgAGAAZABkAGQAZABoAGgAaABoAGgAaABoA
GgAaABgAGAAYABgAGAAXABcAFwAVABUAFQAUABYAFgAWABYAFAAUABUAFQATABMAEwAT
ABAAEAAQABAADwAPAA8ADwAQABAAEAAQAA8ADwAPAA8ADwAPAA4ADgAOAA4ADgAOAAwA
DAAMAAwADAALAAsACwALAAsACwALAAsACgAKAAoACgAKAAoACQAJAAgACAAIAAkACAAI
AAgACAAIAAgACAAIAAgABwAHAAcABgAGAAcABwAIAAgABwAGAAYABQAFAAcABwAHAAcA
BwAHAAcABwAHAAcABwAHAAcABwAGAAYABgAFAAUABQADAAMACAAMAAYABgAIAAgACAAI
AA0ADQAPAA8AEAARABMAEwARABIAFQAXABkAFwARAA0ADAALAAcABAADAAIAAgADAAUA
BQAEAAIA///9//3//f/8//z//v/+//7//v/+//7//v/+/wAAAAAAAAEAAQABAAEAAQD/
//7//v/+//7//v/8//v/+//7//3//f/+//7//v/+//7//v/+//7//v/+/wAAAAAAAAAA
/v/+//7//v8AAAEAAQABAAEAAQAFABAAIwA3AEIAQwBLAF8AdgCPAKcAtgC9AMkAzQCw
AHUALwD3/9f/v/+r/5T/cv9T/0P/P/9H/2D/dP97/4r/oP+0/8T/0//d/+H/6f/y//f/
+/8BAAIAAwAFAAUABAAFAAYABwAIAAkACQAJAA0ADQANAA0ACwAMAAwADQANAA4ADgAO
AA4ADwAPAA8ADwAQABAAEAARABEAEQARABIAEgATABMAEwAUABQAFAAUABUAFQAVABUA
FwAXABcAFQAVABYAFgAWABcAFwAYABgAGAAZABoAGgAbABsAHAAbABwAHAAcAB4AHwAf
AB8AHgAfACAAIQAkACQAJgAmACYAJwAnACcAKAApACkAKgAoACkAKQAoACYAJgAmACQA
JAAkACQAIwAgACAAIAAfAB4AHgAdABwAHAAbABoAGQAWABUAFQAUABMAEgARAA8ADgAN
AAwACgAKAAkACAAHAAYABQAFAAQAAwACAAIAAgABAAAAAAAAAP7//v/+//7//v/+//7/
/v/8//z//P/9//v//P/8//z//P/8//3//f/9//3//f/9//7//v/+////////////AAAA
AAAAAAAAAP7//v/+//7//v/+//7//v/+//3//f/9//v/+//7//r/+v/6//r/+v/4//j/
+f/5//f/9//3//f/9P/0//T/9P/x//H/8f/x//D/8P/w//D/7f/t/+3/7f/t/+3/7P/s
/+z/7P/s/+z/6v/q/+r/6v/q/+n/6f/p/+n/6f/p/+n/6f/o/+j/6P/o/+j/6P/n/+f/
5v/m/+b/5//m/+b/5v/m/+b/5v/m/+b/5v/l/+X/5//m/+b/5//l/+b/5v/l/+T/5P/j
/+P/5f/l/+X/5f/l/+X/5f/l/+X/5f/l/+X/5//n/+b/5v/m/+X/5f/l/+P/4//o/+z/
7P/r/+n/6P/m/+b/6f/q/+v/7P/v/+//8f/x//L/8//1//X/9//4//v//f/8//n/8v/t
/+v/6//o/+b/6P/o/+n/6//q/+n/5//k/+P/4f/h/+H/4//k/+f/6P/m/+b/5v/m/+T/
5P/m/+b/6P/p/+n/6f/p/+n/5//m/+b/5v/m/+b/5v/l/+X/5f/l/+X/5v/m/+j/6P/o
/+j/6P/o/+j/6P/m/+b/5v/m/+b/5v/m/+b/6P/p/+n/6f/r/+//+f8MAB0AJwAqADMA
RQBbAHYAkQCfAKoAvQDFAKkAcAAtAP//6f/P/7H/kf9q/0j/M/8t/zf/Tf9e/2j/df+K
/57/rv+8/8f/z//V/9v/4v/n/+n/6f/q/+v/7f/t/+7/7//w//H/8v/z//P/8//1//X/
9f/1//X/9v/2//f/9//4//j/+P/6//v/+//7//v//P/8//z//f/9//3//f/8//z//f/9
////AAAAAAAAAAABAAEAAQABAAMAAwADAAEAAQACAAIABAAFAAUABgAGAAYABwAIAAgA
CQAJAAoACwAMAAwADAAOAA8ADwAPABAAEQASABMAFgAWABgAGAAaABsAGwAbABoAGwAb
ABwAHAAdAB0AHAAcABwAHAAaABgAGAAYABcAFgAWABYAFQAWABYAFQAUABIAEQAQAA8A
DgANAA0ADAAJAAgABwAFAAYABQAEAAIAAgABAAAA///8//v/+//6//v/+v/6//r/+f/4
//j/+P/2//b/9v/2//j/+P/4//j/+P/4//j/+f/5//r/+v/6//z//P/9//3/+//7//v/
+//+//7//v////3//f/9//7//v/+//7//v8AAAAAAAAAAP7//v/+//7//v/9//3//f//
///////+//z//P/8//z//P/8//3//f/9//3//f/9//r/+v/6//r/9//3//f/9//4//j/
+P/4//n/+f/5//n/9//3//b/9v/2//b/9v/2//b/9v/2//b/9v/1//X/9f/z//P/8//z
//X/9P/0//T/9P/0//T/8//1//T/9P/0//P/8v/y//L/8v/y//L/8v/w//D/7//v//D/
8P/x//P/8f/y//L/8f/y//L/8f/x//H/8f/x//H/8f/x//H/8f/x//H/8f/x//P/8//y
//L/8v/x//H/8f/1//b/9v/2//b/9v/5//n/+//7//7///8BAAEA//8AAAMABQAGAAUA
AAD9//r/+f/1//L/8P/w//H/8//1//X/9P/y/+//7f/t/+3/7v/u//D/8P/w//D/8P/w
//D/8P/y//L/8v/z//P/8//z//P/8f/w//D/8P/w//D/7v/t/+3/7f/v/+//8P/w//D/
8P/w//D/7v/u/+7/7v/w//D/8P/w/+7/7v/u/+7/8P/x//H/8f/x//H/9f8AABMAKQA0
ADUAPwBTAGgAewCPAJQAkwCbAKEAiABPAA8A3//F/7P/n/+I/2j/S/89/zv/Rf9a/2z/
c/96/4j/mv+q/7f/w//L/9P/2v/f/+P/5//q/+v/7f/t/+7/7//w//H/8P/x//H/8f/x
//H/8f/x//P/9P/0//X/8//0//T/9P/0//X/9f/1//X/9v/2//b/9//3//f/9//2//b/
9//3//f/+P/4//j/9v/3//f/9//3//n/+f/5//n/+f/6//r/+v/7//v//P/6//r/+//8
//z//f/9//7//f/+//7//v8AAAEAAQABAAIAAwAEAAUABAAEAAYABgAGAAcABwAHAAYA
BwAHAAgABgAHAAcABgAGAAYABgAEAAYABgAGAAUAAgACAAIAAQACAAIAAQAAAAIAAQAA
AP///P/7//v/+v/7//r/+f/3//b/9f/0//L/8v/x//D/7//u/+3/7f/s/+v/6v/q/+r/
6f/o/+j/6P/o/+j/6P/o/+j/6P/o/+j/6P/o/+j/6f/p/+r/6v/q/+z/7P/t/+3/6//r
/+v/6//s/+z/7P/t/+//7//v//D/7v/u/+7/7v/u/+7/7v/u/+7/7v/u/+7/7v/t/+3/
7f/t/+3/7f/s/+r/6v/q/+r/6P/o/+n/6f/p/+n/6f/p/+j/6P/o/+j/5//n/+f/5//m
/+b/5v/m/+f/5//n/+f/5f/l/+T/5P/k/+T/5P/k/+T/5P/k/+T/5v/l/+X/5f/j/+P/
4//j/+P/4v/i/+L/4v/i/+L/4f/j/+L/4v/i/+P/4v/i/+L/4P/g/+D/4P/i/+L/4f/h
/+H/4P/g/+H/3//g/+D/3//g/+D/3//f/9//3//f/9//3//f/9//3//f/9//3//f/+H/
4f/g/+D/4P/f/9//3//f/+H/4P/g/+D/4P/g/+T/5f/o/+n/6v/r/+3/7f/t/+7/8f/z
//P/8f/r/+f/5P/j/9//3P/a/9r/2//d/9//3//e/9z/2f/X/9f/1//W/9b/2P/Y/9j/
2P/Y/9j/1v/W/9j/2P/a/9v/2//b/9n/2f/X/9b/1v/W/9b/1v/Y/9f/1//X/9X/1f/W
/9b/1v/W/9b/1v/U/9T/1P/U/9T/1P/U/9T/1P/U/9T/1P/U/9X/1f/V/9X/1//Z/+D/
8f8HABQAFQAbAC0ARABbAHUAigCRAJ0ApQCQAFkAEQDV/7H/m/+F/27/Sv8n/xP/C/8T
/yr/QP9L/1j/bv+E/5b/o/+t/7X/u//C/8f/zf/P/9D/0f/T/9P/1v/X/9j/2f/Y/9n/
2f/Z/9n/2f/Z/9n/2//c/9z/3f/b/9z/3P/c/97/3//f/9//3//g/+D/4P/f/9//3//f
/+D/4P/h/+H/4f/i/+L/4v/i/+P/4//j/+P/5f/l/+X/5f/l/+b/5v/m/+f/5//o/+j/
6P/p/+r/6P/p/+n/6v/r/+z/7P/s/+z/7f/t/+3/8P/x//L/8//0//T/9v/2//b/9//3
//f/9v/3//f/+P/2//f/9//2//b/9v/2//T/8v/y//L/8f/u/+7/7v/t/+r/6v/p/+j/
6P/n/+b/5f/k/+P/4//i/9//3v/d/9v/2P/X/9b/1P/U/9P/0v/R/87/zf/N/8z/y//K
/8r/yv/J/8j/yP/I/8j/yP/I/8j/yP/I/8j/yP/I/8j/yP/J/8n/yv/K/8r/yP/I/8n/
yf/J/8n/yf/J/8r/yv/K/8v/yf/J/8n/yv/K/8r/yv/K/8z/zP/M/8z/zP/M/8z/zP/K
/8n/yf/J/8n/yf/J/8j/yP/I/8j/yP/G/8b/x//H/8X/xf/F/8X/xP/E/8T/xP/C/8H/
wP+//8D/wP/A/8D/vf+9/73/vf+9/73/vP+8/7z/vP+8/7z/uv+6/7r/uv+6/7n/uf+5
/7n/uf+5/7n/uf+4/7j/uP+2/7b/tv+1/7f/tv+2/7b/tf+0/7T/tP+0/7T/tP+0/7L/
sv+x/7H/sf+w/7D/sf+x/7L/sv+x/7D/sP+v/6//sf+x/7H/sf+v/6//r/+v/6//r/+v
/6//r/+v/67/rv+w/6//r/+v/7n/w//S/+D/5f/n/+j/6v/r/+3/7//x//T/9f/2//f/
+v/7//z//f/7//j/9P/w/+v/5//j/+H/5f/m/+j/6f/m/+P/4v/h/+D/4P/g/+D/4P/i
/+L/4v/i/+D/4P/g/+D/4v/i/+L/4v/i/+L/4v/i/+H/4P/f/97/3v/e/97/3v/e/97/
3v/e/w==
         </WaveFormData>
      </LeadData>
      <LeadData>
         <LeadByteCountTotal>10000</LeadByteCountTotal>
         <LeadTimeOffset>0</LeadTimeOffset>
         <LeadSampleCountTotal>5000</LeadSampleCountTotal>
         <LeadAmplitudeUnitsPerBit>4.88</LeadAmplitudeUnitsPerBit>
         <LeadAmplitudeUnits>��V</LeadAmplitudeUnits>
         <LeadHighLimit>2147483647</LeadHighLimit>
         <LeadLowLimit>268435456</LeadLowLimit>
         <LeadID>V3</LeadID>
         <LeadOffsetFirstSample>0</LeadOffsetFirstSample>
         <FirstSampleBaseline>0</FirstSampleBaseline>
         <LeadSampleSize>2</LeadSampleSize>
         <LeadOff>FALSE</LeadOff>
         <BaselineSway>FALSE</BaselineSway>
         <ExcessiveACNoise>FALSE</ExcessiveACNoise>
         <MuscleNoise>FALSE</MuscleNoise>
         <LeadDataCRC32>4287223993</LeadDataCRC32>
         <WaveFormData>
qP+o/6j/qP+o/6j/qP+o/6j/qP+o/6j/qP+o/6j/qP+o/6j/qP+o/6j/qP+o/6j/qP+o
/6j/qP+q/6r/qv+q/6r/qv+q/6r/rP+s/6z/rP+u/67/rv+u/67/rv+u/67/rP+s/6z/
rP+q/6r/qv+q/6r/qv+q/6r/rP+s/6z/rP+s/6z/rP+s/67/rv+u/67/sP+0/7f/u/+6
/7v/vf+9/73/vf+//8L/wv/D/8P/v/+5/7b/tf+y/6//sP+x/7T/t/+4/7j/uP+1/7L/
sf+w/7D/sf+y/7X/t/+3/7f/t/+5/7j/uP+4/7j/uP+4/7b/tv+2/7T/s/+w/6//r/+v
/6//r/+u/67/rv+u/67/rv+w/7D/sP+w/7D/sP+w/7D/sP+w/7D/sP+w/7D/sP+w/7L/
sv+y/7L/tP+2/7f/uP+6/7//xf/J/9D/3//2/xMAPABfAIEAsADoAA4BGgEaARQBAwHi
AK8AbgAfAMf/gf9W/0b/Tv9c/2H/Y/9p/3X/g/+N/5P/m/+h/6b/q/+t/7H/sv+1/7X/
tf+1/7j/uf+5/7r/vf+9/73/vf++/77/v//B/8T/xP/F/8X/x//H/8j/yf/L/8v/zP/N
/8v/y//L/8v/z//Q/9D/0f/R/9H/0f/R/9L/0v/T/9T/1P/U/9P/0f/T/9P/1P/V/9b/
1v/X/9j/2//b/9v/2//c/93/3f/d/+D/4P/i/+P/5f/m/+f/5//n/+j/6f/q/+v/7P/u
//D/8v/z//b/+P/7//3//v8AAAEAAgAEAAUABQAGAAcACAAIAAgACQAJAAsACwALAAwA
CgAIAAcABgAGAAQAAwACAAEA///8//r/+v/4//X/8v/w/+7/7P/q/+f/5f/j/+H/3//e
/93/3P/a/9n/2P/W/9b/1v/W/9X/1//X/9f/1v/V/9X/1P/S/9L/0f/R/9L/0f/S/9L/
0f/R/9L/0//U/9L/0v/S/9L/1P/U/9T/1P/S/9H/0f/R/9L/0v/S/9P/0//T/9P/0//S
/9P/1P/U/9X/1P/U/9X/0//T/9P/0//T/9P/0//T/9X/1f/V/9X/1f/U/9T/1P/U/9P/
0//U/9T/1P/U/9P/0//T/9T/1f/S/9L/0v/S/9D/0P/Q/8//z//P/8//z//P/8//zv/O
/87/zv/N/83/zP/M/8v/y//N/8z/zP/M/8r/yv/K/8r/yf/J/8n/yf/J/8n/yP/G/8b/
xv/H/8f/x//H/8f/xv/G/8b/xv/G/8X/xf/F/8X/xf/F/8T/w//B/8L/wv/D/8L/wv/D
/8P/wP/A/8D/wP/A/8D/v/+//7//v/++/77/vv++/77/vv+9/73/vf+9/73/vv++/77/
vP+9/7z/vP++/77/vv++/8L/w//F/8b/xf/H/8f/x//H/8n/zP/O/83/zf/J/8X/wv/B
/77/uv+6/7r/vP+9/7//wP/B/8H/vf+7/7n/t/+5/7n/u/+7/7n/uf+5/7n/uv+6/7r/
vP+8/7z/uv+6/7j/tv+1/7T/s/+z/7P/s/+z/7L/sv+y/7L/sv+y/7L/sP+w/7D/sP+w
/7D/sP+w/7L/sv+y/7L/sv+y/7L/sv+y/7L/sv+y/7T/s/+0/7r/wf/J/83/zv/Z//D/
CQAqAE8AbwCSAMgA+AAKAQgBAAHvANQAqwByAC0A3f+N/1T/PP86/0j/U/9V/1f/Yf9t
/3v/hf+L/5H/mP+d/6P/qf+s/63/rf+t/63/sP+x/7H/sv+z/7P/s/+z/7P/sv+y/7P/
tP+0/7X/tf+1/7X/tv+3/7X/tf+2/7f/t/+3/7f/t/+3/7j/uP+5/7n/uf+5/7n/uv+6
/7v/vP+8/7z/u/+5/7v/u/+8/73/vP+8/73/vv+9/73/vf+9/8D/wf/B/8H/wP/A/8L/
w//H/8j/yf/J/8v/zP/N/87/z//Q/9L/1P/X/9f/2f/a/9v/3f/e/+D/3//g/+L/4//l
/+b/5//o/+r/6v/r/+v/6f/p/+n/6v/o/+b/5f/k/+T/4v/h/+D/3//d/9r/2P/Y/9b/
0//Q/9D/zv/M/8r/yf/H/8X/w//D/8L/wf/A/8D/v/++/7z/uP+4/7j/t/+3/7f/t/+2
/7b/t/+3/7b/uP+3/7f/uP+3/7j/uP+3/7f/uP+5/7r/uP+4/7j/uP+6/7r/uv+6/7r/
uf+5/7n/uv+6/7r/u/+9/73/vf+9/73/vf+9/7z/vP+8/73/v/+//7//v/+//7//v/+/
/7//v/+//7//v/+//77/vv++/7z/u/+7/7z/vP+8/7z/u/+8/7v/u/+7/7z/vP+8/7z/
vP+8/7z/u/+7/7v/u/+7/7v/u/+6/7r/uv+6/7n/uf+4/7j/t/+3/7n/uP+4/7j/uP+4
/7j/uP+3/7f/t/+3/7f/t/+2/7T/tv+2/7f/t/+3/7f/t/+2/7j/uP+4/7j/uf+5/7n/
uf+5/7n/uP+3/7f/uP+4/7n/uv+6/7v/u/+8/7z/vP+8/77/vv+9/73/vf+9/7z/vP+8
/7z/vP+8/73/vf+9/73/u/+8/7z/vP+9/7//v//A/73/vP+9/7z/vf++/7//wP/E/8X/
x//I/8n/y//L/8v/zf/P/9L/1P/S/9H/zP/H/8T/w//A/7z/vf++/8H/w//D/8L/wf+/
/7z/u/+6/7n/uv+7/77/v/+//7//v/+//77/vv++/8D/wP/A/77/vv++/7z/u/+6/7v/
u/+7/7v/u/+6/7r/uv+6/7r/uv+6/7r/uv+6/7r/uv+6/7r/uv+6/7r/uv+6/7r/uv+6
/7r/uv+6/7r/uv+6/7n/uv++/8f/y//L/9L/5f/8/x0ARgBrAJEAxAD4ABgBIAEaAQoB
9QDUAKUAZgAVAL3/df9I/zz/RP9U/1v/Yf9t/3v/h/+R/5v/n/+j/6j/rf+v/7H/sv+1
/7X/tf+1/7f/t/+2/7b/t/+3/7f/t/+4/7j/uf+7/7z/vP+9/73/vf+9/77/v/+//7//
wP/B/8P/w//D/8P/xf/G/8b/x//H/8f/x//H/8r/yv/L/8z/y//K/8j/xf/E/8P/w//D
/8P/wv/C/8L/w//D/8P/w//D/8P/wv/B/8L/wv/E/8X/x//I/8n/yf/M/87/0P/S/9H/
0v/U/9b/2f/Z/9v/3P/c/93/3f/e/+D/4v/l/+f/6f/q/+v/7P/s/+z/7f/t/+//7//v
//D/8v/w/+//7v/w/+7/7f/s/+n/5//k/+L/4P/e/9v/2P/Y/9b/1P/S/9P/0f/P/83/
zf/M/8v/yv/I/8f/xv/E/8P/xP/F/8X/xf/F/8X/xP/E/8X/xf/E/8T/w//D/8T/x//I
/8j/x//H/8j/yf/K/8j/yP/I/8j/yP/I/8j/yP/K/8n/yf/J/8n/yv/L/83/zP/L/8r/
yf/K/8v/zP/M/83/zP/M/83/zf/N/83/zf/O/8//0P/R/9H/0f/R/9H/0//S/9L/0v/S
/9H/0f/S/9T/1P/U/9P/0//T/9T/1f/S/9L/0v/S/9D/0P/Q/8//0f/R/9H/0f/P/8//
zv/O/9D/0P/P/8//0v/S/9H/0f/R/9D/0P/Q/9H/0v/T/9T/1P/V/9b/1//X/9f/1v/U
/9X/1v/Y/9n/2f/Z/9n/2P/a/9r/2v/a/9v/2//b/9v/3f/d/9z/2//c/97/3//h/+D/
4P/h/+H/4f/i/+P/5P/k/+T/4//j/+P/4//i/+L/4v/i/+L/4v/j/+P/4//j/+P/5P/k
/+T/5P/n/+j/6v/p/+r/6f/r/+z/7v/u/+7/7v/z//X/+P/6//n/+//7//v//f///wIA
BAAGAAcABAABAP7//f/6//b/9//4//v//f/+//7//v/9//z/+//6//n/+//7//3//f/+
////AAABAAAAAAAAAAIAAwAEAAMABAAFAAQABAAEAAMAAwADAAMABAAEAAUABgAIAAgA
CAAIAAoACgAKAAoACgAKAAoACgALAAwADQAOABAAEAAQABAAEgASABIAEgAUABUAFgAc
ACUALQAvADQARQBcAHcAnAC9ANsAAgE2AWABcAFwAWgBWQE+AQ8B0gCJADcA8f/E/7D/
sv/A/8f/xf/J/9X/5f/x//n///8FAAoAEQAVABkAHgAhACEAIQAhACIAIwAjACQAJQAl
ACUAJQAmACYAJwApACwALAAtAC0ALwAvADAAMQAxADEAMgAzADUANQA1ADUANQA2ADYA
NwA5ADkAOQA5ADoAOgA7ADwAPgA+AD0AOwA8AD0APwBBAEIAQgBDAEQAQwBDAEMAQwBG
AEcARwBHAEgASABKAEsATQBOAE8ATwBRAFIAUwBUAFUAVgBYAFoAWwBbAF0AXgBjAGUA
ZgBoAGkAagBsAG0AbwBwAHEAcgB0AHQAdQB1AHUAdQB1AHYAdgB0AHMAcgByAHAAbwBu
AG0AawBoAGYAZgBkAGEAXgBeAFwAWgBYAFcAVQBTAFEATwBOAE0ATABMAEsASgBIAEYA
RgBGAEUARwBHAEcARgBGAEcARwBGAEQAQwBDAEQARQBGAEYARQBFAEYARwBIAEYARgBG
AEYARgBGAEYARgBIAEcARwBHAEgASABIAEkASwBLAEsASwBKAEsATABMAE0ATABMAE0A
SwBLAEsASwBLAEsASwBLAE0ATQBNAE0ATwBOAE4ATgBOAE0ATQBOAFAAUABQAE8AUABP
AE8ATwBOAE4ATgBOAE4ATgBOAE0ATQBNAE0ATQBNAE0ATABMAEwATABLAEsATABMAEsA
SwBLAEoASgBKAEoASgBKAEoASQBJAEkASQBJAEkASABGAEgASABJAEkASQBJAEkASABI
AEgASABIAEcARwBHAEcARwBHAEYARQBFAEYARgBHAEYARgBHAEcARABEAEQARABEAEQA
QwBDAEMAQwBCAEIAQgBCAEIAQgBBAEEAQQBBAEEAQABAAEAAPgBAAEAAQABAAEMARQBI
AEoASQBLAEsASwBJAEsATgBQAFIAUwBQAE0ASABHAEQAQABAAEAAQgBDAEQARABEAEMA
QAA/AD4APQA7ADsAPQA9AD8APwA/AD8APgA+AD4AQABAAEAAPgA+AD4APAA7ADoANwA3
ADcANwA1ADQANAA0ADQANAA0ADQANgA2ADYANgA0ADQANAA0ADQANAA0ADQANAA0ADQA
NAA2ADYANgA2ADQANQA2ADgAPwBJAFEAUgBVAGYAfwCaAL0A4wAAASoBYAGEAY4BiAF5
AWIBRQEYAd0AkQA/APb/yP+2/77/z//Z/9v/4f/v////CQARABcAHAAlACkAKwAwADMA
MwAzADMANgA3ADcAOAA5ADkAOQA5ADsAOgA6ADsAPAA8AD0APQA/AD8AQABBAEEAQQBC
AEMAQwBDAEMAQwBFAEYARgBHAEgASQBKAEsATABMAE0ATgBQAFAATwBNAE8ATwBQAFEA
UABQAFEAUgBTAFMAUwBTAFQAVQBVAFUAVABUAFYAVwBZAFoAWwBbAF0AXgBfAGAAYQBi
AGQAZgBoAGkAbABuAG8AcQByAHQAdQB2AHgAeQB5AHoAewB8AH4AfgB/AH8AgQCBAIEA
ggCEAIIAgQCAAIAAfgB9AHwAegB5AHcAdgB0AHIAbwBsAGoAaABmAGQAYwBhAF8AXQBd
AFwAWwBaAFgAVwBWAFQAVABUAFQAUwBTAFMAUwBSAFEAUQBQAE4AUABPAE8AUABQAFAA
TwBNAE0ATgBPAFAATgBOAE4ATgBQAFAAUABQAFIAUQBRAFEAUABQAFAAUQBPAE8ATwBP
AE4ATwBQAFAATwBOAE4ATwBNAE0ATQBNAEsASwBLAEsASwBLAEsASwBLAEoASgBKAEgA
RwBHAEgASABIAEgARwBIAEcARwBHAEQARABEAEQARABEAEQAQwBDAEMAQwBDAEEAQQBA
AEAAQgBCAEEAQQBBAEAAPgA9AD8APgA+AD4APAA8ADwAPAA7ADsAOwA7ADsAOwA6ADgA
OAA4ADkAOQA5ADkAOQA4ADYANgA2ADYANwA3ADcANwA3ADcANgA1ADUANgA2ADcANQA0
ADQAMwAyADIAMgAyADIAMgAxADEAMQAxADAAMAAuAC4ALgAuAC0ALQAtAC0ALQAuAC4A
LgAuAC8ALgAuADAAMAAwADAAMwA1ADgAOgA5ADsAOwA7ADsAPQBAAEIAQQBBAD0AOQA0
ADMAMAAsAC4ALgAwADEAMAAwADAALwAqACkAKAAnACkAKQArACsAKQApACkAKQAoACgA
KAAqACgAKAAmACYAJAAiACEAIAAdAB0AHQAdABsAGgAaABoAGgAaABoAGgAaABoAGgAa
ABgAGAAYABgAGAAYABgAGAAYABgAGAAYABgAGAAYABgAGAAXABgAGgAhACcAKwAsADcA
TABlAIoAtQDXAAABNgFkAXYBeAFwAWEBSAEhAeoApQBPAPv/vP+c/5r/qv+1/7n/wf/R
/9//6f/z//n///8CAAUACQANAA4ADwAPAA8ADwASABMAEwAUABMAEwATABMAFQAUABQA
FQAVABQAFAATAA8ADQAMAAsACQAHAAYABQAFAAUABQAFAAQABAADAAMABQAFAAUABQAF
AAQABAAEAAUABgAGAAUABwAHAAgACQAJAAgACAAIAAkACQAJAAkADAANAA0ADQAQABAA
EgATABMAFAAVABUAGAAaABwAHgAfACAAIgAkACYAJwAqACwALQAvADAAMgAxADIANAA1
ADcAOAA5ADoAPAA8AD0APQA/AD8APwBAAEAAPgA9ADwAPQA8ADwAPAA5ADcANAAyADIA
MAAtACoAKAAmACQAIgAiACEAIAAfAB0AHAAbABoAGgAZABgAFgAUABQAFAATABMAEwAT
ABIAEAARABEAEAAPAA0ADAAMAA0ADgAOAA0ADgAQABIAFAASABIAEgASABMAFAAVABYA
GAAXABcAFwAYABgAGAAZABoAGwAcAB0AGwAbABsAGgAXABYAFgAXABcAFwAXABcAFwAX
ABcAFwAXABcAFwAXABkAGAAYABgAGAAXABcAGAAXABYAFQATABQAEwATABMAEwAUABUA
FgAWABYAFgAVABcAFwAXABcAGQAZABgAGAAYABgAFwAXABoAGgAZABkAGwAaABoAGgAc
ABwAHAAcAB0AHQAdAB0AHwAfAB4AHAAcABwAHQAdAB8AHwAfAB4AHgAeAB4AHgAdAB0A
HQAdAB0AHQAcABsAGwAcABwAHQAeAB4AHwAfAB4AHgAeAB4AHgAeAB0AHQAdAB0AHAAc
ABwAHAAcABwAHQAdAB0AHQAbABwAHAAcABwAHQAcABwAHQAeAB8AIAAiACMAJQAmACUA
JwAnACcAKQArAC4AMAAvAC8AKwAnACYAJQAiAB4AHwAgACMAJQAlACQAIwAhACAAHwAe
AB0AGwAbAB0AHQAfAB8AHwAfAB4AHgAeACAAHwAeABsAGgAaABgAFwAWABMAEwATABMA
EwASABIAEgASABIAEgASABMAFAAVABYAFAAUABQAFAAUABQAFAAUABQAFAAUABQAFgAW
ABYAFgAYABcAGgAeACcALwAxADQAQwBaAHUAmAC5ANMA+AAsAVQBYAFeAVQBQwEoAfsA
vgB1ACUA3/+y/6L/ov+w/7n/uf+9/8X/0//h/+v/8//5//7/AwAHAAsAEAARABEAEQAR
ABIAEwATABQAFwAXABcAFwAZABgAGAAZABgAGAAZABkAGwAbABwAHQAbABsAHAAdABsA
GwAbABsAHQAeAB4AHwAfAB8AHwAfACAAIAAhACIAIgAiACEAHwAhACEAIgAjACIAIgAj
ACQAIwAjACMAIwAmACcAJwAnACYAJgAoACkAKwAsAC0ALQAtAC4ALwAwADMANAA2ADgA
PAA9AEAAQgBFAEcASABKAE0ATgBQAFEAUQBSAFMAVABWAFYAVwBXAFUAVQBVAFYAVgBU
AFMAUgBQAE4ATQBMAEkARwBEAEIAQAA+ADsAOAA2ADQAMgAwAC8ALQArACkAJwAmACUA
JAAkACMAIgAgAB4AHgAeAB0AGwAbABsAGgAaABsAGwAaABoAGQAZABoAGgAaABkAFwAX
ABgAGQAaABgAGAAYABgAFgAWABYAFgAYABcAFwAXABYAFgAWABcAFQAVABUAFQAUABUA
FgAWABcAFgAWABcAFwAXABcAFwAXABcAFwAXABcAFwAXABcAGQAYABgAGAAYABcAFwAY
ABoAGgAaABkAGgAZABkAGQAaABoAGgAaABgAGAAYABcAFwAXABcAFwAXABcAFgAWABQA
FAATABMAFAAUABMAEwATABIAEgASABQAFAAUABQAFQAVABUAFQAVABUAFAASABQAFAAV
ABUAEwATABMAEgASABIAEgASABEAEQARABEAEQARABAADwARABIAEgATABIAEgATABMA
FAAUABQAFAAUABQAEwATABMAEwASABIAEgASABIAEgATABMAEwATABUAFgAWABYAFgAW
ABoAGwAdAB4AIQAjACMAIwAjACUAKAAqACsAKwAnACMAIAAfABwAGAAWABYAGAAZABwA
HAAcABsAGAAXABYAFQATABMAFQAVABcAFwAXABcAFgAWABYAGAAWABYAFAAUABYAFAAT
ABIAEQARABEAEQARABAAEAAQABAAEAAQABAAEAAQABAAEAAQABAAEAAQAA4ADgAOAA4A
DAAMAAwADAAOAA4ADgAOAA4ADQAOABIAGQAfACUAJgAtAEAAWQB8AKUAxwDuACIBVAFs
AWwBYAFPATYBEQHcAJkARQDx/7D/jP+G/5b/pf+r/7H/v//N/9n/5f/r/+//9v/5//3/
AQAEAAUABQAFAAUACAAJAAkACgALAAsACwALAA0ADAAMAA0ADgAOAA8ADwAPAA8AEAAR
AA8ADwAQABEAEwATABMAEwAVABYAFgAXABcAFwAXABcAGAAYABkAGgAaABoAGQAXABgA
GQAbAB0AHAAcAB0AHgAfAB8AHwAfACIAIwAjACMAJAAkACYAJwAnACgAKQApACkAKgAr
ACwALQAuADAAMgA1ADUANwA4ADkAOwA8AD4AQQBCAEQARQBHAEgASQBKAEoASgBLAEsA
SwBLAEsATABMAEoASQBIAEgARgBFAEQAQwBBAD4APAA6ADgANQAyADIAMAAuACwAKwAp
ACcAJQAjACIAIQAgAB4AHQAcABoAGAAYABgAFwAXABcAFwAWABQAFQAVABQAFgAVABUA
FgAVABYAFgAVABMAFAAVABYAFAAUABQAFAAUABQAFAAUABQAEwATABMAEgASABIAEwAT
ABMAEwATABIAEwAUABQAFQAUABQAFQATABMAEwATABMAEwATABMAEwATABMAEwARABAA
EAAQABIAEQARABIAEgASABIAEQASABEAEQARABAAEAAQABAAEgASABIAEQARABEAEQAR
AA8ADwAOAA4AEAAQAA8ADwAOAA4ADQANAA8ADgAOAA4ADgAOAA4ADgALAAsACwALAA0A
DQAMAAoACgAKAAsACwAJAAkACQAIAAgACAAIAAgABwAHAAcABwAHAAcABgAFAAUABgAG
AAcABwAGAAYABQAGAAYABgAGAAQABAADAAMABQAFAAQABAACAAIAAgACAAEAAQABAAEA
AAAAAP///v/6//r/+//8//3//v8CAAMABQAGAAUABwAHAAcABwAJAAwADgAMAAsABgAB
AP7//f/6//b/9//4//v//f/9//z/+//5//j/9//2//X/9//3//n/+f/3//f/9//3//T/
9P/0//b/+f/6//n/+v/6//j/9//2//b/9//4//n/9//2//b/9v/0//T/9P/0//b/9v/2
//b/9P/0//T/9P/y//L/8v/y//L/8v/y//L/9P/0//T/9P/0//X/+P/8/wMABwAJABIA
IwA8AF0AiACtANMACgE8AVYBXAFcAVIBOwESAdkAkgA9AOf/qf+G/4D/jP+Y/5v/n/+r
/7n/w//N/9P/2//f/+D/5f/n/+n/6P/p/+n/6f/p/+z/7f/t/+7/7//v/+//7//x//D/
8P/x//L/8v/z//P/9f/1//b/9//3//f/+P/5//n/+f/5//n/+//8//z//f/7//v/+//7
//7//v///wAAAAAAAP///f/+////AQADAAQABAAFAAYABwAHAAcABwAKAAsACwALAAoA
CgAMAA0ADwAQABEAEQATABQAFQAWABcAGAAaABwAHgAfACIAJAApACsALAAuAC0ALgAw
ADEANQA2ADcAOAA2ADYANwA3ADUANQA1ADYAOAA2ADUANAA0ADIAMQAwAC0AKwAoACYA
JAAiAB8AHAAaABgAFgAUABEADwANAAsACgAKAAoACgAIAAcABgAEAAQABAAEAAMAAwAD
AAMAAgAAAAEAAQAAAAAA/////wAA//8AAAAA//8BAAIAAwAEAAIAAgACAAIAAgACAAIA
AgACAAEAAQABAAAAAAAAAAEAAQABAAEAAQAEAAUABgAGAAMAAgACAAMAAwADAAMAAwAD
AAMAAwADAAMAAwADAAMAAwACAAIAAgACAAEAAQACAAIAAgACAAEA/v/9//3//f/+//7/
/v/+//z//P/8//v/+//7//v/+//9//3//P/8//z//P/7//v//P/8//v/+//5//j/+P/4
//b/9v/2//b/9//3//f/9//1//X/9P/y//D/8P/x//H/7//v/+//7v/u/+7/7v/u/+//
7//v/+//7f/t/+z/6//t/+7/7v/v/+3/7P/s/+v/7P/s/+z/7P/s/+z/6//r/+v/6//q
/+r/6v/q/+r/6v/t/+7/7v/u/+7/7v/y//P/9f/2//f/+f/5//n/+f/7//7/AAD/////
+//3//L/8f/u/+r/6v/q/+z/7f/w//D/8P/v/+z/6//q/+n/6//r/+3/7f/r/+v/6//r
/+j/6P/o/+r/6v/q/+j/6P/q/+j/5//m/+X/5f/l/+X/4//i/+L/4v/k/+T/5P/k/+L/
4v/i/+L/4v/i/+L/4v/i/+L/4v/i/+D/4P/g/+D/4v/i/+L/4v/k/+P/5P/o/+//+///
/wAACwAiADsAWAB9AJkAtgDoABgBLAEmARoBCQHuAMUAkgBRAAMAtf9+/2T/Yv9w/3//
g/+F/4//mf+l/6//uf+//8b/zf/R/9P/2P/b/9v/2//b/9z/3f/d/97/3//f/9//3//h
/+D/4P/h/+L/4v/j/+P/4//j/+T/5f/j/+P/5P/l/+X/5f/l/+X/5f/m/+b/5//p/+n/
6f/p/+j/6P/p/+r/7P/s/+v/6f/r/+v/7P/t/+z/7P/t/+7/7f/t/+3/7f/w//H/8f/x
//D/8P/y//P/8//0//X/9f/3//j/+f/6//v//P/+/wAAAgADAAYACAALAA0ADgAQABEA
EgAUABUAFwAYABkAGgAaABoAGwAbABsAGwAbABwAGgAYABcAFgAYABYAFQAUABMAEQAO
AAwACgAIAAUAAgACAAAA/v/8//v/+f/3//X/8//y//H/8P/u/+3/7P/q/+r/6v/q/+n/
5//n/+f/5v/o/+n/6f/o/+b/5f/l/+b/5f/m/+b/5f/l/+b/5//o/+j/6P/o/+j/6P/o
/+j/6P/o/+f/5//n/+j/6P/o/+n/6f/p/+n/6f/o/+n/6v/q/+n/6P/o/+n/5//n/+f/
5//n/+f/5//n/+f/5//n/+f/5f/k/+T/5P/l/+X/5v/o/+f/5v/l/+P/4//j/+T/5f/k
/+T/5P/k/+T/5P/k/+P/4//j/+P/4//j/+P/4v/i/+L/4v/h/+H/5P/k/+P/4//j/+L/
4v/i/+L/4v/i/+L/3//f/9//3//h/+H/4P/e/+D/4P/h/+H/4f/h/+H/4P/g/+D/4P/g
/+H/4f/h/+H/3//f/97/3f/f/+D/4P/h/9//3v/e/93/3P/c/9z/3P/e/97/3f/d/93/
3f/c/9z/3v/e/97/3v/f/9//4P/i/+L/4v/i/+X/5//q/+z/7f/v/+//7//v//H/9P/2
//n/+f/1//H/7P/r/+j/5P/k/+T/5v/n/+r/6v/q/+n/5v/l/+T/4//h/+H/4//j/+P/
4//j/+P/4v/i/+L/5P/m/+b/5P/k/+L/4P/f/97/3f/d/93/3f/d/9z/3P/c/9z/3P/c
/9z/3P/c/9z/3P/a/9r/2v/a/9z/3P/c/9z/3P/c/9z/3P/a/9r/2v/a/9z/3f/e/97/
4//t//H/8v/3/wgAIQBAAGcAjwCyAOQAGAE2ATwBNAEjAQ4B6wC8AHsAJQDN/4b/Wv9Q
/1z/bf9z/3v/if+Z/6X/r/+3/7v/wP/D/8f/y//O/9H/0f/R/9H/1P/V/9X/1v/V/9X/
1f/V/9f/1v/W/9f/2P/Y/9n/2f/Z/9n/2v/b/9v/2//c/93/2//b/9v/2//b/9z/3P/d
/93/3f/d/93/4P/g/+H/4v/k/+T/4//h/+L/4//l/+f/5//m/+b/5v/n/+f/5//n/+j/
6f/p/+n/6P/o/+r/6//r/+z/7f/t/+//8P/x//L/8//0//b/+P/8//3/AAACAAMABQAG
AAgACwAMAA4ADwARABIAEwAUABYAFgAXABcAFQAVABUAFgAWABQAEwASABIAEAAPAA4A
DQALAAgABgAFAAQAAgAAAP7//P/6//j/9f/z//H/7//t/+z/6//q/+j/5//m/+T/5P/k
/+T/4//h/+H/4f/g/97/3//f/97/3v/d/93/3v/d/97/3v/d/9v/3P/d/97/3P/c/9z/
3P/e/97/3v/e/97/3f/d/93/3v/e/97/3//d/93/3f/d/97/3//g/+D/3//e/97/3//d
/93/3f/d/93/3f/d/93/2//b/9v/2//b/9r/2v/a/9r/2f/Z/9r/2P/Y/9j/1//Y/9f/
1//X/9b/1v/W/9b/1v/W/9b/1f/V/9X/1f/V/9f/1//W/9b/1v/W/9X/1f/W/9b/1f/V
/9X/1P/U/9T/1P/U/9T/1P/T/9P/0//T/9X/1f/U/9L/0v/S/9P/0//R/9H/0f/Q/9D/
0P/Q/9D/zf/N/83/zf/P/8//zv/N/8v/zP/M/83/zP/M/83/zf/M/8z/zP/M/87/zv/N
/83/zf/N/8z/zP/K/8r/yv/K/83/zf/N/83/zv/Q/9H/0v/U/9f/2P/a/9n/2v/b/9v/
3f/g/+L/5P/g/97/2//Y/9b/1P/P/83/z//R/9T/1P/Q/8//zv/N/8z/yv/K/8r/yv/K
/8r/yv/K/8j/yP/I/8j/yv/K/8r/yv/I/8j/yP/I/8f/xv/F/8T/wv/C/8L/wv/C/8L/
wv/C/w==
         </WaveFormData>
      </LeadData>
      <LeadData>
         <LeadByteCountTotal>10000</LeadByteCountTotal>
         <LeadTimeOffset>0</LeadTimeOffset>
         <LeadSampleCountTotal>5000</LeadSampleCountTotal>
         <LeadAmplitudeUnitsPerBit>4.88</LeadAmplitudeUnitsPerBit>
         <LeadAmplitudeUnits>��V</LeadAmplitudeUnits>
         <LeadHighLimit>2147483647</LeadHighLimit>
         <LeadLowLimit>268435456</LeadLowLimit>
         <LeadID>V4</LeadID>
         <LeadOffsetFirstSample>0</LeadOffsetFirstSample>
         <FirstSampleBaseline>0</FirstSampleBaseline>
         <LeadSampleSize>2</LeadSampleSize>
         <LeadOff>FALSE</LeadOff>
         <BaselineSway>FALSE</BaselineSway>
         <ExcessiveACNoise>FALSE</ExcessiveACNoise>
         <MuscleNoise>FALSE</MuscleNoise>
         <LeadDataCRC32>1981827689</LeadDataCRC32>
         <WaveFormData>
rv+u/67/rv+s/6z/rP+s/6z/rP+s/6z/rP+s/6z/rP+s/6z/rP+s/6r/qv+q/6r/rP+s
/6z/rP+s/6z/rP+s/6r/qv+q/6r/qv+q/6r/qv+s/6z/rP+s/67/rv+u/67/rP+s/6z/
rP+s/6z/rP+s/6z/rP+s/6z/rv+u/67/rv+u/67/rv+u/7D/sP+w/7D/s/+2/7j/uv+5
/7r/u/+7/73/vf+9/8D/wf/B/8D/vf+6/7j/tv+0/7P/sv+2/7n/vP+8/7z/u/+4/7X/
tP+0/7L/sv+y/7T/tv+2/7b/tf+1/7T/tP+0/7T/tP+y/7H/sf+w/67/rP+r/6v/q/+q
/6v/q/+r/6v/qf+p/6r/qv+r/6v/q/+r/6v/qv+q/6r/qv+q/6r/qv+o/6j/qP+o/6j/
qf+p/6r/qv+s/6z/qf+f/5P/jv+Q/5b/pv+6/9r/BQA2AGsAtAAFAU0BjQHNAfoB9gHH
AYUBMAHIAFkA9/+4/5r/kv+W/5b/kv+O/5D/l/+b/53/n/+i/6X/p/+p/6r/q/+p/6n/
qv+q/6r/q/+r/6z/r/+v/6//r/+x/7L/sv+y/7L/s/+z/7P/sv+y/7L/s/+x/7H/sv+y
/7L/s/+z/7P/tf+2/7f/uP+3/7j/uP+5/7n/uv+6/7v/uf+5/7r/uv+8/73/vf+9/77/
vv+//7//vv++/8D/wP/A/8L/w//E/8b/x//I/8n/y//M/83/0P/Q/9H/0//V/9j/2//d
/9//4P/k/+f/6v/t//H/9f/4//z/AQAFAAkACgANAA8AEQATABUAFgAZABsAHAAcABwA
GwAZABgAFgAVABQAEQAPAA0ACQAGAAEA/f/6//b/8v/s/+j/5P/h/9v/2f/W/9P/0P/P
/83/yf/K/8j/x//F/8T/w//D/8L/w//C/8H/wf+//77/vf+7/7v/u/+7/7v/u/+7/7r/
uv+6/7r/uv+6/7j/uP+3/7f/tv+2/7b/tv+2/7X/tf+1/7X/tf+1/7X/tf+1/7X/tv+2
/7b/tv+2/7b/tv+2/7b/tv+2/7b/tv+2/7b/tv+2/7b/t/+3/7j/tv+2/7b/tf+1/7X/
t/+3/7j/uP+4/7j/uP+4/7j/uP+2/7b/tv+2/7X/tf+2/7b/tP+z/7L/sv+0/7P/sv+y
/7L/s/+0/7T/tP+y/7L/sv+y/7L/sv+y/7L/sf+w/7D/sf+x/7D/sP+w/6//r/+v/63/
rf+s/6z/rf+t/67/r/+v/67/rf+t/63/rP+s/6z/rP+s/63/rf+q/6n/qP+o/6v/rP+s
/6z/rP+s/6z/rP+r/6v/q/+r/6v/q/+r/6v/q/+r/6v/q/+r/6v/q/+r/6v/qv+q/6v/
qv+q/6r/qv+s/6z/rP+s/7D/sf+y/7P/tP+1/7X/tf+1/7X/uP+6/7v/u/+5/7b/sv+w
/67/rP+q/63/r/+y/7L/sv+x/7D/rf+s/6z/rP+s/6z/rv+u/67/rv+t/63/rv+u/67/
rv+u/6z/q/+r/6j/pv+k/6P/o/+j/6L/of+j/6P/o/+h/6H/ov+i/6P/of+h/6H/of+g
/6D/oP+g/6L/ov+i/6L/ov+i/6L/ov+j/6P/pP+k/6T/ov+f/5n/j/+K/4j/iP+S/6b/
wv/p/xYARwCIAN0ALwFzAbEB7AEEAu0BtQFoAQYBkQAZAMD/kv+C/4L/hv+E/4D/gv+F
/4n/jf+P/5L/l/+X/5n/nP+d/53/nf+e/57/nv+f/5//oP+h/6H/of+h/6P/pP+k/6T/
pP+l/6X/pf+m/6b/pv+n/6f/p/+o/6j/qv+r/6v/q/+s/6z/rP+s/63/rv+u/6//sf+y
/7L/s/+x/7H/sv+y/7T/tf+1/7X/uP+4/7n/uf+6/7r/vP+8/7r/vP+9/77/vv+//8D/
wf/F/8b/x//K/87/z//R/9P/1P/X/9n/2//c/+D/4//m/+n/7f/x//T/9//7//7/AQAE
AAcACQALAA0ADwAQABMAEQASABIAEgASABEAEQAQAA8ADgALAAkABQABAP7/+f/1//L/
7v/q/+j/5P/g/93/2f/X/9T/0f/O/83/y//H/8b/xP/D/8H/wP+//7//vv+9/7z/u/+7
/7z/vP+8/7v/u/+7/7v/u/+5/7n/uP+4/7j/uP+4/7j/uP+4/7f/t/+4/7j/uP+4/7j/
t/+3/7f/uf+5/7n/uf+5/7n/uf+6/7r/uv+6/7r/uv+6/7r/uv+8/7z/vP+8/77/vv++
/77/wP/B/8H/wv/C/8L/wv/B/8H/wf/D/8P/wv/C/8L/wv/E/8T/xP/E/8L/wv/C/8L/
w//D/8T/xP/E/8P/wv/C/8T/w//C/8L/wv/D/8T/xP/E/8L/wv/C/8L/wv/C/8L/xP/D
/8L/wv/B/8H/wP/A/8L/wf/B/8H/wf/B/8D/wP+//7//wP/B/8P/wv/B/8H/w//C/8L/
wv/C/8L/w//D/8L/wf/A/8D/wf/C/8L/wv/C/8L/wv/C/8P/w//D/8P/wf/B/8H/wf/B
/8H/wf/B/8H/wf/B/8H/wf/A/8D/wf/B/8L/w//C/8H/wf/B/8D/wf/C/8P/xP/H/8n/
y//N/87/z//P/8//0P/R/9X/2P/W/9X/0v/O/8z/yv/I/8b/xv/J/8v/zv/M/8z/y//K
/8n/yP/I/8j/yP/I/8r/yv/I/8j/x//H/8b/xv/G/8b/yP/G/8X/xf/E/8L/wP+//7//
v/++/73/u/+7/7v/uf+7/7z/vP+9/73/vf+9/73/vv++/77/vv/A/8D/wP/A/77/vv++
/77/v/+//8D/wP++/77/t/+v/6f/ov+g/6b/tv/O//D/GwBKAIMA0AAfAWUBpwHjAQgC
AgLVAZUBPgHSAF8A+f+2/5r/kv+S/5T/lP+W/5r/n/+l/6n/qf+o/6v/rf+t/67/r/+t
/63/rv+u/67/r/+v/7D/sf+x/7H/sf+z/7T/tP+0/7b/t/+3/7f/tv+2/7b/t/+3/7f/
uP+4/7j/uf+5/7n/uv+6/7r/uv+7/7z/vP+9/73/vv++/7//vf+9/77/vv/A/8H/wf/B
/8T/xP/F/8X/yP/I/8r/yv/I/8r/y//M/87/z//Q/9H/0//U/9X/2P/c/93/3//h/+L/
5f/n/+n/7P/w//P/9v/7////AwAGAAsADwASABUAGgAdAB8AIQAhACMAJAAnACkAKgAq
ACoALAArACsAKgAnACYAIwAhACEAHQAaABUAEwAQAAwACAAGAAIA/v/7//n/9//0//H/
8P/v/+3/6f/q/+j/5//l/+b/5f/l/+T/5f/k/+P/4//g/+D/4P/f/9//3//f/9//4P/h
/+H/4v/k/+T/5P/k/+T/5P/j/+P/5P/k/+T/5P/m/+X/5f/l/+f/5//n/+f/5f/l/+X/
5v/o/+j/6P/o/+j/6P/o/+j/6v/q/+r/6v/q/+r/6v/q/+n/6f/o/+j/5v/m/+b/5f/j
/+P/5f/l/+T/5P/k/+T/5P/k/+T/5P/i/+L/4v/i/+P/4//k/+T/5f/l/+X/5v/o/+f/
5v/m/+b/5//o/+j/6v/o/+j/6P/o/+j/6P/o/+n/6f/p/+r/6//r/+r/6v/s/+v/6//r
/+v/6//q/+r/6//r/+z/7f/t/+z/6//r/+z/7P/t/+7/7P/s/+3/7f/t/+3/7f/u/+//
8P/w//D/8P/w//D/8P/w//H/8v/z//P/8//z//P/9f/1//X/9f/1//X/9f/1//f/9v/2
//f/9v/4//r/+v/7//n/+f/6//z/+v/6//r/+v/+/wEABAAHAAcABwAGAAUACAAJAA0A
EAASABMAEgAQAAwACgAIAAYABQAJAAwAEAAOAA4ADQAMAAkACAAIAAgACQAKAA0ADgAO
AA4ADQANAAwADAAMAAwADAAKAAkACQAKAAgABgAFAAcABwAGAAUAAwADAAMAAQACAAQA
BQAHAAcABwAHAAcABAAEAAQABAAFAAYABwAIAAgACAAIAAgACwALAAwADAAMAAoABwAB
APv/9P/y//b/BgAcADoAYwCQAMEABAFXAaMB4wEjAlgCYAI7Av0BrAFGAdUAbQAkAAAA
9P/2//j/8v/w//L/9//7//3///8CAAMABQAHAAoADQAPAA8AEAAQAA8ADwAOAA4AEQAR
ABEAEQATABQAFAAUABYAFwAXABcAGAAYABgAGQAbABsAHAAcABoAGwAbABsAHAAcABwA
HAAfACAAIAAhACMAJAAkACUAJQAlACYAJgAoACkAKQApACoAKgArACsALAAsAC4ALgAw
ADIAMwA0ADQANQA2ADcAOwA8AD0AQABCAEMARQBHAEoATQBPAFEAVgBaAF0AYABlAGkA
bQBwAHEAdQB4AHsAgACDAIUAhwCLAI0AjgCRAJEAkgCSAJIAkgCRAJEAkACNAIwAiQCH
AIcAgwCAAHsAdwB0AHAAbABoAGQAYABdAFkAVwBUAFEATgBNAEsARwBGAEQAQwBBAEAA
PwA/AD4APgA+AD4APwA+AD4APgA9ADsAOwA7ADsAPQA9ADwAPAA7ADoAOQA4ADgAOAA3
ADcANgA2ADYANgA3ADcAOAA5ADkAOQA5ADkAOQA5ADkAOgA6ADoAOgA6ADsAPAA9AD4A
QABAAEAAQABAAEAAQABAAEEAQwBEAEYASABIAEgARwBHAEcASQBJAEgASABIAEgASABI
AEgASABKAEoASgBKAEkASQBKAEoATABLAEoASgBKAEkASABIAEYARwBIAEgASABGAEYA
RgBGAEYARgBGAEgARwBGAEYARwBHAEYARgBIAEcARwBHAEcARwBGAEYARwBHAEgASQBH
AEYARQBFAEUARABEAEQAQgBCAEMAQwBDAEMAQwBEAEMARABEAEQAQgBCAEIAQgBDAEMA
QwBDAEMAQwBDAEMAQwBDAEMAQwBDAEMAQwBDAEMAQgBCAEMAQgBEAEQARABEAEgASQBK
AEsATgBPAE8ATwBNAE0AUABSAFUAVQBTAFAATABKAEgARgBEAEcASQBMAE4ATgBNAEwA
SQBIAEgASABGAEYASABIAEgASABHAEcARABEAEQARABCAEAAPwA/AEAAPgA8ADsAOQA5
ADgANwA3ADcANwA1ADMANAA0ADUANgA3ADgAOQA4ADgAOAA4ADgAOAA4ADgAOAA4ADgA
OAA5ADkAOgA6ADoAOgA5ADUALQAmACAAHgAiADAASABlAJAAwQD4AD8BlQHhASMCYgKS
ApsCewI+AuoBgQEHAZIAQgAcABAAFAAaABgAFgAbACEAIwAlACgAKQAtADEAMAAxADMA
MwA0ADQAMgAzADMANAA1ADUANQA1ADUANgA2ADYANgA3ADcANwA4ADgAOAA5ADsAOwA8
ADwAPAA9AD0APQA+AD4APgA+AEEAQgBCAEMAQQBCAEIAQwBDAEMARABEAEQARQBFAEUA
RgBGAEcARwBKAEoATABMAEoATABNAE4ATgBPAFAAUQBTAFQAVQBYAFoAWwBdAF8AXgBh
AGMAZQBoAGwAbwByAHMAdwB7AH4AgQCFAIgAiwCOAJEAkwCVAJcAmQCaAJ0AnwCgAKAA
oACgAJ8AnwCeAJ0AnACZAJcAlQCRAI4AiQCFAIIAfgB6AHYAcgBuAGsAZwBlAGIAXwBc
AFsAWQBVAFQAUgBRAE8ATABLAEsASgBJAEgARwBHAEYARgBGAEUARQBFAEUARQBFAEUA
RABEAEQARABEAEQARABEAEMAQwBCAEIAQgBCAEIAQQBBAEEAQQBBAEEAQQBBAEEAQQBC
AEEAQAA/AD4APgA+AD4APgA8ADwAPAA8ADwAPAA8ADwAPgA/AD8AQABAAEAAQAA/AD0A
PQA/AD8AQABAAEAAQABAAEAAQABAAEAAQABAAEAAPwA/AEAAQABAAD8APgA+AD4APQA8
ADwAPAA9AD4APgA8ADoAOgA6ADoAOgA6ADoAOgA5ADgAOAA5ADkAOAA4ADgANwA3ADcA
NwA3ADYANgA1ADUANgA3ADUANAAzADMANQA0ADQANAA0ADQANQA1ADYANQA0ADQAMwA0
ADQANAAyADIAMgAyADMAMwAzADMAMQAxADEAMQAvAC8ALwAvADEAMQAxADEAMQAwADAA
MQAwADAAMAAwADAAMAAwADAANAA1ADYANwA4ADkAOQA5ADkAOQA8AD4APwA/AD0AOgA4
ADYANAAyADAAMwA1ADgANgA2ADUANAAvAC4ALgAuAC4ALgAwADAAMAAwAC8ALwAuAC4A
LgAuAC4ALAArACsAKgAoACYAJQAlACUAJAAjACMAIwAjACEAIQAiACIAIwAjACMAIwAj
ACIAIgAiACIAIAAgACAAIAAiACIAIgAiACIAIQAhACAAIgAeABsAEwALAAIA/v/+/wgA
GgA0AFsAjAC/AP4ATQGbAdsBHQJYAnACWQIjAtoBfAELAZsAQAAOAPz/+v/8//z//P8A
AAUACQANABEAEgATABUAFwAYABcAFQAVABYAFgAYABkAGQAaABsAGwAbABsAGQAaABoA
GgAaABsAGwAbABwAHAAcAB0AHQAdAB4AHgAeAB8AHwAfAB4AHgAeAB4AHwAgACAAIQAf
ACAAIAAhAB8AHwAgACAAIAAhACEAIQAgACAAIQAhACIAIgAkACQAJgAoACkAKgAqACsA
LAAtAC0ALgAvADIAMgAzADUANwA6AD0APwBBAEMARgBIAEoATwBTAFcAWgBbAF8AYgBl
AGgAawBtAG8AcQBzAHQAdwB3AHgAeAB4AHoAeQB5AHgAeQB4AHUAcwBxAG0AagBlAGMA
YABcAFgAUwBOAEkARQBCAEEAPwA9ADgANwA1ADEAMgAwAC8ALQAqACkAKQAoACcAJgAl
ACUAJAAkACQAIwAgAB8AHgAdAB4AHwAfACAAIAAgACAAIAAeAB4AHQAdAB4AHgAeAB4A
IAAfAB8AHwAdAB0AHQAdAB4AHwAgACIAHwAeAB0AHAAaABoAGgAaABoAGgAaABoAGgAa
ABoAGgAaABsAGwAcAB4AHgAeAB0AHwAfACEAIQAfAB4AHQAcABwAHAAcABwAHgAeAB4A
HgAcABsAGwAaABwAGwAaABoAGwAbABsAHAAaABsAHAAcAB4AHAAcABwAGgAaABoAGgAa
ABkAGAAYABkAGQAYABgAGgAZABkAGQAXABcAFgAWABUAFQAWABcAGQAYABcAFwAXABYA
FgAWABQAFAAVABUAEgARABAAEAARABIAEgASABAAEAAQABAAEQARABEAEQAPAA8ADwAP
AA8ADwAPAA8ADwAPAA8ADwANAAwADAANAA4ADgAOAA4AEAAQABAAEAAQABEAEgATABQA
FQAVABUAFwAXABoAHAAbABsAGQAWABQAEgAQAA4ACgANAA8AEgAPAA4ADAAKAAgACAAJ
AAoACAAIAAoACgAMAAwACwALAAgACAAIAAgACAAGAAUABQAEAAIAAAD////////+//3/
+//7//v/+f/5//r/+v/7//v/+//7//v/+v/6//r/+v/4//j/+P/4//j/+P/4//j/+//7
//z//P/+//z/9//v/+f/4P/e/+L/7v8EACIASwB6AKsA7gBDAZMB1QEXAkoCUgIxAvUB
oAE4AcMAUwAGAOL/1P/W/9r/1v/Q/9L/1f/d/+H/4//m/+n/6//t//D/8f/v/+//8P/w
/+7/7//v//D/8//z//P/8//z//T/9P/0//L/8//z//P/9P/0//T/9f/3//f/+P/4//b/
9//3//f/+v/6//r/+v/6//r/+f/5//v//P/8//3//f/9//7//v/+/////////wAAAAAB
AAEAAAAAAAIAAgACAAQABQAGAAYABwAIAAkACwAMAA0AEAAQABEAEwAVABcAGwAeACEA
JAAoACsALgAxADUAOQA8AD8AQwBGAEkASgBNAE8AUQBTAFUAVgBZAFkAWgBaAFoAWgBZ
AFkAWABVAFQAUQBPAEsARwBEAD8AOwA4ADQAMAAqACYAIgAfABwAGwAZABcAEwARAA4A
CQAKAAgABwAFAAMAAQAAAP7//f/8//v/+//8//z//P/7//v/+//7//v/+v/5//f/9v/0
//T/9P/0//T/9P/z//P/8v/y//L/8v/0//P/8//z//L/8f/w/+//7//v/+//8P/w//D/
8P/w//L/8v/y//L/9P/0//T/9P/0//T/9P/0//T/9f/1//b/+P/4//j/9//3//f/+f/5
//b/9v/2//b/+P/4//j/+P/4//j/+P/4//X/9f/2//b/+P/3//b/9v/4//f/9v/2//T/
9f/2//b/9v/0//T/9P/0//T/9P/0//T/8//y//L/9f/1//T/9P/2//X/9f/1//X/9f/0
//T/8//z//T/9f/1//T/8//z//P/8v/y//L/8v/y//P/8//z//P/8//0//T/9P/z//L/
8v/y//L/8v/z//P/8//z//P/8//z//P/8f/x//H/8f/x//H/8f/x//H/8v/0//T/9P/0
//j/+f/6//v//v/////////9//3/AAACAAUABQADAAAA/P/6//j/9v/0//f/+f/8//7/
/v/9//z/+f/4//j/+P/3//b/9//2//j/+P/3//f/9v/2//b/9v/4//b/9f/1//T/8v/w
/+//7//v/+7/7f/r/+v/6//p/+v/7P/s/+3/6//r/+v/6//q/+r/6v/q/+z/7P/s/+z/
6v/q/+r/6v/t/+3/7v/u/+z/7P/p/+X/2//S/87/zv/U/+b/AAAnAFYAhwDEABkBbQGz
AfMBLgJOAkMCEwLMAXAB/QCBABoA3v/G/8L/yP/I/8j/zP/R/9X/2//d/9z/3//h/+P/
5P/j/+P/4//k/+T/5P/l/+X/5v/n/+f/5//n/+f/6P/o/+j/6P/p/+n/6f/o/+j/6P/p
/+n/6f/q/+r/7P/t/+3/7f/u/+7/7v/u/+//8P/w//H/7//w//D/8f/v/+//8P/w//D/
8f/x//H/8v/y//P/8//0//T/9v/2//T/9v/3//j/+P/5//r/+//7//z//f8AAAIAAwAF
AAcACAALAA0ADwASABYAGQAcAB0AIQAlACgAKwAvADIANQA4ADsAPQA/AEEAQwBEAEcA
RQBGAEYARgBIAEcARwBGAEUARABBAD8APQA5ADYAMQArACgAJAAgAB4AGgAWABMADQAL
AAgABQACAAEA///7//r/+P/3//X/9P/z//P/8v/x//D/7//v/+7/7v/u/+3/7f/t/+3/
7f/t/+3/7P/s/+z/7P/s/+z/7P/s/+v/6//q/+r/6v/q/+r/6f/p/+n/5//n/+f/5//n
/+f/5//o/+j/6P/o/+j/6P/o/+j/6P/m/+b/5v/m/+b/5v/m/+b/5P/l/+X/5v/m/+b/
5v/l/+X/5f/n/+f/5v/m/+b/5v/m/+b/5v/m/+b/5v/m/+b/5//n/+j/6P/m/+X/5P/k
/+T/4//i/+L/4P/h/+L/4v/i/+D/4P/g/+D/4P/g/+D/4v/h/+D/4P/f/9//3v/e/+D/
3//f/9//3v/f/9//4P/f/9//4P/h/+H/4P/f/9//3//e/97/3v/g/+D/4f/h/+D/3//e
/97/3//g/+D/4P/g/+D/4P/g/9//3//f/9//4f/h/+H/4f/f/9//3//f/9//3//f/9//
3//e/97/3//e/+D/4//k/+X/5v/o/+n/6v/r/+r/6//r/+v/7P/t//H/9P/z//P/8f/u
/+7/7P/q/+j/6P/r/+3/8P/v/+7/7P/q/+f/5v/m/+b/6P/o/+r/6v/o/+j/5//n/+b/
5v/m/+b/5v/k/+P/4//i/+D/3v/d/9//3//e/93/3f/d/93/2//b/9z/3P/d/93/3f/d
/93/3P/c/9z/3P/a/9r/2v/a/9z/3P/c/9z/2//b/9z/3P/c/9r/1f/J/8H/wP/A/8r/
2v/y/xYARQB6ALUAAgFRAZUB1wETAi4CFALbAZMBNgHMAF8ACQDY/8T/wP/E/8L/wP/C
/8b/yf/N/9P/1f/W/9f/1//Z/9j/1//X/9f/2P/Y/9r/2//b/9z/3f/d/93/3f/d/97/
3v/e/9z/3f/d/93/3//g/+H/4//j/+P/5P/k/+T/5f/l/+X/5v/m/+b/5v/m/+b/5f/l
/+j/6v/r/+3/6//r/+z/7P/q/+v/6//r/+z/7P/t/+3/7v/u//D/8P/x//T/9v/4//b/
9//4//n/+//8//3/AAACAAMABQAHAAgACwANAA8AFAAYABsAHgAiACcALAAwADIANQA3
ADkAPgBBAEMARQBGAEcARwBJAEoATABNAE4ATgBNAE0ATABLAEoARwBFAEIAPQA5ADMA
LQAqACYAIgAeABoAFgATAA8ADQAKAAcABgAFAAMA//8AAP7//f/7//j/9//3//b/9f/0
//P/8//w//D/8P/v//H/8f/x//H/8f/x//D/8P/w//D/8P/w//D/8P/v/+//7v/u/+7/
7v/s/+v/6//r/+n/6f/p/+n/6f/p/+n/6v/r/+z/7f/u/+z/7P/s/+z/7P/s/+z/7P/u
/+7/7v/u/+7/7//v//D/8P/w//D/7//x//H/8//z//D/8P/w//D/7//u/+3/7P/w//L/
9P/2//f/9//4//j/+P/3//b/9v/3//f/9//4//j/+f/6//r/+P/2//b/9v/0//T/9P/0
//X/9f/1//b/+f/5//j/+P/2//X/9f/1//X/9f/0//T/8//z//T/9f/z//L/8f/x//L/
8v/z//T/8v/y//P/8//0//P/8v/y//H/8v/y//L/8P/w//D/8P/x//H/8f/x/+//7//v
/+//7//v/+//7//x//T/9P/0//T/9P/2//f/+P/5//r/+//7//v//f/9/wAAAgADAAMA
AQD+//r/+P/2//T/8v/1//f/+v/7//z//P/8//n/+P/4//j/+v/6//z//P/7//r/+P/3
//b/9v/2//b/9v/0//P/8//y//D/7v/t/+3/7f/s/+v/6//r/+v/6f/p/+r/6v/r/+v/
6//r/+v/6v/q/+r/6v/q/+r/6v/q/+j/6P/o/+j/6//r/+z/7P/q/+b/4//d/9X/0P/O
/87/2P/s/wYAKQBWAIcAwgAVAWsBsQHvASgCRAI1AgECugFcAeUAZwACAM7/vP+8/8L/
wv++/77/v//B/8f/y//O/9H/1f/X/9b/1//Z/9n/2v/a/9r/2//b/9z/3P/b/9r/2f/X
/9j/2P/Y/9b/1//X/9f/2P/Y/9j/2f/Z/9n/2v/a/9j/2f/Z/9n/2v/a/9r/2v/d/97/
3v/f/93/3v/e/9//4f/h/+L/4v/k/+X/5f/l/+T/5P/l/+X/5v/m/+j/6P/o/+r/6//s
/+r/6//s/+3/7f/u/+//8v/2//f/+f/7//r//f///wEABgAKAA0AEAARABUAGQAcAB0A
IQAkACcALAAvADEAMwA1ADcAOAA7ADsAPAA8ADwAOgA5ADkAOAA3ADYAMwAxADEALQAq
ACUAHwAcABgAFAAQAAwACAAFAAEA///8//n/9P/z//H/7f/s/+r/6f/n/+b/5f/l/+T/
4f/g/9//3//g/+D/4P/f/9//3//f/9//3//f/97/3v/c/9z/3P/c/97/3v/d/93/2v/a
/9r/2v/a/9n/2f/Z/9v/2//b/9v/2//b/9v/3P/c/9z/3P/c/9z/3P/c/9z/2v/a/9r/
2v/a/9r/2v/a/9r/2//b/9z/3P/c/9z/2//b/9v/3f/d/9z/3P/c/9z/3P/c/9z/3P/c
/9z/3P/c/93/3f/e/97/3v/d/9z/3P/e/93/3P/c/9r/2//c/9z/3P/a/9r/2v/c/9z/
3P/c/9z/2//a/9r/2f/Z/9j/2P/a/9n/2f/Z/9n/2f/Y/9j/1//X/9j/2f/b/9r/2f/Z
/9v/2v/a/9r/2P/Y/9n/2f/Z/9n/2f/a/9n/2v/a/9r/3P/c/9z/3P/b/9v/2//b/9v/
2//b/9v/3f/d/93/3f/f/9//4P/g/+D/4P/g/+P/5f/n/+n/6v/r/+v/6//r/+v/7v/w
//H/8f/v/+z/6v/o/+b/5P/g/+P/5f/o/+r/6v/p/+j/5f/k/+T/5P/i/+L/5P/k/+b/
5v/l/+X/5P/k/+T/5P/m/+T/4//j/+D/3v/c/9v/2//b/9r/2f/Z/9n/2f/X/9f/2P/Y
/9n/2f/Z/9n/2f/Y/9j/2P/Y/9j/2P/Y/9j/2P/Y/9j/2P/X/9f/2P/Y/9j/2P/X/9H/
yf/E/77/vP/A/9D/6P8JADgAbQCmAPMARwGRAc8BDAI2AjMCCQLIAXAB/QCBABYA0P+0
/67/tP+2/7T/uP+//8P/x//J/8z/zf/N/8//0P/R/9H/0f/S/9L/1P/V/9X/1v/V/9X/
1f/V/9P/1P/U/9T/1v/X/9f/1//W/9b/1v/X/9n/2f/a/9r/2v/b/9v/2//a/9r/2v/a
/9n/2v/a/9v/3f/e/97/3//f/9//4P/g/+D/4f/h/+H/4v/i/+P/4//i/+L/5P/k/+T/
5v/n/+j/6P/p/+r/6//t/+7/7//y//L/8//1//f/+P/7//3///8AAAQABwAKAAsADwAT
ABYAGwAfACIAJQAmACkAKwAtAC8AMQAyADUANQA2ADYANgA0ADMAMwAyADMAMgAvAC0A
KwAnACQAHwAcABoAFwAUAA4ACgAGAAMA///9//r/9//0//P/8f/t/+z/6v/p/+f/5P/j
/+P/4v/h/+D/3//f/97/3v/e/93/3f/d/93/3f/f/9//3v/e/97/3v/e/97/3v/e/93/
3f/c/9z/3P/c/9z/2//b/9v/2f/Z/9n/2f/Z/9n/2f/a/9r/2v/a/9r/2v/a/9r/2v/a
/9r/2v/a/9j/2P/Y/9j/2P/Z/9n/2v/Y/9j/2P/X/9f/1//Z/9n/2v/a/9r/2v/Y/9j/
2P/Y/9j/2P/Y/9j/1//X/9j/2P/a/9n/2P/Y/9r/2f/Y/9j/2P/Z/9r/2v/a/9j/2P/Y
/9b/1v/W/9b/2P/X/9b/1v/X/9f/1v/W/9j/1//X/9f/1f/V/9T/1P/V/9X/1v/X/9f/
1v/V/9X/1f/U/9T/1P/S/9L/0//T/9P/0//T/9T/0//U/9T/1P/U/9T/1P/U/9P/0//T
/9P/0//T/9P/0//T/9P/0//T/9X/1f/V/9X/2P/Y/9n/2//e/+D/4v/i/+H/4f/h/+L/
4//l/+j/6f/o/+P/4v/h/9//3f/c/9v/2//e/+L/4v/g/93/3P/b/9r/2P/Y/9j/2P/a
/9r/2v/a/9j/2P/Y/9j/1v/W/9b/1v/V/9T/0//S/8//zv/N/8z/zP/M/8z/zP/M/8z/
zP/M/w==
         </WaveFormData>
      </LeadData>
      <LeadData>
         <LeadByteCountTotal>10000</LeadByteCountTotal>
         <LeadTimeOffset>0</LeadTimeOffset>
         <LeadSampleCountTotal>5000</LeadSampleCountTotal>
         <LeadAmplitudeUnitsPerBit>4.88</LeadAmplitudeUnitsPerBit>
         <LeadAmplitudeUnits>��V</LeadAmplitudeUnits>
         <LeadHighLimit>2147483647</LeadHighLimit>
         <LeadLowLimit>268435456</LeadLowLimit>
         <LeadID>V5</LeadID>
         <LeadOffsetFirstSample>0</LeadOffsetFirstSample>
         <FirstSampleBaseline>0</FirstSampleBaseline>
         <LeadSampleSize>2</LeadSampleSize>
         <LeadOff>FALSE</LeadOff>
         <BaselineSway>FALSE</BaselineSway>
         <ExcessiveACNoise>FALSE</ExcessiveACNoise>
         <MuscleNoise>FALSE</MuscleNoise>
         <LeadDataCRC32>459753666</LeadDataCRC32>
         <WaveFormData>
qv+q/6r/qv+o/6j/qP+o/6j/qP+o/6j/qP+o/6j/qP+m/6b/pv+m/6T/pP+k/6T/pP+k
/6T/pP+k/6T/pP+k/6b/pv+m/6b/qP+o/6j/qP+o/6j/qP+o/6b/pv+m/6b/pv+m/6b/
pv+m/6b/pv+m/6b/pv+m/6b/p/+o/6n/qv+r/6z/rf+u/6//sP+x/7L/tP+1/7b/t/+6
/7v/u/+7/73/vf+9/7//vv++/73/uv+3/7b/tf+y/7L/s/+1/7j/u/+9/77/wP++/7z/
vP+8/7n/uf+5/7r/uv+6/7r/uv+7/7v/uv+6/7n/uP+2/7b/sv+x/6//rf+t/63/rf+s
/63/rf+t/63/qv+q/6r/q/+r/6z/rP+s/6z/rP+s/6z/rP+s/6r/qf+p/6n/qf+p/6v/
q/+r/6z/rv+u/63/qP+c/43/hv+G/4v/l/+o/8D/4/8KADsAdgC3APMAMwFyAZoBkAFg
AScB4wCaAFAAEwDr/9T/w/+1/6//rv+q/6r/qv+q/6r/rP+s/63/q/+r/6v/q/+o/6j/
qf+p/6v/q/+r/6v/q/+r/6z/rP+u/67/rv+t/6//rv+u/7D/rv+v/6//r/+u/7D/sP+w
/6//rv+s/6v/rf+v/7D/sf+z/7P/s/+y/7P/tf+2/7j/tv+3/7j/uv+5/7n/uP+3/7j/
uP+5/7n/uv+8/73/vf+8/7z/vf+//7//wP/B/8P/xv/I/8v/zf/P/9L/1f/X/9n/2//d
/+H/5P/n/+r/7v/x//T/9v/5//z/AAAEAAkACwAOAA8AEQATABUAFgAWABkAGgAbABsA
GQAZABcAFgASABEADwANAAkABgAAAPz/+P/0/+//6f/m/+H/3v/a/9T/0f/O/8n/xP/B
/7//vP+8/7v/uf+2/7T/tP+0/7T/s/+y/7L/sv+v/67/rP+q/6v/q/+q/6n/qf+p/6n/
qP+l/6X/pf+k/6P/ov+h/6H/oP+f/5//n/+f/5//nv+c/5z/nP+c/5z/nv+d/5z/nP+c
/53/nv+e/57/n/+g/6H/ov+i/6L/o/+l/6b/qP+o/6j/qf+p/6r/rP+s/63/rf+s/6z/
q/+q/6z/rf+u/6//r/+v/6//r/+t/67/rv+v/6//r/+v/6//sf+x/7D/sP+x/7H/sf+x
/7P/s/+z/7P/s/+y/7P/sv+y/7L/s/+0/7H/sf+x/7H/r/+v/6//r/+t/63/rf+t/6z/
q/+q/6n/q/+q/6r/qv+o/6j/qP+o/6j/qP+o/6j/qP+o/6j/qP+m/6b/p/+n/6n/qf+m
/6P/pf+l/6X/pf+k/6X/pf+l/6T/pP+j/6L/ov+i/6P/pf+n/6f/qP+o/6f/qP+p/6n/
rP+q/6z/rP+q/6r/qv+q/6v/rP+t/67/r/+v/6//r/+t/63/r/+v/7D/sP+u/63/rv+t
/6r/qv+q/6v/rf+s/63/rf+u/67/rP+s/6z/q/+u/6//sf+y/7D/sP+w/6//sf+w/7D/
r/+s/6r/qv+o/6f/pf+j/6P/pf+l/6T/o/+h/6H/of+g/6D/oP+h/6H/oP+g/6D/oP+e
/57/nv+e/6D/nv+d/53/n/+f/5//n/+d/53/nv+e/57/m/+W/47/g/94/3T/d/9//47/
ov+//+L/DwBKAI0AzwANAUwBggGSAXQBPwH/ALYAZgAZAOP/yP+1/6X/nf+a/5j/mP+Y
/5r/mP+Y/5j/mf+Z/5n/mf+b/5v/nP+e/5//nf+d/53/nf+g/6H/o/+k/6b/pv+m/6X/
p/+m/6b/qP+o/6n/qf+p/6j/qv+q/6r/q/+s/6z/rf+w/7H/sf+x/7P/s/+z/7L/tf+3
/7j/uv+5/7n/uf+6/7r/u/+7/7v/vP+8/73/vf+8/77/v/+//7//wP/C/8X/w//E/8X/
x//K/8z/z//R/9X/2v/f/+P/5P/l/+b/6f/r/+3/7//y//j//P///wMABgAKAA4AEwAT
ABYAFwAZABwAHwAhACIAIwAkACUAJQAjACMAIQAgABwAGwAZABcAEwAQAAoABgAEAAAA
+//1//H/7f/r/+j/4//h/9//2//W/9P/0f/O/8z/y//J/8b/xP/E/8T/xP/D/8L/wv/C
/7//vv+8/7r/u/+9/77/v//B/8H/wf/A/8H/wf/B/8D/wf/A/7//v/++/73/vf+9/7z/
vf+9/7z/vv++/77/vv++/73/vP+8/7z/vf++/77/vv+//8D/wf/A/8D/wP/B/8L/wv/D
/8L/xP/F/8X/xv/G/8b/x//H/8b/xv/F/8T/xf/F/8X/xf/F/8X/xf/F/8f/yP/I/8n/
yv/L/8z/zf/Q/9H/0f/S/9T/1f/W/9f/1//X/9f/1//W/9T/1P/S/9H/0v/U/9b/1P/V
/9b/1//V/9X/1f/V/9T/0//S/9H/0P/P/87/zf/N/8z/zP/M/87/zv/O/87/zP/M/8z/
zP/O/87/zv/O/87/zv/P/8//0f/R/87/y//N/83/zf/N/83/zf/M/8v/zP/M/8v/yv/M
/8z/zf/P/9D/0f/T/9T/0v/S/9L/0f/O/87/zv/P/83/zv/M/8r/y//M/83/zv/R/9L/
0//U/9X/1f/V/9X/1//X/9n/2f/Y/9j/1v/V/9L/0f/O/87/z//R/9T/1P/V/9X/1v/W
/9X/1v/X/9f/1//X/9j/2P/Y/9j/2P/X/9X/1P/U/9P/0P/O/87/zP/M/8v/yv/L/8v/
y//K/8n/y//L/8v/yv/K/8r/y//L/8r/yv/K/8r/yP/I/8j/yP/K/8j/x//H/8f/x//H
/8f/xf/F/8b/xv/E/8P/uv+s/6H/mv+a/53/qf+6/9T/9f8cAE0AjADJAAUBRQGEAaYB
mgFsATUB8QCmAFwAHwD3/97/zf+//7v/uv+4/7j/uP+8/77/vP+8/7//v/+9/7//wf/B
/8L/xP/F/8f/x//H/8f/x//H/8j/yP/G/8b/xv/F/8X/xP/E/8b/xv/H/8f/x//K/8z/
zP/M/87/zv/N/83/0P/R/9H/0f/T/9P/0//S/9D/0f/R/9L/0f/R/9H/0v/Q/9H/0f/R
/9L/0v/T/9P/1P/W/9f/1//U/9T/1f/X/9X/1v/X/9n/2//c/97/3//j/+b/6f/r/+3/
7//x//X/+P/7//7/AgAGAAoADQARABcAHAAhACcAKwAuAC8AMQAyADUANwA4ADkAOgA7
ADsAOwA7ADkAOAA2ADUAMwAxAC0AKgAkACAAHgAaABUADwAMAAcABAAAAPv/+f/3//P/
8P/t/+v/6P/o/+f/5f/i/97/3v/e/97/3f/c/9z/3P/Z/9j/1v/U/9T/1f/V/9X/1f/V
/9X/1P/V/9X/1f/U/9P/0v/R/9H/0v/R/9H/0f/Q/9H/0f/Q/9H/0v/T/9T/1v/V/9T/
1P/S/9P/1P/U/9b/1//Y/9n/2P/Y/9j/2f/Y/9j/2f/Y/9b/1//X/9j/2v/a/9v/2//b
/9z/3P/c/9//3//f/9//4P/h/+L/4//h/+L/4v/j/+X/5f/l/+X/4//j/+L/4v/j/+P/
4//j/+P/4//j/+P/4v/g/+D/3v/d/97/4P/i/+D/4f/i/+P/4f/h/+H/4f/i/+P/5P/l
/+X/5f/l/+X/5f/k/+T/5P/m/+b/5v/m/+X/5v/n/+j/5v/m/+b/5v/n/+j/6v/r/+7/
7//t/+v/7P/t/+7/7//w//H/8f/x//L/8v/x//D/8P/w//H/8//x//H/8v/y//L/8v/y
//H/8f/y//P/9f/1//b/+P/5//j/9v/2//b/9v/5//r/+//8//3//f/9//3//v///wIA
AwAFAAYABQAFAAQAAwAAAAAAAwAFAAgACAAHAAcACAAIAAgACAAIAAcACQAJAAoACgAL
AAwADQANAAsACgAKAAkABgAEAAQAAgADAAEA///////////+//3//////////v8AAAAA
AQABAAMABAAFAAYABwAIAAkACgAIAAYABQAFAAUABQAFAAUABwAHAAgACAAGAAUAAAD2
/+n/4P/c/+H/7f/+/xQAMwBaAIsAyAALAUsBjQHSAQQCBALcAaUBYQEUAcQAgQBTADgA
IwAVAA8ADAAKAAoADAAOAA4ADgAMAAsACwALAA0ADQAOAA4ADwAPAA8ADwAPAA8ADwAP
ABAAEAAQABAAEAAPABIAEgATABYAFgAXABcAFwAYABoAGgAaABwAHAAbABsAGgAbABsA
GwAdAB0AHQAcABwAHQAdAB4AHAAdAB4AIAAgACEAIQAhACAAIAAhACEAIgAkACUAJQAl
ACYAKAArACkAKgArAC0ALwAwADIAMwA1ADgAOwA9AD8AQQBDAEcASgBNAFAAVABYAFwA
XwBjAGQAaABsAHEAdQB4AHkAewCAAIMAhQCGAIcAiACJAIkAiQCJAIcAhgCGAIUAgwCB
AH4AegBzAG4AawBoAGQAXwBbAFcAVQBSAE8ATQBLAEcAQwA/ADwAOAA4ADcANQAyAC4A
LgAuAC4ALgAuAC8AMAAtACwAKgAoACgAKQApACkAKwAtAC8AMAAtAC0ALQAsACwALAAs
AC0ALgAtAC0ALQAwADEAMQAwADEAMgAzADQANgA1ADQANAA0ADUANgA2ADMAMwAzADMA
MwAyADEAMQAwADAAMQAwADAAMQAxADIANQA2ADgAOQA3ADgAOAA4ADkAOQA5ADkAOQA5
ADkAOQA6ADwAPQA/AD0APQA9AD0AOwA7ADoAOgA6ADkAOAA3ADkAOQA5ADkAOAA2ADYA
NAAzADQANgA4ADgAOQA6ADsAOQA5ADkAOQA5ADkAOQA5ADkAOQA5ADkAOQA4ADgAOAA4
ADgAOAA4ADcAOAA5ADoAOgA6ADoAOgA6ADoAOwA7AD0APQA6ADcANwA3ADcANwA2ADcA
NwA3ADgAOAA3ADYAOQA6ADwAPwA/AD8AQABAAEEAQAA9AD0APAA8ADwAPAA8AEAAQgBE
AEYARwBHAEcARwBHAEcASQBJAEoASgBIAEcARABDAEAAQABBAEMARgBGAEcARwBIAEgA
RgBGAEYARQBDAEMARABEAEQARABEAEMARQBEAEQAQwBEAEIAQgBAAD8APQA7ADsAOQA5
ADgANwA1ADUANQA0ADQANAA1ADUANAA0ADQANAA0ADQANAA0ADQAMgAxADEAMQAxADEA
MQAzADMANAA0ADYANwA0AC4AJQAYABAADQARABoALABBAF4AhwC4APUANwF3AbIB8gEe
Ah4C9wG9AXoBLgHdAJUAaABPAD0AMQAuACwAKgAqACgAJgAoACgAJwArAC0AKwAtACoA
KgArACsAKQApACkAKQAsAC0ALwAwADEAMgAzADMANQA0ADQANgA2ADcANwA3ADoAPAA8
ADwAPAA8ADsAOwA7ADsAOgA5ADkAOQA5ADgAOAA5ADkAOgA8AD0APgBAAEIAQwBDAEMA
QwBCAEIAQQA/AEAAQAA/AD0APAA8AD0APQA+AD8AQQBCAEQARwBJAEwAUABUAFcAWQBb
AF0AYQBkAGcAagBuAHIAdgB5AH0AggCGAIoAjwCOAJAAkACRAJQAlwCZAJoAnQCeAJ8A
nwChAKEAnwCeAJ4AnQCbAJkAlwCUAI4AigCHAIQAgAB7AHgAcwBwAGwAaABlAGIAXQBa
AFcAVQBSAFEAUQBQAE4ASgBKAEoASgBIAEYARQBEAEEAQAA+ADwAOwA7ADoAOQA5ADkA
OQA4ADkAOQA5ADgAOAA4ADgAOQA4ADcANwA3ADcANwA2ADQANAA0ADQANAA2ADcAOAA6
AD0AQQBFAEgASQBLAE0ATwBQAFAAUABRAFEAUgBUAFQAVgBXAFcAWABUAFIAUQBPAE0A
TgBOAE4ATQBNAE0ATQBKAEkASABHAEcASABIAEkASgBLAEwATQBNAE0ATABMAEsASwBL
AEsASgBJAEgARwBDAEAAPwA8ADoAOgA7ADwAPwBBAEMARQBJAEsATQBPAE8ATwBPAE8A
TwBPAE8ATwBNAEoASABGAEYARgBGAEYAQQBAAD8APgBAAEAAQABAAEAAQABBAEEAPwA/
ADwAOQA3ADcANwA3ADgAOQA5ADkAOAA4ADcANgA2ADYANwA5ADcANwA4ADgANwA2ADUA
MwAwADAAMAAwADIAMgAyADIANAA2ADgAOgA7ADsAOwA7ADsAOwA9AD0APQA8ADkANwA2
ADUAMgAyADUANwA6ADoAOgA5ADkAOAA0ADQANAAzADEAMQAyADIAMAAwADAALwAvAC4A
LgAtACoAKAAoACYAJQAjACEAIQAiACMAIwAjACUAJQAlACQAJAAkACUAJQAkACQAJAAk
ACIAIgAiACIAIAAeAB0AHQAdAB0AHQAdABsAGwAcABwAGgAZABQACgD9//T/8P/z//v/
DAAgAD0AZACNAMQAAwFBAXsBvgH4AQwC8AG7AX0BNAHoAKEAcQBUAD8ALwApACYAJAAk
ACYAJAAmACgAKAAnACUAJQAnACcAIgAgAB8AHQAaABkAGAAXABUAFQAWABYAFQAUABMA
EQARABAAEAASABAAEQARABEAEAASABIAEgAVABYAFgAXABgAGQAZABkAHAAdAB4AHgAg
ACEAIQAiACQAJQAmACgAKAApACkAKQAoACgAKQApACgAKgArACsAKwAsAC4AMQAxADIA
MwA1ADMANAA2ADcANwA6AD0APwBBAEMARQBJAEwATwBSAFYAWABcAF8AYwBmAGoAbgBz
AHYAegB8AH8AgACDAIUAhgCHAIgAiQCJAIcAhwCFAIQAhACFAIUAhQCBAH4AeAB0AG4A
aABhAFkAVABPAEwASABDAEEAPwA7ADoANwA1ADIAMAAvAC0AKgAnACYAJQAkACMAIgAi
ACIAIgAiACEAIAAdAB0AHAAbAB0AHQAdABwAHQAdAB0AHAAbABoAGQAZABoAGQAZABkA
HAAdAB0AHAAcABwAHAAcABwAGwAaABoAFwAXABcAFgAVABUAFQAVABUAFAATABMAEwAU
ABYAFgAUABUAFQAWABYAFgAXABcAFwAYABgAGAAXABcAFwAXABcAFwAXABcAFwAYABgA
GQAXABcAFwAXABcAFwAWABYAFwAXABcAFwAVABUAFQAVABUAFAAVABQAEwAUABYAGAAV
ABUAFQAVABIAEQAQAA8ADwAPAA8ADwAPAA8ADwAPAA0ADAAMAAwADAAMAAwADAAIAAgA
CAAIAAYABgAGAAYABAAEAAUABQAGAAcABQADAAUABQAFAAUABAAFAAUABQAGAAYABQAE
AAMAAgACAAMAAQABAAIAAgABAAIAAwADAAQABAAEAAQABgAGAAYABgAJAAoACwAMAAsA
CwALAAsACwALAA0ADQAOAA4ADAALAAgABwAEAAQABQAHAAoACgAKAAkACQAIAAgACgAM
AA0ADQANAA4ADgAOAA4ADgANAAsACgAKAAkACAAGAAYABAABAP///f/9//3//f/8//v/
+//7//v/+v/6//r/+//7//3//v///wAA/v/+//7//v/8//r/+f/5//n/+f/5//n/+//7
//z//P/8//n/8v/o/9v/0P/O/9P/3f/s/wQAIwBKAHkAuAD/AEEBgQHEAfQB9AHOAZUB
UwECAbAAZQA3AB4ACwD9//n/9v/0//T/9P/2//b/9v/2//f/9//1//X/9//4//j/+f/5
//n/+f/5//n/+f/5//r/+v/4//j/+P/3//f/9v/2//j/+P/5//n/+f/8//7//v/+//z/
/P/7//v//P/9//3//f/9//3//f/8//z//f/9//7//v///wAAAgACAAMAAwADAAYABgAH
AAcACAAKAAsACwAMAAwADQAPAA8AEAARABMAFQAWABgAGQAZABwAHwAhACEAIwAlACkA
LAAvADIANgA6AD4AQQBFAEgATABQAFUAVwBaAFsAXQBgAGMAZQBmAGcAaABpAGkAaQBp
AGcAZgBmAGUAYwBhAF0AWgBUAFAASgBGAEEAOwA2ADEALgAqACkAJwAlACEAHgAbABkA
FgAUABMAEQAOAAcABgAFAAQAAQAAAAAAAAACAAIAAQAAAP/////+//3/+//7//v/+v/3
//f/9//2//f/9v/1//X/9v/1//X/9f/2//f/9//2//b/9v/2//b/9v/1//T/9P/0//X/
9v/2//j/+f/6//v/+v/6//r/+////wAAAgACAAIAAwADAAQABAAEAAUABQAGAAgACQAK
AAkACQAJAAkACwALAAsACwANAA4ADgAPAA0ADQANAA0ACwALAAoACgAJAAkACQAJAAsA
CwALAAsADQAMAA0ADAAKAAoACwAMAAoACwAMAA0ACwALAAsACwALAAsACwALAA0ADQAN
AA0ACwAKAAoACgAKAAoACgAKAAgACAAIAAgABgAGAAYABgAIAAgACQAJAAkACQAGAAMA
BQAFAAUABQAEAAUABQAFAAQABAADAAIAAgACAAMABQADAAMABAAEAAEAAgAEAAQABAAE
AAYACAAKAAwADQANAA0ADQALAAsADQANAA4ADgAMAAsACAAHAAQABAAFAAcACgAKAA0A
DQAOAA4ADAAMAAwACwAJAAkACgAKAAoACgAKAAkACQAIAAgABwAGAAQABAACAAEA///9
//3//f/9//z/+//5//n/+f/4//r/+v/7//v/+v/6//r/+v/4//j/+P/4//r/+P/3//f/
9//3//f/9//3//f/+P/4//j/9//0/+7/4f/U/87/z//V/+D/9P8RADYAXwCUANUAFQFV
AZYB0AHoAdYBpwFrASQB1gCJAEsAKAATAAEA+f/2//b/9v/2//b/+P/2//b/9//1//X/
8//z//L/8v/z//P/8f/x//H/8f/v/+//8P/w//H/8v/z//P/9f/0//T/9v/0//X/9f/1
//X/9v/1//T/9v/2//X/9f/2//f/9//3//j/+f/6//r/+P/5//n/+v/5//n/+f/6//r/
+//7//v//v/+//////8AAAIAAwADAAIAAgADAAUABQAGAAcACQALAAwADgAPABEAFAAX
ABkAGQAbAB0AIQAiACUAKAAsAC4AMgA1ADkAPgBCAEYASwBNAFAAUQBTAFQAVwBZAFoA
WgBaAFoAWQBZAFkAVwBWAFQAUwBRAE8ATQBKAEQAQAA+ADoANQAvACsAJwAlACIAHAAZ
ABYAEQALAAcABAAAAP7//f/7//j/9P/0//T/9P/z//L/8v/y//D/8P/v/+7/7//v/+7/
7f/t/+3/7f/s/+v/6//r/+r/6v/q/+r/6//s/+v/6//r/+v/6//q/+j/6P/o/+j/6P/o
/+f/5v/m/+b/5//o/+j/5v/n/+j/6f/o/+j/6P/p/+r/6v/r/+r/6v/r/+v/7P/q/+r/
6//r/+n/6v/q/+r/6f/p/+n/6f/p/+n/6f/p/+j/6P/n/+f/5//n/+f/5//p/+n/6P/o
/+n/6f/p/+n/6f/p/+n/6f/q/+j/6P/m/+b/5v/n/+j/5//n/+f/5//l/+X/5f/l/+f/
5//n/+f/6f/p/+n/6f/p/+j/6P/o/+b/5v/m/+b/5v/m/+b/5v/m/+b/5v/m/+b/5v/n
/+f/6P/p/+f/5f/m/+f/6P/p/+j/6f/p/+n/6v/q/+n/6P/p/+j/6P/p/+f/5//o/+j/
6P/o/+j/5//k/+T/5f/m/+f/6P/p/+r/6//s/+3/7f/t/+3/7//v//H/8f/0//T/8v/x
//H/8f/v//D/8f/z//b/9v/2//X/9f/0//D/8P/w/+//7//v//D/8P/w//D/8P/v/+//
7v/u/+3/7P/q/+r/6P/p/+f/5f/l/+b/5//n/+f/5f/l/+X/5P/k/+T/5f/l/+b/5v/m
/+b/5v/m/+b/5v/m/+T/4//j/+P/4//j/+P/4//j/+T/5P/k/+H/3P/Q/8P/vv/C/8v/
1//q/wYAJwBSAIcAwgADAT8BgQG6AdABtAF+AUMB/QC0AG4AOQAbAAYA8//p/+X/5P/k
/+T/5P/k/+T/4v/i/+H/4f/j/+H/3//e/97/3//f/9//3//f/9//4f/h/+L/4v/h/+D/
3//d/9//3v/e/+D/4P/h/+H/4f/g/+L/4v/i/+T/5P/j/+P/4v/j/+P/4//h/+H/4f/g
/+H/4//k/+b/5f/l/+X/5v/l/+X/5P/j/+T/5P/l/+X/6P/q/+v/6//r/+z/7v/x//D/
8P/w//H/8//0//b/9//3//r//f//////AQADAAcACwAPABMAGAAdACIAJgArACwAMAA0
ADkAOgA8ADwAPQA+AEEAQwBEAEUARgBHAEcASQBJAEcARgBEAEMAQQA/ADwAOAAxACwA
KAAkAB8AGQAWABEADgAKAAYAAwAAAPv/+f/3//b/9P/0//P/8f/u/+n/6P/n/+b/5//m
/+b/5v/k/+T/4//i/+P/4//i/+H/4v/j/+T/5P/j/+P/4//i/9//3v/d/93/3f/d/97/
3//f/9//3v/c/9r/2v/a/9r/2v/Z/9j/2P/b/93/3//g/97/3//g/+H/4f/g/9//3//f
/+D/4v/i/9//3//e/97/3P/c/93/3f/f/+D/4P/g/+P/4//j/+P/4f/h/+H/4f/j/+T/
5P/l/+X/5f/l/+X/5//n/+b/5v/n/+f/5//n/+j/6f/q/+v/7P/q/+r/6P/o/+j/6f/q
/+z/7f/u/+//7//v/+//7//v/+//7//v//H/8f/x//H/8f/w//D/8P/v/+7/7f/s/+r/
6v/q/+r/6P/o/+j/6P/q/+r/6//r/+n/6f/m/+P/5P/l/+b/5//o/+n/6f/p/+r/6v/p
/+j/5f/k/+T/5f/n/+j/6v/q/+r/6v/p/+r/6//s/+3/7f/t/+3/7v/v//L/8//2//b/
9P/z//T/8//w//D/8//1//j/+P/6//v//f/+//7//v/+//3//////wAAAAD+//7//v/9
//v/+v/6//n/9v/0//T/8v/v/+v/5//l/+P/4//i/+H/4//j/+P/4v/j/+T/5v/n/+f/
5v/l/+T/5v/m/+b/5v/o/+b/5f/l/+P/4//j/+P/4//j/+T/5P/m/+X/4P/Y/8v/wP+8
/73/w//S/+b/AQAkAE0AhgDNABMBUwGUAcwB4AHKAZcBVwEOAbwAbQAvABAA///x/+n/
6P/m/+T/4P/c/9z/3v/g/+H/4//j/+P/4//j/+T/5v/n/+X/5f/l/+X/4v/h/+H/4P/g
/+D/4P/f/97/3P/b/9z/2//b/9r/2f/a/9z/3P/c/93/3v/e/9//4P/h/+H/4f/j/+P/
4//i/+L/4//j/+T/4v/j/+T/5v/k/+X/5f/l/+j/6P/p/+n/6P/q/+v/6//s/+z/7f/v
/+//8P/x//P/8//0//b/9//6//7/AgAFAAcACQALAA8AEgAVABgAHAAiACYAKQAtAC4A
MgA2ADsAPQBAAEEAQwBGAEkASwBMAEwATABMAEsASwBLAEkASABHAEcARgBFAEIAPgA3
ADIAMAAsACcAIQAeABkAFgASAA8ADQALAAcABgADAAEA/v/6//n/9//0/+//7v/t/+z/
7f/s/+z/7P/u/+7/7f/s/+v/6//q/+n/6f/p/+n/6P/l/+X/5f/k/+H/4P/f/9//3P/b
/9v/2//a/9v/2//a/9r/2v/a/9r/2v/Z/9j/2P/Y/9n/2v/a/9r/2//c/93/3P/c/9z/
3f/d/9z/3P/a/9z/3f/d/97/3v/e/9//3//h/+L/4v/i/+P/4//j/+P/4//j/+P/4//j
/+T/5P/l/+X/5f/l/+X/5f/l/+T/5P/j/+P/4//j/+H/4f/h/+H/4P/e/97/3P/a/9r/
2//c/9r/2f/Y/9f/1v/V/9T/0//U/9X/1v/X/9j/2f/a/9v/3P/c/93/3v/f/+D/4f/i
/97/3v/e/97/3f/c/9v/2v/c/9z/3f/d/97/3//d/9v/3P/d/97/3//f/9//3v/d/97/
3v/d/9z/3P/c/93/3//h/+H/4v/i/+L/4v/i/+H/4v/j/+T/4//j/+P/4//k/+X/6P/p
/+r/6v/o/+f/5P/j/+D/4P/h/+P/5v/m/+r/6//t/+7/6v/q/+r/6f/o/+f/5//m/+b/
5v/m/+X/5f/k/+T/4//k/+L/4v/g/93/2//Z/9n/1v/V/9P/0f/R/9H/0f/Q/9L/0v/T
/9P/1f/W/9f/2P/a/9r/2v/a/9v/2v/a/9v/2f/Z/9n/2f/W/9X/1f/U/9r/3f/a/9D/
w/+2/67/q/+t/7j/yv/h/wAAJwBYAJcA2QAXAVQBkAG0AawBgQFHAQIBtABnACcA/v/p
/9f/zf/K/8j/yv/I/8b/yP/K/8r/yf/L/8v/y//L/8r/yv/L/8v/y//L/8v/y//N/83/
zv/O/87/zv/O/83/zf/M/8z/zv/M/83/zf/N/9D/0v/S/9L/0f/Q/87/zf/M/83/zf/N
/8//z//P/87/0f/T/9T/1v/V/9X/1f/W/9j/2f/Z/9n/3P/c/93/3f/c/9z/2//Z/9r/
2v/b/93/3v/g/+L/5f/n/+j/6v/r/+3/8P/z//X/9v/3//j/+//9////AQAEAAYACAAJ
AAsADQAQABMAFwAbAB4AHwAhACYAKQArACwALwAwADEAMQAxADEALwAuACwAKwApACcA
JgAkAB8AHAAbABgAFAAPAAgAAwAAAPz/9v/z//D/6//q/+f/5f/i/97/3f/b/9j/1f/U
/9P/0v/R/9D/0P/Q/87/zv/N/8z/zP/N/83/zf/P/8//z//O/83/zf/N/8z/yf/I/8f/
x//I/8f/x//H/8b/x//H/8b/xP/E/8T/xP/G/8X/xP/E/8T/xf/G/8b/xf/F/8X/xf/D
/8L/wf/B/8L/wv/D/8L/wv/D/8P/xP/G/8b/x//H/8f/yP/I/8j/x//H/8f/x//J/8n/
yf/J/8n/yv/K/8v/yf/J/8n/yf/J/8n/yP/I/8n/yf/J/8n/x//H/8f/x//G/8T/xP/C
/8L/wv/D/8T/wv/D/8T/xf/D/8P/w//D/8L/wf/A/7//vf+9/73/vf++/77/v//A/8L/
wv/C/8L/wv/C/8L/wv/C/8L/wv/C/8L/wv/D/8P/xP/F/8P/wf/C/8P/xP/F/8b/x//H
/8f/yP/I/8f/xv/H/8b/xv/H/8T/w//D/8L/wf/C/8P/w//E/8T/xP/F/8T/xP/F/8X/
x//J/8v/zP/K/8r/yv/I/8b/xv/G/8b/yP/K/83/zf/M/8r/yv/K/8r/yP/I/8j/yP/J
/8r/y//M/8r/yv/K/8r/yP/G/8T/wv+//77/vf+8/7n/uP+3/7b/tP+0/7T/tP+0/7T/
tP+0/w==
         </WaveFormData>
      </LeadData>
      <LeadData>
         <LeadByteCountTotal>10000</LeadByteCountTotal>
         <LeadTimeOffset>0</LeadTimeOffset>
         <LeadSampleCountTotal>5000</LeadSampleCountTotal>
         <LeadAmplitudeUnitsPerBit>4.88</LeadAmplitudeUnitsPerBit>
         <LeadAmplitudeUnits>��V</LeadAmplitudeUnits>
         <LeadHighLimit>2147483647</LeadHighLimit>
         <LeadLowLimit>268435456</LeadLowLimit>
         <LeadID>V6</LeadID>
         <LeadOffsetFirstSample>0</LeadOffsetFirstSample>
         <FirstSampleBaseline>0</FirstSampleBaseline>
         <LeadSampleSize>2</LeadSampleSize>
         <LeadOff>FALSE</LeadOff>
         <BaselineSway>FALSE</BaselineSway>
         <ExcessiveACNoise>FALSE</ExcessiveACNoise>
         <MuscleNoise>FALSE</MuscleNoise>
         <LeadDataCRC32>3827098321</LeadDataCRC32>
         <WaveFormData>
xv/G/8b/xv/E/8T/xP/E/8b/xv/G/8b/xv/G/8b/xv/G/8b/xv/G/8b/xv/G/8b/xP/E
/8T/xP/E/8T/xP/E/8T/xP/E/8T/xP/E/8T/xP/E/8T/xP/E/8T/xP/E/8T/wv/C/8L/
wv/C/8L/wv/C/8L/wv/C/8L/wv/C/8L/wv/E/8T/xP/E/8T/xP/E/8T/xv/H/8j/yP/J
/8n/yv/K/8r/yv/K/8z/zP/M/8z/y//I/8f/x//G/8f/x//J/8z/zv/Q/9D/z//O/83/
zP/L/8v/y//L/8v/y//L/8v/y//L/8v/y//K/8n/yP/H/8T/xP/D/8D/wP+9/73/vf+8
/7z/vP+8/7v/vf+9/73/vf+7/7v/u/+7/73/vf+9/73/vf+9/7z/vP+6/7r/uv+6/7r/
uv+6/7r/vP+8/7z/uP+x/6j/ov+k/6j/r/+5/8f/2v/z/xIANwBeAIcAtwDmAP8A8QDK
AKEAeABRAC4ADwD6/+n/1//K/8b/w/++/73/vP+7/7v/u/+9/73/vf+6/7r/uv+6/7r/
uv+6/7r/uv+6/7r/uv+7/7v/uv+6/7r/uv+6/7r/u/+8/7z/u/+7/7v/u/+7/7z/vf++
/7z/u/+7/7z/vv++/77/vv++/77/vv++/77/vv+//7//v//A/8H/wf/A/8D/wP/A/8H/
wv/C/8L/xP/E/8b/xv/G/8b/yP/J/8j/yP/K/8r/zP/N/8//0f/R/9L/1P/V/9j/2v/c
/97/4f/j/+X/5//p/+z/8f/0//X/+P/6//7///8AAAIABAAEAAQABgAHAAkACgAKAAsA
CQAJAAkACAAGAAUAAgD+//v/+P/1//P/7v/s/+j/5f/i/97/2//Y/9P/0f/P/8z/y//J
/8f/xf/D/8P/wP/A/7//v/++/73/vP+7/7r/uv+7/7j/t/+2/7b/tv+1/7X/tf+1/7T/
s/+z/7P/sv+y/7L/sv+y/7L/sv+x/7H/sf+v/6//r/+v/6//r/+v/6//r/+v/6//r/+w
/7D/sf+x/7H/sf+x/7H/sf+y/7L/sv+w/7D/sf+x/7P/s/+0/7T/s/+z/7P/tP+y/7L/
s/+z/7P/s/+z/7P/tP+0/7X/tf+y/7L/sv+y/7H/sf+w/7D/sv+y/7L/sv+w/7D/sP+w
/6//r/+v/6//r/+v/67/rv+u/67/rv+u/67/rv+u/67/rv+u/63/rf+t/63/rf+t/6v/
q/+r/6v/q/+q/6r/qv+q/6r/qv+q/6j/qP+n/6f/qf+p/6n/qP+o/6n/qf+p/6f/p/+n
/6f/qf+p/6n/qf+p/6n/qf+p/6n/qf+p/6n/qf+p/6j/qP+p/6n/qf+p/6n/qf+p/6r/
qv+q/6n/qv+q/6r/qv+q/6v/rP+s/63/r/+w/7D/sP+w/7D/sv+y/7L/sv+x/7D/r/+v
/67/rf+t/6//sv+y/7T/tP+z/7P/s/+z/7P/s/+z/7P/s/+z/7P/s/+z/7P/tf+1/7T/
s/+w/6//rP+s/6v/qP+o/6f/p/+n/6b/pv+o/6j/p/+n/6f/p/+n/6f/p/+n/6f/p/+l
/6X/pf+l/6f/pv+m/6b/qP+o/6j/qP+o/6j/qP+o/6j/pv+i/53/lP+O/4z/jv+V/53/
q/+8/9P/8P8TAD4AZwCRAMAA4wDrANAApQB8AFEAKgAFAOr/2f/L/7r/sv+t/6z/rf+q
/6n/q/+p/6n/q/+r/6r/qv+q/6r/qv+q/6r/qP+o/6j/qP+q/6v/q/+q/6z/rP+s/6z/
rP+t/67/rv+v/6//r/+v/6//sP+x/7L/sv+x/7H/sv+y/7L/sv+y/7T/tP+0/7T/tv+2
/7f/t/+3/7j/uf+5/7r/uv+6/7r/vf++/77/vv++/77/wP/A/8D/wP/C/8P/xP/E/8b/
xv/I/8n/y//N/8//0P/S/9P/1v/Y/9r/3P/d/9//4f/j/+b/6v/w//T/9f/4//r//v8B
AAIABAAGAAgACAAKAAsADAAMAAsACwALAAsACwAKAAoACQAGAAIA///8//n/9//0//L/
7v/r/+j/5P/h/97/2//Z/9f/1P/T/9H/z//N/83/zf/K/8r/x//H/8b/xf/G/8X/xP/E
/8T/wv/C/8L/wv/C/8H/wf/B/8H/wP+//8H/wf/A/8D/wP/A/8D/wP/A/7//v/+//7//
v/+//7//wf/B/8H/wf/D/8P/w//D/8T/xP/F/8X/xf/F/8X/xf/F/8b/xv/G/8j/yP/J
/8n/yf/J/8r/yv/N/83/zf/O/8z/zP/N/83/z//P/8//z//O/87/z//P/87/zv/O/87/
z//P/87/zv/O/87/zv/O/87/zv/O/87/z//P/8//z//N/83/zP/M/87/zv/O/87/zv/O
/87/zv/O/87/zf/N/8//z//P/8//z//P/8//z//P/87/zv/O/87/zv/O/87/zv/O/83/
zf/P/8//z//O/87/z//P/8//z//P/8//z//P/8//z//P/8//z//P/8//z//P/8//z//R
/9H/0P/Q/8//z//P/8//z//P/8//0P/Q/9D/0f/R/8//0P/Q/9D/0v/S/9L/0v/T/9T/
1P/V/9f/2P/Y/9j/2P/Y/9r/2v/a/9r/2f/Y/9f/1//W/9X/1//Z/9z/3P/e/97/3f/d
/9v/2//b/9v/2//b/9v/2//b/9v/2//b/9v/2//a/9n/2P/X/9T/1P/V/9L/0v/R/9H/
0f/Q/9D/0P/Q/8//z//P/8//z//P/8//z//P/8//z//P/8//z//R/9D/0P/Q/87/zv/O
/87/0P/Q/9D/0P/Q/9D/yv/D/7z/uv+6/77/xf/R/+H/9P8NAC4AVQB6AKEA0QD+ABMB
AwHcALUAjABlAD4AIQAMAPv/6//g/9r/2f/W/9X/1P/V/9f/1f/T/9X/0//S/9L/0v/S
/9L/0v/S/9D/0P/Q/9D/0v/T/9P/0v/U/9T/1P/U/9T/1f/W/9b/1//X/9f/1//V/9b/
1//Y/9b/1f/V/9b/2P/Y/9j/2P/Y/9j/2P/Y/9r/2v/b/9v/2f/a/9v/2//c/9z/3P/c
/93/3v/e/97/4P/g/+L/4v/i/+L/5P/l/+b/5v/o/+j/6P/p/+v/7f/v//D/8v/z//b/
+P/6//z/AQADAAUABwAHAAoADwASABUAGAAaAB4AIwAkACYAKAAoACgAKgArACwALAAr
ACsALQAtAC0ALAAsACsAKAAkACEAHgAbABkAFgAUABAADQAMAAgABQACAAEA///9//r/
+f/3//X/8//v/+//7P/s/+r/6//r/+v/7P/r/+r/6v/s/+r/6v/q/+r/6v/p/+n/6f/p
/+j/5//p/+n/6P/o/+j/6P/o/+j/6P/n/+f/5//n/+f/5//n/+n/6f/p/+n/6f/p/+n/
6f/q/+r/6//r/+v/6//r/+v/6//s/+z/7P/s/+z/7f/t/+//7//w//D/8f/x//H/8v/y
//L/8//z//P/8//z//P/9P/0//X/9f/2//b/9v/2//f/9//2//b/9v/2//b/9v/4//j/
+P/4//f/9//3//f/9//3//b/9v/4//j/+P/4//j/+P/4//j/+P/4//f/9//5//n/+f/5
//v/+//7//v/+//6//r/+v/6//r/+v/6//z//P/7//v/+//7//v/+v/8//3//f/9////
/////////f/9//3//f//////////////////////AQABAAAAAAABAAEAAQABAAEAAQAB
AAIAAgACAAMAAwAFAAYABAAFAAYACAAIAAgACAAJAAoACgALAA0ADgAOAA4AEAAQABIA
EgAUABQAEwASAA8ADwAOAA0ADwARABQAFAAYABgAFwAXABcAFwAXABcAGQAZABkAGQAZ
ABkAGQAZABkAGQAYABcAFgAVABIAEgATABAAEAAPAA8ADwAOAA4AEAAQAA8ADwARABEA
EQARABEAEQARABEAEQARABEAEQATABIAEgASABIAEgASABIAEwAUABUAFgAWABQAEAAJ
AAIA/P/8/wAABQAPAB0AMABHAGgAjwC4AOMAEQFCAWEBWwE4AQ8B5gC5AJIAcwBcAEkA
OQAqACIAHwAeABsAGgAbAB0AGwAbABsAGwAcABwAHAAeAB4AHgAeABwAHAAcABwAHgAf
AB8AHgAgACAAIAAgACAAIQAiACIAIwAjACMAIwAlACYAJwAoACgAJwAnACgAKAAoACgA
KAAqACoAKgAqAC4ALgAvAC8ALQAuAC8ALwAyADIAMgAyADEAMgAyADIANAA0ADYANgA3
ADgAOwA9AD0APAA9ADwAPwBBAEQARwBHAEgASgBLAE4AUABSAFQAWQBbAF0AXwBjAGYA
awBuAG0AcAByAHYAeQB6AHwAfgCAAIAAggCDAIYAhgCFAIUAgwCDAIMAggCCAIEAfgB6
AHkAdgBzAHEAbABqAGYAYwBgAFwAWQBWAFMAUQBPAEwASgBHAEQAQQBBAEEAPgA+ADsA
OwA6ADkAOQA5ADkAOgA5ADYANQA0ADYANgA1ADUANQA1ADQAMwAzADMAMgAyADIAMgAy
ADIAMAAvAC8ALwAxADEAMQAxADMAMwAzADMAMwAzADMAMwA0ADQANQA1ADcANwA3ADcA
NwA4ADgAOAA2ADYANwA3ADgAOQA7ADwAPQA9AD0APgA8ADwAPQA9AD0APQA9AD0AOgA6
ADsAOwA8ADwAPAA8AD0APQA8ADwAPAA8ADwAPAA6ADoAOgA6ADkAOQA5ADkAOQA5ADgA
OAA4ADgAOAA4ADgAOAA4ADgAOAA4ADcANwA3ADcANwA3ADcANwA3ADcANwA2ADYANgA2
ADYANgA2ADYANgA1ADUAMwAzADMAMgA0ADUANQA1ADUANQA1ADUAMwAzADMAMwA1ADUA
NQA1ADMAMwAzADMAMwAzADIAMgAzADMAMwAzADMAMQAxADIAMgAwADAAMAAwADEAMgAy
ADMAMwA0ADQANAAyADIANAA0ADYANgA1ADQAMwAzADIAMQAwADEAMwAyADUANgA2ADcA
NwA3ADcANwA1ADUANQA1ADcANwA3ADcANwA3ADYANQA0ADMAMAAwAC8ALAAsACsAKwAr
ACoAKgAqACoAKQApACkAKQApACkAKwArACsAKwArACsAKwArACkAKAAoACgAKQAqACsA
LAAsACwALAAsACwALAAqACcAIAAYABQAFAAXAB0AJwA2AEcAYACDAKgA0QD7ACQBUwFx
AWwBSwEgAfMAygClAIIAawBZAEoAPgA3ADQAMwA0ADMAMQAxADEAMQAzADQAMgAyADIA
MgAyADIAMgAyADIAMgA0ADUANQA0ADQANAA0ADQANAA1ADYANgA3ADcANwA3ADkAOgA7
ADwAOgA5ADkAOgA8ADwAPAA8AD4APgA+AD4APgA+AD8APwA/AEAAQQBBAEIAQgBCAEIA
QwBEAEQARABGAEYASABIAEgASABKAEsATABMAE4ATgBQAFEAUwBVAFcAWABaAFsAXABe
AGAAYgBlAGcAaQBrAG0AcAB1AHgAewB+AIAAhACFAIYAiACKAIwAjACOAI8AkgCSAJEA
kQCTAJMAkwCSAJAAjwCMAIgAiQCGAIMAgQB8AHoAdgBzAHIAbgBrAGgAYwBhAF8AXABb
AFkAVwBVAFMAUwBQAFAATQBNAEwASwBKAEkASABIAEgARgBGAEYARgBGAEUARQBFAEUA
RABDAEUARQBEAEQAQgBCAEIAQgBCAEEAQQBBAEEAQQBBAEEAQwBDAEMAQwBBAEEAQQBB
AEIAQgBDAEMAQwBDAEMAQwBDAEQARABEAEQARABFAEUARwBHAEgASABJAEkASQBKAEgA
SABJAEkASQBJAEkASQBIAEgASQBJAEgASABIAEgASQBJAEgASABIAEgASABIAEgASABI
AEgARQBFAEUARQBFAEUARABEAEQARABEAEQARABEAEQARABEAEQAQwBDAEMAQwBDAEMA
QQBBAEEAQQBDAEIAQgBCAEAAQABAAEAAQABAAD8APwA/AD8APwA+AEAAQQBBAEEAPwA/
AD8APwA/AD8APwA/AD8APwA/AD8APwA/AD8APwA9AD0APAA8AD0APQA9AD0APQA9AD0A
PgA+AD4APQA8ADwAPAA8ADwAPgBAAEEAQwBBAEIAQgBCAEQARABGAEYARgBGAEUARABB
AEEAQAA/AD8AQQBEAEQARABEAEMAQwBDAEMAQwBDAEMAQwBDAEMAQwBDAEMAQwBDAEMA
QgBBAD4APQA6ADoAOQA2ADYANQA1ADUANAA0ADIAMgAxADEAMQAxADEAMQAxADEAMQAx
ADEAMQAxADEAMQAwADAAMAAwADAAMAAwADAAMAAwADAALgAsACoAJQAeABgAFgAaAB8A
JwAxAEQAWwB2AJcAwADnAA8BPgFlAW8BVAErAQIB2wCyAI8AdABjAFMARAA6ADcANAAz
ADIAMQAxADEAMwAxAC8ALgAwAC4ALAAsACwALAAuAC4ALgAuACwALQAtACwALgAuAC4A
LgAuAC8AMAAwAC8ALwAvAC8ALQAuAC8AMAAwAC8ALwAwADAAMAAwADAAMgAyADIAMgAz
ADIAMgAxADEAMgAzADMANAA0ADQANAAzADQANAA0ADQANAA2ADYANgA2ADgAOQA6ADoA
PAA8ADoAOwA9AD8APwBAAEIAQwBGAEgASgBMAE8AUQBTAFUAVQBYAF0AYABhAGQAZgBq
AG0AbgBwAHIAcgByAHQAdQB4AHgAdwB3AHcAdwB3AHYAdgB1AHIAbgBtAGoAZwBlAGAA
XgBaAFcAUgBOAEsASABFAEMAQQA+AD0AOwA5ADcANQA1ADIAMgAvAC8ALgAtAC4ALQAs
ACwALgAsACwALAApACgAJgAlACcAJwAmACUAJwAnACYAJgAkACQAJAAkACIAIQAhACEA
IQAhACEAIQAjACMAIwAjACMAIwAjACMAIgAiACMAIwAhACEAIQAhAB8AIAAgACAAIAAg
ACEAIQAhACEAIgAiACMAIwAjACQAJAAkACUAJQAjACMAIwAjACAAIAAhACEAIQAiACMA
JAAjACMAIgAiACIAIgAiACIAIgAiACIAIgAhACEAIQAhAB8AHwAeAB4AHgAeAB4AHgAe
AB4AHgAeABwAHAAbABsAGwAbABsAGwAZABkAGQAZABkAGAAYABgAGgAaABoAGgAYABgA
FwAXABUAFQAVABQAFgAXABcAFwAWABUAFAATABUAFQAVABUAFQAVABUAFQAVABUAFQAV
ABMAEwASABIAEwATABMAEwARABEAEQASABIAEgATABIAFAAUABQAFAAXABgAGAAZABcA
GAAYABgAGAAYABoAGgAaABoAGQAYABcAFwAWABUAFQAXABoAGgAbABoAGAAXABkAGQAZ
ABkAGQAZABkAGQAZABkAGQAZABcAFwAWABUAEgARAA4ADgANAAoACgAJAAkACQAIAAgA
CAAIAAcABwAGAAUABAADAAUABQAFAAUABQAFAAUABQADAAIAAgACAAIAAgACAAIABAAE
AAQABAAEAAAA/P/1/+z/5v/o/+z/8f/5/wcAGgAzAFIAewCmAM8A/wAwAU0BRwEmAfsA
zgCjAHwAVwBAAC8AHQAMAAQAAwACAP///v///////f///wEA///+//7//v/+//7//v/+
//z//P/8//z//v///////v/+//7//v/+//v/+//7//r/9//3//f/9//5//r/+//8//v/
+f/4//j/+P/4//j/+P/4//j/+P/4//r/+v/7//v/+f/6//v/+//8//z//P/8//v//P/8
//z//v/+/wAAAAAAAAAAAgADAAIAAgAEAAQABgAHAAkACwALAAwADgAPABAAEgAUABYA
GQAbAB0AHwAjACYAKwAuAC0AMAAyADYAOQA6ADwAPgA+AD4AQABBAEIAQgBBAEEAQQBB
AEEAQAA+AD0AOgA2ADUAMgAvAC0AKAAmACIAHwAaABYAEwAQAA8ADQALAAgABQADAAEA
/////////P/8//f/9//2//X/9P/z//L/8v/0//L/8v/y//L/8v/x//H/7//v/+7/7f/t
/+3/7P/s/+z/7P/s/+z/7P/r/+v/6//t/+3/7f/t/+3/7f/t/+3/6//r/+v/6//s/+z/
7f/t/+7/7//w//H/8f/y//L/8v/y//L/8//z//P/8//0//T/9//3//f/+P/2//b/9//3
//X/9f/1//X/9v/2//f/9//2//b/9v/2//f/9//2//b/9v/2//b/9v/2//b/9v/2//X/
9f/1//X/9//3//b/9v/0//T/9P/0//b/9v/2//b/9P/0//P/8//1//X/9f/1//P/8//z
//P/8//y//L/8v/y//L/8v/y//D/8P/v/+//8f/x//H/8P/y//P/8//z//H/8f/x//H/
8//z//P/8//z//P/8//z//P/8//z//P/8f/x//D/8P/x//H/8f/x//H/8v/0//T/9P/0
//X/9v/2//f/+f/6//r/+v/6//r//P/8//z//P/7//r/+f/5//j/9//3//n//P/8//7/
/v/9//3////////////9//3//f/9//3//f/9//3///////7//f/6//n/9v/2//f/9P/0
//P/8//z//L/8v/w//D/7//v/+//7//v/+//7//v/+//7//v/+//7//v//H/8P/w//D/
7//u/+3/7P/u/+7/7v/u/+7/7P/s/+f/4P/W/9T/1v/b/+H/7f/+/xMALgBRAHoAoQDL
APoAIwEzASAB9QDIAKEAeABRADQAIQAPAAAA9v/z//D/8f/u/+3/7f/v/+3/7f/t/+z/
7P/s/+z/7P/s/+z/7P/s/+z/7P/q/+v/6//q/+v/7P/t/+7/7P/t/+7/7v/v/+//7//v
/+3/7v/v//D/8v/x//H/8v/y//L/8v/y//L/8v/y//L/9P/0//X/9f/z//T/9f/1//b/
9v/2//b/9//4//j/+P/4//j/+v/6//r/+v/8//3//v/+/wAAAAD+////AQADAAMABAAG
AAcACgAMAA4AEAATABUAFwAZABsAHgAjACYAJwAqACwAMAAzADQANgA4ADwAPAA+AD8A
QABAAD8APwA/AD8APwA+AD4APQA6ADYANQAyAC8ALQAoACYAIgAfABwAGAAVABIADwAN
AAsACAAHAAUAAwABAP/////8//z/+f/5//j/9//4//f/9v/2//b/9P/0//T/9P/0//P/
8//z//P/8v/x//P/8//y//L/8P/w//D/8P/y//H/8f/x/+//7//v/+//7//v/+//7//v
/+//7//v/+7/7v/v/+//8f/x//H/8f/v//D/8P/w//L/8v/z//P/8//z//T/9P/z//P/
8//0//T/9P/1//X/9f/1//X/9f/2//b/9//3//b/9v/2//b/9f/1//T/9P/0//T/9P/0
//T/9P/0//T/8//z//P/8//1//X/9P/0//T/9P/0//T/9P/0//T/9P/0//T/8//z//P/
8//z//P/8//z//P/8//z//L/8v/y//D/8P/w//D/8P/w/+//7//x//H/8f/w//D/8f/x
//H/7//v/+//7//x//H/8f/x//H/8f/x//H/8f/x//H/8f/v/+//7v/u/+//7//v/+//
7//v/+//8P/s/+7/8f/y//P/9P/1//b/9v/3//f/+P/4//j/+P/4//r/+v/6//r/+f/4
//n/+f/4//f/+f/7//7//v/+//7//f/9//v/+//7//v//f/9//3//f/7//v/+//7//v/
+//6//n/+P/3//T/9P/z//D/8P/v//H/8f/w//D/8P/w/+//7//t/+3/7f/t/+3/7f/t
/+3/7f/t/+3/7f/t/+z/7P/s/+z/7P/s/+z/6v/q/+r/6v/s/+r/5v/d/9b/1P/Y/9z/
4//v////FAAvAFIAdwCgAMkA+QAiASsBDwHmAL0AlgBxAFAANwAkABEAAQD2//L/8f/w
/+//7v/v/+3/7f/r/+v/6//q/+r/6P/o/+j/6P/o/+j/6P/o/+j/6v/r/+v/6v/o/+j/
6P/o/+j/6f/q/+r/6f/p/+n/6f/p/+r/6//s/+z/6//r/+z/7P/s/+z/7P/u/+7/7v/u
/+7/7v/v/+//7//w//H/8f/w//D/8P/w//H/8v/y//L/8v/y//T/9P/2//b/+P/5//j/
+P/6//r//P/9////AQABAAIABAAFAAgACgAMAA4AEQATABUAFwAbAB4AIwAmACUAKAAq
AC4AMQAyADQANgA4ADgAOgA7ADoAOgA5ADkAOQA5ADkAOAA2ADUAMgAuACwAKAAkACEA
HAAaABYAEwAQAAwACQAGAAMAAQD///z/+//5//f/9f/z//P/8P/w/+v/6//q/+n/6v/p
/+j/6P/o/+b/5v/m/+b/5v/l/+X/5//n/+b/5f/l/+X/5P/k/+L/4v/i/+L/4v/h/+H/
4f/h/+H/4f/h/9//3//f/9//3//f/9//3//g/+D/4f/h/+P/4//j/+P/4f/i/+L/4v/i
/+L/4//j/+H/4f/i/+L/4//j/+P/5P/k/+T/5f/l/+X/5f/l/+X/4v/i/+P/4//k/+T/
5P/k/+P/4//i/+L/5P/k/+T/5P/j/+L/4f/g/+D/4f/i/+P/4//j/+L/4v/h/+D/3//e
/97/3v/e/97/3v/e/93/3f/f/9//3//f/93/3f/d/93/3//e/97/3v/c/9z/3P/c/9z/
3P/b/9v/2//b/9v/2v/a/9v/2//b/9v/2//b/9v/2//b/9v/2//Z/9n/2f/Z/9n/2f/Z
/9n/2f/Z/9j/2P/b/9r/2P/Y/9j/2P/b/9z/3P/d/93/3v/e/97/3v/e/+D/4P/g/+D/
3//e/9v/2//a/9n/2f/b/97/3v/g/+D/3//f/93/3f/d/93/3v/f/+D/4f/f/9//3//f
/93/3f/c/9v/2v/Z/9b/1v/V/9L/0v/R/9H/0f/Q/9D/0P/Q/8//z//P/8//z//P/83/
zf/N/83/zf/N/83/zf/N/8z/zP/M/8z/zP/M/8z/zv/O/87/zv/M/8r/xv+//7b/sP+w
/7L/tf+9/8n/2P/v/wwAMQBeAIsAtQDiAAcBFQH8ANEApgB7AFAAJwAIAPf/6f/a/87/
y//K/8v/yP/H/8X/xf/F/8f/yf/I/8b/xv/G/8b/xv/G/8b/xv/G/8b/xv/H/8f/xv/I
/8j/yP/I/8j/yf/K/8r/yf/J/8n/yf/H/8j/yf/K/8r/yf/J/8r/yv/K/8r/yv/M/8z/
zP/M/87/zv/P/8//z//Q/9H/0f/S/9L/0v/S/9P/1P/U/9T/1f/W/9n/2v/a/9r/3P/d
/9z/3P/e/97/4P/h/+P/5f/n/+j/6v/r/+7/8P/y//T/9//5//v//f///wIABwAKAAsA
DgAQABQAFwAYABoAHAAeAB4AIAAhACIAIgAhACEAIQAhACEAIAAgAB8AHAAYABcAFAAR
AA8ACgAIAAQAAQAAAPz/+f/2//P/8f/v/+z/6//p/+f/5f/j/+P/4P/g/93/3f/c/9v/
2v/Z/9j/2P/c/9r/2v/a/9j/2P/X/9f/1//X/9b/1f/V/9X/1P/U/9T/1P/U/9T/1P/T
/9P/0//T/9P/0//T/9X/1f/V/9X/1f/V/9X/1f/W/9b/1//X/9f/1//X/9f/1//Y/9j/
2P/a/9r/2//b/9v/2//c/9z/2//b/9v/3P/e/97/3//f/9//3//f/9//4P/g/+H/4f/e
/97/3v/e/9//3//e/97/3v/e/97/3v/e/97/3v/e/9//3//f/9//3f/d/9z/3P/c/9z/
3P/c/9z/3P/c/9z/3P/c/9v/2//b/9v/2//b/9v/2//b/9v/2//a/9r/2v/a/9r/2v/a
/9z/3P/b/9v/2f/Z/9n/2P/a/9v/2//b/9v/2//b/9v/2//b/9v/2//Z/9n/2f/Z/9v/
2//b/9v/2//b/9r/2v/b/9v/3P/e/97/3v/e/9//4P/g/+H/4//k/+T/5P/k/+T/5v/m
/+b/5v/l/+T/4f/h/+D/3//f/+H/5P/k/+j/6P/n/+f/5//n/+f/5//l/+X/5f/l/+X/
5f/l/+X/5f/l/+T/4//j/+P/4f/i/9//3P/c/9v/2f/Z/9j/2P/a/9r/2f/Z/9n/2f/Z
/9n/2f/Z/9n/2f/X/9f/1//X/9n/2P/Y/9j/2P/Y/9j/2P/Y/9j/2P/Y/9j/2P/W/9H/
zP/E/8D/wv/D/8v/1//m//n/FAA1AFoAgwCtANgAAwEbAQ4B5wC+AJMAaABFACYAEQAB
APD/5v/h/97/3f/c/9v/2//b/9v/2//b/9j/2P/Y/9j/2P/Y/9j/2P/Y/9j/2P/Y/9n/
2f/Y/9j/2P/Y/9j/2P/Z/9r/2v/Z/9n/2f/Z/9n/2v/b/9z/3P/b/9v/3P/c/9z/3P/c
/9z/3P/c/9z/3v/e/9//3//f/+D/4f/h/+L/4v/i/+L/4//k/+T/5P/k/+T/5v/m/+b/
5v/o/+n/6v/q/+z/7P/s/+3/7//x//P/9P/2//f/+P/6//z//v8BAAMABQAHAAcACgAP
ABIAFQAYABoAHgAgACAAIQAiACYAJgAoACkALAAsACsAKwArACsAKwAqACgAJwAkACAA
IQAeABsAGQAWABQAEAANAAoABgADAAAA+//5//f/9P/z//H/7//t/+n/6f/m/+b/5f/l
/+T/4//i/+H/4P/g/+D/3v/e/97/3v/e/93/3f/d/93/3P/b/93/3f/c/9z/3P/c/9z/
3P/c/9v/2//b/9v/2//b/9v/2f/Z/9n/2f/Z/9n/2f/Z/9r/2v/b/9v/2f/Z/9n/2f/Z
/9r/2v/a/9r/2v/b/9v/2//b/9z/3P/b/9v/2//c/97/3v/f/9//3f/d/93/3f/e/97/
3//f/97/3v/e/97/3//f/97/3v/e/97/3v/e/9z/3P/c/9z/3f/d/93/3f/d/93/3P/c
/9z/3P/c/9z/3P/c/9z/3P/a/9r/2f/Z/9v/2//b/9v/2f/Z/9n/2f/Z/9j/2P/Y/9j/
2P/Y/9j/2P/Y/9f/1//X/9f/1//W/9b/1//X/9f/1//X/9f/1//X/9f/1//X/9f/1//X
/9f/1//X/9f/1//Z/9n/2P/Y/9n/2f/Z/9n/2v/b/9z/3v/e/97/3//f/9//4P/g/+H/
4v/j/+T/5P/i/+L/4f/h/+D/3//e/97/4P/j/+X/5f/m/+T/5P/k/+T/4v/i/+L/4v/i
/+L/4v/i/+D/4P/g/+D/3v/e/97/3v/b/9r/2f/Y/9f/1v/V/9T/0v/S/9L/0v/U/9T/
1P/U/w==
         </WaveFormData>
      </LeadData>
   </Waveform>
</RestingECG>
