# Supplementary material for: Detection of Left Atrial Enlargement Using a Convolutional Neural Network-Enabled Electrocardiogram
Source: Front Cardiovasc Med. 2020 Dec 17;7:609976. doi: 10.3389/fcvm.2020.609976 (PMC7773668; doi:10.3389/fcvm.2020.609976)
Supplement: Supplementary file 1 [file Data_Sheet_1.ZIP › hyp/1802030213_183_0000000H.XML]

<?xml version="1.0" encoding="Windows-1252"?>
<!DOCTYPE RestingECG SYSTEM "restecg.dtd">
<RestingECG>
   <PatientDemographics>
      <PatientID>1802030213</PatientID>
      <PatientAge>66</PatientAge>
      <AgeUnits>Years</AgeUnits>
      <Gender>Male</Gender>
      <PatientLastName>qujieming</PatientLastName>
   </PatientDemographics>
   <TestDemographics>
      <DataType>Resting</DataType>
      <Site>1</Site>
      <AcquisitionDevice>MAC55</AcquisitionDevice>
      <Status>Unconfirmed</Status>
      <Priority>Normal</Priority>
      <AcquisitionTime>08:20:18</AcquisitionTime>
      <AcquisitionDate>06-18-2016</AcquisitionDate>
      <CartNumber>1</CartNumber>
      <AcquisitionSoftwareVersion>009C</AcquisitionSoftwareVersion>
      <XMLSourceVersion>MAC5000 v1.0</XMLSourceVersion>
   </TestDemographics>
   <RestingECGMeasurements>
      <VentricularRate>73</VentricularRate>
      <AtrialRate>73</AtrialRate>
      <PRInterval>156</PRInterval>
      <QRSDuration>92</QRSDuration>
      <QTInterval>416</QTInterval>
      <QTCorrected>458</QTCorrected>
      <PAxis>43</PAxis>
      <RAxis>-32</RAxis>
      <TAxis>-9</TAxis>
      <QRSCount>12</QRSCount>
      <QOnset>216</QOnset>
      <QOffset>262</QOffset>
      <POnset>138</POnset>
      <POffset>194</POffset>
      <TOffset>424</TOffset>
      <ECGSampleBase>500</ECGSampleBase>
      <ECGSampleExponent>0</ECGSampleExponent>
   </RestingECGMeasurements>
   <Diagnosis>
      <Modality>Resting</Modality>
         <StatementCount>3</StatementCount>
         <LabelText>12SL ��ϳ���</LabelText>
      <DiagnosisStatement>
         <StmtFlag>ENDSLINE</StmtFlag>
         <StmtText>�������</StmtText>
      </DiagnosisStatement>
      <DiagnosisStatement>
         <StmtFlag>ENDSLINE</StmtFlag>
         <StmtText>������ƫ</StmtText>
      </DiagnosisStatement>
      <DiagnosisStatement>
         <StmtFlag>ENDSLINE</StmtFlag>
         <StmtText>�쳣 ECG</StmtText>
      </DiagnosisStatement>
   </Diagnosis>
   <Waveform>
      <WaveformType>Rhythm</WaveformType>
      <WaveformStartTime>0</WaveformStartTime>
      <NumberofLeads>8</NumberofLeads>
      <SampleType>CONTINUOUS_SAMPLES</SampleType>
      <SampleBase>500</SampleBase>
      <SampleExponent>0</SampleExponent>
      <HighPassFilter>16</HighPassFilter>
      <LowPassFilter>150</LowPassFilter>
      <ACFilter>NONE</ACFilter>
      <LeadData>
         <LeadByteCountTotal>10000</LeadByteCountTotal>
         <LeadTimeOffset>0</LeadTimeOffset>
         <LeadSampleCountTotal>5000</LeadSampleCountTotal>
         <LeadAmplitudeUnitsPerBit>4.88</LeadAmplitudeUnitsPerBit>
         <LeadAmplitudeUnits>��V</LeadAmplitudeUnits>
         <LeadHighLimit>2147483647</LeadHighLimit>
         <LeadLowLimit>268435456</LeadLowLimit>
         <LeadID>I</LeadID>
         <LeadOffsetFirstSample>0</LeadOffsetFirstSample>
         <FirstSampleBaseline>0</FirstSampleBaseline>
         <LeadSampleSize>2</LeadSampleSize>
         <LeadOff>FALSE</LeadOff>
         <BaselineSway>FALSE</BaselineSway>
         <ExcessiveACNoise>FALSE</ExcessiveACNoise>
         <MuscleNoise>FALSE</MuscleNoise>
         <LeadDataCRC32>2874281641</LeadDataCRC32>
         <WaveFormData>
AwAFAAcABwAFAAYACAAIAAYABgAGAAQABAAFAAcACAAGAAYABQAEAAMAAgACAAIA///9
//v/+f/1//T/8//z//D/8P/w//D/8P/w//D/7//v/+3/7f/t/+7/7v/u/+7/7v/u/+7/
7v/q/+r/6v/q/+b/7f/n/+P/5//t//T/BAAaADIASgBeAHMAgQCEAH0AZgBJACoAEgAE
APv/9P/v/+n/5f/l/+n/7P/u//H/+P/8//z//P/8//r/+P/1//X/9//4//b/8v/0//T/
8v/y//L/8//1//P/8//z//P/9v/3//f/9v/0//T/9f/1//T/9P/0//P/9P/2//f/+f/5
//j/+P/5//j/+P/4//j/+v/6//v//P/6//r/+v/6//r/+v/7//v//f/9//7//v/+//7/
AAAAAAAAAAAAAAEA/////wEAAQABAAIAAgACAAIABAAFAAUABwAHAAcACAAHAAcABwAJ
AA0ADQANAA0ACwANAA0ADgAPABIAFAAWABUAFAAVABYAGAAYABkAGwAeAB4AHgAgAB4A
HgAgACEAIQAiACIAJAAmACYAJgAmACYAJgAmACYAJgAnACYAJgAiACAAHwAcABkAFwAW
ABQAFAASABAADAAJAAgABwAFAAMAAgAAAP7/+//6//n/+f/5//n/9//2//f/9//3//f/
9f/z//P/9P/0//T/9P/0//P/8//y//L/9f/1//X/9f/z//P/8v/y//T/9f/1//X/8//y
//L/8v/2//b/9v/2//T/9P/0//T/8//z//T/9P/1//b/9//4//f/9v/1//P/9f/1//b/
9v/1//X/9f/1//X/9f/1//X/9//3//f/9//2//b/9v/2//P/8//0//T/9P/0//P/8//1
//b/9v/1//H/8//z//P/9f/1//X/9f/0//T/9P/0//L/8//z//P/9P/0//T/9P/0//T/
9f/1//P/8v/y//L/9P/z//P/8//0//T/9P/0//L/8v/y//L/8P/w//D/8P/x//P/9P/1
//X/8//y//T/9v/2//b/9v/1//b/9v/2//f/9//3//n/+//8//3//f/7//v//P/8//7/
/v/+//7/AAABAAMABQAFAAUABgAIAAYABgAGAAYABgAFAAUABgAGAAYABgAFAAIAAQAA
AAAAAAD9//v/+f/3//P/8v/x//H/8P/w//D/8v/y//L/8v/v/+//7f/t/+3/7P/s/+z/
7v/u/+7/7v/u/+z/7P/s/+z/7P/n/+f/6f/n/+f/8P/6/woAHgAyAEgAXQBtAHYAeQBs
AFUANgAWAAQA9//o/9//3f/b/9v/3f/e/+D/5//u//D/8P/w//L/9v/4//f/+f/5//j/
9v/2//b/9v/y//P/8v/y//P/9P/1//b/9//2//f/9//2//b/9v/3//f/9v/2//b/9f/1
//b/9v/3//j/+P/5//v/+v/6//r/+v/6//r/+//8//r/+v/6//r/+v/6//v/+//8//3/
//8AAP7//v8AAAAAAAAAAAAAAQD/////AQABAAMABAAEAAQABAAGAAcABwAFAAUABQAG
AAgACQAKAA0ADgANAAwACwANAA8ADwAQABAAEgATABQAFgAWABgAGgAcABwAHQAfAB8A
HgAdAB4AIAAgACIAIwAjACQAJAAmACgAKAAoACgAKAAoACgAKAApACkAJwAmACQAIgAh
AB4AGwAZABgAFgAUABIAEAAMAAkACAAHAAUAAQAAAP7//P/7//r/+f/5//n/+f/3//b/
9f/1//X/9f/3//X/9f/2//T/9P/0//T/8//z//L/8v/1//X/9f/1//P/8//y//L/9P/1
//X/9f/z//L/8v/y//b/9v/2//b/9P/0//T/9P/1//X/9v/2//b/9v/2//b/9v/2//b/
9f/z//P/9P/0//f/9//3//f/9v/1//T/8//2//f/+P/5//f/9v/1//T/9f/1//b/9v/0
//T/8//z//P/9P/0//P/8//1//X/9f/z//P/8//z//T/9P/0//T/8v/z//P/8//0//T/
9P/0//L/8v/z//P/8//y//L/8v/0//P/8//z//L/8v/y//L/9P/0//T/9P/y//L/8v/y
//D/8f/x//H/8f/x//D/8P/y//T/9P/0//T/9f/2//b/9v/3//f/9//5//n/+v/7//v/
/f/9//7//v////7//f/8//3///8CAAUABQAFAAYACAAHAAYABQAEAAMAAwAEAAYABQAE
AAMAAQACAAEAAAAAAAIA///9//v/9//z//L/8f/x//D/8P/w//L/8v/y//L/8f/x/+//
7//v/+7/7v/u/+7/7v/u/+7/7P/q/+r/6v/o/+r/6f/j/9//4f/n//D//v8QACQAOgBM
AGEAcwB8AHsAcABXADgAHgAMAP3/9v/x/+v/6f/n/+f/6v/u//P/9v/4//r/+P/4//z/
AAD///3/+f/4//b/9P/2//j/+P/3//b/9v/3//b/9f/0//P/9v/3//f/9v/2//b/9//3
//j/+P/4//f/+f/6//r/+//6//j/9//3//r/+v/6//r/+v/6//v//P/8//z//P/8//7/
/v///////f/9//7//v8AAAAAAgACAAIAAgACAAMAAwADAAUABQADAAQABAAEAAQABgAH
AAcACQAJAAkACgAJAAkACQALAA0ADQANAA0ADwARABEAEgAQABIAEwAUABYAFgAYABoA
HAAcAB0AHwAgACAAIAAiACQAJAAmACcAJgAmACUAJgAqACoAKgAqACoAKgAqACoAKQAp
ACcAJgAmACQAIwAgAB0AGwAaABgAFAASABAADAAJAAgABwAFAAEAAAD+//z//f/8//v/
+//5//n/9//2//b/9//4//n/+f/3//f/+P/2//b/9v/2//f/9//2//b/9//3//f/9//3
//f/9v/2//T/9f/1//X/9//2//b/9v/4//j/+P/4//j/+P/4//j/9//3//j/+P/2//b/
9v/2//b/9v/2//X/9v/3//n/+v/6//n/+P/3//f/9//3//f/+f/5//n/+f/4//j/+P/4
//n/+f/6//r/+f/4//b/9f/3//j/+P/3//P/9f/1//X/9//3//f/9//4//j/+P/4//f/
9//2//X/9P/0//T/9P/2//b/9//3//f/9v/2//b/9v/1//X/9f/0//T/9P/0//b/9v/2
//b/9P/0//T/9P/0//X/9f/1//X/9f/2//b/9P/2//b/9v/1//X/9f/2//b/9v/2//b/
9f/2//b/9//2//b/9v/2//T/9P/0//T/9P/0//b/9v/0//T/9P/0//X/9f/z//L/+f/4
//T/9P/0//T/9P/1//b/9v/2//n/+f/5//v/+//8//3//f8AAAEAAwAEAAQABAAEAAQA
AgADAAUABwAJAAkACgAMAAwADAAMAAwACQAHAAYABgAIAAgACAAHAAgABwAGAAYACAAF
AAMAAQABAP3//P/7//r/+P/3//b/9f/0//P/8v/z//P/8f/x//L/8v/z//T/8//y//H/
8P/w/+7/7v/u//D/7v/r/+f/4//j/+v/9v8EABgAMABEAFgAbwCBAIgAhQB2AFkAOgAi
ABIABQD+//n/8f/v//P/9f/0//b/+//+/wQABAAAAAAAAAD8//v/+//7//j/9v/4//j/
9v/4//f/9v/2//f/9//3//f/9//2//f/9//2//T/9P/1//X/+P/4//j/9//5//r/+v/7
//n/+P/4//n//P/8//z//P/7//r/+v/6//z//P/8//z//v/+///////+//3//f/8//3/
/v8BAAIAAAAAAAAAAQD/////AQABAAEAAgACAAIABAAGAAcABwAJAAkACQAKAAkACQAJ
AAsADQANAA0ADQANAA8ADwAQABAAEgATABQAFAAUABYAGAAYABgAGQAbABwAHAAcAB4A
IAAgACIAIwAiACIAIQAiACYAJgAmACYAJgAmACYAJgAnACcAJQAkACMAIgAiACAAHwAd
ABwAGgAWABQAEgAOAA0ADAALAAkABwAGAAQAAgD///7//f/9//v/+//5//j/+P/5//r/
+//5//f/9//4//b/9v/2//b/9v/3//f/+P/3//f/9//3//f/9//2//b/9v/3//f/9//1
//T/9P/0//b/9v/2//b/9P/0//T/9P/1//X/9v/2//b/9v/2//b/9v/2//b/9f/3//f/
+P/4//f/9//3//f/9//3//f/9//1//X/9f/1//X/9v/3//j/9//3//j/+P/2//b/9f/1
//f/+P/4//f/8//1//X/9f/1//X/9f/1//b/9v/2//b/9f/1//T/8//z//T/9f/2//T/
9P/1//X/9f/0//T/9P/2//X/9f/1//T/9P/y//D/8f/y//P/9P/1//b/9v/2//n/+f/5
//v/+//8//3//f//////AAAAAAAAAAAAAAAAAwAFAAgACwALAAsADAAOAA4ADgAOAA4A
CwAJAAgACAAGAAYABgAFAAQAAwACAAIAAQD9//r/9//1//H/8P/v//D/8P/x//L/8v/y
//L/8v/x//H/7//v/+3/7P/s/+z/7v/u/+7/7v/s/+r/6v/q/+7/7P/p/+P/4f/j/+n/
8v8AABAAIgA6AFAAYwB1AHwAeQBqAFMANAAWAAQA9f/q/+P/4f/d/93/2//c/+T/6//u
//D/9P/4//b/9P/y//P/9//5//j/+P/4//b/9P/0//T/9P/1//f/9f/1//X/9f/0//X/
9f/0//b/9v/3//f/+P/4//j/9//1//b/9v/3//f/9v/2//f/+v/6//r/+v/6//r/+//8
//7//v/+//7//v/+//////8BAAEAAgACAAEAAAABAAAAAAAAAAAAAQD/////AQABAAMA
BAAEAAQABQAIAAoACwAJAAkACQAKAAkACQAJAAsADwAPAA8ADwAPABEAEQASABAAEgAT
ABQAFgAWABgAGgAcABwAHQAfACAAIAAgACIAIwAkACcAKQAoACgAJwAoACgAKAAoACgA
LAAsACwALAArACsAKQAoACUAIgAgABwAGQAXABYAFAAUABIAEAAMAAkACAAHAAUABQAE
AAIAAAD9//z/+//7//v/+//5//j/9//3//f/9//5//f/9//4//j/+P/4//j/9v/1//P/
8v/0//X/9v/3//f/9//2//b/9v/3//f/9//3//b/9v/2//b/9v/2//b/9v/2//b/9v/3
//f/+P/4//f/9v/1//T/9P/0//T/8//1//X/9v/2//j/+f/6//v/+f/5//n/+f/5//n/
+f/5//b/9v/2//b/9//3//j/+P/6//r/+f/5//j/+P/3//X/9f/3//f/9//1//X/9f/1
//b/9v/2//b/9P/1//X/9f/y//L/8v/y//P/9P/2//f/9//2//b/9v/4//f/9//3//f/
9v/1//T/9P/0//T/9P/2//b/9v/2//L/9f/3//L/9P/0//T/9P/3//j/+P/4//n/+f/5
//v//f/+///////9//3//v/+/wAAAAAAAAAAAgADAAUABwAFAAUABgAIAAgACAAIAAgA
BQADAAIAAgAFAAYABwAHAAYABQAEAAQAAgD///3/+//7//f/9v/1//f/9v/2//b/9P/0
//T/9P/z//P/8f/x/+//7v/u/+7/7v/u/+7/7v/w/+7/7v/u//L/7P/n/+f/5//p/+v/
8v/8/wwAIAA2AEwAXwBzAIIAgwB2AF0APAAcAAwAAwD4//X/8f/r/+n/6f/s/+7/7//y
//r//v/8//7/AAAAAP3/+//3//b/9v/4//r/+v/6//f/9v/2//f/9//3//f/9//4//n/
+f/4//j/+P/5//n/+v/6//r/+f/7//z//P/9//z/+v/5//n//P/8//z//P/6//r/+//8
//7//v/+//7//P/8//3//f//////AAAAAAAAAAACAAIAAgACAAIAAwAFAAUABwAHAAUA
BgAGAAYABAAGAAcABwAJAAkACQAKAAsACwALAA0ADQANAA0ADQANAA8ADwAQABIAFAAV
ABYAFAAUABYAGAAcABwAHQAfACAAIAAgACIAIgAiACQAJQAlACYAJgAoACoAKgAqACoA
LAAsACwALAAtAC0AKwAqACYAJAAjACAAHwAdABwAGgAWABQAEgAOAAsACgAJAAcABQAE
AAIAAAD///7//f/9//3//f/7//r/+f/5//n/+f/5//f/9//4//j/+P/4//j/9f/1//T/
9P/3//f/9//3//n/+f/4//j/9v/3//f/9//3//b/9v/2//j/+P/4//j/+P/4//j/+P/5
//n/+v/6//n/+P/3//b/9//4//n/+f/3//f/+P/4//n/+f/5//n/9//3//f/9//3//f/
9//3//j/+P/4//j/9f/1//b/9v/4//j/9//3//f/+P/4//f/9f/3//f/9//1//X/9f/1
//T/9P/0//T/9v/3//f/9//0//T/9P/0//T/9P/1//X/9f/0//T/9P/0//P/8//z//T/
9P/0//T/8v/y//L/8v/0//T/9P/0//L/8//z//P/8//x//L/8v/y//P/9P/1//b/9//4
//j/+P/3//f/9//5//v//P/9//3//f/9//7//v8CAAIAAgACAAAAAQADAAUABwAHAAgA
CgAKAAoACgAKAAYABQAFAAYABgAGAAYABQAGAAUABAAEAAIA///9//v/+//3//b/9f/0
//L/8f/w//L/8v/y//L/8f/x/+//7//x//D/8P/w/+7/7v/u/+7/7v/s/+z/7P/w/+z/
6f/n/+f/5f/l//D/AgAQACIAOgBMAGEAdQCAAH0AbgBXADoAHgAIAPn/9P/v/+X/4//n
/+X/5P/q//H/9P/0//b/+P/6//r/+v/9//3/+//4//j/9v/2//b/9v/3//b/9v/3//n/
+f/5//n/+f/5//j/9v/4//j/+f/5//n/+P/3//X/9//4//j/+f/6//r/+//9//3//P/7
//r/+v/6//v//P/+//7//v/+//z//P/9//3//////wAAAAD+//7/AAAAAAAAAAAAAAEA
AQABAAMAAwADAAQABAAEAAQABgAHAAcABwAHAAcACAAJAAkACQALAAsACwALAAsADQAP
AA8AEAAOABAAEQASABIAEgAUABYAGAAYABkAGwAcABwAHAAeACAAIAAiACMAIQAiACIA
JAAmACYAJgAmACgAKAAoACgAJwAnACUAJAAiACAAHwAcABkAFwAWABQAEgAQAA4ACgAI
AAgACAAHAAMAAgAAAP7/+//6//n/+f/7//v/+f/4//f/9//3//f/+f/3//f/+P/3//b/
9f/0//P/8//y//L/9P/1//b/9//2//X/8//y//T/9f/1//X/9f/0//T/9P/0//T/9P/0
//b/9v/2//b/8//z//T/9P/0//T/9P/0//b/9v/2//X/9f/1//b/9v/1//X/9f/1//X/
9f/1//X/9//3//f/9//2//b/9v/2//P/8//0//T/9v/2//X/9f/0//T/8//x//D/8//0
//X/9f/1//X/9f/0//T/9P/0//L/8//z//P/8v/y//L/8v/0//T/9f/1//X/9P/0//T/
9P/z//P/8//0//T/9P/0//T/9P/0//T/9P/0//X/9v/2//b/9//3//f/+f/7//z//f/9
//3//f/+//7//v/+//7//v8AAAEAAwAFAAMAAwAEAAYABgAGAAYABgAGAAUABQAGAAYA
BgAGAAUABAADAAIAAgAAAP3/+//5//X/8f/w/+//8P/w//H/8v/w//D/8P/w//D/8f/w
//H/7//u/+7/7v/w//D/8P/w//D/7v/u/+7/7P/s/+n/5f/n/+f/6f/w//r/CgAeADQA
RgBbAGsAdAB1AGwAVQA4ACAADgD7//L/8f/x/+v/5//n/+j/8P/1//T/9v/8//z//P/8
//r/9//5//v/+P/2//j/+P/2//b/9f/0//T/9f/1//X/9f/1//b/9//3//b/9v/2//f/
9//4//j/+P/3//f/+P/4//n/+//6//r/+//6//r/+v/6//r/+v/7//z//P/8//z//P/6
//r/+//7//3//f/+//7//P/8//7//v8AAAAAAAABAP////8BAAEAAwAEAAQABAACAAQA
BQAFAAUABQAFAAYABwAHAAcACQANAA0ADQANAAsADQANAA4AEAASABMAFAASABIAFAAW
ABkAGgAcAB8AIAAgACAAIgAgACAAIgAjACUAJgAmACgAKAAoACgAKAAqACoAKgAqACkA
KQAnACYAJAAiACEAHgAbABkAGAAWABIAEAAOAAoABQAEAAMAAQABAAAA/v/8//3//P/7
//v/+//7//n/+P/3//f/9//3//X/8//z//T/9v/2//b/9v/z//P/8v/y//X/9f/1//X/
9f/1//T/9P/y//P/8//z//P/8v/y//L/9P/0//T/9P/2//b/9v/2//X/9f/2//b/9P/0
//T/9P/0//T/9P/z//X/9f/2//b/9f/1//X/9f/3//f/9//3//X/9f/1//X/9v/2//b/
9v/1//X/9v/2//b/9v/1//X/8//0//T/8//z//X/9f/1//X/9f/1//X/8v/y//L/8v/0
//X/9f/1//L/8v/y//L/8v/y//P/8//z//L/8v/y//L/8f/x//H/9P/0//T/9P/y//L/
8v/y//L/8v/y//L/8v/z//P/8//z//P/9P/y//L/8v/y//P/9P/0//T/9//3//f/+f/7
//z//f/9//3//f/+//7/AAAAAAAAAAD+////AQADAAMAAwAEAAYABgAGAAYABgACAAEA
AQACAAMABAAFAAUAAgABAAAAAAAAAP3/+//5//f/8//y//H/8//y//L/8v/w//D/8P/w
//H/8f/v/+//7//u/+7/7v/s/+z/7P/s/+7/7P/s/+z/6P/o/+f/4//f/+X/6//w//z/
EAAoAEAAVABpAHkAfgB7AGoATwAyABgABgD7//j/9//v/+v/7f/t/+z/8P/3//r/+v/6
//z//P/6//j/9//5//f/9P/0//T/9P/0//T/8//y//L/8//1//X/9f/1//X/9f/0//L/
8v/y//P/8//2//b/9v/1//X/9v/2//f/9//2//b/9//4//j/+P/4//j/+P/5//r/+v/6
//r/+v/6//r/+//7//v/+//8//z//P/8//7//v/+//7//v////3//f////////8AAAAA
AAAAAAIAAwADAAUABQAFAAYABwAHAAcACQALAAsACwALAA0ADwAPABAADgAQABEAEgAU
ABQAFgAYABgAGAAZABsAHAAcABwAHgAgACAAIgAjACMAJAAkACYAKAAoACgAKAAqACoA
KgAqACcAJwAlACQAIgAgAB8AHAAZABcAFgAUABAADgAMAAgABwAGAAUAAwADAAIAAAD+
//3//P/7//v/+f/5//f/9v/1//X/9f/1//f/9f/1//b/9P/0//T/9P/z//P/8v/y//X/
9f/1//X/9f/1//T/9P/0//X/9f/1//P/8v/y//L/9P/0//T/9P/0//T/9P/0//P/8//0
//T/9v/2//b/9v/0//T/9P/z//P/8//0//T/9//3//f/9//1//X/9f/1//X/9f/1//X/
9P/0//T/9P/1//X/9v/2//b/9v/1//X/9f/2//b/9f/x//P/8//z//X/9f/1//X/8v/y
//L/8v/0//X/9f/1//L/8v/y//L/8v/y//P/8//z//L/8v/y//T/8//z//P/8v/y//T/
9P/y//L/8v/y//L/9P/2//f/+P/3//f/9//5//v//P/9//3//////wAAAAAAAAAAAAAA
AAIAAwAFAAcABwAHAAgACgAJAAgABwAGAAUABQAGAAgACAAIAAgABwAEAAMAAgACAAQA
AQD///3/+//3//b/9f/0//L/8f/w//L/8v/y//L/7//v/+3/7f/v/+7/7v/u/+z/7P/s
/+z/7v/s/+z/7P/s/+r/5//h/9//4f/n//D//v8QACQAOgBSAGcAewCEAIEAcgBbADwA
HgAMAAMA+v/1//H/7f/t/+//7v/y//f/+v/6//z//P/+//7/+P/1//f/9//2//T/9P/2
//b/9P/z//L/8v/z//P/8//z//P/9P/1//X/9P/0//T/9f/1//b/9v/2//X/9f/2//b/
9//3//b/9v/3//b/9v/2//b/9//4//r//P/6//r/+v/6//j/+P/5//n/+//7//z//P/6
//r//P/8//z//P/8//3//v///wIAAwACAAIAAQAAAAAAAgADAAMABQAFAAUABgAHAAcA
BwAJAA0ADQANAA0ADQAPAA8AEAAOABAAEQASABMAFAAXABoAGwAaABoAGwAeAB4AHgAg
ACAAIAAiACMAIwAkACQAJgAoACgAKAAoACgAKAAoACgAJwAnACUAJAAiACAAHwAcABcA
FQAUABIAEAAOAAwACAAFAAQAAwABAAEAAAD+//z//f/8//v/+//6//n/9v/0//X/9f/1
//X/8//x//H/8v/0//T/9P/0//P/8//y//L/8f/x//H/8f/z//P/8v/y//L/8//z//P/
8//y//L/8v/y//L/8v/y//L/8v/y//L/8//z//T/9P/y//L/8v/y//T/9P/0//P/8//z
//T/9P/z//P/8//z//X/9f/1//X/8//z//P/8//0//T/9P/0//H/8f/y//L/8v/y//H/
8f/z//T/9P/z//H/8//z//P/8//z//P/8//w//D/8P/w//D/8f/x//H/8v/y//L/8v/y
//L/8//z//H/8P/w//D/8v/x//H/8f/y//L/8v/y//D/8P/w//D/8P/w//L/8v/y//L/
8//0//T/9P/1//X/9f/3//n/+v/7//v/+//7//z//P/8//z//P/8//z//f///wEAAwAD
AAQABgAGAAYABgAGAAIAAQABAAIAAgACAAIAAQACAAEAAAAAAAAA/f/7//n/9//z//L/
8f/x//D/8P/w/+7/7v/u/+7/7//v/+3/7f/t/+z/7P/s/+z/7P/s/+z/7v/s/+z/7P/q
/+j/5f/l/+f/5f/n/+7/+P8IAB4ANgBGAFcAbQB4AHcAbABVADQAFgACAPX/6P/j/+H/
3f/d/9//4P/k/+f/6v/u//L/9v/2//T/9P/3//n/9f/y//T/9P/0//T/9v/z//L/8v/z
//X/9f/1//X/9P/1//X/9P/2//b/9//3//j/+P/4//f/9f/2//b/9//4//j/+f/7//v/
+v/5//j/+P/4//n/+v/8//z//P/8//z//P/9//3//f/9//7//v/+//7/AAAAAP3//P/7
//v//f///wMABQAEAAQAAwACAAQABgAHAAcABwAHAAcACAAHAAcABwAJAAsACwALAAsA
CQALAAsADAANABAAEgAUABQAFAAWABgAGgAaABsAHQAcABwAHAAeABwAHAAeAB8AIAAi
ACMAJgAnACYAJQAkACgAKAAoACgAJwAnACUAJAAiACAAHwAcABkAFwAWABQAEgAQAA4A
CgAFAAQAAwABAAAAAAD///7/+//6//n/+f/5//n/9//2//X/9f/1//X/9f/z//P/9P/2
//b/9v/2//P/8//y//L/8//z//P/8//z//P/8v/y//L/8//z//P/9f/0//T/9P/2//b/
9v/2//X/9P/z//L/8v/z//X/9v/0//T/9P/0//X/9v/3//f/9f/1//b/9v/1//X/9f/1
//f/9//3//f/9f/1//X/9f/2//b/9v/2//P/8//0//T/9P/0//P/8//1//b/9v/1//P/
9f/1//X/9f/1//X/9f/0//T/9P/0//L/8//z//P/9P/0//T/9P/z//L/8v/x//L/8v/z
//T/8v/x//H/8f/0//T/8v/0//T/9P/0//P/9P/0//T/9v/3//j/+//7//z//f/9//v/
+//8//z/AAAAAAAAAAD+////AQADAAUABQAGAAgABgAGAAYABgAGAAUABQAGAAUABAAD
AAEAAAD///7//v////3//P/7//f/8//y//H/8//y//L/8v/w//D/8P/w/+//7//t/+3/
7//u/+7/7v/s/+z/7P/s/+7/7P/s/+z/7P/o/+X/4//j/+P/6f/0/wIAEAAmADwATgBj
AHUAfAB5AGwAUQA0ABoACgD7//b/8//r/+P/5//r/+r/8P/3//b/9v/6//r/+P/6//z/
+f/3//f/+P/2//T/8v/y//L/8v/y//P/9f/0//P/8v/x//T/9f/1//T/9v/2//f/9//4
//j/+P/3//f/+P/4//n/9//2//b/9//6//r/+v/6//j/+P/5//r/+v/6//r/+v/8//z/
/f/9//v/+//8//z//f/+/wEAAgACAAIAAgADAAIAAQACAAEAAwAEAAQABAAEAAYABwAH
AAcABwAHAAgACQAJAAkACwALAAsACwALAA0ADwAPABAAEgAUABUAFgAUABQAFgAYABoA
GgAbAB0AIAAgACAAIgAiACIAJAAlACMAJAAkACYAKgAqACoAKgAqACoAKgAqACcAJwAl
ACQAIgAgAB8AHAAZABcAFgAUABEADgALAAYABAAEAAQAAwD///7//P/6//v/+v/5//n/
+f/5//f/9v/1//X/9f/1//X/8//z//T/9P/0//T/9P/z//P/8v/y//P/8//z//P/8//z
//L/8v/y//P/8//z//P/8v/y//L/9v/2//b/9v/0//T/9P/0//P/8//0//T/9P/0//T/
9P/0//T/9P/z//X/9f/2//b/9//3//f/9//3//f/9//3//X/9f/1//X/9v/2//b/9v/1
//X/9v/2//b/9v/1//X/9f/2//b/9f/z//X/9f/1//X/9f/1//X/9P/0//T/9P/y//P/
8//z//T/9P/0//T/9P/0//X/9f/1//T/9P/0//L/8f/x//H/9P/0//T/9P/0//T/9P/0
//T/9P/0//T/8v/z//P/8//z//P/9P/0//T/9v/2//b/9//3//f/+P/6//r/+v/6//3/
/v/+//////8AAAEAAgAAAAAAAAAAAAIAAgAEAAQABQAGAAcACAAHAAcABQAEAAUABgAH
AAgABQAFAAUABAABAAAA/f/9/wAAAAD8//r/+P/2//T/8v/y//L/8v/y//L/8v/y//D/
8P/w//D/7v/u/+7/7v/t/+z/6//q/+z/7P/s/+z/6f/o/+f/5v/o/+r/7P/u/wEAEgAj
ADQARwBYAGkAegBrAF4AUQBEADMAIgARAAAA+//2//H/7P/u//D/8v/0//j/+v/8//7/
/P/8/w==
         </WaveFormData>
      </LeadData>
      <LeadData>
         <LeadByteCountTotal>10000</LeadByteCountTotal>
         <LeadTimeOffset>0</LeadTimeOffset>
         <LeadSampleCountTotal>5000</LeadSampleCountTotal>
         <LeadAmplitudeUnitsPerBit>4.88</LeadAmplitudeUnitsPerBit>
         <LeadAmplitudeUnits>��V</LeadAmplitudeUnits>
         <LeadHighLimit>2147483647</LeadHighLimit>
         <LeadLowLimit>268435456</LeadLowLimit>
         <LeadID>II</LeadID>
         <LeadOffsetFirstSample>0</LeadOffsetFirstSample>
         <FirstSampleBaseline>0</FirstSampleBaseline>
         <LeadSampleSize>2</LeadSampleSize>
         <LeadOff>FALSE</LeadOff>
         <BaselineSway>FALSE</BaselineSway>
         <ExcessiveACNoise>FALSE</ExcessiveACNoise>
         <MuscleNoise>FALSE</MuscleNoise>
         <LeadDataCRC32>2902676226</LeadDataCRC32>
         <WaveFormData>
DwASABQAFQAUABQAEwARABEAEQARAA4ADwAPAA8ADQALAAoACAAIAAgACAAIAAgABQAE
AAIA/v/8//r/+f/5//n/9//3//f/9v/0//P/8v/0//T/9P/0//T/9P/0//T/8v/z//P/
8//x//H/8P/w//L//P/9//v/AgAEAAMABwAMABIAFgAXABkAGQAbAB0AFgADAPX/8v/z
/+7/5P/V/8X/uP+y/7D/sf+1/8D/0f/f/+T/5v/q/+3/7v/t//D/8v/z//H/7//w//H/
7//x//H/8v/y//L/8v/y//P/9f/2//f/+P/2//b/9v/2//X/9f/1//X/9//3//f/+P/4
//f/9//4//j/+P/4//j/+f/5//n/+v/4//j/+P/4//r/+v/6//r//P/+//7//v/7//n/
+P/4//v/+//7//v//f/9//3//v/9//z/+//6//3//f////3//f/9//3//v/+//7//v//
/wEAAQABAAEA////////AAAAAAAAAAAAAAAAAAAAAAAAAAABAAEAAAACAAIAAgACAP//
/v/9//z/+//8//7////////////+//z//f/9//3//v///wAAAQD/////AAAAAAAAAQAB
AAEABAAFAAYABgADAAIAAQAAAAEAAgACAAIAAAAAAAAAAAAAAAEAAgACAAAAAAD/////
/f/9//z//P/8//z//P/8//z//P/8//z///8AAAAAAQAAAP///v/+//7///////7/AAAA
AAAAAAADAAMAAwADAAEAAQABAAEAAQABAAEAAQACAAQABgAHAAQAAwACAP//AQACAAIA
AgABAAEAAgACAAMABAAFAAUABQAFAAQABAACAAIAAgACAAAAAAD//////v/+//7//f/+
/wAAAQAAAAIAAwADAAMAAwADAAMAAwABAAEAAQABAAEAAQABAAEAAgACAAIAAgAAAAAA
AAAAAP////////7/AAAAAAAAAAAAAAIAAgABAAAAAAD///7//v///wAAAAADAAQABQAF
AAEA/P/8//z///8AAAEAAgAFAAcACQAJAAsACwALAAsADgAPABAAEAAOABAAEAAOABAA
EAAQABEAEQATABYAGAAbABwAHAAbABcAFwAXABcAFAATABMAEwARABEAEAAOAA4ADAAM
AAwADgAMAAwACwAGAAMAAAD+///////9//3//f/9//z//P/6//r/+v/6//r/+P/4//j/
+f/6//z//f/8//v/+v/4//r//P/4//v////+/wIACQALAAoADgAQABEAFwAbABsAHQAc
ABEA/f/y//P/9P/w/+f/2//S/8r/wv+9/7//yP/T/9//5v/o/+r/7f/0//f/+P/6//v/
+//7//z//f/7//n/+f/6//r//P/8//z//f/8//z//P/8//z//P/8//z/+//7//v/+//9
//3//f/+/wAA/////wAA/v/+//7//v////////8AAAAAAAAAAAAA/v/+//7//v8AAAIA
AgACAAAA/////wAAAwADAAMAAwABAAEAAQACAAQABAAEAAQABQAFAAcABQADAAMAAwAE
AAUABgAHAAkACAAHAAYABQAFAAUABQAGAAYABgAGAAYACAAIAAgACAAIAAkACQAIAAcA
BgAFAAQABAAEAAQABAACAAIAAwADAAMAAwADAAIAAAABAAEAAQADAAMAAwADAAMAAwAE
AAQACAAJAAkACQAJAAkACQAIAAgACAAIAAgACAAIAAcABgAGAAYABgAGAAUABQAFAAQA
BgAGAAUABQAFAAUABAAEAAQABAAEAAQABAAEAAQABAAEAAQAAwADAAMAAwADAAQABAAF
AAUABAACAAIAAgACAAUABQAFAAUABQAFAAUABQAFAAUABQAFAAUABgAHAAcABwAHAAcA
BQADAAQABAAEAAUABQAGAAYABAAEAAQAAwAFAAUABAAEAAQABAAEAAQAAgACAAEAAQAC
AAIAAgABAAEAAgACAAAAAgADAAMAAwABAAEAAQABAAMAAwADAAMAAQABAAEAAQAAAAAA
AAAAAAIAAgACAAIAAQABAAEAAAACAAIAAgACAP7/AAAAAP////8AAAAAAAAAAAEAAgAC
AAIAAgACAAEA/f/8//7//P/+////AAABAAIAAwAFAAcABwAMAA0ADgAPAA8ADwAPAA4A
EAASABIAEAAPAA4ADQANAA4AEQAVABgAGQAaABoAGQAVABUAFQAVABQAEwATABMADwAP
AA4ADAAMAAoACgAKAAwACgAKAAkABAABAP7//P/7//v/+f/5//v/+//6//r/+P/4//j/
+P/6//j/+P/4//b/9v/3//f/9//3//f/9v/0//b/+v/3//f//P8AAAMABwAOABIAEgAR
ABcAGwAZABsAGgALAPX/7v/v/+7/5v/b/8//wv+4/7T/s/+3/8L/z//b/+L/5P/k/+v/
8P/1//j/9v/z//H/8f/y//X/9//3//f/+P/4//f/9v/1//X/+P/4//j/+P/6//r/+v/6
//n/+f/5//n/+//7//v//P/7//n/+P/4//r/+v/6//r/+//7//v//P/6//r/+v/6//v/
/P/9//7//f/+//3//P/+//3//f/+////////////AQABAAEAAgAAAAAAAAAAAAEAAQAD
AAEAAQABAAEAAgACAAIAAgADAAUABQAFAAUAAwADAAMABAAEAAQABAAEAAYABgAGAAYA
BAAFAAUABAAEAAQABAAEAAQABAAEAAQAAgACAAMAAwADAAMAAwACAAIAAwADAAMAAQAB
AAEAAQADAAMABAAEAAQABQAFAAUABwAHAAcABgAEAAQABAAEAAIAAgABAAAAAgACAAIA
AgD////////+/wAAAAD/////AQABAAAAAAD+//7//v/+//7//v/+//7//v/+//3//f//
//////8AAP7///////7/AAAAAAAAAAD/////////////////////AQABAAEAAQAAAAAA
AAD///////////3//v8AAAEAAgABAAEAAgACAAAAAAAAAP//AAABAAEAAgAAAAAAAAAA
AAIAAgABAAEAAAAAAAAA//8BAAIAAgAAAP/////+//3///////////8BAAEAAQABAAAA
///+//3//P/8//z//P/+//7//v/+//////////7//v/+//7//v/6//z//P/7//3//v/+
//7//P/9//7//v/9//7//////////v/+//7//P/8////AAD9////AAAAAP/////+////
/////////v/+//7//v/9//3//f/+//7//v/+///////9//3//f/8//z/+//6//j/AgAC
AP7//P/8//z//P/7//3//////wQABQAGAAcACAAJAAoACgALAA4ADwAOAA4ADgAOAA8A
DgAPABEAEgATABQAFAATABMAEwATABMADQALAAoACQAHAAcABgAEAAYABAAEAAQAAgAA
AAAA//////3/+//6//r/+//6//v/+f/5//j/+P/4//j/+P/4//r/+P/4//j/9v/2//f/
9//3//f/9//2//j/+P/6//3//f/+/wQACwAPABIAFgAUABMAGwAfAB8AIQAaAAcA+f/2
//P/7v/i/9X/x/+8/7b/sv+z/7n/xP/R/+H/6P/o/+z/8f/y//P/9v/2//P/8//3//j/
9//5//f/9//4//j/+P/4//j/+f/6//r/+v/6//r/+v/6//r/+//7//v/+//5//n/+f/6
//r/+f/5//r//P/8//z//P/7//v/+//8//z//P/8//z//v/+//7//v/8//7//v/+//7/
/f/9//7///////////8BAAEAAQACAAAAAAAAAAAA/////wEA//8BAAEAAQACAAAAAAAA
AAEAAgADAAQABQADAAMAAwAEAAQABAAEAAQABAAEAAQABAACAAMAAwACAAQABAAEAAQA
BAAEAAQABAAAAAAAAQABAAEAAQABAAAAAgADAAMAAwABAAEAAQABAAEAAQACAAIABgAH
AAcABwAFAAUABQAEAAYABgAGAAYABgAGAAUABAAEAAQABAAEAAMAAwADAAIAAgACAAEA
AQABAAEAAAAAAP7//v/+//7/AAAAAAAAAAAAAAAA/////////////wAAAAABAAEAAAAA
AAAAAAAAAAEAAQABAAEAAQABAAEAAQABAAEAAQABAAMABAAFAAUABAADAAIA//8AAAIA
AwAEAAQAAwADAAIABAAEAAQAAwABAAEAAAAAAAEAAgADAAQABAAEAAMAAwACAAIAAgAB
AAMABAAEAAIAAQABAAAA/////////////wAAAQACAAMAAQABAAEAAQACAAIAAgACAAAA
AAAAAAAA/////////v8AAAAAAAAAAPz/+v/6//z//v/+//7//v8BAAMABQAFAAoACwAM
AA0AEAARABIAEgAQABIAEgAQABIAEgASABMAFAAXABsAHgAcABwAGwAZABgAGQAaABsA
FQATABIAEQAQABEAEQAQAA8ADAALAAoABwAEAAMAAQAAAP3/+v/4//r/+//6//v/+f/5
//j/+P/4//j/+P/4//b/9P/0//T/9v/2//f/9//3//f/9//2//r//P/8//n/9//6//7/
AwAHAAoADgAQABEAFQAZABkAGwAaAA0A+f/w//P/9P/u/+P/1f/K/77/tv+z/7n/xv/R
/93/5v/s/+r/6f/u//P/+P/4//f/+f/5//j/9//1//X/9f/2//b/9P/0//T/9f/4//j/
+P/4//b/9v/2//b/+P/5//r/+//7//v/+//8//7//f/9//7//v/+//7//v/+//3//P/8
//7//v/+//7//v/+//7//v/+/wAAAAAAAAAA/////wAA///////////9//3//f/+/wAA
AAAAAAAAAgADAAYABQADAAMAAwAEAAMAAgABAAEAAwADAAMAAwADAAMAAwAEAAQABAAE
AAQABAAEAAQABAACAAMAAwACAAIAAgACAAIABAAEAAQABAACAAIAAwADAAIAAQAAAP7/
AAABAAEAAQADAAMAAwADAAMAAwAEAAQABAAFAAUABQAFAAUABQAEAAQABAAEAAQABAAE
AAMAAgACAAIAAgACAAEAAQABAAAA/v/+//3//f///////v/+/wAAAAAAAAAA/v/+//7/
/v/+//7//f/9//3//f/9//7/AAABAAEAAAAAAAAAAAAAAP//////////AQABAAEAAQD/
////////////AAABAAEAAQABAAEA//8BAAIAAgACAAMAAwAEAAQAAwACAAEA//8AAAEA
AQACAAAAAAAAAAAAAAAAAP////8CAAIAAgABAP//AAAAAP7/AAABAAEAAQABAAEAAQAB
AAEAAQABAAEAAQABAAEAAQD///7//f/8//7//v/+//7/AQABAAEAAAAAAAAAAAAAAP7/
AAAAAP///f/+//7//v/+////AAAAAP3//P///wAA/v/+//7//v8BAAMABQAFAAgACQAK
AAsADgAPABAAEAAQABIAEgAQABAAEAAQABEADwARABQAFgAVABYAFgAVABMAEwATABMA
EAAPAA8ADwAPAA8ADgAMAA4ADAAMAAwACgAIAAgABwACAP///P/6//v/+//5//n/+f/5
//j/+P/4//j/+P/4//b/9P/0//T/9v/2//f/9//3//f/9//2//r/9v/0//f/+f/8/wIA
BwAHAAgAEAAUABUAFwAbAB8AIQAeAA0A+f/u/+//8P/q/9//0//G/7z/uP+1/7f/vP/J
/9n/4v/o/+r/7f/w//H/8v/w/+//8f/z//T/9f/1//P/8//0//T/9v/2//b/9//4//j/
+P/4//b/9v/2//b/+f/5//n/+f/5//n/+f/6//j/9//3//j/+P/4//j/+P/3//f/9//4
//r/+v/6//r/+P/4//j/+P/6//z//P/8//z/+//7//z//P/7//r/+f/6//v//P/+//z/
/P/8//z//f/9/////f////////8AAP7//v/+////AQABAAEAAQD///////8AAAIAAgAC
AAIAAAAAAAAAAAAAAAEAAQAAAAIAAgACAAIAAAAAAAAAAAAAAAAAAQABAP////////7/
AAABAAEAAQABAAEAAQABAP////8AAAAABAAFAAUABQAFAAUABQAEAAQABAAEAAQABAAE
AAMAAgABAAAA///+//7///8AAAAAAgACAAEAAQAAAP///f/8//z//P/8//z//v/+//7/
/v/8//z/+//7//z//f/+/wAA//////7//P/9//7///8AAAAA///+//3//f/9//3//f/+
////AAABAAAAAAAAAP//AQABAAEA///9//7//v/+//////8AAAAAAgACAAIAAQD/////
/v/+/wAAAAAAAAAAAAAAAP////8CAAIAAgABAAAAAAD///z//P/9//3//f/9//3//f/9
//3//f/9//3////////////8//z//P/8//7//v/+//7//f/9//3//P/+//7//v/+//z/
/v/+//3/+//8//z//P/6//v//P/8//3//v///////f/6//r/+v/4//n/+v/7//z/AAAD
AAYABwAHAAcABwAHAAoACwAMAAwADAAOAA4ADAAOAA4ADgAPAA0ADwASABQAEwAUABQA
EwASABMAFAAVABAADwAPAA8ADwAPAA4ADAAMAAoACgAKAAoACAAIAAcABAABAP7//P/6
//n/9v/1//f/+f/6//z/+f/4//f/9v/0//L/8v/y//P/9P/2//f/9v/1//T/8v/4//b/
9P/1//v//v8AAAUACwAOABAAFAAVABkAHQAdAB0AHAANAPn/8v/1//L/7v/h/8//xP++
/7j/t/+9/8j/0f/Z/+D/5v/q/+v/7P/v//T/9P/z//X/9f/2//X/9//1//X/9v/2//j/
+P/4//n/+P/4//j/+P/6//r/+v/6//j/9//2//X/9//5//v//v/9//v/+v/6//r/+v/6
//r/+//7//v//P/8//z//P/8//z//P/8//z//f8AAAEAAgABAP///v/+/wEAAQABAAEA
AQABAAEAAgABAAAA///+/wAAAQAEAAMAAQABAAEAAgACAAIAAgADAAEAAQABAAEAAwAD
AAMABAAEAAQABAAEAAIAAgACAAIABAAFAAUABAADAAIAAQAAAAEAAgADAAQAAgACAAMA
AwABAAEAAQAAAAIAAwADAAMAAQABAAEAAQADAAMABAAEAAYABwAHAAcABwAHAAcABgAG
AAYABgAGAAgACAAHAAYABAAEAAQABAAFAAUABQAEAAIAAgABAAEAAwADAAIAAgAAAAAA
AAAAAP7//v/+//7/AAAAAP/////9//3//f/+////AQACAAIAAQAAAP///v//////////
/wEAAQABAAEA//////////8AAAIABAAFAAMAAwADAAEA//8AAAAAAAADAAMABAAEAAQA
BAAEAAMABQAFAAQABAAEAAQABAAEAAQABAADAAMABAAEAAQAAwADAAQABAACAAQABQAF
AAUABQAFAAUABQADAAMAAwADAAMAAwADAAMAAgACAAIAAgAEAAQABAAEAAMAAwADAAIA
AgACAAIAAgACAAQABAADAAEAAAACAAIAAgACAAMABQAHAAcADAANAA4ADwASABMAFAAU
ABMAFAATABAAEgASABIAEwAVABcAGgAcABwAHAAbABkAGQAZABkAGQAXABcAGAAZABQA
EwARAA4ADgAMAAwADAAOAAwADAALAAYAAwAAAP7///////3//f/7//v/+v/6//z//P/8
//z/+v/4//j/+P/6//r/+//7//v/+//7//r/+P/4//b/+f/9/wAAAgADAAUACAAQABQA
FwAbAB8AIwAlACIAEwD9//T/8//u/+r/4//X/8r/wP+8/7n/vf/I/9P/3f/m/+r/7v/x
//D/8//2//j/9//1//X/9v/1//X/9//3//j/+P/4//j/+P/5//r/+v/6//r/+v/6//r/
+v/7//v/+//7//v/+//7//z//P/7//v//P/8//z//P/8//3//f/9//7//v/+//7//v/8
//z//P/8//7/AAAAAAAA/v/9//3//v8BAAEAAQABAAEAAQABAAIAAgACAAIAAgABAAEA
AwABAAMAAwADAAQAAgACAAIAAwAFAAUABQAFAAUABQAFAAYABgAGAAYABgAEAAQABAAE
AAUABwAIAAgACAAIAAgACAAGAAYABgAGAAYABgAHAAcABwAHAAcABgAEAAUABQAFAAcA
BwAHAAcABwAHAAgACAAIAAkACQAJAAsACwALAAoACAAIAAgACAAIAAgABwAGAAYABgAG
AAYAAwADAAMAAgACAAIAAQABAP/////+//7/AAAAAAAAAAD///7//f/8//3//v/+////
////////AAD+///////+/wAAAAAAAAAAAAD///7//f///////////wEAAQABAAEA//8A
AAEAAQADAAMAAwABAAEAAgACAAIAAgABAAEAAAABAAIAAwADAAMAAwACAAIAAgACAAIA
AgACAAIAAQABAAIAAgACAAEAAQACAAIAAAAAAAEAAQABAAMAAwADAAMAAQABAAEAAQAD
AAMAAwADAAIAAgACAAIAAgACAAIAAgADAAMAAwACAAAAAAAAAAAA//8CAAMAAwABAAIA
AgACAAEAAQABAAAAAQACAAMAAwABAAIAAgACAAIAAgACAAMABQAHAAcADAANAA4ADwAQ
ABEAEgASABAAEgASABAADgAOAA4ADwAQABMAFwAaABkAGgAaABkAFwAXABcAFwASABEA
EQARABEAEQAQAA4ADgAMAAwADAAMAAoACgAJAAYAAwAAAP7//f/9//v/+//7//v/+v/6
//j/+P/4//j/+v/4//j/+P/2//b/9//3//n/+f/5//j/9v/2//r/+f/5/wIACAAHAAkA
DAASABQAGQAfACMAIwAjABoABwD1/+7/7f/q/+T/2//L/77/tv+0/7X/u//G/9P/3f/i
/+j/7P/t/+7/8f/2//b/8//z//X/9v/3//f/9//3//j/+P/4//j/+P/5//j/+P/4//j/
+P/4//j/+P/7//v/+//7//n/+f/5//r//P/7//v//P/6//r/+v/6//v/+//7//z//P/8
//z//P/8//z//P/8//z//v/+//7/AAD/////AAD//////////////////wAAAAAAAAAA
AAABAAEAAwABAAEAAQABAAIAAgACAAIAAwADAAMAAwADAAMAAwADAAQABAAEAAQABAAG
AAYABgAGAAYABwAHAAYABgAGAAYABgAGAAYABgAGAAQABAAFAAUABwAHAAcABgAEAAUA
BQAFAAUABQAFAAUABwAHAAgACAAIAAkACQAJAAkACQAJAAgACAAIAAgACAAIAAgABwAG
AAQABAAEAAQAAwADAAMAAgACAAIAAQABAAEAAQAAAAAAAAAAAAAAAAD+//7//v/+/wAA
AAD/////////////AAAAAAEAAQAAAAAAAAAAAAAAAQABAAEAAQABAAEAAQABAAEAAQAB
AAEAAwAEAAUABQADAAMAAwABAAEAAgACAAIABAAFAAcACAAGAAYABgAFAAUABQAEAAQA
AgACAAIAAgACAAIAAQABAAIAAgACAAEAAQACAAIAAAAAAAEAAQABAAMAAwADAAMAAgAB
AAAA//8BAAEAAQABAAAAAAAAAAAAAAAAAAAAAAABAAEAAQAAAAAAAAAAAAAA/v/+/wAA
AQAAAAAAAAAAAAAAAgAFAAgACQAMAA0ADgAPAA4ADwAQABAAEgAUABQAEgASABIAEgAT
ABMAFQAYABoAGwAcABwAGwAXABcAFwAXABUAFQAWABcAFAATABEADgAOAAwADAAMAA4A
DAAMAAsACgAHAAQAAgAAAP///P/7//3//f/8//z/+v/6//r/+v/8//r/+v/6//j/+P/5
//n/+f/5//n/+P/4//j/+v/5//n//v8EAAkADwASABYAGAAZABsAHwAhACEAHgARAP//
8v/x//D/5v/Z/83/wP+2/7L/sf+7/8b/0f/b/+T/6P/s/+//7v/x//T/9v/3//X/9f/2
//f/9//1//X/9v/2//j/+P/4//n/+v/6//r/+v/6//r/+v/6//v/+//7//v/+//7//v/
/P/8//v/+//8//7//v/+//7/AQABAAEAAgAAAAAAAAAAAAAAAAAAAAAA/v8AAAAAAAAB
AAEAAgAEAAMAAwADAAMABQAFAAUABgAGAAYABgAGAAUABQAHAAUABwAHAAcACAAIAAgA
CAAJAAkACQAJAAkACwALAAsADAAMAAwADAAMAAwADAAMAAwACgALAAsACgAMAAwADAAM
AAwADAAMAAwACAAIAAkACQALAAsACwAKAAkACQAIAAcACQAJAAkACQALAAsADAAMAA0A
DQAMAAsADQANAA0ADAAKAAoACgAKAAwADAALAAoACgAKAAoACgAHAAcABwAGAAYABgAF
AAUABQAFAAQABAAFAAYABwAIAAcABgAFAAQABAAEAAMAAwADAAMAAwAEAAIAAwADAAIA
BAAEAAQABAAHAAcABwAHAAUABQAFAAUABgAHAAgACQAHAAgACQAJAAcABwAHAAUABwAI
AAgACAAHAAcACAAIAAoACgAKAAkACQAJAAgACAAIAAgACAAIAAYABgAFAAUABwAIAAkA
CQAJAAoACgAIAAgACQAJAAkACQAJAAkACQAHAAcABwAHAAcABwAHAAcABwAIAAkACgAI
AAgACAAIAAkACQAJAAgACAAIAAgACAAGAAgACAAHAAkACgAKAAoACAAGAAgACAAIAAgA
CgANABAAEQATABMAEwATABQAFQAWABYAGAAaABoAGAAXABYAFQAVABcAGQAcAB4AHwAg
ACAAHwAdAB0AHQAdABoAGQAZABkAGQAZABgAFgAWABQAFAAUABQAEgASABEADgALAAgA
BgADAAMAAQABAAEAAQAAAAAAAAAAAAAAAAAAAP7//v/+//7//v///////////////v8A
AP7//P///wEABgAIAA0ADQAQABYAHgAdAB0AIwAnACcAJgAdAAcA9v/1//b/9P/t/9//
1P/K/8T/wf/D/8j/1f/j/+z/8v/2//X/9v/9/wIA/v/7//3////+////AQD/////AAAA
AAAAAAAAAAEAAgACAAIAAgACAAIAAgACAAMAAwADAAMAAwADAAMABAAEAAMAAwAEAAIA
AgACAAIAAwADAAMABAAEAAQABAAEAAYABgAGAAYABgAIAAgACAAKAAkACQAKAAgABwAG
AAUABwAJAAsADgANAAwACwAKAAsACwANAAsADQANAA0ADgAMAAwADAANAA8ADwAPAA8A
DQANAA0ADgAQABAAEAAQAA4ADgAOAA4ADgAPAA8ADgAOAA4ADgAOAAwADAAMAAwACwAM
AA4ADwANAA0ADQAMAAwADQANAA0ADwAPAA8ADwAPAA8AEAAQABIAEwATABMAFQAVABUA
FAASABIAEgASABQAFAATABIAEAAQABAAEAAPAA8ADwAOAA4ADgANAA0ADQANAAwADAAO
AA4ADgAOAA4ADgAOAA4ADAAMAAsACwANAA0ADQAOAAwADQANAAwADgAOAA4ADgANAA0A
DQANAAsACwALAAsADQANAA0ADQALAAwADQANAA8ADwAPAA0ACwAMAAwADAANAA0ADgAO
AA4ADgAOAA0ADQANAAwADAAMAAwADAAMAAoACgAJAAkACgAKAAoACQAKAAwADQAMAAoA
CwALAAsACwALAAsACwAJAAkACQAJAAkACQAJAAkACgAKAAoACgAJAAgABwAGAAgACQAK
AAoACAAIAAgACAAIAAoACgAKAAoACgAKAA0ADwARABEAFgAXABgAGQAaABsAHAAcABkA
GgAZABYAGQAaABsAHQAcAB0AHwAgACMAJAAkACMAIQAhACEAIQAeAB0AHQAdABkAGQAY
ABYAFgAUABQAFAAWABQAFAATABAADQAKAAgABwAHAAUABQAFAAUABAAEAAIAAgACAAIA
BAACAAIAAgAAAAAAAQABAAMAAwADAAIABAAEAAIABQAFAAgACgARABUAGgAeAB4AHwAj
ACcAJwApACIAEwADAPz/+//6//T/6f/X/8j/xP/C/7//xf/S/9v/5//w//L/9P/5//z/
/f/+//7///8BAP///v//////AQABAAIAAgAAAAAAAAABAAQABAAEAAQABgAGAAYABgAF
AAUABQAFAAUABQAFAAYABgAFAAUABgAGAAYABgAGAAUABQAFAAYABgAGAAYABgAGAAYA
BgAGAAYACAAIAAgACgAJAAkACgALAAsACwALAAkACQAJAAoADAAMAAwADAANAA0ADwAN
AA0ADQANAA4ADgAOAA4ADwANAA0ADQANAA8ADwAPABAAEAAQABAAEAAOAA4ADgAOAA4A
DwAPAA4AEAAQABAAEAAQABAAEAAQAA4ADgAPAA8ADwAPAA8ADgAOAA8ADwAPAA8ADwAP
AA8AEQARABIAEgASABMAEwATABMAEwATABIAFAAUABQAFAATABIAEAAOABAAEAAQABAA
DwAPAA8ADgAMAAwACwALAA0ADQAMAAwADAAMAAwADAAMAAwADAAMAAwADAALAAsACwAL
AAsADAAMAA0ADQAMAA4ADgAOAA4ADwAPAA8ADwAPAA8ADwAPAA0ADQANAA0ADQAOAA8A
DwAPAA8ADwANAA4AEAARABIAEgARABEAEAAQABAAEAAPABEAEQAQABAAEAAQABAAEAAQ
ABAADwAPABAAEAAQAA8AEQASABIAEAAQABEAEQARABAADwAOAA0ADwAPAA8ADwARABEA
EQARAA4ADgAOAA4ADgAOAA4ADgAPAA8ADwAOAA4ADgAOAA4ADgAQABAADwANAA4ADgAO
AA4ADwAQABAAEAAQABAADwARABAAEAAQABAAEAATABQAFAAXABkAGgAaABsAGwAdACAA
IQAiACIAIAAgACAAHwAhACEAIgAiACMAJAAmACcAKQApACkAKAAnACUAIwAgACEAIgAj
ACQAIwAiAB8AHQAcABsAGgAaABwAHAAaABYAFAASABAADwAOAA0ADAAMAAwADAAMAAwA
DAAMAAwACgAKAAoACgAKAAoACgAKAAoACgAKAAoACwAMAA0ADgASABQAFgAYABwAIAAk
ACgAKgAsAC4AMAApACIAGwAUAAwABgAAAPr/7v/k/9r/0P/R/9L/0//U/93/5v/v//j/
/P/+/w==
         </WaveFormData>
      </LeadData>
      <LeadData>
         <LeadByteCountTotal>10000</LeadByteCountTotal>
         <LeadTimeOffset>0</LeadTimeOffset>
         <LeadSampleCountTotal>5000</LeadSampleCountTotal>
         <LeadAmplitudeUnitsPerBit>4.88</LeadAmplitudeUnitsPerBit>
         <LeadAmplitudeUnits>��V</LeadAmplitudeUnits>
         <LeadHighLimit>2147483647</LeadHighLimit>
         <LeadLowLimit>268435456</LeadLowLimit>
         <LeadID>V1</LeadID>
         <LeadOffsetFirstSample>0</LeadOffsetFirstSample>
         <FirstSampleBaseline>0</FirstSampleBaseline>
         <LeadSampleSize>2</LeadSampleSize>
         <LeadOff>FALSE</LeadOff>
         <BaselineSway>FALSE</BaselineSway>
         <ExcessiveACNoise>FALSE</ExcessiveACNoise>
         <MuscleNoise>FALSE</MuscleNoise>
         <LeadDataCRC32>246978027</LeadDataCRC32>
         <WaveFormData>
GAAXABUAFAARAA0ADAAKAAgACAAHAAYABQAEAAIAAAD+//7///////7/AAD+//7/AAAC
AAQABQAFAAUABQAFAAUABQAFAAUABQAFAAUABQAFAAYABgAGAAgACAAJAAkACAAIAAkA
CQAJAAkACQAKAA4AFQAZACIAJwAjAB8AHQATAAUA8//b/7n/m/+I/3f/cf95/4X/iP+E
/4D/fv96/3j/ff+G/5H/mv+k/67/t//E/9D/1//e/+f/7P/u//P/+//8//3//v///wAA
AAABAAMABAAEAAIAAgABAAEABAAFAAUABQAFAAYABwAHAAcABwAHAAcABwAIAAgACAAK
AAoACgAJAAcABwAHAAcABwAGAAUABAAEAAUABgAHAAcABwAGAAYABQAFAAQABAAGAAYA
CAAIAAcABQACAAEAAgADAAQABQADAAMAAgACAAUABQAEAAQABAADAAIAAgADAAMAAgAC
AAMAAwACAAIAAQAAAAAAAAD+//7//v/+//v/+f/2//X/+P/3//j/+f/5//j/+P/4//X/
9P/0//T/9v/2//X/9f/z//L/8v/y//D/7//v/+//8v/y//L/8v/0//X/9v/2//j/+v/8
//////8AAP///v///wEAAgADAAUABQAHAAcABwAIAAgACAAJAAkACQAJAAsACwALAAoA
CgAKAAoACgAJAAkACQAJAAsACwALAAsADQANAA0ADQALAAwADAAMAAsACgAJAAcACAAJ
AAoACwALAAwADAALAAsACwALAAsACgAJAAgABwAGAAYABgAGAAcABwAHAAcACQAJAAkA
CQAJAAcABwAIAAgABwAGAAUABgAHAAcACAAJAAkACAAIAAoACgAKAAoACAAHAAcABwAJ
AAkACgAKAAgACAAIAAkACQAIAAYABAAGAAYABgAHAAcABwAHAAcABgAGAAYABwAJAAgA
CAAIAAYABQAEAAMAAwADAAMAAwAFAAYABwAIAAoACQAJAAkABQADAAEA//8CAAQABQAH
AAcABgAGAAYABAAEAAQABAAHAAkACgAMAA4AEAAQABAAEAAQABIAEwASABIAEgASABAA
EAAQABAAEQAQABAADwAMAAkABQAEAAIAAAAAAP///v/9//z/+v/6//j/+P/5//j/+P/5
//b/+f/6//3/AAD///////////3//f/9//3/////////////////AAAAAP7//v/+////
//8AAAAAAQADAAMAAwADAAIABAAHAA0AEgAVABkAGQATAA8ACQD9/+v/1f+7/57/if93
/3f/hf+S/5j/lP+O/4r/iv+H/4b/j/+Y/57/ov+r/7b/wP/J/9L/2f/g/+j/7f/t//D/
8//0//P/9P/2//f/+f/6//r/+//8//z//f/8//3//f/9//3//v///////f/9//3//f//
/wAAAAAAAP7//v/+//3////////////+//7//v/+/////////////f/9//z//P//////
/v/+//z//P/+//7//v/9//v/+//9//3//f/9//3//f/8//z//f/9//z//P/6//n/+P/4
//n/+f/4//j/+f/5//j/+P/5//j/+P/4//T/9P/0//T/9P/z//H/8f/z//H/8f/x/+//
7v/u/+7/7f/s/+z/7P/q/+r/6f/p/+n/6P/o/+j/6P/n/+f/5//q/+r/6v/q/+r/6//s
/+z/7v/w//L/9f/2//j/+P/4//v//f/+////AQABAAMAAwAFAAYABgAGAAUABQAFAAUA
BQAFAAUABAAFAAYABwAIAAcABwAHAAcABQAFAAUABQAHAAcABwAHAAcACAAIAAgACAAI
AAgABwAHAAcABwAHAAkACgAKAAkACQAJAAkACQAIAAcABgAFAAgACAAIAAgABwAHAAcA
BwAFAAUABQAFAAUAAwADAAQABgAHAAgACQAHAAcABgAGAAkACQAIAAgACAAIAAgACAAK
AAkACQAJAAgABwAHAAYACAAIAAgACQAKAAoACQAIAAgACAAIAAkABwAHAAcABwAIAAgA
CAAJAAkACAAIAAgABwAHAAcABwAJAAkACQAJAAkACAAHAAYABgAFAAUABQAHAAcABwAH
AAcACAAIAAkACQAIAAgABwAIAAoACgAKAAoACQALAAwADgAQABIAEgASABIAEgAUABUA
FgAWABYAFgAWABYAFgAWABQAEgARAA8AEAANAAkACAAEAAIAAgABAAIAAQAAAP7//P/6
//r/+//5//r//P/6//v//P///wIAAwADAAMAAwABAAEAAQABAAMAAwADAAMAAwADAAQA
BAAEAAQABAAFAAMABAAEAAUABwAHAAcABwAGAAoADwATABgAHQAdAB0AGQAVAAsA+f/j
/8f/p/+O/3v/b/9z/33/hP+G/4L/fv96/3r/ff+C/4v/lP+e/6j/sf++/8r/0//a/+H/
6P/u//P/9//4//n//P///wAA/v///wEAAgACAAAAAAD/////AgADAAMAAwADAAQABQAF
AAUABQAFAAUABQAGAAYABgAEAAQABAADAAUABQAFAAUABgAGAAYABgADAAMAAwADAAQA
BQAFAAYABQAFAAQABAAEAAQABgAGAAYABQADAAMAAwADAAMAAwADAAMAAgACAAMAAwAC
AAIAAgABAAAAAAD//////v/+/wEAAQAAAAAA/f/8//z//P/8//z//P/8//z/+//5//n/
+f/3//f/9//1//T/9P/0//L/8v/z//T/8v/y//H/8f/x//D/8P/w//D/7//v/+//8P/w
//D/8P/y//P/9P/0//b/+P/6//3//v8AAAAAAAABAAMABAAFAAcABwAJAAkABwAIAAgA
CAAJAAkACQAJAA0ADQANAAwADAAMAAwADAALAAsACwALAA0ADQANAA0ACwALAAsACwAN
AA4ADgAOAA4ADgAOAA0ADwAPAA8ADwAOAA4ADQALAAsACwALAAsADQANAA0ADQANAAwA
CwAKAAsACwALAAsADQANAA0ADQANAAsACwAMAA0ADQANAA0ADQANAAwADAANAA0ADAAM
AAwADAAMAAwADAALAAsACwALAAsADAAMAAoACgAKAAsADAAMAAsACgAMAAwADAANAAsA
CwALAAsADAAMAAwADQANAAwADAAMAAsACwALAAsACQAJAAkACQAKAAoACgAKAAwACwAL
AAsACwALAAsACwAMAAwACwALAA0ADAAMAA0ACwAMAAwADQAMAAwADgAOAA4ADQAMAAsA
DQANAAwACgAJAAoACwAMAAsACwAKAAkACwALAAsACwAMAAsACQAJAAsACgAJAAkADgAN
AAoACgAKAAoACgAJAAsADAAOABAAEgASABIAFQAWABkAGwAcABwAHAAcAB4AHgAeAB4A
HAAaABkAFwAZABcAFAAUABAADgAOAA0ACgAJAAgABgACAAAAAAABAAEAAgAEAAIAAQAA
AAEAAgABAAEAAQABAAQABQAGAAcABgAFAAQAAwADAAMABAAEAAQABAAEAAUABwAIAAgA
CQAJAAkACQAJAAoADgATABkAHgAhACEAHQAdABcABwDv/9X/t/+b/4T/b/9n/23/d/94
/3T/cP9w/27/bv9z/37/h/+S/5z/pv+z/8D/zv/X/97/5f/q/+7/9f/5//r//f/+//3/
/v8CAAIAAwADAAIABAAEAAMAAwAEAAUABQAFAAMABAAFAAUABQAFAAUABQAFAAYABgAG
AAYABgAGAAUABwAHAAcABwAKAAoACgAKAAkACQAJAAkABwAHAAYABgAJAAkACAAIAAYA
BgAIAAgABgAFAAMAAwAFAAUABQAFAAcABwAGAAYABwAHAAYABgAIAAcABgAGAAcABwAG
AAYABAADAAEAAAABAAAAAAAAAP7//v/+//7/AAD///3//f/9//v/+//7//3//P/8//z/
9//2//b/9v/2//b/9f/1//f/9v/2//b/9v/1//X/9f/2//b/9v/2//f/9//3//b/9v/4
//r//f///wIAAwAEAAQABQAFAAUABwAHAAkACQAHAAgACAAIAAkACQAJAAkADQANAA0A
DAALAAoACQAIAAoACwAMAA0ACwALAAsACwALAAsACwALAA0ADgAOAA4ADgAOAA4ADQAL
AAsACwALAA0ADgAOAA0ACwALAAsACwAMAA0ADgAPAA4ADgAOAA4ADQANAA0ADQALAAsA
CwALAA0ACwALAAwADQANAA0ADQANAA0ADAAMAA8ADwAOAA4ADQAMAAsACgAKAAkACQAJ
AAcABwAIAAgACQAKAAsADQAOAA4ADQAMAAwADAAMAA0ACwALAAsACwAKAAoACgALAAsA
CgAKAAoABwAHAAcABwAIAAkACgALAAwADAAMAAwADAAMAAwADAAKAAsACwAMAA4AEAAQ
ABAAEgAUABgAGwAcABwAHAAcABwAHAAcABwAGwAYABYAEwATABEADgAOAAwACgAKAAkA
CAAHAAYABAAAAP7//v///wEAAgAEAAIABAAEAAYACAAHAAcABwAHAAUABQAFAAUABQAF
AAUABQAFAAUABgAGAAYABgAGAAcABQAGAAYABwAHAAcABwAHAAoADgARABMAFgAbAB0A
GwAZABEABQD3/+f/z/+x/5b/g/93/3n/hf+Q/5L/kv+O/47/jP+L/4z/lf+c/6L/qv+3
/8L/yv/T/9r/3//o/+7/7//v//T/+f/8//n/+P/4//v//f/+//7///8AAAAAAQACAAMA
AwADAAEAAgADAAMAAwADAAMAAwADAAQABAAEAAYABgAGAAUABwAHAAcABwAHAAYABQAE
AAMAAwADAAMABQAFAAQABAADAAMAAgACAAIAAgAEAAQABgAFAAMAAwADAAMAAwADAAIA
AQD///7/AQABAAAAAAAAAP///v/+///////+//7//f/9//z//P/8//z//f/+//z//P/8
//z/+v/5//f/9//1//P/8//z//P/8v/y//L/8f/w//D/8P/u/+7/7f/t/+3/7P/s/+z/
7P/r/+v/6//s/+z/7P/s//D/8f/y//L/9f/4//v///8AAAIAAgACAAEAAwAEAAUABQAF
AAcABwAJAAoACgAKAA0ADQANAA0ADAALAAoACAAJAAoACwAMAAsACwALAAsADQANAA0A
DQAPAA8ADwAPAA0ADgAOAA4ADAAMAAwACwALAAsACwALAAsADAAMAAsACwALAAsACwAL
AAsACwALAAwADAAMAAwADQANAA0ADQANAA0ADQANAA0ACwALAAwACgAJAAgABwAIAAkA
CQAKAA0ADQAMAAwACgAKAAoACgAMAAsACwALAAkACQAKAAoADAAMAAwADQAMAAwACwAK
AAwADAAMAA0ADQANAA0ADQAMAAwADAANAAsACgAKAAoACwALAAsACwALAAsACwALAA4A
DgAOAA4ADQALAAoACQALAAsACwALAAsACgAMAA4ADAAMAAwADAANAA8AEAASABQAFgAW
ABYAFgAWABgAGQAaABoAGgAaABoAGgAaABoAGgAYABcAFQAUABEADQAMAAoACAAIAAcA
BgAFAAQAAgAAAP7//v//////AAACAAAAAgACAAQABgAHAAcABwAHAAUABQAFAAUABQAF
AAUABQADAAMABAAEAAYABgAGAAcABwAIAAgACQAJAAkACQAJAAoACgANABUAHAAhACMA
IQAdABkAEQADAPH/1/+z/5j/g/91/3H/ff+K/4z/iP+E/4D/gP+B/4L/i/+W/57/pv+x
/77/yP/T/9z/4//o/+7/8//3//r/+//+//3/AAACAAEAAwAEAAQABQAGAAYABwAGAAcA
BwAHAAcACAAJAAkABwAHAAcABwAHAAgACAAIAAgACAAIAAcABwAHAAcABwAIAAgACAAI
AAkACQAJAAkACQAJAAgACAALAAsACgAKAAgACAAKAAoACgAJAAcABwAHAAcABwAHAAcA
BwAGAAYABwAHAAYABgAGAAUABAAEAAUABQAEAAQAAwADAAIAAgADAAIAAgACAAAAAAAA
AAAAAAD///3//f/9//v/+//7//v/+v/6//r/+f/4//j/+P/2//b/9f/1//X/9P/0//T/
9P/z//P/8//0//T/9P/0//T/9f/2//b/+P/6//z///8AAAIAAgACAAUABwAIAAkACwAL
AA0ADQALAAwADAAMAA0ADQANAA0ADwAPAA8ADgAPABAAEQASABIAEQAQAA8ADwAPAA8A
DwAPAA8ADwAPABEAEgASABIAEAAQABAADwANAA0ADQANAA4AEAARABEADwAPAA8ADwAP
AA8ADwAPAA4ADgAOAA4ADwAPAA8ADwAPAA8ADwAPAA8ADQANAA4ADwAPAA8ADwANAA0A
DAAMAA4ADwAPABAADgAOAA4ADgAOAA0ADQANAA0ADQAOAA4AEAAQABAAEQARABAADgAM
AAwADAAMAA0ADQANAA0ADQAOAA4ADgAPABEAEAAQABAADwAPAA8ADwAOAA0ADAALAAwA
DAAMAAwADAALAAsACwALAAsACwALAA0ADgAOAA8ADwAOABAADwAOAA4ADgAOAA4ADQAP
ABAAEgAUABYAFgAWABYAFgAYABkAGAAYABgAGAAaABoAGgAaABgAFgAVABMAEgAPAAsA
CgAIAAYABgAFAAQAAwACAAAAAAD+//7//////wAAAgAAAP7//v8AAAIABAAFAAYABwAF
AAUABQAFAAQAAwACAAEAAgADAAUABgAGAAYABgAHAAkACgAKAAsACQAJAAkACQAKAAoA
CwATABwAIQAfAB0AGwAVAAsA+//p/9H/s/+a/4X/d/9z/3//iv+O/4z/jP+M/4z/if+I
/4//lv+c/6b/s//A/8r/0//a/+H/5v/s//P/9//6//3//v/9//z//P/9////AAAAAAAA
AAD//////v////////8CAAQABgAHAAQAAwACAAEAAwAEAAQABAAGAAYABgAFAAUABQAF
AAUABgAGAAYABgAFAAUABQAFAAQAAwABAAAAAwADAAIAAgAEAAQABgAGAAYABQADAAMA
AwADAAMAAwABAAEAAAAAAAEAAQAAAAAAAgABAAAAAAD//////v/+/wEAAQAAAAAA/P/6
//n/+P/3//j/+f/6//r/+f/3//f/+f/3//f/9//1//T/9P/0/+//7v/u/+7/7v/u/+3/
7f/s/+r/6f/o/+r/6f/p/+n/6//s/+3/7v/y//P/9P/0//T/9v/4//v/+v/8//z//P/9
////AAABAAMAAwAFAAUABwAIAAgACAAIAAcABgAFAAUABQAFAAQABgAGAAYABgAHAAcA
BwAHAAkACQAJAAkABwAHAAcABwAFAAYABgAGAAgACAAIAAcABQAFAAUABQAHAAgACAAH
AAcABwAHAAcABwAHAAcABwAGAAYABgAGAAcABwAHAAcABwAHAAcABwAJAAcABwAIAAgA
BwAGAAUABgAHAAcACAAIAAcABQAEAAYABgAGAAYABgAFAAUABQAFAAUABgAGAAYABgAG
AAcABgAGAAUABAAEAAQABAAFAAUABQAFAAUABgAGAAYABwAJAAgACAAIAAUABQAFAAUA
BQAFAAUABQAEAAQABAAEAAYABgAGAAYABgAGAAkACwAMAA4ADgAQABAAEAASABIAFAAV
ABQAFAAUABQAFAAUABQAFAAUABIAEQAPAA4ACwAHAAYABAACAAIAAQAAAP///v/8//r/
+P/4//n/+//8//7//P/6//r//P/+/wEAAQABAAEA/////////////////////wEAAQAC
AAIAAgACAAIAAwADAAQABAAFAAMAAwADAAMABAAIAAsADwAYAB8AHwAZABUAEwANAP//
6f/N/63/lv+B/3H/c/+B/4j/iv+K/4b/gv+C/3//gv+L/5j/nv+m/6//uv/I/9P/3P/f
/+T/6v/v//P/+P/5//r/+//+//7//f///wAAAAACAAIAAQABAAAAAQABAAEAAwAEAAUA
BQAFAAUABQAFAAUABgAGAAYABgAGAAYABQAFAAUABQAFAAYABgAGAAYABQAFAAUABQAF
AAUABAAEAAUABQAEAAQAAgACAAQABAAEAAMAAQABAAEAAQABAAEAAwADAAIAAgADAAMA
AgACAAIAAQAAAAAAAQABAAAAAAD//////v/+//3//P/8//z/+P/4//j/+P/4//f/9f/1
//f/9f/1//X/8//y//L/8v/v/+7/7v/u//D/8P/v/+//7f/s/+z/7P/s/+v/6//r/+z/
7P/s/+z/8P/x//L/8v/0//b/+P/7//7/AAAAAAAAAQADAAQABQAFAAUABwAHAAkACgAK
AAoACQAJAAkACQAJAAkACQAIAAoACgAKAAoADQANAA0ADQALAAsACwALAA0ADQANAA0A
CwAMAAwADAAMAAwADAALAA0ADQANAA0ACwAMAAwACwANAA0ADQANAA0ADQANAA0ADQAM
AAsACgAKAAsADAANAA0ADQANAA0ADQALAAsADAALAAsACwALAA0ADQAMAAwACwALAAoA
CgAMAAwADAAMAAoACQAJAAkACQAJAAoACgAKAAoACgALAAwADAALAAoACgAKAAoACwAN
AA0ADQANAAoACgAKAAsACwAKAAoACgALAAsACwALAAkACQAJAAkADAAMAAwADAAMAAsA
CwALAAkACQAJAAkACQAKAAoACwAJAAgACgAKAAoACgAKAAsADQAOABAAEgAUABQAFAAW
ABYAGAAZABoAGgAaABoAGAAYABgAGAAaABgAFwAVABIADwALAAoACAAGAAYABQAEAAMA
AgAAAAAA/v/+/////f/+/wAA/v8AAAAAAgAEAAUABQAFAAUAAwADAAMAAwAFAAUABQAF
AAUABQAGAAYABgAGAAYABwAHAAgACAAJAAkACQAJAAkACgAMABEAFwAeACMAIwAdABsA
FQAHAPf/3/+//6H/jP95/2//d/+B/4T/gP98/3z/fP96/33/hP+N/5j/pP+u/7f/wv/O
/9n/4v/n/+z/8P/3//n//P/9//7/AQACAAIAAQADAAQABAAGAAYABQAFAAQABQAFAAUA
BQAGAAcABwAJAAkACQAJAAkACgAKAAoACgAKAAoACQAHAAcABwAHAAgACAAIAAgACQAJ
AAkACQAHAAcABgAGAAkACQAIAAgABgAGAAgACAAIAAcABQAFAAcABwAHAAcABwAHAAYA
BgAJAAkACAAIAAYABQAEAAQAAwADAAIAAgADAAMAAgACAAMAAgACAAIAAAAAAAAAAAAA
AP///f/9//3/+//7//v/+f/4//j/+P/3//b/9v/2//b/9v/1//X/9f/0//T/9P/y//H/
8f/x//L/8v/y//L/9v/3//j/+P/4//r//P///wAAAgACAAIAAwAFAAYABwAHAAcACQAJ
AAkACgAKAAoADQANAA0ADQANAA0ADQAMAA4ADgAOAA4ADwAPAA8ADwANAA0ADQANAA8A
DwAPAA8ADwAQABAAEAAOAA4ADgANAA8ADwAPAA8ADQAOAA4ADQAPAA8ADwAPAA8ADwAP
AA8AEAAQABAAEAANAA0ADQANAA0ADQANAA0ADwANAA0ADgANAA0ADQANAA0ADQAMAAwA
DwAPAA4ADgAOAA4ADgAOABAADwAPAA8ADgANAA0ADAAOAA4ADgAPAA4ADgANAAwADAAM
AAwADQANAA0ADQANAA4ADgAOAA8ADQAMAAwADAANAA0ADQANAA0ADQANAA0ADAAMAA4A
DgAOAAwADAAMAAwADwARABIAFAAUABYAFgAWABYAFgAYABkAHAAcABwAHAAcABwAHAAc
ABoAGAAXABUAEgAPAAsACgAKAAgACAAHAAUAAwABAP7//P/6//r/+//9//7/AAD+//7/
/v8AAAIAAQABAAEAAQADAAMAAwADAAUABQAFAAUAAwADAAQABAAGAAYABgAHAAcACAAI
AAkACQAJAAkACQAKAAoADwAVABwAIQAhAB8AGwAVAAkA+f/h/8P/pf+Q/3n/a/9t/3f/
eP90/3L/cP9u/27/c/98/4f/kv+e/6b/sf++/8z/1//c/+P/6v/w//P/9//6//3//v//
/wAAAAD//wEAAgACAAQABAADAAMAAgADAAMAAwADAAQABQAFAAcABwAHAAcABwAIAAgA
CAAIAAgACAAHAAcABwAHAAcABgAGAAYABgAFAAUABQAFAAUABQAEAAQABQAFAAQABAAC
AAIABAAEAAUABQAEAAUABQAFAAUABQADAAMAAgACAAMAAwACAAIAAAD///7//v8BAAEA
AAAAAP/////+//7//v/+////AAD9//z/+//6//z/+//5//n/+f/3//f/9//3//b/9v/2
//H/8P/w//D/8P/w/+//7//x//D/8P/w//L/8f/x//H/8P/w//D/8P/y//P/9P/0//b/
+P/6//3/AAACAAIAAgADAAUABgAHAAYABQAGAAUABQAGAAYABgAHAAcABwAHAAsACwAL
AAoACAAIAAgACAAJAAkACQAJAAcABwAHAAcACQAJAAkACQALAAwADAAMAAwADAAMAAsA
CwALAAsACwAIAAgABwAFAAYABwAIAAkACQAJAAkACQAKAAoACgAKAAcABwAHAAcACQAJ
AAkACQAHAAUABQAGAAkACQAJAAkABwAHAAYABgAHAAcABgAGAAYABgAGAAYABAADAAMA
AwADAAMABAAEAAQABAAEAAUABAAEAAMAAgACAAIAAgADAAUABQAFAAUABAAEAAQABQAD
AAIAAgACAAMAAwADAAMAAQABAAEAAQACAAIAAgACAAQAAwADAAMAAwAEAAQABAAEAAQA
AwAFAAYACAAKAAwADAAMAAwADAAOAA8AEAAQABAAEAAOAA4ADgAOAA4ADAALAAkACAAF
AAEAAAAAAP7//v/9//z/+//6//j/+P/2//b/9//1//b/+P/2//b/9v/4//r//f/9//3/
/f/8//v/+v/5//v/+//7//v/+//7//z//P/8//z//P/9//z//P/7//v//f/9//3//f8A
AAIABQAJABAAFQAXABUAEQANAAUA+f/l/8n/rf+U/3//cf9x/3v/hv+I/4j/hv+E/4D/
e/9+/4f/kP+W/6D/qf+2/8D/x//Q/9f/3P/k/+n/6//s/+//8P/x//T/9P/z//X/9v/2
//b/9v/1//X/+P/5//n/+f/5//r/+//7//n/+f/5//n/+f/6//r/+v/8//z//P/7//n/
+f/5//n/+v/6//r/+v/7//v/+//7//v/+//6//r/+//7//r/+v/4//j/+v/6//r/+f/3
//f/+f/5//n/+f/3//f/9v/2//f/9//2//b/+P/3//b/9v/1//X/9P/0//X/9f/0//T/
8//y//L/8v/w//D/8P/w//D/7//t/+3/7//t/+3/7f/r/+r/6v/q/+f/5v/m/+b/6P/o
/+f/5//l/+T/5P/k/+T/4//j/+P/5v/m/+b/5v/o/+n/6v/q/+z/7v/w//P/9P/2//b/
9v/1//f/+P/5//n/+f/7//v//P/+////AAABAAEAAQABAAEAAQABAAAAAgACAAIAAgAB
AAEAAQABAAMAAwADAAMAAwADAAMAAwADAAQABAAEAAQABAAEAAMABQAFAAUABQAEAAQA
AwABAAEAAQABAAEAAwADAAMAAwACAAIAAgACAAMAAwADAAMAAwADAAMAAwADAAEAAQAC
AAMAAwADAAMAAwADAAIAAgADAAMAAgACAAIAAgACAAIAAgABAAEAAQABAAEAAgACAAIA
AgACAAMABAAEAAMAAgACAAIAAgADAAMAAwADAAMAAgACAAIAAwADAAIAAgACAAIAAwAE
AAUAAwADAAMAAwAEAAQABgAFAAQAAwACAAUABwAIAAoACwAMAAsACgAMAAwADgAPABAA
EAAQABAAEgASABIAEgAQAA4ADQALAAoABwADAAIAAAD+//7//f/8//v/+v/4//b/9P/0
//X/9f/2//j/9v/2//b/+P/6//3//f/9//3//f/9//3//f/7//v/+//7//3//f/+//7/
AAAAAAAAAQAAAAAA/////wEAAQABAAEABAAGAAkADwAWABkAFwAVABUAEQADAPH/2/+/
/5//iP91/2n/a/93/37/fP94/3b/cv9w/3P/fP+F/47/mP+i/6v/uP/G/8//1P/b/+D/
6P/r/+//8v/z//T/9//4//j/+f/7//z//P/8//z/+//7//z//f/9//3//f/+////////
////////////AAAAAAAAAAAAAAAA/////////////wAAAAAAAAAA/f/9//3//f//////
/v/+///////+//7//v/+/wAAAAAAAP///f/9//v/+//7//v//f/9//z//P/7//v/+v/6
//r/+f/4//j/+//7//r/+v/5//n/+P/4//n/+P/4//j/9v/2//b/9v/0//P/8f/x//H/
7//v/+//7//u/+7/7v/t/+z/7P/s/+r/6v/p/+n/6f/o/+j/6P/o/+f/5//n/+r/6v/q
/+r/7v/v//D/8P/w//L/9P/3//j/+v/6//r//f///wAAAQD/////AQABAAMABAAEAAQA
AwADAAMAAwADAAMAAwACAAMABAAFAAYABQAFAAUABQAFAAUABQAFAAMAAwADAAMABQAG
AAYABgAGAAYABgAFAAcABwAHAAcABgAGAAUAAwAFAAUABQAFAAMAAwADAAMABAAEAAQA
BAADAAMAAwADAAUABQAFAAUABQADAAMABAADAAMAAwADAAMAAwACAAIAAQABAAAAAAAC
AAIAAgACAAIAAQABAAEAAQABAAIAAgACAAIAAgADAAIAAgABAAAAAAAAAAAAAQADAAMA
AwADAAAAAAAAAAEAAQAAAAAAAAABAAEAAQABAAEAAQABAAEAAAAAAAAAAAACAAEAAQAB
AAEAAQABAAEAAgACAAEAAQABAAAAAAABAAEAAgACAAMABQAGAAkACgAJAAkACQAJAAwA
DQANAAwADQAOAA8AEAAPAA8ADgANAAwACwAKAAkABgADAP///f/7//r/+f/5//b/9f/0
//P/8v/w//D/8v/y//P/8//2//n/+P/6//r/+v/6//r/+P/4//j/+P/2//b/9v/2//j/
+P/4//j/+P/4//j/+P/5//r/+//8//z//P/8//z///8CAAUACAALAA4AEQAUAAkAAAD3
/+7/1f+8/6P/iv+B/3j/b/9m/2b/Zv9m/2b/av9s/27/cP96/4T/jv+Y/6P/rv+5/8T/
yf/O/w==
         </WaveFormData>
      </LeadData>
      <LeadData>
         <LeadByteCountTotal>10000</LeadByteCountTotal>
         <LeadTimeOffset>0</LeadTimeOffset>
         <LeadSampleCountTotal>5000</LeadSampleCountTotal>
         <LeadAmplitudeUnitsPerBit>4.88</LeadAmplitudeUnitsPerBit>
         <LeadAmplitudeUnits>��V</LeadAmplitudeUnits>
         <LeadHighLimit>2147483647</LeadHighLimit>
         <LeadLowLimit>268435456</LeadLowLimit>
         <LeadID>V2</LeadID>
         <LeadOffsetFirstSample>0</LeadOffsetFirstSample>
         <FirstSampleBaseline>0</FirstSampleBaseline>
         <LeadSampleSize>2</LeadSampleSize>
         <LeadOff>FALSE</LeadOff>
         <BaselineSway>FALSE</BaselineSway>
         <ExcessiveACNoise>FALSE</ExcessiveACNoise>
         <MuscleNoise>FALSE</MuscleNoise>
         <LeadDataCRC32>1690917930</LeadDataCRC32>
         <WaveFormData>
HAAdAB0AHQAZABcAFgAUABEAEAAMAAcABQADAAAA/f/6//r/+P/4//v/+//7//v/+//8
//z//P/6//r/+f/3//b/9v/2//b/9P/y//L/8//z//P/8//0//T/9P/1//X/9//4//j/
+P/3//f/9//3//z/BQAQACIANwBHAF4AgACdAKkAnQB5AEEACgDK/3//Of/9/sj+mv53
/mT+Zf5w/nn+i/6o/s/+8f4Q/zH/Vv97/5j/rP+9/8n/0f/Y/9//5//r//H/9P/2//n/
+v/7//3///8BAAEAAgADAAQABQAGAAcACAAJAAoACgALAAoACgAKAAoADAANAA0ADwAQ
ABAAEAAQABAAEAAQABEAEQARABIAEwATABMAFAAUABIAEgATABMAFQAWABYAFwAZABkA
GQAZABkAGQAYABcAFwAaABoAGwAdAB0AHQAeAB8AIAAhACEAIAAgACAAIgAjACQAJAAk
ACQAJgAnACkAKQApACoAKwAsAC0ALwAxADAAMgAzADMAMwA0ADUANgA3ADcANwA3ADcA
OAA4ADkAOQA6ADsAOwA6ADoAOwA7ADoAOgA4ADgANgA2ADQAMgAxADAAMQAwAC0AKwAp
ACcAIwAhAB0AGwAaABgAFgAUABQAEgAQAA4ACwAJAAcABwAGAAQAAwACAAMAAwACAAIA
AgABAAEAAQACAAIAAQAAAAAAAAAAAAAAAgACAAIAAgACAAIAAwADAAEAAQABAAIAAgAB
AAEAAgACAAIAAQABAAIAAwAFAAcABAADAAIAAQABAAIAAwAEAAIAAgACAAMAAwADAAMA
AwADAAMABAAEAAMAAgAAAP//AAAAAAEAAwAFAAQABAAEAAIAAgACAAEAAwADAAIAAgAA
AAAA//////3//f/9//3///8AAAAAAAD///7//v/+/////////////v/9//3//f/9//3/
/f/9//v//P/8//r/+v/6//r/+v/9//3//f/8//r/+v/6//r/+f/5//j/9//5//n/+f/6
//z/+v/5//r/+P/4//j/+P/6//3///8CAAMABAAFAAYABwAIAAsADAANAA4AEAASABQA
FAAVABYAFQAWABcAFwAXABUAEwASABEADwAPAAwABQABAP///P/5//b/9v/0//L/8//z
//P/9f/1//b/9v/0//L/8v/x//H/8P/w//D/8v/y//D/8P/x//H/8f/x//D/8P/w//H/
8f/x//L/8v/y//P/8//z//X/9P/5/wIAEAAhADEAPgBWAHcAkQCXAIkAZwA0APb/r/9n
/zH/Bv/a/rP+lP5//nr+f/6H/pT+q/7N/vD+Df8s/03/bv+I/53/r/+9/8r/0f/X/93/
4//m/+j/6//u//H/8//1//f/+f/6//v//P/9//7///8AAAMABAAEAAUABAAEAAQABAAE
AAUABQAHAAYABgAGAAYACAAIAAgACQAJAAkACgALAAoACQAJAAgACQAKAAwADQANAA4A
DgAPAA0ADQANAA0ADgAPAA8ADwARABQAFAAVABMAEwATABQAEwAUABUAFQAUABQAFAAW
ABcAGAAYABgAGgAcAB0AHwAfAB8AIAAhACIAIwAlACcAJgAoACkAKQAtAC4ALwAwAC8A
LwAvAC8AMQAyADIAMwAxADIAMwAzADQANAA1ADUANgA2ADQANAAyADIAMAAuAC4ALAAs
ACoAJwAlACMAIQAhAB8AGwAZABoAGAAWABQAEgAQAA4ADAALAAkABwAHAAYABAADAAIA
AQABAAAAAAACAAEAAQABAAAAAAD///7//v/+//7//v/+//7//v/+/wAAAAABAAEAAwAD
AAMABAACAAEAAQACAAQABAADAAMAAwADAAQABQADAAMAAwADAAIAAgACAAIAAgACAAIA
AwABAAEAAQABAAEAAQACAAIABAAEAAMAAwADAAIAAgADAAMAAgACAAIAAAAAAAAA//8B
AAEAAAAAAAAAAAD////////////////9//7//v/+/////v/+//7//f/9//3//f/+//3/
/f/9//3//f/9//3/+//8//z/+v/8//z//P/8//v/+//7//r/+v/6//r/+v/6//v/+//7
//v/+//7//z//P/8//v/+//6//z//P/8//z//f///wAAAgAFAAYABwAIAAkACgANAA4A
DwAQABIAFAAWABYAFwAYABkAGgAbABsAGQAXABUAFAAQAA0ADAAIAAUAAQD///z/+f/2
//b/9P/0//X/9f/1//b/9//5//r/+f/2//X/8//z//L/8v/y//L/8v/w//D/8f/x//H/
8f/y//L/8v/z//P/8//0//T/9P/1//X/9f/1//b//f8EABIAIwAzAEYAZACFAJsAnQCH
AFcAIADo/6H/Wf8f/+r+uv6T/nT+af5w/nv+if6e/r3+4f4C/yH/RP9p/4j/oP+z/8P/
zf/W/93/4//n/+n/7v/y//X/9v/5//v//f////3//v///wAAAwAEAAUABgAHAAgACAAJ
AAoACgAKAAoACgALAAsADQAMAAwADAAMAA0ADgAPABEAEQARABIAEwARABEAEgASABQA
FAAVABUAEwAUABQAFQAWABcAGAAZABgAGQAZABkAGQAcABwAHQAdAB0AHQAeAB0AHgAf
AB8AIgAiACIAJAAlACYAJgAmACYAKAApACsAKwArACwALQAuAC8AMQAzADQANgA3ADcA
OQA6ADsAPAA9AD0APQA9AD8AQABAAEEAPwBAAEEAQQBCAEIAQwBDAEAAQAA+AD4APgA+
ADwAOgA4ADYANgA0ADEALwAtACsAKQAnACMAIQAfABwAGQAWABQAEgAQAA4ADQALAAkA
CQAIAAYABQAEAAUABQAEAAQAAgABAAEAAQAEAAQAAwACAAIAAgACAAIAAAAAAAAAAAAC
AAIAAwADAAMAAwADAAQABAADAAMABAAEAAQAAwADAAUABQAGAAcABQAFAAUABQAGAAYA
BgAGAAYABgAGAAcABwAHAAcABwAFAAUABgAGAAYABgAFAAUABQAEAAQABQAFAAQABAAE
AAQABAAEAAMAAwADAAIAAgAEAAQAAwADAAEAAQABAAEAAQACAAIAAgADAAIAAgACAAEA
AQABAAEAAgABAAEAAQD/////////////AAAAAP7//v/+//7//v/9//3//f/8//7//v/+
//7//v/////////9//3//f/+//7//v///////v/+//7//v/9//////////3//f/+////
/v/+//7//v/8//z//f/9//v/+//7//v/+//7//z/+//7//z//P/6//z/+//7//r/AAD+
//7//P/8//z//P/7//3//v8AAAMABAAFAAYACAAKAA4AEAASABQAFwAaABoAGgAbABwA
GwAcAB0AHQAeAB0AHAAcABwAGQAYABQADgAJAAYAAgABAP7//v/8//z//f/9//3//P/7
//v/+v/8//r/+v/5//n/+P/4//j/9//2//P/8v/z//P/8//z//T/9P/0//X/9//3//j/
+P/4//n/+f/5//n/+v///wYAEgAlADcATgBwAJEAoQCZAHsASQAaAOL/l/9P/xP/3v6q
/n/+aP5r/nT+f/6T/rD+0/71/hT/M/9Y/3//nP+u/73/yf/T/9r/4f/n/+3/7//y//b/
+f/6//v//f///wEAAQACAAMABAAFAAYABwAIAAcACAAIAAkADAAMAAwADAAMAA0ADQAP
AA4ADgAOAA4AEAAQABAAEQARABEAEgATABMAEwAUABQAFAAUABUAFQATABQAFAAVABcA
FwAXABcAFgAXABcAFwAXABoAGgAbABwAHQAeACAAHwAgACEAIQAkACQAJAAmACYAJgAl
ACQAJAAmACcAKQArACsALAAtACwALQAvADEAMAAyADMAMwA1ADYANwA4ADkAOQA5ADkA
OwA8ADwAPQA8ADwAPAA7ADwAPAA9AD0APQA+AD0APgA8ADwAOgA4ADgANgA2ADQAMQAv
AC0AKwArACkAJQAjACEAHgAbABgAGAAWABQAEgAPAA0ACwALAAoACAAHAAYABwAHAAYA
BgAEAAMAAwADAAQABAADAAIAAgACAAIAAgAAAAAAAAAAAAIAAgADAAMAAwADAAMABAAC
AAEAAQACAAQABAADAAMAAwADAAQABQADAAMAAwADAAQABAAEAAQABgAGAAYABwAFAAUA
BQAFAAMAAwAEAAQABgAGAAUABQAFAAQABAAFAAUABAAEAAQABAAEAAQAAwADAAMAAgAC
AAQABAADAAMAAQABAAEAAQABAAIAAgACAAEAAAAAAAAA////////////////AAABAP//
//////////8AAAAA/v/+//7//v/+//3//f/9/wAAAAAAAAAAAAAAAAEAAQACAAUABgAH
AAgACgAMABAAEgATABQAFgAYABgAGAAZABoAHQAeAB8AHwAiACEAIAAgACAAHQAcABgA
EQALAAcAAgABAP7//v/8//z//f/9//3//f/9//7//v/9//r/+f/3//P/8v/y//L/9P/0
//L/8v/x//H/8f/x//T/9P/0//X/9f/1//b/9v/0//X/9f/1//f/+P/7/wIAEAAjADEA
QABcAHsAjQCRAH8AVQAeAOD/l/9T/x3/8v7I/qH+hv51/nb+ff6H/pb+s/7Z/vr+Gf86
/13/fv+Y/6n/uf/F/9D/1//d/+P/6f/s/+z/8f/0//f/+f/7//3//f/+////AAABAAIA
AwAEAAMABAAEAAUACAAIAAgACAAIAAkACQALAAwADAAMAAwADgAOAA4ADwANAA0ADgAP
AA8ADwAQABAAEAAQABEAEQARABIAEgATABMAEwATABMAFgAXABcAFwAVABgAGAAZABcA
FwAXABgAGwAcAB0AHQAeAB4AHgAgACEAIgAiACIAJAAmACcAKQAnACcAKAApACwALQAv
ADEAMAAyADMAMwAzADQANQA2ADkAOQA5ADkAOQA6ADoAOwA7ADwAPQA9AD4APgA/AD8A
PgA+ADwAPAA6ADoAOAA2ADQAMgAyADAALQArACkAJwAnACUAIQAfAB4AHAAaABgAFgAU
ABIAEAAPAA0ACwALAAoACAAHAAYABQAFAAQABAAEAAMAAwADAAIAAgABAAAAAAAAAAAA
AAACAAIAAgACAAIAAgADAAMAAQABAAEAAgACAAEAAQACAAIAAgABAAEAAQABAAIAAwAD
AAMAAwADAAIAAgACAAIABAAEAAQABQAFAAUABQAFAAMAAwAEAAQAAgACAAEAAQADAAIA
AgADAAMAAgACAAIAAgACAAIAAQADAAMAAgACAAIAAgABAAEAAQABAAEAAQD//wAAAAAA
AAEAAAAAAAAA///////////+//3//f/9/////////////f/+//7//P/+//7//v/+////
//////7//P/8//z//P/+/////////////f/9/wAA/v/+//7//v///wEAAgAEAAUABgAH
AAgACQAKAA0ADgAPABAAEgAUABYAFgAXABgAGQAaABsAGwAbABkAFwAWABQAEQAQAAwA
BwADAAEA/v/7//j/+P/2//b/9//3//f/9//3//j/+P/4//b/9v/1//P/8v/y//L/8v/y
//D/8P/x//H/8f/x//D/8P/w//H/8//z//T/9P/2//f/9//3//X/9P/5/wQAEAAlADcA
RgBgAIMAnQClAJcAawAyAPj/tf9p/yv/9v7G/p3+fv5t/nD+ef6F/pb+tf7b/vr+Gf88
/2H/gv+c/7H/wf/L/9T/2//h/+X/6//w//L/9f/4//n/+//9////AQACAAMABAADAAQA
BQAGAAkACgAKAAsADAAMAAwADAAMAA0ADQAPABAAEAAQABAAEAAQABAAEQARABEAEgAT
ABUAFQAWABYAFgAWABcAFwAXABgAGAAZABsAGwAbABsAGgAbABsAGwAdACAAIAAhACEA
IQAhACIAIwAkACUAJQAmACYAJgAoACcAKAAoACgAKQAsAC4AMQAvAC8AMAAxADQANQA3
ADkAOAA6ADsAOwA7ADwAPQA+AEEAQQBBAEEAQQBCAEIAQwBDAEQARQBFAEQARABFAEUA
RgBGAEQARABCAEIAQAA+ADwAOgA6ADgANQAzADEALwArACkAJQAjACQAIgAgAB4AHAAa
ABgAFgAUABEADgANAAwACgAJAAgACQAJAAgACAAKAAkACQAJAAkACAAGAAQABAAEAAQA
BAAGAAYABgAGAAYABgAHAAcABQAFAAUABgAIAAcABwAIAAgACAAHAAcABwAHAAgACQAL
AAsACwALAAoACgAKAAoACgAKAAoACwALAAsACwALAAkACQAKAAoACgAKAAkACQAJAAgA
CAAJAAkACAAIAAgACAAIAAgABwAHAAcABgAGAAgACAAHAAcABwAHAAcABwAGAAYABQAE
AAMAAgACAAIABQAFAAUABQAGAAUABQAFAAMAAwADAAMAAQACAAIAAAACAAIAAgACAAEA
AQABAAAAAAAAAAAAAAAAAAEAAQABAAEAAQABAAIAAgAAAAMAAwACAAIAAgACAAIAAQAD
AAQABgALAAwADQAOAA8AEAATABQAEwAUABYAGAAaABoAGwAcAB8AIAAhACEAIQAfAB0A
HAAaABcAFgASAA0ACQAHAAQAAQD+//7//P/8//3//f/9//z/+//7//r/+//6//v/+//4
//b/9f/0//b/9v/0//T/9//3//f/9//2//b/9v/3//f/9//4//j/9v/3//f/9//5//r/
//8KABoAKwA7AEwAaACJAJ0AnQCJAF8AKADq/6H/W/8j//T+yP6h/oT+d/58/oP+i/6c
/rn+3f7+/hv/Pv9j/4L/mv+x/8H/zf/W/9//5f/p/+3/8P/y//P/9v/4//v//v8BAAEA
AgADAAQABQAGAAcACAAJAAoACgALAAwADAAMAAwACgALAAsADQAQABAAEAAQABAAEAAQ
ABEADwAPABAAEQARABEAEgASABIAEgATABMAEwAUABQAFQAVABUAFQAVABQAFQAVABUA
FwAaABoAGwAdAB0AHQAeAB0AHgAfAB8AIgAiACIAJAAjACQAJAAkACYAKAApACsAKQAp
ACoAKwAuAC8AMQAzADMANAA0ADMANgA4ADoAPAA9AD0APQA9AD0APgA+AD8APQA+AD8A
PwA+AD4APwA/AD4APgA8ADwAPgA+ADwAOgA4ADYANgA0ADEALwAtACsAKQAnACMAIQAg
AB4AHAAaABYAFAASABAADwANAAsACwAIAAYABQAEAAUABQAEAAQAAgABAAEAAQAAAAAA
///+/wAAAAAAAAAAAgACAAIAAgABAAAAAAD//wEAAQABAAIAAgABAAEAAgAEAAQAAwAD
AAEAAQACAAMAAQABAAEAAQACAAIAAgACAAIAAgACAAMAAwADAAMAAwABAAEAAgACAAIA
AgABAAEAAgACAAMABQACAAAA///+/wAAAAAAAP//AQABAAAAAAD+//7//f/9//3//f/9
//3//f/+//7//v/9//z//P/8//3//f/9//3//v/9//3//f////////////3//v/+//z/
/P/8//z//P/9//3//f/8//7//v/8//z//P/8////AQACAAQABwAIAAkACgANAA4AEQAS
ABMAFAAWABgAGgAaABsAHAAdAB4AHwAfAB0AGwAZABgAFgATABIADgAKAAcABgAEAAEA
/v/+//z/+v/7//v/+//5//n/+v/6//z/+v/6//n/9//2//b/9v/0//T/8v/y//P/8//z
//P/9v/2//b/9//1//X/9v/2//T/9f/1//X/8//2//n/AgAQACEAMQBAAFoAewCTAJcA
gwBVABwA5P+d/1P/G//u/sT+of6E/nf+eP6B/ov+nP67/uH+Av8f/0D/Y/+E/6D/s/+/
/8n/1P/b/+H/5//r/+7/9P/1//b/9f/3//n/+//9//7///8AAAMABAAFAAYABwAIAAgA
CQAIAAgACAAIAAoACwALAA0ADgAOAA4ADgAQABAAEAARABEAEQASABMAEwATABQAFAAU
ABQAFQAVABUAFgAWABcAFQAVABUAFQAYABkAGQAZABcAGgAaABsAGwAbABsAHAAfACAA
IQAhACIAIgAiACQAJwAoACgAKAAqACwALQAvAC0ALQAuAC8AMAAxADMANQA2ADgAOQA5
ADsAPAA9AD4AQQBBAEEAQQBBAEIAQgBDAEMARABFAEUARABEAEUARQBEAEQAQgBCAEAA
QAA+ADwAOgA4ADgANgA1ADMAMQAvAC0AKwAnACUAIwAgAB0AGgAYABYAFAASABEADwAN
AA0ADAAKAAkACAAHAAcABgAGAAQAAwADAAMABAAEAAMAAgACAAIAAgACAAIAAgACAAIA
AgACAAMAAwADAAMAAwAEAAYABQAFAAYABAAEAAMAAwAFAAUABgAHAAcABwAHAAcABAAE
AAQABAAEAAQABAAFAAcABwAHAAcABwAHAAgACAAGAAYABQAFAAUABAAEAAUABQAEAAQA
BAAEAAQABAADAAMAAwACAAIAAgACAAEAAQADAAMAAwADAAEAAgACAAIAAQAAAAAAAAAD
AAMAAwADAAAA/////////////////////wAAAAD+//7//v/+//7//////////v8AAAAA
AAAAAP7//////////f/9//3//v/+//7//v/+//7//v/+////AQACAAQABwAIAAkACgAL
AAwADwAQABMAFAAWABgAGAAYABkAGgAbABwAHQAdABsAGQAXABYAEgAPAA4ACgAHAAMA
AQD+//3/+v/6//j/+P/5//n/+f/7//v//P/8//r/+P/4//f/9f/0//T/9P/0//T/8v/y
//P/8//z//P/9P/0//T/9f/3//f/+P/4//j/+f/5//n/+f/6/wEACgAaAC0APQBSAHIA
kQChAJ0AfQBHABIA2P+N/0X/D//c/q7+hf5u/m3+dv6B/pH+rv7R/vP+Fv83/1r/ff+a
/7D/wf/N/9P/3P/l/+v/7//z//b/+P/7//z//f///wEAAwAFAAYABwAIAAkACgALAAwA
CwAMAAwADQAQABAAEAAQABIAEwATABUAFAAUABQAFAAUABQAFAAVABUAFQAWABcAFwAX
ABgAGAAYABgAGQAZABsAHAAcAB0AGwAbABsAGwAcAB0AHQAdABsAHgAeAB8AIQAhACEA
IgAlACYAJwAnACYAJgAmACgAKQAqACoAKgAsAC4ALwAxADEAMQAyADMANgA3ADkAOwA7
ADwAPAA7AD0APgA/AEAAQwBDAEMAQwBFAEYARgBHAEUARgBHAEcASABIAEkASQBIAEgA
RgBGAEUARABBAD4APAA6ADoAOAAzADEALwAtACsAKQAlACMAIgAgAB4AHAAaABgAFgAU
ABMAEQAPAA8ADgAMAAsACgAJAAkACAAIAAgABwAHAAcACAAIAAcABgAEAAQABAAEAAYA
BgAGAAYABAAEAAUABQAFAAUABQAGAAQAAwADAAQABAAEAAMAAwAFAAUABgAHAAUABQAF
AAUABQAGAAcACAAGAAYABgAHAAUABQAFAAUABwAHAAgACAAIAAgABwAHAAcABgAGAAcA
BwAGAAYABgAGAAYABgAFAAMAAwACAAIAAgACAAEAAQABAAEAAQABAAEAAgACAAIAAwAC
AAIAAgADAAMAAwADAAIAAQABAAEAAwADAAMAAwADAAQABAACAAAAAAAAAAAAAQD//wEA
AAAAAP7//v/+//7/AAADAAUACAAJAAoACwAMAA0ADgARABIAEwAUABYAGAAYABgAGQAa
AB0AHgAfAB8AHwAdABsAGgAYABUAFAAQAAsABwAFAAIA/f/6//r/+P/4//n/+f/5//n/
+f/6//r/+P/2//b/9f/1//T/9P/0//b/9v/0//T/9f/1//X/9f/2//b/9v/3//f/9//4
//j/+v/7//v/+//3//j//f8GABIAJQA3AEwAagCLAJ8AoQCJAFcAJADy/6n/V/8V/97+
qv5//mT+Yf5o/nP+hf6i/sP+5/4K/yv/Uv93/5T/qv+7/8f/z//W/93/4//n/+v/8P/2
//n/+P/5//v//f////3//v///wAAAwAEAAUABgAHAAgACAAJAAoACgAKAAoACgALAAsA
DQAMAAwADAAMAAwADAAMAA0ADQANAA4ADwAPAA8AEAAQABAAEAARABEAEQASABIAEwAV
ABUAFQAVABYAFwAXABcAFwAaABoAGwAZABkAGQAaABkAGgAbABsAHgAeAB4AIAAhACIA
IgAiACQAJgAnACkAKQApACoAKwAqACsALQAvADMANgA4ADkAOQA6ADsAPAA7ADsAOwA7
ADsAPAA8AD0APQA+AD8APwA+AD4APwA/AD4APgA8ADwAOgA6ADgANgAzADAALwAsACkA
JwAlACMAIQAfABsAGQAWABQAEgAQAAwACgAIAAYABgAFAAQABQAEAAIAAQAAAAEAAQAA
AAAA/f/7//r/+f/7//z//P/8//r/+v/6//r/+v/6//r/+v/4//j/+f/5//v/+//7//z/
+v/5//n/+v/6//r/+f/5//v/+//8//3//P/7//r/+f/6//r/+v/6//r/+v/6//v/+f/5
//n/+f/4//f/9//2//j/+P/3//f/9//2//b/9//5//j/+P/4//j/+P/4//f/9f/1//T/
9P/2//b/9f/1//X/9f/1//X/8//0//T/9P/1//T/9P/0//P/8//z//P/9P/z//P/8//x
//H/8f/x//H/8v/y//D/8v/y//L/8v/x//H/8f/w//L/8v/y//L/8v/y//L/8v/y//L/
8//1//b/+P/9//7///8AAAEAAgAFAAYABQAGAAgACgAMAAwADQAOAA0ADgAPAA8AEAAP
AA4ADgAKAAcABgACAP//+//5//b/8f/u/+7/7P/s/+3/7f/t/+3/7f/u/+7/7v/s/+z/
6//p/+j/6P/o/+j/6P/m/+b/5f/l/+X/5f/o/+j/6P/p/+n/6f/q/+r/6v/r/+v/6//r
/+r/7//4/wQAFwApADgAUABxAIkAkQCBAFkAIADk/5//V/8d//D+wv6b/nz+a/5q/nH+
ef6I/qP+x/7o/gX/Jv9N/27/iP+d/63/uf/E/83/0f/X/93/4P/k/+f/6v/t/+//8f/z
//P/9P/1//b/9//4//n/+v/7//z//P/9//7//v/+//7//v//////AQACAAIAAgACAAIA
AgACAAMAAwADAAQABQAFAAUABgAGAAYABgAHAAcABwAIAAgACQAJAAkACQAJAAgACQAJ
AAkACwAOAA4ADwANAA0ADQAOAA8AEAARABEAFAAUABQAFgAVABYAFgAWABYAGAAZABsA
GwAbABwAHQAeAB8AIQAjACQAJgAnACcAJwAoACkAKgArACsAKwArAC0ALgAuAC8AMQAy
ADMAMwAwADAAMQAxADAAMAAuAC4ALgAuACwAKgAoACYAJgAkACMAIQAfAB0AGwAZABUA
EwARAA4ACwAIAAgABgAEAAIAAwABAP/////8//r/+f/4//n/+f/4//j/9v/1//X/9f/2
//b/9f/0//b/9v/2//b/9v/2//b/9v/2//b/9//3//n/+f/5//r//P/7//v//P/6//r/
+f/5//v/+//8//3/+//7//v/+//6//r/+v/6//z//P/8//3/+//7//v/+//5//n/+v/6
//r/+v/5//n/+//6//r/+//7//r/+v/6//j/+P/4//f/+f/5//j/+P/4//j/9//3//f/
9//3//f/+f/6//r/+v/5//j/+P/4//f/9//3//f/+P/3//f/9//1//X/9f/1//f/+P/4
//b/9v/2//b/9v/1//f/+P/2//b/9v/2//f/+f/6//z///8AAAEAAgADAAQABwAIAAcA
CAAKAAwAEAAQABEAEgASABIAEgARABMAEQAPAA4ACgAHAAYAAgD///v/+f/2//P/8P/w
/+7/8P/x//H/8f/v/+//8P/w/+7/7P/s/+v/6//q/+r/6v/q/+r/6P/o/+n/6f/p/+n/
7P/s/+z/7f/t/+3/7v/u/+z/7f/t/+3/6//u//P//v8MAB8ALwBEAGYAhwCZAJkAfwBN
ABYA2v+R/0f/Cf/W/qj+gf5m/l/+ZP5t/n3+lv65/t3+/v4d/0D/Zf+G/5z/rf+7/8X/
zv/V/9v/3//j/+b/6P/r/+7/7//x//P/9f/1//b/9//4//v//P/9//7///8AAAAAAQAC
AAIAAgACAAIAAwADAAUABgAGAAYABgAGAAYABgAHAAkACQAKAAsACQAJAAoACgAKAAoA
CwALAA0ADgAOAA8ADwAPAA8ADwASABMAEwATABEAFAAUABUAFwAXABcAGAAXABgAGQAZ
ABoAGgAaABwAHwAgACAAIAAgACIAIwAlACcAJwAoACkAKgArAC0ALwAwADIAMwAzADMA
NAA1ADYAOQA5ADkAOQA7ADwAPAA9ADsAPAA9AD0APAA8AD0APQA6ADoAOAA4ADYANgA0
ADIAMAAuAC4ALAAoACUAIgAfAB0AGwAXABUAFAASABAADgAKAAgABgAEAAQAAwACAAMA
AgAAAP///v/9//3//P/8//z/+//7//v/+v/6//n/+P/6//r/+v/6//r/+v/6//r/+v/6
//v/+//7//v/+//8//7//f/9//7//v/+//3//f/7//v//P/9//3//f/9//3//v/+//7/
/v8AAAAAAAABAAEAAQABAAEAAAD//////v/+//7//f/9//3//P/8//3//f/8//z//P/8
//z//P/7//v/+//6//r//P/8//v/+//7//v/+//7//r/+v/5//j/9//2//b/9v/3//f/
9//3//b/9f/1//X/9//3//f/9//3//j/+P/2//b/9v/2//b/9f/1//X/9P/0//T/9P/0
//T/9f/1//X/8//z//P/9P/0//T/9f/1//f/+P/5//r//P///wAAAQAAAAEAAwAFAAcA
CAAJAAoACwAMAA4ADwAOAA8AEAARABEAEQASABEAEAAQAA8ADAAIAAUAAwAAAP3/+v/3
//T/8P/u/+3/7f/v/+//8P/w//P/8//0//H/8P/v/+7/7f/s/+v/6v/o/+j/6P/o/+j/
6P/o/+j/6v/q/+r/6v/q/+r/6v/q/+z/7P/s/+z/8f/0//f/+v8NAB4ALwBAAFUAaAB7
AI4AZQA+ABcA8P+t/2z/K//q/sj+pv6E/mL+cP58/oj+lP62/tb+9v4W/zX/VP9z/5L/
nP+m/w==
         </WaveFormData>
      </LeadData>
      <LeadData>
         <LeadByteCountTotal>10000</LeadByteCountTotal>
         <LeadTimeOffset>0</LeadTimeOffset>
         <LeadSampleCountTotal>5000</LeadSampleCountTotal>
         <LeadAmplitudeUnitsPerBit>4.88</LeadAmplitudeUnitsPerBit>
         <LeadAmplitudeUnits>��V</LeadAmplitudeUnits>
         <LeadHighLimit>2147483647</LeadHighLimit>
         <LeadLowLimit>268435456</LeadLowLimit>
         <LeadID>V3</LeadID>
         <LeadOffsetFirstSample>0</LeadOffsetFirstSample>
         <FirstSampleBaseline>0</FirstSampleBaseline>
         <LeadSampleSize>2</LeadSampleSize>
         <LeadOff>FALSE</LeadOff>
         <BaselineSway>FALSE</BaselineSway>
         <ExcessiveACNoise>FALSE</ExcessiveACNoise>
         <MuscleNoise>FALSE</MuscleNoise>
         <LeadDataCRC32>3049088278</LeadDataCRC32>
         <WaveFormData>
FQAYABkAGgAYABcAFwAWABIAEQAOAAsACgAJAAcABQABAP///v/+/wEAAQABAAEAAQAB
AAEA///+//z/+v/6//r/+v/6//r/+P/3//f/9//0//T/9f/1//b/9v/2//b/+v/6//r/
+v/6//r/+v/6//r/AAAEABEAKQBBAF0AfQCfAMAA1QDdANsAwQCMAEUA/v+5/3//Wv9F
/zr/MP8q/yP/Hf8f/yv/PP9R/2j/gv+c/7D/vf/H/8//1P/Y/97/5P/o/+z/7//x//X/
9f/1//f/+f/6//f/+P/4//j/+v/7//v//P/9//3//v/+/wAAAAAAAAEAAgACAAIAAwAG
AAYABwAHAAQABAAFAAUABAADAAIAAwAEAAUABgAHAAQAAwADAAIAAwAFAAYABwAKAAwA
DQAPAAwACwAKAAkACAAKAAoACgAMAAwADAAMAA0ADgAOAA4ADgAOAA0ADAAOAA8AEAAR
ABEAEQARABEAEgASABIAEwATABMAEwAUABIAEgASABIAEAAQABEAEQARABAAEAAQAA4A
DgANAA0ACgAKAAoACQAKAAkACAAIAAcABwAGAAYABQACAAEAAAABAAIAAgADAAUABQAF
AAYABgAGAAYABQAHAAcABwAHAAUABAAEAAMAAAD///7//v////7//v/+//////////3/
///////////8//z//P/8//n/+f/5//n//P/8//z//P/+//7//f/9//v/+//7//z//v/+
//////////////8AAAIAAwADAAIAAQABAAAA//8AAAAAAAAAAAEAAQABAAEABAAEAAQA
BAACAAIAAQABAP//AAAAAAAAAQADAAQABQADAAIAAgACAAEAAQABAAEAAAAAAAAAAAD+
//7//v/+//7//v/+//7/AAAAAAAAAAD///////////7//v/+//7//P/8//z//P/9//3/
/f/8//r/+//7//r/+v/6//v/+//8//z//f/9//3//f/8//z/+//6//n/+f/5//n/+v/6
//3//P/8//r//P/8//z//P/+/wAAAQACAAEAAwAEAAUABgAHAAkACgAIAAgACgAKAAsA
CwALAAwADQANABAAEQASABIAEQARABMAEgASABAADAAIAAYAAwABAP///f/8//r/+//7
//v//P/9//7////8//r/9//0//T/8v/y//L/9P/0//P/8//x//D/8P/x//H/8P/w//D/
8P/y//L/8v/0//T/9P/0//b/9P/0//j/AwARACcARQBhAIUArgDRAOkA9QDzANYAmQBM
AP3/t/98/1H/Ov8u/yb/H/8b/xf/Gf8i/zH/Rv9e/3r/kv+l/7P/wf/M/9L/2P/c/+D/
4v/j/+X/5//p/+r/7f/w//L/8v/0//X/9v/4//n/+f/6//v/+//8//z/+v/6//r/+//8
//z//P/9//7//v//////AAAAAAEAAQABAAEAAQADAAIAAQAAAP//AAABAAMABAACAAMA
AwADAAMABAAEAAUABwAHAAcABwAGAAgACAAIAAgACAAIAAgACQAKAAoACgALAAwADAAM
AAwADQAOAA8ADwAPAA8ADwAQABAAEAARAA8ADwAPABAAEgASABIAEgAUABQAFQAVABQA
EgARABAADgAOAA0ADQAMAAwADAALAAoACQAIAAgACQAJAAgACAAHAAQAAwACAAQABAAD
AAMAAwADAAMABAAGAAYABgAFAAcABwAHAAcABQAEAAQAAwACAAEAAAAAAP///v/+//7/
/f/9//3/+//9//3//f/9//r/+v/6//r/+f/5//n/+f/6//r/+v/6//r/+v/5//n/+//7
//v//P/6//r/+//7//3//f/9//7//v///////v/8//3//f/9/wAAAAAAAAAA////////
//8AAAAAAAAAAAIAAgABAAEAAQACAAIAAgAAAAEAAQABAAEAAAAAAAAA//////////8A
AAAAAAAAAP7//v/+//7//v/+//7//v/+//7//v/+//3//f/9//3//P/8//z//P/8//z/
/P/8//v/+//7//r/+v/7//v/+v/8//z//f/9//r/+v/7//v/+//7//r/+v/4//j/+P/5
//n/+f/6//r/+//8//z/+f/6//z//P/8//z//P/+////AAABAAMABAAFAAYABwAJAAoA
CgAKAAwADAANAA0ADQAOAA8ADwASABMAEgASABEAEQAQAA4ADQAKAAkABgAFAAMAAQD/
//3//P/6//v/+//7//3//f/9//3/+//6//j/9v/2//T/9P/0//T/9P/z//P/8//y//L/
8//z//L/8v/y//L/9P/0//T/9v/2//b/9v/0//T/9v/6/wEAEQApAEUAZQCJALAAzwDj
AO0A6wDKAIkAOgDn/53/aP9J/zb/Kv8i/x//G/8Z/x//Lv9B/1j/dP+O/6T/s/+//8v/
1P/a/+D/4v/k/+b/6f/r/+//8f/x//P/9f/2//T/9v/3//j/+v/7//v//P/9//3//v/+
//7//v/+////AAAAAAAAAQAAAAAAAQABAAIAAgADAAMABQAFAAUABwAFAAUABQAFAAUA
BQAGAAYABgAHAAcABwAHAAgACAAJAAkACQAJAAkACAAKAAoACgAMAAwADAAMAAsADAAM
AAwADQAOAA4ADgAOAA8AEAARABMAEwATABMAEgASABIAEwATABMAEwAUABYAFgAWABYA
FgAWABcAFwAVABQAFAAUABQAFAATABMAEAAQABAADwAQAA8ADgAOAAsACwAKAAoACgAI
AAgACAAIAAgABwAHAAcABwAHAAgACAAIAAgABwAHAAcABwAHAAcABgAGAAUABAADAAIA
AgABAAAAAAAAAP////////3//f/9//3//f/8//z//P/8//v/+//7//v//P/8//z//P/+
//7//f/9//3//f/9//7//v/+///////9//3//f/+/wAAAQABAAAAAAABAAEAAQACAAIA
AgACAAEAAQABAAEABAAEAAQABAAEAAQAAwADAAMABAAEAAQABAAFAAUABQAFAAQABAAE
AAUABQAFAAUABAAEAAQABAAEAAQABAAEAAIAAgACAAIAAgACAAIAAgABAAEAAQABAAAA
AAAAAAAAAgACAAIAAgD////////+//7///////7//v/+///////+//7////////////+
//7//v/+//7/////////AAAAAAAAAAD//////f/+//7//f/9//7//v8AAP7/////////
AAAAAP///v/+//7//v//////////////AAD+//3//f/////////9//7//v/+//z/AQAA
AP7//v/+//7//v/8//7///8AAAMABQAGAAcACAAJAAsADAANAA4AEQASABMAEwATABQA
FAATABUAFQAWABYAFQAVABYAFAATABAACwAIAAcABQAFAAMAAQAAAAAAAQABAAEA////
///////+//7//f/8//7//P/8//z/+//6//j/9//3//b/9v/3//f/9v/2//b/9v/4//j/
+P/6//r/+v/6//z/+v/8/wAABwAXADEATQBrAI0ArgDFANMA2wDRAKgAZQAYAM//k/9o
/03/PP82/zD/J/8j/yX/L/9A/1X/bP+G/6D/sv+//8n/1f/a/97/5P/o/+r/7P/v//H/
8f/z//P/9f/3//j/+P/6//v//P/8//3//f/+//////8AAAAAAAAAAAAAAQAAAAAAAAAB
AAAAAAABAAEAAQACAAQABQAFAAUABQAHAAkACQAJAAkABwAHAAgACAAIAAkACQAJAAkA
CgAKAAsACgAJAAgABwAKAAwADAAMAA4ADgAOAA4ADwAQABAAEAAPABAAEAAQAA4ADwAQ
ABEADwAPAA8ADwARABIAEwAVABUAFQAVABYAFQAUABMAEgASABIAEwATABMAEgASABIA
EgASABEAEQAPAA4ADQALAAoACQAIAAgABwAHAAYABgAIAAYABgAGAAQABAADAAMABQAF
AAUABgAHAAgACQAJAAcABwAHAAcACAAIAAkACQAGAAUABAAEAAMAAgACAAIAAQABAAEA
///9//3//f/9//7//v/+//7////////////+//7//v/+//7//v/9//3//f/9//3//v/8
//z//f/9/////////wAAAAABAAEAAAAAAAEAAQABAAEAAAD///7/AgADAAQABQAEAAQA
BAAEAAQABAADAAMABQAGAAYABgAEAAUABQAFAAUABAAEAAQAAgABAAAA/////wAAAQAC
AAQABAAEAAQAAgACAAIAAgAEAAQABAAEAAMAAwADAAMAAAAAAAAAAAAAAAAAAAAAAP//
//////7/AAABAAEAAAD+//7///////7/AAD//wAAAAAAAAAAAAD//wAAAAAAAAEAAwAE
AAUABwAJAAwADgAQABAAEgASABMAEwATABQAFQAVABgAGQAcABwAGwAbABgAFgAVABIA
DQAKAAkABwAGAAUABAAEAAQABQAFAAUABAADAAIAAQD9//z/+v/4//b/9P/0//T/9v/2
//X/9f/1//T/9P/1//f/9v/2//b/9v/4//j/+P/3//b/9f/0//b/9v/2//j/AQARACkA
RQBjAIUAqADJAN8A6QDlAMIAgwA2AOf/of9s/0n/OP8s/yT/Hf8Z/xX/Gf8m/zv/VP9s
/4b/nv+v/7v/w//M/9T/3P/g/+L/5v/n/+n/6//t/+7/8f/0//b/+P/6//v//P/8//3/
/f/+//////8AAAAA/v/+//7///8AAAAAAAABAAIAAgADAAMAAgACAAMAAwAFAAUABQAH
AAUABQAFAAUABwAHAAgACAAIAAkACQAJAAkACgAKAAsADQANAA0ADQAMAA4ADgAOAAwA
DAAMAAwADgAQABEAEgATABQAFAAUABMAEwATABMAFAAVABYAFwAWABYAFgAXABkAGQAZ
ABoAHAAcABwAHAAcABwAHQAdABsAGgAaABoAGAAYABcAFwAYABgAGAAXABgAFwAWABYA
EwATABIAEgAQAA4ADgAOAA4ADgANAA0ADQANAA0ADgAOAA4ADgANAAwACwAKAAkACQAI
AAgABwAIAAcABgAGAAMAAgACAAIAAQABAAEA//////////////3//P/7//r/+//7//v/
+//+//7//v/+//7//v/9//3/+//7//v//P/8//z//f/9//3//f/9//7//v///////v8A
AAEAAQABAAAAAAAAAAAAAQABAAEAAQAEAAQABAAEAAIAAgABAAEA//8AAAAAAAAAAAEA
AQABAAEAAAAAAAAAAQABAAEAAQAAAAAAAAAAAAAAAAAAAAAAAgACAAIAAgAAAAAAAAAA
AP3//f/9//3//v/+//7//v/8//z//P/8//3//f/9//z/+v/7//v/+v/7//z//v////7/
/v///////f/9//z//P/+//7//v////3/+//8//z//P/8//z//P/+/wAAAQACAAEAAwAE
AAUABgAHAAkACgAIAAgACgAKAA0ADQANAA4AEAARABUAFwAWABYAFQAVABQAEgARAA4A
CQAGAAUAAwABAP///f/8//z//f/9//3//f/9//3//f/9//z/+v/4//b/9P/0//T/9P/0
//P/8//1//T/9P/1//P/8v/y//L/9P/2//b/9v/2//b/9v/2//T/8v/0//r/AQARACsA
RwBjAIUArgDRAOkA8wD1ANgAmwBKAPf/rf90/0//PP8w/yj/Jf8f/xv/H/8s/z3/VP9u
/4j/nv+v/7//yf/S/9j/3v/i/+b/6P/r/+3/7//x//H/8//1//b/9v/4//n/+v/6//v/
+//8//3//f/+//7/AAAAAAAAAQAAAAAAAAABAAIAAgADAAMAAgACAAMAAwADAAMAAwAF
AAcABwAHAAcABwAHAAgACAAIAAkACQAJAAkACgAKAAsACQAJAAkACQAKAAwADAAMAAwA
DAAMAAwADwAQABAAEAAPABAAEAAQABAAEQASABMAEwATABMAEwAUABQAFAAVABcAFwAX
ABgAFgAWABYAFgAWABYAFwAXABcAFgAWABYAEgASABEAEQASABIAEgARAA4ADQAMAAwA
DQANAAwADAAMAAoACgAKAAoACgAJAAkACQAJAAkACgAKAAoACgAJAAsACwALAAsACgAK
AAsACwAJAAcABQAEAAEAAAAAAAAAAAABAAIAAQADAAMAAwADAAAAAAAAAAAA////////
//8AAAAAAAAAAAAAAAD/////////////AAD+//7//////wAAAQACAAQAAgADAAMAAgAE
AAUABQAFAAYABgAGAAYABgAFAAQAAwAEAAQABAAEAAUABgAGAAcABwAIAAgACAAHAAcA
BgAFAAcABgAGAAYABQAFAAUABQAFAAYABwAIAAYABgAGAAYABQAEAAMAAgACAAIAAgAC
AAEAAQABAAEAAwAEAAUABgAEAAQABAAEAAIAAQAAAP7/AAABAAEAAAD+//7//////wAA
AAABAAEAAAD///3//P/9//7///8BAP////8AAAAA/f/+/wAAAQD+//7//v/+//7//P/+
////AAACAAUABwAJAAoACwANAA4ADQAMAA0ADAAPAA8ADwAQABMAEwAWABcAFgAWABUA
FQAWABQAEwAQAAsACAAHAAUABQADAAEAAAAAAAEAAQABAP///////////v/+//3//P/5
//b/9f/0//X/9v/2//f/9//2//b/9//1//T/9P/0//b/+P/4//j/9v/2//b/9v/2//b/
+P/+/wkAGwAzAE8AbQCTALoA2wDtAPcA8wDSAJEAQgDv/6X/bP9J/zj/Lv8q/yX/H/8b
/x3/Kv89/1T/bv+I/5z/rf+//83/1P/a/+L/5v/m/+b/6f/p/+n/6//u//H/9P/2//j/
+v/7//z/+v/7//v//P/9//3//v/+//z//P/8//3/AAAAAAAAAQADAAQABgAHAAUABAAE
AAMAAwADAAMABQAGAAcACAAJAAsACwAMAAwACwALAAoACQAHAAgACAAJAAsACwALAAsA
DgAQABAAEAASABIAEgASABEAEgASABIAFQAWABYAFgAVABUAFQAVABcAFwAXABcAGgAa
ABoAGwAbABsAGwAcABkAGAAXABYAGAAaAB0AHwAhACAAIAAgABwAHAAbABsAGAAYABgA
FwAUABMAEgASABIAEwATABQAFAASABIAEgAQABAADwAPAA8ADwAPABAAEAAQABAADwAP
AA8ADwAPAAsACgAKAAkACAAHAAYABgAEAAIAAQAAAAAAAQACAAEA///////////7//r/
+f/4//j/+f/6//v//v/+//7//v/8//z/+//7//v/+//7//z//v/+//////////////8A
AP7///////7//v/////////+//7//v/+/wIAAwAEAAUABAAEAAQABAACAAIAAQABAAMA
BAAEAAQABAAFAAUABQAEAAIAAQAAAAAAAQACAAMAAwAEAAUABgAEAAQABAAEAAMAAgAB
AAAAAgACAAIAAgABAAEAAQABAP7//v/+//7/AAAAAAAAAAD////////+//7///////7/
/P/8//3//f/+//7//////wEA/v8AAAAAAAAAAAAAAgADAAQABQAHAAgACQAIAAkACwAM
AA4ADgAQABAAEQARABEAEgATABMAFgAXABYAFgAVABUAFgAUABMAEAAPAAwACwAJAAcA
BQADAAIAAAABAAEAAQABAAEAAQABAP///v/8//r/+P/2//b/9v/0//T/8//z//T/9P/1
//f/9f/0//T/9P/0//b/9v/2//j/+P/4//j/9v/2//b/+P8DABUALQBJAGcAjQC4AN8A
+QAJAQ0B9gC3AGQADQC9/37/Uf82/yr/IP8b/xf/F/8d/yz/P/9S/27/iv+g/7H/v//L
/9L/2P/g/+T/6P/q/+3/7//x//H/8f/z//X/9v/2//j/+f/6//z//f/9//7//////wAA
AAAAAAAAAAABAAQABAAEAAUABgAGAAcABwAEAAQABQAFAAUABQAFAAcABwAHAAcABwAJ
AAkACgAKAAoACwALAAsACQAKAAoACwAMAA0ADgAPAA8AEAAPAA4ADgAOAA4ADgAQABIA
EwAUABMAFAAUABQAFAAVABYAFwAZABkAGQAZABwAHAAcAB0AHQAdAB0AHgAeAB4AHgAe
AB4AHgAfAB8AIQAgACAAIAAgACAAHwAfAB4AHgAeAB0AGgAZABgAGAAXABcAFgAWABYA
FAAUABQAFAAUABMAEwAVABUAFQAWABUAFAATABEAEAAPAA4ADQAJAAgACAAHAAcABwAH
AAgABQAEAAQABAADAAMAAwABAP//////////AAAAAAAAAAD9//3//f/9//7//v/+//7/
/P/8//v/+//9//3//f/+/wAAAAABAAEAAQABAAEAAgAAAAEAAQAAAAIAAwADAAMAAgAC
AAIAAgABAAEAAQABAAIAAgACAAIAAwAEAAQABQAFAAYABgAGAAYABwAHAAcACQAIAAgA
CAAFAAUABQAFAAQABAAEAAQABAAEAAQABAAEAAQABAAEAAIAAgACAAIAAQABAAEAAQAC
AAIAAgACAAAAAAAAAAAAAQABAAEAAAD+///////+//7//v//////AAAAAAEAAQABAAEA
AAAAAP7//v/+/////f/9//7//v////7/AAAAAAAAAAAAAAAAAgADAAQABQAHAAgACQAK
AAsADQAOAA4ADgAQABAAEQARABEAEgATABMAFgAXABYAFgAVABUAFAASABEADgALAAgA
BwAFAAUAAwABAAAAAAABAAEAAQABAAEAAQABAP///v/8//r/+P/2//b/9v/4//j/9//3
//X/9P/0//X/9f/0//T/9P/2//j/+P/4//j/+P/4//j/9v/2//j//P8FABsANwBRAHEA
lwC+AN0A8QD5APEAyAB/ACoA1/+T/2L/Q/80/yz/Jv8h/xv/Hf8n/zr/T/9o/4L/nP+w
/73/yf/R/9b/3P/i/+b/6P/s/+//8f/x//P/8//1//f/+P/6//z//f/+//7//////wAA
/////wAAAAACAAIAAgADAAQABAAEAAUABAAEAAUABQAEAAQABQAFAAcABwAHAAkABwAH
AAcABwAHAAcACAAIAAgACQAJAAkACQAKAAoACwALAAsACwALAAwADgAOAA4ADgAOAA4A
DgAPABAAEAAQABEAEgASABIAEgATABQAFQAVABUAFQAVABYAFgAWABcAGQAZABkAGgAY
ABgAGAAYABgAGAAZABkAGQAYABgAGAAWABYAFQAVABQAFAAUABMAEgARABAAEAAPAA8A
DgAOAA4ADAAMAAwACgAKAAkACQAJAAkACQAKAAoACgAKAAkACwALAAsACwAJAAgACAAH
AAYABQAEAAQAAwACAAIAAgABAAEAAQD//////////////v/+//7//v/7//v/+//7//7/
/v/+//7//v/+//3//f/7//v/+//8//z//P/9//3//f/9//3//v/+///////+//7/////
////AAAAAAAAAAD//////////wAAAAAAAAAAAgACAAEAAQD//wAAAAAAAAIAAwADAAMA
AQAAAAAAAAABAAEAAQABAAAAAAAAAAAA/v/+//7//v/8//z//P/8//7//v/+//7//f/9
//3//f/+//7//v/+//z//P/8//z//f/9//3//P/6//v/+//6//z//P/9//3/+v/6//v/
+//6//r/+v/6//r//P/+////AAD//wEAAgADAAQABQAHAAgACAAIAAoACgALAAsACwAM
AA0ADQAQABEAEgASABEAEQAQAA4ADQAKAAUAAgABAP///f/7//n/+P/6//v/+//7//v/
+//7//v/+P/2//P/8P/y//D/8P/w//L/8v/x//H/7//u/+7/7//v/+7/7v/u/+z/7v/u
/+7/7v/u/+7/7v/s/+z/8P/0//v/CwAjAD8AXQB/AKQAwQDRANcA0wCyAG8AIADT/4//
XP8//yz/JP8e/xn/E/8T/xv/Kv8//1j/cv+O/6T/sf+9/8X/yP/O/9T/2P/c/+D/4f/l
/+n/6//p/+v/7f/u/+3/7v/u/+7/7//x//L/9P/z//P/9P/0//b/9v/2//f/+P/4//j/
+f/4//j/+f/5//j/+P/5//n/9//3//f/+f/5//n/+f/5//z//f///wAA//////7//f/7
//z//P/9//7///8AAAEAAgAEAAQABAAEAAQABAAEAAMABAAEAAQAAwAEAAQABAAEAAUA
BgAHAAgACQAKAAsADAAMAAwADQALAAsACwAMAA4ADgAOAA4ADAAMAA0ADQANAAwADAAM
AAsADAAMAA0ADgAOAA4ADQAKAAkACAAIAAcABwAGAAYABAACAAIAAgACAAIAAQABAAMA
AwADAAQABAAEAAQAAwABAAEAAQABAP3//P/8//v/+v/5//j/+P/5//j/+P/4//f/9//3
//X/9P/z//L/8f/x//L/8//0//H/8f/x//H/8v/y//L/8v/0//T/8//z//P/8//z//T/
9P/0//X/9f/z//P/8//0//b/9//3//b/8//z//L/8f/1//b/9//4//v/+//7//v/+//6
//n/+P/2//b/9f/1//X/9v/2//b/9v/3//f/9//6//r/+//8//n/+f/5//n/9v/2//b/
9v/2//b/9v/2//b/9v/2//b/9v/2//b/9v/3//f/9//3//X/9P/z//L/9P/0//T/9P/z
//P/8//y//T/9f/1//T/9P/0//X/9f/y//L/8//z//H/8f/w//D/8v/0//T/9P/0//T/
9P/2//f/+P/7//3//v////7///8BAAIAAQAAAAEAAAACAAMABAAGAAcABwAKAAsADgAO
AA0ADQAKAAgABwAEAAMAAAD///3/+f/3//X/9P/0//X/9f/1//f/9//3//f/9f/0//L/
8P/u/+z/7P/s/+v/6v/o/+f/6P/o/+n/6//r/+r/6v/q/+r/7P/s/+z/7P/s/+z/7P/u
/+7/7v/w//f/CQAjAD8AWwB9AKYAyQDdAOkA6QDOAI8AQgDx/6n/bv9F/y7/IP8a/xP/
Ef8L/w3/Gv8r/0L/Wv92/47/n/+t/7f/wv/M/9L/1P/Y/97/4f/l/+f/6f/n/+n/6//s
/+r/7P/t/+7/7v/v/+//8P/z//P/9P/0//b/9v/2//f/9v/2//b/9//4//j/+f/5//j/
+P/5//n/+f/5//n/+//7//v/+//7//v/+//8//z//v/////////9//7//v//////////
////AAACAAIAAgACAAIAAgACAAMABAAEAAQABQAGAAYABgAEAAUABgAHAAkACQAJAAkA
CAAIAAgACQAJAAkACQAKAAwADAAMAAwADAAMAA0ADQALAAoACgAKAAoACgAJAAkABgAG
AAYABQACAAEAAAAAAAEAAQAAAAAAAgAAAAAAAAD+//7//f/9/////////wAAAAAAAAAA
///9//3//f/9//3//P/8//v/+v/5//j/+P/1//T/9P/0//X/9f/1//P/8//z//P/8//y
//L/8v/y//H/8f/x//H/8P/w//D/8P/y//L/8f/x//H/8f/x//L/9P/0//X/9f/z//P/
8//0//T/9f/1//T/9v/3//f/9//2//b/9v/2//n/+f/5//n/+P/4//j/+P/2//b/9f/1
//f/+P/4//j/+v/7//v/+//5//j/+P/4//f/9//3//f/9v/2//b/9v/0//T/9P/0//T/
9P/0//T/9v/2//b/9v/z//P/8//z//T/9P/0//T/9P/0//T/9P/x//H/8f/w//L/8//z
//L/8v/y//P/8//y//L/9P/y//L/8v/y//L/9P/1//b/9//5//r/+//+////AQACAAAA
AAACAAIABQAFAAUABgAGAAUABwAHAAoACgAJAAkABgAEAAMAAAD9//r/+f/3//f/9f/z
//L/8v/z//P/8//z//P/8//z//H/8P/u/+z/6v/o/+j/6P/q/+r/6f/p/+n/6P/o/+n/
6f/o/+j/6P/o/+r/6v/q/+j/6P/o/+j/6P/o/+j/7v/5/wsAJQBBAGMAiQCuAM0A3wDn
AN8AtgBxACAAz/+H/1T/Nf8k/xr/Ev8N/wn/C/8R/yL/Of9S/2z/hv+c/6v/t/+//8j/
zv/U/9b/2v/g/9//3//h/+P/5f/n/+n/6v/q/+z/7f/u/+z/7f/t/+7/8f/x//L/8v/0
//T/9P/1//b/9v/2//f/9//2//b/9f/2//b/9//3//f/9//3//n/9//3//f/9//3//f/
+P/4//j/+f/5//n/+//8//z//f////////////7/AAAAAAAAAgACAAIAAgABAAIAAgAC
AAEAAgACAAIABAAFAAYABwAHAAcABwAHAAgACAAIAAkABwAHAAcACAAKAAoACgAKAAoA
CgALAAsACwAKAAoACgAIAAgABwAHAAYABgAGAAUABAADAAIAAgABAAEAAAAAAP7//P/8
//z//v/+//3//f/7//v/+//8//z//P/8//v/+//7//v/+//5//j/+P/3//j/9//2//b/
8//y//L/8v/x//H/8f/v/+//7//v/+//7v/u/+7/7v/v/+//7//v/+7/7v/u/+7/8P/w
/+//7//v/+//7//w//D/8P/x//H/7//v/+//8P/w//H/8f/w//D/8f/x//H/9P/0//T/
9P/z//P/8//z//b/9v/2//b/9v/2//X/9f/z//T/9P/0//T/9f/1//X/9f/0//T/9P/z
//P/8//z//L/8v/y//L/8v/y//L/8v/y//L/8v/y//D/8P/w//D/8f/x//H/8f/w//D/
8P/w//D/8P/w//D/7//v/+//7v/u/+//7//u/+7/7v/v/+//7v/u/+//7//t/+3/7P/s
/+z/7P/s/+3/7f/t/+7/7v/t/+7/7v/v/+//8P/w/+//8f/y//L/9P/z//X/9v/3//v/
/P/8//z//v/+//7//////////////wEAAAAAAAEAAQABAAEA///9//z/+//4//f/9P/x
/+7/7f/s/+v/6//t/+3/7f/u//H/8f/w/+3/7P/r/+r/6f/o/+f/5v/k/+T/5P/k/+T/
5P/k/+T/5P/k/+T/5P/m/+b/5v/m/+b/5v/m/+b/6f/q/+v/7P/9/w4AHwAwAFAAbgCM
AKoApACgAJwAmABYABoA3P+e/37/YP9C/yT/Hv8a/xb/Ev8g/y7/PP9K/2D/dv+M/6L/
qf+w/w==
         </WaveFormData>
      </LeadData>
      <LeadData>
         <LeadByteCountTotal>10000</LeadByteCountTotal>
         <LeadTimeOffset>0</LeadTimeOffset>
         <LeadSampleCountTotal>5000</LeadSampleCountTotal>
         <LeadAmplitudeUnitsPerBit>4.88</LeadAmplitudeUnitsPerBit>
         <LeadAmplitudeUnits>��V</LeadAmplitudeUnits>
         <LeadHighLimit>2147483647</LeadHighLimit>
         <LeadLowLimit>268435456</LeadLowLimit>
         <LeadID>V4</LeadID>
         <LeadOffsetFirstSample>0</LeadOffsetFirstSample>
         <FirstSampleBaseline>0</FirstSampleBaseline>
         <LeadSampleSize>2</LeadSampleSize>
         <LeadOff>FALSE</LeadOff>
         <BaselineSway>FALSE</BaselineSway>
         <ExcessiveACNoise>FALSE</ExcessiveACNoise>
         <MuscleNoise>FALSE</MuscleNoise>
         <LeadDataCRC32>3754576653</LeadDataCRC32>
         <WaveFormData>
GgAbABwAHAAaABkAGAAXABMAEQAQAAsACAAHAAcABAD//////v/+///////+//7/AAAB
AAEA///+//z/+v/6//n/+P/4//j/+P/3//f/9//1//T/9P/1//f/9//3//f/+P/4//j/
+f/3//j/+P/4//z/AgALABsAMwBMAGgAjgCxAM4A2QDVAMUAowBmABoA0/+Q/1P/Hv/6
/uT+3f7a/tj+2v7n/v7+Fv8x/07/bv+M/6P/tP/D/8z/0v/X/9//5f/o/+z/7//y//X/
9P/2//j/+f/6//r/+v/6//r//P/9//7////+//7//v8AAAIAAQABAAIAAwADAAMAAwAF
AAYABwAJAAgABwAGAAUABgAGAAYABwAJAAkACQAKAAcABgAGAAYACQALAAwADQAOAA8A
EQASABEADwANAA0ADwAQABAAEAASABIAEgATABUAFgAXABgAFwAWABUAFAAXABgAGQAa
ABsAHQAdAB0AHQAdAB4AHwAgACAAIQAiACEAIQAhACEAIgAjACMAIwAiACIAIgAiACIA
IgAhACEAHwAeAB4AHgAfAB4AHQAdAB0AHQAbABsAGQAXABQAFAAUABQAFAAUABYAFQAV
ABQAEQARABEADgANAAwACwAKAAkACAAIAAcABQADAAEA//////7//v/+//7//v/9//z/
/f/9//3//f/7//v/+//7//r/+v/6//r/+v/7//3//v/9//3//f/9//z//P/7//r//f/9
//3//f////7//v///wAAAAAAAAAA/f/8//z//P/9//3//v////7//////wAAAAD/////
//////////////7//f/8//v//P/+/wAAAQD//////v/9//3//f/9//3//f/9//3//P/8
//z//P/7//j/+P/4//n/+//7//v/+v/4//j/+P/4//j/+f/5//n/9//3//b/9v/3//f/
+P/4//b/9f/0//P/8//z//P/8//0//T/9f/3//f/9v/2//b/9f/1//X/9P/1//X/9f/3
//f/9//2//b/9v/2//b/9v/4//r/+//8//z//v///wAA//8AAAIAAwAEAAUABgAHAAgA
CQAKAAsACgAKAAsADAAOAA4ADQAMAA0ACwAJAAgAAwD///3//P/4//X/9f/0//P/8//y
//D/8f/y//T/9f/x//D/7v/s/+7/7f/s/+z/7P/s/+v/6//r/+v/6v/q/+v/6//r/+v/
6//s/+z/7P/v/+//8P/w//D/8P/w//f/BQAVACwARgBkAIkArgDJANMAzwC9AJgAVAAF
AMD/hf9K/xj/8v7b/tD+zP7O/tH+2v7w/gv/Iv9A/17/e/+Q/6P/tP/C/8v/0f/X/9r/
3v/h/+L/5f/o/+r/7P/t/+7/8f/y//P/9P/2//f/+P/5//r/+v/6//z//P/7//v//P/9
//3//f/9//7//v/+//////////////8AAAAAAAABAP///////wAAAgACAAMABAAEAAUA
BQAFAAMAAwAEAAQABwAHAAcACQAJAAoACgAKAAoACgAKAAsACwAMAA0ADgAQABAAEAAQ
ABEAEgATABQAEwAVABUAFQAXABcAGAAZABgAGAAZABoAGwAbABsAGwAeAB8AHwAfAB4A
HgAeAB4AHgAeAB0AHQAbABoAGgAaABsAGgAZABkAGQAZABcAFwAXABUAEgASABEAEAAP
AA4ADgANAA0ADAANAA0ADQAKAAsACgAJAAgABwAGAAYABQAEAAMAAgABAP///v/+//7/
/v/+//3//P/9//3//f/9//v/+//7//v//P/8//z//P/7//v//P/8//v/+//7//v//f/+
//7//v/+//3//P/7//z//P/9////AAAAAAAAAAD+//7///8AAAIAAQABAAEAAAABAAEA
AgACAAEAAQABAAIAAwAEAAUAAwADAAMAAwABAAIAAwADAAMAAwACAAEAAQABAAEAAQAB
AAEAAQAAAP7//v/+//3//v/+//7////////////+//7//v/+//7//v//////////////
/v/+//3//f/+//7//f/9//3//f////////////3//P/8//3//f/8//z//P/6//v//P/8
//v/+//7//3//f/9//7//P/8//z//P/8//z//v8AAAEAAgAEAAYABwAIAAkACgAMAA0A
DgAPABAAEQASABMAFAAVABYAFgAXABgAGAAYABcAFgATABEADwAOAAsABwAFAAQAAAD9
//3//P/8//3//f/8//3//v8AAAEA/f/8//r/+P/4//f/9v/2//j/+P/3//f/9//3//b/
9v/1//X/9f/1//f/+P/4//j/+f/5//r/+v/4//r//v8DAA0AIQA6AFYAdgCdAMIA2QDf
ANkAxQCcAFgACQDA/3v/QP8Q/+7+2/7Y/tj+2v7h/vL+Cv8l/0D/Xv9+/5n/rP+9/8r/
0v/b/+H/5f/o/+z/7//y//X/9v/4//r/+//8//3//v///wAAAgADAAQABQAEAAQABAAG
AAYABQAFAAYACQAJAAkACQAIAAgACAAJAAsACwALAAsADgAOAA4ADwAPAA8ADwAQABAA
EAARABIAEAARABEAEQASABMAFQAWABUAFQAVABcAFwAYABgAGAAYABgAGAAZABkAGgAb
ABwAHAAcABwAHAAdAB4AHwAgACEAIwAjACMAIwAjACQAJQAmACYAJwAoACkAKQApACkA
KAApACkAKQAsACwALAAsACwALAArACsAKwAqACoAKgApACgAJwAnACcAJwAlACUAIwAh
AB4AHgAfAB4AHQAcABwAGwAbABoAGQAZABkAFgAXABYAFQAUABMAEgASABEAEAAPAA4A
DQALAAoACgAKAAoACgAJAAgABwAHAAcABwAHAAcABwAHAAgACAAIAAgABwAHAAgACAAJ
AAkACQAJAAcACAAIAAgACwALAAsACwALAAoACgALAAoACgAKAAoADAAMAA0ADgAOAA0A
DQANAA4ADwAPABAAEgARABEAEQAPAA8ADwAPAA8ADwAPAA8ADwAQABEAEQAPAA8ADgAN
AA8ADwAPAA8ADwAPAA8ADgAOAA4ADgANAAwADAAMAA0ADQANAA0ADAAMAAwADAAMAAoA
CwALAAsADQANAAwADAAJAAkACgAKAAcABwAHAAcABwAHAAcABwAHAAYABgAHAAkACAAI
AAgABgAHAAgACAAHAAcABwAJAAcABwAIAAgABwAGAAYABQAEAAUABgAHAAQABQAGAAgA
BwAHAAgABwAHAAcABwAEAAQAAwAEAAMAAgACAAMABgAHAAcABgAFAAUABAACAAMACAAH
AAQABAAEAAQABAAEAAYABwAIAAoADAANAA4AEAASABUAFwAZABsAHQAfAB4AHwAgACEA
IQAgACAAIAAhACIAIgAiACEAHwAdABwAFgARAA4ADAAJAAcACAAIAAYABwAHAAYABAAE
AAUABQAEAAQAAwACAAIAAQAAAAAA///+//z/+//9//3//P/8//3//f/9//3///8AAAAA
AAABAAEAAgACAAIAAgAEAAkAEwAnAD4AXAB+AKUAxADTANUAzwC7AIwARAD3/7L/c/86
/wz/8v7p/ub+5P7o/vX+Cv8g/zv/Vv92/5b/rf+8/8v/1P/a/9//5//r/+7/8P/z//b/
9//6//r//P/9//7/AQACAAMABAAEAAUABgAHAAgACAAIAAoACgAJAAkACgAJAAkACQAJ
AAgACAAIAAkACwALAAsACwAMAAwADAANAA8ADwAPABAADgAOAA8AEAAQABEAEQARABMA
EwAUABQAFAATABIAEwAVABYAFgAWABcAGAAZABsAGQAaABsAHAAeAB4AHgAeAB0AHgAf
ACAAIAAhACAAHwAgACEAIwAlACQAJAAlACYAJgAlACQAIwAmACcAJwAnACYAJgAmACYA
JgAmACUAJQAjACIAIgAiACEAIAAfAB8AHwAfAB0AHQAfAB0AGgAaABcAFgAVABQAFgAV
ABUAFAAVABUAFQASABEAEAAPAA4ADwAOAA4ADQAKAAkACAAHAAUABAAEAAQAAgACAAEA
AAD/////////////////////AAAAAAAAAAD9//3//v/+//////////////8AAAAAAAD/
/////////wEAAAAAAAEAAgACAAIAAgAAAAAAAQACAAIAAQABAAEABAAFAAUABgAGAAUA
BQAFAAUABQAFAAUABgAHAAgACQAIAAgACAAHAAkACQAIAAcABgAFAAQAAwAFAAUABQAE
AAYABgAGAAUABAAEAAQABQAFAAUABQAEAAIAAgACAAIAAAABAAEAAQABAAEAAAAAAP//
//8AAAAA////////////////////////AAD+/wAA/v/+//7//v/8//7///8AAAQABgAH
AAgACwAMAA4ADwASABMAFAAVABQAFQAWABcAGgAaABsAHAAeAB4AHQAcABsAGQAXABYA
EAALAAgABgAEAAEAAQAAAAAAAQABAAAA/v/+///////7//r/+P/2//T/8//y//L/9P/0
//P/8//z//P/8v/y//P/8//z//P/8//0//T/9P/z//P/9P/0//b/9v/4//3/BwAbADIA
TABqAI8ArgDFAMsAxQCvAIQAQAD1/7D/df8+/xD/7v7Z/tL+0v7Q/tX+5P78/hX/NP9S
/3D/jf+i/7H/vP/I/9H/2f/d/+L/5v/n/+j/7f/w//L/9P/1//b/+f/6//v//P/8//3/
/v///wAAAAAAAAIABAADAAMABAAFAAUABQAFAAYABgAGAAcACQAJAAkACQAIAAgACAAJ
AAsACwALAAwACgAKAAsADAAMAA0ADQANAA0ADQAOAA4AEQARABEAEwASABIAEQAQAA4A
DgAOAA8AEAASABQAFgAWABYAFgAWABUAFgAXABgAGwAdAB0AHQAbABsAHAAdAB4AHgAf
ACAAIQAhACEAIQAiACMAIwAjACQAJAAkACQAIgAiACEAIQAjACIAIgAiACMAIgAhACEA
HwAfAB0AHQAbABkAFgAWABUAFAATABIAEAAPAA8ADgANAA0ADQAKAAkACAAHAAYAAwAC
AAIAAQACAAEAAAD///3//P/8//z/+v/6//n/+P/5//n/+f/5//f/9//3//f/9v/2//b/
9v/3//f/+P/4//f/9//3//f/9v/2//X/9P/1//X/9f/1//f/9v/2//f/9v/2//b/9v/4
//j/+f/6//r/+f/5//n/+v/7//v//P/8//v/+//7//v/+//7//v/+f/5//n/+f/5//r/
+//7//v/+//6//n/+f/5//n/+f/5//n/+f/4//j/+P/4//f/+P/4//j/+f/5//n/+f/4
//b/9v/2//b/9P/1//X/9f/1//X/9P/0//X/9f/2//b/8//z//P/8//1//X/9f/1//f/
9v/2//f/9f/0//T/9P/2//f/+P/4//f/9f/1//j/+P/4//j/+P/6//z//f/+//7/AAAB
AAIAAwAEAAYABwAIAAkACgALAAwADQAOAA8AEAAQABEAEgASABIAEQAQAA8ADQALAAoA
BQABAP///v/4//X/9f/0//T/9f/1//T/9v/2//f/9//3//b/9P/y//L/8f/w//D/8P/w
/+//7//v/+//7v/u/+//7//v/+//7//w//D/8P/x//H/8v/y//D/8P/y//v/BwAZADIA
TABqAJEAtgDTAN8A2QDHAKIAYgARAMT/g/9G/xL/7v7Z/tL+0P7S/tf+5v7+/hX/MP9O
/27/i/+g/7H/wP/K/9H/1//b/+D/5P/n/+r/7f/w//D/8v/z//T/9//4//n/+v/6//v/
/P/9//7//v/+/wAAAAD/////AAABAAEAAQABAAIAAgACAAMAAwADAAMAAwAEAAQABAAF
AAcABwAHAAgACAAIAAkACgAKAAsACwALAAsACwAMAAwACwALAAsADQANAA4ADgAOABAA
EAAQABEAEQASABMAFAAUABQAFAAUABUAFgAXABgAFwAZABkAGQAbABsAHAAdACAAIAAh
ACIAIQAhACEAIQAiACMAIwAjACQAJAAkACQAIgAiACEAIQAjACIAIgAiACMAIgAhACEA
IQAhAB8AHwAhAB8AHAAcABsAGgAZABgAGAAXABcAFgATABMAEwAQABAAEAAQABAADwAO
AA4ADQAKAAkACAAHAAUABAAEAAQABAAEAAMAAgACAAMABAAFAAQAAwACAAEAAgACAAIA
AgABAAEAAgACAAEAAQABAAEAAQACAAIAAgADAAMAAwADAAUABAAEAAUABAAEAAQABAAG
AAYABwAIAAgABwAHAAcABgAHAAcACAAIAAcABwAHAAkACQAJAAkACQAJAAkACQAHAAgA
CQAJAAkACQAIAAcABwAHAAcABwAJAAkACQAIAAgACAAIAAcABgAGAAYABwAGAAUABAAC
AAIAAgACAAIAAwAFAAYABwAFAAUABAAEAAMAAwAEAAQAAQABAAEAAQABAAEAAQABAAMA
AgACAAMAAQAAAAAAAAAAAAEAAgACAAEAAQABAAMAAQADAAQABAACAAAAAAAAAAAA/v8A
AAEAAgAHAAoADAAOAA8AEAASABMAEwATABMAEwASABMAFAAVABcAGAAaABwAGgAaABkA
GAAXABUAEwASAA0ACQAHAAYAAgD//////v/8//3//f/8//r/+v/7//v//P/8//v/+v/3
//X/8//y//T/9P/z//P/9f/1//T/9P/0//P/8v/x//P/9P/0//T/8//z//T/9P/2//b/
+v8BAA8AJQA8AFQAdgCdAMAA1wDbANMAwQCWAE4AAQC6/3n/Pv8O/+z+3f7W/tb+1P7Z
/ub+/v4X/zL/UP9w/4n/nv+x/8D/yv/R/9n/3f/g/+L/5f/m/+f/6v/t//D/8v/0//X/
9v/3//j/+v/7//z//f/+//7//v8AAP7//f/9//7///////////8BAAIAAwAFAAMAAwAD
AAMAAgACAAIAAwAFAAUABQAGAAYABgAHAAgABwAHAAYABQAFAAUABgAGAAUABQAFAAcA
CQAKAAoACgALAAwADQAPAA4ADgAOAA4AEAAQABAAEAAPABAAEQASABMAFQAVABUAFwAX
ABgAGQAaABoAGwAcABwAGwAaABkAHQAfACAAIQAiACIAIgAiACAAIAAfAB8AHwAeAB4A
HgAbABoAGQAZABoAGwAaABsAGwAZABYAFgATABIAEQAQAA4ADQANAAwACwALAAsACAAJ
AAgABwAGAAMAAgACAAEAAAD///7//f/5//j/+P/4//j/+P/3//b/8//z//P/8//x//H/
8f/x//L/8v/y//L/8//z//T/9P/0//P/8v/x//P/9P/0//T/9f/1//X/9f/1//T/9P/1
//b/9v/2//b/9v/2//f/+P/4//f/9//3//r/+//7//z/+v/5//n/+f/5//n/+f/5//r/
+//8//3//f/+///////8//v/+f/3//j/+f/6//v//f/9//3//P/6//r/+v/5//r/+v/6
//v/+//7//v/+v/5//r/+//8//v/+//6//n/+//7//r/+v/5//n/+v/6//n/+f/5//n/
+f/5//n/+f/7//r/+v/7//v/+v/6//r/+v/6//z//v///wAAAgAEAAUABgAHAAgACgAL
AAwADQAOAA8AEAARABIAEwAWABYAFwAYABYAFgAVABQAEwARAA8ADgALAAcABQAEAAAA
/f/9//z/+v/7//v/+v/6//r/+//7//n/+P/2//T/9P/z//L/8v/y//L/8f/x//P/8//y
//L/8//z//P/8//1//b/9v/2//X/9f/2//b/9v/2//j///8LAB8ANgBOAG4AlwC8ANcA
4wDbAM0AqgBoABcAzv+L/0z/GP/w/tf+0P7Q/tD+1/7o/gL/G/80/1L/cv+P/6b/t//C
/8z/1f/b/+H/5v/q/+3/8P/z//L/9P/2//f/+P/5//r/+//8/wAAAQACAAMAAgACAAIA
BAAGAAUABQAGAAkACQAJAAkACgAKAAoACwAJAAkACQAJAAoACgAKAAsACwALAAsADAAM
AAwADQAOAA4ADwAPAA8ADwAPABAAEAATABMAEwAVABMAFAAUABQAFAAUABQAFQAXABgA
GQAaABwAHAAcABwAHQAeAB8AIAAhACMAIwAjACMAIwAkACUAKAAoACkAKgArACsAKwAr
AC4ALwAvAC8AMgAyADIAMgA0ADQAMwAzADMAMgAyADIAMQAwAC8ALwAvAC8ALQAtAC0A
KwAoACgAJQAkACMAIgAiACEAIQAgAB4AHQAcABgAFQAUABMAEgAPAA4ADgANAAwACwAK
AAkABwAGAAYABgAEAAQAAwACAAEAAQABAAEAAwADAAMAAwACAAIAAgACAAEAAQACAAIA
AQABAAEAAQABAAIAAgACAAMAAwADAAMABQAEAAQABQAGAAYABgAGAAQABAAFAAYABgAF
AAUABQAEAAUABQAGAAYABQAFAAUABwAHAAcABwAFAAUABQAFAAcACAAJAAkACQAJAAgA
BwAHAAcABwAHAAUABQAFAAQABgAGAAYABQAEAAQABAAFAAMAAwADAAIAAAAAAAAAAAAC
AAMAAwADAAEAAQAAAAAA/////wAAAAABAAEAAQABAP//////////AQAAAAAAAQABAAAA
AAAAAP7///8AAAAA////////AQD/////AAAAAAAAAAAAAAAAAgADAAQABgAIAAkACgAN
AA4AEAARABIAEwAUABUAFgAXABgAGQAaABoAGwAcABwAHAAbABoAFwAVABMAEgANAAkA
BwAGAAIA//////7//v///////v/+//7///////3//P/6//j/+P/3//b/9v/2//b/9f/1
//P/8//y//L/9f/1//X/9f/1//b/9v/2//f/9//4//j/9v/2//r/AQANACUAPgBYAHoA
owDGANsA3wDVAMEAkABEAPX/rv9r/y7/AP/i/tf+1P7U/tj+4/76/hT/L/9K/2r/iv+h
/7T/wf/K/9L/2f/f/+X/6P/s/+//8v/z//b/9v/4//n/+v/9//7///8AAAAAAQACAAMA
BAAEAAQABgAIAAcABwAIAAkACQAJAAkACgAKAAoACwALAAsACwALAAwADAAMAA0ADQAN
AA0ADgAOAA4ADwAQABAAEQARABEAEQARABIAEgATABMAEwAVABcAGAAYABgAGAAYABgA
GQAbABwAHQAeAB4AHgAeAB4AHwAgACEAIgAhACMAIwAjACUAJQAmACcAKAAoACkAKgAp
ACkAKQApACoAKwArACsALgAuAC4ALgAuAC4ALQAtAC0ALAAsACwALQAsACsAKwApACkA
JwAnACcAJQAiACIAIQAgAB8AHgAcABsAGwAaABcAFwAXABQAFQAUABMAEgARABAAEAAP
AA4ADQAMAAsACQAIAAgACAAGAAYABQAEAAUABQAFAAUABQAFAAUABQAEAAQABAAEAAMA
AwAEAAQABQAFAAUABQADAAQABAAEAAUABQAFAAUABQAEAAQABQAGAAYABgAGAAYABgAH
AAgACgAJAAkACQAIAAkACQAKAAoACQAJAAkACwALAAsACwAJAAkACQAJAAkACgALAAsA
CQAJAAgABwAHAAcABwAHAAkACQAJAAgABgAGAAYABQAEAAQABAAFAAUABQAFAAQAAgAC
AAIAAgACAAMAAwADAAMAAwACAAIAAQABAAIAAgABAAEAAQABAAEAAQABAAEAAQAAAAAA
AQAAAAAAAAAAAAAAAgAEAAUABgAIAAoACwAMAA0ADgAQABEAEgATABQAFQAUABUAFgAX
ABgAGAAZABoAGAAYABcAFgAVABMAEQAQAAsABwAFAAQAAAD9//3//P/+///////+//z/
/P/9//3/+f/4//b/9P/2//X/9P/0//b/9v/1//X/8//z//L/8v/z//P/8//z//P/9P/0
//T/9//3//j/+P/2//T/+P///wkAHQA2AFAAcgCZALoA0wDXAM8AvwCYAFAA/f+0/3H/
NP8E/+T+2f7U/tT+1v7h/vT+Cv8n/0T/ZP+E/5//sv+//8j/zv/V/9v/3//k/+j/6//u
//H/8v/0//b/9//4//f/+P/5//r//P/9//7////+//7//v8AAAAA/////wAAAQABAAEA
AQACAAIAAgADAAEAAQABAAEABAAEAAQABQAFAAUABQAGAAgACAAJAAoACQAJAAgABwAH
AAcACAAIAAsACwALAA0ADQAOAA4ADgAOAA4ADgAPAA0ADgAPABAAEgASABIAEgARABIA
EwAUABUAFwAXABcAFwAXABgAGQAYABgAGQAaABwAHQAeAB8AHgAfAB8AHwAiACIAIgAi
ACIAIgAhACEAIwAiACIAIgAhACAAHwAfAB0AHQAbABsAGQAXABQAFAAVABQAEwASABAA
DwAPAA4ADQANAA0ACgAHAAYABQAEAAEAAAAAAP///v/9//z/+//7//r/+v/6//j/+P/3
//b/9P/z//L/8f/z//P/8//z//D/8P/w//D/8f/x//L/8v/z//P/8//z//P/9P/0//T/
8//z//P/8//z//L/8v/z//b/9v/2//b/9f/0//T/9P/1//X/9v/3//b/9//3//j/+P/3
//f/9//1//X/9f/1//P/8//z//P/8//0//X/9f/3//f/9v/1//X/9f/1//X/9P/z//L/
8P/y//L/8v/x//L/8v/y//P/8f/x//H/8P/v//D/8f/y//D/8f/x//H/8f/x//D/8P/v
/+//8P/w/+//7//v/+//7f/t/+3/7f/v/+7/7v/v/+//7v/u/+7/7v/w/+7/7v/u/+7/
8P/y//P/9P/2//j/+f/6//n/+v/8//3//P/9//7///8CAAMABAAFAAQABAAFAAYABwAI
AAgACAAFAAMAAQAAAP3/+f/3//b/8P/t/+3/7P/q/+v/6//q/+z/7P/t/+3/6//q/+j/
5v/m/+X/5P/k/+L/4v/h/+H/4//j/+L/4v/j/+P/4//j/+P/5P/k/+T/5f/l/+b/5v/m
/+b/6P/t//n/DwAqAEQAYACFAKoAxQDNAMcAswCOAEwA/f+4/3n/Pv8K/+T+z/7G/sb+
xP7J/tb+6v4D/x7/PP9c/3n/jv+f/67/uv/F/83/z//S/9j/2//e/+P/5P/k/+b/5//o
/+v/7P/t/+7/7v/v//D/8f/y//L/8v/0//T/8//z//T/9f/1//X/9f/4//j/+P/5//f/
9//3//f/+P/4//j/+f/5//n/+f/6//r/+v/7//z//P/9//3//f/9//3//v/+////////
/wEAAQACAAIAAgACAAIAAgADAAMABAAFAAYABgAGAAYABgAHAAgACQAKAAoACwAKAAkA
CwALAAwADQAOAA4ADwAQABMAEwATABMAFAAVABUAFQAUABQAFAAUABQAFAATABMAFQAU
ABQAFAARABAADwAPAA8ADwANAA0ADwANAAoACgAJAAgABwAGAAYABQAFAAQAAwADAAMA
AAD///7//f/8//v/+v/6//n/+P/3//b/9f/z//L/8v/y//L/8v/x//D/7//v/+//7//v
/+//7//v/+7/7v/u/+7/7f/t/+7/7v/v/+//7//v/+//8P/w//D/8f/x//H/8f/x//D/
8P/x//L/8v/y//L/8v/y//P/9P/0//P/8//z//T/9f/1//b/9v/1//X/9f/1//X/9f/1
//X/9f/1//X/9f/2//f/9//1//X/9P/z//X/9f/1//X/9f/1//X/9P/0//T/9P/z//L/
8v/y//P/8//z//P/8v/y//L/8v/y//D/8f/x//H/8f/x//D/8P/v/+//8P/w//H/8f/x
//H/8f/x//H/8f/x//L/9P/y//L/8v/y//L/9P/1//b/+P/6//v//P/9//7/AAABAAIA
AwAEAAUABgAHAAgACQAIAAgACQAKAAwADAALAAoABwAFAAMAAgD///v/+f/4//T/8f/x
//D/8P/x//H/8P/u/+7/7//v/+3/7P/q/+j/6P/n/+b/5v/m/+b/5f/l/+f/5//m/+b/
5f/l/+X/5f/l/+b/5v/m/+f/5//o/+j/6P/o/+z/8/8BABcAMABMAHAAmQC6AM8A1QDL
ALUAhgA8AOv/oP9d/yT/9P7W/sX+wv7A/sT+z/7i/vz+F/80/1L/cv+N/6D/r/+6/8L/
yf/R/9X/2v/e/+H/4v/j/+b/6P/q/+v/7P/t/+7/7//w//D/8f/y//P/9v/2//b/+P/4
//f/9//4//n/+f/5//n/+v/6//r/+//9//3//f/9//7//v/+////////////AAD+//7/
//8AAAAAAQABAAEAAwADAAQABAAHAAcABwAJAAcACAAIAAgACgAKAAoACwALAAwADQAO
AA4ADgAOAA4ADwAQABEAEgATABUAFQAVABcAFwAYABkAGAAYABkAGgAdAB0AHQAdABwA
HQAdAB0AHgAeAB4AHgAgACAAHwAfAB8AHgAeAB4AHQAcABsAGwAZABkAFwAXABcAFQAS
ABIAEQAQAA8ADgAMAAsACwAKAAcABwAHAAQABQAEAAMAAgD///7//v/9//7//f/8//v/
+f/4//j/+P/2//b/9f/0//X/9f/1//X/8//z//P/8//y//L/8v/y//P/8//0//T/9f/1
//X/9f/1//b/9v/2//X/9f/1//X/9//2//b/9//4//j/+P/4//b/9v/3//j/+v/5//n/
+f/4//n/+f/6//z/+//7//v/+f/5//n/+f/5//n/+f/5//n/+v/7//v/+f/5//j/9//5
//n/+f/5//n/+f/5//j/+P/4//j/9//4//j/+P/5//f/9//3//b/9v/2//b/9v/2//f/
9//3//f/9//2//b/9f/1//b/9v/3//f/9//3//f/9//3//f/9//2//b/9//1//T/9P/0
//T/9f/2//b/9v/1//T/9f/1//X/9v/2//j/+P/5//n//P/9//7//////wEAAwAGAAYA
BwAJAAkACwALAAsACAAJAAkACwALAAsADAAOABIAEgARAA8ADQALAAgABAADAP///f/7
//n/9//2//T/8//1//X/9f/1//f/+P/2//P/8v/x//D/7v/u/+7/7v/s/+z/7P/s/+z/
7P/s/+z/7v/u/+7/7v/u/+7/7v/u//D/8P/w//D/9P/2//j/+v8PACIANQBIAGcAhACh
AL4AsACiAJQAhgBEAAIAwP9+/1b/Lv8G/97+3v7e/t7+3v72/gz/Iv84/1L/bP+G/6D/
qf+y/w==
         </WaveFormData>
      </LeadData>
      <LeadData>
         <LeadByteCountTotal>10000</LeadByteCountTotal>
         <LeadTimeOffset>0</LeadTimeOffset>
         <LeadSampleCountTotal>5000</LeadSampleCountTotal>
         <LeadAmplitudeUnitsPerBit>4.88</LeadAmplitudeUnitsPerBit>
         <LeadAmplitudeUnits>��V</LeadAmplitudeUnits>
         <LeadHighLimit>2147483647</LeadHighLimit>
         <LeadLowLimit>268435456</LeadLowLimit>
         <LeadID>V5</LeadID>
         <LeadOffsetFirstSample>0</LeadOffsetFirstSample>
         <FirstSampleBaseline>0</FirstSampleBaseline>
         <LeadSampleSize>2</LeadSampleSize>
         <LeadOff>FALSE</LeadOff>
         <BaselineSway>FALSE</BaselineSway>
         <ExcessiveACNoise>FALSE</ExcessiveACNoise>
         <MuscleNoise>FALSE</MuscleNoise>
         <LeadDataCRC32>1574165314</LeadDataCRC32>
         <WaveFormData>
CgALAA0ADgAOAA0ADAALAAkACQAIAAcABgAHAAgACAAGAAQAAgABAAMAAgACAAIAAQAB
AAAA///8//r/+f/5//n/+f/4//j/9//2//T/8//x//H/8f/x//L/8//0//X/9//3//f/
9//3//f/9//1//b/9f/z//j/AAAMABsAKwA+AFMAZABwAHwAegBsAFYANQAFAN3/zv/I
/77/uP+y/6f/nv+f/6P/qf+v/7j/xf/R/9f/2v/g/+T/5//n/+r/7f/v/+//8v/z//X/
9f/2//f/+P/5//b/9f/0//T/9f/3//j/+v/6//n/+P/3//n/+f/5//n/+v/6//r/+v/8
//3//f/9//v/+//6//r/+v/7//v//P/9//7///8BAP///f/7//r/+//7//r/+v/+/wAA
AgAFAAUABAADAAIA///+/////v///wAAAAABAAQABQAFAAUAAwACAAIAAQADAAMAAwAD
AAIAAgADAAMABgAIAAkACgAKAAoACwALAAkACgAKAAoACwALAAsACwAKAAkACAAHAAUA
BQAEAAQAAgACAAIAAgADAAMABAAFAAMAAwADAAMAAQABAP////8CAAMABAAFAAcABwAH
AAcABwAFAAUABQAGAAYABQAFAAEA///+//3//f/8//v/+v/7//r/+f/4//r/+v/6//r/
+v/6//r/+v/6//n/+f/5//f/9v/1//X/9//3//f/9//6//v//P/9//z/+//6//n/9//4
//j/+f/3//f/9//3//r/+v/6//n/+v/7//3//v/9//z/+//8//7//v/+//7/AAAAAAAA
AAD///3//P/7//r/+v/5//j/+//7//r/+v/7//z//f/+//3//f/9//3/+//7//v/+//7
//v/+//6//j/9//3//j/+v/6//v/+//8//3//f/+//z//P/8//v/+f/4//j/+P/2//b/
9v/1//X/9v/2//b/9//4//n/+v/4//j/+P/4//b/9v/2//b/9P/0//X/9f/3//b/9v/3
//j/+P/4//r//P/8//z//P/8//z//P/9////AAAAAAAAAAACAAIAAgADAAQABAADAAMA
AwAEAAQABQAGAAcACQAKAAsACwALAA0ACwALAAoACwAJAAkACQAHAAUAAwABAP/////+
//7//////wAAAAD///z/+v/5//v/+f/5//j/+P/4//j/9//1//X/9f/1//T/8//y//H/
8v/z//T/9f/1//X/9f/1//P/8v/v//H/9P/2/wAADwAdADAASwBmAHwAjgCaAJYAggBj
ADUA+//S/8D/uP+y/67/qf+i/53/nf+d/6P/rP+3/8X/0f/Y/97/5P/p/+v/7P/t/+//
7//w/+//8f/x//T/9f/2//f/9//3//f/+P/4//n/+f/6//v/+//7//v/+f/5//n/+f/6
//r/+v/6//z//f/9//3//f/9//z//P/+//////8AAP///v/9//3/////////AAABAAEA
AAAAAAAAAAAAAAEAAgACAAIAAgACAAIABAAEAAQABAADAAMAAgADAAMAAwAGAAYABwAH
AAkACQAJAAkACAAIAAkACQAJAAoACgAKAAgACAAJAAkACwAMAAwADAAPAA8ADwAPAA8A
DwAPAA8ADQANAAwADAAKAAoACgAKAAwACwALAAsACwALAAsACwANAA0ACwALAAkACQAJ
AAkABwAHAAcABwAJAAcABwAHAAgACAAHAAcABAADAAMAAwABAAAA///+//3//P/7//r/
+f/4//f/9v/3//j/+f/6//r/+f/5//n/+v/6//r/+//5//n/+f/5//n/+f/5//n/+//7
//v/+//7//z//P/9//3//f/9//3//v/+//7//f/7//v//P/8//7//v/+/wAA/v/+//7/
/v/+//7//v/+//////8AAAEA//8AAAAAAAD//////v/+/wAAAAAAAAAA///////////9
//3//f/9//3//f/9//z//v/9//3//v/8//z//f/9//3//f/8//z/+v/6//r/+f/7//r/
+v/6//r/+v/6//n/+f/6//r/+v/8//z//P/8//v/+v/5//j/+P/4//j/+P/4//j/+f/5
//n/+P/4//n//P/8//r/+f/6//z//P/8//z//P/8//z//f///wAAAAAAAAIABAAEAAQA
BQAGAAYABQAFAAUABgAGAAcACAAJAAsADAANAA0ADQANAAsACwAKAAkABwAHAAcABgAF
AAQAAwADAAMAAgACAAQAAwADAAIA///8//r/+f/5//f/9//2//b/9v/2//X/9f/1//X/
9f/1//X/9f/1//X/9f/1//X/9f/1//X/9f/z//L/8//z//L/+P8CABEAIQA0AEsAYgB0
AIIAjgCKAHgAWQAjAO3/0v/I/8D/uP+y/6v/pv+j/6P/pf+r/7b/w//P/9n/3v/k/+r/
7f/v//L/8//x//H/8v/z//X/9f/0//X/9v/3//f/9//3//j/+v/7//v//P/7//v/+//7
//v/+//7//v//v/+//7//v/8//3//f/9///////+//7/AAABAAEAAgAAAAAAAAABAAEA
AQABAAIAAQABAAAAAAACAAIAAgADAAIAAgACAAIAAgACAAQABAAEAAQAAwADAAIAAwAD
AAMABgAGAAcABwAHAAcABwAHAAgACAAJAAkACQAKAAoACgAKAAoACwALAAsADAAMAAwA
DQANAA0ADQANAA0ADQANAA0ADQAMAAwADAAMAAwADAAOAA0ADQANAAsACwALAAsACwAL
AAkACQAJAAkACQAJAAkACQAJAAkACQAHAAcABwAGAAYABQAFAAQAAwADAAMAAwACAAEA
AAD///7//f/8//z//P/8//z/+v/6//r/+v/8//v/+//7//r/+v/6//v/+//7//v/+//7
//v/+//7//v/+//7//v/+//8//z//f/9//3//f/9//7//v/+//3//f/9//7//v/+//7/
/v8AAP7//v/+//7/AAAAAAAAAAAAAP//////////AAAAAAAAAQABAAAAAAAAAAAAAAAA
AP/////////////////////////////+//7//f/9//7//v/+/////////////v/+//7/
/v/+//3////+//7//v/+//7//v/9//3//v/+//7//v/+//7//v/+//7//v/+//7//v/+
//7//P/8//3//f/9//z//P/9//7//v/+///////+//7//f/9//3//v/+//7//v/+//7/
/f/9//3//f/7//v/+//8//z/+//7//v/+//7//z//f/+//7//f/7//3//f/9//v/AAD/
//7//P/8//z//P/8//z//P/9////AAAAAAAAAgAEAAQABAAGAAgACQAJAAkACQAKAAoA
CgAKAAoACwAMAA0ADQANAA0ACwALAAoACAAFAAQAAwACAAEAAAD//wEAAQAAAAAAAAD/
/////v8AAP7//f/9//3/+//7//r/+f/4//f/9f/1//X/9f/1//P/8//z//P/9P/1//b/
9//4//n/+v/7//v/+v/5//f/9v/8/wgAFQAlADYATQBeAGwAegB+AHYAYAA9AA0A5//U
/8z/xP/A/7r/sf+q/6n/qf+t/7P/vP/J/9X/2//c/+L/6P/r/+v/7v/x//P/8//0//P/
8//1//b/9//4//n/+f/5//n/+v/4//n/+f/6//3//f/9//3//f/9//3//f/8//z//P/8
//r/+//7//v/+//7//r/+v/6//v/+//8//7//v/+/////f/9//3//v///////v/+/wAA
AAAAAAEAAQAAAP///v8BAAIABQAGAAQABAADAAMABAAFAAUABQAIAAgACQAJAAYABQAE
AAMABAAEAAUABQAFAAYABgAGAAYABgAHAAcABQAGAAYABgAJAAkACQAJAAkACQAJAAkA
CwALAAoACgAIAAgACAAIAAYABQAFAAUAAwADAAMAAwAFAAUAAwADAAMAAwADAAMAAQAB
AAEAAQAEAAMABAAFAAYABgAFAAUAAwADAAQABQADAAIAAQAAAP7//P/6//j/+P/4//j/
+P/2//b/9v/2//b/9f/1//X/9//4//n/+//5//n/+f/5//r/+//8//3//f/9//3//f/8
//z/+//7//3//f/9//3//f/8//v/+f/6//v//f/+//7//v/+/wAAAgACAAIAAgABAAAA
///+//7//f/9//3//v8AAAEAAgACAAEA///+/wAAAAAAAAAA/v/9//z/+//9//3//f/9
//7///8AAAAA/v/9//3//v8AAAAAAQABAAIAAwADAAQAAQAAAP///f/7//r/+v/6//z/
/P/8//v//f/+//7//v/8//z//P/8//r/+v/6//z//P/8//z//P/8//z//P/9/wEAAgAC
AAIABgAIAAgACAAJAAoACgAJAAkACQAKAAoADQAOAA8AEQASABMAEwATABEADwAPAA4A
DQALAAsACwAIAAcABgAFAAUABQAEAAQAAgABAAEAAAD9//r/+P/3//n/9//3//b/9v/2
//b/9f/3//f/9//3//j/+f/6//v/+f/5//n/+f/4//f/9v/1//n/+P/1//P/9P/6/wIA
EwAlADgATQBmAHgAiACUAJAAfABbACUA7f/K/7z/tv+w/6z/p/+i/5//n/+j/63/uP/D
/8//2f/g/+L/5v/r/+//8v/z//H/8//0//H/8//1//j/+f/6//v/+//7//v//P/6//v/
+//8//3//f/9//3////////////+//7//v/+////AQACAAMABQAFAAQABAACAAMAAwAE
AAIAAgACAAMABQAFAAUABgAGAAUAAwACAAQABAAEAAUABwAIAAkACgAJAAgACQAIAAoA
CgAJAAkADAANAA0ADQAOAA4ADwAPAA0ADQANAA0AEAAQABEAEQAOAA4ADQAMAAwADAAN
AA0ADgAQABEAEgATABMAEwATABMAEwATABMAFQAVABQAFAASABIAEgASABMAEwAUABUA
FQAVABUAFQAUABMAEAAPAA8ADwAPAA8ADwAPAA8ADwAOAAsACgAJAAYABgAFAAUABAAD
AAMAAwAFAAQAAwACAAIAAgACAAIAAgACAAIAAgABAAAA///+//3/+//6//n/+P/4//j/
+f/7//v/+//7//v/+//7//v/+//7//v/+//9//7//v//////////////AAAAAAAA//8B
AAEAAgACAAAAAAAAAAIAAAAAAAAAAAAAAAAAAAAAAAAA//////////8AAAAAAAABAAEA
AAAAAAIAAgACAAIAAQABAAEAAQD///////////////////7/AAD/////AAD+//7/////
//7//f/7//r/+v/6//r/+f/6//r/+//8//z//P/8//v/+f/6//r/+v/7//z//f/+//7/
/v/+//7//f/8//v/+v/6//r/+//7//n/+P/6//r/+P/4//j/+P/7//z//f///wEAAgAC
AAIABAAGAAYABgAFAAYABgAFAAUABQAGAAYACQAKAAsADQAOAA8ADwAPABEADwAPAA4A
CwAJAAkACQAGAAUABAADAAUABQAEAAQABAADAAMAAgADAAAA/v/9//v/+f/5//j/+P/4
//j/9//3//f/9//3//f/9//3//f/9//3//f/9//3//f/9//3//X/8v/x//P/9P/4/wIA
EQAfADIASQBiAHYAiACUAJQAggBlADMA+//Y/8r/xP+8/7b/sf+o/6X/pf+p/63/tP+/
/83/1f/c/+D/5v/r/+//8v/z//P/8//0//X/9f/3//b/9//4//n/+f/5//n/+v/6//v/
+//8//v/+//7//v//f/9//3//f/8//z//P/8//z//f/9//3//f/9//z//P/+//////8A
AAIAAgACAAMAAQABAAEAAgADAAMAAgACAAIAAgACAAMABAAEAAQABAACAAIABAAEAAYA
BgAFAAUABgAHAAcABwAGAAYABwAHAAkACQAJAAkACgAKAAsACwALAAwADAAMAAwADAAN
AA0ACwAMAAwADAANAA0ADQANAA0ADQANAA0ADAALAAkACAAKAAoACgAKAAwACwALAAsA
DQANAA0ADQANAA0ACwALAAsACwALAAsACQAJAAkACQAHAAUABQAFAAQABAADAAMAAwAD
AAQABQADAAIAAQAAAP3//P/7//r//P/8//z//P/+//7//v/+//3/+//6//n/+v/6//r/
+//8//3//v////7//f/8//v/+f/5//n/+f/7//z//P/9//7///8AAAEAAAAAAAAA///9
//3//v/+/wAAAAAAAAIAAAAAAAAAAAD+//7//v/+/wEAAQACAAMAAQACAAIAAgABAAEA
AAAAAAAAAAAAAAAA//////////8BAAEAAQABAP////////7//f/7//r/+v/8//z//f/9
///////+//7/AAAAAAAA///+//z/+//6//r/+v/6//n/+//8//z//P/7//r/+f/4//n/
+v/7//z/+//6//n/+P/5//r//P/9//v/+v/6//v/+v/8//7////8//z//P/8//z//P/8
//z//f///wAAAAAAAAQABgAGAAYABAAEAAMAAQD/////AAAAAAMABgAJAA0ADgAPAA8A
DwAOAAsACgAIAAUAAwADAAMAAwADAAMAAwADAAMAAgACAAEA///+//z//P/6//n/+f/4
//X/9P/y//P/9P/1//X/9f/1//X/9f/1//X/9f/1//X/9f/1//X/8//z//P/8//x/+z/
6//t//D/9P8AAA8AIQA0AE8AZgB6AIwAmgCWAIYAZQAvAPH/yv+8/7T/sP+u/6n/ov+b
/5n/nf+l/67/uf/H/9H/2P/i/+j/6//t//D/8f/v/+//7v/r/+v/7f/x//P/9f/3//f/
9//3//j/9v/3//f/+P/3//f/9//3//X/9f/1//X/+P/4//j/+P/7//3//v////7//f/7
//r/+P/5//n/+v/8//z//P/9/////////wAA//////7//v/+//7//v///wIAAgACAAIA
AgACAAQABAAEAAQAAwADAAIAAwADAAMABgAGAAcABwAFAAUABQAFAAkACgAMAA0ADAAM
AAsACgAKAAoACwALAAsADAAMAAwACwALAAsACwAOAA8AEAARABAADwANAAwADAAMAAwA
DAAMAAsACwALAA0ADQANAA0ADgAPAA4ADwAMAAsACgAJAAgABwAGAAUACAAHAAgACQAI
AAgABwAHAAMAAQAAAP//AQAAAP///v/7//r/+f/4//r/+v/6//r/+f/4//f/9v/1//P/
8v/x//H/8v/z//X/9//3//f/9//1//X/9f/1//P/8//z//P/9v/4//n/+//9//3//f/9
//v/+v/5//f/9//3//j/+P/4//j/+P/6//v//P/9//7//P/8//z//P/8//v/+//7//v/
/P/8//z//v//////AAD9//z/+//6//n/+f/5//n/+v/7//z//f/9//3//f/8//z/+//7
//z//P/8//3//f/9//3//P/8//r/+v/6//n/+//6//r/+v/6//r/+v/5//v//P/8//z/
+//6//n/+P/6//r/+v/6//r/+v/6//r/+v/6//z//P/8//3//f/+//7//v8CAAQABAAE
AAUABgAGAAUABQAFAAYABgAJAAoACwANAA0ADQAMAAsADQALAAsACgALAAkACQAJAAoA
CQAIAAcABgAFAAMAAgAAAP/////+/////P/6//n/+f/3//f/9v/2//b/9v/1//X/9f/1
//X/9f/1//X/9f/1//X/9f/1//X/9f/1//X/9f/0//H/8f/w//b/AAAPAB0ANABRAGwA
gACSAKQApACSAHMAPQADANz/zP/C/7r/tv+v/6j/pf+j/6f/rf+2/8P/z//Z/97/4v/o
/+n/6f/s/+//8f/z//T/9//1//P/8v/z//T/9f/3//f/9//4//r/+//7//z/+//7//v/
+//7//v/+//7//7//v/+//7//v/////////9//3//P/8//z//f/9//7//v/+//7///8B
AAEAAQACAAMAAwACAAIAAAAAAAAAAQACAAIAAgACAAIAAgAEAAQABAAEAAMAAwAEAAUA
BQAFAAYABgAHAAcACAAJAAoACwAOAA4ADwAPAA0ADgAOAA4AEAAQABEAEQARABIAEgAS
ABEAEQARABEAEQARABEAEQASABMAEwAUABQAFAAUABQAFAATABMAEwATABMAEwATABMA
EwARABEAEQARABEAEQARABEAEQARABAADQAMAAsACAAIAAcABwAEAAMAAwADAAMAAgAB
AAAAAQAAAP///v/8//z//P/8//r/+v/6//r/+v/5//n/+f/4//j/+P/5//n/+f/5//n/
9//3//f/9//5//n/+f/5//v//P/8//3/+//7//v/+//8//z//P/7//3//f/+//7//P/8
//z//v/8//z//P/8//z//P/8//z//f/9//7////9//7//v/+//3//f/8//z//v/+//7/
/v/9//3//f/9//3//f/9//3//f/9//3//P/+//3//f/+//z//P/9//3//f/9//z//P/8
//z//P/7//n/+P/4//j/+v/6//r/+f/5//r/+v/6//j/+P/4//j/+v/6//r/+v/6//r/
+v/6//j/+P/5//n/+f/4//j/+f/4//j/+P/6//r/+v/6//r/+v/6//v//f/+//7//v8A
AAIAAgACAAMABAAEAAMAAwADAAQABAAFAAYABwAJAAoACwALAAsACwAJAAkACAAHAAUA
BQAFAAQAAwACAAEA//////7//v8AAP/////+//3/+v/4//f/9//1//X/9P/0//T/9P/z
//H/8f/x//H/8f/x//H/8f/x//H/8f/x//H/8f/x//H/7//u/+3/7f/u//b/AgAPACEA
NgBNAGYAegCKAJIAigB0AEsAEwDl/87/wv+6/7b/sv+r/6T/n/+h/6f/r/+6/8f/0f/b
/97/4P/k/+f/6f/u/+//7//v/+7/8f/x//H/8P/x//L/8//1//X/9f/2//b/9//3//j/
9//3//f/9//5//n/+f/5//r/+v/6//r/+v/7//v/+//7//v/+v/6//r/+//7//z/+v/6
//r/+//9//3//f/+//3//f/8//z//v/+//7////+//7//v/+//7//v8AAAAA/v/+//3/
/f8AAAEAAQABAAIAAgADAAMABQAFAAUABQAGAAYABwAHAAcACAAIAAgACAAIAAkACQAJ
AAoACgAKAAkACQAJAAkACQAJAAkACQAJAAkACAAIAAgACAAIAAgACgAJAAkACQAJAAkA
CQAJAAkACQAHAAcABwAHAAcABwAFAAUABQAFAAUAAwADAAMABAAEAAMAAwACAAEAAQAB
AP///v/9//z/+//6//n/+P/4//j/+P/4//j/+P/4//j/+P/3//f/9//2//b/9v/3//f/
9//3//f/9//3//f/9//1//X/9f/1//P/9P/0//X/9//3//f/9//6//r/+v/5//f/9//4
//j/+P/4//j/+v/4//j/+P/4//j/+P/4//j/+v/5//n/+f/5//r/+v/6//v/+//6//r/
+v/6//r/+v/5//n/+f/5//n/+f/5//n/9//3//f/9v/4//f/9//4//j/+P/5//n/+f/5
//j/+P/4//j/+P/3//f/9v/2//b/+P/4//j/9//1//b/9v/2//j/+P/4//j/+P/4//j/
+P/4//j/+P/4//j/+v/6//r/+//7//z//P/8//7/AAAAAAAAAQACAAIAAQABAAEAAgAC
AAUABgAHAAkACAAJAAkACQAHAAUABQAEAAMAAQABAAEA/v/9//z/+//8//3//f/+//7/
/f/9//z/+f/2//T/8//z//H/8f/w//H/8v/z//P/8f/x//H/8f/x//H/8f/x//D/7//u
/+3/7v/v//D/8f/x/+7/6//r/+z/8v/8/w0AHQAuAEUAWABoAHgAggB8AGYARwAZAOf/
zP/E/77/uP+y/63/pP+d/5//of+n/7L/v//L/9P/2P/c/+D/4//l/+j/6f/r/+3/7v/v
//H/8f/x//H/8f/x/+//7//v//D/8v/z//P/9P/1//X/9f/1//f/9//3//f/9v/2//b/
9v/0//X/9f/1//f/9//2//b/9P/1//X/9v/2//b/9v/3//r/+//8//7//f/9//z//P/7
//r/+f/5//v//P/9//7/AAAAAAIAAgABAAAA/v/9//z//f/9//3//P/8//3//f//////
/////wIAAgADAAMAAwAEAAQABAAGAAYABwAHAAUABgAGAAYABQAFAAUABQAFAAUABQAF
AAUABQAEAAQABwAIAAkACgAJAAcABgAFAAYABwAIAAkACAAHAAQAAwADAAMAAwADAAUA
BQAFAAUABQADAAMAAwACAAIAAQABAPz/+//7//v/+//6//n/+P/5//j/9//2//j/+P/4
//j/9P/y//D/7v/x//H/8v/z//T/9P/0//X/8//z//P/8//z//P/8//z//P/8//z//P/
9f/2//b/9//2//X/9P/z//X/9v/3//f/9P/z//P/8v/z//T/9f/4//j/+P/4//j/+P/4
//j/+P/2//X/9f/1//f/+P/4//j/+f/5//j/+P/6//r/+v/6//j/9//2//X/9//3//f/
9//5//n/+f/4//b/9f/1//b/+P/4//n/+f/3//f/9v/2//T/9P/0//P/9P/0//X/9v/0
//T/9P/z//P/9P/0//T/9P/0//T/9P/y//L/8v/y//P/9P/1//b/+P/6//j/+P/4//j/
+P/4//j/+f/7//z//P/8//7/AAAAAAAAAAAAAP///f/+////AQACAAEAAgADAAUACAAJ
AAkACQAHAAUABQAEAAUAAwADAAMAAgABAAAA/////////v/+/wAA//////7/+//4//b/
9f/1//P/8//y//D/8P/w/+//8P/x//L/8//z//P/8//z//L/8f/w/+//7//v/+//7//v
//D/7//t/+z/8v/+/wsAGwAuAEkAZAB2AIYAlgCUAIIAYwAzAPf/zv++/7T/rv+q/6P/
nP+X/5n/nf+h/6z/uf/F/83/1P/a/97/4//p/+z/7f/v//H/8v/z//X/8//y//P/9P/1
//P/8//z//T/9v/3//f/+P/3//f/9//3//n/+f/5//n/+v/6//r/+v/6//v/+//7//v/
+//6//r//P/9//3//v/+//7//v////3//f/9//7///////7//v/+//7//v////7//v/+
//7/AAAAAAIAAgACAAIAAQABAAQABQAFAAUABAAEAAUABQAFAAUABQAFAAYABgAHAAcA
BQAGAAYABgAGAAYABwAHAAkACgAKAAoACwALAAsACwALAAsACwALAAkACQAIAAgACAAI
AAgACAAGAAUABQAFAAcABwAHAAcACAAJAAgACQAIAAcABgAFAAUABQAFAAUABQADAAMA
AwAAAAAA//////z/+//7//v/+//6//n/+P/3//b/9f/0//T/9P/0//T/9P/0//T/9P/2
//X/9f/1//T/9P/0//X/8//z//P/8//z//P/8//z//P/8//z//P/9f/2//b/9//3//f/
9//3//r/+v/6//n/+f/5//r/+v/4//j/+P/6//r/+v/6//r/+P/4//j/+P/4//f/9//3
//j/+v/7//z//f/9//z//P/8//z//P/8//v/+//7//v/+f/5//n/+f/3//f/9//2//j/
9//3//j/9v/2//f/9//3//f/9v/2//j/+P/4//f/9//2//b/9v/0//T/9P/z//P/9P/0
//T/9P/0//T/9P/2//j/+v/5//j/9//2//b/9v/2//f/+f/6//r/+v/+/wAAAAAAAAEA
AgACAAEAAQABAAIAAgACAAIAAgADAAYABwAHAAcABwAFAAUABAABAP////////7//f/8
//v//f/9//z//P/8//v/+//6//f/9P/y//H/7//t/+3/7P/u/+7/7v/t/+3/7f/t/+3/
7f/t/+3/7f/r/+v/6//r/+v/6//r/+v/7f/q/+n/6f/q//D//P8LAB0AMABJAFwAbAB+
AIgAgABsAEkAFQDj/8j/vv+2/7D/qv+h/5r/l/+Z/53/pf+w/7v/yf/R/9j/3P/e/+P/
5f/o/+n/6//r/+z/6//r/+v/7P/t/+7/7//v/+//7//w/+7/7//v//D/8f/x//H/8f/z
//P/8//z//b/9v/2//b/9P/1//X/9f/1//X/9P/0//b/9//3//j/9v/2//b/9//3//f/
9//4//n/+f/4//j/+P/4//j/+f/8//z//P/8//r/+v/8//z//v/+//3//f/8//3//f/9
//7//v////////////////8AAAAAAQABAAEAAgACAAIAAAAAAAEAAQADAAQABAAEAAUA
BQAFAAUABQAFAAUABQAFAAUABAAEAAQABAAEAAQABgAFAAUABQADAAMAAwADAAMAAwAB
AAEAAwADAAMAAwABAAEAAQABAAEA/////////P/8//v/+//4//f/9//3//f/9v/1//T/
8//y//H/8P/w//D/8P/w//D/8P/w//D/8P/v/+//7//w//D/8P/x/+//7//v/+//8f/x
//H/8f/x//H/8f/x//H/8v/y//P/8f/x//H/8f/y//L/8v/x//H/8f/y//L/9P/0//T/
9v/0//T/9P/0//b/9v/2//b/9P/z//P/8//z//T/9P/0//P/8//y//L/8v/y//L/8v/z
//P/8//z//H/8f/x//H/8//z//P/8v/y//H/8f/y//H/8P/w/+//8f/x//D/8P/w//D/
8P/v/+//7v/u/+7/7v/u/+7/7f/t/+7/7v/u/+7/7v/u/+7/7v/u/+7/7v/s/+z/7P/s
/+z/7P/t/+3/7f/s/+z/7f/s/+z/7P/t/+7/7v/v/+//8f/x//L/8v/z//T/9f/2//f/
9//3//f/+f/5//n/+v/6//n/+f/5//v/+//8//3//v/+//3/+//7//v/+//5//j/9//2
//X/9P/y//H/8P/w//D/8f/y//n/+P/0//H/8P/v/+7/6//q/+n/6P/n/+b/5f/k/+b/
5v/m/+b/6P/o/+j/6P/n/+b/5f/k/+b/5v/m/+b/5P/k/+T/5P/s//L/+P/+/xAAIgA0
AEYATgBWAF4AZgBHACoADQDw/97/zv++/67/qP+i/5z/lv+a/57/ov+m/7H/uv/D/8z/
0f/U/w==
         </WaveFormData>
      </LeadData>
      <LeadData>
         <LeadByteCountTotal>10000</LeadByteCountTotal>
         <LeadTimeOffset>0</LeadTimeOffset>
         <LeadSampleCountTotal>5000</LeadSampleCountTotal>
         <LeadAmplitudeUnitsPerBit>4.88</LeadAmplitudeUnitsPerBit>
         <LeadAmplitudeUnits>��V</LeadAmplitudeUnits>
         <LeadHighLimit>2147483647</LeadHighLimit>
         <LeadLowLimit>268435456</LeadLowLimit>
         <LeadID>V6</LeadID>
         <LeadOffsetFirstSample>0</LeadOffsetFirstSample>
         <FirstSampleBaseline>0</FirstSampleBaseline>
         <LeadSampleSize>2</LeadSampleSize>
         <LeadOff>FALSE</LeadOff>
         <BaselineSway>FALSE</BaselineSway>
         <ExcessiveACNoise>FALSE</ExcessiveACNoise>
         <MuscleNoise>FALSE</MuscleNoise>
         <LeadDataCRC32>1709005143</LeadDataCRC32>
         <WaveFormData>
FgAZABwAHAAbABsAGwAbABkAGAAXABYAFwAXABcAFgATABIAEQARABEAEQARABAAEQAP
AA8ADAAIAAcABQADAAUABQAFAAUAAwACAAIAAgABAAAA///+/wAAAAD///7//v/+////
///+//7//v/+//v//P/6//v/AQAJAA8AGQAmADQAQQBKAFMAVwBUAE4APQAdAAQA/P/5
//D/6P/h/9j/0P/N/8//z//T/9j/3//l/+r/7P/v//L/8//x//H/8f/x/+//8P/y//L/
8P/w//H/8v/z//D/7//t/+z/7//w//H/8v/x//L/8v/x//H/8f/x//H/7//v/+//7//v
//D/8f/x/+//7//v/+//7v/v/+//8P/y//L/8v/y//H/8f/w//D/8f/y//P/9P/2//f/
+f/7//v/+f/3//X/8//1//X/9f/2//b/9v/2//f/+P/4//j/+P/3//b/9f/1//X/9f/1
//X/9P/0//P/9f/1//b/9v/0//P/8//1//P/9P/0//T/8v/y//L/8v/y//H/8P/v/+3/
7f/s/+z/7P/s/+//7//t/+//7//v/+3/7f/t/+7/7v/t/+r/6v/r/+v/6//q/+z/7P/s
/+z/7f/r/+v/7P/t/+z/7P/q/+b/5v/m/+b/5f/k/+T/4//g/+D/4f/h/+D/4P/f/97/
4P/d/93/3P/c/9z/3P/c/9r/2f/W/9X/1v/X/9f/1//X/9f/1//Y/9j/2P/Y/9j/1//W
/9X/1P/T/9P/0//U/9P/0//T/9L/1P/T/9P/1P/S/9L/0v/T/9P/0//S/9H/0//U/9X/
1v/T/9P/1P/U/9H/0P/P/87/zv/P/9H/0v/T/9T/1P/V/9P/0v/S/9L/0f/R/9H/0f/Q
/9D/zv/O/87/zv/N/83/zv/P/9D/0f/R/9H/0f/R/8//zv/O/87/yv/K/8r/yv/K/8r/
yv/L/8n/yv/K/8n/yf/K/8r/y//K/8v/y//M/8r/yv/K/8r/yv/L/8r/yv/I/8j/yP/J
/8n/yv/I/8r/yv/K/8r/yv/M/83/z//Q/9P/0//T/9P/0//U/9X/1f/X/9f/1//X/9n/
2//e/+D/5P/m/+r/7v/w//H/8f/x//P/8//y//H/7v/t/+3/7f/q/+n/6P/n/+X/5//n
/+f/5v/l/+P/4//g/97/3f/b/9z/3f/e/9//4//l/+b/6P/q/+r/6v/q/+j/6P/o/+f/
5v/m/+b/5//k/+L/4f/g/97/2//Y/9r/2f/Z/9v/4//r//b/BgAZACgANwBBAEYAQgA3
ABsA9v/c/9P/zP/G/8P/vP+0/7H/rf+r/63/tP+7/8X/zP/Q/9P/1v/Z/9f/2f/Z/9n/
2//a/9j/2P/Y/9r/2//c/93/2//b/9r/2v/b/9z/3f/e/97/4P/h/+H/4P/f/97/3f/d
/93/3f/d/9//4P/h/+H/4f/h/+H/4f/i/+P/4//k/+P/4v/h/+D/4//j/+L/4v/m/+j/
6v/s/+7/7//x//P/9f/1//X/9f/z//X/9f/1//T/9P/0//T/9f/2//b/9v/3//f/9//3
//X/9f/1//X/9P/0//X/9f/3//f/+P/4//j/9//3//n/9//4//j/+P/6//r/+v/6//n/
+f/5//n/+f/5//j/+P/4//j/+//7//n/+//7//v/+f/5//n/+v/8//v/+P/4//f/9//3
//b/9v/2//b/9v/2//P/8v/y//P/8v/y//D/7v/u/+7/7v/r/+r/6v/p/+j/6P/p/+n/
6f/o/+b/5P/n/+X/5v/m/+b/5v/m/+b/5f/l/+P/4//l/+f/6P/p/+f/5//n/+j/6P/o
/+j/6P/o/+j/6P/o/+f/5//n/+j/6//r/+v/6v/o/+f/5//o/+r/6v/q/+v/6f/p/+j/
5//m/+b/5v/m/+b/5//p/+r/6P/o/+j/6P/p/+n/6v/q/+j/6P/n/+f/5//m/+b/5v/n
/+f/5//n/+j/6P/m/+b/6P/o/+f/5//p/+n/6f/p/+n/6f/p/+n/5//m/+b/5v/m/+b/
5v/m/+b/5v/m/+f/5f/m/+b/5f/m/+b/5f/l/+T/5f/l/+b/5v/m/+b/5v/l/+f/5//o
/+b/5v/m/+f/6f/q/+r/6P/o/+r/6v/q/+r/6f/p/+r/6v/t/+3/7f/t//H/8v/z//P/
8//z//P/8//z//P/9P/0//P/9P/3//r/+v/7//v/+//9//3//P/7//r/+f/5//n/+//7
//v/+//7//3//f/9//7//f/7//v/+P/2//X/8//x//H/8f/x//H/8f/w//D/8P/w//D/
8P/w//D/8P/v//D/8P/w//H/8f/w//D/8P/w//H/9P/y//H/9f/7/wMADQAaACoAOwBG
AFMAXwBkAF4AUQAxABAA/v/5//T/7P/n/97/2P/T/9H/0//X/97/5f/t//L/9P/3//z/
/f/9////AQD///3//v/+/wAAAAD+////AAABAAEAAQAAAAAAAQACAAMABAACAAQABQAF
AAMAAwADAAMABQAFAAUABQADAAQABQAFAAUABQAFAAUACAAJAAkACgAIAAgACAAIAAsA
CwAKAAoACgAKAAoACgALAAsADAANAA0ADQANAA0ADQAPAA8ADwATABQAFQAWABoAHgAh
ACQAJQAlACUAJQAjACMAIwAjACQAJAAlACUAJAAjACMAIgAiACEAIQAjACEAIgAiACIA
IgAiACIAIgAhACEAIQAhACEAIQAgACAAIAAgACMAIwAiACMAIgAhACAAHwAeAB4AHgAd
ABoAGgAbABsAGwAaABoAGgAaABoAGgAXABYAFgAVABQAFAASABAAEAAQABAADwAOAA4A
DQAKAAoACwALAAoACgAJAAgACQAHAAgACAAIAAgACAAIAAkACQAHAAcACAAJAAkACQAJ
AAkACQAKAAoACgAKAAoACgAKAAoACgAJAAkACQAKAAsACwALAAoADAALAAsADAAKAAoA
CgALAAsACwAKAAkACgAKAAoACgALAAsADAAMAAoACgAKAAoACwALAAwADAAKAAoACQAJ
AAkACAAIAAgACQAJAAkACQAIAAgABgAGAAYABgAFAAUABQAFAAUABQAFAAUABQAFAAUA
BAAEAAQABAAEAAQABAAEAAQABAAFAAQABAADAAEAAgACAAEAAQAAAAEAAQACAAAAAAAA
AAAAAAABAAAAAAAAAAAAAAABAAEAAgACAAIAAgACAAEAAAAAAAAA////////AAAAAAIA
AgACAAEAAAD/////AAABAAEAAAAAAAAAAAAAAAAA//////////////7//v/+//3/AQAB
AAAA/v/+//7//v/9//3//v/+/wMAAwADAAMAAwAEAAUABQAGAAcACAAJAAcABwAIAAgA
BgAGAAgACgAKAAsACwALAAsACwAKAAkABwAFAAQAAwAEAAMAAgABAP//AQABAAEAAgAB
AP/////9//z//P/7//n/+f/5//n/+f/5//j/+P/2//b/9v/2//T/9P/0//P/9P/0//T/
9f/2//b/9//4//j/9//0//L/8f/z//n/BQANABoAJgAzAD4ASQBRAE4ARgAzABUA/v/0
/+//6P/k/93/1P/M/8n/yf/L/83/0P/Z/+P/5P/m/+n/7P/t/+3/7//x//H/8f/w/+7/
7v/w//L/8//0//X/9P/z//H/8P/y//L/8v/y//L/9P/1//X/8//z//P/8//1//X/9f/1
//T/9P/0//P/8f/x//H/8f/y//P/8//0//T/9P/0//T/9P/z//H/8P/v//D/8f/y//P/
8//0//X/9P/z//L/8f/z//X/9f/1//T/9P/0//T/8//0//T/9P/1//X/9f/1//X/9f/1
//X/9v/2//f/9//3//f/+P/4//r/+f/5//v/+//8//z//P/+//7//v/+/wEAAQABAAEA
BAAFAAUABgAMABAAFwAbABwAHwAgACEAIwAjACMAJAAkACMAIAAgACEAIQAhACAAHgAe
AB4AHgAhAB8AHwAgACAAIAAhACAAHwAgACEAIgAfAB4AHgAdABoAGgAbABsAGwAaABgA
FgAYABUAFQAUABMAEgARABAAEQARAA8ADwAPAA8ADgANAA0ADQANAA4ADAAMAAwADAAK
AAoACgAKAAcABwAHAAgABgAFAAQAAgAEAAMAAwAEAAQABAAEAAUAAwADAAIAAQAAAAAA
AAAAAP////8AAAAAAAAAAAAAAAD/////AAAAAP7//v/9//3/+//6//r/+v/7//v/+//7
//z//P/6//r/+f/4//b/9f/3//f/9//3//f/9//3//f/9P/y//H/8P/s/+z/7P/s/+z/
7P/s/+3/6//s/+z/6//s/+z/6//r/+r/6f/p/+r/7P/s/+z/7P/r/+v/7P/s/+//7//v
/+//8//0//X/9f/3//f/9//3//X/9f/2//b/9//4//v//v/8//3//f/9//3//f/8//v/
+P/3//f/9//2//X/9P/z//H/8//z//P/8P/v/+3/7f/q/+j/5//l/+P/4//j/+P/4f/h
/+D/4P/j/+T/5f/m/+b/5v/m/+X/4v/i/+L/4//i/+D/3//e/+D/3//c/9r/2//d/+H/
6//3/wIAEgAhADAAPQBJAEwASAA7ABsA9P/e/9f/0v/O/8n/wv+8/7f/s/+z/7n/wP/H
/83/1v/Y/9n/2v/b/93/3f/f/9//3//e/9z/3P/c/93/3//h/+P/4//j/+L/4v/i/+L/
4v/i/+T/5v/n/+f/6f/p/+n/6f/p/+n/6f/p/+r/7P/u/+//7//v/+//7//v/+//7v/u
//D/8P/w//D/8//z//L/8v/1//j/+//+/wMABQAIAAsAEAARABIAEwAVABcAFwAXABkA
GgAbABwAHwAgACAAIAAhACEAIQAhACMAIwAjACMAJQAmACgAKQAoACcAJwAmACkAKQAq
AC0ALwAwADAAMAAwADAAMAAwADQANQA2ADcAOAA5ADkAOgA8ADwAPwA/AEAAQwBEAEUA
RQBFAEUARgBGAEUAQgBCAEEAQQBBAEAAPgA+AD4APgA7ADcANQA0ADAALgAtACoAJwAm
ACUAJAAhACAAIAAfAB4AHgAfAB8AHQAcABoAGAAYABUAFQAUABIAEgASABIAEQARAA8A
DwASABMAEwATABEAEQARABIAEQAQAA8ADgAOAA4ADgAOAA8ADwAPABAADwAPAA8ADgAO
AA0ADQAOAA4ADgAOAA8ADwAPAA4ADQANAA4ADwAQAA0ADQAOAA4ADAAMAAwADAALAAsA
DAAMAA4ADgANAA0ACwAKAAoACgAJAAkACQAJAAoACgAIAAgADAAMAAsACwANAA0ADQAN
AAwACwAKAAkABwAGAAYABgAFAAYABwAIAAYABgAGAAcABQAGAAYABQAGAAYABQAFAAYA
BwAHAAgABgAGAAYABgAFAAcABwAIAAYABAAGAAYABAAEAAQABAAGAAcACQAKAAsACwAL
AAsADwAQABEAEQARABEAEQARAA8ADwAQABAAEwAUABcAGgAcAB0AHQAdABsAGwAaABkA
GAAXABcAFwAWABUAFAATABMAFQAVABUAFgAVABMAEwAOAAwACwAJAAcABwAHAAcABgAF
AAMAAgAEAAQABAAEAAIAAgACAAEAAgACAAIAAwAFAAQABAAEAAIA/f/8//7//////wUA
DwAXACIAMgBBAFAAXQBrAHAAbABfAEMAIAAIAAEA/P/2/+//6P/i/9v/2//Z/9v/3v/l
/+//9P/4//v//v///wEAAQADAAEAAQAAAAIAAgAEAAMAAwADAAMABQAFAAQABAAGAAYA
BgAGAAQABgAHAAcABwAHAAcABwAHAAcABwAHAAUABgAHAAcABwAHAAcABwAGAAcABwAI
AAoACgAKAAoACwALAAoACgALAAwADQAOABEAEQASABMAGAAbAB4AIQAiACUAJgAnACoA
KgAqACoAKQAqACoAKgApACkAKQApACcAJwAnACcAJgAmACcAJwAlACUAJgAmACYAJQAl
ACcAJQAmACYAJgAmACYAJgAmACUAJQAlACUAJAAjACEAIAAgACAAIwAjACEAIwAjACMA
IwAjACMAJAAkACMAIAAgACEAIQAhACAAIAAgACAAIAAeABsAGgAaABkAGAAYABYAFQAW
ABcAGAAXABYAFgAVABEAEAAQAA8ADgAOAA0ADAANAAsADAAMAAoACgAKAAoACQAJAAcA
BwAKAAsACwALAAgABwAGAAYABQAEAAMAAgACAAIAAgACAAIAAwAEAAYABgAFAAQAAgAC
AAEAAQACAAIAAgACAAMAAQABAAAA///+//7//v/+//////8AAAAA/v/+//7//v/9//3/
/v/+//7//v/9//3////+//7//v////////////7//v/8//z//P/8//v/+//9//3//f/9
//v/+//7//v//f/8//z//P/4//j/+P/4//b/9v/2//f/+f/6//r/+f/4//j/9//3//b/
9//3//j/9v/2//b/9v/3//n/+f/6//j/+P/4//n/9//2//j/+P/4//j/+P/4//j/+P/3
//f/9v/3//f/9//3//v//P/9//3/+v/5//j/9//1//X/9v/2//n/+v/9/wAAAAABAAEA
AQD//////v/9//r/+f/5//n/+v/5//j/9//0//X/9P/z//D/7//t/+3/6//q/+r/6f/m
/+X/5P/j/+P/4//i/+L/4P/g/+D/4P/e/97/3v/d/97/3v/e/9//3f/c/9z/3P/a/9X/
1P/W/9f/1//d/+f/7//8/wwAGwAoADkARwBKAEgAOwAZAPD/2P/R/8r/xP/B/7z/tP+t
/6v/qf+t/7L/u//D/8r/yv/P/9L/1f/V/9f/1//X/9f/1v/U/9T/1v/Y/9n/2v/b/93/
3f/c/9z/3v/e/97/3v/c/97/3//f/9//3//f/9//4v/j/+T/5f/o/+z/8P/z//H/8f/x
//H/8P/x//H/8v/0//T/9P/0//X/9f/0//T/8//0//X/9v/2//X/9f/1//b/9f/0//P/
8//1//X/9f/2//b/9v/2//b/9v/1//T/9//3//f/9//1//X/9f/1//j/+v/9/////f/9
//7//v/8//v/+//9//3//v/+//7//P/8//z//P/+////AAABAP/////+//7//v/+/wEA
AQADAAUABQAFAAUABQAFAAYABwAHAAUABgAEAAMAAgAAAP3//P/7//r/+//5//n/+v/5
//j/+P/2//P/8v/x//D/8f/w//D/7//s/+z/7f/t/+3/7P/q/+j/6P/l/+X/5P/k/+T/
5P/k/+f/5//l/+X/5v/n/+f/5//l/+X/5f/m/+T/5P/k/+T/5f/m/+f/6P/p/+n/6f/q
/+r/6f/o/+b/6P/n/+f/6P/n/+b/5f/l/+f/5//m/+X/5v/m/+b/5v/j/+P/5P/k/+T/
5P/k/+T/5f/l/+b/5v/l/+T/4v/h/+H/4P/g/+D/4P/h/+L/4//k/+T/4v/i/+L/4v/h
/+H/4//j/+P/4//h/+H/4f/h/+H/4P/g/+D/4P/g/+D/4P/h/+L/4//l/+X/5v/m/+X/
5P/k/+P/4//k/+X/5f/m/+b/5v/k/+T/5P/k/+f/5//o/+j/6//r/+v/6//t/+7/7//v
/+//7//v/+//7//v//D/8P/x//L/9f/4//f/9//2//X/9f/1//T/8//0//P/8//z//T/
8//y//H/8P/x//D/7//w/+//7f/t/+r/6P/n/+X/5f/l/+X/5f/l/+X/5P/k/+T/5P/k
/+T/5v/m/+b/5f/k/+T/5P/l/+X/5P/k/+T/5P/j/+D/3v/f/+H/5//v//f/AgAWACkA
NgBFAFUAWgBWAEkAKwAEAO7/5f/e/9j/0//K/8T/v/+9/73/v//E/83/0//Y/9r/3f/e
/9//3//h/+H/4f/h/+L/5P/k/+L/4P/h/+L/4//h/+H/4P/g/+L/4v/i/+L/4f/i/+L/
4f/h/+H/4f/h/+H/4f/h/+H/4f/i/+P/4//h/+H/4f/h/+L/4//j/+T/5P/k/+T/5P/l
/+X/5P/k/+X/5v/n/+j/6P/n/+f/5//n/+f/5//n/+f/6f/p/+n/6P/o/+j/6P/p/+r/
6v/q/+n/6f/p/+n/6//r/+v/6//u/+7/7//v/+//7//w//D/8P/v/+//8f/x//L/8v/y
//L/8v/y//L/8//z//P/8//1//X/9P/0//T/9P/3//f/9v/3//b/9f/z//P/8//0//b/
9f/y//L/8//z//P/8v/y//L/8v/y//D/7f/s/+z/7P/s/+3/7P/q/+r/6v/q/+v/6v/q
/+n/6P/o/+n/6f/o/+j/5//m/+b/4//j/+L/4//k/+X/5v/l/+X/4//j/+b/5//n/+f/
5//n/+f/6P/o/+j/6P/o/+n/6v/r/+z/6//r/+v/7P/t/+3/7f/s/+7/7f/t/+7/7P/s
/+z/7f/r/+v/6v/p/+r/6v/q/+r/6//r/+z/7P/s/+z/7P/s/+n/6f/q/+r/6v/q/+n/
6f/p/+j/6P/o/+n/6f/p/+n/6v/q/+j/6P/q/+r/6f/p/+n/6f/p/+n/5//n/+f/5//p
/+j/6P/o/+b/5v/m/+b/5v/m/+b/5//n/+j/6P/n/+b/5v/l/+X/5v/n/+f/6P/o/+j/
6P/o/+v/7f/t/+7/8f/y//P/9f/1//b/9v/4//j/+P/4//n/+f/6//r/////////////
/wAAAQABAAIAAwAEAAUAAwADAAQABAADAAQABwAKAAoACwALAAsACQAJAAgABwAIAAcA
BwAHAAYABQAEAAMAAwAFAAUABQACAAEA//////7//P/7//n/9//3//f/9//3//f/9v/2
//b/9v/2//b/9v/2//b/9f/0//T/9P/1//f/9v/2//b/9P/z//L/8v/x//X//f8FAA8A
HAAsADsASgBXAGEAZgBiAE0AKwAOAAAA+//2//D/6//m/97/2f/Z/9n/3f/k/+//9//4
//r//f/+////AQADAAMAAQD//wAAAgAEAAQABAAFAAYABwAHAAcABgAGAAgACAAIAAgA
BgAIAAkACQAJAAkACQAJAAkACQAJAAkABwAIAAkACQAJAAkACQAJAAkACQAIAAgACgAK
AAoACgALAAsACgAKAAkACgALAAwACwALAAwADQANAA0ADQANAA0ADwAPAA8ADgAOAA4A
DgAPABAAEAAQABEAEQARABEAEQARABEAEQAUABQAFQAVABcAFwAYABgAGQAZABoAHQAb
ABwAHAAcAB4AHgAeAB4AIQAhACEAIQAjACUAJgAoACkAKgAuAC8ALgAvAC4ALQArACsA
KwAsACwAKwAoACgAJwAnACcAJgAkACQAJAAkACIAHwAeAB4AHQAcABwAGgAYABgAGAAY
ABcAFgAWABUAEAAQABEAEQASABIAEQAQABIADwAPAA4ADgAOAA4ADgAPAA8ADQANABAA
EQARABEAEQARABEAEgASABIAEgASABIAEgASABIAEwATABMAFAATABMAEwASABQAEwAT
ABQAFAAUABQAFQAVABUAFAATABQAFAAUABQAFQAVABYAFgAUABQAFAAUABMAEwAUABQA
FAAUABMAEwAVABQAFAAUABUAFQAVABUAFAAUABIAEgAUABQAEwATABUAFwAZABsAHgAf
ACAAIQAjACIAIgAiACAAIAAgACAAHwAeAB0AHQAbABwAHAAbABwAHAAbABsAGgAZABkA
GgAaABkAGAAXABYAFQAVABYAFgAZABkAGQAZABkAGgAbABsAGwAbABsAGwAZABkAGgAa
ABkAGgAdACAAHgAfAB8AHwAdAB0AHAAbABoAGQAZABkAFwAVABMAEQARABMAEwATABQA
EwARABEADQAKAAgABQAFAAUABQAFAAcABwAGAAYABgAGAAYABgAGAAYABgAFAAMAAgAB
AAEABAAEAAUABgAEAAEAAAD+//3///8FAA8AGQAkADAAPQBIAFUAYQBiAFwATQAxABAA
/v/9//r/8v/t/+j/3v/Z/9f/2f/d/+T/6//1//r//P///wQABwAJAAsADQANAA8AEgAW
ABoAHgAiACUAKAArAC0ALwAwADIANgA4ADoAPAA8AD4APwA/AD4APQA8ADsAOgA5ADgA
NwA0ADQANAAzADEAMQAxADEAMQAxADAAMAAtACwAKwAqAC0ALQAsACwAKgAqACoAKgAp
ACcAJgAlACkAKQApACkAJwApACkAKQApACgAJwAmACYAJgAlACQAJQAlACUAJQAnACcA
JwAnACYAJgAnACcAJwAnACgAKAAoACcAJwApACcAKAAoACgAJgAmACYAJgAmACUAJAAj
ACUAJQAkACQAJQAmACoAKwApACkAJwAlACcAJwAnACgAJwAlACEAIAAhACEAIQAgACAA
IAAgACAAIAAdABwAHAAZABgAGAAWABQAFAAUABQAEwASABIAEQAQABAAEQARABQAFAAT
ABIADwALAAoACAAKAAoACgAKAA0ADQALAAsACwALAAoACQAHAAcABwAIAAcABgAFAAQA
BAAEAAQABAABAAEAAQACAAUABQAFAAQAAwABAAAAAAAAAAAAAAABAAMAAwACAAEA/v/+
//7//v/6//n/+f/4//b/9v/2//b/9P/z//P/8v/y//L/8f/x/+//7v/u/+7/7f/t/+3/
7f/u/+7/7P/s/+v/6v/o/+f/5//n/+f/5//n/+f/5//n/+X/5P/k/+T/5P/k/+T/5P/k
/+T/5P/l/+T/5P/j/+H/4f/i/+L/4//h/+H/4P/g/+D/4P/g/+D/4f/i/+H/4P/f/97/
3f/d/97/3v/f/9//3//f/+P/5P/l/+X/4//j/+P/4//l/+X/5v/m/+b/5v/o/+r/6v/r
/+v/6//r/+v/6v/p/+j/5//n/+f/5v/l/+T/4//j/+X/5f/l/+T/4//h/+H/3v/c/9v/
2f/X/9f/1//X/9X/1f/U/9T/1P/U/9T/1P/U/9T/1P/T/9L/0v/S/9P/0//S/9L/0v/U
/9P/0v/S/9H/0//Z/+H/6//2/wYAFwAkADEAPwBEAEAANwAbAPT/2P/P/8j/wv+//7j/
sv+t/6v/qf+r/7L/u//D/8b/yP/N/87/0f/T/9X/1f/V/9X/2P/Y/9b/2P/W/9f/2P/Z
/9f/1//W/9b/2P/Y/9j/2P/W/9j/2f/Z/9n/2f/Z/9n/1//X/9f/1//X/9j/2f/Z/9v/
2//b/9v/3P/d/93/3v/c/9z/3P/c/93/3f/c/9z/3f/e/9//4P/e/93/3f/d/97/3f/c
/9v/2//d/93/3f/c/9z/3P/c/9//4P/g/+D/4f/h/+H/4f/f/9//3//f/+L/4v/j/+P/
5f/l/+b/5v/m/+X/5f/n/+n/6v/q/+r/7P/s/+z/7P/r/+v/6//r/+v/6//q/+r/6v/q
/+3/7f/s/+3/7P/r/+v/6//r/+z/7f/t/+v/7P/p/+n/6f/o/+r/6v/q/+r/7P/p/+j/
6P/l/+T/5P/i/+D/4P/g/+D/3//e/97/3f/c/9z/3f/d/9z/3P/b/9r/3P/Z/9n/2P/Z
/9r/2//c/93/3f/b/9v/2v/b/9v/2//b/9v/2//c/9r/2v/a/9r/3P/c/9z/3P/d/93/
3f/e/93/3f/d/9z/3v/d/93/3v/d/9z/2//b/93/3f/c/9v/3P/c/9z/3P/Z/9n/2v/a
/9z/3P/c/9z/3f/d/97/3v/e/97/3f/d/93/3P/c/9z/2f/Z/9n/2f/c/9z/2v/a/9r/
2v/Z/9n/2f/Z/9n/2f/b/9v/2//b/9v/2v/a/9r/2v/a/9r/2v/Y/9j/2P/Z/9n/2v/a
/9n/2v/a/9n/2f/a/9v/3P/c/9z/3P/c/9v/2//c/9z/3//f/9//3//j/+T/5f/l/+X/
5f/l/+X/5//n/+j/6P/o/+j/6v/s/+7/8f/z//X/9v/3//f/9//2//X/9f/1//b/9f/0
//P/9f/3//f/9//2//X/8//z//D/7v/t/+v/5//n/+f/5//p/+n/6P/o/+j/6P/o/+j/
6P/o/+j/5//o/+j/6P/p/+j/5v/l/+T/5v/l/+L/4v/l/+X/6//1////DAAaACkANABD
AE0ATgBKADsAGQD6/+r/4//e/9j/0f/I/8D/vf+7/7v/v//G/8//1//c/97/3//i/+P/
5f/l/+X/5//p/+j/6P/m/+b/5v/n/+j/6f/p/+n/6P/o/+b/5v/m/+b/6P/q/+v/6//r
/+v/6//r/+v/6//r/+v/6f/q/+v/6//p/+n/6f/p/+r/6//r/+z/7v/u/+7/7v/v/+//
7v/u/+//8P/x//L/8v/x//H/8f/z//P/8//z//X/9//3//f/+v/6//r/+v/7//z//P/8
//3//f/9//3///////////8AAAAAAQABAAEAAQACAAIAAgABAAEAAwADAAQABAAEAAYA
BgAGAAYABQAFAAUABQAHAAcABgAGAAQABAAHAAcABQAHAAcABwAFAAUABQAGAAgABwAE
AAQABQAFAAUABAAEAAQABAAEAAIA///+//7////+//7//P/6//r/+v/6//v/+v/6//n/
+P/4//n/+f/4//j/9//2//f/9f/2//b/9v/2//b/9v/4//n/+P/5//3/AQAEAAcACwAN
AA8AEgAUABQAFAAUABQAFAAUABQAEwATABMAFAAVABUAFQAUABIAEQARABIAFAAUABQA
FQAXABcAFgAVABQAFAAUABQAEwATABQAFAATABIAEQAQAA0ADQAOAA4ADgAOAA0ADQAN
AAwADAAMAA0ADQANAA0ADAAMAAoACgAMAAwACwALAAkACQAJAAkACQAJAAkACQALAAoA
CgAKAAYABgAGAAYABgAGAAYABwAFAAYABgAFAAYABgAFAAUABAAFAAUABgAEAAQABAAE
AAMABQAFAAYABAAEAAQABQAFAAYABgAGAAcACAAIAAgACQAKAAoACwANAA4ADgAQABEA
EgASABIAEQARABIAEwATABIAEgASABQAFAAUABMAFQAVABUAFQAUABQAFAATABEAEQAR
ABEADwAOAA4ADgAOAA4ADgAOABEAEAAOAAsACgAJAAgABQAEAAMAAgAAAAAAAAAAAP7/
/v/+//7//v/+//7//v/+//7//v/+//z//P/8//z/+v/6//r/+v///wIABQAIABMAHgAp
ADQAPABEAEwAVABFADYAJwAYAA0AAgD3/+z/5P/e/9j/0v/T/9T/1f/W/9z/4v/o/+7/
8f/y/w==
         </WaveFormData>
      </LeadData>
   </Waveform>
</RestingECG>
