# Supplementary material for: Detection of Left Atrial Enlargement Using a Convolutional Neural Network-Enabled Electrocardiogram
Source: Front Cardiovasc Med. 2020 Dec 17;7:609976. doi: 10.3389/fcvm.2020.609976 (PMC7773668; doi:10.3389/fcvm.2020.609976)
Supplement: Supplementary file 1 [file Data_Sheet_1.ZIP › hyp/1802030333_1787_0000000A.XML]

<?xml version="1.0" encoding="Windows-1252"?>
<!DOCTYPE RestingECG SYSTEM "restecg.dtd">
<RestingECG>
   <PatientDemographics>
      <PatientID>1802030333</PatientID>
      <PatientAge>70</PatientAge>
      <AgeUnits>Years</AgeUnits>
      <Gender>Female</Gender>
      <PatientLastName>qumiaoju</PatientLastName>
   </PatientDemographics>
   <TestDemographics>
      <DataType>Resting</DataType>
      <Site>1</Site>
      <AcquisitionDevice>MAC55</AcquisitionDevice>
      <Status>Unconfirmed</Status>
      <Priority>Normal</Priority>
      <AcquisitionTime>11:29:22</AcquisitionTime>
      <AcquisitionDate>08-15-2016</AcquisitionDate>
      <CartNumber>1</CartNumber>
      <AcquisitionSoftwareVersion>009C</AcquisitionSoftwareVersion>
      <XMLSourceVersion>MAC5000 v1.0</XMLSourceVersion>
   </TestDemographics>
   <RestingECGMeasurements>
      <VentricularRate>56</VentricularRate>
      <AtrialRate>56</AtrialRate>
      <PRInterval>164</PRInterval>
      <QRSDuration>78</QRSDuration>
      <QTInterval>424</QTInterval>
      <QTCorrected>409</QTCorrected>
      <PAxis>0</PAxis>
      <RAxis>-20</RAxis>
      <TAxis>33</TAxis>
      <QRSCount>10</QRSCount>
      <QOnset>225</QOnset>
      <QOffset>264</QOffset>
      <POnset>143</POnset>
      <POffset>200</POffset>
      <TOffset>437</TOffset>
      <ECGSampleBase>500</ECGSampleBase>
      <ECGSampleExponent>0</ECGSampleExponent>
   </RestingECGMeasurements>
   <Diagnosis>
      <Modality>Resting</Modality>
         <StatementCount>2</StatementCount>
         <LabelText>12SL ��ϳ���</LabelText>
      <DiagnosisStatement>
         <StmtFlag>ENDSLINE</StmtFlag>
         <StmtText>����Ķ�����</StmtText>
      </DiagnosisStatement>
      <DiagnosisStatement>
         <StmtFlag>ENDSLINE</StmtFlag>
         <StmtText>�ٽ� ECG</StmtText>
      </DiagnosisStatement>
   </Diagnosis>
   <Waveform>
      <WaveformType>Rhythm</WaveformType>
      <WaveformStartTime>0</WaveformStartTime>
      <NumberofLeads>8</NumberofLeads>
      <SampleType>CONTINUOUS_SAMPLES</SampleType>
      <SampleBase>500</SampleBase>
      <SampleExponent>0</SampleExponent>
      <HighPassFilter>16</HighPassFilter>
      <LowPassFilter>150</LowPassFilter>
      <ACFilter>NONE</ACFilter>
      <LeadData>
         <LeadByteCountTotal>10000</LeadByteCountTotal>
         <LeadTimeOffset>0</LeadTimeOffset>
         <LeadSampleCountTotal>5000</LeadSampleCountTotal>
         <LeadAmplitudeUnitsPerBit>4.88</LeadAmplitudeUnitsPerBit>
         <LeadAmplitudeUnits>��V</LeadAmplitudeUnits>
         <LeadHighLimit>2147483647</LeadHighLimit>
         <LeadLowLimit>268435456</LeadLowLimit>
         <LeadID>I</LeadID>
         <LeadOffsetFirstSample>0</LeadOffsetFirstSample>
         <FirstSampleBaseline>0</FirstSampleBaseline>
         <LeadSampleSize>2</LeadSampleSize>
         <LeadOff>FALSE</LeadOff>
         <BaselineSway>FALSE</BaselineSway>
         <ExcessiveACNoise>FALSE</ExcessiveACNoise>
         <MuscleNoise>FALSE</MuscleNoise>
         <LeadDataCRC32>3136853126</LeadDataCRC32>
         <WaveFormData>
9v/2//b/9v/4//j/+P/4//j/+P/4//j/+P/4//j/+P/2//b/9v/2//j/+P/4//j/+P/6
//r/+v/6//r/+v/8//3//v///wAAAgADAAMAAwADAAMABAAEAAMAAwAEAAUACAAJAAkA
CQAJAAkACAAGAAYABQAEAAQAAgACAAMAAwAGAAYABwAHAAcABwAHAAUABgADAAEA///7
//r/+v/4//f/9//3//f/9//3//f/9v/2//b/9v/2//b/9v/2//b/9v/2//X/9f/z//P/
8//z//j/+P/2//X/9f/y//H/7//w//P/+f8AAAkAFQAjADYAUABxAJUAvADVAN4A3ADR
AL4AowB+AFEAKQAWAAwA///v/+j/5v/p/+r/6//t//D/8f/x/+//8P/x//H/8f/x//H/
8v/0//T/9P/z//P/8//z//T/9P/0//T/9P/1//X/9P/0//T/9P/0//T/9v/2//b/9v/2
//b/9v/2//b/9v/3//f/9f/1//X/9f/1//X/9f/1//b/9v/2//b/9v/2//b/9f/1//b/
9v/2//b/9v/2//b/9v/2//b/9v/3//f/9//2//b/9v/3//f/9//3//f/9//3//f/9//3
//f/9//4//j/+v/6//r/+v/4//j/+P/4//j/+P/4//n/+//7//v/+//5//r/+v/8//z/
/P/9//3//f/9//7//v8AAAIAAwAEAAYABgAGAAkACAAIAAgACgALAAwADQANAA0ADwAQ
ABAAEAARABIAEgATABMAEwARABEAEAAQAA8ADwAPAA4ADQAKAAkABwAGAAcABgAGAAUA
BQAFAAMAAgD///7//v/+/////v/+//7///////3//f/9//3//f/+//7//v/9//3/+//7
//z//P/8//v/+//7//v/+//7//v/+//7//v/+//7//v/+//7//n/+f/5//n/+//7//r/
+v/4//j/+P/4//j/+P/2//b/+f/5//n/+f/3//f/9//3//n/+f/5//f/9//4//j/+P/2
//b/9v/2//j/+P/4//j/+P/4//j/+P/4//j/+P/4//j/+P/3//f/+f/6//r/+//7//r/
+v/5//f/+P/5//n/+f/5//n/+f/4//j/+P/4//j/+P/4//n/+f/4//j/+P/4//n/+f/5
//n/+f/5//n/+f/5//n/+f/6//r/+//7//v/+//7//v/+f/5//n/+P/6//r/+//7//v/
+//7//r/+v/6//v/+//7//n/+f/6//r/+v/6//r/+//7//v/+f/7//v/+//8//r/+v/6
//r/+v/6//r/+v/6//r/+v/6//z//P/8//z//P/8//z//P/6//r/+v/6//r/+v/6//r/
/P/8//z//P/8//z//P/8//r/+v/6//r/+v/6//r/+v/8//z//P/8//r/+v/6//r/+v/6
//r/+v/6//r/+v/6//z//P/8//z//P/8//z//P/8//z//P/8//z//P/8//z/+v/6//r/
+v/8//z//v/+/wAAAAAAAAAAAAABAAIAAwAEAAQABQAFAAcABwAHAAgABgAHAAcACAAJ
AAoACwALAAkACQAJAAgACAAIAAcABgAGAAYABgAHAAkACgAKAAsACgAJAAgABwAFAAQA
AQD///3/+//6//r/+v/5//n/+f/5//n/+f/5//j/+P/4//j/+P/4//j/+P/4//j/+P/3
//f/9//3//f/9//2//j/9v/z//X/8v/v/+//9v/7/wMADgAZACUAOwBWAHYAmwC/ANQA
2wDcANQAwQCkAH8AVAAxABkADgAEAPP/6//q/+z/6//s//H/9f/0//H/8f/z//T/9f/1
//P/8//z//T/9P/0//T/8//z//P/8//0//T/9P/0//T/9f/1//T/9P/y//L/8v/y//T/
9P/0//T/9P/0//T/9P/y//L/8//z//X/9f/1//X/9f/1//X/9f/2//b/9v/2//b/9v/2
//X/8//0//T/9P/2//b/9v/2//b/9v/2//b/9f/1//X/9P/1//b/+P/5//f/9//3//f/
9//3//f/9//1//X/9v/2//b/9v/2//b/+P/4//j/+P/4//j/+P/5//n/+f/5//n/+f/6
//r//P/8//z//f/9//////8AAAAAAAACAAMABAAEAAQABAAHAAgACAAIAAoACwAMAA0A
DQANAA8AEAAQABIAEwAUABQAEwATABMAEQARABAAEAAPAA0ADQAMAAsADAALAAkACAAF
AAQABAADAAMAAwABAAAA///+//7//v////7//v/+///////9//3//f/9//3//v/+//7/
/f/9//3//f/+//7//v/9//3//f/9//3//f/9//3//f/9//3//f/9//3//f/9//3//f/9
//3//f/8//z//P/8//z//P/8//z/+v/6//v/+//7//v/+f/5//n/+f/5//n/+f/3//f/
+P/4//j/+v/6//r/+v/4//j/+P/4//j/+P/4//j/+P/4//j/+P/4//j/9//3//f/+P/4
//n/+f/4//j/9//1//b/9//3//n/+f/5//n/+P/4//j/+P/4//j/+P/5//n/+P/4//j/
+P/5//n/+f/5//n/+f/5//n/+f/5//n/+P/4//n/+f/7//v/+//7//n/+f/5//j/+v/6
//v/+//7//v/+//6//j/+P/5//n/+v/5//r//P/6//r/+v/6//v/+//7//n/+//7//3/
/P/6//r/+v/6//r/+v/6//r/+v/6//r/+v/6//r/+v/6//r/+v/6//r/+v/6//r/+v/6
//r/+v/6//j/+P/4//j/+v/6//r/+v/4//j/+P/4//j/+P/4//j/+v/6//r/+v/4//j/
+P/4//r/+v/6//r/+v/6//r/+v/4//j/+P/4//r/+v/6//z/+v/6//r/+v/8//7///8A
AAEAAgACAAMAAwADAAMAAwAEAAQABQAFAAYABwAIAAkABwAHAAcABwAGAAQABAADAAIA
AgACAAIABQAFAAYABgAGAAUABAADAAMAAQAAAP3/+//5//f/9v/4//b/9f/1//X/9f/1
//X/8//y//L/8v/0//T/9P/0//T/9P/0//T/8//z//P/8//z//P/9P/0//L/8//x/+7/
7f/t//D/9////wYAEQAdADEASgBoAIsAsQDQAN0A3gDYAMUArACJAGAANwAdABAABAD3
/+v/6P/o/+n/7P/v//P/8v/x//H/8f/y//P/8//z//P/8//0//T/9P/0//P/8//z//P/
9P/0//T/9P/0//P/8//y//L/9P/0//T/9P/2//b/9v/2//T/9P/0//T/9v/2//f/9//1
//X/9f/1//f/9//3//f/9v/2//b/9v/2//b/9v/1//f/+P/4//j/9v/2//b/9v/4//j/
+P/4//n/+f/5//j/9v/2//f/9//5//n/+f/5//n/+f/5//n/+f/5//r/+v/6//r/+v/6
//r/+v/6//r/+v/6//r/+//7//v/+//7//v//P/8//7/AAAAAAEAAQABAAEAAgACAAQA
BgAHAAgACAAIAAgACwAMAAwADAAOABEAEgATABMAEQATABQAFAAUABUAFgAWABUAFQAV
ABMAFQAUABQAEwARABEAEAAPABAADwANAAwACQAIAAgABwAHAAcABQAEAAUABAAEAAQA
AwACAAIAAgADAAMAAQABAP///////wAAAAAAAP////8BAAEAAgACAAAA////////AQAB
AAEAAQABAAEAAQABAP///////////////////////////v/+//7//v/+//7//v/+//z/
/P/7//v/+//7//v/+//7//v//f/9//3/+//5//r/+v/6//z//P/8//z/+//6//n/+P/6
//r/+v/6//r/+v/6//r/+v/6//n/+f/5//r/+v/7//n/+P/4//f/9//4//n/+f/5//n/
+f/5//j/+P/4//j/+v/6//r/+//6//j/9//2//b/9//3//f/9//3//f/9//3//f/9//3
//b/9v/3//f/9//3//f/9//3//f/9//2//b/9v/3//f/9//3//f/9v/4//j/+f/5//f/
9f/1//b/+P/4//j/+P/3//f/9//1//f/9f/1//b/+P/4//j/+P/2//b/9v/2//b/9v/2
//b/+P/4//j/+P/2//b/9v/2//j/+P/4//j/9v/2//b/9v/4//j/+P/4//j/+P/4//j/
+P/4//j/+P/4//j/+P/4//j/+P/4//j/+P/4//j/+P/2//b/9v/2//b/9v/2//b/+P/4
//j/+P/4//j/+P/4//b/9v/2//b/+P/4//r/+v/4//j/+P/4//r/+//8//3//P/8//3/
/f////////8AAAAAAQABAAIAAwAEAAUABQAHAAcABwAGAAQABAADAAIAAAAAAAAAAQAB
AAIAAgADAAMAAwADAAMAAgACAAAA///8//n/9//2//b/9f/1//X/9f/1//X/9f/0//T/
9P/0//L/8v/y//L/9P/0//T/8//z//P/8//z//P/8v/y//D/8f/z//L/8f/t/+7/7//x
//b/AQALABUAJAA6AFcAewCiAMMA1gDeANsAzAC1AJYAbQA/ACAAEAADAPP/5v/i/+H/
5P/n/+n/6v/t/+//7f/u/+//7//x//H/8f/y//D/8P/w/+//8f/x//H/8v/y//L/8v/y
//H/8f/w//D/8v/y//L/8v/y//L/8v/y//L/8v/y//L/8v/y//P/8//x//H/8f/x//P/
8//z//P/9P/0//T/9P/0//T/9P/z//P/9P/0//T/9P/0//T/9P/0//T/9P/0//P/8//z
//L/9P/0//X/9f/z//P/8//z//X/9f/1//X/9f/1//b/9v/0//T/9P/0//b/9v/2//b/
9v/2//b/9//3//f/9//3//n/+v/6//z/+//6//r/+f/7//v//P/8//z//v///wAAAAAA
AAAAAwAGAAYABgAIAAcACAAJAAkACQALAAwADAAOAA8AEAAQAA8ADwAPAA0ADwAOAA4A
DQANAA0ADAALAAoACQAHAAYABQAEAAQAAwABAAEA///+//3//P/8//z/+//6//r/+v/7
//v/+f/5//v/+//7//z/+//6//j/9//4//n/+//8//r/+f/5//n/+f/5//n/+f/5//n/
+f/5//n/+f/5//n/+f/5//n/+f/5//n/+P/4//j/+P/4//j/+P/4//b/9v/5//n/+f/5
//n/+f/5//n/9//3//f/9f/3//j/+P/4//j/+P/4//j/+P/4//j/+P/4//j/+P/4//j/
+P/4//j/+v/6//n/+f/7//z//P/9//v/+v/6//n/+f/6//v/+//7//v/+//7//r/+v/6
//r//P/8//z//f/7//r/+v/6//z//f/9//3//f/9//3//f/7//v/+//7//z//P/9//3/
+//7//v/+//7//v/+//6//z//P/9//3/+//7//v/+v/8//z//f/9//3/+//7//z//P/8
//z//P/7//v/+//5//n//f////z//P/8//z//P/6//r/+v/6//z//P/8//z/+v/6//r/
+v/6//r/+v/6//z//P/8//z/+v/6//r/+v/6//r/+v/6//z//P/8//z/+v/6//r/+v/6
//r/+v/6//z//P/8//z/+v/6//r/+v/6//r/+v/6//z//P/8//z/+v/6//r/+v/6//r/
+v/6//z//P/8//z//P/8//z//P/8//z//P/8//r/+v/6//r/+v/6//r/+v/6//r/+v/8
//z//P/8//z//v8AAAEAAgADAAQABAAFAAUABQAFAAUACAAIAAkACQAIAAkACgALAAkA
CQAJAAkACgAIAAgABwAGAAYABgAGAAcABwAIAAgACQAJAAkACQAJAAcABgADAP///f/7
//r//P/6//n/+f/7//v/+//7//v/+v/6//r/+P/4//j/+P/4//j/+P/4//f/9//3//f/
+f/5//r/+v/6//f/9f/0//H/8f/2//3/BQAKABUAIwA3AE4AbACPALUA1ADhAOQA4ADN
ALIAjwBmAEEAJwAaAAwA+//x/+7/7P/v//L/8//1//b/9f/1//X/9v/3//f/9//3//f/
+P/4//j/+P/3//X/9f/1//b/9v/2//b/9v/3//f/9v/2//j/+P/4//j/+P/4//j/+P/4
//j/+P/4//j/+P/5//n/+f/5//n/+f/3//f/9//3//j/+P/4//j/+P/4//j/9//3//j/
+P/4//j/+P/4//j/+P/4//j/+P/5//n/+f/4//b/9v/3//f/+P/5//r/+//5//n/+f/5
//f/9//4//j/+v/6//r/+v/4//j/+P/4//r/+v/6//v/+//7//v/+//7//z//P/+//7/
/v///////f/9//7//v8CAAQABQAGAAYABgAGAAkACAAIAAgACgALAAwADQANAA0ADwAQ
ABAAEAARABIAEgATABMAEwARABEAEAAQAA8ADwAPAA4ADQAMAAsACQAIAAcABgAGAAUA
BQAFAAMAAgD///7//v/+/////v/+//7//f/9//v/+//9//3//f/+//7//v/9//3/+//7
//z//P/+//3//f/9//3//f/9//3//f/9//3//f/9//3//f/9//3//f/9//3//f/9//z/
/P/8//z//P/8//z//P/6//r/+//7//v/+//7//v/+//7//n/+f/5//f/9//4//j/+P/4
//j/+P/4//j/+P/4//j/+P/4//j/+P/4//j/+P/4//j/+P/3//f/9//4//j/+f/5//j/
+P/3//f/+P/5//n/+f/5//n/+f/4//j/+P/4//j/+P/4//n/+//6//r/+v/4//n/+f/5
//v/+//7//v/+f/5//n/+f/6//r/+//7//v/+//7//v/+//7//v/+v/6//r/+//7//n/
+f/5//j/+v/6//v/+//7//n/+f/6//j/+P/4//j/+//7//v/+f/7//n/+f/6//r/+v/6
//r/+v/6//r/+v/6//r/+v/6//z//P/8//z/+v/6//r/+v/8//z//P/8//z//P/8//z/
+v/6//r/+v/8//z//P/8//z//P/8//z//P/8//z//P/8//z//P/8//z//P/8//z//v/+
//7//v/8//z//P/8//z//P/8//z//P/8//z//P/8//z//P/8//7//v/+//7//v/+//7/
/v/8//z//P/+//7//v/+//7//v8AAAEAAgAFAAYABgAHAAcABwAHAAcACAAIAAkACQAI
AAkACgALAAsACwALAAsADAAKAAoACQAIAAgACAAIAAcABwAIAAgACQAJAAkACQAJAAcA
BgADAAEA///9//z//P/6//n/+f/5//n/+f/5//v/+v/6//r/+P/4//j/+P/6//r/+v/6
//f/9//3//f/+f/5//r/+v/6//f/9f/0//X/8//y//f//f8EAA0AFQAjADoAUgBzAJkA
wADZAOIA5ADdAMoArQCIAFsANQAeABQABwD3/+7/6v/t/+7/7//x//T/9f/1//X/9v/3
//f/9//3//f/+P/2//b/9v/1//f/9//3//j/+P/4//j/+P/3//f/9v/2//j/+P/4//j/
+P/4//j/+P/2//b/9v/2//b/9v/3//f/+f/5//n/+f/3//f/9//3//j/+P/4//j/+P/4
//j/9//3//j/+P/4//j/+P/4//j/+P/4//j/+P/7//v/+//6//j/+P/5//n/+f/5//n/
+f/5//n/+f/5//n/+f/6//r/+v/6//r/+v/6//r/+v/6//r/+v/6//v/+//7//v/+//7
//z//P/+//7//v///////////wAAAAAAAAIAAwAEAAQABAAEAAcACgAKAAoADAANAA4A
DwAPAA8AEQASABIAEAARABIAEgAVABUAFQATABMAEgASABEAEQARABAADwAOAA0ACwAK
AAkACAAIAAcABwAHAAUABAADAAIAAgACAAEAAAAAAAAAAQABAP////////////8AAP7/
/v/9//3//f/9//7//v8AAP////////////////////////////////////////3//f/9
//3///////7//v/8//z//P/8//7//v/8//z//f/9//3//f/7//v/+//7//3//f/9//v/
+f/6//r/+v/6//r/+v/6//r/+v/6//r/+v/6//r/+v/6//r/+v/6//r/+v/5//n/+f/6
//r/+//5//j/+P/3//n/+v/7//v/+//7//v/+//6//r/+v/6//r/+v/6//v/+//6//r/
+v/6//v/+//7//v/+//7//v/+f/5//n/+f/4//j/+f/5//v/+//7//v/+//7//v/+v/4
//j/+f/5//n/+f/5//j/+v/6//v/+//7//n/+f/6//r/+v/6//r/+//7//v/+f////3/
+//6//r/+v/6//r//P/8//z//P/6//r/+v/6//r/+v/6//r/+v/6//r/+v/6//r/+v/6
//r/+v/6//r/+v/6//r/+v/6//r/+v/6//r/+v/6//r/+v/6//r/+v/6//r/+v/6//r/
+v/6//r/+v/6//r/+v/6//r/+v/6//r/+v/6//r//P/8//z//P/6//r/+v/6//r/+v/8
//z//P/8//z//P8AAAEAAgADAAIAAgADAAMABQAFAAUABgAEAAUABQAGAAkACgALAAsA
CgAJAAgABgAGAAYABQAEAAYABgAGAAcABwAIAAgACQAHAAcABwAHAAMAAgD///3//f/7
//r/+v/2//X/9f/1//f/9//3//f/9v/2//b/9v/0//T/9P/0//b/9v/2//X/9f/1//X/
9f/3//b/9v/0//X/8//w/+//7//y//f///8IABEAHQAvAEYAYgCFAK8AzgDfAOIA3ADN
ALYAkwBqAD8AIQAUAAgA+f/t/+j/6P/r/+z/7f/x//L/8//x//H/8v/z//P/8//z//P/
9P/0//T/9P/z//H/8f/x//L/9P/0//T/9P/1//X/9P/0//T/9P/0//T/9P/0//T/9P/2
//b/9v/2//T/9P/1//X/9//3//f/9//2//X/9P/z//X/9v/3//j/9//2//X/8//1//b/
9v/2//b/9v/2//b/9v/2//b/9v/3//f/9//2//T/9P/1//X/9//3//f/9//1//X/9f/1
//X/9f/2//b/+P/4//j/+P/4//j/+P/4//j/+P/4//n/+f/5//n/+f/5//r/+v/8//z/
/P/9//3//f/9//7//v8AAAIAAwAEAAQABAAEAAcACAAIAAgACgAJAAoACwALAA0ADwAQ
ABAAEAARABIAEgATABMAEwARAA8ADgAOAA0ADQANAAwACwAKAAkABwAGAAUABAAEAAMA
AwADAAEAAAD///7//v/+/////v/+//7//f/9//v/+//7//v/+//8//z//P/7//v/+//7
//z//P/8//v/+//7//v/+//7//v/+//7//v/+//7//v/+//7//v/+//7//v/+//7//r/
+v/6//r/+v/6//r/+v/4//j/+f/5//n/+f/5//n/+f/5//n/+f/5//f/9//4//j/+P/6
//r/+v/6//r/+v/6//r/+v/6//r/+v/6//r/+v/6//r/+v/5//n/+f/6//r/+//9//z/
/P/7//v//P/9//3//f/9//3//f/8//z//P/8//z//P/8//3//f/8//z//P/8//3//f/9
//3//f/9//3/+//7//v/+//8//z//f/9//v/+//7//v/+//7//v/+v/8//z//f/9//v/
+//7//r//P/8//3//f/9//v/+//8//z//P/8//z//f/9//3/+//7//v//f/8//z//P/8
//z//P/8//z//P/8//z//P/8//7//v/+//7//P/8//z//P/8//z//P/8//z//P/8//z/
/P/8//z//P/8//z//P/8//z//P/8//z//P/8//z//P/8//z//P/8//z//P/8//z//v/+
//7//v/8//z//P/8//z//P/8//z//P/8//z//P/8//z//P/8//7//v/+//7//P/8//z/
/P/+//7//v/+//z//P/8//z//P/8//7//v8AAAAAAAAAAAAAAQACAAMABAAEAAUABQAF
AAUABQAGAAYABwAHAAgACQAKAAsACwALAAsACwAKAAgACAAHAAYABgAGAAYABwAFAAYA
BgAHAAkACQAJAAkABwAGAAMAAQD///3//P/8//r/+f/5//n/9//3//f/9//4//j/+P/4
//b/9v/2//b/+P/4//j/9//3//f/9//3//f/+P/2//b/9//1//T/8f/x//L/9f/7/wAA
CwAXACcAPgBWAHUAmQC+ANcA4ADgANkAxgCpAIAAVQAxABwADgADAPX/7P/q/+//8P/v
/+//8v/z//P/9f/2//f/9//1//X/9f/2//b/9v/2//X/9f/1//X/9v/0//T/9P/0//f/
9//2//b/9v/2//b/9v/2//b/9v/2//b/9v/2//b/9v/2//f/9//3//f/9//3//f/9//3
//f/+P/4//j/+P/4//j/+P/3//f/+P/4//j/+P/4//j/+P/6//r/+v/6//n/+f/5//j/
+P/4//n/+f/5//n/+f/5//v/+//7//v/+f/5//r/+v/4//j/+P/4//r/+v/6//r/+P/4
//j/+f/7//v/+//7//n/+v/6//z//v/+///////9//3//v/+/wAAAgADAAQABgAGAAYA
CQAKAAoACgAMAAsADAANAA0ADwARABIAEgASABMAFAAUABUAFQAVABMAFQAUABQAEwAR
ABEAEAAPABAADwANAAwACQAIAAgABwAJAAkABwAGAAUABAAEAAQAAQAAAAAAAAABAAEA
/////wEAAQABAAIAAAAAAP//////////AAAAAAAA////////AQABAAEAAQD/////////
/wEAAQABAAEAAQABAAEAAQD//////v/+/wAAAAAAAAAA/v/+//z//P////////////3/
/f/9//3//////////f/9//7//v/+//z//P/8//z//v/+//7//v/8//z//P/8//z//P/8
//z//v/+//3//f/7//z//P/9//3//P/8//v/+//8//3//f/9//3//f/9//z//P/8//z/
+v/6//r/+//9//z//P/8//z//f/9//3/+//7//v/+//9//3//f/9//r/+v/7//v/+//7
//v/+//7//v/+//6//r/+v/7//v//f/9//3//P/6//r/+//7//v/+f/5//r/+v/6//r/
+v/7//v/+//5//v//f/7//j/+v/6//r/+v/6//r/+v/6//r/+v/6//r/+v/6//r/+v/4
//j/+P/4//j/+P/4//j/+v/6//r/+v/6//r/+v/6//j/+P/4//j/+P/4//j/+P/2//b/
9v/2//j/+P/4//j/9v/2//b/9v/2//b/9v/2//j/+P/4//j/9v/2//b/9v/0//T/9P/0
//T/9P/0//T/9P/0//T/9P/0//T/9P/0//T/9P/0//T/9v/2//j/+f/4//n/+v/6//v/
+//7//v/+f/6//r/+//7//z//f/+/wEAAQABAAEAAQAAAP7//v/9//z//P/8//r/+//7
//z//P/9//3//f///////f/8//n/9//1//P/8v/y//D/7//t/+3/7f/t/+v/6//q/+r/
6//s/+3/7v/s/+z/7P/s/+z/6//r/+v/6//r/+v/7P/s/+r/6f/p/+r/6f/n/+j/6//t
//L/+f8DABEAIgA6AFcAeQCeAL8A0ADSAMsAvAClAIQAVwAtABAABAD3/+X/2P/W/9v/
4P/f/9//4v/j/+X/5f/m/+f/5//p/+n/6f/q/+j/6P/o/+f/6f/p/+n/6v/o/+j/6P/o
/+n/6f/o/+j/6v/q/+r/6v/q/+r/6v/q/+r/6v/q/+r/6v/q/+v/6//p/+n/6f/p/+v/
6//r/+v/7P/s/+z/7P/s/+z/7P/r/+v/7P/s/+z/7P/s/+z/7P/s/+z/7P/s/+3/7f/t
/+z/7v/u/+//7//v/+//7//v/+//7//v/+//7//v//D/8P/u/+7/7v/u/+7/7v/u/+7/
8P/w//D/8f/x//H/8f/x//P/9P/0//b/9P/0//X/9f/3//f/+P/4//j/+v/7//z//v/+
//7/AQAAAAAAAAACAAEAAgADAAMABQAHAAgACAAIAAkACgAKAAsACwALAAkACgAKAAsA
CwAJAAkACAAHAAgABwAFAAQAAwACAAIAAQD//////f/8//z//P/9//7/+//6//r/+v/7
//v/+f/5//v/+//7//z/+v/6//n/+f/5//n/+v/6//r/+f/5//n/+f/5//n/+f/5//n/
+f/5//f/9//3//f/+f/5//n/+f/3//f/9v/2//j/+P/4//j/+v/6//j/+P/3//f/9//3
//f/9//3//f/9//3//f/9f/3//j/+P/4//j/+P/4//j/+P/4//j/+P/4//j/+P/4//j/
+P/4//j/+v/6//n/+f/3//j/+P/5//n/+P/4//f/+f/6//v/+//7//v/+//7//r/+v/6
//r/+v/6//r/+//7//r/+v/6//r/+//7//v/+//7//v/+//7//v/+//7//r/+v/7//v/
+f/5//n/+f/6//v//P/8//v/+v/6//n/+f/5//n/+P/4//j/+f/5//v/+f/5//r/+v/6
//r/+v/6//n/+P/1//f/+//7//r/+P/4//j/+P/4//j/+P/4//j/+P/4//j/+P/4//j/
+P/4//j/+P/4//j/+P/4//j/+P/4//j/+P/6//r/+v/6//j/+P/4//j/+v/6//r/+v/4
//j/+P/4//j/+P/4//j/+v/6//r/+v/4//j/+P/4//j/+P/4//j/+P/4//j/+P/4//j/
+P/4//r/+v/6//r/+v/6//z//f/+////AAAAAAEAAQABAAEAAQACAAIAAwADAAQABQAG
AAcABwAHAAcABwAGAAQABAADAAIAAgACAAIAAwADAAQABgAHAAcABwAFAAUAAwACAP//
/f/7//n/+v/6//j/9//1//X/9f/1//X/9f/0//T/9P/0//T/9P/0//T/9P/0//T/8//z
//P/8//z//P/9P/0//T/8f/x/+7/7f/v//L/9////wgAEwAjADcAUABuAJMAtwDMANUA
2ADQAL0AogB9AFQALwAZAA4AAgDz/+v/6P/q/+v/7P/t/+//8P/x//H/7//w//H/8f/x
//H/8f/y//L/8v/y//H/7//v/+//8P/u/+7/7v/u/+//7//u/+7/7P/s/+z/7P/s/+7/
8P/u/w==
         </WaveFormData>
      </LeadData>
      <LeadData>
         <LeadByteCountTotal>10000</LeadByteCountTotal>
         <LeadTimeOffset>0</LeadTimeOffset>
         <LeadSampleCountTotal>5000</LeadSampleCountTotal>
         <LeadAmplitudeUnitsPerBit>4.88</LeadAmplitudeUnitsPerBit>
         <LeadAmplitudeUnits>��V</LeadAmplitudeUnits>
         <LeadHighLimit>2147483647</LeadHighLimit>
         <LeadLowLimit>268435456</LeadLowLimit>
         <LeadID>II</LeadID>
         <LeadOffsetFirstSample>0</LeadOffsetFirstSample>
         <FirstSampleBaseline>0</FirstSampleBaseline>
         <LeadSampleSize>2</LeadSampleSize>
         <LeadOff>FALSE</LeadOff>
         <BaselineSway>FALSE</BaselineSway>
         <ExcessiveACNoise>FALSE</ExcessiveACNoise>
         <MuscleNoise>FALSE</MuscleNoise>
         <LeadDataCRC32>3616304379</LeadDataCRC32>
         <WaveFormData>
/P/8//z//P/6//r/+v/6//v//P/9//7//P/8//z//P/6//r/+v/6//z//P/8//z/+v/7
//v//f///wAAAAAAAAAA/////wAAAAABAAQABAAFAAYABgAGAAUAAwADAAIAAgACAAIA
AgACAAIAAgAEAAYABQAFAAUABQADAAMAAQD+//3//P/8///////+//7//P/8//z//P/9
//3//f/9//3//f/8//v/+P/4//j/9//5//r/+v/6//j/9//3//f/9//3//f/+P/6//r/
+f/5//n/+f/5//r//f8DAAkACwALAAgABAACAAcACwANAAsACwAQABgAJAAsAC4AKwAf
AAgA9f/r/+P/3//k/+v/7//v//H/8f/1//r//v8BAAEAAgD+//3//f/9//3/+v/6//n/
+f/7//v/+//7//v/+//8//z/+v/6//n/+f/5//n/+f/5//r/+v/6//n/+f/6//r/+f/5
//n/+f/5//n/+f/5//n/+f/5//n/+v/8//v/+//7//n/+f/5//n/+f/5//r/+v/5//n/
+f/5//n/+f/6//r/+v/7//v/+//7//v/+v/6//v/+//7//v//P/8//z//P/9//3//f/+
/////////////f/9//3//f///wEAAwADAAMABAAEAAQABAAFAAUABwAIAAgACQAJAAcA
CQAJAAsADQAOAA8AEAASABEAEAAPABAAEAASABQAFgAVABUAFgAUABQAFAAUABcAFwAW
ABYAFQAVABQAEwASABEAEAAQAA8ADgAOAA0ACgAIAAcABgAGAAUABAACAAEAAQAAAP7/
//////////////7//f/8//r/+v/6//r/+//7//v/+//6//n/+f/6//r/+v/6//v/+//7
//v/+v/3//b/9v/2//j/+f/6//v/+f/5//j/+P/2//b/9//3//n/+f/4//j/9v/2//b/
9v/4//j/+P/4//f/9//3//b/+P/4//j/+P/6//r/+v/6//f/9//3//f/+f/5//n/+f/5
//n/+f/5//n/+f/5//n/+f/6//v/+//4//j/+P/4//r/+//7//v/+//8//z/+//7//r/
+v/6//r/+v/8//3/+//7//v/+v/8//z//f/9//v/+//7//v//f/8//z//P/9//3//f/9
//v/+//7//v//v/+//7//v////7//v/+//3//f/9//3//v/+/wAAAAD+//3//f/8//7/
/v///wAA/v/8//z/+//7//z//P/8///////+//7//v/9//3//P/+//////8AAP7//v/+
//7//v/+//7//v8AAAAAAAAAAP7//v/+//7/AAAAAAAAAAD+//7//v/+//7//v/+//7/
AAAAAAAAAAD+//7//v/+/wAAAAAAAAAAAAAAAAAAAAAAAAAAAAAAAAIAAgACAAIAAAAA
AAAAAAAAAAAAAAAAAAAAAAAAAAAAAAAAAAAAAAAAAAAAAAAAAAAAAAAAAAAAAgACAAIA
AgACAAIAAwADAAMAAwAEAAQABgAGAAUABQAEAAYABwAKAAwADQAOAA4ADAAJAAcABwAE
AAQABAAEAAUABgAHAAgACAAIAAcABwAHAAcABQAFAAUABAADAAIAAQABAAAA/v///wAA
AQACAAEA///+//3//////////v////7//v/+//v/+//8//z//v/+//3//f/7//v/+//7
//7//v/+//3//f/9//v/+//+/wUACwAPAA8ADwAKAAwAEAATABMAEwAVABkAIgAuADYA
NAAuACEACwD0/+n/4//h/+X/6v/t/+//7//v//P/9//8/wIABQADAAAA/v/7//v/+//7
//z//P/7//v/+f/5//n/+f/7//v//P/8//z//P/7//v/+//7//v/+//8//z//P/7//v/
/P/8//v/+//7//v/+//9//3//f/9//v/+//7//z//v/9//3//f/8//v/+v/5//v/+//8
//z/+//7//v/+//5//n/+v/6//z//f/9//3/+//7//r/+v/9//3//f/9//7//v/+//7/
/v/9//z//P//////////////////////AQADAAUABQAFAAYABgAGAAQABQAFAAcACgAK
AAsACwALAA0ADQAPABAAEAAQABAAEwATABMAEwASABIAFAAWABgAFwAXABgAGAAYABgA
GAAXABcAFgAWABcAFwAWABUAEgARABAAEAAPAA4ADgANAAoACAAHAAYABgAFAAQAAgAD
AAMAAgAAAP//////////AQAAAP///v/8//z//P/8//v/+//7//v/+//7//z//v/9//z/
+//7//z//f/+//7/+//6//r/+v/7//v/+//7//v/+//6//r/+v/6//v/+//9//3//P/8
//r/+v/6//r/+v/6//r/+v/9//3//f/8//r/+v/6//r/+v/6//r/+v/5//n/+f/5//v/
+//7//v/+//7//v/+//5//n/+f/5//v//P/9//3/+v/6//r/+v/6//v/+//7//v//P/8
//v//f/8//z//P/8//z//v////3//f/9//z//P/8//3//f/9//3//f/9/////v/+//7/
///////////9//3//f/9//7//v/+//7////+//7//v/9//3//f/9//z//P/+//7//v/9
//3//P/+//7///8AAAAA/v/+//3//f/+//7//v///////v/+//7//f/9//z//P/9////
AAD+//7//v/+//z//P/8//z//v/+//7//v/8//z//P/8//7//v/+//7//v/+//7//v/8
//z//P/8//7//v/+//7//v/+//7//v/+//7//v/+//7//v/+//7//P/8//z//P/+//7/
/v/+//z//P/8//z//v/+//7//v/+//7//v/+//7//v/+//////8BAAEAAgAAAAAAAAD/
/wAAAgAFAAcACgAKAAsADAALAAoABgADAAUABAAEAAQAAgACAAIAAgAEAAYABgAFAAMA
AwADAAEAAQD///7//f/+//7///////z//P/8//z//v/+//3//f/7//v/+//7//j/9//2
//b/+P/3//f/+P/2//b/9v/1//f/9//3//f/+f/6//r/+v/3//f/9//3//v//v8DAAcA
CQAJAAkABgAEAAgADwARAA8ADwARABYAIgAuADIALgAlAA8A+P/p/+H/2//d/+T/6f/r
/+3/7//x//P/+P/8//3//f/6//r/+//7//v/+//4//j/9//3//f/9//3//f/9//3//j/
+P/4//j/9//3//n/+f/5//n/+v/6//r/+f/7//z//P/7//n/+f/5//n/+f/5//n/+f/5
//n/+f/6//r/+f/5//n/9//3//f/9//3//f/+P/4//n/+f/5//n/+f/5//r/+v/4//n/
+f/5//n/+f/4//j/+f/5//n/+f/6//r/+v/6//3//f/9//7//f/9//3//f//////////
////AQADAAMAAQACAAIAAgAEAAUABQAHAAYABgAHAAcACQALAAsADQAOAA4ADgAOAA8A
DwAPAA8AEQASABUAGAAXABUAFAAUABYAFgAWABYAFQAVABQAFAARABEAEAAPABAADwAO
AA4ADQAMAAwACwAKAAgABwAGAAgABwAGAAQAAQABAAAA/v////////////3//P/7//r/
/P/8//z//P/9//3//f/9//r/+f/5//r//P/8//z//f/7//v/+//6//v/+v/6//r/+//7
//v/+//5//n/+P/4//r/+v/7//v/+//7//r/+v/4//j/+P/4//j/+P/4//j/9//3//f/
9v/4//j/+P/4//b/9v/2//b/9//3//f/9//3//f/9//3//X/9f/1//X/9//3//f/9//2
//b/9v/1//b/9v/2//b/9v/3//f/9//3//j/+P/3//n/+P/4//j/9v/2//j/+f/5//n/
+f/4//j/+P/5//n/9v/1//T/8//1//T/9P/0//X/9f/1//X/9f/1//X/9f/2//b/9v/2
//X/9P/0//T/9f/1//X/9f/1//T/9f/0//b/9f/1//T/9P/0//X/9v/4//b/9v/1//X/
9v/2//b/9v/1//P/8v/y//H/8f/w//T/9f/z//L/8v/y//L/8v/0//T/9P/0//L/8v/y
//L/9P/0//T/9P/0//T/9P/0//L/8v/y//L/9P/0//T/9P/y//L/8v/y//L/8v/y//L/
9P/0//T/9P/z//L/8f/w//H/8v/z//T/8v/y//L/8v/y//L/8v/y//T/9P/0//T/9P/0
//T/9P/2//b/9v/2//X/9P/z//L/9P/0//X/9f/1//X/9v/2//b/9v/1//X/9v/4//n/
/P/6//v//P/8/////f/8//3//P/8//z//P/7//r/+f/4//v//P/8//3/+//7//n/+f/5
//j/9//2//T/9f/1//T/9P/0//T/9P/1//X/9v/3//b/9f/0//L/8//y//L/8v/x//H/
8v/y//D/8P/v/+//8P/x//L/8//y//L/8v/x//H/8f/x//P/9P/3//n//f8BAAMABAAA
AP7/AQAFAAUAAwD//wAABgASABwAJAAlACMAEgD5/+f/3f/X/9r/4f/p/+3/7//v/+//
8v/0//n/+//+//7/+//7//v/+//5//j/9v/1//f/9//3//f/9//3//j/+P/2//b/9f/1
//f/9//3//f/9v/2//b/9f/3//j/+P/3//f/9//3//f/9f/1//X/9f/3//f/9//4//b/
9f/1//X/9v/3//j/+f/3//f/+P/4//f/9//3//f/+f/5//r/+v/4//n/+f/5//v/+//6
//r/+//7//v/+//6//r/+v/6//3//f/9//7//f/9//3//f//////////////AQADAAMA
AQACAAIAAgAEAAUABQAHAAYABgAHAAcABwAJAAkACwAOAA4ADgAOAA8ADwAPAA8AEgAS
ABQAFgAUABMAEwAUABYAFgAWABYAFwAXABYAFgAVABUAFAATABQAEwASABIAEAAOAA0A
CwALAAoACgAKAAoACQAIAAYAAwADAAIAAAABAAEAAQABAP///v/9//z//v/+//7//v/9
//3//f/9//7//f/9//7//P/8//z//f/7//v/+//6//r/+v/7//z//f/9//3//f/7//v/
+v/6//z//P/9//3/+//7//r/+v/8//z//P/8//z//P/8//z//P/7//r/+P/7//z//f/+
//3//P/7//r/+//7//v/+//9//3//f/9//v/+//7//v//f/9//3//f/8//z//P/7//v/
/P/9//7//v/////////9//7//v/9/////v/+//7//v/+/wAAAQABAAEAAQAAAAAAAAAB
AAEA//////////8AAAAAAQACAAEAAQABAAEAAwADAAMAAwADAAIAAQAAAAAAAAABAAIA
AwADAAMAAwADAAIAAwACAAIAAQABAAAAAAAAAAEAAgAEAAIAAgABAAMABAAEAAQABAAD
AAEAAAACAAEAAQAAAAIABQAFAAIAAAAAAAAAAAACAAIAAgACAAIAAgACAAIABAAEAAQA
BAACAAIAAgACAAIAAgACAAIAAgACAAIAAgAAAAAAAAAAAAEAAgADAAQABAAEAAQABAAC
AAIAAgACAAQABAAEAAQAAgACAAIAAgACAAIAAgACAAQABAAEAAQAAgACAAIAAgAEAAQA
BAAEAAQABAAEAAQABAAEAAQABAAEAAQABAAEAAIAAgACAAIAAwAEAAUABgAEAAQABAAF
AAUABwAHAAgACAAIAAgABwAHAAgACgALABAAEAARABIAEAAQAA0ACwALAAoACgAKAAoA
CgAKAAoACgAMAAwACwALAAsACwAJAAkABwAGAAUABgAGAAcABwAEAAQABAAEAAIAAgAB
AAEAAgADAAQABQACAAEAAAAAAAIAAQABAAIAAgACAAIAAQD//////////wEAAgACAAIA
//////////8BAAQACQANABEAEwARABAADgAQABUAGQAZABkAHQAiAC4ANgA6ADgALwAZ
AAIA9f/t/+f/6f/u/+//8f/1//X/+f///wQABgAFAAUAAgAAAAEAAQABAAEAAAAAAP//
//////////////////8AAAAA/v/+//3//f///////////wAAAAAAAP///f/+//7//f//
//////////3//f/9//3/////////AAAAAP////////3//f/9//3//////wAAAAD9//3/
/f/9//////8AAAAAAAABAAEAAQD//////v/+////////////AgACAAIAAgADAAMAAwAE
AAUABQAFAAUAAwADAAMAAwADAAUABwAHAAcACAAIAAgACAAJAAkACwAMAAwADQANAAsA
DQANAA8AEAAQABAAEAAVABUAFQAVABYAFgAYABoAGgAZABkAGgAYABgAGAAYABsAGwAa
ABoAGQAZABgAFwAWABUAFAAUABEAEAAQAA8AEAAOAA0ADAAMAAsACgAIAAUABQAEAAIA
AwADAAMAAwABAAAA///+/wAAAAAAAAAAAQABAAEAAQAAAP////8AAAAAAAAAAAEA////
/////v////7//v/+/wEAAQABAAEA//////7//v/+//7////////////+//7//v/+//7/
/v8AAAAAAAAAAAAA///+//z//v/+//7//v8AAAAAAAAAAP3//f/9//3////////////+
//3//P/7//z//f/+/////f/+///////8//z//P/8//7//////////f/+//7//f////7/
/v/+//7//v8AAAEA/////////v8AAAAAAQABAP//////////AQAAAAAAAAABAAEAAQAB
AAEAAQABAAEABAAEAAQABAABAAAAAAAAAAEAAQABAAEAAAAAAAIAAgAAAP/////+/wAA
AAABAAIAAgAAAAAA/////wAAAAAAAAEAAQAAAAAAAAD//////v8AAAEAAwACAAEAAAD/
//7/AAAAAAAAAAACAAIAAgACAAEAAAD///7///8AAAEAAgAAAAAAAAAAAAIAAgACAAIA
AgACAAIAAgAAAAAAAAAAAAIAAgACAAIAAgACAAIAAgACAAIAAgACAAIAAgACAAIAAAAA
AAAAAAACAAIAAgACAAIAAgACAAIAAgACAAIAAgAEAAQABAAEAAIAAgACAAIABAAEAAQA
BAACAAIAAgADAAMABQAFAAYABgAGAAYABQAFAAYACAAJAA4ADgAPABAAEAAQAA0ACwAJ
AAgACAAIAAgACAAIAAgACAAKAAoACQAJAAkACQAHAAcABQAEAAMAAgACAAMAAwACAAIA
AgACAAAAAAD/////AQABAAEAAQD+//3//P/8//7//f/9//7//v/+//7//f/7//v/+//7
//3//v/+//7//f/9//3//f/9//7/AQAHAA0ADwAPAAwACgAKAA8AEwAVABMAEwAYACIA
LAA0ADQAMwAnABAA+//v/+X/4f/k/+n/7f/v/+//8f/1//r//v8BAAEAAAD+//3//f/9
//3//v/+//3//f/8//v/+v/5//r/+//9//7//P/8//v/+//7//v/+//7//z//P/8//v/
+f/6//r/+f/7//v/+//7//n/+f/5//n/+//7//v//P/8//v/+//7//n/+f/5//n/+//7
//z//P/5//n/+f/5//n/+f/6//r//P/9//3//f/9//3//P/8//3//f/9//3//P/8//z/
/P/9//3//f/+//////////////////////8BAAMABQAFAAQABAADAAIABAAFAAUABwAI
AAgACQAJAAcACQAJAAsADgAOAA4ADgARABEAEQARABAAEAASABQAFgAVABUAFgAUABQA
FAAUABUAFQAUABQAEwATABIAEQASABEAEAAQAA8ADgAOAA0ACgAIAAcABgAIAAcABgAE
AAMAAwACAAAA//////////////7//f/8//r/+v/6//r//f/9//3//f/6//n/+f/6//r/
+v/6//v/+//7//v/+v/5//j/+P/4//v/+//7//v/+f/5//j/+P/6//r/+//7//v/+//6
//r/+v/6//r/+v/6//r/+v/6//n/+f/5//j/+P/4//j/+P/4//j/+P/4//f/9//3//f/
+f/5//n/+f/3//f/9//3//f/9//3//f/+f/6//v/+//4//j/+P/4//r/+//7//v/+f/6
//r/+f/5//j/+P/4//r/+v/8//3//P/7//r/+P/5//r//P/9//v/+//7//v//f/8//z/
/P/9//3//f/9//v/+//7//v//v/+//7//v/7//r/+v/6//r/+//8//3//P/8//7//v/9
//v/+v/4//n/+v/8//7//P/6//r/+f/7//z//P/8//v/+//6//r/+v/5//n/+P/+////
///+//3//P/7//r//P/8//z//P/8//z//P/8//r/+v/6//r/+//8//3//v/+//7//v/+
//z//P/8//z//v/+//7//v/8//z//P/8//7//v/+//7//P/8//z//P/+//7//v/+//7/
/v/+//7//v/+//7//v8AAAAAAAAAAP7//v/+//7/AAAAAAAAAAAAAAAAAAAAAAAAAAAB
AAEAAwADAAQABAACAAIAAQABAAIABAAFAAgACgALAAwADAAKAAcABQAFAAYABgAGAAYA
BAAEAAQABAAGAAYABQAFAAcABwAFAAUAAQAAAP///v8AAAEAAQAAAP7//v/+//7/AAD/
///////////////+//v/+v/6//r/+//7//z//P/6//r/+f/5//n/+f/5//n//P/8//z/
+//5//n/+f/5//z/AQAHAAsADQALAAgACAAKAA0AEQARABEAEwAYACIALgAyADIAKQAV
AP7/8f/n/9//4f/m/+v/7f/v//H/8//3//z/AAD//////v/8//3//f/9//3//P/8//v/
+//7//v/+//7//v/+//8//z/+v/6//n/+f/7//v/+//7//r/+v/6//n/9//4//j/9//4
//n/+v/7//n/+f/5//n/+f/5//n/+v/4//f/9//3//n/+f/5//n/+f/5//r/+v/5//n/
+f/5//n/+f/6//r/+v/7//v/+//7//v/+v/6//3//f/9//3//f/8//v/+v/9//3//f/+
/////////////////////////wEAAwADAAEAAgACAAIABAAFAAUABwAIAAgACQAJAAkA
CwALAA0ADAAMAAwADAAPAA8ADwAPABAAEAASABQAFAATABMAFAAUABQAFAAUABcAFwAW
ABYAEwATABIAEQAQAA8ADgAOAA0ADAAMAAsACAAGAAUABAAGAAUABAACAP/////+//z/
/P/9//7////9//z/+//6//r/+v/6//r//f/9//3//f/6//n/+f/6//r/+v/6//v/+//7
//v/+v/5//j/+P/4//v/+//7//v/+v/5//f/9v/4//j/+f/5//n/+f/4//j/+P/4//j/
+P/4//j/+P/4//f/9//3//b/+P/4//j/+P/4//j/+P/4//f/9//3//f/+f/5//n/+f/3
//f/9//3//f/9//3//f/9//4//n/+f/4//j/+P/4//j/+f/5//n/+P/4//f/9f/4//j/
+f/6//j/+P/6//v/+f/5//n/+P/6//r/+//7//n/+f/5//n/+v/6//v//P/7//v/+//7
//n/+f/5//n//P/8//z//P/7//r/+v/6//r/+//8//3//f/8//3//P/8//v/+//6//z/
/P/9//7//v/8//z/+//7//z//P/8//3//f/8//z//P/7//v/+v/6//3///8AAP///v/9
//z//P/8//z//P/8//z//P/8//z//P/8//z//v/+//7//v/9//z/+//6//z//P/8//z/
/P/8//z//P/8//z//P/8//7//v/+//7//P/8//z//P/8//z//P/8//7//v/+//7//P/8
//z//P/+//7//v/+//z//P/8//z//v/+//7//v/8//z//P/8//z//P/8//z//v/+//7/
/v/+//7//v/+//z//P/8//z//v/+////////////AAAAAAIAAgABAAEAAAACAAMABgAI
AAkACgAKAAwACQAHAAcABQAEAAMAAgAEAAQABAAEAAYABgAFAAUAAwADAAEAAQABAAAA
///+//z//f/9//z//v/+//7//v/8//v/+//7//v/+//7//r/+//6//r/+v/3//f/+P/4
//r/+v/5//n/9//3//f/9//6//r/+v/5//v/+//5//n/+P/7/wEABQALAA0ACgAGAAYA
CQANAA8ADwAPABQAHAAoADIANAAvACEACADz/+f/3//f/+T/5//p/+v/7f/t/+//9v/8
///////+//z/+f/5//n/+f/6//r/+f/5//n/+f/5//n/9//3//j/+P/5//r/+v/7//r/
+f/4//f/+P/4//j/9//3//j/+P/3//f/9//3//f/+f/5//n/+f/3//f/9//4//r/+f/5
//n/+f/5//n/+f/3//f/+P/4//j/+f/6//v/+v/5//n/+P/6//v/+//7//n/+f/4//j/
+f/5//n/+f/8//z//P/8//v/+//7//z//f/9//3//f/9//3//f/9//3///8BAAEAAwAE
AAQABAACAAMAAwAFAAYABgAHAAcABwAJAAkACwAKAAoACgAKAA4ADwAQABEAEQAQABEA
EgAUABMAEwAUABQAFAAUABQAFQAVABQAFAAVABUAFAATABAADwAOAA4ADwAOAA4ADQAK
AAgABwAGAAgABwAGAAQAAwADAAIAAAD//////////wEAAAD///7//P/8//z//P/7//v/
+//7//v/+//8//7//f/8//v/+//9//3//f/8//v/+v/6//r/+f/5//n/+f/7//v/+v/6
//j/+P/5//n/+//7//r/+v/6//r/+v/6//j/+P/4//j/+//7//v/+v/4//j/+P/4//r/
+v/6//r/+f/5//n/+f/5//n/+f/5//n/+f/5//n/9//3//f/9//5//r/+//7//j/+P/4
//j/+v/7//v/+//7//z//P/7//n/+P/4//j/+v/6//z//f/7//v/+//6//r/+v/7//v/
/f/9//3//f/8//r/+f/4//v/+//7//v//f/9//3//f/8//z//P/8//v/+v/6//r/+f/5
//n/+f/8//z//v/+//z/+//7//r/+v/6//v//P/8//r/+v/5//n/+v/6//r/+//7//r/
+v/6//n/+f/4//j/9//5//r/+v/6//r/+v/5//j/9//2//f/+P/5//r/+P/4//j/+P/4
//j/+P/4//r/+v/6//r/9//2//X/9P/3//j/+f/6//n/+P/3//b/9v/2//b/9v/4//j/
+P/4//b/9v/2//b/+P/4//j/+P/4//j/+P/4//b/9v/2//b/9v/2//b/9v/0//T/9P/0
//b/9v/2//b/9P/0//T/9P/2//b/9v/2//f/9//5//n/+P/4//j/+P/3//f/+P/6//n/
/P/8//3//v/+//7/+//6//v/+//8//v/+v/5//j/+v/6//z//P/7//v/+//7//f/9//1
//T/9P/0//X/9//0//L/8f/w//L/8v/y//H/8//z//P/8//w/+7/7P/q/+z/7P/r/+v/
7P/s/+z/7P/s/+3/7v/v/+7/7f/t/+z/7P/r/+v/6//v/+3/7P/t/+//8//5//3//P/6
//j/+f/7//3/+f/z//T/+v8IABQAGgAZABMA/v/p/9v/0f/P/9L/2//j/+X/5f/l/+f/
6v/q/+3/8//2//b/9P/z//L/8f/u/+7/7f/t/+//7//v/+//7//v//D/8P/u/+7/7f/t
/+//7//v/+//7v/u/+7/7f/v//D/8P/v/+3/7f/t/+3/7//v/+//7//v/+//7//w//D/
7//v/+//8f/x//H/8f/v/+//8P/w/+//7//v/+//8P/x//P/9P/z//P/8v/x//L/8//z
//T/9f/1//X/9f/4//j/+P/4//f/9//3//j/+f/5//n/+f/7//v/+//7//n/+//9//3/
//8AAAAAAAABAAMABAAHAAYABgAHAAcACQALAAsADQAMAAwADAAMAA8ADwAPAA8AEQAS
ABUAGAAWABUAFQAWABcAGAAZABoAGQAZABgAGAAXABcAFgAVABUAFQAVABYAEwASABIA
EQARABAAEAAQABAADwAOAAwADQANAAwACgALAAsACwALAAkACAAHAAYACAAIAAgACAAI
AAcABgAFAAUABQAGAAgABgAGAAYABwAFAAUABQAEAAQABAAFAAYABQAFAAUABQAFAAUA
BAAEAAYABgAHAAcABQAFAAQABAAFAAYABwAIAAgACAAIAAgABwAHAAcABgAHAAgACQAK
AAgACAAIAAgACQAJAAkACQAHAAcABwAHAAcABwAHAAcACQAJAAkACQAHAAgACQAJAAoA
CgAKAAoACAAJAAkACQAJAAoACgAJAAsACgAKAAoACAAIAAoACwANAA0ADQAMAAwADAAN
AA0ACwALAAsACwAMAAwADQAOAA4ADQAMAAsADQANAA0ADQANAAwACwAKAAsACgAKAAoA
CgALAAwADQAMAAwADgAOAA4ADQANAAwADAAMAA0ADgAOAAwADAALAA0ADgAOAA4ADQAN
AAwADAAOAA0ADQAMAA4ADQALAAwADAAMAAwADAAOAA4ADgAOAAwADAAMAAwADgAOAA4A
DgAOAA4ADgAOAA4ADgAOAA4ADgAOAA4ADgAMAAwADAAMAA4ADgAOAA4ADgAOAA4ADgAO
AA4ADgAOABAAEAAQABAADgAOAA4ADgAQABAAEAAQABAAEAAQABAAEAAQABAAEAASABIA
EgASABEAEQATABMAFgAWABYAFgAVABUAFgAYABkAHAAcAB0AHgAeAB4AGwAXABcAFgAW
ABgAGAAYABgAGAAYABoAGgAZABkAGQAZABcAFwAVABQAEQAQABAAEQATABIAEgASABIA
EgASABEAEQARABEAEQARABAADwAOAAwADAALAAsADgAOAA4ADgANAA0ADQANAA0ADQAO
AA4AEAAPAA8ADwANAA8AEAATABkAHwAhAB8AHAAcACAAIQAjACMAJQArADQAQABIAEgA
RgA5ACEADAABAPv/9//7/wAAAwADAAMAAwAFAAsAEAAWABUAEwASABAADQANAA0ADQAO
AA4ADQANAA0ADQANAA0ADQANAA4ADgAMAAwACwALAA0ADQANAA0ADAAMAAwACwALAAoA
CgALAA==
         </WaveFormData>
      </LeadData>
      <LeadData>
         <LeadByteCountTotal>10000</LeadByteCountTotal>
         <LeadTimeOffset>0</LeadTimeOffset>
         <LeadSampleCountTotal>5000</LeadSampleCountTotal>
         <LeadAmplitudeUnitsPerBit>4.88</LeadAmplitudeUnitsPerBit>
         <LeadAmplitudeUnits>��V</LeadAmplitudeUnits>
         <LeadHighLimit>2147483647</LeadHighLimit>
         <LeadLowLimit>268435456</LeadLowLimit>
         <LeadID>V1</LeadID>
         <LeadOffsetFirstSample>0</LeadOffsetFirstSample>
         <FirstSampleBaseline>0</FirstSampleBaseline>
         <LeadSampleSize>2</LeadSampleSize>
         <LeadOff>FALSE</LeadOff>
         <BaselineSway>FALSE</BaselineSway>
         <ExcessiveACNoise>FALSE</ExcessiveACNoise>
         <MuscleNoise>FALSE</MuscleNoise>
         <LeadDataCRC32>1891779788</LeadDataCRC32>
         <WaveFormData>
AAAAAAAAAAAAAAAAAAAAAAAAAAAAAAAAAAAAAAAAAAAAAAAAAAAAAAAAAAAAAAAAAAAA
AAEAAQABAAIAAgABAP///v/+//7/AgACAAMAAwADAAMAAwADAAQAAwAAAP7/+v/5//j/
9//3//j/+P/4//f/9//3//f/+f/5//n/+f/5//n/+f/5//f/9//3//f/+f/7//z//f/9
//3//f/9//z//P/8//3//f/9//3//f////7//v/+/////////////////////////wAA
AAAAAAAAAgABAAEAAwAEAAYABwAJAAsACQAGAAIA///6//T/6P/V/77/pv+U/4b/fv96
/4L/j/+j/7j/y//R/9f/3P/j/+j/7f/w//L/9v/4//v//v/+/wEAAgACAAMAAwADAAQA
BAAEAAQABAAEAAQABAAEAAQABgAGAAYABgAEAAQABAAEAAUABQAFAAUABQAFAAUABQAF
AAUABQAFAAUABQAFAAUABgAGAAYABgAFAAUABQAGAAgACAAIAAgACAAIAAgACAAIAAgA
CAAIAAgACAAIAAcABwAHAAcABwAHAAcABwAHAAcABwAHAAcABQAFAAUABQAFAAUABQAF
AAQABAAFAAUABgAGAAYABgAFAAUABQAFAAUABQAFAAUABQAFAAUABAACAAIAAgACAAMA
AwADAAMAAQABAAAAAAD+//3//P/8//3//P/8//z//P/8//v/+v/6//n/+f/5//f/9v/2
//b/9v/2//b/9v/4//j/+P/5//n/+f/5//v/+//7//z//v/+/////////wEAAQABAAEA
BAAEAAQABQADAAMABAAEAAQABAAEAAUABQAFAAUABQAFAAUABQAFAAUABQAFAAQABAAE
AAUABQAFAAUABQAFAAUABQAFAAQABgAGAAYABgAHAAcABwAHAAcABgAGAAYABwAHAAcA
BwAHAAcABwAHAAcABwAIAAgACAAIAAgACAAIAAgACAAIAAgACAAIAAgABgAHAAcABwAH
AAcABwAHAAcABwAHAAcACAAIAAgACAAHAAcABwAGAAYABgAGAAYABgAGAAYABgAIAAgA
CAAIAAYABgAGAAYABgAGAAYABgAGAAYABgAFAAUABQAFAAUAAwADAAQABAAEAAMAAwAD
AAUABQAFAAUABQAFAAUABQADAAMAAwADAAMAAwADAAMAAwADAAMAAwAFAAUABQAFAAMA
AwADAAMAAwADAAMAAwADAAMAAwADAAMAAwADAAMAAwADAAMAAwADAAMAAwACAAIAAgAC
AAIAAgACAAIAAgAAAAAAAAAAAAIAAgACAAIAAAAAAAAAAAACAAIAAgACAAAAAAAAAAAA
AAAAAAAAAAACAAIAAgACAAAAAAAAAAAAAAAAAAAAAAAAAAAAAAAAAP7//v/+//7/AAAA
AAAAAAD+//7//v/+//7//v/+//7//v/+//7//v/+//7//v/+//7//v/+//7//v/+//7/
/v8AAAAAAAABAP////8AAAAA//////7//v8AAAIAAgADAAMAAwADAAMAAQAAAP///P/6
//j/9//2//f/9//4//j/+P/5//n/+f/3//f/9//3//f/9//3//f/9//3//f/9//5//n/
+//8//3//f/9//3//f/+//7//v/9//3//f/9//3//f/8//z//P/9//3//f//////////
//3//f/+//7/AAAAAAAA//8BAAUABgAIAAkACQAHAAUAAgD+//v/9v/q/9b/v/+m/5L/
hP96/3j/fv+M/53/r/++/8n/zf/R/9r/4//o/+v/7v/y//b/+P/7//z//v///wAAAAAB
AAEAAQACAAIAAgACAAIAAgACAAIAAgACAAIAAgACAAIAAgACAAIAAgADAAMAAwADAAMA
AwADAAMAAwADAAMAAwAFAAUABQAFAAQABAAEAAQAAwADAAMABAAEAAQABAAEAAQABAAE
AAQABAAEAAQABAAGAAYABgAFAAUABQAFAAUABQAFAAUABQADAAMAAwADAAMAAwADAAMA
BQAFAAUABQAEAAQABQAFAAQABAAEAAQAAwADAAMAAwADAAMAAwADAAUABQAFAAQAAgAC
AAIAAgABAAEAAQABAP/////+//7//v/9//z//P/9//z//P/8//z//P/7//r/+v/5//n/
+f/5//j/+P/4//b/9v/2//b/+P/4//j/+f/5//n/+f/7//3//f/+/wAA/v////////8B
AAEAAQABAAIAAgACAAMAAwADAAQABAAEAAQABAAFAAMAAwADAAMABQAFAAUABQAFAAUA
BQAEAAIAAgADAAMAAwADAAMAAwADAAMAAwACAAIAAgACAAIAAwADAAMAAwABAAAAAAAA
AAMAAwADAAMAAQABAAEAAQADAAMABAAEAAQABAAEAAQABAAEAAQABAAEAAQABAAEAAQA
BQAFAAUABQAFAAUABQAFAAUABQAFAAQABAAEAAQABQAFAAUABAAEAAQABAAEAAQABAAE
AAQABgAGAAYABgAEAAQABAAEAAYABgAGAAYABgAGAAYABQADAAMAAwADAAMAAwAEAAQA
BAADAAMAAwADAAMAAwADAAMAAwADAAMAAwADAAMAAwADAAMAAwADAAMAAwADAAMAAwAD
AAMAAwADAAMAAwADAAMAAwADAAMABQAFAAUABQADAAMAAwADAAUABQAFAAUABQAFAAUA
BAAEAAQABAAEAAQABAAEAAQABAAEAAQABAAEAAQABAAEAAQABAAEAAQABAAEAAQABAAE
AAQABAAEAAQABAAEAAQABgAGAAYABgAGAAYABgAGAAYABgAGAAYABgAGAAYABgAGAAYA
BgAGAAYABgAGAAYABAAEAAQABAAEAAQABAAEAAYABgAGAAYABwAHAAcACAAIAAcABwAG
AAYABgAIAAgACQAJAAkACQAHAAcABgAFAAIAAAD+//3//v/9//3//v/+//7/////////
///////////////////9//3//f/9/////////wEAAAABAAEAAQADAAMABAAEAAQABQAF
AAUABQAFAAUABAAEAAQABQAFAAMAAwADAAMAAwADAAMABAAEAAQABAAEAAUABwAHAAoA
DAANAA8ADwANAAgABAD///r/8v/g/8v/sv+c/47/hP98/37/jP+f/7H/wv/N/9X/1//e
/+f/7v/v//L/+P/8//7///8CAAIAAwAEAAQABQAFAAUABgAGAAYABgAGAAYACAAIAAgA
CAAIAAgACAAIAAYABgAGAAYABwAHAAcABwAHAAcABwAHAAcABwAHAAcACQAJAAkACQAI
AAgACAAIAAkACQAJAAoACgAKAAoACgAIAAgACAAIAAgACAAIAAgACAAIAAgABwAHAAcA
BwAHAAcABwAHAAcABwAHAAcABwAHAAcABwAHAAUABQAFAAUABgAGAAcABwAGAAYABgAG
AAUABQAFAAUABQAFAAUABQAFAAUABQAEAAQABAAEAAQAAwADAAMAAwABAAEAAAAAAAAA
///+//7//f/8//z//P/8//z/+//6//r/+f/5//n/+f/4//j/+P/2//b/9v/2//b/9v/2
//f/+f/5//n/+//7//v//P/+//z//f/9//3/AQABAAEAAQAAAAAAAAABAAMAAwAEAAQA
AgACAAIAAwADAAMAAwADAAMAAwADAAMAAwADAAMAAgACAAIAAwADAAMAAwADAAMAAwAD
AAMAAgAEAAQABAAEAAMAAwADAAMAAwACAAIAAgAFAAUABQAFAAUABQAFAAUABQAFAAYA
BgAEAAQABAAEAAQABAAEAAQABAAEAAQABAAGAAcABwAHAAYABQAEAAMABQAFAAUABQAG
AAYABgAGAAUABQAFAAQABAAEAAQABAAGAAYABgAGAAQABAAEAAQABAAEAAQABAAEAAQA
BAAEAAQABAAEAAMABQAFAAUABQADAAMABAAEAAUABQAGAAcABQAFAAUABQADAAMAAwAD
AAUABQAFAAUABwAHAAcABwAFAAUABQAFAAUABQAFAAUABQAFAAUABQADAAMAAwADAAMA
AwADAAMABQAFAAUABQAFAAUABQAFAAUABQAFAAQABAAEAAQABAAEAAQABAAEAAQABAAE
AAQABAAEAAQABAACAAIAAgACAAQABAAEAAQAAgACAAIAAgACAAIAAgACAAIAAgACAAIA
AgACAAIAAgACAAIAAgACAAIAAgACAAIAAgACAAIAAgACAAIAAgACAAIAAgACAAIAAgAC
AAIAAgACAAIAAgACAAQABAAEAAQAAgACAAIAAwADAAMABAAEAAMAAwACAAIAAAACAAIA
AwAFAAUABQAFAAUABAADAAAAAAD+//3//P/5//n/+v/6//j/+f/5//n/+//7//v/+//7
//v/+//7//v/+//7//v/+f/5//v//P/9//3//f/9////AAAAAAAA//////////8BAAEA
AAAAAP7/////////AQABAAEAAQABAAEAAgACAAIAAgACAAEAAwADAAQABgAHAAcACQAL
AAgABAABAPz/+P/y/+P/zP+0/5z/iv+A/3r/ev+D/5X/qv+//8//1f/Y/9//5v/r//D/
8v/0//j/+//+//7//f/+//7///8BAAEAAgACAAQABAAEAAQABAAEAAQABAAEAAQABAAE
AAQABAAEAAQABQAFAAUABQADAAMAAwADAAMAAwADAAMABQAFAAUABQAGAAYABgAGAAMA
AwADAAQABAAEAAQABAAEAAQABAAEAAQABAAEAAQABAAEAAQAAwADAAMAAwADAAMAAwAD
AAMABQAFAAUABQADAAMAAwADAAMAAwADAAMAAgACAAMAAwACAAIAAgACAAEAAQABAAEA
AQABAAEAAQABAAEAAQAAAAAAAAAAAAAA/f/9//3//f/9//3//P/8//r/+f/4//j/+f/4
//j/+P/2//b/9f/0//T/8//z//P/8//y//L/8v/y//L/8v/y//L/8v/y//P/8//z//P/
9f/3//f/+P/6//r/+//7//v//f/9//3//f/+//7//v///wEAAQACAAIAAgACAAIAAwAB
AAEAAQABAAEAAQABAAEAAQABAAEAAAACAAIAAwADAAEAAQABAAEAAQABAAEAAAACAAIA
AgACAAEAAQABAAEAAwACAAIAAgADAAMAAwADAAEAAQABAAEAAwADAAQABAACAAIAAgAC
AAIAAgACAAIABAAEAAQABAACAAMAAwADAAMAAwADAAMAAQABAAEAAQACAAIAAgACAAEA
AQABAAAAAgACAAIAAgACAAIAAgACAAIAAgACAAIAAAAAAAAAAAAAAAAAAAAAAAAAAAAA
AP//////////////////AAAAAAAA////////////////////////////////////////
////////////////////////////////////////////////////////////////////
////////////////////AQABAAAAAAAAAAAAAAD+//7//v/+/wAAAAAAAAAAAAAAAAAA
AAAAAAAAAAAAAAAAAAAAAAAAAAAAAAAAAAAAAAAAAAAAAAAAAAAAAAAAAAAAAAAAAAAA
AAAAAAAAAAAAAAAAAAAAAAAAAAAAAAAAAAAAAAAAAAAAAAAAAAAAAAAAAAAAAAAAAAAA
AAAAAAIAAgACAAIAAAAAAAAAAAAAAAAAAAAAAAAAAAAAAAAAAgACAAIAAgAEAAQABAAE
AAMAAwADAAQABAADAAMAAgACAAIABAAEAAUABQAFAAUAAwADAAIAAQD8//r/+P/3//j/
9//3//j/+v/6//v/+//5//n/+f/5//n/+f/5//n/+f/5//n/+f/5//n/+f/7//z//f/9
//3//f/9//7//v/+//////////3//f/9//z//P/8//3//f///////////////////wAA
AAAAAAAAAAABAAEAAwAEAAYACQAJAAsABwACAAAA+//2/+7/3P/H/67/mP+I/3z/dv94
/4T/lf+n/7b/w//L/8//1v/f/+j/6//s//D/9v/4//v//P/+////AAAAAAEAAQABAAIA
AgAEAAQABAAEAAQABAAEAAQABgAGAAYABgAGAAYABgAGAAUABQAFAAUABwAHAAcABwAF
AAUABQAFAAcABwAHAAcABgAGAAYABgAHAAcABwAIAAYABgAGAAYABgAGAAYABgAIAAgA
CAAIAAYABgAGAAUABwAHAAcABwAHAAcABwAHAAcABwAHAAcABwAHAAcABwAHAAcABwAH
AAYABgAHAAcABgAGAAYABgAFAAUABQAFAAcABwAHAAcABQAFAAUABAAEAAQABAAEAAMA
AwADAAMAAwADAAIAAgACAAEAAAAAAP///v/+//7//P/8//v/+v/6//n/+f/5//n/+P/4
//j/+P/4//j/+P/4//j/+P/5//n/+f/5//v//f/9//7/AAD+/////////wEAAQABAAEA
AgACAAIAAwADAAMABAAEAAIAAgACAAMAAwADAAMAAwADAAMAAwADAAMAAwADAAIAAgAC
AAMAAwADAAMAAwADAAMAAwADAAIAAgACAAIAAgADAAMAAwADAAMAAgACAAIAAQABAAEA
AQABAAEAAQABAAEAAQACAAIAAgACAAIAAgAEAAQABAAEAAQABAAEAAQAAgADAAMAAwAD
AAMAAwADAAMAAwADAAMABAAEAAQABAADAAMAAwACAAIAAgACAAIAAgACAAIAAgACAAIA
AgACAAIAAgACAAIAAgACAAIAAgACAAIAAgABAAEAAQABAAEAAQABAAIAAgACAAEAAQAB
AAEAAQABAAEAAQABAAEAAQABAAEAAQABAAEAAQABAAEAAQABAAEAAQABAAEAAQABAP//
//////////////////////////////////////////////////8BAP////8AAAAAAAAA
AAAA/v/+//7//v/+//7//v/+//7//v/+//7//v/+//7//v8AAAAAAAAAAP7//v/+//7/
/v/+//7//v/+//7//v/+//7//v/+//7//v/+//7//v/+//7//v/+//7//v/+//7//v/+
//7//v/+//7//v/+//7//v/+//7//v/+//7//v/+//7//v/+//7//v/+//7//P/8//z/
/P/+//7//v/+/////////wAA/v/9//3//P/8//z//v/+////////////AQABAAAA///6
//j/9v/1//b/9f/1//b/9v/2//f/9//3//f/9//3//X/9f/1//X/9f/1//X/9f/1//X/
9f/3//r/+//7//v/+//7//z//P/6//v/+//7//v/+//7//r//P/8//3//f/9//3//f/9
//3//f/9//7//v/+//7//v//////AQACAAIABQAHAAcABwACAP7//f/4//L/6P/V/77/
pv+Q/4T/eP9y/3j/h/+X/6r/uf/F/83/0v/Z/+L/5//q/+z/8v/2//f//P/+//3//v/+
/////////wAAAAACAAIAAgACAAIAAgACAAIAAgACAAIAAgACAAIAAgACAAMAAwADAAMA
BQAFAAUABQADAAMAAwADAAMAAwADAAMABAAEAAQABAAFAAUABQAGAAQABAAEAAQABgAG
AAYABgAGAAYABgAGAAYABgAGAAUABQAFAAUABQAFAAUABQAFAAUABQAFAAUABQAFAAUA
BQAFAAUABQAFAAQABAAFAAUABAAEAAQABAADAAMAAwADAAUABQAFAAUAAwADAAMAAgAC
AAIAAgACAAEAAQABAAEAAQABAAAAAAAAAP///v/+//3//P/8//z//P/8//v/+v/6//n/
+f/5//f/9v/2//b/9v/2//b/9v/2//b/9v/3//f/9//3//n/+f/5//r//P/8//3//f/9
////////////AAAAAAAAAQABAAEAAgACAAIAAgACAAMAAwADAAMAAwADAAMAAwADAAMA
AwADAAIAAgACAAMAAwABAAEAAQABAAEAAQABAAAAAgACAAIAAgABAAEAAQABAAMAAgAC
AAIAAwADAAMAAwABAAEAAQABAAMAAwAEAAQAAgACAAIAAgACAAIAAgACAAQABAAEAAQA
BAAFAAUABQAFAAUABQAFAAUABQAFAAUABgAGAAYABgAHAAcABwAGAAYABgAGAAYABgAG
AAYABgAGAAYABgAGAAYABgAGAAYABgAGAAYABgAEAAQABAADAAUABQAFAAUABQAFAAYA
BgAGAAUABQAFAAUABQAFAAUAAwADAAMAAwAFAAUABQAFAAMAAwADAAMAAwADAAMAAwAD
AAMAAwADAAMAAwADAAMAAwADAAMAAwADAAMAAwADAAMAAwADAAMABQAFAAUABQAFAAUA
BQAGAAYABgAGAAYABgAGAAYABgAGAAYABgAGAAYABgAGAAYABgAGAAYABgAGAAYABgAG
AAQABAAEAAQABAAEAAQABAAEAAQABAAEAAYABgAGAAYABgAGAAYABgAGAAYABgAGAAQA
BAAEAAQABgAGAAYABgAEAAQABAAEAAQABAAEAAQABAAEAAQABAAEAAQABAAEAAQABAAE
AAUABQAFAAYABgAFAAUABAAEAAQABgAGAAcABwAHAAcABwAHAAYABQACAAAA/v/9//z/
+//7//z//P/+/////////////////////f/9//3//f/9//3//f/9//3//f///wAAAQAB
AAEAAQABAAIAAgACAAMAAwADAAMAAwADAAIAAgACAAMAAwADAAMAAwADAAMAAwADAAQA
BAAEAAQABgAHAAcABwAIAAoADQANAA0ADQAIAAQA///6//L/4v/L/7T/nv+O/4T/fP9+
/4b/l/+r/77/y//T/9n/3P/n/+7/8f/y//b/+v/8////AgAEAAMABAAEAAUABQAFAAYA
BgAIAAgACAAIAAgACAAIAAgACAAIAAgACAAIAAgACAAIAAkACQAJAAkACQAJAAkACQAJ
AAkACQAJAAkACQAJAAkACgAKAAoACgAJAAkACQAKAAoACgAKAAoACgAKAAoACgAKAAoA
CgAKAAoACgAKAAkACQAJAAkACQAJAAkACQAJAAkACQAJAAkACQAJAAkACQAJAAkACQAJ
AAgACAAJAAkACAAIAAgACAAHAAcABwAHAAkACQAJAAkABwAHAAcABgAGAAYABgAGAAUA
BQAFAAUAAwADAAIAAgACAAEAAAAAAP///v/+//7//v/+//3//P/8//v/+//7//v/+v/6
//r/+v/6//r/+v/6//r/+v/7//v/+//7//3//f/9//7/AAAAAAEAAQABAAMAAwADAAMA
BAAEAAQABQAFAAUABgAGAAYABgAGAAcABwAHAAcABwAHAAcABwAHAAcABwAHAAYACAAI
AAkACQAHAAcABwAHAAcABwAHAAYABgAGAAYABgAHAAcABwAHAAkACAAIAAgACQAJAAkA
CQAJAAkACQAJAAkACQAKAAoACAAIAAgACAAIAAgACAAIAAoACgAKAAoACAAJAAkACQAL
AAsACwALAAsACwALAAsACgAKAAoACgALAAsACwAKAAoACgAKAAoACgAKAAoACgAKAAoA
CgAKAAoACgAKAAoACgAKAAoACgAIAAgACAAHAAkACQAJAAkACQAJAAoACgAIAAcABwAH
AAkACQAJAAkACQAJAAkACQAJAAkACQAJAAkACQAJAAkACQAJAAkACQAJAAkACQAJAAkA
CQAJAAkACQAJAAkACQAHAAcABwAHAAcABwAHAAcABwAHAAcABwAHAAcACQAIAAgACAAI
AAgABgAGAAYABgAIAAgACAAIAAgACAAIAAgABgAGAAYABgAIAAgACAAIAAYABgAGAAYA
BgAGAAYABgAGAAYABgAGAAYABgAGAAYABgAGAAYABgAGAAYABgAGAAYABgAGAAYABgAG
AAYABgAGAAYABgAGAAQABAAEAAQABAAEAAQABAAEAAQABAAEAAYABgAGAAYABAAEAAQA
BAAGAAYABgAGAAYABgAGAAYABgAGAAYABwAHAAcACAAIAAcABwAGAAYABgAIAAgACQAJ
AAkACQAJAAkACAAHAAQAAgAAAP///v/9//3//v/+//7/////////////////////////
/////////////////f/9////AAADAAMAAwADAAMABAAEAAQABQAFAAUABQAFAAUABAAE
AAIAAwADAAMABQAFAAUABQAFAAUABgAGAAQABAAGAAUABwAJAAoADAANABEADwANAAoA
BgADAAAA+v/u/9v/xP+s/5j/jP+C/37/hP+R/6P/tv/F/9H/1f/a/+H/7P/x//T/9v/6
//7/AQACAAQABQAGAAYABwAHAAcACAAIAAoACgAKAAoACgAKAAoACgAKAAoACgAKAAoA
CgAKAAoACwALAAsACwAJAAkACQAJAAsACwALAAsADQANAA0ADQAMAAwADAAMAAsACwAL
AAwADAAMAAwADAAMAAwADAAMAAwADAAMAAwADAAMAAwACwALAAsACwALAAsACwALAAsA
CwALAAsACwALAAsACwALAAsACwALAAsACgAKAAsACwAKAAoACgAKAAkACQAJAAkACQAJ
AAkACQAJAAkACQAIAAgACAAIAAgABwAHAAcABwAHAAcABgAGAAQAAwACAAIAAwACAAIA
AgAAAAAA///+/wAA/////////f/8//z//P/8//z//P/8//z//P/8//3//f/9//3/////
////AAACAAIAAwADAAMABQAFAAUABQAGAAYABgAHAAUABQAGAAYABgAGAAYABwAJAAkA
CQAJAAkACQAJAAkACQAJAAkACAAIAAgACQAJAAcABwAHAAcABwAHAAcABgAIAAgACAAI
AAcABwAHAAcABwAGAAYABgAHAAcABwAHAAkACQAJAAkABwAHAAgACAAKAAoACgAKAAgA
CAAIAAgACAAIAAgACAAKAAsACwALAAsACwALAAsACwALAAsACwAKAAoACgAKAAkACQAJ
AAgACgAKAAoACgAKAAoACgAKAAoACgAKAAoACAAIAAgACAAIAAgACAAIAAgACAAIAAcA
CQAJAAkACQAJAAkACgAKAAoACQAJAAkACQAJAAkACQAJAAkACQAJAAcABwAHAAcACQAJ
AAkACQAJAAkACQAJAAkACQAJAAkABwAHAAcABwAJAAkACQAJAAkACQAJAAkACQAJAAkA
CQAJAAkACQAJAAcABwAHAAgABgAGAAYABgAIAAgACAAIAAgACAAIAAgACAAIAAgACAAI
AAgACAAIAAoACgAKAAoACgAKAAoACgAIAAgACAAIAAgACAAIAAgACAAIAAgACAAIAAgA
CAAIAAoACgAKAAoACAAIAAgACAAIAAgACAAIAAoACgAKAAoACgAKAAoACgAKAAoACgAK
AAoACgAKAAoADAAMAAwADAAKAAoACgAKAAgACQAJAAkADAAMAAsACwAIAAgACAAKAAwA
DQANAA0ADQANAA0ADAAOAAwACwAKAAcABgAFAAUABQAEAAMAAwAEAAUABgAHAAUABQAF
AAUABQAFAAUABQAFAAUABQAFAAUABgAHAAcACQAJAAkACgALAAwADgAPAA4ADQAMAAsA
CgAKAAoACwALAAsACwALAA0ADQANAA0AEAAQABAAEAAQAA8ADwAPABIAEgATABUAFQAV
ABIADgALAAgAAgD6/+v/1v++/6j/mP+Q/4z/jv+X/6n/wP/Z/+X/6f/u//X/+v/9/wIA
BAAEAAgACwAMAAwADQAOAA4ADwAPAA8AEAAQABAAEAAQABAAEAAQABAAEAASABIAEgAS
ABIAEgASABIAEwATABMAEwARABEAEQARABEAEQARABEAEwATABMAEwASABIAEgASABMA
EwATABQAEgASABIAEgASABIAEgASABQAFAAUABQAEgASABIAEQARABEAEQARABEAEQAR
ABEAEQARABEAEQAPAA8ADwAPAA8ADwAPAA8ADgAOAA8ADwAOAA4ADgAOAA0ADQANAA0A
DQANAA0ADQALAAsACwAKAAwADAAMAAwACQAJAAkACQAJAAkACAAIAAgABwAGAAYAAwAC
AAIAAgAEAAQAAwACAAIAAQABAAEAAQAAAAAAAAAAAAAAAAAAAAAAAAAAAAEAAwADAAMA
BQAFAAUABgAIAAgACQAJAAkACwALAAsACwAMAAwADAANAA0ADQAOAA4ADgAOAA4ADwAP
AA8ADwAPAA8ADwAPAA8ADwAPAA8ADgAQABAAEQARABEAEQARABEAEQARABEAEAASABIA
EgASABEAEQARABEAEwASABIAEgARABEAEQARABEAEQARABEAEQARABIAEgASABIAEgAS
ABIAEgASABIAEgASABIAEgASABMAEwATABMAEwATABMAEwATABMAEwASABIAEgASABMA
EwATABIAFAAUABQAFAAUABQAFAAUABIAEgASABIAFAAUABQAFAASABIAEgASABIAEgAS
ABEAEwATABMAEwATABMAFAAUABQAEwATABMAEwATABMAEwAVABUAFQAVABUAFQAVABUA
FQAVABUAFQAXABcAFwAXABUAFQAVABUAFQAVABUAFQAVABUAFQAVABUAFQAVABUAFwAX
ABcAFwAXABcAFwAXABcAFwAXABgAGAAYABgAGAAYABgAGAAYABgAGAAYABgAGAAYABgA
GAAaABoAGgAaABoAGgAaABoAGgAaABoAGgAaABoAGgAaABoAGgAaABoAGgAaABoAGgAa
ABoAGgAaABoAGgAaABoAGgAaABoAGgAaABoAGgAaABoAGgAaABoAHAAcABwAHAAaABoA
GgAaABwAHQAdAB0AHAAcABsAGwAaABoAGgAcAB4AHwAfAB8AHwAfAB8AHgAdABoAGAAW
ABUAFAATABMAFAAUABQAFQAVABUAFQAVABUAFQAVABUAFwAXABcAFwAVABUAFQAVABkA
GgAbABsAGwAbABsAHAAcABwAHQAdAB0AHQAdAB0AHAAcABwAHQAdAB0AHQAdAB0AHQAd
AB0AHgAeAB4AHgAeAB8AIQAhACQAJgAnACcAJwAjACAAHAAZABQACAD0/93/wv+w/6T/
mv+W/5z/qv+7/83/3P/n/+3/8//6/wMACgALAAwAEgAYABoAGwAcAB4AHwAgACAAIQAh
ACEAIgAiACIAIgAiACIAIgAiACIAIgAkACQAJAAkACYAJgAmACYAJQAlACUAJQAnACcA
JQAnAA==
         </WaveFormData>
      </LeadData>
      <LeadData>
         <LeadByteCountTotal>10000</LeadByteCountTotal>
         <LeadTimeOffset>0</LeadTimeOffset>
         <LeadSampleCountTotal>5000</LeadSampleCountTotal>
         <LeadAmplitudeUnitsPerBit>4.88</LeadAmplitudeUnitsPerBit>
         <LeadAmplitudeUnits>��V</LeadAmplitudeUnits>
         <LeadHighLimit>2147483647</LeadHighLimit>
         <LeadLowLimit>268435456</LeadLowLimit>
         <LeadID>V2</LeadID>
         <LeadOffsetFirstSample>0</LeadOffsetFirstSample>
         <FirstSampleBaseline>0</FirstSampleBaseline>
         <LeadSampleSize>2</LeadSampleSize>
         <LeadOff>FALSE</LeadOff>
         <BaselineSway>FALSE</BaselineSway>
         <ExcessiveACNoise>FALSE</ExcessiveACNoise>
         <MuscleNoise>FALSE</MuscleNoise>
         <LeadDataCRC32>3133417597</LeadDataCRC32>
         <WaveFormData>
+P/4//j/+P/4//j/+P/4//b/9v/2//b/+P/4//j/+P/4//j/+P/4//j/9//3//f/+P/4
//j/+P/5//n/+f/6//r/+//8//3//v///wAAAQACAAMAAwADAAUABQAFAAQABAAEAAIA
///8//v/+//6//n/+P/3//f/9v/2//b/9v/2//b/9v/2//T/8//y//L/8//z//P/8//1
//X/9f/1//L/8v/y//L/8v/x//H/8f/w//D/8P/w//L/8v/y//L/8v/y//L/8//z//P/
8//0//T/9f/1//b/9//4//n//v8FAAwAEgAYAB8AJQAvADwASQBPAFwAaQBrAF0ARAAd
APT/0P+r/4j/ev9+/4L/gv+I/5n/pv+v/7v/yf/T/97/5v/o/+n/7P/t/+//7//w//H/
8//1//X/9f/2//T/9f/1//X/9f/3//f/9//3//f/+P/4//j/+P/4//n/+v/6//r/+v/6
//v/+//6//r/+//7//z//P/8//z//P/8//z//P/8//3//f/9//7//v/+//3//f/+//7/
/v/+//7///////////////////8AAAAAAAABAAEAAQAAAAAAAQABAAEAAQABAAIAAgAC
AAEAAQABAAEAAwADAAQABAACAAIAAgACAAIAAgADAAMAAwADAAMAAwABAAEAAQACAAIA
AgACAAIAAgACAAEAAQABAAEAAQABAAIAAgACAAIAAgACAAIAAgAFAAUABQAGAAUABQAF
AAUABwAIAAgACAAJAAkACwALAA0ADgAOAA8AEAAQABAAEAAQABEAEQAQABAAEAAQABAA
EAAQABAAEAANAA0ADQAMAA4ADwAPAA8ADwAOAA0ADQANAA0ADQANABAAEAAPAA8ADQAN
AA0ADQANAA0ADQANAA4ADgAOAA4ADgAOAA4ADgAOAA4ADgAOAA0ADQANAA0ACwALAAsA
CwAMAAwADAAMAAsACwAMAAwADAAMAAwACwAJAAkACQAJAAsACwALAAsACQAJAAkACQAJ
AAkACQAJAAsACwALAAsACgAKAAoACgALAAsACwALAAkACQAIAAgACAAIAAgACQAJAAkA
CAAHAAkACQAJAAkACQAJAAgACAAIAAcABwAHAAcABwAHAAYABgAGAAYABQADAAMAAwAD
AAUABAADAAMABAAEAAMAAwADAAMAAwADAAMAAwADAAMAAwACAAIAAgACAAIAAgACAAIA
AgABAAEAAgACAAEAAQAAAAAA////////////////AQABAAEAAQABAAEA///+//7//v/+
//7/AAAAAAAAAAD+//7//v/+//7//v/+//7//v/+//7//v/+//7//v/+//7//v/+//7/
/P/8//z//P/+//7//v/+//z//P/8//z//P/8//z//P/8//z//P/8//z//P/8//z//P/8
//z//P/8//z//P/8//z//P/8//z//P/8//z//P/8//z//P/8//z//P/8//z//P/8//v/
+//7//z//P/8//7/////////AAAAAAEAAgADAAQABQAGAAcACAAJAAkABwAHAAcABwAG
AAYABgAEAAEAAAD//////v/9//z/+//7//r/+v/6//r/+v/6//r/+v/4//f/9v/2//f/
9//3//n/+f/5//n/9//2//b/9v/2//b/9f/1//X/9P/0//T/8v/y//L/8v/0//T/9P/0
//X/9f/1//X/9v/2//f/9//6//v//P8BAAgADQAUABwAJAAtADkATQBYAF8AawB0AHMA
YwBJACIA9//Q/6b/gf9y/3r/fv+A/4r/nP+p/7L/v//N/9n/4//m/+j/6v/r/+7/7//x
//H/8v/z//X/9//3//f/+P/2//f/9//3//f/+f/5//n/+f/5//r/+v/6//r/+v/7//z/
/P/8//z//P/9//3//P/8//3//f/+//7//v/+//7//v/+//7//v////////8AAAIAAgAB
AAEAAAAAAAAAAAACAAMAAwADAAMAAwADAAMAAgACAAIAAwADAAMAAgACAAMAAwADAAMA
AwAEAAQABAADAAMAAwADAAMAAwAEAAQABAAEAAQABAAEAAQABQAFAAcABwAHAAcABQAF
AAUABgAGAAYABgAGAAYABgAFAAUABQAFAAUABQAGAAYABgAGAAgACAAIAAgACQAJAAkA
CgALAAsACwALAAsADAAMAAwADwAPABEAEQARABIAEgATABIAEgASABIAEAARABEAEAAQ
ABAAEAAQABAAEAAQABAADwAPAA8ADgAOAA8ADwAPAA8ADgANAA0ADQANAA0ADQAQABAA
DwAPAA0ADQANAA0ADQANAA0ADQAOAA4ADgAOAAwADAAMAAwADgAOAA4ADgALAAsACwAL
AAsACwALAAsACgAKAAoACgAJAAkACgAKAAoACgAKAAkACQAJAAkACQAJAAkACQAJAAsA
CwALAAsACQAJAAkACQAJAAkACQAJAAgACAAIAAgACQAJAAkACQALAAsACgAKAAgACAAI
AAkACQAJAAgABwAHAAcABwAHAAcABwAGAAYACAAHAAcABwAFAAUABQAEAAYABgAGAAUA
AwADAAMAAwADAAIAAQABAAIAAgABAAEAAQABAAEAAQADAAMAAwADAAEAAAAAAAAAAgAC
AAIAAgACAAIAAQABAAAAAAD/////AgACAAEAAQD/////////////////////AQABAAEA
AAAAAAAAAAAAAAAAAAAAAAAA/v/+//7//v8AAAAAAAAAAAAAAAAAAAAA/v/+//7//v8A
AAAAAAAAAP7//v/+//7/AAAAAAAAAAAAAAAAAAAAAP7//v/+//7//v/+//7//v/+//7/
/v/+//7//v/+//7//v/+//7//v/+//7//v/9//////8AAAAAAAAAAAEAAQADAAQABAAF
AAYABwAIAAkACgALAAwADQALAAsACwALAAsACgAKAAoACAAFAAQAAwADAAIAAQAAAP//
///+//7/AAAAAAAAAAD+//7//P/7//z//P/9//3//f/9//3//f/7//v/+v/6//r/+v/6
//n/+f/5//j/+P/6//r/+v/6//j/+P/4//j/+P/5//n/+f/5//r/+v/7//3//P/9//7/
AwAKABMAGAAeACYALQA3AEUAUgBbAGcAdAB3AGsAVQAyAAcA3v+4/5H/fP+A/4T/hP+K
/5z/qf+y/7//zf/b/+P/6v/s/+7/7//y//P/9f/3//j/+f/7//v/+//7//z/+v/7//v/
+//9//////////3//f/+//7//v/+//7///8AAAAAAAAAAP7///////7/AAABAAEAAgAC
AAIAAgACAAQABAAEAAQAAwADAAMABAAEAAQAAwADAAQABAAEAAQABAAFAAUABQAHAAcA
BwAHAAYABgAGAAcABwAHAAYABgAHAAcABwAHAAcACAAIAAgABwAHAAcABwAHAAcACAAI
AAgACAAIAAgACAAIAAkACQAJAAkACQAJAAkACQAJAAoACgAKAAoACgAMAAwACwALAAsA
CwALAAsACgAKAAoACgAKAAoACgAKAA0ADQANAA4ADQANAA0ADQAPABAAEAAQABEAEQAT
ABMAEwAUABQAFQAUABQAFAAUABIAEwATABIAFAAUABQAFAATABIAEQAQABEAEQARABAA
EAARABEAEQARABAADwAPAA8ADwAPAA8AEAAQAA8ADwAPAA8ADwAPAA8ADwAPAA8ADgAO
AA4ADgAMAAwADAAMAA4ADgAOAA4ADQANAA0ADQANAA0ADQANAAoACgAKAAoACwALAAwA
DAAKAAoACgAJAAsACwALAAsACwALAAsACwAJAAkACQAJAAkACQAJAAkACQAJAAkACQAK
AAoACgAKAAsACwALAAsACQAJAAgACAAKAAoACgALAAoACQAHAAUABwAHAAcABwAHAAcA
BgAGAAYABQAFAAUABQAFAAUABAAEAAQABAADAAMAAwADAAMAAwACAAEAAQACAAIAAQAB
AAEAAQABAAEAAQABAAEAAQABAAAAAAAAAAAAAAAAAAAA/v/+//3//f8AAAAA//////7/
/v/9//3////////////9//3//f/9//3//f/9//z//v/+//7//v/8//z//P/8//r/+v/6
//r//P/8//z//P/6//r/+v/6//z//P/8//z/+v/6//r/+v/6//r/+v/6//r/+v/6//r/
+P/4//j/+P/6//r/+v/6//j/+P/4//j/+P/4//j/+P/4//j/+P/4//j/+P/4//j/+P/4
//j/+P/2//b/9v/2//b/9v/1//X/9f/2//b/9v/2//f/9//3//b/9v/3//j/9//4//n/
+v/9//7//////wEAAQABAAEAAAAAAAAA/v/9//z/+//7//j/9//2//X/9f/0//T/9P/y
//L/8v/y//T/8v/x//D/8P/x//H/8f/v/+//7//v/+//7v/u/+7/8P/w/+//7//t/+z/
7P/s/+z/7P/s/+z/7P/s/+z/7P/v/+//7//v//D/8P/x//H/8P/x//L/8//2//3/BAAI
AA4AEwAZAB8AKgA5AEMATABZAGMAXQBMAC8ABADe/73/mv9+/3b/fv+A/4D/if+Y/6P/
q/+5/8f/0P/Y/97/3f/g/+H/4//k/+b/6P/r/+3/7f/t/+7/7v/v/+//7//t/+//7//v
/+//7//w//D/8v/y//L/8//y//L/8v/y//L/8//z//L/9P/1//X/9v/2//b/9v/2//b/
9v/2//b/9f/1//X/9v/2//b/9f/1//b/9v/2//b/9v/3//f/9//3//f/9//3//j/+P/4
//n/+f/5//j/+P/3//f/9//3//f/+P/4//j/+f/5//n/+f/3//f/+P/4//j/+P/4//j/
+v/6//v/+//5//n/+f/5//n/+f/5//r/+v/6//r/+v/6//r/+f/5//n/+f/5//n/+P/4
//j/+P/6//r/+v/6//v/+//7//z/+//7//v/+//9//7//v/+/wEAAQADAAMAAwAEAAQA
BQAGAAYABgAGAAgACQAJAAgACgAKAAoACgAIAAgACAAIAAkACQAJAAgABgAHAAcABwAH
AAYABQAFAAcABwAHAAcACAAIAAcABwAHAAcABwAHAAcABwAHAAcABgAGAAYABgAGAAYA
BgAGAAYABgAGAAYABQAFAAUABQAFAAUABQAFAAQABAAEAAQABQAFAAYABgAEAAQABAAD
AAMAAwADAAMAAwADAAMAAwADAAMAAwADAAMAAwADAAMAAwADAAMAAwAEAAQABAAEAAUA
BQAFAAUAAwADAAIAAgAEAAQABAAFAAMAAwACAAEAAwADAAMAAwABAAEAAAAAAAIAAQAB
AAEAAQABAAEAAAD+//7//v/9//3//f/9//3////+//3//f/8//z/+//7//3//f/9//3/
/f/9//3//f/9//z//P/8//z//P/8//z//P/8//v/+//8//z/+//7//z//P/7//v//f/9
//3//f/7//v/+//7//v/+//7//r//P/8//z//P/6//r/+v/6//r/+v/6//r/+v/6//r/
+v/4//j/+P/4//r/+v/6//r/+P/4//j/+P/6//r/+v/6//r/+v/6//r/+P/4//j/+P/6
//r/+v/6//j/+P/4//j/+v/6//r/+v/6//r/+v/6//j/+P/4//j/+v/6//r/+v/4//j/
+P/4//r/+v/6//r/+v/6//r/+v/4//j/+P/4//r/+v/6//r/+v/6//r/+f/7//v//P/8
//z//P/9//3/+//8//z//f8AAAEAAgADAAIAAwAEAAUABQAFAAUABQAFAAQABAAEAAIA
///+//3//f/8//v/+v/5//n/+P/4//j/+P/4//j/+P/4//b/9f/0//T/9f/1//X/9f/1
//X/9f/1//T/9P/0//T/9P/z//P/8//y//L/8P/w//D/8P/y//L/8v/y//L/8//z//P/
8//0//T/9f/1//b/9//4//3/BAALABIAGAAgACcAMQBBAFIAWwBlAHIAdQBpAFMALgAB
ANj/sP+J/3L/cv94/3r/gv+S/6H/rP+3/8X/0//d/+T/5v/o/+n/7P/t/+//7//w//H/
8//z//P/8//0//T/9f/1//X/9f/3//f/9//3//f/+P/4//j/+P/4//n/+v/6//r/+v/6
//v/+//6//r/+//7//z//P/8//z//P/+//7//v/+/////////wAA/v/+//3//f8AAAAA
AAAAAAAAAQABAAEAAQABAAEAAQACAAIAAgADAAMAAwACAAIAAwADAAMAAwABAAIAAgAC
AAMAAwADAAMAAwADAAQABAAEAAQABAAEAAQABAAFAAUABQAFAAUABQAFAAUABQAGAAYA
BgAGAAYABAAEAAMAAwAFAAUABQAFAAYABgAGAAYABgAGAAYABgAHAAcABwAIAAkACQAJ
AAkACwAMAAwADAAPAA8AEQARAA8AEAAQABEAEgASABIAEgAQABEAEQAQABAAEAAQABAA
EAAQABAAEAAPAA8ADwAOAA4ADwAPAA8ADwAOAA0ADQANAA0ADQANAA4ADgANAA0ADQAN
AA0ADQANAA0ADQANAAwADAAMAAwADAAMAAwADAAKAAoACgAKAAkACQAJAAkACwALAAsA
CwAKAAoACgAKAAcABwAIAAgACAAIAAgABwAHAAcABwAHAAkACQAJAAkABwAHAAcABwAH
AAcABwAHAAkACQAJAAkACAAIAAgACAAJAAkACQAJAAcABwAGAAYABgAGAAYABwAJAAkA
CAAHAAcABwAHAAcABwAHAAYABgAEAAMAAwADAAUABQAFAAQABAAEAAQAAwABAAEAAQAB
AAMAAgABAAEAAAAAAP///////////////wEAAQABAAEA///+//7//v8AAAAAAAAAAP7/
/v/9//3//v/+//3//f8AAAAA//////3//f/9//3///////////////3//f/+//7//v/+
//7//v/+//7//v/8//z//P/8//7//v/+//7//P/8//z//P/+//7//v/+//z//P/8//z/
/P/8//z//P/8//z//P/8//z//P/8//z//P/8//z//P/8//z//P/8//r/+v/6//r/+v/6
//r/+v/6//r/+v/6//r/+v/6//r/+v/6//r/+v/6//r/+v/6//r/+v/6//r/+v/6//r/
+f/5//n/+v/6//r/+v/7//v/+//8//z//f8AAAEAAgADAAIAAwAEAAUABwAHAAcABwAF
AAQABAAEAAQAAQAAAP/////+//3//P/5//n/+P/4//j/+P/4//j/+v/6//j/9//0//T/
9f/1//f/9//3//f/9f/1//T/9P/0//T/9P/z//P/8//y//L/9P/0//T/9P/0//T/9P/0
//L/8//z//P/8//0//T/9f/3//j/9//4//v/AAAHAA4AEgAaACEAKwA1AEYAUQBZAGYA
cwBxAGMASgAjAPj/0v+p/4T/dP96/37/gP+K/5n/pv+x/73/y//X/+D/5v/o/+n/7P/t
/+//8f/y//P/9f/1//X/9f/2//b/9//3//f/9//5//n/+f/5//n/+v/6//r/+v/6//v/
/P/8//z//P/8//3//f/8//z//f/9//7//v/+//7//v/+//7//v/+/////////wAAAAAA
AP////8CAAIAAgACAAIAAwADAAMAAQABAAEAAQAEAAQABAAFAAMAAwACAAIAAwADAAMA
AwADAAQABAAEAAMAAwADAAMABQAFAAYABgAGAAYABgAGAAYABgAHAAcABwAHAAcABwAF
AAUABQAGAAgACAAIAAgACAAIAAcABwAHAAcABwAHAAgACAAIAAgACgAKAAoACgALAAsA
CwAMAAsACwALAAsADQAOAA4ADgAPAA8AEQARABEAEgASABMAFAAUABQAFAASABMAEwAS
ABQAFAAUABQAEgASABIAEgAPAA8ADwAOAA4ADwAPAA8ADwAOAA0ADQAPAA8ADwAPAA4A
DgANAA0ADwAPAA8ADwAPAA8ADwAPAA4ADgAOAA4ADgAOAA4ADgAMAAwADAAMAAsACwAL
AAsADQANAA0ADQAKAAoACgAKAAkACQAKAAoACgAKAAoACQAJAAkACQAJAAkACQAJAAkA
CwALAAsACwAJAAkACQAJAAsACwALAAsACgAKAAoACgAJAAkACQAJAAkACQAIAAgACAAI
AAgACQALAAsACgAJAAcABwAHAAcABwAHAAYABgAGAAUABQAFAAcABwAHAAYABgAGAAYA
BQAFAAUABQAFAAUABAADAAMAAgACAAEAAQADAAMAAwADAAMAAwADAAMAAQAAAAAAAAAC
AAIAAgACAAAAAAD/////AgACAAEAAQACAAIAAQABAP//////////AQABAAEAAQABAAEA
//8AAAAAAAAAAAAAAAAAAAAAAAAAAAAAAAAAAAAAAAAAAAAAAAAAAAAAAAAAAAAAAAAA
AP7//v/+//7//v/+//7//v/+//7//v/+//7//v/+//7//v/+//7//v/+//7//v/+//7/
/v/+//7//v/+//7//v/8//z//P/8//z//P/8//z//v/+//7//v/+//7//f/9//3//v/+
//7/AAABAAEAAQAAAAAAAQACAAMABAAFAAYABwAIAAkACQAJAAkACQAJAAgACAAIAAYA
AwACAAEAAQAAAP///v/9//3//P/8//z//P/8//z//P/8//r/+f/4//j/+f/5//n/+f/5
//n/+f/5//j/+P/4//j/+P/3//f/9//2//b/9v/2//b/9v/2//j/+P/4//j/+P/3//b/
9f/4//j/+f/5//j/+//8////BgANABIAGgAgACcALwA9AEoAUwBbAGgAbwBnAFUANAAJ
AOL/vv+V/3z/ev+C/4T/iP+W/6X/sP+5/8f/1f/f/+b/6v/s/+3/8P/x//P/8//0//X/
9//3//f/9//4//j/+f/5//n/+f/7//v/+//7//v//P/8//z//P/8//3//v/+//7//v/+
///////+//7//////wAAAAAAAAAAAAAAAAAAAAAAAAEAAQABAAIAAgACAAEAAQACAAIA
AgACAAIAAwADAAMAAwADAAMAAwAEAAQABAAFAAUABQAEAAQABQAFAAUABQAFAAYABgAG
AAcABwAHAAcABwAHAAgACAAIAAgACAAIAAgACAAJAAkACQAJAAkACQAHAAcABwAIAAoA
CgAKAAoACAAIAAcABwAJAAkACQAJAAoACgAKAAoACgAKAAoACgALAAsACwAMAA0ADQAN
AA0ADwAQABAAEAARABEAEwATABMAFAAUABUAFgAWABYAFgAUABUAFQAUABQAFAAUABQA
FAAUABQAFAATABMAEwASABIAEwATABMAEwASABEAEQARABEAEQARABIAEgARABEAEQAR
ABEAEQATABMAEwATABAAEAAQABAAEAAQABAAEAAQABAAEAAQAA8ADwAPAA8ADwAPAA8A
DwAOAA4ADgAOAA0ADQAOAA4ADgAOAA4ADQANAA0ADQANAA0ADQANAA0ADQANAA0ADQAN
AA0ADQANAA0ADQANAA0ADAAMAAwADAANAA0ADQANAAsACwAKAAoADAAMAAwADQANAA0A
DAALAAsACwALAAsACwALAAoACgAIAAcABwAHAAkACQAJAAgACAAIAAgABwAFAAUABQAF
AAUABAADAAMABAAEAAMAAwAFAAUABQAFAAUABQAFAAUAAwACAAIAAgAEAAQABAAEAAIA
AgABAAEABAAEAAMAAwACAAIAAQABAAEAAQABAAEAAQABAAEAAQABAAEAAQACAAIAAgAC
AAIAAAAAAAAAAAAAAAAAAAAAAAAAAAAAAAAAAAAAAAAAAAAAAAAAAAAAAAAAAAAAAAAA
/v/+//7//v8AAAAAAAAAAAAAAAAAAAAAAAAAAAAAAAAAAAAAAAAAAAAAAAAAAAAAAgAC
AAIAAgAAAAAAAAAAAAAAAAAAAAAAAAAAAAAAAAAAAAAAAAAAAAAAAAAAAAAAAAAAAAAA
AAAAAAAAAAAAAAAAAAD///////8AAAAAAAACAAMAAwADAAIAAgADAAQABQAGAAcACAAJ
AAoACwALAAsACwALAAsADAAMAAwACgAHAAYABQAFAAQAAwACAAEAAQAAAAAAAAD+//7/
/v/+/wAA/v/9//z/+v/7//v/+//9//3//f/9//3//P/8//z/+v/6//n/+f/7//r/+v/6
//j/+P/4//j/+v/6//r/+v/7//v/+//7//r/+v/7//3//v///wAAAwAIAA8AEgAYAB4A
JQAtADkASABVAF0AaABxAG8AYwBKACUA/P/W/6//iv9+/4T/hv+G/5D/of+w/7n/xf/T
/9//5v/s/+7/8f/0//X/9//3//j/+f/7//n/+f/5//r//P/9//3//f/9////////////
//8AAAAAAAAAAAAAAQAAAAAAAAAAAAIAAwADAAIAAgADAAMABAAEAAQABAAEAAQABAAE
AAQABQAFAAUABgAIAAgABwAHAAYABgAGAAYACAAJAAkACQAHAAcABwAHAAgACAAIAAkA
CwALAAoACgALAAsACwALAAsADAAMAAwACwALAAsACwALAAsADAAMAAwADAAMAAwADAAM
AA0ADQAPAA8ADwAPAA0ADQANAA4ADgAOAA4ADgAQABAADwAPAA0ADQANAA0AEAAQABAA
EAAQABAAEAAQAA8ADwAPABAAEQARABEAEQATABQAFAAUABcAFwAZABkAGQAaABoAGwAa
ABoAGgAaABoAGwAbABoAGAAYABgAGAAaABoAGgAaABkAGQAZABgAFgAXABcAFwAZABgA
FwAXABcAFwAXABcAGAAYABcAFwAXABcAFwAXABcAFwAXABcAFgAWABYAFgAUABQAFAAU
ABYAFgAWABYAFQAVABUAFQATABMAEwATABQAFAAUABQAEQARABIAEgASABIAEgARABMA
EwATABMAEQARABEAEQARABEAEQARABMAEwATABMAEwATABMAEwAQABAAEAAQABEAEQAR
ABEAEQARABAAEAAQABAAEAARABEAEQAQAA8ADwAPAA8ADwANAA0ADAAMAA4ADQANAA0A
DQANAA0ADAAMAAwADAALAAsACwALAAsACQAIAAcABwAKAAoACQAJAAkACQAJAAkACQAJ
AAkACQAHAAYABgAGAAYABgAGAAYACAAIAAcABwAGAAYABQAFAAYABgAFAAUABQAFAAUA
BQAFAAUABQAFAAUABQAFAAQABAAEAAQABAAEAAQABAAEAAQABAAEAAQABAAEAAQABAAC
AAIAAgACAAIAAgACAAIABAAEAAQABAACAAIAAgACAAAAAAAAAAAAAgACAAIAAgAAAAAA
AAAAAAIAAgACAAIAAAAAAAAAAAACAAIAAgACAAAAAAAAAAAAAAAAAAAAAAAAAAAAAAAA
AAAAAAAAAAAA/v/+//7//v////////8AAP7//v/+/////////wAAAAD//wAAAQACAAUA
BgAHAAgACQAJAAkACQAJAAkACAAIAAkACAAGAAYAAwADAAIAAQAAAP/////+//z//P/8
//z//P/8//z/+v/7//r/+v/7//n/+f/5//n/+f/5//n/+P/6//r/+v/6//f/9//3//b/
9v/2//b/9v/2//b/9v/2//b/9v/3//f/9//3//j/+P/5//n/+v/7//z//f8CAAcADgAS
ABYAGwAhACcANAA/AEkAUgBfAGcAYQBOACsAAADc/7v/mP+C/4D/iP+K/4z/lf+i/63/
t//D/8//2P/g/+b/5//q/+v/7f/u//D/8v/1//X/9f/1//b/9v/3//f/9//3//n/+f/5
//f/9//4//j/+v/6//r/+//6//r/+v/6//j/+f/5//j/+v/7//v//P/6//r/+v/6//z/
/P/8//z//f/9//3//v/+//7//f/9//7//v/+//7//P/9//3//f///////////wAAAAAA
AAEA//////7//v8BAAEAAQABAAEAAgACAAIAAQABAAEAAQABAAEAAgACAAIAAgACAAIA
AgACAAMAAwABAAEAAQABAAMAAwADAAQAAgACAAIAAgACAAIAAQABAAEAAQABAAEAAAAA
AAAAAAACAAIAAgACAAMAAwADAAQABwAHAAcABwAJAAoACgAKAAsACwANAA0ADgAQABEA
EwAUABQAFAAUABQAFQAVABQAFgAWABYAFgAUABQAFAAUABUAFQAVABQAFAAVABUAFQAV
ABQAEwATABUAFQAVABUAFAAUABMAEwAVABUAFQAVABUAFQAVABUAFAAUABQAFAAWABYA
FgAWABUAFAATABIAEwATABMAEwATABMAEwATABIAEgASABIAEwATABQAFAASABIAEgAR
ABMAEwATABMAEQARABEAEQARABEAEQARABMAEwATABMAEwATABMAEwAUABQAFAAUABMA
EwATABMAEwATABIAEgASABIAEgATABEAEQAQAA8AEAARABIAEwARABEAEAAQABAADwAP
AA8AEQARABEAEAAQABAAEAAPAA8ADwAPAA8ADwAOAA0ADQAOAA4ADQANAA8ADwAPAA8A
DQANAA0ADQAPAA4ADgAOAA4ADgAOAA4ADgAOAA0ADQAOAA4ADQANAAwADAALAAsADQAN
AA0ADQANAA0ADQANAA0ADQAPAA4ADgAOAA4ADgAMAAwADAAMAA4ADgAOAA4ADgAOAA4A
DgAOAA4ADgAOAA4ADgAOAA4ADgAOAA4ADgAOAA4ADgAOAA4ADgAOAA4ADgAOAA4ADgAO
AA4ADgAOAA4ADgAOAA4ADgAOAA4ADgAOAA4ADgAOAA4ADgAOAA4ADgAOAA4ADgAPAA8A
DwAQABIAEgASABMAEQARABIAEgARABIAEwAUABUAFgAXABgAGwAbABsAGwAbABsAGgAa
ABoAGAAVABQAEwATABIAEQASABEAEQAQAA4ADgAOAA4ADgAOAA4ADAANAAwADAANAA0A
DQANAA0ADQANAA0ADAAMAAwADAAMAAsACwALAAoACgAKAAoACgAKAAoACgAKAAwADAAN
AA0ACwALAAwADAANAA8AEAARABQAGQAgACcALAAyADwAQwBPAF8AbgB3AIMAjgCPAIEA
ZwBAABUA7P/E/53/jv+S/5b/lv+i/7L/wf/M/9f/5f/x//n//v/+/wIABQAIAAkACwAL
AAwADQAPABEAEQARABIAEAARABEAEQARABMAEwATABUAFQAWABYAFgAWABYAFwAYABYA
FgAYAA==
         </WaveFormData>
      </LeadData>
      <LeadData>
         <LeadByteCountTotal>10000</LeadByteCountTotal>
         <LeadTimeOffset>0</LeadTimeOffset>
         <LeadSampleCountTotal>5000</LeadSampleCountTotal>
         <LeadAmplitudeUnitsPerBit>4.88</LeadAmplitudeUnitsPerBit>
         <LeadAmplitudeUnits>��V</LeadAmplitudeUnits>
         <LeadHighLimit>2147483647</LeadHighLimit>
         <LeadLowLimit>268435456</LeadLowLimit>
         <LeadID>V3</LeadID>
         <LeadOffsetFirstSample>0</LeadOffsetFirstSample>
         <FirstSampleBaseline>0</FirstSampleBaseline>
         <LeadSampleSize>2</LeadSampleSize>
         <LeadOff>FALSE</LeadOff>
         <BaselineSway>FALSE</BaselineSway>
         <ExcessiveACNoise>FALSE</ExcessiveACNoise>
         <MuscleNoise>FALSE</MuscleNoise>
         <LeadDataCRC32>751739012</LeadDataCRC32>
         <WaveFormData>
9v/2//b/9v/4//j/+P/4//b/9v/2//b/+P/4//j/+P/4//j/+P/4//b/9v/2//b/+f/5
//n/+f/3//f/+P/4//j/+P/6//v/+//8//3///8AAAAAAAAAAAIAAgACAAEA//////7/
/P/7//v/+//7//r/+f/4//f/9//3//b/9v/4//j/+P/4//T/9P/z//P/8//z//T/9P/2
//b/9P/0//L/8v/y//L/9P/z//P/8//z//L/8v/y//L/8v/y//L/9P/0//T/9P/z//P/
8//1//X/9f/1//f/9//4//z/AAAGAAgACwARABgAIAApADQAQwBVAG8AjgChAKEAjQBj
AC4ABQDh/7//sP+0/7j/tf+4/8D/x//L/9P/3v/n/+z/8f/z//P/8//0//T/8//z//X/
9f/3//f/9//3//f/9//3//f/9//4//n/+f/5//n/+f/5//f/9//3//j/+v/6//v/+//6
//r/+v/6//r/+//8//z//P/8//z//P/6//r/+v/7//3///////7//v/+//7////9//3/
/f/+//7//v/+//7//v/+//7/////////AAAAAAAAAAAAAAAAAAABAAEAAgACAAIAAgAC
AAIAAwADAAQABAAEAAUABQAFAAUABgAHAAcACAAIAAgACQAJAAoACgAIAAkACQAKAAsA
DAANAA0AEAAQABAAEAAQABEAEgATABMAEwAUABUAFQAVABcAGAAaABoAGwAbABkAGgAa
ABoAGgAbABsAGwAbABsAGQAYABoAGQAZABkAGAAXABcAFgATABIAEAAPAA8ADwAPAA0A
DgANAA0ADAAJAAkACQAJAAkACQAJAAgACAAIAAcABwAHAAcABwAIAAoACgAJAAkABwAH
AAcABwAJAAkACQAJAAgACAAIAAgACAAIAAgACAAHAAcABgAGAAYABgAGAAYABgAGAAYA
BgAGAAQABAAEAAQABAAEAAQABAAEAAQAAwABAAEAAQABAAEAAQABAAEAAQAAAAAAAAAA
AAAAAAAAAAIAAgACAAIAAgACAAIAAgACAAMAAwADAAMAAgACAAIAAgACAAIAAgACAAIA
AgACAAAAAAAAAAAAAgACAAIAAAAAAAEAAQAAAAAAAAAAAAAAAAAAAP/////9//z//P/8
//7//v/+//7//v/+//z//P/8//z//f/9//3//f/9//3//f/8//z//P/9//3//f/9//3/
/P/8//z//P/8//z//P/9//3//f/8//z//P/8//z//f/9//3//f/9//z/+v/6//z//P/8
//z//P/8//z//P/6//r/+v/6//z//P/8//z/+v/6//r/+v/8//z//P/8//z//P/8//z/
+v/6//r/+v/8//z//P/8//r/+v/6//r//P/8//z//P/8//z//P/8//r/+v/6//r//P/8
//z//P/6//r/+v/6//z//P/8//z//P/8//z//P/6//r/+v/6//z//P/8//z/+v/6//r/
+v/6//v/+//7//3//f/9//7//P/8//z//v8BAAEAAgADAAUABgAGAAYABAAEAAQABAAD
AAMAAwACAAAA///////////+//3//P/7//v/+//6//r/+v/6//r/+v/4//j/9//3//f/
9//4//j/+P/4//b/9v/2//b/9v/2//b/9f/1//X/9f/0//T/8v/y//L/8v/0//T/9P/0
//T/9f/1//X/9f/3//f/+f/5//3//v8EAAgACgAMABUAHwAmADIAQQBQAGEAewCZAKgA
pQCRAGcAMQAIAOH/u/+t/7D/sv+w/7X/vv/G/83/1f/h/+r/7//w//H/8//1//X/9v/2
//X/9f/3//f/9//3//f/9//3//f/9//3//X/9v/3//f/+f/5//n/+f/3//f/9//4//r/
+v/7//v/+v/6//r/+v/4//n/+v/6//z//P/8//z//P/8//z//f/9///////+//7//v/+
/////f/9//3//v8AAAAAAAAAAAAAAAAAAAEAAQABAAIAAgACAAIAAgACAAAAAQABAAIA
BAAEAAQABAACAAMAAwAEAAQABAAFAAUABQAFAAYABwAHAAgACAAIAAsACwAMAAwADAAN
AA0ADgAPABAAEQARABIAEgASABIAEgATABQAFQAXABcAGAAZABcAFwAZABoAHAAcAB0A
HQAdAB4AHgAeABwAHQAdAB0AHQAdABsAGgAaABkAGQAZABgAFwAXABYAEwASABAADwAN
AA0ADQALAAwACwALAAoACQAJAAkACQAJAAkACQAIAAgACAAHAAcABQAFAAUABgAIAAgA
BwAHAAcABwAHAAcACQAJAAkACQAIAAgACAAIAAYABgAGAAYABwAHAAYABgAEAAQABAAE
AAQABAAEAAQABAACAAIAAgACAAIAAgACAAIAAgACAAEAAQABAAEAAQABAAEAAQABAAEA
AAAAAAAAAAAAAAAAAAAAAAAAAAAAAAAAAAAAAAAA/v////////8BAAAAAAAAAAAAAAAA
AAAAAAAAAAAAAAAAAAAAAAAAAAAAAAAAAP7/AAABAAEAAAD+//7//v/+/wAAAAD/////
/f/8//z//P/8//z//P/8//7//v/8//z//P/8//3//f/9//3//f/9//v/+v/6//r//f/9
//3//f/9//z//P/8//r/+v/6//r//f/9//3//P/8//z//P/8//v/+//7//v//f/+//7/
/P/8//z//P/8//7//v/+//7//P/8//z//P/8//z//P/8//z//P/8//z//P/8//z//P/8
//z//P/8//z//P/8//z//P/8//z//P/8//z//P/8//r/+v/6//r//P/8//z//P/6//r/
+v/6//z//P/8//z//P/8//z//P/6//r/+v/6//z//P/9//3//f/9//3//f8AAAAAAAAA
AAIAAwADAAQAAwAFAAYABgAGAAYABgAGAAQAAwADAAMABAACAAEAAQD//////v/9//z/
+//7//v//P/8//z//P/6//r/+P/4//n/+f/5//n/+v/6//r/+v/4//j/+P/4//j/+P/4
//f/9//3//f/9v/2//b/9v/2//b/9v/2//b/9v/2//f/9//3//n/+f/5//n/+f/5//7/
AgAIAAwADgATABsAIgAqADUARABVAG8AjQCgAKMAlQBxADsADgDr/8X/sf+y/7b/sv+1
/77/xP/J/9P/3//o/+//8v/z//P/8//z//T/9P/3//f/+f/5//n/+f/5//n/9//3//f/
9//5//r/+//7//n/+f/5//n/+//7//v//P/6//r/+//7//r/+v/6//r//P/9//7//v/8
//z//P/8//7//v/+/////f///////v/+//7//v///wEAAQABAAIAAAAAAAAAAAACAAIA
AgADAAEAAQACAAIAAgACAAIAAgAEAAUABQAGAAQABAAEAAQABAAFAAUABgAGAAYABwAH
AAcABwAIAAkACwAMAAwADAANAA0ADgAOAA4ADwAPABAAEQASABMAEwAUABQAFAAUABYA
FwAYABkAGQAZABoAGwAbABsAHQAeAB4AHgAfAB8AHQAeAB4AHgAgACEAIQAhAB8AHwAd
ABwAHAAbABsAGwAYABcAFwAWABMAEgAQAA8AEQARABEADwAMAAsACwAKAAsACwALAAsA
CwALAAsACgAKAAoACQAJAAcABwAHAAgACAAIAAcABwAHAAcABwAHAAcABwAHAAcABgAG
AAYABgAGAAYABgAGAAUABQAEAAQABAAEAAQABAAEAAQABAAEAAQAAgACAAIAAgACAAIA
AgAAAAAAAAD//wEAAQABAAEAAQABAAEAAQABAAAAAAAAAAAAAAAAAAAAAAAAAAAAAAAA
AAAAAAAAAAAAAQABAAEAAQAAAAAAAAAAAAAAAAAAAP7//v/+//7//v/+//7//v8AAAAA
AAD+//7///////7//v/+//7//v/8//z/+//7//3//P/8//z//P/8//z//P/8//z/+v/6
//r/+v/7//v/+f/5//n/+f/7//r/+v/6//v/+//7//v/+f/4//j/+P/6//r/+v/6//n/
+f/5//j/+P/4//j/+P/5//n/+f/5//f/+P/4//j/+P/4//j/+P/2//b/9v/2//b/9v/2
//b/+P/4//j/+P/2//b/9v/2//b/9v/2//b/9P/0//T/9P/0//T/9P/0//T/9P/0//T/
9P/0//T/9P/0//T/9P/0//T/9P/0//T/9P/0//T/9P/0//T/9P/0//T/9P/0//T/9P/0
//T/9P/y//L/8v/y//L/8v/y//L/8v/z//P/8//z//P/8//0//T/9P/0//b/9f/1//b/
9//5//r/+v/6//z//P/8//z/+//7//v/+v/6//n/+f/5//f/9v/1//T/8//z//P/8v/y
//L/8v/y//L/8P/w/+//7//v/+//8P/w//D/8P/u/+7/7v/u/+7/7v/u/+3/7f/r/+v/
6v/q/+v/7P/t/+7/7v/u/+7/7v/u/+//7//v/+//8f/x/+//7//v//L/9P/4//7/BAAF
AAcADAAQABcAIgAvAD8AUwBwAIkAlQCPAHUAQgARAO3/y/+y/67/tP+1/7L/tv+9/8P/
yf/S/93/5P/p/+v/7P/r/+v/6v/t/+3/7//v/+//7//v/+//8f/x//H/8f/x//L/8//z
//H/8f/x//H/8//z//P/9P/y//L/8//z//L/8v/y//L/9P/1//b/9v/0//T/9P/0//b/
9v/2//f/9f/3//f/9v/2//b/9v/3//f/9//3//j/+P/4//j/+P/4//j/+P/5//n/+f/6
//r/+P/4//j/+P/6//v/+//8//z//P/8//z//P/9//3//v/8//z//f/9//3//f/+////
AQACAAIAAgABAAEAAgACAAQABQAFAAYABQAGAAcABwAIAAgACAAIAAoACwAMAA0ACwAL
AAwADQAPAA8AEQASABIAEgATABMAEwAUABQAFAAUABUAFQAVABUAFQATABIAEgARABEA
EQASABEAEQAQAA8ADgAMAAsACwALAAsACQAGAAUABQAEAAUABQAFAAUABQAFAAUABAAE
AAQAAwADAAUABQAFAAYABAAEAAMAAwADAAMAAwADAAMAAwADAAMAAgACAAIAAgACAAIA
AgACAAMAAwACAAIAAgACAAIAAgACAAIAAgACAAAA/v/+//7/AAAAAAAAAAD+//7//v/9
//3//f/9//3//f/9//3//f/9//z//P/8//z//P/8//z//P/8//z//P/8//z//P/8//z/
/f/9//3//f/8//z//P/+//7//v/+//z//P/8//z//P/8//z//P/8//z//P/6//r/+//7
//r//P/8//z//P/6//r/+f/5//n/+P/4//j/+P/4//j/+P/4//j/9v/2//j/+P/5//n/
9//3//f/9//5//j/+P/4//f/9//3//f/9//2//b/9v/4//j/+P/4//f/9//3//b/+P/4
//j/+P/3//f/9//3//f/+P/4//j/+P/4//j/+P/2//b/9v/2//j/+P/4//j/+P/4//j/
+P/2//b/9v/2//b/9v/2//b/9v/2//b/9v/2//b/9v/2//b/9v/2//b/9v/2//b/9v/4
//j/+P/4//b/9v/2//b/9v/2//b/9v/4//j/+P/4//b/9v/2//b/+P/4//j/+P/2//b/
9v/2//j/+P/4//j/+P/4//j/+P/2//b/9v/2//j/+P/4//j/+P/4//j/+P/4//j/+f/5
//n/+f/5//n/+v/6//r/+v/8//3//f/+////AQACAAIAAgACAAIAAgAAAP////////7/
/P/7//v//f/9//z/+//4//f/9//3//j/+P/4//j/+P/4//b/9v/1//X/9f/1//b/9v/2
//b/9P/0//T/9P/0//T/9P/z//P/8//z//L/8P/w//D/8P/w//D/8P/w//D/8P/x//H/
8f/z//P/8//1//X/9f/4//z/AgAGAAoADwAXACAAKAA1AEYAVwBvAI0ApACnAJsAdwBB
ABIA6f/D/63/rP+w/67/sf+4/8D/x//P/9n/5P/r/+7/7//v//H/8f/y//L/8f/x//P/
8//z//P/8//z//P/8//z//P/8//0//X/9f/3//f/9//3//X/9f/1//b/+P/4//n/+f/4
//j/+P/4//j/+f/6//r/+v/6//r/+v/6//r/+v/7//v//f/9//z/+v/6//r/+//9//3/
/f/+//7//v/+//7//v/+//7/////////AAAAAAAAAAAAAAAAAAABAAEAAgAAAAAAAAAA
AAAAAQABAAIABAAEAAUABQADAAMABAAFAAcACAAIAAgABwAHAAgACAAKAAsACwAMAA0A
DgAPAA8ADgAOAA4ADgASABMAFAAVABUAFQAWABcAFQAVABcAGAAaABoAGwAbABkAGgAa
ABoAGgAbABsAGwAdAB0AGwAaABgAFwAXABcAFgAVABUAFAARABAADgANAA8ADwAPAA0A
DgANAA0ADAAJAAkACQAJAAsACwALAAoACAAIAAcABwAHAAcABwAIAAgACAAHAAcABwAH
AAcABwAHAAcABwAHAAYABgAGAAYABgAGAAYABgAFAAUABAAEAAIAAgACAAIAAgACAAIA
AgACAAAAAAAAAAAAAAAAAAAAAAAAAAAA///////////////////////////+//7//v/+
//7//v/+/wAAAAAAAAAA/v/+//7//v/+/////////////v/+//7/AAAAAAAAAAAAAAAA
AAAAAP7//v/+//7/AAAAAAAA/v/8//3//f/8//7//v/+//7//v/+//3//f/7//r/+v/6
//z//P/8//z/+v/6//j/+P/6//r/+//7//v/+//7//v/+f/4//j/+P/7//v/+//7//n/
+P/4//j/+v/6//r/+v/7//v/+//6//j/+P/4//j/+//7//v/+//7//r/+v/6//r/+v/6
//r/+v/6//r/+v/4//j/+P/4//r/+v/6//r/+P/4//j/+P/6//r/+v/6//r/+v/6//r/
+P/4//j/+P/4//j/+P/4//j/+P/4//j/+P/4//j/+P/4//j/+P/4//j/+P/4//j/+v/6
//r/+v/4//j/+P/4//j/+P/4//j/+v/6//r/+v/4//j/+P/4//r/+v/6//r/+P/4//j/
+P/6//r/+//7//v/+//7//v/+v/6//r/+v/+//////8AAP//AQACAAIABAAEAAQABAAC
AAEAAQABAAAA/v/9//3///////7//f/6//n/+f/5//j/+P/4//j/+P/4//b/9v/z//P/
8//z//b/9v/2//b/9P/0//T/9P/0//T/9P/z//P/8//z//L/8v/y//L/8v/y//L/8v/y
//L/8v/z//P/8//1//X/9f/1//X/9//4//r/AAAEAAgACwARABoAIgArADgARwBXAHMA
kAChAKEAjwBnADIABwDh/73/rP+w/7L/sf+0/77/w//J/9H/3v/n/+z/7//x//H/8f/y
//L/8f/x//P/8//1//X/9f/1//X/9f/1//X/9f/2//f/9//3//f/9//3//f/9//3//j/
+P/4//n/+f/6//r/+v/6//j/+f/6//r//P/8//z//P/6//r/+v/7//3///////7//P/8
//z//f/9//3//f/+/wAAAAAAAAAA/v/+//7///8BAAEAAgACAAIAAgACAAIAAgADAAMA
BAAEAAQABAAEAAIAAwADAAQABgAGAAcABwAHAAcACAAJAAcACAAIAAgACQAJAAoACgAK
AAsACwAMAA8AEAARABEAEAAQABAAEAASABMAFAAVABcAFwAYABkAGQAZABsAHAAcABwA
HQAdABsAHAAcABwAHgAfAB8AHwAfAB8AHQAcABwAGwAbABsAGgAZABkAGAAVABQAEgAR
ABMAEwATABEAEAAPAA8ADgALAAsACwALAAsACwALAAoACgAKAAkACQAJAAkACQAKAAoA
CgAJAAkACQAJAAkACQAJAAkACQAJAAgACAAIAAgACAAIAAgACAAHAAcABgAGAAYABgAG
AAYACAAIAAgACAAGAAQABAAEAAYABgAGAAYABAAEAAQAAwADAAMAAwADAAMAAwADAAMA
BQAEAAQABAACAAIAAgACAAQABAAEAAQAAgACAAIAAgACAAMAAwADAAMAAgACAAIAAgAC
AAIAAgAEAAQABAAEAAIAAgACAAIAAgACAAIAAAAAAAEAAQAAAAAAAAAAAAAAAAAAAP//
//////7//v/+//7//v/+//7//v/+//z//P/8//z//f/9//3//f/9//3//f/8//z//P/9
//3//f/9//3//P/8//z//P/8//z//P/9//3//f/8//z//P/8//z//f/9//3//f////7/
/P/8//z//P/8//z//P/8//z//P/8//z//P/8//7//v/+//7//P/8//z//P/+//7//v/+
//z//P/8//z//P/8//z//P/8//z//P/8//z//P/8//z//P/8//z//P/+//7//v/+//z/
/P/8//z//v/+//7//v/8//z//P/8//z//P/8//z//v/+//7//v/8//z//P/8//z//f/9
//3//f/9//3//v/+//7//v8AAAEAAQACAAMABQAGAAYABgAGAAYABgAGAAUABQAFAAQA
AgABAAEAAQABAAAA///+//3//f/9//z//v/+//7//v/8//r/+v/5//n/+f/5//r/+v/6
//r/+P/2//b/9v/2//b/9v/1//X/9f/1//T/9P/2//b/9v/2//b/9v/2//b/9P/1//X/
9f/3//f/+f/5//n/+f/8/wAABgAKAAwAEQAZAB4AJgAxAD4ATQBjAIEAmAChAJcAdwBD
ABYA8f/L/7H/sP+2/7b/t/++/8b/yf/R/93/5v/t//L/8//z//P/8//0//T/9f/1//f/
9//5//n/+f/5//n/+f/5//n/+f/6//v/+//5//n/+f/5//n/+f/5//r//P/8//3//f/6
//r/+v/6//r/+//8//z//P/8//z//P/8//z//P/9////AQABAAAA/v/+//7///8BAAEA
AQACAAIAAgACAAIAAAAAAAAAAQADAAMABAAEAAIAAgACAAIABAAFAAUABgAGAAYABgAG
AAYABwAHAAgACAAIAAkACQAJAAkACgALAAsADAAMAAwACwALAAwADAAOAA8ADwAQABEA
EgATABMAEgASABIAEgAWABcAGAAZABkAGQAaABsAGQAZABsAHAAeAB4AHwAfAB0AHgAe
AB4AIAAhACEAIQAhACEAHwAeAB4AHQAdAB0AGgAZABkAGAAXABYAFAATABMAEwATABEA
EAAPAA8ADgANAA0ADQANAA0ADQANAAwADAAMAAsACwALAAsACwAMAAwADAALAAsACwAL
AAsACwALAAsACwALAAoACgAKAAoACgAKAAoACgAJAAkACAAIAAgACAAIAAgACAAIAAgA
CAAIAAYABgAGAAYABgAGAAYABgAGAAYABQAFAAUABQAFAAUABQAFAAUABQAEAAQABAAE
AAQABAAEAAQABAAEAAQABAAEAAQABAAEAAUABQAFAAUABAAEAAQABAAEAAQABAAEAAQA
BAAEAAQABAAEAAQABgAGAAYABAACAAMAAwACAAIAAgACAAIABAAEAAMAAwABAAAAAAAA
AAAAAAAAAAAAAAAAAP7//v/+//7////////////////////+//7//v//////////////
/v/+//7//v/+//7//v/////////+//7//v/+//7////////////9//7//v/+//7//v/+
//7//v/+//7//v/+//7//v/+/wAAAAAAAAAA/v/+//7//v/+//7//v/+//7//v/+//7/
/P/8//z//P/+//7//v/+//7//v/+//7//v/+//7//v/+//7//v/+//7//v/+//7//v/+
//7//v/8//z//P/8//z//P/8//z//v/+//7//v/8//z//P/8//7//v/+//7//P/8//z/
/P/8//z//P/8//7//v/+//7//P/9//3//f////////8AAP7//v/+/wAAAQABAAIAAwAF
AAYABgAGAAYABgAGAAYABwAHAAcABgAEAAMAAwADAAMAAgABAAAA/////////v/+//7/
/v/+//7//P/8//v/+//7//v//P/8//z//P/6//r/+v/6//r/+P/4//f/9//3//f/9v/2
//b/9v/2//b/+P/4//j/+P/4//n/+f/5//n/+f/5//v/+//9//7/AgAGAAwADgAPABUA
HAAkAC8APABLAF0AdQCOAJ8AnwCNAGcANAAJAOX/wf+y/7b/uP+1/7r/xP/L/9H/2//k
/+3/8v/z//X/9//3//j/+P/5//n/+//7//n/+f/5//n/+//7//v/+//7//z//f/9//3/
/f/9//3//f/9//3//v/8//z//f/9//7//v/+//7//v///wAAAAAAAAAAAAAAAAAAAAAA
AAEAAQADAAMAAgAEAAQABAAFAAMAAwADAAQABgAGAAYABgAGAAYABgAHAAUABQAGAAYA
CAAIAAgACAAGAAcABwAIAAoACgAKAAoACAAJAAkACgAMAAwADQANAA0ADQAOAA8ADQAO
AA4ADgARABEAEgASABAAEQARABIAEwAUABUAFQAYABgAGAAYABgAGQAaABsAHQAdAB4A
HwAdAB0AHwAgACAAIAAhACEAIwAkACQAJAAiACMAIwAjACUAJQAjACIAIgAhACEAIQAe
AB0AHQAcAB0AHAAaABkAFwAXABcAFQAUABMAEwASABEAEQARABEAEQARABEAEAASABIA
EQARAA8ADwAPABAAEAAQAA8ADwAPAA8ADwAPAA8ADwAPAA8ADgAOAA4ADgAMAAwADAAM
AA0ADQAMAAwADAAMAAwADAAMAAwADAAMAA4ADAAMAAwACgAKAAoACgAKAAoACgAJAAkA
CQAJAAkACQAJAAkACQAJAAgACAAIAAgACAAIAAgACAAIAAgACAAIAAgACAAIAAgACQAJ
AAkACwAKAAoACgAIAAgACAAIAAgACAAIAAgABgAGAAYABgAGAAYABgAEAAYABwAHAAYA
BgAGAAYABgAGAAYABQAFAAUABAAEAAQAAgACAAIAAgAEAAQAAgACAAAAAAABAAEAAQAB
AAEAAQABAAAAAAAAAP//////////AQAAAAAAAAAAAAAAAAAAAP////////7/AAAAAAAA
AAD//////////wEAAAD+//7//v/+//7//v/+//7//v/+//7//v/+//7//v/+//7//v/+
//7//v/+//7//v/+//7//v/+//7//v/+//7//v/+//7//v/+//7//v/+//7//v/8//z/
/P/8//7//v/+//7//v/+//7//v/+//7//v/+//z//P/8//z//P/8//z//P/8//z//P/8
//z//P/8//z//P/8//z//P/8//z//P/9//v/+//7//v//f/+//7//v/8//7//////wAA
AQADAAQABgAGAAYABgAEAAQAAwADAAQABAADAAMAAgABAAAA/v/9//z/+//7//3//P/8
//z/+v/6//r/+P/6//n/+f/5//f/+P/4//j/+P/2//b/9v/4//j/+P/4//X/9f/1//X/
9v/2//b/9v/0//T/9P/0//T/9P/0//X/9//3//n/+f/5//f/9//5//r//P8CAAgADAAN
AA8AFAAaACEALAA3AEcAXQB8AJcAnwCVAHMAPAANAOn/yf+0/7T/uv+9/7z/wP/F/8v/
0//a/+X/7v/x//P/8//z//T/9P/2//f/+v/7//n/+f/5//n/+f/5//n/+f/7//z//f/9
//v/+//7//v//f/9//3//v/8//z//f/9//7//v/+//7//v///wAAAAD+//7//v/+/wAA
AAAAAAEA//8BAAEAAAACAAIAAgADAAMAAwADAAQABAAEAAQABAAGAAYABgAHAAcABwAI
AAgACAAIAAgACAAIAAkACQAKAAwADAAMAAwACgALAAsADAAMAAwADQANAA8ADwAQABEA
EQASABIAEgATABMAFAAUABYAFwAXABgAFwAYABkAGQAaABoAGgAaABwAHQAeAB8AHwAf
ACAAIQAhACEAIwAkACQAJAAlACUAJQAmACYAJgAoACkAKQApACkAKQAnACYAJwAnACgA
KQAoACcAJwAmACUAJAAiACEAIQAhACEAHwAeAB0AHQAcAB0AHQAdAB0AGwAbABsAGgAa
ABoAGQAZABsAGwAbABwAGgAaABkAGQAbABsAGwAbABkAGQAZABkAGAAYABgAGAAYABgA
GAAYABcAFwAWABYAGAAYABgAGAAWABYAFgAWABYAFAAUABQAFgAWABYAFgAWABYAFgAV
ABUAFQAVABUAEwATABMAEwAVABQAFAAUABQAFAAUABQAFAAUABQAFAAWABYAFgAWABQA
FQAVABUAFwAWABYAFgAWABYAFgAWABQAFAAUABQAFgAWABYAFgAUABQAFAASABIAEwAT
ABIAFAAUABQAFAASABIAEQARABMAEgASABIAEgASABIAEgASABIAEAAQABIAEgATABMA
EQARABEAEQATABIAEgASABEAEQARABEAEQAQABAAEAAQABAAEAAQABEAEQARABAAEgAS
ABIAEgARABEAEQARABEAEAASABIAEgASABIAEgARABAADwAOAA8AEAARABIAEAAQABAA
EAAQABAAEAAQABIAEgASABIAEAAQABAAEAASABIAEgASABIAEgASABIAEAAQABAAEAAS
ABIAEgASABIAEgASABIAEgASABIAEgASABIAEgASABIAEgASABIAEgASABIAEgASABIA
EgATABUAFQAVABUAEwAUABQAFAAUABYAFwAXABoAGwAdAB4AHAAcABwAHAAeAB4AHQAd
ABsAGgAYABcAGQAZABkAGAAXABYAFQAVABUAFAAUABQAFAAUABQAEgASABEAEQARABEA
EgASABIAEgAQABAAEAAQABAAEAAQAA8ADwAPAA8ADgAOAA4ADgAOAA4ADgAOAA8AEAAR
ABMAEgARABIAEQARABMAFQAXABoAHgAkACYAKAAvADkAQABMAFsAagB9AJsAtwDIAMkA
twCNAFcAKgADAN3/y//O/9D/zv/R/9r/4v/p//P//f8GAAsADAANAA8AEQARABIAEgAR
ABEAEwATABUAFQAVABUAFwAXABcAFwAVABYAFwAXABkAGQAZABkAGQAZABkAGgAaABoA
GQAbAA==
         </WaveFormData>
      </LeadData>
      <LeadData>
         <LeadByteCountTotal>10000</LeadByteCountTotal>
         <LeadTimeOffset>0</LeadTimeOffset>
         <LeadSampleCountTotal>5000</LeadSampleCountTotal>
         <LeadAmplitudeUnitsPerBit>4.88</LeadAmplitudeUnitsPerBit>
         <LeadAmplitudeUnits>��V</LeadAmplitudeUnits>
         <LeadHighLimit>2147483647</LeadHighLimit>
         <LeadLowLimit>268435456</LeadLowLimit>
         <LeadID>V4</LeadID>
         <LeadOffsetFirstSample>0</LeadOffsetFirstSample>
         <FirstSampleBaseline>0</FirstSampleBaseline>
         <LeadSampleSize>2</LeadSampleSize>
         <LeadOff>FALSE</LeadOff>
         <BaselineSway>FALSE</BaselineSway>
         <ExcessiveACNoise>FALSE</ExcessiveACNoise>
         <MuscleNoise>FALSE</MuscleNoise>
         <LeadDataCRC32>989324158</LeadDataCRC32>
         <WaveFormData>
+v/6//r/+v/8//z//P/8//r/+v/6//r//P/8//z//P/8//z//P/8//z//P/8//z//f/9
//3//f/8//z//P/8//z//P/9////AAABAAEAAgAEAAQABQAFAAUABQAFAAQABAAEAAMA
AgACAAIAAgACAAIAAAAAAP7//v/+//7//v/+//7//v/9//z//P/7//v/+//7//z//P/8
//z//P/6//j/+P/4//j/+v/6//n/+f/4//j/+P/4//j/+P/4//j/+f/5//n/+f/5//n/
+f/6//z//P/9//3//f///wIABgAJAAoADAAQABcAHAAiACwAOABMAGgAiACfAKUAmQB2
AEUAHgAAAOL/1P/X/9n/1//X/9r/3f/f/+X/7v/y//f/+//6//r/+f/5//n/+f/5//r/
+v/9//3//f/9//z//P/8//z/+v/6//v/+//7//v/+//7//v/+//7//v//P/8//z//P/8
//v/+//7//v//P/8//3//f/9//3//f/7//v/+//7//3//v///wAA/v/+//7//v/+//7/
/////////////////f/+//7//v8AAAAAAAABAAEAAQABAAEAAQABAAEAAgACAAIAAgAC
AAAAAQABAAEAAgACAAMAAwAEAAQABQAGAAYABwAHAAkACQAJAAkACQAIAAgACgALAA4A
DwAPAA8ADwAQABEAEwARABMAFAAUABcAFwAYABgAFwAXABkAGQAbAB0AHgAeAB4AHgAe
AB8AHQAdAB0AHQAeAB0AHQAcABgAFwAXABYAFQAUABMAEgAQAA4ADAAMAA0ADAAMAAsA
CgAJAAgABwAEAAQAAwADAAUABQAFAAQABAADAAMABAACAAIAAQABAAQABAAEAAMAAQAB
AAEAAQADAAMAAwADAAMAAgACAAEAAQABAAIAAgABAAEAAQD///3//v/+//7/AAD/////
/////////f/9//7//v/+//7//v/+//7//f/7//v/+//7//3//f/9//3/+//6//r/+//9
//z//P/8//7//v/+/////f/9//3//f////////////7//v/+//7//v/+//7//v8AAAAA
AAAAAP7//v/+//7//v/+//7//v/+//7//v/9//3//f/9//3//f/9//3//P/8//z//P/8
//z//P/8//z//f/9//z//P/8//z//P/8//7//v/+//7/+//7//z//P/+//7//v/9//v/
+//7//v//P/8//z//P/8//z/+//7//v/+//7//v//P/8//z//P/8//z//P/8//z//P/8
//z//P/8//z//P/6//r/+v/6//z//P/8//z/+v/6//r/+v/8//z//P/8//z//P/8//z/
+v/6//r/+v/8//z//P/8//r/+v/6//r//P/8//z//P/8//z//P/8//z//P/8//z//P/8
//z//P/6//r/+v/6//z//P/8//z//P/8//z//P/6//r/+v/6//z//P/8//z//P/8//z/
/P/8//3//f/9////AAAAAAAA/v/+//7///8BAAIAAwADAAYABgAGAAcABgAFAAQAAwAE
AAQABAADAAAAAAAAAAAAAgACAAAAAAD8//z//P/8//z//P/8//z//f/8//z/+//7//v/
+//8//z//P/8//z/+P/4//j/+P/4//j/+P/3//n/+P/4//j/9v/2//b/9v/4//n/+f/5
//f/9//3//f/+P/4//j/+f/7////AQAEAAYABwAIAA4AFgAfACgAMgBAAFIAbgCOAKAA
owCZAHcARgAhAAAA4v/U/9L/0f/P/8//1f/Y/93/4//r//L/9P/1//X/9v/4//f/9//3
//X/9f/2//b/+f/5//n/+f/4//j/+P/4//j/+P/5//n/+f/5//n/+f/3//f/9//3//r/
+v/6//r//P/7//v/+//5//r/+v/7//v/+//7//v/+f/5//n/+f/8//z//P/8//z//P/8
//z/+v/6//v/+//9//3//f/9//v//P/8//z//v/+//7///////////////3//f/9//7/
AAAAAAAAAAD+/////////wIAAgADAAMAAgACAAMABAACAAMAAwAFAAcABwAHAAcABgAG
AAgACQAKAAsACwALAA0ADgAPABEADwARABIAEgAVABUAFgAWABcAFwAZABkAGQAbABwA
HAAcABwAHAAdABwAGwAaABkAGgAZABkAGAAUABMAEwASABEAEAAPAA4ADAAKAAgACAAH
AAYABgAFAAQAAwACAAEAAAAAAP/////////////+/wAA/////wAA/v/+//3//f8AAAAA
AAD///3//f/9//3///////////////7//v/9//v/+//8//z//f/9//3/+//5//r/+v/6
//z/+//7//v/+//7//n/+f/4//j/+P/4//r/+v/6//n/+f/5//n/+f/3//f/9//3//n/
+P/4//n/9//2//b/9v/4//j/+P/5//f/9//3//f/+f/5//n/+f/6//r/+v/6//j/+P/4
//j/+v/6//r/+v/4//j/+P/4//r/+v/6//r/+v/6//r/+f/5//n/+f/5//n/+f/5//j/
+P/4//j/+P/4//j/+P/4//n/+f/4//j/9v/2//b/9v/4//j/+P/4//f/9//4//j/+v/6
//r/+f/5//n/+f/5//j/+P/4//j/+v/6//n/+f/3//f/9//3//r/+v/6//r/+v/6//r/
+v/6//r/+v/6//r/+v/6//r/+P/4//j/+P/6//r/+v/6//r/+v/6//r/+P/4//j/+P/6
//r/+v/6//j/+P/4//j/+v/6//r/+v/6//r/+v/6//r/+v/6//r/+v/6//r/+v/6//r/
+v/6//r/+v/6//r/+v/6//r/+v/6//r/+v/6//z//P/9//3/+//7//z//P/+//7//v/+
//3///8AAAEAAQACAAIAAgAFAAUABQAFAAMAAgACAAIAAQAAAAAAAAAAAAAAAAD+//z/
+v/6//r//P/8//z//P/8//v/+v/6//v/+//7//v/+v/6//r/+v/6//j/+P/4//j/+P/4
//j/9//3//b/9v/2//b/9v/2//b/9v/3//f/9//3//f/9//5//r/+v/6//n/9//5////
AgAGAAcACAAMABIAGQAeACgANgBGAGAAgACaAKEAmQB9AE4AIwAEAOb/1P/U/9X/z//P
/9P/1P/Z/9//5//u//T/9//3//b/9v/1//X/9f/3//f/+P/4//f/9//3//f/9v/2//b/
9v/4//j/+f/5//f/9//3//f/9//3//f/9//4//j/+P/4//j/9//3//f/+f/6//r/+//5
//n/+f/5//v/+//7//v/+v/6//r/+v/6//r/+v/6//z//P/9//3/+//7//v/+//9//7/
/v/+//z//P/8//3//f/9//3//f////////8AAAAAAAAAAAAAAAABAAEAAQACAAIAAwAD
AAIAAgADAAQABAAFAAUABwAHAAcABwAHAAgACAAKAAsADAANAA0ADQANAA4ADwARABMA
FQAWABYAFQAVABYAFgAZABkAGwAbABsAHQAeAB4AHAAcABwAHQAdAB0AHQAdABoAGQAZ
ABgAFgAVABUAFAATABIAEQAQAAwACgAIAAgABwAGAAYABQAEAAMAAgABAAAAAAD/////
AQABAAEAAAAAAP////8AAP7//v/9//3//v/+//7//f/9//3//f/9/////////////f/8
//z/+//9//3//v/+//v/+//7//n/+//8//z//P/8//v/+//7//v/+//5//n/+v/6//r/
+v/6//r/+v/5//n/+f/5//n/+//7//v/+//5//j/+P/5//v/+v/6//r/+P/4//j/+f/5
//n/+f/5//v/+//7//v/+v/6//r/+v/8//z//P/8//r/+v/6//r/+v/6//r/+v/8//z/
/P/8//r/+v/6//n/+//7//v/+//5//n/+f/4//r/+v/6//r/+v/6//r/+v/5//n/+P/4
//j/+P/4//j/+P/4//j/+P/3//f/+P/4//r/+v/6//n/9//3//f/9//6//r/+v/6//j/
+P/3//f/+f/5//n/+f/4//j/+P/4//j/+P/4//j/+v/6//r/+v/4//j/+P/4//j/+P/4
//j/+P/4//j/+P/4//j/+P/4//j/+P/4//j/+P/4//j/+P/4//j/+P/4//j/+P/4//j/
+P/4//j/+P/4//j/+P/4//j/+P/4//j/+P/4//j/+P/4//j/+P/4//j/+P/4//j/+P/4
//j/+P/4//j/+P/4//j/+P/4//j/+P/5//n/+f/5//r/+v/6//r/+v/6//v//P/8//z/
+//9//7///8BAAEAAQABAAEAAAAAAAAA//8AAAAAAAAAAP7//v/8//z//P/8//z//P/6
//r/+v/6//n/+P/4//f/+f/5//n/+v/4//j/+P/4//j/+P/4//j/9v/2//b/9f/1//T/
9P/0//b/9v/2//b/9P/1//X/9f/1//X/9f/1//j/+P/4//f/9//3//v//v8CAAcACgAI
AAgACwASABYAHgAoADYATgBsAIkAmQCXAIQAWQAsAA4A8v/a/9P/1//X/9P/0v/V/9n/
3f/k/+7/8//1//b/9v/1//X/9f/1//X/9v/2//f/9//3//f/+P/4//j/+P/4//j/+f/5
//f/9//3//f/+f/5//n/+f/4//j/+P/4//r/+f/5//n/+f/6//r/+//5//n/+f/5//v/
+//7//v/+v/6//r/+v/6//r/+v/6//z//P/9//3//P/7//r/+f/7//z//P/8//z//P/8
//3/+//7//v/+//9//3//f/+//7//v/+//7//v////////8AAAAAAQABAAAAAAABAAIA
AgADAAMABQAEAAMAAgABAAQABAAGAAcACAAJAAkACQALAAwADQAPAA8AEQASABIAEQAR
ABIAEgAVABUAFwAXABUAFwAYABgAGAAYABgAGQAbABsAGwAbABgAFwAXABYAFgAVABUA
FAATABIAEQAQAA4ADAAKAAoACwAKAAoACQAGAAUABAADAAQABAADAAMAAQABAAEAAAAA
AP////8AAAAAAAD//////v/+//7//f////////////3//f/9//3//f/8//z/+//9//3/
/v/+//v/+//7//n/+//8//z//P/8//v/+//7//v/+//5//n/+v/6//r/+v/4//j/+P/3
//n/+f/5//n/9//3//f/9//3//b/9v/3//n/+P/4//j/9v/2//b/9//3//f/9//3//f/
9//3//f/+P/4//j/+P/6//r/+v/6//j/+P/4//j/+v/6//r/+v/6//r/+v/6//j/+P/4
//f/+f/5//n/+f/3//f/9//2//j/+P/4//j/9v/2//b/9v/3//f/9v/2//j/+P/4//j/
9v/2//b/9v/3//f/+P/4//j/+P/4//f/9//3//f/9//4//j/+P/4//b/9v/1//X/9//3
//f/9//4//j/+P/4//b/+P/4//j/+P/4//j/+P/2//b/9v/2//j/+P/4//j/9v/2//b/
9v/2//b/9v/2//j/+P/4//j/+P/4//j/+P/4//j/+P/4//j/+P/4//j/9v/2//b/9v/4
//j/+P/4//j/+P/4//j/+P/4//j/+P/4//j/+P/4//j/+P/4//j/+v/6//r/+v/4//j/
+P/4//r/+v/6//r/+P/4//j/+P/4//j/+P/4//r/+v/6//r/+P/4//j/+P/6//r/+//7
//v/+//8//z//P/8//z//P/9////AAABAP//AAAAAAAAAQABAAEAAQABAAAAAAAAAP//
/v/+//7//v/+//7//P/8//r/+v/6//r/+v/6//r/+v/5//j/+P/3//f/9//3//j/+P/4
//j/+P/2//b/9v/2//b/9v/2//X/9f/0//T/9P/0//T/9P/0//T/9f/1//X/9f/1//X/
9f/2//b/9v/3//f/+f/7//7/AgAFAAYACgAQABkAIAAqADYASABiAIAAmgCjAJ0AgwBU
ACkACADo/9T/0P/P/83/zf/R/9T/1//d/+X/7P/y//P/8//0//T/8//z//P/9f/1//b/
9v/3//f/9//3//T/9P/0//T/9v/2//f/9//3//f/9//3//X/9f/1//X/9v/2//b/9v/2
//X/9f/1//X/9v/2//f/+f/5//n/+f/3//f/9//3//j/+P/4//j/+P/4//j/+P/6//r/
+//7//v/+//7//v/+f/6//r/+v/8//z//P/9//v/+//7//v//f/9//3//v/+//7//v/+
//z//f/9//3//v/+///////+//7///8AAAAAAQABAAMAAwADAAMAAwAEAAQABgAHAAgA
CQAJAAkACQAKAAsADQANAA8AEAAQABEAEQASABIAEwATABUAFQAXABkAGgAaABgAGAAY
ABkAGQAZABkAGQAYABcAFwAWABIAEQARABAAEQAQAA8ADgAKAAgABgAGAAcABgAGAAUA
BAADAAIAAQAAAAAA/////wEAAQABAAAA/v/9//3//v/+//7//f/9//7//v/+//3/+//7
//v/+//9//3//f/9//v/+v/6//n/+//7//z//P/7//v/+//5//f/+P/4//j/+v/5//n/
+f/3//f/9f/1//b/9v/2//b/9v/2//b/9f/1//X/9f/1//f/9//3//f/9f/0//T/9f/3
//b/9v/2//b/9v/2//f/9f/1//X/9f/3//f/9//3//b/9v/2//b/9v/2//b/9v/2//b/
9v/2//b/9v/2//b/+P/4//j/+P/2//b/9v/1//f/9//3//f/9//3//f/9v/0//T/9P/0
//b/9v/2//b/9f/1//T/9P/2//b/9v/2//j/+P/4//j/9f/1//b/9v/4//j/+P/3//X/
9f/1//X/+P/4//j/+P/4//j/9//3//X/9f/1//X/+P/4//j/+P/4//b/9v/4//b/9v/2
//b/9v/2//b/9v/2//b/9v/2//j/+P/4//j/9v/2//b/9v/4//j/+P/4//j/+P/4//j/
+P/4//j/+P/4//j/+P/4//j/+P/4//j/+P/4//j/+P/4//j/+P/4//j/+P/4//j/+v/6
//r/+v/4//j/+P/4//j/+P/4//j/+P/4//j/+P/4//j/+P/4//r/+v/6//r/+P/4//j/
+P/6//r/+//7//n/+f/6//r/+v/6//r/+v/9////AAABAP//AAAAAAAAAwADAAMAAwAB
AAAAAAAAAP///v/+//7/AAAAAAAA/v/8//r/+v/6//r/+v/6//r/+v/5//j/+P/3//f/
9//3//r/+v/6//r/+v/4//j/+P/2//b/9v/2//X/9f/0//T/9P/0//T/9P/0//T/9f/1
//X/9f/1//X/9f/2//b/9v/5//n/+f/7//7/AgAHAAgACgAOABUAHAAiACoAOABMAGYA
hgCbAKEAlwB0AEUAHgD+/+L/0v/R/9H/z//R/9T/1//b/+H/6P/w//X/9//4//b/9f/1
//X/9f/1//b/9v/3//f/9//3//b/9v/2//b/9v/2//f/9//5//n/+f/5//f/9//3//f/
+v/6//r/+v/4//f/9//3//n/+v/6//v/+//7//v/+//5//n/+f/5//z//P/8//z//P/8
//z//P/8//z//f/9/////////////v/+//3//P/9//7///8BAP//////////////////
AAAAAAAAAAAAAAAAAQABAAEAAgACAAMAAwACAAIAAwAEAAQABQAFAAcABwAHAAcABwAI
AAgACgALAAwADQANAA0ACwAMAA0ADwAPABEAEgASABUAFQAWABYAFwAXABkAGQAZABsA
HAAcABwAHAAcAB0AHQAdAB0AHQAeAB0AHQAcABgAFwAXABYAFQAUABMAEgAQAA4ADAAM
AAsACgAKAAkACAAHAAYABQAEAAQAAwADAAMAAwADAAIAAgABAAEAAgACAAIAAQABAAIA
AgACAAEAAQABAAEAAQABAAEAAQABAAEAAAAAAP///////wAAAAD////////9//3//v/+
//7/AAD////////9//3/+//7//7//v/+//7//P/8//z/+//7//v/+//7//v/+//7//v/
+//6//r/+//9//z//P/8//z//P/8//3/+//7//v/+//9//3//f/9//z//P/8//z//P/8
//z//P/+//7//v/+//z//P/8//z//v/+//7//v/8//z//P/7//3//f/9//3/+//7//v/
+v/8//z//P/8//z//P/8//z/+//7//r/+v/8//z//P/8//z//P/8//z/+f/5//r/+v/8
//z//P/7//v/+//7//v//P/8//z//P/8//z/+//7//v/+//7//v//P/8//z//P/+//z/
/P/8//z//P/8//z//P/8//z//P/8//z//P/8//z//P/8//z//P/8//z//P/8//z//P/8
//z//P/8//z/+v/6//r/+v/8//z//P/8//z//P/8//z//P/8//z//P/+//7//v/+//z/
/P/8//z//v/+//7//v/8//z//P/8//z//P/8//z//v/+//7//v/8//z//P/8//7/////
/////f/+//7//v8AAAAAAAABAAEAAgADAAMABAAEAAQABQAHAAcABwAHAAQABAAEAAMA
AgACAAIAAgACAAIAAAAAAP7//v/+//7/AAAAAAAAAAD9//z//P/7//v/+//7//z//P/8
//z//P/6//r/+v/6//r/+v/6//n/+f/4//j/+P/4//j/+P/4//j/+f/5//n/+f/5//n/
+f/8//z//P/9//3///8BAAQACAALAAoADgAUABkAIAAoADIAQgBYAHYAkgCfAJsAgwBW
ACsADADu/9j/1P/X/9X/0//X/9r/3f/j/+n/8P/2//n/+//6//r/+f/5//n/+//7//z/
/P/7//v/+//7//r/+v/6//r/+v/6//v/+//7//v/+//7//v/+//7//v//P/8//z//P/8
//v/+//7//v//P/8//3//f/9//3//f/9//3//f/9/wAAAAAAAAAA/v/+//7//v/+//7/
//////////////////8AAAAAAAAAAAAAAAABAAEAAQABAAEAAQABAAEAAgACAAIAAgAC
AAIAAwADAAMABAAEAAUABQAEAAQABQAGAAgACQAJAAsACwALAAsACwAKAAoADAANABAA
EQARABEADwAQABEAEwAVABcAGAAYABcAFwAYABgAGQAZABsAGwAdAB8AIAAgAB4AHgAe
AB8AHwAfAB8AHwAeAB0AHQAcABoAGQAZABgAFwAWABUAFAASABAADgAOAA0ADAAMAAsA
CgAJAAgABwAGAAYABQAFAAUABQAFAAQABAADAAMABAAEAAQAAwADAAQABAAEAAMAAwAD
AAMAAwADAAMAAwADAAMAAgACAAEAAQABAAIAAgABAAEAAQD/////AAAAAAAAAAD/////
///9//3/+//7//7//v/+//7//v/+//7//f/9//3//f/9//3//f/9//3/+//6//r/+//9
//z//P/8//z//P/8//3//f/9//3//f///////////////v/9//z//v/+//7//v/+//7/
/v/+//7//v/+//7//v/+//7//v/8//z//P/7//3//f/9//3//f/9//3//P/6//r/+v/6
//z//P/8//z/+//7//r/+v/8//z//P/8//z//P/8//z/+f/5//r/+v/8//z//P/7//v/
+//7//v//P/8//z//P/8//z/+//7//v/+//7//v//P/8//z//P/8//r//P/8//z//P/8
//z//P/8//z//P/8//z//P/8//z//P/8//z/+v/6//r/+v/8//z//P/8//z//P/8//z/
+v/6//r/+v/8//z//P/8//r/+v/6//r//P/8//z//P/8//z//P/8//z//P/8//z//P/8
//z//P/8//z//P/8//z//P/8//z//P/8//z//P/6//r/+v/6//v//P/9//7//P/8//z/
/P/8//z//P/8//z//P/8//z//P/9//3//f///wAAAAAAAP7//v/+////AQACAAMAAwAE
AAQABAAFAAUABQAFAAUABgAGAAYABQACAAIAAgACAAIAAgAAAAAAAAAAAAAAAAD+//7/
/v/+/////v/+//3/+//7//v//P/8//z//P/8//z//P/8//z/+v/6//r/+f/7//r/+v/6
//j/+P/4//j/+P/5//n/+f/7//v/+//7//r/+v/6//v//f/9/wEABAAIAAsACgAKAA4A
FQAcACQAMAA8AE4AaACEAJkAnwCTAHIARQAeAAAA5P/W/9X/1f/R/9P/2P/d/+H/6f/w
//T/9//5//r//P/7//v/+//5//n/+v/6//n/+f/5//n/+v/6//r/+v/4//j/+f/5//v/
+//7//v/+//7//v/+//6//r/+v/6//z/+//7//v/+//8//z//f////////////3//f/9
//3//v/+//7//v8AAAAAAAAAAP7//v//////AQABAAEAAQD//wAAAAAAAAAAAAAAAAEA
AwADAAMAAwABAAEAAQACAAQABAAEAAQAAgADAAMAAwAEAAQABQAFAAYABgAHAAgACAAJ
AAkACwALAAsACwALAAoACgAMAA0ADgAPAA8ADwARABIAEwAVABQAFQAVABQAFgAXABkA
GgAZABkAGwAbABsAHQAeAB4AIAAgACAAIQAgAB8AHgAdAB0AHQAeAB4AHAAbABsAGgAX
ABYAFQAUABMAEgARABIAEAAOAA0ACwAMAAsACgAJAAYABgAFAAUABQAFAAUABAAGAAUA
BQAGAAQABAADAAMABAAEAAQAAwAFAAUABQAFAAMAAwADAAMABQAEAAQAAwABAAEAAgAC
AAMAAwADAAEAAQACAAIAAgAAAP///////wEAAQD/////AAAAAAAAAAAAAAAAAAD/////
/////////f/9//3//f////7//v////3//P/8//z//v/+//7///////////////3//f/9
//3//v/+//7//v/8//z//P/8//7//v/+//7//v/+//7//v/+//7//v/+//7//v/+//3/
/f/9//3//f/9//3//f/8//7//v/+//7//P/8//z//P/9//3//P/8//r/+v/6//r//P/8
//z//P/7//v//P/8//z//P/8//v/+//7//v/+//6//r/+v/6//z//P/7//v/+//7//v/
+//8//z//P/8//7//P/8//z/+v/6//r/+v/8//z//P/8//r/+v/6//r/+v/6//r/+v/8
//z//P/8//r/+v/6//r//P/8//z//P/8//z//P/8//r/+v/6//r/+//8//3//v/9//z/
+//6//z//P/8//z//P/8//z//P/8//z//P/8//z//P/8//z/+v/6//r/+v/6//r/+v/6
//r/+v/6//r/+v/6//r/+v/8//z//P/9//v/+//7//z//v/+//7//v/8//3///8AAAEA
AQACAAIABAAFAAUABQADAAMAAgACAAMAAwADAAQAAgACAAIAAgAAAAAA/v/+//7//v/+
//7//v/+//3//P/8//v/+//7//v//P/8//z//v/+//z//P/8//z//P/8//z/+//7//r/
+v/6//r/+v/6//r/+v/7//n/+f/5//n/+v/7//3//v/8//v//f/9////AgAIAA0ADgAM
AAwAEQAWABoAIgAuAD4AWAB4AJUAoQCdAIQAVQAqAAwA8P/c/9f/2//b/9n/2v/d/+H/
5//s//T/+f/7//z//P/7//v/+//8//3///8AAP//////////AAAAAAAAAAACAAIAAwAD
AAEAAQABAAEAAwADAAMAAwACAAIAAgACAAIAAQABAAEAAwAEAAQABQADAAMAAwADAAUA
BQAFAAUABgAGAAYABgAGAAYABgAGAAYABgAHAAcABwAHAAcABwAHAAgACAAIAAgACAAI
AAkACwALAAsACwANAA0ADQAOAAwADAAMAAwADAANAA0ADQAOAA4ADwAPABAAEAARABIA
EgATABMAFQAVABUAFQAVABgAGAAaABsAGgAbABsAGwAbABwAHQAfAB8AIQAiACIAIwAj
ACQAJAAnACcAKQApACcAKQAqACoALAAsACwALQAtAC0ALQAtACwAKwArACoAKQApACoA
KgAnACYAJQAkACIAIAAeAB4AHQAcABwAGwAaABkAGAAXABgAGAAXABcAFQAVABUAFAAW
ABUAFQAWABYAFgAVABUAFAAUABQAEwAVABUAFQAVABMAEwATABMAEwASABIAEQARABEA
EgASAA8ADwAPAA0ADwAQABAAEAAQAA8ADwAPABEAEQAPAA8AEAAQABAAEAAOAA4ADgAN
AA8ADwAPAA8ADQANAA0ADQANAAwADAANAA8ADgAOAA4ADgAOAA4ADwAPAA8ADwAPAA0A
DQANAA0ADgAOAA4ADgAOAA4ADgAOAAwADAAMAAwADgAOAA4ADgAMAAwADAAMAAwADAAM
AAsADQANAA0ADQALAAsACwAKAAwADAAMAAwADAAMAAwADAALAAsACgAKAAwADAAMAAwA
CgAKAAoACgAJAAkACgAKAAoACgAKAAkACQAJAAkACQAKAAoACgAKAAoACgAJAAkACwAL
AAsACwAKAAoACgAKAAoACgAKAAoACgAKAAoACgAKAAoACgAKAAwADAAMAAwACgAKAAoA
CgAKAAoACgAKAAoACgAKAAoACgAKAAoACgAKAAoACgAKAAoACgAKAAoACgAKAAoACgAM
AAwADAAMAAoACgAKAAoADAAMAAwADAAKAAoACgAKAAoACgAKAAoADAAMAAwADAAKAAoA
CgALAA0ADQANAA4ADgAOAA4ADgAOAA8AEQASABMAEwAUABQAFAAVABUAFQAVABUAFAAU
ABQAEwASABIAEAAQABAAEAAPABAADwAQAA4ADgAOAA4ADgAOAA0ADAAMAAsACwALAAsA
DAAMAAwADAAMAAoACgAIAAgACAAIAAoACQAJAAgABgAGAAYABgAIAAgACAAJAAkACQAJ
AAkACQAJAAoACgAKAA0ADwAPABMAFgAaABkAGgAeACYALwA4AEIAUgBmAIQAogC4AL0A
swCRAGIAOQAYAPj/6P/o/+X/4//j/+f/6v/v//f//f8EAAYABwAJAAgACQAJAAoACwAJ
AAkACgAKAAsACwALAAsADAAMAAwADAAKAAoACwALAA0ADQANAA0ADQANAA0ADQAOAA4A
DgAOAA==
         </WaveFormData>
      </LeadData>
      <LeadData>
         <LeadByteCountTotal>10000</LeadByteCountTotal>
         <LeadTimeOffset>0</LeadTimeOffset>
         <LeadSampleCountTotal>5000</LeadSampleCountTotal>
         <LeadAmplitudeUnitsPerBit>4.88</LeadAmplitudeUnitsPerBit>
         <LeadAmplitudeUnits>��V</LeadAmplitudeUnits>
         <LeadHighLimit>2147483647</LeadHighLimit>
         <LeadLowLimit>268435456</LeadLowLimit>
         <LeadID>V5</LeadID>
         <LeadOffsetFirstSample>0</LeadOffsetFirstSample>
         <FirstSampleBaseline>0</FirstSampleBaseline>
         <LeadSampleSize>2</LeadSampleSize>
         <LeadOff>FALSE</LeadOff>
         <BaselineSway>FALSE</BaselineSway>
         <ExcessiveACNoise>FALSE</ExcessiveACNoise>
         <MuscleNoise>FALSE</MuscleNoise>
         <LeadDataCRC32>2802278920</LeadDataCRC32>
         <WaveFormData>
AgACAAIAAgAEAAQABAAEAAIAAgACAAIAAgACAAIAAgAEAAQABAAEAAIAAQABAAIAAgAD
AAMABAAEAAQABAAEAAQABAAEAAYABwAHAAgACAAJAAkACQAJAAoACgAKAAkABwAHAAcA
BgAGAAYABgAHAAcABgAFAAQAAwADAAMAAwADAAMAAwADAAIAAgAAAAAAAAABAAEAAQAD
AAMAAgABAP/////////////////////9//3//f/9//3//f/9//3//f/9//3//f/9//3/
/f/+//7//v//////AQACAAYACAAJAAkACAALABEAFQAbACEAKwA8AFYAcgCHAIoAgwBs
AEoALgAYAAQA9//z//H/7f/r/+r/6//u//L/9f/4//v//f/+//7//v/9//3/+//7//v/
+//+//7//v/+//7//f/9//3//f/9//7//v/+//7//v/9//v/+//7//v//v/+//3//f/8
//z/+//7//v//P/8//z//f/9//z//P/7//v//P/9//3//f/9//z//P/8//z//P/8//z/
/P/9//3//f/9//3//P/8//z//f8AAAEAAQABAP/////+//7//v/+//7///8BAAEAAQAB
AP//////////AgACAAIAAgACAAIAAwADAAMAAwAFAAUABgAHAAcABwAGAAYABgAHAAgA
CQAKAAoACwALAAsACwANAA8AEAAQABQAFQAVABUAFQAVABUAFwAYABkAGQAZABkAGQAZ
ABkAGAAYABkAGQAbABoAGQAXABQAEwASABEAEgARABAADgANAAoACAAIAAgABwAHAAYA
BgAFAAQAAgABAAEAAQABAAEAAQABAAEA/v/+//7//v/+//7//v/+/wAAAAD//////f/9
//3//f///////////////v/+//3//P/8//7////9//3//f/7//v/+//7//v/+//7//v/
+//8//z/+v/6//r/+v/6//v/+//7//r/+v/5//n/+f/5//n/+v/6//r/+v/5//n/+f/5
//n/+f/6//v/+//7//r/+f/5//r/+//8//3//f/8//7//f/9//3//f/+//7//v/+//7/
/v/+//3//P/7//r//f/+//7//f/9//3//f/+//z//P/8//z//P/8//z//P/8//z/+//7
//v/+//7//v//f/9//3//f/9//3//v////3//f/8//z/+//7//v//P/8//3//f/9//3/
/f/9//z//P/8//3//v/9//7//v/9//z//P/8//z//f/+//7//v/+//7//f/8//7//v/+
//7//v/+//7//v/8//z//P/8//7//v/+//7//v/+//7//v/+//7//v/+//7//v/+//7/
/v/+//7//v8AAAAAAAAAAP7//v/+//7//v/+//7//v8AAAAAAAAAAP7//v/+//7/AAAA
AAAAAAD+//7//v/+/wAAAAAAAAAAAAAAAAAAAAD+//7//v/+/wAAAAAAAAAAAAAAAP//
//8AAAAAAQABAAIAAgACAAIAAgACAAIAAgAEAAUABQAGAAYABwAHAAcABQAGAAYABgAF
AAUABQAFAAQABAAEAAQABQAFAAQAAwAEAAMAAwADAAMAAwADAAMAAwACAAIAAAAAAAAA
AQABAAEAAQABAAAA///////////9//3//f/9/////f/9//3/+//7//v/+//9//3//f/9
//3//f/9//3//P/+//7///8BAAMABgAKAAoACQAHAAwAEQAZACEAKQAzAEMAWgB0AIYA
iQCCAG0ATAAwABoABAD2//H/7f/p/+n/6f/q/+3/8P/0//n/+v/5//n/+v/8//z/+//7
//n/+f/5//n/+v/6//r/+v/6//n/+f/5//n/+f/6//r//P/8//z/+//5//n/+f/5//z/
/P/7//v/+v/6//n/+f/5//r/+v/6//v/+//6//r/+f/5//r/+//7//v/+//6//r/+v/6
//r/+v/6//r/+//7//v/+//7//z//P/8//3//P/9//3//f/9//3//P/8//z//P/8//3/
/f/9//3//f/9//3//f/9//7//v/+//7/AAAAAAEAAQD/////AQABAAQABQAFAAUABAAE
AAQABQAGAAcACAAIAAsACwALAAsACwANAA4ADgAQABEAEQARABMAEwATABUAFgAXABcA
FwAXABcAFwAXABYAFgAXABcAFQAUABMAEQAQAA8ADgANAAwACwAKAAgACQAGAAQABAAC
AAEAAQAAAAAA///+//z/+//7//v/+//7//v/+//7//r/+v/6//r/+v/6//r/+v/8//z/
+//7//n/+f/5//n/+//7//v/+//7//r/+v/5//j/+P/6//v/+//7//v/+f/3//f/9//3
//n/+f/5//n/+P/4//b/9v/2//b/9v/3//n/+f/4//j/9f/1//X/9f/z//T/9P/0//b/
9f/1//X/9f/1//X/9v/1//X/9f/0//P/8//0//X/9v/3//f/9v/2//X/9f/1//X/9v/2
//b/+P/4//j/+P/2//b/9v/2//f/+P/4//f/9//3//f/+P/3//b/9f/0//b/9v/2//b/
9v/2//X/9f/1//X/9f/1//X/9f/1//X/9f/1//b/9//5//n/+P/4//X/9f/1//b/9v/3
//f/9//3//f/9//2//b/9v/3//j/+f/6//r/+f/4//j/+P/4//f/+P/4//j/+P/6//n/
+P/4//j/+P/4//j/+P/4//j/9v/2//b/9v/2//b/9v/2//b/9v/2//b/9v/2//b/9v/4
//j/+P/4//j/+P/4//j/+P/4//j/+P/4//j/+P/4//j/+P/4//j/+P/4//j/+P/4//j/
+P/4//j/+P/4//j/+v/6//r/+v/4//j/+P/3//n/+v/6//v/+f/6//r/+v/8//z//P/8
//z//v//////AAAAAAEAAQABAAEAAgACAAAA///////////+//7//v/+///////+//3/
/P/7//v/+//7//v/+//7//v/+v/6//r/+v/6//v/+f/5//n/+f/2//X/9f/1//f/9//3
//f/9//3//X/9f/1//X/9f/1//f/9//3//f/9f/1//X/9f/3//j/+P/4//f/9//5//z/
AAAEAAMAAwAEAAkADwAVABsAIwAzAEgAZAB4AH8AegBpAEgAKgAWAAAA7v/p/+f/4//h
/9//4P/j/+b/7P/x//T/9f/1//b/9P/0//P/8//z//P/8//z//T/9P/0//T/9P/z//P/
8//1//X/9v/2//X/9P/z//H/8//z//P/8//0//T/8//z//L/8v/x//H/8//0//T/9P/z
//P/8v/y//P/8//0//X/9f/1//X/9P/0//T/9P/0//b/9v/2//f/9f/1//X/9f/2//b/
9v/3//b/9//3//f/9//3//b/9v/4//j/+P/5//f/9//3//f/9//3//f/9//4//j/+P/4
//j/+P/5//n/+//7//3//f/8//3//f/9//7//v/+////AgADAAQABAAFAAUABQAFAAcA
CQAKAAoACgALAAsACwAPAA8ADwARABAAEQARABEAEQARABEAEQARABIAFAAVABQAEgAQ
AA0ADAALAAoACQAIAAcABgAEAAMAAAD+//7//v/9//3//P/6//n/+P/2//f/9//3//f/
9//3//f/9//2//b/9v/2//b/9v/2//b/9P/0//P/8//0//X/9v/3//f/9//3//f/9f/0
//T/8//w/+7/7v/t/+v/6//r/+n/6//r/+v/6//r/+v/6//r/+r/6v/o/+j/6f/q/+v/
7f/r/+v/6v/q/+v/6//r/+v/6//s/+z/7P/s/+v/6//r/+z/7f/u//D/8P/v/+7/7P/s
/+3/7//x//L/8//z//L/8v/x//H/8f/x//L/8v/y//L/8v/y//L/8v/y//L/8v/z//T/
9P/z//P/8//z//T/9v/2//b/9v/2//b/9v/2//j/+P/3//f/9//3//f/9//3//f/9//3
//j/+f/7//3//P/7//n/+P/5//n/+f/6//r/+//7//v/+f/5//n/+P/5//r//P/+//7/
/v/9//v//P/8//z//P/9//7//v/+//z//P/9//z//v/+//7//v/+//7//v/+/wAAAAAA
AAAAAAAAAAAAAAAAAAAAAAAAAAIAAgACAAIAAAAAAAAAAAACAAIAAgACAAIAAgACAAIA
AgACAAIAAgAEAAQABAAEAAIAAgACAAIABAAEAAQABAAGAAYABgAGAAQABAAEAAQABgAG
AAYABgAEAAQABAAEAAYABgAFAAUABgAGAAcABwAGAAYABgAGAAgACAAIAAgACgALAAsA
DAAMAA0ADQANAA8AEAAQABAADQANAA0ADQAOAA4ADgAOAA8ADwAOAA0ADgANAA0ADQAL
AAsACwALAAsACgAKAAgACgAKAAsACwALAAsACwAKAAkACQAJAAkACQAJAAkACQAHAAUA
BQAFAAcABwAHAAcABwAHAAcABwAHAAcABwAHAAgACgAKAAsACQALAAwAEAASABcAFwAU
ABMAFQAZAB8AJQAtADgATgBoAIEAjgCNAIIAZgBEAC4AGgAHAP3//f/7//f/9P/z//b/
+v///wQABwAHAAgABgAGAAUABQAHAAcABwAHAAgACAAIAAgACAAHAAcABwAHAAcACAAI
AAYABgAGAAUABwAHAAcABwAIAAgABwAHAAYABgAFAAUABwAIAAgACAAHAAcABgAGAAUA
BQAGAAcABQAFAAUABAAEAAQABAAEAAQABAAEAAUAAwADAAMAAwAEAAQABAAFAAQABQAF
AAUAAwADAAIAAgAEAAQABAAFAAMAAwADAAMAAwADAAMAAwAEAAQABAAEAAQABAAFAAUA
BQAFAAcABwAGAAcABwAHAAoACgAKAAsADAANAA4ADgARABEAEQARABMAFQAWABYAFwAX
ABYAFQAZABkAGQAbABoAGwAbABsAHQAdAB0AHQAeAB4AHwAfAB0AHAAbABkAGAAXABYA
FQAWABUAFAASABMAEAAOAA4ADgANAA0ADAALAAkABwAEAAUABQAFAAUAAwADAAMAAwAC
AAIAAgACAAQABAAEAAQAAwACAAAA//8BAAEAAQABAAEAAQABAAEAAQAAAAAA///+//7/
AAABAAAA///+//v//f/9//3//f/9//3//f/9//z//P/6//r//P/8//z//f/7//v/+v/6
//v/+//7//v/+//8//z//P/6//n/+f/5//n/+f/5//r/+f/5//n/+P/5//n/+v/7//r/
+//7//r//P/7//v/+//7//z//P/8//r/+v/6//r//P/8//z//P/7//z//P/7//v/+//7
//z/+v/6//r/+v/4//j/+P/4//r/+v/5//n/+f/5//n/+f/5//n/+f/5//v/+//8//3/
/P/7//n/+P/4//n/+v/8//r/+//7//v/+//7//v/+v/6//r/+//8//z//P/7//n/+f/6
//v//P/7//z//P/8//z//P/7//z//P/8//z//P/6//r/+v/6//z//P/8//z//P/8//z/
/P/6//r/+v/6//z//P/8//z//P/8//z//P/+//7//v/+//z//P/8//z/+v/6//r/+v/7
//z//f/+//z//P/8//z//v/+//7//v/+//7//v/+//z//P/8//z//v/+//7//v/8//z/
/P/8//7//v/+//7//v/+//7//v/+//7//v/+//7//v/+//7//v/+//7//f/9//7//v//
////AAAAAAAAAAAAAAAAAAACAAQABQAFAAQABAAFAAUABQAFAAYABgAEAAMAAwADAAUA
BAAEAAQABAAFAAUABAADAAIAAQABAAEAAQABAAEAAQABAAAAAAD+//7//v//////////
/////P/7//v/+//9//3//f/9//3//f/7//v/+//7//v/+//7//v/+//7//v/+//7//v/
+//8//z//P/9//3///8CAAQABgAHAAcACgAPABUAGwAhACsAOwBQAGoAgACJAIYAdQBY
ADYAIAAKAPj/8f/v/+v/5//n/+j/6f/u//L/9f/4//n/+f/6//r/+v/5//n/+f/5//n/
+f/6//r/+v/6//j/9//3//f/+f/5//r/+v/6//r/+v/5//f/9//3//f/+v/6//n/+f/4
//j/9//3//n/+v/6//r/+//7//r/+v/5//n/+v/7//v/+//7//r/+P/4//j/+P/6//r/
+v/7//v/+//7//v/+v/6//r/+//8//3//f/9//v/+//6//r//P/8//z//f/7//v/+//7
//v/+//7//v//P/8//z//P/8//z//f/9//3//f//////AAABAAEAAQACAAIAAgADAAQA
BQAGAAYABwAHAAcABwALAA0ADgAOABAAEQARABEAEQARABEAEwAUABUAFQAVABUAFQAV
ABUAFAAUABUAFQAVABQAEwARABAADwAOAA0ADgANAAwACgAJAAYABAAEAAQAAwADAAIA
AgABAAAA/v/9//3//f/9//3//f/9//3/+v/6//r/+v/6//r/+v/6//z//P/7//v/+//7
//v/+//7//v/+//7//v/+v/6//n/+P/4//r/+//7//v/+//5//n/+f/5//n/+f/5//n/
+f/4//j/9v/2//b/9v/2//f/9//3//b/9v/1//X/9f/1//X/9v/2//b/9v/1//X/9f/1
//X/9f/2//f/9//3//b/8//z//T/9f/2//f/9//2//b/9f/1//X/9f/2//b/9v/2//b/
9v/2//T/9P/0//T/9f/2//b/9f/z//P/8//0//b/9v/2//b/9v/2//b/9v/2//b/9f/1
//f/9//3//f/9f/1//X/9f/1//X/9v/3//f/9//2//b/9//3//f/+P/4//n/+f/5//f/
9//3//b/9v/2//f/+P/3//j/+P/3//j/+P/4//j/9//4//j/+P/4//b/9//4//j/+P/4
//j/+P/4//j/+P/4//j/+P/4//j/+P/4//j/+P/4//j/+P/4//j/+P/4//j/+P/4//j/
+P/4//j/+P/6//r/+v/6//j/+P/4//j/+v/6//r/+v/6//r/+v/6//j/+P/4//j/+v/6
//r/+v/4//j/+P/4//j/+P/4//j/+v/6//r/+v/4//j/+P/4//r/+v/6//r/+v/6//r/
+f/7//z//P/9//v//P/8//z/+v/6//r/+v/8//7//////wAAAAABAAEAAwADAAQABAAC
AAEAAQABAAEAAAAAAAAAAgADAAMAAgD///7//f/9//3//f/9//3//f/9//z//P/6//r/
+v/7//3//f/9//3/+v/5//n/+f/5//n/+f/5//n/+f/3//f/9//3//f/9//5//n/+f/5
//n/+f/5//n/+f/6//r/+v/7//v//f/+/wAABAAHAAcABgAJAA8AFQAZAB8AKQA6AFIA
bAB/AIQAfwBqAEoALAAWAAAA8//v/+v/6f/n/+b/5//o/+z/8f/0//f/+f/6//j/+P/3
//f/9//3//f/9//4//j/+P/4//j/9//3//f/9//3//j/+P/4//j/+P/3//f/9//3//f/
+P/4//f/9//4//j/9//3//f/+P/4//j/+f/5//j/+P/3//f/+P/5//n/+f/5//j/+P/4
//j/+P/6//r/+v/7//v/+//7//v/+v/6//r/+//6//v/+//7//v/+//6//r//P/8//z/
/f/7//v/+//7//v/+//7//v//v/+//7//v/8//z//f/9//3//f//////AAABAAEAAQAC
AAIAAgADAAYABwAIAAgABwAHAAcABwAJAAsADAAMAA4ADwAPAA8AEQARABEAEwAUABUA
FQAVABUAFQAVABUAFgAWABcAFwAVABQAEwARABAADwAOAA0ADQANAA0ADAAJAAYABAAE
AAYABQAFAAQAAgABAAAA/v/9//3//f/9//3//f/9//3/+v/6//r/+v/6//r/+v/6//z/
/P/7//v/+//7//v/+//7//v/+//7//v/+v/6//n/+P/4//r/+//5//n/+f/3//f/9//3
//f/+f/5//n/+f/4//j/9v/2//j/+P/4//n/9//3//b/9v/1//X/9f/1//X/9v/2//b/
9v/1//X/9f/3//f/9//4//f/9//3//b/9f/1//b/9//4//n/+f/4//j/9//3//f/9//4
//j/+P/4//j/+P/4//j/+P/4//j/9//4//j/9//3//f/9//4//j/+P/4//j/+P/4//j/
+P/4//j/9//3//n/+f/5//n/9//3//f/9//3//f/+P/5//n/+f/4//j/9//3//f/+P/6
//v/+//7//n/+f/5//j/+P/4//n/+v/5//r/+v/5//j/+P/4//j/+f/6//r/+v/6//r/
+f/6//j/+P/4//j/+P/4//j/+P/4//j/+P/4//r/+v/6//r/+v/6//r/+v/6//r/+v/6
//r/+v/6//r/+P/4//j/+P/5//r/+//8//r/+v/6//r/+v/6//r/+v/8//z//P/8//r/
+v/6//r//P/8//z//P/6//r/+v/6//r/+v/6//r//P/8//z//P/6//r/+f/5//z//P/9
//3//P/8//z//P/+//7//v/+//7//////wAAAAABAAEAAQABAAIAAgACAAEAAQABAAEA
AAAAAAAAAAABAAEAAAD///7//f/9//3////////////9//z//P/6//r/+v/7//v/+//7
//v/+v/5//n/+f/5//f/9//3//f/9//1//X/9f/1//X/9f/1//X/9f/1//X/9//3//f/
9//4//j/+P/5//n/+//8//7/AgADAAEAAgAHAA0AEwAXAB8AKwBCAFoAcgB9AHwAbwBO
AC4AGAACAPL/6//p/+X/4//j/+T/5f/o/+z/8f/y//X/9f/0//T/9P/z//P/8//z//P/
8//0//T/9P/0//T/8//z//P/9f/1//b/9v/0//T/9P/z//P/8//z//P/9P/0//P/8//0
//T/8//z//P/9P/0//T/9f/1//T/9P/x//H/8v/z//X/9f/1//T/9P/0//T/9P/2//b/
9v/3//f/9//3//f/9v/2//b/9//2//f/9//3//f/9//2//b/+P/4//j/+f/5//n/+f/5
//n/+f/5//n/+v/6//r/+v/4//j/+f/5//v/+//9//3//P/9//3//f/+//7//v///wIA
AwAEAAQABQAFAAUABQAHAAkACgAKAAoACwALAAsADQANAA0ADwAQABEAEQARABEAEQAR
ABEAEgASABMAEwARABAADwANAAwACwAKAAkACAAHAAYABAAFAAIAAAAAAAAA//////7/
/P/7//r/+P/3//f/9//3//X/9f/1//X/9P/0//T/9P/0//T/9P/0//T/9P/z//P/9f/1
//X/9f/1//X/9f/1//X/9P/0//P/8v/y//T/9f/1//X/9f/z//P/8//z//P/8//z//P/
8//w//D/7v/u//D/8P/w//H/8f/x//D/8P/v/+//7//v/+//8P/w//D/8P/v/+//7//v
/+//7//w//H/8f/x//D/7//v//D/8f/w//H/8f/w//D/7//v/+//7//w//D/8P/y//L/
8v/y//L/8v/y//L/8f/y//L/8f/v/+//7//w//D/8P/w//D/8P/w//D/8P/w//D/7//v
//H/8f/x//H/7//v/+//7//x//H/8v/z//H/8f/w//D/8f/x//H/8v/y//P/8//z//H/
8f/x//D/8v/y//P/9P/0//T/8//x//L/8v/y//L/8//0//T/9P/y//L/8//y//L/8v/y
//L/8v/y//L/8v/y//L/8v/y//L/8v/y//L/8v/y//L/8v/y//L/8v/y//T/9P/0//T/
8v/y//L/8v/0//T/9P/0//L/8v/y//L/9P/0//T/9P/0//T/9P/0//T/9P/0//T/9P/0
//T/9P/0//T/9P/0//T/9P/0//T/9P/0//T/9P/y//L/8v/y//P/9P/1//b/9P/0//T/
9P/0//T/9P/0//b/9v/1//X/9P/0//X/9f/4//j/+P/4//b/9v/2//b/+P/5//n/+v/8
//3//f/9//v//P/8//z/+//7//v/+//6//r/+v/6//v/+//6//n/+v/5//n/+f/3//f/
9//3//f/9v/2//T/9P/0//X/9f/1//X/9f/0//P/8//z//P/8//z//P/8//z//H/8f/x
//H/8f/x//H/8//z//P/8//z//P/8//z//D/8P/y//P/8//1//j/+v/8//3//f/6//3/
AwAJABEAGQAjADIASABiAHMAeABxAFwAPAAgAAoA9v/p/+X/4f/d/93/3v/d/+D/5v/r
/+z/7f/t/+7/7v/u/+3/7f/t/+3/7f/t/+7/7v/u/+7/7v/t/+3/7f/t/+3/7v/u//D/
8P/w/+//7f/t/+3/7f/s/+z/6//r/+7/7v/t/+3/7f/u/+7/7v/v/+//7v/u/+3/7f/u
/+//7//v/+//7v/w//D/8P/w/+//7v/t/+3/7//v/+//7//u/+7/7v/v/+7/7//v/+//
8f/x//D/8P/w//D/8P/x//H/8f/x//H/8f/x//H/8f/w//D/8P/w//L/8v/z//P/8f/x
//P/8//0//X/9f/1//b/9v/2//f/+P/5//r/+v/7//v/+//7//v//f/+//7/AgADAAMA
AwADAAMAAwAFAAYABwAHAAcACQAJAAkACQAGAAYABwAHAAkACAAHAAUAAgABAAAA///+
//3//P/6//r/+P/3//j/9v/1//X/9P/y//H/8P/u/+//7//v/+//7f/t/+3/7f/u/+7/
7v/u/+z/7P/s/+z/7P/s/+v/6//r/+v/6//r/+v/6//r/+v/6//q/+r/6f/o/+j/6v/r
/+v/6//r/+n/5//n/+f/5//n/+f/5//n/+j/6P/m/+b/5v/m/+b/5//n/+f/5v/m/+X/
5f/l/+X/5f/m/+b/5v/m/+X/5f/l/+P/4//j/+T/5//n/+f/5v/j/+P/5P/l/+X/5f/k
/+L/4f/f/97/3f/d/97/3v/e/97/3v/e/97/3v/e/97/3v/d/97/3v/d/9//3//f/+D/
4P/g/+D/4P/g/+D/4P/g/+D/4P/f/9//3//f/9//3//f/9//3//f/93/3f/e/9//4P/h
/+H/4v/h/+H/4f/i/+L/4//j/+P/4//j/+P/4v/i/+L/4//k/+P/5P/k/+P/5P/k/+T/
5P/j/+T/5P/k/+T/5P/j/+T/4v/i/+L/4v/k/+T/5P/k/+b/5v/m/+b/5v/m/+b/5v/o
/+j/6P/o/+j/6P/o/+j/6v/q/+r/6v/q/+r/6v/q/+j/6P/o/+j/6v/q/+r/6v/o/+j/
6P/o/+n/6v/r/+z/7v/u/+7/7v/u/+7/7v/u/+7/7v/u/+7/7P/s/+z/7P/u/+7/7v/u
//D/8P/w//D/8v/y//L/8v/x//H/8v/y//H/8f/y//L/9P/0//T/9P/2//b/+P/5//n/
+v/6//v//P/9//7/AAD+//7//f/9///////+//7/AAAAAAEAAQAAAP///v/9////////
/////////////v8AAP7//v/+////////////AQAAAP////8BAAEAAQABAAEAAQABAP//
AQABAAEAAQABAAEAAQABAAMAAwADAAMABQAFAAYABgAGAAUABQAHAAgADAAQABMAEwAQ
AA8AEQAXABsAIwArADoAUgBuAIcAkgCRAIIAYABAACwAFgADAP3/+//7//f/9v/3//z/
AAADAAYACQAJAAoACgAKAAkACQAKAAsADAANAAwADAAMAAwADQANAA4ADwAPAA8AEAAQ
AA4ADgAOAA0ADgAPABAAEQAQABAADwAPABIAEgARABEAEwAUABQAFAAVABUAFAAUABQA
FQAXABkAFwAXABcAFgAYABgAGAAYABoAGgAaABsAGwAbABsAGwAcABwAHAAdAB4AHwAf
AB8AIQAhACAAIAAiACIAIgAjACUAJQAlACUAJwAnACcAJwAqACoAKgAqACwALAAtAC0A
LwAvADEAMQAyADMAMwAzADUANgA3ADkAOAA5ADoAOgA9AD0APQA9AEEAQwBEAEQARABF
AEUARQBJAEkASQBLAEoASwBLAEsATABNAE4ATwBQAFAAUQBRAE8ATgBNAEsASwBLAEsA
SwBIAEcARgBEAEQAQgBBAEIAQAA/AD8APgA8ADsAOgA4ADkAOQA5ADkAOQA5ADkAOQA4
ADgAOAA4ADoAOgA6ADoAOAA4ADcANwA3ADcANwA3ADUANQA1ADUANQA0ADQAMwAyADIA
NAA1ADMAMwAzADEAMwAzADMAMwAxADEAMQAxADIAMgAwADAAMAAwADAAMQAvAC8ALgAu
AC4ALwAwADEALwAwADAAMAAwAC8ALwAvAC8ALwAvADAAMAAvAC4ALAAtAC0ALgAvAC8A
LwAuACwALgAtAC0ALQArACwALAAsACoAKgAqACoALAAsACwALAAsACwAKwApACkAKQAp
ACoALAAsACwALAAqACoAKgAqACsALAAsAC0AKwArACsAKwArACsAKwArACkAKQAqACsA
KQApACgAKAAnACcAJwAoACYAJwAnACcAJQAlACUAJAAkACQAJQAmACYAJgAlACMAJAAk
ACQAJAAjACQAJAAkACIAIgAjACIAIgAiACIAIgAgACAAIAAgACAAIAAgACAAHgAeAB4A
HgAeAB4AHgAeAB4AHgAeAB4AHAAcABwAHAAcABwAHAAcABwAHAAcABwAGgAaABoAGgAa
ABoAGgAaABgAGAAYABgAGAAYABgAGAAWABYAFgAWABYAFgAWABYAFgAWABYAFgAVABUA
FgAWABUAFQAWABYAFAAUABQAFAAUABQAFgAXABkAGgAaABsAGQAZABkAGgAYABgAFwAX
ABcAFwAWABYAFgAWABcAFwAWABUAFAATABMAEwATABMAEQARABEAEAAQAA4ADgAOAA8A
DwAPAA8ADwAOAA0ADQALAAsACwALAAsACwALAAkACQAJAAkACQAJAAkACQAJAAkACQAJ
AAkABwAHAAgACAAIAAkACwANABAAEgASABEAEQAUABkAIQAnADEAOwBNAGYAgACSAJcA
kgB9AFwAPgAoABAAAAD7//f/8//x/+//8P/z//j//P///wAA/////wAAAAAAAP/////9
//3//f/9//7//v/+//7//v/9//3//f/7//v//P/8//7//v/+//3/+//7//v/+//8//z/
+//7/w==
         </WaveFormData>
      </LeadData>
      <LeadData>
         <LeadByteCountTotal>10000</LeadByteCountTotal>
         <LeadTimeOffset>0</LeadTimeOffset>
         <LeadSampleCountTotal>5000</LeadSampleCountTotal>
         <LeadAmplitudeUnitsPerBit>4.88</LeadAmplitudeUnitsPerBit>
         <LeadAmplitudeUnits>��V</LeadAmplitudeUnits>
         <LeadHighLimit>2147483647</LeadHighLimit>
         <LeadLowLimit>268435456</LeadLowLimit>
         <LeadID>V6</LeadID>
         <LeadOffsetFirstSample>0</LeadOffsetFirstSample>
         <FirstSampleBaseline>0</FirstSampleBaseline>
         <LeadSampleSize>2</LeadSampleSize>
         <LeadOff>FALSE</LeadOff>
         <BaselineSway>FALSE</BaselineSway>
         <ExcessiveACNoise>FALSE</ExcessiveACNoise>
         <MuscleNoise>FALSE</MuscleNoise>
         <LeadDataCRC32>2164934472</LeadDataCRC32>
         <WaveFormData>
/v/+//7//v8AAAAAAAAAAP7//v/+//7/AAAAAAAAAAACAAIAAgACAAAA/////wAAAAAB
AAEAAQABAAEAAQABAAEAAQADAAQABQAFAAYABgAEAAUABQAFAAgACAAHAAcABQAFAAQA
BAAGAAYABgAGAAgACAAGAAYAAwADAAMAAwADAAMAAwACAAQAAwADAAMAAwADAAMAAwAD
AAMAAgABAAEAAQABAAEAAQABAAEAAQAAAAAAAAD/////AAAAAAAAAAAAAAAAAAAAAAAA
AAAAAAAAAAACAAMAAwAFAAcACgAMAAoACAAJAA8AFQAZABwAJAAzAEcAXgBwAHQAcABf
AEUALgAdAA8AAwD9//z/+P/2//X/9f/2//n/+//8//7/AAABAAEAAQABAAEA///+//7/
/v8AAAAAAAABAAEAAAAAAAAA/v////////////////////7//v/+//7//v//////////
//7//v/+//7//v///////f/9//3//P/8//z//P/8//7/////////////////////////
/////////////////f/9//3//f///wAAAAAAAP7//v/9//3//v////////8BAAEAAAAA
AAAAAAABAAEAAgACAAMAAwADAAMAAwADAAIAAwADAAQABgAHAAcABwAHAAcABwAIAAkA
CgAKAAoADAANAA0ADQANAA4AEAARABMAEwATABUAEwATABQAFgAWABYAFwAYABgAGAAX
ABcAFwAXABcAFwAXABUAFAATABIADwAPAA8AEAAPAA4ADQAMAAkACQAIAAcABgAGAAUA
BQAFAAQAAwAAAP/////////////////////9//3//v/8//z//P/9//////////7/+//7
//z//f/9//3//f/9//7//v/+//3/+//7//v//P/8//z//P/6//r/+v/6//r/+//7//v/
+//7//v/+f/5//r/+v/7//z/+v/6//n/+f/5//n/+f/5//v/+//7//v/+f/5//n/+f/7
//v/+//7//v/+//7//v/+//6//r/+//7//v/+//7//z//P/8//z//P/8//z//f/7//v/
+//7//r/+v/7//v//P/8//z//P/8//z//P/8//z//P/9//3//v/+//7//f/7//v/+//8
//7//v/+//7//f/9//z//P/9//3//v/+//7//v/+//7//f/9//3//f/+//////////3/
/f/9//3//f/+//7//v/+//7//v/+//3//f/+//7///////////////3//P/8//7//v/+
//7//v/+//7//v/+//7//v/+//7//v/+//7//v/+//7//v/+//7//v/+//7//v/+//7/
/v/+//7//v8AAAAAAAAAAP7//v/+//7//v/+//7//v8AAAAAAAAAAP7//v/+//7/AAAA
AAAAAAD+//7//v/+/wAAAAAAAAAAAAAAAAAAAAD+//7//v/+/wAAAAAAAAAAAAAAAP//
//8AAAAAAQABAAMAAwADAAMAAQABAAEAAwAEAAUABQAGAAgACAAJAAkABwAIAAgABwAH
AAcABwAGAAYABgAGAAYABgAGAAYABAAEAAMAAwADAAMAAwADAAMABAAEAAMAAwABAAEA
AQABAAMAAwADAAIA/////////////////////wEAAAAAAAAA/f/9//7//v/+//7//v/+
//7//v/+//7//v/+/wAAAAADAAUABwAJAAoACAAGAAoAEQAXABsAIQAqADYASwBhAG4A
cgBsAF4ARQAvAB4ADQABAPv/+f/0//L/8v/x//P/+P/5//3//v/+//7//f//////////
//3//P/8//z//P/8//z//f/9//z//P/8//7////////////////////8//z//P/8//z/
/f/9//3//f/8//z//P/8//z//f/9//3//f/9//z//P/8//z//P/+////////////////
/////f/9//3//f/9//3//f/9//v/+//7//v//f/+//7//v/+//7//f/9//z//f/9//3/
//////7//v/+//7///////7//v//////AQABAAEAAQAAAAEAAQACAAQABQAFAAUABQAF
AAUABgAHAAgACAAIAAkACwAMAA0ADgAOAA8ADwARABEAEQATABMAEwAUABYAFgAWABcA
GAAWABYAFQAVABUAFQAVABUAFQATABIAEQAQAA0ADQANAAwACwAKAAkACgAHAAcABgAD
AAIAAgABAAEAAQAAAP///v/9//3//f/9//3//f/9//3/+//7//z//P/8//z//f/9//3/
/f/8//v/+//8//3//f/9//3//f/8//z//P/7//v/+//7//z//P/8//z/+v/6//r/+v/6
//v/+//7//v/+//7//n/+f/6//r/+//8//z//P/7//v/+f/5//n/+f/5//n/+f/5//n/
+f/5//n/+f/5//n/+f/5//n/+f/5//f/9v/2//f/9//3//f/9//4//j/+P/4//j/+P/4
//n/+f/5//n/+f/4//j/+f/5//r/+v/6//r/+v/6//r/+v/4//j/+f/5//z//P/8//v/
+//7//v//P/8//z//P/8//v/+//6//r/+//7//z//P/+//7//v/+//v/+//7//v//P/9
//3//f/7//v/+//7//n/+v/6//r/+//8//3//v/7//v//P/8//3//f/9//3//f/9//7/
/P/8//z//P/8//z//P/8//z//P/8//z//P/8//z//P/8//7//v/+//7//P/8//z//P/+
//7//v/+//z//P/8//z//v/+//7//v/+//7//v/+//z//P/8//z//P/8//z//P/8//z/
/P/8//z//P/8//z//v/+//7//v/8//z//P/7//3//v/+////////////////////////
/wEAAgADAAMABgAGAAYABwAFAAUABgAGAAUABQAFAAUABAAEAAQABAAEAAQABAAEAAAA
AAD/////AQABAAEAAQABAAAAAAD////////////////////////+//3//f/9//3//f/9
//3/+//7//r/+v/8//v/+//8//z//P/8//z/+v/6//r/+v/8//z//P/8//z//f///wEA
BQAIAAgACAAIAA0AEQAVABkAIAAsAD8AVQBmAGwAagBeAEMALQAcAAsA///5//f/8v/w
/+7/7f/t//L/9//5//r//P/8//3//P/7//r/+f/7//r/+v/6//r/+v/6//v/+f/4//j/
+P/6//v/+//7//n/+f/5//n/+v/6//r/+v/6//v/+//7//n/+P/4//j/+v/6//v/+//5
//n/+f/4//j/+P/4//j/+P/5//n/+f/5//n/+f/5//n/+f/5//n/+f/5//n/+f/5//n/
+f/5//n/+v/6//r/+v/6//n/+f/8//3//f/9//3//f/8//z//P/8//3//f/8//z//f/9
//3//f/9//3/AAABAAEAAgACAAMAAwADAAUABQAFAAYABwAIAAgACAAIAAkACQAJAAsA
DAAOAA8ADQANAA0ADwARABEAEgAUABQAFAAVABYAFAAUABMAEwAUABUAFgAXABYAEwAR
AA8ADgALAAsACwAKAAkACAAHAAQAAQABAAAAAAAAAAEAAQD//////v/9//z/+//7//v/
+//7//v/+//7//n/+f/6//r/+v/6//v/+f/5//n/+P/4//n/+//9//v/+//7//v/+P/4
//j/9//4//n/+v/8//r/+v/6//j/+P/4//j/+P/5//n/+f/5//n/+f/3//f/+P/4//n/
+v/6//r/+f/5//n/+f/5//n/+f/5//n/+f/3//f/9//3//n/+f/5//n/9//3//f/9//5
//j/+P/5//n/+f/5//n/9v/2//b/9v/4//j/+P/5//n/+f/5//n/+P/4//n/+f/6//r/
+v/6//r/+v/6//r/+v/6//v/+//6//r/+v/5//v/+//7//z/+v/6//r/+v/5//n/+P/4
//v/+//8//z/+v/6//r/+v/5//n/+f/5//r/+//7//v/+f/5//n/+f/7//z//P/8//r/
+v/6//r/+//7//z//P/9//3//f/9//n/+f/6//r/+v/6//r/+v/8//z//P/8//r/+v/6
//r/+v/6//r/+v/6//r/+v/6//z//P/8//z/+v/6//r/+v/6//r/+v/6//z//P/8//z/
+v/6//r/+v/6//r/+v/6//r/+v/6//r//P/8//z//P/6//r/+v/6//r/+v/6//r/+v/6
//r/+v/6//r/+v/6//z//P/7//v//P/8//3//f/7//v/+//7//v/+//7//3//P/9//3/
/v8AAAAAAQABAAMABAAEAAMAAQABAAEAAAACAAIAAgACAAIAAgACAAAAAAD////////9
//3//f/9//z//P/7//v//f/9//3//f/9//3//f/8//v/+//7//v/+//7//v/+//5//j/
+P/4//n/+f/6//r/+v/6//r/+v/8//z//P/8//7//v/8//z//f/9////AwAGAAgACgAG
AAUABQAJAA0AEgAYACMAMwBKAF4AaABqAGMASwAyACEAEwADAPv/+P/2//L/7//v//D/
8//3//r//P/+//3/+//7//v/+//9//z//P/8//z//P/8//3//f/8//z//P/8//3//f/9
//3//f/9//3//v/+//7//v/8//3//f/9//3//P/8//z//P/8//3//f/9//3//f/8//7/
/v/+//7//P/9//3//f/9//3//f/9/////////////f/9//3//f/9//3//f/9//3//v/+
//7//v/+//3//f8AAAEAAQABAP/////+//7/AAAAAAEAAQACAAIAAwADAAEAAQABAAEA
BAAFAAUABgAEAAUABQAFAAYABwAIAAoACwAMAAwADAAMAA0ADQANAA8AEAASABMAEQAR
ABEAEwAVABUAFgAYABgAGAAZABoAGAAYABcAFwAZABkAGQAZABkAFwAWABUAFgATABMA
EwASABEAEAAPAA4ACwALAAoACwAKAAoACQAIAAcABQADAAQAAwADAAMAAgABAAAA//8B
AP////8AAAAAAAAAAAEA/////////v//////AAABAP///////////v/+//7//f/9//3/
/f/+//z//P/8//r//P/8//z//P/7//v/+//7//v/+//5//n/+f/6//z//v/8//z/+//7
//v/+//7//v/+//7//v/+//7//v/+//7//v/+//7//v/+f/5//n/+f/7//r/+v/7//v/
+//7//v/+v/6//r/+v/6//r/+v/7//v/+//7//v//P/8//3//f/8//z//P/8//z//P/8
//z//P/8//3//f/8//z//P/7//3//f/9//7//P/8//z//P/7//v/+v/6//3//f/+//7/
/P/8//z//P/9//3//f/9//z//f/9//3/+//7//v/+//7//z//P/8//z//P/8//z//f/9
//7//v/9//3//f/9//v//f/+//7//v/+//7//v/8//z//P/8//7//v/+//7//P/8//z/
/P/8//z//P/8//7//v/+//7//P/8//z//P/+//7//v/+//7//v/+//7//P/8//z//P/+
//7//v/+//z//P/8//z//v/+//7//v/+//7//v/+//7//v/+//7//v/+//7//v/+//7/
/v/+//7//v/+//7//v/+//7//v/+//7//v/+/wAAAAAAAAAA/v/+//7//f///wAAAAAB
AAEAAQABAAEAAQABAAEAAQADAAQABQAFAAYABgAGAAcABQAFAAYABgAFAAUABQAFAAQA
BAAEAAQABgAGAAYABgACAAIAAQABAAEAAQABAAEAAQAAAAAA////////////////////
/////v/9//3//f/9//3//f/9//3//f/8//z//P/7//v//P/8//z//P/8//z//P/8//z/
/P/8//z//P/8//3///8DAAUABgAIAAgACAANABMAFwAbACIAMABDAFcAagByAG4AZABN
ADMAIAARAAMA+//3//T/8v/w/+//7//0//f/+f/8//z//P/9//v/+//7//v/+//6//r/
+v/8//z//P/9//v/+v/6//r/+v/7//v/+//7//v/+//7//j/+P/4//j/+v/7//v/+//5
//j/+P/4//r/+v/7//v/+//7//v/+v/6//r/+v/6//r/+//7//v/+f/5//n/+f/7//v/
+//7//v/+//7//v/+//7//v/+//7//z//P/8//r/+v/5//n//P/9//3//f/9//3//P/8
//z//P/9//3//v/+/////////////////wAAAQABAAIAAgADAAMAAwADAAMAAwAEAAcA
CAAIAAgACAAJAAkACQALAAwADgAPAA8ADwAPABEADwAPABAAEgAUABQAFQAWABYAFgAV
ABUAFQAVABUAFQAVABMAEgARABAADQANAA0ADAALAAoACQAGAAMAAwACAAMAAgACAAEA
AQABAAAA///+//3//f/9//3//f/9//3//f/7//v//P/8//z//P/9//3//f/9//z/+//7
//z//f/9//3//f/9//z//P/8//v/+//7//v//P/8//z//P/6//r/+v/6//r/+//7//v/
+//7//v/+f/5//j/+P/5//r/+v/6//n/+f/5//n/+f/5//n/+f/5//n/+f/5//n/+f/3
//f/9//3//n/+f/5//n/+f/4//j/+f/5//n/+f/5//j/+P/4//j/+P/4//j/+f/5//n/
+f/5//j/+P/5//n/+v/6//r/+v/4//j/+P/4//r/+v/7//v//P/8//z/+//5//n/+f/6
//z//P/8//z/+//7//r/+v/5//n/+v/6//z//P/8//z/+//7//v/+//8//3//f/9//v/
+//7//v/+//8//z//P/8//z//P/8//v/+//8//z////////////9//3//P/8//7//v/+
//7//v/+//7//v/8//z//P/8//7//v/+//7//v/+//7//v/+//7//v/+//7//v/+//7/
/v/+//7//v/+//7//v/+//7//v/+//7//v/+//7//v/+//7//v/+//7//v/+//7/AAAA
AAAAAAD+//7//v/+//7//v/+//7//v/+//7//v/+//7//v/+/wAAAAAAAAAA/v/+//7/
/f///wAAAAABAAEAAQABAAEA//////////8BAAIAAwADAAQABAAEAAUABwAHAAgACAAF
AAUABQAFAAQABAAEAAQABgAGAAYABgACAAIAAQABAAEAAQABAAEAAwACAAIAAQD/////
/////wEAAQABAAEA/v/9//3//f/9//3//f/9//3//f/8//z//P/7//v//P/+//7//v/+
//z//P/8//z//P/8//z//P/+//////8BAAUACAAIAAgACAAJAA8AFQAZABwAJAAxAEUA
WgBsAHAAagBbAEEALAAbAAsA///5//j/9v/y/+//7//y//X/9//6//z//v/9//v/+//7
//v/+//6//r/+v/8//z//P/9//v/+v/6//r/+v/7//v/+//7//v/+//7//r/+v/6//r/
/P/9//3//f/7//r/+v/6//r/+v/7//v//f/9//3//P/6//r/+v/6//z//f/9//3/+//7
//v/+//7//v/+//7//3//f/9//3/+//7//v/+//9//7//v/+//7//v/9//3//v//////
/////////v/+//z//P/9//3/AAAAAAEAAQABAAEAAQABAAAAAQABAAIAAgADAAMAAwAF
AAUABQAGAAkACgAKAAoACgALAAsACwALAAwADgAPAA8ADwAPABEAEQARABIAFAAWABYA
FwAYABYAFgAVABUAFwAXABcAFwAXABUAFAATABIADwAPAA8ADgANAAwACwAKAAcABwAG
AAcABgAGAAUAAwADAAIAAQAAAP/////////////////////9//3//v/+//7//v//////
//////7//f/9//7///////////////7//v/+//3//f/9//3//v/+//7//v/8//r/+v/6
//r//f/9//3//f/7//v/+f/5//r/+v/7//z//P/8//v/+//5//n/+f/5//v/+//7//v/
+//7//v/+//5//n/+f/5//v/+//7//v/+//6//r/+//7//v/+//7//r/+v/6//r/+v/6
//r/+//7//v/+//7//r/+v/7//v//P/8//z//P/8//z//P/8//z//P/9//3//v/+//7/
/f/7//v/+//8//7//v/+//7//f/9//z//P/9//3//v/+//7//v/+//7//f/9//3//f/+
//////////3//f/9//3//f/+//7//v/+//7//v/+//3//f/+//7/////////////////
/v/+//7//v/+//7//v/+//7//v/8//z//P/8//7//v/+//7//v/+//7//v/+//7//v/+
/wAAAAAAAAAA/v/+//7//v8AAAAAAAAAAP7//v/+//7//v/+//7//v/+//7//v/+//7/
/v/+//7/AAAAAAAAAAD+//7//v/+//7//v/+//7/AAAAAAAAAAD+//7//f/9/wAAAAAB
AAEAAQABAAEAAQABAAEAAQADAAIAAwADAAQABAAEAAUABQAHAAgACAAHAAUABQAFAAQA
BAAEAAQABAAGAAYABgAEAAIAAQABAAEAAQABAAEAAQAAAAAA////////////////////
/////v/9//3//f/9//3//f/9//3//f/8//z//P/7//v//P/8//z//P/8//z//P/8//z/
/P/+/wAAAAD+//////8DAAUABgAIAAYABgALABEAEwAXAB4AKAA5AE0AYgBsAGwAYABJ
AC8AHgANAP//+f/3//T/8P/w/+//7//y//X/+f/6//z//P/7//n/+f/5//n/+f/4//j/
+P/6//r/+v/7//n/+P/4//j/+v/7//v/+//7//v/+//7//r/+v/6//r/+v/7//v/+//5
//j/+P/4//r/+v/7//v/+f/5//n/+P/4//j/+P/4//r/+//7//v/+f/5//n/+f/7//v/
+//7//v/+//7//v/+//7//v/+//5//r/+v/6//r/+v/5//n/+v/7//v/+//9//3//P/8
//z//P/9//3//v/+/////////////////wAAAQABAAIAAAABAAEAAQADAAMAAwAEAAUA
BgAGAAYACAAJAAkACQALAAwADgAPAA8ADwAPABEADwAPABAAEgAUABQAFQAWABQAFAAT
ABMAFQAVABUAFQATABEAEAAPABAADQANAA0ADAALAAoACQAGAAMAAwACAAMAAgACAAEA
//////7//f/8//v/+//7//v/+//7//v/+//5//n/+v/6//r/+v/7//v/+//7//r/+f/5
//r/+//7//v/+//7//r/+v/6//n/+f/5//n/+v/4//j/+P/2//j/+P/4//j/+f/5//n/
+f/3//f/9f/1//b/9v/3//j/+P/4//f/9//1//X/9f/1//f/9//3//f/9f/1//X/9f/1
//X/9f/1//f/9//3//f/9f/0//T/9f/3//f/9//3//b/9v/2//b/9v/2//b/9//3//f/
9//3//b/9v/3//f/+P/4//j/+P/2//b/9v/2//b/9v/3//f/+P/4//j/9//3//f/9//4
//j/+P/4//j/+f/5//j/+P/5//n/+v/6//r/+v/6//r/+f/5//n/+f/6//v/+//7//n/
+f/5//n/+f/6//r/+v/6//r/+v/6//n/+f/6//r/+f/5//n/+f/5//n/+P/4//r/+v/6
//r/+v/6//r/+v/6//r/+v/6//r/+v/6//r/+P/4//j/+P/6//r/+v/6//r/+v/6//r/
+P/4//j/+P/6//r/+v/6//r/+v/6//r/+v/6//r/+v/6//r/+v/6//r/+v/6//r/+v/6
//r/+v/6//r/+v/6//r/+v/6//r//P/8//z//P/6//r/+v/6//z//P/8//z/+v/6//r/
+v/8//z//P/8//z//P/7//v/+v/6//v/+//9//3//f/9//3//f/9/////v//////AAAC
AAIAAwADAAEAAgACAAEAAwADAAMAAgAAAAAAAAAAAAIAAgACAAAAAAD/////////////
//////7//v/9//3//f/9//3//f/9//3//f/8//v/+//7//v/+//7//v/+//7//r/+v/6
//f/9//4//j/+v/6//r/+v/6//r/+v/6//j/+P/6//r/+//9////AwAEAAYABAACAAMA
CQAPABUAGgAiAC8AQQBWAGQAagBmAFUAPQAmABcABwD7//X/8v/u/+7/7f/t//D/9f/5
//r/+v/6//n/+f/5//n/+f/5//j/+P/4//b/9v/2//f/9//2//b/9v/2//f/9//3//n/
+f/5//n/+P/4//j/+P/2//f/9//3//f/9v/2//b/9v/2//f/9//3//f/9//2//b/9v/2
//b/9v/3//f/9//5//n/+f/5//f/9//3//f/+f/5//n/+f/3//f/9//3//f/+P/4//j/
+v/6//n/+f/4//n/+f/5//v/+//6//r/+v/6//v/+//6//r/+//7//3//f/9//3//P/9
//3//v/+/////////wEAAQABAAIABAAEAAMAAgADAAUABgAHAAgACAAJAAkACgALAAwA
DwAPAA8AEAASABAAEAARABIAEgASABEAEQARABEAEQARABMAEQAQAA8ADgALAAsACwAI
AAcABgAFAAYAAwADAAIAAQAAAAAA/////////v/9//z/+//7//v/+f/5//n/+f/7//n/
+f/6//j/+P/4//n/9//3//f/9v/3//f/+P/5//f/9//3//f/+P/4//j/9//1//X/9f/2
//j/+P/4//b/9v/2//b/9v/3//f/9//3//f/9//1//X/9P/0//X/9v/2//b/9f/1//X/
9f/1//X/9f/1//X/9f/z//P/8//z//P/8//z//P/9f/1//X/9f/z//L/8v/z//P/8//z
//P/9P/0//T/9P/y//L/8v/z//X/9f/1//X/9P/0//X/9f/0//T/9P/0//b/9v/2//b/
9v/2//f/9//4//j/+P/3//X/9f/1//b/9P/0//T/9P/0//X/9f/2//X/9f/2//b/9v/2
//b/9v/1//X/9f/1//b/9//3//f/9//3//f/9//1//b/9v/2//b/9v/2//b/9//3//j/
+P/4//f/9v/1//X/9f/2//T/8v/y//L/8v/0//T/9P/0//b/9v/2//b/9P/0//T/9P/0
//T/9P/0//T/9P/0//T/9v/2//b/9v/0//T/9P/0//L/8v/y//L/8v/y//L/8v/w//D/
8P/w//L/8v/y//L/9P/0//T/9P/y//L/8v/y//L/8v/y//L/8P/w//D/8P/y//L/8v/y
//L/8v/y//L/9P/0//T/9P/x//H/8v/y//L/8f/w/+//8f/x//H/8f/x//P/9P/1//X/
9v/2//b/+f/5//n/+v/4//f/9//3//n/+P/4//j/+P/4//j/+P/4//b/9v/1//X/9f/1
//X/8//z//L/8v/x//H/8f/x//H/8f/x//H/8f/w/+//7//x//H/8f/x/+//7//v/+7/
8P/w/+//7//u/+7/7v/u//D/8P/w//D/8v/y//L/8v/w//D/7//v//H/9f/6//z/+v/4
//X/9//9/wEABgAMABcAKwBEAFgAYgBgAFUAPQAkABMAAwD1/+v/6v/o/+b/4//j/+b/
6f/r/+z/8P/w/+//7//v/+//7//x//D/8P/w//D/8P/w//H/8f/w//D/8P/w//H/8f/x
/+//7//v/+//8P/w//D/8P/w//H/8f/x//H/8P/w//D/8P/w//H/8f/v/+//7//u/+//
8P/x//L/8P/x//H/8f/x//H/8f/x//H/8f/x//H/8f/x//H/8f/x//H/8f/x//P/9P/0
//T/9P/0//P/8//0//X/9f/1//X/9f/0//T/9f/2//j/+f/4//j/+f/5//n/+f/5//n/
+v/7//v//P/8//3//f/9//7///8AAAIABAAEAAMAAgAEAAUABQAFAAcACAAKAAsACQAJ
AAkACwANAA0ADgAQABAAEAARABIAEgASABEAEQATABMAEwATABMAEQAQAA8ADwANAA4A
DwAMAAsACgAJAAoABwAHAAYABQAEAAQAAwABAAEAAAD//wAA////////////////////
//3//f/+//7//v/+/////f/9//3//P/9//3//v////3//f/9//3//P/8//z/+//9//3/
/f/+//z//P/8//r/+//8//3//v/+//3//P/7//3//f/7//v//P/8//3//v/8//z/+//7
//3//f/9//3/+//7//v/+//7//v/+//7//3//f/9//3/+//7//v/+//8//z//f////3/
/f/9//3//v/+//7//v/+//7//v////3//f/9//3//f/+/wAAAQABAAAA///+/wAAAAAA
AAAA/v/+//////8AAAAAAAD//wEAAQABAAIAAAAAAAAAAAABAAEAAAAAAP////8AAAAA
AAAAAAAAAAABAAEAAQABAAEAAQAAAP///////////////wAAAAAAAAAAAAAAAAAAAQAB
AAIAAgABAAEAAQABAAEAAQACAAIAAgACAAIAAgAAAAAAAAAAAAIAAgACAAIAAgACAAIA
AgACAAIAAgACAAIAAgACAAIAAgACAAIAAgAEAAQABAAEAAIAAgACAAIAAgACAAIAAgAE
AAQABAAEAAIAAgACAAIAAgACAAIAAgACAAIAAgACAAIAAgACAAIABAAEAAQABAABAAEA
AgACAAMAAwADAAMAAwADAAMAAwADAAUABgAHAAkACgAKAAoACQAJAAkACgAKAAkACQAJ
AAkACAAIAAgACAAIAAgACAAIAAYABgAFAAMAAwADAAMABQAFAAQABAABAAEAAQABAAMA
AwADAAMAAwACAAEAAQD///////////////////7//P/8//v/+//8//z//P/8//7//v/+
//7//P/8//z//P/8//7///8BAAMABwAIAAYABAAGAA0AEwAZAB8AKAA2AEkAXwBuAHQA
cABgAEcALwAeAA0A///5//X/8v/u/+7/7f/v//L/9f/3//j/+P/4//n/9//3//f/9//3
//b/9v/2//b/9v/2//f/9//2//b/9v/0//X/9f/1//f/9//3//f/9v/2//b/9v/2//f/
9//1/w==
         </WaveFormData>
      </LeadData>
   </Waveform>
</RestingECG>
