# Supplementary material for: Detection of Left Atrial Enlargement Using a Convolutional Neural Network-Enabled Electrocardiogram
Source: Front Cardiovasc Med. 2020 Dec 17;7:609976. doi: 10.3389/fcvm.2020.609976 (PMC7773668; doi:10.3389/fcvm.2020.609976)
Supplement: Supplementary file 1 [file Data_Sheet_1.ZIP › hyp/1802031029_422_0000001Q.XML]

<?xml version="1.0" encoding="Windows-1252"?>
<!DOCTYPE RestingECG SYSTEM "restecg.dtd">
<RestingECG>
   <PatientDemographics>
      <PatientID>1802031029</PatientID>
      <PatientAge>78</PatientAge>
      <AgeUnits>Years</AgeUnits>
      <Gender>Female</Gender>
      <PatientLastName>lihuanqiong</PatientLastName>
   </PatientDemographics>
   <TestDemographics>
      <DataType>Resting</DataType>
      <Site>1</Site>
      <AcquisitionDevice>MAC55</AcquisitionDevice>
      <Status>Unconfirmed</Status>
      <Priority>Normal</Priority>
      <AcquisitionTime>11:21:08</AcquisitionTime>
      <AcquisitionDate>07-06-2016</AcquisitionDate>
      <CartNumber>1</CartNumber>
      <AcquisitionSoftwareVersion>009C</AcquisitionSoftwareVersion>
      <XMLSourceVersion>MAC5000 v1.0</XMLSourceVersion>
   </TestDemographics>
   <RestingECGMeasurements>
      <VentricularRate>56</VentricularRate>
      <AtrialRate>56</AtrialRate>
      <PRInterval>164</PRInterval>
      <QRSDuration>86</QRSDuration>
      <QTInterval>444</QTInterval>
      <QTCorrected>428</QTCorrected>
      <PAxis>21</PAxis>
      <RAxis>-15</RAxis>
      <TAxis>73</TAxis>
      <QRSCount>10</QRSCount>
      <QOnset>221</QOnset>
      <QOffset>264</QOffset>
      <POnset>139</POnset>
      <POffset>189</POffset>
      <TOffset>443</TOffset>
      <ECGSampleBase>500</ECGSampleBase>
      <ECGSampleExponent>0</ECGSampleExponent>
   </RestingECGMeasurements>
   <Diagnosis>
      <Modality>Resting</Modality>
         <StatementCount>3</StatementCount>
         <LabelText>12SL ��ϳ���</LabelText>
      <DiagnosisStatement>
         <StmtFlag>ENDSLINE</StmtFlag>
         <StmtText>����Ķ�����</StmtText>
      </DiagnosisStatement>
      <DiagnosisStatement>
         <StmtFlag>ENDSLINE</StmtFlag>
         <StmtText>�������� T ���쳣</StmtText>
      </DiagnosisStatement>
      <DiagnosisStatement>
         <StmtFlag>ENDSLINE</StmtFlag>
         <StmtText>�쳣 ECG</StmtText>
      </DiagnosisStatement>
   </Diagnosis>
   <Waveform>
      <WaveformType>Rhythm</WaveformType>
      <WaveformStartTime>0</WaveformStartTime>
      <NumberofLeads>8</NumberofLeads>
      <SampleType>CONTINUOUS_SAMPLES</SampleType>
      <SampleBase>500</SampleBase>
      <SampleExponent>0</SampleExponent>
      <HighPassFilter>16</HighPassFilter>
      <LowPassFilter>150</LowPassFilter>
      <ACFilter>NONE</ACFilter>
      <LeadData>
         <LeadByteCountTotal>10000</LeadByteCountTotal>
         <LeadTimeOffset>0</LeadTimeOffset>
         <LeadSampleCountTotal>5000</LeadSampleCountTotal>
         <LeadAmplitudeUnitsPerBit>4.88</LeadAmplitudeUnitsPerBit>
         <LeadAmplitudeUnits>��V</LeadAmplitudeUnits>
         <LeadHighLimit>2147483647</LeadHighLimit>
         <LeadLowLimit>268435456</LeadLowLimit>
         <LeadID>I</LeadID>
         <LeadOffsetFirstSample>0</LeadOffsetFirstSample>
         <FirstSampleBaseline>0</FirstSampleBaseline>
         <LeadSampleSize>2</LeadSampleSize>
         <LeadOff>FALSE</LeadOff>
         <BaselineSway>FALSE</BaselineSway>
         <ExcessiveACNoise>FALSE</ExcessiveACNoise>
         <MuscleNoise>FALSE</MuscleNoise>
         <LeadDataCRC32>3487344190</LeadDataCRC32>
         <WaveFormData>
9P/z//H/7v/s/+z/7f/u//T/9P/0//T/8P/u/+7/7f/v//H/8v/0//T/9P/w/+7/6//q
/+j/6f/t//P/9//7////CAAVACkARABfAHkAlQCvALkAtQCsAJwAfwBiAEoANgAoABoA
DQAEAAEA///+//z/+//9//z/+v/5//X/7v/q/+z/7f/y//P/8//z//H/7v/u/+3/7f/u
//H/8v/y//L/8f/x/+3/6//r/+z/7//y//P/9P/y//D/7//t/+3/7//w//L/9P/0//T/
8v/v/+3/7P/s//D/8//1//X/8v/w/+//7//t//D/8P/y//T/9P/0//H/7v/u//D/8P/z
//T/9//3//L/8P/v/+//8f/x//L/8//2//b/9f/z//D/7//v//D/9P/1//b/9v/2//T/
8//y//L/8v/z//X/+v/6//n/9v/z//L/8v/z//X/+f/5//n/9//1//L/8f/z//X/9v/3
//n/+f/2//T/8v/x//H/8v/0//X/9v/2//X/8v/w/+//7//v//D/8v/1//X/9f/x/+3/
7f/t/+7/9P/2//b/9v/0//L/8f/x//L/8//1//n//v/+//3/+//5//f/9v/4//v//f//
////+v/3//b/9v/0//T/9v/4//n/+v/7//n/9v/0//P/8v/3//j/+f/5//j/9f/y//H/
8f/z//X/9//5//n/+P/2//L/8P/z//T/8//2//f/9//2//X/8v/y//P/9P/3//n/+v/6
//f/9P/y//P/8//0//b/9//4//j/+P/2//X/9P/0//b/+f/6//r/+v/6//f/8//z//P/
9P/3//j/+P/4//j/9v/0//L/9P/1//j/+f/5//n/+P/3//L/8f/v//H/+P/5//n/+f/4
//T/8v/y//L/8v/1//f/9//3//f/9f/y//H/8f/x//X/9v/2//b/9f/z//H/8P/w//H/
9f/3//n/+P/2//T/8P/w//D/8f/3//j/+P/4//X/8//y//D/8v/z//X/9v/3//n/9v/0
//H/8P/w//H/9f/4//j/+P/2//P/8P/v//H/8v/0//X/+P/4//b/9P/z//L/8f/w//L/
9P/2//j/9//2//X/9P/0//T/9P/0//b/9v/2//b/9f/0//P/8v/z//T/9f/2//X/9P/z
//L/8v/y//L/8v/1//X/9f/2//X/9f/2//n/+v/7//v/+//6//f/9//3//r/+//8//3/
/v/////////9//v/+v/4//v//P/+/wAAAgAAAP7//v8AAAAAAAD//wEAAAD///3/+v/4
//f/9v/5//r/+v/4//X/8//x//H/8f/z//X/+P/3//f/9v/0//H/8P/w//D/9v/2//b/
9v/0//L/8v/x/+//8f/y//T/+P/4//b/9P/x/+7/7v/t/+3/8f/3//n/+/8CAA0AHwA2
AFMAcQCLAKcAvwDJAMQAugClAIgAbgBYAEQANgAnABgADwANAAoABgABAP///v/+//3/
+f/2//L/7v/v//T/9f/1//X/8//w//D/7//u/+7/8P/w//H/8v/y//P/7//t/+3/7v/w
//L/8v/y//T/8v/x/+//7f/v//D/8v/0//T/9P/y//D/7//v//D/8P/z//X/9f/0//T/
9f/3//b/+P/3//j/+//8//3/+//5//j/+f/4//n/+v/9//3//P/6//n/+f/6//n/+f/5
//v//P/8//v/+P/3//f/+P/8//3//v/+//z/+v/5//j/9//2//b/9//6//r/+f/2//P/
8v/y//P/9f/5//n/+f/7//n/9v/1//T/9f/1//X/9v/3//X/9P/w/+//7//w//L/8//0
//T/9v/0//P/8//y//H/8f/y//X/9f/1//H/7f/t/+3/7v/0//b/9v/2//f/9v/2//f/
9v/3//n//f8CAAIAAQD///z/+//7//7/AQADAAUABQADAAEAAQACAAEAAAABAAIABQAG
AAcABQAAAP7//f/8/wEAAgADAAMAAwABAP/////+////AAABAAMABQAGAAYAAgAAAAMA
BAAFAAgACQAJAAgABwAEAAQAAgACAAQABQAJAAoACAAGAAQABQAFAAYABwAHAAcABgAG
AAQAAwACAP//AAACAAIABAAEAAQAAQD9//3//f/+/wEAAgACAAIABAACAAAA/v/9//3/
/////wAAAQABAAEA/P/7//n/+//+/////////////P/7//z/+v/6//3///8BAAEAAQD/
//r/+f/5//n//f/+//7//v/9//v/+f/4//f/9//6//v//v/+//3//P/4//j/+P/5//v/
/P/8//z//P/7//v/+v/5//n/+v/6//z////9//z/+f/4//j/+f/7//7//v/+//3/+//5
//n/+P/4//n/+f/+//7//P/8//n/+P/3//b/9//4//n/+v/6//r/+v/6//n/+P/3//b/
+f/6//v//P/5//j/9//2//f/+P/5//r/+P/4//j/+P/2//b/9v/2//n/+v/7//z/+f/4
//f/9v/4//j/+P/4//j/+P/4//j/9//2//X/9P/2//f/+P/6//f/9//4//v//P/9//3/
/f/+//v/+//7//z//f/+////AgADAAMAAwAAAP/////+//7//v///wAAAQAAAP//AAAA
AAAAAAD//wAAAAAAAP///P/6//n/+P/8//z/+//4//j/9//2//f/9f/1//X/9v/2//f/
9//2//T/9P/1//b/+f/4//f/9v/3//b/9//3//T/9f/1//b//P/+//z/+v/3//T/8v/x
/+//8f/1//v/AQAIABUAIwA4AFcAdQCRAK0AxwDTANAAwACrAJAAcgBYAEYAOgAtAB4A
FQARAA4ACgADAP//AAACAP/////8//b/9P/1//b/9//3//f/9//2//j/+f/1//T/9f/0
//X/9v/2//f/9f/z//P/9P/0//b/9v/2//n/+P/4//f/9f/1//T/9P/3//j/+f/4//j/
9//3//j/9//5//r/+f/5//j/+P/5//f/+P/2//b/+P/6//z/+//5//j/+f/4//j/+P/6
//n/+P/4//n/+//7//n/+P/3//n/+v/6//n/+P/3//f/+P/5//n/+f/4//r/+v/7//z/
+f/4//j/+f/9//7//v/8//v/+v/6//v/+/////////8BAP///P/7//r/+//7//v//v//
//3//P/8//v/+//8//z//f/+//7//v/8//v/+//5//n/+v/8//3//f/9//n/+P/5//r/
/P/9//7//f/8/////v/+/////f/9//7/AQAHAAgACAAHAAQAAwADAAYABAAFAAYABQAE
AAMABAAGAAMAAgADAAQABwAIAAkABwAFAAQABAAEAAYABgAGAAUABQADAAEAAQAAAAEA
AgADAAQABQAFAAQAAgAAAAMABAAEAAYABgAFAAUABQADAAQAAwACAAMAAwAGAAgABwAG
AAQABQAFAAYABwAHAAcABgAHAAYABgAGAAQABAAFAAQABQAGAAcABQABAAEAAQACAAQA
BAADAAIABQAEAAMAAgD/////AQABAAIAAwADAAMA/v/9//v//f8AAAEAAQABAAIAAAAA
AAIA/v/8//3//f///wEAAwADAAAA////////AAAAAP///v8AAP///v/+//v/+//+////
AgACAAEAAAD8//z//P/9/wAAAAD///7/AAD//////v/8//v/+//6//3/AQAAAAAA/f/8
//z//f/+/wAA///+//7//f/8//3/+v/6//v/+//+/wIAAAAAAP3//P/7//r//P/8//z/
/P/+//7//v/+//v/+v/5//j/+//8//3//v/8//z//P/8//z//P/8//z//v/+//7//v/9
//z/+//6//3//v///wAA/f/8//v/+v/6//r/+v/6//3//v///wAA/f/8//v/+v/9//7/
//8AAP3//P/7//r//P/8//z//P/9//7///8AAP3//P/7//r//f/+////AAD9//z/+//6
//z//P/8//z//f/+////AAD9//z/+//6//3//v///wAA///+//3//P/8//z//P/8//3/
/v///wAA/v/8//r/+P/7//z//f/+//3//P/7//r//P/8//z//P/+//7//v/9//z//P/7
//v//v8BAAIAAwACAAEA///7//z//f8BAAMABAAFAAUABQACAAEAAQABAAUABgAHAAgA
BwAGAAQAAAD//wAABAAGAAcABwAHAAYAAwABAP///v///wAAAwAEAAIA/v/8//n/+P/5
//r//f/+/wAA/f/7//f/9P/0//T/9v/4//3//v/7//r/9//0//X/9f/2//n/+v/8//z/
/P/2//T/8//0//b/9//5//v///8DAAkAEgAhADsAXAB3AIsAowC5AL8AuwCyAJ4AgQBk
AEoAOAAsAB4ADwAIAAcABwAEAAIAAwAFAAQAAAD7//f/9P/0//j/+//8//3//f/9//n/
9v/2//X/9//4//v//P/6//r/+f/5//f/9f/1//b/+f/8//3//v/9//r/+P/1//j/+//9
/wAA/f/8//v/+P/3//f/+P/6//r//f//////+v/4//f/9//4//z//f8AAP///v/9//n/
+P/4//r/+v/7//z///////r/+P/3//f/+v/7//3////+//7//f/7//z/+//7//z//v//
/wAAAAD///z/+v/4//n/+v/8////AAAAAP///P/9//z//P/9////AwADAAMAAAD9//n/
9//6//3///8BAAEAAQD+//z/+v/5//n/+v/+////AAAAAPz/+P/1//P/9v/3//n//P/7
//v/+//3//X/9f/1//b/+v/8//z//P/6//j/9//3//n/+//+/wMABQAEAAIA////////
AAAEAAUABwAJAAkABAABAAAAAAABAAIABQAIAAcABgAFAAEAAQAAAAAAAAADAAQABQAF
AAIA///8//v//f///wEAAwABAAEAAAD+//7//P///wAAAwAGAAcABwADAAEA/f/8//7/
AAAEAAcABwAGAAIA/v///wEAAgAEAAQABQAGAAYABAACAAEAAAABAAQACAAKAAcABgAF
AAEAAQABAAEAAgAHAAgACAAIAAYABAACAAAAAgADAAYABwAFAAUABAADAAIAAQD//wEA
BgAHAAcABwAFAAAA/f/8////AAAEAAcABgAFAAQAAQAAAP///////wMABAAEAAQAAgD/
//z/+v/9////BAAHAAQAAgD///z/+//8//3///8DAAQABAAEAAIA///9//r//f///wIA
BAAFAAcABAACAAMAAgACAAMABgAKAAsADAAKAAcABAADAAUABgAIAAkACAAIAAYABAAE
AAQABAAEAAUABgAHAAgABQAEAAMAAgADAAQABQAGAAgACAAIAAgABQAEAAMAAgAFAAYA
BwAIAAYABAACAAAAAwAEAAUABgAEAAQABAAEAAMAAgABAAAAAwAEAAUABgADAAIAAQAA
AAEAAgADAAQABAAEAAQABAABAAAA///+/wAAAgAEAAYABAACAAAA/v///wAAAQACAAAA
AAAAAAAA/v/+//7//v8BAAIAAwADAAAAAAD/////AgAFAAYABwAFAAUABAABAAEAAQAE
AAUABgAHAAcABwAGAAUABQAFAAYABgAGAAYABwAIAAgABgACAAIABQAGAAkACQAJAAgA
BQADAAEAAAACAAIABAAEAAMAAAD///3/+//7//v//f///wIAAAD///v/+P/4//j/+v/8
/wEAAgAAAAAA/v/8//r/+f/5//v//f8AAAEAAgD8//r/+f/6//r/+//5//v//f///wMA
DgAdADEATABrAIUAnwC9ANEA1QDMAL4AqQCQAHgAYgBOAEAALQAcABMAFwAWABIADwAP
AA4ACAADAAEA/v/8//r/+//+//////////3/+v/6//n/+f/6//3//v/+//7//f/9//n/
9//3//j/+//+////AAD+//z/+//5//n/+//8//7/AAAAAAAA/v/7//n/+P/4//v///8C
AAMA///8//r/+f/7//7//v8AAAAAAAAAAP3/+//6//v/+v/8//7/AgADAP///P/6//n/
+//7//z//f8AAAAA///9//r/+f/5//r//P/9//7//v/+//z/+//6//v//P/+/wEAAgAC
AAEA/v/7//r/+v/7//3/AQABAAEA///9//r/+f/3//n/+v/7//z//f/7//r/+P/3//f/
+P/6//v//P/8//n/9v/0//P/8//z//T/9v/3//f/9//z//H/8f/x//L/+P/6//r/+v/5
//b/9P/z//X/9//6////AgACAAEA///+//3//f8AAAIABQAIAAkABAABAAAAAAAAAAAA
AgAEAAQABAAEAAEA/f/8//z//P8BAAIAAwADAAIA///8//v//f///wEAAwABAAEAAAD+
//z/+v/9//7/AQAEAAUABQABAP//+//6//3//v8BAAMABAAEAAEA/v/+//////8AAAIA
AwAEAAQAAgAAAP///v/+/wAAAwAEAAYABgAGAAMAAQABAAEAAgAHAAgACAAIAAYABAAC
AAAAAgADAAYABwAHAAcABgAFAAAA///9////BgAHAAcABwAEAAAA/v/+//7//v8BAAMA
AwADAAMAAQD+//3//f/9/wMABAAEAAQAAQD///3//P/+////AwAFAAMAAgAAAP7//P/8
//z//f8BAAIAAgACAAEA///+//z//P/9////AAADAAUAAgAAAP7//P/7//v//v8CAAMA
BAABAP///f/9////AAACAAMABAACAP7//P/8//z//P/8////AAABAAIA///+//3//P/8
//z//P/8//7//v/+//7//f/8//v/+v/9//7///8AAP///v/9//z//v/+//7//v8AAAAA
AAAAAP3//P/7//r//P/+/wAAAgD///7//f/8//z//P/8//z//f/+////AAD///7//f/8
//3//v///wAA///+//3//P/9//7///8AAAIAAQAAAAAA/f/9//7/AQAEAAUABQAFAAQA
AQABAAEAAgADAAQABQAHAAcABgAFAAUABQAGAAYABwAIAAoADAAJAAYAAwACAAcACAAJ
AAkACgAKAAoACQAGAAQAAwACAAYABgAFAAIA///9//v/+//7//3///8CAAEAAQAAAP7/
/f/8//z//P8AAAAAAAAAAPz/+v/6//n/+//9//7/AAAEAAIAAAD+//v/+P/4//n//f//
/wEAAwAFABAAHQAvAEoAawCFAKEAvwDRANMAygC6AJ8AggBoAFIAQAA0ACcAGgATABEA
DAAIAAcACwAMAAoABwADAP7/+P/4//v/AAABAAEAAQD///z//P/7//n/+v/9//7///8A
AAAAAQD+//v/+v/6//7/AAAAAAAAAAD+//3/+//5//v//P/+/wAAAAAAAP7/+//5//j/
+P/8////AQABAPz/+v/5//n/+f/8//z//v8AAAAAAAD9//r/+v/8//z///8AAAMAAwAC
AAAA//////////8AAAEABAAEAAMAAQD+//3//f/+/wEAAwAFAAYABAACAAEAAAD+//7/
//8BAAYABgAFAAIA///+//7///8BAAUABQAFAAUAAwAAAP////8BAAIAAwAEAAUAAwAC
AP///f/8//z//v///wAAAAD///z/+v/5//f/9//4//r/+//7//v/9//z//P/8//0//j/
+v/6//r/+v/4//f/9//4//n/+////wIAAgABAP///f/7//r//P/+/wEABAAFAAQAAQAA
AAAA/v/+/wAAAgACAAIAAgD///v/+v/6//r///8AAAEAAQD+//v/+P/3//f/+f/7//3/
//////7//P/5//b/+P/4//v//v///////v/9//r/+v/5//r//f///wIAAgD///z/+v/7
//v//P/+////AAAAAAAA/v/9//z/+v/8////AAACAAIAAgD///3//f/9//7/AQACAAIA
AgACAAAA/v/8//r/+//+////AAABAAEAAQD8//v/+f/7/wAAAQABAAEAAgD+//z//P/7
//r//P/9/wAAAQACAAEA/f/7//r/+f/9//7//v/+/////f/7//r/+f/5//z//f8AAAAA
///+//n/+P/3//f//f/+//7//v/9//v/+v/4//j/+f/7//z///8BAP7//P/5//j/+P/5
//v//v/+//7//f/7//n/+f/3//j/+v/7//7/AAD8//r/+f/4//f/9v/4//r//P/+//3/
/P/7//r/+P/4//j/+P/5//r/+//8//n/+P/3//b/+f/6//v//P/7//r/+f/4//j/+P/4
//j/+v/6//r/+v/5//j/9//2//f/+P/5//r/+P/4//j/+P/2//b/9v/2//n/+v/7//z/
+v/4//b/9P/2//j/+v/8//v/+v/5//f/9//4//j/+f/4//v//P/9//v/+//6//f/+v/7
////AQABAAEAAAD///7//f/9//3/AAAAAAAAAAD+//7//f/6//z//v8DAAYABQADAAEA
/v/+//3//P/8//7//v8AAAAA/P/4//b/8//z//X/9//7//v//P/4//X/9P/y//P/9P/3
//j//P/8//r/+P/0//D/9P/1//f/+//5//r/+f/4//L/8v/z//j/+v/3//X/9f/3//3/
CQAaAC8ARwBiAHsAjwClAK8ArwCpAJwAhgBrAFAAPAAsABwADgAFAAAAAQADAAQAAgAB
AP//+v/2//X/9f/2//b/+P/5//n/+f/4//f/9f/y//L/8f/0//b/+v/8//r/+P/1//P/
8//z//X/+P/5//r/+f/4//f/9P/y/+//8f/1//j//P/6//j/9v/y//L/8//1//j/+f/7
//z/+//4//b/9f/1//b/+v/7//7//P/6//j/8//0//b/+v/8//z//P/+//3/+P/2//X/
9f/6//v//f////z/+v/3//P/9P/1//f/+v/8//3//v/+//v/+P/2//T/+P/6//3/AQAA
AP7/+//2//j/+P/5//v/+//////////+//v/9//1//j/+//9/////v/9//n/9v/3//f/
+P/6//r/+//8//z/+//4//b/9f/4//n/+//+//v/+f/3//H/8f/z//X/+P/7//z/+//6
//j/9v/1//X/+P/7////BQAFAAIA/v/5//z//f///wQAAwADAAMAAQAAAP3//P/8////
AAADAAYAAgAAAP7/+f/6//r/+//8//3//v///////v/7//j/9//4//v//v8BAP///f/6
//b/9v/2//v//v/9//7//f/7//r/+f/2//b/+v/8/wAAAwAAAP7/+f/0//j/+//9/wAA
AQABAAEAAAD+//z/+//6//v//v8CAAQAAgAAAP7/+f/5//v//f8AAAAAAAD///7//v/8
//r/+P/7//3/AQADAP///f/6//f/9v/3//f/+//9//3//P/7//z/+P/2//b/+f/6//7/
AQD9//v/+f/1//T/9f/3//n//P/8//v/+v/5//f/9f/0//f/+f/+/wEA///8//j/9P/2
//j/+v/9//7//v/9//z/+f/3//b/9P/3//n//P/+//v/+//2//L/9f/2//j/+//6//z/
+//6//v/+f/3//f/+P/6//3////6//j/9P/0//f/+P/5//r/+v/6//r/+v/4//j/+P/4
//r/+v/6//r/9//2//X/9P/1//b/9//4//j/+P/4//j/9//2//X/9P/2//j/+v/8//n/
+P/3//b/9//4//n/+v/4//j/+P/4//f/9v/1//T/9v/4//r//P/6//j/9v/0//X/9v/3
//j/+P/4//j/+P/3//b/9f/0//b/+P/5//r/+f/3//b/9v/7//z//f/9//v/+v/3//f/
9f/4//n/+v/8//3//v/+//z/+//6//r/+v/6//r/+//9//7//f/8//v//f/9//3/AAAB
AAEAAQD+//v/+f/4//b/+P/4//f/9v/1//P/8f/v/+//8f/z//f/9v/2//X/8P/w//D/
8f/w//T/9P/0//b/9P/y//L/7//v//H/8v/2//b/9v/0//D/7//s/+z/7//t/+3/8f/5
////BgAVACcAPgBZAHUAjwCrAL8AwwC8AK4AlwB8AGQAUAA+ADAAIQAUAA0ACwAGAAAA
/f8BAAAA/v////3/+v/0//L/8//0//X/9f/1//T/8v/z//P/8v/y//T/9P/2//b/9f/1
//H/7//v//D/8P/y//L/8v/w/+7/7f/r/+v/7f/u//D/8v/y//L/8P/u/+3/7f/u//D/
8//1//X/9f/0//T/9f/z//b/9v/4//r/+v/6//f/9f/0//X/9P/1//b/+f/5//f/9v/2
//f/+P/3//f/9//6//r/+f/3//X/8//y//L/9P/1//b/9v/3//b/9v/2//P/8v/y//P/
+P/4//f/9P/x//D/8P/x//H/9f/1//X/9//1//L/8f/w//H/8f/x//P/9f/0//T/8v/x
//H/8v/1//f/+f/6//f/9P/y//H/8f/x//L/9P/3//f/9//z//D/7//u/+7/8v/0//T/
9P/0//L/8f/x//H/8f/y//X/+v/6//n/9//0//P/8//2//X/9//5//n/9//1//X/9v/0
//T/9v/4//r/+v/6//f/8//y//L/8v/1//b/9//3//j/9f/y//H/8P/x//L/8//2//f/
9//2//P/8P/y//L/8f/0//X/9f/0//P/8P/w/+//8P/z//X/+P/4//X/8v/x//H/8P/w
//P/9f/3//j/9v/0//P/8v/x//L/9P/0//X/9v/3//X/8v/x//D/8P/x//L/8v/y//P/
8v/x//D/7//v//H/8f/z//P/8v/x/+z/6//p/+v/8P/x//H/8f/y/+7/7P/s/+v/6v/s
/+3/7v/v//D/7//r/+n/6P/n/+v/7P/s/+z/7P/r/+r/6v/n/+f/6v/r/+z/7P/r/+r/
5v/m/+b/5//p/+r/6v/q/+r/6f/p/+j/5//n/+j/6P/p/+v/6P/m/+X/5P/k/+X/5f/o
/+j/6P/o/+f/5v/n/+b/5v/n/+f/7P/u/+z/6P/n/+b/5f/k/+X/5v/n/+j/5v/m/+b/
5v/m/+b/5v/m/+f/6P/p/+r/5//m/+X/5P/l/+b/5//o/+j/6P/o/+j/5//m/+X/5P/n
/+j/6f/q/+f/5v/l/+T/5f/m/+f/6P/m/+b/5v/m/+X/5P/j/+L/5P/m/+j/6v/o/+b/
5P/i/+X/5v/n/+j/6f/o/+j/5//l/+b/6f/q/+3/7f/t/+z/5//n/+f/6v/r/+z/7f/t
/+//7v/t/+3/6//s/+z/7P/u/+//8P/w/+v/6P/n/+n/6//t/+7/7//v/+//7v/t/+n/
6P/n/+j/6v/p/+b/5f/h/9//3//f/+H/4//m/+T/5f/j/+D/4P/g/+H/4v/m/+b/5v/m
/+T/4P/g/9//3//h/+L/5P/k/+r/6P/k/+H/3v/c/93/3f/h/+X/6f/x//r/BQAbADoA
WQBxAIsAqQC5ALcArACcAIEAZgBOADwAKgAaAA0ABAD9//v/+P/y/+3/7f/w//D/6//p
/+T/3v/c/9//4v/j/+P/4//i/+D/4f/h/9//4P/j/+T/4v/i/+H/4f/f/93/3f/e/+L/
5P/k/+T/5v/k/+P/4f/f/+H/4v/k/+X/5v/n/+b/4//h/+D/4P/g/+P/5f/l/+P/4v/i
/+P/4v/k/+P/5P/l/+b/5//l/+L/4v/k/+T/5f/m/+n/6f/o/+b/5f/l/+b/5f/l/+X/
6f/q/+r/6f/n/+X/5P/k/+f/6f/r/+z/7P/q/+n/6P/m/+b/5//p/+7/7v/t/+r/5//m
/+b/5//p/+3/7f/t/+//7f/q/+n/6P/p/+n/6f/s/+3/6//q/+b/5f/l/+b/6v/r/+z/
7P/p/+b/5P/j/+H/4f/i/+T/5//n/+f/4//h/+H/4f/i/+f/6v/r/+z/7P/q/+n/6f/o
/+n/6//v//P/9P/0//P/8P/v/+//8v/x//P/9f/1//T/8f/w//D/7//u/+//8P/y//L/
8v/v/+v/6v/q/+r/7f/u/+//7//v/+3/6//r/+r/6//s/+3/7//v/+7/7P/o/+b/6f/q
/+v/7v/v/+//7f/t/+v/7P/s/+z/7v/v//P/9P/y//D/7//v/+7/7v/w//H/8v/y//H/
8P/w//D/7//w//L/8v/z//T/9f/z/+//7//v//D/9f/2//b/9v/2//T/8v/w/+7/7//y
//P/9P/1//X/9f/w/+//7f/v//T/9f/1//X/9v/y//D/8P/u/+7/8f/z//X/9f/1//P/
7v/t/+3/7f/x//L/8v/y//P/8f/v/+7/7f/t//D/8f/0//T/8//y/+//7v/t/+3/8f/y
//L/8v/z//H/8P/u/+z/7f/v//D/8//1//L/8P/u/+z/6//r/+//8v/y//L/8f/v/+3/
7f/s/+z/7f/t//L/8v/y//L/7//u/+3/7P/t/+7/7//w/+7/7v/u/+7/7P/s/+z/7P/v
//D/8f/y//D/7v/s/+r/7f/u/+//8P/u/+7/7v/u/+z/7P/s/+z/7f/u/+//8P/t/+z/
6//q/+3/7v/v//D/7//u/+3/7P/q/+r/6v/q/+3/7v/v//D/7f/s/+r/6P/q/+v/7f/w
//L/8v/y//H/7//u/+v/6//t//L/9f/4//b/8//w/+z/7v/v//D/8v/x//D/7//v//L/
8v/w/+7/7//z//X/9//1//P/8P/t/+3/7f/u//D/7//w/+//7f/o/+f/5f/j/+b/5//q
/+3/7P/o/+X/4f/h/+T/5//r/+n/7P/r/+r/6P/m/+T/5P/k/+X/6P/q/+r/6P/m/+L/
5P/p/+r/6P/l/+X/5f/l/+v/9/8GABsANQBMAGEAdQCNAJsAnQCZAI4AegBfAEIALAAc
AAwA/P/x//L/9f/3//b/9P/x/+3/6P/k/+P/5f/k/+T/6P/r/+z/6//p/+f/4//g/+D/
3//h/+T/6f/s/+j/5v/j/+H/4f/h/+P/5v/l/+b/5f/k/+X/5P/k/+P/5P/n/+n/7P/o
/+b/5P/g/+L/4//l/+j/6P/p/+n/5//m/+T/4//j/+X/6P/o/+r/5//m/+X/4f/i/+T/
6P/q/+j/6P/q/+n/5v/k/+P/4//n/+f/6P/p/+f/5v/k/+H/4v/j/+X/6P/n/+f/5//m
/+b/5P/j/+L/5f/m/+j/6//q/+j/5f/g/+L/5P/n/+v/6P/r/+r/6f/p/+f/5P/j/+3/
7//q/w==
         </WaveFormData>
      </LeadData>
      <LeadData>
         <LeadByteCountTotal>10000</LeadByteCountTotal>
         <LeadTimeOffset>0</LeadTimeOffset>
         <LeadSampleCountTotal>5000</LeadSampleCountTotal>
         <LeadAmplitudeUnitsPerBit>4.88</LeadAmplitudeUnitsPerBit>
         <LeadAmplitudeUnits>��V</LeadAmplitudeUnits>
         <LeadHighLimit>2147483647</LeadHighLimit>
         <LeadLowLimit>268435456</LeadLowLimit>
         <LeadID>II</LeadID>
         <LeadOffsetFirstSample>0</LeadOffsetFirstSample>
         <FirstSampleBaseline>0</FirstSampleBaseline>
         <LeadSampleSize>2</LeadSampleSize>
         <LeadOff>FALSE</LeadOff>
         <BaselineSway>FALSE</BaselineSway>
         <ExcessiveACNoise>FALSE</ExcessiveACNoise>
         <MuscleNoise>FALSE</MuscleNoise>
         <LeadDataCRC32>1831550513</LeadDataCRC32>
         <WaveFormData>
9P/0//T/9P/y//D/8P/x//P/9f/1//X/8v/x//H/8f/z//T/9f/4//j/9//1//P/8f/y
//T/9v/6//7/AwAEAAYACQANABEAGAAkADMAQwBQAF4AZABhAFQALADz/8j/tf+1/7//
x//K/8j/xf+//8H/yP/P/9T/2P/d/9//3v/f/+T/5v/p/+//9P/3//b/9v/1//T/8//y
//T/9P/1//b/+P/7//b/9P/0//X/9//6//z//f/8//v/+P/2//f/9//4//n//P/8//z/
+//5//j/9//2//j/+v/9//3/+//6//r/+f/3//f/+P/7//3//f////3/+//5//j/+P/5
//v//f/+//z//P/8//z/+f/5//n/+v/9//7//v/+//3/+f/4//f/+f/9//7///8CAAIA
AAD///7//f/9////AQACAAIAAgAAAP7//v///wQABQAIAAgABgAGAAUAAgACAAMABQAH
AAwADAALAAkABwAHAAgACAAIAAoADAAMAAsACgAHAAUAAQABAAMABQAGAAcABwAHAAIA
AAD///3/AAABAAEAAQABAP7//f/7//v/+v/6//z//v///wAAAAD8//r/+f/4//n/+f/5
//n/+f/2//T/9P/0//T/9f/1//f/+f/5//n/9v/0//D/7//y//P/8//0//f/9//z//L/
8P/x//L/9P/1//X/9f/0//L/8P/v/+3/7//y//P/8//z//L/8P/w//L/8//z//T/9v/2
//b/9v/2//T/8//z//b/9//4//j/9f/1//T/8v/y//T/9v/2//b/9v/2//P/8P/w//D/
8f/z//b/9v/2//b/9f/z//L/8P/w//H/8f/1//b/9v/1//L/7//x//L/9P/1//j/+P/1
//T/8//x//H/8f/x//P/9f/z//P/8//z//H/8f/x//D/8f/x//P/8//y//H/8P/w//D/
8P/y//X/9f/z//H/7v/t/+3/7f/v//H/9P/1//X/8//y//H/7v/t/+7/8P/0//T/8//y
//D/7f/s/+z/8f/y//P/8//x//D/7//t/+3/7f/u//D/9v/4//T/8P/u/+7/7v/u/+//
8P/x//L/8v/y//L/8v/x//D/7//u/+//8P/x//L/7//u/+3/7P/u//D/8v/0//P/8v/x
//D/7v/u/+7/7v/x//T/9f/2//X/9f/3//j/+//9//7//v/+//7//P/8//3//f/9/wAA
AAAAAP///f/6//n/9//1//X/9//5//r//P/5//f/9//0//L/8f/x//X/9//5//v/+P/1
//H/8P/0//X/9f/1//b/9f/y//D/7//v/+//7v/v//D/8f/y//H/7v/t/+3/7//x//H/
8f/w/+//7//v/+7/7v/u//D/+P/3//P/8f/v/+z/7v/y//T/9v/7/wAAAgAFAAkABwAI
ABYAIwAvAD4AUgBaAFcAUgA8AAkA0v+x/6X/q/+3/8L/xP/F/8H/u/++/8X/yv/Q/9H/
0//Y/9//3P/a/9//5f/q/+3/8P/w/+//7v/s/+z/7//w//H/8v/0//f/8v/w//D/8f/y
//T/9f/1//b/9//2//b/8v/x//H/8f/z//T/9f/1//T/9P/0//T/8v/0//f/9//4//j/
+f/5//j/9//3//n/+//7//3/+//8//v/+//8//7///8AAAAAAgACAAIAAgD///////8A
AAEAAgACAAIAAgD///////8CAAUABQAFAAYABgAEAAMAAAD/////AQADAAQABAAEAAIA
AAAAAAEAAwADAAUABAAGAAYABQACAAAAAQADAAUACgAKAAkABwAFAAUABgAGAAQABgAI
AAgACgAKAAgABwAGAAcACgANAA0ADQAMAAsABgAEAAMAAQAEAAUABQAFAAYABAAEAAMA
AQAAAAAAAgABAAEAAQAAAP///v/+//7//f/9//3//f8AAP7//f/+//3//P/8//v//P//
/wAAAQD9//z/+f/5//j/+f/5//r//P/9//r/+v/4//n/+v/8/wAAAQACAAIAAQAAAAAA
/////wIAAwADAAUABAACAAIAAAABAAEAAgAGAAYABgAGAAgABgAFAAUABQAFAAUABAAE
AAUABQAEAAIAAgACAAAAAQACAAMAAQD///7//f/9//3/AAAAAAAAAQABAAAAAAD9//z/
/P/7////AAAAAP//+v/3//n/+v/6//v//v/+/////v/9//v/+f/5//n/+//+//3//v//
//v/+f/5//n/+P/5//n/+//8//z//P/8//v/+v/5//r//v////7//f/6//n/+f/5//j/
+f/7//v//f/7//r/+f/2//X/9v/4//v//P/8//z/+//3//X/9P/4//r//P/9//3//P/7
//n/9//3//j/+v/+/wAA/v/+//3//P/7//r/+v/6//r/+v/8//z//P/8//v/+v/5//j/
+//8//3//v/8//r/+P/2//j/+P/4//j/+f/6//v//P/7//r/+f/4//n/+v/7//z/+f/4
//f/9v/3//j/+f/6//r/+v/6//r/+P/4//j/+P/7//7///8AAP////8BAAIAAwAFAAYA
BgAIAAgABgAGAAQAAwACAAQABwAIAAgABwADAAMAAgABAP3///8BAAIAAwABAAAAAQD+
//z/+//7//7///8AAAEAAQD///z//P/8//3//f/9//3//f/7//r/+f/5//n/+P/5//r/
+//8//r/+P/4//n/+f/7//v/+//8//v/+//7//j/+P/4//r//v////3//f////z/+v/4
//r/AAAFAAoADgARABUAFQAUABwAKQA1AEAAUgBiAGEAWABIAB8A5v+7/7H/uf/J/9L/
0v/T/9H/zf/G/8v/1v/e/+H/4//m/+n/6v/s/+7/8//3//n//f/+//7//v/8//z///8A
AP7//v///wEAAAD+//7////+/wAAAQABAAQABQAEAAQAAAD///////8DAAQABQAFAAYA
BgAGAAYAAwAEAAYABQAEAAQABQAFAAIAAQABAAMABQAFAAcABQAGAAUABQAGAAUABQAF
AAQABwAIAAkACgAHAAUAAwACAAQABgAHAAgABgADAAMAAwAGAAkACQAJAAsADAALAAsA
CgAJAAkACwANAA4ADgAOAA0ADAANAA8ADwAPABEAEAARABIAEgAQAA8ADwAQABEAEgAS
ABEADwAQABEAEwAUABQAFgAYABgAGQAaABkAGQAVABUAFwAZABkAGQAYABcAFgAUABMA
EQATABMAEgARABIAEAAQAA8ADQAMAAwADgARABEAEQAQAAsACgAKAAoACQAHAAUAAwAH
AAYABgAIAAcABgAGAAUABwAJAAkACQAJAAgABQAFAAMAAwACAAIABQAFAAEAAAAAAAEA
AgAEAAcABwAHAAYABwAGAAYABQACAAQABAADAAQABAADAAQAAgADAAMABAAGAAYABgAG
AAgABgAFAAUABwAHAAcABgAIAAkACQAIAAcACAAJAAgABgAGAAYAAwAEAAQABAAFAAIA
BAADAAIABQAFAAQABAADAAIAAgABAAMABAAEAAMAAQD//wIABAADAAMABQAEAAUABAAD
AAEA////////AQADAAEAAQABAAEA/////////f/9//z//f///wAAAQACAAEAAAD//wAA
AwADAAEA///+//3//f/9//v/+//8//v//f/9//7////8//v//P/+/wAAAAD///7////9
//3//v/+//7//v/9//7//v/+//3/+//7//z//v/8/wAAAgAAAP3//P/7//r//P/8//z/
/P/9//7///8AAP3//P/7//r/+//8//3//v/8//z//P/8//z//P/8//z//v8AAAIABAAA
AP7//P/6//v//P/9//7//v/+//7//v/9//z/+//6//3//v///wAA/f/8//v/+v/7//z/
/f/+//7//v/+//7//P/8//z//P/+//7//v/+//z//P/8//z//f/+////AAD///7//f/8
//7//v/+//7/AAAAAAAAAAD9//z/+//6//z//v8AAAIA///+//3//P/6//r/+v/6//z/
/v8AAAIA/v/8//r/+P/5//r/+//8//7//v/+//7//P/8//z//P/+//7//v8AAAAAAAAB
AAEABQAGAAcACQAIAAgACAAIAAYABgAHAAcACAAMAA0ADgAKAAcABAADAAUABQAEAAcA
CAAIAAcAAwADAAMAAwACAAIAAwAFAAUAAgABAAAA/f/8//7/AgAFAAQAAwABAP///P/6
//r/+//+//7//v/+//3//P/7//j/+v/7//v//f/9//3//P/7//n/+f/5//r//f8AAAAA
///5//n/+f/8/wAAAAACAAYACQAOABIAEwAXAB0AKAA0AD8ATQBaAGYAbABpAFoAMAD7
/9b/x//J/9H/1f/S/87/zf/N/8//1P/d/+L/5P/j/+X/5v/r/+7/8v/0//n//f////7/
/v/9//z//v/+/wEAAgACAAIAAwAFAAAA/v/+////AgAEAAUABQAEAAMAAAD+//7///8B
AAMABAAEAAQAAwABAAAA///+////AgAGAAcAAwACAAIAAQABAAEAAgAFAAcABwAJAAcA
BQADAAIAAgADAAUABwAIAAcABgAFAAQAAwADAAMABAAHAAgACAAIAAcAAwACAAEAAwAH
AAgACQAIAAgABgAFAAcABwAIAAsACgAKAAkACAAIAAYABgAHAAsADQARABIADwAOAAwA
CAAKAAsADQAPABIAEgARAA8ADQANAA4ADgAQABIAFAAUABEAEAANAAsACgALAA4AEQAQ
AA8ADQALAAkACAAIAAcACAAJAAkACQAIAAQAAgD//wAAAAABAAQAAwADAAMAAgABAAAA
AAAAAAIAAwAEAAUABAAAAP3//P/9//7/AAABAP//AQABAAEA///+//v/+//+//////8A
AP/////7//r//P/9//7/AAD////////+//v/+v/6//n/+v/+/wAAAQAAAP7/+//6//r/
+//7//z/AAAAAAAAAAD+//z/+//7/wAAAQACAAIA//////7//P/9/wAAAwAEAAQABAAE
AAEAAAAAAAAAAQADAAYABgAGAAQAAwABAAAAAgACAAMAAwAEAAQAAwABAP7/+//9//7/
//8BAAUABgACAAAA/v/7//z//f/+/wEAAQD///////////3//f/9/wAAAQABAAMAAgAA
AP7//P/+//7//v8AAAMAAwABAP///P/7//v/+//9////AgADAAIA///9//v/+//9/wEA
BgAHAAYABAACAAQAAQAAAAAABgAIAAoACwAIAAYABAABAAMAAwAEAAYACAAGAAYABgAF
AAQAAwACAAUABgAHAAgABQAEAAMAAgADAAQABQAGAAYABgAGAAYAAwACAAEAAAABAAIA
AwAEAAMAAgABAAAAAAAAAAAAAAACAAIAAgACAP///v/9//z///8AAAEAAgAAAAAAAAAA
AAAAAAAAAAAAAgACAAIAAgD///7//f/8////AAABAAIA///+//3//P/+//7//v/+//7/
/v/+//7//f/8//v/+v/7//z//f8AAAAAAAABAAEAAwAEAAUABwAGAAYABgAGAAQABAAF
AAUABwAKAAoACgAHAAUAAwADAAQAAwABAAMAAwAEAAQAAQD////////+/wAAAQADAAMA
AQABAAEA///9//7/AQADAAMAAwACAAEA/P/6//r/+//9//7///8AAP7//v/+//z//P/9
//3///8BAAEAAAD///7//f/8//z//f8AAAAA///9//v//f/8//z/AAAAAAIABwAMAAoA
DwAVABkAHAAoADUAQQBQAF4AZABjAFwAQgAPANz/v/+7/8H/yf/M/9D/0//R/83/0v/Z
/97/3v/h/+P/5P/p/+z/7v/w//X/+f/7//7//v/9//z//P/8////AAAAAAAAAQADAAAA
/v/+////AAACAAMAAwABAAEA///+//////8AAAEAAAAAAAAA///+//7//v/+////AgAG
AAcAAwAAAP7/+//8//3///8DAAEAAQADAAEA/v/9//3//v///wEAAwAEAAIAAgACAAIA
////////AAACAAQABQAGAAQAAQABAAEAAgAFAAUABQAGAAYABAADAAUABQAGAAkACQAK
AAoACgAIAAYABgAHAAoACwAOAA4ACwAKAAgABAAGAAcACQALAA4ADgANAAsACQAJAAoA
CgAMAA4AEAAQABAAEAAOAA0ACwALAA0ADwANAA0ADAALAAoACAAHAAUACgALAAsACwAJ
AAYABQADAAEAAAAAAAIABQAFAAUABAABAAAAAAAAAAEAAQABAAEAAQD+//z//P/8//z/
/f/9//3/////////+//6//f/9//5//v//P/+//7//f/4//b/9//5//v//v/9//3//f/8
//n/+P/4//f/+P/8//7///////7//P/8//r/+//7//z//v/+//7//v/8//r/+f/5//z/
/f/+//7//f/9//z/+v/8//7/AAAAAAEAAgADAAEA/v/+//7///8BAAQABAAEAAMAAQD+
//z//f/+/wAAAQABAAIAAgABAPz/+f/7//z//f///wMABAABAAAA///9//v/+//7//3/
AQD////////7//n/+f/5//v//f/+/wEA///+//3//P/6//r/+v/8///////9//v/+v/5
//n/+f/8//3///////3/+//6//n/9//3//n//P/8//z/+//6//r/9//2//b/+//8//3/
/f/9//z/+//5//n/+f/6//z/BAACAPz/+P/2//b/9v/2//n/+v/7//z//P/8//z//P/7
//r/+f/4//v//P/9//7/+//6//n/+P/6//r/+v/6//r/+v/6//r/+v/6//r/+v/8//z/
/P/8//r/+v/6//r//P/8//z//P/6//r/+v/6//j/+P/4//j/+f/6//v//P/6//r/+v/6
//r/+v/6//r/+P/4//j/+P/5//r/+//8//z//v/+//7//f/9////AAADAAUABgAGAAgA
CAAGAAYABQAFAAUACAAKAAoACQAHAAMAAwACAAEAAgAFAAgACgAHAAMAAAD//wEAAAAA
AAEABQAFAAUABQAEAAEA/f/8////AQACAAMAAgABAP7//P/7//v/+//6//z//P/8//z/
+//4//f/9//5//v/+//7//v/+//8//3/+//8//3/AAACAP/////9//n/+P/4//z/AgAG
AAcACgAMAA0ADwATABoAKAA1AEMAUABeAGYAYQBaAEIAEQDe/8P/v//F/8//1P/S/8//
zf/J/8z/2f/e/9z/4f/n/+b/4//o/+z/7//1//r//f8AAAAA///+//3//P/+//7/AAAA
AAEAAwD+//z//P/9////AgAEAAUAAwADAAEAAAD9//3//v///wEAAgADAAMA///+//3/
/P/+/wAAAwADAP///v/+//3//f/9//7/AQABAAEAAwABAAAA/////wAAAgADAAQABAAE
AAQABAAEAAEAAQABAAIABAAGAAcACAAGAAMAAwADAAYACQAJAAkACAAIAAYABQADAAMA
BAAHAAgACgALAAwACAAGAAYABwAKAAsADgAOABAAEAAPAAwACwALAAwADQAQABAADwAN
AAkACQAKAAoADAAOABAAEAAQABAADgANAAkACQALAA0ADQANAAwACwAHAAQAAgD//wQA
BQAFAAUABwAEAAMAAQD///7//v8AAAEAAQABAAAA/P/6//n/+P/9////AQADAAEA/v/8
//z/+v/6//v/+//5//v/+//7//j/9v/y//H/9f/3//j/+v/7//v/9//2//X/9f/1//b/
+f/5//n/+P/1//T/9P/z//P/9v/3//f/+P/4//f/+P/2//f/9//4//j/+P/4//j/9v/0
//P/8//3//n/+//8//v/+//6//j/+P/6//z//P/+//7//v/7//j/+P/4//n/9//6//r/
+v/8//v/+f/4//b/9v/3//f//P/+///////6//f/+f/6//r/+//+//7/+//6//n/9//3
//f/9//5//z/+//8//3/+f/3//f/9//4//n/+f/7//v/+v/5//j/9v/2//b/+P/9//3/
+//5//j/9//3//f/+P/5//v/+//5//f/9v/1//P/8//1//j/+//8//z//P/7//f/9f/0
//f/+P/5//n/+//6//n/9//1//X/9v/4//r/+P/8//7//P/6//j/9v/4//j/+P/4//r/
+v/6//r/9//2//X/9P/3//j/+f/6//j/9v/0//L/9P/0//T/9P/2//b/9v/2//b/9v/2
//b/+P/4//j/+P/3//b/9f/0//X/9v/3//j/9v/2//b/9v/0//T/9P/0//X/9v/3//j/
9v/2//b/9v/4//j/+P/4//b/9v/2//j/+v/6//v/+//9//7///8BAAEAAAD///7//f/+
/wAAAQABAAQABAAEAAUAAwABAAEAAAD///3//////wAAAAD9//3//f/9//z/+v/7//3/
/f/7//v/+//5//f/+P/7//3/+//5//b/8//y//L/9P/3//f/9v/1//T/9P/0//T/8v/0
//X/9f/3//T/8//x/+//8v/z//T/9v/2//j/9//1//P/8f/1//r//v/+//z//P///wIA
BgAPABcAHwAqADoARwBVAGAAaABqAGEAQgAOAN3/wv+5/73/x//J/8T/xP/F/8X/yf/Q
/9P/1P/a/93/2f/c/+X/6v/u/+//8//2//f/9f/0//L/8P/0//b/+//+//z/+v/5//n/
9//2//f/+f/4//r/+//7//j/9//0//L/8//1//j/+//5//j/9//1//f/+P/5//r/+f/6
//z/+//3//b/9v/1//j/+f/7/////P/7//z/+f/5//n/+v/8//r/+//8//z/+f/4//f/
9v/3//n/+//+//3//P/6//j/+f/3//j/+f/6//3//f/9//z//P/6//n/+//9/wAABQAC
AAIAAQAAAAAA/v/+////AgADAAYABgAFAAQAAgD+/wAAAwAHAAsADAAKAAcAAwADAAMA
BAAEAAYACAAKAAoACQAIAAUAAwAFAAcACwAPAAsACQAGAAMAAwACAAIAAQAEAAUABQAF
AAQAAAD+//v//v/+////AgAAAP///v/8//z//P/9//7//v/9//z/+//5//b/9P/0//f/
+P/6//v/+f/5//f/9f/2//b/9P/1//b/9//3//j/+P/3//L/8P/z//X/9//6//n/9//1
//L/9P/0//X/9f/1//j/+f/5//b/9P/x//D/8v/1//f/+v/5//j/9//2//f/9v/2//f/
+v/7//z//P/5//n/+P/2//f/+v/9//7/+//6//n/9f/3//j/+f/7//v//v/+//7//f/7
//j/9v/4//r//f////7//P/5//X/9f/z//b/+P/4//n//P/8//j/9v/0//H/9f/3//n/
/f/8//n/+P/3//f/9f/1//X/9v/3//f/+f/3//b/9f/0//b/+P/6//7////9//n/9f/1
//X/9v/3//j/+f/7//v/+f/3//b/9f/2//f/+v/+//7//P/5//b/9//1//X/9v/3//j/
+f/5//n/+P/3//X/9v/3//n//P/4//T/8v/w//P/9P/1//b/9//4//n/+v/3//b/9f/0
//f/+P/5//r/+f/4//f/9v/2//b/9v/2//f/+P/5//r/9//2//X/9P/1//b/9//4//j/
+P/4//j/+v/6//r/+v/8//z//P/8//n/+P/3//b/9//4//n/+v/4//j/+P/4//j/+P/4
//j/+P/4//j/+P/2//b/9v/2//n/+v/9//7//v//////AQAAAAEAAwAEAAQABAAEAAIA
AAABAAEAAQAHAAgACQAJAAYAAwACAAAA/f/7//3///8BAAIAAAD///7//f/7//r//f//
/////////////f/6//j/+v/7//v//P/8//z/+v/3//b/9v/2//f/+P/5//r/+f/4//X/
9P/z//P/9f/1//b/9v/2//f/9v/1//X/9f/6//r/+f/3//f/9f/2//b/+P/8//7///8E
AAoADwATABcAHAAkAC0AOQBMAF4AZgBhAFYAOAADANL/t/+v/7n/xf/M/8z/y//F/8H/
wv/N/9T/2v/f/+H/4v/j/+j/8P/x//X/+P/5//r/+v/5//j/+P/4//v//P/8//z//f//
//z/+v/6//v/+f/6//r/+f/6//v/+v/6//f/9//4//n/+v/6//r/+f/6//r/+v/6//r/
/P///////v/+///////9//3//v8BAAMAAwAFAAMAAAD/////AAD+////AAAAAAEAAgAD
AAQAAQABAAEAAgADAAQABAAEAAYAAwADAAMAAwAFAAQAAwAGAAYABAADAAEAAQACAAUA
BQAGAAYABgAGAAQABAAFAAcABwAJAAgACgAKAAkABgAGAAcACQALABAAEAAPAA0ADAAN
AA8AEAAOABAAEgASABQAFAASABEADQANAA8AEQATABMAEgARAA0ACgAIAAUACAAJAAkA
CQAJAAYABQADAAEAAAAAAAIABQAFAAUABAD///7//v/+//3//f/9//3////8//r/+v/5
//j/+P/3//j/+//8//3//f/8//n/+f/3//f/9v/2//j/+f/2//b/9f/1//X/9v/5//n/
+f/4//X/9P/0//P/8//2//f/9//5//j/9v/2//T/9f/1//b/+v/6//r/+v/4//b/9f/1
//j/+f/6//r/+f/5//j/9v/1//b/9//2//n/+v/7//n/9//2//X/9f/1//j/+P/4//r/
+f/3//b/9f/0//T/8//3//j/+P/3//T/8f/z//T/8v/z//b/9v/3//b/9f/z//H/8f/x
//P/9v/1//b/9//1//P/8//z//L/8//z//X/9f/0//P/8v/w//D/8P/y//f/9//1//P/
9P/z//P/8//y//P/9f/1//f/9f/0//P/7//v//H/9P/0//T/8//y//P/8f/x//L/9P/0
//T/8//1//T/8//x/+//7//w//L/9P/2//j/+P/3//b/9f/0//L/8v/y//L/8v/y//L/
8v/0//T/9P/0//X/9v/3//j/9//2//X/9P/0//T/9P/0//b/9v/2//b/8//y//H/8P/y
//T/9v/4//f/9v/1//T/9P/0//T/9P/0//T/9P/0//L/8v/y//L/8//0//X/9v/z//L/
8f/w//H/8v/z//T/+f/6//v//f/6//v/+//7/wAAAgADAAQAAwAAAP//////////AgAC
AAIAAQD///3/+//6//n/9//5//v//P/8//f/9f/1//X/9v/2//f/+f/7//v/+//7//b/
8v/x//L/9P/1//b/9v/z//D/7v/u/+3/7v/u/+7/7//w//H/8v/u/+7/7//v//H/8f/x
//D/7//v/+//7//w//H/9P/0//P/8//x/+//8P/s/+r/8v/4//n/AAAGAAcACQAPABIA
HAAnADcASABUAFYAUQBKACYA7//E/6//rf+3/8P/xv/G/8P/v/+9/7z/wf/K/9L/0//V
/9j/2//Y/9z/3//l/+r/7f/v//D/8P/w/+//7v/w//D/8v/y//P/9f/y//D/8P/x//D/
8v/z//P/9f/1//P/8v/v/+//8P/x//P/9P/1//X/8v/y//L/8v/y//T/9//3//X/9P/0
//P/8v/x//H/8//2//f/+v/5//f/9f/0//T/9P/1//b/9v/3//j/+f/6//f/9//3//j/
+v/8//3//v/7//f/9v/1//j/+//7//v//f/+//3//f/8//v/+//9//7/AAABAAIA/v/8
//z//f/+////AgACAAMABAAEAAIAAAABAAMABQAIAAgABwAFAAEAAQACAAIABAAGAAgA
CAAIAAgABgAFAAAA//8AAAEAAgADAAMAAwABAAAAAAD//wMABQAGAAcABwAEAAMAAQD+
//z/+//8//7///8AAAAA/f/8//z//P/9//3//f/9//3/+v/4//j/9//2//b/9f/1//f/
9//3//f/9v/z//P/8//z//L/8v/0//X/8v/y//D/8f/y//T/9f/1//X/9P/1//T/9P/z
//X/+P/5//n/+f/4//b/9v/0//X/9f/2//b/9v/2//b/+f/4//j/+f/8//3//v/+//v/
+//6//j/+P/6//z//P/9//7////9//r/+v/6//v//f8AAAAAAAACAAEA///+//3//P/8
//v///8AAAAA///8//n/+//8//r/+//+//7//v/+//7//f/8//v/+v/7//7//f/+////
/P/5//j/9//6//v/+//9//v/+v/5//j/+P/4//j/+v///////f/7//r/+f/5//n/+v/7
//3//f/9//v/+v/5//T/8//0//b/+//8//z//P/+//v/+v/6//r/+v/6//n/+f/4//f/
9f/3//f/+P/6//r//v/+//z/+//6//n/+P/5//r/+//8//r/+v/6//r/+P/4//j/+P/7
//z//f/+//v/+v/5//j/+//8//3//v/8//z//P/8//v/+v/5//j/+//8//3//v/7//r/
+f/4//r/+v/6//r/+//8//3//v/7//r/+f/4//r/+v/6//r/+v/6//z//P/+//////8B
AAQABQAHAAgABwAGAAUAAgAFAAcACAAJAAkACAAHAAUABgAFAAYABgAEAAEAAgADAAQA
BAABAP//AQADAAQABgAFAAUAAwABAAIAAwACAAAA/v8AAAEAAQD+//z/+v/2//j/+v/9
/wAA/P/6//j/9v/6//z//P/+//7//f/+//3/+//6//n/+f/7//v//P/9//7//v/9//v/
+f/9/wQABgAIAAoACAAJAAwAEgAZACMALwA2AEAATQBdAGwAdgB4AHMAXgAwAPv/1P/B
/8H/yf/N/87/0P/V/9X/0//W/9v/3P/c/9//5f/o/+3/9P/6//v///8CAAMAAgAAAP3/
+v/8//7/AwAGAAMAAgACAAMAAQAAAAEAAwADAAQABAADAAUABQADAAIABAAFAAcACQAH
AAYABQADAAMABAAFAAYABgAIAAsACwAHAAYABgAFAAYABwAJAA0ADAALAAwACQAKAAkA
CQAKAAwADQAOAA4ADQAMAAsACgAMAA0ADgAQAA8ADgAMAAoADQALAAwADQAOABEAEQAR
AA8ADgALAAkACwANABAAFQASABIAEQAQABEAEgAVABkAGgAZABoAGAAWABYAFQASABoA
GwAbAA==
         </WaveFormData>
      </LeadData>
      <LeadData>
         <LeadByteCountTotal>10000</LeadByteCountTotal>
         <LeadTimeOffset>0</LeadTimeOffset>
         <LeadSampleCountTotal>5000</LeadSampleCountTotal>
         <LeadAmplitudeUnitsPerBit>4.88</LeadAmplitudeUnitsPerBit>
         <LeadAmplitudeUnits>��V</LeadAmplitudeUnits>
         <LeadHighLimit>2147483647</LeadHighLimit>
         <LeadLowLimit>268435456</LeadLowLimit>
         <LeadID>V1</LeadID>
         <LeadOffsetFirstSample>0</LeadOffsetFirstSample>
         <FirstSampleBaseline>0</FirstSampleBaseline>
         <LeadSampleSize>2</LeadSampleSize>
         <LeadOff>FALSE</LeadOff>
         <BaselineSway>FALSE</BaselineSway>
         <ExcessiveACNoise>FALSE</ExcessiveACNoise>
         <MuscleNoise>FALSE</MuscleNoise>
         <LeadDataCRC32>1021658725</LeadDataCRC32>
         <WaveFormData>
IAAhACMAIwAiACIAIgAiACIAIgAiACIAIQAhACEAIgAgAB8AHwAfACEAHwAhACIAIgAj
ACYAKAAqAC4ALgAqACUAHQATAAEA6v/T/7r/m/95/17/VP9Q/0v/Uf9i/3b/if+f/7f/
1f/u//v/AgAKABIAFAAWABkAIQAmACgALQAvADEAMgAyADEAMQAxADEAMQAyADIAMwAz
ADMAMwA1ADUANQA1ADYANgA2ADYANAA0ADQANAA0ADQANAA1ADUANQA1ADUANQA1ADUA
NQA4ADgAOAA3ADUANQA1ADUANQA2ADcANwA5ADkAOQA5ADgANwA1ADQANQA4ADkAOQA3
ADcAOAA4ADgAOAA5ADkAOQA3ADcAOAA4ADgAOQA5ADoAPAA9AD4APAA7ADsAPAA+AD4A
PgA+AEEAQQBBAEIAQQBBAEEAQgBEAEQARABEAEQARABFAEYARgBHAEcARwBJAEkASQBJ
AEsASwBMAEwATABMAEsASwBJAEoASgBKAEoASgBLAEsASwBLAEoASQBHAEcARwBGAEMA
QgBAAEAAPwA9ADoAOQA3ADUAMwAxAC8AKwApACgAKAAmACUAIwAjACIAIQAgAB8AHgAd
AB0AHwAfAB8AHwAdAB0AHQAdAB0AHQAdAB4AIAAgACAAIAAgACAAIAAgACIAIgAjACQA
IgAiACIAIgAiACIAIgAiACQAJAAkACQAJQAlACUAJQAlACUAJgAmACYAJgAmACYAJgAm
ACYAJgAmACYAJgAnACcAJQAlACYAKAAoACgAKQAoACcAJQAkACMAIwAjACMAJQAlACUA
JQAlACUAJQAlACUAJgAmACUAJQAlACUAJQAlACUAJQAlACUAJgAmACYAJgAmACUAJQAl
ACUAJgAmACQAJAAkACMAIwAjACMAIwAjACMAIwAjACMAIgAiACIAIgAiACIAIgAkACQA
JAAiACQAJAAkACQAJAAkACMAIgAiACIAIgAiACMAIwAjACMAIgAiACMAIwAjACIAIgAj
ACUAJAAkACQAIwAjACIAIgAiACMAJAAlACQAJAAjACMAIwAjACQAJAAkACQAJAAkACIA
IgAiACIAJAAkACQAJAAkACQAJAAkACQAJAAkACQAJgAmACYAJgAlACQAIwAiACQAJAAk
ACQAJAAkACQAJAAkACQAJgAoACwALQAuAC8AMAAxADIAMwAzADIAMQAxAC4ALQAsACsA
KgApACUAIgAbABgAFgAVABIAEgARABEAEwATABQAFAAWABYAFQAVABMAFQAXABgAGAAX
ABcAFgAVABUAFQAVABMAEwAUABQAFAAUABQAFAASABMAFQAVABQAFAAUABQAFAAUABQA
FAATABMAEwAUABQAEwATABMAEwATABMAFAAWABUAFgAYABwAIAAgABwAGQATAAsA/f/m
/8//tv+Z/3P/Tv86/zT/L/8r/zb/SP9b/3H/h/+j/8L/1f/c/+L/6v/y//r//f8FAA4A
FAAVABkAHQAeACAAHwAfAB8AHwAfACAAIAAfAB8AHwAfACEAIQAhACEAIAAgACAAIAAi
ACIAIgAiACAAIAAgACEAIwAjACMAIwAhACEAIQAhACQAJAAkACMAIwAjACMAIwAjACQA
JQAlACcAJwAnACcAJQAlACQAJAAlACgAKQApACcAJwAoACgAKAAoACkAKQArACkAKQAq
ACoAKgArACsALQAuAC4ALgAuAC0ALQAuAC4ALgAuAC4AMQAxADEAMgAxADEAMQAyADQA
NAA0ADQANgA2ADcAOAA4ADkAOQA5ADkAOQA5ADkAOwA7ADwAPAA9AD4APgA/AD8AQABA
AEAAPgA+AD8APwA/AD8APgA9ADsAOwA7ADoAOQA4ADYANgA1ADMAMAAvAC0AKwApACcA
JwAjACEAIAAcABoAGQAXABkAGAAXABYAFQAUABMAEwAVABUAFQAVABMAEwATABMAEwAT
ABMAFAAUABQAFAAUABQAFAAUABQAFAAUABUAFgAYABgAGAAYABYAFgAWABYAGQAaABsA
HAAbABsAGwAbABsAGwAcABwAHAAcABwAHAAaABoAGgAaABoAGgAaABsAGwAZABkAGgAc
ABwAHAAdABsAGwAaABoAGQAZABkAGQAZABkAGQAZABcAFwAXABcAFwAYABgAFwAXABcA
FwAXABcAFwAXABcAFwAYABgAGAAYABgAFwAXABcAFwAYABgAGAAYABgAFwAXABcAFwAX
ABcAFwAXABcAFwAWABYAFgAYABgAGAAYABcAFgAVABIADQAIAAMA/v/7//j/9P/w/+//
7v/t/+z/7P/r/+r/6f/m/+b/5//n/+b/5P/j/+P/5f/k/+T/5P/j/+P/4v/i/+H/4f/h
/+H/4v/i/+H/4f/h/+P/4v/i/+T/5P/k/+T/4//i/+H/4P/i/+L/4v/i/+L/4v/i/+L/
4P/g/+D/4P/g/+D/4P/g/+D/4P/g/+D/4P/g/+D/4P/i/+L/4v/i/+D/4P/g/+D/4v/i
/+L/4v/i/+L/4v/i/+L/4v/i/+L/4v/i/+L/4v/g/+D/4v/k/+f/6f/r/+3/8P/x//L/
8//1//T/8//z//L/8f/w/+//7P/r/+f/5P/f/9z/2v/Z/9f/1v/U/9P/1f/V/9b/1v/W
/9b/1f/V/9b/2f/c/97/3//f/+D/4P/f/9//3//f/9//3//g/+D/4P/g/+D/4P/g/+H/
4//j/+T/5P/k/+T/5P/k/+T/5P/l/+X/5f/m/+b/5f/l/+X/5f/j/+X/5v/m/+f/6P/q
//D/9P/0//L/7f/n/9//1f++/6X/jv9x/0//LP8U/wr/Bf8D/wj/Gv8r/0H/V/9x/5D/
p/+y/7j/wv/O/9T/1//d/+T/6v/t//H/9f/2//T/8//z//P/9f/1//b/9v/1//X/9f/1
//f/9//3//f/+v/6//r/+v/6//r/+v/6//j/+P/4//n/+//7//v/+//7//v/+//7//r/
+v/6//n/+//7//v/+//7//z//f/9//3//f/9//3//f/9//z//P/6//z//P/7//3//f/+
//7//v/+//////8BAP////8AAP7//v//////AQACAAIAAgACAAEAAQACAAIAAgACAAIA
BQAFAAUABgAHAAcABwAIAAoACgAKAAoADAAMAA0ADgAOAA8ADwAPABAAEQASABMAFQAV
ABYAFgAVABYAFgAXABkAGgAaABoAHAAcAB0AHQAfAB8AHgAdABsAGwAbABoAGwAaABgA
GAAVABMAEAAPAA8ADQALAAkABQABAP///v/8//r/+f/3//f/9v/1//T/9f/0//P/8//y
//H/8P/v/+//7//v/+//7//v/+//8P/u/+7/7v/u//D/8P/w//D/7v/u/+//8P/y//L/
8v/y//D/8P/w//D/8P/w//D/8P/x//H/8f/x/+//7//w//D/8v/y//L/8v/y//L/8v/y
//D/8P/w//H/8f/v/+//8P/u/+7/7v/v//H/8f/w//D/7//v/+//7//t/+3/7f/t/+//
7//v/+//7f/u/+7/7f/v/+//7//v/+3/7f/t/+3/7f/u/+7/7v/u/+7/7f/t/+3/7f/u
/+7/7v/u/+7/7f/v/+//7//v/+//7//v/+//7//u/+7/7v/w//D/8P/w//D/8P/w/+7/
7v/u/+7/7v/w//D/7//u//D/8P/w//D/7//v/+//7//v//D/8v/z//H/8P/w//H/8//y
//L/8v/z//P/8v/y//P/8//z//P/8v/y//H/8f/v/+//7v/w//H/8v/z//T/8v/y//L/
8v/y//L/8v/y//T/9P/0//T/8v/y//L/8v/y//L/8v/y//L/8v/y//L/8v/y//L/8v/y
//L/8v/y//L/8v/y//L/8v/y//L/8v/w//D/8P/w//D/8P/w//D/8P/w//D/8P/u/+7/
7v/u//D/8P/w//D/7v/u/+7/7v/u/+7/7v/u/+z/7P/s/+z/6f/o/+f/5v/o/+j/6P/o
/+f/5v/l/+T/4//i/+H/4P/e/97/3v/e/9z/3P/c/9z/3v/e/97/3v/c/9z/3P/c/9r/
2v/a/9r/2//c/93/3v/c/9z/3P/c/9z/3P/c/9z/3v/e/97/3v/e/97/3v/e/9//4P/h
/+H/5P/l/+b/5//q/+v/6//q/+r/6//r/+v/6P/n/+T/4//j/+L/3//e/9r/1//U/9L/
0f/R/9H/0f/S/9L/0v/S/9H/0f/S/9X/2P/a/9v/2//a/9r/2//b/93/3f/d/93/3v/e
/97/3v/e/97/3v/f/+H/4f/g/+D/4P/g/+D/4P/e/97/3//f/+H/4v/i/+H/4f/h/+H/
4f/h/+L/4v/j/+b/6v/u/+7/7P/o/9//2f/P/7v/ov+N/3T/V/81/yD/Fv8S/w3/Ff8m
/zb/Sf9f/3v/l/+u/7n/vv/G/87/0v/U/9n/3//k/+j/7f/x//P/8v/y//H/8f/x//H/
8f/y//L/9f/1//X/9f/1//X/9f/1//T/9P/0//T/9v/2//b/9v/2//b/9v/3//X/9f/1
//X/9//3//f/9//4//j/+P/3//n/+f/5//n/9//4//n/+f/5//n/+f/5//n/+f/4//j/
+P/6//r/+f/5//n/+v/6//z//P/9//3////9//3//v/+//7/////////AAAAAAAAAgAB
AAEAAgAEAAQABAAEAAMAAwADAAQABQAFAAUABgAIAAgACAAIAAgACAAJAAoADAANAA0A
DQAPAA8ADwAPABEAEQASABIAEQASABIAEwATABQAFAAUABYAFgAXABcAFQAVABQAEwAV
ABUAFQAUABMAEgAQABAADQALAAgABwAHAAUAAwABAAEA/f/7//r/+P/2//X/8//x//D/
7//u/+3/7P/r/+v/6//r/+v/6//r/+v/6//r/+v/6//r/+z/7P/s/+z/7P/s/+z/7P/s
/+z/7P/t/+7/7v/u/+7/7v/u/+7/7v/u/+7/7v/u/+7/7//v/+//7//v/+//8P/w//D/
8P/w//D/8P/w//D/8P/w//D/8P/x//H/7//v//D/8P/w//D/8f/x//H/8P/w//H/8f/x
//H/8f/x//H/8f/v/+//7//v//H/8v/y//H/7//v/+//7//x//H/8f/x/+//8P/w//D/
8f/y//L/8//z//P/9P/0//L/8v/y//H/8//z//P/8//z//P/8//z//P/8v/y//L/9P/0
//T/9P/0//T/9P/y//T/9P/0//T/9P/0//P/8v/0//T/9P/0//X/9f/1//X/8v/y//P/
8//1//T/9P/1//f/9v/2//b/9//3//b/9v/3//f/9//3//j/+P/3//f/9f/3//b/9P/2
//b/9v/2//b/9v/2//b/9v/2//b/9v/2//b/9v/2//T/9P/0//T/9f/2//f/+P/2//b/
9v/2//j/+P/4//j/9v/2//b/9v/4//j/+P/4//b/9v/2//b/9v/2//b/9v/4//j/+P/4
//j/+P/4//j/9v/2//b/9v/2//b/9v/2//b/9v/2//b/9v/2//b/9v/2//b/9v/2//b/
9v/2//b/9v/2//b/9v/4//j/+P/4//z//v8AAAEAAAABAAIAAwAEAAUABQAEAAEAAQAA
AP//AAD///z/+//2//L/7P/o/+b/5f/k/+T/5f/l/+X/5f/k/+T/5P/k/+P/4//k/+f/
6v/s/+3/7f/u/+7/7//v//H/8f/x//H/8P/w//D/8P/w//D/8P/x//P/8//y//L/8v/y
//L/8v/0//T/9f/1//P/9P/0//P/9f/1//X/9f/3//T/8v/1//b/+v8AAAQABAAAAP3/
9//t/93/xv+r/5L/df9R/y7/Hv8Y/xP/Ef8c/y7/Qf9V/23/i/+s/7v/wv/K/9T/3P/g
/+X/7f/y//b/+////wEAAgACAAEAAQABAAEAAQACAAIABQAFAAUABQAFAAUABQAFAAQA
BAAEAAQABgAGAAYABgAGAAYABgAHAAUABQAFAAUABgAHAAgACQAIAAgACAAHAAcABwAH
AAcABwAIAAkACQALAAsACwALAAkACQAIAAgACgAMAAwACwAJAAkACgAKAAoACgALAAsA
DQALAAsADAAMAAwADQANAA0ADgAOAA4ADgANAA0ADgAQABAAEAAQABEAEQARABIAEwAT
ABMAFAAUABQAFAAUABYAFgAXABgAGAAZABkAGQAbABsAGwAbABsAGwAcABwAHwAgACAA
IQAhACIAIgAiACAAIAAhACEAIwAjACIAIQAjACMAIwAiAB8AHgAcABwAGwAZABYAFQAV
ABMAEQAPAAsABwAFAAQAAgAAAP///f/9//z/+//6//f/9v/1//X/9f/1//X/9f/z//P/
8//z//H/8f/x//L/8v/y//L/8v/0//T/9P/0//b/9v/3//j/9v/2//b/9v/2//b/9v/2
//b/9v/2//b/9f/1//X/9f/1//X/9v/2//b/9v/2//b/+P/4//j/+P/2//b/9v/3//n/
9//3//j/+P/4//j/+f/3//f/9v/2//f/9//3//f/9f/1//X/9f/3//f/9//3//f/+P/4
//f/9//3//f/9//1//X/9f/1//f/+P/4//j/9v/2//X/9f/3//f/+P/4//b/9v/2//X/
9f/1//X/9f/3//f/9//3//X/9P/0//T/9v/2//b/9v/2//b/9v/0//b/9v/2//b/+P/4
//f/9v/2//b/9v/2//f/9//3//f/9v/2//f/9//3//b/9v/3//f/9v/2//b/9//3//b/
9v/z//P/8//z//b/9v/1//X/9f/1//b/9v/2//b/9v/2//T/9P/0//T/9P/0//T/9P/0
//T/9P/0//T/9P/0//T/9P/0//T/9P/0//T/9P/0//T/9P/0//T/8v/y//L/8v/y//L/
8v/y//T/9P/0//T/8v/y//L/8v/0//T/9P/0//T/9P/0//T/8v/y//L/8v/y//L/8v/y
//L/8v/y//L/8v/y//L/8v/y//L/8v/y//P/9P/3//r/+//7//v/+//+////AAABAP//
/v/9//3//v/9//z/+//4//f/8//w/+v/6P/m/+X/4v/i/+H/4f/j/+P/5P/k/+L/4v/h
/+H/4v/l/+j/6v/t/+3/7v/u/+//7//v/+//7//v//D/8P/w//D/8P/w//D/8f/z//P/
8v/y//L/8v/y//L/8v/y//P/8//z//T/9P/z//P/8//x//H/9f/2//T/9f/4//r//P8A
AAIAAAD7//X/6//b/8b/rf+S/3X/Vf80/yT/Hv8Z/xf/Iv80/0X/Wf9x/43/rP/B/8j/
zv/Y/97/4P/n/+3/8v/0//v/AQADAAIAAgABAAEAAQADAAMABAAEAAMAAwADAAMAAwAD
AAMAAwAEAAQABAAEAAQABAAEAAQABAAEAAQABQAFAAUABQAFAAMAAwADAAMABgAGAAYA
BQADAAMAAwADAAUABgAHAAcABwAHAAcABwAHAAcABgAGAAYACAAIAAcABwAHAAgACAAK
AAoACwALAAsACQAJAAoADAAMAA0ADQANAA4ADgAOAAwACwALAAwADgAOAA4ADgARABEA
EQASABEAEQARABIAEgASABIAEgAUABQAFQAWABYAFwAXABcAGQAZABkAGQAbABsAHAAc
AB0AHgAeAB8AHQAeAB4AHgAgACAAIQAhAB8AHwAeAB0AGwAbABsAGgAcABwAGwAcABcA
FQASABEAEQAPAA0ACwALAAcABQAEAAAA/v/9//v/+//6//n/+P/1//T/8//z//P/8//z
//P/8//z//P/8//z//P/8//0//L/8v/y//L/8P/w//D/8P/y//L/8//0//L/8v/y//L/
9P/0//T/9P/y//L/8v/y//P/8//z//P/8//z//T/9P/y//L/8v/y//T/9P/0//T/9P/0
//T/9f/z//H/8f/y//L/8v/y//P/8//z//L/8v/z//P/8//z//X/9f/1//X/8//z//P/
8//z//T/9P/z//P/8//z//P/8f/x//H/8f/x//L/8v/y//D/8P/v/+//8f/x//L/8v/y
//L/8v/x/+//7//v/+//8f/x//H/8f/z//L/8v/y//D/8P/w//D/8P/w//D/7v/w//D/
8P/w//D/8P/v/+7/7v/u/+7/7v/v/+//7//v/+7/7v/v/+//8f/w//D/8f/x//D/8P/w
/+//7//u/+7/7//v/+//7//u/+7/7f/t/+3/7f/u/+7/8P/w//D/8P/v/+7/7f/s/+7/
7v/u/+7/7v/u/+7/7v/t/+z/6//q/+v/7P/t/+7/7v/u/+7/7v/u/+7/7v/u/+7/7v/u
/+7/7v/u/+7/7v/w//D/8P/w/+//7v/t/+z/7f/u/+//8P/u/+7/7v/u/+7/7v/u/+7/
7v/u/+7/7v/s/+z/7P/s/+3/7v/v//D/8P/y//T/9f/2//f/+P/5//r/+//7//r/9//3
//b/9f/0//P/8P/v/+n/5v/h/97/3//f/9//4P/d/93/3f/d/97/3v/e/97/3f/d/97/
4f/k/+b/5//n/+j/6P/p/+n/6v/r/+z/7f/t/+z/6//q/+z/7P/s/+3/7f/t/+z/7P/s
/+z/7P/s/+z/7P/t/+3/7f/u/+7/7f/t/+3/7f/t/+v/7P/u/+3/8v/4//r/+P/0/+7/
5//d/8//uf+i/4n/bv9P/zP/JP8g/xr/Hf8r/0D/VP9p/4H/nf+3/8b/y//Q/9b/3P/c
/+D/5f/p/+z/8v/3//f/9//4//j/9//3//f/+f/5//r/+v/5//n/+f/5//v/+//7//v/
+v/6//r/+v/8//z//P/8//r/+v/6//v/+//7//v/+//9//3//f/9//z//P/8//v//f/9
//3//f/9//7///////3//f/9//3///////7//v/8//7//v/9//////8AAAAAAgACAAMA
AwAFAAMAAwAEAAYABgAHAAcABwAIAAgACAAIAAcABwAIAAwADAAMAAwADQANAA0ADgAN
AA0ADQAOABAAEAAQABAAEgASABMAFAAWABcAFwAXABcAFwAXABcAGQAZABoAGgAbABwA
HAAdAB0AHgAeAB4AHgAeAB8AHwAdAB0AHAAbABsAGwAbABoAFwAWABQAFAASABEADwAP
AA0ACwAJAAcABQABAP///v/+//z/+//5//n/+P/3//b/9v/2//b/9//1//X/9f/1//P/
8//z//P/9f/1//X/9v/2//b/9v/2//T/9P/0//T/9v/2//f/+P/2//b/9v/2//j/+P/4
//j/9v/2//b/9v/5//n/+f/5//n/+f/6//r/+v/6//r/+v/6//r/+v/6//r/+v/6//v/
+//5//n/+v/6//r/+v/7//v/+//6//r/+//7//v/+//6//n/+P/3//f/9//3//f/+f/6
//r/+f/3//f/9//3//n/+f/5//n/+f/6//r/+v/6//r/+f/5//n/+f/6//r/+P/4//j/
9//5//n/+f/5//n/+f/5//n/+f/4//j/+P/6//r/+v/6//j/+P/4//b/9//4//n/+v/6
//r/+f/4//r/+v/6//r/+f/5//n/+f/6//r/+//7//v/+v/6//v/+f/4//j/+P/5//n/
+P/4//n/+f/5//n/+P/4//f/9//5//n//P/+//3//P/7//r/+v/6//r/+v/6//r/+v/6
//j/+P/4//j/+v/6//r/+v/6//r/+v/6//j/+P/4//j/+v/6//r/+v/4//j/+P/4//r/
+v/6//r/+P/4//j/+P/6//r/+v/6//r/+v/6//r/+P/4//j/+P/6//r/+v/6//r/+v/6
//r/+v/6//r/+v/8//z//P/8//z//P/8//7/AAACAAMABAAFAAYABwAIAAkACQAIAAcA
BQAEAAMAAgABAP7//f/5//T/7//s/+r/6v/q/+v/6//p/+n/6f/q/+z/7P/s/+v/6//s
/+//8v/0//X/9f/2//j/+f/5//n/9//3//f/+P/6//r/+v/6//n/+P/4//n/+//6//r/
+v/4//j/+P/4//r/+//7//v/+v/6//n/+f/3//f/9//3//j/+v/7//7//v8CAAgACAAC
AP3/9f/t/93/xP+t/5j/ef9T/zL/Iv8e/xn/Gf8m/zj/Tf9j/3n/mf+2/8f/zP/S/9z/
5v/q/+3/9//+/wAABwANAA8ADgAMAAsACwALAA0ADQAOAA4ADQANAA0ADQALAAsACwAL
AA4ADgAOAA4ADAAMAAwADAAMAAwADAANAAsACwALAAsACwALAAsACwAMAAwADAALAAkA
CQAJAAkACAAIAAgABwAIAAkACgALAAkACQAIAAgACAAKAAoACQAJAAkACgAKAAoACgAL
AAsADwANAA0ADgAMAAwADQANAA0ADgAOAA4AEAAPAA8AEAASABIAEgASABMAEwATABQA
FQAVABUAFgAYABgAGAAYABgAGAAZABoAHgAfAB8AHwAfAB8AHwAfACEAIQAiACIAJAAm
ACcAKQApACoAKgAqACoAKgArACsAKwArACoAKQArACsAKwAqACcAJgAkACQAHwAdABoA
GQAbABkAFwAVABMADwANAAwACAAGAAUAAwABAAAA///+//v/+v/5//n/+f/5//n/+f/3
//f/9//3//X/9f/1//b/9f/0//P/8v/y//L/8v/y//L/8v/z//T/9P/0//T/9P/y//L/
8v/y//T/9P/0//T/9f/1//X/9f/1//X/9v/2//b/9v/2//b/9v/2//b/9v/4//j/+P/5
//n/9//3//j/9v/2//b/9//4//n/+f/6//f/9//3//f/9//3//f/9//3//f/9//3//f/
+P/4//f/9//3//f/9//1//X/9f/1//f/+P/4//j/+P/4//f/9//3//f/+P/4//r/+v/6
//n/9//3//f/9//2//X/9P/z//H/8P/w//D/7//u/+3/7P/s/+z/7P/q/+r/6v/q/+r/
6//s/+z/7P/q/+r/6v/q/+n/6f/p/+n/6P/o/+n/6f/r/+r/6v/r/+v/6v/q/+r/6//r
/+r/6v/p/+n/6f/p/+r/6v/p/+n/6f/p/+j/6v/q/+r/6v/q/+j/6P/o/+j/6f/q/+v/
7P/r/+r/6f/o/+j/6P/o/+j/6P/o/+j/6P/o/+j/6P/o/+r/6v/q/+r/6v/q/+r/6v/q
/+r/6v/q/+r/6v/q/+r/6v/q/+r/6v/q/+r/6v/q/+z/7P/s/+z/6v/q/+r/6v/s/+z/
7P/s/+7/7v/u/+7/7v/w//L/9P/1//b/9//4//n/+v/7//v/+P/3//f/9v/3//b/9f/y
//D/6//n/+H/3//e/97/3v/e/93/3f/d/9//4P/g/+D/4v/h/+H/4v/j/+b/6P/p/+v/
7P/s/+3/6//r/+v/6//s/+7/7//w/+7/7v/u/+7/7f/v/+//7v/w//D/8P/w//D/8P/w
//H/7//v//D/8P/v/+//7//v/+//8//0//L/7//0//z//v8AAP7/+v/z/+3/4//R/7j/
of+I/2f/Q/8o/xz/Fv8N/xH/IP8y/0n/Xf91/5f/sv+//8T/zP/U/9r/4v/n/+//9v/6
//v///8DAAQABAADAAMAAwADAAMABAAEAAUABQAFAAUABQAFAAUABQAIAAgACAAIAAgA
CAAIAAgACgAKAAoACwALAAsACwALAAkACQAJAAkADAAMAAwACwANAA0ADQANAAsADAAN
AA0ACwALAAsACwALAAsACgAKAAsADgAPAA8ADwAPABAAEAAQABAAEQARABMAEQARABIA
EAAQABEAEQATABQAFAAUABQAEwATABQAFgAWABYAFgAXABcAFwAYABcAFwAXABgAGgAa
ABoAGgAaABoAGwAcAB4AHwAfAB8AIQAhACEAIQAhACEAIgAiACUAJgAmACcAJgAmACUA
JAAmACYAJwAnACcAJwAmACUAJQAlACUAJAAhACAAHgAeAB0AGwAYABcAFwAVABMAEQAQ
AA0ADAAMAAkABgAEAAEAAQAAAP///v////7//f/9//z/+//6//n/+P/5//r/+//6//n/
+P/4//r/+v/6//r/+v/6//r/+v/6//r/+//8//z//P/8//z//P/8//z//P/+//7//v/+
//3//f/9//3//////wAAAAAAAAAAAAAAAAAAAAAAAAAAAAAAAAAAAQABAP////8AAAAA
AAAAAAEAAwADAAIAAgABAAEAAQABAAEAAQABAAEAAQABAAEAAQD//wAAAAD//wEAAQAB
AAEAAwADAAMAAwADAAQABAAEAAQABAADAAMAAwADAAQABAAGAAYABgAFAAMAAwADAAMA
BQAFAAUABQADAAIAAgACAAQABAAEAAQABAAEAAQAAgACAAIAAgACAAQABAADAAIAAgAC
AAIAAgADAAMAAwADAAIAAgADAAMAAQAAAAAAAQABAAAAAAAAAAMAAwACAAIAAgADAAQA
BQAFAAQAAgABAP////8AAAAAAgACAAIAAgAAAAAAAAAAAAIAAgACAAIAAgACAAIAAgAA
AAAAAAAAAAIAAgACAAIABAAEAAQABAAEAAQABAAEAAQABAAEAAQAAgACAAIAAgAEAAQA
BAAEAAQABAAEAAQAAgACAAIAAgAEAAQABAAEAAQABAAEAAQABgAGAAYACAAKAAwADQAO
AA0ADgAPABAADwAPAA4ADQANAAwACwAKAAkABgAFAAEA/P/3//T/8v/y//L/8//z//P/
8//z//T/9P/0//T/8//0//b/+v/+//7//////wAAAgADAAMAAwADAAMAAwAEAAIAAgAC
AAIAAwAEAAYACQAIAAYABQAEAAYABgAGAAYACAAJAAkACQAIAAgABwAHAAcABwAHAAcA
CAAIAAkADgASABQAFgAWAA4ABwD9/+3/1//C/63/lP91/1f/Rv9C/z7/Pf9J/1z/dP+L
/5//u//Z/+j/6//u//b/+v/6//7/BQALAA4AEgAVABcAFQAYABoAGQAZABkAGQAZABoA
GgAZABkAGQAZABsAGwAbABsAHAAcABwAHAAcABwAHAAcABwAHAAcAB0AGwAbABsAGwAZ
ABkAGQAZABwAHAAcABsAHQAdAB0AHQAdAB4AHwAfAB0AHQAdAB0AHQAdABwAHAAcAB4A
HgAdAB0AHQAeAB4AHAAcAB0AHQAfAB0AHQAeACAAIAAhACEAHwAgACAAIAAiACEAIQAi
ACIAIgAiACIAIwAjACMAJAAnACcAJwAoACkAKAAnACYAKAAoACkAKgArACsAKgApACsA
LQAtAA==
         </WaveFormData>
      </LeadData>
      <LeadData>
         <LeadByteCountTotal>10000</LeadByteCountTotal>
         <LeadTimeOffset>0</LeadTimeOffset>
         <LeadSampleCountTotal>5000</LeadSampleCountTotal>
         <LeadAmplitudeUnitsPerBit>4.88</LeadAmplitudeUnitsPerBit>
         <LeadAmplitudeUnits>��V</LeadAmplitudeUnits>
         <LeadHighLimit>2147483647</LeadHighLimit>
         <LeadLowLimit>268435456</LeadLowLimit>
         <LeadID>V2</LeadID>
         <LeadOffsetFirstSample>0</LeadOffsetFirstSample>
         <FirstSampleBaseline>0</FirstSampleBaseline>
         <LeadSampleSize>2</LeadSampleSize>
         <LeadOff>FALSE</LeadOff>
         <BaselineSway>FALSE</BaselineSway>
         <ExcessiveACNoise>FALSE</ExcessiveACNoise>
         <MuscleNoise>FALSE</MuscleNoise>
         <LeadDataCRC32>18551793</LeadDataCRC32>
         <WaveFormData>
5f/l/+X/5//n/+b/5v/m/+b/5v/m/+b/5P/l/+b/5v/k/+T/4//j/+P/4f/j/+X/5v/l
/+j/7v/5/wMADwAXAB0AJAAjABMA/f/k/8T/mf9m/zX/CP/d/qz+hP5x/m7+fv6h/sv+
/P4t/0//Z/+G/6T/tP++/8j/0v/a/+D/6f/t//D/9f/0//X/9P/0//X/9f/2//f/+f/5
//n/+f/3//j/+v/8//v//P/8//z//P/8//z//P/9//7///8AAAIAAwADAAMAAwADAAYA
CAAHAAgACAAIAAkACQAJAAkACQAKAAoACwAMAA0ADgAPAA8ADgAPAA4AEAASABQAFQAX
ABkAGgAbAB4AHwAgACEAIgAjACMAJAAlACYAJwApACoAKwAuAC8ALwAxADIAMwAyADQA
NwA3ADgANwA1ADQANgA1ADcANgA5ADsAPQA+AD8AQgBCAEUARQBHAEkASwBLAEwATQBO
AFAAUQBSAFMAVgBWAFcAVwBWAFYAVgBXAFcAVwBXAFUAUgBSAE8ASwBGAEQAQgA+ADoA
OAAzAC8AKQAkAB8AGgAUABEADgAKAAYAAgD+//r/9P/x/+3/6//p/+b/4//h/+H/3//e
/9v/3P/c/9v/2v/Y/9f/1//W/9f/1v/W/9b/1//X/9f/1//X/9X/1f/V/9X/1f/V/9b/
1v/W/9b/1v/T/9P/1P/V/9j/2P/Y/9j/2f/Z/9n/2f/W/9X/1f/U/9f/2f/d/9//4v/m
/+n/7f/w//D/8f/x/+//7//v/+//8f/y//L/8//x//L/8v/y//P/8//z//P/8//z//P/
8//x//D/8P/w/+7/7v/u/+7/8P/w/+//7//v/+7/7f/t/+z/7P/s/+z/6v/q/+r/6v/q
/+r/6v/q/+r/6f/p/+n/5//n/+f/5//n/+f/5//l/+X/5f/l/+X/4//j/+P/4//j/+P/
4//h/+P/4//j/+P/4v/i/+L/4v/f/9//3//f/+H/4f/h/+H/4P/g/+D/4P/h/+H/4f/h
/+L/4v/i/+L/4P/g/+D/4P/i/+T/5v/p/+n/6f/p/+f/5f/k/+X/5v/m/+b/5v/m/+b/
5v/m/+b/6P/o/+j/6P/p/+r/6//s/+z/7P/s/+z/7P/s/+z/7P/q/+r/6v/q/+v/7P/t
/+7/7P/s/+z/7P/s/+3/7//w//P/9P/1//b/+P/4//j/+P/5//n/+v/8//z//P/9//3/
/P/8//v/+v/2//L/7//s/+n/5//l/+T/5P/m/+b/5v/o/+f/5v/m/+f/6f/r/+3/7P/t
/+3/7f/t/+v/6//q/+z/7P/s/+z/7f/t/+3/7f/r/+v/6//t/+//7v/u/+7/7v/u/+7/
7v/u/+//8P/w//L/8v/x//H/7//v//H/8//0//P/9P/6/wMAEQAbACcALwAyADUALQAX
AP7/4P+3/4D/Q/8U/+3+xv6a/n3+bv50/o3+sf7g/hP/Qf9h/3r/mP+y/8T/zv/a/+b/
8P/1//v//v8DAAMABQAFAAYABQAFAAYABwAJAAkACQAJAAkACgAMAA4ADQAOAA4ADgAQ
ABAAEAAQABAAEAAQABAAEgATABMAEwARABEAFAAWABUAFgAWABYAFQAVABUAFQAVABYA
FgAXABkAGwAdAB8AHgAeACAAIAAjACQAJQAlACUAJwAoACkAKAApACoAKwAuAC8ALwAw
AC8AMAAxADMANAA1ADgAOQA7AD0APgA/AD4AQABDAEMASABJAEkASgBLAEsATgBOAFEA
UwBVAFYAVwBaAFoAXQBhAGMAZQBnAGkAagBrAGwAbgBvAHAAcQB0AHQAdQB1AHgAeAB4
AHkAdwB3AHcAdQB0AHQAcQBtAGoAaABmAGIAXgBcAFcAUwBPAEoARQBAAD8APQA7ADgA
NQAyAC8ALAAoACUAIQAfAB8AHAAZABcAFQATABIADwAMAAwACwAKAAoACQAJAAgABQAE
AAQABAABAAEAAQABAAMAAQABAAEA////////AAACAAIAAgACAP////8AAAEABAAEAAQA
BAAFAAUABQAFAAUABQAGAAYABQAFAAcABwAFAAYABgAHAAoACgALAAsACwALAAsACwAJ
AAoACgALAAsADAAMAAwACQAJAAkACQAJAAkACQAJAAcABgAGAAYABAAEAAQABAAGAAYA
BQAFAAUABAADAAMABAAEAAQABAAAAAAAAAAAAP///v/9//z//P/7//v/+//5//n/+f/5
//n/+f/5//f/9f/1//X/9f/z//P/8//z//X/9f/1//P/8//z//P/8//0//T/9P/0//X/
9f/1//X/9f/1//X/9f/2//b/9v/2//X/9f/1//X/9v/2//b/9v/0//T/9P/0//T/9P/0
//X/9f/1//X/8//1//b/9f/0//b/9v/2//b/9P/0//T/9P/y//L/8v/y//L/8v/y//L/
8v/y//L/8v/y//L/8v/y//L/8v/y//L/8v/y//L/8v/0//T/9P/0//L/8v/y//L/9P/0
//T/9P/0//T/9P/0//L/8v/y//L/8v/y//L/8v/w//H/8//0//b/+P/6//z//v/+//7/
/v/9//3//v8AAAEAAgAEAAUAAwACAAAA/v/8//j/9f/y/+3/6//p/+j/6P/q/+r/6v/q
/+n/6P/o/+f/6f/r/+3/7P/t/+3/7f/r/+n/6f/o/+b/5v/m/+b/5f/l/+X/5f/j/+P/
4//l/+X/5P/k/+T/5P/k/+T/5P/j/+P/4//i/+T/5P/j/+P/5f/l/+P/5f/m/+f/6P/s
//P//f8LABcAHwAkACkAJQATAPj/2v+x/3z/Q/8M/9/+tP6I/mX+Vv5Y/m/+k/7A/vf+
Jf9F/2D/gP+c/7D/vP/I/9L/3P/j/+n/8P/z//P/9f/1//b/+f/5//r/+//9//3//f/9
//v//P/+/wAAAQACAAIAAgAAAAAAAAAAAAAAAAAAAAAAAAABAAEAAQABAAEABAAGAAUA
BgAGAAYABwAHAAcABwAJAAoACgALABAAFQAaAB8AJAAmACoALAAtAC4ALwAvAC8AMQAy
ADMANAA1ADYANwA4ADkAOQA6ADsAPAA9AD8AQABBAEQARQBDAEUARgBHAEgASgBNAE0A
UABRAFEAUgBXAFcAWgBaAF8AYQBjAGQAZQBoAGgAawBrAG0AbwBxAHQAdgB4AHoAfAB9
AH4AfwCCAIIAgwCDAIMAggCBAIEAgQCBAIEAfwCAAIAAfQB5AHQAcgBwAGwAagBoAGMA
XwBbAFYAUQBMAEYAQwBAADwANgAyAC4AKgAkACEAHQAbABsAGAAVABMAEgARABEADwAO
AA4ADQAMAAoACQAJAAgACQAIAAgACAAFAAUABQAFAAcABQAFAAUAAwADAAMABAAGAAYA
BgAGAAUABQAGAAcACAAIAAgACAAJAAkACQAJAAkACQAKAAoACwALAA0ADQALAAwADAAN
AA4ADgAPAA8AEQARABEAEQAPABAAEAARABEAEgASABIAEQARABEAEQAPAA8ADwAPAA8A
DgAOAA4ADAAMAAwADAAOAA4ADQANAA0ADAALAAsADAAMAAwADAAKAAoACgAKAAoACgAK
AAoACgAJAAkACQAJAAkACQAJAAgABwAGAAMAAwADAAMAAwADAAMAAwADAAMAAwADAAEA
AQABAAEAAQAAAAAAAAAAAAEAAQABAAEA//////////8CAAIAAgACAP///////////v/+
//7//v8AAAAAAAAAAP7//v/+/////////////f/9//z/+//8//7//v/+//7//P/8//z/
/P/6//r/+v/6//z//P/8//z/+v/6//r/+v/8//z//P/8//r/+v/6//r/+v/6//r/+v/6
//r/+v/6//r/+v/6//r//P/8//z//P/8//z//P/8//r/+v/6//r//P/8//z//P/6//r/
+v/6//j/+P/4//j/+v/6//r/+v/4//j/+P/4//j/+P/4//j/9//2//X/9P/2//b/9v/2
//T/9P/0//T/9P/0//T/9P/0//T/9P/0//T/9P/0//T/9v/2//b/9v/0//T/9P/0//L/
8v/y//L/9P/0//T/9P/y//L/8v/y//L/8v/y//L/8v/y//L/8v/y//L/8v/z//X/9v/3
//j/+P/4//n/+P/6//r/+//7//7/AAAAAAAA//////3//P/8//z//P/6//b/8v/u/+v/
5//m/+b/6P/o/+j/6P/n/+X/5P/k/+X/6f/r/+z/7f/r/+v/6//p/+n/6P/o/+j/5v/m
/+X/5f/l/+X/5f/l/+X/5//n/+b/5v/m/+b/5v/m/+b/5v/n/+j/6P/o/+j/5f/l/+X/
5f/n/+f/6P/p/+z/9P///wkAFQAfACMAKAAlABEA+f/e/7r/jf9c/yv/AP/V/qT+gP5x
/m7+gv6n/tP+BP8z/1X/b/+M/6b/tv/C/8z/1v/e/+b/7f/z//b/9//3//n/+f/6//v/
+//8//3///////////8BAAIABAAGAAUABgAGAAYABgAGAAYABgAFAAQAAwACAAIAAwAD
AAMAAQABAAQABgAFAAYABgAGAAUABQAFAAUACQAKAAoACwALAAsACwALAAoACgAMAAwA
DQAOAA8ADwANAA8AEAARABIAEwAUABUAFgAXABcAGAAZABoAGwAdAB4AHwAiACMAJAAn
ACkAKwAsAC4AMQAxADYANwA3ADgAPQA9AEAAQABBAEMARQBGAEcASgBKAE0ATwBRAFMA
VQBXAFgAWQBaAFwAXQBeAF8AYgBiAGMAYwBiAGIAYgBjAGUAZQBlAGMAYgBiAF8AWwBa
AFgAVgBSAFAATgBJAEUAQQA8ADcAMgAuACsAKAAkACAAHAAYABQAEAANAAkABwAFAAIA
///9//v/+f/4//X/9P/0//P/8v/y//H/8f/w/+3/7P/s/+z/6//r/+v/6//r/+n/6f/p
/+v/6//r/+z/6v/q/+r/6v/p/+n/6v/r/+z/7P/s/+z/7f/t/+3/7f/v/+//8P/w/+//
7//x//H/7//w//D/8f/y//L/8//z//P/8//z//P/8//0//T/9f/z//T/9P/0//X/9f/1
//X/9f/1//X/9f/1//T/9P/0//b/9v/2//b/9P/0//P/8//1//T/8//z//L/8v/y//L/
8v/y//L/8v/y//L/8v/y//D/7//v/+//7f/t/+3/7f/v/+//7//t/+v/6//r/+v/6//r
/+v/6//p/+n/6f/n/+X/5f/l/+X/5//o/+n/6v/n/+f/5//n/+n/6f/p/+n/6P/o/+j/
6P/p/+n/6f/p/+z/7P/s/+z/7P/s/+z/7P/s/+z/7P/t/+3/7f/t/+v/6//s/+v/7P/u
/+7/7v/u/+3/7P/r/+r/6v/q/+r/6v/q/+r/6v/q/+j/6P/o/+j/6v/q/+r/6v/q/+r/
6v/q/+r/6v/q/+r/6v/q/+r/6v/q/+r/6v/q/+r/6v/q/+r/6P/o/+j/6P/q/+r/6v/q
/+j/6P/o/+j/5v/m/+b/5v/o/+j/6P/o/+j/6P/o/+j/6v/q/+r/6v/q/+r/6v/q/+r/
6v/q/+r/6v/q/+r/6v/q/+r/6v/r/+3/7v/v//D/8f/y//T/9P/0//T/9f/1//b/+P/4
//j/+f/5//f/9v/y//D/7v/q/+f/5P/h/9//3f/c/9z/3v/e/97/3v/d/9r/2v/b/93/
4f/j/+T/5f/l/+X/5f/j/+P/4v/i/+L/5P/k/+P/4//i/+H/4P/f/+H/4//j/+L/4v/i
/+L/4v/i/+L/4v/j/+T/5P/k/+T/4//j/+P/4//l/+X/5v/n/+b/7P/5/wcAEwAdACUA
KgArACEACQDu/87/of9o/y//AP/Z/rD+hP5n/l7+ZP5//qX+2P4P/zn/Vf9y/5D/qP+0
/8L/0P/a/+D/6f/v//L/9//3//n/+f/6//3//f/+////AAABAAIAAwADAAQABgAIAAkA
CgAKAAoADAAMAAwADAAOAA4ADgAOAA8AEQASABMAEwATABYAGAAXABgAGAAYABcAFwAX
ABcAGQAaABoAGwAcAB0AHgAfAB4AHgAgACAAIQAiACMAIwAiACMAIwAjACQAJQAmACcA
KgArACsALAAtAC4ALwAxADIAMwA2ADcANwA5ADoAOwA8AD4AQQBBAEQARQBFAEYASwBL
AE4ATgBRAFMAVQBWAFUAWABYAFsAXQBfAGEAYwBnAGgAaQBqAGwAbQBuAG8AcgByAHMA
cwB1AHYAdwB5AHkAeQB5AHcAeAB4AHUAcQBwAG4AbABoAGMAYABaAFUATwBKAEUAQAA8
ADkANgAyACwAKAAkACAAGgAXABMAEQAOAAoABgADAP///f/8//n/+P/4//f/9v/y//H/
8f/w/+//7v/u/+7/7f/t/+3/7f/t/+v/6//r/+3/7f/t/+7/8P/w//D/8P/v/+//8P/x
//L/8v/y//L/8f/x//H/8f/z//P/9P/0//X/9f/3//f/9//4//j/+f/4//j/+f/5//v/
+//7//v//f/+//7////9//7//v/+//3//f/9//3///////////////7//v/+/wAAAAAA
AAAAAAAAAP/////9//z/+//7//7//v/+//7//P/8//z//P/8//z//P/8//z/+//7//v/
+//7//v/+//7//v/+//5//n/+f/5//n/+f/5//n/+f/3//f/9//1//X/9f/1//X/9v/2
//b/9v/1//X/9f/1//X/9f/1//X/9P/0//T/9P/z//P/8//z//T/9P/0//T/9P/0//T/
9P/y//L/8v/z//X/9f/1//P/8f/y//P/9P/0//T/9P/0//P/8v/x//D/8P/w//D/8P/y
//L/8v/y//D/8P/w//D/8v/y//L/8v/y//L/8v/y//L/8v/y//L/8v/y//L/8v/y//L/
8v/y//L/8v/y//L/8v/y//L/8v/y//L/8v/y//T/9P/0//T/8//y//H/8P/x//L/8//0
//L/8v/y//L/8//0//X/9v/4//j/+P/4//r/+//9//7//f/+////AAADAAQABQAGAAkA
CQAKAAwADgAOAA8ADwANAAwACgAIAAYAAgD///z/+f/3//X/9P/0//b/9v/2//b/9f/0
//T/9f/3//n/+//+/////////////f/9//z//P/8//z//P/5//n/+f/5//v/+//7//3/
/f/8//z//P/6//r/+v/6//r/+//8//z//v/+//3//f/9//v/+//7//r//f/8/wAACwAX
ACMALQAzADoAPQAzAB0ABADk/7X/gv9L/xj/6/68/o7+df5s/nL+jf61/ub+G/9J/2f/
gP+g/7r/yP/U/+D/6v/w//n/AwAGAAcABwAJAAkACgANAA0ADgAPABEAEQARABEAEQAS
ABQAFgAVABYAFgAWABgAGAAYABgAGAAYABgAGAAYABkAGQAZABcAFwAaABwAHQAeAB4A
HgAfAB8AHwAfACEAIgAiACMAIgAjACQAJQAmACYAKAAoACkAKgArACsAKwAtAC4ALwAw
ADEAMgAzADIAMwAzADQANQA2ADcAOQA6ADsAPgA/AD0APwBAAEEAQgBEAEcARwBMAE0A
TQBOAE8ATwBSAFIAVwBZAFsAXABbAF4AXgBhAGMAZQBnAGkAbQBuAG8AcAByAHMAdAB1
AHgAeAB5AHkAeAB4AHgAeQB7AHsAewB5AHYAdgBzAG8AbgBsAGoAZgBkAGIAXQBZAFUA
UABLAEYAQgA/ADwAOAAyAC4AKgAmAB4AGwAXABUAEQAOAAsACQAFAAMAAgD///7//v/9
//z/+v/5//n/+P/1//T/9P/0//P/8//z//P/8//x//H/8f/x//H/8f/y//L/8v/y//L/
7//v//D/8f/y//L/8v/y//X/9f/1//X/9f/1//b/9v/3//f/+f/5//j/+P/3//f/+v/6
//v/+//5//n/+f/5//n/+v/6//v/+//8//z//P/5//n/+f/5//v/+//7//v/+//6//r/
+v/4//j/+P/4//j/+P/3//f/9//2//X/9f/2//b/9v/2//L/8v/y//L/9P/0//T/9P/y
//H/8f/x//H/8f/x//H/8f/x//H/7//v/+//7//v/+//7//v/+//7f/t/+3/6//r/+v/
6//r/+z/7P/s/+z/6//r/+v/6//p/+n/6f/p/+r/6v/q/+r/5//n/+f/5//q/+r/6v/q
/+j/6P/o/+j/6P/o/+j/6f/n/+f/5//l/+X/6P/l/+T/5v/m/+b/5v/k/+T/5P/k/+T/
5P/k/+T/5P/k/+T/5P/j/+L/4f/g/+L/4v/i/+L/4v/i/+L/4v/g/+D/4P/g/+L/4v/i
/+L/4P/g/+D/4P/i/+L/4v/i/+D/4P/g/+D/3v/e/97/3v/g/+D/4P/g/97/3v/e/97/
3v/e/97/3v/c/9z/3P/c/97/3v/e/9//4f/i/+P/5P/j/+T/5v/m/+b/5v/n/+f/5v/o
/+j/6P/p/+n/5//m/+L/4P/e/9r/2f/W/9P/0f/P/87/zv/Q/9D/0P/Q/8//zv/O/8//
0f/T/9X/1v/X/9n/2f/Z/9f/2f/Y/9j/2P/X/9b/1P/T/9X/1f/V/9X/0//V/9X/1P/W
/9b/1v/W/9b/1v/W/9f/1v/W/9b/1v/V/9X/1f/V/9f/1//W/9n/3v/o//P//f8FAAsA
EQAWAAsA9f/X/7r/lv9t/z7/Ff/u/r3+kP54/nH+ev6a/sH+7/4g/0f/Xf93/5L/pv+w
/7r/xv/O/9T/3v/j/+X/5v/n/+n/6//r/+z/7f/t/+7/7//t/+3/7f/t/+3/7v/w//L/
8f/y//L/8v/0//T/9P/0//T/9P/0//T/8v/z//P/8//1//X/+P/6//r/+v/5//j/+//7
//v/+////wAAAAABAAEAAQABAAEAAAAAAAIAAgADAAQABQAFAAMABQAGAAcACgALAAwA
DQAMAA0ADQAOABEAEgATABUAFAAVABgAGQAZABsAHAAdACAAIgAlACUAJgAnACcAKAAt
AC0AMAAwADEAMwA1ADYAOQA8ADwAPwBBAEMARQBHAEcASABJAEoATgBPAFAAUQBTAFIA
UgBRAFQAVABUAFUAUwBTAFMAUQBOAE4ASwBHAEYARABCAD4AOAA2ADEALQArACYAIQAc
ABoAFwAUABAACgAGAAIA/v/6//f/8//x/+//7P/p/+f/5//l/+T/4f/i/+L/4f/g/9z/
2//b/9r/2f/Y/9j/2P/Z/9n/2f/Z/9n/1//X/9f/2f/Z/9n/2v/Y/9j/2P/Y/9n/2f/a
/9v/2v/a/9r/2v/b/9v/2//b/93/3f/e/97/3f/d/9//3//d/97/3v/f/+D/4P/h/+H/
3//f/9//3//h/+L/4v/j/+L/4v/h/+D/4f/h/+H/4f/f/9//3//f/+H/4P/g/+D/4v/i
/+L/4v/g/+D/3//f/9//3v/d/93/3v/e/97/3v/c/9z/3P/c/97/3v/e/97/3P/b/9v/
2//Z/9n/2f/Z/9v/2//b/9n/1//X/9f/1//Y/9n/2v/b/9v/2//b/9n/2//b/9v/2//a
/9r/2v/a/9v/2//b/9v/2//b/9v/2//a/9r/2v/a/9v/2//b/9v/3P/c/9z/3P/c/9z/
3P/c/97/3v/e/9//3f/d/93/2//d/97/3//g/97/3v/e/97/3P/c/9z/3P/e/97/3v/e
/97/3v/e/97/4P/g/+D/4P/g/+D/4P/g/+D/4P/g/+D/4P/g/+D/4P/e/97/3v/e/+D/
4P/g/+D/3v/e/97/3v/c/9z/3P/c/97/3v/e/97/3P/c/9z/3P/e/97/3v/e/+D/4P/g
/+D/3v/e/97/3v/g/+D/4P/g/97/3v/f/+H/5P/l/+b/5//n/+j/5//m/+j/6f/p/+r/
6v/q/+r/6//q/+f/5f/i/97/3P/Y/9X/0//R/9D/z//M/8z/zv/O/8z/zP/L/8r/yP/J
/8v/zf/R/9L/0//T/9P/0//R/9H/zv/O/87/zv/Q/8//z//P/8//z//P/8//0//T/9L/
0v/S/9L/0v/S/9D/0P/R/9L/1P/U/9T/0//T/9P/0//T/9X/1v/Z/9z/4P/p//X/AwAL
AA8AFAATAAcA7//W/7r/kf9a/yP/9v7T/q7+iv5v/mT+cP6N/rP+4v4X/z//W/94/5b/
rP+6/8T/0P/a/+L/6f/v//T/9//3//n/+f/6//v/+//8//3////////////9//7/AAAC
AAEAAgACAAIABAAEAAQABAAGAAYABgAGAAYABwAHAAcABwAHAAoADAALAAwADAAMAA8A
DwAPAA8ADwAQABAAEQASABMAFAAVABQAFAAWABYAFwAYABkAGQAXABkAGgAbABwAHQAe
AB8AIgAjACMAJAAjACQAJQAnACgAKQAsAC0ALQAvADAAMQAzADYAOgA7AD4APwA/AEAA
QwBDAEYARgBLAE0ATwBQAFMAVgBWAFkAWwBdAF8AYQBjAGQAZQBmAGgAaQBqAGsAcABw
AHEAcQB0AHQAdAB1AHMAcwBzAHEAcQByAHAAbQBsAGoAaABkAF4AXABXAFMATwBKAEUA
QAA6ADcANAAwACwAKAAkACAAGQAVABAADQALAAgABQADAP///f/8//n/9v/2//X/9P/w
/+//7//u/+//7v/u/+7/7f/t/+3/7f/v/+3/7f/t/+v/6//r/+z/6v/q/+r/6v/n/+f/
6P/p/+r/6v/q/+r/6//r/+v/6//t/+3/7v/u/+7/7f/u/+3/7f/u/+7/7//w//D/8f/x
//H/8f/x//H/8f/y//L/8//1//b/9v/2//X/9f/1//X/9//3//f/9//3//b/9v/2//b/
9v/2//b/9v/2//X/9f/1//T/8//z//T/9P/0//T/9P/0//T/9P/2//b/9v/2//n/+f/6
//v//P/9//7///8BAAEAAQD//wEAAQABAAEA//////////8AAAEAAgABAAMAAwADAAMA
BAAEAAQABAADAAMAAwADAAMAAwADAAMABAAEAAQABAAFAAUABQAFAAYABgAGAAYABgAG
AAYABgAGAAYABgAHAAkACQAJAAcACQAIAAcACAAKAAoACgAKAAgACAAIAAgACgAKAAoA
CgAKAAoACgAKAAgACAAIAAgACgAKAAoACgAKAAoACgAKAAoACgAKAAoADAAMAAwADAAM
AAwADAAMAA4ADgAOAA4ADAAMAAwADAAMAAwADAAMAA4ADgAOAA4ADAAMAAwADAAOAA4A
DgAOAA4ADgAOAA4ADwARABIAEwAWABcAGAAaABoAGgAaABsAGQAaABwAHAAcAB0AHQAb
ABgAFgAUABIADwANAAsACQAFAAMAAgACAAQABAAEAAQAAwACAAIAAwAFAAcACQAKAA0A
DQANAA0ACQAJAAgACAAKAAoACgAJAAkACQAJAAkACQAJAAsACwAMAAwADAAMAAwADAAM
AAwACwAMAAwADAAMAAsACwALAAkACwANAA4ADQAQABoAJQAvADsAQwBJAE4ATQA9ACUA
DgDq/7n/gP9J/xr/8f7E/p7+if6G/pb+t/7f/hL/R/9r/4f/pP/A/9b/5P/s//j/AgAI
AA8AFQAYABkAGQAbABsAHAAbABsAHAAdAB4AHwAgACEAHwAgACIAJAAlACYAJgAmACYA
JgAmACYAJgAmACYAJgAnACkAKgArACsAKwAuADAAMgA0ADUANgA3ADcANwA3ADkAOgA6
ADsAPAA9AD4APwA/AD4APwA+AEEAQgBDAEMAQQBDAEQARQBIAEkASgBLAE4ATwBPAFAA
TwBQAFEAUwBUAFUAWABZAFkAWwBcAF0AXgBgAGMAYwBoAGkAaQBqAGsAawBuAG4AcgB1
AHgAegB7AH4AfgCBAIUAhwCJAIsAjwCQAJEAkgCSAJMAlACVAJoAmgCbAJsAnACcAJwA
nQCbAJsAmwCZAJoAmgCXAJMAjgCMAIoAhgCAAH4AeQB1AHMAbgBpAGQAYABdAFoAVgBS
AE4ASgBGAEAAPQA5ADcANQAyAC8ALQArACkAKAAlACIAIgAhACAAIAAfAB8AHgAbABoA
GgAaABsAGwAbABsAGwAZABkAGQAZABkAGQAaABoAGgAaABoAGwAbABwAHQAeAB4AHgAe
AB0AHQAdAB0AHwAfACAAIAAhACEAIwAjACEAIgAiACMAJAAkACUAJQAlACUAJQAlACcA
KAAoACkAKQAqACoAKgAnACcAJwAnACkAKQApACkAKQAoACgAKAAmACYAJgAmACgAKAAn
ACcAKQAoACcAJwAoACgAKAAoACgAKAAoACgAJgAmACYAJgAmACUAJQAlACMAIwAjACMA
JQAlACUAIwAjACMAIwAjACMAIwAjACMAJQAlACUAIwAhACEAIQAhACMAJAAlACYAIwAj
ACMAIwAlACUAJQAlACQAJAAkACQAIwAjACMAIwAkACQAJAAkACQAJAAkACQAIgAiACIA
IwAhACEAIQAfACEAIAAfACAAIgAiACIAIgAgACAAIAAgACAAIAAgACAAIAAgACAAIAAe
AB4AHgAeACAAIAAgACAAIAAgACAAIAAiACIAIgAiACQAJAAkACQAIwAiACEAIAAgACAA
IAAgACAAIAAgACAAHgAeAB4AHgAgACAAIAAgACAAIAAgACAAIAAgACEAIwAiACMAJAAl
ACYAKAAoACgAKgArACsALAAtACwAKwArACsAKQAoACYAJAAiAB4AGwAZABcAFgAVABYA
FgAYABgAGAAYABcAFgAYABkAGwAdAB8AIAAhACEAIQAhAB8AHwAeAB4AHgAeAB4AHQAd
AB0AHgAfACAAIQAiACEAHwAeAB4AHgAeAB4AIAAgACEAIgAgACAAIAAfAB8AHwAfAB8A
IQAgACEAJgAwADsARwBPAFUAWwBeAFUAPQAnAAwA6v/B/5b/b/9M/x//8P7S/sf+zv7s
/hH/O/9s/5X/rf/D/97/9P/+/wgAEgAcACIAKAAvADMANAA1ADcAOQA5ADoAOwA7ADwA
PQA/AD8APwA/AD8AQABCAEQARABEAEMAQgBCAEIAQgBCAEMARABFAEYARABFAEUARQBF
AEUASABKAEoASgBJAEgASwBLAEsASwBNAE4ATgBPAE4ATwBQAFEAUgBSAFQAVABTAFQA
VQBVAFUAVwBYAFkAWABZAFoAWwBcAF0AXQBeAGAAYgBkAGcAZwBnAGkAaQBrAG0AbgBv
AHAAcgB1AHUAdgB3AHcAeAB9AH0AgACAAIEAgwCFAIYAhwCKAIoAjQCPAJEAkwCVAJcA
mgCZAA==
         </WaveFormData>
      </LeadData>
      <LeadData>
         <LeadByteCountTotal>10000</LeadByteCountTotal>
         <LeadTimeOffset>0</LeadTimeOffset>
         <LeadSampleCountTotal>5000</LeadSampleCountTotal>
         <LeadAmplitudeUnitsPerBit>4.88</LeadAmplitudeUnitsPerBit>
         <LeadAmplitudeUnits>��V</LeadAmplitudeUnits>
         <LeadHighLimit>2147483647</LeadHighLimit>
         <LeadLowLimit>268435456</LeadLowLimit>
         <LeadID>V3</LeadID>
         <LeadOffsetFirstSample>0</LeadOffsetFirstSample>
         <FirstSampleBaseline>0</FirstSampleBaseline>
         <LeadSampleSize>2</LeadSampleSize>
         <LeadOff>FALSE</LeadOff>
         <BaselineSway>FALSE</BaselineSway>
         <ExcessiveACNoise>FALSE</ExcessiveACNoise>
         <MuscleNoise>FALSE</MuscleNoise>
         <LeadDataCRC32>1222397785</LeadDataCRC32>
         <WaveFormData>
2//c/9z/3P/c/9z/3P/c/9v/2//b/9v/3f/d/97/3v/d/93/3P/c/9v/2//c/97/3v/c
/9//5f/v//r/CwAbACwAPgBNAFUAWABbAFMAPgAmAAIAzv+I/y7/zP6C/lX+Vf52/qT+
2P4I/yr/Rf9l/4T/mP+l/7P/v//G/87/1//c/+H/5f/k/+b/5//n/+j/6f/q/+z/7//v
/+//8P/w//L/8//z//T/9f/1//X/9P/0//T/9f/3//j/+f/5//n/+//6//n/+f/6//v/
/f////////8AAAIAAgACAAQABAAEAAUABwAHAAgACAAIAAoACwALAAsADwAQABAAEAAO
ABEAEgASABMAEwAUABYAFwAYABkAGwAcABwAHQAdAB4AIAAhACMAJAAlACYAJgAqACsA
LAAvADEAMgAzADQANQA4ADkAOwA/AEEAQQBEAEYARwBIAEkASgBNAE8AUQBRAFMAVABU
AFYAVwBYAFkAWQBZAFkAWgBaAFoAWQBZAFkAWQBYAFcAVABSAFAATABJAEcARABBADwA
OQA2ADMALwArACcAIwAhAB4AGwAYABYAEwAPAAwACwAIAAYABQAAAP///f/8//z/+v/4
//b/9P/0//T/8//y//H/8f/v/+//7v/t/+3/7P/s/+z/7P/r/+r/6v/r/+v/6v/q/+r/
7P/s/+z/7P/s/+z/7P/u//D/8P/w//H/8f/x//H/8v/y//P/9P/0//T/9f/1//X/9v/2
//f/9//4//r/+v/6//r/+v/7//v//P/8//z//f/+//7//v/+//7//v/9//3///8AAAAA
AQD///7//v/+//7//v/+//7/AAAAAP/////9//3/+//7//z//P/8//z//P/7//r/+f/5
//n/+f/5//j/+P/4//j/+P/3//f/9//3//f/9//3//j/+P/4//b/9P/1//X/9f/2//b/
9v/1//X/9f/1//X/9f/1//X/9f/0//T/9P/0//T/9P/0//P/8f/y//L/8v/y//L/8//z
//P/8//z//P/8f/x//H/8f/w//H/8//1//P/8//y//L/8v/x//L/8v/y//L/8v/y//L/
8v/y//L/8v/y//L/8v/0//T/9P/0//L/8v/y//L/9P/0//T/9P/y//L/8v/y//T/9P/0
//T/9v/2//b/9v/0//X/9//3//r/+//7//v//f/+//7//v//////AQABAAAAAAABAAEA
AQABAAAA///9//n/9//z/+//7f/s/+v/6//s/+z/7P/u/+3/7P/r/+v/7v/x//P/8v/y
//L/8v/x//D/8P/w/+3/7P/s/+z/7f/t/+7/7//t/+7/7v/u/+7/7v/u/+7/7f/t/+3/
7f/t/+3/7v/u/+//7//u/+7/6//r/+z/7P/u/+7/7//z//3/CAAVACMAMgBCAFUAYwBo
AG0AbwBgAEgAKgAAAMj/fv8g/8T+g/5n/nD+lP7E/vj+Iv9D/2H/gP+a/63/uf/F/9L/
3P/j/+j/7//z//b/+P/5//n/+v/7//z//v////////8AAAIABAAFAAUABgAHAAcABwAI
AAgACAAJAAkACgALAAsADAAPAA8ADwAOAA4ADgAPABEAEQARABIAEgASABIAFAAUABQA
FQAXABkAGgAaABoAHAAdAB0AHQAfACAAIAAgACAAIwAkACQAJQAlACYAKAApACoAKwAt
AC4ALgAvAC8AMAAyADMANQA2ADcAOAA4ADoAOwA8AD8AQQBCAEMARABDAEYARwBJAE0A
TwBPAFIAVABVAFYAVwBWAFkAWwBdAF0AXwBgAGAAYABhAGIAYwBnAGcAZwBoAGgAaABn
AGcAZQBlAGQAYwBiAGAAXgBaAFcAVQBSAE8ATABJAEYAQwA/ADsANwAzADEALgArACgA
JgAjAB8AHAAXABQAEgARAA4ADQALAAoACgAIAAYABAACAAIAAgABAAAA//////3//f/8
//v/+//6//r/+v/6//v/+v/6//v/+f/4//j/+P/5//r/+//8//z//P/8//7//v/+//7/
//////////8AAAAAAQACAAIAAgADAAMAAwACAAIAAwADAAIABAAEAAQABgAGAAcABwAG
AAYABgAHAAgACAAIAAgACAAIAAcABwAHAAgACAAJAAkACAAIAAgACAAIAAgACAAIAAgA
BwAHAAcABwAFAAUABgAGAAYABgAGAAUABAADAAMAAwADAAMABAAEAAQABAAEAAMAAwAD
AAMAAwADAAMAAgACAAIAAAAAAAEAAQABAAAAAAAAAP///////////////////////wAA
AAAAAAAA/v/+//7//f/9//7//v/+//z//P/9//3//f/9//3//f/7//v/+//7//v/+//8
//3//f/9//z//P/8//3//P/8//z//P/8//z//P/8//z//P/8//z//P/8//z//P/8//z/
/P/8//z//P/6//r/+v/6//z//P/8//z/+v/6//r/+v/8//z//P/8//r/+v/6//r/+v/6
//r/+v/4//j/+P/4//j/+P/4//j/+P/4//j/+P/4//n/+//7//7/////////AQACAAIA
AgADAAMABQAFAAgACAAJAAkABQAFAAQAAwACAP///v/7//X/8//y//H/8f/y//L/8v/y
//H/8P/v/+//8v/1//f/+P/4//j/+P/3//b/9v/2//P/8v/y//L/9P/z//P/8//z//T/
9P/0//T/9P/0//T/8//z//P/8//z//P/9P/0//X/9f/0//T/8//x//L/8v/y//T/9f/3
////CAAVACMANABEAFUAZQBsAHEAcwBqAFAAMAAEAMr/fP8e/8L+g/5j/mj+iv68/vL+
IP8//1v/fP+a/6//vf/J/9T/3P/l/+z/8//3//r//P/9//3//v///wAAAgAFAAUABQAG
AAQABgAHAAcACgALAAsACwAMAAwADAANAA0ADgAPAA8AEAATABMAEwASABIAEgATABcA
FwAXABgAFgAWABYAGAAYABgAGQAbAB0AHgAeAB4AIAAhACEAIQAjACQAJAAkACQAJwAo
ACgAKQApACoALAAtAC4ALwAxADIAMgAzADMANAA2ADcAOQA4ADkAOgA6AD4APwBAAEMA
QwBEAEUARgBHAEoASwBNAE8AUQBRAFQAVgBXAFgAWQBaAF0AXwBhAGEAYwBkAGQAZABl
AGYAZwBpAGkAaQBqAGoAagBpAGkAaQBpAGgAZwBoAGYAZABgAF0AWwBYAFUAUgBPAEwA
SQBFAEEAPQA5ADcANAAxAC4AKgAnACMAIAAbABgAFgAVABQAEwARABAADgAMAAoACAAE
AAQABAADAAIAAQABAP/////+//3//f/8//z//P/8//v/+v/6//v/+f/4//j/+P/6//r/
+v/6//j/+P/4//r/+v/6//r/+//7//v/+//8//r/+//8//z//v/////////+//7/////
/wAAAgACAAIAAgACAAMAAwACAAIAAgADAAQABAAEAAQABAAEAAMAAwADAAQABAAFAAUA
BAAEAAQAAgACAAIAAgAAAAAA/////wEAAQD//////v/+//7//v/+//3//P/7//v/+//7
//v/+v/6//r/+v/6//n/+f/5//n/+f/5//n/+P/4//j/9v/0//X/9f/1//T/9P/0//P/
8//z//P/8//z//P/8//z//L/8v/y//L/8P/w//D/7//x//L/8v/y//D/8P/x//H/7//v
/+//7//v/+//7//v/+3/7f/u/+//7//v/+7/7v/u/+3/7P/u/+7/7v/u/+7/7P/s/+z/
7P/s/+z/7P/s/+z/7P/s/+z/6v/q/+r/6v/q/+r/6v/q/+r/6v/q/+r/6v/q/+r/6v/q
/+r/6v/q/+r/6v/q/+r/6P/o/+j/6P/o/+j/6P/o/+j/6P/o/+j/6P/o/+j/6P/q/+r/
6v/q/+n/6P/n/+b/5v/m/+b/5v/m/+b/5v/m/+f/6P/p/+r/6f/o/+f/5v/m/+b/5v/m
/+b/5v/m/+b/5P/k/+T/5P/m/+b/5v/m/+T/5P/k/+T/5v/m/+b/5v/k/+T/5P/k/+T/
5P/k/+T/5P/k/+T/5P/k/+T/5P/k/+T/5P/k/+T/5P/k/+T/5P/i/+L/4v/j/+X/5f/m
/+f/5//n/+n/6v/q/+r/6//r/+3/7f/u/+7/8f/x/+//7//v/+//7//t/+r/5//j/+H/
4P/f/9//4P/g/+D/4P/f/9z/2//b/97/4f/j/+T/5P/i/+L/4f/g/+L/4v/h/+D/3v/e
/97/3f/d/93/3f/e/97/3v/e/97/3v/e/93/3f/d/93/3f/d/97/3v/f/9//4P/g/9//
3//g/+D/4P/i/+X/6//3/wQAEwAjADIARABRAFUAWgBbAE0AOAAeAPb/wP94/xz/vv54
/lX+W/6A/rD+4v4Q/zL/T/9r/4j/nv+r/7f/w//M/9L/2f/g/+X/5//o/+r/6//r/+z/
7f/u//D/8f/x//H/8v/y//T/9f/1//b/9//3//f/9v/2//b/9//5//r/+//7//r//f/9
//3//P/8//z//f////////8AAP7//v/+/wAAAgACAAMABQAFAAYABgAGAAgACQAJAAkA
DQAOAA4ADgAOABEAEgASABMAEwAUABYAFQAWABcAGQAaABoAGwAbAB4AIAAhACMAJAAl
ACYAJgAmACcAKAArACsALAAtAC4AMQA0ADUANwA5ADsAOwA+AEAAQQBCAEMARABHAEkA
SwBLAE0ATgBOAE4ATwBQAFEAUwBTAFMAVABSAFIAUQBRAFMAUwBSAFEATgBMAEoARgBF
AEMAQAA9ADwAOQA2ADMALQApACUAIQAhAB4AGwAYABYAEwAPAAwACwAIAAYABQACAAEA
///+//7//P/6//j/+P/4//j/9//2//X/9f/z//P/8v/x//H/8P/w//D/8P/v/+7/7v/v
/+//7v/u/+7/8P/w//D/8P/u/+7/7v/w//D/8P/w//H/8//z//P/9P/0//X/9v/2//j/
+f/5//n/+P/4//n/+f/8//7//v/+//7//v///////v/+//7///8CAAIAAgACAAIAAgAB
AAEAAwAEAAQABQADAAIAAgACAAIAAgACAAIAAAAAAP////8BAAEA//////7//v/+//7/
/v/9//z/+//7//v/+//7//j/+P/4//j/+P/3//f/9//3//f/9//3//b/9v/2//T/9P/1
//X/9f/0//T/9P/z//P/8//z//P/9f/1//X/9f/y//L/8v/y//T/9P/0//P/8f/y//L/
8v/w//D/8f/x//P/8//z//P/8//z//P/8//x//H/8v/z//P/8//y//L/8v/x//D/8P/y
//L/8v/y//H/8P/v/+7/8P/w//D/8P/u/+7/7v/u//D/8P/w//D/8P/w//D/8P/u/+7/
7v/u/+7/7v/u/+7/7v/u/+7/7v/u/+7/7v/u/+z/7P/s/+z/7P/s/+z/7P/u/+7/7v/u
/+z/7P/s/+z/7P/s/+z/7P/s/+z/7P/s/+r/6v/q/+r/7P/s/+z/7P/q/+r/6v/q/+j/
6P/o/+j/6P/o/+j/6P/o/+j/6P/p/+3/7f/u/+//7f/t/+//8P/w//D/8f/x//P/8//0
//T/9//3//X/9f/y//H/8P/t/+7/6//n/+X/4v/h/+H/4v/k/+T/5P/j/+L/4f/h/+T/
5//p/+r/6v/s/+z/6//q/+r/6v/p/+j/6P/o/+j/5//l/+X/5f/m/+j/6P/o/+j/6P/o
/+f/5//n/+f/5//n/+r/6v/r/+v/6v/q/+n/6f/s/+z/7P/q/+n/7//7/wYAFQAlADQA
RABVAGEAZABrAGkAWAA+AB4A8v+0/2L/AP+q/nP+Xf5s/pT+yv78/ib/R/9j/4D/mv+p
/7n/x//Q/9j/4f/o/+v/7//y//T/9f/1//b/9//4//r//f/9//3//v/8//7//////wAA
AQABAAEABAAEAAQABQAFAAYABwAHAAYACQAJAAkACgAKAAoACwALAAsACwAMAAwADAAM
AA4ADgAOAA8AEQARABIAEgASABQAFQAVABUAFwAYABgAGAAWABkAGgAaABsAGwAcAB4A
HwAgACEAIwAmACYAJwAnACgAKgArAC0ALgAvADAAMAAwADEAMgA1ADcAOAA5ADoAPQBA
AEEAQwBEAEUARABGAEgASQBKAEsATABPAFEAUwBTAFUAVgBWAFYAVwBYAFkAWwBbAFsA
XABcAFwAWwBbAFsAWwBaAFkAWABWAFQAUABOAE0ASwBJAEYAQwBAAD0AOQA1ADEALQAr
ACgAJQAiACAAHQAZABYAEwAQAA4ADQAIAAcABQAEAAIAAAD+//z/+v/6//r/+f/2//X/
9f/z//H/8P/v/+//8P/w//D/8P/t/+z/7P/t/+//7v/u/+7/7P/s/+z/7P/s/+z/7P/u
/+7/7v/u/+//7f/t/+3/7v/w//H/8v/y//D/8f/x//H/8v/y//P/8//0//b/9v/2//b/
9v/3//f/+P/4//j/+f/6//r/+v/6//r/+v/5//n/+f/6//r/+//7//r/+v/6//z//P/8
//z//P/8//v/+//7//v/+f/5//r/+v/6//r/+v/5//j/9//5//n/+f/5//b/9v/2//b/
9v/1//X/9f/1//X/9f/1//T/9P/0//L/8v/z//P/8//y//L/8v/x/+//7//v/+//7//v
/+//7//u/+7/7v/u/+7/7v/u/+3/7f/u/+7/7v/s/+z/7f/t/+3/7f/t/+3/7//v/+//
7//r/+v/7P/t/+3/7f/s/+z/7P/r/+7/7v/u/+7/7v/u/+7/7v/u/+7/7P/s/+z/7P/u
/+7/7v/u/+z/7P/s/+z/7P/s/+z/7P/s/+z/7P/s/+r/6v/q/+r/7P/s/+z/7P/q/+r/
6v/q/+r/6v/q/+r/6P/o/+j/6P/q/+r/6v/q/+r/6v/q/+r/6f/o/+f/5v/o/+j/6P/o
/+b/5v/m/+b/5v/m/+b/5v/o/+j/6P/o/+j/6f/r/+v/7P/t/+3/7f/v//D/8P/w//H/
8f/z//P/9P/0//X/9f/z//P/8v/x//D/7f/s/+n/5f/j/+L/4f/f/+D/4P/g/+D/3//e
/93/3f/g/+P/5f/o/+j/6P/o/+f/5v/m/+b/5f/k/+T/5P/k/+P/4//j/+P/5P/k/+T/
5P/k/+T/5P/j/+P/4//j/+P/4//k/+T/5f/l/+T/5P/l/+X/5P/k/+T/5v/p/+3/9f8A
AA8AHwAuAD4ATwBbAGIAZwBjAFIAOgAYAOb/pP9Q/+z+mv5n/lH+Yv6M/sD+9P4e/zv/
Wf96/5T/pf+x/8H/zP/U/93/5v/r/+3/7v/w//H/8f/0//X/9v/4//n/+f/5//r/+v/8
//3//f8AAAEAAQABAAAAAAAAAAEAAQACAAMAAwAEAAcABwAHAAYABgAGAAcACQAJAAkA
CgAKAAoACgAMAAwADAANAA8ADwAQABAAEAASABMAEwATABUAFgAWABYAFgAZABoAGgAd
AB0AHgAgAB8AIAAhACMAIgAiACMAIwAmACgAKQArACwALQAuAC4AMgAzADQANwA5ADoA
OwA8ADsAPgA/AEEAQwBFAEUASABKAEsATABNAEwATwBRAFMAVABXAFkAWgBaAFsAXABd
AF8AXwBfAGAAXgBeAF0AXQBfAF8AXgBdAFwAWgBYAFQAUQBPAEwASQBIAEUAQgA/ADkA
NQAxAC0AKQAmACMAIAAeABsAFwAUABEADgAMAAsABgAFAAMAAgD+//z/+v/4//b/9v/2
//X/8v/x//H/7//t/+z/6//r/+r/6v/q/+r/6f/o/+j/6f/n/+b/5v/m/+b/5v/m/+b/
5v/m/+b/6P/m/+b/5v/n/+f/5//n/+j/6P/p/+r/6v/s/+3/7f/t/+z/7P/t/+3/8P/y
//L/8v/w//D/8f/x//L/8v/y//P/9P/0//T/9P/0//T/8//z//P/9P/0//X/9f/0//T/
9P/y//L/8v/y//T/9P/z//P/8//z//H/8f/y//L/8v/y//D/7//u/+3/7f/t/+3/7f/s
/+z/7P/s/+z/6//r/+v/6f/p/+n/6f/q/+r/6v/o/+j/6f/p/+n/5v/m/+b/5f/l/+X/
5f/l/+X/5f/l/+X/4v/i/+L/4v/k/+T/5P/j/+P/5P/k/+T/4P/g/+H/4f/j/+P/4//j
/+H/4f/h/+H/3//f/+D/4f/f/9//3v/e/+D/4f/g/+D/4v/i/+L/4v/i/+L/4v/i/+L/
4v/i/+L/4v/i/+L/4v/i/+L/4v/i/+L/4v/i/+L/4v/i/+L/4v/g/+D/4P/g/+D/4P/g
/+D/4P/g/+D/4P/e/97/3v/e/97/3v/e/97/3v/e/97/3v/e/97/3v/e/97/3v/e/97/
3v/e/97/3v/e/97/3v/e/97/3v/e/9//4f/h/+L/4//j/+P/5f/m/+j/6P/p/+n/6f/p
/+r/6v/t/+3/6//r/+n/5//l/+H/4v/f/9v/2f/Y/9f/1//Y/9j/2P/Y/9f/1P/T/9P/
1v/Z/9v/3P/c/9z/3P/b/9r/3P/c/9v/2v/Z/9j/1//V/9f/1//X/9j/1v/W/9b/1v/Y
/9j/1//X/9f/1//X/9f/2P/Y/9n/2f/W/9b/1f/V/9j/2v/a/9r/4f/r//X/BAAVACUA
NgBGAE8AUwBUAE0APwAsAA4A4P+g/0r/6v6Y/mL+Vf5x/p7+zv4C/yj/QP9Z/3n/kP+e
/6v/t//B/8j/0v/Z/9r/3f/f/+L/5P/l/+X/5v/n/+j/6v/p/+n/6f/q/+r/7P/t/+3/
7v/v/+//7//u/+7/7v/v/+//8P/x//H/8f/z//L/8f/x//L/8//1//X/9f/1//b/+P/4
//j/+v/6//r/+//9//7//v/9//z//v////////8DAAQABAAEAAIABQAGAAYACQAJAAoA
DAALAAwADQAPABIAEgATABMAEgAUABUAFwAYABkAGgAaAB4AHwAgACMAIwAkACUAJgAp
ACwALQAvADEAMwAzADYANgA3ADgAOQA7AD8AQgBFAEMARQBGAEYARgBHAEgASQBJAEkA
SQBKAEwATABLAEsASwBLAEoASQBGAEQAQgA+AD0AOwA4ADUAMAAtACoAJwAlACEAHQAZ
ABUAEgAPAAwACgAHAAMAAAD9//r/+P/3//L/8f/v/+7/7v/s/+r/6P/o/+j/6P/n/+T/
4//j/+H/4f/g/9//3//e/97/3v/e/9v/2v/a/9v/3f/c/9z/3P/a/9r/2v/a/9z/3P/c
/97/3P/c/9z/3f/f/9//3//g/+D/4f/i/+L/4v/j/+P/4//k/+T/5f/l/+b/6P/o/+j/
6P/o/+n/6f/r/+z/7f/v/+3/7P/r/+r/6//s/+z/7f/r/+z/7P/t/+3/7P/s/+z/7v/u
/+7/7v/s/+z/6//r/+3/7f/r/+v/7P/s/+z/7P/q/+n/6P/n/+j/6f/q/+v/6P/o/+j/
6P/m/+X/5f/l/+X/5f/l/+X/5P/k/+T/4v/k/+X/5f/l/+T/5P/k/+P/4//j/+P/4//j
/+P/4//j/+T/5P/k/+T/5P/k/+T/4//h/+L/4v/i/+D/4P/h/+H/3//f/9//3//f/9//
3//f/9//3//g/+H/3//f/97/3v/e/9//4P/i/+H/4P/f/97/3v/e/97/3v/e/97/3v/e
/97/3v/e/97/3v/e/97/3v/g/+D/4P/g/97/3v/e/97/4P/g/+D/4P/g/+D/4P/g/+D/
4P/g/+D/3//e/93/3P/e/97/3v/e/+D/4P/g/+D/3v/e/97/3v/e/97/3v/e/97/3v/e
/97/3v/e/97/3v/e/97/3v/e/97/3v/f/+H/4//k/+X/5f/l/+f/6P/o/+j/6f/p/+v/
6//s/+z/7f/r/+n/6f/o/+f/5v/j/+L/4f/d/9v/2v/Z/9n/2v/a/9j/2P/X/9b/1//X
/9r/3f/f/+D/4P/g/+L/4f/g/+D/3v/d/9z/3P/e/97/3f/d/9v/2//c/9z/3P/c/9z/
3P/c/9v/2//b/9v/2//b/9z/3P/d/93/3P/c/9v/2//c/9z/3v/g/+H/5//v//r/CwAb
ACgAOABJAFMAWgBfAF8AUAA4ABgA7P+w/2L/Av+q/m/+Xf5w/pj+yP78/iT/Qf9f/37/
lv+n/7P/v//I/9L/2f/g/+X/5//o/+r/6//r/+7/7//w//L/8//z//P/9P/0//b/9//3
//r/+//7//v/+v/6//r/+//7//z//f/9//z/////////AAAAAAAAAQABAAEAAQACAAMA
BAAFAAgACAAIAAkACwALAAwADAAMAAwADQANAA0AEQASABIAEgASABUAFgAWABcAFwAY
ABoAHQAeAB8AIQAgACAAIQAhACIAJAAlACcAKAApACoAKgAuAC8AMAAzADUANgA3ADgA
OQA8AD0APwBBAEMAQwBGAEgASQBKAEsASgBNAE8AUQBTAFUAVgBWAFYAVwBYAFkAXQBd
AF0AXgBfAGAAYABhAF8AXwBeAF0AXABaAFgAVABTAFEATgBLAEgARQBCAD8AOwA3ADMA
LwAtACoAJwAkACAAHQAZABYAEQAOAAwACwALAAsACgAKAAoACAAGAAQABAAEAAQAAwAC
AAEAAQD//////v/9//3//v/+//7//v////7//v////3//P/8//z//P/8//z//P/8//z/
/P/+/wAAAAAAAAEAAQABAAEAAgACAAMABAAEAAQABQAFAAUABgAGAAcABwAIAAoACgAK
AAoACgALAAsADgAOAA4ADwASABIAEgASABAAEAAPAA8AEAASABMAFQAVABQAFAAUABIA
EgASABIAEgASABEAEQARABEADwAPABAAEAAQABAAEgARABAADwAPAA8ADwAPAA4ADgAO
AA4ADgANAA0ADQANAA0ADQANAAwADAAMAAoADAANAA0ADQAOAA4ADgANAA0ADQANAA0A
DQANAA0ADQAMAAwADAAMAAwADAAMAAsACwAMAAwADAAKAAoACwALAAkACQAJAAkACwAL
AAsACwAJAAkACgALAA0ADQAMAAwADAALAAoACAAKAAoACgAKAAoACgAKAAoACgAKAAoA
CgAKAAoACgAKAAgACAAIAAgACAAIAAgACAAIAAgACAAIAAoACgAKAAoACgAKAAoACgAI
AAgACAAIAAoACgAKAAoACAAIAAgACAAIAAgACAAIAAoACgAKAAoACAAIAAgACAAIAAgA
CAAIAAoACgAKAAoACwANAA0ADgARABEAEQATABIAEgASABMAEwAVABUAFgAWABcAFwAV
ABMAEgARABAADQAMAAkABQADAAIAAQABAAIAAgACAAIAAQAAAP////8CAAUABwAIAAgA
CAAIAAcABAAEAAQAAwAEAAQABAAEAAMAAwADAAMABAAEAAQABAAGAAYABgAFAAMAAwAD
AAMABQAGAAYABwAFAAQABAADAAMABgAIAAgACAALABMAHQAoADcARQBUAGYAdwB/AIQA
iwCHAHIAWAA0AAAAuv9g//7+tP6J/n/+nP7K/v7+MP9U/3H/j/+q/8L/0//f/+v/+P8A
AAUACgAPABEAEgAUABUAFQAYABkAGgAcAB8AHwAfACAAHgAgACEAIQAkACUAJQAlACYA
JgAmACcAJQAmACcAJwAqAC0ALQAtACwALAAsAC0ALwAvAC8AMAAwADAAMAAyADQANAA1
ADcAOAA4ADcANgA4ADkAOQA5AD0APgA+AD4APAA/AEAAQABDAEMARABGAEcASABJAEsA
SgBKAEsASwBOAFAAUQBTAFQAVQBWAFYAWABZAFoAXQBfAGAAYQBiAGEAZABlAGcAawBt
AG0AcAB0AHUAdgB3AHoAfQB/AIEAgQCDAIQAhACEAIUAhgCHAIsAiwCLAIwAigCKAIkA
iQCLAIsAigCJAIgAhgCEAIAAfQB7AHgAdQByAG8AbABpAGcAYwBfAFsAVwBUAFEATgBM
AEkARQBCAD8APAA6ADkANgA1ADMAMgAuACwAKgAoACQAJAAkACMAIgAhACEAHwAeABwA
GgAZABoAGgAaABoAGwAaABoAGwAZABgAGAAYABgAGAAYABgAFgAWABYAGAAaABoAGgAb
ABkAGQAZABoAHAAdAB4AHgAeAB8AHwAfACAAIAAhACEAIgAkACQAJAAmACYAJwAnACgA
KAAoACkALAAsACwALAAqACoAKQApACkAKgAqACsAKwAqACoAKgAqACoAKgAqACoAKgAp
ACkAKQApACcAJwAqACoAKgAqACoAKQAoACcAJQAlACUAJQAmACYAJgAmACQAIwAjACMA
IwAjACMAIwAiACIAIgAgACAAIQAhACEAIAAgACAAHwAfAB8AHwAfACEAIQAhACEAHgAe
AB4AHgAgACAAIAAfAB8AIAAgACAAIAAgACEAIQAgAB8AHgAdAB4AHwAgACEAHQAdAB4A
HwAfAB8AHgAeAB4AHwAeABwAHgAeAB4AHgAeAB4AHgAeAB4AHgAeAB4AHgAeAB4AHgAc
ABwAHAAcAB4AHgAeAB4AHgAeAB4AHgAeAB4AHgAeACAAIAAgACAAHwAeAB0AHAAdAB4A
HwAgACAAIAAgACAAHgAeAB4AHgAeAB4AHgAeACAAIAAgACAAIAAgACEAIwAjACQAJQAl
ACUAJwAoACgAJgAnACcAKQApACoAKgArACsAKQApACgAJwAmACMAIgAfABsAGQAYABcA
FwAYABgAGgAaABkAGAAZABkAHAAfAB8AIAAgACAAIgAhACAAIAAeAB0AHAAcABwAHAAb
ABsAGwAbABwAHAAaABoAGgAaABoAGQAZABkAGgAbABwAHgAcAB0AHQAcABwAGwAbABwA
HAAcAB4AIwArADcASABXAGcAdgCGAJEAkQCUAJEAhQByAFYALgD2/6j/SP/y/rb+of61
/t7+Dv9C/2z/hP+f/73/1v/k//H//f8HAA4AFgAdACIAJQAlACgAKgArACsALgAvADAA
MgAxADEAMQAyADQANgA3ADcAOAA5ADkAOQA4ADgAOAA5ADsAPAA9AD0APQA/AD4APQA+
AD4APgA/AD8APwA/AEAAQgBCAEIARABEAEQARQBHAEcASABIAEgASgBLAEsASwBNAE4A
TgBOAE4AUQBSAFIAVQBVAFYAWABXAFgAWQBbAF4AXgBfAF8AYABiAGMAZQBmAGcAaABo
AGwAbQBuAHEAcQByAHMAdAB3AHoAewB9AH0AfwB/AIIAhACFAIYAhwCKAI0AjwCRAJEA
kwCUAA==
         </WaveFormData>
      </LeadData>
      <LeadData>
         <LeadByteCountTotal>10000</LeadByteCountTotal>
         <LeadTimeOffset>0</LeadTimeOffset>
         <LeadSampleCountTotal>5000</LeadSampleCountTotal>
         <LeadAmplitudeUnitsPerBit>4.88</LeadAmplitudeUnitsPerBit>
         <LeadAmplitudeUnits>��V</LeadAmplitudeUnits>
         <LeadHighLimit>2147483647</LeadHighLimit>
         <LeadLowLimit>268435456</LeadLowLimit>
         <LeadID>V4</LeadID>
         <LeadOffsetFirstSample>0</LeadOffsetFirstSample>
         <FirstSampleBaseline>0</FirstSampleBaseline>
         <LeadSampleSize>2</LeadSampleSize>
         <LeadOff>FALSE</LeadOff>
         <BaselineSway>FALSE</BaselineSway>
         <ExcessiveACNoise>FALSE</ExcessiveACNoise>
         <MuscleNoise>FALSE</MuscleNoise>
         <LeadDataCRC32>211599200</LeadDataCRC32>
         <WaveFormData>
7//v/+//8P/w//D/8P/w/+3/7P/s/+z/7f/t/+7/7v/u/+7/7f/t/+3/7f/v//D/8f/v
//D/8v/4/wEAEQAnAEMAZQCIAKoA0QD9ABoBLgE5ASgB7gCJAAIAaf/u/qT+kf6q/tX+
Af8o/0T/Xf94/5L/o/+v/7n/w//M/9P/2//h/+X/6f/q/+v/7P/s/+3/7v/v//H/8//0
//X/9v/1//X/9//3//r/+//8//z/+f/5//n/+f/7//v//f/+//7//v/9//3/+v/6//v/
/f/9//7//v/9/////////////////wEAAgAEAAQAAwADAAIAAgADAAUACQAKAAsADAAK
AAoACgAMAA4ADgAOABAAEAAQABAAEQARABIAFAAUABcAFwAZABoAGgAaABoAGgAdAB0A
HgAhACMAIwAjACQAIgAjACQAJQAqACwALAAsACwALQAtAC4AMAAwADAAMQAzADMAMwAz
ADEAMQAyADIAMwAzADIAMQAvAC0ALAArACkAKAAnACYAJgAkACEAHgAZABcAFgATABAA
DwANAAoABwAEAAIAAQABAAEAAAAAAP/////+//3//P/7//v//P/8//3//f/9//v/+//6
//r/+P/5//n/+f/5//j/9//1//X/9f/1//X/9v/2//b/9f/0//P/8v/x//H/8//z//P/
8v/y//L/8v/y//L/8v/y//T/9P/0//X/9//3//f/9//3//n/+v/6//3//f/9//3/+//8
//3///8CAAQABAAEAAIAAgACAAIAAwAFAAgACgAJAAkACQAHAAcABwAIAAkADAAMAAwA
CwAIAAgACAAIAAkACQAKAAoACgAJAAYABgAEAAQABAAFAAcABwAHAAUAAwADAAMAAwAB
AAIAAgACAAQABAACAAAAAAAAAAAAAQABAAEAAQAAAP7//v/+//7//P/9//7//v/+//z/
+//7//n/+f/5//n//P/8//z//P/7//n/+f/6//r/+//7//v/+//6//v//P/6//r/+//7
//v//P/8//v/+P/4//j/+P/6//r/+//8//z//P/6//n/+f/3//n/+v/6//r/+v/6//j/
+P/4//j/+P/4//j/+P/6//r/+v/6//j/+P/4//j/+f/6//v//P/7//r/+f/4//r/+v/6
//r//P/8//z//P/6//r//P/9/////////wAAAAAAAAEAAQACAAIABAAFAAUABgAGAAUA
BQAFAAUABAACAAEAAAD9//j/9f/0//T/9f/2//b/9f/2//b/9f/1//X/9//6//v/+//7
//v/+f/3//b/9v/2//X/9P/z//P/8//0//T/9f/0//P/8v/y//T/9P/0//T/8//y//L/
8v/x//H/8v/y//P/9P/0//X/8f/x//H/9P/1//X/9v/2//r/AwANAB0ANQBTAHQAmgC9
AOUACgEmATcBOgEcAdUAZADT/0b/5P6t/qj+xf7x/hj/PP9X/3D/iP+f/7H/u//D/9D/
2f/d/+P/6//v//H/8//1//b/9f/2//f/+f/8//z//P/8//3//f///////v///wAAAAAB
AAEAAQABAAEAAQADAAQABQAGAAYABwAEAAQABQAHAAkACgAKAAkACwALAAsACwAMAAsA
DAAMAA0ADgAOAA8ADgAOAA8AEQAUABQAFAAUABIAEgASABQAFAAUABQAFgAXABgAGQAb
ABoAGgAbABoAHQAdAB8AIAAgACAAIAAgACEAIQAiACUAJwAnACcAKAAmACcAKAApACoA
LAAsACwALgAvAC8AMAAwADAAMAAxADMAMwAzADMAMQAxADIAMgA1ADUANAAzADEALwAu
AC0AKwAqACkAKAAmACQAIQAeABsAGQAYABUAEgARAA8ADAAJAAYABAADAAEAAQAAAAAA
AQABAAAA///+//3//f/+//7///////////////7//v/8//3//f/9/////v/9//v/+f/5
//n/+f/6//r/+v/5//r/+f/4//f/9f/3//f/9//3//j/+f/6//j/+P/4//j//P/8//z/
/f/9//3//f/9//v//f/+//7////////////9//7///8BAAAAAgACAAIAAgACAAIAAgAC
AAMABQAGAAcABwAHAAUAAwADAAQABQAIAAgACAAHAAYABgAGAAYABgAFAAUABAAFAAUA
AwAEAAIAAgACAAMABQAFAAUAAwADAAMAAwADAAIAAgABAAAAAQACAAEAAAD+//7//v//
//////////7//P/8//z//P/6//v//P/8//7//P/7//v/+f/5//n/+f/8//z//P/8//3/
+//7//z/+v/7//v/+//8//r/+v/6//j/+P/5//n/+//8//z/+//4//j/+P/4//r/+v/7
//z//P/8//r/+f/5//n/+f/4//r/+v/6//r/+P/4//j/+P/4//j/+P/4//j/+P/4//j/
9v/2//b/9v/4//j/+P/4//j/+P/4//j/+P/4//j/+P/5//r/+//8//n/+P/3//b/9//4
//n/+v/4//j/+P/4//j/+P/4//j/+P/4//j/+P/2//b/+P/5//z//f/+/wAAAAAAAAEA
AQAAAAAAAgADAAUABgAGAAUABAADAAIAAAACAAEAAAD9//z/+f/4//j/+f/6//r/+f/7
//r/+P/3//X/9//6//v//f/9//3/+//6//j/9//2//X/9P/z//P/8//0//T/9f/0//P/
8v/y//T/9P/0//T/9f/0//T/9P/0//P/8//y//T/9P/z//P/8f/v//H/8v/z//X/+P/4
//z/AQALABkALQBHAGYAiACrANEA+AAUASMBJgEKAcMAVADJ/0L/4v6p/pz+t/7j/hD/
Mv9P/2j/gv+Z/63/uf/D/8z/0//b/+H/6f/t/+//8f/z//T/8//0//X/9//6//r/+v/6
//v/+//9//3/AAABAAIAAgABAAEAAQABAAIAAQACAAIAAwAEAAQABQAEAAQABQAHAAkA
CgAKAAkACwALAAsACwALAAsADQAOAA8AEAAQABEAEAAQABEAEwASABIAEgASABMAFAAV
ABgAGQAYABcAGAAZABoAGwAdABwAHAAdABwAHQAdAB8AIAAgACAAIAAgACEAIQAiACUA
JwAnACcAKAAoACkAKgArACwALgAuAC4AMAAxADEAMgAzADIAMQAxADUANQA1ADUANQA1
ADYANgA1ADUANAAzADMAMQAwAC8ALwAuAC0ALAArACoAKAAmACAAHQAbABcAFgAVABMA
EAANAAoACAAHAAUABQAEAAQAAwADAAIAAQD+//3//f/+/wAAAQABAAEA//////7//v/8
//3//f/9/////v/9//v/+f/5//n/+f/6//r/+v/5//j/9//2//X/8//1//X/9f/1//b/
9//4//f/9v/1//T/+P/4//j/+f/5//n/+f/5//f/+f/6//r//f/9//3//f/7//z//f//
/wAAAgACAAIAAgACAAIAAgAAAAEAAwAEAAYABwAIAAcABQAFAAYABwAIAAgACAAHAAgA
CAAIAAgACAAHAAcABgAIAAcABAAEAAQABAAEAAUABQAFAAUAAwADAAMAAwADAAIAAgAB
AAAAAgACAAAA/v/+//7//v////3//f/9//z//P/8//z//P/7//v/+//6//v/+v/6//v/
+f/5//n/+f/4//j/+P/4//j/9//4//r/9//3//b/9f/1//T/9f/2//T/9P/1//X/9f/2
//b/9f/0//T/9P/0//L/8v/z//T/9v/2//T/8//x/+//7//w//L/8v/y//L/8v/y//L/
8v/w//D/8P/w//H/8v/z//T/8//y//H/8P/y//L/8v/y//D/8P/w//D/7v/u/+7/7v/u
/+7/7v/u/+z/7P/s/+z/7P/s/+z/7P/s/+z/7P/s/+r/6v/q/+r/7P/s/+z/7P/s/+z/
7P/s/+7/7v/u/+7/7P/s/+z/7P/q/+r/6v/q/+v/7P/t/+7/7f/s/+v/6v/s/+z/7P/s
/+z/7P/s/+z/6v/q/+r/6v/s/+z/7P/s/+r/6v/q/+r/7P/s/+z/7P/s/+z/7P/s/+r/
6v/q/+r/6v/q/+r/6v/o/+j/6P/o/+n/6v/r/+z/7P/s/+z/7P/q/+r/6v/q/+z/7f/v
/+//7f/u/+7/7v/x//H/8v/y//T/9f/1//b/9v/1//X/9f/2//b/9//3//T/8f/u/+v/
7P/s/+3/7v/u/+3/7f/s/+r/6f/p/+v/7P/t/+//7//t/+v/6//q/+z/7P/r/+r/6f/p
/+j/6P/n/+f/5//n/+n/6v/q/+r/6P/o/+f/5v/o/+j/6f/p/+j/6P/o/+j/5//n/+f/
5//p/+r/6//t/+z/8P/4/wEAEwApAEUAZQCGAKgAzwD3ABABIgEpARIBzgBlANr/R//U
/pb+jf6s/tn+A/8q/0b/W/90/4z/nf+p/7X/wf/K/9H/2f/d/+H/4//j/+X/5//o/+v/
7P/t/+//7v/u/+7/7v/v/+//8f/x//T/9f/2//b/9f/1//X/9f/3//f/+f/6//r/+v/5
//n/+P/4//n/+//7//z//P/7//n/+f/5//n//f/9////AAD+//7//f/9//7//v///wEA
AgACAAIAAgAEAAQABAAGAAYABgAGAAgACAAIAAgACQALAAwADgAOAA8ADwARABIAEgAS
ABIAEgATABMAFAAXABcAFwAXABgAGgAbABwAHQAgACIAIgAiACAAIQAhACIAJgAmACYA
JwAnACcAJwAnACUAJQAmACYAJQAlACQAIwAhAB8AHgAdAB8AHgAdABwAGAAWABMAEAAP
AA0ADAAJAAYABQADAAAA+//4//b/9f/1//X/9P/0//H/8f/w/+//7//v//D/8v/0//X/
9f/1//P/8//y//L/9P/1//X/9f/1//T/8//x//P/8//z//P/9P/0//T/8//y//H/8P/v
//H/8//z//P/8v/y//L/8v/y//L/8v/y//T/9P/0//X/9f/1//X/9f/3//n/+v/6//n/
+f/5//n/+f/6//v//f/+/wAAAAAAAP7//v/+//7/AAABAAMABAADAAMAAwABAAEAAQAC
AAMABgAGAAYABQAEAAQABAAEAAcABwAIAAgACAAHAAQABAAEAAQABAAFAAUABQAFAAMA
//////////8BAAIAAgACAAAAAAD+//z//P/8//z//f/9//3//f/8//r/+v/6//r/+v/7
//z//P/6//j/9//3//n/+f/5//n/+v/6//r/+v/3//X/9f/2//j/+f/5//n/+P/2//b/
9v/2//b/9//3//n/+v/6//n/9v/2//b/9v/4//j/+f/6//j/+P/2//X/9//3//f/+P/4
//j/+P/4//j/+P/4//j/+v/6//r/+v/5//j/9//2//b/9v/2//b/+P/4//j/+P/3//b/
9f/0//b/9v/2//b/9P/0//T/9P/0//T/9P/0//T/9P/0//T/8v/y//L/8v/z//T/9f/2
//T/9P/0//T/9P/0//T/9P/0//T/9P/0//L/8v/y//L/8//0//X/9v/0//T/9P/0//L/
8v/y//L/9P/0//T/9P/y//L/8v/y//b/9//5//n/+f/6//r/+v/7//v//P/8//7/////
/wAA/v/9//3//f/+//7///////z/+f/2//P/8v/y//P/9P/0//P/8//y/+7/7f/t/+//
9P/1//f/9//3//X/9f/0//L/8v/x//D/7//v/+7/7v/r/+v/6//r/+3/7v/u/+7/7v/u
/+3/7P/s/+z/7f/t//D/8P/w//D/7f/t/+3/7f/x//L/8//x//D/8v/4/wEADQAfADcA
VQB4AJgAuwDjAAgBIAExATABCgG1ADwAqf8m/87+of6i/sX+8f4a/zz/V/9u/4b/mf+n
/7X/wf/K/9H/2f/f/+P/5//n/+n/6//s/+3/7v/v//H/8v/y//L/8v/x//H/8//z//b/
9//4//j/9//3//f/9//5//n/+//8//z//P/7//v//P/8//3//////wAAAAD/////////
/////////wEAAgACAAIAAQABAAIAAgADAAUABgAGAAYABgAIAAgACAAKAAwADAAMAA4A
DgAOAA4ADwANAA4AEAAQABMAEwAVABYAFAAUABQAFAAXABcAGAAbAB0AHQAdAB4AIAAh
ACIAIwAlACYAJQAkACIAIwAjACQAJwAoACkAKwArACsAKwArACcAJwAoACgAKwArACoA
KQApACcAJgAlACUAJAAjACIAHgAcABkAFgAVABMAEgAPAAwACwAJAAYAAQD+//z/+//7
//v/+v/6//f/9//2//X/8v/x//H/8v/0//X/9f/1//P/8//y//L/8P/x//H/8f/x//D/
7//t/+3/7f/t/+3/7v/u/+7/7f/s/+v/6v/p/+v/7f/t/+3/6v/q/+r/6v/q/+r/6v/q
/+z/7P/s/+3/6//r/+v/6//t/+//8P/w/+//7//v/+//8f/y//P/9f/2//j/+P/4//b/
9v/2//b/+P/5//v//P/9//3//f/7//n/+f/6//v//v/+//7//f/8//z//P/8//3//f/+
//7/AAD///z//P/6//r/+v/7//v/+//7//n/9//3//f/9//3//j/+P/4//b/9v/0//L/
8v/y//L/8//1//X/9f/0//L/8v/y//L/9P/1//b/9v/2//T/8//z//H/8f/x//H/8v/y
//L/8v/z//H/8f/y//L/8//z//P/8v/w//D/8P/w//D/8f/x//H/8v/y//H/8P/w//D/
8P/w//D/8f/y//L/8v/w/+//7f/t/+//8v/y//L/8v/y//D/8P/w//D/8v/y//L/8v/y
//L/8v/y//D/8P/w//D/8v/y//L/8v/w//D/8P/w//D/8P/w//D/8v/y//L/8v/x//D/
7//u/+//8P/x//L/8P/w//D/8P/w//D/8P/w//D/8P/w//D/7//u/+3/7P/t/+7/7//w
/+7/7v/u/+7/7v/u/+7/7v/u/+7/7v/u/+7/7v/w//H/8//z//P/9P/0//T/9f/1//b/
9v/4//n/+f/6//r/+f/5//n/+f/4//r/+f/4//X/8P/t/+z/7P/r/+z/7P/r/+3/7P/q
/+n/5//p/+z/7f/x//H/8f/v/+//7v/u/+7/7f/s/+v/6//q/+r/6f/p/+f/5//n/+j/
6v/q/+r/6v/n/+b/5v/m/+n/6f/q/+r/7P/s/+v/6//p/+v/6//s/+3/7//w//L/9P/7
/wcAGQAvAE0AcACQALMA3QAAARgBJQEgAfQAnQAgAI//Ev++/pP+mP6//u3+Fv84/1P/
aP+C/5f/pf+x/73/xv/N/9X/3//j/+X/5//p/+v/7P/v//D/8f/z//b/9v/2//b/9f/1
//f/9//6//v//P/8//v/+//7//v/+//7//3//v8AAAAA//////3//P/8//3/AQACAAIA
AQD//////////wEAAQADAAQABgAGAAUABQAEAAQABQAHAAoACgAKAAoACgAKAAoADAAQ
ABAAEAASABIAEgASABMAEQASABQAFAAVABUAFwAYABgAGAAYABgAGwAbABwAHwAhACEA
IQAiACEAIQAhACEAJAAmACYAJgAoACkAKQAqACsAKgApACkALgAvADAAMQAtAC0ALgAu
ADEAMwA0ADUANAAxAC8ALQArACoAKQAoACcAJgAkACIAHQAbABoAFwAWABUAEwAQAAsA
CAAGAAUAAQABAAAAAAD//////v/9//z/+//7//z//P/9//3//f/5//n/+P/4//b/9//3
//f/+f/4//f/9f/z//P/8//z//T/9P/0//P/8v/x//D/7//t/+//7//v/+z/7P/s/+z/
7v/u/+7/7v/u/+7/7v/v//H/8f/x//H/7//x//L/8v/1//X/9f/1//P/9P/1//f/+f/8
//3//v/8//z//P/8//z//f///wAAAwADAAMAAQD/////AAABAAQABAAEAAMAAAAAAAAA
AAD/////AAAAAAEAAQD//wAA/v/+//7////////////9//v/+//7//v/+//8//z//P/8
//z/+v/4//b/9v/2//f/9//3//f/9v/2//b/9v/2//X/9f/1//T/9v/0//P/8//x//H/
8f/x//L/8v/y//L/8f/v/+//8P/w//H/8f/x//L/8P/w//D/7f/s/+z/6//s/+7/7//v
/+7/7v/u/+7/7P/s/+3/7v/u/+7/7P/r/+3/7f/r/+r/7P/s/+z/7P/r/+r/6f/o/+j/
6P/o/+j/6P/o/+j/6P/m/+b/5v/m/+f/6P/p/+r/6P/o/+j/6P/m/+b/5v/m/+b/5v/m
/+b/5P/k/+T/5P/l/+b/5//o/+f/5v/l/+T/5P/k/+T/5P/i/+L/4v/i/+D/4P/g/+D/
3v/e/97/3v/c/9z/3P/c/97/3v/e/97/4P/h/+P/4//h/+L/4v/i/+T/5f/n/+j/5//n
/+b/5v/p/+n/6v/r/+n/6P/o/+f/5P/h/97/2//c/9z/3f/e/93/2//a/9j/1//X/9j/
2//e/9//4f/h/+D/3f/c/9r/2//c/9z/3P/a/9n/1//W/9f/1//X/9f/2f/a/9r/2v/Z
/9j/1v/U/9b/1v/X/9f/2P/Y/9j/2P/X/9f/1//X/9v/3P/b/9n/3v/k/+z/+f8PACsA
TQBxAJQAvADlAAcBIAEwASsB+gCaABsAhP/3/pz+fv6P/rj+5/4R/zL/Rv9b/3b/iv+X
/6H/r/+3/8D/yf/R/9P/0//X/9n/2//d/97/3//g/+H/4//i/+L/4v/i/+P/4//l/+X/
5v/n/+j/6P/l/+X/5f/l/+f/5//p/+r/6P/o/+f/5//n/+j/6v/t/+3/7v/u/+3/7P/r
/+r/6f/s/+3/8P/y//D/8P/v/+//8v/y//P/9f/0//T/9P/0//T/9P/0//b/+v/6//r/
/P/6//r/+v/7//3//v8AAAAAAAD//wAAAAABAAIAAwAEAAcABwAIAAsACQAJAAkACgAL
AA0ADwARABIAFAAUABQAFgAXABcAGAAcABwAHAAdAB4AHQAcABsAGwAbABwAHAAcABsA
GQAXABkAFwAWABUAFwAWABUAFAARAA4ACgAGAAQAAwADAAEA/f/7//j/9P/y//D/7//v
/+3/7f/s/+z/6f/p/+j/5//o/+f/5//o/+b/5//n/+f/5f/l/+T/5P/m/+f/5//n/+T/
4v/g/93/3v/f/+D/4f/g/+D/4P/f/9z/2//a/9n/2v/d/97/3//d/9z/2//a/9v/3P/d
/97/3//e/93/3f/f/9//3//f/+H/4//k/+T/4//j/+P/4//k/+b/6P/r/+v/7P/r/+r/
7P/s/+z/7P/u/+//8f/y//L/8f/w/+3/7v/v//H/8//y//L/8v/x//L/8v/y//L/8//z
//T/9P/z//H/7f/s/+7/7v/u/+//7//v/+//7f/r/+v/6//r/+3/7v/u/+7/7P/s/+r/
6P/o/+j/6P/p/+n/6f/p/+j/5v/m/+b/5v/n/+n/6//s/+v/6P/m/+X/5v/n/+j/6f/o
/+j/6P/o/+X/4//j/+T/5v/n/+f/5//k/+L/4v/i/+P/5P/m/+f/5v/m/+X/4//i/+L/
4v/i/+P/5P/m/+j/5//m/+P/4f/j/+X/5//o/+f/5v/l/+T/5P/k/+T/5P/m/+b/5v/m
/+X/5P/j/+L/5P/k/+T/5P/k/+T/5P/k/+b/5v/m/+b/5P/k/+T/5P/i/+L/4v/i/+P/
5P/l/+b/5f/k/+P/4v/k/+T/5P/k/+b/5v/m/+b/5P/k/+T/5P/m/+b/5v/m/+T/5P/k
/+T/5P/k/+T/5P/l/+b/5//o/+f/5v/l/+b/6f/r/+v/6//s/+z/7P/t/+3/7v/u//D/
8//z//T/9P/y//H/8P/v//D/8P/v/+7/7f/q/+f/5v/k/+X/5v/m/+X/5f/k/+L/4f/h
/+P/5v/p/+v/6//r/+n/6f/o/+j/6P/n/+b/5f/n/+b/5v/l/+L/4f/g/9//4f/i/+P/
5P/k/+P/4v/i/+L/4//j/+T/5P/k/+T/4//j/+P/4//j/+T/5f/l/+j/6v/u//P/AQAV
AC8ATQB0AJoAvwDnABABKgE7ATgBDgG5AEAAq/8g/8T+n/6k/sX+7/4Y/zj/U/9s/4b/
mf+n/7H/vf/G/83/1f/d/+H/5f/l/+f/6f/q/+v/7P/t/+//8P/w//D/8P/v/+//8f/x
//T/9f/2//b/9f/1//X/9f/1//X/9//4//r/+v/5//n/9v/2//f/+f/7//z//P/7//3/
/f/9//3//////wEAAgADAAQABAAFAAMAAgACAAMABgAGAAYABgAEAAQABAAGAAgACAAI
AAoACwAMAA0ADwANAA4AEAAQABMAEwAVABYAFgAWABYAFgAYABcAFwAZABoAGwAcAB4A
HAAdAB4AHwAiACQAJAAkACYAJwAnACgAKgAqACoAKwAtAC0ALQAtACkAKQAqACoALQAt
ACwAKwAsACsAKwArACkAKAAnACYAJgAkACEAHgAbABkAGAAVABIAEQAPAAwACQAGAAQA
AwABAAEAAAAAAP/////+//3/+v/5//n/+v/8//3//f/9//v/+//6//r/+v/7//v/+//9
//z/+//5//f/9//3//f/+v/6//r/+f/6//n/+P/3//f/+f/5//n/+P/4//j/+P/2//b/
9v/2//j/+P/4//n/+f/5//n/+f/5//v//P/8//3//f/9//3//f/+////AQACAAQABAAE
AAQABAAEAAQAAgADAAUABgAIAAkACgAJAAcABwAIAAkADAAMAAwACwAKAAoACgAKAAsA
CwAMAAwADgANAAoACgAIAAgACAAJAAsACwALAAkABwAHAAcABwAFAAYABgAGAAgACAAG
AAQABAAEAAQABQAFAAUABQAEAAIAAgACAAIAAgADAAQABAAEAAIAAQABAP//////////
AgACAAIAAgABAP////8AAP7////////////+////AAD///7//v/9////AAAAAP///v/+
//7//v/8//z//f/+////AAD///////////3//v8AAAAAAAAAAP7//v/+//7//v/+//7/
/v/+//7//v/+//3//P/7//r//P/8//z//P/8//z//P/8//z//P/8//z//v/+//7//v/8
//z//P/8//7//v/+//7//P/8//z//P/8//z//P/8//3//v///wAA///+//3//P/+//7/
/v/+//7//v/+//7//v8AAAEAAwADAAMABAAEAAIAAwADAAQABgAIAAkACQAIAAgABwAH
AAUABQAEAAQABAAEAAIAAAD7//r/+v/7//7//v/9//3//P/6//n/+f/5//z//f///wEA
AQD//////P/8//z/+//8//v/+//6//r/+f/5//n/+f/5//r/+v/6//r/+v/5//j/+P/4
//n/+//8//z//P/6//n/+f/5//n/+f/8//3/+//+/wIABgANABsALQBJAGsAjACuANcA
AQEiATYBPwEyAfoAlQAQAH//DP/C/qf+uP7f/gv/Mv9Q/2v/gv+a/63/vf/H/9H/3P/l
/+v/8f/3//f/+f/7//3//v///wAAAQADAAUABgAHAAgACAAHAAgABwAJAAsADQAOAA0A
DQANAA0ADgANAA4ADgAPABAAEAARAA4ADgAPABEAEwAUABQAEwATABMAEwATABUAFQAX
ABgAGgAaABkAGQAYABgAGQAbAB0AHgAfACAAHgAeAB4AIAAiACIAIgAkACYAJgAmACcA
JQAmACgAKAArACsALQAuAC4ALgAuAC4AMQAxADIANQA2ADcAOAA6ADgAOQA6ADsAPgBA
AEAAQABCAEMAQwBEAEYARgBGAEcARwBHAEcARwBFAEUARgBGAEkASQBIAEcARwBFAEQA
QwBDAEIAQQBAAD4APAA5ADYAMwAxADAALQAsACsAKQAmACUAIgAgAB8AGwAbABoAGgAa
ABsAGwAbABcAFQAUABQAFwAZABoAGwAXABcAFgAWABQAFQAVABUAFwAWABUAEwARABEA
EQARABAAEAAQAA8AEAAPAA4ADQANAA8ADwAPABAAEAAQABAADwAOAA0ADAAPABAAEQAT
ABIAEQAQAA8ADwARABIAEgAVABUAFQAVABMAFAAVABcAGgAcABwAHAAaABoAGgAaABwA
HQAfACAAIQAhACEAHwAfAB8AIAAhACIAIgAiACEAIAAgACAAIAAfAB8AIAAgACIAIQAe
AB4AIAAgACAAIQAhACEAIQAfAB0AHQAdAB0AHAAcABsAGgAcABwAGgAYABoAGgAaABsA
HQAdAB0AHAAYABgAGAAYABcAFwAXABYAFwAWABYAFwAXABcAFwAXABgAGAAYABgAFQAT
ABMAFAAWABcAFwAXABYAFAAUABQAFAAUABUAFQATABQAFAATABMAFAAVABYAFAAUABUA
FgAWABYAFAATABcAFQATABQAFQAWABcAGAAXABYAFQAUABQAFAAUABQAEgASABIAEgAQ
ABAAEAAQABEAEgATABQAEgASABIAEgASABIAEgASABQAFAAUABQAEwASABEAEAARABIA
EwAUABIAEgASABIAEgASABIAEgASABIAEgASABIAEgASABIAFAAUABQAFgAWABcAFgAV
ABYAFgAWABcAFwAYABgAGgAbABsAHAAcABsAGwAbABsAGAAYABcAFgAVABIADwAOAA4A
DwAQABAADQANAAwACgAMAA0AEAAUABQAFQAUABMAEwATABIAEgAQAA8ADgANAAsACgAK
AAkACgALAAwADQALAAoACQAIAAoACQAIAAgACgALAAsADAALAAoACQAHAAgACQAKAAsA
DAANAA0ADAASABwAKwBBAFkAdwCbALwA4gANATUBUAFkAWMBOgHkAGkA1P9F/97+sP67
/uD+C/85/1z/cv+H/6L/tv/D/9H/3f/n//D/+f///wEAAwAFAAgACwAOABAAEQASABMA
FQAVABQAEwASABUAFQAXABcAFgAXABgAGAAZABkAGQAZABsAGwAdAB4AHQAcABoAGQAb
ABwAHgAhACAAIAAfAB0AIAAhACIAIwAlACUAJwAoACYAJgAlACUAKAAoACkAKwAqACoA
KgAqACoAKgAqACwAMAAwADAAMgAxADAALwAvADAAMgA1ADYANQA1ADcAOAA6ADoAOgA6
AD0APQA+AEEAQQBBAEEAQgBDAEUARwBJAEsATABLAEoASgBLAEsATABPAFAAUQBTAFMA
UwBTAA==
         </WaveFormData>
      </LeadData>
      <LeadData>
         <LeadByteCountTotal>10000</LeadByteCountTotal>
         <LeadTimeOffset>0</LeadTimeOffset>
         <LeadSampleCountTotal>5000</LeadSampleCountTotal>
         <LeadAmplitudeUnitsPerBit>4.88</LeadAmplitudeUnitsPerBit>
         <LeadAmplitudeUnits>��V</LeadAmplitudeUnits>
         <LeadHighLimit>2147483647</LeadHighLimit>
         <LeadLowLimit>268435456</LeadLowLimit>
         <LeadID>V5</LeadID>
         <LeadOffsetFirstSample>0</LeadOffsetFirstSample>
         <FirstSampleBaseline>0</FirstSampleBaseline>
         <LeadSampleSize>2</LeadSampleSize>
         <LeadOff>FALSE</LeadOff>
         <BaselineSway>FALSE</BaselineSway>
         <ExcessiveACNoise>FALSE</ExcessiveACNoise>
         <MuscleNoise>FALSE</MuscleNoise>
         <LeadDataCRC32>3057797882</LeadDataCRC32>
         <WaveFormData>
4P/g/+L/4v/k/+T/5P/j/9//3//f/+D/4P/h/+H/4f/h/+H/4P/g/+D/4v/j/+P/4//h
/+H/4f/g/+b/8/8IACgATgB0AKEA2QAVAUoBdgGYAZsBaQEHAY0ABgCL/zn/Ev8V/y3/
RP9Z/2z/ff+O/53/p/+v/7j/vf/E/8v/0v/W/9v/4P/f/+H/4f/h/+H/4v/l/+f/5//n
/+f/5//n/+j/6P/q/+3/7f/t/+3/6//r/+v/6//t/+7/7//w//L/8P/w//D/7v/t/+7/
7//x//H/8f/w//H/8f/x//H/8P/y//L/8//z//P/8//x//P/9P/1//f/+v/7//v/+v/4
//j/+P/4//z//f/9//3//f/9//7//v/+//7//f/9/wAAAQABAAIAAgACAAEAAAABAAEA
AgADAAMAAwACAAIAAgADAAMAAwAHAAcABwAHAAcABgAGAAYABgAGAAcACAAIAAYABAAC
AAEAAQABAAEAAQD///7//P/7//n/9v/1//P/8//y//H/8f/v/+v/6f/k/+H/4f/f/97/
3v/c/9r/2v/Y/9b/1v/Z/9n/2//d/+D/4f/j/+P/5P/l/+j/6v/s/+//8f/y//L/8f/w
//D/8P/y//T/9P/y//L/8v/y/+7/7v/v//D/8v/z//P/8//v/+//7v/u/+7/7//w//D/
7//v/+//7//u/+7/7//v//P/8//z//P/8f/w//D/8P/z//P/9f/2//X/9f/1//X/9v/2
//f/+f/8//3//v/+//v/+//7//v//P/+////AAACAAIAAgACAAAAAAAAAAIAAgACAAMA
AwABAAAAAAABAAMAAwADAAQABAAEAAMAAwABAAEAAQABAAMAAwADAAMAAQABAAAAAAAA
AAAAAAABAAEAAAD///7/////////AAAAAAEAAQD///7//v/9//z//P/9//7//v/+//7/
/P/8//n/+f/6//r//P/9//3/+//7//r/+v/7//v/+//8//z/+v/5//n/+P/5//n/+f/6
//z//f/9//3//P/5//j/9//5//n/+v/7//v/+v/5//j/9f/1//b/+P/6//r/+v/6//n/
+P/3//b/9v/2//b/9v/4//j/+P/4//b/9v/2//b/9//4//n/+v/5//j/9//2//j/+P/4
//j/+P/4//j/+P/4//j/+v/7//////////////////////8BAAEAAgADAAMAAwADAAIA
AgACAAIAAwABAAEAAAD9//r/+f/5//n/+f/6//r/+v/8//z/+f/3//X/+P/7//3////9
//z/+//4//f/9//2//T/9P/0//P/9f/0//T/8//w//D/8v/y//P/9P/1//X/8//z//P/
9P/y//P/8//z//T/9f/1//b/8v/y//X/9f/1//f/9f/z//T/9v/9/wwAKABIAGgAjwC9
APEAJgFUAXoBkwGLAU0B6wByAPf/j/9K/y//Of9M/2H/dP+J/5j/pf+x/7v/wv/J/9L/
2f/c/+D/5f/q/+r/7f/u/+//7//w//P/9f/1//X/9f/1//X/9v/2//j/+f/5//n/+f/7
//v/+//7//v//P/9//7/AAD+//7//v/8//v//P/9//7///8AAAAA///////////+/wAA
AAABAAIAAwAEAAMAAQACAAMABQAIAAkACQAIAAoADAAOABAAFAAVABUAFQAWABcAGQAa
ABoAGgAZABkAGwAbABoAGgAbABwAHAAcAB0AHQAeAB8AIQAhACAAIAAeAB8AHwAfACEA
IQAhACEAIQAgACAAIAAeAB4AHwAgACIAIAAeABwAGwAbABsAGwAdABsAGgAYABUAEwAQ
AA8ADQANAAwACwALAAkABQADAAAA/f/9//v/+v/6//j/9v/0//L/8P/w//P/8//1//f/
+P/5//v/+//8//3/AAACAAYACQALAAwADQANAA0ADgAMAA4AEAAQABIAEgASABIADgAO
AA8AEAASABMAEwATAA8ADwAOAA4ADgAPABAAEAAQABEAEgATABAAEAARABEAFQAVABUA
FQATABIAEgASABMAEwAVABYAGQAZABkAGQAWABYAFwAZABoAGwAcABwAGwAbABsAGwAb
ABwAHAAcABwAHAAcABwAGwAaABkAGgAbABwAHgAfAB0AHAAcAB0AGwAbABsAHAAcABwA
GwAbABkAGQAZABkAGwAbABsAGwAbABsAGgAaABgAGAAYABkAGQAYABcAFgATABMAEwAU
ABYAFwAXABUAFAAUABMAEgASABMAFAAUABQAFAASABIAEQARABIAEgASABMAEwARABMA
EgASABMAEQARABIAEgAUABMAEwASABEAEQARABIAEgATABMAEwARAA8ADwAPAA8ADwAQ
ABEAEwASABEAEAARABEAEAAQABIAEgASABIAEAAQABAAEAAQABAAEAAQABAAEAAQABAA
DwAOAA0ADAANAA4ADwAQAA4ADgAOAA4ADgAOAA4ADgAQABAAEAAQAA8ADgANAAwADgAO
AA4ADgAMAAwADAAMAAwADAAMAAwADgAOAA4ADgANAAwADQANABAAEQASABMAEwATABMA
EwATABMAFAAVABcAFwAXABYAFQAUABMAEwAVABUAFAARAA4ADQANAA0ADQAOAA4ADgAO
AA4ACwAJAAgACgAMAA0AEQAPAA4ADQAKAAkACQAIAAYABgAGAAUABwAGAAYABQACAAIA
BAAEAAUABgAHAAcAAwADAAMABAAEAAUABQAFAAcABwAGAAYAAgAAAAEAAwAFAAcABwAH
AAgACgAPABwAMgBOAG4AkwC/APEAJAFSAXYBjwGHAU0B7QB4AAEAnf9U/zP/Pf9U/2v/
gP+R/6L/sf+9/8n/0v/Z/+D/5//s//D/9//8//z///8AAAEA//8AAAMABQAHAAcABwAH
AAUABgAGAAgACwALAAsACwAJAAkACQAJAAgACAAIAAgACwAKAAsADAAJAAkACwANAA8A
DwAPAA4ADQANAA0ADQAMAA4ADgAPABEAEQARAA8ADQAOAA8AEQASABMAEwASABQAFAAU
ABQAEwATABIAEQAUABUAFwAYABYAFgAVABUAFwAXABYAFgAWABYAFQAUABUAFQAWABcA
FwAXABYAFgAWABcAFwAXABkAGQAZABkAGQAYABgAGAAWABYAFwAYABoAGAAWABQAEwAT
ABMAEwARAA8ADgAMAA0ACwAIAAcAAwADAAIAAQAAAP///P/7//f/8//y/+//8P/w/+7/
7P/s/+r/6P/o/+j/5//o/+n/7P/t/+//7//v/+//8f/y//b/+f/7//z/////////AAD/
/wAAAQAAAAIAAgACAAIA/v/+////AAACAAMAAwADAAEAAQAAAAAA/////////v/+////
AAABAP7//v//////AQABAAEAAQABAAAAAAAAAAEAAQADAAQABwAHAAcABwAEAAQABQAH
AAgACQAKAAoACQAJAAkACQAJAAoACgAKAAwADAAMAAwADAAMAAwADgAOAA4ADwAPAA0A
DAAMAA0ADAALAAoACgAMAAwACwALAAkACQAJAAkACQAJAAkACQAJAAkACAAIAAcABgAF
AAUABwAGAAUABAABAAEAAQACAAIAAwADAAEAAgACAAEAAAD////////+////AAD//wAA
/////wAAAAD+///////9/////v/+/////v/9//3//P/9//3//v/+//3//f/9//7//f/9
//z/+//9//v/+//7//n/+f/6//v//P/8//z//P/5//n/+P/6//z//P/8//z/+v/6//r/
+v/4//j/+P/4//n/+v/7//z/+f/4//f/9v/3//j/+f/6//j/+P/4//j/9v/2//b/9v/3
//j/+f/6//n/+P/3//b/+P/4//j/+P/4//j/+P/4//b/9v/2//b/9v/2//b/9v/2//b/
9v/2//b/9v/2//b/9v/2//b/9v/0//T/9P/0//X/9v/3//j/9f/0//P/8v/z//T/9f/2
//b/9v/2//b/9P/0//T/9P/2//b/9v/2//X/9P/z//L/9P/0//T/9P/0//T/9P/0//L/
8v/y//L/9P/0//T/9P/z//L/8f/w//H/8v/z//T/9P/0//T/9P/y//L/8v/y//T/9f/3
//f/9f/1//X/9f/3//f/+f/5//r/+//7//v/+f/4//j/+P/6//v/+//7//r/9//0//P/
9f/1//X/9v/2//b/9v/2//P/8f/x//T/9f/3//n/9//2//X/9P/z//X/9P/0//T/9v/1
//X/9P/0//P/8v/y//b/9v/2//b/9P/z//H/8f/z//T/9P/1//X/9f/1//X/8v/y//L/
8v/1//X/9f/z//H/8f/0//z/CwAkAEIAZgCMALsA9QAvAWABiAGoAaEBYQH7AH0A9v+D
/zf/Hv8n/z//Vv9r/37/jf+a/6f/s/+9/8b/zf/W/93/4v/m/+n/6v/q/+3/7v/v//H/
8v/1//f/9v/1//T/8//1//b/9v/4//n/+f/5//n/9//3//f/9//5//r/+//8//r/+P/4
//j/9//3//n/+//7//v/+//6//f/9//3//f/+f/8//3////+//3//P/5//v//P/9////
AAABAAEAAAAAAAAAAAAAAAIAAwADAAMAAQABAAIAAgADAAQABAAFAAUABQAEAAQABQAG
AAYABgAJAAkACgALAAkACQAIAAgACgALAAsACwALAAsACwALAAkACAAIAAgACgAKAAsA
DAAMAAoACAAGAAUABQAFAAUAAwABAAAA/v/7//n/9v/1//P/8//y//H/7f/r/+f/5f/k
/+H/4f/f/97/3v/c/9r/1//U/9H/0P/T/9P/1f/X/9b/1//Z/9n/2//d/+H/5P/m/+n/
6//s/+3/7f/t/+7/8f/0//f/+P/2//b/9v/2//X/9v/4//r/+P/5//n/+f/1//X/9P/0
//X/9//5//r/+f/5//n/+f/6//r/+//7//v/+//7//v//f/8//z//P/9//3///8AAP//
////////AAAAAAEAAwAEAAUABgAGAAMAAwADAAMABgAIAAkACgAIAAgACAAIAAgACAAI
AAoADAAMAA0ADQALAAoACgALAAsACwALAAwACgAKAAkACQALAAsACwALAAkACQAJAAkA
CQAJAAgACAAKAAoACgALAAkACAAHAAYABwAHAAcACAAGAAcABwAFAAQABAADAAIABAAF
AAYABgAEAAQAAgACAAMAAwAEAAQABAAFAAUAAwABAAAAAAABAAMAAwAEAAQAAwABAAAA
/v/+////AAACAAIAAwADAAMAAwABAAEAAQADAAMABAAFAAMAAgABAAAA//8BAAIAAAAC
AAIAAgACAAAAAAAAAAAAAgACAAIAAgAAAAAAAAAAAAAAAAAAAAAAAAAAAAAAAAD+//7/
/v/+////AAABAAIAAAAAAAAAAAAAAAAAAAAAAAAAAAAAAAAA/v/+//7//v8AAAAAAAAA
AP7//v/+//7/AAAAAAAAAAD+//7//v/+//z//P/8//z//v/+//7//v/8//z//P/8//z/
/P/8//z//P/8//z//P/6//r/+v/6//7///8BAAEA//////////8BAAEAAwADAAIAAwAD
AAMAAQAAAAAAAAACAAMAAwADAAAA/f/6//n/+//7//v//P/8//z//P/8//f/9f/1//j/
/f///wEA///+//3//P/7//v/+v/6//r//P/7//v/+v/6//n/+P/4//z//P/8//z/+v/5
//f/9//3//j/+P/5//n/+f/5//n/+P/4//j/+P/7//3//f/7//n/9//6//7/BwAWADIA
UgB0AJsAxwD5ACwBWAF8AZEBfQEzAcsAUADZ/33/QP8v/z//Vv9r/37/jf+c/6n/tf+9
/8b/z//W/9v/4v/k/+f/7P/s/+//8P/x//P/9P/3//n/+//7//v/+//5//r/+v/8////
/////////f/9//3//f/9//7///8AAAAA/v/+//7//////wEAAwABAAEAAQAAAP//////
////AAACAAIAAwADAAMAAwABAAMABAAFAAcABgAHAAcABgAEAAQABAAEAAgACQAJAAkA
DAANAA8AEAAUABYAFwAZABcAFwAWABYAFgAWABUAFAAXABcAGAAZABcAFwAWABYAFgAX
ABcAFwAbABsAGwAbABkAGAAYABgAGAAYABkAGgAaABgAFgAUABMAEwATABMAEwARABAA
DgANAAsACAAHAAYABwAHAAcAAwABAP3/+//6//f/9//1//L/8v/w/+7/6v/o/+b/5v/n
/+f/6f/r/+r/6//t/+3/7v/v//L/9P/2//n/+//8//3//f/9//7//v8AAAIAAgACAAIA
AgACAAAAAAABAAIAAgADAAMAAwABAAEAAAAAAAAAAQACAAIA///////////+//7/////
/wMAAwADAAMAAQAAAAAAAAADAAMABQAGAAUABQAFAAUABAAEAAUABwAKAAsADAAMAAkA
CQAJAAkACgAMAA0ADgAMAAwADAAMAAwADAAMAA4ADgAOAA8ADwANAAwADAANAA8ADwAP
ABAADgAOAA0ADQALAAsACwALAAsACwALAAsABwAHAAYABgAIAAgACAAJAAkACAAHAAYA
BQAFAAUABgAIAAkACQAHAAUABAACAAAAAQADAAUABgAEAAQAAgACAP////8AAAAAAAAB
AAEA//////7//v///wEAAQACAAIAAAD//////v/9//3//f/+//7////////////9//3/
/f//////AAABAAEAAAD///7//f/7//7/AAAAAAAAAAAAAP///v/9//z//v/+//7//v/+
//7//v/+//3//P/7//r/+//8//3//v/8//z//P/8//7//v/+//7//P/8//z//P/7//r/
+f/4//n/+v/7//z/+//6//n/+P/6//r/+v/6//r/+v/6//r/+P/4//j/+P/6//r/+v/6
//j/+P/4//j/+v/6//r/+v/4//j/+P/4//j/+P/6//v//f/9//3//f/9//3//f/9////
//8AAAEAAQABAAEAAAAAAAAAAAABAAMAAwACAP//+//5//j/9//5//r/+v/6//j/+P/1
//P/8f/0//f/+f/9//v/+v/5//j/9//3//b/9P/0//T/8//z//L/8v/x//D/8P/y//L/
9P/0//T/8//v/+//7//w//D/8f/x//H/8f/x//D/8P/u/+7/8f/x//P/8//z//P/8P/y
//v/DAAmAEYAaACPAL8A9QAoAVIBdgGHAWsBHQGxADYAw/9j/yj/G/8v/0b/W/9w/4H/
jv+b/6v/tf/A/8v/0v/X/97/5v/p/+r/6v/t/+7/7//x//L/9f/3//n/+f/5//n/+P/4
//f/+P/7//v/+//7//n/+f/5//n/+f/6//v//P/+//z//P/8//n/+f/7//3/////////
/v/7//v/+//7//r//P/8//3//f/9//3/+//7//z//f///wIAAwADAAIAAAAAAAAAAAAC
AAMAAwADAAUABQAGAAYABAAEAAMAAwAFAAUABAAEAAMABAAEAAQABwAHAAgACQALAAsA
CgAKAAcABwAGAAUACAAJAAoACwAJAAgACAAIAAYABgAHAAgACQAIAAcABgAEAAMAAgAB
AAMAAQAAAP7//P/5//X/8//z//P/8v/x/+//7f/p/+f/5v/j/+P/4f/e/97/3P/a/9b/
1P/S/9L/0f/R/9P/1f/W/9f/2f/Z/9r/2//e/+D/4v/l/+f/6P/n/+f/5//o/+j/6v/s
/+z/7v/u/+7/7v/s/+z/7f/u/+7/7//v/+//6//r/+r/6v/o/+n/6v/q/+n/6f/p/+n/
6v/q/+v/6//t/+3/7f/t/+3/7P/s/+z/6//r/+3/7v/x//H/8f/x/+7/7v/v//H/9P/1
//b/9v/z//P/8//z//L/9P/1//b/+P/4//j/+P/4//j/+P/6//r/+v/7//v/9//2//b/
9//3//f/9//4//n/+v/6//v/+//7//v/+//5//n/+f/5//X/9f/0//T/9f/2//f/+f/3
//b/9f/0//P/8//z//T/8v/z//P/8f/y//L/8f/w//D/8f/y//L/8v/y//D/8P/t/+3/
7v/u/+7/7//v/+3/7//u/+7/7//t/+3/7v/u/+z/6//r/+r/6P/n/+b/5v/p/+v/7P/t
/+3/6//r/+v/6f/p/+r/6//p/+j/5//m/+f/6f/o/+b/6P/o/+j/6P/m/+b/5v/m/+j/
6P/o/+j/5v/m/+b/5v/k/+T/5P/k/+b/5v/m/+b/5v/m/+b/5v/k/+T/5P/k/+T/5P/k
/+T/4v/i/+L/4v/k/+T/5P/k/+L/4v/i/+L/4P/g/+D/4P/i/+L/4v/i/+D/4P/g/+D/
4P/g/+D/4P/e/97/3v/e/+D/4P/g/+D/4P/h/+P/4//h/+H/4f/h/+L/4//m/+f/5//n
/+b/5f/n/+b/5v/m/+b/5//n/+f/5P/h/97/3f/f/9//3//g/9//3v/d/9z/3P/b/9z/
4P/l/+f/6f/n/+T/4//i/+H/4v/i/+P/5P/i/9//3f/a/93/3f/d/97/3v/e/97/3v/e
/93/2//b/93/3v/e/9//3f/d/93/3f/e/97/3v/e/+H/3//d/9v/2//d/+L/7P8DACQA
SABwAJ4A1wAXAU8BgAGsAboBkQEzAbcAKwCk/0P/E/8O/yH/O/9S/2X/cv9//47/m/+j
/63/tv+9/8T/y//Q/9L/0//U/9T/1//Y/9n/2//c/9//4f/g/9//3v/d/9//4P/g/+L/
4//j/+P/4//j/+P/4//j/+P/5P/l/+b/5P/i/+L/4v/j/+P/5f/n/+X/5f/l/+T/5f/l
/+X/5f/n/+r/6//t/+r/6f/o/+X/5//o/+n/6//q/+v/6//q/+v/7P/t/+7/8P/x//H/
8f/v/+//8P/w//P/9P/0//X/9P/z//H/8P/z//T/9P/0//f/9//4//n/+P/3//X/9P/1
//f/+P/5//r/+f/4//f/9//2//b/9v/3//j/+v/8//r/+P/2//T/9f/1//X/9f/0//H/
7//s/+3/6//o/+f/5//n/+b/5f/g/93/2P/V/9P/0f/S/9H/zv/O/8z/yv/K/8j/xv/G
/8n/yf/L/83/zP/N/8//z//R/9P/1//a/9r/3f/f/+D/4//j/+P/5P/m/+j/6v/q/+f/
5v/l/+T/4//k/+b/6P/m/+f/5//n/+P/4//i/+L/5P/l/+b/5v/k/+P/4v/h/+P/5P/m
/+f/6P/n/+b/5f/n/+b/5v/m/+n/6f/r/+z/7P/r/+r/6f/p/+r/7P/v/+7/7//w//D/
8f/x//H/8f/0//b/9//4//f/9v/1//T/9v/2//b/+P/3//b/9v/1//T/9P/1//f/+f/5
//n/+v/5//j/9v/1//f/9//3//f/9f/1//X/9f/1//X/9P/0//b/9v/2//f/9f/0//P/
8v/x//H/8f/y//L/8//z//H/8v/y//H/8P/y//P/9P/0//H/8P/t/+z/7P/t/+//8P/u
/+//7//t/+//7v/u/+//7//v//D/8P/u/+3/7f/s/+z/7f/u//D/7//v/+7/7f/t/+v/
6//r/+z/7f/v//H/8P/u/+z/6v/t/+//8P/w/+7/7v/u/+7/7P/s/+z/7P/u/+7/7v/u
/+3/7P/r/+r/6//s/+3/7v/s/+z/7P/s/+z/7P/s/+z/7v/u/+7/7v/s/+z/7P/s/+7/
7v/u/+7/7P/s/+z/7P/u/+7/7v/u//D/8P/w//D/7//u/+3/7P/u/+7/7v/u/+7/7v/u
/+7/7P/s/+z/7P/t/+7/7//w/+//7v/t/+7/8f/z//P/8//x//H/8f/x//P/9f/1//b/
+f/5//n/+f/2//b/9v/2//n/+f/5//j/9f/y//H/8f/v/+//8P/w//D/8P/w/+3/6//r
/+7/8f/1//f/9f/0//P/8v/x//H/8P/w//D/8P/v/+//7v/u/+z/6v/p/+r/7P/s/+z/
7P/t/+v/6//r/+r/6v/r/+v/6//r/+v/6v/q/+r/6v/r/+v/7f/v/+//7f/s/+7/+f8M
ACgASgBwAJsAywADATwBaAGOAaEBiQE7AdMAVADX/3n/Qv8z/z3/UP9j/3b/hf+W/6P/
r/+3/77/xf/M/9P/2P/e/+P/6P/n/+n/6f/p/+n/6v/t/+//7//v/+//7//t/+7/7v/w
//H/8f/x//H/8f/x//H/8f/y//T/9v/4//j/9v/2//b/8//z//X/9//5//n/+f/4//n/
+f/5//n/+P/6//r/+//8//3//v/9//z//P/8//3/AAABAAEAAAAAAAAAAAAAAAAAAQAB
AAEAAgADAAUABgAEAAQAAwADAAQABQAFAAYABQAGAAYABgAFAAUABgAHAAkACQAIAAgA
BgAHAAcABwAKAAsADAANAA0ADAAMAAwADAAMAA0ADgAQAA4ADAAKAAcABwAHAAcACQAH
AAYABAAEAAMAAQABAP3//f/8//v/+//5//X/8//w/+3/7f/r/+r/6v/o/+b/4v/g/97/
3v/f/9//4f/j/+T/5f/n/+f/5v/n/+r/7P/w//P/9f/2//f/9//3//j/+v/8//7//v/8
//z//P/8//z//P/9//7//P/9//3//f/8//3//f/+//z//f/+//7//f/9//3//f/8//z/
/f/9//3//f/9//3////+//7//v//////AQACAAMAAwADAAMAAgACAAMABQAIAAkACgAK
AAsACwALAAsADAAOAA8AEAARABIAEwAUABIAEgASABQAFQAWABgAGQAXABYAFgAXABcA
FwAXABgAGgAaABkAGQAYABcAFgAVABcAFwAXABcAFQAVABQAFAAWABYAFgAXABcAFgAV
ABQAEwATABMAFAAUABUAFQATABQAFAATABIAEgATABQAFAAUABQAEgASAA8ADwAQABAA
EgATABMAEQARABAAEAARABEAEQASABIAFAATABMAEgAPAA8ADwAQABIAEwATABMAEwAR
ABEAEQARABEAEgATABUAFAATABIAEwATABAAEAARABIAEwAUABIAEgASABIAEAAQABAA
EAASABIAEgASABAAEAAQABAAEgASABIAEgARABAADwAOABAAEAAQABAAEgASABIAEgAQ
ABAAEAAQABIAEgASABIAEAAQABAAEAASABIAEgASABQAFAAUABQAEgASABIAEgASABIA
EgASABIAEgASABIAEAASABMAFQAXABcAFwAXABcAFwAXABkAGwAcAB0AHQAdAB0AHAAc
ABoAGgAbABsAGwAaABcAFAARABEAEQARABQAFAAUABQAFAARAA8ADwASABUAFwAZABkA
GAAXABYAEwATABIAEgAUABQAEwATABIAEgARABAADgAQABAAEAAQABAADwANAA0ADQAO
AA4AEQARABEAEQAPAA4ADgAOAAwADwARABEADwAPABEAEgAUAB8AMgBQAHIAlgDBAPUA
KwFeAYYBpgGvAYUBLwG7AEAAz/99/1D/S/9d/3T/if+a/6v/uv/F/9H/2//k/+f/7v/1
//r/AAAFAAgABgAJAAoACwAJAAoADQAPABEAEQARABEADwAQABAAEgAVABUAFQAVABUA
FQAVABUAFAAUABQAFAAVABQAFQAWABMAEwAVABcAFwAXABcAFgAVABUAFQAVABYAGAAY
ABkAGwAbABsAGQAYABgAGAAZABsAHQAeAB4AHAAcABwAHAAeAB8AHwAfACAAIQAjACQA
JAAkACMAIwAlACUAJAAkACQAJAAjACIAJQAlACYAJwAoACkAKQAqACkAKQAoACcAKQAp
ACkAKQAqACoAKwAsACoAKgArACwALAAqACgAJgAnACcAJwAnACkAJwAmACQAJQAjACAA
HwAbABsAGgAZABcAFQARAA8ADAAJAAkABwAGAAYABAACAAIAAAD+//7//f/9////AQAE
AAUABwAHAAcABwAJAAoADwATABYAGAAXABcAFwAYABYAGAAaABoAGgAaABoAGgAWABYA
FwAYABoAGwAbABsAGwAbABoAGgAYABkAGgAaABsAGwAbABsAGQAYABgAFwAbABsAGwAb
ABkAGAAYABgAGQAZABsAHAAdAB0AHQAdABwAHAAdAB8AIAAhACIAIgAhACEAIQAhACQA
JgAnACgAKAAoACgAKAAmACYAJgAoACoAKgArACsAJwAmACYAJwAnACcAJwAoACoAKgAp
ACkAKQApACkAKQApACkAKQApACcAJwAmACYAJQAkACMAIwAjACIAIQAgACAAIQAiACQA
JgAnACcAJQAjACIAIAAeABwAHQAeAB4AHgAeABwAHAAdAB0AHgAeAB4AHwAfAB0AGwAa
ABoAGwAcAB0AHwAgAB4AHQAdABwAGQAZABkAGgAaABsAGwAbAB0AGwAbABsAGQAZABoA
GwAbABoAGQAYABkAFwAYABgAGQAaABsAHAAbABoAGQAYABoAGgAaABoAGQAYABcAFgAW
ABYAFgAWABgAGAAYABgAFgAWABYAFgAWABYAFgAWABgAGAAYABgAFwAWABUAFAAVABYA
FwAYABYAFgAWABYAFgAWABYAFgAWABYAFgAWABYAFgAWABYAFgAWABYAGAAZABsAGwAb
ABsAGwAbABsAGwAdAB0AHgAfAB8AHwAfAB4AHgAeAB4AHwAfAB8AHgAcABoAGgAbABoA
GQAZABgAGAAYABgAFQAWABcAGwAfACAAIQAeABwAHQAcABsAGwAYABgAGAAYABQAEwAR
ABAAEQASABQAGAAXABYAFQAUABUAEwATABMAFgAWABcAFwAWABUAFAASABMAFAAVABcA
FQATABEAEQATABgAJAA5AFgAegCiANAACQFLAYsBwgHwAQQC5QGLAREBgwD4/4v/Uf9E
/1P/af+A/5f/pP+z/8L/z//X/+P/6v/z//r///8CAAQABwAIAAsADwARABMAEQASABUA
FwAWABUAFAATABYAGAAZABwAHAAbABoAGQAbABsAGwAbABsAHAAdAB4AHQAaABkAGAAY
ABkAHAAfAB4AHQAcABoAGwAdAB8AIQAiACQAJAAlACQAIwAiAB8AIQAiACMAJQAlACUA
JAAiACQAJAAkACQAKAApACkAKQAnACcAKAAoACsALAAsAC0AKwArACoAKgAsAC4ALwAw
AC8ALwAwADEALwAvAC4ALgAxADMANAA1ADYANQA0ADMAMwAyADIAMgA0ADQANQA2ADIA
MgAyAA==
         </WaveFormData>
      </LeadData>
      <LeadData>
         <LeadByteCountTotal>10000</LeadByteCountTotal>
         <LeadTimeOffset>0</LeadTimeOffset>
         <LeadSampleCountTotal>5000</LeadSampleCountTotal>
         <LeadAmplitudeUnitsPerBit>4.88</LeadAmplitudeUnitsPerBit>
         <LeadAmplitudeUnits>��V</LeadAmplitudeUnits>
         <LeadHighLimit>2147483647</LeadHighLimit>
         <LeadLowLimit>268435456</LeadLowLimit>
         <LeadID>V6</LeadID>
         <LeadOffsetFirstSample>0</LeadOffsetFirstSample>
         <FirstSampleBaseline>0</FirstSampleBaseline>
         <LeadSampleSize>2</LeadSampleSize>
         <LeadOff>FALSE</LeadOff>
         <BaselineSway>FALSE</BaselineSway>
         <ExcessiveACNoise>FALSE</ExcessiveACNoise>
         <MuscleNoise>FALSE</MuscleNoise>
         <LeadDataCRC32>365957040</LeadDataCRC32>
         <WaveFormData>
4//j/+X/5f/l/+X/5f/k/+H/4f/h/+H/4//l/+X/5f/j/+L/4v/i/+P/5f/n/+n/5//k
/+L/4f/h/+P/6f/3/w0AIgA5AFYAeQCeAMIA4AAAARIBCQHpALkAdwAsAOz/w/+2/7j/
vP+9/7//xP/H/8f/x//J/83/0P/T/9f/2//d/9//5P/k/+P/4//i/+L/4//k/+X/6P/o
/+j/5//n/+f/5//n/+r/6//r/+z/6//q/+n/5//n/+j/6//s/+z/7P/s/+v/6//q/+r/
7P/s/+z/7P/s/+z/7P/s/+z/7P/s/+3/7f/u/+7/7f/s/+z/7P/s/+7/8f/y//P/8//x
/+//7v/u//D/8f/x//L/8P/w//D/8P/w//D/8v/y//T/9P/0//X/8//y//L/8v/y//L/
9P/1//X/9f/1//P/8//z//P/8//3//f/9//3//f/9//1//X/9v/2//f/9//3//f/9f/z
//L/8v/y//L/9f/1//T/8//w/+7/7P/r/+v/7P/t/+3/7f/s/+r/6P/m/+X/5f/l/+X/
5f/l/+T/4//i/+H/4f/k/+b/5//o/+n/6f/r/+v/6//t/+7/8P/1//f/9//4//b/9v/2
//b/9//4//n/+f/3//f/9//2//X/9f/2//b/+P/5//n/+f/4//f/9v/2//f/9//3//j/
9v/1//X/9f/2//b/9//3//n/+f/5//n/9v/1//X/9v/2//b/+P/5//n/+f/5//j/+P/4
//n/+f/8//7//v/+//v/+v/6//r//f/9//7/AAAAAAAAAAAAAP///////wEAAgACAAEA
AQAAAP///////wEAAQACAAIAAAAAAAAA///+//7//v/+/wEAAQABAAAA/v/9//z//P/9
//3//f/+/wAA///+//3/+//7//v//P/+///////+//7//P/7//v//f/+//7//v/8//z/
+//6//j/+f/5//n/+//7//z//P/7//r/+v/6//z//f/9//7//P/6//r/+f/4//j/+P/4
//v//P/9//3//P/5//f/9v/4//n/+v/8//z//P/6//n/+f/5//j/+v/8//z//P/8//v/
+v/5//j/+v/6//r/+v/6//r/+v/6//r/+v/6//r/+//8//3//v/7//r/+f/4//j/+P/4
//j/+v/6//r/+v/6//r/+//9//7////////////+//7//v8AAAEAAgACAAIAAgABAAEA
AQABAAEAAgAFAAUABQADAP///f/9//3//v8AAAAA//////7//f/9//v/+////wAAAgAA
AP/////9//3//P/7//v/+v/6//r/+//7//r/+f/3//f/+f/5//v/+//7//r/9//3//f/
9//3//n/+f/5//v/+v/6//r/9//3//f/+f/5//r/+P/3//X/9//5/wEAEQAmADsAUgBt
AI4ArgDMAOoABAEPAf8A3QCpAGYAIgDn/8z/yP/M/83/z//W/9v/2f/Z/93/3f/c/+H/
5f/n/+n/7f/y//H/8f/y//L/9P/1//b/9//4//j/+P/3//f/9//3//f/+P/5//n/+v/6
//r/+v/5//j/+P/6//r//P/8//z/+//5//j/+P/6//v//P/9//7//P/8//z//P/8//z/
/f/9////AAAAAAAA/v/+//7/AAABAAIAAwADAAMAAQAAAAAAAAABAAEAAgAEAAQABAAE
AAIAAgAEAAQABAAEAAQABQADAAIAAgACAAIAAgAEAAUABwAHAAcABQADAAMAAwADAAUA
BQAFAAUAAwADAAEAAQACAAIAAwADAAUABQADAAEAAAAAAAAAAAABAAEAAAD//wAA/v/8
//v/+f/6//v/+//5//j/9v/0//L/8f/x//H/8f/x//H/8P/x//D/7//v//D/8v/z//T/
9//3//n/+f/3//n/+v/8////AQABAAIAAgACAAIAAgABAAIAAwADAAQABQAGAAYAAwAD
AAQABAAGAAcABwAHAAQAAwACAAIABQAFAAUABgAIAAcABwAHAAYABgAHAAcACQAJAAkA
CQAIAAcABwAIAAgACAAKAAsACwALAAsACgAIAAgACQAJAAoADAAMAAwADQAMAAwADAAL
AAsADAAOAA4ADgAOAA4ACwALAAsADQAQABAADwAPAAwACwALAAsACwALAAwADAAMAAwA
DAALAAoACgAKAAoADQANAA0ADAAMAAsACgAKAAkACQAJAAoACwALAAsACwAJAAkACQAK
AAoACwALAAoADAAKAAkACQAJAAoACgAKAAoACgAJAAgACAAJAAkACQAJAAkACgAKAAkA
CAAIAAgACAAJAAkACgAMAAoACgAJAAYABgAGAAYACQAKAAsACwAJAAcABgAGAAkACQAJ
AAoACgAKAAgABwAJAAcABgAGAAgACAAIAAgACAAIAAgACAAIAAgACAAIAAgACAAIAAgA
BgAGAAYABgAHAAgACQAKAAgACAAIAAgACAAIAAgACAAKAAoACgAKAAkACAAHAAYABwAI
AAkACgAJAAgABwAGAAgACAAIAAgACAAIAAgACAAHAAYABgAHAAsADQAOAA8ADQAMAAwA
DAAMAA0ADgAOAA8AEAAQABEADgANAAwADAAPAA8ADwANAAsACQAJAAkACgAMAAwACwAN
AAwACwALAAoACQAMAAwADgAMAAsACwAJAAkACAAHAAUABAAEAAQABQAFAAQAAwABAAEA
AwADAAQABQAGAAYAAwADAAMAAwABAAMAAwADAAUABAAEAAQAAQD//wEAAQADAAQABgAF
AAEAAQADAAkAFwAqAD0AVABvAI4AsADMAOoAAAELAfsA2wCtAG4AJgDr/8z/xv/M/9H/
0//Y/93/3f/d/+H/5f/m/+f/6//t//H/9f/4//v/+//8//z//P/9//7///8CAAIAAgAB
AP//////////AAABAAEAAgAAAAAAAAD///7//v8AAAAAAgACAAIAAQABAAAAAAACAAIA
AgACAAIAAgACAAIAAgAAAAAAAQABAAQABAADAAIAAAAAAAAAAgABAAIAAwADAAUAAwAC
AAIAAAABAAEAAgAEAAQABAAEAAIAAgAEAAQABAAEAAQABQADAAIAAgACAAIAAgAEAAUA
BQAFAAUAAwADAAMAAwADAAUABQAFAAUABQAFAAMAAwACAAIAAwADAAQABQAEAAMAAgAC
AAIAAgABAAEAAAD//wAA/v/8//v/+v/6//r/+f/4//j/9//2//P/8f/w/+//8f/x//H/
8P/v/+7/7f/t/+z/7v/v//D/8f/x//P/8//x//P/9P/2//v//f/9//7/AAAAAAAAAAAA
AAAAAAD//wEAAQABAAAA/f/9//7//v/+/////////wAA///+//7//v/9//z//P/+//3/
/f/9//r/+v/7//v////////////+//3//f/+//7//v8AAAEAAQABAAEAAAD+//7/////
/wAAAgACAAIAAQAAAAAAAAAAAP////8AAAEAAgADAAQAAwADAAMABQAEAAQAAwADAAQA
AwADAAMAAgABAAEAAAACAAIAAgABAP7//v/+//7/AQABAAEAAAAAAP///v/+//3//f/9
//7//v/9//z/+//7//v/+//8//z//f/9//z//v/8//v/+//4//j/9//2//n/+v/6//r/
+P/5//n/+f/5//n/+v/6//n/+P/4//j/9//3//b/9v/3//b/9//3//T/9P/0//T/8//0
//X/9f/3//X/9P/0//P/8//z//T/9v/2//T/8//x//H/8v/0//b/9v/2//b/9P/0//T/
9P/y//L/8v/y//T/9P/0//T/8//y//H/8P/x//L/8//0//L/8v/y//L/8f/w/+//7v/v
//D/8f/y//D/8P/w//D/8v/y//L/8v/w//D/8P/w/+7/7v/u/+7/8P/w//D/8P/u/+7/
7v/u/+7/7v/u/+7/7v/u/+7/7v/s/+z/7P/s/+3/7v/v//D/7f/s/+v/6v/r/+z/7f/u
/+z/7P/s/+z/7P/s/+z/7P/s/+z/7P/s/+r/6v/q/+r/7P/s/+z/7P/q/+r/6v/q/+j/
6P/o/+j/6f/q/+v/7P/r/+r/6f/o/+r/6v/q/+r/6v/q/+r/6v/p/+j/5//m/+n/6//s
/+3/6//r/+v/6v/q/+r/7P/t//D/8P/w//D/7f/t/+3/7f/v//D/8f/x/+//7f/r/+n/
6v/r/+3/8P/w/+//7//u/+v/6//r/+v/7//w//D/7v/r/+v/6f/p/+r/6f/p/+j/5v/m
/+X/5f/k/+P/4//j/+f/5//n/+f/5//m/+X/5f/l/+X/5f/n/+X/5f/l/+T/5v/m/+X/
5f/p/+n/6f/m/+T/4//j/+X/7/8BABUAKAA/AFwAgQCmAMYA5gAGARIBAQHdAKsAZwAa
ANr/uf+0/7r/uv+7/8H/xP/D/8P/xf/J/83/0v/V/9f/2//b/93/4P/j/+P/5P/k/+T/
5f/m/+f/5//m/+X/4//l/+X/5f/l/+j/6f/p/+r/6P/o/+j/5//o/+j/6v/q/+j/6P/o
/+f/6f/o/+j/6v/s/+z/7P/s/+r/6v/q/+r/6//s/+7/7//v/+7/7P/q/+r/6v/q/+z/
6//s/+3/7f/t/+v/6v/q/+v/7f/u//D/7v/u/+7/7v/u/+7/8P/w//D/8P/w//H/8f/w
//D/8P/w//D/8v/z//H/8f/x/+//8P/x//L/8//z//P/8//z//H/8f/v/+//8f/y//T/
9f/z//P/8f/v//D/8P/w//D/7//v/+7/7f/s/+r/6P/n/+f/6P/p/+n/5f/k/+L/4P/g
/9//3//f/9//3//f/97/2//a/9n/2f/c/97/3//g/+H/4f/j/+P/5P/n/+n/7P/v//H/
8f/y//D/8P/w//D/8v/0//b/9//1//X/9f/0//X/9f/2//b/9v/3//f/9//0//P/8v/y
//T/9f/2//j/9v/1//X/9f/1//b/+P/5//n/+f/5//n/+P/3//f/+P/6//r//P/9//v/
+//7//r//P/8//3//f/+/wAAAAAAAP///v/+//7/AQABAAIABAADAAIAAQAAAP//////
/wEABAAEAAMAAwACAAEAAQABAAMAAwAEAAQAAgACAAIAAQABAAIAAwAEAAMAAwADAAIA
AAD///7//v8AAAEAAgAEAAMAAQD///3/////////AAAAAAEAAQAAAP7//P/7//v//f/+
//7//v/8//z/+//6//z//f/9//3//f/9//7//v/9//z//P/8//7//////wAA/v/8//z/
+//8//z//P/8////AAABAAEA///9//z//P/+////AAACAAAAAAD+//3//f////7//v8A
AAAAAAAAAP7//v/+//7///8AAAEAAgABAAAA///+//7//v/+//7/AAAAAAAAAAD///7/
/f/8//3//v///wAA/v/+//7//v/+//7//v/+/wAAAAAAAAAA///+//3//P/9//7///8A
AP7//v/+//7//v/+//7//v/+//7//v/+//z//P/8//z//v/+//7//v/8//z//P/8//7/
/v/+//7//v/+//7//v/8//z//P/8////AQACAAMAAQABAAEAAAAAAAAAAgADAAQABAAE
AAQAAwADAAMAAwAFAAYABwAHAAUAAwABAP//AQABAAIABAAGAAUABQAEAAIAAQAAAP//
BAAGAAcABgADAAMAAQABAAIAAQABAAAAAAAAAP/////+//3//f/9///////////////+
//3//f/9//3//f////////////7//v/+//3//f8BAAMAAQAAAP7//f/9//3/AQALAB0A
MgBHAFwAdwCYALYA1ADyAAoBDwH7ANUAnwBaABYA4//O/9D/1P/X/9n/3v/h/+H/3//h
/+X/6P/r/+3/8f/z//X/9v/5//n/+v/6//r/+//8//3//v/+//7//f///////////wAA
AQABAAIAAAAAAAAA/////wAAAwAEAAIAAgACAAEAAQAAAAAAAgACAAIAAgACAAAAAAAA
AAAAAgACAAMAAwAEAAQAAwACAAQABAAEAAYABgAGAAYABQAFAAMAAgACAAQABQAFAAYA
BgAGAAYABgAEAAQABgAGAAYABgAGAAcABQAEAAQABAAGAAYACAAJAAkACQAJAAcABQAF
AAUABQAJAAkACQAJAAkACQAHAAcACAAIAAkACQAJAAkABwAFAAQABAAEAAQABQAFAAQA
AwAEAAIAAAD/////AAABAAEA/f/8//r/+P/2//X/9f/1//X/9f/1//T/8f/w/+//7//w
//L/8//0//X/9f/3//f/9//5//r//P///wEAAQACAAAAAAAAAAAAAwAEAAUABQAFAAUA
BQAEAAEAAQACAAIABAAFAAUABQACAAEAAAAAAAMAAwADAAQABAADAAMAAwACAAIAAwAD
AAUABQAFAAUAAgABAAEAAgADAAQABwAJAAcABwAHAAYABgAGAAcABwAIAAoACgAKAAsA
CgAKAAoACwALAAwADgAMAAwADAAMAAsACwALAA0ADgAOAA0ADQAOAA0ADQANAA0ADQAO
AA4ADAAMAAwACwAKAAoACgAKAA0ADQANAAwACgAJAAgACAALAAsACwAMAAoACQAIAAcA
BwAHAAcACAAKAAsACwAKAAkABgAEAAMABAAGAAcACAAIAAgABwAGAAQABQAFAAUABQAF
AAYABgAFAAQABAAEAAYABwAHAAgACAAGAAYABQAEAAQABAAEAAUABgAHAAcABQADAAIA
AgADAAMAAwAEAAYABgAEAAMAAwADAAQABgAGAAYABgAGAAQABAAEAAQABgAGAAYABgAG
AAYABgAGAAMAAgABAAAAAwAEAAUABgAEAAQABAAEAAQABAAEAAQABAAEAAQABAACAAIA
AgACAAMABAAFAAYABQAEAAMAAgAEAAQABAAEAAIAAgACAAIAAAAAAAAAAAACAAIAAgAC
AAIAAgACAAIAAgACAAIAAgACAAIAAgACAAIAAgADAAUABAAFAAUABQAFAAQABAAEAAYA
BwAIAAgACAAIAAcABwAHAAcABwAIAAoACwAMAAsACAAFAAQAAwAEAAYABgAFAAUABAAD
AAMAAwADAAcACAAKAAgABwAHAAMAAwACAAEAAQAAAAAAAAABAAEAAAD///3//f//////
AQABAAEAAAD9//3//f/9////AQABAAEA///+//7//v/7//3//////wEAAgAAAP3/+f/7
////CwAbADAARQBcAHkAmgC4ANYA9gAOAQ8B9wDRAJsAWAAQANv/xv/G/8z/z//R/9j/
2f/Z/9n/3f/f/+L/4//l/+v/7//x//L/8//z//T/9P/2//f/+P/5//z//P/8//v/+f/5
//n/+f/6//v/+//8//r/+v/6//n/+P/4//r/+v/8//z//P/7//r/+P/3//j/+f/6//v/
/P/7//r/+f/4//r/+v/7//v/+v/6//n/+P/4//j/+P/6//v//P/9//3//f/7//r/+v/6
//v/+//8//7//v/+//7/+//6//v/+v/8//z//P/9//3//P/8//z//P/8//7////9//3/
/f/7//n/+f/5//n//v///wAAAQAAAP///P/7//r/+v/7//v//f/9//v/+f/2//b/9v/2
//n/+f/4//f/9f/y/+//7f/v//D/8f/x/+//7v/s/+r/6v/p/+n/6f/n/+f/5//m/+T/
4v/g/9//3v/g/+H/4v/l/+X/5//n/+f/6f/q/+z/7//x//H/8v/w//D/8P/w/+//8P/x
//H/8v/z//T/9P/x//H/8v/y//L/8//z//P/8P/v/+7/7v/t/+3/7f/u//D/7//v/+//
7P/s/+3/7f/x//H/8f/x/+7/7f/t/+7/7P/s/+7/7//x//H/8f/w//D/8P/x//H/9P/2
//b/9v/0//L/8f/w//H/8f/y//T/9P/0//T/9P/z//P/8//1//T/9P/z//P/8f/v/+7/
7f/t/+3/7v/u/+//8P/x//H/8v/y//L/8v/y//H/8P/u/+z/6//q/+r/7f/t/+3/7v/u
/+3/7P/r/+v/6//r/+z/6//r/+r/6P/q/+j/5//n/+f/6P/o/+j/5v/m/+X/5P/k/+X/
5f/l/+X/5f/m/+b/5//m/+b/5v/l/+X/5P/k/+T/4v/i/+H/3f/c/9v/2v/e/+D/4v/j
/+X/4//i/+L/4f/h/+H/4v/h/+D/3f/b/93/3//e/97/3v/e/97/3v/d/9z/2//a/9v/
3P/d/97/3P/c/9z/3P/b/9r/2f/Y/9r/2v/a/9r/2v/a/9r/2v/Z/9j/1//W/9b/1v/W
/9b/1P/U/9T/1P/V/9b/1//Y/9X/1P/T/9L/1P/U/9T/1P/W/9b/1v/W/9T/1P/U/9T/
1P/U/9T/1P/S/9L/0v/S/9T/1P/U/9T/1f/X/9j/2f/Y/9f/1v/U/9b/1v/Y/9n/2P/Y
/9j/2P/Y/9n/2v/b/9v/3P/d/93/2//Z/9f/1f/X/9f/2P/a/9n/1//W/9T/1P/V/9b/
1//Z/9r/2v/Y/9f/1//V/9X/1//X/9j/2P/U/9L/z//N/8//z//Q/9H/0f/R/9H/0f/R
/9D/z//P/9H/0f/R/9P/0f/R/9H/0P/Q/9D/z//P/9H/0f/P/8z/zP/L/83/0//h//X/
DQAkAEEAZgCNALIA1gD6ABIBDgHvAMMAhQA3AOz/vP+p/6j/qP+o/6v/r/+w/6//r/+z
/7f/uf++/8H/xf/H/8f/x//K/8v/y//M/8z/zv/P/9D/0f/R/9D/z//N/87/z//Q/9H/
0P/R/9H/0v/U/9T/1P/T/9T/1P/W/9b/1f/U/9P/0f/S/9L/0//W/9T/1P/U/9T/1P/U
/9T/1P/V/9b/2P/Z/9f/1v/U/9L/0//U/9X/2P/X/9j/2f/Z/9n/1//W/9b/2P/Z/9n/
2v/Y/9j/2P/Y/9f/2P/b/9z/2//a/9n/2f/b/9r/2v/a/9z/3P/e/9//3v/d/9z/2f/c
/93/3v/f/+D/3//e/93/3f/d/9v/2//e/97/3//f/93/3f/b/9n/2f/a/9v/3P/c/9v/
2f/X/9f/1v/V/9X/1f/W/9f/1//U/9L/z//M/8v/y//M/83/y//L/8v/yv/K/8r/yv/L
/8z/zv/P/9D/0f/R/9P/0//V/9f/2P/a/9z/3f/c/9z/3v/e/97/3v/g/+L/5P/l/+P/
4f/f/9z/3v/f/+H/4v/g/+H/4f/h/+D/3//e/97/4f/h/+H/4v/h/9//3v/d/93/3v/g
/+H/4v/h/+D/3//g/9//3//g/+L/4v/k/+X/4//j/+P/4v/j/+T/5v/n/+b/6P/o/+j/
5//m/+b/5v/p/+n/6v/s/+v/6v/p/+j/6P/p/+r/7f/t/+z/6v/p/+n/6f/q/+v/7f/t
/+7/7v/t/+z/6//p/+n/6v/r/+z/6//r/+v/6v/q/+n/6P/o/+v/6//r/+z/6v/p/+j/
5//p/+n/6f/q/+j/6f/p/+j/6v/o/+f/5//p/+r/6v/q/+n/6P/m/+T/5f/n/+j/6f/n
/+f/6P/o/+n/6P/o/+j/6P/p/+n/6v/o/+b/5v/l/+f/6P/p/+r/6P/o/+j/5//p/+f/
5v/m/+n/6f/p/+r/6f/o/+X/4//n/+n/7P/s/+v/6v/p/+j/5v/m/+b/5v/m/+b/5v/m
/+T/5P/k/+T/5f/m/+f/6P/m/+b/5v/m/+b/5v/m/+b/6P/o/+j/6P/m/+b/5v/m/+f/
6P/p/+r/6P/o/+j/6P/o/+j/6P/o/+r/6v/q/+r/6P/o/+j/6P/q/+r/6v/q/+j/6P/o
/+j/6P/o/+j/6P/q/+r/6v/q/+n/6P/n/+f/6//s/+3/7f/t/+3/7P/s/+7/8P/x//L/
9P/0//T/8//y//H/8P/v//L/8//z//P/8f/v/+3/7f/t/+7/8P/w/+//7//u/+3/7f/t
/+3/8f/0//T/8v/x//H/7//v/+7/6//r/+r/6v/s/+v/6//q/+j/5//m/+f/6P/p/+r/
6//q/+n/6f/p/+f/5//p/+n/6f/p/+j/6P/o/+f/5//n/+n/6//q/+z/6//n/+f/7f/3
/wkAHgA1AE4AbQCOALIA0gDwAAgBCwH1ANEAmwBUABIA4//M/8b/xv/F/8f/zP/P/83/
z//T/9P/1P/X/9v/3//h/+X/6P/n/+f/6P/o/+b/5//o/+n/6v/q/+r/6f/p/+n/6f/p
/+z/7f/t/+7/7P/s/+z/6//r/+z/7//w//D/8P/w/+//7v/s/+v/7P/u/+7/7v/u/+7/
7v/u/+7/8P/w//H/8f/0//T/8//y//H/8P/v//D/8//0//X/9f/1//P/8v/y//L/8//z
//T/9v/2//b/9v/z//L/8//y//T/9P/0//X/9//2//b/9v/0//T/9v/3//n/+f/5//f/
9f/1//X/9f/5//n/+f/5//v/+//5//n//P/8//3//f///////f/7//r/+v/6//r//f/9
//z/+//9//z/+//7//n/+v/7//v/+f/4//b/9P/y//H/8f/x//H/8f/x//D/7f/s/+v/
6//u//D/8f/y//P/8//1//X/8//1//b/+P/9//////8AAP7//v/+//7/AAACAAQABQAD
AAMAAwACAAEAAQACAAIABAAFAAUABQAGAAUABAAEAAMAAwADAAQABAADAAMAAwACAAIA
AwADAAUABQAFAAUABAADAAMABAAEAAQABgAHAAkACQAJAAgABgAGAAcABwAKAAwADAAM
AA0ADAAMAAwADQANAA4AEAAQABAAEAAQAA0ADQANAA8AEAAQAA8ADwAQAA8ADwAPABEA
EQASABIAEgASABIAEQAOAA4ADgAOABEAEQARABAAEAAPAA4ADgARABEAEQASABIAEQAQ
AA8ADQANAA0ADgAOAA8ADwAOABAADgANAA0ADwAQABAAEAAQABAADwAOAA0ADQAMAAsA
DQANAA4ADgANAAwADAAMAA4ADwAPABAAEAAOAA4ADQAKAAoACgAKAA0ADgAPAA8ADwAN
AAwADAANAA0ADQAOABAAEAAOAA0ACwALAAoACgAMAAwADAAMAAwADAAMAAwACgAKAAoA
CgAMAAwADAAMAAsACgAJAAgACQAKAAsADAAKAAoACgAKAAwADAAMAAwADAAMAAwADAAK
AAoACgAKAAwADAAMAAwACgAKAAoACgAKAAoACgAKAAwADAAMAAwACgAKAAoACgAMAAwA
DAAMAAoACgAKAAoACAAJAAsADAAPAA8ADwAPAAwADAAMAA4AEAASABMAFAASABEAEQAR
AA8ADwAQABEAEwATABEADwALAAsACwAMABAAEAAPAA8ADgANAA0ADQANABEAEgASABAA
DwAPAA0ACwAKAAkACQAKAAoACgAJAAkACAAHAAcABQAHAAcABwAHAAcABgAFAAUABQAF
AAUACQAJAAkACQAGAAYABgAFAAUABwAJAAkABgAIAAkABwAHAAsAFwApAD4AUwBuAI8A
sADQAO4ACgEcARcB+wDPAJUAUAAQAOX/1v/Y/9r/2//f/+T/5f/j/+f/6//r/+z/7//1
//f/+f/9/wAA/////wAAAAAAAAEAAgADAAQABAAEAAMAAQABAAEAAQADAAUABgAIAAgA
CAAIAAcABAAEAAYABgAGAAYABgAFAAUABAAEAAYABgAGAAYABgAGAAYABgAGAAYABgAH
AAcACAAIAAcABgAEAAQABAAGAAgACgAMAA0ACwAJAAgACAAIAAkACQAKAAoACgAKAAoA
CAAIAAoACgAKAAoACgALAAkACAAIAAgACAAIAAoACwANAA0ADQALAAkACQAJAAkACwAL
AAsACwANAA0ACwALAAoACgALAAsACwALAAkABwAGAAYABgAGAAkACQAIAAcABAACAAAA
/////wAAAQABAP///v/8//r/9v/1//X/9f/1//X/9f/0//X/9P/z//P/9P/2//f/+P/5
//n/+//7//n/+//8//7/AwAFAAUABgAGAAYABgAGAAYABgAGAAUABwAHAAcABgADAAMA
BAAEAAQABQAFAAUABgAFAAQABAADAAMAAwAEAAQAAwADAAMAAAAAAAEAAQADAAMAAwAD
AAAA/////wAAAAAAAAIAAwAFAAUABQAEAAQABAAFAAUABAAGAAYABgAFAAQABAAEAAcA
BwAIAAoACAAIAAgACAAHAAcABwAJAAoACgAJAAkACAAHAAcABwAFAAUABgAGAAgACAAI
AAcACAAIAAgACAAHAAcABwAGAAYABQAEAAQABAADAAIAAgAEAAMAAgABAAMAAwADAAQA
BAAFAAUABAADAAAA/v/9//v//P/8//z//v/+//3//P/+//////////7//f/9//z/+f/4
//j/+P/6//v/+//8//7//P/8//v/+f/4//f/9v/3//j/+f/5//n/9//2//b/9//3//f/
+P/2//b/9P/z//P/8//0//T/9f/2//f/+P/3//b/9f/0//b/9v/2//b/9f/0//P/8v/w
//D/8P/w//H/8v/z//T/8v/y//L/8v/y//L/8v/y//L/8v/y//L/7//u/+3/7P/t/+7/
7//w/+//7v/t/+z/7P/s/+z/7P/u/+7/7v/u/+//8P/x//L/8f/w/+//7//v//D/8f/x
/+//7//u/+7/7v/w//H/8v/y//L/8v/x//H/8f/x//H/8P/x//H/8f/w/+//7v/v/+3/
7v/w//D/7v/t/+v/6f/s/+3/7v/z//P/8v/v/+3/7//t/+3/7P/p/+n/6P/o/+f/5f/k
/+L/4//j/+P/5f/i/+H/4P/f/9//3//g/+H/4//j/+X/5f/i/+H/3//e/+H/4f/i/+P/
4f/d/9z/3P/b/93/4//x/wcAHQAyAE0AcACbAMQA6gAQASoBKgEPAeEAowBZAAwA1P+5
/7T/tP+2/7n/vf++/73/vf+//8X/yf/M/8//0f/R/9H/0//U/9b/1//Z/9r/2v/b/9z/
3f/d/9z/2//Z/9r/2//c/93/3v/f/9//4P/g/+D/4P/f/97/3v/g/+D/3f/c/9v/2f/c
/9z/3f/g/97/3v/e/97/4P/g/+D/4P/g/+D/4f/h/+D/4P/f/97/4P/g/+D/4v/i/+L/
4v/h/+H/3//e/97/4P/h/+H/4v/h/+D/3//e/93/3v/h/+L/4P/g/+D/4f/j/+L/4v/i
/+L/4v/k/+X/4//j/+P/4f/i/+P/5P/l/+b/5f/k/+P/4//j/+H/4f/k/+T/5f/l/+P/
4//h/w==
         </WaveFormData>
      </LeadData>
   </Waveform>
</RestingECG>
