# Supplementary material for: Detection of Left Atrial Enlargement Using a Convolutional Neural Network-Enabled Electrocardiogram
Source: Front Cardiovasc Med. 2020 Dec 17;7:609976. doi: 10.3389/fcvm.2020.609976 (PMC7773668; doi:10.3389/fcvm.2020.609976)
Supplement: Supplementary file 1 [file Data_Sheet_1.ZIP › hyp/1802031052_438_0000001Z.XML]

<?xml version="1.0" encoding="Windows-1252"?>
<!DOCTYPE RestingECG SYSTEM "restecg.dtd">
<RestingECG>
   <PatientDemographics>
      <PatientID>1802031052</PatientID>
      <PatientAge>78</PatientAge>
      <AgeUnits>Years</AgeUnits>
      <Gender>Male</Gender>
      <PatientLastName>guoyaoqin</PatientLastName>
   </PatientDemographics>
   <TestDemographics>
      <DataType>Resting</DataType>
      <Site>1</Site>
      <AcquisitionDevice>MAC55</AcquisitionDevice>
      <Status>Unconfirmed</Status>
      <Priority>Normal</Priority>
      <AcquisitionTime>10:30:51</AcquisitionTime>
      <AcquisitionDate>07-07-2016</AcquisitionDate>
      <CartNumber>1</CartNumber>
      <AcquisitionSoftwareVersion>009C</AcquisitionSoftwareVersion>
      <XMLSourceVersion>MAC5000 v1.0</XMLSourceVersion>
   </TestDemographics>
   <RestingECGMeasurements>
      <VentricularRate>74</VentricularRate>
      <AtrialRate>74</AtrialRate>
      <PRInterval>146</PRInterval>
      <QRSDuration>160</QRSDuration>
      <QTInterval>434</QTInterval>
      <QTCorrected>481</QTCorrected>
      <PAxis>37</PAxis>
      <RAxis>34</RAxis>
      <TAxis>6</TAxis>
      <QRSCount>12</QRSCount>
      <QOnset>222</QOnset>
      <QOffset>302</QOffset>
      <POnset>149</POnset>
      <POffset>200</POffset>
      <TOffset>439</TOffset>
      <ECGSampleBase>500</ECGSampleBase>
      <ECGSampleExponent>0</ECGSampleExponent>
   </RestingECGMeasurements>
   <Diagnosis>
      <Modality>Resting</Modality>
         <StatementCount>3</StatementCount>
         <LabelText>12SL ��ϳ���</LabelText>
      <DiagnosisStatement>
         <StmtFlag>ENDSLINE</StmtFlag>
         <StmtText>�������</StmtText>
      </DiagnosisStatement>
      <DiagnosisStatement>
         <StmtFlag>ENDSLINE</StmtFlag>
         <StmtText>����֧��������</StmtText>
      </DiagnosisStatement>
      <DiagnosisStatement>
         <StmtFlag>ENDSLINE</StmtFlag>
         <StmtText>�쳣 ECG</StmtText>
      </DiagnosisStatement>
   </Diagnosis>
   <Waveform>
      <WaveformType>Rhythm</WaveformType>
      <WaveformStartTime>0</WaveformStartTime>
      <NumberofLeads>8</NumberofLeads>
      <SampleType>CONTINUOUS_SAMPLES</SampleType>
      <SampleBase>500</SampleBase>
      <SampleExponent>0</SampleExponent>
      <HighPassFilter>16</HighPassFilter>
      <LowPassFilter>150</LowPassFilter>
      <ACFilter>NONE</ACFilter>
      <LeadData>
         <LeadByteCountTotal>10000</LeadByteCountTotal>
         <LeadTimeOffset>0</LeadTimeOffset>
         <LeadSampleCountTotal>5000</LeadSampleCountTotal>
         <LeadAmplitudeUnitsPerBit>4.88</LeadAmplitudeUnitsPerBit>
         <LeadAmplitudeUnits>��V</LeadAmplitudeUnits>
         <LeadHighLimit>2147483647</LeadHighLimit>
         <LeadLowLimit>268435456</LeadLowLimit>
         <LeadID>I</LeadID>
         <LeadOffsetFirstSample>0</LeadOffsetFirstSample>
         <FirstSampleBaseline>0</FirstSampleBaseline>
         <LeadSampleSize>2</LeadSampleSize>
         <LeadOff>FALSE</LeadOff>
         <BaselineSway>FALSE</BaselineSway>
         <ExcessiveACNoise>FALSE</ExcessiveACNoise>
         <MuscleNoise>FALSE</MuscleNoise>
         <LeadDataCRC32>1085284070</LeadDataCRC32>
         <WaveFormData>
/P/8//z//P/8//z//P/8//n/+P/3//b/+P/6//z//v/9//z/+//6//z//P/8//z//P/8
//z//P/6//r/+v/6//r/+v/6//r/+v/6//r/+v/6//r/+v/6//j/+//7//n/+f/6//v/
/P/7//z//f/9//z/+//6//n/+//9////AQABAAAA/f/8//////8BAAEAAwAGAAoACwAH
AAYABQACAAIAAwAGAAcABQAEAAMAAgADAAMABQAFAAEAAQABAAAAAQACAAAA///+////
/v/7//r/+f/4//f/9//3//f/+P/5//r/+//7//r/+v/6//r/+v/6//r/+//3//3/+v/x
//P/+f/z//D/8f/z//f/9v/w//j/BwAYACgANwBLAGEAewCXAKsApwCaAI8AegBTADEA
IwAgABsADwAHAAMA/v/7//j/8P/s/+f/2//U/9D/zP/L/8T/vf+//8X/vP+t/7D/vP+1
/6//t/+5/7H/rv+w/6r/pv+s/7j/u/+3/7P/tv+9/8b/zf/P/9X/2f/d/+X/6//q//D/
9f/x//P//P/6//f/9P/x//P/+P/3//j//P/9//v//P/8//3//f/7//z///8AAAAA/f/8
//3//P/+//r//f/+////AAACAAMA////////AAD///7//f///wEA////////AgADAAUA
AwABAAIAAwADAAQABAAIAAgACAAKAAsACwANAA0ADwARABMAFQAVABcAGAAZABkAGQAc
AB0AIQAjACAAIgAjACYAJAAmACcAKQAsACwALQA0ACwAKAAjACEAJAAjACEAIgAgAB4A
HAAcABsAGQAZABUAEQARABEAEAAMAAcABgAGAAYAAwADAAMABAADAAEAAQD+//z/+f/7
//3/+v/5//b/+f/8//3//v/6//j/9//2//T/9//9//r/9v/3//f/9v/3//j/+f/6//f/
+P/6//f/9P/4//j/9//5//n/9//5//j/+P/4//f/+v/8//3/AQD8//v/+//6//v/+//9
//7//v/9//z/+//9//3///8CAP7//v/+//7//v/9//r/+v/+/wEAAQD///z//f/8//n/
/f/9//z/+//7//3//f/7//n//P/+//j//P8BAPz/+//7//v//v/8//r//P/9//3//P/9
//z/AAD9//z/+//8//n/+v/8//3/+f/4//j/9//5//v//f///wUAAgD///7//f/8//z/
//////3//P/8//z//P/7//z//f/9//3//f/9//3//v///wAAAQABAAAA/f/8//7///8C
AAMAAwAEAAYABQAGAAYABgAEAAMAAwAFAAUAAwACAAEAAAABAAMABwAJAAkACQAJAAgA
AwACAP7/+//9///////9//z/+//6//n/+f/7//3/AAD///7//f/7//z//P/8//z/+P/2
//T/8//5//3/AAABAP3/+//3//T/9f/3//X/7v/s//z/BwAOACQANwA9AEkAYwB5AIMA
jwCYAJMAeABVADcAHQAMAAkAAwD//wUACAD9/+7/6P/q/+n/4//e/9r/zv/J/87/z//F
/73/vP+9/77/vv+//8H/wf+7/7f/uP+2/7D/sv++/77/tf+3/8H/wP+//8T/yf/P/9X/
3f/l/+H/4f/o/+7/7f/p//H/+P/7//v/+//7//v//v/7//r///////z//P/+///////9
//z//f/8//r/+//8////AAAAAPz///8AAP///v/+//3//P/9//7/AAAAAAAAAAADAAEA
////////AAABAAMAAQADAAQABQAFAAQABAAIAAgABQAGAAYABQAJAAsADwATABIAEwAS
ABMAFgAXABcAFwAaABsAHwAhAB0AHgAeACAAIAAkACcAKwAoACYAJQAqACkAKAAmACcA
KQAnACQAJAAiACAAHgAeABkAFwAXABMAEAARABIAEgASAA0ADAAMAAkABQAEAAMAAgAB
AP///////wAAAAAFAAMA/v/7//b/9v/4//j/+P/5//r//P/+//j/9//5//L/8v/3//v/
/v/7//r/+f/4//b/+P/7//n/9f/4//f/9f/2//f/9v/5//3//v///////f/8//r/+//7
//v//P/8//v/+//9//7//v/9//z/+//7//v//f8AAAAAAAAAAAAA///9//n/+P/8////
///9//3///////3/AAABAAEAAQD+/////v/7//3/AAACAPz/AAAFAAAA///8//v//f/6
//n//P/+////+//7//n//P/8//z//P/+//r/+v/7//v/+v/6//v/+//9/wMABAAAAP7/
/P/6//z///////3/+v/6//r/+v/7//z//f/9//7///8AAAEA//////////8AAAAA/v/+
/wAAAQAEAAUABAAEAAUAAwAFAAYABwAGAAQAAwAEAAMABAAGAAgACgAIAAcACAAHAAIA
AQAAAP7//v8AAP/////+/////v/7//v/+//7//v/+//7//v//P/5//j/9//1//j/+v/8
//7/+//6//n/+f///wEA+P/x//v/AQD3/+z/7//v/+v/7P/y//7/CwAeADIAOwBJAGEA
dwCNAKEAqQCaAIcAbgBPAC0AGwAYABUADwAHAAMAAAD5/+7/6P/q/+X/2f/S/87/yv/D
/77/u/+7/7n/tP+v/7D/sP+v/7H/rf+l/6P/pP+q/67/rv+u/7D/uf+9/7n/uv+9/8b/
z//X/9n/2f/h/+f/6f/q/+7/8f/x//X//P/7//v/+//7//v//v/7//r//v////3//v//
/////v/7//3///////7//v/+/wAAAAD+//r//f/+/wAAAAABAAEA/f/9//3//v/+//7/
/v8BAAIAAQACAAMAAQABAAIA//8BAAIAAwADAAYABgAKAAoACQAKAAoACQAJAAkACwAN
AA8AEQARABMAGQAbABwAHQAeAB0AHwAfACEAJAAmACoAIwAkACQAJQAnACYAJgAsACkA
KAAmACcAKwApACYAJgAjACAAHQAcABoAGQAaABcAEgARABAADgANAAkACQAKAAgABQAF
AAUAAgABAP////8AAAAA//8DAAEA/P/5//T/+f/8//3//v/8//r/+f/4//f/+f/+//r/
+f/7//z//P/4//j/+P/4//X/9v/4//X/9f/6//v/+//4//f/9P/1//j/+P/4//f/9//4
//j/+//7//v//P/8//r/+f/6//r//P/7//r/+f/6//v//v8CAP///v/9//z//v/9//r/
+v/6//3//f/7//n/+//7//n//P/9//3//f/6//v/+v/3//r//v8BAPz//P8BAPz/+//7
//v//v/8//z//v///////P/7//j/+v/7//z//f8AAPr/+v/7//v/9P/4//v/AAD9//z/
+//6//n/+//6//f/+f/6//v//P///wAAAQABAP//////////AQABAAEAAQADAAIA///+
/wIAAwAGAAcABwAIAAoACQAIAAgACAAGAAUABQAHAAcABAAEAAQABAAEAAUACAAJAAYA
BQAEAAIAAAAAAP3/+//8////AAD///3//f/9//3/+f/5//n/+v/6//r/+v/5//j/+P/4
//j/+v/6//r/+//1//v/9v/1/wEAAwD1/+r/7f/t/+3/9v/4//z/CQAcADQASQBVAG0A
iQCbAKUArQCkAIsAbgBLAC8AJQAcABUAEwANAAMA/P/3//T/9P/u/9v/z//M/8r/xv/D
/77/tf+1/7n/sv+t/7D/sv+x/7H/rf+n/6P/pP+m/6b/ov+q/7L/t/+5/7n/uv+//8b/
zf/R/9X/2f/b/+f/8f/s/+r/8//1//P/+v/5//n/+f/5//z/AAD+//7////9//j/9v/6
//3///////z//f/8//r/+//8////AAD///r//P/8//z//P/9//3//P/9//7/AAD9//z/
+//9//7//f/+/////////wAA/f/+/wAAAgADAAQABAAIAAgABwAIAAgABwAIAAkADAAP
ABMAFQAVABcAGQAZABgAFwAbABsAHgAfAB4AIAAhACQAIgAmACkALQAqACgAJwAsACoA
KAAlACUAJwAlACIAIgAfABwAGQAYABcAFwAZABcAEwATABMAEgANAAcABQAEAAMAAQAC
AAMA///9//r/+f/6//r/+f/9//v/+P/3//T/9v/4//j/+P/4//j/+f/6//T/9f/5//T/
9P/3//n/+v/1//T/8//y//L/9P/3//X/9P/4//j/9//1//X/8//1//f/+P/5//n/+P/4
//f/+f/3//f/+P/4//n/+f/7//z/+v/5//j/9//3//f/+f/8//r/+v/6//r/+v/5//b/
9v/5//3//v/9//n/+f/3//P/9v/3//f/9//3//n/+f/3//n//P/+//j/+P/9//j/9//3
//f/+v/4//j/+v/7//v/+P/3//T/9v/3//j/+f/8//j/+v/7//n/9v/1//T/8//y//T/
+f/7//v/+P/4//j/+P/3//j/+f/5//z//f/+/////P/7//r/+f///wAA//8AAP///f/9
//v//f8AAAQABQAEAAQABAACAAEAAQADAAMAAAAAAAAAAAABAAEAAwADAP////////7/
/v8AAP/////9//3/+//3//j/+f/6//v/9v/1//T/9P/0//T/9P/z//X/9v/3//j/9f/0
//P/8//3//P/9v/3//f/9f/t/+r/7//v/+n/7P/y//j//f8EABAAJQA5AFMAcQCJAJkA
pQCsAKcAjgBnAEMAKwAcABcAGwAZAA0AAgD1/+r/6P/m/9//2//W/8z/yP/H/77/r/+n
/6v/sv+z/7L/sP+p/6f/pf+j/6P/ov+g/6b/pv+a/5T/pf+x/63/sv+7/7b/tf/J/9f/
2f/b/9v/1//a/+L/7f/1/+//7v/w//H/8v/z//P/9v/z//L/+P/5//f/+P/4//f/9f/x
//X/+f/7//z/+v/4//j/9v/5//b/+v/8//r/+v/7//v/+P/3//b/9v/4//j/+P/7//z/
+//8//3//P/9/////f/7//z//f/9/wAAAAAEAAQABAAGAAcABwAHAAcACQALAAoACwAK
AAsAEQATABQAFQAZABkAHAAdAB0AIAAiACYAIAAiACMAJQAlACQAJAAqACkAKAAmACcA
JwAlACIAIgAiACAAHgAeABkAFwAXABMADQANAA0ADAALAAcABwAIAAUAAQAAAP///P/7
//n/+f/5//j/9v/5//n/9v/1//L/9v/4//j/+P/2//T/8//y//L/9f/7//j/9P/1//X/
9P/y//L/8v/y//H/9P/4//f/9P/4//j/9//2//X/8v/z//T/9P/0//P/8//0//T/9//2
//f/+f/6//j/9//4//j/+v/5//j/9//3//f/+f/8//j/+P/4//j/+v/5//b/9v/5//3/
/v/9//n/+//7//n/+f/5//j/9//1//f/9//1//f/+v/8//b/9//7//X/8//2//f/+//6
//j/+v/7//v/+P/3//T/9v/4//j/+P/6//b/9v/2//b/9v/5//3//v/9//j/9v/0//L/
9v/4//r/+//5//n/+f/5//n/+f/5//n//v/+//z//P/9//3//////wAAAgAFAAUABAAE
AAQAAgAAAP//AAD/////AAABAAIAAQABAAMAAwADAAMAAwACAAAAAAD9//v/+P/5//j/
9f/2//f/+P/5//X/9f/1//b/+f/6//v/+//2//T/8v/w//P/9P/1//f/+//1//b/9f/5
//3/9//s/+X/7f/z/+7/7P/2/wMAEAAgAC8APwBbAHsAjQCbAKsArACVAHgAVQAzACMA
JgAbAAsACQAJAAIA+f/y/+r/4v/f/9v/2v/a/9L/xf+8/7v/uf+7/7r/t/+2/7L/q/+t
/7H/q/+p/7D/sP+k/6D/qv+w/63/rf+v/7b/v//C/8//1//X/9v/3f/Z/9v/5P/s//P/
8//3//r/9//1//P/8f/1//r/+f/6//v/+//4//j//P/9//3/+//9///////+//v/+v/7
//r/+//4//z//v/8//z//f/9//n/+f/5//r//P/+/wAABQAEAAEAAAD//wAAAQADAAEA
AQACAAMAAwACAAIABgAGAAkADAAOAA8ADgANAA4ADwATABUAFQAXABwAHQAdAB0AHAAb
AB0AHQAeACIAJQAqACUAJgAmACcAJwAmACYALAAqACgAJQAlACcAJQAiACIAIwAiACEA
IgAeABsAGgAVABEAEQARABAADgAJAAgACAAIAAUABQAFAAIAAQD////////+//z///8B
AP7//f/6//r/+v/4//b/9v/2//f/+P/1//f//P/4//X/9//4//j/9//4//n/+v/2//j/
+//5//b/+v/6//n/+v/7//r//f/8//z//P/7//n/+v/6//3/+//7//z//P/7//v//f/+
/wAA///+//3//////wEABAABAAAA///+/wAAAQAAAAIAAQADAAIA///9///////9////
///+//3//f///////f/9/wAAAgD8//3/AQD7//n//P/9/wEAAAAAAAIAAwADAAAA///8
//7/AAAAAAAAAgD+//T/9v/5//z///8CAAAAAwADAAEA///+//3//P///wAAAQABAP7/
/f/8//v//v///wAAAQAEAAQAAgACAAMAAwAFAAUABgAIAAsACwAJAAgABwAEAAUABQAH
AAcACAAIAAgACAAGAAUABgAFAAUABQAFAAQABAAEAAEA//8BAAMAAwABAP//////////
/f/9//3//v/9//z/+//5//n/+v/7//z//f/+////AQD3//v//P/3//f/+//5//j//f/7
//X/+P/4//z/CQAUACIANQBHAFcAcQCFAI0AmQCgAI0AaABLADUAIQAYABUADwAPAAsA
AgD5//L/6v/o/+n/4//e/97/2P/L/8j/zf/R/83/xv/D/8T/wP+7/7v/u/+5/8P/yP+8
/7T/uP+6/7r/v//B/7v/vv/J/9L/1f/Z/+H/4//f/+P/7//2//r/9//x//X/+P/6//v/
/P/9//7/AgAAAAAAAQABAP7//v8AAAEAAQD//wEAAwADAAIAAgACAAQABAAEAAAAAwAE
AAIAAgADAAMAAgADAAQABgAGAAYABgAJAAkABwAHAAcABQAFAAYAAwADAAQABQAFAAcA
CAANAA4ADgAQABEAEQAOAA0ADgAPABMAFwAZAB0AHQAdABwAGwAeAB8AIwAlACMAJgAo
ACwAKAAqACsALQAsACoAKQAuACwAKgAnACcAJwAlACIAIgAlACQAIwAkAB4AGwAaABUA
EgATABQAFAASAA0ADAAMAA0ACwAMAA0ACgAJAAcABwAFAAQAAgAFAAUAAgABAP7//v8A
AAAAAAD///7//v/+//z///8FAAIA/P/9//3//P/7//z//f/+//7/AAADAAEA/P8AAAAA
//8BAAEA//8BAP///v/9//v//v8CAAUACwAHAAUABAACAAAA//8AAAAAAwADAAMAAwAD
AAMABQAIAAYABgAGAAYABAADAAAAAAACAAUABQADAAIABQAGAAUABQAFAAQAAwAGAAkA
CgAJAAYACAAJAAIAAgAHAAIAAQACAAMABwAGAAEAAgACAAEAAgADAAIABgAEAAQABAAG
AAQABAAFAAUAAgAIAAcAAQD+/wEAAgADAAQAAgAFAAUAAwAAAAAAAAAAAAMABAAFAAUA
BwAHAAcABwAJAAkACQAJAAoACgAIAAgABwAHAAkACQAKAAwADwAPAAwADAAMAAoACwAL
AA0ADQANAA4ADwAQAAsACQAJAAcABwAJAAsADAAJAAgABAABAAEAAwADAAEAAgADAAQA
BQABAAEAAQACAAIAAgACAAEAAAAAAAAAAAAAAAAAAAABAAkACQACAPv//f8BAP//+P/7
////9//0//r/CgAZACAAJgA7AFkAcQCFAJ0AqwCnAJgAgwBkAEcANwArACIAHwAZABEA
CQACAPv/8v/u//D/6//j/+L/2P/I/8X/yv/F/7//w//I/8P/wP++/7n/t/+3/6//qf+y
/7r/tv+w/7L/tv+5/7v/wf/G/8n/0v/f/+H/3//l/+n/6f/v//b/+P/7//v/+f/6//z/
/f/+////AQAGAAUABgAGAAUAAQAAAAIAAwADAAEAAQADAAMAAgADAAQABwAIAAgABAAH
AAgABQAEAAQAAwABAAEAAQACAAQABgAIAA0ACwAHAAUAAwAHAAkADAALAAkACgALAAsA
CgAKAA4ADgAOABAAEQARAA4ADQAOAA8AFQAZABsAHwAgACEAIQAhACEAIQAkACUAIwAm
ACgALAAoACoAKwAtAC8AMAAyADoAMwAwACwAKwArACkAJgAmACcAJgAlACYAIAAdABwA
FwAVABUAFQAUABMADwAPABAADgALAAsACwAMAAsACQAJAAMAAAD8//3////+/////v8C
AAQABAAEAAEA/v/8//r/9//5//7/+v/1//f/+P/4//j/+P/4//j/8//0//b/8//z//j/
+f/5//j/9//0//X/9P/y//D/7f/s/+z/6//t/+n/5//m/+T/4//j/+X/5v/k/+H/3v/b
/9f/0//R/9D/zP/M/8z/zP/M/8v/yP/I/8r/zf/N/8v/yv/N/87/zf/N/83/zP/L/8v/
zf/N/8v/yf/M/87/yP/I/83/yP/H/8n/y//Q/9D/y//K/8j/xf/G/8n/yv/Q/83/zP/L
/8z/yv/M/8//0f/Q/9D/0f/R/8v/z//S/9X/1v/X/9j/1f/X/9b/0//U/9T/1P/U/9b/
2P/a/9v/2f/Z/9n/2f/b/9v/2//b/9z/3P/a/9r/2//b/93/3f/f/+L/5v/n/+b/5v/m
/+T/4v/h/+L/4f/h/+L/4//k/+H/4f/j/+P/4v/j/+T/5P/h/+D/3P/Z/9v/3//h/+H/
3f/b/9n/1//Y/9n/2v/c/9z/3P/c/9v/2P/Y/9j/2P/Z/9r/2//d/9v/1//S/9f/2f/T
/9f/2P/N/83/0//S/9T/3P/l//L/BgAXACkAQQBfAHMAfwCJAIYAdQBaADcAFwAHAAAA
///5/+v/5f/e/9P/zP/M/8r/xf+//7b/sP+s/6P/oP+f/5f/k/+e/6P/mv+I/4H/g/+F
/4f/i/+Q/5D/iv+G/4r/jv+P/4//lf+e/6P/pv+t/7X/tf+5/8X/y//J/8r/1P/h/+H/
2//W/9r/2//c/93/4P/k/+L/4v/l/+X/4v/i/+j/7f/x//P/+P/9/wAAAgAAAP7//v/8
//3/+v/+/wAAAAAAAAEAAQD///////8AAAAAAAAAAAMABQADAAMAAwABAAEAAgD//wEA
BAAHAAkACQAIAAsACgAKAAwADQANAAsACwANAA8AEgAVABYAGQAaABsAGwAbAB8AHwAi
ACMAJQAoACoALgAnACgAKAApACsAKgAqADAALgAsACkAKQArACkAJgAmACcAJgAlACYA
IQAfAB8AGwAaABsAHAAcABgAEwASABIADwALAAoACQAJAAkACAAJAAcABgAEAAcACAAG
AAYABAADAAQAAwACAAMAAgACAAIA/v///wMA/v/9////AAAAAP//AAABAAIA/v8AAAMA
AQD+/wIAAgABAAEAAQD//wEA///+//3/+//9/wAAAgAHAAIAAQABAAAAAAABAAQABgAG
AAUABAADAAEAAQADAAYABgAGAAYABgAGAAUAAgACAAMABQAEAAEAAAADAAQAAwAEAAMA
AQD//wAAAwAEAAMAAQAEAAYAAAAEAAkABAADAAEAAQAEAAIA/v8AAAEAAQAAAAEAAAAE
AAIAAgACAAQAAgACAAMAAwACAAIAAwADAPn//v8AAAAAAAAAAAIABQAFAAMAAAAAAAAA
AAABAAIAAwADAAMAAwADAAMAAQABAAEAAQAGAAYABAAEAAUABQAHAAcACgAMAA8ADwAM
AAwADAAKAAkACQALAAsACgAKAAoACgAHAAcACQAJAAUABQAFAAQABAAEAAEA/////wEA
AQD/////////////////////AAAAAAAAAAD///3//P/7//r//P/8//z//f////v//v/7
//X/9f/3//b/8f/v//f/+v/y//r/EQAiACwAPQBdAH0AjQCZAKsAuwCwAI8AagBJADMA
JQAiAB8AFwARAAkA/v/1/+7/5v/i/+H/3f/W/8z/yP/H/8T/uf+v/7H/sv+v/6z/rv+v
/6v/q/+l/6X/pv+g/6b/rP+m/6T/sf+7/7v/vP+7/8L/zf/V/9v/3f/b/+H/6//u/+7/
9//7//n/9P/1//X/9f/1//n//v/9//7//v/9//n/+P/6//v/+//5//r//f/+//7//P/8
//7//v8AAPz///8AAAAAAAABAAEA/f/9//3//v/8//z//P///////f/9//3/AQADAAYA
BQADAAIAAQD//wIAAgAGAAYABgAIAAkACQAKAAsADgARABEAEwATABUAGAAZABkAGQAd
AB0AIAAhACEAJAAmACoAJQAmACYAJwAoACgAKQAwACwAKgAnACcAJwAlACIAIgAiACAA
HgAeABoAFwAWABEADwARABMAFAAQAAkABgAEAAQAAQABAAEAAAD///3//f/5//j/9v/5
//v/+v/7//r/+v/6//j/9v/1//T/9P/0//P/9f/6//b/8f/z//T/9P/z//T/9f/2//T/
9v/5//f/9P/4//j/9//5//n/9//5//n/+P/3//X/9v/4//n//f/6//n/+f/4//f/9//5
//r/+//7//v/+//5//n/+//+//z//P/8//z//P/7//j/+P/5//v/+v/3//b/+f/6//n/
+//7//r/+f/5//v/+//5//v//v8AAPr/+/////n/9//1//X/+P/2//T/9v/3//f/+P/5
//j//P/6//r/+v/8//j/+P/5//n/9P/2/wEABgABAP7/+//4//b/+f/5//f/9//4//n/
+v/5//r/+//7//z//f/+/////P/7//r/+f/+/wAAAAACAAAA//8AAP//AgAEAAcABwAG
AAYABgAEAAMAAwAFAAUABAAEAAQABAADAAMABQAFAAMAAwADAAIA/v/+//v/+f/5//v/
+//5//n/+f/5//n/9//3//f/+P/5//r/+//7//n/+P/3//b/9v/2//b/9//9//3//v/9
//X/7f/v//L/7//n/+X/7v/0//z/BwAcAC4AOwBXAHUAfwCRALEAuwCmAIcAbABPADEA
IQAeABkAFQARAAUA9v/v/+z/5v/g/9n/0//Q/9D/xv+7/7z/t/+v/63/sP+x/67/rP+n
/6X/o/+l/6P/nv+Y/5z/pv+s/6z/qf+r/7P/uP+9/8T/yf/R/9X/1f/T/9n/5f/o/+T/
5//x//f/9v/3//f/9//3//f/+v/3//b/+//7//j/+P/4//n/+f/3//f/+f/5//j/+v/6
//z//P/8//j/+//8//r/+v/7//v/+//7//v//P/7//r/+f/7//z/+//8//3//P/9////
/f8AAAIABAAFAAIAAAACAAAAAwAGAAgACQAJAAkACwANAA8AEQARABMAGAAZABkAGQAb
ABsAHgAfABwAHgAfACIAIAAkACcAKwAqACgAJwAsACgAJgAjACMAJQAjACAAIAAeABwA
GgAaABkAFwAXABMADwAPAA8ADgALAAUAAwACAAEA//8AAAEA/v/9//v/+//5//j/9v/5
//n/9v/1//L/9v/4//j/+P/0//L/8f/w/+//8f/2//L/8P/z//X/9v/0//T/9P/0//T/
9v/5//f/8f/0//P/8f/y//P/8v/1//T/9P/0//P/9f/2//b/+f/5//n/+v/6//b/9f/2
//b/+P/3//b/9f/3//f/+f/8//z//P/8//z/+v/5//b/9v/2//n/+f/3//b/+f/6//n/
+v/5//f/9f/2//n/+v/5//b/+P/5//L/9v/7//b/9f/0//P/9f/y//P/9v/4//n/9f/1
//P/9v/3//j/+f/8//b/8v/x//j/+P/4//j/+P/3//n/+P/1//b/9v/2//b/+f/6//v/
+//6//n/+P/3//n/+f/5//n/+v/6//j/+P/7//v//f/9//z//v8BAAEAAgACAAIAAAAB
AAEAAwADAAEAAAD///7//f/9//////8AAAEAAgACAP3//P/4//X/9//5//n/9//2//X/
9P/z//L/8//0//b/9v/2//b/9f/z//L/8f/w//H/8v/z//X/+//x/+r/7f/x//P/9f/y
/+v/6f/r/+z/7P/u//f/CgAcACsAOwBRAG0AhQCXAKUAqACXAHoAWQA5ACEAGAAXAA8A
AwAFAAAA7//o/+r/5v/f/9v/1v/O/8T/v/++/7//u/+z/7L/tf+4/7D/pf+j/6f/q/+r
/6j/pP+k/6z/ov+Y/5//r/+1/7T/tf++/8P/wf/D/8v/1f/b/9v/3v/o//H/7//t/+z/
7//v/+//7//w//T/8v/y//L/8f/t/+z/8v/1//f/9//0//X/9P/y//L/8v/0//T/9v/y
//X/9v/1//T/9P/z//T/9f/2//j/9v/2//b/+f/3//X/9f/1//f/+f/8//v/+v/6//r/
+f/8//z/AAAAAP7//v/9//v/AAADAAgADQANAA0ACwALABAAEQARABEAEgARABMAEwAX
ABwAIAAmACAAIAAfAB8AIQAgACAAJgAkACIAHwAfAB4AGwAXABYAGAAWABQAFAAPAA0A
DQAJAAUABQAFAAQABAD///7//v/6//f/9//3//j/9//1//X/8f/w/+7/8f/y//D/8P/u
/+z/7P/q/+j/6//s/+7/8P/s/+3/8f/s/+f/6f/q/+r/6v/q/+r/6v/n/+j/6v/n/+f/
7v/x//P/8f/v/+v/6//s/+z/7P/r/+v/7P/s/+//7f/t/+7/7v/t/+3/7//w//H/8f/x
//H/7//v//H/9P/v/+7/7f/s/+7/7f/q/+r/7f/x//L/8f/t/+//7//t//H/8f/w/+//
7f/v/+//7f/s/+7/7//o/+3/8//v/+//7f/t//D/7v/q/+z/7f/t/+3/7//v//T/8f/w
/+//8P/q/+r/6//r/+v/7P/u/+//7P/r/+r/6f/p/+v/6//r/+z/7//s/+r/7f/t/+//
7//v/+//7f/t/+3/7f/t/+7/8f/x//D/8P/x//T/9v/4//f/9v/1//T/9//1//X/9f/0
//P/8f/w/+7/7v/v//H/8f/v/+3/6//x//T/8v/w/+7/7P/q/+n/6P/n/+b/6f/q/+v/
7P/q/w==
         </WaveFormData>
      </LeadData>
      <LeadData>
         <LeadByteCountTotal>10000</LeadByteCountTotal>
         <LeadTimeOffset>0</LeadTimeOffset>
         <LeadSampleCountTotal>5000</LeadSampleCountTotal>
         <LeadAmplitudeUnitsPerBit>4.88</LeadAmplitudeUnitsPerBit>
         <LeadAmplitudeUnits>��V</LeadAmplitudeUnits>
         <LeadHighLimit>2147483647</LeadHighLimit>
         <LeadLowLimit>268435456</LeadLowLimit>
         <LeadID>II</LeadID>
         <LeadOffsetFirstSample>0</LeadOffsetFirstSample>
         <FirstSampleBaseline>0</FirstSampleBaseline>
         <LeadSampleSize>2</LeadSampleSize>
         <LeadOff>FALSE</LeadOff>
         <BaselineSway>FALSE</BaselineSway>
         <ExcessiveACNoise>FALSE</ExcessiveACNoise>
         <MuscleNoise>FALSE</MuscleNoise>
         <LeadDataCRC32>327403528</LeadDataCRC32>
         <WaveFormData>
9v/2//b/9v/4//j/+P/4//j/+P/4//j/9v/2//b/9v/2//b/9v/2//b/9v/2//b/9v/2
//b/9v/3//j/+f/6//n/+P/3//b/9v/2//b/9v/4//j/+P/4//f/9f/0//L/9f/2//f/
+v/8//z//P/9//z/+//7//z//P/8//7//////////f/8//7//v/+//7//v/+/wAABAAE
AAEAAAD//wEAAQABAAMA/v/5//f/9v/3//j/+f/7//n/+f/5//v/+//6//r/+f/4//f/
9v/z//L/8f/v/+3/7v/u/+//8P/0//T/8v/y//X/9f/2//b/8//0//T/8//y//T/8v/u
/+//8P/u/+v/7f/2//7/AAD9/wIAEAAaACAAKQA5AE0AZQB+AI0AjwCDAGYARgA4ACkA
FgAGAPv/7//m/97/2P/c/9z/0//R/9T/1P/S/9H/0v/T/9P/1f/X/9f/zv/F/8f/yv/I
/8b/zP/S/9D/zP/L/8r/yv/O/9T/1v/a/9//4P/g/+b/5v/j/+f/6//p/+3/8v/z/+//
7P/s/+7/8f/v/+//7//v/+//8f/x//D/8v/z//P/8P/0//f/9f/z//f/9//4//j/9//2
//X/9P/0//T/8//z//b/9v/2//b/9//3//f/9//3//b/9f/1//f/9v/2//f/9//3//n/
+f/5//n/+//7//3//v8AAAAAAAAAAAAAAAACAAIABgAGAAQABAAEAAUABQAGAAYABgAF
AAUABQAEAAYABwAHAAgACQAIAAkACQAJAAoACwALAAkABwAEAAIAAgADAAQABQAFAAQA
BAAFAAYABwAGAAQAAwAFAAIAAAAAAP///v/+//7//v8AAP7//P/7//v/+P/6//r/+P/4
//j/9//3//X/9P/0//X/9f/0//T/9P/y//L/8//0//T/8v/y//P/8//0//X/9//4//P/
8v/y//L/9P/0//T/9P/0//T/9P/0//b/9f/1//f/9//3//f/+f/3//X/9f/2//j/+P/4
//j/+v/7//v/+v/4//f/+f/4//X/9f/4//j/+P/4//b/9v/5//n/+f/5//f/9v/1//X/
9f/1//X/9f/4//n/9//6//r/+v/7//3//f/7//n/+f/7//v//P/8//r//P/8//z//P/8
//v/+//6//n/+f/4//r/+//7//v/+f/4//j/+//7//n/+f/5/////v/9//z/+//6//r/
+f/5//j/+v/6//r//P/7//r/+f/5//7///8BAAQAAwACAAMAAwABAAEA///+////AAAB
AAIAAAAAAAIABgAIAAUABAADAAMAAwADAAUAAgD9//v/+v/7//z//f///wEAAQABAAMA
///+//7//f/7//v/+//5//f/9//2//X/9//2//b/9v/4//j/9v/2//n/+f/6//r/9v/2
//X/8//2//b/+P/6//n/9v/2//P/7//w//b//P8BAAgAEAAcACwANwA9AE0AZwB8AIsA
mQCdAIYAXgBCADMAHgAGAPP/6//o/+T/3v/W/9L/0f/R/9L/0v/U/9f/2P/X/9n/2f/Z
/9f/1P/T/8//zP/Q/9T/1P/S/87/zv/N/9D/0P/S/9T/1v/a/93/3P/e/+T/6v/p/+v/
7//x/+v/7P/z//X/8v/y//j/+f/3//f/9//3//n/+//7//r/+f/5//j/9P/4//v/+f/3
//f/9//4//j/+f/6//v//P/8//z/+//7//r/+v/6//r/+f/5//n/+f/8//z//P/9//3/
/P/8//3/+//7//3//f/+////AgADAAMABAAGAAYABQAEAAMAAgADAAQACQAKAAoACgAK
AAsADQAOAA4ADgANAA0ADQAMAAwADQANAA4AEQAQABEAEQAQABAAEAAPABEAEQAQABAA
DwAPAA8ADwANAAwADAANAAsACwAJAAYABwALAAoACgAIAAcABgAGAAQABAAGAAQAAAD/
/////P///wAA//8AAP///f/8//n/+v/6//v/+//8//z//P/6//f/9//3//b/9f/2//j/
+f/3//f/+P/4//f/+P/6//z/+f/4//f/9v/4//j/+P/4//v/+//8/////v/9//z//f/9
//v/+//8//z//P/8//z//P/9//3//P/7//v//v/+//3//f8AAAAA/v/+//z//P//////
//////3//P/7//v//f///wEAAwADAAEA/P/8//7//v///wEA///9//v/+//7//v//P/8
//z//v/+//7//v/+//3//f/7//v//P/8//z//f/9//3////+//7/AQADAAEA/v/+//7/
/v/+//7//f/9//z//P/8//z//v/+//7//v///wMAAwAEAAYABgAGAAgACQAJAAkABwAG
AAQABAAEAAQABAAEAAYACgAKAAcABgAFAAMAAwADAAUABAABAAEAAgAAAAAAAAABAP//
/////wEA///+//7//f/7//v/+//5//n/+f/4//f/+f/4//j/+P/4//j/9v/2//r/+//9
//7/+f/6//r/+f/+//z/+v/2//X/9v/y/+v/7//4//z/AgAJABAAGAAkADIAOwBFAFkA
cQCGAJEAkwCFAGYASgA8ACcADgD+//f/7f/i/97/3P/a/9T/z//R/9T/0P/K/83/1P/V
/9P/0//T/9X/1P/P/8v/zv/M/8z/0v/S/8z/zv/R/9D/0v/Y/9z/4P/m/+X/4v/i/+j/
7v/x//H/8f/x//X/9v/3//X/9P/0//b/+//5//n/+f/5//f/+f/5//j/+v/7//v/+P/6
//3/+//5//v/+//8//z//v/+//7//v/9//z/+v/5//z//P/8//z///////////////7/
/f/9//7//v///wEAAAD//wAA///9//3//////wEAAgAEAAQABQAGAAcACAAGAAYACgAK
AAgACAAIAAkACgAMAA0ADgAMAA0ADgAOABAAEQARABIAEAAOAA4ADQANAA4ADwAPABEA
EQAQABAADQANAA0ADQALAAoACgALAAwADQAMAAoACQALAAgABgAHAAcABwAIAAYABgAI
AAYABAADAAMAAAAAAAAA/v/+//3/+//6//f/9//4//r/+//6//r/+v/4//j/+f/6//r/
+v/6//v/+//5//n/+v/6//j/+P/5//r/+v/6//r/+v/6//r/+v/6//r/+f/5//v/+f/5
//n/+//9//v/+//8//v/+v/5//j/+f/7//z//P/7//v//v/+//3//f8AAAAAAAAAAP7/
/v/9//3//f/9//3//P/7//v//f/9//3//f/9//3/+v/8//7//v///wEAAQD///3//f//
////AAAAAP7/AAAAAAAA/f/8//r/+f/8//3///8AAP/////+//3/+f/6//z/BAABAAAA
///+//z/+//7//r//P/+/wAABAACAAIAAgADAAUABQAGAAgACAAIAAoACwALAAsACQAI
AAYABgAGAAYABgAGAAgADAAKAAcABgAFAAUABQAFAAcABwADAAIAAgABAAIAAwAFAAMA
AQD//////v/+//////8BAAEAAQD///3//f/8//v/+f/4//j/+P/6//r/+P/4//r/+//9
//7/+v/8//3//f/6//r/+v/+/wMA/v/0/+//8//+/wYADAANABAAHgAoAC4AOwBPAGUA
eQCIAI8AkwCDAGAARAA6AC0AFAD8//H/7f/m/9r/2P/a/9r/1f/V/9L/zv/S/9n/3P/d
/9n/1//Z/9f/1P/P/9H/0P/S/9b/1P/S/9L/1P/T/9T/0v/W/97/5v/m/+f/7P/u/+7/
8P/x//H/8f/z//f//P/9//v//P/+//7//f////////////3///////7//v///////P//
/wMAAgABAAEA///+//z///8AAAEAAgABAAAA/v/9/wAAAAAAAAAAAQABAAEAAQACAAIA
AgADAAUABAAEAAUABAADAAQAAwADAAMABQAFAAcACAAKAAoACQAIAAcABgAHAAgADQAO
AAwADAAMAA0ADQAOAA4ADgAQABEAEgASABAAEQARABIAEwASABMAEwARABIAEwATABMA
EwASABIADwAPAA8ADwAPAA4ADgAPABAAEQAQAA4AEAATABEAEAAOAA0ADAAMAAoACgAM
AAoABgAFAAUAAgAGAAYABAAEAAQAAwADAAEAAAAAAAEAAQACAAIAAgAAAP7///8AAAAA
/v/+////////////AAAAAAAAAAABAAIAAAAAAAAAAAACAAIAAgACAAIAAQABAAMAAQAB
AAEAAwAFAAMAAwAEAAQABAAEAAQAAgADAAMAAgABAAEABAAEAAEAAQAEAAQABgAGAAQA
BAAHAAcABwAHAAQAAgAAAP//AAABAAIAAwAFAAUAAgAEAAQABAAFAAcABQADAAEAAQAD
AAMABAAEAAYACAAIAAgAAwACAAAA//8CAAMABQAGAAYAAQD//wEABAADAAIAAQAAAAMA
AwAEAAQAAgACAAIABAAGAAYABgAHAAcABwAIAAoACAAIAAoACwAOAA8ADgAOAAwADAAM
AAwACwAKAAsADgAQAA0ADAALAA0ADQANAA8ACwAHAAYABgACAAIAAgADAAMAAwADAAUA
BQAEAAQAAwADAAMAAwABAAIAAwADAAMAAAD+//3//P8AAAAA/v/+/wEAAQACAAIAAAAC
AAMAAwD+/wIABgAGAAUAAgD+//f/9f/6/wIACgARABQAGAAgACYAMQBBAFUAaQB8AIsA
kwCVAIIAXABEAD0AKgAQAAEA/f/4//D/5v/e/9z/3//d/9j/2P/Y/9n/3v/f/93/3//f
/9//4v/l/+H/3P/a/9j/2P/Y/9j/2v/Z/97/3v/Y/9j/4v/m/+n/7v/w//L/9v/5//v/
+f/7//3/+v/7//v//v8CAAIAAQABAAEAAQABAP//AQABAAAAAgADAAMAAAAAAAMAAQD/
/wMAAwAEAAQAAwACAAEAAAABAAIAAgADAAYABgAGAAYABgAFAAQAAwAEAAQABAAFAAcA
BgAGAAcABwAHAAkACQALAAsADQANAAwADAANAAwADAAMAAwADAAMAAwAEAAQAA0ADAAL
AAsADgAQABEAEgAQABEAEgASABIAEwATABQAFAASABIAEQAPABAAEQARABIAEwATABQA
EQARABEAEQASABIAEwAVABUAFQATABAADwARAA4ADAAMAAsACgAKAAoACgAMAAoACgAJ
AAkABgAHAAYAAwACAAIAAQABAP//AQACAAQABQADAAIAAQD+////AQADAAQAAAAAAAEA
AQD/////AAAAAP7//v///wAAAgACAAIAAgAAAAAAAAAAAAIAAQABAAMAAQABAAEAAwAF
AAMAAwAEAAIAAgACAAIAAgADAAMAAgABAAEABAAEAAMAAwAGAAYABAAEAAIAAgAFAAUA
BQAFAAIAAAD+//3//v///wAAAQADAAMAAAACAAIAAgADAAUAAwABAP////8BAAEAAgAC
AAIABAAEAAQABAAEAAMAAwAFAAUAAgACAAIABAAEAAQABAAHAAcACAAIAAUABAADAAQA
BAAEAAQABQAFAAUABgAIAAkACgANAA8ADwAPAA0ADAAKAAoACgAKAAoACgAMABAAEAAN
AAwACwALAAsACwANAAsABwAGAAYAAgACAAIAAwAFAAUABQAHAAUABAAEAAMAAgABAAAA
/f///////v/9/////v/+//7//v/+//z//P/7//v//P/8//z//v//////BAAAAP7//P/9
//z/+P/z//H/+v8EAAgACQAOABgAIgAsADMAPwBXAHEAhgCXAJ8AkwBwAE4AQAAzAB4A
DAD///f/9v/s/+b/6P/q/+H/2//c/9z/2v/d/9z/1//X/9//4f/d/97/3f/Z/9j/2P/U
/9L/1v/Y/9b/1//Y/9r/3v/g/97/4v/l/+b/8P/4//j/9f/z//H/9f/5//b/9f/7/wAA
AAAAAAEA/v/9//z/+//5//v/+//6//v//f/+//z//v8BAP///f/+//3//f/8//r/+v/6
//r/+//8//z//f8AAAAAAAAAAP//////////AgACAAIAAwABAAAAAAABAP////8BAAEA
BAAFAAgACQAHAAgACgAKAAoACgAKAAoACAAIAAwADAANAA4ADwARABAAEAAPAA4ADgAP
ABAAEAATABUAFgAYABYAEgAQAA0ACwAMAA0ADQAPAA8ADgAOAA8ADwAPAA8AEQAQABAA
EQARABEADwAMAAoADQALAAoACgAJAAgACAAFAAQABQACAAEAAQACAAAAAgACAAAAAAAA
AP/////9//z//P/9//3//P/8//z/+v/6//v//P/8//j/+P/5//n/+//7//z//P/6//r/
+//8//7//v/+//7//v/+//7//v/8//v/+//9//v/+//7//3//v/9//7/AAAAAAAAAAAA
AP7///////7/+//7//7//v/9//3/AAAAAAIAAgAAAAAA//////////8AAAAAAAABAAEA
AQABAAEAAQABAP7/AAD+//7///8BAAEA///9//3//////wAAAAAAAAIAAgACAAAAAAD/
/////////wAAAAD+//n/+v/9//7///8AAAIAAQABAAAA///+//3//v///wAAAQADAAQA
AwADAAQABgAGAAgACQAHAAcABQAEAAYABgAGAAYABgAGAAgADAAMAAkACAAHAAkACQAJ
AAsACQAFAAQABAAAAAAAAAABAP///////wEAAgACAAMAAwACAAEAAAD9///////+//3/
+//6//r/+v/8//z/+v/6//v/+//8//z/+//+/wAAAQD4//z//P/6//f/9v/0//P/8f/y
//j/AgALABIAGgAiAC4AOQBFAFUAbwCEAJMAmwCZAHgAUAA8ADMAIgAOAP//9f/u/+j/
3P/Y/9r/2//V/9L/1P/S/9X/2v/Z/9f/3//l/9//2v/b/9f/0P/Q/9D/zv/S/9r/2P/T
/9T/1P/Q/9T/2P/c/+H/5P/m/+z/8P/v/+//7//v//H/9v/3//f//P/+//r/9f/4//n/
+v/7//v//f/9//z/+v/7//v/+P/8/////f/7//v/+//8//z//v/+//7//v/9//z/+v/5
//v//P/9//7/AQABAAEAAQAEAAQABAAFAAMAAgACAAMAAwADAAUABQADAAMABQAFAAYA
CAALAAwACwAKAAkACAAIAAgADAAMAA0ADgAPABEAEAAQAA8ADgAQABEAEgASABQAFQAV
ABYAFgAUABQAEwARABIAEwATABMAEwASABIAEwATABMAEwARABAAEAARAA4ADQAKAAYA
CQANAAwADAAKAAkACAAIAAgACAAKAAgABAADAAMAAAADAAQAAwAEAAMAAQAAAP3//P/8
//3//f/8//z//P/6//z//f/+//7/+v/6//v/+//9//3//v/+//z//P/9//7//P/8//z/
/P/8//z//P/8//z/+//7//3/////////AQD///3//f/+/wAAAAAAAAAAAAABAAEAAAAB
AAEABAAEAAAA//8BAAAAAAAAAP7//v8AAAEAAgADAAUABAADAAMAAQABAAEAAQAFAAUA
AgAEAAMAAgACAAMABQADAAEAAQD/////AAAAAP7/AAAAAAAA//8AAAAAAQABAAEAAgAC
AAAAAQABAAEABQAEAAAAAQACAAAAAAAAAAAAAgABAAEAAAAAAAAAAAACAAIAAgACAAMA
BQAFAAYACAAKAAoADAANAA0ADQALAAoACgAKAAoACgAMAAwADgASABIADwAOAA0ACgAJ
AAgACQAIAAUABQAGAAMAAgABAAEAAgADAAQABwAEAAIAAQD//wAAAQACAAEAAQABAAAA
//8BAAAAAAAAAAAAAAD+//7//f/9//7//v/+/wAAAQABAAIA/v8AAP7/+f/2//T/8//1
//z/BAAMAA0AFAAkACwAMAA7AFEAZQB7AJAAnQCZAIMAYABIAD4ALwAYAAYA+//1/+7/
5P/e/9z/2P/V/9f/2v/a/9r/2//W/9X/2f/b/9v/2//a/9n/2f/W/9L/0v/U/87/0P/W
/9f/1v/S/9L/2v/k/+z/7f/u//L/9v/2//X/8//1//f/+//+/////f/8//z/+v/7//3/
/f/9//3//f///////v8AAAEAAQD+//7/AQD///3//f/9//7//v///wAAAQACAAIAAgAB
AAEAAgACAAIAAgACAAEAAAD//wIAAgACAAMAAgAAAP////8BAAMABwAJAAcABwAJAAkA
BwAIAAoACgAMAAwADAAMAAoACgAOAA4ADwAQABEAEwATABQAFAAUABIAEwAUABQAEgAT
ABMAFAAUABIAEgARABIAFAAWABcAFgAVABMAEgASABMAFAAVABUAFAAUABUAEwARAA0A
CAAJAA0ADAAMAAwACwAKAAoACgAKAAwACgAKAAkACQAGAAYABAAAAP7/AQABAAIAAQAA
AAAAAQABAP7//v/+//z/+v/7//z//P/5//j/+P/3//f/9//4//j/9f/0//T/9P/1//b/
9//4//b/9v/2//b/9P/x/+//7//s/+v/6v/r/+j/5f/k/+T/5f/m/+f/6P/l/+P/4P/c
/9f/0//S/87/zf/N/9D/0P/P/87/y//K/83/zf/N/83/z//O/83/zf/N/83/zf/N/83/
zf/K/8z/zP/M/83/z//P/83/y//L/87/z//R/9L/0P/Q/87/zP/N/87/zv/P/8//z//Q
/9D/0v/T/9P/0//T/9L/0v/V/8//0f/W/9j/2P/Y/9j/2P/X/9f/1v/Y/9j/2P/a/9j/
2P/Y/9n/3f/d/97/4P/i/+L/5P/l/+f/5//l/+T/4//i/+H/4P/g/+D/4v/m/+j/5f/k
/+P/4//j/+P/5f/h/93/3P/c/9z/3P/c/93/3//f/9//4f/d/9z/3P/b/9z/3f/e/93/
3P/b/9n/1//a/9r/2//c/9z/3P/a/9r/2//b/9z/3P/a/9z/3f/d/97/2v/W/9z/3//Y
/9b/1f/R/9b/4v/o/+v/8P/0//7/DAAZACUAOQBPAF4AbQB5AG0ASgAoABoADwD2/97/
1//V/8r/wv/A/7j/sv+z/7X/tv+2/7T/s/+4/7f/t/+7/73/t/+4/7v/t/+u/7D/sv+w
/67/sv+2/7n/uP+0/7b/vv/C/8T/x//K/8z/zv/S/9P/1f/V/9v/3f/a/9v/4f/i/+L/
4P/d/+D/4f/i/+P/4//l/+X/5P/k/+X/5f/i/+r/8f/z//X/+P/5//v//P/+//7//v/+
////AAAAAAEAAgACAAIAAgACAAEAAAD//wAAAAAAAAEAAgACAAMABQADAAMABQAFAAYA
BwAKAAsACgAKAAsACgAKAAoACgAKAAgACAAMAAwADQAOAA8AEQARABIAEgASABIAEwAU
ABQAFAAVABUAFgAWABQAFAATABEAEgATABMAFQAVABQAFAATABMAEwATABUAFAAUABUA
FQAVABMAEAATABcAFgAWABUAEwARABAADgAOABAADgAOAA0ADQAKAAwADAAKAAoADAAL
AAsACQAGAAYABwAHAAQABAAEAAIAAwAFAAcACAAGAAYABwAHAAUABQAGAAYAAgACAAMA
BAAGAAYABgAGAAgACAAIAAgABwAFAAQABQAHAAcABwAJAAkABwAHAAgACAAIAAgACAAI
AAkACQAIAAcABwAKAAoABwAHAAoACgAIAAgABgAGAAkACQAJAAkACQAIAAcABwAHAAcA
BwAHAAkACQAGAAgABwAGAAYABwAIAAcABgAHAAcABwAIAAgABwAIAAcABgAGAAYABQAF
AAUABQAGAAYABgAHAAcABwAJAAgACAALAAEABAAFAAYABwAIAAgABwAHAAYABgAGAAYA
CAAGAAYABgAHAAkACQAKAAwADAAMAA4ADwANAA0ACwAKAAwADAAMAAwADQAOABEAFgAV
ABEADwANAA0ADQANAA8ADQAJAAgACAAIAAgACAAJAAgABwAGAAcABQAEAAQAAwAEAAUA
BgAFAAUABQAEAAMAAQAAAAAAAAADAAQAAwAEAAIAAQABAAAAAAACAAMAAwACAAQAAgD+
//v//P/8//v/+/8CAAwAEAARABoAJgAuADIAPQBTAGsAfQCKAJcAmwCJAGQARgA6AC0A
GAACAPf/9//2/+7/4P/c/9r/2f/b/97/3P/e/93/3P/d/9//4f/h/9//3P/b/9n/1v/U
/9b/1v/W/9b/2P/X/9j/2v/c/+D/5v/s//H/8v/w//L/9P/3//n/9//z//f//v8BAP//
AgAGAAQA/////////////wEAAwADAAIAAgADAAMAAAAAAAMAAQD//wIAAwAFAAYABQAE
AAMAAgACAAIAAQABAAIAAgACAAIAAwADAAMAAwACAAIAAgADAAEAAAAAAAEAAgADAAYA
BwAHAAcACQAJAAcACAAKAAoACgAKAAoACgAKAAoADgAOAAwADAAMAA0ADgAQABEAEgAS
ABMAFAAUABMAEwASABIAEgAQABAADwARABIAEwATABIAEQAPAA4ADgAPABAAEQAPAA4A
DgAPAA8ADwANAAoACwAPAA4ADgAOAA0ADAAMAAgACAAKAAgABgAFAAUAAgAEAAQAAgAC
AAQAAwADAAEA/v/+//////8AAAAAAAD+//z//f/+//7//v/+///////9//3//v/+//z/
/P/9//7//v/+//7//v8AAAAAAAAAAP7//f/9////////////AQABAP////8AAAIAAgAC
AAIABAAFAAUABAAAAP//AQAAAP7///8DAAQAAwACAP///v8BAAEAAQABAAIAAgACAAMA
AQABAAEAAQABAAEA/v8AAAAAAAABAAMAAwABAP//////////AAAAAAAAAgACAAIAAgAC
AAEAAQADAAMABAAEAAEAAQAAAP//+f/+/woACAAGAAQAAgAAAAEAAQACAAIAAgACAAIA
BAADAAIAAQABAAYABwAJAAwACwAKAAsACwAMAA0ADAAMAAwADAAMAAwACgAKAAwAEAAS
AA8ADgANAAwACwAKAAsACQAFAAQABAACAAIAAgADAAEAAQABAAMAAwACAAIAAQD/////
///9///////+//3//f/8//z//P/8//z/+v/6//v/+//8//z//P/+//////8AAAAAAAAA
APv/9P/0//f/9//6/wQADAATABYAHgAoADAAPQBPAGMAcQCCAJMAlQB/AFoAQgA2ACEA
DgAEAPn/8f/s/+D/2v/c/97/3f/b/9j/1v/U/9n/3v/d/93/3//b/9P/1v/Z/9f/1v/W
/9L/0P/U/9T/0v/T/9b/1v/a/+D/4v/i/+X/6P/u//L/9P/3//f/8f/v//P/+P/3//f/
9v/4//r/9//4//n/+v/7//v//f/9//z//v///////P/7//3/+v/3//n/+f/6//r//P/8
//z//P/+//7//f/9//7//v/+//7//f/9//3//f/8//z//P/9/////v/+////AAABAAQA
BQAFAAUABwAHAAYABgAHAAYABwAIAAkACgAIAAgADAAMAAwADAAMAA0ACwAMAAwADAAM
AA0ADgAOAAwADQANAA4AEAAOAA4ADQALAAwADQANAAsACwAKAAoACwALAAsACwALAAoA
CgALAAsACwAJAAYACAALAAkACAAIAAcABgAGAAIAAgAEAAIAAQABAAIAAAABAAAA/f/8
//7//f/9//v/+//8//7////9//z/+//4//r/+//8//z//P/8//3//f/8//v/+//6//n/
+v/8//7//P/8//z//P/8//z//P/8//z/+//7//3/////////AQD///3//f/+//7//v/+
//7//P/9//3//P/9//3/AAAAAP3//f8AAAAAAAAAAP7//v/9//3//f/9//3//P/7//v/
+//7//v/+//9//3/+v/8//r/+v/7//3//f/7//n/+f/7//v//P/8//z//v/+//7/+v/6
//n/+f/3//f/+P/4//7/+//5//z//P/8//z//P/6//n/+f/4//r/+v/6//z//P/8//z/
/f//////AAACAAQABAAGAAcABQAFAAMAAgADAAQABQAGAAQAAgACAAQABgADAAIAAQAC
AAMABAAHAAUAAQAAAAAA/v/+//7///////////8BAPz/+v/5//f/+P/5//r/+f/3//f/
9v/1//f/9v/2//b/+v/6//j/+P/4//f/9//2//X/+P/6//v/+P/y//L/9P/z//b/+P/v
/+v/8v/4/wAABwAIABAAHgAoAC8AOQBJAF8AdACDAJEAlQB6AFAAOgAxACAAEAD///P/
7v/q/+L/3P/a/9n/2f/Y/9b/1v/T/9L/0//b/+H/3f/V/9T/1//V/9D/zv/O/9D/0P/O
/87/0//Y/9b/0P/U/9j/3P/h/+L/5P/o/+j/6f/p/+X/5f/t//T/9//7//r/9v/2//n/
9//3//f/9//3//n/+f/4//X/9f/0//D/9P/5//n/+f/7//v//P/8//n/+P/3//b/9//4
//j/+f/5//j/9//2//n/+f/5//n/+//8//3////9//z//P/9//v/+//9//3//f/9////
//8AAAIABQAGAAMAAgABAAAAAQACAAcACAAGAAYABgAHAAcACAAIAAgACgALAAwADAAM
AA0ADQAOAA4ADAAMAAsACwAMAA0ADQANAA0ADAAMAAoACQAIAAcABwAGAAYABwAHAAcA
BQACAAMABwAGAAYABAADAAIAAgAAAAAAAgAAAP3/+//6//b/+v/6//j/+P/7//v//P/7
//n/+P/4//f/9v/2//b/9P/0//X/9v/2//T/9P/1//X/8//z//T/9P/y//L/8//0//X/
9v/3//j/+P/4//j/+P/2//X/9f/3//f/9//3//n/+P/1//T/9P/2//b/9v/2//b/9//3
//b/9f/1//j/+P/3//f/+v/6//n/+P/1//T/9v/3//j/+f/3//b/9f/1//b/9//4//n/
+P/3//P/9P/0//T/9f/3//n/9//1//X/9f/1//b/9v/2//j/+P/4//b/9v/1//X/8//z
//T/9P/2//f/9//3//f/9v/2//n/9//1//X/9f/2//f/+P/4//X/9f/0//P/9//4//n/
/P/7//v//P/8/////////wIAAAAAAAAAAAAAAP///////wEAAQACAAMABAAEAAMAAgAA
AP7//f/8//n/+P/4//j/+f/4//f/9v/8/wAA+P/2//b/9v/2//X/9P/z//L/9P/0//T/
9P/y/w==
         </WaveFormData>
      </LeadData>
      <LeadData>
         <LeadByteCountTotal>10000</LeadByteCountTotal>
         <LeadTimeOffset>0</LeadTimeOffset>
         <LeadSampleCountTotal>5000</LeadSampleCountTotal>
         <LeadAmplitudeUnitsPerBit>4.88</LeadAmplitudeUnitsPerBit>
         <LeadAmplitudeUnits>��V</LeadAmplitudeUnits>
         <LeadHighLimit>2147483647</LeadHighLimit>
         <LeadLowLimit>268435456</LeadLowLimit>
         <LeadID>V1</LeadID>
         <LeadOffsetFirstSample>0</LeadOffsetFirstSample>
         <FirstSampleBaseline>0</FirstSampleBaseline>
         <LeadSampleSize>2</LeadSampleSize>
         <LeadOff>FALSE</LeadOff>
         <BaselineSway>FALSE</BaselineSway>
         <ExcessiveACNoise>FALSE</ExcessiveACNoise>
         <MuscleNoise>FALSE</MuscleNoise>
         <LeadDataCRC32>1061246648</LeadDataCRC32>
         <WaveFormData>
BAAEAAQABAAGAAYABgAGAAYABgAGAAYABAAEAAQABAAGAAYABgAGAAQABAAEAAQABAAE
AAQABAAEAAQABAAEAAQABAAEAAQABAAEAAQABAAEAAQABAAEAAQAAwADAAQABgAGAAYA
BwAFAAUABQAGAAkACgAMAA0ADgAOAA8AEQATABQAFAATABEADwAOAA4AEAAPAA8ADwAN
AAoABwAFAAQABAACAAAAAAD+//7//v/+//7//v/+//7/////////AAABAAIABAAEAAMA
AgACAAIAAgACAAIAAgACAAIAAgAAAAAAAAAAAAEAAgADAAQAAgACAAIAAgAGAAYABAAF
AAcADAATAB0AKQAvAC8AKwAtADEAMQAuACUAHQAKAPT/3v/P/8H/vP/D/87/3v/z/wIA
AgD4//H/8//4/wAAEwAmADEAOgBFAFIAYQBuAHsAhwCRAKAArgC4AMAA0ADhAOIA3gDe
AOAA3gDdAN8A2wDZANoA2QDYAM0AuwCuAKkAngCMAH8AbQBbAE4AQQAxACUAIQAbABMA
CwAKAAUAAQD///7//v/8//n/+f/4//b/9P/0//T/9P/z//P/8f/x//D/8P/w/+7/7v/v
/+//7//r/+v/6//q/+r/6v/o/+f/5v/m/+X/5P/i/+L/4f/g/9//4P/g/9//3f/b/9n/
2P/Z/9j/1f/T/9D/zv/N/8v/xf/F/8L/wP+//77/u/+4/7P/sP+t/6v/q/+p/6j/pf+j
/6H/oP+f/5z/m/+a/5r/nf+d/53/nv+e/5//of+j/6j/rP+u/7P/t/+7/7//w//F/8n/
zP/O/9P/2f/e/+L/5P/p/+z/8P/0//j/+//9/wEABAAGAAYABQAHAAgACQAMAA0ADQAN
AA0ADQAMAAwACgAKAAkACQAJAAkACAAIAAkACQAJAAkACQAIAAgACQAHAAYABgAGAAYA
BQAFAAcABQAEAAQAAwADAAMAAwADAAMAAwACAAIAAQAAAP///P/+//7//////////v/9
//3/+//7//v/+//7//r/+v/6//v/+//6//r/+v/6//r//P/8//z/+//6//r/+v/6//r/
+//7//v/+v/8//z/+v/8//r/+v/6//r/+v/7//v/+//7//r/+v/6//v/+//6//r/+v/6
//r/+v/6//z//P/8//r/+v/6//r/+//7//r/+//5//r/+v/7//r/+v/8//z//P/8//z/
+//7//z//P/8//z//f/9//3//f/+////AAACAAMABgAGAAcACQALAAwADAALAAkABwAG
AAYABwAHAAgACQALAAgABQADAAIAAgAAAP7/+//4//f/9v/4//j/+P/4//j/+f/5//n/
+P/5//r//P/8//v/+v/6//z//P/8//z/+v/6//r/+v/8//z//P/8//r/+v/6//r/+v/6
//r/+v/8//z//P/9//3/AgALABUAHwAnACkAKQArACkAKQAqACUAGwAQAP7/6P/T/8X/
vP+//8j/2P/v/wAABgACAPf/8f/2//z/BQAWACUAMAA5AEIATwBcAGkAeQCHAJAAnACq
ALgAxADRANYA2ADYANwA3gDdANsA2QDXANYA1wDWANMAwwCuAKUAngCQAH8AcwBjAFAA
QwA1ACUAHwAbABMACwAIAAMA/f/5//j/+P/2//X/9f/0//L/8P/w//D/8P/v/+//7f/t
/+7/7v/u/+z/6v/r/+v/6//r/+v/6//q/+j/6P/m/+X/4v/i/+H/4P/e/97/3f/c/9z/
3P/b/9n/1//V/9P/0v/T/9L/z//N/8z/yv/J/8f/w//D/8D/vv+5/7j/tf+y/6//rP+p
/6f/p/+l/6T/of+e/5v/mf+X/5j/l/+W/5b/lf+V/5X/lv+Y/5n/m/+d/5//ov+j/6f/
q/+v/7P/t/+4/73/wf/E/8j/zf/R/9T/2v/f/+L/5v/p/+z/7v/v//X/+P/6//r/+//9
//7///8AAAEAAQABAAMAAwACAAIAAgACAAEAAQABAAEAAAAAAAEAAQABAAEA///+//7/
//8BAAAAAAAAAP///f/8//3//f/8//z/+//7//v/+//7//v/+//6//r/+v/6//r/+P/2
//b/9//3//n/+P/3//f/9//3//f/9//1//T/9P/0//X/9f/0//T/9P/0//T/9v/0//T/
8//y//L/8v/y//L/8//z//P/8v/y//L/8P/y//L/8v/y//L/8P/x//H/8f/z//L/8v/y
//H/8f/w//D/8v/y//L/8v/w//L/8v/y//L/8v/y//L/8//z//L/8//1//D/7v/v//D/
8f/y//D/7//v//D/8v/y//L/8//z//P/8//0//X/9v/4//n//P/8//3//////wAAAAD/
//3/+//6//r/+//7//z//f/6//b/8v/v/+//8P/v/+7/6v/o/+j/6P/o/+j/6P/o/+r/
6//r/+v/6//r/+v/7P/u/+3/7P/s/+z/7P/s/+z/7P/s/+z/7P/s/+z/7P/s/+z/7P/s
/+z/7P/s/+z/7P/u/+z/7v/x//H/9P///w0AFwAdABsAGwAfAB8AGwAWABEACQD4/+D/
zv/B/7f/sv+5/8b/2v/r//L/8P/o/+P/4//o//T/BwAaACcAMAA9AE4AWwBkAHMAgQCN
AJgApACyAMAAzgDVANAAzADMAMwAygDJAMUAxQDHAMQAwwC8AKkAlwCSAIkAeABmAFsA
SwA7ACwAIQAVAA0ABwABAPn/9//0/+3/6//p/+j/6P/m/+X/5f/k/+L/3v/e/97/3v/f
/9//3f/d/9z/3P/c/9r/2v/b/9v/2//Z/9n/2f/Y/9b/1v/U/9P/1P/U/9P/0v/S/9L/
0f/Q/87/zv/N/8v/zf/L/8n/yP/F/8T/wf+//77/vP+7/7n/t/+3/7T/sv+v/67/q/+o
/6X/ov+f/53/mf+X/5b/k/+T/5H/kP+P/47/jf+M/4z/jf+N/43/jv+Q/5H/k/+V/5n/
nP+d/6H/o/+n/6v/r/+y/7f/u/++/8L/x//L/87/1P/Z/9z/4P/i/+b/6f/r/+//8v/0
//T/9//5//r/+//7//v/+v/5//n/+f/4//j/+v/6//n/+f/5//n/+P/4//f/9//3//f/
+f/4//j/+f/5//j/+P/4//j/9//3//n/9//2//b/9f/2//f/+P/5//f/9//2//b/+P/4
//j/9v/0//T/9f/1//X/9P/z//P/9f/1//X/9f/z//L/8v/y//T/9f/1//b/9f/0//P/
9P/0//T/8//y//T/9P/0//T/9P/z//L/8P/x//L/8f/0//P/8v/x//D/8P/x//H/8f/z
//L/8v/y//H/8f/w//D/8P/w//D/8P/s/+7/7v/u/+7/7v/u/+7/8P/v/+v/6v/s/+z/
7P/s/+z/6//r/+z/7P/s/+z/7f/t/+3/7f/u/+//8P/y//P/9v/2//f/+f/7//z//P/7
//n/9//2//b/9v/1//X/9f/0//D/7P/p/+j/6P/m/+T/4//i/+P/5P/k/+T/5P/k/+T/
5f/l/+X/5v/n/+j/6v/o/+f/5v/m/+j/6P/o/+j/6P/o/+j/6P/o/+j/6P/o/+r/6v/q
/+r/6P/o/+j/6P/s/+r/6v/t/+3/8v/9/wcADwATABMAEwAXABkAGQAUAAcA+//w/9z/
yP+5/63/qv+z/8T/0v/j//D/7P/i/9//4f/o//T/BwAYACUAMAA7AEgAWQBoAHUAgQCN
AJgAogCuALgAxgDPAMoAyADKAMYAwgDBAMEAvwC/AMAAvQC2AKUAlwCQAIMAdABkAFcA
SQA7ACoAGwATAAkAAQD9//f/8f/u/+3/5//l/+T/5P/i/9//3//e/9z/2//c/93/3v/d
/93/2//b/9r/2v/a/9j/2P/Z/9n/2f/X/9f/1//W/9b/1v/U/9P/0v/S/9H/0P/S/9L/
0f/Q/8z/zP/L/8n/y//J/8f/xv/F/8T/wf+//77/vP+7/7n/tf+1/7L/sP+t/6z/qf+m
/6P/oP+d/5v/m/+Z/5j/lf+R/4//jv+N/4z/i/+K/4r/jf+N/43/jv+Q/5H/k/+V/5n/
nP+d/6H/of+l/6n/rf+y/7f/u/++/8D/xf/J/8z/0v/X/9r/3v/i/+b/6f/r/+3/8P/y
//L/9f/3//j/+f/4//n/+f/5//v/+//6//r/+v/6//n/+f/5//n/+P/4//n/+f/5//n/
9//2//b/9//5//j/+P/4//r/+f/5//v/+f/4//j/9//5//n/+f/5//v/+//6//r//P/8
//z/+v/4//j/+f/5//n/+P/3//f/+f/5//n/+f/3//b/9v/2//f/9//2//b/+P/4//j/
+v/5//j/9v/0//X/9v/3//j/9//3//f/9v/4//j/9v/4//j/+P/4//j/9v/3//f/9//5
//j/+P/4//n/+f/4//j/+P/4//j/+P/4//r/+v/6//j/9v/0//b/+P/4//j/+P/4//j/
9//3//j/+P/4//j/+f/7//v/+//8//z//P/9//3/AgACAAMABQAFAAYABgAFAAcABQAE
AAQAAgABAAEAAQABAP7/+//5//r/+v/4//b/8v/w//D/8P/w//D/8P/w//L/8//z//P/
8v/z//T/9v/4//f/9v/2//b/9v/2//b/9P/0//T/9P/2//b/9v/2//X/9P/z//L/8//0
//X/9v/0//b/9P/1//f//P8DAA0AFQAdACMAIQAfACEAJQAiAB0AFwAOAP7/5P/P/8H/
uP+3/77/zv/j//b//v/4/+3/5//q//b/BQAUACUANAA/AEoAVQBiAHEAgQCLAJQApACy
ALwAxADRANYA1ADUANQA1ADPAM8AzwDPAM4AywDMAMcAswCkAKEAlgCCAHUAaQBZAEgA
OQArACMAGwAVAA0AAQD+//3/+//4//b/9f/y//H/8f/w/+7/7P/s/+z/7P/t/+3/6//r
/+j/6P/o/+b/5v/n/+f/5//l/+X/5f/k/+T/5P/i/+H/4P/g/9//3v/c/9z/2//a/9n/
2v/a/9n/1//V/9P/0v/R/9D/zf/L/8z/yv/J/8f/wf/B/77/vP+7/7r/t/+0/6//rP+p
/6f/p/+l/6T/of+f/53/nP+b/5j/l/+W/5b/l/+X/5f/mP+Y/5n/m/+d/5//ov+j/6f/
qf+t/7H/tf+2/7v/v//C/8j/zf/R/9T/1v/b/97/4v/m/+r/7f/v//X/+P/6//r//f//
/wAAAQACAAMAAwADAAMAAwACAAIAAgACAAEAAQADAAMAAgACAAMAAwADAAMAAQAAAAAA
AQADAAIAAgACAAAA/////wEAAQAAAAAA/////////////wEAAQAAAAAAAAAAAAAA/v/+
//7//////////v/9//3//f/9//3//f/9//z//P/8//n/+f/4//j/+P/4//j/+v/8//z/
+//6//r/+v/6//r/+//7//v/+v/8//z/+v/8//v/+v/5//j/+v/7//v/+//5//j/+P/4
//v/+//6//r/+v/6//r/+v/4//r/+v/4//j/+P/4//j/+P/2//X/9f/2//j/+P/4//n/
+f/5//n/+v/7//z//v///wIAAgADAAUABQAGAAYABQAFAAMAAgACAAIAAQABAAEAAAD8
//j/9f/1//b/9f/0//D/7v/u/+7/7v/u/+7/7v/u/+//7//v//D/8f/y//T/9v/1//T/
9P/y//L/8v/y//T/9P/0//T/8v/y//L/8v/y//L/8v/y//L/8v/y//L/9P/y//L/8//3
//z/AwAPABsAHwAdABsAHQAfAB8AHAAVAA8AAgDq/9D/v/+1/7D/s//A/9L/5f/0//T/
6v/h/+P/6v/y////EgAjACwANQBEAFMAXgBrAHcAgwCSAKIArAC0AMAAywDQANAA1ADU
AM4A0QDTAM8AzQDOANEA0ADFALEApACdAJIAggBzAGEAUQBEADMAJQAfABcADwAHAAEA
+v/3//P/8f/w//D/7v/t/+3/7P/q/+b/5v/m/+b/5f/l/+P/4//i/+L/4v/g/+L/4//j
/+P/4P/f/97/3P/c/9z/2v/Z/9r/2v/Z/9j/1v/W/9X/1P/S/9L/0f/P/9H/z//N/8z/
yf/I/8X/w//C/8D/v/+9/7n/uf+2/7T/r/+u/6v/qP+l/6L/n/+d/5n/l/+W/5P/kv+R
/5H/kf+P/43/i/+K/4z/jf+O/5D/kP+R/5P/lf+Z/5z/nf+h/6X/qf+t/7H/sv+3/7v/
vv/C/8f/y//O/9T/2f/c/+D/4v/m/+n/6//v//L/9P/0//f/+f/6//v/+v/7//v/+//5
//n/+P/4//r/+v/5//n/+f/5//j/+P/3//f/9//3//f/9v/2//f/9//2//b/9v/2//X/
9f/3//f/9v/2//X/8//z//P/8//z//P/8v/y//T/9P/0//L/8v/y//P/8//z//L/8f/x
//H/8f/x//H/8f/w//D/8P/t/+3/7P/s/+7/7v/u//D/8P/w/+//7v/u/+7/7v/u/+//
7//v/+7/8P/w/+7/8P/v/+7/7f/s/+7/7//v/+//7f/s/+z/7P/t/+3/7P/s/+3/7v/v
//D/7P/u/+7/7v/u/+7/8P/v/+7/7f/s/+7/7f/t/+7/7v/u/+7/7//t/+3/7f/u//H/
8v/0//X/+P/4//n/+//7//z//P/7//v/+f/4//j/+v/5//n/+f/3//T/8f/v//D/8P/u
/+z/6v/o/+j/6P/m/+b/5v/m/+T/5f/l/+X/5//p/+v/7v/u/+3/7P/s/+r/6v/q/+r/
6v/q/+r/6v/s/+z/7P/s/+r/6v/q/+r/7P/s/+z/7P/q/+7/8P/x//H/9P/7/wUADQAV
ABkAFwAXAB0AHQAYABEACQD6/+T/zv+//7X/rP+t/7r/0P/h//D/9v/u/+P/4//o//L/
/f8MABsAKAAvADoASQBWAGMAcQB/AIoAlgCkAK4AuADHANIA1ADSANQA0gDTANkA2QDT
ANYA2QDYANMAwwCyAK0ApgCSAIMAdwBlAFQARwA9ADMAKwAhABUAEwAUABEACQAHAAYA
BgAEAAEAAQAAAP7//v/+//7//v/7//v/+f/5//n/+v/7//r/9//3//b/9f/y//H/8P/u
/+7/7v/s/+v/6v/q/+n/6P/m/+b/5f/k/+T/5P/j/+H/4f/f/93/3P/Z/9j/1f/T/9D/
zv/N/8v/yf/J/8b/xP+//77/u/+4/7X/sv+v/63/qf+n/6b/o/+h/5//nv+d/57/nf+c
/5z/m/+b/5v/nP+e/5//of+j/6f/qv+r/6//sf+1/7n/vf++/8P/x//K/9D/1f/Z/9z/
4v/n/+r/7v/0//j/+//9/wEABAAGAAYABwAJAAoACwAMAA0ADQANAA0ADQAMAAwADQAO
AA4ADwAPAA8ADgAOAA8ADwAPAA8ADwAOAA4ADwAPAA4ADgAOAA4ADQANAA8AEQAQABAA
DwAPAA8ADwAPABEAEQAQABAADQAMAAsACAAJAAoADAANAA0ADAALAAsACwALAAsACwAN
AAwADAAMAAsACwAKAAoADAAMAAwADgAMAAwACwAKAAwADAAMAAwADQANAA0ADAAMAAwA
CgAMAA4ADgAOAA4ADAANAA0ADQANAAwADAAMAA4ADwAPABAADgAOAA4ADgAOABAAEAAQ
AA4ADgAOAA4AEAANAA0ADwAQAA4ADgAOAA4AEAAPAA8AEAAOAA4ADgAPAA0ADQANAA4A
EAASABUAFwAYABgAGQAbABkAGgAaABkAGQAXABYAFgAWABUAFQAVABUAEgAPAA0ADAAM
AAoACAAGAAQABAAEAAYABgAGAAYABgAHAAcABwAIAAkACgAMAA4ADQAMAAwACgAKAAoA
CgAIAAgACAAIAAgACAAIAAgACgAKAAoACgAKAAoACgAKAAoACAAMAA8ADwASAB8ALQAz
ADUANQA3ADcAOQA7ADgAMQAlABQA/P/m/9n/0f/Q/9f/6P/+/w0AEAAMAAQA/f///woA
FgApADoARwBQAFsAaAB3AIQAkwChAK0AuADGANIA3ADqAO8A7gDsAO4A6gDmAOkA5QDh
AOEA4gDfANYAxQC3ALIApQCUAIQAdQBlAFcATAA9ADMALQAlAB0AFwATAA4ACwAJAAcA
BgAGAAQAAQABAAAA/v/+//7//v/+//v/+//5//n/+P/4//j/9v/2//f/9//3//X/9f/1
//T/9v/2//T/8//0//T/8//y//D/8P/v/+7/7P/s/+v/6f/r/+n/5//m/+X/5P/h/9//
3P/a/9n/1//T/9P/0P/O/8n/yP/F/8L/wf++/7v/uf+3/7X/tP+x/6//rf+s/6v/qv+p
/6j/qP+q/6v/rP+u/67/r/+x/7P/t/+6/7v/v//D/8f/y//P/9D/1f/Z/9z/4v/n/+v/
7v/w//X/+P/8/wIABgAJAAsADQAQABIAEgATABUAFgAXABYAFwAXABcAFwAXABYAFgAY
ABgAFwAXABcAFwAWABYAFwAXABcAFwAVABQAFAAVABUAFAAUABQAFAATABMAFQAXABYA
FgAVABMAEwATABMAEQARABAAEAAPAA4ADQAKAAoACgALAAsACwAKAAkACQAIAAcABgAF
AAQAAgABAAAA//////7//v8AAAAAAAACAAAAAAD///7//P/8//z//P/9//3//f/8//z/
/P/6//z//v/+//7//v/+/////////////v/+//7///////7//v/+//7//v/+//7/AAAA
AAAAAAAAAAAAAAACAAEA/////wEAAgAEAAIAAgACAAIAAgABAAEAAgAEAAQABAAFAAQA
AwACAAIABQAGAAgACQAMAAwADQAPABEAEgASABEAEQAPAA4ADgANAAsACgAJAAsACAAF
AAMAAgACAAAA/v/8//r/+v/6//z//P/8//z/+v/7//v/+//+////AAACAAQAAwACAAIA
AAAAAAAAAAAAAAAAAAAAAP7//v/+//7/AAAAAAAAAAAAAAAAAAAAAAAA/v/+////AwAK
ABEAGQAlACkAKwApACsALwAvACwAJwAdAA4A+v/k/9P/x//E/8f/0v/k//f/BAAEAPj/
8f/1//z/BgAXACgAMwA+AE0AWgBnAHQAgQCRAJ0ApgCyAMIAzgDWAN8A4ADgAOIA4ADa
ANkA2QDVANMA1gDVANAAwwCxAKgAowCSAH4AcwBnAFcASgA7AC8AJwAhABsAEwANAAgA
BwAFAAMAAgACAAAA/v/9//v/+P/3//j/+f/6//r/+//6//v/+P/4//j/9v/3//n/+v/7
//f/9//3//b/+P/4//b/9f/y//L/8f/w//L/8v/x//D/7v/u/+3/6//r/+n/5//m/+b/
5v/k/+P/4P/e/93/2//V/9X/0v/Q/83/zP/J/8b/w//A/73/u/+7/7n/uP+1/7H/r/+u
/63/rP+r/6r/qv+t/63/rf+u/67/r/+x/7P/tf+4/7n/vf/B/8X/yf/N/87/0//X/9r/
4P/l/+n/7P/u//P/9v/6/wAABAAHAAkACwAOABAAEAAPABEAEgATABQAFQAVABUAFQAV
ABQAFAAWABYAFQAVABMAEwASABIAEwATABMAEwATABIAEgATABMAEgASABIAEgARABEA
EwATABIAEgARABMAEwATABMAFQAVABQAFAASABIAEgAQABAAEAARABEAEQAQAA8ADwAN
AA0ADQANAA4ADgAPABAADQANAAwADAAKAAoACgAMAAwADAALAAoACgAKAAoACgALAAsA
CwAKAAoACgAIAAoACgAKAAoACgAKAAsACwALAAsACgAKAAoACwALAAoACgAIAAgACAAI
AAYACAAIAAgACAAIAAgACAAIAAcABQAFAAsACAAIAAgACAAIAAYABQAFAAYABgAGAAYA
BwAFAAUABQAGAAkACgAMAA0AEAAQABEAEwASABIAEQAPAA8ADQAMAAwADAALAAsACwAK
AAYAAgD///7//v/8//r/+v/4//j/+P/4//j/+P/4//b/9//3//f/9v/3//j/+v/4//f/
9v/2//T/9P/0//T/8//y//H/8P/w//D/8P/w//D/8P/w//D/8P/w//D/8P/w//D/8v/x
//X/+v8FABEAGwAdABkAGQAdACEAHwAYAA8ABQD0/9z/yP+5/7H/sv+9/8z/3P/r//T/
8P/k/93/4//u//r/DQAcACkANABBAE4AWwBqAHcAgQCLAJYAqAC2ALwAxgDPAM4AzADM
AMwAygDJAMkAxQDHAMQAwQC+AK8AoQCYAI8AgABuAF8ATwBBADIAIwAZABUADQADAP//
+f/0//P/8f/v/+7/7v/s/+r/6f/n/+T/5P/k/+T/5P/h/+H/3//f/+D/4P/g/97/3v/f
/9//3//d/93/3f/c/9z/3P/a/9n/2v/a/9n/2P/W/9b/1f/U/9T/1P/T/9H/z//N/8v/
yv/K/8r/yP/H/8T/wv/B/7//u/+7/7j/tv+x/7D/rf+q/6f/pP+h/5//n/+d/5z/mf+X
/5X/lP+T/5D/j/+O/47/kf+R/5H/kv+U/5X/l/+Z/53/oP+h/6X/qf+t/7H/tf+3/7v/
vv/A/8b/y//P/9L/1P/Z/9z/4P/m/+r/7f/v//H/9P/2//b/9f/3//j/+f/6//v/+//7
//v/+//6//r/+v/6//n/+f/7//v/+v/6//n/+f/5//n/+//6//r/+//5//j/+P/4//j/
9//3//n/+//6//r/+f/5//n/+f/5//v/+//6//r/+v/6//r/+P/4//j/+f/5//n/+P/3
//f/9//3//f/9//1//T/9P/0//X/9f/0//T/9P/0//T/9v/4//j/9//2//b/9v/2//b/
9f/1//X/9P/2//b/9P/2//T/9P/0//T/9P/1//X/9f/1//T/9P/0//f/9//2//b/9P/0
//T/9P/0//b/9v/2//j/+P/4//j/9v/3//n/+P/4//j/+P/4//b/9f/1//b/9v/2//b/
9//3//f/9//4//n/+v/8//3/AAAAAAEAAwABAAIAAgABAAMAAQAAAAAA/v/9//3//f/9
//r/9//1//T/9P/y//D/8P/u/+7/7v/u/+7/7v/u/+7/7//v/+//8P/x//L/9P/0//P/
8v/y//L/8v/y//L/8v/y//L/8v/y//L/8v/y//L/8v/y//L/9P/0//T/9P/0//T/8v/1
//f//P8HABMAGwAdAB0AHQAfACEAIQAaABEACQD4/+D/zP+//7P/sP+7/8r/3P/r//T/
9P/q/+X/5//s//j/CwAcACkANABBAFAAWQBkAHEAgQCPAJwAqgC0ALwAxgDRANAA0ADQ
AM4AygDLAM0AywDJAMYAxQDCALMAowCcAJMAggByAGUAVQBFADQAJwAfABkADwAHAAEA
/f/2//P/7//v/+7/7v/s/+z/7f/t/+z/6P/o/+j/6P/p/+n/5//n/+T/5P/k/+L/4v/j
/+P/4//j/+P/4//i/+D/4P/e/93/3v/e/93/3P/a/9r/2f/Y/9b/1v/V/9P/1f/T/9H/
0P/N/8z/yf/H/8b/xP/D/8H/vf+9/7r/uP+1/7T/sf+u/63/qv+n/6X/o/+h/6D/nf+b
/5n/mP+X/5b/lf+U/5T/lf+V/5X/lv+a/5v/nf+f/6H/pP+l/6n/rf+x/7X/uf+6/7//
w//G/8r/z//T/9b/2P/d/+D/5P/q/+7/8f/z//f/+v/8//z//f///wAAAQAAAAEAAQAB
AAIAAwADAAQAAgACAAEAAQABAAEAAAAAAAEAAQABAAEAAQAAAAAAAQABAAAAAAAAAAAA
/////wEAAgACAAMAAwABAAEAAQABAP/////+//7/AAAAAAAA/v/8//z//f/9/////v/9
//3//f/9//3//f/+//7///8AAP7//f/7//r/+v/6//r//P/+//7//f/8//z//P/8//z/
/f/9//3//P/6//r/+P/6//z//P/8//z//P/9//3//f/7//r/+v/6//3//f/8//z//v/+
//7//v/6//z//P/8/wAA/v/8//z//P/8//z//P/+//3//f/+//z//P/8//3//P/7//r/
+v/8//7/AQADAAYABgAHAAkACwAMAAwACwAJAAcABgAGAAgABwAHAAcABQACAP///f/6
//r/+P/2//b/9P/0//T/8v/y//L/8v/y//P/8//z//b/9//4//r/+v/5//j/+P/4//j/
+P/4//j/+P/4//j/+P/4//j/+P/4//j/+P/4//j/+P/4//j/9v/4//r/+f/5/wAABQAL
ABcAIQAjACEAIwAnACkAJAAdABUACAD0/97/y/+7/7L/tf/A/87/3//u//j/9v/p/+X/
7P/0////EgAfACgAMwBAAE8AXgBpAHUAgQCQAJ4AqAC0AL4AywDWANYA2ADWANQA0wDP
AM8A0wDUANEA1ADTAMMAsgCnAJwAjAB9AHEAYQBQAD0AKwAjAB8AGQAPAAUAAgABAP//
/P/6//n/9v/z//P/8v/w//D/8P/w//D/7v/t/+r/6f/p/+r/6//q/+r/6//r/+v/5//n
/+f/5v/m/+b/5P/j/+L/4v/h/+D/4P/g/9//3v/e/97/3f/b/9r/1//U/9L/0v/S/9D/
z//M/8r/yf/H/8P/w//A/77/u/+6/7f/tP+x/67/q/+p/6X/o/+i/5//n/+d/5z/m/+Z
/5f/lf+U/5b/l/+Y/5r/mv+b/53/n/+l/6j/qf+t/7H/tf+5/73/vv/D/8f/yv/M/9H/
1f/Y/97/4//m/+r/7P/w//P/9f/6//7/AQACAAMABQAGAAcACAAJAAkACQAHAAcABgAG
AAgACAAHAAcABwAHAAYABgAHAAcABwAHAAUABAAEAAUABQAEAAQABAAEAAMAAwAFAAMA
AgACAAEAAwADAAMAAwABAAEAAAAAAAAAAAAAAP7/AAAAAAEAAQABAAAA//////3//f/9
//3////+//7//v/7//v/+v/6//v//P/9/wAA///+//z/+v/8//z//P/8//v/+//7//r/
+v/6//j/+v/8//z//P/8//z//f/9//3//f/8//z//P/9//3//P/8//z//P/8//z/+v/8
//z//P/8//z//P/8//z/+//5//n/+//8//z//f/9//z/+//6//n/+f/5//v//P/9//7/
//8BAAMABQAGAAcACQAKAAoACwAIAAcABgAHAAYABQAFAAUABAAEAAMA///8//z/+v/4
//f/9f/0//T/8v/y//L/9P/0//T/9P/4//j/9P/2//b/9v/2//j/+P/4//j/9v/2//b/
9v/2/w==
         </WaveFormData>
      </LeadData>
      <LeadData>
         <LeadByteCountTotal>10000</LeadByteCountTotal>
         <LeadTimeOffset>0</LeadTimeOffset>
         <LeadSampleCountTotal>5000</LeadSampleCountTotal>
         <LeadAmplitudeUnitsPerBit>4.88</LeadAmplitudeUnitsPerBit>
         <LeadAmplitudeUnits>��V</LeadAmplitudeUnits>
         <LeadHighLimit>2147483647</LeadHighLimit>
         <LeadLowLimit>268435456</LeadLowLimit>
         <LeadID>V2</LeadID>
         <LeadOffsetFirstSample>0</LeadOffsetFirstSample>
         <FirstSampleBaseline>0</FirstSampleBaseline>
         <LeadSampleSize>2</LeadSampleSize>
         <LeadOff>FALSE</LeadOff>
         <BaselineSway>FALSE</BaselineSway>
         <ExcessiveACNoise>FALSE</ExcessiveACNoise>
         <MuscleNoise>FALSE</MuscleNoise>
         <LeadDataCRC32>2344326616</LeadDataCRC32>
         <WaveFormData>
DAAMAAwADAAKAAoACgAKAAoACgAKAAoACAAIAAgACAAGAAYABgAGAAYABgAGAAYABgAG
AAYABgAEAAQABAAEAAQABAAEAAQAAgACAAIAAgAEAAQABAAEAAIAAQABAAEAAgACAAIA
AgAEAAQABQAGAAUABgAGAAgACgAKAAoADAAPAA8ADwAOAAwADgAPABIAFAAUABMAEwAO
AAoABwAFAAQABAADAAIA///9//3//f8AAAAA/v/+/wAAAQABAAIAAAAAAAAAAAAAAAAA
/v/8//r/+v/6//n/+//7//v/+//5//n/+f/5//v/+//7//z//P/8//z//f////3/+//8
//3/AgANABgAJAAuADAAMQA9AFoAfACYAK8AzADoAP4AEwEmATABOAEsAQUBygCCACwA
5P+y/5P/kf+j/7v/0//o//H/9P/+/wwAEwATAAwACQAGAAUAAwAAAP//AwAEAPj/5v/a
/9P/y//F/77/tf+r/6j/qP+o/6b/pv+p/6v/rv+t/7D/tf+6/8L/yf/M/9H/2P/h/+T/
5//r/+7/7P/t/+//8P/x//P/8//0//T/8v/y//L/8v/w//H/8f/w//D/8P/w/+7/8P/w
//D/8P/w/+//7v/s/+r/6v/p/+n/6f/n/+b/5f/l/+T/4//h/+H/4P/f/97/3f/b/9r/
1//U/9T/0f/P/8//zf/L/8n/x//F/8P/wf/A/7//v//A/7z/u/+7/7r/vP+8/7z/vP+8
/77/v//A/8L/xf/H/8r/0P/V/9n/3P/f/+X/6v/v//b/+//+/wIABgAKAA0AEAAQABQA
FgAYABoAHQAeAB4AHgAeAB4AHgAcABwAGgAZABoAGQAYABcAEwARAA4ACwAKAAoACQAI
AAcABQAEAAIA///9//n/+P/5//n/+f/6//j/+P/4//j/9v/2//b/9v/2//b/9v/3//f/
9//4//n/+P/4//n/+f/4//n/+f/5//r/+//8//7//f/9//z/+//8//z//P/9//////8A
AAAAAAAAAAEAAQABAAEAAAAAAAIAAgACAAIAAAAAAP////8AAAEAAgADAAEA/////wAA
AAAAAP////////7//v/+//7//f/9//3//f/8//v/+//9//3//f/9//v/+//7//v//P/8
//3//f/6//r/+v/6//r/+v/5//n/+f/5//n/+f/5//j/+P/5//n/+P/4//j/+P/4//j/
9//3//f/+v/6//r/+v/4//j/+f/6//v//P/8//7/AAAAAAAAAgADAAMAAwACAAAAAgAD
AAYACAAIAAcABwAHAAQAAgABAP7//v/9//z/+v/3//b/9f/3//j/9//4//j/+f/5//r/
+P/4//j/+P/4//j/9v/0//T/9P/0//P/8//z//P/8//z//P/8//z//P/8//z//T/9P/0
//T/9f/z//P/9f/2//f//P8HABAAHAAmACoALwA3AEgAaACMAKUAvADWAOwA/QAKARIB
HAEeAQcB2gCiAFQAAgDI/5//j/+Z/7H/x//Y/+P/6v/w//b/AQALAAgABwAIAAMA/f8A
AP////8AAPz/8v/m/93/2f/T/8r/wf+5/7T/rv+s/6z/qP+j/6X/pv+l/6j/rf+0/7z/
w//I/8f/zv/V/9j/2//h/+j/6P/q/+v/6//r/+v/6//s/+z/7P/s/+z/7P/s/+3/7f/s
/+r/6v/q/+j/6v/q/+r/6v/o/+f/5v/k/+b/5v/l/+X/4//h/+D/3//f/97/3f/b/93/
3P/b/9r/1//V/9T/0f/Q/9D/zf/L/8v/yf/H/8X/w//B/7//vf+7/7n/uP+4/7X/s/+y
/7D/sf+y/7P/tP+x/7L/sv+y/7b/uf+7/77/wv/H/8v/zv/T/9n/3v/j/+j/7f/w//T/
+P/8////AgAGAAoADAAOABEAFQAXABgAGgAaABoAGgAaABoAGAAXABYAFQAUABMADgAN
AAsACQAJAAgABgAEAAEA///+//z//P/7//j/+P/2//X/9P/0//L/8v/y//L/8P/w//D/
8P/w//D/8P/x/+//7//w//H/8v/y//P/8//y//P/8//z//X/9f/1//b/9v/3//f/9//3
//j/+f/7//n/+f/6//r/+v/6//v/+//7//v/+v/6//r/+v/6//r//P/8//v/+//9//3/
/f/9//v/+f/5//r//P/8//v/+//5//j/+P/4//r/+f/5//n/+f/4//f/9//5//n/+f/5
//f/9//3//f/9v/2//f/9//0//T/9P/0//b/9v/1//X/9f/1//X/9f/3//T/8v/0//T/
9P/0//T/8//z//P/9P/0//T/9P/0//T/9f/2//n/+v/6//z//P/8//z//v/////////+
//7/AAABAAQABAAEAAMAAwD+//r/9//1//b/9v/1//T/8f/v/+//7//x//L/8f/y//L/
8//z//T/9P/0//T/9P/y//L/8P/u/+z/7P/s/+v/7f/t/+3/7f/r/+v/6//r/+z/7f/u
//D/7v/u/+7/7//t/+3/8f/y//P/+P8BAA4AGgAiACIAKQA9AF4AfgCaALkA2gD0AAwB
IwE0AUABQgEsAfcAtABiAAYAwv+a/4f/i/+f/7f/zf/c/+f/8P/8/wgACQADAP7/+//2
/+3/6f/s/+//7//o/9T/xP+8/7X/rf+j/5z/l/+V/5L/lP+W/5b/lv+Z/53/nP+d/6b/
sf+4/77/w//G/83/0v/X/9r/4f/l/+b/5v/m/+f/5//n/+f/5//o/+j/6P/o/+j/6P/o
/+n/6f/o/+j/6P/o/+b/5v/m/+b/5v/m/+X/5P/i/+L/4v/h/+H/4f/f/97/3f/d/9z/
2//Z/9n/2P/X/9b/1f/T/9L/z//O/87/y//J/8f/xf/D/8H/wf+//73/u/+7/7n/uP+4
/7T/s/+z/7L/sP+w/7D/sP+y/7T/tf+2/7j/u/+9/8D/xv/L/8//0v/V/9v/4P/l/+z/
8f/0//j/+v/+/wEABAAIAAwADgAQABAAEwAUABQAFgAWABYAFgAYABgAFgAVABIAEQAQ
AA8ADAALAAkABwAHAAYABAACAAAA/f/7//j/+v/5//b/9v/2//X/9P/0//L/8v/y//L/
8v/y//L/8v/y//L/8v/z//X/9f/2//f/9v/2//f/9//6//v/+//7//v/+//7//z//P/9
//3//f/+//7//v////////8AAAAAAgACAAMAAwADAAMAAgACAAIAAgACAAIAAgACAAEA
AQABAAEAAQABAAEA/////wAAAAAAAP////////7//v/+//z/+//7//v//f/8//v/+//9
//3//f/9//v/+//7//v/+P/4//n/+f/4//j/+P/4//j/+P/3//f/+f/5//X/9v/4//j/
+P/4//b/9f/1//X/+P/4//j/+P/6//r/+//8//v//P/8//7/AAAAAAAAAgADAAMAAwAC
AAIABAAFAAgACgAKAAkACQAFAAAA/P/5//r/+v/5//j/9//1//X/9f/2//b/9P/0//T/
9f/1//b/9v/2//b/9v/4//j/9v/0//L/8v/y//H/8f/x//H/8f/z//P/8//z//P/8//z
//T/9P/0//T/9f/5//X/8//2//n/AAALABYAHgAmACoALwBBAGIAhgCiALkA2AD4ABQB
JwE0AT4BPgEmAfEAqgBWAAIAxv+e/4v/k/+r/8H/1//m//H/+v8EAA4AEwAPAAoABQD+
//X/8//y/+//8f/o/9b/yP/A/7f/rf+n/6L/m/+X/5j/mv+a/5z/oP+h/6P/pv+n/67/
t//A/8T/x//M/9H/1P/b/+D/4//n/+z/6v/q/+v/6//r/+v/6//s/+z/7P/s/+z/7P/u
/+//7//u/+z/7P/s/+r/6v/q/+r/6v/s/+v/6v/o/+j/6P/n/+f/5//l/+T/4//j/+L/
4f/f/93/3P/b/9r/2//Z/9j/1f/S/9L/z//N/83/y//J/8f/xf/D/8H/v/+//73/vP+8
/7j/t/+3/7b/uP+4/7j/uP+4/7r/u/+8/7z/v//B/8T/y//R/9b/2v/e/+P/5//r//D/
9f/4//z/AAAEAAcACgAOABIAFAAWABgAGwAcABwAHAAcABwAHAAcABwAGgAZABoAGQAY
ABcAEgARAA8ADQANAAwACgAIAAcABQAEAAIAAgABAP7//v8AAP///v/+//z//P/8//z/
/P/8//z//P/+//7//v////////8AAAEAAAAAAAEAAQAAAAEAAQABAAIAAwAEAAYABgAH
AAcABwAIAAgACAAJAAkACQAKAAoACgAKAAsACwALAAsACgAKAAoACgAKAAoACgAKAAkA
CQAJAAkACQAJAAkABwAHAAgACAAIAAcABwAHAAYABgAGAAYABQAFAAUABQAEAAMAAwAF
AAUABQAFAAUABQAFAAUAAgACAAMAAwACAAIAAgACAAIAAgD//wEABAACAAIAAgACAAQA
AwADAAMAAwACAAEAAAABAAIABAAGAAUABgAGAAgACgAKAAoADAANAA0ADQAMAA4AEAAR
ABQAEgASABEAEQAQAAwACQAHAAYABgAFAAQAAwABAAEAAQAAAAAA/v/+//7//////wAA
AAAAAAAAAAABAAIAAQAAAP7//v/+//3//f/9//3//f/9//3//f/9//v/+//7//z//v/+
//7////9///////+/wEABAALABQAHgAqADAAMwA5AEwAagCMAKUAwADgAPwAEwEmATYB
QgFEASUB7gCuAFgACADQ/6v/lf+h/73/1f/m//f/AAAMABgAHwAhAB4AGwASAAkAAQAE
AAMA///+//j/5v/Y/9H/x/+9/7b/sf+r/6b/pP+o/6r/pv+n/63/sP+t/7L/vf/E/8j/
zf/S/9f/3P/h/+b/5//t//b/9v/0//X/9f/1//f/9//4//j/+P/4//j/+P/2//f/9//2
//b/9v/2//T/9P/0//T/9P/2//X/9P/y//L/8v/x//H/8f/v/+7/7f/t/+z/6//p/+n/
6P/n/+b/4//h/+D/3f/e/97/2//Z/9f/1f/T/9H/zf/L/8n/x//G/8X/xf/G/8H/v/++
/7z/vf++/7//wP++/8D/wf/C/8L/xf/H/8r/0P/V/9n/3P/h/+f/7P/x//b/+//+/wIA
BgAKAA0AEAAUABgAGgAcAB4AIQAiACIAJgAmACYAJgAmACYAJAAjACIAIQAgAB8AHQAd
ABwAGwAZABgAFgAUABEADwAOAAwADgANAAoACgAKAAkACAAIAAYABgAGAAYABgAGAAYA
BgAIAAgACAAJAAkACQAKAAsACgAKAAsACwAMAA0ADQANAA4ADwAQABIAEwATABIAEQAS
ABIAEgATABMAEwAUABQAFgAWABcAFwAXABcAFgAWABUAFAATABIAFAAUABMAEwAVABUA
FQAVABUAEwATABQAEgASABEAEQATABIAEgASABAADwAPAA8AEQAQAA8ADwANAA0ADQAN
AA0ADQANAA0ACgAKAAsACwAKAAwADAAMAAoACgAKAAoACgAIAAcABwAHAAoACgAKAAoA
DAAMAA0ADgAPABAAEAASABIAEgASABQAFQAVABUAFAAUABYAFwAaABoAGgAZABkAFgAS
AA8ADQAMAAwACwAKAAsACQAJAAkACAAIAAYABgAGAAcABwAIAAYABgAGAAYABgAGAAQA
AgACAAIAAgABAAEAAQABAAEA//////////////////8AAAIAAgACAAMABQADAAEAAgAF
AAoADwAaACoAMgAyADUAQQBWAHYAlACtAMoA6AAAARUBJgE4AUQBOAETAdoAkgA6AOz/
tv+T/5H/p/+9/9H/5v/z//r/AgAQABsAGwAWABEADgALAAcABgADAAMABAD8/+7/5P/Z
/83/xf/A/7n/r/+s/67/sP+q/6b/qf+r/6z/sf+2/7f/wP/K/8v/zv/V/9z/4f/m/+3/
7//y//b/9P/1//X/9f/z//P/9P/0//T/9P/0//T/9P/1//X/9P/0//T/9P/y//T/9P/0
//T/8//x/+//7P/s/+z/6//r/+v/6f/o/+f/6f/o/+f/5f/j/+L/4f/g/93/2//a/9f/
2P/Y/9X/0//R/8//zf/L/8n/x//F/8P/wf+//77/vv+8/7v/u/+6/7r/uv+6/7r/uv+8
/73/vv/C/8X/x//K/9L/1//b/97/4f/n/+z/8f/4//3/AAAEAAgADAAPABIAEwAWABcA
GAAaAB0AHgAeACAAIAAgACAAHgAeABwAGwAYABcAFgAVABMAEwASABEADQAMAAoACAAF
AAMAAgAAAAAA///8//z//P/7//r/+v/6//r/+v/6//j/+P/4//j/+v/6//r/+//5//n/
+v/7//v/+v/6//n//P/9//3//f/7//v/+//8//7/////////AAAAAAAAAQABAAEAAgAC
AAIAAgADAAMAAwADAAIAAgACAAIAAgACAAQABAADAAMAAwADAAMAAwADAAEAAQACAAIA
AgABAAEAAQAAAAAAAAAAAP///////wEAAAD////////////////9//3//f/9//z//P/9
//3//P/8//z//P/8//z//v/9//z/+//6//z/+//7//v//P/8//z//P/6//r/+//8//7/
AAABAAQABAAEAAQABgAHAAcABwAGAAQABgAHAAoADAAMAAsACwAIAAQAAQD///7//v/9
//z/+//5//n/+f/4//j/9v/2//b/9//3//j/+P/4//j/+P/4//j/9v/0//T/9P/0//P/
9f/1//X/9f/1//X/9f/1//P/8//z//T/9v/2//b/9//1//f/+f/4//f//P8HABIAHAAo
ACoALQA3AFAAcgCOAKkAxgDeAPQACQEYASQBKgEgAQEB1ACQADwA8P+4/5X/j/+d/7X/
y//a/+f/8v/2//7/CwANAAYABwAIAAMAAQAEAAMAAQACAAAA9P/m/9//1//T/9L/yf+7
/7b/sP+u/6z/qv+p/6v/rP+p/6z/s/+6/8D/x//O/9P/2P/b/97/5f/v//D/8P/w//H/
8f/x//H/8f/y//L/8v/y//L/8v/w//H/8f/w//L/8v/y//D/7v/u/+7/7v/u/+3/7P/q
/+r/6v/p/+n/6//p/+j/5//n/+b/5f/j/+H/4P/f/97/3v/d/93/2//a/9r/1//V/9H/
z//N/8v/y//J/8f/xf/D/8H/wP/A/77/vf+9/7z/uv+6/7r/uv+8/77/v//A/8L/xf/H
/8r/zv/T/9f/2v/f/+X/6v/v//T/+f/8/wAABgAKAA0AEAASABYAGAAaABoAHQAeAB4A
IgAiACIAIgAkACQAIgAhAB4AHQAcABsAGAAXABUAEwARABAADgAMAAsACQAIAAYABAAD
AAAAAAAAAP///v/+//z//P/8//z/+v/6//r/+v/6//r/+v/7//n/+f/6//v//v/+////
///+/////////wAAAQACAAQAAwADAAIAAQABAAIAAwAFAAcABwAIAAgACAAIAAkACQAL
AAsACgAKAAwADAAMAAwACgAKAAkACQAJAAkACQAJAAsACQAJAAoACgAKAAkACQAJAAgA
CAAIAAgABwAHAAcABwAGAAUABQAFAAUABQAFAAcABwAHAAcABAAEAAUABQACAAIAAgAC
AAQABAADAAMABQABAAMABQAEAAIAAgACAAIABAADAAMAAwAEAAQABAAEAAQABAAFAAYA
BwAIAAgACgAMAAwADAAOAA0ADQANAAwADAAOAA8AEgASABIAEQARABAADAAJAAcABAAE
AAMAAgABAP///////wAAAAD+//7/AAABAAEAAgAAAAAAAAAAAAIAAgAAAP7//v/+//7/
/f/7//v/+//7//v/+//7//v//f/9//3//v/+//7//v////////8DAAQAAwAIABMAIAAo
AC4ANAA9AE0AbACSALAAywDqAAYBIAExAUABTgFMAS4B+wC6AGQADADO/6j/k/+b/7P/
yf/b/+z/9/8AAAoAFgAbABUAEgAPAAYA//8BAAIAAQD///r/6P/Y/9D/x/+9/7n/sv+r
/6f/qP+o/6b/pv+s/63/r/+w/7P/uv/B/8r/0P/T/9b/3f/i/+f/7P/x//P/9v/4//b/
9//3//f/9//3//j/+P/4//j/+P/4//b/9//3//b/9v/2//b/9P/0//T/9P/0//T/8//y
//D/8v/y//H/8f/v/+3/7P/r/+3/7P/r/+n/5//m/+X/5P/l/+P/4v/f/9z/3P/Z/9f/
1//V/9P/0f/N/8v/yf/H/8P/wf/A/8D/wP+//7//vv++/77/vv++/77/wP/B/8L/xv/J
/8v/zv/U/9n/3f/g/+X/6//w//X/+P/9/wAABAAKAA4AEQAUABYAGgAcAB4AIAAjACQA
JAAkACQAJAAkACQAJAAiACEAIAAfAB4AHQAaABkAFwAVABMAEgAQAA4ADQALAAoACAAI
AAcABAAEAAQAAwACAAIAAAAAAAAAAAD+//7//v/+/wAAAAAAAAEA/////wAAAQACAAIA
AwADAAIAAwADAAMAAwADAAMABAAFAAUABAADAAQABAAEAAUABQAFAAYABgADAAIAAgAB
AAAA///9//z//v/+//7//v/+//7//f/9//v/+//7//v/+//5//n/+v/4//j/9//3//f/
9v/2//b/9v/1//X/9f/3//b/9f/1//X/9f/1//X/8//z//P/8//0//T/9f/1//T/9P/0
//T/9P/0//P/8//1//X/9f/1//P/9P/2//T/9P/0//T/9P/z//P/8//0//T/9P/0//T/
9P/1//b/9//4//j/+v/+//7//v8AAAEAAQABAAAAAAACAAMABgAGAAYABQAFAAIA/v/7
//n/+P/4//f/9v/z//H/8f/x//T/9P/y//L/8v/z//P/9P/0//T/9P/0//b/9v/0//L/
8v/y//L/8f/x//H/8f/x/+//7//v/+//7//v/+//8P/y//L/8v/z//P/8//v//D/8//6
/wEACgAYACAAJAApADcAUgB0AJIArwDMAOoACAEdASwBOgFEATYBBQHIAHwAIgDY/6j/
i/+L/5//t//L/97/6f/y//7/CgARAA8ABgABAPz/8//v//L/8//v/+z/3v/M/8T/u/+v
/6f/pP+d/5X/lv+Y/5j/mv+c/5//of+i/6P/qP+z/7z/wv/H/8r/zf/U/93/4P/h/+f/
6v/s/+z/7f/t/+3/6//r/+z/7P/u/+7/7v/u//H/8//0//T/9P/0//T/8v/0//T/9P/0
//T/8//y//D/8v/y//H/8f/w/+3/6//p/+r/6v/q/+n/5//m/+X/5P/j/+H/4P/d/9z/
3P/Z/9f/1f/T/9H/z//P/83/y//J/8X/w//C/8L/wP+//7//vv++/77/vv++/7z/vv+/
/8D/xP/H/8n/zP/Q/9X/2f/c/+P/6f/u//P/9v/7//7/AgAIAAwADwASABQAGAAaABwA
IAAjACQAJAAmACYAJgAmACYAJgAkACMAJAAjACIAIQAcABsAGQAXABcAFgAUABIAEQAP
AA4ADAAOAA0ACgAKAAgABwAGAAYACAAIAAgACAAGAAYABgAGAAYABgAGAAcABQAFAAYA
BwAIAAgACQAJAAoACwALAAsADQANAA0ADgAQABEAEQARABIAEgASABMAEwATABQAFAAS
ABIAEwATABUAFQAUABQAFAAUABQAFAASABIAEQARABEAEQARABEAEwARABEAEgAQABAA
DwAPAA8ADgAOAA4ADgANAA0ADQANAAwACwALAA0ADQANAA0ACwALAAsACwAKAAoACwAL
AAgACAAIAAgACgAKAAkACQAJAAkACQAJAAsACAAIAAgACAAIAAgABwAHAAcACAAIAAgA
CAAKAAoACwAMAA0ADgAOABAAEgASABIAFAAUABMAEgAQABIAFAAVABgAGAAYABcAFwAS
AA4ACwAJAAgACAAHAAYABwAFAAUABQAGAAYABAAEAAQABQAFAAYABAAEAAQABAAEAAQA
AgAAAAIAAgACAAEA//////////8BAAEAAQABAAEAAQABAAIAAgACAAIAAwADAAUABQAC
AAUADAAVACIALgA0ADYAOwBPAG4AjgCoAMMA4AD8ABYBKQE2AUQBSAEuAfkAsgBaAAwA
1P+q/5X/of+7/9H/5f/0////CgAWACAAJQAfABgAEQAIAAEAAwAEAAEA///6/+r/2v/Q
/8n/v/+5/7L/q/+n/6b/pv+q/6z/rv+v/7H/sv+3/7r/wf/K/9D/0f/W/93/5P/n/+z/
8f/z//b/9v/2//f/9//3//f/9//4//j/+P/4//j/+P/4//n/+f/4//j/+P/4//b/9v/2
//b/9v/2//X/9P/y//L/8v/x//H/8f/v/+7/7f/t/+z/6//p/+n/6P/n/+b/4//h/+D/
3f/e/97/2//Z/9f/1f/T/9H/z//N/8v/yf/F/8P/wv/C/8D/v/+//77/vv++/77/vv+8
/77/v//A/8T/x//J/8z/0P/V/9n/3P/j/+n/7v/z//b/+//+/wIACAAMAA8AEgAUABgA
GgAcAB4AIQAiACIAJAAkACQAJAAkACQAIgAhACAAHwAeAB0AGgAZABcAFQATABIAEAAO
AA0ACwAKAAgACAAHAAQABAAGAAUABAAEAAQABAAEAAQAAgACAAIAAgACAAIAAgADAAUA
BQAGAAcACAAIAAkACQAKAAsACwALAAsACwALAAwADgAPAA8ADwAOAA4ADgAPAA8ADwAQ
ABAAEAAQABEAEQAPAA8ADgAOABAAEAAQABAADgAOAA0ADQAPAA8ADwAPAA8ADQANAA4A
DAAMAAsACwANAAwADAAMAAoACQAJAAkACQAIAAcABwAJAAkACQAJAAkACQAJAAkABgAG
AAcABwAIAAgACAAIAAgACAAHAAcABwAHAAkACAAGAAYABgAGAAgABwAHAAcABgAGAAYA
BgAIAAgACQAKAAsADAAMAA4AEAAQABAAEgATABMAEwASABIAFAAVABgAFgAWABUAFQAU
ABAADQALAAgACAAHAAYABQADAAMAAwACAAIAAAAAAAIAAwADAAQABAAEAAQABAACAAIA
AAD+////AAABAAEA/////////////////////wEAAQABAAIAAgACAAIAAwADAAMAAQAE
AAUACgAVACAAKgAwADQAOwBNAG4AjgCoAMEA4AD8ABIBJwE4AUIBQgEoAfUArgBWAAYA
0v+s/5n/o/+7/8//4//y//v/BgAUACAAIwAbABYAEwAQAAcABwAGAAEAAQD8/+7/3v/W
/8//wf+7/7b/r/+p/6b/pv+m/6r/rP+t/63/rv+x/7j/wf/I/87/0//Y/93/4P/j/+r/
7f/v//D/8v/0//X/9f/1//f/9//4//j/9v/2//b/9v/0//X/9f/0//T/9P/0//L/8v/y
//L/8v/0//P/8v/w//D/8P/v/+//7f/r/+r/6f/p/+j/5//l/+P/4v/h/+D/4f/f/97/
2//Y/9j/1f/T/9H/z//N/8v/yf/H/8X/w//B/7//vv++/7z/u/+7/7r/vP+8/7z/vP+6
/7z/vf++/8L/xf/H/8r/0P/V/9n/3P/h/+f/7P/x//b/+//+/wIABAAIAAsADgARABYA
GQAcAB0AHwAfAB4AIAAgACAAIAAiACIAIAAfAB4AHQAcABsAGAAXABUAEwARABAADgAM
AA0ACwAKAAgACAAHAAQABAAEAAMAAgACAAIAAgACAAIAAgACAAIAAgAAAAAAAAABAAMA
AwAEAAUABgAGAAcABwAIAAkACQAJAAkACQAJAAoADAANAA0ADQAKAAoACgALAA0ADQAO
AA4ADgAOAA8ADwARABEAEAAQAA8ADgANAAwADAAMAAsACwANAA0ADQANAA0ACwALAAwA
CgAKAAkACQAJAAgACAAIAAoACQAJAAkABwAGAAUABQAFAAUABQAFAAcABwAHAAcABgAG
AAcABwAEAAQABAAEAAYABAABAAIAAgACAAIAAgAEAAMAAwADAAMAAgABAAAA/v/+////
AAADAAQABAAGAAoACgAKAAwACwALAAsACgAMAA4ADwASABIAEgARABEADgAKAAcABQAE
AAQAAwACAAEA/////////v/+//z//P/+//////8AAP7//v/+//7//v/+//z/+v/6//r/
+v/5//v/+//7//v/+//7//v/+//5//n/+f/6//r/+v/6//v/+f/5//3//P/7/wIACwAQ
ABwAKAAqACsANQBKAGwAigClAMAA3gD2AA0BHgEqATQBNAEVAeAAngBKAPz/xP+X/4f/
mf+z/8f/2v/p//D/+P8CAA8AEwAOAAkACAAHAAMAAgABAAEABAD+//D/4v/Z/9H/x/+8
/7f/s/+u/6b/qP+q/6r/qf+r/6j/qf+s/7P/uv/A/8P/xP/L/9T/2//e/+H/5f/s//D/
7v/v/+//7//x//H/8v/y//L/8v/y//L/8P/x//H/8P/w//D/8P/u/+7/7v/u/+7/7P/r
/+r/6P/o/+j/5//n/+n/5//m/+X/5f/k/+P/4f/h/+D/3//e/9z/2f/X/9P/0//U/9L/
0f/N/8v/yf/H/8f/xf/D/8H/wf+//77/vv++/73/vf+8/7n/uP+3/7b/t/+6/7z/vv++
/8H/w//G/87/0//X/9r/3//l/+r/7//y//f/+v/+/wQACAALAA4AEAAUABYAGAAYABsA
HAAcAB4AHgAeAB4AHQAcABkAFwAXABcAFwAXABQAEwARAA8ACwAKAAgABgAFAAMAAgAA
AP7//f/6//r/+//7//v//P/8//z//P/8//j/+P/4//j/+P/4//j/+f/5//n/+v/7//v/
+v/6//n//P/9//3//f/7//v/+//8//7/////////AAAAAAAAAQADAAMABAAEAAIAAgAD
AAMAAwADAAIAAgAEAAQABAAEAAQABAADAAMAAQABAAEAAQACAAEAAgAEAAIAAgABAAEA
AQAAAAAAAAACAAEAAQABAAEAAAD////////////////9//3//f/9//7//v///////P/8
//z//P/+//7//f/9//v/+//7//v/+//6//r/+//7//v/+//7//n/+f/6//z//v/+/wAA
AAAAAAIAAwAFAAMAAwAEAAQAAwADAAQABgAIAAgACAAIAAoACgAHAAcAAwABAP3//P/8
//v/+v/5//v/+v/5//j/9//2//X/9f/8//r/+P/6//r/+v/6//n/+P/3//b/9v/2//b/
9v/2/w==
         </WaveFormData>
      </LeadData>
      <LeadData>
         <LeadByteCountTotal>10000</LeadByteCountTotal>
         <LeadTimeOffset>0</LeadTimeOffset>
         <LeadSampleCountTotal>5000</LeadSampleCountTotal>
         <LeadAmplitudeUnitsPerBit>4.88</LeadAmplitudeUnitsPerBit>
         <LeadAmplitudeUnits>��V</LeadAmplitudeUnits>
         <LeadHighLimit>2147483647</LeadHighLimit>
         <LeadLowLimit>268435456</LeadLowLimit>
         <LeadID>V3</LeadID>
         <LeadOffsetFirstSample>0</LeadOffsetFirstSample>
         <FirstSampleBaseline>0</FirstSampleBaseline>
         <LeadSampleSize>2</LeadSampleSize>
         <LeadOff>FALSE</LeadOff>
         <BaselineSway>FALSE</BaselineSway>
         <ExcessiveACNoise>FALSE</ExcessiveACNoise>
         <MuscleNoise>FALSE</MuscleNoise>
         <LeadDataCRC32>4119788991</LeadDataCRC32>
         <WaveFormData>
CgAKAAoACgAIAAgACAAIAAgACAAIAAgABgAGAAYABgAGAAYABgAGAAYABgAGAAYABgAG
AAYABgAEAAQABAAEAAQABAAEAAQABAAEAAQABAAEAAQABAAEAAQAAgACAAMABAAEAAQA
BAAEAAQABAAGAAUABgAGAAgACwALAAsADQAOAA4ADgAOAA4AEAAQABEAEgATABMAEgAQ
AA0ACwAJAAgACAAHAAYABAACAAIAAgACAAEAAQABAAQABAAEAAQABAAEAAQABAACAAAA
///9//3//f/9//z//f/+////AAD///7//f/9////////////AAAAAAAAAQABAAEA//8B
AP//AAAEAAUACwASABoAIwAwAEoAcQCXAL4A7QAhAVcBjgG2AdEB4QHJAYIBJgHGAFcA
8P+l/3X/Z/9x/4L/k/+i/6j/qf+x/7v/wf/B/73/u/+9/7//wv/E/8L/xP/I/8H/uP+1
/7T/s/+y/7D/rP+o/6j/qv+r/6r/rP+w/7X/uP+5/7v/vf/C/8r/0v/T/9b/3v/j/+X/
5//v//D/8P/y//P/8//z//P/9P/0//T/9P/0//T/9P/y//L/8v/x/+//7//v/+7/7//w
//H/8v/w/+//7f/s/+7/7v/u/+3/7P/s/+v/6v/o/+j/5//m/+f/5//n/+X/5P/i/+L/
4f/g/9//3v/d/9v/2f/Z/9j/1P/U/9P/0v/S/9P/1P/U/9X/1f/W/9b/1v/Y/9n/2f/b
/9z/3v/f/+L/5P/n/+r/8f/1//f/+/8BAAUACQANABEAFgAYABsAHAAdAB4AIAAeACAA
IAAgACEAIQAhACAAHgAeABsAGgAZABcAFQATABMAEgARABAADAAKAAgABgAEAAMABAAD
AAEAAAD+//7//P/6//j/9f/1//X/9P/0//X/9f/1//T/8v/y//L/8v/0//P/8//z//X/
9f/4//n/9//4//j/+P/4//j/+P/5//3//v/+//7//f/9//3//v/8//3//v/+/wAAAAAA
AAAAAgADAAQABAAEAAQABAAEAAQABAAEAAQABAAEAAQABAAEAAQABAAEAAIAAQABAAIA
AgABAAEAAQABAAEA/////wEAAQABAAIAAQD+//3//P/+//7//v/+//z//P/8//z//f/9
//7//v/8//v/+//6//z//P/8//v/+//7//v//P/6//j/+P/6//r/+v/6//r/+v/6//r/
+P/4//n/+v/6//r/+v/4//j/+P/6//v//P/8//7/AQABAAEAAwACAAIAAgACAAAAAgAC
AAMABQAHAAgACAAIAAUAAwABAAAAAAD///7//P/6//r/+v/8//v/+//7//z//P/8//z/
+v/6//r/+v/6//j/9//1//f/9//3//b/9P/0//T/9P/2//b/9v/3//X/9f/1//X/9v/2
//b/9//3//f/9//3//f/+v8AAAEAAwAIABAAGwAoADoAXQCLALQA3QANAUMBeAGkAcEB
2QHdAa4BWgEEAZ0AKADJ/4f/Zf9l/3T/hf+Q/5b/nf+h/6f/sf+3/7X/tf+1/7P/tv+6
/7z/vP++/7v/uP+1/7T/s/+w/6z/qv+o/6b/pP+j/6b/pv+m/6n/rP+t/7H/t/+8/8L/
yv/N/87/1P/b/9//4f/n/+r/7P/s/+3/7f/t/+3/7v/u/+7/7v/u/+7/7v/u/+7/7v/t
/+3/7f/t/+z/6v/q/+r/6v/s/+v/6f/o/+j/6P/o/+f/6P/o/+f/5v/k/+T/4//i/+P/
4//j/+H/4P/e/97/3f/c/9v/2v/Z/9f/1f/V/9T/0v/S/9H/0P/P/8//z//O/8v/y//M
/8z/zf/Q/9L/0//U/9T/1f/V/9r/3P/f/+L/6P/r/+z/7//z//f/+////wMACAAKAA0A
EAARABIAFAAWABgAGAAYABsAGwAbABoAGgAaABcAFgAUABMAEgARAA0ADAALAAoABwAG
AAUABAADAAEAAQD///3//P/6//r/9//2//X/8//z//P/8v/y/+//7//v/+7/7P/s/+z/
7P/u/+3/7f/t/+3/7f/w//H/7//w//D/8P/w//D/8P/x//P/9P/0//T/9//3//f/+P/4
//n/+v/6//r/+v/6//r//P/9//7//v/+//7//v/+//7//v/+//7/AAAAAAAAAAAAAAAA
AAAAAP7//f/9//7/AAD//////////////f/9//3//f/9//7//P/6//r/+v/7//z//f/+
//z//P/8//z/+//7//z//P/6//n/+f/4//r/+v/6//n/+//7//v//P/6//j/+P/6//r/
+v/6//r/+P/4//n/+P/4//j/+P/6//r/+v/8//3//v/+/wAAAQABAAEAAwACAAIAAgAC
AAIABAAEAAUACAAJAAkACAAEAAEA///9//7//v/9//z/+v/4//j/+P/6//n/+f/5//r/
+v/6//r/+P/4//j/+P/6//j/9//1//P/8//z//L/8v/y//L/8v/y//L/8v/z//X/9f/1
//X/9P/0//T/9f/1//X/+f/5//X/9v/4//v/AQAKABAAGwAwAFAAdQCfAMwAAQE1AW8B
pgHMAeUB6QG/AWYBBAGYACMAwv+H/2X/Xf9p/3r/h/+S/5r/of+p/7P/tf+x/63/r/+v
/63/rv+y/7b/uP+0/6v/pP+f/57/n/+c/5b/mP+Y/5b/mv+d/57/oP+m/6n/qv+p/7H/
u//C/8b/yv/N/9L/1v/b/93/4//n/+j/6P/o/+n/6f/p/+v/7P/s/+z/6//q/+n/6P/q
/+r/6v/p/+f/5//n/+b/6P/o/+j/6P/o/+f/5f/k/+L/4v/i/+H/4v/i/+H/4P/e/97/
3f/c/9v/2//b/9n/2P/W/9b/1f/S/9H/0P/P/83/y//L/8r/yP/I/8f/xv/H/8f/x//G
/8X/xf/G/8b/xf/G/8b/xf/J/8r/zP/N/9D/0v/V/9j/3f/h/+P/5//t//H/9f/5//3/
AgAEAAcACgALAAwADgAQABIAEgASABEAEQARABAAEgASAA8ADgAQAA8ADgANAAsACgAJ
AAgAAwACAAEAAAD9//v/+//5//f/9v/0//T/8//y//H/7//v/+//7v/u/+3/7f/t/+z/
7P/s/+z/7P/u/+3/7f/t/+3/7f/w//H/8f/y//L/8v/0//T/9P/1//X/9v/2//b/+f/5
//n/+v/6//v//P/8//z//P/8//z//v///wAAAAD+//7//v/+/wAAAAAAAAAA/v/+//7/
/v8AAAAAAAAAAAAA/////wAA/v/9//3//f///////f/9//v/+//7//z//P/6//r/+v/8
//z//P/8//r/+v/6//r/+f/5//r/+v/6//n/+f/4//j/+P/4//f/+f/5//f/9v/4//j/
+P/4//r/+P/4//n/+v/6//r/+v/8//z//P/+//3//v/+/wAAAQABAAEAAwAEAAQABAAE
AAQABgAGAAcACAAJAAkACAAFAAEA/v/7//z//P/7//r//P/6//r/+v/6//n/+f/5//r/
+v/6//r/+v/6//r/+v/6//j/9//1//f/9//3//b/9P/0//T/9P/2//b/9v/3//n/+f/5
//n/+P/4//j/+f/9//n/9//5//n/+v/8//3/AQAKABQAHwAyAFIAewChAMgA9wAzAW0B
ngG+AdMB0wGlAUwB6AB8ABEAvv+F/2f/Y/9x/4D/jf+Y/6D/p/+v/7n/vf+7/7n/t/+3
/7X/tv+2/7b/uP+2/63/qP+n/6T/n/+e/57/nP+a/5r/nP+f/6T/qP+o/6v/rv+x/7f/
v//G/8r/zP/R/9T/2P/f/+P/5f/p/+z/7P/q/+v/6//r/+v/7P/s/+z/7v/u/+7/7v/u
/+7/7v/t/+v/6//r/+r/6v/q/+r/6v/s/+v/6f/o/+j/6P/o/+f/5P/k/+P/4v/k/+T/
4//i/9//3//f/93/3f/c/93/3f/b/9n/1//V/9X/0//T/9L/0P/Q/8//zv/L/8v/y//K
/8n/yf/K/8r/yP/K/8v/y//M/8z/zf/N/9D/0v/V/9j/3//j/+X/6f/t//H/9f/5//3/
AgAEAAcACgALAAwADgAPABIAEwAUABcAFwAXABYAGAAYABUAFAASABEAEAAPAA8ADgAN
AAwACQAIAAcABgAFAAMAAwABAAEAAAD+//7/+//6//n/9//5//n/+P/4//n/+f/5//j/
9v/2//b/9v/4//f/9//3//f/9//6//v/+f/6//r/+v/8//z//P/9//3//v/+//7/AQAB
AAEAAgACAAMABAAEAAQABAAEAAQABgAHAAgACAAIAAgACAAIAAgACAAIAAgACAAIAAgA
CAAIAAgACAAIAAYABQAFAAYABgAFAAUABQAHAAcABQAFAAUABQAFAAYABgAEAAQABAAE
AAQABAAEAAQABAAEAAQAAwADAAQABAAEAAMAAwACAAIAAgAAAAEABAAEAAQABAAEAAQA
AgACAAMAAgACAAIAAgAEAAQABAAGAAcACAAIAAoACwALAAsADQAOAA4ADgAOABAAEgAS
ABMAEwATABIAEAAQAA0ACwAJAAgACAAHAAYACAAGAAYABgAEAAMAAwADAAQABAAEAAQA
BAAEAAQABAAGAAQAAwABAAEAAQABAAAAAAAAAAAAAAAAAAAAAAABAAAA///+//3///8A
AAEAAwABAAEAAQABAAMABAAGAAcACQAOABgAIQAqADwAWwCBAKYAzwD/ADUBbAGcAbsB
0wHRAZoBQAHiAHsAEgDF/43/bf9v/4T/k/+c/6j/r/+3/7//xf/F/8f/x//D/7//wP/E
/8T/xP/E/8H/uv+1/7L/r/+s/6r/qv+o/6b/pP+p/6z/rP+u/7X/uP+3/7v/xf/K/9D/
1P/Z/9z/4P/l/+n/6f/v//b/9v/0//X/9f/1//f/+P/4//j/+P/4//j/+P/4//j/+P/3
//X/9f/1//T/9P/0//T/9P/0//P/8f/w//D/8P/w/+//8P/w/+//7v/s/+z/6//q/+v/
6//r/+n/5v/k/+T/4//i/+H/4P/f/93/2//b/9r/1v/W/9X/1P/V/9X/1f/U/9L/0f/R
/9D/0P/S/9P/0//T/9T/1v/X/9j/2v/d/+D/5//r/+3/8f/2//v/AAAFAAkADgAQABMA
FgAXABgAGgAcAB4AHgAeACEAIQAhACAAIgAiAB8AHgAcABsAGgAZABcAFgAVABQAEwAS
ABEAEAAPAA0ADQALAAkACAAGAAYABQAEAAMAAQABAAEAAAAAAP////////7//P/8//z/
/P/9//3//v////////8CAAMAAwAEAAQABAAEAAQABAAFAAkACgAKAAoACwALAAsADAAM
AA0ADgAOAA4ADgAOAA4ADgAPABAAEAAQABAAEAAQAA4ADgAOAA4ADgAOAA4ADgAPABAA
EQASABEADwAOAA4ADgANAA0ADQAPAA8ADQANAA0ADQANAA4ADgAMAAwADAAKAAoACgAK
AAoACgAKAAoACQAJAAoACgAIAAkACQAKAAgACAAIAAgACAAHAAQAAwADAAUABgAHAAgA
CgAKAAoADAANAA4ADgAQAA8ADwAPABEAEgASABIAEgASABQAFAAVABYAFwAXABYAFAAR
AA8ADQAOAA4ADQAMAAwACgAKAAoACAAHAAcABwAGAAYABgAGAAYABgAGAAYABgAEAAMA
AQABAAEAAQAAAAIAAgACAAIAAAAAAAAAAQABAAEAAQABAAIAAgACAAMABwAFAAMAAwAD
AAQABAAHAA8AFAAYACEALABEAGcAjwC0AOEAFwFPAYYBsAHRAeUB0QGOATQB0gBhAPj/
q/93/2f/c/+C/4//nv+q/63/s/+//8n/y//F/8P/w//F/8b/xv/G/8b/yv/F/8D/v/+6
/7X/tP+0/7D/rP+s/67/sf+u/6z/sv+1/7b/uf+//8H/yP/S/9T/1//e/+T/5//t//H/
8//2//j/+P/5//n/+f/3//j/+P/4//b/9v/2//b/+P/4//j/9//3//f/9//2//j/+P/4
//j/9//1//L/8P/w//D/8P/v//D/8P/v/+7/7v/u/+3/7P/r/+v/6//p/+b/5P/k/+P/
5P/j/+L/4f/h/9//3//e/9r/2v/Z/9j/1f/V/9X/1P/U/9X/1//Y/9j/2v/b/9v/3//g
/+L/4//k/+b/6f/s//T/+f/8/wEAAwAHAAsADwATABgAGgAdACAAIQAiACQAIgAkACQA
JAAjACMAIwAiACIAIgAfAB4AHAAbABoAGQAVABQAEwASABEAEAAPAA4ACwAJAAkABwAE
AAIA///+//3//P/7//n/+//7//r/+v/5//n/+f/4//j/+P/4//j/+v/5//n/+f/3//f/
+v/7//r/+v/5//j/+f/6//v//f///wAAAAAAAAEAAQABAAIABAAFAAYABgAIAAgACAAI
AAYABwAIAAgACgAKAAoACgAIAAgACAAIAAoACgAKAAoACgAKAAoACgAIAAcABwAIAAgA
BwAHAAcACQAJAAcABwAHAAcABwAIAAgABgAGAAYABgAGAAYABgAGAAYABgAGAAUABQAG
AAYABgAFAAUABAACAAQABAADAAIAAQAAAAIAAAAAAAEAAgACAAIAAgAAAAAAAAACAAUA
BgAGAAgACQAJAAkACwAKAAoACgAKAAoADAAMAA0ADgAPAA8ADgAMAAkABwAFAAYABgAF
AAQABAACAAIAAgAAAP////////7//v/+//7/AAAAAAAAAAAAAP7//f/7//n/+f/5//j/
+v/6//r/+v/6//r/+v/7//n/+f/5//n//P/8//z//f/7///////9//v//v8CAAMABwAO
ABYAHQAqAEQAawCTALwA7QAdAVUBkAG6AdkB6QHbAaABSgHoAHkACgCx/3f/Y/9p/3r/
if+S/5z/o/+n/63/t/+5/7X/t/+7/7f/uv/A/8D/wP/C/8P/wP+7/7b/s/+0/7j/sv+s
/6r/qP+n/6r/rP+u/7H/sP+v/7P/uf/A/8b/zP/T/9j/2v/d/9//5//v//L/8P/w//H/
8f/x//H/8v/y//L/9P/0//T/9P/y//L/8v/x//P/8//z//L/8P/w//D/8P/u/+3/6//q
/+z/7P/s/+v/6v/q/+n/6P/o/+j/5//m/+X/5f/l/+P/5P/i/+L/4f/g/9//3v/d/9v/
2f/Z/9j/2P/Y/9f/1v/V/9X/1f/U/9X/1f/W/9b/1v/Y/9n/2f/b/9z/3v/f/+T/5v/p
/+z/8f/1//f/+/8AAAUACgAPABEAFgAYABsAHAAdAB4AIAAeACAAIAAgAB8AHwAfAB4A
HgAeABsAGgAaABkAGAAXABUAFAATABIADQAMAAsACgAJAAcABwAFAAEAAAD+//7//f/8
//v/+f/5//n/+P/4//b/9f/0//L/9P/0//T/9P/0//P/8//z//P/8//2//f/9//4//j/
+P/4//j/+P/5//3//v/+//7//f/9//3//v8AAAEAAgACAAQABAAEAAQABAAFAAYABgAI
AAgACAAIAAgACAAIAAgACAAIAAgACAAGAAYABgAGAAgABwAHAAgACAAHAAcABwAHAAcA
BQAFAAcABwAHAAgABgAEAAQABAAEAAQABAAEAAQABAAEAAQAAwADAAQABAAEAAMAAwAC
AAIAAgACAAEAAwABAP//AgACAAAAAAAAAAAAAgAAAAAAAQACAAIAAgACAAAAAAAAAAIA
BAAGAAcACgAJAAkACQALAAwADAAMAAwACgAMAAwADQAOAA8ADwAOAA4ACwAJAAcABgAG
AAUABAAEAAIAAgACAAAA////////AgACAAIAAgACAAIAAgACAAIAAAD///3/////////
/v/8//z//P/8//r/+v/6//v//f/9//3//f8AAAAAAAABAP////8BAAMA//8AAAQABwAL
ABAAHAApADoAWgCHALMA3gARAUkBgwG2AdgB7wHvAbsBXgEAAZQAHQDG/43/af9l/3f/
iP+T/57/pv+t/7P/vf/D/7//vf+//7v/u/++/8D/wP/A/8D/t/+w/63/rP+n/6b/pP+i
/6L/pP+k/6X/qP+u/7L/s/+0/7n/vf/F/87/0v/U/9n/3v/i/+f/6//v//H/8v/0//T/
9f/1//X/8//0//T/9P/0//T/9P/0//T/9P/0//P/8//z//P/8v/y//L/8v/y//L/8f/v
/+7/8P/w//D/7//s/+z/6//q/+r/6v/p/+j/5//n/+f/5f/k/+L/4v/h/+L/4f/g/9//
2//Z/9n/2P/W/9b/1f/U/9H/0f/R/9D/0f/R/9L/0v/S/9T/1f/V/9f/2P/a/9v/3v/g
/+P/5v/t//H/8//3//3/AQAFAAkADQASABQAFwAaABsAHAAeAB4AIAAgACAAIQAhACEA
IAAeAB4AGwAaABwAGwAaABkAFQAUABMAEgAPAA4ADQAMAAsACQAJAAcABQAEAAIAAgAB
AAAA///9//v/+//6//r/+f/5//n/+P/2//b/9v/2//j/9//3//f/9f/1//j/+f/7//z/
/P/8//z//P/8//3//f/+//7//v/+//3//P/8//r/+//8//z/AAAAAAAAAAD9//3//f/8
//r/+v/6//r/+P/4//j/+P/6//r/+v/6//j/+P/4//j/9v/1//X/9v/2//X/9f/1//f/
9//1//X/9f/1//X/9v/0//L/8v/y//L/8v/y//L/8v/y//L/8v/x//H/8v/y//T/8//z
//L/8v/y//L/8f/z//P/8//0//D/8P/y//L/8v/y//L/9P/y//L/8//y//L/8v/y//L/
8v/y//T/9//4//j/+v/7//v/+//9//7//v/+//7//v8AAAAAAQACAAMAAwACAAAA/f/7
//n/+P/4//f/9v/2//T/9P/0//b/9f/1//X/9P/0//T/9P/2//b/9v/2//b/9P/z//H/
7//v/+//7v/w//D/8P/w/+7/7v/u/+//8f/x//H/8f/y//L/8v/z//P/8//v/+//8f/0
//T/9f/7/wIADAAVACQAPgBjAIsAtADjABcBUQGIAa4BywHZAbsBagEKAagANwDU/4//
Zf9Z/2f/dv+D/47/lP+d/6f/r/+z/7P/r/+v/6//rf+s/7D/sP+w/7D/q/+k/6H/oP+b
/5j/mP+U/5L/lP+W/5n/nP+e/6L/pf+m/6f/rf+3/77/xP/I/8v/zv/U/9n/3f/f/+P/
5v/o/+j/6f/p/+n/5//o/+j/6P/q/+r/6v/q/+3/7v/v/+//7f/t/+3/7P/u/+7/7v/u
/+7/7f/r/+r/6//s/+3/7f/r/+r/6P/m/+j/6P/n/+b/4//j/+P/4f/g/97/3v/d/97/
3f/c/9v/2f/X/9f/1v/S/9L/0f/Q/83/zf/N/8z/y//L/8z/zP/O/9D/0f/R/9H/0v/U
/9X/2P/a/93/4P/l/+n/6//v//X/+f/9/wEABQAKAAwADwAUABUAFgAYABoAHAAcABwA
HwAfAB8AHgAeAB4AGwAaABoAGQAYABcAFQAUABMAEgAPAA4ADQAMAAsACQAJAAcABwAG
AAQABAADAAIAAQD///3//f/8//z//f/9//3//P/8//z//P/8//z/+//7//v/+f/5//z/
/f/9//7//v/+/wAAAAAAAAEAAwAEAAQABAAHAAcABwAIAAgACQAKAAoADAAMAAwADAAL
AAsACwAKAAwADAAMAAwADAAMAAwADAAKAAoACgAKAAwADAAMAAwACgAJAAkACgAMAAsA
CwALAAsACwAJAAkACQAJAAkACgAKAAgACAAIAAgACAAIAAgACAAIAAgACAAFAAUABgAG
AAYABQAFAAQABgAGAAYABQADAAMAAwAEAAgABgAGAAYABgAGAAYABAAEAAUABAAEAAQA
BAAEAAQABAAGAAkACgAKAAwADQANAA0ADwAPAA4ADQAMAA0AEAARABMAEgATABMAEgAO
AAsACQAHAAYABgAFAAQABgAEAAQABAAEAAMAAwADAAIAAgACAAIAAgACAAIAAgAEAAIA
AQD///3//f/9//z//P/8//z//P/9//7///8BAP//////////AAAAAAAAAQABAAMAAQD9
////AAACAAUACwASABoAJQA4AFgAfwChAMoA+wAxAWkBmAG4AdEB0wGhAUgB5gB6ABMA
xv+L/2n/bf9//47/mf+k/6z/s/+7/8X/yf/H/8H/v/+9/73/wv/E/8T/wv/A/7v/tP+x
/7D/rf+q/6j/pP+k/6T/pP+p/67/sP+y/7X/uP+7/73/w//M/9D/1P/Z/+D/5P/l/+v/
7//x//T/9P/0//X/9f/1//X/9v/2//b/9P/0//T/9P/0//T/9P/z//P/8//z//L/9P/0
//T/9P/y//H/7//u//D/8P/w/+//7v/u/+3/7P/s/+z/6//q/+f/5//n/+X/5P/i/+L/
4f/g/9//3v/d/9v/2f/Z/9j/1P/U/9P/0v/P/8//z//O/83/zf/O/87/zv/Q/9H/0f/R
/9L/1P/V/9j/2v/d/+D/5//r/+3/8f/3//v///8DAAcADAAOABEAFgAXABgAGgAaABwA
HAAcAB0AHQAdABwAHAAcABkAGAAaABkAGAAXABUAFAATABIADwAOAA0ADAAJAAcABwAF
AAMAAgAAAAAA///+//3/+//9//3//P/8//v/+//7//r//P/8//z//P/8//v/+//7//v/
+//+//////8AAAAAAAABAAIAAwAFAAYABgAFAAQABwAHAAcACAAIAAkACgAKAAwADAAM
AAwADAANAA4ADgANAAwACwAKAAwADAAMAAwACgAKAAoACgAMAAwADAAMAAwACwALAAwA
DAALAAsACwALAAsACQAJAAcABwAHAAgACgAIAAgACAAIAAgACAAIAAoACgAKAAoACAAH
AAcABgAIAAcABwAGAAYABgAGAAUABQAHAAcACAAGAAYABgAGAAgABgAGAAcACAAIAAgA
CAAIAAgACAAKAAsADAAMAA4ADwAPAA8AEQASABIAEgASABIAFAAUABUAFAAVABUAFAAS
AA8ADQALAAoACgAJAAgACAAGAAYABgAGAAUABQAFAAYABgAGAAYACAAIAAgACAAGAAQA
AwABAAMAAwADAAIAAgACAAIAAgACAAIAAgADAAMAAwADAAMABgAGAAYABwAHAAUAAwAF
AAUABAAIAAsAEQAYACAAKwA+AF4AgwCnANAAAQE1AWkBmgG8AdEB0QGhAUgB6AB8ABcA
yv+T/3P/c/+D/5L/n/+q/7D/t//B/8v/zf/H/8P/w//H/8f/yv/K/8j/yP/I/8H/uv+5
/7T/sf+w/7D/rP+o/6b/pv+p/67/tP+2/7f/uP+9/8P/yf/Q/9b/2v/d/+L/5P/n/+3/
8f/x//L/9P/0//X/9f/1//b/+P/5//r/+P/4//j/+P/4//j/+P/3//X/9f/1//T/9P/0
//T/9P/0//P/8f/w//D/8P/w/+//7v/u/+3/7P/s/+z/6//q/+f/5//n/+X/5f/k/+X/
5f/j/+H/3//d/9v/2f/Z/9j/1v/W/9X/1P/R/9H/0f/Q/8//z//Q/9D/0P/S/9P/0//T
/9T/1v/X/9r/3P/f/+L/5//r/+3/8f/2//v/AAAFAAcADAAOABEAFAAVABYAGAAZABwA
HQAeAB0AHQAdABwAHAAcABkAGAAaABkAGAAXABUAFAATABIADwAOAA0ADAAJAAcABwAF
AAQABAADAAQAAQAAAP///f///////v/+//3//f/9//z//P/8//z//P/8//v/+//7//z/
/f8BAAMAAwAEAAQABAAEAAQABAAFAAUABgAGAAYACQAJAAkACgAJAAkACQAIAAoACgAK
AAoADAANAA4ADgAQABAAEAAQAA8ADgANAAwADAAMAAwADAAMAAwADAAMAAoACQAJAAoA
DAALAAsACwAJAAkABwAHAAkACQAJAAoACgAIAAgACAAGAAYABgAGAAgACAAIAAgACQAJ
AAoACgAJAAcABgAEAAgABgAEAAQABAAEAAQABAAFAAQABQAHAAcABgAFAAQAAwACAAEA
AgAEAAYABwAKAAsACwALAA0ADgAOAA4ADgAQABIAEgATABIAEwATABIAEAANAAsACQAI
AAgABwAGAAYABAAEAAQAAgABAAEAAQAEAAQABAAEAAQABAAEAAQAAgAAAP///f/9//3/
/f/8//3//v///wAAAAAAAAAAAQAAAP///v/9/wAAAAAAAAEA/////wEAAQABAAQABgAD
AAcADAASABsAJgA+AGEAhwCsANkACwFDAXwBqgHHAdsB2QGiAUgB6gB9ABQAwf+B/2P/
bf9+/4v/mv+m/6n/rf+3/7//w//B/73/v//D/8b/xv/E/8b/yv/J/8L/vf+6/7f/tP+u
/6z/rP+o/6b/qf+u/7D/sv+1/7L/s/+5/7//xv/K/8z/z//U/9z/4//l/+f/6f/w//T/
9P/1//X/9f/1//b/9v/2//T/9P/0//T/9P/0//T/8//1//X/9f/0//L/8v/y//L/8v/x
/+//7v/u/+7/7v/t/+z/7P/r/+r/7P/s/+v/6v/p/+n/6f/n/+T/4v/i/+H/4v/h/+D/
3//b/9n/2f/Y/9j/2P/X/9b/1//X/9f/1v/X/9f/2P/Y/9f/2P/Y/9f/2//c/97/3//g
/+L/5f/o/+//8//1//n///8DAAcACwANABIAFAAXABwAHQAeACAAIAAiACIAIgAiACEA
IAAeAB4AHgAbABoAGAAXABYAFQAVABQAEwASAA0ADAALAAoABwAFAAUAAwABAAAA/v/+
//3//P/7//n/+//7//r/+v/7//v/+//6//j/+P/4//j/+v/5//n/+f/3//f/+v/7//r/
+v/5//j/+f/6//v//f/9//7//v/+/wEAAQABAAIABAAFAAYABgAIAAgACAAIAAYABwAI
AAgACAAIAAgACAAKAAoACgAKAAoACgAKAAoACAAIAAgACAAKAAkACQAKAAoACQAJAAkA
CAAHAAQAAwAEAAUABgAIAAgABgAGAAYABgAGAAYABgAGAAYABgAGAAUABQAGAAYABAAD
AAMAAgAEAAQABAADAAEAAQABAAIAAgAAAAAAAgACAAEAAQABAP7//v///wEABAAFAAcA
CAAGAAkACgALAAkACgALAAsACgAKAAsADQAPAA8ADwAQABAADwAPAA0ADAAKAAcABQAE
AAQAAwACAAEAAQABAAEAAgABAAAAAAAHAAcAAgACAAIAAgACAAAAAAAAAAAA/v/+//7/
/v8AAA==
         </WaveFormData>
      </LeadData>
      <LeadData>
         <LeadByteCountTotal>10000</LeadByteCountTotal>
         <LeadTimeOffset>0</LeadTimeOffset>
         <LeadSampleCountTotal>5000</LeadSampleCountTotal>
         <LeadAmplitudeUnitsPerBit>4.88</LeadAmplitudeUnitsPerBit>
         <LeadAmplitudeUnits>��V</LeadAmplitudeUnits>
         <LeadHighLimit>2147483647</LeadHighLimit>
         <LeadLowLimit>268435456</LeadLowLimit>
         <LeadID>V4</LeadID>
         <LeadOffsetFirstSample>0</LeadOffsetFirstSample>
         <FirstSampleBaseline>0</FirstSampleBaseline>
         <LeadSampleSize>2</LeadSampleSize>
         <LeadOff>FALSE</LeadOff>
         <BaselineSway>FALSE</BaselineSway>
         <ExcessiveACNoise>FALSE</ExcessiveACNoise>
         <MuscleNoise>FALSE</MuscleNoise>
         <LeadDataCRC32>1493409790</LeadDataCRC32>
         <WaveFormData>
EgASABIAEgAQABAAEAAQAA4ADgAOAA4ADAAMAAwADAAKAAoACgAKAAwADAAMAAwACgAK
AAoACgAIAAgACAAIAAkACgALAAwACwAKAAkACAAKAAoACgAKAAgABwAGAAYABwAHAAcA
BwAIAAkACgAOAA0ADAAMAAwADgAOAA8ADwAQABAAEAAQABAAEgASABMAFQAVABYAFgAS
ABAADQAMAAwADAAMAAwACgAIAAgACAAIAAcABwAHAAgACQAKAAwACgAJAAkACQAHAAcA
BgAEAAQABgADAAIABAAFAAUABQADAAMAAwADAAMAAwADAAMABQAFAAUABgAIAAgABQAE
AAIAAAAAAPz//P8CAAsAFQAjADoAYACJALIA5QAiAWMBpAHUAe4B9QHPAXAB/wCbAD0A
7P+2/5P/hP+E/4n/kP+c/5//nP+e/6T/p/+n/6f/pf+m/6z/sv+z/7T/tv+4/7P/r/+v
/6//sf+0/7b/sv+w/7L/tf+4/7f/uv/A/8f/yv/L/87/0f/S/9n/3//f/+H/6P/w//H/
8//3//j/9//4//v//P/9//3//v///////v/+///////9//3//P/8//v/+v/5//f/+f/6
//7////8//z/+v/4//r/+v/4//j/+f/5//n/+f/3//f/9P/z//T/9f/2//f/9v/1//X/
9f/0//P/8v/x/+//7//v/+//7f/t/+3/7f/s/+//8f/z//T/9P/1//f/9v/4//n/+v/9
/wAAAQADAAIABQAHAAsADwATABUAGAAfACMAJgApACwALwAwADEAMwAzADUANQA0ADMA
MQAuAC8ALQAsACoAKQAlACEAHgAeABsAGQAXABcAFwAVABQADwANAAwACwAMAAsACAAG
AAUABAADAAIA/v/8//v/+f/5//j/9v/2//j/+P/4//f/8//z//T/9P/0//X/9v/4//j/
+P/6//z//P/8//z/+//6//v/+v/5//7//////wAAAAAAAAAAAQAAAAAAAAABAAMABAAE
AAUABgAGAAcABwAGAAYABgAIAAkACQAJAAkABgAGAAcABwAKAAoACQAJAAgABgAFAAQA
BgAFAAUABgAIAAcABgAGAAYABgAGAAYABAAEAAMAAgABAAEAAAD//wAAAAD///7/AAAB
AAQABQABAAAA///+//7///8AAAEAAwADAAIAAAD///7//v/+////AAD+//7//v/+//7/
/f/8//z////////////+//3//P/+/wAAAAABAAIABAAEAAUABQAGAAYABgAGAAQABgAG
AAcACQAJAAoACgAJAAgABgAGAAMAAgABAAAAAAD+//7//v//////AAABAAAA///+//7/
AAD////////7//v/+v/4//b/+P/1//T/9P/1//X/9f/1//X/9f/1//X/9f/1//X/9//3
//f/+P/2//T/9f/2//b/+P/4//L/7P/q//H/AQARACIARABzAKIAzwAIAUkBkAHKAfIB
CQIDAsABTwHjAHkAEgDI/5f/ev90/3n/fv+C/4P/hP+E/4j/jf+T/5X/l/+Y/5b/mP+d
/57/oP+i/6P/o/+l/6f/p/+k/6L/ov+k/6T/of+i/6f/qv+s/6//sP+z/7j/vf/C/8n/
z//T/9H/1P/a/93/3f/j/+j/6//p/+v/6//r/+n/6v/r/+v/7P/s/+3/7f/v/+//7v/u
/+z/7P/s/+v/6v/q/+3/7f/q/+r/6P/m/+r/6v/o/+j/5//n/+f/5//l/+X/4v/h/+L/
4//k/+X/4v/h/+H/4f/i/+H/4P/f/93/3f/d/93/2//b/9v/2//Z/9v/3P/d/93/3P/c
/93/4f/k/+b/6P/o/+r/6v/r/+z/7//x//X/+f/9////AgAGAAkACwANABEAFQAXABkA
GwAbAB0AHQAdAB0AHAAaABwAGwAbABoAGAAVABIAEAAOAAsACQAHAAUABQADAAIA/f/7
//r/+f/5//n/9//2//X/9P/z//L/7//u/+7/7f/t/+z/6v/q/+j/6P/o/+f/5f/l/+b/
5v/j/+P/4//k/+T/5P/m/+j/6P/o/+j/5//n/+n/6f/p/+3/7f/s/+z/7v/u/+7/7//v
//D/8f/z//L/8v/x//H/9P/0//X/9f/2//b/9v/4//f/9//3//f/9v/2//f/9//2//b/
9f/1//X/9P/0//T/9f/1//b/+P/2//X/9P/0//T/9P/0//T/9P/0//P/8v/y//P/8//z
//T/9P/z//L/8f/x//P/8//y//L/8v/y//H/8f/x//H/8f/x//D/7v/y//D/8P/w//D/
8P/w//D/7//u/+7/8f/x//H/8f/v/+//7//y//T/9P/1//b/9v/2//f/9//4//j/+P/4
//j/+v/6//v/+//7//z//P/4//b/8//y//L/8v/y//L/8v/w//D/8P/y//H/8f/x/+//
7//v//D/8P/v/+//7//t/+3/7P/q/+j/6v/n/+b/6P/p/+n/6f/o/+f/5v/l/+b/5//o
/+n/6v/p/+j/6P/m/+j/6//s/+j/5v/i/97/3v/k/+///f8RAC4AUgB9AK4A4wAgAWEB
ogHQAegB5QGtAUABzQBjAP//tP+K/3P/Zv9o/2//dP96/3v/fP+A/4j/i/+J/4f/i/+M
/47/jP+P/5T/mP+W/5H/j/+P/5H/k/+U/5D/kP+S/5L/lf+a/53/oP+k/6f/qP+p/67/
t/++/8P/x//J/83/0P/U/9X/2f/d/97/4f/f/+H/4f/h/9//4P/h/+H/4P/g/+H/4f/h
/+H/4P/g/+D/4P/g/9//3v/e/+H/4f/e/97/3P/a/9z/3P/a/9r/2f/Z/9n/2f/Z/9n/
1v/V/9f/1//X/9f/1P/T/9P/0//U/9P/0v/R/8//z//P/8//zf/N/83/zf/M/8//0f/T
/9L/0v/T/9X/1v/Y/9n/2v/d/+D/4f/j/+b/6f/r/+//8//3//n//P8AAAMABQAHAA0A
EQATABUAFQAVABcAFwAVABUAFAASABMAEQAQAA4ADgALAAgABgAIAAUAAwABAP3//f/7
//r/+f/3//b/9f/0//P/8P/u/+z/6v/o/+b/5//m/+b/5f/l/+T/4v/i/+D/4P/g/9//
3v/f/+H/4v/f/9//3//g/+L/4v/k/+b/5P/k/+T/4//j/+X/5f/l/+f/5//m/+b/6P/o
/+j/6f/r/+z/7f/v/+7/7v/t/+3/7v/u/+//7//w//D/8P/y//H/8f/x//H/8P/w//H/
8f/y//L/8f/x//H/8P/w//D/8v/x//H/8v/w/+//7v/u/+7/7v/u/+7/7v/u/+3/7P/s
/+3/7f/t/+7/7v/t/+z/6f/p/+v/6//r/+z/7f/u/+3/7f/t/+3/7f/t/+r/7P/s/+z/
7P/s/+z/6//q/+r/7P/t/+7/7//v/+//7//y//L/8v/z//T/9v/2//f/9//2//b/9v/2
//j/+v/6//v//f/9//7//v/6//j/9f/0//T/9P/0//T/9P/y//L/8v/0//P/8//z//H/
8f/x//L/9P/z//P/8//z//P/8v/w/+7/8P/t/+z/7P/t/+3/7f/t/+3/7f/t/+//7//v
/+//7//v/+//8P/y/+7/7f/u/+z/6v/q/+T/4v/q//X/AQATADAAWACDAKgA2wAeAWMB
nAHCAdQByQGLAR4BrQBJAPH/sP+I/2//aP9s/3H/dv98/4H/gv+G/4z/j/+P/5H/kf+U
/5b/lv+X/5j/mv+a/5X/lf+X/5f/l/+Y/5r/mv+a/5z/m/+e/6X/rP+u/7H/tP+3/7z/
w//K/8v/z//V/9f/2v/g/+P/4//n/+r/6f/r/+3/7f/t/+v/7P/t/+3/7v/u/+//7//w
//H/8f/y//D/8P/w/+//7v/u//H/8f/w//D/7v/s/+7/7v/s/+z/7//v/+//7//v/+//
7P/r/+3/7f/t/+3/7v/t/+3/7f/s/+v/6v/p/+n/6f/p/+n/5//n/+f/5//n/+n/6v/r
/+v/6v/q/+v/7v/w//H/8v/z//b/9//5//j/+//9/wEABgALAA4AEgAVABkAHAAfACQA
JwAoACkALQAtAC8ALwAxADEAMAAuAC8ALQAsACoALAApACYAJAAkACEAHwAdABwAHQAc
ABwAFwAVABQAEwAUABMAEAAOAA0ADAALAAoABwAGAAYABQAHAAYABAAEAAQABAAEAAMA
AwADAAQABAAFAAUABQAGAAQABAAGAAgABgAGAAYABQAFAAcABwAHAAsACwAKAAoADAAM
AAwADQALAAwADQAPABAAEAAPAA8AEAAQABEAEQASABIAEgAUABMAEwATABMAFAAUABUA
FQAUABQAEwATABMAEgASABIAFAATABMAFAAUABMAEgASABIAEgASABIAEgASABEAEAAQ
ABEAEQARABIAEgARABAADwAPABEAEQAQABAAEAAQABEAEQANAA8AEgAQABAAEAAQABEA
EQARABIAEgARABAADwAQABEAEgAWABYAFgAXABgAGQAYABgAFwAZABoAGwAcABwAHgAe
AB8AHQAdAB4AHgAeABwAGQAYABYAFgAWABYAGAAWABYAFgAVABMAEgARABMAEwATABQA
FAATABMAEwATABMAEgAQABAAEgAPAA4ADAANAA0ADQANAA0ADQANAA0ADQANAA0ADwAP
AA8AEAAOABAAEQAQABAADgAMAAgAAgAGAA8AGwApADgAVAB5AJ4AyQD+ADsBfAG2AdoB
6wHfAZoBJwG/AF8ACADQ/6v/kP+M/5X/nP+c/6H/pP+o/67/s/+z/7f/t/+0/7L/uP+9
/8D/wP/A/8H/vf+9/7v/uf+6/7r/vP+8/7z/vf/A/8P/xP/G/8v/0P/P/9b/3//m/+n/
6//v//P/9v/6//3///8DAAoACQAIAAkACAAHAAkACgALAAsACgAKAAsACwAJAAkACAAI
AAoACgAKAAkABgAGAAkACQAIAAgABgAEAAgACAAGAAYABgAFAAQAAwAFAAUAAgABAAEA
AQABAAEA///9//z/+//8//v/+v/5//j/9//2//X/8//z//P/8//x//P/9P/1//X/9P/0
//X/+P/6//v//P/8//7//v///wAAAwAFAAkACwAPABEAFAAZAB0AIAAjACcAKwAtAC8A
LwAvADEAMQAzADMAMgAwADAALwAvAC4AMAAtACoAKAAqACcAJQAjAB8AHwAdABwAGwAZ
ABgAFwAWABUAEgAQAA8ADgANAAwACwAKAAoACQAJAAgABgAGAAYABgAGAAUAAwADAAQA
BAAEAAUABgAIAAgACAAKAAwACwAKAAkABwAJAAsACwALAA8ADwAOAA4AEAAQABAAEQAR
ABIAEwAVABUAFAASABEAEwAUABYAFwAWABYAFgAYABgAFwAWABUAFAAUABUAFQAWABYA
FQAVABUAFAAUABQAEgARABEAEgAUABMAEgASABQAFAAUABQAFAAUABMAEgASABMAEwAT
ABIAEgARABAADwAPABEAEQASABIAEgAQAA4ADgAOAA4ADgAOAA0ADAAMAA0ADQANAA0A
DgAPABAAFAASABIAEwAUABUAFAAUABMAFQAWABcAGAAWABgAGAAZABsAGwAcABwAGAAW
ABMAEgASABIAEgASABQAEgASABIAEAAPAA8ADwAPAA8ADwAQABAADwAPAA8ACwALAAoA
CAAKAAwACQAIAAgACQAJAAkABwAHAAcABwAHAAcABwAHAAcABwAHAAgADgAMAAsACAAG
AAQAAAD+/wAAAgALABcAJQA6AFoAgQCqANkAFAFZAZoBzgHwAfsB2wGAAQ8BpwBFAPD/
uv+X/4j/iv+N/47/lP+d/57/oP+o/7H/s/+x/63/rP+u/7T/t/+2/7j/vP+5/7f/uf+3
/7P/tv+4/7b/tP+2/7n/uv+3/7j/vv/B/8T/y//S/9P/2P/f/+H/4f/n/+z/8P/1//n/
+//8/////v////7//f///wAAAQABAP///v/+//3//f/9//z//P/8//z//P/7//z//P//
/////f/8//n/9v/4//j/9v/2//X/9f/1//X/9v/3//X/9f/z//P/8//z//L/8f/x//H/
8f/x//H/8f/v/+//7//v/+//7//v/+//6v/r/+v/6//u/+7/7//x//L/9P/1//b/9//6
//v//f/+/wEAAwAHAA0AEQATABYAGgAdAB8AIQAmACkAKgArACsAKwAtAC0AKwArACoA
KAAnACUAJAAiACQAIQAeABwAHAAZABcAFQASABEADgAMAAwACwALAAsACQAHAAMAAAD9
//z/+//6//n/+P/4//f/9//2//T/9P/0//T/9P/z//H/8f/y//L/8//z//P/9P/z//L/
8//0//P/8v/x/+//8v/1//b/9//5//n/+P/4//r/+v/6//v//f/+////AQAAAAAA////
/wIAAgADAAMAAgACAAIABAADAAMAAwADAAMABAAGAAcABwAGAAQAAwAFAAQABAAEAAIA
AQABAAIABAADAAIAAgACAAIAAgACAAIAAgABAAAAAgADAAMAAwADAAIAAAD+//////8B
AAEAAAAAAAAAAAD/////AAD///7//f/8//z/+//6//r//f/9//3//f/9//3//f8AAAAA
AAABAAIABAAEAAUABQAEAAQABAAEAAYACAAIAAkACwALAAwADAAIAAYAAwACAAQABAAE
AAQABAACAAIAAgAAAP///////////////wAAAAD//////////////v/8//r//P/5//j/
+v/7//v/+//7//v/+//7//n/+f/5//n//P/9//7/AAD+/wAA///8//z//P/6//b/8v/2
////CQAXAC4AUgB9AKwA4QAcAWEBqgHiAQYCEQL1AaABLwHBAFkA/P+6/4//ev92/33/
gv+E/4f/jP+O/5D/mf+Z/5X/l/+Y/5j/nv+l/6T/pP+o/6v/qf+n/6f/pf+q/67/rP+o
/6j/pf+m/6v/sP+0/7f/uP+5/7r/wf/G/8v/0f/X/93/3v/g/+P/6f/v//D/7//t/+//
7//v/+//8P/x//H/8P/w//H/8f/x//H/8P/w//L/8v/y//H/7v/u//H/8f/w//D/7v/s
/+7/7v/s/+z/7//v/+//7//v/+//7P/r/+v/6//r/+v/6//r/+z/7f/q/+n/6P/n/+n/
6f/p/+n/5//n/+f/5//n/+n/6v/r/+z/7P/t/+//7v/w//H/8v/0//j/+v/9//7/AQAD
AAcACQANAA8AEgAZAB0AIAAjACUAJwAnACcAKQApACsAKwApACkAKAAmACMAIQAgAB4A
HgAbABgAFgAWABMAEQAPAA0ADQALAAoABQADAAIAAQD+//3/+v/4//f/9v/1//T/8f/w
//D/7//x//D/7v/u/+z/7P/s/+v/6v/r/+3/7v/t/+3/7f/u/+3/7P/t/+7/8P/w//D/
7//v//H/8f/x//X/9f/0//T/9v/2//b/9//3//j/+f/7//7//v/9//3//P/8//3//f/+
//7//v8AAAEAAQABAAEA/v/+//////8AAAAA/////wEAAAAAAAAAAAD/////AAAAAP//
/v/+//7//v/+//7//v/+//3//P/6//v/+//7//7//v/9//z//f/9///////9//z/+//6
//v/+//7//v//f/5//j/+v/6//r/+v/6//r/+//7//v//P/7//v/+//7//v/+//7//7/
AAAAAAEAAgACAAIAAwADAAQABAAEAAQAAgAEAAQABQAHAAcACAAIAAYABAABAAAAAAAA
AAAAAAAAAP7//v/+//z/+//7//v//P/9//7/AAD///3//P/7//v/+//6//j/+v/8//n/
+P/3//f/9v/1//X/9f/1//X/9//3//f/9//5//n/+f/6//r/+v/7//r/9P/w/+z/6v/q
//D///8NABsAOABoAJMAwAD3ADoBfwG8AeQB+gHvAasBOgHLAGUAAQC+/5j/ff90/3j/
ff+A/4b/i/+O/5D/lv+b/5n/mf+Z/5j/mv+g/6P/pP+m/6b/o/+f/5//nf+d/6D/ov+i
/6L/pP+l/6b/qf+w/7L/tf+4/7v/wv/J/87/0f/T/9X/2//e/+L/5//r/+v/7v/t/+z/
7f/s/+v/7f/u/+//7//u/+7/7//v/+3/7f/s/+z/7P/s/+z/6//o/+j/6//r/+v/7P/r
/+r/7v/u/+z/7P/s/+v/6v/p/+r/6//p/+n/5//n/+f/5//m/+X/5f/l/+T/4//i/+H/
4f/h/+H/4f/h/+H/4f/h/97/3//f/9//4v/i/+P/5f/k/+b/5//o/+f/6v/r/+3/7//z
//b/+//9/wEAAwAGAAsADwASABUAGAAbABwAHQAfAB8AIQAhACEAIQAgAB4AHwAdABwA
GgAaABcAFAASABIADwANAAsACQAJAAcABgAFAAMAAgABAP7//f/6//j/+f/4//f/9v/1
//T/9P/z//H/8P/u/+7/8P/w//D/7//r/+v/7P/s/+3/7f/t/+7/7f/s/+3/7v/w//D/
8P/v/+//8f/x//H/8v/x/+//7v/u/+7/7v/v/+7/7v/u/+//7v/u/+3/7f/t/+z/7P/r
/+f/5v/l/+b/5//n/+f/5//m/+b/5//n/+b/5v/l/+X/4//i/+L/4v/i/+H/4f/i/+T/
4//i/+L/4v/i/+L/4v/g/+D/3//e/+D/4f/h/+H/4f/g/97/3P/e/9//4v/j/+H/4P/f
/97/3//f/9//3//h/+H/4P/e/97/3P/e/+D/4P/g/+D/4P/f/97/3v/f/9//3//f/+H/
4f/h/+T/5P/k/+X/5v/o/+j/6f/p/+r/6v/q/+r/6v/s/+z/7f/u/+//8f/y//D/7v/r
/+r/7P/s/+z/7P/r/+j/5//m/+j/5//n/+f/6f/p/+n/6v/q/+n/6f/p/+n/6f/o/+b/
5v/o/+X/5P/i/+P/4//j/+P/4//j/+P/5f/l/+X/5f/n/+f/5//o/+r/5v/j/+L/4v/i
/97/2P/a/+D/6//5/wUAHABAAGkAlADFAAABRQGEAbABzAHVAakBRAHRAG8ADQC+/4z/
b/9k/2T/af9s/3L/df94/37/hP+H/4f/hf+H/4j/iv+M/5H/lP+S/5L/kf+P/4//j/+N
/47/kv+Q/5D/kv+V/5b/mf+e/6L/pf+o/6n/rv+3/77/wf/F/8f/yf/O/9b/2f/Z/93/
4P/f/9//4f/h/+H/4f/i/+P/4//i/+L/4//j/+X/5//o/+r/6P/o/+j/5//o/+j/6//r
/+z/7P/q/+j/7P/s/+r/6v/o/+f/5v/l/+b/5//l/+X/4//j/+P/4//k/+P/4//j/+L/
4f/g/9//3//f/9//3//f/9//3//f/9z/3f/d/93/3v/e/9//4f/h/+L/4v/i/+P/5v/n
/+n/6//v//L/9//5//3///8CAAcACwAOABEAFAAXABgAGQAdAB0AHwAfACAAIQAhACAA
IAAfAB8AHgAgAB0AGgAYABgAFQATABEAEQARAA8ADgALAAkACAAHAAYABQACAAAAAAAA
AAAAAAD9//z//P/7//v/+v/4//j/+P/4//j/9//1//X/9v/2//b/9//4//r/+f/4//n/
+v/6//r/+v/5//v//f/9//3///////7//v8CAAIAAgADAAIAAgACAAMABAAEAAMAAwAE
AAQABQAFAAYABgAGAAgABwAHAAcABwAEAAQABQAFAAYABgAFAAUABwAGAAYABgAEAAMA
AwAEAAYABQAEAAQAAgACAAIAAgAEAAQAAwACAAIAAwADAAMAAgACAAEAAAABAAEAAwAD
AAAAAAAAAAAAAQABAAEAAQABAAEAAAD+/wIAAAACAAIAAgACAAQAAwACAAIAAQABAAEA
AQD///////8CAAAAAAABAAIABAAEAAUABQAEAAQABAAEAAQABgAGAAcACQAJAAoACgAG
AAQAAQAAAAAAAAAAAAAAAAD+//7//v/9//v/+v/5//v/+//7//z/+v/5//n/+f/5//n/
+P/2//j/+v/3//b/9P/1//X/9f/2//f/+P/5//j/9//2//X/9f/1//X/9v/4//r/9//0
//L/8P/s/+r/7P/y////CwAbADgAXACBAKwA3wAcAWEBmgG+AdIBxwGFARYBpwBFAPH/
tv+O/3X/cP92/3v/fv+E/4f/jP+Q/5b/m/+b/5n/l/+W/5j/oP+l/6T/pP+k/6P/n/+d
/5//of+i/6T/pP+m/6b/pf+q/6//sP+0/7f/vP+//8L/x//O/9H/0f/X/93/3v/i/+f/
6//t/+7/7//t/+//7//v/+//8P/x//H/7v/u/+//7//v/+//7v/u//D/8P/w/+//7P/s
/+//7//w//D/7v/s/+7/7v/s/+z/6//r/+v/6//t/+3/6v/p/+j/5//m/+X/5P/j/+P/
4//i/+H/4P/f/93/3f/d/93/2//b/9v/2//Y/9n/2f/Z/9r/2v/b/93/4P/i/+P/5P/l
/+j/6f/r/+7/8f/z//f/+f/9////AgAHAAsADgARABQAFwAYABkAHQAdAB8AHwAfAB8A
HgAcAB0AGwAaABgAGQAXABUAFAAUABEADwANAA0ADQALAAoABwAFAAQAAwAAAP///P/6
//r/+v/6//r/9//2//b/9f/2//b/9f/2//b/9v/2//X/8//z//T/9P/1//X/9f/2//X/
9P/1//b/9v/2//b/9f/2//n/+v/7//v/+//6//r//v/+//7////9//7///8BAAIAAgAB
AAEABAAEAAUABQACAAIAAgAEAAUABQAFAAUAAgACAAMAAwAEAAQAAwADAAUABAAEAAQA
AgABAAEAAgADAAMAAwAEAAIAAgACAAIAAgACAAEAAAACAAMAAwADAAIAAgABAAAAAQAB
AAMAAwACAAIAAgACAAMAAwADAAMAAwAFAAYABAACAAIAAgACAAMAAwADAAQABQAFAAUA
BQAFAAUABQAIAAoACgALAAwADAAMAA0ADQAQABAAEAAQABIAFAAUABUAFQAVABYAFgAW
ABQAEQAQAA4ADgAOAA4AEAAOAA4ADgAMAAsACwALAA0ADQANAA4AEAAPAA8ADwAMAAsA
CQAGAAkADAAKAAoACAAJAAkACQAJAAkACQAJAAoACwAMAA0ADQANAA0ADgAOAA4ADQAO
AAwACAACAAAAAgAKABcAJQA3AFQAeACdAMQA+wA4AXcBsgHYAeoB3wGdAS4BvwBbAAcA
zv+q/5H/jv+U/5f/nP+g/6P/pv+s/7T/tf+x/7H/tf+4/7r/vP+//77/vv/A/7//vf+9
/7v/u/+6/7z/vP+6/7z/u//A/8X/yv/M/83/zv/T/9r/4f/m/+v/7f/x//X/9v/4////
AQADAAQABQAFAAcABwAHAAkACgALAAsACgAKAAsACwAJAAkACAAIAAoACgAKAAkABgAG
AAkACQAIAAgABgAEAAgACAAGAAYABQAFAAUABQAHAAcABAADAAMAAwADAAMAAgABAAEA
AQD+//3//P/7//v/+//7//v/+//7//v/+//3//n/+v/7//r/+v/7//3/AAACAAMABAAD
AAYABwAJAAwADwARABUAFwAbAB0AIAAlACkALAAvADQANwA4ADkAOwA7AD0APQA+AD8A
PwA+AD0AOwA6ADgAOAA1ADIAMAAxAC8ALgAtACkAKQAnACYAJQAjACIAIQAgAB8AHAAa
ABsAGgAZABgAFQAUABQAEwATABIAEAAQABIAEgASABEADwAPABAAEAANAA0ADQAOAA8A
EAATABYAFAAUABQAEwAUABcAGAAZABoAGQAXABYAGgAaABoAGwAZABoAGwAdAB0AHAAa
ABkAGwAcAB4AHwAfACAAIQAkACMAIQAfAB0AHgAeAB8AHwAeAB4AHQAdAB0AHAAcABwA
HAAbABsAHAAaABkAGAAYABkAGgAbABwAGgAaABkAGAAYABkAGQAZABgAGAAXABYAFgAX
ABoAGwAYABgAGAAYABkAFQATABQAFgAWABYAFgAYABcAFgAWABUAFQAVABUAEwATABMA
FgAWABYAFwAYABwAHAAdAB0AHAAcABwAHAAeACAAIAAhACEAIQAiACIAIAAeABsAGgAY
ABgAGAAYABgAFgAWABYAFgAVABUAFQAVABUAFQAWABQAEwATABMADwAPAA4ADAAOABAA
DQAMAA4ADwAPAA8AEQARABEAEQAOAA0ADAALAA8ADwAPABAAEAAQABEAEAAMAA4ADAAE
AAIABAALABcAIwA4AFoAgwCqANkAEgFTAZYBzAHsAfsB6wGgAS8BxQBjAAwA0P+j/4r/
iv+P/5L/mv+h/6L/ov+o/6//sf+t/63/rv+0/7r/u/+6/7z/wP+//7v/u/+7/7v/uv+4
/7j/uv+6/7f/uv+//8L/xv/J/8r/zf/S/9f/2v/d/9//4f/n/+7/9P/1//f/9//8////
//8BAAEAAQADAAQABQAFAAIAAgADAAMABAAFAAUABgAGAAYABgAFAAIAAgAFAAUABgAG
AAQAAgADAAIA///+/wEAAQABAAEAAwADAAAA//8BAAEAAQABAP7//f/9//3//v/9//z/
+//7//v/+//7//n/+f/5//n/+f/7//z//f8AAAAAAQADAAEAAgACAAIABQAIAAkACwAK
AA0ADwATABUAGQAbAB4AJAApAC0AMQAzADUANQA1ADgAOQA8AD0AOwA7ADoAOAA3ADUA
NAAyADIALwAsACoAKAAlACMAIQAgACEAIAAgABwAGQAXABUAEgARAA4ADAANAAwACwAK
AAcABgAGAAUABgAGAAUABgAGAAYABgAFAAMAAwAEAAQAAwADAAMABAADAAIAAwAEAAIA
AgACAAEAAwAFAAUABQAJAAkACAAIAAgACAAIAAkACQAKAAsADQAQABAADwAPAA4ADgAP
AA8ADgAOAA4AEAARABEAEQARAA4ADgAPAA8ADgAOAA0ADQAOAA4ADwAQABAADwAPABAA
DgANAAwADAAMAAwADAAMAA0ADgAOAA4ADgAPAA8ADwAPAA4ADAAKAAsACwANAA0ACgAK
AAoACgAJAAkACQAJAAkACQAIAAYABgAGAAcACAAJAAkACgAKAAcABgAFAAUACAAKAAsA
DgAMAAwADgAOAAwADAANAA0ADwAPAA8AEQARABEADgAOAA8AEQATABQADwAOAA0ACwAK
AAgACAAJAAoACgAIAAYABQAEAAMAAgAKAAoACAAGAAYABgAGAAMAAgABAAAAAAAAAAAA
AAACAA==
         </WaveFormData>
      </LeadData>
      <LeadData>
         <LeadByteCountTotal>10000</LeadByteCountTotal>
         <LeadTimeOffset>0</LeadTimeOffset>
         <LeadSampleCountTotal>5000</LeadSampleCountTotal>
         <LeadAmplitudeUnitsPerBit>4.88</LeadAmplitudeUnitsPerBit>
         <LeadAmplitudeUnits>��V</LeadAmplitudeUnits>
         <LeadHighLimit>2147483647</LeadHighLimit>
         <LeadLowLimit>268435456</LeadLowLimit>
         <LeadID>V5</LeadID>
         <LeadOffsetFirstSample>0</LeadOffsetFirstSample>
         <FirstSampleBaseline>0</FirstSampleBaseline>
         <LeadSampleSize>2</LeadSampleSize>
         <LeadOff>FALSE</LeadOff>
         <BaselineSway>FALSE</BaselineSway>
         <ExcessiveACNoise>FALSE</ExcessiveACNoise>
         <MuscleNoise>FALSE</MuscleNoise>
         <LeadDataCRC32>2256152877</LeadDataCRC32>
         <WaveFormData>
CAAIAAgACAAGAAYABgAGAAUABAADAAIAAAAAAAAAAAACAAIAAgACAAQABAAEAAQAAgAC
AAIAAgAAAAAAAAAAAAAAAAAAAAAAAAAAAAAAAAAAAAAAAAAAAP///v/8//v//f/9//3/
/v/+//7//v////3//////wAAAwADAAMAAwAFAAUABQAFAAUABgAFAAQABgAGAAcABwAF
AAQAAwADAAMAAwACAAIAAAD+//7//v/+//7//f/9////AAABAAIAAgABAP/////9//z/
+v/5//f/9v/1//T/9//4//n/+//6//n/9//2//j/+P/4//j/9//3//f/9//7//n/9//3
//T/8P/q/+P/3f/f/+b/8f/7/w0AKgBJAGgAiwC5APAAKAFVAXEBegFlASkB3QCZAF0A
LwAWAAQA8//p/97/1f/Q/8f/u/+2/7b/sv+t/6z/qf+p/6v/r/+v/67/r/+x/6//q/+r
/67/sP+x/7X/s/+z/7T/tv+1/7b/uv/B/8b/yv/M/87/z//O/9T/1//Y/9v/4P/m/+r/
6//u/+//7f/u/+//8f/y//D/8P/z//P/8v/y//H/8f/v//D/8P/w/+7/7v/u/+3/7v/w
//H/8//x//D/7//v//D/8P/w//D/8f/x//H/8f/w//D/7//u/+//8P/y//P/8//z//T/
9P/y//P/9P/0//T/9P/2//b/9f/2//b/9v/5//z//v8AAAAAAQADAAQABAAHAAkACQAL
AA4AEAASABQAFQAUABUAGAAaABoAGwAfACAAIwAjACYAJgAmACYAJAAkACIAIQAfAB0A
GwAXABUAFQAUABAADAAJAAQAAgAAAP7//P/7//r/+v/6//r/9f/z//P/8f/w/+//7v/s
/+z/6//q/+r/5//m/+X/5f/i/+D/3v/d/93/3v/e/93/3//e/93/3f/d/93/3f/d/9//
3f/f/+L/4f/g/9//3v/e/9//3//f/+D/4f/h/+L/4v/i/+H/4P/g/+D/4P/h/+P/4//k
/+T/5v/m/+f/5//n/+j/6P/n/+f/5//n/+f/5P/k/+T/5f/l/+X/5f/l/+T/4v/h/+L/
4//k/+T/4//h/+L/4v/j/+P/4v/h/+H/3//f/9//3//d/9v/2//b/9v/2//b/9v/2//c
/97/3//e/93/3P/b/9v/2//a/9r/3P/c/9z/3P/a/9r/2v/a/9n/2v/Y/9j/2P/Y/9j/
2P/X/9f/2f/Z/9n/2v/Z/9j/1//X/9f/2f/Z/9r/3f/d/93/3f/f/9//3//f/93/3v/d
/9z/3f/e/+D/4f/j/+L/4f/h/+D/3//d/9z/3P/a/9r/2v/c/9z/2//b/9r/2v/a/9r/
2v/Z/9f/1//Z/9j/1v/V/9L/0v/S/9L/0P/Q/9D/0f/T/9P/0v/S/9D/0P/Q/9D/0f/R
/9H/0f/R/9H/0f/T/9L/0v/O/8X/vf+5/7z/x//T/9v/9P8ZADoAWwCHAL4A/AAzAVkB
bgFxAUcB+wCtAGUAJwAAAOr/1//J/8D/s/+o/6H/mf+Q/4r/iv+J/4b/h/+H/4P/g/+F
/4b/h/+J/4f/h/+L/4z/jv+N/4v/i/+P/5D/jv+P/5T/lv+X/5z/oP+k/6b/q/+w/7T/
uf+8/7//wv/E/8b/xf/K/8//z//P/8//0P/Q/9L/0v/V/9X/1v/W/9X/1f/V/9b/1v/W
/9b/1v/W/9X/1f/W/9b/1//X/9b/1f/V/9b/1v/W/9b/2f/Z/9n/2f/X/9j/2P/Y/9n/
2v/c/93/3P/b/9v/2v/a/9v/3P/c/97/3v/g/+D/3v/g/+H/4v/i/+T/5f/m/+j/6f/r
/+z/7//z//b/9//4//r/+//8/wEAAwADAAUACAAKAAoACwAMAAwADgANABAAEAAQABAA
EAAQAA4ADQAMAAsACgAHAAcABwAGAAIA///9//n/+P/0//L/8P/v/+3/7P/r/+r/5//l
/+X/4//j/+P/4//i/+T/4//i/+L/4P/e/9z/2//b/9r/2f/Z/9f/2P/Y/9f/1f/U/9P/
0//U/9X/1v/X/9f/1f/X/9r/2P/Y/9j/2P/Y/9n/2f/Z/9v/2//a/9r/3f/e/97/3v/c
/9z/3P/d/9//3//g/+D/4v/i/+P/4//j/+T/5P/j/+P/4//j/+P/5P/k/+T/5f/l/+X/
5f/l/+X/5P/k/+b/6P/o/+f/5f/j/+T/5P/l/+X/5P/j/+P/4//j/+P/4//k/+P/5P/l
/+X/5f/l/+X/5P/k/+X/5f/l/+X/5f/l/+X/5f/k/+T/5v/m/+b/5v/m/+T/4v/j/+T/
5f/m/+T/5P/j/+P/4//j/+P/5P/m/+b/5v/n/+f/6f/p/+r/6//r/+v/6//r/+v/6//r
/+r/7P/s/+z/7f/u//D/8f/w/+7/7P/r/+3/7f/s/+z/7P/q/+r/6v/q/+r/6f/p/+r/
6v/q/+r/6v/p/+f/5//n/+b/5P/j/+L/4v/i/+L/4P/g/+D/4f/h/+H/4P/g/+L/4v/i
/+L/4f/h/+H/4f/h/+H/4//j/+D/2v/W/8//y//P/9b/3//t////GgA3AFwAhQCzAOoA
IgFLAWUBaAFHAQMBtQBzADcACwD4/+j/1f/L/8T/uf+y/6v/pf+e/57/nv+X/5b/lf+X
/5f/lf+X/5r/m/+Z/5f/l/+X/5j/nP+d/5v/nf+f/6D/ov+n/6j/qv+v/7T/tP+0/7r/
wf/G/8j/zf/O/9H/1P/W/9j/2//g/9//3f/f/9//4P/g/+L/4v/l/+X/4v/i/+H/4f/f
/+D/4P/g/9//3v/d/9v/2//c/9z/3f/d/9z/2//b/9z/3P/c/9z/3f/d/93/3f/b/9z/
3P/c/97/3v/f/9//3f/d/97/3v/e/9//4P/g/+D/4P/i/+L/4v/k/+X/5v/o/+r/6//s
/+z/7f/v//D/8P/z//X/9f/3//r//P/+////AQABAAMABgAIAAgACQAJAAoADQANABAA
EAAQABAAEAAQAA4ADQAMAAsACgAHAAUABQAEAAAAAQD///v/+v/6//j/9v/1//P/8v/x
//D/7f/r/+v/6f/o/+f/5v/k/+L/4f/g/+D/4P/g/+D/4f/h/+D/3//f/93/3v/e/93/
3//e/93/3f/d/93/3f/d/9//3f/f/+L/4P/g/+D/4P/i/+P/4//j/+P/4//i/+L/4//k
/+T/5P/k/+T/5P/l/+X/5f/m/+b/6P/o/+n/6f/q/+r/6f/n/+j/6f/q/+v/6v/q/+r/
6//r/+v/6//r/+v/6v/q/+z/7P/s/+v/6f/r/+z/7P/t/+v/6v/p/+n/6//r/+v/6//t
/+v/6//r/+v/6//r/+v/6P/o/+n/6f/r/+v/6//r/+v/6//q/+r/6v/q/+j/6P/q/+r/
6v/q/+r/6v/p/+n/6//r/+v/7P/s/+z/7P/t/+3/7//v//D/8f/x//H/8f/z//P/8//z
//T/9v/2//b/+P/4//n/+f/4//b/9P/z//X/9f/0//T/9v/0//T/9P/0//T/8//z//L/
8v/y//L/9P/z//H/8f/z//L/8P/v/+7/7v/u/+7/7v/u/+7/7//v/+//7v/u//D/8P/w
//D/7//v/+//7//1//H/7//x/+7/6v/m/9//2f/f/+j/8f/9/w8ALgBLAGYAjQDDAP4A
MgFTAWcBZgFBAfkAqQBpADUAEQD+/+7/3//T/8z/w/+8/7f/r/+q/6j/qP+p/6j/p/+n
/6f/pf+l/6b/qf+p/6X/p/+r/6r/rP+t/6//r/+x/7L/sv+1/7z/wP/B/8T/yv/M/9D/
1f/a/9z/3//i/+P/5v/q/+7/6//u//P/8f/x//H/8v/y//L/8v/1//X/9P/0//P/8//0
//b/9//4//b/9v/2//X/9//4//j/+f/7//r/+f/5//j/+P/4//j/+f/5//n/+f/7//z/
/P/8//z//P/9//3//////wAAAAD+////AAAAAAAAAAACAAIAAgAEAAUABgAGAAgACQAK
AAwADQAPABAAEgAVABcAFwAYABoAGwAcAB0AHwAfACEAJgAoACgAKQApACoALQAtAC4A
LgAuAC4AMAAwAC4ALQAuAC0ALAApACkAKQAoACQAJQAjAB8AHgAcABoAGAAXABcAFgAV
ABQAEQAPAA8ADQANAA0ADQAMAAwACwAKAAoACwAKAAkACQALAAoACQAJAAgACAAHAAUA
BQAEAAMAAwAFAAUABQAFAAcABQAHAAoACAAIAAgACAAGAAcABwAHAAgACQAJAAoADQAO
AA4ADgAOAA4ADgAPAA0ADQAOAA4AEAAQABEAEQAQABAADwANAA8ADwAPAA8AEAAQABAA
EQAPAA8ADwAPAA8ADgAOABAAEAAQAA8ADQAPABAAEAARABEAEAAPAA8AEQARABEAEQAT
ABEAEQARABMAEwATABMAEgASABMAEwATABMAEwATABUAEwAQABIAFgAWABYAFgAWABgA
GAAXABcAFwAXABcAGAAYABgAGAAZABkAGwAbABwAGwAbABsAGwAdAB0AHQAdAB4AIAAg
ACAAHgAeAB8AHwAhACAAHwAfAB8AHwAeAB4AHgAcABwAHAAbABoAGAAXABoAGgAaABoA
GgAZABcAFwAZABgAFgAVABQAFAAUABQAEgASABIAEwAVABUAFAAUABIAEgASABIAFAAV
ABYAFwAVABUAFQAVABQAEgAQAAkA///9/wQADwAXACEANABPAGwAiwCzAOYAHgFPAXMB
hgGBAVUBCQHBAIMATwAuABwACQD9//j/8f/m/9//2f/S/9D/zP/J/8r/yf/H/8X/yf/L
/8z/y//N/83/y//L/8z/zP/N/8//0f/T/9L/1P/X/9r/2v/d/+L/5v/o/+7/9f/6//r/
/f8AAAMABAAIAAoACQAOABUAFQAUABMAEwASABQAFAAXABcAFgAWABUAFQAVABYAFgAW
ABQAFAAUABMAEwAUABQAFQAXABYAFQAVABYAFgAWABYAFQAVABUAFQAVABYAFgAWABYA
FgAXABcAFQAVABYAFgAYABkAGgAaABgAGAAaABoAHAAeAB8AIAAiACQAJQAmACcAJwAo
ACgALAAvADEAMQAwADIAMwA0ADcAOQA5ADsAPAA+AD4APwBCAEQASABJAEsATABNAE4A
TQBMAEkARwBGAEUARABBAEAAQQBBAD4APwA9ADkAOAA0ADIAMAAvACsAKgApACgAJgAl
ACYAJQAkACMAIgAgAB8AHQAbABoAGgAaABoAGwAbABoAGQAZABgAGAAXABUAFQAUABMA
EwAUABUAFgAXABUAEwAVABgAFwAWABUAFAAUABUAFQAVABYAFwAXABgAGwAcABwAHAAb
ABoAGQAZABsAGwAcABwAHAAcAB0AHQAdAB4AHgAdABsAGwAbABsAGAAYABgAGQAaABsA
HAAdABsAGgAaABwAGgAaABkAFwAZABoAGgAbABkAGAAXABcAGQAZABkAGQAXABUAFQAV
ABUAFQAVABUAFAAUABUAFQAVABUAFQAVABQAFAAUABQAFAATABIAEAAPABAAEQASABQA
FgAWABYAFwAVABcAFwAYABgAFwAWABUAFwAXABcAFwAYABoAGgAaABoAGgAbABsAGQAY
ABcAFwAXABcAFgAWABYAFAAUABQAFAAUABMAEwASABIAEgASABQAEwARABEADwAOAAwA
CwAKAAoACgAKAAoACgAKAAsACQAJAAgACAAIAAgACAAIAAkACQAJAAkACwALAAkACQAI
AAQA/P/1//P/8f/4/wMADQAZADIATwBuAJMAwQD2ADABXwF/AY4BewFBAfUArwBxAD8A
IgAQAAEA9//s/93/2P/V/83/xv/G/8b/w//A/7v/uf+7/73/u/+4/7v/u/+7/73/v/++
/7z/v//D/7//v//A/8L/w//C/8T/y//Q/9L/2P/c/9v/4P/o/+f/6P/v//L/9P/2//n/
+v/7//3//f/9//7//v/+//7/AQABAP7//v/9//3///8AAAAAAAAAAAAAAAD//wAAAgAD
AAUAAgAAAP7//f8AAAAAAAAAAAEAAQABAAEAAgAEAAUABgAEAAQABQAFAAMAAwAEAAQA
BAAFAAYABgAIAAgACgAKAAgACgALAAwACwAMAAwADAAPABEAFAAWABgAGwAdAB0AHgAg
ACEAIgAkACUAJAAlACsALgAvADEAMgAyADQAMwAyADIAMgAyADIAMgAwAC8ALQArACkA
JQAiACEAHwAaABkAFwATABIAEgAQAA4ADQAIAAYABAACAAAA//8AAP///f/7//n/9v/1
//P/8f/w/+//7v/t/+3/7f/s/+v/6//p/+r/6v/p/+n/6P/n/+f/5//n/+f/5//m/+P/
5P/m/+X/5P/j/+L/5P/l/+X/5f/n/+f/5v/m/+f/6P/o/+j/6v/q/+r/6//r/+v/7P/s
/+z/7P/t/+3/7f/u/+7/7f/r/+v/6//r/+v/7P/t/+//7f/t/+3/7f/s/+r/6f/q/+r/
6v/p/+f/6f/q/+r/6//r/+r/6f/p/+v/6//r/+v/6//p/+n/6f/n/+f/5//n/+T/5P/l
/+X/5//n/+f/5//n/+f/6P/l/+T/4//i/+T/5P/j/+P/5f/l/+X/5v/k/+T/5P/l/+f/
6f/p/+r/6f/p/+n/6f/p/+n/6f/p/+r/7P/s/+z/7P/s/+3/7f/r/+r/6f/p/+f/5//m
/+b/5//m/+f/6P/m/+b/5f/l/+X/5P/j/+L/4//j/+L/4//l/+T/4v/h/9//3v/d/9z/
3f/e/9//4f/f/9//3v/e/97/3v/e/97/3//f/9//3//d/93/3//f/9z/2v/Y/9H/yf/H
/87/1//h//H/CgApAEoAcQCdANYAFgFNAW8BfgFvATsB7QCfAFsAJQAEAPD/3//R/8b/
u/+u/6f/o/+c/5b/mP+V/47/jf+N/4v/jf+R/47/jf+R/5P/lf+V/5T/lP+X/5v/mf+X
/5b/lP+X/5z/oP+j/6j/rP+q/6z/sf+4/7r/vf/E/8f/yP/I/8r/z//W/9n/1//X/9f/
2P/Y/9j/2P/b/9v/2v/a/9n/2f/Z/9r/2v/a/9v/3P/d/93/3P/c/9v/2//d/9z/2//b
/9z/3P/c/9z/2//b/9v/2//b/9z/3P/c/9z/3P/d/93/3v/f/+H/4v/h/+H/4f/g/+H/
4v/l/+b/5v/o/+n/6v/s/+7/7//w//T/9f/3//j/+v/9//////8AAAIAAwAEAAgACwAM
AA8AEAASABIAEwAVABYAGQAZABgAGAAYABgAGAAYABYAFQASABEAEAANAAkACQAIAAQA
AwABAP3//P/6//j/9v/1//H/8P/v/+7/6f/n/+f/5f/k/+P/4v/g/+D/3//e/97/3f/c
/9v/2//b/9r/2f/Z/9f/2P/Y/9f/2f/Y/9f/1//X/9f/1//X/9f/1f/X/9r/2v/a/9r/
2v/Y/9n/2f/Z/9r/2//b/9z/3f/e/97/3v/g/+D/4P/h/+P/4//k/+T/4v/i/+P/4//n
/+j/6P/n/+f/5//n/+f/5v/m/+b/5//n/+f/5//n/+f/5v/m/+j/6P/o/+f/5f/l/+b/
5v/n/+n/6P/n/+f/5//n/+f/5//l/+P/4//j/+T/5f/m/+f/5v/m/+f/5//l/+X/5f/l
/+X/5f/k/+T/5P/i/+T/5v/m/+T/5P/k/+T/5v/m/+X/5f/n/+f/5//o/+f/5v/l/+X/
5//p/+n/6v/r/+v/6//r/+v/6//r/+v/7P/u/+7/7v/u/+7/7//v//H/8P/v/+//7//v
/+7/7v/u/+z/7P/s/+r/6v/p/+n/6//s/+3/7v/u/+3/6//r/+v/6v/o/+f/5v/m/+b/
5v/k/+T/5P/l/+f/5//m/+b/6P/o/+j/6P/p/+n/6f/p/+v/6f/r/+v/5P/e/9r/0//P
/9P/3v/r//P/BwAoAEcAZgCRAMMA/gAyAVkBcQFuAUUB/wC3AHMANwATAAIA7v/d/9f/
zP+//7r/s/+p/6T/pP+i/5//nP+d/5v/m/+d/53/nv+f/5//n/+d/5//nv+g/6H/o/+h
/6P/pv+m/6f/rP+y/7f/uP+6/77/wv/H/8z/zv/R/9T/1//a/9z/4P/j/+L/4//h/9//
3//g/+D/3v/e/+H/4f/i/+L/4f/h/9//4P/g/+D/4P/g/+D/3//d/97/3v/f/+H/4P/f
/9//4v/i/+L/4v/j/+P/4//j/+P/5P/k/+T/5v/m/+f/5//n/+f/6P/o/+j/6f/q/+r/
7P/s/+7/7v/s/+7/7//w/+7/8P/x//L/9f/3//r//P/+/wEAAwADAAQABgAHAAgACwAN
AA0ADwASABQAFAAVABcAGAAbABsAGgAaABoAGgAaABoAGAAXABgAFwAWABMAEQARABAA
DAALAAkABQAEAAQAAgAAAP//+//6//n/+P/1//P/8//x//D/7//u/+z/7P/r/+r/6v/r
/+r/6f/p/+n/6P/n/+f/5//o/+j/5//l/+T/4//j/+X/5f/l/+X/4//h/+P/5v/o/+j/
6P/o/+b/5//n/+f/5f/l/+T/5P/k/+T/4//i/+D/4P/g/+H/4//j/+T/5P/j/+L/4v/h
/+D/4P/f/93/3//f/9//3//g/+D/4P/h/9//3//f/9//3f/c/9z/3v/e/97/3f/b/93/
3v/e/9//3//e/93/3f/d/93/3f/d/9//3f/d/93/3f/d/93/3f/d/97/4P/h/+P/4//j
/+P/5P/l/+X/5v/m/+b/5v/m/+b/5P/m/+b/5v/m/+b/5v/m/+X/5f/l/+X/5f/m/+b/
5v/m/+f/5//p/+n/6v/r/+v/6//r/+3/7f/t/+3/7P/u/+7/7v/w//D/8f/x//H/8P/v
/+//7//v/+7/7v/u/+z/7P/s/+7/7v/t/+3/7f/s/+v/6v/s/+v/6f/p/+n/6P/m/+X/
5P/k/+T/5P/k/+T/5P/l/+P/4//i/+L/5P/k/+T/5P/l/+X/5f/l/+X/5f/h/+H/4v/g
/9j/0f/N/83/1v/h/+n/+f8SADEAUABzAJ8A2AAQATkBVQFiAUkBBwG5AHcAOwANAPL/
5P/X/83/wv+5/7D/qf+h/57/nP+a/5f/lP+V/5f/lf+V/5n/mv+X/5f/l/+Z/53/nv+c
/53/n/+f/5//ov+k/6X/qv+w/7P/tv+6/7r/vv/F/8z/0P/T/9T/1//a/+D/4v/h/+b/
6f/p/+v/6//s/+z/6v/q/+3/7f/u/+7/7f/t//D/8v/z//T/8v/y//L/8f/y//T/9f/3
//n/+P/3//f/+v/6//r/+v/6//n/+P/3//n/+v/6//r/+P/4//n/+f/7//v//P/8//z/
/f/+//7//v/+/wAAAAAAAAIAAwAEAAIABAAFAAYACAAJAAsADAAOABEAEwATABQAFgAX
ABgAHQAfAB8AIQAkACYAJgAnACkAKgAtAC0ALgAuAC4ALgAuAC4ALAArACwAKwAqACcA
JwAnACYAIgAjACEAHQAcABoAGAAWABUAEwASABEAEAANAAsACwAJAAoACQAIAAYACAAH
AAYABgAFAAQAAwADAAMAAgABAAEAAQACAAIAAQABAAAA/////wEAAQABAAEAAAD9//7/
AAAAAAAAAAAAAAAAAQABAAEAAwADAAIAAgADAAQABAAEAAIAAgACAAMABQAFAAYABgAE
AAQABQAFAAUABgAGAAUABwAHAAcABwAGAAYABgAHAAkACQAJAAkACQAIAAgACgAIAAgA
BwAFAAcACAAIAAkACQAIAAcABwAHAAcABwAHAAkABwAHAAcABQAFAAUABQAEAAQABQAF
AAMAAwADAAMABQAFAAQABAAEAAQABAAEAAgABgAGAAYABgAGAAQABAADAAMABQAFAAUA
BgAGAAYABgAHAAcACQAJAAoACwALAAsACwAJAAkACQAJAAwADgAOAA4ADgAOAA8ADwAN
AAwACwALAAsACwAKAAoACgAIAAgACAAIAAgABwAHAAgACAAIAAgACgAJAAcABwAHAAYA
BAADAAIAAgACAAIAAAAAAAAAAQADAAMAAgACAAIAAgACAAIAAwADAAMAAwADAAUAAwAB
AP7/+v/0/+//6//x//r/AwAPACMAPgBZAHgAnwDRAAgBOgFfAXMBcgFJAf8AsQBvAD0A
HQAGAPb/6//l/9z/0//M/8X/v/+6/7r/uv+5/7b/s/+z/7X/uf+7/7r/uf+5/7v/uf+3
/7r/vP+9/73/v//B/8D/vv/D/8r/zP/P/9L/1v/a/9z/4f/k/+j/6f/u//P/9P/2//r/
+//+/wEA////////AAAAAAAAAAADAAMAAgACAAEAAQABAAIAAgACAAIAAgACAAEAAQAC
AAIAAwADAAIAAQABAAIAAgACAAIAAwADAAMAAwAFAAYABgAGAAQABAAFAAUABQAFAAYA
BgAHAAkACwAMAAoACgAMAAwADgAQABEAEgAQABIAEwAUABQAFQAXABgAHAAfACEAIQAk
ACYAJwAoACkAKwArAC0AMAAyADIAMwA1ADYAOQA5ADoAOgA6ADoAPAA8ADoAOQA2ADUA
NAAxAC8ALwAuACoAKwApACUAJAAiACAAHgAdABsAGgAZABgAFwAVABUAEwAQAA8ADgAM
AA4ADQAMAAwACwAKAAkACQALAAoACQAJAAcACAAIAAcACAAIAAgACQAHAAcABwAHAAcA
BQAHAAoACgAKAAoACgAKAAsACwALAA0ADQAMAAwADQAOAA4ADgAOAA4ADgAPAA8ADwAQ
ABAAEgASABMAEwASABIAEQAPABAAEQASABMAEgASABIAEwATABMAEwATABUAFAAUABYA
FAAUABMAEQATABQAFAAVABMAEgARABEAEwATABMAEwAVABMAEwATABMAEwATABMAEAAQ
ABEAEQARABEAEQARABEAEQAQABAAEgASABQAFAASABIAEgASABQAFAATABMAEwATABMA
FAAUABQAFAAVABUAFwAXABgAGQAZABkAGQAbABsAGwAbABwAHgAeAB4AHgAeAB8AHwAf
AB4AHQAdABsAGwAaABoAHAAaABoAGgAYABgAFwAXABgAGAAYABgAGgAZABcAFwAVABQA
EgARABMAFAAVABYAFAAUABQAFQAVABUAFAAUABYAFgAWABYAFwAXABcAFwAXABcAFQAX
ABYAEAAKAAUAAQAHABIAGwAnADsAWABzAJAAuwDrACIBWAF9AY0BiAFhARcByQCHAFUA
NwAkABYACQABAPj/7//q/+P/2//a/9r/1v/R/9D/0//X/9f/1//X/9j/1//X/9f/2f/Z
/9j/2P/b/93/2//b/9z/3P/f/+b/6v/t/+7/8v/2//r//f8CAAQABwAKAA0ADAAOABIA
EwAUABUAFQAXABcAGAAYABkAGgAeAB8AHAAcABsAGwAbABwAHAAcABoAGgAaABkAGAAY
ABcAFwAZABgAFwAXABgAGAAYABgAFwAXABcAFwAZABoAGgAaABgAGAAZABkAGwAbABwA
HAAbABsAGwAaABwAHAAeAB4AHAAeAB8AIAAeACAAIQAiACQAJQAnACgAKgAtAC8ALwAu
ADAAMQAyADMANQA1ADcAOgA8ADwAPQBBAEIARQBFAEQARABEAEQARABEAEIAQQBBAEEA
QQA/ADsAOwA6ADYAMwAxAC0ALAArACoAKQApACUAJAAjACIAHwAdAB0AGwAaABkAGAAW
ABgAFwAWABYAEwASABEAEQARABAADwAPABEAEgASABEADwAOAA0ADQALAAsACwALAAwA
CwAOABIAEgASABIAEgASABMAEwATABEAEQAQABAAEgAUABUAFgAVABQAEwATABEAEQAS
ABIAEwAUABYAFwAZABoAGgAZABgAFwAWABUAFAAUABQAFQAVABUAFQAVABUAFAAUABYA
FAAUABMAEQAPABAAEAARABIAEgASABMAEQARABEAEQAPAA0ADQANAA0ADQANAA0ADgAO
AA8ADwAPAA8ADwAPAA8ADQAMAAwADgAOAA4ADgAQABAADwAPAA0ADQANAA4ACwAKAAkA
CQALAA0ADQAOABEAEQARABEADwAPAA8ADwATABYAFwAYABcAFgAWABUAFQAUABMAEwAR
ABEAEAAQABAADgAOAA4ADAAMAAsACwAMAAwADAAMAAwACwAJAAkABwAGAAQAAwAEAAQA
BAAEAAUABgAHAAkABwAHAAYABgAEAAQABAAEAAMAAwADAAMAAQABAAUABQACAAIA/v/x
/+v/6f/u//X/AQARACoASQBoAIkAtQDoACIBVQFzAYQBfwFNAQEBtwB3AEcAKgASAP3/
9f/u/9//1v/T/8n/xP/C/8D/u/+2/7H/s/+3/7n/t/+4/7n/uf+5/7f/uf+6/7z/u/+5
/7n/vf++/7z/v//C/8b/yf/M/8z/0P/U/9n/3v/g/+H/4v/n/+7/8P/w//H/9P/5//v/
+//7//z//P/8//z///////7//v/9//3/+//8//z//P/+//7//v/9//3//v/+///////+
//3//f/9//z/+//6//v/+//7//v//f/+//7//v8AAAAAAQABAP7//f/9//z//v///wAA
AAAAAAAAAgACAAIABAAFAAYACAAKAAsADAAOAA8AEQASABIAFQAXABcAGgAcAB0AHgAh
ACMAIwAlACoALAAsAC0ALQAuADEAMQAwADAAMAAwADIAMgAwAC8ALAArACoAJwAkACMA
IQAcABsAGQAVABQAEAAOAAwACwAKAAoACgAKAAYAAwACAP///v/9//z/+v/6//n/+P/4
//f/9v/1//X/9f/0//P/8//z//T/9P/z//X/9P/z//P/8//z//P/8//x/+//8f/0//P/
8v/x//D/8P/x//H/8f/y//P/8//0//X/9v/2//b/+P/4//j/+f/7//v//P/8//r/+v/7
//v//P/8//v/+f/7//v/+//7//z//P/8//3//P/7//r/+f/7//r/+v/8//r/+v/5//f/
9f/2//b/9//3//b/9f/1//f/9//3//f/+f/3//f/9//1//X/9f/1//T/9P/1//X/9P/z
//L/8f/x//H/8P/w/+7/7v/u/+7/7v/u/+7/7v/t/+3/7v/u/+r/6v/t/+3/7f/t/+7/
7//u/+7/8P/w/+7/7v/u/+//7//w//D/8v/y//L/8v/y//P/9P/1//b/9f/z//L/8v/y
//H/7//u//D/7//u/+3/7P/r/+r/6v/y//L/8P/v/+7/7f/s/+v/6v/p/+j/6P/o/+j/
6P/o/w==
         </WaveFormData>
      </LeadData>
      <LeadData>
         <LeadByteCountTotal>10000</LeadByteCountTotal>
         <LeadTimeOffset>0</LeadTimeOffset>
         <LeadSampleCountTotal>5000</LeadSampleCountTotal>
         <LeadAmplitudeUnitsPerBit>4.88</LeadAmplitudeUnitsPerBit>
         <LeadAmplitudeUnits>��V</LeadAmplitudeUnits>
         <LeadHighLimit>2147483647</LeadHighLimit>
         <LeadLowLimit>268435456</LeadLowLimit>
         <LeadID>V6</LeadID>
         <LeadOffsetFirstSample>0</LeadOffsetFirstSample>
         <FirstSampleBaseline>0</FirstSampleBaseline>
         <LeadSampleSize>2</LeadSampleSize>
         <LeadOff>FALSE</LeadOff>
         <BaselineSway>FALSE</BaselineSway>
         <ExcessiveACNoise>FALSE</ExcessiveACNoise>
         <MuscleNoise>FALSE</MuscleNoise>
         <LeadDataCRC32>2887679575</LeadDataCRC32>
         <WaveFormData>
AgACAAIAAgACAAIAAgACAAAAAAAAAAAA///+//3//P/9//7///8AAAAAAAAAAAAAAAAA
AAAAAAD+//7//v/+//7//v/+//7//v/+//7//v/+//7//v/+//z//P/8//z//P/8//z/
/P/8//v/+//8//3//f/9//7///////////8AAAEAAgADAAMAAwACAAEAAwADAAQABQAF
AAYABgAEAAQABAAEAAIAAAD//////////////////wEAAQABAAAAAgACAAEAAQAAAP3/
+//5//b/9v/2//b/9//4//r/+//6//n/9//2//j/+P/4//j/9v/2//b/9v/5//n/+P/2
//T/8v/s/+X/4v/j/+r/8//7/wQAFwAoADkATQBoAIkArgDPAOMA7QDlAMEAlgB2AFgA
PwAvACQAGgAOAAIA9f/s/+P/2f/R/87/yv/F/8P/wP++/8H/w//D/8D/wP/E/8D/vv+/
/8D/wv/G/8f/xf/E/8b/xv/I/8r/zP/S/9f/2v/b/97/3f/d/+D/5f/l/+b/6v/u//D/
8f/0//b/9v/2//b/9v/2//T/9f/2//b/+P/5//n/+P/4//n/+f/5//j/+P/4//f/+f/6
//v/+//7//v/+f/5//j/+f/5//r/+v/6//r/+v/5//n/+f/6//3/AAABAAIAAQAAAAAA
AAACAAMABAAFAAMABQAGAAYABQAHAAgACAAMAA4AEQATABIAEgAUABUAFwAZABoAGgAe
ACAAIQAhACAAIAAgACEAIwAjACEAIQAfACAAIAAgACEAIgAhACEAHwAeAB0AHAAaABcA
FQASABAAEAAPAA0ACQAHAAIAAAACAAAA///+/////v/9//z/+f/4//f/9v/2//T/9P/y
//L/8f/x//H/7v/u/+7/7v/v/+z/6//p/+v/6//q/+r/6f/p/+r/6//r/+v/6v/p/+r/
6//t//D/7//u/+3/7P/t/+3/7f/t/+7/7//w//H/8P/v/+3/6v/s/+v/6//s/+7/7v/v
/+//8P/x//L/9P/y//L/8v/y//L/8v/x//H/8f/x//H/8f/w//H/8f/x//D/7v/t/+3/
7v/v/+//7//t/+7/7v/u/+7/7f/t/+3/6//r/+v/6//t/+z/6//r/+v/6//r/+v/6//s
/+z/7P/s/+z/7P/s/+z/6//r/+v/7P/s/+3/7//t/+z/7P/t/+n/6v/q/+r/6v/q/+r/
6v/q/+r/7P/s/+z/7P/q/+n/6f/q/+v/6//r/+z/7//v/+//7//x//H/8f/x/+//7//u
/+3/7v/v//H/8//z//T/9P/y//D/8P/w/+7/8P/v/+//7//t/+3/7f/t/+3/7f/t/+z/
7P/s/+v/6//t/+v/6v/p/+b/5v/m/+b/5v/m/+f/5//o/+n/6f/q/+n/6P/n/+b/5v/m
/+b/5v/l/+P/5P/m/+b/5v/k/9v/1P/R/9T/3//n/+r/9/8OACMANQBQAHMAnADBAN8A
8QD1AN0ArgCAAF4APwApABgADAAAAPT/5//c/9P/y//D/7z/uv+1/7P/sv+y/63/rf+v
/67/rv+w/6z/rP+v/7D/sP+y/6//r/+0/7b/tv+2/7j/uP+8/7//wv/F/8j/zf/R/9L/
1//Z/9j/3P/g/97/3//k/+j/5v/m/+b/5v/m/+f/6f/r/+z/6//r/+r/6P/o/+n/6f/p
/+z/7P/s/+v/6f/q/+v/6//t/+3/6//r/+z/7f/t/+7/8P/w//D/8P/v/+//7//w//L/
9P/0//T/9P/0//X/9v/0//X/9v/3//f/+f/6//r//f///wAAAAABAAIABAAFAAQABAAG
AAcADAAPABEAEgATABQAFAATABUAFgAXABkAGwAbABkAGQAZABoAGgAaABgAGAAWABUA
FQAUABMAEgATABEAEAAOAAoACgAJAAcACAAHAAMAAgABAP7//P/6//n/+P/3//b/9f/0
//P/8v/y//D/8P/u//D/7//v/+//7f/s/+v/6v/s/+r/6v/p/+v/6//q/+r/6P/n/+f/
5//p/+n/6P/n/+f/5//o/+r/6P/o/+j/6P/p/+n/6f/p/+n/6f/p/+n/6//t/+7/7v/s
/+v/6//s/+z/7P/t/+3/7v/v//D/8v/v/+7/7f/s/+3/7v/u/+//8f/x//H/8f/w//H/
8f/x//H/8P/w//H/8f/x//D/7//v//D/8P/w/+7/7f/t/+3/7f/t/+3/7f/u/+7/7v/v
/+//7//v/+//7//w//D/8P/u/+7/7v/u/+7/7f/t/+3/7//u/+7/7//u/+z/7P/u/+7/
7v/u/+z/7P/s/+z/7P/s/+z/7P/t/+3/7v/w//H/8f/x//L/8f/x//H/8f/z//P/8//z
//L/8//z//P/9f/1//b/9//2//b/9f/y//P/9P/1//T/9P/z//P/8//z//P/8//z//X/
9f/1//T/8v/y//H/8f/x/+//7v/t/+z/7P/s/+z/6v/q/+v/6//t/+3/7P/s/+7/7v/u
/+7/7v/u/+7/7v/t/+v/7v/u/+j/5P/g/9v/2v/d/+L/6//x//z/CQAcADEASwBmAIcA
rgDNAN8A4wDRAKkAfgBgAEIAJwAbABAAAAD0/+r/4f/Y/9H/x//B/8D/vP+3/7X/tP+0
/7P/sf+z/7b/uP+2/7L/sv+x/7T/uP+6/7f/uf+8/7z/vP/A/8L/xP/I/83/zv/P/9L/
1//b/9z/3//h/+L/5v/o/+j/6//u/+7/7P/u/+7/7v/u/+7/7//w//D/7v/v/+//7v/w
//H/8f/x//L/8v/y//H/8f/y//P/8//z//P/8f/x//D/8f/x//L/9P/0//T/9P/z//P/
8//0//T/9v/2//b/+P/4//n/+v/4//n/+v/7//v//f/+//7/AQADAAQABAAFAAYACAAJ
AAoACgAMAA0ADQAPABAAEAAUABYAFwAXABgAGAAYABkAGQAZABcAFwAZABoAGgAaABoA
GgAYABcAFQAUABMAEgARAA8ADgAMAAoACgAJAAcACAAHAAMAAgACAAAA///+//3//P/7
//r/+f/4//f/9v/2//T/9P/y//L/8f/x//H/8v/y//L/8v/y//D/8P/v/+//7//u/+7/
7f/t/+7/7//x//H/8P/v/+3/7f/u//D/8P/w//D/8P/x//H/8f/x/+//7//v/+//8v/z
//P/8v/w/+//7//w//L/8v/z//P/8//z//P/9P/y//L/8v/y//X/9v/2//f/9f/1//X/
9f/2//f/9//3//f/9v/2//f/9f/1//T/8//0//b/9//4//f/9f/0//P/9f/1//X/9f/3
//b/9f/1//P/8//z//P/8//0//T/9P/0//T/9P/0//b/9f/1//X/9//2//T/8v/0//T/
9P/0//b/9v/2//b/9v/2//b/9v/4//f/9//4//n/+f/5//r/+//7//v/+//9//3//f/9
//z//f/9//3//////wAAAQAAAAAA///8//7//v/+//z//v/9//3//f/9//3//f/9//3/
/f/9//z//P/8//v/+//5//f/9v/1//b/9v/2//b/9P/0//X/9f/1//X/9P/0//b/9v/2
//b/9P/0//T/9P/7//f/9v/2//L/8P/s/+X/4v/l//D/9//9/wYAGQAqADcATQBuAJUA
tgDPAN8A3wDLAKEAdABWAEAAKQAbABIABAD4/+7/4//Y/9P/y//F/8T/xP/D/8P/wP/A
/7//vf+9/77/wP/A/77/vv/B/8D/wP/C/8P/xf/G/8j/yP/K/87/0v/U/9X/2v/d/97/
4//n/+j/6f/r/+z/7P/w//L/8f/2//r/9v/2//b/9v/2//b/9//4//j/+v/7//v/+v/6
//v/+//7//z//P/8//v/+f/6//v/+//9//3/+//7//r/+//7//z//P/8//z//P//////
//8AAP7/AAAAAAAAAQACAAQABgAEAAUABgAHAAcACQAKAAoACwANAA4ADgANAA4AEAAR
ABIAEgAUABUAGQAbABwAHAAcAB4AHwAfACAAIAAgACEAIwAjACEAIQAhACIAIgAiACIA
IgAgAB8AHwAeAB0AHAAdABsAGgAYABYAFgAVABMAFAATAA8ADgAOAAwACwAKAAkACAAH
AAYABQAEAAMAAgAAAP7//v/8//7//f/9//3//P/8//z//P/8//r/+v/5//v/+//6//r/
+f/5//r/+//7//v/+v/5//v/+//8//7//f/8//v/+v/7//v/+//7//v/+//7//v//v//
/////v/+//3//f/+//z//P/9//3/////////AAD+//7//v/+/wAAAAD/////AQABAAEA
AQAAAAEAAQABAAEAAAAAAAEAAQABAAAA//8BAAIAAgACAAIAAQABAAEA//////////8A
AAAAAAABAAEAAQABAAEA//8AAAAAAAACAAIAAgACAAIA///9////AgACAAIAAgACAAIA
AgACAAIABAAEAAQABAAGAAUABQAGAAUABQAFAAYABwAHAAcABwAJAAkACQAJAAoACwAL
AAsACQAJAAoACwALAAwADAAKAAoACgAKAAgACAAHAAcABwAHAAcABwAHAAcABwAHAAYA
BgAGAAUABQAHAAUABAADAAIAAgACAAIAAgACAAMAAwADAAMAAgACAAAAAAAAAAAAAQAC
AAMABAABAAMAAgACAAIAAgAAAPn/8v/x//b///8DAAoAFQAkADUARwBeAH0AngC/ANkA
5wDpAM8AogB+AGIARwAxACQAGAAMAAYA/f/w/+n/4f/b/9b/0P/L/83/zP/K/8n/y//P
/87/zP/M/8r/yv/L/8z/zP/O/8//0f/S/9D/0P/U/9j/2P/a/9//4v/j/+b/7f/v//D/
8f/z//b/+P/8//z/+//+/wQABAACAAIAAgACAAIAAwAEAAQABAAFAAUABAAGAAcABwAH
AAcABgAFAAMABQAGAAcABwAHAAcABQAFAAQABQAFAAYABgAGAAYABgAHAAcABwAIAAgA
CgAKAAoACgAKAAsADAAMAA0ADgAPAA0ADwAQABAAEQATABQAFAAWABgAGwAdABsAGgAb
ABsAHwAhACIAIgAiACQAJQAlACYAJgAmACcAKwArACkAKQArACwALAAsACwALAAqACkA
JwAmACUAJAAjACEAIAAeAB0AHgAeAB0AHAAbABcAFgAUABIAEQAQAA8ADgANAAwADQAM
AAsACgAKAAgACAAGAAQAAwADAAMABAAEAAQABAAGAAQABAADAAEAAQAAAAAA/////wAA
AQADAAMAAgABAP////8AAAIAAgACAAIAAgABAAEAAQABAAIAAwAEAAUABAAFAAUABAAE
AAMAAwAEAAQABAAFAAUABQAFAAUABgAIAAgACAAIAAYABgAFAAUAAwADAAMAAwAFAAcA
CAAJAAcABgAGAAcABwAHAAYABQAHAAgACAAIAAcABQAEAAMABAAFAAYABwAGAAQAAgAB
AAMAAwADAAMAAwAEAAQABAAEAAQABAACAAIAAgACAAIAAgABAAAA///+/wEAAgADAAQA
BgAFAAUABgAHAAcABwAIAAcABwAHAAcABwAHAAcABwAIAAkACQAJAAkACQAKAAsACQAK
AAoACAAKAAoACgAIAAYABQAFAAUABwAHAAcABwAFAAUABQAEAAQABAADAAMAAwABAAAA
//8AAAAAAAAAAAAAAAABAAEAAAD///3//P/8//z//P/8//z//P/8//z//f/9//z//P/+
//z/9P/t/+z/6//w//n/AQAIABUAJgA5AE0AaACLAK4AzwDpAPUA6wDLAKAAfgBgAEUA
MQAkABwAFAAGAPf/8P/r/+H/2//Y/9L/z//L/8r/yP/L/8v/yf/G/8b/xv/G/8j/y//K
/8r/zP/P/83/yv/K/87/zv/O/9D/1v/b/9z/4f/k/+P/5f/q/+v/7f/0//T/9P/2//f/
+P/4//z//P/8//z//P/+////AAAAAP3//f/8//r/+//9//7////+//7//v/9//7/AAAC
AAMAAQD///v/+f/7//3//v8AAAIAAgACAAIABQAFAAUABgAEAAYABgAGAAYABgAHAAgA
CAAJAAoACwALAA0ADgAOAA8AEQASABIAEQASABQAFQAXABgAGwAdAB0AHwAgACAAIAAi
ACMAIwAiACIAIgAjACgAKQAoACkAKAAoACcAJgAkACQAIgAhACEAIAAfAB4AGwAZABgA
FgAUABQAEwARABAADwALAAoACgAIAAcABgAEAAIAAAD+/////v/9//z/+v/4//j/9v/0
//P/8//z//T/9P/0//T/9P/y//L/8f/z//P/8v/y//H/8f/y//P/8//z//L/8f/v/+//
8P/y//D/8P/w//D/8f/x//H/8f/z//P/8//z//L/8//z//L/9P/z//P/9P/0//T/9f/1
//P/8//z//T/9f/2//f/+P/3//b/9P/z//X/9f/1//X/9P/1//X/9f/0//L/8f/x//L/
8//z//P/9f/2//b/9v/0//P/8//z//P/8//z//P/8//y//H/8f/v/+//7//v/+3/7v/u
/+7/7//w//H/8v/y//P/9P/x//D/7//u//D/8P/w//D/8v/y//L/8v/x/+//7v/u//D/
8f/y//T/9f/1//X/9f/z//P/8//z//T/9f/1//X/9f/1//b/9//3//j/+P/2//X/9P/z
//D/8f/x//L/8//z//P/8//z//H/8f/x//D/8P/w/+//7//x/+//7v/t/+n/6P/n/+b/
6P/q/+3/7//t/+3/7P/s/+r/6v/q/+r/6v/q/+r/6v/n/+n/7P/s/+r/5v/k/93/1v/V
/9z/5f/r//T/BQAYACkAPwBYAHsAqADPAOsA9wDxANEApAB+AFoAPQAnABoADgACAPj/
6f/a/9P/z//H/8D/wP+7/7X/tv+2/7P/sf+1/7L/sP+y/7b/tv+1/7T/tP+2/7v/u/+4
/7j/tv+4/77/wv/E/8f/yv/J/8r/z//V/9j/2f/d/97/4P/g/+D/5f/u/+7/7P/q/+r/
6v/q/+z/7f/u/+7/7P/t/+3/7P/s/+3/7f/t/+//8P/x//H/7//w//H/8f/x//H/7//v
//L/8//z//T/8v/y//L/8v/z//P/8//0//T/9v/2//b/+P/4//n/+v/4//n/+v/7//3/
//8AAAAAAwAFAAYABgAJAAoADAANAA4ADgAQABEAEwAVABYAFgAYABoAGwAbAB0AHgAf
ACEAIwAjACEAIQAfACAAIAAgACAAIAAeAB0AHQAcABsAGgAYABUAEwAQABAAEAAPAA0A
CwAJAAQAAgAEAAIAAQAAAP///v/9//z/+f/4//f/9v/2//T/9P/y//L/8f/x//H/8v/y
//L/8v/z//D/7//t/+3/7f/s/+z/7f/t/+7/7//v/+//7v/t/+3/7f/u//D/7v/u/+7/
7v/v/+//7//v//D/8f/y//P/8//z//L/8P/x//H/8v/0//b/9v/3//f/9//3//f/+P/6
//r/+v/6//j/+P/3//f/9//3//f/9//2//f/9//3//f/9v/2//f/+f/5//j/9//1//b/
9v/2//j/9//3//f/9//3//f/9//1//T/8//z//b/9//4//n/9//4//j/+P/4//j/+P/4
//j/9//3//f/9//0//b/+f/6//n/+P/3//b/+P/4//j/+P/6//r/+v/6//j/9//3//j/
+//7//v//P/9//3//f/9//v/+//7//v//v/////////9//3//v///wEAAgACAAAAAAAA
AAAA/v/8//v/+//7//v/+//7//v//f/9//3//P/8//z/+//7//v/+f/4//f/9v/2//b/
9v/2//b/9//3//f/9//2//b/+P/4//j/+P/4//j/+P/4//f/9//6//r/9P/u/+z/5//i
/+X/8P/3//v/BgAbADAAQQBZAHgAnQDAANsA7QDvANkArwCKAGoASgAzACkAHAAOAAYA
+v/t/+b/3//V/83/yv/I/8X/w//E/8T/wf/D/8P/wP/A/8D/wP/A/8P/wv/E/8b/xf/D
/8b/yP/G/8j/zv/W/9j/2//a/93/4P/j/+f/6v/r/+3/8P/y//T/9v/3//j/+v/6//r/
+v/6//r/+v/7//z//P/8//3//f/8//r/+//7//v//P/8//z/+//7//z//f/9///////9
//3/AAABAAEAAgAAAAAAAAAAAAEAAQABAAIAAgAEAAQABAAEAAQABQAGAAYABwAIAAkA
CQALAAwADAALAA0ADgAOAA8AEAASABMAFgAWABgAGQAbAB0AHgAeAB4AIAAhACEAJAAk
ACQAJQAnACcAJQAlACMAJAAkACQAJAAkACIAIQAjACIAIQAgAB8AHQAcABoAGAAYABcA
FQASABEADQAMAA4ADAALAAoABwAGAAUABAADAAIAAQAAAAIAAAAAAP7//v/9//3//f/8
//z//P/8//7//P/8//v/+//7//r/+v/5//n/+v/7//n/+f/4//f/9//3//j/+v/6//r/
+v/6//f/9//3//f/9//3//f/9//3//f/9v/0//L/8f/x//L/9P/0//X/9f/0//P/8v/y
//H/8P/v/+7/7v/u/+3/7f/v/+//7//v/+//7//u/+3/6//q/+r/6//r/+v/6v/p/+n/
6v/q/+r/6v/p/+n/6f/r/+v/6//r/+v/6v/p/+n/6//r/+v/6//p/+r/6v/q/+r/6v/q
/+r/7P/r/+v/6//r/+r/6v/r/+z/7P/w/+7/7v/u/+7/7P/s/+z/7P/u/+7/7v/u/+7/
7f/t/+7/7//v/+//8P/x//H/8f/x//P/8//z//P/9P/1//X/9f/z//P/9P/1//f/+P/4
//b/9v/2//b/9P/y//H/8f/x//P/8//z//P/8f/x//H/8P/x//L/8v/z//P/8f/w/+//
8P/w//D/8P/w//D/8f/x/+//7//u/+7/8P/w//D/8P/w//D/8P/w/+//7f/s/+z/7P/s
/+b/3//c/93/5v/t//P/+v8JABoALQBBAFoAfQCgALsA0wDdANEAqQB8AF4AQgAlABMA
CgACAPj/7P/h/9j/z//F/8H/vP+6/7f/s/+2/7b/tf+z/7X/tv+y/7D/sv+0/7f/uP+2
/7b/t/+3/7j/uv+8/7z/wP/E/8j/y//M/83/0P/V/9v/3v/h/+P/4v/k/+j/6P/n/+z/
7v/u/+7/7v/u/+7/7P/t/+7/7v/w//H/8f/w//L/9f/3//n/+f/4//f/9f/4//r//P/9
//3//f/7//v//P/9//3//v/8//z//P/8/////////wAA/v8AAAAAAAD+//7///8AAAEA
AwAFAAcABQAHAAgACAAJAAsADAAMAA0ADgAQABEAEgASABQAFQAXABkAGgAaABoAHAAd
AB0AIAAgACAAIQAjACMAIQAhACEAIgAiACIAIAAgAB4AHQAfAB4AHQAcAB0AGwAaABgA
GAAYABcAFQASABEADQAMAA0ADAAMAAwACwAKAAkACAAFAAQAAwACAAMAAgADAAIAAAD/
/////////wAAAQACAAEA/v/9//v//P/9//3//v//////AAABAAAA///9//v/+//7//z/
/v/8//z//P/8//3//f/9//3////////////+///////+/wAA/////wAA/v/+///////9
//3//f/+////AAABAAIAAAAAAP///////////////wAAAQABAAEAAQAAAAAAAQADAAMA
AgABAP//AAAAAAAAAgABAAEAAQADAAMAAwADAAMAAgABAAEAAwADAAMAAwACAAIAAQAA
AAAAAAAAAAAAAAD///////////7//v///wQAAgAAAAAAAAAAAAAAAAAAAAAAAgACAAIA
AgACAAEAAQACAAUABQAFAAYABQAFAAUABQADAAMAAwADAAYABwAHAAcABwAHAAgACQAH
AAgACAAGAAYABgAGAAQABAADAAMAAwAFAAUABQAFAAMAAwADAAIAAgACAAEAAQABAP//
/v/9//z//P/8//z//P/8//3//f/9//3//P/8//z//P/8//z//P/8//z//P/7//3//v/8
//j/9P/w/+v/6v/t//T//f8FAA4AHwAuAD8AVQByAJUAtgDRAOEA4wDNAKEAdgBaAEIA
LQAbAA4ABgAAAPb/6f/i/9v/0//N/8r/yv/H/8X/xP/C/8P/x//J/8b/xP/E/8T/xP/D
/8j/yv/I/8n/y//M/8r/yv/Q/9b/2P/a/93/4P/h/+L/5f/n/+r/6//v//T/9P/0//j/
+f/6//z//v/+//7//v/+//z//f/+//7//v///////v/+//////////7//v/+//3///8A
AAEAAQABAAEA/////wIAAwADAAQABAAEAAQABAADAAMAAwAEAAQABgAGAAYABAAEAAUA
BgAHAAkACwANAAsADQAOAA4ADwARABIAEgARABIAFAAVABYAFgAYABkAGwAdAB4AHgAe
ACAAIQAhACQAJAAkACUAJwAnACUAJQAjACQAJAAkACQAJAAiACEAIwAiACEAIAAfAB0A
HAAaABgAGAAXABUAFAATAA8ADgAQAA4ADQAMAAsACgAJAAgABwAGAAUABAAEAAIAAgAA
AP7//f/9//3//P/8//z//P8AAP7//v/9//v/+//6//r/+v/7//3////+//3/+//5//v/
+//8//7//P/8//z//P/7//v/+//7//3//f/9//3//P/9//3//P/9//3//v8AAAAAAAAB
AAEA////////AAAAAAAAAAAAAAIAAgABAAEAAQABAAEAAQACAAMAAwADAAMAAgACAAMA
AwADAAIAAQABAAIAAgACAAAA////////AQABAAEAAQADAAIAAQABAAMAAwADAAMAAgAC
AAEAAAAAAAAAAAAAAAIAAQABAAEA//8CAAIAAgACAAIAAgACAAIAAgACAAIAAwACAAEA
AAACAAEAAQACAAMAAwADAAQABwAHAAcABwAHAAcABwAHAAgACQAJAAkACQAJAAoACwAJ
AAoACgAIAAgACAAIAAYABgAFAAUABQAFAAUABQAFAAUABQAFAAQABAAEAAMAAwABAP//
/v/9//7//v/+//7//P/8//3//f/9//3//P/8//7//v/+//7/AAAAAAAAAAD///3//P/8
//r/9v/y/+3/7P/x//j///8FABAAIQAwAD8AWQB2AJcAvADVAOEA4QDLAKEAeABYAEAA
LQAfABYADAAAAPT/6//m/93/1f/R/9D/yv/F/8P/xv/K/8v/y//L/8j/yP/G/8b/xv/H
/8j/yP/K/83/zf/M/8z/yv/O/9T/2P/a/93/3v/h/+T/5//p/+z/7//z//b/9v/2//j/
+//4//j/+P/7//z//f/+/wAAAQACAAIAAAABAAEAAAAAAAEAAQABAAAAAAAAAP///f/+
//////8BAAEA/////wAAAQABAAIABAAEAAQABAADAAMAAwAEAAQABgAGAAYACAAIAAkA
CgAJAAkACQAJAAsADQAOAA4ADQAPABAAEAAPABAAEgATABYAFgAYABkAHQAfACAAIAAg
ACIAIwAjACIAIgAiACMAJQAlACMAIwAlACYAJgAmACQAJAAiACEAIQAgAB8AHgAfAB0A
HAAaABgAGAAXABUAEgARAA0ADAAOAAwACwAKAAkACAAHAAYABQAEAAMAAgACAAAAAAD+
/wAA/////////P/8//z//P/+//z//P/7//3//f/8//z/+//7//z//f/8//v/+f/3//r/
+//9/wAAAAAAAAAAAAD9//3//f/9//3//f/9//3/AAABAAEAAAD///3//P/8//7//v//
////////////AAABAAIAAwAEAAMAAgAAAP////////////8AAAEAAQABAAEAAAAAAAEA
AQABAAAA///9//7//v/+//////8AAAEA//////////////7//f/9//3//f/9//3//f/+
//7//v/+//7//v/+/wAA/f/7//z//v/+//7//v8AAAAAAAAAAAEAAAD///7/+//5//j/
+P/8//3//v8AAAEAAQABAAEAAQABAAEAAQAEAAUABQAFAAMAAwAEAAUABwAIAAgABgAF
AAQAAwAAAAIAAQABAAEAAQABAAEAAQD////////+//7//v/9//3/+//5//j/9//4//j/
+P/4//r/+v/7//v/+f/5//j/+P/4//j/+P/4//j/+P/4//j/8//1//r/+v/4//j/9P/p
/+L/4//m/+3/9f8AAA8AIgAzAEUAXgB/AKQAxwDdAO0A6wDNAJ4AfABeAEUANwAmABgA
EgAIAPf/7v/n/93/1f/S/9D/yf/D/8L/wP/D/8P/wf/A/8D/wP/A/8L/w//E/8T/wv+/
/8H/xv/G/8T/yP/M/8z/0P/T/9L/0//a/9//4f/k/+P/4//o/+7/8P/u/+3/7v/0//j/
9v/2//b/9v/2//f/+P/4//b/9//3//b/9v/3//f/9//6//r/+v/5//n/+v/7//v/+//7
//n/+f/4//n/+f/6//r/+v/6//r//f/9//3//v/+/wAAAAAAAP///v/+//7///8BAAMA
BQAFAAcACAAIAAkACwAMAAwADQAOABAAEQAQABAAEgATABcAGQAaABoAGgAcAB0AHQAg
ACAAIAAhACMAIwAhACEAIQAiACIAIgAiACIAIAAfAB0AHAAbABoAGwAZABgAFgATABIA
EAANAAwACwAHAAYABAACAAEAAAAAAAAAAAAAAP3//P/7//r/+v/4//j/9v/0//P/8//z
//L/8v/y//L/8//w/+//7f/u/+//7//w//H/8f/y//P/8f/x//D/7//x//H/8v/0//H/
8P/v/+7/7//v/+//7//x//H/8f/x//L/8//z//L/8//z//T/9v/2//b/9//3//b/9f/0
//T/8v/y//L/8v/y//L/8f/x//L/8//0//X/9f/1//T/8//z//L/8v/z//X/9f/0//P/
8v/y//H/8P/y//H/8f/x//H/8f/x//H/8f/w/+//7//w//H/8v/z//H/8v/y//L/8P/w
//D/8P/y//H/8f/x//D/7v/t/+3/7v/u/+//8f/v/+//8P/w/+z/7P/u/+//8f/x//H/
8f/v/+//7//v//D/8P/y//T/8v/y//P/8//z//P/8//z//j/9v/1//X/8//y//L/8v/z
//P/9P/0//P/8//x/+//8f/x//H/8f/1//X/8v/w//D/8P/w/+7/7v/u/+7/7P/s/+z/
7P/s/w==
         </WaveFormData>
      </LeadData>
   </Waveform>
</RestingECG>
