# Supplementary material for: Detection of Left Atrial Enlargement Using a Convolutional Neural Network-Enabled Electrocardiogram
Source: Front Cardiovasc Med. 2020 Dec 17;7:609976. doi: 10.3389/fcvm.2020.609976 (PMC7773668; doi:10.3389/fcvm.2020.609976)
Supplement: Supplementary file 1 [file Data_Sheet_1.ZIP › hyp/1802031127_513_0000000H.XML]

<?xml version="1.0" encoding="Windows-1252"?>
<!DOCTYPE RestingECG SYSTEM "restecg.dtd">
<RestingECG>
   <PatientDemographics>
      <PatientID>1802031127</PatientID>
      <PatientAge>69</PatientAge>
      <AgeUnits>Years</AgeUnits>
      <Gender>Female</Gender>
      <PatientLastName>liangmuhao</PatientLastName>
   </PatientDemographics>
   <TestDemographics>
      <DataType>Resting</DataType>
      <Site>1</Site>
      <AcquisitionDevice>MAC55</AcquisitionDevice>
      <Status>Unconfirmed</Status>
      <Priority>Normal</Priority>
      <AcquisitionTime>09:52:00</AcquisitionTime>
      <AcquisitionDate>07-09-2016</AcquisitionDate>
      <CartNumber>1</CartNumber>
      <AcquisitionSoftwareVersion>009C</AcquisitionSoftwareVersion>
      <XMLSourceVersion>MAC5000 v1.0</XMLSourceVersion>
   </TestDemographics>
   <RestingECGMeasurements>
      <VentricularRate>58</VentricularRate>
      <AtrialRate>58</AtrialRate>
      <PRInterval>136</PRInterval>
      <QRSDuration>82</QRSDuration>
      <QTInterval>432</QTInterval>
      <QTCorrected>424</QTCorrected>
      <PAxis>96</PAxis>
      <RAxis>55</RAxis>
      <TAxis>35</TAxis>
      <QRSCount>10</QRSCount>
      <QOnset>227</QOnset>
      <QOffset>268</QOffset>
      <POnset>159</POnset>
      <POffset>204</POffset>
      <TOffset>443</TOffset>
      <ECGSampleBase>500</ECGSampleBase>
      <ECGSampleExponent>0</ECGSampleExponent>
   </RestingECGMeasurements>
   <Diagnosis>
      <Modality>Resting</Modality>
         <StatementCount>2</StatementCount>
         <LabelText>12SL ��ϳ���</LabelText>
      <DiagnosisStatement>
         <StmtFlag>ENDSLINE</StmtFlag>
         <StmtText>����Ķ�����</StmtText>
      </DiagnosisStatement>
      <DiagnosisStatement>
         <StmtFlag>ENDSLINE</StmtFlag>
         <StmtText>�ٽ� ECG</StmtText>
      </DiagnosisStatement>
   </Diagnosis>
   <Waveform>
      <WaveformType>Rhythm</WaveformType>
      <WaveformStartTime>0</WaveformStartTime>
      <NumberofLeads>8</NumberofLeads>
      <SampleType>CONTINUOUS_SAMPLES</SampleType>
      <SampleBase>500</SampleBase>
      <SampleExponent>0</SampleExponent>
      <HighPassFilter>16</HighPassFilter>
      <LowPassFilter>150</LowPassFilter>
      <ACFilter>NONE</ACFilter>
      <LeadData>
         <LeadByteCountTotal>10000</LeadByteCountTotal>
         <LeadTimeOffset>0</LeadTimeOffset>
         <LeadSampleCountTotal>5000</LeadSampleCountTotal>
         <LeadAmplitudeUnitsPerBit>4.88</LeadAmplitudeUnitsPerBit>
         <LeadAmplitudeUnits>��V</LeadAmplitudeUnits>
         <LeadHighLimit>2147483647</LeadHighLimit>
         <LeadLowLimit>268435456</LeadLowLimit>
         <LeadID>I</LeadID>
         <LeadOffsetFirstSample>0</LeadOffsetFirstSample>
         <FirstSampleBaseline>0</FirstSampleBaseline>
         <LeadSampleSize>2</LeadSampleSize>
         <LeadOff>FALSE</LeadOff>
         <BaselineSway>FALSE</BaselineSway>
         <ExcessiveACNoise>FALSE</ExcessiveACNoise>
         <MuscleNoise>TRUE</MuscleNoise>
         <LeadDataCRC32>906304405</LeadDataCRC32>
         <WaveFormData>
+v/6//r/+v/7//z//f/+//v/+v/5//j/+v/6//r/+v/8//z//P/8//z//P/8//z/+f/4
//f/9v/2//b/9v/2//T/9P/0//T/9v/4//r//P/8//z//P/8//3//v///wAA/v/8//r/
+P/2//b/9v/2//r//P/+/wAA/v/8//r/+P/7//z//f/+//z//P/8//z/+v/6//r/+v/8
//z//P/8//j/9v/0//L/9P/2//j/+v/5//j/9//2//j/+P/4//j/+P/4//j/+P/7//z/
/f/+//3//P/7//r//P/8//z//P/8//z//P/8//r/+v/6//r/+//8//3//v8AAAAAAAAA
AP3/+v/3//T/9//4//n/+v/8//z//P/8//v/+v/5//j/+//+/wEABAD///r/9f/w//H/
8v/z//T/9f/2//b/9v/4//j/+f/6/wAAAQABAAEA///9//3/+//8//3///8CAP7//P/4
//b/9//4//n/+v/2//b/+f/3//f/9v/6//7//P/+/wAAAwABAAMAAwACAPv//P/9//z/
/P/8//3//v8AAAAA//////3/+f/1//n///8CAAQABwAGAAEA/f/5//v//v8AAAAAAgAB
AP3/+//3//b/+P/5//j/+P/4//j//P8GAAkAAwD9//v/+P/z/+z/4f/b/+f/AgASABcA
JQA5AEsAXABsAG8AaQBkAFYAQwAzACAABgDu/+X/5//u//H/9//5//n//f8DAAAA8f/l
//P/+P/u//X/+P/6//3/AAD7//j/+f/6//j/9P/0//T/+f/7//7/AAD+////AgD9//n/
+f/7//3/+//6//r/+v/6//n/+f/6//z//v///wEAAgADAAQABQABAP//AwADAAEA///7
//j/9v/5//n/+P/4//f/9//6//7/AAD+////+//5//f/9f/2//b/9//5//n//P8CAAUA
AwABAAAA//8FAAkABQAFAAgACgALAAwACQAIAAUABAAHAAQAAgABAP////8EAAYABwAI
AAkADAAHAAcACgAQABUAFQATABcAGgAYABYAFgAVABUAGAAbAB4AHwAgACEAHwAeAB0A
HQAdABwAGwAaAB4AIQAdAB4AIwAjACEAIAAcABsAGQAVABcAFwAWABQADQAJAAYABQAK
AA0ADAAMAAsACgAJAAUABAAFAAYABQD+//3//f/+//z//P/4//j/+f/5//f/+v/6//v/
+//7//j/9f/1//T/9P/z//P/9P/4//f/+P/5//f/9//3//j/+v/6//v/+//4//X/9P/z
//H/8P/w//H/+f/8//7////9////AQD8//n/+v/7//v/+//6//n/+P/0//f/+//9//z/
/P8AAAUAAgABAP7//f8CAAIAAQD//wAA/P/5//f/+f/8//7/+//6//7////7//f/9f/1
//j//P/5//j/+P/8//3//P/9//7///8AAAEA/v/8//v/+f/0//b/9//3//v//f/5//v/
/v8AAAAA//////v/+P/7////+//3//b/+//5//n/+v/4//b/9P/y//X/9v/4//n//P/9
//z//P/5//r/+f/4//r/+//8//7/+//5//f/9f/0//f/9//2//j/+v/8//7/+v/3//n/
+/8FAAAA+//8//7//v/+//7/+v/4//b/9P/0//T/9P/0//X/9v/3//j/+f/6//v//P/+
//7//v/+//z/+v/4//b/+P/4//j/+P/3//b/9f/0//X/9v/3//j/+//8//3//v/+//7/
/v/+//z/+v/4//b/9v/2//X/9P/x//D/8P/w//T/9f/1//X/9//3//n/+f/4//n/+//+
//r/+v/4//j/+P/4//j/+P/3//r/AAABAP7/+v/7//z/+v/6//r/+//+/wEAAgACAPr/
+v/6//j/+f/6//z//v/+//7//f/9//3/+f/1//n///8AAAAAAQD///v/+P/1//X/+P/6
//r/9//1//D/7f/w//T/+/8BAAAA/v/8//r/9v/8/wEA/f/5//H/6v/v/+j/3f/h//H/
BAAMABUALQBBAFEAYgBsAGkAZwBeAEoAMwAjAA4A9v/q/+3/8f/w//H/8//3//3/AQD9
//T/8//z//X/9P/y/+//8P/y//X/+P/4//b/+P/6//f/8v/x//D/9f/3//r//P/9////
AwD///v/+//9////AQAAAAAAAAD8//n/9//2//X/9v/2//f/+f/7//3///////3/AQAB
AAAA///8//r/+P/7//v/+v/6//n/+f/8//r/+v/2//X/+P/5//r/+//+//7///8BAPr/
+P/5//f/+v/7//3///8BAAUAAQABAAAAAAD///7//v/+//z//P8DAAIAAgADAAEAAQAG
AAgACAAIAAgACgAFAAUACAAOABIAEwASABcAHAAaABgAGAAYABcAGQAbABoAGQAYABcA
GgAaABoAGwAZABgAFwAWABkAHQAaABwAIgAjACIAIgAeAB0AGwAXABcAFwAWABQADgAJ
AAUAAwAIAAsACgAKAAYABAACAP3//f/9//3/+//5//n/+v/8//n/+P/z//L/9P/z//D/
8v/2//f/9//3//T/8f/x//D/8P/v/+//8P/2//X/9v/3//X/9f/1//b/+P/4//n/+f/1
//P/8//z//X/9P/0//X/+v/6//n/9//z//P/8//s/+v/7v/x//P/9P/0//T/9P/0//f/
+//9//b/9P/2//n//P/9//z//f/9//z/+v/3//z/+v/5//n/+P/4//f/8f/0//r//f/7
//v/+f/5//z/+v/1//L/8P/0//X/9P/1//f/9//3//f/9//4//r/+//2//b/9f/z//j/
+f/0//X/9//4//f/9f/4//f/9//9/wAA+//2//T/9//1//X/9v/4//j/+P/4//f/9v/2
//X/9//3//X/9P/0//b/9v/2//f/9//3//j/+f/5//n/+f/4//v/+//6//j/9v/0//L/
8v/x//X/+f/z//j/+//6//f/9v/1//T/9v/2//b/9v/4//j/+P/4//j/+P/4//j/+v/6
//r/+v/6//r/+v/6//n/+P/3//b/+f/6//v//P/6//j/9v/0//L/8v/y//L/8//0//X/
9v/0//T/9P/0//j/+v/8//7//P/6//j/9v/3//j/+f/6//3//v///wAA/v/7//j/9f/1
//b/9//8//r/+f/4//f/9P/1//T/8f/1//j//P/8//v/+P/3//b/+P/4//j/9v/5////
AAAAAP3///8BAPz/+v/6//v/+/8AAAEAAQD+//7/AAAAAP7//v///wAAAgAAAP//////
//3/+/8BAAcABQAEAAQAAwD8//j/9P/z//j//P/+/wAA///7//n/+P/4//v//f/+//z/
+v/4//b/9v/3//v/+f/5//r/9//u/+X/6f/9/w4AFgAjADMARwBdAGgAbABvAG8AZgBU
AD0AIQAKAPj/7P/r//f//v///wMAAQD5//f/9//4//3/AQD5//L/9P/5//v//P/+/wAA
/f/6//v//P/7//j/+f/6//r/+f/5//j/+v/9/wIA///7//v//f////3//P/8//z/9//1
//T/9P/5//z//v8BAAAA///+//3/+f/3//v/+//9//3/+//6//z///////7//////wAA
BAAEAAQAAAD///z/+//6//n/+v/6//v//f/6//z/AQADAAEA///+//3/AQAFAAEAAQAB
AAIAAgACAAIAAgAAAAAAAgAAAP////8AAAEABwAKAAgACAAIAAoABwAHAAoAEAASABEA
DgARABUAFAATABQAFwAZAB4AIwAhAB8AHQAbAB8AIAAhACMAIgAiACIAIgAhACEAGgAY
AB0AHQAbABoAGQAZABgAFQAUABMAEQAOAA0ACwAKAAsACQAJAAUAAgAGAAgACgAJAAUA
AwABAP3/9//3//j/+v/8//z/+P/4//n/+f/3//r/+v/7//v/+//8//n/+f/4//r/+f/5
//r/+v/3//b/9f/3//f/9//4//r/+v/7//v/+P/1//T/8//2//b/9//5/wAAAAD///3/
+//9////+v/6//z//v////7//P/6//j/+P/7////AQD+//z//v8BAP/////9//3/+//4
//T/7//3//r//v8DAAEAAgACAP3//P8AAAEA/f/9//v/+//+/wIA///+//7/AQABAP//
///8//v/+v/5//n/+v/8//3/+P/6//v/+///////+f/5//7/AgAEAAUAAQD7//b/9//8
//n/9v/2//n/9//3//j/+v/6//r/+v/8//z//f/9///////9//z///8CAAMABAAAAP3/
+v/4//z//f/+////+f/7//r/+P/6//r/+v/6//j/9f/3//n/AQD+//v/+P/6//r/+v/6
//j/+P/4//j//P/+/wAAAgD///7//f/8//r/+v/6//r//v8AAAIABAACAAAA/v/8//r/
+v/6//r//f/+////AAD8//r/+P/2//j/+f/6//v//P/8//z/AAAAAP///v/9//r/+//6
//f/+v/8/////v/+//z//P/8//7//v/+//z//v8DAAMAAgD9////AQD8//3//v8AAAEA
AAD///3/+P/9/wAAAQAAAP7///8AAAIABAADAAMAAwD///v///8DAAQABAAFAAUA///8
//n/+f/+/wAAAAAAAP//+//5//j/+v///wMABgABAP7/+//4//z/+f/1//n/+//0/+3/
7P/t//H/+f8EABAAHwAzAEkAVQBcAGoAcwBrAGAAVAA9AB0AAAD2//L/7//1//j/8//v
//P//f8DAPv/+P/5//X/8//8/wQAAQD//wAAAgAEAP7/+v/6//r/+f/2//f/+P/6//v/
/f/+/wAAAQAEAP//+v/5//r/+//9//7/AAACAP7//f/9//7//f/+//7////+//3//P/7
//z/+/8AAAEAAQABAP///v/8//3/+//4//r/+//9/wIAAgACAP7//f//////////////
/v/+/////P/8///////+//3//f/9////AwD//////v/+//3//P8AAAIAAgAEAAkACAAI
AAkABwAHAAwADgAMAAoACAAIAAgACQANABQAFQAVABMAFwAaABgAFgAWABgAGQAdACEA
IAAfAB4AHQAbABoAGQAZAB0AHgAfACAAHwAhABwAHAAdABsAFwAUABYAFwAXABUAGAAZ
ABkAGAAWABMAEQARABAADwAKAAYAAwACAAEA/f/9////AQABAPv/+f/4//j/+f/6//f/
+P/2//X/8v/0//b/9//3//f/9f/x//D/7v/y//P/9f/4//n/9//3//f/8//x/+//7v/z
//T/9v/3//j/9//4//n/9//2//b/9//6//j/9f/x//P/9//7//j/9P/2//j/+f/5//j/
9//2//L/9f/5//v/9f/y//P/9f/5//v/+//9//3/+v/2//H/9f/0//T/9f/2//j/+f/1
//b/+v/7//f/9v/1//b/+v/8//n/+P/4//v/+//5//n/+P/3//b/9f/1//b/+P/5//b/
+P/5//n/+f/5//P/8//1//j/+f/5//f/8//w//P/+//5//f/+P/5//X/8//y//T/9P/0
//T/9f/2//j/+f/4//f/9P/y//L/9P/0//T/9f/3//n//P/6//f/9P/x//D/8//z//L/
8P/w//D/8P/v/+3/8P/z//n//P/7//b/9P/0//T/9P/2//j/+v/8//n/9v/z//D/8//0
//X/9v/5//r/+//8//j/9v/0//L/9P/0//T/9P/y//L/8v/y//T/9P/0//T/9v/2//b/
9v/z//L/8f/w//T/9v/4//r/9//2//X/9P/1//b/9//4//b/9P/y//D/8v/y//b/9//1
//X/9f/1//j/+f/4//n/+f/6//f/9v/3//j/+f/6//n/+P/1//b/+//7//r/+P/7//7/
+v/6//r/+//7//3//f/8//j/+v/8//z/+v/6//r/+v/7//r//P/9//7/+//0//f/+v/6
//v//f/+//v/9v/z//P/9v/8//7/AAABAPj/8//v/+z/8v/1//f/+P/6//r/+v/8//P/
+f/3/+//7v/r/+T/4f/p//X/AAAMACEAPQBPAFsAagBsAG0AbwBgAEAAJwAZAAgA9v/q
/+n/8//+////9f/v//X//f/5/+j/5f/v//P/9v/4//P/8//0//b/+P/2//T/9v/4//f/
9P/1//b/+P/5//v//P/6//v//v/5//X/9f/3//n/+//6//r/+v/6//n/+f/6//n/+v/6
//v/9//1//P/8f/x//H/9//5//n/+f/3//b/+P/9////AAD+//v/+f/6//r/+v/2//X/
9f/1//X/9f/5//r//P////n/+P/6//n/+f/5//r/+//+/wEA/P/7//3//v/+//7///8A
AP//AAACAAAA/////wEAAQAGAAgABgAGAAYACAAFAAUACAAOABEAEQAPABMAFwAWABUA
FgAUABMAFQAXABoAGwAcAB0AHAAaABgAFwAZABoAGwAcAB4AIQAdAB4AIgAjACIAIgAf
AB0AGgAVABcAFwAWABQAEgAPAA0ADQALAAsABwAEAAMAAgABAP3/+f/5//n/9//0//X/
9//6//3//v/7//z/+P/1//D/8P/z//X/9v/3//n/9//4//j/+P/3//f/+P/4//X/9P/z
//T/9f/2//j/+f/4//j/9//1//P/8//z//T/9P/1//f//P/8//v/+f/3//n/+//2//b/
+P/6//v/+//6//n/+P/2//n//f////r/+P/6//3/+//7//n/+f/6//r/+f/3//v/+v/6
//v/+v/6//n/8//5/wAABAADAP3/+f/3//j/+P/1//T/9P/4//n/+P/5//r/+//8//3/
/P/8//3//f/9/wAAAgADAAEA///3//X/+//+///////9//n/9v/5/wAA/f/6//r//P/5
//j/+P/6//z//v8AAP7//P/7//n/+P/3//T/8v/z//b/9//4//f/9//3//j//f///wEA
AwD9/////v/8/wAAAgAEAAYAAAD7//v/+//9//j/9f/6//z//P/8//z/+P/2//T/8v/4
//z/AAAEAP///P/5//b/9//4//n/+v/5//j/9//2//n/+v/7//z//v/+//7//v/+//7/
/v/+/wAAAAAAAAAA/v/+//7//v/8//r/+P/2//n/+v/7//z/+//6//n/+P/4//j//P/9
//v/+//7//v//v////7///8AAAIAAAAAAP//AAABAAIA/f/6//X/9P/5//n/+P/2//7/
BAADAAYAAwABAP7//f8AAAIAAQAGAAkACgAJAAoABwAEAAIA/v8AAAEAAgD///v///8D
AAQAAgADAAMA///+//v/+//+/wMABAAFAAUA///7//j/9v/7//3//v/+/wAAAAAAAAIA
/f/1//v/AQD4/+//8P/v/+//9f8AABIAIwApADMARwBcAHAAewB1AGgAXgBRADEAEAAG
AP7/6f/l//T/9//z//P/9f///wUA/v/z//X/+f/6//z/AQD///7//v/+/////v8BAAQA
AQD8//v/+v/8//3///8AAAEAAwAHAAMAAgADAAYACQAGAAIA///8//3//f/+/wAA//8A
AAAAAQABAAEAAQABAAAA//8EAAUAAQD///v/+P/6//3//f/8//3//f/+/wIAAgACAP7/
/f8AAAEAAgADAAYABgAHAAkAAgACAAUABQABAP3/+v/3/wEACQAJAA0ADgAOAA0ADAAL
AAoABwAGAAkABgAEAAMABgAHAA0AEAANAAwACwAMAAoACwAPABYAGwAbABkAHQAeABwA
GgAaABsAGwAeACEAHwAdABsAGQAeACAAIgAlACgAKAAoACgAKAApACMAIgAjACMAIQAg
ACEAIQAgAB0AHQAdABwAGgAWABMAEQARABMAEwAPAAwACgAKAAoABwAGAAcACAAHAAAA
/////wAAAgACAP7//v8BAAEA//8CAAIAAQD///3/+f/1//T/8v/z//P/9P/2//v/+f/5
//n/+v/7//z//v8AAAAAAQABAP3/+//7//v/+f/2//T/8//6//r/+f/3//r//f8AAPz/
/P/+/wAAAQD///7//f/8//f/+f/8//3/+f/4//v//////////f/9/wAAAAD///3//v/8
//v/+//9//7//v/5//r//v////v/+//7//3/AgAAAPv/+P/2//r/+//6//v//f/9//3/
/f/7//r/+v/5//n//v8CAAUABAABAPj/9f/8/wAAAgADAAAA+//3//n//f/5//X/9P/8
//3/AAAEAP///P/5//b/+f/6//z//f///////f/8//v//P/7//r/+f/5//n/+v/5//f/
9f/z//P/9//4//j/+//8//3//v/+//3/AQAFAPv/7v/t//b/+f/6//v//P/+//7//v/+
//z/+v/4//b/+P/4//j/+P/6//z//v8AAP7//P/6//j/+P/4//j/+P/5//r/+//8//r/
+P/2//T/9//4//n/+v/8//z//P/8//n/+P/3//b/9//3//f/9//0//T/9P/4//v/+//7
//v/+//9//3/+//5//r//P/6//r/+P/4//j/+f/6//v/+v/6///////+//n/+//9//j/
+//8//7///8AAP///f/4//j/+v/6//j/+//9////AgAAAP////////3/+f/9/wEA/v/8
//v/+f/6//r/+v/9//3//v/9//z/+f/1//P/8v/0//f/+f/6//z//P/8//z//P/3//H/
9f/5//L/6//s/+3/6f/v/wAADgATACUARwBfAGYAbgBtAGUAZABYAD0AIQAQAAAA8P/v
/+3/6P/v//v/9//3/wEA/f/s/+n/+f/9//b/+P/5//n/+v/8//7/+v/4//r//P/8//j/
+P/4//f/9//4//j/+P/5//z/9//4//n//P////7//P/7//r/9v/1//X/9v/6//z//f//
/////////////P/5//z/+//7//v/+f/4//n//f/+//7//P/5//f/+P/6//z/+v/7//3/
/f/9//3////+//7////5//j/+v/5//j/9//3//f//P8BAP7///8CAAQABQAGAAMAAgD/
//7/BQAEAAQABQAEAAMABwAIAAoACgAKAAwABwAHAAoAEAARABEADwATABgAFgAUABQA
FQAVABgAGwAZABkAGQAZAB0AHgAfACEAIAAgACAAIAAjACUAIAAgACEAHwAbABgAFwAX
ABYAEwAWABcAFwAWABQAEQAPAA8ADQALAAUAAAADAAQABQADAP7//f/8//n/+P/5//v/
/v8AAAAA/P/8//z/+//4//r/+v/7//v/+//3//P/8v/w/+7/7f/t/+7/8//z//X/9//0
//H/7v/s/+//8P/y//P/8v/x//L/8//3//j/+v/9//7//P/5//X/8//1//f/8v/w//L/
9P/1//P/8v/x//D/8P/1//v////2//L/8v/z//P/8//x//H/+P/8////AQAAAPz/+f/3
//r//P/9//n/+v/+////+//4//X/9P/2//v/+f/5//r//P/7//j/9//5//n/+f/5//X/
9P/0//P/8f/0//b/9//5//n/8//z//n//P/9//3/+f/1//L/9f/9//v/+f/6//v/9//1
//T/9v/4//r//P/8//z//f/9//v/+f/1//L/8v/0//T/9P/1//X/9f/2//f/9//3//f/
+P/9////AAD9//z/+//6//f/9f/4//v/+//2//P/7v/w//L/9P/2//b/9v/2//b/9//4
//n/+v/3//b/9f/0//f/+P/5//r/+v/6//r/+v/4//j/+P/4//b/9v/2//b/+P/4//j/
+P/5//r/+//8//z//P/8//z/+v/4//b/9P/4//r//P/+//j/9P/w/+z/8v/4//7/BAAC
AAAA/v/8//r/+v/6//r/+P/3//b/9f/2//j/+v8AAP3/+//5//f/+v/9//7//f/7//r/
+v/2//j/+P/6//z/+f/4//f/9P/5////AAAAAAAAAwAGAAIAAAD+//3/+//8//v/+f/0
//v/AAADAAQAAQABAAEAAgACAAEAAQABAPv/9//7////AQACAAQABQACAAAA/v//////
/v/7//j//P/7//z//v/8//3//f/8//7//v/+//7/9P/z//P/9//7//r/9f/y/+3/6//z
/wgAGAAhADMASQBZAGIAbgBtAGkAaABcAEUAMQAaAPz/6P/r////DgARAAcA/f/5/+//
7//6//n/8////wgAAAD3//j/+v/9/wAA/P/6//z//v/+//r/+v/6//7///8BAAIAAAD/
/wAA+f/3//f/+f/7//3//P/8//z/+//7//z//v8BAAIAAgADAAYABwAIAAkAAgD9//7/
+//+/////v/+/wEABQAGAAYAAwABAAAAAgAAAAAA/P/7//n/+f/5//n//v/+////AQD/
/wAABAAFAAYABQAFAAUACAALAAYABQAFAAYABgAGAAcACAAHAAgACwAIAAYABQAEAAMA
BwAIAAwADgAQABQAEQARABQAGgAZABcAEwAVABoAGAAWABYAFwAXABoAHQAfACEAIwAl
ACQAIgAgAB8AJAAmACgAKgAqACsAJQAkACUAJQAjACIAJQAnACgAJwAiAB8AGwAWABIA
DwANAA0ADwAPAAsACAAHAAYABQABAAEAAwAFAAUAAQABAAIABAACAAIA/v/+//z/+//4
//r///8BAAIAAwADAAEAAgACAAAA/f/7//r//v/9//7///////////8AAAAA/v/9//v/
+f/3//f/9//6//r/+//9/wEAAAD+//v//P///wIA/v/8//7/AAABAAEAAAD///7//P//
/wMABQABAAAAAwAHAAUAAwD///3/AgACAAEA//8EAAIAAQABAP7//v/9//f/+/8CAAYA
BQACAP///v8AAAMAAQABAAIAAwADAAEAAQD//////////wAAAAABAAEA/f/+//7//f8C
AAMA/v///wEABAAFAAUAAQD9//r//f8EAAEA/v/+/////f/9//7/AAAAAAAAAAAAAAAA
AQABAAMAAwABAAAAAAACAAIAAgD///3/+//6//7/AQAEAAcAAgADAAEA/v/7//r/+f/4
//v/+/8AAAUAAQD+/wEABgAFAAQAAwACAAQABAAEAAQAAwACAAEAAAABAAIAAwAEAAMA
AgABAAAA/f/8//v/+v///wIABQAIAAQAAAD8//j/+v/8//7/AAD+//7//v/+/wAAAAAA
AAAA/v/+//7//v8CAAQABgAIAAcABgAFAAMA/v/7//j/9v/3//z//v///wEAAwAFAAkA
BQABAP///v8DAAQABwAIAAYABAACAAAA/f/6//v///8BAAAA/v8BAAUAAgADAAQABwAH
AAkACQALAAgACwAOAAwACAAGAAUABQAGAAUAAwAGAAcABAABAAIABQAFAAQAAwADAP//
/P/8//3/AQAEAAQABAADAP/////+//7/AQABAAIAAgACAAIAAgAEAP///f8DAAEA/P/5
//j/9//1//X/AgAUACUAOQBNAFcAXABoAHEAcwBuAFQANwArAB4ABgD2//P/8//8/wMA
AwADAAEA/f8BAAYAAwD5//n/AAAGAAMAAAD+//3//P///wAABQAKAAUA/v/7//j//P//
/wMABgACAAEAAgD7//3///8DAAcACQAIAAgACAAGAAUABQAGAAIAAAD9//v///8BAAMA
BQACAP//AgABAAQABQAEAAQAAwAFAAQAAgAEAAMAAwAGAAQABAAAAP///f/9//3//f8C
AAQABwALAAUABAAGAAUABQAFAAYABwAJAAsABQADAAcACgAMAA4ACwAKAAcABgAIAAYA
BQAFAAgACQAPABIAEgASABIAFAAOAA0ADwAUABoAHQAeACUAJQAgABsAGAAcAB0AIQAl
ACcAJwAnACcAKgAqACoAKwArACoAKQAoACcAKQAkACQAJgAlACIAIAAjACUAJgAlACMA
IwAiACAAHQAbABoAGwAYABUADgAIAAsADAANAAsABgAFAAQAAQAAAAEAAwAGAAQABAAA
AAAA/v/9//r//P///wEAAgADAAIA//////7/AAD/////AAD///v/+f/3//v//f///wIA
AwACAAIAAQADAAMABQAHAAQAAAD9//v/AAAAAP///f///wEAAwD+//r//P/+////AAAA
AAAAAAD9////AgADAP7//P/+/wEAAwADAAEAAQAFAAYABgAFAAUAAAD8//n//f8AAAIA
//8AAAQABQABAAIAAQACAAYACgAHAAYABgALAAsACQAJAAYABQAEAAMAAgACAAMAAwD9
//7//v/9/wAAAQD8//3/AwAGAAcABwAHAAMAAAADAAcAAwD///7////9//3//v8BAAIA
AwAEAAIAAgADAAMAAwADAAEAAAD+/wAAAAAAAP///////wAAAgADAAQABQABAAMAAgAA
AAAAAAAAAAAAAQD//wIABQAJAAYAAQAEAAMAAgABAAAA/v/+//7//v8AAAAAAAAAAAEA
AgADAAQAAgACAAIAAgACAAIAAgACAAQABAAEAAQABAAEAAQABAACAAAA/v/8//3//v//
/wAAAwAEAAUABgACAAAA/v/8/wAAAgAEAAYABQAEAAMAAgAEAAQABAAEAAEAAAD///7/
AAACAAQABgAGAAYABgAGAAMAAgABAAAAAwAGAAkADAAIAAYABAABAP7//f/8//z/AAAG
AAkACwALAAsACwANAAsABwAFAAQAAwAAAP///P///wAAAQACAAQAAgAEAAkACwAKAAgA
CwAOAAoACgAKAA0ADwATABUAEAAIAAYABAAGAAQABAAFAAkADAANAA0ACQAHAAEA+/8E
AAsADwASABIAEQAMAAgAAgABAAMABAAGAAgACQAHAAMAAAD+////AwAGAAgACgAJAAgA
CQADAAEA//8BAAAA/f/+//H/6f/9/xIAHAAlADcATQBnAHgAfAB9AIUAhAByAF0ARQAo
AAwA/v/9////AgAFAAkABQD7//v/AQACAP//AwADAP7//v///wEAAgAEAAYABwAGAAkA
DAAIAAQABAAEAAQABQAHAAgACAAJAAwABwAEAAMABAAFAAYABgAHAAgACAAJAAsADgAR
ABIAEgATABAADQAKAAcABwAFAAkACQAIAAcABAACAAQACQALAAwACgAJAAkADAACAAoA
CgD//w==
         </WaveFormData>
      </LeadData>
      <LeadData>
         <LeadByteCountTotal>10000</LeadByteCountTotal>
         <LeadTimeOffset>0</LeadTimeOffset>
         <LeadSampleCountTotal>5000</LeadSampleCountTotal>
         <LeadAmplitudeUnitsPerBit>4.88</LeadAmplitudeUnitsPerBit>
         <LeadAmplitudeUnits>��V</LeadAmplitudeUnits>
         <LeadHighLimit>2147483647</LeadHighLimit>
         <LeadLowLimit>268435456</LeadLowLimit>
         <LeadID>II</LeadID>
         <LeadOffsetFirstSample>0</LeadOffsetFirstSample>
         <FirstSampleBaseline>0</FirstSampleBaseline>
         <LeadSampleSize>2</LeadSampleSize>
         <LeadOff>FALSE</LeadOff>
         <BaselineSway>FALSE</BaselineSway>
         <ExcessiveACNoise>FALSE</ExcessiveACNoise>
         <MuscleNoise>TRUE</MuscleNoise>
         <LeadDataCRC32>3888819251</LeadDataCRC32>
         <WaveFormData>
9v/2//b/9v/0//T/9P/0//P/8v/x//D/8f/y//P/9P/0//T/9P/0//L/8v/y//L/8f/w
/+//7v/w//D/8P/w/+7/7v/u/+7/8f/y//P/9P/z//L/8f/w//H/8v/z//T/8//y//H/
8P/w//D/8P/w//H/8v/z//T/8//y//H/8P/z//b/+f/8//n/+P/3//b/9P/0//T/9P/3
//j/+f/6//n/+P/3//b/9v/2//b/9v/z//L/8f/w//P/9P/1//b/+P/4//j/+P/5//r/
+//8//n/+P/3//b/9f/0//P/8v/0//b/+P/6//r/+v/6//r/+P/4//j/+P/7//z//f/+
//n/9v/z//D/8f/y//P/9P/3//j/+f/6//r/+v/6//r/+P/4//j/+P/4//j/+P/4//r/
+v/6//r/+f/5//n/+P/3//b/9v/3//v//f/+/wAA/f/+/////P/9/wAAAwAEAAIAAwAB
AP//BAADAAMABAADAAQABQAFAAgACQANAA8AEgAWABQAGAAWABUAFAATAA8AEgASABEA
EAAQABMAFQAQAA0ACQAJAAcAAwD/////AwAFAAMAAgAAAP3/+v/5//r/+v/8//z/+//5
//f/+P/1//P/8v/1//b/9f/1//T/BAAIAAMA/f/7//j/9P/x/+////8PABcAIQA0AEsA
XgB0AJ4AyQDdANAAsQCHAFcANAAoABsAAgD3//X/7P/i/+P/6P/t//P/AQAFAP//+/8C
AAkAAwD//wUABQAEAAQAAwAAAP7//v/8////AAACAAQAAwADAAYABgAFAAQAAwABAAQA
BAAFAAkABQABAAEAAwACAAIAAAABAAYABgAGAAYACgAIAAYACAAHAAYABwAEAAEAAAD+
//z//f8CAAMABAABAAEAAQADAAQABQAGAAcABAABAP3//v8BAAEABAAGAAEAAgAFAAoA
BQACAAAAAAAHAAoACAAIAAgACQAMAA0ACgALAAsACgALAAsACwAJAAgACQAJAAsADAAN
AA4ADwAOAA4AEAAXAB0AGgAZAB4AIgAfABwAHQAeAB8AIgAjACQAIwAmACcAJwAoACgA
JwAkACQAIwAkACUAJgAoACoAKgAoACcAJwAlACQAJgAjACIAIgAjACEAHQAaABwAHgAd
ABoAGwAcABcAFQAUABIADwAOAAwACQAFAAYACwAMAAcABgAFAAUAAwAAAP7/AQABAP7/
/v8BAP7//P/6//r/+P/5//r//P/9//z/+v8AAAAAAgD///3//v///wMABgABAP///f/8
/wIAAwAEAAUABwAIAAgABwAGAAgABwADAAMABAAHAAwADgAMAAoACgAJAAgACgAJAAoA
CgALAA0ADQALAAkACQAKAAsADQAQAAsACAAFAAEAAwAFAAcABwAHAAoACgAIAAcABwAF
AAUABQAHAAYABAABAAAAAAABAAIAAwAEAAQAAgACAAIAAAAAAAMAAQABAAUABwAHAAkA
BwAHAAcABgAGAAQABAAHAAQAAgD///7/AQABAP3//f/6//n/+//7//3///8BAAMABgAG
AAUAAgABAAIAAQD+//7///8AAAIAAAAAAAAA///9//z//P/8////AQADAAMA///7//n/
+/8EAAQAAAACAP///v/9//z//v/+//7//v/8//r/+P/2//f/+P/5//r//P/8//z//P/+
/wAAAgAEAAEA/v/7//j/+//8//3//v/8//z//P/8//z//P/8//z//P/8//z//P/6//r/
+v/6//j/+P/4//j//P/9//7//v/6//j/9//3//f/9//2//b/+P/6//z/+v/7//7/AQAC
AAEAAwACAAEABQADAAIAAgAEAAYACAAJAAkACQAMAA0ADAAOAAoADAAQABEAEgATAA4A
EAAPAA0ACwAMABAAEwAOAAsABwAHAAYAAQD8//v//f/9//n/9v/2//X/9P/1//L/8v/0
//T/7//r/+f/5v/p/+n/6v/v//L/8//1//b/+v/4//X/8f/v/+7/7v/r/+v/9f8HAA8A
FwAsAEUAXAB0AJYAvQDJALoAnwB5AE0AMgAoABMA+v/t/+H/3P/a/9v/4v/x//v////7
//P/8//4//3/+//1//P/9f/0//T/8//z//T/9//4//T/8v/x//D/8v/z//f/+P/6//r/
+v/5//j/9v/1//f/+P/3//r////4//b/8v/x//T/9P/0//T/9v/0//L/9P/0//T/9v/0
//T/9P/z//L/7//y//H/8P/y//P/9P/3//f/9//3//f/9v/z/+//8P/x//H/9P/2/+7/
7v/w//T/8//y//L/9P/1//b/8v/w//H/8f/z//P/8f/z//T/9P/4//n/+v/5//j/+f/5
//v/+f/5//n/+f/2//b/+P///wUAAgABAAYACAAFAAIAAwAGAAcACgALAA0ACwANAA0A
EAASABMAEwARABAADgAOAA8AEAASABQAFgAWABcAGQAWABQAFQARAA0ADAAMAAkABQAC
AAQABgADAAAAAQACAP///f/8//r/9f/0//L/7//s/+7/9P/2//L/8P/u/+3/7f/q/+j/
6//v/+z/7P/v/+n/5v/j/+L/5P/l/+b/6P/q/+j/5f/q/+r/7P/p/+f/6v/r/+//8v/v
/+//7//w//H/7//t/+v/6//s/+z/6//s//D/8f/v/+z/7P/u//L/9P/y//D/8P/y//L/
9f/1//L/8v/z//X/9//1//P/8//x//H/8v/0//D/8P/w/+//7v/t/+z/6f/t//L/9P/0
//P/8//x//H/8P/x/+//7P/t/+z/7P/t/+3/7f/t/+z/7v/u/+7/7P/q/+v/5//l/+n/
6//r/+3/7P/t/+7/7v/u/+7/8P/1//T/8v/v/+7/7v/t/+j/5//l/+X/6P/p/+r/6//s
/+3/7v/u/+3/6v/s/+7/7v/s/+7/7//w//L/7//u/+3/6//q/+r/6//s/+3/7f/t/+v/
7v/t/+7/8//q//D/8P/w/+//7v/t/+z/7v/u/+7/7v/u/+7/7v/u/+7/7v/u/+7/7P/s
/+z/7P/v//D/8f/y//H/8P/v/+7/7f/s/+v/6v/q/+r/6v/q/+r/6v/q/+r/7P/s/+z/
7P/t/+7/7//w//H/8v/z//T/8//y//H/8P/w//D/8P/w/+//7v/t/+3/8P/x//H/8f/u
/+7/7//x/+//7v/u/+7/7//w/+3/7P/x//T/9f/4//v/+//7/////P/6//n/+f/7//3/
/v////7/AAAAAP//AwABAAUABwAHAAcABwAFAAYABgAFAAIABAAHAAkABgAEAAEAAgAD
AAAA/f/+/wEA/f/3//L/7//t/+v/6//q/+z/7v/u/+z/6v/o/+n/6v/n/+f/6//t/+r/
6v/p/+r/7v/t/+v/5//o/+z/7f/v//v/BQARAB8ANABJAFwAgACoALsAtwCoAJEAawBH
AC4AGAD//+7/5f/f/9r/2v/d/+7/9//v/+//9//3//f//v/7//X/9f/5//j/9v/1//P/
8P/w//L/8v/z//L/8v/y//T/9f/5//r/+v/6//r/+f/4//b/9f/3//n/9//5//3/+P/2
//L/8f/2//j/+v/8//z/+P/0//T/9f/2//n/+P/0//T/8//y//P/+P/5//r/+//7//v/
/f/5//n/+f/5//v/+f/2//j/+//7//7/AAD3//b/9//6//f/9P/y//L/9f/4//b/9v/3
//f/+f/5//j/+//9//7//f/9//3/+//+/wEAAwAHAAYABQAEAAMA///+////BQAMAAgA
BgAKABAADwAOABEAFQAXABsAHQAbABcAFwAVABkAHAAeAB8AHAAcABsAHAAaABoAGwAc
AB0AHAAcAB0AHAAcAB8AHQAaABgAFwATABAADgARABQADgAKAAoACgAKAAkACQAIAAgA
CAAHAAUA/P/6//z/+v/6//r/+v/7//n/9v/0//f/+f/2//b/+f/3//b/9f/2//n/+//9
/wAA/P/4//P/9v/6//z/+f/3//n/+f/8//7/+f/5//n/+v////////////3//v/+//3/
/v8CAAMAAQADAAQABwAMAAoABgACAAAAAQACAAYABwAHAAgACgANAAwACQAGAAUAAgAB
AAEAAgAFAAgACwANAAsACwALAAkACAAKAAkABgAHAAcABQAFAAgACwALAAoABwAEAAIA
AQACAAMABAAEAAYABgAGAAQABwALAAoACwAIAAcABAADAAUABwAJAAoABwAEAAMABQAD
AAIAAAAAAAMAAwD/////AgADAAcACQAGAAUABAADAAcACAAIAAYACAAKAAoACAAGAAUA
BAAEAAQABAAEAAMAAgACAAMABAADAAEA///7//////8BAAcABgAEAAYABAAGAAYABgAG
AAgACAAIAAgABgAGAAYABgAHAAgACQAKAAkACAAHAAYACAAIAAgACAAFAAQAAwACAAMA
BAAFAAYACAAIAAgACAAGAAQAAgABAAQABQAFAAUAAwACAAIAAwADAAIAAgACAAYACAAG
AAYACgAMAAwADgATABMAEwAXABMAEgASABMAFgAXABcAFwAUABYAFgAVABcAEwAVABUA
FAATABIADwAXABoAHAAcABsAHQAeABoAFwATABMAEwANAAcABQAFAAcABQAEAAUAAgD/
//7//P/+/wAAAAD+//3/+v/6//r/+f/5//3////8//z/+//8/wQA///7/wEABAD6//P/
9/8BAA0AGwArAEAAVQBqAJAAvADTANEAwACfAG8AQwAuABwABQD6//f/7//i/9r/4f/o
/+3/+/8LAA0AAwD///7///8FAAsABQAEAAIAAQD///z//P/+//7//v/+////AAD+//3/
///+/wEAAgADAAMAAAD+//3///8BAP//AQAFAP///v/7//v//f/8//v/+v/+//z/+v/8
//7//v8AAP7///8AAAAAAAD9//7/+//4//f/9//3//n/+f/5//n/+f/6//n/9//6//v/
+//+/wAA+f/4//n//P/6//j/9//4//3/AAD+//7/+v/5//r/+f/3//n/+v/6//7///8A
AP///P/9//3///8CAAMABAAFAAIAAgAEAAsADwAKAAcACgAPAA0ACwANAA4ADwASABMA
EwARABMAEwASABQAFQAVABgAGgAbAB4AHQAcABwAHAAbABgAFgAVABIAEgAVABMAFAAU
ABUAEwAOAAwADwASAAsABgAFAAQAAAD//////v/+//7//f/7//P/8v/1//T/7v/s/+r/
6f/r/+r/6v/v//D/7P/r/+3/7P/q/+j/6P/r/+3/7//y//H/7v/q/+7/7P/s/+f/4//k
/+X/6f/s/+z/7//y//b/9//1//P/8f/w//D/7//t/+//8v/y/+//8P/w//L/9v/4//b/
9P/0//H/8P/y//H/8P/w//H/8//1//P/8f/x//P/8//0//b/8v/y//L/8f/y//P/9P/z
//H/8v/w/+z/7v/v/+7/7//w//P/8//y//L/8v/z//X/8v/x//D/7v/w//D/8P/u//D/
8//x//H/7//v/+3/7f/w//H/8v/y/+7/7P/s/+//7f/s/+r/6v/s/+3/6v/r/+r/6f/r
/+v/7f/t/+3/7f/s/+z/6//o/+z/7v/u/+z/7f/t/+3/7v/r/+r/6f/n/+j/6P/p/+r/
6f/p/+n/5//p/+f/5//r//L/7P/q/+z/7f/u/+//8P/u/+7/7v/u/+z/7P/s/+z/7f/u
/+//8P/u/+7/7v/u/+z/7P/s/+z/6v/q/+r/6v/p/+j/5//m/+T/5P/k/+T/5v/o/+r/
7P/u/+7/7v/u/+v/6v/p/+j/6f/q/+v/7P/v//D/8v/z/+//7P/p/+b/5//p/+z/7f/q
/+r/6v/s/+z/6v/q/+z/8f/y//X/+f/6//v/AAD///3//P/8//z//f/9//3//f//////
/v8AAPv//v//////AQABAP//AgAAAP///P/8////AQD+//v/+f/5//n/9f/w/+//8P/v
/+z/6v/q/+n/6P/p/+n/6v/s/+z/6v/n/+D/3v/c/9n/3P/h/+T/5f/o/+j/6v/q/+H/
4f/l/+b/6P/n/+f/7//9/w0AGQAoAD8AYgCAAJwAsQCtAJ4AiwBlADkAJAAYAAMA8P/f
/9H/0v/a/93/3v/h/+X/6//r/+X/5f/u//X/8f/p/+X/6P/o/+n/6f/q/+r/7P/s/+3/
7P/s/+z/7P/r/+3/7P/r/+r/6f/n/+n/6P/o/+v/7f/r/+3/8f/r/+r/5//n/+3/7v/v
//D/7v/q/+b/5v/r/+7/8//0//D/7v/r/+j/6v/w//L/9P/x/+//7f/t/+n/6f/p/+n/
6//p/+b/6P/r/+v/7v/w/+r/6v/s//D/7v/s/+v/7P/u//D/7f/s/+z/7f/w//H/8v/1
//f/+P/2//X/9P/x//P/9f/2//n/9v/1//T/8//z//T/9////wMA/v/7//7/BgAFAAQA
BwAHAAcACQAJAAoACQAMAA0ADQAOAA4ADQAOABAAEQAUABIAEgATABQAFgAWABcAGQAU
ABIAEwAPABAAEAARAA8ABwAEAAYACAAEAAAAAAAAAAAA//////7/+f/4//b/8//s/+z/
8P/w/+7/7v/u/+//7v/q/+f/6f/t/+z/7v/z/+7/7P/q/+r/7f/v//H/9P/x/+7/6v/u
/+3/7v/q/+f/6f/r//D/9P/w/+//7v/u//P/8//z//P/8//0//T/8//1//j/+P/1//P/
8v/z//b/+//6//n/+v/6//r//f/9//7//v///wEAAQD///3//f/8//v/+//8//v//P/9
//3//P/7//r/9//4//z//f/8//r/+f/2//X/9P/3//f/9v/4//j/+f/7//r/+f/4//b/
9//4//n/+P/8/////f/9//r/+f/2//X/+f/7//3//v/8//r/+v/9//3//P/6//r/+P/3
//L/8f/0//X/+f/7//3//f/9//3/+//6//j/9P/5//z//f/8//j/9//2//b/+f/8////
AQD+//z/+//6//3///8BAAEA/f/5//f/+f/+//z//P/8//r/+v/6//r/+P/4//j/+P/7
//z//f/+//z//P/8//z//v/+//7//v/8//z//P/8//z//P/8//z//v8AAAIABAACAAIA
AgACAAAAAAAAAAAAAAAAAAAAAAD+//7//v/+/wAAAAABAAEAAAD+//z/+v/8//3/////
/wAAAAAAAAIABgAEAAQABgAFAAQABQAHAAkACwARABEADwAOAA4ADgAOAA0ADAALABIA
FQAXABwAFAAUABIADwAUABcAGAAeAB4AHQAaABoAGgAZABMADQALAA0ADwANAAwADQAQ
ABEACwAIAAcABQAAAP///f/8/wIABAAEAAMA/f/8//v/+f/5//3///////7//v8AAAAA
+f/3//f/+v/6//n/+f8BAA0AGwAnADgAVQBoAH4AogDJAN8A3AC9AJcAawBGACoAFwAE
APv/9//u/+b/5//u//P/+f8DAAcA///9/wgAEQAVAA8ACwAKAAgABwAFAAYACAAMAA4A
CwAIAAYABAAFAAUACAAIAAoACgAKAAkACwAMAA4AEwAPAAkABwAHAAUABgAFAAcACQAI
AAcABgAKAAgABgAIAAkACgANAAwACQAIAAYABAABAAQAAwACAAMABQAHAAsABwAHAAcA
BwAJAAcABAAGAAoACwAPABIACwAKAAsADgAHAAIA/v/8/wUACgAKAAwACQAJAAsACwAL
AA0ADgAOAA0ADQANAAsADAAPABEAFQAUABMAEgARABAAEAASABkAHwAcABsAIAAiAB8A
HAAdAB4AHwAiACMAIwAhACMAIwAnACoALAAtACwALAArACwALAAsAC0ALgAwAC4ALQAt
ACwALAAvAC0AKAAmACUAIQAcABoAHQAgAB8AHAAdAB4AGwAZABgAFgASABAADQAJAAIA
AgAGAAYABAAEAAQABQAHAAQAAgAFAAUAAAD+////+//4//X/9P/1//f/+f/8//7//P/5
//7/AwAGAAQAAwADAAMABgAIAAIA///8//r///////////8BAAIAAgABAAIABgAHAAUA
BAAEAAYACgALAAgABQAEAAIAAgAFAAUABgAGAAcACQALAAkABwAHAAUABQAGAAgABwAI
AAkACQAHAAcABwAFAAMABgAGAAQAAwADAAEAAQABAAMAAgAAAAIAAgADAAUAAwADAAMA
AgAAAAAAAAD+/wIABwAHAAkABgAFAAIAAQAAAAEAAgACAP///P/7//3/AAAAAP//AAAE
AAUAAgADAAAA/f/9//v/+//7//v/+//9//7//v/8//z//v/+//z/+v/5//j/+P/6//r/
+v/5//j/+P/5//r//v///wAA///9//n/9//5/wAA+P/2//b/+P/4//j/+P/5//r/+//8
//v/+v/5//j/+P/4//j/+P/5//r/+//8//j/9v/0//L/9f/2//f/+P/6//r/+v/6//f/
9v/1//T/9//4//n/+v/4//j/+P/4//T/8v/w/+//8P/x//H/8f/w//D/8f/z//X/9v/4
//r/+v/8//r/+v/7//z/+//8//z/+//6//3///8AAAIABQAEAAUABQAFAAQABgAGAAUA
CwAJAA0ADwAMAAsACgAHAAkACAAGAAIABAAHAAkABgADAP////////v/9//3//n/9v/x
/+3/6//s/+v/7P/s/+r/7P/s/+r/6P/m/+f/6P/l/+X/6f/r/+r/6v/p/+r/7v/z/+3/
6f/q/+z/7f/r//H/+/8HABUAIAAtAEwAfgCqALsAuQCuAJkAewBbAD4AIgAFAPL/5//f
/87/xP/R/+L/5//r/+3/7f/v//H/9P/3//X/8//z//H/8P/w/+//7v/u//D/8P/t/+z/
7P/s/+//7//y//L/8P/w//D/7//w//D/8f/1//T/8f/y//X/7v/s/+j/5//s/+7/8P/y
//L/8P/u//D/7//u/+//7P/s/+7/7//w/+7/8v/y//L/7v/t/+z/7f/s/+3/7v/v//D/
7//t//D/7//v//L/9P/r/+j/5//o/+n/6P/o/+r/8P/0//P/9P/x//H/8//z/+//8f/y
//L/8f/x//H/7//x//P/9P/3//b/9f/0//P/9f/2//n/AQAIAAQAAgAGAAsACQAHAAkA
CQAJAAsACwAIAAUABgAFAAkADAAOAA8AEQASABIAFAAWABYAFwAYABQAEAANAAsACAAI
AAsACQAMAA4AEQARAAoABgAHAAgAAQD8//v/+v/7//v//P/8//j/9v/z/+//6//s//H/
8v/v/+7/7f/t/+v/6P/m/+n/7f/q/+r/7f/q/+j/5v/m/+P/4//j/+T/5f/k/+L/6P/n
/+b/4P/b/9//4f/m/+r/6f/p/+n/6v/w//H/8v/z//H/8v/y//H/8P/y//H/7f/o/+b/
5v/o/+3/7v/v//L/8v/y//X/9f/z//L/8v/z//D/7f/q/+n/7v/x//X/+v/3//b/9f/z
//L/8f/w/+3/7//y//L/8P/s/+v/6P/n/+v/8f/0//b/8v/w/+//7//v/+//7//u/+z/
7P/s/+r/6v/t/+v/6//t/+3/6//r/+z/7f/u/+7/7v/s/+z/7//w//D/7//w/+7/7f/o
/+f/6P/p/+3/7//x//H/8f/x//H/8P/u/+r/6//s/+v/6P/l/+X/5f/m/+r/7P/u/+//
8P/w//H/8v/y//H/8P/t/+3/6//r/+//7v/u/+r/6P/p/+r/6//s/+3/7v/v//D/8v/y
//L/8v/w/+7/7P/q/+z/7P/s/+z/7v/w//L/9P/x//D/7//u/+3/7P/r/+r/6//s/+3/
7v/u/+7/7v/u/+7/7v/u/+7/7P/s/+z/7P/v//D/8f/y//D/7v/s/+r/7//y//X/+P/3
//b/9f/0//T/9P/0//X/9f/1//T/8//0//T/9f/3//T/8v/x//D/9f/4//f/+P/1//T/
8f/w//j/+//+/wUAAAD+//3//f8AAAEAAQABAAEABAAFAAUACAAFAAgACQAIAAcABgAD
AAkACgAKAAgACwAPABIAEAALAAUAAwABAP3/+f/5//v//f/5//b/9f/1//P/8//y//D/
8v/y//D/8P/u/+//8P/r/+n/6//r/+7/8P/x//T/7P/r/+v/7f/u/+7/7//3/wMADQAT
AB0AMgBHAFoAfACmAMMAyQC0AJcAdwBPADYAKgAVAPz/5f/b/97/5v/r/+j/5//z////
/f///wEA/P///wUA///3//n/+P/4//f/9v/2//j/+P/5//j/+P/4//v/+//+//7//f/8
//v/+f/2//T/8//1//f/9//7/wEA/v/+//z//f8AAAAAAAAAAAQAAgAAAAIAAAD+//7/
+v/4//j/9//2//r/AAACAAQA///9//v/+//6//v//P/9//7//f/7//7//f/7//z//P/4
//r//v8EAAMAAAD+//7/AgAEAAEAAAD/////AQABAP//AQACAAIAAwADAAMAAQADAAUA
BgAJAAoACwAMAA0ADgAOABAAFwAaABQAEAASABcAFQATABUAFgAXABoAGwAeAB8AJAAn
ACQAJAAjACEAJAAmACcAKgAqACoAKwAsAC4ALAArACsAKQAoACoAJwAnACYAJgAjABkA
FAAUABQAFAASABQAFgARAA8ADgAMAAkACAAGAAMAAAAAAAQABAADAAIAAQABAAEA/v/8
////AQD+//7/AQD///7//f/+//v/+//7//z//v/+//3/BAADAAQAAAD9//v/+//+/wAA
/f/9//3//v8DAAUABwAJAAYABgAFAAMAAQAEAAQAAQACAAQACAAOAA8ADAAJAAgACAAI
AAsACwAIAAgACQALAAoABwAEAAMABQAHAAoADgAMAAwADAALAAoACQAIAAUABgAKAAsA
CgAHAAcABQAFAAgACwALAAoABgAEAAMAAwAGAAcACAAIAAcABgAFAAIABQAJAAgACQAH
AAcABQAFAAQABQAGAAYAAgAAAAAAAwAFAAQAAgACAAMAAwD/////AAABAAUABwAGAAUA
BAADAAQABAADAAAAAgAEAAQAAgABAAEAAQACAAQABAAEAAMAAgACAAMABAAEAAMAAgD/
/wEAAQADAAkABAACAAIAAAACAAIAAgACAAQABAAEAAQABAAEAAQABAAEAAQABAAEAAEA
AAD///7//v/+//7//v8BAAIAAwAEAAIAAgACAAIAAgACAAIAAgACAAIAAgACAAAAAAAA
AAAAAAAAAAAAAAACAAIAAgACAAAAAQABAAEA/f/7//n/+P/7////AQACAAAAAAACAAQA
AQAAAAEAAgAGAAoADwARAA4AEQAOAAwACwALAAsACwAJAAkACQAMABAAEQAVABMAGQAb
ABwAHQAbABcAGAAWABMAEAAQABMAEgAOAAoABQAIAAkABgADAAUABwAHAAMA///9//r/
9//7//z//v8CAP//+v/0/+7/7//w//D/8f/2//n/+v/8//r//P/8//n/9f/7//r/8P/r
//X/BQAHAA0AIQA8AFEAagCGAKgAvwDFALwApwCDAFkAOgAqABUA+v/v/+n/2v/Y/+P/
7v/z//f/9//5/wMABwAEAAMAAwADAAEA///8//r/9//3//j/+//8//n/+P/4//j/+//7
//7//v/8//z//P/7//z//P/9/wEA/v/7//z////9//7//f////7//P/6//j//P/8//z/
AAD9//z//f/6//r/+v/5//j/+f/+////AAD8//v/+v/7//v/+//7//v/+v/3//P/9P/2
//f/+//+//n/+v/9/wIA/f/6//j/+P/7//7//P/8//3//f///////f///wAAAAD+//3/
/P/5//n/+//8////AgADAAQABQACAAAAAAAFAAwACgAKABAAFQATABEAEwAUABUAGAAZ
ABcAFQAXABcAGgAcAB0AHQAbABwAHAAeAB0AHAAcABwAHAAaABkAGQAcAB4AIwAjAB8A
HAAaABUADwAMAA4AEAALAAYABQAEAAUABQAGAAYAAQAAAP7/+//3//j//f/+//r/+P/2
//X/9//0//L/9f/3//T/9P/3//b/9P/y//L/8f/x//H/8v/v/+z/6P/s//P/+P/4//n/
9f/x//D/7v/v//H/8//2//j/9//2//X/9//4//j/9//5//z//P/5//X/9P/1//j//P/6
//j/+P/5//r//v////v/+v/6//v//f/9//3////7//n/+P/4//b/9v/2//X/+P/5//r/
+f/4//r/+f/2//j/+f/4//n//P///////v/8//r/+f/5//n/+f/5//j/9//2//X/8v/z
//X/8v/x//L/8//y//P/9f/3//n/+v/4//b/9v/5//f/9v/0//T/9//3//P/8//x//H/
9P/1//P/8//z//P/9f/2//b/9P/2//j/+P/2//f/9//3//j/9//2//X/8//0//T/9f/2
//b/9f/0//H/8//x//H/9f/6/wAA/v/2//X/9P/z//L/8//0//X/9v/1//T/8//y//X/
9v/3//j/9v/0//L/8P/y//T/9v/4//j/+P/4//j/9v/2//b/9v/z//L/8f/w//P/9P/1
//b/9v/2//b/9v/1//T/8//y//X/9v/3//j/+v/6//r/+v/6//r/+v/6//j/9v/0//L/
9v/4//r//P/7//r/+f/4//f/9v/1//T/9v/4//r//P/7//v/+v/5//j/9//2//b/+f/7
//v/+v/5//j/+f/6//b/9v/4//r/+v/8//////8BAAUAAwACAAIAAwAEAAUACAALAA4A
FAASAA8ADwAJAA0ADwAQABEADwANABAAEAAQAA4ADwATABQAEAAMAAcABgAFAAAA+///
/wMABQADAAAA///9//v/9//0//L/8v/z//L/8P/u/+3/7P/q/+n/7//x//H/8v/y//T/
9P/x//H/7f/u//L/8//3////CQAZACcANgBHAFoAeACcALcAwwDAAK8AlQBzAFAAPAAl
AAYA8//t/+L/4P/r/+7/6f/v//v//f///wEA/v////3/+f/9//3//P/8//v//P/+/wIA
BAAAAP7//f/8//v/+//+//7/AQACAAMAAwAAAP7//f///wAA//8CAAcABAAEAAIAAwAE
AAQABAAEAAUAAgD//wAAAQACAAUABAAAAAAA///+//7/AgACAAIAAgADAAQABwABAAUA
BQABAA==
         </WaveFormData>
      </LeadData>
      <LeadData>
         <LeadByteCountTotal>10000</LeadByteCountTotal>
         <LeadTimeOffset>0</LeadTimeOffset>
         <LeadSampleCountTotal>5000</LeadSampleCountTotal>
         <LeadAmplitudeUnitsPerBit>4.88</LeadAmplitudeUnitsPerBit>
         <LeadAmplitudeUnits>��V</LeadAmplitudeUnits>
         <LeadHighLimit>2147483647</LeadHighLimit>
         <LeadLowLimit>268435456</LeadLowLimit>
         <LeadID>V1</LeadID>
         <LeadOffsetFirstSample>0</LeadOffsetFirstSample>
         <FirstSampleBaseline>0</FirstSampleBaseline>
         <LeadSampleSize>2</LeadSampleSize>
         <LeadOff>FALSE</LeadOff>
         <BaselineSway>FALSE</BaselineSway>
         <ExcessiveACNoise>FALSE</ExcessiveACNoise>
         <MuscleNoise>TRUE</MuscleNoise>
         <LeadDataCRC32>2331702219</LeadDataCRC32>
         <WaveFormData>
BAAEAAQABAACAAIAAgACAAQABAAEAAQABAAEAAQABAAEAAQABAAEAAIAAAD+//z///8A
AAEAAgADAAQABQAGAAUABAADAAIAAAAAAAAAAAACAAIAAgACAAIAAgACAAIAAAAAAAAA
AAD+//7//v/+//7//v/+//7//v/+//7//v8AAAAAAAAAAP7//v/+//7//v/+//7//v8A
AAAAAAAAAP7//v/+//7//P/8//z//P/7//r/+f/4//n/+v/7//z//v/+//7//v/8//z/
/P/8//z//P/8//z//P/8//z//P/8//z//P/8//v/+v/5//j/+v/6//r/+v/7//z//f/+
//z//P/8//z//P/8//z//P/+//7//v/+//z//P/8//z//v/+//7//v/9//z/+//6//j/
+P/4//j/+P/5//n/+P/7//3///8CAAEAAQABAAAA///+//7//f/+/wAAAQAEAAQABgAG
AAUABgAIAA0ADgAOAA0ADQAGAAQAAAD7//X/8v/w//D/7P/p/+f/5//p/+j/6P/n/+b/
5v/l/+b/5v/p/+z/8P/y//T/9P/0//X/9//3//f/9//3//b/9f/0//T/9P/1//b/+v/7
//z////8//v/+//6//z//P/8//z//v/6//v//P/4//P/+f8KACAAMQA/AEMARABJAE0A
QwArABEA9//b/8//0f/d/+3/+P/5//n//f/1/9n/wf+1/6b/nv+k/7H/vP/E/8//4f/t
/+v/6P/v//n///8BAAUACAAGAAcACAAJAAsACQAJAAwACgAJAAkACgAIAAgACAAIAAoA
CgAKAAsACAAHAAYABAACAAIAAgACAAMAAwADAAQABgAFAAUABgAHAAgACwAMAAsACgAJ
AAcACAAJAAoADAANAA0ADQAQAA8ACwALAA0ADAAMAAsACwALAAsADAAMAAkACQAJAAkA
DAAMAAsADAALAAkABwAFAAMAAwADAAMAAwAEAAYABwAIAAgACAAJAAYAAwABAAAAAwAD
AAMAAgACAAAA/v/+/wAA////////+//5//X/8//0//b/+P/6//j/+P/4//j/9P/z//P/
8//z//P/8v/x//H/8P/v/+//7//u/+3/7f/x//H/8f/y//L/8//z//P/8//z//T/9P/4
//v//P/9//z//f/9//3/+//9//v/+v/7////AQAFAAIAAQAAAP3///8AAAEAAgAFAAUA
BAAEAAIAAQAAAP//AgACAAEAAQD///////////3//P/7//v///8DAAQAAwAAAP///v/9
////AAAAAP7//P/+//7//P/9//3//f/9//3//f/8//z//P/8//z//P/+//z/+v/8//v/
+//7//v/+v/6//v/+//7//v/+v/6//r/+v/6//v//f/9//v/+//7//v/+v/6//n/+f/5
//n//f/+//7//f/8//v/+v/4//j/+f/6//z//v///////v/9//3//f/9//z//f/9//3/
/f/9//3//f/9//3//f/9//v/+//7//v//f/9//v/+//9//3//f////v/+v/7//3/AAAA
AAAAAAD9//z/+v/4//n/+//9//7//f/7//r/+f/6//v//P8AAAMAAwADAAIA///9//v/
+v/4//v//v8AAP7//v/+//7//v/+//7//v/9//z/+//6//r/+v/6//r/+//8//3//v/9
//z/+//6//r/+v/6//r//v8AAAIABAADAAIAAQAAAAAAAAAAAAAA/v/+//7//v/8//z/
/P/8//z//P/8//z//v///////v/8//v/+v/6//z//f/+//7//v/+/////////wAAAAAC
AAUACAAJAAkABwAIAAwADAANAA0ADgAIAAYAAgD9//f/9v/0//T/8P/u/+v/6v/r/+n/
6v/q/+r/7f/t/+//8P/u/+7/7//u//P/9P/1//f/9//3//f/9//6//r/+v/6//n/+P/4
//j/+f/5//n/+//5//n/+v/6//3//v///wAABgAGAAMAAAAAAAUADQAYACYANQA/AEcA
UABZAFsATQAzABUA/f/r/93/2//p//n//v/5//X/6//T/7n/rf+j/5b/mP+i/63/uP/I
/9n/4//r//X/+v/9/wEAAQABAAMABAACAAEAAAD//wIAAwAGAAwACgAJAAkACgAKAAoA
CgAKAAoACgAKAAsADQANAA0ADAAMAAwADAAMAAsACwALAAwADgANAA0ADgANAAwADQAM
AA4AEAASABMAEQAPAA0ADAANAA0ADQAQAAsABwAHAAkACwAOABAAEwARABEAEgASABMA
EwATABMAEgAQAA0ADAAOAA8AEAARABEAEQARABEAEAAQABEAEQATABIAEQARAA4ACwAJ
AAgACwALAAsACgAKAAgABgAGAAgABwAHAAcABAADAAAA//8AAAAAAAAAAPz//P/8//z/
+//7//z//f/7//v/+v/5//n/+P/3//f/+v/6//r/+//6//n/+P/4//v//f/+////////
/wAAAAAAAAEAAAD///7/////////AAADAAIAAgAEAAcACAALAAkACQAJAAcABAAEAAQA
BAAHAAkACgAMAAgABwAGAAUACQAKAAoACwAJAAkACQAJAAkACAAHAAcACAALAAsACQAJ
AAkACQAJAAgACAAHAAQABgAIAAgABgAIAAkACgALAAoACQAHAAYABAAEAAQABAACAAAA
/v8AAP//////////AgAEAAcACQAHAAcABgAGAAQABAAEAAUAAwADAAEAAQACAAMAAwAE
AAcABwAHAAcABwAIAAgABwAHAAcABwAGAAcABwAHAAgABQAFAAQAAgAAAP///v/9/wAA
AQABAAEAAgADAAQABQAGAAcACAAJAAkACQAJAAkACAAHAAQAAwAFAAUABQAHAAQABAAG
AAkABwAGAAUABAAGAAYABQAEAAIAAwAEAAQABgAFAAUABQADAAMAAwAGAAYABQAEAAIA
BAADAAIAAgACAAUABgAEAAEAAAD///7/AQACAAMABAAEAAQABAAEAAYABgAGAAYABgAG
AAYABgAIAAgACAAIAAYABgAGAAYABQAEAAMAAgADAAQABQAGAAQABAAEAAQABAAEAAQA
BAADAAIAAQAAAAIAAgACAAIAAgACAAIAAgAEAAYACAAKAAcABgAFAAQABwAHAAYABQAE
AAMAAwACAAMABAAEAAQABAAFAAUABQAIAAgACgALAAwADQANAA4ADgATABQAFAAUABUA
DwALAAUA/v/2//T/8P/w/+z/6//u//H/9v/5//j/9v/0//P/9P/3//n/+//7//z/+//8
//7//v///////f/7//n/+P/5//r/+//8//r/+//8//3/AAABAAQABQADAAIAAAD+/wAA
AAAAAAAAAgABAAAAAAAHABMAIAAqADUAQwBLAFQAXQBXAD8AJwANAO//3f/X/9n/4//r
/+z/7f/v/+n/0/+5/6n/n/+W/5z/rv+7/8D/zv/h/+3/8f/5//z/AQAFAAYABQAGAAYA
BgAHAAgACQAJAAcABwAKAAsACwAMAA4ADAAMAAwADAAJAAgABwAHAAkACQAJAAgACQAK
AAsADAALAAsACwAMAAwACwALAAwADgAOABAAEAAPAA4ADQALAA0ADQANAA4ADwAPAA8A
EgAPAAsACwANAA0ADgAOAA8ADwAPABAAEAAOAA0ADAALAAwADAALAAwACgAJAAgABwAL
AA0ADwARAA4ADgAPAA8ADgAMAAoACQAJAAcABgAGAAkACQAJAAgACAAGAAQABAAEAAMA
AwADAAAA///8//v/+P/4//j/+P/2//b/9v/2//X/9f/2//f/9f/1//T/8//0//T/9P/1
//X/9P/z//P/9f/1//X/9v/2//f/9//3//n/+f/6//r/+f/7//v/+//8//3//f/9////
AQD///7/+//9//3///8AAAEAAgABAAEAAgADAAQAAwADAAIAAgADAAMAAwADAAQABAAD
AAMABQAFAAUABQADAAIAAQABAP//AQAAAP3//v///wAAAQAEAAQAAwAAAAIABAAEAAIA
AQABAAEAAQABAAEAAAAAAAAAAAAAAAAAAAD+//z//v////////////7//v///////f/9
//z//P/8//z//P/9//3//f/7//v//v//////AAD+//3//P/7//3//v/+//3//P/7//r/
+P/5//n/+f/6//j/+f/5//j/+v/7//z//f/9//3//P/7//v/+//7//v/+f/5//n/+f/3
//f/9//3//r/+//6//v/+P/3//b/9//3//j/+/////3//P/7//r/+P/4//f/9v/2//f/
+P/4//r/+f/5//n/+f/5//n//P/7//n/9//0//b/9//4//r/8P/1//z//P/6//r/+v/6
//r/+v/6//r/+f/4//f/9v/4//r//P/+//z/+v/4//b/+P/4//j/+P/2//b/9v/2//X/
9P/z//L/9P/2//j/+v/4//j/+P/4//n/+f/4//f/9//3//j/+P/3//j/+P/4//r/+//7
//v/+v/6//z//f8BAAMABAAGAAYACwAMAAwABwAFAPz/9f/0//D/6//s/+j/6P/k/+P/
4//j/+X/5f/o/+j/6P/p/+f/6f/q/+v/7v/w//D/8v/v/+7/7v/t/+//7//v//D/7v/u
/+7/7v/v//H/8//1//L/8f/y//H/8//2//j/+v/4//j/+P/4//b/9//8/wAAAwAJABYA
JgAvADMAOQBCAEsASwA9AB8AAwDp/9X/z//V/+f/8//y/+3/9//3/9v/u/+t/6P/lP+W
/6j/tf+8/8b/1f/d/+P/6//y//f/+f/9//3///8AAAAAAQACAAMAAgD///7/AAACAAMA
BQAIAAcABgAFAAQAAgACAAIAAwAFAAUABQAEAAUABgAHAAgACQAJAAkACgAJAAcABgAG
AAYABgAIAAgACAAIAAgABwAFAAUABQAGAAcABwAHAAoABwADAAMABQAGAAgACQALAAoA
CQAJAAgACQAJAAkACQAJAAgABgAGAAkACwANAA8ADAALAAoACQAGAAYABwAHAAgACAAI
AAkACQAHAAYABgAJAAkACQAIAAYABAACAAIAAQD///7//f/8//3//P/9//r/+v/6//r/
9//2//X/9P/z//P/9P/1//b/9//3//f/8v/w/+7/7f/w//L/9P/3//j/9//2//b/+v/7
//v/+//7//v//P/8////AQABAAEAAQABAAAA//8BAAMAAQAAAP7/AQACAAUABQAFAAUA
AwADAAQABQAGAAUABQAEAAQAAwADAAMAAwAGAAYABQAFAAMAAwADAAMABAAEAAQABQAG
AAkACQAHAAgACQAKAAsACQAIAAYAAgAEAAYABgAEAAIAAQAAAP//BAAFAAUABgAGAAYA
BgAGAAUAAgD//wAABAAFAAYABwAFAAQABAADAAYABwAHAAgABQAEAAMAAwAFAAUAAwAD
AAEA///8//r//f/9//3//f8BAAQABgAHAAUABQAFAAQAAwADAAMABAAEAAUABQAEAAUA
BQAFAAUABAAFAAUABQADAAMAAwADAAIAAQAAAP////////////8BAAEA/////wEAAQAB
AAMA/v/+/wAAAwAEAAQABAAEAAYABgAFAAQAAwADAAMAAgACAAEAAQABAAMAAwADAAYA
BQAFAAUABAADAAEA///+/wIAAwACAAQABAAEAAQABAACAAIAAgACAAQABAAEAAQABAAE
AAQABAABAAAA///+//7//v/+//7/AAACAAQABgAEAAQABAAEAAIAAgACAAIAAwAEAAUA
BgAEAAQABAAEAAMAAgABAAAAAQACAAMABAAGAAYABgAHAAQAAgAAAP//AAACAAMABQAF
AAQAAwACAAUABQAFAAYABgAIAAkADAANAA0ADgAQABUAFgAWABUAEwAKAAMA/P/3//H/
8f/w//L/8P/x//H/8//1//X/9v/z//L/8v/x//P/9P/1//b/+v/6//z//P/8//3//f/9
//v/+//8//z//v/+//7//v///wAAAQABAP//AQABAAEABAAEAAQABAAEAAQABAAEAAEA
/v8GABMAHQAqADoAPwBBAEcAVgBhAGEATQAvAA8A8//j/93/4//r/+3/6v/r/+v/1f+3
/6f/of+Z/5j/pP+y/73/yP/Y/+v/8f/3////BAADAAcABgAFAAYABgAKAA0AEAATABEA
DwAPABIADwANAAwADAAKAAoACgAKAAsADAANAA8AEAARABIAEgAQABAAEAAQAA8ADwAP
ABAAEAAPAA8AEAAOAA4AEAAQAA4ADgAOAA0ADgAPABAAEgARABEAEQAUABEADQANAA8A
EAASABMAFQAVABUAFgAWABMAEwATABMAEwASABAAEAAPAA8ADwAPABEAEQARABEAEgAS
ABMAEwATABIAEQARABMAEQAQABAADwAPAA8ADgAQAA4ADAAMAAkABwAGAAUABAAFAAQA
BQAEAAQABAAEAAIAAgACAAIA/v/9//3//f///////v/9//3//P/7//v/+//6//n/+f/8
//3//v8AAAAAAQABAAEAAQABAAIAAgACAAMAAgABAAQABQAFAAUABQAHAAUABAAEAAcA
CAALAAcABwAHAAUABQAGAAcACAALAAsACgAKAAcABwAHAAcACgAKAAkACQALAAsACwAL
AAgABgAEAAMABwALAAwACwAJAAkACQAJAAwADAALAAgABwAIAAcABAAEAAUABgAHAAcA
BwAGAAYABwAIAAkACgAJAAYAAwAEAAMAAwADAAMAAwAEAAYABwAGAAUAAwACAAIAAgAC
AAMABQAFAAMAAwACAAEA///+/wEAAQABAAEAAwAEAAQAAwAFAAUABQAEAAEAAQABAAIA
AgADAAMAAgABAAEAAQABAAIAAwADAAMAAQABAAEAAQABAAEAAQABAP//////////////
//3//f////////8BAAAAAAACAAUAAgD+//r/9v/6//z//f/+//z//f/+//7//////wAA
AQD///3/+//8//7///8AAAAAAAD///7//v/+//3//v/+//7//v/+//7//f/8//v/+v/8
//z//P/8//7//v/+//7//f/8//v/+v/6//r/+v/6//f/9v/1//T/9v/4//r//P/+//7/
/v/+//7//v/+//7//P/8//z//P/6//r/+v/6//r/+v/6//v/+//6//n/+f/5//r/+v/7
//v/+v/5//j/+//7//v//P/8//7///8CAAEAAQACAAQACgAMAA0ADQALAAQA///6//b/
7//u/+z/6//m/+T/4f/j/+X/5f/m/+T/5P/l/+X/5//o/+n/6v/r/+r/6//q/+v/7f/u
/+//7//v//D/8P/u/+7/7v/u//L/9P/2//f/9v/3//b/9f/1//T/8//y//P/9P/1//b/
9//6//r//f8BAAoAHAAnAC0ANwA+AEMARQA5ACMACQDv/9n/z//P/9n/7//6//H/6//t
/+X/zf+1/6f/nP+a/6L/rf+0/7b/v//P/93/6f/y//v/+//8//v//P/8//z//f/+////
/f/7//v//v8AAP////8AAAIAAgACAAIAAgACAAIAAwABAAEAAQAAAAAAAAAAAAAAAgAD
AAQABgAEAAEA///+/wAAAAACAAIABQAGAAcABwAFAAUABQAGAAcABwAHAAoACQAFAAUA
BwAFAAYABgAHAAkACQAKAAoABwAHAAcABwAGAAQAAQAAAAQABQAGAAcABQADAAEA//8A
AAAAAQABAAMAAgABAAEA///9//z//P/7//v/+//6//v/+v/5//r//P/7//v/+//3//f/
9f/1//H/8P/v/+7/7f/u/+//8P/w/+//7//v/+7/7f/r/+n/5//m/+X/5f/o/+j/6P/p
/+v/6//r/+z/7P/t/+3/7f/u/+//8f/y//X/9//3//f/+f/7//z//f/6//v/+P/2//b/
+f/6//3//f/9//3/+//5//r/+//8//v/+//6//r/+//7//v/+/8BAAIAAgADAAIAAQAA
AP//AQAAAP////8AAAMAAwABAAAA///+//3///8AAAAA/v/9//7//f/6//f/9//3//f/
/P/9//3//v/8//z//P/8//z/+v/4//r/+f/5//n/+f/6//r/+//7//n/+f/4//j/+f/6
//v//f/7//v/+f/5//n/+f/4//j/9//3//f/9//3//j/+P/3//j/+f/6//r/9//3//f/
+P/7//3//v/+//3//f/9//3//P/9//3//f/9//3//f/9//v/+//7//v//f/9//3//f/9
//3/+//7//r/+f/4//n/+f/6//3/AQD+//z/+v/4//n/+v/6//r/+P/5//r/+v/6//n/
+f/5//v/+//7//7/AQABAAEAAAD+//3//P/8//z/+f/8//z/+v/6//r/+v/4//j/+P/4
//r//P/+/wAAAAAAAAAAAAD+//7//v/+//z//P/8//z/+v/6//r/+v/6//r/+v/6//z/
/P/8//z//v/+//7//v/8//z//P/8//7//v/+//7//v/9//v/+f/8//3///8AAP//AAAA
AAAAAAABAAEAAQACAAIABAAFAAUABQAEAAQACgARABQAFgATABMADAAHAAEA+v/y//D/
7v/u/+r/6f/p/+n/6//r/+z/7P/s/+3/7P/t/+3/7f/s/+7/7v/w//L/9P/3//n/9//3
//f/+P/6//r/+v/6//r/+//8//3/+//7//3//f/9//7//v/+/wAAAAAAAAAAAgAFAAQA
AgAFAA8AGgAqADUAOwBHAFYAYQBhAFEANQAZAP3/6f/d/93/5//1//L/4//f/9v/x/+v
/6X/nf+U/5r/qP+z/77/zv/h/+v/7f/x//z/AwAFAAUAAwADAAIABgAJAAwADwAMAAkA
CAAKAAsACwAMAA4ADgAOAA4ADgAMAAwADAANAA8ADwAPAA4ACwAKAAkACAAIAAcABgAG
AAoACwANABAADgAOABAAEAAPAA4ADQALAA4ADwAQABIAEQARABEAFAARAA0ADQAPABEA
EgASABMAEwATABQAFAARABEAEQARABMAEgAQABAAEQARABEAEQASABMAFAAVABIAEgAT
ABMAEAAOAAwACwANAAsACgAKAA4ADwAQABAADQAKAAcABgAHAAcACAAJAAgACQAIAAkA
BwAGAAUABAACAAIAAgACAP7//f/9//3//v/////////9//z/+//7//n/+P/3//f/+v/7
//z//v8CAAMAAwADAAMAAwAEAAQAAwADAAEA//8DAAUABgAHAAoADQAMAAwACgALAAoA
CwALAAsACwAJAAcACAAJAAoACQAJAAgACAAIAAkACgALAAwADAALAAsADAANAA4ADwAN
AAwACwALAAsADQAMAAkADAANAA4ADwAOAA4ADQAKAAoADAAMAAoACQAJAAkACQAIAAcA
BQAEAAgACgAMAA4ADQAKAAcACAAKAAsADAANAAsACgAKAAkACQAJAAgACAAIAAgACAAJ
AAkACQAHAAcABQAFAAQABAADAAMAAwADAAYACAAJAAkACwALAAsACgAIAAcABgAGAAYA
BwAHAAYABAADAAIAAQAGAAkACwANAAwACwAKAAkABwAHAAcABwAJAAkACQAJAAcABwAF
AAUAAwADAAMABQAAAAAAAgAFAAYABgAGAAYABgAGAAUABAADAAMAAwACAAQABQAHAAkA
CAAHAAYACAAHAAcABwAGAAcABwAHAAgACgAHAAQAAgAFAAYABwAIAAUABAADAAIABQAG
AAcACAAHAAYABQAEAAMAAgABAAAAAwAEAAUABgAGAAYABgAGAAgACAAIAAgACAAIAAgA
CAAGAAQAAgAAAP3//P/7//r//v8CAAYACgAIAAgACAAIAAMAAAD9//r//f8AAAMABgAG
AAYABgAGAAUABAADAAIABQAFAAQAAwABAAEAAgACAAMABAAEAAQABAAFAAUABQAFAAQA
BQAFAAsADQAOABAAEAAVABYAFgATABMADAAHAAIA/P/1//T/8P/w/+z/6//n/+f/6f/p
/+3/7v/v//H/7//x//L/8//0//b/9v/4//r/+v/7//v/+//7//v//P/6//r/+v/6//r/
+//8//3/+//7//3//f/+/wAAAQACAAEAAAD///7/AgABAAAAAAABAAsAGgAqADUAQQBH
AEoAUQBVAEUAJQAHAO//3f/T/9P/3//p/+j/5f/t/+3/1f+7/6//p/+e/57/pv+x/8L/
0P/d/+f/7f/z//r//////wIAAwAGAAgABgAHAAgACQAHAAUABQAIAAgABwAHAAgACQAK
AAsADAAKAAoACgALAAkACQAJAAgACwAMAA0ADgAOAA0ADAAMAAwACwALAAwADAAMAA4A
DgAMAAwADAALAAwADQAOABAADgANAAwADgAMAAkACgANAA0ADgAOAA8ADgANAA0ADAAN
AA8AEQATABIAEAANAAwADQANAA0ADQALAAsACwALAAoACgALAAsACQAIAAcABwAIAAcA
BwAIAAcABwAHAAYABwAGAAUABgAFAAMAAgABAP3//f/7//v/+P/4//j/+P/6//z//v8A
APr/9//1//P/8//z//L/8f/x//D/7//v//D/8P/w//H/9f/1//X/9v/4//n/+f/5//j/
9//3//b/+P/7//z//f/9//3//P/7//3////9//z//P///wAAAwABAAEAAQD///3//v//
/wAAAQABAAAAAAABAAEAAQABAAYABgAFAAUABQAFAAUABQAHAAYABQAFAAQABQADAP//
AQABAAEAAQACAAIAAQD+/wAAAgACAAAA/f/9//3//f8AAAEAAQACAAEAAAD///7////+
//3/AAADAAMAAwADAAAA/v/9//v//v//////AAD+//7//v////3//f/7//v//f/9//z/
/P/+////AAABAAIAAgABAP///f/9//3//P/8//3//v8AAP/////+//z//f///wEAAwAD
AAMAAgABAAAA///+//3/+//7//v/+//8//3//v///wEAAQD/////////////AQD9//z/
/f///wEAAAD///7//v/+//3//P/6//v//P/8//7//f/9//3/////////AgABAAEAAQAA
AAEAAQABAAIAAgADAAAAAAAAAAAAAAAAAAAAAAAAAAAA/v/+//7//v/+//7//v/+//7/
/v/+//7//P/8//z//P///wAAAQACAAAAAAAAAAAAAgACAAIAAgAAAAAAAAAAAAAAAAAA
AAAAAgACAAIAAgAAAAAAAAAAAAIAAgADAAMAAgABAAEAAQAAAP7//f/8//7//v/+////
AgAFAAkADAANAA0ADwAPAA0ADgAQABUAFAAUABMAEwAMAAcAAgD8//f/9v/0//T/7v/t
/+v/6//r/+v/7P/s/+//8f/y//X/9v/3//j/+v/6//z//P/8//v/+//7//v/+//8//z/
/P/8//z//P/9//v/+//6//n//v///wAAAgACAAIAAgACAAIAAgACAAMACgAMAA8AEwAc
ADAAQQBHAE8AWgBjAGEATwAzABcA+//n/93/4f/x/wEA/v/1//H/6f/N/7P/qf+h/5T/
nP+w/7n/vv/S/+X/6//r/+//+v8FAA0ADwAPABEAEgAPAA8ADwAPABEADwAPABIAEAAP
AA8AEAASABIAEgASABAAEAAQABEAEQARABEAEAASABIAEgASABUAFQAVABYAFAATABMA
FAAUABQAFgAWABYAFgAWABUAFAATABIAEgAUABUAFgAaABkAFQAVABcAFAAUABMAEwAV
ABUAFgAWABcAFwAXABcAFwAWABQAFAAVABUAFQAVABYAFwAYABkAFgAWABcAFwAWABQA
EgARABIAEQARABIAEgARABAADgAOAAwACgAKAAwACwALAAsADAANAAwADQALAAoACQAI
AAgACAAIAAgABAADAAMAAwADAAMAAgABAP3//P/7//v//f/+////AQAEAAUABgAIAAcA
BwAGAAUAAwADAAQABAADAAUABQAFAAgACQAJAAkACAAJAAYABAAGAAsADgATAA4ADQAM
AAkACwAOABEAFAAVABUAFAAUABMAEwATABMAFQAUABIAEQARABEAEQARABQAFAAUABUA
FAAXABcAFQAVABUAFQAVABgAGAAXABQAEgAUABQAEgATABMAEwATABIAEQAPAA4AEAAQ
ABAAEAATABIAEQAUABMAEwATABMAEQAQABAADwANAA0ADAAMAA8AEAARABMAEwATABEA
EQARABEAEAAQABMAEwATABMAEwAUABQAEwAVABUAFQAUABEAEQARABIAEgATABMAEgAN
AAsACQAHAAoADQAPABEAFAAVABYAFwAXABcAFwAXABcAFwAXABcAFwAXABUAFQATABMA
EwAVABQAFAAWABkAGQAYABcAFgAUABQAEwASABUAFwAZABoAGQAXABYAFQASABEAEAAS
ABQAFQAWABYAFwAXABcAGAAYABcAFgAYABgAGAAYABgAFwAWABUAFAASABIAEgASABUA
FgAXABgAGAAYABgAGAAaABoAGgAaABcAFgAVABQAFQAWABcAGAAYABgAGAAYABoAGgAa
ABoAGAAWABQAEgAVABYAFwAYABoAGgAaABoAGQAYABcAFgAXABgAGQAaABgAGAAYABgA
GgAaABoAGgAZABgAFwAWABYAFgAWABYAGAAYABgAGAAYABgAGQAZABcAFQAUABMAFQAW
ABgAGgAbABwAHQAfAB8AHwAgACAAHwAfACEAIQAkACYAKQAvADAAMAAvAC8AKQAlACEA
HAASABAADQAMAAcABQACAAEAAgABAAEAAAADAAcACgAPAA8ADwAPABAADQAOAA0ADAAP
ABEAEwAVABMAFAAUABQAFgAWABYAFwAaABsAGwAbAB0AHQAdAB4AGwAaABkAGAAWABYA
FgAXACQAIgAjACkAMABAAFEAXQBjAGgAcQB3AGcASQAvABcA///r/+X/7f/3//b/9f/5
//X/4//R/8P/t/+q/67/vv/L/9j/6P/3/wMABwANABQAGQAXABwAHQAgACIAIgAjACQA
JQAjACEAIQAkACIAIQAhACIAIAAgACAAIAAjACQAJQAnACcAJwAnACYAJAAkACQAJAAm
ACcAKAAqACkAJwAmACYAJwAoACsALAArACoAKQAnACkAKQApACoALAAtAC4AMgAtACkA
KQAnAA==
         </WaveFormData>
      </LeadData>
      <LeadData>
         <LeadByteCountTotal>10000</LeadByteCountTotal>
         <LeadTimeOffset>0</LeadTimeOffset>
         <LeadSampleCountTotal>5000</LeadSampleCountTotal>
         <LeadAmplitudeUnitsPerBit>4.88</LeadAmplitudeUnitsPerBit>
         <LeadAmplitudeUnits>��V</LeadAmplitudeUnits>
         <LeadHighLimit>2147483647</LeadHighLimit>
         <LeadLowLimit>268435456</LeadLowLimit>
         <LeadID>V2</LeadID>
         <LeadOffsetFirstSample>0</LeadOffsetFirstSample>
         <FirstSampleBaseline>0</FirstSampleBaseline>
         <LeadSampleSize>2</LeadSampleSize>
         <LeadOff>FALSE</LeadOff>
         <BaselineSway>FALSE</BaselineSway>
         <ExcessiveACNoise>FALSE</ExcessiveACNoise>
         <MuscleNoise>TRUE</MuscleNoise>
         <LeadDataCRC32>4200431139</LeadDataCRC32>
         <WaveFormData>
DAAMAAwADAAKAAoACgAKAAkACAAHAAYABAAEAAQABAAGAAYABgAGAAMAAgABAAAAAgAC
AAIAAgACAAIAAgACAAAAAAAAAAAA/v/+//7//v/8//z//P/8//7//v/+//7//v/+//7/
/v/+//7//v/+//3//P/7//r/+P/4//j/+P/5//r/+//8//z//P/8//z//P/8//z//P/8
//z//P/8//z//P/8//z//v/+//7//v/9//z/+//6//r/+v/6//r//f/+////AAD+//7/
/v/+/wAAAAAAAAAA/v/+//7//v/+//7//v/+/wAAAAAAAAAAAgACAAIAAgACAAIAAgAC
AAEAAAD///7/AAAAAAAAAAACAAIAAgACAAEAAAD///7/AAAAAAAAAAD+//7//v/+//7/
/v/+//7//v///////v/9//3//f/9//v/+//8//3//P/9//3//P/9//7///8AAAEAAgAC
AAEAAgAEAAYACAAHAAYABAABAAMABAABAPz/+P/4//f/9f/y//D/9P/0//D/7//u/+3/
7P/s/+z/7f/v//L/8//0//L/8v/x//H/9P/0//T/9P/y//P/8//x/+7/7v/u/+//8//0
//X/+f/6//X/9P/0//f/+P/5//n/9//0//T/9P/y//P/AQAZADgAVQB6AKMAygDwABAB
GgEIAd4AnwBYAB4A8v/Q/7j/nv+B/2//Zf9a/1T/Yf9x/3X/ev+C/4v/lP+h/7L/x//U
/9n/4P/o//L/9P/3//n/+v/7//3//v/+//7//v/+//7//////wAAAQD+//7//f/8////
////////AAADAAIAAAACAAIAAgACAP////////7//P/8//3//f/8//z//f////3//f/8
//z/AAABAAIAAgACAAQABQAFAAQAAwADAAQAAgACAAIAAwADAAUABwAGAAgACAAIAAoA
DAAMAAoADgAQAA8ADQAMAA4AEAASABUAFQAXABoAGgAeACAAIQAiACEAIQAhACEAJgAp
AC0AMAAwADIAMwA3ADsAPQA/AEIARQBGAEUARQBKAEwATQBOAEwATgBPAE8ATgBOAE4A
TgBQAFAAUABPAE0ATQBKAEoASgBJAEYARQBCAD8AOgA2ADUAMwAxACwAJgAjACAAHAAX
ABUAEQAOAAkABwAEAAAA/P/7//j/9f/1//T/9f/2//H/7//v/+7/7v/u/+7/7//x//D/
7//t/+3/7f/r/+v/7P/t/+7/7//s/+z/6//q/+r/6v/p/+n/7P/t/+3/7f/s/+z/7f/t
/+3/7//v/+3/6//q/+r/6v/s/+z/6//r/+z/7P/s/+z/7f/u/+7/7v/v/+7/7v/v/+7/
7f/s/+r/6//r/+z/7P/u/+7/7v/t/+3/7f/s/+z/6v/q/+r/6f/s/+3/7v/t//H/8f/w
//D/7//u/+z/6//p/+n/6f/p/+j/6f/p/+r/6v/r/+v/6v/q/+v/7P/s/+7/7v/u/+3/
7P/t/+z/6f/p/+n/6f/p/+f/5//n/+f/6P/p/+j/6P/n/+f/6v/s/+f/5v/l/+T/5v/l
/+T/4//h/+L/4v/h/+H/4f/h/+H/4//h/+H/4f/j/+H/4P/g/+T/5f/l/+b/4//i/+H/
3//f/+P/4v/i/+D/4P/g/+D/4f/i/+P/5P/j/+L/4f/g/+L/4v/i/+L/5P/k/+T/5P/l
/+b/5//o/+X/5P/j/+L/5f/m/+f/6P/n/+b/5f/k/+T/5P/k/+T/5P/k/+T/5P/i/+L/
4v/i/+L/4v/i/+L/4//l/+b/5v/l/+X/5f/l/+P/4//k/+X/5v/n/+f/5v/n/+j/6f/q
/+3/8P/y//P/8f/y//P/9P/3//j/+P/3//j/+P/0/+7/6P/o/+f/5f/g/97/4v/i/+P/
4//j/+P/4//k/+X/5//n/+r/6//s/+z/7P/r/+v/7P/s/+z/7P/v//H/8v/x/+3/7P/r
/+v/6v/q/+r/7f/x/+3/7f/u//H/8v/z//P/8//w/+7/7P/q//X/BwAdADQAUQB0AKEA
3gASASYBJAEQAd4AmQBUABYA2v+w/5D/cv9V/z//M/8s/zT/S/9b/1//Zv9w/3X/gP+V
/6r/uf/E/9H/2P/e/+L/5P/n/+n/6v/r/+3/7v/u/+3/7P/r/+r/7f/t/+7/7//v//D/
8P/w//H/8f/x//H/8//3//f/9v/2//b/9v/2//b/9//4//j/9//4//r/+//+//7///8B
AAEAAQAAAAAAAAABAAIAAgAFAAgACgALAA4ADwARABQAEgASABIAEwAWABkAHAAcAB4A
IAAiACYAKAAoACYAKgAuAC8ALwAwADIANAA2ADkAOQA7AD4APgBBAEQARgBIAEgASQBK
AEsATQBPAFIAVABVAFgAWgBfAGMAZQBnAGoAawBsAGsAawBvAHIAdAB2AHUAdgB2AHUA
dgB2AHYAdgB2AHYAdgB1AHUAdQByAHIAcQBvAGsAaQBoAGUAYABcAFcAUwBPAEgARABB
AD4AOgAyAC8AKgAmACEAHwAcABgAFgAVABIADwAMAAoACgAKAAcABQAFAAQAAAAAAAAA
AQD///7//f/7//3//f/7//v/+f/5//n/+f/7//z//P/8//r/+v/5//n//P/9//3//f/8
//z//f/9//3///////3////+//7//v///wAAAAABAAAAAAAAAAAA//8AAAAAAAD///7/
/v////////////7//////wAAAAAAAAAAAAD////////+//7//P/8//z/+//+////AAD/
//7//f/7//r//P/8//v/+//7//v/+//7//v/+//6//r/+f/5//j/9v/z//P/8//y//L/
8v/y//H/8//1//X/8//x//H/8f/x//P/8//z//P/8f/x/+//7v/v/+//8v/0//D/8P/w
//D/8v/x//D/7//x//L/8v/x//H/8f/x//H/8P/t/+z/6//t/+v/6v/q/+v/6//q/+r/
6v/q/+r/6f/p/+n/6v/q/+n/6P/n/+b/5v/m/+b/5v/n/+j/6f/q/+z/7P/s/+z/7f/u
/+//8P/u/+7/7v/u//D/8P/w//D/7v/u/+7/7v/v//D/8f/y//L/8v/y//L/8P/w//D/
8P/w//D/8P/w//L/8v/y//L/8v/y//L/8v/w//D/8P/w/+3/7P/r/+r/7v/v/+//7//u
/+3/7P/r/+3/7v/v//D/8P/v/+3/7P/t/+7/7//y//L/8//z//P/8v/z//T/9f/4//j/
9//3//X/7//n/+L/4//j/+L/4P/g/+T/5P/j/+L/4f/g/97/4P/g/+H/4//k/+X/5v/m
/+f/5//o/+r/5//m/+X/5P/m/+f/5v/m/+X/5P/k/+T/5v/m/+n/6//n/+f/6P/p/+j/
6f/p/+f/6P/o/+b/5v/x/wcAIwA+AFsAggCzAO4AGgEoASABBAHMAH8APgAGAM7/ov+A
/2T/T/9B/z3/Ov9C/1n/Z/9p/3L/gv+J/4z/n/+4/8v/1v/h/+j/7v/w//L/8//z//L/
8//1//b/9v/0//T/9P/0//j/+f/7//3///8AAAAAAAAAAP///v/9////AwADAAIAAgAC
AAIAAgAEAAUABgAGAAMAAgACAAEAAgACAAMABQAHAAcABgAGAAYABwAIAAgACAAKAAsA
CwAJAAkACgAMAA0ADgAPABEAEgAVABgAGAAVABQAEwAUABcAGAAXABwAHQAdABwAHAAe
ACAAIgAlACUAJwAqACoAKgAsAC0ALgAyADMANAA1ADkAOwA+AEAAPgBAAEEARQBJAEsA
TQBQAFYAWABYAFkAWwBcAFwAXABcAF4AXwBfAF4AXgBeAF4AXgBeAF4AXQBfAF8AXABc
AFkAVwBTAFEAUABNAEgARABAAD0AOgA0AC8ALQArACgAIAAdABgAFAARAA8ADAAIAAkA
CQAHAAUAAgAAAAAAAAD7//n/+f/4//b/9v/2//f/9//2//X/8//1//X/8//z//H/8f/x
//H/8f/y//L/8v/w//D/7//v//D/8f/x//H/8//0//b/9//3//n/+f/3//n/+P/4//j/
+P/4//f/9//5//r/+//8//3//v/+//7/+//6//r/+//9//3//f/8//7///8BAAIAAAD+
//z/+f/6//v/+//8//r/+v/6//n/+f/5//n/9//5//n/+P/4//j/+P/3//f/9f/1//X/
9f/0//X/9f/2//b/9//3//b/+P/5//r/+v/4//j/+P/3//b/9//2//P/9f/1//X/9f/z
//P/8//z//T/9f/0//T/9P/1//n//P/3//b/9f/0//b/9f/0//P/8//0//T/8//z//P/
8//z//D/7f/s/+v/8P/v/+//8P/w/+//7f/s/+//8P/x//H/7//1//T/8v/w//D/8P/w
//H/8v/z//T/8f/w/+//7v/v//D/8f/y//H/8P/v/+7/8P/w//D/8P/w//D/8P/w//D/
8P/w//D/8P/w//D/8P/w//D/8P/w//H/8f/w/+//7//v/+//7//v//D/8f/y//P/8//y
//L/8v/y//L/9P/2//f/9//3//j/+f/6//v//P/8//v/+//6//X/7v/q/+f/5f/i/97/
3v/i/+L/4f/i/+P/5P/k/+L/4v/j/+X/6P/p/+r/6v/p/+f/5v/m/+f/6P/p/+r/6f/p
/+f/5v/o/+j/6f/q/+r/6v/t/+//6//r/+z/7f/u/+//7//t/+z/6v/q/+z/8/8DAB0A
PgBZAHQAnwDWAAIBGAESAfgAxAB9ADoABgDY/7b/nP9+/2X/Xf9Z/0r/Tv9n/3H/bf9w
/3r/hf+Q/6H/tP/B/8z/1f/g/+b/6P/q/+3/7//w//H/8//0//T/9P/0//T/9P/3//f/
+P/5//n/+v/6//r/+f/5//n/+f/9/wEAAQAAAAAAAAAAAAAAAAABAAIAAgACAAIAAwAD
AAQABAAFAAcACQAJAAgACAAKAAsADAAMAAwADgAPAA8ADwAPABAAEgAUABYAGAAbABsA
HQAfAB4AHgAeAB4AIAAkACQAIgAmACoAKwArACwAKwAsAC0ALwAuAC8AMQAwADUAOAA6
ADwAPAA9AD4APwBDAEUASABKAEoATABNAFEAUgBTAFQAVgBaAFwAXABdAGAAYgBjAGQA
YgBkAGUAZQBlAGYAZwBoAGgAaABoAGcAZgBlAGEAYABhAF8AWwBZAFYAUwBOAEoASgBH
AEQAPgA4ADUAMgAuACkAJwAjACAAHQAbABgAFAAUABMAEAANAAoACAAIAAgABQADAAMA
AgACAAIAAgADAAMAAgABAP//AwADAAEAAQACAAMABAAFAAQABAADAAIAAAAAAP//////
/////v/9/wEAAgAEAAUAAgADAAIA//8BAAAAAAAAAAAAAAD/////AgACAAIAAgAAAAAA
///+//3//P/8//3//f/9//3//P/5//n/+v/6//v//P/9//3/+v/5//f/9v/2//b/9v/1
//L/8f/w/+3/8P/x//H/8v/y//L/8f/x/+7/7f/s/+v/6//r/+r/6v/q/+v/6//q/+r/
6//s/+z/7P/s/+z/6//p/+v/6//p/+f/5//n/+f/5f/l/+X/5f/o/+n/6P/o/+X/5f/o
/+r/6P/o/+j/6P/n/+X/4//h/+P/5P/k/+P/4v/h/+D/3//f/93/3f/d/9//3f/c/9z/
3f/d/9z/3P/c/9z/3P/b/9n/1//Y/9z/3v/e/97/3v/c/9z/3P/c/9z/3P/c/9z/3f/e
/9//4P/g/+D/4P/g/+L/4v/i/+L/4//k/+X/5v/m/+b/5v/m/+j/6P/o/+j/6//s/+3/
7v/w//D/8P/w//D/8P/w//D/8v/y//L/8v/1//b/9//5//b/9P/y//H/8//z//P/8//y
//P/9P/1//X/9P/0//T/9f/2//n//P/8//v/+v/6//v//P/9//7//v/9//3//P/1/+7/
6v/q/+n/5//k/+L/6P/o/+f/5//n/+f/5v/m/+T/5f/n/+r/7f/u/+7/7v/s/+v/6//q
/+r/6v/q/+v/6//p/+j/6P/m/+f/6P/o/+b/6f/r/+f/5//o/+n/6v/r/+v/6f/o/+b/
5v/s//v/DQAnAEIAXwCKAMMA+gAeASwBJAEEAcAAdQA2APL/sv+G/2b/SP8x/yv/Jf8i
/zb/T/9Z/13/aP90/3//jP+n/8D/yf/S/9//5v/o/+r/8P/z//X/9v/6//3///8AAAAA
AAAAAAAAAAD///////8BAAIAAgACAAMAAwADAAMABwALAAsACgAIAAgACAAIAAgACQAK
AAoACgAKAAsACwAKAAoACwANAAwACwAJAAgACwANAA8AEAANAA4ADgANAAsACwAMAA4A
EAAQABAAEQAQABMAFgAWABgAGAAYABoAGgAaABgAHAAfAB8AHgAeAB4AIAAiACUAJQAn
ACoAKgAsAC4ALwAwADIAMwA0ADUAOQA7AD4AQABDAEYASABNAE8ATwBPAFAAUgBUAFQA
VQBYAFoAWwBcAFwAXgBfAF8AXQBcAFsAWgBaAFoAWgBZAFkAWQBWAFYAVwBVAFEATwBM
AEkARABAAD0AOQA1AC4AKgAnACQAIAAZABcAEwAQAA8ADQAKAAYABgAFAAIA///9//r/
+f/4//b/9f/2//b/9P/0//T/9f/2//b/9v/1//b/9f/y//H/9P/1//b/9//5//r/+v/6
//n/+P/2//X/9v/3//f/9//2//b/9//3//j/+//8//v/+f/4//j/+P/4//j/9//3//b/
9v/2//b/+P/6//v//P/6//j/9//3//X/9f/1//T/9P/1//f/+P/2//b/9v/1//X/9f/0
//T/8v/y//L/8f/v/+//7//t/+//7//u/+7/7v/u/+3/7f/v/+//7//v/+//7//u/+7/
7v/v/+//7v/r/+v/6//q/+z/7P/s/+v/6//t/+3/6//p/+n/6f/p/+n/6f/p/+n/5//n
/+X/5P/k/+X/6f/s/+z/7P/s/+z/6//p/+f/5f/o/+r/6//r/+v/6//r/+v/7f/r/+v/
6//t/+v/6v/q/+z/7f/t/+7/7P/s/+z/6//p/+f/7P/s/+r/6v/q/+r/6f/o/+f/5v/m
/+b/5v/m/+n/6v/r/+z/6//q/+n/6P/q/+r/6v/q/+j/6P/o/+j/6P/o/+j/6P/o/+j/
6P/o/+j/6P/o/+j/6v/q/+r/6v/p/+j/5//m/+j/6P/o/+n/6f/o/+f/5//l/+X/5f/l
/+T/5f/m/+f/6v/q/+v/7P/r/+r/6//s/+3/7f/t/+7/8P/y//T/9v/z//H/8P/u/+r/
5P/h/+L/3v/b/9f/1P/a/9r/2f/Z/9f/1//W/9b/1f/V/9b/2P/Z/9r/2v/a/9r/2//d
/97/3P/c/9z/3f/b/9n/2P/Y/9r/3f/g/+L/4f/j/+T/3//f/+D/4f/i/+T/5f/k/+T/
5v/o/+j/5//v/wcAKABDAF4AiQC8AOoACAEQAQAB1gCVAFQAHgDu/8b/rv+Q/3H/Xf9V
/07/UP9f/2n/a/90/37/hf+I/4//nv+1/8j/0//e/+j/6v/r/+3/7v/u/+//8f/y//L/
8v/y//L/8v/0//P/8//z//X/9v/2//b/9f/1//X/9f/2//n/+P/2//f/+P/5//r/+f/5
//n/+P/4//j/+f/5//r/+v/7//3//f/9//z//P/+////AAAAAAIABAAFAAUAAwADAAQA
BgAEAAQABAAFAAgACwAOAA4ADgAOAA4AEAAQABAADgASABcAFwAWABYAFQAWABcAGQAa
AB0AIQAiACIAJAAlACYAKAApACoAKwAwADMANwA6ADkAOgA6AD0ARABHAEoATgBPAFAA
TwBPAFEAUgBSAFIAUwBWAFgAWQBaAFoAWgBaAFoAWgBaAFkAWQBZAFYAVgBVAFMATwBN
AE4ASwBGAEIAQgA/ADwANgAyAC8ALAAoACMAIQAdABoAFwAVABIADgAKAAkABgADAAIA
AAAAAAAA+//5//n/+P/4//j/+P/5//b/9P/y/+//8//z//H/8f/z//P/8//z//H/8v/y
//L/8v/y//H/8f/0//X/9f/1//P/8v/y//H/9P/3//j/9//2//T/8//y//L/8v/x//H/
9P/0//T/9P/1//b/9v/2//P/8v/y//P/9f/1//X/9P/1//X/9v/2//b/9v/2//X/9v/3
//f/+P/6//r/+v/5//v/+//7//n/+f/5//j/+P/6//r/+f/5//z//f/+////+//5//b/
9P/2//f/9//2//f/9//3//b/9P/0//T/8//z//X/9f/z//P/8//z//P/9P/1//b/9//1
//X/8//y//H/8f/0//b/8v/y//L/8v/0//P/8v/x//H/8v/y//H/8P/v/+7/7f/w/+//
8P/x//X/8//y//L/8v/x/+//7v/s/+z/7P/r/+n/6//s/+r/6P/o/+j/6P/o/+j/6P/o
/+n/6v/r/+z/6//q/+n/6P/q/+r/6v/q/+n/6P/n/+b/5//o/+n/6v/p/+j/5//m/+j/
6P/o/+j/6P/o/+j/6P/q/+r/6v/q/+j/6P/o/+j/6v/r/+v/6//p/+n/6f/p/+n/6v/r
/+z/8P/x//H/8v/w//D/8P/y//L/8f/v/+3/8//3//v///////7//P/7//j/8//s/+j/
6v/p/+f/5P/i/+b/5v/l/+X/5f/l/+T/4v/i/+P/5f/q/+v/7P/s/+r/6f/p/+r/6v/q
/+r/6v/t/+3/6//q/+v/7P/u//D/7v/u//H/8//v/+//8P/x//L/8//z//H/8v/0//L/
9P/7/wsAIwA+AFMAdACpAOoAGgEuASwBFgHgAJUAVgAWANL/pP+E/2T/Q/81/zP/Lv82
/03/Xf9h/2z/eP+B/4r/nf+4/8n/0P/Z/+b/8P/y//T/9//5//r//P///wEAAgD///7/
/f/8/wEAAQACAAMABQAGAAYABgAGAAUABAADAAUACQAJAAgABgAGAAYABgAIAAkACgAK
AAoACgALAAsADAAMAA0ADwANAA0ADAAMAA4ADwAQABAAEAASABMAEwATABMAFAAWABYA
FgAWABcAGQAdACEAIgAgACAAIAAiACYAJgAkACgAKwArACoAKgArAC4AMQA1ADQANQA3
ADYAOAA6ADsAPAA+AD8AQABBAEcASQBMAE4ATABOAE8AUwBYAFsAXgBiAGQAZgBmAGcA
ZwBoAGgAaABoAGoAawBrAGcAZgBlAGQAZgBmAGYAZQBlAGUAYgBiAGAAXQBYAFUAUwBP
AEkARABDAEEAPwA6ADIALwAsACgAIAAdABgAFAATABEADgAKAAYABQACAP///v/8//z/
/P/7//n/+f/4//T/9P/0//X/8//y//H/7//y//P/8v/z//H/8f/x//H/8//0//T/9P/0
//T/8//z//L/8//z//P/9f/2//j/+f/5//v/+//5//f/9v/2//b/9v/2//X/9f/1//T/
8//y//b/+P/5//r/+P/2//X/9f/1//X/9f/0//L/8f/x//D/8v/y//L/8f/v/+//7v/u
/+z/7P/s/+v/7f/t/+3/6//q/+n/5//m/+f/6P/o/+n/6f/p/+n/6f/m/+X/4//i/+L/
4//j/+L/4f/h/+H/4P/i/+L/4v/h/9//4f/h/9//3//f/9//3//f/9//3//f/93/3f/b
/9r/1//X/9r/3P/a/9r/2v/a/9r/2f/Y/9f/1//Y/9j/1//X/9f/1//X/9j/1//Y/9n/
2P/V/9P/0v/T/9P/0v/S/9L/0v/S/9H/1f/T/9D/zP/P/9D/0f/S/9H/0P/P/87/z//Q
/9H/0v/S/9L/0v/S/9T/1P/U/9T/1P/U/9T/1P/U/9T/1P/U/9b/1v/W/9b/1//Y/9n/
2v/X/9b/1f/U/9b/1v/W/9b/2f/a/9v/3P/e/97/3v/e/9r/2P/W/9T/1v/Y/9r/3P/f
/+D/4f/i/+H/4P/f/97/3//f/97/3f/f/9//3//f/9//4P/h/+L/4f/h/+D/4P/e/97/
3v/g/+P/5f/m/+f/5v/n/+j/6f/q/+r/6f/p/+b/4f/a/9b/2P/X/9X/0v/Q/9T/1P/T
/9P/0//T/9L/1P/U/9X/1//Y/9n/2v/a/93/3f/e/+D/3//e/93/3P/b/9v/2f/Y/9j/
2P/Z/9r/2v/a/93/3//b/9v/3P/d/9z/3f/d/9v/3P/a/9T/1v/h//f/EQAqAEUAbACb
ANAA/AASAQwB7gC2AHEANAD4/77/lv90/1j/R/8//zn/NP84/0v/Wf9d/2D/aP9z/4b/
l/+q/73/yv/R/9j/3v/g/+T/5//p/+r/6//t/+7/7v/w//D/8P/w//P/8//0//X/9f/2
//b/9v/5//n/+f/5//v///////7///8AAAEAAgACAAMABAAEAAAAAAABAAEAAwAEAAYA
CQAHAAcABgAGAAoACwAMAAwACwAMAAwACwANAA0ADgAQABEAEgATABUAEwAVABcAFgAY
ABgAGAAaABoAGgAYABwAHwAfAB4AHgAfACIAJQApACkAKwAuAC4ALgAwADEAMgA2ADcA
OAA5ADsAPQBAAEIARABGAEcASwBMAE0ATgBQAFQAVgBWAFcAWgBcAF0AXgBfAGIAZABl
AGEAYABfAF4AYQBiAGMAYwBjAGMAYABgAGEAXwBbAFkAWQBXAFMAUABPAE0ASwBGAD8A
OwA3ADIALgAtACoAKAAlACMAIAAcABkAFwATAA8ADwAOAA8AEAANAAsACwAKAAgACAAI
AAkACwAKAAkABwAIAAcABAADAAUABQAFAAUABQAGAAYABgAHAAgACAAJAAgACQAJAAkA
CQAIAAgABwAJAAsACwAJAAkACAAIAAgABgAGAAUABQAGAAYABgAGAAkACgAKAAoABwAG
AAYABwAIAAkACgAKAAgABwAHAAYACQAKAAsACwAKAAkABwAGAAcACAAJAAkABwAHAAcA
BQAHAAcABgAGAAYABgAFAAUABQAFAAUABQAFAAUABAAEAAQABQAFAAQABAAFAAYABgAE
AAQABAADAAMABQAFAAMAAwADAAMAAwADAAMAAwADAAQABQAEAAQAAQABAAQABgAEAAQA
BAAEAAQAAwACAAEAAQACAAIAAQABAAEAAQABAAIAAQACAAMABQADAAIAAgACAAEA///+
/wAAAAAAAP//AQD///z/+v/7//z//f/+//7//v/+//7//P/8//z//P/+//7//v/+//3/
/P/7//r//P/8//z//P/8//z//P/8//z//P/8//z//v/+//7//v/8//z//P/8//z//P/8
//z//P/8//z//P/6//r/+v/6//z//P/9//3//P/7//v/+//8//3//v8AAP7//v/+//3/
/f/+////AAACAAQABgAHAAcABwAIAAkACgALAAwADAALAAsACgAFAP///P/9//3/+//4
//b/+v/6//n/+f/5//f/9v/2//b/9//5//z//f///wAAAQABAAEAAgACAAIAAAAAAAEA
AQD///7//v/+/wEAAgACAAIAAwAFAAEAAQACAAMABAAFAAcABQAEAAQAAgACAAkAFQAp
AEwAbQCOAL0A+gAsATwBOAEgAeoAoQBiACYA5v+4/5j/eP9b/0//Sf8+/0T/X/9v/3P/
fP+K/4//mP+v/8j/1//k/+//+P/8/wAAAgAFAAcACAAGAAcABwAGAAcACAAJAAoADQAN
AA4ADwAPABAAEAAQABEAEQARABEAEQAVABUAFAAWABYAFgAWABYAFwAYABgAGAAYABkA
GQAYABgAGQAbABsAGwAaABoAHQAfACEAIgAhACIAIgAhACMAIwAkACYAJgAmACYAJwAm
ACkALAAsAC4ALgAuADAANAA0ADIANgA5ADkAOAA4ADgAOgA8AD8APwBBAEQARABDAEQA
RABEAEkASwBNAE8AUgBTAFUAVgBWAFgAWQBdAGIAZQBoAGwAcgB0AHQAdQB2AHYAdQB0
AHIAdAB1AHUAdgB2AHYAdgB0AHQAdABzAHEAcQBuAG4AbQBrAGcAZQBmAGMAXgBaAFcA
UwBPAEgAQAA9ADoANgAvAC0AKQAmACMAIQAeABoAGgAZABYAEwAQAA4ADgAOAA0ACwAL
AAoACAAIAAgACQAJAAgABwAFAAcABwAFAAUABQAFAAUABQAEAAQAAwACAAQABgAHAAkA
CAAJAAkACQAJAAgACAAHAAkACwALAAkACQAIAAgACAAJAAoACgALAAoACgAKAAoACQAK
AAoACgAKAAoACwANAA0ADQANAAwACwALAAwADAAKAAgABgADAAYABwAHAAgABwAGAAUA
AwADAAMAAwABAAQABQAFAAYABgAGAAUABQAEAAMAAgABAAEAAQAAAAAAAgADAAMAAgAA
AP///v/8//3//v///////v////7/+//9//3//f/9//v/+//7//v/+//7//n/+P/2//X/
9//4//j/+P/4//j/+P/3//b/9f/1//b/9v/1//X/9f/1//X/8//x//H/8f/1//P/8v/y
//L/8f/v/+7/8P/w//D/7//v/+//8P/w/+7/7v/u/+7/7v/u/+7/7v/t/+z/6//q/+z/
7P/s/+z/6//q/+n/6P/r/+z/7f/u/+v/6v/p/+j/6P/o/+j/6P/p/+r/6//s/+r/6v/q
/+r/6P/o/+j/6P/q/+r/6v/q/+v/7P/t/+7/7v/u/+7/7v/s/+z/7P/s/+z/7P/s/+z/
7//w//H/8v/x//D/7//u/+7/7v/u/+7/7v/u/+7/7v/w//D/8f/x//L/8f/x//H/7//v
/+//8P/v//D/8f/x//L/8v/y//L/8P/y//T/9f/3//f/+P/5//r/+//8//z//P/9//3/
+f/y/+7/7v/t/+j/5P/h/+T/5f/l/+b/5//o/+j/6f/q/+r/6//t/+3/7v/u/+7/7f/u
//D/8f/y//H/8P/w/+//7//u/+7/7v/x//L/8v/y//X/9//z//P/8v/z//T/9f/1//P/
8v/y//T/9P/3/wUAGwA4AFkAfgCtAOYAGAE2ATgBIgH4ALEAZgAiAN7/qP9+/1r/Q/87
/zX/MP86/1H/Zf9r/3L/fP+D/47/o/++/8//1v/f/+z/8P/u//X/+f/8//7/AAADAAUA
BgAEAAQABAAEAAgACQALAA0ADwAQABAAEAARABEAEQARABUAGQAZABgAGAAYABgAGAAZ
ABsAHQAeABwAHAAdAB0AHQAcABwAHQAdAB0AHAAcACAAIQAiACIAIwAmACgAKQApACcA
KgAmAA==
         </WaveFormData>
      </LeadData>
      <LeadData>
         <LeadByteCountTotal>10000</LeadByteCountTotal>
         <LeadTimeOffset>0</LeadTimeOffset>
         <LeadSampleCountTotal>5000</LeadSampleCountTotal>
         <LeadAmplitudeUnitsPerBit>4.88</LeadAmplitudeUnitsPerBit>
         <LeadAmplitudeUnits>��V</LeadAmplitudeUnits>
         <LeadHighLimit>2147483647</LeadHighLimit>
         <LeadLowLimit>268435456</LeadLowLimit>
         <LeadID>V3</LeadID>
         <LeadOffsetFirstSample>0</LeadOffsetFirstSample>
         <FirstSampleBaseline>0</FirstSampleBaseline>
         <LeadSampleSize>2</LeadSampleSize>
         <LeadOff>FALSE</LeadOff>
         <BaselineSway>FALSE</BaselineSway>
         <ExcessiveACNoise>FALSE</ExcessiveACNoise>
         <MuscleNoise>TRUE</MuscleNoise>
         <LeadDataCRC32>1277777712</LeadDataCRC32>
         <WaveFormData>
9v/2//b/9v/2//b/9v/2//X/9P/z//L/8v/y//L/8v/0//T/9P/0//H/8P/v/+7/7v/u
/+7/7v/u/+7/7v/u/+z/7P/s/+z/7P/s/+z/7P/q/+r/6v/q/+r/6v/q/+r/7P/s/+z/
7P/q/+r/6v/q/+n/6P/n/+b/5P/k/+T/5P/l/+b/5//o/+b/5v/m/+b/5v/m/+b/5v/m
/+b/5v/m/+b/5v/m/+b/5v/m/+b/5v/j/+L/4f/g/+D/4P/g/+D/4v/i/+L/4v/i/+L/
4v/i/+L/4v/i/+L/3//e/93/3P/a/9r/2v/a/9v/3P/d/97/4P/g/+D/4P/i/+L/4v/i
/9//3v/d/9z/3//g/+H/4v/i/+L/4v/i/+H/4P/f/97/4P/g/+D/4P/g/+D/4P/g/+D/
4P/g/+H/4f/i/+L/4v/g/97/3P/a/9r/2//b/9z/3//f/9//3//i/+L/4f/h/+P/5f/l
/+T/5//p/+r/6//p/+r/6f/n/+n/6f/o/+X/5P/l/+X/5f/h/9//3//h/97/3P/b/9j/
2v/Y/9j/2v/e/9//3//g/97/3v/e/97/4v/g/+D/3//e/93/2v/Z/9j/2P/Y/9j/2f/a
/9v/3v/b/9j/1v/V/9f/2//d/9//3//d/9z/3f/b/9v/4v/u//n/DAA1AHIAvAAKAU8B
fgGsAeQB+wHkAcEBjwE2AbcALACy/13/IP/o/tP+8/4X/yf/Of9Q/2D/c/+L/5//sf/C
/8b/y//U/+D/5P/p/+z/7f/u//H/8v/0//X/9v/3//n/+f/5//n//f/8//r/+f/5//r/
+//6//v//P/9//z/+v/7//z//P/9//z//P/7//r/+v/6//r/+//7//v//P/8//z//P/8
//z//v8BAAIAAwAFAAUABQAHAAMAAwAFAAYABwAHAAYABgAGAAcACAAIAAkACgALAA0A
CwALAAsACwAMAA0ADQAMAAsACwAOABEADwAPABAAEgAUABcAGQAbABoAGAAXABgAGwAf
ACIAIwAlACYAKAArAC0ALgAwADUAMwA0ADYAOAA+AEEAQQBDAEMARABEAEMARQBGAEcA
SABJAEkASQBJAEYARQBEAEQARgBEAEIAQQBBAD8AOwA1ADUANAAxAC4AKAAkACMAHgAY
ABUAEgAPAAsACAAFAAMA/v/9//n/9f/0//T/9P/z/+7/7f/t/+z/7P/s/+z/7f/w//D/
7//s/+r/6v/m/+T/5//o/+f/5//m/+b/5f/l/+f/5v/l/+T/5f/n/+j/6f/o/+j/6f/q
/+n/6f/p/+n/5f/k/+H/4f/k/+X/5f/l/+n/6f/p/+n/7f/u/+7/7v/u/+z/7P/u/+z/
7f/t/+3/6f/p/+z/7P/t/+7/7//w/+7/7v/t/+v/6v/p/+f/5v/q/+v/6//s/+z/7P/r
/+v/6v/q/+j/6P/l/+T/4//h/+T/5f/m/+X/5//n/+f/5//l/+b/5v/m/+b/5v/k/+T/
5P/k/+T/5P/k/+P/4v/i/+P/4//j/+P/5f/l/+T/4//l/+X/5f/o/+f/5v/k/+P/5v/m
/+T/4f/h/+H/4v/i/+T/5P/k/+T/5P/k/+T/5f/o/+P/4//k/+j/5v/m/+f/5v/l/+T/
4f/h/+X/6P/o/+f/5v/l/+T/5f/m/+f/6P/n/+b/5f/k/+L/4v/i/+L/5P/k/+T/5P/l
/+b/5//o/+f/5v/l/+T/5v/m/+b/5v/o/+j/6P/o/+b/5v/m/+b/6P/o/+j/6P/n/+b/
5f/k/+T/5P/k/+X/5v/o/+n/6v/p/+j/5//m/+X/5f/k/+T/5//n/+f/5//o/+j/5//n
/+r/7f/u/+7/7P/t/+3/7f/v//L/8//z//T/9f/1//P/8P/v/+3/6//n/+X/5f/n/+f/
5v/m/+T/5f/k/+X/6P/o/+n/6f/q/+j/6P/o/+j/7P/q/+r/6f/r/+v/6f/p/+f/5v/l
/+T/4v/i/+L/5P/l/+T/5P/l/+j/6//s/+3/7//t/+r/5//l/+3/9v/8/wEADgAzAHYA
0gAoAV0BjAHQARACJwIYAvcBvQFWAcsANgC2/1X/Ev/g/t/+C/8r/zv/Vf9q/3j/jf+l
/7X/w//Q/9r/4//o/+z/7f/x//P/8//2//n/+v/8//7//v/+////////////AwADAAIA
AgADAAMAAwABAAEABQAHAAcABgAGAAYABQAFAAUABgAGAAYACAAIAAgACQAJAAkACgAK
AAoACgAKAAoACgALAAoACQAKAAsADAAPAA4ADwASABQAEQAPAAwACgALAA0ADwAQABIA
EgASABMAEQARABEAEQATABUAFgAWABMAEwAWABkAGQAZABoAHAAeACEAIwAlACQAJAAl
ACgAKAArAC0ALQAxADIANAA3ADsAPAA+AEMAQwBEAEYASABNAFEAUgBVAFUAVgBWAFUA
VwBYAFkAWgBbAFsAWwBbAFsAWwBbAFwAXgBcAFoAWQBZAFcAUwBNAEsASABDAD4AOQA2
ADYAMgApACUAIQAdABcAFAARAA8ADQANAAoABwADAAIAAQD///7//f/9//z/+v/6//r/
+//6//r/+f/2//j/+v/4//j/+f/4//X/8//0//b/9//5//f/9v/1//T/9v/3//f/9//0
//T/9f/2//X/9f/1//X/9P/0//L/8//1//f/+P/5//r/+f/4//f/+f/6//r/+v/8//r/
+v/8//r/+//7//v/+f/5//z//P/6//r/+v/6//r/+v/5//f/9//3//b/9v/4//n/+f/6
//f/9v/0//P/9v/2//T/9P/2//b/9v/1//f/9//3//X/9P/z//L/8f/x//L/8v/y//L/
8v/w//D/8v/y//L/8v/y//H/8P/w//L/8//0//X/8v/x/+//7f/t/+3/7f/w//D/8P/v
/+//8P/w/+7/6//u/+//8f/y//L/8v/y//L/7//u/+3/7f/u/+n/6f/q/+7/7P/s/+3/
7f/t/+3/6//t/+v/7P/u/+7/7v/u/+7/7P/s/+z/7P/s/+z/7P/s/+r/6v/q/+r/6//s
/+3/7v/s/+z/7P/s/+r/6v/q/+r/6P/o/+j/6P/q/+r/6v/q/+r/6v/q/+r/6P/o/+j/
6P/q/+r/6v/q/+r/6v/q/+r/6v/q/+r/6v/s/+z/7P/s/+v/6v/q/+n/7P/s/+z/7P/r
/+r/6f/n/+n/6P/o/+v/6f/p/+n/6v/s/+v/6//u//P/9P/0//T/9P/z//L/8v/0//T/
8//z//H/8P/t/+v/7P/s/+z/6//r/+v/7f/t/+r/6v/o/+j/5v/m/+j/6v/p/+n/6v/q
/+v/7P/t//D/7P/q/+f/5f/n/+f/6f/q/+n/6P/n/+b/6P/o/+r/6v/m/+X/5f/m/+j/
6P/o/+f/6f/o/+f/5//t//j//P8BABYARQCQAOoAOgFvAaQB6AEeAiMCEgLzAbEBOAGh
ABAAmv9F/wj/4P7v/hv/Nf9D/1v/cP+A/4//pf+7/8n/1P/c/+P/6P/s/+z/7//w/+//
8v/1//b/+P/2//b/9v/3//j/+f/6/////f/8//z//f/7//v/+f/5//n/+//7//r/+//8
//z//f///wAAAAAAAP3//P/7//v//P/9////AAACAAIAAgACAAEAAwADAAMAAwADAAMA
BQABAAEAAwAEAAYABwAHAAgACQALAA0ADgAMAAoACAAHAAoACwAMAA0ADQAPABAAEAAP
AA8AEgAVABMAEwAUABYAFQAXABgAGQAcABwAHQAgACMAJwAqACsAKgAqACsALQAxADIA
NAA5ADoAPAA/AEIARQBHAEYARwBIAEoASwBLAEsATABNAE4ATwBPAE8ATwBQAFEAUgBU
AFIAUABOAE0ATwBNAEkAQwBAAD4AOgA2ADAALAArACYAHAAZABYAEwANAAoABwAFAAUA
BQACAP//+//6//n/9//y//H/8f/w//D/8P/w//H/8v/y//H/7v/w//L/8P/w//D/8P/u
/+3/7f/u/+7/7//u/+z/6v/o/+j/6f/p/+n/6f/q/+z/7v/u/+3/7P/r/+r/6v/o/+n/
6P/p/+n/6f/t/+3/7f/t/+3/7v/u/+7/7v/s/+z/7v/w//H/8f/x/+//7//y//L/8f/w
/+//7v/w//D/7//t/+v/6//q/+r/7f/t/+z/7P/u/+7/7f/t/+3/7P/p/+j/5//m/+X/
4//l/+X/5f/j/+P/4//j/+P/5v/o/+n/6v/o/+b/4v/g/97/3v/e/97/4P/f/97/3v/d
/93/3f/d/9//3//e/93/3v/f/+D/5P/j/+L/4P/f/+H/4v/h/9//3//f/+D/4P/g/+D/
4P/g/93/3P/b/9v/3//b/9z/3v/d/9r/2f/Z/9v/3f/f/9//3f/h/+L/4P/e/97/3v/e
/+D/4P/g/+D/3f/c/9v/2v/e/+D/4v/k/+L/4P/e/9z/3P/c/9z/3P/c/9z/3P/c/97/
3v/e/97/3P/c/9z/3P/a/9r/2//b/97/3v/e/97/3v/e/97/3f/d/9z/3P/f/9//3//f
/+D/4v/h/+H/5P/m/+b/5f/k/+b/5//o/+r/7P/s/+v/6//p/+j/5f/j/+H/4P/f/93/
2//b/93/3f/d/97/3f/e/9v/2v/b/9z/3//f/+D/4P/f/97/3f/e/93/3v/e/9//3//d
/93/3P/a/9r/2v/a/9r/2v/c/9z/2//b/9z/3v/f/+D/4f/h/+H/4P/h/+X/6f/q//T/
AwAWADsAggDeADIBawGWAc4B/gEDAuoBwwGBARQBhwD8/47/Sf8S/9r+3/4P/yv/M/9L
/2b/dP+F/53/s/+//8b/0v/d/+L/5P/p/+3/7//v//L/9f/2//j/+f/6//v//f/9//3/
/f8BAP///v/+//////////3//f8BAAMAAwACAAIAAgABAAEAAQACAAIAAgACAAIAAgAD
AAMAAwAEAAQABgAGAAYABgAGAAcABgAFAAUABQAFAAcAAwADAAUABgAIAAkACQAKAAoA
CwAMAAwACgAKAAoACwANAA0ADQANABAAEwAVABYAFAATABUAFwAUABMAEwAUABgAGwAd
AB8AIgAiACMAJgAoACsALQAtAC0ALgAwADMANQA2ADgAPQA9AD4AQABCAEgASwBLAE0A
TABOAE8ATwBQAFIAVABWAFcAVwBXAFcAVQBVAFUAVgBWAFQAUgBRAE8ATQBJAEMARABC
AD4AOgAyAC4ALQAoACIAHwAcABkAEwAQAA0ACwAJAAkABgADAAEAAAD///3/+P/3//f/
9v/2//b/9v/3//b/9v/1//L/9P/2//T/9P/3//j/9//3//X/9v/2//f/9f/0//P/8v/y
//P/8//z//X/9v/4//r/9//1//P/8f/x//L/8f/z//L/8//z//P/9f/1//X/9f/3//j/
+P/4//j/9v/2//j/+P/5//n/+f/3//f/+v/6//v//P/9//7//f/8//r/9//4//n/+f/6
//j/9//1//T/9f/2//b/9//4//j/9v/2//T/9P/0//P/8//z//P/8f/v/+//7//v//H/
8v/y//L/8v/y//D/8P/w//D/8P/w//D/7//u/+7/7f/t/+3/7f/w//H/8f/x//D/7//u
//D/8P/w/+//7//u/+7/7P/p/+7/7//x//L/8f/w/+//7v/u/+7/7v/v//T/7//v//D/
8//y//P/9f/z//P/8//x/+3/6//s//L/9P/0//T/9P/x//D/7//u/+z/7P/s/+z/7f/u
/+//8P/u/+7/7v/u/+7/7v/u/+7/8P/w//D/8P/u/+7/7v/u/+z/7P/s/+z/7v/w//L/
9P/z//L/8f/w//D/8P/w//D/7//u/+3/7P/t/+//8P/y//D/7v/s/+r/6v/q/+n/6f/q
/+r/7f/t/+v/6//s/+z/7v/v//P/9//2//b/9v/3//X/9f/2//j/+v/5//n/+f/4//X/
8//z//D/7//t/+v/7P/v//D/8P/u/+z/7P/q/+j/6v/s/+3/7v/w//H/8v/w//D/8v/w
//D/7//v/+//7//v/+7/7v/t/+z/6//q/+j/6v/q/+j/6f/p/+r/7f/w//H/8f/x//L/
8f/1//v//P8AAAkAHgBRAKIA+gBCAXkBvgEOAj4CPwIyAg0CuQE0AZUA/v+K/z//Av/i
/gH/Lf89/1H/a/98/47/of+5/83/1//e/+j/6//q/+7/8//3//n/+f/+/wEAAgAEAAQA
BAAEAAUABAADAAIABQAHAAYABgAHAAcABwAFAAUACQALAAsACgAJAAgABgAFAAkACgAK
AAoADAAMAAwADQANAA0ADgAOAAwADAAMAAwADwARABEAEQAQAA8ADgAPAA0ADQAPABAA
EwATABIAEgASABMAFAAUABQAFAAUABUAFQAVABUAFQAXABkAGgAaABsAGwAeACEAIQAh
ACIAJAAlACcAKAApACgAKAApACwAMAAzADUANQA5ADoAPAA/AEAAQABBAEUARgBIAEsA
TgBUAFcAVwBZAFoAXABdAF0AWwBcAF0AXgBdAF0AXQBdAF8AXwBfAGAAYQBgAF8AXwBe
AFsAVgBPAE0ASgBFAEAAOgA2ADUAMAAmACMAIAAdABsAGAAVABMADwANAAgAAwABAAAA
///9//z/+//7//r/9v/2//b/9//7//z//P/6//n/+v/3//b/+P/4//b/9f/3//j/+P/5
//j/9v/0//L/8v/z//P/8//y//L/8//0//P/8//z//P/8//y/+//7//u/+//7//v//H/
8f/x//H/8//0//T/9P/y//D/8P/y//D/8f/x//H/8v/z//f/+P/2//b/9v/2//b/9v/1
//P/8v/x/+//7v/x//H/8P/w/+//7v/s/+v/7P/s/+r/6v/r/+z/7f/t/+3/7f/t/+v/
6//r/+v/6//q/+r/6f/o/+r/6v/o/+j/6v/q/+r/6v/q/+n/6P/o/+j/5//m/+X/5f/l
/+T/4//j/+P/4//m/+j/6P/n/+f/5f/k/+H/3f/h/+H/4v/i/+L/4v/i/+L/4v/i/+L/
4//k/9//3//g/+P/4v/j/+X/4//j/+P/4f/h/9//4v/k/+L/4v/i/+L/4P/g/+D/4P/f
/97/3f/c/9//4P/h/+L/4f/g/9//3v/f/+D/4f/i/+D/4P/g/+D/3v/e/97/3v/e/97/
3v/e/+D/4P/g/+D/4v/i/+L/4v/g/+D/4P/g/+D/4f/h/+L/4P/g/+D/4P/e/97/3f/d
/9r/2v/d/93/4P/h/+P/5P/i/+H/4//l/+b/5v/m/+f/6v/r/+3/8P/u/+v/6f/n/+f/
5f/k/+X/4//h/97/2//c/9//4P/g/97/3P/c/9r/2v/c/97/3//f/+D/4P/g/+L/4v/k
/+L/4P/f/9//3//b/9v/2v/a/9v/3P/d/97/3f/e/93/2v/Z/9n/2v/d/97/3//f/9//
3P/f/+H/3//g/+r/+f8IACMAYgC4AA4BUQGAAa4B4gH9Ae4B0QGhAUwBywA6ALr/X/8i
/+z+2f75/hf/I/89/1z/av93/4f/l/+r/7z/yP/R/9j/2v/d/+H/4//j/+j/6//s/+7/
7v/u/+7/7//t/+3/7f/x//H/8P/w//H/8//z//H/8f/z//X/9f/0//b/9v/1//X/9f/2
//b/9v/0//T/9P/1//X/9f/2//b/9v/2//b/9v/3//n/+f/5//v/+//7//3/+//7//3/
/v/+//3/+//6//3///8BAAIABAAEAAQABQAEAAMAAgABAAUABwAIAAgABQADAAQABQAI
AAkACwAOAA0ADwAQABEAEwAUABYAGgAaAB0AHwAfAB4AHgAfACEAKAAqAC0AMwAxADIA
NAA2ADkAOwA6ADsAPgBAAEEAQQBEAEYASABKAEoASQBIAEcASQBJAEkASgBJAEYAQwBB
AEMAQQA9ADcANgA0ADAALAAoACQAIwAeABcAFQATABEADwAMAAkABwADAAEA/P/3//f/
9v/1//P/8P/v/+//7v/u/+7/7v/v/+3/7P/q/+b/5v/o/+b/5v/p/+r/6f/p/+f/6P/o
/+n/6//q/+n/6P/q/+v/6//r/+j/6P/p/+r/7P/t/+7/7//s/+r/5v/l/+j/6f/p/+n/
7f/t/+3/7f/v//D/8P/w/+//7P/r/+z/7f/v//D/8f/t/+3/8P/w/+//7v/t/+z/7f/u
/+7/7f/u/+//7//w/+7/7f/r/+r/7P/s/+v/6//s/+z/6v/q/+3/7v/v/+//7P/r/+r/
5//p/+n/6f/p/+v/7P/s/+z/6v/q/+j/6P/q/+r/6v/q/+j/5//m/+b/6P/p/+r/6//r
/+v/6v/p/+f/5//n/+r/6v/q/+n/6f/s/+z/6v/n/+n/6f/q/+r/5//m/+X/5P/n/+j/
6f/r//H/7f/u//D/8f/u/+3/7f/r/+v/6//p/+v/6f/s/+z/6v/q/+r/6v/q/+r/6v/q
/+v/7P/t/+7/7P/s/+z/7P/s/+z/7P/s/+r/6v/q/+r/7P/s/+z/7P/q/+r/6v/q/+r/
6v/q/+r/7P/s/+z/7P/u/+7/7v/u/+v/6v/q/+n/7P/s/+z/7P/q/+r/6v/p/+v/6v/q
/+3/7//v/+//8P/u/+3/7f/w//D/8P/v/+7/8v/1//j//P/9//z/+v/5//f/9v/z//H/
8f/w/+//7f/t/+3/7//v/+7/7v/s/+z/6f/o/+n/6v/t/+3/7v/u/+z/7P/s/+7/7v/u
/+3/7f/v/+3/7f/s/+z/7P/s/+z/7P/s/+7/7v/q/+n/6f/q/+//8P/x//H/7//y//H/
9f/5//7/BAAHAA4ALwB6ANwAMgFpAZwB4gEkAjUCKgIPAs0BXgHRADgArv9R/xj/6P7p
/hH/L/8//1v/cv+E/5f/q//B/9H/2P/g/+n/8P/y//P/9//5//n//P///wAAAgABAAAA
/////wEAAQABAAUABwAGAAYABwAJAAkABwAHAAcACQAJAAgABwAGAAQAAwAFAAYABgAG
AAgACAAIAAkACQAJAAoACgAKAAoACgAKAAsADQANAA0ADQANAA0ADwALAAsADQAOAA8A
DwAOAA4AEAARABIAEgAQABAAEAARABEAEQARABEAFQAXABgAGAAZABkAHAAfAB0AHQAe
ACAAIQAjACQAJQAkACQAJQAoACoALQAvAC8AMQAyADQANwA8AD4AQQBHAEkASgBMAE4A
UABTAFMAVQBWAFgAWQBZAFkAWgBbAFwAXgBfAGAAYQBhAGEAYQBiAGIAYABeAF0AWgBX
AFIASwBLAEoARwBEADwAOAA3ADIAKAAlACIAHwAbABgAFQATABAADwALAAcABQAEAAMA
AQD+//3//f/8//j/+P/4//n//P/8//v/+P/6//z/+v/6//z//P/6//n/9//4//j/+f/5
//j/9//2//b/9//3//f/9v/2//f/+P/5//n/+f/5//X/9P/x//H/8v/z//P/8//z//H/
7//t//H/9P/2//j/9v/0//T/9v/4//n/+f/5//b/9f/3//b/+P/4//j/+P/6//r/+f/3
//X/9f/0//T/9f/1//T/9P/y//L/8f/x//T/9P/y//L/9P/0//T/8//y//H/8P/t/+3/
7f/t/+3/7//w//D/8P/y//L/8P/w/+7/7v/u/+7/7v/t/+z/7P/t/+3/7f/t/+3/7f/s
/+v/6v/p/+j/6v/s/+z/6//r/+7/7v/s/+n/6//r/+z/7P/q/+r/6v/q/+z/7P/s/+3/
7//p/+j/6P/s/+r/6v/r/+3/7f/t/+v/7//t/+j/5v/o/+r/7P/u/+v/6v/p/+j/6f/q
/+v/7P/q/+r/6v/q/+r/6v/q/+r/7P/s/+z/7P/q/+r/6v/q/+r/6v/q/+r/6//s/+3/
7v/s/+r/6P/m/+b/5v/m/+b/6f/q/+v/7P/q/+r/6v/q/+f/5v/l/+T/5v/m/+b/5v/n
/+j/6f/q/+n/6P/o/+f/6P/o/+j/6P/o/+j/6P/n/+n/6P/o/+v/6f/p/+n/6v/o/+f/
5//q/+7/8P/x//L/8v/x//D/8P/0//T/8//z//H/8P/t/+v/7f/s/+v/6f/n/+f/6f/p
/+b/5v/k/+T/4//k/+f/6v/q/+n/6f/o/+r/7P/u//L/7f/q/+b/4//m/+X/5v/m/+T/
5P/k/+T/5f/m/+n/6v/q/+n/6f/q/+z/7P/s/+v/6//o/+X/5//t//b//v8FABQAPwCI
AOAAMgFrAZwB1gEMAh0CEgLzAasBNgGhABQAov9V/xr/6P7v/hn/M/9B/1X/Zv94/5P/
q/+7/8n/0v/a/+H/5P/k/+j/7f/w//H/8v/1//b/+P/5//r/+//9//v/+//7/////P/6
//n/+f/6//v/+v/7//v//f/9//z//v/+//3//f///wAAAAAAAP///v/9//3//v///wEA
AgACAAIAAgACAAUABwAHAAcABQAFAAUABwAFAAUABwAIAAoACwALAAwACwALAAsACgAK
AAoACgALAAsACwALAAsADwARABIAEgAPAA8AEgAVABcAFwAYABoAGwAdAB4AHwAgACAA
IQAkACQAJwApACkALAAuADEANQA2ADYANwA7ADsAPAA+AEAARgBJAEkASwBOAFAAUQBR
AE4ATgBOAE4AUABRAFIAUwBRAFEAUQBSAFIAUABOAE0ATwBNAEkAQwBCAEAAPAA4ADAA
LAArACYAIQAfAB0AGwAVABIADwANAAkABwACAP3/+//6//n/9//2//X/9f/0//L/8v/y
//P/9P/0//P/8P/w//L/8P/w//L/8v/w/+//8f/y//L/8//z//L/8f/w/+7/7//v/+//
7P/s/+3/7v/w//H/8v/z//H/8P/t/+3/7P/t/+3/7f/t/+3/7f/t//H/8v/y//L/8v/w
//D/8v/y//P/8//z//D/7//x//D/8v/0//b/+P/3//b/9P/x//L/8//z//T/8//z//L/
8v/y//L/8f/x//L/8v/w//D/8v/y//L/8f/v/+//7//t/+3/7f/t/+3/7//w//D/8P/u
/+7/7P/s/+z/7P/s/+z/7v/t/+z/7P/r/+v/6//r/+3/7f/s/+v/7f/t/+3/8P/v/+7/
7P/r/+z/7P/q/+f/5//n/+j/6P/q/+r/6v/q/+v/7P/t/+//8f/r/+r/6v/s/+r/6v/r
/+z/7f/u/+3/7f/v/+z/6v/s/+z/7P/s/+z/7P/s/+z/7P/s/+z/7P/u/+7/7v/u/+z/
7P/s/+z/7v/u/+7/7v/s/+z/7P/s/+7/7v/u/+7/8P/w//D/8P/w//D/8P/w//D/8P/w
//D/8P/w//D/8P/u/+7/7v/u/+//7//w//D/8P/w//D/8P/x//H/8v/y//H/8//y//H/
8f/y//L/8f/z//b/+f/6//r/+v/7//v/+//8//7//v/7//v/+//6//n/9//3//b/9//1
//P/8//y//H/7//u/+3/7v/t/+7/8P/y//P/8//2//b/9v/2//T/9v/0//T/8//z//P/
8f/x//D/8P/w//D/8P/w//D/8P/w/+7/7f/u//D/9P/2//f/9//3//b/8//1//n//P/+
/wkAHABBAIgA5gA8AW0BngHkASYCOQIsAgkCwwFYAc0ANACw/1v/IP/q/un+F/83/0n/
Y/96/4j/mf+z/8n/1//e/+j/7f/y//j/+f/9//////8BAAMAAwAEAAUABgAHAAkACQAJ
AAkADQAPAA4ADgAPAA8ADwANAA0ADgAPAA4ADAAOAA4ADQANABAAEgATABQAEwASABEA
EQARABEAEgASABIAEgASABIAFQAXABcAFwAWABUAFAAVABMAEwAVABYAFwAXABYAFgAW
ABcAGAAYABkAGgAbAB0AHwAfAB8AHwAfACEAIgAiACMAIwAmACkAKQApACoALAAqACsA
KwArAC8AMAAyADYANgA5ADsAOwA9AD4AQABDAEkASgBMAFEAVABWAFkAXABfAGEAYABh
AGAAYgBjAGMAZQBmAGcAaABrAGsAawBrAGsAawBrAGwAbABqAGgAZwBoAGcAZABfAFwA
WgBWAFIASgBGAEUAQAA4ADUAMgAvACkAJgAjACEAIAAfABsAFwATABIAEQAPAA4ADQAN
AAwACgAKAAoACwAKAAoACQAGAAkADAALAAwADQAMAAkABwAGAAYABQAFAAcACAAJAAoA
CQAJAAgABwAEAAQABQAGAAkACQAJAAkABwAGAAMAAwAFAAcACAAJAAoACQAIAAcABwAI
AAgACAAKAAgACAAKAAoACwALAAsACwALAA4ADgAKAAgABgAEAAYACAAJAAkACwALAAoA
CgAJAAkACAAIAAoACgAJAAkACgAKAAgACAAIAAgACAAHAAcABwAHAAUABwAHAAcABwAE
AAQAAwACAAMABAADAAQABAAEAAQABAAEAAMAAgACAAMAAwADAAMAAwADAAIAAQAAAP//
/v8AAAIAAgABAAEABAAEAAIA//8DAAMABAAEAAQABAAEAAQAAQAAAP////8DAP//AAAC
AAQAAgACAAMAAwADAAMAAQADAAMABAACAAAAAAAAAAAAAgACAAIAAgAAAAAAAAAAAAEA
AgADAAQAAgACAAIAAgADAAQABQAGAAQABAAEAAQAAgACAAIAAgADAAQABQAGAAYABgAG
AAYABAAEAAQABAAGAAYABgAGAAgACAAIAAgABwAGAAUABAACAAIAAgACAAQABAAEAAQA
BQAGAAcACAAFAAQAAwACAAMABAAFAAYABAAEAAQABAAFAAUABgAGAAYABgAGAAYABgAF
AAUABAAGAAkACQAJAAsADAAMAAsACwAOABEAEgAQABAAEQARAA8AEAASABIAEwATABMA
EgANAAsACwAKAAgABQACAAEABAAFAAUABgAFAAYABQAGAAUABgAGAAUABgAGAAYABgAJ
AAwACwAMAAoACQAIAAUABgAGAAcACAAKAAoACgAKAAoACgAIAAcABQAGAAkACgALAAsA
CwAKAA0ACQAHAAwAEgAXACQARwCIANwANAF5AawB7AE2AlsCVAI9AgsCqAEXAXoA8v+T
/0r/Dv8F/y//Uf9j/3f/iP+W/63/xf/b/+n/8v/4////AgACAAgADQAQABEAEgAVABYA
GAAXABYAFQAVABYAFwAYAB0AHQAcABwAHQAdAB0AGwAbAB8AIQAhACAAIAAgAB8AHwAj
ACQAJAAkACIAIgAiACMAIQAhACIAIgAgACAAIAAgACIAJQAmACcAKAApACoALQArACcA
KQAqAA==
         </WaveFormData>
      </LeadData>
      <LeadData>
         <LeadByteCountTotal>10000</LeadByteCountTotal>
         <LeadTimeOffset>0</LeadTimeOffset>
         <LeadSampleCountTotal>5000</LeadSampleCountTotal>
         <LeadAmplitudeUnitsPerBit>4.88</LeadAmplitudeUnitsPerBit>
         <LeadAmplitudeUnits>��V</LeadAmplitudeUnits>
         <LeadHighLimit>2147483647</LeadHighLimit>
         <LeadLowLimit>268435456</LeadLowLimit>
         <LeadID>V4</LeadID>
         <LeadOffsetFirstSample>0</LeadOffsetFirstSample>
         <FirstSampleBaseline>0</FirstSampleBaseline>
         <LeadSampleSize>2</LeadSampleSize>
         <LeadOff>FALSE</LeadOff>
         <BaselineSway>FALSE</BaselineSway>
         <ExcessiveACNoise>FALSE</ExcessiveACNoise>
         <MuscleNoise>TRUE</MuscleNoise>
         <LeadDataCRC32>1264765945</LeadDataCRC32>
         <WaveFormData>
5P/k/+T/5P/m/+b/5v/m/+T/5P/k/+T/4f/g/9//3v/f/+D/4f/i/+H/4P/f/97/3P/c
/9z/3P/d/97/3//g/93/3P/b/9r/2v/a/9r/2v/c/9z/3P/c/9r/2v/a/9r/3P/c/9z/
3P/a/9r/2v/a/9j/2P/Y/9j/1v/W/9b/1v/X/9j/2f/a/9f/1v/V/9T/1f/W/9f/2P/Y
/9j/2P/Y/9b/1v/W/9b/1//Y/9n/2v/Z/9j/1//W/9X/1P/T/9L/1f/W/9f/2P/a/9r/
2v/a/9j/2P/Y/9j/1v/W/9b/1v/V/9T/0//S/9P/1P/V/9b/2P/Y/9j/2P/Y/9j/2P/Y
/9b/1P/S/9D/0//U/9X/1v/W/9b/1v/W/9X/1P/T/9L/1f/W/9f/2P/W/9b/1v/W/9T/
1P/U/9b/2v/a/9r/2v/Y/9b/1f/U/9b/1v/U/9T/1P/W/9b/1v/X/9j/1//a/9v/3P/b
/9r/2//d/9//4P/f/97/3P/Z/9z/3v/f/+D/4P/g/+D/3//d/9n/2v/a/9j/1v/W/9X/
1//W/9b/1//Z/9z/3f/e/93/3P/b/9r/3P/b/9n/2f/X/9b/1P/S/9D/0f/R/9D/0P/P
/9L/0//R/9D/zv/O/9D/0f/T/9T/0v/Q/9L/0//R/9H/0f/L/73/s//E/+//JwBoAKwA
+ABhAekBXwKoAtsC9wLeAn8C8gFUAaoA9P9L/wH/J/9I/03/X/90/3z/i/+d/6b/sv+7
/77/wP/E/8f/y//O/9D/0v/Q/9L/0//T/9T/1f/W/9f/2P/Y/9n/2f/W/9b/1v/V/9j/
2f/a/9v/2v/c/9z/3P/e/97/3v/e/9v/2v/Z/9j/2v/a/9z/3P/e/97/3//f/+H/4f/h
/9//4v/j/+T/5f/n/+f/6P/o/+n/5v/o/+r/6//r/+r/6v/s/+7/7//v/+//7//w//D/
8P/v/+3/7P/w//H/8f/w//L/8v/1//f/9//3//n/+//8//3///8CAAAAAQAAAP//BQAH
AAoADQALAAsADgASABUAFwAZABsAGgAcAB0AHgAmAC0AMAA0ADMANgA5ADkAOgA9AD4A
PwBAAEAAQABBAD8AQQBCAEIARABEAEMAQwBBAEAAPQA5ADsAOwA5ADUAMQAuAC0AJwAi
AB8AHQAZABUAEAAMAAcABQACAP7/+v/5//j/+P/1//L/8f/v/+7/7P/s/+z/7P/v/+//
7f/s/+v/6v/n/+b/6v/q/+j/5//k/+T/5f/l/+b/5v/m/+X/5//o/+j/6P/o/+j/6P/o
/+b/6f/p/+f/4//j/+P/4//k/+b/6P/p/+z/6//s/+7/8f/0//H/8P/w//D/8f/x//L/
8//z//P/8v/y//T/9P/y//P/9v/4//f/9v/1//L/9P/0//T/9P/2//f/+f/6//n/+f/4
//b/9//4//f/9v/z//L/8f/v/+//8f/z//X/9v/2//b/9f/3//b/9v/3//f/9v/1//X/
8//z//P/9f/1//T/9P/0//T/8//x//H/8v/z//T/9f/1//X/9v/3//X/9f/0//D/8//1
//b/9//2//b/9f/y//X/9//4//n/+v/6//r//P/8//r/+v/7//z/+//8//7//P/7//j/
9//3//v//f/8//r/+v/6//r/+//8//3//v/9//z/+//6//r/+v/6//r/+//8//3//v8A
AAAAAAAAAP///v/9//z///8AAAEAAgAAAAAAAAAAAP///v/9//z//f/+////AAD///7/
/f/8//v/+v/5//r//f/+////AAD+//z/+//6//r/+v/4//j/+v/8//z//P/+//7//P/+
/wIABAAEAAQAAgADAAQABAAGAAgACQAJAAoADAANAA4ACwAKAAkABwAGAAMABQAGAAgA
BgAGAAUABwAGAAYABwAGAAgACAAIAAcABgAFAAQABQAFAAQABQAFAAYABgAGAAMAAwAC
AAAA///9//////////7//P/8/wAAAQADAAQACAAGAAIAAQABAAEAAQDz/9//1//q/xcA
VwCcAN4ANAG1AUECqQLoAg0DDwPWAl0CyAEoAYQA2P9L/y3/Xf92/3//lf+k/67/v//P
/9r/4v/p//D/9P/4//v//f/+//7//v/8//7//////wEAAQABAAEAAgACAAMAAwADAAQA
BQAFAAMAAwADAAMABgAIAAgACAAGAAYABgAGAAYABgAGAAYACAAIAAoACgAKAAoACwAL
AAkACQAJAAcABQAFAAUABQAGAAcACQAKAAwACgANABAADQALAAgABgAGAAgACQAJAAsA
CwAMAAwADQANAAwADAAOAA8ADwAOAAwADAAPABEAEwATABUAFwAaABsAHQAgAB4AHwAe
AB0AHgAfACEAIwAlACUAKAAsAC0ALwAxADMANAA2ADcAOAA9AEMARQBIAEYASABKAEkA
TABPAFAAUQBSAFIAUgBTAFMAVQBWAFYAWABYAFcAVwBVAFQAUQBNAEoASQBGAEEAPgA8
ADwANwAuACsAKQAlACIAHgAbABcAFwAUABAADAAJAAgACAAFAAIAAQD///7/+v/6//r/
+v/7//v/+f/4//j/+P/2//b/9v/2//T/8//0//T/9f/1//T/9P/0//P/8v/y//H/8P/x
//L/8//0//T/9//3//X/8//z//P/8//2//j/+v/7//v/+f/5//r//f8AAP3//P/8//z/
/f/9//z//f/9//3//P/8//7//v/7//v//f/+//z//P/8//r/+v/6//r/+v/6//v//f/+
//v/+//6//j/+v/8//z//P/8//z//P/7//r/+//8//3/+//6//n/9//3//b/9v/3//n/
+P/3//f/+f/5//n/+//6//j/9//2//j/+f/5//v/+P/3//b/9f/2//X/9f/1//b/9//3
//T/9v/3//f/9//1//b/9v/0//X/9//4//n/+P/2//T/9P/y//D/8P/x//P/8f/x//L/
8//z//H/8f/x//H/8f/0//L/8v/y//L/8P/w//D/8P/u/+7/7v/u//D/8P/w//D/8v/0
//b/+P/3//b/9f/0//P/8v/x//D/8P/w//D/8P/x//L/8//0//T/9P/0//T/8v/y//L/
8v/w//D/8P/w//L/8v/y//L/8v/y//L/8v/w//D/8P/w/+7/7v/w//L/8P/w//D/7//u
/+7/7v/u/+7/7P/s/+7/8P/w//D/8P/w/+7/8P/y//b/9v/2//b/9v/2//X/9f/4//j/
9//3//f/9v/1//L/8//0//T/9P/x//P/9P/0//L/8v/x//H/7v/u/+//8P/0//T/9P/0
//b/9v/2//b/8f/t/+v/6P/s/+3/7v/w/+//7f/q/+f/5//p/+n/6f/o/+b/5v/o/+f/
6f/q/+r/7P/q/+f/5//p/+n/2//J/8v/6P8bAF0ApADqAEgBywFJAp8C1gL5AvECoAIX
An4B4gA8AJL/Hf8d/03/Xv9p/4H/kv+e/6n/t//I/9L/2f/g/+L/5P/n/+j/6P/n/+b/
6P/q/+v/6//q/+n/6P/n/+n/6v/s/+3/6//s/+3/7f/r/+v/6//r/+z/7v/u/+7/8P/w
//D/8P/u/+7/7v/u/+z/7P/u/+7/8P/w//H/8f/z//P/8//x//D/7//u/+3/7f/t/+7/
7v/v/+z/7v/w//L/8//z//T/8v/0//X/9f/z//H/8P/u//L/8//z//T/9P/1//X/9P/y
//L/9f/3//f/9//5//v/+v/5//n/+v/8////AAABAAcACQAMAA8ADwAPABIAFgAWABcA
GAAZAB0AIAAiACQAJgArACwALgAtADAAMwAzADcAOwA9AD8AQQBAAD8APwBCAEUARwBI
AEkASABGAEUARQBEAEEAPQA6ADkANgAxAC0AKgApACMAGgAXABUAEQAMAAgABQABAAIA
AAD9//r/9//2//b/8//v/+3/6v/o/+f/6P/p/+r/7f/t/+v/6v/o/+j/5v/m/+r/6v/o
/+f/5v/m/+f/5//l/+T/4//h/9//4P/g/+D/4f/i/+P/5P/i/+X/5f/j/+L/4//k/+X/
4//i/+H/3//h/+H/4//m/+n/7P/p/+j/6P/o/+n/6f/s/+3/7f/t/+z/7P/u/+7/6//r
/+3/7v/t/+z/6//o/+j/6P/o/+j/6v/r/+3/7v/v/+//7v/s/+v/7P/r/+r/6P/o/+j/
5//m/+f/6P/p/+f/5v/l/+P/5//o/+r/7f/r/+r/6f/p/+b/5f/k/+X/4//i/+L/4v/k
/+P/4f/h/+P/4//j/+P/5f/l/+b/5//n/+f/5v/i/+T/5f/l/+X/5f/m/+b/5P/k/+X/
5f/l/+P/4v/h/+L/4//i/+P/5f/k/+H/4P/g/+P/4//h/+H/3f/l/+n/6v/p/+j/5//m
/+j/6P/o/+j/5v/k/+L/4P/k/+b/6P/q/+f/5v/l/+T/5v/m/+b/5v/m/+b/5v/m/+b/
5v/m/+b/5P/k/+T/5P/i/+L/5P/m/+j/6P/o/+f/5v/m/+b/5v/m/+T/5P/m/+f/5v/l
/+T/5f/k/+f/6v/u/+7/7v/u/+7/7v/t/+3/7//w//D/8f/x//D/7//s/+r/6v/p/+j/
5//p/+r/6v/q/+z/7f/v/+v/6v/q/+r/7v/u/+7/7v/t/+z/6//q/+r/6f/q/+r/6v/p
/+j/6P/r/+v/6v/p/+f/6f/p/+n/6f/o/+n/7P/r/+3/7v/u/+7/7v/v//H/7//n/9v/
z//J/9r/DQBTAJwA5AA8AbkBQQKnAuYCEQMZA+ACZQLKASgBhADO/zn/If9Z/2z/bf+F
/5r/pP+x/7//zv/U/9n/4P/o/+z/6//t/+7/7v/u/+//8v/0//X/9//3//f/9//3//b/
9v/1//X/9v/3//f/9//3//f/9//5//z//f/+/wAAAAAAAAAA/v/+//7//v/+//7/AAAA
AP///v/+//3//////////f/9//3//f/9//v/+//8//z/+//4//r//P///////v/+//7/
AAABAAEAAQABAAIAAgACAAEA///+/wIABQAHAAgABgAGAAkACwAIAAcACAAJAAwADQAP
ABIAEwAVABUAFQAXABcAGAAZABoAGwAfACQAJgAnACgAKQAtADAAMgA0ADgAPQA+AEAA
QABCAEQAQwBIAE0AUABTAFQAVABUAFUAVABVAFUAVABYAFgAVwBXAFcAVgBTAE8ATgBN
AEoARQA9ADoAOQAzAC4AKwApACUAIAAcABkAFQAWABQAEQAOAAsACgAKAAcAAgABAP//
/v/+//7//v/+//7//f/6//j/+//8//v//P8AAAAA/v/9//z//P/9//3/+v/6//r/+f/3
//j/+P/4//r/+v/6//r/+P/7//v/+f/4//n/+v/7//n/+v/7//v/+//5//n/+v/8/wAA
/v/+//7//v//////AAABAAEAAQD+//7/AAAAAP//AQAFAAgABQAEAAMAAAABAAIAAwAE
AAAA//////7//v///////v8BAAQABQAGAAUABAADAAEA//////////////7//f/7//7/
/v///wEAAQAAAP////////////8BAP7//P/7//r/+//7//r/+//8//3//v////7//f/9
//3///////7/+v/7//v/+v/5//r//P/9//z/+f/5//j/9//2//b/9v/4//r/+P/4//n/
+//5//n/+v/7//v/+f/5//f/9f/1//r//P/8//z//P/5//j/9//2//T/9P/0//T/9//4
//n/+v/6//r/+v/6//j/+P/4//j/+P/4//j/+P/2//b/9v/2//T/9P/0//T/9//4//n/
+v/5//j/9//2//j/+P/4//j/9//2//X/9P/2//j/+v/6//f/9v/0//L/9P/0//T/9P/z
//T/9//6//n/+P/3//b/9f/4//v//v/+//7//v////3//P/8//z//f/9//7/AAAAAAAA
/v/+//z/+//6//f/+f/6//r/+P/2//X/9f/0//T/9f/2//j/+v/6//r/+v/4//j/+P/3
//f/9//2//b/9//2//b/9//0//L/8P/t/+//7//v/+7/7P/s/+7/7//z//T/9P/0//T/
8//1//X/6f/Z/8v/z//u/yUAZQCqAPwAdgEHAnsCwQLwAgMD2wJuAtcBNAGUAPz/aP8Z
/zX/Xf9m/3f/j/+c/6j/tf/D/9L/2P/d/+T/6P/m/+f/6v/s/+3/7v/w//L/8//z//H/
8f/x//H/8f/w//D/7//v//D/8f/x//L/8//0//X/+P/6//r/+v/3//b/9f/0//X/9v/3
//j/+P/4//r/+v/6//r/+//7//j/9//2//P/9v/3//j/+f/4//f/9//2//P/8P/y//T/
9f/1//T/9P/0//b/9//3//f/9//4//j/9//3//b/9v/4//n/+f/4//j/+P/7//3//v//
/wIABQAHAAcACAAKAAgACQAIAAcACAAJAAsADQARABMAGAAeAB8AHwAfAB8AIwAmACgA
KgAuADMANAA2ADgAPABAAEEAQABBAEAAPwBCAEIAQgBDAEEAQwBEAEQASABKAEsATQBL
AEoARwBDAEEAPwA7ADUALwAsACsAJQAcABkAFwATABMAEAAOAAsABgACAP3/+P/4//j/
+f/3//T/8//x//D/8P/w//D/8P/z//P/8f/w/+//7v/r/+r/6v/q/+j/5//p/+r/7P/t
/+v/6v/p/+f/5//o/+j/6P/o/+j/6P/o/+r/7f/t/+v/6P/n/+b/5f/l/+b/5//n/+j/
5//o/+r/7v/y//D/8P/v/+7/7v/t/+3/7f/s/+v/7f/u//H/8v/v/+//8f/y//D/8P/w
/+7/7P/s/+z/7P/r/+v/7P/s/+r/6f/n/+T/5v/o/+j/6P/q/+r/6v/p/+j/6f/q/+v/
6v/q/+r/6f/n/+b/5v/n/+X/5P/j/+P/5P/l/+b/6f/n/+b/5v/m/+T/4//h/+H/4//j
/+P/4//j/+P/5P/l/+X/5f/k/+D/4f/h/+D/3//f/+D/4P/e/+H/4//k/+X/5v/m/+b/
6P/m/+T/5P/l/+f/5f/l/+b/5f/l/+P/4//h/9//4f/i/+X/5v/n/+j/5v/k/+L/4P/i
/+L/4v/i/+X/5v/n/+j/5//m/+X/5P/m/+b/5v/m/+X/5P/j/+L/5P/k/+T/5P/k/+T/
5P/k/+L/4v/i/+L/5P/k/+T/5P/k/+T/5P/k/+P/5P/l/+T/5P/k/+P/4v/h/+D/3//e
/9r/2v/c/97/4v/k/+b/6P/j/+T/5f/m/+T/5P/k/+X/6f/q/+z/7v/s/+n/5//m/+f/
6P/n/+j/5v/l/+T/4f/l/+b/5v/k/+L/4f/h/+D/4P/h/+L/5P/i/+L/4v/i/+P/5P/l
/+X/4f/h/+D/4P/d/9z/3P/d/+D/4P/g/9//4P/f/97/3P/c/9z/3v/f/9//4P/g/+D/
3v/j/+P/4f/b/9X/y//B/8b/7/8vAHYAuAACAWsB7QFlArgC7wIRA/wCoQISAnIBygAW
AGX/E/8z/1T/V/9r/4b/kv+Z/6P/qv+0/8P/0P/a/97/3//f/+D/4P/g/97/4P/h/+H/
4//j/+P/4//i/+L/4//j/+X/5v/n/+f/5//n/+f/5//n/+j/5//m/+f/6P/p/+r/6v/q
/+r/6v/o/+j/6v/q/+j/6P/p/+n/6f/p/+n/5//p/+n/6f/p/+v/6//s/+z/6v/m/+f/
6P/n/+f/5v/m/+j/7P/v//H/7//v//D/8P/w/+//7f/s//D/8f/x//D/7v/s/+3/7f/v
//H/9f/5//j/9//3//j/+v/9//7///8CAAMABQAHAAUAAwAEAAYADQARABUAGQAZABwA
HgAgACEAJQAlACYAKAAsADAAMQA1ADkAOwA9AD4APAA6ADkAPAA/AEEAQgBBAEAAPgA9
AD8APgA7ADcAOAA3ADQALwAnACQAIwAdABcAFQAUABEAEAAMAAkABQACAP7/+f/0//P/
8v/y/+//7P/r/+n/6P/o/+j/6P/o/+j/5//k/+L/4P/g/97/3v/i/+T/5P/l/+T/5P/l
/+X/5P/k/+T/4//l/+b/5v/m/+X/5P/j/+L/5P/n/+f/5f/h/+H/4f/h/+P/5P/l/+X/
5v/l/+b/6P/q/+7/7P/s/+n/6P/o/+f/6f/r/+z/7f/s/+z/7v/u/+3/7f/v//D/8P/w
//D/7v/x//L/8//0//L/8f/x//D/8f/x//D/7v/u//D/8P/w//H/8v/z//P/8P/v/+7/
7f/u/+7/7v/t/+3/7P/s/+3/7v/u/+7/7//x//H/8f/z//L/8P/v/+7/7//v/+7/7//v
/+//7//v//D/7//v/+//8f/x//D/7P/s/+3/7f/t/+//8P/w/+7/7f/t/+z/6//u/+7/
7v/w//L/8P/w//H/8f/v/+//8P/w/+//7P/r/+3/7f/v/+7/7P/s/+z/7P/s/+z/7P/s
/+3/7v/v//D/7//u/+3/7P/u/+7/7v/u/+z/7P/s/+z/7P/s/+z/7P/s/+z/7P/s/+z/
7P/s/+z/7P/s/+z/7P/t/+7/7//w/+3/7P/t/+7/7v/u/+7/7f/s/+z/7P/s/+7/7P/s
/+7/8P/w//D/8P/y//D/8v/0//P/8v/x//D/8//2//j/+//7//r/+P/3//j/+P/4//b/
9P/0//P/8v/x//P/9P/0//L/8v/x//H/7v/u/+//8P/0//T/9P/0//L/8v/y//L/8f/v
/+//7v/u/+3/7P/s/+7/7//v/+//6//t/+3/7f/s/+r/6v/s/+3/7//w//D/8P/y//H/
8//z/+3/4f/P/7//zv8BAEcAkgDWAC4BswE/Ap8C3AIBA/kCsgI1ApwB+ABWALb/Mf8X
/0P/Wv9l/3//kv+c/6v/u//I/9D/1//c/+L/5v/n/+f/6P/o/+j/6f/s/+7/7//s/+v/
6v/p/+z/7P/t/+3/7v/w//L/8//x//H/8f/x//L/9P/0//T/8//y//H/8P/w//D/8P/w
//H/8v/1//b/9P/0//X/9f/3//f/9//1//P/8//z//P/8//z//T/9P/z//D/8v/0//X/
9f/0//T/9v/4//n/+f/3//f/+P/4//f/9//2//b/+f/7//z//P/+//7/AQADAAIAAQAC
AAMAAgABAAEAAgAEAAcACAAJAAoACwANAA8AEQARABQAGAAbAB0AHwAhACYAKgAtADAA
MwA3ADcAOAA5ADwAPwA/AD4AQQBCAEMARwBIAEkASwBLAE0ATgBOAE4ATgBNAE0ATABK
AEYAQQBBAEEAPwA7ADMAMAAvACkAIgAfAB0AGQAYABQAEQANAAkABgACAP7//P/6//n/
9f/1//X/9P/0//D/8P/w//D/7//v/+3/7P/t/+7/7f/u/+7/7v/s/+v/6v/q/+v/6//q
/+r/6v/p/+f/6P/o/+j/6f/q/+v/7P/s/+//7//t/+n/6f/p/+n/5//o/+n/6f/p/+f/
5//o/+3/8v/x//L/8v/y//P/8//0//X/9f/1//H/8P/x//D/8P/x//T/9v/2//b/9v/0
//L/8v/y//L/8//z//T/9P/y//H/7//s/+//8v/z//T/9P/0//T/8//v/+//7//v//D/
8P/w/+//7//u/+7/7//x//D/7//v/+z/6//q/+v/7f/s/+z/7P/q/+n/5//n/+j/6f/q
/+v/6//p/+j/5//p/+n/6P/k/+f/6f/q/+v/6f/q/+r/6P/o/+n/6f/p/+r/6v/q/+z/
6f/m/+X/5f/n/+X/5f/m/+n/6f/n/+f/6//p/+H/3v/i/+T/5v/o/+X/5P/j/+L/4//k
/+X/5v/m/+b/5v/m/+T/5P/k/+T/5f/m/+f/6P/n/+b/5f/k/+P/4v/h/+D/5P/m/+j/
6v/n/+b/5f/k/+T/5P/k/+T/5//o/+n/6v/p/+j/5//m/+T/4v/g/97/4f/i/+P/5P/l
/+b/5//o/+X/5P/l/+b/5P/k/+T/4//j/+T/5f/m/+b/5P/k/+b/5v/m/+b/5v/k/+L/
5P/m/+r/6v/q/+r/6P/o/+f/5//o/+j/5//n/+j/6P/o/+b/6f/q/+r/6v/l/+f/6P/o
/+b/5v/l/+X/5v/m/+f/6P/p/+j/5//m/+n/6v/r/+z/6f/l/+P/4P/h/+H/4f/i/+L/
4f/f/93/3P/f/+D/4f/g/97/3v/g/+D/4f/h/+D/5P/e/9n/2f/b/9v/0/+//7f/0v8D
AEEAigDUADABqwEtApEC0AL3AvUCrgItApYB/ABaAKr/Jf8V/0X/Vv9f/3X/fv+I/5//
sf+6/8L/yf/O/9L/0v/R/9T/1v/X/9j/2P/a/9v/2//d/93/3f/d/9v/2v/a/9n/2//c
/93/3f/d/93/3f/d/9z/3v/e/97/4P/g/+D/4P/g/+D/4P/g/97/3v/g/+D/4f/i/+T/
5f/j/+P/4//h/+P/4//j/+P/4f/h/+L/4v/f/9z/3v/g/+P/4//i/+L/4f/i/+L/4f/h
/+H/4v/i/+H/4f/g/+D/4v/j/+P/4v/j/+T/6P/r/+v/6//t/+//7f/t/+7/8P/x//P/
8//z//b/9//5//v//P/9/wEABgAGAAcACAAJAAkADAAOABAAFQAbAB0AIAAkACgALAAt
ACoAKwAqACkALwAwADEAMwA1ADcAOAA4ADoAOgA5ADkAOwA6ADcAMwAyADEALgApACEA
HgAdABcAEwARABAADQAIAAQAAQD9//r/9v/x/+z/6f/o/+j/5f/k/+P/4f/g/97/3v/e
/97/3//f/93/3P/a/9r/2P/Y/9v/3P/b/9v/3P/c/93/3f/c/9z/3P/b/9j/2P/X/9b/
1//Y/9n/2v/c/9//3//d/9v/2//b/9v/2f/a/9v/2//Z/9f/1//Y/9z/4P/e/97/3P/c
/93/3f/f/+H/4v/j/9//3v/f/97/3//h/+X/6P/l/+T/4//g/+L/5P/m/+j/5v/l/+X/
5P/j/+P/4v/g/+L/5P/k/+T/5P/k/+T/4//h/+H/4f/h/+D/4P/g/9//4P/g/+H/4//j
/+L/4f/h/+L/4//k/+f/5//m/+b/5v/k/+P/4f/h/+P/4//j/+P/5//n/+j/6f/o/+f/
5f/g/+T/5f/l/+X/5f/m/+b/5P/k/+X/5f/l/+b/5v/m/+j/6P/m/+b/5//n/+X/5f/m
/+f/5//l/+X/5f/n/+f/5v/m/+b/5v/m/+b/5v/m/+b/5v/m/+b/5v/o/+j/6P/o/+b/
5v/m/+b/5P/k/+T/5P/k/+T/5P/k/+X/5v/n/+j/6//s/+3/7v/s/+z/7P/s/+r/6v/q
/+r/6v/q/+r/6v/q/+r/6v/q/+v/7P/r/+r/7P/r/+r/6v/t/+7/7//u/+v/7P/t/+z/
7P/s/+z/6v/u//D/8v/y//T/9P/1//b/9v/3//j/+P/3//f/+P/4//j/9v/2//b/8//y
/+//8f/y//L/8P/w//H/8f/w//D/8f/y//T/9P/y//L/8v/y//P/9P/0//P/8//y//L/
8f/u/+7/7//v//H/8f/w//P/8v/x/+//7P/t//D/8v/1//j/+P/4//j/8//z//X/6f/Z
/83/yf/c/wsAUQCaANwAMgG1AUECpQLkAgsDCQPIAksCrgEMAWoAwv81/xn/S/9k/2//
if+c/6L/r//B/9D/2P/f/+b/6P/q/+3/7//w//D/8P/t/+7/7v/t/+7/7//w//H/9P/0
//X/9f/1//b/9//3//X/9f/1//X/9P/2//b/9v/2//b/9v/2//f/+P/5//r/+P/4//r/
+v/4//j/+f/5//n/+f/5//f/9//3//f/9//1//X/9v/2//b/9P/3//r/+v/5//f/9v/0
//b/9//3//j/+f/7//z///////7//v8AAAEAAQAAAP7//v8BAAMABQAFAAcACQAIAAcA
BwAIAAkACwALAAsADgAPABEAEwATABMAFgAaAB8AIQAjACUAKAAsAC8AMgAzADcANwA4
ADkAPAA/AD8AQgBFAEYARwBKAEoASgBLAEsATQBOAE4AUABQAE8ATwBQAFAATgBLAEcA
RQBBADsANQAyADEAKwAkACEAHwAbABcAEgAOAAkACQAGAAIA/v////7//v/7//r/+f/3
//b/8v/y//L/8v/z//P/8f/w//D/8P/u/+7/7//u/+v/6f/m/+b/5//n/+j/6v/s/+3/
7P/s/+v/6v/q/+r/6v/q/+r/7f/t/+v/6//r/+v/6//r/+z/7f/t/+v/6f/p/+r/7P/w
/+7/7v/u/+7/7//v//D/8f/x//H/8v/y//T/9P/u/+3/7v/u//D/8P/w/+7/7//w//H/
8v/v/+//8P/w//H/8f/w/+7/8v/0//T/9P/y//L/8v/x//H/8f/x//H/8v/y//L/8f/u
/+z/6//r/+z/7P/s/+3/6//r/+v/7f/r/+r/6v/q/+v/6//q/+v/6//r/+v/6//q/+n/
6f/p/+v/6//q/+b/6v/r/+v/6//r/+z/7P/q/+r/6//r/+v/6//q/+n/6v/s/+r/6v/r
/+n/5//n/+j/6//r/+n/6f/p/+n/5f/i/+X/5v/n/+j/6f/q/+v/7P/p/+j/5//m/+n/
6v/r/+z/6//q/+n/6P/p/+r/6//s/+r/6v/q/+r/6f/o/+f/5v/n/+j/6f/q/+j/6P/o
/+j/5v/m/+b/5v/o/+j/6P/o/+r/6v/q/+r/5//m/+X/5P/k/+T/5P/k/+b/5v/m/+b/
5//o/+n/6v/p/+j/5//m/+j/6P/o/+j/5v/m/+b/5v/n/+j/5//m/+j/5//m/+b/5v/m
/+b/5P/k/+b/6P/o/+j/6P/o/+b/5v/o/+r/6v/s/+z/7f/u/+7/7//w//D/7f/t/+7/
7v/t/+r/6f/o/+f/5v/j/+X/6P/o/+b/5v/n/+f/5v/m/+b/5v/n/+b/5v/m/+b/5v/n
/+j/6P/n/+b/5P/j/+H/4v/i/+P/4//k/+P/4f/j/+P/4//i/+D/3v/g/+H/4//i/+L/
4v/i/+X/3//d/9f/yf+5/7n/zv/5/zMAegDEABYBiwEXAoECvALlAu8CtgI5Ap4BBAFq
AMr/O/8P/zf/Uv9f/3P/gP+G/5f/qf+0/8D/y//O/9D/1P/T/9j/2v/b/9z/2v/c/93/
3f/a/9n/2P/X/9n/2v/c/93/3f/e/9//3//d/93/3f/d/97/4P/g/+D/4v/i/+L/4v/k
/+T/5P/k/+H/4P/h/+D/4P/g/+H/4f/h/+H/4f/f/+H/4f/h/+H/4//j/+T/5P/l/+L/
4P/c/w==
         </WaveFormData>
      </LeadData>
      <LeadData>
         <LeadByteCountTotal>10000</LeadByteCountTotal>
         <LeadTimeOffset>0</LeadTimeOffset>
         <LeadSampleCountTotal>5000</LeadSampleCountTotal>
         <LeadAmplitudeUnitsPerBit>4.88</LeadAmplitudeUnitsPerBit>
         <LeadAmplitudeUnits>��V</LeadAmplitudeUnits>
         <LeadHighLimit>2147483647</LeadHighLimit>
         <LeadLowLimit>268435456</LeadLowLimit>
         <LeadID>V5</LeadID>
         <LeadOffsetFirstSample>0</LeadOffsetFirstSample>
         <FirstSampleBaseline>0</FirstSampleBaseline>
         <LeadSampleSize>2</LeadSampleSize>
         <LeadOff>FALSE</LeadOff>
         <BaselineSway>FALSE</BaselineSway>
         <ExcessiveACNoise>FALSE</ExcessiveACNoise>
         <MuscleNoise>TRUE</MuscleNoise>
         <LeadDataCRC32>1160503263</LeadDataCRC32>
         <WaveFormData>
9v/2//b/9v/1//T/8//y//L/8v/y//L/8P/w//D/8P/y//L/8v/y//H/8P/v/+7/7v/u
/+7/7v/u/+7/7v/u/+z/7P/s/+z/7v/u/+7/7v/t/+z/6//q/+v/7P/t/+7/7v/u/+7/
7v/s/+z/7P/s/+n/6P/n/+b/5v/m/+b/5v/p/+r/6//s/+r/6v/q/+r/6v/q/+r/6v/s
/+z/7P/s/+r/6v/q/+r/7P/s/+z/7P/r/+r/6f/o/+b/5v/m/+b/5//o/+n/6v/s/+z/
7P/s/+r/6v/q/+r/6P/o/+j/6P/q/+r/6v/q/+r/6v/q/+r/6v/q/+r/6v/q/+r/6v/q
/+f/5v/l/+T/5//o/+n/6v/r/+z/7f/u/+v/6v/p/+j/6f/q/+v/7P/s/+z/7P/s/+r/
6v/q/+r/6//s/+z/7P/q/+r/6P/n/+n/6//r/+v/6f/q/+r/6v/r/+z/7f/v/+//7//v
/+7/8P/u/+7/7v/t/+z/6//p/+v/7//x//L/8//z//X/9f/1//X/9v/2//L/8f/w/+//
8f/v/+//8P/1//j/+v/7//r/+f/4//f/9//3//X/9f/0//P/8v/w/+3/7f/t/+v/6//s
/+7/8f/w/+z/6//r/+//7//v//H/8f/r/+z/7f/r/+r/5//f/8//xf/O/+j/CAAuAGAA
oAD4AFUBmAG3AcEBswGKAT0B5QCQAEMA9v+w/4//mf+m/6v/sv+7/8D/yv/Q/9H/2v/i
/+P/5P/n/+v/7f/u/+7/7//x//L/8v/y//P/9P/0//T/9P/0//T/9v/1//T/9P/z//T/
9P/0//T/9v/2//b/9f/3//f/9v/2//T/8//y//H/7//v/+//7v/w//D/8P/w//L/8v/x
/+//8P/y//P/9P/1//b/9//4//P/8//z//f/+f/4//j/+P/4//j/+v/6//v/+//7//v/
+v/7//v//P/8//z//P/7//3//f///wEA/////wEABAAFAAcACAAJAAkACAAHAAcACwAN
ABAAEwASABIAFAAXABwAHQAeACEAIgAkACUAJgAsADEAMwA0ADQANgA4ADkAOgA7ADsA
PgA+AD8AQABAAEAAQQBDAEQARABEAEIAQAA+ADwAOQA0ADMANAAzAC4AKgAoACUAIAAc
ABsAGQAWABMAEAAMAAgABQAEAP7/+v/6//n/+v/5//f/9v/1//P/8f/w//D/8f/0//T/
8v/x//D/7//t/+z/7f/u/+3/7v/t/+z/6//q/+z/7P/r/+v/7P/t/+//8P/t/+7/7f/s
/+7/8P/w//D/7//u/+z/6//s/+3/7f/t//D/8//x//L/9v/4//n/+f/3//f/+P/6//r/
+f/4//f/+f/5//n/+v/6//r/+v/6//r/+v/6//n/9//4//j/9v/3//v/+f/6//z//P/7
//v/+f/4//b/9f/z//L/8v/x//L/8//0//P/9f/1//T/9P/z//X/9f/1//T/9P/0//T/
9P/z//L/8v/y//L/8v/y//D/8f/x//H/8f/x//D/7//w//H/8v/0//P/8v/y//H/8//y
//H/8P/u//D/8P/w//H/8f/y//L/8v/y//L/8v/0//L/8v/y//T/8//z//T/8//y//D/
7v/w//P/9//2//P/8v/x//D/8f/y//P/9P/z//L/8f/w/+7/7v/u/+7/7//w//H/8v/0
//T/9P/0//P/8v/x//D/8f/y//P/9P/0//T/9P/0//L/8v/y//L/8v/y//L/8v/y//L/
8v/y//D/8P/w//D/8f/y//L/8v/y//L/8P/v/+3/7//v/+//7//w//D/8P/x//L/8//1
//j/+f/6//r/+P/2//b/9v/4//j/+P/3//r//f/+//7//P/7//z/+//6//n/+f/4//n/
+f/5//n/+v/5//r//P/+//7//f/7//n/+f/5//n/+//7//n/+f/6//v//P/8//n/+f/5
//f/8v/w/+//7//x/+7/7v/v//P/8//z//X/+//5//b/8//x//L/8f/f/8v/w//Q/+r/
EgBCAHAAtAAQAWcBogG7AbkBnwFiAQ8BtwBuACcA3P+g/5H/o/+u/7X/wP/F/8j/1P/c
/93/4P/m/+3/8v/z//P/8f/y//L/8//z//T/9P/0//X/9v/2//b/9//4//n//P/6//r/
+//7//j/+P/4//j/+//8//3//f/7//v/+v/6//n/+f/5//n/+//7//v/+v/8//z//P/8
//r/+v/5//f/9v/2//X/9P/1//b/9//4//f/9//3//v/+P/2//X/9P/0//T/9v/2//f/
9//3//f/9v/3//f/+P/8//z//P/7//3//f///wEA/////wEABAAFAAcACAAJAAgACAAI
AAkACgALAA0ADwAQABAAEgAVABoAGwAcAB8AIQAkACYAKAAtADEAMgAyADEANAA3ADkA
OgA7ADsAPgA+AD8AQABAAEAAQQBDAEQARABEAEIAQABCAEAAPQA4ADUANAAxACoAJwAm
ACQAIAAZABcAFAAQAA4ADAAJAAYABAAEAP///P/7//n/+f/3//X/9P/z//H/7//u/+7/
7//w//D/7v/t/+v/6//q/+r/6P/o/+b/5v/n/+j/6f/q/+j/6P/n/+f/6f/p/+r/6v/q
/+z/7P/s/+z/7v/u/+7/8P/w/+//7//z//X/9v/3//b/9//z//L/8v/0//X/9f/0//X/
9//6//r/+f/4//f/+f/5//n/+v/6//r/+v/6//j/+P/4//f/9f/2//b/9P/2//n/9v/2
//T/9P/z//P/9f/2//b/9//2//b/9//3//f/9//3//X/9P/z//H/8P/v//H/8f/x//L/
8v/y//L/8//z//P/9P/y//L/8v/y//T/9f/1//X/8//z//L/8f/x//H/8f/y//T/9P/1
//X/9f/0//P/8v/y//T/9P/0//P/8//0//T/8//y//H/8P/y//D/8P/w//D/7//v//D/
7v/u/+3/7P/s/+//8f/w/+7/7v/u/+7/7P/s/+z/7P/u/+7/7v/u/+z/7P/s/+z/7//w
//H/8v/w//D/8P/w/+7/7v/u/+7/7P/s/+z/7P/t/+7/7//w/+7/7v/u/+7/7P/s/+z/
7P/s/+z/7P/s/+7/7v/u/+7/7v/u/+7/7v/w//D/8P/w/+3/7P/r/+v/7f/u/+//8P/v
/+z/6v/p/+3/7f/t/+3/7v/u/+7/7v/s/+z/7f/w//L/9P/1//b/8v/y//L/9P/y//L/
8f/x//H/8f/w/+//8P/z//T/9f/1//b/9v/1//T/8//y//H/8P/x//P/9//2//b/9f/1
//f/9//3//f/9P/x//D/7//w//H/8f/x//D/7//s/+n/6f/q/+z/7f/q/+r/6//t/+v/
6//t/+3/7//u/+n/5//m/+P/1f/F/8P/1v/y/xoATACEANAAMgGBAaoBvQG9AZ0BWAH5
AKEAWAALAMD/jv+J/53/qv+z/7j/v//G/87/1P/b/+D/5v/p/+j/5//r/+n/6v/q/+v/
6f/q/+r/6v/t/+7/7v/u//D/8P/w//L/8P/w//H/8f/w//D/8P/w//L/8v/y//H/8//z
//L/8v/x//H/8f/x//D/7//u/+z/7f/u/+//8P/y//L/8f/v/+7/7v/t/+z/7v/u/+7/
7v/p/+n/6f/t//D/8P/x//L/8v/y//T/9P/w/+//7v/t//H/8//0//b/9v/2//b/9f/z
//P/9f/3//n/+f/7//7//P/9//3//f8BAAIAAwAFAAgACQALAA0ADgAOABAAEwAXABcA
FwAZAB0AIAAiACQAJQApACoAKgArAC4AMQAzADYANwA3ADoAOAA5ADoAOgA9AD8AQgBE
AEMAQgA/ADwAPAA6ADcAMgAuAC4ALAAmACUAJAAiAB4AGAAVABEADAAIAAYAAwAAAP//
AAD8//r/9//1//X/8//z//L/8f/v/+3/7P/s/+3/7v/u/+z/6//r/+v/6v/q/+r/6v/o
/+j/6v/q/+r/6v/p/+j/5v/l/+X/5f/m/+b/6P/q/+r/6v/q/+z/7P/s/+3/7v/u/+//
7//v/+7/7f/w//P/8f/y//L/9P/1//X/8//z//T/9v/5//n/+f/5//f/9//3//j/9v/2
//b/9v/3//j/+f/5//f/+P/4//b/+P/7//j/+P/6//r/+f/5//n/+P/2//X/8v/y//P/
8//2//f/+P/3//X/9f/0//T/+P/7//z//f/7//r/+f/4//f/9f/z//L/9P/0//T/9P/z
//P/8v/x//L/8//z//P/9f/1//X/9v/2//b/9//3//j/+P/4//j/9f/2//X/9P/1//X/
9v/2//T/9P/0//T/+P/2//b/9v/z//H/8P/w//T/9v/3//j/8v/3//v/+P/3//b/9f/0
//X/9v/3//j/9v/0//L/8P/y//T/9v/4//f/9v/1//T/9v/2//b/9v/2//b/9v/2//b/
9v/2//b/9v/2//b/9v/2//b/9v/3//b/9v/2//b/9v/0//P/8//3//f/9//3//j/+P/4
//j/9//2//b/+P/7//z//P/8//v//P/9/wAA///+//z/+//8//v/+f/3//n/+//7//v/
+//8//z/+//+////AAABAP3//f/+/wEAAgACAAEAAQD+//3//P/7//z/+//8//3//f/9
//z/+//7//v/+f/3//b/9v/3//f/9v/2//f/+f/3//f/+f/5//v/+P/5//v/+P/v/9//
0f/L/9T/8P8aAEoAgADIACQBdwGsAcMBxQGtAXQBHQHDAHQAMQDk/6L/lf+r/7b/t//A
/8n/0P/Y/97/4f/k/+j/7//0//P/8//z//T/9P/1//f/+P/4//j/+//8//z//P/6//r/
+v/8//r/+v/7//v/+v/6//r/+v/9//7///////3//f/8//z/+//7//v/+//9//3//f/8
//r/+v/6//r/+//8//z/+//6//r/+f/4//j/+P/4//j/9f/1//X/+f/6//r/+//8//r/
+v/8//z/+//7//v/+//8//3//f/+/wEAAgADAAMAAQABAAMABQADAAMABQAIAAkACwAM
AA0ADQAOAA8AEQAUABUAFwAZABgAGAAaAB0AIgAjACQAJwAnACoALAAuADEANQA2ADYA
NwA6AD0APwBBAEMARABIAEgASQBKAEoASABHAEcARgBIAEgARgBEAEQAQgA/ADoAOgA6
ADgAMgAtACoAJgAgABwAGwAZABYAEwAQAAwACAAHAAgABAACAP///f/9//v/9//2//X/
8//1//T/9P/1//X/9P/x/+//7//v/+7/7v/v//D/7//w//D/8P/w//D/7//u/+z/6//r
/+v/7P/s/+3/8P/x//L/8f/y//H/8P/x//L/8v/z//P/8//y//H/9f/3//T/9P/0//b/
9//3//X/9f/2//j/+//7//v/+//4//f/9v/2//j/+v/8//7//f/8//v/+f/7//z//P/6
//f/+f/1//T/9//4//j/+f/6//r/+f/5//b/9v/3//f/9v/1//T/8f/y//P/8//0//X/
9//3//f/+P/4//j/+P/2//X/9P/0//L/8v/y//L/8f/x//D/7//x//P/9P/1//P/8//z
//T/9P/0//X/9f/z//L/8f/w//H/9P/1//b/8v/x//H/8P/y//L/8v/y//b/9P/0//T/
9v/1//X/9v/0//T/8//y//L/7//v//T/9v/2//b/9v/z//L/8f/w//L/8v/y//L/9P/0
//T/9P/x//D/7//u//D/8P/w//D/8v/y//L/8v/w//D/8P/w//D/8P/w//D/8f/y//P/
9P/0//T/9P/0//T/9P/0//T/8v/y//L/8v/z//T/9v/4//X/9P/z//L/8f/x//L/9f/z
//P/8//0//L/8v/y//L/9P/1//j/+f/5//j/9//0//T/9P/2//b/9//3//j/+//5//j/
9//3//f/9//3//f/+f/6//r/+//5//n/+f/3//f/+P/7//z//v/9//3//f/8//v/+v/5
//n/+f/5//n/+v/6//r/+//6//f/9P/y//D/8f/x/+7/7v/v//H/8f/z//X/9f/1//b/
9f/1//L/5f/V/8n/yf/c//r/IgBUAJYA8ABQAZcBuAHBAbMBhQE2AdkAgQA6APn/uP+U
/5f/p/+w/7v/wv/J/9L/1v/c/+P/5v/o/+3/8v/v/+//8P/y//P/9f/3//j/+P/4//n/
+v/6//r/9//2//X/9v/4//j/+f/5//j/+P/4//j//P/8//z/+//5//n/+P/4//v/+//7
//v/+f/5//n/+P/6//r/+v/6//n/+P/2//P/9P/2//f/+P/1//T/8//y/+3/7f/t//H/
7//u/+7/7v/v//D/8//0//P/8//z//P/8//z//L/8v/0//T/9P/z//P/8//1//f/+f/5
//v//v8AAAEAAQABAAIAAgACAAMABAAFAAcACQANAA4AEQAVABcAFwAXABkAGQAcAB4A
IAAkACkAKwAsAC8AMgA1ADcANgA1ADMANAA1ADcAOQA6ADgAOQA7ADwAPQA+AD0APAA6
ADgANQAwAC0ALAApACIAIAAeABsAFgAQAA0ACQAEAAUABAACAAAA/v/+//n/9v/y/+//
7v/r/+n/6P/n/+X/5f/k/+T/5f/n/+j/5//n/+X/5f/k/+T/5P/k/+L/4v/j/+T/5f/m
/+P/4v/g/9//4f/h/+L/4v/i/+T/5P/k/+X/6P/p/+r/6P/o/+f/5//m/+f/5//n/+f/
6f/m/+b/6v/s/+3/7f/r/+v/7P/u/+3/7f/t/+3/7v/v//D/8v/w//D/8P/w//D/8P/w
/+//7f/u/+7/7P/s/+//7P/s/+r/6v/p/+n/6v/q/+n/6f/r/+z/7v/v/+//7//v/+3/
7f/t/+z/7P/s/+3/7P/r/+j/6P/o/+j/6f/p/+n/6v/q/+r/6v/q/+j/6f/p/+n/6f/p
/+j/5//p/+n/6f/q/+r/6v/r/+v/6P/m/+T/4v/j/+b/5//o/+n/6f/q/+r/7P/s/+z/
7P/r/+j/5//m/+j/6f/r/+7/7f/s/+r/6P/m/+f/6f/q/+r/6v/q/+r/6f/o/+f/5v/k
/+T/5P/k/+j/6v/s/+7/7f/s/+v/6v/s/+z/7P/s/+n/6P/n/+b/5//o/+n/6v/q/+r/
6v/q/+r/6v/q/+r/7P/s/+z/7P/q/+r/6v/q/+j/6P/p/+r/6P/o/+j/6P/n/+f/6P/r
/+r/6f/o/+j/6//s/+3/7v/t/+3/7//v/+7/7v/u/+z/7f/u//H/8v/x/+//7v/v//D/
8P/w//H/8f/x//H/8f/z//T/9P/1//P/8//z//H/7//w//P/9P/y//H/8f/x//T/9f/2
//f/9f/1//X/9f/z//L/8f/x//L/8f/w//D/7//v/+7/6v/q/+v/7f/t/+3/7//v/+//
7P/x//f/8v/p/93/z//B/8L/3P8CACoAWgCcAO4ASQGOAbcBwwG7AZYBUQH1AJoASwD+
/7b/l/+h/6j/q/+4/8P/yP/M/8z/y//U/97/5//q/+//8f/x//L/8v/z//H/8v/y//L/
8f/y//L/8v/y//L/8v/0//b/9v/3//f/9v/2//b/9v/3//b/9f/z//P/8//y//L/9P/1
//b/9//3//f/9//2//T/9P/0//T/9v/2//X/8//1//b/9v/2//b/9v/2//b/8//z//P/
9//1//T/9P/0//X/9v/5//r/+f/5//n/+f/4//n/+f/6//7//v/+//3/+//5//n/+f/8
//3/AAAEAAIAAwADAAMABQAGAAcACQAMAA0ADwARABEAEAARABMAGgAdACAAJQAmACgA
KQAqACoALQAtACwAMAA0ADgAOwA+AD8APwBCAEAAQQBCAEIAQgBDAEUARgBEAEQAQgBA
AEAAPgA7ADYANgA2ADQALgAoACYAIwAeABoAGQAXABQAEgAQAA0ACgAHAAYAAAD8//v/
+f/5//f/9f/0//P/8f/x//D/8P/x//H/8P/t/+v/7f/t/+z/7P/u/+7/7P/s/+z/7P/s
/+z/7v/u/+3/7f/r/+v/7P/s/+v/7P/r/+r/6//u/+//8P/v/+7/7P/r/+z/7f/t/+3/
8P/z//H/8v/0//b/9//3//P/8//0//b/+f/5//n/+f/3//f/9//4//j/+P/4//j/+v/6
//r/+f/5//r/+v/4//b/+f/2//b/9v/2//X/9f/2//b/9f/1//X/9v/4//n/9v/1//T/
8f/z//P/8v/y//X/9//3//f/9f/0//P/8v/z//P/8//0//L/8v/y//L/9P/1//X/9f/1
//X/9P/z//P/8//z//T/9P/0//X/9f/1//T/8//y//L/9P/0//T/8v/x//H/8P/z//T/
9f/2//r/+P/4//j/9v/1//X/9v/1//T/8v/w//T/8//1//T/9P/0//T/9P/y//L/8v/y
//X/9v/3//j/9//2//X/9P/2//b/9v/2//X/9P/z//L/9P/0//T/9P/y//L/8v/y//T/
9P/0//T/9P/0//T/9P/2//b/9v/2//X/9P/z//P/8v/y//L/8v/0//L/8f/x//H/8f/x
//H/8//0//X/9v/2//b/9//6//j/+P/3//b/9//6//3/AgD///7//P/7//3//f/8//v/
+//9//3//f/9//7//v/9//3//f/9//3/+f/5//r//f/+//7//f/9//v/+//7//v//f/7
//v/+//7//v/+v/5//v/+//5//f/9v/2//f/9//y//L/8//1//P/8//1//X/9//8//v/
+f/4//P/5f/T/8X/zv/s/xgASgB6AMAAIgF5AawBwwG/AZ8BYgEPAbMAYgAdANr/pP+T
/5//qP+z/8D/x//O/9j/3v/h/+b/6v/r//L/9//5//j/+P/3//f/+P/6//v//P/6//r/
+f/4//r/+v/6//z//P/8//3//f/6//r/+v/6//7//v/+//3//P/7//n/+P/7//v/+//7
//3//f/9//z//P/8//z//P/8//z/+//5//n/+v/6//r/+P/4//j/+P/1//X/9f/5//f/
9v/2//b/9//4//v//P/5//n/+f/5//j/+f/5//r//v/+//7//f//////AQADAAIAAQAC
AAQABAAFAAUABQAHAAgACQALAAoACwANAA8AEgASABQAFwAdAB8AIQAlACkALAAuADAA
MgA1ADUANAA1ADgAOwA9ADwAPQA9AEAAQwBFAEcASABGAEcASQBKAEoASgBIAEYARQBC
AD4AOAA5ADoAOQA0AC8ALAAoACIAGwAZABYAEgASABAADQAKAAgACAADAAAA+//5//n/
9//3//b/9f/z//P/8v/y//P/8v/y//D/7//x//H/8P/w//D/8P/u/+7/7v/u/+7/7v/u
/+7/7f/t/+3/7f/u/+7/8P/y//L/8v/w//L/8v/y//L/8v/x//H/8P/x//H/8f/w//H/
7f/s//D/9P/3//n/9//3//j/+v/5//n/+f/5//n/+f/5//r/+v/6//r/+v/8//z//P/7
//r/+v/5//b/9v/5//b/9v/1//T/8v/x//X/9v/2//f/9P/0//X/9f/0//P/8v/v//D/
8f/x//L/8f/z//P/8//z//T/9f/2//T/8//y//L/9P/0//T/9P/y//P/8//z//H/8f/w
/+//7f/t/+3/7v/s/+z/7f/t/+7/7v/u/+7/7v/w//D/8P/u/+3/7f/s/+//8P/x//L/
8//w/+//7v/u/+3/7f/u//D/8P/v/+7/8P/v/+v/6P/q/+z/7v/w/+//7v/t/+z/7f/u
/+//8P/w//D/8P/w/+//7v/t/+z/7v/u/+7/7v/w//D/8P/w/+7/7v/u/+7/7//w//H/
8v/w/+7/7P/q/+v/7P/t/+7/7//w//H/8v/x//D/7//u/+v/6v/p/+j/6f/q/+v/7P/v
//D/8f/y/+//7v/t/+3/7v/u/+7/7v/v/+7/7v/v/+//7//v/+//7v/u/+7/7v/s/+z/
7f/w//P/9P/0//T/8v/y//L/9P/0//T/8//z//T/8//x/+//8P/z//T/9f/z//T/9P/z
//P/8//z//P/8v/z//X/+f/3//b/9P/z//X/9//5//v/+P/1//T/8//1//X/9P/z//L/
8f/u/+v/7P/s/+3/7f/r/+z/7v/x/+//7//x//H/8f/s/+n/6f/q/+f/2//H/8H/0v/u
/xAAQAB8AMoAIgFzAaoBxQHDAaUBZgEPAbcAbAAlANj/nP+P/6H/qv+x/7b/t//A/9D/
2P/Z/97/4v/l/+r/6f/n/+n/6v/q/+v/6//s/+z/7P/u//D/8f/y/+//7v/t/+7/7v/u
/+//7//u/+7/7v/u//L/8v/y//H/8v/z//P/9P/z//P/8//z//L/8f/w/+7/8f/y//P/
9P/z//L/8P/t//D/8v/z//T/8f/w/+//7v/t/+3/7f/x//L/8v/z//T/8v/y//T/9P/x
//H/8f/x//L/8//z//T/+P/4//j/9//3//f/+f/7//v/+//9/wAA/v////////8CAAQA
BgAJAAoACwANAA8AEAAQABIAFQAZABkAGQAbAB8AIgAkACYAKQAtAC4ALgAwADQAOAA7
ADkAOQA4ADoAOwA9AD8AQAA+AD8AQQBCAEQARABCAEAAQAA+ADsANgA2ADYANAAuACgA
JgAjAB4AGgAZABcAFAAQAA4ACwAIAAQABAD///z/+//5//n/9//1//T/8//x//H/8P/w
//H/8v/y//D/7//t/+3/7P/s/+7/7v/s/+z/7P/s/+z/7P/u/+7/7f/t/+z/6//r/+r/
6v/s/+z/7P/u//D/8P/w/+7/7v/t/+3/7v/v/+//7//x//P/8P/w//T/9v/3//f/8//z
//T/9v/4//n/+v/7//r/+f/4//j/+//8//3//v/9//z/+//5//r//P/9//z/+//9//n/
+P/5//r/+v/7//z//P/7//v/+v/6//v/+//5//n/+f/3//X/9f/0//T/9v/5//r/+//4
//j/+P/4//r/+f/4//j/+P/4//j/+P/2//f/9//3//j/+f/5//n/9//3//f/+P/2//b/
9//3//f/9v/1//T/9P/2//b/9v/1//X/9v/2//j/+P/4//j/+P/2//b/9v/2//X/9f/2
//j/+P/3//b/9P/3//f/9v/4//j/+P/4//b/9v/2//b/9v/2//b/9v/3//j/+f/6//n/
+P/3//b/+P/4//j/+P/3//b/9f/0//X/9v/3//j/+v/6//r/+v/4//j/+P/4//b/9v/2
//b/+P/4//j/+P/4//j/+P/4//b/9//4//j/+v/6//r/+P/4//n//P/9//r/+f/5//j/
+v/6//r/+v/5//z//f/+/wAAAAD+//7//v8AAAAAAAD/////AQABAAIAAQABAAMAAQAB
AAEAAgABAP///v/9///////9//3//v8BAAIAAgADAAMAAwADAAMAAwADAAEAAwADAAMA
AwAAAP///////////f/8//z//P/7//f/9v/5//v/+//7//////////7/+//7//r/7//d
/9H/zf/Y//T/HABOAIIAxgAkAX8BtAHJAccBpQFoARUBvQBsACUA4P+m/5X/o/+y/73/
yP/P/9L/2P/i/+f/6v/w//f/+P/3//v/+//8//z//f/6//r/+f/4//r//P/9//7//v/+
//7/AAAAAAAAAQABAAAAAAAAAAAAAQAAAP///f/+//////8AAAMAAwADAAMAAQABAAEA
AAD+//7//v/+/wAAAAD///3///8AAAAAAAD///7//f/8//v/+//7/////f/8//z//P/6
//r//P/8//z//f/+////AAABAAEAAgAGAAYABgAFAAQAAwAEAAUABwAHAAkADAALAAsA
CgAJAA0ADgAPABEAEgATABUAFwAWABYAGAAbACIAIwAkACcAKgAuADEANAA1ADkAOgA6
ADsAPgBBAEMARgBHAEcASgBKAEsATABMAEoASwBNAE4AUABQAE4ATABNAEwASgBGAEMA
QgA/ADgAMgAwAC0AKAAlACMAIAAcABgAFgATABAAEAAQAAsACAAFAAMAAwABAP///v/9
//v/+f/4//j/+f/6//r/+P/3//f/9//2//b/9P/0//L/8v/y//L/8v/y//X/9v/2//f/
9v/1//X/9P/y//T/9P/0//b/+P/4//j/+v/6//n/+f/6//v/+//7//z//f/5//j/+v/8
//3//f/+////AQAEAAMAAwADAAMABQAFAAUABgAEAAIAAAD+/wEAAgADAAMAAwAEAAQA
AgACAAUAAgACAAQABAADAAMAAgACAAEAAQACAAIAAwADAAMAAwADAAEAAwADAAIAAgAB
AAEA///9//3//v///wAAAAD///7//v/+//7//v/+//7///////////////7//f/7//v/
+//8//3//v8AAAEAAwACAAEAAAAAAAIAAgACAAEAAQACAAIA///+//3//P8AAP7//v/+
//7//f/9//7/AAAAAP///v8CAAMAAQD+/wAAAAAAAAAAAAAAAAAAAAD///7//f/8//3/
/v///wAA/v/+//7//v///wAAAQACAAEAAAD///7//v/+//7//v8BAAIAAwAEAAQABAAE
AAQAAgACAAIAAgACAAIAAgACAAIAAgACAAIAAgACAAIAAgAAAAAAAAAAAAAAAAAAAAAA
AQACAAMABAACAAIAAgACAAIAAgACAAIAAAAAAAAAAAAAAAEAAgACAAIAAgACAAAA/f/9
//////8BAAEAAgACAAQABAAEAAQABQAIAAkACgAKAAoACAAIAAcACAAHAAYABgAHAAoA
CwAJAAcABgAHAAYABQAEAAQABwAHAAgACQAJAAkABwAHAAUABwAHAAYABwAHAAcABwAI
AAkACgAJAAgABwAGAAUABgAFAAUABQAEAAMAAwAEAAMAAwAAAAAA//8BAAEAAQAFAAUA
BQAEAAcAAQD+//f/6//b/9X/4P/8/x4ATACCAMQAHgF/AboB0QHRAbsBhgEvAdEAggBB
APj/uP+h/6v/uP/D/8z/zf/S/97/6P/r//D/9P/3//r////9//7/AAABAAMAAQACAAIA
AgAAAAAA///+////AAABAAQABAAEAAUABQAEAAQABAAEAAYABgAGAAUABwAHAAYABgAH
AAcABwAHAAcABwAHAAYABQAEAAMAAgACAAIAAQD///3//v/+//7/AAACAAQABgAFAP//
///9/w==
         </WaveFormData>
      </LeadData>
      <LeadData>
         <LeadByteCountTotal>10000</LeadByteCountTotal>
         <LeadTimeOffset>0</LeadTimeOffset>
         <LeadSampleCountTotal>5000</LeadSampleCountTotal>
         <LeadAmplitudeUnitsPerBit>4.88</LeadAmplitudeUnitsPerBit>
         <LeadAmplitudeUnits>��V</LeadAmplitudeUnits>
         <LeadHighLimit>2147483647</LeadHighLimit>
         <LeadLowLimit>268435456</LeadLowLimit>
         <LeadID>V6</LeadID>
         <LeadOffsetFirstSample>0</LeadOffsetFirstSample>
         <FirstSampleBaseline>0</FirstSampleBaseline>
         <LeadSampleSize>2</LeadSampleSize>
         <LeadOff>FALSE</LeadOff>
         <BaselineSway>FALSE</BaselineSway>
         <ExcessiveACNoise>FALSE</ExcessiveACNoise>
         <MuscleNoise>TRUE</MuscleNoise>
         <LeadDataCRC32>2300422928</LeadDataCRC32>
         <WaveFormData>
9P/0//T/9P/y//L/8v/y//L/8v/y//L/8P/w//D/8P/w//D/8P/w/+7/7v/u/+7/7v/u
/+7/7v/u/+7/7v/u/+z/7P/s/+z/7v/u/+7/7v/s/+z/7P/s/+7/7v/u/+7/8P/w//D/
8P/w//D/8P/w/+3/7P/r/+r/6P/o/+j/6P/r/+z/7f/u/+z/7P/s/+z/7v/u/+7/7v/w
//D/8P/w/+7/7v/u/+7/8P/w//D/8P/v/+7/7f/s/+r/6v/q/+r/6//s/+3/7v/w//D/
8P/w/+7/7v/u/+7/7v/u/+7/7v/w//D/8P/w//D/8P/w//D/8P/w//D/8P/w//D/8P/w
/+//7v/t/+z/7f/u/+//8P/z//T/9f/2//X/9P/z//L/8v/y//L/8v/y//L/8v/y//T/
9P/0//T/8v/z//P/8//y//H/7//s/+3/7//x//L/8f/x//H/8v/z//P/9P/3//b/9//6
//r/+P/4//j/+P/3//X/9P/0//n/+v/6//v//f/+/wAAAAAAAP////////7///////7/
/v/+//7///8BAAIAAwADAAAAAAABAAEAAgABAAEA///9//7//v/8//v/+v/5//X/9f/3
//n/+//6//X/9P/0//b/+P/5//3/+//1//X/+f/2//X/9P/u/+X/3//q//f/BQAZADoA
ZACaANoADgEnASYBFQHpAKsAcABFACYABwDp/9r/2v/d/9//4P/h/+P/7f/v/+3/8f/3
//j/9f/5//3//v///wAAAQAAAAIAAgACAAAAAAAAAAIAAQABAAEAAQACAAIAAgACAAQA
BAAEAAQAAgAEAAQABAAFAAUAAwABAP//AAAAAP7//v/+//7//v/8//3//f/9/////f/8
//z//P/9//7///8AAAEAAgACAAAA/f///wEAAAAAAAAAAAACAAMABAAEAAUABAAEAAUA
CAAIAAgACAAJAAoACQAHAAcACAALAA0ADQANABAAEgAUABQAFQAVABUAEwARAA8AFQAZ
ABoAHAAaABoAHAAfACIAIwAmACcAKAAqACoAKQAtADEAMwA2ADUANQA2ADYANgA4ADsA
OwA8AD0APQA9AD4APgA/AD8AQABAAD0APAA6ADkANgAyADMANAAzAC8AKgApACgAJQAi
ACAAHgAcABcAFgAUABEADwAOAAoABgAFAAYABwAGAAYABQAEAAIAAQAAAP///v8AAAAA
/v/+//z//P/6//r//f/9//3//f/8//v/+f/4//r/+f/5//j/+f/8//3//v/9//z//f/8
//z//f/9//3/+v/6//r/+v/6//z//P/6//z//f/9//3/AQADAAMAAwACAAEAAQADAAIA
AgACAAIABAAEAAQABAAEAAMAAwADAAEAAgACAAEA//8AAAAA/v8BAAIAAQACAAUAAwAC
AAEA///////////8//v/+f/4//v//P/9//z/+v/7//v/+//8//z//P/9//3//P/7//v/
/P/7//n/+P/6//r/+v/7//n/+f/5//n/+P/4//j/9//3//j/+v/8//v/+f/4//n/+//5
//n/9//1//b/9v/2//j/+f/5//n/+P/3//f/9//3//f/9//3//n/+f/5//n/+P/4//b/
9P/0//f//P/8//r/+P/2//T/9//4//n/+v/5//j/9//2//T/9P/0//T/9v/2//b/9v/4
//j/+P/4//f/9v/1//T/9f/2//f/+P/2//b/9v/2//b/9v/2//b/9P/0//T/9P/0//T/
9P/0//L/8v/y//L/9P/1//X/9f/1//X/9P/y//D/8f/y//L/8//z//P/9P/2//X/9f/3
//j/+f/8//z/+f/4//f/9v/4//f/9//4//v//P/8//3/+//8//7//v/8//v/+//7//z/
/f/9//z//f/+////AQABAAAA///9//r/+v/7//v//P/7//v/+f/6//z//f/8//v/+v/5
//X/8v/x//D/7//w/+3/7v/w//P/9P/0//f//f/5//P/8f/w//P/8P/k/9f/1f/e/+v/
//8ZADYAYACeANoABgEZARYB/QDRAJMAXgA5ABgA9//b/9L/1P/X/93/4v/h/+X/6//t
/+v/6//v//T/9//3//f/9f/1//X/9f/1//b/9f/0//P/9P/1//j/+//7//v/+//8//z/
/P/8//r/+v/6//r/+//+////AAD//////f/7//n/+v/6//j/+v/6//r/+v/8//3//f/9
//v/+f/4//j/9v/1//T/8//0//X/9v/2//b/8//1//f/9f/0//P/8v/w//H/8v/y//L/
8v/z//X/9v/2//b/9v/2//j/+P/3//j/+P/6//v/+f/5//z//v///wAAAgADAAIAAQAA
AP//AgAFAAUABgAIAAgACgANABIAEwAWABcAGAAaABoAGQAdACEAIwAmACQAJQAnACgA
KAAqAC0ALQAuAC8ALwAvADAAMAAxADEAMgAyAC8ALgAwAC8ALAAoACcAJgAjAB0AGQAZ
ABkAFwAQAA4ADAAKAAcABgAEAAEAAAAAAP3/+v/4//j/+P/2//T/8//y//D/7v/u/+7/
7v/w//D/7v/u/+3/7P/p/+j/6f/p/+n/6f/q/+v/6//s/+r/6f/p/+j/6P/q/+r/6v/q
/+r/7P/s/+z/7f/t/+3/7v/u/+7/7v/x//T/9f/0//X/9f/0//P/8//1//X/9f/2//X/
9f/3//b/9v/2//b/9v/2//b/9v/2//X/9f/1//T/9P/z//H/8//0//T/8v/y//L/8P/w
//X/8//y//H/8//z//P/8//x//H/8P/w//H/8v/z//L/7//v/+7/7f/s/+z/7P/t/+7/
7v/u/+//8f/x//D/8P/u/+7/7v/v//H/8f/x//H/8f/w/+//7f/s/+z/7f/u/+//7//w
//P/9f/z//P/8f/x//L/8v/y//D/8f/x//H/7v/t/+3/7f/t/+3/7f/t/+3/7f/t/+3/
8P/w/+7/7P/s/+//7v/s/+z/7P/s/+z/6v/q/+r/6v/q/+r/6v/q/+r/6v/q/+r/6//s
/+3/7v/u/+7/7v/u/+3/7P/r/+r/6v/q/+r/6v/s/+z/7P/s/+z/7P/s/+z/6v/q/+r/
6v/q/+r/6v/q/+z/7P/s/+z/7P/s/+z/7P/q/+r/6v/q/+n/6P/n/+b/6P/p/+r/6//p
/+j/5v/m/+n/6v/q/+v/6f/p/+r/6v/n/+f/6f/q/+z/8P/x//D/7v/u/+7/7v/t/+3/
7v/w/+7/7f/t/+3/8P/y//L/8v/z//P/8//0//T/8//x//D/8f/y//T/9v/0//T/8//y
//T/9f/1//T/8P/v/+z/6//t/+7/7f/u/+z/7P/p/+f/6P/p/+r/6//p/+n/6v/r/+v/
6v/s/+v/6//r/+f/5v/l/+L/2v/T/9X/4P/r//3/HQBCAHIAsADoAAYBFQESAfkAxQCD
AFIALwAKAOf/0f/K/8z/0//X/9b/2//h/+P/4//j/+f/7f/w/+3/7f/v/+3/7f/t/+3/
7v/w//D/8P/u/+7/7v/w//L/8//0//X/9P/0//T/9P/0//T/9P/0//T/9v/2//b/9//3
//X/8//1//b/9v/0//P/8v/x//D/8v/z//P/8//1//P/8v/y/+//7//v/+//7//v/+//
7v/s/+n/6//t/+//8P/x//L/8v/z//T/9P/x//D/8P/x//P/9P/1//b/9v/4//j/9//2
//b/+P/5//v/+//+/wAA///+//7//f8BAAEAAQABAAUACQAKAAwACgAKAAwADwAQABEA
FAAVABkAHAAdAB0AHgAhACIAJAAkACUAJwAoACoALAAvAC8ALgAvAC8ALwAzADQANgA3
ADYANgAzADIAMgAxAC4AKgAoACgAJgAhAB0AHQAdABsAFAASABAADgAJAAgABgADAAMA
BAACAAAA/v/+//7//P/8//v/+v/4//j/+P/4//j/+P/4//b/9v/2//b/9P/0//f/9//3
//f/9f/1//T/9P/0//P/8//y//T/9v/2//b/+P/4//r/+v/6//v/+//7//v//P/9//7/
/f/+//3/+v/9////AAABAAEAAwADAAMAAgABAAEAAwAGAAYABgAGAAYABgAGAAYABgAF
AAUABQAGAAgACQAJAAgACAAHAAQABQAGAAUABgAJAAcABgAFAAMAAwADAAMAAQABAAAA
AAACAAQABgAGAAUABQAEAAMABQAGAAcACQAHAAYABQAFAAUABQAEAAQABAAEAAQABQAD
AAMAAwADAAYABgAGAAUABgAGAAcACAAGAAUABQAHAAgABwAIAAcABQAGAAYABgAGAAcA
BwAHAAQAAwADAAMABwAHAAcABwAEAAMAAgABAAQABgAGAAYAAgAFAAoACgAHAAYABQAE
AAUABgAHAAgABAACAAAA/v8BAAQABwAKAAcABgAFAAQABgAGAAYABgAGAAYABgAGAAYA
BgAGAAYABAAEAAQABAAFAAYABwAIAAkACQAJAAkACAAGAAMAAgAFAAYABgAHAAcABwAI
AAgABgAFAAYABgAJAAwADAAKAAwADAAMAAwACQAJAAoADAAMAAsACwALAAoADAAMAAwA
CwALAAsADAAQABEAEQASABEAEAAQABAAEAAQAA8ADgANAA0ADAAKAAoACwAKAAsADAAM
AAoACgAKAAoABwAFAAMAAwADAAMA/////wAAAQACAAIABQAFAAUAAwADAAQAAQD6//L/
6//p/+7/+/8PACsAUACAALoA9gAcASsBJAELAdkAlQBcADsAKAAJAOX/3P/k/+X/4//m
/+v/8//3//f/9//3//n//v8BAP///////////////wAAAgACAAIAAQACAAMABgAFAAUA
BQAFAAQABAAEAAQABAAEAAQABAAGAAgACAAIAAcABwAFAAMAAwAEAAQAAgACAAIAAgAC
AAAAAQABAAEAAwABAAAAAAD9//3//f/9//3//f/9//z/+v/3//n/+//+//7//v/+//z/
/f/+//7//f/8//z//f/+//7//v/+/wEABAAFAAUAAwACAAMAAwABAAEABAAGAAkACgAM
AA0ADQANAA0ADQAOABEAEQASABIAEgAUABcAGAAZABwAHQAfACIAIwAjACYAKQAqACwA
KgArAC0ALgAvADIANgA3ADgAOQA5ADkANwA2ADYANQA4ADgANQA0ADQAMwAwACwALAAs
ACoAJQAgAB8AHgAbABYAFAASABAADAAKAAcAAwADAAQAAgAAAPz//P/8//r/9v/1//T/
8v/0//T/9P/0//T/9P/y//L/8v/y//D/8P/x//H/8f/x//P/8//y//L/8P/v/+//7v/s
/+7/7v/u/+//8P/z//T/8f/x//D/7//v//D/8f/y//L/9P/0//L/9v/3//f/9//4//n/
+P/3//T/8//z//X/+P/4//j/+P/3//b/9f/0//j/+f/7//3/+v/6//n/9//5//r/+v/4
//f/9v/z//L/9v/1//X/9f/1//X/9f/1//P/8//y//L/8v/y//L/8P/y//P/8//z//L/
8v/y//P/9f/0//P/8//z//P/8v/y//H/8P/v/+//7f/t/+3/7f/v//D/8f/x//D/8P/x
//L/8v/x//H/8//x/+//7//t/+//8P/w//D/7//v/+7/7f/u/+3/7f/t//H/8f/x//H/
8//z//P/8//z//L/7//s/+7/7f/s//D/8v/y//L/8v/x//D/7//u/+7/7v/u/+7/7//w
//H/8v/x//D/7//u/+7/7v/u/+7/8P/w//D/8P/u/+7/7v/u/+7/7v/u/+7/8P/w//D/
8P/w//D/8P/w//L/8v/y//L/8P/w//D/8P/y//L/8v/z//L/8f/w/+//8P/u/+7/7//w
//D/8f/x/+//8P/w/+//8P/z//X/9//5//j/9f/0//T/9P/0//P/9P/2//n/+v/3//f/
9//4//j/+P/4//f/+f/5//r/+//7//r/+v/6//r/+//8//z//P/7//r/+v/5//n/+P/3
//f/9f/1//b/9//2//f/+P/3//P/8P/v/+//7//v/+v/6//s/+3/7v/w//P/8//z//P/
8f/w/+//5v/e/9n/2f/i/+3///8fAEoAhgDEAPgAEgEbARAB8wC/AIMAUgAvAA4A6//V
/9L/0v/X/93/3v/j/+v/6//p/+v/7f/x//b/9//z//X/9//3//f/9//4//r/+v/6//r/
+v/6//z//P/7//r/+f/6//r/+v/6//r/+v/6//r//P/+//7//v/9//3/+//5//v//P/8
//r/+P/4//j/+P/6//v/+//7//r/9//1//T/9P/1//b/9//0//P/8v/w/+7/6//t/+//
7v/u/+7/7v/w//H/8v/y/+//7v/u/+//7v/u/+7/7v/u//D/8P/v/+7/7v/w//H/8//z
//b/+P/4//j/+f/5//v/+//7//v//P//////AAABAAIABQAJAAsACwANAA0ADwASABMA
EwAYABsAHAAeAB4AHwAhACIAIAAiACUAJQAmACcAJwAnACgAKAApACkAKwAsACoAKgAo
ACcAJAAgAB8AHgAbABUAEAAPAA4ACwAEAAIAAAD+//z//P/7//n/9v/2//P/8P/u/+7/
7v/s/+r/6f/o/+b/5v/m/+b/5v/n/+j/5//o/+b/5v/k/+T/5f/l/+X/5f/l/+X/5P/k
/+T/4//j/+L/4v/k/+T/5P/k/+T/5v/m/+f/6f/q/+v/6P/o/+j/6P/o/+r/6v/o/+j/
6f/p/+n/7f/v/+//7//s/+v/6//t/+7/7v/u/+7/8P/w//D/8P/w/+//7//v/+//8P/w
/+//7f/u/+7/7P/s/+z/6v/q/+3/6//q/+n/6//r/+v/6//r/+v/6v/q/+z/7P/s/+r/
6v/r/+v/6//s/+z/7P/t/+3/7P/r/+v/7f/t/+z/7P/q/+r/6v/r/+n/6f/p/+n/6v/q
/+r/6f/p/+r/7P/u/+7/7f/t/+//7P/p/+j/5f/m/+j/6f/q/+z/7f/t/+3/7f/t/+7/
7//u/+3/7P/r/+7/7//w//H/8v/y//D/7v/q/+v/8P/w/+7/7v/u/+7/7f/s/+v/6v/s
/+z/7P/s/+7/8P/y//T/8//y//H/8P/y//L/8v/y/+//7v/t/+z/7f/u/+//8P/w//D/
8P/w//L/8v/y//L/8v/y//L/8v/w//D/8P/w//L/8v/y//P/8f/x//H/8f/y//D/8P/x
//D/8P/x//H/8v/0//X/9f/0//X/9f/1//j/+P/2//b/+P/4//j/9//0//T/9f/0//X/
9//5//z//P/8//z/+//8//3///8BAP///v/+//7//P/9//7//v/8//v/+v/6//7/////
/////f/7//v//P/8//r/+v/6//v/+f/4//n/9//3//f/8//x//L/8//0//T/9//3//f/
9//7//7/+//w/+j/4//b/97/7/8BABcANgBeAJQA1AAGASEBKAEXAfMAuwB8AE0ALAAJ
AOv/3v/g/9v/3f/i/+X/6//x/+v/5f/p//X/+v/9//////////////////7/AAAAAAAA
/v/+//7/AAAAAP///v/9////AAABAAIAAgACAAIAAgAAAAIAAgACAAMAAwABAP//AQAC
AAIAAAACAAIAAgACAAAAAQABAAEAAQD///7//v/9//3//f/9//////////7//P/5//v/
/f/+//7//v/+//7///8AAAAAAAAAAAEAAwACAAIAAgACAAQABgAGAAUAAQAAAAEAAQAD
AAUACgAOAA0ADAAMAAsADQANAA0ADQAQABMAEwAUABIAEgAUABcAHQAfACMAJQAmACgA
KAAnACgAKwAsAC4ALwAxADQANgA2ADgAOwA7ADkAOQA4ADcAOwA8AD4APwA/AD4AOgA4
ADgANwA0ADAAMAAwAC4AKQAkACMAIgAfABwAGgAYABYAFQAUABIADwAMAAwACQAGAAIA
AgACAAAA/v/9//z/+v/6//r/+v/6//j/+P/2//b/9v/2//T/9P/2//f/+P/5//f/9//2
//b/+P/3//f/9v/0//b/9v/2//P/8v/z//L/8//1//b/9//1//T/8//y//L/9P/0//L/
9v/3//f/9//3//n/+f/5//j/9//3//n/+v/6//r/+v/6//r/+v/6//r/+f/5//n/+//8
//z/+//9//7//v/8//v/+v/3//b/+f/3//b/9f/1//X/9f/1//b/9//3//j/9//2//X/
8v/y//P/8//z//T/9P/0//X/9f/0//P/8//z//P/8v/y//L/8v/y//P/9P/1//b/9//3
//b/9f/z//T/9P/1//b/9v/1//X/9//1//P/8//x//H/8v/y//L/7//v/+7/7f/u/+//
8f/z//f/9//3//f/9v/1//T/8//y//L/8P/u//T/8f/y//L/8v/y//L/8v/w//D/8P/w
//H/8v/z//T/8v/y//L/8v/w//D/8P/w//D/8P/w//D/8v/y//L/8v/x//D/7//u//D/
8P/w//D/8P/w//D/8P/y//L/8v/y//D/8P/w//D/8P/v/+7/7f/v/+7/7P/s/+//8P/w
//H/8//z//T/9P/x//H/8//0//L/9P/z//D/9P/2//j/+v/4//f/9//4//j/9//3//f/
+P/6//r/+v/5//n/+f/6//3//f/8//z/+f/4//j/+P/6//r/+f/4//b/9//3//b/9//3
//X/9f/2//b/9P/0//b/9v/z//H/8f/x//H/8f/t/+3/7v/v/+7/7v/x//H/8//3//X/
9P/1/+7/5v/b/9X/1v/n////HQA8AGYApADgAAoBGwEWAf0A1QCbAGIANwAYAPf/2//M
/8r/z//X/97/3//l/+v/7f/r/+v/6//s//H/9//3//b/9f/0//P/9//6//v//P/3//b/
9f/2//j/+f/6//v//P/8//z//P/6//r/+v/6//z//v/+//7//v/9//r/9//3//j/+P/2
//f/+P/5//r/+P/5//n/+f/5//f/9v/2//X/9f/1//X/8//z//P/8v/u/+v/7f/v//L/
8v/y//L/9P/1//b/9v/z//L/8v/z//L/8v/y//L/9v/4//j/9//2//b/+P/5//j/9//5
//r//P/8//3//f///////////wIABQAFAAYABgAGAAgACwAPABEAFQAXABsAHgAfAB8A
IQAjACMAJAAmACcAKQAqACgAKgAtAC0AMQAzADQANQA0ADQANQA1ADQANAAxADAALwAt
ACkAJAAnACgAJwAjABwAGwAaABcAEAAOAAwACgAJAAgABgADAAAAAAD9//r/9v/2//b/
9P/z//P/8//y//D/8P/w//D/8P/w/+7/7v/u/+7/7P/s/+3/7f/t/+3/7f/t/+z/7P/s
/+v/6//q/+r/7P/s/+z/7P/s/+7/7v/u/+//7//v/+7/7v/u/+7/7v/w//D/7v/t/+3/
7P/r/+//8//1//f/9P/z//P/9f/2//b/9v/2//b/9v/2//b/9v/1//X/9f/1//b/9v/1
//T/9P/z//D/8v/y//D/8P/w/+3/6//p/+z/7f/u/+//8f/x//D/8P/t/+z/6//o/+r/
6//r/+v/7P/s/+z/7f/v/+7/7f/t/+//7//u/+7/7v/u/+7/7//t/+3/7f/t/+3/7P/r
/+n/6P/o/+n/6v/o/+f/5//p/+r/6f/q/+n/6f/q/+r/6v/p/+n/6P/n/+n/6f/q/+v/
6v/p/+j/5//n/+f/5//n/+n/6v/p/+j/6v/p/+b/5P/n/+j/6f/q/+j/6P/o/+j/6v/q
/+r/6v/o/+j/6P/o/+j/6P/o/+j/6v/q/+r/6v/q/+r/6v/q/+r/6v/q/+r/6v/q/+r/
6v/p/+j/5//m/+j/6P/o/+j/6f/q/+v/7P/q/+r/6v/q/+f/5v/l/+T/5f/m/+f/6P/r
/+z/7f/u/+v/6v/p/+j/6//r/+v/6//t/+z/6v/q/+v/7P/s/+3/7P/r/+v/6v/p/+n/
6//s/+//8v/y//D/7v/u/+7/7v/v/+//8P/y//D/7//v/+//8v/0//T/9P/z//P/8//0
//P/8//y//L/8//0//b/+P/3//b/9P/y//P/9f/2//b/9f/1//P/8//0//T/8v/y//L/
8v/v/+3/6//r/+v/6//o/+n/6//t/+z/7P/v/+//7f/p/+n/6v/p/+j/4v/V/9P/4P/r
//v/FwA+AG4AqADgAAwBHwEYAf8A0QCRAFoANwAYAPP/1f/M/87/0//X/9T/z//Z/+n/
6//n/+n/7f/w//H/8//z//P/8//z//P/8//0//P/8v/z//T/9f/4//b/9f/0//P/9P/0
//T/9P/y//L/8v/y//T/9v/2//b/+P/5//j/9//5//r/+v/4//f/9v/1//T/9v/3//f/
9//1//P/8v/y//L/8//0//X/8v/x//D/7v/v/+3/8P/z//X/9v/3//j/9v/3//j/+P/3
//b/9v/3//b/9v/2//b/+f/8//3//f/8//z//v////////8CAAQAAgACAAMAAwAGAAcA
CAAJAAwADwAPABAAEgASABQAFwAZABkAGwAbABsAHgAfAB8AIwAnACkALAAtAC8AMgA0
ADMANAA2ADUANgA3ADcANwA4ADgAOQA5ADoAOgA3ADYANgA1ADIALgAvADAALwArACUA
IwAhAB0AGwAaABkAGAATABIAEAANAAoACgAHAAQABAAEAAQAAgD+//3//P/6//z//P/8
//z/+v/6//j/+P/5//r/+f/6//n/+f/5//n/+//7//r/+v/8//v/+//6//n/+v/5//j/
+P/4//r/+v/8//3//f/9//v/+v/5//j/+P/6//r/+P/7//3//v///wEAAwADAAMAAgAB
AAEAAwAGAAYABgAGAAUABAADAAIABQAFAAYABwAEAAQAAwABAAIABAAFAAQAAgACAAAA
AAAFAAMAAgABAP////////////////7//v/+//7//v/8//v/+//6//n/+//8//3/////
//7//f/9//3//f/8//z//P/8//z//f/9//3//f/9//7//v/+//3//P/8//3//v/8//v/
+//9//3/+//7//n/+f/6//r/+v/6//v/+//7//v/+//8//3//v/9//z/+//7//v/+//7
//z//P/6//j/+v/7//r/+v/6//r/+v/6//r/+v/6//r/+v/6//r/+v/6//r/+v/6//j/
+P/4//j/+v/6//r/+v/4//j/+P/4//j/+P/4//j/+f/6//v//P/7//r/+f/4//j/+P/4
//j/+P/4//j/+P/6//r/+v/6//r/+v/7//v/+v/5//j/9v/3//j/+v/8//n/+f/4//f/
+v/6//n/+f/7//z//f8AAAAA/v/+//7//P/8//v/+//+/wAAAAD///////8AAAIAAgAC
AAEAAQD//wAAAQABAAAAAAAAAAAAAQACAAIAAgABAAAAAAABAAEAAAD//////v///wEA
AgD+//7//v/+//v/+f/5//n/+P/3//L/8f/0//X/9v/2//v/+//7//v/9//2//f/7v/i
/93/3//m//H/BQAjAEYAbACmAOgAEgEhARwBAwHVAJsAZAA9ABwA+//f/9L/0v/Z/9//
5P/n/+n/7f/x//H/8f/z//r/+//5//v/+//7//v/+//5//r/+f/4//f/+P/5//z//f/9
//3//f8AAAAAAAAAAAAAAAAAAAAA/f/+//3//P/+/////v/9//7/AAABAAAA/v/+//7/
/v/9//3//P/7//3/+//6//r/+f/5//n/+f/3//f/9//2//b/8//1//f/9v/2//b/9v/0
//X/9v/2//b/9v/3//n/+v/6//r/+v/6//z//P/7//j/+P/6//v//f/9/wAAAgAAAAAA
AQABAAMAAwADAAMABgAJAAkACgAKAAoADAAPABIAEwAWABcAHAAgACIAIwAlACcAJwAo
ACgAKQArACwALQAwADQANQA0ADUANQA1ADQANAA1ADUAOAA4ADUANAA1ADUAMwAwAC8A
LgArACUAHgAdABwAGQAWABQAEgAQAAsACgAIAAUABAAEAAEA/v/+//7//v/8//r/+f/4
//b/9P/0//T/9P/2//b/9P/0//T/9P/y//L/8v/x//D/7//t/+3/7P/s/+7/7//x//L/
8f/y//H/8P/u/+7/8P/w//H/8//0//X/9P/0//T/9P/0//b/9v/0//T/9f/1//X/9f/3
//f/9//5//n/+v/9//3//P/7//r/+//8//3//v/8//n/9//1//j/+v/7//v/+f/6//r/
+P/4//j/9v/2//r/+f/5//n/+f/5//n/+f/3//f/9v/2//j/+P/4//b/+P/5//n/+f/1
//T/8//z//T/9P/0//X/9f/1//T/9P/2//b/9v/3//X/9f/1//X/9P/0//T/8//w//D/
8f/y//X/9f/2//n/+f/3//f/9f/1//b/9v/2//b/9//3//f/9P/z//P/8//3//f/9//3
//b/9f/0//P/9v/2//T/8v/0//f/9v/0//X/9v/3//j/9v/2//b/9v/z//L/8f/w//P/
9P/1//b/9P/0//T/9P/1//b/9//4//X/9P/z//L/9P/0//T/9P/1//b/9//4//b/9v/2
//b/9P/0//T/9P/2//b/9v/2//b/9v/2//b/9v/2//b/9v/0//T/9P/0//T/9P/0//T/
9f/2//f/+P/3//b/9f/0//b/9v/2//b/9P/0//T/9P/0//T/9f/1//X/9f/1//T/8v/y
//P/9P/y//P/8//z//b/9v/1//X/9//4//n//P/8//r/+v/6//j/+P/3//f/+f/8//3/
/f/8//v/+//8//v/+v/4//f/+v/8//7////+//7//v/+//z//P/7//r/+f/4//j/+f/6
//r/+v/7//f/9//4//j/+P/4//j/+P/3//X/9f/1//P/8//v/+//7v/v//D/8P/z//P/
8//z//X/8v/v/+r/4P/Z/9n/4v/v//3/FQA4AGAAmgDaAAgBGwEcAQsB6QCvAHIARwAm
AAEA4//W/9D/0//d/+D/2//d/+f/6//r/+3/8f/w//P/9//1//b/9//4//n/+f/6//n/
+P/1//T/8//0//f/9//3//f/+P/4//j/+P/4//j/+P/4//j/+v/6//r/+//7//n/9//4
//r/+//6//j/+P/4//j/9//3//b/9f/z//H/8P/w/+//7//v/+//8f/z//X/9v/2//H/
8f/v/w==
         </WaveFormData>
      </LeadData>
   </Waveform>
</RestingECG>
