# Supplementary material for: Detection of Left Atrial Enlargement Using a Convolutional Neural Network-Enabled Electrocardiogram
Source: Front Cardiovasc Med. 2020 Dec 17;7:609976. doi: 10.3389/fcvm.2020.609976 (PMC7773668; doi:10.3389/fcvm.2020.609976)
Supplement: Supplementary file 1 [file Data_Sheet_1.ZIP › hyp/1802031152_532_00000010.XML]

<?xml version="1.0" encoding="Windows-1252"?>
<!DOCTYPE RestingECG SYSTEM "restecg.dtd">
<RestingECG>
   <PatientDemographics>
      <PatientID>1802031152</PatientID>
      <PatientAge>68</PatientAge>
      <AgeUnits>Years</AgeUnits>
      <Gender>Male</Gender>
      <PatientLastName>shaoxiwei</PatientLastName>
   </PatientDemographics>
   <TestDemographics>
      <DataType>Resting</DataType>
      <Site>1</Site>
      <AcquisitionDevice>MAC55</AcquisitionDevice>
      <Status>Unconfirmed</Status>
      <Priority>Normal</Priority>
      <AcquisitionTime>11:34:10</AcquisitionTime>
      <AcquisitionDate>07-09-2016</AcquisitionDate>
      <CartNumber>1</CartNumber>
      <AcquisitionSoftwareVersion>009C</AcquisitionSoftwareVersion>
      <XMLSourceVersion>MAC5000 v1.0</XMLSourceVersion>
   </TestDemographics>
   <RestingECGMeasurements>
      <VentricularRate>50</VentricularRate>
      <AtrialRate>50</AtrialRate>
      <PRInterval>138</PRInterval>
      <QRSDuration>100</QRSDuration>
      <QTInterval>414</QTInterval>
      <QTCorrected>377</QTCorrected>
      <PAxis>55</PAxis>
      <RAxis>56</RAxis>
      <TAxis>8</TAxis>
      <QRSCount>8</QRSCount>
      <QOnset>226</QOnset>
      <QOffset>276</QOffset>
      <POnset>157</POnset>
      <POffset>214</POffset>
      <TOffset>433</TOffset>
      <ECGSampleBase>500</ECGSampleBase>
      <ECGSampleExponent>0</ECGSampleExponent>
   </RestingECGMeasurements>
   <Diagnosis>
      <Modality>Resting</Modality>
         <StatementCount>2</StatementCount>
         <LabelText>12SL ��ϳ���</LabelText>
      <DiagnosisStatement>
         <StmtFlag>ENDSLINE</StmtFlag>
         <StmtText>����Ķ�����</StmtText>
      </DiagnosisStatement>
      <DiagnosisStatement>
         <StmtFlag>ENDSLINE</StmtFlag>
         <StmtText>�ٽ� ECG</StmtText>
      </DiagnosisStatement>
   </Diagnosis>
   <Waveform>
      <WaveformType>Rhythm</WaveformType>
      <WaveformStartTime>0</WaveformStartTime>
      <NumberofLeads>8</NumberofLeads>
      <SampleType>CONTINUOUS_SAMPLES</SampleType>
      <SampleBase>500</SampleBase>
      <SampleExponent>0</SampleExponent>
      <HighPassFilter>16</HighPassFilter>
      <LowPassFilter>150</LowPassFilter>
      <ACFilter>NONE</ACFilter>
      <LeadData>
         <LeadByteCountTotal>10000</LeadByteCountTotal>
         <LeadTimeOffset>0</LeadTimeOffset>
         <LeadSampleCountTotal>5000</LeadSampleCountTotal>
         <LeadAmplitudeUnitsPerBit>4.88</LeadAmplitudeUnitsPerBit>
         <LeadAmplitudeUnits>��V</LeadAmplitudeUnits>
         <LeadHighLimit>2147483647</LeadHighLimit>
         <LeadLowLimit>268435456</LeadLowLimit>
         <LeadID>I</LeadID>
         <LeadOffsetFirstSample>0</LeadOffsetFirstSample>
         <FirstSampleBaseline>0</FirstSampleBaseline>
         <LeadSampleSize>2</LeadSampleSize>
         <LeadOff>FALSE</LeadOff>
         <BaselineSway>FALSE</BaselineSway>
         <ExcessiveACNoise>FALSE</ExcessiveACNoise>
         <MuscleNoise>FALSE</MuscleNoise>
         <LeadDataCRC32>3327162351</LeadDataCRC32>
         <WaveFormData>
8P/w//D/8P/y//L/8v/y//D/8P/w//D/8v/y//L/8v/y//L/8v/y//L/8v/y//L/8v/y
//L/8v/y//L/8v/y//T/9P/0//T/8v/y//L/8v/y//L/8v/y//D/8P/w//D/8v/y//L/
8v/w//D/8P/w//D/8P/w//D/8v/y//L/8v/w//D/8P/w//D/8P/w//D/8P/w//D/8P/w
//D/8P/w//L/8v/y//L/8v/y//L/8v/w//D/8P/w//L/8v/y//L/8P/w//D/8P/y//L/
8v/y//D/8P/w//D/8v/y//L/8v/y//L/8v/y//L/8v/y//L/9P/0//T/9P/y//L/8v/y
//L/8v/y//L/9P/0//T/9P/0//T/9P/0//T/9P/0//T/9P/0//T/9P/0//T/9P/0//T/
9P/0//T/8//y//H/8P/y//L/8v/y//L/8v/y//L/8v/y//L/8v/y//L/8v/y//D/8P/w
//D/8f/y//P/9P/0//T/9P/0//P/8//z//P/9f/1//b/9v/0//T/9P/0//T/9P/0//T/
9v/2//b/9//3//f/+P/5//n/+f/6//v/+//7//v/+//7//v/+//7//r/+//7//v/+//7
//v//P/8//r/+v/7//v/+//9//3////////////+/wAAAAD///3//f/8//z//v/+//z/
+f/1//T/8v/x//P/8//0//T/8v/y//L/8v/y//L/8v/y//P/8//x/+//7//u/+7/8P/y
//L/9f/7/wIADQAfADEASQBhAHQAewB4AG0AWgA9ACgAGgAJAPf/7v/o/97/2//b/9r/
2P/a/9z/3//l/+v/7//y//P/9f/3//b/+f/8//z/+v/6//r/+v/6//v/+//9//3//f/9
//7/AAAAAAAAAQD//////////wEAAQACAAIAAgACAAMAAwABAAEAAQACAAIAAwADAAMA
AwADAAMABAAEAAQABAAFAAYABgAGAAYABQAFAAcACAAIAAgACQAJAAkACwALAAsADgAO
AA4ADwAPABAAEAARABIAEwAUABUAFgAWABgAGQAZABoAGwAcAB4AHwAgACIAJAAlACcA
KAArAC0ALwAwAC8AMAAzADMANAA2ADcANwA6ADwAPQA9AD8APwA/AD8APQA+AD4APgA+
AD4APAA6ADgANwA1ADQAMQAvAC0AKgAmACQAIAAeABsAGQAWABMADgANAAsACQAFAAIA
AQD//wAA/v/9//z/+//6//n/+P/4//f/9v/1//T/9P/0//T/8//z//P/8//z//P/8v/y
//L/8v/y//L/8v/y//L/8v/y//L/8//z//H/8f/w//D/8v/y//P/9P/y//H/8f/y//T/
8//z//P/8f/z//P/8//y//L/8v/y//T/9P/0//X/8//z//P/8//0//b/9//4//b/9v/2
//b/9//3//f/9//4//j/9//3//f/9//3//f/9//3//f/9//3//b/9v/2//b/9v/2//f/
+f/4//f/9//3//f/9//3//X/9f/1//X/9f/1//X/9f/1//X/9f/1//X/9f/1//T/8//z
//P/8//z//P/8//z//X/9P/0//X/9f/0//T/9P/0//T/9P/z//P/8//z//P/8//z//P/
8//z//P/8//z//P/8//z//P/9f/1//X/9f/z//P/8//z//P/8//z//P/8//z//P/8//z
//P/8//z//X/9f/1//X/9v/0//T/9P/0//T/9P/0//T/9P/0//T/9P/0//T/9P/0//T/
9P/0//L/8v/y//L/9P/0//T/9P/0//T/9P/0//T/9P/0//T/9P/0//T/9P/0//T/9P/0
//T/9P/0//T/9P/0//T/9P/0//T/9P/0//T/9P/0//T/9P/0//T/9P/y//L/8v/y//T/
9P/0//T/9P/0//T/9P/0//T/9P/0//T/9P/0//T/9P/0//T/9P/0//T/9P/0//T/9P/0
//T/9P/0//T/9P/0//T/9P/0//T/9P/0//T/9P/0//T/9P/0//T/9P/0//T/9P/0//T/
9P/0//T/9P/0//T/9P/0//T/9P/0//T/9P/0//T/9P/0//T/9P/0//T/9P/0//T/8v/y
//L/8v/0//T/9P/0//T/9P/0//T/8v/y//L/8v/y//L/8v/y//T/9P/0//T/9P/0//P/
8//z//P/8//z//b/9v/2//b/9P/0//T/9P/2//b/9v/2//b/9//3//f/+P/5//n/+f/6
//v/+//7//v/+//7//v//f/9//7////9//3//f/9//3//v/+//z//P/9//3//f/9//3/
/f/9//////8AAAIAAgABAAEAAQD+//7//v/+//7/+//5//j/9v/1//X/9f/2//b/9v/2
//b/9v/2//b/9v/2//X/9f/3//f/9//y//D/8v/0//T/9//9/wIADwAfADMASQBfAHQA
gQCAAHcAYABFADAAIAANAPv/8P/o/+D/2f/b/9r/2P/a/9r/3f/j/+n/7f/y//X/9//5
//r/+//+//7//v/8//z//v/+//////8BAP///////wAAAAAAAAAAAQABAAEAAQABAAEA
AQACAAIAAgACAAMAAwADAAMAAwAEAAQABQAFAAUABQAFAAUABgAGAAYABgAHAAoACgAK
AAoACQAJAAsADAAMAAwADQANAA8AEQARABEAEgASABIAEwAVABYAFgAXABgAGQAaABsA
HAAcAB4AHwAfACAAIQAiACQAJQAmACgAKgArAC0ALgAtAC8AMQAyADUANgA5ADkAOAA6
ADsAOwA8AD4APwA/AEEAQQBBAEEAPwBAAEAAQABCAEIAQAA+ADwAOwA5ADgANQAzADEA
LgAoACYAIgAgAB8AHQAaABcAFAATABEADwANAAoACQAHAAQAAgABAAAAAQAAAP///v/9
//v/+f/3//j/+P/4//j/9//3//f/9//3//f/9v/2//b/9v/2//b/9v/2//b/9v/2//b/
9//3//f/9//2//b/9v/2//f/+P/4//f/9//4//j/9//3//f/9//5//n/+f/4//j/+P/4
//r/+v/6//v/+//7//v/+//5//r/+v/6//z//P/8//z//f/9//3//f/+//7//f/9//3/
/f/9//3//f/9//3//f/9//z//P/8//z//P/8//3/+//6//n/+f/5//n/+f/5//n/+f/5
//n/+//7//v/+//5//n/+f/5//n/+f/5//j/+f/5//n/+f/5//n/+f/5//n/+P/4//n/
9//2//b/9v/2//b/9v/1//X/9f/1//X/8//z//P/8//1//X/9f/1//X/9f/1//X/9f/1
//X/9f/z//P/8//z//X/9f/1//X/9f/1//X/9f/1//X/9f/1//X/9f/1//X/9v/4//b/
9P/0//T/9P/0//T/9P/0//T/9P/0//T/9P/0//T/9P/0//T/9P/0//T/9P/0//T/9P/2
//b/9v/2//T/9P/0//T/9v/2//b/9v/4//j/+P/4//b/9v/2//b/9v/2//b/9v/2//b/
9v/2//T/9P/0//T/9v/2//b/9v/2//b/9v/2//j/+P/4//j/9v/2//b/9v/2//b/9v/2
//j/+P/4//j/9v/2//b/9v/4//j/+P/4//j/+P/4//j/9v/2//b/9v/4//j/+P/4//b/
9v/2//b/+P/4//j/+P/4//j/+P/4//b/9v/2//b/9v/2//b/9v/2//b/9v/2//b/9v/2
//b/9v/2//b/9v/2//b/9v/2//b/9v/2//b/9v/2//b/9v/2//b/9v/2//j/+P/3//f/
9//3//f/9//2//b/9v/2//b/9v/2//b/9v/2//b/9v/2//f/9//3//b/9//3//f/+v/7
//v/+//7//v/+//7//v/+//8//3//f/9//3//f/9//7//v/8//r/+//7//v//f/9//3/
/f/9//3//v8AAAAA/////////v/+//7//v/8//n/9//2//b/9f/1//X/9v/2//b/9v/2
//b/9v/2//T/9P/z//P/8//z//P/8v/y//T/9v/4//v/AQAIABMAIwAzAEUAXQBsAHEA
cABlAE4ANQAiABAA/f/t/+T/3P/U/9P/1f/W/9j/2v/a/9//4//l/+v/8P/x//P/9f/4
//f/9v/6//7/AAD+//z//P/9//3///////////8AAAIAAgACAAMAAwADAAMAAwADAAMA
BAAEAAYABgAHAAcABwAHAAcACAAKAAsACwALAAsACwALAAwADAAMAAwADQAOAA4ADgAO
AA0ADQAPABAAEAAQABEAEQARABMAEwATABQAFAAUABUAFwAYABgAGQAaABsAHAAdAB4A
HgAgACEAHwAgACEAIgAmACcAKAAqACoAKwAtAC4ALQAvADEAMgAzADQANwA3ADYAOAA5
ADkAPAA+AD8APwBBAEEAQQBBAD8AQABAAEAAPgA+ADwAOgA6ADkANwA2ADMAMQAvACwA
KAAmACIAIAAdABsAGAAVABIAEQAPAA0ACwAIAAcABQAGAAQAAwACAAEAAAD///7//P/7
//r/+f/6//r/+v/6//n/+f/5//n/9//3//b/9v/2//b/9v/2//b/9v/2//b/9v/2//f/
9//3//f/9v/2//b/9v/3//j/+P/3//f/+P/4//f/9//3//f/+f/5//n/+P/4//j/+P/6
//r/+v/7//v/+//7//v/+f/6//r/+v/8//z//P/8//v/+//7//v//P/8//v/+//9//3/
/f/9//v/+//7//v//f/8//z//P/8//z//P/9//3//P/7//v/+//7//v/+//7//v/+//7
//v/+//7//v/+f/5//n/+f/7//v/+//6//n/+f/5//n/+f/5//n/+f/5//j/+P/5//n/
+P/4//j/+P/4//j/9//5//n/+f/5//n/+f/5//n/+f/5//n/+f/3//f/9//3//X/9f/1
//X/9//3//f/9//3//f/9//3//f/9//3//f/9//3//f/9//3//f/9//3//j/+P/4//b/
9v/2//b/9v/4//j/+P/4//j/+P/4//j/+P/4//j/+P/4//j/+P/4//j/+P/4//j/+v/6
//r/+v/6//r/+v/6//r/+v/6//r/+v/6//r/+v/6//r/+v/6//j/+P/4//j/+P/4//j/
+P/6//r/+v/6//r/+v/6//r/+v/6//r/+v/6//r/+v/6//z//P/8//z/+v/6//r/+v/8
//z//P/8//z//P/8//z//P/8//z//P/+//7//v/+//z//P/8//z//v/+//7//v/+//7/
/v/+//7//v/+//7//v/+//7//v/8//z//P/8//z//P/8//z//P/8//z//P/+//7//v/+
//7//v/+//7//v/+//7//v/9//3//f/9//v/+//8//z//v/+//7//v/8//z//P/8//z/
/P/8//3//f/9//7////9//3//v//////////////AQABAAEAAQAAAAEAAQABAAEAAQAB
AAIAAgAAAAAAAQABAAEAAwADAAUABQAFAAUABgAIAAgABwAHAAcABgAGAAYABgAEAAEA
AQAAAP7//f/7//v//P/8//z//P/8//z//P/8//z//P/9//v/+//7//v/+v/4//r/+v/8
//3/AwAKABUAIwAzAEcAWwBqAG8AbABjAFAANwAmABgABwD3/+z/5v/g/93/3f/a/9z/
4P/i/+X/6f/t//H/9P/1//f/+//8//v//v/+//7//P/+/wAA//////7///////////8A
AAAAAAAAAAEAAQABAAEAAQABAAEAAgACAAQABAAFAAUABQAFAAUABgAGAAcABwAHAAcA
BwAHAAgACAAIAAgACQAKAAoACgAKAAkACQALAAwADAAMAA0ADQAPABEAEQARABAAEAAQ
ABEAFQAWABYAFwAYABkAGgAbABoAGgAcAB0AHwAgACEAIgAiACMAJAAmACgAKQArACwA
KwAtAC8AMAAvADAAMwAzADYAOAA5ADkAOAA6ADsAOwA9AD0APQA9AD0APgA+AD4APAA8
ADoAOAA4ADcANQA0ADEALwAtACoAKAAmACIAIAAfAB0AGgAXABQAEwARAA8ADQAKAAkA
BwAGAAQAAwACAAMAAgABAAAAAAD///7//f/8//z//P/8//v/+//7//v/+//7//r/+v/6
//r/+v/6//r/+v/6//r/+v/6//v/+//7//v/+v/6//r/+v/7//z/+v/5//n/+v/8//v/
+//7//n/+//7//v//P/8//z//P/8//z//P/9//3//f/9//3//f/+//7//v/+//7//v/+
////////////AAAAAP/////////////////////////////+//7//v/+//7//v//////
/v/9//3///////////////////////3//f/9//3//f/9//3//f/9//3//f/8//v/+//7
//v//f/9//3//f/7//r/+v/7//v/+v/6//r//P/8//z/+//5//n/+f/5//v/+//7//v/
+f/5//n/+f/5//n/+f/5//n/+f/5//n/+f/5//n/+f/5//n/+f/5//n/+f/5//n/+f/5
//n/+f/5//n/+f/5//j/+P/4//j/+P/4//j/+P/6//r/+v/6//j/+P/4//j/9v/2//b/
9v/2//b/9v/2//b/9v/2//b/9P/0//T/9P/2//b/9v/2//b/9v/2//b/9v/2//b/9v/2
//b/9v/2//b/9v/2//b/9P/0//T/9P/0//T/9P/0//b/9v/2//b/9P/0//T/9P/0//T/
9P/0//b/9v/2//b/9P/0//T/9P/0//T/9P/0//b/9v/2//b/9P/0//T/9P/2//b/9v/2
//T/9P/0//T/8v/y//L/8v/0//T/9P/0//L/8v/y//L/9P/0//T/9P/0//T/9P/0//L/
8v/y//L/9P/0//T/9P/z//P/8//z//P/8//0//T/9P/0//T/9P/0//T/9P/0//T/9P/0
//X/9f/1//b/9//3//f/+P/5//n/+f/5//n/+f/5//n/+f/4//n/+f/5//n/+f/5//r/
/P/6//r/+//7//v//f/9//3//f/9//3/AAACAAIAAQD//////v/+//7//v/8//n/+f/4
//b/9f/1//X/9v/2//b/9v/2//b/9v/2//b/9v/z//P/9//3//P/8v/y//L/8v/0//f/
/f8GABMAIwA1AEsAYQByAHkAeABtAFgAPQAqABwACwD5//D/6v/g/93/3//e/9z/3v/e
/+P/6f/v//H/9P/1//f/9//6//v//P/+//7//P/+/wAA//////7///////////8AAAAA
AAAAAAEA////////////////AAAAAAAAAAABAAEAAQABAAEAAgAAAAEAAQABAAMAAwAD
AAQABAAEAAQABQAGAAYABgAGAAcABwAJAAoACgAKAAsACwALAA0ADQANAA4ADgAOAA8A
EQASABIAEwASABMAFAAVABYAFgAYABkAGwAcAB0AHgAgACEAIgAkACQAJQAnACgAJwAp
ACsALAAtAC4AMQAxADIANAA1ADUAOAA6ADsAOwA7ADsAOwA7ADkAOgA6ADoAOgA6ADgA
NgA0ADMAMQAwAC0AKwApACYAIgAgABwAGgAXABUAEgAPAAwACwAJAAcABQACAAEA//8A
AP7//f/8//v/+v/5//j/+P/3//b/9f/0//T/9P/0//X/9f/1//X/9f/1//T/9P/0//T/
9P/0//T/9P/0//T/9P/0//X/9f/1//X/9P/0//T/9P/1//b/9v/1//X/9v/2//X/9f/1
//X/9//3//f/9P/0//T/9P/2//b/9v/3//f/9//3//f/9f/2//b/9v/2//b/9v/2//f/
9//3//f/+P/4//f/9//1//X/9f/1//X/9f/1//X/9f/0//T/9P/0//T/9P/1//X/9P/z
//P/8//z//P/8//z//P/8//z//H/8f/x//H/8f/x//H/8f/v/+//7//u/+7/7//w//H/
8f/x//H/8f/x//D/8P/x//H/8P/w//D/8P/w//D/7//v/+//7//v/+//7//v/+//7//v
/+//7//v/+//7//v/+//7//v/+//7//v/+//7//v/+//7//v/+//7//v/+//7//v/+//
7//v/+//7//v//D/8P/w//D/8P/w//D/8P/w//D/8P/w//D/8P/w//D/8P/w//D/8P/w
//D/8P/w//D/8P/w//D/8P/w//D/8P/w//D/8P/w//D/8P/w//D/8v/y//L/8v/w//D/
8P/w//D/8P/w//D/8P/w//D/8P/u/+7/7v/u//D/8P/w//D/8P/w//D/8P/w//D/8P/w
//D/8P/w//D/8P/w//D/8P/w//D/8P/w//D/8P/w//D/8P/w//D/8P/u/+7/7v/u//D/
8P/w//D/8P/w//D/8P/w//D/8P/w//D/8P/w//D/8P/w//D/8P/w//D/8P/w//D/8P/w
//D/8v/y//L/8v/w//D/8P/w//D/8P/w//D/8P/w//D/8P/w//D/8P/w//D/8P/w//D/
8P/w//D/7//v/+//7//v/+//8P/w//D/8P/w//D/8P/w//D/8P/w//D/8P/x//H/8//0
//X/9f/z//T/9f/1//f/9//3//f/9f/1//X/9v/5//n/+f/5//f/9//4//j/9v/2//f/
9//3//n/+f/5//n/+f/5//r//v/+//3//f/7//r/+v/6//r/+P/1//P/8v/w/+//7//t
/+7/7v/u//D/8P/w//D/8v/y//L/8f/x//H/8f/x/+7/7v/u//D/7v/x//v/BAAPACMA
NwBLAGUAdgB7AHYAZwBSADcAIgAUAAEA8f/o/+D/2P/V/9f/1P/U/9j/2P/b/+P/5//r
/+7/8f/z//P/9v/3//r/+P/4//j/+P/4//j/+f/5//v/+//7//v//P/8//z//P/9//3/
/f/9//3//f/9//7//v/+//7//////////////wAAAgADAAMAAwADAAMAAwAEAAQABAAE
AAUABgAGAAYABgAFAAUABwAIAAoACgALAAsACwANAA0ADQAOAA4ADgAPABEAEgASABMA
EgATABQAFQAYABgAGgAbABsAHAAdAB4AIAAhACIAJAAmACcAKQAqACsALQAvADAAMQAy
ADUANQA2ADgAOQA5ADgAOgA7ADsAPQA9AD0APQA9AD4APgA+AD4APgA8ADoAOgA5ADcA
NgAxAC8ALQAqACYAJAAgAB4AGwAZABYAEwAQAA8ADQALAAkABgAFAAMAAgAAAP///v/9
//z/+//6//r/+f/4//f/9v/2//b/9v/1//X/9f/1//X/9f/0//T/9P/0//T/9P/y//L/
8v/y//T/9P/1//X/8//z//L/8v/y//L/8//0//b/9f/1//b/9v/1//X/9f/z//X/9f/1
//X/9v/3//j/+P/4//j/+f/3//f/9//3//f/+P/4//j/+P/4//j/+P/5//n/+f/5//r/
+v/5//n/+f/5//n/+f/3//f/9//3//n/+P/4//j/+P/4//j/+f/3//b/9f/1//f/9//3
//f/9f/1//X/9f/1//X/9f/1//X/9f/1//X/9f/1//X/9P/1//X/9f/1//P/8//z//P/
8//y//L/8//z//L/8v/y//L/8v/y//H/8//z//P/8//x//H/8f/x//P/8//z//P/8//z
//P/8//z//P/8//z//H/8f/x//H/8//z//P/8//z//P/8//z//P/8//z//P/8//z//P/
8//0//T/9P/y//L/8v/y//L/8v/y//L/8v/0//T/9P/0//L/8v/y//L/9P/0//T/9P/z
//L/8f/w//D/8P/w//D/8P/w//D/8P/w//D/8P/w//D/8P/w//D/8P/w//D/8P/w//D/
8P/w//D/8P/w//D/8P/w//D/8P/w//D/8P/w//D/8P/w//D/8P/w//D/8P/w//D/8P/w
//L/8v/y//L/8v/y//L/8v/y//L/8v/y//L/8v/y//L/8//0//X/9v/1//T/8//y//T/
9P/0//T/9P/0//T/9P/0//T/9P/0//T/9P/0//T/9P/0//T/9P/0//T/9P/0//b/9v/2
//b/9P/0//T/8//1//X/9f/1//X/9v/2//b/9v/2//b/9v/2//b/9v/2//b/9v/3//f/
9//4//n/+f/5//r/+//7//3//f/9//3/+//7//v//P////////////3//f/+//7//P/8
//3//f/9/////////////////wAAAgACAAEAAQABAAAAAAAAAAAA/v/7//n/+P/2//X/
9f/1//b/9v/2//b/9v/2//b/9v/2//b/9f/1//X/8//z//T/9P/y//T/9P/3//v/BAAP
AB8AMQBFAFsAcAB7AHoAbwBcAEEALAAaAAsA+f/q/+L/2v/T/9H/1v/Y/9j/2P/d/+H/
5//r//D/8//1//f/+P/7//7//v8AAAAAAAD8//z//f/9////////////AAAAAAAAAAAB
AAEAAQABAAEAAwADAAQABAAEAAQABQAFAAUABQAFAAYABAAFAAUABQAGAAcACAAKAAgA
CAAIAAkADAAMAAwADAALAAsADQAOAA4ADgAPAA8AEQATABMAEwASABIAEgATABUAFgAW
ABcAGgAbABwAHQAcABwAHgAfAB8AIAAhACIAJAAlACYAKAAqACsALQAuAC8AMQAzADQA
NQA2ADkAOQA4ADoAOwA7ADwAPgA/AD8APwA/AD8APwA/AEAAQABAAD4APgA8ADoAOgA5
ADcANgAxAC8ALQAqACcAJgAjACIAHQAbABgAFQASABEADwANAAsACAAHAAUABAACAAEA
AAABAAAA///+//7//f/8//v/+v/6//r/+v/5//n/+f/5//f/9//2//b/9v/2//b/9v/2
//b/9v/2//T/9P/1//X/9//3//b/9v/1//T/9P/0//b/9f/1//b/+P/3//f/9//2//f/
9v/1//b/9v/2//b/9v/2//b/9//5//n/+f/5//f/+P/4//j/+P/4//j/+P/5//n/+f/5
//r/+v/5//n/+f/5//n/+f/5//n/+f/5//f/9v/2//b/+P/4//j/+f/5//j/9//3//f/
9//3//f/9f/1//X/9f/1//X/9f/1//X/9f/1//X/9f/1//X/9P/1//X/9f/1//X/9f/1
//X/9f/0//T/9f/1//T/9P/0//L/8v/y//H/8//z//P/8//z//P/8//z//H/8f/x//H/
8//z//P/8//z//P/8//z//P/8//z//P/8//z//P/8//z//P/8//z//X/9f/1//X/8//z
//P/8//y//L/8v/y//L/8v/y//L/8v/y//L/8v/y//L/8v/y//L/8v/y//L/8v/y//L/
8v/w//D/8P/w//L/8v/y//L/8v/y//L/8v/w//D/8P/w//D/8P/w//D/7v/u/+7/7v/w
//D/8P/w//D/8P/w//D/8P/w//D/8P/u/+7/7v/u//D/8P/w//D/8P/w//D/8P/w//D/
8P/w//D/8P/w//D/7v/u/+7/7v/w//D/8P/w//D/8P/w//D/8P/w//D/8P/w//D/8P/w
//D/8P/w//D/8P/w//D/8P/w//D/8P/w//D/8P/w//D/8v/y//L/8v/y//L/8v/y//L/
8v/y//L/8v/y//L/8v/0//T/9P/0//T/9P/0//P/8//z//P/8//z//T/9P/0//T/9P/0
//T/9P/0//T/9P/0//T/9f/1//X/9v/3//f/9f/2//f/9//3//f/9//3//f/9//3//j/
+f/5//n/+f/5//n/+v/6//r/+v/7//v/+f/7//v/+//9//3//f/+//7//v/9//3//f/8
//z//P/8//r/9//1//T/8v/x//H/8f/y//L/8v/y//L/8v/y//L/8v/y//H/7//x/+//
7//u/+z/7P/u//D/8//7/wQAEQAjADcASwBlAHQAdQBwAGUATAAzACIAEgD9/+3/6P/g
/9j/1//X/9T/1v/W/9b/3f/j/+X/6f/s/+//8f/x//L/9f/2//b/9v/2//j/+P/2//f/
9//5//f/9//3//j/+v/6//r/+//5//n/+f/5//v/+//8//z/+v/6//v/+//7//v/+//8
//z//f/9//3/////////AAAAAAAAAAABAAIAAgACAAIAAwADAAUABgAIAAgACQAJAAcA
CQAJAAkADAAMAAwADQANAA4ADgAPABAAEQASABMAFAAUABYAFwAZABoAGwAcAB4AHwAg
ACIAJgAnACkAKgApACsALQAuAC8AMAAzADMANgA4ADkAOQA6ADwAPQA9AD8APwA/AD8A
PwBAAEAAQABAAEAAPgA8ADoAOQA3ADYAMwAxAC8ALAAoACYAIgAgABsAGQAWABMAEgAR
AA8ADQAKAAYABAABAAIAAAD///7/+//6//n/+P/6//n/+P/3//b/9v/2//b/8//z//P/
8//1//X/9P/0//L/8v/y//L/9P/0//T/9P/y//L/8//z//P/8//y//L/9P/0//X/9v/2
//X/9f/2//b/9f/1//X/9f/3//f/9//2//b/9v/2//b/9v/2//f/+f/5//n/+f/3//j/
+P/4//r/+v/6//r/+f/5//n/+f/8//z/+//7//n/+f/5//n/+//7//v/+//7//r/+v/6
//r/+v/6//v/+//6//n/+f/5//n/+f/5//n/+f/5//n/+f/5//n/+f/3//f/9//3//f/
9//3//b/9//3//f/9//3//f/9//3//f/9v/2//f/9f/0//T/9P/0//T/9P/z//X/9f/1
//X/9f/1//X/9f/1//X/9f/1//X/9f/1//X/9f/1//X/9f/1//X/9f/1//X/9f/1//X/
9//3//f/9//3//f/9//3//f/9//3//f/9v/4//j/+P/4//j/+P/4//j/+P/4//j/9v/2
//b/9v/4//j/+P/4//b/9v/2//b/9v/2//b/9v/4//j/+P/4//b/9v/2//b/+P/4//j/
+P/4//j/+P/4//j/+P/4//j/+P/4//j/+P/4//j/+P/4//j/+P/4//j/+P/4//j/+P/4
//j/+P/4//j/+P/4//j/+P/4//j/+P/4//j/+P/4//b/9v/2//b/+P/4//j/+P/6//r/
+v/6//j/+P/4//j/+P/4//j/+P/4//j/+P/4//j/+P/4//j/+P/4//j/+P/4//j/+P/4
//j/+P/4//j/+P/4//j/+P/4//j/+P/4//j/+P/4//j/+P/4//j/+P/4//j/+P/4//j/
+P/4/w==
         </WaveFormData>
      </LeadData>
      <LeadData>
         <LeadByteCountTotal>10000</LeadByteCountTotal>
         <LeadTimeOffset>0</LeadTimeOffset>
         <LeadSampleCountTotal>5000</LeadSampleCountTotal>
         <LeadAmplitudeUnitsPerBit>4.88</LeadAmplitudeUnitsPerBit>
         <LeadAmplitudeUnits>��V</LeadAmplitudeUnits>
         <LeadHighLimit>2147483647</LeadHighLimit>
         <LeadLowLimit>268435456</LeadLowLimit>
         <LeadID>II</LeadID>
         <LeadOffsetFirstSample>0</LeadOffsetFirstSample>
         <FirstSampleBaseline>0</FirstSampleBaseline>
         <LeadSampleSize>2</LeadSampleSize>
         <LeadOff>FALSE</LeadOff>
         <BaselineSway>FALSE</BaselineSway>
         <ExcessiveACNoise>FALSE</ExcessiveACNoise>
         <MuscleNoise>FALSE</MuscleNoise>
         <LeadDataCRC32>1688820444</LeadDataCRC32>
         <WaveFormData>
9P/0//T/9P/0//T/9P/0//T/9P/0//T/9P/0//T/9P/0//T/9P/0//L/8v/y//L/8v/y
//L/8v/y//L/8v/y//L/8v/y//L/8v/y//L/8v/y//L/8v/y//L/8v/y//L/8v/y//L/
8v/y//L/8v/y//L/8v/y//L/8v/y//L/8v/y//L/8v/y//L/8v/y//L/8v/y//L/8v/y
//L/8v/y//T/9P/0//T/8v/y//L/8v/y//L/8v/y//T/9P/0//T/8v/y//L/8v/y//L/
8v/y//L/8v/y//L/9P/0//T/9P/0//T/9P/0//L/8v/y//L/9P/0//T/9P/0//T/9P/0
//T/9P/0//T/9P/0//T/9P/0//T/9P/0//T/9P/0//T/9P/0//T/9P/0//T/9P/0//T/
9P/0//T/8v/y//L/8v/0//T/9P/0//L/8v/y//L/9P/0//T/9P/y//L/8v/y//D/8P/w
//D/8f/y//P/9P/y//L/8v/y//L/8v/y//L/8v/y//L/8//x//H/8f/x//P/8//z//P/
9f/2//b/9v/4//v//P/9//3//f/9//7///8BAAIAAgAAAAAAAAAAAAAA////////AwAE
AAUABgAEAAIAAgABAP//AgAEAAQABAADAAIAAQAAAP7//f/8//v/+v/5//n/+//7//v/
+f/2//X/9f/0//P/8v/y//L/9P/0//T/8//z//T/9P/z//X/9f/z//L/8P/t/+7/8P/w
//b//f8JABcAJAAuADkATwBrAIMAkACSAIoAegBlAFMARwA9ADYALAAoACgAJAAcABQA
DAAFAAEABgANAA8ADwARABAAEAAOAAoABgADAAEA//////3//f/9//3//f/9//3//f/8
//z/+//7//z//P/8//v/+//7//7//v/+//7//P/8//z/+//7//v/+//7//3//f/9//3/
/f/9//3//f/8//z//P/8//7//v/+//7//v/9//3//f/9//3//f/+//z//P/9//3/AAAA
AP/////+////AAAAAAIAAgACAAIABAAFAAYABgAIAAgACQAJAAkACQALAAwADQAOAA8A
DwARABIAEgATABMAFAAVABYAFwAYABkAGgAbABwAHQAeACEAIQAiACMAIgAiACIAIgAl
ACUAJQAmACQAJAAkACMAJQAkACMAIgAfAB4AHAAbABoAGQAWABUAEwASABEADwALAAsA
CgAHAAkACAAHAAYAAwACAAAA//8BAAAAAAD///7//f/9//3//f/9//3//f/9//3//P/7
//v/+//7//v/+//7//v/+//5//n/+f/5//z//P/7//v//f/9//7//v/9//z/+//6//z/
/P/8//z/+v/6//r/+v/6//v/+//7//v/+//7//v/+//7//v/+//9//3//f/+//z//P/8
//z//P/8//r//P/8//z/+//7//v/+//7//r/+v/7//v/+//7//v/+v/6//z//P/8//z/
/P/8//z//P/6//r/+v/6//r/+v/6//r/+f/5//n/+f/5//n/+f/5//j/+P/5//n/+f/5
//n/+f/5//n/+f/5//v/+//7//v/+f/5//n/+f/5//n/+v/7//n/+f/6//v/+//6//r/
+v/6//r/+v/6//j/+P/3//f/+f/5//r/+v/4//j/+P/4//j/+P/4//j/+P/5//n/+f/5
//n/+f/5//n/+P/4//j/+v/4//n/+v/4//j/+P/4//j/+P/4//j/+v/6//r/+v/6//r/
+v/6//j/+P/4//j/+v/6//r/+v/6//r/+v/6//r/+v/6//r/+v/6//r/+v/4//j/+P/4
//r/+v/6//r/+v/6//r/+v/6//r/+v/6//r/+v/6//r/+P/4//j/+P/4//j/+P/4//r/
+v/6//r/+v/6//r/+v/6//r/+v/6//j/+P/4//j/+v/6//r/+v/6//r/+v/6//r/+v/6
//r/+v/6//r/+v/6//r/+v/6//r/+v/6//r/+v/6//r/+v/6//r/+v/6//r/+v/6//r/
+v/6//r/+v/6//r/+v/6//r/+v/6//r/+v/6//r/+v/6//r/+v/6//r/+v/6//r/+v/6
//r/+v/8//z//P/8//r/+v/6//r/+v/6//r/+v/4//j/+P/4//j/+P/4//j/+P/4//j/
+P/4//j/+P/4//r/+//7//v/+f/5//n/+f/7//v/+//8//r/+v/8////AgADAAMAAwAD
AAQABQAHAAYABgAGAAYABgAGAAYABQAFAAUABwAIAAkACgAKAAgABgAFAAUACAAKAAoA
CAAHAAgABwAGAAQAAwACAAEAAAD//////////////f/8//v/+//6//n/+P/4//j/+P/4
//j/9//3//j/+P/3//f/9//3//j/+P/1//L/8v/0//j///8LABcAIgAsADkASwBlAH0A
jgCWAJAAgABtAF0ATwBDAD4ANgAuAC4AMAAoACAAGAANAAUACAANABEAEwAVABIAEgAQ
AA4ACgAHAAUAAwABAP////8BAAEAAQABAP/////+//7//f/9//7//v/+//3//f/9//7/
/v/+//7//v/+//7//f/9//3//f/9//3//f/9//3//f/9//3//f/+//7//v/+/wAAAAAA
AAAAAAD///////8BAAEAAQACAAIAAgADAAMAAgACAAEAAQAAAAEAAgACAAQABAAEAAQA
BgAHAAgACAAGAAYABwAHAAkACQALAAwADQAOAA8ADwAPABAAEAARABMAFAAVABYAFQAW
ABcAGAAXABgAGQAaABsAGwAcAB0AHgAeAB4AHgAhACEAIQAiACAAIAAgAB8AHwAeAB0A
HAAbABoAGAAXABYAFQASABEAEQAQAA8ADQALAAsACgAHAAUABAADAAIAAQAAAP7//f/9
//z//P/7//r/+f/5//n/+f/5//n/+f/5//n/+P/3//f/9//3//f/9//3//f/9//5//n/
+f/5//j/+P/3//f/9//3//j/+P/4//j/+P/4//j/+P/4//j/+v/6//r/+v/4//n/+f/5
//n/+f/5//n/+f/5//n/+f/3//f/9//4//j/+P/4//j/+v/6//j/+v/4//j/9//3//f/
9//3//b/+P/5//n/+f/5//n/+P/4//j/+P/4//j/+P/4//j/+P/2//b/9v/2//j/+P/4
//j/9//3//f/9//1//X/9f/1//b/9v/3//f/9//3//f/9//3//f/9//3//f/9//3//f/
9f/1//X/9f/2//X/9f/1//P/8//0//X/8//y//L/8v/z//T/9f/2//j/+P/3//f/9f/1
//b/9v/0//T/9P/0//b/9v/2//b/9P/1//X/9f/1//X/9f/1//X/9P/0//T/9v/0//P/
9P/2//b/9v/2//b/9v/2//b/9P/0//T/9P/2//b/9v/2//b/9v/2//b/9v/2//b/9v/2
//b/9v/2//b/9v/2//b/9v/2//b/9v/2//b/9v/2//b/9v/2//b/9v/2//b/9v/2//b/
9v/2//b/9v/2//b/9v/2//b/9v/2//b/9v/2//j/+P/4//j/9v/2//b/9v/4//j/+P/4
//j/+P/4//j/+P/4//j/+P/2//b/9v/2//j/+P/4//j/9v/2//b/9v/4//j/+P/4//j/
+P/4//j/+P/4//j/+P/2//b/9v/2//j/+P/4//j/9v/2//b/9v/2//b/9v/2//b/9v/2
//b/+P/4//j/+P/4//j/+P/4//j/+P/4//j/9v/2//b/9v/4//j/+P/4//b/9v/2//b/
+P/4//j/+P/2//f/9//3//f/9//3//f/+f/5//n/+v/6//r//P////7///////////8A
AAEAAwAGAAYABgAGAAQABAAEAAMAAwADAAUABgAJAAoACgAIAAgABwAHAAoADAAMAAoA
CQAIAAcABgAEAAMAAgABAAAA//////////////3//P/7//v/+v/5//j/+v/6//r/+v/4
//f/9//4//b/9f/1//X/9f/0//T/8//y//L/8v/2/wEACQAVACQAMAA5AEsAZwB/AI4A
lgCQAH4AaQBVAEUAOQA4ADYALgAwADYANAAsACAAEwAHAAQABwALAA8AEQAQAA4AEAAQ
AAwABQADAAMAAQD///3//f/9//3//f/9//3//P/8//v/+//8//z//P/7//v/+//8//z/
/P/8//n/+P/3//X/8//z//P/8//z//P/8//z//H/8f/x//H/8f/w/+//7v/u/+7/7v/u
/+7/7f/t/+3/7v/v//D/8v/w//D/8f/x//D/8P/v/+//8v/z//T/9P/0//T/9P/0//b/
9//4//j/+P/4//n/+f/7//v//f/+//3//v//////AQACAAIAAwAFAAYABwAIAAkACgAL
AAwADQAOAA8AEAAPAA8AEAARABMAFAAVABYAFgAVABQAFAAWABYAFgAVABcAFgAVABQA
FQAUABIAEQAQAA8ADAALAAsACgAJAAcABQAFAAQAAQABAAAA///+//3//P/6//n/+f/4
//j/9//2//X/9f/1//X/9f/1//X/9f/1//T/8//1//X/9f/1//X/9f/1//X/8//z//P/
8//0//T/8//z//P/8//0//T/9P/0//T/9P/0//T/9P/0//T/9P/0//T/9P/1//X/9f/3
//f/9//3//X/9f/1//X/9f/1//X/9v/4//j/+P/4//b/9v/0//b/9P/0//P/8//1//X/
9f/0//T/9f/1//X/9//3//b/9v/2//b/9v/2//b/9v/2//b/9v/2//b/9v/0//T/9P/0
//T/9f/2//f/9f/1//X/9f/0//T/9f/1//X/9f/1//X/8//z//P/8//1//X/9f/1//X/
9f/1//X/9v/1//X/9f/1//X/9v/3//X/9P/0//T/9P/0//T/9P/2//b/9f/1//P/8//0
//T/9P/0//T/9P/0//T/9P/0//T/9f/1//X/8//z//P/8//1//T/9P/0//T/9P/z//L/
9P/0//T/9P/0//T/9P/0//T/9P/0//T/9P/0//T/9P/2//b/9v/2//T/9P/0//T/9v/2
//b/9v/0//T/9P/0//T/9P/0//T/9v/2//b/9v/1//T/8//y//L/8v/y//L/9P/0//T/
9P/0//T/9P/0//b/9v/2//b/9v/2//b/9v/4//j/+P/4//b/9v/2//b/9v/2//b/9v/2
//b/9v/2//b/9v/2//b/9v/2//b/9v/2//b/9v/2//b/9v/2//b/+P/4//j/+P/2//b/
9v/2//b/9v/2//b/9v/2//b/9v/2//b/9v/2//b/9v/2//b/9P/0//T/9P/1//b/9//4
//b/9v/2//b/9v/2//b/9v/2//b/9v/2//b/9v/2//f/+f/5//n/+f/4//f/9v/1//X/
9v/2//b/+P/7//z//f////////8AAAAAAQABAAAAAgACAAIAAgAEAAMAAwADAAUABgAH
AAgACAAGAAYABQAHAAoADAAMAAgABwAGAAUABAACAAEAAAD///7//f/9//3//f/9//v/
+v/5//n/+P/3//b/9v/2//b/9v/2//X/9f/2//b/9f/1//X/8//0//T/8f/u/+7/8P/0
//v/BwAVACQALgA5AE8AaQCDAJIAmgCUAIIAaQBXAEcAOQA2ADIAKgAuADIALgAiABoA
DwAHAAQACQAPAA8ADwAQAA4AEAAQAAwABwADAP///f/9/////v/9//z/+//9//3//P/8
//n/+f/6//r/+v/5//n/+f/6//r/+v/6//r/+v/6//n/+//7//v/+//7//v/+//7//3/
/f/9//3//P/8//z//P/8//z//P/8//z/+//7//v//f/9//3//v/+//7//////wAAAAD/
////AgADAAQABAAGAAYABgAGAAYABwAIAAgACAAIAAkACQALAAsADQAOAA0ADgAPAA8A
EQASABIAEwARABIAEwAUABUAFgAXABgAGQAaABsAHAAdAB0AHgAfACAAIAAgACAAIQAh
ACEAIgAiACIAIgAhACEAIAAfAB4AHQAcABoAGQAYABcAFAATABEAEAAPAA0ACQAJAAgA
BQAFAAQAAwACAAEAAAD+//3////+//7//f/6//n/+f/5//f/9//3//f/9//3//b/9f/3
//f/9//3//f/9//3//f/9//3//f/9//4//j/9//3//f/9//4//j/+P/4//j/+P/4//j/
+P/4//j/+P/4//j/+P/5//n/+f/5//n/+f/5//n/+f/5//n/+f/5//n/+v/6//r/+v/6
//z//P/6//z/+v/6//n/+f/5//n/+f/4//j/+f/5//n/+f/5//j/+P/4//j/+P/4//j/
+P/4//j/+P/4//j/+P/4//j/+P/4//f/9//3//f/9//3//f/9//2//b/9//3//X/9f/1
//X/9//3//f/9//3//f/9//3//f/9//3//f/+P/3//f/9//3//f/+P/5//f/9v/2//b/
9v/2//b/9v/2//b/9f/1//X/9f/2//b/9v/2//b/9v/2//b/9v/2//b/9//3//f/9//3
//f/9//3//b/9v/2//b/9v/1//b/9v/2//b/9v/2//b/9v/2//b/9v/2//b/9P/0//T/
9P/0//T/9P/0//T/9P/0//T/8v/y//L/8v/0//T/9P/0//T/9P/0//T/9P/0//T/9P/0
//T/9P/0//T/9P/0//T/9v/2//b/9v/1//T/8//y//P/9P/1//b/9v/2//b/9v/2//b/
9v/2//b/9v/2//b/9v/2//b/9v/2//b/9v/2//b/9v/2//b/9v/2//b/9v/2//b/9v/2
//b/9v/2//b/9v/2//b/9v/4//j/+P/4//b/9v/2//b/+P/4//j/+P/4//j/+P/4//b/
9v/2//b/+P/4//j/+P/3//b/9f/0//b/9v/2//f/9//3//f/9//3//f/9//3//f/+P/4
//j/+v/9//7///8BAAEAAQACAAEAAwAEAAQABAAEAAQABAACAAEAAQABAAMABAAFAAYA
BgAEAAQAAwADAAYACAAIAAYABQAEAAMABAACAAEAAAD9//z/+//7//3//f/9//v/+P/3
//f/9v/3//b/9v/2//j/+P/4//f/9//4//j/9//1//X/9//2//T/8f/w//D/9P/4/wEA
DwAbACYAMAA9AFkAdQCLAJQAmACSAH4AZwBXAEsAQQA4AC4AKAAqACYAHAAWABAABwAF
AAoAEQATABUAFQAUABQAEgAOAAoABwAFAAMAAQABAAMAAQABAAEAAQABAAEAAAAAAP//
//8AAAAAAAD////////+//7//v/+/wAAAAAAAP//////////////////////////////
////AAAAAAAAAAAAAAAAAAAAAAIAAQABAAEAAwADAAMABAAEAAQABQAFAAYABgAFAAUA
BgAHAAgACAAKAAoACgAKAAwADQAOAA4ADgAOAA8ADwARABEAEwAUABUAFgAXABcAGQAa
ABoAGwAbABwAHQAeAB8AIAAhACIAIwAkACUAJgAnACcAKAApACoAKgAqACoAKwArACsA
LAAqACoAKgApACkAKAAnACYAJQAkACIAIQAgAB8AHAAbABkAGAAXABUAEwATABIADwAN
AAwACwAKAAkACAAGAAUABQAEAAQAAwACAAEAAQABAAEAAQABAAEAAQABAAAA////////
////////////////AQABAAEAAQAAAAAA/////wEAAQACAAIAAAAAAAAAAAAAAAAAAAAA
AAIAAgACAAIAAAABAAEAAQABAAEAAQABAAEAAQABAAEAAQABAAEAAgACAAIAAgACAAIA
AgAAAAIABAAEAAMAAwADAAMAAwACAAIAAwADAAMAAQABAAAAAAAAAAAAAAAAAAAAAAAA
AAAAAAAAAAAAAAAAAAAAAAAAAAEAAQABAAEAAQABAAEAAQD+//7/////////////////
////////////////////////////////AAD/////////////AAABAAEAAAAAAAAAAAAA
AAAAAAAAAAAA//////////8AAAAAAAAAAAAAAAAAAAAAAAAAAAAAAQABAAEA////////
//8BAAAAAAAAAAAAAAD//wAAAAAAAAAAAAAAAAAAAAAAAAAAAAAAAAAAAAAAAAAAAAD+
//7//v/+/wAAAAAAAAAAAAAAAAAAAAAAAAAAAAAAAAAAAAAAAAAAAgACAAIAAgAAAAAA
AAAAAAAAAAAAAAAAAAAAAAAAAAD+//7//v/+/wAAAAAAAAAAAAAAAAAAAAAAAAAAAAAA
AAAAAAAAAAAA/v/+//7//v/+//7//v/+/wAAAAAAAAAA/v/+//7//v/+//7//v/+//7/
/v/+//7//v/+//7//v/+//7//v/+//7//v/+//7//v/+//7//v/+//7//v/+//7//v/+
//7//v/+//7//v/+//7//v/+//7//v/+//7//v/+//7//v/+//7//v/+//z//P/8//z/
/P/8//z//P/8//z//P/8//z//P/9//3//f/9//3//f/9//3//f/9/wAAAAAAAAIABQAG
AAcABwAHAAcACAAJAAsADAAMAAwACwAKAAkACAAJAAkACQALAAwADQAOAA4ADAAMAAsA
CwAOABAAEAAOAAsACgAJAAgABgAFAAQAAwACAAEAAQABAAEAAQD///7//f/9//z/+//6
//r/+v/6//r/+v/5//n/+v/6//n/+f/7//v/+v/4//f/9v/4//j//P8DABMAHwAqADYA
QwBZAHUAiwCWAJYAjAB6AGkAWwBNAEMAPAAyAC4AMgAuACYAHgAWAA0ACQAOABMAFQAV
ABcAFgAUABQAEAAMAAkABwAFAAUAAwABAAEAAQABAAEAAQABAAAAAAD/////AAAAAAAA
////////AAAAAAAAAAD+//7//v/9//////////////////////////////////7//v/+
//7//v/+//7//v/+//3//f/9//3//f/9//7//P/8//3//f/8//z/+//7//z//f/+//7/
/v/+//7//v8AAAEAAgACAAIAAgADAAMAAwADAAUABgAHAAgACQAJAAsADAAMAA0ADwAQ
ABEAEgATABQAFQAWABUAFgAXABgAGQAZABoAGwAcABwAHAAcAB0AHQAdAB4AIAAgACAA
HwAfAB4AHQAcABkAGAAWABUAFgAVABIAEQAPAA4ADQALAAkACQAIAAUABQAEAAMAAgAD
AAIAAAD//////v/+//3//P/7//v/+//7//v/+//7//n/+f/4//f/+f/5//n/+f/3//f/
9//3//f/9//3//f/+v/6//n/+f/3//f/+P/4//r/+v/6//r/+v/6//r/+v/6//r/+v/6
//r/+//7//v/+//7//v/+//7//v/+//7//3//f/9//7//P/8//z//P/+//7//P/+//z/
/P/7//v/+//7//v/+v/4//n/+f/5//n/+f/4//j/+v/6//r/+v/4//j/+P/4//r/+v/6
//r/+P/4//j/+P/3//f/9//3//f/9//3//f/9v/2//f/9//3//f/9//3//f/9//3//f/
9//3//f/9//3//f/9//3//b/9f/1//X/9f/1//b/9//3//b/9v/2//b/9v/2//b/9v/2
//X/9f/1//X/9v/2//b/9v/2//b/9v/2//b/9v/2//f/9//3//f/9//3//f/9f/0//T/
9P/0//T/9f/2//b/9v/2//b/9P/0//T/9P/2//b/9v/2//T/9P/0//T/9P/0//T/9P/0
//T/9P/0//b/9v/2//b/9P/0//T/9P/0//T/9P/0//T/9P/0//T/9P/0//T/9P/y//L/
8v/y//P/9P/1//b/9P/0//T/9P/0//T/9P/0//T/9P/0//T/9P/0//T/9P/2//b/9v/2
//b/9v/2//b/9v/2//b/9v/2//b/9v/2//b/9v/2//b/9v/2//b/9v/0//T/9P/0//X/
9v/3//j/9v/2//b/9v/2//b/9v/2//b/9v/2//b/9v/2//b/9v/2//b/9v/2//b/9v/2
//b/9v/2//b/9v/4//j/+P/4//b/9v/3//f/9//3//f/9//3//f/9//3//j/+P/4//r/
/P/8//z/+//8//3///8BAAEAAgACAAIAAgACAAIAAgADAAMAAwAFAAYABwAIAAgACAAI
AAcABwAIAAoACgAIAAcABgAFAAQAAgABAAAA///+//3//f/9//3//f/7//r/+f/5//j/
9//2//b/9v/2//T/9P/z//P/9P/0//P/8//1//X/9P/y//H/7v/u/+7/8v/3/wMAEQAe
ACgAMwBFAF8AeQCKAJIAkACCAG0AWwBNAEEAPgA4ADAAMAA0AC4AKAAgABMABwAEAAkA
DQAPAA8AEAAOAA4ADAAKAAcAAwABAAEA///9//3//f/9//3//f/9//z//P/7//v//P/8
//z/+//7//v//P/8//z//P/8//z//P/7//3//f/9//3/+//7//v/+//9//3//f/9//z/
/P/8//z/AAAAAAAAAAD+//3//f/9//3//f/9//7//v/+//////8AAAAA/////wIAAwAE
AAQABAAEAAQABAACAAMABAAEAAYABgAHAAcABwAHAAkACgALAAwADQANAA8AEAAQABEA
EwAUABUAFgAXABgAGQAaABsAHAAdAB4AHQAdAB4AHwAiACIAIgAiACMAIwAjACQAJAAk
ACQAIwAjACIAIQAgACEAIAAeAB0AHAAbABgAFwATABIAEQAPAA8ADwAOAAsACQAIAAcA
BgAFAAQAAgABAAMAAgACAAEAAAD////////9//3//f/9//3//f/8//v/+//7//v/+//7
//v/+//7//v/+//7//v//P/8//v/+//7//v//P/8//z//P/8//z//v/+//7//v/8//z/
/P/8//7//////////////////////////////////////wAA/v/+//7//v/+//7//P/+
//7//v/9//3//f/9//3//P/8//3//f/9//v/+//6//r//P/8//z//P/8//z//P/8//z/
/P/8//z/+v/6//r/+v/7//v/+//7//v/+//7//v/+v/6//v/+//7//v/+//7//v/+//7
//v/+f/5//n/+f/7//v/+//7//j/9//3//f/+f/5//r/+//5//j/+P/4//j/+P/4//j/
+P/4//f/9//5//n/+v/6//r/+v/6//r/+v/6//r/+v/6//v/+//7//v/+//7//v/+//6
//r/+v/8//r/+f/6//j/+P/4//j/+P/4//j/+P/6//r/+v/6//j/+P/4//j/+v/6//r/
+v/6//r/+v/6//j/+P/4//j/+v/6//r/+v/6//r/+v/6//r/+v/6//r/+v/6//r/+v/6
//r/+v/6//z//P/8//z/+v/6//r/+v/6//r/+v/6//z//P/8//z//P/8//z//P/8//z/
/P/8//z//P/8//z//P/8//z//P/8//z//P/8//z//P/8//z//v/+//7//v/8//z//P/8
//z//P/8//z//P/8//z//P/8//z//P/8//z//P/8//z//P/8//z//P/6//r/+v/6//z/
/P/8//z//P/8//z//P/8//z//P/8//z//P/8//z//P/8//z//P/8//z//f/9//3//f/9
//3///////////8AAAAAAAACAAUABgAHAAcABwAHAAgACQALAAwADAAMAAwADAAMAAwA
DQANAA0ADwAOAA8AEAAQAA4ADgANAA0AEAASABIAEAAPAA4ADQAMAAoACQAIAAcABgAF
AAUABQAFAAUAAwACAAEAAQAAAP//AAAAAAAAAAD+//7//f/9//7//v/9//3//f////z/
+v/5//j/+P/8/wIACwAXACUAMgA6AEkAYwB/AJMAmgCaAJIAgABtAF0AUQBHAD4ANgAy
ADQAMAAoACIAGgAPAA0AEgAZABkAGwAbABoAGAAYABQAEAANAAsACQAJAAkABwAFAAUA
BQAFAAcABwAGAAYABQAFAAYABgAGAAUABQAFAAYABgAGAAYACAAIAAgABwAFAAUABQAF
AAcABwAHAAcABwAHAAcABwAIAAgACAAIAAgACAAIAAgACAAHAAcABwAJAAkACQAKAAoA
CgALAAsADAAMAAsACwAMAA0ADgAOABAAEAAQABAAEAARABIAEgASABIAEwATABUAFQAX
ABgAGQAaABsAGwAdAB4AHgAfAB8AIAAhACIAJQAmACcAKAApACoAKwAsAC0ALQAuAC8A
MgAyADIAMgAzADMAMwA0ADIAMgAyADEAMQAwAC8ALgAtACwAKgApACYAJQAiACEAIQAg
AB8AHQAZABkAGAAVABUAFAATABIAEQAQAA4ADQANAAwADAALAAoACQAJAAkABwAHAAcA
BwAJAAkACAAHAAcABwAHAAcACQAJAAkACQAJAAkACQAJAAoACgAJAAkACQAJAAoACgAK
AAoACgAKAAoACgAKAAoACgAKAAoACgAKAAsACwALAAsACwALAAsACwALAAsACwALAAsA
CwAMAAwADAAMAAwADAAMAAoADAAOAA4ADQANAAsACwALAAoADAANAA0ADQALAAsACgAK
AAoACgAKAAoACgAKAAoACgAKAAoACgAKAAoACgAKAAoACwALAAsACwAJAAkACQAJAAgA
CAAJAAkACwALAAsACwAJAAkACQAJAAkACQAJAAkACQAJAAkACQAKAAkACQAJAAkACQAK
AAsACwAKAAoACgAKAAoACgAKAAoACgAJAAkACQAJAAoACgAKAAoACgAKAAwADAAMAAwA
DAANAA0ADQALAAsACwALAA0ADAAMAAwADAAOAA0ADgAMAAwADAAMAA4ADgAOAA4ADAAM
AAwADAAMAAwADAAMAAwADAAMAAwADgAOAA4ADgAOAA4ADgAOAA4ADgAOAA4ADgAOAA4A
DgAOAA4ADgAOAA4ADgAOAA4AEAAQABAAEAAOAA4ADgAOABAAEAAQABAAEAAQABAAEAAQ
ABAAEAAQABAAEAAQABAAEAAQABAAEAAQABAAEAAQABAAEAAQABAAEAAQABAAEAASABIA
EgASABAAEAAQABAAEAAQABAAEAASABIAEgASABIAEgASABIAEAAQABAAEAAQABAAEAAQ
ABIAEgASABIAEAAQABAAEAASABIAEgASABQAFAAUABQAFAAUABQAFAAUABQAFAAUABQA
FAAUAA==
         </WaveFormData>
      </LeadData>
      <LeadData>
         <LeadByteCountTotal>10000</LeadByteCountTotal>
         <LeadTimeOffset>0</LeadTimeOffset>
         <LeadSampleCountTotal>5000</LeadSampleCountTotal>
         <LeadAmplitudeUnitsPerBit>4.88</LeadAmplitudeUnitsPerBit>
         <LeadAmplitudeUnits>��V</LeadAmplitudeUnits>
         <LeadHighLimit>2147483647</LeadHighLimit>
         <LeadLowLimit>268435456</LeadLowLimit>
         <LeadID>V1</LeadID>
         <LeadOffsetFirstSample>0</LeadOffsetFirstSample>
         <FirstSampleBaseline>0</FirstSampleBaseline>
         <LeadSampleSize>2</LeadSampleSize>
         <LeadOff>FALSE</LeadOff>
         <BaselineSway>FALSE</BaselineSway>
         <ExcessiveACNoise>FALSE</ExcessiveACNoise>
         <MuscleNoise>FALSE</MuscleNoise>
         <LeadDataCRC32>824800488</LeadDataCRC32>
         <WaveFormData>
CgAKAAoACgAKAAoACgAKAAoACgAKAAoACgAKAAoACgAKAAoACgAKAAoACgAKAAoACgAK
AAoACgAKAAoACgAKAAwADAAMAAwACgAKAAoACgAMAAwADAAMAAwADAAMAAwADAAMAAwA
DAAOAA4ADgAOAA4ADgAOAA4ADgAOAA4ADgAOAA4ADgAOAA4ADgAOAA4AEAAQABAAEAAQ
ABAAEAAQABAAEAAQABAAEAAQABAAEAAQABAAEAAQABAAEAAQABAAEAAQABAAEAASABIA
EgASABIAEgASABIAEgASABIAEgAQABAAEAAQABAAEAAQABAAEAAQABAAEAAQABAAEAAQ
ABAAEAAQABAAEgASABIAEgAQABAAEAAQABAAEAAQABAAEAAQABAAEAASABIAEgASABAA
EAAQABAAEAAQABAAEAASABIAEgASABAAEAAQABAAEAAQABAAEAAOAA4ADgAOAA4ADgAO
AA4ADgAOAA4ADgAOAA4ADgAOAA8ADwAPAA8ADwAPAA8ADwAPAA8ADwAPAA0ADQAOAA4A
EAAQABAAEgATABQAFAAUABQAFQAVABUAFwAYABkAGQAXABcAFwAXABYAFQAVABMAEgAR
ABAADwANAAoACAAIAAkACQAJAAoACgAKAAoACAAHAAYABQAFAAYABgAHAAcACAAIAAkA
CwAMAA0ADQANAA0ADAAMAAwADAAMAAwADAAOAA4ADgAPAA8ADwAQABIAFQAYABsAIAAj
ACYAKAArACsALwAyADQALgAgABAABQD5//L/9/8IAA0AAwD0/+v/4f/a/9P/zP/M/8v/
w/+8/7b/tv++/8//3f/o//L/+f///wUACwAPABIAFAAVABUAFgAWABcAFwAXABgAGAAY
ABkAGwAcABwAHAAcAB0AHQAdAB0AHQAdAB4AHgAeAB4AHwAfAB8AHwAfAB8AHwAfAB8A
IQAhACEAIQAfAB8AHwAeAB4AHgAeAB4AHwAfAB8AHwAdAB0AHQAdAB8AHgAeAB4AHgAe
AB4AHgAeAB8AHwAfAB8AHwAfAB8AHAAcABwAHAAeAB0AHQAdAB0AHAAcABwAGwAbABkA
GQAYABgAFwAXABcAFgAVABUAFAATABMAEwATABMAEgASABIAEgASABEAEQARABEAEQAR
ABEAEQASABIAEgASABQAFQAWABYAFwAYABkAGQAZAB0AHgAeAB4AHgAfACAAIAAgACEA
IQAhACEAIQAhACEAIwAjACMAIwAjACMAIwAjACMAIwAjACMAIwAjACMAIwAjACMAIwAj
ACMAIwAkACQAIwAjACMAJAAmACYAJgAmACQAJAAkACQAJgAmACYAJgAmACYAJgAmACYA
JgAmACUAJQAlACUAJQAlACUAJQAlACcAJwAmACUAJQAlACUAJQAnACcAJwAnACcAJwAn
ACcAJgAmACYAJQAlACUAJQAlACcAJgAmACUAJQAlACUAJQAkACQAJAAkACQAJQAlACUA
JQAlACUAJgAkACQAJAAkACQAJAAkACQAJAAkACQAJAAmACYAJgAmACUAJQAlACUAIwAk
ACQAJAAkACUAJQAlACUAJQAlACUAJQAlACUAJQAlACUAJQAlACUAJQAlACUAJQAlACUA
JQAlACUAJQAlACUAJQAlACUAJQAlACUAJQAlACUAJQAlACUAJQAkACQAJAAkACQAJAAk
ACQAJAAkACQAJAAkACQAJAAkACQAJAAkACQAJAAkACQAJAAkACQAJAAkACQAJAAiACIA
IgAiACIAIgAiACIAIgAiACIAIgAiACIAIgAiACIAIgAiACIAIgAiACIAIgAkACQAJAAk
ACQAJAAkACQAJAAkACQAJAAiACIAIgAiACIAIgAiACIAIgAiACIAIgAiACIAIgAiACQA
JAAkACQAIgAiACIAIgAiACIAIgAiACIAIgAiACIAIgAiACIAIgAiACIAIgAiACIAIgAi
ACIAIgAiACIAIgAiACIAIgAiACIAIgAiACIAIgAiACIAIgAiACIAIgAiACIAIgAiACIA
IgAiACIAIgAiACIAIgAiACIAIgAiACIAIgAiACIAIgAkACQAJAAkACQAJAAkACQAJAAk
ACQAJAAkACQAJAAkACQAJAAkACQAJAAkACQAJAAkACQAJAAkACQAJAAkACQAJAAkACMA
IwAjACMAIwAjACMAIwAjACMAJQAlACUAJQAkACQAJAAkACQAJgAnACgAKAAoACgAKQAp
ACkAKQAqACsAKwArACsAKwArACoAKQApACcAJgAlACQAIwAhAB4AHAAcAB0AHQAfACAA
IAAgACAAHgAdABwAGwAbABwAHAAdAB0AHgAeAB8AIQAiACMAJQAlACUAJAAiACIAIgAi
ACIAIgAiACIAJAAlACUAJQAkACYAKQAsAC8AMgA1ADgAPAA9AD0APQBAAEQAQAA2ACgA
GwATAAgACQAYACUAHwASAAcA///4//P/7P/o/+f/4//c/9T/zv/S/93/7f/4/wAACQAP
ABUAGQAfACIAIgAlACUAJAAkACUAJQAlACYAJgAmACcAJwAoACgAKAAmACcAJwAnACcA
JwAnACgAKAAoACgAKQApACkAKQApACgAJwAmACUAJQAlACUAJQAlACUAJQAkACQAJAAk
ACQAIQAhACEAIQAfAB8AHwAfAB8AHgAeAB4AHAAcABwAHAAcAB0AHQAdABsAGwAbABsA
GgAaABoAGgAaABkAGQAZABkAGAAYABgAFQAVABMAEwASABIAEQARABEAEAAPAA8ADgAN
AA0ADQALAAsACgAKAAgACAAIAAcABwAHAAcABwAHAAcABwAIAAgACAAIAAoACwAMAAwA
DQAOAA8ADwAPAA8AEAAQABAAEAARABIAEgASABMAEwATABUAFQAVABUAEwATABMAEwAR
ABEAEQARABEAEQARABEAEQARABEAEQARABEAEQARAA8ADwAQABAADwAPAA8AEAAOAA4A
DgAOAA4ADgAOAA4ADgAOAA4ADgAOAA4ADgAOAA4ADgAOAA0ADQANAA0ADQANAA0ADQAN
AA0ADQAMAAsACwALAAsACwALAAsACwALAAkACQAJAAkACAAIAAgABwAHAAcABwAHAAkA
CAAIAAcABwAHAAcABwAGAAYABgAGAAQABQAFAAUABQAFAAUABgAGAAYABgAGAAQABAAE
AAQABgAGAAYABgAEAAQABAAEAAMAAwADAAMAAwAEAAQABAACAAMAAwADAAMAAwADAAMA
AwADAAMAAwADAAMAAwADAAUABQAFAAUABQAFAAUABQADAAMAAwADAAMAAwADAAMAAwAD
AAMAAwADAAMAAwADAAMAAwACAAIABAAEAAQABAACAAIAAgACAAIAAgACAAIABAAEAAQA
BAACAAIAAgACAAIAAgACAAIAAgACAAIAAgAEAAQABAAEAAIAAgACAAIAAgACAAIAAgAC
AAIAAgACAAIAAgACAAIAAAAAAAAAAAAAAAAAAAAAAAAAAAAAAAAAAAAAAAAAAAAAAAAA
AAAAAAAAAAAAAAAAAAAAAAAAAAD+//7//v/+//7//v/+//7//v/+//7//v/8//z//P/8
//r/+v/6//r/+v/6//r/+v/4//j/+P/4//b/9v/2//b/9v/2//b/9v/2//b/9v/2//b/
9v/2//b/9v/2//b/9v/2//b/9v/2//b/9v/2//b/9v/2//b/9v/0//T/9P/0//T/9P/0
//T/8v/y//L/8v/y//L/8v/y//T/9P/0//T/9P/0//T/9P/0//T/9P/0//L/8v/x//H/
8//z//P/8//z//P/8//z//P/8//z//P/9P/0//T/9P/y//T/9f/2//b/9v/2//f/+f/5
//n/+v/5//n/+f/5//n/+f/4//f/9//1//T/8//0//P/8f/u/+r/6v/r/+v/7f/u/+7/
7v/s/+r/6f/o/+f/5//o/+j/5//n/+j/6P/p/+v/7P/t/+3/7f/t/+z/7v/u/+7/7v/s
/+z/7P/s/+z/7f/t/+3/7v/w//P/9v/5//r/+//+/wAAAQABAAEABAAIAAYA+v/s/+H/
2f/U/9f/6P/3//f/6v/d/9P/zv/H/7j/rv+t/63/qP+i/5b/lP+d/63/uv/E/8v/0f/X
/93/4//m/+r/7f/t/+7/7P/t/+3/7f/u/+7/7v/v/+//8P/w//D/7v/v/+//7//v/+//
7//w//H/8v/z//X/9//3//f/9//1//X/9f/1//f/9//3//f/9//3//f/9v/2//b/9v/2
//f/9//3//f/9//3//f/9//3//b/9v/2//b/9v/2//b/9v/3//f/9//3//f/9//3//b/
9v/2//b/9v/1//X/9f/1//T/9P/0//H/8f/v/+//7v/u/+3/7f/t/+z/6//r/+r/6f/p
/+n/6f/p/+j/6P/o/+j/6P/n/+X/5f/l/+X/5//n/+f/6P/o/+j/6P/q/+n/6v/q/+v/
7P/t/+3/7f/v//D/8P/w//D/8f/y//L/8P/x//H/8f/v/+//7//v/+//7//v/+//8f/x
//H/8f/v/+//7//v/+//7//v/+//7f/t/+3/7f/t/+3/7v/u/+3/7f/t/+7/7P/s/+z/
7P/s/+z/7P/s/+z/7P/s/+z/6v/q/+r/6v/q/+r/6v/p/+n/6f/p/+n/5//n/+f/5//n
/+f/5v/l/+f/5//n/+f/5f/l/+X/5f/j/+P/4//j/+T/5P/k/+P/4//j/+P/4//j/+L/
4v/h/+H/4f/h/+H/4P/g/+D/4P/g/+H/4f/h/9//3//f/+D/4P/g/+D/4P/g/+D/4P/g
/+D/4P/g/+D/4P/g/+D/4P/f/9//3//f/93/3v/e/97/3v/f/9//3//d/93/3f/d/9v/
2//b/9v/2//b/9v/2//b/9v/2//b/9v/2//b/9v/2//b/9v/2//b/9v/2//b/9v/2//b
/9v/2//b/9v/2//Z/9n/2P/Y/9j/2P/Y/9j/2P/Y/9j/2P/Y/9j/2P/Y/9j/2P/W/9j/
1v/W/9b/1v/W/9b/1v/W/9b/1v/W/9b/1v/W/9b/1v/U/9T/1P/U/9T/1P/U/9T/0v/S
/9L/0v/U/9T/1P/U/9P/0v/R/9D/0P/Q/9D/0P/Q/9D/0P/Q/9D/0P/Q/9D/0P/Q/9D/
0P/O/87/zv/O/87/zv/O/87/zv/O/87/zv/O/87/zv/O/83/zP/L/8r/yP/I/8j/yP/I
/8j/yP/I/8b/xv/G/8b/xv/G/8b/xv/E/8T/xP/E/8T/xP/E/8T/wv/C/8L/wv/C/8L/
wv/C/8D/wP/A/8D/wv/C/8L/wv/C/8L/wv/C/8L/wv/C/8L/wP/A/8D/wP/A/8D/wP/A
/8D/wP/A/8D/wP/A/8D/wP+//7//v/+//7//v/+//7//v/+//7//v/+//7//wP/A/8D/
wP/A/8L/w//E/8T/xP/E/8X/xf/F/8X/xv/H/8f/yf/J/8n/yf/G/8X/xf/D/8L/wf/A
/7//v/+8/7r/uv+5/7n/uf+6/7r/uv+6/7j/t/+2/7X/tf+2/7b/t/+3/7j/uP+5/7v/
vP+9/73/vf+9/7z/vP+8/77/vv++/77/vv++/77/v/+//7//wP/C/8P/yP/L/9D/0//W
/9b/1//Z/9v/3P/i/+L/1P/E/7n/sf+q/6v/vP/J/8X/uP+p/5//lv+N/4D/ev95/3f/
dP9u/2b/Yv9v/4P/kP+a/6X/q/+v/7f/v//C/8T/x//J/8j/yv/L/8v/y//M/8z/zP/N
/8//0P/Q/9D/0v/T/9P/0//R/9H/0f/S/9L/0v/S/9P/1f/V/9X/1f/V/9X/1f/V/9X/
1f/V/9X/1f/V/9X/1P/W/9b/1v/W/9f/1//X/9f/1//X/9f/1//X/9b/1v/W/9b/1v/W
/9b/1v/X/9f/1//X/9f/1//X/9b/1v/W/9b/2P/X/9f/1//X/9b/1v/W/9f/1//V/9X/
1v/W/9X/1f/X/9b/1f/V/9b/1f/V/9X/0//T/9L/0v/S/9L/0v/R/9P/0//T/9P/0f/R
/9H/0v/S/9L/0v/U/9P/1P/U/9X/1P/V/9X/1f/V/9b/1v/W/9j/2f/a/9r/2P/Z/9n/
2f/Z/9n/2f/Z/9n/2f/Z/9n/2f/Z/9n/2f/Z/9n/2f/Z/9n/2f/Z/9n/2f/Z/9n/2f/Z
/9n/2v/a/9n/2f/Z/9r/2v/a/9r/2v/a/9r/2v/a/9r/2v/a/9r/2v/a/9r/2v/a/9r/
2v/Z/9n/2f/Z/9n/2f/Z/9n/2f/Z/9n/2P/X/9n/2f/Z/9n/2f/Z/9n/2f/Z/9n/2f/Z
/9j/2P/Y/9f/2f/Z/9n/2f/Z/9j/2P/X/9n/2f/Z/9n/2v/a/9r/2v/Y/9n/2f/Z/9n/
2f/Z/9r/2v/a/9r/2v/a/9r/2v/a/9r/2v/a/9r/2v/a/9r/2v/b/9v/2//b/9n/2v/a
/9r/2P/Z/9n/2f/Z/9n/2f/Z/9n/2f/Z/9n/2f/Z/9n/2f/b/9v/2//b/9v/2//b/9v/
2//b/9v/2//d/93/3f/d/93/3f/d/93/2//b/9v/2//d/93/3P/c/9z/3P/c/9z/3P/c
/9z/3P/a/9r/2v/a/9z/3P/c/9z/3P/c/9z/3P/c/9z/3P/c/97/3v/e/97/3v/e/97/
3v/g/+D/4P/g/+D/4P/g/+D/4P/g/+D/4P/g/+D/4P/g/+L/4v/i/+L/4P/g/+D/4P/g
/+D/4P/g/+D/4P/g/+D/4P/g/+D/4P/g/+D/4P/g/+D/4P/g/+D/4P/g/+D/4P/i/+L/
4v/i/+L/4v/i/+L/4v/i/+L/4v/i/+L/4v/i/+T/5P/k/+T/5P/k/+T/5P/k/+T/5P/k
/+T/5P/k/+T/5P/k/+T/5P/k/+T/5P/k/+T/5P/k/+T/5P/k/+T/5P/k/+T/5P/k/+b/
5v/m/+b/5v/m/+b/5v/n/+f/5//n/+X/5f/l/+X/5f/l/+X/5f/l/+X/5v/m/+j/6P/o
/+r/6//s/+z/7P/s/+3/7f/t/+3/7v/v/+//7//v/+//7//s/+v/6//p/+j/5//m/+X/
5f/i/+D/4P/h/+H/4f/i/+L/4v/i/+D/3//e/93/3f/e/97/3//f/+L/4v/j/+X/5P/l
/+X/5f/l/+T/5P/k/+b/5v/m/+b/5v/m/+b/5//n/+f/6P/q/+3/8P/z//j/+/8AAAAA
AQAFAAcACgAMAAYA+P/o/9v/z//K/9P/4P/j/9f/yP+7/7H/qP+h/57/nv+b/5X/jv+I
/4r/lP+l/7P/vv/I/9H/1//d/+P/5//o/+r/6//r/+z/7P/t/+3/7f/u/+7/7v/v/+//
8P/w//D/8v/z//P/8//z//P/8//0//T/9P/0//X/9f/1//X/9f/1//X/9f/1//X/9f/1
//X/9//3//f/9v/2//b/9v/2//X/9f/1//X/9f/1//X/9f/1//T/9P/0//T/9P/0//T/
9P/1//X/9f/3//f/9//3//b/9v/2//b/+P/3//f/9//3//b/9v/2//f/9//1//X/9P/0
//P/8//1//T/8//z//L/8f/x//H/8f/x//D/8P/y//L/8v/x//H/8f/x//H/8//z//P/
9P/0//T/9P/2//n/+v/6//v//P/9//3//f8BAAIAAgACAAIAAwAEAAQABgAHAAcABwAH
AAcABwAHAAcABwAHAAcACQAJAAkACQAJAAkACQAJAAkACQAJAAkACwALAAsACwANAA0A
DgAOAA8ADwAPABAAEgASABIAEgASABIAEgASABQAFAAUABQAFgAWABYAFgAYABgAGAAX
ABkAGQAZABkAGwAbABsAGwAdAB0AHAAbABsAGwAbABsAHQAdAB0AHQAfAB8AHwAfAB8A
IAAhACEAIQAhACEAIQAjACIAIgAhACIAIwAkACUAJgAmACYAJgAoACkAKQApACsAKwAr
ACwALAAsACwALAAuAC4ALgAuAC4ALgAuAC4AMAAwADAAMAAvAC8ALwAvAC8AMAAwADAA
MAAxADEAMQAxADEAMQAxADMAMwAzADMAMwAzADMAMwA1ADUANQA1ADUANQA1ADUANQA1
ADUANQA1ADUANQA1ADcANwA3ADcANwA3ADcANwA5ADkAOAA4ADgAOAA4ADgAOgA6ADoA
OgA6ADoAOgA6ADoAOgA6ADoAPAA8ADwAPAA+AD4APgA+AEAAQABAAEAAQABAAEAAQABA
AEAAQABAAEIAQgBCAEIAQgBCAEIAQgBCAEIAQgBCAEQARABEAEQAQgBCAEIAQgBEAEQA
RABEAEQARABEAEQARABEAEQARABEAEQARABEAEQARABEAEQARABEAEQARABEAEQARABE
AEYARgBGAEYARgBGAEYARgBEAEQARABEAEYARgBGAEYARABEAEQARABEAEQARABEAEQA
RABEAEQARABEAEQARABEAEQARABEAEQARABEAEQARABEAEQARABEAEQARABEAEQARABE
AEQARABEAEQARABCAEIAQgBCAEIAQgBCAEIAQgBCAEIAQgBCAEIAQgBCAEIAQgBCAEIA
QgBCAEIAQQBBAEEAQQBBAEEAQQBBAEEAQQBBAEEAQQBBAEIAQgBCAEIAQgBEAEUASABI
AEgASABJAEkASQBJAEoASwBLAEsASwBLAEsASgBHAEcARQBEAEMAQgBBAD8AOgA4ADgA
OQA7ADsAPAA8ADoAOgA4ADcANgA1ADUANgA2ADcANwA4ADgAOQA7ADwAOwA7ADsAOwA6
ADoAOgA6ADoAOgA6ADoAOgA6ADsAOwA7ADwAPgBBAEQASQBKAE8AUABSAFMAVQBVAFoA
WgBUAEQANgArACEAGgAjADIANwAtACAAFQANAAYA///4//b/9f/v/+j/4v/g/+j/9/8F
AA4AFgAfACUAKQAvADMANgA4ADcANwA6ADgAOQA5ADkAOgA6ADoAOwA7ADwAPAA8ADoA
OwA7ADsAPQA9AD0APgA8ADwAPAA9AD0APQA9AD0AOwA7ADsAOwA7ADsAOwA7ADkAOQA5
ADgAOAA4ADgAOAA3ADcANwA3ADcANwA3ADcANwA2ADYANgA2ADYANgA2ADYANwA3ADcA
NQA1ADUANQA2ADYANgA2ADYANQA1ADUAMwAyADIAMgAzADMAMQAxAC4ALgAtAC0ALQAs
ACsAKwAqACkAKQApACcAJwAmACYAJgAmACYAJQAlACUAJQAlACUAJQAlACYAJgAmACYA
KAApACoAKgArACwALQAtAC0AMQAyADIAMgAyADMANAA0ADIAMwAzADMAMwAzADMAMwAz
ADMAMwAzADMAMwAzADMAMQAxADEAMQAxADEAMQAxADEAMQAxADEAMQAxADIAMgAxADEA
MQAyADIAMgAyADIAMAAwADAAMAAuAC4ALgAuADAAMAAwADAALgAuAC4ALQAtAC0ALQAt
ACsAKwArACsALQAtACwAKwArACsAKwArACsAKwArACsAKQApACkAKQAoACgAKAAnACcA
JwAnACcAJwAmACYAJQAlACUAJQAlACQAJAAkACQAIgAjACMAIwAjACMAIwAkACIAIgAi
ACIAIgAiACIAIgAgACAAIAAgACAAIAAgACAAHwAfAB8AHwAdAB4AHgAeABwAHQAdAB0A
GwAbABsAGwAbABsAGwAbABkAGQAZABkAFwAXABcAFwAXABcAFwAXABUAFQAVABUAFQAV
ABUAFQATABMAEwATABEAEQARABEAEQARABAAEAAOAA4ADgAOAA4ADgAOAA4ADAAMAAwA
DAAMAAwADAAMAAwADAAMAAwACgAKAAoACgAKAAoACgAKAAgACAAIAAgACAAIAAgACAAG
AAYABgAGAAYABgAGAAYABgAGAAYABgAFAAQAAwACAAIAAgACAAIAAAAAAAAAAAD+//7/
/v/+//7//v/+//7//P/8//z//P/6//r/+v/6//z//P/8//z/+//6//n/+P/2//b/9v/2
//j/+P/4//j/9v/2//b/9v/2//b/9v/2//T/9P/0//T/9P/0//T/9P/y//L/8v/y//L/
8v/y//L/8v/y//L/8v/w//D/8P/w//D/8P/w//D/8P/w//D/8P/w//D/8P/w/+7/7v/u
/+7/7v/u/+7/7f/t/+3/7f/t/+3/7f/t/+3/7f/t/+3/7f/r/+z/7P/s/+z/7P/u/+//
8P/w//D/8P/x//H/8f/x//L/8//z//P/8//z//P/8v/x//H/7//u/+3/7P/r/+n/5P/i
/+L/4//j/+P/5P/k/+T/5P/i/+H/4P/f/9//4P/e/9//3//g/+D/4f/j/+T/5f/l/+X/
5f/k/+T/5P/k/+T/5P/k/+T/5v/m/+f/5//n/+b/5v/p/+7/8f/y//X/+P/6//n/+//7
//z/AAD+//b/5P/X/9H/yv/L/9j/6f/t/+L/1f/L/8b/v/+2/6z/qf+p/6T/nP+S/47/
k/+j/7D/uv/D/8n/zf/V/9v/4P/i/+X/5f/k/+T/5f/l/+X/5v/m/+b/5//n/+j/6P/o
/+j/6f/p/+n/6f/p/+n/6v/o/+j/6P/p/+f/5//n/+f/5//n/+f/5//n/+f/5//n/+X/
5f/l/+T/5P/k/+T/5P/j/+P/4//j/+P/4//j/+P/4//i/+L/4v/i/+L/4v/i/+D/4f/h
/+H/4f/h/+H/4f/i/+L/4v/i/+D/3//f/9//3//e/97/3v/d/93/2//b/9r/2v/Z/9n/
1//W/9X/1f/U/9P/0//T/9P/0//S/9L/0v/S/9L/0f/R/9H/0f/R/9P/0//T/9T/0v/S
/9L/1P/V/9b/1v/X/9j/2f/Z/9n/2//c/9z/3P/c/93/3v/e/+D/4f/h/+H/4f/h/+H/
4f/h/+H/4f/h/+H/4f/h/+H/4f/h/+H/4f/j/+P/4//j/+P/4//j/+P/4//j/+T/5P/j
/+P/4//k/+T/5P/k/+T/5v/m/+b/5v/m/+b/5v/m/+T/5P/k/+T/5P/k/+T/4//l/+X/
5f/l/+X/5f/l/+X/5f/l/+T/4//l/+X/5f/l/+X/5f/l/+X/5//n/+f/5//o/+j/6P/n
/+f/5//n/+f/6f/o/+j/5//n/+f/5//n/+j/6P/o/+j/6P/p/+n/6f/p/+n/6f/q/+r/
6v/q/+r/6v/q/+r/6v/q/+r/6v/q/+r/6v/q/+r/6//r/+v/6//r/+z/7P/s/+z/7f/t
/+3/7//v/+//7//v/+//7//v/+//7//v/+//7//v/+//7//w//H/8v/z//P/8//z//P/
8//z//P/8//z//P/8//z//X/9f/1//X/9f/1//T/9P/0//T/9P/0//b/9v/2//b/9v/2
//b/9v/2//b/9v/2//b/9v/2//b/9v/2//b/9v/2//b/9v/2//j/+P/4//j/+P/4//j/
+P/4//j/+P/4//j/+P/4//j/+P/4//j/+P/4//j/+P/4//r/+v/6//r/+v/6//r/+v/8
//z//P/8//z//P/8//z//P/8//z//P/8//z//P/8//z//P/8//z//v/+//7//v/+//7/
/v/+/wAAAAAAAAAAAAAAAAAAAAACAAIAAgACAAAAAAAAAAAAAgACAAIAAgAEAAQABAAE
AAQABAAEAAQAAgACAAIAAgACAAIAAgACAAIAAgACAAIAAgACAAIAAgACAAIAAgACAAIA
AgACAAIAAgACAAIAAgAEAAQABAAEAAQABAAEAAMAAwADAAMAAwADAAMAAwADAAMAAwAD
AAMAAwAEAAQABAAGAAYACAAJAAoACgAKAAoACwALAAsACwAMAA0ADQANAA0ADQANAAwA
CwALAAkACAAHAAYABQADAAAA/v/+////AQABAAIAAgACAAIAAAD///z/+//7//z//v//
////AAAAAAEAAwAEAAUABQAFAAUAAgACAAIAAgACAAIAAgACAAQABAAFAAUABQAGAAgA
CwAQABMAFgAZABwAHgAfACEAIwAmACYAHgAOAAAA9f/r/+b/8f8AAAEA9f/o/93/0//M
/8X/wv/A/73/tf+u/6r/qv+4/8f/0f/c/+b/7f/z//n///8DAAYACAAJAAkACgAKAAsA
CwALAAwADAAMAA0ADQAOAA4ADgAOAA8ADwAPAA8ADwAPABAAEAAQABAAEQARABEAEQAR
ABEAEQARABEAEQARABEAEQARABEAEQAQABAAEAAQABAADwAPAA8ADwANAA0ADQANAA8A
DgAOAA4ADgAOAA4ADgAOAA8ADwAPAA8ADwAPAA8ADgAOAA4ADgAQAA8ADwAPAA0ADAAM
AAwACwALAAkACQAIAAgABwAHAAcABgAFAAUABgAFAAUABQADAAMAAgACAAIAAgACAAEA
AQABAAEAAQABAAEAAQACAAIAAgACAAQABQAGAAYABwAIAAkACQAJAAsADAAMAAwADgAP
ABAAEAAQABEAEQARABEAEQARABEAEQARABEAEQARABEAEQARABEAEQARABEAEQARABEA
EQARABEAEQARABEAEQASABIADwAPAA8AEAAQABAAEAAQABAAEAAQABAADgAOAA4ADgAO
AA4ADgAOAAwADAAMAAsACwALAAsACwALAAsACwALAAsACwAKAAkACQAJAAkACQAJAAkA
CQAJAAkACQAJAAkACAAIAAgABwAHAAcABwAHAAcABgAGAAUABQAFAAUABQAEAAQABAAE
AAIAAwADAAMAAQABAAEAAgACAAIAAgACAAAAAAAAAAAAAAAAAAAAAAAAAAAAAAAAAP//
//////////8AAAAAAAD+/////////////////////f/9//3//f/9//3//f/9////////
/////f/9//3//f/9//3//f/9//3//f/9//3////////////9//3//f/9//3//f/8//z/
/P/8//z//P/8//z//P/8//r/+v/6//r/+v/8//z//P/6//r/+v/6//z//P/8//z/+v/6
//r/+v/6//r/+v/6//r/+v/6//r//P/8//z//P/6//r/+v/6//r/+v/6//r/+P/4//j/
+P/4//j/+P/4//j/+P/4//j/+P/4//j/+P/4//j/+P/4//b/9v/2//b/9v/2//b/9v/2
//b/9v/2//b/9v/2//b/9v/2//b/9v/2//b/9v/2//b/9v/2//b/9v/2//b/9v/2//b/
9v/2//T/9P/0//T/9P/0//T/9P/0//T/9P/0//T/9P/0//T/8v/y//L/8v/w//D/8P/w
//L/8v/y//L/8P/w//D/8P/w//D/8P/w//D/8P/w//D/8P/w//D/8P/w//D/8P/w//D/
8P/w/w==
         </WaveFormData>
      </LeadData>
      <LeadData>
         <LeadByteCountTotal>10000</LeadByteCountTotal>
         <LeadTimeOffset>0</LeadTimeOffset>
         <LeadSampleCountTotal>5000</LeadSampleCountTotal>
         <LeadAmplitudeUnitsPerBit>4.88</LeadAmplitudeUnitsPerBit>
         <LeadAmplitudeUnits>��V</LeadAmplitudeUnits>
         <LeadHighLimit>2147483647</LeadHighLimit>
         <LeadLowLimit>268435456</LeadLowLimit>
         <LeadID>V2</LeadID>
         <LeadOffsetFirstSample>0</LeadOffsetFirstSample>
         <FirstSampleBaseline>0</FirstSampleBaseline>
         <LeadSampleSize>2</LeadSampleSize>
         <LeadOff>FALSE</LeadOff>
         <BaselineSway>FALSE</BaselineSway>
         <ExcessiveACNoise>FALSE</ExcessiveACNoise>
         <MuscleNoise>FALSE</MuscleNoise>
         <LeadDataCRC32>2836567903</LeadDataCRC32>
         <WaveFormData>
9v/2//b/9v/2//b/9v/2//b/9v/2//b/9P/0//T/9P/0//T/9P/0//L/8v/y//L/8v/y
//L/8v/y//L/8v/y//L/8v/y//L/8v/y//L/8v/y//L/8v/y//L/8v/y//L/8v/y//L/
8v/y//L/8v/y//L/8v/y//L/8v/y//L/8v/y//L/8v/y//D/8P/w//D/8P/w//D/8P/u
/+7/7v/u//D/8P/w//D/7v/u/+7/7v/u/+7/7v/u//D/8P/w//D/8P/w//D/8P/u/+7/
7v/u/+7/7v/u/+7/8P/w//D/8P/u/+7/7v/u/+7/7v/u/+7/7v/u/+7/7v/u/+7/7v/u
/+7/7v/u/+7/7v/u/+7/7v/s/+z/7P/s/+z/7P/s/+z/7P/s/+z/7P/s/+z/7P/s/+z/
7P/s/+z/7P/s/+z/7P/s/+z/7P/s/+r/6v/q/+r/7P/s/+z/7P/s/+z/7P/s/+r/6v/q
/+r/7P/s/+z/7P/s/+z/7P/s/+z/7P/s/+z/7P/s/+z/7P/r/+v/7P/s/+z/7P/s/+z/
7P/s/+3/7v/v//D/8f/y//L/8//z//P/9f/2//f/9//1//X/9v/2//b/9v/0//H/8f/w
//D/7//u/+v/6f/p/+z/7v/v/+//7f/t/+3/6//q/+n/6P/o/+j/6P/n/+f/5//n/+j/
6P/p/+n/6f/n/+b/5v/m/+b/5v/m/+b/5v/n/+f/5//n/+f/6f/q/+3/8v/3//3/BQAQ
AB8ALwBEAF4AggCtANkA8AD0ANsAoQBKAPH/q/91/zn//v7H/pr+iP6S/p7+rf7C/tP+
3/7w/gH/F/84/13/fP+R/6P/tP/C/9H/4P/q//H/9f/3//j/+f/+////AQADAAYABwAJ
AAsACgALAA0ADgAOAA8AEAARABIAEwAUABUAFAAVABYAFwAYABkAGQAZABoAGwAcABwA
GwAdAB4AHwAfACAAIQAiACUAJgAmACcAJwAoACkAKgArACwALQAuADEAMgA0ADYANQA2
ADcAOQA8AD4AQABAAEMARQBHAEkASwBNAE8AUwBTAFUAWABcAF4AYQBkAGcAagBtAG4A
cQBzAHYAdwB5AH0AgACCAIQAhgCIAIkAiQCJAIwAjACNAI0AjQCNAIsAigCKAIkAhgCE
AIIAfgB7AHcAdABwAGsAZwBhAFwAVwBSAE0ARwBCAD0AOAAyAC0AKgAlACEAHAAaABYA
EgAPAA0ACgAGAAQAAwD///3/+//5//j/9//1//X/8//y//H/8f/w/+//7v/u/+7/7v/s
/+z/7P/s/+z/7P/s/+z/7P/q/+r/6v/q/+v/6//r/+v/6//s/+z/7f/t/+3/7f/u/+7/
7v/u/+7/7f/u/+//7//v/+//7//w//D/8P/w//D/8P/x//H/8f/x//H/8f/x/+//7//v
/+//8f/x//H/8f/v/+//7//v/+//7//v/+7/7v/u/+7/7v/s/+z/6//r/+v/6v/q/+r/
6f/p/+n/6f/p/+n/6f/p/+f/5//n/+b/5v/l/+X/5f/m/+b/5v/m/+T/4//j/+P/4//i
/+L/4v/h/+H/4P/g/+D/4P/g/+D/4P/g/+D/4P/f/9//3//f/93/3f/d/93/3f/d/93/
3f/d/93/3f/c/9z/3P/c/9v/2//b/9v/2//b/9r/2v/a/9r/2v/a/9r/2//b/9r/2v/a
/9n/2f/Z/9v/2//b/9v/2//b/9v/2v/a/9r/2v/a/9r/2v/a/9r/2v/a/9r/2v/Y/9j/
2P/Y/9j/2P/Y/9j/2P/Y/9j/2P/W/9b/1v/W/9j/2P/Y/9j/1v/W/9b/1v/W/9b/1v/W
/9b/1v/W/9b/2P/Y/9j/2P/Y/9j/2P/Y/9b/1v/W/9b/1v/W/9b/1v/W/9b/1v/W/9b/
1v/W/9b/1v/W/9b/1v/W/9b/1v/W/9T/1P/U/9T/1P/U/9T/1P/W/9b/1v/W/9T/1P/U
/9T/0v/S/9L/0v/S/9L/0v/S/9L/0v/S/9L/0//U/9X/1v/f/+b/7f/0//j//P8AAAQA
BwAIAAkACgAMAAwADAAMAA4ADgAOAA4AEAAQABAAEAAQABAAEAAQABIAEgASABIAEgAS
ABIAEgASABIAEgASABQAFAAUABQAEgASABIAEgASABIAEgASABIAEgASABIAEgASABIA
EgASABIAEgASABIAEgARABEAEgASABIAEgASABIAEgASABEAEgATABQAFQAWABYAFwAX
ABcAGQAaABsAGwAbABsAHAAcABwAHAAaABcAFwAWABYAFQAUABEADQANAA4AEAARABEA
EQARABEADwAOAA0ACgAKAAoACgAJAAkACQAJAAoACgALAAsACwAJAAgACAAGAAYABgAG
AAYABgAHAAcACQAJAAkACQAIAAsAEAAVABsAIwAuADsASQBaAHIAkgC9AOkACgEUAQcB
2QCMAC0A3/+n/2//Mv/5/sr+sv60/sD+zf7c/u/+/f4K/xn/K/9G/23/jv+n/7f/yP/Y
/+f/9v8CAAkADwATABQAFQAaABsAHQAfACAAIQAjACUAJgAnACkAKgAqACsALAAtACwA
LQAuAC8AMAAxADIAMwAyADMAMwAzADQANQA2ADYANwA5ADoAOwA5ADoAOwA8AD8AQABA
AEEAQgBCAEIAQgBFAEYARwBIAEcASABKAEwATQBOAE8AUQBSAFQAVgBWAFkAWwBdAF8A
YQBjAGUAaQBpAGsAbgByAHQAdwB6AH0AgACDAIQAhwCJAIwAjQCPAJEAlACWAJgAnACe
AJ8AnwCfAKIAogCjAKUApQClAKMApACkAKMAoACeAJwAmACVAJMAkACMAIcAhQB/AHoA
dQBwAGsAZQBgAFsAVgBQAEsASABDAD8AOgA4ADQAMAAtACkAJgAiACAAHwAbABkAFwAV
ABQAEwARABEADwAOAA0ADQAMAAsACgAIAAgACAAGAAgACAAIAAgABgAGAAYABgAGAAYA
BgAGAAcABwAHAAcABwAIAAgACQAHAAcABwAIAAgACAAIAAgABwAIAAkACQAJAAkACQAK
AAgACAAIAAgACAAJAAkACQAJAAkACQAJAAcABwAHAAcABwAHAAcABwAHAAcABwAHAAcA
BwAHAAYABgAGAAYABgAEAAQAAwADAAUABAAEAAQAAwADAAMAAwABAAEAAQABAAEAAQAB
AAAAAAD////////+//7//v/+//7//f/9//3//f/8//z//P/9//3//P/8//z//P/8//z/
/P/8//z//P/7//v/+//7//v/+//7//v/+f/5//n/+f/5//n/+f/4//r/+v/6//n/+f/5
//n/+f/5//j/+P/4//r/+v/6//r/+f/5//j/+P/6//n/+f/5//n/+f/5//n/+//5//n/
+P/4//j/+P/4//j/+P/4//j/+P/4//j/+P/4//j/+P/4//j/+P/4//j/+P/4//j/+P/2
//b/9v/2//j/+P/4//j/9v/2//b/9v/2//b/9v/2//b/9v/2//b/9v/2//b/9v/2//b/
9v/2//T/9P/0//T/9P/0//T/9P/0//T/9P/0//T/9P/0//T/9P/0//T/9P/0//T/9P/0
//T/9P/0//T/9P/0//T/9P/0//T/9P/0//L/8v/y//L/8v/y//L/8v/y//L/8v/y//L/
8v/y//L/8v/y//L/8v/y//L/8v/y//L/8v/y//L/8v/y//L/8v/0//T/9P/0//L/8v/y
//L/8v/y//L/8v/w//D/8P/w//L/8v/y//L/8v/y//L/8v/w//D/8P/w//D/8P/w//D/
8v/y//L/8v/w//D/7//v//D/8P/w//D/8P/w//D/8P/x//L/8//0//X/9v/2//f/9//3
//n/+v/7//v/+//7//z//P/8//z//P/5//n/+P/4//f/9v/z/+//7//w//L/9f/1//X/
9f/1//P/8v/x/+7/7v/u/+7/7f/t/+3/7f/u/+7/7//v/+//7f/s/+z/7P/s/+z/7P/s
/+z/7f/t/+3/7f/t/+3/7v/x//b//f8FAA0AFgAjADMARABaAHwAqQDVAPAA9gDhAKsA
WgABALX/g/9V/yD/5/68/qT+pv6w/rn+xP7V/uf++P4F/xP/Jv9H/2z/i/+f/7D/vP/J
/9j/5v/v//f//f/+////BAAFAAcACQAKAAsADQAPABIAEwAVABYAFgAXABgAGQAaABsA
HAAdACAAIQAiACMAJAAlACUAJQAmACcAKAAoACkAKwAsAC0ALwAwADEAMgAzADQANAA1
ADcAOAA5ADoAOwA8AD0APgA/AEAAQgBEAEUARgBHAEkATABOAFAAUABTAFUAVwBZAF0A
XwBhAGUAZQBnAGoAbgBwAHMAdgB5AHwAfwCAAIMAiQCMAI0AjwCRAJQAlgCYAJoAnACd
AJ0AnwCiAKIAowCjAKMAowChAJ4AngCdAJoAmACWAJIAjwCLAIgAhAB/AHkAcwBuAGkA
ZABfAFkAVABPAEoARAA/ADoANQAxACwAKAAkACAAHQAbABgAFAASABEADQALAAkABQAE
AAMAAQADAAEAAAD//////v/9//z//P/8//z/+v/6//r/+v/6//r/+v/6//r/+v/6//r/
+v/5//n/+f/5//n/+v/6//v/+f/5//n/+v/8//z//P/8//v//P/9//3//f/9//3//v/+
//7//v/+//7//////////////////////////////wEAAQABAAEA////////////////
///+//z//P/8//z//P/8//v/+//7//r/+v/6//n/+f/5//n/+f/5//n/+f/5//n/+f/4
//j/9//3//f/9v/2//b/9v/2//X/9f/1//X/9P/0//T/9f/1//T/9P/y//L/8v/y//L/
8v/y//L/8f/x//H/8f/x//H/8f/x/+//7//v/+//7//v/+//7v/u/+7/7v/t/+3/7f/t
/+3/7//u/+7/7v/u/+7/7v/u/+3/7f/s/+z/7v/t/+3/7f/t/+3/7f/t/+3/7f/r/+z/
7P/s/+z/7P/s/+z/7P/s/+z/7P/s/+z/7P/s/+z/7P/q/+r/6v/q/+r/6v/q/+r/6v/q
/+r/6v/q/+r/6v/q/+r/6v/q/+r/6v/q/+r/6v/q/+r/6v/q/+r/6v/q/+r/6v/q/+r/
6v/q/+r/6v/q/+r/6v/q/+r/7P/s/+z/7P/q/+r/6v/q/+r/6v/q/+r/6v/q/+r/6v/q
/+r/6v/q/+r/6v/q/+r/6P/o/+j/6P/o/+j/6P/o/+j/6P/o/+j/6P/o/+j/6P/o/+j/
6P/o/+j/6P/o/+j/6P/o/+j/6P/o/+j/6P/o/+b/5v/m/+b/5v/m/+b/5v/m/+b/5v/m
/+b/5v/m/+b/5v/m/+b/5v/k/+T/5P/k/+T/5P/k/+T/5f/l/+b/5v/k/+T/5P/k/+T/
5P/l/+b/5//o/+n/6v/q/+v/6//r/+v/7P/t/+3/7//v//D/8P/w//D/7v/r/+v/6v/q
/+n/6P/l/+P/4//k/+b/5//n/+f/5//n/+X/5P/j/+L/4v/i/+L/4f/h/+H/4f/i/+L/
4//j/+P/4f/g/+D/4P/g/+D/4P/g/+D/4f/h/+H/4f/j/+P/4v/l/+r/8f/3/wEADAAX
ACcAOABSAHQAoQDNAOoA7gDVAJ0AUAD5/63/e/9L/xL/2f6q/pL+lP6g/qv+uP7L/t3+
6v75/gn/Hv9B/2b/g/+X/6j/tP/B/9D/3v/n/+3/8//2//f/+v/7//3///8CAAMABQAH
AAgACQALAAwADAANAA4ADwAQABEAEgATABQAFQAWABcAFgAXABcAFwAaABsAHAAcAB0A
HwAgACEAIQAiACMAJAAlACYAJgAnACkAKgArACwALQAuAC8AMAAzADQANgA4ADkAOgA7
AD0AQgBEAEYARgBJAEsATQBPAFEAUwBVAFkAXQBfAGIAZgBoAGsAbgBxAHQAdwB4AHsA
gQCEAIUAhwCJAIwAjgCQAJQAlgCXAJcAlwCaAJoAmwCbAJsAmwCZAJgAmACXAJQAkACO
AIoAhwCBAH4AegB1AHEAawBmAGEAWgBVAE8ASgBFAEAAOgA1ADAAKwAnACIAHgAaABYA
EwARAA4ACgAIAAcAAwABAP///f/8//v/+f/5//f/9v/1//X/9P/z//L/8v/y//L/8P/w
//D/8P/w//D/8P/w//D/8P/w//D/8P/x//H/8f/x//H/8v/y//P/8f/x//H/8v/y//L/
8v/y//P/9P/1//X/9f/1//X/9v/2//b/9v/2//b/9//3//f/9//3//f/9//5//n/+f/5
//n/+f/5//n/9//3//f/9//5//n/+f/4//j/+P/4//j/+P/4//f/9//3//b/9v/2//X/
9f/1//X/8//z//P/8//z//P/8//y//L/8f/x//H/8P/w//D/8P/w/+//7//v/+//7v/u
/+7/7//v/+7/7v/u/+7/7v/u/+z/7P/s/+z/7f/t/+3/7f/t/+3/7f/t/+3/7f/t/+3/
7f/t/+3/7P/s/+z/7P/r/+3/7f/t/+3/7f/s/+z/7P/s/+z/7P/s/+3/7f/s/+z/7v/t
/+3/7f/t/+3/7f/t/+3/7f/t/+7/7P/s/+z/7P/s/+z/7P/s/+z/7P/s/+z/7P/s/+z/
7P/u/+7/7v/u/+7/7v/u/+7/7v/u/+7/7v/w//D/8P/w//D/8P/w//D/7v/u/+7/7v/u
/+7/7v/u//D/8P/w//D/7v/u/+7/7v/u/+7/7v/u/+7/7v/u/+7/7v/u/+7/7v/u/+7/
7v/u//D/8P/w//D/8P/w//D/8P/w//D/8P/w//D/8P/w//D/8P/w//D/8P/w//D/8P/w
//D/8P/w//D/8P/w//D/8P/w//D/8P/w//D/8P/w//D/8P/w//D/8P/w//D/8P/w//D/
8P/w//D/8P/w//D/8P/w//D/8P/w//D/8P/w//D/7//v//D/8P/w//D/8P/w//D/8P/x
//L/8//0//X/9v/4//n/+f/5//n/+v/7//v/+//7//z//P/8//z/+v/3//f/9v/2//X/
9P/x/+//7//y//T/9f/1//X/9f/1//P/8f/v/+3/7P/u/+7/7f/t/+//7//w//D/8f/x
//H/7//u/+7/7v/u/+7/7v/u/+7/7//v/+//7//v/+3/8P/z//j//f8DAA0AGAAnADcA
TABoAI4AuwDjAPoA+ADbAJsAQgDr/63/d/85//7+xf6Y/oj+kP6g/rH+yP7b/un+9v4J
/yH/RP9r/4j/m/+t/77/zP/b/+r/9P/7//////8CAAUABgAHAAkACwAOAA8AEQATABQA
FQAXABgAGgAbABwAHQAcAB0AHgAfACAAIQAiACMAIgAjACMAIwAkACUAJgAmACcAKQAq
ACsAKwAsAC0ALgAvADAAMAAxADMANAA1ADYANwA4ADkAOgA9AD4AQABCAEEAQgBDAEUA
SABKAEwATABPAFEAUwBVAFcAWQBbAF8AYQBjAGYAagBsAG8AcgB1AHgAewB8AH8AgwCG
AIcAiQCLAI4AkACSAJQAlgCXAJcAmQCcAJwAnQCdAJ0AnQCbAJoAmgCZAJYAlACSAI4A
iwCHAIQAgAB7AHcAcQBsAGcAYgBdAFcAUgBLAEYAQAA7ADgAMwAvACoAJgAiAB4AGwAZ
ABYAEgAQAA8ACwAJAAcABQAEAAMAAQABAP///v/9//3//P/7//r/+v/6//r/+P/4//j/
+P/4//b/9v/2//b/9v/2//b/9v/3//f/9//3//f/+P/4//n/+f/5//n/+v/8//z//P/8
//v//P/9//3//f/9//3//v/+//7//v/+//7//////////////////////////////wEA
AQABAAEA///////////////////+/wAAAAAAAAAA/v/+//3//f/9//z//P/8//v/+//7
//v/+f/5//n/+f/5//n/+f/4//j/9//3//f/9v/2//b/9v/2//X/9f/1//X/9P/0//T/
8//z//L/8v/y//L/8v/y//L/8v/y//L/8f/x//H/8f/x//H/8f/x/+//7//v/+//7//v
/+//7v/w//D/8P/v/+3/7f/t/+3/7//u/+7/7v/u/+7/7v/u/+//7//u/+7/7v/t/+3/
7f/t/+3/7f/t/+3/7//t/+7/7P/s/+z/7P/s/+z/7P/s/+z/7P/s/+z/7v/u/+7/7v/s
/+z/7P/s/+7/7v/u/+7/7P/s/+z/7P/s/+z/7P/s/+z/7P/s/+z/7P/s/+z/7P/s/+z/
7P/s/+z/7P/s/+z/7P/s/+z/7P/s/+z/7P/s/+z/7P/s/+z/6v/q/+r/6v/s/+z/7P/s
/+z/7P/s/+z/7P/s/+z/7P/s/+z/7P/s/+z/7P/s/+z/6v/q/+r/6v/q/+r/6v/q/+r/
6v/q/+r/7P/s/+z/7P/s/+z/7P/s/+r/6v/q/+r/6v/q/+r/6v/q/+r/6v/q/+r/6v/q
/+r/6v/q/+r/6v/q/+r/6v/q/+r/6v/q/+r/6P/o/+j/6P/o/+j/6P/o/+j/6P/o/+j/
6P/o/+j/6P/o/+j/6P/o/+j/6P/o/+f/5//o/+j/6P/o/+j/6P/o/+j/6f/q/+v/7v/v
//D/8P/z//P/8//1//T/9f/1//X/9f/2//b/9v/2//T/8f/x//D/8P/v/+7/6//p/+n/
6v/s/+3/7f/t/+3/7f/r/+r/6f/o/+j/6P/o/+f/5//n/+n/6v/q/+v/6f/p/+f/5v/m
/+b/5v/m/+b/5v/m/+f/6f/p/+n/6f/p/+r/6//y//n///8HABQAIQAxAEgAZACGALUA
3wD0APYA2QCdAEQA6f+n/3H/Nf/6/sX+nP6O/pj+pv6x/sb+1/7l/vL+A/8Z/zr/Yf9+
/5P/pf+2/8T/0f/g/+r/8f/1//n/+v/7//7///8BAAMABgAHAAkACwAKAAsADQAOABAA
EQASABMAFAAVABYAFwAWABcAGAAZABoAGwAbABsAHAAdAB4AHgAdAB8AIAAhACMAJAAl
ACYAJwAoACgAKQArACwALQAuAC8AMAAxADIANQA2ADgAOgA7ADwAPQA/AEAAQgBEAEQA
RwBJAEsATQBPAFEAUwBXAFcAWQBcAGAAYgBlAGgAawBuAHEAcgB1AHcAegB7AH0AgQCE
AIYAiACIAIoAiwCLAI0AkACQAJEAkQCRAJEAjwCOAI4AjQCKAIgAhgCCAH8AfQB6AHYA
cQBtAGcAYgBdAFgAUwBNAEgARQBAADoANQAyAC0AKQAkACIAHgAaABcAEwAQAAwACgAJ
AAUAAwABAAEAAAD///3/+//5//j/9//3//b/9f/0//T/9P/0//L/8v/y//L/8v/y//L/
8v/y//L/8v/y//L/8//z//P/8//x//L/8v/z//P/8//z//T/9P/0//T/9P/z//T/9f/1
//X/9f/1//b/+P/4//j/+P/2//f/9//3//f/9//3//f/9//3//f/9//3//f/9//3//f/
9//3//f/9//3//f/9v/2//b/9v/2//b/9v/1//X/8//y//L/8v/x//H/8f/x//H/8f/x
//H/7//v/+//7v/u/+3/7f/t/+7/7v/u/+7/7v/t/+3/7f/r/+r/6v/q/+v/6//q/+r/
7P/s/+z/7P/s/+z/7P/s/+v/6//r/+v/7f/t/+3/7f/t/+3/7f/t/+v/6//r/+r/6v/q
/+r/6f/p/+n/6f/p/+n/6P/o/+j/6v/q/+r/6v/p/+n/6P/o/+j/5//n/+f/5//n/+f/
5//n/+X/5f/m/+b/5v/m/+b/5P/k/+T/5P/m/+b/5v/m/+T/5P/k/+T/5P/k/+T/5P/k
/+T/5P/k/+T/5P/k/+T/5P/k/+T/5P/k/+T/5P/k/+T/5P/k/+T/5P/k/+T/5P/k/+T/
5P/k/+T/5P/k/+T/4v/i/+L/4v/i/+L/4v/i/+L/4v/i/+L/4v/i/+L/4v/i/+L/4v/i
/+L/4v/i/+L/4v/i/+L/4v/i/+L/4v/i/+L/4v/i/+L/4P/g/+D/4P/g/+D/4P/g/+D/
4P/g/+D/4P/g/+D/4P/g/+D/4P/g/+D/4P/g/+D/4P/g/+D/4P/g/+D/4P/g/97/3v/e
/97/3v/e/97/3v/e/97/3v/e/97/3v/e/93/3f/e/97/3v/e/97/3v/e/97/3//g/+H/
4v/j/+T/5P/l/+X/5f/n/+j/6f/p/+n/6f/q/+r/6v/s/+r/5//n/+T/5P/j/+L/3//d
/93/3v/g/+H/4f/h/+H/4f/f/97/2//a/9r/2v/c/9v/2//b/9v/3P/c/93/3//f/93/
3P/a/9r/2v/a/9r/2v/a/9v/3f/d/93/3f/d/9z/3f/i/+n/7//3/wAADQAbACwARABi
AIsAtwDcAOgA3QCxAGYACwC3/4H/U/8e/+X+tP6U/pL+nv6n/rT+xf7X/uT+8f7//hL/
L/9W/3X/i/+c/6r/t//E/9T/3//n/+v/7v/v//T/9f/3//n//P/9////AQACAAMABQAG
AAgACQAKAAsADAANAA4ADwAQABEAEgATABQAFQAVABUAFgAXABgAGAAZABsAHAAdAB0A
HgAfACAAIQAiACIAIwAlACYAJwAoACkAKgArACwALQAuADAAMgAzADQANQA3ADgAOgA8
ADwAQQBDAEUARwBJAEsATQBRAFMAVQBYAFwAXgBhAGQAZwBqAG0AbgBxAHUAeAB5AHsA
fwCCAIQAhgCKAIwAjQCNAI8AkgCSAJMAlQCVAJUAkwCSAJIAkQCOAI4AjACIAIUAgQB+
AHoAdQBxAGsAZgBhAF4AWQBTAE4ASQBEAD4AOQA2ADEALQAoACYAIgAeABsAGQAWABIA
EAAPAAsACQAHAAcABgAFAAMAAwABAAAA//8BAAAA///+//7//v/+//z//P/8//z//P/6
//r/+v/6//r/+v/6//r/9//3//f/9//3//j/+P/5//f/9//3//j/+P/4//j/+P/3//j/
+f/5//v/+//7//z//P/8//z//P/8//3//f/9//3//f/9//3////////////9//3//f/9
/////////////f/9//3//P/+//7//v/+//z//P/7//v//f/8//z//P/7//v/+//7//n/
+f/5//n/+f/5//n/+P/6//n/+f/5//j/+P/4//j/9v/1//X/9f/3//b/9v/2//X/9f/0
//T/9P/0//T/9P/y//L/8v/y//H/8f/x//H/8f/x//H/8f/z//P/8//z//P/8//z//L/
8v/y//L/8f/z//P/8//z//P/8v/y//L/8v/y//L/8v/x//H/8P/w//L/8f/x//H/8f/x
//H/8f/z//P/8//y//L/8v/y//L/8v/y//L/8v/y//L/8v/y//L/8v/y//L/8v/y//L/
8v/y//L/8v/y//L/8v/y//L/8v/y//L/8v/y//L/8v/y//L/8v/y//L/8v/y//L/8v/y
//L/8v/y//L/8v/y//L/8v/y//L/8v/y//L/8v/y//L/8v/y//L/8v/y//L/8v/y//L/
8v/y//L/8v/y//L/8v/y//L/8v/y//L/8v/y//L/8v/y//L/8v/y//L/8v/y//L/8v/y
//L/8v/y//L/8P/w//D/8P/w//D/8P/w//D/8P/w//D/8P/w//D/8P/w//D/8P/w//D/
8P/w//D/8P/w//D/8P/w//D/8P/w//D/8P/w//D/8P/w//D/8P/w//D/8P/v/+//8P/w
//D/8P/w//D/8P/w//H/8v/z//T/9f/2//b/9//3//f/+f/6//v/+//7//3//v/+//7/
/P/6//f/9//4//j/9//2//P/8f/x//L/8v/z//P/8//z//P/8f/w//H/8P/w//D/8P/v
/+//7//v//D/8P/x//H/8f/v/+7/7v/u/+7/7v/u/+7/7v/v/+//7//v/+//7//w//X/
+v8BAAcAEQAcACsAPwBUAHAAmADHAO0AAAH8ANkAlQA6AOP/p/9x/zf//P7F/qD+mP6k
/rD+wf7U/uX+8/4C/xP/Lf9Q/3f/kv+l/7X/xv/U/+P/8P/6/wEABQAHAAoADQAQABEA
EwAVABgAGQAbAB0AHgAfACEAIgAkACUAJgAnACYAJwAoACkALAAtAC4ALwAwADEAMQAx
ADIAMwA0ADQANQA3ADgAOQA5ADoAOwA8AD0APgA+AD8AQwBEAEUARgBHAEgASQBKAEsA
TABOAFAAUQBSAFMAVQBYAFoAXABcAF8AYQBjAGUAZwBpAGsAbwBxAHMAdgB6AHoAfQCA
AIMAhgCJAIoAjQCRAJQAlQCXAJkAnACeAKAAogCkAKUApQCnAKoAqgCrAKsAqwCrAKkA
qACoAKcApACiAKAAnACZAJUAkgCOAIkAhQB/AHoAdQBwAGsAZQBgAFsAVgBQAEsASABD
AD8AOgA4ADQAMAAtACsAKAAkACIAIQAdABsAGQAZABgAFwAVABMAEQAQAA8ADwAOAA0A
DAAOAA4ADgAMAAwADAAMAAwACgAKAAoACgAKAAoACgAKAAsACwALAAsACwAMAAwADQAN
AA0ADQAOAA4ADgAOAA4ADQAOAA8ADwAPAA8ADwAQABAAEAAQABAAEAARABEAEQATABMA
EwATABMAEwATABMAEQARABEAEQATABMAEwATABEAEQARABAAEAAQABAAEAAQABAADwAP
AA8ADgAOAA4ADQANAA0ADQANAA0ADQANAAsACwALAAoACgAJAAkACQAIAAgACAAIAAgA
BwAHAAcABwAGAAYABgAHAAcABgAGAAYABgAGAAYABAAEAAQABAAFAAUABQAFAAMAAwAD
AAMAAwADAAMAAwADAAMAAwACAAIAAgACAAEAAwADAAMAAwADAAIAAgACAAIAAgACAAIA
AwADAAIAAgAEAAMAAwADAAMAAwADAAMAAwADAAMAAgACAAIAAgACAAIAAgACAAIAAgAC
AAIAAgAAAAAAAAAAAAIAAgACAAIAAgACAAIAAgACAAIAAgACAAAAAAAAAAAAAAAAAAAA
AAAAAAAAAAAAAAAAAAAAAAAAAAAAAAAAAAACAAIAAgACAAQABAAEAAQABAAEAAQABAAE
AAQABAAEAAQABAAEAAQABAAEAAQABAAEAAQABAAEAAQABAAEAAQABAAEAAQABAAEAAQA
BAAEAAQABAAEAAQABAAEAAQABAAEAAQABAAEAAQABAAEAAQABAAEAAQABAACAAIAAgAC
AAIAAgACAAIAAgACAAIAAgACAAIAAgACAAIAAgACAAIAAgACAAIAAgACAAIAAgACAAIA
AgACAA==
         </WaveFormData>
      </LeadData>
      <LeadData>
         <LeadByteCountTotal>10000</LeadByteCountTotal>
         <LeadTimeOffset>0</LeadTimeOffset>
         <LeadSampleCountTotal>5000</LeadSampleCountTotal>
         <LeadAmplitudeUnitsPerBit>4.88</LeadAmplitudeUnitsPerBit>
         <LeadAmplitudeUnits>��V</LeadAmplitudeUnits>
         <LeadHighLimit>2147483647</LeadHighLimit>
         <LeadLowLimit>268435456</LeadLowLimit>
         <LeadID>V3</LeadID>
         <LeadOffsetFirstSample>0</LeadOffsetFirstSample>
         <FirstSampleBaseline>0</FirstSampleBaseline>
         <LeadSampleSize>2</LeadSampleSize>
         <LeadOff>FALSE</LeadOff>
         <BaselineSway>FALSE</BaselineSway>
         <ExcessiveACNoise>FALSE</ExcessiveACNoise>
         <MuscleNoise>FALSE</MuscleNoise>
         <LeadDataCRC32>1807872772</LeadDataCRC32>
         <WaveFormData>
1P/U/9T/1P/S/9L/0v/S/9L/0v/S/9L/0v/S/9L/0v/S/9L/0v/S/9L/0v/S/9L/0v/S
/9L/0v/Q/9D/0P/Q/9L/0v/S/9L/0P/Q/9D/0P/S/9L/0v/S/9L/0v/S/9L/0v/S/9L/
0v/S/9L/0v/S/9L/0v/S/9L/0v/S/9L/0v/S/9L/0v/S/9L/0v/S/9L/0v/S/9L/0v/S
/9L/0v/S/9L/0v/S/9L/0v/S/9L/0v/S/9L/0v/S/9T/1P/U/9T/1P/U/9T/1P/U/9T/
1P/U/9T/1P/U/9T/1P/U/9T/1P/U/9T/1P/U/9T/1P/U/9T/1P/U/9T/1P/W/9b/1v/W
/9b/1v/W/9b/1P/U/9T/1P/U/9T/1P/U/9b/1v/W/9b/1v/W/9b/1v/W/9b/1v/W/9j/
2P/Y/9j/1v/W/9b/1v/W/9b/1v/W/9j/2P/Y/9j/1v/W/9b/1v/Y/9j/2P/Y/9j/2P/Y
/9j/2P/Y/9j/2P/Y/9j/2P/Y/9n/2v/a/9r/2v/a/9r/2v/a/9r/2v/a/9r/2v/a/9r/
2v/b/93/3v/f/+D/4P/h/+L/4v/i/+P/5P/l/+b/5v/m/+b/5//n/+f/5//m/+X/5f/l
/+X/5f/j/+H/3//f/+D/4f/j/+P/4//j/+L/4f/g/9//3v/e/9z/3P/c/9z/3v/e/97/
3v/e/97/3f/c/9n/2f/Z/9j/2v/a/9r/2v/a/9r/2v/a/9z/3P/a/9z/3v/i/+b/7f/2
/wMAFgAvAEwAcACfANIAAwErAT4BJwHqAJoATQD8/6j/Xf8W/9v+w/7N/t7+6f73/gT/
Dv8f/zD/RP9d/3r/kv+j/7L/vv/L/9f/4v/q/+7/8P/y//X/9v/4//z//f8AAAAAAgAE
AAYABgAHAAgACgALAAwADQANAA4AEAAQABEADwARABIAEgATABQAFQAVABYAFgAWABcA
GAAZABoAGwAaABoAHAAdAB4AHwAfACAAIwAkACUAJgAlACYAJwAoACkAKgArAC0ALgAv
ADAAMQA0ADYANgA3ADkAOwA8AD0AQABBAEMARQBHAEkATABPAE8AUQBTAFUAWABcAF0A
YABiAGUAZgBoAG0AbwBxAHQAdgB4AHoAfAB8AH4AgACBAIAAgACAAIAAgACAAH4AfQB8
AHoAeAB0AHEAbgBrAGgAYwBfAFsAVQBQAEwARwBBAD4AOAAyAC0AKgAlACAAGwAYABQA
DwAMAAgABgADAAAA/v/9//3//P/9//z//P/7//v/+//6//n/+P/4//f/9v/2//X/9P/z
//P/8v/y//H/8f/w//D/7//u/+z/6//q/+v/6//r/+v/6//r/+v/6//t/+3/7f/t//H/
9P/3//r//P/8//z//f/9//7//////wEAAQACAAIAAAABAAEAAQACAAMAAwADAAMABAAE
AAQABAAEAAUABQAEAAQABAAEAAQABAAEAAQABAAEAAQAAwADAAMAAgACAAIAAgABAAEA
AAAAAAAAAAD//////v/+//7//f/9//z//v/9//3//P/9//3//f/7//v/+//7//v/+//7
//v/+//6//r/+v/5//n/+f/5//j/+f/5//n/+v/6//n/+f/5//f/9//3//j/+P/4//j/
+P/3//f/9//3//f/9//2//b/+P/4//j/+P/4//j/+P/3//f/9//3//f/9f/1//X/9f/z
//P/8//z//H/8P/w/+//7f/s/+v/6v/q/+r/6v/q/+j/6P/o/+j/6P/o/+j/6P/o/+j/
6P/o/+b/5v/m/+b/5v/m/+b/5v/m/+b/5v/m/+b/5v/m/+b/5v/m/+b/5v/m/+b/5v/m
/+b/5v/m/+b/5v/m/+b/5v/m/+b/5v/m/+j/6P/o/+j/6f/q/+v/7P/v//D/8f/y//T/
9P/0//T/9v/2//b/9v/2//b/9v/2//b/9v/2//b/9v/2//b/9v/2//b/9v/2//b/9v/2
//b/9v/2//b/9v/0//T/9P/0//T/9P/0//T/8v/y//L/8v/y//L/8v/y//T/9P/0//T/
9P/0//T/9P/0//T/9P/0//L/8v/y//L/9P/0//T/9P/0//T/9P/0//T/9P/0//T/9P/0
//T/9P/0//T/9P/0//T/9P/0//T/9P/0//T/9P/2//b/9v/2//T/9P/0//T/9P/0//X/
9v/0//T/9P/0//T/9P/0//T/9P/0//T/9P/0//T/9P/1//X/9v/3//j/+P/5//r/+v/4
//n/+v/7//z//P/8//z//f/9//3//f/8//v/+//7//v/+//5//f/9f/1//b/9//3//f/
9//3//b/9f/0//P/8v/y//L/8v/w//D/8P/w//D/8P/w//D/7//u/+3/7f/t/+z/7P/s
/+z/7P/s/+z/7v/u/+7/7v/u//D/8v/0//j//f8GABEAJAA5AFQAdgChANIAAwEvAUoB
QQEOAcAAbwAiANL/g/88///+3/7j/vT+Af8L/xb/IP8p/zb/Rv9d/3r/lP+n/7b/xP/R
/93/6v/0//j//P/+////AgAEAAgACQAMAAwADgAQABIAFAAVABYAGAAXABgAGQAZABoA
HAAcAB0AHwAhACIAIgAhACIAIwAjACQAJAAkACUAJgAnACgAKQAqACoALAAtACwALQAt
AC4ALwAwADEAMgAzADQANQA2ADcAOAA5ADsAPAA9AD4APwBCAEQARABFAEkASwBMAE0A
UABRAFMAVQBXAFkAXABfAGEAYwBlAGcAbABwAHEAdAB2AHkAegB8AH8AgQCDAIYAigCM
AI4AkACQAJIAlACVAJYAlgCWAJYAlgCWAJQAkwCSAJAAjgCKAIkAhgCDAIAAfQB5AHUA
bwBqAGYAYQBbAFgAUgBMAEcAQwA/ADsANwAyAC4AKQAmACIAIAAdABoAFwAVABQAEgAQ
AA4ADQALAAkACQAIAAcABgAGAAUABAAEAAMAAgABAAMAAgACAAEAAQAAAAAA//////7/
/v/+//3//f/9//3//f/9//3//f/9//3//f/9//3//v///wAA/v/+//7////9//7/////
//////8AAAAA/v/////////+//////////3//v/+//7//v/+///////+//7//v/+//7/
/v/+//7//P/8//z/+//7//v/+v/6//r/+v/5//n/9v/2//b/9v/1//X/9P/0//T/8//z
//L/8v/x//H/8P/v/+//7//t/+3/7f/t/+3/7f/t/+3/7f/s/+z/7P/r/+v/6//r/+r/
6f/p/+n/6v/q/+n/6f/p/+n/6f/p/+r/6P/o/+j/6P/p/+n/6f/p/+n/6f/o/+j/6P/o
/+j/6P/m/+b/5v/l/+X/5f/l/+X/5f/l/+X/5f/l/+X/5f/l/+T/5P/l/+X/4//k/+P/
5P/k/+T/5P/k/+L/4v/i/+L/5P/k/+T/5P/i/+L/4v/i/+T/5P/k/+T/4v/i/+L/4v/k
/+T/5P/k/+T/5P/k/+T/4v/i/+L/4v/k/+T/5P/k/+T/5P/k/+T/5P/k/+T/5P/k/+T/
5P/k/+T/5P/k/+T/5P/k/+T/5P/k/+T/5P/k/+T/5P/k/+T/5P/k/+T/5P/k/+T/5P/k
/+b/5v/m/+b/5v/m/+b/5v/m/+b/5v/m/+b/5v/m/+b/5v/m/+b/5v/o/+j/6P/o/+j/
6P/o/+j/6v/q/+r/6v/q/+r/6v/q/+j/6P/o/+j/6P/o/+j/6P/q/+r/6v/q/+r/6v/q
/+r/6v/q/+r/6v/q/+r/6v/q/+r/6v/q/+r/7P/s/+z/7P/s/+z/7P/s/+r/6v/r/+z/
7P/s/+z/7P/q/+r/6v/q/+r/6v/q/+r/6v/q/+r/6//r/+z/7f/u/+7/7//w//D/8P/x
//L/8//0//T/9P/0//X/9f/1//X/9P/z//P/8//z//P/8f/v/+3/7f/u/+//8//z//P/
8//y//H/8P/v/+7/7v/u/+7/7v/u/+7/7v/s/+z/7P/s/+v/6v/p/+n/6f/o/+j/6P/o
/+j/6P/o/+j/6P/o/+j/6P/q/+7/8P/2//3/BgATACgAPQBYAHwAqwDcAAkBLwFEATEB
9gCiAE0A/v+u/1//GP/h/sf+zf7e/u3+9/4C/w7/G/8k/zL/Q/9e/3z/lf+m/7L/vf/J
/9T/4P/q//D/9P/1//b/+P/8//3/AAAAAAIABAAGAAYABwAIAAoACwAMAA0ADQAOABAA
EAARABMAFQAWABYAFwAYABkAGQAbABwAHQAfACAAIQAiACMAJAAkACYAJwAqACsAKwAs
AC0ALgAvADAAMQAyADMANAA1ADYANwA5ADoAOwA8AD0AQgBEAEQARQBHAEkASgBLAFAA
UQBTAFUAVwBZAFwAXwBjAGUAZwBpAG4AcgBzAHYAegB9AH4AgACFAIcAiQCMAI4AkACS
AJQAlACWAJgAmQCaAJoAmgCaAJgAmACWAJUAlACSAJAAjACJAIYAgwCAAHoAdQBwAGkA
ZABgAFsAVQBSAEwARgBBADwANwAyAC0AKAAkAB8AHAAaABgAFQASAA0ACwAKAAgABgAE
AAMAAQD9//3//P/7//r/+v/5//j/+P/3//b/9f/1//T/9P/z//X/9P/0//P/8//y//L/
8v/x//H/8f/x//P/8//z//P/8//z//P/8//w//D/8P/w//D/8P/w//H/7//w//H/8f/x
//H/8v/y//L/8//z//P/8v/z//P/8//z//T/9P/0//T/9P/1//X/9P/0//T/9P/0//T/
9P/0//T/9P/0//P/8//z//L/8v/y//L/8f/x//D/8P/w//D/8f/x//D/8P/u/+3/7f/s
/+r/6f/p/+j/5//n/+f/5f/n/+f/5//n/+f/5//n/+f/5v/m/+b/5f/l/+X/5f/k/+P/
4//j/+T/5P/j/+P/4//j/+P/4//k/+L/4v/i/+L/4//j/+P/4//j/+P/4v/i/+L/4v/i
/+L/4v/i/+L/4f/h/+H/4f/h/+H/4f/h/+H/4f/h/+H/4f/k/+T/5f/l/+X/4v/h/+L/
5P/k/+T/5P/i/+L/4v/i/+L/4v/i/+L/4P/g/+D/4P/g/+D/4P/g/+D/4P/g/+D/4P/g
/+D/4P/e/97/3v/e/9z/3P/c/9z/3P/c/9z/3P/e/97/3v/e/9z/3P/c/9z/3P/c/9z/
3P/c/9z/3P/c/9z/3P/c/9z/3P/c/9z/3P/c/9z/3P/c/9z/3P/c/9z/3P/c/9z/3P/a
/9r/2v/a/9r/2v/a/9r/2v/a/9r/2v/a/9r/2v/a/9r/2v/a/9r/2v/a/9r/2v/a/9r/
2v/a/9r/2v/a/9r/3P/c/9z/3P/c/9z/3P/c/9z/3P/c/9z/3P/c/9z/3P/c/9z/3P/c
/9z/3P/c/9z/2v/a/9r/2v/Z/9r/2v/a/9r/2v/a/9r/2v/a/9r/2v/a/9r/2v/a/9j/
2f/b/9z/2//c/9z/3f/e/97/3v/f/97/3//g/+D/4v/i/+P/4//j/+P/4v/h/9//3//f
/9//3//d/9v/2//c/93/3//f/+H/4f/g/9//3P/b/9r/2v/a/9r/2v/a/9z/3P/c/9z/
2v/a/9n/2P/X/9f/1//W/9b/1v/W/9b/1v/W/9b/1v/W/9b/1v/Y/9r/3v/i/+n/8v//
/xAAJwBEAGgAlwDMAPsAIwE4ASUB7gCcAEcA9v+i/0//Av/F/qf+q/7A/s/+2/7q/vb+
Af8M/xr/Lf9I/2b/f/+Q/6D/q/+1/8T/0P/W/9r/3v/h/+L/5P/o/+n/7P/w//L/9P/2
//T/9f/2//j/+//8//3//f/+/wAAAAABAAEAAwAEAAQABQAGAAcABwAIAAgACAAJAAoA
CwAMAA0ADgAOABAAEQAQABEAEQASABUAFgAXABgAGQAaABsAHAAfACAAIQAjACQAJQAm
ACcAKgAsACwALQAvADEAMgAzADYANwA5ADsAPQA/AEIARQBHAEkASwBNAFAAVABVAFgA
XABfAGAAYgBnAGkAawBuAG4AcAByAHQAdAB2AHgAeQB4AHgAeAB4AHgAeAB2AHUAdABy
AHAAbABpAGYAYwBgAFoAVQBQAEkAQgA+ADkAMwAwACoAJAAfABoAFQAQAAsACAAEAP//
/P/6//j/9f/y/+3/6//q/+j/5P/i/+H/3//f/9//3v/d/9z/3P/b/9r/2v/Z/9j/1//X
/9b/1v/V/9X/1P/U/9P/1f/U/9T/1P/V/9X/1f/V/9P/0//T/9P/1f/V/9X/1f/U/9T/
1P/U/9b/1v/W/9f/1f/W/9f/1//X/9f/2P/Y/9j/2f/Z/9n/2v/b/9v/2//b/9z/3P/c
/9r/2v/b/9v/3P/c/9z/3P/e/97/3v/e/97/3v/e/93/3//f/97/3v/e/97/3f/d/97/
3v/e/97/3f/d/9z/3P/c/9v/2//a/9r/2f/Z/9j/1//X/9f/1f/X/9f/1//X/9f/1//X
/9f/1v/W/9b/1f/V/9X/1f/U/9P/0//T/9T/1P/T/9P/0//V/9X/1f/W/9b/1v/W/9b/
1f/V/9X/1f/V/9X/1P/U/9b/1v/W/9b/1P/U/9T/0//V/9X/1f/V/9P/0//T/9P/1f/V
/9X/1f/U/9T/1f/V/9f/1v/V/9b/1v/W/9b/1v/W/9b/1v/W/9j/2P/Y/9j/2P/Y/9j/
2P/Y/9j/2P/Y/9r/2v/a/9r/2v/a/9r/2v/Y/9j/2P/Y/9r/2v/a/9r/3P/c/9z/3P/c
/9z/3P/c/97/3v/e/97/3v/e/97/3v/e/97/3v/e/+D/4P/g/+D/4P/g/+D/4P/i/+L/
4v/i/+T/5P/k/+T/5P/k/+T/5P/m/+b/5v/m/+j/6P/o/+j/6P/o/+j/6P/q/+r/6v/q
/+z/7P/s/+z/7P/s/+z/7P/u/+7/7v/u/+7/7v/u/+7/7v/u/+7/7v/w//D/8P/w//D/
8P/w//D/8P/w//D/8P/v//D/8P/w//L/8v/y//L/8v/y//L/8v/0//T/9P/0//T/9f/3
//j/+f/6//r/+//+//7//v///wAAAQACAAIABAAEAAUABQAFAAUABAADAAMAAwADAAMA
AAD9//r/+f/8//3////////////+//3/+v/5//j/+P/6//r/+v/6//z//P/8//z//P/8
//v/+v/5//n/+f/4//r/+v/6//r/+P/4//j/+P/2//b/+P/6//r//v8CAAkAEgAhADIA
SwBqAJAAvwD0ACMBTQFcAUEBAgG0AGcAFADA/3P/Kv/v/tn+5f72/gP/Ef8g/yz/Of9I
/1z/d/+U/6r/uf/I/9b/4//v//r/AgAEAAgACgALAA4AEAAUABUAGAAYABoAHAAeAB4A
HwAgACIAIwAkACUAJQAmACgAKAApACsALQAuAC4ALQAuAC8ALwAyADIAMgAzADQANQA2
ADcAOAA4ADoAOwA8AD0APQA+AD8AQABBAEIAQwBEAEUARgBHAEgASQBLAEwATQBOAE8A
UgBUAFQAVQBXAFkAWgBbAF4AXwBhAGMAYwBlAGgAawBrAG0AbwBxAHQAeAB5AHwAfgCB
AIIAhACHAIkAiwCOAJAAkgCUAJYAlgCYAJoAmwCcAJwAnACcAJwAnACaAJkAmACWAJQA
kACNAIoAhwCEAH8AewB3AHEAagBmAGEAWwBWAFAASgBFAEIAPQA4ADMALgAqACUAIgAe
ABwAGQAWABEADwAOAAwACgAIAAcABQABAAEAAAD///z//P/7//r/+v/5//j/9//3//b/
9v/1//X/9P/0//P/8//y//L/8v/x//H/8f/x//H/8f/x//H/8f/x//H/8f/x//L/8//0
//b/9v/2//f/+f/6//v/+//7//v//P/8//z//f/9//3//v///////////wAAAAAAAAEA
AgAEAAUABAAEAAQABAAEAAQABAAEAAQABAAEAAMAAwADAAIAAgACAAIAAQABAAAAAAAA
AAAA//////7//v/+//3//f/8//z/+//7//r/9//3//f/9f/3//f/9//3//f/9//3//f/
9//4//n/+f/7//v/+//6//z//f/+/wAAAQABAAIAAwAFAAUABQAGAAYABgAGAAYABwAH
AAcABwAJAAkACAAIAAgACAAIAAgACgAKAAoACQALAAsACwALAAsACwALAAsACwALAAsA
CwAKAAoACwALAA0ADAANAAwADAAMAAwADAAMAAwADAAMAAwADAAMAAwADgAOAA4ADgAM
AAwADAAMAAwADAAMAAwADgAOAA4ADgAOAA4ADgAOAA4ADgAOAA4ADgAOAA4ADgAOAA4A
DgAOAA4ADgAOAA4ADgAOAA4ADgAOAA4ADgAOAA4ADgAOAA4ADgAOAA4ADgAOAA4ADgAO
AA4ADgAOAA4ADAAMAAwADAAMAAwADAAMAAoACgAKAAoACgAKAAoACgAKAAoACgAKAAoA
CgAKAAoACgAKAAoACgAIAAgACAAIAAgACAAIAAgACAAIAAgACAAKAAoACgAKAAoACgAK
AAoACAAIAAgACAAIAAgACAAIAAgACAAIAAgACAAIAAgACAAIAAgACAAIAAgACAAIAAgA
CAAIAAgACQAIAAgACAAIAAgACAAIAAgACAAIAAgACAAKAAoACgAKAAkACwAMAA0AEAAQ
ABEAEgASABIAEwAUABUAFgAWABYAFgAXABcAFwAXABYAFQAVABUAFQAVABMAEQAPAA8A
EAARABMAEwATABMAEgARABAADwAOAA4ADgAMAAwADAAMAAwADAAMAAwADAALAAoACQAH
AAcABgAGAAgACAAIAAgACAAIAAgACAAIAAgACgAMABAAFAAbACIAMQBEAF0AfACgAM8A
AgExAVkBZgFJAQgBuABpABoAyP97/zb/A//x/v3+Dv8X/yP/Lv84/0X/Uv9k/33/mv+w
/8H/0P/e/+n/9f8AAAgADgAQABIAEwAWABYAGgAbAB4AIAAiACQAJgAmACcAKAAqACkA
KgArACsALAAuAC4ALwAvADEAMgAyADMANAA1ADUAOAA4ADgAOQA4ADkAOgA7ADwAPAA+
AD8AQABBAEEAQgBDAEQARQBGAEcASABJAEoASwBMAE0ATwBQAFEAUgBTAFQAVgBWAFcA
VwBZAFoAWwBeAF8AYQBjAGUAZwBqAG0AbQBvAHEAcwB2AHoAewB+AIIAhQCGAIgAiwCN
AI8AkgCSAJQAlgCYAJoAnACeAJ8AoACgAKAAoACgAKAAngCdAJwAmgCYAJQAkwCQAI0A
igCFAIEAfQB3AHIAbgBpAGMAYABaAFQATwBKAEUAQAA7ADgANAAvACwAKgAoACUAIgAf
AB0AHAAaABgAFgAVABMAEQARABAADwAOAA4ADQAMAAwACwAKAAkACwAKAAoACQAHAAYA
BgAFAAUABAAEAAQABQAFAAUABQAFAAUABQAFAAUABQAFAAUABgAGAAYABgAIAAgACAAJ
AAkACgALAAsACQAJAAoACgAKAAsACwALAAoACwALAAsACwAMAAwADAAMAAwADQANAA4A
DgAOAA4ADgAOAA4ADgAMAAwADAALAA0ADQAMAAwADAAMAAsACwAKAAoACgAKAAsACwAK
AAoADAALAAsACgAKAAkACQAIAAkACQAJAAcABwAHAAcABwAHAAcABwAHAAgACAAIAAcA
BwAHAAcABgAFAAUABQAGAAYABQAFAAUABQAFAAUABgAGAAYABgAGAAUABQAFAAUABQAF
AAQABAAEAAQABAAEAAQABAAEAAMAAwADAAMAAwADAAMAAwADAAEAAQABAAEAAAAAAAEA
AQABAAAA///+//z//P/8//z/+v/6//r/+v/6//r/+v/6//j/9v/0//L/8f/w/+//7v/s
/+z/7P/s/+r/6v/q/+r/6P/o/+j/6P/m/+b/5v/m/+b/5v/m/+b/5v/m/+b/5v/m/+b/
5v/m/+b/5v/m/+b/5v/m/+b/5v/m/+b/5v/m/+b/5v/m/+b/5v/m/+b/5v/k/+T/5P/k
/+T/5P/k/+T/5P/k/+T/5P/k/+T/5P/k/+L/4v/i/+L/4v/i/+L/4v/g/+D/4P/g/+D/
4P/g/+D/4P/g/+D/4P/e/97/3v/e/97/3v/e/97/4P/g/+D/4P/e/97/3v/e/97/3v/e
/97/3P/c/9z/3f/c/9z/3P/c/9z/3P/c/9z/3P/c/9z/3P/a/9r/2v/a/9n/2//c/93/
3v/e/9//4P/e/97/3//g/+H/4v/i/+L/4v/j/+P/4//j/+L/4f/h/+H/4f/h/9//3f/b
/9v/3P/d/9//3//f/9//3v/d/9z/2f/Y/9j/2P/a/9r/2v/a/9r/2v/a/9r/2v/Z/9j/
1//X/9f/1v/W/9b/1v/W/9b/2P/Y/9j/2P/Y/9j/2v/c/+D/4v/p//L//f8OACUAPgBg
AIkAvADrABcBMgEtAfwAsABdAA4AwP9z/yr/7f7H/sX+1v7l/u/++v4G/w//GP8i/zP/
TP9o/4H/lP+i/63/t//E/9D/2v/g/+T/5f/m/+r/7v/v//L/9P/2//j/+v/6//v//P/+
////AAABAAEAAgAEAAQABQADAAUABgAGAAkACgALAAsADAAMAAwADQAOAA8AEAARABAA
EAASABMAEgATABMAFAAXABgAGQAaABsAHAAdAB4AHwAgACEAIwAkACUAJgAnACoALAAs
AC0AMQAzADQANQA4ADkAOwA9AD8AQQBEAEcASQBLAE0ATwBSAFYAVwBaAF4AYQBiAGQA
ZwBpAGsAbgBwAHIAdAB2AHYAeAB6AHsAfAB8AHwAfAB8AHwAegB5AHgAdgB0AHAAbQBq
AGcAZABfAFsAVwBRAEoARgBBADsANgAwACoAJQAgABsAFgARAA4ACgAFAAIA/v/8//n/
9v/z//H/8P/u/+r/6P/n/+X/4//j/+L/4f/g/+D/3//e/9z/2//a/9n/2f/Y/9j/1//V
/9T/1P/T/9P/0v/S/9L/z//P/8//z//P/8//z//P/8//z//P/8//zv/O/87/zv/O/87/
zv/P/83/zv/P/8//z//P/9D/0P/Q/9H/0f/R/9L/0//T/9P/0//U/9T/1P/S/9L/0//T
/9T/1P/U/9T/1P/U/9T/1P/U/9T/1P/T/9P/0//S/9L/0v/S/9H/0f/Q/9D/0P/Q/8//
z//O/87/zP/L/8v/yv/K/8n/yf/I/8n/yf/J/8f/xf/F/8X/xf/F/8X/xf/F/8T/xP/E
/8P/w//D/8P/wv/B/8H/wf/C/8D/v/+//7//v/+//7//wP++/77/vv++/73/vf+9/73/
vf+9/7z/vP+8/7z/vP+8/7z/vP+8/7v/uf+5/7n/uf+5/7n/uf+5/7n/uf+5/7n/uf+4
/7j/t/+3/7j/t/+4/7j/uP+4/7j/uP+4/7j/uP+4/7j/uP+4/7r/uv+6/7r/uv+6/7r/
uv+6/7r/uv+6/7r/uv+6/7r/uv+6/7r/uv+6/7r/uv+6/7r/uv+6/7r/uv+6/7r/uv+7
/7z/vf++/8D/wP/A/8D/wP/A/8D/wP/A/8D/wP/A/8D/wP/A/8D/wP/A/8D/wP+//77/
vf+8/7r/uv+6/7r/uv+6/7r/uv+6/7r/uv+6/7r/uv+6/7r/uv+6/7r/uv+6/7r/uv+6
/7r/uv+6/7r/uv+6/7r/uv+8/7z/vP+8/7z/vP+8/7z/vP+8/7z/vP+6/7r/uv+6/7r/
uv+6/7r/uv+6/7r/uv+8/7z/vP+8/77/vv++/7//wv/C/8L/wv/E/8T/xP/E/8b/xv/G
/8b/x//I/8n/yv/N/8//0P/R/9T/1P/V/9b/2P/Y/9n/2v/b/9z/3P/c/97/3//f/9//
3//e/93/3f/d/93/3f/b/9v/2f/Z/9r/3f/f/9//3//f/97/3f/c/9v/2v/a/9r/2v/a
/9r/2v/c/9z/3P/c/9z/2//a/9n/2//b/9r/2v/a/9r/2v/a/9r/2v/a/9r/2v/a/9z/
4P/i/+r/8f/8/wsAIAA5AFgAgACxAOQAFQE7AUIBHwHaAIoAOwDo/5j/Tf8I/9f+yf7Z
/ub+8f79/gj/FP8h/y7/Qv9d/3j/jP+b/6r/tv/D/8//2v/g/+b/6v/s/+3/8P/w//T/
9f/4//r//P/+/wAAAgADAAQABgAHAAgACQAJAAoADAAMAA0ADQAPABAAEAAPABAAEQAR
ABMAFAAVABcAGAAZABoAGwAaABoAHAAdABwAHQAdAB4AIQAiACMAJAAlACYAJwAoACkA
KgArAC0ALgAvADAAMQAyADQANAA1ADcAOQA6ADsAPAA9AD8AQQBCAEMARQBHAEcASQBL
AE0AUABUAFUAWABaAF0AXgBgAGMAZQBnAGoAbABuAHAAcgByAHQAdgB3AHgAeAB4AHgA
eAB4AHYAdQB2AHQAcgBuAGsAaABlAGIAXQBZAFUATwBMAEgAQwA9ADgAMgAsACcAJAAf
ABoAFQASAA4ACQAGAAIAAAD9//r/9//1//T/8v/w/+7/7f/r/+n/6f/o/+f/5v/m/+X/
5P/m/+X/5P/j/+P/4v/i/+H/3//e/97/3f/d/9z/3P/c/9n/2f/Z/9n/2f/Z/9n/2f/X
/9f/1//X/9b/1v/W/9b/1v/W/9b/1//V/9b/1//X/9f/1//Y/9j/2P/Z/9n/2f/Y/9n/
2f/Z/9n/2v/a/9r/2v/a/9v/2//a/9r/2v/a/9r/2v/a/9r/2v/a/9r/2f/Z/9n/2P/Y
/9j/2P/X/9f/1P/U/9T/1P/T/9P/0v/S/9L/0f/R/9D/0P/P/8//zv/P/8//z//N/83/
zf/N/83/zf/N/83/zf/K/8r/yv/J/8v/y//L/8r/yf/J/8n/yv/K/8n/yf/J/8f/x//H
/8j/xv/G/8b/xv/H/8f/x//H/8f/x//G/8b/xP/E/8T/xP/E/8T/xP/D/8P/w//D/8P/
wf/B/8H/wf+//7//v/+//77/vv+//7//v//A/7//vv++/77/vv++/77/vv++/77/vP+8
/7z/vP+8/7z/vP+8/7z/vP+8/7z/vP+8/7z/vP+8/7z/vP+8/7z/vP+8/7z/uv+6/7r/
uv+6/7r/uv+6/7r/uv+6/7r/uv+6/7r/uv+6/7r/uv+6/7r/uv+6/7r/vP+8/7z/vP+6
/7r/uv+6/7r/uv+6/7r/uv+6/7r/uv+6/7r/uv+6/7r/uv+6/7r/uv+6/7r/uv+8/7z/
vP+8/7z/vP+8/7z/vP+8/7z/vP+8/7z/vP+8/73/vv+//8D/wP/A/8D/wP/A/8D/wP/A
/8D/wP/A/8D/wP/A/8D/wP++/77/vv++/77/vv++/77/wP/A/8D/wP/A/8D/wP/A/8D/
wP/A/w==
         </WaveFormData>
      </LeadData>
      <LeadData>
         <LeadByteCountTotal>10000</LeadByteCountTotal>
         <LeadTimeOffset>0</LeadTimeOffset>
         <LeadSampleCountTotal>5000</LeadSampleCountTotal>
         <LeadAmplitudeUnitsPerBit>4.88</LeadAmplitudeUnitsPerBit>
         <LeadAmplitudeUnits>��V</LeadAmplitudeUnits>
         <LeadHighLimit>2147483647</LeadHighLimit>
         <LeadLowLimit>268435456</LeadLowLimit>
         <LeadID>V4</LeadID>
         <LeadOffsetFirstSample>0</LeadOffsetFirstSample>
         <FirstSampleBaseline>0</FirstSampleBaseline>
         <LeadSampleSize>2</LeadSampleSize>
         <LeadOff>FALSE</LeadOff>
         <BaselineSway>FALSE</BaselineSway>
         <ExcessiveACNoise>FALSE</ExcessiveACNoise>
         <MuscleNoise>FALSE</MuscleNoise>
         <LeadDataCRC32>3831233642</LeadDataCRC32>
         <WaveFormData>
9v/2//b/9v/0//T/9P/0//T/9P/0//T/9P/0//T/9P/0//T/9P/0//L/8v/y//L/9P/0
//T/9P/y//L/8v/y//L/8v/y//L/9P/0//T/9P/0//T/9P/0//T/9P/0//T/9P/0//T/
9P/0//T/9P/0//T/9P/0//T/9P/0//T/9P/0//T/9P/0//T/9P/0//T/8v/y//L/8v/0
//T/9P/0//L/8v/y//L/9P/0//T/9P/y//L/8v/y//L/8v/y//L/9P/0//T/9P/y//L/
8v/y//T/9P/0//T/9P/0//T/9P/0//T/9P/0//L/8v/y//L/8v/y//L/8v/y//L/8v/y
//L/8v/y//L/8v/y//L/8v/y//L/8v/y//L/8v/y//L/8v/y//L/8v/y//L/8v/y//L/
8v/y//L/8v/y//L/8v/w//D/8P/w//D/8P/w//D/8P/w//D/8P/w//D/8P/w//D/8P/w
//D/8P/w//D/8P/w//D/8P/w//L/8v/x//H/8f/x//H/8v/y//L/8v/y//D/8P/w//D/
8P/w//D/8f/y//P/9P/0//b/9v/3//f/9v/2//j/+P/4//j/+f/5//v/+//7//r/+v/6
//r/+v/3//b/9P/0//f/+P/5//v/+f/4//f/9v/3//b/9f/1//X/9P/0//T/9P/0//T/
9P/0//T/8v/x/+//7//u/+7/8P/v/+//8P/u/+7/7//v//H/8f/x//H/8f/x//L/9//9
/woAGwA0AFMAdwCjANcAFQFSAXgBdgFKAQMBrwBZAAUAuf94/0P/LP8y/z7/Rf9L/1D/
Vf9b/2f/dv+J/5//sP+8/8n/0f/b/+T/7P/x//T/9f/2//j/+v/6//v//P//////AAAB
AAIAAwAEAAUABwAFAAUABgAHAAgACAAJAAoACwALAAwADAAMAA0ADQANAA8AEAAQABEA
EgASABIAEwASABIAEgAUABQAFAAWABcAGAAZABkAGgAaABoAHAAeAB8AHwAgACEAIgAj
ACQAJQAnACgAKQAqACsALAAuAC8AMAAyADQANQA5ADsAPQA/AEEAQwBFAEcASgBMAE4A
UQBRAFUAVgBYAFsAXQBfAGIAZABmAGgAagBqAG0AbgBvAHAAcQBxAHEAcQBxAHEAcQBv
AG4AbQBsAGkAZwBlAGIAYQBeAFoAVQBQAEwASABDAD8AOwA1ADEALwArACcAIwAfAB0A
GQAWABMAEQAOAAwACgAHAAYABAAEAAIAAQAAAP3//P/7//r/+//7//r/+f/5//n/+f/3
//X/9f/2//b/9f/1//X/9f/1//X/9P/0//T/9P/0//T/9P/1//X/9f/3//f/9//3//f/
9//5//f/9//4//j/+f/3//f/+P/4//j/+P/5//n/+f/5//n/+v/6//r/+v/6//r/+//7
//v/+v/6//v//P/6//n/+f/5//n/+f/5//n/+f/5//n/+P/4//f/9v/2//j/+P/4//j/
9v/2//b/9v/1//T/9P/0//T/9P/0//P/8f/x//H/8f/y//L/8v/y//L/8v/y//L/8P/w
/+//7//x//H/8f/x/+//7//v/+7/8P/w//D/8P/u/+3/7f/u/+7/7f/t/+3/7f/t/+3/
7f/t/+3/7f/t/+3/7P/s/+z/7v/u/+7/7v/u/+7/7v/u/+z/7P/s/+z/7P/s/+z/7P/t
/+3/7f/t/+3/7f/t/+3/7f/t/+3/7P/s/+z/7P/s/+z/7P/s/+z/6v/q/+r/6v/s/+z/
7P/s/+z/7P/s/+z/7P/s/+z/7P/q/+r/6v/q/+z/7P/s/+z/6v/q/+r/6v/q/+r/6v/q
/+r/6v/q/+r/6v/q/+r/6v/q/+r/6v/q/+z/7P/s/+z/6v/q/+r/6v/q/+r/6v/q/+r/
6v/q/+r/6v/q/+r/6v/q/+r/6v/q/+r/6v/q/+r/6v/q/+r/6v/q/+r/6v/q/+r/6v/q
/+r/6v/q/+r/6v/q/+r/6v/q/+r/6v/q/+r/6v/q/+r/6v/q/+r/6v/q/+r/6v/q/+r/
6v/q/+r/6v/q/+r/6v/q/+z/7P/s/+z/6v/q/+r/6v/q/+r/6v/q/+z/7P/s/+z/7P/s
/+z/7P/s/+z/7P/s/+z/7P/s/+z/7P/s/+z/7P/s/+z/7P/s/+z/7P/s/+z/7P/s/+z/
7P/r/+v/6//r/+v/7P/s/+z/7P/s/+z/7P/s/+z/7P/s/+r/6//s/+3/7v/u/+7/7v/x
//H/8v/y//L/8v/y//L/9f/1//X/9f/1//T/9P/0//T/9P/z//L/7v/u/+//8P/x//P/
8//y//H/8P/v/+7/7f/t/+3/7P/s/+z/7P/s/+z/7P/s/+z/6v/p/+n/6f/o/+j/6P/n
/+f/6P/o/+j/6f/p/+n/6f/r/+v/6f/p/+z/7//z//7/DwAmAEEAYwCNAL8A+QA0AWQB
bgFMAQsBuQBjABEAxf+C/0v/Lv8u/zr/Q/9J/0z/Uf9V/13/av97/5H/ov+w/7v/x//P
/9r/4v/p/+7/7//w//D/8v/y//P/9P/3//n/+v/7//z//f/+////AQD/////AAABAAIA
AgADAAQABQAFAAYABgAIAAkACQAJAAkACgAKAAsADAAMAAwADQAMAAwADAAOABAAEAAS
ABMAEgATABMAFAAUABQAFgAYABkAGQAaABsAHAAdAB4AHwAfACAAIQAiACUAJgAoACkA
KgAsAC4ALwAxADMANQA3ADkAOwA9AD8AQgBEAEYASQBLAE8AUABSAFMAVQBXAFoAXgBg
AGIAZABkAGcAaABpAGoAawBrAGsAawBrAGsAawBrAGoAaQBoAGcAZQBjAGAAXQBaAFYA
UQBQAEwASABDAEEAPQA3ADMALwArACcAIwAhAB8AGwAYABMAEQAOAAwADAAJAAgABgAE
AAIAAQAAAP///v/9//z/+//7//r/+f/5//n/+f/3//f/9//4//j/9//3//f/9//3//f/
9v/2//b/9v/2//b/9v/3//f/9//3//f/9//3//n/+f/7//n/+f/6//r/+//7//v//P/8
//z//P/9//3//f/9//3//v/8//z//P/8//z//f/9//3//P/8//3//v/+//3//f/9//v/
+//7//v/+//7//v/+v/8//v/+v/6//r/+v/6//r/+P/4//j/+P/3//b/9v/2//j/+P/4
//f/9//3//f/9//2//b/9v/2//T/9P/0//T/9P/0//P/8//z//P/8//z//P/8//z//L/
8v/y//L/8v/y//H/8f/y//L/8f/x//H/8//z//P/8//z//P/8//z//P/8v/y//L/8v/y
//L/8v/y//L/8v/y//L/8v/y//L/8v/y//L/8v/x//H/8f/x//H/8f/x//H/8f/x//H/
8P/w//D/8P/w//D/8P/w//D/8P/w//D/8P/y//L/8v/y//D/8P/w//D/8P/w//D/8P/w
//D/8P/w//D/8P/w//D/8P/w//D/8P/w//D/8P/w//D/8P/w//D/8v/y//L/8v/w//D/
8P/w/+7/7v/u/+7/8P/w//D/8P/w//D/8P/w//D/8P/w//D/8P/w//D/8P/w//D/8P/w
//D/8P/w//D/8P/w//D/8P/u/+7/7v/u/+7/7v/u/+7/7v/u/+7/7v/u/+7/7v/u/+7/
7v/u/+7/7v/u/+7/7v/w//D/8P/w/+7/7v/u/+7/7v/u/+7/7v/u/+7/7v/u/+7/7v/u
/+7/7v/u/+7/7v/u/+7/7v/u/+7/7v/u/+7/7v/u/+7/7v/u/+7/7v/u/+z/7P/s/+z/
7f/t/+3/7f/r/+z/7P/s/+7/7v/u/+7/7v/u/+7/7v/u/+//8P/x//L/8v/y//L/8//z
//T/9P/2//b/9v/2//X/9f/1//X/9//2//b/9v/2//b/9f/0//D/8P/x//L/9f/3//f/
9v/1//T/8//y//H/8f/x//D/8P/w//D/8P/u/+7/7v/u/+z/6//r/+v/6v/q/+r/6f/r
/+z/7P/s/+v/6//r/+v/6//t/+3/7//w//P/+/8IABsANABTAHkApQDZABEBTgF6AXwB
VAENAbMAVQD7/6f/YP8t/xj/HP8q/zn/Q/9I/03/Uf9V/17/bf+B/5j/rP+7/8X/zf/W
/97/5//u//H/9P/0//T/9v/3//j/+//9//7///8AAAEAAgADAAUABQAFAAYABwAIAAgA
CQAKAA0ADQAOAA4ADgAPAA8ADwARABIAEgATABYAFgAWABcAGAAYABgAGgAcABwAHgAf
AB4AHwAfACAAIgAiACQAJgAlACUAJgAnACgAKQAqACsALwAwADEAMgAzADQANgA3ADoA
PAA+AD8AQQBDAEUARwBLAE0ATwBRAFQAVgBYAFsAXQBhAGIAZABnAGkAawBuAHAAcgB0
AHYAeAB7AHwAfQB+AH8AfwB/AH8AfwB/AH8AfQB8AHsAegB3AHUAcwBwAGwAaABjAF0A
WgBWAFIATQBJAEUAPwA7ADUAMQAtACkAIwAhAB0AGgAZABcAFAASAA4ACwAKAAgABgAE
AAMAAgD///7//f/8//3//f/8//v/+f/5//n/9//3//f/+P/4//n/+f/5//n/9//3//b/
9v/2//b/9v/2//b/9//3//f/9//3//f/9//3//f/+f/3//f/+P/4//n/+f/5//r/+v/6
//r/+//7//v/+//7//z//P/8//z//P/8//3//f/9//z//P/9//7//P/7//v/+//7//v/
+//7//v/+//7//r/+v/5//j/+P/4//j/+P/4//b/9v/2//b/9//2//b/9v/0//T/9P/z
//X/9f/1//X/8v/y//L/8v/w//D/8P/w//D/8P/v/+//7//v/+//7//v/+//7//u/+7/
7v/u/+7/7v/t/+3/7v/s/+v/6//r/+v/6//r/+v/6//r/+v/6//r/+r/6v/q/+r/6v/q
/+r/6v/q/+r/6v/q/+r/6v/q/+j/6P/o/+j/5//n/+f/5//p/+n/6f/p/+f/5//n/+j/
6P/o/+j/6P/n/+b/5f/k/+X/5v/n/+j/5v/m/+b/5v/m/+b/5v/m/+b/5v/m/+b/5P/k
/+T/5P/k/+T/5P/k/+T/5P/k/+T/5v/m/+b/5v/k/+T/5P/k/+T/5P/k/+T/5P/k/+T/
5P/k/+T/5P/k/+T/5P/k/+T/5v/m/+b/5v/k/+T/5P/k/+T/5P/k/+T/5P/k/+T/5P/k
/+T/5P/k/+T/5P/k/+T/4v/i/+L/4v/k/+T/5P/k/+T/5P/k/+T/4v/i/+L/4v/i/+L/
4v/i/+L/4v/i/+L/4v/i/+L/4v/i/+L/4v/i/+L/4v/i/+L/4v/i/+L/4v/i/+L/4v/i
/+D/4P/g/+D/4P/g/+D/4P/g/+D/3//f/9//3//f/+D/4v/i/+L/4v/i/+L/4v/i/+D/
4P/g/+H/4v/j/+T/5P/m/+b/5//n/+b/5v/o/+j/6P/o/+n/6f/p/+n/6f/o/+j/6P/o
/+j/5//m/+T/5P/l/+b/5//p/+v/6v/p/+j/5f/k/+P/4//l/+T/5P/k/+T/5P/k/+T/
5P/k/+L/4f/f/9//3v/e/97/3f/d/97/4P/g/+H/4f/h/9//3//h/+H/4//m/+n/8f/+
/w8AJgBFAGsAmwDTAA8BTgGAAYgBZAEdAcMAXwD//6f/WP8d/wL/Bv8Y/yX/L/82/zn/
P/9H/1L/Y/95/47/oP+v/7v/xf/O/9r/4f/k/+f/6v/s/+7/7v/v//D/8//1//b/9//4
//n/+v/7//3//////wAAAQAAAAAAAQACAAUABQAGAAYABgAHAAcABwAJAAoACgALAAwA
DAAMAA0AEAAQABAAEgASABIAFAAVABYAFwAXABgAGgAaABwAHgAfAB8AIAAhACIAIwAk
ACUAJwAoACkAKgAtAC4AMAAxADQANgA4ADkAOwA9AD8AQQBFAEcASQBLAE4AUABSAFUA
WQBdAF4AYABjAGUAZwBqAGwAbgBwAHIAcgB1AHYAdwB4AHkAeQB5AHkAeQB5AHkAdQB0
AHMAcgBvAG0AawBoAGUAYgBeAFkAVABQAEwARwBBAD0ANwAzAC8AKwAnACMAHQAbABcA
FAARAA8ADAAKAAgABQAEAAIAAAD+//3//P/7//r/+f/4//f/9//2//X/9f/1//X/8//z
//P/9P/0//P/8//z//P/8//z//L/8v/y//L/8v/y//L/8//z//P/9f/1//X/9f/1//X/
9//1//X/9v/2//f/9//3//j/+P/4//j/+f/5//n/+f/5//r/+v/6//r/+v/6//v/+//7
//r/+v/7//z/+v/5//n/+f/7//v/+//7//v/+//7//r/+v/5//j/+P/4//j/+P/4//j/
+P/4//j/9//2//b/9v/2//b/9v/1//X/9f/1//X/9P/0//T/9P/0//T/9P/0//T/9P/z
//P/8//z//P/8//z//P/8//y//L/8v/y//L/8v/x//H/8v/y//H/8f/x//H/8f/x//H/
8f/x//H/8f/x//D/8P/w//L/8v/y//L/8P/w//D/8P/y//L/8v/y//L/8v/y//L/8f/x
//H/8f/x//H/8f/x//H/8f/x//D/8P/w//D/8P/w//D/8P/w//D/8P/w//D/8P/w//D/
8P/w//D/8P/w//D/8P/w//D/8P/w//D/8P/y//L/8v/y//D/8P/w//D/8P/w//D/8P/w
//D/8P/w//D/8P/w//D/8P/w//D/8P/w//D/8P/w//D/8P/w//D/8P/w//D/8P/w//D/
8P/w//D/8P/w//D/8P/w//D/8P/w//D/8P/w//D/8P/w//D/8P/w//D/8P/w//D/8P/w
//L/8v/y//L/8v/y//L/8v/w//D/8P/w//D/8P/w//D/8P/w//D/8P/w//D/8P/w//D/
8P/w//D/8P/w//D/8P/y//L/8f/x//H/8f/x//L/8P/w//D/8P/w//D/8P/w//L/8v/y
//P/9P/1//b/9v/2//b/9//3//j/+P/6//r/+v/6//v/+//7//v/+//6//j/+P/4//j/
9//2//T/9P/1//b/9//5//n/+P/3//b/9//2//X/9f/1//T/9P/0//T/9P/0//T/8v/y
//D/7//v/+//7v/u/+7/7f/t/+7/7v/u/+//7//v/+//8f/x//H/8f/y//f///8KABsA
NgBVAHsAqQDfAB8BXgGCAXwBUAEHAbEAWQADALf/cv89/yb/Lv88/0P/Sf9Q/1f/X/9r
/3r/j/+j/7T/wP/N/9f/3//o//D/9f/4//n/+v/6//z//P/9//7/AQADAAQABQAGAAUA
BgAHAAkACQAJAAoACwAMAAwADQAOAA8ADwAQABAAEgATABMAEwATABQAFAAVABYAFgAW
ABcAGAAYABgAGgAaABoAHAAdAB4AHwAfACAAIAAgACIAJAAjACMAJAAlACgAKQAqACsA
KwAsAC0ALgAxADIANAA1ADYAOAA6ADsAPQA/AEEAQwBFAEcASQBLAFAAUgBUAFcAVwBb
AFwAXgBjAGUAZwBqAGoAbABuAHAAcABzAHQAdQB4AHkAeQB5AHkAeQB5AHkAdwB2AHUA
dABxAG8AbQBqAGUAYgBeAFkAVgBSAE4ASQBFAEEAOwA3ADMALwArACcAIwAhAB0AGgAV
ABMAEAAOAAwACQAIAAYABgAEAAMAAgABAAAA///+//v/+//6//n/+//7//v/+f/3//f/
+P/4//f/9//3//f/9//3//b/9v/2//b/9v/2//b/9//3//f/9//3//f/9//5//n/+//5
//n/+v/6//v/+//7//z//P/8//z//f/9//3//f/9//7//v/+//7//v/+//////////7/
/v///wAA/v/9//3//f/9//3//f/9//3//f/9//z//v/9//z//P/8//z//P/8//r/+v/6
//r/+f/4//j/+P/6//r/+v/5//f/9//3//f/9v/2//b/9v/2//b/9v/2//b/9v/1//X/
9f/1//X/9f/1//X/9f/0//T/9P/0//T/9P/z//P/9P/0//P/8//z//P/8//z//P/8//z
//P/8//z//L/8v/y//T/9P/0//T/8v/y//L/8v/y//L/8v/y//L/8v/y//L/8f/x//H/
8f/x//H/8f/x//H/8f/x//L/8v/y//L/8v/y//L/8v/y//L/8v/y//L/8v/y//L/8v/w
//D/8P/w//L/8v/y//L/8v/y//L/8v/y//L/8v/y//L/8v/y//L/8v/y//L/8v/y//L/
8v/y//L/8v/y//L/8v/y//L/8v/w//D/8P/w//L/8v/y//L/8v/y//L/8v/y//L/8v/y
//L/8v/y//L/8v/y//L/8v/y//L/8v/y//L/8v/y//L/8v/y//L/8v/w//D/8P/w//D/
8P/w//D/8P/w//D/8P/y//L/8v/y//L/8v/y//L/8v/y//L/8v/y//L/8v/y//L/8v/y
//L/8v/y//L/8v/w//D/8P/w//D/8P/w//D/8P/w//D/8P/w//D/8P/w//D/8P/w//D/
8P/w//D/8P/w/+//7//v//H/8f/y//L/8P/w//D/8P/w//D/8P/w//D/8P/x//L/9f/2
//b/9v/2//f/9//4//j/+v/6//r/+P/5//n/+f/5//n/+P/4//j/+P/4//f/9v/0//T/
9f/2//f/+f/5//r/+f/4//f/9P/z//P/8//y//L/8v/y//T/9P/0//T/8v/w/+//7//v
/+7/7v/u/+//7//w//D/8P/x//H/8f/x//H/8f/x//H/9P/5////CgAdADgAVwB9AKsA
3wAbAVYBeAFwAT4B8wChAEkA9/+v/3D/Qf8w/zj/RP9J/0//VP9Z/2H/a/94/4v/of+y
/77/x//T/93/5P/u//P/9v/3//j/+P/6//r/+//8////AQACAAMABAADAAQABQAHAAcA
BwAIAAkACgAKAAsADAALAAsADAAMAA4ADwAPAA8ADwAQABAAEQASABIAEgATABYAFgAW
ABgAGAAYABoAGwAcAB0AHQAeAB4AHgAgACIAIwAjACQAJQAmACcAKAApACsALAAtAC4A
LwAwADIAMwA0ADYAOAA5ADsAPQA/AEEAQwBFAEcASQBMAE4AUABTAFUAWQBaAFwAXQBf
AGEAZABmAGgAagBsAGwAbwBwAHEAcABxAHEAcQBzAHMAcwBzAHEAcABvAG4AawBpAGcA
ZABhAF4AWgBVAFIATgBKAEUAQQA9ADcAMwAxAC0AKQAlACEAHwAbABgAFQATABAADgAM
AAkACAAGAAQAAgABAAAA///+//3//P/9//3//P/7//n/+f/5//f/9//3//j/+P/3//f/
9//3//f/9//2//b/9v/2//b/9v/2//f/9//3//f/9//3//f/+f/5//v/+f/5//r/+v/7
//v/+//8//z/+v/6//v/+//7//v/+//8//z//P/8//z//P/9//3//f/8//z//f/+//z/
+//7//v/+//7//v/+//7//v/+//6//r/+f/4//j/+P/4//j/+P/4//j/+P/4//n/+P/4
//j/9v/2//b/9f/1//X/9f/1//T/9P/0//T/9P/0//T/9P/2//b/9f/1//P/8//z//P/
9f/1//X/9P/0//T/9P/0//T/8//z//T/9P/z//P/8//z//P/8//z//P/8//z//P/8//y
//L/8v/y//L/8v/y//D/8P/w//D/8P/w//D/8P/w//D/8P/w/+//7//v/+//7//v/+//
7//v/+//7//u/+7/7v/u/+7/7P/s/+z/7P/u/+7/7v/u/+7/7v/u/+7/7v/u/+7/7v/s
/+z/7P/s/+z/7P/s/+z/7P/s/+z/7P/s/+z/7P/s/+z/7P/s/+z/7P/s/+z/7P/s/+z/
7P/s/+7/7v/u/+7/7P/s/+z/7P/s/+z/7P/s/+z/7P/s/+z/7P/s/+z/7P/s/+z/7P/s
/+z/7P/s/+z/7P/s/+z/7P/s/+z/7P/s/+r/6v/q/+r/6v/q/+r/6v/q/+r/6v/q/+z/
7P/s/+z/6v/q/+r/6v/q/+r/6v/q/+r/6v/q/+r/6v/q/+r/6v/q/+r/6v/q/+r/6v/q
/+r/6v/q/+r/6v/q/+n/6f/p/+n/6f/q/+r/6v/q/+r/6v/q/+r/6v/q/+r/6v/r/+z/
6//s/+z/7P/u/+//7//w//D/8v/y//L/8v/z//P/8//x//H/8P/w//L/8v/y//H/8P/u
/+7/7//u/+//8f/x//L/8f/w/+//7P/r/+v/6//s/+z/7P/s/+z/7P/s/+z/6v/o/+f/
5//p/+j/6P/o/+f/5//o/+j/5v/n/+f/5//p/+f/6f/p/+n/6v/v//X/AAAPACYAQwBl
AJEAwQD5ADYBaAF2AVgBGQHFAGsAFQDD/37/Rf8m/yT/NP8//0f/TP9P/1P/V/9g/23/
gf+W/6j/tf/B/8n/0v/c/+X/6v/v//D/8P/w//T/9f/2//n/+f/6//v//P/9//7///8B
AP////8AAAEAAgACAAMABAAFAAUABgAGAAgACQAJAAkACQAKAAoACwAMAAwADAANAA4A
DgAOABAADgAOABAAEQASABMAEwAUABQAFAAWABgAGQAZABoAGwAeAB8AIAAhACEAIgAj
ACQAJQAmACgAKQAsAC4AMAAxADMANQA3ADkAOwA9AD8AQQBEAEYASABLAE0AUQBSAFQA
VQBXAFkAXABeAGAAYgBkAGYAaQBqAGsAbABtAG0AbQBtAG0AbQBtAGsAagBpAGgAZQBj
AGEAXgBbAFgAVABPAEwASABEAD8AOQA1AC8AKwAnACMAHwAbABcAFQARAA4ACwAJAAYA
BAACAP///v/8//r/+P/3//b/9f/0//P/8v/x//H/8P/v/+//7//v/+3/7f/t/+7/7v/t
/+3/7f/t/+//7//u/+7/7v/u/+7/7v/u/+//7//v/+//7//v/+//7//v//H/7//v//D/
8P/x//H/8f/y//L/9P/0//X/9f/1//X/9f/2//b/9v/2//b/9v/3//f/9//2//b/9//4
//r/+f/5//n/+f/5//n/+f/5//n/+f/4//j/9//2//b/9v/2//b/9v/2//b/9v/2//X/
9P/0//T/9P/0//T/8//z//P/8//z//L/8v/y//L/8v/y//L/8v/0//T/8//z//H/8f/x
//H/8//z//P/8v/w//D/8P/w//L/8f/x//L/8v/x//H/8f/x//H/8f/x//H/8f/x//H/
8f/w//D/8P/w//D/8P/w//L/8v/y//L/8P/w//D/8P/w//D/8P/w/+//7//v/+//7//v
/+//7//x//H/8f/w//D/8P/w//D/8P/w//D/8P/w//D/8P/w//D/8P/w//D/8P/w//D/
8P/w//D/8P/w//D/8P/w//D/8P/w//D/8P/w//D/8P/w//D/8P/w//D/8P/w//D/8P/y
//L/8v/y//D/8P/w//D/8P/w//D/8P/w//D/8P/w//L/8v/y//L/8P/w//D/8P/w//D/
8P/w//L/8v/y//L/8v/y//L/8v/y//L/8v/y//D/8P/w//D/8v/y//L/8v/y//L/8v/y
//L/8v/y//L/8P/w//D/8P/y//L/8v/y//L/8v/y//L/8v/y//L/8v/y//L/8v/y//L/
8v/y//L/8v/y//L/8v/y//L/8v/y//L/8v/y//L/8v/x//H/8f/x//H/8v/y//L/8v/y
//L/8v/y//L/8v/0//T/9f/2//f/+P/4//j/+P/5//n/+v/6//z//P/8//z//f/9//3/
/f/9//z//P/8//z//P/7//r/+P/4//n/+v/7//3//f/8//v/+v/5//j/9//3//f/9v/2
//b/9v/2//b/9v/2//b/9P/z//P/8//y//L/8v/z//P/9P/0//T/9f/1//X/9f/1//X/
9f/3//r///8HABQAJwBCAGMAiQC5APEAMQFsAYgBeAFCAfUAnwBHAPX/rf9u/z//Mv8+
/0r/T/9T/1r/X/9n/3P/gv+X/6v/uv/G/9H/2//l/+7/9v/5//z//f/+/wAAAgACAAMA
BAAHAAcACAAJAAoACQAKAAsADQANAA0ADgAPABAAEAARABIAEQARABIAEgASABMAEwAT
ABUAFgAWABcAGgAaABoAGwAcABwAHAAeABwAHAAeAB8AIAAhACEAIgAkACQAJgAoACkA
KQAqACsAKgArACwALQAxADIAMwA0ADUANgA4ADkAPAA+AEAAQQBBAEMARQBHAEkASwBN
AE8AVABWAFgAWwBbAF8AYABiAGUAZwBpAGwAbgBwAHIAdAB0AHcAeAB5AHoAewB7AHsA
ewB7AHsAewB5AHgAdwB2AHMAcQBvAGwAaQBmAGIAXQBaAFYAUgBNAEkARQA/ADsAOQA1
ADEALQApACcAIwAgAB0AGwAYABYAFAARABAADgAMAAoACQAIAAcABgAFAAQABQAFAAQA
AwADAAMAAwABAAEAAQACAAIA/////////////////v/+/wAAAAAAAAAAAAABAAEAAQAB
AAEAAQABAAMAAwAFAAMAAwAEAAQABQAFAAUABgAGAAQABAAFAAUABwAHAAcACAAIAAgA
CAAIAAgACQAJAAkABgAGAAcACAAIAAcABwAHAAkACQAJAAkACQAJAAkACAAIAAcABgAG
AAYABgAGAAYABgAGAAYABgAFAAQABAAEAAQABAAEAAMAAwADAAMAAwACAAIAAgACAAIA
AgACAAIAAgACAAEAAQABAAEAAQABAAEAAQABAAAAAAAAAAAAAAAAAP////8AAAAA////
/////////////////////////////v/+//7//v/+//7//v/+//7//v/+//7//v/+//7/
/v/+//7//v/9//3//f/9//3//f/9//3//////////v/8//z//P/8//z//P/8//z//v/+
//7//v/8//z//P/8//z//P/8//z//P/8//z//P/8//z//P/8//z//P/8//z//P/8//z/
/P/+//7//v/+//z//P/8//z//P/8//z//P/+//7//v/+//7//v/+//7//v/+//7//v/+
//7//v/+//7//v/+//7//v/+//7//v/+//7//v/+//7//v/+//7//v/+//7//v/+//7/
/v/+//7//v/+//7//v/+//7//v/+//7//v/+//7//v/+//7//v/+//7//v/+//7//v/+
//7//v/+//7//v/+//7//v/+//7//v/+//7//v/+//7//v/+//7//v/+//7//v/+//7/
/v/+/w==
         </WaveFormData>
      </LeadData>
      <LeadData>
         <LeadByteCountTotal>10000</LeadByteCountTotal>
         <LeadTimeOffset>0</LeadTimeOffset>
         <LeadSampleCountTotal>5000</LeadSampleCountTotal>
         <LeadAmplitudeUnitsPerBit>4.88</LeadAmplitudeUnitsPerBit>
         <LeadAmplitudeUnits>��V</LeadAmplitudeUnits>
         <LeadHighLimit>2147483647</LeadHighLimit>
         <LeadLowLimit>268435456</LeadLowLimit>
         <LeadID>V5</LeadID>
         <LeadOffsetFirstSample>0</LeadOffsetFirstSample>
         <FirstSampleBaseline>0</FirstSampleBaseline>
         <LeadSampleSize>2</LeadSampleSize>
         <LeadOff>FALSE</LeadOff>
         <BaselineSway>FALSE</BaselineSway>
         <ExcessiveACNoise>FALSE</ExcessiveACNoise>
         <MuscleNoise>FALSE</MuscleNoise>
         <LeadDataCRC32>1304891371</LeadDataCRC32>
         <WaveFormData>
9v/2//b/9v/2//b/9v/2//b/9v/2//b/9v/2//b/9v/2//b/9v/2//b/9v/2//b/9v/2
//b/9v/0//T/9P/0//T/9P/0//T/9P/0//T/9P/0//T/9P/0//b/9v/2//b/9v/2//b/
9v/2//b/9v/2//b/9v/2//b/9v/2//b/9v/0//T/9P/0//T/9P/0//T/9P/0//T/9P/0
//T/9P/0//L/8v/y//L/8v/y//L/8v/0//T/9P/0//L/8v/y//L/9P/0//T/9P/0//T/
9P/0//T/9P/0//T/9P/0//T/9P/0//T/9P/0//T/9P/0//T/8v/y//L/8v/0//T/9P/0
//L/8v/y//L/8v/y//L/8v/0//T/9P/0//L/8v/y//L/8v/y//L/8v/0//T/9P/0//T/
9P/0//T/9P/0//T/9P/y//L/8v/y//L/8v/y//L/8v/y//L/8v/y//L/8v/y//L/8v/y
//L/8v/y//L/8v/0//T/9P/0//T/9P/0//T/8v/y//L/8//z//P/8//z//P/8//z//L/
8v/z//P/8//1//X/9v/2//j/+f/5//n/+v/6//r/+//5//n/+f/5//r/+v/5//n//P/9
//7//v/8//r/+f/5//r/+//9//3//f/9//z//P/6//n/+f/5//n/+f/4//j/+P/4//j/
9v/3//b/9f/1//L/8v/y//H/8//z//P/8//z//P/8//z//P/8//x/+//7f/r/+j/6P/r
/+//+/8NACUAQQBhAIcAuwD5ACgBPgE6AR0B6QCqAHQARgAgAAIA7f/l/97/1v/Q/8//
y//H/8f/y//U/9r/4f/n/+v/8P/0//b/+P/7//v/+v/6//r/+f/5//r/+v/7//v/+//8
//3/+//7//z//P/8//z//f/9//3//v/+//7///8AAAAAAAAAAAAA/////wIAAgADAAMA
AwADAAQABAACAAMAAwAFAAcABwAHAAkACAAIAAgACAAIAAkACgALAAsADQANAA4ADwAP
ABAAEQASABMAFAAVABUAFgAXABgAGQAaABsAHQAeAB8AIQAiACEAIwAmACcAKgAtAC0A
MAAyADQANQA3ADgAOwA9AD4AQABBAEMARQBDAEYASABIAEkASgBLAEwATgBPAE8ATwBP
AE8ATwBPAE0ATABKAEkARgBEAEEAPgA7ADkANgAzAC4AKgAnACMAIwAgAB0AGgAWABMA
EgAQAA4ADAAKAAgACAAGAAUAAwACAAEAAAD///7//f/9//3//P/8//z/+v/8//z/+//7
//n/+f/5//n/+f/5//n/+f/4//j/+P/4//r/+v/6//r/+v/6//r/+v/6//r/+v/7//n/
+f/6//r/+v/6//r/+v/6//r/+v/7//z//P/7//v//P/8//z/+//9//3//f/9//3//f/9
//3//f/9//3//P/8//z//P/8//z//P/8//z//P/8//v/+//7//v/+//6//r/+f/5//n/
+f/5//j/+P/4//j/+P/3//f/+P/4//f/9//3//f/9//2//b/9v/2//b/9v/2//b/9v/2
//b/9v/2//X/9f/2//b/9v/2//b/9v/2//b/9f/1//X/9f/0//T/9P/0//T/9P/0//T/
9P/0//P/8//z//P/8//z//P/9v/2//b/9v/2//b/9v/2//T/9P/0//T/9P/0//T/9P/0
//T/9P/0//T/8//z//P/9f/1//X/9P/0//T/9P/0//T/9P/0//T/8v/y//L/8v/y//L/
8v/y//L/8v/y//L/9P/0//T/9P/0//T/9P/0//T/9P/0//T/9P/0//T/9P/0//T/9P/0
//T/9P/0//T/9P/0//T/9P/0//T/9P/0//T/9P/0//T/9P/0//T/9P/0//T/9P/0//T/
9P/0//T/9P/0//T/9P/0//T/9P/0//T/9P/0//T/9P/0//T/9P/0//T/9P/0//b/9v/2
//b/9P/0//T/9P/0//T/9P/0//T/9P/0//T/9P/0//T/9P/2//b/9v/2//T/9P/0//T/
9v/2//b/9v/2//b/9v/2//b/9v/2//b/9v/2//b/9v/2//b/9v/2//b/9v/2//b/9v/2
//b/9v/2//b/9v/2//b/9v/2//b/9v/2//b/9v/2//b/9v/2//b/9v/2//b/9v/2//b/
9v/2//b/9v/2//T/9f/1//X/9f/1//X/9f/3//b/9v/3//X/9f/3//f/+v/6//r/+//5
//n/+v/6//z//f/9//3//f/9//7//v/9//3//v///wAAAAAAAP7//f/9//7/////////
/////wAAAAD+//3//f/9//3//f/8//z//P/8//z/+v/5//j/9//3//b/9v/0//P/8//z
//X/9f/1//X/9f/1//X/9f/1//P/8f/v/+z/7P/t//H/+/8NACMAPQBbAH8ArwDpAB4B
OgE8ASUB8wC4AIAAUgAqAAwA9//r/+b/4P/a/9f/0//P/8v/z//W/9z/4//p/+3/8v/2
//r//P///////v/+//7//f/9//7//v////////8AAAEAAQABAAIAAgACAAIAAwADAAMA
BAAEAAQABQAGAAYABgAIAAgABwAHAAgACAAJAAkACQAJAAoACgAKAAsACwANAA0ADQAN
AA8ADgAOAA4ADgAOAA8AEAARABEAEwATABQAFQAVABYAFwAWABcAGAAZABsAHAAdAB4A
HQAeAB8AIQAiACMAJQAmACcAKQAsAC0ALgAxADEANAA2ADgAOQA7ADoAPQA/AEAARABF
AEcASQBJAEwATgBOAE8AUABRAFIAUABRAFEAUQBTAFMAUwBTAFEAUABOAE0ATABKAEcA
RABBAD8APAA5ADgANAAxAC0AKwAoACUAIgAeABsAGgAYABYAFAASABAADgAMAAsACQAI
AAcABgAFAAQAAwADAAMAAgACAAIAAAAAAAAA///////////////////////////+//7/
/v/+//7//v/+//7//v/+//7//v/+//7//v////////8AAAAAAAAAAAAAAAAAAAAAAAAB
AAIAAgABAAEAAgACAAIAAQABAAEAAQABAAEAAQABAAEAAQABAAEAAAAAAAAAAAAAAP7/
/v/+//7/AAAAAP/////////////+//7//f/9//3/+//7//r/+v/8//z//P/7//v//P/8
//v/+//7//v/+//6//r/+v/6//j/+P/4//j/+P/4//j/+P/4//f/9//4//b/9v/2//b/
9v/2//b/9f/1//X/9f/0//b/9v/2//b/9v/2//b/9v/2//X/9f/1//X/9f/1//X/9v/2
//b/9v/0//T/9P/0//b/9v/2//b/9P/0//T/9P/0//T/9P/0//T/8//z//P/9f/z//P/
8v/y//L/8v/y//L/8v/y//L/8v/y//L/8v/y//L/8v/y//L/8v/y//L/8P/w//D/8P/y
//L/8v/y//L/8v/y//L/8v/y//L/8v/w//D/8P/w//L/8v/y//L/8v/y//L/8v/y//L/
8v/y//D/8P/w//D/8P/w//D/8P/w//D/8P/w//L/8v/y//L/8P/w//D/8P/u/+7/7v/u
//D/8P/w//D/8P/w//D/8P/w//D/8P/w//D/8P/w//D/7v/u/+7/7v/w//D/8P/w//D/
8P/w//D/8P/w//D/8P/u/+7/7v/u/+7/7v/u/+7/7v/u/+7/7v/w//D/8P/w/+7/7v/u
/+7/8P/w//D/8P/w//D/8P/w/+7/7v/u/+7/7v/u/+7/7v/w//D/8P/w/+7/7v/u/+7/
7v/u/+7/7v/s/+3/7f/t/+//7//v/+//7f/s/+z/7f/t/+3/7//v//D/8P/w//H/8//z
//T/9P/0//X/9f/1//X/9f/2//b/9f/1//b/9//4//j/+P/2//P/8//0//X/9//3//f/
9//4//j/9v/1//P/8//z//P/8v/y//L/8v/y//D/7//u/+3/7f/s/+z/7P/r/+v/6//r
/+v/6//r/+v/6//r/+v/7f/r/+n/5f/i/+L/4f/n//X/BwAfAD8AYwCJALsA+wAwAUoB
SgEtAfMArABsADQAAgDi/9P/yf/E/8T/xv/D/7//uf+1/7f/vv/I/8//1//d/+D/5P/q
/+7/7//x//L/8v/w//H/8f/y//L/8//z//P/9P/1//X/9f/2//b/+P/4//n/+f/5//r/
+v/6//v//P/8//z/AAAAAP////8CAAIAAwADAAMAAwAEAAQABAAFAAUABwAJAAkACQAL
AAoACgAKAAoACgALAAwADQANAA8ADwAQABEAEQASABMAFAAVABYAFwAVABYAFwAYABsA
HAAdAB8AIAAhACMAJAAmACkALQAvAC4AMQAxADQANAA2ADcAOQA6AD0APwBAAEIAQwBF
AEcASQBMAE4ATgBPAFAAUQBSAFQAVQBVAFUAUwBTAFMAUwBPAE4ATABLAEgARgBDAEAA
PQA7ADgANQAwACwAKQAlACEAHgAbABgAFAARABAADgAMAAoACAAGAAQAAgABAP///v/9
//z/+//4//f/9//3//b/9v/2//T/9P/0//P/8//z//P/8//z//P/8//z//P/8P/w//D/
8P/w//D/8P/w//L/8v/y//L/8v/y//L/8//x//H/8v/y//T/9P/0//T/9v/2//b/9//3
//b/9P/z//T/9P/0//P/9f/1//X/9f/3//f/9//3//f/9//3//b/9v/2//b/9v/2//b/
9v/2//b/9v/1//X/8//z//P/8v/y//H/8f/x//H/8f/w//D/8v/y//L/8f/v//D/8P/v
/+//7//v/+//7v/u/+7/7v/s/+z/7P/s/+z/7P/s/+z/7P/r/+v/7P/q/+r/6v/q/+r/
6v/q/+n/6f/p/+n/6P/q/+r/6v/q/+r/6v/q/+r/6v/p/+n/6f/o/+f/5v/l/+b/5v/m
/+b/6P/o/+j/6P/m/+b/5v/m/+b/5v/m/+b/5v/m/+b/5v/o/+f/5//n/+X/5f/l/+b/
5P/k/+T/5P/k/+T/5P/k/+b/5v/m/+b/5P/k/+T/5P/i/+L/4v/i/+T/5P/k/+T/5P/k
/+T/5P/i/+L/4v/i/+L/4v/i/+L/5P/k/+T/5P/k/+T/5P/k/+L/4v/i/+L/4v/i/+L/
4v/k/+T/5P/k/+L/4v/i/+L/5P/k/+T/5P/i/+L/4v/i/+L/4v/i/+L/4v/i/+L/4v/i
/+L/4v/i/+L/4v/i/+L/4P/g/+D/4P/i/+L/4v/i/+D/4P/g/+D/4P/g/+D/4P/i/+L/
4v/i/+L/4v/i/+L/4P/g/+D/4P/i/+L/4v/i/+D/4P/g/+D/4P/g/+D/4P/g/+D/4P/g
/+D/4P/g/+D/3v/e/97/3v/e/97/3v/e/+D/4P/g/+H/4f/h/+H/4f/f/9//3//e/+D/
4f/h/+H/4f/h/+L/4v/i/+P/4//j/+T/5P/k/+X/5//n/+f/5//m/+b/5f/l/+b/5//o
/+j/6P/m/+X/5f/m/+f/6f/p/+n/6f/o/+j/5v/l/+X/5f/n/+f/5v/m/+b/5v/m/+T/
4//i/+H/4f/e/97/3v/d/93/3f/d/93/3//f/9//3//f/9//3//d/9v/2f/W/9T/1f/b
/+X/9/8RADEAVQB9ALEA8wAsAUoBTAEzAfsAsgBwADYAAgDe/8v/w/++/7r/uv+3/7H/
rf+r/6//tP+8/8X/zf/T/9j/3P/g/+b/6f/p/+j/5v/m/+f/5//o/+j/6f/r/+v/7P/t
/+3/7f/u/+7/8P/w//H/8f/x//L/8v/y//P/9P/0//T/9v/2//X/9f/2//b/9//3//f/
9//4//j/+P/5//n/+//7//v/+//9//7//v/+//7//v///wAAAQADAAUABQAGAAUABQAG
AAcACAAJAAoACwANAA4ADwAQABMAFAAVABcAFgAXABkAGgAdAB8AIgAjACIAJQAlACgA
KgAsAC0ALwAyADUANwA4ADoAOwA9AD8APwBCAEQARABFAEYARwBIAEgASQBJAEkASQBJ
AEkASQBJAEgARgBFAEIAQAA9ADoANQAzADAALQAqACYAIwAfABsAGAAVABIAEAANAAwA
CgAGAAQAAgAAAP7//P/7//n/+P/3//b/9f/0//P/8//z//L/8v/y//D/8P/w/+//7//v
/+//7//v/+//7//v/+//8P/w//D/8P/w//D/8P/w//D/8P/w//D/8P/w//D/8f/x//H/
8v/y//L/8v/y//L/9P/0//T/9f/2//b/9f/1//b/9v/2//X/9//3//f/9//3//f/9//3
//f/9//3//b/9v/2//b/9v/2//b/9v/2//j/+P/3//f/9//3//f/9v/2//X/9f/1//f/
9//2//b/9v/2//b/9f/z//T/9P/z//P/8//z//P/8v/y//L/8v/y//L/8v/y//L/8v/y
//L/8v/x//H/8v/y//L/8v/y//D/8P/w/+//8f/x//H/8P/w//D/8P/w//L/8v/y//L/
8v/x//H/8f/x//H/8f/x//D/8P/w//D/8v/y//L/8v/w//D/8P/w//D/8P/w//D/8P/w
//D/8P/y//H/8f/x//H/8f/x//L/8P/w//D/8P/y//L/8v/y//D/8P/w//D/8P/w//D/
8P/w//D/8P/w//L/8v/y//L/8v/y//L/8v/y//L/8v/y//D/8P/w//D/8P/w//D/8P/y
//L/8v/y//D/8P/w//D/8P/w//D/8P/w//D/8P/w//D/8P/w//D/8P/w//D/8P/y//L/
8v/y//L/8v/y//L/8v/y//L/8v/y//L/8v/y//L/8v/y//L/8v/y//L/8v/y//L/8v/y
//L/8v/y//L/8v/y//L/8v/y//L/8v/y//L/8v/y//L/8v/y//L/8v/y//L/8v/y//T/
9P/0//T/8v/y//L/8v/0//T/9P/0//L/8v/y//P/8//z//P/8//z//P/8//y//L/8//z
//P/9f/1//b/9v/2//f/9//3//r/+v/6//v/+f/5//n/+f/6//r/+f/5//r/+//8//z/
+v/4//f/9//4//n/+//7//3//f/8//z/+P/3//f/9//3//f/9v/2//j/+P/4//b/9f/0
//P/8//w//D/8P/v/+//7//v/+//8f/x//H/8f/v/+//8f/v/+v/6f/m/+b/5//t//n/
DQAlAEEAYQCJAMEA/wAuAUIBPAEdAekAqgB0AEgAIAACAO3/4//e/9T/0P/P/8v/x//J
/8//1v/c/+H/5//t//L/9P/2//r/+//7//r/+P/4//n/+f/6//r/+//7//v//P/9//3/
/f/+//7//v/+/////////wAAAAAAAAEAAgACAAIAAgACAAEAAQACAAIAAwADAAMAAwAE
AAQABAAFAAUABwAHAAcABwAJAAoACgAKAAoACgALAAwADQALAA0ADQAOAA8ADwAQABEA
EgATABQAFQAVABYAFwAYABkAGgAbAB0AHgAfACEAIgAjACUAKAApACoALQAtADAAMgA0
ADUANwA4ADsAPQA+AEAAQQBDAEUARQBIAEoASgBLAEwATQBOAE4ATwBPAE8ATwBPAE8A
TwBNAEwASgBJAEYARABBAD4AOwA5ADYAMwAwACwAKQAlACEAHgAbABgAFAARABAADgAM
AAoACAAGAAYABAADAAEAAAD///7//f/8//v/+//7//r/+v/6//j/+P/4//f/9//1//X/
9f/1//f/9//3//f/9v/2//b/9v/2//b/9v/2//b/9v/2//b/9v/2//b/9//3//f/+P/4
//j/+P/4//j/+v/6//r/+//6//r/+f/5//r/+v/6//n/+//7//v/+//5//n/+f/5//v/
+//7//r/+v/6//r/+v/6//r/+v/6//r/+v/5//n/9//3//f/9v/4//f/9//3//f/9//2
//b/9v/2//b/9f/1//b/9v/1//X/9f/1//X/9P/0//T/9P/0//T/9P/0//T/9P/0//T/
9P/z//P/9P/0//T/9P/0//T/9P/0//P/8//z//P/8v/y//L/8v/y//L/8v/y//L/8v/x
//H/8f/x//H/8f/x//L/8v/y//L/8v/y//L/8v/y//L/8v/y//L/8v/y//L/8v/y//L/
8v/y//H/8f/x//H/8f/x//D/8P/w//D/8P/w//D/8P/w//L/8v/y//L/8v/y//L/8v/w
//D/8P/w//L/8v/y//L/8v/y//L/8v/w//D/8P/w//D/8P/w//D/8P/w//D/8P/w//D/
8P/w//D/8P/w//D/8P/w//D/8P/w//D/8P/w//L/8v/y//L/8v/y//L/8v/y//L/8v/y
//L/8v/y//L/8P/w//D/8P/y//L/8v/y//D/8P/w//D/8P/w//D/8P/y//L/8v/y//D/
8P/w//D/8P/w//D/8P/w//D/8P/w//D/8P/w//D/8P/w//D/8P/w//D/8P/w//D/8P/w
//D/8P/w//D/8P/w//D/8P/w//D/8P/w//D/8P/w//D/8P/u/+7/7v/u//D/8P/w//D/
8P/w//D/8P/w//D/8P/w//D/8P/x//H/8f/x//H/8f/z//P/8v/y//H/8f/x//P/9f/2
//b/9v/1//X/9f/2//j/+P/5//n/9//3//f/+P/4//f/9//4//n/+v/6//r/+v/5//n/
+v/5//v/+//7//3//P/8//r/9//3//f/9//3//b/9v/2//j/+P/2//X/9P/z//P/8v/y
//L/8f/x//P/8//z//P/8//z//P/8//x//H/7//t/+v/6v/o/+n/7//9/xEAKwBHAGcA
jwDDAP8AKgE8ATQBEQHdAKAAbABAABoAAADt/+P/3v/Y/9T/0//N/8n/yf/P/9b/3v/j
/+n/7f/y//b/+P/8//3//f/8//z//P/7//v//P/8//3//f/9//7////9//3//v/+/wAA
AAABAAEAAQACAAIAAgABAAIAAgACAAQABAADAAMABAAEAAUABQAHAAcACAAIAAgACQAJ
AAsACwALAAsADQAOAA4ADgAOABAAEQASABMAEQATABMAFAAVABUAFgAXABgAGQAaABsA
GwAcAB0AHgAhACIAIwAlACQAJQAnACgAJwApACwALQAwADMAMwA2ADYAOAA5ADsAPAA/
AEEAQgBEAEUARwBJAEkATABOAE4ATQBOAE8AUABSAFMAUwBTAFEAUQBRAFEATwBOAEwA
SwBKAEgARQBCAD0AOwA4ADUANAAwAC0AKQAnACQAIQAeABwAGQAYABYAEgAQAA4ADAAM
AAoACQAHAAYABQAEAAMABAADAAMAAwACAAIAAgAAAAAAAAD//////f/9//3//f//////
//////z//P/8//z//P/8//z//P/8//z//P/8//7//v/+/////////wAAAAAAAAAAAAAA
AAAAAAAAAAEAAAAAAP////8AAAAAAAD//wEAAQABAAEAAQABAAEAAQD////////+/wAA
AAAAAAAAAAAAAAAAAAAAAAAA//////////////7//v/9//3//f/9//3//P/8//z//P/8
//v/+//8//z/+//7//v/+//7//z//P/8//z//P/8//z//P/6//r/+v/6//z/+//7//z/
/P/8//z//P/8//z//P/7//v/+//7//r//P/8//z//P/8//z//P/8//z/+//7//v/+//7
//v/+//6//r/+v/6//j/+P/4//j/+v/6//r/+v/4//j/+P/4//j/+P/4//j/+v/5//n/
+f/5//n/+f/4//j/+P/4//j/9v/2//b/9v/2//b/9v/2//b/9v/2//b/9v/2//b/9v/2
//b/9v/2//b/9v/2//b/9v/2//b/9v/2//b/9v/2//b/9v/2//b/9v/2//b/9v/4//j/
+P/4//j/+P/4//j/9v/2//b/9v/2//b/9v/2//b/9v/2//b/+P/4//j/+P/2//b/9v/2
//b/9v/2//b/9v/2//b/9v/2//b/9v/2//T/9P/0//T/9v/2//b/9v/2//b/9v/2//T/
9P/0//T/9P/0//T/9P/0//T/9P/0//T/9P/0//T/9v/2//b/9v/2//b/9v/2//T/9P/0
//T/9P/0//T/9P/0//T/9P/0//L/8v/z//P/8//z//P/8//1//X/9P/0//X/9f/1//f/
9f/2//b/9v/3//f/9//4//r/+v/7//v/+f/5//n/+v/6//n/+f/6//v//P/8//z//P/7
//v//P/7//3//f/9//3//P/8//r/+f/5//n/+f/5//j/+P/4//j/+P/2//X/9P/z//P/
8v/y//L/8f/x//H/8f/x//H/8f/x//H/8f/z//H/7//v/+v/6P/m/+f/6//1/wcAHQA7
AFsAfwCtAOkAIgFCAUgBMwEFAcIAhABQACIAAADp/93/2P/U/9L/0f/L/8X/v//B/8b/
zv/X/93/4//m/+r/7v/y//f/+f/4//j/+P/1//X/9v/2//f/9//3//j/+f/5//n/+v/6
//r/+v/7//v/+//8//z//P/9//7//v/+/wAAAAD/////AAAAAAEAAQABAAEAAgACAAIA
AwADAAUAAwADAAMABQAGAAYABgAGAAYABwAIAAkACQALAAsADAANAA0ADgAPAA4ADwAQ
ABEAEwAUABUAFgAXABgAGQAbABoAGwAdAB4AHwAhACQAJQAmACkAKQAsAC4AMAAxADMA
NAA3ADkAOgA8AD0APwBBAEEARABGAEYARwBIAEkASgBKAEsASwBLAEkASQBJAEkASQBI
AEYARQBCAEAAPQA6ADcANQAyAC8AKgAmACMAHwAbABgAFQASAA4ACwAKAAgABgAEAAIA
AAD+//z/+//5//j/9//2//X/9P/z//P/8//y//L/8v/w//D/8P/v/+//7//v/+//7//v
/+//7//v/+7/7v/u/+7/7P/s/+z/7P/u/+7/7v/u/+7/7v/u/+//7//v//D/8P/w//D/
8P/w//D/8P/w//H/8v/y//H/8f/y//L/8v/x//P/8//z//P/8//z//P/8//z//P/8//y
//T/9P/0//T/9P/0//T/9P/0//T/8//z//P/8//z//L/8v/x//H/8f/z//P/8v/y//L/
8v/y//H/7//w//D/7//v/+//7//v/+7/7v/u/+7/7v/u/+7/7v/u/+7/7v/u/+7/7f/t
/+7/7v/u/+7/7v/u/+7/7v/t/+3/7f/t/+z/7v/u/+7/7v/u/+7/7v/u/+7/7f/t/+3/
7//v/+//7//u/+7/7v/u//D/8P/w//D/7v/u/+7/7v/u/+7/7v/u//D/8P/w//D/8P/v
/+//7//v/+//7//w//D/8P/w//D/8P/w//D/8P/w//D/8P/w//D/8P/w//D/8P/w//D/
8P/w//D/8P/w//D/8P/w//D/8P/w//D/8P/w//D/8P/w//L/8v/y//L/8v/y//L/8v/y
//L/8v/y//L/8v/y//L/8v/y//L/8v/y//L/8v/y//L/8v/y//L/8v/y//L/8v/y//L/
8v/y//T/9P/0//T/9P/0//T/9P/0//T/9P/0//T/9P/0//T/9P/0//T/9P/y//L/8v/y
//L/8v/y//L/8v/y//L/8v/y//L/8v/y//T/9P/0//T/9P/0//T/9P/0//T/9P/0//T/
9P/0//T/9P/0//T/9P/0//T/9P/0//T/9P/0//T/9P/0//T/9P/0//T/9f/1//P/8//z
//P/9f/1//T/9P/1//X/9f/3//n/+v/6//r/+f/5//n/+v/8//z//f/9//3//f/9//7/
/P/7//v//P/9//7//v/+//z/+//7//z//f////////////7//v/8//3//f/9//3//f/8
//z//P/8//z/+v/5//j/9//3//b/9v/2//X/9f/3//f/9//3//f/9//3//f/9//1//P/
8f/v/+7/7P/v//f/BQAZADMAUQBxAJsA1wARAToBRgE8ARcB3QCiAG4AQgAeAAIA8f/r
/+T/3P/Y/9X/0f/P/8//1f/e/+T/6f/t//P/9v/6//7/AAABAAEAAgAAAAAAAQD//wAA
AAABAAEAAQACAAMAAwADAAQABAAEAAQABQAFAAUABgAGAAYABwAIAAgACAAIAAgABwAH
AAgACAAJAAkACQAJAAoACgAKAAsACwANAA0ADQANAA8AEAAQABAAEAASABMAFAAVABcA
GQAZABoAGwAbABwAHQAeAB8AIAAhACMAJAAlACYAKQAqACsALQAuAC8AMQAyADMANQA4
ADkAOgA9AD0AQABCAEQARQBHAEgASwBNAE4AUABRAFMAVQBVAFgAWgBaAFsAXABdAF4A
XgBfAF8AXwBfAF8AXwBfAF0AXABaAFkAVgBUAFEATgBLAEkARgBDAEAAPAA5ADUAMwAw
AC0AKgAoACUAJAAiAB4AHAAaABgAGAAWABUAEwASABEAEAAPAA4ADQANAA0ADAAMAAwA
CgAMAAwACwALAAsACwALAAsACQAJAAkACQAKAAoACgAKAAgACAAIAAgACgAKAAoACgAK
AAoACgALAAsACwAMAAwADAAMAAwADAAMAAwADAANAA4ADgANAA0ADgAOAA4ADQAPAA8A
DwAPAA8ADwAPAA8ADwAPAA8ADgAOAA4ADgAOAA4ADgAOAA4ADgAOAA0ADQANAA0ADQAM
AA4ADQANAA0ADQANAAwADAAMAAwADAALAAsADAAMAAsACwALAAsACwAKAAoACgAKAAgA
CAAIAAgACgAKAAoACgAKAAkACQAKAAoACgAKAAoACgAKAAoACQAJAAkACQAIAAgACAAI
AAgACAAIAAgACAAKAAkACQAJAAkACQAJAAkACAAIAAgACAAIAAgACAAIAAgACAAIAAgA
CAAIAAgACAAIAAgACAAIAAgABwAHAAcACQAJAAkACAAIAAgACAAIAAoACgAKAAoACAAI
AAgACAAIAAgACAAIAAgACAAIAAgACAAIAAgACAAKAAoACgAKAAoACgAKAAoACAAIAAgA
CAAIAAgACAAIAAgACAAIAAgACAAIAAgACAAKAAoACgAKAAoACgAKAAoACgAKAAoACgAK
AAoACgAKAAoACgAKAAoACgAKAAoACgAKAAoACgAKAAoACgAKAAoACgAKAAoACgAMAAwA
DAAMAAoACgAKAAoACgAKAAoACgAMAAwADAAMAAwADAAMAAwADAAMAAwADAAMAAwADAAM
AAwADAAMAAwADAAMAAwADAAMAAwADAAMAAwADAAMAAwADAAMAAwADAAMAAwADAAMAA4A
DgAOAA==
         </WaveFormData>
      </LeadData>
      <LeadData>
         <LeadByteCountTotal>10000</LeadByteCountTotal>
         <LeadTimeOffset>0</LeadTimeOffset>
         <LeadSampleCountTotal>5000</LeadSampleCountTotal>
         <LeadAmplitudeUnitsPerBit>4.88</LeadAmplitudeUnitsPerBit>
         <LeadAmplitudeUnits>��V</LeadAmplitudeUnits>
         <LeadHighLimit>2147483647</LeadHighLimit>
         <LeadLowLimit>268435456</LeadLowLimit>
         <LeadID>V6</LeadID>
         <LeadOffsetFirstSample>0</LeadOffsetFirstSample>
         <FirstSampleBaseline>0</FirstSampleBaseline>
         <LeadSampleSize>2</LeadSampleSize>
         <LeadOff>FALSE</LeadOff>
         <BaselineSway>FALSE</BaselineSway>
         <ExcessiveACNoise>FALSE</ExcessiveACNoise>
         <MuscleNoise>FALSE</MuscleNoise>
         <LeadDataCRC32>1839286944</LeadDataCRC32>
         <WaveFormData>
AAAAAAAAAAAAAAAAAAAAAP7//v/+//7//v/+//7//v/+//7//v/+//7//v/+//7//v/+
//7//v/8//z//P/8//7//v/+//7//v/+//7//v/+//7//v/+//7//v/+//7//v/+//7/
/v/+//7//v/+//7//v/+//7//v/+//7//v/+//7//v/+//7//v/+//7//v/+//7//v/8
//z//P/8//z//P/8//z//P/8//z//P/8//z//P/8//z//P/8//z//P/8//z//P/8//z/
/P/8//z//P/8//z//P/8//z//P/8//z//P/8//z//P/8//z/+v/6//r/+v/8//z//P/8
//r/+v/6//r/+v/6//r/+v/6//r/+v/6//r/+v/6//r/+v/6//r/+v/6//r/+v/6//r/
+v/6//r/+v/6//r/+v/6//r/+v/6//r/+v/6//r/+v/6//r/+v/6//r/+v/6//r/+v/6
//r/+v/6//r/+v/6//r/+v/6//z//P/8//z/+//7//v//P/8//z//P/8//z//P/8//z/
/P/8//z//f/9//7//v/+/////////wAAAAAAAAAAAQABAAEAAQACAAQABAADAAMAAgAE
AAUABQAEAAQAAwADAAUABQAHAAcABQAFAAUABQAFAAUABQAFAAMAAgACAAIAAgACAAEA
//8AAAAA///+//v/+//8//z//f/9//3//f/9//3//f/9//3//f/9//v/+P/2//L/8v/y
//X//P8JABYAKAA6AFEAcgCcAL4A1ADeANYAvwChAIQAbABXAEgANwAsACMAGQARAAwA
BgD+//n/+////wEAAgADAAQABQAGAAgACAAIAAgABwAEAAQABAAEAAIAAgACAAIAAgAC
AAIAAgACAAIAAgACAAIAAgADAAMAAwADAAMABQAFAAUABgAGAAYABgAGAAYABwAHAAcA
CAAIAAgACAAJAAkACgAKAAoACwALAAsACwANAA0ADQALAAsADAAMAA4ADwAQABEAEQAR
ABIAEgASABMAFAAVABUAFgAWABcAGAAZABoAGgAdAB4AHwAgACEAIgAkACUAJgAnACgA
KgArAC0ALgAuADEAMgAzADQANQA3ADkAOgA7ADwAPQA+AD8AQABBAEEAQQBCAEIAQgBC
AEIAQgBCAEEAQAA/AD4APQA6ADgANgA0ADIAMAAuACoAJgAlACEAIgAgAB4AGwAZABcA
FQATABIAEgAPAA8ADgAMAAsACgAJAAgABwAGAAYABgAGAAYABgAGAAYABQAFAAUABAAE
AAQABAAEAAQABAAEAAQABAAEAAQABAAEAAQABAAEAAQABAAFAAUABQAGAAYABgAHAAcA
BwAHAAcABwAHAAcABwAFAAUABgAGAAcABwAIAAgABgAGAAcABwAHAAYABgAGAAYABgAG
AAYABgAGAAYABgAGAAYABgAFAAUABQAFAAUABQAFAAUABQAFAAUABAAEAAQABAAEAAQA
BAAEAAQABAAEAAQABAAEAAQABAADAAMAAQABAAEAAQADAAMAAwADAAEAAQABAAEAAwAC
AAIAAgABAAEAAQABAAEAAQABAAEAAQABAAEAAQAAAAAAAAAAAP/////+//7//v/+//7/
/v/+//7//f/9////////////AAAAAP////////////////////////////////////8B
AAEAAQABAAAAAAAAAAAAAAAAAAAAAAD+//7//v/+//7//v/+//7//v/+//7//v8AAAAA
AAAAAAAAAAAAAAAAAAAAAAAAAAAAAAAAAAAAAAAAAAAAAAAAAAAAAAAAAAAAAAAAAAAA
AAAAAAAAAAAAAgACAAIAAgAAAAAAAAAAAAAAAAAAAAAAAAAAAAAAAAAAAAAAAAAAAAAA
AAAAAAAAAAAAAAAAAAD+//7//v/+//7//v/+//7/AAAAAAAAAAAAAAAAAAAAAAAAAAAA
AAAA/v/+//7//v/+//7//v/+/wAAAAAAAAAAAAAAAAAAAAAAAAAAAAAAAAAAAAAAAAAA
AAAAAAAAAAAAAAAAAAAAAAAAAAAAAAAAAAAAAAAAAAAAAAAAAAAAAAAAAAAAAAAAAAAA
AAAAAAAAAAAAAAAAAAAAAAAAAAAAAAAAAAAAAAAAAAAAAAAAAAAAAAAAAAAAAAAAAAAA
AAAAAAAA////////AAAAAAAAAAAAAAAAAAAAAAAAAAAAAAIAAwADAAQABAAEAAUABQAD
AAQABAAEAAYABwAHAAcABQAGAAYABgAHAAcACAAKAAsACwAKAAoABwAHAAcABwAJAAkA
CQAJAAkACQAHAAcACQAJAAkACAAGAAYABgAGAAUAAwACAAIAAwACAAEAAQAAAAAA////
/wEAAQABAAEAAQABAAEAAQABAP///v/6//j/+P/2//n/AAALABgAKgA8AE8AbgCWALwA
1gDiAOAAywCtAJAAeABjAFQARQA4AC8AJwAfABgAEgAIAAMAAwAHAAkACgALAAwADQAO
ABAAEgASABIAEQAQAA4ADgAOAAwADAAMAAwADAAMAAwADAAMAAwADAAMAAwADAANAA0A
DQANAA0ADQANAA0ADgAOAA4ADgAOAA4ADwAPAA8AEAAQABAAEAAPAA8AEAAQABIAEwAT
ABMAEQATABMAEwATABMAFAAUABQAFQAWABcAFwAXABgAGAAaABsAHAAdAB0AHgAeAB8A
IAAhACIAIgAlACYAJwAoACkAKgAsAC0ALAAtAC4AMAAxADMANAA0ADUANgA3ADgAOwA9
AD8AQAA/AEAAQQBCAEMARABFAEUARQBGAEYARgBGAEYARgBGAEMAQgBBAEAAPwA8ADoA
OAA2ADQAMgAwAC4AKgApACUAIgAgAB4AGwAZABcAFQATABAAEAANAA0ADAAKAAkACAAH
AAYABQAEAAQABAAEAAQAAgACAAIAAQABAAEAAAAAAAAAAAAAAAAAAAAAAAAAAAAAAAAA
AAAAAAAAAAAAAAAA/v////////8AAAAAAAABAAEAAQABAAEAAQABAAEAAQD/////AAAA
AAEAAQACAAIAAgACAAMAAwADAAIAAgACAAAAAAAAAAAAAAAAAAAAAAAAAAAAAAD//wEA
AQABAAEAAQABAAEAAQABAAEAAAAAAAAAAAAAAAAA/v/+//7//v/8//z//P/8//z//P/7
//v//f/9//3//f/7//v/+//7//n/+f/5//n/+//6//r/+v/7//v/+//7//n/+f/5//n/
+f/5//n/+f/6//r/+v/6//n/+f/4//j/+v/6//r/+v/6//r/+f/5//n/+f/5//n/+v/6
//n/+f/5//n/+f/5//v/+//7//v/+f/5//n/+f/5//n/+f/5//j/+P/4//j/+P/4//j/
+P/4//j/+P/4//j/+P/4//j/+P/4//j/+P/4//j/+P/4//j/+P/4//j/9v/2//b/9v/4
//j/+P/4//j/+P/4//j/9v/2//b/9v/2//b/9v/2//b/9v/2//b/+P/4//j/+P/2//b/
9v/2//T/9P/0//T/9P/0//T/9P/2//b/9v/2//T/9P/0//T/9P/0//T/9P/y//L/8v/y
//T/9P/0//T/9v/2//b/9v/2//b/9v/2//T/9P/0//T/8v/y//L/8v/0//T/9P/0//T/
9P/0//T/8v/y//L/8v/y//L/8v/y//D/8P/w//D/7//u/+3/7P/q/+r/6v/q/+j/6P/o
/+j/6P/o/+j/6P/m/+b/5v/m/+T/5P/k/+T/5P/k/+T/5P/k/+T/5P/k/+T/5P/k/+T/
5P/k/+P/4//h/+L/4v/i/+T/5P/k/+T/4v/i/+L/4v/i/+P/4//k/+b/5v/n/+f/5f/m
/+b/5v/m/+f/5//n/+f/6P/o/+j/6f/p/+r/7P/t/+3/7P/s/+n/6f/p/+n/6//r/+v/
6//t/+3/6//r/+v/6//r/+r/6v/q/+r/6v/p/+f/5v/m/+X/5P/j/+P/5P/k/+P/4//h
/+H/4f/h/+P/4//j/+P/4//j/+D/3P/a/9j/2P/b/+L/7f/+/xIAJAA7AFwAiACuAMYA
0ADMALMAjwBsAE4AMQAgABMABgD9//n/9f/w/+r/4v/b/9n/3f/f/+L/4//k/+f/6v/s
/+7/8P/w//H/7v/u/+7/7v/s/+z/7P/u/+7/7v/u/+7/7v/u/+7/7v/u/+7/7//v/+//
7//v//D/8f/y//T/9v/2//b/9v/2//f/9//3//r/+v/6//r/+//7//z//P/+////////
////AQABAAEAAQABAAIAAgACAAMABAAFAAUABQAGAAYABgAHAAgACQAJAAoACgALAAwA
DQAOAA4AEQASABMAFAAXABgAGgAbABoAGwAcAB4AHwAhACIAIgAlACYAJwAoACkAKwAt
AC4AMQAyADMANAA1ADYANwA3ADcAOAA4ADgAOAA4ADgAOAA3ADYANQA0ADMAMAAuACwA
KgAoACYAJAAiAB4AHQAZABgAFgAUABEADQALAAkABwAIAAgABQAFAAIAAAD///7//f/8
//v/+v/6//r/+v/6//j/+P/4//f/9//3//b/9v/4//j/+P/4//b/9v/2//b/9P/0//T/
9P/0//T/9P/0//T/9f/1//X/9P/0//T/9f/1//X/9f/1//f/9//3//f/9f/1//b/9v/1
//X/9v/2//j/+P/5//n/+f/4//j/+P/4//j/+P/4//r/+v/6//r/+P/4//j/9//3//f/
9//3//X/9f/1//X/9f/1//T/9P/0//T/9P/0//T/9P/0//T/9P/0//T/9P/0//T/8//z
//P/8//z//P/8//z//P/8//x//H/8f/x//H/8P/w//D/8f/x//H/8f/v/+//7//v//H/
8f/x//H/8P/w//D/8P/x//H/8P/w//L/8v/y//L/8v/y//H/8f/w/+//7v/t//D/8P/v
/+//7//v/+//7//v/+//7//v/+3/7f/t/+3/7//v/+//7//w//D/8P/w/+7/7v/u/+7/
7P/s/+z/7P/s/+z/7P/s/+7/7v/u/+7/7v/u/+7/7v/s/+z/7P/s/+z/7P/s/+z/7P/s
/+z/7P/s/+z/7P/s/+r/6v/q/+r/7P/s/+z/7P/s/+z/7P/s/+z/7P/s/+z/7P/s/+z/
7P/s/+z/7P/s/+z/7P/s/+z/6v/q/+r/6v/o/+j/6P/o/+j/6P/o/+j/6v/q/+r/6v/q
/+r/6v/q/+j/6P/o/+j/5v/m/+b/5v/o/+j/6P/o/+b/5v/m/+b/5v/m/+b/5v/o/+j/
6P/o/+j/6P/o/+j/5v/m/+b/5v/o/+j/6P/o/+j/6P/o/+j/5v/m/+b/5v/m/+b/5v/m
/+b/5v/m/+b/5P/k/+T/5P/k/+T/5P/k/+X/5f/l/+b/5v/m/+b/5v/k/+T/5P/k/+b/
5v/m/+f/5f/m/+b/5v/n/+f/5//o/+b/5v/m/+f/6f/p/+n/6v/o/+j/5//n/+j/6v/r
/+v/7P/s/+v/6//r/+v/7f/t/+v/6//r/+v/6f/p/+n/6f/p/+j/6P/o/+j/6P/n/+X/
5P/k/+P/4v/f/9//4P/g/9//3//f/9//3//f/9//3//h/+H/3//f/9z/2P/W/9T/1P/V
/9z/5//4/wwAIAA3AFgAhACsAMYA0gDOALUAjQBqAEoALwAcAA8ABAD7//X/8f/q/+L/
2v/V/9P/1//b/9z/3//g/+H/5P/k/+b/5v/m/+X/5P/k/+T/5P/i/+L/4v/i/+L/4v/i
/+L/4v/i/+L/4v/i/+L/4//j/+P/4//j/+X/5f/l/+b/5v/m/+b/5v/k/+X/5f/l/+b/
5v/m/+b/5//n/+j/6P/o/+n/6f/p/+n/6//r/+v/6//r/+z/7P/s/+3/7v/v/+//7//w
//D/8P/x//L/8//z//T/9P/1//b/9//4//j/+f/6//v//P/9//7/AAABAAIAAwAEAAYA
CQALAAwADAAPABAAEQASABMAFQAXABgAGQAaABsAHAAdAB4AHwAfAB8AIAAgACAAIAAg
ACAAIAAhACAAHwAeAB0AGgAYABYAEgAQAA4ADAAMAAgABwADAAIAAAD+//v/+f/3//X/
8//y//L/7//v/+7/7P/r/+r/6f/o/+f/5v/m/+b/5v/m/+T/5P/k/+P/5f/l/+T/5P/k
/+T/5P/k/+T/5P/k/+T/5P/k/+T/5P/k/+T/5P/k/+T/5f/l/+X/5v/m/+b/5//n/+f/
5//n/+f/5//n/+f/5//n/+j/6P/n/+f/6P/o/+j/6P/p/+n/6f/o/+j/6P/o/+j/6P/o
/+r/6v/q/+r/6v/q/+r/6f/r/+v/6//r/+v/6//r/+v/7f/t/+z/7P/q/+r/6v/q/+z/
7P/s/+z/6v/q/+r/6v/q/+r/6f/p/+n/6f/p/+n/6f/p/+n/6f/p/+n/6f/p/+n/6P/o
/+j/6f/p/+n/6f/p/+n/6f/p/+n/6f/p/+n/6v/q/+r/6v/p/+n/6P/o/+r/6v/q/+r/
6v/q/+n/6f/r/+v/6//r/+z/7P/r/+v/6//r/+v/6//r/+v/6//r/+v/6//r/+v/6//r
/+v/6//q/+r/6v/q/+r/6v/q/+r/7P/s/+z/7P/s/+z/7P/s/+z/7P/s/+z/7P/s/+z/
7P/s/+z/7P/s/+z/7P/s/+z/7P/s/+z/7P/u/+7/7v/u/+z/7P/s/+z/7P/s/+z/7P/s
/+z/7P/s/+7/7v/u/+7/7v/u/+7/7v/u/+7/7v/u//D/8P/w//D/8P/w//D/8P/u/+7/
7v/u//D/8P/w//D/8P/w//D/8P/w//D/8P/w//D/8P/w//D/8P/w//D/8P/y//L/8v/y
//L/8v/y//L/8P/w//D/8P/w//D/8P/w//D/8P/w//D/8v/y//L/8v/y//L/8v/y//L/
8v/y//L/8v/y//L/8v/y//L/8v/y//H/8f/x//L/8v/y//L/8v/y//L/8v/y//L/8v/y
//P/8//0//T/9P/1//X/9f/2//b/9v/2//f/9//3//f/+P/2//b/9f/1//b/+P/5//n/
+P/4//f/9//5//n/+//7//v/+//7//v/+f/5//n/+f/5//j/+P/4//j/+P/3//X/9P/0
//P/8v/x//H/8v/y//H/8f/x//H/8f/x//H/8f/x//H/8f/v/+z/6v/m/+b/5v/p//D/
/f8MAB4AMABHAGoAlgC6AMwA1gDOALcAlwB8AGQATwA+AC8AIgAbABEACQAEAP7/9v/x
//P/9//5//r/+//8//3/AAAAAAIAAgAAAP3//P/8//z//P/6//r/+v/6//r/+v/6//r/
+v/6//r/+v/6//r/+//7//v/+//7//v/+//7//z//P/8//z//P/8//3//f/9//7//v/+
//7//////wAAAAAAAAEAAQABAAEAAwADAAMAAwADAAQABAACAAMABAAFAAcABwAIAAgA
CgALAAwADQANAA4ADgAPABAAEQASABIAEwAUABUAFgAXABgAGgAbABwAHQAeACAAIwAl
ACYAJgApACoAKwAsAC0ALwAxADIAMwA0ADUANgA3ADgAOQA5ADkAOgA6ADoAOgA6ADoA
OgA5ADgANwA2ADUAMgAwAC4AKgAoACYAJAAkACAAHwAbABgAFgAUABEAEQAPAA0ACwAI
AAgABQAFAAQAAgABAAAAAQAAAP///v/8//z//P/8//z//P/8//v/+//7//r/+v/6//r/
+v/6//r/+v/6//r/+v/6//r/+v/6//r/+v/6//r/+//7//v/+v/6//r/+//7//v/+//7
//v/+//7//v/+//7//z//P/7//v//P/8//z//P/9//3//f/8//z//P/8//z//P/8//z/
/P/8//z//P/8//z/+//7//v/+//7//v/+//7//v/+//7//r/+v/6//r/+v/6//r/+v/6
//r/+v/6//r/+v/6//r/+f/5//v/+//7//v/+f/5//n/+f/5//n/+f/5//n/+P/4//j/
+f/5//n/+f/5//n/+f/5//n/+f/5//n/+P/4//j/+P/5//n/+P/4//j/+P/4//j/+P/4
//f/9//3//f/9//3//j/+P/3//f/9//3//f/9//3//f/9//3//f/9//3//f/9//3//f/
9//2//b/9v/2//b/9v/2//b/9v/2//b/9v/2//b/9v/2//b/9v/2//b/9v/2//b/9v/2
//b/9v/2//b/9v/2//b/9v/2//b/9v/2//b/9v/2//b/9v/2//b/9v/2//b/9v/2//b/
9v/2//b/9v/2//b/9v/2//b/9v/2//b/9v/2//b/9v/2//b/9v/2//b/9v/2//b/9v/2
//b/9v/2//b/9v/2//b/9v/2//b/9v/2//b/9v/2//b/9v/2//b/9v/2//b/9v/2//T/
9P/0//T/9P/0//T/9P/2//b/9v/2//b/9v/2//b/9v/2//b/9v/2//b/9v/2//b/9v/2
//b/9v/2//b/9v/2//b/9v/2//b/9v/2//b/9v/2//b/9v/2//b/9v/2//b/9v/2//b/
9v/2//b/9v/2//b/9v/1//X/9f/2//b/9v/2//b/9v/2//b/9v/2//b/9v/3//f/+v/6
//r/+//7//v//P/8//z//P/9//3/+//7//z//P/8//v/+//8//7///////7//v/9//3/
/f///wEAAQABAAEAAQABAP/////////////+//7//v/+//7//f/7//r/+v/5//j/9//3
//j/+P/3//f/9//3//f/9//3//f/9//3//f/9f/y/+7/7v/s/+z/7//2/wMAFAAkADgA
TwByAJwAvgDQANYAzgC1AJcAfABkAFEAQAAxACYAHQAVAA0ACgACAPr/9f/3//v//f/+
////AAABAAIABAAEAAYABAADAAIAAAACAAIAAAAAAAAAAAAAAAAAAAAAAAAAAAAAAAAA
AAAAAAEAAQABAAEAAQABAAEAAQACAAIAAgACAAIAAgADAAMAAwAEAAQABAAEAAUABQAG
AAYABgAHAAcABwAHAAkACQAJAAsACwAMAAwADAANAA4ADwAPAA8AEAAQABIAEwAUABUA
EwAUABQAFQAYABkAGgAaABsAHAAdAB4AHwAgACIAIwAkACUAJgAoACkAKwAsACwALwAw
ADEAMgAxADMANQA2ADcAOAA5ADoAOwA8AD0APQA9AD4APgA+AD4APgA+AD4APQA8ADsA
OgA5ADYANAAyADAALgAsACoAKAAkACMAHwAeABwAGgAXABUAEwARAA8AEAAQAA0ADQAM
AAoACQAIAAkACAAHAAYABAAEAAQABAAEAAQABAADAAMAAwACAAIAAgACAAIAAgACAAIA
AgACAAAAAAAAAAAAAgACAAIAAgAAAAEAAQABAAIAAgACAAMAAwADAAMAAwADAAMAAwAD
AAMAAwAEAAQAAwADAAQABAACAAIAAwADAAMAAgACAAIABAAEAAQABAAEAAQABAAEAAQA
BAAEAAMAAwADAAMAAwADAAMAAwADAAMAAwACAAIAAgACAAIAAgACAAIAAgACAAIAAgAC
AAIAAgACAAEAAQABAAEAAQABAAMAAwADAAMAAQABAAEAAQABAAAAAAAAAP//////////
AQABAAEAAQABAAEAAQABAAAAAAAAAAAAAQABAAAAAAAAAAAAAAAAAAAAAAD/////////
///////+//7//f/9//3//f/9//3///////////////////////3//f/9//3//v/+//7/
/v/+//7//v/+//7//v/+//7//P/8//z//P/8//z//P/8//z//P/8//z//P/8//z//P/8
//z//P/8//z//P/8//z//P/8//z//P/8//z//P/8//z//P/8//z//P/8//z//P/8//z/
/P/8//z//P/8//z//P/8//z//P/8//z//P/8//z//P/8//z//P/8//z//P/8//z//P/8
//z//P/8//z//P/8//z//P/6//r/+v/6//z//P/8//z//P/8//z//P/6//r/+v/6//r/
+v/6//r/+v/6//r/+v/6//r/+v/6//r/+v/6//r/+v/6//r/+v/6//r/+v/6//z//P/8
//z/+v/6//r/+v/6//r/+v/5//f/9//4//j/+P/4//j/+P/6//r/+v/6//j/+P/5//n/
+v/6//r/+//9//3//v/+//z//P/9//3//f/9//7//v/+//3//f/+/wAAAQABAAAAAAD/
/////////wEAAQABAAEAAQABAP///f/9//3//f/+//7//v/+//7//f/7//r/+P/3//b/
9f/3//j/+P/3//f/9//3//f/9f/1//X/9f/3//X/9f/y//D/7v/q/+r/6//y//v/DAAe
ADAARQBiAIoAsgDOANwA3ADLAKsAigBsAFMAQAAzACQAGwATAA0ACAACAPj/7//t/+//
8//0//f/+P/7//z//v8AAAIAAgABAAAA/v/8//7//P/8//z//P/8//z//P/6//r/+v/6
//r/+v/6//v/+//7//v/+//9//3//f/+/wAAAAAAAAAA/v////////8AAAAAAAAAAAEA
AQACAAIAAAABAAEAAQABAAMAAwADAAMAAwAEAAQABAAFAAYABwAHAAcACAAIAAgACQAK
AAsADQAOAA4ADwAOAA8AEAAQABMAFAAVABYAFQAWABgAGQAaABsAHAAeACEAIwAkACQA
JQAmACcAKAApACsALQAuAC8AMAAxADIAMwA0ADUANQA3ADgAOAA4ADgAOAA4ADgANQA0
ADMAMgAzADAALgAsACoAKAAmACQAIAAcABsAFwAUABIAEAANAA0ACwAJAAcABgAGAAMA
AwAAAP7//f/8//3//P/7//r/+P/4//j/+P/4//j/+P/3//f/9//2//b/9P/0//T/9P/0
//T/9P/0//T/9P/0//T/9P/0//T/9P/0//X/9f/1//T/9P/0//X/9f/1//X/9f/3//f/
9//3//X/9f/2//b/9//3//j/+P/2//b/9//3//f/9v/2//b/9v/2//b/9v/2//b/9v/2
//b/9v/2//X/9//3//f/9//3//f/9//3//f/9//2//b/9v/2//b/9v/0//T/9P/0//T/
9P/0//T/9P/0//P/8//z//P/8//z//P/8//z//P/8//z//P/8//z//L/8v/y//H/8f/x
//H/8f/x//H/8f/x//H/8f/x//D/8P/w//D/8f/x//D/8P/y//L/8v/y//L/8v/x//H/
8//z//P/8//y//L/8f/x//H/8f/x//H/8f/x//H/8f/x//H/8f/x//P/8//z//P/8v/y
//L/8v/0//L/8v/y//L/8v/y//L/8v/y//L/8v/y//L/8v/y//L/8v/y//L/8v/y//L/
8v/y//L/8v/y//L/8v/y//L/8v/y//L/8v/0//T/9P/0//T/9P/0//T/8v/y//L/8v/0
//T/9P/0//T/9P/0//T/9P/0//T/9P/y//L/8v/y//T/9P/0//T/9P/0//T/9P/0//T/
9P/0//b/9v/2//b/9P/0//T/9P/0//T/9P/0//b/9v/2//b/9v/2//b/9v/2//b/9v/2
//b/9v/2//b/9v/2//b/9v/0//T/9P/0//T/9P/0//T/9v/2//b/9v/0//T/9P/0//b/
9v/2//b/9v/2//b/9v/2//b/9v/2//b/9v/2//b/9v/2//b/9f/3//f/+P/4//b/9v/2
//b/+P/4//j/+P/4//j/+f/5//r/+v/6//v/+//7//z//P/8//z//f/9//3//f/+//7/
/v/9//3//v/+///////+/wAA//////////8BAAEAAQABAAEAAQD//wEAAQABAAEA/v/+
//7//v/+//3/+//6//r/+f/4//f/9//4//j/9//5//n/+f/5//f/9//3//f/9//3//X/
8v/y/+7/7P/u//P/+v8HABgAKgA8AFcAfgCmAMYA1gDcANIAtwCXAH4AZgBRAEAAMwAo
AB8AFQAPAAoAAgD8//f/+//9////AAABAAIAAwAEAAYABgAGAAQAAwACAAIAAgACAAAA
AAAAAAAAAAAAAAAAAAAAAAAAAAACAAIAAgADAAEAAQABAAEAAwADAAMABAAEAAQABAAE
AAQABQAFAAUABgAGAAYABgAHAAcACAAIAAgACQAJAAkACQALAAsACwALAAsADAAMAAwA
DQAOAA8AEQARABIAEgASABMAFAAVABUAFgAWABcAGgAbABwAHAAbABwAHQAeAB8AIAAi
ACMAJgAnACgAKgArAC0ALgAuADEAMgAzADQANwA5ADsAPAA7ADwAPQA+AD8AQABBAEEA
QQBCAEIAQgBEAEQARABEAEEAQAA/AD4APQA6ADgANgA0ADIAMAAuACwAKAAnACMAJAAi
ACAAHQAbABkAFwAVABQAFAARABEAEAAOAA0ADAANAAwACwAKAAgACAAIAAgACAAIAAgA
BwAJAAkACAAIAAgACAAIAAgABgAGAAYABgAIAAgACAAIAAgACAAIAAgABgAHAAcABwAI
AAgACAAJAAkACQAJAAkACQAJAAkACQAJAAkACgAKAAkACQAKAAoACAAIAAkACQALAAoA
CgAKAAwADAAMAAwACgAKAAoACgAMAAwADAALAAsACwALAAsACwALAAsACwALAAsACgAK
AAoACgAKAAoACgAKAAoACgAIAAgACAAIAAgACAAHAAcACQAJAAkACQAJAAkACQAJAAkA
CQAJAAkACQAIAAgACAAHAAcABwAHAAkACQAJAAkABwAHAAcABwAIAAgACAAIAAkACQAI
AAgACAAIAAgACAAIAAgABwAHAAcABwAHAAcACAAIAAcABwAHAAcABwAHAAcABwAHAAcA
BwAHAAcABwAJAAkACQAJAAgACAAIAAgACgAKAAoACAAIAAgACAAIAAgACAAIAAgACAAI
AAgACAAIAAgACAAIAAgACAAIAAgACAAIAAgACAAIAAgACAAIAAgACAAIAAgACAAIAAgA
CAAIAAgACAAIAAgACAAIAAgACAAIAAgACAAIAAgACAAIAAoACgAKAAoACgAKAAoACgAK
AAoACgAKAAoACgAKAAoACgAKAAoACgAKAAoACgAKAAoACgAKAAoACgAKAAoACgAMAAwA
DAAMAAoACgAKAAoACgAKAAoACgAMAAwADAAMAAwADAAMAAwADAAMAAwADAAMAAwADAAM
AAwADAAMAAwADAAMAAwADAAMAAwADAAMAAwADAAMAAwADAAMAAwADAAMAAwADAAMAAwA
DAAMAA==
         </WaveFormData>
      </LeadData>
   </Waveform>
</RestingECG>
