# Supplementary material for: Detection of Left Atrial Enlargement Using a Convolutional Neural Network-Enabled Electrocardiogram
Source: Front Cardiovasc Med. 2020 Dec 17;7:609976. doi: 10.3389/fcvm.2020.609976 (PMC7773668; doi:10.3389/fcvm.2020.609976)
Supplement: Supplementary file 1 [file Data_Sheet_1.ZIP › hyp/1802031171_558_0000001T.XML]

<?xml version="1.0" encoding="Windows-1252"?>
<!DOCTYPE RestingECG SYSTEM "restecg.dtd">
<RestingECG>
   <PatientDemographics>
      <PatientID>1802031171</PatientID>
      <PatientAge>72</PatientAge>
      <AgeUnits>Years</AgeUnits>
      <Gender>Female</Gender>
      <PatientLastName>zhuoxiulan</PatientLastName>
   </PatientDemographics>
   <TestDemographics>
      <DataType>Resting</DataType>
      <Site>1</Site>
      <AcquisitionDevice>MAC55</AcquisitionDevice>
      <Status>Unconfirmed</Status>
      <Priority>Normal</Priority>
      <AcquisitionTime>10:27:26</AcquisitionTime>
      <AcquisitionDate>07-10-2016</AcquisitionDate>
      <CartNumber>1</CartNumber>
      <AcquisitionSoftwareVersion>009C</AcquisitionSoftwareVersion>
      <XMLSourceVersion>MAC5000 v1.0</XMLSourceVersion>
   </TestDemographics>
   <RestingECGMeasurements>
      <VentricularRate>73</VentricularRate>
      <AtrialRate>73</AtrialRate>
      <PRInterval>128</PRInterval>
      <QRSDuration>76</QRSDuration>
      <QTInterval>380</QTInterval>
      <QTCorrected>418</QTCorrected>
      <PAxis>-21</PAxis>
      <RAxis>53</RAxis>
      <TAxis>46</TAxis>
      <QRSCount>12</QRSCount>
      <QOnset>226</QOnset>
      <QOffset>264</QOffset>
      <POnset>162</POnset>
      <POffset>215</POffset>
      <TOffset>416</TOffset>
      <ECGSampleBase>500</ECGSampleBase>
      <ECGSampleExponent>0</ECGSampleExponent>
   </RestingECGMeasurements>
   <Diagnosis>
      <Modality>Resting</Modality>
         <StatementCount>3</StatementCount>
         <LabelText>12SL ��ϳ���</LabelText>
      <DiagnosisStatement>
         <StmtFlag>ENDSLINE</StmtFlag>
         <StmtText>�������</StmtText>
      </DiagnosisStatement>
      <DiagnosisStatement>
         <StmtFlag>ENDSLINE</StmtFlag>
         <StmtText>��������ST����T���쳣</StmtText>
      </DiagnosisStatement>
      <DiagnosisStatement>
         <StmtFlag>ENDSLINE</StmtFlag>
         <StmtText>�쳣 ECG</StmtText>
      </DiagnosisStatement>
   </Diagnosis>
   <Waveform>
      <WaveformType>Rhythm</WaveformType>
      <WaveformStartTime>0</WaveformStartTime>
      <NumberofLeads>8</NumberofLeads>
      <SampleType>CONTINUOUS_SAMPLES</SampleType>
      <SampleBase>500</SampleBase>
      <SampleExponent>0</SampleExponent>
      <HighPassFilter>16</HighPassFilter>
      <LowPassFilter>150</LowPassFilter>
      <ACFilter>NONE</ACFilter>
      <LeadData>
         <LeadByteCountTotal>10000</LeadByteCountTotal>
         <LeadTimeOffset>0</LeadTimeOffset>
         <LeadSampleCountTotal>5000</LeadSampleCountTotal>
         <LeadAmplitudeUnitsPerBit>4.88</LeadAmplitudeUnitsPerBit>
         <LeadAmplitudeUnits>��V</LeadAmplitudeUnits>
         <LeadHighLimit>2147483647</LeadHighLimit>
         <LeadLowLimit>268435456</LeadLowLimit>
         <LeadID>I</LeadID>
         <LeadOffsetFirstSample>0</LeadOffsetFirstSample>
         <FirstSampleBaseline>0</FirstSampleBaseline>
         <LeadSampleSize>2</LeadSampleSize>
         <LeadOff>FALSE</LeadOff>
         <BaselineSway>FALSE</BaselineSway>
         <ExcessiveACNoise>FALSE</ExcessiveACNoise>
         <MuscleNoise>FALSE</MuscleNoise>
         <LeadDataCRC32>4128295410</LeadDataCRC32>
         <WaveFormData>
8v/y//P/8//0//f/+P/5//j/9//0//X/9v/3//n/+v/8//v/+//8//3//f/+////////
////AAD+//z/+v/4//n/+//8//3//f/+/wAAAQAAAAAAAAD//wAAAQACAAQAAgADAAMA
AwAAAP/////+//f/9P/y/+7/7f/u//H/8v/z//L/8v/y/+//7v/t/+z/7v/0//L/8P/v
/+v/5v/k/+H/4P/x/wEADAAfADMATABpAIcApQCxAKEAgwBkAE0AOAArAB4ADgAAAPf/
9f/1//D/7v/u//T/8v/p/+3/9f/y//D/7//u/+z/6//r/+z/7f/u/+7/7f/v//H/9P/0
//H/8P/u/+v/7f/u/+7/7v/u/+//8v/z/+//7//w//L/8v/x//H/8v/y//H/8f/0//X/
9f/0//H/8f/x/+//8v/0//T/8//z//P/8//2//j/9v/0//b/9v/z//P/8//0//b/9v/3
//j/+P/4//j/9v/2//n/+f/5//z//f/9//r//f8AAAEABAABAP/////+/wEABQAGAAYA
BQAGAAUAAwAFAAkADAAQAA4ADgAMAAoADAAMAAsACwAOAA8AEAARABEAEQARABMAEAAP
AAwACgAKAAgADAAMAAgACAAIAAgACQAHAAcABwADAAMAAwACAP///////////v/+//7/
/v/8//v/+P/4//r/+v/4//f/9//2//f/+f/3//f/9//3//n/+v/6//v/9//2//T/8//x
//H/7//v//H/7//v//H/8//z//P/9f/0//X/9v/3//T/9f/0//P/9f/0//T/9f/4//j/
9//3//f/+P/1//T/+P/5//r//f/8//r/+f/4//n//P/9//7/AQACAAIAAgD///z/+f/2
//j/+v/9/////v/9//v/+v/8//z//P/7//3//f/7//r/+P/6//v/+//7//v/+//6//r/
+f/4//f/9//4//j/+P/7//v/+v/6//f/9//3//f/+f/6//3//f/7//b/9//2//f/9//6
//f/9//3//r/+v/3//b/9P/y//j/9v/y//X/9v/3//j/+f/5//n/+v/6//n/9v/1//f/
9//3//f/+f/4//j/+P/6//v//P////7//f/8//v/9//5//r/+//7//z//P/7//z//v//
////AQABAAEAAQD+//7//f/8//3//v///wEA////////AAAEAAUABQAGAAYABQAEAAMA
BAAGAAcACQALAAsABwAFAAIAAAD8//r/+f/2//T/9P/2//b/9f/0//T/9P/0//T/8v/w
//D/9P/6//z/+f///wIA8v/j/+T/7//7/wQAGQA3AE4AZQCHAKkAtwCtAJcAeABXAEIA
OQAqABgAEAAHAP3/9//0//T/+P/+/wAA+//v/+3/8P/w//H/8v/y//H/8f/y//L/8v/x
/+//7//x//T/9P/2//b/9f/z//f/+P/4//j/9v/1//b/9f/z//P/9P/2//L/8f/x//L/
8v/x//H/9P/2//f/9//1//X/9f/z//b/+f/6//r/+//4//f/+f/6//j/9v/4//j/+v/7
//z//v/8//r/+f/4//v//P/9//z//P/////////+///////8//3/AAABAAQAAgABAAIA
AgADAAcACAAIAAgACgAKAAkABwAJAAoADAAJAAoACQAIAAoADAANAA8AEwATABMAEwAR
ABEAEQATABUAFQATABIADgAMABAAEAALAAoACQAIAAUAAwADAAMABAAFAAYABgAHAAcA
BwAHAAYABgAGAAYABQADAP///v8CAAIAAAD//wAA/v/+/////v/9//z/+//8//z/+//7
//z//P/7//v/+f/5//f/9//3//X/9f/3//n/+f/5//v/+P/3//b/9f/2//n/+v/7//3/
/P/8//3//v/+//3//f/+/wAA/v/+//3//f/9////AQAAAAAAAAD+/wAAAAAAAAEAAgAC
AAIAAAAAAAAAAAD+//7//////wEAAQAAAAAAAAAAAAAA///9//3/+//6//3/AAACAAMA
AQD///3/+v/8//3//v////3//v/+//7///////7//v/+////AAABAP///v////3//v/6
//z//P/7//v//v/7//v/+//+//7///8AAAAAAAD///7//f/+/wAAAAD+//7//v/+//7/
/f/8//z//v////7///8BAAEAAQABAP///v/+//7//f/9//3/////////////////AQAC
AAMABAAEAAMAAQADAAQABAADAAUABQAFAAUAAwAEAAQABAAEAAQABAAFAAUABQAFAAYA
CgALAAsADAANAA0ADQANAA4AEAARABMAEQAPAAkABQAEAAIA/v/8//r/9v/z//L/9//4
//j/+P/2//b/9v/2//T/9P/2//r/AgAAAPf/9//y/+r/6//y//v/DQAaAC0ARwBoAIkA
rQDHAMcArwCNAHAAXQBQAD0AJgAYABIABwD9//v//v/8//r/+P/4//v////9//z/+v/5
//j/+f/5//r//P/5//j/9v/z//D/8f/z//L/8//0//T/8//z//T/9P/0//X/9f/3//f/
9//3//j/+v/2//X/9f/2//f/9//4//z/+v/5//f/8//2//f/9v/6//j/+P/3//f/9//3
//r//P/4//b/+P/4//n/+f/5//r/+v/6//v//P8AAAAAAAD+//7/AQABAAEAAgADAAMA
AAAAAAIAAgAEAAUABQAHAAgACgANAA0ADAAJAAoACQAHAAgACwANABAADgAQABAAEAAS
ABIAEQARABEAEQARABEAEQARABEAEwAVABUAEwASAA4ADAAQABAADgAOAA4ADgALAAkA
CQAJAAkACQAJAAgABAADAAIAAQADAAQABQAGAAUAAwD///7//v/+//z/+//8//z//v8B
AP///f/7//n/+f/6//r/+//8//z/+//7//3//f/7//v/+f/3//f/+f/3//f/9//5//f/
9//3//f/9v/3//b/9f/3//b/9v/3//r/+v/5//n/+v/8//r/+v/9//3//f////3//P/8
//z//P/+//7//v/+//7//f/8//r/+v/6//r//P/8//3//f///////v/+/////v/9//v/
/f/9//v/+v/9/wAAAgADAAcACQALAAwABQD///n/8//0//b/9//4//n/+f/4//j/+P/5
//r/+//7//z///////3/+P/5//j/+P/5//3/+/8DAAEA+v/2//r/+P/4//j/+P/6//v/
/P/+//3/+//3//X/+P/5//r/+//6//j/9//2//j/+f/6//3/+//7//v/+//5//v//P/9
////AAAAAP//AAACAAMAAwABAAEAAQABAAMABAAEAAQAAgAAAP7//f/9//3//f/+/wMA
BQAGAAgABgAFAAQAAwAGAAgACQALAA0ADQAJAAcABgAEAAAA/v/8//j/9f/0//j/+P/3
//b/9P/0//T/9P/8//b/8P/0//b/7v/t//f/+v/u/+f/7P/3/wUAEgAfAC8ARABhAIsA
sQC5AKkAkwB0AFUAQgA1ACYAHAAQAP//8//z//T/+P/4//T/8v/1//X/8//1//T/9P/0
//L/8f/x//L/9P/0//P/8f/v//H/9P/0//T/9P/z//H/9P/2//f/+P/2//X/9v/1//H/
8f/y//T/9f/1//b/+P/2//X/9f/4//f/9//2//P/+P/5//j//P/5//j/9v/1//f/9//6
//z/+P/2//j/+P/5//n/+f/6//v//P/+/wAAAgACAAIAAAD9/////v/9////AQACAAAA
AgAEAAQABgAFAAMAAwACAAIABQAFAAQABQAIAAkACQAJAAsADAAOAA4AEAAQABAAEgAS
ABEAEQAVABUAFQAVABQAEwASABMAEQARAA8ADgANAAwAEQASAA0ADAALAAoADAALAAwA
DQAIAAcABgAEAAMAAwADAAMA///+//3//P/+/////v8AAAQABAACAAEA///8//v/+//6
//n/+P/3//n/+v/6//v/+f/4//b/9f/3//f/9f/1//X/8//z//X/9//3//f/+f/1//X/
9f/1//b/+f/6//v/+f/4//j/+f/7//r/+P/3//n//P/7//z/+//7//v//f////7//v/+
//z//v/+//7//v/+//3//P/8//z//P/8////AAACAAMAAAD///3//P8AAAAAAAD///7/
/f/6//j/+f/8//7///8BAAEAAQAAAP3/+//5//f/+f/6//r/+v/9//3//P/8//3//f/9
//3/+v/6//z/+//9//r//f/+//z/+//9//n/9//3//r/+v/8//z/AQD+//v/+v/5//j/
+f/5//n/+v/5//n/9//3//j/+f/6//v//f/8//z//P/9//3//f////7//f/8//v/+f/7
//z//f8BAAIAAgABAAMABAAEAAMAAgABAAAA/////wAAAAAAAAAAAAAAAAEAAwADAAMA
BAAGAAcABwAIAAcABwAHAAcABwAIAAgACQAKAAsACAAHAAMAAAD7//j/9//0//L/8v/2
//b/9f/0//T/9P/0//T/+v/0//L/+P/8//z/9//1//T/7P/n/+7///8LABgALQBDAF4A
gQCfAKcAnwCVAH0AWgBDADgALwAcAAgAAAD7//X/9f/4//b/+P/6//b/8f/z//f/9f/0
//T/9P/0//P/8//0//T/9P/z//H/8f/z//b/9v/2//b/9f/z//f/+P/4//j/+f/5//v/
+//2//X/9f/2//X/9f/2//j/+P/3//f/+v/5//n/+P/1//j/+f/4//z/+v/6//n/+f/3
//f/+v/8//v/+v/9//7/+//7//v//P/6//r/+//8/wAAAAAAAP7//v8BAAEAAQACAAMA
AwAAAAAAAgACAAQAAwADAAUABgAIAAsACwAKAAoADAAMAAsADQAPABAAEgAQABIAEgAS
ABQAFAATABMAEgARABAADwASABMAFAAXABUAEwAPAAwADAAMABIAFAAOAA4ADgAOAA4A
DQAOAA8ACgAJAAgABgAHAAcABwAHAAYABgAGAAYABgAFAAIAAgAEAAQAAgABAAAA/v/+
/////f/9//3//f/8//z/+//7//r/+v/5//n/+v/7//r/+//5//f/9//5//v/+//7//3/
+P/3//b/9f/3//n/+f/5//r/+v/7//3/AAAAAP////8AAAIAAAAAAP///f/7//v//v8A
AAMABgADAAQAAwACAAEAAAD+//z//v8AAAIABAADAAIAAgABAAEAAQAAAAAAAAAAAAAA
//8AAAEAAAAAAAAAAgADAAMAAAD///7//P/9//3//f/9//3//v/+//7//f/9//z//P/8
//3//v////7//v8AAP/////8////AAD9//3/AAD9//r/+f/7//r/+//8//z//P/8//z/
/P/+/wIA/v/6//7//v/+//7//v/+//3//P/8////AQABAAMAAQD///3/+//6//j/9//2
//n/+f/5//v//v///wAAAQD//wEAAgADAAIAAgABAP//AQACAAIAAQADAAMAAwADAAMA
BAAEAAQAAgACAAIAAwADAAMAAwAEAAYABwAHAAgABwAHAAcABwAJAAoACgALAAsACwAH
AAUABAACAP7//P/9//r/+P/4//j/+P/3//b/9//4//n/+v/4//r/9v/0//j//v/7//H/
7v/s/+3/9P/9/wcAFAAlADsAWAB3AJkAtQC5AKUAiQBqAFMAQAAzACYAGgAMAP//+f/7
//z//P/4//T/9P/1//f/9//3//b/9v/2//X/8//y//L/9f/2//b/9f/y//P/9f/0//b/
9v/1//P/9f/2//b/9v/2//f/+v/7//j/9//3//j/9f/z//L/8v/y//H/8f/0//b/9//3
//X/9v/1//L/9P/0//T/8//z//L/8f/z//T/8//y//X/9v/1//X/9f/2//b/9v/3//j/
+f/4//f/9P/2//v//f/////////+//r/+P/6//r//P/9//3///8AAAIABQAFAAQAAwAE
AAMAAQABAAMABAAGAAgACgAKAAoACgAKAAkACQAMAA0ADgAPAA4ADQAMAA0ACwALAAkA
CAAEAAIABgAGAAYACAAKAAwACAAFAAQAAwADAAMAAwACAAEAAQABAAEAAAAAAAAAAAAA
AP///P/8//3//P/5//f/+P/4//r//f/6//n/+P/3//T/9P/z//P/9P/2//f/+f/4//f/
9P/z//X/8//z//X/9P/z//L/8//z//P/8//z//X/9//3//f/9f/0//T/9f/3//b/9P/z
//b/+P/2//b/9P/z//L/8//3//j/+v/8//n/+v/5//j/+v/6//n/+P/6//r/+v/6//r/
+v/7//v/+f/5//j/+P/4//j/+P/3//n/+f/3//b/9P/2//f/9//4//n/+v/6//f/9f/z
//H/9P/4//v//v/7//n/9v/0//b/9//4//n/9//4//v/+//4//T/9v/2//X/9f/4//X/
9f/1//j/+P/4//j/9//2//b/9v/2//j/9v/y/+z/7//w//H/8v/1//X/9f/2//f/9//1
//X/8//z//P/8//0//T/9f/2//X/9f/1//f/+f/5//n/+f/3//n/+v/7//z//P/7//n/
+f/6//r/+f/6//v//P/9//v//P/8//z//v/+//7////9//3//f/+/wIAAwADAAQABwAH
AAcABwAGAAYABQAFAAcABwADAAEAAgAAAPz/+v/4//T/8f/w//L/8v/x//D/8P/w//D/
8P/u/+z/7P/q//D/9v/z/+n/6v/u/+P/3P/p//n/CAAZADEATABpAI8AsQDDALcAlwB2
AGMAUAA3ACgAHgAMAP3//f/9//L/7P/w//L/8P/t/+3/8f/x//D/8P/w//D/7//v//D/
7f/s/+r/5//p/+v/7v/u//D/8P/v/+3/7//w//D/8P/t/+3/7//v/+3/7f/u//D/7v/t
/+3/7v/u/+3/7f/w//P/8//y/+//8//z//H/9P/x//D/7v/t//D/8f/1//j/9v/0//b/
9v/0//P/8v/y//P/9P/2//j/+P/4//j/9v/4//v/+//7//v/+//6//b/9//6//v//v/+
//3//v/+//7/AQABAAAAAgAEAAQAAwAFAAcACAAKAAwADgAOAA4ACwAKAAgABwALAAsA
CwALAAsACwALAA0ACwALAAkACAAJAAgADQAOAAoACgAKAAoABwADAAEA///////////+
//v/+//7//v//f/+////AAABAAEA//8AAAAA/v/6//f/9v/0//T/9f/1//X/9f/1//b/
9v/1//X/9P/0//P/8//z//P/8f/x//H/7//v//H/8f/x//H/8//y//P/9P/1//P/8//x
/+//8P/w//H/8//0//L/7//t//D/9P/0//b/9//3//f/+f/3//b/9v/2//f/+v/7//z/
/v/+//3//P/7//r/+f/4//r/+v/7//v/+v/5//f/9v/5//r/+//7//n/+f/3//b/9P/2
//f/9//1//X/9f/0//X/9f/1//X/9//4//j/+P/3//f/9v/2//P/8//z//P/8//0//f/
9//2//L/9P/0//H/8f/0//H/8//3//7//v/5//b/8//w//P/9f/3//r/+f/5//f/9//0
//P/8v/x//P/8v/y//L/8v/x//D/8f/y//P/9P/1//T/9//5//v//f/+//7//f/7//z/
/P/7//r/+f/4//f/9//4//j/+P/7//z//f////7//f/8//z//P/9//3//v8BAAEAAQAB
AAEAAgACAAMAAwADAP///f/8//r/9v/0//P/8P/u/+7/7//u/+z/6v/r/+z/7f/u//D/
9P/4//j/9P/0//f/7//s/+j/2//Y/+v/AwAOABkALQBMAGcAfwCdALUArQCJAGYATwA6
AC8AJAASAAAA+//3//H/8P/w/+7/8v/0/+3/6f/t/+v/6v/q/+r/6//r/+z/7v/s/+z/
6//p/+r/7f/x//L/7//u/+z/6f/t/+7/7v/u/+3/7f/v/+//7//v//D/8v/w/+//7//w
//L/8f/x//T/9P/z//H/7f/t/+3/6//u/+//8P/w//H/8P/v//H/8v/x//D/8//0//T/
9f/2//j/+P/4//n/+v/7//r/+f/2//b/+f/5//n/+P/5//n/9v/5//z//f8AAAEAAQAD
AAQAAgADAAEA/v8AAAIAAgABAAMABQAGAAgACAAKAAoACgAHAAYABAADAAgACQAKAAsA
CwALAAsADQAOAA8ADgAOAAkABgAJAAgABgAGAAYABgADAAEAAQABAP3//f/9//z//v//
/wAAAQD+//7//v/+//7//f/6//r/+v/6//j/9//2//T/9P/1//X/9f/1//X/8v/y//H/
8f/w//D/7//v/+//7//t/+3/7v/t/+7/8f/z//P/8//1//P/8//z//P/8f/z//P/8//w
/+7/7f/t//H/8v/y//P/9f/4//f/+P/5//n/+f/7//v/+v/6//r/+f/6//n/+P/2//b/
9f/0//b/9v/2//b/+P/4//n/+f/5//n/+P/4//r/+v/6//n/+v/7//r/+v/3//j/+P/3
//f/9//3//b/9v/1//T/8//z//T/9P/0//j/+f/5//r/9//3//f/9//3//j/+//7//r/
9v/4//j/9v/1//f/8//1//X/+P/4//b/9v/1//T/9v/y/+7/9P/+//z//P/8//z/+v/5
//j/+P/4//f/9P/z//X/9f/1//X/9v/2//f/+P/3//X/8//z//X/9f/1//X/9//7//7/
AQAAAAAA///9//v//P/8//v/+f/5//n/+f/8//7///8AAP7//P/6//n//P/9//7/AAAA
AAEAAQACAAQABQAGAAcABwAIAAgACQAGAAUAAAD9//7//v/8//z/+v/2//P/8v/0//T/
8//y//T/9P/0//T/8v/y//b/9P/s/+z/8f/x/+j/5P/j/+j/9/8HABYAKQBDAGQAhQCj
ALUAtQCjAIUAagBRADoAKQAeABAACgAFAPX/7f/y//b/9P/6//r/8//z//f/9P/y//H/
8P/y//H/8f/y//H/8P/u/+v/7v/x//X/9v/0//T/8//x//H/8v/y//L/8f/x//P/8//z
//P/9P/2//T/8//z//T/8v/x//H/9P/2//f/9//1//b/9f/y//T/9v/2//X/9f/z//P/
9v/4//T/8v/0//T/9f/1//X/9v/3//j/+v/8//3//P/7//j/9v/5//n/+f/7//3//v/8
//r//P/8//7/AQABAAMABAACAAUABQAEAAYACAAIAAcABgAHAAcACAAIAAoACgAKAAwA
DAALAAsADgAPABAAEQAPAA8ADwARAA8ADwANAAwACQAGAAkACAAHAAgACQAKAAcABQAF
AAUAAwADAAMAAgACAAMABAAFAAMAAgABAAAAAgABAP7//v/+//7//P/7//j/9v/2//f/
+f/7//3////7//r/+P/3//f/+P/4//n/+v/7//r/+//5//f/9//5//b/9f/0//X/8//z
//P/8//0//f/+P/5//n/+P/4//n/+v/6//n/+f/6//z/+v/6//n/+f/5//v//f/8//z/
/P/6//z//P/8////AAAAAAAA/v/+//7//v/8//z//f/9///////+//7//v/+//7//f/7
//v/+f/4//n//P/+/////f/9//3//P/8//v/+v/5//j/+P/3//b/+P/5//n/+v/3//f/
9//3//r//P8AAAEA///6//v/+v/5//n//P/5//f/9//6//r/+v/6//n/+P/2//b/9v/4
//r/AAD///7//f/8//v/+f/3//b/+f/5//f/9//5//n/+f/5//n/+P/4//j/+f/5//n/
+//5//n/+f/5//f/+f/6//v//v8AAAEAAQABAAIAAgABAP7//f/8//v//f8AAAIABAAD
AAIAAQABAAEAAQABAAIABgAHAAcACAAHAAcABwAHAAUABgAGAAcABQAFAAEA//8AAP7/
+v/4//j/9v/1//b/9//2//T/8v/y//L/8v/y//L/9P/2//L/7P/0//3/8//o/+b/5//u
//3/BQAOACUAPwBYAHkAoQC/AMUAswCTAHAAVQBEADUAJAASAAQA/f/7////AAD8//j/
9P/y//H/8//1//L/8P/v/+7/7v/t/+3/7v/v//D/8P/v/+z/7f/v/+7/7//w//D/7//x
//L/8v/y//P/8//1//X/8f/x//L/9P/w/+//7//w//L/8f/x//T/9//3//b/8//z//P/
8f/0//L/8v/x//H/9P/1//n//P/4//b/+P/4//f/9//3//j/9v/2//f/+P/4//j/+P/2
//j/+//7//v/+//7//r/9v/2//j/+P/6////AQAFAAgABwAJAAgABgAGAAgACAAHAAUA
BwAIAAoACAAKAAoACgAMAAwACwALAA4ADwAQABEADwAPAA8AEQATABMAEQAQAAwACgAO
AA4ACAAIAAgACAAHAAUABQAFAAUABQAFAAQAAAD///7//f/+//7//v/+/wAA///8//z/
AAAAAP7//f/9//z//f////7//f/8//v/+f/4//b/9f/1//b/9v/3//T/8//w/+//8v/x
//L/9f/3//f/9//5//T/8//y//H/9P/3//j/+f/5//j/+P/5//r/+v/5//n/+P/6//j/
+P/7//v/+//9//v/+v/6//r/+//+////AAACAAIAAQAAAP7//P/6//j/+v/6//v/+//8
//3//f/+//7//v/+//3/+//7//n/+P/4//r/+//7//n/+f/5//j/+v/7//z//f/5//j/
9v/0//j/+f/5//r/9//3//f/9//5//r//f/9//z/+P/6//r/+//7//7/+//7//3//v/6
//f/9v/1//T/8//z//P/9P/3//n/+f/7//r/+f/4//f/9f/0//T/9P/2//f/+P/7//r/
+f/4//f/9v/5//v//f8BAAIAAgABAP///v/8//n//P/9//7//////wAAAAAAAP///v/9
//3//f/9//3//v/9//3//P/8/wEAAwAFAAcABgAGAAUABQAIAAkABgAFAAQAAgD+//z/
9//y/+7/7P/x//L/8v/y//T/9P/0//T/9v/y//L/7P/s//D/8//x/+z/6P/p/+z/9f//
/wgAFQArAEoAZwCDAKEAswCvAJUAdgBdAEoAOQAkABoADAD9//X/8//u/+j/7P/y//j/
+f/5//P/8P/u/+3/7P/s/+v/6//s/+7/7v/t/+v/6//t//D/8P/x//L/8v/x//P/9P/0
//T/7//t/+3/6//r/+3/8P/0//L/8f/x//L/8f/v/+7/8P/y//P/8//x//L/8f/u//D/
8v/y//H/8f/x//H/9P/2//T/8v/0//T/9f/1//X/9v/0//T/9f/2//j/+P/4//b/+P/7
//v/+//8//3//f/6//f/+P/3//j/+//7//3//v///wMABAAEAAQABgAGAAUAAwAFAAYA
CAAKAAwADAAMAAwADAALAAsADAALAAoACQAJAAkACQALAAwADQAMAAwACAAGAAoACgAG
AAYABgAGAAYABQAGAAcABAADAAIAAAD+//3//P/7//v//P/9//7//f/7//f/9v/6//r/
+P/3//T/8v/y//P/9v/3//j/+f/3//b/9P/z//T/9P/z//P/9f/1//P/8//y/+//7v/v
/+//7//v//H/8f/x//H/8f/x//P/8//z//L/8P/v/+//9P/0//P/8//0//b/9P/0//P/
8//z//X/9v/2//f/+P/4//r/+v/6//n/+P/2//T/9v/4//r//P/6//j/9//1//X/9f/0
//T/9//4//n/+f/3//f/9f/0//X/+P/6//v/+P/3//b/9P/1//X/9f/1//f/+P/4//j/
9//3//b/9v/0//P/8v/x//L/9P/4//n/9v/y//T/9P/x//H/9P/x/+//7//y//L/8//0
//T/9P/0//j/9f/0//P/8v/1//X/9f/2//b/9f/y//H/7//v/+//7//x//L/9P/2//X/
9f/1//f/9//3//f/9//0//X/9f/1//n/+v/6//n/+f/6//r/+f/5//n/+f/5//n/+v/6
//r/+//8//3////8//v/+v/6//z//f/9//7/AQABAAEAAQAAAAAA//////3//f/5//f/
+f/4//X/9P/2//T/8//0//T/8v/v/+z/7P/s/+z/7P/s//L//P/y/+D/5P/z//P/5v/g
/+H/4v/r//v/CAAPACEARABpAIUAowC1AK8AlwB2AFsASAA1ACIAFgAOAAMA+//3//T/
8v/u//D/8v/v/+3/8f/u/+z/6//q/+z/6//r/+z/6f/o/+b/4//j/+X/6P/o/+n/6v/q
/+n/6v/q/+n/6P/p/+n/6//r/+v/7f/w//T/8f/v/+7/7v/s/+v/6//u/+3/7f/s/+n/
6//r/+n/7P/s/+z/6//r/+7/7//z//b/9P/y//T/9P/x/+//7f/s/+z/7P/t/+7/8//0
//X/9P/z//X/9P/z//b/9//3//T/8v/0//T/9v/6//v//v8AAP3////+//z/+v/8//z/
+//9////AAACAAIABAAEAAQABAAEAAMAAwAEAAMAAgABAAIAAwAEAAcABgAFAAIAAAD/
//7/AwAEAAAAAAAAAAAA/v/7//r/+f/7//3///8AAP3//f/9//3/+v/6//r/+v/4//f/
9P/0//j/+v/6//v/+f/2//X/9f/z//P/8//z//T/9v/3//n/9f/0//L/8f/v/+//7f/t
/+r/5//m/+f/6v/r/+z/7//u/+//8P/x/+//7//t/+v/6//q/+r/6//v//D/8P/x//T/
9v/0//T/9f/1//X/9//1//L/8P/u/+//8v/z//T/9P/0//P/8v/1//b/9//4//f/9v/2
//X/9f/1//T/9P/1//T/8//x//H/8f/v/+7/7v/w//H/8f/y//P/9P/0//L/8f/w/+//
7//w//D/8P/z//P/8v/y//H/8f/x//H/8f/y//X/9f/z/+7/7//u/+7/7//z//H/8P/v
//H/8P/x//L/8v/y//H/8P/v//D/7f/s/+v/6v/u/+z/7P/s/+7/7v/u/+3/6//s/+z/
7f/v/+//7v/u/+7/7v/v/+//7//w//D/7//v//D/8f/x/+7/7f/t/+7/8P/w//L/9f/4
//b/8//1//L/8P/u/+z/+v/6//T/9P/1//b/9//4//b/9v/2//b/+P/4//j/+P/5//r/
+//8/w==
         </WaveFormData>
      </LeadData>
      <LeadData>
         <LeadByteCountTotal>10000</LeadByteCountTotal>
         <LeadTimeOffset>0</LeadTimeOffset>
         <LeadSampleCountTotal>5000</LeadSampleCountTotal>
         <LeadAmplitudeUnitsPerBit>4.88</LeadAmplitudeUnitsPerBit>
         <LeadAmplitudeUnits>��V</LeadAmplitudeUnits>
         <LeadHighLimit>2147483647</LeadHighLimit>
         <LeadLowLimit>268435456</LeadLowLimit>
         <LeadID>II</LeadID>
         <LeadOffsetFirstSample>0</LeadOffsetFirstSample>
         <FirstSampleBaseline>0</FirstSampleBaseline>
         <LeadSampleSize>2</LeadSampleSize>
         <LeadOff>FALSE</LeadOff>
         <BaselineSway>FALSE</BaselineSway>
         <ExcessiveACNoise>FALSE</ExcessiveACNoise>
         <MuscleNoise>FALSE</MuscleNoise>
         <LeadDataCRC32>584466043</LeadDataCRC32>
         <WaveFormData>
4//j/+T/5f/n/+f/5//m/+T/5P/j/+P/4//j/+T/5f/n/+f/5//o/+n/6v/r/+3/7f/r
/+v/6//o/+X/4//f/+D/4f/h/+H/3//f/93/3P/c/9//3//e/97/3//h/+T/5f/n/+n/
6f/o/+j/6P/m/+H/3v/g/93/3P/f/+L/4//k/+P/4//j/+H/4P/f/9//4//n/+X/4v/h
/93/2v/g/97/4P/w/wUAGAAwAEsAbQCbAMMA7AAUASQBAwHAAIAAXABQAEUAMgAnAB0A
CQDx/9z/z//Q/9f/2//b/+T/7P/m/+D/3//e/93/2//a/9z/3//e/93/3v/f/+D/4f/h
/+H/4P/d/9z/3P/c/93/3f/d/97/4f/k/+D/4P/f/9//3v/e/97/4P/g/97/4f/h/+T/
5P/i/+L/4//i/9//4P/j/+P/4//j/+P/4//l/+X/5P/k/+f/5//l/+X/5f/l/+T/5P/m
/+n/6v/r/+z/7f/r/+3/7f/r//D/8v/y//H/8v/0//f/+v/4//b/9f/0//X/+v/7//z/
/P/9//z/+//+/wIABwAKAAgABwAFAAQABgAGAAcABwAJAAkACQAIAAcABwAHAAcABAAC
AAUAAwABAAEAAQAAAPv/+f/5//f/9//4//j/9v/1//T/9P/y/+//7//w//D/7f/q/+r/
7f/q/+f/4v/f/+T/5P/j/+L/4v/g/+H/4v/k/+L/4f/h/+P/5P/k/+T/4P/e/93/2v/f
/9//2//b/9z/3P/a/9z/3P/c/93/3v/f/+D/4f/i/+H/4v/h/+D/4f/j/+T/5//o/+j/
5//n/+f/6f/o/+f/6P/p/+r/7//t/+z/7P/r/+3/7//v//D/8f/y//P/8v/w/+7/7P/q
/+z/7//t/+v/7f/t/+r/7P/u/+7/7f/t/+3/7f/t/+n/6//s/+z/6//r/+z/7P/s/+n/
6P/o/+f/6f/p/+n/6f/r/+v/6v/p/+b/5v/p/+n/6f/q/+v/6//n/+X/5//n/+j/6f/q
/+j/5v/o/+j/5//l/+X/5f/l/+n/6f/k/+f/6P/p/+r/6f/p/+n/6v/p/+f/4//k/+f/
5//l/+f/6f/p/+n/6f/t/+//8P/x/+7/7P/r/+r/5//n/+n/6f/q/+v/6//r/+3/7v/u
/+7/7//x//L/8f/u/+3/6//p/+r/6f/q/+v/6v/p/+f/5//l/+T/5P/n/+X/5P/k/+X/
6f/s/+3/7//v/+//7P/s/+7/7P/q/+j/7f/r/+f/6f/r/+v/6v/p/+n/6f/q/+r/6P/n
/+X/5//x//b/8//3//r/8v/q/+7/9v8DABYANABVAHMAlwDDAPAAFAEqARsB5gCgAHIA
ZgBbAEoAPQAnAAcA8f/q/+X/4P/p//P/8f/u//D/8P/s/+3/7v/t/+v/6v/s/+z/6v/o
/+j/6//s/+3/7f/v//D/7//w//L/8v/z//P/7//u/+//8P/w//D/7//v/+7/7v/u//D/
7v/s/+//7//x//L/8f/y//L/8v/w//L/9v/3//j/+f/4//f/+P/3//T/9P/3//f/+P/5
//r/+//5//j/+f/7//z//f/+/////f///////f8AAAIAAgABAAEAAgAEAAYABgAGAAcA
CAAKAA4ADgAOAA0ADwAPAA8ADgAQABMAFAASABMAEwAUABcAGAAaABsAHgAfACAAIAAc
ABsAGgAZABoAGgAfAB8AHAAbABoAGAASAA8ADgALAAoACgAJAAYABgAGAAcABgAFAAUA
BgAGAAUAAgACAAUAAwABAP3/+/8AAAAA///+//3/+v/6//r//P/6//n/+f/3//j/+P/4
//n/+P/4//b/9//3//P/8//1//b/9f/4//r/+v/7//z/+//6//n/+P/5//z//f/+/wAA
AQABAAMAAgACAAEAAQAAAAMAAwADAAEAAQABAAUABwAGAAYABQADAAUABQAGAAcACAAJ
AAgACgAKAAoACgAJAAsACAAFAAkACQAGAAgACAAIAAcABwAFAAUABQABAAYACAAJAAkA
BwAGAAQAAgADAAQABgAHAAYABQAEAAMABQAFAAQAAwABAAIABgAHAAYABgAGAAUABQAD
AAUABQADAAMAAwAAAAEABAAFAAUABgAHAAgACQAGAAUABAAEAAYABgAFAAQAAwACAAIA
AQAAAAAABAAFAAQACAAJAAkABwAJAAYABQAEAAMAAgADAAMAAwAEAAQABQAGAAcABwAJ
AAkACQAJAAgABwAHAAgACAAIAAkACwAMAAsACQAJAAgABwAJAAcABwAHAAQAAwABAAEA
///+//7/AQACAAIAAwAFAAkADAANAA8ADwANAAgABgAHAAYABQAEAAQAAQD8//3/AAAB
AAEAAQABAAEAAgACAP7///8BAAMACwAOAAcABwAIAAgACgAQABwAMwBMAGIAfwCpANMA
/QAkAT4BNgH/ALgAigB4AGgAUwBIAD0AIwAHAAEA/v/3//b/+//9/wUADgAOAAsABgAG
AAYACAAHAAcACgAIAAQAAAD+//7//v/+//3/AQACAAEAAgACAAIAAwADAAEAAAABAAIA
AQACAAIAAwACAAIAAgAEAAQAAgAFAAUABgAGAAQABAAIAAgABgAIAAcABwAHAAcACQAJ
AAsACwAJAAgACgAJAAcABwAHAAcACAAIAAoADQAPAA8ADwAPAA8AEQARAA8AEAASABIA
EQARABIAFAAWABgAGAAZABoAGgAeAB4AHgAdAB0AGwAZABsAHgAiACQAIwAjACIAIgAi
ACIAIwAjACUAJQAlACQAIQAhACEAIQAhACAAJAAjACEAIQAhACAAGwAZABkAFwAVABQA
EgAOAA4ADgAPAA4ACgAJAAkACAAIAAYABwALAAgABQAAAP3/AAAAAP///v////7/AAAC
AAIA/v/7//n/+//8//z//P/8//z//f/8/wEAAQD9//3//P/8//r//P/+//7///8AAAAA
AAAAAAAA/f/+//3//P/9////AAADAAIAAgABAAEAAgAFAAUABQAHAAcABwALAAgABgAF
AAMABQAHAAcACAAIAAgACAAGAAYABgAGAAYABgAJAAcABQAJAAkABgAIAAcABgAEAAMA
AwADAAMA//8EAAYABwAHAAsADgAQABIACgAEAP//+f/7//v/+//7///////+//3//P/8
//////8BAAIAAwADAP7/+//8//v//v///wAA/v8IAAgABAD///7/+//6//n/+P/8//3/
/v8AAP3/+//3//j/+f/5//f/+f/5//n/+f/5//z//f/9//3////+//7//v/8//v//P/7
//7///////////8AAAAAAAD+///////9////AQACAAMAAAD7//j/9f/y//H/7//v/+//
8P/y//f/8//w/+7/7f/x//b/+f/9//3//f/6//r/+//6//n/+P/6//f/8v/z//b/9//3
//f/9P/z//P/8v/8//X/8f/3//n/8v/v//X/9v/w//L//P8GABsANABGAFUAcwChANEA
AAEgATABGwHcAJgAcABkAF0AUABDAC8AFQABAPb/7f/k/+H/6//3//z/9v/2//L/8//0
//L/8f/x//T/9v/0//L/8v/x//L/8//z//T/9P/y//L/9f/2//j/+f/3//b/9//4//T/
9P/z//P/8//0//X/+P/5//j//P/9//v/+v/3//b/+v/6//j/+v/5//n/+f/5//n/+f/7
//v/+P/4//v/+//8//3//v///wAAAAACAAUABQAFAAUABQAEAAUABAABAAYACAAIAAcA
BwAIAAoADAAKAAgABwAGAAgADAAMAAwADgARABIAEwASABQAFwAYABoAGwAbABwAHAAc
AB0AHQAfAB8AHwAeABwAGwAaABkAFgAUABcAFQAUABUAFgAWABIADwAOAAsACwAMAAwA
CgAFAAQABAACAAEAAQACAAIA/P/4//f/+f/8//v/+P/3//v//P/8//z/+P/0//P/8v/z
//D/7v/t//D/8v/z//T/8v/w/+//7P/x//H/7f/t//D/8P/u//D/8P/w//H/8v/y//L/
8v/y//P/9v/3//j/9f/1//T/9f/4//j/9//3//j/+//7//v//f/9//3/AQD///7//v/9
////AQABAAIAAQAAAP///P/+//7//v/+/wAAAwABAP////////z//v/+//7//f/9//v/
+//7//f/+//8//z/+//9//7//v/+//v/+v/6//n/+f/5//n/+f/7//v/+v/5//j/+P/7
//v/+v/6//r/+f/4//f/+v/7//n/+f/5//b/9v/4//j/9//5//n/+//4//j/+P/4//j/
+f/5//n/+v/4//f/9P/2//j/+f/4//v/+//7//v/+//8//3//f/9//z/+v/5//j/9f/1
//f/9//5//v//P/9////AAAAAAAA//////7/+//7//v/+v/5//r/+f/6//v/+P/3//X/
9f/x//D/8P/z//X/9P/0//X/9//6//v//f8BAAEA/v/+//z/+v/4//b/+P/1//D/8f/1
//X/9P/z//P/8//0//T/+P/z//H/+f/9//7//f/5//r/+P/4/wAADAAfADYAUABvAJcA
wwDrAAwBJgEsAQUBugCAAGwAZgBXAEQAOwAnAAsA///4/+3/7P/1//X/8//6/wAA/P/2
//X/9P/1//X/9v/6//n/9v/z//L/8//0//X/9f/2//b/9P/0//b/9v/3//f/+P/4//r/
/P/3//b/9P/z//P/9P/1//j/+P/2//n/+f/5//j/9f/0//n/+v/5//z//P/7//r/+f/5
//n/+//7//z//P/////////////////+//7/AAADAAEAAQABAAEAAQADAAMAAQAEAAYA
BgAFAAUABgAIAAoACgAKAAsADAAMABAAEAAQABMAFQAVABUAFgAYABsAHAAcAB0AHQAe
ACAAIAAhACEAIQAfAB0AGgAbAB0AHwAhAB8AHAAeABsAGgAbABwAHAAYABUAFAARABIA
EgARAA4ACQAIAAgABgAEAAUABwAIAAUAAgACAAUABQADAP///f8AAAAA///+//3/+v/6
//r//P/6//n/+f/3//j/+P/4//n/+P/4//b/9//3//P/8//1//b/9f/4//j/+P/5//r/
9//2//X/9P/1//j/+f/6//z//f/9////AAAAAP////8CAAUABQAFAAIAAQAAAAMABwAI
AAoACwAKAAsACgAKAAkACAAHAAQABgAIAAoADAAJAAsACAAFAAgACQAHAAoACQAIAAYA
BQAHAAcABwADAAMABAAEAAMAAQACAAIAAgADAAIAAgABAAEAAQABAAEAAQABAAAA///9
//7/AgADAAMABAAFAAUAAwABAAMAAwAFAAUABQACAAEAAgABAP//AQABAAEAAQABAAEA
AQACAAgABAD//wIABAAEAAQABAAEAAMAAgACAAQABQAEAAgABQADAP//////////////
/wAAAQABAAEABAAEAAUABgAFAAUABwAHAAUABQAEAAMAAwAEAAQABAAGAAcABwAFAAcA
BwAGAAUAAwABAAEAAQD+//3/+//7//r/+v/7/////f/8//z//f/9/wAAAQADAAUABQAC
AAIAAgAAAP7//P8BAP//+//9///////+//3//////wAAAAD+/wEA///9//3/AAABAP//
/P/8/wIACAAQAB8ANABMAGkAjQC9AOsAEgEuATQBEQHSAJwAfgB0AGcAUgA7AB0AAwD5
//b/8//w/+//8f/5/wAAAgABAPz//P/8//n/9//2//j/+//6//n/+v/6//r/+v/5//v/
/P/7//z/+v/6//v/+//8//z//v8AAP7//v/9//3/+//6//n/+v/8//r//f/9//7//v/8
//z//f/8//n/+v/8//3//v////////8BAAEA/v/+/wEAAQACAAMABAAFAAQABAAGAAkA
CAAHAAYABQAIAAsADAALAA0ADgANAAsACQAKAAwADgAPABAAEgAUABIAFgAWABYAFQAX
ABcAFwAYABoAHQAeACAAIQAhACIAIgAiACMAIwAnACcAJwAmACQAIwAiACEAIAAeACEA
HwAaABkAGAAWABcAFwAZABkAFwAWABQAEAANAAwADAAKAAcABwAIAAgABQACAAIABQAH
AAUAAQD//wAA/v/7//j/+v/4//n/+v/6//j/9//3//b/9v/1//T/9v/2//f/9v/4//f/
8v/x//T/9P/y//T/9P/0//X/9v/0//T/9P/0//b/+P/4//j/9v/3//f/+f/4//j/9//3
//r//f/9//3/+//5//f/+f/8//z//f/9//z//f/8//z//P/8//z/+v/7//z//f/+//7/
AQD///3//f/9//r//P/8//z/+//7//3//f/9//n/+v/6//n/9//5//r/+v/6//f/9v/2
//X/+P/7//7/AQD+//v/9//z//L/9P/5//v/+f/6//v/+//3//X/9//3//f/9//3//T/
8v/0//T/8//z//P/8//z//P/8//z//T/8v/w/+z/7f/u/+//8P/x//H/8f/y//T/8//w
//L/8v/x/+7/7//v/+//7//v//H/8//0//X/9f/0//T/9P/x//H/8//z//P/8//y//H/
8f/y//L/8v/0//X/9f/z//P/8//y//H/8f/v/+//7//u/+3/6//r/+j/5v/l/+f/6P/o
/+n/6//r/+7/7//x//P/8//w//D/8P/u/+z/6v/t/+v/5//p/+v/6//q/+n/6//r/+z/
7P/q/+f/5//n/+n/7P/r/+f/6v/y/+7/6v/2/wkAIAA6AFEAcQCZAMMA8AAUASQBCQHK
AI4AagBSAEcAQgA3ACEADwD9/+j/2f/a/+H/5f/p/+z/7P/r/+b/5v/m/+b/5f/l/+j/
5v/k/+L/4v/j/+T/5f/l/+j/6P/m/+b/5P/k/+X/5f/i/+L/5P/m/+b/5v/l/+X/4v/i
/+L/5P/i/+D/4//j/+X/5v/l/+b/6v/q/+j/6v/q/+n/6P/n/+j/6f/s/+3/6v/q/+3/
7f/r/+v/6//r/+v/7P/v//P/8P/v/+7/7f/u//H/8v/x//H/8v/x/+//8P/y//X/+P/4
//j/+f/6//z/AAAAAAAAAAABAAAA//8CAAQABwAIAAoACwALAAwACwAKAAoACQAKAAkA
CAAGAAYABwAIAAkABwAEAAYAAwADAAMAAwACAAIAAQACAAEA/v/8//n/9P/x//D/8P/u
/+r/6f/p/+j/5//m/+j/7f/v/+3/6f/n/+f/5v/k/+L/4//g/+D/4P/g/97/3f/d/9v/
3P/c/9z/3P/c/93/3P/d/93/2f/Z/9r/2v/Y/9r/3P/c/93/3v/g/+D/4P/g/97/3v/c
/9r/3f/f/+D/4//i/+L/4f/h/+T/5//n/+f/6f/p/+n/7f/s/+r/6f/n/+j/6//s/+7/
7P/s/+z/6v/o/+j/6P/o/+r/7f/r/+n/6f/p/+b/6P/r/+z/7P/t/+r/6f/o/+P/4//k
/+T/4//h/+L/4v/i/+T/5P/l/+X/5f/l/+X/5f/l/+X/5P/j/+D/4P/j/+P/4f/i/+P/
4//h/9//4f/h/+P/4//j/+D/4v/k/+b/4v/f/97/3f/c/9//4f/j/+b/5P/j/+D/4v/i
/+H/3v/f/+D/4f/i/+P/4f/h/+D/3//h/+D/4P/g/+D/4f/k/+X/5P/l/+X/5f/j/+T/
5P/k/+L/4//j/+H/4//j/+L/4f/i/+H/4v/j/+D/3//d/93/2//a/9r/3f/d/9z/3P/d
/93/4P/h/+P/5f/l/+L/4v/k/+L/4P/e/9//3f/Z/9v/3f/d/9z/2//d/93/3v/e/+D/
5f/n/+P/3//g/+H/3//k/+T/3P/a/+j/AQAWACoAQwBrAJMAuQDiAAwBHgEDAcQAiABc
AE4ASQA6ACsAHwAJAO//3v/T/9D/1//d/9v/3P/i/+D/3P/d/97/4P/f/9//4v/g/97/
3P/c/9//4P/h/+H/4f/g/93/3P/a/9r/2//b/9z/3P/e/+D/3//g/+D/4f/e/97/3v/g
/+D/3v/h/+H/4v/i/+D/4P/g/+D/3v/g/+P/4//j/+P/4P/f/+D/3//g/+L/5//p/+j/
5//m/+X/5f/m/+n/7f/s/+v/6v/p/+v/7f/t/+v/7P/u/+7/7f/v//D/8v/0//X/9v/4
//r/+P/8//z//P/8//3//P/7//7/AAADAAQABgAHAAcACAAFAAQABAADAAcABwAHAAYA
BwAHAAcABwAIAAYACQAHAAMAAwADAAIA///9//3/+//4//j/9//0//P/8v/y//D/7//v
//D/8P/s/+j/5//p/+v/6f/l/+P/4//i/+D/3v/f/9z/3P/c/9//3v/e/9//3f/e/97/
3v/d/9z/3P/a/93/3f/Z/9n/2v/a/9j/2v/e/97/3//g/+D/4P/g/+D/4P/i/+L/4v/g
/9//3f/d/+H/4v/i/+P/5v/p/+n/6f/r/+v/6//v/+3/7P/s/+v/6f/r/+v/7P/q/+r/
6v/o/+r/6v/q/+r/7P/v/+3/6//t/+3/6v/s/+r/6v/p/+n/6v/r/+z/6f/q/+r/6f/n
/+f/6P/o/+j/5f/k/+T/4//k/+X/5v/n/+n/6f/o/+f/4v/i/+X/5f/l/+b/5//n/+f/
5f/n/+f/5f/l/+X/4v/k/+b/5v/l/+X/5f/l/+X/5//j/9//5P/u/+3/7P/r/+r/6f/p
/+n/6v/p/+f/4//k/+f/5//l/+f/6P/p/+r/6//q/+n/5//l/+f/5v/m/+b/6f/r/+//
8f/v/+//7v/t/+v/7P/s/+z/6v/r/+v/6f/s/+3/7f/t/+z/6f/o/+f/6P/n/+X/5f/i
/+D/3//h/+T/5P/l/+f/6f/s/+3/7//v/+//7P/s/+7/7P/q/+j/6v/n/+L/4//n/+f/
5v/l/+f/5//o/+j/6P/p/+3/6f/h/+D/6//t/+b/5P/o/+7//v8TACwARABhAIkAuQDn
AAwBKAEmAfcAtACAAGQAWABLADgAIwAJAOv/3f/e/93/3v/l/+X/5//w//T/7v/o/+f/
5v/o/+f/5//q/+r/6P/m/+b/6f/q/+v/6//q/+r/6P/o/+n/6v/s/+3/6//q/+v/7P/r
/+z/7P/t/+7/7v/u//D/7//s/+7/7f/x//L/8f/y//P/8v/v//D/8f/x//H/8f/x//H/
8//z//T/9P/3//f/9P/z//L/8f/x//L/9f/5//n/+f/5//n/9//5//n/9//8//7//v/9
//v//P/+/wAAAQACAAQABgAIAAwADAAMAA0ADwAPAA8ADQAOABAAEAASABMAEwAUABYA
FgAXABcAGgAbABwAHAAdAB0AHQAdABoAGAAbABkAFgAVABQAEgAQAA8AEAAPAA4ADgAN
AAoABQAEAAQAAgD9//3//v/+//z/+v/7///////9//n/9//4//j/9//2//T/8P/v/+7/
8//y//L/8//x//L/8v/y//H/8P/w/+7/9f/3//X/9//1//T/8f/y//H/8P/w//D/8f/y
//P/9P/1//j/+f/6//j/+f/5//v//P/8//v/+//7//3//P/7//v/+//7////AQAAAAAA
/////wEAAQACAAQABAAEAAIAAAAAAAAAAAD+/wEA///9/wEAAQD+/wAAAAAAAP/////+
//3//P/3//z//v///////f/+//7//v/7//r/+v/5//f/9//3//f/+//7//r/+f/2//b/
+f/5//f/+P/5//n/+P/3//r/+//5//n/+f/2//b/+P/4//f/9//3//f/9//3//f/9//4
//j//P/6//r/+v/6//j/9//2//b/9P/z//D/8v/1//X/8//1//f/9//3//f/+P/5//n/
+f/5//j/+P/4//X/9f/3//f/+v/7//v/+//9//7//v/+//v/+//6//f/+f/7//z//f/8
//n/+P/3//T/8//x//H/8f/w//D/8//z//L/8v/z//P/9v/3//n/+v/5//X/9P/3//b/
9f/0//n/9//z//X/9f/1//T/8//x//H/8v/y//j/+f/3//P/8f/4//v/9//2//j/+v8A
ABAAIQAyAEwAaQCNALcA4wAKASoBLAH9ALYAggBmAFoAUQBGADkAIwAJAPn/9P/t/+b/
6f/t/+//9P/6//b/8P/v/+7/7//v//D/9P/0//L/8P/w//H/8v/z//P/8v/y//D/8P/y
//L/8//z//T/9P/2//j/9f/0//L/8f/y//L/8v/0//P/8P/y//H/9P/0//L/8v/z//L/
7//w//P/8//z//P/9P/1//j/+f/2//b/+f/5//n/+f/5//n/+v/6//z////8//v/+v/5
//r//f/+//3/AAACAAIAAQADAAQABgAIAAgACAAJAAoACAAMAAwADAAPABEAEQARABAA
EgAVABYAEwATABIAEgATABQAFgAXABoAGwAcABwAGQAZABkAGQAaABgAGwAZABYAFQAU
ABIADQALAAsACQAIAAgABwAEAAMAAgACAAAA/P/7//v/+v/3//T/9P/3//j/9//0//P/
9v/2//X/9P/1//L/8v/y//T/8v/x//H/7//u/+z/6v/r/+r/6v/o/+n/6f/l/+X/6f/q
/+n/7P/u/+7/7//w/+//7v/t/+z/7v/w//D/8P/y//P/8//1//T/9P/z//P/8v/1//X/
9f/3//f/9//7//v/+v/6//n/+f/7//v//P/8//z//P/6//r/+v/6//r/+f/7//j/9f/5
//n/9v/4//n/+v/6//v/+v/5//j/8//0//T/8//x//P/9P/0//T/9v/2//f/9//0//P/
8v/x//X/9f/0//P/8v/y//X/9f/z//T/9f/1//H/7//x//H/8//z//P/8P/u//L/9P/w
/+7/7v/u/+7/7f/t/+3/7v/v/+//7f/w//P/8//x//P/8P/v/+7/7f/x//P/9P/1//P/
8v/y//L/8//z//X/9f/2//f/9//3//b/9v/1//T/9f/3//j/9//2//X/8//x//H/7//v
/+//7//v/+7/7//s/+r/6f/r/+z/7P/t/+//7v/w//D/8f/0//X/8//0//T/8v/w/+7/
7v/r/+b/5//q/+v/6//r/+z/7f/v//D/8P/x//H/7f/t/+7/8f/z//L/8P/y//j//v8H
ABoAMgBLAGsAlwDFAOwAEAEoARcB4gCiAHQAXgBVAEwAQQAtABMA/f/u/+H/3P/l//H/
8//4//r/9v/w/+//7v/u/+3/7f/w//D/7v/s/+z/6//s/+3/7f/v//D/7//w//L/8v/z
//P/7v/s/+z/7P/r/+z/7P/t/+3/7v/v//L/8P/u//H/8f/y//L/8P/w//L/8v/w//L/
8//z//P/8//z//P/9f/1//T/9P/3//f/9//3//f/9//0//T/9v/5//v/+//7//v//f//
/////f8AAAIAAgABAP///v/+//7/AQACAAQABgAGAAoACgAKAAwADwAQABEAEQASABQA
FAAXABkAGgAcABsAGgAaABkAGwAbABsAGgAaABsAHAAdABoAGAAbABkAFwAXABcAFgAT
ABEAEQAPAA8AEAAQAA4ACQAIAAgABgAAAP/////+//7//P/9/wEA/v/7//b/8//3//j/
+P/4//f/9P/0//T/9v/0//P/8//y//L/8f/w//D/8P/x//D/9f/1//H/8f/w//D/7v/w
//D/8P/x//L/8v/y//L/8v/0//b/9v/2//X/9f/0//X/+P/4//f/9//4//v/+//7//n/
+f/5//3////+//7//f/7//3//f/+//7//v/+//z///8AAAEAAgAAAAMAAQD////////8
//7/AAAAAP/////9//3//f/5//3//v/+//3//P/8//v/+v/6//r/+//7//v/+//7//v/
/f/9//z/+//3//b/+P/3//r//P/+////+//5//v/+//5//n/+f/2//b/+P/4//f/+v/7
//z//f/5//z//P/8//z//P/9//3//f/+//7//f/6//z/+//7//n/+//7//v/+//7//z/
/f/9//3////+//7//v/7//v//f/9/wAAAQABAAEAAgAEAAUABgADAAMAAgD//wEAAQAA
AP//AQD////////8//v/+f/5//n/+P/4//v/+f/4//j/+f/4//r/+v/7//3//f/6//r/
/P/8//z//P8BAP//+//9//7//f/7//n/+f/5//r/+v/4//3/BwADAPX/9v8BAAMA/P/8
/wAAAgAIABsAMABEAF0AfwCpANMA/gAmATwBLQH2ALoAjgB0AGUAXABLADMAEwD///j/
8f/s//P//f/9/wAABgABAPz//P/8//7//f/9/wAA///8//n/+P/7//z//f/9/wEAAgAB
AAIAAQAAAAAA//8AAAAAAgAEAAUABgAGAAcABAAEAAQABgAEAAIABQAFAAgACAAGAAYA
BgAGAAQABgAJAAkACQAJAAoACwAOAA8ADQAMAA4ADQALAAsACwALAAwADAAOABEAEwAT
ABMAEwARABMAEwARABYAGAAYABcAFgAWABcAGAAaABwAHwAiACIAJgAmACYAJQAnACcA
JwAoACoALQAuAC8AMQAyADQANAA0ADUANQA2ADUANAAyADQANQA2ADcANAAyADUAMwAz
ADMAMwAyAC8ALQAtACsAKgAqACkAJgAjACIAIgAgABsAGwAcABwAGQAWABYAGQAbABkA
FQATABcAGAAYABgAFAAQAA8ADgAQAA4ADQANABAAEgATABQAEgAQAA8ADAAPAA8ACwAL
AAoACgAIAAoADAAMAA0ADgAPABAAEQASABEAEgARABAAEAARABEAEwAVABYAFgAXABYA
GQAZABkAGgAbABwAIQAdABoAGAAVABYAGQAaABwAHAAcABwAGgAcAB4AIAAiACEAIwAg
AB0AHQAdABoAHAAcABwAGwAbAB0AHQAdABkAHQAeAB4AHQAbABwAHAAcABsAGgAaABkA
GwAbABsAGwAcABsAGQAXABcAGAAcAB0AHgAgACIAIwAfABsAGwAZABsAGwAbABgAGAAa
ABoAGQAcAB0AHgAfAB8AHwAfACAAHwAeABoAGwAdAB0AHAAcAB8AIQAeABsAHAAdAB0A
HQAeAB4AHgAfACEAHwAfAB8AIQAiACIAIQAfACAAIQAiACAAIQAhACMAJgAlACYAJwAp
ACkAKQApACgAJQAiAB8AKAAmACIAIgAjACQAJQAmACMAIgAhACAAHAAaABgAFgAaABwA
HgAgAA==
         </WaveFormData>
      </LeadData>
      <LeadData>
         <LeadByteCountTotal>10000</LeadByteCountTotal>
         <LeadTimeOffset>0</LeadTimeOffset>
         <LeadSampleCountTotal>5000</LeadSampleCountTotal>
         <LeadAmplitudeUnitsPerBit>4.88</LeadAmplitudeUnitsPerBit>
         <LeadAmplitudeUnits>��V</LeadAmplitudeUnits>
         <LeadHighLimit>2147483647</LeadHighLimit>
         <LeadLowLimit>268435456</LeadLowLimit>
         <LeadID>V1</LeadID>
         <LeadOffsetFirstSample>0</LeadOffsetFirstSample>
         <FirstSampleBaseline>0</FirstSampleBaseline>
         <LeadSampleSize>2</LeadSampleSize>
         <LeadOff>FALSE</LeadOff>
         <BaselineSway>FALSE</BaselineSway>
         <ExcessiveACNoise>FALSE</ExcessiveACNoise>
         <MuscleNoise>FALSE</MuscleNoise>
         <LeadDataCRC32>2998883710</LeadDataCRC32>
         <WaveFormData>
BwAHAAgACQALAAsACwALAAkACgALAAwADQANAA0ADQANAAwADAANAA8AEAARABIAEAAO
AA4ADgALAAkACAAFAAUAAgABAAAA///////////+//3//f/8//3//f/+//7/AAABAAEA
AQAAAAEAAgADAAUABgAIAAgACAAJAAkACQAHAAkACQAJAAgACAAIAAgACgAKAAoACAAJ
AAoAEQAhADAAPwBKAFMAYwByAGoAWABEABwA3v+s/4//jP+X/5T/g/99/4X/j/+c/6//
w//R/+P/8f/5//n//f8CAAkACwANAA0ADQANAAwADAAMAA0ADwAPAA8ADgAQABAAEgAS
ABEAEQARABEADwAPAA8ADwARABEAEgASABIAEgARABEAEQARABEAEgASABIAEgASABEA
EAAPAA4AEQARABEAEQARABEAEQARABEAEQARABEAEQARABIAEgAQABAAEAAPAA8ADwAQ
ABAAEAAQABAAEAARABEAEAAQAA8AEAAQABAAEQARABIAFQAUABIAEQARAA8AEAASABAA
EgASABIAEQATABMAEwAUABEADQAMAAwADQANAA4ADQALAAsACgAKAAsACgAKAAoABwAH
AAYABQAHAAcABwAHAAQAAwADAAIABAAGAAQABAAEAAUABgAHAAYABgAGAAYABAAEAAQA
BAAGAAYABQAFAAUABQAGAAYABgAGAAYABgAIAAgACAAIAAgACAAJAAoACgAKAAoACwAL
AAsACgAKAAkACwALAAsACwALAAwADQAPAA8ADwAPAA8ADgANAA0ADAAMAAwADQAQABAA
DwAPAA4ADQAMAAsACwAMAAwADQAPAA4ADQANAAsACwALAAsACQAKAAoACgAKAAkACQAI
AAcABwAHAAcACAAIAAgABwAHAAcABgAGAAYABwAHAAcABgAGAAUABQAGAAYABgAGAAYA
BQAFAAUABQAFAAQABAAFAAUABAADAAEAAgACAAIABAAEAAQABAACAAIAAQABAAIAAwAE
AAUAAwADAAIAAgACAAIAAgACAAQAAwACAAQABAAEAAQAAwADAAIAAgACAAIAAgACAAIA
AgACAAIAAwADAAMAAwAEAAUABQAFAAMAAwADAAQABwAIAAkACQAJAAkACQAIAAgACQAJ
AAoACQAKAAoACAAIAAgABwAFAAQAAQD+//r/+P/2//X/9f/1//X/9f/1//b/9v/1//X/
+P/4//j/+f/3//f/+P/5//r/+//9//7/AAAAAAAAAQABAAEA//8BAAEAAQAAAAAA/v/+
//7//v8AAAQABQAIAA0AFQAkADcAQgBHAFUAZgBqAFoAQAAWANr/ov9//3D/bf9i/1P/
U/9b/2n/fv+T/6n/vf/R/+P/6f/v//f/+v/5//v/AAABAAIAAwACAAIAAgADAAMAAwAD
AAIAAgACAAQABAAHAAcABwAHAAkACQAJAAkACAAHAAcABgAHAAgACAAJAAcABwAHAAgA
BgAGAAYABgAHAAgACQAKAAkACQAJAAkACQAJAAkACQAHAAcABwAHAAkACQAKAAoACgAK
AAoACQAHAAcACAAIAAoACgAKAAoACQAJAAgACAALAAwADAAMAAwACwALAA0ADQAMAAwA
DQANAA4AEAAOAA4ADgAOAA0ACwALAAsADAAOAAsACwAMAAwACwALAAkACQAJAAgACAAF
AAQABAAEAAQABQAFAAUAAwADAAMAAwD/////AAAAAP//AAD9//z//v///wAAAQAAAAAA
AAAAAAAAAAAAAAAA/v/+//3//f/9//3//v/+//7//v/+//7//P/8//z//P/+//7///8A
AAAAAAAAAAEAAQABAAAAAAD//wEAAQABAAEAAQACAAMAAwADAAMAAwAEAAQABAAFAAQA
BAAEAAUABgAGAAUABQADAAMAAwADAAEAAgACAAMABQAEAAMAAwADAAMAAwADAAEAAgAC
AAIAAgABAAEAAAD///////////7//v/+//3///////7//v/+//////////7//v/9//3/
/f/8//v/+v/8//v/+//7//v/+//6//r/+//7//r/+f/5//r/+v/6//r/+v/6//r/+v/6
//n/+f/5//n/+f/5//n/+f/4//j/+v/6//r/+v/5//n/+P/3//v/+v/4//j/+P/4//n/
+f/4//j/+P/4//j/+P/4//j/+P/4//X/9f/1//X/+P/5//n/+f/6//v//P/+//3//v//
/////////////v/+//////8AAAEAAgACAAAA///+//z/+f/4//X/8v/u/+7/7P/r/+v/
7f/t/+3/7f/s/+z/6//r/+3/7v/v//H/7v/t/+3/7f/v//H/9P/2//b/9v/2//f/+f/5
//f/+f/5//n/+P/4//j/+P/2//b//P/+//3/AAAJABkALAA3ADwASwBdAGAAVABAABwA
3v+i/3r/af9m/2H/VP9N/1P/Yf91/4r/of+1/8n/2//j/+n/7//x//b/+////wAAAQAC
AAMAAwACAAEAAQD////////+//7//v8AAAAAAwADAAMAAwADAAMAAwADAAEAAQACAAIA
AwAEAAQABQAFAAUABQAGAAQABAAEAAQABgAGAAYABgAFAAUABQAFAAUABQAFAAUABQAF
AAUABQAHAAcACAAIAAYABgAGAAUABwAHAAgACAAIAAgACAAIAAsACwAKAAoACQAKAAoA
CgAIAAcABwAJAAkACAAIAAkACgAMAA8ADgALAAoACQAHAAkACQAJAAoACAAFAAUABgAG
AAUABQADAAMAAwACAAIAAgACAAMABAADAAMAAgABAP///////////f/9//7//v/+/wAA
/v/+////////////AAAAAAAAAAD+//7//v/+//7//v/9//3//f/9//7//v8AAAAAAAAA
AP7//v/+//7///8AAAIABAAGAAYABgAHAAUABQAEAAQABQAHAAcABwAHAAcACAAJAAgA
BwAGAAUABwAGAAUABQAIAAgACAAJAAgACAAHAAcABwAHAAcABwAHAAgACAAJAAkACAAH
AAcAAwADAAMAAwAFAAYABgAGAAYABQAFAAQAAwADAAMAAwACAAIAAgABAAMAAwACAAIA
AgADAAMAAwAEAAQAAwADAAYABgAGAAYABAABAP///f///////v/+///////+//3//P/8
//v/+v/7//z//f/+//v/+v/4//f/9//3//f/9//5//n/+P/4//r/+f/4//f/9v/4//n/
+f/6//f/9v/1//T/9f/2//f/+P/3//f/9//3//b/9//3//f/+f/5//n/+v/7//z//f/9
//3//f/9//z//P/9//3//v8BAAIAAgAAAAAAAAD///3/+v/3//T/8P/u/+z/6//r/+v/
6//r/+v/6v/q/+n/6f/t/+7/7//x/+//7//w//H/8v/z//X/9v/2//b/9v/3//f/9//1
//f/+f/5//j/+P/6//b/9v/2//j/+P/5//7/AwANACAAMQA6AD8ATQBaAFYARgA0ABIA
2P+i/4X/gv+L/4j/c/9r/3f/hf+O/53/sf/D/9X/4//p/+f/5//u//X/9f/5//v//f//
//7//v/+/////f/9//3//P/6//r//P/8/wAAAQACAAMAAQABAAEAAQD/////AAAAAAIA
AgABAAEAAQABAAEAAgABAAAA///+/wAAAAAAAAAAAQABAAEAAQADAAMAAwADAAEAAQAB
AAEAAQABAAIAAgAEAAQABAADAAEAAQACAAIABAAEAAQABAAFAAUABAAEAAMABAAEAAQA
BgAFAAUABwAGAAQAAwADAAUABgAIAAYABgAGAAYABQAHAAcABwAIAAYAAwADAAQABAAD
AAMAAQADAAMAAgACAP///v/+//7//f/9//z/+//9//3//f/9//v/+//8//z//P/+//z/
/P/5//n/+f/5//j/+P/4//j/+P/4//j/+P/6//r/+f/5//r/+//9//7//f/8//v/+v/6
//r/+v/6//v//P/+/wAA/v/+//7////9//3//P/8//3//////////////wAAAQABAAEA
AQABAAEAAAD/////AAAAAAAAAQAAAAAA/////wEAAQABAAEAAQACAAIAAwACAAAA/v/9
//z//f/+/////f/+//7//v//////AAAAAP3//f/9//3//v/+//7//f///////v/+//z/
/f/9//3//P/8//v/+//8//z//P/8//z/+//7//v/+f/5//j/+P/6//v/+//7//v//P/8
//z/+//6//n/+P/6//r/+f/5//n/+f/5//n/+f/5//j/+P/4//r/+v/6//r/+v/6//r/
+//7//r/+v/4//j/+P/4//j/+P/4//j/+P/5//r/+//8//3//f/9//z/+//6//r/+//8
//3//f/9//3//f/8//z//f/9//7///8AAAAA/v/+//7//f/7//z/+f/2//L/7v/s/+v/
6//r/+v/6//r/+z/7P/r/+v/7v/u/+7/7//v/+//8P/x//T/9f/3//j/+f/4//f/9//3
//f/9f/3//n/+f/4//j//P/2//b/+v/6//z/+//+/wUAFwAqADcAOgBDAFMAXgBUAEAA
IADs/7T/iv93/3j/ef9s/2H/Z/9z/3v/jP+j/7f/y//b/+P/5//r/+//8P/z//f/+P/5
//r/+//8//z//P/9//3//f/9//z//P/8//7//v///////////////////////////wAA
AAAAAAAA/////////////wAAAAAAAAAAAAAAAAAAAAAAAAEAAQABAAEAAQABAAEAAQAB
AAEAAQABAAEAAQACAAIAAgACAAIAAQD/////AAAAAAIAAgACAAIAAwADAAIAAgADAAQA
BAAEAAIAAQABAAMABQAEAAQABQADAAQABgAEAAQABAAEAAMAAwADAAMABAAGAAMAAwAE
AAIAAQABAP////////7//v////7//v/+//v/+//6//n/+f/5//n/+f/3//f/+P/4//j/
+v/4//j/9//3//f/9//4//j/+P/4//b/9v/2//b/9v/2//X/9f/1//X/9v/2//j/+P/4
//j/+P/4//j/+P/4//j/+f/6//r/+v/6//v/+//7//r/+v/9//////////7//f/9//3/
/f/9//3//f////7//f/9//7//v/+////AAAAAP////////////////7//v/9//3/AAAA
AAAAAQD+//3//P/7//v//P/8//z//v/9//3//P/7//v/+//7//z//P/8//v/+f/5//j/
+P/4//n/+f/5//r/+v/5//n/+P/4//j/+P/6//n/+f/5//n/+f/4//j/9//3//b/9f/3
//j/+P/4//b/9v/2//b/9v/2//X/9f/3//f/9//3//f/9//2//b/9v/2//b/9v/2//f/
9//3//f/9f/1//b/9v/2//b/9v/5//n/+P/4//r/+v/6//r/+P/4//j/+P/1//X/9f/1
//j/+f/5//n/+f/5//n/+v/5//r/+//7//n/+f/5//j/+v/7//v//P/9//7//v/8//7/
/v/9//v/+P/1//L/7v/s/+r/6f/p/+v/6//r/+v/7P/s/+v/6//u/+7/7v/v/+3/7f/u
/+//7v/v//H/8v/2//b/9v/3//f/9//1//f/9//3//b/9v/0//j/+P/2//j/+P/5//z/
BQATACQAMwA8AEcAWQBiAFwASgAoAO7/sP+C/2f/Xv9X/0j/Qf9D/03/Yf96/5H/p/+/
/9X/4//l/+f/6//w//P/9//6//v//P/9//z//P/8//3//v///wAAAAD+//7/AAAAAAEA
AQABAAEAAQABAAEAAQABAAEAAgACAAMABAAEAAUABAADAAIAAgACAAIAAgACAAMABAAF
AAYABgAFAAQAAwAFAAUABQAFAAcABwAHAAcABgAFAAUABAAFAAYABwAHAAUABQAGAAYA
BAAEAAQABAAHAAcABgAGAAkACgAKAAoADAALAAsADQANAAwADAANAAsADAAOAAwADgAO
AA4ADQAMAAsACgAKAAwACQAJAAoADAALAAsACQALAAsACgAKAAkACAAIAAgABwAHAAYA
BQACAAEAAAD//wAAAQADAAQAAgAEAAIAAgD///////////7//v/+//7/AAAAAAAAAAD+
//7//f/9//v/+//8//z//v/+//7//v/+//7//v/+//7//v///wAAAgACAAIAAwADAAMA
AgACAAMABQAFAAUAAwADAAQABQAGAAcACAAJAAsACgAJAAkACQAIAAcABwAKAAoACQAJ
AAsACwALAAsACgAKAAkACQAJAAgABwAHAAUABQAFAAUABwAIAAgACAAIAAcABwAGAAUA
BQAFAAUABgAGAAYABQAFAAUABAAEAAQABQAFAAUABAAEAAMAAwAGAAYABgAGAAUAAwAC
AAEABAAFAAUABgAFAAUABAADAAMABAAEAAQABAAEAAQABAACAAIAAQABAAMAAwADAAMA
AwADAAIAAgAEAAQABAAEAAIAAwADAAMABwAFAAIABAAEAAQABAADAAMAAgACAAQABAAE
AAQABAAEAAQABAADAAMAAwADAAYABwAHAAcABQAFAAUABgAJAAoACwALAAsACwALAAoA
CgALAAsADAANAA4ADgAMAAwADAALAAkACgAHAAQAAAD8//r/+f/5//v/+//7//v/+v/6
//n/+f/6//r/+v/7//3//f/+////AAABAAMABAAEAAQABAAFAAUABQADAAUABwAHAAYA
BgAIAAYABgAGAAYABgAJAAgADQAbACwAOwBGAEsAWwBqAGoAWgBEABwA5P+w/43/hv+L
/4T/c/9r/3X/if+W/6X/u//P/93/6//1//f//f8EAAUAAwAGAAcACAAJAAwADAAMAA0A
DQANAA0ADAAMAAwADgAOAA8ADwAPAA8ADQANAA0ADQAOAA8AEQASABAAEAAPAA8ADwAP
AA8AEAAQABAAEAAQAA4ADgAOAA4ADwAPAA8ADwARABEAEQARABEAEQARABEAEwATABQA
FAATABIAEQAPABEAEQASABIAEAAQABAAEAATABMAEgASABIAEgARABAAEQARABIAFQAU
ABIAEQARABIAFAAXABYAFAAUABQAEwATABMAEwAUABQAEQARABIAEwATABQAEwARABEA
EAAQAA8ADgAOAA4ACwALAAoACQAJAAkACQAJAAkACQAKAAoACAAKAAgACAAJAAkACQAJ
AAYABgAGAAYACAAIAAgACAALAAwADAANAAsACwAMAAwACgAKAAoACgAMAAwADAAMAAoA
CgALAAwADAAMAAwADQANAA0ADAAMAA0ADwAPAA8AEQARABIAEwATABMAEwATABMAEgAR
ABEAEAAQABAAEQAUABQAEwATABIAEQAQAA8AEQASABIAEwATABIAEQARABEAEQARABEA
EQASABIAEgARAA8ADgAMAA4ADwAQABEAEQAQAA8ADQAOAA8ADwAQAA8ADwAOAA0ADAAM
AAsACwAMAAwADAAMAA4ADQANAA0ACwALAAoACgANAA0ADAALAAkACgAKAAoACgAKAAoA
CgAMAAwACwALAA0ADQANAA0AEQALAAYABgAIAAgACAAIAAsACwAKAAoACgAKAAoACgAI
AAgACAAIAAkACQAJAAkACgALAAsACwAJAAkACQAKAA0ADgAPAA8ADwAPAA8ADgAMAA0A
DQAOAA8AEAAQAA4AEAAQAA8ADQAOAAsACAAEAAEA/v/8//v/+//7//v/+//+//7//f/9
//z//P/8//3//////wAAAQAAAAEAAwAEAAQABAAEAAUABwAHAAUABwAJAAkACAAIAAoA
CgAIAAYABgAGAAkADAARABsAKgA5AEYATQBdAGoAagBcAEYAHgDk/6z/i/+E/4v/gv9x
/2v/d/+D/47/o/+9/9P/3//r//X/+f/9/wAAAQAFAAoACwAMAA0ADAAMAAwADQANAA0A
DQAMAAoACgAMAAwADQANAA0ADQALAAsACwALAAwADQAPABAAEAAQAA8ADwARABEAEQAS
ABAAEAAQABAAEAAQABAAEAAPAA8ADwAPABAAEQASABMAEgARABAADwAPAA8AEAAQABAA
EAAQAA8AEAARABMAFAARABAADwAOABEAEQAQABAAEQASABIAEgAQAA8ADwARABIAEgAT
ABUAFQAWABgAFgAVABQAEwARABMAEwATABQAFgATABMAFAASABEAEQAPABEAEQAQABAA
DwAOAA4ADgALAAsACgAJAAoACwAMAA0ACAAHAAcABgAGAAgABgAGAAcABwAHAAcABgAG
AAYABgAGAAYABgAGAAgACAAHAAcABgAFAAUABAAFAAYABwAIAAgACAAIAAgACgAKAAsA
DAAKAAoACgALAAsACwAKAAoACQALAAsACwALAAsADAANAA0ADQANAA0ADwAOAA0ADQAM
AAwADAANAA4ADgANAA0ADQANAA0ADQAPABAAEAARAA8ADgANAA0ADQANAA0ADQALAAwA
DAAMAAwACwALAAoACwALAAsACwAMAAwADAALAAsACwAKAAoACAAJAAkACQAIAAgABwAH
AAgACAAIAAgACAAHAAcABwAJAAkACAAIAAcABwAGAAUABQAGAAYABgAIAAgACAAIAAgA
CAAHAAcACQAJAAkACQAIAAcABQAEAAYABgAGAAYABAAHAAUABwAKAAkACAAHAAYABwAH
AAYABgAEAAQABAAEAAQABAAEAAQAAwADAAMAAwAEAAUABQAFAAcABwAHAAgACQAKAAsA
CwALAAsACwAKAAoACwALAAwACwAMAAwACgAMAAwACwAJAAUAAQD9//j/+f/4//j/+f/3
//f/9//3//j/+P/3//f/+P/4//j/+f/5//n/+v/7//7///8BAAIAAgACAAIAAwADAAMA
AQADAAEAAQAAAAAABAAEAAQAAgD+//z/AwAKABMAIwA2AEMATgBXAGcAbABgAEwAJgDo
/6z/hP9z/2z/Xf9K/0X/T/9d/2//iP+j/7n/z//l/+//8//z//X//P8BAAMABAAFAAYA
BwAIAAgACAAJAAkACQAJAAgABgAGAAgACAALAAsACwALAAkACQAJAAkACwALAAwADAAM
AAwACwALAA0ADQANAA4ADQAMAAsACgALAAwADQAOAA0ADQANAA0ADQANAA0ADQANAA0A
DQANAA4ADwARABIADwAOAA0ACwANAA0ADgAOABAAEAAQABAADwAPAA4ADgAPABAAEAAQ
ABIAEQARABMAEwASABIAEwAVABYAGAAWABQAFAAUABMAEwATABMAFAAUABEAEQASABQA
EwATABEAEQARABAAEAARABAAEAAQAA0ADQAMAAsACgAJAAgABwAGAAcACQAKAAcACAAF
AAQABQAFAAUABQAEAAQABAAEAAQABAAEAAQAAgACAAEAAQABAAEAAgACAAIAAgACAAIA
AgACAAIAAgACAAIAAwAEAAYABgAGAAcABwAHAAYABgAFAAcABwAHAAUABQAGAAcABQAF
AAUABQAGAAYABgAHAAgACAAIAAkACAAIAAcABwAJAAkACQAJAAcACAAIAAkACwAKAAkA
CQAHAAcABwAHAAcACAAIAAgABgAFAAUABAADAAMAAwADAAQABAAEAAMAAwADAAIAAgAA
AAEAAQABAAEAAgACAAMABAAEAAQABAACAAEAAQABAAEAAQAAAAAAAwADAAIAAQADAAQA
BAAEAAMAAgABAAAAAQACAAIAAwABAAEAAQABAAMAAwACAAIAAAAAAAAAAAAAAAEAAQAB
AAEAAgAAAAAAAAAAAAEAAQAAAAAAAgACAAIAAgAAAAAAAAAAAP//////////AgADAAMA
AwADAAMAAwAEAAcACAAJAAkACAAHAAYABAAGAAcABwAIAAoADAANAAwACwAKAAgABQAG
AAMAAAD8//j/9v/1//X/9//3//f/9//4//j/9//3//b/9v/2//f/9f/1//b/9//6//v/
/f/+/wAAAAAAAAEA//////3///8BAAEAAAAAAAIABAACAP7/AAAEAAUACgARAB0ALgA9
AEAARwBVAGAAWgBIACwA/P/A/5L/f/+A/4P/dv9n/2v/ef+H/5j/q/+7/8//4f/t//H/
8//3//z///8FAAcABwAHAAcACgAKAAoACwAJAAkACQAIAAoACgAMAAwACwALAAsACwAJ
AAkACQAJAAsACwAMAAwACgAKAAkACQALAAsACwAMAAwADAAMAAwADgAOAA4ADgAOAA0A
DAALAA0ADQANAA0ADQANAA0ADQALAAsADAAMAAwADAAMAAsADQANAA4ADgAMAAwADAAM
AA8ADwAOAA4ADwAQABAAEAAQAA8ADwARAA8ADgAOAA8ADQAOABAADgAOAA4ADgANAA4A
DwAQABIAEgAPAA8AEAANAAsACgAHAAgACQAJAAoACQAIAAgACAAJAAkACAAHAAYABQAE
AAMAAQABAAIAAgADAAYABQAGAAQAAwACAAEAAQACAAMABAACAAIAAgACAAQABAADAAMA
AwADAAQABAAGAAYABgAGAAQABAAEAAQABAAEAAUABgAIAAgACAAJAAgABwAFAAQABwAJ
AAkACQALAAsADAANAAoACQAIAAcACAAIAAgACQAKAAoACgALAAwADAALAAsACQAJAAkA
CQALAAwADAANAA0ADAALAAsABwAHAAcABwAHAAgACAAIAAoACQAJAAgABwAHAAcABwAI
AAgACAAHAAkACQAIAAgABgAHAAcABwAFAAQAAgABAAMABAAFAAYACAAHAAcABwAFAAUA
BAAEAAcABwAGAAUAAwAEAAQABAACAAIAAgACAAQABAADAAMABQAFAAUABQADAAMAAgAC
AAIAAgACAAIAAwADAAIAAgACAAIAAgACAAIAAgACAAIAAQABAAEAAQACAAMAAwADAAUA
BQAFAAYABQAGAAcABwAIAAkACgAKAAcABwAGAAYACAAKAAsACgAIAAgABwAFAAQAAQD+
//r/+v/4//f/9//3//f/9//3//f/9v/0//P/9v/2//b/9//5//n/+v/7//z//f///wAA
AAAAAAAAAQABAAEA//8BAP/////+//7/AAACAAIAAgACAAIAAwAIAA0AFQAiADUAPgBF
AFMAZABkAFQAQgAgAOT/rP+J/3z/gf98/2v/Y/9p/3n/iP+b/7H/xf/X/+X/7f/z//f/
/P/9/wEAAgADAAQABQAGAAYABgAHAAUABQAFAAQABgAGAAgACAAJAAkACQAJAAoACwAM
AA0ADAALAAsACgAKAAoACQAJAAsACwALAAwADAAMAAwADAAMAAwADAAMAAsACwALAAsA
DQANAA0ADQANAA0ADQANAA0ADQAOAA4ADgAOAA4ADQANAA0ADgAOAA4ADgAOAA4AEQAR
ABAAEAAPABAAEAAQAA8ADQAMAA0AEAAQABEAEwASABIAEwAQABEAEgATABMAEQARABEA
EgASAA8ADwAQABAADwAPAA0ADQANAAwADAANAAwADAAMAAoACQAHAAUABwAHAAcABwAF
AAUABgAGAAYACAAGAAYABQAFAAUABQAEAAQABAAEAAQABAAEAAQABgAGAAUABQADAAMA
BAAEAAYABgAGAAYABAAEAAQABAACAAIAAwAEAAYABgAGAAcACAAJAAkACgAKAAsACgAJ
AAcABwAIAAkACwALAAsACwALAAoACQAJAAwADAAMAA0ADAAMAAsACwALAAsACwALAAsA
DAAMAA0ADQAMAAsACwAJAAkACQAJAAsADAAMAAwACwAJAAgABgAHAAcABwAHAAgACAAI
AAcABQAFAAQABAAGAAcABwAHAAYABgAFAAUABgAGAAYABgAGAAUABQAFAAUABQAEAAQA
BQAFAAQAAwACAAIAAQAAAAEAAgADAAQAAgACAAEAAQABAAEAAQABAAMAAwACAAIAAwAE
AAUABgACAAIAAgACAAIAAgADAAMAAgACAAIAAgACAAIAAgACAAIAAgABAAEAAQABAAIA
AwADAAMAAwADAAMABAAHAAgACQAJAAkACQAJAAgACgALAAsADAAMAAwACwAIAAoACgAJ
AAcABAABAP7/+v/4//b/9f/1//X/9f/1//X/9v/2//X/9f/0//T/9P/1//X/9f/2//f/
+v/7//3//v8AAAAAAAABAAEAAQD//wEAAQABAAAAAAAAAAQABgAEAAAAAgAFAAYACQAT
ACQAMwBAAEsAWwBsAG4AYABGABQA1v+i/3//cP9n/1r/T/9J/0v/W/90/43/p//B/9X/
5f/t//P/9//4//v///8CAAMABAAFAAYABgAGAAcACQAJAAkACAAIAAgACgAKAAkACQAJ
AAkACQAJAAkACQALAAsADAAMAAoACgAJAAkACQAJAAkACgAKAAoACgAKAAoACgAKAAoA
CQAJAAkACQAKAAsADAANAA0ADQANAA0ACwALAAwADAANAA4ADwAPAA8ADwAQABAADwAO
AA0ADAAPAA8ADgAOAA0ADgAOAA4ADgANAA0ADwAQABAAEQATABEAEgAUABIAEgASABIA
EQASABMAFAAWABQAEQARABIAEgARABEADwAPAA8ADgAOAA4ADgAPABAADgANAAsACQAJ
AAkACQAJAAcABwAIAAgABgAIAAYABgAFAAUABQAFAAIAAgACAAIAAgACAAIAAgAEAAQA
AwADAAEAAQACAAIAAQAAAP///v///wAAAQACAAIAAgADAAQAAgACAAIAAwADAAMAAgAC
AAMABQAFAAUABQAFAAYABwAJAAkACQAJAAcABgAFAAUACAAIAAgACQAKAAoACQAJAAkA
CQAJAAkACwAMAAwADQAMAAoACAAHAAcABwAHAAcACQAKAAoACgAIAAcABwAGAAUABQAF
AAUABAAEAAQAAwAFAAUABAAEAAQABQAFAAUAAgACAAEAAQAEAAQABAAEAAIAAQABAAEA
AQABAAAAAAABAAEAAAD//wEAAgACAAIAAgACAAIAAgACAAIAAQABAAEAAQABAAEAAQAB
AAAAAAAAAAAAAAAAAAIAAwADAAMAAgABAAAA///+//7//v/+/wEAAQAAAAAAAAACAAIA
AQD//////////wEAAQABAAIAAgACAAIAAgAEAAQABAAEAAUABQAFAAUABwAHAAYABgAI
AAgACAAHAAoACQAIAAcACAAFAAYACAAEAAIAAAD+//z/+v/4//b/9f/0//P/8v/z//T/
9f/2/w==
         </WaveFormData>
      </LeadData>
      <LeadData>
         <LeadByteCountTotal>10000</LeadByteCountTotal>
         <LeadTimeOffset>0</LeadTimeOffset>
         <LeadSampleCountTotal>5000</LeadSampleCountTotal>
         <LeadAmplitudeUnitsPerBit>4.88</LeadAmplitudeUnitsPerBit>
         <LeadAmplitudeUnits>��V</LeadAmplitudeUnits>
         <LeadHighLimit>2147483647</LeadHighLimit>
         <LeadLowLimit>268435456</LeadLowLimit>
         <LeadID>V2</LeadID>
         <LeadOffsetFirstSample>0</LeadOffsetFirstSample>
         <FirstSampleBaseline>0</FirstSampleBaseline>
         <LeadSampleSize>2</LeadSampleSize>
         <LeadOff>FALSE</LeadOff>
         <BaselineSway>FALSE</BaselineSway>
         <ExcessiveACNoise>FALSE</ExcessiveACNoise>
         <MuscleNoise>FALSE</MuscleNoise>
         <LeadDataCRC32>3741596841</LeadDataCRC32>
         <WaveFormData>
PwBBAEEAQQBDAEMAQwBDAEMARABEAEcASgBKAEwATABPAE8ATwBRAFMAUwBVAFUAVQBT
AFMAVABUAFMAUgBPAE8ATQBJAEgARwBHAEcARwBFAEUARQBFAEcARwBJAEkASgBLAEsA
SgBMAEoASgBJAEYARQBEAEEAQwBEAEQARABEAEQARABDAEEAQgBCAEMARQBFAEYARwBG
AEQASgBUAGMAfgCpAN0AFAFDAV4BbAF8AYoBeQE4Ac4ARwDJ/23/LP/+/v3+GP80/1v/
i/+5/97//f8QABYAGwAlAC4AMgA1ADgAOQA4ADoAOwA8ADwAPQA+AD4APgBAAEMAQwBD
AEEAQgBCAEUAQwBDAEMAQwBFAEUARwBFAEQARABDAEIAPgA7ADgANQAzADEALwAtAC0A
LAArACoAKQApACkAKQApACoAKgArACsAKwAtAC0ALQAtAC8AMAAzADQANQA2ADgAPAA/
AEEAQgBFAEYASQBLAEwATABMAE0ATwBOAE4AUQBTAFQAVQBVAFUAVABUAFQAVQBXAFgA
VgBYAFkAWgBcAF0AXgBgAF8AXQBcAFwAXABbAFsAWQBWAFUAVABUAFIATgBMAEsARQBB
AD8APQA7ADoAOgA4ADQAMgAwADAALwAvAC0ALAAsACwAKwAqACYAIwAiACEAGgAVABAA
DAAKAAcABAABAP///v/8//r/+f/4//f/9f/0//L/8f/x//P/8v/y//L/8P/w//D/7//v
/+//7v/u/+//7//v/+//7//w//H/8v/0//b/9v/3//b/9v/3//n/+P/4//j/+P/6//r/
+v/8//z//P/7//v//f/9////AAD+//7//v/+//3//f/+//7//P/8//z/+//4//f/9v/y
//L/8v/y//H/8//z//P/8f/v/+7/7v/s/+z/7P/s/+v/6f/p/+n/5//n/+f/5//n/+b/
5f/k/+T/5P/j/+P/4//l/+X/5P/k/+P/4//i/+H/4v/i/+H/4P/g/+D/4P/e/97/3v/e
/93/3f/d/9z/3P/d/93/3f/c/97/3f/c/9z/3P/c/9z/3v/d/9v/2//a/9r/2v/b/9v/
2v/a/9r/2v/a/9f/2f/b/9v/2//b/9n/2f/Z/9r/2P/b/9z/3P/e/97/3//f/93/3//f
/9//4P/f/97/2//Z/9r/2v/Z/9b/0//R/8//y//K/8n/yf/J/8n/yf/J/8n/yf/J/8n/
y//L/8z/zf/N/8z/zP/K/8r/yf/H/8f/yf/H/8f/yP/I/8j/yP/I/8r/yf/J/8r/yP/H
/8n/yf/M/9H/0P/Q/9T/1v/h//r/IwBXAI4AvwDiAPQABAEUAQ8B3gCGAAsAff8B/67+
dv5l/n7+pv7R/gP/N/9k/4X/lv+g/6n/r/+y/7j/vv/C/8T/xP/G/8f/yP/I/8n/yv/K
/8r/zP/P/8//z//P/9D/0P/T/9X/1f/V/9X/0//T/9X/0//V/9b/1v/W/9f/1//X/9f/
1f/V/9X/1f/X/9j/2f/a/9v/2//b/9v/3f/e/97/3//e/93/3v/d/9//3//h/+L/5P/k
/+T/5P/i/+T/5f/l/+X/5//n/+n/6f/q/+r/6v/s/+//7//w//H/8//0//X/9//5//r/
/P/+////AQACAAIABAAFAAYABAAFAAYACAAIAAcABwAIAAgABwAHAAUABgAFAAQABAAC
AP7//P/7//r/9//2//X/8f/w//D/7v/s/+r/6P/o/+X/5f/j/+L/4f/i/+L/4v/h/9//
3//f/97/3f/c/9z/2v/Z/9j/1//Y/9j/1//W/9T/1P/U/9P/1P/S/9H/0f/R/9D/0P/Q
/87/zv/O/83/zf/N/8z/zP/N/83/zf/N/83/zv/P/9D/zv/Q/9D/0f/S/9L/0//V/9f/
2P/Z/9r/3P/c/9z/3v/f/+D/4P/h/+H/4f/j/+T/5P/k/+T/5P/l/+X/5v/m/+T/5P/k
/+P/4//j/+P/4P/g/+D/4P/f/9//3//f/93/3//e/97/3P/c/9z/3P/b/9n/2f/Z/9f/
1//X/9f/1//W/9X/1P/U/9T/0//T/9P/0//T/9L/0v/Q/9H/0f/R/9L/0v/R/9D/0P/Q
/9D/zv/Q/9D/0P/P/9H/0f/Q/9D/0f/R/9H/0P/P/8//z//O/8//0P/P/87/zf/M/8z/
y//J/8n/zP/M/8z/zf/N/8z/zP/M/8z/zP/J/8v/y//L/8v/y//N/83/zf/O/87/0f/S
/9L/1P/U/9X/1f/T/9X/1f/V/9f/1//X/9X/1f/W/9b/1f/S/8//zf/L/8n/yP/H/8f/
yf/J/8n/yf/L/8v/y//L/83/zf/O/8//zv/M/8v/yP/I/8f/xf/F/8f/xf/F/8b/xv/G
/8b/xv/G/8X/xf/G/8T/xf/H/8X/yv/N/8z/zP/Q/9r/7f8OAD8AdwCsANEA6AAAARgB
HAH5AK4APgCx/y3/y/6I/mz+ff6i/sr++/4t/1n/fP+T/5z/ov+p/7H/uP+8/77/wv/E
/8T/xP/F/8b/xv/H/8j/yP/I/8j/y//L/8v/y//M/8z/z//P/8//z//P/8//z//R/8//
0f/S/9L/0v/T/9P/0//T/9P/0//T/9P/1P/U/9T/1P/X/9f/1//X/9n/2v/a/9v/2f/Z
/9v/2//b/9v/3f/e/+D/4P/g/+D/4P/i/+P/4//j/+X/5f/n/+n/6v/q/+r/6v/t/+3/
7v/v//H/8v/z//X/9//4//r//P/9////AAD//wAAAAAAAAAAAQACAAQABAADAAMABAAC
AAEAAQD///z/+//6//r/+//4//f/9//1//H/7//t/+v/6v/q/+j/5P/i/+D/4P/h/+H/
3//e/9z/3P/b/9r/2f/X/9f/1//Y/9f/1v/W/9T/0//S/9H/0P/Q/8//zv/Q/9D/0P/P
/9D/zv/N/83/0P/Q/9H/0v/U/9T/1P/T/9X/1f/U/9T/1//X/9f/1//Z/9r/2//c/9r/
3P/c/93/3v/e/9//4f/j/+T/5f/m/+j/6P/o/+r/6//s/+z/7f/t/+3/7//w/+7/7v/u
/+7/7f/t/+7/7v/w//D/8P/v/+//7//v/+z/7v/u/+7/7f/t/+3/7f/r/+3/7P/s/+r/
6v/q/+r/6f/r/+v/6//p/+v/6//r/+v/5//l/+P/4v/k/+P/4//j/+T/5f/l/+b/5P/l
/+X/5f/m/+b/5f/k/+L/4v/i/+D/4f/i/+P/4//j/+H/4v/i/+T/4v/i/+L/4v/j/+P/
4v/j/+P/4v/h/+H/4//i/+L/4v/k/+T/4f/j/+P/4//j/+P/5v/n/+j/6v/s/+//8P/w
//L/8v/z//P/9f/3//f/9//7//v/+//5//v//P/8//v/+v/3//X/8//t/+z/6//r/+z/
7f/u/+//7f/t/+3/7f/w//H/8//1//X/9P/0//L/9P/z//H/8f/v/+3/7f/u/+7/7v/u
/+7/8P/v/+//8P/y/+//7//x//L/8f/y//b/+P/8/wsAKgBTAIUAvADpAAYBGgEsAUAB
OwECAZwAGwCZ/zn/8P7C/r3+1v7w/hP/Q/91/5z/vf/Q/9L/1f/j/+z/7v/1//r//f/+
//7///8AAAAABAAGAAcACAAGAAkACQAJAAoADAANABEAEQARABEAEQAPAA8AEQAPAA8A
EAAQABAADgANAAwACwAKAAkACAAHAAYABgAGAAYABwAHAAcABwAKAAwADQAPABIAEwAW
ABcAGQAZABsAHAAcABwAHAAcAB0AIAAiACMAIgAjACIAIwAkACQAIwAiACYAKQApACoA
KwAtAC4ALwAxADMANAA2ADgAOQA7ADwAPgBAAEEAQgBCAEMARABGAEYARQBFAEYARgBF
AEUAQwBEAEMAQgBCAEAAPAA6ADkANwAzADEALwAtACwALAAqACcAJAAhACAAHwAfAB0A
HAAYABgAFwAWABMAEQARABEAEAAPAA4ADgAOAA0ADAALAAwADAALAAoACAAIAAgABwAE
AAIAAQABAAMAAgACAAIAAAAAAAAA//8BAAEAAAAAAAEAAQABAAEAAwAEAAUABgAGAAgA
CAAJAAwADAANAA8ADQAOAA8AEAAUABQAFAAWABUAFgAWABcAGQAZABsAHAAbABoAGQAY
ABcAFwAYABgAFwAWABUAEwARABEAEQAOABAAEAAQAA8ADQANAA0ACwALAAoACgAIAAgA
CAAIAAcABwAHAAcABQAFAAUABQAFAAIAAQAAAAAAAAD///////8BAAEAAAAAAP/////+
//3//v/+//3//P/8//z//P/6//r/+v/6//n/+f/5//j/+P/3//f/+f/4//j/+P/4//j/
+P/3//X/9f/0//T/9P/1//X/9P/0//T/9v/2//P/9f/3//f/9//3//b/9f/0//T/9v/5
//r/+v/8//z//f/9//3/////////AQABAAEA/////wAAAAD//wAA/f/7//n/8//y//H/
8f/x//H/8f/x//H/8f/x//H/8f/x//L/8//1//T/9P/y//L/8f/v/+//7f/r/+v/7P/u
/+7/7v/u/+7/7f/t/+7/8P/t/+3/7//u/+//7v/w//T/AAAVADgAZQCbANAA9wAMARoB
KAEqAQUBsgBAALn/P//t/rb+mv6j/sD+5P4R/0f/d/+c/7P/wP/I/83/0//a/97/4f/k
/+X/5P/m/+f/6P/o/+j/6P/n/+b/5v/p/+n/6f/n/+j/6P/r/+v/6//r/+v/6//r/+3/
6//r/+z/7P/s/+v/6//r/+v/7f/t/+3/7f/u/+7/7v/u/+//7//v/+//7//w//D/8f/v
/+//8f/x//H/8f/z//T/9v/2//b/9v/2//j/+f/5//n/+//7//3//f/+//7//v8AAAMA
AwAEAAcACQAKAAsADQAPABAAEgAUABUAFwAYABgAGgAbABwAHAAdAB4AIAAeAB0AHQAe
AB4AHQAdABsAGgAZABgAGAAXABQAEwATAA8ACwAJAAcABQAEAAQAAgD+//z/+v/6//v/
+//5//j/9f/0//L/8P/u/+3/7v/v/+z/6//q/+r/6v/p/+j/5//m/+b/5f/k/+T/5P/k
/+P/5P/i/+H/4f/h/+D/4P/g/+D/4P/g/9//3f/d/9z/3P/f/9//3//f/9//4P/h/+L/
4f/i/+H/4f/i/+L/4//l/+f/6P/p/+r/7P/s/+z/7v/x//L/8v/z//H/8f/z//T/9f/2
//f/+P/1//X/9v/2//b/9v/2//X/9f/1//X/8v/y//L/8v/x//H/8f/x/+//7f/s/+z/
6v/s/+z/7P/r/+v/6//r/+n/5//n/+f/5//m/+X/5P/k/+b/5f/l/+X/5f/l/+T/5P/i
/+P/4//j/+T/5P/j/+L/4P/g/+D/3v/f/+D/4f/h/9//3//e/97/3f/d/93/3P/a/9v/
3P/c/93/3P/c/9z/3P/c/9z/3P/e/93/2//b/9z/3P/c/93/2//a/9r/2v/c/9z/2f/b
/9v/2//b/9v/2//b/9v/3P/e/+H/4v/i/+L/4v/j/+P/4//l/+X/5f/n/+f/5//l/+f/
6P/o/+f/5P/h/9//3f/Z/9j/1//X/9n/2f/Z/9n/2//b/9v/2//b/9v/3P/d/93/3P/c
/9r/2P/X/9X/1f/X/9X/1f/W/9b/1v/W/9b/1v/V/9X/1v/W/9n/2f/Z/9j/2f/a/9z/
4P/k//X/FABFAH0AtADbAPgACgEgASgBDQHKAGQA3/9P/+X+oP50/nX+lv6+/u/+I/9T
/37/n/+2/8D/yf/T/9z/4v/o/+z/7v/u//L/8//0//T/9v/4//n/+v/4//v/+//7//3/
/v/+/wEAAQABAAEAAQADAAMABQADAAMABAAEAAQABAADAAIAAQACAAMABAAFAAQABAAE
AAQABQAFAAUABQAJAAoACgALAAoACQAKAAkACAAHAAgACAAJAAoACwAMAAoADAANAA0A
DQAPAA8AEQATABQAFAAUABgAGwAbABwAHQAfACAAIQAjACUAJgAoACkAKQAqACoALAAu
AC8AMAAuAC8AMAAyADIAMQAxADIAMgAxADEALwAwAC8ALgAuAC0AKgApACkAJwAjACEA
HwAbABoAGgAYABgAFgAUABQAEQARAA8ADgAMAAwACwAKAAcABQAFAAUABgAFAAQABAAE
AAMAAgABAAAAAAD///7//v/+//7//f/+//z/+//7//v/+v/6//r/+v/6//r/+f/3//f/
9v/2//n/+f/5//n/9//4//n/+v/6//z//P/9//z//P/9/////v/+//7//v8BAAIAAwAG
AAUABgAGAAcABwAHAAkACgAKAAoACgAKAAsACwAMAAwACgAKAAoACQALAAsACwAIAAgA
CAAIAAcACQAJAAkABwAKAAoACwAKAAsADAANAA0ACwALAAsACQAJAAkACQAJAAgABwAG
AAYABwAHAAgACQAHAAcABgAGAAgACQAJAAkACAAIAAcABgAGAAYABgAEAAYABgAGAAUA
AwADAAIAAgADAAMAAwACAAAAAQACAAIAAwACAAAAAQACAAMABAAEAAMAAQABAAIAAgAC
AAMAAwACAAIAAgAEAAQAAQADAAMAAwADAAMAAwADAAMABAAGAAkACgAKAAsACgAKAAkA
CwANAA0ADQAPAA8ADwANAAsADAAMAAsACgAHAAUAAwD///7//f/9//3//f/9//3/+//7
//v/+///////AAABAAEAAAAAAP7//P/7//n/+f/7//n/+f/6//j/+P/4//j/+v/5//n/
+v/6//n/+f/7//z//f/8//r//P8EABEAJgBNAH8AuADrAAwBHgEuAUQBRQESAbIANQCx
/0P/8v62/qv+xv7i/gP/Nf9n/47/q//A/8j/0f/b/+D/4v/m/+r/7P/s/+//8f/z//T/
9//4//j/+P/2//n/+f/5//z//v///wMABQAFAAUABQADAAMABQADAAIAAgABAAAAAQAB
AAEAAQADAAMAAwADAAIAAgACAAIABQAFAAUABQAFAAYABgAHAAcABwAJAAkACQAJAAsA
DAAMAAwADAAMAAwADgAPAA8ADwARABEAEwAXABgAGAAYABgAGwAbABwAHgAhACMAJQAn
ACkAKgAsADIANQA5ADwAPgBAAEEAQgBDAEUARwBKAEwASwBLAEwASgBJAEkARwBIAEcA
RgBGAEUAQgBBAEEAPwA7ADkANwA1ADQANAAyADAALgAsACwAKQApACcAJgAkACQAIwAi
AB0AGwAbABsAHAAbABoAGgAbABsAGwAbABgAGAAXABYAFAAUABQAEwAUABIAEQARABEA
EAAQABAAEAAQABAADwARABEAEAAQABMAEwATABMAEwAUABUAFgAYABoAGgAbABwAHAAd
AB8AIQAiACMAJAAmACYAJgAoACcAKAAoACkAKwArAC0ALgAuAC4ALgAuACsAKwAsACwA
LgAuAC4ALQAsACsAKgAmACcAKAApACkAJwAnACcAJQAmACYAJwAmACQAJAAkACMAIQAh
ACEAHwAfAB8AHwAfACAAHwAeAB4AHAAbABsAGwAdAB0AHAAcABoAGwAbABsAGgAaABkA
GAAaABoAGgAYABgAGAAYABcAHQAZABYAFgAWABYAFgAWABcAFwAWABcAFgAWABYAFwAW
ABQAEwASABMAFAASABUAFAATABIAEQAQAA8ADgAOAA4AEQASABIAFAAUABUAFQAVABcA
FwAXABkAGQAZABcAGQAaABoAGQAYABUAEwARAAwACgAIAAcACQAJAAkACQAHAAcABwAH
AAkACQAKAAsACwAKAAoACAAIAAcABQAFAAMAAQABAAIAAgACAAIAAgABAP///v/+//7/
AQABAP3//P/9//7/AAACAAgAEwAsAFUAiQDCAPMAEAEiATIBQgE5AQABngAhAJn/Lf/i
/rD+p/7A/uD+B/87/23/kP+v/8T/zv/V/93/4v/m/+v/8P/z//T/9v/3//j/+P/5//r/
+v/6//j/+//7//v//f/+//7/AQAAAP///v/9//7///8CAAEAAwAEAAQABAAFAAUABQAF
AAUABQAFAAUABAAEAAQABAAFAAUABQAFAAUABgAGAAcABQAFAAcABwAHAAcACQAKAAoA
CgAKAAoADAAOAA8ADwANAA8ADwARABMAFAAUABQAGAAbABsAHAAdAB8AIAAhACMAJQAm
ACgAKgArAC0ALgAsAC4ALwAwADIAMwA0ADYANgA1ADUANgA2ADUANQAzADIAMQAwADAA
LwAsACsAKwAnACMAIQAfAB8AHgAeABwAGAAWABQAFAARABEADwAOAA4ADgANAAwACQAH
AAcABwAEAAMAAgACAAQAAwACAAEA/v/+//3//P/+//7//v/9//z/+v/5//n/+f/4//j/
+P/4//j/+P/3//f/9//2//b/9f/1//X/9f/1//b/9//4//r//P/8//3//v/+////AQD/
/wAAAQACAAQABAAEAAYABwAIAAgACQAKAAsADgAQABAAEAAQABAADwAPABAAEAAOAA4A
DgANAA0ADQANAAoACgAKAAoACQAJAAkACQAHAAkACAAIAAYABgAGAAYABQAFAAUABQAD
AAMAAwADAAMAAgABAAAAAAACAAEAAQABAAEAAQAAAAAA//////7//f/+//7//f/8//7/
/v/+//z//v/+//7//f/7//v/+v/6//v/+//7//r/+v/7//r/+v/8//r/+v/6//r/+v/5
//f/9//2//b/9v/3//n/+P/4//j/9//2//L/8//x//H/8f/x//H/8f/x//L/9P/3//j/
+P/5//j/+P/3//f/+f/5//n/+f/5//n/9//5//r/+v/5//f/8//w/+3/6v/q/+r/6//q
/+n/6P/n/+j/6f/q/+v/7f/t/+7/7//v/+7/7v/s/+r/6f/n/+f/5//l/+X/5v/m/+b/
5v/m/+b/5f/l/+b/6v/r/+v/6//o/+f/7P/u//L/+v8NADQAZwCfANIA9wAOASIBOAE6
ARUBygBcAM3/Qf/h/p7+gP6P/rb+4v4X/0v/d/+c/7P/vP/A/8f/zf/W/9r/3P/g/+L/
4v/k/+X/5v/m/+f/6P/o/+j/6P/r/+v/6//r/+z/7P/v/+3/7f/t/+3/6//r/+3/6//t
/+7/7v/u/+//7//v/+//7//v/+//7//x//L/8//0//X/9f/1//X/9v/2//X/9f/3//f/
+f/5//v/+//9//7/+//6//n/+P/4//r/+//7//3//////wEAAQACAAIAAgAEAAcABwAI
AAcACQAKAAsADwARABIAFAAWABcAGQAaABoAHAAdAB4AHgAfACAAIgAiACEAIQAiACIA
IQAhAB8AHgAdABwAHAAbABgAFwAXABUAEQAPAA0ACgAIAAcABAAEAAIAAAAAAP/////9
//z/+v/6//n/+P/3//X/9f/1//T/8//y//L/8P/v/+7/7f/t/+7/7v/u/+3/7P/r/+n/
6v/o/+f/5//l/+T/5P/k/+T/5P/k/+P/4//j/+L/4v/j/+P/4//j/+H/4v/j/+T/4v/k
/+T/5f/o/+j/6f/r/+v/7P/t/+7/7v/u/+7/8P/z//T/9P/1//X/9f/3//j/+v/6//r/
+v/5//n/+v/6//r/+v/6//n/9//3//f/9P/0//T/9P/z//X/9f/1//P/8//y//L/8P/w
//D/8P/v/+//7//v/+3/7f/t/+3/7f/s/+v/6v/q/+r/6f/p/+n/6f/p/+j/6P/n/+f/
5v/l/+T/5P/j/+L/4//k/+X/5P/l/+b/5//n/+n/6f/o/+j/5//n/+f/5v/m/+f/6P/o
/+f/6P/o/+j/6P/o/+j/5//l/+X/5v/m/+b/5//l/+T/5P/k/+b/5v/j/+X/5v/n/+j/
6f/p/+n/6f/q/+z/7//w//D/8P/w//H/8f/z//X/9f/1//f/9//3//X/9f/2//b/9f/0
//H/7//t/+n/6P/n/+f/5f/l/+X/5f/n/+f/5//n/+n/6f/q/+v/6f/o/+j/5v/o/+f/
5f/l/+f/5f/l/+b/5f/k/+P/4v/k/+P/4//k/+b/6f/n/+X/5v/p/+j/7P/w//j/CQAq
AFcAiQDAAOkAAgEWAS4BOgEfAdYAaADh/2P/Bf++/pz+q/7G/uT+D/9B/23/kv+t/7r/
vv/F/8//1v/c/97/4v/k/+T/5v/n/+j/6P/p/+r/6v/q/+z/7//v/+//7//w//D/8//x
//H/8f/x//P/8//1//P/8f/y//L/8v/1//X/9f/1//X/9f/1//X/+P/4//j/+P/5//n/
+f/5//v//P/8//3//////wEAAQD/////AQACAAIAAgACAAIABAAGAAcABwAJAAsACwAN
AA8AEAAQABAAEAATABMAFAAXABkAGgAbABsAHQAeACAAJAAlACcAKAAqACwALQAuAC8A
MQAzADYANgA1ADUANgA2ADUANQAzADQAMwAyADIALwAsACsAKwAoACUAJAAjAB8AHgAe
ABwAHAAaABgAGAAXABcAFQAUABEAEAAOAAwACwAJAAkACQAIAAcABgAGAAgABwAGAAUA
BAAEAAMAAgACAAIAAgABAP7//P/7//v//P/8//3//v8BAAIAAwADAAEAAQAAAAAAAwAD
AAMAAwAFAAYABwAIAAgACgAKAAsADgAOAA8AEQATABQAFQAWABgAGAAYABoAGQAaABoA
GwAdAB0AHwAgACAAIAAgACAAHQAdAB4AHgAeAB4AHgAdAB8AHwAfABwAGgAaABoAGQAZ
ABkAGQAXABgAGAAZABgAFgAWABYAFQATABMAEwARABEAEQARABEAEgARABAAEAAOAA0A
DQANAA0ADQAMAAwADAANAA0ADQAMAAwACwAKAAoACgAKAAgACgAKAAoACQAHAAcACAAG
AAUABAADAAIAAgABAP////////7//f/9/////v/+//7//v/+//v//f/7//v/+//7//v/
+//7//z/+v/9//7//v8CAAIAAwADAAEAAwADAAMABwAHAAcABQADAAQABAADAAIA///9
//v/+f/4//f/9//1//X/9f/1//P/8//z//P/9f/1//b/9//5//j/+P/2//b/9f/z//P/
8f/v/+//8P/w//D/8P/w//D/7//v//D/8P/x//H/8f/y//P/9P/2//j//P8HACAARQBz
AKoA3QAAARIBJgE4ATMBBAGsADEAqf8z/+L+rP6Z/q7+0P73/if/W/+E/6P/uP/E/83/
0//a/+D/5P/o/+r/6v/s/+3/7v/u/+//8P/w//D/8P/z//P/8//1//b/9v/5//n/+f/5
//n/9//3//n/9//5//r/+v/6//3//f/9//3////////////+//7//v/+////////////
//8AAAAAAQADAAMABQAFAAUABQAHAAgACAAIAAgACAAGAAgACQAJAAsADQANAA8AEQAS
ABIAEgAUABcAFwAYABgAGQAZABkAHAAfACEAJAAlACUAJgAmACcAKgAsAC4ALAAtAC4A
MAAyADEAMQAyADIAMQAxAC8ALgAtACwALAArACgAJwAnACEAHQAbABkAGAAYABkAGAAV
ABIADwAOAA0ADQALAAoACAAIAAcABgADAAEAAQABAAAA///+//7//v/9//z/+//8//z/
+//6//r/+v/6//n/9v/0//P/8//z//L/8v/y//T/9P/0//P/8//z//L/8v/z//P/8//z
//H/8v/z//T/9P/2//b/9//2//b/9//5//v//P/9//7/AAAAAAAAAgABAAIAAgADAAUA
BQAHAAgABwAGAAUABAACAAEAAQAAAAAAAAAAAP///f/9//3/+v/8//z//P/7//n/+f/5
//f/+f/4//j/9v/2//b/9v/1//P/8//z//H/8//z//P/8//y//H/8P/w/+7/7f/t/+3/
7f/t/+z/7P/r/+v/6v/p/+r/6v/p/+j/6v/q/+r/6P/o/+j/6P/n/+n/6f/o/+j/6//r
/+v/6v/q/+r/6P/o/+j/6P/o/+f/5f/l/+j/6P/o/+n/6f/o/+j/6P/m/+b/4//l/+f/
5//n/+f/6f/p/+n/6v/o/+v/7P/s/+7/7v/v/+//8f/z//P/8//z//P/8//x//H/8v/y
//H/8P/t/+v/6f/l/+T/4//j/+P/4//j/+P/4//j/+P/4//j/+P/5P/l/+f/5v/m/+T/
5P/j/+H/4f/j/+H/4f/i/+D/4P/g/+D/4v/h/+H/4v/g/+H/5f/n/+L/4f/m/+b/5v/q
//X/DAAzAGkApADVAPgADgEiATQBLwEGAbQAPQCt/yn/zv6Q/nf+kP66/uf+G/9R/3r/
l/+q/7b/v//F/8j/zP/R/9b/2f/a/9z/3f/e/97/3//g/+D/4P/e/+H/4f/h/+P/5P/k
/+f/5f/l/+X/5f/m/+f/6v/p/+n/6v/q/+r/6f/p/+n/6f/p/+n/6f/p/+z/7P/s/+z/
6//r/+v/6//t/+7/7v/v//H/8f/z//P/8f/x//P/9P/0//T/9P/0//T/9v/3//f/9//5
//n/+//7//z//P/8//7/AQABAAIAAQADAAQABQAIAAsADQAQABIAEwAVABYAFAAWABcA
GAAYABkAGgAcAB4AHQAdAB4AHgAdAB0AGwAaABkAGAAYABcAFAATABMADwALAAkABwAF
AAQABAACAAIAAAD+//7//f/9//v/+v/2//b/9f/0//P/8f/x//H/8P/v/+7/7v/u/+3/
7P/r/+r/6v/p/+j/5//m/+X/4//j/+L/4v/j/+P/4v/i/+L/4P/g/+D/3//f/9//3v/e
/93/3f/d/93/3f/e/9//4P/g/+L/4v/j/+L/4v/j/+X/5//o/+n/6v/u/+7/7v/w/+//
8P/w//H/8v/z//b/+P/3//b/9f/0//X/9f/2//b/+P/4//j/9//3//f/9//0//T/9P/0
//P/8f/x//H/7//v/+7/7v/s/+7/7v/u/+3/7f/t/+3/6//r/+v/6//r/+r/6f/o/+j/
6P/n/+f/5//l/+X/5P/k/+b/5//n/+f/6P/o/+f/5v/m/+b/5v/k/+T/5P/k/+P/4//j
/+L/4v/j/+P/4//i/+L/4//k/+T/4//i/+L/4//j/+H/4f/i/+D/4P/f/97/4P/h/+L/
4v/h/+H/4v/i/+L/4v/j/+P/4v/i/+H/4P/i/+T/5f/m/+n/6f/p/+z/7P/t/+3/7f/u
/+//8P/x//P/8f/v/+7/8P/y//L/8P/v/+7/7f/s/+n/6P/n/+b/5f/k/+P/4v/j/+T/
5f/m/w==
         </WaveFormData>
      </LeadData>
      <LeadData>
         <LeadByteCountTotal>10000</LeadByteCountTotal>
         <LeadTimeOffset>0</LeadTimeOffset>
         <LeadSampleCountTotal>5000</LeadSampleCountTotal>
         <LeadAmplitudeUnitsPerBit>4.88</LeadAmplitudeUnitsPerBit>
         <LeadAmplitudeUnits>��V</LeadAmplitudeUnits>
         <LeadHighLimit>2147483647</LeadHighLimit>
         <LeadLowLimit>268435456</LeadLowLimit>
         <LeadID>V3</LeadID>
         <LeadOffsetFirstSample>0</LeadOffsetFirstSample>
         <FirstSampleBaseline>0</FirstSampleBaseline>
         <LeadSampleSize>2</LeadSampleSize>
         <LeadOff>FALSE</LeadOff>
         <BaselineSway>FALSE</BaselineSway>
         <ExcessiveACNoise>FALSE</ExcessiveACNoise>
         <MuscleNoise>FALSE</MuscleNoise>
         <LeadDataCRC32>2257742565</LeadDataCRC32>
         <WaveFormData>
AAAAAAAAAAAAAAAAAAAAAAAAAAABAAMABAAEAAUABQAGAAcABwAIAAsACwAMAAwADAAL
AAsACwAJAAgABgAEAAQABAABAP//AAAAAAAAAAD///7//f/8//////8AAAIAAwAEAAQA
AwAEAAMAAgABAPz/+//7//r/+v/7//v/+//5//v/+//7//n/+f/6//r///8AAAAAAQAA
AP7//v8AAAMAFABBAHkAtADtACEBWQGeAecBHAIcAtEBMAFtAMb/SP/9/vD+Av8Z/zP/
Vv94/5j/s//E/8v/0f/b/+T/6f/q/+3/7v/u/+7/7//v//D/8v/z//T/9v/4//r/+//8
//v/+//7//3//P/8//z//P/+//7/AAAAAAEAAQABAAEAAAAAAAAAAQABAAEAAQACAAIA
AgACAAEAAQABAAEAAgACAAIAAgACAAIAAgAEAAQABgAGAAcABwAHAAcACAAJAAcACQAK
AAoADAANAA0ADgASABIAEgASABIAFAAVABYAGAAZABsAHQAbAB0AHgAfACAAIAAiACMA
IwAkACUAJgAoACkAKgAqACkAKAAnACYAJgAkACMAIwAiAB8AHAAcABoAGAAXABUAEAAO
AAwACgAKAAgACAAHAAMAAgACAAEAAQABAAEA//////7//v/+//7//f/9//3//P/8//z/
/P/6//r/+f/5//j/+P/2//b/9f/1//T/9P/0//H/8P/v/+//7v/u/+7/6v/q/+r/6v/s
/+z/6//r/+v/6//r/+v/7v/u/+7/7//z//P/8//0//X/9v/5//z//f/+/wIAAgAGAAYA
BgAHAAgACAAHAAcACgAMAA8AEAAOAA0ADQANAA0ADgAPAA8ADwAPABAAEAANAAwACwAK
AAgACAAIAAcACQAIAAgACAAGAAQAAwACAAQABAAEAAMAAQABAAAAAAAAAP//////////
///+//7/+//6//r/+//9//3/+//7//j/+P/4//j/+//7//r/+v/6//n/+f/4//b/9//3
//b/+P/4//j/9//1//b/9//3//j/+P/0//b/9v/2//b/9v/2//b/9v/2//X/9f/1//b/
9v/2//b/9f/0//T/9P/2//b/+P/4//b/9v/2//b/9//5//r/+v/7//v//P/9//3//v//
////AgACAAIAAQD////////+//z/+v/4//j/9f/z//L/8v/w//D/8P/w//D/8P/x//H/
9P/2//f/+P/4//f/9v/1//T/8//w/+//7//u/+7/7//v/+//7f/v/+//7//v/+//7v/u
/+//8P/y//X/9P/2//b/8v/v//7/HwBVAJIAywAHAT8BhAHTARICJAL3AXgBtQDs/1D/
8/7U/uL+//4Z/zz/Yv+K/6n/uP/B/8n/zf/Q/9f/3P/f/+D/4P/g/+H/4f/i/+X/5f/l
/+b/5v/o/+n/6v/r/+v/6//t/+7/7v/u/+7/7P/s/+7/7v/x//H/8f/x//D/8P/w//H/
7//v/+//8P/x//L/8//z//P/8//z//T/9v/2//b/9v/0//T/9v/2//b/9v/3//f/9//3
//j/+f/3//n/+v/6//z//f/9//7/AAAAAAAAAAACAAQABQAGAAQABQAHAAkACQALAAwA
DQAQABAAEgATABMAFAAVABYAFQAVABUAFAAUABQAFAAUABQAEgARABEAEgAPAAwADAAL
AAgABgADAAMAAgABAAAA/v/8//z/+//2//T/8//x//H/8f/x/+//8f/w//D/8P/v/+//
8P/x//D/8P/w//D/8P/w/+//7//w//D/7v/u/+3/7f/s/+z/6v/n/+b/5f/n/+b/5v/m
/+T/5P/k/+T/4v/i/+H/4f/j/+P/4//j/+L/4v/i/+P/4//j/+P/5P/l/+b/6f/s/+v/
7P/w//D/9P/0//T/9f/3//j/+P/5//j/+v/9//7//v/9//3//f///wAAAQABAAEAAQAC
AAIA/v/+//7//v/+//7//v/9//v/+v/6//r/+//6//r/+v/5//j/9//1//X/9f/0//T/
8v/x//H/8f/w//H/8f/y/+//7v/u/+//7//v/+3/7f/s/+z/7P/s/+3/7f/s/+z/7P/r
/+v/6v/q/+v/6//q/+z/7P/s/+v/6//s/+3/7f/q/+r/6v/q/+r/6v/q/+r/6v/q/+j/
6P/o/+j/6v/p/+n/6f/o/+j/6P/o/+f/5v/m/+b/5v/m/+j/6P/q/+r/6v/q/+n/6//s
/+z/7//v//D/8f/v//D/8f/x//L/8v/y//H/8f/x//H/8P/u/+z/6v/q/+f/5f/k/+T/
5P/k/+T/5P/m/+b/5//n/+j/6v/r/+z/6//p/+f/5f/m/+X/4v/h/+H/4P/g/+H/4f/h
/9//4f/h/+H/4f/h/+D/4v/j/+T/6P/p/+j/5v/k/+T/6/8GADcAdQCuAOUAHwFnAboB
AQIiAgwCowHqABcAbP/+/tP+3P7y/g//L/9S/3j/lv+p/7L/uf+//8f/0P/T/9T/1//Y
/9j/2P/Z/9n/2v/b/9v/2//c/9z/3v/f/+D/4f/h/+H/4//i/+L/4v/i/+T/5P/m/+b/
5//n/+f/5//o/+j/6P/p/+n/6f/p/+r/6v/q/+r/6f/r/+v/6//s/+7/7v/u/+7/7P/s
/+7/7v/u/+7/7//v//H/8f/y//P/8f/z//T/9P/2//f/9//4//z//P/8//z//P/+////
AAAAAAEAAwAFAAcACQAKAAsADgAOABAAEQAQABAAEAAQABAAEQASABIAEgASABIAEgAS
ABAADwAPAA0ACQAFAAQABgAEAAMAAQAAAP7//P/6//j/9v/2//X/8//y//L/8f/x//H/
8f/v//D/8P/x//L/8P/v/+//7//w//D/8P/w//D/8P/v/+//7P/s/+r/6v/p/+n/6P/o
/+j/5f/k/+P/4//i/+L/4v/i/+L/4v/i/+D/4P/f/9//4P/h/+L/4//m/+b/5v/n/+n/
6f/p/+r/7P/s/+7/8P/z//T/+P/4//r/+v/6//v///8AAAAAAQABAAIABAAEAAQAAwAD
AAMAAwAEAAUABQAFAAUABgAGAAIAAgACAAIAAgACAAIAAQABAAAAAAAAAAAA/v/9//z/
/v/+//7//f/9//3//P/8//3//f/+////+//5//b/9P/1//T/9P/1//f/9//1//X/8v/y
//L/8v/1//X/9P/0//T/8//z//L/8v/z//P/8v/0//T/8v/x//L/8P/w//D/8P/x//L/
8//0//P/8f/w/+//8v/y//L/8v/x//D/8P/w//L/8v/0//T/9P/0//T/9P/z//X/9v/2
//f/9//4//n/+//8//3//f/+//7//v/9//////////7//P/6//j/+P/z//H/8P/w//L/
8v/y//L/8P/w//H/8f/y//T/9f/2//j/9//2//X/9v/1//L/8f/w/+7/7f/t/+//7//t
/+//8f/x//H/8f/0//L/8f/y//T/8//0//j/9v/0//f/CgAxAGkApADZAAsBRQGIAdMB
DgIWAtcBQAF9AM7/Sv/7/uz++v4N/yf/SP9q/4z/qf+6/73/w//P/9j/2//h/+X/5//o
/+n/6f/o/+j/6v/r/+z/7v/t/+7/7v/u//H/8f/x//P/9v/2//b/9v/0//T/9v/2//f/
9//3//f/+P/4//j/+f/5//n/+f/6//r/+v/6//n/+//7//v//P/8//z//P/8//7//v8A
AAAAAAAAAAEAAQABAAEAAgADAAMABQAGAAYACgALAAsADAANAAwACwAKAA0AEAASABQA
FAAVABcAGQAXABkAGgAbAB4AHgAgACEAIwAkACUAJgAmACcAKAAoACoAKgAqACoAKAAm
ACUAJQAlACMAIQAiACEAHgAcABkAGAAWABQAEgAQAA4ADgANAAoACAAHAAUABwAHAAcA
BQAEAAIAAQAAAAAA///////////+//3//P/8//z/+//7//z//P/6//r/9//3//b/9v/0
//H/8P/v/+//7v/u/+7/6v/q/+r/6v/s/+z/6//r/+3/7f/t/+3/8P/w//D/8f/z//P/
8//0//X/9v/5//z/+//8/wAAAAAEAAQABAAFAAcACAAIAAkACgAMAA8AEAAOAA0ADQAN
AA0ADgAPAA8ADQANAA4ADgAMAAwADAAMAA4ADgAOAA0ACwAKAAoACgAKAAgABwAGAAQA
BAAEAAMAAwADAAIAAgAEAAMAAwADAP/////+//7//f/8//z//f/9//3/+//7//r/+v/6
//r/+f/5//j/+P/6//n/+f/4//j/+f/5//j/+P/4//j/9//3//j/9//2//j/+P/4//j/
9v/2//b/9v/2//X/9f/1//b/9v/2//b/9//2//b/9v/2//b/+P/4//f/9v/1//T/9//5
//r/+v/7//v//P/9//3//v///////v/+//7//f/9//3//f/8//z/+v/4//j/8//x//D/
8P/w//D/8P/w//L/8v/z//P/8v/0//X/9v/4//f/9v/1//L/8f/u/+3/7f/s/+z/7f/t
/+3/6//t/+3/7f/t/+3/8P/w/+//8v/0//X/9P/w//D/8v/7/xYARQB/ALgA7wAnAWMB
qgHvARIC+AGRAd4AFwB6/xD/3f7e/vT+C/8r/1L/eP+a/6//uv/B/8f/zf/U/9n/2v/d
/97/3v/i/+P/4//k/+P/4//j/+T/5P/m/+f/6P/p/+n/6f/r/+7/7v/u/+7/7v/u//D/
8P/v/+//7//v//D/8P/w//H/8f/x//H/8v/y//L/8v/x//H/8f/x//L/9P/0//T/9P/y
//L/9P/0//b/9v/3//f/9//3//j/+f/5//v//P/8//7//////wAAAgACAAIAAgAEAAYA
BwAIAAoACwANAA8ADQAPABAAEQASABIAFAAVABcAGAAZABoAGgAbABwAHAAaABoAGgAa
ABoAGAAXABcAFgATABAAEAAQAA4ADQALAAgABgAEAAIAAAD+//7//f/7//r/+v/5//n/
+f/5//f/9v/0//P/8v/y//H/8f/x//D/8P/w//D/8P/w/+//7//u/+7/7P/s/+v/6//q
/+r/7P/p/+j/5//n/+b/5v/m/+T/5P/k/+T/4v/i/+H/4f/j/+P/4//j/+b/5v/m/+f/
6P/n/+b/5v/o/+j/6v/s/+3/7v/y//L/9P/0//T/9f/5//r/+v/7//v//P/+//7/////
/wAAAQD//wAAAQABAAEAAQACAAIAAAAAAAAAAAAAAAAAAAD//////v/+//7//P/6//n/
+P/6//r/+v/5//n/+f/4//j/9v/1//X/9f/1//X/9P/0//X/9P/0//X/8//z//H/8f/w
//D/8P/w//H/8f/w//D/8P/v/+//7v/w//H/8f/w/+7/7v/u/+3/7f/u/+//7//u/+7/
7v/u//D/7f/t/+7/7P/s/+z/7P/u/+7/7v/u//D/7//v/+//7//u/+3/7P/t/+z/7P/s
/+z/7P/u/+7/7v/u/+7/7v/v//H/8v/y//H/8f/y//P/8//0//X/9f/2//b/9v/1//f/
9//3//b/9P/y//D/8P/t/+v/6v/q/+z/7P/s/+z/7P/s/+3/7f/s/+7/7//w//D/7//u
/+3/7P/r/+j/5//p/+j/6P/p/+v/6//p/+v/6f/p/+n/6f/q/+z/7f/s/+z/7//w//D/
7v/q/+3/BAAxAG0AqADhABsBXQGqAfcBIgIcAtEBMAFdAKT/Iv/d/tT+6P4D/yP/SP9y
/5b/rf+2/7v/wf/J/9D/1f/Y/9v/3P/c/97/3//f/+D/4//j/+P/5P/i/+T/5f/m/+n/
6f/p/+v/7P/s/+z/7P/s/+z/7v/u/+//7//v/+//7v/u/+7/7//v/+//7//w//D/8P/w
/+//7//v/+//8P/0//T/9P/0//T/9P/2//b/9P/0//X/9f/2//f/+f/7//n/+//8//z/
/P/9//3//v8AAAAAAAAAAAIABAAFAAYACAAJAAsADQANAA8AEAARABAAEAASABMAEQAS
ABMAFAAUABUAFgAWABYAFgAWABYAFgAUABMAEwATABEADwAQAA8ADAAKAAcABgAEAAIA
AAD8//r/+v/5//n/+P/4//f/9//3//f/9f/1//T/9P/0//P/8//0//X/9v/2//b/9v/2
//b/9f/1//T/9P/y//L/8//z//L/8v/0//H/8P/v/+3/7P/s/+z/7P/s/+z/7P/q/+r/
6f/p/+n/6f/p/+n/6v/q/+r/6//v/+//7//w//D/8P/y//T/8v/y//X/9P/6//r/+v/7
//3//v/+////AAACAAUABgAGAAUABQAFAAcACAAJAAkABwAHAAgACAAIAAgACAAIAAYA
BgAGAAUABwAGAAYABgAGAAQAAwACAAIAAgACAAEAAQABAAAAAAAAAP////////v/+//6
//r/+v/6//v//f/7//v/+f/5//r/+v/6//r/+//7//r/+v/6//n/+f/4//j/+f/5//j/
9v/2//b/9f/1//b/9//3//j/+P/4//j/+P/3//b/+P/4//j/+P/4//j/+P/4//j/9//3
//f/+P/4//j/+P/5//j/+P/4//j/+P/6//r/+v/6//r/+v/7//3//v/+//////8AAAEA
AQACAAMAAwAEAAQABAADAAMAAwADAAIAAgAAAP7//v/7//n/+P/4//b/9v/2//b/+P/4
//n/+f/4//r/+//8//7//f/8//v/+v/5//b/9f/3//b/9v/3//X/9f/z//X/9f/1//X/
9f/4//b/9//6//z/+//8//r/+v/8//3/BgApAF8AngDXAA8BRwGMAdsBHgIuAvkBcAGv
APb/Zv8L//L+Av8X/y3/Tv92/5T/rf/A/8n/0f/b/+D/4//m/+n/6v/q/+7/7//v//D/
8//z//P/9P/y//T/9f/2//f/9//3//n/+v/6//r/+v/8//z//v/+//3//f/9//3/AAAA
AAAAAQABAAEAAQACAAAAAAAAAP//AAABAAIABAAEAAQABAAEAAYABgAIAAgACAAIAAkA
CQAJAAkACgALAAsADQAOAA4ADgAPAA8AEAAUABQAFAAUABUAFgAWABYAFwAZABwAHwAf
ACEAIgAjACYAJgAoACkAJwAoACkAKgAsAC0ALgAuAC4ALgAuAC4ALgAsACsAKwAsACkA
JgAmACYAJAAjACEAHgAcABoAGAAWABQAFAATABMAEgASABEADwAPAA8ADQANAAwADAAM
AAgABwAHAAcACAAIAAgACAAKAAoACQAJAAYABgAEAAQAAQABAAAAAAACAP///v/9//v/
+v/6//r/9v/2//b/9v/3//j/+P/5//n/+f/5//n//P/8//z//f8BAAEAAQACAAMABAAH
AAoACwAMABAAEAAUABQAFAAVABcAGAAYABkAGgAcAB8AIAAgAB8AHwAfAB0AHgAfAB8A
HQAdAB4AHgAcABwAHAAcABwAHAAcABsAGQAYABgAGAAZABgAGAAYABcAFgAVABMAEQAR
ABAAEAAQAA8ADwAPAA8ADwAOAA4ADQAMAAwADQANAA0ACwALAAoACgAKAAoACQAJAAgA
CAAKAAkACQAIAAgACQAJAAgACgAIAAYABAAEAAQABAAEAAUABgAHAAgACAAHAAcABwAH
AAYABQAEAAQABAAFAAYABgAGAAgACAAHAAYABQAEAAcACQAKAAoACwALAAwADQANAA4A
DwAPAA4ADgAOAA0ADwAPAA8ADgAMAAoACAAIAAMAAQAAAAAAAAAAAAAAAAAAAAAAAQAB
AAIABAAFAAYABgAFAAQAAwACAAEA/v/9//3//P/8//3//f/9//v//f/9//3//f/9/wIA
BAADAAAAAAABAAIABAAEAAIAAQAOADUAbQCqAOEAFwFRAZQB4QEeAigC7QFgAZsA4P9U
/wH/7P78/hP/L/9U/3b/lv+x/8T/zf/T/9n/4P/j/+j/6//s/+z/7v/v/+//8P/x//H/
8f/y//L/9P/1//b/9//3//f/+f/4//j/+P/4//n/+v/9//7////////////+//7//v//
/////////wAAAAAAAAAA//8BAAEAAQACAAIAAgACAAIAAAAAAAIAAgAEAAQABQAFAAUA
BQAGAAcABwAJAAoACgAKAAsACwAMABAAEAAQABAAEAASABMAFAAWABcAGQAbAB0AHwAg
ACEAIgAiACQAJQAjACQAJQAmACYAJwAoACgAKgAqACoAKgAoACYAJQAlACUAIwAhACIA
IQAeABwAGQAYABYAFAASABAADgAOAA0ACQAIAAgABwAFAAUABQADAAMAAgACAAIAAgAB
AAEAAQABAAAA///+//7//v/9//3//P/8//r/+v/5//n/+P/4//r/9//2//X/9f/0//T/
9P/w//D/8P/w//D/8P/v/+//7//v/+//7//w//D/8P/x//X/9f/1//b/+P/4//r//P/8
//z////+/wIAAgACAAMABQAGAAYABwAIAAoADQAOAA4ADQANAA0ADQAOAA8ADwANAA0A
DgAOAAwADAAMAAwADAAMAAwACwALAAoACgAKAAoACAAHAAYABgAGAAYABQAFAAUABAAE
AAQAAwADAAMAAQABAAAAAAAAAAAAAQADAAEAAQD//////P/8//z//P/9//3//P/8//7/
/f/9//z//P/9//3//P/6//r/+v/5//n/+v/7//v/+v/6//r/+v/8//r/+v/6//r/+v/6
//r/+v/4//f/9//3//r/+v/6//r/+f/4//j/+P/3//b/9//2//j/+P/4//j/+f/7//z/
/P/9//3//v//////AAABAAEAAAAAAAAA//8BAAEAAQAAAPz/+v/4//j/9//1//T/9P/z
//L/8f/w//H/8v/0//X/9v/4//n/+v/4//f/9v/1//T/8//w/+//7f/s/+z/7f/v/+//
7f/v/+//7//v/+//8v/0//P/8v/y//H/9P/0//L/8P/3/xIARwCDALwA9wAzAXUByAEP
AjACGAK1AQABLQB+/wr/2/7e/vT+Ef8z/1r/gP+i/7X/vv/D/8f/z//a/9v/3P/f/+D/
4P/k/+X/5f/m/+X/5f/l/+b/5v/o/+n/6v/p/+n/6f/r/+7/7v/u/+7/7v/u//D/8P/v
/+//7//v//L/8v/y//P/8v/x//D/8P/x//L/8//z//P/8//z//T/9P/0//T/9P/0//T/
9v/2//f/+P/6//v/+v/5//n/+f/5//v//P/8//7//////wAAAgACAAIAAgAGAAgACQAK
AAgACQALAA0ADQAPABAAEQASABIAFAAVABUAFgAXABgAGAAZABoAGgAYABgAGAAYABgA
FgAVABUAFgATABAAEAAOAAwACwAJAAgABgAEAAIA/v/8//z/+//5//j/+P/3//n/+f/5
//f/9//2//b/9v/2//X/9f/1//b/9v/2//b/9P/0//P/8//0//T/8v/y//H/8f/w//D/
8P/t/+z/6//r/+r/6v/q/+j/6P/o/+j/6P/o/+f/5//n/+f/5//n/+b/5v/m/+f/6f/p
/+n/6v/r/+z/7//y//L/8v/1//T/9v/2//b/9//7//z//P/9//7/AAADAAQABgAFAAUA
BQAFAAYABwAHAAUABQAGAAYABAAEAAQABAACAAIAAgABAAMAAgACAAIABAACAAEAAAD+
//7//v/9///////+//7//v/9//3//f/7//v/+v/6//n/+P/4//n/+f/5//f/9//2//b/
9v/2//X/9f/0//T/9v/1//X/9P/0//X/9f/0//T/9P/0//P/8f/y//P/8//y//L/8v/y
//T/9v/0//T/9P/0//T/9P/0//T/9P/z//P/8//y//L/8v/y//P/8v/y//L/9P/0//b/
9v/0//T/9P/0//f/+f/6//r/+f/5//r/+//9//7///////7//v/+//3//////////v/8
//r/+P/4//X/8//y//L/8P/w//D/8P/y//L/8//z//T/9v/3//j/9v/1//T/8//y//H/
7v/t/+7/7v/v//H/7//v/+3/7//v/+//7//v//L/9P/z//D/8v/1//b/+P/4//T/+f8S
AD8AdwCyAOkAIQFjAbAB/QEmAhgCuQEKAUMAmv8i/+/+9P4I/xv/N/9Y/3r/nP+z/77/
w//J/9P/2v/f/+D/4//k/+T/6P/p/+n/6v/p/+n/6f/q/+z/7v/v//D/8f/x//H/8//y
//L/8v/y//T/9P/2//b/9f/1//X/9f/4//j/+P/5//f/9//3//j/+v/6//r/+f/7//v/
+//8//7//v/+//7//v/+/wAAAAAAAAAAAQABAAEAAQACAAMAAwAFAAYABgAIAAkACQAK
AA4ADgAOAA4ADgAQABEAEgASABMAFQAXABcAGQAaABsAHgAeACAAIQAhACIAIwAkACQA
JQAmACYAJgAmACYAJgAmACQAIwAjACQAIQAeAB4AHAAaABkAFwAWABQAEgAQAA4ADAAM
AAsACQAIAAgABwAHAAcABwAFAAQAAgABAAAAAAD////////+//7//v/+////AAAAAAEA
/v/+//z//P/7//v/+v/6//j/9f/0//P/8f/w//D/8P/w//D/8P/w/+7/7v/t/+3/7//v
/+//7//x//L/8//1//n/+f/5//r/+//8////AgADAAQACAAIAAoACgAKAAsADQAOAA4A
DwAQABIAFQAWABYAFQAVABUAEwAUABUAFQATABMAFAAUABQAFAAUABQAEgASABIAEQAR
ABAAEAAQABIAEAAPAA4ADAAMAAwACwAJAAkACAAIAAgABwAHAAcABwAHAAYABgADAAIA
AgADAAMAAwABAAEAAgACAAIAAgABAAEAAAAAAP7//f/9//z//v///////v/+//7//v/8
//7//v/+//7//v/+//7//v/8//v/+//7//z//P/8//z/+//6//r/+v/8//z//v/+//z/
/P/8//z//f///wAAAAABAAEAAgADAAEAAgADAAMABgAGAAYABQADAAMAAwACAAIAAAD+
//7//f/7//r/+v/5//j/9//2//T/9P/1//X/+P/6//v//P/+//3//P/7//r/+f/2//X/
8//y//L/8//z//P/8f/z//P/8//z//P/9P/0//X/9v/2//f/+v/8//z/+v/3/wQAJQBZ
AJQAzQAFAT0BhAHTARICJgL5AXoBuQD2/2D/A//i/vD+Cf8j/0T/av+O/6n/uv/F/83/
0//Y/9//4v/l/+b/5v/o/+n/6f/q/+n/6f/p/+r/6v/s/+3/7v/x//H/8f/z//T/9P/0
//T/8v/y//T/9P/1//X/9f/1//j/+P/4//n/+f/5//n/+v/4//j/+P/3//n/+f/5//r/
+v/6//r/+v/8//z//v/+//7//v//////AQABAAIAAwABAAMABAAEAAYABwAHAAgADAAM
AAwADAAOABAAEQASABEAEQASABMAFAAXABkAGwAaABoAHAAdAB4AIAAiACQAIwAjACMA
IgAjACQAJQAmACQAIgAhACEAIQAfAB0AHgAcABoAGQAXABIAEAAOAAwADAAKAAoACQAF
AAQABAADAAMAAwADAAEA///+//7//v/8//v/+//7//z//P/8//z/+v/6//n/+f/6//r/
+P/4//n/+f/4//j/9//z//H/7//v/+7/7v/u/+7/7v/u/+7/7v/u/+3/7f/t/+3/7f/t
/+7/7v/u/+//8f/x//H/8v/0//T/9v/4//f/+P/8//z/AAAAAAAAAQADAAQABAAFAAYA
CAALAAwADgANAA0ADQALAAwADQANAA0ADQAOAA4ADgAOAA4ADgAMAAwADAALAAsACgAK
AAoACgAIAAcABgAIAAgACAAHAAcABwAGAAYABAADAAMAAwADAAMAAgACAAEAAAAAAAEA
AQABAP/////8//z//P/8//3//f/8//z//P/7//v/+v/6//v/+//6//r/+v/6//n/+//8
//3//f/6//z/+v/6//r/+v/6//r/+v/6//z/+//7//v/+v/6//r/+v/5//j/+P/4//j/
+P/6//r/+v/6//r/+v/7//3//v/+//////8AAAEAAwAEAAUABQAEAAQABAADAAUABQAF
AAQAAgAAAP7//v/7//n/+P/4//j/+P/4//j/9v/2//f/9//2//j/+f/6//r/+f/4//f/
9//3//X/9f/1//T/9P/1//X/9f/z//X/9f/1//X/9f/y//T/+f/6//j/9//8//r/+P/2
//f/AAAhAFkAlgDRAAkBRwGQAd8BIAI4AhUCoAHdAA4AbP8D/9z+6P4D/x//Qv9q/5D/
q/+8/8X/zf/T/9j/3//k/+f/6P/o/+j/6f/p/+r/6f/p/+n/6v/q/+z/7f/u//H/8f/x
//P/8v/y//L/8v/0//T/9v/2//f/9//3//f/+P/4//j/+f/3//f/9//4//r/+v/6//n/
+f/5//n/+v/8//z//P/8//z//P/+//7//P/8//3//f//////AAABAAEAAwAEAAQABAAF
AAUABgAIAAgACAAIAAoADAANAA4ADAANAA8AEQASABUAFwAZABoAGgAcAB0AGwAcAB0A
HgAeAB8AIAAgACAAIAAgACAAIAAeAB0AHQAeABsAGAAYABgAFgAVABMADgAMAAoACAAI
AAYABgAFAAEAAAAAAP//AQABAAEA//////7//v/+//z/+//7//v//P/8//z//P/8//z/
+//7//z//P/6//r/9//3//b/9v/4//X/9P/z//P/8v/y//L/8P/w//D/8P/w//D/7//v
/+3/7f/t/+3/7v/u/+7/7//x//H/8f/y//L/8v/0//b/+f/6//7//v8AAAAAAAABAAMA
BAAEAAUACAAKAA0ADgANAAsACgAJAAsADAANAA0ADQANAA4ADgAOAA4ADgAOAAwADAAM
AAsACwAKAAoACgAIAAYABQAEAAYABgAGAAUABwAHAAYABgAEAAMAAwADAAEAAQAAAAAA
AQAAAAAAAQABAAEA/////wAAAAAAAAAAAQABAAAAAAD+//3//f/8//z//f/9//z//v/+
//7//f/7//z//f/9//7//v/+//7//v/9//3//f/7//v/+//8//r/+v/6//n/+//7//v/
+v/6//r/+v/6//3//f/9//3//v/9//z//P/8//7//v/+////AAABAAIABgAGAAYABQAH
AAcABwAGAAcABgAFAAQABwAIAAcACAAHAAYABQAEAAEAAAD///7/+//6//n/+P/5//r/
+//8/w==
         </WaveFormData>
      </LeadData>
      <LeadData>
         <LeadByteCountTotal>10000</LeadByteCountTotal>
         <LeadTimeOffset>0</LeadTimeOffset>
         <LeadSampleCountTotal>5000</LeadSampleCountTotal>
         <LeadAmplitudeUnitsPerBit>4.88</LeadAmplitudeUnitsPerBit>
         <LeadAmplitudeUnits>��V</LeadAmplitudeUnits>
         <LeadHighLimit>2147483647</LeadHighLimit>
         <LeadLowLimit>268435456</LeadLowLimit>
         <LeadID>V4</LeadID>
         <LeadOffsetFirstSample>0</LeadOffsetFirstSample>
         <FirstSampleBaseline>0</FirstSampleBaseline>
         <LeadSampleSize>2</LeadSampleSize>
         <LeadOff>FALSE</LeadOff>
         <BaselineSway>FALSE</BaselineSway>
         <ExcessiveACNoise>FALSE</ExcessiveACNoise>
         <MuscleNoise>FALSE</MuscleNoise>
         <LeadDataCRC32>827068723</LeadDataCRC32>
         <WaveFormData>
////////AAACAAIAAgACAAIAAQAAAP//AgADAAQABwAIAAgACAAKAAwADAAMAA0ADQAL
AAsADAAKAAgACAAHAAYABQADAAEAAQABAAEAAQD///7//f/9//7///8CAAQABQAGAAYA
BgAEAAMAAgABAPz/+//7//r/+v/7//v/+v/8//z//f/9//v//P/8//z/AAABAAIAAgAA
AP7//v/8//X//v8jAFkAjgDIAAgBUwGuAQ8CYgKHAloCywEAAT4AsP9m/1T/V/9g/2z/
ff+S/6n/u//I/9D/1P/e/+n/7v/w/+//7v/u/+//7//x//L/9P/0//T/9f/3//j/+P/5
//n/+//5//n/+P/4//j/+P/6//r/+//8//z/+v/6//r/+//7//v//P/8//z//P/9//3/
/f/9//3/+//8//z//P/9//3//f/+//7//v///wEA/////wEAAQD//wAAAAAAAAAAAAAC
AAIAAwAEAAYABwAHAAcABwAHAAkACgALAAwADwAPAA8AEQATABQAEwASABMAFAAWABYA
GAAYABgAGQAbABsAHAAdABwAGwAaABgAGAAYABcAFgATABIAEAAOAAwACwAKAAkABwAE
AAIAAAD+//3//P/8//j/9//3//f/+P/4//f/9//3//f/+P/4//j/9//3//f/9v/2//b/
9v/2//b/9v/1//X/9f/0//P/8f/x/+//7//v/+3/7P/q/+v/6//r/+v/5//n/+f/5//o
/+j/5//n/+b/5v/m/+b/6P/o/+r/6v/s/+7/7v/v//H/8f/z//X/+P/4//v//P//////
//8BAAIAAgABAAEABAAGAAgACQAIAAgACAAIAAgACQAKAAoACgALAAsACwAIAAcABgAE
AAQABgAGAAUABQAEAAQABAADAAIAAQAAAAAAAAAAAAAA/v/+//3//f/9//z//P/8//v/
+f/5//n/+f/4//f/9//4//j/9//2//b/9f/1//X/9v/2//T/9P/1//X/9f/0//T/9P/0
//T/9P/0//L/8v/x//L/8v/y//T/9P/y//L/8v/y//L/9P/0//T/9P/y//H/8f/x//H/
8f/x//H/8f/v//H/8f/z//T/9P/0//L/8v/z//P/8//z//X/9f/1//f/+P/4//j/+v/6
//r//P/9//3/+//5//r/+v/4//j/9//2//X/8f/v/+//7//v/+//7v/u/+7/7//v/+//
8f/y//P/9P/0//T/8v/x//D/7//s/+v/6//q/+r/6//r/+r/6v/q/+v/6//r/+z/6v/o
/+r/6//w//L/8v/w//D/6v/h/+T///8tAGYAoADgACsBggHpAUICdQJmAv0BPgFmALr/
XP88/zv/SP9S/1//eP+Z/6//uv/C/8r/zP/P/9b/2//b/9v/3P/b/9v/3f/e/+D/4P/g
/+H/4f/i/+L/4//j/+X/4//j/+X/5v/n/+j/5//m/+b/5v/q/+j/6P/o/+f/5//n/+j/
5v/m/+b/5//p/+n/6f/p/+n/6v/q/+r/6//r/+v/7P/q/+r/6//t/+v/6//t/+3/7//w
//D/8P/v/+7/7//u//H/8v/0//X/9f/1//X/9f/3//j/+f/6//v/+//7//3//v8AAAAA
AAABAAIABAAEAAQABAAEAAUAAwADAAQABQAFAAUABQAEAAQABAADAAIAAwACAAAA/v/7
//n/9//1//T/8v/x//D/7v/t/+z/7P/p/+f/5v/l/+T/5P/j/+P/4v/j/+X/5v/o/+f/
5//n/+j/6P/o/+j/6P/o/+j/5//n/+f/5v/l/+X/5f/j/+P/4//h/+D/3v/f/9//3//f
/9v/2//b/9v/2v/a/9n/2f/a/9r/2v/a/9r/2v/c/9z/2v/c/9z/3f/f/9//4f/j/+L/
4v/l/+b/6f/p/+n/6//v//D/8P/x//H/8v/z//P/9P/0//T/9P/2//f/+P/4//j/+f/5
//n/9//3//f/9v/0//b/9v/1//X/9P/0//T/9f/0//P/8v/w//D/8P/w//D/8P/v/+//
7//u/+7/7v/v/+3/7f/t/+v/6v/p/+n/6P/o/+f/5v/o/+f/5//n/+j/6P/m/+b/5//n
/+f/5v/k/+T/5P/k/+b/5v/k/+T/5f/m/+b/5v/k/+T/5P/j/+X/5v/k/+T/5P/k/+T/
5P/k/+T/5P/j/+P/4//j/+P/4//j/+P/4f/j/+P/4f/i/+L/4v/k/+T/5f/l/+X/5f/n
/+f/5//p/+r/6v/o/+r/6v/q/+r/6//r/+n/6f/q/+r/6P/m/+X/5P/j/+H/3//f/9//
4f/h/+D/4P/i/+P/4//j/+X/5v/n/+j/5//m/+P/4f/i/+H/3v/d/9v/2v/a/9v/3f/c
/9z/3P/d/93/3f/e/9r/3P/e/9//4v/k/+L/4P/c/9b/1f/o/xUATQCEAMAABgFhAcoB
KQJmAm8CHgJnAYoA0v9m/z7/OP9B/1D/XP9x/47/pf+x/7r/vv/E/8z/0//W/9f/1//X
/9j/2f/Z/9v/3P/a/9r/2v/b/9v/3P/c/93/3//h/9//3//i/+L/4v/i/+L/4v/j/+T/
6P/m/+b/5v/n/+f/5//o/+b/5v/m/+f/5//n/+f/5//n/+j/6P/o/+n/6f/p/+r/7P/s
/+3/7//t/+3/7//v/+3/7v/u/+7/7v/u//D/8P/x//L/9P/1//f/9//3//f/+f/6//v/
/P/9//3//f///wAAAgACAAIABQAGAAgACAAGAAYABgAHAAUABQAGAAcABwAHAAcABgAG
AAYABQAEAAIAAAD9//r/+v/5//j/9//3//T/8v/w/+7/7f/s/+z/7P/r/+v/6//s/+z/
6//r/+r/6//t/+7/7v/t/+3/7f/u/+7/7v/u/+7/7v/u/+3/6//r/+r/6f/r/+v/6f/p
/+f/5f/k/+L/4//j/+P/4//h/+H/4f/h/+L/4v/h/+H/4v/i/+L/4v/j/+T/5//o/+b/
6P/o/+n/6//r/+3/7//w//D/8//0//f/9//3//n//f/+//7////+/wAAAgADAAQABAAE
AAQAAgADAAQABAAGAAcABwAHAAYABQAEAAIAAgAEAAQAAwADAAIAAgACAAEAAAD///7/
AAAAAAAAAAAAAAAA/////wEAAAAAAAAA/P/5//j/9//3//b/9f/1//j/+P/3//b/+P/3
//f/9//4//j/9v/2//f/9//3//b/+P/4//j/+P/6//j/9P/0//b/9P/0//T/9P/2//b/
9v/2//T/8//z//P/9f/1//X/9f/1//P/9f/1//X/9v/2//b/+P/4//n/+f/3//f/+f/5
//n/+//8//z//P/+//7//v8AAAEAAQD//wEAAgACAAAA/v/9//z/+//3//X/9f/1//X/
9f/0//T/9P/1//X/9f/5//r/+//8//z//P/6//n/+f/5//f/9//2//T/8//z//P/8v/y
//L/9f/1//X/9v/4//b/9v/1//j/+P/4//r/+P/w/+3/+P8ZAE0AhAC4APQAQQGaAfsB
UgJ9AmAC3QESAUoAtP9m/1L/U/9Y/2L/c/+I/6P/uf/C/8b/yv/W/9//4v/m/+f/6P/q
/+n/6f/r/+z/7v/u/+7/7//t/+7/7v/v//H/8//x//H/9P/0//T/9P/z//L/8v/y//X/
9P/1//b/9f/1//X/9v/2//b/9v/3//f/9//3//f/9//4//j/+P/5//n/+f/6//z//P/9
/////f/9/////////wAAAAAAAAAAAAACAAIABQAGAAgACQAIAAcABgAFAAgACgAMAA4A
DwAPAA8AEQARABIAEQAQABIAFAAXABgAGAAYABgAGQAaABsAHQAfAB8AHwAfAB4AHAAc
ABsAGgAbABoAGAAWABQAEwASABEADwAMAAoACAAGAAUABAAEAAAA////////AAAAAP//
///7//v//P/8//z/+//7//v/+//6//n/+P/6//r/+v/5//v/+//6//n/+P/3//T/8//x
/+//7v/s/+3/7f/t/+3/6v/p/+j/5//n/+j/6P/p/+r/6v/q/+r/7P/s/+7/7v/u//D/
8P/x//P/8//1//f/+P/4//v//P////////8BAAUABgAGAAcACAAKAAwADQAMAAwADAAM
AAwADQAOAA4ADQANAAwACwALAAsACwAKAAoADAAMAAsACwAKAAoACgAJAAgABwAGAAQA
BAAEAAQAAgACAAEAAQADAAIAAgACAP///f/9//3//f/8//v/+//+//7//f/8//z/+//7
//v//P/8//r/+v/7//v/+//6//r/+v/6//r/+v/6//j/+P/5//r/+P/4//n/+v/7//z/
+//6//n/+P/4//f/9//3//n/+f/5//n/+f/3//n/+f/5//r/+v/6//j/+P/5//n/+//7
//3//f/7//3//v/+//7/AAAAAAAAAAABAAEA///9//7//v/8//7//f/8//v/9//1//X/
9f/1//X/9P/0//b/9//3//f/9//4//n/+v/8//z/+v/5//b/9f/y//H/7//u/+7/7//w
//D/8f/y//H/8f/x//L/9v/0//T/9//4//j/+P/0//D/7P/r//7/JwBdAJQA0AAWAWkB
yAEnAmwCdQIoAn0BqADw/3z/Sv9C/0f/Uv9g/3X/kv+r/7n/wv/I/87/0v/Z/97/3//f
/9//4P/j/+P/5f/m/+T/5P/k/+X/5//o/+j/6f/p/+v/6f/p/+z/7P/s/+z/7P/s/+3/
7v/u/+z/7P/s/+v/6//r/+z/7v/u/+7/7//v/+//7//v/+//8P/w//D/8f/x//H/8v/w
//D/8f/z//P/8//1//X/8//0//T/9P/2//b/+P/4//f/+P/6//v/+//7//v/+////wAA
AQACAAMAAwADAAUABgAIAAgACAALAAwADgAOABAAEAAQABEAEQARABIAEwARABEAEQAQ
ABAAEAAPAA4ACwAKAAgABgAGAAUABAADAAEA/v/8//r/+P/3//b/9v/y//H/8f/x//L/
8v/x//H/7f/t/+7/7v/w/+//7//v//D/8P/w//D/7v/u/+7/7f/t/+3/7P/r/+v/6//p
/+n/6//p/+j/5v/l/+X/5f/l/+P/4//j/+P/4P/g/9//3//g/+D/4P/g/+L/4v/k/+T/
4v/k/+T/5f/n/+f/6f/r/+r/6v/t/+7/7//v/+//8f/0//b/9//5//n/+v/7//v//f/+
////AAD+////AAAAAP7/////////AQABAAEAAAD+/wAAAAD//////v/+//7//f/8//v/
+v/4//j/+P/4//j/+P/3//f/9//2//b/9v/1//P/8//z//X/9P/z//P/8v/y//H/8P/w
/+//7//v//D/8P/u/+7/7//v/+//7v/w//D/8P/w//D/8P/u/+7/7f/u/+7/7v/s/+z/
7P/r/+3/7P/s/+z/7P/s/+z/7P/s/+z/7P/s/+7/7f/t/+3/6//r/+v/6//r/+n/6//r
/+v/7P/s/+z/7P/s/+3/7f/t/+3/7//v/+3/7//w//D/8v/0//T/9P/0//X/9f/z//P/
9P/0//L/8v/x//D/7//r/+n/6f/p/+v/6//q/+r/6v/r/+v/6//t/+7/7//w//D/8P/u
/+3/7P/r/+j/5//n/+b/5v/n/+n/6P/o/+j/6f/p/+n/6v/q/+z/7v/t/+z/7P/w//D/
7P/k/9//7P8RAEUAfgC6AP4AUQG0ARcCYAJ5AkgCtwHkABoAjv9M/zz/P/9I/1T/Zf+G
/6X/tf+8/8D/xP/M/9P/2P/b/9v/2//c/9v/2//d/97/3//g/+H/4//h/+L/4v/j/+X/
5//l/+X/6P/o/+j/6P/o/+j/6f/q/+z/6v/q/+r/6v/p/+j/6P/p/+r/6//t/+3/7f/t
/+3/6//s/+z/7P/v/+//7//w//D/8P/x//P/7//v//H/8f/z//T/9P/0//L/8v/0//T/
8//0//b/9//5//n/+f/5//v//P/9//7/////////AQAEAAYABgAGAAUABgAIAAgACAAI
AAgACQALAAsADAANAAsACwALAAoACgAKAAkACAAJAAgABgAEAAAA///+//3//f/6//j/
9v/0//P/8v/y//D/7//v/+//7v/u/+3/7f/s/+3/7//w//D/7//v/+//8f/y//P/9P/0
//T/9P/z//P/8//y//H/8f/x/+//7//x/+//7v/s/+v/6//r/+v/6f/p/+n/6f/m/+b/
5f/l/+b/5v/m/+b/5v/m/+j/6P/o/+r/6v/r/+v/6//t/+//7//u//D/8P/1//X/9f/3
//n/+v/6//v//P/+/wAAAQAAAAAAAAAAAAIAAwAEAAQAAgADAAMAAwADAAMAAwACAAIA
BAAEAAMAAwACAAIAAgADAAIAAQAAAAAAAAAAAAAA/v/+//3//f/9//z//P/8//n/9//3
//f/+v/6//r/+//7//r/+P/2//j/9//3//f/+v/6//j/+P/5//n/+f/4//j/+P/4//j/
9v/2//T/9P/3//j/+P/4//b/9v/2//X/9//0//T/9v/2//b/9v/2//b/9v/2//b/9f/1
//X/9f/1//X/9f/1//P/9f/1//f/+P/4//j/+P/4//n/+f/5//n/+//7//n/+//8//z/
/v8AAAAAAAAAAAEAAQD/////AAAAAP7//v/9//z/+//5//f/9//3//f/9//2//b/9v/3
//f/9//5//r/+//8//7//v/8//v/+P/3//T/8//1//T/9P/1//P/8v/y//L/8//z//P/
9P/2//b/9v/5//r/+v/6//j/+P/2/+//8v8NAD8AegC0APAAOwGUAfcBUAKBAmwC9QE0
AWYAyP9w/1b/Wf9e/2b/d/+O/6P/t//E/87/1v/e/+P/5v/p/+n/6f/q/+z/7f/w//L/
9P/0//T/9f/z//T/9P/1//X/9//1//X/9v/2//b/9v/4//j/+f/6//r/+P/4//j/+//7
//v//P/6//r/+v/7//v/+//7//v//v8AAAEAAgADAAMAAwAEAAQABAAFAAcABgAHAAoA
CwAJAAoACgAKAAkACAAJAAgACAAIAAkACQALAAsACwALAAsADAANAA4AEQARABEAEwAU
ABYAFgAWABkAGgAcABwAHAAcABwAHQAfAB8AIAAhACEAIQAhACAAHgAeAB0AHAAbABoA
GAAWABYAFQAUABMAEQAOAAwACgAIAAcABgAGAAQAAwADAAMAAwACAAAA///+////AQAC
AAEA///+//3/AAAAAAAAAAACAAIAAgABAP/////+//3/+//7//n/+f/7//n/+P/2//X/
9f/1//X/8f/x//H/8f/x//L/8v/z//T/9P/0//T/9P/0//b/9v/4//r/+v/7//3//f//
/wEABAAEAAcACAALAAsACwANAA8AEAAQABEAEgAUABYAFwAWABYAFgAWABQAFQAWABYA
FgAXABcAFwAVABUAFQAUABQAFgAWABUAFQAUABQAFAATABIAEQAQAA4ADgAOAA4ADAAM
AAsACwAJAAgACAAIAAgABwAIAAkABwAGAAUABQAGAAYABQAEAAYABQAFAAUABAAEAAIA
AgAFAAUABQAEAAQABAAEAAQABgAEAAAAAAAAAAAAAAAAAAIAAgACAAIABAADAAMAAwAC
AAEAAAD//wAA//8CAAMAAQACAAIAAgAAAAAAAQABAAMAAwAFAAUABQAHAAgACAAIAAoA
CgAKAAgACQAJAAcACQAKAAoACAAIAAcABgAFAAMAAQABAAEAAQABAAAAAAAAAAEAAQAB
AAMABAAFAAYABgAGAAQAAwACAAEA/v/9//3//P/8//3//f/8//z//P/9//3//f/+/wAA
AgACAAEAAAAAAAIAAgACAPr/8//6/xkATQCGALwA+gBHAaABAwJcAosCcALzASwBXgC+
/2z/VP9V/17/av99/5L/qf+9/8z/1P/Y/97/4//o/+3/7f/t/+7/7//v//H/8v/y//L/
8v/z//P/9P/0//X/9f/3//X/9f/0//T/9P/0//X/9v/4//r//P/6//r/+v/7//v/+//8
//z//P/8//3//f/9//3//f/9//7//v/+/////////wAA/v/+////AQD/////AQABAAEA
AgACAAIABAAEAAYABgAFAAYACAAJAAsACwALAAsADQAOAA8AEAARABEAEQATABYAGAAY
ABgAGwAcAB4AHgAcABwAHAAdAB8AHwAgACEAIQAhACEAIAAeAB4AHQAcABsAGgAYABYA
FgAVABQAEwAPAAwACgAIAAgABwAGAAYAAgABAAEAAQAAAAAA//////////8AAAAAAAD/
//////////7//f/8//7//v/+//3/+//7//r/+f/7//v/+f/5//n/9//2//T/9f/1//X/
9f/x//H/8f/x//D/8P/v/+//7v/u/+7/7v/u/+7/8P/w//D/8v/y//P/8//z//X/9//4
//j/+//8//3//f/9////AwAEAAQABQAGAAgACgALAAoACgAKAAoADAANAA4ADgAMAA0A
DQANAA0ADQANAAwADAAOAA4ADQANAAwADAAMAAsACgAJAAgACAAIAAgACAAGAAYABQAF
AAUABAAEAAQAAwABAAEAAQADAAIAAQABAAAAAAD///7//v/9//3//f/+//7//P/8//3/
/f/9//z//v/+//7//v/8//z/+v/6//v//P/8//z//P/8//z/+//+//z//P/8//z//P/8
//z//P/6//n/+f/5//v/+//7//v/+//5//v/+//5//r/+v/6//r/+v/7//v//f/9////
///9////AAAAAAAAAgACAAIAAAABAAEA//8BAAIAAgAAAP7//f/8//v/+//5//n/+f/4
//f/9f/0//X/9//4//n/+//8//3//v/8//z/+v/5//j/9//0//P/8//y//L/8//z//L/
8v/y//P/8//z//T/9v/4//j/9//2//T/+P/4//T/7P/p//7/KwBhAJoA2AAgAXcB3gE7
AnoCgQI2Ao0BsgD0/3z/Tv9I/0v/VP9k/3v/mP+z/8H/yP/M/87/2P/f/+L/4//j/+P/
5P/n/+f/6f/q/+j/6P/o/+n/6f/q/+r/6//r/+3/6//r/+z/7P/s/+z/7P/s/+3/7v/w
/+7/7v/u//H/8f/x//L/8P/w//D/8f/x//H/8f/x//P/9P/0//T/8//z//P/9P/0//T/
9f/3//b/9//6//v/+P/4//f/9v/4//j/+v/6//n/+v/8//3//f/9//3//f8BAAIAAwAE
AAMAAwADAAUACAAKAAoACgALAAwADgAOAA4ADgAOAA8ADwAPABAAEQAPAA8ADwAOAA4A
DgANAAwADQAMAAoACAAGAAUABAADAAEA/v/8//r/+P/3//b/9v/0//P/8//z//T/9P/z
//P/8//z//T/9P/0//P/8//z//b/9v/2//b/9P/0//T/8//z//P/8v/x//P/8//x//H/
8f/v/+7/7P/r/+v/6//r/+v/6//r/+v/6v/q/+n/6f/o/+j/6P/o/+b/5v/o/+j/5v/o
/+j/6f/q/+v/7v/x//L/8v/1//b/9//3//f/+f/7//z//P/9//z//v8AAAEABAAEAAQA
BAAEAAUABgAGAAYABwAHAAcABQAFAAUABAACAAQABAADAAUABAAEAAQAAwACAAEAAAAA
AAAAAAAAAAAAAAD////////+//7//v/9//v/+//7//v/+v/5//n//P/8//v/+v/6//n/
+f/5//j/+P/2//b/9//3//f/9v/2//b/9v/2//b/9v/0//T/8//0//T/9P/0//T/9P/z
//f/9v/2//b/9v/2//b/9v/2//b/9v/1//X/9f/1//X/9f/1//P/8f/z//P/9f/2//b/
9v/2//b/9//3//n/+f/7//v/+v/7//v/+v/8//7//v/+//7///////3//f/+//7//P/8
//v/+v/5//n/9//3//f/9f/1//T/9P/0//X/9f/1//f/+P/5//r/+P/4//b/9f/1//X/
8//z//X/9P/0//X/9f/0//T/9P/z//P/8//0//T/9v/2//X/9v/4//r/+v/4/+7/7f/+
/ycAWwCSAMwAEAFlAcYBJwJuAoECOgKTAb4AAgCI/1j/Uv9Z/2D/av95/5L/q/+9/8T/
yP/O/9b/3f/i/+P/4//j/+T/5f/l/+f/6P/o/+j/6P/p/+v/7P/s/+3/7f/v/+3/7f/u
/+7/7v/u//D/8P/x//L/8v/w//D/8P/z//P/8//0//T/9P/0//X/9//3//f/9//1//b/
9v/2//n/+f/5//r/+v/6//v//f/5//n/+//7//v//P/8//z//v/+/wAAAAABAAIABAAF
AAYABwAIAAkACQAKAAsADAANAA0ADQAPABAAEgASABIAFQAWABgAGAAaABoAGgAbABsA
GwAcAB0AHQAdAB0AHAAaABoAGQAYABcAFgAUABIAEAAPAA4ADQANAAoACAAGAAIAAQAA
AAAAAAD///////8AAAAA//////z/+//7//r//P/7//v/+//8//z//P/8//7//v/+//3/
+//7//r/+f/5//n/9//3//X/8//y//D/7f/t/+3/7f/t/+3/7f/t/+r/6v/p/+n/7P/s
/+z/7P/u/+7/8P/w//L/9P/0//X/9v/3//r//f/+//7/AQACAAUABQAFAAcABwAIAAgA
CQAKAAwADgAPABAAEAAQABAADgAPABAAEAAQABEAEQARABEAEQARABAADAAOAA4ADQAN
AAwADAAMAAwADAAMAAwACwAKAAkACAAGAAYABQAFAAUABAAEAAQABQADAAMAAwADAAIA
AQABAAIAAgABAAAAAgABAAEAAQAAAAAA/v/+//3//f/9//z//v/+//7//v/+//7//v/8
//z//P/8//z//P/8//z//P/6//n/+f/5//n/+f/5//n/+f/3//n/+f/5//r/+v/6//r/
+v/7//v/+//7//3//f///wEAAgACAAEAAgABAAAAAQADAAQAAwABAAIAAgAAAAAA///+
//3//f/7//v/+//7//v/+v/6//j/+f/5//n//f/+////AAACAAIAAAD///7//f/6//n/
9//2//b/9//3//b/9v/2//X/9f/1//b/+P/4//r/+//6//z//P/+//z/9v/v//T/DQA7
AHIArADoADMBjAHvAUoCgQJ0AgcCSAF0AMz/bP9O/0//WP9i/3H/iP+j/7f/xP/M/9T/
2v/f/+T/5//n/+f/6P/p/+n/6//s/+r/6v/q/+v/7f/u/+7/7//x//P/8f/x//T/9P/0
//T/8v/y//P/9P/0//L/8v/y//T/9f/2//j/+v/6//r/+//5//n/+f/5//n/+v/6//r/
+//7//v//P/8//z//f////v/+//9//3///8AAAAAAAD+//7/AAAAAAMABAAGAAcACQAJ
AAkACQALAAwADQAOAA4ADQAMAA0AEQAUABUAFgAVABYAGAAYABoAGgAaABsAGwAbABwA
HQAdAB0AHQAcABwAHAAbABoAGQAYABYAFAATABMAEwATABAADAAJAAYABgAFAAQABAAA
AP///////wAAAAD//////f/9//7//v/9//v/+v/5//r/+v/6//r/+v/6//r/+f/7//v/
+v/5//v/+//5//n/+P/1//P/8P/x//H/8f/x//H/8f/x//H/8P/w/+//7//u/+7/7v/u
/+7/7v/w//D/8P/y//L/8//z//P/9f/3//j/+P/7//z/////////AQADAAQABAAFAAYA
CAAKAAsADAAMAAwADAAMAA0ADgAOAA4ADwAPAA8ADwAPAA8ADgAMAA4ADgANAA0ADAAM
AAwACwAKAAkACAAIAAgACAAIAAgACAAHAAcABwAGAAYABgAFAAMAAwADAAMAAgABAAEA
BAAEAAMAAgABAP///v/9/wAAAAD+//7//////////v/+//7//v/+//7//v/8//z//f/+
//7//v/+//7//P/8//z//P/8//z//P/8//7//f/9//3//f/9//3//f/7//n/+//7//v/
/P/8//z//P/8//3//f/9//3//////wEAAwAEAAQABAAGAAYABgAGAAcABwAFAAUABgAG
AAQABAADAAIAAQD9//v/+//7//3//f/8//z/+v/7//v/+//7//z//f/+/wAAAAD+//3/
/v/9//r/+f/5//j/+P/5//n/+P/4//j/+f/5//n/+v/2//j//P////z//P8AAP7/+v/2
//H/8P8LAD0AdACuAOwANwGSAfUBUAKHAoICIQJmAY4A3P92/1D/Tf9Y/2L/b/+K/6f/
vf/I/9L/2P/c/+H/5v/r/+v/6//s/+v/6//t/+7/7v/u/+7/7//v//D/8P/x//X/9//1
//X/9v/2//b/9v/2//b/9//4//r/+P/4//j/+f/5//n/+v/4//j/+P/5//v/+//7//v/
+f/6//r/+v/9//3//f/+//7//v///wEA/f/9//////8BAAIAAgACAAIAAgAEAAQAAwAE
AAYABwAHAAcABwAHAAkACgALAAwADQANAA0ADwASABQAFAAUABUAFgAYABgAGAAYABgA
GQAZABkAGgAbAB0AHQAdABwAHAAcABsAGgAXABYAFAASABIAEQAQAA8ACwAIAAYABAAC
AAEAAAAAAP7//f/9//3//v/+//3//f/9//3//v/+//z/+//7//v//P/8//z//P/+//7/
/v/9//3//f/8//v/+//7//n/+f/5//f/9v/0//X/9f/1//X/8//z//P/8//y//L/8f/x
//D/8P/w//D/8P/w//L/8v/y//T/9P/1//T/8//0//X/+P/4//v//P////////8BAAMA
BAAEAAUACAAKAAwADQANAAwACwAKAAwADQAOAA4AEAARABEAEQARABEAEQAQAA4AEAAQ
AA8ADQAMAAwADAALAAoACQAIAAsADAANAA4AEAAQAA8ADwANAAwADAAMAAsACQAJAAkA
CwAKAAkACQAIAAgABwAGAAcABwAIAAkACgAKAAgACAAIAAcABgAEAAYABgAGAAYABgAG
AAQABAAFAAYABgAGAAgACAAIAAcABwAGAAYABwAFAAMABQAFAAUABQAFAAUABQAFAAUA
BAAEAAQABAAEAAUABgAHAAkACQAIAAgABwAHAAgACQAJAAkACgAKAA0ADwAOAA4ADQAO
AA4ADgAOAA8ADgANAA0ADwANAA0ADgAMAAwADAAMAAsACgAJAAgABQAEAAMAAgADAAQA
BQAGAA==
         </WaveFormData>
      </LeadData>
      <LeadData>
         <LeadByteCountTotal>10000</LeadByteCountTotal>
         <LeadTimeOffset>0</LeadTimeOffset>
         <LeadSampleCountTotal>5000</LeadSampleCountTotal>
         <LeadAmplitudeUnitsPerBit>4.88</LeadAmplitudeUnitsPerBit>
         <LeadAmplitudeUnits>��V</LeadAmplitudeUnits>
         <LeadHighLimit>2147483647</LeadHighLimit>
         <LeadLowLimit>268435456</LeadLowLimit>
         <LeadID>V5</LeadID>
         <LeadOffsetFirstSample>0</LeadOffsetFirstSample>
         <FirstSampleBaseline>0</FirstSampleBaseline>
         <LeadSampleSize>2</LeadSampleSize>
         <LeadOff>FALSE</LeadOff>
         <BaselineSway>FALSE</BaselineSway>
         <ExcessiveACNoise>FALSE</ExcessiveACNoise>
         <MuscleNoise>FALSE</MuscleNoise>
         <LeadDataCRC32>2581444113</LeadDataCRC32>
         <WaveFormData>
/v/+////AAAAAAAAAAAAAP7//v/+//7/AgACAAIAAgADAAMABAAFAAUABQAFAAcABQAF
AAUABQAEAAQAAwADAAMAAwACAAAAAAAAAAAAAAAAAP//AAD//wAAAQADAAUAAwAFAAUA
BQAHAAUABAADAP7//P/8//v/+v/6//z/+v/8//z//P/8//v/+v/6//n//P/+/wAA////
//3/+f/z/+b/5P/6/xkAOgBgAJAA0AAaAWgBswHlAecBqwFFAdsAjQBfAEQAKwAXAAEA
8P/q/+n/5//p/+r/6//w//b/9//1//P/8//z//H/8f/w//D/8P/w//D/8P/x//P/9P/1
//f/9v/0//P/8//z//P/8//1//X/9v/2//b/9//3//f/9//3//f/+P/4//j/+P/4//j/
+P/4//j/+f/5//n/+f/4//j/+P/4//r/+v/8//z//P/8//3//f/7//v/+v/6//z//v/+
//7//v/+//////8BAAEAAQABAAIAAgADAAQABQAGAAgACgAKAAoACgAKAAwADQANAA0A
DwAQABEAEQATABUAFwAXABcAFgAVABQAFgAWABUAFQAVABUAFQAVABUAFAAUABQAEAAP
AA4ADQAOAA0ADAAMAAkACAAHAAYACAAIAAYABQAGAAYABgAGAAMAAgACAAIAAQABAAEA
AQABAP/////+//7//v/+//7//v/9//z//P/6//j/+P/4//j/9//3//f/9P/z//P/9P/0
//T/8v/y//T/9P/0//X/9f/1//X/9v/4//j/+P/4//j/+f/7//v//f/+/wAAAQADAAMA
AwAEAAUABAADAAQABQAGAAgACwAJAAkACQAJAAkACgAKAAoACgAMAAwADAAJAAcABgAF
AAYABgAFAAUABwAHAAYABgAEAAQABAAEAAIAAgABAAEAAQABAAEAAQACAAEAAQABAP//
/f/9//3/+//7//v/+//9//3//f/9//v/+//8//z//f/8//z//f/7//r/+v/6//r/+//7
//r//P/7//r/+v/6//r/+f/4//r/+v/4//r/+v/6//r/+v/6//r/+v/6//j/+P/5//n/
+f/6//r/+f/4//j/+P/7//z//P/8//r/+v/6//r/+P/4//r/+v/8//z//f/9//7/////
//////8BAP/////9//3//P/8//3//f/9//3/+v/4//j/+P/4//j/+f/5//v/+//7//v/
/P/9//3////////////9//z/+//4//b/9P/z//L/8v/0//L/8v/y//T/9P/0//T/8f/x
//L/8v/2//n/+f/3//f/7f/i/97/6v8FACQASgB6ALQA+gBKAZUByQHbAbUBXQHtAJEA
XQA+ACcAFQD9/+b/4P/l/+f/5f/m/+n/6P/q/+3/7//t/+3/7f/s/+v/6f/o/+r/6v/q
/+r/6v/r/+v/6//u/+7/7f/t/+//7//v/+//7f/t/+7/7v/u/+//7//v/+3/7f/t/+7/
7v/u/+7/7v/v//D/8f/y//H/8f/x//H/9P/0//T/9P/z//L/8//y//L/8v/z//P/9P/1
//X/9v/1//b/9f/0//b/9v/3//f/9//3//f/9//6//r/+//8//7//v///wAA//8AAAEA
AgAEAAUABQAFAAUABgAHAAcABQAHAAkACQAKAAoACgAKAAsADAAMAA0ADQANAA0ADQAM
AAoACQAIAAcABwAHAAcABgAFAAQABAABAAAA///+//7//v/8//v//P/8//z//P/9//z/
/P/8//v/+//7//v/+f/3//f/9v/4//j/+P/4//b/9f/0//T/8v/w//D/8P/w/+//7//v
/+7/7f/t/+7/7P/s/+r/6v/q/+r/6v/r/+v/6//r/+z/7P/s/+z/7P/u/+//8f/x//H/
8v/0//X/9f/1//X/9v/2//b/9v/4//j/+P/5//v//f/9//3//f///wAAAAAAAP7/AAAA
AAAAAAD////////+//7//f/9//3//f/8//z//v/+//7//v/8//z/+//7//v/+//7//v/
+v/5//n/+f/7//n/+f/5//f/9//3//f/9f/1//X/9f/z//P/9P/0//X/9P/0//X/9f/0
//T/9P/0//X/9f/0//T/8//y//L/8f/y//L/8v/y//L/8v/x//P/9P/0//T/9P/0//L/
8v/y//L/8//y//P/9f/z//P/9P/0//P/8v/y//L/8f/y//L/8v/y//L/8v/y//L/8v/0
//T/9v/2//f/9//2//f/9//3//f/+f/3//f/9//3//b/9v/1//X/9f/1//T/8v/y//L/
8v/y//P/8//3//f/9//3//r/+//7//3//P/7//r/9//2//X/8v/w//L/8f/w//D/8v/w
//D/8P/w//D/8P/w/+3/7f/w//L/9P/1//P/7//r/+P/3v/k//z/HwBCAGoAogDqADoB
hAG/Ad8BxwFvAf0AnQBjAEEAJgATAAEA6//g/+T/5f/j/+P/5P/l/+r/7v/t/+3/6//r
/+v/6//r/+r/6v/o/+j/6P/o/+r/6//r/+v/7P/s/+v/6//r/+v/6//r/+3/7f/u/+7/
7P/t/+3/7f/t/+3/7f/u/+7/7v/u/+7/7v/u/+7/7v/v/+//7//v//D/8P/w//D/8P/w
//L/8v/y//L/8//z//P/8//y//L/8P/y//L/8v/2//b/9//3//n/+f/5//n/+v/6//v/
/P/6//r/+//8////AAABAAIABgAHAAcABwAGAAYABgAFAAMABQAHAAcACgAKAAoACgAK
AAoACQAJAAgABwAGAAUABQAEAAQABAACAAEAAAD//wAA///+//7//f/8//v/+v/6//r/
+P/3//f/+P/5//r/+P/2//X/9P/1//X/9f/1//X/8//z//L/8P/w//D/8P/u/+3/7P/s
/+z/6v/q/+r/6f/p/+r/6//o/+f/5//o/+b/5v/k/+T/5f/m/+f/6f/p/+n/6f/q/+j/
6P/o/+j/6P/p/+v/6//r/+z/7v/v//P/8//z//T/9v/2//b/+P/2//b/9//5//n/+f/5
//n/+f/6//r/+v/6//z//P/8//r/+f/5//n/+v/6//n/+f/5//n/+P/4//j/+P/4//j/
+P/4//f/9//3//f/9//3//n/+f/6//v/+f/1//P/8f/x//H/8f/x//P/8//z//P/7//v
//D/8P/x//D/8P/x//H/8P/w//D/8v/z//P/8v/w/+3/7v/w//L/8P/w//D/8P/w//D/
8P/w/+7/7P/s/+3/7//v//D/8P/t/+z/7P/s/+//8P/w//D/8P/w//D/8P/u/+7/8P/w
//L/8v/z//P/9v/3//f/9//1//f/9f/1//f/9//2//b/8//z//P/8//x/+7/7f/s/+3/
7v/w//H/8f/x//H/8f/0//X/9f/3//n/+f/5//f/+P/3//T/8v/v/+3/6//q/+z/6v/q
/+r/7P/s/+z/7P/t/+v/6v/s/+7/7//x//H/6//h/9j/2P/o/wkAKgBMAHoAugACAVIB
nwHXAeEBrQFHAdcAgwBVADoAIQANAPf/5P/e/93/3f/b/9r/2//i/+b/5f/n/+X/5f/l
/+P/4//i/+L/4//k/+X/5v/m/+f/5//n/+j/6P/n/+f/6f/p/+n/6f/o/+f/5//m/+f/
6f/q/+v/6f/p/+n/6v/o/+j/6P/o/+r/6v/q/+r/7f/t/+3/7f/s/+z/7P/s/+7/7v/w
//D/7v/u/+//7//t/+3/7P/s/+3/8P/x//L/9P/0//X/9f/2//X/9P/z//f/+P/6//z/
/P/8//3//v/+//7//v/+/wAAAQABAAEAAgAEAAYABwAHAAkACwALAAoACgAKAAoADAAM
AAsACwANAA0ADQANAAsACgAKAAoACAAHAAYABQAGAAUABAAEAAEAAAD///7/AAAAAP7/
/f/7//r/+f/4//f/9v/2//b/9f/1//X/9f/1//P/8//y//T/9P/0//T/8P/v/+7/7v/s
/+r/6v/q/+j/5//n/+f/5v/l/+X/5v/n/+j/5//o/+b/5v/m/+f/6f/p/+n/6v/q/+r/
6v/q/+r/6//t/+3/7//w//L/8//1//X/9f/2//j/+P/4//r//P/8//3////9//3//f/9
////AAAAAAAA//8AAP///v8AAP///////wAAAAD///////////7//v/+//7//v/+//3/
/P/6//n/+//7//v/+//7//v//P/9//z/+f/4//f/9f/1//X/9f/3//f/9//3//P/8//0
//T/9f/0//T/9f/1//T/9P/0//T/9f/1//T/9P/z//L/8v/z//T/9v/2//b/9v/2//b/
9v/2//b/9v/2//T/9P/1//P/8//0//T/9f/0//T/9P/3//j/+P/4//b/9v/2//b/+P/4
//r/+v/4//j/+f/5//r/+//7//v/+//9//v/+//7//v/+v/6//v/+//7//v/+v/4//j/
+P/4//j/+f/5//v/+//7//v//P/9//3///8BAAEAAQD///7//f/6//j/9//1//P/8v/1
//T/9f/2//b/9v/2//b/+f/3//b/+v/6//n/9//1/+//5//g/+j//v8dAEAAagCiAOYA
MAF+AcEB4wHRAYMBFQGxAG8ATQA2AB8ACwD1/+j/6v/r/+f/6f/o/+n/6v/u/+//7//t
/+3/7f/v/+//7v/u/+7/7v/u/+7/7v/v/+//7//y//L/8f/x//P/8//z//P/8//z//T/
9P/y//P/8//z//H/8f/x//L/9P/0//T/9P/y//L/8v/y//P/8//z//P/9P/0//T/9P/y
//L/9P/0//T/9P/1//X/9//3//b/9v/2//j/+P/4//r/+v/7//v/+//7//v/+//8//z/
/f/+/wAAAAABAAIAAQACAAMABAAGAAcABwAHAAkACgALAAsACQALAA0ADQAOAA4ADgAO
AA4ADgANAA0ADQANAA0ADQANAAwADAAMAAgABwAGAAUABAADAAIAAgABAAAA///+/wAA
AAD+//3/+v/6//r/+v/5//j/+P/4//n/+f/5//n/9//1//X/9P/0//T/9P/0//L/8f/w
//D/8v/w//D/8P/u/+3/7f/t/+z/6//r/+z/6//q/+f/5v/o/+j/6P/p/+n/6f/p/+r/
6P/o/+j/6P/q/+v/7f/t/+3/7v/w//H/8f/x//H/8v/2//b/9v/4//f/9v/2//f/+P/5
//r/+//7//z//P/8//r//P/8//z//v/9//3//f/+//7//f/9//v/+//6//r/+P/4//j/
+P/4//j/9//3//f/9//3//f/9v/1//X/9f/1//P/8//z//X/9f/1//X/8//z//P/8//z
//P/9P/0//P/8v/y//P/8f/w//D/8P/y//P/8//y//L/8f/w//D/7//w//D/8P/w//D/
8P/v//H/7//t//D/8P/w//D/8P/w//D/8P/w//L/8P/w//H/7//v//D/8P/v/+7/7v/u
/+//8P/w//D/8P/w//D/8P/w//D/8v/y//L/8v/z//P/8v/z//P/8//1//f/9f/1//P/
8//y//L/8f/x//H/8f/w/+7/7v/u//D/8P/x//H/8f/x//H/8f/0//X/9f/3//f/9//3
//X/9P/z//D/7v/u/+3/7P/s/+7/7P/s/+z/7P/s/+z/7P/t/+//8P/u/+7/7//x/+//
6//h/9j/3P/w/w0ALgBWAIoAzAAYAWgBqQHNAckBiwEhAbsAcwBLAC4AFwABAOf/2P/c
/+P/3//d/9z/3f/i/+b/5//n/+X/5f/l/+X/5f/k/+T/5f/m/+f/6P/n/+f/5v/l/+j/
6P/n/+f/6f/p/+n/6f/p/+n/6v/q/+r/6//r/+v/6f/p/+n/6v/s/+z/7P/s/+7/7v/u
/+7/7f/t/+3/7f/v//D/8f/y//D/8P/y//L/8P/w//H/8f/y//P/8//0//L/9P/0//T/
9v/2//f/9//3//f/9//3//j/+P/5//r//P/8//3//v8BAAIAAwAEAAUABQAEAAMAAwAE
AAUABQAFAAcACQAJAAoACgAKAAoACgAKAAkACQALAAsACwALAAsACgAKAAoACAAHAAYA
BQACAAEAAAAAAAEAAAD///7//v/+//z/+//6//r/+v/6//n/+P/4//j/+P/5//r/+//5
//f/9//2//b/9v/2//b/9v/1//T/9P/0//L/8v/y//D/7//v/+//8P/v/+//8P/u/+7/
7P/s/+z/7P/s/+3/6//r/+v/7P/t/+7/7//w//D/8f/z//P/8f/y//T/9f/1//X/9f/2
//r/+v/6//z//P/8//3//////////////wEAAgACAAIAAQACAAEAAAACAAEAAQABAAIA
AgABAAEAAwADAAIAAgAAAAAAAAAAAAAAAAD////////////////+//3//f/9//z/+f/4
//f/+v/7//z//f/7//v/+//7//v/+//8//z//f/8//z//f/9//z//P/8//v/+//6//j/
+v/5//j/+P/5//r/+v/6//r/+v/6//n/+//5//j/+v/6//r/+v/8//z//P/8//z/+v/6
//v/+f/5//r/+v/5//j/+P/4//n/+v/6//r//P/8//z//P/+//7/AAAAAP///v/+//3/
AAABAAEAAQABAAMAAQABAP/////+//7//f/9//3//f/9//z//f/+//3//P/8//v//f/9
//3//f8AAAEAAQADAAMAAwADAAEA/v/9//r/+P/4//f/9v/2//j/9v/2//b/+P/4//j/
+P/5//n/+v/8//7//f/7//n/9//x/+b/4v/w/w8ANABaAIYAwAAIAVYBpQHfAe0BvwFf
Ae8AmQBnAEoANQAfAAcA9P/w/+3/5//n/+r/7f/w//L/8f/x/+//7//v//D/8f/x//L/
8v/y//L/8v/y//P/8//z//T/9P/z//P/8//z//P/8//z//P/9P/0//T/9f/1//X/9//3
//f/+P/2//b/9v/2//b/9v/2//b/+f/5//n/+f/4//j/+P/4//r/+v/8//z//v/+////
///+//3/+//6//r//P/8//z//P/8//3//f///////////wAAAAABAAIAAwAEAAYACAAH
AAgACQAKAAwADQANAA0ADwAQABEAEQAPABEAEwATABYAFgAWABYAFAAUABMAEwATABMA
EwATABMAEgASABIAEgARABAADwAOAA0ADAAMAAkACAAHAAYABgAGAAQAAwADAAQABQAG
AAQAAgABAAAA//////////8AAP//AAAAAP///v/9//z/+v/5//j/+P/6//j/+P/4//b/
9f/1//X/8v/x//H/8v/0//T/8v/y//L/8v/y//P/8f/x//H/8v/z//T/9f/2//b/9//5
//n/+//8//7///////////8AAAIAAgACAAQABAAEAAUABwAHAAcABwAHAAcACAAIAAgA
BgAIAAgACAAIAAcABwAHAAcACAAIAAkACQAJAAgACAAIAAgACAAIAAcABgAEAAMAAQAB
AAEAAQACAAEAAQABAAMAAQABAAEAAQABAAEAAQD///////////3//f/+//7//f/8//z/
/f////7//v/+//7///////7/AAD9//z/+P/4//j/+P/4//v//P/9//7//v/8//z//f/8
//v/+//6//z//P/9//7//v/+//3//P/6//r/+v/6//v//P///wAAAAAAAAEAAQACAAMA
AwADAAEAAwABAAEAAgADAAMABAABAAEAAQABAP7//P/8//z//v/+//////8BAAEAAQAB
AAIAAwADAAUABQAFAAUAAwAAAP///P/6//z/+//6//r/+v/4//j/+P/6//r/+v/6//3/
///+//z//P/9//3//f/5//H/5v/k//T/EwA0AFYAhgDEAAoBWAGlAdsB5wG1AVUB5wCR
AGEARgAvABsABwD2/+7/6//p/+n/7P/t/+7/8P/z//X/8//z//P/8f/x//D/8P/w//D/
8P/w//D/8f/x//H/8v/y//H/8f/x//H/8f/x//P/8//0//T/9v/3//f/9//3//f/9//4
//j/+P/4//j/+P/4//j/+P/5//n/+f/5//r/+v/6//r/+P/4//r/+v/6//r/+//7//v/
+//6//r//P/+//7//v////7//v/9/wEAAQABAAEAAgACAAMABAAGAAYABwAIAAkACgAL
AAwADgAPAA8ADwANAA4ADwAPABEAEwAVABUAFgAWABYAFgAWABYAFQAVABcAFwAXABcA
FQAUABQAFAASABEAEAAPAA4ADQAMAAwACwAKAAkACAAIAAgABgAFAAQABAAEAAQAAwAC
AAIAAgD//////////wEA//////7//f/8//v/+v/5//n/+f/6//r/+P/4//j/9v/1//X/
9f/y//H/8f/y//L/8v/w//D/8P/w//D/8f/x//H/8f/y//L/8v/y//L/8v/z//X/9f/z
//T/9v/3//n/+f/5//r//P/8//z//v8AAAAAAQADAAEAAQABAAEAAQACAAIAAgACAAQA
BAAEAAQAAwADAAMABAAEAAMAAwADAAMAAgACAAIAAgACAAIAAAAAAP//////////////
//7//f/9//3//f/7//v/+//9//3//f/9//v/+//7//v/+f/5//r/+v/7//r/+v/7//v/
+v/6//r//P/9//3//P/6//n/+P/4//n/+v/6//r//P/6//j/+//+//3//P/7//r/+v/6
//r/+v/6//j/+P/5//v/+//8//z//f/8//z//P/8//z/+//6//z//P/8//z//P/8//7/
/v/+//7///////7///////////8BAP////8BAAEAAAAAAP//////////AAD+//7//v/7
//r/+v/5//3//f/9//3/AAABAAEAAwABAAEAAQD///7//f/6//j/+P/3//b/9v/4//b/
9v/2//b/9v/2//b/+f/5//r/+v/4//X/9//3//H/5//i/+j/AgAhAEQAcACkAOgAOAGE
Ab0B3QHJAXsBDQGrAG0ASwAyABkAAwDt/+T/5v/p/+f/5//o/+f/7P/y//H/7//t/+3/
7f/v/+//7v/u/+7/7v/u/+7/7v/v/+//7//w//D/7//v//H/8f/x//H/7//v//D/8P/w
//H/8f/x//H/8f/x//L/8v/y//L/8v/0//T/9P/0//X/9f/1//X/9v/2//b/9v/2//b/
+P/4//r/+v/7//v/+v/5//f/9v/4//r/+v/6//r/+v/7//v/+//7//v/+//9//7/AAAC
AAAAAAABAAIABQAGAAcACAAKAAsACwALAAsADAANAA0ADQAPABEAEQAQABAAEAAQABIA
EgARABEAEQARABEAEQAPAA4ADgAOAA4ADQAMAAsACAAHAAYABgAHAAYABQAEAAQABAAC
AAEAAgACAAIAAgABAAAAAAAAAP3//f/9//3//f/7//v/+v/8//z//P/8//r/+f/4//j/
9v/0//T/9P/y//H/8f/x//L/8f/x//L/8v/y//D/8P/u/+7/7v/v/+3/7f/t/+7/8P/w
//D/8P/y//P/9f/1//P/9P/2//f/9//3//f/+P/6//r/+v/8//7//v///wEAAwADAAMA
AwABAAIAAgACAAQABgAGAAYABgAFAAUABQACAAIAAQABAAMAAwACAAIAAgACAAIAAgAA
AAAA/////////////////v/9//3//f////3//f/9//3//f/9//3////////////7//v/
/P/8//v/+v/6//v/+f/4//j/+P/2//f/9//2//j/9//2//b/9//4//j/+P/4//j/+P/3
//n/+v/6//r/+v/6//j/+P/4//j/+P/2//b/9//1//X/9v/2//f/9v/2//b/9//4//j/
+P/4//j/+P/4//j/+P/6//r/+v/6//v/+//+//////////3////9//3//f/9//z//P/7
//v/+//7//r/+P/4//j/+P/4//n/+f/5//n/+f/5//z//f/9/////f/9//3/+//6//n/
9v/0//b/9f/0//T/9P/y//L/8v/w//D/8P/w//X/+f/4//T/9P/3//f/9//x/+f/4P/m
/wAAHwBAAGgAnADiAC4BfAG/AecB2QGJARkBswBvAE0ANgAjAA0A8//m/+T/5f/j/+H/
4v/l/+j/7v/x//D/7f/s/+v/6//r/+r/6v/s/+z/7P/s/+7/7//v/+//8P/w/+//7//v
/+//7//v/+//7//w//D/7//v/+7/7f/u/+//8P/y//D/8P/w//D/8v/y//L/8v/x//H/
8f/x//T/9P/0//T/8v/y//T/9P/0//T/9f/1//X/9f/0//T/9P/2//b/9v/6//r/+//7
//3//f/9//3//f/8//z//P/+//7///8AAAMABAAFAAYACAAJAAkACQAHAAgACQAJAAsA
DQAPAA8AEgASABIAEgARABAADgANAA0ADQANAA0ACwAKAAoACgAKAAkACAAHAAgABwAG
AAYABQAEAAMAAgAAAAAA/v/9//r/+v/6//r/+f/4//j/+P/3//f/9//3//n/9//3//b/
9f/0//P/8v/x//H/8f/y//D/7v/u/+7/7P/r/+v/6//s/+v/6//s/+r/6v/o/+j/6P/o
/+j/6f/r/+v/6//s/+7/7v/u/+7/7v/v//H/8f/z//T/9v/3//f/9//3//j/+v/6//r/
/P/8//z//f///////////////f/+//7//v/8//7//v/+/wAA/////////v/+//3//f/9
//3//P/8//7//v/+//7//P/8//v/+//5//n/+f/5//j/9//3//f/+f/3//f/9//1//X/
9f/1//f/9//3//f/9f/1//b/9v/1//T/9P/1//X/9P/0//T/9P/1//X/9P/0//X/9v/0
//T/9P/0//T/9v/2//b/9v/1//L/8f/x//P/8//0//T/9f/0//T/9P/1//b/9v/2//T/
9P/0//T/9P/0//b/9v/4//j/+f/5//j/+f/5//n/+//9//v/+//7//v/+v/6//f/9//3
//f/+P/2//b/9v/2//b/9//3//f/9//3//f/+v/7//v//f/////////9//z/+//4//b/
9P/z//L/8v/0//L/8v/y//L/8v/y//L/8f/z//T/9P/0//X/9//3//P/6//g/97/6v8D
ACQASAB0ALAA+gBIAZMBzQHhAbcBWwHvAJMAXQA+ACcAFQABAOz/5v/l/+P/4//m/+f/
6v/s/+//7f/r/+v/6//r/+v/6v/q/+j/6P/o/+j/6v/r/+v/6//s/+z/6//r/+3/7f/t
/+3/6//r/+z/7P/s/+3/7f/t/+//7//v//D/8P/w//D/8P/w//D/8P/w/+//7//v/+//
8P/w//D/8P/y//L/9P/0//T/9P/1//X/9f/1//T/9P/0//b/9v/2//r/+v/7//v//f/9
//3//f/+//7///8AAP7//v///wAAAwAEAAUABgAGAAcABwAHAAgACgAMAA0ADAANAA4A
DQAQABAAEAAQABIAEgARABEAEQARABEAEQARABAAEAAQAAwACwAKAAkACgAJAAgACAAF
AAQAAwACAAIAAgAAAP///v/+//7//v/8//r/+f/4//j/+f/6//v/+f/3//f/9v/4//j/
+P/4//b/9f/0//T/8v/w//D/8P/u/+3/7f/t/+7/7f/t/+7/7v/u/+z/7P/q/+r/6v/r
/+v/6//r/+z/7P/s/+z/7P/s/+3/7//v/+//8P/y//P/9f/1//X/9v/2//b/9v/4//r/
+v/7//3//f/9//3//f/9//7//v/+//7/AAAAAAAAAAD///////8AAAAA///////////+
//7//P/8//z//P/+//7//f/9//3//f/9//3//P/7//v/+//9//v/+//7//n/+f/5//n/
+f/5//n/+f/1//X/9v/2//f/9v/2//f/9//2//b/9v/0//X/9f/0//T/8//y//L/8//0
//T/9P/0//b/9P/0//T/9P/0//T/9P/0//b/9P/0//X/9f/1//b/9v/z//L/8v/y//P/
9P/0//T/9v/2//b/9v/0//T/9v/2//b/9v/3//f/+v/7//v/+//5//v/+f/5//v/+//6
//r/+f/5//n/+f/4//b/9v/2//b/9v/3//f/9//3//f/9//4//n/+f/7//v/+//7//n/
+v/5//b/9P/0//P/8v/y//T/8v/y//L/8v/y//L/8v/v//H/9v/2//L/8//1//X/7//p
/+L/3v/o/wUAJgBIAHQArgD0AEIBjQHFAdsBuwFhAfMAmQBfAD4AJQARAPv/5P/e/+P/
4//h/+T/5//o/+r/7f/v/+3/7f/t/+v/6//q/+r/6v/q/+r/6v/o/+n/6f/p/+7/7v/t
/+3/7f/t/+3/7f/v/+//8P/w/+7/7//v/+//7//v/+//8P/w//D/8P/w//D/8P/w//D/
8f/x//H/8f/0//T/9P/0//T/9P/2//b/9P/0//X/9f/3//f/9v/2//T/9v/2//b/+P/4
//n/+f/5//n/+f/5//z//P/9//7//v/+////AAADAAQABQAGAAYABwAHAAcABwAIAAkA
CQAJAAsADQANAA4ADgAOAA4ADgAOAA0ADQANAA0ADQANAA0ADAAMAAwACgAJAAgABwAI
AAcABgAGAAMAAgABAAAAAQACAAEAAQD+//7//v/+//v/+v/6//r/+f/5//n/+f/5//f/
9//2//j/+P/4//j/9P/z//L/8v/0//L/8v/y//D/7//v/+//7v/t/+3/7v/u/+7/7P/s
/+r/6v/q/+v/6//r/+v/7P/s/+z/7P/s/+r/6//t/+3/7//w//L/8//1//X/9f/2//b/
9v/2//j/+v/6//v//f/8//v/+v/5//r//P/9//7//v8AAAAAAAAAAP///////wAAAAD/
//////////7//v/8//z//P/8//z//P/7//v/+//7//v/+//4//f/9//3//n/9//3//f/
9//3//f/9//3//f/9//3//X/9f/2//b/9//2//b/9//1//T/9P/0//T/9f/1//T/9P/z
//L/8v/x//L/8v/y//T/9P/0//P/8//z//P/9P/0//P/8//z//P/9P/0//L/8v/z//T/
9P/x//H/8v/y//T/9P/0//T/8v/z//P/9P/y//L/8v/y//P/9P/0//T/9v/2//b/9v/5
//n/+v/6//n/+f/5//n/+P/5//j/+P/4//j/+P/4//b/9v/2//b/8//y//H/8P/x//L/
8//0/w==
         </WaveFormData>
      </LeadData>
      <LeadData>
         <LeadByteCountTotal>10000</LeadByteCountTotal>
         <LeadTimeOffset>0</LeadTimeOffset>
         <LeadSampleCountTotal>5000</LeadSampleCountTotal>
         <LeadAmplitudeUnitsPerBit>4.88</LeadAmplitudeUnitsPerBit>
         <LeadAmplitudeUnits>��V</LeadAmplitudeUnits>
         <LeadHighLimit>2147483647</LeadHighLimit>
         <LeadLowLimit>268435456</LeadLowLimit>
         <LeadID>V6</LeadID>
         <LeadOffsetFirstSample>0</LeadOffsetFirstSample>
         <FirstSampleBaseline>0</FirstSampleBaseline>
         <LeadSampleSize>2</LeadSampleSize>
         <LeadOff>FALSE</LeadOff>
         <BaselineSway>FALSE</BaselineSway>
         <ExcessiveACNoise>FALSE</ExcessiveACNoise>
         <MuscleNoise>FALSE</MuscleNoise>
         <LeadDataCRC32>1612093761</LeadDataCRC32>
         <WaveFormData>
+//7//z//P/7//v/+v/5//f/9//3//f/+v/6//v/+//7//z//P/9//3//f/+//7//v/8
//z//v/8//v/+v/6//z//P/7//v/+f/5//n/+f/3//f/+P/4//r/+//8//7//v/+////
//////7//f/7//b/9f/1//H/8f/x//L/8v/x//H/8v/y//D/8P/w//D/8//1//X/9f/1
//P/7v/p/97/3P/r/wQAHQA5AGIAlQDSABEBUAF9AYYBXgEXAcsAlAB0AF4ARwAzABsA
BQD4//H/6//p/+n/5//r/+7/8P/t/+v/6//q/+f/5//n/+f/6P/o/+f/5//p/+r/6v/q
/+n/6f/p/+n/6f/p/+n/6f/r/+v/6//r/+r/7P/s/+v/7f/t/+3/7f/r/+v/7P/t/+3/
7f/s/+z/7P/s/+z/7f/r/+v/7P/t/+//7//v/+7/7v/u/+//8P/u/+7/7v/u/+//7//x
//H/8//0//T/9P/1//X/9f/1//X/9f/1//b/9//4//v//v/9//3//P/7//3//v/+//7/
AAACAAMABAAGAAcABwAHAAcABwAHAAYACAAIAAgACAAGAAcABwAHAAkACQAIAAgABwAH
AAUABQAEAAMAAwADAAEA//////7//v/+//3//P/7//v/+//6//f/9v/2//b/9f/1//X/
9P/z//P/8v/y//L/8v/x//H/7v/t/+z/7P/u/+z/7P/s/+7/7P/s/+z/6v/o/+j/6P/o
/+j/6P/o/+r/6f/p/+n/5//n/+j/6P/q/+r/6v/q/+3/7f/u/+7/7v/w//H/8v/1//X/
9f/1//T/9P/0//X/+f/5//r/+//5//n/+f/5//n/+v/7//v/+//8//3//f/8//r/+P/3
//f/9//2//b/+P/4//j/+P/3//f/9//3//T/9P/0//P/8//z//P/8//z//L/8v/z//P/
7//v//D/8P/v/+//7//w//D/8P/w/+//7//v/+7/8P/w//D/8f/x//D/8P/w//D/8P/w
/+7/8P/w/+//7//u//D/8P/u//D/8P/u//D/8P/w//D/8P/w//D/8f/x//D/7//v/+//
7//v/+//7//v/+//7//y//L/8v/z//L/8f/w/+//7//v//D/8P/z//P/8//0//T/9f/1
//X/+P/4//j/9v/0//b/9v/1//L/8v/y//L/7//v/+//7//v/+//7//v//D/8P/w//H/
9P/2//b/9v/3//f/9//2//X/8//w/+//7//r/+v/6//s/+z/6//r/+z/7P/s/+z/6P/q
/+v/6f/t//H/8f/v/+7/5f/c/9j/4f/2/w0AKwBSAH8AuAD5ADgBZwF6AWQBJQHVAJQA
cABaAEMAMQAZAP//8v/x/+3/6f/p/+n/6f/o/+r/6f/n/+f/5v/l/+X/5f/l/+T/5P/j
/+P/5f/m/+b/5v/n/+f/5//n/+n/6f/p/+n/6P/n/+b/5f/o/+r/6v/p/+f/5//n/+f/
5//n/+j/6f/r/+v/6v/q/+r/6v/q/+v/6//r/+z/7f/r/+v/6//q/+z/7P/t/+7/7v/u
/+7/7v/t/+3/7//v//H/8v/y//L/8f/x//H/8f/z//P/8//0//b/9v/4//r/+P/5//n/
+f/7//z//P/8//7/AAABAAIAAAABAAEAAQACAAMABAAEAAYABgAGAAYABgAHAAcABwAG
AAUAAwACAAIAAwACAAMAAgABAAEAAQD9//v/+//6//j/+P/3//b/9//3//f/9v/3//b/
9v/2//P/8//z//L/8f/x//D/8P/w//D/7//v//D/7//u/+7/7P/q/+r/6v/q/+j/6P/o
/+j/5v/m/+b/5v/m/+b/5v/m/+X/5f/l/+X/5f/m/+b/5v/m/+b/5v/n/+f/6P/o/+j/
6v/r/+z/7f/t/+3/7f/u/+7/7v/v/+//7//w//H/8//z//P/8//z//T/9f/1//P/9P/1
//X/9f/0//P/8//z//P/8v/y//L/8v/y//L/8//z//P/8//w//D/8P/v//H/8f/x//H/
7//u/+7/7//w/+3/7v/w/+//7f/s/+v/6v/q/+r/6v/p/+n/6f/o/+r/6v/q/+v/6//q
/+r/6v/q/+r/6v/o/+r/6v/p/+n/6f/q/+n/5v/o/+r/6P/o/+r/6v/q/+r/6v/q/+j/
6P/o/+n/6//q/+n/6f/p/+n/6f/p/+f/5//n/+f/6P/o/+j/6f/n/+f/5//n/+n/6f/q
/+r/6//r/+v/7P/s/+3/7f/t//D/8P/w/+7/7P/u/+7/7f/s/+z/7P/s/+v/6//r/+v/
7f/t/+3/7f/u/+7/7v/v//L/9P/0//T/8//z//P/8v/x/+//7P/r/+3/6f/p/+n/7P/s
/+v/6//q/+r/6v/q/+b/6P/p/+v/7//v/+//6//m/9//3P/e/+//CgAnAEcAdACtAO4A
LQFgAX8BcgE0AeEAnwB4AF4ARgAzAB8ABQD1//L/7f/n/+f/5//n/+v/7v/u/+v/6f/p
/+j/5//n/+f/5//m/+b/5f/l/+f/6P/o/+j/5//n/+f/5//n/+f/5//n/+n/6f/p/+n/
6v/s/+z/6//r/+v/6//r/+n/6f/q/+v/7f/t/+z/7P/q/+r/6v/r/+3/7f/u/+//7f/t
/+3/7P/u/+7/7//w//D/8P/w//D/7//v//H/8f/x//L/8v/y//X/9f/1//X/9//3//f/
+P/2//b/+P/6//r/+//7//v//v8AAAEAAgABAAIAAgACAAIAAwADAAMABgAHAAgACAAG
AAYABgAGAAUABQAEAAMABQAFAAQABAADAAMAAQABAAAA///////////9//3//P/6//r/
+f/4//n/+f/5//j/9v/0//P/8v/z//P/8//y//P/8//y//L/8P/w/+//7//u/+3/7P/s
/+r/6P/o/+j/6f/o/+n/6v/o/+b/5v/m/+b/5v/m/+b/6P/n/+f/5//p/+n/6v/q/+j/
6P/o/+j/5//n/+j/6P/p/+z/7v/w//H/8f/x//H/8v/y//L/8//z//P/9P/1//X/9f/1
//X/9f/2//f/9//1//b/9//3//X/9P/z//P/9f/1//T/9P/0//T/9P/0//X/9f/1//X/
9P/0//T/8//z//P/8//z//T/9P/1//f/9f/v/+3/7P/s/+v/6//r/+7/7v/u/+7/7f/t
/+3/7P/s/+z/7P/t/+3/7P/s/+z/7P/s/+z/6v/q/+j/5//p/+z/7P/s/+z/7P/s/+z/
7P/t/+z/6v/o/+f/6f/p/+n/6f/n/+f/5//n/+r/6v/q/+v/6//r/+v/6//q/+n/6f/o
/+r/6//s/+7/7v/v/+//7//u/+7/7v/s/+z/7v/u/+3/7P/s/+z/7P/o/+f/5v/l/+j/
6f/q/+v/7P/s/+z/7f/s/+7/7v/u//H/8f/x//D/8f/v/+z/6//o/+P/4v/h/+L/4v/h
/+H/5P/k/+T/5P/m/+L/4f/j/+X/5//p/+n/5P/b/9T/0v/d//b/DwApAEwAgQC8APsA
PgFvAX4BXgEVAcUAigBqAFQAPQApABEA+//u/+n/4//d/9n/2//h/+L/4P/f/93/3f/c
/9v/2//b/9v/3v/e/93/3f/d/97/3v/e/93/3f/d/93/3//f/9//3//e/93/3P/b/93/
4P/h/+H/3//f/9//3//d/93/3v/f/+H/4f/g/+D/4P/g/+D/4f/h/+H/4v/j/+P/4//j
/+L/4P/g/+H/4v/g/+D/4P/g/+D/4f/k/+X/5//o/+j/6P/n/+f/5//n/+r/6//s/+7/
7P/s/+7/8P/v/+//7v/t/+//8P/w//D/8v/0//X/9v/3//n/+v/7//r/+//8//z//P/8
//z//P/8//3//f/9//v/+//6//r/+//7//n/+f/4//f/9//3//X/8//z//L/9P/0//P/
8v/u/+3/7P/q/+n/6P/o/+j/5f/l/+X/5P/l/+X/5P/k/+T/5P/j/+P/4v/h/+D/4P/e
/9z/3P/c/9r/2P/Y/9j/2v/Y/9j/2P/a/9r/2v/a/9j/1//X/9f/2f/Z/9r/2v/a/9r/
2v/a/9v/2//c/9z/3P/e/9//4P/j/+P/4//j/+T/5P/k/+X/6f/p/+r/6//q/+n/6P/n
/+n/6v/r/+v/6v/q/+r/6f/p/+j/5//n/+j/6f/p/+r/6P/o/+j/6P/r/+v/6//r/+n/
6P/n/+X/5//n/+f/5//p/+j/6P/p/+f/4//j/+T/5P/j/+P/4//m/+b/5v/m/+P/4//j
/+L/5P/k/+T/5f/n/+b/5v/m/+b/5v/m/+T/5P/k/+P/4//k/+b/5v/m/+b/5v/m/+b/
5v/m/+b/5//l/+T/4//j/+P/4//j/+P/5f/l/+X/5f/o/+j/6P/p/+f/5//n/+f/6f/p
/+r/6v/p/+n/6f/q/+v/7f/u/+//8P/w//D/7v/s/+7/7v/t/+3/7v/v//D/7//v/+//
7//v/+//7//v//H/8v/z//X/9f/2//X/9P/2//f/+P/4//X/8//w/+//7f/p/+n/6f/t
/+7/7v/v/+7/7v/u/+7/8P/u/+//7//x//H/8f/t/+j/4f/c/+D/8f8KACMARQByAKkA
5AAlAV4BfQF2AUIB8wCtAIAAaABSAD0AJwAPAP//+v/1/+3/7f/t/+v/7f/w//D/7//t
/+3/7P/t/+3/7f/t/+3/7P/q/+n/6//s/+z/7P/t/+3/7f/t/+//7//v/+//8f/x//H/
8f/x//L/8f/v//H/8f/x//H/8f/x//L/8//0//P/8f/w//L/8v/y//P/8//z//T/9f/1
//X/9f/0//T/9P/1//b/9v/2//b/9v/3//f/+f/5//n/+v/6//r/+f/5//n/+f/9//3/
/f/+//7//v8AAAIAAgADAAMAAwAFAAYABgAGAAYACAAJAAoACgALAAsACwAMAA0ADgAO
AA4ADgAOAA4ADAANAA0ADQAPAA8ADgAOAAsACwAJAAkACgAJAAkACQAHAAUABQAEAAYA
BgAFAAQAAQABAAEAAAD///7//v/+//3//f/9//z/+//7//r/+v/6//r/+f/5//b/9f/0
//T/9v/0//T/9P/0//L/8v/y//L/8P/w//D/8P/w//D/8P/w/+//7//v/+//7//w//D/
8P/w//D/8P/x//H/8v/y//L/9P/1//b/9//3//f/9//6//r/+v/7//z/+//7//v//P/9
//7////9//7///////3//v//////AQAAAP////8BAAEAAAAAAAAAAAAAAAAAAAD///7/
/f/8//z//P/7//v/+//7//v/+//6//r/+//9//n/+f/6//r/+f/5//n/+P/4//j/+P/3
//f/9//2//j/+P/4//n/9//2//b/9v/4//j/+P/2//j/+P/3//f/9v/4//j/9v/3//j/
9f/0//j/9f/0//b/9v/2//b/9v/2//b/9v/3//n/+P/3//f/9f/1//X/9f/1//X/9f/1
//T/9P/0//X/9//3//f/9//3//f/+P/4//f/9//3//j/+P/5//n/+f/6//r/+v/4//j/
+v/6//n/+P/4//j/+P/3//f/9//3//f/9//3//f/+v/6//r/+//8//7//v/+////////
//7/+//5//b/9f/1//H/8f/x//T/9P/z//P/9P/0//T/9P/0//b/9//1//X/9//3//X/
8v/p/+L/5P/x/wgAIQBBAGoAnwDcAB8BVgF3AXoBUAEFAb0AjgBwAFgAPwApAA8A+//4
//f/8f/t/+v/6//t//L/9P/x/+//7//u/+//7//v/+//8P/w/+//7//t/+7/7v/u//H/
8f/x//H/8f/x//H/8f/x//H/8f/x//D/8v/y//H/8f/x//H/8f/z//P/9P/1//X/9f/0
//T/9P/0//T/9f/2//f/+f/7//v/+//7//r/+P/4//n/+v/8//z//P/8//v/+//9//3/
+//8//z//P///////////////////wAAAgACAAQABgAIAAkACQAJAAkACgAKAAoACAAK
AAsADAAMAA0ADQANAA4ADwAQABAAEAAQABAAEAASABMAEwATABMAEwASABIAEQARAA8A
DwAMAAsACwALAAoACQAKAAoACQAIAAYABAAFAAUABQAEAAMAAgACAAIAAwADAAMAAgAB
AAEAAAAAAAAAAAD//////v/9//z//P/+//z//P/8//r/+P/4//j/+f/4//n/+v/4//j/
+P/4//j/9//3//f/9//3//j/+P/6//r/+v/6//v/+//8//z/+v/8//3//v//////////
/wIAAgACAAMABQAFAAYABwAJAAkACQAJAAkACgALAAsACQAKAAsACwANAAwACwALAA0A
DQAMAAwADAAMAAwADAALAAsACwALAAwADAAMAAsACwALAAsACwAJAAgACAAJAAgAAwAC
AAIABAAFAAcACQAJAAgABwAGAAYABwAIAAgACgAKAAoACwAJAAgACAAIAAgACAAIAAYA
BgAGAAUABQAGAAgACAAGAAYACAAGAAYACAAHAAQABgAGAAYABgAIAAgACAAJAAkACAAH
AAcABwAHAAcABwAFAAUABQAFAAYABgAGAAcACQAJAAkACQALAAsADAAMAAwACwAKAAoA
CwANAA4ADwAOAA4ADgAMAAoADAAMAAsACgAKAAoACgALAAsACwALAAkACQAJAAkACgAK
AAoACwAMAA4ADgAOABEAEQARABAADQALAAgABwAHAAMAAwADAAQABAADAAMABAAEAAQA
BAAGAAYABwAHAAkABwAHAAUAAgD9//T/8P/5/xAALQBLAG4AnQDWABcBWgGNAZ4BgAE7
Ae0AsgCOAHgAYwBNADMAHQASAAkA///7//v//f/9/wAA/v/9//v/+//6//r/+//8//3/
/P/8//v/+//7//z//P/8//v/+//7//v/+f/5//n/+f/5//n/+f/5//r//P/8//v/+//7
//v/+//5//n/+v/7//v/+//6//r/+//8//3////8//v/+//7//z//f/+//7/AAAAAAEA
AgABAAAA///+//3//f////////8AAAAAAAABAAEAAQABAAMAAwADAAQABgAGAAgACgAI
AAkACQAJAAsADAAMAAwACgAMAA0ADgAOAA8ADwAPABIAEwAUABQAEgASABIAEgASABMA
EwATABEAEQAQABAAEQARAA8ADwAMAAsACwALAAkABwAHAAYABgAGAAUABAAFAAUABQAE
AAAA/v/9//z/+//7//v/+v/6//v/+//8//v/+v/4//f/9v/1//T/9P/2//T/9P/0//T/
8v/y//L/8f/u/+3/7P/u/+7/7v/u//D/7//v/+//7f/t/+7/7v/w//D/8P/w//P/8//0
//T/9P/2//f/+P/3//f/9//3//r/+v/6//v/+//7//z//f/9//3//f/9//3//v//////
/f/+///////9//z/+//7//z//f/9//7//v/+//7//v////////////3//P/7//n/9//3
//f/9//5//j/+P/5//r/9//4//r/+P/3//f/9//3//b/9f/0//P/8//z//L/8v/y//L/
8//1//T/9P/0//T/9P/0//L/9v/0//P/8P/w//D/8P/w//H/8v/z//X/9f/0//P/8//w
/+//7v/t/+7/7//w//H/8P/w//D/8f/w/+//7v/t/+7/7//x//L/8//z//P/9P/0//X/
9f/1//b/9v/2//T/9P/2//b/9f/0//T/9P/0//H/8f/x//H/8//z//P/8//0//T/9P/1
//T/9v/2//b/9//3//f/9v/1//P/8P/v//H/7f/t/+3/7P/s/+v/6//s/+z/7P/s//D/
8v/x/+//7f/t/+3/7f/q/+P/2v/W/+P//P8VAC8AVACHAMAA/wBAAW8BfgFeARsBzQCS
AHAAWgBFADEAGwAFAPr/7//n/+X/5f/l/+f/6P/q/+n/5//n/+b/5f/l/+X/5f/m/+b/
5f/l/+X/5v/m/+b/5//n/+f/5//n/+f/5//n/+n/6f/p/+n/6v/s/+z/6//r/+v/6//r
/+3/7f/u/+//7//v/+7/7v/u/+7/7v/v//H/8f/y//P/8f/x//H/8P/y//L/8//0//L/
8v/y//L/8v/z//b/9//3//j/+P/4//n/+f/5//n/+//7//v//P/8//z//v8AAAIAAwAD
AAMABwAIAAgACAAHAAgACAAIAAoACwALAAsADgAPABAAEAAQABAAEAAQABAAEQARABEA
EQARABAAEAAPAA8ADQANAA4ADQANAA0ACQAHAAcABgAGAAYABQAEAAMAAwADAAIAAQAA
AAAAAAD9//3//f/8//3//f/8//z/+//6//j/9//3//f/9//4//r/+P/4//j/+P/2//b/
9v/2//T/9P/0//L/8v/y//L/8v/x//H/8f/x//H/8v/y//T/9P/0//T/8//z//T/9P/0
//b/9//4//n/+f/5//n//P/8//z//f//////AAABAAEAAQABAAEAAQACAAMAAwABAAIA
AwADAAUABAADAAMAAwADAAIAAgACAAIAAgACAAMAAwADAAMAAAAAAAAA//8BAAEAAQAB
AAEAAAAAAAEAAQD9//3//v//////AAABAAAAAAAAAAAA/////////v/+//7//v//////
/v/+//7/AAAAAAAA/v/+//7//f/9//z//v/+//z//v/+//7/AAACAAEAAAD///7//v/+
//7///////7//f/9////////////AQABAAEAAQAAAAAAAAABAAEAAQABAAEAAwADAAQA
BAAFAAUABQAGAAQABQAFAAUABgAGAAYABAAEAAYABgAFAAQABAAEAAQABQAFAAUABQAE
AAMAAgABAAQABAAEAAUABgAIAAgACAAHAAcABwAGAAUAAwAAAP/////7//v/+//+//7/
/f/9//z//P/8//z/AAAAAP/////9//v///////r/8f/q//D/AwAaADcAWQCCALkA+gA5
AWgBhwGAAUgB+QC3AIwAcgBcAEUAKwATAAUAAAD///v/+f/3//X/+f/+//r/+f/3//f/
9v/3//f/9//3//j/+P/3//f/9//4//j/+P/3//f/9//3//n/+f/5//n/+f/5//n/+f/4
//r/+v/5//v/+//7//v/+//7//z//f///////v/+/wAAAAAAAAEA/////wAAAQADAAMA
AwACAAQABAAFAAYABQAEAAMAAgADAAMABQAFAAMABAAEAAQABQAFAAUABQAHAAcABwAI
AAYABgAIAAoADAANAA0ADQAPABAAEAAQABAAEgATABQAFAAVABUAFQAUABUAFgAWABgA
GAAYABgAFgAXABcAFwAXABcAFgAWABcAFwAVABUAEwARABAADwAOAA0ADgAOAAwADAAL
AAoACwALAAsACgAHAAYABgAGAAUABQAFAAQAAwADAAIAAgAEAAQAAwADAAAA///+//7/
/v/8//z//P/8//r/+v/6//z/+v/6//r/+v/6//r/+v/6//n/+f/5//f/9//4//j/+P/4
//j/+P/6//v//f/+//z//v///wAAAQABAAEAAQACAAIAAgADAAUABQAGAAcACQAJAAkA
CQAIAAgACAAHAAkACgALAAsACwAKAAkACQAHAAcABgAGAAgACAAIAAgACQAJAAkACQAI
AAgACAAHAAcABwAHAAcABwAGAAYABwAJAAUABQAGAAYABQAFAAUACAAIAAgACAAFAAUA
BQAEAAQABAAEAAUABQAEAAQABAAEAAQABAACAAIAAgABAAEAAAACAAIAAAACAAQAAgAC
AAQABgAEAAQABAAEAAQABAAEAAUABQAEAAMAAwABAAEAAQABAAMAAwADAAMABAAEAAQA
BQADAAMAAwADAAUABQAGAAYABwAHAAcACAAJAAsADAANAA0ADAALAAgACAAKAAoACQAI
AAgACAAIAAcABwAHAAcABwAHAAcABwAIAAgACAAJAAgACgAKAAoACQAJAAkACAAJAAcA
BAADAAUAAQABAAEAAAAAAP////8AAAAAAAAAAAIABgAFAP////8DAAMAAwD+//P/7P/y
/wUAHgA5AFcAggC5APgANwFwAZMBkAFaAQkBwQCSAHoAaABTADsAIQAPAAgAAwD7//f/
9f/3//n//P8AAP7/+//6//j/9//3//f/9//4//j/9//3//n/+v/6//r/+//7//v/+//7
//v/+//7//v/+//7//v/+//8//v/+f/7//v/+//7//v/+//8//3//f/9//z//P/6//r/
+v/7//3//f/+/////f/9//3//P/+//7///8AAP///v/9//z//f/9//////8BAAIAAgAC
AAUABQAFAAUABAADAAIAAgACAAIABAAGAAgACQAJAAkACwAMAAwADAALAAwADAAMAA0A
DwAQABEAEgATABQAFAARABAADwAOAA4ADwAPAA8ADwAPAA4ADgAPAA8ADQANAAoACQAJ
AAkACQAHAAcABgAFAAQAAgAAAP7//f/8//r/+f/4//j/+P/5//n/+f/4//f/9//2//b/
9f/0//L/8f/y//H/8P/w/+7/7P/s/+z/7P/q/+r/6v/q/+j/6P/o/+b/5v/m/+b/6P/n
/+f/5//p/+n/6v/q/+j/6P/o/+j/6//r/+z/7P/s/+7/7//w/+//7//v/+//8v/y//L/
8//z//P/9P/1//f/9//3//f/9f/2//f/9//2//b/9v/1//f/9v/1//X/9f/1//T/9P/0
//T/9P/0//X/9f/1//X/8v/y//L/8f/v/+//7//v//H/8P/w//H/8f/t/+3/7v/u/+3/
7f/t/+7/7v/u/+7/7f/t/+3/7P/s/+z/7P/t/+v/6v/q/+r/7P/s/+z/6v/q/+z/6//q
/+r/6v/q/+r/6v/q/+r/6//q/+j/5v/l/+b/5//o/+n/6f/p/+n/6f/q/+r/6v/r/+n/
6f/p/+n/6f/p/+r/6v/r/+v/6//s/+r/6//r/+v/7v/u/+7/7P/s/+7/7v/t/+z/7P/s
/+z/6//r/+v/6//r/+v/6//r/+r/6v/q/+v/7P/u/+7/7v/x//H/8f/w/+//7f/q/+n/
6f/l/+X/5f/k/+T/4//j/+T/5P/k/+T/5P/m/+f/5//n/+f/5//p/+b/3//U/9L/2//s
/wcAIwBGAHcAsgDzAC4BYQF2AV4BHwHRAJAAbABUAD8ALQAXAP//8v/r/+X/4f/h/+P/
4//k/+j/5f/j/+P/4v/h/+H/4f/h/+D/4P/f/9//4f/i/+L/4v/j/+P/4//j/+P/4//j
/+P/4f/h/+H/4f/i/+T/5P/j/+X/5f/l/+X/5v/n/+n/6//q/+n/5//m/+j/6P/o/+n/
6//r/+z/7f/t/+3/7f/s/+7/7v/v//D/8P/w//D/8P/v/+//8f/x//H/8v/y//L/9f/1
//X/9f/5//n/+f/6//n/+P/5//r/+//9//7//////wAAAAAAAAEABAAGAAgABgAHAAcA
BwAKAAsADAAMAAwADAAMAAwADAANAA0ADQAPAA8ADgAOAAsACwAJAAkACgAJAAkACQAH
AAUABQAEAAQABAADAAIA/////////v/7//r/+v/6//v/+//7//r/+f/5//j/+P/4//j/
9//3//j/9//2//b/9P/y//L/8v/y//D/8P/w//L/8P/w//D/8P/w//D/8P/w/+//7//v
/+//7//w//D/8P/w//D/8P/x//H/8v/y//L/9P/1//b/+f/5//n/+f/6//r/+v/7//3/
/f/+/////////////////wAAAQABAP//AAABAAEAAwACAAEAAQABAAEAAAAAAAAAAAAA
AAAA//////////8AAAAAAAD////////////////+//7///8BAP3//f/+//7//f/9//3/
/v/+//7//v/9//3//f/8//z//P/8//3//f/8//z//P/8//z//P/6//z//P/7//v//P/+
//7//P/8//z//P/8//z//P/8//z//P/9//3//P/7//v//f/9//3//f/9//3//f/9//7/
/v/+////////////////////AAAAAAEAAQABAAIABAAFAAUABQAEAAQABAACAAQABgAG
AAUABgAGAAYABgADAAMAAwADAAUABQAFAAUABAAEAAQABQAEAAYABgAGAAkACQAJAAgA
CQAHAAQAAwADAP///////wAAAAD/////AAAAAAAAAAD+/wAAAwADAP////8DAAMA/v/5
//L/7P/1/woAIwA/AGIAjwDKAAkBRgF3AYwBegE7Ae0AsACIAG4AVwBDACsAEQAGAAUA
///5//v//f///wAAAAD///3//f/8//v/+//7//v/+v/6//n/+f/3//j/+P/4//v/+//7
//v/+//7//v/+//9//3//f/9//z//v/+//3////////////9//3//v/////////+//7/
/v/+//7///8BAAEAAgADAAMAAwADAAIAAAAAAAEAAgACAAIAAgACAAEAAQADAAMAAwAE
AAQABAAHAAcABwAHAAcABwAHAAgACAAIAAoADAAMAA0ADQANAA8AEAAQABAAEAASABMA
FAAUABUAFQAVABYAFwAYABgAGAAYABgAGAAaABsAGwAbABsAGwAaABoAFwAXABUAFQAW
ABUAFQAVABMAEQARABAAEgASABEAEAANAA0ADQAMAAkACAAIAAgABwAHAAcABgAFAAUA
BAAEAAYABgAFAAUAAgABAAAAAAAAAP7//v/+/wAA/v/+//7//v/8//z//P/8//z//P/8
//z/+//7//v/+//7//z//P/8//z//P/8//v/+//8//z//v8AAAEAAgADAAMAAwADAAQA
BAAEAAUABwAHAAgACQAHAAcABwAHAAkACgALAAsACwAMAA0ADQANAAwACwALAA0ADQAM
AAwADAAMAAwADAALAAsACwALAAoACgAKAAkACwALAAsACwAKAAgABwAHAAgABQAGAAgA
CgAJAAkACQAJAAgABwAGAAcABwAHAAYACAAIAAgACQAHAAYABgAGAAYABgAGAAQABAAE
AAMAAwAEAAYABgAEAAQABgAEAAQABgAFAAQABAAGAAYABgAGAAcABwAHAAYABgAHAAcA
BwAFAAUABQAFAAcABwAHAAcABgAHAAcABgAGAAcABwAHAAUABQAFAAcACQAKAAoACgAL
AAsACwALAA0ADAAKAAkACQALAAsADAAKAAoACgAKAAoACgAKAAoABwAGAAUABAAFAAYA
BwAIAA==
         </WaveFormData>
      </LeadData>
   </Waveform>
</RestingECG>
