# Supplementary material for: Detection of Left Atrial Enlargement Using a Convolutional Neural Network-Enabled Electrocardiogram
Source: Front Cardiovasc Med. 2020 Dec 17;7:609976. doi: 10.3389/fcvm.2020.609976 (PMC7773668; doi:10.3389/fcvm.2020.609976)
Supplement: Supplementary file 1 [file Data_Sheet_1.ZIP › hyp/1802031304_686_00000008.XML]

<?xml version="1.0" encoding="Windows-1252"?>
<!DOCTYPE RestingECG SYSTEM "restecg.dtd">
<RestingECG>
   <PatientDemographics>
      <PatientID>1802031304</PatientID>
      <PatientAge>68</PatientAge>
      <AgeUnits>Years</AgeUnits>
      <Gender>Female</Gender>
      <PatientLastName>guohuixian</PatientLastName>
   </PatientDemographics>
   <TestDemographics>
      <DataType>Resting</DataType>
      <Site>1</Site>
      <AcquisitionDevice>MAC55</AcquisitionDevice>
      <Status>Unconfirmed</Status>
      <Priority>Normal</Priority>
      <AcquisitionTime>09:08:20</AcquisitionTime>
      <AcquisitionDate>07-15-2016</AcquisitionDate>
      <CartNumber>1</CartNumber>
      <AcquisitionSoftwareVersion>009C</AcquisitionSoftwareVersion>
      <XMLSourceVersion>MAC5000 v1.0</XMLSourceVersion>
   </TestDemographics>
   <RestingECGMeasurements>
      <VentricularRate>68</VentricularRate>
      <AtrialRate>68</AtrialRate>
      <PRInterval>170</PRInterval>
      <QRSDuration>82</QRSDuration>
      <QTInterval>442</QTInterval>
      <QTCorrected>469</QTCorrected>
      <PAxis>50</PAxis>
      <RAxis>55</RAxis>
      <TAxis>76</TAxis>
      <QRSCount>11</QRSCount>
      <QOnset>220</QOnset>
      <QOffset>261</QOffset>
      <POnset>135</POnset>
      <POffset>190</POffset>
      <TOffset>441</TOffset>
      <ECGSampleBase>500</ECGSampleBase>
      <ECGSampleExponent>0</ECGSampleExponent>
   </RestingECGMeasurements>
   <Diagnosis>
      <Modality>Resting</Modality>
         <StatementCount>3</StatementCount>
         <LabelText>12SL ��ϳ���</LabelText>
      <DiagnosisStatement>
         <StmtFlag>ENDSLINE</StmtFlag>
         <StmtText>�������</StmtText>
      </DiagnosisStatement>
      <DiagnosisStatement>
         <StmtFlag>ENDSLINE</StmtFlag>
         <StmtText>��������ST����T���쳣</StmtText>
      </DiagnosisStatement>
      <DiagnosisStatement>
         <StmtFlag>ENDSLINE</StmtFlag>
         <StmtText>�쳣 ECG</StmtText>
      </DiagnosisStatement>
   </Diagnosis>
   <Waveform>
      <WaveformType>Rhythm</WaveformType>
      <WaveformStartTime>0</WaveformStartTime>
      <NumberofLeads>8</NumberofLeads>
      <SampleType>CONTINUOUS_SAMPLES</SampleType>
      <SampleBase>500</SampleBase>
      <SampleExponent>0</SampleExponent>
      <HighPassFilter>16</HighPassFilter>
      <LowPassFilter>150</LowPassFilter>
      <ACFilter>NONE</ACFilter>
      <LeadData>
         <LeadByteCountTotal>10000</LeadByteCountTotal>
         <LeadTimeOffset>0</LeadTimeOffset>
         <LeadSampleCountTotal>5000</LeadSampleCountTotal>
         <LeadAmplitudeUnitsPerBit>4.88</LeadAmplitudeUnitsPerBit>
         <LeadAmplitudeUnits>��V</LeadAmplitudeUnits>
         <LeadHighLimit>2147483647</LeadHighLimit>
         <LeadLowLimit>268435456</LeadLowLimit>
         <LeadID>I</LeadID>
         <LeadOffsetFirstSample>0</LeadOffsetFirstSample>
         <FirstSampleBaseline>0</FirstSampleBaseline>
         <LeadSampleSize>2</LeadSampleSize>
         <LeadOff>FALSE</LeadOff>
         <BaselineSway>FALSE</BaselineSway>
         <ExcessiveACNoise>FALSE</ExcessiveACNoise>
         <MuscleNoise>FALSE</MuscleNoise>
         <LeadDataCRC32>2040494384</LeadDataCRC32>
         <WaveFormData>
AAAAAAAAAAAAAAAAAAAAAAAAAAAAAAAAAAAAAAAAAAACAAIAAgACAAAAAAAAAAAA///+
//3//P/9//7///8AAP7//v/+//7//v/+//7//v/+//7//v/+/wAAAAAAAAAAAAAAAAAA
AAAAAAAAAAABAAEAAgADAAMAAwADAAQABAAGAAcABwAGAAYABwAHAAkABwAFAAQAAgAG
AAgACQALAA0ADQAOAA8ADwAPAA8AEAASABIAEgASABAADgAMAAgABQACAAEAAAAAAAAA
/v/9////AQABAP7//P/8//z//f/8//z/+v/6//z/+//7//3/+//6//r/+v/6//n/9v/1
//X/9v/2//b/+P/6//z//v/+//r/9P/2//3//v/+//3//v8AAAgAEwAcACYANABIAFkA
bQCBAJ4AugDGAMoAzgDLALgAkwBnAEAAKQAYAAoA///3//P/8f/u/+z/6P/n/+n/7//z
//T/9f/1//H/8f/y//P/9f/2//b/9v/z//P/8//z//X/9f/2//b/8v/x//D/8v/y//H/
8f/y//T/9//5//r/+f/3//b/9v/1//b/9f/0//H/8f/z//D/8v/z//T/9f/z//P/8v/y
//T/9f/0//X/9f/3//T/9P/0//P/8//z//P/8//2//r/+f/2//X/9f/z//L/8f/x//T/
9v/2//r/+f/2//X/9//1//T/9P/1//X/9f/1//X/9//5//n/+f/4//j/+P/6//v/+//6
//j/+P/4//r//P/6//r/+v/6//v//v8AAAEA//8AAAEAAQABAAEAAQADAAMABAAFAAUA
BQAFAAYABgAFAAUABgAGAAgACAAIAAgACQAIAAgABwAFAAUABAAEAAcACAAIAAkAAwAC
AAEAAQADAAEAAAAAAAEAAQABAAEAAwADAAEA/////wAAAAAAAAIAAQAAAAAA/v/+//7/
AAACAAAAAAACAAEA///+//3//f/9//3///////////////z//P/8//7//f/9///////8
//v/+v/6//r/+P/4//n//P/8//z//P/8//v/+//7//v//P/9//3//v/+//7//v/9//z/
/P/9//v/+//7//r/+v/7//v/+v/8//7//v/+/wAAAAAAAAAA/P/6//n/+f/7//z//v//
//r/+v/8//z//P/8//7//v/9//3//f/+//7//f/5//z//f/+//7//v/9//z//P/7//v/
+//7//z//f/+//7////9//3//v/+/wAAAAAAAAAA/f/8//v/+P/5//r//P/+//7//f/9
//3//f/+//7//v/8//3///////z//f/+////AAAAAP////////3//f/9//7/AAACAAMA
AwACAAIAAwADAAYABwAIAAoACgALAAwADAAKAAkACAAIAAsACwALAAsADQAOAA8AEAAP
AA0ACwAJAAYAAwAAAP///v/+//7//P/5//n/+//7//r/+P/4//j/+f/6//r/+P/2//b/
9f/1//n/+f/4//j/+P/5//n/9//3//f/+P/4//n/+v/7//z/+P/6//z/+v/2//X/+P/6
//v//v8EAAgADQAaACgAOABMAGcAfQCRAKoAxADOAM4AygDBAKYAfQBTADQAHQAMAAAA
9f/v/+v/7f/w/+7/7P/v//P/8f/0//T/9P/z//D/7//v/+//8f/y//L/8v/z//P/8//z
//P/8//0//T/8v/x//D/8v/x//H/8v/0//L/8//z//L/8P/v/+//8P/x//T/9f/2//L/
8f/y/+7/7//x//P/9f/1//X/9P/0//X/9f/z//P/9f/3//T/9P/z//H/8P/v//P/9f/6
/wAA+//2//P/8f/y//L/8v/z//T/9P/y//T/9P/y//L/9f/4//j/+f/7//f/9f/z//H/
8v/1//b/9//2//b/9v/4//r/+//7//r/+P/4//r//P/9//7///8AAP//AAAAAP////8A
AAEAAQADAAMAAwAFAAMABAAFAAUABQAFAAYABgAFAAUABgAGAAcACAAJAAoABwAGAAYA
BQAHAAcABgAGAAYABgAFAAUAAgACAAIAAwADAAEAAAAAAAAA///+//3/AAABAAAA////
/wAAAAAAAAAA///+//7/AAAAAAAAAgAAAPz/+v/6//3//f/+////+//7//v//f/9//3/
/f/9//z//P/8//7//f/9///////8//v/+v/6//z/+v/6//v//P/8//z//P/8//v/+//7
//3//v///////P/6//j/9v/4//r//f8BAP////////7//f/9//z/+v/8//7//v/+//7/
/v/+//7//P/6//n/+f/7//z//v////z//P/+//7//v/+/wAAAAD8//v/+v/6//z/+//3
//r//f/+//7//v/+//7//////////////wAA///+//z/+//7//v//P/8//3//v///wAA
///+//3/+v/8//z//f/+//z/+//7//v////+//7//v/+//7/AQABAAIAAwACAAEAAAAA
AAAAAgADAAMAAAAAAAEAAQAEAAUABgAIAAoACwAMAAwADAALAAoACgANAA0ADQANAAwA
DAAMAAwADAALAAoACQAGAAMAAAD//wAAAAAAAP7/+v/5//r/+f/4//j/+v/8//r/+v/5
//b/9//4//j/+f/4//f/9f/0//X/9//4//f/+f/5//r/+v/5//j/9//2//j/+P/2//T/
+v/7//j/9v/5//r//P8GABEAHAAoADoAUgBrAIMAmQCyAMIAzADWANYAwwCgAHUARwAk
AA0AAAD2/+3/6//x//H/7P/u//D/8f/1//X/8//y//H/7//v/+//8P/x/+//8P/w//D/
7f/t/+3/7f/v/+//8P/w//H/8f/x//T/8v/x//H/8v/0//X/9f/0//P/8f/w//D/8P/y
//L/8v/z//P/9f/y//L/8//0//X/8//z//L/8v/1//X/8//z//P/9f/y//L/8v/x//H/
8f/v/+//8v/2//b/9P/0//X/9P/0//T/9f/1//T/8f/y//P/8v/z//f/9//2//b/9//3
//f/9//3//f/+f/5//n/9v/2//b/+P/4//n/+f/4//r/+v/8//7/AAAAAAAAAAD+/wAA
AQABAAEAAgADAAMAAwADAAMABQAGAAgACgALAAkACQAKAAoACgAJAAkACAAKAAoACgAK
AAkACAAIAAcABAADAAEAAAABAAIAAgADAAIAAgACAAMAAgD///3//P/9//3//f/9//z/
+//4//X/9v/4//n/+v/6//n/+P/4//j/+P/4//r/+P/2//b/+P/6//n/+f/5//n/+f/5
//v/+v/5//j/9//4//j/+P/6//n/+f/7//v/+//7//v//P/7//j/9//3//f/9v/1//T/
9//3//j/+f/3//j/+f/5//v//P/9//7//P/6//n/+f/6//v//P/8//r/+//7//r/+P/6
//r/+v/8//z//P/8//3//P/8//3/AAAAAAEAAQD8//r/+v/4//j/+P/6//r/+//7//v/
/P/6//n/9f/4//n/+v/6//r/+//8//7////6//n/+P/4//n/+v/6//v//f/9//7//v/8
//z//P/8//7//v/+//z/+v/6//v//P/8//v/+//7//v//P/8//z//P/8//3//f/+////
////////AAACAAQABQAFAAMAAgACAAEABQAFAAUABgAGAAcACAAIAAsACwALAAwACwAL
AAsACwAMAAwADAAMAA4ADQAMAAsABwADAP///f/+//7//v/8//v/+//9//3/+v/4//j/
+P/7//z//P/6//r/+v/5//n/+f/5//j/+P/4//n/+f/3//f/9//4//j/+P/4//j/+P/2
//r//P/6//r/9//0//b//f8AAAIABAAJABYAKAA4AEoAXwBxAIMAngC4AMQAzADOAMMA
rACFAFkANgAZAAgA/P/1//P/8//v/+r/6v/u//H/8//1//X/9P/z//H/7f/t/+7/7//w
//L/8//0//X/9f/1//X/8//z//T/9P/x//H/8f/0//D/7//v//D/8v/z//P/8v/0//P/
8//0//T/9v/2//b/9f/1//f/9P/y//P/9P/1//X/9f/0//T/9f/1//P/8//3//n/9v/2
//b/9f/1//X/9f/1//j//P/3//T/8//z//b/9v/2//f/+P/4//b/+P/2//T/9P/3//f/
9v/2//f/9//3//f/9//4//v//P/9//f/9v/1//b/+f/7//z//P/+//7/AAACAAAAAAAA
AAAA/v8AAAEAAQABAAIAAwADAAUABQAFAAcABgAGAAYABQAHAAcACAAIAAkACQAKAAoA
CgAKAAoACgAJAAgACAAHAAcABwAGAAYACAAIAAcABwADAAIAAQABAAIAAQABAAIAAgAB
AAAA//8CAAMAAgABAP//AAAAAAAA///9//v/+v/8//z//P/+//7//P/8//7/AAD/////
///7//v/+//9//3//f/9//3/+v/6//r//P/5//n/+//7//r/+//8//7//v/8//z//f/8
//z//P/8//z/+//7//v/+f/6//v/+//9//7///8AAP3//P/8//3/+//7//v/+v/8//3/
/f/8//r//P/8//z//f/+////AAD9//z//P/9/wAAAAABAAEA/P/8//7//v/7//r/+//6
//r/+//8//7/AAD///v//v/+//7//f/8//7//v///////f/9//3//v/+//7//f/9//3/
/f/+//7//v/+//7//v/8//z//P/6//3//v8AAAIAAQD///7//f/9//7//v/+//z/////
////BwABAPn/+v/9//7///8AAAAA////////AQABAAEAAgACAAQABQAFAAYABgAHAAcA
CQAJAAkACgAJAAkACQAIAAsACwALAAwACgAJAAgABwAMAA4AEAASABIAEQAQAA8ACwAH
AAMAAQD+//7//v/8//3//f///////P/6//r/+v/9//7//v/8//r/+v/5//n//P/9//3/
/v/8//3//f/7//r/+f/5//j/+P/4//j/+P/6//r/9P/w//L/+/8AAAAABQAIAAgACgAT
ACAAMABAAFgAbwB9AI0ApgC6AMgAzgDKAL0ApAB9AFUAOAAjABAAAADz/+3/7//z//T/
8P/w/+//7f/t//D/8P/w/+//7v/v//H/8//0//b/9//4//T/8//y//H/8f/x//L/8v/z
//P/8//2//T/8//z//T/8v/z//P/8v/0//P/8//0//b/+P/4//j/9//3//n/9v/0//X/
9v/3//X/9f/0//T/9f/1//P/8//1//f/9P/0//b/9f/1//X/9//3//r//v/5//b/9f/1
//T/9P/0//X/9v/2//T/9v/3//b/9//7//j/9v/1//X/9v/3//j/+f/5//v/+//7//b/
9v/2//j//P/9//3//P/7//r/+//8//7//v/+//7//v8AAAEAAQD//wAAAQABAAMAAwAD
AAUAAwAEAAUABQAIAAkACwAMAAwACwALAAoACgAKAAoACgALAAoACgAJAAkACQAIAAgA
CAAIAAcABwAEAAQABAAFAAUAAwACAAIABQAFAAUABQADAAMAAQD//wEAAgACAAIAAAD/
//7//v/9//z/+//8/////v///wIAAAD////////+////AAADAAIAAQAAAP///v/+//7/
AAD7//v//f/9//v/+//7//z//f/8//3////+//7//v/+//z/+//7//v//f/+///////8
//z//P/8//r/+v/7//3//v///wAAAAAAAAEAAQAAAP//AAD///7///8AAAEAAgAAAP7/
/f/9//7//v///////P/8//7//v/9//7/AQACAAAA///+//7//v/9//n//P///wAAAAAA
AP7//v///////f/9//3//v8AAAAA//////////8AAAAAAAAAAAAAAAD///7//f/6//z/
/P/9//7/AAD////////+//7//f/8/wAAAwADAAEA/P/8//z//P/8//7///8BAAMAAwAD
AAMABAADAAQABAADAAMABAAGAAcABwAHAAcACAAIAAkACgAKAAsACwALAAwADwAPAA8A
DwAQABAAEAAQAA0ACwAJAAcACAAHAAYABwAEAAIAAAD8//z//f8AAAEA/f/6//n/+P/7
//z//P/6//j/+P/3//f/+//7//r/+v/7//3//v/9//z/+//7//r/+P/4//j/+P/0//T/
+P/4//j/+f/6//j/+f8AAAYACgARABwAKgA6AEYAVQBrAIEAkgCqAMAA0ADSAMsAvACf
AHMARAArABoACAD5//P/8f/t/+z/7P/w//P/8//z//T/9P/0//P/8//z//T/9f/y//L/
8f/w//H/8f/x//H/8v/z//X/9v/0//P/8v/0//L/8f/x//L/9P/1//X/9P/y//H/8f/y
//T/9v/2//b/9P/z//T/8P/x//P/9f/3//f/9//2//b/9f/1//P/8//z//X/8v/y//P/
8//0//X/8//z//b/+v/1//L/8f/x//X/9v/3//n/+P/4//b/+P/2//T/9P/3//n/+P/4
//n/9//3//f/9//1//f/9//3//T/9P/0//b/+v/7//v/+v/6//r//P/+/wAAAAAAAAAA
/v8AAAEAAQADAAQABQAFAAQAAwACAAMABAAGAAgACQAIAAcABwAGAAkACQAKAAoADAAM
AAwADAAJAAgACAAHAAUABQAEAAQABQAGAAYABwAEAAQABAAFAAMAAQAAAAAAAwADAAMA
AwABAAEA///9//3//v/+//7//f/7//n/+P/6//r/+v/8/////v///wIAAAD9//v/+f/6
//v//P////7//f/8//v//P/8//z//v/5//n/+//7//z//f/+/wAA///8//v/+//6//r/
+v/6//v/+//8//3/+//8//3//f/6//r/+v/6//j/+P/5//v/+v/7//z//P/6//v/+//6
//v//v///wAA/v/8//r/+P/5//r//P////3//P/8//v/+//8////AAD7//r/+//6//z/
/f/+/wAA///9//j/+v/5//r/+v/6//z//P/9//3//f/9//3//v/8//z/+//7//n/+f/6
//r/+v/6//r/+v/7//z//f/8//z//P/9//7/+P/7//3/+//8//7//v/+//7//f/9//7/
///9//3//f/+//7/AAABAAEAAgACAAMAAwAGAAcACAAKAAcABwAHAAYACQAJAAkACgAL
AAsACwALAAoACgAKAAoADAALAAoACQAGAAMAAAD///7//v/+//z/+//7//3//f/4//b/
9v/2//X/9v/2//T/9P/0//P/8//2//f/9//4//b/9//3//X/9f/1//b/9v/4//j/+P/4
//b/9P/y//b/+v/5//b/+P/5//z/AAAGAA8AGAAkADQASgBnAIMAmwCsALgAyADSANAA
wwCgAG0APwAiAA8AAgD4/+3/6//t/+n/5v/o/+z/7f/x//P/8v/y//L/8f/t/+3/7v/v
/+//8P/w//D/7f/t/+3/7f/v/+//8P/w//H/8f/x//T/8v/x//H/8v/w//H/8f/w//H/
8f/y//T/8//0//P/8v/z//P/9f/y//D/8f/y//P/9f/1//T/9P/z//P/8f/x//T/9//1
//b/9v/1//X/9f/y//H/8//2//b/9P/0//X/9v/2//b/9//3//b/8//0//b/9P/0//f/
+f/4//j/+f/5//n/+f/5//n/+//7//v/9v/2//b/+P/8//3//f/8//z//P/+/wAA/v/+
//7//v8BAAQABgAHAAYABgAGAAUACAAJAAoADQALAAoACQAHAAgACQALAAwADQANAA4A
DgANAAwACwAKAAwADAANAA0ACgAJAAcABgAFAAQAAgABAAEAAgADAAUABQADAAIAAgAC
AAEAAAD///3//f/7//n/9//4//j/+P/5//n/+f/6//z//P/8//7//v/8//z//v/8//v/
+//7//r/+//8/////P/7//r/+f/5//r/+//+//3//f//////+f/3//X/9P/3//j/+///
/////v/9//z//P/7//v/+//7//z//f/9//r/+v/6//r//f/+/wAAAwD////////+/wAA
AQABAAAA//8AAP///v/+//7//v/+//v/+v/6//v///8AAAIAAwD9//z//f/8//z//P/+
//7//f/9//3//v8AAP//+//+//3//v/+//7//f/8//z/+//8//3//v8AAAAAAAD/////
/v/9//3//P/+//7//v/+/wAAAAAAAP7//f/8//z//P/+//3//f/9//3//v/+//7//P//
//////////7//v/+//7//v8BAAEAAgADAAIAAQAAAAAAAAACAAMAAwAEAAQABQAFAAUA
BQAFAAYABwAJAAsADAALAAsACwAMAA8ADwAPAA8ADgAOAA4ADgAOAA0ADAALAAoABwAE
AAMAAgACAAIAAAD/////AQABAP7//P/8//z//f/+//7//P/+//7//f/9//z/+//5//j/
+f/7//z/+//9//3//v/+//3//P/7//r/AAD+//r/+P/6//n/+P/+/wEABgAIAAwAEwAe
ACwAPgBUAGkAewCRAKwAvgDKANIA0gDDAKYAeQBPADIAHQAKAPz/8//x//P/8f/u//D/
8v/3//n/9//2//T/8v/v/+//7//w//H/8v/0//X/9v/0//P/8v/x//H/8f/y//L/8//z
//P/9v/0//P/8//0//L/8//z//L/9P/z//P/9P/z//T/8//y//P/8//1//L/8//1//f/
+f/4//f/9f/0//X/9f/z//P/9f/3//T/9P/0//P/8//z//P/8//2//r/+f/2//X/9f/2
//b/9v/3//b/9v/0//b/9v/0//T/9//3//b/9v/3//n/+f/5//n/+P/5//j/9//1//b/
9//6//r/+//7//r/+P/4//r//P/8//z//P/8//z//v//////AAACAAQABQAEAAMAAgAD
AAMABAAFAAUABQAFAAYABgAFAAUABgAGAAgACAAIAAgACAAIAAkACQAGAAUAAwACAAUA
BgAGAAcAAQAAAP////8BAAEAAgAEAAMAAwADAAMAAQABAP///f/9//7//v/+/wAA///+
//7//P/8//z//v8AAP7//v8AAAAA////////+v/5//j/+f/8//3//v////3//P/7//z/
+f/5//v/+//6//v//P/+//v/+P/3//f/+v/6//r/+v/8//v/+//7//n/+v/7//v//P/8
//z//P/+//7///8BAP3//f/9//z/+v/7//v/+v/4//r/+v/6//v//P/9//7////+//7/
///+//z/+//5//j/+v/+/wAA/f/8//3//P/9//3//f/+/wAA///7//7//f/+//7//v/+
//7///////z/+//6//r/+v/6//n/+f/8//3///8AAAAAAAAAAAAA///+//3/+v/6//r/
+//8//r/+f/5//n/+v/8//3//v8AAAIAAQAAAP///v//////AAABAP///////wAAAAAC
AAMAAwACAAIAAwADAAYABwAIAAoACgALAAwADAAMAAsACgAKAAwADQAOAA8ADwAOAA0A
DAAOAA0ADAALAAoABwAEAAMAAQAAAP///P/9//3///////v/+P/3//b/+P/6//v/+v/4
//j/9//3//v/+//6//r//P/9//3/+//6//n/+f/4//n/+v/7//z//P/6//j/+v/8//n/
9v/0//n/AAAIAAwAEQAaACgAPABMAF0AcQCJAJoAsADGANAA0ADJALYAkwBnAEQAKQAQ
APz/9//1//P/8f/w//D/8v/z//H/8f/y//L/8v/x//H/8f/y//P/8f/y//L/8v/z//P/
8//z//L/8f/x//D/8P/x//L/9v/2//X/9f/2//P/8//y//D/8v/x//H/8v/z//b/9//4
//f/9//5//b/9v/3//j/+f/2//X/8//y//b/9//2//f/9//5//b/9v/0//P/8//z//P/
8//2//r/9f/y//H/8f/z//T/9f/3//j/+P/2//j/9v/0//T/9//5//j/+P/5//f/9//3
//f/9//5//n/+f/4//j/+P/6//r/+//7//r//P/8//7/AAD+//7//v/+//7/AAABAAEA
//8AAAEAAQADAAMAAwAFAAUABgAHAAcABwAHAAgACAAJAAkACgAKAAsADAANAA4ADAAK
AAkABwAJAAkACAAIAAYABgAFAAUABAAEAAQABQADAAEAAAAAAAEAAQABAAEAAwADAAEA
///9//7//v/+//7//f/8//z//v/+//7/AAACAAAAAAACAAEA///+//3/+f/5//n/+//+
////AAABAP///v/9//7/+f/5//v/+//7//v/+//8//z/+v/6//v//f/+////AAD+//3/
/f/9//3//v///////P/8//z//P/+//7///8BAP////////7//P/9//3//P/+/wAAAAAA
AAAAAAAAAAAA/f/8//z//f/+//7///////7//v8AAAAA/P/8//7//v/9//3//f/+//7/
/f/5//z///8AAAAAAAD+//7///////7///8AAAIAAQAAAP7//f//////AAAAAP///v/9
//z//f/+/////v8CAAIA//8AAP///v/9//z//////wAAAQADAAMAAwAEAAIABAAFAAUA
BAAEAAUABQAHAAcABwAIAAgACQAKAAoADAANAA4AEAAQAA8ADgANAAwADAAMAAwADgAN
AAwACwAIAAUAAgABAAAAAAAAAP7//f/9///////8//r/+v/6//3//v/+//z/+//6//j/
9//7//v/+v/6//r/+//7//n/+//7//z//P/6//r/+v/6//T/8P/y//T/+v////z//P//
/wAABgAOABUAIAAuAEQAXgB3AI0AowC4AMgA1ADYANIAvwCYAGMANwAeAA0AAgD6//P/
8f/z//H/7v/u/+7/8f/x//X/+P/4//j/9//z//P/9P/1//P/9P/0//T/9P/1//b/9//1
//X/9v/2//f/9//3//r/9v/1//X/9v/3//n/+v/6//n/9//2//b/9//6//v//P/6//n/
+v/2//b/9//4//n/+v/7//v//P/9//3/+//7//r/+//3//b/9//3//j/+f/5//n//P8A
AP7//P/8//3//f/8//v/+//8//z/+v/8//z/+v/6//3//f/8//z//f////////////3/
/////////P/8//z//v///////v/8//7//v8AAAIABgAIAAoADAAKAAwADQANAA0ADgAP
AA8ADQANAA0ADwARABIAEwATABEAEQASABIAFAAVABcAGAAWABQAEgAQAA4ADAALAAkA
CwANAA4AEAAOAA4ADQANAAgACAAIAAkACAAFAAMAAgAFAAUABQAFAAUABQADAAEAAQAC
AAIAAgADAAMAAwAEAAMAAgABAAIABAACAAIABAACAAEAAQABAAAAAQACAAUABAADAAIA
AQACAAIAAgAEAAEAAQADAAMAAwADAAMABAACAAAAAAABAAMABAAFAAYACAAHAAcABwAG
AAYABgAFAAMAAgABAAAABAAGAAkADQAIAAcABgAEAAQABQAFAAQABQAIAAkACgAIAAgA
CAAIAAkACAAIAAkABwAGAAYABQAAAAAAAgACAAMABgALAA4ADAALAAoACgAKAAkABQAI
AAgACAAHAAYACAAIAAkACQAFAAUABQAGAAgACAAHAAcABQAFAAYABgAGAAYABgAGAAcA
CAAJAAgADAAKAAcABgAHAAgACQAKAAkACQAKAAsADQANAA0ADgANAA4ADgANAAwADAAN
AA0AEAARABIAFAASABMAFAAUABUAFQAVABYAGQAZABkAGQAYABgAGAAYABoAGQAYABcA
EgAPAAwACwAKAAoACgAIAAoACwAOAA8ACgAGAAQAAgAEAAYABwAGAAcACAAIAAkACgAJ
AAcABgAIAAkACQAHAAcABwAIAAgACAAIAAgACAAIAAgABgAGAAYABwAGAAoACwAMAAwA
EAAZACgANABAAFIAbQCDAJcAsADGANYA3gDgANUAvACXAG0ASgAvAB4AEAAHAAEA/f/7
//z//v8AAAEAAwAFAAYABgAGAAUAAgABAAEAAQABAAIAAgACAAEAAQABAAEAAQABAAIA
AgACAAMABAAIAAQAAwADAAQAAgADAAMAAgACAAEAAQACAAAAAgACAAIABAAFAAgABgAI
AAkACgALAAkACQAIAAgACQAJAAcABwAJAAsACAAIAAgABwAHAAcABQAFAAgADAAHAAQA
AwADAAYACAAKAA0ADQAMAAkACgAKAAgACAALAAoACAAHAAcACQAJAAkACQALAA0ADQAN
AAoACgAKAAwADQANAAwACgALAAwADwASABIAEgASABIAEAASABMAEwAVABYAFwAXABUA
FQAVABcAGQAaABsAGwAbABsAHAAcAB8AHwAgACAAIAAgACAAIAAfAB4AHgAdABsAGwAa
ABoAHAAcABsAGwAYABgAGAAZABkAFwAWABYAFwAXABcAFwAXABcAFQATABUAFgAWABYA
FwAXABcAGAAXABYAFQAWABQAEgASABQAFgAVABUAFQATABMAEwAVABcAFwAXABcAFAAU
ABQAFgAUABUAGAAZABQAEwASABIAFAASABIAEwAVABYAFwAYABgAFwAXABcAFgAWABYA
FQAUABQAFAAUABYAFgAXABkAFQAVABUAFAAVABcAGAAYABgAGgAaABoAGQAYABcAFgAX
ABYAFgAXABoAGgAbABsAGQAaAB0AHgAZABgAGQAYABkAGQAZABoAGQAXABIAFAAXABgA
GAAYABkAGgAcAB0AGgAZABgAGAAaABoAGQAZABcAFwAYABgAGQAaABsAHAAcABwAHAAa
ABkAGAAYABgAGgAZABkAGQAZABoAGgAaABkAGwAaABkAGgAZABoAGwAeAB8AHwAgACEA
IQAhACEAIQAhACQAJQAjACEAIwAlACkALAAsACoAKgAqACoAKgAqACoAKgAsACwALAAs
ACsAKgApACgAJwAmACUAJAAiACIAIgAiACAAIAAgACAAHgAcABoAGAAYABgAGAAYABoA
GgAaABoAHAAcABwAHAAcABwAHAAcABoAGgAaABoAHAAcABwAHAAcABwAHAAcABoAGgAa
ABoAHgAgACIAJAAtADYAPwBIAFoAbAB+AJAApwC8ANEA5gDgANoA1ADOAK0AjgBvAFAA
RAA6AA==
         </WaveFormData>
      </LeadData>
      <LeadData>
         <LeadByteCountTotal>10000</LeadByteCountTotal>
         <LeadTimeOffset>0</LeadTimeOffset>
         <LeadSampleCountTotal>5000</LeadSampleCountTotal>
         <LeadAmplitudeUnitsPerBit>4.88</LeadAmplitudeUnitsPerBit>
         <LeadAmplitudeUnits>��V</LeadAmplitudeUnits>
         <LeadHighLimit>2147483647</LeadHighLimit>
         <LeadLowLimit>268435456</LeadLowLimit>
         <LeadID>II</LeadID>
         <LeadOffsetFirstSample>0</LeadOffsetFirstSample>
         <FirstSampleBaseline>0</FirstSampleBaseline>
         <LeadSampleSize>2</LeadSampleSize>
         <LeadOff>FALSE</LeadOff>
         <BaselineSway>FALSE</BaselineSway>
         <ExcessiveACNoise>FALSE</ExcessiveACNoise>
         <MuscleNoise>FALSE</MuscleNoise>
         <LeadDataCRC32>835016198</LeadDataCRC32>
         <WaveFormData>
/P/8//z//P/6//r/+v/6//r/+v/6//r/+v/6//r/+v/4//j/+P/4//r/+v/6//r//P/8
//z//P/6//r/+v/6//j/+P/4//j/+v/6//r/+v/6//r/+v/6//j/+P/4//j/+v/6//r/
+v/7//z//f/+//3//v///wAAAwAFAAYABgAGAAYABgAFAAUABwAJAAoACQALAAoACQAK
AAwADgAQABIADgALAAsACAAFAAQABAADAAEAAQABAAMAAwADAAMA/P/4//f/9v/3//b/
9//2//X/9f/3//X/8//z//P/8v/0//T/9P/0//P/8//z//T/9P/z//P/8//y//L/8f/x
//D/7//u/+3/8P/y//P/9P/z/+3/5//l/+T/5v/n/+r/8f/3//7/CAATACAAMgBNAG8A
kwC5AOUADgEjASoBMwE1ATABIAEHAdIAgQAzAAcA9P/o/+b/6f/p/+r/6f/q/+r/7P/u
/+3/7P/r/+z/7P/t/+3/6//r/+v/6v/p/+n/6//r/+3/7f/t/+3/6v/q/+n/6P/o/+n/
6v/r/+j/6P/q/+r/6//s/+3/7v/u/+//7//v/+7/7f/s/+v/7f/t/+3/7v/u/+7/7v/u
/+7/7v/u/+7/7v/u/+3/7f/t/+3/7f/u//D/8P/x//P/8v/v/+7/7f/s/+z/7P/u/+//
8P/x//L/8P/w//D/8v/1//X/9f/1//b/9f/0//P/9f/5//v//P/6//v//f/+/wAAAQAD
AAQABQAHAAoADAAMAA0ADwAQABMAFQAXABoAGgAcAB0AHwAdAB4AIQAhACEAIgAkACQA
JgAmACYAJgAlACUAIwAiACEAHwAeAB0AGQAXABUAEwARAA8ADgAOAA8ADgAMAAwACAAG
AAYABgADAAEAAQAAAAEAAAAAAAAA/v8AAP7//f/9//3//f/9//7//v/+//z//v//////
///+//7//v/+/////////////P/8//z//P8AAAAA///+//z//P/9///////9//3//f/9
//3//f/9//3//f/8//z//v/+//3//f/9//3//f/9//3//f/9//7/AAAAAAAAAAD+//7/
/v////3/+//7//z//P/9//3//P/8//z//P/8//3//v8AAAEA///+//v/+v/7//7/////
//7//f/8//v/+//7//v/+//8//z//P/8//r/+v/4//j/+v/8//3//f/8//v/+//6//z/
/P/8//z//P/8//z//P/7//v/+v/5//v/+//7//v/+f/5//n/+P/6//r/+v/7//3//f/9
//3/+//8//z//P/8//v/+//9//7//v/+//7//v8AAAEAAgADAAQABQAHAAgABgAGAAYA
BgAGAAcACgANAA0ADAAOAA0ADQANAA4ADwAOAA4ACgAHAAUABAABAAAAAgADAAMABQAD
AAMAAwADAAEA/f/6//r/+v/6//j/+P/0//P/8//1//X/9f/1//X/9v/2//b/9v/1//P/
8v/x//T/9P/z//P/8f/y//L/8f/z//P/8//z//X/9f/2//b/8v/z//H/6//n/+T/5P/l
/+b/7//5/wIADgAdACoAOgBZAIEApwDLAPUAGAEnAS4BMwExASYBEgHzALIAWQAXAPv/
6v/i/+j/7//x//D/7f/s//D/8v/w/+//7v/t/+r/6v/r/+v/7f/t/+3/7P/t/+3/7//v
/+3/7f/t/+3/7f/u/+7/7v/t/+3/7f/t/+z/7P/u/+7/7P/s/+z/7P/u/+//7//v/+//
7//v/+//7//v/+//8P/w//D/8P/w/+7/7v/u/+7/8P/w/+//7//v/+//7//w//D/8P/x
//P/8//x//H/8f/w//D/8P/y//L/8v/y//L/8v/y//L/9P/3//f/9//3//f/9//3//f/
+v/9//7//v/+////AQACAAQABQAHAAgABwAJAAwADgAQABEAEwAUABgAGQAaABwAGgAc
AB0AHwAfACAAIwAjACEAIgAkACQAJgAmACYAJgAjACMAIQAgAB8AHQAcABsAGQAXABUA
EwATABEAEAAQAA4ADAAJAAgABQAEAAUABgADAAEAAQAAAP///v/+//7/AAACAAAA////
//////////7//v/+//z//P/9//3//f/8//z//P/8//3//f/9//3/+//6//n/+P/9//7/
/v/+//3//P/8//3////9//3//f/8//v/+v/5//v/+//6//r/+v/6//n/+f/7//v/+//7
//3//f/9//7/+//6//n/+P/5//r/+//9//3/+//7//z/+//7//r/+P/6//r/+v/6//z/
/P/9//3/+v/6//j/+P/6//z//P/7//r/+f/4//f/+f/5//n/+f/4//j/+P/4//r/+v/4
//j/9//4//j/9//5//n/+v/6//r/+v/6//r/9//2//X/9P/2//f/9//3//n/+f/5//n/
9//3//f/9v/4//j/+P/5//f/9//3//f/9//2//j/+P/4//j/+v/7//z//f/+////AQAC
AAAAAAAAAAAAAQABAAMABQAHAAgADAANAAsACwAMAA0ADAAMAAgABQAHAAYAAwACAAAA
///9//3//f/9//3//f/9//n/9v/2//b/9v/0//T/8P/v/+//8f/w//H/8v/z//L/8v/y
//L/8P/v/+//7//u/+7/7f/t/+//8P/w/+//7//v/+//7//v/+//8P/w//D/7f/p/+P/
4//k/+T/5f/s//P/9f/4/wQADQAaADIAUQB1AJcAvQDjAAABFQEeAR0BFQEOAQAB3wCU
ADMA8//b/9L/0v/c/+P/5f/o/+n/6v/q/+r/6v/p/+j/5//o/+j/6f/p/+j/5//m/+T/
5f/l/+f/5//n/+f/5//n/+f/6P/o/+j/5f/l/+X/5f/l/+b/6f/q/+j/6P/o/+j/5v/n
/+f/5//n/+f/5//n/+f/5//n/+j/6v/q/+r/6v/o/+j/6P/o/+j/6P/n/+f/5//n/+f/
6P/m/+b/5//p/+v/6f/p/+n/7P/s/+z/7v/s/+z/7P/s/+z/7P/s/+7/8f/x//H/8f/x
//H/8f/x//L/9f/2//b/+P/5//v//P/8//3///8AAAIABQAJAAwADAANAA8AEAASABMA
FAAWABYAGAAZABsAGQAaAB0AHQAfACAAIgAiACAAIAAgACAAHwAfAB0AHAAbABkAGAAX
ABQAEQAOAAsACwAJAAgACAAGAAQAAQAAAP7//P/8//z/+//5//n/+P/5//j/+P/4//f/
+P/1//P/9f/1//X/9f/0//T/9P/y//L/8//z//P/8v/y//L/8v/z//P/8//z//D/8P/w
//D/8v/y//H/8P/u/+7/7//x//P/8f/x//H/8//z//P/8//z//P/8v/y//L/8v/x//H/
8f/x//H/8f/y//P/9P/2//b/9v/2//b/9f/0//P/8//0//P/9P/2//T/9f/1//T/9P/0
//T/9P/0//T/9f/1//L/8v/w//D/8v/0//T/8//x//H/8f/x//H/8f/x//H/8v/y//L/
8v/w//D/7v/u/+//8P/w/+//8f/x//L/8v/x//D/7//u/+3/7v/v//D/7v/v/+//7//x
//H/8f/x/+//7//v/+7/8P/w//D/8f/w/+//7v/t/+v/7v/u/+7/7v/u//H/8//1//f/
9v/3//n/+v/8//z//P/8//n/+f/7//3//f/8//7//f8AAAEAAwAFAAYABgACAP///f/8
//n/+P/2//X/8//z//X/9f/1//X/9f/x/+7/7v/u/+7/7P/s/+z/6//r/+3/6v/p/+j/
5//o/+j/6P/o/+j/5//n/+f/5v/m/+X/5f/n/+j/6P/n/+X/5f/l/+X/5//n/+j/6P/o
/+f/5f/f/9v/2v/W/9n/4P/n/+3/8v/6/wcAFAAmAEMAaQCJAK8A3wAGARcBIgElASMB
HAEOAe8AtABbABEA8f/i/9r/3P/f/9//4P/h/+L/5P/m/+X/4//h/9//3v/e/9//3//h
/+H/4f/g/9//3//h/+H/3//f/9//3//f/+D/4P/g/+H/4f/h/+H/3v/e/+D/4P/e/97/
3v/e/+H/4//k/+X/4//j/+P/4//j/+P/4//k/+L/4v/i/+L/4v/i/+L/4v/k/+T/4//j
/+H/4f/h/+L/4v/i/+P/5f/l/+P/4//j/+T/5P/k/+b/5//o/+n/6v/p/+j/5//o/+n/
6f/p/+n/7f/t/+3/7f/u//H/8v/y//L/8//1//b/9v/3//n/+v/8////AwAGAAYABwAJ
AAoADAANAA4AEAASABQAFQAXABUAFgAZABkAGwAcAB4AHgAeAB4AHgAeABsAGwAZABgA
FwAVABQAEwAPAA0ACwAJAAkABwAGAAYABQAEAAIAAgD8//r/+v/6//v/+f/5//j/9f/0
//T/9P/2//j/9v/1//X/9f/1//X/8v/y//L/8P/y//P/8//z//L/8v/y//L/8//z//P/
8//0//T/9P/0//b/9v/1//T/9P/0//X/9//1//P/8//z//P/8//z//P/9f/1//T/9P/0
//T/8//z//P/8//z//P/8f/x//H/8v/z//T/9f/2//b/9v/2//f/9f/z//P/9P/0//X/
9f/0//b/9v/2//b/9v/2//f/9//2//b/9P/0//T/9v/2//X/9//3//f/9//0//P/8v/x
//P/9P/1//b/9v/2//T/9P/z//T/9P/z//X/9f/2//b/9P/0//T/9P/z//T/9f/2//X/
9f/0//P/9f/1//X/9f/1//X/9f/0//T/9P/0//X/8//z//P/8//1//b/9v/2//P/8//y
//P/+f/6//T/9P/1//b/9//4//r/+//8//3//v///wEAAgAAAAAAAAAAAAEAAQADAAUA
BgAGAAkACQAJAAkACgALAAoACgAGAAMAAgAAAPz/+v/8//3//f////3//f/9//3//f/5
//b/9v/0//T/8v/y//L/8f/x//P/8f/x//H/8f/u/+7/7v/u//D/7//v/+//8P/w/+//
7//v//D/8P/v/+//7//v/+//7v/t/+3/7P/u/+v/5f/h/+H/4v/i/+X/7v/3//n/AAAQ
AB0AKAA8AF0AgwCjAM0A9wAUASMBLAEtAScBIgEQAecAogBNABUA+//q/+D/4v/l/+X/
6P/p/+r/7P/s/+r/6f/o/+f/6P/o/+n/6f/r/+v/6//q/+f/5//p/+n/6f/p/+n/6f/p
/+r/6v/q/+n/6f/p/+n/6v/q/+z/7P/r/+r/6f/o/+v/7f/u/+//7f/t/+3/7f/s/+v/
6v/q/+z/7P/s/+z/7P/s/+z/7P/s/+z/6//r/+n/6f/p/+r/7P/s/+3/7//v/+3/7f/t
/+7/7v/u//D/7v/u/+7/7v/w//D/8P/y//P/8//z//P/9f/1//X/9f/2//n/+v/6//r/
+//9//7/AAABAAMABAAFAAcACgAMAA4ADwARABIAEwATABMAFAAWABgAGQAbAB0AHgAh
ACEAHwAgACIAIgAjACQAJQAmACQAIwAgAB4AGwAZABgAFwAXABUAEwARAA8ADQAMAAwA
CwAKAAgACAACAAAAAAAAAAEA//////7////+//7//v/9//7/+//5//v/+//7//v/+P/4
//j/9v/0//X/9f/1//j/+v/8//7//P/7//r/+f/6//r/+v/6//v/+v/4//b/+P/4//n/
+//6//f/9v/1//b/9//4//n/+f/5//j/+P/4//j/9//3//f/9//3//f/+f/5//n/+v/5
//j/9//2//f/+P/5//v/+//5//n/+v/6//v/+//6//j/+P/4//j/+v/6//v/+//6//r/
+P/4//b/+P/4//f/9//3//f/9//3//f/9//3//b/9v/2//b/9v/2//T/9P/1//b/9v/1
//X/9f/2//b/9v/2//b/9v/0//T/9P/0//T/9f/1//X/9f/1//X/9f/z//P/8//y//L/
8v/y//P/9f/1//X/9f/1//b/9v/2//T/8//x//H/8P/z//T/9f/2//f/+f/7//3//P/9
////AAAAAAAAAAAAAP////8BAAMABAAEAAcABwAFAAUABgAHAAkACgAHAAUABwAGAAMA
AgAAAP///f/9//z/+//6//n/+//3//T/9P/0//T/8v/y//H/8f/y//X/8v/x//D/7//u
/+7/7v/u/+7/7f/t/+3/7v/u/+3/7f/v//D/8P/v/+3/7f/t/+3/7f/t/+7/7v/q/+n/
6f/l/+H/3v/i/+P/6P/v//X/9v/8/wkAGAAmAD8AYwCFAKUAzwD4AA8BHgEpASsBJAEe
AQkB1gCLADkABQDu/+L/4P/l/+X/5v/n/+r/6v/q/+z/6//q/+n/6P/o/+n/6f/o/+f/
5v/k/+X/5f/n/+f/5f/l/+X/5f/l/+b/5v/m/+f/5//n/+f/5P/k/+b/5v/k/+T/5P/k
/+b/5//n/+f/5//n/+f/5//n/+f/5//o/+j/6P/o/+j/5v/m/+b/5v/o/+j/5//n/+f/
5//n/+j/5v/m/+f/6f/p/+f/5//n/+j/6P/o/+r/6v/q/+r/6v/q/+r/6v/s/+3/7f/t
/+3/8f/x//H/8f/w//P/9P/0//L/8//1//b/+v/7//3//v///wEABAAGAAgACQALAAwA
DgAPABAAEgARABIAEgATABMAFAAXABcAGAAaAB0AHgAdABwAGwAaABwAHQAcABwAGAAV
ABMAEQAPAA0ACwAJAAkABwAGAAYAAgAAAP3//P/5//j/+f/6//f/9f/1//T/9f/0//T/
9P/0//b/9P/z//P/8//z//P/8P/w//D/7v/u/+//7//v//L/8v/y//L/7//v/+//7//s
/+z/7P/s/+7/7v/t/+z/7P/s/+3/7//u/+v/6v/p/+r/6//s/+3/6//r/+r/6v/u/+7/
7f/t/+//7//v/+//7f/t/+3/7v/u/+7/7v/u/+z/7P/s/+3/7//t/+3/7v/s/+3/7f/s
/+7/7v/u/+7/7f/s/+z/6//r/+z/6//s/+r/7P/s/+v/7f/t/+3/7f/r/+v/6//r/+z/
7P/s/+z/6v/q/+j/6P/r/+z/7P/r/+v/6//s/+z/7P/s/+z/7P/s/+z/7P/s/+n/6f/o
/+f/6f/p/+n/6f/r/+v/6//q/+j/6P/o/+n/6f/p/+v/6//s/+z/7P/s/+z/7f/v//H/
8//y//P/9f/2//T/9P/0//T/9f/1//f/+f/8//z///////////8AAAEAAAAAAPz/+f/5
//j/9f/0//b/9f/z//P/8f/x//H/8f/z/+//7P/s/+z/7P/q/+r/5//l/+T/5f/m/+f/
6P/p/+b/5v/m/+b/5v/l/+X/5f/m/+b/5f/l/+f/6P/o/+f/5f/l/+X/5f/l/+X/5v/m
/+j/5f/l/+H/3f/c/97/3//i/+f/7f/w//r/BwASACQAQQBnAI0AtQDfAPwADQEUARcB
EQEGAfIAzwCKAC0A7f/Z/9D/0P/a/9//3f/g/+P/5P/m/+T/5P/j/+L/4f/i/+L/4//j
/+X/5f/l/+T/4//j/+X/5f/j/+P/4//j/+P/5P/k/+T/4//j/+P/4//k/+T/5v/m/+T/
5P/k/+T/5P/l/+X/5f/l/+X/5f/l/+X/5f/l/+b/5v/m/+b/5v/k/+T/5P/k/+X/5v/m
/+f/5//n/+f/6P/n/+b/5v/n/+r/6f/q/+v/6//q/+n/6v/q/+r/6v/q/+r/6v/q/+z/
7//v/+//7//z//P/8//z//L/9f/2//b/+P/5//v//P/+////AQACAAEAAwAGAAgACgAL
AA0ADgARABMAFQAYABcAGAAYABkAGQAaAB0AHQAdAB4AIAAgACAAIAAgACAAHQAdABsA
GgAXABUAFAATABMAEQAPAA0ACwAJAAgACAAGAAQAAQAAAPz/+v/6//r/+v/5//r/+v/4
//b/9f/0//T/9v/0//P/8f/x//H/8f/w//D/8P/u//H/8//0//X/9f/0//P/8v/v/+//
7//v/+//8P/x//L/8//y//D/7v/u/+7/7//x//P/8f/x//H/8f/x//H/8f/y//P/8//0
//X/9P/y//H/8//z//P/8//z//P/8//0//L/8v/y//L/8//0//X/9//3//X/9f/2//j/
+f/5//j/9//2//X/9P/y//L/8//z//P/9P/z//T/9P/2//b/9f/z//P/8//z//P/8//z
//P/9P/0//T/9P/0//T/8v/y//H/8v/y//H/8//z//T/9P/2//b/9v/2//T/9P/0//T/
8v/z//P/8//z//P/8//z//P/8//z//L/8P/w//D/8f/y//P/9P/1//X/9v/2//b/8//z
//L/8//z//T/9f/2//f/+P/4//n/+v/7//z//f///wAAAgACAAIAAgD/////AQADAAYA
BgAJAAkABwAHAAgACQAKAAoABgADAAUABAABAAAA///9//r/+f/7//v/+//7//v/9//0
//T/9v/2//T/9P/w/+//7//x/+//7//v/+//8P/w//D/8P/u/+3/7f/t//D/8P/v/+//
7f/u/+7/7f/v/+//7//v/+//7//w//D/8v/t/+n/5f/j/+D/4P/l/+z/8//3//7/CAAT
ACIAOgBfAIMApQDNAPcAFAEjAS4BMwExASgBEgHtAKgAUQATAPf/5v/i/+j/6//r/+r/
6f/s/+z/6v/s/+v/6v/p/+b/5v/n/+f/5//n/+f/5v/n/+f/6f/p/+f/5//n/+f/6f/q
/+r/6v/p/+n/6f/p/+b/5v/o/+j/6v/q/+r/6v/o/+n/6f/p/+v/6//r/+v/7f/t/+3/
7v/t/+z/6//q/+z/7P/s/+z/7P/s/+v/6//r/+v/6//s/+z/7P/t/+//7f/r/+v/6//u
/+7/7v/w/+7/7v/u/+7/7//w//H/9P/0//P/8v/x//X/9f/1//X/9v/5//r/+v/4//n/
+//8/wAAAQADAAQAAwAFAAgACgAMAA0ADwAQABQAFQAWABgAGAAaABsAHQAbABwAHwAf
ACEAIgAkACQAIgAiACIAIgAhACEAHwAeAB0AGwAaABkAGQAXABUAEwAQAA0ACwAKAAsA
CgAIAAgABgAEAAQABAADAAEAAQAAAAEAAAAAAAAA//8AAP3/+//9//3//f/9//z//P/8
//r/+v/7//v/+//8//z//P/8//v/+//7//v/+f/4//f/9v/7//z//P/8//v/+v/6//v/
/f/7//v/+//5//n/+f/5//f/9//2//b/+f/6//r/+//5//n/+f/5//n/+f/5//r/+v/6
//r/+v/8//z//P/9//v/+f/5//r/+P/5//n/+P/6//r/+v/6//r/+v/7//v/+v/6//j/
+P/2//j/+P/3//r/+//8//3//P/7//r/+f/2//b/9v/2//j/+P/2//b/9//4//j/9//1
//X/9v/2//T/9P/0//T/8v/y//L/8v/1//f/+P/5//f/9//3//f/9f/1//X/9P/0//T/
9P/1//T/8//y//H/8//0//T/9P/4//r/+f/4//f/9v/4//n/+v/7//7///8BAAIAAAAA
AAAAAAD9//3///8BAAQABAAHAAcABwAHAAgACQAMAAwACAAFAAMAAgD///7//P/7//n/
+f/6//v//P/9//v/9//0//T/8v/y//D/8P/u/+3/7f/v/+//7//v/+//7f/s/+v/6v/q
/+n/6f/p/+z/7P/r/+v/6//s/+z/6//r/+v/6//r/+v/6//s/+z/6P/p/+f/4//h/97/
2v/d/+L/6f/v//L//v8JABgAKgBFAGcAiwCvANcA/gAVASIBKQEnAR4BEgH5AMYAcQAh
APn/6P/e/+D/3//f/+L/4f/i/+T/5v/m/+X/5P/j/+D/4P/h/+H/4//j/+P/4v/f/9//
4f/h/+H/4f/h/+H/4//k/+T/5P/j/+P/4//j/+D/4P/i/+L/4v/i/+L/4v/i/+P/4//j
/+X/5f/l/+X/4//j/+P/5P/k/+T/5P/k/+b/5v/m/+b/5f/k/+L/4f/i/+P/5P/m/+T/
5P/l/+f/5f/j/+P/4//m/+b/5v/o/+b/5v/m/+b/6P/o/+j/6v/q/+n/6P/n/+z/7f/u
/+//7//x//H/8P/w//H/8//0//j/+f/7//z//f///wIABAADAAMABAAEAAcACQALAA4A
DgAQABEAEwATABQAFwAXABcAGAAaABoAGQAYABcAFgAWABcAFgAWABMAEQAQAA8ADQAL
AAkABwAHAAUABAAEAAIAAAD9//z/+v/4//j/+P/1//P/8//y//H/8P/w//D/7//w/+3/
6//s/+3/7v/v/+7/7v/u/+z/7P/t/+3/7f/u/+7/7v/u/+v/6//r/+v/6v/q/+r/6v/s
/+z/6//q/+r/6v/r/+3/7f/r/+v/6//r/+v/6//r/+v/6//q/+r/7f/u/+7/7//t/+3/
7f/t/+3/7f/t/+7/7v/u/+7/7v/u/+7/7v/v/+//7f/t/+7/7v/v/+//7v/u/+7/7v/u
/+z/7P/t/+3/6v/q/+j/6P/p/+z/7f/t/+3/7f/t/+3/7//v/+//7//t/+z/6//q/+r/
6v/o/+j/6v/s/+3/7f/s/+v/6//q/+v/7P/t/+7/6v/q/+r/6v/s/+3/7f/t/+z/6//q
/+n/6f/p/+n/6P/u/+7/6v/q/+v/7P/t/+7/7v/v//D/8f/z//X/+P/6//n/+P/3//b/
9//3//n/+//6//r//f/9//v/+//8//3/AQACAP///f/7//r/9//2//b/9f/z//P/8f/x
//H/8f/z/+//7P/s/+z/7P/q/+r/6P/n/+f/6f/l/+X/5f/l/+T/5P/k/+T/5P/j/+P/
4//k/+T/4//j/+X/5v/m/+X/5f/l/+X/5f/j/+P/5P/k/+L/3//Z/9f/2//e/9r/3//m
/+v/7f/0//z/CQAYADAAUwB5AJsAwQDnAAIBEwEYARMBCQH8AOgAuwBmAA0A2//N/8r/
0P/a/9v/3f/e/9//4P/i/+L/5P/j/+L/4f/i/+L/4//j/+D/3//e/9z/3P/d/+D/4f/j
/+P/4//j/+H/4v/i/+L/3//f/9//3//h/+L/5f/m/+b/5v/m/+b/5P/l/+X/5f/l/+X/
5f/l/+T/4//i/+L/5f/m/+f/6P/o/+j/6P/o/+b/5v/l/+X/5//n/+f/6P/m/+b/5//p
/+r/6f/q/+v/6v/q/+r/7P/q/+r/6v/q/+3/7v/v//L/8f/x//H/8f/1//X/9f/1//T/
9//4//j/+P/5//v//P/+////AQACAAEAAwAGAAgADAAPABMAFgAXABcAFwAYABoAHAAd
AB8AHQAeACEAIQAhACIAJAAkACIAIgAiACIAIQAhAB8AHgAZABcAFgAVABIADwAMAAkA
CgAJAAkACgAHAAYABAAEAAAA/v/+//7//P/5//j/9v/2//b/9//4//b/+P/2//X/9f/1
//X/9f/0//T/9P/y//D/8f/x//H/9f/2//f/+P/2//X/9P/z//P/9P/1//b/9//2//T/
8v/y//L/8//1//f/9f/1//X/9//3//f/9//3//f/9v/2//j/+P/3//f/9//3//f/9//3
//f/9//4//j/+P/4//j/+f/6//v//f/8//n/+P/4//b/9//3//b/9//4//n/+v/4//j/
+f/5//j/+P/2//b/9P/2//b/9f/0//P/8v/x//T/9//6//3/+//6//n/+P/4//j/9v/2
//X/9v/2//X/9f/1//b/9v/0//T/9P/0//T/9P/0//T/9v/3//f/9//2//X/9P/z//T/
9f/2//b/9v/2//j/9v/2//b/9v/2//f/+f/7//3//v///wEAAgAAAAAAAAAAAAEAAQAD
AAUABQAEAAYABQAIAAkACwANAAwADAAIAAUABQAEAAEAAAAAAP///f/9//3//f/9//3/
/f/5//b/9v/2//b/9P/0//T/8//z//X/9f/1//X/9f/y//L/8v/y//L/8f/x//H/8P/w
/+//7//x//L/8v/x//P/8//z//P/8f/x//L/8v/y//H/7f/p/+f/5P/i/+X/7P/v//P/
+P8GABUAIAAuAEsAcwCZAL8A6wAOASUBMAE3ATUBLgEgAQMBygB1ACkABQDy/+j/6P/r
/+v/7P/t/+7/8v/0//L/8f/w/+//7P/s/+3/7f/t/+3/7f/s/+v/6//t/+3/7f/t/+3/
7f/u//D/8f/y/+//7//v/+//7v/u//D/8P/v/+7/7f/s/+z/7f/t/+3/8P/x//L/8//z
//P/8//0//T/9P/0//T/8//y//H/8P/x//L/8v/z//X/9f/1//b/9f/0//T/9f/0//H/
8P/v//P/9P/1//j/+v/6//r/+v/5//j/9//4//n/+f/5//n//f/9//3//f/+/wEAAgAC
AAIAAwAFAAYACAAJAAsADAALAA0AEAASABUAFwAaABwAHAAdAB4AIAAiACQAJQAnACUA
JgApACkAJwAoACoAKgAsACwALAAsACsAKwApACgAJgAlACUAJQAiAB8AHAAZABcAFQAU
ABQAEwASABAAEAAOAAwADAAMAAsACQAJAAgABQAEAAQABAAGAAgABgAFAAUABQAFAAUA
BQAGAAcABgAEAAUABQAFAAYABgAGAAYABQAFAAUABQAGAAYABgAGAAcABgAEAAIAAwAE
AAYACQAHAAUABQAFAAUABQAFAAUABQAFAAQABAAIAAgABwAHAAcABwAHAAcABwAHAAcA
CAAIAAgACAAIAAgACAAIAAkABwAFAAUABgAIAAkACQAIAAoACgAKAAoACgAKAAsACwAI
AAgABgAGAAYACAAIAAcACQAJAAkACQAHAAcABwAHAAQABAAEAAQABQAGAAUABgAFAAYA
BgAFAAcABwAIAAgABgAGAAYABgACAAIAAgACAAQABQAFAAUABQAFAAUABQAFAAUABQAE
AAQABAAEAAUABQAFAAUABQAFAAYABgAGAAUABQAEAAUACAAKAAsADAAPABAAEQATABIA
EQARABAAEgAUABQAFwAVABUAFQAVABgAHAAgAB8AHgAdABwAGAAWABQAEgARABAADwAO
AAwADAAMAAwACwAKAAkACAAGAAYABgAGAAUABAADAAIAAgACAAIAAgAAAAAAAAAAAAAA
AAAAAAAAAAAAAAAAAAAAAAAAAAAAAP7//v/+//7//v/+//7//v/8//z//P/8//j/9v/0
//L/9v/6//7/AgAOABgAIgAsAEkAZAB/AJoAvQDgAAMBJgEqAS4BMgE2AQ4B5gC+AJYA
dQBUAA==
         </WaveFormData>
      </LeadData>
      <LeadData>
         <LeadByteCountTotal>10000</LeadByteCountTotal>
         <LeadTimeOffset>0</LeadTimeOffset>
         <LeadSampleCountTotal>5000</LeadSampleCountTotal>
         <LeadAmplitudeUnitsPerBit>4.88</LeadAmplitudeUnitsPerBit>
         <LeadAmplitudeUnits>��V</LeadAmplitudeUnits>
         <LeadHighLimit>2147483647</LeadHighLimit>
         <LeadLowLimit>268435456</LeadLowLimit>
         <LeadID>V1</LeadID>
         <LeadOffsetFirstSample>0</LeadOffsetFirstSample>
         <FirstSampleBaseline>0</FirstSampleBaseline>
         <LeadSampleSize>2</LeadSampleSize>
         <LeadOff>FALSE</LeadOff>
         <BaselineSway>FALSE</BaselineSway>
         <ExcessiveACNoise>FALSE</ExcessiveACNoise>
         <MuscleNoise>FALSE</MuscleNoise>
         <LeadDataCRC32>377417015</LeadDataCRC32>
         <WaveFormData>
AAAAAAAAAAD+//7//v/+//7//v/+//7//v/+//7//v/8//z//P/8//7//v/+//7/AAAA
AAAAAAD+//7//v/+//z//P/8//z//v/+//7//v/+//7//v/+//z//P/8//z//v/+//7/
/v8AAAAAAAABAAIAAgACAAQABgAIAAgABwAJAAgABwAHAAYABgAGAAUABQAFAAMAAQD/
///////+//z/+f/4//j/9f/0//T/9P/0//T/8//z//P/8//z//X/8//z//P/9f/4//j/
+P/4//b/9//3//f/+P/4//j/9//5//n/+f/5//n/+f/5//n/9//3//f/9//5//r/+v/6
//r/+v/6//r/+f/5//n/+f/7//v/+////wEAAwADAAMABgALAA4ADgALAAsABwD2/9b/
t/+W/2X/M/8B/87+rP6g/pr+nv6u/sv++v4z/17/g/+k/7z/zv/g/+7/9//9/wIABQAG
AAYABQAFAAkACgALAAwADAAMAAwADAALAAsADAAMAA4ADgAPAA8ADwAPAA8ADwAPABAA
EAAPAA8ADwAPAA8AEgASABIAEgAQABEAEQARABEAEgASABIAEgASABIAEgATABMAEwAT
ABMAEwATABMAEwATABQAFAAUABQAFQAVABcAFwAXABcAFQAWABcAFwAVABUAFQAWABcA
GAAaABsAGwAbABsAHAAcABwAHAAdABwAHQAeAB4AIAAhACIAIgAiACIAIgAjACUAJQAm
ACgAJwAnACYAJAAmACYAJgAmACYAJQAlACYAJgAlACQAJAAlACUAJQAlACMAIgAiACIA
IQAgAB8AHgAbABoAGQAWABYAFQATABIADgANAAoACgAJAAgABwAHAAcABQAEAAMAAwAD
AAMABAACAAEAAQABAAEAAQABAAEA////////AAAAAAAAAAAAAAAAAAABAAEAAQABAAEA
AQABAAIAAgACAAIAAgACAAIAAgACAAIAAgADAAMAAwADAAMAAwADAAUABQAEAAQABAAE
AAQABAAEAAYABgAGAAcABQAFAAUABAAGAAYABgAFAAUABQAFAAUABAAEAAMAAwAFAAUA
BQAFAAMAAQABAAIABAADAAMABAACAAIAAgABAAEAAQABAAEAAgACAAEAAQD/////////
//////////////////7//v///////v/+//z//P/8//z//v/+//7//v/8//z//P/8//7/
/v/+//7//v/9//3//f/9//3//f/9//3//f/9//3//f/9//3//f/7//v/+//7//3//f/9
//7//P/8//z//P/8//r/+v/8//7//v/+//7//v///wAAAAAAAAQABgAIAAgABQAFAAQA
AwAFAAYABgAGAAMAAwADAAEA/f/7//v/+//8//r/9//2//b/9f/0//T/9v/0//T/8//x
//H/8f/x//X/9f/1//X/9f/2//b/9v/4//j/+f/5//f/+P/4//j/9//3//f/9//5//n/
+f/5//n/+f/5//n/9//3//j/+P/4//j/+P/4//j/+f/5//n/+f/7//v/+//9////AQD/
////BAAJABAAEAANAAsAAwDu/9D/sf+G/1P/If/x/sL+qv6g/pr+ov64/t3+EP9D/2z/
kf+u/8T/1P/m//L/+f/7/wAABQAGAAYABQAFAAcACAAJAAoADAAMAAwADAANAA0ADgAO
AA4ADgAPAA8AEQARABEAEQAPABAAEAAPAA8ADwAPAA8AEAAQABAAEAAQABEAEQARABMA
FAAUABQAFAAUABQAFAATABMAEwATABMAEwATABMAEwATABQAFAAUABQAFQAVABMAEwAT
ABMAFQAWABcAFwAXABcAFwAYABgAGAAZABkAFwAXABcAGAAaABoAGgAbABwAHQAeAB4A
HgAfACAAIAAgACAAIAAhACEAIQAiACQAJAAlACUAJAAiACIAIgAiACQAIwAjACQAIgAh
ACAAIAAhACEAIQAhACEAIAAgACAAIQAgAB8AHgAdABwAGwAYABQAEwARABAAEAAPAAwA
DAALAAoACQAJAAcABQAEAAMABQAFAAUABgAEAAMAAwADAAEAAQABAAEAAwADAAMABAAC
AAIAAgACAAQABAAFAAUABAADAAIAAQACAAQABQAGAAYABgAGAAYABAAEAAQABAAHAAcA
BwAHAAUABQAFAAcACQAIAAgACAAIAAgACAAIAAgACAAIAAkACQAJAAkACAAIAAgACAAH
AAcABwAHAAcACAAIAAcABwAHAAcABwAHAAkABwAHAAgABgAFAAUABgAEAAQABAADAAUA
BQAFAAUAAgACAAEAAQACAAMABAAFAAQAAwACAAEAAQABAAAAAAADAAMAAgACAAIAAgAC
AAIAAgACAAIAAgAAAAAAAAAAAAIAAgACAAIABAADAAMAAwACAAEAAAD//wEAAQABAAEA
AQABAAEAAQABAAEAAQABAAEAAQABAAIAAgAAAAIAAgACAAIABQAGAAYABgAGAAgACgAK
AAsACwAKAAkABwAIAAgACAAJAAkACQAHAAUAAwADAAMAAgAAAP3//P/+//3//P/8//r/
+P/4//f/9f/1//X/9f/5//n/+f/5//v//P/8//z//v/+///////9//7//v/+////////
/////f/9//3//f/9//3//f/9//////8AAAAA/v/+//7//v8AAAEAAQABAP////8BAAMA
AwADAAUABQAFAAgADQASABQAFQAVABMABgDu/8//qv95/0v/H//w/sj+tP6w/rr+zP7t
/hz/Tf9w/5H/qv++/9L/5P/y//v///8CAAcACQAKAAoACwAPABAAEQASABAAEAAQABAA
EQARABIAEgAQABAAEQARABMAEwATABMAEQASABIAEQATABMAEwATABQAFAAUABQAEgAT
ABMAEwATABQAFAAUABIAEgASABIAFQAVABUAFQAVABUAFQAVABUAFQAWABYAFgAWABcA
FwAWABUAFAATABMAFAAVABUAFgAXABgAGgAYABgAGQAZABcAFwAXABgAGgAaABoAGwAb
ABsAGwAaABgAGQAaABoAHAAcABwAHQAbABsAHAAeABwAHQAdABwAGgAaABoAGgAaABkA
GQAaABoAGQAYABgAFwAXABcAFwAXABYAFgAWABcAFgAVABQAFQAUABMAEAARABEAEAAQ
AA4ADQAKAAoACgAKAAoACwAJAAcABgAFAAcABwAHAAgACAAHAAcABwAFAAUABQAFAAcA
BwAHAAgACAAIAAgACAAIAAgACQAJAAkACQAJAAkACQAKAAoACgAMAAwADAAMAAsACgAJ
AAgACgALAAwADQALAAsACwANAA0ADAAMAAwACgAKAAoACgAKAAoACgALAAsACwALAAoA
CAAIAAgABwAHAAcABwAHAAgACAAHAAcABwAHAAcABwAHAAUABQAGAAgABwAHAAgABgAG
AAYABQAFAAUABQAFAAIAAgABAAEAAQABAAEAAQACAAMABAAFAAMAAwACAAIAAwADAAIA
AgACAAIAAgACAAAAAAAAAAAAAgACAAIAAgACAAIAAgACAAIAAQABAAEA////////////
////////////////////AQABAAEAAQD///////8AAAAAAgAAAAAAAAAAAAMABAAEAAQA
BgAIAAoACgAJAAkACAAHAAcACAAIAAgABQAFAAUAAwADAAEAAQABAAAA/v/7//r/+v/5
//j/+P/4//b/9v/1//P/8//z//P/9//3//f/9//5//r/+v/6//r/+v/7//v/+f/6//r/
+v/5//n/+f/5//v/+//7//v/+f/5//n/+f/7//v//P/8//z//P/8//z//P/9//3//f/9
//3//f///wEAAwADAAMAAwAEAAsAEAASAA0ACwAJAPr/3v+//5j/a/85/wn/2P60/qT+
oP6m/rb+1/4I/z//av+N/6r/vv/O/+L/8P/5//3/AAAFAAcACAAIAAkACQAKAAsADAAM
AAwADAAMAAsACwAMAAwADAAMAA0ADQAPAA8ADwAPAA8AEAAQAA8ADQANAA0ADQAOAA4A
DgAOABAAEQARABEADwAQABAAEAAQABAAEAAQAA8ADwAPAA8AEQARABEAEQARABEAEgAS
ABAAEAARABEAEwATABMAEwARABIAEwATABMAEwATABQAFAAUABUAFQAVABUAFQAWABYA
FgAWABcAGAAZABoAGgAYABkAGgAaABsAHAAdAB8AHQAdAB4AIAAeAB8AHwAeAB4AHgAe
AB4AHgAdAB0AHgAeAB0AHAAcAB0AHQAdAB0AGwAaABoAGgAZABgAFwAWABUAFAATABAA
DgANAAsACgAKAAkABgAGAAUABAADAAMAAwABAAAA//////////8AAP7//f/9//3//P/9
//7////9//3//f/+//7//v/+//7//v/+////////////////////AAAAAAAAAAAAAAAA
AAAAAAAAAAAAAAEAAQABAAEAAQABAAEAAwABAAAAAAAAAAAAAAAAAAAAAgACAAIAAwAB
AAEAAQAAAAIAAgACAAEA//////////8AAAAA/////wEAAQABAAEAAQD/////AAD+//3/
/f/+/wAAAAAAAP///f/9//3//f/+//7//f/9//v/+//7//v//f/9//3//f/9//3//P/8
//3//f/8//z//P/8//z//P/8//z//P/8//r/+v/6//r/+v/6//r/+v/6//n/+f/5//f/
9//3//f/+f/5//n/+f/5//n/+f/5//n/+f/5//n/9//3//f/+P/6//r/+v/6//f/+P/3
//b/+f/7//n/+P/6//r/+v/6//3//v/+//7/AAACAAQABAABAAEAAAD/////AAAAAAAA
AQABAAEA///7//n/+f/5//j/9v/z//L/8v/x//D/8P/y//D/8P/v/+3/7f/t/+3/8f/x
//H/8f/z//T/9P/0//T/9P/1//X/8//0//T/9P/z//P/8//z//X/9f/1//X/8//z//P/
8//1//X/9v/2//b/9v/2//b/9P/1//X/9f/1//f/9//7//3//f/7//3/AQAEAAcADAAM
AAsABwD7/+D/wP+f/3j/Rf8T/+H+uP6i/pr+mP6k/rr+3/4Y/0v/dP+X/7L/wv/Q/+L/
8P/3//v/AAABAAEAAgACAAMABQAGAAcACAAIAAgACAAIAAsACwAMAAwACgAKAAsACwAL
AAsACwALAAsADAAMAAsACwALAAsACwAKAAoACgAKAAsADQAOAA8ADQAOAA4ADgAOAA4A
DgAOABEAEQARABEAEQARABEAEQARABEAEgASABAAEAARABEAEQARABEAEQATABQAFQAV
ABUAFQAVABYAFAAUABUAFQAXABcAFwAYABoAGgAaABsAGgAbABwAHAAcAB0AHgAeAB4A
HgAeAB8AHwAfACAAIgAiACMAIwAiACIAIgAiACIAIgAhACEAIgAiACEAIAAgACEAIQAh
ACEAIQAgACAAIAAhACAAHwAeABsAGgAZABYAFAATABEAEAAOAA0ACgAKAAkACAAHAAcA
BwAFAAQAAwABAAEAAQACAAIAAQABAAEAAQABAAEAAQD///////8AAAAAAAAAAAAAAAAA
AAEAAQABAAEAAQABAAEAAgACAAIAAgACAAIAAgAEAAQABAAEAAcABwAHAAcABwAHAAcA
CQAHAAYABgAGAAgACAAIAAgACAAIAAgACQAJAAkACQAIAAgACAAIAAcABwAHAAcABwAG
AAYABQAFAAcABwAHAAcABQADAAMABAAEAAMAAwAEAAYABgAGAAUAAwADAAMAAwAEAAQA
AwADAAMAAwADAAMAAQABAAEAAQABAAEAAAAAAAEAAQAAAAAAAAAAAAAAAAAAAAAAAAAA
AAAAAAAAAAAAAgACAAIAAgAAAP//////////////////AQABAAEAAQD/////////////
////////////////AAACAAIAAgACAAAAAAD+//z//P/9//7///8AAAMABAAEAAQABgAI
AAoACgALAAsACgAJAAcACAAIAAgACQAJAAkABwADAAEAAQABAAIAAAD9//z/+v/5//j/
+P/6//j/+P/3//f/9//3//f/+P/3//b/9f/5//r/+v/6//z//P/9//3/+//8//z//P/7
//v/+//7//n/+f/5//n/+//7//v/+//7//v//P/8//z//P/8//z/+v/7//v/+//7//v/
/f/9//3///8DAAMAAwAGAAkADAAMAAsACwAJAAAA6P/J/6T/ef9H/xX/4v6+/qr+oP6i
/q7+xf7w/if/Vv99/57/uv/K/9r/6v/1//v//v8DAAUABgAGAAcACQAKAAsADAAMAAwA
DAAMAA8ADwAQABAADgAOAA8ADwARABEAEQARABEAEgASABEAEQARABEAEQASABIAEgAS
ABAAEQARABEAEwAUABQAFAAWABYAFgAWABcAFwAXABcAFQAVABUAFQAVABUAFgAWABYA
FgAXABcAFwAXABcAFwAXABgAGQAZABkAGQAZABoAGgAaABsAGwAbABsAGwAcABwAHAAc
AB0AHgAfACAAIAAgACEAIgAiACIAIgAiACMAJQAlACYAKAAmACcAJwAmACYAJgAmACYA
JgAlACUAJgAmACUAJAAkACUAJQAlACUAJwAmACYAJgAjACIAIQAgACAAIAAgAB4AHAAb
ABkAGAAYABcAFAAUABMAEgARABEAEQAPAA4ADQANAA0ADQAOAAwACwALAAsACQAJAAkA
CQAJAAkACQAKAAoACgAKAAoACgAKAAsACwALAAsACwALAAkACgAKAAoADQAOAA8AEAAQ
ABAAEAAQABAADwAOAA0ADwAPAA8AEQARABAAEAAQAA4ADgAOAA4AEAAQABAAEQARABEA
EQAQABIAEgASABEADwAPAA8ADwAQABAADwAPAA8ADwAPAA8AEQAPAA8AEAAOAA0ADQAO
AA4ADgAOAA0ADQANAA0ADQAOAA4ADQANAAsACwALAAsACwALAAsACwALAAsACgAKAAsA
CwAKAAoACgAKAAoACgAMAAwADAAMAAoACgAKAAoACgAKAAoACgAKAAkACQAJAAsACwAL
AAsACgAJAAgABwAJAAkACQAJAAkACQAJAAkABwAHAAcACAAIAAoACgAKAAoADQAOAA4A
DgAQABIAFAAUABEAEQAQAA8AEQASABIAEgARABEAEQAPAA0ACwALAAsACgAIAAUABAAC
AAEAAAAAAAIAAAAAAP////////////8BAAEAAQABAAUABgAGAAYAAwACAAIAAQAEAAYA
BwAIAAcABwAHAAcABQAFAAUABQAFAAUABQAFAAUABQAGAAYABgAGAAYABgAEAAUABQAF
AAUABwAJAAkABwALAA0ACwALAAwAEQAWABoAHQAbABUACADw/9P/sP+F/1f/J//2/tL+
vv66/sD+0v7z/iL/U/94/5n/sv/I/9r/6v/4////BQAIAAsADQAOAA4ADwATABQAFQAW
ABYAFgAWABYAFwAXABgAGAAYABgAGQAZABcAFwAXABcAFwAYABgAFwAZABkAGQAZABgA
GAAYABgAGAAZABkAGQAXABgAGAAYABoAGgAaABoAGQAZABkAGQAZABkAGQAZABcAFwAY
ABgAGgAaABsAGwAZABkAGQAZABsAHAAdAB0AGwAbABsAHAAcABwAHQAdABsAGwAbABwA
HgAeAB4AHwAeAB8AIAAgAB4AHwAgACAAIAAgACAAIQAfAB8AIAAiACEAIQAgAB4AIAAg
ACAAIAAeAB0AHQAeAB4AHQAcABwAGwAbABsAGwAdABwAHAAcABsAGgAZABgAGQAYABcA
FAATABMAEgASABIAEQAOAA4ADwAOAA0ADQAOAA0ADQANAAsACwALAAwADAALAAsACwAL
AAsACwALAAsACwALAAwACgAKAAoACgAKAAoACwALAA0ADQANAA0ACwAMAAwADAAKAAoA
CgAKAAsADAANAA4ADwAPAA8ADwAOAA0ADAANAA0ADAAMAAwADgAOAA4ADgAMAAwADAAN
AAsACwALAAoADAAMAAwACwALAAsACwALAAoACgAJAAkACwALAAsACwALAAkACQAKAAoA
CQAJAAoACAAIAAgABwAHAAcABwAHAAgACAAHAAcABwAHAAcABwAHAAcABwAHAAcABwAG
AAYABwAHAAYABgAGAAYABgAGAAQABAAEAAQABgAGAAYABgAGAAYABgAGAAQAAwADAAMA
AwADAAMAAwADAAMAAwADAAMAAwADAAMAAwADAAMAAwAFAAUABQAGAAQABAAEAAQAAgAE
AAQABAADAAQABgAGAAYABgAHAAgACAAIAAoADAAOAA4ADwAPAA4ADQALAAwADAAMAAsA
CwALAAkABQADAAMAAwAEAAIA///+//7//f/8//z//P/6//r/+f/5//n/+f/5//v/+//7
//v/+//8//z//P/8//z//f/9//3//v/+//7////////////9//3//f/9////////////
/f/9//7//v/+//7//v/+//7/////////AQABAAMAAwAFAAcACQAJAAsADAARABYAEgAP
AA8ABQDu/87/rf+C/1H/H//r/sD+qv6k/qL+rP7E/un+Hv9R/3b/mf+4/8z/3P/u//r/
//8DAAgACQANAA4ADgAPAA8AEAARABIAEgASABIAEgATABMAFAAUABYAFgAXABcAFQAV
ABUAFQAVABYAFgAVABcAFwAXABcAFgAWABYAFgAYABkAGQAZABcAGAAYABgAGgAaABoA
GgAZABkAGQAZABsAGwAbABsAGwAbABwAHAAaABoAGwAbAB0AHQAdAB0AHQAeAB8AHwAd
AB0AHQAeAB4AHgAfAB8AIQAhACEAIgAkACQAJAAlACQAJQAmACYAJgAnACgAKAAqACoA
KgArACkAKQAqACwALAAtAC0ALAAuAC4ALgAuAC4ALQAtAC4ALgAtACwALAArACsAKwAr
ACsAKgAqACoAKQAoACcAJgAlACQAIwAgAB4AHQAbABoAGAAXABQAFAARABAADwAPABEA
DwAOAA0ADQANAA0ADgAMAAsACwALAAkACQAJAAkACQAJAAkACgAKAAoACgAKAAoACgAL
AAsACwALAAsACwALAAwADAAMAAwADAAMAAwADAAMAAwADAANAA0ADQANAA0ADQANAA8A
EQAQABAAEAAOAA4ADgAOABAAEAAQABEAEQARABEAEAAQABAAEAAPAA8ADwAPAA8AEAAQ
AA8ADwAPAA8ADwAPAA8ADQANAA4ADgANAA0ADgAOAA4ADgANAAsACwALAAsACgAKAAkA
CQALAAsACwALAA0ADQANAA0ACwALAAoACgALAAsACgAKAAoACgAKAAoADAAMAAwADAAK
AAoACgAKAAgACAAIAAgACAAHAAcABwAIAAkACgALAAkACQAJAAkACwALAAsACwAJAAkA
CQAJAAkACQAJAAoACAAIAAgACAAKAAgACgAKAAoACgANAA4ADgAOABAAEgAUABQAEwAT
ABIAEQARABIAEgASABEAEQARAA8ACwAJAAkACQAKAAgABQAEAAIAAQAAAAAAAAD+//7/
/f//////////////////////AQACAAIAAgAEAAQABQAFAAUABgAGAAYAAwADAAMAAwAD
AAMAAwADAAUABQAFAAUABQAFAAYABgAGAAYABgAGAAYABwAHAAcABQAHAAkACQALAA0A
DQAPABEAEgATABgAGgAXABUAEwAEAOj/yf+k/3f/Rf8T/+D+vv6u/qb+rP68/tn+CP8/
/2z/kf+0/8z/3P/s//r/AQAFAAoADwARABIAEgATABUAFgAXABgAGAAYABgAGAAZABkA
GgAaABwAHAAdAB0AGwAbABsAGwAbABwAHAAbAB0AHQAdAB0AHgAeAB4AHgAcAB0AHQAd
AB0AHgAeAB4AHAAcABwAHAAeAB8AIAAhACEAIQAhACEAHwAfACAAIAAiACIAIwAjACMA
IwAjACMAIwAkACUAJQAlACUAJQAmACQAJAAlACUAJwAnACcAKAAoACgAKAApACgAKQAq
ACoALAAtAC4ALgAuAC4ALgAvADEAMQAyADQAMgAzADMAMgAwADAAMAAwADIAMQAxADIA
MgAxADAAMAAxADEAMQAxADEAMAAwADAALwAuAC0ALAArACoAKQAmACQAIwAhACAAIAAf
ABwAHAAbABoAGQAZABcAFQAUABMAEwATABMAFAAWABUAFQAVABMAEwATABMAEQARABEA
EgASABIAEgASABIAEgATABMAEwATABMAEwATABQAFAAUABQAFAAUABQAFgAWABYAFgAW
ABUAFAATABUAFQAVABcAGQAYABgAGAAWABYAFgAWABYAFgAWABcAGQAZABkAGAAWABYA
FgAVABcAFwAXABcAGAAYABcAFwAWABUAFAATABQAEwAUABYAFAATABMAFAAUABQAFAAT
ABUAFQAVABUAEgASABEAEQATABMAEwATABEAEQARABEAEQARABAAEAARABEAEAAQABAA
EAAQABAAEgASABIAEgAUABQAFAAUABMAEgARABAAEgARABEAEQAPAA8ADwAPABEAEQAR
ABEADwAPAA8ADwARABEADwAQABIAEgASABIAEwAUABQAFAAYABoAHAAcABkAGQAYABcA
FwAYABgAGAAZABkAGQAXABQAEQAQAA8AEQAQAA4ADgANAAsACQAIAAgABgAGAAUABwAH
AAcABwALAAsACwALAAsADAAMAAwACgAKAAsACwALAAwADAAMAA0ADQANAA0ACwALAAsA
CwANAA0ADQANAA0ADQAOAA4ADAAMAAwADAAMAA0ADQANAA8ADwAPABEAFQAVABMAEwAT
ABYAHQAiACQAJQAjABsADAD0/9X/qv97/03/H//y/tD+vv68/sj+3v4H/zj/Zf+K/6v/
wv/U/+b/+P8EAAsAEQAUABcAFwAYABgAGQAbABwAHQAeAB4AHgAeAB4AHwAfACAAIAAi
ACIAIwAjACEAIQAhACEAHwAgACAAHwAfAB8AHwAfACEAIgAjACQAIgAjACMAIwAjACQA
JAAkACIAIgAiACIAIwAjACMAIwAjACMAIwAjACMAIwAkACQAIgAiACMAIwAjACMAIwAj
ACUAJgAnACcAJgAlACQAJAAkACQAJQAlACcAJwAnACgAJgAmACYAJwAmACcAKAAoACgA
KQAqACoAKAAoACgAKQApACkAKgAsACoAKQAnACQAJgAmACYAJgAmACUAJQAmACQAIwAi
ACIAIwAjACMAIwAjACIAIgAiACMAIgAhACAAIQAgAB8AHAAdAB0AHAAcABsAGwAZABoA
GQAYABcAFwAYABcAFwAXABUAFQAVABYAFgAVABUAFQAVABUAFQAVABUAFQAVABYAGAAY
ABgAGAAWABYAFwAXABcAFwAXABcAGQAaABoAGgAYABgAGAAYABoAGgAaABoAGwAbABsA
GwAZABkAGQAbABsAGgAaABoAGgAaABoAGgAaABoAGgAbABkAGQAZABgAGAAYABgAFwAX
ABcAFwAXABoAGgAZABkAFwAXABcAFwAXABUAFQAWABQAEwATABQAFgAWABYAFQAVABUA
FQAVABQAFAATABMAFQAVABUAFQATABMAEwATABQAFQAVABYAFgAVABMAEgAUABQAFAAU
ABQAFAAUABQAFAAUABQAFAAUABQAFAAUABQAEwATABMAEwATABMAEwATABMAEwATABMA
EwATABMAEwATABUAFAAUABQAFAAUABcAGAAYABgAGAAaABwAHAAdAB0AHAAbABsAHAAc
ABwAGQAZABkAFwAXABUAFQAVABQAEgAPAA4ADgANAAwADAAMAAoACgAJAAkACQAJAAkA
CwALAAsACwANAA4ADgAOAA4ADgAPAA8AEQASABIAEgARABEAEQARABEAEQARABEAEQAR
ABEAEQAPAA8AEAAQABIAEgASABIAEgATABMAEwATABMAFQAVABcAGQAbABsAGwAeACEA
JgAmACMAIwAfAA4A8v/R/6z/ff9L/xn/6v7I/rj+tP66/sr+6/4e/1P/fv+h/8D/2P/o
//r/CAAPABUAHAAfACAAIAAfAB8AIQAiACMAJAAmACYAJgAmACUAJQAmACYAJgAmACcA
JwApACkAKQApACcAKAAoACcAKQApACkAKQAqACoAKgAqACgAKQApACkAKwAsACwALAAs
ACwALAAsAC0ALQAtAC0ALQAtAC0ALQArACsALAAsAC4ALgAvAC8ALwAvAC8ALwAvADAA
MQAxADEAMQAxADIAMgAyADMAMwAzADMAMwA0ADUANgA3ADkAOgA7ADwAPAA6ADsAPAA8
ADwAPAA8AD0APgA/AEEARABDAEMAQgBAAEIAQgBCAEIAQAA/AD8AQABCAEEAQABAAD8A
PwA/AD8APwA+AD4APgA9ADwAOwA6ADkAOAA3ADQAMgAxAC8ALgAsACsAKAAoACcAJgAl
ACUAJQAjACIAIQAjACMAIwAkACIAIQAhACEAHwAfAB8AHwAhACEAIQAiACAAIAAgACAA
IAAgACEAIQAhACEAIQAhACMAJAAkACQAIgAiACIAIgAkACQAJAAkACMAIwAjACMAJQAl
ACUAJwAlACQAJAAkACUAJgAnACgAJgAmACYAJwAnACcAJwAmACYAJgAmACUAJgAnACgA
KQAqACoAKQApACcAJwAnACcAJQAjACMAJAAmACUAJQAmACYAJgAmACUAJwAnACcAJwAm
ACYAJQAlACMAIwAjACMAIQAhACEAIQAiACMAIwAkACMAIwAiACIAIwAkACUAJgAkACQA
JAAkACQAJAAkACQAJAAkACQAJAAkACMAIwAjACUAJQAlACUAIwAjACMAIwAlACUAJQAl
ACUAJQAlACUAJQAlACUAJgAkACQAJAAkACQAJgAmACYAKgArACwALQAvAC8AMQAxADEA
MAAwADEAMQAxADEAMQAtAC0ALAAqACgAKAAqACkAKAAnACYAJQAkACMAIgAgACAAIAAg
ACAAIAAgACAAIgAiACIAIgAkACQAJAAkACQAJAAkACQAJQAmACcAKAAoACgAKAAoACYA
JgAmACYAKAAoACgAKAAoACgAKAAoACoAKgAqACoAKgAqACoAKgAsACwALAAsAC8AMAAx
ADIANAA2ADgAOgA8ADwAPAA8ACgAFAAAAOz/v/+S/2X/OP8f/wb/7f7U/uz+Av8Y/y7/
Tf9q/w==
         </WaveFormData>
      </LeadData>
      <LeadData>
         <LeadByteCountTotal>10000</LeadByteCountTotal>
         <LeadTimeOffset>0</LeadTimeOffset>
         <LeadSampleCountTotal>5000</LeadSampleCountTotal>
         <LeadAmplitudeUnitsPerBit>4.88</LeadAmplitudeUnitsPerBit>
         <LeadAmplitudeUnits>��V</LeadAmplitudeUnits>
         <LeadHighLimit>2147483647</LeadHighLimit>
         <LeadLowLimit>268435456</LeadLowLimit>
         <LeadID>V2</LeadID>
         <LeadOffsetFirstSample>0</LeadOffsetFirstSample>
         <FirstSampleBaseline>0</FirstSampleBaseline>
         <LeadSampleSize>2</LeadSampleSize>
         <LeadOff>FALSE</LeadOff>
         <BaselineSway>FALSE</BaselineSway>
         <ExcessiveACNoise>FALSE</ExcessiveACNoise>
         <MuscleNoise>FALSE</MuscleNoise>
         <LeadDataCRC32>3431886283</LeadDataCRC32>
         <WaveFormData>
8v/y//L/8v/y//L/8v/y//H/8P/v/+7/8P/w//D/8P/v/+7/7f/s/+z/7P/s/+z/7f/u
/+//8P/v/+7/7f/s/+z/7P/s/+z/7v/u/+7/7v/t/+z/6//q/+z/7P/s/+z/6v/q/+r/
6v/r/+z/7f/u/+7/7v/w//H/8v/y//P/8//0//T/8//z//H/8v/y//P/9f/1//P/8f/u
/+7/7v/w/+7/7f/s/+z/7v/u/+7/7v/t/+z/6//q/+z/7P/r/+v/6f/o/+f/5v/o/+j/
5//n/+b/5f/l/+b/5f/l/+X/5f/m/+X/5f/l/+X/5f/l/+X/5P/k/+T/4//k/+X/5//o
/+f/5f/k/+P/5v/n/+f/5//p/+n/6P/p/+7/9v///w0AGwApADoAUgBvAJkAxwDvAA8B
LQFKAV0BZAFUASkB8QCtAEYAtf8a/7T+q/7K/uf+D/9G/27/jv+s/8P/0v/a/+H/5f/k
/+P/4v/j/+b/5//n/+n/6P/o/+j/6P/p/+n/7P/s/+7/7v/u/+7/7P/s/+z/7f/v/+//
8P/w/+7/7v/u/+//8f/y//L/8//0//T/9P/0//L/8//z//T/9v/3//f/9//3//n/+f/6
//n/+f/5//r//P/8//7//v/8//3//f/+////AAACAAMAAwAEAAUABgAFAAUABgAHAAsA
DAAMAA4ADgAPABEAEgAUABUAFgAYABoAHAAdAB4AIQAjACYAKAAoACkALAAuADIANAA2
ADcAOAA6AD0APQBAAEIAQgBEAEUARwBIAEkASwBLAEsATABKAEsASwBLAEsASgBKAEgA
RgBEAEIAQAA8ADoANwAzAC4ALAApACcAIgAdABgAFQAUABEADwAMAAkABgAEAAIAAQD/
//7//v/9//z//P/5//f/9v/1//X/9P/z//P/8v/x//H/8f/x/+//7//v/+7/7//w/+//
8P/w//D/7//u/+//8P/w//H/7//v/+//8P/u/+7/7v/w//L/8P/w//D/7//v/+//7//x
//H/8f/y//L/8v/y//P/8//z//L/8f/z//P/8//x//H/8v/y//P/9f/z//L/8v/0//X/
9f/1//X/9P/0//P/8//0//X/9v/0//T/9P/z//P/8//0//T/9f/0//L/8v/x//H/8f/x
//P/8v/y//L/8P/w//D/8P/y//L/8f/w/+7/7v/t/+3/7v/u/+7/7//x/+//7//v/+3/
7f/t/+3/7//u/+7/7v/s/+r/6v/r/+v/6//r/+v/7f/t/+3/7f/s/+v/6v/p/+r/6//s
/+z/6//q/+r/6f/p/+j/6P/q/+z/7P/s/+z/7P/s/+z/7P/u//H/8v/y//P/8f/w//D/
7//w//H/8//0//T/8//y/+//6//q/+r/6v/t/+7/7v/u/+z/7P/s/+z/7v/t/+z/6//q
/+r/6v/p/+f/5v/m/+b/6P/o/+j/5//l/+T/4//j/+b/5//n/+f/5//m/+X/5f/j/+P/
4//j/+X/5v/m/+b/4//j/+P/5P/m/+b/5f/l/+X/5v/n/+f/5f/l/+X/5v/r//L/+P//
/w0AGwArAEIAYACFALEA3wABASEBQwFaAWcBagFQASEB5QCTABgAef/s/qz+uf7U/vP+
I/9W/3z/nP+2/8n/0v/W/9v/4f/h/+H/4f/j/+T/5f/l/+f/6P/o/+j/6P/r/+v/7v/u
/+3/7P/r/+r/6//s/+3/7//t/+3/7v/u/+7/7v/u/+//8f/y//L/8//z//L/8f/w//H/
8//0//b/9v/3//f/9//1//f/9//4//v/+//7//z/+v/6//z//P/+//////8AAP7//v//
////AwAEAAUABgAJAAkACgALAAwADAALAAwADgAPABEAEgASABMAFAAWABoAHAAdAB4A
IQAjACYAKAApACkAKwAsAC8AMgA1ADcAOAA6AD0APQA+AEAAQABCAEQARwBJAEsASgBJ
AEgASABKAEsASwBLAEkASABIAEYASABGAEQAQgBAAD4AOwA3ADAALAAnACMAIAAdABoA
GQAWABMAEQAOAAkABgAEAAIAAwABAAAAAAD7//r/+v/3//n/+P/3//f/9v/1//X/9P/z
//P/8//z//P/8//z//L/8f/w/+3/7P/u//D/8f/y//L/8v/x//H/7//v/+//8P/x//L/
8//2//X/8v/x//D/8//z//P/8//x//H/8f/y//L/8v/y//P/9P/1//X/9f/1//X/9f/z
//X/9v/2//f/+f/3//b/9v/4//n/+f/5//j/+P/5//n/9v/2//b/9v/4//j/+P/3//f/
9//4//j/9f/0//L/8v/0//X/9v/3//X/9P/0//T/8v/y//L/8v/0//T/8//y//L/8v/x
//H/8v/y//L/8//x/+//7//v//D/8f/y//P/8f/w//D/8P/w/+7/7v/v//D/8f/y//P/
8P/v/+7/7f/v/+//7//v/+//7//v/+7/7v/u//D/8P/w//D/8v/y//L/9P/1//b/9v/3
//f/9v/2//X/9f/1//b/9v/5//n/+f/3//X/9P/0//T/9P/0//P/8v/0//T/9P/0//P/
8f/v/+3/7v/u/+7/7f/t/+z/7P/s/+z/7P/s/+v/7f/s/+v/6//r/+v/6v/p/+r/6v/q
/+v/6f/p/+n/6f/n/+j/6P/o/+n/6f/p/+r/6P/o/+f/5//p/+r/6//r/+v/6//p/+r/
6//w//b///8NAB0AKwA8AFYAeQCjANEA+QAdAT8BWAFjAWIBSgEbAdkAgwAGAG3/6v60
/sP+2v7v/h3/TP9u/47/rv/D/9D/3P/h/+P/5//n/+f/6f/q/+v/6//t/+7/7v/u/+7/
7//v//L/8v/y//L/8v/y//D/8P/w//H/8//z//T/9P/0//T/9P/1//X/9v/2//f/+P/4
//j/+P/2//f/9//4//r/+//7//v/+f/7//v//P////////8AAAAAAAACAAIAAAABAAEA
AgAEAAQABQAFAAUABgAHAAgACwALAAwADQANAA4ADgAQAA4ADwARABIAFQAXABkAHAAd
AB4AHgAeACEAIwAmACgAKgArAC4AMAAyADQANgA3ADsAPgBCAEMARABGAEYASABJAEsA
TABNAE8ATwBPAFAATgBPAE8ATwBRAFAAUABOAE4ATABKAEgARgBEAEEAPQA3ADQAMAAt
ACgAIwAeABsAGgAXABUAEgANAAoACAAGAAUAAwACAAIA///+//7/+//5//j/9//3//j/
9//3//b/8//z//P/8//z//P/8//y//T/9P/y//L/8v/y//H/8P/x//L/8v/z//L/8f/w
//D/8f/y//P/9v/0//L/8v/y//P/8//z//P/9f/1//X/9v/2//b/9v/3//r/+//7//v/
+//7//v/+f/7//z//P/9/////f/8//z//P/9//3//f/+//7//////wAAAAAAAAAA/v/+
//7//f/9//3//v/+//v/+v/4//j/+f/5//n/+f/7//r/+v/6//j/+P/4//j/+v/6//n/
+P/2//b/9f/1//b/9v/2//f/9//1//X/9f/1//X/9f/1//X/9P/0//T/8v/w//D/8f/z
//P/8//z//P/8//z//P/8//z//P/8//z//P/8//y//L/8v/y//L/8v/y//X/9v/3//r/
+v/6//n/+f/5//j/+P/3//n/+f/6//r/+v/5//j/9f/0//T/9f/2//f/9v/0//L/8//0
//X/9v/0//P/8v/x/+7/7v/u/+3/7v/u/+//8P/u/+7/7v/t/+//7v/t/+3/7P/t/+3/
7f/r/+r/6f/p/+r/6//s/+3/7P/s/+v/6v/r/+v/6//s/+z/7P/r/+v/6//s/+3/7f/x
//H/7//u//H/9v/6/wMAEQAfAC8ARABcAHsAowDRAPcAFwE1AUwBXwFiAU4BHwHjAJUA
JACP//r+qP6z/tb+7/4d/1L/dv+S/7L/y//W/+D/5//p/+n/6f/p/+v/6v/r/+v/7f/w
//D/8P/w/+//7//y//L/8v/y//L/8v/0//T/9P/1//X/9f/2//b/9v/2//b/9//2//b/
9f/1//f/+P/5//r/+P/5//n/+v/6//v/+//7//3//////wAAAAD///7//v8AAAAAAgAC
AAAAAQABAAIABAAEAAUABQAHAAgACQAKAAkACQAKAAsADwAQABAAEgAQABEAEwAUABYA
FwAYABoAHgAgACEAIgAhACMAJgAoACsALQAxADQANQA2ADcANwA6ADwAPwA/AEQARgBG
AEgARwBJAEoASwBNAE0ATQBOAEwATQBNAE0ATQBMAEwASgBKAEgARgBEAD4APAA5ADUA
MQAuACoAJwAhAB0AGQAXABQAEQAPAAwACwAIAAYABAACAP///f/8//r/+v/7//n/9//2
//X/9f/2//X/9f/0//P/8//z//P/8v/x//D/7v/v//D/7//w/+//8P/w//D/7v/u/+3/
7f/v/+//7//w/+7/7v/u//D/8v/w//D/8P/v/+//7//v//H/8f/x//L/8v/y//L/8//z
//P/8v/x//L/8//0//P/9P/0//P/8//3//X/9P/0//b/9//3//f/9//2//b/9f/2//b/
9v/2//b/9v/2//X/9f/1//b/9v/3//b/9P/0//T/8//y//H/8v/y//P/9P/z//L/8f/w
//D/8P/v/+7/8P/w/+//7//u/+7/7v/v//H/7//v/+//7f/t/+3/7f/v/+7/7v/u/+z/
6v/q/+v/6//r/+v/6//t/+3/7f/t/+v/6//r/+v/6//r/+v/6v/s/+z/7f/t/+r/6v/p
/+j/6//u/+7/7P/s/+z/7P/s/+7/7v/u//D/8f/y//L/8//x//D/8P/v//H/8f/y//L/
8f/x//H/7//t/+z/7P/s/+7/7v/t/+z/7P/s/+z/7P/u/+3/7P/r/+j/6P/o/+f/6f/o
/+j/6P/o/+j/6P/n/+X/5P/j/+P/5v/n/+f/5//l/+T/4//j/+T/5f/m/+f/5f/m/+b/
5v/j/+P/4//k/+X/5v/m/+f/5v/m/+b/5f/l/+f/5//s//H/9P/4/wUAFQAjADEASgBq
AI8AvQDnAAcBIwFBAVoBZwFmAUgBFQHXAH0A/P9d/9j+qv6//tz+A/83/2T/hP+g/7j/
yf/U/9z/4//l/+X/5f/l/+f/5v/n/+f/6f/s/+z/7P/s/+v/6//u/+7/7P/s/+z/7P/t
/+7/7//x//D/7//v/+7/7//w//H/8//x//L/8v/z//b/9v/2//b/9v/3//f/+P/3//f/
9v/1//j/+//8//7//f/9//3//v/8//z//v/+/wAAAQABAAIAAgACAAMAAwAFAAYABwAI
AAsACwAMAA0ADgAOAA0ADgAPABEAFAAWABYAFwAYABoAHAAeAB8AIAAhACMAJgAoACoA
KwAuADAAMgA0ADYANwA6ADwAPwA/AEQARgBGAEgASABJAEkASQBLAEsASwBMAE4ATwBP
AE8ATgBMAEsASABKAEgARgBEAD4APAA5ADUALwAsACgAJQAjAB8AGwAZABQAEQAPAAwA
CgAIAAcABgADAAEAAAAAAP3//P/8//n/+//6//n/+f/2//X/9f/0//X/9f/1//X/8//z
//P/8v/0//T/8v/y//X/9v/2//b/9f/0//L/8f/z//P/8//0//T/9P/0//b/9v/0//T/
9P/1//X/9f/1//P/8//z//T/9v/2//b/9//3//f/9v/1//f/9//3//X/9//4//j/+f/6
//f/9f/0//X/9//4//n/+P/4//n/+f/4//j/+P/4//r/+v/6//n/9//3//j/+P/4//j/
9//4//f/9//3//f/9//2//b/9v/2//b/9v/2//b/9v/1//T/9v/2//X/9f/0//T/9P/1
//P/8f/x//H/8v/z//T/9f/0//L/8f/w//H/8P/x//P/8//z//P/8//x//H/8f/x//P/
8//z//P/8f/x//H/8P/x//L/9P/1//H/8v/u/+z/7P/u//D/8v/0//T/9P/0//b/9f/2
//b/9//4//j/+f/5//f/9//4//j/+f/5//n/9//1//T/9P/0//b/9v/1//T/9v/2//b/
9v/0//P/8v/x//D/8P/w/+//7f/s/+z/7P/s/+z/7P/r/+z/7P/s/+3/7P/t/+3/7f/t
/+z/6//r/+v/6//r/+v/6f/q/+r/6v/r/+v/6//s/+r/6v/p/+n/6//s/+3/7f/t/+v/
6//s/+3/8P/4/wEADwAfACkAOABOAGsAkwDDAPEAFQE1AVIBaQF2AW4BSQEXAdMAbgDp
/07/1v65/s7+5/4J/z7/aP+K/6r/w//S/9r/4//n/+f/5//n/+n/6v/r/+v/7f/u/+7/
7v/u/+//7//y//L/8v/y//L/8v/y//L/8v/z//X/9f/2//b/9P/0//T/9f/3//j/+P/5
//r/+v/6//r/+v/7//v//P/+//////////3//////wAAAQABAAEAAgAEAAQABgAGAAQA
BQAFAAYACAAIAAkACQAJAAoACwAMAA0ADQAOAA8AEQASABIAFAAUABUAFwAYABoAGwAc
AB4AIAAiACMAJAAlACcAKgAsAC4ALwAyADQANAA2ADgAOQA+AEAAQwBDAEQARgBGAEgA
SwBNAE4ATwBNAE0ATQBOAFAAUQBRAFEAUwBSAFIAUABQAE4ATABKAEgARgBDAD8AOQA2
ADIALwApACUAIQAfAB4AGwAZABYAEQAOAAwACgAJAAcABgAGAAMAAgACAP///f/8//v/
+//8//v/+//6//n/+f/5//n/9//3//f/9v/4//j/9v/2//X/9v/2//b/9//4//j/+f/3
//f/9//4//b/9v/2//j/+v/4//j/+P/5//n/+f/5//n/+f/5//r/+v/6//r/+//6//v/
+//7//z//f/+//3//v/+//3//f8BAP///v/+//z//f/9//3/AAAAAAEAAQAAAAAAAAAA
AP7//v/+//3//f/9//7//v/9//z/+v/6//v/+//7//v//f/8//z//P/6//r/+v/6//r/
+v/5//j/+v/6//n/+f/6//r/+v/7//v/+f/5//n/9//3//f/9//5//j/+P/4//j/9v/2
//f/9v/1//T/8//0//X/9v/3//b/9f/0//P/9f/1//X/9v/2//b/9v/2//b/+P/4//j/
+v/9//7//v////7//P/7//n/+v/7//3//v/+//3//P/5//j/+P/5//r/+v/6//n/+P/4
//j/+P/4//r/+f/4//f/9f/0//P/8f/z//L/8v/y//L/8v/y//H/7//u/+3/7f/v//H/
8v/z//H/8P/v/+//7//v/+//7//t/+7/7v/u/+//7//v//D/8v/y//H/8f/u/+7/7v/t
/+//8f/1//T/9f/6//7/AwAPABsAKQA+AFoAfwCrANUA+QAZATcBUgFjAWIBSAEXAd0A
hwAIAG3/6P6y/sH+3P71/iP/VP92/5L/sP/H/9L/3P/j/+X/5//n/+f/6f/q/+v/6//t
//D/8P/w//D/8f/x//T/9P/0//T/9P/0//T/9P/0//X/9P/z//P/8v/1//b/9//5//j/
+P/3//f/+P/4//j/+P/6//v/+//8//r/+//7//v//f//////AAAAAP///v/+//7//v8A
AAAAAgADAAMABAAEAAQABQAFAAkACgALAAwADAALAAsACwANAA4ADgAQABAAEQATABQA
FgAXABgAGgAeACAAIQAiACIAIwAlACYAKgArAC4AMAAyADQANgA3ADgAOgA9AD0AQQBE
AEUASABHAEkASgBLAEsASwBLAEwATgBPAE8ATwBPAE4ATgBMAE4ATABKAEgARABCAD8A
OwA1ADIALgArACcAIwAfAB0AGAAVABMAEAAPAAwACgAIAAYAAwABAAAA///+//7/+//7
//r/+f/5//j/9//3//b/9f/1//X/9f/0//P/8v/w//H/8v/x//L/8f/y//L/8v/w//D/
7//v//D/8f/y//T/8v/y//L/9P/y//D/8P/w//P/8//z//P/9f/1//X/9v/2//b/9v/3
//b/9//3//f/+f/5//n/9//7//z//P/9//7/+//5//j/+f/7//z//f/9//z//P/7//z/
/P/8//z//P/8//z/+//6//n/+f/4//j/+P/3//j/9//3//f/9//5//j/+P/4//b/9v/2
//b/9P/0//P/8v/z//T/9P/1//X/9P/z//P/9f/z//P/8//1//X/9f/1//T/8v/x//D/
8f/w//H/8//x//H/8f/x/+//7//v/+//8f/x//H/8f/x//H/8f/w//D/8P/x//H/8P/w
/+//7v/v/+7/8f/y//P/9P/y//L/8v/0//X/9v/2//f/+f/4//j/9//1//X/9v/2//n/
+f/5//f/8v/w/+//7v/x//L/8v/y//T/9P/0//T/8v/x//D/7//w//D/8P/v/+7/7P/r
/+r/6//s/+3/7f/t/+z/6//r/+v/6//q/+n/6v/q/+r/6//p/+n/6f/p/+v/7P/s/+z/
6f/p/+n/6v/o/+j/5//n/+j/6v/s/+3/7f/r/+v/7P/x//j/AAANABsAJwA3AEwAZgCL
ALkA5wALASkBRQFcAWcBYgFEAREB1QCBAAQAZ//e/qz+v/7c/vv+L/9i/4b/pP/A/9H/
2P/e/+P/5f/p/+n/6f/r/+z/7f/t/+//7v/u/+7/7v/x//H/9P/0//L/8v/y//L/9P/0
//T/9f/1//X/9v/2//T/9P/0//X/9//4//j/+f/4//j/+P/4//r/+//7//z//P/9//3/
/f/7//3//f/+/wEAAQABAAIAAgACAAQABAACAAMAAwAEAAUABgAIAAkACAAIAAgACAAL
AAsADAANAA8AEAAQABIAFAAVABcAGAAaABsAHAAeAB4AIAAhACIAJAAnACsALgAuAC8A
MgA0ADQANgA4ADkAPgBAAEMAQwBEAEYARgBIAEsATQBOAE8ATQBNAE0ATgBMAE0ATQBN
AE8ATgBOAEwASQBGAEMAQAA9ADwAOgA3AC8ALAAoACUAIQAdABkAFwAWABMAEQAOAAsA
CAAGAAQABQADAAIAAgD9//z//P/5//n/+P/3//f/+P/3//f/9v/z//P/8//z//X/9f/1
//T/9P/0//L/8v/x//L/8v/y//T/9P/z//P/8v/x//D/8P/x//L/8//2//T/8v/y//L/
8//z//P/8//z//P/8//0//L/8v/y//P/9P/1//X/9f/1//X/9f/z//P/9P/0//X/+f/3
//b/9v/0//X/9f/1//j/+P/5//n/+P/4//j/+P/4//j/+P/3//f/9//4//j/9f/0//L/
8v/0//X/9v/3//f/9v/2//b/9P/0//T/9P/0//T/8//y//L/8v/x//H/8v/y//L/8//x
/+//7//v//H/8f/x//H/8f/w//D/8P/y//D/8P/x//P/8//z//P/8//z//P/8//y//H/
8P/v//H/8f/x//D/7//u/+7/7f/x//D/8v/y//L/8v/y//L/8v/0//f/+P/4//n/9//2
//b/9f/3//f/+P/4//v/+//7//n/9v/0//P/8v/1//b/9v/2//T/9P/0//T/8v/x//D/
7//v//D/8f/x//D/7v/t/+z/7f/u/+//7//t/+z/6//r/+z/7f/t/+3/7f/s/+v/6//p
/+n/6f/p/+v/7P/s/+z/6//r/+v/7P/s/+z/6//r/+3/7v/v/+//6//t/+3/7P/x//j/
/v8HABUAIwArAD4AWgB7AKcA1QD/AB8BPwFaAW0BdgFmAT0BBwG9AE4Avf8k/8L+uf7W
/u/+G/9Q/3j/lv+0/8n/1P/c/+P/5//r/+v/6//t/+7/7//v//H/8P/w//D/8P/x//H/
9P/0//T/9P/0//T/9v/2//b/9//3//f/+P/4//j/+P/4//n/+//8//z//f/8//z//P/8
//7//////wAA/v////////8BAAMAAwAEAAUABQAFAAYABAAEAAYABgAIAAkACQAKAAoA
CgALAAsACwAMAA0ADgARABEAEgATABQAFAATABQAFQAXABoAHAAcAB0AHgAgACIAJAAl
ACYAKQArAC4AMAAwADEANAA2ADoAPAA+AD8AQgBEAEcARwBIAEoASgBMAE8AUQBSAFMA
UwBTAFMAVABUAFUAVQBVAFUAVABUAFIAUQBOAEsASABFAEQAQgA/ADcANAAwAC0AKgAn
ACQAIwAeABsAGQAWABMAEAAOAAwACwAJAAgACAAFAAQABAABAAEAAAD//////P/7//v/
+v/7//v/+//7//3//f/9//z/+//6//f/9v/5//r/+v/6//r/+v/5//n/+f/5//n/+v/4
//j/+P/6//r/+P/4//j/+v/7//z//f/8//v/+v/6//r/+v/6//v//P/9//3//f/9//3/
/f/7//3//v/+////AQD///7//v/8//3//f/9/wAAAAABAAEA/v/+//7//v8AAAAAAAD/
//3//f/+//7//f/8//r/+v/8//3//v////7//P/7//r//P/8//z//P/6//r/+f/4//j/
+P/3//f/+f/6//v//f/8//n/+P/3//f/9//3//f/+f/4//j/+P/2//T/9P/1//f/9//3
//f/9v/1//T/8//3//X/9f/2//f/+P/5//r/+P/4//j/+v/9//7//v////7//P/7//n/
+//7//z//P/////////9//r/+P/3//b/+//8//z//P/7//r/+f/4//j/9//2//X/8v/y
//L/8f/z//L/8v/y//T/9P/0//P/8f/w/+//7//w//H/8f/x//P/8v/x//H/7//v/+//
7//v//D/8P/w/+//7//v//D/8P/w/+//7//x//L/8//z//P/8f/x//b//f/+/wAACwAZ
ACMAMQBGAGQAjQC9AOMACwEvAUsBXAFlAV4BPgEJAccAZQDa/z3/0P64/s/+5P4D/zf/
Zv+E/6D/vP/P/9r/5P/r/+3/8f/x//H/8//0//X/9f/3//b/9v/2//b/9f/1//j/+P/6
//r/+v/6//r/+v/6//v/+f/5//r/+v/6//r/+v/7//z//v///wEAAQAAAP///v8AAAEA
AQACAAAAAQABAAEAAQADAAMABAAFAAUABQAGAAQABAAGAAYACAAJAAkACgAKAAoACwAL
AA0ADgAPABAAEQARABIAEwAUABQAEwAUABUAFwAaABwAHAAdAB4AIAAiACQAJQAmACkA
KwAuADAAMAAxADQANgA6ADwAPgA/AD8AQABCAEEARQBIAEkATABPAFEAUgBTAFEAUQBR
AFIAVABVAFUAVQBTAFIAUgBQAFAATgBMAEoARgBEAEEAPQA3ADQAMAAtACsAJwAjACEA
HAAZABcAFAATABAADgAMAAkABwAGAAYAAQAAAAAA/f/+//7//v////z/+//7//r/+f/5
//n/+f/5//n/+f/4//b/9v/0//T/9v/4//n/+v/4//j/9//3//n/+f/5//r/+v/6//r/
/P/6//j/+P/4//v/+//7//v/+//7//v//P/8//z//P/9//7//////////////////f8B
AAIAAgADAAcABQAEAAQABAAFAAUABQAFAAQABAADAAIAAgACAAIAAwAEAAUABQADAAMA
BAAEAAMAAgAAAAAAAQABAAEAAQD///7//v/+////AAABAAIAAQAAAP7//P/9//7//v//
//7//v/+/////f/7//v/+//9//3//f/9//v/+v/6//r/+//6//v//f/9//3//f/9//v/
+//7//v//f/9////AAD9//z/+//6//v//P/9/wAAAQACAAIAAwABAAAAAAD//wAAAQAD
AAQABAADAAIA///+//7///8AAAIAAgABAAAA/v/+//7//v8AAP///v/9//z//P/8//v/
+//6//r/+v/4//j/+P/3//f/9v/1//X/9//5//r/+//6//j/9v/1//f/9//3//f/9//4
//j/+P/1//X/9f/2//f/+P/4//n/9//4//n/+f/5//n/+//8////BAAIAA8AHQApADUA
SgBmAIkAswDhAAcBJQFBAVwBawFsAVwBMQH3AK0AQACn/w7/uP69/uD+/f4r/2D/iP+k
/77/1f/g/+r/8//3//f/9//3//n/+P/5//n/+//+//7//v/+//3//f8AAAAAAAAAAAAA
AAABAAIAAwAFAAQAAwADAAIAAwAEAAUABwAGAAYABQAFAAYABgAGAAYABwAJAAoADAAK
AAsACwALAA0ADwAPABAADwAPAA8AEAAQABAAEgASABQAFQAVABYAFgAWABcAFwAXABgA
GQAaABsAGwAcAB0AHwAgACAAIgAkACUAJwAoACoAKwAsAC4AMgA0ADUANgA1ADcAOgA8
AD4APwBCAEQARwBKAE0ATwBRAFIAVABTAFcAWgBbAF4AXQBfAGAAYQBhAGEAYQBiAGIA
YwBjAGMAYgBgAF8AXABeAFwAWgBYAFQAUgBPAEsARQBCAD4AOwA3ADMALwAtACgAJQAj
ACAAHgAcABsAGgAXABUAFAAUABMAEgASAA8ADwAOAA0ADQAMAAsACwAKAAsACwALAAsA
CQAJAAkACAAIAAgABgAGAAkACgAKAAoACAAIAAcABwAJAAkACQAKAAkACAAHAAgACQAI
AAkACgAJAAkACQAJAAkACQAJAAoADAAMAAwADQANAA0ADAALAAsACwALAAkADAAOAA8A
EQARAA8ADgAOABAAEQARABEAEQAQABAADwAQABAAEAAQABIAEgASABEADwAPABAAEAAR
ABAADgAOAA0ADQANAA0ADQAMAAwADAANAA4ADwAQAA8ADgAMAAoADQAOAA4ADwAPAA4A
DQANAA0ACwALAAsADQANAA0ADQAMAAoACQAIAAsACgALAA0ADAALAAoACQAJAAkACQAJ
AAoACwAMAA0ACwALAAsACgAMAAwADQANAA0ADgAOAA4ADwAQABAAEgAUABQAFAAUABQA
EwASABEAEQASABQAFQATABMAEwATAA0ADgASABQAFAAUABQAEwASABEAEAAQABAAEAAQ
AA4ADgAOAA4ADQAMAAsACgAMAAwADAAMAAoACgAKAAoACwAMAA0ADgAMAAwADAAMAAoA
CgAKAAoADAAMAAwADAAKAAoACgAKAAsADAANAA4ADgAOAA4ADgAOAA4ADgAOABQAGAAc
ACAALAA4AEQAUABuAIwAqgDIAO0AEAEzAVYBYAFoAXABeAE1AfIArwBsAAwArv9Q//L+
//4K/w==
         </WaveFormData>
      </LeadData>
      <LeadData>
         <LeadByteCountTotal>10000</LeadByteCountTotal>
         <LeadTimeOffset>0</LeadTimeOffset>
         <LeadSampleCountTotal>5000</LeadSampleCountTotal>
         <LeadAmplitudeUnitsPerBit>4.88</LeadAmplitudeUnitsPerBit>
         <LeadAmplitudeUnits>��V</LeadAmplitudeUnits>
         <LeadHighLimit>2147483647</LeadHighLimit>
         <LeadLowLimit>268435456</LeadLowLimit>
         <LeadID>V3</LeadID>
         <LeadOffsetFirstSample>0</LeadOffsetFirstSample>
         <FirstSampleBaseline>0</FirstSampleBaseline>
         <LeadSampleSize>2</LeadSampleSize>
         <LeadOff>FALSE</LeadOff>
         <BaselineSway>FALSE</BaselineSway>
         <ExcessiveACNoise>FALSE</ExcessiveACNoise>
         <MuscleNoise>FALSE</MuscleNoise>
         <LeadDataCRC32>1406652167</LeadDataCRC32>
         <WaveFormData>
9v/2//b/9v/2//b/9v/2//T/9P/0//T/9v/2//b/9v/1//T/8//y//T/9P/0//T/9v/2
//b/9v/1//T/8//y//L/8v/y//L/9P/0//T/9P/y//L/8v/y//L/8v/y//L/8v/y//L/
8v/0//T/9P/0//X/9f/2//b/9//4//j/9//5//n/+f/5//f/+P/4//n/+v/6//r/+P/3
//f/+P/5//n/+P/4//j/+P/4//j/9//2//X/9P/0//b/9v/1//T/8//w/+//7//v/+3/
7f/s/+v/6//r/+v/6v/q/+r/6v/r/+r/6//s/+z/7P/s/+z/6v/q/+r/6v/s/+z/7P/s
/+v/6v/p/+j/6v/q/+v/6//s/+r/5v/l/+X/5//t//f/BQAXAC0ATwB8ALQA9wBAAYgB
0AEUAlICfgKIAmoCNQLsAXoB1QAYAIP/S/9F/0b/Uf9u/43/pf+6/8r/1f/a/9//4v/h
/+D/3//e/+D/4P/h/+H/4f/g/9//3v/g/+H/4f/h/+H/4f/h/+H/4P/g/+D/4P/i/+L/
4v/i/+D/4P/g/+H/4v/j/+T/5f/k/+X/5f/l/+P/4//j/+T/5v/m/+b/5v/n/+f/6P/o
/+b/5v/m/+b/6P/p/+n/6f/n/+j/6P/o/+r/6//s/+3/7P/r/+v/7P/s/+z/7P/s/+3/
7//x//L/8v/0//T/9P/2//f/9//3//n/+P/3//j/+f/6//v//P/9////AAAAAAIAAwAE
AAYABwAKAAoACwANAA4AEAARABMAFAAVABYAFQAWABYAFwAXABkAGgAaABgAGAAYABkA
GwAbABsAHAAcABoAGgAZABgAFgAWABUAEQAPAAwACwALAAkACAAJAAcABQAEAAIABAAC
AAEAAQD+//3//P/7//r/+f/5//j/+f/4//j/+P/1//X/9f/1//X/9P/0//T/9f/1//P/
8//y//L/8v/w//H/8v/z//T/8//x//D/7//x//H/8f/x/+7/7v/u/+//7f/t/+3/7f/v
/+//7//w//D/7//v//H/7//u/+7/7v/x//H/8f/x//D/8P/w//H/8f/y//L/8v/y//L/
8v/z//H/8f/x//L/8v/y//L/8//z//P/8//z//T/9P/0//T/9f/1//P/8//0//T/8//z
//P/8//z//P/8f/x//H/8P/x//L/8//0//P/8v/x/+//8f/y//L/8v/x//H/8f/x//H/
8f/x//H/8f/x//D/8P/w//D/8P/v/+//7//w//D/8P/w//D/8P/u/+7/7v/u//D/8P/w
//D/7v/u/+7/7v/u/+z/7P/v//D/8P/w//D/8P/w//H/8f/y//T/9f/2//b/8//z//P/
8//1//X/9v/2//X/9v/2//b/9P/z//P/9P/3//f/9v/2//X/9P/z//L/9P/0//T/9P/z
//L/8f/v/+7/7v/s/+z/7f/t/+v/6//q/+n/6f/p/+n/6v/q/+r/6v/q/+j/6P/o/+j/
6P/o/+r/6v/q/+r/6P/o/+j/6P/o/+j/6P/o/+r/6v/q/+v/6f/o/+b/5P/j/+X/5f/r
//X/BQAZADcAXwCSAM4AEQFYAaIB6gEsAmIChgKCAloCGQK8AS4BdQDG/13/Qf9B/0T/
Vf92/5X/q/++/8z/0f/U/9f/3P/a/9r/2v/a/9j/2P/Z/9n/3P/c/9z/3P/e/9//3//f
/93/3f/d/93/3v/e/97/3v/c/9z/3P/c/97/3v/e/9//3//f/9//3//e/9//3//f/+H/
4f/h/+L/4v/i/+L/4v/h/+H/4v/i/+L/4v/i/+L/4v/j/+P/4//l/+b/5v/m/+b/5f/k
/+P/5f/l/+b/6P/q/+r/6v/q/+r/6//s/+z/7P/u/+7/7v/u/+//7//v//L/8v/y//T/
9f/2//f/+P/3//n/+v/6//7///8AAAIAAwAGAAYABwAJAAoADAANAA8AEAARABIAEQAS
ABIAEwATABUAFgAWABQAFAAUABUAFwAXABcAGAAYABYAFgAVABIAEAAQAA8ADgANAAsA
CwAKAAcABQAFAAEA///+//z//v/8//v/+//6//n/+P/3//j/9//3//b/8//y//L/8v/z
//P/8//z//H/8P/w//D/7f/t/+v/6//t/+7/7//u/+7/7v/u/+7/7f/r/+r/6f/q/+v/
7P/t/+r/6v/q/+v/6//r/+v/6//p/+n/6f/q/+r/6f/p/+v/7f/s/+z/7P/r/+v/6//r
/+z/7P/s/+3/7f/u/+7/7v/u/+7/7v/v/+//7//v//D/7v/u/+7/7//x//H/8f/x//L/
8v/y//L/8v/x/+7/7f/v//D/8P/x/+//7//v/+//7f/t/+3/7P/u/+7/7v/u//D/8P/w
/+//7f/u/+7/7v/v/+//7//v/+//7//v/+//7//v/+7/7v/u/+7/7v/t/+3/7f/u/+7/
7P/s/+z/7P/s/+z/7P/s/+z/7P/s/+z/7P/s/+z/7P/s/+z/7v/v/+//8P/w//H/8v/y
//H/8f/x//H/8f/x//L/8v/1//b/9v/2//T/8//z//T/8//z//L/8v/0//T/9P/0//H/
8P/v/+7/7v/u/+7/7f/s/+z/6v/q/+v/6//p/+n/6v/p/+n/6f/n/+j/6P/o/+r/6v/o
/+j/5v/m/+b/5v/m/+b/5v/m/+b/5v/m/+b/5v/m/+b/5v/o/+j/6P/p/+n/5v/k/+L/
4f/h/+P/6f/3/wUAFQAtAFEAgAC+AAMBTAGYAeYBLAJkAoYChAJWAgsCpAEQAVcArP9L
/zP/Lf8u/0P/Zv+D/5n/sv/C/8v/0v/X/9j/2P/Y/9j/2P/a/9r/2//b/9z/3P/c/9z/
3P/d/93/3f/d/93/3f/d/97/3v/e/97/3v/e/97/3v/e/97/3v/f/+H/4f/h/+H/4P/h
/+H/4f/f/9//3//g/+L/4v/i/+L/4//j/+T/5P/m/+b/5v/m/+T/5f/l/+X/5//o/+j/
6P/o/+f/5v/l/+f/5//o/+r/7P/s/+z/7P/s/+3/7v/u/+z/7v/u/+7/8v/z//P/8//0
//T/9P/2//f/+P/5//r//f///wAAAAACAAMABAAGAAkADAAMAA0ADwAQABIAEwAVABYA
FwAYABsAHAAcAB0AGwAdAB4AHgAgACAAIAAhACEAIQAhACIAIgAgACAAHwAaABgAGAAX
ABMAEQAOAA0ADAAJAAcABwADAAEAAAD+//7//P/7//v/+v/5//j/9//2//X/9f/0//P/
8v/y//L/8f/x//H/8f/v/+7/7v/u/+//7//t/+3/7v/u/+7/7P/u/+7/7v/u/+3/6//q
/+n/6v/r/+z/7f/s/+z/7P/t/+3/7f/t/+3/7f/t/+3/7v/w/+//7//x//P/8v/y//L/
8f/x//H/8f/0//T/9P/1//X/9v/2//b/9v/2//b/9//5//n/+f/6//r/+v/6//v/+//7
//v/+//4//j/+P/4//f/9//1//X/+P/4//f/9//5//n/+f/5//f/9//3//b/9v/2//b/
9v/0//T/9P/z//P/9P/0//T/8//z//P/8//1//X/9f/1//P/8//y//L/8v/y//L/8f/x
//H/8v/y//L/8v/y//L/9P/0//T/9P/y//L/8v/y//T/9P/0//T/9P/0//X/9//4//r/
+f/5//n/+P/5//n/+f/5//n/+f/6//r/+v/6//n/+P/3//f/+P/6//v/+//6//r/+v/6
//r/+v/5//j/9//2//b/9v/2//X/9v/2//T/9P/z//P/8f/x//L/8f/x//H/7//w//D/
8P/w//D/7v/u/+7/7v/u/+7/7P/s/+z/7P/u/+7/7v/u/+7/7v/u/+7/7v/u/+7/7//z
//L/7v/q/+n/6//r/+//+f8HABsANQBZAIYAwgAFAU4BmAHgASICYAKIAooCZgIrAtYB
WgGpAOr/Z/9B/0H/Qv9T/3L/j/+l/7z/zv/X/9z/4f/i/+D/4P/g/+D/4P/g/+H/4f/i
/+L/4v/i/+D/4f/h/+H/3//f/9//3//i/+L/4v/i/+T/5P/k/+T/4v/i/+L/4//h/+H/
4f/h/+P/5f/m/+f/5f/l/+X/5v/m/+b/5v/m/+f/5//o/+j/5v/m/+b/5v/o/+n/6f/p
/+f/6P/o/+j/6//r/+v/6//r/+v/7P/u/+z/7P/s/+z/7f/v//H/8v/x//L/8f/w//T/
9f/1//X/+P/4//j/+v/5//r/+//8//7/AQADAAQABAAFAAYACAAJAAwADAANAA8AEAAS
ABMAFQAWABcAGAAZABoAGgAbABsAHQAeAB4AHgAeAB4AHwAfAB8AHwAgAB4AHAAcABsA
GAAWABYAFQASABEADwAPAA4ACwAJAAkABwAFAAQAAgAAAP7//f/9//7//f/8//v/+v/5
//n/+P/5//j/+P/4//f/9//3//f/9f/0//T/9P/1//X/8//z//L/8v/y//D/8v/y//L/
8v/y//H/8f/x//H/8f/x//H/8P/w//D/8f/v/+//7//v/+//7//v//D/8v/x//H/8//x
//D/8P/w//P/8//z//P/8v/y//L/8//z//T/9P/0//X/9v/3//n/+P/3//b/9v/2//b/
9v/3//f/9//3//f/9v/2//b/9v/3//f/9f/1//b/9v/1//X/9//3//f/9//1//X/9f/0
//b/9v/2//b/9P/0//T/8//z//T/9P/0//P/8//z//P/8//z//P/8//z//P/8v/y//D/
8P/w/+//7//v//D/8P/w//D/8P/w//D/8P/w//D/8P/w//D/8P/y//L/8v/y//H/8P/v
/+//8//0//P/8v/y//L/8v/y//T/9f/1//b/9P/1//b/9v/1//X/9f/1//X/9f/2//b/
9//4//j/+P/4//f/9//4//f/9//2//b/9v/2//b/9v/3//b/9f/0//L/8v/y//H/8v/y
//D/8P/v/+//7f/t/+z/6//r/+v/6//s/+z/7P/s/+z/6v/q/+z/7P/s/+z/6v/q/+r/
6v/q/+r/6v/q/+r/6v/q/+r/6P/o/+j/6f/p/+r/5v/m/+f/5//n/+////8PACEAQQBt
AKIA3gAjAWgBsAH2AToCbgKKAoACUgINAqoBHAFhALL/Vf9D/0X/TP9j/4D/mf+t/77/
zP/T/9j/3f/e/9z/3P/c/9z/2v/a/9v/2//e/97/3v/e/97/3//f/9//3f/d/93/3f/g
/+D/4P/g/97/3v/e/97/4P/g/+D/4f/g/9//3v/d/9//4f/i/+P/4//j/+P/5P/i/+L/
4v/i/+X/5f/m/+b/5v/m/+b/5v/m/+f/5//n/+f/6P/o/+j/5//n/+f/5//o/+n/6//u
/+7/7v/u/+7/7f/t/+3/7P/u//D/8P/w//L/8//z//P/9v/2//b/+P/5//r/+//8//3/
//8AAAAAAAABAAIABAAFAAgACAAJAA0ADgAQABEAEgASABIAEgAVABYAFgAXABkAGwAc
ABwAGgAaABoAGwAdAB0AHQAeABwAGgAaABkAFgAUABQAEwASABEADwAPAA4ACwAJAAkA
CQAHAAYABAAEAAIAAQABAAAA///+//3//P/7//v/+v/5//j/+P/4//f/9//3//f/9//2
//b/9v/1//X/8//z//b/9v/2//T/8//y//H/8P/y//H/8f/x//H/8f/x//H/8P/w//D/
8f/v/+//7//v/+//7//v//D/8v/x//H/8//x//D/8P/w//P/8//z//P/8v/y//L/8//x
//L/8v/y//P/9P/1//f/9f/1//X/9v/2//b/9v/3//f/9//3//f/+P/4//j/+P/5//n/
9//3//b/9v/1//X/9f/1//X/9f/1//X/9f/0//T/9P/0//T/9P/0//T/8//x//L/8v/y
//P/8//z//P/8//z//P/8//x//H/8P/w//H/8v/z//P/8f/x//L/8v/y//L/8v/y//T/
9P/0//T/8v/y//L/8v/0//T/9P/0//L/8v/w/+3/7v/x//L/8//0//T/9f/1//b/9v/3
//j/+P/5//n/+f/5//f/9//4//j/+f/6//r/+v/4//f/9//4//v/+//6//r/+P/4//j/
+P/5//j/9//2//b/9v/2//X/8v/y//D/8P/x//H/7//v//D/7//v/+//7f/u/+7/7v/u
/+7/7P/s/+z/7P/s/+z/7v/u/+7/7v/u/+7/7v/u/+z/7P/s/+z/7P/s/+z/7f/v/+z/
6v/o/+f/5//p/+3/9/8FABMAJQBDAGwApADjACwBeAG+AQQCRgJ6AowCegJJAv4BjgHz
ADoAm/9T/0f/Rv9L/2T/hf+f/7T/xv/R/9b/2//e/97/3v/e/97/3v/e/9//3//g/+D/
4P/g/+L/4//j/+P/4f/h/+H/4f/i/+L/4v/i/+T/5P/k/+T/4v/i/+L/4//l/+X/5f/l
/+X/5f/k/+P/5f/l/+X/5v/m/+b/5v/m/+f/5//o/+j/6P/o/+j/6P/q/+v/6//r/+v/
7P/s/+z/6//r/+v/6//r/+v/7P/u/+7/7v/u/+7/8P/x//L/8v/y//T/9P/0//T/9f/1
//X/+P/4//j/+v/7//z//f/+////AQACAAIAAgADAAQABgAJAAwADAANAA0ADgAQABEA
EwAUABUAFgAVABYAFgAXABkAGwAcABwAHgAeAB4AHwAdAB0AHQAeACAAHgAeAB0AGgAY
ABgAFwAUABMAEQARABIADwANAA0ACQAHAAYABAAGAAQAAwADAAIAAQAAAP///P/7//v/
+v/7//r/+v/6//n/+f/5//n/9//2//b/9v/1//X/8//z//T/9P/0//L/8//0//X/9v/0
//P/8//z//H/8f/x//H/8v/y//L/8//x//H/8f/x//H/8f/x//L/8v/x//H/8//z//L/
8v/y//T/9f/2//f/9//2//X/9f/1//b/9v/2//T/9P/0//X/9v/3//j/+v/4//j/+P/5
//f/9//3//f/+P/4//j/+P/3//f/9f/1//b/9v/1//X/9//3//f/9//1//X/9f/0//T/
9P/0//T/9v/2//b/9f/1//b/9v/2//X/9f/1//X/8//z//P/8//1//X/9P/0//L/8v/y
//H/7//v//D/8P/y//L/8v/y//L/8v/y//L/9P/0//T/8v/y//T/9P/0//T/9v/3//f/
+P/4//n/+v/6//f/9//3//f/+P/5//v//P/8//z/+//6//r/+f/5//r/+//7//r/+v/4
//j/+P/4//f/9v/1//T/9P/0//T/8//0//T/8v/y//P/8//x//H/7//t/+z/6//s/+7/
7//w/+7/7v/s/+z/7P/s/+z/7P/q/+r/6v/q/+r/6v/q/+r/7P/s/+z/7P/q/+r/6v/r
/+3/7P/u/+r/5//n/+n/6//1/wMAFQAtAFEAhADCAAUBTAGWAeIBKgJoAooChAJWAg8C
rAEaAV0ArP9J/zH/M/8y/0f/bP+J/5//tv/G/8//1v/b/9z/3P/c/9z/3P/e/97/3//f
/+D/4P/g/+D/4P/h/+H/4f/h/+H/4f/h/+L/4v/i/+L/4P/g/+D/4P/h/+L/4//l/+T/
4//i/+H/5P/l/+X/5f/l/+X/5f/m/+b/5v/m/+b/5//n/+j/6P/o/+j/6P/o/+j/6f/p
/+n/6//s/+z/7P/r/+v/6//r/+z/7f/v//L/8f/w/+//7v/w//H/8v/y//D/8v/y//L/
9P/1//X/9f/6//r/+v/8//v//P/9//7/AQADAAQABAAGAAcACAAKAAsADgAOAA8AEgAU
ABcAGQAZABoAGwAcAB8AIAAgACEAHwAhACIAIgAjACQAJQAnACcAJwAnACgAJgAkACQA
IwAgAB4AHgAdABgAFwAVABUAFAARAA8ADwALAAkACAAGAAQAAgABAAEAAgABAAAA///8
//v/+//6//n/+P/4//j/9//3//f/9//1//T/9P/0//X/9f/z//P/8v/y//L/8P/w//D/
8P/w//L/8f/x//H/8f/x//H/8f/u/+7/7v/v/+//7//v/+//8P/x//L/9P/0//P/8//1
//X/9P/0//T/9//3//f/9//6//r/+v/7//n/+v/6//r/+v/6//r/+//7//v/+//8//z/
/P/8//3/+//7//v/+//4//j/+P/4//r/+//6//v/+//6//j/9//5//n/+f/5//n/+f/5
//j/+P/4//j/+P/4//j/+P/3//X/9v/2//b/9//3//f/9//3//f/9//3//f/9//2//b/
9v/2//b/9f/1//X/9v/2//b/9v/2//b/9P/0//T/9P/0//T/9P/0//T/9P/0//T/8v/y
//L/8//x//L/8//0//X/9v/2//f/9//4//j/+f/6//r/+//7//v/+//5//n/+v/6//v/
/P/8//z/+P/3//f/+P/7//v/+v/6//r/+v/6//r/+f/4//f/9v/4//j/+P/3//X/9P/x
//D/8//z//H/8f/w/+//7//v/+3/7v/u/+7/8P/w/+7/7v/s/+z/7P/s/+3/7v/v//D/
7v/u/+7/7v/s/+z/7P/s/+7/7v/u/+//7//s/+r/6P/p/+v/7f/z/wEADwAjAEEAaQCc
ANoAIwFqAbIB9gE2AmwChgJ8AlACDwKyASgBbQC8/1v/Rf9F/0j/Xf+A/53/s//E/9L/
1//a/9//3v/g/+D/4P/g/+D/4P/h/+H/4f/g/9//3v/g/+H/4f/h/+H/4f/h/+H/4v/i
/+L/4v/i/+L/4v/i/+D/4P/g/+H/4//j/+P/4//k/+X/5f/l/+X/5f/l/+b/5v/m/+b/
5v/l/+X/5v/m/+j/6P/o/+j/6P/p/+n/6f/n/+j/6P/o/+v/6//r/+v/6f/p/+r/7P/s
/+z/7P/s/+z/7f/u/+7/8P/y//L/8v/0//X/9f/1//b/9v/2//j/+//8//3//v/9////
AAAAAAIAAwAEAAYABwAKAAoACwANAA4AEAARABMAFAAVABYAFQAWABYAFwAXABkAGgAa
ABwAHAAcAB0AHAAbABoAGgAcABoAGgAZABYAFAAUABMAEAAPAA0ADQAMAAkABwAHAAcA
BQAEAAIAAwACAAIAAwAAAP///v/9//z/+//7//r/+f/4//j/+P/3//f/9//3//f/9v/2
//b/9f/1//P/8//0//T/9P/y//L/8v/y//L/8P/v/+//7//x//H/8f/x/+7/7v/u/+//
7//v/+//7//t/+3/7f/u/+7/7f/t/+//8f/w//D/8P/v/+//7//v//D/8P/w//H/8f/y
//L/8v/y//L/8v/z//X/9f/1//b/9P/0//T/9f/3//f/9//3//T/9P/0//T/9f/1//P/
8//2//b/9f/1//X/9f/1//X/8//z//P/8v/0//T/9P/0//L/8v/y//H/8//0//T/9P/x
//H/8f/x//P/8//z//P/8f/x//D/8P/y//L/8v/x//H/8f/y//L/8v/y//L/8v/w//D/
8P/w//D/8P/w//D/8P/w//D/8P/y//L/8v/y//L/8v/y//P/8//0//b/9//4//j/9f/1
//X/9f/1//X/9v/2//n/+v/6//r/9v/1//X/9v/5//n/+P/4//b/9v/2//b/9f/0//P/
8v/0//T/9P/z//D/8P/u/+7/8f/x/+//7//u/+3/7f/t/+3/7v/u/+7/7P/s/+r/6v/q
/+r/6v/q/+z/7P/s/+z/6v/q/+r/6v/s/+z/7P/s/+z/7P/s/+3/6//q/+r/6P/n/+n/
6f/t//n/BQATACsAUQB+ALgA+wBCAYwB1AEWAlQCggKMAm4CNQLkAWoBwQAGAH3/Sf9F
/0b/Uf9w/5H/pf+4/8j/0f/W/9v/3v/g/+D/4P/g/97/3v/f/9//4P/g/+D/4P/g/+H/
4f/h/+P/4//j/+P/5P/k/+T/5P/i/+L/4v/i/+T/5P/k/+X/5//n/+f/5//n/+f/5v/l
/+f/5//n/+j/5v/m/+b/5v/p/+n/6v/q/+r/6v/q/+r/6P/p/+n/6f/q/+z/7f/u/+3/
7f/t/+3/7f/t/+7/8P/w//D/8P/w/+7/7//w//D/8v/0//T/9P/0//X/9f/1//j/+P/4
//r//f/+////AAD//wEAAgACAAYABwAIAAoACQAMAAwADQANAA4AEAARABUAFgAXABgA
GQAaABoAGwAbAB0AHgAeACAAIAAgACEAHwAfAB8AIAAiACAAIAAfABoAGAAYABcAFgAV
ABMAEwASAA8ADQANAAsACQAIAAYABgAEAAMAAwACAAEAAAD///7//f/9//z/+f/4//j/
+P/5//n/+f/5//n/+P/4//j/9//3//X/9f/2//b/9v/0//T/9P/0//T/9P/z//P/8//x
//H/8f/x//L/8v/y//P/9f/1//X/9f/0//P/8v/y//D/7//v//H/8//y//L/8v/x//H/
8f/x//L/8v/y//P/9f/2//b/9v/0//T/9P/1//b/9//4//r/+P/4//j/+f/5//n/+f/5
//j/+P/4//j/+f/5//f/9//6//r/+f/5//f/9//3//f/9//3//f/9v/2//b/9v/2//b/
9v/2//X/9//4//j/+P/1//X/9f/1//P/8//z//P/9f/1//T/9P/0//T/9P/z//P/8//0
//T/8v/y//L/8v/2//T/9P/0//T/9P/0//T/9P/1//X/9v/4//n/+v/6//f/9//3//f/
9//3//j/+P/7//z//P/8//j/9//3//j/+v/7//v//P/7//r/+f/4//n/+P/3//b/9P/0
//T/8//y//L/8P/w//P/8//x//H/8P/v/+//7//v//D/8P/w//D/8P/u/+7/7P/s/+z/
7P/u/+7/7v/u/+7/7v/u/+7/7v/u/+7/7v/u/+7/7v/v//H/8P/q/+z/7f/r/+v/8/8B
AA8AHwA7AGMAmgDaAB8BagG4AQICQgJ2ApACfAJGAvcBhAHgAB8Ahv9B/zX/M/84/1f/
fP+V/6f/vP/M/9X/3P/h/+T/4//i/+H/4P/i/+L/4//j/+T/5P/k/+T/5P/l/+X/5f/n
/+f/5//n/+b/5v/m/+b/5P/k/+T/5P/m/+b/5v/n/+n/6f/p/+n/6P/p/+n/6f/r/+v/
6//s/+v/6v/p/+j/6f/p/+r/6v/s/+z/7P/s/+r/6//r/+v/7f/u/+7/7v/t/+3/7f/t
/+//7//w//L/8P/w//D/8P/w//H/8v/y//T/9v/2//b/+P/5//n/+f/6//r/+v/8////
AAABAAIAAwAFAAYABgAKAAsADAAOAA0AEAAQABEAFAAWABkAGwAdAB4AHwAgAB8AIAAg
ACEAIgAlACcAKAAmACYAJgAnACkAKQApACoAKQAmACUAIwAgAB4AHgAdABoAGQAXABcA
FQARAA4ADQANAAsACgAIAAYABAADAAMAAAD///7//f/+//3//f/8//v/+v/6//r/+f/5
//n/+f/3//b/9v/2//X/9f/z//P/9v/2//b/9P/z//L/8f/w//L/8f/x//H/8f/x//H/
8f/w//D/8P/x//P/8//z//P/8//z//P/9P/2//X/9f/3//f/9v/2//b/9//3//f/9//6
//r/+v/7//3//v/+//7//v/+//7////9//3//f/+//z//P/8//3////////////+//7/
/v/+///////9//3//v/+//3//f/7//v/+//7//z//f/+//7//f/8//v/+v/8//z//P/7
//n/+v/6//r/+f/5//n/+f/7//v/+//7//n/+f/4//j/+f/6//v/+//5//n/+v/6//r/
+v/6//r/+v/6//z//P/7//r/+f/4//n/+//8//7//v///wAAAAD//////////wEAAQAC
AAIAAgACAAEAAAD/////AAACAAEAAQAAAAAA/v/+//7//v/+//7//v/+//z//P/8//v/
/P/8//r/+v/5//n/9//3//T/8//z//P/9v/4//n/+v/5//j/9f/0//T/9P/0//T/9P/0
//T/9P/2//b/9v/2//b/9v/2//b/9P/0//T/9f/3//b/9v/0//H/8f/x//X///8NAB0A
NwBdAI4AyAALAVIBnAHiASYCYAKIAo4CbgI1AuQBagG9AP7/d/9N/03/UP9f/3z/nf+x
/8T/1P/d/+T/6f/s/+r/6v/q/+r/6P/o/+n/6f/q/+r/6v/q/+r/6//r/+v/6//r/+v/
6//u/+7/7v/u/+z/7P/s/+z/7v/u/+7/7//u/+3/7P/r/+z/7f/t/+3/7v/v//D/8v/w
//D/8P/w//P/8//0//T/8v/y//L/8v/y//P/8//z//X/9v/2//b/9//3//f/9//1//X/
9v/4//j/+P/4//j/+v/7//z//P/6//z//P/8/wAAAQABAAEABAAEAAQABgAFAAYABwAI
AAkACwAMAAwADwARABMAFgAVABgAGAAZAB0AHgAgACEAIQAiACMAJAAnACgAKAApACcA
KQAqACoAKAAoACgAKQAqACsALAAuACwAKgAqACkAJgAkACQAIwAgAB8AHQAdABwAGQAX
ABcAFwAVABQAEgASABAADwAPAA4ADQAMAAsACAAHAAcABgAHAAYABgAGAAUABQAFAAUA
BQAEAAQABAADAAMAAQABAAQABAAEAAIAAAAAAAAAAAACAAEAAQABAAAA///+//3//f/+
////AQAAAP///v/9//3//f/9//7/AAD/////AQABAAAAAAAAAP//////////AgACAAIA
AwADAAQABAAEAAQABAAEAAUABQAFAAUABgAGAAYABgAHAAkACQAJAAkACAAIAAgACAAH
AAcABQAFAAYABgAFAAUABwAHAAcABwAJAAkACQAIAAYABgAGAAYACAAIAAgABwAFAAYA
BgAGAAUABQAFAAUABwAHAAcABwAGAAUAAwACAAMABAAFAAUAAwADAAQABAAEAAQABAAE
AAYABgAGAAYABAAEAAQABAAGAAYABgAGAAYABgAGAAcACQAKAAsACwALAAwADAAMAAwA
DAAMAA0ADQAOAA4ADgAOAA4ADgAOAAoADAAQABAAEAAQABAADgAOAA4ADgAMAAwADAAM
AAoACgAKAAoACQAIAAcABgAGAAYABgAGAAUABAADAAIAAwAEAAUABgAEAAQABAAEAAIA
AgACAAIABAAEAAQABAACAAIAAgACAAMABAAFAAYABgAGAAYABgAEAAQABAAEAAQABAAE
AAQADwAaACUAMABaAIIAqgDSABUBWAGbAd4BCQI0Al8CigJGAgQCwgGAAQIBhAAGAIj/
fv92/w==
         </WaveFormData>
      </LeadData>
      <LeadData>
         <LeadByteCountTotal>10000</LeadByteCountTotal>
         <LeadTimeOffset>0</LeadTimeOffset>
         <LeadSampleCountTotal>5000</LeadSampleCountTotal>
         <LeadAmplitudeUnitsPerBit>4.88</LeadAmplitudeUnitsPerBit>
         <LeadAmplitudeUnits>��V</LeadAmplitudeUnits>
         <LeadHighLimit>2147483647</LeadHighLimit>
         <LeadLowLimit>268435456</LeadLowLimit>
         <LeadID>V4</LeadID>
         <LeadOffsetFirstSample>0</LeadOffsetFirstSample>
         <FirstSampleBaseline>0</FirstSampleBaseline>
         <LeadSampleSize>2</LeadSampleSize>
         <LeadOff>FALSE</LeadOff>
         <BaselineSway>FALSE</BaselineSway>
         <ExcessiveACNoise>FALSE</ExcessiveACNoise>
         <MuscleNoise>FALSE</MuscleNoise>
         <LeadDataCRC32>1251657816</LeadDataCRC32>
         <WaveFormData>
+P/4//j/+P/2//b/9v/2//b/9v/2//b/9P/0//T/9P/0//T/9P/0//b/9v/2//b/9v/2
//b/9v/2//b/9v/2//X/9P/z//L/9P/0//T/9P/0//T/9P/0//L/8v/y//L/9P/0//T/
9P/0//T/9P/0//f/9//3//j/+v/6//v/+//4//j/+f/5//n/+v/6//v/+//7//v/+v/6
//r/+//9/////f/9//3/+//5//n/+f/7//r/+f/5//f/+P/4//b/8//x//H/8f/z//L/
8P/w/+3/7f/t/+7/8P/w//D/8P/t/+3/7f/t/+//7//v/+7/7v/u/+7/7v/u/+7/7v/u
//D/7//v/+//7v/v/+//7//t/+z/6f/o/+j/6P/o/+///P8KAB4AOQBfAI0AwgD+AD0B
eQGxAeYBEQIgAhQC9QHAAW0B9wBsAPv/wf+q/5r/jf+T/6v/vP/I/9L/3P/d/+H/5P/i
/+H/4f/g/+D/4P/g/+H/4f/h/+H/4f/j/+P/4//k/+L/4v/i/+L/5P/k/+T/5P/i/+L/
4v/j/+H/4f/h/+H/4v/j/+T/5v/k/+T/5P/k/+T/5P/k/+P/4f/i/+L/4v/k/+X/5f/l
/+P/4//j/+P/4//j/+P/5P/m/+f/5//n/+b/5v/m/+b/5f/l/+X/5v/m/+b/5v/o/+j/
6P/o/+j/6//r/+v/7P/q/+v/7P/s/+3/7f/u/+7/8f/y//L/9P/0//T/9P/z//X/9v/6
//v/+v/8//3//v///wEABAAEAAUABgAHAAkACAAIAAkACgANAA4ADwAPAA0ADgAPAA8A
EgASABMAEwATABQAFAAUABAADwAPAA0ADgANAAsACwAKAAkACAAHAAgABgAFAAUAAwAC
AAIAAgAAAP///v/9//7//v/9//3/+v/6//n/+P/4//n/+f/3//n/+f/4//j/9v/2//X/
9f/3//f/9//2//T/9P/0//T/9P/z//P/8//1//X/9P/0//H/8f/y//P/8//z//L/8v/y
//P/8//z//X/9f/1//X/8//0//T/9P/y//P/8//z//X/9f/1//X/9P/0//T/9P/3//f/
9//4//b/9v/2//b/9v/2//b/9//5//n/+f/5//f/9//3//f/+f/5//j/+P/4//j/+P/4
//b/9v/2//X/9//3//f/9//1//X/9f/1//X/9f/1//T/9P/1//X/9f/0//T/9P/0//b/
9v/2//b/9P/0//T/9P/0//T/9P/y//T/9f/1//X/8//z//P/8//1//X/9f/1//P/8//z
//P/8//z//P/9P/2//L/8v/y//L/9P/0//T/9P/2//f/9//3//j/+P/4//n/+f/4//j/
+f/7//v//P/8//v/+//7//v/+v/6//r/+//9//3/+//7//v/+//5//n/+//7//r/+f/3
//f/+P/4//j/9//1//X/8//z//L/8P/y//H/8f/x//D/8P/w//D/8P/v/+//7//v/+//
7//v/+7/7v/u/+7/7v/u/+7/7v/u/+7/7f/t/+3/7v/v/+//8f/v/+z/6f/m/+L/4v/m
//H/AAASACoASwBxAJ0A1AASAVMBkQHHAfoBGwIeAgYC2wGYATMBrwAwAN3/s/+g/5L/
if+V/6//wP/M/9j/3v/f/+P/5P/j/+H/4P/e/+D/4P/g/+H/4f/h/+H/4f/h/+H/4f/i
/+L/4v/i/+L/4v/i/+L/4v/i/+L/4v/j/+H/4f/h/+H/4f/h/+H/4v/k/+T/5P/k/+L/
4v/i/+H/4//k/+T/5P/k/+X/5f/l/+T/4//i/+H/4v/j/+T/5v/k/+X/5f/l/+T/5P/k
/+T/5//n/+f/6P/m/+b/5v/o/+r/6v/q/+r/6f/p/+n/6v/q/+v/7P/s/+//7//w//D/
7//w//D/8v/z//T/9f/1//b/9v/5//n/+v/8//3//v/9////AgACAAUABgAHAAkACgAK
AAsADAALAAwADQANAA8AEAARABEAEgASABMAEwARABIAEgASABIAEQARAA8ADgANAAsA
CwAMAAsACgAJAAcABAACAAEA///+//7//v/9//3//f/9//r/+v/5//n/+P/4//f/9v/2
//f/9//1//X/9f/0//T/9P/0//P/8//z//P/8//y//T/9P/0//T/8//x//D/7//w//H/
8f/y/+//7//w//H/7//v/+7/7v/u/+//7//v/+//7//v/+//7//w//D/8P/y//P/8//z
//H/8f/x//H/8//0//X/9v/1//X/9f/2//T/9P/0//T/9v/2//b/9//1//X/9f/1//f/
9//3//f/9v/1//P/8v/0//T/9P/0//b/9v/2//X/9P/z//L/8f/y//P/9P/1//X/9f/1
//T/8v/z//P/8//0//T/9P/0//L/8v/y//L/9P/0//T/9P/y//L/8v/w//D/8f/x//H/
8//z//P/8//y//H/8P/v//D/8f/y//P/8//y//D/8P/w//D/8//1//b/9//4//j/+P/5
//f/9v/2//f/9//3//j/+P/7//v/+//7//r/+v/6//v/+//7//n/+f/5//n/9//3//f/
9//2//X/8//z//T/9P/0//P/8f/x//H/8f/w/+7/7v/t/+3/7f/u/+7/7v/u/+7/7f/t
/+3/7f/t/+3/7f/s/+z/7P/s/+r/6v/q/+r/7P/s/+v/6//p/+r/6//r/+3/6//o/+f/
5P/i/+L/5v/v//z/DAAgAD8AZQCVAM4ADAFPAY0BywH+AR8CJgIKAtEBhAEVAYkACAC3
/5P/gP9w/3H/h/+d/67/vv/M/9T/2f/d/97/4P/f/9//3v/c/9z/3P/d/9//3//f/9//
3//f/9//4P/g/+D/4P/g/+D/4P/g/+D/3v/e/97/3//h/+H/4f/h/+H/4f/h/+L/4P/g
/+D/4P/g/+D/4P/f/9//4P/g/+D/4f/j/+T/5f/j/+P/4//j/+P/4//j/+T/5P/l/+X/
5f/i/+L/4v/i/+X/5f/l/+b/5v/m/+b/6P/o/+j/6P/o/+n/6f/p/+r/6v/r/+z/7P/v
/+//8P/w/+//8P/w//L/9f/2//f/9//4//j/+//7//7/AAABAAIAAwAFAAgACAAHAAgA
CQALAA0ADgAQABIAEwAUABUAFQATABQAFQAVABgAGAAZABkAFwAYABgAGAAWABUAFQAT
ABEADwAMAAsACgAJAAgABwAGAAQAAwADAP///v/+//7//P/7//r/+f/4//j/9//3//b/
9v/1//T/9v/3//f/9f/0//P/8f/w//L/8v/x//H/7//v/+//7v/w//D/8P/w//D/7//v
/+//8f/x//D/8P/v/+//8P/x//P/8//y//L/8P/x//H/8f/y//P/9P/1//P/9P/0//T/
9P/1//X/9f/3//f/9//3//b/9v/2//b/+f/5//n/+v/6//r/+v/6//z//P/8//3//f/9
//3//f/8//v/+v/5//v/+//6//r/+P/4//j/+P/5//r/+//7//n/+f/5//n/+f/5//n/
+f/7//v/+//6//n/+f/4//f/9//4//n/+v/6//r/+v/6//n/+P/3//b/+P/4//j/9v/2
//f/9//3//f/9//3//f/9//3//f/9//1//X/9f/1//f/+v/4//j/+P/4//r/+//7//v/
/v/+//7////9//z//P/9//3//f/+//7//f/9//3//f/+//7//v///wMAAwABAAEA////
//3//f/9//3//P/7//v/+//8//z/+v/5//f/9//5//n/+P/2//T/8//z//P/9P/0//T/
9P/0//P/8//z//H/8f/x//H/8v/y//L/8v/y//L/8v/y//L/8v/x//H/8//0//X/9f/z
//P/8P/t/+z/7P/s/+7/9f8AABAAJgBDAGkAmQDSABABTwGNAcMB+gEhAioCGALxAbQB
WQHZAEwA5f+1/6L/kv+L/5f/r//A/87/3P/g/+P/5//o/+j/5//n/+b/5P/k/+T/5f/n
/+f/5//n/+f/5//n/+j/5//m/+X/5P/l/+b/5//o/+j/6P/o/+n/5//n/+f/5//n/+f/
5//o/+j/6P/o/+j/6v/q/+r/6f/n/+j/6P/o/+j/6f/p/+n/6f/p/+n/6f/p/+n/6f/q
/+r/6//r/+v/6v/q/+r/6v/r/+v/6//s/+z/7P/s/+7/7v/u/+7/7v/v/+//7//w//D/
8f/y//L/9f/1//b/9v/1//b/9v/4//n/+v/7//v//P/8//////8AAAIAAwAEAAMABQAI
AAgACgAMAA4AEQAQABAAEQASABUAFgAXABcAFQAWABcAFwAYABgAGQAZABkAGgAaABoA
FgAVABUAEwATABMAEgATABAADwAOAA0ADAAKAAkACQAHAAYABgAGAAIAAQAAAP//AAAA
AP/////+//7//f/8//z//f/9//v/+//7//r/+v/4//j/9//3//n/+f/5//j/9v/2//b/
9v/2//X/9f/1//f/9//2//b/8//z//T/9f/3//f/9v/2//T/9f/1//X/9f/1//X/9f/3
//j/+P/4//f/9//2//X/9v/3//j/+f/4//j/+P/4//n/+f/5//r/+v/6//r/+v/4//j/
+P/5//r/+//8//3//P/7//r/+f/7//v/+v/6//r/+v/6//r/+v/6//r/+f/5//n/+f/5
//n/+f/5//n/+f/5//n/+P/4//n/+f/5//b/9v/2//b/+P/4//j/+P/2//b/9v/2//T/
9P/0//L/8//1//b/9//2//X/9P/z//T/9f/2//f/9f/1//X/9f/1//X/9f/2//T/9P/0
//T/9f/4//b/9v/4//j/+P/4//j/+f/5//n//P/8//z//f/7//r/+v/7//v/+//8//z/
///////////+//7//v/////////9//3///////3//f/7//v/+v/5//n/+f/6//r/+P/3
//X/9f/1//X/9P/y//L/8f/x//H/8P/w//D/8P/y//H/8f/x/+//7//v/+//8P/w//D/
8P/y//L/8v/y//D/8P/v/+//7//w//H/8f/x/+3/6v/n/+j/5v/m/+z/+/8KABgAMgBT
AH0AqwDkACQBYQGbAdUBBgIfAh4CBALVAY4BKQGjACQA1f+z/6L/lP+P/5//s//C/87/
2v/g/+P/5f/m/+X/4//i/+D/4v/i/+L/4//h/+H/4f/h/+L/4//k/+b/5f/k/+P/4v/i
/+L/4v/i/+T/5P/k/+X/4//j/+P/4//j/+P/4//k/+b/5v/m/+b/5f/k/+P/4f/j/+T/
5P/k/+T/5f/l/+X/5f/l/+X/5f/l/+X/5f/m/+X/5f/k/+P/5f/m/+f/6P/n/+f/5//o
/+r/6v/q/+z/6//q/+n/6P/r/+v/6//s/+7/7//w//D/8P/v/+//7v/x//L/8v/0//X/
9v/3//f/9v/2//n/+f/8//7///8AAP//AQAEAAQABQAGAAcACQAKAAoACwAMAA0ADgAP
AA8ADwAQABEAEQASABIAEwATABMAFAAUABQAEgARABEADwAQAA8ADQANAAwACwAKAAkA
CAAGAAUABQAFAAQABAAEAAIAAQAAAP///v/+//3//f/+//7//f/8//r/+//7//n/+f/5
//j/+P/4//j/9//3//n/+f/5//j/+P/4//j/+P/2//X/9f/1//X/9f/0//T/8//z//T/
9f/z//P/8v/y//T/9f/1//X/8//z//P/8//1//b/9v/2//b/9//3//f/9f/1//X/9f/2
//b/9v/2//f/9//3//j/+v/6//r/+v/6//r/+v/7//n/+f/5//n/+//7//v/+//7//v/
+v/6//r/+v/6//r/+v/6//r/+f/3//f/9//3//j/+f/6//v/+v/5//j/9v/4//n/+f/5
//j/+P/4//j/+P/4//j/+P/4//j/+P/4//j/+P/4//b/+P/5//n/+f/3//f/9//3//f/
9//3//f/+f/5//n/+f/3//f/9//4//b/+P/2//b/9v/3//j/+f/6//r/+//7//v//P/8
//z//f/9//z//P/9//3//f/+//7////////////8//z//P/9/wEAAQD///////////3/
/f///////v/9//v/+//8//z/+P/3//X/9f/3//f/9v/0//T/8//z//P/9v/2//b/9v/1
//P/8v/x//P/8//z//P/9P/0//T/9P/y//L/8v/y//T/9P/z//P/8f/y//P/8//x//H/
8P/v/+z/6v/q/+r/8f/8/wgAGAAzAFcAgQCyAO4ALQFrAaMB3AENAiICHAL/AcwBeQEJ
AYIACwDJ/6z/nP+P/5H/pf+6/8b/0P/a/9//4//o/+j/5//n/+b/5f/k/+P/4//l/+X/
5f/l/+X/5f/l/+b/5P/k/+T/5P/m/+b/5v/m/+b/5v/m/+f/5f/l/+X/5f/n/+f/5//o
/+b/5v/m/+b/6P/o/+j/5//l/+b/5v/m/+j/6f/p/+n/5//n/+f/5//p/+n/6f/q/+r/
6//r/+v/6f/o/+f/5v/o/+n/6v/s/+r/6v/q/+z/7P/s/+z/7P/v/+//7//w/+7/7//w
//D/8//z//T/9P/z//T/9P/2//X/9v/3//f/+v/6//3//f/8//7///8AAAMABQAIAAgA
CQAKAAsADQANAAwADAAMAA4AEAASABMAEwAUABUAFQAWABYAFwAXABcAGAAYABgAFgAV
ABUAEwAUABMAEQARABAADwAOAA0ACgAIAAcABwAFAAQABAAEAAIAAQAAAP//AAAAAP//
///8//z/+//6//z//f/9//v/+f/5//j/+P/4//j/9//3//n/+f/5//j/+P/4//j/+P/4
//f/9//3//X/9f/0//T/8//z//T/9f/3//f/9v/2//X/9f/0//P/9f/1//X/9f/1//b/
9v/2//b/9//3//f/9//3//f/9//4//j/+P/4//n/+f/5//r/+v/6//r/+v/6//r/+v/7
//v/+//7//v/+f/5//n/+f/7//v/+v/6//j/+P/4//j/+P/4//j/9//5//n/+f/5//j/
9//2//X/9v/3//j/+P/4//n/+f/5//b/9v/2//b/9v/2//b/9v/2//b/9v/2//j/+P/4
//b/9P/1//X/9f/1//X/9f/1//f/9//3//f/9f/1//X/9f/0//X/9v/3//j/9v/3//f/
9//6//r/+v/7//v/+v/6//v/+//7//z//P////////////z//P/8//3///////3//f/9
//3/+//7//n/+f/4//f/+f/5//r/+v/4//f/9f/1//X/9f/0//L/8f/v/+7/7f/v//D/
8f/y//L/8f/x//H/7//v/+//7//u/+7/7v/u//D/8P/w//D/8P/w/+//7//v//D/8f/x
//H/7//u/+n/5v/m/+j/7P/1/wAADgAiAD8AZwCXANAADgFPAZEB0QEGAiUCJgIIAtcB
jAEdAY8ADAC5/5P/gv90/3P/i/+l/7b/xv/U/9r/3f/h/+D/4v/h/+H/4P/i/+L/4v/j
/+P/4//j/+P/5f/l/+X/5v/k/+T/5P/k/+b/5v/m/+b/5v/m/+b/5//n/+f/5//n/+f/
5//n/+j/5v/m/+b/5v/m/+b/5v/l/+b/6P/p/+r/6f/p/+j/5//o/+n/6v/r/+r/6f/o
/+j/6v/r/+v/6//s/+z/7P/s/+v/6//r/+z/7v/u/+7/8P/w//D/8P/w/+//7//v//D/
8v/z//T/9P/1//X/9v/2//f/+P/4//r/+//8//3//f8AAAAAAwADAAQABgAHAAgACQAL
AA4ADgARABIAEwAVABYAFgAXABgAFwAYABkAGQAcAB4AIAAhACEAIAAgAB8AIQAiACIA
IgAeAB0AHQAbABgAFwAVABUAFAATABIAEQAPAAwACgAJAAcABgAGAAYABAADAAIAAQAA
AAAA/////wAAAAD///7//f/9//z/+f/5//n/+P/4//r/+v/5//n/+P/3//b/9P/2//b/
9v/2//b/9f/1//X/9//3//b/9v/z//P/9P/1//f/9//2//b/9//5//r/+//5//n/+f/5
//v//P/8//z//P/9//3//f/9//3//f/9//7//v/+//7//f/9//3//v8AAAAAAAAAAAAA
AAAAAAEA///////////////////////////+//7//v/+//7//v/+//7//v/9//3//f/9
//3//f/9//3//f/7//v/+//6//r/+//7//v//P/8//z//P/8//z//P/8//z//P/8//z/
+v/6//r/+P/6//v/+//7//n/+f/5//n/+f/5//n/+f/7//v/+//7//r/+f/4//j/+P/4
//j/+P/5//j/+v/6//r/+v/8//3//f/9//z//P/8//3////+//7/////////AAAAAAEA
AQABAAEA/v/+//7///8BAAEA/////wEAAQD///////////7//f/7//v//P/8//z/+//5
//n/+f/5//j/9v/2//X/9f/1//b/9v/2//b/9P/z//P/8//z//P/8//z//T/9P/0//T/
9P/0//T/9P/0//T/8//z//H/8v/z//P/9f/z//D/7f/q/+r/6v/u//n/BgAYADIAUwB7
AKsA5AAiAWEBmQHRAQICHwIgAggC2wGYATEBqwAqANn/t/+m/5b/j/+h/7f/xP/S/9z/
4P/j/+f/5v/o/+f/5//m/+X/5P/j/+P/5f/l/+X/5f/l/+X/5f/m/+b/5v/m/+b/5v/m
/+b/5v/m/+b/5v/n/+f/5//n/+f/5f/l/+X/5v/o/+j/6P/o/+j/6P/o/+f/5f/m/+b/
5v/o/+n/6f/p/+f/5//n/+f/6f/p/+n/6v/o/+n/6f/p/+r/6v/q/+r/6//r/+v/7P/q
/+r/6v/s/+7/7v/u/+7/7//v/+//8P/u/+//8P/w//P/8//0//T/9f/2//b/+P/5//r/
+//7//z//P///////v8AAAEAAgAFAAcACgAKAAkACgALAA0ADgAOAA8AEAAPABAAEQAR
ABEAEgATABMAFAAUABUAFQATABQAFAAUABMAEwAUABMAEgARAA8ADwAMAAsACgAJAAkA
CAAIAAkABwAGAAYABgAEAAMAAgABAP7//v/9//3/+v/6//n/+P/6//v/+//5//n/+f/4
//j/+v/6//n/+f/3//f/9//2//T/9P/0//T/9v/1//X/9f/z//P/8v/y//P/8//0//X/
8//z//L/8v/w//H/8f/x//P/8//z//P/8//0//T/9P/0//X/9f/1//X/9f/1//X/9v/2
//b/9v/3//f/9//4//b/9v/2//b/+P/4//j/+f/5//n/+f/5//f/9//3//f/+f/5//j/
+P/4//j/+P/4//r/+v/6//n/9//3//f/9//1//X/9f/1//f/9//3//b/9P/1//X/9f/2
//b/9v/2//b/9v/2//b/9P/0//T/9P/3//j/+f/4//b/9//3//f/9//3//f/9//3//f/
9//3//X/9f/1//X/9f/1//X/9v/2//T/9v/2//b/9v/4//n/+f/5//r/+v/6//v//f/8
//z//f/7//v//P/8//3//f/9//3//v/+//7//////////f/9///////9//3/+//7//r/
+f/7//v//P/8//r/+f/3//f/9f/1//T/8v/0//P/8//z//T/9P/0//T/8//x//D/7//x
//H/8f/x/+7/7v/u/+7/8P/w//D/8P/y//L/8f/x/+//8P/x//H/8f/z//L/7f/q/+j/
5v/o//P/AAAMACAAPwBhAI0AwgD8AD0BewGzAeoBFQIkAhYC8QG0AV0B5QBgAPn/w/+q
/5r/j/+V/6v/vP/I/9T/3P/h/+X/5v/k/+P/4//i/+T/5P/k/+X/5f/l/+X/5f/k/+P/
4v/i/+P/5P/l/+b/5v/m/+b/5v/k/+T/5P/l/+f/5//n/+f/5//n/+f/6P/o/+j/6P/o
/+j/6P/o/+f/5f/m/+b/5v/n/+n/6v/r/+r/6f/o/+f/6f/p/+n/6v/q/+v/6//r/+r/
6v/q/+r/6//r/+v/7P/s/+z/7P/u/+7/7v/u/+7/7//v/+//8P/w//H/8v/y//X/9f/2
//b/9f/2//b/+P/5//r/+//7//z//P//////AAACAAMABAADAAUACAAIAAkACgALAA0A
EAAQABEAEgARABIAEwATABUAFgAXABcAGAAYABkAGQAXABgAGAAYABgAFwAXABUAFAAT
ABEAEQAQAA8ADgANAAwACgAJAAkABwAGAAYABgAGAAUABAADAAAAAAD//////v/+//3/
/P/8//3//f/7//v/+//6//r//P/8//v/+//6//n/+P/2//b/9v/2//b/+P/3//f/9//2
//X/8//y//L/8//1//f/9//3//b/9v/0//X/9f/1//X/9f/1//X/9f/2//b/9v/4//n/
+f/5//f/9//3//f/+v/6//r/+v/5//n/+f/6//r/+v/6//r//P/8//z//f/8//v/+v/5
//v/+//7//v/+//7//r/+v/6//r/+v/6//r/+v/6//n/9//3//f/9//3//f/9//3//n/
+f/5//j/+P/5//n/+f/4//j/+P/4//b/9v/2//b/+P/4//j/+P/2//b/9v/0//T/9f/1
//X/9//3//f/9//5//f/9f/2//f/+P/5//r/+P/5//n/+f/6//r/+v/7//3//P/8//3/
/P/7//v/+v/9//3//f/9//r/+v/6//v///////3//f/9//3/+//7//v/+//6//n/9//3
//j/+P/2//X/8//z//P/8//y//D/8v/x//H/8f/w//D/8P/w//L/8f/x//H/8f/x//H/
8f/w//D/8P/w//L/8v/y//L/8f/w/+7/7f/v//D/8f/x//X/8f/s/+v/7P/o/+b/7v/7
/wgAFgAuAE0AdwCrAOQAJgFpAakB4QESAisCIgL8AcEBagHtAF8A7P+r/5H/fv9y/3v/
lf+p/7b/yP/W/9z/4f/n/+b/5P/j/+P/4v/j/+T/5f/n/+b/5f/k/+P/4//j/+P/5P/l
/+b/5//o/+f/5v/l/+T/5P/k/+T/5f/l/+X/5f/l/+f/5//n/+j/6v/q/+r/6v/o/+j/
6P/n/+f/6P/o/+j/5v/n/+f/5//p/+n/6f/p/+v/6//r/+z/6//r/+r/6f/q/+r/6v/q
/+v/6//r/+z/7P/s/+z/7v/s/+z/7P/s/+//7//v//D/8v/z//T/9P/z//P/9P/0//X/
9v/2//j/+//8//3//f/8//z//////wIABAAFAAYACQALAA4ADgAPABAAEQATABQAFAAV
ABYAFwAYABkAGQAbABwAHQAdAB4AHgAfAB8AHQAeAB4AHgAcABsAGwAZABYAFQATABMA
EAAPAA4ADQAMAAoACQAJAAUABAAEAAQAAgABAAAA///+//7//f/9//7//v/9//z/+//7
//r/9//5//n/+P/4//j/+P/3//f/9//3//f/9v/2//b/9v/2//b/9f/1//X/9//3//b/
9v/1//X/9v/3//f/9//2//b/+P/5//n/+f/5//n/+f/5//n/+v/6//r//P/9//3//f/7
//v/+//7////AAABAAIAAgABAAAAAAAAAAAAAAAAAAAAAAAAAAEAAQABAAEAAQABAAEA
AQABAAEAAQAAAAAAAAAAAAAAAAAAAAAAAAD//wEAAQABAAEAAQABAAEAAQD////////+
//7/////////AAAAAAAAAAD+//7//v/+//7//v/+//7/AAAAAAAA/v/8//3//f/9////
///////////9////AAAAAAAAAAAAAAAAAQABAAEABAAEAAQABQAFAAQABAAFAAMAAwAE
AAQABwAHAAcABwAGAAYABgAHAAkACQAHAAcACQAJAAcABwAFAAUABAADAAUABQAGAAYA
AgABAP///////////v/8//z/+//7//v//v/+//7//v/+//3//f/9//v/+//7//v/+v/6
//r/+v/8//z//P/8//z//P/7//v/+//8//3//f/9//v/+P/1//T/8v/y//T//f8IABYA
KgBJAG8AnQDSABIBUwGRAckB/AEhAiwCHAL3Ab4BaQHtAGIA+f/H/7L/ov+X/5//t//I
/9T/4v/q/+3/8f/y//D/7//v/+7/8P/w//D/8f/w/+//7v/t/+//7//v//D/8P/w//D/
8P/w//D/8P/w//L/8v/y//P/8f/x//H/8f/v/+//7//w//D/8P/w//D/8f/y//P/8//1
//b/9v/2//T/9f/1//X/8//z//P/8//z//P/8//0//T/9f/1//X/9v/2//b/9v/2//X/
9P/0//b/9v/2//j/+v/6//r/+v/6//n/+P/4//n/+//9//7//f/9//7//v8BAAIAAgAE
AAMABAAFAAUACAAIAAsACwAMAA4ADwAQABEAEwAWABYAFwAYABkAGwAcABwAHQAeAB0A
HgAfAB8AHwAgACEAIQAiACIAIwAjACUAJgAmACYAJAAjACMAIQAeAB0AGwAbABoAGQAY
ABcAFgAUABMAEwATABIAEgASABAADwAOAA0ACgAKAAkACQAJAAoACgAKAAkACQAIAAUA
BwAHAAYABgAGAAYABQAFAAUABQAFAAQABAAEAAQABAAEAAMAAwADAAMAAwACAAIAAwAD
AAQABQAEAAMAAQAAAAIAAwADAAMAAQABAAEAAQACAAQABQAGAAQABQAFAAUABQAFAAUA
BQAHAAgACQAKAAoACQAIAAgACAAIAAgACAAKAAoACgALAAkACQAJAAkACwALAAsACwAJ
AAkACAAIAAgACAAIAAgACAAIAAgABwAJAAkACQAJAAkACQAJAAkACQAJAAkACAAIAAkA
CQAJAAgACAAIAAgACAAIAAgACAAIAAgACAAIAAgACAAIAAYACAAJAAkACQAHAAcABwAH
AAkACQAJAAkACQAJAAkACQAIAAcABgAGAAgACAAIAAgACwAMAAwADAAMAA0ADQANAA0A
DgAOAA4ADQANAA0ADQAQABAAEAAQAA4ADwASABAAEAAQABAAEAAQABAAEAAPAA4ADQAM
AAwADAAMAAwACgAKAAoACgAIAAgACAAIAAYABgAGAAYABgAGAAYABgAGAAYABgAGAAYA
BgAGAAYABAAEAAQABAAGAAYABgAGAAYABgAGAAYABgAGAAYABgAGAAYABgAGAAQAAgAA
AP7/CAASABwAJgBHAGYAhQCkANwAFAFMAYQBrgHWAf4BJgL5AcwBnwFyARIBtABWAPj/
5v/U/w==
         </WaveFormData>
      </LeadData>
      <LeadData>
         <LeadByteCountTotal>10000</LeadByteCountTotal>
         <LeadTimeOffset>0</LeadTimeOffset>
         <LeadSampleCountTotal>5000</LeadSampleCountTotal>
         <LeadAmplitudeUnitsPerBit>4.88</LeadAmplitudeUnitsPerBit>
         <LeadAmplitudeUnits>��V</LeadAmplitudeUnits>
         <LeadHighLimit>2147483647</LeadHighLimit>
         <LeadLowLimit>268435456</LeadLowLimit>
         <LeadID>V5</LeadID>
         <LeadOffsetFirstSample>0</LeadOffsetFirstSample>
         <FirstSampleBaseline>0</FirstSampleBaseline>
         <LeadSampleSize>2</LeadSampleSize>
         <LeadOff>FALSE</LeadOff>
         <BaselineSway>FALSE</BaselineSway>
         <ExcessiveACNoise>FALSE</ExcessiveACNoise>
         <MuscleNoise>FALSE</MuscleNoise>
         <LeadDataCRC32>1572926500</LeadDataCRC32>
         <WaveFormData>
+v/6//r/+v/4//j/+P/4//j/+P/4//j/+P/4//j/+P/2//b/9v/2//j/+P/4//j/+P/4
//j/+P/2//b/9v/2//b/9v/2//b/+P/4//j/+P/2//b/9v/2//b/9v/2//b/+P/4//j/
+P/4//j/+P/4//n/+v/6//r/+//8//z//P/7//v/+//7//v//P/9//3/AAABAAEAAQD/
////AQACAAIAAQAAAAAAAAAAAP////////3//f/+//7//v/+//z/+//5//j/+P/5//n/
+P/4//b/9f/0//P/8//z//P/8//1//T/9P/0//T/8//z//P/8//z//P/8//z//P/8//z
//P/8v/y//L/8v/y//P/8//y//H/7//t/+z/6v/s//D/9//+/wcAFAAlADoAVQB1AJwA
wADjAAoBLAFAAUgBSgFAAScB/QDEAIkATwAhAP7/5f/X/9v/4f/i/+X/6v/r/+3/7f/q
/+n/6f/p/+n/6f/o/+j/6P/o/+j/6P/o/+j/6P/p/+n/6f/p/+n/5//n/+f/5//p/+n/
6f/p/+f/5//o/+j/6P/p/+v/7P/q/+r/6v/q/+r/6v/q/+r/6v/q/+r/6v/o/+n/6f/p
/+v/6//r/+v/6f/p/+n/6f/r/+v/7P/s/+z/7P/q/+z/6v/q/+r/6//r/+v/6//s/+z/
7P/s/+z/7v/v/+//7//u/+7/7v/v/+3/7v/u/+7/8P/x//T/9v/0//T/9f/1//f/+P/5
//r/+v/8//3//v/9/wAAAAABAAQABQAGAAcABgAHAAgACQAMAA0ADgAPAA0ADQAOAA8A
EQARABIAEgASABIAEgASABAAEAAPAA4ADQAMAAsACgAKAAkABwAGAAgABgAFAAQABQAE
AAMAAwAAAP/////+///////+//3/+//7//v/+v/6//v/+//5//n/+f/5//n/+f/5//n/
+P/4//j/+P/3//f/+P/4//f/9f/1//X/9f/3//f/9//3//b/9v/2//b/9P/0//T/9P/2
//b/9v/2//b/9v/2//b/9//3//f/9//1//b/9v/1//f/9//3//f/9v/2//b/9v/4//j/
+P/4//f/9//3//f/9//3//f/9//3//f/9//3//f/9//3//f/+f/5//j/+P/4//j/+P/4
//b/9v/2//b/9v/2//b/9f/3//j/+P/4//b/9v/2//X/9f/1//b/9v/2//X/9f/2//b/
9v/2//X/9f/1//X/9f/z//P/8//z//T/9P/1//X/9f/1//X/9f/z//L/8v/y//T/9f/1
//X/8//z//P/8//1//X/8//z//T/9P/0//T/9P/2//f/+P/4//b/9//4//j/+v/5//n/
+f/7//v//P/9//v//P/9//3/+//7//v//f/+//7//f/8//z//P/8//v//f/9//v/+//6
//r/+v/6//r/+f/3//b/9P/z//P/8v/y//H/8f/x//H/8f/x//H/8f/x//D/8P/y//L/
8f/x//H/8f/x//H/7//v/+//7//v/+//7v/u/+7/7v/u/+//7//w/+3/6f/n/+b/5P/k
/+r/8//+/wsAHAAtAEAAWwCBAKgAygDvABQBMgFCAUYBQgEwAQ8B3QCkAGkAMwALAO7/
1//P/9n/3//i/+f/6P/n/+n/6//o/+f/5//n/+f/5//m/+b/6P/o/+j/6P/o/+j/6P/p
/+f/5//n/+f/6f/p/+n/6f/n/+f/5//n/+n/6f/q/+r/6f/p/+r/6v/q/+r/6v/q/+j/
6P/o/+j/6P/o/+j/6P/o/+n/6f/p/+n/6f/p/+n/6f/p/+n/6f/p/+n/6v/q/+j/6P/m
/+j/6v/q/+r/6//r/+v/6//s/+7/7v/u/+7/7P/t/+3/7f/u/+7/7v/v/+//8P/w//D/
8f/x//P/9P/0//T/9f/1//X/9v/3//j/+P/6//v//P/9/wAAAAABAAQABQAGAAcABgAH
AAgACQAKAAsADAANAA0ADQAOAA8AEQARABIAEgASABIAEgASABAAEAAPAA4ADQAMAAsA
CgAKAAkABwAGAAQAAgABAAAAAQAAAP/////+//3//f/8//v/+//6//n/+f/5//n/+P/4
//n/+f/3//f/9//3//f/9f/1//X/9P/2//b/9v/1//X/9v/2//X/8//z//P/8//1//X/
9f/1//T/9P/0//T/9P/0//T/9P/y//L/8v/y//L/8v/y//L/8//z//P/8//1//b/9v/1
//X/9f/1//X/9v/2//b/9v/2//b/9v/2//f/9//3//f/9//3//f/9//3//f/9//3//f/
9//3//f/9f/1//T/9P/2//b/9v/2//b/9v/2//b/9P/0//T/8//1//b/9v/2//b/9v/2
//X/9f/1//b/9v/2//X/9f/2//T/9P/0//P/9P/1//b/9//1//X/9f/1//T/9P/1//X/
9//3//f/9//1//T/9P/0//T/9f/1//X/9f/0//b/9v/2//b/9v/3//j/+P/4//n/+v/6
//r/+f/5//n/+f/5//r/+//9//7///////3//f/9////AAAAAP///v8AAAAAAAD///3/
/f/7//v//P/8//z//P/6//n/9//2//b/9f/1//T/9P/z//P/8//z//P/8//z//P/8//y
//L/8v/y//H/8f/z//P/8//z//H/8f/x//H/8f/x//D/8P/y//L/8v/z//P/8P/t/+v/
6f/o/+j/6v/w//n/AAAJABYAJwA+AF0AgQCoAMwA9QAYATQBRAFIATwBJAH/AMkAjABR
ABsA8//W/8X/xf/P/9X/3v/l/+j/6//r/+v/7P/r/+v/6//p/+n/6P/o/+r/6v/q/+r/
6v/q/+r/6//r/+v/6//r/+v/6//r/+v/6//r/+v/6//r/+v/7P/s/+v/6//s/+z/6v/q
/+r/6v/q/+r/6v/q/+j/6P/o/+j/6//t/+7/7//v/+//7//v/+//7//v/+//7//v//D/
8P/u/+7/7P/u/+7/7v/u/+//8f/x//H/8v/y//L/8v/y//D/8f/x//H/9P/0//T/9f/1
//b/9v/2//X/9f/3//j/+f/6//z//f/9//7///8AAAIABAAFAAYABQAIAAgACQAKAAsA
DAANAA4ADwAQABEAFAAVABYAFwAVABUAFgAXABcAFwAYABgAGAAYABgAGAAWABYAFQAU
ABEAEAAPAA4ADgANAAsACgAIAAYABQAEAAEAAAD/////AAD//////v/9//3//P/7//v/
+//7//r/+v/7//v/+f/3//f/9//3//f/9//3//b/+P/4//j/9//3//j/+P/3//f/9//3
//f/9//3//f/9//2//b/9v/2//j/+P/4//j/9v/2//b/9v/4//j/+P/4//n/+f/5//n/
+f/6//r/+f/7//v/+//7//r/+v/6//r//P/8//z//P/9//3//f/9//3//f/9//3//f/9
//3//f/7//v/+//7//3//f/8//z//P/8//z//P/+//7//v/+//z//P/8//v/+f/6//r/
+v/6//r/+v/5//n/+f/6//r//P/7//v//P/+//7//v/9//z/+//6//n/+f/5//n/+f/6
//r/+//7//n/+f/5//n/+//6//r/+v/4//n/+f/5//n//P/6//r/+v/6//z//f/+//7/
/v///wAAAAAAAP////////////8AAAEA//8AAAEAAQADAAMAAwAFAAYABgAFAAQABAAE
AAQAAwADAAMAAQABAAIAAgACAAIAAAD///3//P/8//v/+//6//r/+f/5//n/+f/5//n/
+f/5//n/+P/4//j/+P/3//f/9//3//f/9//3//f/9//3//X/9f/0//T/9v/2//b/9//3
//b/8//x/+//7v/u//D/8v/5/wIADQAcACsAQABdAIEApgDKAO8AFgE2AUgBTgFMAT4B
HwHzALYAeQBDABkA+P/h/9n/3f/j/+j/7f/u/+//8f/x//D/7//v/+//7//v/+7/7v/u
/+7/7v/u/+7/7v/u/+//7v/t/+z/6//s/+3/7v/v//H/8f/x//H/8P/v/+//7v/v/+//
8P/w//D/8P/w//D/8P/w//D/8P/w//D/8P/w/+7/7//v/+//7//v/+//7//v/+//7//v
/+//7//w//D/8v/y//D/8v/y//L/8v/z//H/8f/x//L/8v/y//L/8v/y//P/8//z//T/
9P/0//X/9f/2//b/9v/3//f/+f/6//z//P/9//3//v/+//7//v8AAAIAAwAEAAMABgAG
AAcACgALAAwADQAMAA0ADgAPABIAEwAUABUAFwAXABgAGQAXABcAGAAYABgAGAAYABgA
FAAUABMAEgATABIAEQAQABAADwANAAwADAAKAAkACAAHAAYABQAFAAQAAwADAAIAAQAB
AAAA//8BAAEAAQAAAP7///////3////////////9//3//f/8//z//P/8//v/+f/6//r/
+f/7//v/+//7//v/+//7//v/+v/6//r/+v/4//j/+P/4//j/+P/4//j/+P/4//j/+P/5
//n/+f/5//n/+v/6//n/+f/5//n/+f/6//r/+v/6//r/+v/6//r/+//7//v/+//5//n/
+f/5//v/+//7//v/+//7//v/+//7//v/+v/6//r/+v/6//r/+v/6//r/+v/6//r/+v/5
//n/+v/6//r/+v/6//r/+f/7//v//P/8//r/+f/5//r/+P/4//j/9//5//n/+f/5//f/
9//3//f/+P/4//n/+f/3//f/9//3//n/+P/4//j/9v/3//f/9//5//n/+f/5//j/9//2
//X/+P/7//n/+P/6//r/+v/6//r/+//8//z//P/9//7//v/8//v/+//7//v/+//8//3/
//8AAAEAAQABAAEAAQADAAIAAgABAAAAAAAAAAAA/////////f/9//7//v/+//7//P/7
//n/+P/4//f/9//2//j/9//3//f/9f/1//X/9f/1//X/9P/0//b/9v/1//X/8//z//P/
8//z//P/8//z//P/8//y//L/8v/y//L/8//1//L/7//t/+3/6v/o/+z/9P/9/wQAEQAk
ADUASgBnAI0AsgDUAPsAIgE6AUYBSgFEATABDwHdAJ4AYwAxAA0A8v/d/9f/3f/f/+L/
6f/s/+3/7//v/+z/6//r/+v/6//r/+r/6v/o/+j/6P/o/+r/6v/q/+v/6//r/+v/6//r
/+v/6//r/+v/6//r/+v/6//r/+z/7P/p/+n/6v/q/+v/7P/t/+7/7P/s/+z/7P/s/+z/
7P/s/+z/7f/t/+3/7f/t/+3/7f/t/+3/7f/t/+v/6//s/+z/7v/u/+z/7v/u/+7/7v/v
/+//7//v//D/8P/w//D/8P/w//H/8f/x//T/9P/0//X/8//0//T/9P/1//X/9//4//j/
+P/5//n/+v/6//r/+v/7//7/AAACAAEABAAEAAUABgAHAAgACQAKAAsADAANABAAEQAS
ABMAEwATABQAFQAVABUAFgAWABQAFAAUABQAFAAUABMAEgARABAADwAOAA4ADQALAAoA
DAAKAAkACAAHAAYABQAFAAQAAwADAAIAAQABAAAA//8BAAEAAQAAAP7///////3//f/9
//3//f/9//3//f/8//7//v/+//3/+//8//z/+//7//v/+//7//v/+//7//v//P/8//z/
/P/7//r/+f/4//r/+v/6//r/+v/6//r/+v/5//n/+f/5//v//P/8//v/+f/5//n/+f/6
//r/+v/6//z//P/8//z/+//7//v/+//7//v/+//7//v/+//7//v/+//7//v/+//7//v/
+v/6//r/+v/6//r/+v/6//r/+v/6//r/+v/5//v//P/8//z/+v/6//r/+f/5//n/+v/6
//r/+f/5//r/+v/6//r/+f/5//n/+f/5//n/+f/5//n/+v/6//v/+//7//v/+//7//n/
+P/4//j/+P/5//n/+f/5//n/+f/5//f/9//5//f/+P/6//r/+v/6//r/+//8//z//P/9
//7//v/+//3//f/9//3//f/+//////8AAAEAAQD///////8BAAQABAADAAIAAgACAAIA
AQABAAEA/////wIAAgACAAIA/v/9//v/+v/8//v/+//6//j/9//3//f/9//3//f/9//1
//X/9P/0//T/9P/z//P/9f/1//X/9f/1//X/9f/1//X/9f/0//T/9v/2//b/9//1//T/
8//x/+//7P/s/+7/8P/3//z/BQAQACEANgBNAG8AlgC6ANkAAAEmATwBRAFKAUIBKQEF
AdAAkQBZACkAAgDn/9f/2f/f/+L/5f/q/+3/7//v//D/7//v/+//7f/t/+z/7P/s/+z/
7P/s/+z/7P/s/+3/6//r/+v/6//t/+3/7f/t/+//7//v/+//7f/t/+7/7v/t/+3/7v/u
/+z/7P/s/+z/7v/u/+7/7v/u/+7/7v/u/+7/7//v/+//7f/t/+3/7f/t/+3/7f/t/+3/
7f/u/+7/7v/u/+z/7v/w//D/8P/x//H/8f/x//L/8v/y//L/8v/y//P/8//z//L/8v/y
//P/9f/2//b/9v/3//f/+f/6//j/+P/5//n/+//8//3//v/+/wAAAQACAAMABgAGAAcA
CAAJAAoACwALAAsACwALAA0ADwARABMAFQAVABYAFwAVABUAFgAWABgAGAAYABgAFgAW
ABUAFAATABIAEQAQABAADwANAAwACgAIAAcABgAHAAYABQAFAAQAAwADAAIAAwADAAIA
AQD////////+//7///////3//f/9//3//f/7//v/+//6//z//P/8//v//f/+//7//f/7
//v/+//7//n/+f/5//n/+P/4//j/+P/4//j/+P/4//j/+P/4//j/+P/4//j/+P/5//n/
+f/5//v//P/8//v/+f/5//n/+f/8//z//P/8//r/+v/6//r//f/9//3//f/7//v/+//7
//v/+//7//v/+//7//v/+//9//3//P/8//z//P/8//z/+v/6//r/+v/8//z//P/7//n/
+v/6//r/+v/6//r/+f/7//v//P/8//r/+f/5//r/+v/6//r/+f/5//n/+f/5//n/+f/5
//n/+P/4//n/+f/5//n/+f/5//n/+P/4//j/+v/5//n/+f/4//r/+v/6//r/+v/7//z/
/P/8//3//v/+//z/+//7//v//f/9//7//////wAAAQABAAEAAQABAAMABAAEAAMAAgAA
AAAAAAD//wEAAQD//////v/+//7//v/+//3/+//6//r/+f/5//j/9//1//T/8//0//X/
9v/3//X/9f/0//T/9P/0//P/8//z//P/8//z//X/9f/1//X/8//z//L/8v/y//L/8v/z
//P/8v/x/+//6//o/+r/6v/w//f//v8HABYAJwA+AFsAfwCkAMoA8QAaATYBQgFCATwB
JgH/AMkAigBPABkA8//W/8X/x//R/9f/3P/j/+j/6f/r/+v/6v/p/+n/6f/r/+v/6v/q
/+r/6v/q/+r/6v/q/+r/6//r/+v/6//r/+v/6//r/+v/6//r/+v/6//t/+3/7v/u/+v/
6//s/+z/7v/u/+7/7v/s/+z/7P/s/+7/7v/u/+7/7P/t/+3/7f/t/+3/7f/t/+3/7f/t
/+3/7//v//D/8P/w//D/7v/w//L/8v/y//P/8f/x//H/8v/y//L/8v/y//D/8f/x//H/
8//0//X/9//3//j/+P/4//f/9//5//r//P/8//3//f///wAAAQACAAIABAAFAAYACQAM
AAwADQAOAA8AEAARABIAEwAUABUAFAAVABYAFwAYABkAGwAdABsAGwAcABwAHAAcABwA
HAAaABoAGQAYABUAFAATABIAEgARAA8ADgAMAAoACQAIAAUABAADAAMABAADAAMAAgAB
AAEAAAD///////////7//P/9//3/+//7//v/+//7//3//f/9//z/+v/6//r/+f/5//r/
+v/5//n/+f/5//n/+//7//v/+//4//j/+P/4//j/+P/4//j/+//8//3//v/8//z//P/8
//3//f/9//3//f/+//7//f/9//3//f/9//7//v/+//7//v/+//7//v//////////////
///////////////////9//3//f/9///////+//7//P/8//z//P/8//z//P/8//z//P/8
//v/+//8//z//P/8//z//P/7//n/+f/6//r//P/7//v//P/8//z//P/7//v/+//7//v/
+//7//v/+//6//r/+//7//v/+//7//v/+//6//r/+v/8//3//f/9//v/+//7//v/+f/5
//n/+f/6//z//P/8//z//P/8//3//v/+//z//f/+//7/AAD/////////////AAABAAEA
AgADAAMAAgABAAAAAQAEAAQAAwACAAIAAgACAAEAAQABAP/////+//7//v/+//7//f/7
//r//P/7//v/+v/4//f/9//3//f/9//3//f/9//3//b/9v/2//b/9f/1//f/9//3//f/
9f/1//X/9f/1//X/9P/0//T/9P/0//X/9f/0//H/7//t/+z/6v/u//T/+/8EABEAIAAx
AEgAZwCNALAA1AD3AB4BOAFGAUoBRAE0AREB3wCkAGkANQAPAPD/2f/X/9//4//k/+n/
7P/t/+3/7f/u/+3/7f/t/+v/6//q/+r/6v/q/+r/6v/s/+z/7P/t/+v/6//r/+v/7f/t
/+3/7f/t/+3/7f/t/+3/7f/u/+7/7f/t/+7/7v/s/+z/7P/s/+7/7v/u/+7/7P/s/+z/
7P/s/+3/7f/t/+3/7f/t/+3/7//v/+//7//t/+3/7v/u/+7/7v/s/+7/7v/u/+7/7//t
/+3/7f/u//D/8P/w//D/8P/x//H/8f/y//L/8v/z//P/9P/0//T/9f/1//f/+P/4//j/
+f/5//n/+v/7//z//P/+////AAABAAQABAAFAAYABwAIAAkACgALAAwADQAOAA8AEAAR
ABEAEQASABMAEQARABIAEgAUABQAFAAUABIAEgARABAADwAOAA0ADAAMAAsACQAIAAoA
CAAHAAYABwAGAAUABQACAAEAAQAAAAEAAQAAAP///f/9//3//P/+///////9//v/+//7
//v//f/9//3//P/8//z//P/7//n/+v/6//n/+f/5//n/+f/5//n/+f/5//j/+P/4//j/
+v/6//r/+v/5//j/9//2//j/+P/4//j/+f/5//n/+f/3//j/+P/3//n/+f/5//n/+P/4
//j/+P/4//j/+P/4//n/+f/5//n/+f/5//n/+f/5//n/+f/5//n/+f/5//n/+f/5//j/
+P/6//r/+v/6//r/+v/6//r/+v/6//r/+f/3//j/+P/4//r/+v/6//n/+f/5//r/+v/4
//f/9//4//j/+P/4//f/9f/1//X/9f/2//f/+P/5//j/+P/5//n/+f/5//n/+f/5//j/
+P/4//b/9//3//f/9//3//f/9//5//j/+P/4//j/+P/6//v//P/8//z//f/+//7//v/9
//3//f/9//3//v//////AAABAAEA////////AQACAAIAAQAAAAAAAAAAAP////////3/
/f8AAAAAAAAAAPz/+//5//j/+P/3//f/9v/2//X/9f/1//f/9//3//f/9v/1//P/8v/z
//T/9P/1//P/8//z//P/8//z//P/8//1//X/9P/0//T/9P/0//X/8//0//P/8f/v/+z/
6v/s//L/+f/+/wcAGAApADwAVwB5AKAAxADnAA4BMAFCAUoBTAE+ASEB9wDCAIUATQAf
AP7/4//X/93/4f/i/+n/7P/t/+//8f/w/+//7//v/+3/7f/s/+z/7v/u/+7/7v/s/+z/
7P/t/+//7//v/+//7//v/+//7//t/+3/7f/t/+//7//w//D/7//v//D/8P/u/+7/7v/u
//D/8P/w//D/7v/u/+7/7v/w//H/8f/x/+//7//v/+//8f/x//H/8f/z//P/9P/0//L/
8v/w//L/8v/y//L/8//z//P/8//0//T/9P/0//T/9P/1//X/9f/1//T/8//z//T/9v/3
//j/9//3//n/+v/6//r/+//7//3//v///wAAAAACAAMABAAFAAgACAAJAAoACwAMAA0A
DgAPABAAEQASABMAFAAVABUAFQAWABcAFwAXABgAGAAYABgAGAAYABYAFgAVABQAFQAU
ABMAEgAQAA8ADQAMAA4ADAALAAoACQAIAAcABwAGAAUABQAEAAMAAwACAAEAAQABAAEA
AAAAAAEAAQD//////////////////////v/+//7//v/9//v//P/8//v//f/9//3//f/8
//v/+v/5//n/+v/7//z//P/8//z//P/6//r/+v/6//r/+v/6//r/+//7//v/+//5//r/
+v/5//n/+f/5//n//P/8//z//P/6//r/+v/6//v/+//7//v//f/9//3//f/7//v/+//7
//v/+//7//v/+//7//r/+v/8//z//P/8//z//P/8//z/+v/6//r/+f/5//r/+v/6//r/
+v/6//n/+f/5//r/+v/6//n/+f/6//r/+v/6//n/+f/5//n/+f/5//n/+f/5//j/+P/5
//n/+f/5//n/+f/7//r/+P/4//n/+v/7//z/+v/7//z//P/8//3//v/+/wAA////////
/f/9//7///8BAAIAAwADAAEAAQABAAMABgAGAAUABAAEAAQABAADAAMAAwABAAEAAAAA
AAAAAAAAAP///f/8//r/+f/5//j/+v/5//n/+f/3//f/9//3//n/+f/4//j/+P/4//f/
9//3//f/9//3//n/+f/5//n/9//3//b/9v/2//b/9v/3//v/+P/z//P/8//w/+z/8v/4
////CAATACIANQBOAG8AlQC8AOAABQEqAUABSgFKATwBIAHzALkAfABDABEA7f/U/8n/
0f/Z/93/5P/r/+7/8//z//P/8P/v/+//7//x//H/8P/w/+7/7v/u/+7/7v/u/+7/7//w
//H/8v/z//H/8f/x//H/7//v/+//7//x//H/8v/y//P/8//0//T/9P/0//T/9P/0//T/
9P/0//L/8v/y//L/8v/z//P/8//z//P/8//z//X/9f/1//X/9f/1//b/9v/2//b/9P/2
//b/9v/2//f/9//3//f/+P/2//b/9v/2//j/+f/5//n/+v/6//r/+//7//z//P/8//3/
/f///wAAAgACAAMAAwADAAQABQAGAAgACgALAAwADwASABIAEwASABMAFAAVABgAGQAa
ABsAGgAbABwAHQAdAB0AHgAfACEAIQAiACIAIQAgAB8AHgAeAB4AHQAcABoAGAAWABQA
FAATABEAEAAQAA4ADQAMAAsACgAJAAkACAAHAAcABgAFAAUABAADAAMAAwADAAIAAAAB
AAEA//////////////////////7/AAAAAAAA///9//7//v/9//3//f/9//3//f/9//3/
/f/+//7//v/+//7//v/+//7/AAAAAAAAAAAAAAAAAAAAAAEAAQABAAEA//8AAAAA//8B
AAEAAQABAAQABAAEAAQABAAEAAQABAADAAMAAwADAAEAAQABAAEAAwADAAMAAwADAAMA
AwADAAEAAQAAAAAAAgACAAIAAgAAAAAAAAAAAAEAAgADAAMAAQACAAIAAgACAAIAAgAB
AP////8AAAAAAgABAAEAAgAAAAAAAAD/////////////AQABAAEAAQD+//7//////wEA
AQABAAEAAQAAAAIAAgAAAAAAAAAAAAIAAwAEAAQAAgADAAQABAAGAAUABQAFAAUABQAG
AAcABwAIAAkACQALAAsACwANAAwADAALAAoADAAMAAwACwAJAAkABwAHAAgACAAIAAgA
CAAHAAUABAACAAEAAQAAAP7//f/9//3//v///wAAAQD//////v/+//7//v/9//3//f/9
//3//f/////////////////+//7//v/+//7///////7/+//5//f/9v/0//b/+v8BAAgA
EwAiADMASABhAIUArADQAPMAGgE6AUwBVAFUAUYBKwH/AMQAiQBRACUABgDr/+H/5//r
/+z/8f/2//f/+f/7//j/9//3//f/9//3//b/9v/0//T/9P/0//b/9v/2//f/9//3//f/
9//3//f/9//3//f/9//3//f/9//3//j/+P/3//f/+P/4//j/+P/4//j/+v/6//r/+v/8
//z//P/8//r/+//7//v/+//7//v/+//7//v/+//7//v/+//8//z//P/8//r//P/8//z/
/P/9//3//f/9//7/AAAAAAAAAAD+/////////wIAAgACAAMAAQACAAIAAgADAAMABQAG
AAYABgAHAAcACQAKAAsADAAMAA4ADwAQABMAFgAWABcAFgAXABgAGQAcAB0AHgAfAB4A
HwAgACEAIQAhACIAIwAjACMAJAAkACQAJAAkACQAJAAkACMAIgAfAB4AHQAcABwAGwAZ
ABgAGAAWABUAFAAVABQAEwATABIAEQARABAADQANAAwACwAMAA0ADgAOAAwADQANAAsA
CwALAAsACwALAAsACwAKAAoACgAKAAkACQAKAAoACQALAAsACwALAAkACQAJAAkACgAK
AAoACgAIAAgACAAIAAoACgAKAAoACgAKAAoACgAJAAkACQAJAAkACgAKAAkACQAJAAkA
CQAMAAwADAAMAAoACgAKAAoACwALAAsACwANAA0ADQANAAsACwALAAsADQANAA0ADQAL
AAsACgAKAAoACgAKAAoADAAMAAwADAAMAAwADAALAAsADAAMAAwADAAMAAwACwALAAsA
DAAMAA4ADQANAA4ADAAMAAwACwALAAsACwALAA0ADQANAA0ACgAKAAsACwALAAsACwAL
AA0ADAAMAAwACgALAAsACwALAAsACwALAA0ADQANAA0AEAARABEAEgASABIAEgASABEA
EQARABEAEgASABMAEwAUABQAFAAUABQAFQAYABgAGAAYABgAGAAYABgAGAAWABYAFgAW
ABMAEgARABAAEgASABIAEgARABAADwAOAA0ADAALAAoADAAMAAwADAAKAAoACgAKAAoA
CgAKAAoACAAIAAgACAAKAAoACgAKAAoACgAKAAoACgAKAAoACgAIAAgACAAIAAUABAAD
AAIABwAMABEAFgAnADYARQBUAHUAlACzANIA8QAQAS8BTgFIAUIBPAE2AQUB1ACjAHIA
WABAAA==
         </WaveFormData>
      </LeadData>
      <LeadData>
         <LeadByteCountTotal>10000</LeadByteCountTotal>
         <LeadTimeOffset>0</LeadTimeOffset>
         <LeadSampleCountTotal>5000</LeadSampleCountTotal>
         <LeadAmplitudeUnitsPerBit>4.88</LeadAmplitudeUnitsPerBit>
         <LeadAmplitudeUnits>��V</LeadAmplitudeUnits>
         <LeadHighLimit>2147483647</LeadHighLimit>
         <LeadLowLimit>268435456</LeadLowLimit>
         <LeadID>V6</LeadID>
         <LeadOffsetFirstSample>0</LeadOffsetFirstSample>
         <FirstSampleBaseline>0</FirstSampleBaseline>
         <LeadSampleSize>2</LeadSampleSize>
         <LeadOff>FALSE</LeadOff>
         <BaselineSway>FALSE</BaselineSway>
         <ExcessiveACNoise>FALSE</ExcessiveACNoise>
         <MuscleNoise>FALSE</MuscleNoise>
         <LeadDataCRC32>468627452</LeadDataCRC32>
         <WaveFormData>
/v/+//7//v/8//z//P/8//z//P/8//z/+v/6//r/+v/4//j/+P/4//n/+v/7//z//P/8
//z//P/6//r/+v/6//r/+v/6//r/+v/6//r/+v/8//z//P/8//r/+v/6//r//P/8//z/
/P/+//7//v/+//7///////////8AAAAAAAD+//7//v/+//7//////wEAAwAEAAQABAAC
AAMABAAGAAgABwAFAAUAAwADAAIAAgACAAIAAgABAAMAAwADAAMAAQD+//7//f/9//z/
+//7//j/+P/4//j/+P/4//f/9//3//f/9//3//X/9f/1//X/9v/2//f/9//5//n/+f/5
//n/+f/4//j/+f/5//n/+f/4//j/9f/0//P/8f/y//X/+v/+/wQADQAZACUANQBMAGgA
gQCeAL0A2wDvAPwABQEGAf0A6wDOAKQAbgA8ABgAAgDy//H/8//x//L/9P/2//X/9//z
//P/8v/y//T/9P/0//T/8v/y//H/8f/x//H/8f/y//L/8f/x//H/8P/w//D/8P/w//D/
8P/w/+//7v/u/+3/7v/v//D/8f/v/+//7//v/+//7//v/+7/8P/w//D/8P/u/+//7//v
//H/8f/w//D/7//v/+//7//x//H/8v/y//L/8v/y//L/8v/y//L/8//x//H/8f/y//L/
8v/y//L/9P/0//X/9f/z//T/9P/0//L/8//z//T/9f/2//j/+f/6//n/+P/5//z//P/9
//7//f/+////AAABAAIAAwAFAAYABgAHAAgACQAKAAoACgAMAA0ADgAPAA0ADQANAA0A
EAAQABAAEAAQABAAEAAQAA0ADAALAAoACQAIAAYABgAFAAQAAwADAAMAAgABAAAAAQAA
AAAAAAD9//3//f/9//v/+//7//r/+f/5//n/+P/4//j/+P/4//j/+P/4//j/+f/5//n/
+f/3//f/9//2//b/9v/2//b/9f/1//X/9f/3//f/9//3//T/9P/1//X/8//z//T/9P/2
//b/9f/1//X/9f/1//X/9f/2//b/9v/0//T/9P/0//T/9P/0//T/9P/1//X/9f/1//X/
9f/2//b/9f/1//X/9f/1//b/9v/2//b/9v/2//b/9v/2//b/+P/4//f/9//3//f/9//3
//X/9f/1//X/9f/1//X/9f/1//X/9f/1//P/8//z//L/9P/0//T/9P/y//L/8v/y//T/
9P/0//P/8//z//P/8//y//L/8v/y//L/8v/y//L/8v/y//L/8//z//H/8f/y//T/9P/0
//T/8v/y//L/8v/y//L/8v/y//L/9P/0//T/9P/2//b/9//3//f/9//4//j/9v/2//b/
9v/4//j/+f/5//n/+f/6//r/+v/6//v//P/8//z/+//5//v/+//7//r/+v/6//r/+v/5
//n/+f/5//v/+f/2//b/8//z//L/8f/v/+7/7v/u/+7/7v/u/+3/7f/t/+3/7f/v/+//
7//v/+//7v/u/+//7f/t/+3/7f/v/+//7//u/+7/7//v/+//7//u/+z/6f/m/+X/4//k
/+f/7v/2/wAACQATAB8ALwBIAGYAgQCeAL8A2QDpAPQA+QD2AOcAzwCwAIIATAAgAAQA
7v/i/+X/5//p/+r/6v/q/+v/6//n/+f/5v/m/+b/5v/m/+b/6P/o/+f/5//n/+f/5//o
/+j/5//n/+f/6P/o/+j/6P/o/+j/6P/o/+j/6P/p/+n/6f/p/+n/6f/p/+n/6f/p/+n/
6f/p/+j/6P/o/+j/6P/o/+n/6f/p/+n/6f/o/+j/6f/p/+n/6f/n/+f/6P/o/+b/5v/m
/+b/6P/o/+j/6f/p/+n/6f/q/+r/6v/q/+r/6P/o/+n/6f/p/+r/6v/q/+z/7f/t/+7/
7v/u/+//7//x//H/8f/z//T/9P/1//b/9//4//n/+v/7//z//f///wAAAAABAAIAAwAE
AAQABAAGAAcACAAJAAkACQAJAAkADAAMAAwADAAMAAwADAAMAAkACAAHAAYABwAGAAQA
BAADAAIAAQABAP3//P/7//r/+f/4//j/+P/5//n/+f/5//f/9//3//b/9f/1//X/9P/2
//b/9v/2//b/9v/2//b/8//z//P/8//1//X/9f/0//T/9P/0//T/8f/x//H/8f/z//P/
8//z//D/8P/x//H/8f/x//L/8v/w//D/7//v/+//7//v/+//7//w//D/8P/x//L/8//0
//L/8v/y//L/9P/1//X/9f/z//P/8//0//T/8//z//P/9f/1//b/9v/0//T/9P/0//b/
9v/2//b/9P/0//P/8//1//X/9f/1//X/9f/1//X/9f/1//X/9f/1//X/9f/1//f/9//3
//b/9v/2//b/9v/4//j/+P/4//b/9v/2//X/9//3//f/9//4//j/+P/4//j/+P/4//j/
+P/4//j/+f/5//f/9//4//j/+P/4//j/+P/4//j/+P/4//j/+v/6//v/+//9//3//v/+
//z//P/8//z//P/8//3//f8BAAEAAgACAAAAAAABAAIABAAEAAMAAQADAAMAAwACAAEA
AAD///7////////////9//v/+P/4//f/9//2//X/9f/0//T/9P/0//T/9P/z//X/9f/1
//X/9f/1//X/9f/1//T/9P/1//P/8//z//P/8//z//P/8v/0//X/9f/1//X/8v/w/+3/
6v/p/+n/7P/x//b//P8CAAsAEwAhADUATgBoAIMAogDBANsA6wD2APMA7ADdAMMAogBw
ADgADgDy/+L/3v/j/+X/6f/s//D/8P/v/+3/7P/t/+3/7v/s/+z/7P/s/+3/7v/u/+//
7//v/+//8P/w/+//7//v//L/8v/y//L/8P/w//D/8P/y//L/8//z//P/8//z//P/8f/x
//H/8f/x//H/8f/w/+7/7v/u/+7/7//x//L/8//z//P/8v/y//P/8//z//P/8//z//T/
9P/z//L/8f/w//L/8v/y//P/9f/1//X/9v/0//T/9P/0//T/9P/1//X/9f/2//b/9v/4
//n/+f/6//j/+P/5//n//f/9//3///8AAAAAAQACAAMABAAFAAYABQAGAAcACQAKAAoA
CwAMAA8AEAAQABAAEAARABIAEwATABMAEwATABQAFAAUABQAFAAUABQAFAARABAADwAO
AA0ADAAKAAoACQAIAAcABwAFAAQAAwACAAEAAAAAAAAA///////////7//v/+//6//n/
+f/5//j/+v/6//r/+v/4//j/+P/4//f/9//3//f/9//3//f/9v/4//j/+P/4//X/9f/1
//X/9//3//f/9//2//b/9//3//f/9//4//j/9v/2//X/9f/2//f/+P/5//n/+v/6//r/
+P/4//j/+P/6//r/+v/6//j/+f/5//n/+//7//v//P/8//v/+//7//3//f/+//7//v/+
//7//v/8//z//P/8//7//v/9//3//f/9//3//f/9//3//f/9//3//f/9//3/+//7//v/
+//7//v/+//6//r/+v/6//r/+v/6//r/+v/8//z//P/7//n/+f/5//n/+v/6//r/+v/6
//r/+v/6//r/+v/6//v//P/7//z//v/9//z/+//6//z//v/8//z//P/8//3//v8AAAEA
AQABAAIAAgACAAIAAgACAAQABAAFAAUABQAFAAYABgAIAAgACQAKAA4ADgANAAsACwAL
AAsACgAKAAoACgAKAAkACQAJAAkACwAJAAYABgAFAAUABAADAAMAAgACAAIAAAAAAAAA
///////////////////////////+//7////9//3//f/9//3//f/9//z//v//////////
//z/+v/3//b/9f/1//T/9//8/wQACgARABsAJwA3AFAAbgCHAKIAxQDjAPMA/gADAQIB
9wDjAMIAlABgADIAFAD+//L/8//z//P/9P/2//b/9//3//X/9f/0//T/9P/0//T/9P/0
//T/8//z//P/8//z//T/8v/x//H/8f/z//T/9f/2//b/9v/2//b/9f/0//T/8//z//P/
8//z//X/9f/1//X/9f/1//X/9P/0//T/9P/0//L/8//z//P/9f/1//T/9P/z//P/8//z
//P/8//0//T/9v/2//b/9v/2//b/9v/3//f/9//3//j/+P/4//j/+P/4//j/+f/5//n/
+v/6//r//P/9//3//v/8//z//f/9/wEAAQABAAMAAgACAAMABAAFAAYABwAIAAcACAAJ
AAsADgAOAA8AEAARABIAEgASABQAFQAWABcAGQAZABkAGQAYABgAGAAYABgAGAAYABgA
FQAUABMAEgARABAADgAOAA0ADAALAAsACwAKAAkACAAFAAQABAAEAAMAAwADAAMAAQAB
AAEAAAABAAEAAQAAAAAAAAAAAAAAAAAAAAAAAAD9//3//f/9//3//f/9//z//P/8//z/
/P/9//3//f/9//3//f/9//3//P/8//3//f/7//v//P/8//z//P/7//v/+//7//v/+//7
//z//P/8//z//P/8//z/+v/6//r/+v/6//v/+//7//v/+//7//z//P/7//v/+//5//n/
+v/6//r/+v/6//r/+v/6//r/+v/6//r/+f/5//v/+//7//v/+f/5//n/+f/5//n/+f/5
//n/+f/5//n/+f/5//n/+P/6//r/+v/6//j/+P/4//j/+P/4//j/9//5//n/+f/5//n/
+P/3//b/+P/4//j/+P/4//j/+P/5//v/+f/5//r/+P/4//j/+P/4//j/+P/4//b/9v/2
//b/+f/6//j/+P/4//j/+P/4//r/+v/7//v/+//7//z//P/6//r/+v/6//r/+v/7//v/
/////wAAAAAAAAAAAQACAAIAAgABAP//AQABAAEAAAAAAAAAAAAAAP3//f/9//3////9
//r/+v/5//n/+P/3//f/9v/2//b/9P/0//T/8//z//P/8//z//P/8//z//P/8//y//L/
8//1//X/9f/1//P/8//z//L/8v/z//P/8//z//L/8P/t/+z/6f/p/+z/8//4//7/BgAR
ABsAJwA5AFQAbgCLAKoAywDhAO8A+gD9APYA6QDTAKwAfABIACAABgDy/+j/6//p/+n/
7P/u//D/8f/x/+3/7f/s/+z/7P/s/+z/7P/s/+z/6//r/+3/7f/t/+7/7P/r/+v/6//s
/+z/7P/s/+7/7v/u/+7/7v/u/+//7//t/+3/7f/t/+7/7//w//H/7//v/+//7v/u/+7/
7v/u/+7/7//v/+//7//v/+7/7v/v/+//7//v/+3/7f/u/+7/7v/u/+7/7v/u/+7/7v/v
//H/8f/x//L/8P/w//D/8P/w//D/8f/x//H/8v/y//L/8v/z//P/9P/2//b/9//3//n/
+f/5//v/+v/6//v//P/9//7///8AAAEAAgADAAUABAAEAAUABgAJAAoACgAKAAwADQAO
AA8ADwAPAA8ADwAQABAAEAAQABAAEAAQABAADwAOAA0ADAALAAoACAAIAAcABgAFAAUA
BQAEAAMAAgABAAAAAAAAAP///////////f/9//3//P/7//v/+//6//r/+v/6//r/+P/4
//j/+P/5//n/+f/5//v/+//7//r/+v/6//r/+v/5//n/+f/5//f/9//3//f/+P/4//n/
+f/4//f/9//2//j/+P/3//f/9//3//f/9//1//b/9v/2//j/+P/4//j/9v/2//b/9v/2
//f/9//3//n/+f/5//r/+P/3//f/9//3//f/+P/4//j/+P/4//j/+v/6//r/+v/6//r/
+f/5//f/9//3//f/9//3//f/9//1//X/9f/1//f/9//3//f/9//3//f/9v/2//b/9v/2
//b/9v/2//b/9v/2//b/9f/3//f/9//3//b/9v/2//b/+P/4//j/+P/4//j/+P/5//f/
9f/1//b/9v/2//b/9v/4//j/+P/4//b/9v/2//b/9v/4//j/+P/4//r/+v/7//v/+f/5
//r/+v/6//r/+v/6//r/+v/7//v//f/9//7//v/+//7///8AAAQABAADAAEA////////
/v/+//7//v/+/////////////f/7//j/+P/5//n/+P/3//X/9P/0//T/9v/2//b/9f/1
//X/9f/1//X/9f/1//X/9f/0//T/9f/1//X/9f/1//X/9f/1//T/9P/1//X/9f/z//L/
8v/x/+7/6//r/+z/7//0//j//P8DAA0AGQAnAEAAXAB3AI4ArwDPAOEA7gD7AP4A9QDn
AMwApgByAD4AGAD+/+7/6//t/+v/7P/u/+7/8f/x/+//7//u/+7/7P/s/+z/7P/u/+7/
7f/t/+3/7f/t/+7/7P/r/+v/6//t/+7/7//w//D/8P/w//D/7v/u/+//7//x//H/8f/x
//D/7//u/+3/7//v/+//7v/u/+7/7v/u//D/8f/x//H/7//v/+7/7v/v/+//7//v//H/
8f/y//L/8P/w//D/8P/w//D/8P/x//H/8f/x//L/8v/y//L/8v/0//T/9f/1//P/9P/0
//T/9P/1//X/9v/2//b/9//3//n/+f/5//v//P/8//3//v///wAAAQACAAUABgAHAAkA
CAAIAAkACgAJAAoACgAKAA4ADwAQABEAEwATABMAEwAUABQAFAAUABYAFgAWABYAFQAU
ABMAEgARABAADgAOAA0ADAALAAsACQAIAAcABgAHAAYABgAGAAMAAwADAAMAAwADAAMA
AgABAAEAAQAAAAAAAAAAAAAAAAAAAAAAAAD9//3//f/9//////////7/AAAAAAAAAAD9
//3//f/9//3//f/9//3//P/8//3//f/7//v//P/8//z//P/7//v/+//7//v/+//9//7/
/v/+//7//v/+//7//v/+//7//v/+//////////3//f/9//7/AAD/////////////AAAA
AP7//v/+//7//v/+//7//v8AAAAA//////3//f/9//3//f/9//3//f////////////7/
/f/8//v//f/9//3//P/+//7//v/+//z//P/8//z//P/8//z/+//7//v/+//7//z//P/8
//z/+v/6//r/+v/8//z//P/9//3/+//7//z//P/8//z/+v/6//z//P/8//z//v/+////
//8BAAEAAgACAAAAAAAAAAAAAAAAAAEAAQAFAAUABgAGAAYABgAHAAgACAAIAAcABQAD
AAMAAwACAAQABAAEAAQAAwADAAMAAwADAAEA/v/+///////+//3/+v/4//f/9v/5//r/
+//7//n/+f/5//n/9//3//f/9//5//j/+P/5//n/+f/5//n/+f/5//n/+P/6//v/+//7
//v/+v/4//X/8P/v//H/8v/1//r/AAAGAA0AFwAlADcAUABqAIUApgDJAOEA7QD2APkA
8ADhAMkApAB0ADwAEgD6/+j/5P/p/+3/7//y//T/9P/1//P/8f/x//D/8P/y//L/8v/y
//L/8v/x//H/8f/x//H/8v/y//H/8f/x//L/8v/y//L/8v/y//L/8v/y//L/8//z//P/
8//z//P/8//z//P/8//z//P/8//y//L/8v/y//L/8P/x//H/8f/z//P/8v/y//H/8f/x
//H/8//z//T/9P/2//b/9v/2//b/9v/2//f/9f/1//X/9v/4//j/+P/4//b/9v/3//f/
+f/6//r/+v/6//v/+//8//r/+v/7//v/////////AQACAAIAAwAEAAMABAAFAAYACQAK
AAsADQAOAA4ADwAQABEAEgASABIAEgATABQAFQAWABcAGAAZABgAGAAYABgAGAAYABgA
GAAXABYAFQAUABEAEAAOAA4ADwAOAA0ADQAJAAgABwAGAAMAAgACAAIAAQABAAEAAQD/
///////+//////////7//P/8//z//P/8//z//P/8//3//f/9//3/+//7//v/+v/6//r/
+v/6//n/+f/5//n/+f/5//n/+f/2//b/9//3//f/9//4//j/+f/6//r/+//7//v/+//7
//v//P/8//z//P/8//z//P/8//z//P/8//r/+//7//v/+//7//v//P/+//3//f/9////
//8AAAAA/v/+//7//v/+//7//v/+//7//v/9//3//f/9//3//f/9//3//f/9//3//f/9
//3//f/9//3//f/9//3//f/8//r/+v/6//r/+//8//3//v/8//z//P/7//v/+//7//v/
+v/6//r/+v/6//r/+v/6//r/+v/6//v/+//5//n/+v/8//z//P/8//r/+v/6//r/+P/4
//j/+P/5//r//P/8//z//P/8//z//f/9//3//f/+//7//v/+//7//v/+//7//////wEA
AQACAAIAAAAAAAEAAgAEAAQAAwABAAMAAwADAAIAAgACAAIAAgD//////////wEA///8
//z/+//7//r/+f/5//j/+P/4//j/+P/4//f/9//3//f/9//3//f/9//3//n/+P/4//n/
9//3//f/9//3//f/9//2//b/9//3//f/9//2//T/8f/w/+3/7f/w//X/+v8AAAgAEQAb
ACkAPQBYAHQAjQCsAMsA4wDzAP4AAwH+APEA2QC2AIYAUAAmAAoA9P/s//H/7//v//D/
8P/y//H/8f/w//H/8f/y//H/8P/v/+7/7v/u/+3/7f/v/+//7//w/+7/7f/t/+3/8P/w
//D/8P/u/+7/7v/u/+7/7v/v/+//7//v/+//7//x//H/8f/x//H/8f/x//D/8P/w//D/
8P/w//H/8f/x//H/8f/w//D/8f/x//H/8f/x//H/8v/y//L/8v/y//L/8v/y//L/8//x
//H/8f/y//T/9P/0//T/9P/0//X/9f/z//T/9P/0//b/9//3//j/+P/4//n/+f/7//v/
+//9//7//v///wAAAQACAAMABAAFAAYABwAJAAoACgALAAwADQAOAA4ADgAQABEAEgAT
ABMAEwATABMAFAAUABQAFAAUABQAFAAUABMAEgARABAADwAOAAwADAAJAAgABwAHAAcA
BgAFAAQABQAEAAQABAADAAMAAwADAAEAAQABAAAA/f/9//3//P/+//7//v/+//7//v/+
//7//f/9//3//f/7//v/+//6//r/+v/6//r/+f/5//n/+f/7//v/+//7//j/+P/5//n/
+f/5//r/+v/4//j/9//3//n/+f/5//n/+f/6//r/+v/6//r/+v/6//r/+v/6//r/+P/5
//n/+f/7//v/+//8//r/+f/5//n/+//7//z//P/8//z//P/8//r/+v/6//r/+v/6//n/
+f/7//v/+//7//v/+//7//v/+//7//v/+//5//n/+f/5//v/+//7//r/+v/6//r/+v/6
//r/+v/6//r/+v/6//n/9//3//f/9//6//r/+v/6//j/+P/4//j/+v/6//r/+//7//n/
+f/6//j/+P/4//j/+P/4//j/+P/8//r/+v/6//r/+v/8//z//f/9//3//f/+//7//v/+
//7//v/+//7//////wEAAQACAAIAAAAAAAEAAgAEAAQAAwABAAEAAQABAAAAAAAAAAAA
AAABAAEAAQABAP///f/6//r/+f/5//j/9//5//j/+P/4//j/+P/4//f/9f/1//X/9f/3
//f/9//3//f/9v/2//f/9f/1//X/9f/3//f/9//2//T/9f/1//X/9f/2//b/8//w/+//
7f/u//P/+P/8/wIACwAXACEAMQBKAGYAfwCYALsA2QDrAPgAAwEAAfMA4QDEAJwAZgA2
ABQA/P/u/+3/7f/t/+7/7v/w//H/8f/x//H/8P/w/+7/7v/u/+7/7v/u/+3/7f/r/+v/
6//s/+7/7f/t/+3/7v/u/+7/7v/u/+7/7v/u//D/8P/x//H/7//v/+//7//v/+//7//v
//H/8f/x//D/7v/u/+7/7v/v//H/8v/z//H/8f/w//D/8f/x//H/8f/z//P/9P/0//L/
8v/y//L/9P/0//T/9f/z//P/8//0//T/9P/0//T/9v/2//f/9//1//b/9v/2//j/+f/5
//r/+v/6//v/+//7//v/+//9//7//v///wAAAwAEAAUABgAFAAYABwAJAAwADAANAA4A
DQAOAA4ADgASABMAFAAVABUAFQAVABUAFAAUABQAFAAUABQAFAAUABMAEgARABAAEQAQ
AA4ADgANAAwACwALAAkACAAHAAYABQAEAAQABAADAAMAAwADAAEAAQABAAAA////////
/v8AAAAAAAAAAP7//v/+//7////////////////////+//7//v/+//7////////////9
//3//f/9//7//v///////f/9//7//v/+//7//f/9//3//f/9//3//f/+//7//v/+//7/
/v/+//7//v/+//7//v/////////9//3//f/+//7//f/9//3//v///wEAAgABAAAA///+
//7//v/+//7//v/+//3//f//////////////////////////////////////////////
//////7/AAAAAAAAAAAAAAAAAAAAAAAAAAAAAP//AQABAAEAAQABAAAA///+//7//v/+
//7//P/8//z//f///////f/8//3//v///wAA/v/+//////8BAAEAAgACAAIAAgACAAIA
BAAEAAUABQAFAAUABgAGAAQABAAFAAYACAAIAAcABQAHAAcABwAGAAYABgAGAAYAAwAD
AAMAAwAFAAMAAAAAAP3//f/8//v//f/8//z//P/6//r/+v/5//n/+f/5//n/+//7//v/
+//7//r/+v/7//3//f/9//3//P/7//r/+P/5//v//P/9/////v/6//f/+P/1//P/9v/7
/wIABgAMABcAIQAxAEUAXgB6AJcAtADRAOkA9QD8APkA8ADdAL8AmABmADAACgD0/+j/
6v/t/+3/8f/2//j/+v/7//v/9//3//b/9v/4//j/+P/4//j/+P/3//f/9f/1//X/9v/5
//n/+v/7//v/+v/5//j/+P/4//j/+P/6//r/+//7//v/+//7//v/+//7//v/+//7//v/
+//6//j/+P/4//j/+P/5//n/+f/5//n/+P/4//v/+//7//v/+f/5//r/+v/6//r/+v/6
//z//P/8//3//f/9//3//v/8//z//P/8//7//v////////8AAAAAAAAAAAEAAQACAAIA
AgADAAMABQAFAAUABwAGAAYABwAIAAkACgALAAwADwAQABEAEwASABIAEwAUABcAGAAY
ABgAGAAZABoAGwAbABsAGwAbABwAHAAcABwAGgAaABoAGgAbABoAGQAYABUAFAASABIA
DwAOAA0ADQANAAwACwAKAAcABgAGAAYAAwADAAMAAwABAAEAAQAAAAEAAQABAAAA/v/+
//7//v/8//z//P/8//3//f/9//3//////////v/8//z//P/8//v/+//7//v/+//7//v/
+//8//z//f/9//3//f/+//7//v/+//3//f/9//3//f/9//3//v/+//7//v/+//7//v/+
//7//v/+////AQACAAMAAQABAAEAAgACAAEAAQABAP////8AAAAAAAAAAAAAAAAAAAAA
AAAAAAAAAAD////////////////9//3//f/9/////////////f/9//3//f/////////+
//7//v/+//7//v/+//7//v8AAAAAAAD/////////////AAAAAAAAAAD+//7//v/+//7/
/v/+////////////AAD+//7//v/+////AAACAAMAAQABAAIAAgACAAIAAgACAAQABAAF
AAUABQAFAAYABgAIAAgACQAKAAwADAALAAkACQAJAAkACAAIAAgACAAIAAkACQAJAAkA
CQAHAAQABAABAAEAAAD//////v/+//7//v/+//7//f/9//3//f/9//v/+//7//v/+//6
//r/+//7//v/+//7//v/+//7//r/+v/7//v/+//7//r/+P/1//L/8f/v//D/9f/6//7/
BgARABsAJwA3AFAAbACHAKIAwwDfAPMAAAEHAQYB/QDpAMoAngBqADoAGgACAPT/8//1
//P/9P/2//j/+f/5//f/9//2//b/9v/2//b/9v/0//T/8//z//P/8//z//T/9P/z//P/
8//2//b/9v/2//b/9v/2//b/9P/0//X/9f/z//P/8//z//P/8//z//P/9f/1//X/9P/2
//b/9v/2//T/9f/1//X/9f/1//T/9P/1//X/9f/1//X/9f/2//b/9v/2//b/9v/2//b/
9v/3//f/9//3//j/+v/6//r/+v/4//j/+f/5//v//P/8//z//P/9//3//v/8//z//f/9
/////////wEABAAEAAUABgAFAAYABwAIAAsADAANAA8ADgAOAA8AEAATABQAFAAUABQA
FQAWABcAFwAXABcAFwAaABoAGgAaABoAGgAaABoAGQAYABcAFgATABIAEAAQAA8ADgAN
AA0ACwAKAAkACAAJAAgACAAIAAUABQAFAAUAAQABAAEAAAAAAAEAAgACAAAAAAAAAAAA
AAAAAAAAAAABAAEAAQABAAEAAQABAAAAAAAAAAAAAAD///////////3//f/9//3//v/+
///////+//3//f/8//7//v/9//3//f/9//3//f/7//z//P/8//z//P/8//z//P/8//z/
/P/+//////////3//f/9//7//P/7//v/+//9//3//v/+//7//v/+//7/AAAAAAAAAAD+
//7//f/9//3//f/9//3//f/9//3//f/9//3//f/9//3//f/9//3//////////v/+//7/
/v/+//7//v/+//7//v/+//7//f/9//3//f/9//7//v/+//7//v/+//7//v/8//z//P/9
/////f/9//7//v/+//7//v/+//7//v/+//7//v/+//7///8AAAAAAQABAAEAAQACAAIA
AgACAAIAAQABAAIAAgACAAMAAwADAAUABgAKAAgACAAIAAgACAAIAAgACAAGAAYABgAG
AAYABgAGAAYABgAGAAYABgADAAIAAQAAAP7//v/+//7/AAAAAAAAAAD+//7//v/+//7/
/v/+//7//v/+//7//v/+//7//v/+//7//v/+//7//v/+//7//v/8//z//P/8//r/+P/2
//T/+P/8/wAABAANABYAHwAoAD4AVABqAIAAmwC2ANEA7ADxAPQA9wD6ANgAuACYAHgA
XgBGAA==
         </WaveFormData>
      </LeadData>
   </Waveform>
</RestingECG>
