# Supplementary material for: Detection of Left Atrial Enlargement Using a Convolutional Neural Network-Enabled Electrocardiogram
Source: Front Cardiovasc Med. 2020 Dec 17;7:609976. doi: 10.3389/fcvm.2020.609976 (PMC7773668; doi:10.3389/fcvm.2020.609976)
Supplement: Supplementary file 1 [file Data_Sheet_1.ZIP › hyp/1802031586_1002_0000000X.XML]

<?xml version="1.0" encoding="Windows-1252"?>
<!DOCTYPE RestingECG SYSTEM "restecg.dtd">
<RestingECG>
   <PatientDemographics>
      <PatientID>1802031586</PatientID>
      <PatientAge>72</PatientAge>
      <AgeUnits>Years</AgeUnits>
      <Gender>Female</Gender>
      <PatientLastName>lixingmei</PatientLastName>
   </PatientDemographics>
   <TestDemographics>
      <DataType>Resting</DataType>
      <Site>1</Site>
      <AcquisitionDevice>MAC55</AcquisitionDevice>
      <Status>Unconfirmed</Status>
      <Priority>Normal</Priority>
      <AcquisitionTime>08:55:33</AcquisitionTime>
      <AcquisitionDate>07-28-2016</AcquisitionDate>
      <CartNumber>1</CartNumber>
      <AcquisitionSoftwareVersion>009C</AcquisitionSoftwareVersion>
      <XMLSourceVersion>MAC5000 v1.0</XMLSourceVersion>
   </TestDemographics>
   <RestingECGMeasurements>
      <VentricularRate>68</VentricularRate>
      <AtrialRate>68</AtrialRate>
      <PRInterval>144</PRInterval>
      <QRSDuration>92</QRSDuration>
      <QTInterval>454</QTInterval>
      <QTCorrected>482</QTCorrected>
      <PAxis>53</PAxis>
      <RAxis>52</RAxis>
      <TAxis>56</TAxis>
      <QRSCount>11</QRSCount>
      <QOnset>224</QOnset>
      <QOffset>270</QOffset>
      <POnset>152</POnset>
      <POffset>203</POffset>
      <TOffset>451</TOffset>
      <ECGSampleBase>500</ECGSampleBase>
      <ECGSampleExponent>0</ECGSampleExponent>
   </RestingECGMeasurements>
   <Diagnosis>
      <Modality>Resting</Modality>
         <StatementCount>2</StatementCount>
         <LabelText>12SL ��ϳ���</LabelText>
      <DiagnosisStatement>
         <StmtFlag>ENDSLINE</StmtFlag>
         <StmtText>�������</StmtText>
      </DiagnosisStatement>
      <DiagnosisStatement>
         <StmtFlag>ENDSLINE</StmtFlag>
         <StmtText>���� ECG</StmtText>
      </DiagnosisStatement>
   </Diagnosis>
   <Waveform>
      <WaveformType>Rhythm</WaveformType>
      <WaveformStartTime>0</WaveformStartTime>
      <NumberofLeads>8</NumberofLeads>
      <SampleType>CONTINUOUS_SAMPLES</SampleType>
      <SampleBase>500</SampleBase>
      <SampleExponent>0</SampleExponent>
      <HighPassFilter>16</HighPassFilter>
      <LowPassFilter>150</LowPassFilter>
      <ACFilter>NONE</ACFilter>
      <LeadData>
         <LeadByteCountTotal>10000</LeadByteCountTotal>
         <LeadTimeOffset>0</LeadTimeOffset>
         <LeadSampleCountTotal>5000</LeadSampleCountTotal>
         <LeadAmplitudeUnitsPerBit>4.88</LeadAmplitudeUnitsPerBit>
         <LeadAmplitudeUnits>��V</LeadAmplitudeUnits>
         <LeadHighLimit>2147483647</LeadHighLimit>
         <LeadLowLimit>268435456</LeadLowLimit>
         <LeadID>I</LeadID>
         <LeadOffsetFirstSample>0</LeadOffsetFirstSample>
         <FirstSampleBaseline>0</FirstSampleBaseline>
         <LeadSampleSize>2</LeadSampleSize>
         <LeadOff>FALSE</LeadOff>
         <BaselineSway>FALSE</BaselineSway>
         <ExcessiveACNoise>FALSE</ExcessiveACNoise>
         <MuscleNoise>TRUE</MuscleNoise>
         <LeadDataCRC32>2118754313</LeadDataCRC32>
         <WaveFormData>
DAAMAAwADAAOAA4ADgAOAA4ADgAOAA4ACAAEAAAA/P/6//r/+v/6//v//P/9//7//v/+
//7//v8AAAAAAAAAAP7//v/+//7/AAAAAAAAAAD8//r/+P/2//j/+P/4//j/+f/6//v/
/P/6//r/+v/6//7/AAACAAQA///8//n/9v/0//T/9P/0//f/+P/5//r/+//8//3//v8A
AAAAAAAAAAAAAAAAAAAAAAAAAAAAAAD8//r/+P/2//n//P///wIAAAAAAAAAAAACAAIA
AgACAAQABAAEAAQAAgAAAP7//P/7//r/+f/4//z//v8AAAIAAAAAAAAAAAD///7//f/8
//3//v///wAA/v/8//r/+P/7//z//f/+//z//P/8//z//v/+//7//v/+//7//v/+//7/
/v/+//7/+v/4//b/9P/4//3///////r/+v/8//z//P/8//7////////////9//v/+v/5
//3//v/8/wEABgAIAAQABAAEAAMABQAHAAYACgAMAA4AEAAQABAADwAQABAAEAAQABAA
DQAKAAkACQANAA4ADwASAA4ACgAHAAEAAwAGAAoACgAKAAoACQAGAAMA///+//3/+//3
//n/+//6//j/+P/4//j/+v/5//j/+v/6//v//P/+//z/9//0//D/6v/n/+v/7f/u//n/
DgAUABwALgAyADMARABkAHkAggCKAI4AfwBjAFQATQA+AC8AIgAZABQACAD1/+n/6P/n
/+r/7v/v/+3/6//x//X/8//v/+z/7v/y//H/8P/v//D/8//1//b/9//1//T/8f/x//L/
8v/w//L/9P/0//T/9f/0//L/8f/w//D/8P/w//D/8v/y//L/8f/y//T/+P/8//v/+f/3
//P/7f/t/+7/7P/v//H/9P/6//X/7v/t/+v/7v/v//D/8//x//H/8v/1//H/8v/0//X/
8v/x//H/8f/x//H/8v/0//T/9P/0//T/8//z//H/8//z//P/8//z//L/8v/x/+7/8f/y
//X/9v/z//X/9//2//b/9f/x//H/9//4//n//f/7//r//f/8//f/+v///////P/8//z/
/f8BAAYACQANAAoACQAIAAkACAAJAAoADAAPAA8AEAASABEAEQAQAA8ADQANAA0ACwAN
AA4AEAASABAADQALAAoADQANAAkACgAKAAoABwAHAAcACQAJAAcAAQD9//r/+P/7//7/
//8CAAMABAAFAAcACwAGAAYABgAEAAEA///9//n/9//3//X/9f/3//v/+v/8//z/////
//v//v/+//r/+v/7//v/+//6//n/+P/1//X/9v/2//X/8//z//H/8f/3//v//f/+//3/
/P/8//v/+v/6//v//v////r/+P/2//b/9//5//r/9//3//r//P8AAAAA/f/7//3/////
//3//f///wEAAQAAAAAA/f/6//v//P/7//n/+//6//v//P/+//////8BAAIAAQD///3/
/v///wEAAgD+//v/+v/7//n/+f/6//v/+//7//n/+f/7//7/+v/5//v///////7/+f/4
//f/8//x//f//v/+//7//v/+/wAA///8//j/9v/4//j/+P/6//z//f/9//3//f/7//r/
+P/4//3//f/6//7/AgACAP7//v/+//7/AgAGAAcACAAHAAYABQAHAAYABgAIAAoADAAM
AAwACwAGAAUABQAGAAQABAAGAAYABwAHAAQABQALABAAEQAPAAoABgAAAPz/+v/7//z/
+//3//n/+//4//b/9v/2//f/+v/6//r/+f/3//b/9f/0//j/8//u//b/9v/n/+P/6f/y
////BgAKABgAKgAyAEEAUABaAGkAgACMAJAAdwBVAFQAUwA4ACUAJgAZAAgA/v/5//H/
6P/h/+T/5P/d/+H/5f/h/+X/7f/v//D/8P/u/+//8P/x//T/8P/v/+3/6//v//D/7//x
//L/8v/w//L/8v/y//L/8//w/+7/7f/s/+//8P/x//L/9P/2//j/+f/1//L/8f/w//D/
7//u/+v/6v/t//H/8v/x/+//7v/w/+7/6v/s/+3/8f/z//X/+f/z//H/8P/x/+//8P/y
//P/8f/v/+7/7f/r/+v/7P/u//H/8v/z//T/9//3//X/9//2//X/9P/z//H/8v/y//D/
8P/w//L/8v/w//P/9v/2//j/9//z//P/9P/0//T/9//5//r///8AAPz//v8CAAEA//8A
AAEAAwACAAQABAAFAAMAAwADAAUACQANABEAFgAUABEADwAOAAwACwAJAAcADAAPABIA
EwAQAA4ADQAMAAoACQAJAAoADQANAAkACgAJAAgABAADAAEAAwADAAEA/v/7//n/+P/6
//z//P/+//v/+v/5//n/+f/0//T/9P/3//f/+P/5//f/9//5//n/8//z//X/8v/0//T/
9//3//f/+v/6//b/8//z//L/8f/z//P/8//x//P/9v/4//n/9//1//H/7//z//X/9f/0
//b/+P/7//3/+v/4//f/+P/7//j/+P/4//f/9//4//j/9P/z//X/9v/6//z/+//7//z/
/f/8//n/9//5//v/+//9//7//P/6//r//P/8//v/+v/4//j/+P/2//X/8//z//f/+f/6
//v//P/9////AAD7//f/9f/1//T/9f/3//n/9v/1//L/8f/0//j/9f/1//f//f///wAA
+P/+//r/+P/2//T/+v/7//r/+P/2//j/+P/4//b/+P/5//n/9//3//X/9P/2//b/+//7
//j//P8AAAAA+v/6//r/+v/8//7//f/8//7//v/+/wEAAwAEAAcACgAIAAgACAAHAAcA
BwAIAAoABwAGAAcABgABAP//+v/5//7/AgACAP//AAAAAP7//v/9////AQABAPj/9//2
//D/8f/y//P/9f/4//j/+P/3//L/8P/u/+z/7v/x//L/7P/o/+v/7//v//D/9f/8/woA
GgAkACoANwBGAFQAYQBwAH4AhAB1AFsASAA9ADIAJwAWAA8ADgAGAPv/8//k/9v/5P/e
/9H/2f/n/+v/6//v/+v/6P/s/+7/7f/s/+v/7P/u//H/8//1//L/8P/s/+v/8P/y//L/
9v/0//L/8P/v/+3/7P/s/+z/7v/u/+7/7v/y//T/9v/3//P/8P/v/+7/8f/x//H/7//r
/+3/8P/w//L/8f/x//T/9P/w//L/8//x/+//7f/t/+n/6f/q/+3/7P/u//H/8//1//X/
9v/3//X/8//y//L/8f/w/+//7v/s/+v/6P/p/+z/7f/u/+//8P/y//P/8v/0//T/9v/2
//b/+f/8//z/+v/3//H/7//w//D/8P/z//b/9v/6//r/+P/8/wIAAwABAAIAAwAFAAQA
BgAGAAcACQAJAAkACwAKAAsADAAOAA8ADwAQABIAEQAPAAwACQAOABMAGAAbABcAFAAS
ABAADwANAAwADAALAAkAAwACAAUABgAEAAUABgAJAAoACQAFAAMAAgACAAAAAAD+//7/
/P/6//j/9//7//j/+v/8//3//f/+/////////wEAAQD7//n/+f/0//L/8v/1//X/9f/4
//j/9P/1//f/+P/5//f/9//3//X/9v/4//n/+f/2//X/8v/x//X/9//3//b/+v/8////
AQD+//z/+//8/////P/8//z//P/9////AAD+//3///8AAP///v/6//f/+//9//3/+//7
////AwAFAAAA/P/1/+7/9v/+/wQACQACAPz/+P/0//j/+f/5//v///8BAAIAAwAAAP//
///+//7//f/+/wEA/v/9//3//f///////f/9//7/AAD7//n/9//7//v/+v/5//r/+//5
//7/AwAGAAIA9v/y//b//v/7//r/+f/4//n/9//z/+7/8//4//v//v/+/wAAAQABAP//
///9//z/+v/6///////+/wIABgAGAAEAAAD///7/AQAEAAQABAAGAAYABgAJAAoACgAM
AA4ACwAKAAkABwAHAAcACAAKAAsADAAPABAADQALAAYABQALABAAEQAPAAsABgD///r/
+P/5//r/+f/5//3/AQAAAPv/+v/5//n/+v/4//b/8//1//b/9//4//b/9//y/+r/6P/r
/+3/8f/0//P/AAASABYAIAA2AEMASgBeAHMAfgCGAJQAjQBvAFgAQQAkAB8AJAAdABIA
CAD9//P/7P/n/+T/5P/n/+n/6//t/+v/7f/z//D/6P/o/+r/7P/u//L/8v/z//P/8//x
//D/7f/t//L/8v/w//L/8v/y//L/8//0//T/9f/2//T/9P/0//T/8v/w/+7/6//u//D/
9P/4//f/9f/z/+//7f/v//L/8v/0//P/8//2//H/7P/t/+3/7//v/+//8f/w//H/8//3
/+//7v/u/+3/7v/t/+3/7f/v/+//8P/y//T/9P/0//T/8//z//H/8//y//H/8P/v//D/
8v/z//L/8P/w//L/8v/y//X/+P/4//r/+f/1//X/+P/4//j/+//7//r//f/8//v//v8D
AAMAAAAAAAAAAQACAAYACAALAAgABQACAAEABAAHAAoADgAQAA8ADwAQABIAEwATABMA
EQARABEADwARABAAEAAQAA0ACwAKAAoADAALAAYABgAHAAgABgAHAAcACQAJAAcABAAB
AP///v///wAA//8AAAAAAAAAAAEAAQD8//z//P/6//n/+f/5//v//f8BAAMA/v/9//7/
+v/4//j/+//7//n//P/8//j/+P/5//n/+f/5//n/+f/3//j/+v/7//v//f/9//v/+//9
///////+//r/+P/3//X/+P/6//3/AgAEAAAA///+//v/+//8//z//P/9/wEABAAEAAIA
/f/5//z///8AAP////8BAAMAAwAAAAAA/f/6//3/AAABAAEAAQAAAAEAAgABAP///P/7
/wAAAQABAAEAAAD//////v/9//v/+//9//7///8BAAMABAAFAAQABQADAAQA/v/7//n/
/f/9//z//P/8//z/+f/5//3////6//v//P/9////BAABAPv/+f///wEAAwAAAP///v/9
//z/AgADAAIAAAD+//7//P/6//7/AgAFAAcAAwABAP3/+v/9//7/BAAFAAIABgAKAAoA
AwACAAEAAAAFAAoADAAOAAwADAAMAA8ADwAOAA8AEAARABIAEwATABIAEQARABIAEAAQ
ABIAEgAQAA8ACwALAA0AEAAPAAsADAAKAAYABAADAAMAAwABAPz//f/+//r/9v/2//b/
9//9//7///////z//P/8//z/+P/7/wIAAgD6/+3/5f/r//b/+/8CABYAIAAmADAAPwBQ
AGIAcQCEAI4AkACJAHMAVgA/ADwAQQA6ACUAEAAEAP//+//y/+v/6v/m/+X/6//z//H/
7//z//f/8v/y//b/9P/0//T/9v/4//n/+f/5//f/9v/z//P/9f/0//H/8v/y//L/8v/z
//X/9v/4//r/+P/4//j/+P/4//j/+P/3//P/8P/v/+7/8v/z//T/8//z//X/+P/4//b/
8//x//L/8//w//P/9f/z//P/8//1//T/9f/3//v/8//y//L/8f/x//H/8v/z//X/9f/2
//j/9v/0//L/8P/z//X/9f/5//j/9//2//X/8//0//T/8v/0//T/9v/2//X/+f/9//7/
/P/5//P/8f/2//j/+v////7//v8CAAIA/f/+/wEA///9//7///8BAAMABgAHAAkACgAL
AAwADwANAA0ADQAOABAADwAPABAAEwAVABYAFwAWABUAFAARABMAEgASABIAFQAVABYA
GAAVABEACQAGAAgACAAFAAUABwAJAAkABwAKAAsADQAQAAoABgAAAPz//f/+////AQAE
AAAAAQACAAQAAwADAAMABAAFAAgACQADAAEAAQD8//z//P////////8CAAIA/v/+////
//////////////3///8AAAAA///9//3/+//7//z//f/8//r/+P/4//n/+f/8//z//f8A
AAQAAAD///7//////wAAAAABAAEABAAGAAcABgACAP//AAABAAAA/f/7//3//////wEA
AgAAAP7/AAACAAIAAQAAAP7//v/+///////+////AAABAAEAAQD/////AAAAAAEA////
/wEA/f/9//7///8BAAEA////////AgD+//3///8DAAMAAgAAAAAAAAD9////AwAFAAAA
/f/8//v/+/8CAAEA/f/9//v/AQD///3/BAACAAIAAgACAAIAAQD+//r/+f/6//n/+P/5
//z//v///wMABQAFAAYAAgAAAAMAAQD9/wAAAwACAAEAAgADAAQACQAMAAwADAAKAAoA
CgANAA4ADgAQABIAEwAUABUAFQAQAA0ACwAKAAsADAAPABAAEAARAA8AEQASABQAEgAN
AAoACAAEAAIA/f/9//3/+//5//3/AQAAAP3//P/7//v///8AAAEAAQD8//r/+P/2//j/
9//4//L/7v/t/+//8//0//f/AgAQAB4ALAA0AD8AWABsAHsAigCSAI4AfwBtAF4AUwA+
AC0ALgAjAAYA/P/7/+v/4v/p/+j/4P/d/+H/7//x/+v/6//t//T//v/+//n/9v/z//L/
8f/x//D/7//x//L/8f/z//T/9P/y//T/9v/2//b/9//1//T/9P/0//L/8v/y//L/9P/0
//T/8//y//L/9P/2//X/8//x/+3/7f/v//L/8v/y//H/8f/0//X/8v/1//f/9v/1//T/
9f/0//X/9//7//P/8v/y//H/7v/t/+3/7f/v/+//8P/y//L/8v/y//L/9P/1//T/9//0
//P/8v/x//T/+P/7//z/+P/2//b/9P/y//X/+P/4//j/9//z//P/+P/4//j/+//9//7/
AwAEAP//AAADAAEA//8AAAEAAwAGAAoADAAPAAwACwAKAAsACwALAAsADAANAA0ADgAQ
ABUAFwAYABkAGAAXABYAEwATABIAEgASAA8ADQAMAAwACgAJAAQABAAFAAYABAAFAAYA
CQAKAAkABwAFAAQABAADAAIA///+//7//v/+///////6//r/+v/6//n/+f/5//v/+//9
//3/+//7//3/+v/8//z///////v//v/+//r/9//3//b/9f/1//X/9f/z//H/8v/y//H/
8//1//X/9//2//f/9v/0//f/+P/6//v/+//6//r//P8AAPz/+//6//f/9//4//j/+f/5
//z//v8DAAQAAgABAAIAAwACAP//+v/7//z/+//6//r/9//0//n//P/9//3//v/8//z/
/P/7//n/9v/1//v//f/+/////v/9//3//P/7//n/+f/7//r/+//9/////v/9//r/+f/7
//7/+v/5//v///////7/+f/4//f/8//9/wkAAQD2//7//f/8//v/+v/9//3/+//4//f/
+P/3//b/9f/2//b/9f/4//n/+P/4//f/9v/6//n/+f/+/wMABAABAAIAAwAEAAIAAgD/
//z/AAACAAQACQAHAAQAAwACAAYACAAKAAsACAAHAAcACAALAAwADwAQAAwACQADAAEA
AgAGAAYAAwAEAAIA/v/8//z//f/+//3/9f/1//X/8P/w//L/9P/3//j/9v/0//H/8v/0
//b/+P/2/+//8v/2/+7/4//l/+//8P/z//7/BgAIABQAIgApADYASABZAGwAfgCCAHUA
ZQBSAD0ALgAnACAAFQAGAPj/7f/n/+T/5//s/+7/6//p/+X/4//p/+v/6//s/+j/6P/p
/+r/6//u/+7/7//v/+//7f/s/+n/6f/s/+z/6v/s/+7/7v/u/+//7//u/+7/7v/v//D/
8f/y/+7/7P/q/+f/6f/s//H/9v/1//P/8f/t/+r/6//t/+z/7f/t/+7/8v/u/+r/7P/t
/+r/6f/o/+n/6//t//D/9f/y//L/8//z//H/7//u/+3/7P/r/+v/7P/v//L/9f/4//P/
7//p/+f/6P/p/+r/6//v//L/9P/0//P/8v/z//L/7//x//P/8v/1//X/8v/z//b/9v/2
//n/9//2//n/+P/3//r///////7//v/+//////8CAAMABQAFAAUABQAHAAUABQAFAAYA
BwAHAAgACgANAA8AEAARABAADwAOAAsADQAMAAwADAALAAkACAAIAAsACwAHAAgABwAG
AAIAAQD//wEAAQD///v/+f/4//j/+//8//v//P/9//7///8BAAEA+v/4//b/+P/3//f/
9//1//X/9//3//P/8//1//L/9P/0//f/9//1//j/+P/0//L/8f/v/+3/8P/z//b/9//1
//T/8v/v//L/8//y//P/9f/3//f/9v/1//T/9P/z//X/9v/4//z//P/4//f/9v/3//f/
+P/4//n/+f/8//7/AAAAAP3/+//9///////9//n/+f/5//f/+v/8//v/+v/9/wAAAQAB
AP///P/7//r/9v/z/+//7f/y//X/9//5//v/+//8//z/+v/3//b/9//4//n/+//9//z/
+//4//f/9v/4//P/8f/z//f/9//2//X/9v/3//X/+f/9////+v/9//7///8BAPz/7//r
//T/9v/2//b/9v/7//v/+f/2//T/9v/2//b/9f/2//b/9f/2//f/9v/2//b/9v/7//v/
+P/8/wAAAAD7//r/+f/4//7/AgADAAQAAgAAAP7///8CAAIABAAGAAoADAAOAA8ACgAH
AAUABAADAAIAAwACAAMAAwAAAAEABAAIAAgABQAGAAQAAAD+//r/+f/4//X/9P/3//r/
+P/0//T/9P/1//b/9v/2//X/9f/2//f/+P/u//H/9P/w/+r/4f/f/+n/9v/7//7/AgAO
ABYAIgAxAEQAUgBjAHoAjgCQAH0AXwBGADMAJAAhACIAGQAKAP7/+f/5//b/7f/m/9z/
1f/h//P/9f/v/+//7f/k/+D/6P/q/+z/7v/y//D/8f/x//H/7//u/+v/6//w//D/7v/w
//T/9v/4//v/9v/y/+//7P/u/+7/7v/u//D/8P/w/+//7P/s/+7/8P/x//H/8f/v/+v/
7f/w//D/8v/x//H/9P/y/+7/8P/x//P/8//z//X/8f/v/+7/7//s/+z/7f/t/+z/6//r
/+v/7v/v//H/9P/y//L/8v/y//H/8f/v//H/7//v/+//7//x//L/8v/w//D/8P/y//L/
7//x//P/8v/1//X/8v/z//X/9P/z//X/9v/2//r/+v/5//7/BQAHAAEAAAD//////v8A
AAAAAQACAAMABAAHAAgACQAKAAwADwAPABAAEgAQAA8ADQALAA0ADQANAAsADQAOABAA
EgAUABMAEwAUABAADQAGAAQAAgACAP////8BAAUABwAHAAQAAQD///7///8AAP//AAD/
//7//f/9////+v/6//r/+P/3//f/9//4//n//P/9//j/9//4//T/9f/2//r/+//3//r/
+v/2//f/+f/6//v/+P/3//b/8//1//b/9v/1//f/+f/5//v//P/9//z/+v/4//j/+f/5
//n/+P/4//r////8//z//P/7//v//P/8//n/9//4//j/+v/6//f/9f/7////AQABAP3/
//8BAAEA/v/+//v/+P/5//z//f/9//3//P/9//7//v/9//v/+//8//3//f/9//////8A
AAAA///9//3////8//v/+//7//3//f/7//v//v8CAP/////9/wEAAQAAAPv/+v/5//X/
9//7//3/+P/5//r/+//9/wQAAQD7//n/+v/5//j/9f/0//7/CgAFAAIA///8//7//f/6
//b/9v/4//j/+P/6//z//f/9//3//f/7//r//P/8/wEAAQD8//7/AAD+//z//P/8//z/
AgAGAAcACAAHAAYABQAHAAkACgANABAADgAOAA4ADQAKAAkACQAKAAkACAAJAAgACQAJ
AAYABwAKAA4ADgALAAsACgAHAAYAAQD///3/+f/2//n//P/6//f/9v/1//X/+v/6//r/
+f/4//j/+P/4/wAA+//y/+j/6P/r/+X/5f/w//n/AAAOAB4AKAAqADEAQgBcAG8AfgCK
AIwAgQBrAFQAQwA4AC0AJAAbABIABgADAAEA9v/r/+T/4v/n/+//8//x/+//7f/v/+z/
6v/u//L/9P/2//r/9v/1//P/8f/x//D/7f/t//L/8v/w//L/9P/0//T/9f/3//b/9v/2
//T/8v/w/+7/8f/y//P/8//y//L/9P/2//b/9f/0//H/8f/z//b/9v/y/+//7f/u//D/
7v/y//X/9f/1//X/9//1//X/9v/5//D/7v/t/+v/7P/t/+//8f/u/+3/7f/u/+z/7P/s
/+z/7//x//H/9f/1//X/9f/1//T/9P/z//D/8f/y//X/9v/0//f/+v/6//j/9//z//P/
9f/0//P/9f/3//j//f/+//v//v8DAAMAAQACAAMABQAAAAAA/v/9////AQADAAcACwAN
AA8AEgANAAkABgAEAAoADQAPABEAEwATABMAEQASABIAEwAUABIADwANAAwADQANAAkA
CgAJAAgABAADAAUABwAHAAUAAwABAAAAAAD///7/+//6//v//P/9////AwAAAAIABAAA
AP3/+//5//r/+//+/////f/9/////P/5//j/+v/5//r//v////z/+f/5//j/9//4//n/
+v/5//j/+P/3//X/+f/7//v//f/7//v/+f/2//b/9v/3//f//P/+/wEABgAGAAAA/f/6
//f/9//4//j/+f/5//z//v8CAAQAAwADAAMAAwABAP3/+//9///////+//7/+//4//v/
/v///////v/8//z//P/7//n/9v/1//n/+//8//3//////wAAAAD///3//f////v/+//8
//3//f/9//v/+/8AAAQAAQABAPz//f/6//b/9//6//3//f/8////AAD6//j/+P/4//n/
AAD///v/+//1//n/+f/6//z//P/8//z//P/7//j/9P/2//r//P/+//z//v//////////
//3//P/8//z/AQABAAEABgALAAwABQAEAAMAAgAFAAgACAAIAAYABAACAAMACAAKAA4A
EgAUABQAFAATAA8ADQAMAAwACwAKAAsACgAKAAkABQAFAAYACgAKAAcACAAIAAYABgAB
AAEAAQD///r/+//8//j/+P/4//j/+f/+//7//v/9//v/+v/5//j/9P/z/+7/8P/y/+v/
7f/v/+z/9/8OABYAFgAmADIAPwBSAGAAbwCEAJQAlACBAGMATAA/ADgANwAyACMAFgAG
APn/9f/2//H/7P/q/+3/8f/3//X/7f/n/+P/5v/w//b/8//y//H/8v/0//X/9f/1//b/
9v/0//X/9//2//P/9P/y//L/8v/z//D/7v/t/+z/7f/u/+//8P/w//D/8P/v/+7/7v/w
//L/8v/x//D/7f/u//H/9f/2//T/8//z//b/8v/u//D/8f/z//P/8//1//H/8f/y//X/
8v/y//P/8//v/+3/7P/r/+7/7//x//T/8//y//H/8P/x//H/7//x/+//7//v/+//7//w
//D/7v/x//L/9f/2//L/9f/4//j/9//1//D/7//1//b/9//7//v/+v/9//z/+v/+/wQA
BQAAAAAAAAABAAAAAgACAAMAAgABAAAAAQACAAMABAAGAAgACQALAA4AEgATABMAEwAT
ABMAEwARAA0ACgAIAAYACQAJAAoADAAOAA8ADAAOAAwACgAFAAMAAQABAP//+////wEA
BAAIAAQAAgD+//z//P/8//z//f8BAPz//P/8//7//f/9//3//P/7//z/+//4//n//P/6
//j/+P/7//v/+P/6//n/9P/1//f/+P/5//f/9//3//X/9//4//j/9//0//P/8P/v//T/
9//4//j/9//2//b/9f/2//b/9//6//v/9v/0//L/9f/3//r//P/4//f/+f/6//z//P/5
//f/+v/9//7//f/9////AQABAP3/+v/0/+7/9f/6//3////9//r/+f/4//r/+f/3//f/
+f/5//j/9//5//n/+v/6//n/9//3//n/+v/7//3////9//3/+//7//z//v/5//f/9//7
//v/+v/6//r/+v/3//f/+//9//j/6v/2//j//v/8//z//P/8//3//f/7//j/+P/6//r/
+v/3//j/+P/3//X/9f/z//L/8//0//r/+//4//z/AAAAAP7//v/+//7///8CAAIAAgAF
AAYABwALAA4ADgAQABIADwAMAAkABQAEAAMAAwAEAAYABgAIAAgABwAHAAQABQAHAAoA
CQAFAAYABAAAAP7/+v/5//j/9f/x//P/9f/y/+//7v/t/+3/8//0//X/9f/3//j/+f/6
//T/5//o//D/7v/l/+P/5//y//n//v8OABwAIgAsADcAPgBQAGsAfACGAJAAhQBnAFIA
RwA6AC8AJAAfABQA+v/l/+P/5v/h/97/2P/T/9n/4//n/+f/5//t//b/9P/w/+7/7v/u
//D/8P/x//H/8f/u/+z/6P/n/+z/7v/u//L/7v/s/+r/6f/t/+7/8P/y//T/9P/0//T/
8P/u/+z/6f/p/+r/7f/w//D/7//u/+v/6//t//D/8P/u/+3/7f/w//D/7P/u/+//7v/t
/+z/7f/q/+n/6f/r/+n/7P/w//P/8f/v/+7/7f/t/+3/7v/w/+//7v/t/+z/7v/v/+7/
8f/x//H/8f/x/+//8P/w/+7/7f/s/+3/7P/t//H/9f/2//f/9//0//X/9f/0//P/9f/2
//b/+v/6//r//v8EAAUAAAD+//z/+//8/wAAAgAFAAYABwAIAAsADQAPABEAFAARAA0A
CgAIAA0ADwAQABEADwANAAsABwAJAAgACAAIAAoACwANABAADwANAAcABgAGAAYAAwAD
AAUABwAHAAUAAAD9//v/+v/7//z/+//8//7//v/+/////v/4//f/9v/4//f/9//3//b/
9f/2//X/8//z//X/8v/y//L/9f/1//X/+P/4//T/+P/7//3////9//v/+f/1//L/8v/x
/+//8f/x/+//7//y//X/9v/2//f/+P/6//v/+v/6//v//v////r/+P/2//P/8//0//T/
9f/1//j/+v/8//z/+f/3//v//f/9//v/+f/7//3//f/7//r/9v/y//f/+v/7//v//P/6
//r/+v/7//v/+v/7//3//f/8//v/+v/5//n/+P/6//n/+v/9//j/9//3//f/+f/5//f/
9/8EAA==
         </WaveFormData>
      </LeadData>
      <LeadData>
         <LeadByteCountTotal>10000</LeadByteCountTotal>
         <LeadTimeOffset>0</LeadTimeOffset>
         <LeadSampleCountTotal>5000</LeadSampleCountTotal>
         <LeadAmplitudeUnitsPerBit>4.88</LeadAmplitudeUnitsPerBit>
         <LeadAmplitudeUnits>��V</LeadAmplitudeUnits>
         <LeadHighLimit>2147483647</LeadHighLimit>
         <LeadLowLimit>268435456</LeadLowLimit>
         <LeadID>II</LeadID>
         <LeadOffsetFirstSample>0</LeadOffsetFirstSample>
         <FirstSampleBaseline>0</FirstSampleBaseline>
         <LeadSampleSize>2</LeadSampleSize>
         <LeadOff>FALSE</LeadOff>
         <BaselineSway>FALSE</BaselineSway>
         <ExcessiveACNoise>FALSE</ExcessiveACNoise>
         <MuscleNoise>TRUE</MuscleNoise>
         <LeadDataCRC32>2350261942</LeadDataCRC32>
         <WaveFormData>
2P/Y/9j/2P/W/9b/1v/W/9T/0v/Q/87/zv/O/87/zv/P/9D/0f/S/9H/0P/P/87/zP/M
/8z/zP/K/8r/yv/K/8z/zP/M/8z/yv/K/8r/yv/M/8z/zP/M/8z/zP/M/8z/zP/M/8z/
zP/O/87/zv/O/87/zv/O/87/0P/Q/9D/0P/Q/9D/0P/Q/9D/0P/Q/9D/0//U/9X/1v/U
/9T/1P/U/9b/1v/W/9b/1v/W/9b/1v/V/9T/0//S/9P/1P/V/9b/1v/W/9b/1v/U/9T/
1P/U/9X/1v/X/9j/1//W/9X/1P/U/9T/1P/U/9b/1v/W/9b/0//S/9H/0P/R/9L/0//U
/9L/0v/S/9L/1P/U/9T/1P/T/9L/0f/Q/9D/0P/Q/9D/0f/S/9P/1P/S/9L/0v/S/9L/
0v/S/9L/0P/Q/9D/0P/S/9P/1P/U/9b/1P/U/9T/0v/S/9H/0P/S/9P/1P/W/9j/2//b
/97/3v/e/97/3//h/+P/5v/r/+r/6f/o/+f/5f/j/+P/4P/h/+X/6P/q/+r/6v/q/+r/
6//p/+b/5v/n/+f/5P/f/9r/1//V/9D/0f/Q/87/zv/N/83/zf/M/87/zv/P/8//zv/M
/8n/yP/N/8z/zf/N/8z/y//K/8r/yv/J/8n/yf/I/8j/zv/M/8j/wv+8/7f/tv+2/7r/
wv/J/9D/3P/o//f/CAAhADgATABbAGoAeACHAI8AgwBXACwAGwARAAAA7f/Y/8j/wv/A
/73/v//B/8j/zv/S/9L/0v/Q/8r/xv/G/8X/xf/G/8j/yP/I/8n/yf/L/8v/yf/J/8z/
zP/M/8z/zP/N/83/y//J/8n/yP/I/8v/zP/M/8z/zv/O/87/zf/O/87/z//P/87/zv/O
/83/zP/M/8z/zf/P/8//z//P/8v/yf/I/8b/x//I/8n/y//K/8n/yf/I/8r/yv/L/83/
zP/M/8v/y//N/83/zf/N/83/zf/N/87/z//O/8z/y//N/83/zf/O/87/zv/O/87/z//P
/8//z//Q/9P/1f/W/9X/1f/W/9b/2v/a/9j/2v/Z/9r/3f/d/93/3v/g/+D/4//j/+T/
5f/k/+X/5f/k/+T/5f/l/+X/5f/n/+j/6f/q/+v/7P/s/+v/6v/p/+n/5//m/+b/5v/m
/+f/6f/q/+b/5P/j/+P/4//h/97/3v/f/9//3f/e/93/3f/c/9j/1//Y/9n/2v/Y/9f/
1f/R/9L/0//U/9X/1v/X/9f/1//U/9X/1P/S/9P/0//S/9L/0f/R/9D/zv/R/9L/1f/W
/9T/0//S/9H/0f/R/9D/zv/R/9H/0P/T/9T/0//T/9L/0v/T/9P/0//W/9b/1v/V/9P/
1P/X/9f/1//X/9f/1//X/9j/2P/Y/9j/1f/Z/9n/1//X/9j/2P/X/9f/2P/V/9f/1//W
/9P/1f/Y/9r/2v/X/9b/1P/U/9b/1v/W/9b/1v/X/9f/1//U/9P/0//T/9X/1f/V/9X/
0//T/9T/1P/T/9H/0f/S/9L/0v/T/9P/1P/V/9H/0P/T/9X/1P/S/9D/0f/S/9L/0f/R
/8//z//N/87/1P/S/9L/0v/S/9L/0v/R/9D/0f/S/9P/1f/T/9L/0f/P/9D/0f/T/9b/
2v/b/9//4//j/+P/5P/j/+H/4v/l/+X/5//n/+f/5f/h/+H/3v/h/+P/5v/o/+r/6v/q
/+r/6f/n/+T/5P/l/+j/5v/i/9//2v/Y/9P/0P/Q/83/zP/M/8v/yv/I/8b/yP/L/83/
z//M/8r/yv/M/8j/yP/H/8f/yf/J/8r/yv/I/8f/xv/E/8T/xP/C/8T/wv+8/7v/uv+4
/7j/uv+//8j/1P/i/+//AAATACwAQABRAGQAdAB/AI0AiQBbAC4AIQAXAAQA8//e/9D/
yP++/7P/tf+7/77/vv/C/8j/yv/M/87/yv/G/8T/w//D/8T/xf/G/8j/yf/I/8f/xP/D
/8T/xP/E/8T/xv/H/8f/xf/H/8f/xv/G/8f/yP/I/8j/xv/G/8b/xf/C/8L/w//D/8X/
xv/H/8f/xv/G/8b/x//H/8f/x//H/8b/xf/F/8T/x//I/8n/y//K/8n/yf/I/8X/xP/E
/8X/xv/I/8n/y//K/8n/yP/H/8f/x//H/8j/yv/K/8n/yf/J/8n/yf/K/8v/zP/N/87/
zv/N/8z/y//L/83/zv/O/9H/0f/S/9L/1P/U/9L/1P/V/9b/2f/Z/9f/2P/a/9r/3f/d
/97/3//c/93/3f/c/+D/4//l/+f/5//p/+r/6//q/+n/6P/m/+b/5v/m/+f/6f/o/+j/
6P/m/+X/5f/k/+P/4v/i/+P/4f/f/9z/3P/c/9v/2P/Y/9n/2//c/9r/2P/Y/9j/2P/X
/9f/1v/T/9P/0//T/9P/0//T/9L/0f/T/9X/1f/U/9L/0f/P/87/z//R/9L/0v/Q/9D/
0v/S/9L/0//U/9X/0//T/9L/0P/R/9H/0P/T/9T/0//T/9L/1P/V/9X/1f/V/9T/0//R
/9P/1v/b/93/2v/Z/9j/1//X/9j/2P/Y/9j/1f/Z/9n/1v/V/9X/1P/W/9n/3f/d/93/
3f/c/9n/2P/a/9v/2v/b/9r/2P/Y/9j/2P/Y/9j/2v/b/9v/2//Z/9f/1v/V/9f/1//X
/9f/1f/V/9b/1v/T/9H/0f/S/9f/2P/a/9v/2f/Z/9T/0v/T/9X/1P/S/9T/1f/W/9b/
0//a/9f/1v/V/9T/1f/W/9b/1v/U/9T/1P/V/9j/2P/Y/9f/1f/V/9b/2P/c/93/4f/l
/+T/5f/n/+f/5v/m/+j/5//o/+n/6v/p/+X/5f/i/+X/6//u//D/8v/y//L/8v/x/+3/
6v/q/+v/7P/q/+b/4//f/97/2v/Y/9f/1f/V/9b/1v/W/9X/1P/W/9f/1//X/9X/0v/R
/9L/0P/Q/8//z//P/8//0P/Q/9H/0f/R/9D/0v/S/9D/zP/I/8b/w//A/77/vP++/8f/
0v/a/+j/9/8EABsAOABMAF0AcgB+AIcAlwCZAHUARgAtAB8ADAD5/+z/3P/O/8L/u/+7
/8H/wv/G/9D/1P/U/9L/0P/Q/9L/zv/N/83/zv/Q/9D/0f/R/9H/0f/P/8//0P/Q/9D/
0P/Q/9H/0f/P/87/zf/L/8r/zv/Q/9H/0v/Q/9D/0P/P/87/zv/P/8//0P/S/9T/1f/S
/9D/zv/N/87/z//Q/9H/zv/N/83/zP/M/8z/zP/N/87/z//R/9L/0P/O/83/zf/O/9D/
0f/T/9L/0f/Q/8//0f/R/9H/0v/U/9T/0//T/9L/0f/Q/9D/0v/U/9b/2P/Z/9n/2f/Z
/9f/2f/a/9r/2v/Z/9n/2P/c/9z/2v/c/9//4P/j/+P/4f/i/+T/5P/l/+X/5v/n/+j/
6//t/+7/7//v/+7/7f/t/+//8P/x//P/8//z//L/7//u/+3/7f/x//L/9P/2//H/7//u
/+z/7f/s/+z/7f/s/+n/5f/k/+b/5f/i/+L/4v/j/+P/4P/g/+D/4P/g/+H/4f/g/93/
2//b/9v/2//b/9v/2v/Z/9r/3f/e/97/2//b/9r/2v/c/93/3f/c/9r/2v/c/9z/2//b
/9v/2//a/9v/2//a/9z/2//Z/9v/3//f/+D/4P/f/9//3v/d/+D/4P/g/9//4f/i/+X/
5f/i/+H/4P/f/+L/5P/l/+b/5v/j/+f/5//l/+X/5v/m/+b/5//p/+f/5//n/+b/4//l
/+j/6v/q/+b/5P/h/+D/4//k/+X/5v/m/+f/5//n/+X/4//i/+H/4v/j/+T/5f/j/+P/
5P/k/+P/4f/h/+L/5P/k/+X/5f/n/+f/4v/g/+T/5//n/+b/5f/l/+X/5P/l/+X/4//j
/+H/5P/l/+X/3//j/+T/5v/m/+b/5v/m/+X/5v/m/+b/5v/m/+b/5//m/+b/5v/l/+b/
5//p/+z/7f/t//D/8//0//X/9//3//X/9v/5//n/+v/7//z/+//4//f/8//1//r//v8B
AAQAAwACAAEA///9//r/+v/7//7//P/4//X/8f/u/+j/5P/j/+H/4f/i/+H/4v/i/+L/
4v/j/+P/4//i/+D/4P/i/97/3v/d/93/2//b/9z/3P/Z/9n/2f/Y/9z/3v/a/9z/4P/a
/8//zP/O/8z/zv/X/+L/7v/+/w0AHAAxAEQAVgBpAH4AjACXAKMAnQBzAEYANQAjAAwA
/f/w/+D/1v/O/8X/x//T/9r/2P/a/97/3v/c/97/4P/e/9z/2//b/9z/3v/e/9//3//c
/9v/2P/X/9n/2v/b/9z/3//h/+L/4f/h/+H/4P/g/+H/4v/i/+L/4f/g/9//3f/e/97/
3//f/9//4P/h/+H/3v/e/97/3//h/+H/4f/h/+L/4f/h/+D/3v/e/97/3//h/+H/4v/i
/+P/4v/i/+P/4f/i/+L/4//h/+H/4f/h/+P/4//j/+T/6P/o/+f/5//l/+X/5f/m/+X/
5P/j/+L/5f/l/+X/5f/l/+f/6P/o/+r/6//t/+7/7//u/+v/7P/u//D/9P/1//P/9P/2
//b/9//3//j/+f/5//v//P/8//7/////////AAADAAUABwAGAAUABAACAAQABAAEAAUA
BQAEAAQABAABAP///v/8//z//P/9///////9//r/+v/8//v/+P/4//f/9//2//L/8f/y
//P/9P/1//X/9P/x//D/7//u/+3/7//v/+7/7f/t/+//7//u/+//7//u/+7/7v/v/+//
7v/s/+z/7v/u/+3/7f/t/+3/8P/x//H/8P/w/+//7f/v//H/8f/y//L/9P/1//X/9f/2
//b/9v/1//T/9P/2//X/9v/3//j/+f/6//r/+f/4//r/9//7//v/9//3//j/+P/6//v/
/f/7//n/+f/4//X/9//6//z//P/9//z/+v/6//r/+v/6//r/+P/5//n/+f/2//X/9f/1
//f/9//3//f/9f/1//b/9v/1//P/8//0//b/9v/3//f/9//3//L/8P/0//f/9//2//X/
9f/1//T/9P/1//T/9f/z//b/9//3//b/9f/x/+7/8f/y//T/9f/0//T/+P/4//f/9v/1
//T/9//4//j/+P/z//L/8f/x//X/9v/3//f/9//3//j/+v//////AgAFAAUABQAGAAUA
BwAIAAsACwAJAAkACQAHAAcABwAEAAcACQAMAA4AEAAOAA4ADgANAAsACAAIAAkABwAE
AP//+//6//r/9//2//T/8f/w//D/8f/y//L/8v/y//P/8//z//T/8v/y//T/8f/w/+7/
7f/w//H/8//0//L/8f/w/+7/7v/w//L/7v/s/+j/4f/g/+D/4v/i/+f/8v/+/w4AHQAu
AEMAWABoAHkAiACWAKMArwCrAIUAYABPADsAHgAPAAYA/P/0/+7/6f/p/+n/6P/s//D/
8P/w//D/7v/w//L/8P/v/+//8P/u/+7/7//v//H/8f/v/+//7v/u/+7/7v/w//H/8f/v
//D/8f/x//L/8f/y//L/8v/w//D/8P/v/+z/7P/t/+3/7//w//H/8f/w//D/8P/x/+//
7//v/+//7//v//D/8P/u/+7/7v/v//D/8f/z//T/8//y//L/8//x//L/8v/z//P/8//z
//P/8f/x//H/8v/2//b/9f/1//X/9f/1//b/9v/2//b/9v/3//f/9//3//X/9//4//j/
+//7//z//P/+//7//P/+////AAADAAMAAQACAAQABAAHAAcACAAJAAkACwAMAAwADAAN
AA0ADQANAA8AEAARABEAEQARABAAEAAQABAAEQARABAAEAAQAA4ADQANAAwACwAKAAoA
CwALAAkABgAGAAQAAwAAAAAAAgADAAMAAAD//wAAAQACAAEAAQAAAP3//f/9//3//f/9
//3//P/7//n/+//7//r/+v/7//v//P/7//v/+v/4//b/9v/4//j/9//3//f/9//5//v/
/P/8//3//f/8////AAD//////v/+//////////7//v/+//3///8AAAMAAwABAAEAAQAB
AAMABAAEAAQABAABAAUABQADAAMABAAEAAIAAwAFAAMAAQABAAAA/f///wIABAAEAAMA
AgAAAAAAAAAAAAAAAAAAAAEAAQABAAIAAQABAAEA//////////8BAAEAAgACAP///f/9
//7/AAAAAAEAAQD/////+v/4//r//f/9//z//f///wEAAgD+//3/+v/5//v//v//////
//////z/+v/+//7///////z//P8AAP///v/+//7//v/+//7//v/9//z/+f/4//f/9//6
//z//v///wEAAQACAAQABgAFAAcACQAIAAkACwALAAsADAAPAA8AEQARABEADwANAA0A
CgANABEAFAAWABgAGgAaABoAGQAUABAADwAPABAADgAKAAcABwAGAAIAAAD7//f/9f/0
//b/+P/5//r/+P/5//n/+f/6//j/+P/6//r/+v/5//n/+f/5//r/+v/7//v/+//6//r/
+v/6//b/8v/w//H/7P/m/+b/6v/z//z/BAASACMANABHAFwAcgCDAI4AmAClAL0AwQCT
AGYAXQBLAC4AIQAUAPz/9P/w/+n/7f/x//D/8v/2//b/9P/0//7/BAACAP7/+//5//j/
9v/2//f/9//5//n/9//3//f/9v/1//T/+f/7//z/+//5//n/+P/4//f/+P/4//j/+P/4
//j/9//0//T/9f/1//T/9P/0//P/9f/4//v////9//v/+f/3//j/+f/7//z/+f/4//f/
9//3//f/+P/4//n/+P/4//n/9v/2//X/9f/3//f/9//3//f/9//3//j/+//8//z//f/6
//n/+P/4//b/9v/2//b/+P/5//r/+//9////AAAAAP////8AAAAAAgACAAAAAgADAAQA
BwAHAAcACAAKAAoACgAJAAkACQAMAA8AEQASABYAFwAXABcAEwATABIAEQATABUAFwAY
ABgAGAAYABkAGQAYABgAGAAUABMAEwASABEAEAAQABEADwANAAoACgAMAAsACAAIAAkA
CwAMAAoABQAEAAMAAgADAAMAAgD//wAAAQACAAMAAgABAP///f///wEAAQAAAP/////+
//7/+//7//r/+P/6//z/AAACAAAA///+//3/AAABAAEAAAAAAP///f///wAA//////7/
AQADAAQABQAFAAQAAwABAAEAAgAFAAUAAQABAAEAAQAFAAYABgAGAAYAAwAHAAcABwAH
AAgACAAHAAcACAAFAAgACQAJAAcABgAIAAkACAAHAAYABAAEAAIAAgACAAIABQAHAAgA
CQAGAAUABQAFAAMAAwADAAMAAQABAAIAAgACAAEAAgAEAAQABAAFAAUABQAFAAAA/v8B
AAMAAgAAAAMABQAHAAgAAwABAP3/+/8DAAoABwAFAAgABQAEAAMAAgACAAIAAQAAAP//
AAABAAMAAwACAAEA//8BAAEAAgAEAAYABQAHAAkACgALAA0ADQAOABAAFAAVABQAEwAS
AA8ADwARABAAFQAVABYAFgAWABoAHAAeAB8AHwAcABwAHQAaABYAEAALAAoACgAHAAYA
AQD9//v/+v/8//7///8AAAAAAQABAAEA/f/6//n/+v/8//7///8BAP7//f/9//z//f/9
//3//P/8//b/9v/2//j/+P/x/+7/7P/o/+r/7//4/wIADgAXACQANQBMAGYAfwCUAKQA
rwC3AMUAuwCKAGUAXQBMADMAJgASAPz/7P/l/+H/5f/u//T/+P/6//z//v/8//z//P/6
//n/+f/6//n/+P/4//f/+v/7//r/+//7//r/+f/4//j/+f/5//f/9//3//b/9v/4//r/
+//8//r/+v/6//n/+v/6//v/+//9//7///////z//P/8//3/+//7//v/+//6//n/+f/4
//r/+v/6//v/+//7//z//P/5//j/+P/5//n/+v/6//v/+//7//v/+//9//3//f/+//7/
/v/9//3//f/9//3//v/+//7//v/+/wEAAQABAAEA//8BAAIAAgAEAAUABwAIAAgACAAG
AAgABgAGAAgABwAIAAoADQAOABEAEQASABMAEQATABQAFAAXABkAGgAbABkAGwAcAB0A
HwAfAB8AHgAeAB4AHgAfABwAGgAZABgAFgAVABUAFAATABIAEgATABQAEwARABIAEAAP
AAwADAAMAA0ADQAKAAgACAAIAAgACQAJAAgABQAHAAcABwAHAAcABwAGAAUABAAFAAQA
AgACAAMAAwAEAAIAAwADAAIAAgACAAQABAADAAMAAwADAAEAAQAAAP7/AQABAAAAAwAE
AAMAAwACAAQABQAFAAUACAAIAAgABwAJAAoADQANAAsACwALAAsADAAMAAsACgALAAkA
DgAPAAsACwAMAAwADAANAA8ADQANAA0ADAAJAAgACgALAAoADAAMAAsADAAMAAwADAAM
AAkACQAIAAcACQAJAAoACwAJAAkACQAJAAcABwAIAAgABwAFAAUABgAGAAYABwAHAAgA
CQAFAAQABwAJAAgABgAGAAcACAAIAAcABwAFAAUABAAGAAYABQAHAAcABAACAAYABgAD
AAYABAAEAAQABAAFAAYABgAGAAQABAAEAAUACAAIAAgABwAEAAMAAwAEAAUABQAIAAsA
DQAPABIAEwATABQAFwAXABkAGQAZABcAEwATABAAEwAVABgAGgAcAB0AHgAfAB8AHQAa
ABoAGwAbABgAEwAPAAsACgAGAAQAAAD9//z//P/+/wAAAQACAAQABQAFAAUAAgAAAAAA
AgACAAIAAQABAP7//f/9//z//P/9//7//v/8//z//P/8//j/8v/t/+z/7P/u/+7/8//+
/wYAEgAlADYARwBaAHAAgwCUAKIArwC/AMkAtQB+AF0ATwA2AB0AEAAIAPz/8v/r/+X/
5f/u//7/AgD8//7/AgD+//z//P/8//v/+//8//z//P/9//3/+//7//n/+f/8//z//P/8
//7///////3//P/7//n/+P/7//z//P/8//z//P/8//v/+v/6//v/+//9//7///////z/
/P/8//3//f/9//3//f/8//v/+//6//j/+P/4//n/+//7//z//P/6//j/9//3//n/+v/6
//v/+f/5//n/+f/8//3//v8AAAAAAAD//////f/9//3//v///wAAAQACAAIAAQAAAP//
/f///wAAAAACAAMABQAGAAYABgAEAAYACQAKAA0ADQALAAwADgAOAA8ADwAQABEAEgAV
ABcAGAAYABcAFQATABQAFwAZABsAGwAbABsAGgAYABgAGAAZABkAGAAYABgAGAAXABcA
FgAVABQAFAAVABUAEwAQABAADgANAAoACgALAA0ADgAMAAkACAAHAAYACQAJAAgABQAF
AAUABQAFAAMAAwACAAEAAQADAAMAAgAAAP///f/8//7///////7///8AAAMABAABAP//
/f/7////AQACAAIAAgABAP//AQABAAEAAgACAAIAAwADAAMAAgACAAIAAQACAAQACAAJ
AAUABQAFAAUABwAIAAgACAAIAAUACQAJAAUABQAGAAYACAAJAAsACQAJAAkACAAFAAcA
CgAMAAwACwAKAAgACAAGAAYABgAGAAYABwAHAAcAAwABAAAA//8BAAMABQAHAAcABwAI
AAgABwAFAAUABgAHAAYABgAFAAUABQAAAP7/AAADAAMAAgAAAAEAAgACAAMAAwABAAEA
AQAEAAUABQADAAMAAAD+/wEAAgAEAAUABQAEAAMAAQABAAEABAACAAIAAgACAAEAAgAC
AAIA///+//3//f8BAAIAAwADAAIAAQABAAIABQAFAAgACwAMAA0ADwAPABAAEgAWABcA
FQAVABUAEwAPAA8ADAAPABQAGAAbAB4AGwAaABkAFwAXABQAFAAVABcAFAAPAAsACQAI
AAQAAgACAP///v/+//7//v/9//z//f///wAAAQACAAAAAAACAP///v/8//v//f/9//7/
/v/6//n/+P/2//r//v/+//r/+P/2/+//7P/u/+7/7P/z//7/CgAaACcANABHAF4AcACD
AJQApAC1AMcAxwCdAGQASwBDAC4AGwASAAgA+v/u/+n/6f/t//L/9v/4//7/AAD8//r/
+v/8//r/+f/5//r/+v/6//v/+//7//v/+f/5//r/+v/6//r//v///////f/7//v/+v/6
//v//P/8//z//P/8//z/+//6//r/+//7//n/+v/7//v/+v/6//r/+//8//3//v////z/
+//7//r//P/8//z//f/9//3//v/+//z/+v/5//n/+f/6//r/+//5//n/+f/5//v/+//7
//z///8AAAAAAQABAAEAAQACAAEAAAD///7///////////8BAAMABAAEAAMAAwAEAAQA
BAAEAAIABAAIAAoADgAPAA4ADgAPAA4AEAARABMAFQAUABUAFQAUABYAFwAXABcAGAAb
AB0AHwAcABsAGgAYABkAGgAbAB0AHwAeAB4AHgAcABsAGwAaABYAFAATABMAFAATABEA
EgASABEADgAOAA4ADwAPAAwACAAIAAgACAAJAAkACAAFAAQAAwACAAEABAAFAAUABQAD
AAUABQAEAAEAAQAAAAAAAQADAAQABAAEAAQABgAGAAMAAwADAAMABAAFAAUABAAEAAMA
AQADAAcABwAIAAgABwAHAAYABQAIAAgACAAHAAcACAALAAsACQAJAAkACQAJAAoACgAK
AAoABwALAAsACwALAAwADAAMAA0ADwANAAsACwAKAAcACQAMAA4ADgALAAoACAAIAAkA
CgALAAwACwALAAoACQAIAAcABwAHAAkACQAJAAkACAAHAAcABgAGAAUABgAIAAkACAAI
AAcACQAJAAQAAgAEAAcABwAGAAUABQAFAAQABAAFAAQABQAFAAgACQAJAAkACQAGAAQA
CAAIAAkACQAEAAYACAACAAIAAgACAAIAAwAEAAQABAAFAAYABwAJAAkACAAHAAUAAwAD
AAQABgALAAsADgARABIAEwAVABUAFQAWABkAGQAYABcAFgATABEAEQAOABEAGAAcAB8A
IgAgACAAIAAfABwAGAAXABcAGAAWABIADwANAAwACAAGAAIA///+//7/AQACAAIAAgAA
AAEAAQABAAIAAAAAAAIA/v/+//3//f//////AAAAAP////////7//v/8//z//v/8//b/
8f/0//L/8P/0//n/AgAQABwAKQA+AFkAbAB6AI0AoACsALkAxQDBAJcAagBZAEkANAAl
ABYACAD+//b/7//v//P/9v/6/wAABAAEAAIAAgACAAAAAAD/////AAACAAIAAwADAAAA
///8//v//v/+//7//v8CAAMAAwABAAEAAQAAAAAAAQACAAIAAgACAAIAAgABAP7//v//
////AQACAAMAAwAAAAAAAAABAAMAAwADAAMAAgABAAEAAAD+//7//v///wEAAQACAAIA
AQAAAAAAAQABAAIAAgADAAUABQAFAAUABAADAAIAAgACAAIAAQABAAEAAQABAAIAAwAE
AAUABgAHAAcABwAHAAUABwAIAAgACgALAA0ADgAOAA4ADAAOAA4ADgAQAA8AEQASABQA
FAATABMAFAAVABcAGQAaABoAHAAdAB0AHQAfACEAIgAjACEAIQAhACAAHgAeAB4AHwAh
ACAAIAAgAB4AHQAdABwAHQAcABwAHQAbABkAFgAWABYAFQASABIAEQARABAADAALAAwA
DQAOABEAEQAQAA0ADQANAA0ADQAMAAsACQAHAAgACwAMAAwACQAJAAgACAAKAAsACwAK
AAkACAAJAAgABwAHAAcABwAKAAsACwAKAAgABwAFAAcACQAJAAoACgALAA0ADgAPAA8A
DgANAAsADAAOABIAEwAPAA8ADwAPABEAEgASABIAEgAPABMAEwATABMAFAAUABIAEwAV
ABMAEwATABIADwAQABQAFwAYABUAFAASABIAEQAQAA8ADgARABMAFAAVABIAEQARABEA
EQARABEAEQAPAA8AEAAQAA8ADQANAA4AEQASABQAFQAUABMADQAKABAAEwATABIAEAAR
ABIAEgAQAA8ADAALAA0AEgAVABcAEQARAA4ACgALAAwADQAOABIAFAAVABYAEQAQAA8A
DwARABIAEwATABIAEQARABIAFQAVABgAGwAaABsAHQAdAB4AIAAkACUAIwAjACMAIQAg
ACEAHwAjACUAKAAqACwALQAuAC8ALwArACgAKAApACgAJAAeABkAGAAYABUAFAASAA8A
DgAOAA0ADgAOAA4ADgAPAA8ADwAPAA4ADwASAA0ADAAKAAkACwANABAAEgAPAA8ADwAO
AAwACgAMABAACgAAAP3/AgAEAPz//P8FAA4AGgAsADcAQABZAHYAhACXAK4AvADBAM0A
0wCzAIAAbQBfAEQANQAqABoADAAGAP///f///wQACgAMAA4AEAAQABIAEgAQAA4ADQAN
AA4ADgAOAA8ADwAPAA8ADQANAA4ADgAOAA4AEAARABEADwAQABEAEQASABEAEgASABIA
EwAUABUAFQASABIAEwATABMAFAAVABUAFAAUABQAFQAVABUAFQAVABYAFQAVABQAEgAS
ABIAEwAVABUAFgAWABUAFAAUABUAFwAYABgAGQAXABcAFwAXABcAFwAXABgAGQAYABYA
FQAWABcAGAAaABsAHAAdAB4AHwAfAB8AHwAdAB8AIAAgAB8AHwAgACAAJAAkACIAJAAl
ACYAKQApACsALgAyADQAMwAxADAALwAxADMANAA0ADQANQA1ADUANwA5ADoAOwA9AD0A
PQA8ADwAPAA8AD0AOwA6ADoAOgA4ADcANwA2ADcANgA2ADcANwA1ADIAMgA0ADMAMAAw
AC4ALwAvACwAKwAsAC0ALgAtAC0ALAApACkAKQApACkAKQApACgAJwAnACkAKQAoACcA
JwAmACYAKAApACkAKAAqACoALAAsACkAKQApACkALAAtAC0ALAAqACkAJwApAC0ALQAu
AC4ALgAvAC8ALwAuAC4ALgAtAC0ALgAxADEALwAvAC8ALwAzADQANAA0ADYAMwA3ADcA
MwAzADQANAA1ADcAOgA5ADYANQAzAC8ALQAwADIAMgA0ADYANwA6ADkAOAA3ADYANgA3
ADcANwA0ADMAMwAzADMAMwAzADMANQA1ADYANgA1ADMAMwA0ADYANgA3ADcAOQA5ADQA
MgA0AA==
         </WaveFormData>
      </LeadData>
      <LeadData>
         <LeadByteCountTotal>10000</LeadByteCountTotal>
         <LeadTimeOffset>0</LeadTimeOffset>
         <LeadSampleCountTotal>5000</LeadSampleCountTotal>
         <LeadAmplitudeUnitsPerBit>4.88</LeadAmplitudeUnitsPerBit>
         <LeadAmplitudeUnits>��V</LeadAmplitudeUnits>
         <LeadHighLimit>2147483647</LeadHighLimit>
         <LeadLowLimit>268435456</LeadLowLimit>
         <LeadID>V1</LeadID>
         <LeadOffsetFirstSample>0</LeadOffsetFirstSample>
         <FirstSampleBaseline>0</FirstSampleBaseline>
         <LeadSampleSize>2</LeadSampleSize>
         <LeadOff>FALSE</LeadOff>
         <BaselineSway>FALSE</BaselineSway>
         <ExcessiveACNoise>FALSE</ExcessiveACNoise>
         <MuscleNoise>TRUE</MuscleNoise>
         <LeadDataCRC32>3484389141</LeadDataCRC32>
         <WaveFormData>
CgAKAAoACgAKAAoACgAKAAoACgAKAAoADQAOAA8AEAAQABAAEAAQAA4ADgAOAA4ADgAO
AA4ADgAMAAwADAAMAA4ADgAOAA4ADQAMAAsACgAMAA4AEAASABAAEAAQABAADgAOAA4A
DgAQABAAEAAQAA4ADgAOAA4AEQASABMAFAASABIAEgASABIAEgASABIAFAAUABQAFAAS
ABIAEgASABQAFAAUABQAEgASABIAEgASABIAEgASABAAEAAQABAAEAAQABAAEAAOAA4A
DgAOAA4ADgAOAA4ADgAOAA4ADgAPABAAEQASAA8ADgANAAwADAAMAAwADAAOAA4ADgAO
AA4ADgAOAA4ADgAOAA4ADgANAAwACwAKAAwADAAMAAwADAAMAAwADAAMAAwADAAMAAoA
CgAKAAoACgAKAAoACgAMAAwADAAMAA0ADQAMAAwADAAMAAsACwANAA4ADgAQABMAFAAU
ABUAFgAVABQAEwAXABoAGwAdABwAGAAUABEADAAKAAgAAwAEAAMAAgAAAP///f/8//r/
+//9////AAD+/wAAAAD8//7//////wEA///9//v/+//8//3//v8AAAQABQAIAAkACAAI
AAgACAAJAAsADAANAAwACwAKAAkACwALAAsACwAJAAsADwARABYAIAAlACYAKQAnACYA
KAAxADkAQABHAE0AUQBRAE0ARgAzABkABwD5/+P/zP/B/7H/oP+X/5X/k/+W/6D/rf+/
/8//1//g/+z/9v/4//r/AAAHAAcABgAJAA0ADgAOAA4ADQANAA4ADgAQABEAEQARABEA
EwATABMAEgASABIAEgAUABQAFAAUABMAFAAUABQAFQAVABYAFgAVABQAEwASABQAFAAU
ABQAFwAXABYAFgAUABUAFQAVABcAFwAXABcAFQAVABMAFQAXABcAFwAXABcAFgAWABgA
FgAWABYAFgAXABYAFgAWABYAFgAWABYAFgAVABUAFQAXABcAFwAYABYAFQAVABUAEwAS
ABIAEgAUABQAEwASABAAEAARABEAEwARABAADgAQAA8ADwAOAAwACwAIAAgACgAKAAkA
CAAFAAQAAwABAAEAAgACAP//AAAAAAAA/f/+////AAAAAAAAAAABAAEAAAAAAAEAAgAC
AAQABQAGAAUABAAFAAQABgAHAAgACAAKAAkACAAHAAkACgAKAAoACwAMAA4ADwAMAAsA
CgAIAAgACAAIAAgACAAIAAkACQALAAwADAALAA0ADQANAA4ADAAMAAwADAANAA0ADQAN
AAsACwALAAwADgAPAA8ADgAQABAAEQARABMAEwATABQAFAAUABQAFAATABIAEAAPABIA
EgATABMAFQAVABUAFAASABIAFAAUABQAFAATABMAEwATABMAEwATABMAEwATABEAEAAO
AA4AEAAQABAAEgAQABAAEQARABAAEAAQABAAEAAQABAAEAAPAA4ADQANAA4ADwAPABAA
DQANAA0ADgAOAA4ADgAOABAAEAAPAA8ADQAOAA4ADAAOAA4ADQALAAsADAANAA0ADgAP
ABAAEAAQAA8AEAAOAA4ADgAOAA0ADAALAAsADAAMAA0ADgAMAAsACwALAA0ADgARABMA
FgAWABcAGQAXABcAFwAZABsAGwAcABsAGAAVABMAEgARABAADAAJAAcABQACAAEAAQAA
AP7//v8BAAIAAgAAAAIAAgD+//7//////wEAAQD9//v/+//8//3//v8AAAIABAAIAAoA
DAAMAAwADAAMAA0ADQANAA0ACwALAAsACwANAA0ADQANAA0ADQARABgAIAApACwAKwAn
ACYAKAAtADUAPABDAEUARQBDAEEAPgAzACEAFwAPAP3/6P/d/83/uP+x/7P/r/+q/6z/
uf/D/8v/1//i/+j/7P/0//r//v8FAAkACgALAA0ADgAOAA4AEAARABMAFAATABMAEgAR
ABMAFQAVABUAFgAWABYAFgAXABgAGQAaABoAGgAZABgAFAATABMAEgAVABYAFwAYABgA
GAAYABgAGQAZABgAGAAaABsAGwAbABkAGQAZABkAGQAZABcAGQAZABkAGQAZABcAFgAW
ABgAGgAaABoAGgAZABgAGAAYABYAFgAWABYAFgAVABUAFQAVABUAFQAWABgAFwAXABcA
FQAUABQAFAAWABYAFQAUABIAEgATABMAFQATABIAEAAPAA0ADAAKAAoACQAGAAYACAAI
AAcABgACAAAA/v/7//7/AAABAP///P/8//z/+f/5//n/+f/4//r/+v/7//v/+v/6//v/
/P/+/wAAAQACAAAAAAACAAIABAAFAAYABgALAAsACwALAAsADAAMAAwADAAMAA0ADQAL
AAsACwAKAAwADAAMAAwADgAOAA8ADwANAA4ADgANAAsACwALAAwADgAOAA4ADgAPAA8A
DwAPAA8ADwAPABAAEgATABMAEgAQABAAEQARABAADwAOAA4ADwAQABEAEgAUABQAEwAT
ABIAEgATABMAEwATABMAEgASABIAFAAUABIAEgARABEAEQARABEAEQATABMAEwATABEA
EAAOAA4AEAAQABAAEgAQABAAEQARABAAEAAQABAAEAAQABAAEAAQABAAEAARABEAEQAQ
ABAADQANAA0ADgAQABAAEAAQABEAEgASABMAEQASABIAEAAQABAADwANAA0ADgAPAA8A
DQAOAAwADAAMAAwADQAOAA8AEQATABIAEgASABEADwAOAA0ADwAQABMAFQAWABYAFwAZ
ABcAFwAXABkAHAAdAB8AHwAcABkAFwAWABMAEgAOAAsABwAFAAIAAQABAAAA/v/+////
AAAAAP7/AAAAAPz//P//////AQABAP3/+//7//z///8AAAIABAAFAAgACQAKAAoACgAK
AAoACwALAAsACwALAAsACwALAAsACwALAAsADwAPABEAFgAeACcAKgApACkAKAAoAC0A
MwA4AD8AQQA9AD0APwA8ADMAIQARAAkA/f/s/+X/2//G/7f/s/+x/6z/rv+1/7//x//R
/+D/5v/q//L/+P/6/wEABwAIAAkADQAOAA4ADgANAA0ADgAOABAAEQARABEADwARABEA
EQAUABQAFAAUABIAEgASABIAEwAUABQAFAARABEAEgASABMAFAAVABYAFgAWABYAFgAX
ABcAFgAWABQAFQAVABUAEwATABMAEwAUABUAFAAXABcAFwAXABcAFAASABEAEgASABIA
EgASABEAEAAQABAAEQASABMAFAAWABUAFQAVABIAEQAQABAAEgARABEAEQARABAAEAAQ
AA4ADgANAAwADgAOAA8ADwAPAA0ADAAKAAoACQAJAAgABgAFAAIAAgAAAAAA///+////
/v/9//v/+//8//z/+f/6//r/+v/3//X/9f/1//T/8v/y//P/8//2//b/9//4//j/+v/7
//z//v/+/wAAAAAAAAEAAgACAAcABwAHAAcABQAGAAYABgAEAAQABQAFAAYABwAIAAgA
CAAIAAgACAAGAAYABwAHAAUABgAGAAUABQAFAAUABgAIAAgACAAIAAkACQAJAAkACwAL
AAsADAAKAAsACwAKAAoACgALAAsADQANAA0ADgAMAAwADAAMAA4ADgANAA0ADQAMAAwA
CwANAA0ADQAMAAoACgAMAAwADAAMAAsACwALAAsACwALAAkACQAJAAkACgAKAAkACgAJ
AAgABwAIAAoACgALAAsACAAIAAgACAAKAAoACgAKAAgACAAIAAkACQAJAAgACAAJAAkA
CQAKAAkACAAHAAYACAAIAAcABwAJAAoACgAIAAoACgAJAAcABQAGAAcABwAHAAcABwAG
AAUAAwACAAIABAAHAAYABgAGAAYABgAGAAYABgAGAAcABwAGAAYABgAEAAMAAwADAAQA
BAAGAAcACQAKAAwADwAOAA0ADAANABAAEQATABMADgALAAkACAAGAAQA///7//z/+//5
//n/+f/4//b/9v/3//j/+P/2//j/+P/0//T/9//3//n/+f/3//X/9f/2//n/+v/8//7/
//8CAAMABAACAAIAAgACAAMAAwADAAMABQAFAAUABQADAAMAAwADAAcABwAHABIAHgAj
ACIAIQAhACIAIAAlADEAOAA7AEEARQBFAD8AOgAtABUAAwDz/+P/0v/J/7n/pP+V/5H/
kf+W/57/qf+3/8X/z//a/+b/6v/u//T/+P/7////BgAJAAoACgAJAAgACQAJAAoACgAJ
AAkACAAHAAkACwALAAsADAAMAAwADAAKAAoACgAKAA0ADgAOAA4ADwAPABAAEAAPAA4A
DQAMAA4ADgAOAA4ADwAPAA4ADgAMAA0ADQANAA4ADwAQABEADwAPAA0ADwANAA0ADQAN
AA4ADgAPABIAEAAQABAAEAAPAA4ADgAOAA4ADgAOAA4ADgANAA0ADQAOAA8AEAASABAA
DwAPAA8ADwAOAA4ADgAMAAwACwAKAAwADAANAA0ADQALAAoACAAKAAkACQAIAAgABwAE
AAQABAAEAAMAAgD///7//f/7//3//v/+//v/+v/6//r/9//3//f/9//2//T/9P/1//X/
+P/4//n/+v/4//r/+//8//7//v8AAAAAAAABAAIAAgADAAMAAwADAAEAAgACAAIAAgAC
AAMAAwAFAAUABQAEAAMAAgABAAAAAgACAAMAAwADAAQABAADAAMAAwADAAQABAAEAAQA
BAAFAAUABQAFAAUABQAFAAYABgAHAAcABgAGAAYABwAHAAUABQAFAAYABgAGAAYABgAI
AAgABwAHAAgACAAJAAkACQAJAAkACAAGAAYACAAIAAoACgAJAAkACAAHAAYABQAGAAcA
CAAJAAkACAAGAAYABAAEAAQABgAGAAYABwAHAAYABgAGAAYABQAEAAMAAgAEAAQABAAF
AAMAAwACAAIAAQABAAEAAgACAAIAAgACAAIAAgABAAEA//8AAAAA/v///wAAAAD/////
AAABAAEAAQABAAEAAAACAAEAAQACAAAA///+//7/AAAAAAEAAgAAAP7/AgACAAIAAgAC
AAIAAQAAAP////////7//v/+//7//f/9//3/AAAAAAIAAwAEAAQABQAHAAUABQAFAAcA
DAANAA8ADwAKAAcABQAEAAQABAABAP///f/7//j/9//1//T/8v/y//T/9v/3//b/9v/2
//L/8v/z//P/9f/1//X/8//z//T/8//0//b/+P/3//r/+//8//7//v/+//7//v/9//z/
+//9//3//f/9//v/+//7//v//f8BAAMABAAOABkAIAAdABsAHAAeAB0AJQAyADsAPQBB
AEMAQQA6ACsAFQD//+v/2//K/7f/pf+U/4f/g/+D/4r/lv+h/7H/v//N/9b/3P/g/+b/
7v/0//X/9//6//3/AQACAAIAAgACAAEAAQAAAAEAAwAEAAUABQAHAAcABwAIAAgACAAI
AAgACAAIAAgABwAIAAgACAAJAAkACgAKAAwADAAMAAwACgAKAAoACgAJAAkACAAIAAoA
CwALAAsACwALAAsACwALAAsACQALAAsACwALAAsADQAMAAwADgAMAAwADAAMAAkACAAI
AAgACQAKAAsADAAKAAkACQAJAAcABwAHAAgACQAJAAoACwAJAAgACAAIAAgACAAHAAYA
BgAGAAcABwAFAAMAAgAAAAIAAQABAAAAAAD///z//P/8//z/+//6//v/+v/5//f/9f/2
//b/8//0//T/9P/x//H/8f/x//D/7v/u/+//7//w//D/8f/y//L/9P/1//b/9P/0//b/
9v/4//n/+v/6//z/+//6//n/+//8//z//P/7//r/+v/5//r/+//8//z//P/8//z//P/8
//z//f/9//z//P/7//n/+//7//v//P/+//7//v/+/////////////f/9//3//v8AAAEA
AQAAAAAAAAABAAEA////////AAACAAIAAgACAAQABAADAAMABAAEAAUABQAFAAUABQAE
AAQABAAGAAYABAAEAAMAAwABAAEAAQABAAEAAQABAAEAAwACAAAAAAACAAIAAgAEAAEA
AAAAAP///v/+//7//v8AAAAAAAAAAAAAAAAAAAEA//////7//v////////8AAAAAAAAA
AAAAAgACAAEAAQD//wAAAAD+/wAAAAD///3///8AAAEAAQD////////+//7//f/9//7/
AAD///7//v/+//7///8AAP7//v/+//7//P/8//z//P/8//3//v///wEAAAD+//3//P/+
//3//f/9//z//P/+////AgACAAMABQAFAAUABQAHAAoACwANAA0ACwAJAAgACAAIAAgA
BQADAAEA///8//v/9//2//T/9P/z//T/9P/y//b/9v/y//L/8v/x//L/8f/x/+//7//w
//P/9P/2//j/9//6//v//P/6//r/+v/6//3//f/9//3/+//7//v/+//9//3//f/9//v/
/f8BAAgAEAAVABoAGQAZABgAGgAdACMAKgAxADUAMwAvAC0ALAAjABEA///x/+f/3P/N
/7v/pv+X/5f/mf+Y/5r/pf+z/73/yf/S/9r/3v/k/+r/7v/v//X/+v/7////AAAAAAAA
AwADAAQABAACAAMAAwADAAMABQAFAAUABgAGAAYABgAEAAQABAAEAAYACAAJAAoACAAH
AAcABgAIAAgACAAIAAYABgAGAAYACQAJAAgACAAIAAkACQAJAAcABwAHAAcABwAHAAUA
BwAHAAcABwAHAAcABgAGAAgACgAKAAoACgAJAAgACAAIAAYABgAGAAYABgAFAAUABQAF
AAUABQAGAAYABQAFAAUABwAGAAYABgAEAAQAAwACAAQABAAFAAUABAABAP///P/8//v/
+//6//z/+//4//j/9v/2//X/9P/x//D/7//t/+//8P/w/+3/7P/s/+z/6f/p/+n/6f/o
/+j/6P/p/+n/6P/o/+n/6v/r/+7/8P/y//T/9P/2//b/9P/1//b/9v/5//n/+f/5//n/
+v/6//r/+v/6//v/+//7//v/+//6//j/+P/4//j/+v/6//v/+//9//7//v/9//z/+//6
//r/+v/6//r/+v/9//3//f/9/////////wAAAAABAAEAAAAAAAAAAQABAAEAAQABAAIA
AgACAAIAAgAEAAQAAwADAAMAAgACAAEAAgADAAQABAACAAIABAAEAAQABAADAAMABQAF
AAUABQADAAMAAwADAAEAAAD+//7///8AAAEABAAEAAQABQAFAAEAAAD///7///8AAAEA
AgACAAIAAgADAAMAAwACAAIAAQABAAEAAgAAAAAAAAAAAAAAAAD///////8AAAAA/v//
/wAAAAD///3//v///////////////v8AAAEAAQAAAP7//v/+//7//v8AAAAAAAABAAEA
AAAAAAAAAgABAAEAAQD///7//////wIAAgADAAUABQAFAAUABwAKAAsADQANAAwACQAH
AAYABwAIAAYABQAEAAMAAQABAP3//P/6//r/+P/4//f/9P/2//b/8v/y//X/9f/3//f/
8//x//H/8v/z//T/9v/4//f/+v/7//z//v/+//7//v///////////wAAAQACAAMAAgAB
AAAA//8DAAEAAQACAAwAFwAeACEAHwAcABoAHwAlACoALwAzADMALwArACoAJwAfAA8A
AwD7/+7/4//f/9L/wf+5/7n/tv+y/7H/s/+5/8H/yv/U/9z/4v/i/+j/8//7/wAAAQAB
AAIAAgACAAQABQAHAAgACgALAAsACwAJAAsACwALAAoACgAKAAoADAAMAAwADAALAAwA
DAAMAAwADQAPABAADgAOAA4ADgANAAwACwAKAA4ADwAPABAADgAPAA8ADwAOAA0ADAAL
AAwADQAMAA8ADgANAAwACwALAAoACgAMAAwADAAMAAwADAAMAA0ADgALAAoACQAIAAoA
CwANAA8ADgANAAwADAALAAkACAAHAAgACAAJAAoACQAIAAYABAAGAAYABwAHAAUAAwAC
AAAAAgABAAEAAAD+//3/+v/6//j/+P/3//b/9//2//X/8//z//T/9P/x//L/8v/y/+//
7f/t/+3/7P/q/+r/6//r/+7/7v/v//D/8v/0//X/9v/2//b/+P/4//j/+f/6//r//f/9
//3//f/9//7//v/+//7//v///////////////v/+//7//v/+/wAAAAABAAEA//8AAAAA
//////////8AAP7//v/+//7///////////////////8AAAIAAwADAAIAAAAAAAEAAQAD
AAMAAwAEAAMAAgABAAAAAgACAAEAAQAAAAAAAQABAAEAAQABAAAA/v/+/wAAAAACAAIA
AQABAAAA///+//3//v///wAAAQD///7//P/8//7//v/+/wAA/v/+///////8//z//P/8
//7//v/+//7///8AAAEAAwABAAEAAAAAAP///////wAA/v/+//7//v/+//7//f/9////
AAAAAP7/AAAAAP///f/9//7///////3//f/9//z//v/9//3//v/9//v/+f/4//7/AgAB
AP7/AAAAAAAAAAD+//7//v///////v/+//7/AAD///////////7///////7//v///wEA
AwADAAMABQAIAAkACwALAAoABwAFAAQABQAGAAQAAwD///3/+v/5//f/9v/0//T/9f/2
//b/9P/4//j/9P/0//T/8//0//P/7//t/+3/7v/v//D/8v/0//j//P/+/wAA///+//3/
/P/7//v/+//7//z//f/+/////f/9//3//f//////AQAEAAwAFwAeAB0AGwAaABoAHQAj
ACoAMQA3ADkAOQA1AC4AJQAVAAUA/f/x/+L/1f/L/7r/qf+h/5//nv+g/6X/rf+5/8P/
yP/S/97/5P/m/+z/9//9/wAA//8BAAIAAgACAAUABQAGAAYABgAHAAcABwAHAAkACQAJ
AAkACAAHAAYACAAIAAgACAALAAwADAAMAAkACQAKAAoADAAMAAwADAAKAAoACgAKAAsA
CwAKAAoACgALAAsACwANAA0ADQANAAwACwAIAAkADAANAA4ADwAOAAwACwAMAAwADAAM
AAwACQAIAAgACAAJAAoACwAMAAwACwALAAsACQAJAAkACgAKAAkACQAJAAkACAAIAAgA
CgAKAAkACAAGAAYABwAHAAkABwAGAAQABAADAAMAAgAAAP///P/8//7//v/9//z//f/8
//v/+f/3//j/+P/1//T/9P/0//H/7//v/+//7v/w//D/8f/x//D/8P/x//L/8v/0//X/
9v/2//b/+P/4//v//f///wAAAgABAAAA///9//7//v/+/wAAAAABAAEA/////////v/8
//z//P/8//7//v////////8AAAAA//////////8AAAAAAAAAAAAAAQABAAEAAQABAAEA
AQACAAQABQAFAAQAAgACAAMAAwADAAMAAwAEAAIAAgACAAIAAgACAAEAAQAEAAQABQAF
AAMAAwADAAIAAgACAAQABAAEAAQAAwADAAQABQAGAAcABgAFAAQAAwAFAAQAAgACAAIA
AgACAAQABAAEAAUABQAEAAQABAAEAAMAAgABAAAAAAAAAAAAAQACAAMAAwAEAAEAAQAB
AAIAAgACAAIAAgACAAIAAQABAP//AAAAAP7///8AAAAA/////wAAAQABAAMAAwADAAIA
AgABAAEAAgAAAP///v/+/wAAAAABAAIAAQAAAP///v8CAAAA/P/9//7///8AAAAAAAAA
AAEA///+//7//v8AAP////////7//v8AAAEAAgACAAMABQAHAAcABwAJAA4ADwARABEA
DAAJAAcABgAIAAgABQADAAMAAQD+//3/+f/4//b/9v/3//j/+P/2//j/+P/0//T/8//z
//X/9f/z//H/8f/y//L/8v/z//T/+P/8//7/AAD///7//f/8////////////////////
///9//3//f/9//3/AQAFAAoAEgAdACIAIQAdABwAGgAfACcAMAA7AD8APQA7ADkANAAp
ABMAAQD1/+X/0v/B/7H/oP+T/4//j/+S/5b/n/+t/73/y//S/9r/4P/k/+z/8v/1//f/
/v8BAAIAAgABAAAAAgADAAUABgAEAAUABQAFAAUABwAHAAcABgAGAAYABgAIAAgACAAI
AAsADAAMAAwACQAJAAoACgAKAAoACgAKAAgACAAIAAgACQAJAAgACAAJAAsADAANAAsA
CwALAAsACwALAAkACwALAAsACwALAA0ADAAMAA4ADQAMAAsACgAKAAoACwAMAAwADAAM
AAwACgAJAAkACQAKAAsADAAOAA0ACwAKAAkACQAIAAgACAAIAAgABwAGAAgACAAJAAkA
CQAHAAYABAAEAAMAAwACAAIAAQD+//7//v/+//3//P/8//z//P/7//n/+v/6//f/9P/0
//T/8f/z//P/8//y//D/8P/x//H/8v/y//P/9P/0//b/9//4//j/+P/6//r//P/9//7/
/v//////////////AAAAAAAAAAAAAAEAAQADAAMAAwACAAEAAAD///7//v/+////////
/wAAAAD///3//f/9//7/AAAAAAAAAAABAAEAAQABAP///////wAAAQADAAQABAACAAIA
AwADAAUABQAFAAYABQAEAAMAAgAFAAYABgAHAAYABgAHAAcABQAFAAUABAAEAAQABgAG
AAYABgAFAAUABQAFAAUABQADAAMAAwADAAQABAADAAQABgAGAAYACAAGAAYABwAHAAYA
BgAGAAYABQAEAAMAAgAEAAQABAAFAAUABQAEAAQAAQABAAEAAgAEAAQABAAEAAQABAAD
AAMABQAGAAYABAACAAIAAQD//wAAAgAEAAUABAADAAIAAAACAAEAAQACAAQAAwACAAIA
AQAAAAAAAAACAAIABAACAAAAAAAAAAAAAQACAAMABQADAAIAAgACAAIAAQABAAEAAAAA
AAIAAwAEAAQABQAHAAcABwAHAAkADAANAA8ADwAMAAkABwAGAAcACAAGAAUAAwABAP7/
/f/5//j/9v/2//f/+P/4//b/+P/4//T/9P/1//X/9//3//f/9f/1//b/9v/2//f/+P/5
//z//f/+////AAABAAIAAQABAAEAAQD//////////wEAAQABAAEAAQABAAUACgAQABcA
HAAdAB0AHAAcACMALwA2ADkAPQBBAEMAPwA6ACkAFQADAPP/4f/M/7v/qf+W/4v/h/+L
/5D/mP+j/7P/wf/L/9T/3P/g/+j/8P/4//v//f/+////AwAEAAQABAAFAAUABgAGAAQA
BQAFAAUABQAHAAcABwAIAAgACAAIAAkACgALAAwACwAMAAwADAANAA0ADgAOAAwADAAM
AAwADQAOAA8AEAAQAA8ADQAMAA4ADwAPAA8ADwAPAA8ADwAPAA8ADQAPAA0ADQANAA0A
DwAOAA4AEAAQABAAEAAQAA8ADgAOAA4AEAAQABAAEAAOAA0ADQANAA8ADwAPABAAEAAP
AA8ADwANAAwADAAMAAwADAALAAoADAAMAA0ADQANAAsACgAIAAgABwAHAAYABAADAAAA
AAABAAIAAgACAAMAAgABAP////8AAAAA/f/8//z//P/5//f/9//3//b/9v/2//f/9//2
//b/9//4//j/+v/7//z//v/+/wAAAAD////////+/wIAAwAEAAUABQAGAAYABgAFAAQA
BAADAAQABQAGAAYABAAEAAQABAAGAAYABwAHAAYABgAFAAMABQAFAAUABgAGAAYABgAG
AAUABQAFAAUABwAHAAcACAAIAAkACQAIAAgACAAJAAkACgALAAwADgAOAA4ADgAOAA0A
DAAKAAkACwAMAA4ADwANAA0ADQAMAA0ADgARABIAEQAQAA4ADQANAA0ADQANAA0ADQAN
AA0ADQAMAAoACgAIAAgACAAKAAwADAANAA0ACAAIAAgACAAKAAoACgAKAAoACgAKAAsA
CwALAAoACgAHAAcABwAIAAgACAAIAAgACAAIAAcABwAHAAgACAAGAAcACAAIAAcABQAG
AAcABwAHAAcABwAGAAgABwAHAAgADAAJAAgABAAEAAQABAAEAAQABAAEAAUABwAGAAYA
BgAIAAcABwAHAAgACAAKAAsACgAKAAsADQANAA0ADQAPABIAEwAVABUAFAARAA8ADgAO
AA4ACwAJAAUAAwAAAP//AAAAAP//AAAAAAAA///8//z//P/4//j/+f/5//v/+//7//n/
+f/6//n/+v/8//7/AAAEAAYACAAGAAYABgAGAAUABQAFAAUABwAHAAcABwAGAAUABAAD
AAUABwALAA4AEgAZACIAJQAhABwAHAAhACcAMgA7AD0AOwA9AD0AOAAvAB8ADwABAPH/
4v/X/8f/sv+h/5v/n/+k/6T/qf+1/8P/zf/Y/+L/6P/s//L/+P/5//v//v8BAAQABgAH
AAgACQAJAAoACgAIAAkACQAJAAcACQAJAAkACwAMAA0ADgAMAAwADAAMAAsADAAMAAwA
DAANAA8AEAAQABAAEAAQAA4ADgAOAA4ADwAPAA4ADgAOAA8ADwAPAA8ADwAPAA8AEQAR
AA8AEQARABEAEQARABAADgANAA4AEAAQABAAEAAPAA4ADgAOAA4ADgAOAA4ADAALAAsA
CwALAAsACwAMAA4ADQANAA0ADQAMAAwADAAMAAwACwAKAAgACAAJAAkACgAJAAkACAAG
AAUABQAEAAYABQACAAIAAAAAAP///v/9//z/+//5//f/+P/4//X/9v/2//b/8//1//X/
9f/0//L/8v/z//P/9f/2//j/+v/4//r/+//8//r/+v/8//z//P/9//7//v8DAAMAAwAD
AAMABAAEAAQABgAGAAcABwAFAAUABQAEAAQABAAEAAQABgAGAAcABwAGAAYABQADAAQA
BQAGAAgACAAIAAgACAAHAAcABwAHAAkACQAJAAoACQAJAAgABgAIAAgACQAJAAsACwAL
AAwACgAKAAoACgAIAAgABwAHAAgACAAJAAkACwALAAsACgAIAAgACgAKAAwADAALAAsA
CwALAAsACwANAA0ADQANAAsACgAIAAgABgAGAAYACAALAAwADgAPAAoACgAKAAoACgAK
AAoACgAIAAgACAAJAAkACQAIAAgACQAJAAkACgAIAAgACAAIAAoACgAJAAkACQAKAAoA
CAAEAA==
         </WaveFormData>
      </LeadData>
      <LeadData>
         <LeadByteCountTotal>10000</LeadByteCountTotal>
         <LeadTimeOffset>0</LeadTimeOffset>
         <LeadSampleCountTotal>5000</LeadSampleCountTotal>
         <LeadAmplitudeUnitsPerBit>4.88</LeadAmplitudeUnitsPerBit>
         <LeadAmplitudeUnits>��V</LeadAmplitudeUnits>
         <LeadHighLimit>2147483647</LeadHighLimit>
         <LeadLowLimit>268435456</LeadLowLimit>
         <LeadID>V2</LeadID>
         <LeadOffsetFirstSample>0</LeadOffsetFirstSample>
         <FirstSampleBaseline>0</FirstSampleBaseline>
         <LeadSampleSize>2</LeadSampleSize>
         <LeadOff>FALSE</LeadOff>
         <BaselineSway>FALSE</BaselineSway>
         <ExcessiveACNoise>FALSE</ExcessiveACNoise>
         <MuscleNoise>TRUE</MuscleNoise>
         <LeadDataCRC32>2581298736</LeadDataCRC32>
         <WaveFormData>
HgAeAB4AHgAbABoAGQAYABYAFAASABAAEgASABIAEgAQABAAEAAQAA0ADAALAAoACAAI
AAgACAAFAAQAAwACAAIAAgACAAIAAgACAAIAAgADAAQABQAGAAQABAAEAAQAAgACAAIA
AgADAAQABQAGAAYABgAGAAYABwAIAAkACgAMAA4AEAASABAAEAAQABAAEQASABMAFAAW
ABYAFgAWABYAFgAWABYAFAAUABQAFAAVABYAFwAYABcAFgAVABQAFAAUABQAFAASABIA
EgASABAAEAAQABAAEAAQABAAEAAQABAAEAAQAA4ADgAOAA4ADQAMAAsACgAMAAwADAAM
AAsACgAJAAgACwAMAA0ADgAMAAoACAAGAAgACAAIAAgACAAIAAgACAAIAAgACAAIAAcA
BgAFAAQABQAGAAcACAAIAAgACAAIAAUABQAFAAUABwAIAAgACAAHAAcABwAHAAkADAAN
AA4ADwAOAA0ADQAPABAAEQASABAADwAOAA4ACwALAAwADAAOAA4ADgAOAAwADQANAA0A
DgAOAA4ACwAHAAcABwADAAMABAAEAAUAAwACAAAA//8AAAAAAAABAAMAAwADAAYABQAE
AAIAAQACAAMAAwADAAIAAQABAAAAAgABAAEAAgD+//7/AAAAAAAABAAJABIAIwA4AE8A
bgCZAMIA5QAKATYBWAFqAXMBcwFZARcBsAA6AMz/d/9F/yD/AP/4/gT/FP8g/y//Qv9Z
/2//gf+W/7H/w//N/9b/4P/o/+v/7f/0//j/+//8//7//f/8//z/+//8////AQACAAQA
BQAFAAUABAAEAAQABAAFAAUABQAFAAUABwAHAAYABgAGAAcABwAFAAUABQAEAAQABQAF
AAUABwAIAAgABwAHAAYABgAGAAkACQAJAAgABgAGAAYABgAEAAUABQAGAAkACQAKAAwA
CwAKAAoACQAIAAgACQAJAAsACwALAAwACgAKAAsACwANAA4AEAARABAADwAPAA8ADgAO
AA4ADwASABMAFAAWABcAFwAWABUAGAAYABgAGAAYABoAGgAbABkAGQAZABkAGwAdAB4A
HwAeAB4AHQAcABsAGwAaABkAGQAZABkAGAAaABsAGwAaABwAHQAdAB8AHwAeAB0AHAAe
AB4AHgAfAB0AHQAbABsAGwAaABkAGAAXABUAFQASABEAEQAPAA0ADQANAA4ADQAMAAsA
CAAFAAMAAwACAAEAAwADAAMAAgACAAIAAQABAAMAAwADAAQAAgACAAEAAAABAAIAAgAD
AAAAAAAAAAEAAQABAAIAAgAEAAUABQAFAAYACAAIAAgACQAJAAoACwAKAAoACQAJAA0A
DQAOAA4ADwAPABAAEAAQABIAEwATABQAFAAUABUAFQAVABQAFAASABIAEwATABAADgAN
AA0ADwAQABAAEQARABEAEAAQABAADgAOABEADwAPAA8ADgANAAwACwAKAAwACgAKAAoA
CgAJAAgABwAHAAcABwAIAAgACgAIAAgACgAKAAoACQAJAAkACQAIAAUABAAEAAUABgAH
AAgACQAJAAcACgAIAAgACAAIAAcABgAFAAMABQAFAAUABQAGAAYABgAFAAcABwAHAAgA
CgAKAAoADAAOAA4ADwARABAAEQASABIADwAOAA4ADQANAA4ADgAOAA4ADgAOAA4ADgAN
AAwACgAKAAoABwAFAAYABwAEAAQABAADAAMAAwAAAP7//f/8//z//P/9//3//v///wMA
BAAEAAMAAwADAAEAAAD/////AQACAAIAAgABAAEAAgACAAAAAgACAAIACAANABYAIwA0
AEsAagCNALgA5QAKASoBSgFcAWUBZwFRARsBxABYAOL/g/9N/yj/Cv/+/gj/FP8g/y//
Pv9N/1//df+K/6H/t//H/9L/3v/q/+3/7//0//j/+//8//7/AQACAAQABQACAAMAAwAC
AAQABQAFAAUACAAIAAgACAALAAsACwALAAoACwAKAAgABgAGAAcABwAIAAkACgAKAAoA
CwALAAsADQAOAA4ADQANAAwADAAMAAwACwAKAAgACgAKAAoACgALAA0ADgAQAA8ADQAM
AAwADQAOABAAEQAOAA4ADwAPAA4ADQAMAAwADgAOAA8ADwAOAA4ADwAPABAAEQATABUA
FAAUABQAFQATABMAEwAUABgAGQAZABkAHAAcABwAHAAdACAAIQAjACIAIQAgAB8AIAAh
ACEAIQAfACAAIAAgACAAIQAhACEAHwAfAB8AHgAeAB8AHwAeACAAIQAhACMAIgAiACIA
IgAkACQAJAAlACMAIwAhACEAHwAeAB0AHAAbABkAGQAWABcAFwAVABMAFAATABMAEQAQ
AA8ADAAJAAkACQAIAAcACQAJAAkACAAGAAYABQAFAAIAAQAAAAAAAQACAAIAAgACAAIA
AQABAAIAAgACAAMAAwADAAQABAACAAMAAwADAAQABgAGAAYACAAJAAsADQAPABAAEAAR
ABEAEQASABIAEwATABQAFAAUABYAFwAXABgAGAAYABkAFwAXABYAFgAYABgAGQAZABgA
FgAVABUAFQAWABYAFwAWABUAEwASABAADgAOABEAEAARABIAEgAQABAAEAAQABAADgAO
AA4ADQALAAkABwAIAAkACgAMAA4AEAAOAA4ADAAMAAwACwAJAAkACQAIAAUABAAEAAUA
CwAMAAoACgAKAAoACAAIAAgABwAHAAcABwAHAAgACAAIAAcACQAJAAkACgAMAAwADAAO
AA4ADgAPABEAEAARABIAEgARABAAEAAPAA4ADgANAAwADgAOAA4ADgAOAA0ADAAKAAoA
CgAHAAUABAADAP7//P8AAAEAAwAFAAIAAAD///7/AAAAAAEAAQAAAP//AQAAAAEAAQAC
AAMAAwACAAEAAQAAAAAA///+/wAAAQADAAQABgACAAAAAAAEAAsAEgAbADAASwBoAIkA
sADZAPwAHgE4AUoBVwFZAUcBFQG8AFQA7P+T/1v/PP8g/wr/DP8Y/yT/L/8+/0//Yf91
/47/o/+x/8H/zv/Y/+L/6f/v//T/9P/3//j/+v/+//7//////wEAAwAEAAQABAAFAAUA
BQAGAAYABgAGAAUABQAFAAUABwAJAAkACAAGAAYABwAHAAkACQAJAAgACAAJAAkACQAJ
AAoACgAJAAkACAAIAAgABwAHAAcABgAGAAYABgAGAAkACwAMAA4ACwAJAAgACAAGAAYA
BwAHAAYABgAHAAcACAAJAAoADAAOAA4ADwAPAA8ADgAOAA0ADwAPABAAEQASABIAEgAT
ABMAEwATABQAFQAVABQAEwAYABgAGAAYABgAGgAaABsAGwAbABsAGwAcAB0AHQAdABsA
HAAcABwAGwAbABoAGQAaABsAHAAcABoAGwAbABoAGgAbABsAHQAeAB4AHgAeAB4AHgAe
AB8AIQAhAB8AHwAdABwAGwAaABkAFwAXABQAEgARAA4ACwAMAAsACwAJAAsACwAJAAcA
BQAFAAQAAwACAAEAAAD+/wAAAAD//////P/7//r/+v/9//7//v/+//z//P/7//v/+//8
//3////9//3//v/+//z//f/9//3/AAACAAIAAgADAAMABAAFAAUABgAGAAcACQAJAAoA
CgANAA0ADgAOAA4AEAARABEAEAAQABAAEQAPAA8ADgAOAA8AEAASABMAEgAQAA8ADwAO
AA4ADQANAA8ADwAOAA4ADAAKAAoADQANAA0ADQAMAAoACgAKAAoADAAKAAoACgAIAAcA
BgAFAAUABQAFAAYABAAGAAQABAAGAAYABgAFAAUABQAFAAQAAwACAAIAAwABAAEAAQAB
AP3//f/+//7/AQADAAEAAgACAAIAAgACAAAAAAAAAP/////////////+//7//v/9//7/
//8AAAIABAAEAAQABgAEAAQABQAHAAoACwAMAAwACQAIAAgABwAGAAYABQAEAAUABgAH
AAgABwAHAAcABgAEAAQAAQD////////7//r//P/7//v/+//8//r/+f/4//n/+v/8//3/
/P/7//3//P/8//v/+//7//z//P/8//3/+//8//z//P/5//n/+v/6//z//P/6//7/BAAF
AAwAGQAuAEkAZgCJALgA3wACASgBSgFcAWUBZQFRARUBrgA6AM7/f/9R/yj/Av/w/vr+
DP8c/yv/PP9R/2f/ef+S/6v/t//B/9D/2v/c/+P/7//0//X/9//3//j/+P/4//n/+f/3
//n/+v/6//r/+//7//v//f/+////AAD///////////7////+//z///8AAAIAAwABAAEA
AQAAAP7/////////AQACAAIAAQABAAAAAAAAAAMAAwADAAIAAAAAAAAAAAAAAAEAAQAC
AAIAAQABAAIAAgACAAMAAwAAAAAAAQABAAEAAQABAAIAAgACAAMAAwAGAAYABwAHAAYA
BQAFAAUACQAKAAsADQALAAsACwAMABAAEQARABEAEgASABIAEgAUABYAFgAXABUAFQAV
ABUAFAAVABUAFQAVABYAFgAWABcAFwAWABUAEwATABMAEgAQABEAEQAQABEAEwAUABcA
GAAYABgAGAAXABYAFQAVABYAFwAWABcAFwAWABUAFAARAA8ADwAMAAkACQAHAAUABAAD
AAMAAQADAAMAAQD///v/+//6//n/+f/5//n/+P/6//r/+f/5//r/+f/4//j/+f/6//r/
+v/4//j/9//3//b/9v/2//f/9//3//j/+P/4//n/+f/5//j/+v/6//r//f/9//7/////
/wAAAAABAAMAAwAEAAQAAwADAAQABAAGAAgACQAJAAgACAAIAAkABwAHAAYABgAHAAgA
CgALAAgABgAFAAUAAwAEAAQABQAHAAcABgAGAAQAAgACAAUAAQABAAEAAAAAAAAAAAAA
AAAA/v/+//7/AAD///7//f/7//v/+//8//7/AAD+//7//f/8//v/+f/6//v//P/8//v/
+v/6//v/+//7//v/+//5//n/+v/6//n/+f/3//f/9//3//j/+P/4//b/+P/6//n/+P/3
//b/+P/4//j/9//3//f/9//3//j/+P/4//f/+f/5//n/+v/8//z//P/+//z//P/9////
AgADAAQABAADAAIAAgABAP//AAAAAAAAAgACAAIAAgADAAMAAwACAAIAAgD///3//f/9
//n/+P/4//f/9//3//T/8v/x//D/7v/u/+//7//v/+//8v/y//P/8//0//X/9P/y//D/
7//x//L/8v/y//H/8f/y//L/8v/0//L/7v/w//n/AgAPACAAOwBaAHkApADPAPYAHAFA
AVYBYwFlAVEBGwG2AEAA1P99/z//FP/0/uT+7v4A/xL/H/8y/0n/Yf91/4z/n/+v/7v/
xv/Q/9j/3f/h/+T/6P/r/+z/7v/u/+7/7//v/+//8f/y//L/8v/z//P/8//0//T/9P/0
//P/8//z//P/8//1//X/9P/0//T/9f/1//b/9//4//j/+P/5//n/+f/3//j/+P/3//j/
+P/5//r/+v/5//j/9v/2//b/9v/2//j/+f/5//r/+v/5//n/+v/6//r/+//7//n/+P/4
//f/+f/5//n/+v/8//z//f/9//z//P/9//3//////wAAAQAAAAAAAAABAAEAAQABAAIA
BAAFAAUABQAIAAgACAAIAAgACgAKAAsADQANAA0ADQAOAA8ADwAPAA4ADgANAAwACwAL
AAoACQALAAsACwAKAAoACwALAAoACAAJAAkACwANAA4ADwAQAA8ADgANAA0ADQANAAsA
CwAOAA4ADgAOAAoABwAGAAIAAwADAAEA///8//v/+//5//r/+//6//n/9f/1//T/8//0
//X/9v/2//X/9P/y//H/8v/x//D/8P/x//L/8v/y//T/9P/z//P/8P/w//D/8f/x//H/
8v/y//T/9f/1//X/9P/2//b/9v/3//f/+P/5//n/+v/6//v//f/9//7//v//////AAAA
AP7/AAABAAEAAgACAAIAAwABAAEAAAAAAAAAAAABAAEAAgAAAP////8BAAIAAgADAAIA
AQD///7//v/8//z////9//3//f/8//7//v/+//7//f/6//n/+P/6//n/+P/3//f/9//3
//j/+P/6//j/+P/2//b/9v/1//P/8//z//L/9P/0//X/9//3//f/9//3//P/8//0//T/
9f/1//P/8//1//X/9v/2//b/9v/4//T/8P/x//L/8//0//T/9P/0//P/8//z//P/8//0
//T/9P/z//H/8f/x//L/9v/2//b/+P/6//r/+//9//z//f/+//7//v/+///////9//7/
/v/+//7//v/+//7//////////v8AAAAA/f/7//v/+//3//b/9f/z//L/8f/w/+7/7f/s
/+z/7P/t/+3/7f/t//D/8P/w/+//7//v//H/8P/v/+//7v/u/+3/7P/t/+3/7v/u//L/
8P/w//T/9v/5/wIADQAgADkAVAB1AKIAzQD0ABgBNgFGAVMBVwFDAQ0BsABAANL/e/8/
/xb/9v7m/u7+BP8S/x3/Lv9B/1P/af9+/4//n/+v/77/xv/O/9f/3f/i/+b/6f/q/+z/
7v/u/+//7//v//H/8v/y//H/8f/w/+//8P/w//D/8P/0//X/9v/3//X/9//3//b/9P/0
//X/9f/3//f/9//2//T/9f/1//X/9v/4//n/+f/4//b/9f/0//X/9f/1//T/9P/0//T/
9P/0//X/9f/2//b/9f/1//b/9v/2//f/9//3//j/+v/7//n/+f/5//r//P/8//3//f/8
//z//f/9//v/+//8//3/AAAAAAAAAQD///////8AAAQABQAFAAUABQAEAAMAAgADAAYA
BwAJAAoACwAMAA0ADAANAA0ADQAMAAwACwAKAAwADQANAA0ACwALAAsACgAKAAsACwAK
AAkACQAIAAkACwAMAA0ADgAOAA4ADgAPABEAEQAPAA8ADQAMAAsACgAJAAcABwAEAAMA
AwABAP///P/7//v/+f/5//n/9//1//X/9f/0//P/9f/1//X/9P/0//T/8//z//D/7//u
/+7/7v/u/+3/7P/t/+7/7v/v/+7/7v/u/+//8f/x//L/8v/w//H/8f/x//L/9P/0//T/
9//3//j/+f/5//r/+v/7//v/+//8//z//////wAAAAAAAAIAAwADAAQABAAEAAUABwAH
AAYABgAFAAQABAADAAQAAgABAAEAAwAEAAQABQAFAAUABAAEAAEA/v/9/////v///wAA
AAAAAAAAAAAAAP7//P/8//z//v/9//z/+//7//v/+//8//v//P/5//j/+v/6//r/+f/5
//n/+f/4//f/9v/2//f/9f/1//X/9f/1//n/+P/4//j/+P/4//j/+P/4//j/+P/3//n/
+f/5//n/+P/4//j/9//1//X/9f/2//b/9v/2//j/+P/4//n/+//+////AAAAAP///v/+
//3//v8AAAEAAgAAAAAAAAAAAAEAAQABAAAAAAAAAP3/+//5//n/9f/0//b/9f/1//X/
9v/0//P/8v/y//L/8//z//L/8f/z//L/9P/z//P/8//1//T/8//z//P/9P/0//T/8//z
//T/9P/2//T/8v/w//b///8CAAkAGAArAEQAYwCKALUA2gD6ABYBKAExATkBNQEdAeAA
hAAaALf/bf9E/yr/Ev8E/wz/HP8n/y7/Of9J/13/bv+D/5n/rf+2/8L/0P/Z/9//5v/q
/+3/7v/w//L/8v/z//P/9P/3//n/+v/4//n/+f/5//r/+v/6//r/+//7//v/+//5//v/
+//6//v//P/+/////P/7//r/+P/6//v/+//7//z//v///////P/6//n/+P/7//v/+//6
//v//P/9//7//f/9//z//P/8//v/+//8//r/+v/7//v//P/8//3//f/8//v/+v/6//3/
/v8AAAEAAAAAAAEAAQD/////AAABAAIAAgACAAMAAwADAAMABAAIAAkACQAJAAwADAAM
AAwADAAOAA4ADwAPAA8ADwAPAA4ADwAPAA8AEQASABIAEgATABMAEgARABEAEQARABAA
EgATABMAEgASABMAEwAVABgAGAAYABgAGgAaABoAGwAaABkAFgAVABMAEgARABAAEQAP
AA8ADAALAAsACQAHAAYABQAFAAMAAQABAP///f/9//3//P/7//n/+f/5//j/9v/2//X/
9f/0//P/8v/y//L/8v/x//D/8v/y//H/8f/u/+7/7v/v//H/8f/y//L/8v/z//P/8//z
//T/8//y//T/9f/3//n/+f/6//r/+//7//v//P/8//////8AAAAAAAACAAMAAwAGAAYA
BgAHAAUABQAEAAQABQAGAAgACQAIAAYABQAFAAUABgAGAAcABQAFAAQABAACAAAAAAAD
AAEAAQABAAAAAQACAAMABAAEAAIAAgACAAAA///+//3//f/9//3//v/+/wAA/v/+//7/
/v/+//3//f/9//3//P/9//z//P/9//v/+//7//v/9//3//j/+P/5//n/9//3//n////+
//z//P/8//z//P/6//r/+v/5//j/9//2//X/+f/6//v/+//5//n/+f/6//v/+v/5//r/
/P/8//3///8CAAMABAAEAAEAAAAAAP//AAACAAMABAADAAIAAQAAAAEAAQABAAAAAwAE
AAIAAQABAAEA/f/8//v/+f/4//f/9v/0//P/8v/y//L/8//z//X/9f/4//j/9v/1//X/
9f/1//T/8//z//P/9P/0//T/8f/x//L/8v/0//T/9P/2//r///8GAAsAGAAvAEwAbwCa
AMEA4gAAASIBOAFBAUUBPQEbAdIAcAAKAK//b/9I/yb/CP8A/w7/HP8n/zL/Q/9X/2v/
ev+P/6f/tf+8/8j/2P/h/+X/5v/q/+3/7v/w//T/9P/1//X/8//1//b/9v/4//n/+f/5
//n/+P/3//b/9//3//f/9//4//v//P/8//v/+v/6//n/+v/7//z//P/8//3//f/9//v/
/P/8//v//f/8//z//P/7//v/+//6//j/+P/4//j/+f/7//z//v/8//v/+//8//z//P/9
//3/+v/6//v/+//9//3//f/+/wAAAAABAAEAAQAAAAAA//8BAAEAAgADAAQABAAEAAUA
BQAFAAUABgAIAAkACQAJAAwADAAMAAwADAAOAA4ADwANAA0ADQANABAAEQARABEAEgAU
ABUAFgATABMAEgARABEAEQARABAADwAPAA4ADAAPABEAEgAVABQAFAAUABQAFAAUABQA
FQATABMAEQARABEAEAAPAA4ADgANAA4ADAAJAAkABwAFAAQAAwADAAEAAQABAP///f/5
//n/+P/3//f/9//3//b/+P/4//f/9//0//P/8v/y//X/9v/2//b/9P/0//P/8//y//L/
8v/z//X/9f/2//b/9v/3//f/9//2//j/+P/4//j/9//3//f/+v/8//3///8BAAEAAgAC
AAEAAQACAAIAAgAEAAUABQAGAAYABgAHAAgACQAJAAoACQAIAAgABwAEAAIAAQABAAIA
BAAFAAcABwAHAAYABgAGAAQABAAHAAQAAwACAAAAAgACAAIAAgAEAAIAAgACAAAA///+
//3//f/9//3//v/+/wAA/v/+//z//P/8//v//f/9//3//P/7//r/+v/7//3//f/9//3/
+//7//z//P/7//v/+f/5//n/+f/6//r/+v/6//r/+v/8//n/9v/4//j/+P/4//n/+v/7
//v/+f/5//n/+f/6//r/+v/5//f/9//3//j/+v/6//r//P/+//7///8BAAQABQAGAAYA
AwACAAIAAQABAAIAAgACAAAAAAAAAAAAAgADAAQABAAGAAYAAwABAP/////7//r/+P/3
//f/9//4//b/9f/0//P/8v/y//H/8v/z//f/+P/2//X/9f/1//X/9P/z//P/8//0//T/
9P/y//H/8f/w//D/9P/2//b/9v/7/wQADwAiAD0AWgB9AKYAzQDyABQBNgFOAVkBWwFN
AR8ByABaAOz/jf9P/yr/Bv/w/vT+Bv8W/yP/Mv9F/13/cf+C/5f/q/+5/8b/0P/W/93/
5f/q/+v/7f/t/+7/8P/w//H/8f/z//X/9v/2//j/+f/5//n/+P/4//j/+P/3//f/9//3
//n/+//7//r/+v/6//v/+//7//v/+//6//r/+//7//v/+f/6//r/+f/6//r/+//8//z/
+//6//j/+v/6//r/+v/4//n/+f/6//r/+f/5//r/+v/6//v/+//8//z//f/9//3//f/9
//7//v/+//////8AAAAAAQABAAAA////////AgACAAIAAwADAAMAAwAEAAcACQAKAAsA
DAAMAAwADAAMAA4ADgAPAA0ADQANAA0ADgAPAA8ADwASABQAFQAWABIAEQAPAA0ADQAN
AA0ADAAMAA0ADQAMAA4ADwAPABEAEgASABIAEgAQABAAEAARABEAEQAPAA8ADwAOAA0A
DAANAAsACwAIAAUABQADAAEAAgABAAEA/////////f/7//f/9//2//X/9//3//f/9v/2
//b/9f/1//P/8f/v/+7/8v/0//X/9v/0//T/8//z//L/8v/y//P/9f/1//b/9v/0//X/
9f/1//b/+P/4//j/+P/3//f/9//4//r/+//9//////8AAAAAAAD//////v8AAAIAAwAD
AAYABgAGAAcABQAFAAQABAAEAAQABQAFAAYABAADAAMABQAGAAYABwAFAAUABAAEAAIA
AAAAAAMAAQABAAEAAAACAAIAAgACAAIAAAAAAAAA/v/9//z/+//8//3//v8AAP//AAD9
//z//v/+//7//f/7//v/+//6//v/+v/6//v/+f/5//n/+f/5//n/+v/6//n/+f/3//f/
9//3//j/+P/6//j/+v/4//b/9v/2//b/9//4//n/+f/3//f/9//3//j/+P/4//f/9f/1
//X/9v/6//r/+v/8//z//P/9////AAABAAIAAgADAAIAAgABAAIABAAFAAYABQAEAAMA
AgADAAMAAwACAAEAAAD8//n/+//9//v//P/7//n/+P/3//b/9P/z//L/8P/w//H/8f/x
//H/9P/0//X/9f/2//f/9v/0//L/8f/v//D/8P/w//D/8f/z//T/8v/y//T/9P/0//n/
AAARACgAQQBcAIMAsADXAPgAHgFCAVgBYwFfAUsBFwG2ADwAyv93/0P/GP/y/uT+7v4E
/xL/H/8y/0n/Yf9z/4j/m/+r/7n/yP/S/9r/4f/l/+j/6v/t/+7/8P/w//D/8f/x//D/
8f/x//D/8f/z//T/9f/2//b/9v/2//n/+f/5//n/9//5//n/+P/6//r/+//7//j/9//2
//T/9//5//r/+//6//r/+f/3//j/+P/5//r/+//7//v/+v/4//j/+P/4//b/9//3//j/
+f/5//r//P/8//z//f/9//r/+v/7//v//f/9//3//v/+//7//////wAAAAABAAEAAQAB
AAIAAwAEAAQABAAFAAUABQAFAAYACgALAAsACwAMAAwADAAMAA4AEAAQABEAEQARABEA
EQAQABEAEQARABEAEgASABIAEQARABAADwAPAA8ADwAOAA4ADwAPAA4ADAANAA0ADwAQ
ABAAEAAQABEAEgATABUAFQAVABMAEwAQAA4ADAAKAAoACQAKAAgACAAJAAgABwAFAAMA
AgD////////9//v/+v/7//v/+//5//n/+f/4//b/9v/1//X/9v/1//T/9P/1//b/9v/2
//T/9P/z//P/9P/0//T/9f/1//X/9v/2//b/9//3//f/+v/8//z//P/9//3//v////3/
/v/+////AQABAAIAAgADAAMABAAEAAQABgAHAAcABgAGAAYABwAJAAkACAAIAAgACAAJ
AAkABgAEAAMAAwADAAQABAAFAAcABwAGAAYAAgAAAAAAAwADAAMAAwACAAEAAAD///7/
///+////AAD///3/+//5//v/+//7//z//v8AAP7//v/8//z//P/7//3//f/9//z/+//6
//r/+//5//n/+f/5//n/+f/6//r//f/7//v/9v/4//j/+P/4//r/+v/6//n/+f/5//n/
+f/6//r/+v/5//j/9//2//b/+f/6//v//v/+//7///8BAAIAAwAEAAQAAwACAAIAAQAB
AAIAAgACAAEAAAD///7/AQADAAUABgAGAAYAAwABAAAA///6//j/9v/1//X/9f/0//L/
8f/w//D/8P/x//H/8//z//b/9v/0//P/8//z//H/8P/v/+//8v/0//X/9v/y//H/8f/w
/+7/8P/0//b/+P/9/wIAEQAiADcAVAB3AKAAywD0ABYBOAFQAVsBWwFNASEByABUAOL/
hf9L/yL/Av/s/ur+/v4U/x3/KP89/1X/a/9+/5P/p/+z/77/yv/S/9X/2f/i/+X/6f/r
/+7/8P/w//H/8f/x//P/9P/0//P/8//y//H/9f/2//f/+P/4//f/9v/1//P/9f/1//T/
9//4//r/+//7//v/+//6//j/+f/5//n/9//4//j/9//3//b/9v/2//n/+f/5//j/9v/2
//b/9v/4//n/+f/6//n/9//2//b/9//4//r/+//6//r/+//7//n/+f/5//r/+f/4//j/
9//6//r/+//7//3//f/+////AgACAAIAAwADAAMAAwAEAAQABQAFAAUACAAIAAgACAAG
AAgACAAJAAcABwAHAAcACwANAA4ADwANAA4ADgAOAA0ADQAMAAsACgAJAAgABgAHAAkA
CgAKAAgACQAJAAsADQAOAA8AEAAOAA4ADgAPAA4ADQAKAAkACQAIAAcABgAFAAMAAwAA
AAAAAQAAAP//AAD//////f/8//v/+P/1//H/8f/w/+//8P/x//L/8v/x//D/7v/t/+3/
7f/t/+7/7f/u/+7/7v/u/+7/7f/t/+z/7P/s/+3/7P/r/+v/6v/s/+3/7f/t/+//8v/z
//T/9f/1//b/9//1//b/9v/3//v/+//8//z/+//7//z//P/+/wAAAQABAAAAAAAAAAEA
AQABAAAAAAABAAIABAAFAAIAAAD//////v/+//3//f8AAAEAAQACAP7//P/8/////f/9
//3//P/7//r/+f/4//r/+P/4//j/+v/5//j/9//1//X/9f/2//b/+P/2//b/9v/2//b/
9f/t/w==
         </WaveFormData>
      </LeadData>
      <LeadData>
         <LeadByteCountTotal>10000</LeadByteCountTotal>
         <LeadTimeOffset>0</LeadTimeOffset>
         <LeadSampleCountTotal>5000</LeadSampleCountTotal>
         <LeadAmplitudeUnitsPerBit>4.88</LeadAmplitudeUnitsPerBit>
         <LeadAmplitudeUnits>��V</LeadAmplitudeUnits>
         <LeadHighLimit>2147483647</LeadHighLimit>
         <LeadLowLimit>268435456</LeadLowLimit>
         <LeadID>V3</LeadID>
         <LeadOffsetFirstSample>0</LeadOffsetFirstSample>
         <FirstSampleBaseline>0</FirstSampleBaseline>
         <LeadSampleSize>2</LeadSampleSize>
         <LeadOff>FALSE</LeadOff>
         <BaselineSway>FALSE</BaselineSway>
         <ExcessiveACNoise>FALSE</ExcessiveACNoise>
         <MuscleNoise>TRUE</MuscleNoise>
         <LeadDataCRC32>396685426</LeadDataCRC32>
         <WaveFormData>
GAAYABgAGAAVABQAEwASAA8ADgANAAwADQAOAA8AEAAPAA4ADQAMAAkACAAHAAYABAAE
AAQABAADAAIAAQAAAAAAAAAAAAAA/v/+//7//v8BAAIAAwAEAAMAAgABAAAAAAAAAAAA
AAACAAIAAgACAAIAAgACAAIABQAGAAcACAAJAAoACwAMAAwADAAMAAwADQAOAA8AEAAQ
ABAAEAAQABIAEgASABIAEAAQABAAEAARABIAEwAUABIAEgASABIAEAAQABAAEAAQABAA
EAAQAA4ADgAOAA4ADAAMAAwADAAOAA4ADgAOAA0ADAALAAoACQAIAAcABgAIAAgACAAI
AAYABgAGAAYABwAIAAkACgAHAAYABQAEAAQABAAEAAQABgAGAAYABgAGAAYABgAGAAUA
BAADAAIABAAEAAQABAAGAAYABgAGAAMAAwADAAMAAwAEAAQABAAEAAQABQAGAAgACAAI
AAkACwALAAsACwANAA8AEAATAA8ADgAOAA0ACwALAAsACwAOAA8ADwAPAA4ADgAOAA4A
DgAOAA4ADAAJAAkABwADAAUABAAEAAQAAgAAAPv/+//9//3//f////////8AAAEAAQAB
AP////8AAAEAAQACAP///v/8//r//P/8//3//f/7//v////7//n/+P/2//r/CQAcADEA
TgB4AKQAzgABATsBbAGQAa4BvAGvAXwBIwG4AE4A7v+d/2D/N/8o/yr/Mv84/z//Tf9j
/3X/g/+U/6z/vf/H/9D/3P/j/+b/5//u//H/8//1//f/9f/1//T/8//2//f/+v/7//n/
+f/6//r//P/8//z//P/9//7//v/+//3//v/+//3//f/+//7////9//3//f/8//z//P/8
//z////////////8//v/+//7//3//f/8//z/+v/6//r/+v/6//r/+v/6//r/+//9//7/
/f/8//z/+//5//n/+f/6//r/+v/7//v/+//7//v/+//9//3//v/+//3//f/9/wAA/v/+
////AAACAAIAAgACAAEAAQADAAMAAQACAAIAAgAEAAYABgAGAAYABgAGAAcACAAJAAkA
CQAIAAgABwAGAAYABgAGAAQABgAHAAcABgAIAAgACAAIAAkACwALAAwADAAMAAwADgAQ
ABAAEQARABAAEAAQABAAEAAOAA4ADgAPAA0ADAAMAAsACgAJAAgABwAIAAkACAAHAAUA
AwD///7//////////f/9//z//P/9//7//v///wAAAQABAAIAAAD///7//f/+//3//v//
//3//P/8//3////////////+//7///8AAAQABAAEAAQABwAHAAkACQAGAAUABQAFAAgA
CAAKAAsACwALAAsADAANAA4ADwAQABAAEAARABEAEQARABEAEgAQABAAEAAQAA0ADQAN
AAsADgAPABAAEQAQABIAEgAQAA0ADQANAAwADQANAA4ADgAMAAsACQAIAAkACgAKAAsA
CwAKAAkACQAJAAkACQAJAAoACgAKAAkACwALAAsACQAIAAcABwAHAAYABgAGAAcACgAK
AAkABwAJAAkADAAKAAoACgAKAAcABgAFAAMABAAFAAYABwAGAAYABgAEAAUABwAJAAwA
DAAMAA0ADwAPAA8ADwARABMAFAAXABUAEgASABEAEQARABEAEQASABUAFQAVABYAFQAU
ABMAEgASABIAEAANAA8ADQAJAAkACAAIAAgACAAEAP///////wEAAQADAAMABAAGAAgA
CQAHAAUABQAFAAMAAgACAAIABAADAAIAAgACAAMAAwADAAMABQAFAAEAAgACAAYAEQAg
ADUAUgB2AKQA1AADATEBXgGEAaIBsAGrAYIBNwHQAF4A9v+n/2z/R/80/zb/PP9C/0X/
T/9b/2f/e/+S/6T/t//H/9L/4P/p/+z/7//0//f/+f/7//3///8BAAIAAwACAAEAAgAB
AAMAAwAEAAQABgAGAAYABgAJAAoACgAKAAoACgAJAAcABQAGAAYABwAIAAkACgAKAAoA
CgAKAAoACwALAAsACwAMAAsACwALAAkACQAIAAgACgAKAAoACgAKAAoACgAKAAcABwAI
AAgACQAKAAwADQAJAAkACQAKAAgACAAJAAkACQAJAAkACQALAAsADAAMAAwADQAOABIA
EQAQABAAEAAQABAAEAAQABMAEwAVABUAFQAWABYAFgAYABoAGgAaABoAGgAaABsAGgAb
ABsAGwAaABoAGQAYABsAHAAdABwAHAAdAB0AHAAcABwAHAAcAB0AHwAfACAAIAAgACAA
IgAkACQAJQAlACQAJAAkACQAJQAiACEAIAAhAB8AHgAeAB0AHAAbABoAGgAaABoAGAAW
ABUAFAARABEAEQAQAA8AEQARABAAEAAOAA4ADQANAAwACwAJAAgACQAJAAkACQAJAAcA
BwAHAAgACAAJAAsACwALAAsACwAMAAwADQAOAA8ADgANAAwADwAPABEAEQASABMAFQAX
ABYAFgAYABkAGwAbABsAHAAbABwAHQAeAB4AHgAfAB8AHwAfAB8AIAAiACIAIgAiACEA
IQAhAB8AHwAfAB8AHwAfACAAHwAcAB0AHQAdABwAHQAdAB4AHgAdAB0AHAAcABoAGgAZ
ABkAFwAWABUAFQAXABcAFwAXABoAGgAaABkAGQAZABkAFwAXABUAFAATABIAEgASABMA
GAAaABkAGAAXABYAFgAWABYAFQAVABUAFQAVABQAFAAUABIAEwAVABcAGgAaABoAGwAd
ABsAGwAbAB0AHQAeACEAHwAeAB4AHQAdABsAGwAbABwAHQAdAB0AHgAcABwAHAAcABoA
GgAYABUAEwARAA0ADQAPABAAEQASAA4ACQAJAAkACwALAA0ADQALAAwADQANAA8ADQAN
AA0ADQAMAAwADAAKAAkACAAIAAoACwALAAsADQALAAkABwAGAAgACAARACIAOwBYAHwA
pADSAAEBMQFeAYYBqAG8AbkBlAFDAdwAcgAMALn/fv9V/zr/Mv86/0L/Q/9L/1n/Zf95
/5L/pv+z/8H/0P/a/+X/7P/x//b/9//5//v//f/+/////////wEAAQADAAMAAwADAAQA
BAAGAAYABgAGAAUABgAGAAYACQAKAAoACQAIAAgABwAHAAkACQAJAAgACAAIAAgACAAH
AAcABwAHAAgABwAHAAcABQAFAAQABAAEAAQABAAEAAUABgAHAAgABgAFAAUABAACAAIA
AwADAAEAAQABAAIABAAEAAUABQAHAAcABwAHAAYABQAFAAQABQAFAAUACAAGAAYABwAI
AAgACAAIAAgABwAHAAkACQAKAAwADQAOAAwADgAOAA4ADgAOAA4ADwAQABEAEQARABEA
EgASABIAEAAQABAADgAQABEAEQAQABAAEAAQABAADwARABEAEgAUABQAFAAWABgAGAAZ
ABkAGAAYABgAGAAZABYAFQAUABUAEwASABIADwAOAA0ADAAKAAoACgAIAAoACQAIAAUA
AwADAAIAAQD//////v/+/wAAAAD//////P/7//n/+P/7//v/+//7//v/+f/5//n/+//6
//r/+//5//n/+f/5//r/+v/7//z//v/+//7//v//////AQABAAMAAwAEAAUABAAEAAYA
BwAIAAkACgAMAAsADAANAA4ADAAMAA0ADQAPAA8ADwAQABAAEAAQABAAEQARABEADwAO
AA0ADAALAA4AEAAQAA4ACwALAAsACgALAAsADAAMAAkACQAIAAgACAAIAAcABwAHAAYA
BQAFAAMAAwADAAMABAAEAAQAAwAFAAUABQADAAQAAwADAAMAAgACAAIAAwAEAAQAAwAB
AP///////wAAAQADAAMABAAEAAQABAAEAAIAAgACAAEAAQABAAEAAQAAAAAAAAD+////
AQADAAYABgAGAAcACQAHAAcABwAJAAsADAAPAA0ACgAKAAkACQAIAAcABgAGAAgACQAK
AAwACgAKAAoACgAIAAgABgADAAMAAQD9//3//v/+//7//v/8//f/9//3//n/+f/7//v/
+//8//3//f/7//n/+f/5//v/+v/6//r/+v/5//j/+P/2//f/9//3//n/+f/3//n/+P/2
//b///8UAC0ASABuAJ4AygD5AC8BYgGGAaQBtgGvAYIBJwG6AE4A9P+n/2b/Nf8e/xz/
Kv8y/zn/Q/9V/2X/ef+Q/6b/sf+7/8j/0v/V/9z/5//s/+z/7f/u/+//8P/x//H/8f/x
//H/8//z//P/8//0//T/9v/2//b/9v/1//b/9v/2//f/+P/4//f/+f/6//r/+//5//n/
+f/4//j/+P/4//j/+//7//v/+//6//n/+f/5//n/+f/4//j/9v/2//b/9v/2//b/9v/2
//f/9//4//j/9//2//b/9f/1//X/9f/2//b/9v/3//f/9f/1//X/9f/2//f/+f/6//j/
9//2//j/+f/6//z//v/8//z//P/8//////8BAAEAAQACAAIAAgACAAQABAAEAAQABAAE
AAUABAAFAAUABQADAAQABAAEAAUABgAHAAYABAAFAAUABAAEAAQABAAEAAcACQAJAAoA
DAAMAAwADgANAAwADAALAAsADAANAA4ADgAMAAwADAALAAkACAAIAAYABAACAAAAAAAA
AAAA/v8AAP///v/7//n/+f/4//f/9//3//b/9v/2//b/9f/1//f/9//2//b/9//3//f/
9//3//X/9f/1//X/9P/0//X/9f/1//X/9f/2//b/9//4//n/+P/3//b/9//3//n/+f/5
//n/+v/7//z//P/+////////////AAD//wAAAQACAAIAAgADAAMAAQABAAEAAgADAAQA
BQAGAAMAAwADAAEAAQABAAEAAQACAAQABAACAAEAAQABAAAA/f/9//7//v///////v/+
//7//v/9//3/+//6//n/+f/5//n/+f/5//r/+v/6//n/+f/5//n/9//4//f/9//3//b/
9v/2//f/+v/6//n/9//1//X/9f/2//f/9//1//X/9f/1//b/9v/z//P/9f/2//T/9P/0
//T/9P/0//T/8//z//P/8//z//T/9P/0//L/9P/1//b/+P/4//j/+f/7//n/+f/5//v/
//8AAAMAAQD+//7//f/9/////////wAAAQABAAEAAgAAAAAAAAAAAAAAAAD+//v/+//5
//X/9f/0//T/9P/0//L/7f/t/+3/7P/r/+z/6//t/+7/7//v//H/7//v/+//7v/s/+v/
6v/r/+v/6//s/+r/6//r/+v/7f/v/+v/5//m/+j/7P/z/wIAHQA4AFoAhAC0AOUAGwFK
AXQBlAGkAaEBegElAbgAUgD0/5v/Vv8p/xT/FP8e/yj/L/87/03/X/9z/4j/mP+n/7X/
wP/I/83/0v/X/9r/3f/f/+H/4//i/+P/4//j/+X/5f/n/+f/5//n/+j/6P/o/+j/6P/o
/+n/6v/q/+r/6//s/+z/6//p/+r/6v/r/+3/7f/t/+z/7v/u/+7/7v/t/+3/7f/t/+7/
7f/t/+3/6//r/+r/6v/q/+r/6v/q/+r/6v/q/+r/6f/p/+r/6v/s/+z/7f/t/+r/6f/o
/+j/6v/q/+v/6//r/+v/6//r/+v/6//s/+z/7f/t/+3/8P/u/+7/7//w//D/8P/w//D/
8f/x//P/8//z//T/9P/0//L/9P/0//T/9v/2//b/9//2//f/9//3//X/9v/2//b/9v/2
//b/9P/2//f/9//2//b/9v/2//b/9f/3//f/+P/8//z//P/+//z//P/9//3//P/8//z/
/P8AAP7//v/+//v/+f/4//j/9//2//X/9P/w//D/8P/u/+//7//v/+3/6f/p/+j/5//o
/+n/6f/q/+n/6P/m/+X/5f/l/+T/5P/n/+f/5//n/+f/5f/l/+X/5f/k/+T/5f/l/+X/
5f/l/+b/5v/n/+j/6v/q/+r/6v/p/+n/6//r/+3/7f/u/+//7v/u//D/8f/z//P/8//0
//P/9P/1//b/9P/0//X/9f/z//P/8//0//b/9v/2//b/9f/1//X/8//0//X/9v/3//X/
9v/1//L/8//z//P/8v/x//H/8v/y//P/8//y//L/8P/w/+//7//x//D/7//v//H/8f/x
//H/8v/y//L/8f/v/+//7//t/+7/7f/t/+3/7f/u/+//8f/w//D/7//t/+3/7f/t/+7/
8f/x/+//7//x//H/8v/y/+//7//x/+7/7P/u/+7/7v/u//D/8P/w/+//7f/t/+3/7f/w
//D/8P/u/+z/7f/u//D/8f/y//T/9//3//f/9//5//n/+v/9//v/+//8//z//f/7//v/
+//8/////////wAAAAAAAAAAAAAAAAAA/v/7//3/+//3//f/8//y//H/8P/v/+v/7P/t
/+v/6//t/+3/7f/u/+//7//v/+3/7f/t/+//7v/u/+7/7P/r/+r/6v/r/+3/7v/v/+//
7f/v/+//7v/s//D/+f8IAB8AOgBeAIgAtgDlABcBQAFkAYIBkgGNAWgBFwGwAEwA7v+Z
/1r/Nf8c/xr/Kv8w/zP/Pf9L/1v/a/+C/5T/n/+v/77/xv/L/9T/2//g/+P/5f/n/+n/
7P/t/+3/7f/r/+v/7f/t/+v/6//s/+z/8P/w//D/8P/x//L/8v/y//X/9v/2//X/8//0
//T/9f/1//X/9f/0//L/8v/y//L/9P/1//b/9//0//P/8//z//P/8//y//L/8v/y//L/
8v/y//L/8v/y//H/8f/y//L/8v/y//P/8//z//P/8//0//T/9P/1//X/9f/1//X/9f/3
//f/+P/4//f/9//3//r/+v/6//v//P/8//z//P/8//////8BAAEAAAAAAP///v8AAAIA
AgACAAMABAAFAAcABgAHAAcABwAGAAYABQAEAAUABgAHAAYABAAFAAUABAAGAAYABgAG
AAUABwAHAAgACgAKAAoADAAMAAwADQANAA0ADgAPABAAEAAOAA4ADgAPAA0ADAAMAAsA
CgAJAAgABAAEAAQAAgAEAAMAAgD///3//f/8//v//f/9//z//P/+//7//f/9//r/+f/3
//b/9f/1//X/9f/2//X/9v/3//f/9v/2//f/+f/5//n/+f/4//j/+f/6//r/+v/6//r/
/P/9/wAAAQADAAMABAAFAAUABAAFAAUABwAHAAcACAALAAwADQAOAA4ADgAPAA8ADwAP
AA8AEAAOAA4ADgAOAA8ADwAPAA0ADgAPABAAEQARABIAEQAOAAsACwALAAoACgALAA0A
DgANAA0ADAAMAAoACgAJAAkACQAIAAcABwAHAAcABwAHAAYABgAGAAUABwAHAAcABQAE
AAMAAwADAAQABAAEAAUABQAEAAIA//8DAAMAAwAEAAIABAAEAAQABAACAAIAAgABAAIA
AwAEAAUABAAEAAQAAgAAAAEAAgAEAAQABAAFAAcABwAHAAcACQALAAwADwANAA0ADgAO
AA8AEQARABEAEgARABEAEQASABQAFAAUABQAFAAUABIADwANAAsABwAHAAgACAAIAAgA
BAD///////8BAAEAAwADAAEAAgADAAMAAwABAAEAAQADAAIAAgACAAMAAwADAAQAAgAD
AAMAAwAHAAUAAwD//wIABgAEAAkAFgApAD4AYACKALoA5wAVAUIBagGKAaQBsQGoAXcB
HgGwAEQA5f+c/23/Sv80/zb/RP9H/0X/S/9Z/2n/fP+Q/6X/t//C/9D/3f/k/+3/9P/3
//n/+//9//7/////////AAABAAQABQADAAMABAAEAAgACAAIAAgABwAIAAgACAAJAAoA
CgAJAAoADAANAA8ADgANAAwACgAKAAoACgAKAA0ADQANAA0ACQAHAAYABQAFAAUABAAE
AAUABgAHAAgABwAGAAUABAADAAMABAAEAAQABAAFAAUABQAFAAUABgADAAIAAgABAAIA
AwAEAAUABQAFAAYABgADAAMAAwAGAAYABgAHAAgABgAGAAYABgAJAAkACwALAAsADAAM
AAwADgAQABAAEAASABIAEgATABMAEwASABEAEgAUABUAFgAUABQAFAASABQAFQAVABQA
FgAWABYAFgAVABcAFwAYABoAGgAaABwAHgAeAB8AHwAcABwAHAAcAB0AGgAZABgAFwAV
ABQAFAATABIAEQAQAAwADAAMAAoACgAJAAgABQAFAAUABAADAAMAAwACAAIAAAAAAP//
///+//3/+//6//v/+//7//v/+//5//n/+f/4//b/9f/1//b/9//4//n/+f/4//j/+P/4
//j/+P/4//r/+//+/////////wAAAQACAAIABAAFAAUABQAFAAYABwAIAAkACgAMAAwA
DQANAAsACwALAAwADgAOAA4ADgALAAsACwAJAAwADQAOAA8ADwAQAA8ADAAJAAkACQAI
AAkACQAKAAoACwALAAoACgAIAAgABwAHAAcABgAFAAUAAwADAAMAAwAEAAQABAADAAMA
AwADAAEAAgABAAEAAQACAAIAAgADAAIAAgABAP///f/9//3//v///////f/9////BQAE
AAIAAgACAAIAAgAAAAAAAAD///3//f/9//3///8AAAEAAAD///////8AAP7//v///wEA
AwADAAMABQAHAAgACwAJAAYABgAFAAUABgAHAAgACgAJAAkACQAKAAoACgAKAAoADQAO
AA0ACwAJAAcAAwADAAAAAAAAAAAA/P/3//f/9//3//f/+f/5//r//P/+/////f/7//v/
+//7//r/+v/6//r/+f/4//j/+P/5//n/+f/7//v/+f/5//j/+P/4//v/CAAfADwAYACM
ALgA4wAVAUgBdAGUAaoBsQGeAWEBAgGYADIA2f+Q/1n/NP8k/yr/NP85/z//Sf9b/2v/
ev+O/6X/tf++/8r/2f/g/+P/5v/p/+v/7f/v//L/8//z//P/8//z//X/9f/3//f/+P/4
//n/+P/3//b/+f/6//r/+v/9//7//v/9//v//P/8//3//////////v/8//z//P/8//v/
+//7//v//P/7//v/+//9//3//P/8//v/+v/5//j/+f/6//v//P/7//v//P/8//z//P/9
//3/+f/5//n/+v/8//z//f/9//3//f/9//3/+//7//z//P/8//3//v8CAAEAAAAAAAAA
AAAAAAAAAAABAAEAAwADAAMABAAEAAQABAAGAAYABgAEAAQABAAFAAgACQAJAAkACwAM
AAwADAAKAAoACgAIAAgACQAJAAgABgAGAAYABgAIAAsADAAOAA4ADgAOABAAEAAQABEA
EQAQABAAEAAQABIAEAAQABAAEQAPAA4ADgAMAAoACAAGAAYABgAGAAQABAADAAIA///9
//3//P/7//v/+//6//r/+v/6//n/+f/3//f/9v/2//f/9//3//f/9//1//X/9f/z//L/
8v/z//T/9f/2//f/9v/2//f/+P/4//j/+P/4//j/9//4//f/+v/7//3////+//7/AAAB
AAEAAQABAAIAAwAEAAUABgAGAAYABwAHAAgACQAKAAwACgAKAAoACgAHAAcABwAFAAYA
BwAIAAkACgAMAAwACgALAAsACwAKAAYABQAFAAQABQAFAAQABAAFAAYABgAHAAYABAAC
AAEAAQABAAEAAQACAAIAAgABAP////////3//f/9//7////+//7//v///wAAAAD///3/
/f/9//3//v/9//3/+//7//3//f/+//7//f/9//3//P/+//z/+v/8//z//P/8//7//v/+
//3//f/9//3//f/8//z//P/6//j/+f/6//z//v/+////AQADAAMAAwAFAAcACAALAAkA
BgAGAAUABQAHAAcABwAIAAcABwAHAAgACgAKAAoACgAMAAwACgAHAAUAAwD//////P/8
//z//P/6//X/9f/1//T/8//0//P/9v/4//r/+//5//f/9//3//n/+P/4//j/+P/3//b/
9v/1//X/9P/z//P/+f/7//X/8v/y//b///8QACcAQgBmAJAAvgDvACMBVAF+AaABtAG1
AZQBRwHeAHIACgCz/27/O/8g/xr/Jv8u/zX/Pf9L/1//c/+E/5b/p/+1/8T/zv/V/9r/
3//k/+X/5//p/+v/7v/v/+//7//t/+3/7//v//H/8f/y//L/8v/y//L/8v/z//T/9P/0
//f/+P/4//f/9f/2//b/9//5//n/+f/4//b/9v/2//b/9f/1//X/9f/1//X/9v/3//X/
9f/0//T/9P/0//T/9P/0//T/9P/0//X/9f/2//b/9P/0//X/9f/1//X/9f/2//j/+P/5
//n/9//3//f/9//5//n/+v/6//j/9//2//j/+P/4//n/+v/6//r/+v/6//3//f//////
//8AAAAAAAD+/wAAAAAAAAAAAAAAAAEAAgADAAMAAwAFAAYABgAGAAQABAAEAAIAAgAD
AAMAAgAEAAQABAAEAAUABwAHAAgACgAKAAoADAAMAAwADQANAAwADAAMAAwADgAMAAwA
DAALAAkACAAIAAUABAADAAIAAgACAAIAAAAAAP///v/7//n/+f/4//f/9//3//b/9v/2
//b/9f/1//T/8//x//D/8v/z//T/9f/1//P/8//z//H/8P/w//H/8//z//P/8//0//T/
9f/2//b/9v/2//b/9f/1//f/9//4//n/+//9//7//v8AAAEAAAD///7//v///wAAAQAC
AAQABAAFAAUAAwADAAMABAACAAIAAgACAAIAAwAEAAMABQAFAAUABQAEAAYABgAEAAMA
AwADAAIA/////wAAAAAAAAEAAQACAAAAAAD//////f/8//v/+//8//3//v///////v/9
//v//f/9//3/+//6//n/+f/5//r/+v/6//v/+v/6//n/9//5//n/+f/6//v/+//5//n/
9//3//j/+P/5//v/+//4//j/+P/4//j/+v/6//r/+f/5//n/+f/5//j/+P/4//b/9v/3
//j/+v/8//z//f////3//f/9////AwAEAAcABQACAAIAAQABAAIAAwAEAAYABwAHAAcA
CAAGAAYABgAGAAQABAACAP//AAD///z//f/6//r/+v/6//j/8//z//P/8f/x//P/8//z
//T/9f/1//b/9f/2//f/9f/0//T/9P/0//P/8v/y//T/9f/1//X/9f/z//X/8f/s/+r/
8P/9/xAAJwBEAGoAmADGAPMAJwFaAYQBogGsAaUBgAErAbwAUADw/5//Wv8r/xb/GP8m
/zD/M/8//1H/Y/91/4j/mv+p/7f/yP/S/9n/3v/h/+T/5//p/+v/7f/s/+3/7f/t/+z/
6//s/+v/7P/t/+//8P/y//L/8v/y//X/9v/2//b/9//4//j/9//3//j/+P/5//f/9//3
//b/9//4//n/+v/6//n/+P/3//f/9//4//n/+//7//r/+v/4//j/+P/4//b/9v/2//b/
9//3//j/+P/6//r/+//7//f/9//3//j/+v/6//v/+//7//v/+//7//3//f/+//7/////
////AgABAAAAAAAAAAIAAgACAAIABQAFAAcABwAHAAgACAAIAAgACgAKAAoACgAKAAoA
CwAMAA0ADQANAA0ADgAOAA4ADgAOAA4ADAAOAA8ADwAOAAwADAAMAAwADQAPAA8AEAAS
ABIAEgAUABUAFgAYABkAGgAaABoAGgAaABYAFAASABQAEwATABQAEwASABEAEAAMAAwA
DAAKAAwACwAKAAcABgAHAAcABwAHAAcABgAGAAQABAADAAMAAwADAAIAAgADAAMAAwAD
AAMAAQABAAEAAQAAAAAAAQADAAMAAwADAAIAAgADAAQABgAGAAYABgAIAAkADAANAAoA
CQAJAAkADAAMAA4ADwAPAA8ADwAQABEAEgATABQAEgASABMAEwAVABUAFQAWABYAFgAW
ABYAEwATABMAEQATABMAEwATABQAFgAWABQAEQARABEAEAARABEAEgASABEAEQAQABAA
EgASABEAEQAQAA4ADAALAA0ADQANAA0ADAAMAAwACwALAAsACwAJAAsACwAMAA0ACgAK
AAoACwAMAAwACwAJAAsACwALAAwADwANAAsACAAIAAgACAAIAAoACgAKAAkACwALAAsA
CwAMAAwADAAKAAgACQAKAAwADgAOAA8AEQAPAA8ADwARABQAFgAaABkAGAAYABcAFwAV
ABUAFQAWABUAFQAVABYAGQAaABsAHAAaABoAGAAVABMAEQANAA0ACgAKAAoACgAIAAMA
AwADAAMAAwAFAAUABwAIAAkACQAIAAUABAADAAMAAgACAAIAAwADAAMABAADAAMAAgAB
AAEAAwAFAAMAAAAAAAIACwAcAC8ATABwAJoAyAD5ACkBWgGGAaQBsgGzAZQBRwHaAGwA
CgC3/3T/S/8u/yL/Mv9C/0X/R/9X/2n/e/+O/6T/t//D/87/2v/h/+L/5//u//L/9f/4
//v//P/9//3//f/9//3///////3//f/+//7/AQACAAMABAAEAAQAAwACAAEAAgACAAEA
BAAGAAcACQAHAAcABwAGAAYABgAGAAYABwAHAAcABwAGAAUABQAFAAUABQAEAAQABAAE
AAQABAAEAAQABAAEAAEAAQACAAIABAAEAAUABQADAAMAAwAEAAQABAAFAAUABAADAAIA
AQADAAMABAAEAAQABQAGAAoACgAKAAsADAAKAAoACgAKAAkACQALAAsADAAOAA8AEAAO
ABAAEAAQAA4ADgAOAA8AEQATABQAFQAUABQAEwASABIAEgASABAADgAPAA8ADgAPABAA
EQASABMAFQAVABYAGAAYABgAGgAcABwAHQAdABsAGgAZABgAGAAWABYAFgAWABUAFQAW
ABcAFgAVABQAFAAUABQAEgAQAA8ADgALAAkACQAIAAcACAAJAAkACgAJAAgABgAFAAcA
BwAGAAYABQAFAAUABQADAAEAAQABAAMAAgACAAMAAAD///7//f///wAAAgAEAAgACAAI
AAgACQAJAAsACwALAAsADAANAA4ADgAQABEAEQARABEAEgATABQAFQAWABgAGAAZABkA
FwAXABcAGAAZABoAGwAcABoAGQAYABUAFQAVABUAFQAXABoAGwAaABcAFwAXABYAFQAV
ABYAFgATABMAEgASABIAEgARABEAEwASABEAEQARABEAEQARABAAEAAQAA8ADwAPAA8A
DQAJAA==
         </WaveFormData>
      </LeadData>
      <LeadData>
         <LeadByteCountTotal>10000</LeadByteCountTotal>
         <LeadTimeOffset>0</LeadTimeOffset>
         <LeadSampleCountTotal>5000</LeadSampleCountTotal>
         <LeadAmplitudeUnitsPerBit>4.88</LeadAmplitudeUnitsPerBit>
         <LeadAmplitudeUnits>��V</LeadAmplitudeUnits>
         <LeadHighLimit>2147483647</LeadHighLimit>
         <LeadLowLimit>268435456</LeadLowLimit>
         <LeadID>V4</LeadID>
         <LeadOffsetFirstSample>0</LeadOffsetFirstSample>
         <FirstSampleBaseline>0</FirstSampleBaseline>
         <LeadSampleSize>2</LeadSampleSize>
         <LeadOff>FALSE</LeadOff>
         <BaselineSway>FALSE</BaselineSway>
         <ExcessiveACNoise>FALSE</ExcessiveACNoise>
         <MuscleNoise>TRUE</MuscleNoise>
         <LeadDataCRC32>3762672706</LeadDataCRC32>
         <WaveFormData>
GgAaABoAGgAXABYAFQAUABMAEgARABAAEQASABMAFAASABIAEgASAA8ADgANAAwADAAM
AAwADAALAAoACQAIAAgACAAIAAgABgAGAAYABgAIAAgACAAIAAgACAAIAAgABgAGAAYA
BgAHAAgACQAKAAkACAAHAAYACQAKAAsADAAOAA4ADgAOAA4ADgAOAA4ADwAQABEAEgAS
ABIAEgASABMAFAAVABYAFgAWABYAFgAYABgAGAAYABcAFgAVABQAFAAUABQAFAASABIA
EgASABAAEAAQABAAEgASABIAEgAUABQAFAAUABMAEgARABAADwAOAA0ADAAOAA4ADgAO
AAwADAAMAAwADgAOAA4ADgANAAwACwAKAAoACgAKAAoADAAMAAwADAAMAAwADAAMAAsA
CgAJAAgACQAKAAsADAAKAAoACwALAAsACwAKAAoACgAKAAoACgAJAAkACgAMAA8ADwAP
ABAAEAAQABAAEAASABMAFAAVABUAFQAVABQAEgARABAADwARABQAFQAWABUAFgAWABYA
FwAXABUAFQARABEAEAALAAsADAAMAAwACgAHAAMAAgAEAAQABQAHAAcABwAHAAkACAAH
AAUAAwAGAAcABgAHAAUABAADAAIAAgABAAEAAgAAAAAAAgD+//n/9P/s/+z/9v8DABIA
KgBLAG4AkwDEAPsAKwFWAXsBkwGXAXkBPwH1AKgAVwADAMH/pP+Z/4//jf+I/4T/hv+Q
/5j/oP+u/8H/0P/Y/97/5v/s/+3/7v/w//L/8//z//T/9P/z//P/8v/z//X/9//4//j/
+f/5//n/+f/5//n/+P/6//r/+v/6//j/+f/5//n/+//7//v/+//5//n/+f/4//j/+f/5
//n/+//7//v/+//5//n/+f/2//r/+v/5//j/9v/3//f/9v/2//f/9//3//f/+P/5//v/
+v/5//n/+P/5//n/+f/4//b/9//4//j/+P/4//j/+P/6//r/+//7//v/+//8//z/+//7
//v/+//9//3//v/+//7//v/+//7///////7//v///wEAAgACAAQABAAEAAUABwAIAAgA
CAAHAAcACQAJAAcACQAJAAkACQALAAsACwANAA4ADgAOAA4ADwAQABEAEgASABMAEwAT
ABQAFAAUABIAEgARABEAEwASABEAEQARAA8ADwAPAAwACwAKAAkACwALAAwADAAJAAgA
BgADAAQABAAEAAMAAQACAAIAAAACAAIAAgABAAMAAwAEAAYAAwACAAEAAAABAAAAAQAC
AP7//v/+////AQABAAEAAQD//wAAAAAAAAMAAwADAAMABAAFAAUABAADAAUABAADAAcA
BwAIAAkABwAHAAgACAAIAAoACgAKAAoACwALAAwADgAOAA4ADgANAAwADAALAAoACgAK
AAgACAAJAAoACgAKAAsACwALAAkACQAJAAkACAAIAAgACAAEAAQABQAFAAcABgAGAAUA
BQAEAAMAAwAEAAQAAwADAAYABgAFAAUABAAEAAQAAwADAAQABAACAAAAAAABAAEAAwAD
AAMAAwAFAAMABgAFAAQAAwACAAEAAQAAAP//AAAAAAEAAgACAAIAAgABAAMABAAGAAcA
BwAHAAgACgAKAAoACgAMAA0ADgAPAA8ADQANAAwACwALAAsACwALAA4ADwAQABEAEQAQ
AA8ADQANAAsACwAJAAsACgAFAAQABAADAAIAAgD9//n/+P/4//r/+//9//3//v///wIA
AwACAAAA/v/9//3/+//7//r//P/8//z//P/7//v//P/8//z//P/6//X/8v/u/+7/9P/9
/wwAJABDAGYAjwC+AO0AGwFKAXEBiQGPAXkBRwH9AKYAUQD9/7v/nv+T/43/if+E/37/
fv+A/4T/kv+i/7H/vv/K/9T/4P/o/+n/6v/u//D/8f/x//L/9v/3//n/+v/5//n/+f/4
//j/+f/5//n/+//7//v/+v/8//z//P/8//r/+//7//v/+f/5//n/+f/7//v/+//6//r/
+//7//v//f/9//3//f/9//3//f/6//r/+v/5//j/+v/7//v/+v/6//v/+//7//j/+P/4
//n/+//7//z//P/5//n/+f/4//b/9//4//j/+P/4//j/+P/4//j/+f/5//r/+//9//7/
/v/9//z/+//7//v//P/8////AAABAAIAAwADAAIAAgAFAAcACAAIAAcABgAFAAUACQAK
AAoACgAKAAkACgAJAAwADwAQABEAEAARABAADwARABIAEgASABQAFQAWABcAFQAUABQA
EwAVABYAFgAWABgAGAAXABcAFgAUABIAEQATABEAEQARABAADwAOAA0ADAALAAsACgAK
AAoACQAHAAgACAAIAAcABwAIAAgABgAGAAYABgAFAAQAAwADAAQABAAEAAQABAADAAAA
///+//3//v///wEAAQABAAEAAQABAAIAAgACAAEAAQABAAEAAwAFAAYABgAIAAsACwAL
AAsACwAMAA0ADwAPABAAEAAOABAAEAAQABAAEQARABIAEgASABIAEgASABIAEwATABIA
EgASABAADgAPABAAEAAOAA8ADwAPAA4ADwAQABEAEAAQABAAEAAOAA4ADwAPAA8ADgAO
AA0ACwAKAAkACQAKAAoACQAJAA0ADgAOAA8ADgAOAA4ADQAMAAwACwAIAAYABgAHAAcA
CwAOAAwADAAMAAwACgALAAsACwAJAAgACAAIAAgACAAIAAcACgAMAA8AEQAPAA8AEAAS
ABIAEgASABQAEwAUABUAFQAVABUAFAATABMAEwATABMAFAAVABYAFwAWABYAFgAVABcA
FQAVABMAEQAQAAsACgANAA0ADQAOAAsABwAGAAYABgAHAAkACQAIAAcACAAHAAkACAAH
AAcACQAHAAcABgAEAAQABAAEAAQABQAHAAgACgAIAAQA///4//T/8P/y/wEAEgAqAEkA
bACTAMQA9wApAVwBjQGrAbUBoQFrAR0ByABxABcAz/+u/5v/jf+J/4j/gv+A/4L/hv+U
/6j/tf/A/8z/1v/e/+b/7f/w//T/9v/3//f/+P/3//f/+P/4//n/+//9//7//P/9//3/
/f/////////+//7//v/+//7/AAABAAEAAQAAAP///v/9//7///8AAAAAAAABAAEAAQAB
AAEAAQABAP////////z//v/+//3//P/+///////+/wAAAQABAAEA///+//3//f/9//3/
/v/+//3//f/9//z//f///wEAAgAEAAQABAAEAAEAAAAAAP//AAABAAMABAADAAMAAwAD
AAMAAwAEAAQAAwAEAAUABgAIAAkACQAKAAkACwAMAAwACgAKAAoACwAPABAAEAAQABMA
EwAVABUAFAAVABQAEwAVABcAFwAXABUAFgAWABYAFgAXABgAGQAcABwAHQAdAB0AHgAe
AB4AHgAeAB0AHQAcABoAGAAXABkAFwAXABcAFAATABIAEQAQAA8ADwAOABAAEAAPAA0A
DAAMAAwACwAKAAoACQAGAAYABgAGAAUABAADAAMABAAEAAQABAAEAAQAAgACAAIAAgAC
AAIAAwABAAEAAQABAAEAAgACAAIABQAFAAUABQAEAAUABQAEAAYACQAJAAkACQAJAAoA
CwANAA0ADgAOAA4AEAAQABAADgAPAA8AEAASABIAEgASABIAEgATABMAFAAUABQAEgAP
AA8ADwAOAA8AEQASABMAEAAPAA4ADQANAA4ADwAQAA0ADAAMAAsADQAMAAwACwALAAoA
CQAJAAgACAAHAAcACAAIAAcABwAIAAgACAAHAAkACgAKAAgABgAGAAcABwAHAAcABwAH
AAYABQAEAAMABQAIAAcACAAIAAgACAAIAAYABwAHAAcABQAEAAQABAAEAAQABAADAAUA
BgAIAAkACQAJAAoADAAKAAoACgAMAA0ADgAPAA8ADwAPAA4ADQALAAsACwALABAAEQAS
ABMAFAAUABQAEwASAA8ADgALAAsACgAFAAQABgAFAAQABAADAP///v/+////AQAEAAUA
BAADAAQAAwABAAAA/////wAA//8AAAAAAAAAAAAAAAD+//3//f/8//7//v/6//v/9v/u
/+j/7v/9/xAAJgBDAGwAkwDAAPUAJwFWAX0BlwGfAYcBSwH5AKwAYQARAMn/ov+N/4P/
hf+C/37/gP+G/47/mv+q/7v/xv/O/9j/3v/g/+f/8P/y//H/8f/w//D/8//z//T/9P/z
//P/8//y//T/9f/1//X/+f/5//n/+P/2//b/9v/2//b/9//3//f/+f/5//n/+f/3//f/
9//2//b/9//3//f/+f/5//n/+f/3//f/9//0//b/9v/1//T/8v/z//P/8v/y//P/8//z
//P/9P/1//f/9f/1//b/9v/z//P/8//y//L/8//0//T/9v/2//b/9v/2//b/9//3//b/
9f/1//T/9v/3//j/+f/3//f/+P/4//n/+v/7//z/+//7//r/+v/7//3//v/+//7//v/+
////AQACAAIAAgABAAEAAwADAAQABwAIAAkABwAJAAkACQAHAAgACAAIAAoACwAMAA0A
EAAQABEAEQAQABAADwAOABAAEAAPAA8AEQAQAA8ADwANAAsACwALAAgABwAGAAUABgAF
AAUABAAGAAYABQADAAEAAAD///3///8AAAAA/v/+//7//v/9//7//f/9//7//v/+//7/
/v/8//r/+v/6//r/+v/6//v/+//7//v/+//7//z//P/8//v/+//7//v//P/9//3//P/8
/////////wEAAQACAAMAAwADAAQABAACAAQABAAEAAYABwAHAAgABgAGAAYABgAHAAgA
CgALAAgACAAIAAYABgAHAAgACAAIAAkACQAJAAcABwAHAAcABAAEAAQABAAEAAQABQAF
AAUABAAEAAMAAwACAAEAAQACAAIAAQABAAIAAgABAAEAAAAAAAAA//8BAAIAAgAAAAAA
AAABAAEAAQABAAEAAQD//////////////v/9//3//f/9//3//v/+//v//f8AAP7//v/+
//7//P/9//3//f/9//z//P/8//z//P/8//v//f/+/wAAAQABAAEAAgAEAAIAAgACAAQA
BwAIAAkACQAHAAcABgAFAAcABwAHAAcACgALAAwADQAMAAwADAALAAsACQAJAAcABwAG
AAEAAAAAAP///v/+//v/9//2//b/9P/1//f/9//3//f/+f/5//v/+v/5//n/9//1//X/
9P/2//b/9v/2//P/8//0//T/9v/4//T/6//o/+T/5P/m//H/BAAaADUAVgB/AK4A3wAP
ATwBZQF/AYcBdQE9AfEAqgBfAAkAv/+c/4v/gf+B/4L/fv9+/4T/jv+a/6j/s/++/8j/
0v/a/97/3//i/+b/6P/p/+n/6v/p/+n/6v/q/+r/6//s/+z/7P/t/+3/7f/v/+//7//u
/+z/7P/s/+z/7P/t/+3/7f/t/+3/7f/t/+//7//v/+7/7P/t/+3/7f/t/+3/7f/t/+//
7//v/+z/7P/s/+v/6v/q/+v/6//q/+j/6f/p/+n/6f/q/+v/7f/r/+v/7P/s/+n/6f/p
/+j/6f/r/+3/7v/s/+z/7P/s/+r/6v/r/+v/7P/t/+//8P/w/+//7v/t/+//7//w//D/
8//0//X/9v/1//X/9P/0//X/9//4//j/+v/6//r/+//9//7//v/+//3//f///////f//
/////////wEAAQABAAMABAAEAAQAAgADAAQABQAIAAgACQAJAAcACAAIAAgACAAIAAcA
BwAIAAgACAAJAAgABQAEAAMABAADAAIAAQD+//3//f/8//3//v/+//3//P/8//z/+//7
//z//P/6//j/+P/4//f/+P/3//f/+P/4//j/+P/4//j/9v/2//b/9v/2//b/9//3//f/
9//3//f/+P/4//j/+f/5//n/+f/4//n/+f/4//j/+//7//v//f/9//7/////////AAAA
AAAAAgACAAIAAAABAAEAAgAAAAAAAAAAAAAAAAABAAEAAgACAAIAAAACAAMABAAEAAEA
AQAAAP///v///wAAAQD+//7//v/+//7//v///////f/8//z/+//7//r/+f/5//z//P/7
//v//P/8//v/+//7//r/+f/3//f/+P/4//b/+P/4//n/+f/5//n/+f/5//f/9//3//f/
+f/4//f/9//5//n/+f/6//b/9//5//j/9P/2//b/9v/2//b/9//3//f/9f/0//T/9P/1
//b/9//3//b/9v/3//f/+f/5//r//P/8//z//P/+//7//v/+//3//v//////////////
/////wIAAwAEAAUABgAGAAYABQADAAEAAQD//wEAAAD7//r/+f/3//X/9P/z/+//7v/u
/+7/7//x//H/7//v//H/8f/w/+7/7P/r/+7/7f/u/+7/7P/s/+z/7P/t/+3/7v/u/+7/
7P/s/+v/5P/c/9z/4v/r//7/EgAtAFAAdwCkANMA/wAoAU8BaQFxAV0BJQHbAJQASwDz
/7H/lP9//3X/d/92/27/cP90/3r/iP+W/6P/rP+2/8T/yv/O/9X/2v/c/97/3//f/+D/
4f/h/+L/4v/g/+H/4v/i/+D/4f/h/+H/5P/l/+b/5v/k/+T/5P/k/+b/5//n/+f/5f/l
/+X/5f/n/+f/5//m/+T/5f/l/+X/5v/n/+j/6f/n/+f/5//k/+b/5v/l/+T/5P/l/+X/
5P/k/+X/5f/l/+b/5v/m/+f/5f/l/+b/5v/n/+f/5//m/+b/5//o/+j/6v/q/+r/6v/q
/+r/6//r/+n/6f/q/+r/7f/t/+3/7f/r/+v/7P/s/+//8P/x//L/8v/x/+//7v/x//P/
9P/0//X/9v/3//n/+v/6//n/+P/5//n/+//7//3//////////f////////8BAAIAAgAC
AAAAAQACAAMABgAGAAcABwAFAAYABgAGAAcACAAIAAkACAAGAAQAAwAFAAMAAwADAAIA
AQAAAP///v/9//3//P/6//r/+f/3//j/+P/4//f/9//4//j/9v/3//j/+f/5//X/8//y
//L/8P/w//D/8P/y//D/8P/w//D/8P/w//H/8f/x//H/8f/v//D/8P/w//P/8//z//P/
9v/3//f/9v/4//v/+//7//z/+//7//v/+//7//z//P/+/wAAAAAAAAAAAQABAAIAAgAC
AAIAAgAAAAAAAQABAAAAAAAAAP7/AAABAAIAAgACAAMAAwADAAAA///+//3//f/+////
AAD+//7//////////v/+//3////+//3//f/8//z/+//7//z//P/7//v//P/8//z/+//5
//r/+v/4//j/+P/5//n/+P/3//b/9f/5//n/+f/7//r/+P/4//j/+P/2//f/9//3//j/
+P/5//r/+P/4//j/9//1//b/+P/5//f/9//4//r/+v/6//r//P/9//7//////wEAAQAA
AP//AQABAAEAAQACAAMABAAFAAgACAAIAAcABwAFAAUAAwABAAAA+//6//3//f/9//7/
+P/z//H/8P/y//P/9f/1//T/8//0//P/8//y//H/8f/z//H/8f/w//L/8v/y//L/7//v
//D/8P/0//L/8P/r/+j/5v/e/9z/5f/0/wQAIQBGAG0AmgDLAP0ALgFdAYcBoQGnAYkB
RQHqAJEAOQDf/6b/kf9//3f/ev92/2r/ZP9q/3L/gP+P/6L/rv+2/8T/zv/T/9r/4P/g
/+H/4f/i/+X/5f/m/+b/5//p/+v/7P/r/+v/6v/p/+v/6//r/+r/6v/q/+r/6v/o/+n/
6f/p/+r/6//s/+3/7P/r/+r/6P/o/+n/6f/p/+r/6//s/+3/6v/p/+j/5P/o/+j/5//m
/+f/6f/q/+r/6f/p/+j/5//m/+b/5v/n/+f/5//o/+j/6f/p/+n/6P/l/+X/5f/k/+b/
6P/q/+z/6v/q/+v/6//p/+n/6v/q/+3/7f/t/+3/6//r/+z/7P/v//D/8f/y//H/8f/w
//D/8f/z//T/9P/3//j/+f/7//z//P/7//r//f/9/////////wEAAQABAAMABQAFAAUA
BQAGAAYABgAGAAcACAAJAAoACgALAAsADQAOAA4ADgAMAAwACwALAAsACgAJAAkABwAF
AAUABQAEAAMAAgABAAAA//////7//v/+//3/+//8//z//P/7//n/+v/6//j/+P/4//j/
9//2//X/9f/2//T/9P/0//T/9P/y//L/8v/u/+7/7v/v//H/8f/x//H/8f/y//L/8v/z
//P/8//z//b/9//3//b/9v/5//n/+f/7//v//P/9//////8AAAAAAAACAAIAAgACAAMA
AwAEAAIAAgACAAIAAwAEAAYABwAEAAQABAACAAQABQAGAAYABAAFAAUABQABAAEAAQAB
AAIAAgACAAIAAQACAAQABQADAAIAAgABAAEAAAD//////v/+//3//f8AAAAA//////7/
/v/+//3///8AAAAA/v/8//z//f/9//3//f/9//3/+//7//v/+//7//r/+f/5//v/AQAB
AAAA/v/+//7//v/8//3//f/9//v/+v/6//r/+//8//3//f/8//z//f/9//3//f/+/wAA
AgACAAIABAAHAAgACQAJAAcABwAGAAUABwAHAAcABwAIAAkACgALAAwADAAMAAsADgAN
AA4ADQALAAoABQAEAAIAAQAAAAAA/f/5//j/+P/4//n/+//7//3//f///////v/8//r/
+f/6//n/+v/6//j/+P/4//j/9//3//j/+P/6//j/9v/1//L/6v/k/+T/7f/+/xQAMwBY
AH8ArADfABcBSgF5AZ0BrwGpAYUBPwHsAJsAQQDn/7D/lf+F/3//fv94/3T/dv9+/4j/
lP+h/7L/vv/E/9D/2v/h/+T/6P/o/+n/6f/q/+z/7f/v//D/7v/v//D/8P/y//P/8//z
//T/8//y//D/8P/w//D/8P/x//P/9P/1//P/8//z//P/8//z//P/8v/y//P/8//z//P/
8//z//P/8//z//P/8P/y//L/8f/w/+7/7//v/+7/7//x//L/8//w//D/8P/x//H/8f/y
//L/8f/x//H/8P/y//P/9P/0//L/8v/y//L/8v/y//P/8//1//X/9v/2//X/9f/1//X/
9f/1//b/9v/1//b/9//4//v/+//6//r//f///wAAAAD+//7//v///wMABAAEAAQABwAH
AAkACQAHAAkACQAJAAkACwALAAsACgAKAAkACAALAA0ADwARABAAEAARABEAEQASABIA
EgARABAADgANAA4ADgAOAA8ADwANAA0ADQAMAAsACgAJAAgABwAHAAYABgAGAAUAAwAC
AAIAAgABAAEAAgACAAAAAAAAAAAA///+//3//f/+//7//v/+//7//P/6//r/+v/2//b/
9v/3//j/+f/6//v/+f/6//r/+v/7//v/+//7//r/+//7//r//P////////8BAAEAAgAD
AAMAAwAEAAQAAgAEAAQABAAEAAUABQAGAAcACAAJAAoACAAIAAkACQAGAAYABgAEAAYA
BwAIAAgACAAJAAkACQAJAAkACQAJAAYABgAGAAYAAgACAAMAAwAEAAQABQAFAAMAAgAB
AAEAAgACAAEAAQACAAIAAQABAAAAAAAAAP//AQACAAIAAAD+//7//////wEAAQABAAEA
//////////////7//f/9//3//f/9//7//v///////v////3/+v/8//z//P/8//7/////
/////f/8//z//P/8//z//P/7//n/+v/8//3//f/9//7/AAABAAIAAwAGAAkACgALAAsA
CgAJAAcABQAHAAcABwAHAAoACwAMAA0AEAAQABAADwAPAA0ADQALAAsACgAFAAQAAgAB
AAAAAAD9//n/+P/4//b/9//5//n/+v/7//7////9//z/+//7//v/+f/5//j/+v/6//r/
+v/4//f/9//2//T/+v/8//X/7P/m/+b/6P/1/wYAHAA7AFwAhQC2AOsAHQFMAXcBlwGl
AZcBYwEXAcYAcwAZAMn/nv+L/33/ff9+/3r/dv98/4b/kv+c/6v/uv/E/9D/2P/c/+H/
5v/q/+v/6//q/+r/7f/t/+7/7v/w//H/8v/y//L/8//z//P/9P/z//L/8P/w//D/8P/w
//H/8//0//X/8//z//P/8//1//X/9f/0//P/8//y//H/7//v/+//7//w//H/8v/w//D/
8P/v/+7/8P/x//H/8P/u/+//7//v//D/8P/w//H/7//v//D/8P/x//H/8f/w//D/8f/y
//L/8P/w//D/8P/y//L/8//z//L/8f/x//D/8f/x//H/8f/z//P/9P/0//X/9v/3//j/
+//7//r/+v/5//v//P/8//r/+v/6//v//f/+//7//v8AAAEABAAFAAMABQAFAAUAAwAF
AAUABQAHAAgACAAIAAgACQAKAAsADAAMAA0ADQANAA4ADgAOAA4ADgANAA0ADQAMAAsA
CwALAAkACQAJAAYABQAEAAMABAADAAMAAgAEAAQAAwABAP7//v/+//3/+//8//z/+v/6
//r/+v/5//j/9//3//j/+v/6//r/+v/6//j/+P/4//T/9P/0//X/9v/3//j/+f/3//j/
+P/4//v/+//7//v/+//7//r/+P/5//3//v////////8AAAEAAAD//////v8AAAIAAgAC
AAQABQAFAAYABgAGAAYABgAEAAQABQAFAAUABgAHAAYABgAHAAgACAAGAAcABwAHAAUA
BQAFAAUAAgACAAIAAgACAAIAAwADAAMAAgACAAEA///+//3//f///wAAAAABAAAAAAD/
////AgACAAIAAQD//wAAAAD+/wAAAAABAAEA/////////////////////wEAAAD/////
/f/9//3//v8AAAEAAQD8//z//P/8//z//v////////////7//v/+//7//v/+//3/+//8
//7///8BAAEAAgAEAAQABAAEAAYABwAIAAkACQAJAAkACAAHAAgACQAKAAsADAANAA4A
DwAOAA4ADgANAA0ACwALAAkACwAKAAUABAACAAEAAAAAAP//+//6//r/+P/5//v/+//5
//n/+//7//z//P/8//3/+//5//n/+P/4//j/+P/4//n/+f/6//r/+v/4//j/8//q/+T/
5P/s//v/DAAgAD8AZgCNALwA7QAfAVABdwGLAZEBfQFFAfkArABfAAcAv/+c/4v/gf+D
/4L/fP98/4L/jP+Y/6T/sf++/8r/2P/g/+T/5//o/+r/7f/v//D/8v/x//H/8v/y/+//
7//v/+7/7//x//L/8//1//X/9f/0//b/9v/2//b/9P/1//X/9f/1//X/9f/1//X/9f/1
//T/9v/3//f/9//1//X/9f/1//f/9//3//T/9v/2//X/9P/y//P/8//y//D/8f/x//H/
8v/y//L/8//z//P/9P/0//P/8//z//L/8v/z//T/9P/0//T/9P/0//T/9P/1//X/9//3
//j/+P/4//f/9v/1//f/9//4//j/+//8//3//v/9//3//P/8//3///8AAAAAAAAAAAAA
AQADAAQABAAEAAcABwAJAAkABwAJAAkACQAJAAsACwALAAkACgAKAAoADAANAA4ADwAO
AA4ADwAPABAAEgATABQAFAAUABMAEwASABAADgANAA4ADQAOAA8AEAAPAA4ADQALAAkA
CAAGAAgACAAHAAUABgAGAAYABQAFAAYABgAEAAIAAgACAAEAAgABAAEAAgAAAAAAAAAA
AAAA/v/+//7//v/+//7///////////////3//v/+//7/AQABAAEAAQAEAAUABQAEAAMA
BQAEAAMABwAHAAgACQAHAAcACAAIAAoADAAMAAwACgALAAsADAAOAA4ADgAOAA4ADgAP
AA8ADAAMAAwACgAKAAsADAAMAA4ADwAPAA8ADAALAAoACQAKAAoACgAKAAgACAAJAAkA
CwAKAAoACQAIAAYABAADAAYABgAFAAUABgAGAAUABQAGAAYABgAFAAYACAAJAAgABwAG
AAYABQADAAMAAwADAAUABQAFAAUACQAGAAUAAAACAAIAAgACAAIAAwADAAMABQAEAAQA
BAAEAAQABAADAAIAAgADAAMABAAFAAcACgAIAAgACAAKAA0ADgAPAA8ADQANAAwACwAL
AAsACwALAA4ADwAQABEAFQAWABcAFwAVABMAEwARABAADgAIAAYABgAFAAQABAADAP//
/v/+//7///8BAAEAAwADAAUABQADAAIAAQABAP///f/9//z//f/+////AAD+//3//f/8
//7//v8AAP3/9P/s/+r/8v/9/woAIAA9AGAAiwC6AOkAGwFMAXUBjwGbAY0BVwEHAbQA
ZwARAMf/pv+T/4H/hf+M/4T/fv+C/4z/mP+k/7X/xP/O/9b/3v/k/+X/6v/u//H/8//0
//b/9//3//j/+P/6//v//P/8//v/+//6//n//P/9//7//v/8//z//P/8//r/+//7//v/
/v///wAAAQD////////+//7//////////f/9//3//f/////////8//7//v/9//z//v//
/////v/+//////////3//P/7//v//P/9////AAD////////+//7///8AAAAA///+//3/
/P/+//7//////wEAAQACAAIAAwADAAMAAwADAAMABAAEAAQABAAEAAQABgAHAAcACAAH
AAkACgAKAAoACgAKAAsADwAQABAAEAAPAA8AEQARAA8AEQARABEAEQATABMAEwAUABYA
FwAYABgAGQAaABsAHAAcAB0AHQAdAB4AHgAeAB0AHAAaABkAGQAYABcAFwAZABcAFwAX
ABgAFwAWABUAFgAVABUAFAASABIAEQAPAAwADAAMAAsADAAOAA8ADgANAAwACwAJAAkA
CQAKAAwACgAKAAoACgAKAAgACAAIAAYABgAGAAcABgAFAAQAAwAEAAYABwAIAAsACwAL
AAsADAANAA0ADAAKAA0ADQANAA8ADwAQABEAEQARABIAEgASABQAFAAUABYAFwAXABgA
FgAWABYAFgAXABgAGgAbABkAGAAXABQAEgATABQAFAAXABkAGgAbABcAFwAXABcAFgAW
ABYAFgASABIAEwATABMAEgASABEAEgASABIAEwASABIAEQARABIAEgARABEAEgASABIA
EQALAA==
         </WaveFormData>
      </LeadData>
      <LeadData>
         <LeadByteCountTotal>10000</LeadByteCountTotal>
         <LeadTimeOffset>0</LeadTimeOffset>
         <LeadSampleCountTotal>5000</LeadSampleCountTotal>
         <LeadAmplitudeUnitsPerBit>4.88</LeadAmplitudeUnitsPerBit>
         <LeadAmplitudeUnits>��V</LeadAmplitudeUnits>
         <LeadHighLimit>2147483647</LeadHighLimit>
         <LeadLowLimit>268435456</LeadLowLimit>
         <LeadID>V5</LeadID>
         <LeadOffsetFirstSample>0</LeadOffsetFirstSample>
         <FirstSampleBaseline>0</FirstSampleBaseline>
         <LeadSampleSize>2</LeadSampleSize>
         <LeadOff>FALSE</LeadOff>
         <BaselineSway>FALSE</BaselineSway>
         <ExcessiveACNoise>FALSE</ExcessiveACNoise>
         <MuscleNoise>TRUE</MuscleNoise>
         <LeadDataCRC32>1593614396</LeadDataCRC32>
         <WaveFormData>
FAAUABQAFAASABAADgAMAAsACgAJAAgACQAKAAsADAAMAAwADAAMAAkACAAHAAYABgAG
AAYABgAFAAQAAwACAAIAAgACAAIAAAAAAAAAAAABAAIAAwAEAAIAAgACAAIAAAAAAAAA
AAABAAIAAwAEAAMAAgABAAAAAwAEAAUABgAHAAgACQAKAAkACAAHAAYACAAIAAgACAAI
AAgACAAIAAkACgALAAwACgAKAAoACgAMAAwADAAMAAwADAAMAAwACgAKAAoACgAIAAgA
CAAIAAgACAAIAAgACgAKAAoACgALAAwADQAOABAAEAAQABAADQAMAAsACgAMAAwADAAM
AAoACgAKAAoACwAMAA0ADgANAAwACwAKAAoACgAKAAoACgAKAAoACgAMAAwADAAMAAsA
CgAJAAgACQAKAAsADAAMAAwADAANAAsACQAIAAgACQAKAAoACQALAAwADAAMABAAEQAR
ABEAEQATABEAEQATABUAFgAXABkAFwAXABgAFQAUABMAEgAUABYAGAAZABsAGwAbABwA
HAAcABsAGgAZABgAFwATABMAEwATABIAEgAPAA0ADQAQABAAEAAQABEAEAAQABEAEAAO
AAwACQAKAA0ADAANAAoACQAIAAcABgAHAAcACAAHAAkACwAJAAQA/P/0//H/9f/5////
CgAbACsAOgBWAHUAkACqAMoA5QD6AAIBAAHyAOAAvgCKAF0ATQBDAC8AGwAMAP7/8//r
/+j/5v/o//D/9//7//v///8AAAEA//8CAAMAAwADAAQAAgACAAIAAgADAAQABQAFAAMA
BQAFAAUAAwADAAMAAwADAAQABAAEAAYABwAHAAYACAAIAAgACQAGAAYABQABAAMABAAE
AAQABgAIAAkACgAIAAYABgAFAAUABQAFAAUAAwADAAMAAwAFAAUABQAFAAcABwAIAAgA
BQAFAAUABQAFAAUABQAFAAMAAwAEAAQABgAGAAYABwAJAAkACQAJAAcABwAHAAgACAAI
AAgACAALAAsACwAMAA0ADAAMAAwADgAPAA8ADwARABMAFAAVABQAFQAVABcAGgAcAB0A
HgAdAB8AHwAfAB8AIQAiACMAIwAkACUAJQAmACkAKgArACkAKgAqACoAKAAoACgAKAAo
ACcAJwAmACYAJAAiACAAHwAfAB4AHgAdABsAGgAZABYAFQAUABMAEwAUABYAGAAUABMA
EgAQAA8ADgAOAA0ACwAMAAwACwAMAAwADAAMAA0ADwARABMAEAAPAA0ADAANAA0ADgAP
AA4ADQAMAAsADAAMAAwADAAOAA4ADgAOABEAEQARABIAFAAUABUAFQASABIAEQAQABIA
EwAVABYAFAAUABQAFAAUABYAFgAXABcAFwAXABcAFwAXABcAFwAVABUAFwAXABUAFAAT
ABMAFQAWABYAFwAYABgAGAAVABUAFQAWABYAFgAWABYAFAASABMAFAAUABUAFQAUABQA
EgAQABAAEQARABEAEQASABQAFAAUABQAFAAUABMAEAAQABIAEgAQABAAEAARABEAEwAU
ABUAFgAUABUAGAAVABQAEwASAA8ADgAOAA0ADQAOABAAEwATABIAEAAPABIAEgASABQA
FQAVABUAFwAbABkAGQAZABkAGgAbABsAGQAZABoAGgAYABgAGAAYABwAHgAfACEAHwAf
ACAAIAAgAB8AHgAdAB4AHQAZABkAFwAXABYAFgATABEAEQASABAAEAAQAA8ADwAQABIA
EwASABEADwAPABAADQAMAAsACwALAAsACQAKAAoACwANAA0ADQALAAYAAAD4//X/9f/5
////DAAdAC0AQgBaAHEAjACqAMoA5wD8AAgBDAH+AOAAvACIAFcARQA9AC8AHQAIAPr/
7//j/9r/3P/k/+j/7f/z//n//f8AAAEA//8AAAEAAQABAAIABQAGAAcACAAHAAYABQAD
AAMABQAFAAUABQAFAAUABQAHAAgACAAIAAYABwAHAAYABQAEAAMAAwAEAAYABwAFAAUA
BgAGAAYACQAKAAoACgAKAAgACAAHAAYABQAEAAMAAwADAAMAAwAEAAUABgAHAAYABQAF
AAQABAAFAAYABwAFAAUABQAFAAMAAwAEAAQAAgACAAIAAwAFAAUABQAFAAYABwAIAAoA
CQAIAAcABgAJAAkACQAKAAoACgALAAwAEAARABEAEQATABUAFgAXABYAFwAXABkAGgAc
AB0AHgAdAB8AHwAfACQAJwApACsAKgAqACoAKQApACsAKwArAC0ALgAuAC4ALQAsACsA
KgAoACcAJwAmACgAJgAkACIAIAAfAB0AHAAdABsAGgAZABgAFwAWABUAFQAUABQAFAAQ
AA8ADgAMAAwADAANAA0ADwAQABAADwAMAAwADAAMAAkACQAJAAkACQAJAAgACAAGAAUA
BQAFAAcABwAHAAcACAAIAAgACAAIAAgACAAIAAgABwAGAAYABwAIAAoACwANAA4ADgAO
AA8ADwAQABAADgAOAA4ADgAMAA4ADgAPAA8ADwAPAA8AEQARABEAEQAPAA8AEQARAA8A
DgANAA0ADQAOAA4ADwAQABAAEAANAA0ADQAOAA4ADgAOAA4ADAAOAA8AEAAQAA0ADQAM
AAwACwAIAAcABwAJAAkACQAKAAsADAANAA4ADgAOAA0ACgALAAwACwAIAAYABgAHAAcA
CgAOAAwADAAMAAwACwAKAAoACQAJAAgACAAJAAgACAAHAAcACQAKAAsADgAOAA0ADAAN
ABEADwAPAA8ADwAQABEAEQARABEAEgASABAAEAAQABAAEgAUABUAFwAXABcAGAAYABgA
FwAWABUAEgARAA0ADQAOAA8ADwAQAAsACQAJAAoADAAMAAwACwAJAAgACAAHAAgABwAF
AAUABQADAAMAAwADAAMAAwABAAIAAgADAAUABwAFAAMA/P/0/+z/5f/l/+v/8/8AAA8A
HwAwAEoAZQB+AKAAxgDlAPwACgEIAfgA5ADEAJAAXQBFADcAIQANAAAA8v/l/9v/1P/U
/9z/4P/h/+n/7//x//b/9//3//j/9//3//f/+P/2//b/9v/2//f/+P/5//n/9//5//n/
+f/7//v/+//7//n/+v/6//r//P/9//3//P/7//r/+f/5//r//P/9//v/+//8//z//P/9
//7//v/+//7//P/8//v/+v/5//j/9//5//n/+f/5//r/+//8//3/+v/5//n/+P/3//f/
9//3//f/9//3//f/+P/5//v//P/+//7//v////7//f/8//v//f/9//3//v/+//7//v/+
/////////wAAAQAAAAAAAAADAAUABgAHAAcACQAKAAsACgALAAsADQAQABIAEwAUABUA
FwAXABcAFwAZABoAGwAcAB4AIAAhACAAIQAgAB8AHQAeAB4AHgAeAB4AHgAeAB0AHQAe
AB4AHAAaABgAFgATABMAEgASABEADwAOAA0ACgAJAAgABwAFAAQABAAEAAUABQAFAAQA
AwACAAIAAQD//wAAAAD///7//v/+//7//f/9//3//f/9//3//P/8//z/+//7//v/+//7
//v/+//8//z//P/8//7//v/+//7/////////AAD+//7//////wEAAgACAAIAAQABAAIA
AgAEAAQABAAEAAIABAAEAAUAAwADAAMAAwAFAAUABQAFAAQABQAIAAkACQAIAAcABwAE
AAQAAwADAAUABgAHAAUAAwADAAQABAAFAAYABwAGAAMAAwADAAIAAwADAAIAAgAEAAIA
AgADAAIAAQAAAAAAAAAAAAAAAAACAAIAAQD+/wIABAAEAAIAAAAAAAEAAQAAAAAAAAAA
AP///f/8//v///8BAAEAAAAAAAAAAAAAAP7//v/////////+//7////+//7//f/9/wAA
AAAAAAIAAQABAAEAAwAFAAMAAwADAAUABgAHAAcABQAFAAYABgAEAAQABAAEAAcACgAM
AA8ADQANAA4ADgAMAAsACgAJAAgABwADAAMAAwADAAIAAgD///3//f/+////AAABAAEA
///+//7//f/8//v/+f/5//v/+f/5//n/+//7//v/+f/3//b/9v/3//v/+f/1//T/8P/m
/93/3//l/+//+P8FABsALgBCAF0AegCYALYA0wDqAPYA8ADiANAAtgCKAFkAPwAvABsA
CwD8/+7/4//Z/9T/1P/a/+D/4f/j/+n/6//q/+3/8//0//T/8//y//L/8v/y//L/8v/y
//L/8v/x//H/8//z//P/9f/1//X/9f/z//T/9P/0//T/9f/1//T/9v/2//b/9//1//b/
9v/z//P/9P/0//T/9f/2//b/9v/2//T/9P/z//X/9f/1//X/8//z//P/8//z//P/8//z
//P/8//0//T/8//z//P/8//x//H/8f/x//H/8f/y//L/8v/y//L/8//1//X/9f/1//P/
8//z//T/9f/2//f/+P/3//f/9//4//r/+v/7//z//v///////////wEAAgADAAQABQAF
AAcACAAKAAsADAALAA0ADQANAA8AEQASABMAEwAUABUAFQAVABcAFwAXABkAGgAaABoA
GAAYABgAGAAUABMAEwASABMAEgARABAAEQARABAAEAANAAsACgAJAAYABQAEAAMAAwAC
AAIAAgABAAEAAQAAAP3//P/8//v//f/+//7//f/8//z//P/8//v/+//7//v//f/9//z/
/P/8//v/+//7//v/+//7//v/+v/6//r/+v/8//z//P/8//v/+//7//z/+v/6//v/+//7
//z//P/8//3//f/+//7/AAAAAAAAAAD+/wAAAAABAAEAAQABAAEA///////////+////
AgADAAMAAgABAAEA//8AAAAAAQACAAIAAgD//wEAAQACAAIAAQAAAP///P/+////AAAA
AP/////+//7//v/8//z//f/9//3//f/+//7//v/+//7//P/8//v/+P/8//7//v/8//z/
/P/9//3//v/+//7//v/8//v/+//7//v/+//5//n/+f/5//r/+v/6//j/+//+//3//P/7
//r/+v/6//v/+//7//r/+v/7//r/+v/5//n//P/8//z//v////////8BAAEA////////
AwAEAAUABQADAAMABAAEAAIAAgACAAIABQAIAAoADQALAAsADAAMAAoACQAIAAcACAAH
AAMAAwADAAMAAgACAP///f/9//7//P/8//z/+//6//r/+//7//z/+//5//n/+f/3//f/
9//3//f/9//1//X/9P/0//X/9//5//f/8P/o/+T/4f/h/+P/7f/4/wEAEQAmAEAAWQBy
AJAArgDJAOIA7gDsAN4A0AC2AIIAUQA/ADMAHwANAAIA9P/n/93/2v/Y/9z/3P/f/+P/
6f/t/+z/7f/v//D/8f/x//H/8v/y//L/8v/y//T/9P/0//P/8//1//X/9f/z//P/8//z
//H/8v/y//L/8v/z//P/8v/y//L/8v/z//X/9v/2//P/8//0//T/9P/z//T/9P/0//X/
9P/1//X/9f/1//X/9f/1//X/9f/1//P/8//z//P/9f/1//b/9v/3//f/9//3//T/8//y
//H/8//z//T/9P/0//T/9P/1//P/8//z//P/9P/1//b/+P/3//b/9f/0//f/9//3//j/
+v/6//v//P/+////////////AQACAAMABgAHAAcACQAIAAoACwAMAA0ADwAPAA8AEAAR
ABEAEQASABQAFgAXABUAFwAXABcAFwAYABgAGAAaABoAGgAaABYAFQAVABQAEgAQAA4A
DAAOAA8ADwAQAA0ACwAKAAkACAAHAAYABQACAAAA///+////AQADAAQAAQAAAAAA////
/wAAAAD///z//P/8//z/+//7//v/+//8//3//f/+//7//f/9//3/+//7//v/+//6//r/
+v/6//v//P/9//7//v/9//z//P/8//z//f/9////AAAAAAAA/////wAAAAAAAAAAAAAA
AAAAAgACAAMAAwADAAMAAwACAAEAAAD///////8BAAEAAwACAAEAAQABAAIAAgADAAIA
AgACAP//AQABAAIAAgAAAAAAAAD+/wAAAQACAAIA//////7//v/+//z//P/9//3//f/9
//7/AAAAAAAAAAD+//7//f/6//r//P/8//r/+//8//7////+//7//v/+//z/+//7//v/
/P/9//z//f/9//3//v/+//z/+v/9//v/+P/6//r/+v/6//z//P/9//3/+f/4//j/+f/8
//z/+//7//v/+v/5//r//v///wAAAwAFAAMAAwADAAMABAAFAAUABQAFAAYABgAFAAQA
AwACAAYACAAJAAsACwALAAwADAAMAAsACgAJAAoACQAFAAUABAADAAEAAAD9//v/+//8
//7//v/+//3//P/8//3//f/7//n/9v/1//j/9//4//n/+P/3//b/8//2//b/9//5//f/
9//3//L/6v/i/93/3//j/+v/9v8FABcAKgBCAFsAdACOAKwAywDiAPAA7ADcAMwArgB0
AEUAMQAhABEABQD2/+b/3f/T/87/zv/S/9T/1//d/+X/5//q/+3/7f/u/+//7//v//D/
8v/y//L/8v/y//L/8v/x/+//8f/x//H/8//z//P/8//z//T/9P/0//b/9//3//b/9P/0
//T/9f/1//b/9v/z//P/9P/0//T/9f/2//b/9v/2//T/9P/z//P/8//z//P/8//z//P/
8//x//H/8f/x//P/8//0//T/8//z//P/8//z//P/8//z//P/8//0//T/9P/0//T/9f/z
//P/8//z//P/8//z//T/9v/2//b/9v/1//X/9f/2//n/+v/8//7///////7//f/7//3/
/v///wMABQAGAAkACAAKAAsADAALAA0ADQANABAAEwAVABcAFQAWABcAFwAXABkAGQAZ
ABcAGAAYABgAGgAaABoAGgAYABcAFwAWABgAFgAUABIAEAAPAA0ADAALAAkACAAHAAgA
BwAGAAUAAQAAAAAAAAD9//3//f/8//v/+v/6//n/+//8//z/+//8//z//P/8//r/+f/4
//f/9//3//b/9v/4//f/9//3//f/9//3//f/+P/4//j/+P/4//j/+P/4//f/9//3//j/
+v/6//v/+//9//7//v/+//7//f/9//z//v/+//7//v/+/wAAAAABAAEAAQABAAEAAQAB
AAEAAQD/////AQABAP///v/9//3//v8AAAEAAwAEAAQABAABAP7//f/9//z///8AAAEA
AAD////////+//3//f/8//z//v/8//z//f/9//3//f/+//z//P/8//z//P/8//v/+P/8
//7//v/8//r/+v/7//v/+v/6//r/+v/6//3//f////z//P/8//z//P/6//r/+//7//r/
+v/7//3//P/8//v/+//6//r/+v/8//v/+//7//3////9//3//f///wAAAQABAAEAAQAC
AAIAAwAEAAUABgAGAAgACQALAAsACwAMAAwACgAJAAgABwAIAAcAAwADAAUABQAEAAQA
///9//3//v/+//7//v/9//v/+v/6//n/+f/5//j/+f/7//n/+f/5//v/+//7//n/+f/4
//j/+f/7//n/9f/y//D/7P/j/93/3//l/+z/+/8PACIANgBRAGwAhgCmAMcA5AD+AAoB
AgHoANAAqABrAEEANwAnABMACAD4/+X/1//O/8r/zP/Q/9n/3f/h/+f/7P/v//H/8v/x
//H/8f/y//T/9P/0//T/9//4//n/+f/2//f/9v/1//f/9//3//f/9f/2//b/9v/2//f/
9//2//n/+v/7//3/+v/6//n/9f/1//b/9v/2//n/+v/6//r/9//0//P/8f/x//H/8f/x
//L/8//0//X/9f/1//X/9f/0//P/8//y//H/8f/x//H/8//z//P/8//y//H/8f/w//H/
8v/z//X/9f/1//X/9f/z//P/8//0//b/9v/2//b/9f/1//X/9v/6//r/+//8//7/////
//////8BAAIAAwAEAAUABQAHAAYACAAJAAoADAAPABAAEQARABMAFAAVABcAGAAZABkA
GwAdAB0AHQAbABwAHAAcABoAGgAaABoAGgAZABkAGAAWABQAEgAQAA8ADwAOAA4ACwAJ
AAgABwAGAAUABAADAAEAAAAAAAAA/f/9//3//P/9//z//P/7//v//P/8//v/+v/6//r/
+v/4//f/9v/1//P/8//y//L/8//z//T/9f/0//P/8v/x//T/9P/0//T/8v/y//L/8v/z
//P/8//0//b/9v/3//f/9//4//j/+P/5//n/+v/6//z//P/8//z//P/+//7/////////
//////7//f/8//v/+v/7//7////9//z/+//7//3//v/+///////+//3/+f/5//n/+v/6
//r/+v/6//j/+f/7//3//v/9//3//P/8//r/+P/4//n/+f/5//n/+v/6//r/+v/6//r/
+v/5//b/+v/8//z/+v/6//r/+//7//v/+v/5//j/+P/3//f/9//3//f/9f/1//f//f/6
//r/+v/6//r/+v/4//j/+f/5//X/9P/0//X/9//4//j/+f/5//j/9//4//f/9//3//n/
+//5//n/+f/8//7/AAABAP3//f/+//7/AAAAAAAAAAABAAIAAgADAAUABQAGAAYABwAH
AAcABwAGAAUAAQABAP/////+//7/+f/3//f/+P/4//j/+P/3//j/+P/5//n/9v/1//P/
8//3//X/9f/1//T/8//y/+//7//u/+7/7//1//P/8//w/+z/5P/d/9f/2f/h/+7/+/8L
ABwAMABLAGgAhgCmAMMA3ADyAPwA9gDmANAApABlAD0ALwAfAAsA+v/s/93/0f/K/8j/
yP/M/9X/2//b/9//5v/p/+n/6P/p/+n/6f/q/+z/7P/s/+z/7P/s/+z/6//r/+3/7f/t
/+v/6//r/+v/6//s/+z/7P/u/+//7//u/+z/7P/s/+3/7//w//D/7f/t/+7/7v/u/+3/
7v/u/+7/7v/s/+z/6//r/+v/6//r/+v/6//r/+v/7f/t/+3/7f/r/+v/7P/s/+3/7f/t
/+3/6//r/+v/6//s/+3/7//w/+7/7v/u/+//7f/t/+3/7f/v/+//7//w//D/8P/w//D/
7//v/+//8P/w//D/8f/y//b/9//3//f/9//5//r/+//6//v/+//9/wAAAgADAAQABwAJ
AAkACQALAA0ADgAPAA8AEAARABEAEAARABAADwASABQAFQAWABQAFAAUABQAEAAPAA8A
DgAMAAoACAAGAAYABwAHAAgABQADAAIAAQACAAEAAAD///3//P/8//z/+//7//v/+v/3
//b/9v/1//X/9v/2//X/9f/2//f/+P/1//X/9f/1//P/8//y//L/8v/x//H/8f/v/+//
7//v//H/8v/z//T/8v/y//L/8v/z//P/8//0//L/8v/z//P/9P/2//f/+P/5//n/+v/6
//r/+v/6//r/+P/6//r/+//7//v/+//7//z//f/+////+//7//3//f/8//r/+P/3//n/
+v/6//v//P/8//z/+f/7//v//P/8//r/+v/6//j/+P/5//r/+v/7//v/+v/6//r/+P/4
//n/+f/5//n/+v/6//r/+v/6//r/+v/5//b/+P/6//r/+P/4//j/+f/5//r/+v/6//r/
+v/5//n/+f/5//n/9//3//f/9//4//j/9v/2//f/9//3//X/9P/1//b/9//4//r/+v/7
//v/9//2//b/9//4//j/9//3//f/9v/1//b/9//3//f/+f/8//v//P/9////AAABAAEA
/f/9//7//v/+//7//v/+/wAAAgADAAUABwAHAAgACAAKAAkACAAHAAYABQABAAEA////
//7//v/7//n/+f/6//n/+P/3//X/9//4//r/+//4//f/9f/1//f/9f/1//X/9//3//f/
9f/0//L/8f/x//H/9f/3//L/6v/i/9//2//f/+n/8v8BAA8AIgA+AFkAcgCOAK4AywDm
APYA+gDuAN4AwACMAFUAOQAtABsACQD6/+z/3//T/87/zv/O/9T/1//b/+P/6f/q/+v/
7f/w//D/7//u/+7/7v/u/+7/7v/w//D/8P/v/+3/7//v/+//7f/t/+3/7f/t/+7/7v/u
/+//8f/y//L/8P/w//D/8f/z//T/9P/x/+//8P/w//D/8P/w/+//7v/v/+7/7//v/+//
7//v/+//7//v/+//7//t/+3/7f/t/+7/7//x//L/8P/v/+7/7f/v/+//7//v/+//7//w
//D/7v/u/+7/7//w//H/8v/z//H/8f/x//L/8v/y//L/8v/z//P/8//0//j/+P/5//r/
/P/9//3//f/7//3//v///wAAAQABAAMABAAGAAcACAAKAA0ADgAPAA8AEQASABMAEAAQ
ABAADwAQABMAFAAVABcAGAAYABgAFgAWABYAFgAUABMAEwASABQAEgAQAA4ADQANAAwA
DAANAAsACgAJAAYABQAEAAMAAwACAAIAAgABAAEAAQAAAP///v/+//3//f/+//7//f/6
//r/+v/6//f/9//3//f/+P/5//n/+v/6//n/+f/5//f/9//3//f/+f/6//v//P/6//r/
+v/6//v/+//7//z/+//6//r/+f/6//z//f/+/wEAAQACAAIAAQAAAP///v8AAAIAAgAD
AAMAAwADAAMAAwADAAMAAwABAAEAAwADAAUABAADAAMABQAGAAYABwAGAAYABgADAAMA
AwAEAAQAAgACAAIAAAABAAMABQAGAAUABQAEAAQAAgAAAAAAAQACAAMABAAGAAUABAAD
AAIABAAEAAMAAAABAAIAAQD+////AAACAAMAAwACAAEAAAACAAEAAQABAAMAAwABAAEA
AAD//////v8AAAAAAQD+/wAAAAAAAAAAAgACAAMAAwABAAAAAAABAAAAAAD/////AAAA
AAAAAgAEAAUABgAJAAkABwAHAAcACQAKAAsACwAHAAcACAAIAAkACgALAAwADgAQABEA
EwARABEAEgASABAADwAOAA0ADQANAAoACwALAAsACgAKAAcABQAFAAYABAAEAAQAAwAC
AAIAAwADAAMAAwACAAMAAwABAAEAAQABAAEAAQD//wEAAAAAAAEAAQD/////+v/w/+j/
5f/n/+//9/8AAA0AIQA0AEoAYwCAAKIAwADXAO4AAAH+AO4A3ADAAIwAWQBBADMAIQAT
AAQA9P/n/9//2v/a/9z/3v/h/+n/8f/3//j/9//3//j/+//7//v//P/6//r/+v/6//n/
+P/3//X/9v/5//r/+//7//v/+//7//3//v/+//7//P/9//3//P/+//7//v////7//v/9
//n/+v/8//3//v/+//7//f/8//7//P/8//v//P/9//7////9//3//f/9//v/+//7//v/
/f/9//7//v/9//3//f/9//v/+//7//v//P/9////AAD///7//f/9////////////////
////AAD+//7//v/+/wEAAQABAAIABgAGAAcACAAJAAkACAAHAAkACwAMAA0ADAANAA0A
DwASABQAFQAWABkAGwAbABsAGwAdAB4AHwAhACIAIwAjACMAJQAlACUAIwAkACQAJAAk
ACQAJAAkACQAIwAjACIAJAAiACAAHgAcABsAGQAYABgAFwAXABcAGAAXABYAFQASABAA
DwAOAA8ADwAPAA4ADwAOAA4ADQANAA4ADgANAAoACgAKAAoACQAJAAkACQALAAsACgAK
AAgABwAHAAcABwAHAAcABwAKAAoACgAKAAkACAAHAAYACQAJAAkACgAMAAwADQANAAwA
DAALAAoADQANAA4ADgAOAA4ADgAOABAAEgASABMAEgARABAADwAQABEAEgATABEAEQAT
ABMAEQAQAA8ADwANAA4ADgAPABEAEgATABEAEAAPAA8ADgAQABAAEAAOAA4ADwAQABAA
EQARABAAEAAOAAwADAANAAsACwALAAwADgAOAA4ADgAOAA4ADQAKAA0AEAARABAADwAO
AA4ADQAOAA4ADgAOAA4ADQANAA0AEQARAA8ADAAMAAwADAAMAA4ADgAPAA8ADwAOAA4A
DwAQABAADwAPAA4ADgAOABAAEwATABMAFQAVABMAEwATABcAGAAZABkAFwAXABgAGAAW
ABYAFgAWABYAGAAZABsAHgAfACEAIgAiACEAIAAfAB0AGwAWABUAFQAVABQAFAATABEA
EQASABIAEgASABEAEgASABMAEwASABEADwAPABAADQAMAAsADAANAA4ADQALAAoACgAL
AAsADQANAAgAAAD2//H/9f/5//3/BgAXACUAPABWAG8AigCuAM4A6QACARIBEAH6AOQA
yACYAGEASwA9ACcAGwAUAAIA8f/p/+T/4v/m/+z/8//3//v///8AAP//AQAEAAcABwAH
AAgACAAIAAgACAAIAAgACAAHAAUABwAHAAcACAAJAAoACwAJAAoACgAKAAgACQAJAAgA
CwAMAA0ADwANAA4ADgALAAsADAAMAAwACwAMAAwADAAOAAwADAALAA0ADQANAA0ADQAN
AA0ADQANAA0ADQANAAoACQAJAAgACgALAAwADQAPAA8ADwAPAA8ADwAQABAADQAMAAsA
CwANAA0ADQANAA4ADwAQABIAEgASABIAEgATABMAEwAUABUAFAAUABQAGQAbABwAHQAc
AB0AHQAdAB4AHwAfACEAIwAmACgAKgArAC0ALQAtAC4ALwAvAC8ALwAwADEAMQAyADUA
NgA3ADcAOAA4ADgAOgA6ADoAOgA4ADcANwA2ADUAMgAvACwAKwArACoAKgArACkAKAAn
ACYAJQAkACMAIgAiACMAJAAiACEAIAAeABsAGgAaABkAHAAeAB8AHwAcABwAHAAcAB0A
HQAdAB0AHQAdABwAHAAcABsAGwAbABsAGwAbABsAGQAYABcAFgAXABgAGQAaABwAHQAe
ACAAIgAiACMAIwAhACIAIgAiACMAIwAkACQAJAAkACQAJAAkACYAJgAnACkAKQApACkA
KQApACkAKQApACkAKwArACkAKAAnACcAJgAmACUAJQAoACoALAArACkAKQAqACoAKgAq
ACoAKAAnACcAJwAmACcAJwAmACYAJwAmACcAKQAnACcAJwAoACgAKAAoACgAKgAqACkA
JgAiAA==
         </WaveFormData>
      </LeadData>
      <LeadData>
         <LeadByteCountTotal>10000</LeadByteCountTotal>
         <LeadTimeOffset>0</LeadTimeOffset>
         <LeadSampleCountTotal>5000</LeadSampleCountTotal>
         <LeadAmplitudeUnitsPerBit>4.88</LeadAmplitudeUnitsPerBit>
         <LeadAmplitudeUnits>��V</LeadAmplitudeUnits>
         <LeadHighLimit>2147483647</LeadHighLimit>
         <LeadLowLimit>268435456</LeadLowLimit>
         <LeadID>V6</LeadID>
         <LeadOffsetFirstSample>0</LeadOffsetFirstSample>
         <FirstSampleBaseline>0</FirstSampleBaseline>
         <LeadSampleSize>2</LeadSampleSize>
         <LeadOff>FALSE</LeadOff>
         <BaselineSway>FALSE</BaselineSway>
         <ExcessiveACNoise>FALSE</ExcessiveACNoise>
         <MuscleNoise>TRUE</MuscleNoise>
         <LeadDataCRC32>713016595</LeadDataCRC32>
         <WaveFormData>
HAAcABwAHAAYABYAFAASABEAEAAPAA4ADwAQABEAEgAUABQAFAAUABEAEAAPAA4ADgAO
AA4ADgANAAwACwAKAAgACAAIAAgACAAIAAgACAAJAAoACwAMAAoACgAKAAoACAAIAAgA
CAAKAAoACgAKAAkACAAHAAYACQAKAAsADAANAA4ADwAQAA8ADgANAAwADgAOAA4ADgAO
AA4ADgAOABAAEAAQABAADgAOAA4ADgAPABAAEQASABAAEAAQABAADgAOAA4ADgAMAAwA
DAAMAAoACgAKAAoACwAMAA0ADgAQABAAEAAQAA8ADgANAAwACgAKAAoACgAMAAwADAAM
AAoACgAKAAoACwAMAA0ADgALAAoACQAIAAoACgAKAAoACgAKAAoACgAKAAoACgAKAAgA
CAAIAAgACQAKAAsADAAKAAkACQALAAsACgAIAAgACQAJAAkACQALAAsACwAMAAwADQAN
AA0ADwAPAA4ADgAPABEAEQASABQAEgASABMAEAAPAA0ADAANABAAFAAWABgAGAAYABgA
GAAXABcAFwAWABYAFAARABAAEAAQABAADgANAAoACQALAAsADAAMAAwACwALAAsACgAI
AAcABQAGAAcACAAIAAcABgADAAIABAADAAMABAADAAUABwAFAAAA+f/y/+3/7//x//P/
+/8GABEAHAAvAEYAWQBuAIgAoQC1AMQAzQDNAMcAswCPAG8AYgBbAEkAMgAjABQACAD9
//f/8v/w//b//P/+//3/AAAAAP//+//9//3//f/9//7//v/8//z//P/9//7///8AAP7/
/v/+//////////7//v/8//z//P/9//7/AAABAAAAAAABAAEAAQD+//3//P/7//3//f/9
//3//v8AAAEAAgAAAAAA///+//7//v/+//7//v/+//3//f/+//7///////////8AAAAA
/v/+///////+//z//v/+//7//v///////////////v8AAAIAAgACAAAAAAAAAAIAAgAC
AAIAAgAEAAQABAAFAAQABQAFAAYACgAKAAoACgALAAwADQANAA4ADwAPABEAEwAUABYA
FwAXABcAFwAWABgAGQAZABoAHQAfAB8AHwAhACMAIwAjACEAIQAhACEAHwAeAB4AHgAf
AB0AHQAcABsAGgAYABYAFwAXABYAFQASABIAEQAQAA0ADAALAAoADAANAA0ADgANAAwA
CgAIAAYABgAEAAQAAgACAAMAAwADAAMAAwACAAQABgAIAAoABwAGAAUABAAGAAYABQAF
AAMAAwABAAMABAAEAAMAAwADAAMAAwADAAUABgAHAAgACgAKAAwADAAJAAgABwAHAAkA
CQAJAAoACAAIAAgACAAGAAgACQAJAAsACwALAAwADAAMAAwADAALAAsADAAMAAoACAAH
AAcACQALAAwADQAOAA4ADgAOAAoACgAKAAoADAAMAAwADAALAAoACgAJAAsACwAKAAkA
BgAGAAYABgAGAAYABgAGAAoACgAKAAkACQAJAAgABwAHAAcABgAEAAYABgAHAAgACgAK
AAoACgAKAAsADgALAAoACQAIAAYABQAGAAUABwAGAAcACQAHAAcABwAHAAcABwAIAAoA
CwALAAsADQAPAA4ADgAPAA8ADwAQABAAEAAQABEAEQAPAA4ADgAOABAAEwAUABYAGAAY
ABgAGAAVABUAFQAUABQAEgAPAA4ADgAOAA4ADgALAAgABwAHAAkACgAKAAgACAAJAAoA
CwAIAAgABwAHAAYABQADAAIAAgAAAAAAAAAAAAEAAwAFAAUABQAFAAAA+f/0/+3/7f/t
/+//+f8GABMAIAAxAEAAVQBuAIgAnwC1AMYA1QDXAMsAtQCNAGcAXABZAEkANAAhABIA
BgD3/+v/7P/w//L/9P/6//3//v8AAP///f/7//3//f/9//7/AwACAAMABAABAAAA///+
//7//v/+//////////7//v8BAAIAAwAFAAQABAADAAAA//////7//f//////////////
////////AgAEAAUABgAEAAQAAwACAAEAAAD///7//v/+//3//f///wAAAgADAP////8A
AAAAAgACAAMAAwACAAAAAgACAAEAAAAAAP///////////v8AAAIAAgACAAMABAAFAAgA
BQAEAAMAAgAEAAQABAAFAAUABwAIAAoADgAOAA4ADgARABIAEwATABIAEwATABUAFwAY
ABoAGwAaABsAHAAcACEAIwAkACYAJgAnACYAJQAlACcAJwAnACkAKQApACkAKAAmACUA
JAAjACEAIQAgACEAIAAeABwAGgAZABcAFQAWABYAFQAUABMAEgARABAAEAARABEAEgAQ
AA4ACwAIAAkACgAJAAoACwAMAA4ADwALAAsACwAKAAgACAAIAAgACAAIAAgACAAGAAYA
BQAFAAcABwAFAAcACgAKAAkACQAJAAkACQAJAAcABgAFAAQABwAIAAsADAAOAA4ADgAP
AA0ADQANAA4ADAAMAAwADAAKAAwADQANAA0ADQANAA4AEAAQABAAEAAPAA8AEAAQAA4A
DAALAAsADgAPAA8ADwAOAA4ADgAOAA4ADgAOAA4ADgAOAA4ADgAOAA4ADwAPAA8ADwAO
AA0ACwAKAAkACAAKAAoACgAKAA8AEAARABEADwAPAA4ADQALAAsACgAIAAYABgAHAAgA
DAAOAAwADAAMAAwACQAJAAsACwAKAAgACAAJAAcABwAHAAcACgALAA0AEAAQAA8ADgAP
ABEAEAAQABEAEQARABIAEgASABIAEwATABEAEAAQABAAEgAVABYAGAAaABoAGgAaABcA
FwAXABYAFAASAA8ADgAPABAAEQASABAADAAKAAkADAAOAA8ADgAMAAsACgAJAAgACAAH
AAcABwAHAAYABgAEAAIAAgACAAQABQAHAAkACwAJAAUA/v/3//D/6f/n/+3/8f/5/wQA
DQAYAC0AQABRAGwAjACnALsAzgDVANUA0wDDAJ0AdwBkAFkAQwAwACEAEgAEAPn/7//u
//L/8v/y//j/+//8//7/AQD//////f/9//3//v////z/+//6//3//v///wAA/v/+//7/
//8BAAEAAAAAAP7//v/+////AAACAAMAAgD//////v/9//////////////////////8A
AAIAAwAEAAIAAgABAAAA///+//3//P/+//7//f/9////AAACAAMAAAD//////v/8//z/
/f/9//z/+v/8//z//f/+/wAAAQADAAMAAwACAAEAAgABAAAAAAAAAAAAAgAEAAQABAAE
AAIAAgACAAMAAQADAAQABgAKAAoACgAKAAsADAANAA0ADgAPAA8AEQATABQAFgAXABoA
GwAcABwAHAAdAB0AHgAhACMAIwAjACIAIwAiACEAHwAfAB8AHwAfAB4AHgAeAB4AHQAe
AB4AHQAcABoAGAAVABUAFAATABIAEgARABAADQAMAAsACgAHAAcABgAGAAcACAAIAAgA
CAAIAAYABgAFAAQABAADAAEAAQABAAAAAgACAAIAAgACAAIAAgACAAAAAAD/////AQAB
AP//AQAAAAAA/////wEAAQABAAEAAgACAAIAAgACAAIABAAEAAQABAAEAAUAAwADAAMA
BAAHAAgACQAKAAcACAAIAAcABwAHAAcACAAIAAgACAAIAAkACQAKAAoADAAKAAkACQAI
AAcABQADAAcACAAJAAoABgAGAAYABgAIAAgACAAIAAcABgAGAAUABQAFAAQAAwAEAAQA
BAAEAAMAAgABAAAABAAEAAQAAwAFAAUABAADAAQABQAFAAQAAwACAAIAAgACAAIAAgAC
AAEA///+//3/AAAEAAIAAgAEAAQABAAEAAEAAQADAAMAAgAAAAAAAQD//////////wEA
AQACAAQABQAFAAUABwAFAAQABAAFAAkACQAKAAoABgAGAAcABwAHAAYABgAGAAoADQAO
ABAAEAAQABAAEAANAA0ADQAMAAwACgAHAAYABgAGAAYABgAFAAIAAQABAAIABAAFAAQA
AgABAAAA///8//z/+//7//3//f/8//z//f/8//3//v/8//v/+//7//3/+//5//j/9f/q
/+P/4//n/+3/8//8/wsAGAAlADgATQBkAHwAlQCrAL4AwwDDAL8AtQCVAHEAXgBPAD0A
LAAdAA4AAAD1/+3/6v/s/+7/7v/u//P/9v/y//P/+f/5//j/9//2//b/9v/0//T/9P/y
//L/8v/y//P/9P/1//f/9//3//b/9v/0//T/9P/1//X/9v/2//T/9v/3//f/9//2//X/
9P/z//X/9f/1//X/9f/2//b/9v/0//T/8//y//T/9P/0//T/9P/0//P/8//z//L/8v/x
//D/8f/z//T/8v/y//P/8//y//D/8v/y//L/8v/z//P/8f/x//H/8P/x//T/9f/2//X/
9P/z//T/9f/2//f/+P/2//b/9v/3//n/+//8//7//v/+//7//v///wAAAQABAAIAAwAD
AAUABwAIAAoACwALAAsACwAKAA0ADwAQABIAEQATABMAEwATABUAFQAVABcAFwAXABcA
FQAUABQAFAARAA8ADwAOAA4ADgANAAwACwALAAoACQAIAAgABwAGAAQAAgAAAP7/////
//7//v8AAAAA///+//3//P/5//j/+v/6//v/+//7//v/+//6//r/+v/6//r/+v/6//r/
+v/6//r/+f/5//n/+f/3//n/+P/4//f/9//5//n/+f/5//j/+P/4//j/+P/4//r/+v/4
//j/+P/5//v/+//7//z//P/8//z//P/6//z//f/9//3//f/9//7//P/8//z//P/8//3/
//8AAP7//P/7//v/+v/7//v/+//+//7//v/+//z//P/8//z/+v/6//r/+v/6//r/+//7
//v/+//6//n/+v/6//r/+v/4//j/+P/4//r/+v/6//n/9//3//b/9f/4//n/+f/4//j/
+P/5//r/+v/6//r/+v/4//f/9//3//j/+P/2//T/+P/4//j/+P/2//b/+f/6//n/+P/3
//b/9f/1//f/9//4//b/9v/3//f/9//3//f/+f/5//r//P/9//3//f////7//P/7//v/
/////wAAAAD+//7//////////v/+//7/AgAFAAYACAAGAAYABgAGAAUABQAFAAQAAgAA
AP3//P/+//7//v/+//3/+v/5//n/9//4//j/9v/1//X/9f/1//T/9P/z//P/8f/x//D/
8P/y//D/8P/w/+3/7f/u/+//8f/z//H/6v/l/+D/3f/b/93/4//r//D/+f8KABsALgA/
AFYAcACHAJ8AsAC3ALcAtwCrAIcAYQBUAEkANQAkABkADAD8/+//5//m/+T/4v/i/+b/
6//s/+z/6//t/+3/7f/t/+3/7v/v/+z/6//q/+v/7P/t/+7/7v/u/+7/7//t/+3/7P/s
/+r/6v/q/+v/6//s/+z/6v/s/+3/7f/t/+//7//v/+//7f/t/+3/7f/t/+7/7v/u/+7/
7v/t/+z/7P/s/+z/7P/u/+7/7f/t/+3/7P/s/+v/6v/r/+3/7v/u/+7/7//v/+v/6P/p
/+j/6f/q/+z/7f/t/+3/7f/s/+r/7P/s/+z/7f/u/+//8v/x//D/7//u//D/8P/w//H/
8f/z//T/9v/2//b/9v/2//n/+v/7//v//v//////AQABAAIABAAFAAQABQAGAAYACAAJ
AAkACgANAA8ADwAPAA0ADwAPAA8ADwAPAA8ADwARABAAEAAQAA0ACwALAAoABwAGAAQA
AgAEAAUABQAFAAIAAgABAAAA///+//3//P/4//f/9f/0//b/+P/5//r/+P/4//b/9v/2
//b/9//3//P/8//z//L/8v/y//L/8v/1//b/9//4//b/9v/1//X/9f/1//P/9f/0//T/
8//z//X/9f/1//X/9f/0//P/8v/0//T/9v/2//b/9v/2//f/9//3//f/+P/4//j/+P/4
//j/+v/7//v/+f/5//n/+v/3//b/9f/0//X/9f/2//b/+P/2//X/9f/2//f/9//3//b/
9v/2//b/9v/2//b/9v/0//T/9P/0//b/9v/3//f/9f/1//T/8//y//L/8v/y//T/9P/0
//T/9v/2//b/9f/z//P/8v/x//P/8//y//D/8f/y//T/9v/2//b/9v/2//X/8//y//H/
9P/0//L/8P/0//T/9P/0/+7/8P/z//P/8P/y//L/8v/y//L/8//2//f/9f/y//H/8f/z
//P/8//z//L/8f/x//L/9P/1//b/+f/7//r/+v/7//v/+//8//z//P/8//3//f/8//r/
+f/4//z///8AAAIAAAAAAAAAAAD////////+/////v/8//z/+f/4//f/9v/3//T/8//z
//X/9v/2//T/8f/x//H/8f/u/+7/7f/t/+7/7//v//D/7//s/+v/6v/s/+3/7//x/+//
8f/v/+r/4f/a/9f/1//b/9//5//w//3/CgAbAC4APwBSAGwAhwChALQAuwC3ALcApwB7
AFUARgA5ACkAHgAPAP7/8v/n/93/3P/e/9z/3P/i/+f/6P/o/+n/6f/n/+n/6f/p/+r/
7v/s/+z/7P/q/+r/6v/q/+r/6v/q/+v/7f/t/+z/7P/s/+z/7P/t/+//8P/w/+7/7f/t
/+z/6//s/+3/7v/v/+3/7f/t/+3/7f/u/+7/7v/s/+z/6//q/+r/6v/q/+r/7P/s/+v/
6//q/+r/6//r/+r/6//t/+7/7v/u/+//7//s/+r/7P/s/+z/7P/t/+3/7f/t/+3/7P/s
/+7/7v/u/+7/7v/u//D/8P/w//D/8P/y//L/8v/z//T/9//5//z/+//6//n/+P/3//j/
+f/5//3///8AAAMAAwAEAAYABwAHAAcABwAGAAsADQAOABAAEQATABMAEwASABMAEgAR
ABEAEQARABEAEQAQABAAEAAPAA0ADQAMAAwADAALAAoACAAHAAUAAwACAAIAAQAAAAEA
AAD///7/+//7//r/+v/4//j/9//2//b/9v/0//T/9f/2//j/+f/5//n/+f/4//f/9v/1
//T/9P/0//T/9P/2//b/9f/1//X/9f/z//X/9v/2//X/9f/1//X/9f/1//T/9P/0//T/
9v/2//j/+P/5//r/+//9//z/+//6//r/+v/6//r/+v/6//z//f/9//v/+//7//z//P/8
//z//P/7//v//P/8//r/+P/3//f/+//9//7////+//7//v/+//v/+v/5//j/+f/6//v/
/P/6//r/+//7//v/+//6//n/+v/6//r/+v/8//z//P/8//3//P/7//n/+//7//r/+f/7
//v/+v/4//j/+P/5//r/+f/4//f/9v/4//n/+//9//z/+v/6//r/+v/5//n/+//7//r/
+P/4//n/+f/5//n/+f/5//n/+v/8//v/+//7//3////+//7///8BAAEAAgACAAAAAAAB
AAEAAgACAAMABAAEAAcACAAKAAoACgAKAAoABwAHAAcABgAIAAYAAwACAAQABAAEAAQA
AQD+//3//f///wAAAAD+//z/+//6//n/+v/6//n/+f/7//v/+v/6//v/+v/7//z/+f/5
//r/+//7//v/9//y//H/7v/l/9//4f/j/+X/8v8BAAwAGQAqAD0AUgBqAIcAoQC6AM0A
0QDJAL8ApwB5AFwAUwBHADQAJwAYAAQA9f/r/+T/4v/k/+b/6v/r//D/9P/1//X/9f/z
//P/8//0//j/9v/2//b/9//4//n/+v/3//b/9f/1//f/9//2//b/9v/2//b/9//1//b/
9v/0//f/+f/6//v/+v/5//j/9//1//X/9f/1//j/+v/7//z/+v/4//X/8v/y//L/8v/y
//X/9v/2//f/+P/4//n/+f/2//X/9f/0//T/9P/1//X/9f/0//f/+P/1//T/9P/z//b/
9//4//j/9v/4//j/+P/4//j/+P/6//r/+v/6//r/+P/4//j/+f/7//3//v8AAAIAAgAC
AAIABQAGAAcABwAIAAkACQALAAwADAANAA0ADwARABMAFAAUABUAFQAWABcAGQAZABkA
GgAdAB4AHwAeAB0AHAAbAB0AHAAcABwAGwAZABkAGAAVABQAEgAQABEAEQAQAA8ADAAM
AAsACgAJAAgABwAGAAMAAwACAAIAAAAAAP///v/+//7//P/8//3//v8AAAEA////////
/v/8//z//P/8//v/+v/5//j/+f/6//r/+//5//n/9//5//z//P/7//v/+v/5//j/9//6
//r/+v/6//r/+v/8//z/+v/6//r/+//9//3//f/+/wAAAAAAAAAA/v8AAAEAAQABAAEA
AQACAAEAAAD///7//v///wEAAgACAAAA/////wIAAwADAAMAAQAAAP///v/+//7//v/+
//7//v/+//7///8AAAIAAwADAAMAAgABAAAAAAAAAAAA/v/+//7//v/+//7//v/9//3/
/f/8//v//P/9//3//P/9//7/AAACAP///v/9//z/+v/5//n/+f/6//r/+P/2//r/AAD+
//z//P/8//z//P/7//v//f/9//v/+P/3//f/+v/7//z//f/7//v//P/+//7//f/8//3/
/f/8//z//f8AAAEAAwAEAAIAAgADAAMAAwACAAIAAgADAAUABQAGAAgACAAIAAgACAAJ
AAoACgAKAAgABQAEAAIAAgACAAIA///8//v/+//7//z//P/6//v/+//7//v/+f/4//b/
9f/2//f/9//4//b/9P/0//T/8f/x//L/8//3//n/+f/2/+//6P/h/93/3f/j/+v/9P//
/woAFwAqAD8AVgBuAIcAnwC0AMUAzQDNAMUApwB5AFoAUQBBAC4AHQAOAAAA8//p/+L/
4P/i/+j/6v/p/+z/8P/z//H/7//v/+//7//w//T/8v/y//L/8P/w//D/8P/w//D/8P/x
//D/7//t/+z/7v/u/+7/7//w//L/8//y//D/8f/x//H/8f/x//H/8f/v/+//7//v//H/
8v/y//L/8P/w/+//7v/u/+7/7v/u/+7/7v/t/+3/7//w//L/8//v/+//8P/w//L/8v/z
//P/8f/u/+//7v/w//D/8f/x//H/8f/x//D/8P/y//L/8v/0//T/9P/2//b/9v/2//b/
9P/0//T/9f/z//X/9v/4//z//P/8//z///8AAAEAAQABAAEAAAABAAUABgAIAAkADAAN
AA4ADgAQABEAEQASABMAFQAVABUAFAAVABQAEwAUABUAFgAXABcAFgAWABYAFQATABMA
EgAQAA4ACwAIAAgACQAJAAkABgAGAAUABAAFAAQAAwACAAEAAQAAAAAAAAAAAP///v/9
//z/+f/4//r/+v/7//v/+v/7//z//P/6//r/+v/6//r/+v/6//r/+P/4//f/9//3//f/
9f/3//r/+v/5//n/9//3//f/9//6//r/+v/6//n/+P/5//j/+f/6//v//f/7//v/+//8
//7//v/+//7/+v/8//3//f/9//3//f/+////AAABAAIAAAD//////v/8//r/+f/5//z/
/f/9//3//v/+//7//v/+//7//v/+//z//P/8//z//P/8//3//f/9//3//P/7//r/+v/6
//r/+v/6//r/+v/8//z//P/7//3//f/8//v/+//7//r/+P/6//r/+//8//z//P/8//z/
/P/7//v/+//8//z/+v/4//r/+v/6//r/+P/4//n/+f/4//j/9P/3//j/+f/6//r/+//+
/////P/6//r/+//5//n/+f/5//n/+f/6//z/+//7//v//f/+//7///8BAAMAAwAEAAQA
AAAAAAEAAQABAAAAAAAAAAIABQAGAAgACQAKAAsADAALAAsACwAKAAgABgADAAIAAAAA
AAAAAAD///z/+//7//n/+v/6//j/+P/5//r/+//4//j/9//3//f/9//2//b/9//2//f/
+P/2//X/9f/1//X/+f/5//b/7f/m/+H/3f/f/+X/7f/2////DAAfADQARQBaAHQAjQCn
ALwAxwDLAMkAvQCXAGsAWABNADsAKgAbAA4A/v/x/+n/5v/i/+T/5v/o/+3/8P/w/+//
8//1//L/8f/w//D/9P/y//L/8v/y//L/8v/y//D/8P/w//H/7//v/+7/7v/w//D/8P/x
//P/9P/0//L/8P/x//H/8f/z//P/8//z//H/8f/x//H/7//w//D/8P/x//L/8v/y//L/
8v/y//L/8v/y//H/8f/x//D/8P/v/+7/7//x//L/8f/w//D/7//w/+7/8P/w//D/8P/x
//H/7//v/+//7v/x//T/9f/2//T/9P/0//b/9f/0//P/8v/0//T/9P/1//X/9//4//r/
/v/+//7//v/+//7//v/9/wAAAQABAAMAAwAEAAYABwAJAAsADQAOABAAEQARABIAEAAR
ABAADwAQABMAFAAVABcAFwAXABcAFQAUABQAFAARAA8ADwAOAA4ADgANAAwACwALAAoA
CQAIAAgABwAGAAUABAADAAIA//////7//v8AAAAA///+//z//P/6//r//P/8//3//f/7
//v/+//6//n/+P/3//b/+P/4//j/+P/6//r/+f/5//j/9//0//X/+f/6//r/+//7//v/
+//7//r/+v/6//r/+f/4//n/+P/6//r/+v/7//z//f/+/wAA/f/8//v/+v/4//r/+//7
//3//f/9//7//v/+//7//v/9//3//v/+//7//P/7//v//f///wAAAQAAAAAAAAAAAP7/
/v/+//7//f/8//v/+v/9//7/AAABAP/////+//3/+v/6//r/+v/9//7///8AAP///v/9
//v//P/9//3//f/7//v/+v/4//n/+v/8//7//f/8//v/+v/8//v/+//7//z//P/6//j/
+P/4//j/+P/4//r//f/6//r/+v/6//r/+v/7//7////+//z//P/9//v/+//7//v/+f/5
//r//P////////8BAP///v/+////AQABAAIAAgAAAAAAAQABAAIAAgADAAQABgAJAAoA
DAALAAoACQAIAAUABQAFAAQABQAEAAIAAgACAAIAAgACAAEA/v/9//3/+//8//z/+v/7
//v/+//7//v//P/8//3/+//7//r/+v/6//j/+P/4//f/9//4//n/+f/5//n/8v/p/+L/
3f/d/+X/6//v//r/BwASACEANABJAGQAfACTAKsAvgDJAMcAwwC3AJEAaQBWAEkAOQAq
ABsACgD6/+//6f/m/+b/5v/m/+r/8f/0//b/9f/z//P/9P/1//b/+P/3//T/8//y//H/
8P/v/+7/8f/y//P/9f/1//X/9P/0//b/9v/2//f/9f/2//b/9P/2//f/9//3//X/9f/1
//X/9f/1//X/9f/z//T/9P/0//b/9v/1//T/9f/2//f/+P/2//b/9f/1//T/9P/1//X/
8//z//T/9P/0//T/9f/1//T/8v/0//T/9f/2//j/+f/4//f/9v/0//b/+P/4//j/+P/4
//j/+v/5//j/9//2//j/+P/4//n/+//9//7/AAAAAAAAAAAAAAMABAAFAAUABAAFAAUA
BwALAAwADgAPABIAEwAUABQAFQAVABQAFAAWABkAGgAbABsAHQAdAB0AHAAbABoAGQAb
ABoAGgAaABsAGQAZABgAGQAYABYAFAAQAA8ADQALAAsADAAMAAwADQAMAAsACgAIAAcA
BQAEAAYABgAFAAQABQAGAAUABgAGAAYABwAHAAQAAwACAAAAAAAAAAAAAAAAAAAAAAAA
AP7//v/9//3///////3///8AAAAA////////////////AAAAAAAAAAACAAIABAAEAAEA
AAD/////AQABAAEAAgAEAAQABAAEAAMABgAIAAkABgAFAAQABAAGAAYABgAGAAcABwAI
AAgABgAEAAMAAwADAAMAAgABAAUABgAHAAgABQAEAAMAAgAEAAQABAAEAAQABAAFAAUA
BQAFAAQAAwAAAAAAAAAAAAAAAAAAAAAABAAEAAQAAwABAAEAAAD//wIAAwADAAIAAAAA
AAEAAgAAAAAAAAAAAAIAAQABAAEABgAEAAQAAAAAAAAAAAAAAAEAAQADAAMABAACAAIA
AwAFAAUABQAFAAMAAwAEAAYACQAJAAkACwAJAAgACAAJAAsACwAMAAwACgAKAAsACwAL
AAoACgAKAAsADQANAA4AEQASABMAFAATABMAEwASABEADgAKAAgACgAKAAoACgAJAAYA
BQAFAAcACAAIAAYABQAFAAUABQAEAAQAAwADAAIAAQD///7////+////AAD+//3//f/9
//3/AQABAPr/8f/o/+X/6f/p/+v/8f/8/wUAFAAnADgATQBqAIQAnQC1AMgA0QDLAMUA
twCTAGsAWgBNADkALgAlABIAAgD3/+3/6P/o/+z/8P/0//f/+P/4//X/9//5//r/+//8
//7////8//v/+v/6//r/+v/6//j/+P/4//n//P/9//3//v/8//z//P/9//v//P/8//r/
+//9//7///////////////3//f/9//3//f/+//7//v/+//7//f/8//7//v/+//7/AAAA
AP/////+//7///////r/+f/5//j/+//8//7///8AAP7/AAAAAAAAAAABAAEA/v/9//z/
+v/6//z//P/8//7//v/+/wAAAgACAAIAAgACAAIAAgADAAEAAwAEAAYACQAKAAsADAAM
AAwADAALAAwADQANAA8AEgAUABcAGQAaABsAHAAcAB0AHQAcABwAHQAfAB8AHwAgACMA
JAAlACUAJQAlACUAJwAmACYAJgAlACMAIwAiACAAHgAbABgAFQAVABQAEwATABQAFAAU
ABEAEAAPAA4ADwAPAA4ADgAMAAwACwAKAAoACgAIAAgACgAKAAsACwAJAAkACQAIAAoA
CgAKAAoACgAKAAoACgAIAAgABwAHAAcABwAFAAcABQAEAAIAAQACAAMABAAFAAcACAAJ
AAoACgAKAAwADAAMAAwADAANAA0ADQANAA4ADAAMAAwADAAKAAwADQANAA8ADwAPABAA
EAAQABAAEAARABEAEgASABAADgANAA0ADQANAAwACwAPABAAEQASABAAEAAQABAAEAAQ
ABAAEAAPAA4ADgANAA8ADwAOAA0ADgAOAA4ADgAMAAwADAAMAA4ADgAOAA0ADQANAAwA
CwAHAA==
         </WaveFormData>
      </LeadData>
   </Waveform>
</RestingECG>
