# Supplementary material for: Detection of Left Atrial Enlargement Using a Convolutional Neural Network-Enabled Electrocardiogram
Source: Front Cardiovasc Med. 2020 Dec 17;7:609976. doi: 10.3389/fcvm.2020.609976 (PMC7773668; doi:10.3389/fcvm.2020.609976)
Supplement: Supplementary file 1 [file Data_Sheet_1.ZIP › hyp/1802031595_1015_0000001A.XML]

<?xml version="1.0" encoding="Windows-1252"?>
<!DOCTYPE RestingECG SYSTEM "restecg.dtd">
<RestingECG>
   <PatientDemographics>
      <PatientID>1802031595</PatientID>
      <PatientAge>70</PatientAge>
      <AgeUnits>Years</AgeUnits>
      <Gender>Male</Gender>
      <PatientLastName>linhaoqui</PatientLastName>
   </PatientDemographics>
   <TestDemographics>
      <DataType>Resting</DataType>
      <Site>1</Site>
      <AcquisitionDevice>MAC55</AcquisitionDevice>
      <Status>Unconfirmed</Status>
      <Priority>Normal</Priority>
      <AcquisitionTime>09:54:38</AcquisitionTime>
      <AcquisitionDate>07-28-2016</AcquisitionDate>
      <CartNumber>1</CartNumber>
      <AcquisitionSoftwareVersion>009C</AcquisitionSoftwareVersion>
      <XMLSourceVersion>MAC5000 v1.0</XMLSourceVersion>
   </TestDemographics>
   <RestingECGMeasurements>
      <VentricularRate>86</VentricularRate>
      <AtrialRate>86</AtrialRate>
      <PRInterval>146</PRInterval>
      <QRSDuration>74</QRSDuration>
      <QTInterval>368</QTInterval>
      <QTCorrected>440</QTCorrected>
      <PAxis>60</PAxis>
      <RAxis>13</RAxis>
      <TAxis>41</TAxis>
      <QRSCount>15</QRSCount>
      <QOnset>220</QOnset>
      <QOffset>257</QOffset>
      <POnset>147</POnset>
      <POffset>200</POffset>
      <TOffset>404</TOffset>
      <ECGSampleBase>500</ECGSampleBase>
      <ECGSampleExponent>0</ECGSampleExponent>
   </RestingECGMeasurements>
   <Diagnosis>
      <Modality>Resting</Modality>
         <StatementCount>2</StatementCount>
         <LabelText>12SL ��ϳ���</LabelText>
      <DiagnosisStatement>
         <StmtFlag>ENDSLINE</StmtFlag>
         <StmtText>�������</StmtText>
      </DiagnosisStatement>
      <DiagnosisStatement>
         <StmtFlag>ENDSLINE</StmtFlag>
         <StmtText>���� ECG</StmtText>
      </DiagnosisStatement>
   </Diagnosis>
   <Waveform>
      <WaveformType>Rhythm</WaveformType>
      <WaveformStartTime>0</WaveformStartTime>
      <NumberofLeads>8</NumberofLeads>
      <SampleType>CONTINUOUS_SAMPLES</SampleType>
      <SampleBase>500</SampleBase>
      <SampleExponent>0</SampleExponent>
      <HighPassFilter>16</HighPassFilter>
      <LowPassFilter>150</LowPassFilter>
      <ACFilter>NONE</ACFilter>
      <LeadData>
         <LeadByteCountTotal>10000</LeadByteCountTotal>
         <LeadTimeOffset>0</LeadTimeOffset>
         <LeadSampleCountTotal>5000</LeadSampleCountTotal>
         <LeadAmplitudeUnitsPerBit>4.88</LeadAmplitudeUnitsPerBit>
         <LeadAmplitudeUnits>��V</LeadAmplitudeUnits>
         <LeadHighLimit>2147483647</LeadHighLimit>
         <LeadLowLimit>268435456</LeadLowLimit>
         <LeadID>I</LeadID>
         <LeadOffsetFirstSample>0</LeadOffsetFirstSample>
         <FirstSampleBaseline>0</FirstSampleBaseline>
         <LeadSampleSize>2</LeadSampleSize>
         <LeadOff>FALSE</LeadOff>
         <BaselineSway>FALSE</BaselineSway>
         <ExcessiveACNoise>FALSE</ExcessiveACNoise>
         <MuscleNoise>FALSE</MuscleNoise>
         <LeadDataCRC32>2789263426</LeadDataCRC32>
         <WaveFormData>
IAAgACAAIAAhACIAIwAkACcAKAApACoAKwAsAC0ALgAqACgAJgAkACcAKAApACoALAAs
ACwALAAwADIANAA2ADgAOAA4ADgAOwA+AEEARABDAEIAQQBAAEAAQABAAEAAQwBGAEkA
TABPAFIAVQBYAFoAXABeAGAAYwBkAGUAZgBkAGQAZABkAGYAZgBmAGYAaABmAGIAYABi
AGIAYABgAGAAYABeAFwAWgBYAFUAUgBPAEwASABGAEQAQgA9ADoANwA0ADEAMAAvAC4A
LAAqACgAJgAkACIAIAAeABsAGgAZABgAGgAcAB4AIAAfAB4AHQAcABsAGgAZABgAFwAW
ABUAFAAWABYAFgAWABIAEAAOAAwADgAQABIAFAASABIAEgASABAAEAAQABAADgAOAA4A
DgASABQAFgAYABUAFAATABIAFQAWABcAGAAZABoAGwAcABYAEAAKAAQABwAIAAkACgAL
AAwADQAOAA0ADAALAAoABwAGAAUABAAGAAgACgAMAAwADAAMAAwADAAMAAwADAAJAAgA
BwAGAAQABAAEAAQABgAGAAYABgAIAAgACAAIAAkACgALAAwADAAMAAwADAAJAAgABwAG
AAYABgAGAAYABgAGAAYABgAFAAQAAwACAAMABAAFAAYAAwACAAEAAAD///7//f/8//z/
/P/8//z/+v/6//r/+v/8//7/AAACAP7//P/6//j/+v/8//7/AAACAAIAAgACAAAAAAAA
AAAAAgACAAIAAgABAAAA///+/wAAAAAAAAAAAAAAAAAAAAD7//j/9f/y//b/+P/6//z/
/v/+//7//v/6//j/9v/0//b/+P/6//3/+//6//n/+f/5//r//P/9//z//f/8//f//P/+
////AAACAAAAAgAFAAUABgAGAAQABAAFAAUABgAIAAgACAAJAAkABwAFAAEA/v/+////
AAADAAYABwAIAAsADAANAA0ACQAHAAIAAgABAP7//P/6//X/8v/v/+r/7//x//P/9f/2
//f/+P/2//b/+P/2//b/9P/z//P/8//2//f/+P/5//r/9P/u//H/9f/6/wAAAgADABIA
KQBHAGIAfgCaAKoAtwC+ALQAnQCEAGQARQAtABMA+v/v/+3/8P/w/+n/5f/s//L/8v/v
/+//9//5//f/9v/y//H/8//1//f/9v/2//P/8f/y/+//7v/v//L/8v/x//H/9f/1//X/
9v/z//L/7//u//H/8f/v/+//8v/1//X/9f/z//P/8//0//X/9f/1//X/7//r/+X/4//s
/+v/7f/v//L/8//0//X/8v/x//L/8//v/+3/8P/w//T/+f/9/////f/8//3/+v/8//z/
//8AAAMAAwAEAAQAAwACAAEAAQADAAAA/f/8/wIABAAEAAgACAAHAAcABgAHAAUABQAH
AAcABAADAAMABgAHAAcABAAHAAcACAAHAAMAAQAAAP//AgADAAYABwAEAAEA/v/5//n/
+//8//z/+//7//v/+v/5//r/+v/4//n/+f/4//n/+//6//r/+v/5//X/9f/2//T/9f/1
//b/+//5//f/9//7//z/+//5//n/+v/5//r/+v/3//n/+//4//X/9P/1//L/8f/x//L/
9f/1//b/9//1//X/8//y//D/7//w/+//8P/0//b/9//4//f/+P/5//f/9f/y//D/7v/x
//H/8f/0//X/9v/3//b/+P/4//j/8f/v/+7/7P/u/+7/7v/u//H/9P/1//b/9//0//L/
8P/u/+z/7//v/+7/7f/s/+r/6f/p/+f/5//p/+n/5//p/+r/6v/s/+z/6v/s//D/8f/z
//T/8//0//b/9//2//T/8v/w//P/9f/1//X/9P/0//X/9//2//b/9v/0//P/8v/x//D/
7f/p/+f/4v/l/+b/5f/l/+b/6P/q/+z/5//p/+j/5//m/+X/5P/j/+H/5P/n/+b/5P/k
/+P/4//k/+X/5v/n/+v/3v/a/9b/2f/h/+r/8v/8/wcAFAApAEEAWgB4AIoAmACnAKYA
lgB/AGAAOgAXAP//7//k/+f/6f/o/+j/6//t/+z/8P/y/+n/4//n/+T/4f/f/9r/2v/d
/+D/4//j/+b/5v/n/+f/4//h/+H/5P/k/+P/4//k/+P/4v/i/+T/5v/m/+j/5v/j/97/
2//c/9//3//f/+H/4//l/+j/5//n/+f/5//o/+n/6P/r//L/7//v/+//7f/r/+n/5//o
/+n/7P/v/+//7f/w//D/7v/v/+//7f/w//D/8v/w//D/8P/z//T/9//3//j/+P/8//7/
AAADAAIA/v/6//j/+P/2//L/8v/2//f/+f/6//v/+f/5//v/+f/0//H/7//y//X/9//2
//P/8f/w/+3/8P/x//P/9f/y/+//7v/r/+z/7f/u/+3/7P/t/+3/7P/q/+n/6P/m/+f/
6P/o/+b/6P/p/+n/6//q/+j/5//m/+P/3f/b/9r/3f/f/+D/4v/m/+X/5P/l/+b/5v/k
/+H/5P/m/+b/6P/m/+H/4f/h/+H/3//f/+H/4v/j/+X/6P/n/+X/5P/j/+L/4f/e/9z/
3f/d/9//3//i/+j/7P/v/+3/6f/n/+X/4f/f/9z/2v/d/+P/5v/p/+n/6f/p/+n/5//o
/+f/5v/j/+P/5P/k/+T/5P/k/+T/5P/e/9z/2v/Y/9b/2//d/97/3//d/9z/3P/d/9z/
2//c/9v/2v/d/9//4P/f/97/2//c/93/3f/e/97/2f/Y/9j/1//d/+L/5//s/+v/6//p
/+f/5P/i/+H/4f/j/+b/6f/q/+n/6P/n/+b/5v/j/+L/3v/d/9z/2f/X/9b/1v/W/9b/
1v/b/93/3//c/9n/1v/T/9L/1v/a/9r/2v/a/9n/2f/Z/9n/2f/Z/9v/2v/a/9r/2//d
/+b/5v/k/+n/+P8LACMAPgBUAGgAfgCTAJgAjAB3AGAARAAjAAMA7//m/9//2//e/+D/
2//V/9j/5P/i/9n/2//l/+P/3//c/9b/1P/V/9b/1//a/97/3//h/+H/3f/b/9v/3f/e
/97/3//f/93/2//a/9n/2P/V/9T/1f/V/9P/0//U/9f/1//X/9r/2//c/97/3f/d/93/
3f/d/9//3//j/+f/4//i/+H/3v/d/9z/2//d/93/3//h/+L/4f/l/+b/6f/t//D/8f/w
/+7/7v/q/+r/6v/t/+7/8P/x//P/9P/1//b/9//5//n/9P/v/+z/8//0//P/9v/2//X/
9f/0//P/8f/x//P/9f/y//H/8f/0//f/+f/4//j/9//3//X/8v/x//H/8f/v/+//8f/x
/+7/7f/s/+n/6//t/+7/7v/x//P/9f/2//H/7v/q/+T/5v/n/+f/6f/m/+T/4//i/+T/
4f/i/+T/5P/l/+X/5v/p/+f/5f/l/+T/5P/i/9//5P/m/+b/6P/q/+f/6f/r/+n/5//n
/+n/6//r/+z/7v/v/+//8P/x/+//7f/p/+b/5v/n/+r/6//u//L/9P/1//H/6//n/+P/
5P/l/+X/5v/o/+v/6//r/+n/6f/p/+n/7P/u/+7/7v/q/+n/6f/o/+j/6P/o/+j/7P/w
//T/9P/w/+//7v/t/+z/7//v/+7/7f/u/+7/7//x//D/7//w/+//7f/v//D/8P/v/+7/
6//s//L/8//1//b/8//y//L/8f/w//D/8P/w/+7/7f/q/+f/6v/s/+//8//y//T/9v/2
//P/8v/x//D/8P/t/+z/6P/r/+z/6//r/+n/6P/n/+b/5f/p/+r/6//t/+3/7f/t/+f/
5v/l/+D/4f/i/+L/4//g/93/2v/X/9v/5P/s/+T/2//d/+T/6v/w//v/DAAhADkAVABu
AHwAigCZAJ4AjgB5AGAAQAAjAA0A9//m/+H/4f/m/+z/8f/x//L/9P/y/+3/8//3//P/
7//s/+b/3f/Z/9X/0f/X/97/4v/n/+b/4f/e/93/3P/c/9v/2//d/93/3f/e/+D/4v/i
/+T/5P/j/+D/3//i/+X/5f/l/+f/6f/r/+7/8f/x//H/8f/u/+3/6v/r//L/8f/z//X/
+P/5//r/+//3//P/8f/v/+3/6//u/+7/7v/x//P/8//0//T/9v/0//X/9v/6//z/+//7
//z//P/7//z//f///wUABAADAAQABwAGAAMABAAFAAUABgAGAAIA/f/6//n/AQAEAAkA
DwANAA0ADAAIAAIA/f/5//P/9P/z//P/8//y//H/8v/x//P/8//z//H/7f/t/+z/6v/r
/+3/7//w/+3/7P/q/+b/7P/v//H/9f/y//D/7//u/+//6//r/+z/7f/v//D/8v/z//H/
7//v/+//7v/r/+f/7v/y//T/+P/3//P/9P/1/+//6//p/+n/6f/p/+r/7P/v/+//8P/x
/+7/7f/q/+j/5P/j/+T/4//n/+z/7//x//P/8f/x//H/8f/x//D/8P/u/+//7f/r/+v/
6//r/+v/6v/s/+z/7P/p/+n/6v/q/+r/6v/q/+r/8v/0//L/9P/x/+7/6//o/+r/6//r
/+v/6f/o/+j/6f/n/+f/6f/p/+j/6//t/+7/7v/u/+z/7v/x//H/8v/y/+3/7P/s/+v/
7v/u/+7/7v/v//H/8f/x/+//7v/u/+//8v/0//b/9v/5//z///8CAP3/9//z/+z/7P/s
/+r/6f/p/+r/6//s/+r/7f/t/+3/7P/r/+r/6f/p/+z/7//u/+7/7v/t/+3/5//j/9//
2//f/+L/6P/s/+v/6//u//b/BAANAA4AHQA3AFIAbACAAJIApQC0ALYAowCMAHIATwAr
ABcAAgDx/+//9P/4//v/+f/0//T/9P/z/+//7f/x//H/8v/w//D/8f/y//P/8f/y//D/
7//w/+3/7P/t//L/9P/1//f/9v/1//T/9P/0//T/8v/y//L/8f/u/+3/8f/1//b/9//1
//X/9f/2//n/+f/5//n/9P/z//D/8f/2//P/8//z//b/9//4//n/+v/7//7/AQD9//n/
+v/4//j/+//9//3/AAAAAAIAAAAAAAAAAwAEAAcABwAIAAgACAAIAAgACQAMAAoACAAI
AAoACAAEAAQACAAJAAsADAAJAAcABwAJAAkABAABAP//BgANABMAFgATAA8ADAAHAAYA
BQAFAAUACAAJAAwADQAKAAkACAAFAAIAAQD///z/+//7//v/+v/8//7////+/wAAAQAB
AAMAAAD+//3//P/6//X/9P/0//b/9//3//j///8BAAMABwAHAAYAAwD//wIABAAEAAYA
BQABAAIAAwADAAEAAQADAAAA/////wAAAAD///////8BAAEA///+/wAAAQAEAAUABwAK
AAsACwAHAAMAAQD///3//f/8//z//P////////8DAAUABwAJAAcACAAHAAYAAwADAAQA
BAAEAAQABAAEAP7/AgAGAAgABgAGAAYABgAGAAcABwAGAAUAAwACAAIAAwABAAEAAwAD
AAMABwAKAAwACAAGAAIAAgABAP///v/8////AgAGAAkADQAOAA8AEAAQABEAEAAPAA4A
DgAPABEAEgAUABYAFgAWABYAFgAWABQADwAMAAYACAAIAAYABQAFAAYABwAIAAIAAwAB
AP///f/9//3//f/7//7/AQAAAAAAAAD////////////////9//j/+v/+/wMACQAIAAgA
EAAXACIAOwBbAHIAigCmAL4A0QDWAMYAqwCOAHQAYQBHAC0AGgARAAsACAAOABEADQAK
AAgADAAPABEADwAOAAsACQAEAAEAAQABAAEABAAIAAkACwANAAkABwAHAAoACgAJAAkA
CgAJAAgACAAFAAQAAQAAAAIAAwACAAMACAALAAsACwAKAAkACAAIAAoACwAMAA0ACQAJ
AAcACQALAAcABgAFAAUABQAFAAUACAAJAAwADwAJAAUABgAEAAUACQAMAA0AEAASABYA
FgAYABgAGwAcABsAGwAcABwAGAAWABQAEwAYABgAGAAaABwAGgAWABYAGAAXABcAFgAW
ABUAFgAZAB0AGgAZABkAGgAbABsAGAAXABUAFAARABAADwAPAA8AEAARABQAFQAXABcA
FwAVABEADwAMAAgABwAHAAcABgAEAAQAAwAAAAYACQALAA8ACwAIAAYABAAFAAMABQAI
AAcABwAGAAYABgADAAAA//8DAAYABwAHAAkACgAJAAoACQAFAAYABwAEAAEAAAABAAMA
BQAIAAwACwAJAAgABwAHAAcABQAEAAUABQAHAAcAAwAEAAMAAQACAP///v/9/wAAAQAB
AAIAAAABAP///f/9//3//f/9/wMACgAPABQACwAHAAQAAAD///7//f/8/wIA/v/6//z/
/v/9//z/+//6//3//f/8//v/+//6//r/+//8//3/AAABAPr/+//7//r//f/+//3/AAAD
AAMABAAEAP7//P/7//n//P/8//z//P8BAAUABwAJAAYABAADAAMAAwAEAAUABAAFAAYA
BwAIAAUAAQD///r/9//2//P/8f/x//L/8//0//P/9//4//n/9//3//f/9//2//j/+v/4
//j/+P/3//f/9P/z//L/8f/t/+z/6P/s//P/9//+/wQACAAPABgAIwA7AGAAfgCQAKIA
sQCuAKAAkQB8AFoALwANAPv/9v/t/+n/8v/0//H/9/8CAAYA/v/z//f/AQD9//n/9v/w
//D/8f/y//P/9P/2//X/9f/z/+//7f/t/+//8P/w//H/9v/3//j/+v/0//D/6v/m/+v/
7//x//X/+P/7//v/+//5//f/9f/0//b/9//4//n/+P/5//j/+//8//f/9f/z//b/9//4
//n/+v/7//7/AQD8//n/+//6//z///8BAAEABQAGAAkACAAFAAIAAgAAAAIAAwAFAAYA
BQAGAAcACQAKAAgABgAGAAsACgAHAAgACQAJAAoACgAJAAcABwAJAA0ACgAJAAkACgAL
AAsACAAFAAMAAgD//wMABQAIAAsACAAHAAgABwAJAAkACQAHAPz/9f/t/+T/5//r/+//
8v/0//b/9//2//r/+//7//3//P/6//n/+P/2//H/8P/w//L/9f/3//r/+//3//P/8f/y
//L/8P/t//D/8v/y//T/9v/1//n//f/9//v/+//9//z/+//7//z/+f/3//b/9f/3//f/
9f/0/+//7f/t/+v/7v/0//j/+//9//v/+//7//z//f/9//7//f////7//f/8//v/+v/5
//z//v/+//7//P/7//v/+v/8/wAABgAEAPj/9f/0//P/8v/1//X/9P/z//X/9P/0//X/
9//3//n/+f/0//X/9f/0//b/9v/0//b/9v/1//X/9P/0//b/+f/7//j/9v/0//L/9P/3
//j/+f/5//r//P//////AAABAAAA/v/+//7//v////v/+f/0//X/9v/1//X/8v/w/+7/
7P/s/+//7//v//L/8//0//X/8P/w//D/7P/v//D/8P/x//H/8f/x//H/8//2//L/9P/3
//X/8v/6/wYAAwD+/w0ALQBMAGQAgACaAKkArgCqAJsAfgBeADkAGQAHAPz/8f/t//D/
9v/7//v//v/8//z///8BAP///f/7//r/9v/1//X/9f/1//j//P/9/////f/5//f/9//1
//T/8v/x//P/8//z//T/9//4//f/+P/3//f/9f/1//r//f/9//3//f/9//3//v/7//n/
9//1//f/+f/5//3//v/5//f/9f/3//n/+//9//////8BAAMA/v/7//3//P/+/wMABwAJ
AAkACAAJAAYABQAEAAYABgAFAAUABgAGAAoADgASABcAGgAYABYAFgASAAwABAAAAAcA
CQAMAA4ADwAPABEAFQAUABAADgANAAwACwAJAAQABQAFAAYABQAFAAUABgAHAAQAAwAE
AAMABAADAAIA/////wEAAgACAAIAAwAEAAQAAgACAAEA/v/9//3//P/9//r/+P/3//b/
9v/z//T/9v/0//P/8f/w//X/8//x//H/9P/2//b/9f/1//b/9f/2//j/9//7////+//3
//X/9f/4//n/+//+//z/+//7//v///8BAAEAAgD+//3//v/9//z//v/+//3//P/5//j/
9//5//n/+P/4//X/9//2//X/9//3//f/9//7//7///8AAP7///8BAAIA+v/2//T/7v/s
/+7/8P/y//T/+P/5//n/+f/7//r/+v/7//r/+f/6//n/9f/3//j/+P/2//b/9P/2//z/
/f///wAA+f/2//T/8f/1//b/9//4//z///8AAAEA///+//7///8AAAIABAAEAAIAAgAC
AAIAAgD///7/+v/5//j/9f/z//L/8v/y//L/8f/1//b/9//1//X/9f/1//P/9v/5//j/
9//2//T/8//x//H/8f/x/+v/7P/y/+7/6//v//T/9v8AABEAGAAhAD0AaACMAJoAqAC5
ALgApACVAIYAZAA9ACUAEwAEAPv/+/8AAAAAAQADAP7/9P/s/+3/8f/z//b/9f/1//L/
8f/z//X/9//1//T/8P/t/+3/6f/n/+f/7f/w//L/9f/5//n/+f/6//v//P/7//z/+v/5
//b/9f/5//3//v////v/9//z//D/8//z//P/8//y//P/8v/1//n/9f/0//P/9f/3//n/
+//4//f/+P/5//r/+f/9//7/AQAFAAgACQAJAAgACQAGAAkACgAOABAADgALAAkABgAI
AAoADAAPABAADgAMAAwAEgASABAAEgAVABUAFgAWABEADQALAAsAEAAOAA4ADwAOAA0A
CwAGAAgACQALAAsACAAHAAcABwAEAAMABAADAAQAAwACAP//+//7//r/+P/6//v//P/8
//f/9v/0//D/7//t/+r/6f/v//L/9v/6//f/8//z//T/8//z//L/8v/3//f/9//5//j/
9v/y/+3/8f/0//X/+P/2//P/9f/3//b/9f/2//n/+f/5//r//P/8//v/+//7//3//f/7
//r/9//3//n/+f/2//b/9P/x//L/8f/y//P/8f/x//D/8P/y//X/9f/1//L/8f/w/+//
8//2//f/+P/1//X/9v/2//b/9v/2//b/9v/8//7//v/+//7//P/5//X/8f/0//b/+f/9
//3//f//////9//1//L/7v/y//T/9P/4//3//f/+//7//v/+///////+//7//v/+//z/
/f/8//v//P/+/wEABQADAAQABQAEAAQABAAEAAQAAQD9//v/9v/4//j/9v/1//b/9v/2
//b/8f/z//L/8f/z//P/8//z/+7/8P/y//D/8//0//T/9f/2//f/+P/5//X/6v/s//T/
9//z//b//v8IABMAGgApAEcAZAB6AJAApgC/AMIAqgCPAHgAWgA5ACUAEQD8//P/8//0
//b/9//x/+7/+v8AAP////8DAAEA///+//r/9f/z//H/7//z//j/+v/9//r/9f/y//H/
7//u/+z/6//u/+//8P/y//T/9v/2//j/9f/z/+//7f/t/+//7v/t//D/8//2//r/+//7
//v/+//2//X/8v/z//f/8//y//H/8//1//f/+f/5//n/+//9//v/+f/8//z/+P/5//n/
9//4//j/+v/4//v//v8EAAgACgALAA0ADgAMAAwADAANABAADgAMAAwADAAKAAYABgAH
AAcACAAIAAkACQALAA8ADwAMAAsACwAKAAsACwAIAAgABwAHAAUAAwABAAAA//8CAAMA
BgAHAAUAAwABAP3//f///wAAAAACAAMABAAEAP///v/8//j/9//3//b/9//6//r/+//8
//7//f8AAAQAAQD///z/+v8AAP///v///wIAAgAAAP3/AAACAAIABAAGAAMABQAHAAIA
///+////AAABAAMABgAGAAUABQAFAAUABQADAAIAAwADAAUABQAFAAgACQAJAAYAAwAC
AAEAAgADAAMABAAIAA0ADwARAA8ADQALAAkABwAGAAMAAAD9//3//v/+/wAAAAAAAAAA
AgD+//7/AgAAAAAAAAAAAP/////+//3//v/+////AQABAAEAAwADAP7///////7/AAAC
AAIABgAHAAUABAACAAMABAAGAAcACQAKAAsADAAKAAsACgAJAAYABAADAAMAAwAEAAUA
BAAHAAoADQAQAA0ABwADAPz/+//6//f/9f/2//j/+v/8//f/+f/4//f/+f/5//n/+f/0
//b/+P/2//X/9P/y//H/8v/z//T/9f/9//r/7v/y//n/+/8AAAQABAALABgAKwBJAF4A
bACEAKAArwCuAKIAiQBsAFgAQwAnABMACAD7//H/9P/6//3//f/6//T/8v/z//f/+//8
//v/+//4//H/7//t/+v/8P/2//n//f////v/+f/5//f/9v/0//P/9P/z//L/8v/x//D/
7f/s//H/9f/3//v/+//9//z/+//5//n/+f/6//r/+f/4//f/+P/5//j/+/8BAP//AAAB
AP7/+//4//X/9//5//3/AQABAAEABgAIAAQABQAFAAMACAAKAA4ADgAMAAoACwAKAAkA
CQAKAAoADQAOAA8AEQARAA4ACwAKAA0ADAAJAAoAEAARABMAFAASAA8ADgAPABAADAAK
AAkADQAPABAADgARABEAEgARAAwACQAHAAUABgAHAAoACwAIAAcABgADAAAA///9//r/
/f///wEAAgD+//7//f/6//n/+f/4//n//P/+/wEABAAAAPn/9v/0//X/9//4//r//v/9
//z//f/7//r/9//z//f/+v/7//7////9/wAAAwAAAP3//P/9//r/+f/5//r/+v/5//n/
+f/9//////8AAP3//f///////v8AAAAA///8//n/+P/3//X/9f/0//T/9//7//z//f/4
//X/8v/v//T/+P/6//z/9v/1//X/9P/y//L/8v/y//j/9v/y//D/7//u/+3/7P/w//H/
8f/x//H/8P/w//H/7//v//H/8f/t/+//8P/w/+//7v/r/+z/8f/z//b/+P/4//j/+f/5
//r/+v/6//r/+P/5//j/9//0//L/8f/x//T/+P/8//7//f/8//v/+v/3//H/7f/m/+n/
6v/p/+n/6P/o/+j/6P/p/+3/7v/v//D/8f/y//P/7P/s/+z/6P/p/+r/6v/r/+z/7f/u
/+//8f/u//L/9P/t/+v/8P/y//b/AQAUACcAOwBYAHoAkgCmALkAtACUAHEAWgBCAB8A
/f/t/+b/3//j/+z/7v/x//P/8P/o/+b/6f/t/+//8v/x//H/7v/r/+v/6//r/+v/7P/q
/+n/6//n/+X/5f/q/+z/7f/v//H/8f/x//L/7//u/+v/6v/t/+3/6//r/+3/7//u/+3/
6v/n/+T/4v/n/+v/7//z//L/8//y//X/+P/z//H/7//x//H/8f/x/+//7f/t/+3/7P/r
/+//8P/u//H/8//z//L/8P/w/+z/7v/w//X/+P/7//v//P/8//3//v///wEACAAIAAgA
CgAJAAYAAQAAAAEA///+//z/+//5//n/+//+//z//P/9//n/9//0/+7/8P/x//P/8//1
//X/9v/3//b/9f/2//X/8//x/+//6//q/+v/6//q/+r/6//s/+z/7P/s/+v/6P/s/+//
8f/1//P/8v/y//L/8P/r/+r/6v/n/+f/5v/m/+j/5f/i/+H/5P/m/+b/5f/k/+T/4v/i
/+T/4f/j/+X/6P/p/+z/8f/u/+3/7f/u/+7/7f/t/+3/7f/t/+v/6v/s/+3/8P/x//D/
8v/y//H/7v/r/+r/6f/m/+X/4//i/+b/6//t/+//8f/x//H/8f/v/+7/6//o/+T/4//j
/+L/4P/g/+D/4P/q//D/8P/u/+z/6v/o/+n/6f/o/+f/5//m/+b/5//l/+X/5//n/+T/
5//p/+r/7f/u/+3/8P/x/+//7v/s/+z/7P/t/+3/7f/s/+v/6v/r/+3/7f/t/+n/5v/k
/+P/5//s//H/9P/x/+7/6//o/+v/6f/p/+b/5P/k/+L/4f/h/+L/4//k/+H/4//i/+H/
4f/h/+H/4f/g/+L/5P/i/9//3v/c/9v/2//b/9v/2//d/9b/1P/c/+H/5//o/+z/7v/r
//b/DwAnADwAVgBwAIgAnwCqAKYAkwB6AFwAPwAjAAUA8P/h/9n/2v/e/9//4f/i/+D/
4P/j/+f/8f/v/+v/6P/i/9//3//f/9//3v/g/9//3//g/93/3P/d/9z/3P/b/9v/3f/d
/93/3v/c/9z/2v/a/9//4f/h/+P/4//l/+T/4//k/+X/5v/o/+X/4//h/9//4P/h/+D/
4//p/+f/6P/p/+f/5f/j/+H/4v/j/+b/6f/j/9//4P/e/+H/5f/o/+n/6v/q/+z/6v/n
/+T/5P/i/+X/5//q/+z/8P/0//j//f/9//r/9//2//f/9P/v/+7/9P/1//f/+P/5//f/
9//5//r/9v/0//P/8f/x//D/7P/s/+v/6//p/+b/5f/l/+X/6P/p/+z/7f/r/+n/5//j
/+T/5f/l/+T/5P/l/+b/5v/k/+T/4//g/+H/4f/g/+H/3//e/97/3v/e/9v/3P/e/+H/
4//k/+b/5f/f/9n/1f/X/9j/1//V/9f/2P/X/9j/1f/R/9L/0//U/9X/2P/d/9//4f/k
/+j/4//f/9z/2f/Z/9n/1//W/9n/2//f/+H/3//i/+P/4//e/9n/1v/T/9f/2f/a/9z/
2//d/9z/2//d/93/3f/d/93/3v/d/9z/0//P/8z/yP/M/9D/1P/Y/9v/3v/f/+D/3f/a
/9z/3P/c/9z/3P/b/9n/1//V/9L/0P/P/9L/1f/a/93/2v/d/9//4P/e/97/3P/e/9//
3f/c/9r/2P/Y/9n/2f/Z/9j/1//W/9v/3//h/+P/4P/e/93/3f/e/+D/4v/i/+L/4v/i
/+L/4v/f/97/2v/Y/9j/1v/V/9L/0v/S/9L/0//X/9j/2f/b/9v/2//b/9b/1v/W/9L/
1f/W/9b/1//Z/9n/2f/Z/9f/1P/S/9D/yf/D/8b/wv/A/8v/3P/1/xMALABIAGYAhACX
AJ4AmACLAHYAWAA1ABcA/f/k/9X/y//I/9L/2//X/9b/2P/c/9v/2f/Z/9n/1//W/9L/
z//P/8//z//R/9T/1P/V/9P/z//N/83/zv/O/83/zf/P/8//z//Q/9P/1P/T/9T/0f/P
/8v/yf/Q/9X/1//Z/9b/1f/U/9T/1v/X/9j/2f/U/9P/0P/R/9n/1//Y/9n/2P/X/9b/
1f/b/w==
         </WaveFormData>
      </LeadData>
      <LeadData>
         <LeadByteCountTotal>10000</LeadByteCountTotal>
         <LeadTimeOffset>0</LeadTimeOffset>
         <LeadSampleCountTotal>5000</LeadSampleCountTotal>
         <LeadAmplitudeUnitsPerBit>4.88</LeadAmplitudeUnitsPerBit>
         <LeadAmplitudeUnits>��V</LeadAmplitudeUnits>
         <LeadHighLimit>2147483647</LeadHighLimit>
         <LeadLowLimit>268435456</LeadLowLimit>
         <LeadID>II</LeadID>
         <LeadOffsetFirstSample>0</LeadOffsetFirstSample>
         <FirstSampleBaseline>0</FirstSampleBaseline>
         <LeadSampleSize>2</LeadSampleSize>
         <LeadOff>FALSE</LeadOff>
         <BaselineSway>FALSE</BaselineSway>
         <ExcessiveACNoise>FALSE</ExcessiveACNoise>
         <MuscleNoise>FALSE</MuscleNoise>
         <LeadDataCRC32>3210475629</LeadDataCRC32>
         <WaveFormData>
FgAWABYAFgAYABgAGAAYABwAHgAgACIAIwAkACUAJgAnACgAKQAqACwALgAwADIAMwA0
ADUANgA6ADwAPgBAAEMARABFAEYASABKAEwATgBQAFIAVABWAFcAWABZAFoAYABkAGgA
bABuAG4AbgBuAHEAdAB3AHoAewB8AH0AfgCBAIIAgwCEAIIAggCCAIIAfAB+AIIAggCA
AH4AewB6AHkAeAB2AHQAcgBwAG0AagBnAGQAYQBeAFsAWABVAFIATwBMAEkASABHAEYA
QgBAAD4APAA5ADYAMwAwAC8ALgAtACwAKwAqACkAKAAnACYAJQAkACIAIAAeABwAHAAc
ABwAHAAcABwAHAAcABkAGAAXABYAFgAWABYAFgAWABYAFgAWABYAFgAWABYAFAAUABQA
FAASABIAEgASABQAFAAUABQAFwAYABkAGgAcABwAHAAcABUAEAALAAYACAAIAAgACAAK
AAwADgAQAA8ADgANAAwADAAMAAwADAAOAA4ADgAOAA0ADAALAAoADAAMAAwADAAOAA4A
DgAOAA0ADAALAAoACwAMAA0ADgALAAoACQAIAAkACgALAAwACwAKAAkACAAKAAoACgAK
AAkACAAHAAYABgAGAAYABgAIAAgACAAIAAUABAADAAIABAAEAAQABAACAAIAAgACAAQA
BAAEAAQAAwACAAEAAAACAAIAAgACAAAAAAAAAAAAAgACAAIAAgABAAAA///+/wAAAAAA
AAAAAQACAAMABAACAAAA/v/8////AAABAAIAAgACAAIAAgD///7//f/8//z//P/8//z/
/v/+//7//v/9//z/+//6//z//P/8//7//v/8//z//f//////AAAAAAEAAwAGAAYABwAJ
AAwADAALAAwADgAOABAAEgAUABUAEwASABEAEAARABAAEAAQAA4ACgAJAAgACAAHAAcA
BwAHAAUABQAFAAQAAgABAAEAAQABAP////////3/+//7//n/9v/y//D/8f/y//P/9f/z
//T/9P/y//T/9P/0//T/8//0//X/9f/1//X/9P/0//D/8f/u/+v/6//u//H/9/8AAAQA
DwAkADQAPwBNAF0AagBvAGkAXwBXAE8ARwA/ACwAGAAJAPv/9f/1//L/7v/s//D/9P/z
//X/+f/5//f/9P/0//P/8//x//H/8f/x//D/7//x/+//7//t/+3/7f/t//D/8f/x//D/
7//x//H/8f/x/+//8v/w//D/7//w//L/8v/y//L/8//0//X/9v/2//b/8//x/+7/7P/t
/+7/7//y//T/9P/y//L/8f/y//P/8v/z//P/8//z//b/+f/9//7//f/+//7//v/+////
AQAFAAQABAAEAAMABAAFAAcACAAHAAcABwAIAAkACAAJAAoACwALAAsADAAKAAoADAAN
AAsACwALAAsADAAMAA0ADgAPAA4ADwAQAA0ADAALAAkACAAGAAUABAABAAAA/f/7//z/
/P/+/wAAAAACAAIAAQACAAMAAgABAP3//v/9//v//P/7//z//f/9//////8AAAEAAQAA
AAAA///9//z/+//9//v/+//7//r/+//7//z//v/+//7//v8AAP7//v////7//P/7//n/
+v/6//j/+P/5//n/+v/4//j/+v/9//3/+f/5//n/+f/7//z/+//7//j/+P/3//b/9v/3
//f/9v/2//n/+v/5//r/+v/4//T/9P/0//P/8f/x//L/8v/y//P/9v/3//j/+P/2//P/
8v/x//D/8v/y//D/8P/v/+//7//w//L/8//1//j/+P/5//v//v/+////AAACAAEAAAD/
//7////+//7//v8AAAAA/v/9//z/+//4//j/+f/6//r/+//5//X/8f/v/+//7v/s/+v/
7f/t/+3/6//q/+n/5v/j/+X/5//o/+j/5f/k/+P/4v/j/+P/5P/k/+P/5P/l/+b/4//j
/+P/4//j/+H/4f/g/+z/5v/h/97/3f/f/97/4f/n//D/+P8HABgALAA9AE0AYwBuAGsA
ZQBfAFEAPwAzACcAGAAMAAMA+//3//f/8v/q/+r/7v/u/+f/4f/h/+L/4f/f/+D/4v/j
/+L/4//m/+f/5//n/+b/4//i/9//3//f/9//4v/i/+H/3//d/9//4f/j/+X/4v/k/+H/
4P/f/+D/4v/i/+L/4v/j/+T/4//k/+T/5P/k/+X/5f/m/+f/6P/p/+z/7v/u/+z/7P/r
/+z/7f/s/+v/6//r/+v/6v/r/+3/7P/u//D/8f/y//H/8f/y//X/9//4//n/+f/8//3/
//8AAP3//f/9//7//v/8//z//P/9//3//f/+//7//v8AAAEAAAD///7//f/7//r/+v/6
//n/+P/5//r/+v/6//r/+f/1//L/8P/u/+//8P/v/+//7v/s/+z/7P/q/+z/7P/r/+z/
7f/s/+v/6f/s/+3/7f/r/+n/6f/p/+T/5f/k/+T/6P/p/+n/6v/s/+v/6//r/+3/6//r
/+v/6v/r/+v/7P/q/+j/5v/k/+b/5P/k/+X/5v/m/+f/5//p/+r/6f/q/+z/6//r/+j/
6P/q/+3/7f/t/+3/7f/t/+3/7P/p/+f/5P/k/+P/4v/j/+X/5v/m/+T/5//o/+f/6P/q
/+r/6P/q/+r/6f/n/+T/5P/j/+L/5P/i/9//3v/d/9z/4P/g/97/3v/h/+H/4f/i/+L/
4//l/+j/6P/p/+v/7v/v//H/8//2//P/8v/x//D/8f/w//D/8P/y//L/8P/v/+7/7f/q
/+r/6f/o/+b/5f/p/+n/6f/r/+f/5P/g/93/4P/h/+L/4f/g/9//3P/Z/9n/2f/Y/9b/
1P/U/9T/1P/W/9f/2f/a/9j/2P/Y/9j/2P/Z/9r/2//Z/9f/1//W/9z/1v/T/9T/1f/X
/9r/2f/X/+D/8v/9/wgAHAAtADsATQBgAGcAXQBVAEsAPwAzACkAHAAMAP//9f/v/+v/
6v/g/9z/5v/q/9//2//f/9//3f/a/9r/2//b/9n/2f/a/9v/2//b/9n/1//X/9X/1v/X
/9j/3P/c/9v/2f/X/9b/1f/U/9P/0//W/9T/1P/U/9T/1f/U/9X/1v/Y/9r/2f/a/9r/
2v/b/93/3v/g/+L/4v/i/+T/4f/g/93/3P/e/+L/5v/o/+n/6f/p/+n/5//p/+z/7P/q
/+r/6f/o/+r/6//t//H/9P/2//j/+f/3//X/9P/y//L/8//0//b/+v/6//z//v/7//n/
9//2//j/+v/+/wEAAAD///7//f/9//z//P/8//v/+v/7//z/+f/4//f/9f/3//b/9v/2
//T/9P/y//H/7//u/+//8P/x//T/9f/1//L/8f/u/+v/6f/s/+3/7f/s/+n/6P/n/+j/
6//s/+7/7f/t/+z/7P/q/+n/6f/p/+3/6//r/+v/6//r/+r/6v/r/+z/7f/u/+7/7P/s
/+3/8P/w//H/8f/1//b/9f/2//T/8f/v/+r/6v/s/+//7//x//P/9f/3//b/9P/w/+3/
7f/u/+7/7v/u/+//7//u/+z/7//w/+//8f/y//H/7v/v//D/8P/v//D/8v/z//T/8P/y
//T/8v/w//D/8P/w//D/8//0//P/9P/0//P/8v/y//L/8//1//j/+f/7//7/AgACAAMA
BAAGAAUABAADAAIAAgACAAMABAACAAAA/P/5//f/9f/x//D/8//0//T/9f/3//X/8//z
//H/8P/u/+3/7//v/+//7f/r/+v/6f/n/+n/6f/o/+b/6f/q/+v/7P/r/+v/7P/s/+j/
5v/k/+L/4P/h/+L/4//j/+H/4f/g/+D/4v/j/97/2f/Z/9r/2//j//D/+P8DABQAJgA5
AEsAXQBmAF0AUwBRAEcANwAtACMAFAAEAP//+f/x/+//8v/w/+7/8P/u/+3/8//3//b/
8//v/+7/5v/h/9r/1f/b/9//4v/l/+P/4f/h/9//3f/d/93/4P/h/+H/4P/f/+H/4f/h
/+H/5P/o/+f/6P/p/+r/7P/s/+v/6v/q/+r/7v/w//H/8v/v/+//7v/u//D/8v/0//j/
+P/4//b/9v/z//T/9f/0//P/8//z//P/8f/z//b/9v/1//b/9v/2//f/+f/8/wEA//8A
AAEAAQADAAMABAAEAAQABQAGAAgACQAIAAkACgALAAsACwAMAAsACgALAAsADQAPABEA
EwASABAADwAOAAgABAACAAAA///+//3/+//4//b/9f/0//b/+P/4//n/9v/0//T/9P/0
//b/9v/1//T/8//w/+3/7v/y//T/9f/1//P/8//z//H/8//z//T/9v/3//f/+P/6//n/
+f/5//j/9f/0//P/9//5//r//P/6//r/+v/6//j/9P/y//H/8v/y//P/8//1//b/9f/2
//b/9f/1//L/7//w//L/8f/y//P/9P/1//j/+P/2//X/8v/y//H/8P/w//H/8f/w/+//
8f/x/+//8f/y//H/7v/w//D/7//t/+7/8P/x//L/8v/0//j/+v/3//T/8f/u//D/8P/u
/+7/7f/t/+3/7v/s/+3/7//y//D/8f/z//b/+f/7//3/AAABAAIAAwAEAAAA/v/9//z/
/v/+//z/+//4//f/9P/0//T/9P/z//P/8//x/+//7//x//L/8v/z//D/7f/q/+X/5v/n
/+b/5f/n/+n/6v/q/+n/6P/n/+b/5f/l/+b/5v/l/+b/5//o/+j/6f/q/+v/6//p/+n/
6P/q/+r/5//m/+P/4//g/+P/7//6/wAADQAcACQAKwAzAEUAWgBhAFkATwBNAEUAMQAl
ACAAFgAJAP//9//3//7/+v/0//T/9P/z//P/9f/z//H/7v/u/+//7//t/+3/7f/t/+z/
6//u/+3/7v/t/+7/7//w//T/9P/z//H/7//x//H/8f/x//P/9v/0//T/8//0//b/9v/1
//T/9P/0//X/9v/2//b/9v/3//f/+P/2//b/9v/4//j/+P/2//b/+f/8////AAD7//n/
9//1//f/+f/8//z/AAACAAMABAADAAMABAAHAAcACAAJAAkACQAJAAoACgALAA0ADwAS
ABEADgANAAwADAANAA4AEAAOAA4AEAARABIAEwAUABUAFQAUABQAFAAPAAwACwAKAAwA
DAAMAAsADAAMAA0ADgAOAA4ADAALAAUAAgABAAAA/v8AAAAA//8AAAEAAAD///7/AgAE
AAUAAgD///7//f/9//////8AAAEAAQAAAAAAAwADAAQABQAGAAMAAgABAAUABwAIAAoA
CgAKAAoACgAKAAgACAAJAAgACAAJAAkABwAGAAMAAgAEAAMAAwAAAAEABAAIAAkACgAL
AAwADQAKAAgABAABAAIABAAFAAYABgAHAAcABgAGAAkACgAJAAoACgAIAAQABwAIAAgA
BwAFAAYABgAGAAQAAgAEAAgACgAJAAgABwAGAAYABgAEAAQABwAHAAcACAAGAAcACQAM
AA0ADwASABYAFAATABIAEgASABIAEgASABIAEgATABQAFQAWABUAFQAWABUAEgASABAA
EAAPAA8ADgALAAgABwAIAAgABwAHAAcABwAHAAUABwAHAAUAAwAFAAUABAACAAAA/v/8
//r/+f/5//r/+v/5//r/+//8//z//f/+////AQD//////v/+//z/+//6//3////8//n/
/f8GAA4AGwAsADwATQBjAHMAfgB3AGkAXwBVAFEAUQBLAD4ANAArAB0AEwARABAACgAK
AAwADgANAA0ACwAKAAcAAwACAAEAAQD/////AgADAAMAAwAFAAUABwAHAAcABwAHAAoA
CQAJAAgABwAFAAMAAQD//wEABAACAAIAAwAEAAYABgADAAIAAgACAAYACAAJAAoACAAJ
AAkACgAIAAYABAAEAAUABgAFAAYABAAGAAgACAAJAAkACQAJAAkACwAOAA4AEQASABIA
EgAUABUAFwAbABsAHAAdAB0AGgAZABkAGAAZABsAHQAgACIAIAAgACAAHQAbABkAGAAa
ABoAHAAdABsAGwAbABsAHAAcAB0AHgAaABgAGAAYABkAGAAXABUAFwAYABoAHAAeAB4A
HAAbABUAEAANAAoABwAIAAcABQAGAAcABgAFAAQACAAKAAsACgAHAAYABQAEAAcACAAK
AAoACQAHAAYACAAHAAcABwANAA0ADwARAA8ADwAOAA4ADQAMAAsACgAHAAQAAwADAAcA
CAAKAAsACwAKAAcABgAHAAcACAAGAAQABgAJAAkABgAFAAQAAwAGAAYABAADAAMABAAE
AAQAAgADAAMAAgD9///////9/wQACgAOABAADAAIAAMA/f/7//z//P/8/wIAAAACAAgA
BgADAAAA/f/6//z//P/6//r//P/9//7/AAD+////AQAEAAIAAwAFAAgACgALAAwADgAP
ABAAEQASAA8ADAAKAAgACQAKAAkACQAIAAcABAAEAAQABAADAAMABQADAAEAAQABAAAA
/v/9//v/+f/3//P/9P/1//T/8//z//P/8v/w//L/8v/y//L/8//z//T/9P/y//L/8v/y
//D/8f/y//P/8f/v/+//7v/u/+z/5//i/+X/6f/s/+//9f/+/wgADwAgADIAQwBTAGEA
aABnAGcAYwBdAFUARwAxABwAFAAJAPv//f8DAPz/+P/+/wQA+v/v//P//f/7//f/8v/w
//L/8//y//P/8f/x//D/7//v/+3/7f/r/+3/7f/t//D/8//z//L/8f/u/+3/7P/r/+z/
8P/v//D/8f/y//T/9P/x//D/8P/w//P/9P/0//T/9//5//r//P/4//b/9P/0//f/+P/3
//j/+v/8//7//v/7//v/+//7//3///8CAAIAAwAEAAQABAABAP///v///wEABAAHAAkA
BgAFAAUABAACAAMABAAGAAkACAAJAAoACwALAAsADAALAAoACwALAAwADQAOAA8ADwAO
AA4ADgAKAAgACAAIAAgACAAIAAcABwAGAAYABgAHAAgABwAHAP3/9v/x/+z/7//y//P/
8//3//n/+f/5//f/+v/7//v/+f/3//f/9//0//X/9P/0//j/+f/5//r/+v/5//n/+f/6
//f/9v/1//b/9//3//j/+P/4//j/+P/6//j/+P/5//7/AAADAAUAAgD+//j/9P/y//H/
8f/u/+7/8P/z//P/9f/3//n/+//6//r/+P/3//r//P/9//7//P/9//3//P/3//n/+f/3
//z//v/+//z//v/+//3/+////wIABAD+//T/9P/0//T/9P/4//j/9v/2//j/+f/6//z/
+f/5//r//P/7//v//P/+//7///8AAAIAAAAAAAAAAAACAAIAAwAEAAEAAAD9//v//v//
//7/AAD+//7//f/9//3/+//5//n/+//6//j/9//4//n/+v/5//f/9//1//P/8P/v/+3/
6v/r/+z/7f/u/+//7//w//D/6v/o/+b/5P/m/+n/7P/v/+3/6//r/+r/7v/s/+n/6P/p
/+X/6P/x//X/8P/u//3/FgAsADkASwBjAHAAawBjAGUAYQBTAEUAOQAuACAAEQAFAP3/
//8CAP7/+v/8//7/+//3//f/+v/5//f/+P/2//X/8v/x//T/9f/1//X/9v/1//b/9f/0
//P/8v/0//T/8//x/+//8f/z//X/9//0//b/8//y//b/+P/7//z//f/+/wAAAgD+//r/
9f/w//P/9f/2//j/9//2//X/9v/3//j/9//4//r//P/+//7/+//7//v/+//9////AgAC
AAIAAgABAAAAAwAFAAgADQALAAoACQAHAAoACwANAA4AEAARABIAFAARAAwACQAGAAgA
CQAKAAwADQAOABEAEwAVABUAFQAVABMAEAAOAAwADQAMAA0ADgANAAwACwAJAAsACgAK
AAoABwAGAAMAAQABAAAAAQACAAMABgAHAAcABQAFAAMAAQD+/wAAAAD///v/9//1//P/
8//3//n//P/5//f/9P/y//T/9f/3//n/+//5//n/+f/8//3//f/+//7//v/+//7////+
////AQD///7//v/9////AAD//wAAAQABAAIAAAD+/wAAAwADAP7//f/8//v//v/+//z/
+//9//7//v/+//7///////7/+//9//3/+//9//7//f/6//z//P/7//n/+f/4//j/9v/4
//b/9v/2//b/+P/4//b/9v/5//n/+f/6//v//f8AAAQAAwADAAQABgAFAAUABQAGAAkA
CgALAAwACAAGAAUABAAEAAQAAgABAAIAAQD+//7//P/8//v/+//8//v/+v/7//z//P/7
//v/+//7//v/+f/4//f/9P/x/+//7//u/+z/7v/w//L/9P/z//P/9P/0//T/9P/0//T/
8v/z//T/9f/0//H/8P/u/+T/7v/3//b/7//p/+j/6//z//j//P8DABYAMABJAFMAYQBw
AG8AYQBdAFUAQQA1ADEAKgAeABMACQADAP///v/6//b/9v/0//H/7//x//T/8//x//L/
9P/1//T/9f/1//X/9P/z//P/8f/x/+//8f/x//H/9P/3//f/9v/1//b/9//4//n/+//+
//z//P/7//z//v/+//r/9v/z//D/8v/0//X/9v/0//X/9f/2//j/+P/4//r//P/8//r/
+v/6//z//v/+////////////AAADAAcACAAJAAoACgAKAAwADQAPABMAEQAQAA8ADQAO
AA8AEQASABQAFQAWABgAGAAWABYAFgAVABUAFQAWABMAEgATABMAEwATABMAEwAVABQA
FAAUABIAEAAQABAADAAKAAgABQAHAAYABgAGAAYABgAEAAMAAQAAAAEAAgABAAIAAQD/
//7//f/6//f/9f/4//n/+f/6//n/+v/7//j/+f/4//j/9//3//b/9v/3//f/+P/5//n/
9//3//f/+v/7//v//P/6//r/+v/6//3//P/9////AAAAAAEAAQAAAAAA/v/+//z/+//7
//j/+f/8/wAAAQD7//n/9//1//f/+P/3//f/9f/2//b/9v/3//n/+v/6//n/+//7//n/
+f/6//n/9v/4//j/9//1//f/+P/4//j/8P/2//n/+v/7//z//P/6//b/9P/4//n/+v/8
////AQAEAAgAAwABAAAAAAABAAMABQAIAAgACAAIAAgABwAGAAYABgAGAAYABAADAAAA
///8//z/AAACAAMABQADAP//+//5//j/9v/z//H/8//z//P/8f/y//P/8v/x//D/7//t
/+r/6//s/+3/7v/t/+3/7v/u/+z/7P/s/+z/7v/v//D/8f/y//H/8v/y/+7/5v/p/+j/
4//j/+j/6//z//z/AgAFABQAKAA5AEkAXQBqAGUAWwBRAEcAPwA1AC8AJgAUAAUA/f/7
//n/+v/4//b/9P/2//X/8//1//b/9f/z//T/8P/v/+z/6//w//P/9f/3//T/7//s/+f/
6P/p/+r/7v/t/+3/7P/r/+v/6//r/+v/6f/s/+r/6v/o/+j/6f/o/+n/6v/s/+7/8P/y
//P/9P/y//H/7//u//D/8P/w//L/8v/y//D/8P/y//T/9v/2//X/9f/1//X/9P/1//f/
9v/3//j/+P/4//v//f8AAAUABwAIAAkACQAHAAcACAAIAAcABwAHAAgACgAIAAgACAAF
AAUABQAGAAgACAAKAAsACgAJAAgABwAJAAgACAAIAAgABgAGAAYAAwACAAEA///9//z/
/P/8//z//P/6//n/+f/4//n/+v/8//7//v/9//r/+f/2//P/8P/y//L/8f/2//f/+v/9
//7/AQACAAQAAAD9//n/9v/5//n/+v/7//3/+//7//v//P/9//3//v/+//7//v/+//7/
/P/8//3//P/8//3//f8AAAAA/v/+//////8AAP7//v8AAAMAAwABAAEAAQABAAIAAgAA
AP//AgAEAAUABgAKAA0ADwAQAAoACwAKAAcACAAKAAoACAAGAAYABQADAAUABgAGAAYA
AgACAAYACgAJAAgABwAGAAYABgAEAAQABAADAAIAAgAFAAcACgAOABAAEQATABYAFgAX
ABgAGgAXABYAFQAUABMAEgASABIAFQAWABUAFQAUABMAEAAQAA8ADgAMAAsACAADAP7/
+//+/wAAAQADAAIAAQAAAP3/+//5//X/8f/z//X/9v/2//T/9P/0//T/9f/1//b/9v/0
//T/9P/0//T/9f/2//f/9//1//X/9P/+//j/6f/m/+v/5//o/+//9/8CAAwAFwAoADIA
NwBFAFsAbABxAG0AYQBVAE0ASQBBADYAKgAZAAEA9//7//z/+v/4//j/+P/7//n/+f/7
//n/9v/2//T/8//w/+//8f/z//T/9f/3//X/9f/z//D/7f/q/+r/7P/t/+3/7f/t/+3/
7f/t/+3/8P/u/+7/7//w//L/8v/y//L/8//0//f/+P/4//j/9//3//b/9v/5//r/+//+
//3//P/5//j/+P/6//z//P/7//v/+//7//n/+//+//7/AwAGAAgACgAGAAUABQAHAAQA
BAAEAAMABAAFAAcACAAGAAcACAAKAAwACgAKAAoACwALAAsADAAOAA4AEAARAA8ADwAP
AA8AEQAQABAAEAAOAAwADAAMAAkACAAHAAUABQAEAAQABAAEAAQAAgABAAAA/v/+//7/
/f/+//3/+//5//n/9//1//X/+P/5//n/+//5//n/+f/1//X/8//y//f/+f/6//z//f/9
//7////9//n/9//1//b/9//3//j/+f/6//v//P/6//j/+P/5//j/+P/5//n/+P/4//b/
9v/3//f/+P/2//j/+v/9//3/+v/5//j/9//4//j/9v/1//P/9P/0//T/9f/3//j/+P/0
//X/9P/x//f/+v/7//r/9//0//D/6//r/+z/7P/s//L/8P/w//L/7//u/+3/7P/w//D/
7v/u/+3/7f/t/+7/7v/v//H/9P/2//f/+f/8//7///8AAAIAAAAAAAAAAAAAAAAAAQAC
AAMABAADAAMAAAD9//j/9v/4//j/9//3//f/9f/z//P/8f/w/+7/7f/q/+n/6P/l/+b/
5//m/+X/5v/n/+f/5v/o/+j/6P/o/+j/5//n/+b/5v/m/+b/5v/m/+f/6P/p/+v/6f/p
/+j/6v/m/+f/5P/d/93/5v/p/+3/+P8AAAkAHAAyAEUAVwBpAHYAcwBhAFMATQBDADUA
HwAOAAQA+f/x//P/8//w/+7/8P/w//D/8f/v/+//8f/v/+z/7P/r/+v/6f/p/+j/6f/p
/+n/7P/r/+z/6//r/+v/6//u/+3/7f/s/+v/6//r/+v/6//r/+7/7P/s/+z/7P/t/+z/
6f/o/+j/6P/s//D/8//2//T/8//x//D/8f/y//P/9v/0//T/8v/y/+//8P/x//D/8f/z
//X/9//2//f/+f/4//f/+P/4//j/+f/7//7/AwACAAIAAgABAAMAAwAEAAQABwALAA8A
FAASAA4ADAAKAAYABQAEAAQABAAEAAYABwAHAAcABwAHAAYABAADAAIAAgAAAAAAAAAB
AAAA///9//3//P/8//z//P/8//r/+f/4//b/9v/2//j/+v/6//n/+f/5//f/9f/2//r/
/P/9//3/+//7//v/+f/7//v//P/6//n/9//2//P/8f/w/+//8//x//H/8f/y//P/8//0
//b/9v/2//b/+P/2//b/9//2//b/9//3//j/+P/2//b/+P/3//f/9P/0//b/+f/5//f/
9//3//f/+f/6//n/+f/4//j/9//2//b/9//3//b/9v/5//r/+f/6//r/+P/0//T/9P/z
//H/7v/u/+3/7P/0//L/8v/x//D/7//u//L/8v/w//D/8f/x//H/8v/w//H/8//2//j/
+f/7//7/AQADAAUACAAHAAYABQAEAAUABAAEAAQAAQAAAP3/+//8//v/+P/4//b/9v/1
//X/9//1//P/8//y//D/7f/r/+z/7f/u/+3/7P/r/+j/5f/n/+f/5v/k/+T/5P/k/+T/
5//n/+j/6P/m/+b/5v/m/+T/5f/m/+f/5//l/+X/5P/k/+T/5f/k/+f/6//o/+X/5//i
/+r///8KABIAHwAzAEsAXABhAF0AVwBNAD8ANQArACAAFAAFAPX/7f/x//D/6v/q/+z/
7P/p/+n/8f/x/+//7P/s/+r/6f/m/+X/5P/l/+X/5f/n/+X/5f/j/+b/5//o/+z/6//p
/+b/4//k/+X/5v/n/+j/7P/r/+z/7P/s/+3/7P/s/+z/7f/u/+7/7v/t/+z/7P/t/+3/
7v/v//D/8f/0//H/7v/p/+b/6f/s/+//8P/s/+v/6v/p/+z/7//z//T/9f/2//b/9v/z
//P/9P/3//n//P///wEAAQABAAIAAgACAAMABAAGAAUAAgABAAAAAQADAAUACAAKAAoA
DAANAAsACQAHAAUAAwACAAIAAgACAAIABAAGAAMAAAD9//n/+f/4//j/+P/2//b/9P/z
//P/8v/z//T/8v/0//T/8//z//P/8f/v/+v/7v/v/+//8f/v/+//7//v//H/8f/y//b/
9//3//j/8v/t/+n/5f/p/+f/5//n/+v/7f/u//D/8P/w//D/8P/v/+z/6//r/+7/7v/v
/+//7v/u/+z/7P/u/+3/7f/q/+3/8P/0//X/8f/x//H/8f/u/+z/6P/l/+b/6P/p/+r/
6P/p/+n/6P/n/+v/7f/t/+3/7v/t/+r/6f/o/+b/4//m/+j/6f/q/+j/6v/q/+r/5v/m
/+b/5v/m/+b/6P/o/+b/5v/l/+X/5f/m/+f/6f/s//D/8P/x//P/9v/2//f/+P/6//n/
+P/3//b/9//2//b/9v/3//j/9//3//P/8f/t/+z/7v/u/+3/7f/t/+v/6f/p/+v/6v/o
/+f/5f/l/+X/4//l/+X/4//h/+H/4f/g/97/3v/e/97/3v/g/+H/4//k/9//3v/d/9z/
3v/f/+D/4f/i/+H/4v/i/9j/2P/b/9z/1//T/9T/1f/Z/+D/6P/x//z/BgAXACkAOQBK
AFMATQBFAD0ANQArACEAGAAOAAMA8f/l/+f/7P/o/+T/5v/m/+P/5f/n/+b/4//f/97/
3//h/+H/4//j/+P/4v/h/97/2//a/9f/2v/b/9z/4P/h/+H/4P/f/9//3//f/9//3//i
/+D/4P/i/+T/5//o/+X/4v/g/97/3//g/+D/4P/i/+P/4//k/+X/5v/n/+r/6//s/+v/
7P/u/w==
         </WaveFormData>
      </LeadData>
      <LeadData>
         <LeadByteCountTotal>10000</LeadByteCountTotal>
         <LeadTimeOffset>0</LeadTimeOffset>
         <LeadSampleCountTotal>5000</LeadSampleCountTotal>
         <LeadAmplitudeUnitsPerBit>4.88</LeadAmplitudeUnitsPerBit>
         <LeadAmplitudeUnits>��V</LeadAmplitudeUnits>
         <LeadHighLimit>2147483647</LeadHighLimit>
         <LeadLowLimit>268435456</LeadLowLimit>
         <LeadID>V1</LeadID>
         <LeadOffsetFirstSample>0</LeadOffsetFirstSample>
         <FirstSampleBaseline>0</FirstSampleBaseline>
         <LeadSampleSize>2</LeadSampleSize>
         <LeadOff>FALSE</LeadOff>
         <BaselineSway>FALSE</BaselineSway>
         <ExcessiveACNoise>FALSE</ExcessiveACNoise>
         <MuscleNoise>FALSE</MuscleNoise>
         <LeadDataCRC32>332880841</LeadDataCRC32>
         <WaveFormData>
0P/Q/9D/0P/O/8z/yv/I/8X/xP/D/8L/wP/A/8D/wP/C/8L/wv/C/8L/wv/C/8L/wf/A
/7//vv+7/7r/uf+4/7b/tv+2/7b/sv+w/67/rP+p/6j/p/+m/6L/oP+e/5z/mv+Y/5b/
lP+Q/4z/iP+E/4L/gP9+/3z/ev94/3b/dP9y/3L/cv9y/2//bv9t/2z/av9u/3L/dv94
/3j/ef96/3v/fP+B/4T/h/+K/43/kP+T/5b/m/+e/6H/pP+o/6z/sP+0/7j/vP/A/8T/
yP/K/8z/zv/Q/9L/1P/W/9n/3P/f/+L/5P/k/+T/5P/l/+b/5//o/+r/6v/q/+r/7P/s
/+z/7P/u/+7/7v/u/+z/7P/s/+z/6v/q/+r/6v/s/+z/7P/s/+7/7v/u/+7/7v/u/+7/
7v/r/+r/6f/o/+7/8v/2//r//v8CAAYACgAMAA4AEAASABEAEAAPAA4AEQASABMAFAAX
ABgAGQAaABoAGgAaABoAHAAcABwAHAAeAB4AHgAeABwAHAAcABwAHAAcABwAHAAdAB4A
HwAgACIAIgAiACIAJAAkACQAJAAiACIAIgAiACAAIAAgACAAHgAeAB4AHgAfACAAIQAi
ACAAIAAgACAAIgAiACIAIgAiACIAIgAiAB8AHgAdABwAHQAeAB8AIAAiACIAIgAiACMA
JAAlACYAJQAkACMAIgAhACAAHwAeAB8AIAAhACIAJAAkACQAJAAiACIAIgAiACIAIgAi
ACIAIwAkACUAJgAjACIAIQAgACIAIgAiACIAJAAkACQAJAAmACYAJgAmACUAJAAjACIA
IAAgACAAIAAiACIAIgAiACIAIgAiACIAIgAjACMAJAAmACYAJgAnACkAKgArACwALQAu
AC4ALwAxADIAMgAzADQANAA1ADUANgA0ADIALwAvACsAKAAlACMAIAAeAB0AGgAaABkA
GQAYABYAFgAXABgAFgAWABQAGAAbAB0AHwAiACIAIgAiACIAIQAgACAAIgAiACIAIgAi
ACMAIwAjACMAIwAjACQAJAAmACYAJgAnACcAJwAnACUAKQAsADEANAAwAC4ALQAvACgA
HgAPAPn/4v/R/8D/q/+e/53/n/+Z/4//k/+l/7f/wv/R/+X/8P/2//z/AwAHAAsAEAAW
AB8AIwAjACMAIwAjACMAIwAjACMAJQAlACUAJQAmACYAJgAmACYAJgAnACcAJwAnACcA
JwAnACcAJwAoACYAJgAmACYAJQAlACUAJAAlACYAJwApACkAJgAlACQAIwAjACQAJAAk
ACQAJAAkACIAIgAiACIAIwAjACMAIwAjACIAIgAiACEAIQAhACEAHwAeAB4AHgAeAB0A
HQAdAB8AIAAgACAAHwAgACEAIgAgACAAIAAgACAAIAAgACAAIAAgACAAIAAfAB8AHwAg
ACAAIAAgACAAHgAdAB0AHAAcABwAHQAdABsAGwAcABwAGwAaABkAGQAXABgAGAAYABkA
GQAZABoAHAAcAB0AHgAdAB0AHQAcABkAGQAaABoAGQAYABgAGAAYABkAGgAaABsAGwAa
ABoAGAAYABgAGAAYABgAGAAYABcAGAAZABkAGQAZABgAGAAZABoAGwAcABsAGwAbABsA
GwAbABsAGwAbABsAGwAbABkAGQAZABkAGQAXABcAGAAZABoAGgAZABgAGAAZABkAFwAW
ABYAFwAXABYAFQAVABUAFQAUABQAFgAWABYAFgAUABQAFAAUABUAFQAWABYAFgAYABYA
FgAWABYAFAAUABUAFQAWABYAFgAWABkAGQAaABsAGgAcAB4AHwAjACUAJgAmACQAIwAh
ACAAHgAcABkAFgAUABMAEAAOAA0ADAAKAAkACwAKAAoACQAHAAUAAgABAAEABAAEAAYA
CAAKAA0ADwAQABAADwAOABAAEAAPAA4ADgAOAA4ADgAQABAAEQARABMAEwATABMAEQAQ
ABEAEAAOAA0ADQANABMAFQAZABwAHwAcABgAFgATAA8ADgAGAPX/3//M/7v/pv+T/4r/
i/+F/3n/c/99/4//nf+q/7//1//g/+T/6P/t//H/9//8/wAAAwAFAAgACQAKAAsADAAN
AA4ADwANAA0ADQANAA4ADgAOAA4ADAAMAA0ADQANAA0ADQANAA0ADQANAA4ADgAOAA4A
DgARABEAEQAQAA8ADgANAA0AEQAOAA0ADAAJAAkACgAKAAoACgAKAAoACgAKAAoACgAJ
AAkACQAJAAkACAAIAAgABQAFAAUABQAHAAYABgAGAAQAAwADAAMAAQACAAIAAgACAAIA
AgACAAEAAAD///7/AAAAAAAAAAD+//7//v/+//3//f/9//7///8AAAEAAgD/////AAAA
AAEAAgAEAAUAAwADAAQABAACAAIAAgADAAMABAAEAAQAAwADAAMABAAEAAQABQAGAAUA
BQAFAAQABQAFAAYABgAFAAQABAAEAAMAAwADAAIABQAFAAQABAACAAIAAgACAAQABAAE
AAQABAAEAAQAAwABAAEAAAAAAAMABAAFAAYABAADAAIAAQAEAAUABgAHAAkACQAJAAkA
CQAJAAkACQAIAAUABAAEAAMABAAEAAMABAAEAAUABQADAAIAAgADAAUABAADAAMABQAF
AAQABAAEAAQABAAEAAIAAgACAAIABQAGAAMAAgABAAAAAgACAAMAAwACAAIAAgACAAMA
AwAEAAUACAAKAAwADQARABMAFAAUABQAEwARABAADwAOAAwACgAGAAMA/v/6//n/+P/2
//X/9f/0//T/8//2//X/8//z//H/9P/0//b/9P/2//n/+//7//z//P/8//7//v/9//z/
+v/6//r/+v/7//z//v////7//f/8//v//v/+/wAAAAD+//3//f/9//3//////wQABwAK
AAoACAAFAAMAAgD8/+//3f/G/7P/oP+J/3j/df9z/2f/W/9h/3X/h/+S/6H/t//I/8z/
1P/b/9//5f/q//D/8f/z//b/9//4//n/+v/7//z//f////////////3//P/7//r/+v/6
//v/+//7//v/+//7//3//f/9//7//v/+//7//v/+//3//P/6//z//P/8//3//f/6//n/
+P/4//n/+//8//z//P/8//z//P/8//z//P/9//3//f/9//3//P/8//z/+f/5//n/+f/3
//b/9v/2//j/9//3//f/9//4//j/+P/0//T/9P/0//X/9v/3//j/+P/4//j/+P/1//T/
8//y//b/9//4//r/+v/6//r/+v/4//f/9//2//j/+P/5//n/+f/5//r/+v/6//r/+v/7
//3//v/+//7/+//7//v//P/+//7///8AAP7//f/8//r/+f/5//r/+v/6//r/+//8//r/
+//8//z//f/9//z//P/6//r/+v/6//z//P/8//z//P/8//z/+//8//3//f/+//z//P/8
//z//v///wAAAQADAAMAAwADAAAA///+//3///////////8BAP////8AAP//AAAAAP//
/v/+///////9//z//P/9/////v/9//3//f/9//z//P/+//7//v/+/wAAAAAAAAAA/f/7
//r//P/+//z//P/8//z//v/+///////9//z/+//6//z//f///wEAAwAGAAkACwALAA0A
DgAOAAwACwAJAAgACAAIAAcABgAAAP3/+P/0//L/8v/x//H/8f/w//D/7//v/+3/6v/p
/+v/7v/u//D/8v/0//f/+f/6//r/+f/4//r/+v/5//j/+P/4//j/+P/4//j/+f/5//f/
9//3//f/9//2//f/9v/5//n/+v/7//v/+f/9/wIABQAEAAQAAgD9//v/+P/u/9v/xf+w
/6H/jP93/2z/a/9j/1X/Vf9h/3P/g/+U/63/w//M/87/1P/b/+P/5//q//D/9f/3//r/
+//8//3//P/7//r/+f/7//v/+//7//z//P/8//z//f/+/wAAAQABAAEAAQABAP//////
/wAAAQACAAMABAADAAMAAwACAAIAAgACAAMABQACAAEAAAABAAEAAgACAAIAAgACAAIA
AAAAAAAAAAABAAEAAQABAAEAAAAAAAAA/f/9//3//f////7//v/+//7//f/9//3//f/+
//7//v/+//7//v/+//3//P/7//r//P/8//z//P/7//z//f/+/////////wAA///+//3/
/P/7//v//P/8//z//P/9//3//f/9//7//v/9//z/+//7//z//v///wAAAQABAAEAAgAB
AAAAAAAAAP////////7//f/9//7//v////7//v/+//7///8AAAAAAwADAAIAAgACAAIA
AgACAAIAAgACAAIAAQACAAMAAwADAAMAAgACAAQABAAEAAQABwAHAAcABwAFAAUABQAF
AAUABQAFAAUAAwADAAMAAwAFAAMAAwAEAAMABAAEAAMAAAAAAAEAAQACAAIAAwAFAAMA
AgABAAEAAwADAAIAAgACAAIAAgACAAQABAAEAAQAAwADAAQABgAFAAQAAwACAAQABAAF
AAUABQAEAAMAAgADAAMABAAFAAQABgAIAAkADAAPABEAEgAUABUAFQAWABQAEgAPAAwA
CwAJAAUAAgD9//z/+v/5//n/+P/4//f/9//1//L/8f/x//T/9P/2//X/9v/4//n//f/+
//7//v///wAAAAAAAP///v/9//z//P/8//3//f///////////wAAAAACAAIAAwADAAQA
BQAHAAcAAwAEAAsADgAOAA4ADQALAAoACAD9/+X/yP+t/5z/i/92/23/bf9l/1n/V/9j
/3X/hv+Z/7H/xP/Q/9j/3f/l/+3/7v/y//f/+//8//3//v////7///8AAAEAAQABAAEA
AQAFAAYABwAIAAYABgAHAAcABwAHAAcABwAHAAcABwAIAAoACgAKAAoACgAJAAgABgAI
AAgACAAJAAkABgAFAAQABQAFAAYABgAIAAgACAAIAAYABgAGAAYABwAHAAcABwAGAAQA
AwACAAMAAwADAAMABQAEAAQABAACAAEAAQABAAEAAgACAAIAAgACAAIAAgACAAIAAgAC
AAAAAAAAAAAAAAAAAAAAAAABAAEAAQACAAUABgAHAAgABAADAAMAAgAAAAAAAQABAAMA
AwAEAAQABAAEAAQABQAFAAYABgAGAAQAAwACAAIAAgACAAMABAAFAAUABQAEAAQABQAH
AAgABQAEAAQABAAFAAcACQAKAAsACwAKAAoACQAIAAcABgAGAAYABgAGAAkACgALAAsA
DQANAAwADAAMAAwADAAMAA0ADQANAA0ACwALAAsACwALAAsACwALAAsACwALAAsADAAL
AAwADgAMAAwACwAJAAsADAAOAA8ADwAOAA4ADwANAAwACwALAAkACQAIAAgACQAKAAsA
DAAMAAwADAAMAA0ADQAMAA4ADgAMAAwADAAMAAoACgALAAsADAAMAAwADAANAA0ADgAP
ABIAFAAWABcAGAAZABkAGAAbAB0AHgAgAB4AHAAZABYAEQAPAAsACAAIAAgABwAHAAUA
BAAEAAMAAAD9//n/9//6//7///8CAAQABgAJAAsACwAMAAwADAAMAAwACwAKAAoACgAK
AAoACgAKAAsACwANAA0ADQANAAwADAAOAA4AEAAPAA8ADwAPABEAEwAUABkAHAAaABgA
EwAPAA4ACgD7/+P/zv+9/6j/j/+C/33/ef9z/23/d/+F/5f/pP+5/9P/4P/i/+b/7//3
//v/AAAEAAcACQAMAA0ADgAPAA4ADwAQABEADwAPAA8ADwATABQAFQAWABUAFAAUABMA
FAAVABYAFwAVABUAFQAWABYAFgAWABYAFgAVABQAEgASABIAEgATABYAFAAUABQAEwAT
ABQAFAASABIAEgASABMAFAAVABYAFAATABIAEQATABIAEgASABEAEQARABEAEQAQABAA
EAAQAA8ADwAPABEAEgASABIAEAAQABAAEAAQABAAEAAQABIAEgASABIADwAOAA0ADAAL
AAsACwAMAAoACgAKAAoADAANAA8AEAAQABAAEQARABEAEQASABIAFAAUABQAFQAVABYA
FgAWABIAEQAQABAADwAOAA4ADgARABEAEQAQAA0ADQAOAA4ADgAOAA8AEAAQABEAEgAS
ABMAEwASABIAFAAUABQAFAAVABYAFwAYABgAGAAYABcAFQAVABQAFAASABIAEgASABUA
FQAVABUAEwATABMAEwATABMAEwATABMAEwATABMAEQAPAA8AEAARABIAEgARABAAEAAR
ABEAEwASABIAEwASABAADgANABEAEwAUABYAFAASABAADgAOAA4ADgAOAA8AEQASABYA
FAASABAADgAMAAwADAANAA0ADgAOAA4ADgAPAA8AEAARABQAFgAYABkAGQAbABwAHAAd
AB0AHAAcABsAGgAYABYAFQATAA8ADAAHAAYABAADAAMAAgACAAEAAQD///z/+//9/wAA
AAACAAEAAgAEAAUACQAKAAoACgAKAAoACQAIAAgACAAIAAgACgAKAAsACwALAAsACwAL
AAsACgALAAoACgAJAAkACQAJAAsADwAQABMAFgASAA4ADQANAAoAAgDx/9v/xv+1/57/
h/98/3//gf97/3f/f/+P/5v/qP+//9X/3v/i/+j/7f/z//n/+v/6//3/AwAFAAUABQAF
AAgACQAKAAsACgAJAAgABwAKAAoACgAKAAwADAANAA0ACwALAAsACwALAAsACwAMAAoA
CgAKAAoACwALAAsACgAMAAwADAANAA4ACgAIAAYABgAHAAkACgAJAAgABwAGAAgACAAI
AAgACQAJAAkACQAHAAYABgAGAAcABwAHAAcABQAEAAQABAADAAEAAAD//wAAAgADAAQA
AAAAAAAAAAD///7//f/8//3//v///wAAAAAAAAAAAAABAAEAAQACAAIAAgACAAIAAwAD
AAQABAAEAAQABQAFAAUABQAGAAYACAAIAAgACQALAAwADAAMAAoACQAIAAgABgAGAAcA
CAAHAAcABwAGAAcABwAIAAgABQAEAAQABAAGAAcACAAIAAsACwAKAAoACgAKAAoACgAK
AAoACgAKAAkACgALAAsACQAJAAgACAAIAAgACAAIAAwADQAOAA8ACwAJAAcABQADAAMA
AwADAAQABQAGAAcACQAHAAcACAAIAAgABwAFAAUABgAIAAkABwAGAAYABwAJAAgABwAH
AAkACQAIAAgACgAKAAoACgAMAA4ADAAKAAYACAAIAAgACAAIAAgACQAJAAoACgAKAAoA
CgAJAAkACQAKAAwADgAPAA8AEQASABIAEwATABIAEgARABAADgAMAAsACQAFAAIAAQAA
AP7//f/7//r/+v/5//n/9//0//P/8f/0//T/9v/3//r//v8BAAEAAgACAAIAAgACAAEA
AAABAAIAAwAEAAMAAgACAAEAAAD///7//f///wAAAwAEAAMAAQAAAP//AwAFAAUACgAP
ABIAEgAQAAsABQACAAQA+//n/9D/vf+u/5f/gP93/33/e/9t/2v/e/+P/5r/pf+7/9D/
2P/e/+X/6f/t//D/8v/3//v/AAABAAIAAwACAAMABAAFAAUABQAFAAUACAAIAAgACAAG
AAYABwAHAAcABwAHAAcACQAJAAkACgAIAAgACAAIAAsACwALAAoACwAMAA0ADwAOAAgA
BAAAAAIAAwAFAAYABAAEAAQABAACAAIAAgACAAMAAwADAAMAAQAAAAAAAAABAAEAAQAB
AP///v/+//7/AQABAAIAAwAAAAAA///+//7//v/+//7//P/8//z//P/6//r/+v/6//r/
+v/6//r/+//7//v//P/9//7///8AAP7//f/9//z//v/+////////////AAAAAAIAAgAC
AAMAAQACAAIAAgABAAEAAQACAAMABAAGAAgACAAHAAYABAADAAMABAAEAAEAAAAAAAAA
AQADAAUABgAGAAUAAwACAAQABAAEAAQABAAEAAQABAAFAAYABwAHAAcABwAGAAYABwAI
AAkACgAKAAkACAAHAAkACQAJAAkABwAHAAcABwAJAAkACQAJAAcABQAFAAYACQAKAAoA
CQAIAAgACQAJAAsACgAKAAsACQAIAAcABwAGAAUAAwACAAQABAAEAAQABAAGAAYACAAK
AAkACAAHAAYABAAEAAUABQAGAAYABgAGAAgACQALAA0ADQAOAA8ADwATABUAFgAWABkA
GQAYABgAFwAWABQAEgAOAAsABgACAP///v/8//v/+//6//r/+f/5//f/9P/z//T/+P/5
//z//P/+/wEAAwADAAQABAAEAAQABAADAAIAAgACAAIAAgACAAIAAwADAAEAAQABAAEA
AwAEAAcACAAHAAUABAADAP//BQALAA4AEQAUABIADgAJAAMA/v/6/+3/2f/G/7H/nP+F
/3r/ef91/2f/Xf9j/3X/h/+W/6v/xf/U/9j/2v/h/+f/7//2//j/+f/7//7///8AAAEA
AwAFAAcACQALAAsACwALAA4ADgAOAA4ADQAMAAwACwALAAsACwALAAwADQAOABAAEgAS
ABIAEgASABEAEAAOAAwADAAMAA0ADwAMAAsACgALAAsADAAMAA0ADgAPABAADgAOAA4A
DgAPAA8ADwAPAA0ADAAMAAwADQANAA0ADQANAAwADAAMAA4ADQANAA0ACwAMAAwADAAK
AAoACgAKAAsADAANAA4ADAAMAAwADAAIAAgACAAIAAkACQAJAAoACgAKAAoACgALAAsA
DAAMAAoACgALAAsACgAJAAkACAAKAAoACgALAAkACgAKAAoACgALAAwADgAMAAwADQAO
AA4ADQAMAAoADAANAA8AEAANAAwADAAMAAsACwALAAoADQANAAwADAAMAAwADAAMAA4A
DgAOAA4ADQAOAA8ADwAPAA8ADgAOABAAEAAQABAAEQARABEAEQATABMAEwATABAADwAO
AA0ADgAPABAAEQAPAA0ADQAOAA0ADgAOAA0ADAAMAA0ADQAOAA4ADwARABEAEAAPAA8A
DQANAAwADAAOAA4ADgAOAA4ADgAOAA4ACQAKAAsADAANAA4ADAAMAA0ADQAQABAAEAAQ
ABMAEwAUABUAFAAWABgAGQAZABsAHAAcABsAGwAaABoAGQAYABYAFAARAA8ACwAIAAcA
BgAEAAMABAAEAAUABQACAP//+//5//v//v/+/wAAAAACAAUABwAJAAoACgAKAAgACAAH
AAYABwAIAAkACgAIAAgACQAJAAkACQAJAAkACgAKAAwADAAKAAkACQAJAAkABwANABAA
EQAUABQADgALAAsABgD8/+v/1f/A/6//nP+D/3j/d/91/23/af9x/4X/l/+g/7P/zf/a
/9z/5P/t//P/8f/y//b/+//9/wIAAwAEAAUABgAHAAgACQALAAsACwALAAkACAAHAAYA
CAAIAAkACQAHAAcABwAHAAUABQAFAAYABgAGAAYABgAFAAUABQAEAAQABAAEAAUACQAG
AAUABAADAAMABAAEAAQABAAEAAQAAgACAAIAAgADAAMAAwADAAUABAAEAAQAAwADAAMA
AwABAAAAAAAAAAAA////////AQACAAIAAgAAAAAAAAAAAP///v/9//z//v/+//7//v/8
//z//P/8//v/+//7//z//P/8//z//P/7//v//P/8//z//P/9//3//f/9//7//v/8//z/
/P/9////AAAAAAAA/f/9//3//v/+//7///8AAP////////7//f/9//7//v8AAAAAAQAC
AAQABQAGAAYABAADAAEAAAACAAIAAgACAAAAAAAAAAAAAwAEAAUABQAHAAcABgAGAAYA
BgAGAAYABQAFAAUABQAFAAUABQAFAAcABwAHAAcABwAHAAcABwAFAAMAAwAEAAcACAAI
AAcABgAGAAcABwAGAAQAAwADAAAA/v/8//v//P/9//3//v8AAAAAAAAAAP///v/9//z/
+f/5//z//v/8//z//P/8//z//P/9//3//P/8//z//P/9//3//v///wEABAAHAAkACQAL
AAwADAAPAA8ADgAOAAsACgAIAAYAAwABAP3/+v/4//j/9//3//X/9P/0//P/8f/v/+z/
6//r/+7/7v/w//D/8v/1//f/+f/6//r/+v/8//z/+//6//n/+P/3//b/9v/2//f/9//5
//n/+f/5//j/+P/6//r/+v/5//n/+f/9//v/+f/8/wEABAAEAAIAAQABAP7/+v/t/9f/
vP+p/5j/g/9y/2//cf9r/2H/Zf93/4n/lP+h/7P/wv/I/87/1//d/+P/6P/s//H/8f/z
//P/8//z//T/9f/2//f/9//3//f/9//6//r/+v/6//f/9v/2//X/9//3//f/9//4//n/
+v/8//v/+v/5//j/9//3//f/9v/2//b/9v/3//v/+P/3//b/9f/1//b/9v/4//j/+P/4
//j/+P/4//j/9//3//f/9//0//L/8f/w//D/8f/y//P/9v/2//f/+P/2//P/8f/v/+//
8P/w//D/8P/w//D/8P/w//D/8P/w//D/8P/w//D/8P/w//D/8P/x//H/8f/y//L/8v/y
//L/8//z//T/9P/y//L/8//z//T/9f/3//j/+P/4//j/+f/6//z//f/+//7///8AAAIA
AgACAAMABAAEAAMAAgAAAAIAAwAFAAYAAwACAAIAAgACAAMABAAEAAcABwAGAAYACAAI
AAgACAAGAAYABgAGAAYABgAGAAUABwAHAAYABgAIAAgACAAIAAcABwAHAAcABwAHAAcA
BwAFAAUABQAFAAUABQAFAAUAAwABAAEAAgAFAAYABgAFAAYABgAHAAcABwAGAAYABwAH
AAYABQAFAAgACQAJAAoACAAGAAQAAgAEAAQABAAEAAUABwAGAAYABgAGAAYABgAFAAQA
BAADAAYABgAGAAYABwAHAAgACQAIAAoADAANABAAEwAVABYAFAATABEAEAAPAA4ADAAK
AAgABwAEAAIA/f/8//r/+f/6//r/+//7//r/9//z//H/8f/0//T/9v/2//j/+//9////
AAAAAAAAAgACAAEAAAD+//7//v/+//z//P/9//3/AAABAAIAAwADAAIAAwACAAIAAQAB
AAEAAwADAAMABgALAA4ADgAKAAcABQAAAPj/6f/V/8D/rf+Y/4X/fP95/3P/a/9j/2v/
ff+L/5r/rf/B/8z/0v/Y/9//5f/r//D/9P/1//f/+P/5//r/+//8//3//v///wEAAQAB
AAEAAgACAAIAAgAAAAAAAQABAAEAAQABAAEAAwADAAMABAAEAAQABAAEAAMAAwADAAIA
BAAEAAQABQAJAAYABQAEAAAA//////7///8AAAEAAgAAAAAAAAAAAP//////////AQAA
AAAAAAD//////////wEAAAAAAAAA/v/9//3//f/8//z/+//6//r/+v/6//r/+//8//3/
/v/9//z/+//6//j/+P/4//j/+f/5//n/+v/4//j/+P/4//r/+//9//7//P/8//3//f/9
//3//v/+//7//v/+//////8AAAAAAAD///////8AAAIAAgADAAQAAwADAAMAAgADAAMA
BAAEAAMAAgACAAIABAAFAAYABgAHAAcABgAGAAUABAADAAIABAAEAAQABAAHAAgACQAJ
AAcABwAGAAYABgAGAAYABgAFAAUABQAFAAUABQAFAAUABwAHAAcABwAFAAUABQAFAAcA
BQAFAAYABwAIAAgABwAHAAgACgALAAgABgAFAAUABwAGAAUABQAHAAcABgAGAAYABgAG
AAYABQAEAAMAAgADAAEAAgACAAIAAgACAAQABAAFAAUABgAGAAYABgAHAAcACAAJAAwA
DgAQABEAEwAVABYAFgAXABcAFgAWABUAFAASABAADQALAAcABAABAAAA/v/9//3//P/8
//v/+f/3//T/8//z//b/9v/4//j/+v/9////AQACAAIAAgACAAIAAQAAAAIAAgACAAIA
AAAAAAEAAQADAAMAAwADAAYABgAIAAgACAAHAAcABwAFAAkACwAOABMAGAAYABQADQAF
AAQABAD3/9//xv+z/6L/jf9+/3f/d/9v/2P/Y/9z/4P/kv+h/7v/0P/Y/9z/5f/r/+//
8v/2//n//f8CAAMABAAFAAQABQAGAAcACQAJAAkACQAKAAoACgAKAAwADAANAA0ACwAL
AAsACwANAA0ADQAOAA4ADgAOAA4ADQANAA0ADAAOAA4ADgAPABMAEAAPAA4ADwAPABAA
EAAOAA4ADgAOAAwADAAMAAwACwALAAsACwALAAoACgAKAAsACwALAAsACQAIAAgACAAJ
AAkACgALAA0ADgAOAA4ACwAKAAkACAAKAAoACgAKAAkACAAHAAYABQAGAAcACAAJAAkA
CQAKAAkACAAHAAYABgAHAAkACgALAAwADgAPAA4ADQANAAwACwAKAAkACQALAAwADAAM
AA0ADQANAA4ADgAOAA8AEAAPAA8ADwAOAA0ADQAOAA4ADwAOAA4ADgAQABEAEgASABUA
FQAUABQAEQAQAA8ADgAQABAAEAAQABIAFAAWABcAGQAZABgAGAAVABQAEwASABEAEQAR
ABEAEwATABMAEwAVABUAFQAVABcAFwAXABcAFwAVABUAFgAUABQAEwARABIAEgATABMA
FQAUABQAFQAXABYAFQAVABMAEwASABIAEwAUABUAFgAUABQAFAAUABIAEQARABAAEAAS
ABIAEgASABIAEgASABMAEwAWABYAFgAWABYAFQAVABUAGAAaABwAHQAdAB8AIAAgACMA
IwAiACIAIwAiACAAHgAcABsAGAAWABEADgAKAAcABwAGAAYABQAHAAUAAgABAAEABAAE
AAYABAAGAAkACwAOABAAEQASABIAEgARABAADwAOAA0ADAANAA4AEAARAA8ADwAPAA8A
EgASABQAFAATABEAEAAPAAsACwARABYAGwAeACAAIAAfABkAFgAQAAMA7f/U/73/qv+T
/4D/e/97/3X/bf9r/3f/if+Y/6n/wf/W/+D/5P/p//H/9//4//r///8FAAcABwAHAAcA
CwANAA8AEQAPAA8ADwAPAA8ADgANAAwADQAOABAAEQARABEAEQARABEAEQARABIAFAAU
ABQAFAAXABcAFwAWABMAEgARABEAEwAQAA8ADgAQABEAEwAUABMAEgARABAAEgAUABYA
GAAVAA==
         </WaveFormData>
      </LeadData>
      <LeadData>
         <LeadByteCountTotal>10000</LeadByteCountTotal>
         <LeadTimeOffset>0</LeadTimeOffset>
         <LeadSampleCountTotal>5000</LeadSampleCountTotal>
         <LeadAmplitudeUnitsPerBit>4.88</LeadAmplitudeUnitsPerBit>
         <LeadAmplitudeUnits>��V</LeadAmplitudeUnits>
         <LeadHighLimit>2147483647</LeadHighLimit>
         <LeadLowLimit>268435456</LeadLowLimit>
         <LeadID>V2</LeadID>
         <LeadOffsetFirstSample>0</LeadOffsetFirstSample>
         <FirstSampleBaseline>0</FirstSampleBaseline>
         <LeadSampleSize>2</LeadSampleSize>
         <LeadOff>FALSE</LeadOff>
         <BaselineSway>FALSE</BaselineSway>
         <ExcessiveACNoise>FALSE</ExcessiveACNoise>
         <MuscleNoise>FALSE</MuscleNoise>
         <LeadDataCRC32>2405778123</LeadDataCRC32>
         <WaveFormData>
4v/i/+L/4v/d/9r/1//U/9H/0P/P/87/yv/I/8b/xP/B/8D/v/++/7z/vP+8/7z/uv+6
/7r/uv+3/7b/tf+0/7P/sv+x/7D/rP+q/6j/pv+j/6L/of+g/5v/mP+V/5L/jv+M/4r/
iP+C/37/ev92/3L/cP9u/2z/aP9m/2T/Yv9g/2D/YP9g/13/XP9b/1r/Wv9e/2L/Zv9q
/2z/bv9w/3L/dP96/37/gv+G/4v/kP+V/5r/oP+k/6j/rP+x/7b/u//A/8X/yv/P/9T/
1//a/93/4P/l/+j/6//u//L/9v/6//7///8AAAEAAgAFAAYABwAIAAgACAAIAAgACQAK
AAsADAAMAAwADAAMAAwADAAMAAwACwAKAAkACAAIAAgACAAIAAkACgALAAwACwAKAAkA
CAAHAAYABQAEAAQABAAEAAQABQAGAAcACAAIAAgACAAIAAYABAACAAAAAAAAAAAAAAAB
AAIAAwAEAAIAAgACAAIAAgACAAIAAgAAAAAAAAAAAAAAAAAAAAAA/v/+//7//v8AAAAA
AAAAAAIAAgACAAIAAgACAAIAAgABAAAA///+//7//v/+//7//f/8//v/+v/8//z//P/8
//7//v/+//7//P/8//z//P/6//r/+v/6//n/+P/3//b/9//4//n/+v/6//r/+v/6//v/
/P/9//7//f/8//v/+v/4//j/+P/4//r/+v/6//r/+v/6//r/+v/6//r/+v/6//r/+v/6
//r//P/8//z//P/5//j/9//2//j/+P/4//j/+f/6//v//P/8//z//P/8//n/+P/3//b/
9v/2//b/9v/4//j/+P/4//b/9v/2//b/+P/4//j/+P/6//r/+v/6//z//P/+//////8A
AAAAAAD//wEAAwADAAQABQAHAAoADQANAAwACgAHAAQAAgABAP3/+f/2//b/9f/0//P/
8//1//X/9f/1//X/9P/y//H/7//v//D/8P/y//P/8v/z//L/8v/v/+7/7v/u/+7/7v/s
/+z/7P/s/+z/7f/t/+3/7v/v//H/7//x//H/8P/w/+7/8f/5/wIAEAAaACgAPQBWAG0A
hgCWAJQAiAB8AG0AVQAvAPn/wf99/zD//v78/gj/E/8y/2H/gv+Y/6v/u//E/83/1//f
/+j/7f/u/+7/7//u//D/7//v/+//8v/y//P/9P/y//P/8//z//X/9f/2//f/+f/3//f/
+P/2//f/+f/5//r/+v/6//r/+//8//z//P8AAAAAAAAAAAAAAQACAAIAAAABAAMAAwAB
AAIABAAGAAcABwAHAAgACgAMAA0ADgAOABAAEQARABEAFAAVABYAFQAXABgAGQAaABoA
HAAcACAAIQAiACMAJAAnACgAKgApACkAKAAoACoAKQApACgAKAAoACgAKQAoACgAKAAo
ACgAJgAlACUAIQAgAB8AHgAhACAAIAAhACIAIAAeABwAHQAbABsAGQAWABYAFQAUABIA
EgASABIAEQAQABAAEAAOAAwADAALAAcABwAIAAgABgAFAAQABAAFAAUABgAIAAgACAAH
AAcAAwACAAIAAgAEAAQABAAFAAkACQAJAAkACAAKAAoACQAMAA4ADwAQAA4ADQAMAAsA
DwAPAA4ADgAQABAAEAAQAA4ADgAOAA4ACgAJAAkACgAKAAkACQAJAAkACwALAAoABwAH
AAcABwAFAAQABAAEAAIAAgAAAAAAAgABAAEAAAD+//7//v/+//3//P/8//3//f/+//z/
/P/8//z/+v/6//r/+v/4//j/+P/4//n/+v/7//7///8AAAIAAwACAAMABQAHAAQAAwAC
AAIAAgADAAMAAgABAP7/+//5//n/9//z//D/8P/w//D/8P/v/+//7//v//H/8f/w/+7/
7//v/+//8P/v/+//7v/r/+3/7v/u/+v/6v/q/+r/6v/s/+z/7P/s/+7/7v/v/+//7P/s
/+z/7f/r/+v/6//q//L/8v/1//3/BgAOABgAKAA7AFIAcwCOAJoAlgCOAIIAbwBPAB8A
4/+h/1X/Dv/q/u7+/P4R/zr/a/+K/57/r/+5/8T/z//X/93/4v/l/+n/6v/s/+z/7f/t
/+7/7//y//L/8//0//L/8//z//P/8f/x//L/8//3//X/9f/2//b/9//5//n/+v/6//r/
+v/9//7//v/+/////v/9//z//v///wAAAAD/////AAD//wEAAgAEAAYACQAJAAkACgAJ
AAoACgAKAAoADAANAA0ADQAQABEAEgAVABcAGAAZABsAGgAbABoAHAAdAB4AHwAhACMA
IwAkACMAIwAiACIAIgAhACEAIAAeABwAGgAZABYAFgAWABYAGAAWABUAFQATABIAEQAQ
ABIAEAAPAA8ADgAMAAoACAAHAAUABQADAAIAAgABAAAA///+//3//P/9//z//P/8//r/
+P/4//f/9//3//j/+P/2//X/9P/0//P/8//0//b/9v/2//X/9f/0//T/9f/2//b/9v/2
//f/9//3//f/9//2//j/+P/3//j/+v/7//z//P/7//r/+f/8//3//f/+/wAAAAAAAAAA
/v/+//7//v/8//v/+//8//r/+f/5//n/+f/7//v/+v/3//f/9//3//f/9v/2//b/+P/4
//b/9v/2//X/9f/0//L/8v/y//L/8//0//P/8v/x//D/8P/w//D/8P/u/+7/7v/u/+7/
7v/u//D/8//0//b/9//6//v//f////7//f/8//z/AAABAAEAAAD7//b/8f/t/+3/6//n
/+T/4v/i/+L/4v/m/+f/6P/p/+v/6//q/+j/5f/l/+X/5v/m/+f/5//l/+X/5v/m/+P/
4P/g/+D/4P/h/+L/4//k/+L/4v/j/+P/4//k/+X/5//l/+X/5f/k/+b/5P/l/+v/8v/+
/wwAGgArAEIAXwB8AJAAkgCKAIQAcQBVAC8A+/+7/23/IP/u/ub+7v77/hj/Sf9w/4j/
nf+v/7r/w//P/9X/2v/d/+H/4v/k/+T/6f/p/+r/6//u/+7/7//w/+//7//u/+3/7f/t
/+7/7//x/+//7//w//D/8f/z//P/9P/0//T/9P/z//T/9P/0//j/+P/4//j/+P/5//r/
+v/8//3/////////AAACAAQAAwADAAMABAAGAAgACQAKAAwADgAPAA8ADgAQABAAEAAR
ABMAFAAVABgAGAAaABoAHQAfACEAIwAiACMAIgAiACMAJQAmACgAKAAnACcAJgAkACIA
IAAfAB8AIAAhACIAIAAeAB0AHQAaABgAFgAUABUAFAAUABUAFAASABAADgANAAsACwAJ
AAoACgAJAAgAAwACAAEAAAABAAAAAAAAAPz/+v/6//n/9f/1//b/9v/2//X/9P/0//X/
9f/2//j/+P/4//f/9//0//T/9f/2//j/+P/4//n/+f/5//n/+f/6//z//P/7//v//P/8
//z//v///wAAAQAFAAUABAAEAAEAAAD///7/AAAAAAAAAAD/////AAACAAAA////////
/f///////v/7//v/+//7//r/+v/7//z/+v/6//j/+P/6//n/+f/4//n/+v/7//z/+f/2
//b/9//4//j/+P/4//j/+P/4//j/+P/3//b/9f/0//b/9v/2//j/+v/8////AQAAAAEA
AwAFAAIAAQAAAAAAAwAFAAYABgADAP7/+f/1//X/8//v/+z/7P/s/+z/7P/v/+//7//v
/+//7//u/+z/6//r/+v/7P/s/+3/7f/r/+v/7P/s/+n/6P/o/+j/6P/o/+j/6P/o/+b/
5v/n/+f/5v/m/+b/5//o/+n/6v/q/+j/5P/p//H/+v8GABQAIgA3AFAAcQCOAJgAkgCO
AIQAbQBJABkA2/+P/z///v7k/uj+9P4J/zb/Z/+G/5j/qf+7/8b/zf/T/9v/5P/n/+n/
6v/s/+z/7f/r/+r/6f/r/+z/7v/w/+7/7//v/+//8P/x//P/9f/3//X/9f/2//X/9f/2
//X/+f/6//v//P/7//z//P/8//7//v/+//7/AAABAAIAAgAAAAEAAwADAAUABgAIAAoA
CQAJAAkACgAMAA4ADwAQABAAEgATABMAEQAUABUAFgAZABsAHAAdAB4AHgAgACAAJAAl
ACYAJwApACsAKwAsACoAKwArACwALAArACsAKgArACoAKQApACoAKgAqACoAJwAkACIA
IQAfAB4AHQAcABoAGAAXABcAFgAUABIAEAAOAAsACgAHAAcACAAIAAgABQAEAAMAAgD/
//7//v/+//z/+v/6//n/9//3//j/+P/3//f/9//4//f/9//4//r/+v/6//n/+f/6//r/
+//8//r/+v/6//v//f/9//3//f/8//7//v/9////AAAAAAAAAQABAAEAAQADAAMAAgAC
AAAAAAAAAAAAAAAAAAAAAAAAAP////8AAAAA////////+//9//3//P/9//3//f/9//v/
+v/6//r/+v/6//j/+P/6//n/+f/4//j/+P/4//j/9//2//r/+v/5//j/9//2//b/9v/2
//b/9P/0//T/9P/0//T/9P/2//b/9v/3//f/+f/7//7/AQACAAMABAAGAAcABwAGAAQA
BAAAAPz/+f/3//X/8f/u/+z/7P/s/+z/7//v/+//7//t/+3/7P/q/+j/5//m/+b/5//p
/+r/6f/r/+z/7P/p/+b/5v/m/+b/5v/m/+b/5v/m/+b/5//n/+f/6P/p/+v/6v/r/+z/
7P/u/+7/6//r//L//P8GABYAJwA+AFkAfACYAJ4AlACKAIEAaQBFABcA2/+P/zz/+P7g
/uT+8f4I/zP/YP+E/5v/rf/A/8v/z//T/9r/5f/n/+j/6v/q/+3/7f/u/+//8P/w//H/
8v/z//X/9v/3//X/9f/2//f/+f/3//f/+P/2//f/+f/5//v//P/9//7//f/+//7//v8A
AAAAAAAAAAAAAQACAAIAAgADAAUABQAGAAgACwAOAA4ADQAMAAwADQAQABIAFAATABQA
FAATABUAGAAZABoAHQAfACAAIQAkACQAJgAmACoAKwAsAC0ALgAxADIANAA2ADcANwA4
ADYANQA1ADQANAA0ADQANQAyADIAMgAyADMAMgAyADMALgAsACoAKAAmACQAIwAjACAA
HgAcABoAGQAXABcAFQAUABQAEwASAAwACgAIAAYABQAEAAQABAAEAAIAAgABAAEAAQAC
AAIA/v/9//z//P//////AAACAAIAAgABAAEA///+//7//v/+//7//v///wMAAwADAAMA
BAAGAAYABQAFAAYABgAGAAcABwAHAAcABwAHAAYABgAIAAgACAAIAAYABgAGAAYABQAF
AAYACAAHAAUABAADAAQABwAIAAgABQAFAAUABQADAAIAAgACAAEAAAD9//z//f/9//7/
/v/+//7//v/+/////v/+/wEAAgABAAAA///+//3//P/7//r//P/8//z//P/8//z//P/+
////AAACAAMAAgADAAUABwAJAAsADQAQABEAEQAQAA4ADAAIAAQAAQACAAEA/v/8//v/
+v/5//j/9//3//f/9//3//f/9v/0//X/9f/1//b/9v/3//f/9f/z//T/9P/x//D/8P/w
//D/8P/w//D/8P/y//L/8//z//H/8v/z//X/8//z//P/8v/y//T/9f/5/wIADAAYACQA
NwBOAG0AjgCgAJ4AmgCSAHsAWwAzAPv/t/9t/yD/8v7s/vj+B/8s/2H/iP+c/6//wf/O
/9f/3//l/+r/8f/x//L/9P/0//X/9f/2//f/9v/2//f/+P/7//3//v////3//f/+////
AgABAAIABAADAAMABAADAAQABAAEAAQAAwAEAAQABAAGAAYABgAGAAcACQALAAwACgAL
AA0ADQANAA4AEAASABUAFQAVABYAFQAWABYAFgAXABoAHAAdAB0AIAAhACIAIQAjACQA
JQAoACgAKgAqAC8AMQAzADUAMwA1ADUANgA2ADcANwA4ADoAOQA5ADgANgA0ADIAMQAu
AC4ALgAuACwAKgApACkAKAAoACgAKAAoACYAJQAlACYAJAAiACAAHwAdAB0AGwAYABgA
FwAWABAADgAMAAoABwAGAAYABgAFAAQABQAFAAEAAQACAAIAAgABAAAAAAABAAEAAgAE
AAQABAADAAMABAAEAAUABgAHAAgACQALAAwACwAKAAkACAAKAAoACQAHAAgACAAIAAoA
CwAMAA0ADgANAAsACgAKAAoACgAKAAgACAAIAAgACAAHAAcACAAKAAkACQAJAAcACQAJ
AAgABwAHAAcABwADAAIAAgACAAUABgAFAAYAAwABAAAA/v/8//z//P/8////AAAEAAUA
BAACAAAA/v/8//z//P/8//z//P/8//z//P/8//z//P/+/wEAAgAEAAUABgAHAAkACwAJ
AAkACQAKAAoACwALAAoACgAGAAIA///9//v/9//0//L/8v/y//L/9P/1//b/9//3//f/
9v/0//L/8f/w//D/8v/z//P/8f/v//D/8P/t/+7/7v/u/+7/8P/w//D/8P/u/+7/7//v
/+3/7v/v//H/8f/x//H/8P/y//L/9f/7/wQAEAAaACYAPQBaAHcAlACeAJgAkgCGAHEA
TQAbAN//n/9V/xL/8P7w/vr+Ef9A/3H/jv+g/7H/wf/O/9n/3f/h/+b/7f/u/+7/7//u
//L/8//1//f/9//2//b/9v/2//f/9//3//n/+f/6//v/+//5//n/+v/8//3/////////
/v/9//z//f/+//7//v8CAAIAAgACAAAAAQACAAIAAwAFAAgACQAIAAgACQAKAAsACwAL
AAwADgAQABEAEgAQABIAEwATABQAGAAaABwAHAAdAB0AHQAdABwAHQAcACEAIwAlACcA
JgAnACYAJgAlACUAJAAkACYAJQAlACQAIwAiACEAIQAiACIAIgAiACIAIAAfAB8AHQAc
ABsAGgAcABoAGQAZABoAGAAWABQAEwARABEADwAPABAAEAAQAAwACgAIAAYAAwACAAIA
AgACAAAAAAD///3//f/+//7//P/7//r/+v/7//v//P/+/wAAAAD//////v/+////AAAC
AAIAAgADAAUABQAFAAUABAAGAAYABQAFAAYABgAGAAkACwANAA8ADgALAAcABAAEAAQA
BAAEAAYABgAGAAYABgAFAAUABgAFAAMAAgABAAAAAwAEAAQAAQABAAEAAQD///7//v/+
/wAAAAD+//7/AAD//////v8CAAIAAAD+//z//P/8//z//P/8//z//P/8//7//v/+//7/
+//6//n/+v/7//z//v////7///8BAAMAAQABAAEAAgAGAAcABwAGAAYAAgD+//v/+//5
//X/8v/w/+7/7P/q/+z/7f/u/+//7//v/+7/7P/s/+3/7v/w//L/8//z//H/8P/w/+//
6//r/+z/7f/u/+z/7P/s/+z/6f/o/+j/5//o/+r/7P/v/+v/6//r/+r/7v/u/+3/8//8
/wYAEgAgAC0APgBZAHwAmACcAJQAjgCBAGkAPQADAMn/if86//r+6v70/v3+GP9J/3T/
jv+j/7f/xP/L/9X/2f/e/+f/6//s/+7/7v/v/+//8P/x//D/8P/x//L/8//1//b/9//1
//X/9v/3//n/9//3//j/+v/7//3//f/8//z//P/8//7/AAABAAIABgAGAAYABgACAAEA
AAD+/wEAAwAGAAcABgAGAAcACAAJAAkACQAKAAoADAANAA4ADgAQABEAEQARABQAFQAW
ABUAFwAYABkAHQAeACEAIgAhACEAIQAhACMAJQAlACYAJgAnACcAKAAnACUAJAAiACEA
IAAfAB8AIAAgACAAIAAiACAAHwAfAB0AHAAbABoAGgAYABcAFwAWABQAEgAQABEADwAP
AA0ACgAKAAkACAAFAAQAAwACAAMAAgACAAIAAgAAAAAA///7//v//P/8//n/9//1//T/
9v/3//n//P/7//r/+P/3//f/+P/6//z/+v/6//r/+//+////AAABAAAAAgACAAEAAgAE
AAUABgAFAAUABQAFAAcABwAGAAYABAAEAAQABAAFAAYABwAIAAQAAwADAAQABgAFAAUA
BQABAAMAAwACAAMAAwADAAMAAQAAAAAAAAD9//z/+f/4//r/+f/5//j/+P/6//r/+v/8
//r/+v/6//r/+f/4//f/9v/4//j/+P/4//n/+v/7//7//v/+///////+////AQADAAQA
BQAGAAgACgALAAsACgAGAAIA/v/7//j/9f/w/+z/7P/s/+z/7P/v/+//7//v//D/8f/x
//D/7f/t/+3/7v/w//H/8f/v/+3/7v/u/+v/6P/o/+j/6P/q/+r/6v/q/+r/6v/r/+v/
7f/u/+//8f/u/+3/7P/q/+j/7P/z//f//v8IABIAHgAvAEYAYQCCAJgAmACWAI4AdwBZ
ADUAAQC7/2f/FP/m/uL+8P79/iL/Vf9+/5T/o/+z/8D/zf/V/9n/4P/l/+f/6P/q/+r/
7//v//D/8f/0//T/9f/2//b/9//3//f/9f/1//b/9//5//f/9//4//j/+f/7//v//f/+
////AAD//wAAAAAAAAAAAAAAAAAAAgADAAQABAAEAAUABwAHAAkACgAMAA4ADQANAA0A
DgAQABIAEwAUABQAFgAXABcAGQAcAB0AHgAhACMAJAAlACgAKAAqACoALAAtAC4ALwAx
ADMAMwA0ADUANwA4ADoAOAA3ADcANgA1ADQAMwAzADAAMAAwADAAMgAwAC8ALwAtACwA
KwAqACkAJgAkACMAIQAeABsAGAAZABcAFwAVABMAEgAQAA4ADQAMAAsACgAHAAYABgAG
AAIAAAAAAP///v///wEAAgD+//3//P/8//r/+f/5//r/+//8//z//f/8//z//f/+//7/
/v/+//////////////8AAAIAAgABAAMABAAEAAQABwAHAAcABwAJAAkACAAIAAYABgAG
AAYACAAIAAgACAAEAAMAAwAEAAIAAQABAAEA//8BAAEAAAAAAAEAAgADAAMAAgACAAIA
AQAAAP3//P/+//3//f/8//z//P/8//z/9//4//r/+v/6//r/+P/4//j/+P/5//r/+//8
//7//v/+/wAAAAAAAAEAAQACAAMABQAHAAcABwAHAAgACgALAAsACgAGAAIA/v/7//v/
+f/1//L/8//0//X/9v/1//X/9f/1//T/8//x/+7/7f/t/+3/7v/v//H/8v/x/+//8P/w
/+3/7v/u/+7/7v/u/+7/7v/u/+7/7v/v/+//7//w//H/8//v/+//7//u/+7/7v/z//f/
/v8MABoAJgA5AFQAcwCMAJgAlACQAIYAbQBLAB8A5f+h/1P/Cv/o/uz++v4J/zL/Z/+K
/57/sf/F/9D/0//X/9//5v/p/+3/7v/w//D/8//z//T/9f/4//j/+f/6//n/+f/4//f/
+P/5//v//f/9//v/+//8//r/+//9//3//v/+//7//v///wAAAAAAAAAAAAAAAAAAAQAD
AAUABgAEAAUABwAHAAcACAAKAAwACwALAAsADAAOABAAEQASABQAFgAXABcAGQAcAB0A
HgAdAB8AIAAhACIAIgAkACQAJwApACsALQAtAC8ALwAwAC8ALwAuAC4ALgAtAC0ALAAt
ACwAKwArACgAKAAoACgAKAAmACUAJQAlACQAIwAiACAAHgAdAB0AHgAcABoAGAAVABMA
EwARABAAEAAPAA4ACQAIAAcABgAFAAQABAAEAAQAAgACAAEA/f/9//7//v////////8A
AAEAAQACAAQAAQAAAP7//f///wAAAgAEAAMAAgABAAEABQAFAAUABQAIAAoACgAJAAkA
CgAKAAoACQAJAAkACQALAAsACgAKAAwADAAMAAwADAAMAAwADAAIAAcABwAIAAkACQAK
AAsACQALAAsACgAGAAUABAADAAAA/v/9//z//f/+//3//v/+//3//f/8//r/+v/6//r/
9f/2//j/+v/6//r/+v/6//j/+P/4//j/+P/4//j/+P/6//r/+v/8//3//v8AAAEABAAF
AAcACQAJAAkACQAKAAoACwALAAoACAAEAAAA/f/9//v/9//0//L/8v/y//L/8f/x//H/
8f/z//P/8v/w/+3/7f/t/+7/7v/v/+//7f/v//D/8P/t/+v/6v/p/+j/6v/q/+r/6v/s
/+z/7f/t/+3/7v/v//H/7//v/+//7v/y//D/7//x//r/BgAQAB4AMwBOAGkAhACWAJoA
kACEAHUAXwA3AP//w/97/y7/9P7q/vb+A/8g/0//dv+O/6H/tf/C/83/1//f/+T/5//p
/+r/7P/s/+//7//w//H/8P/w//H/8v/0//X/9f/1//T/8//z//P/9f/z//P/9P/1//f/
+v/7//r/+v/6//r/+f/6//r/+v/9//7///8AAAAAAQACAAIAAAABAAMAAwAFAAYACAAK
AAsACwALAAwACgAMAA0ADgANAA4ADgANAA8AEgATABQAGAAbAB0AHwAgAB4AHgAcAB4A
HwAgACEAHwAhACEAIgAkACUAJQAmACYAJQAlACQAIQAgAB8AHwAgACAAIAAgACAAHgAd
AB0AHQAcABsAGgAZABYAFAATABMAEgARABAAEQAPAA8ADQAKAAoACQAIAAYABgAGAAYA
BAACAAEAAAD+//z//P/7//r/+//9//7/+//5//f/9v/5//n/+v/8//7//v/9//3//P/8
//3//v/+//7//v///wAA///+//3///8CAAMAAwADAAQABAAEAAUABQAFAAUABwAHAAYA
BgAEAAQABAAEAAQABAAEAAQAAAD/////AAABAAEAAgADAAEAAwADAAIA////////////
//7//v/+/wAAAAD+//7//P/5//f/9P/1//b/9//4//v/+v/4//j/+P/4//j/+P/3//b/
9f/0//T/9P/0//T/9v/2//b/+P/5//r//P/9/wAAAQADAAUAAgABAAAAAAAEAAUABQAE
AAQAAAD8//n/9v/z/+7/6v/s/+z/7P/s/+//7//v/+//7//v/+7/7P/p/+n/6f/q/+z/
7f/t/+v/6//s/+z/6f/o/+j/6P/o/+b/5v/m/+b/6f/q/+z/7f/s/+z/7P/t/+v/6//r
/+r/7P/s/+3/8f/8/woAGAAmADsAVABxAIwAmgCWAI4AggBrAE0AHwDf/5n/T/8K/+b+
6P70/gv/NP9j/4L/lv+n/7f/xP/P/9n/4f/k/+f/6f/q/+z/7P/t/+3/7v/v//L/8v/z
//T/9P/1//X/9f/1//X/9v/3//n/9//3//j/+P/5//v/+//8//z//P/8//3//v/+//7/
AAAAAAAAAAABAAMABQAGAAQAAwADAAEABAAGAAkADAALAAsACwAMAAoADAANAA4ADgAQ
ABEAEQATABYAFwAYABsAHQAeAB8AIAAgACIAIgAjACMAIwAjACMAJQAlACYAKAApACkA
KgAoACcAJwAmACMAIgAhACEAIAAgACAAIAAgAB4AHQAdAB0AHAAbABoAGAAWABUAFQAW
ABQAEgAQAA8ADQANAAsADAAMAAsACgAHAAYABQAEAAUABAAEAAQAAgAAAAAA///9//3/
/v/+//7//f/8//z//f/9//7/AAD+//7//f/9//r/+v/7//z//P/8//z//f8CAAMABAAF
AAQABgAGAAUAAwAEAAQABAADAAMAAwADAAUABQAEAAQABQAGAAcACAAHAAYABQAEAAMA
AwAEAAYACAAHAAcABwAFAAcABwAGAAIAAQAAAP///v/+////AAD+//7//P/8//7//f/9
//z/+//6//n/+P/3//T/9v/2//b/9v/2//b/9v/2//b/9v/2//b/9v/2//b/9v/4//v/
/P/+////AgADAAUABwAFAAUABQAGAAoACwALAAoACAAEAAAA/f/7//n/9f/y//D/8P/w
//D/8f/x//H/8f/z//P/8v/w/+3/7f/t/+7/8P/x//H/7//u/+7/7f/p/+j/6P/o/+j/
6v/q/+r/6v/q/+r/6//r/+3/7v/v//H/7f/t/+3/7P/q/+z/7//z//r/BgASABwAKwA8
AFUAegCSAJQAjACGAHkAYwBBABEA0f+D/zD/9v7k/uz+9/4Q/0H/cP+O/6H/s//C/8v/
0f/V/9z/4//m/+j/6//s/+3/7f/u/+//8v/y//P/9P/0//X/9f/1//f/9//4//n/+f/3
//f/+P/6//v//f/9//7//v/+//7//f/+//7//v8CAAIAAgACAAQABQAGAAYABgAHAAkA
CQAJAAoADAAOAA4ADQAMAAwADgAQABEAEgASABQAFQAVABYAGgAcAB4AHQAfACAAIQAl
ACYAKQAqAC0ALwAxADMAMgAzADIAMgA0ADUANQA2ADYANQA1ADQANAA0ADQANQA0ADQA
NAA0ADMAMAAuAC0ALQAsACsAKgAsACoAKQApACUAIgAfABwAGgAXABYAEwAQABAADwAO
AA0ADAALAAoACQAIAAgACAAGAAQABAADAP////8AAAAAAAD///7//v8BAAEAAgAEAAQA
BAADAAMA///+//7//v8AAAAAAAABAAUABQAFAAUACAAKAAoACQAHAAYABAACAAMAAwAD
AAMABwAHAAYABgAIAAgACAAIAAoACgAKAAoACAAHAAcACAAHAAUABAADAAMABQAFAAQA
AQABAAEAAQAAAAAAAQACAAAAAAD+//7//////wAAAAD+//7//v/+//z/+v/5//n/+f/8
//r/+v/6//r/+v/6//r/+v/6//r/+v/6//j/+P/4//r//f/+/wAAAQAAAAEAAwAFAAcA
BwAHAAgADAANAA0ADAALAAgABQADAP//+//1//D/8P/w//D/8P/z//P/8//z//P/8//y
//D/7v/t/+z/7P/v//H/8v/x/+//8P/w/+3/6//q/+n/6P/q/+r/6v/q/+r/6v/r/+v/
7f/u/+//8f/t/+3/7f/s/+j/6P/t//P/+v8CAA4AHgAvAEIAXQB6AJIAmACQAIoAeQBd
ADsADwDT/4v/OP/2/uD+6P7z/gz/O/9s/4z/n/+x/8D/y//P/9X/3P/l/+X/5v/o/+j/
7v/v//H/8//y//L/8//0//P/8//y//H/8v/z//X/9//3//X/9f/2//T/9f/3//f/+f/6
//v//P/9//7//v/+//3//P/7//r//P/9//7//v8BAAMABgAHAAYABgAHAAgADAANAA4A
EAAQAA==
         </WaveFormData>
      </LeadData>
      <LeadData>
         <LeadByteCountTotal>10000</LeadByteCountTotal>
         <LeadTimeOffset>0</LeadTimeOffset>
         <LeadSampleCountTotal>5000</LeadSampleCountTotal>
         <LeadAmplitudeUnitsPerBit>4.88</LeadAmplitudeUnitsPerBit>
         <LeadAmplitudeUnits>��V</LeadAmplitudeUnits>
         <LeadHighLimit>2147483647</LeadHighLimit>
         <LeadLowLimit>268435456</LeadLowLimit>
         <LeadID>V3</LeadID>
         <LeadOffsetFirstSample>0</LeadOffsetFirstSample>
         <FirstSampleBaseline>0</FirstSampleBaseline>
         <LeadSampleSize>2</LeadSampleSize>
         <LeadOff>FALSE</LeadOff>
         <BaselineSway>FALSE</BaselineSway>
         <ExcessiveACNoise>FALSE</ExcessiveACNoise>
         <MuscleNoise>FALSE</MuscleNoise>
         <LeadDataCRC32>550268498</LeadDataCRC32>
         <WaveFormData>
5v/m/+b/5v/k/+T/5P/k/+T/5P/k/+T/4f/g/9//3v/e/97/3v/e/9//4P/h/+L/5P/k
/+T/5P/i/+L/4v/i/+T/5P/k/+T/4v/i/+L/4v/i/+L/4v/i/+H/4P/f/97/3P/c/9z/
3P/Y/9b/1P/S/9L/0v/S/9L/z//O/83/zP/N/87/z//Q/87/zv/O/87/zv/Q/9b/2v/c
/97/4P/g/+D/4P/k/+b/6P/q/+7/8P/y//T/9//4//n/+v/8//7/AAACAAQABgAIAAoA
DAAMAAwADAANAA4ADwAQABEAEgATABQAEgASABIAEgASABIAEgASABAAEAAQABAAEAAQ
ABAAEAAOAA4ADgAOAA4ADgAOAA4ACwAKAAkACAAKAAoACgAKAAsADAANAA4ADQAMAAsA
CgAHAAYABQAEAAQABAAEAAQABgAGAAYABgAGAAYABgAGAAQAAgAAAP7//v/+//7//v//
/wAAAQACAAAAAAAAAAAAAAAAAAAAAAD+//7//v/+//7//v/+//7//P/8//z//P/8//z/
/P/8//7//v/+//7/AAAAAAAAAAD///7//f/8//r/+v/6//r/+P/4//j/+P/6//r/+v/6
//r/+v/6//r/+v/6//r/+v/6//r/+v/6//f/9v/1//T/9//4//n/+v/4//j/+P/4//n/
+v/7//z/+//6//n/+P/2//b/9v/2//j/+P/4//j/+P/4//j/+P/4//j/+P/4//j/+P/4
//j/+v/6//r/+v/3//b/9f/0//b/9v/2//b/9//4//n/+v/6//r/+v/6//f/9v/1//T/
9P/0//T/9P/2//b/9v/2//j/+P/4//j/+v/6//r/+v/6//r/+v/6//r/+v/8//7//v//
/wAAAAD+////AQABAAEAAgAFAAgACAAJAAkABwAGAAQAAgABAP7/+v/4//f/8//z//T/
9f/1//X/9f/1//T/9P/y//H/7v/u/+//7//z//P/8P/w//D/7//t/+z/6v/q/+r/6v/q
/+r/6v/q/+r/6v/r/+v/7v/v/+//7//t/+3/7P/s/+r/6v/t//X/AAANAB4AOQBYAHcA
mQC4AMcAygDHAMAAsgCMAFAADwDI/3b/PP8n/yD/H/8x/1j/d/+M/6H/s/+9/8T/0f/b
/+P/6P/q/+n/6P/o/+f/5//n/+f/6f/q/+r/6//u/+7/7v/u//D/8f/z//P/8//z//T/
9f/z//P/9P/3//f/9//3//f/9//4//n/+v/7//z//P/7//v//f///////v/+////AQD/
/wAAAQADAAMAAwADAAQABgAHAAgACgAMAA4ADwAQABAAEAARABQAFAATABQAFAAVABYA
FwAZABsAHgAeAB4AIQAhACIAIgAgACEAIgAiACQAIwAiACEAIgAhACEAHwAfAB4AHgAf
ACEAHgAdAB0AGwAaABkAGQAbABoAGwAbABwAGwAYABcAFgAWABcAFwAUABMAEgARAA8A
DgAPAA8AEQAPAA8ADgANAAwADAALAAkABwAGAAUABAADAAIAAgADAAMAAwAGAAgABwAG
AAYAAQAAAAAAAAAAAAAAAQABAAUABQAFAAUABQAHAAcABwAJAAkACQAKAAkACQAIAAgA
CgAKAAoACQAJAAkACQAKAAgACAAIAAgABQADAAMABAAEAAQAAwADAAMAAwADAAIAAgAB
AAAAAAD9//3//f/8//z//P/7//v//f/8//z//P/7//r/+P/2//j/+P/4//j/+P/4//b/
9v/2//b/9P/0//T/9P/y//L/8v/y//T/9P/0//b/+P/5//v//f/+//7///8BAP7//P/7
//z//P/8//3//f/9//v/+P/1//X/8v/u/+z/7f/r/+v/7P/s/+v/6v/p/+n/6P/o/+b/
5v/m/+f/6f/o/+n/6P/k/+T/5P/j/+H/4v/i/+L/4v/k/+T/5P/k/+b/5v/m/+f/5P/k
/+T/4//j/+P/4//i/+j/6P/q/+3/9f/8/wkAHAA3AFgAgQCrAMYA1QDcANcAzgC6AIYA
QAD1/6T/Vv8k/xP/Dv8V/zf/Yv99/5D/o/+x/7v/xv/P/9f/2//e/+H/4f/h/+L/5P/l
/+b/5//p/+r/6v/r/+z/7P/s/+z/6//r/+z/6//t/+3/7v/v/+//7//w//P/8//z//P/
8//0//b/+P/6//r/+v/5//f/9//5//v/+//4//j/+f/7//3//v///wEABQAFAAUABgAF
AAUABQAGAAgACgALAAwADAAMAA0AEAATABMAFQAWABcAGAAZABsAGwAeAB4AHgAgACEA
IwAkACMAIwAjACIAIgAhACAAHwAcABsAGwAZABcAFgAWABcAGAAWABYAFwAWABQAEgAR
ABIAEAAQAA8ADAALAAgABwADAAIAAgABAAIAAQAAAP///v/8//z/+//9//v/+//6//f/
9v/2//X/9f/1//b/9//2//X/9P/0//P/8//z//b/9P/z//L/8v/y//L/8//0//b/9v/3
//f/+P/3//b/9f/1//f/9//3//n/+f/5//r/+f/5//j/+P/5//r/+//7//3//f/9//7/
/f/8//v/+v/5//f/9//4//b/9v/1//X/9v/3//j/+P/2//X/9P/0//P/8//z//L/9P/0
//P/8//z//L/8v/y//D/8P/v/+7/8v/y/+//7v/t/+z/7P/s/+z/7P/s/+z/7P/s/+z/
7P/s/+7/8v/z//X/9//6//r/+//9//z/+v/5//r//v/+///////6//f/8//v/+//7P/o
/+b/5f/j/+P/5P/m/+f/6P/p/+n/6P/o/+b/5f/k/+T/5f/j/+X/5f/i/+T/5P/j/+H/
3v/e/97/3v/f/+D/4f/i/+D/4P/g/+H/4f/i/+P/4//h/+H/4f/g/+L/4v/g/+H/5//y
////EgApAEYAawCXALoA0QDcAOEA2ADGAKYAagAdAMr/eP84/xv/EP8N/x3/Qv9l/3z/
k/+n/7H/vP/J/9H/1f/Y/93/3f/d/97/4v/j/+T/5f/n/+j/6P/p/+f/5v/l/+T/5P/l
/+f/5//n/+f/6P/p/+v/6//s/+//7f/t/+3/7f/t/+7/7//w//P/9P/0//P/8v/z//T/
8//z//T/9v/5//n/+v/7//3//f/9//3//v8BAAEAAQACAAQABgAHAAgACgAKAAsADgAN
AA0ADwAQABMAFAAVABcAGwAeAB4AHgAdAB0AHgAeACAAIQAiACIAIwAjACMAIwAfAB0A
HAAZABwAHAAdAB8AHwAcABsAGwAYABYAFAATABMAEgATABMAEAAPAAwACwAJAAgACAAH
AAYABQAEAAMAAAD+//7//f////3//f/8//n/+P/4//f/9P/z//P/8//0//P/8v/y//P/
8//z//b/+P/3//b/9v/y//L/8//0//T/9P/1//X/9v/1//T/8//1//f/9//3//f/9//3
//j/+v/7//v//P/+//7//v/9//z/+//6//r/+v/6//r/+v/6//n/+v/8//r/+v/5//n/
9//3//f/9v/2//X/9P/0//X/9f/1//T/9P/0//P/8//z//L/8v/y//T/9P/z//L/8P/u
/+7/7v/u/+7/7v/u/+7/7v/u/+7/7v/t/+z/6//q/+v/7P/t//D/9P/1//f/+f/4//j/
+f/7//j/9v/1//b/+f/6//z//f/4//X/8f/t/+z/6v/n/+b/5f/j/+P/5P/n/+f/5//n
/+f/5v/m/+T/4//i/+L/4//h/+P/4//g/+D/4P/f/93/3v/e/97/3v/e/97/3v/e/9z/
3P/c/93/3P/c/9z/2//e/9//4P/g/97/2v/c/9//5//y/wEAFgAzAFQAfQCnAMYA1QDg
AN8A0gC4AIIAOADn/5b/Sv8e/w//CP8N/y3/WP91/4r/nf+t/7n/wv/L/9P/2f/e/+H/
4f/h/+L/4v/h/+D/3//h/+L/4v/j/+T/5P/k/+T/5v/n/+n/6f/p/+n/6v/r/+n/6f/q
/+3/8P/x//L/8//x//L/8//0//X/9v/2//X/9//5//v/+//6//r/+//9////AAABAAMA
BQAFAAUABgAHAAcABwAIAAoADAANAA4ADwAOAA4AEAASABMAFgAYABkAGgAbAB0AHQAg
ACAAIAAjACMAJAAkACQAJQAmACYAJgAlACQAIwAjACMAJAAjACUAJAAkACUAIgAeABwA
GwAbABoAGQAZABYAFAAUABMAEgARAA4ADQAJAAgACAAHAAgABwAGAAUABAACAAIAAQD/
//3//f/8//v/+v/6//n/+P/3//f/9//4//f/9v/2//f/9//3//r/+v/5//j/+P/4//j/
+f/6//j/+P/5//n/+f/5//n/+f/7//3//f/9//3//f/9//7//P/9//3//v/+//7//v/9
//3//f/9//7//P/8//z//P/9//v/+//8//z//P/7//v/+f/5//n/+P/6//n/+P/4//f/
9//3//b/+P/4//f/9//3//b/9v/2//b/9v/1//T/9P/0//j/+P/3//b/9f/0//T/9P/0
//T/8v/y//L/8v/y//L/8v/0//X/9f/2//f/+f/6//z///8AAAAAAQAEAAUABAAEAAMA
AwABAP7/+//5//b/8v/w/+//7f/t/+7/7//v/+//7//t/+z/7P/q/+f/5v/m/+f/6f/r
/+v/6P/q/+r/6f/n/+T/5P/k/+T/5P/k/+T/5P/m/+b/5v/n/+f/6P/p/+n/6//r/+v/
6v/s/+r/5v/l/+n/7v/3/wgAHwA8AF8AhwCyAMsA1ADZANoAzgCyAIAANwDo/5b/TP8h
/xT/Ef8X/zT/W/9+/5X/p/+5/8b/zf/T/9v/4v/l/+X/5f/m/+b/5//o/+n/6f/q/+r/
6//t/+7/7//w/+7/7//x//H/8//z//T/9f/z//P/9P/3//j/+f/6//v/+f/6//v//P/9
//7//v/9//v//f//////AAAAAAEAAwAEAAYACAALAAwACwAKAAoADAANAA4AEAARABIA
EgASABQAFAAVABgAGwAbAB0AHgAhACIAIwAlACkALAAsACwALwAvADAAMAAyADMANAA0
ADQAMwAyADEAMQAxADIAMQAvAC4ALgAvADIAMAAwADEALwAsACkAJwAkACIAIgAhACIA
IQAeAB0AGwAaABoAGQAXABUAEwARAAwACgAKAAkACQAHAAcABgAFAAQABAADAAQAAwAD
AAMAAAD///7//v8BAAEAAQAEAAQAAwACAAIA/v/+////AAD+//7//////wMAAwADAAMA
BQAHAAcABwAFAAUABQAGAAYABwAHAAgACAAIAAgABwAHAAcABwAIAAgACAAIAAgACQAH
AAcACAAHAAYABAADAAYABwAIAAgACAAHAAYABgADAAMAAwACAAEAAAD+//3//v/+////
AAAAAAAA///+//7//v8AAAIAAAD///7//f/8//v/+v/5//j/+f/6//v//P/8//z//P/+
//7///8BAAMAAgACAAMABQAHAAgACgAOAA8ADgAOAA0ACwAJAAYAAwAEAAIA///+//v/
+f/5//r/+v/5//j/9//3//b/9v/0//X/9P/0//X/9f/3//f/9P/0//T/8//x/+7/7v/u
/+7/7v/u/+7/7v/u/+7/7v/v/+//8P/x//H/8f/x//H/8P/w//D/8P/x//f//v8LABwA
MwBQAHUAnQDAAM8A3ADfANIAvgCYAFYACwC+/3L/OP8h/xz/Gf8x/1z/gf+W/6n/vf/J
/9L/3f/j/+n/7v/x//H/8f/y//P/8//z//P/8//0//T/9f/5//r/+//8//v/+//8//v/
/P/9////AQD/////AAADAAEAAQABAAEA//8AAAEAAgADAAQABAADAAUABwAJAAkACAAI
AAkACwALAAwADQAPABMAEwATABQAEwATABMAFAAYABoAGwAcABwAHAAdACAAIQAhACMA
JAAnACgAKQArAC8AMgAyADIAMQAxADIAMgA0ADUANgA2ADgANwA2ADUAMQAvAC4AKwAp
ACgAKAApACkAJgAlACUAJwAmACUAJQAkACIAIgAhACIAIQAeAB0AGwAaABoAGQAWABUA
FAATAA8ADAALAAkABwAFAAUABAAEAAQABQAFAAIAAQABAAEAAAD///7//v8BAAEAAQAE
AAIAAQAAAAAA//8AAAIABAAGAAYABwAHAAgABwAGAAUABQAHAAcABwAFAAUABQAGAAgA
CQAJAAoACAAIAAgABwAHAAcABwAIAAYABgAGAAYAAwABAAEAAgACAAIAAQABAAEAAQAB
AAAAAgABAAAAAAD9//3//f/8////AAAAAAEA///8//r/+P/2//b/9f/0//j//P/+/wAA
AAD8//r/+P/2//b/9v/2//b/+P/4//j/+P/4//j/+P/6//7///8BAAMAAgACAAMABQAH
AAYABgAIAAcABgAGAAUABQADAAAA/f/9//r/9v/0//H/7//v//D/8//z//P/8//x//D/
8P/u/+v/6v/q/+v/7f/v/+//7P/s/+z/6//p/+r/6v/q/+r/7P/s/+z/7P/q/+r/6v/r
/+n/6v/r/+v/6//r/+v/6v/q/+z/7P/t//P/AAANAB4AOwBeAIUAqwDGANUA2gDVAMoA
sAB+ADgA7/+i/1j/Jv8T/w7/Gf8//2j/g/+W/6n/t//F/9D/1//d/+P/5v/o/+f/5v/m
/+n/6//t/+//7f/u/+7/7//u/+7/7v/u//D/8f/z//P/8//z//T/9f/3//f/+P/7//n/
+f/5//n/+f/6//v//P/9//7//v/9//v//f//////AQACAAQABwAEAAQABAAFAAkACQAJ
AAoADQANAA0ADgAOABAAEQASABYAFgAXABoAGgAZABoAGgAZABoAGwAdACAAJAAlACYA
JAAjACMAIgAgACEAIgAiACQAIwAiACEAIAAfAB8AHQAfAB4AHgAfAB8AHAAbABsAGwAa
ABkAGQAaABgAGAAXABYAFQASABEADwAOAA4ADQAOAA0ADAALAAYABAAEAAMAAwABAAEA
AAD///7//v/9//z/+//7//v/+v/5//j/+P/5//n/+f/8//7//f/8//z//P/8//3//v//
/wAAAgADAAMAAwADAAMAAQADAAMAAwADAAMAAwAEAAcACQAKAAwACgAIAAYAAwABAAEA
AQACAAQABAAEAAQABQADAAMABAADAAIAAAD//wAAAQACAAIAAgABAAAAAAD9//3//f/8
//7//v/9//3////+//7//v8CAAIA///8//r/+v/6//r/+v/6//r/+v/6//z//P/8//z/
+//6//n/+v/8//3///8BAAAAAAABAAMAAwACAAIABAAGAAYABwAHAAUAAwAAAP3//P/6
//f/9v/0//H/8P/w//H/8f/x//H/8f/w//D/7v/u/+7/7//x//H/8//z//D/7v/u/+3/
6//r/+z/7f/u/+3/7P/r/+r/6f/o/+f/5//o/+r/7P/t/+z/6//q/+j/7P/q/+r/7f/x
//r/BwAWACkAQgBlAJEAugDRANwA3wDcANAArABqACcA3v+M/0L/Hf8U/w//G/9C/2n/
gv+Z/6//u//E/83/1f/b/+L/5//n/+f/6P/o/+n/6v/r/+v/7P/s/+3/7//w//H/8v/x
//H/8v/x//H/8f/y//P/8//z//T/9//1//X/9f/1//b/+P/6//z//v8AAAEAAQD+//3/
/P/5//v//P/+/wEA//8AAAEAAwADAAMAAwAEAAYABwAIAAoACgAMAA0ADgAQABAAEQAU
ABUAFQAXABgAGgAcAB4AIQAgACIAIQAgACMAIwAkACQAIgAjACQAJAAiACEAIAAfAB4A
HQAdABsAHQAcABwAHQAeABwAHAAdABwAGgAYABcAFgAUABQAEwASABEADgANAA0ADAAM
AAsACAAHAAYABQACAAAAAAD//wAA//8AAAAA///+//7//f/6//n/+f/5//b/9f/0//T/
9//3//f/+v/5//f/9f/0//X/9v/4//r/+P/4//n/+f/9//3//f/9//3/////////AAAB
AAIABAADAAMAAgACAAIAAgACAAEA////////AAACAAIAAgACAAEA/////wAAAgACAAEA
AQD////////+/wAA///+//7/+//7//v/+v/5//j/9v/1//f/9v/2//b/9v/2//f/+P/6
//j/+P/4//j/9//2//X/9P/2//b/9v/2//f/+P/5//z/+//7//z//f/+//7///8BAAIA
AgADAAYACAAIAAkACQAFAAMAAAD9//n/9v/y//D/7//t/+3/7v/x//H/8f/x//P/8v/y
//D/7//u/+7/7//t/+//7//s/+7/7v/t/+v/6P/o/+j/6P/q/+r/6v/q/+r/6v/q/+v/
7f/u/+//7//u/+3/7P/q/+b/6v/u/+//8//6/wUAFgAtAEoAbQCXALwA0wDiAOMA2ADG
AKQAZgAXAMD/bv8y/x3/GP8V/yn/VP97/5D/n/+x/7//zP/V/9v/4f/k/+f/5//n/+j/
7P/t/+7/7//x//L/8v/z//b/9v/2//b/8//z//T/8//z//P/9P/1//f/9//4//v//f/9
//3//f/9//7///8AAAAAAAD///3//f///wEAAQAAAAAAAQADAAQABgAIAAsACwALAAsA
DAAPAA8ADwAQABAAEgATABQAGAAYABkAHAAdAB0AHwAgACIAJAAmACkAKQAsACwALAAt
AC0ALgAuADEAMwA1ADYANAAzADIAMQAwAC8ALwAtAC0ALAAsAC0ALQAqACkAKQApACgA
JwAnACUAIgAhAB8AHQAbABcAFQAVABQAFAATABEADwANAAsACQAIAAkACQAJAAcABwAG
AAQAAgABAP///////wAAAQD+//3//P/8//r/+f/4//r/+//7//v//P/8//z//f/+//z/
/P/9//3//f/9//3//f/9/////////////////wAAAQADAAQABgAIAAgACAAHAAYABQAE
AAQABgAGAAYABgADAAEAAQACAAIAAgABAAEA/////////v8BAAEAAQACAAEAAQABAAAA
/v/+//3//f/9//z//P/8//z//P/7//r/9v/4//r/+v/6//r/+P/4//j/+P/5//r/+//8
//7//v/+/wAAAQABAAIAAwACAAIAAwAFAAcABgAGAAgACgAKAAsACwAHAAUAAgD///3/
+v/2//T/9v/1//b/+P/3//f/9//3//b/9P/z//D/7//u/+7/7//x//P/8//w/+7/7v/t
/+v/6//s/+3/7v/s/+z/7P/s/+7/7v/u/+//7//w//H/8f/v/+//7//u/+z/7P/u//H/
9f8AABEAIgA5AFwAfwCjAMAAzwDWANcAygCyAIIAPgDz/6b/Wv8o/xv/GP8X/zX/ZP+D
/5j/q/+//8v/zv/V/93/5f/o/+3/7f/t/+7/8P/x//L/8//z//T/9P/1//X/9P/z//L/
9P/1//f/9//3//f/+P/5//f/9//4//v/+//7//v/+//7//z//f/+//3//v/+//3//v8B
AAQABQACAAIAAwAFAAUABgAHAAkACQAJAAkACgAMAA0ADgAQABIAFAAVABYAGAAYABkA
HAAdAB0AHwAgACEAIgAjACUAKQAsACwALAAtAC0ALgAuAC0ALQAtACwALAArACoAKQAq
ACkAKQAnACUAJAAkACUAJQAiACEAIQAjACIAIQAhAB4AHAAcABsAGgAZABYAFQARABAA
EAAPAA4ADQAMAAsACAAGAAYABQAFAAMAAwACAAMAAgACAAEA/v/9//3//f/+//3//P/8
//v/+//7//7//P/5//b/9P/z//T/9v/4//f/9v/2//X/+f/5//n/+f/7//3//f/9////
/////wAAAgADAAMABAAEAAQABAADAAQABQAGAAgACAAIAAgACAAGAAMAAgACAAUABgAG
AAcABwAHAAcABgAFAAMAAQAAAPz/+//6//j/+//8//z//f/7//r/+v/6//j/+P/3//b/
8v/0//b/9v/2//b/9v/2//T/9P/0//T/9v/2//b/9v/2//b/9v/4//r/+//9////AgAC
AAMABQAHAAYABgAIAAkACAAIAAcABQADAAAA/f/8//r/9//2//P/8f/x//L/8f/x//H/
8f/x//D/8P/u/+3/7P/s/+3/7f/v/+//7P/u/+7/7f/r/+n/6P/n/+b/6P/o/+j/6P/q
/+r/6v/r/+v/7P/t/+3/7f/t/+3/7P/u/+r/6P/n/+3/9v8BABQALwBQAHEAlQC4AMsA
0gDVAM4AwgCgAGAAFwDM/3z/OP8b/xT/E/8l/0z/bf+E/5f/q/+5/8T/0f/b/+H/5P/l
/+X/5f/m/+b/5//o/+n/6f/q/+r/6//u/+7/7v/u/+3/7f/u/+3/7//v//D/8f/z//P/
9P/3//X/9f/1//X/9f/2//f/+P/7//z//P/7//v//f///////P/8//3//////wAAAQAD
AAYABwAIAAoACQAJAAkACgAJAAoACgAKAAwADAANABAAEwAVABkAHAAaABoAGgAbABwA
HgAdABwAHwAfACAAIAAgACEAIgAiACQAIwAiACEAHgAdAB0AGwAdABwAHAAdAB8AHAAb
ABsAGwAaABkAGQAXABQAEwARABEAEQAPAA8ADQAMAAwACwAKAAkACAAHAAQAAgACAAEA
///9//3//P/9//z//P/7//z/+//7//v/+f/3//X/9P/1//X/9f/4//n/+f/5//r/+v/6
//v//P/6//r/+//7//z/+//6//n/+v/9//7///////////8AAP7//////wAAAgACAAIA
AQD///////8AAP7//v/+//7//f/7//v//P/+//7//f/9//3//f/9//z//P/7//r/+v/5
//n/+f/4//r/+v/5//n/9v/0//P/8v/z//T/9P/0//b/9v/0//L/8v/y//L/8v/w//D/
8P/w//D/8P/w//D/8P/w//D/8v/2//f/+f/7//7//v///wEA/v/8//v//P/+//7/////
/////f/6//f/9P/w/+v/6P/o/+f/6P/q/+v/6//r/+v/6//q/+r/6P/n/+b/5v/n/+f/
6f/p/+b/5v/m/+X/4//i/+L/4v/i/+L/4v/i/+L/4//k/+X/5//l/+b/5//n/+X/5f/l
/+T/5v/k/+L/5f/t//r/CQAeADcAWAB9AKUAxADTANwA1wDMALgAhgA8AO3/oP9S/x7/
C/8G/w//L/9Y/3f/jP+d/63/uf/E/9H/2f/d/+D/4f/h/+H/4v/k/+X/5v/n/+n/6v/q
/+v/6v/q/+r/6v/q/+v/7f/t/+3/7f/u/+//8f/x//L/9f/1//X/9f/1//P/9P/1//b/
+f/6//r/+f/7//3///////v/+v/6//v//P/+/wAAAwADAAMAAwAEAAUABQAFAAYACAAK
AAsADAAOAA4ADwASABUAFQAXABgAGQAaABsAHQAcAB4AHQAcAB8AHwAgACAAIQAjACUA
JgAlACMAIQAfAB4AHQAdABsAGQAYABgAGQAbABgAFwAXABkAGAAXABcAFAASABIAEQAQ
AA8ADAALAAkACAAIAAcACAAHAAYABQAEAAIAAgABAAEA//////7//f/8//z/+//6//n/
+f/5//r/+f/4//j/+f/5//n//P/6//n/+P/4//b/9v/3//j/+P/4//n/+f/8//3//v//
//3/////////////////AAD+//////8AAAAAAAAAAP//AQABAAEAAgAAAAAAAAAAAAAA
//8AAAIAAgACAAEAAQADAAMAAwACAP///f/7//r/+v/7//z//P/8//z/+//7//v/+v/6
//r/+P/4//f/9v/2//L/9P/y//L/8v/y//T/9P/0//T/9P/0//T/9P/0//T/9P/2//r/
+//9////AAAAAAEAAwADAAIAAgAEAAgACAAJAAkABQADAAAA/f/9//r/9v/0//H/7//v
//D/7//v/+//7//v/+7/7v/s/+v/6v/q/+v/6//t/+3/6v/q/+r/6f/n/+b/5v/m/+b/
5v/m/+b/5v/m/+b/5v/n/+n/6v/r/+v/6f/p/+n/6P/o/+r/7P/t/+//+v8FABIAIwA8
AF0AiQCwAMUA0ADZANYAyACsAHYALQDc/4r/RP8h/xj/Ef8b/z7/af+G/5v/r/+9/8b/
z//V/9n/4P/k/+X/5v/o/+j/6f/q/+v/7f/u/+7/7//w//D/8P/w//L/8//1//X/9P/z
//P/8//1//X/9v/5//n/+f/5//n/+f/6//v//P/9//7//v/9////AQADAAMABAAEAAUA
BwAFAAYABwAJAAkACQAJAAoACwALAAsADAAOABAAEQASABYAFgAXABoAGwAbAB0AHgAg
ACIAJAAnACsALgAuAC4ALgAtAC0ALAAtAC8AMQAyADAALwAuAC0ALQAtAC4ALQAtACwA
LAAtACsAKAAnACcAJwAmACUAJQAmACQAJAAjAB8AHQAZABcAEwASABIAEQAPAA0ACwAJ
AAcABgAHAAcABwAFAAUABAADAAIAAgABAP7//f/9//3//v/9//z//P////////8CAAIA
AQAAAAAA/f/8//z//P/8//z//f/9/wAAAQACAAMABQAHAAcABwAEAAMAAgACAAAAAQAB
AAIAAwAEAAUABQAHAAcABwAIAAoACgAKAAoACQAHAAcACAAFAAQAAgABAAMAAwADAAIA
AgABAAAAAAABAAEAAQAAAP7//v/9//3////+//7//v/+//7//f/8//v/+v/5//j/+v/6
//j/+P/4//j/+P/4//j/+P/6//r/+v/6//j/+P/4//r//P/9////AQACAAIAAwAFAAUA
BAAEAAYACgAKAAsACwAKAAkABwAFAAAA/P/3//T/9f/z//P/9P/1//X/9f/1//X/9P/0
//L/8P/u/+3/7f/u//H/8v/w//L/8v/x/+//6//q/+n/6P/p/+r/6//s/+z/7P/s/+3/
7f/u/+//7//v/+//7//u/+z/7P/w//P/9f/8/wcAGgAvAEoAaQCLALAAxwDUANkA1ADG
AKwAegAzAOb/lP9K/yX/Gv8X/x//Qv9t/47/of+z/8X/zv/V/9v/4//q/+v/6//r/+z/
8f/z//X/9//1//b/9v/3//f/9v/1//T/9//5//z//f/7//v//P/9//v/+//8////AQAB
AAEAAQADAAQABQAGAAQABAADAAEAAwAFAAcABwAJAAoADAAPAA0ADgAPABEAFAAVABYA
GAAVAA==
         </WaveFormData>
      </LeadData>
      <LeadData>
         <LeadByteCountTotal>10000</LeadByteCountTotal>
         <LeadTimeOffset>0</LeadTimeOffset>
         <LeadSampleCountTotal>5000</LeadSampleCountTotal>
         <LeadAmplitudeUnitsPerBit>4.88</LeadAmplitudeUnitsPerBit>
         <LeadAmplitudeUnits>��V</LeadAmplitudeUnits>
         <LeadHighLimit>2147483647</LeadHighLimit>
         <LeadLowLimit>268435456</LeadLowLimit>
         <LeadID>V4</LeadID>
         <LeadOffsetFirstSample>0</LeadOffsetFirstSample>
         <FirstSampleBaseline>0</FirstSampleBaseline>
         <LeadSampleSize>2</LeadSampleSize>
         <LeadOff>FALSE</LeadOff>
         <BaselineSway>FALSE</BaselineSway>
         <ExcessiveACNoise>FALSE</ExcessiveACNoise>
         <MuscleNoise>FALSE</MuscleNoise>
         <LeadDataCRC32>2443410750</LeadDataCRC32>
         <WaveFormData>
AAAAAAAAAAADAAQABQAGAAkACgALAAwADAAMAAwADAAOAA4ADgAOABEAEgATABQAGAAa
ABwAHgAfACAAIQAiACYAKAAqACwALwAwADEAMgA1ADgAOwA+AEAAQgBEAEYASABKAEwA
TgBQAFAAUABQAFIAVABWAFgAWgBaAFoAWgBdAF4AXwBgAF8AXgBdAFwAWABaAFwAXgBc
AFwAWwBaAFkAWABXAFYAVQBUAFEAUABPAE4ASgBIAEYARABBAEAAPwA+ADsAOgA5ADgA
NAAyADAALgArACoAKQAoACcAJgAlACQAIgAgAB4AHAAbABoAGQAYABcAFgAVABQAEgAS
ABIAEgAQABAAEAAQAA4ADgAOAA4ACwAKAAkACAAKAAoACgAKAAsADAANAA4ACwAKAAkA
CAAFAAQAAwACAAIAAgACAAIAAwAEAAUABgAGAAYABgAGAAIAAAD+//z//v/+//7//v8A
AAAAAAAAAAAAAAAAAAAA/v/+//7//v/8//z//P/8//7//v/+//7//P/8//z//P/8//z/
/P/8//7//v/+//7/AAAAAAAAAAD///7//f/8//r/+v/6//r/+P/4//j/+P/6//r/+v/6
//r/+v/6//r/+v/6//r/+v/4//j/+P/4//X/9P/z//L/9f/2//f/+P/4//j/+P/4//n/
+v/7//z/+//6//n/+P/3//b/9f/0//b/9v/2//b/9v/2//b/9v/4//j/+P/4//j/+P/4
//j/+P/4//j/+P/1//T/8//y//L/8v/y//L/8//0//X/9v/4//j/+P/4//X/9P/z//L/
8v/y//L/8v/0//T/9P/0//b/9v/2//b/+P/4//j/+P/2//b/9//3//j/+P/7//z//P/8
//3//f/7//3//f/8//3//v8BAAQABAAFAAUAAwAEAAIAAAD///z/+v/4//b/8//z//T/
9P/0//T/9P/0//b/9P/z//L/8f/w//D/8f/y//L/8P/w//D/7v/t/+v/6f/q/+r/6v/q
/+r/6v/q/+r/6v/q/+r/7P/s/+z/7f/t/+z/7P/q/+n/5//m/+j/7//6/woAJwBKAGgA
kAC8AOAA+AAJARgBIgEMAdYAmABXAA0Az/+n/4v/dP9x/4X/mf+o/7j/xv/N/9H/2v/i
/+r/7f/s/+v/6v/p/+f/5v/l/+P/5f/m/+f/6f/r/+v/6//r/+v/6//t/+//7f/s/+z/
7P/q/+v/7f/v/+7/7f/s/+v/7//v/+//7//w//H/8f/x//P/9P/0//X/8//1//X/9f/3
//n/+f/7//v/+v/7//v/+//8//3//f8AAAIAAwAEAAIABQAHAAcABgAIAAkACgAJAAkA
DAANAA4ADwAQABAAEgAUABUAFgAVABYAFQAUABUAFQAVABUAFAAUABMAEwASABIAEwAT
ABMAEwASABEADgANAA0ADQAOAA8AEAARABIAEQAQAA8AEAAPABAAEAANAAwADAALAAoA
CgAJAAgABwAHAAcABwAHAAYABgAGAAIAAgACAAIAAwACAAIAAgAAAAAAAQACAAQABAAD
AAIA/v/9//3//f/7//v/+//8//3//v8AAAEA//8AAAAAAAACAAIAAgACAAAAAQABAAEA
AgACAAIAAgAEAAMAAwAEAAMAAAABAAAA/P/7//v//P/8//z/+//7//3//f/9//z/+v/5
//n/+f/3//f/9//3//n/+f/4//f/+P/5//n/+v/4//f/9f/0//X/9f/1//X/9f/2//T/
9P/0//T/8v/y//L/8v/v/+7/7f/t/+7/7v/v//P/9P/1//b/+P/7//v//f/9//n/+P/3
//j/+f/4//j/9//4//j/9//2//X/8v/w/+7/7v/t/+3/7v/s/+z/7P/s/+r/6v/o/+f/
5//n/+f/6P/m/+b/5f/i/+T/5P/i/+H/4P/h/+P/5P/i/+L/4v/i/+T/5P/k/+T/4//k
/+P/4v/j/+P/4v/i/+b/5f/j/+D/4P/l//D/BgAhAEYAdACkANAA9gASAScBOAE4ARQB
0gCMAEMA9f+z/43/cf9k/23/hf+Z/6j/tP+8/8P/y//U/9r/2v/d/9//3//f/9//3//g
/+H/4f/k/+T/5P/l/+X/5f/l/+X/5P/j/+T/5f/n/+b/5v/m/+T/5f/n/+n/6//r/+v/
6//u/+//8P/x//H/8f/w/+//8f/y//L/8//w//H/8P/v//D/8//0//f/+v/6//z//f/8
//z//P/7//7/AAABAAIAAQADAAQAAwAGAAgACQAKAAsACwAOAA8AEgATABQAFAAVABYA
FgAWABUAFgAVABQAFgAVABQAEwAQABAADwAPAAwADAANAA0ADwAPAA4ADQALAAkACAAH
AAYABQAEAAMAAgABAAAA///8//n/+P/2//f/9v/2//X/9P/0//P/8v/z//P/8//z/+//
7v/u/+7/7f/u/+//8P/v/+7/7v/u/+z/7P/t/+7/7f/s/+r/6P/o/+n/6//t/+3/7f/t
/+7/7f/s/+z/6//r/+z/7P/s/+7/7v/u/+7/7v/v/+//7//w//D/8P/w//D/7//v//D/
8P/u//D/8P/u/+3/7f/u/+7/7v/t/+3/7f/t/+3/7P/q/+n/6f/p/+j/6f/q/+v/6//r
/+r/6f/r/+v/6v/q/+r/6f/n/+b/6f/o/+f/5v/l/+T/4v/i/+L/4v/g/+D/4P/h/+P/
4v/i/+X/6P/p/+r/7P/v/+//8f/x/+7/7v/u//D/9P/0//X/9f/w/+7/6//o/+n/5v/k
/+L/3v/d/93/3v/f/+D/4f/i/+L/4v/g/9//3v/d/9z/3P/b/9z/3P/a/9r/2v/Y/9f/
1//X/9j/2P/Z/9r/2//c/9v/2v/Z/9j/2P/a/9r/2v/Z/9n/2P/Y/9j/1//T/9T/1P/Z
/+T/9v8PADAAWACIALYA4gAIASUBOAFGAToBBgG8AG8AHwDV/6H/ff9k/1v/a/+B/5T/
pP+y/7f/v//K/9L/1P/V/9f/1//X/9f/2f/a/9v/2//e/97/3v/f/97/3f/c/9v/2//b
/93/3//d/9z/3P/c/97/3//h/+P/4//j/+P/4//k/+P/4v/h/+P/5f/m/+f/5//o/+j/
6f/r/+3/7f/t/+3/7//v//H/8f/w//H/8f/z//T/9f/1//j/+v/7//z//P///wEAAQAA
AAIAAwAEAAcABwAKAAsADQAPABEAEgASABIAEQAQABEAFAAVABYAFgAVABQAEwARABAA
DgANAA8AEAASABMAEQARABAADwALAAkACAAHAAcABwAHAAcABAADAAIAAQABAP/////+
//3//P/8//v/+P/4//f/9v/1//X/9f/1//L/8P/v/+7/7P/s/+z/7P/r/+r/6v/q/+z/
7P/t/+7/8P/w/+//7v/r/+v/7P/t/+3/7f/t/+7/6//q/+r/6f/q/+z/7f/u/+z/7P/s
/+z/7v/v/+//7//y//L/8v/y/+//7f/s/+z/7v/s/+7/7v/t/+3/7v/w/+7/7v/t/+3/
6//r/+v/6v/o/+f/5//n/+b/5//o/+n/6f/p/+j/5//l/+X/5P/k/+b/5//n/+j/5//l
/+P/5f/m/+b/5v/m/+b/5P/k/+T/5P/j/+L/4f/h/+L/4v/j/+f/6v/r/+z/7v/t/+3/
7//v/+3/7P/r/+z/7//w//L/8//u/+z/6f/m/+b/5P/j/+L/4v/h/+H/4v/i/+L/4v/i
/+T/5P/i/+H/4P/f/97/3v/e/97/3f/a/9z/3P/a/9n/2f/Z/9r/2v/Z/9j/1//W/9b/
1v/W/9b/1P/W/9b/1v/Y/9n/2f/a/9j/0//R/9D/0v/Z/+j//v8bAD4AaACaAMgA7gAS
ASsBPgE8ARYB0gCIADsA7f+v/4f/a/9c/2P/ff+R/57/rP+2/7//xf/O/9T/2v/b/93/
3f/d/93/2//a/9n/1//Z/9r/2//d/9v/2//b/9v/3P/d/+D/4//h/+D/4P/g/97/3//h
/+P/5v/n/+j/6f/p/+n/6f/p/+z/7f/t/+3/7f/u/+7/7//v//H/8f/x//L/9f/2//n/
+f/4//n/+f/7//z//f/9//7/AAABAAIAAQADAAQAAwAFAAgACgAMAAsACwAOAA8AEgAT
ABQAFAAXABgAGAAYABYAGAAYABgAGAAXABYAFQAVABYAFgAXABYAFgAXABcAFgAVABMA
EQAQAA8ADwAPAA4ADQAMAAsACAAHAAYABQABAP/////+//7//v///////P/8//v/+v/3
//f/9//3//X/9P/0//T/8v/y//L/8v/y//L/8//0//L/8v/z//T/9v/2//X/9P/z//P/
9P/1//X/9f/1//b/9v/2//f/9//3//j/+P/4//j/+P/4//j/+P/5//n/+f/4//j/+P/4
//r/+f/5//r/+P/2//j/+P/3//f/+P/6//j/+P/3//f/9f/1//X/9P/1//X/9v/3//P/
8//z//P/9f/1//T/8//z//P/8v/y//P/8//y//L/8//x//P/9P/z//L/8f/w//L/8v/y
//L/8P/w//D/8f/x//D/8P/z//L/8//0//b/+P/5//z//f/+//7//v8AAAEAAAAAAP//
///+//z/+v/3//T/8v/w/+7/7f/t/+7/8P/w//D/8P/u/+7/7P/r/+r/6f/o/+j/6//s
/+z/6v/s/+z/6v/p/+b/5f/l/+T/5P/k/+T/5P/m/+b/5v/m/+b/6P/o/+j/6v/r/+v/
7P/s/+v/5f/i/+L/4//o//T/DQAqAE4AeACkAM4A7gALASQBNAEwAQoBygCDADkA7/+1
/5P/fP9t/3H/h/+g/7L/vv/J/9P/2P/c/+L/6f/p/+n/6f/p/+n/6v/r/+v/6v/q/+r/
6//u/+//8P/x//D/7//w//H/8f/w//D/8P/w//H/8//1//f/9//3//f/9//3//f/9//4
//n/+f/5//v//P/8//3//f////////8AAAMABAAHAAcABgAHAAcACQAKAAsACwALAAwA
DAAMAAwADwARABEAFAAWABcAGAAZABkAHAAdACAAIQAiACIAJQAmACYAJgAmACgAKAAo
ACgAJwAmACUAJQAmACYAJwAlACQAJAAjACYAJwAnACcAIwAhACAAHwAcABsAGgAZABkA
GQAZABkAFwAVABUAFAATABIAEgARAA0ADAAKAAgABwAHAAcABwAFAAQABAAEAAQABAAE
AAQAAQAAAAAAAAACAAIAAwAEAAQABAADAAIA/////wAAAQAAAP///v/+////AAACAAMA
BQAGAAYABgAGAAYABgAGAAgACQAJAAkACQAIAAcABgAIAAcABwAIAAgABgAIAAgACAAH
AAcACAAHAAYABAADAAQABQAGAAYACAAHAAcABwADAAMAAwADAAIAAQD///3/AAABAAEA
AgABAAEAAAAAAAMAAQABAAMAAgAAAAAAAAAAAP///v/9//z//v/+//7///////7//v8B
AAAAAQACAAQABQAFAAcABwAJAAoACwAOAA8ADgAOAA0ACQAIAAYABAAGAAQAAwACAP7/
/f/9//7//f/8//v/+v/8//z/+v/5//r/+f/4//j/+f/6//r/+P/2//b/9P/z//H/8f/y
//L/8v/y//L/8v/0//T/9P/0//T/9v/2//b/9f/1//T/9P/0//P/8f/y//L/8//8/wwA
IQBCAGYAkAC6AOAAAgEbASgBKgEUAdoAlgBTAA8Az/+l/43/ev97/4//pf+0/8D/zv/Z
/+H/6v/w//T/9f/z//P/8//z//P/9P/1//X/8//y//H/8f/0//X/9v/3//X/9f/3//n/
+v/6//v//P/6//v//f////7//f/8//v//f/9//3//f/+/////////wAAAgADAAUAAwAF
AAUABQAFAAcABwAJAAwADAAOAA8ADQAOAA8ADwASABQAFQAWABQAFwAZABkAGAAaABsA
HAAdAB0AIAAhACQAJQAmACYAJwAoACgAKAAqACwALAAsAC4ALQAsACsAKQAoACYAJQAh
ACAAIAAfAB8AHwAeAB0AHwAfACAAIQAgAB8AHgAdABwAGwAaABkAFwAVABUAFAATABIA
EgARAAsACgAIAAYAAwADAAMAAwACAAIAAwAEAAAAAAAAAAAAAQAAAAAAAAAAAAAAAQAC
AAAAAAD///7//v///wEAAwAEAAUABgAIAAUABAAEAAMABQAGAAYABgAFAAQAAwACAAUA
BwAIAAkABwAGAAUABAAEAAMAAwAEAAQAAgAEAAQAAAD/////AAACAAIAAQABAP//////
//7//////wAAAQD9//3//f/9/wAAAQABAAEA///9//r/+P/3//f/9v/2//n/+f/9/wEA
/v/8//r/+P/2//b/9v/2//b/9v/2//b/9//3//b/9v/5//z//f/+/wAAAwADAAUABQAC
AAIAAgAEAAUABAAEAAMAAgACAAEAAAD///z/+v/4//T/8//z//T/9P/0//T/9P/0//T/
8v/x/+7/7f/s/+z/7//w//D/7v/s/+z/6v/p/+j/6f/r/+z/7v/u/+7/7v/s/+z/7P/s
/+r/7P/s/+z/7f/t/+z/7P/q/+n/5//k/+b/7//6/w4AKwBQAHYAogDMAPIADgEhASwB
KgECAcYAgAA7APP/t/+P/3P/aP93/4//n/+u/7r/xP/N/9f/3v/i/+j/6//o/+f/5v/l
/+j/6v/s/+3/7P/s/+z/7f/r/+v/6//r/+3/7f/v//H/7//u/+7/7v/v//H/9P/3//b/
9f/0//P/9f/1//X/9f/4//n/+f/5//j/+P/3//f/+P/7//z//f/7//3//f///wAAAAAC
AAMAAwAEAAUABQAGAAgACQAKAAwADwARABEAEQASABIAEgARABEAFAAVABkAGwAdAB4A
HQAcABoAGAAYABoAGgAaABwAGwAaABkAGAAYABcAFwAWABYAFwAXABkAGQAYABcAFAAT
ABMAEwATABMAEwATABAADwAOAA0ACwAJAAkACAAJAAgACAAHAAMAAgAAAP7//f/9//3/
/f/7//r/+v/6//j/+P/4//j/9//2//b/9v/2//b/9//4//r/+v/5//j/+f/5//r/+//9
//3//f/+//z//P/9//3//P/8//v/+v/6//r/+v/6//v//f/+/////f/8//v/+v/4//f/
9//4//r/+P/6//r/+v/5//n/+v/5//j/9v/1//j/+f/6//r/+P/3//f/9//0//P/8v/x
//L/8//z//P/9v/3//f/+P/7//v/+P/2//L/8P/w//D/8P/y//L/8v/y//T/9P/0//X/
9P/y//H/8//0//X/9v/4//j/9//4//f/9v/2//b/+P/6//r/+//7//v/+v/4//b/9//0
//L/8P/r/+n/6P/o/+n/6v/r/+z/6v/q/+j/5//n/+f/5//o/+v/7P/s/+r/6f/o/+X/
4//i/+P/5f/m/+T/5P/k/+T/4//i/+H/4P/h/+T/5f/m/+T/4//h/+D/5P/j/9//3v/e
/+H/6v/6/w0AKABOAH4AsADaAPwAGQEsAToBKgH2ALYAdQAnANn/o/+B/2b/X/9v/4f/
mv+s/7j/wf/H/87/1P/a/9//4f/h/+H/4f/f/+D/4f/h/+L/4v/i/+P/5P/l/+b/5//m
/+X/5v/n/+f/5v/m/+b/6P/p/+v/7f/r/+v/6//r/+7/7//w//H/8//1//b/9//1//T/
8v/x//P/9f/1//X/9f/3//f/+f/4//j/+v/7//3//v//////AAACAAMABAAEAAcACQAJ
AAgACgALAAwADgAPABMAFQAVABUAFQAUABcAGAAYABgAFgAYABgAGAAWABUAFAATABIA
EgARABEAEAAQABEAEQASABMAEwATABAADwAPAA8ADgANAAwACwAKAAkACAAHAAcABQAF
AAQAAwACAAIAAQD+//7//f/8//3//f/9//3/+//6//r/+v/2//b/9v/2//P/8v/y//L/
9P/0//X/9v/0//T/8//y//L/8//1//f/9f/1//X/9v/4//j/+f/5//f/+P/4//j/+f/6
//v//P/6//v/+//7//z//P/8//z//P/7//v//P/+//z//v/+//r/+f/5//r//P/8//v/
+//5//n/+f/4//r/+f/5//n/9//3//f/9//2//X/8//x//P/8//y//L/8f/x//L/9P/2
//X/9P/z//L/8f/w/+//7v/w//D/8P/x//T/9P/1//n/9//3//f/+P/5//n/+//7//v/
/P/9/wAAAAAAAAEAAQD///7//P/6//j/9P/x/+7/7v/t/+3/7v/u/+7/7v/u/+//8P/v
/+//7P/r/+r/6v/r/+z/7P/q/+r/6v/o/+f/5f/l/+b/5v/m/+b/5v/m/+b/5v/m/+b/
6P/q/+r/6v/q/+n/5//m/+L/5f/n/+b/5P/n/+7//v8XADYAWACCALIA3gACARsBKgE0
ASQB7ACmAFsADQDJ/5//hf9w/2//gf+Z/6j/tP/A/8n/0//a/+D/4v/l/+f/5//n/+f/
6f/q/+v/6//u/+7/7v/v/+//7//v/+//7v/t/+7/7//v/+7/7v/u/+7/7//x//P/9P/1
//b/9//3//f/9//3//b/9//3//f/9//4//j/+f/5//v/+//7//z///8AAAMAAgACAAQA
BQAHAAgACQAJAAgACgALAAwADAAPABEAEQASABQAFQAWABkAGQAcAB0AHgAfACAAIAAh
ACIAIgAiACMAJgAnACgAKAAnACYAJQAjACIAIAAfACAAIAAhACEAIQAhACAAHwAgAB8A
HwAfAB0AGwAZABcAFQATABEADwAOAA0ADgAOAAwACgAJAAcABgAGAAUABAADAAMAAwAD
AAAA/v/9//z/+//8//3//v/8//r/+f/4//f/9v/2//b/9//4//j/+P/5//n/+v/7//v/
+//7//z//P/8//3//f/7//z//P/8//7//v/+//7/AAABAAEAAQAEAAQABAAEAAMAAQAA
AAAAAgAAAAIAAgD+//3//f/+//z//P/7//v/+//7//v/+v/7//v//P/9//3//f/9//3/
/P/7//n/9//4//n/+f/6//n/+f/4//j/9f/2//j/+P/4//j/9v/2//b/9v/4//j/+P/5
//n/+P/4//v//P/9//7/AAD/////AQABAAIAAgACAAQABgAGAAcABwADAAIAAAD+//v/
+P/2//T/9f/1//b/+P/2//b/9v/2//T/9P/y//H/7v/t/+z/7P/v//D/8P/u/+z/7P/q
/+n/6P/p/+v/7P/q/+r/6v/q/+z/7P/s/+z/7v/w//D/8P/u/+3/6//q/+r/5//p/+j/
5v/t//z/DAAlAEgAbACUAL4A5AAAARcBIgEgAf4AwgB+ADkA8f+3/5X/ff9q/23/h/+f
/67/vP/M/9P/1f/a/+L/5v/n/+n/6f/p/+n/6f/q/+v/6//u/+7/7v/v/+7/7f/s/+v/
7f/t/+//8f/x//D/8P/w//D/8f/z//X/8//z//P/8//1//X/9f/1//T/9f/1//X/9//4
//j/+f/5//v/+//7//n/+//7//3//v/+/wAAAQADAAQABQAFAAYACAAJAAoACgANAA8A
DwAQABIAEwAUABcAFwAaABsAHAAdAB4AHgAdAB4AHgAeAB0AHgAdABwAHAAbABoAGQAZ
ABoAGgAbABkAGAAYABcAFwAXABYAFQAVABUAFgAXABQAEwASABEAEgARABAADwAMAAkA
CAAGAAUABAAEAAMAAAAAAP///v/7//v/+//7//v/+v/6//r/+P/4//j/+P/4//j/+f/6
//r/+v/7//z/+//6//j/9v/2//f/+f/7//r/+f/4//j/+f/6//z//f/9//7//v/+//7/
/v/+//7//P/9//3//f/+//7//v/+/wAA/////wAAAAD+/wAAAAD8//v/+//8//3//v/+
/////////////v/9//v/+v/5//T/8//y//H/8v/z//P/8//1//X/9P/0//T/8//x//D/
7f/t/+//7v/w//D/8P/w//D/8P/w//D/8P/w//D/8f/v/+7/7v/x//T/9f/2//j/+//7
//3//f/+//7//v8AAAEAAAAAAP///f/8//r/+P/5//b/9P/y//D/7//v//D/7v/u/+7/
7v/u/+7/7P/r/+r/6f/o/+j/6P/o/+f/5P/l/+b/5f/l/+P/4//k/+T/5P/k/+T/5P/m
/+b/5v/m/+b/6P/o/+j/5//n/+b/5v/o/+X/3f/a/9z/4f/q//z/FwA4AFwAhACyANgA
+AAPASIBLgEgAegApABfABMAzf+f/4H/av9n/3n/jf+c/6r/uP/B/8n/1P/e/+L/4//j
/+P/4//j/+H/4v/j/+P/5P/k/+T/5f/n/+f/5//n/+b/5f/m/+f/5//m/+b/5v/n/+n/
7P/v/+7/7f/s/+v/7f/t/+3/7f/w//H/8f/x//H/8v/y//P/8f/z//P/8//1//f/9//5
//z//P/+//////8AAAEAAQD//wAAAAAAAAAAAwAFAAUACQAMAA4AEAAOAA0ADwAPABAA
EQASABIAEwAUABQAFAAUABYAFgAWABgAFwAWABUAEgASABEAEQASABIAEwATABMAEwAS
ABEAEgARABEAEQAPAA0ACwAJAAoACQAIAAcAAwABAAEAAAD///7//v/9//z//P/7//r/
9//3//f/9//1//T/9P/0//P/9P/1//b/8v/w/+//7v/u/+7/7//w//H/8v/y//L/8//z
//T/9f/z//P/8//0//P/8v/y//H/8v/0//X/9v/2//b/9v/2//b/9//3//f/+v/6//r/
+v/4//f/9//4//b/9P/2//b/9v/1//X/9v/4//j/9//3//f/9//3//b/9P/z//P/8//x
//H/8f/x//P/8//y//H/8P/v/+3/7P/v/+//7v/u//H/8f/v/+z/6v/q/+r/6v/o/+j/
6P/o/+n/6v/r/+3/7f/s/+z/7//w//H/8v/0//f/9//5//n/9//2//X/9v/4//j/+f/5
//j/+P/3//b/8//u/+r/5v/l/+X/5v/o/+r/6v/q/+r/6P/o/+b/5f/k/+P/4v/i/+P/
5P/k/+L/5P/k/+L/4f/f/9//4P/g/9//3v/d/9z/3f/e/9//4P/e/+D/4P/g/9//3//e
/97/4P/b/9f/1v/Y/+H/8v8GACEARABsAJoAygDwAA4BIQEwATQBEgHMAIQAOwDv/6v/
gf9n/1r/Y/97/4//oP+u/7j/v//J/9L/2v/c/93/3f/d/93/3f/d/97/3//f/+D/4P/g
/+H/4f/h/+H/4f/h/+H/4//l/+f/5v/m/+b/5P/l/+f/6f/p/+n/6f/p/+v/6//r/+v/
7f/v//D/8f/y//T/9f/3//X/9f/z//H/8v/1//b/+f/6//r//P/9//v//P/9//3/AAAC
AAMABAACAAUABwAHAAoADAANAA4ADwAPABIAEwATABMAEwASABUAFgAWABYAGAAaABoA
GgAYABcAFgAVABQAFAATABMAEgASABMAEwATABMAEgARABIAEQARABEADwANAAsACQAI
AAcABgAFAAMAAQABAAAAAAAAAAEAAQD8//z/+//6//v/+//7//v/+f/4//j/+P/2//b/
9v/2//f/9v/2//b/9v/2//f/+P/2//b/9f/0//P/8//0//X/9f/1//X/9v/5//r//P/9
//z//P/7//r/+v/6//r/+v/4//n/+f/5//r/+v/6//r//P/7//v//P/8//r//P/8//z/
+//7//z//v/+//3//f/9//3//f/8//n/9//2//X/9f/1//X/9f/3//f/9v/1//X/9f/0
//T/9P/z//H/8P/v/+3/7v/u/+7/7v/u/+7/7v/u/+7/8P/w//D/8f/x//D/8P/z//b/
9//4//r/+f/5//v/+//8//z//P/+/wAAAAABAAEA/f/8//r/+P/5//b/9P/y//D/7//v
//D/7v/u/+7/7v/u/+7/7P/r/+z/6//q/+r/6//s/+z/6v/o/+j/5v/l/+P/4//k/+T/
5v/m/+b/5v/k/+T/5P/k/+X/6P/p/+r/6f/p/+j/6P/m/+f/6f/m/+T/6f/w//z/DwAo
AEoAeACkAMwA8gAPASQBMgEqAQABvAB1ACsA4/+v/4//dv9n/3P/jf+i/7D/vv/J/8//
1v/c/+D/4//k/+X/5v/n/+f/6P/p/+n/6P/o/+j/6f/r/+v/6//r/+v/6//t/+//7f/s
/+z/7P/u/+//8f/z//P/8//z//P/8//z//P/8//2//f/9//3//n/+v/6//v/+//9//3/
/f/9//////8BAAAAAAACAAMAAwAEAAUABQAGAAgACQAKAAwADwARABEAEAASABMAFAAX
ABcAGgAbAB0AHwAhACIAIgAiACEAIAAhACQAJQAmACUAIwAhAB8AHwAgACAAIQAgACAA
IQAhACAAHwAdABsAHAAbABsAGwAcABsAGgAZABYAFQAUABMADwANAA0ADAAJAAgACAAH
AAUABgAGAAYABQAFAAUABQADAAIAAgACAP7//v/+//7//f/8//z//P/+//7///8AAAIA
AgABAAAA/P/7//v/+//9//3//f/+/wAAAAABAAEAAwAEAAQABAABAAAA///+//z//f/9
//3/AAAAAAAAAAACAAEAAQACAAMAAgAFAAYABAADAAMABAADAAIAAAD///////////7/
/v/9//3//f/8//3//v////z/+//5//f/+v/7//v//P/7//v/+v/6//j/9//2//X/9//6
//n/+P/3//b/9v/2//b/9v/4//j/+P/5//j/9v/1//f/+P/5//r//P//////AQABAAAA
AAAAAAIABgAGAAcABwAHAAYABAACAP7/+v/3//T/9P/z//P/9P/0//T/9P/0//T/9P/y
//H/7v/t/+z/7P/u//D/8f/w//D/8P/u/+3/6v/p/+n/6P/q/+r/6v/q/+j/6P/o/+j/
6v/s/+z/7P/r/+v/6v/q/+b/5f/n/+j/6P/p//D/AAAVADAATgByAJgAwgDkAP8AEgEe
ARgB8gCyAGsAIwDd/6v/jf94/2v/df+N/6L/sP+8/8f/z//U/9r/4P/l/+X/5f/l/+X/
6P/q/+z/7f/t/+z/6//r/+n/6f/p/+n/6v/r/+7/8f/v/+7/7v/u/+z/7f/v//H/8//z
//P/8//1//X/9f/1//X/9f/0//P/8//0//T/9f/4//v//P/9//z//f/8//3///8AAAMA
BQADAA==
         </WaveFormData>
      </LeadData>
      <LeadData>
         <LeadByteCountTotal>10000</LeadByteCountTotal>
         <LeadTimeOffset>0</LeadTimeOffset>
         <LeadSampleCountTotal>5000</LeadSampleCountTotal>
         <LeadAmplitudeUnitsPerBit>4.88</LeadAmplitudeUnitsPerBit>
         <LeadAmplitudeUnits>��V</LeadAmplitudeUnits>
         <LeadHighLimit>2147483647</LeadHighLimit>
         <LeadLowLimit>268435456</LeadLowLimit>
         <LeadID>V5</LeadID>
         <LeadOffsetFirstSample>0</LeadOffsetFirstSample>
         <FirstSampleBaseline>0</FirstSampleBaseline>
         <LeadSampleSize>2</LeadSampleSize>
         <LeadOff>FALSE</LeadOff>
         <BaselineSway>FALSE</BaselineSway>
         <ExcessiveACNoise>FALSE</ExcessiveACNoise>
         <MuscleNoise>FALSE</MuscleNoise>
         <LeadDataCRC32>3833688583</LeadDataCRC32>
         <WaveFormData>
IgAiACIAIgAkACYAKAAqACwALgAwADIAMwA0ADUANgA3ADgAOQA6ADwAPgBAAEIARABG
AEgASgBMAE4AUABSAFcAWgBdAGAAZABmAGgAagBuAHIAdgB6AH8AggCFAIgAjQCQAJMA
lgCZAJoAmwCcAKAAogCkAKYAqACoAKgAqACpAKoAqwCsAKoAqACmAKQAnACcAJoAmgCW
AJIAjgCMAIoAiACDAIAAfQB6AHYAcgBuAGoAZgBiAF4AWgBVAFIATwBMAEgARgBEAEIA
PgA6ADYAMgAwAC4ALAAqACkAKAAnACYAJAAiACAAHgAbABoAGQAYABcAFgAVABQAFAAU
ABQAFAASABIAEgASABAAEAAQABAADQAMAAsACgAMAAwADAAMAA4ADgAOAA4ADAAMAAwA
DAAJAAgABwAGAAgACAAIAAgACgAKAAoACgAKAAoACgAKAAgABgAEAAIABAAEAAQABAAG
AAYABgAGAAQABAAEAAQABAAEAAQABAACAAIAAgACAAIAAgACAAIAAgACAAIAAgAEAAQA
BAAEAAQABAAEAAQABgAGAAYABgAEAAQABAAEAAIAAgACAAIAAAAAAAAAAAAAAAAAAAAA
AAAAAAAAAAAA/v/+//7//v/+//7//v/+//v/+v/5//j/+//8//3//v8AAAAAAAAAAAIA
AgACAAIAAQAAAP///v/9//z/+//6//z//P/8//z//v/+//7//v/+//7//v/+/wAAAAAA
AAAAAgACAAIAAgAAAP7//P/6//z//P/8//z//v/+//7//v/+//7//v/+//v/+v/5//j/
+v/6//r/+v/7//z//f/+/wAAAAAAAAAAAgACAAIAAwADAAIAAgACAAIAAgAEAAUABQAH
AAgACAAHAAgABQAEAAcABwAIAAgACwALAAsADAAKAAkABwAGAAMAAgABAAEAAQAAAAAA
AAACAAMAAwADAAEAAQABAP//AAD/////AAD+//7//P/8//r/+v/4//f/9//3//f/9//3
//f/9//3//f/9//3//f/+f/6//r/+v/5//n/+f/4//T/8P/u/+v/6//r//P/BQAaACsA
QwBlAIoAqADCAN4A8gDyAN0AwgCjAH4AXwBGAC0AFAD+/+//6//t//P/9f/y//T/+f/9
////AQD+//3/+v/5//b/9f/0//P/8//y//D/8v/z//T/9v/3//f/9v/2//b/9P/0//T/
9P/1//X/9v/2//b/9v/2//b/9v/3//f/+P/2//f/9//3//f/+f/6//r/+//7//v//P/6
//v//f/+//z/+//7//v/+//9//3//f8AAAMABAAFAAUABgAHAAcABQAGAAgACQAIAAcA
BwAIAAkACgALAAsADgAPAA8ADwAPAA4ADwAOABAAEAAQABAADwAPAA8ADwAPAA8ADwAQ
ABIAEwATABEADwAPAA8ADwAQAA8ADwAPABAAEAAPAA4AEQAQABAAEAANAAwADAALAAoA
CQAJAAkACAAIAAgABwAFAAQABAADAAIAAgADAAMAAwABAAAAAAD+//////8BAAMAAwAC
AAIAAAD+//z/+v/6//r/+v/6//z//P/9//3//f/9//3//f/9//3//f/9//z//P/7//r/
/P/8//z//P/+//3//f/+//z/+//7//v/+v/3//b/9f/1//X/9v/2//b/9v/2//X/9f/1
//X/9f/x//H/8f/x//T/9P/z//P/9P/1//b/9//2//X/8//y//L/8v/y//P/8f/y//L/
8v/y//L/8f/w/+//7v/t/+3/7P/s/+3/7v/v//L/8f/x//P/9P/1//b/+f/4//f/9//2
//b/9f/1//T/8//2//b/9f/z//T/8//y//H/8f/x//D/8P/v/+7/7v/t/+3/7f/t/+3/
7f/t/+v/6v/p/+j/5//k/+T/5P/k/+L/4//j/+P/4//l/+X/5f/l/+X/5f/l/+X/5P/j
/+P/4v/k/+P/4//j/+b/5P/g/9z/1//V/9n/4//x/wQAHwA9AGEAigCuAMoA5gD2APAA
1QCyAIsAYgA/ACYADQD4/+j/4f/h/+X/4//f/+D/4v/n/+f/5f/l/+X/5f/j/+P/4//j
/+P/4//l/+T/4v/k/+L/4v/j/+P/4P/e/93/3P/e/97/3v/e/93/3f/e/97/3v/e/97/
3v/g/+H/4f/i/+D/4f/h/+H/4f/j/+T/5P/i/+H/4P/g/+L/4//l/+b/5//n/+j/6f/o
/+n/6P/n/+n/6//r/+v/7P/s/+z/6//p/+r/7P/t/+//7//w//L/9P/2//j/+f/8//3/
/f/9//v/+v/7//r//P/8//z//P/5//n/+f/5//f/9//3//j/+f/7//z/+//6//n/+P/3
//f/9f/0//P/8f/w/+7/7P/q/+j/5//m/+X/5P/k/+P/4v/h/+H/4f/h/+L/4//j/+H/
4P/g/9//3v/e/9//3//h/9//3v/e/93/3f/c/93/2//b/9r/2v/d/97/3//g/+P/5P/l
/+b/5P/k/+X/5f/l/+X/5f/l/+b/5//o/+n/5//o/+j/6P/m/+b/5v/m/+j/5//n/+j/
5v/l/+X/5f/l/+P/4//j/+X/5f/m/+b/5v/m/+b/5f/l/+X/5f/l/+T/5f/m/+f/6P/o
/+f/5//m/+X/5P/j/+L/4f/f/97/4v/g/97/3v/e/97/3P/c/9z/3P/d/93/3P/c/93/
3v/f/+L/4//j/+X/5v/o/+j/6v/o/+f/5//m/+b/5v/n/+f/5//m/+b/5f/j/+T/4//i
/+H/3//f/97/3v/g/+D/4f/h/9//3//f/9//3f/d/9v/2v/Y/9j/2P/W/9j/2P/Y/9b/
1f/V/9X/1f/W/9f/2P/Z/9f/1//X/9f/2f/Z/9r/2v/X/9X/1P/T/9L/0P/O/8z/zf/N
/8//1//j//T/CwAlAEMAaACQALIA0ADqAPIA4QDEAJ8AdgBRADIAFQD4/+L/0//N/8//
1f/V/9L/1P/Z/93/3f/b/9v/2//Z/9n/2f/Z/9n/2f/c/9z/2//e/9v/2v/a/9n/1//W
/9b/1v/Y/9j/2P/Y/9n/2f/a/9r/2v/a/9r/2v/a/9v/2//c/93/3//g/+H/4P/h/+H/
4P/f/9//3//g/+L/4//l/+b/5v/l/+X/5f/n/+n/6f/p/+n/6//r/+v/7f/u/+//7//t
/+7/8P/x//P/8//0//b/9//4//n/+f/4//n/+f/5//v//P///wAAAAAAAAAAAAD8//v/
+v/5//z//f/+/wAAAgADAAMAAQAAAP///v/9/////f/8//v/+f/4//b/9P/0//L/8f/w
//D/8P/x//H/8P/v/+//7//u/+7/7v/t/+r/6P/n/+X/5P/k/+X/5f/n/+X/5P/k/+T/
5f/l/+f/6f/p/+j/6P/m/+b/5v/m/+j/6P/o/+j/5v/m/+f/5//n/+f/5//n/+X/5f/l
/+X/5v/o/+n/6v/q/+r/6v/q/+n/5//m/+b/6P/n/+f/5//o/+f/6P/p/+n/6f/q/+r/
6f/o/+f/5f/j/+P/4//j/+L/4//k/+X/5P/k/+P/4//j/+P/4//j/+T/5f/l/+b/5v/k
/+T/5f/k/+b/5v/m/+b/5P/k/+T/5P/k/+P/4f/g/+L/4v/i/+T/5v/n/+r/7P/q/+r/
7P/q/+n/6f/o/+j/6//t/+7/7//u/+z/6f/l/+f/5//n/+f/6f/p/+j/6P/p/+r/7P/t
/+z/6//q/+n/6f/p/+f/5v/l/+T/4//g/+D/4P/g/97/3v/f/+D/4f/g/9//3v/d/93/
3f/d/93/2//b/9z/3P/d/93/3v/f/9z/2P/U/9L/0f/T/9f/4//z/wYAHQA5AFkAgACm
AMYA5ADyAOgAzwCwAI0AaABDACgADwD4/+r/4f/f/+H/4f/h/+T/5v/p/+v/6//t/+3/
7f/r/+v/6f/n/+X/4//k/+T/4//m/+T/5P/l/+X/5v/m/+f/6P/p/+r/6//s/+z/6//r
/+r/6//s/+3/7v/u/+//7//w/+7/7//v/+//7//x//L/8v/z//P/8//0//b/9//5//r/
+v/5//n/+f/5//v/+//7//3/////////AAAAAAAA//8AAAIABQAHAAcABwAIAAoACwAM
AA0ADQAQABEAEQARABAAEAASABIAEgASABIAEgAUABUAFgAXABkAGQAZABoAGQAZABgA
FQAVABUAFQAVABUAEwASABEAEQAQAA4ADAAHAAIA/v/6//X/8v/w/+3/6v/p/+n/6f/m
/+b/5v/l/+X/5P/k/+P/4P/g/+H/4f/i/+H/4f/i/+T/5f/l/+f/5//n/+b/5v/m/+b/
5v/m/+b/5v/m/+b/5v/m/+f/5//n/+f/5//n/+f/5//n/+f/6f/q/+r/6v/q/+r/6v/q
/+j/5//n/+j/6P/n/+f/5//o/+f/6P/p/+n/6f/q/+r/6f/o/+f/5f/m/+f/6P/p/+f/
5//n/+f/6P/o/+f/5//n/+f/5//n/+j/6f/p/+r/6v/q/+r/6v/o/+j/6P/o/+j/6P/o
/+j/6f/p/+j/6P/r/+z/7f/w/+//7//x//L/9f/2//n/+P/6//v/+//8//r/+//7//v/
/P/8//v/+f/4//f/9v/1//f/9//2//b/9v/2//f/9//3//f/9//3//P/8//x//D/8v/y
//L/8P/x//L/8//y//D/7//u/+3/7f/t/+3/7f/v/+//7//v/+//7//w//D/8f/x//L/
8//0//L/7P/o/+f/5f/j/+f/9f8GABcALQBHAGQAhACkAMQA4ADuAOMAygCtAI4AawBK
ADMAIAAKAPf/6//t//P/8//y//b/9//3//n/+f/3//f/9f/1//X/9f/1//X/9f/0//L/
9P/1//b/+P/5//f/9v/2//b/+P/4//j/+P/5//n/+v/6//z//P/8//z/+v/7//v//P/8
//3//f/9//v//f/+//7/////////AAACAAMABQAGAAQAAwADAAMABQAHAAcABwAFAAcA
BwAHAAcACAAJAAkACwAMAA4ADwAPAA8AEAASABUAFgAXABcAGAAZABkAGQAcABwAHgAe
ABwAHAAcABwAHQAdAB0AHQAdAB0AHQAeAB8AIQAiACEAHgAdABwAGwAbABkAGAAXABgA
GAAXABYAGAAWABUAFAATABIAEgARAAwACwALAAsACgAKAAoACQALAAoACgAJAAoACgAL
AAsACQAHAAYABgAIAAkACQALAAsACwAKAAoACQAIAAcABgAEAAQABAAEAAUABgAIAAkA
CQAJAAkACQALAAsACwALAAsADAAMAAwACgAKAAoACgAKAAkACQAKAAoACQAJAAkACgAJ
AAoACwAIAAcABwAGAAcACAAJAAkACwALAAsACwAHAAcABwAHAAcABgAEAAMABAAFAAYA
BwAHAAcABgAGAAYABAAEAAcABgAFAAQAAwACAAAAAAAAAAAAAQABAAAAAAAAAAAAAAAC
AAEAAQADAAQABAAEAAYABAAHAAkACgAMAAoACwALAAsACgAKAAkABwAJAAkACQAJAAgA
BwAFAAQAAgACAAMAAwAEAAUABgAHAAUABQADAAIAAgACAAIAAAD+//7//v/8//v/+//7
//v/+//7//v/+//9//3//f/9//v/+//8//z/+v/5//n/+f/6//r/+v/2//H/7//x//n/
BQAUACcAPQBbAIAApgDEAN4A8ADuANkAugCfAIAAYQBIADMAHgAMAP//+//7//v/+//8
/wAAAwADAAMAAwABAAEA/////////////////f/8//r//P/+//7//////////v/+//7/
//8AAAEAAgACAAEAAQAAAAAAAAAAAAAA/v//////AAAAAAEAAQABAAEAAwAEAAQAAwAD
AAMABAADAAMABAAEAAUABQAGAAcABQAHAAcABwAKAA0ADgAPAA8AEAARABEAEAAQABEA
EQATABMAFAAWABkAGgAbABsAGwAbABoAGQAcABwAHgAeAB8AIAAhACIAHwAdABsAGQAY
ABcAFgAWABYAFwAXABUAFwAXABcAFwAYABcAFwAXABkAGAAWABQAFAASABEAEAAPAA4A
DgANAAcABQAEAAMAAAAAAAAA//8AAAAAAQABAAAAAAABAAEAAwABAAAAAAD+//////8B
AAEAAQAAAAAAAAAAAAAAAAADAAQABQAGAAQABAAFAAUAAwADAAMAAwABAAEAAQABAAMA
BAAEAAQAAgACAAIAAgACAAEAAQACAAIAAQABAAEA///9//3//f/9//3//v/+//z//P/8
//v//f/9//3//f/7//v/+//7//3//v/+/////P/7//r/+f/5//n/+P/4//r/+v/+////
/v/8//r/+P/2//b/9v/2//b/9f/1//T/9P/0//T/9P/2//j/+f/8//7//v/+/wAA/v/8
//3//f/+//3//f/8//v//f/+//7//f/8//v/+v/5//f/9//2//b/+P/4//n/+f/5//n/
+f/5//b/9f/y//D/8v/y//L/8P/v/+7/7f/q/+r/6//s/+3/7v/v//D/8f/v/+//7//v
/+7/7f/t/+z/7P/r/+v/6//s/+r/6P/i/9//4//l/+3//f8SACkARQBnAIwArgDKAOIA
7ADkAMsAqgCJAGgARwAsABEA/P/u/+f/6f/t/+v/6f/s/+7/7//v//H/8f/u/+3/6v/p
/+v/7f/v//H/7//u/+z/7v/u/+7/7//v/+//7v/u/+7/7f/s/+v/6v/s/+3/7//w//D/
8P/w//D/8P/x//H/8v/0//X/9f/1//L/8//z//L/9P/1//b/+P/1//X/9v/2//b/9f/1
//X/9//5//n/+f/7//3//f/9/wEAAgADAAMAAgACAAMAAwABAAEAAgAEAAYACAAKAAsA
CQAJAAgABwAIAAgACgAKAAwADAAMAAwACwALAAsACwALAAsACwAMAAwADQANAAsACwAL
AAsACwALAAkACAAHAAUABAACAAAAAgAAAP///v////7//v/9//j/9//3//f/9P/0//T/
8//z//L/8v/x//D/8P/x//H/8f/v/+7/7v/u/+//7//x//H/8f/w//D/8v/y//L/8v/0
//T/9P/0//H/8P/w/+//7f/t/+3/7f/t/+3/7f/t/+//8v/0//b/9P/y//D/7v/w/+//
7//w//D/7//v/+//7//t/+3/7f/s/+v/6//q/+v/7P/t/+3/6//r/+v/6//p/+n/6f/p
/+v/7P/s/+3/7//v/+//7//v//H/8P/s/+j/6P/o/+j/6P/o/+j/6P/o/+v/6//q/+r/
6f/o/+f/6P/r/+v/7f/u/+z/7P/u/+z/6v/r/+v/7P/s/+3/7f/t/+7/7v/t/+v/7f/t
/+3/7f/q/+n/5//m/+j/6P/p/+n/5//n/+f/5//n/+f/5f/k/+b/5v/m/+T/5P/k/+T/
4v/i/+P/5P/l/+T/4//i/+H/4P/f/97/3f/e/9//4f/i/+H/3//e/93/4P/g/9z/2P/V
/9P/1f/d/+X/8P8FACMARQBoAI4AsADQAOgA6gDXAMAAoQB6AFMANgAdAAIA7P/f/9n/
3f/j/+X/4v/i/+X/5f/n/+n/5//n/+X/5f/j/+P/4//j/+X/5P/i/+T/5f/m/+j/6f/o
/+b/5f/k/+b/5v/m/+b/6P/p/+v/7P/q/+r/6v/q/+v/7f/u//D/8v/z//P/8//w/+//
7f/q/+z/7f/u//D/8P/x//P/9P/y//H/8f/x//P/9f/1//X/9f/3//f/9//5//r/+//7
//v//P/+////AAABAAMABgAGAAYABgAFAAgACQAJAAkACAAIAAoACgAIAAgACAAIAAkA
CQAJAAkACwALAAsADAAOAA8ADwANAAsACwALAAsACwAJAAgABwAHAAYABAACAAMAAgAC
AAIA///+//7//f/6//n/+f/5//r/+v/6//n/+//6//r/+f/2//b/9//3//b/8//x//D/
8f/z//T/9//1//X/9P/0//X/9v/3//j/9//2//X/9P/1//b/+P/5//n/+f/5//n/+v/7
//z//f/8//z/+//6//r/+v/6//r/+v/5//n/+v/8//v/+//7//n/9//3//f/+f/5//r/
+v/4//j/+P/3//n/+f/5//n/9f/1//X/9f/1//T/8v/x//P/8//z//P/8f/z//b/9v/4
//f/9v/1//T/9P/0//T/9P/1//X/9P/0//f/+P/5//z//P/7//z//P/8//z//v/8//7/
/////wAAAAABAAEAAQAAAAAA///9//r/+f/4//f/9//3//b/9v/3//j/+v/7//3//f/9
//3/+f/5//f/9v/0//T/9P/y//L/8v/y//D/8f/x//H/8f/x//H/8f/x//H/8f/x//H/
8//z//T/9P/y//H/8f/x/+7/8P/w/+z/6f/n/+n/7f/5/wgAGQAxAFEAeACgAL4A2ADu
APIA3wDCAJ8AegBZAEAAKwAUAAAA8//v/+//7//r/+z/8v/3//n/9//3//f/9//1//X/
9//3//f/9//5//j/9v/4//b/9v/3//f/9f/0//T/9P/0//T/9P/0//X/9f/2//b/+f/6
//v//P/6//v/+//8//v/+//6//n/+f/7//z//P/7//v/+//8//7///8BAAIABAADAAMA
AwADAAUABQAFAAMABQAFAAUABwAIAAkACQAJAAoADAANAA8ADwAQABIAEwAUABUAFQAW
ABcAFwAXABkAGgAdAB4AHAAcABwAHAAaABkAGAAXABkAGQAZABoAGgAbABsAGQAZABkA
GQAZABcAFQAUABMAEQAQAA4ADAANAAwADAAMAAkACAAIAAcABQAFAAYABwAEAAQABAAD
AAEAAAAAAP//AQACAAQABQADAAEAAAAAAP/////+//////////7//v8AAAAAAAAAAP7/
/v/+//7//v/+/////////////////wEAAQABAAEAAwAEAAQABAAGAAYABgAGAAMAAQAA
AAAAAQABAAIAAwACAP///v/9//3//f/+//7//P/8//z/+//8//3//v//////////////
///+//z/+//9//3//f/9//3//f/8//z/+P/6//z//P/8//z/+v/6//r/+v/9//3//P/8
//7//v/+/wAAAAD//wAAAAAAAAAAAgAAAAAAAQABAAIABAAFAAUABQAEAAQAAwABAP7/
/f/8//v//v//////AAD+//7///////7//f/8//v/+f/5//f/9v/4//j/+P/2//X/9P/z
//D/8v/z//T/9f/0//P/8v/x//P/8//z//P/9f/1//b/9v/0//P/8//z//D/7v/u/+r/
5f/n/+3/9f8DABYAJwA9AF0AhACoAMYA4ADsAOQAzQCwAI8AcABRADoAJQAKAPb/7f/v
//H/8//3//b/8v/x//X/9//3//n/+f/3//f/9f/1//X/9f/2//b/9f/4//f/9v/2//X/
9v/2//f/+P/4//j/+P/4//f/9//4//j/+P/4//j/+P/4//n/+f/6//j/+f/5//n/+//9
//7//v/7//v/+//8//z//f///wAA/v/9//3//f///wEAAQABAAEAAwADAAMABQAGAAcA
BwAHAAgACgALAAsACwAMAA4ADQAOAA8ADwAOAA8ADwAPABAAEAASABIAEgASABIAEgAR
ABEAEQARABAADwAOAA4ADgAPAA8ADQAPAA8ADwAPAA8ADQAMAAsACQAIAAYABAAEAAIA
AQAAAAEAAAAAAP///v/9//3//f/6//r/+v/5//n/+P/4//f/9P/0//X/9f/3//X/9P/0
//b/9//3//n/9//3//b/9v/4//j/+P/4//f/9v/1//T/9f/2//j/+f/7//v/+//7//v/
+//7//v/+v/6//n/+P/4//j/+P/4//n/+f/6//z/+v/5//n/+f/4//X/9P/z//T/9f/3
//j/+v/6//r/+f/2//X/9P/z//D/7//u/+3/8P/w/+//7//v/+//7//v/+3/7f/s/+z/
6P/o/+z/7P/s/+z/7P/s/+z/7P/s/+z/7f/t/+z/7P/q/+r/6v/s/+//7//x//L/8//0
//f/9v/4//n/+f/6//j/+f/5//n/+P/4//f/9f/2//X/9P/z//P/8//y//L/8f/w//D/
7//t/+3/7f/t/+3/7f/r/+r/6v/q/+r/6P/q/+r/6v/o/+X/5f/l/+X/5f/l/+X/5f/m
/+f/6P/p/+n/6f/q/+r/6P/n/+f/5//m/+T/3v/Y/9X/1f/V/9//7/8CABcALQBNAHAA
kgCyANAA6ADsANcAugCZAHYAVQA6ACMACADy/+P/3f/f/+P/4//k/+b/6//r/+v/6//r
/+v/6f/p/+n/6f/p/+n/5//m/+T/5v/m/+b/5//n/+X/5P/k/+T/5v/m/+b/5v/o/+n/
6//s/+v/6v/p/+j/6P/p/+n/6v/s/+3/7f/t/+//8f/y//L/7//v/+//8P/w//H/8//0
//X/9f/2//f/9v/3//b/9f/0//X/9P/z//X/9v/3//f/+f/8/wAAAwAAAP////8AAP//
AAABAAEABAAFAAUABQAEAAQABgAGAAgACAAIAAgACQAJAAkACQAIAAcABgAGAAcACQAK
AAkACQAJAAkACQAIAAUAAwABAAMAAgAAAP7//P/6//n/+P/3//b/9v/1//P/8//0//X/
8//y//H/7//v/+7/7v/t/+//8P/y//P/8P/t/+v/6v/q/+v/6//t/+//7//u/+7/8P/w
//D/8P/v/+7/7f/s/+v/6v/q/+n/6v/r/+z/7f/t/+3/7f/t/+3/7v/u/+7/8P/w//D/
8P/u/+3/7f/u/+3/6//q/+n/6f/n/+f/5//o/+n/6//s/+7/7v/u/+3/7P/r/+r/6f/n
/+f/5//n/+r/6v/p/+n/5v/l/+T/4//k/+X/5f/m/+j/6v/m/+T/4//i/+H/4P/i/+L/
4v/i/+T/5f/l/+b/5v/m/+b/6P/n/+f/6f/q/+r/6v/s/+r/6P/p/+n/6v/q/+v/6//r
/+7/7v/t/+v/5//l/+P/4f/k/+X/5f/m/+b/5v/n/+f/5//n/+f/5//l/+X/4//i/+L/
4v/i/+D/4v/i/+L/4P/f/9//3//f/93/3f/d/93/3//f/9//3//f/9//4P/g/97/3f/d
/93/3v/a/9T/0P/P/9H/2//l//H/BAAZADUAWQCCAKQAvgDYAOoA5gDJAKYAhQBgADkA
HAAFAPD/4P/X/9f/3f/d/9v/3P/g/+P/5//l/+X/4//j/+H/4f/h/+H/4f/h/+L/4v/h
/+T/5P/k/+X/5f/j/+L/4v/i/+T/5P/k/+T/4//j/+T/5P/m/+b/5v/m/+b/5//n/+j/
6f/r/+z/7f/t/+//8P/w/+7/7f/s/+z/7f/v//L/9P/0//P/8//z//H/8//z//P/8//1
//X/9f/1//b/9//3//r//P///wEAAQABAAIABAAEAAQABAADAAYABwAHAAcACQAKAA0A
DgAMAAwADAAMAAkACQAJAAkACwALAAsADAAMAA0ADQALAAsACwALAAsACgAHAAUAAwAD
AAIAAAD+//7//P/7//r/+//6//r/+f/4//f/9//3//b/9v/2//X/9f/0//T/8//0//T/
9f/1//X/8//y//L/8v/z//P/9f/z//P/8v/y//D/8P/w//D/7v/u/+7/7v/x//L/9P/1
//P/8//z//P/8//z//P/8//x//L/8v/y//L/8v/y//L/9P/z//P/9P/0//P/8//z//X/
8//z//P/9f/1//b/9v/4//j/+P/3//T/8//y//H/8f/x//H/8f/0//T/8//z//H/8f/x
//H/7//v/+7/7v/u/+z/7v/s/+z/7P/s/+7/7v/u/+7/7//v/+7/7v/w//D/8P/y//X/
9f/3//j/+P/4//r/+P/4//n/+f/6//z//f/9//3//P/8//v/+f/6//n/+P/3//X/9f/0
//T/9P/0//X/9f/1//X/9f/1//H/8f/v/+7/7v/u/+7/7P/s/+z/7P/q/+n/6f/p/+n/
6f/p/+n/6f/p/+n/6f/p/+v/6//s/+z/7P/r/+v/6//q/+z/7P/q/+X/5f/l/+f/7//8
/w8AJwBDAGIAiACqAMgA5ADuAOEAxgCnAIQAYwBEAC0AFgD+/+3/5//p/+3/7f/s/+z/
7//x//H/8f/z//P/8f/x/+//7//v/+//7f/s/+r/7P/u/+7/7//v/+//7v/u/+7/7v/u
/+7/7v/x//H/8v/y//T/9P/0//T/8v/z//P/9P/0//X/9f/1//X/9//4//j/+f/5//n/
+v/5//n/+v/6//j/9//3//f/+f/7//v/+//5//v/+//7////AAABAAEA//8AAAIAAwAE
AAUABwAKAAsADAANAA0ADAANAA0ADQAQABAAEgASABAAEAAQABAAEQARABEAEQATABMA
EwAUABMAEwASAA8ADwAPAA8ADwASABEAEQARABAADgALAAgACAAGAAUABAADAAIAAgAB
AP////8AAAEAAAAAAAAA//////7//v/9//z//P/9//3//f/7//r/+v/6//v/+//9////
///+//7//P/6//j/9v/4//j/+P/4//n/+v/8//3//f/9//3//f/8//v/+v/5//f/+P/4
//j/+f/6//v//P/8//v/+//8//7//f/9//3//f/7//v/+//6//n/+f/4//j/+P/4//f/
+f/5//n/+f/5//n/+f/5//n/+P/2//X/9v/3//j/+f/3//f/9v/2//L/8v/y//P/8//2
//T/9P/0//T/9v/2//b/9v/5//n/+P/4//f/9v/1//b/9//3//n/+v/6//r//P/6//r/
+//7//z//v////////8CAAIAAQD///v/+f/3//X/9//3//b/9v/2//b/9//3//f/9//3
//f/8//z//H/8P/x//L/8//y//L/8v/y//D/7v/t/+z/6//t/+3/7f/t/+v/6//r/+v/
7f/t/+7/7v/u/+3/7f/t/+j/6P/q/+j/5f/h/+H/6f/1/wQAEwAjADkAWAB+AJ4AuADQ
ANwA0QC6AJ0AfABbAEIALQAWAAIA8f/n/+n/6f/p/+r/6v/r/+v/7//x//D/7//s/+v/
7v/v//D/8f/v/+7/7P/u/+v/6v/q/+n/7P/s/+3/7v/s/+z/7P/s/+z/6//r/+r/7f/u
/+//8P/w//H/8f/y//H/8f/w/+//7//x//L/8v/y//P/9P/2//X/9f/2//b/+f/5//r/
+//5/w==
         </WaveFormData>
      </LeadData>
      <LeadData>
         <LeadByteCountTotal>10000</LeadByteCountTotal>
         <LeadTimeOffset>0</LeadTimeOffset>
         <LeadSampleCountTotal>5000</LeadSampleCountTotal>
         <LeadAmplitudeUnitsPerBit>4.88</LeadAmplitudeUnitsPerBit>
         <LeadAmplitudeUnits>��V</LeadAmplitudeUnits>
         <LeadHighLimit>2147483647</LeadHighLimit>
         <LeadLowLimit>268435456</LeadLowLimit>
         <LeadID>V6</LeadID>
         <LeadOffsetFirstSample>0</LeadOffsetFirstSample>
         <FirstSampleBaseline>0</FirstSampleBaseline>
         <LeadSampleSize>2</LeadSampleSize>
         <LeadOff>FALSE</LeadOff>
         <BaselineSway>FALSE</BaselineSway>
         <ExcessiveACNoise>FALSE</ExcessiveACNoise>
         <MuscleNoise>FALSE</MuscleNoise>
         <LeadDataCRC32>2147011593</LeadDataCRC32>
         <WaveFormData>
EgASABIAEgATABQAFQAWABoAHAAeACAAIQAiACMAJAAmACYAJgAmACkAKgArACwALwAw
ADEAMgA2ADgAOgA8AEAAQgBEAEYASgBMAE4AUABUAFgAXABgAGQAZgBoAGoAbwByAHUA
eAB7AHwAfQB+AIIAhACGAIgAigCKAIoAigCLAIwAjQCOAIwAigCIAIYAfgB+AIAAfgB6
AHYAdAByAHAAbgBrAGgAZQBiAFwAWABUAFAASwBIAEUAQgA+ADwAOgA4ADQAMgAwAC4A
KQAmACMAIAAeABwAGgAYABYAFgAWABYAEgAQAA4ADAALAAoACQAIAAYABgAGAAYABAAE
AAQABAACAAIAAgACAAAAAAAAAAAA/v/+//7//v/+//7//v/+/wAAAAAAAAAA/v/+//7/
/v/7//r/+f/4//r/+v/6//r//P/8//z//P/8//z//P/8//r/+P/2//T/9v/2//b/9v/4
//j/+P/4//j/+P/4//j/9v/2//b/9v/2//b/9v/2//b/9v/2//b/9v/2//b/9v/2//b/
9v/2//b/9v/2//b/9//4//n/+v/5//j/9//2//b/9v/2//b/9P/0//T/9P/2//b/9v/2
//b/9v/2//b/9P/0//T/9P/0//T/9P/0//H/8P/v/+7/7//w//H/8v/0//T/9P/0//X/
9v/3//j/9//2//X/9P/z//L/8f/w//L/8v/y//L/9P/0//T/9P/y//L/8v/y//T/9P/0
//T/9f/2//f/+P/2//T/8v/w//L/8v/y//L/8v/y//L/8v/y//L/8v/y//H/8P/v/+7/
7v/u/+7/7v/v//D/8f/y//L/8v/y//L/9P/0//T/9f/z//T/9f/1//X/9f/2//f/+P/4
//n/+f/4//j/9//2//j/+P/4//n//P/8//z//P/5//n/+f/3//b/9v/2//b/8//z//T/
9P/2//b/9v/2//b/9v/1//T/9P/0//T/9P/0//T/8//y//D/8P/u/+7/7f/s/+v/6v/q
/+r/6v/q/+r/6v/q/+r/7P/t/+3/7f/s/+z/6//r/+f/5P/g/+D/3//f/+T/8////w0A
HAA5AFgAcQCHAKAAsQC1AKgAmACEAG0AWQBIADEAGwAFAPT/7f/t/+//7//t/+3/8v/0
//X/9f/y//D/7v/s/+r/6v/p/+n/5//n/+f/5//p/+n/6f/p/+v/6v/q/+v/6f/p/+r/
6v/q/+r/6//t/+v/6//q/+n/5//p/+r/6v/t/+3/7P/s/+7/7v/u/+7/7v/u/+//7//t
/+7/8P/w/+7/7v/u/+7/7//v//D/8P/x//P/9f/2//f/9//4//j/+P/4//j/+f/3//f/
9//5//r/+//8//z//f///wAAAQD///7//v////////////7///8AAAAAAQAAAAAAAAAB
AAIAAgADAAMAAAAAAAAAAAAAAP//AAAAAAEAAAAAAP7//v/////////9//3//P/7//z/
+v/6//r/+f/5//n/+f/3//f/9//2//T/9P/1//X/9P/z//L/8v/y//P/8//1//X/9f/z
//P/7//u/+3/7f/t/+3/7f/t/+//8P/w/+//7//w//D/8P/u/+7/7v/u/+z/7P/s/+z/
7f/u/+//8P/u/+7/7v/u/+7/7f/t/+3/7P/p/+j/6f/p/+j/6P/o/+r/6v/q/+v/6f/o
/+j/6P/n/+X/5P/j/+T/5P/k/+X/5v/n/+j/6f/p/+j/5//l/+b/5v/m/+b/5v/o/+b/
5v/m/+b/5P/k/+T/5P/n/+f/6P/p/+v/6//r/+z/7f/u/+7/7//w//H/8//0//H/8P/v
/+7/7f/u/+7/7v/v/+//8P/x/+//7v/u/+7/7v/t/+3/7v/s/+z/7P/s/+z/7P/s/+v/
7P/r/+r/6f/n/+b/5f/j/+T/5P/k/+L/4v/i/+L/4v/j/+T/5f/m/+T/5P/k/+T/4//i
/+L/4f/i/+L/4//j/+f/5f/i/97/2v/V/9f/4P/p//f/CQAiAD8AYAB/AJkAsgDDAL8A
rgCYAH4AYwBLADYAIwAPAP3/9P/x//P/8f/r/+v/7//w//L/7//t/+3/7P/r/+r/7P/s
/+v/6//r/+v/6//r/+v/6//r/+v/6//q/+r/6//t/+3/7v/u/+z/7P/t/+//8f/x//D/
7//v//H/8v/y//P/8//y//L/8//0//X/9v/1//T/9P/z//X/9v/4//j/+v/6//r/+v/5
//n/+v/6//r/+//8//z/+//7//z//P/7//z//f///////////wEABQAHAAkACgAMAA0A
DQANAA0ADAAMAA0ADQANAA0ADAAKAAoACQAJAAoACgAKAAsADAAMAA0ADQAKAAoACgAK
AAsACQAJAAgABgAEAAMAAAD9//3//P/7//v/+//6//n/+v/4//j/+P/5//n/+f/5//X/
9f/1//T/9v/2//f/9//4//f/9v/2//T/9f/1//f/9//3//X/9f/y//L/8v/z//T/9f/2
//f/9f/2//b/9f/z//T/9P/0//b/9v/2//b/9P/0//T/9P/0//T/9P/0//T/9P/0//T/
9P/z//P/8//z//H/8f/z//P/8v/y//L/9P/0//T/9f/z//L/8v/y//P/8//0//X/9f/0
//P/8//x//H/8f/x//H/8P/v/+3/7v/u/+3/7P/r/+r/7P/s/+z/7P/r/+v/7P/t/+//
7//v//D/8f/y//L/8//0//X/9//4//f/9v/1//T/9f/2//b/9v/0//P/8//z//H/8P/w
//D/7v/t/+3/7v/v//D/8f/y//D/8P/w/+//7v/t/+z/6//q/+r/6v/p/+j/6P/o/+b/
5v/m/+b/5v/n/+j/6f/q/+j/6P/o/+j/6P/o/+n/6f/o/+b/5f/j/+P/4//g/97/3v/d
/9//5P/t//n/CQAcADMAUABxAI0ApgC7AMUAvACuAJYAewBhAEoAMwAbAAcA9v/t/+v/
7//t/+n/6f/u//D/7f/r/+n/6P/n/+b/5//o/+j/6f/q/+v/7P/t/+r/6f/o/+f/5f/k
/+T/5f/l/+X/5v/m/+b/5v/n/+n/5//n/+b/5f/n/+n/6v/q/+3/7f/s/+z/6v/q/+r/
6v/s/+z/7f/t/+3/7v/w//D/8P/w//D/8P/z//P/9P/0//b/9//4//j/+P/3//f/9v/1
//b/9//5//v/+//7//3/AAABAAIAAgAAAAEAAQABAAMABAAGAAkABwAHAAcABgADAAIA
AAD//wMABAAFAAcACgAKAAsACwAHAAYABQAEAAUAAwADAAIA///+//7//P/7//v/+v/5
//v/+//6//n/+P/2//b/9v/1//X/9f/1//H/8f/x//D/7//u/+7/7f/t/+3/7f/u/+z/
7f/t/+//8f/x/+//7//u/+7/7v/v/+//7//v/+//7//w//D/7//v//D/8P/w/+//7v/t
/+z/7f/u/+//8P/y//L/8v/y//H/8P/v/+7/8P/v/+//7//x/+//7//x//H/8P/w//D/
7v/u/+7/7//t/+z/7P/s/+7/7f/t/+3/7f/s/+v/6//r/+v/6//r/+7/7v/u/+3/7P/q
/+r/7P/s/+r/6v/q/+r/7P/s/+z/7P/q/+n/6f/p/+v/6//r/+z/7v/w//H/8//x//H/
8v/y//H/8P/v/+7/8P/y//P/9P/x/+//7v/t/+7/7v/v//D/8P/v/+//8P/y//L/8v/y
//D/8P/w/+//8P/v/+7/7f/r/+r/6f/n/+j/6P/o/+b/6P/o/+j/6P/m/+b/5v/m/+T/
5P/k/+T/5P/k/+X/5f/n/+b/5v/l/+P/3//e/9z/2v/Z/9//5v/x////DwAiAD0AXAB7
AJkAsgC/ALkAqACYAIAAZwBPADgAJQARAAEA9P/v/+//7//t/+3/7//w//D/8f/x//H/
8P/v/+7/6//q/+j/5//p/+n/6f/p/+f/5//n/+f/6P/o/+n/6//r/+v/7P/s/+r/6v/r
/+3/7//v/+7/7f/t/+//8P/w/+//7//u/+7/8P/w//D/8P/y//L/8//z//P/9P/2//b/
9v/2//b/9v/3//f/+P/4//j/+f/6//r/+f/5//r/+v/7//z//f///wEAAQABAAMABAAF
AAYABgAIAAkACQAJAAkACAAIAAkACQAJAAkACAALAAwADAANAA4ADgAOAA8ADQAMAAwA
CwAKAAoACgAKAAkABwAHAAYABwAGAAYABAACAAEA///9//7/////////AAD+//7//v/7
//v/+//7//n/+f/5//j/9v/2//f/9//3//f/9//4//j/+f/5//v/+//7//n/+f/6//r/
+v/7//v/+//7//v/+//8//z/+//7//z//P/8//r/+v/6//r//P/8//z//P/8//z//P/8
//r/+v/6//r/+v/5//n/+f/7//n/+f/7//v/+v/6//r/+f/4//f/9//5//j/+P/4//r/
+f/5//n/+f/4//f/9//5//n/+f/5//z//P/8//v/+v/6//z//v/9//z/+//6//z//P/8
//z/+//7//z//f/9//3//f/+//7//v/9//3/AAABAAMABAAGAAYABgAGAAUABgAGAAYA
BgAFAAUABQADAAIAAgACAAIAAQABAAIAAgACAAIAAgACAAIAAgABAP7//f/8//v/+v/6
//r/+f/7//z//f/8//n/+P/3//b/+P/4//j/+P/4//j/+P/4//j/+P/5//n//P/8//3/
/f////3/+P/0//T/8f/t//L//f8JABUAJgA5AFAAZwCBAJ4AtwDBALwArgCeAIkAcQBc
AEsAOwArABQABQAFAAkABQADAAUABgAGAAUABwAFAAQAAwACAAIAAgABAAEAAQABAAEA
AQADAAMAAwADAAMAAgACAAMAAQABAAIAAgAAAAAAAQADAAQABQAFAAUABAAFAAUABAAH
AAcABgAGAAYABgAGAAYACAAIAAkACQAJAAoADAAMAAoACgAKAAoADQANAA4ADgANAA0A
DQAMAA0ADQAOAA4AEQASABMAFQATABMAEwAVABgAGQAaABoAGgAbABsAGwAeAB4AHwAh
AB8AHwAfAB4AHgAeAB0AHQAdABwAGwAbABwAHAAdAB0AGAAYABgAGAAXABUAFQAUABUA
FAAUABIAEwATABIAEQAQAA8ADQALAAgABgAGAAYABQAFAAUABQAFAAUABQAEAAYABgAH
AAcABQADAAEAAAABAAMABAAHAAkACQAHAAcABQAEAAMAAwABAAEAAQABAAIABAAFAAUA
BwAIAAgACAAGAAYABgAGAAYABgAGAAYABAAEAAQABAAEAAQABAAEAAQAAwADAAMABAAD
AAQABwAEAAIAAQAAAAMABAAFAAcABwAGAAYABgAEAAMAAwADAAEAAAD/////AQABAAEA
AQACAAIAAgABAAQAAgACAAIABAACAAIAAgACAAAAAAAAAAAA/////wAAAQABAAEAAQAC
AAMABAAEAAUABQAFAAYABgAHAAgACQAKAAoACgAJAAgACAAHAAcABwAIAAgACQAKAAkA
BwAGAAYABAAEAAQABAAFAAYABwAHAAYABQAEAAMAAAAAAAAA///+//7//v/8//r/+v/6
//r/+v/6//r/+v/8//z//P/8//r/+v/7//v/+//6//r/+f/7//v/+v/2//L/7//x//b/
/f8JABcAKAA/AFwAewCXAKwAvQC/ALIAoACOAHsAZwBUAEEAMQAfABAABwAFAAMAAQD/
/wMABgAGAAUAAwAFAAQAAwACAAAAAAD//////v/9//z/+//9//3//f/9//3//P/8//3/
/v///wEAAgABAAAAAAABAP/////+//3//f///wAAAAD//////v/+/wEAAgADAAQAAgAC
AAMAAwADAAQABgAGAAYABgAGAAYABwAHAAgACAAKAAsADAAMAAsACwAMAAwADAAMAAwA
DQAPAA8ADwARABQAFQAWABYAFQAVABQAEwAVABYAGAAbAB0AHQAdABwAGQAYABYAFQAU
ABQAFAAVABQAFAAVABUAFAAUABQAFAAUABMAFAAUABUAFAAUABIAEQARABAADwAPAA8A
DgANAAkABgAFAAQAAQABAAEAAQAAAAEAAgACAAAAAAABAAEAAgABAAAAAAD+//////8B
AAEAAQD//////v/+//7///8AAAEAAgADAAEAAgACAAEA//8AAAAAAAD+//7//v/+/wAA
AAAAAAAAAAAAAAAAAAAAAAAAAAAAAP7//f/9//3//f/7//v//f/9//z//P/8//r/+v/6
//v//f/8//z//P/6//n/+f/5//v//P/9/////P/7//r/+f/4//j/+P/3//r/+v/8//7/
/P/5//j/9//2//j/+P/4//j/9//3//j/+f/3//f/9//4//v//P/8//3//f/9//7//v/+
//7//v/+//7//v/9//z//f/9//7////9//z//P/8//r/+f/5//r/+//8//3//v/8//z/
/P/7//n/9//1//P/9P/0//T/8//w//D/8P/u//D/8P/w//D/8v/y//L/8v/w//D/8P/w
/+//7v/u/+3/7//u/+7/7f/v/+3/6v/i/+D/4f/j/+j/9f8FABcALABJAGYAgQCXAKwA
tQCxAKYAkgB+AGkAUQA6ACMAEQADAPb/9f/1//P/8f/z//X/9P/y//P/8//y//D/7v/s
/+//8P/w//H/8P/v/+7/7f/t/+3/7f/t/+3/7P/s/+3/7P/r/+v/6v/r/+z/7v/x/+//
7//u/+3/7f/v//D/8P/z//P/8v/y//D/8P/w//D/8f/y//T/9f/0//T/9f/0//b/9v/2
//b/9//3//j/+P/5//v//f/+/wAAAQADAAQAAwAEAAUABwAGAAUABAAFAAkACwANAA4A
DQANAAwACwAKAAoACwANAA8ADwAPAA4ADgAOAA0ADQAQABAAEAARABIAEgATABMAEAAQ
ABAAEAAPAA0ADQAMAAsACgAKAAgABQAFAAQAAwAEAAUABQAFAAMAAAD///7/+//7//v/
+//7//v/+//6//r/+v/7//v/+v/5//j/+P/2//f/9//5//v/+//5//n/+v/6//r/+//7
//v/+//7//n/+v/6//n/+P/4//f/9v/2//b/9v/2//j/+v/8//7//P/6//j/9v/2//b/
9v/2//b/9f/1//X/9//1//X/9//2//T/8//y//P/9P/1//f/9f/0//T/9P/0//P/8//z
//X/9P/z//P/9P/1//b/9//4//r/+P/1//L/8v/y//L/8v/y//L/8v/y//P/8//0//X/
9P/z//L/8v/z//T/9P/1//f/9//4//j/9v/2//b/9v/1//b/9v/2//j/9//3//f/9v/2
//f/+P/3//X/9P/0//T/9P/0//T/9P/0//T/8//0//P/8v/x//D/8P/w/+//8P/w//D/
7v/w//D/8P/w/+7/7v/u/+7/6//q/+n/6P/p/+r/7P/t/+3/7P/s/+v/7f/r/+j/5v/k
/+H/4//q/+//9/8DABoANQBQAG8AiwCmAL0AvwC0AKYAlAB7AF8ASAA3ACEADQD8//X/
9f/5//f/8//z//T/9P/z//X/9f/0//P/8v/w//D/7//v/+//7//v/+//8f/x//H/8f/x
//D/8P/x//H/8f/y//L/9P/0//X/9//2//X/8//x//P/9f/2//b/9//3//b/9v/0//L/
8P/u/+//8P/y//P/8//0//b/9v/0//T/9P/0//f/9//4//j/+P/5//r/+v/7//v//P/8
//v//P/9////AAABAAIABQAEAAUABgAGAAgACQAJAAkACAAIAAkACwAJAAkACQAIAAoA
CgAJAAkACgAKAAoACwAOAA4ADwAPAAoACgAKAAoACwAJAAkACAAHAAYABgAEAAMAAwAC
AAEA//////7//f/8//r/+v/6//v/+//7//v/+f/5//n/+P/2//b/9//3//X/8//x//D/
8f/z//T/9//1//X/8//z//P/9P/1//f/9f/1//X/9f/3//j/+P/3//f/+P/4//j/+f/6
//v//P/7//r/+f/4//r/+v/6//r/+P/4//j/+P/5//n/+v/7//n/9//3//n/+f/4//j/
+P/4//j/+P/5//n/+P/4//j/9v/1//X/9f/z//L/8f/x//P/8//z//P/8v/0//b/9//4
//f/9v/1//T/8v/y//L/8v/z//P/9P/1//b/9//4//r/+v/6//n/+f/5//n/+v/6//v/
/P/9//7///8AAAAAAAD///3//P/7//n/+P/4//j/9v/1//X/9v/3//j/+f/6//z//P/8
//v/+P/3//b/9f/0//T/9P/z//L/8v/y//D/8P/w//D/8P/w//D/8P/w/+7/7v/u/+7/
8f/y//T/9f/y//D/7//t/+v/7//w/+z/6v/n/+f/6v/x//v/CQAaADMAVAB1AI0AogC3
AL0AsgCgAIoAcQBbAEoAOwAnABMABAD7//n/9//z//P/9//6//r/9//3//f/9v/1//T/
9f/2//b/9//3//f/9//3//f/9//3//f/9v/0//P/8//z//P/9P/0//b/9v/3//n/+//7
//r/+f/5//v//P/8//z/+//5//j/+v/6//r/+v/6//r/+//7//3//v8AAAAAAAAAAAAA
AAABAAEAAgACAAAAAQACAAIABQAFAAYABgAFAAYABwAJAAoACwAMAA8ADgAPABAAEAAQ
ABEAEQARABMAFAAWABkAFwAXABcAFgAUABQAEwATABQAFAAUABUAFAAUABUAFQATABQA
FQAWABUAEwATABIADwAOAA4ADAANAA0ADAALAAoACQAHAAUABQAEAAUABgADAAMAAwAD
AAEAAQABAAAAAgACAAMAAwAAAP///v/+//z//f/9//////////3//f/+//7//v//////
/////////f/+//7//f///wAAAAAAAAAAAAAAAAAAAgACAAIAAgAEAAQABAAEAAEAAAD/
//7/AQABAAIAAwACAP///v////3//P/8//z//P/8//z//f////7//v/+/wAA////////
/v/8//r/+f/6//v//P/9//7//v/+//3/+P/6//z//P/8//z/+v/6//r/+v/9//3//v//
/////////wAA//8AAAAAAQABAAEAAgACAAIAAgACAAIAAwAEAAQABAAEAAMAAwADAP//
/v/+//7/AQABAAIABAACAAIAAgACAAEAAAD///3//v/9//z/+//8//z//P/7//j/+P/4
//b/+P/4//j/+P/2//b/9v/2//j/+P/4//j/+P/4//n/+f/3//b/9v/1//X/8//y/+7/
6v/p/+//9P///w0AGwAqAEMAYgB/AJkAsAC7ALkArACaAIQAcQBbAEoAOQAjAA0AAAD9
/////f/9//3/9//2//r/+//5//v/+v/5//j/+P/4//f/9//4//n/+v/7//r/+f/4//f/
+f/4//j/+f/3//f/+P/4//b/9v/3//n/+f/5//j/9//3//n/+v/6//n/+f/4//j/+f/6
//v//P/6//r/+//7//n/+v/8//z//P/8//z//P/9//3//v/+/wAAAQACAAIAAwADAAQA
BAAHAAgACQALAAkACQAJAAsADAANAA4ADgAOAA8ADwAPAA4ADgAPABEAEQARABEAEAAQ
ABAADwAPAA4ADgAOAA8ADwAOAA4ADQALAAwADQAOAA0ACwALAAoACQAIAAgABgADAAMA
AgABAAMAAwACAAEAAAD+//7//v////////////3//f/9//z/+v/6//v/+//7//v/+//8
//z//f/9/////v/9//r/+f/5//r/+//9//z/+//6//n/+//8//z/+//9//7//v/+//7/
/v/+//7//P/8//z//P/6//r/+v/6//v//P/9//7//v/9//3//f/8//n/+P/5//v/+v/6
//r//P/8//z//f/7//r/+v/6//j/9f/z//H/8v/y//L/8//z//P/8//z//P/8v/x/+//
7P/u//D/8P/w//D/8P/w//L/8v/y//L/8v/x//H/8f/v/+//7//w//P/9P/0//X/8//z
//T/9P/0//T/9P/0//T/9P/z//L/8v/x//H/8f/v/+7/7v/u/+z/6//r/+z/6v/q/+r/
6v/q/+r/6v/p/+j/5//m/+X/5P/k/+T/4//k/+T/5P/i/+H/4P/f/97/3v/e/97/3v/g
/+D/4P/g/+L/4v/j/+P/4f/g/+D/3//h/9//2P/S/9D/zf/N/9T/4f/v//3/EAApAEYA
YQB5AJQApwCrAKIAkAB8AGUATwA+ACkAEwD9/+z/4//j/+P/4f/h/+H/5v/m/+X/4//l
/+T/4//i/+L/4v/h/+H/4//j/+P/4//k/+X/5v/n/+b/5P/j/+P/5P/l/+f/6P/p/+r/
7P/v/+z/6//p/+f/5//p/+r/6v/r/+v/6v/q/+3/7v/v//D/8P/w//H/8f/x//L/9P/0
//X/9v/3//j/+P/3//f/9v/z//P/8//y//X/9f/2//b/+v/8//7/AQD+//3//P/9//z/
/f/+//7/AAABAAEAAQAAAAAAAQADAAUABQAFAAQABgAGAAUABQAGAAYABgAHAAgACAAJ
AAkACAAIAAgACAAGAAMAAgAAAAAAAAABAAAA/v/9//v/+f/5//n/+P/3//j/9v/2//b/
9P/z//L/8f/x//H/8f/w//H/8v/0//X/8//x/+//7v/u/+//7//x//P/8//x//H/8v/y
//L/8//w/+//7v/t/+3/7v/u/+3/7//w//D/8P/u/+7/7v/u//D/8P/w//D/8v/y//L/
8v/x//D/7//u/+7/7f/t/+3/6//p/+n/6//u/+7/7//w//D/8P/w//H/8P/u/+3/7P/s
/+v/6//r/+z/7P/s/+3/6v/p/+j/5//q/+r/6v/p/+z/7v/s/+j/5v/m/+b/5v/m/+b/
5v/m/+n/6f/q/+v/6//r/+v/7P/t/+7/7v/v//H/8f/y//L/7//u/+3/7P/v//D/8P/w
//H/8f/y//P/7v/s/+v/6v/r/+v/7P/u/+7/7v/u/+7/7v/u/+7/7f/q/+n/6P/n/+j/
6P/o/+f/6P/o/+j/5v/k/+T/5P/k/+T/5P/k/+T/5v/m/+b/5v/k/+T/5f/l/+X/5P/k
/+P/5f/h/9z/2P/Y/9v/3//m/+//+/8NACIAPwBgAH0AkwCqALsAuQCmAJAAfABjAEkA
MgAdAA0A+//u/+v/7f/r/+n/6//t//D/8v/v/+3/7f/s/+v/6v/s/+z/6//r/+v/6//r
/+v/6//r/+v/6//r/+r/6v/r/+n/6f/q/+r/6v/q/+v/7f/t/+3/7P/r/+3/7//w//D/
8//z//L/8v/z//T/9f/2//P/8v/y//H/8f/y//T/9P/y//L/8v/y//L/8f/x//D/8P/x
//L/8v/z//P/9P/0//f/+P/5//v/+//7//v//f/8//3//v/+//7/////////AwAEAAYA
CQAIAAcABgAEAAIAAgABAAEABAAEAAQABQAEAAQABQAFAAQABAAEAAQAAgD///7//P/9
//z//P/6//n/+f/4//f/9//3//b/9f/2//T/9P/0//P/8//z//P/8//z//P/8v/y//L/
8//z//L/8f/w//D/8v/z//P/9f/z//P/8f/x/+7/7v/u/+//7//v/+//7//x//L/8v/x
//H/8v/y//L/8P/w//D/8P/w//D/8P/w//L/8v/y//L/8v/y//L/8v/w/+//7//v//H/
7//v//H/8//y//L/8v/z//T/9f/3//X/8v/w/+7/8P/v/+//7//x//D/7//v/+//7//v
/+//7//u/+3/6//q/+j/6v/q/+r/6v/q/+z/7P/s/+z/6//r/+z/7f/t/+3/7f/u//H/
8v/y//P/9f/1//b/9v/2//b/9v/2//X/9v/2//b/9v/1//X/9f/1//T/9P/0//L/8f/x
//L/8v/y//L/8v/y//L/8v/x//L/8f/w/+//7P/s/+z/6//s/+z/7P/q/+j/6P/o/+j/
6v/q/+r/6v/s/+z/7P/s/+7/7v/v/+//7//u/+7/7f/t/+//7v/q/+b/5f/l/+b/7f/1
/wEAFAAnAEIAXwB7AJQArQC3ALIApACQAHkAYwBQAD0AKQAVAAIA+f/3//f/9f/x//H/
9P/0//P/8//1//T/8//y//D/8P/v/+//7//v/+//7//x//H/8f/x//H/8P/w//H/7//v
//D/8P/w//D/8f/z//X/9f/0//P/8v/z//P/8v/z//P/8v/y//P/9P/1//b/+P/4//n/
+f/5//r//P/8//v/+v/5//j/+//7//z//P/6//v//P/8//////8AAAAAAQACAAMABQAH
AAcABwAJAAoACwAMAAwACgALAAsACwAOAA4ADwARAA8ADwAPAA4AEAAQAA8ADwASABIA
EgATABMAEgASABEADgAOAA4ADgAQAA8AEAAQAA4ADAALAAgABQAFAAQAAwADAAMAAgAB
AAIAAAAAAAAA///////////+////AAAAAP7//v///////v/9//z//P/8//3//f///wEA
AQD/////+//6//n/+f/7//v/+//7//3//v/+//3///8AAAAAAAD///7//f/8//r/+v/6
//r/+//8//3//v/+//7//v/+/wAA///////////9//3////+//z/+//6//r/+v/6//v/
+//6//r/+v/8//v/+//7//v/+v/5//n/+//7//v/+//6//r/+v/5//b/9v/2//b/9v/4
//b/9v/2//b/+P/4//j/+P/3//f/+P/5//f/9//3//j/+f/6//r/+//5//n/+v/6//z/
/P/8//z//f/+//7//v//////AAABAP3/+v/4//b/9v/1//X/9v/4//j/+P/4//j/+P/4
//f/9v/1//T/8//z//T/9f/1//L/8v/y//D/7v/u/+7/7v/w//D/8P/w/+7/7v/u/+7/
8P/w//H/8f/v/+7/7v/t/+n/6f/s/+r/5v/j/+P/6v/z//3/CQAUACMAPABZAHUAigCf
AKsAqACaAIgAdQBfAE4APQApABcABAD3//f/9//z//P/8//y//D/8//1//T/8v/w/+7/
8f/y//L/8//y//H/8P/v/+7/7f/s/+v/7P/s/+3/7//t/+3/7v/u/+z/7P/t/+//8f/x
//D/7//x//P/9P/0//L/8f/v/+7/8P/w//D/8P/z//T/9v/3//b/9v/3//b/9//4//n/
+v/3/w==
         </WaveFormData>
      </LeadData>
   </Waveform>
</RestingECG>
