# Supplementary material for: Detection of Left Atrial Enlargement Using a Convolutional Neural Network-Enabled Electrocardiogram
Source: Front Cardiovasc Med. 2020 Dec 17;7:609976. doi: 10.3389/fcvm.2020.609976 (PMC7773668; doi:10.3389/fcvm.2020.609976)
Supplement: Supplementary file 1 [file Data_Sheet_1.ZIP › hyp/1802031630_1045_00000000.XML]

<?xml version="1.0" encoding="Windows-1252"?>
<!DOCTYPE RestingECG SYSTEM "restecg.dtd">
<RestingECG>
   <PatientDemographics>
      <PatientID>1802031630</PatientID>
      <PatientAge>66</PatientAge>
      <AgeUnits>Years</AgeUnits>
      <Gender>Male</Gender>
      <PatientLastName>lujiexian</PatientLastName>
   </PatientDemographics>
   <TestDemographics>
      <DataType>Resting</DataType>
      <Site>1</Site>
      <AcquisitionDevice>MAC55</AcquisitionDevice>
      <Status>Unconfirmed</Status>
      <Priority>Normal</Priority>
      <AcquisitionTime>08:14:58</AcquisitionTime>
      <AcquisitionDate>07-29-2016</AcquisitionDate>
      <CartNumber>1</CartNumber>
      <AcquisitionSoftwareVersion>009C</AcquisitionSoftwareVersion>
      <XMLSourceVersion>MAC5000 v1.0</XMLSourceVersion>
   </TestDemographics>
   <RestingECGMeasurements>
      <VentricularRate>75</VentricularRate>
      <AtrialRate>75</AtrialRate>
      <PRInterval>134</PRInterval>
      <QRSDuration>88</QRSDuration>
      <QTInterval>406</QTInterval>
      <QTCorrected>453</QTCorrected>
      <PAxis>75</PAxis>
      <RAxis>60</RAxis>
      <TAxis>53</TAxis>
      <QRSCount>12</QRSCount>
      <QOnset>218</QOnset>
      <QOffset>262</QOffset>
      <POnset>151</POnset>
      <POffset>207</POffset>
      <TOffset>421</TOffset>
      <ECGSampleBase>500</ECGSampleBase>
      <ECGSampleExponent>0</ECGSampleExponent>
   </RestingECGMeasurements>
   <Diagnosis>
      <Modality>Resting</Modality>
         <StatementCount>4</StatementCount>
         <LabelText>12SL Õï¶Ï³ÂÊö</LabelText>
      <DiagnosisStatement>
         <StmtFlag>ENDSLINE</StmtFlag>
         <StmtText>ñ¼ÐÔÐÄÂÉ</StmtText>
      </DiagnosisStatement>
      <DiagnosisStatement>
         <StmtFlag>ENDSLINE</StmtFlag>
         <StmtText>ÓÒÐÄ·¿À©´ó</StmtText>
      </DiagnosisStatement>
      <DiagnosisStatement>
         <StmtFlag>ENDSLINE</StmtFlag>
         <StmtText>µçÑ¹·ûºÏ×óÐÄÊÒ·Ê´óµÄ×îµÍ±ê×¼£¬²»³ýÍâÊÇÕý³£±äÒì</StmtText>
      </DiagnosisStatement>
      <DiagnosisStatement>
         <StmtFlag>ENDSLINE</StmtFlag>
         <StmtText>ÁÙ½ç ECG</StmtText>
      </DiagnosisStatement>
   </Diagnosis>
   <Waveform>
      <WaveformType>Rhythm</WaveformType>
      <WaveformStartTime>0</WaveformStartTime>
      <NumberofLeads>8</NumberofLeads>
      <SampleType>CONTINUOUS_SAMPLES</SampleType>
      <SampleBase>500</SampleBase>
      <SampleExponent>0</SampleExponent>
      <HighPassFilter>16</HighPassFilter>
      <LowPassFilter>150</LowPassFilter>
      <ACFilter>NONE</ACFilter>
      <LeadData>
         <LeadByteCountTotal>10000</LeadByteCountTotal>
         <LeadTimeOffset>0</LeadTimeOffset>
         <LeadSampleCountTotal>5000</LeadSampleCountTotal>
         <LeadAmplitudeUnitsPerBit>4.88</LeadAmplitudeUnitsPerBit>
         <LeadAmplitudeUnits>¦ÌV</LeadAmplitudeUnits>
         <LeadHighLimit>2147483647</LeadHighLimit>
         <LeadLowLimit>268435456</LeadLowLimit>
         <LeadID>I</LeadID>
         <LeadOffsetFirstSample>0</LeadOffsetFirstSample>
         <FirstSampleBaseline>0</FirstSampleBaseline>
         <LeadSampleSize>2</LeadSampleSize>
         <LeadOff>FALSE</LeadOff>
         <BaselineSway>FALSE</BaselineSway>
         <ExcessiveACNoise>FALSE</ExcessiveACNoise>
         <MuscleNoise>FALSE</MuscleNoise>
         <LeadDataCRC32>77329696</LeadDataCRC32>
         <WaveFormData>
+v/6//r/+v/4//j/+P/4//j/+P/4//j/+//+/wEABAAOABYAHgAmADUAQgBPAFwAYwBq
AHEAeABuAGQAWgBQAD8AMAAhABIACgAEAP7/+P/4//j/+P/4//n/+v/7//z//f/+////
AAAAAAAAAAAAAP7//v/+//7///8AAAEAAgAAAAAAAAAAAAIAAgACAAIAAAAAAAAAAAAA
AAAAAAAAAAIAAgACAAIAAgACAAIAAgAEAAQABAAEAAIAAgACAAIABAAEAAQABAAGAAYA
BgAGAAUABAADAAIABAAGAAgACgAIAAgACAAIAAgACAAIAAgACQAKAAsADAAJAAgABwAG
AAgACgAMAA4ADgAOAA4ADgAQABAAEAAQABEAEgATABQAFAAUABQAFAAWABYAFgAWABYA
FgAWABYAFQAUABMAEgATABQAFQAWABQAEgAQAA4ADwAQABEAEgASABIAEgASABAAEAAQ
ABAADgAOAA4ADgANAAwACwAKAAgACAAIAAgABgAGAAYABgAFAAQAAwACAAQABAAEAAQA
AwACAAEAAAABAAIAAwAEAAMAAgABAAAAAQACAAMABAAEAAQABAAEAAIAAgACAAIABAAE
AAQABAAEAAQABAAEAAQABAAEAAQAAgACAAIAAgADAAQABQAGAAgACAAIAAgABgAGAAYA
BgAGAAYABgAGAAgACAAIAAgABgAGAAYABgAIAAgACAAIAAgACAAIAAgABgAGAAYABgAI
AAgACAAIAAoACgAKAAoACQAIAAcABgAIAAgACAAIAAYABgAGAAYACAAIAAgACAAHAAYA
BQAEAAUABgAHAAgACAAIAAgACAAGAAYABgAGAAYABgAGAAYABgAGAAYABgAIAAgACAAI
AAgACAAIAAgABgAGAAYABgAIAAgACAAIAAUABQAFAAUABwAHAAcABwAGAAYACAAIAAYA
BgAHAAcACAAIAAgACQAHAAYABgAJAAkACQAIAAgACgALAAwADQANAA4ADwAQABMAFAAU
ABUAFQAVABcAFwAVABQAEgAQAA4ADQAMAAwACwALAAoABgAFAAQABAAEAAIAAgABAAEA
AgADAAQABQADAAIAAgACAAMAAwACAAAAAwADAAEABgAKAAcABAAGAA4AGAAnADUAQQBJ
AFsAawByAHoAhgCNAJEAiwB6AGEASgA4ACsAHwAZABMADgAJAAMA///+//7/BAAGAAQA
BQAFAAUACAALAAkACAAIAAgABgAFAAUABQAGAAgACgALAAcABwAIAAgACwAMAA4ADwAM
AAsACgAJAAsACwAMAAwACwALAAwADQALAAsACwALAAoACgALAAsACwALAAwADAAOAA4A
DgAOAA0ADAALAAoACwALAAsACwAMAA0ADwAQABEAEQARABAADgAQABAAEAASABIAEgAS
ABEAEwASABAAEQASABMAFQATABQAFgAYABgAFgAYABgAGgAaABoAGwAbABoAGgAZABoA
GwAcAB0AHQAcABoAGQAbABkAGQAZABsAHAAcABwAGgAcABwAGgAbABsAGwAaABgAFwAX
ABgAGAAXABcAFwAVABUAFAATABIAEgASABEAEQAQABAAEAAQAA8ADQANAAoACgAKAAoA
CwAMAAsADAALAAoACQAIAAsACwAMAA8ADQAKAAgABgAHAAcABwAIAAkACwALAAkACAAH
AAYABQAIAAkACgALAAoACgAEAAEAAwAFAAgACgAHAAcACQALAAkABgAGAAYACgALAAwA
DAAJAAoACQAIAAkACgALAAsACQAJAAoADAAMAAwADAAOAA4ADQANAA4ACwALAAoACAAK
AAsADAANAAwADAALAAoACgAKAAoACQAKAAoACwALAAkACwAJAAkACQAJAAkACQALAAcA
BwAHAAYABgAIAAQABwAJAAsADAAJAAgABwAGAAgACQAKAAsACQAIAAcABQAFAAUABQAF
AAcACAAJAAsACQAFAAQABAAEAAQABAAHAAgACQAKAAgABwAGAAUABgAHAAgACQAHAAYA
BwAGAAgACAAJAAkABgAGAAYABwAHAAYABgAJAAkACQAIAAgACQAJAAkACQALAAwADQAO
AA8AEAAQABEADwAPABEAEQASABIAEQAQAA4ADQAMAAwACgAJAAcAAgAEAAQABQAGAAMA
AgAAAP//AAABAAIAAwADAAIAAgACAPv////+//7/+//9////AAAAAAUACAAMABIAHAAp
ADcAQwBRAF0AYwBsAH4AjACLAIcAfwBuAFkARgA0ACMAGQATAA0ACAADAAEA///6//z/
/v/+/wQABQAHAAcABAADAAEAAAAAAAAAAQABAAIAAwABAAIAAwADAAMAAwAEAAQABgAG
AAcABwAEAAMAAgABAAQABQAHAAgABAADAAMAAwABAAEAAQABAAIAAgADAAMAAQABAAIA
AgAEAAQABAAEAAIAAgACAAIAAwADAAMAAwAFAAUABgAGAAUABQAFAAQAAgAEAAQABAAE
AAQABAAEAAQABwAHAAYABwAIAAkACwAIAAgACQAKAAkACAALAAwACgAKAAoACwAMAAwA
DQANAAsACwALAAsACgAKAAkACQAMAAsADAANAAwADAALAAoACgAMAAwACgAKAAsADAAM
AAkABwAGAAYACAAHAAcABwAFAAUABAADAAAAAAAAAP//AQAAAAAAAAD///3/+v/5//r/
+v/6//r/+v/6//j/+P/3//b/9f/0//T/8//z//X/9f/0//T/9P/2//X/9P/0//T/9f/0
//H/8f/x//H/8f/y//P/9P/1//f/+P/z//H/8f/x//L/8v/x//H/8//1//X/8v/y//L/
9f/1//X/9P/x//L/8f/w//H/8v/z//P/8//z//T/9v/0//T/9P/2//T/8//z//T/8f/x
//D/7v/v//H/8//1//P/9P/0//T/8//y//H/7//w//D/8f/x//D/8f/u/+3/8P/x//L/
8//0/+//7v/t//D/8P/y/+7/8P/x//L/8v/w/+7/7P/q/+7/7//w//H/7//u/+3/6//s
/+3/7v/v/+7/7v/u/+//5//q/+v/7P/t/+7/8P/w//D/8P/t/+3/7f/t/+//7//v/+//
7P/s/+7/7v/w//D/8f/x//D/8P/w//H/7v/s/+v/7f/w//H/8f/y//L/8f/w/+//8//0
//X/9v/2//b/9f/1//P/8//1//X/+P/4//f/9v/z//H/7//u//D/8f/x/+7/7f/s/+z/
7P/q/+r/6f/p/+r/6//s/+3/6//q/+r/6v/p/+X/6P/o/+n/5//l/+b/5v/p/+7/8v/0
//r/BQAPAB0AKwA1AD8ASABUAGQAbQBrAGUAXgBLADYAJgATAAMAAQD7//T/8f/p/+X/
5P/g/+T/6v/q/+3/7f/n/+r/7//s/+r/6f/o/+v/6//s/+3/6//s/+3/7f/p/+n/6v/q
/+z/7P/t/+3/7P/r/+r/6f/q/+v/7f/u/+j/5//n/+f/6f/p/+n/6f/o/+j/6f/p/+n/
6f/q/+r/7P/s/+z/7P/r/+r/6f/o/+r/6//s/+3/7f/t/+7/7v/u/+3/7P/q/+v/7v/v
//D/8P/w//D/8P/u//H/8f/w//L/8v/y//P/8v/y//P/9P/z//L/9f/2//b/9v/2//f/
9//2//b/9f/2//f/+P/5//j/+P/3//f/+//5//n/+f/6//r/+f/4//b/+P/4//b/9//3
//f/9v/2//X/9f/2//j/9//3//f/+f/5//j/9//x//D/7//t/+//7v/u/+7/7P/r/+n/
6f/p/+r/6//s/+z/7P/q/+r/6v/q/+r/6v/s/+v/6//t/+r/6P/n/+b/6f/p/+n/6v/q
/+v/6v/n/+X/5f/l/+X/6P/p/+r/6//r/+z/5//l/+f/5//o/+j/5//n/+n/6//r/+j/
6P/o/+v/6//r/+r/6f/q/+n/6P/p/+r/6//r/+n/6f/q/+z/6v/q/+r/7P/q/+n/6f/q
/+r/6//r/+r/6//r/+v/6//q/+r/6f/o/+b/5v/m/+X/5//o/+r/6//o/+n/5v/l/+j/
6f/q/+v/7P/n/+b/5f/o/+j/6v/m/+j/6f/q/+r/6P/o/+j/6P/r/+v/6//r/+n/6P/n
/+X/4f/p/+f/5f/o/+n/6v/r/+z/6//q/+n/6P/o/+n/6v/r/+n/6f/p/+n/6f/q/+3/
7v/s/+z/7f/t/+z/7P/s/+3/7v/u/+//8//x//H/8P/w//H/8f/x//H/8v/y//L/8v/0
//b/9//5//v/+//9//3//P/6//f/9P/1//X/9f/2//T/8//x/+z/6f/o/+j/6P/p/+r/
6v/r/+r/6f/o/+f/5f/k/+T/5P/v/+v/5v/o/+n/5f/h/+T/5v/p/+r/7P/y//j//f8J
ABkAKwA9AEcATABWAGYAbwBvAG0AZABRAEAALAAdABEAAwD5//L/5//n/+n/4v/i/+r/
6v/m/+n/6f/n/+z/8f/v/+7/7v/u/+z/6//r/+v/6f/q/+v/6//r/+v/7P/s/+v/6v/q
/+n/7P/t/+7/7//s/+v/6//q/+j/6f/r/+3/7P/r/+r/6f/q/+r/6//r/+3/7f/u/+7/
7P/s/+z/7P/u/+7/7v/u/+//7//v/+//7f/t/+7/7v/x//H/8f/w/+7/8P/w//D/8v/y
//L/8v/y//X/9f/0//P/8v/x//H/8f/y//T/9v/0//L/9P/0//b/9v/2//f/9v/2//f/
9//5//n/+f/5//r/+v/5//n/+v/3//b/9f/4//j/9//2//b/+P/4//b/8//z//P/8v/0
//P/8//0//T/8//z//P/8//z//L/8f/w//D/8P/v/+7/7P/r/+r/6//r/+r/6//p/+j/
5//m/+j/6P/m/+b/6P/o/+j/6P/n/+X/5P/l/+b/5v/n/+j/5v/l/+T/5P/l/+f/5//l
/+b/5//o/+n/6P/n/+b/5f/q/+7/7P/t/+z/6//r/+r/5//n/+n/6//t/+r/6v/q/+v/
6//r/+r/6//u/+//8P/u/+7/7v/t/+3/7f/u//D/8P/w//D/8v/v/+3/7P/s/+//8f/y
//L/8P/v/+7/7f/t/+7/7v/u/+7/7v/u/+3/6v/q/+v/6//t/+//7f/t/+3/7f/t/+3/
7f/p/+n/6f/s/+z/7v/q/+j/6f/q/+r/7P/s/+z/7P/r/+v/6//r/+z/7P/s/+v/7f/t
/+3/7f/m/+T/5v/p/+r/6//s/+z/7P/s/+z/6//r/+v/6//t/+3/7f/t/+v/6v/r/+r/
7P/s/+3/7f/q/+r/6v/r/+z/7P/t//H/7//v/+7/7v/t/+3/7f/t//D/8v/0//b/9f/2
//b/9//1//X/9//3//n/+P/2//T/9P/z//L/8v/x//H/8P/s/+v/6v/q/+r/6v/q/+n/
6f/p/+n/6f/p/+f/5v/m/+b/6f/r/+z/6v/j/9//5f/q/+r/5//s//b//v8CAA0AGQAn
ADMAPwBLAFgAZABuAHMAcQBrAF4AQwAuACIAEwAFAP3/+f/0/+//5f/j/+b/5v/m/+z/
8P/v/+//6//m/+n/7P/s/+3/7v/u/+3/7f/t/+v/7P/t/+3/7P/t/+//8P/u/+7/7//v
/+3/7f/t/+3/7v/v//H/8v/v/+//8P/x/+//7//v/+//7v/u/+//7//x//H/8v/y//D/
8P/w//D/8P/w//D/8P/z//P/8//z//D/7//v/+7/8f/x//H/8P/z//b/9//4//f/9v/1
//T/9v/5//n/+P/4//j/+P/5//j/+P/5//r/+//6//3//v/7//r/+f/5//z//P/9//3/
/v///wAAAQAAAAAA/////wEA/////////v/+//3//P/+/wAAAAD+//////////7//P/7
//v//P/9//3//v////z/+//5//f/9f/2//f/9//1//T/9P/0//T/8//x//H/8f/y//P/
9P/x//D/7f/s/+//8P/x//L/8f/v/+7/7//t/+z/7P/s/+3/7f/t/+7/7v/v/+7/6//s
/+3/7v/v/+7/7f/s/+v/7v/w/+z/6//t/+3/7v/u/+3/7f/v//H/7//s/+z/7P/u/+//
8P/w/+//8P/v/+7/8P/w//D/7//t/+3/7v/w//H/8v/z//b/8//x//D/8P/w//H/8f/w
/+//7//v/+//6//q/+z/7v/u//D/8P/w//D/7v/u/+7/7v/t/+3/7f/t/+7/7//w//H/
7f/s/+3/7P/s/+z/7f/t/+7/7v/u/+//7f/s/+z/7//w//H/8f/y//H/8f/x//H/8//0
//X/9v/5//r/+v/7//n/+f/7//v/+//6//j/9v/z//H/7//u//D/8f/x/+7/7P/q/+n/
6P/q/+r/6f/p/+n/6f/p/+n/6f/o/+j/6P/v/+3/6P/o/+n/5//l/+j/7P/p/+z/9P/8
/wIABwAPACEANQA/AEkAVABeAGYAcQB1AGsAWAA/ACwAJgAZAAcA+//z/+7/6//r/+n/
5v/k/+b/6v/u//H/8f/v//D/8f/x//D/8P/w//D/7//v/+//7//w//H/8f/v/+//8P/w
//D/8P/x//H/8f/x//H/8f/x//H/8v/y/+//7//w//H/8//z//P/8//x//D/8P/v//H/
8f/y//L/8v/y//L/8v/w//D/8P/w//L/8//0//X/9f/1//b/9v/3//f/9//2//T/9v/2
//b/+P/4//j/+P/5//3//v/+//3//P/7//v//f/+/wAAAgACAAAAAgACAAEAAAD/////
AwAEAAYABwAFAAUABQAFAAYABgAFAAUABwAFAAUABQAFAAQAAgAAAAMABgAHAAYAAwAD
AAMAAgACAAEAAQACAAEA///+//3//P/7//n/9//2//j/+v/7//r/+P/3//b/+P/3//X/
9f/0//T/9P/0//T/9P/y//L/8//0//X/9v/0//P/8//1//f/9v/2//b/9P/z//L/8v/x
//P/8//x//L/8//0//X/8v/x//D/7//0//b/8v/x//L/8//1//b/8v/x//L/8//0//L/
8//0//X/9f/1//T/8v/0//T/9P/2//b/9v/1//X/9f/2//j/9f/0//P/9P/0//P/8//0
//T/9f/1//T/9f/1//X/9f/0//T/8//y//P/9P/1//X/8v/y//P/8//1//f/9f/1//P/
8//z//P/9v/z//T/9f/2//b/+P/0//H/8f/x//D/8P/w//D/8P/z//P/8//z//L/8v/y
//H/8//z//P/8//y//L/8v/z/+//9f/5//T/8v/y//L/8v/z//T/9f/2//P/8//z//P/
8v/x//D/7//v//D/8//0//b/9v/3//f/9f/0//P/8//0//T/9f/5//n/+f/4//j/+f/5
//n/+f/9//7///8AAAAAAAD/////AgADAAYABwAGAAQAAQD+//7//f/8//z/+//7//r/
9v/z//L/8v/y//X/9v/2//f/9v/1//T/8//z//L/8v/y//f/+f/0//D/7//v//H/7v/y
//v//v/6//7/CAARABsAJwA5AEsAVwBeAGoAegB/AHcAcQBqAFMAPgAwACEADwADAAEA
/v/5//H/8f/w//D/8v/u/+7/8//1//X/+P/7//v/+v/6//r/9//1//T/8//0//b/+P/5
//X/9f/2//b/+P/4//n/+f/7//v/+//7//n/9//2//T/9P/1//f/+f/5//n/+f/5//j/
+P/5//n/+//7//z//P/7//r/+f/4//n/+v/7//z//f/9//3//f/9//3//v/+//3//f/9
//z//v8AAAAAAAACAAIAAgACAAAAAwADAAIAAAAAAAAAAQACAAQABwAKAAUAAgADAAIA
AwAEAAUABwALAAwADgAPAA0ACwAJAAcACgAKAAkACQAJAAcABwAHAAoACgAJAAgACgAM
AAwACgAJAAkACQAIAAkACQAKAAwACwAJAAgABwAHAAcABgAFAAIAAgACAAEAAQAAAAAA
AAADAAMAAgADAP///v/9//z//f/+//3//v/+//7//v/+//3/+//6//v//v/+////AAD/
//3/+//6//n/+//7//n//P/9//7////9//3//f/9/wAAAgD+//3//////wAAAAD/////
AQADAAIA/v/9//z//////////v/+/wAAAAAAAP7//v/+//3//v///wEABAABAAAA//8A
AAAA/////wAAAQADAAQABAABAP///f/7//7/AAABAAIAAAAAAAAA///8//z//f/9////
AQD///////////////8DAP////////7//v8AAPz//P/9//7//v/8//z//P/8//z/+//6
//n/+//8//3//f/9//3//f/9//z//P/8//3////////////7//r/+//7//3//P/8//3/
/v///wAA/f/8//v/+v/8//3//v////7//f/8//v//P/8//7//v8AAAAAAQABAP///v/9
//3/AAAAAAEABQACAAEA///+/wEAAQABAAEABQAGAAcACAAHAAgACAAJAAsACwANAA0A
DQAMAAoACAAKAAkACAAIAAkACQAIAAQAAgAAAP///v8AAAAA///////////////////+
//7//v/9/wEABAD+//v/+f/7//7//v/7/wIADgASABQAFQAfADMARQBVAF8AbAB0AHwA
iQCNAIUAeABjAE4ARgA5ACUAFwARAAoAAQD9//v//P8CAAYABAAAAP//AQADAAQAAwAD
AAIAAgACAAIAAQABAAEAAwAEAAUABQAFAAUABgAGAAUABAAEAAMABQAFAAUABQAFAAUA
BgAGAAEAAQACAAMABgAHAAgACQAHAAYABgAFAAUABQAGAAYABgAGAAYABgAEAAQABAAE
AAcABwAHAAcABQAFAAYABgAHAAcABwAGAAgACgAKAAoACgAKAAoACgAKAA0ADQAMAAwA
DAAMAA0ADQAOABAAEgAQAA4AEAAQABAAEAAQABEAFAAUABUAFQAUABMAEgARABIAEgAR
ABEAFQATABMAEwASABIAEQAQABEAFAAVABQAEgARABAADgAOAA0ADQAOAA4ADQANAA0A
DQANAAwACwALAAwADQANAAoACAAHAAYACQAJAAgACQAGAAYABgAGAAgACAAGAAYACAAI
AAgACAAFAAMAAgADAAUABAAEAAQABAADAAIAAgADAAUABQADAAMAAwADAAMAAwADAAMA
AwAGAAgABAADAAUABQAGAAYAAwADAAUABwAJAAYABgAGAAUABQAFAAQABgAIAAgACAAG
AAYABgAFAAcABwAIAAoACAAIAAgACgAFAAMAAgACAAMABQAGAAYABQAFAAUABQAFAAYA
BgAGAAcACAAJAAkABwAGAAYABQAGAAkACAAJAAgABwAGAAUABQABAAEAAQAEAAYACgAI
AAcABwAHAAYABgAEAAIAAgACAAIAAgACAAIAAgAEAAUABgAHAAYABQAEAAMAAgACAAQA
BAAFAAYACAAJAAcABgAFAAUABQAEAAQABwAHAAcABgAGAAkACQAJAAkACgAKAAoACgAN
AA4ADgAPABAAEQAUABUAEwASABAADgAOAA0ADAAMAAsACwAKAAYAAwACAAIAAgAEAAQA
AwADAAIAAQAAAP/////+//7//v8BAAkABgD+//3///8BAAAAAAABAAQACAAMABYAJQAx
ADUAQQBXAGcAcAB6AIYAiQCHAIEAcgBdAEwAPgAtACEAFwANAAYAAQD9//3//v/+/wQA
AgD8//3/AQABAAIAAwADAAIAAgACAAMAAwAEAAUAAwAEAAUABQAFAAUABgAGAAUABAAE
AAMABAAFAAYABwAFAAUABgAGAAMAAwAEAAUABwAHAAcABwAFAAQABAADAAQABQAHAAgA
BwAGAAUABAAEAAQABAAEAAcABwAHAAcABQAFAAYABgAHAAcABwAGAAcACgALAAwACQAI
AAcABgAHAAsADAAMAAoACgAKAAsADAAOABEAFAARAA4ADwAOABAAEAAQABEAEgASABMA
EwAQAA8ADgANABAAEgATABUAFgATABIAEQASABIAEQAQABEAFAAVABQAEAAPAA4ADAAN
AA0ADgAQAA0ACwAKAAkACQAJAAgABwAFAAYABwAHAAUABAAEAAQABgAFAAMAAwAAAAAA
AAAAAAAAAAD+//7///8AAAEAAgAAAP////8BAAEAAAAAAAAA/v/9//z//P/9///////9
/////////////f/9//3//f8CAAQAAAD///3//f/+//7/+//7//3///8CAAAAAQACAAIA
AQAAAP7///8CAAMABAACAAIAAgABAAEAAQACAAQAAAAAAAAAAgAAAP////8AAAIAAwAD
AAIA//////////8BAAIAAgACAAIAAgACAAEA/v/+//////8BAAMAAQABAP//////////
AQD9//3//f8AAAAAAgD+//z//f/+//7//P/6//z//v8AAAIAAQAAAP///v/9//3//f/9
//3//f/9//3//P/8//7//v/+//7///////z//P/8//3//f/8//z//////////v/+////
////////AwAEAAUABgAGAAYABQAFAAYABwAKAAsACwAKAAgABgAGAAUABAAEAAUABQAE
AAAA/f/8//z//P/6//r/+f/5//n/+f/5//n/+//6//r/+v/9//f/9v/2//H/8//3//j/
+P/5//z/AAAIAAwAEQAfAC8APwBPAFkAZABwAH4AgwB7AHUAbABTADwAMgAnABkACwAH
AAIA+//1//X/9P/0//T/9v/6//3/+//7//r/+f/6//r/+//8//7//f/9//3/+//8//3/
/f/7//v//P/8//v/+v/6//n/+v/7//z//f/7//v//P/8//v/+//8//3////////////8
//z//f/9//3//f/+//7//P/8//z//P/8//z//P/8/////////////v/9//3//P/9//3/
/f/8//7/AAAAAAAAAAAAAAAAAAACAAUABQAEAAEAAAD/////AAACAAUACAAGAAQABgAG
AAYABgAGAAcACAAIAAkACQAIAAcABgAFAAcACAAIAAkACQAHAAcABwAGAAYABQAEAAYA
CAAIAAYABQAFAAUABAAEAAMAAwAEAAQAAwADAAMAAAD///3/+//6//z//v////z/+v/5
//j/+f/5//j/+f/4//j/+P/4//b/9v/0//T/9v/2//b/9v/0//P/8//1//f/9v/2//b/
+P/3//b/9v/1//X/8//v//H/8//1//f/9f/1//X/9f/2//j/9P/z//P/8//0//T/8//z
//X/9//5//b/9v/2//f/9//3//b/9P/2//b/9v/2//b/9v/1//P/8//0//b/9f/2//f/
+v/3//X/9P/0//b/9//3//b/8//z//P/8//1//b/9v/2//b/9v/2//X/8f/w//D/7//w
//P/8v/z//P/8//z//P/9f/x//H/8f/y//L/9P/w//D/8f/y//L/9P/0//T/9P/z//L/
8f/w/+//7v/w//D/8P/w//H/8f/x//H/7//v/+//7//v//D/8//0//H/8P/w/+//8P/w
//D/8f/x//D/8P/z//L/8f/v/+7/8P/x//L/8//y//L/8v/y//T/9v/3//n/9//3//n/
+f/3//b/9P/y//P/8//z//T/8P/v/+3/6P/q/+r/6//s/+v/6v/o/+f/6f/p/+n/6f/r
/+r/6v/q/+X/4f/g/+T/5//p/+f/6P/q/+v/7P/w//b//P8HABcAJQAxAD0ASQBSAFwA
YgBlAF8AWQBOADsAKAAYAAsA+//z//H/7P/n/+X/5f/k/+b/6P/k/+L/4f/l/+//8P/t
/+v/6v/q/+r/6v/p/+n/6f/q/+z/7v/v/+r/6f/p/+j/6v/q/+v/6//r/+v/6//r/+3/
7f/u/+7/6//r/+z/7f/q/+n/6P/n/+n/6v/s/+3/7P/r/+v/6v/s/+z/7P/s/+7/7v/u
/+7/7P/r/+r/6f/s/+3/7//w//H/8f/x//D/7//w/+//7v/v//D/8f/y//H/8//y//D/
8f/y//P/9f/z//T/9v/4//j/9v/4//j/+P/4//j/+f/3//b/9v/1//b/9//4//n/+v/6
//n/+f/6//f/9v/1//j/+P/3//b/9v/4//j/9v/3//f/9//2//b/9f/1//b/9P/z//P/
8//x//H/8P/v/+7/7v/u/+3/7f/s/+z/7P/u/+3/6//r/+r/6v/q/+r/6v/q/+j/6P/o
/+j/6P/o/+r/6f/p/+v/6//q/+r/6v/o/+f/5v/m/+j/6//s/+v/6P/n/+b/5f/m/+f/
6P/p/+z/7v/q/+n/5//n/+j/6P/p/+n/6//t/+v/6P/o/+j/6f/p/+n/6P/o/+r/6v/q
/+z/7P/s/+v/6//r/+z/7v/q/+r/6v/s/+3/7f/u//D/7f/t/+z/6v/r/+v/6//r/+3/
7v/u/+7/7f/s/+v/6f/q/+r/6//r/+v/7f/r/+v/6f/p/+n/6f/u/+v/7P/t/+3/7P/t
/+j/6v/r/+z/7P/u/+7/6v/q/+r/6v/q/+r/6//s/+3/7v/s/+v/6v/p/+v/6//r/+v/
6v/q/+z/7P/s/+z/7f/t/+7/7v/u/+//7f/s/+z/7//x//H/8P/w/+//7//v/+//7//w
//H/8v/2//j/+f/7//r/+f/6//n/+v/6//n/+P/3//X/8//y//H/8f/w/+z/7P/s/+3/
7v/s/+z/6//r/+3/7f/t/+3/6//q/+r/6v/n/+v/7v/u/+v/6//p/+r/7P/t//D/8v/8
/wQABwATACUANwBBAEsAVgBgAGoAdQB3AHMAZgBPADQAIAAVAAcA/f/5//j/8//v/+v/
6P/k/+j/7v/w/+//8f/x/+7/8f/v/+7/7v/u/+//7//w//H/8P/w//D/7//v/+//8P/w
//D/8P/x//H/7//v/+//7//w//H/8//0//P/8//0//X/9P/z//L/8f/z//T/9v/3//X/
8//y//D/8f/y//P/9P/0//T/9P/0//X/9f/1//X/9f/1//b/9v/3//f/9//2//b/+P/4
//j/+P/4//j/+P/4//v/+//6//z//P/8//3/+v/6//v//P/7//r//f/+////AAABAAMA
AQAAAAAA//8BAAEAAQABAAAAAAD////////9//3//f8AAAAA///+//z//v/+//z//v//
/wAAAAD9//v/+v/6//z/+//7//v/+//7//r/+f/2//b/9v/1//j/+P/5//r/+P/1//H/
7//y/w==
         </WaveFormData>
      </LeadData>
      <LeadData>
         <LeadByteCountTotal>10000</LeadByteCountTotal>
         <LeadTimeOffset>0</LeadTimeOffset>
         <LeadSampleCountTotal>5000</LeadSampleCountTotal>
         <LeadAmplitudeUnitsPerBit>4.88</LeadAmplitudeUnitsPerBit>
         <LeadAmplitudeUnits>¦ÌV</LeadAmplitudeUnits>
         <LeadHighLimit>2147483647</LeadHighLimit>
         <LeadLowLimit>268435456</LeadLowLimit>
         <LeadID>II</LeadID>
         <LeadOffsetFirstSample>0</LeadOffsetFirstSample>
         <FirstSampleBaseline>0</FirstSampleBaseline>
         <LeadSampleSize>2</LeadSampleSize>
         <LeadOff>FALSE</LeadOff>
         <BaselineSway>FALSE</BaselineSway>
         <ExcessiveACNoise>FALSE</ExcessiveACNoise>
         <MuscleNoise>FALSE</MuscleNoise>
         <LeadDataCRC32>689378356</LeadDataCRC32>
         <WaveFormData>
9P/0//T/9P/y//L/8v/y//T/9P/0//T/+P/6//z//v8OABwAKgA4AE8AZAB5AI4ArgDM
AOoACAH1AOQA0wDCAJsAdABNACYAEwACAPH/4P/i/+L/4v/i/+j/7P/w//T/8v/y//L/
8v/z//T/9f/2//T/9P/0//T/9f/2//f/+P/4//j/+P/4//j/+P/4//j/9v/2//b/9v/2
//b/9v/2//f/+P/5//r/+P/4//j/+P/6//r/+v/6//r/+v/6//r/+v/6//r/+v/8//z/
/P/8//r/+v/6//r//f/+////AAD///7//f/8//3//v///wAAAQACAAMABAACAAIAAgAC
AAUABgAHAAgACAAIAAgACAALAAwADQAOAA8AEAARABIAEwAUABUAFgAZABoAGwAcABwA
HAAcABwAGgAaABoAGgAaABoAGgAaABkAGAAXABYAFwAYABkAGgAaABoAGgAaABcAFgAV
ABQAEgASABIAEgARABAADwAOAAsACgAJAAgABgAGAAYABgADAAIAAQAAAAEAAgADAAQA
AQAAAP///v///wAAAQACAP///v/9//z//v/+//7//v8AAAAAAAAAAP7//v/+//7/AAAA
AAAAAAACAAIAAgACAAIAAgACAAIABAAEAAQABAAGAAYABgAGAAgACAAIAAgABgAGAAYA
BgAGAAYABgAGAAcACAAJAAoACQAIAAcABgAIAAgACAAIAAgACAAIAAgACAAIAAgACAAI
AAgACAAIAAgACAAIAAgACAAIAAgACAAGAAYABgAGAAYABgAGAAYABgAGAAYABgAEAAQA
BAAEAAYABgAGAAYABgAGAAYABgAEAAQABAAEAAQABAAEAAQABAAEAAQABAAGAAYABgAG
AAQABAAEAAQABAAEAAQABAAEAAQABQAFAAQAAwACAAIABQAHAAcABgAIAAkADQAOAAwA
EAAQABAAEgAUABUAFwAZABkAHAAeACAAIgAlACUAJwAtADEAMwAwAC8ALgAxADEAMwAz
ADAALAAoACQAIAAeAB4AGwAZABcAEwASABAADwAMAAsACgAJAAYABAACAAEAAQABAP//
//8BAP/////9//3//P/7//3////7//z//v/8//z/AQADAAAA//8DAA0AHQAzAEgAVwBl
AHgAlQCxAM8A9gAcATMBMQEVAeAAoABtAEUAKwAVAAEA8v/j/9f/2v/n/+v/7v/2//7/
AgAAAP3//P/8/////////wAA//////3///8BAAEAAgADAAMAAgABAAAAAAABAAIABAAD
AAIAAQAAAAEAAgADAAMAAwABAAEAAwAEAAMAAAD//wEAAQACAAIAAQABAAMAAwADAAMA
AwACAAIAAgACAAIAAwADAAMAAwADAAMAAwAEAAcABwAGAAYACAAJAAkACQAKAAoADQAN
AAwADgANAAwADAANAA4ADgAOABAAEwATABUAFQAVABgAGAAYABgAGgAZABoAHAAdAB4A
HwAgACEAIAAhACEAIQAhACEAIQAhACQAJAAkACIAIgAjACMAIQAjACQAJAAkACQAJAAk
ACMAIwAiACEAIQAeAB0AHQAcABoAGQAZABgAFgAVABQAFAAVABQAEgASAA8ADgAOAA0A
DQAOAA4ADgALAAoACQAIAAsACgALAAwACAAHAAcABgAHAAgACQAIAAgACQAKAAoACQAI
AAcABgAHAAgACQAKAAkACAAHAAYACQAKAAwADQALAAsACwANAAsACQAJAAoADQAOABAA
EQAQABAAEQARABIAEgASABAAEAARABEAEgAUABQAFQAVABYAFQAWABcAEwASABMAFAAT
ABIAEgATABQAFQASAA8AEQAQABAAEAASABIAFAASABIAFAASABIAFAAUABIAEAAOAA8A
DwAPAA4ADgAOAAwADgAPAA8ADwAMAAsACgAJAA0ADQAMAAwADQANAAsACwAKAAkACgAJ
AAwADQANAA4ADgAIAAgACAAIAAgACAALAAwADgAPAAwACwAKAAoADQAPAA8ADgAOAA8A
EwAUABIAFgAWABYAFgAYABkAGwAdAB0AIAAiACQAJgApACkAKgAvADIAMwA1ADUANQA5
ADsAPQA9ADoANgAyAC4AKgAsACwAKQAnACMAHwAeABwAGAAUABIAEAAOAAwACwAKAAYA
BQAEAAEAAQADAAEAAQABAAEAAAD///3////9//z//P/+/wIA///9/wAABQAJABEAIQA1
AEwAYQBxAIYAnwC9AOMADAEqATEBJwEHAcwAkgBhADkAIQANAPn/7P/h/93/5P/p/+v/
7P/0//7/AgD+//v/+P/4//n/+f/5//r//f/9//v//f/9//3//v////7//v/+//7/////
////AAD+//7//v/+/wAAAgAEAAUAAQD/////AQAAAP///P/7//7///8BAAIA/////wEA
AQABAAEAAQAAAAAAAAAAAAAAAQABAAEAAQADAAMAAwAEAAMAAwACAAIAAgADAAMAAwAC
AAIABQAFAAQABgAFAAQABQAHAAkACgAIAAoADQANAA4ADwAQABQAEgASABIAFAATABQA
FgAXABgAGQAaABsAGwAbABoAGQAcAB0AHgAfAB8AHgAdABoAGAAZABkAFwAaABwAHQAe
AB0AHAAbABkAGwAaABkAGQAWABUAFQAUABAADwAPAA4ADgANAAwADAAJAAgABgAGAAUA
BAAEAAMABAAEAAMAAgABAAAA///+/wAA/v/+//7//f/9//7//v/8//z//P/6//r/+//8
//z/+v/6//r/+v/7//z//f/+/////v/9//z/+v/6//v/+//9//3//f///////f/9//7/
AAAAAAEAAQD+//7//////wIAAgACAAAA//////7//v///wAAAgADAAEA////////+//6
//v//P/8//z//f//////AQD///3//f/8//z//P/6//r//P/6//j/+v/4//j//P/8//r/
+P/2//f/9//3//b/9v/2//T/9P/1//X/9f/x//H/8f/x//X/9f/0//T/8//z//H/8f/y
//P/9v/3//T/8//x//D/6v/s/+7/7v/u/+7/8P/w//H/8f/w/+//7v/u/+//8f/x//D/
7//v//L/8v/0//j/+P/4//j/+v/7//3//v/9////AAACAAQABwAHAAgADQAQABEAEgAT
ABQAGQAaABsAGgAWABQAEAAMAAgACAAIAAUAAwABAP3//P/6//j/9P/y//D/7f/q/+j/
5v/k/+P/4v/f/9//4f/f/9//3//f/97/3f/b/9f/1//Y/9j/1P/U/9X/0//U/93/4f/h
/+v//f8QACcAOQBKAF0AewCdAMQA7AAHAQsB/QDWAJoAYwAzABMAAQDt/9j/x/+3/7L/
u//B/8T/yv/S/9r/3P/V/9D/0P/R/9H/0f/S/9T/1f/U/9f/1f/V/9b/1//W/9b/1v/W
/9f/1//X/9j/1//W/9X/1P/T/9T/1f/V/9L/z//O/8//0v/T/9L/0//S/9H/0f/Q/9D/
0f/U/9X/1f/V/9X/1P/S/9L/0v/S/9f/1//X/9f/1//X/9f/2P/Y/9f/1f/U/9f/2f/a
/9v/2P/Y/9v/2//b/97/3v/e/97/3//g/+D/3v/g/+P/4//l/+X/5f/o/+j/6P/o/+r/
6v/q/+v/6//u/+//8P/x//D/8f/x//H/8f/x//H/8f/y//L/8v/w//D/8f/x/+//7//w
//D/8P/u/+7/7v/t/+//7v/t/+3/7v/t/+3/7P/n/+X/5P/i/+L/4f/g/+D/3f/c/9r/
2v/a/9r/2//b/9j/2P/X/9b/1P/U/9T/1P/X/9b/1//Y/9T/0//T/9L/1P/U/9T/0v/Q
/9H/0v/S/9H/0P/P/87/0f/S/9P/1P/U/9L/0P/O/8//0P/S/9P/1f/V/9X/1//W/9P/
0v/S/9X/1v/Y/9n/1//W/9b/1f/Y/9j/2P/W/9b/1//X/9j/2P/Y/9n/2f/b/9n/2f/Z
/9j/2P/a/9z/2P/W/9X/1f/V/9f/1f/T/9P/0v/S/9L/1f/W/9n/2P/V/9b/0//S/9X/
1v/V/9T/0v/T/9P/0//S/9L/0v/Q/9H/0//U/9X/1f/V/9X/1f/V/9X/1P/U/9P/0//R
/9H/y//T/9P/z//U/9b/1v/W/9b/1f/U/9T/0//V/9X/1f/W/9X/1//X/9b/1//Z/97/
4P/g/+T/5P/k/+L/5P/l/+f/6//r/+7/8P/y//T/9//3//b/+//+////////////AwAG
AAkACgAIAAcABAABAP7//P/6//X/8f/w/+3/7f/s/+j/5P/i/+D/3P/Y/9X/0v/S/9H/
0P/N/8v/zf/L/8v/yv/J/8f/xf/N/83/zf/M/87/yv/I/8f/x//G/8n/y//R/9n/5//6
/w8AJwA8AE0AYwCFAKoAzgDrAPcA7QDGAIwAUQAlAAUA6//R/7z/q/+l/6T/p/+v/7j/
vP/C/8r/yP/D/8T/xv/I/8f/xv/G/8X/xf/D/8X/x//H/8j/yf/K/8r/yv/K/8b/xf/E
/8T/xf/G/8f/yP/H/8j/yf/J/8j/x//I/8v/zP/L/8j/x//H/8f/yP/I/8n/yf/L/8v/
y//L/8v/yv/M/8z/zP/M/87/zf/M/8v/zf/N/83/zv/R/9H/0P/Q/9L/0//T/9P/0v/S
/9X/1f/V/9j/2P/Y/9b/1//Y/9j/1v/Y/9v/2//d/93/3f/g/+D/4P/g/+L/4f/i/+T/
5f/m/+f/6P/p/+j/6f/p/+n/5//n/+f/5//q/+r/6v/o/+r/6//r/+n/5//o/+j/6P/n
/+b/5f/j/+T/5P/k/+X/5P/j/+P/4v/g/9//3//e/9r/2f/Y/9j/1//W/9T/1P/T/9L/
0v/R/9D/0P/P/87/0P/Q/9D/0P/P/8z/y//K/8r/y//N/87/zP/M/8z/yv/M/83/zv/O
/9D/0P/Q/9D/z//O/83/zP/R/9L/0//U/9L/0v/T/9P/0//T/9P/1f/W/9X/1v/Y/9j/
2P/Z/9n/2v/a/9v/2//c/9z/3P/a/9r/2//b/9z/3v/e/9//3//d/9v/2//b/9z/3P/e
/+D/3v/c/9v/2//b/93/2//Z/9n/2P/Y/9j/2v/a/9z/2v/a/9z/2v/a/9z/3P/a/9j/
1v/X/9f/1//a/9r/2v/Y/9f/1//W/9X/1P/V/9b/1//X/9f/1v/W/9n/2f/X/9f/1//X
/9n/2f/V/9P/0v/T/9T/1f/W/9b/1v/X/9f/1v/V/9T/1P/W/9n/2v/a/9n/2f/c/9z/
2v/e/97/3v/g/+L/4//l/+j/6f/t//D/8f/y//T/8//2//v//v///wIAAwAEAAkACgAL
AAoABgADAP7/+f/0//X/9v/0//P/8f/t/+z/6v/m/+L/4P/e/9v/2P/W/9T/0v/R/9D/
zf/P/9H/z//P/8//z//O/83/z//N/83/zP/G/8b/zv/P/8v/yv/R/9X/3f/r//3/FAAp
ADcARgBhAIEAowDIAOwA/QD9AOMAqgBsAD0AFQD3/+H/zf+8/6//pf+s/7n/uf+6/8T/
0P/S/9D/x//C/8T/yP/J/8r/zP/N/83/y//N/83/zf/O/8//zv/O/87/zv/P/8//z//Q
/87/zv/O/87/0f/S/9P/0//T/9H/0f/T/9T/0//Q/8//z//P/9D/0P/Q/9H/1P/V/9P/
0//T/9L/0v/S/9L/0v/X/9f/1//X/9b/1f/U/9T/1//X/9b/1v/a/9v/2//b/9z/3P/f
/9//3v/g/9//3v/e/9//4P/g/+L/5P/n/+f/6v/r/+z/8P/t/+z/6//s/+3/7v/w//H/
8v/z//T/9f/1//X/9P/z//X/9f/1//X/9v/2//b/9P/0//X/9f/z//T/9v/3//j/9//2
//X/8//0//T/9P/1//L/8f/x//D/7v/t/+3/7P/q/+n/6P/o/+f/5v/k/+T/5f/k/+T/
4//h/+D/3v/c/93/3v/f/+D/3v/c/9z/3P/Z/9n/2v/a/9z/3P/c/9r/2v/b/9z/3P/e
/97/3v/e/9z/3P/c/9z/4P/g/+D/4P/e/97/3//f/+H/4f/h/+P/4v/f/97/3v/h/+L/
5P/l/+L/4v/j/+P/5v/m/+b/5P/k/+X/5f/m/+j/6P/p/+n/5//l/+X/5f/k/+T/5v/o
/+b/5P/j/+P/4f/f/+P/5//q/+n/6P/n/+b/5f/k/+T/4//g/9//3v/e/+H/5f/n/+j/
5v/n/+v/7P/s//D/8P/w//H/9P/2//n/+v/5//v//P/9//7/AAD///z///8AAP///f/9
//3/AQABAAMAAwAAAP7/+v/2//L/9P/0//H/7//t/+n/6P/m/+b/5P/k/+T/4f/e/9z/
2v/a/9n/2P/V/9X/1//V/9X/1v/X/9f/1//f/9v/0//U/9b/1P/U/9f/1//W/9n/3//n
//f/BQAUACsARQBUAGcAhQCnAM4A9gANAQsB7wC+AIQAUwAvABMA+//p/9b/w/+3/7r/
wf/F/8b/zP/U/9z/4P/d/9j/1v/Z/9n/2f/a/9v/2//Z/9v/2//b/9z/3f/d/9z/2//a
/9z/3f/e/+D/3//e/93/3P/b/9z/3f/d/93/2//b/93/3//f/93/3f/b/9v/3P/c/9z/
3f/g/+H/4f/h/+H/4P/e/97/3v/e/+P/4//j/+P/4//j/+P/5P/l/+X/5P/k/+T/5f/l
/+X/5P/k/+f/5//o/+z/7f/u/+z/7f/u/+7/7v/w//P/8//1//X/9f/4//b/9v/2//j/
+v/8////AQABAAEAAQABAAIAAwADAAMAAwADAAMAAwADAAIAAQD+/wEAAwAEAAMAAQAC
AAIAAgACAAIAAgABAP///v/9//3/+v/5//n/+P/4//f/9//2//P/8f/v/+7/7v/u/+3/
7v/r/+r/6v/p/+r/6v/p/+j/6P/o/+j/6P/o/+b/5v/m/+j/6f/r/+z/6//q/+n/5v/k
/+X/5v/m/+f/6P/p/+r/5//m/+X/5P/n/+j/6f/q/+z/7P/t/+3/7P/r/+r/6//r/+n/
6f/q/+z/7P/t/+3/6v/q/+v/6//t/+7/7//u/+7/7//v//D/7//u/+7/7f/v/+3/7f/t
/+z/7P/u//D/7v/s/+v/6//r/+3/6//p/+z/7P/t/+7/7P/s/+7/7P/u//D/7v/u/+//
7v/r/+j/6f/r/+z/7f/u/+7/7v/s/+v/6//q/+n/5//n/+f/5//r/+v/6v/q/+v/6//p
/+n/5//n/+n/6f/r/+v/6v/q/+j/7v/v/+j/6P/o/+j/6P/p/+r/7P/t/+z/6//q/+r/
6v/r/+r/6P/r/+3/8v/0//X/+v/7//z/+v/8//3/////////AgAEAAQABgAJAAkACAAL
AAwACwAKAAkACAALAAoACwAKAAYACAAGAAQAAgD///7/+v/3//j/9f/1//T/9P/w/+7/
7P/n/+T/4v/g/+H/4//l/+X/5P/l/+L/4f/h/+H/4P/f/+P/5f/h/97/3v/e/9z/1//b
/+b/6f/n/+3//f8PACAAMQBDAFgAcwCNAKsA1gD6AAcBBwH3AMgAiABXAC0ADQD3/+f/
2v/H/7n/uv/D/8f/yP/M/9T/3v/g/9//3v/e/+H/4f/h/+L/4v/h/97/3//f/9//4P/h
/+H/4P/f/97/4P/h/+L/5P/k/+T/5P/k/+L/4v/i/+H/4P/f/+D/4//n/+f/5f/l/+X/
5f/m/+b/5f/l/+f/5//l/+X/5f/k/+X/5v/n/+j/6v/p/+j/5//n/+f/5//o/+v/6//q
/+r/7P/t/+3/7f/s/+z/7//v/+3/8P/w//D/8P/x//L/8v/z//b/+v/7//j/9//2//j/
+v/6//r//P8AAAIABQAHAAQAAwACAAEABAAFAAUABQAEAAMAAgABAAMABAAFAAQABAAF
AAUAAwABAAIAAgACAAMABAAFAAUABQAEAAMAAwAEAAMAAwACAP7//f/9//z//P/7//r/
+v/6//r/+f/6//f/9P/y/+//8f/y//L/8v/w//D/8P/w/+7/7P/s/+z/7v/v//H/8v/x
//D/7//s/+r/6//s/+z/7//w//H/8v/x//D/7//u//H/8v/z//T/9P/0//X/9f/z//P/
8//1//f/9f/1//b/+P/4//n/+f/4//j/+f/5//j/+P/4//b/9//5//r//P/7//r/+v/5
//n/9//3//f/+f/6//3/AAD8//j/9f/z//b/+f/4//f/9//2//b/9v/2//b/+P/2//T/
9v/0//T/9v/2//T/8v/0//X/9f/1//T/9P/0//L/8P/x//H/8f/x//H/8f/x//L/8f/v
/+7/8f/x/+//7//x//H/8//z//H/8f/w//D/8P/w//H/8f/w/+//7//v//D/8v/y//T/
9P/0//T/8v/w/+//7f/t/+3/7f/u/+3/7//v/+7/8P/x//X/9v/4//z//P/8//v//P/8
//3/AgADAAcACgAJAAoADAALAA4AEwAWABcAGQAZABkAHQAhACMAIwAgAB8AHAAZABYA
FAAUABEADwANAAkACAAGAAYAAgAAAP7/+f/2//T/8v/w/+//7v/r/+r/6//o/+f/6f/p
/+j/5//n/+n/6f/o/+L/4v/i/+X/4//g/+n/9f/5//3/BwAcADcATQBgAHMAjwCtAM4A
+AAZARsBCQHgAKQAcQBHACEABwDx/9z/zf/D/8L/y//Z/97/4P/k/+j/6P/n/+T/4v/l
/+X/5f/m/+X/5f/j/+X/5v/n/+n/6//r/+r/6f/o/+n/6f/p/+r/6v/q/+r/6v/p/+r/
6//r/+n/5//n/+n/7v/v/+7/7//u/+3/7f/s/+v/6//t/+3/7f/t/+3/7P/s/+z/7P/s
//H/8f/x//H/7//v/+//8P/x//H/8P/w//T/9f/1//X/9P/0//f/9//3//r/+v/6//r/
+//8//z/+v/8//////8BAAEAAQAEAAYABgAGAAgACwAMAA4ADwAOAA0ADAALAA4ADwAP
AA8AEQARABEAEQAQABAAEAAOABAAEQARAA8ADgAOAA0ADAAMAAwADAALAAsACgAJAAkA
CwALAAwADAAMAAsACwAKAAcABQADAAIAAgACAAEAAgD///7//v/9//7//v/9//z//P/8
//z//P/7//j/9//2//f/9//4//j/+v/6//r/+P/6//v//P/8//v/+v/5//j/+P/4//j/
+P/8//z//P/8//3//v8AAAEAAAD///7///8AAP//AAACAAMAAgACAAEAAgACAAMAAwAD
AAIAAQD+////AQACAAQABAAEAAUABQAEAAEAAAD//wAAAAACAAQABAACAAEAAQABAAMA
AQD//wAAAAABAAIAAAAAAAIAAAD+/wAA/v/+//7//v/8//r//P/9//3//f8AAAAAAAD+
//z//f/9//3////8//r/+v/6//r//P/8//3//f/9//3//f/+//7////+//z//P/9/wEA
AgADAAgACQAKAAkACgAKAAsADQANABAAEgAWABgAGwAbAB4AIwAmACcAJQAlACUAKQAt
AC8ALwAsACwAKAAkACAAHgAeABsAGQAZABUAFAASAA4ACgAIAAYAAwAAAP7//P/8//v/
+v/3//b/9//0//P/8//z//L/8f/x//f/9//w/+7/8P/y//H/8f/w//X/+f/9/wkAJQA6
AEMAUQBqAIUAnwDDAOoAEAElASUBDwHiAKoAeQBPADUAIQALAPj/6//h/+b/8f/3//z/
AAACAAgADAAJAAYABgAJAAkACQAKAA0ADQALAA0ACwALAAwADQAMAAwADAAMAAsACwAL
AAwADQAOAA8AEAAPABAAEQARAA8ADQANAA8AEwATABEAEQAQAA8ADwAOAA8ADwARABEA
EQARABEAEAASABIAEgASABUAFQAVABUAEwATABMAFAAVABUAFAAUABcAGQAaABsAGQAY
ABoAGQAZABwAHAAcABoAGwAcABwAHwAiACYAJwAkACMAIgAkACIAIgAiACQAJgAoACsA
LQAqACkAKAAnACoALQAvADEAMAAvAC4ALQAsACwALAAqACoAKwArACkAKQAqACoAKgAs
ACwALAArACgAJgAkACMAIwAjACQAJAAkACMAIwAiAB4AHQAcABwAGwAaABgAGAAZABgA
GAAXABQAFAATABIAFAAUABQAFAAUABIAEgASABEAEQASABIAEQAQAA8ADAANAA8AEQAS
ABAAEAAQABAAEgASABIAEgAUABQAFAAUABIAEgATABMAEwATABMAFQAWABUAFgAYABgA
GAAZABkAGgAaABsAGwAaABoAGgAYABgAGQAZABoAGQAYABgAFwAZABcAFwAXABgAGAAa
ABwAGQAWABQAEwAXABkAFwAVABUAFAAUABQAEQAQABEADgAPABIAEQASABIAEgAQAA4A
EAARABEAEQASABIAEgAQAA8ADwAOAA0ADQAMAA4ADgAOAA4ADQAMAAwACwALAAsACwAM
AAsADQANAAwADAANABEAEgAUABgAGAAYABcAGAAYABkAGgAZABsAHAAhACQAKAApAC0A
MwA3ADkAPgBBAEQASwBNAE8ATwBMAEsASABFAEIAQgBCAD8APQA5ADUANAAyADEALgAt
ACwAJwAkACIAIAAeAB0AHAAZABkAGwAZABkAGQAZABgAFwAXABMAFQAUABAAEgAWABUA
FQAYABsAHQAjAC0AOwBSAGcAeQCOAKMAvQDfAAQBKAE7AT0BLQH8AL4AiwBlAEkAMwAf
AAoA9//v//L/9//3//j//v8IABIAEgAPAAoACAALAAsACwAMAA8ADwANAA8ADQANAA4A
DwAQABAAEAAQAA0ADQANAA4AEAAQABAAEAAQABAAEAAPAA0ACwALAA0ADwAPAA0ADQAN
AA0ADgAOAA0ADQAPAA8AEQARABEAEAAOAA4ADgAOAA8ADwAPAA8ADQANAA0ADgAPAA8A
DgAOAA4ADwAPAA8AEAAQABMAEwATABYAFgAWABUAFQAVABQAFQAYABwAHQAaABkAGAAa
ABwAHAAcAB4AHwAgACIAIwAhACEAIQAhACMAJQAmACcAJgAlACQAIwAiACIAIgAgACAA
IQAhAB8AHQAeAB4AHgAgACAAIAAfACEAIAAfAB8AHAAZABcAFAAVABUAFgAWABQAEwAS
ABIADwAOAAwADAANAAwADAALAAgACAAHAAYACAAIAAgACAAGAAQABAAEAAUABQAGAAYA
BgAGAAYABAABAAEAAQAAAAEAAgADAAQABAAEAAQABAAGAAYABgAGAAUABAAEAAMABQAF
AAUABwAJAAcABwAIAAkACAAIAAcABgAGAAcABwAGAAYABgAEAAQABQAFAAYABgAGAAcA
BwAFAAMAAwADAAAAAAACAAQAAAD+//3//f8AAAMAAgABAAEAAAAAAAAA/f/8//3/+v/8
//7//P/8//7//v/8//r/+v/7//v/+//6//r/+v/4//r/+//7//v/9//3//f/9//5//j/
9v/2//b/9v/0//T/9f/1//X/9f/1//b/9v/3//b/9P/1//f//P/+//3/AAD///7/AAAC
AAMABQAFAAUACAAKAAwADgARABEAEwAZAB0AHwAdAB0AHQAhACMAJQAlACIAHwAaABUA
EAAQABAADQALAAkABQAEAAIA///6//f/9P/z//D/7v/s/+f/5f/j/9//4v/l/+T/5f/l
/+X/5P/j/93/2//b/9z/3v/g/9z/2//d/+D/4f/h/+v/+/8PACYAOQBLAGAAfQCdAL0A
4gAGAREBBwHrALAAcABBACEAAwDv/9//zP+7/7n/wv/F/8f/yv/Q/9L/1v/a/9v/2P/Y
/9n/2f/Z/9r/2v/Z/9b/1//Z/9n/2v/b/9j/1v/U/9L/1P/V/9b/2P/Y/9j/2P/Y/9n/
2v/b/9v/1//V/9X/1//X/9f/1f/V/9f/1//Y/9j/1f/V/9f/1//X/9f/1//W/9n/2v/b
/9z/3f/b/9n/1//a/9v/3P/e/9//3//e/97/3//f/97/3f/d/97/4v/j/+L/5P/j/+L/
4//l/+f/6P/m/+j/6//r/+n/6f/p/+z/7f/u/+//8v/y//L/8//z//P/8//z//P/9v/3
//f/9//2//X/9P/z//b/9v/2//T/9P/1//X/8//x//L/8v/y//T/9P/0//P/8//y//H/
8f/v/+3/7P/q/+r/6f/p/+j/5v/l/+T/5P/l/+T/4v/i/+H/4P/g/9//3v/e/93/3P/a
/9r/2v/a/9z/2v/a/9r/2//b/9z/3P/Z/9j/1//U/9f/2f/b/9z/2//a/9n/2P/a/9r/
2v/a/9r/2v/a/9r/2v/a/9v/2//b/9v/2//d/93/2//b/9z/3f/c/9z/2//b/9z/3v/f
/+L/4v/i/+D/3v/f/9//4P/g/+D/4f/h/+H/3//f/9//3P/c/97/4P/e/9z/2//b/93/
3//d/9v/2//a/9r/2v/Y/9j/2v/Y/9r/3P/a/9r/2v/a/9j/1v/X/9n/2v/b/9n/2P/X
/9T/1v/X/9f/1//Z/9f/1f/U/9T/1P/U/9T/1v/W/9f/1//U/9P/0v/S/9P/1f/V/9T/
1P/V/9n/2v/a/97/3v/e/+D/4v/j/+X/5f/l/+j/6v/t//D/9P/1//b/+//+////////
////AwAGAAkACgAIAAQA/v/4//L/8//0//L/8f/t/+n/6P/m/+P/3v/b/9j/0//Q/87/
zP/L/8v/y//J/8n/y//J/8n/x//H/8b/xf/D/8f/x//E/8T/xP/E/8X/x//I/8f/yf/R
/9//7/8EAB0ALwBCAFkAdwCVALoA3gD1APMA3QCsAGYALQAJAO3/0/+//7D/pf+f/6L/
qf+v/7L/uv/E/8j/xP+9/7r/wP/B/8H/wf/C/8P/w//B/8P/w//D/8T/xf/F/8T/w//C
/8P/w//D/8T/wv/C/8L/wv/D/8T/xf/F/8T/w//E/8f/x//H/8X/xf/F/8X/xv/G/8L/
wf/C/8H/xP/F/8b/xv/I/8j/yP/I/8n/yf/J/8n/x//H/8f/yP/J/8n/yP/I/8r/y//L
/8v/y//M/9D/0f/Q/9L/0f/Q/9L/0//U/9T/0//U/9b/1f/V/9X/1f/Y/9n/2v/b/97/
3v/e/9//3//f/9//3//f/+D/4f/h/+H/4//j/+P/4//i/+L/4v/g/97/3//f/93/3v/g
/+H/4v/h/+D/3//d/9//3v/d/93/3P/b/9v/2v/W/9X/1f/U/9T/1f/W/9j/1f/S/87/
zP/P/w==
         </WaveFormData>
      </LeadData>
      <LeadData>
         <LeadByteCountTotal>10000</LeadByteCountTotal>
         <LeadTimeOffset>0</LeadTimeOffset>
         <LeadSampleCountTotal>5000</LeadSampleCountTotal>
         <LeadAmplitudeUnitsPerBit>4.88</LeadAmplitudeUnitsPerBit>
         <LeadAmplitudeUnits>¦ÌV</LeadAmplitudeUnits>
         <LeadHighLimit>2147483647</LeadHighLimit>
         <LeadLowLimit>268435456</LeadLowLimit>
         <LeadID>V1</LeadID>
         <LeadOffsetFirstSample>0</LeadOffsetFirstSample>
         <FirstSampleBaseline>0</FirstSampleBaseline>
         <LeadSampleSize>2</LeadSampleSize>
         <LeadOff>FALSE</LeadOff>
         <BaselineSway>FALSE</BaselineSway>
         <ExcessiveACNoise>FALSE</ExcessiveACNoise>
         <MuscleNoise>FALSE</MuscleNoise>
         <LeadDataCRC32>4139652494</LeadDataCRC32>
         <WaveFormData>
8P/w//D/8P/x//L/8//0//j/+v/8//7/AQAEAAcACgAEAP7/+P/y/9//zP+5/6b/hv9m
/0b/Jv8p/yr/K/8s/z7/UP9i/3T/gv+O/5r/pv+u/7b/vv/G/87/1v/e/+b/7//2//3/
BAAEAAQABAAEAAcACAAJAAoADAAMAAwADAAOAA4ADgAOAA4ADgAOAA4ADgAOAA4ADgAP
ABAAEQASABAAEAAQABAAEgAUABYAGAAYABgAGAAYABoAGgAaABoAGwAcAB0AHgAgACAA
IAAgACIAIgAiACIAJAAkACQAJAAlACYAJwAoACoAKgAqACoAKwAsAC0ALgAvADAAMQAy
ADMANAA1ADYANwA4ADkAOgA7ADwAPQA+AEAAQABAAEAAQgBCAEIAQgBBAEAAPwA+AEAA
QABAAEAAPgA+AD4APgA9ADwAOwA6ADkAOAA3ADYAMwAyADEAMAAsACoAKAAmACMAIgAh
ACAAHQAaABcAFAASABIAEgASABEAEAAPAA4ADQAMAAsACgAIAAgACAAIAAYABgAGAAYA
BgAGAAYABgAGAAYABgAGAAYABgAGAAYACAAIAAgACAAGAAYABgAGAAgACAAIAAgACAAI
AAgACAAIAAgACAAIAAgACAAIAAgABgAGAAYABgAGAAYABgAGAAgACAAIAAgABgAGAAYA
BgAGAAYABgAGAAUABAADAAIAAgACAAIAAgACAAIAAgACAAIAAgACAAIAAAAAAAAAAAAA
AAAAAAAAAAAAAAAAAAAA/v/+//7//v/+//7//v/+//7//v/+//7//v/+//7//v8AAAAA
AAAAAP7//v/+//7//v/+//7//v/+//7//v/+//z//P/8//z//P/8//z//P/8//z//P/8
//z//P/8//z//v/+//7//v/8//r//P/8//3//f/9//3/+//7//z//P/8//3//v///wAA
AQABAAEAAgAEAAQABQAJAAkACQAJAAoACgAJAAgABQABAPv/9//0//H/8f/w/+//7f/q
/+f/5f/l/+b/5//p/+n/6f/q/+n/6f/p/+r/7v/w//L/9P/z//T/9v/3//n/+f/4//j/
+P/4//f/9//1//X/+P/4//v/+f/5//v//P/+/wIABwAKAAsAEAATABMADwAGAPr/7P/Z
/8X/sP+S/2z/QP8d/wn/Av8L/x//OP9N/2P/c/+A/4z/mf+o/7b/uv+8/8T/0f/b/97/
4v/w//7/BwAIAAgABwAHAAgABwAIAAgACQAMAA0ADgAOAA4ADgAOAA8ADwAPAA8ADwAR
ABEAEwATABMAEwATABMAEgASABQAFQAXABcAFwAXABcAGAAZABoAHQAdAB0AHQAeAB8A
HwAfACAAIAAgACIAIwAjACQAJAAjACUAJgAmACcAKAAqACsAKwArACsAKwAuAC4ALgAw
ADIAMgAzADQANQA3ADcANwA5ADsAPQA+AD4APwBAAEIAQgBCAEIAQgBEAEQARQBFAEIA
QgBCAEIAQgBDAEMAQgBAAEAAPgA+AD4APQA8ADsAPAA8ADsAOQA0ADQAMQAuACoAKgAo
ACYAJAAhAB4AGwAXABYAFAARAA8ADQALAAkACAAGAAYABQAGAAUABAAEAAEAAAAAAAAA
AAAAAP/////+//7//P/8//z//P/9//3////////////9//3//f/9//z//P/8//z//v/+
//7//v/8//3//f/9//3//P/8//3//f/9//3//f/7//v/+//8//z/+//7//v//f/8//z/
/P/8//v/+//7//v/+v/5//n/+P/5//n/+P/4//f/9//3//f/9//3//f/9//3//f/9f/1
//X/9f/1//j/+f/5//f/9v/2//b/9v/1//X/9f/1//b/9v/2//b/9P/0//T/9P/y//L/
8v/y//L/8v/z//P/9P/0//X/9f/z//L/8v/y//L/8v/z//P/9P/z//L/8f/y//P/9P/1
//T/8//y//H/9P/y//L/8P/w//D/8P/y//D/8v/y/+//7//v/+//8f/x//L/8v/w//H/
8v/z//T/9f/1//X/9v/4//j/+f/7//v/+//7//z//P/7//r/9f/x/+v/5//k/+H/4f/g
/9//3f/a/9f/2P/Z/9v/3f/f/9//3//g/+H/4f/h/+L/5f/m/+f/6P/o/+j/6f/p/+v/
6//q/+r/6v/q/+n/6f/r/+v/7v/u/+3/7f/r/+3/8P/w//T//f8AAAMACAALAAkAAwD2
/+b/1v/D/6//mP94/07/KP8H//X+9P4D/xv/NP9L/1v/af92/4L/kf+i/6z/rv+y/7z/
x//P/9T/3P/q//j//f/+//z/+//7//z///8AAAAAAQAAAAEAAgACAAIAAgACAAMAAwAD
AAMAAwAFAAUABwAHAAcABwAHAAcACAAIAAoACwALAAsACwALAAsADAANAA4ADwAPAA8A
DwASABMAEwATABQAFAAUABYAFQAVABYAFgAXABkAGgAaABsAHAAeAB8AHwAfAB8AHwAi
ACIAIgAkACQAJAAlACYAKQArACsAKwAvADEAMwA0ADYANwA4ADoAOgA6ADoAOgA6ADoA
OwA7ADkAOAA3ADYANgA3ADcANgA0ADQAMgAyADQAMwAyADEALgAuAC0AKwAoACgAJQAi
AB4AHgAcABoAGQAXABUAEwAPAA4ADAAJAAkABwAFAAMAAAD+//7//f/9//3//f/+//3/
/P/8//z//P/8//v/+//8//z/+v/6//j/+P/5//n/+f/5//n/+f/5//n/+f/5//r/+v/6
//r//P/8//z//P/6//v/+//7//z//P/9/////P/7//r/+f/6//v//P/+//7//f/9//3/
/f/8//z//P/8//v/+//7//v/+v/5//n/+v/7//v/+v/8//v/+//7//n/+f/5//n/+f/5
//n/9//5//n/+f/5//r/+//7//n/+P/4//j/+P/3//f/9//3//j/+P/4//j/+P/4//j/
+P/2//b/9v/2//j/+P/5//n/9v/2//f/9//5//j/+P/4//b/9v/3//f/+P/3//b/9f/2
//f/+P/5//j/9//2//X/+P/6//j/+P/4//j/9//0//X/9P/0//X/9v/3//X/9f/2//b/
9v/3//j/+f/8//3//f/9//z//v/+////AQABAAEAAQAEAAQAAwACAP//+//1//H/6v/n
/+f/5v/m/+X/4//h/+H/4f/i/+P/5//n/+f/6P/o/+f/5v/m/+j/6v/s/+7/7f/u//D/
8f/1//X/9P/0//L/8v/x//H/8//z//b/9v/5//f/9f/3//b/+P/8/wEABgALAAwADwAP
AA8ACAD6/+z/3//P/7z/ov+A/1j/Mf8R/wT/A/8T/yz/R/9b/2v/ev+G/5H/oP+w/7j/
uv++/8n/1f/a/97/5v/0/wEACAAGAAUABQAGAAUABgAGAAcACgALAAwADAAMAAwADAAN
AA0ADQANAA0ADwAPABEAEQAPAA8ADwAPABAAEAASABMAFQAVABUAFQAWABYAFgAWABgA
GQAaABsAGgAbABsAGwAcABwAHAAeAB8AHwAgACAAHwAhACIAIgAkACQAJQAlACYAJwAo
ACkAKgAqACoALAAuAC4ALwAwADEAMwAzADMANQA3ADkAOgA6ADsAPAA+AEAAQABAAEAA
QABAAEEAQQBAAEAAQABAAEAAQQBBAEAAQgBCAEAAQAA+AD0APAA7ADoAOgA5ADcANAA0
ADEALgAsACwAKgAoACYAIwAgAB0AGgAaABkAFwATABEADwANAAoACAAIAAcACAAHAAYA
BgAFAAQABAAEAAQABAADAAMABAAEAAIAAgACAAIAAwADAAMAAwADAAMAAQABAAEAAQAE
AAQABAAEAAIAAgACAAIABAAFAAUABQAHAAYABgAHAAUABQAFAAUABQAFAAUABgAGAAUA
BQAFAAMAAgACAAIABAADAAMAAwABAAAA/////wAAAQABAAAAAAD////////9//3//f/9
//////////3/+//7//v/+//+///////9//z//P/8//z//f/9//3//f/8//z//P/8//z/
/P/8//z/+v/6//r/+v/8//z//f/9//r/+v/7//v/+//6//r/+v/6//r/+//7//r/+f/4
//f/+f/7//n/9f/4//j/+P/4//j/+P/2//j/+P/1//X/9f/1//b/9//5//r/+P/5//r/
+//8//3//f/9/wAAAgACAAMAAwADAAMAAwAGAAYABQAEAAMA///5//X/7v/r/+v/6v/s
/+v/6f/n/+f/5//o/+n/6f/p/+n/6v/r/+v/6//s/+v/7P/t/+7/8P/y//X/9//3//f/
9v/2//b/9v/1//X/8//z//b/9v/3//f/+f/5//z//v8AAAEABAAJAAwAEQATABUADgAC
APL/4f/P/7j/nP98/1T/K/8N//7+//4P/yb/Pf9T/2X/dP+A/43/oP+y/7r/uP+6/8n/
1//a/+D/7P/8/wkADAALAAkACAAIAAsADAAMAA0ADAANAA4ADgAOAA4ADgAPABEAEQAR
ABEAEQARABMAEwAVABUAFQAVABYAFgAYABkAFwAXABcAFwAZABoAGwAcAB0AHQAdAB0A
IAAhACEAIQAgACAAIAAiACMAIwAkACQAJwApACoAKgAqACoAKwArACwALQAuAC8AMAAw
ADAAMgA0ADQANQA2ADkAOwA7ADsAOwA9AD8AQABAAEEAQgBEAEYARgBGAEYARgBGAEcA
RwBHAEgASQBKAEkASQBIAEYARgBGAEQARABEAEMAQgBBAEAAQAA/AD0AOgA6ADcANAAu
ACwAKAAkACUAIwAhAB8AGwAaABgAFQATABEADwANAAwACgAKAAkABgAFAAQABAAFAAQA
BAAEAAIAAgABAAEAAgACAAAAAAAAAAAAAQABAAEAAQABAAEAAwADAAMAAwACAAIAAgAC
AAIAAgACAAIAAAABAAEAAQADAAIAAgADAAUABQAFAAUAAwADAAMABAAEAAMAAwADAAMA
AgACAAIAAgABAAEAAQADAAIAAQABAAAAAQABAAAAAAD///////8BAAEAAQABAAEAAQAB
AP/////////////+///////9//7//v/+//7////////////8//z//P/8//7//v/+//7/
/P/8//z//P/6//r/+//7//z//P/9//3//f/8//z//P/8//z//f/9//7//f/8//v/+//7
//v/+//7//v//P/8//z//P/8//r/+P/6//r/+f/5//n/+f/5//n/+v/6//r/+//8//3/
/v////////8AAAIAAgADAAcABwAHAAcABgAGAAUABAABAP3/9//z//D/7f/t/+z/7P/r
/+n/5//n/+f/6P/p/+v/6//r/+z/7f/t/+3/7v/v//D/8f/y//H/8v/0//X/+f/5//j/
+P/2//b/9f/1//X/9f/4//j/+f/5//f/+f/6//7/BAAHAAYACQAQABMAEwAPAAQA9v/o
/9f/xf+s/47/aP8+/xv/A//8/gn/If86/1H/Y/9v/37/jP+b/6r/tP+6/7z/xP/P/9n/
3v/i//L/AAAHAAoACgAJAAkACgAJAAoACgALAAwADQAOAA4ADgAOAA4ADwARABEAEQAR
ABEAEQATABMAEwATABMAEwAWABYAGAAZABcAFwAXABcAGQAaABsAHAAdAB0AHQAdABwA
HQAdAB0AIAAgACAAIgAlACUAJgAmACQAJQAlACQAJQAmACgAKQAqACsALAAtAC4ALgAu
ADAAMgAyADMANAA1ADcANwA3ADcAOQA7ADwAPAA9AD4AQABAAEAAQABAAEAAQABBAEEA
QgBCAEIAQgBAAEEAQQBAAEAAQAA+AD4APgA9ADwAOwA4ADgANwA1ADQANAAxAC4AKwAq
ACcAJAAjACEAHwAdABkAGAAWABMAEQAPAA0ACwAMAAoACgAJAAYABQAEAAQABQAEAAQA
BAAEAAQAAwADAAIAAgAAAAAAAAAAAAEAAQABAAEAAQABAAEAAQABAAEAAgACAAIAAgAC
AAIAAgACAAAAAQABAAEAAwACAAIAAwABAAEAAQABAAEAAQABAAIAAgABAAEAAQABAAAA
AAAAAAAA/////////f/8//v/+//+///////+//7//f/9//3//f/9//3//f/9//3//f/7
//n/+f/5//n//P/9//v/+//6//j/+P/4//j/+v/4//r/+v/5//n/+f/5//r/+//9//7/
/P/9//7///8CAAMAAwADAAQABgAGAAcACQAJAAkACQAJAAgABgAEAP//+f/x/+v/5f/h
/+D/3v/g/+H/4f/h/+H/4f/i/+P/5//n/+f/6P/r/+v/6//s/+3/7v/v//D/8f/y//T/
9f/2//X/8//y//P/9P/0//X/9//3//r/+v/3//f/9f/5//7/AAACAAcACgAJAA4AEwAT
ABMADAD+//D/4f/P/7T/lv9y/0j/If8N/wT/Df8l/zz/Uf9n/3X/gP+O/5n/pP+2/8L/
wP/E/8//1//a/+L/7v/8/wkADAAJAAcABgAGAAUABgAGAAcACgALAAwADAAMAAwADAAN
ABEAEQARABEAEQARABMAEwARABEAEQARABIAEgAUABUAFQAVABUAFQAXABgAGQAaAB0A
HQAdAB0AHQAdABwAGwAeAB4AHgAgACEAIQAiACIAIwAlACYAJgAkACQAJQAlACgAKQAq
ACsAKgAqACoALAAuAC4ALwAwADMANQA1ADUANQA3ADkAOgA4ADkAOgA8ADwAPAA8ADwA
PgA+AD8APwA+AD4APgA+AD0APQA8ADoAOgA6ADgAOAA6ADkAOAA3ADUANAAyAC8ALgAu
ACsAKAAjACIAHwAcABsAGQAXABUAEwASABAADQALAAkABwAFAAQAAgACAAEAAgABAAAA
AAD///7//v/+//7//v/9//3//v/+//z//P/8//z//f/9//3//f/9//3/+//7//v/+//8
//z//P/8//7//v/+//7//f/9//z/+//9//z//P/9/////////////f/9//3//v/8//v/
+//7//v/+v/6//r/+P/3//f/9//5//j/9//3//j/+f/5//j/9//1//T/8//1//X/9f/1
//X/9f/1//P/8//z//P/8//y//P/8//x//D/8P/w//D/8f/x//H/8f/w//D/8P/w/+7/
7v/u/+7/8P/w//D/8P/v/+7/7v/t/+z/7P/t/+3/7f/s/+z/7P/s/+z/7f/t/+3/7f/t
/+3/6//r/+v/6//t/+3/7f/t/+z/7P/u/+z/6v/q/+r/6v/s/+r/7P/s/+n/6f/p/+n/
6f/p/+r/6v/s/+3/7v/v//L/8//z//P/9P/2//b/9//7//v/+//7//r/+v/5//j/8v/t
/+b/4f/b/9f/1v/U/9f/1//W/9X/0//T/9T/1f/Y/9n/2v/c/9v/2//b/9z/3f/e/9//
4P/i/+T/5//p/+r/6f/n/+b/5//o/+j/6f/n/+f/6v/q/+n/6//t/+//8v/0//b/9//6
/wEABgAJAAkACwACAPL/5P/V/8H/qv+M/2b/PP8V///++P4B/xX/Lv9D/1X/Zf9y/4D/
j/+c/6r/sv+0/7j/xf/P/9T/2P/k//b/AQAAAP7//f/9//7/AQACAAIAAwAGAAcACAAI
AAYABgAGAAcACwALAAsACwAJAAkACwALAAsACwALAAsADgAOABAAEQARABEAEQARABMA
FAAVABYAFwAXABcAFwAYABkAGQAZABoAGgAaABwAHwAfACAAIAAfACEAIgAiACIAIgAj
ACMAJQAnACkAKwAqACoAKgAsACwALAAtAC4AMAAzADQANQA1ADcAOQA6ADgAOQA6ADwA
PgA+AD4APgA/AEAAQgBDAEAAQABAAEAAQABBAEEAQABCAEIAQABAAD4APQA8ADsAOgA6
ADkANwA2ADYAMwAwAC0ALAApACYAJQAjACEAHwAbABoAGAAVABMAEQAPAA0ADAAKAAoA
CQAGAAUABAAEAAUABAAEAAQABAAEAAMAAwADAAIA///+////AAACAAMAAwADAAMAAwAB
AAEAAQABAAAAAAAAAAAAAQACAAMABAACAAMAAwADAAEAAAAAAAEAAwADAAMAAwABAAEA
AQACAAIAAQABAAEAAwACAAIAAgAAAP///////wEAAAD/////AAABAAEAAAD///3//P/7
//z//f/+/////////////f/7//v/+//7//7///////3//P/8//z//P/7//v/+//7//r/
+v/6//r//P/8//z//P/6//r/+v/6//r/+v/7//v//P/8//3//f/7//r/+v/6//z//P/9
//3//v/9//z/+//7//v/+//7//3//f/9//3//f/8//v/+v/4//r/+v/6//v/+//4//r/
+v/6//r//P/6//z//P/5//n/+f/5//v/+//8//z/+v/7//z//f/8//3//f/9/wAAAgAC
AAMABQAFAAUABQAIAAgABwAGAAUAAQD7//f/8P/t/+3/7P/u/+3/6//p/+f/5//o/+n/
6f/p/+n/6v/t/+3/7f/u/+7/7v/u/+7/8f/y//T/9f/3//f/9v/2//j/+P/3//f/9//3
//r/+v/1//f/+f/7//7/AAAEAAkACgALABAAFQAVABMACgAAAPT/5f/R/7r/oP9+/1D/
Kf8P/wD/Af8T/yr/Qf9T/2P/cP9+/43/oP+u/7T/tv++/83/2f/e/+L/7v8AAAsADAAK
AAkACQAKAA0ADgAOAA8AEgATABQAFAASABIAEgATABUAFQAVABUAFQAVABcAFwAZABkA
GQAZABoAGgAcAB0AHwAfAB8AHwAgACAAIAAgACEAIQAhACEAJAAlACUAJQAoACgAKAAq
ACkAKQAqACoAKwAtAC4ALgAuAC4ALwAvADIAMwA0ADUANgA2ADYAOAA4ADgAOQA6ADwA
PwBAAEEAQQBDAEUARgBGAEcASABKAEwATABMAEwASgBKAEsASwBNAE4ATwBQAE4ATwBP
AE4ATgBOAEwATABKAEkASABHAEgASABHAEUARABEAEEAPgA3ADYAMwAwAC8ALQArACkA
JwAmACQAIQAdABsAGQAXABgAFgAWABUAEgARABAAEAAPAA4ADgAOAA4ADgANAA0ADgAO
AAwADAAMAAwADQANAAsACwALAAsADQANAA0ADQAOAA4ADgAOAAwADAAMAAwADgAPAA8A
DwANAAwADAANAA0ADQANAA0ADQANAA0ADgAOAA0ADQANAA0ADAAMAAwADAALAAsACwAL
AAoACQAJAAwADQANAAwACgAJAAkACQAJAAkACQAJAAcABwAHAAUABwAHAAcABwAIAAkA
CQAHAAUABAADAAIABAAFAAYABwAIAAgACAAIAAYABgAGAAYABgAGAAYABgAEAAQABQAF
AAYABgAHAAcABwAEAAQABAAEAAQABAACAAQABAADAAMAAwADAAMAAwAEAAQABAAFAAYA
BwAIAAkACQAJAAoADAAMAA0ADQANAA0ADQAQABAADwAOAA0ACQADAP//+P/1//X/9P/2
//X/8//x/+//7//w//H/8//z//P/9P/1//X/9f/2//f/+P/5//r//f/+/wAAAQABAAEA
AAAAAAAAAAD//////////wIAAgD/////AQADAAQACgAOAA8AEAAVABoAGwAbABsAGgAO
APr/6f/Z/8D/ov98/1L/L/8X/wj/Df8j/z7/Uf9j/3P/gP+O/5v/qv+6/8D/wP/G/9P/
3//i/+b/9P8EAA0AEAAOAA0ADQAOAA8AEAAQABEAEgATABQAFAASABIAEgATABUAFQAV
ABUAFQAVABcAFwAYABkAGgAbABoAGgAcAB0AHQAdAB0AHQAdAB4AHwAgACMAIwAjACMA
JAAlACUAJQAoACgAKAAqACkAKQAqACoAKwAtAC4ALgAuAC4ALwAvADIAMwA0ADUAOAA4
ADgAOgA6ADoAOwA8AD8AQQBBAEEAQwBFAEcASABIAEkASgBMAE4ATgBOAE4ATABMAE0A
TQBOAE4ATgBOAE4ATwBPAE4ATgBOAEwATABMAEsASgBJAEcARgBEAEEAQABAAD0AOgA3
ADYAMwAwAC0AKwApACcAIwAiACAAHQAbABkAFwAVABYAFAAUABMAEAAPAA4ADgANAAwA
DAAMAAwADAALAAsADAAMAAoACgAKAAoACwALAAkACQAJAAkACwALAAsACwAMAAwADAAM
AAoACgAKAAoACgALAAsACwAJAAgACAAJAAkACQAJAAkACwALAAsADAAKAAkACQAJAAkA
CAAIAAgACAAHAAcABwAHAAYABQAFAAYABwAHAAYABgAFAAUABQAFAAUABQAFAAUABQAF
AAMABQAFAAUABQAEAAUABQADAAAAAAAAAAAAAgADAAQABQADAAIAAQAAAAAAAAAAAAAA
AgACAAIAAgAAAAAAAQABAAIAAgADAAMAAQAAAAAAAAAAAAAAAgAAAAIAAgD/////////
//////8AAAAAAAABAAIAAwACAAMAAwADAAIABAAEAAUACAAJAAoACwAMAAwACwAKAAcA
AwD9//n/8//v/+7/7P/q/+n/5//l/+P/4//k/+X/5//n/+f/6P/p/+n/6f/q/+v/7P/t
/+7/7f/u//D/8f/z//P/8v/y//D/8P/v/+//8P/x//X/9v/z//P/8//1//j//P/+/wEA
BAAFAAoADwARAA0ABgD8/+7/3//L/7b/mv94/1D/K/8P/wL/B/8f/zT/Sf9f/23/eP+G
/5X/pP+0/77/vP++/8n/1f/c/+D/7P/4/wMABgAEAAMAAwAEAAcACAAIAAkACgALAAwA
DAAKAAoACgALAA8ADwAPAA8ADwAPABEAEQAPAA8ADwAPABAAEAASABMAFQAVABUAFQAX
ABgAGQAaABoAGQAYABcAGgAbABsAGwAeAB4AHgAgACAAHwAfAB4AIQAjACQAJAAkACQA
JQAlACgAKQAqACsALAAsACwALgAuAC4ALwAwADEAMwAzADMAMwA1ADcAOAA4ADkAOgA8
AD4APgA+AD4APgA+AD8APwA+AD4APgA+ADwAPQA9ADwAPgA+ADwAPAA6ADkAOAA3ADgA
OAA3ADUAMgAyAC8ALAAnACYAIwAgAB8AHQAbABkAFQAUABIADwAPAA0ACwAJAAgABgAG
AAUABAADAAIAAgABAAAAAAAAAAIAAgABAAEAAAAAAP7//v8AAAAAAQABAAEAAQABAAEA
AQABAAEAAQACAAIAAgACAAAAAAAAAAAAAgADAAMAAwABAAAAAAABAAMAAwADAAMAAwAD
AAMABAACAAEAAQABAAMAAgACAAIAAAD///////8BAAAA/////wAAAQABAAAAAAD/////
//////////////////////3///////////8AAAEAAQD///7//v/+//7/AQABAAEAAQAA
AAAAAAAAAP7//v/+//7/AAAAAAAAAAD+//7///////7//v/////////+//7//v/+//7/
//8AAAEAAgACAAAAAgACAAEAAQABAAEAAQABAAIAAgAAAAEAAgADAAQABQAFAAUACAAK
AAoACwANAA0ADQANAAwADAALAAoABQABAPv/9//0//P/9f/2//T/8//x/+//7//v//D/
8f/x//H/8f/y//X/9f/1//b/9//4//n/+v/9//7/AAABAAEAAQAAAAAAAgACAAEAAQD/
////AgACAAUABQADAAMABgAKAAwADwAUABcAHAAfACEAGQAMAAAA8v/h/83/tv+Y/3L/
SP8n/xP/Dv8Z/zP/Tv9l/3f/h/+U/6D/r/+8/8b/yP/M/9b/5f/r/+z/8v8EABIAFwAW
ABQAEwATABQAFQAWABYAFwAYABkAGgAaABsAHAAdAB8AHwAfAB8AHwAdAB0AHwAfACAA
IQAiACMAIwAiACMAIwAlACUAJQAlACUAJgAnACgAKwArACsAKwAsAC0ALQAtACwALAAs
AC4ALwAvADAAMAAxADMANAA0ADUANgA4ADkAOAA5ADoAOwA6ADoAOgA8AEAAQABBAEIA
QwBFAEUARQBHAEkASwBMAE4ATwBQAFIAUgBSAFIAUgBSAFIAUwBTAFQAVABUAFQAVABV
AFUAVABWAFYAVABUAFMAUQBPAE0ATQBOAE4ATQBJAEgARABAADwAPAA6ADgANwA1ADMA
MQArACoAKAAlACUAIwAhAB8AIAAeAB4AHQAcABsAGgAaABsAGgAaABoAGAAYABcAFwAa
ABoAGAAYABoAGgAbABsAHQAdAB0AHQAbABsAGwAbABoAGgAaABoAGgAaABoAGgAcAB0A
HQAdABsAGgAaABsAHQAdAB0AHQAdAB0AHQAeABwAGwAbABsAGwAaABoAGgAcABsAGwAb
ABsAGgAZABkAGgAbABsAGgAaABkAGQAZABcAFwAXABcAGQAZABkAFwAZABkAGQAZABkA
GQAYABUAFQAWABcAGAAXABcAFwAXABYAFgAWABYAFgAWABYAFgAWABYAFgAWABgAGAAZ
ABkAFgAWABcAFwAXABgAFgAYABgAGAAYABgAFwAUABUAFAAUABUAFgAXABUAFQAWABYA
FgAXABgAGQAaABsAGwAbABwAHgAeAB8AIwAjACMAIwAkACQAIwAiAB0AGQATAA8ACwAJ
AAoACgAJAAcABAABAAMAAwAEAAUABwAHAAcACAAIAAcABgAGAAoADAAOABAADwAQABIA
EwAXABcAFgAWABQAFAATABMAFQAVABgAGAAXABkAGQAZABwAHAAeACMAKAArAC4AMwA1
ADEAKAAYAAgA+f/n/9D/sP+K/2D/Of8h/xz/Jf87/1b/b/+D/5P/ov+s/73/0P/c/+D/
4P/o//n/AQACAAgAFgAkACsALgAsACsAKwAsAC8AMAAwADEAMAAxADIAMgA0ADQANAA1
ADYANQA0ADMANQA1ADcANwA5ADkAOQA5ADoAOgA8AD0APQA9AD0APQA/AEAAQQBCAEMA
QwBDAEMARgBHAEcARwBKAEoASgBMAE0ATQBOAE4ATQBPAFAAUABRAFIAVABVAFQAVQBW
AFcAWABYAFgAWgBeAF4AXwBgAGEAYwBjAGMAZQBnAGkAagBqAGsAbABuAHAAcABwAHAA
cgByAHMAcwB0AHQAdAB0AHMAcwByAHAAcABwAG4AbgBuAG0AbABrAGoAagBpAGcAZABk
AGEAXgBZAFgAVQBSAFEATwBNAEsARwBGAEQAQQA/AD0AOwA5ADgANgA2ADUAMgAxADAA
MAAxAA==
         </WaveFormData>
      </LeadData>
      <LeadData>
         <LeadByteCountTotal>10000</LeadByteCountTotal>
         <LeadTimeOffset>0</LeadTimeOffset>
         <LeadSampleCountTotal>5000</LeadSampleCountTotal>
         <LeadAmplitudeUnitsPerBit>4.88</LeadAmplitudeUnitsPerBit>
         <LeadAmplitudeUnits>¦ÌV</LeadAmplitudeUnits>
         <LeadHighLimit>2147483647</LeadHighLimit>
         <LeadLowLimit>268435456</LeadLowLimit>
         <LeadID>V2</LeadID>
         <LeadOffsetFirstSample>0</LeadOffsetFirstSample>
         <FirstSampleBaseline>0</FirstSampleBaseline>
         <LeadSampleSize>2</LeadSampleSize>
         <LeadOff>FALSE</LeadOff>
         <BaselineSway>FALSE</BaselineSway>
         <ExcessiveACNoise>FALSE</ExcessiveACNoise>
         <MuscleNoise>FALSE</MuscleNoise>
         <LeadDataCRC32>2227644790</LeadDataCRC32>
         <WaveFormData>
yP/I/8j/yP/K/8r/yv/K/9H/1v/b/+D/8f8AAA8AHgAvAEAAUQBiAFwAVgBQAEoAFwDm
/7X/hP9W/yj/+v7M/s/+0P7R/tL+5/76/g3/IP8y/0T/Vv9o/33/kP+j/7b/w//O/9n/
5P/m/+b/5v/m/+r/7P/u//D/8f/y//P/9P/1//b/9//4//n/+v/7//z//v/+//7//v//
/wAAAQACAAQABAAEAAQABwAIAAkACgALAAwADQAOAA8AEAARABIAFQAWABcAGAAaABwA
HgAgACIAJAAmACgAKgAsAC4AMAAyADQANgA4ADsAPgBBAEQARwBKAE0AUABVAFgAWwBe
AGMAZgBpAGwAcAB0AHgAfACBAIQAhwCKAI4AkACSAJQAlgCYAJoAnACeAJ4AngCeAJ4A
ngCeAJ4AmwCaAJkAmACUAJIAkACOAIoAhgCCAH4AdwByAG0AaABhAFoAUwBMAEQAPgA4
ADIAKgAkAB4AGAASAA4ACgAGAAIA/v/6//b/8v/w/+7/7P/q/+j/5v/k/+P/4v/h/+D/
3//e/93/3P/c/9z/3P/c/9v/2v/Z/9j/2v/a/9r/2v/a/9r/2v/a/9z/3P/c/9z/3P/c
/9z/3P/e/97/3v/e/+D/4P/g/+D/4v/i/+L/4v/j/+T/5f/m/+j/6P/o/+j/6P/o/+j/
6P/q/+r/6v/q/+j/6P/o/+j/5v/m/+b/5v/m/+b/5v/m/+b/5v/m/+b/5P/k/+T/5P/j
/+L/4f/g/97/3v/e/97/3P/c/9z/3P/b/9r/2f/Y/9j/2P/Y/9j/1v/W/9b/1v/W/9b/
1v/W/9b/1v/W/9b/1P/U/9T/1P/S/9L/0v/S/9L/0v/S/9L/0P/Q/9D/0P/Q/9D/0P/Q
/9D/0P/Q/9D/0P/Q/9D/0P/N/83/zf/N/83/zP/M/8z/zf/N/87/z//N/83/zf/O/87/
0P/Q/9D/0P/Q/9D/0f/T/9P/1P/V/9b/1v/V/9T/1P/R/9D/zf/M/8v/y//M/8//z//O
/87/zv/O/8//0P/P/8//z//Q/8//zf/L/8n/y//L/8v/yf/J/8r/yv/L/8v/y//J/8j/
yP/I/8j/yP/G/8b/xv/H/8n/yP/I/8j/yP/M/9P/3f/o//b/BQAcADYARwBSAGUAegCC
AHkAYgA9ABAA4P+j/17/IP/t/sX+tP66/sb+0v7e/vT+Df8h/y//PP9M/2b/hv+b/6T/
sv/G/9r/4//j/+L/4v/j/+b/6P/r/+3/7//z//T/9P/1//b/9//4//n/+v/7//z//P/8
//7//v8AAAAAAQACAAMABQAFAAYABwAIAAgACgALAAwADQAPAA8AEAASABMAFAAWABoA
GgAaABsAHgAgACIAJgApACoALQAtAC4AMAA0ADcAOgA9AD8APwBDAEUARwBKAE4AUABU
AFkAXABdAGEAZQBpAGwAcAB3AHwAgACEAIQAhwCLAI8AlACXAJoAngChAKIApAClAKUA
pgCmAKYApwCoAKcApwClAKQAowChAJ8AnQCbAJcAlgCUAI8AjACEAIAAeQBzAGwAZQBf
AFgATwBIAEEAOQAzAC0AKQAkABwAFgASAA0ABgACAP7/+v/7//f/9P/x/+//7f/r/+r/
5v/m/+X/5P/j/+L/4f/h/+H/4f/g/+D/4P/g/+D/4P/g/9//3//g/+D/4P/h/+H/4f/h
/+H/4f/i/+P/4//j/+T/5P/k/+T/5f/l/+b/5v/n/+j/6P/o/+b/5v/n/+f/6f/q/+r/
6//r/+v/6//r/+v/6//q/+r/6//r/+v/6//r/+r/6v/q/+r/6f/p/+n/6v/p/+j/6P/o
/+j/5//n/+f/5//m/+X/5v/l/+T/5P/j/+H/4P/e/97/3v/e/93/3f/d/9z/3P/a/9n/
2f/Z/9n/2f/Y/9j/2v/a/9r/2v/Y/9f/1//X/9f/1//X/9f/1v/W/9b/1f/W/9f/2P/Y
/9b/1//X/9f/1//X/9j/1v/W/9b/1v/V/9X/1f/V/9X/1P/U/9T/1f/V/9b/1//V/9X/
1f/W/9b/2P/Y/9j/2P/Y/9j/2f/b/9v/3P/d/9z/3P/b/9r/1v/T/9L/z//N/83/zv/Q
/8//z//O/87/0P/Q/9H/0v/V/9X/1f/W/9T/0//S/9H/0//T/9P/0f/P/9D/0P/R/9H/
0f/P/87/zv/O/87/zv/Q/9D/0P/R/8//0P/Q/87/0P/U/9v/5f/y/wAAEwAwAEoAWQBk
AHUAggCAAG0AUAAnAPr/xv+D/0T/Dv/f/sH+vP7I/tL+3v7s/gL/G/8v/0H/UP9k/37/
mv+p/7b/xv/Y/+j/8f/z//H/8P/w//L/9P/3//n/+//7//z//P/9/wAAAQACAAMAAgAD
AAQABAAGAAgACAAKAAgACQAKAAsADwAPABAAEQAUABQAFgAXABYAFwAZABkAGgAcAB0A
HgAgACQAJAAkACcAKgAsAC4AMAAzADQANwA3ADgAOgA+AEEARABHAEkASwBPAFEAUwBW
AFoAXABgAGUAaABpAG0AcwB3AHoAfgCBAIYAigCOAJIAlQCZAJ0AngChAKQAqACrAKwA
rgCvALAAsACvAK4ArwCwAK8ArwCtAKwAqwCpAKkApwClAKEAngCaAJMAjgCKAIYAfwB5
AHEAaQBiAFoAUwBMAEUAPQA3ADEALQAoACIAHAAYABMADAAIAAQAAAABAP3/+v/3//X/
8//x//D/7v/u/+3/7P/t/+z/6//r/+r/6f/n/+b/5//o/+n/6v/o/+f/5//o/+r/6v/r
/+v/6//r/+v/6//q/+v/6//r/+7/7v/u/+7/7f/t/+7/7v/v//D/8P/w//D/8P/x//H/
8f/y//L/8//z//P/8//z//P/8//y//L/8//z//P/8//z//L/8v/y//D/7//v/+//8P/v
/+7/7v/u/+7/7f/t/+3/7f/s/+v/7P/r/+r/6v/o/+f/5//m/+b/5v/m/+X/5//n/+b/
5v/k/+P/4//j/+X/5f/k/+T/4v/i/+L/4v/i/+H/4f/h/9//3//f/9//4P/g/+D/3//h
/+H/4f/g/9//3//e/93/3//g/+D/4P/g/+D/3f/d/93/3f/d/9z/3P/c/9v/2//c/93/
3//f/9//4P/e/+D/4P/g/+D/4P/g/+H/4f/h/+L/4//k/+T/4//i/+D/3f/c/9n/1v/V
/9X/1v/V/9X/1P/U/9b/1v/X/9j/2//b/9v/3P/a/9n/2P/X/9n/2f/Z/9f/1//Y/9j/
2f/b/9v/2f/Y/9b/1v/W/9b/1v/W/9b/1//b/9b/1v/W/9b/2P/d/+X/8P/8/wkAHAA0
AEsAVgBjAHQAgAB7AGgARwAcAO7/tf9y/zb/A//X/sD+wv7M/tj+5v72/g//J/87/0r/
Vv9s/4j/of+u/7r/zP/e/+//9//1//T/9P/2//b/+f/7//3///8AAAAAAQAEAAUABgAH
AAYABwAIAAgACgAMAAwADgAMAA0ADgAPABAADwAPAA8AEQASABUAFwAWABcAGQAZABsA
HgAgACIAIgAmACYAJgAnACoALAAuAC4AMQAyADUANwA4ADoAPgA/AEIARQBHAEcASwBN
AE8AUgBWAFgAXABhAGQAZQBpAG0AcQB0AHgAfQCCAIYAigCMAI8AkwCXAJoAnQCgAKQA
pwCoAKoAqwCtAK4ArgCuALAAsACuAK0ArQCsAKsAqQCnAKUAowCfAJ8AnACWAJIAjACI
AIEAewB2AG8AaQBiAFkAUgBLAEMAPAA3ADQAMAApACIAHQAXABIADgAKAAYABwADAAAA
/f/5//f/9f/0//L/8v/x//D/7//u/+3/7f/t/+3/7P/s/+r/6v/q/+r/7P/r/+v/7P/q
/+r/6//r/+3/7f/t/+3/7v/v/+//7//u/+7/7v/u/+//7//w//D/8f/y//L/8v/0//T/
9f/1//P/9P/0//X/9v/3//j/+f/3//f/9v/2//f/9//3//f/9//2//b/9v/2//X/9f/1
//b/9f/0//T/9P/0//P/8//z//P/8v/x//D/7//u/+7/7v/t/+3/7P/u/+7/7v/t/+3/
7f/s/+z/7P/r/+v/6//t/+3/7P/s/+v/6v/p/+j/6P/n/+f/5//o/+n/6v/r/+j/6P/o
/+f/5//p/+f/5v/o/+j/6P/o/+j/5f/l/+X/5f/n/+b/5v/m/+X/5f/m/+f/5//n/+f/
6P/o/+r/6v/q/+r/6v/q/+v/6//r/+z/7f/w//D/7//u/+r/5//m/+P/4P/f/9//4P/j
/+P/4v/i/+L/4v/j/+T/5//n/+f/6P/q/+n/6P/n/+X/5f/l/+P/4//k/+T/5f/l/+X/
4//i/+D/4P/g/+D/4v/i/+L/4//j/+T/4v/i/+T/5v/p/+3/9P8AAA8AJABCAF0AbAB5
AIoAmgCZAIYAZwBAABQA3/+a/1r/I//x/tT+zv7W/uT+8P7+/hX/Mf9H/1b/Yv92/5L/
q/+4/8j/3P/u//3/BQACAAAA//8AAAQABwAJAAsACwAMAAwADQAOAA8AEAARABQAFQAW
ABYAFAAWABYAGAAYABkAGgAbAB0AHQAeAB8AHgAeACAAIQAkACUAJwAnACgAKgArACwA
LgAyADIAMgAzADYAOAA6ADoAPQA+AEEARQBGAEgATABLAE4AUQBTAFUAWQBbAF0AYABk
AGYAagBtAHAAcQB1AHsAfwCCAIYAiwCQAJQAmACcAJ8AowCnAKoArQCwALQAtQC2ALgA
uQC9AL4AvgC+ALwAvAC6ALkAugC6ALoAuQC5ALcAtQCxAK0AqgCkAKAAnACYAJEAiwCD
AHsAdABsAGUAXgBXAE8ARwBBAD0AOAAwACoAJgAhABoAFgASAA4ACwAHAAQAAQABAP//
/f/8//j/+P/3//b/9f/0//P/8//z//P/8v/y//D/8P/w//D/8v/x//H/8v/w//D/8f/x
//H/8f/x//H/8v/z//P/8//0//T/9P/0//f/9//4//j/9//4//j/+P/4//j/+f/5//n/
+v/6//v/+//7//v/+//9//3//P/8//v/+//7//v/+//6//r/+v/8//v/+//7//r/+f/4
//j/+P/4//f/9//1//X/9P/z//T/8//y//L/8v/x//H/8P/u/+7/7v/t/+//7//u/+7/
7v/t/+3/7f/r/+v/6v/q/+z/7P/s/+z/7P/r/+v/6//r/+v/6//r/+r/6v/q/+n/6f/p
/+n/6P/q/+n/6P/o/+j/6P/o/+n/6f/p/+n/5//m/+b/5v/l/+X/5v/n/+f/5//n/+j/
5v/o/+j/6P/q/+r/6v/r/+v/6//s/+3/7P/s/+v/6v/q/+f/5v/j/+D/3//f/+D/4f/h
/+D/4P/g/+D/4f/i/+X/5f/l/+b/5v/l/+T/4//j/+P/4//h/+H/4v/i/+P/4//j/+H/
4P/e/97/3v/e/9//4P/h/+P/4//i/+L/4v/i/+T/6//1//7/CgAdADgAVABlAHAAgQCU
AJgAiwBuAEsAHgDq/6v/aP8y/wH/2/7M/tL+4P7q/vT+CP8j/zf/R/9Y/2z/gv+c/7H/
wP/M/+L/9P/9///////+//7/AAACAAUABwAJAAsADAAMAA0ADAANAA4ADwASABMAFAAU
ABIAFAAUABYAFAAVABYAFwAZABkAGgAbABwAHAAeAB8AIgAjACUAJQAmACgAKQAqACoA
LgAuAC4AMQA0ADYAOAA4ADsAPAA/AEEAQgBEAEgASQBMAE8AUQBTAFcAWQBbAF4AYgBk
AGgAawBuAG8AcwB5AH0AgACEAIkAjgCSAJYAlgCZAJ0AoQCkAKcAqgCuAK8AsACyALMA
tQC2ALYAtgC2ALYAtACzALEAsACvAK0AqwCpAKcAowChAJ4AmACUAI4AigCDAH0AdgBv
AGkAYgBbAFQATQBFAD0ANwAzAC4AJgAgABwAFwAUABAADAAIAAUAAQD+//v/+//5//f/
9v/0//T/8//y/+//7v/t/+3/7f/t/+z/7P/s/+z/7P/s/+r/6f/p/+r/7P/s/+3/7f/r
/+v/6//r/+z/7f/t/+3/8P/w//D/8P/v/+//8P/w//H/8v/y//L/8v/y//P/8//z//T/
9P/1//X/9f/1//X/8//z//L/8v/z//P/8//z//X/9P/0//T/8v/x//H/8f/w/+//7v/u
/+7/7v/t/+3/7f/t/+z/7f/s/+v/6v/p/+j/5//n/+f/5//n/+b/5v/m/+X/5f/m/+f/
5//n/+f/6P/o/+r/6v/q/+r/6v/q/+v/6//r/+z/7f/u/+7/7f/s/+n/5f/j/9//2v/Z
/9n/2v/d/93/3P/c/9r/2v/b/9z/2//b/9v/3P/e/93/3P/b/9v/2//b/9n/1//Y/9j/
2f/Z/9n/1//W/9b/1v/W/9b/2P/Y/9j/2f/X/9b/1v/Y/9r/3v/j/+v/9v/+/wsAJAA+
AFUAYgBtAIIAlACNAHIATwAgAO7/tf90/zb///7Z/sj+yv7U/tr+5P72/hH/Kf87/0r/
Vv9s/4r/n/+s/7z/0P/k//H/9f/x//D/8P/y//L/9f/3//n//f/+//7////+////AAAB
AAMABQAHAAgACAAKAAoADAAMAA0ADgAPABEAEQASABMAEgASABQAFQAWABcAGQAZABsA
HgAgACIAIwAmACUAJAAnACoALAAuADAAMwA0ADcAOQA6ADwAQAA/AEIARQBHAEkATQBP
AFEAVgBaAFwAYABlAGgAaQBtAHMAdwB6AH4AgQCGAIoAjgCQAJMAlwCbAJ0AnwChAKQA
pQCmAKgAqQCrAKwArACsAKwArACqAKkApwCmAKUAowCiAJ8AnACXAJMAkACKAIYAfgB6
AHMAbQBkAF0AVwBQAEcAQAA5ADEAKwAlACEAHAAWABAADAAHAAMAAAD9//r/+//3//T/
8f/v/+3/6//q/+n/6v/q/+r/5//m/+X/5f/n/+f/5v/m/+b/5v/m/+b/5v/l/+X/5v/m
/+b/5//n/+f/5//n/+f/6P/p/+n/6f/s/+z/7P/s/+3/7f/u/+7/7//w//D/8P/u/+7/
7//v/+//8P/w//H/8f/x//H/8f/x//H/8P/w//H/8f/x//H/7//u/+7/7v/w/+//7//v
/+7/7f/s/+z/7P/s/+v/6//r/+v/6v/p/+j/5//m/+b/5v/l/+X/5P/k/+T/5P/j/+H/
4f/g/+D/4v/h/+H/4f/f/9//3v/e/97/3v/e/97/3P/b/9v/2//b/9v/2//b/9z/3P/c
/9v/2//b/9v/2v/a/9v/2//b/9n/2//b/9r/2f/Y/9f/1v/W/9f/2P/Z/9f/1v/W/9b/
1//X/9j/2f/Z/9n/2f/a/9j/2v/a/9r/2v/a/9r/2//d/93/3v/f/+L/4v/h/+D/3P/Z
/9j/1f/Q/8//z//Q/9H/0f/Q/9D/0P/Q/9H/0v/R/9H/0f/S/9L/0f/Q/8//zf/N/83/
y//N/87/zv/P/8//z//N/8z/zP/M/8z/zP/M/8z/zP/N/8//zv/Q/9D/0v/U/9n/3//q
//r/CwAgADwAUwBeAGsAgACOAIUAagBFABgA6P+t/2r/Lv/9/tP+vv7A/sz+1P7c/vD+
C/8l/zX/Qv9Q/2j/hv+d/6j/tv/K/+D/7f/x/+3/7P/s/+7/8v/1//f/+f/9//7//v//
/wAAAQACAAMABAAFAAYABgAGAAgACAAKAAoACwAMAA0AEQARABIAEwASABIAFAAVABgA
GQAbABsAHAAeAB8AIAAgACQAJAAkACYAKgAtADAAMAAzADQANwA7ADwAPgBCAEIARABG
AEcASwBPAFEAUwBWAFoAXABgAGMAZgBnAGsAbwBzAHYAegB9AIIAhgCKAI4AkQCVAJkA
mwCdAJ8AogClAKYAqACpAKkAqgCqAKoArACsAKoAqQCpAKgApwClAKMAoQCfAJsAmQCW
AJAAjACHAIQAfgB5AHIAawBlAF4AWQBSAEsAQwA7ADUAMQAsACQAHgAaABUAEgAOAAoA
BgADAP///P/5//n/9//1//T/8v/y//H/8P/u/+z/6v/p/+n/6f/o/+j/6P/o/+j/6P/o
/+f/5//o/+b/5v/n/+f/6P/p/+r/6//q/+v/6//r/+r/6v/q/+r/7f/t/+7/7v/t/+7/
7v/u//D/8P/x//H/8f/y//L/8//x//H/8f/x//H/8f/w//D/8f/x//H/8f/v/+7/7v/u
//D/7//v/+//7v/t/+z/7P/q/+r/6f/p/+r/6//r/+v/6P/n/+b/5v/m/+X/5f/k/+L/
4v/i/+H/4//j/+L/4v/i/+H/4f/h/+D/3//d/9z/3v/e/97/3v/c/9v/2//b/93/3f/d
/93/3P/c/9z/2//b/9v/2//a/9r/2//b/9v/2f/Z/9n/2f/Y/9j/1//W/9r/2f/W/9j/
2P/Y/9j/1//X/9f/1//X/9b/1v/W/9X/1f/W/9f/1f/V/9X/1v/Y/9r/2v/a/9z/3P/c
/93/2//b/9z/3f/e/97/3f/c/9z/2f/Y/9X/0P/P/8//0P/R/9H/0P/Q/9D/0P/R/9L/
0//T/9P/1P/W/9X/1P/T/9H/0f/R/8//z//Q/9D/0f/R/9H/z//O/87/zv/O/87/0P/Q
/9D/0f/P/87/0P/Q/9D/0v/X/9//6P/y/wEAGAA4AE0AWgBpAHwAiAB/AGYAQwAYAOb/
r/9u/zL//f7P/rj+uv7E/s7+2P7o/gH/Hf8v/z7/UP9o/4b/nf+q/7j/yv/g/+3/8f/v
/+7/7v/w//T/9//5//v//f/+//7////+////AAABAAQABQAGAAYABgAIAAgACgAKAAsA
DAANAA8ADwAQABEAEgASABQAFQAYABkAGwAbABoAHAAdAB4AIAAkACQAJAAnACoALAAu
AC4AMQAyADUAOQA6ADwAQABBAEQARwBJAEkATQBPAFEAVgBaAFwAYABjAGYAZwBrAHEA
dQB4AHwAfwCEAIgAjACOAJEAlQCZAJwAnwCiAKYApgCmAKcApwCrAKwArACsAKwArACq
AKkAqQCoAKcApQClAKMAoQCdAJsAmACSAI4AigCGAH8AeQByAGsAZQBeAFUATgBHAD8A
OQAzAC8AKgAjABwAFwARAA4ACgAGAAIA///7//j/9f/z//H/7//u/+z/7P/r/+r/6f/o
/+f/5//n/+f/5v/m/+b/5v/m/+b/5v/l/+X/5v/m/+b/5//n/+X/5f/l/+X/5//p/+r/
6//q/+r/6v/q/+v/6//s/+z/7f/u/+7/7v/u/+7/7//v/+//8P/w//H/8f/x//H/8f/x
//H/8P/w//P/8//z//P/8f/w//D/8P/w/+//7//v/+7/7f/s/+z/6v/q/+n/6f/r/+v/
6v/p/+b/5f/k/+T/5v/l/+X/5P/k/+T/5P/j/+P/4//i/+L/4v/h/+H/4f/f/9//3v/e
/+D/4P/g/+D/4P/e/9z/3P/c/9z/3P/d/97/3//f/97/3v/e/93/3f/e/9//3//f/9//
4P/g/+L/4v/i/+L/4v/i/+P/4//j/+T/5f/m/+b/5f/k/+T/4f/g/93/2P/X/9f/2P/Z
/9n/2P/Y/9j/2P/Z/9r/2//b/9v/3P/e/93/3P/b/9r/2f/Y/9X/1//Y/9j/2f/b/9v/
2f/Y/9f/1v/V/9T/1P/U/9T/1f/V/9b/1v/W/9j/3P/j/+n/9P8AAA8AJgBCAFkAbAB9
AIwAlgCPAHYAUQAiAO7/s/9y/zL/+f7P/rz+vP7G/s7+2v7u/gn/If8z/0T/Vv9s/4j/
nf+q/7j/zP/g/+3/8f/v/+7/7v/w//L/9f/3//n/+f/6//r/+//8//3//v///wAAAQAC
AAIABAAGAAYACAAIAAkACgALAA0ADQAOAA8ADgAOABAAEQAUABUAFwAXABgAGgAbABwA
HAAgACAAIAAiACYAKQAsACwALwAwADMANQA2ADgAPAA9AEAAQwBFAEkATQBPAFEAUgBW
AFgAXABiAGYAaABtAHEAdQB4AHwAgQCGAIoAjgCQAJMAlwCbAJ4AoQCkAKgApwCoAKoA
qwCrAKwArACsAK0ArgCtAK0AqwCqAKkApwClAKMAoQCdAJkAlgCQAIwAiACEAH0AdwBu
AGcAYQBaAFEASgBDADsAMwAtACkAJAAeABgAFAAPAAwACAAEAAAA///7//j/9f/z//H/
7//u/+z/7P/r/+r/6f/o/+f/5//p/+n/6P/o/+b/5v/m/+b/6P/n/+f/6P/o/+j/6f/p
/+v/6//r/+v/7P/t/+3/7f/u/+7/7v/u/+//7//w//D/8//0//T/9P/y//L/8//z//P/
9P/0//X/8//z//P/8//z//P/8v/y//X/9f/1//X/8//y//L/8v/0//P/8//z//T/8//y
//L/8P/w/+//7//v/+//7v/t/+r/6f/o/+j/6f/p/+r/6v/o/+j/6P/n/+f/5//m/+b/
6P/n/+f/5//l/+X/5P/k/+T/5P/k/+T/5v/k/+b/5v/m/+b/5f/l/+X/5f/l/+T/5P/k
/+H/4f/i/+P/5f/l/+X/5v/m/+j/6P/o/+b/5v/m/+f/6f/p/+r/6//s/+z/6//q/+j/
5f/k/+H/3f/b/9r/2v/Z/9n/2P/Y/9j/2P/Z/9r/2//b/9v/3P/e/93/3P/b/9r/2f/Y
/9X/1f/W/9b/1//X/9f/1f/U/9L/0v/S/9L/0//U/9X/1//X/9L/0v/S/9T/2v/h/+n/
8v/+/w0AIgBAAFMAYABvAIIAkACHAGwASQAcAOr/r/9s/y7/+/7T/r7+wP7O/tb+3v7y
/g//J/89/0z/Wv9u/4r/of+w/8D/0v/k//H/9f/z//L/8v/0//b/+f/7//3/AQACAAIA
AwACAAMABAAFAAYABwAIAAgACAAKAAoADAAMAA0ADgAPABEAEQASABMAFAAUABYAFwAY
ABkAGwAbABwAHgAfACAAIgAmACYAJgAnACoALAAuAC4AMQAyADUAOQA6ADwAQAA/AEIA
RQBHAEsATwBRAFMAVgBaAFwAYABjAGYAZwBrAHEAdQB4AHwAgACEAIcAigCOAJEAlQCZ
AJsAnQCfAKIAoQCiAKQApQCnAKgAqACoAKYApgCkAKMAowCiAKEAnwCcAJkAlgCRAI8A
jACGAIIAfgB6AHMAbQBkAF0AVwBQAEkAQgA7ADMALAAnACQAIAAaABQAEAALAAgABAAA
APz/+//3//T/8f/x/+//7f/s/+z/7P/r/+r/5//m/+X/5f/l/+X/5P/k/+b/5v/m/+b/
5P/j/+P/5P/m/+b/5//n/+f/5//n/+f/6P/p/+n/6f/o/+j/6P/o/+n/6f/q/+r/7f/u
/+7/7v/u/+7/7//v/+//8P/w//H/7//v/+//7//x//H/8P/w/+//7//v/+//7//u/+7/
7v/u/+3/7f/t/+r/6f/o/+j/6P/o/+f/5//n/+f/5v/l/+T/4//i/+L/4v/h/+H/4P/g
/+D/4P/f/93/3f/c/9z/3P/b/9v/2//Z/9n/2P/Y/9r/2v/a/9r/2v/Z/9n/2f/T/9b/
1v/W/9b/1v/X/9f/1//X/9X/1P/U/9T/1f/V/9b/1//V/9X/1f/W/9b/2P/Y/9j/2P/Y
/9j/2f/Z/9n/2v/b/9z/3P/b/9r/1//T/9H/zf/L/8v/zP/O/83/zf/M/8z/yv/K/8v/
zP/P/8//z//Q/9D/z//O/83/z//P/8//zf/L/8z/zP/N/83/zf/L/8r/zP/M/8z/zP/K
/8r/yv/L/8v/zP/M/8z/zv/S/9f/4f/u//r/CQAmAD4ASwBUAGUAdAB0AGMARAAdAPL/
vP95/zr/Bv/T/rf+tP7A/sz+1v7o/gL/G/8r/zv/Sv9e/3z/lv+l/67/vv/U/+b/7//t
/+n/6P/o/+r/7v/x//P/9f/3//j/+P/5//z//f/+////AAABAAIAAgACAAQABAAGAAYA
BwAIAAkACQAJAAoACwANAA4AEQATABQAFQAXABcAGAAaABsAHAAgACQAJAAkACUAKAAq
ACwALAAvADAAMwA3ADgAOgA+AD8AQgBFAEcASQBNAE8AUQBUAFgAWgBeAGMAZgBnAGsA
cQB1AHgAfAB/AIQAiACMAJAAkwCXAJsAnACfAKIApgClAKYAqACpAKkAqgCqAKoAqgCq
AKgApwCnAKYApQCjAKIAnwCcAJcAlwCUAI4AigCCAH4AdwBxAGwAZQBfAFgAUwBMAEUA
PQA1AC8AKwAmACEAHAAZABUAEQAOAAsACAAJAAUAAgD///7//f/8//z/+v/6//n/+P/5
//j/9//3//n/+f/4//j/+v/6//r/+v/6//n/+f/6//r/+v/7//v/+//7//v/+//8//3/
/f/9/wAAAAAAAAAAAQABAAIAAgADAAQABAAEAAYABgAHAAcABQAGAAYABwAHAAcABwAH
AAkACQAIAAgABwAHAAcABwAHAAYABgAGAAYABQAFAAUABAADAAIAAgACAAIAAQABAAEA
AQAAAP//AAD///7//v/9//v/+v/4//r/+v/6//n/+f/5//j/+P/2//X/9f/1//f/9//2
//b/9P/0//T/9P/y//P/8//y//L/8v/y//L/7//v/+//7//x//D/8P/w/+//7//w//H/
7//v/+//8P/w//L/8v/y//L/8v/y//P/8//z//T/9f/0//T/8//y//L/7//u/+v/6P/n
/+f/6P/n/+f/5v/m/+b/5v/n/+j/6//r/+v/7P/p/+f/5f/j/+b/5//o/+f/5f/m/+b/
5//l/+X/4//i/+L/4v/i/+L/4v/i/+L/4//j/+T/5P/k/+T/5v/r//P//v8MAB0ANABQ
AGMAcgCDAJgAogCZAIAAXQAyAAIAw/98/0L/C//d/sr+zP7a/ub+9P4I/yX/Pf9P/17/
bP+G/6b/u//G/9L/6P/6/wEABQAFAAQABAAGAAoADQAPABEAEwAUABQAFQAXABkAGwAd
ABwAHQAeAB4AIAAiACIAJAAmACcAKAApACkAKQAqACsALgAuADAAMQAyADMANQA1ADgA
OgA7ADwAQABEAEQARABFAEgASgBMAE4AUQBSAFUAVwBYAFoAXgBhAGQAZwBpAGsAbwBx
AHMAeAB8AH4AggCHAIoAiwCPAJMAlwCaAJ4AowCoAKwAsACyALUAuQC9AMAAwwDGAMoA
ywDMAM4AzwDQANAAzwDOAM4AzgDMAMsAywDKAMkAxwDFAMMAwQC9ALkAtgCwAKwAqACk
AJ0AlwCOAIcAgQB6AHMAbABlAF0AVgBRAE4ASgBEAD4AOgA1ADIALgAqACYAIwAfABwA
GQAbAA==
         </WaveFormData>
      </LeadData>
      <LeadData>
         <LeadByteCountTotal>10000</LeadByteCountTotal>
         <LeadTimeOffset>0</LeadTimeOffset>
         <LeadSampleCountTotal>5000</LeadSampleCountTotal>
         <LeadAmplitudeUnitsPerBit>4.88</LeadAmplitudeUnitsPerBit>
         <LeadAmplitudeUnits>¦ÌV</LeadAmplitudeUnits>
         <LeadHighLimit>2147483647</LeadHighLimit>
         <LeadLowLimit>268435456</LeadLowLimit>
         <LeadID>V3</LeadID>
         <LeadOffsetFirstSample>0</LeadOffsetFirstSample>
         <FirstSampleBaseline>0</FirstSampleBaseline>
         <LeadSampleSize>2</LeadSampleSize>
         <LeadOff>FALSE</LeadOff>
         <BaselineSway>FALSE</BaselineSway>
         <ExcessiveACNoise>FALSE</ExcessiveACNoise>
         <MuscleNoise>FALSE</MuscleNoise>
         <LeadDataCRC32>3103571873</LeadDataCRC32>
         <WaveFormData>
1v/W/9b/1v/Y/9j/2P/Y/97/5P/q//D/AgAUACYAOABXAHYAlQC0AMAAzADYAOQAtwCM
AGEANgD4/7r/fP8+/yj/FP8A/+z++v4G/xL/Hv8y/0T/Vv9o/37/kv+m/7r/x//U/+H/
7v/x//L/8//0//f/+v/9/wAAAQACAAMABAAFAAYABwAIAAkACgALAAwADAAMAAwADAAN
AA4ADwAQABIAEgASABIAFAAWABgAGgAbABwAHQAeAB8AIAAhACIAJQAmACcAKAArACwA
LQAuADAAMgA0ADYAOgA8AD4AQABEAEYASABKAE4AUABSAFQAWQBcAF8AYgBlAGgAawBu
AHIAdgB6AH4AggCGAIoAjgCSAJYAmgCeAKEApACnAKoArACuALAAsgC0ALQAtAC0ALIA
sgCyALIAsACuAKwAqgCnAKQAoQCeAJoAlgCSAI4AhwCCAH0AeABvAGgAYQBaAFEASgBD
ADwANQAuACcAIAAaABYAEgAOAAgABAAAAPz/9//0//H/7v/s/+r/6P/m/+X/5P/j/+L/
4P/g/+D/4P/e/97/3v/e/9z/3P/c/9z/3P/c/9z/3P/a/9r/2v/a/9z/3P/c/9z/3P/c
/9z/3P/e/97/3v/e/+D/4P/g/+D/4P/g/+D/4P/i/+L/4v/i/+T/5P/k/+T/5v/m/+b/
5v/m/+b/5v/m/+T/5P/k/+T/5v/m/+b/5v/k/+T/5P/k/+L/4v/i/+L/4v/i/+L/4v/f
/97/3f/c/9z/3P/c/9z/2//a/9n/2P/W/9b/1v/W/9b/1v/W/9b/1P/U/9T/1P/S/9L/
0v/S/9L/0v/S/9L/0P/Q/9D/0P/Q/9D/0P/Q/87/zv/O/87/zP/M/8z/zP/O/87/zv/O
/87/zv/O/87/zv/O/87/zv/M/8z/zP/M/8z/y//L/8v/y//L/8z/zP/M/8z/zv/O/87/
0P/Q/9D/zv/O/8//0P/T/9P/1P/V/9X/1f/V/9T/0//S/9H/0P/P/87/zv/O/87/zv/O
/87/zv/O/87/zv/O/87/zv/O/83/y//J/8j/x//I/8n/yP/F/8X/xf/G/8T/xP/C/8L/
xP/D/8P/w//B/8H/wv/C/8T/wv/C/8L/wv/F/8v/1P/f/+7/AQAdAD8AWgB2AJ4AzQDr
APMA7ADWALMAjQBYAA4Awv94/zb/Cf/0/ur+4f7a/uP+9/4N/xv/KP84/1L/cf+H/5P/
pP+4/8v/1v/a/9z/3P/d/+D/4P/i/+T/5//q/+z/7f/u//H/8v/y//P/8//1//b/9v/2
//j/+f/5//n/+//8//3///8AAAEAAgADAAUABgAHAAUABgAHAAkACwAMAA4ADwASABUA
FQAWABcAGAAaABwAIAAiACQAJgAoACoALQAwADIANAA2ADgAPAA/AEEARABIAEsATgBQ
AFUAWgBdAGEAYwBnAGsAbwB1AHgAfQCBAIUAiACNAJEAlACWAJkAnACfAKIApQCpAKgA
qQCpAKkAqwCsAKsAqgCqAKcApACjAKEAnwCaAJgAlQCTAJEAiwCFAH8AeABxAGsAZABd
AFUATwBHAEAAOAAvACkAIwAcABMADgAKAAQA/v/6//b/8v/v/+3/6v/m/+L/4P/e/9z/
3P/a/9n/1//Y/9j/1//W/9P/0//T/9P/0//T/9P/0//T/9L/0v/T/9H/0f/S/9L/1P/U
/9T/1f/V/9b/1v/W/9X/1f/W/9b/1//X/9j/2P/Y/9r/2v/a/9n/2f/Z/9n/2f/a/9v/
2//d/93/3f/d/93/3f/d/93/3P/c/9z/3P/c/9z/3f/e/9z/2//b/9v/2v/a/9n/2P/Z
/9n/2f/Z/9n/2f/Z/9f/1v/V/9T/1P/R/9H/0P/Q/9D/0P/Q/9D/z//O/87/zv/M/8z/
y//K/8v/y//M/8z/zP/M/8z/zP/K/8n/yf/J/8v/y//L/8v/yP/I/8f/xv/H/8n/yv/K
/8j/yf/J/8n/yf/J/8j/yP/I/8j/yP/I/8j/yP/I/8r/yf/J/8n/x//H/8j/yP/K/8r/
zP/M/8r/zP/M/8z/zP/M/83/zv/P/8//0P/R/8//z//P/87/zf/M/8v/yv/J/8j/yP/I
/8j/yP/I/8j/yv/K/8r/yv/M/8z/zP/M/8r/yf/I/8j/xv/G/8b/xP/D/8P/w//E/8T/
xP/C/8L/wv/B/8H/wf/D/8P/xP/E/8L/wv/C/8D/wP/D/8v/1v/j//T/CwAtAE8AaACG
AK4A1QDnAOUA2AC6AJUAawAqAOD/mv9W/xz//f7w/ub+3f7a/uf+/f4T/yP/NP9I/2L/
ff+P/5//sP/C/9P/3v/g/+L/4v/j/+b/6P/q/+z/7//w//L/8//0//X/9v/2//f/9f/3
//j/+P/6//z//f/9//3///8AAAEAAwAEAAUABgAJAAsADAANAAsADAANAA8AEQASABQA
FQAWABkAGQAaAB8AIAAiACQAJgAoACoALAAuADAAMwA2ADkAPAA/AEIARABHAEkATABQ
AFMAVgBYAF0AYgBlAGkAbQBxAHUAeQB/AIIAhwCLAI8AkgCXAJsAoACiAKUAqACsAK4A
sACzALMAswCyALEAtAC0ALIAsACyAK8ArACrAKkApwCiAKAAmgCXAJQAjQCKAIUAfwB5
AG8AaABhAFkAUQBJAEIAOgAzAC0AJwAgABsAFgASAAwABgACAP7/+v/3//X/8v/u/+z/
6v/o/+b/5P/i/+H/3//f/+D/4P/g/97/3f/c/9v/3P/d/97/3//e/9z/2//b/93/3f/e
/97/3v/e/97/3//f/+D/4P/g/+P/4//k/+T/4//j/+T/5P/m/+j/6P/o/+n/6f/p/+n/
6f/q/+v/6//t/+3/7f/t/+3/7f/t/+3/7v/u/+7/7v/v/+7/7v/u/+z/6//r/+v/7P/s
/+v/6v/r/+v/6//r/+n/6f/p/+f/6P/n/+b/5v/l/+X/5P/k/+T/5P/k/+T/5f/k/+T/
5P/i/+L/4f/g/+H/4f/i/+L/4P/g/+D/4P/i/+H/4f/h/9//3//f/9//3v/e/93/3P/e
/9//3//e/9z/3f/d/93/3//g/97/3v/e/97/3f/c/9v/2v/c/9v/2//b/9v/2//c/9z/
3P/c/97/3v/e/+D/4P/g/+D/4P/h/+L/4//j/+T/5f/l/+X/5f/k/+P/4v/h/+D/3//e
/97/3v/c/9z/3P/c/9z/3P/c/9z/3//g/+H/4v/g/9//3v/e/97/3v/e/9z/2f/Z/9n/
2v/c/9z/2v/a/9r/2f/Z/9n/2//b/9z/3P/c/9r/3P/c/9r/2//h/+j/9f8CABEAJwBH
AGQAegCaAMMA5wD1APAA3AC5AJMAYgAeANb/jv9M/xv/BP/6/vH+7v7x/gP/Gf8t/zz/
TP9i/33/l/+l/7b/yv/d/+7/9v/2//b/9//6//7/AAACAAUABwAIAAgACAAKAAwADQAP
AA0ADwAQABAAEAASABMAEwATABUAFgAXABYAFgAWABYAGAAbAB0AHwAdAB4AHwAhACUA
JgAoACkAKAArACsALAAvADAAMgA0ADYAOAA6ADwAPgBAAEMARgBIAEoATABOAFAAUwBV
AFgAXABfAGIAZABpAG4AcQB1AHgAewB+AIEAhgCKAJAAlQCXAJoAnwCjAKgAqgCtALAA
tAC2ALgAuwC8AL0AvQC9AMAAwAC+ALwAvAC5ALYAtQC1ALMArgCsAKoApwCkAJ0AmACT
AI0AhwCBAHoAcwBrAGUAXQBWAE4ARwBBADsANAAtACgAJAAeABgAFAAQAAwACQAHAAQA
AAD+//z/+v/4//j/9v/1//P/8v/y//H/8P/v/+//7//v/+3/7f/t/+3/7f/s/+z/7f/t
/+3/7v/u/+7/7v/u/+//7f/u/+7/7v/x//H/8v/y//H/8f/y//L/8v/0//T/9P/1//X/
9f/1//P/9P/1//X/9v/3//j/+f/3//f/9//3//b/9v/2//b/9//2//b/9v/0//P/8//z
//T/9P/z//L/7//v/+//7//v/+//7//t/+z/6//q/+r/5//n/+b/5v/k/+T/5P/k/+P/
4v/i/+L/4P/g/9//3v/f/9//4P/g/93/3P/b/9r/3P/b/9v/2//b/9v/2//b/9r/2v/Z
/9j/2v/b/9n/2P/Y/9j/2P/Y/9j/1v/W/9b/1v/Y/9f/1//X/9f/1//Y/9j/2P/Y/9r/
2v/Y/9r/2v/a/9z/3P/d/97/3f/d/97/3//g/+H/4v/i/9//3v/d/9z/2f/Y/9j/2P/a
/9r/2v/a/9j/2P/Y/9j/2//c/93/3v/f/9//3//g/97/3v/e/9z/2//b/9v/3P/a/9r/
2P/Y/9b/1f/V/9X/1//X/9j/2P/Y/9j/2P/Y/9j/2//b/+D/6f/0/wUAHQBDAGQAfgCe
AM0A8wAHAQYB9gDZALcAjgBKAAAAtv9u/zX/Ev8C//n+8P7t/v3+F/8r/zz/SP9c/3n/
k/+h/7T/yP/d/+z/9P/z//L/8v/0//j/+v/8////AQACAAIAAgAFAAYABgAHAAkACwAM
AAwACwAMAAwACwANAA8AEAARABEAEgATABQAEwAVABYAFwAZABoAGwAdAB0AHgAgACEA
JAAnACcAKAApACoALAAuADAAMgA0ADYAOgA8AD8AQgBDAEQARQBGAEwATwBRAFQAWABb
AF4AYABjAGgAawBvAHUAeQB9AIEAhQCIAI0AkQCXAJoAnwCjAKgAqgCtALAAsgC0ALYA
uQC8AL0AvQC9ALwAvAC6ALgAuQC3ALUAtQC1ALMArgCsAKYAowCgAJkAlgCRAIsAhQB7
AHQAbQBlAGAAWQBTAEwARAA9ADYALgAnACIAHgAYABAADAAIAAQAAQD///z/+P/2//T/
8v/w//D/7v/t/+v/6P/o/+f/5v/n/+f/5//n/+X/5f/l/+X/5f/k/+T/5f/l/+X/5v/m
/+b/5v/m/+f/5//o/+j/6P/p/+n/6v/q/+3/7f/u/+7/7P/u/+7/7v/v/+//7//v//H/
8v/z//P/8f/x//H/8f/z//P/8//z//L/8v/y//L/8//y//L/8v/0//P/8//z//D/8P/v
/+7/7//v/+//7//t/+3/7f/r/+r/6f/o/+j/5//n/+b/5v/k/+T/5P/k/+T/5P/l/+b/
5P/k/+P/4v/f/9//4P/g/+D/4P/g/+D/4P/f/9//3//h/+H/4f/h/+D/4P/f/97/3P/d
/93/3P/e/93/3v/c/9z/3P/c/97/3v/e/97/3P/b/9v/2//d/93/3v/e/97/3v/g/+D/
3v/g/+D/4P/i/+L/4//k/+f/5//o/+n/5//n/+f/5v/l/+T/4//i/9//3v/e/97/3v/e
/97/3v/e/97/3v/e/+L/4v/i/+L/4P/f/97/3v/c/9z/3P/a/9n/2f/Z/9r/3P/c/9r/
2v/Y/9f/1//X/9n/2f/a/9r/2v/a/9r/2v/Y/9v/4//s//X/BAAZADcAWQB2AJAAuADj
AP8AAwH2AN4AuwCRAFgADgDI/4T/Rv8d/wj/AP/1/uz+9f4N/yH/Mf9C/1b/bv+J/5//
r/++/9L/5f/w//T/9v/2//f/+v/8//7/AAADAAYACAAJAAoACwAMAAwADQANAA8AEAAQ
AA4AEAARABEAEQATABQAFQAWABgAGgAcABsAHQAeAB8AIQAiACMAJQAnACgAKgArACwA
LwAvADAANQA2ADgAOgA6ADwAPgBAAEIARABHAEoATgBQAFIAVABYAFsAXQBgAGQAZwBq
AGwAbwB0AHcAewB/AIMAhwCLAI8AkgCXAJsAnQCgAKUAqQCuALAAswC2ALgAugC8AL8A
wADBAMEAwQDCAMIAwAC+ALwAuQC2ALUAtQCzAK4ArACoAKUAogCbAJgAkwCNAIcAfwB4
AHEAaQBiAFsAVQBOAEcAQQA7ADQALQAoACQAHgAaABYAEgAOAAsACQAGAAIAAAD+//z/
+v/6//j/9//1//L/8v/x//D/8f/x//H/8f/v/+//7//v/+//7v/u/+//8f/x//L/8v/y
//L/8v/z//P/9P/0//T/9//3//j/+P/3//f/+P/4//j/+v/6//r/+//7//v/+//7//z/
/f/9//3//f/9//3/+//7//v/+//8//z//P/8//z//P/9//7//f/7//r/+f/6//r/+f/4
//f/9//3//f/9//3//X/9f/0//L/8v/y//L/8v/y//L/8v/w/+//7//v/+//7//w//D/
8P/w//L/8v/y//T/9P/0//L/8v/z//T/9f/1//b/9//5//n/+f/4//T/8v/w/+7/6f/o
/+j/6P/q/+r/6v/q/+j/6P/o/+j/6P/o/+j/6P/q/+n/6P/o/+b/5v/m/+T/4//j/+P/
5P/i/+L/4P/g/+D/3//f/9//4f/h/+L/4v/g/+D/3v/g/+L/5f/p//T///8KABkAMwBT
AHIAjgCsANkAAwERAQQB7gDLAJ8AagAmANr/kP9S/yf/Ev8A//P+7P7x/gf/If8x/z7/
Tv9m/4P/mf+p/7z/0v/l//T/+v/5//j/+P/6//r//P/+/wEABQAIAAoADAAMAAwACwAL
AA4AEQATABQAEgAUABUAFQAVABcAGAAZABkAGgAbABwAGwAdAB4AHwAfACAAIQAjACcA
KAAqACsAKgAtAC0ALgAxADIANAA2ADgAOgA8AD4AQgBEAEcASgBKAEwATgBQAFQAVwBZ
AFwAYABjAGYAaABrAHAAcwB3AHsAfwCDAIcAiwCOAJMAlwCbAJ4AowCnAKgAqgCtALAA
sgC0ALYAuQC4ALkAuQC5ALgAuAC2ALQAtACxAK4ArQCpAKcAogCgAJoAlwCUAI0AhgCB
AHsAdQBsAGQAXABTAE0ARQA+ADYALwApACMAHAAVABAADAAGAAMAAAD9//r/9//1//L/
7v/t/+z/6//q/+z/6v/p/+f/5v/m/+X/5P/j/+P/4//j/+P/4//j/+P/4f/g/+D/4f/h
/+H/4v/i/+L/4v/i/+P/4//k/+T/5P/j/+P/5P/k/+f/5//o/+j/5v/o/+j/6P/p/+n/
6f/p/+n/6v/r/+v/6f/p/+n/6f/p/+n/6f/p/+r/6v/q/+r/5//m/+b/5v/m/+X/5f/l
/+b/5v/l/+T/4f/h/+H/4f/h/+H/4f/f/+D/3//e/97/2//b/9r/2v/Y/9j/2P/Y/9n/
2P/Y/9j/2v/a/9n/2P/W/9X/1f/U/9T/1P/U/9T/1P/T/9P/0//R/9H/0f/R/9H/0v/S
/9L/0v/T/9P/0v/Q/9H/0f/R/9H/0//T/9D/zv/O/87/zv/Q/9D/0P/Q/87/zf/N/83/
zf/N/87/zv/Q/9D/0v/S/9L/1P/U/9T/1P/U/9X/1v/X/9f/2P/Z/9v/2//b/9r/2f/Y
/9f/1v/S/9D/z//O/9D/0P/Q/9D/zv/O/87/zv/O/87/zv/O/9D/z//O/87/yv/K/8r/
yP/I/8n/yv/M/8r/yv/I/8j/xv/F/8X/xf/F/8X/xv/G/8b/yP/I/8r/yv/N/9P/2P/l
//b/CQAhAEMAYgB8AJ4AywDxAPsA8ADaALkAkQBcABQAzP+I/0j/F//+/vL+5f7a/uH+
9/4R/x//Lv88/1T/c/+J/5X/pv+8/9H/3v/k/+T/5P/l/+j/6v/s/+7/8f/0//b/9//4
//f/+P/4//n/+//9//7//v/9//7//v/9//3///8AAAEAAwAEAAUABgAFAAcACAAJAAsA
DAANAA8AEQASABQAFQAUABcAFwAYAB0AHgAgACIAIgAkACYAKAAsAC4AMQA0ADQANgA4
ADoAPgBBAEMARgBKAE0AUABSAFMAWABbAF8AYQBlAGkAbQBxAHQAeQB9AH8AggCHAIsA
jACOAJEAlACYAJoAnACfAJ4AnwCfAJ8AngCeAJwAmgCbAJkAlwCXAJcAlQCQAI4AigCH
AIQAfQB5AHUAcABrAGUAXgBXAE8ATABFAD8AOAAvACkAIwAcABcAEgAOAAgABAAAAPz/
+P/1//P/8P/s/+r/6P/m/+T/5P/i/+H/3//e/97/3f/c/9v/2//b/9v/2f/Z/9n/2f/Z
/9j/2P/Z/9v/2//c/9z/3v/e/97/3//f/+D/4P/g/9//3//g/+D/4//j/+T/5P/i/+T/
5P/k/+X/5f/l/+X/5f/m/+f/5//l/+X/5f/l/+f/5//n/+f/6P/o/+j/6P/l/+T/5P/k
/+X/5f/m/+f/5v/m/+X/5P/h/+H/4f/h/+P/4//j/+H/4P/f/97/3v/d/93/3P/c/9r/
2v/a/9r/2//a/9r/2v/Y/9j/1//W/9P/0//U/9T/1P/U/9T/1P/S/9H/0f/R/9P/0//T
/9P/0v/S/9H/0P/Q/9H/0f/Q/9L/0//T/9P/0v/R/9D/z//P/8//z//P/9L/0P/O/87/
zv/O/87/0P/Q/9D/0P/O/83/zf/N/83/zf/O/87/zv/O/9D/0P/Q/9L/0v/S/9T/1P/V
/9b/1f/V/9b/1//X/9f/1//W/9f/1v/V/9T/z//O/87/zv/Q/9D/0P/Q/9D/0P/Q/9D/
0v/S/9L/0v/S/9H/0P/Q/8z/zP/M/8r/yf/J/8n/yv/K/8r/yP/I/8j/x//H/8f/yf/J
/8r/yv/I/8j/yP/K/8r/y//P/9b/4f/s////GQA7AFoAdACUAMEA5QDvAOgA1ACzAIsA
XAAcANT/kP9M/xn/AP/y/uX+2v7Z/uv+B/8b/yj/PP9U/2//if+Z/6b/uv/R/+D/5P/i
/+L/4//m/+r/7P/u//H/9v/4//n/+v/5//r/+v/7//3///8AAAAAAAACAAMAAwADAAUA
BgAHAAkACgALAAwACwANAA4ADwARABIAEwAVABUAFgAYABkAGgAdAB0AHgAhACIAJAAm
ACYAKAAqACwALgAwADMANgA4ADoAPAA+AEIARQBHAEoAUABTAFYAWABZAF4AYQBlAGkA
bQBxAHUAeQB8AIEAhQCHAIoAjwCTAJYAmACbAJ4AngCgAKIApQCmAKcApwCnAKYApgCk
AKIAogCfAJwAmwCaAJkAlQCUAJAAjQCKAIMAgAB7AHUAbwBnAGAAWQBRAEoAQwA9ADYA
MQArACUAHgAXABIADgAIAAQAAAD8//j/8//x/+7/6v/q/+j/5v/k/+L/4P/f/93/3P/c
/9v/2v/b/9v/2//b/9n/2f/Z/9n/2f/Y/9j/2f/b/9v/3P/c/9v/2v/Z/9n/2v/c/93/
3v/d/93/3v/e/93/3f/e/97/4P/i/+L/4v/h/+H/4f/h/+P/5P/l/+X/4//j/+P/4//l
/+X/5f/l/+b/5v/m/+b/4//i/+L/4v/i/+H/4f/h/97/3v/d/9z/2//b/9v/2//b/9v/
2//Z/9b/1f/U/9T/1P/V/9X/1v/W/9b/1v/W/9X/1P/U/9T/0v/S/9H/0P/P/8//0P/Q
/9D/0P/Q/9D/0P/O/8z/zP/M/8z/zP/M/8z/zP/M/8v/y//L/8v/y//M/8z/zP/M/87/
zv/O/9D/0P/Q/87/zv/P/9D/0f/R/9L/0//V/9X/1f/U/9X/1P/T/9L/zv/M/8v/yv/L
/8z/zf/O/8z/zP/M/8z/zP/M/8z/zP/O/83/zP/M/8j/yP/I/8b/x//H/8f/yP/G/8b/
xP/E/8T/w//D/8P/wf/B/8L/wv/E/8T/xP/G/8b/yf/P/9j/4//w/wMAHQA9AF4AgACm
AM0A7wD5APAA2AC1AIkAVgAQAMT/ev84/wn/8P7i/tP+zv7V/uv+A/8V/yb/OP9O/2v/
gf+P/6D/tv/J/9b/3P/c/9z/3f/g/+T/5v/o/+v/7P/u/+//8P/v//D/8P/x//H/8//0
//T/9v/4//n/+f/7//3//v//////AAABAAIAAQADAAQABQAHAAgACQALAAsADAAOAA8A
EAATABMAFAAYABoAHQAgACEAIgAjACQAKAAqAC0AMAAyADQANgA4AD4AQQBDAEYASgBN
AFAAUgBVAFoAXQBhAGUAaQBtAHEAdwB6AH8AgwCHAIoAjwCTAJYAmACbAJ4AngCgAKIA
pQCkAKUApQClAKcAqACnAKYApAChAJ4AnQCbAJkAlACSAIwAiQCGAH8AfAB3AHEAawBj
AFwAVQBNAEUAPQA2AC4AJwAhABsAFAAPAAoABgAAAPv/+P/1//L/7f/r/+j/5P/g/97/
3P/a/9v/2v/a/9n/1v/W/9X/1P/V/9X/1f/V/9P/0//T/9P/0//S/9L/0//V/9X/1v/W
/9b/1v/W/9f/2f/a/9r/2v/Z/9n/2v/a/9v/2//c/9z/3v/g/+D/4P/g/9//3v/d/93/
3v/f/9//3//f/9//3//f/9//3//f/+D/4P/g/+D/3//e/97/3v/e/93/3f/d/97/3v/d
/9z/2f/Z/9n/2f/Z/9n/2f/X/9b/1f/U/9T/1f/V/9T/1P/U/9T/1P/U/9P/0v/S/9L/
0v/S/9H/0P/P/8//0P/Q/9L/0v/S/9L/0v/Q/9L/0v/S/9L/0v/S/9L/0v/S/9H/0f/R
/8//z//Q/9D/0f/S/9X/1v/U/9b/1v/W/9b/1v/X/9j/2f/Z/9r/2//d/93/3f/c/9n/
2P/X/9b/0f/Q/9D/0P/Q/9D/0P/Q/87/zv/O/87/0P/Q/9D/0P/S/9H/0P/Q/8z/zP/M
/8r/yf/J/8n/yv/K/8r/yP/I/8b/xf/F/8X/xv/H/8n/yv/K/8b/xv/I/8r/zf/T/9z/
5//0/wUAHQBBAGAAegCcAMkA6wD3AOgAzgCtAIMATgAGALz/ev86/wv/9P7s/t/+1v7d
/vX+Df8h/zL/Qv9W/3P/i/+d/67/wv/X/+L/6P/o/+j/6f/s/+7/8P/y//X/+v/8//3/
/v/9//7//v///wEAAwAEAAQABAAGAAcABwAHAAkACgALAA0ADgAPABAAEQATABQAFQAX
ABgAGQAbABwAHAAdAB0AIAAjACMAJAApACoALAAuAC4AMAAyADQANgA4ADsAPgBCAEQA
RgBIAE4AUQBTAFYAWgBdAGAAYgBjAGgAawBvAHMAdwB7AH8AgwCGAIsAjwCTAJYAmwCf
AKIApACnAKoAqgCsAK4AsQCwALEAsQCxALAAsACuAKwArgCrAKgApwCjAKEAnACaAJYA
kwCQAIkAhgCBAHsAdQBtAGYAXwBXAFIASwBFAD4AOQAzAC0AJgAhABwAGAASAA4ACgAG
AAIAAQD///z/+P/4//b/9P/y//T/8v/x/+//7P/s/+v/6v/r/+v/6//r/+3/7f/t/+3/
7f/s/+z/7f/v/+//8P/w//D/8P/w//H/8//0//T/9P/z//P/9P/0//X/9f/2//b/+P/6
//r/+v/7//v/+//7//3//v///////f/9//3//f/9//3//f/9//z//P/8//z/+//6//r/
+v/8//v/+//7//j/+P/3//b/9//3//f/9//1//X/9f/z//T/8//y//L/8//z//L/8v/y
//L/8v/y/+//7v/u/+7/8P/w/+//7v/r/+v/7P/s/+z/7P/s/+z/7P/r/+v/6//n/+j/
6v/q/+r/6v/q/+r/6v/q/+r/6f/p/+n/6//r/+z/7P/q/+r/7P/s/+7/8P/w//D/8P/w
//H/8v/x//H/8v/z//X/9f/1//T/8v/w/+7/7P/r/+r/6v/q/+z/7P/s/+z/6v/q/+r/
6v/s/+z/7P/s/+z/6//q/+r/6v/q/+r/6P/n/+f/5//o/+j/6P/m/+b/5v/l/+X/5f/l
/+X/5v/m/+b/6P/m/+b/6P/r/+//+v8JABgAKwBLAGsAggCcAMQA7QABAf8A7ADQAKsA
fQA8APD/qP9e/yb/C/8A//j+8/72/gf/H/8z/0P/Uv9o/4T/of+x/7//0P/o//v/AgAC
AAAAAAABAAQACAAKAAwADwAQABIAEwAUABcAGAAYABkAGwAdAB4AHgAcAB4AHwAfAB8A
IQAiACMAIwAkACUAJgAnACkAKgArACsALAAtAC8AMQAyADQANQA4ADsAOwA8AD0APgBA
AEIARABGAEgASgBMAE4AUQBUAFYAWABaAFwAYABjAGUAaABqAG0AcAByAHcAfAB/AIMA
hQCJAI0AkQCVAJgAnQChAKcAqgCvALMAtQC2ALgAugC7ALwAvQC/AL4AvwC/AL8AvgC+
ALwAugC8ALkAtgC1ALEArwCqAKgApAChAJ4AlwCQAIsAhQB/AHkAcgBrAGMAXgBXAFEA
SgBBADsANQAuACgAJAAhABwAFwAUABEADgALAAkABgACAAIAAAD+//z//v/8//v/+f/6
//r/+f/4//f/9//3//f/9//3//f/9//5//j/+P/5//f/9//4//j/+P/4//j/+f/5//r/
+v/6//v/+//8//z//f/9//7//v8AAAIAAgACAAMAAwADAAMAAQACAAMAAwAFAAUABQAF
AAcABwAHAAcABwAGAAUABAADAAIAAgACAAQAAwADAAMAAAAAAP///v////////////3/
/f/9//v//P/7//r/+v/3//f/9v/2//j/+P/4//j/9//2//b/9v/0//T/8//y//L/8//1
//b/9P/0//T/9P/y//P/8//0//T/9P/0//T/8//y//H/8P/x//H/8v/z//P/8//0//T/
9P/0//b/9v/2//j/+P/4//j/+P/5//r//f/9//7////////////+/////v/9//z/+f/4
//j/+P/4//j/+P/4//r/+v/6//r//v/+//7//v/7//n/9//2//f/+P/5//j/9//3//f/
+P/2//b/9P/0//T/8//z//P/8//z//T/9P/2//j/+P/2//b/9//7/wQADwAgADMAUQBz
AJAArADUAAMBJwExASYBEgHxAMsAkgBGAPr/rP9k/zP/Hv8W/wv/Bv8P/yf/Qf9R/17/
cP+K/6v/wf/L/9z/8v8DAAwAFAAUABQAFQAYABoAHAAeACEAIgAkACUAJgApACoAKgAr
ACkAKwAsACwALAAuAC8ALwAxADMANAA1ADUANgA3ADgANwA5ADoAOwA9AD4APwBBAEMA
RABGAEcASgBNAE0ATgBPAFAAUgBUAFgAWgBcAF4AXgBgAGMAZgBpAGwAbwByAHQAdwB5
AHwAgACDAIYAiACNAJIAlQCZAJsAnwCjAKcAqwCuALMAtwC5ALwAwQDFAMoAzADPANIA
0gDUANYA2QDZANkA2ADXANYA1gDUANIA0gDPAMwAywDJAMcAwgDAALwAuQC2AK8AqgCl
AJ8AmQCRAIoAgwB7AHQAbQBnAGAAWQBTAE0ARgBBADwAOAAyAC4AKgAmACIAHQAbABgA
FAAWAA==
         </WaveFormData>
      </LeadData>
      <LeadData>
         <LeadByteCountTotal>10000</LeadByteCountTotal>
         <LeadTimeOffset>0</LeadTimeOffset>
         <LeadSampleCountTotal>5000</LeadSampleCountTotal>
         <LeadAmplitudeUnitsPerBit>4.88</LeadAmplitudeUnitsPerBit>
         <LeadAmplitudeUnits>¦ÌV</LeadAmplitudeUnits>
         <LeadHighLimit>2147483647</LeadHighLimit>
         <LeadLowLimit>268435456</LeadLowLimit>
         <LeadID>V4</LeadID>
         <LeadOffsetFirstSample>0</LeadOffsetFirstSample>
         <FirstSampleBaseline>0</FirstSampleBaseline>
         <LeadSampleSize>2</LeadSampleSize>
         <LeadOff>FALSE</LeadOff>
         <BaselineSway>FALSE</BaselineSway>
         <ExcessiveACNoise>FALSE</ExcessiveACNoise>
         <MuscleNoise>FALSE</MuscleNoise>
         <LeadDataCRC32>2072640366</LeadDataCRC32>
         <WaveFormData>
xv/G/8b/xv/I/8j/yP/I/83/0P/T/9b/6P/6/wwAHgBRAIQAtwDqACEBWAGPAcYBwwHC
AcEBwAF+ATwB+gC4AGsAHgDR/4T/b/9a/0X/MP8//0z/Wf9m/3n/iv+b/6z/uP/C/8z/
1v/Z/9r/2//c/97/4P/i/+T/5f/m/+f/6P/p/+r/6//s/+7/7v/u/+7/8P/w//D/8P/y
//L/8v/y//T/9P/0//T/9//4//n/+v/9//7///8AAAIAAgACAAIABQAGAAcACAALAAwA
DQAOABEAEgATABQAFgAYABoAHAAeACAAIgAkACgAKgAsAC4AMQA0ADcAOgA9AEAAQwBG
AEsATgBRAFQAWQBcAF8AYgBmAGoAbgByAHYAeAB6AHwAgACCAIQAhgCHAIgAiQCKAIgA
iACIAIgAhQCEAIMAggCAAH4AfAB6AHUAcgBvAGwAaABkAGAAXABWAFAASgBEAD4AOAAy
ACwAJgAgABoAFAAPAAwACQAGAAEA/v/7//j/8//w/+3/6v/n/+b/5f/k/+P/4v/h/+D/
3//e/93/3P/c/9z/3P/c/9v/2v/Z/9j/2P/Y/9j/2P/W/9b/1v/W/9j/2P/Y/9j/2P/Y
/9j/2P/a/9r/2v/a/9z/3P/c/9z/3v/e/97/3v/g/+D/4P/g/+L/4v/i/+L/5P/k/+T/
5P/l/+b/5//o/+b/5v/m/+b/5v/m/+b/5v/k/+T/5P/k/+T/5P/k/+T/4v/i/+L/4v/h
/+D/3//e/9z/3P/c/9z/2v/a/9r/2v/Z/9j/1//W/9b/1v/W/9b/1f/U/9P/0v/S/9L/
0v/S/9L/0v/S/9L/0f/Q/8//zv/O/87/zv/O/8z/zP/M/8z/yv/K/8r/yv/M/8z/zP/M
/8r/yv/K/8r/zP/M/8z/zP/J/8n/yv/K/8r/yf/J/8n/yf/J/8n/yv/I/8j/yv/L/87/
zv/O/87/zP/M/87/z//R/9L/0v/T/9X/1v/W/9b/1f/V/9b/1v/V/9T/1P/V/9f/1//X
/9b/0//S/9H/0f/P/8//0P/Q/87/zf/L/8n/yP/I/8j/x//F/8T/xP/E/8T/wv/B/8D/
v/+//7//v/++/73/vP+7/7//v/+8/7z/uv+8/77/xP/P/9z/7P8GACsAVACJANMAJQFt
AaQBzQHoAfgBAwLxAbkBdgEsAdYAgwAyAOL/lP9Q/yP/H/8v/zf/P/9L/2H/ef+J/5T/
o/+0/8P/zP/N/8//z//R/9H/0v/U/9b/1//a/9r/2//c/9z/3v/f/+D/4f/i/+L/4v/j
/+P/5P/l/+X/5//n/+j/6f/p/+r/6//v/+//7//v//D/8P/w/+//8//z//T/9f/4//n/
/P/8//z//P/9////AwAEAAUABgAKAA0ADgAQABIAFQAWABgAGwAdAB8AIgAkACYAKAAr
ADAANAA3ADkAPAA/AEMARwBKAE8AUwBVAFgAXABgAGIAZwBqAGwAbwBxAHUAeAB7AHwA
fQB9AH0AfQB+AH0AfgB9AHwAeQB4AHUAcwBxAG8AbABsAGkAZwBgAFwAWABTAEsARwBC
ADwANgAxAC0AJwAhABoAEwANAAgAAwD///r/9P/w/+v/6v/q/+b/4//g/97/3P/Z/9b/
1v/V/9T/0//S/9H/0P/P/83/zf/N/83/zf/M/8z/zP/M/8z/zP/M/8r/yv/L/8v/zP/M
/8z/zf/L/8z/zP/O/87/zv/O/8//z//P/9D/0P/Q/9D/0f/U/9L/0v/S/9L/0v/T/9T/
1P/W/9f/1//Y/9j/2P/Y/9j/2f/Z/9n/2f/Z/9j/2P/Y/9j/2P/Y/9j/2f/Y/9j/1//W
/9b/1v/W/9b/1v/U/9T/0//S/9H/0P/O/83/zf/N/83/zf/M/8v/yf/I/8j/yP/I/8j/
yP/I/8f/x//G/8b/yP/I/8j/yP/G/8X/xP/E/8T/xP/F/8X/wv/C/8L/wf/C/8P/wv/D
/8L/wv/C/8L/w//D/8L/wP/A/8D/wP+//7//wP/A/8D/v/+//7//v/+//7//wP/A/8D/
wv/D/8T/xP/E/8T/wv/C/8T/xf/H/8j/yP/J/8n/yv/K/8r/yf/J/8r/yv/J/8j/yP/J
/8n/yf/J/8j/yP/I/8j/yf/K/8v/zf/O/8v/y//K/8n/x//G/8X/w//B/8D/wP/A/77/
vP+7/7r/u/+7/7v/u/+7/7v/u/+7/7v/u/+6/7b/tv+4/77/yP/T/+D/9v8WAD0AaACh
AO8AOwF5AagBzQHkAfIB8wHTAZUBUAEEAbAAYQAQAMD/dP80/xX/Hf8t/zX/P/9P/2X/
ef+H/5b/pf+2/8P/yv/L/83/zf/P/8//0P/S/9T/1f/W/9b/1//Y/9r/3P/d/97/3//g
/+D/4P/j/+P/5P/l/+P/5f/l/+b/5//n/+j/6f/t/+3/7f/t/+3/7v/v/+//9f/1//b/
9//4//n//P/8////AAACAAUABwAIAAkACgAKAA0ADgAQABQAFwAYABoAHQAfACEAJAAo
ACoALAAvADQAOAA7AD0AQgBFAEkATQBQAFUAWQBbAGAAZABoAGoAcQB0AHYAeQB6AH0A
fwCBAIEAgQCAAH8AgQCCAIEAggCDAIIAfwB+AHsAeQB3AHUAcQBwAGwAaQBiAF4AWgBV
AE0ASQBEAD4ANwAxACwAJQAiABwAFgARAAwABwADAP7/+P/0/+//7v/s/+j/5f/i/+H/
4P/e/9z/2v/Z/9j/1//Y/9f/1v/V/9P/0//T/9P/1f/U/9T/1P/S/9L/0v/S/9T/1P/V
/9X/1P/U/9T/1f/T/9T/1P/W/9f/2P/Z/9v/2v/Z/9n/2P/a/9r/2//e/97/3v/e/97/
3v/f/+D/4P/g/+H/4f/i/+T/5P/k/+T/4//j/+P/4//k/+T/5f/m/+T/5P/k/+T/5f/k
/+T/4//k/+T/5P/k/+L/4v/g/+D/3//e/93/3P/c/9v/2//b/9v/2//a/9n/2v/a/9v/
3P/Z/9j/1//W/9b/1//X/9j/1v/W/9b/1v/W/9X/1P/U/9T/1P/V/9X/1P/U/9T/0//V
/9X/0//T/9L/0v/S/9L/0//U/9T/1P/U/9T/0f/R/9L/0v/S/9H/0f/R/9H/0f/R/9L/
0v/S/9T/1f/Y/9j/2P/Y/9j/2P/a/9v/3f/e/97/3//f/+D/4P/g/9//3//g/+D/3f/c
/9z/3f/f/9//3//e/9//3v/d/93/3v/f/+H/4v/g/9//3f/b/9v/2v/Z/9f/1f/U/9T/
1P/U/9L/0f/Q/8//z//P/8//z//P/8//z//T/9H/0P/O/87/zv/Q/9b/4f/s//r/EAAx
AFYAgQC/AA8BXwGcAccB5gH4AQEC+wHRAZABSgH4AKcAXAAOAMD/ev9D/yv/Nf9D/0//
V/9p/4H/lf+i/7H/wv/T/+D/5//n/+f/6f/p/+z/7v/w//H/8v/y//P/9P/2//j/+f/6
//r/+v/5//j/+v/7//3//////wEAAQACAAIAAQABAAEABAAFAAYABwAHAAgACQAJAA8A
DwAQABEAEgATABYAFgAWABYAFwAZAB0AHgAfACAAIgAlACYAKAAoACsALAAuADEAMwA1
ADgAOgA8AD4AQQBGAEoATQBPAFIAVQBZAF0AYgBnAGsAbQBwAHQAeAB6AH8AggCEAIcA
iACLAI0AjwCSAJMAkwCTAJMAlACTAJQAkwCSAI8AjgCLAIkAhwCFAIMAggB+AHsAdgBy
AG4AaQBjAF8AWgBUAE8ASQBEAD0AOgA0AC4AKQAiAB0AGQAUABAADAAHAAYABAAAAP3/
+v/5//j/9v/0//P/8f/v/+3/7v/t/+z/6//r/+v/6//r/+v/6v/q/+r/6v/q/+r/6v/o
/+j/6f/p/+b/5v/m/+f/5//o/+j/6v/o/+j/6P/p/+n/6f/q/+r/6v/q/+v/7v/u/+7/
7v/u/+7/7//w//D/8f/z//T/9v/0//T/9P/0//X/9f/1//X/9f/0//T/9P/0//T/9P/0
//X/9P/0//P/8v/y//L/8v/w//D/7v/u/+//7v/t/+z/7P/r/+v/6//p/+n/6P/n/+n/
6P/o/+j/5v/m/+b/5v/n/+f/5v/m/+X/5P/j/+L/5P/j/+L/4v/i/+L/4//j/+D/4P/g
/9//3f/f/93/3f/e/97/3v/e/97/3f/d/97/3v/e/93/3f/d/93/3f/d/97/3v/e/+D/
4f/i/+L/4v/i/+T/5P/m/+f/5//o/+j/6f/r/+z/7P/s/+v/6//s/+z/6f/o/+j/6f/r
/+v/6//q/+v/6v/p/+n/5//n/+j/6P/p/+n/6P/n/+P/4v/h/9//3//e/97/3v/d/9r/
2P/W/9f/1//X/9f/2f/Z/9n/2f/Z/9f/2P/Y/9j/2v/a/97/4//u//7/FAA1AFwAiwDJ
ABkBaQGqAdcB+AEQAh8CIQL9AbwBeAEoAdMAfgAsANz/jv9P/zf/Q/9T/13/Zf9z/4v/
of+s/7v/zP/b/+j/7//t/+3/7//v//H/9P/3//n/+//6//r/+v/6//z//f/+/wEAAgAC
AAIAAgABAAEAAQABAAMAAwAEAAUABQAGAAcACQAJAAkACQALAAwADQANAA8ADwAQABEA
FAAVABgAGAAZABoAHAAfAB8AIAAhACIAJgApACoALAAsAC8AMAAyADUANwA5ADwAQgBE
AEYASQBKAE4AUQBTAFYAWQBdAGEAZABpAG0AbwB0AHgAfAB+AIUAiACKAI0AjACPAJEA
kwCWAJcAlwCXAJgAmACWAJYAlwCWAJMAkgCRAI8AjQCLAIUAhACAAH0AeQB2AHMAbwBo
AGMAXQBWAFAASwBHAEEAOgA0AC4AKQAkAB8AGwAWABAADAAHAAYABAAAAP3/+v/7//r/
+P/2//T/8//y//H/7v/t/+z/6//t/+3/7f/t/+v/6v/q/+r/6v/q/+r/6v/q/+r/6//r
/+r/6v/q/+v/6//s/+z/7v/u/+7/7v/v/+//7//w//D/8P/w//H/9P/y//L/8v/y//T/
9f/2//b/9P/1//X/9v/4//j/+P/4//f/9//3//f/+f/4//j/+P/4//j/+P/4//f/9v/2
//X/9P/0//T/9P/0//T/8v/y/+//7v/t/+z/7v/t/+3/7f/s/+v/6f/n/+j/6P/p/+r/
6P/o/+j/6P/l/+X/5P/k/+b/5v/m/+b/5P/j/+L/4v/i/+L/4//j/+L/4v/i/+H/3//f
/93/3f/e/97/4P/e/97/3v/e/93/3f/e/97/3v/d/93/3f/d/93/3f/e/97/3v/g/+H/
4P/g/+D/4P/i/+L/5P/l/+X/5v/m/+f/5//o/+j/6P/n/+f/6P/o/+X/5P/k/+X/5//n
/+f/5v/l/+T/4//j/+X/5f/m/+b/4//j/+L/4f/d/9z/2//Z/9f/1v/W/9b/2P/W/9X/
1P/R/9H/0f/R/9H/0f/R/9H/0//R/9D/0P/O/9D/1P/a/+H/8P8EACAARQBsAKEA6wA9
AYEBsgHZAfIBAgIHAvEBuQF2ATAB3gCJADwA7P+a/1b/Lf8t/z3/R/9R/2H/c/+J/5v/
qv+3/8b/1f/c/+H/4v/j/+b/5//n/+j/6f/p/+z/7P/t/+7/7v/w//H/8v/z//T/9P/0
//P/8//0//X/9f/3//f/+P/7//v//P/9////////////AQACAAMAAwAFAAUABgAHAAgA
CQAMAAwADwAQABIAFQAVABYAFwAYABoAHQAeACAAJAAnACgAKgAtAC8AMQA0ADcAOAA5
ADsAQABEAEcASQBOAFEAVQBZAFoAXwBjAGUAaABsAHAAcgB3AHoAfAB/AIAAgwCFAIcA
iACJAIkAiQCKAIoAiACIAIYAhACAAH4AfQB7AHkAdwBzAHIAbgBrAGYAYgBeAFkAUwBP
AEoARAA/ADkANAAtACgAIgAcABcAFAAPAAsABgAEAAAA+//6//b/8v/v/+z/6//q/+j/
5v/k/+P/4v/h/+D/3//e/93/3f/d/93/3f/b/9r/2v/a/9r/2v/a/9r/2v/a/9v/2//c
/9z/3P/d/93/3v/e/+D/4P/g/+D/4f/h/+H/4v/i/+T/5P/l/+j/5v/m/+b/5v/m/+f/
6P/o/+j/6f/p/+r/6P/o/+j/6P/p/+n/6f/p/+n/6P/o/+j/5v/m/+b/5v/n/+b/5v/l
/+T/5P/k/+T/5P/k/+T/5P/i/+H/4P/f/97/3f/d/97/3v/d/9v/2v/Z/9n/2f/Z/9r/
3P/c/97/3//g/+D/4P/g/+D/4P/i/+P/4//k/+T/5f/l/+b/5v/m/+T/4//j/+L/3P/a
/9n/2f/b/9v/2//a/9n/2P/X/9f/1f/V/9b/1v/X/9f/1v/V/9P/0v/R/8//zf/M/8z/
zP/M/8r/yf/I/8f/x//H/8f/yf/J/8n/yf/J/8f/xv/G/8b/yP/K/9L/2//k//T/DgAx
AFoAiwDLABsBbQGoAc0B6AH6AQEC8QG/AXoBLgHeAI0APgDo/5b/Tv8d/xf/Kf83/z3/
R/9d/3P/h/+U/6X/uP/H/9T/1//X/9f/2f/Z/9r/3P/e/9//4v/i/+P/5P/i/+T/5f/m
/+j/6v/r/+z/7f/t/+7/7//v//H/8f/y//P/8//0//X/9//3//f/9//5//r/+//7/wEA
AQACAAMAAgADAAYABgAJAAoADAAPAA8AEAARABIAFAAXABgAGgAeACEAIgAkACUAJwAp
ACwAMAAyADQANwA6AD4AQQBDAEgASwBPAFMAWABdAGEAYwBkAGgAbABuAHMAdgB4AHsA
fAB/AIEAgwCCAIMAgwCDAIQAhACCAIIAfwB+AHsAegB1AHMAcQBvAGsAagBmAGMAXABY
AFQATwBIAEMAPQA2ADAAKQAjABsAGAASAAwABwAEAP//+//2//T/8P/r/+r/6v/m/+P/
4P/h/+D/3v/c/97/3f/c/9v/2P/X/9b/1f/X/9f/1//X/9f/1v/W/9b/1P/U/9T/1P/U
/9T/1f/V/9b/1v/W/9f/1f/W/9b/2P/Y/9j/2P/Z/9n/2f/a/9r/3P/c/93/4P/f/97/
3f/c/9z/3f/e/97/4P/h/+H/4v/g/+D/4P/g/+P/4//j/+P/4v/g/9//3v/e/97/3v/e
/93/3P/c/9v/2v/a/9r/2v/a/9r/2P/Y/9n/2P/X/9b/1P/T/9P/0//T/9P/0v/R/9P/
0v/S/9L/0P/Q/9D/0P/N/83/zP/M/87/zv/O/87/zv/N/8z/zP/M/8z/zf/N/8z/zP/M
/8v/zf/N/8v/y//M/8z/zP/M/8v/zf/O/8z/yv/K/8r/yv/L/8v/zP/M/8r/yf/J/8n/
y//L/8v/zP/M/8z/zv/P/9L/0v/S/9L/0v/S/9T/1f/V/9b/1v/X/9v/3P/c/9z/2f/Z
/9r/2v/U/9L/0f/R/9P/0//T/9L/0//S/9H/0f/P/8//0P/Q/9H/0f/Q/8//zf/M/8v/
yf/J/8j/yP/I/8r/yP/H/8b/w//D/8P/w//D/8P/w//D/8X/xf/G/8b/xv/I/8r/zv/Z
/+j/+P8QADMAWgCLAM0AHQFrAaABwwHeAfAB+QHpAbcBdgEyAeIAjwBAAPD/nv9W/yf/
I/8z/z//Rf9P/2P/e/+N/5j/p/+6/8v/1v/Z/9n/2f/b/9v/3P/e/+D/4f/l/+b/6P/q
/+j/6v/r/+z/7f/u/+7/7v/v/+//8P/x/+//8f/x//L/8//z//T/9f/1//X/9f/1//n/
+v/7//v//f/9//7///8AAAEABAAEAAUABgAIAAsACwAMAA0ADgASABUAFgAYABgAGwAc
AB4AIQAjACUAKAAsAC4AMAAzADYAOgA9AD8AQABDAEcASwBMAFEAVQBXAFoAXgBiAGQA
aABqAGsAbQBuAHEAcwB1AHQAdQB1AHUAdAB0AHIAcgBxAHAAbQBsAGsAaQBnAGUAYwBi
AF4AWwBXAFQAUQBNAEkARQBAADoANAAvACsAJQAhABwAFwATABAACwAHAAIA///8//j/
+P/0//D/7f/q/+n/6P/m/+T/5P/j/+L/4f/e/93/3P/b/9v/2//b/9v/2//a/9r/2v/a
/9r/2v/a/9r/2v/b/9v/3P/c/9z/3f/d/97/3v/g/+D/4P/g/+H/4f/h/+L/4v/i/+L/
4//m/+T/5P/k/+T/5v/n/+j/6P/m/+f/5//o/+j/6P/o/+j/6//r/+v/6//q/+j/5//m
/+j/6P/o/+j/5//m/+b/5f/i/+L/4v/i/+P/5P/j/+T/4f/g/9//3v/g/9//3//f/93/
3f/c/9v/3f/c/9z/3P/a/9r/2v/a/9f/1//W/9b/1v/W/9b/1v/W/9X/1P/U/9T/1P/V
/9X/1P/U/9T/0//T/9P/0f/R/9T/1P/U/9T/1P/T/9H/0P/Q/9D/0P/Q/9T/0v/Q/9D/
0P/Q/9D/0f/R/9L/0v/Q/8//z//P/8//z//P/9D/0P/Q/9L/0//U/9T/1P/U/9T/1P/W
/9f/1//Y/9j/2f/b/9z/3P/c/9v/2//c/9z/1//W/9b/1//b/9v/2//a/9v/2v/Z/9n/
2f/Z/9r/2v/Z/9n/2P/X/9P/0v/R/8//y//K/8r/yv/M/8r/yf/I/8X/xf/F/8X/x//H
/8f/x//F/8X/xv/G/8T/xP/G/8z/0//e/+7/BgApAE4AeQC5AAkBVwGQAbcB1gHmAe8B
7QHJAYwBSgH8AKsAXgAQALz/bv8x/yH/Mf8//0X/Vf9n/33/j/+c/6n/uv/L/9j/2//b
/9v/3f/d/97/4P/i/+P/5v/m/+f/6P/o/+r/6//s/+3/7v/u/+7/7//v//D/8f/x//P/
8//0//X/9f/2//f/+f/5//n/+f/9//7//////wEAAQACAAMABAAFAAgACAAJAAoADAAP
AA8AEAARABIAFgAZABoAHAAeACEAIgAkACUAJwApACwAMAAyADQANwA5ADwAPgA/AEQA
RwBLAE8AUABVAFkAWwBcAGAAZABmAGkAbABuAHEAcABzAHUAdwB4AHkAeQB5AHoAegB4
AHgAdQB0AHEAcABvAG0AawBpAGUAZABgAF0AWgBWAFIATQBJAEUAQAA6ADQALwArACUA
IQAcABcAEwAOAAkABQAAAP7/+v/1//T/9P/w/+3/6v/n/+b/5P/i/+D/3//e/93/3P/b
/9r/2f/Z/9n/2f/Z/9n/2P/Y/9j/2P/Y/9j/2P/a/9r/2//b/9j/2P/Y/9n/2//c/9z/
3v/c/9z/3P/d/93/3f/e/97/4P/g/+H/5P/i/+L/4v/i/+L/4//k/+T/5P/l/+X/5v/m
/+b/5v/m/+f/5//n/+f/5f/k/+T/5P/m/+b/5v/m/+X/5P/k/+P/4P/g/+D/4P/i/+L/
4P/g/97/3P/a/9j/2v/Z/9n/2f/b/9v/2v/Z/9f/1v/W/9b/1v/W/9b/1v/V/9X/1P/U
/9T/1P/U/9T/1P/U/9P/0v/R/9D/0f/R/9L/0v/Q/8//z//P/8//z//P/9D/0v/S/9T/
1f/U/9T/1P/U/9T/1P/W/9f/1f/W/9b/1//Z/9r/2v/a/9r/2//d/97/2f/Y/9j/2f/b
/9v/2//a/9v/2v/Z/9n/1//X/9j/2P/Z/9n/2P/X/9P/0v/R/8//z//O/87/zv/O/8z/
y//K/8f/x//H/8f/x//H/8f/x//H/8f/yP/I/8b/yP/M/9T/2//o//r/EgAzAFwAlQDZ
ACUBawGiAcUB3gHsAfEB4wGzAXABJgHWAIMAMgDe/47/Sv8d/xv/K/83/z//Tf9h/3n/
i/+W/6X/tv/F/9D/1f/T/9P/1f/V/9j/2v/c/93/4v/i/+P/5P/j/+T/5P/k/+P/5P/k
/+T/5//n/+j/6f/r/+3/7f/u/+//7//w//H/8f/x//H/8f/1//b/9//3//v/+//8//3/
/v///wIAAgAFAAYACAALAAwADAAMAAwAEAATABQAFgAWABkAGgAcACEAIwAlACgALAAu
ADAAMwA0ADgAOwA9AEAAQwBHAEsATgBTAFcAWQBcAGAAZABmAGsAbgBwAHMAcgB1AHcA
eQB4AHkAeQB5AHkAegB5AHoAeQB4AHUAdABvAG0AawBpAGMAYgBeAFsAVwBUAFEATQBF
AEEAPAA2ADEAKwAmAB8AHAAWABAACwAIAAMA///6//n/9v/y//L/7v/q/+f/5P/i/+D/
3f/a/9z/2//a/9n/1v/V/9T/0//U/9X/1v/X/9f/1v/W/9b/1P/U/9T/1P/V/9b/2P/Z
/9j/2P/Y/9n/2f/a/9r/3P/c/9z/3P/d/93/3f/e/97/4P/g/+H/5P/i/+L/4v/i/+L/
4//k/+T/4v/j/+P/5P/k/+T/5P/k/+f/5//n/+f/5f/k/+T/5P/k/+T/5P/k/+X/5P/k
/+P/4f/g/9//3v/e/97/3P/c/9v/2v/Z/9j/2v/Z/9n/2f/Z/9n/2P/X/9X/1P/U/9T/
1P/U/9T/1P/R/9H/0P/Q/9L/0v/S/9L/1P/S/9L/0v/S/9L/0f/R/9L/0v/Q/8//z//P
/83/zf/N/87/0P/Q/9L/0//U/9T/1P/U/9P/0v/T/9P/1f/W/9b/1//Z/9r/2v/a/9n/
2f/a/9r/1f/U/9T/1f/W/9X/1P/S/9H/0P/P/8//z//P/9D/0P/R/9H/0P/P/8z/yv/I
/8X/xf/E/8T/xP/C/8D/v/++/7v/u/+7/7v/vP+9/77/v/+9/7v/vP+8/7z/wP/C/8j/
0f/e/+7/BgArAFIAgwDHABcBYwGYAbsB1AHkAekB2wGpAWgBIgHUAH8AMgDi/5T/TP8d
/xP/Jf81/z//Sf9d/3P/h/+U/6P/tP/F/9D/1f/V/9X/1//X/9j/2v/c/93/4P/g/+H/
4v/i/+T/5f/m/+f/6P/o/+j/6f/p/+r/6//r/+3/7f/u//H/8f/y//P/9f/1//X/9f/5
//r/+//7//7//f/9//3//v///wIAAgAEAAYACQANAA0ADgAPABAAEgAVABYAGAAaAB0A
HgAgACUAJwApACwAMgA0ADYAOQA7AD4AQABBAEYASQBNAFEAVABZAF0AXwBiAGYAagBs
AG8AcgB0AHcAdgB5AHsAfQB8AH0AfQB9AHwAfAB6AHoAeQB4AHUAdABvAG0AawBpAGUA
ZABgAF0AVgBSAE4ASQBFAEEAPAA2ADAAKwAnACEAHgAYABIADQAIAAMA///6//b/8v/t
/+z/7P/o/+X/4v/h/+D/3v/c/97/3f/c/9v/2v/Z/9j/1//Z/9n/2f/Z/9v/2v/a/9r/
2v/a/9r/2v/a/9r/2//b/9r/2v/a/9v/3P/e/9//4v/g/+D/4P/h/+H/4f/i/+L/5P/k
/+X/6P/o/+j/6P/o/+r/6//s/+z/6v/r/+v/7P/s/+z/7P/s/+3/7f/t/+3/7f/s/+z/
7P/s/+z/7P/s/+n/6P/o/+f/6P/o/+j/6P/o/+j/5v/m/+X/5P/j/+L/4v/h/+H/4f/j
/+P/4v/h/+H/4P/g/+D/4P/g/+D/4P/d/93/3P/c/97/3v/e/97/3v/d/9z/3P/a/9r/
3P/c/9z/3P/b/9v/3P/c/9z/2//b/9v/3f/d/93/3v/c/9z/3v/f/+D/4P/g/+D/4v/i
/+T/5f/l/+b/5v/n/+n/6v/q/+r/6f/p/+r/6v/p/+j/6P/p/+3/7f/t/+z/6v/o/+b/
5f/n/+f/6P/o/+X/5f/k/+P/4//i/+H/3//d/9z/3P/c/9r/2P/X/9b/1//X/9f/1//X
/9f/1//X/9f/2f/Y/9j/2P/Y/9z/5v/z/wAAFAAyAFkAggC7AAsBXQGhAc4B7wEGAhAC
EQLvAa8BZgEQAbgAawAgANL/iP9O/zP/Of9H/1P/X/9v/4f/nf+r/7j/x//c/+v/8v/z
//H/8f/z//P/9v/4//r/+/8AAAAAAQACAAIABAAFAAYACQAKAAoACgAKAAkACQAJAAsA
DQANAA4ADQANAA4ADwATABMAEwATABUAFgAXABcAGwAbABwAHQAgACEAJAAkACUAJgAo
ACsALQAuAC8AMAA0ADcAOAA6ADwAPwBAAEIARQBHAEkATABQAFIAVABXAFwAYABjAGUA
aABrAG8AcwB0AHkAfQB/AIMAiACNAJAAlACWAJcAmQCYAJsAnQCfAJ4AnwCfAJ8AnACc
AJoAmgCZAJgAlQCUAJAAjQCKAIcAgwCCAH4AewB2AHIAbgBpAGMAXwBaAFQAUABLAEcA
QQA6ADQALgApACUAIQAeABoAFwAUABAAEAAQAAwACQAGAAUABAACAAAAAAD///7//f/+
//3//P/7//v/+//7//v/+//6//r/+v/6//r/+v/6//z//P/9//3/+v/6//r/+//9//7/
/v8AAAIAAgACAAMAAQABAAIAAgAEAAQABQAIAAoACgAKAAoACAAJAAoACgAKAAsACwAM
AA4ADgAOAA4ADgANAAwACwANAAwADAAMAAwADAAMAAwACQAIAAgABwAIAAgACAAIAAYA
BgAEAAQABQAEAAMAAgAAAP///////wEAAQAAAP/////+//7//v/8//z//P/8//3//f/8
//z//P/8//z//P/6//v/+v/6//r/+v/6//r/9//3//j/+P/4//f/9//3//n/+f/5//r/
+f/4//n/+f/8//z//P/8//z//P/+////AQACAAIAAwAFAAYABgAGAAUABQAGAAYABQAE
AAQABQAFAAUABQAEAAMAAgABAAEAAwADAAQABAAAAP///f/7//r/+v/6//n/+f/4//j/
+P/2//T/8//y//P/8//z//P/8f/x//H/8f/z//X/9v/0//L/8P/y//j/BQASACQAPgBl
AI4AwwAPAWMBsQHoARECMAJCAksCPQIDAroBagEQAbMAYgASAML/ev9N/03/Y/9t/3X/
g/+Z/7P/xf/O/93/8P/9/wQACQALAAsADQANABAAEgAUABUAFgAWABcAGAAaABwAHQAe
AB0AHgAeAB4AHwAfACAAIQAjACUAJQAmACcAJwAoACkAKQApACkAKQAtAC4ALwAvADEA
MQAyADMANgA3ADoAOgA7ADwAPgBBAEUARgBHAEgASABLAEwATgBSAFUAVgBYAFsAXQBf
AGIAZgBoAGoAbQBwAHQAdwB5AHwAfwCDAIcAigCPAJMAlQCWAJoAngCgAKMApgCoAKsA
rACvALEAswCzALMAsgCxALAAsACuAK4AqwCqAKcApgChAJ8AnQCbAJkAmACUAJEAjACI
AIQAfwB5AHUAcABqAGYAYQBdAFcAUwBOAEkARQBCAD0AOQA0ADIALgApACgAJAAgAB0A
GgAfAA==
         </WaveFormData>
      </LeadData>
      <LeadData>
         <LeadByteCountTotal>10000</LeadByteCountTotal>
         <LeadTimeOffset>0</LeadTimeOffset>
         <LeadSampleCountTotal>5000</LeadSampleCountTotal>
         <LeadAmplitudeUnitsPerBit>4.88</LeadAmplitudeUnitsPerBit>
         <LeadAmplitudeUnits>¦ÌV</LeadAmplitudeUnits>
         <LeadHighLimit>2147483647</LeadHighLimit>
         <LeadLowLimit>268435456</LeadLowLimit>
         <LeadID>V5</LeadID>
         <LeadOffsetFirstSample>0</LeadOffsetFirstSample>
         <FirstSampleBaseline>0</FirstSampleBaseline>
         <LeadSampleSize>2</LeadSampleSize>
         <LeadOff>FALSE</LeadOff>
         <BaselineSway>FALSE</BaselineSway>
         <ExcessiveACNoise>FALSE</ExcessiveACNoise>
         <MuscleNoise>FALSE</MuscleNoise>
         <LeadDataCRC32>1431965398</LeadDataCRC32>
         <WaveFormData>
4v/i/+L/4v/i/+L/4v/i/+T/5P/k/+T/7P/y//j//v8fAEAAYQCCALcA6gAdAVABdgGa
Ab4B4gHGAawBkgF4ATIB7gCqAGYAQQAeAPv/2P/R/8z/x//C/8n/zv/T/9j/3P/g/+T/
6P/o/+j/6P/o/+r/6v/q/+r/6v/q/+r/6v/s/+z/7P/s/+7/7v/u/+7/7P/s/+z/7P/u
/+7/7v/u/+z/7P/s/+z/7f/u/+//8P/w//D/8P/w/+7/7v/u/+7/7//w//H/8v/y//L/
8v/y//T/9P/0//T/9v/2//b/9v/4//j/+P/4//n/+v/7//z//v/+//7//v///wAAAQAC
AAQABAAEAAQABQAGAAcACAALAAwADQAOABAAEAAQABAAEwAUABUAFgAWABYAFgAWABYA
FgAWABYAGAAYABgAGAAXABYAFQAUABIAEgASABIAEgASABIAEgAQABAAEAAQAA0ADAAL
AAoACAAGAAQAAgABAAAA///+//v/+v/5//j/9f/0//P/8v/x//D/7//u/+z/7P/s/+z/
6v/q/+r/6v/q/+r/6v/q/+j/6P/o/+j/6P/o/+j/6P/o/+j/6P/o/+j/6P/o/+j/6P/o
/+j/6P/q/+r/6v/q/+z/7P/s/+z/6v/q/+r/6v/s/+z/7P/s/+7/7v/u/+7/7v/u/+7/
7v/v//D/8f/y//D/8P/w//D/8P/w//D/8P/w//D/8P/w//D/8P/w//D/8P/w//D/8P/u
/+7/7v/u/+7/7v/u/+7/7f/s/+v/6v/q/+r/6v/q/+r/6v/q/+r/6P/o/+j/6P/o/+j/
6P/o/+j/6P/o/+j/5v/m/+b/5v/m/+b/5v/m/+T/5P/k/+T/5P/k/+T/5P/k/+T/5P/k
/+T/5P/k/+T/5P/k/+T/5P/i/+L/4v/j/+P/4v/i/+L/5P/l/+X/5f/j/+P/5f/l/+X/
5f/l/+b/5v/m/+b/6P/p/+n/6v/q/+v/6//r/+v/7P/u//D/8P/x//H/8f/y//P/9P/1
//X/9f/1//P/8//x//H/8f/w/+3/7f/s/+z/6//p/+n/5v/i/+L/4f/g/9//3//d/93/
3f/c/9z/3P/a/9r/2v/a/93/3f/d/9n/1//X/9f/2P/b/9z/4f/t//3/FgA6AGkAoQDX
AAgBNgFmAZkBxwHhAeIB1AGzAX4BPwH5AK0AaAAsAPv/4//V/8f/u/+3/7v/wf/J/8z/
0f/U/9n/3P/d/93/3f/b/9v/2//b/9v/3P/e/+D/4P/g/93/3f/e/97/4P/h/+H/4f/f
/9//3//f/+H/4v/i/+L/4v/i/+L/4//j/+P/4//j/+H/4f/h/+L/4//j/+P/4//m/+b/
5v/m/+X/5P/k/+P/5v/m/+b/5//n/+j/6f/q/+r/6//r/+v/6//t/+7/7//t/+7/7v/u
//D/8f/y//L/8f/z//T/9f/5//r/+v/6//j/+v/8//z//f/+//7//v8CAAMABAAFAAMA
AwAEAAUACAAIAAYABgAGAAYABgAGAAYABQAFAAQABgAGAAYABgAFAAQAAwAAAAEAAQAC
AAMAAQD///7//P/6//n/9//2//X/8v/x//D/7f/r/+j/5v/n/+f/5f/m/+P/4v/i/+H/
3//f/97/3f/f/9//3f/d/9v/2//b/9v/3f/c/9z/3P/a/9r/2v/a/9j/2P/Z/9n/2f/Z
/9j/2P/Z/9n/2f/Z/9j/2P/Y/9j/2//b/9v/2//b/9z/3P/c/93/3f/d/93/3f/e/97/
3v/e/97/3//f/9//4P/g/+D/4f/h/+H/4f/h/+H/4f/h/+H/4f/h/+H/4f/h/+L/4v/j
/+P/4//j/+H/4f/h/+D/4P/g/+D/4P/e/97/3v/d/93/3f/d/93/2v/a/9v/2//a/9r/
2v/Z/9v/2//a/9r/2//b/9v/2//Z/9n/2P/X/9n/2v/b/9v/2v/Z/9j/1//Y/9n/2f/a
/9j/2P/Y/9j/2f/Z/9j/2P/Y/9j/2P/W/9b/1v/X/9n/2P/Y/9j/1v/X/9f/1//X/9f/
2f/Z/9v/2//b/9z/3P/c/9z/3v/f/9//4P/g/9//3//f/9//4P/i/+T/5P/l/+X/5f/m
/+X/5v/n/+f/5//n/+X/5f/n/+f/5//m/+P/4//i/+L/4f/f/9//3P/Y/9j/1//W/9X/
1f/T/9P/0//S/9L/0v/T/9T/1f/W/9P/0//R/8//y//L/8//0v/V/9j/3//v/wMAHABG
AHkAsQDlABQBRAF0AasB1wHlAd4BzAGlAWoBKQHhAJEATgAUAOn/1f/J/73/t/+z/7f/
vf/D/8j/zf/S/9f/2v/b/9v/2//Z/9n/2f/Z/9n/2v/a/9z/3P/c/93/3f/e/97/3P/d
/93/3f/f/9//3//f/93/3v/e/97/4P/g/+D/4f/h/+H/4f/h/+H/4f/h/+L/4//j/+P/
4//m/+b/5v/m/+b/5v/n/+f/6v/q/+r/6//p/+r/6//s/+7/7//v/+//7f/v//D/8f/z
//T/9P/0//b/9//4//j/9//5//r/+////wAAAAAAAAIABAAGAAYABwAIAAgACAAMAA0A
DgAPAAwACwALAAsADQAOAA0ADgAOAA4ADgAOAA4ADQANAAwADAAMAAwADAAOAA4ADgAM
AAsACQAIAAcABQADAAIAAAACAAEA///+//3/+v/5//j/9P/z//H/8P/w/+//7P/s/+z/
7P/t/+3/6//r/+r/6f/r/+v/6f/p/+j/5//m/+X/6P/o/+n/6v/o/+j/6P/o/+j/6P/p
/+n/6f/p/+j/6P/p/+n/6f/p/+z/7P/s/+z/6//r/+v/6//t/+7/7v/u/+//7//v/+//
7//w//D/8P/y//L/8//z//P/9P/0//T/8//z//P/8//1//X/9f/1//X/9f/1//X/9f/1
//b/9v/1//X/9f/1//X/9f/1//T/9P/0//T/9P/y//L/8v/x//H/8f/x//H/8v/y//P/
8//y//L/8v/x//P/8//y//L/8f/x//H/8f/z//P/8v/x/+//8P/x//H/8f/x//H/8f/z
//P/8v/y//D/8P/w//D/8f/y//L/8v/y//L/8P/w//D/8f/v/+7/7v/u//D/8f/x//H/
8f/x//P/8//z//P/8//0//T/9P/0//b/9//3//j/+P/5//n/+f/5//j/+v/8//z//f/9
//3//v///wAAAQABAAEAAQD/////AQABAAEAAAD9//3//P/8//v/+f/5//b/9P/0//P/
8v/z//P/8f/x//H/8P/w//D/7v/u/+7/7v/v/+3/7//t/+v/5//n/+r/7//y//X/+/8J
AB4AOABjAJkA1QAMAToBagGdAdEB9wEAAvYB4QG2AXkBOwHvAKAAXAAlAP3/6//f/9P/
zf/N/9H/1//c/9//5v/t//T/9f/1//X/8//z//P/8//z//T/8v/0//T/9P/0//X/9//4
//b/9//3//f/9//3//f/9//3//j/+P/4//b/9v/2//f/+f/5//n/+f/3//f/9//4//v/
+//7//v/+v/6//r/+v/6//r/+//7//3//v///wEA//8AAAEAAgACAAMAAwADAAMABQAG
AAcABwAIAAgACAAMAA0ADgAOAA0ADwAQABEAFQAWABYAFgAUABYAGAAYABsAHAAcABwA
HgAfACAAIQAhACEAIgAjACQAJAAiACIAIgAiACIAIgAkACMAIwAiACIAIgAiACIAIAAg
ACAAHgAgAB8AHwAfAB0AGwAaABgAGgAZABcAFgATABAADwAOAAwACwAJAAgACAAHAAQA
BAAFAAQABAADAAEAAQAAAP////////3//f/9//3//f/9//3//P/8//z//P/8//z//P/6
//r/+//7//v/+//6//r/+//7//v/+//8//z//P/8//v/+//7//v//f/+//7//v//////
//////3//v/+//7///8AAAIAAwACAAIAAQAAAAEAAQABAAEAAwADAAMAAwABAAEAAQAB
AAMAAwAEAAQAAQABAAEAAQABAAEAAQAAAP7//v/+//7//v/+//7//f/9//3//f/9//z/
/P/9//3/+v/6//r/+f/6//v/+//8//z/+//6//n/+//7//r/+f/5//r/+//7//n/+f/5
//n/9//5//j/9v/2//j/+P/4//j/+P/4//j/+f/3//b/9v/2//j/+f/5//n/+f/5//v/
+//7//v/+//8//z//P/8//7//f/9//7//v8AAAEAAgADAAEAAgADAAIAAgADAAQABgAJ
AAoACwALAAsACwAJAAkACQAJAAkACAAJAAkACAAIAAMAAQABAP7//P/8//v/+v/5//n/
9//3//X/9P/0//T/9P/0//T/9P/1//P/8//z//P/8f/v/+7/6//u//X//f8LACAAPgBn
AJsA0QAEATIBXgGNAcEB6wH8AfQB3wG2AXsBOwHxAKYAZAAtAAMA8f/p/9//1f/T/9n/
4f/i/+f/7P/x//b/+f/3//f/9f/1//f/9//3//j/9v/4//j/+P/1//X/9v/2//j/+f/5
//n/9//3//f/9//5//r/+v/6//r/+v/6//v/+v/5//j/9//4//n/+v/8//z/+//6//n/
/P/8//z//P/6//r/+//7//z//P/8//3//f/+////AAD+/////////wEAAwAEAAUABQAG
AAYABgAGAAcACAAIAAkACwAMAA0ADQAOAA4ADgAQABIAFAAUABUAFgAWABYAFgAXABgA
GQAaABsAHQAfAB8AHgAbABoAHAAcABwAHAAeAB0AHQAcABoAGgAaABoAGgAaABoAGAAW
ABUAFQAVABcAFQAUABIAEAAPAA0ADAALAAgABwAGAAIAAQD///7//P/7//j/+P/5//j/
+P/3//X/9f/0//P/8//z//H/8f/x//H/8f/x//H/8P/w//D/7v/u/+7/7v/w//D/8f/x
/+//7//u/+7/7//v/+//7//w//D/8P/w//P/8//z//P/8f/y//L/8v/x//H/8f/x//P/
9P/0//T/8v/y//P/8//z//T/9P/0//X/9f/1//X/9f/1//X/9f/1//X/9f/1//X/9f/2
//b/9f/1//X/9f/z//P/8//y//D/8P/w//D/8v/y//L/8f/v/+//7//v/+7/7v/v/+//
8P/w//D/7//t/+3/7P/s/+3/7f/t/+3/7f/t/+z/6//r/+z/7f/t/+v/6//r/+v/6//r
/+r/6v/q/+r/7P/q/+r/6v/q/+r/6v/q/+v/6//q/+r/6v/o/+n/6f/p/+v/6//t/+3/
6//r/+v/7P/u/+7/7v/w/+//7//w//D/8f/x//H/8f/0//b/+P/4//X/9f/1//b/+f/6
//v/+//5//n/9//3//n/+f/5//j/9//3//b/9v/z//H/8f/u/+r/6v/p/+j/6f/p/+f/
5//l/+T/5P/k/+b/5v/m/+b/5//n/+X/4//h/+H/4//k/+X/6v/v//n/CwAiAEgAeQCx
AOcAFgFEAXIBowHRAesB7AHeAb8BiAFFAQUBuQBwADIAAwDt/9//z//J/8f/x//N/9f/
3P/f/+L/5//s/+//7f/t/+v/6//r/+v/6//s/+r/7P/s/+z/7f/t/+7/7v/w//H/8f/x
/+//7//v/+//7f/u/+7/7v/w//D/8P/x/+//7//v/+//8f/x//H/8v/z//P/8//z//L/
8v/y//L/9P/0//X/9f/2//b/9v/3//b/9v/2//b/+P/5//n/+f/7//3//v////3//v/+
//7/AAABAAIAAgAFAAcACAAJAAoACgAJAAgACgAMAA4ADgARABIAEgASABMAEwATABMA
FQAVABYAFwAaABoAGAAYABYAFgAWABYAFgAVABUAFAAUABQAFAAUABQAFAAUABIAFAAT
ABMAEwATABEAEAAOAA4ADQALAAoACQAGAAUABAAEAAMAAQAAAP7//f/6//r/+f/4//j/
9//3//f/9v/1//X/9f/z//P/8f/x//H/8f/x//D/8P/w//D/8P/w//D/8P/w//H/8f/x
//H/8P/w//H/8f/x//H/8v/y//L/8v/z//P/8//z//X/9v/2//b/9f/1//X/9f/1//b/
9v/2//b/9v/3//f/9f/2//b/9v/5//n/+f/5//v/+//7//v/+f/5//n/+f/5//n/+v/6
//f/9//3//f/+//5//n/+v/4//f/9v/1//T/9v/2//b/9//3//b/9v/2//b/9//3//f/
9//3//n/+f/5//n/+f/6//r/+v/6//z/+//7//z//P////////////7/AAACAAIAAAD/
//7//v8AAAIABAAFAAMAAwABAAEA/////////v///////v/+//v/+f/5//b/8v/y//H/
8P/v/+//7f/t/+3/7P/s/+z/7v/u/+7/7v/t/+3/6//r/+v/6f/p/+z/7f/u//H//f8N
ACQARgBzAKkA5QAWAUIBcAGjAdEB8wH2AegBywGYAVsBFwHJAH4APAAJAO//4//V/8n/
w//H/8//0//U/93/5v/t//D/8f/v/+//7f/t/+3/7f/t/+7/8P/y//L/8v/v/+//8P/w
//L/8//z//P/8//z//P/8//z//T/9P/0//T/9P/0//X/9f/1//X/9f/1//X/9f/2//n/
+f/5//n/+P/4//j/+P/6//r/+//7//r/+v/6//v/+//8//3//v/+////////////AQAC
AAMAAwAEAAQABAAGAAcACAAIAAkACwAMAA0ADwAQABAAEAAQABIAFAAUABUAFgAWABYA
GAAZABoAGwAdAB0AHgAfAB4AHgAcABwAHAAcABwAHAAcABsAGwAaABoAGgAaABoAGgAa
ABoAGAAWABUAFQAVABQAEQAPAAwACgAJAAcABgAFAAIAAQAAAAAA///9//z/+v/5//b/
9v/1//T/9P/z//X/9f/0//P/8//z//H/8f/x//H/8f/x//H/8P/w//D/8P/w//D/8P/y
//L/8//z//H/8f/w//D/8f/x//H/8f/y//L/8v/y//H/8f/x//H/8//0//T/9P/z//P/
8//z//P/9P/0//T/9P/0//X/9f/1//b/9v/2//n/+f/5//n/+P/3//b/9f/3//f/9//3
//X/9f/2//b/9//3//f/9//1//X/9f/0//L/8v/y//L/8v/y//L/8f/v/+//7//v/+7/
7v/v/+//8P/w//D/7//t/+3/7P/s/+3/7f/t/+3/7f/t/+z/6//p/+r/6//r/+v/6//r
/+v/6//r/+r/6v/s/+z/7P/s/+//7f/t/+r/6P/o/+j/6P/q/+r/6v/r/+n/6P/o/+j/
6P/p/+n/6f/r/+v/7f/t/+3/7f/t/+7/7v/u/+7/8P/v/+//8P/w//P/8//z//P/8v/0
//b/9v/z//P/8//0//f/+P/5//n/+f/5//f/9//3//f/9//2//X/9f/0//T/8f/v/+//
7P/s/+z/6//q/+n/6f/n/+f/5f/k/+T/5P/i/+L/4v/i/+P/4//j/+X/4//h/9//4P/h
/+b/6//z/wMAHAA+AGkAnwDXAAYBMgFcAY8BwQHdAeAB1gG7AYYBSQEHAbsAcgA0AAMA
6f/f/9H/x//B/8H/x//L/9D/1f/e/+X/6v/p/+f/5//l/+X/5//n/+f/6P/o/+r/6v/q
/+n/6f/q/+r/6v/r/+v/6//p/+n/6f/p/+f/6P/o/+j/6P/o/+j/6f/p/+n/6f/p/+n/
6f/p/+r/6f/p/+n/6f/q/+r/6v/q/+r/6v/r/+v/7P/s/+z/7f/v//D/8f/y//H/8f/w
/+//8f/z//T/9f/1//b/9v/2//j/+f/6//r/+f/7//z//f/9//7//v/+/wAAAgAEAAQA
AwAEAAQABAAIAAkACgALAAkACQAKAAsADAAMAAoACgAKAAoACgAKAAoACQAJAAgACgAK
AAoACgAMAAwADAAKAAgABwAHAAcACQAHAAYABAAGAAUAAwACAP///P/7//r/+f/5//j/
+P/2//X/8v/y//H/8P/w/+//7//v/+7/7f/r/+v/6f/p/+n/6f/p/+n/6f/o/+j/6P/o
/+j/6P/o/+j/6P/p/+n/6f/p/+j/6P/r/+v/6//r/+r/6v/q/+r/6//r/+v/6//r/+z/
7P/s/+3/7f/t/+3/7f/u/+7/7v/u/+7/7//v/+//8P/w//D/8//z//P/8//y//H/8P/v
//H/8f/x//H/8f/x//L/8v/v/+//7//v//D/8f/y//L/7v/u/+7/7v/u/+7/7v/t/+v/
6//r/+v/7P/s/+3/7f/s/+z/7P/r/+n/6f/o/+j/6//r/+v/6//p/+n/6P/n/+X/5v/n
/+f/5//n/+f/5//p/+n/6P/o/+j/6P/o/+j/5//n/+f/5//m/+X/5f/l/+j/5//o/+b/
5v/m/+b/6P/o/+j/6f/n/+b/5v/m/+b/5//n/+f/5//n/+n/6f/p/+n/6f/q/+r/6v/q
/+z/7f/t/+7/7v/v/+//7//v//D/8v/0//T/8f/x//H/8v/0//b/+P/5//n/+f/3//f/
9//3//f/9v/3//f/9v/2//P/8f/x/+7/6v/q/+n/6P/n/+f/5f/l/+X/5P/k/+T/5v/m
/+b/5v/j/+P/4//j/+P/4//h/+L/4//k/+n/8/8DABgAMgBdAJMAywD+ACoBVgGHAbcB
3wHsAeQBzQGeAWEBIwHZAIwASgATAO//4f/X/8n/w//F/8n/0f/U/9n/3v/l/+r/6//p
/+n/5//n/+f/5//n/+j/6P/q/+r/6v/n/+f/6P/o/+r/6//r/+v/6//r/+v/6//r/+z/
7P/s/+z/7P/s/+3/7f/t/+3/7f/t/+3/7f/u/+3/7f/t/+3/7v/u/+7/7v/w//D/8f/x
//D/8P/w//H/8f/y//P/9P/0//X/9f/1//X/9//4//n/+f/6//r/+v/6//v//P/8//3/
//8AAAEAAQACAAIAAgACAAQABgAGAAcACAAIAAgACAAJAAoACwANAA0ADgAPAA4ADgAM
AAwADgAOAA4ADgAMAAsACwAKAAoACgAKAAoACgAKAAoACAAIAAcABwAHAAcABQAEAAIA
BAADAAEAAAD///z/+//6//j/9//1//T/9P/z//D/8P/x//D/8P/v/+3/7f/s/+v/6//r
/+n/6f/p/+n/6f/p/+f/5v/m/+b/5v/m/+b/5v/m/+b/5//n/+f/5//m/+b/6P/p/+r/
6//r/+r/6f/o/+n/6f/p/+n/6//s/+z/7P/r/+v/6//r/+3/7v/u/+7/7v/u/+//7//t
/+7/7v/u//H/8f/x//H/7//v/+//7//v/+//7//v/+//7//w//D/7f/t/+3/7f/t/+3/
7f/s/+r/6v/q/+r/6v/q/+r/6f/r/+v/6//r/+r/6v/r/+v/6v/q/+r/6f/n/+f/5v/m
/+n/6f/p/+n/6f/o/+b/5v/m/+b/6P/o/+j/6f/n/+b/5v/m/+b/5//n/+f/6f/p/+v/
6//r/+v/6//s/+r/6v/q/+z/7f/t/+7/7v/v/+//7//v//D/8v/0//T/8f/x//H/8v/1
//b/9//3//f/9//1//X/9f/1//X/9P/1//X/9P/0//D/7f/s/+j/6P/o/+f/5v/l/+X/
4//j/+H/4P/g/+D/4P/g/+D/4P/f/9//4f/h/9//3f/f/+D/4f/i/+f/8f///xoAQABt
AJ0A0QACASwBVgGHAbUB0QHUAcgBqwF2ATkB9QCnAF4AJADz/9n/0f/F/7n/tf+3/73/
w//E/8v/1P/Z/9z/3//d/93/2//b/9v/2//b/9z/3P/e/97/3v/b/9v/3P/c/9z/3f/d
/93/3f/d/93/3f/f/+D/4P/g/+D/4P/g/+H/4f/h/+H/4f/h/+H/4f/i/+P/4//j/+P/
5P/k/+T/5P/k/+T/5f/l/+T/5P/k/+X/5f/m/+f/6P/o/+n/6f/p/+v/7f/u/+//7f/u
/+7/7v/u/+//8P/w//P/9f/2//f/+f/6//r/+v/8//7/AAAAAAMABAAEAAQABQAFAAUA
BQADAAMABAAFAAgACAAGAAYABgAGAAYABgAGAAUABQAEAAIAAgACAAIAAwAEAAUABAAE
AAMAAwADAAIA///9//r/+v/5//f/9v/z//D/7//u/+//7//u/+7/7P/r/+j/6P/l/+T/
5P/j/+X/5f/k/+P/4f/h/9//3//h/+H/4f/h/9//3v/e/97/4P/g/+D/4P/g/+D/4f/h
/+H/4f/g/+D/4f/h/+H/4f/i/+L/4v/i/+X/5f/l/+X/5f/m/+b/5v/l/+X/5f/l/+f/
6P/o/+j/5v/m/+f/5//p/+r/6v/q/+3/7f/t/+3/6//r/+v/6//r/+v/6//r/+v/6//s
/+z/6//r/+v/6//p/+n/6f/o/+j/6P/o/+j/6v/q/+r/6f/n/+f/5//n/+b/5v/n/+f/
6P/o/+j/5//n/+f/5v/m/+f/5//n/+f/5//m/+b/5v/m/+b/6P/o/+j/6f/n/+b/5v/m
/+b/5//n/+f/6f/p/+v/6//r/+v/6//s/+r/6v/q/+z/7//v//D/8P/x//H/8f/x//D/
8v/0//T/8v/x//D/8P/x//L/8//z//H/8f/v/+//7//v/+//7v/v/+//7v/u/+n/5//n
/+T/4v/i/+H/4P/f/9//3f/d/9v/2v/a/9r/3P/c/9z/3P/b/9n/2f/Z/9f/2f/Z/9r/
2//c/9//6f///xYANABjAJkA0QAGATIBXgGRAcMB4QHmAdoBvwGMAU0BCQG9AHIAMgD9
/9//1f/L/7//t/+5/8H/x//K/9H/2v/d/+D/4//j/+P/4f/h/+H/4f/h/+L/5P/m/+b/
5v/l/+X/5v/m/+b/5//n/+f/6f/p/+n/6f/p/+r/6v/q/+z/7P/s/+3/7P/r/+r/6f/r
/+v/6//s/+v/6//r/+v/7P/s/+z/7P/u/+7/7//v//D/8P/w//H/8f/y//P/9P/0//X/
9f/1//f/+f/6//v//f/+//7//v/+////AAAAAAEAAwAEAAUABQAGAAYABgAHAAoADQAO
AA8AEAAQABAAEAARABIAEwATABMAFAAVABYAFgAUABQAFAAUABQAFAAUABMAEwASABIA
EgASABIAFAAUABQAEgAUABMAEwATABEADwAOAAwADQANAAwADAANAAoACQAIAAQAAwAB
AAAAAAD///z//P/9//z//P/7//3//f/8//v/+v/5//b/9f/3//f/9//3//n/+P/4//j/
9v/2//b/9v/4//j/+f/5//f/9//2//b/+P/5//r/+//6//r/+v/6//3//f/9//3//f/+
//7//v8BAAEAAQABAAMABAAEAAQAAwACAAIAAQADAAQABAAEAAMAAwADAAMABQAFAAUA
BQAFAAUABQAFAAMAAwAEAAQAAwADAAMAAwADAAMAAwACAAAAAAAAAAAAAgACAAIAAQAB
AAEAAQABAP7//v//////AAAAAAAA///9//3//P/8//3//f/9//3/+//7//r/+f/5//r/
+v/6//r/+v/8//z//P/9//v/+v/6//r/+//9//7////+//3//v/9/////////wAAAgAC
AAIABAADAAMABAAEAAcABwAHAAcABwAIAAkACAAIAAkACgAMAA8AEAARABEAEAAPAAwA
CwAMAA0ADgAOAAsACwAKAAoABwAFAAUAAgAAAAAA///+//3//f/7//v/+//6//r/+v/4
//j/+P/4//n/+f/5//f/9//1//X/+P/9//7/BQARACUAPgBiAJUAzwAHATQBYgGWAckB
9QEHAgIC7gHHAYwBUQENAb8AdgA8ABEA+//v/+P/3f/b/9//6f/t/+7/8//8/wMABAAD
AAEAAQD/////AQABAAEAAgACAAQABAAEAAUABQAGAAYACAAJAAkACQAIAAcABgAFAAcA
CAAIAAgABgAGAAYABwAJAAkACQAJAAkACQAJAAoACQAJAAkACQAMAAwADAAMAAwADAAN
AA0ADgAOAA4ADwARABIAEwAUABQAFQAVABUAFQAXABgAGQAXABgAGAAYABwAHQAeAB4A
IQAjACQAJQAmACYAJQAkACUAKAArACwAKwAsACwALAAuAC8AMAAxADEAMQAyADMANAA0
ADIAMgAyADIAMgAyADAALwAvAC4AMAAwADAAMAAwADAAMAAuAC4ALQAtAC0ALwAtACwA
KgApACcAJAAiACIAIAAgACAAHgAdABsAGgAaABkAFgAWABcAFgAWABUAEwATABIAEQAT
ABMAEQARABEAEQARABEAEQAQABAAEAAQABAAEAAQABIAEgATABMAEQARABAAEAARABEA
EQARABQAFAAUABQAFQAVABUAFQAVABYAFgAWABkAGQAZABkAFwAYABgAGAAYABgAGQAZ
ABoAHAAdAB4AHgAdABwAGwAdAB0AHQAdAB0AHQAdAB0AHQAdAB4AHgAdAB0AHQAdABsA
GwAbABoAGgAaABoAGgAYABgAGAAXABgAGQAaABsAGAAYABkAGQAWABYAFgAVABcAFwAW
ABYAFQAVABUAFQAXABcAFgAYABYAFgAWABYAFAAUABQAFQAXABYAFgAWABYAFwAXABcA
FQAVABcAFwAZABkAGQAaABgAGAAYABoAHQAdAB4AHgAhACEAIQAhACAAIgAkACQAJQAl
ACUAJgAlACYAJwAnACkAKQAnACcAKQApACkAKAAmACUAIwAiAB8AHQAdABoAGgAaABkA
GAAXABcAFQAVABUAFAAUABQAFAAUABQAFAAVABUAFwAVABEADQANABAAFQAYAB0AJQA3
AFAAcACbANMACQE6AWoBmgHLAfsBGQIcAg4C8QG6AXsBOwHxAKgAagA5AB8AEwAFAPn/
9//7/wMACQAKAA8AFgAZABoAHwAfAB8AHQAdAB0AHQAdAB4AHAAeAB4AHgAeAB8AIQAi
ACAAIQAhACEAIwAjACMAIwAjACQAJAAkACQAJAAkACUAJwAnACcAJwApACkAKQAqACkA
KQApACkAKgAqACoAKgAsACwALQAtADAAMAAwADEALwAwADEAMgA0ADUANQA1ADMANQA2
ADcANwA4ADgAOAA8AD0APgA+AD8AQQBCAEMARQBGAEYARgBGAEgASgBKAEsATABMAEwA
TgBPAFAAUQBPAE8AUABRAFIAUgBQAFAATgBOAE4ATgBQAE8ATwBOAFAAUABQAFAAUABQ
AFAATgBOAE0ATQBNAE0ASwBKAEgASgBJAEcARgBHAEQAQwBCAEAAPwA9ADwAOgA5ADYA
NgA5AA==
         </WaveFormData>
      </LeadData>
      <LeadData>
         <LeadByteCountTotal>10000</LeadByteCountTotal>
         <LeadTimeOffset>0</LeadTimeOffset>
         <LeadSampleCountTotal>5000</LeadSampleCountTotal>
         <LeadAmplitudeUnitsPerBit>4.88</LeadAmplitudeUnitsPerBit>
         <LeadAmplitudeUnits>¦ÌV</LeadAmplitudeUnits>
         <LeadHighLimit>2147483647</LeadHighLimit>
         <LeadLowLimit>268435456</LeadLowLimit>
         <LeadID>V6</LeadID>
         <LeadOffsetFirstSample>0</LeadOffsetFirstSample>
         <FirstSampleBaseline>0</FirstSampleBaseline>
         <LeadSampleSize>2</LeadSampleSize>
         <LeadOff>FALSE</LeadOff>
         <BaselineSway>FALSE</BaselineSway>
         <ExcessiveACNoise>FALSE</ExcessiveACNoise>
         <MuscleNoise>FALSE</MuscleNoise>
         <LeadDataCRC32>1938169944</LeadDataCRC32>
         <WaveFormData>
6P/o/+j/6P/o/+j/6P/o/+f/5v/l/+T/5//q/+3/8P8GABoALgBCAGEAgACfAL4A3QD6
ABcBNAEpAR4BEwEIAd8AtgCNAGQASgAyABoAAgD6//L/6v/i/+P/5P/l/+b/6f/q/+v/
7P/q/+r/6v/q/+z/7P/s/+z/7P/s/+z/7P/s/+z/7P/s/+z/7P/s/+z/6v/q/+r/6v/s
/+z/7P/s/+r/6v/q/+r/7f/u/+//8P/u/+7/7v/u/+z/7P/s/+z/7v/u/+7/7v/u/+7/
7v/u/+7/7v/u/+7/8P/w//D/8P/w//D/8P/w//L/8v/y//L/9P/0//T/9P/2//b/9v/2
//b/9v/2//b/+P/4//j/+P/6//r/+v/6//z//P/8//z//f/+////AAACAAIAAgACAAIA
AgACAAIAAgACAAIAAgACAAIAAgACAAIAAgACAAIABAAEAAQABAAEAAQABAAEAAIAAgAC
AAIA///+//3//P/+//7//v/+//v/+v/5//j/9//2//X/9P/y//L/8v/y//D/8P/w//D/
8P/w//D/8P/w//D/8P/w/+7/7v/u/+7/8P/w//D/8P/u/+7/7v/u//D/8P/w//D/7v/u
/+7/7v/w//D/8P/w//D/8P/w//D/8P/w//D/8P/y//L/8v/y//T/9P/0//T/9P/0//T/
9P/0//T/9P/0//T/9P/0//T/9P/0//T/9P/0//T/9P/0//T/9P/0//T/9P/0//T/9P/y
//L/8v/y//T/9P/0//T/8v/y//L/8v/w//D/8P/w//L/8v/y//L/8P/w//D/8P/w//D/
8P/w//D/8P/w//D/8P/w//D/8P/u/+7/7v/u/+7/7v/u/+7/7v/u/+7/7v/u/+7/7v/u
/+7/7v/u/+7/7v/u/+7/7v/s/+z/7f/t/+//7v/u/+7/7v/u/+7/7v/t/+3/7f/u/+7/
7//v/+//7//v//H/8f/x//H/8v/y//P/8//0//X/9v/2//j/+f/7//v/+//9//v//P/9
//7/AAAAAP7//v/8//v/+//6//j/+P/2//X/9f/1//L/8P/u/+7/7P/r/+3/7P/s/+v/
6//q/+r/6v/o/+j/6P/o/+n/6f/n/+b/5f/j/+H/4//l/+X/5v/t//X/AgAZADgAWQB3
AJMAswDVAPgAGwE1AUABQAEyAREB5gC5AIsAYwBEACkAFAADAPT/6f/k/+P/4//l/+f/
5v/o/+j/6f/p/+v/6//q/+r/6f/n/+b/5f/n/+j/6P/o/+j/6P/o/+j/6P/o/+j/6P/o
/+j/6P/o/+j/6P/o/+j/6P/o/+n/6f/r/+v/6//r/+n/6f/p/+j/6v/r/+v/6//p/+r/
6v/q/+n/6f/p/+n/7P/s/+z/7f/t/+3/7v/u/+//7//v/+//7v/u/+7/7v/u/+7/7//v
/+//8P/w//D/8P/y//L/8v/z//T/9f/1//T/9P/1//b/9//3//f/+f/7//z//P/9//v/
/P/8//3////////////+//7//v/+//7//v/+//7/AAAAAAEAAQD//////////wEAAgAC
AAIAAAD+//7//v/9//3//f/7//n/+f/4//f/9v/1//P/8v/z//L/8v/y//D/7//v/+7/
8P/u/+3/7P/u/+7/7v/v/+3/7f/t/+3/7P/r/+v/6//r/+r/6v/r/+r/6v/p/+n/6//r
/+z/7f/r/+v/6//s/+z/7P/q/+r/7P/s/+3/7v/s/+z/7P/s/+7/7v/v/+//7f/u/+//
7//w//D/7//v//D/8P/w//H/8P/w//D/7//x//H/8P/w/+//7//v/+//8f/x//H/8f/x
//H/8f/y//L/8v/y//H/8v/w//D/8P/u//D/8P/v/+//7//v/+//7f/t/+7/7v/s/+z/
6//q/+r/6//s/+3/7f/t/+7/7//t/+3/7f/s/+7/7//v//D/7f/s/+v/6v/s/+z/7P/s
/+z/7P/s/+3/7f/r/+r/6v/q/+r/6v/q/+r/6//r/+3/7P/s/+z/6//q/+n/6P/r/+v/
6//s/+z/7f/t/+3/7f/t/+//7//x//H/8v/y//H/8f/y//P/9P/0//b/9//5//n/+f/7
//n/+v/7//z//P/8//r/+v/6//n/+f/4//j/+P/2//X/8//z//D/7v/q/+r/6P/n/+n/
6P/o/+f/5f/k/+T/5P/l/+b/5//o/+X/5f/j/+D/3f/d/9//4f/h/+P/6P/v//n/CgAh
AEIAYQB/AJ0AvQDhAAYBKwE/AUYBQgEsAQcB3ACtAHsAVQA4AB0ACgD7/+7/5//i/9//
4f/j/+X/5P/k/+b/5//p/+n/6f/o/+j/5v/l/+X/5f/l/+b/5v/m/+b/5v/m/+b/5v/m
/+b/5v/m/+b/5v/m/+T/5P/k/+T/5v/m/+f/5//n/+f/5//n/+X/5f/l/+T/5v/n/+f/
5//n/+j/6P/o/+n/6f/p/+n/6P/o/+j/6f/r/+v/7P/s/+3/7f/t/+3/7P/s/+z/7P/s
/+z/7f/t/+//8P/w//D/8P/y//L/8v/1//b/9//3//b/9v/3//j/+f/5//n/+//9//7/
/v////z//P/7//v//P/9//7////+//7//v/+/wAAAAAAAAAA/v/+//////8AAAEAAgAD
AAIAAgABAAAAAAD+//7//v/////////9//3//f/8//v/+P/3//X/9P/2//T/8//y//H/
8f/y//L/8v/w/+//7v/u/+7/7v/v/+3/7f/t/+3/7//v//D/8f/v/+7/7v/v//D/8P/v
/+//8f/x//L/8//y//H/8P/w//L/8v/w//D/8P/w//H/8v/0//T/9P/0//T/9P/1//X/
8//0//X/9f/2//b/9f/1//T/9P/0//X/+P/4//j/9//5//n/+P/4//f/9//3//f/+f/5
//n/+f/3//f/9//4//j/+P/4//f/+P/2//b/9v/0//b/9v/1//X/9f/1//X/9f/1//b/
9v/4//j/9//2//f/9//3//f/9f/1//b/9//3//f/9//2//T/9f/1//b/9v/2//b/9v/2
//b/9v/2//T/9P/0//X/9f/2//b/9v/2//b/9P/0//X/9f/1//T/9P/0//T/9P/0//T/
9//3//f/+P/2//f/9//3//n/+f/7//v/+//7//z//P/7//v//P/9//7//v8AAAEAAwAD
AAMABQADAAQABQAGAAgACAAGAAYABgAFAAUABAAEAAQAAgABAAEAAQD+//z/+P/4//b/
9f/3//b/9v/1//X/9P/0//T/9P/0//T/9P/1//P/8//y/+//7f/t/+//8f/z//T/9f/9
/wgAGQAyAFMAdwCXALUA1QD4AB8BPwFOAVQBTgE3ARAB5wC5AIcAZABHACwAGQAKAP3/
9v/x/+//8f/x//D/8v/0//f/+//5//n/+P/4//b/9f/1//X/9f/2//b/9v/2//b/9v/2
//b/9v/2//b/+P/4//j/+P/2//b/9v/2//T/9P/1//X/9//3//f/9//1//X/9f/0//X/
9//4//n/+P/4//f/9v/3//f/9//3//r/+v/6//v/+f/5//r/+v/7//v/+//7//z//P/8
//z//P/8//3//f///wAAAAAAAP7/AAAAAAAAAwAEAAUABQACAAIAAwAEAAcABwAHAAkA
CQAKAAoACwAJAAoACgALAAwADQAOAA8ADgAOAA4ADgAOAA4ADgAOABAAEAARABEADwAP
AA8ADwARABIAEgASABAADgAOAA4ADgAPABAADwANAA0ADAALAAoACQAHAAYABwAGAAYA
BgAGAAUABQAEAAYABAADAAIAAAAAAAAAAQABAAEAAQABAAIAAQABAAEAAQAAAAAAAQAA
AAAA//////////8AAAEAAQABAAEAAgACAAIAAAAAAAAAAAABAAIAAgACAAIAAgACAAIA
AwADAAEAAgADAAMAAwAEAAQABQAEAAQABAAFAAQABAAEAAMABAAFAAUABgAFAAUABQAF
AAUABQAFAAUABQAFAAUABgAGAAYABgAFAAYABAAEAAQAAgAEAAQAAwAFAAUABQAFAAQA
AwADAAIAAgACAAEAAAAAAAEAAgADAAEAAQACAAMAAQABAAEAAAAAAAEAAQACAAAAAAAA
AAAAAAAAAAAAAAD+/wAAAAAAAAAAAAAAAAEAAQD///7//v/+/wAAAAAAAAAAAQABAAEA
AgACAAMAAwADAAUABQAHAAcABQAFAAYABgAJAAkACgALAAsACgALAAsACwALAAsADQAO
ABAAEgAUABIAEgAQABAAEgARABEAEAAQABAADgANAAsACwAIAAYABAAEAAIAAQABAAAA
AAD//////v/+//7//P/8//z//P/9//3/+//8//3/+//3//f/9f/1//j/+/8FABIAIwA8
AFsAeQCXALEAzwD0ABcBOwFQAVYBUAE5ARQB5wC7AI8AagBLADIAIQASAAUA/P/3//n/
/f/9//7//v/+/wEAAQAAAP///f/8//3//f/+/////f/+//7//v/8//z//P/8//7//v/+
//7//P/8//z//P/+//7//v/+//7//v///////f/9//3//f/////////+//z//f/9//3/
//8AAAAAAAD9//3//f/9/wAAAAAAAAEAAQABAAIAAgABAAEAAQABAAIAAgACAAIABAAE
AAUABQADAAQABAAEAAQABgAGAAYABQAGAAcABwAHAAgACgAMAA0ADQANAA8ADQAOAA4A
DwAPABAAEAARAA8ADwAPAA8AEgASABIAEgASABIAEgASABIAEgATABMAEwATABMAEwAR
ABIAEgASABQAEgASABIAEQARABEADwANAA0ADAALAAsACwAKAAoACgAIAAcABgAGAAUA
BQAEAAQAAgABAAAAAgACAAIAAwABAAEAAQABAAAA////////AQAAAAAAAQAAAAAA////
//////8AAAEAAQABAAEAAgACAAIAAAAAAAIAAgADAAQAAgACAAIAAgACAAIAAwADAAMA
BAAFAAUABAAEAAMAAwAEAAQABAAFAAYABgAGAAUABwAHAAYABgAHAAcABwAHAAUABQAF
AAUABgAHAAgACgAJAAgABwAFAAQAAgACAAIABAAGAAYABQADAAMAAwADAAMAAwAEAAQA
BAAEAAMAAgABAAEAAQABAAEAAQACAAMAAQABAAEAAAAAAAEAAQACAAIAAgACAAIAAAAA
AAAAAAAAAAAAAAAAAAAAAAAAAAAAAAABAAEAAQAAAAAAAAD+//7//v/+/wEAAQABAAIA
AAABAAEAAQADAAMABQAFAAUABQAGAAYABQAFAAYABwAJAAoADQAPAA4ADQAMAA0ADwAQ
ABEAEgAQABAADgAOAA4ADQANAAwADAAMAAoACQAHAAcABAACAP7//v/8//v//f/8//z/
+//5//j/+P/4//r/+v/6//r/+//5//n/9v/1//P/9f/1//X/9f/4////BwAWACsASgBt
AI0AqQDFAOUACAErAUcBVAFUAUYBIQH2AMsAnQBzAFIANwAiABEAAgD7//j/8//x//X/
9//2//j/+P/5//v/+f/5//j/+P/4//f/9//3//n/+v/6//r/+P/4//j/+P/6//r/+v/6
//j/+P/4//j/+P/4//j/+P/6//r/+//7//r/+f/4//f/9//3//f/9v/4//n/+f/5//f/
+P/4//j/+f/5//n/+f/6//r/+v/7//r/+f/5//j/+//7//v/+//8//z//P/8//z//P/9
//3//f/+//7//v8AAAIAAgACAAEAAgADAAMAAgACAAMABAAHAAcABwAJAAgACAAHAAcA
CQAKAAoACwALAAsACwALAAoACgAKAAoADAAMAAwADAAKAAoACwALAA0ADQANAA0ACwAM
AAwADAAOAAwADAAMAA0ADQANAAsABwAHAAYABQAFAAUABAAEAAQAAgABAAAAAAD/////
/v8AAP7//f/8//z//P/8//3/+//7//v/+//8//v/+//7//v/+v/6//v//P/8//v/+//5
//n/+v/7//v/+//7//z//P/8//r/+v/6//r/+//8//7//v/+//7//P/8//3//f/7//z/
/f/9//3//v/+///////+//3//f8AAAAAAAD////////+//7////////////9//3//f/9
//3//f/9//7/AAAAAP7///8AAP3//P/7//r//P/8//3//f/9//z//P/8//7//v/+//7/
////////AAD+//////////////8BAAEAAQABAAIAAgADAAMABAAFAAYABgAIAAkACAAH
AAYABwAJAAoACwAMAAoACgAIAAgACAAHAAcABgAGAAYABAADAAEAAQD+//z/+P/4//b/
9f/3//b/9v/1//X/9P/0//T/9v/2//b/9v/z//P/8f/y//P/8f/v//H/8f/t//D/9///
/w4AIwA8AF0AfwCdALkA2QD8ACEBQQFOAU4BQgElAfwAzwCfAHUAUgAzAB4AEQACAPP/
7P/r/+v/6f/p/+7/8v/0//X/9f/z//P/8v/y//L/8f/x//H/8//0//T/9P/y//L/8v/y
//T/9P/0//T/8v/y//L/8v/0//T/9P/0//T/9P/1//X/8//z//P/8//1//X/9f/0//T/
9f/1//X/9f/2//b/9v/1//X/9f/1//T/9P/0//X/9//3//j/+P/3//f/9//3//j/+P/4
//j/+P/4//n/+f/5//r/+v/6//z//v/+//7//f/+//////8AAAAAAQACAAMAAwADAAUA
AwAEAAQABQAHAAgACAAJAAcABwAHAAcACAAIAAgACAAIAAgACAAIAAgACAAJAAkACQAJ
AAkACQAHAAgACAAIAAYABAAEAAQAAwADAAMAAQD//////v/9//3//f/8//z//P/6//n/
+P/4//f/9//2//f/9v/2//b/9P/0//T/9f/1//X/9f/1//b/9f/1//X/8//y//L/8//2
//b/9f/1//P/8//0//X/9f/1//X/9v/2//b/9P/0//T/9P/1//b/9v/2//b/9v/2//b/
9//3//f/+P/5//n/+P/4//f/9//4//j/+P/5//z//P/8//v/+f/5//j/+P/7//v/+//7
//n/+f/5//n/+f/5//n/+v/6//r/+v/5//j/9v/2//b/9P/2//b/9f/1//X/9f/1//X/
9f/2//b/9v/2//X/9P/z//P/8//z//P/8//0//X/8//z//P/8v/y//P/8//0//T/9P/0
//T/8v/y//L/8v/0//T/9P/1//X/9//3//L/8P/w//D/8P/y//L/8//z//H/8P/w//D/
8v/y//L/8v/z//P/8//0//T/9f/1//X/9f/1//f/9//3//f/+P/4//n/+f/6//v/+v/6
//z//f/9//3//f//////AAABAAIAAgACAAAAAAAAAP/////+//7//v/8//v/+f/5//b/
9P/z//T/8//z//H/8P/w/+//7//u/+7/7v/s/+z/7P/s/+3/7f/t/+7/7f/r/+n/5//n
/+n/7P/v//n/CAAdADYAVwB3AJMArwDPAPIAGQE1AT4BQgE4ARcB7gDBAJEAaQBIAC0A
GgALAPr/8f/q/+X/4//l/+X/6P/s//D/8f/v/+3/7f/s/+z/7v/t/+3/7f/t/+7/7v/u
/+7/7v/u/+7/7v/u/+7/7v/s/+z/7P/s/+z/7P/s/+z/7P/s/+3/7f/r/+v/6//r/+3/
7f/t/+z/6v/r/+v/6//r/+z/7P/s/+3/7f/t/+3/7P/s/+z/7f/v/+//8P/w//D/7//u
/+3/8P/w//D/8P/w//D/8f/x//H/8v/y//L/8v/0//T/9P/z//T/9f/1//X/9v/4//r/
+f/5//n/+//9//7//v////3//v/+//////////////8AAAAAAAAAAP7//v/+//7//v/+
//////8AAAEAAgADAAEAAgACAAIAAgAAAAAAAAABAAEAAQD///3//f/8//v//f/9//z/
/P/7//j/9v/0//P/8//0//T/9v/0//P/8v/w//D/8P/x//H/8f/x//H/8P/v/+//7//x
//D/8P/x//D/8P/v/+//8f/x//L/8//x//H/8f/y//L/8v/w//D/8v/y//P/9P/y//L/
8v/y//L/8v/z//P/8//0//X/9f/y//L/8f/x//P/9P/1//f/+P/4//j/9//1//X/9P/0
//f/9//3//f/9//3//f/9//2//X/9P/0//b/9v/2//X/9P/y//L/8v/y//T/9P/z//H/
8f/x//H/8//z//T/9P/y//L/8f/w//H/8f/x//H/8//z//T/9f/0//P/8v/w/+7/7//v
//D/8P/w//D/8P/w//D/8P/w//L/8v/y//P/8v/x//D/7//v/+7/7v/v/+//8f/y//H/
8P/v/+7/7//w//L/8//y//D/7//u//D/8P/w//D/8f/x//H/8v/w//H/8f/x//P/8//1
//X/8//z//T/9P/1//X/9v/3//j/+P/6//v/+f/5//n/+//8//7/AAACAAIAAgAAAAAA
AAD//////v/+//7//P/7//n/+f/2//T/8v/y//D/7//u/+z/6//p/+v/6v/q/+r/7P/s
/+z/7P/p/+f/6f/q/+n/6f/n/+f/5f/l/+j/6//z/wAAEQAsAE0AbQCLAKcAxQDmAAsB
LQFAAUYBPgEhAfgA0QCjAHUAUgA1ABwADQAAAPP/6P/n/+f/5//l/+b/6v/s/+//7f/r
/+v/6v/q/+r/6f/p/+n/6//s/+z/7P/q/+r/6v/q/+z/7P/s/+z/6v/q/+r/6v/q/+r/
6v/q/+r/6v/r/+v/6//r/+v/6//t/+3/7f/s/+r/6//r/+v/6//s/+z/7P/t/+3/7f/t
/+z/7P/s/+3/7f/t/+7/7v/t/+3/7f/t//D/8P/w//D/8v/y//P/8//x//L/8v/y//L/
9P/0//T/8//0//X/9f/2//b/9//4//n/+f/5//v/+f/6//r/+//7//z//P/9//3//f/9
//3//v/+//7//v/+//7//v/+//7//v//////AQABAAEAAQD//wAAAAAAAAAA/v/+//7/
/////////f/7//v/+v/5//v/+//6//r/+P/2//X/9P/z//P/9P/0//T/8v/x//D/8v/y
//L/8//x//H/8f/x//D/7//v/+//7//u/+7/7//w//D/7//v/+//7//w//H/8f/x//H/
8v/y//L/8P/w//L/8v/z//T/8v/y//L/8v/y//L/8//z//P/9P/1//X/9P/0//P/8//0
//T/9P/1//j/+P/4//f/9f/1//T/9P/3//f/9//3//X/9f/1//X/9f/1//X/9v/2//b/
9v/1//T/8v/y//L/9P/2//b/9f/z//P/8//z//P/8//0//T/9P/0//P/8v/x//H/8f/x
//P/8//0//X/9f/0//P/8v/x//D/8v/y//P/8//z//L/8v/y//L/8v/y//L/9f/1//X/
9v/0//X/9f/1//X/9f/3//f/9//3//j/+P/5//n/+v/7//z//P/+/////f/9//3///8A
AAIABAAGAAYABgAEAAQAAgABAAEAAAACAAIAAAD///v/+//4//b/9v/2//T/8//x//D/
8P/v/+//7v/u/+7/7v/u/+7/7v/t/+3/7//u/+v/6//t/+v/6//r/+z/7//5/wgAIQA+
AFkAdQCVALEAywDuABMBLwE8AT4BMgEPAeYAuQCJAF0AQAAnABIAAwD2/+v/5v/h/+H/
4//h/+L/6P/q/+v/6//p/+n/6P/o/+r/6f/p/+n/6f/q/+r/6v/p/+j/5//m/+j/6P/o
/+j/6P/o/+j/6P/q/+r/6v/q/+r/6v/r/+v/6f/p/+n/6f/p/+n/6f/o/+r/6//r/+v/
6//s/+z/7P/t/+3/7f/t/+z/7P/s/+3/7f/t/+7/7v/t/+3/7f/t//D/8P/w//D/8P/w
//H/8f/x//L/8v/y//T/9v/2//b/9//4//n/+f/4//j/+f/6//3//f/9/////v/+//3/
/f/9//7//v///wEAAQABAAEAAAAAAAAAAAACAAIAAgACAAAAAAABAAEAAwADAAMAAwAD
AAQABAAEAAIAAAAAAAAAAQABAAEA///7//v/+v/5//v/+//6//r/+v/4//f/9v/0//P/
8//y//P/8v/y//L/8v/y//L/8//z//P/8//z//H/7//u/+3/7//u/+7/7//w//D/7//v
/+//7//w//H/8f/x//H/8v/y//L/8P/w//L/8v/z//T/9P/0//T/9P/0//T/9f/1//P/
9P/1//X/9v/2//X/9f/2//b/9v/3//j/+P/4//f/9//3//b/9v/1//X/9f/1//X/9f/1
//X/9f/1//X/9v/2//b/9v/1//T/8v/y//L/9P/2//b/9f/z//P/8//z//P/8//0//T/
8v/y//H/8P/x//H/8f/x//H/8f/y//P/8//w//L/8v/y//L/8v/y//P/8//x//D/8P/w
//D/8P/w//D/8//z//P/9P/0//X/9f/1//P/8//1//X/9f/1//b/9v/3//f/+P/5//j/
+P/6//v/+v/5//j/+f/5//r/+//8//r/+v/4//j/+P/3//f/9v/4//j/9v/1//H/8f/u
/+z/6v/q/+j/5//n/+b/5v/l/+P/4v/i/+L/5P/k/+T/5P/h/9//4f/e/9//4f/h/9//
3f/b/9z/4//v//7/DwAsAEsAbQCLAKkAyQDsABEBLQE8AUABNgEXAe4AwwCTAGcARAAp
ABIAAQD0/+f/3v/b/9v/3f/f/+L/5P/k/+f/5//l/+X/5P/k/+b/5f/l/+X/5f/m/+b/
5v/k/+T/5P/k/+T/5P/k/+T/5v/m/+b/5v/m/+b/5v/m/+b/5v/n/+f/5//n/+f/5//p
/+n/6f/o/+b/5//n/+f/5//o/+j/6P/p/+n/6f/p/+r/6v/q/+v/6//r/+z/7P/r/+v/
6//r/+7/7v/u/+7/8P/w//H/8f/v//D/8P/w//L/9P/0//T/8//0//X/9f/1//b/+P/6
//n/+f/5//v/+f/6//r/+//7//z//P/9//3//f/9//3//v/+//7//v/8//z//P/8//7/
/v////////////////8BAAIAAgACAAAA/v/+//7//////////f/9//3//P/7//n/+f/4
//j/+v/4//f/9v/2//X/9f/0//b/9P/z//L/8P/w//D/8f/x//H/8f/x//L/8f/x//H/
8f/w//D/8f/y//L/8f/x//H/8f/y//P/9f/1//X/9v/0//T/8v/y//T/9P/1//b/9v/2
//b/9v/4//j/+f/5//n/+v/7//v/+f/4//b/9f/3//j/+f/7//r/+v/6//n/+//7//r/
+v/7//v/+//7//v/+//7//v/+f/5//n/+v/6//r/+v/5//r/+P/4//j/+P/6//r/+f/7
//v/+//7//r/+f/5//j/+v/6//n/+P/3//f/9//3//n/+f/6//v/+v/5//j/9v/2//T/
9v/2//b/9v/4//j/+f/5//n/+P/4//j/+P/4//j/+P/3//f/9//4//r/+//7//v/+f/5
//v/+//9//3//v/+//////8AAAEAAAAAAAIAAwAFAAUABQAHAAkACgALAAwACgAKAAgA
CAAKAAkACQAIAAgACAAGAAUAAwADAAAA/v/8//z/+v/5//n/+P/4//f/9//2//b/9v/0
//T/9P/0//X/9f/1//T/8//v/+//8f/z//P/9v///wkAGAAtAEoAbwCPAKsAyQDrABIB
NwFNAVQBUAFAARsB9ADLAJsAcQBQADcAIgARAAQA/f/2//X/9//3//X/9v/6//7//f/9
//v/+//6//r//P/7//v/+//5//r/+v/6//z//P/8//z//P/8//z//P/6//r/+v/6//z/
/P/8//z/+v/6//v/+//7//v/+//7//3//f/9//z//P/9//3//f///wAAAAAAAP3//f/9
//3//v/+//7/////////AAAAAAMAAwADAAMAAgACAAIAAgAEAAQABQAFAAUABgAGAAYA
BgAIAAgACAAHAAgACQAJAAkACgAMAA4ADgANAAwADQANAA4ADgAPAA8AEAAQABEAEwAT
ABMAEwAUABQAFAAUABMAEgARABAAEQASABQAFQATABMAEwATABMAFAAUABQAFgAUABQA
FAARABEAEQAPAA4ADwAPAA8ADQANAAwADAAOAAwACwAKAAoACQAJAAgACAAGAAUABAAF
AAYABwAJAAgABwAGAAUABQAFAAYABwAHAAYABgAHAAgACAAHAAcABwAHAAgACQAJAAkA
CQAKAAoACgAIAAgACAAIAAkACgAKAAoACgAKAAsADAAOAA8ADgAOAA4ADQAOAA4ADQAN
ABAAEAAQABEAEQAQAA8ADQAOAA8ADwAQABEAEQARABEADwAPAA8ADwARABEAEQASABEA
EAAPAA0ADQAMAA0ADgANAA4ADQALAAwADQAOAA8ADQANAA4ADgAMAAwACwAKAAwADQAO
AA8ADgANAA0ADQANAA0ADQAQAA4ADgAOAA4ADAAMAA0ADQAPAA4ADgAOAA4ADgAOAA4A
DwAPAA8AEAAQABEAEQARAA8ADwARABEAEwATABQAFAAVABUAFgAXABgAGAAaABsAHQAd
AB0AHwAfACAAIQAiACIAIgAgACAAIAAfAB8AHgAeAB4AHAAbABkAGQAWABQAEgASABAA
DwAPAA4ADgANAA0ADAAMAAwADAAMAAwADAAPAA8ADwAOAAkABQAHAAkACQALAA4AEQAb
ACoAPQBWAHcAmwC1ANEA8wAYATsBVwFkAWYBWgE7ARAB5QC7AJEAcABTADwALQAgABUA
DgANAA0ADwAPABAAEgAQAA8AEwATABMAEgASABAADwAPAA8ADwAQABAAEAARABIAEwAU
ABIAEgASABIAEgASABIAEgASABIAEgASABIAEgATABMAEwATABMAEwATABMAEwASABQA
FQAVABUAEwAUABQAFAAVABUAFQAVABYAFgAWABcAFwAXABgAGAAZABkAGQAZABoAGgAa
ABoAGgAaABsAGwAdAB4AHgAeABwAHgAeAB4AIQAiACMAIwAiACIAIwAkACMAIwAjACUA
JwAoACgAKQAnACgAKAApACkAKQApACkAKQAoACcAJgAoACgAKAAoACgAKAApACkAKwAr
ACsAKwArACwALAAsACoAKAAoACgAKAApACoAKQApACkAKAAnACUAJQAkACQAJAAiACEA
IAAiAA==
         </WaveFormData>
      </LeadData>
   </Waveform>
</RestingECG>
