# Supplementary material for: Detection of Left Atrial Enlargement Using a Convolutional Neural Network-Enabled Electrocardiogram
Source: Front Cardiovasc Med. 2020 Dec 17;7:609976. doi: 10.3389/fcvm.2020.609976 (PMC7773668; doi:10.3389/fcvm.2020.609976)
Supplement: Supplementary file 1 [file Data_Sheet_1.ZIP › hyp/1802031644_1066_0000000M.XML]

<?xml version="1.0" encoding="Windows-1252"?>
<!DOCTYPE RestingECG SYSTEM "restecg.dtd">
<RestingECG>
   <PatientDemographics>
      <PatientID>1802031644</PatientID>
      <PatientAge>72</PatientAge>
      <AgeUnits>Years</AgeUnits>
      <Gender>Female</Gender>
      <PatientLastName>wurunbi</PatientLastName>
   </PatientDemographics>
   <TestDemographics>
      <DataType>Resting</DataType>
      <Site>1</Site>
      <AcquisitionDevice>MAC55</AcquisitionDevice>
      <Status>Unconfirmed</Status>
      <Priority>Normal</Priority>
      <AcquisitionTime>09:38:51</AcquisitionTime>
      <AcquisitionDate>07-29-2016</AcquisitionDate>
      <CartNumber>1</CartNumber>
      <AcquisitionSoftwareVersion>009C</AcquisitionSoftwareVersion>
      <XMLSourceVersion>MAC5000 v1.0</XMLSourceVersion>
   </TestDemographics>
   <RestingECGMeasurements>
      <VentricularRate>81</VentricularRate>
      <AtrialRate>81</AtrialRate>
      <PRInterval>170</PRInterval>
      <QRSDuration>108</QRSDuration>
      <QTInterval>450</QTInterval>
      <QTCorrected>522</QTCorrected>
      <PAxis>59</PAxis>
      <RAxis>-37</RAxis>
      <TAxis>102</TAxis>
      <QRSCount>13</QRSCount>
      <QOnset>215</QOnset>
      <QOffset>269</QOffset>
      <POnset>130</POnset>
      <POffset>183</POffset>
      <TOffset>440</TOffset>
      <ECGSampleBase>500</ECGSampleBase>
      <ECGSampleExponent>0</ECGSampleExponent>
   </RestingECGMeasurements>
   <Diagnosis>
      <Modality>Resting</Modality>
         <StatementCount>8</StatementCount>
         <LabelText>12SL Õï¶Ï³ÂÊö</LabelText>
      <DiagnosisStatement>
         <StmtText>ñ¼ÐÔÐÄÂÉ</StmtText>
      </DiagnosisStatement>
      <DiagnosisStatement>
         <StmtText>°éÅ¼·¢</StmtText>
      </DiagnosisStatement>
      <DiagnosisStatement>
         <StmtFlag>ENDSLINE</StmtFlag>
         <StmtText>ÊÒÐÔÔç²«</StmtText>
      </DiagnosisStatement>
      <DiagnosisStatement>
         <StmtFlag>ENDSLINE</StmtFlag>
         <StmtText>µçÖá×óÆ«</StmtText>
      </DiagnosisStatement>
      <DiagnosisStatement>
         <StmtFlag>ENDSLINE</StmtFlag>
         <StmtText>²»ÍêÈ«ÐÔ×óÊøÖ§´«µ¼×èÖÍ</StmtText>
      </DiagnosisStatement>
      <DiagnosisStatement>
         <StmtFlag>ENDSLINE</StmtFlag>
         <StmtText>T ²¨Òì³££¬¿É¿¼ÂÇÎª²à±ÚÐÄ¼¡È±Ñª</StmtText>
      </DiagnosisStatement>
      <DiagnosisStatement>
         <StmtFlag>ENDSLINE</StmtFlag>
         <StmtText>QT¼äÆÚÑÓ³¤</StmtText>
      </DiagnosisStatement>
      <DiagnosisStatement>
         <StmtFlag>ENDSLINE</StmtFlag>
         <StmtText>Òì³£ ECG</StmtText>
      </DiagnosisStatement>
   </Diagnosis>
   <Waveform>
      <WaveformType>Rhythm</WaveformType>
      <WaveformStartTime>0</WaveformStartTime>
      <NumberofLeads>8</NumberofLeads>
      <SampleType>CONTINUOUS_SAMPLES</SampleType>
      <SampleBase>500</SampleBase>
      <SampleExponent>0</SampleExponent>
      <HighPassFilter>16</HighPassFilter>
      <LowPassFilter>150</LowPassFilter>
      <ACFilter>NONE</ACFilter>
      <LeadData>
         <LeadByteCountTotal>10000</LeadByteCountTotal>
         <LeadTimeOffset>0</LeadTimeOffset>
         <LeadSampleCountTotal>5000</LeadSampleCountTotal>
         <LeadAmplitudeUnitsPerBit>4.88</LeadAmplitudeUnitsPerBit>
         <LeadAmplitudeUnits>¦ÌV</LeadAmplitudeUnits>
         <LeadHighLimit>2147483647</LeadHighLimit>
         <LeadLowLimit>268435456</LeadLowLimit>
         <LeadID>I</LeadID>
         <LeadOffsetFirstSample>0</LeadOffsetFirstSample>
         <FirstSampleBaseline>0</FirstSampleBaseline>
         <LeadSampleSize>2</LeadSampleSize>
         <LeadOff>FALSE</LeadOff>
         <BaselineSway>FALSE</BaselineSway>
         <ExcessiveACNoise>TRUE</ExcessiveACNoise>
         <MuscleNoise>FALSE</MuscleNoise>
         <LeadDataCRC32>3266016441</LeadDataCRC32>
         <WaveFormData>
8P/w//D/8P/y//L/8v/y//H/8P/v/+7/+v8GABIAHgApADQAPwBKAEoASgBKAEoAUgBY
AF4AZAB0AIIAkACeAKMApgCpAKwAoQCWAIsAgAB4AHIAbABmAFwAUgBIAD4ALgAeAA4A
/v/6//j/9v/0//T/9P/0//T/8//y//H/8P/w//D/8P/w/+7/7v/u/+7/7//w//H/8v/w
//D/8P/w//D/8P/w//D/8v/y//L/8v/y//L/8v/y//L/8v/y//L/9P/0//T/9P/y//L/
8v/y//P/9P/1//b/9f/0//P/8v/y//L/8v/y//T/9P/0//T/8//y//H/8P/z//T/9f/2
//X/9P/z//L/8v/y//L/8v/w//D/8P/w//D/8P/w//D/8v/y//L/8v/v/+7/7f/s/+7/
7v/u/+7/7f/s/+v/6v/o/+j/6P/o/+j/6P/o/+j/5//m/+X/5P/l/+b/5//o/+j/6P/o
/+j/5v/m/+b/5v/o/+j/6P/o/+j/6P/o/+j/6//s/+3/7v/u/+7/7v/u//H/8v/z//T/
9f/2//f/+P/4//j/+P/4//r/+v/6//r//P/8//z//P/8//z//P/8//7//v/+//7//P/8
//z//P/8//z//P/8//r/+v/6//r/+v/6//r/+v/8//z//P/8//n/+P/3//b/+P/4//j/
+P/4//j/+P/4//f/9v/1//T/9f/2//f/+P/1//T/8//y//L/8v/y//L/9P/0//T/9P/y
//L/8v/y//X/9v/3//j/9f/0//P/8v/0//T/9P/0//b/9v/2//b/9P/0//T/9P/1//b/
9v/3//j/+P/4//n/+/8AAAEAAwABAAEABAAFAAgACQAMAA4ADwAQABEAEQAQAA4ADgAP
ABAAEAAQAA0ABwACAP///f/5//j/+P/3//j/9//4//r/9//2//T/8//0//X/9v/2//b/
9f/1//X/8//z//T/9P/0//X/9v/3//X/9f/1//X/9f/3//f/9//1//X/9P/0//P/7v/v
//H/8v/v/+r/5v/p//T/AAAMABYAIQA2AEgAVABWAFQAUQBLAEgATwBcAGYAbgB4AIcA
nACrAK8AswCyAKgAnwCVAIUAfAB1AGkAYwBmAGQAWQBLADcAHgAMAAUA/P/1//P/9P/2
//b/8//z//P/8//z//L/8f/x//P/8//0//T/8//x//D/8P/z//P/8//y//T/9f/1//b/
9f/z//H/8P/y//T/9f/2//T/9P/0//T/8v/0//T/9P/1//X/9f/1//L/8v/z//P/8//0
//X/9v/1//X/9f/1//X/9f/1//X/8//z//P/8//1//X/9f/1//f/9//3//f/9v/0//P/
8//z//L/8v/y//P/9P/0//T/8f/w/+7/7f/u/+//8P/w//L/8v/x//H/7v/u/+7/7v/u
/+7/7v/u/+z/6//p/+j/6v/q/+n/6f/n/+f/5//m/+j/6P/p/+n/6//r/+r/6f/m/+X/
5P/k/+j/5//o/+r/7P/s/+z/7P/u/+//8P/w//H/8v/y//P/8//z//P/9P/1//b/+v/7
//r/+f/4//f/+v/7//v/+//8//3//f/9//z//P/8//z//v///////v/8//3//f/8//z/
/P/8//z//f/9//7////+//3//P/7//3//f/9//z/+v/5//n/+f/5//n/+f/5//j/+P/4
//j/9f/0//T/9P/0//X/9v/3//X/9P/z//H/8//0//T/9P/1//X/9P/0//L/8v/y//L/
9P/0//X/9v/2//H/7//y//b/9v/2//b/9v/4//j/9//3//b/9v/2//f/+v8AAAIABQAD
AAMABgAHAAYABwAKAAwADQAOAA8ADwAOAAwADAANABAAEAAQAA0ACAACAP7/+//5//j/
+P/3//f/9f/1//b/9P/0//P/8//1//X/9f/0//T/8//z//P/8f/x//L/8v/z//P/8//z
//H/8f/x//H/8P/z//T/9f/0//P/8f/w//H/8v/z//H/7v/v/+r/5P/n//L//P8EABQA
IwAwAEIAUABQAFIAVQBPAEYARQBKAFAAXABmAHUAhgCbAKsAsQC0AK4AowCXAIkAegBt
AGMAXwBmAGgAXQBPAD0AIAAKAAEA+v/1//H/8v/0//T/8f/x//H/8f/v/+7/7f/t/+7/
7//x//L/8P/v/+//8P/z//P/8//y//H/8f/w//D/8v/x//D/8P/v//D/8P/w//L/8v/y
//L/8f/0//X/9v/0//P/8v/x//L/8v/z//P/9P/0//T/9P/1//X/9f/1//P/8//z//P/
9f/1//X/9f/1//X/9f/1//X/9f/1//X/8//y//L/8//1//T/9P/0//L/8v/x//D/8v/y
//H/8f/v/+//7//u//D/8P/v/+//8P/w//D/8P/s/+z/7P/s/+3/7f/s/+z/6v/q/+n/
6f/p/+n/6f/o/+r/6v/r/+v/6v/p/+f/5f/n/+f/5//o/+3/6//r/+z/6//q/+n/6P/p
/+v/7f/u/+7/7v/t/+3/8P/x//L/9P/2//b/+f/5//f/9//3//f/+v/7//v/+//6//v/
+//7//z//P/8//z//P/9//3//P/6//v/+//6//3//v///wAA///9//z/+//9//3//f/9
//v/+//7//r/+v/5//n/+f/7//v/+//7//j/+P/4//j/9v/0//P/8v/z//P/8//z//L/
8v/y//H/8v/0//X/9v/0//P/8f/w//L/8v/y//L/9P/0//X/9v/y//D/8v/y//L/8v/0
//b/9//5//n/+P/3//f/+/8AAAEAAwACAAEAAwADAAUABwALAA4ADQAOAA8ADwAMAAoA
CgALAA0ADgAPAA0ABgAAAPz/+f/2//b/9//3//n/9//3//j/9v/2//X/9f/1//X/9f/0
//b/9f/1//X/8//z//T/9P/1//X/9f/1//P/8//z//P/8//1//X/9f/z//P/8v/y//H/
8P/x//X/9P/t/+j/7P/x//L/AAAQABwALQA+AEgAUgBYAFYATwBDAEIASwBUAGAAbgB4
AIsAngCpALEAswCuAKgAnwCTAIMAeABvAGcAZQBmAGIAWQBHACkAEgAKAAEA+v/5//n/
9v/2//j/9//3//f/9//1//T/8//z//P/8//0//T/9P/z//P/9P/z//P/8//y//T/9f/1
//b/9f/z//H/8P/z//T/9P/0//L/8v/y//L/8v/0//T/9P/z//P/8//z//L/8v/z//P/
9P/0//T/9P/z//P/8//z//P/8//z//P/9P/1//b/9//2//X/9P/z//T/9f/2//f/9P/y
//H/8f/y//L/8//0//L/8v/x//D/8P/w/+//7//x//H/8f/w/+7/7v/t/+3/7f/u/+//
8P/t/+z/6//q/+f/5//m/+b/5//o/+j/6f/p/+n/6f/o/+j/6P/p/+n/5//n/+b/5f/l
/+X/5f/m/+v/6f/p/+r/6//q/+n/6P/p/+v/7f/u/+//8P/w//H/8v/z//T/9v/2//b/
+f/5//j/9//2//X/9//5//r/+//8//3//f/9//n/+P/3//b/9//5//r/+v/6//v/+//6
//z//P/8//z/+v/5//n/+f/3//f/9//3//j/+f/6//r/+f/3//b/9f/2//f/+P/5//j/
+P/4//j/9v/0//P/8v/y//P/9P/1//T/9P/0//P/8//0//T/9P/1//X/9P/0//L/8v/y
//L/9v/y//P/9P/w//D/8P/w//D/8//0//T/9f/2//b/9v/3//n//v///wEAAwADAAYA
BwAHAAcACQAKAAsADAANAA0ADgAMAAwADQAMAAwADAAJAAUAAAD9//v/9f/0//T/8//0
//P/9P/2//T/9P/z//P/9f/1//X/9P/0//P/8//z//H/8f/y//L/8v/z//T/9f/y//H/
8P/v//D/8//0//X/9f/1//T/9P/v/+7/7f/r/+r/5//o/+r/7f/4/wYADgAaACsAOgBK
AFIAUABOAEkARQBIAE8AVABcAGwAfgCPAKAArQCxAK8ArACkAJMAiQCBAHoAbwBjAF8A
YgBcAE8AQQApABIACAD9//T/9f/3//L/7v/w//D/8f/y//P/8P/u/+z/6//s/+3/7//w
/+7/7f/t/+7/7//v/+//7v/w//H/8f/y//H/7//t/+z/7//w//D/8P/y//L/8v/y/+7/
8P/w//D/8v/z//T/9f/y//L/8//z//D/8P/w//D/8//z//P/8//z//P/8//z//P/8//z
//P/8f/x//H/8f/z//P/8//z//X/9P/0//X/8//y//L/8v/y//L/8f/w/+7/7v/t/+3/
7//v/+//7v/u/+7/7f/t/+r/6v/q/+r/6v/q/+r/6v/n/+f/5v/m/+j/6P/n/+f/5//n
/+f/5v/k/+T/5f/l/+b/5//n/+f/5//n/+f/6P/p/+f/5//o/+r/6v/q/+r/6v/r/+z/
7P/u//D/8f/z//P/8//z//T/9P/0//f/9//4//n/+v/7//v/+//6//n//P/9//3//f/6
//r/+v/6//z//f/9//z//P/9//3//P/7//r/+f/4//n/+f/6//v/+f/5//n/+f/7//v/
+//6//r/+f/5//n/+f/5//n/+f/4//j/+P/4//X/9P/0//T/8//z//P/8//0//T/9P/z
//P/9P/0//T/8//z//L/8v/0//T/9P/0//T/9P/1//b/+P/1//X/9v/1//X/9f/0//T/
+P/4//j/+P/4//b/9v/1//X/+P/4//j/+f/5//7///8BAAMAAwAGAAcACAAJAAwADgAN
AA4ADwAPABAADgAOAA8ADgAOAA4ACwAHAAIA///9//v/+v/6//n/9//1//X/9v/4//j/
9//3//X/9f/1//T/9P/z//P/8//1//X/9v/2//P/8//z//P/9f/1//X/9f/z//X/9f/1
//P/8//y//L/9f/0//H/7//u/+3/7P/s/+//9v8CABAAHgArADgARABSAFgAVABPAE0A
SgBNAFoAYgBsAHoAjwCgAK8AswC1ALIAqgCdAI0AfQB2AHEAZwBhAGIAYgBZAEkAMwAY
AAQA/f/6//n/9//2//T/9P/x//H/8f/x//P/8v/x//H/7//v//D/8P/y//H/8f/y//H/
8f/x//D/7v/v/+//8P/x//H/8f/y//H/8v/y//L/8//0//X/9v/x//L/8f/w//H/8f/x
//H/8//0//b/9//1//T/8//y//X/9f/1//X/9f/1//X/9f/0//P/8v/x//T/9f/2//f/
9f/z//H/7//w//D/8f/z//P/8v/y//L/8v/y//H/8P/y//L/8f/x//H/8f/x//D/7v/u
/+3/7f/s/+z/7P/s/+j/6P/o/+j/6P/p/+n/6v/o/+j/5//n/+n/6f/p/+j/6v/s/+f/
4f/i/+P/5P/l/+b/6P/o/+j/6P/m/+b/5v/m/+r/7P/u//D/7v/u/+7/7v/v//D/8f/y
//T/9P/0//T/9v/2//b/9v/4//j/+P/4//j/+P/4//j/+f/6//v//P/6//r/+v/6//z/
/P/8//z//P/8//z//P/6//r/+v/6//j/+P/4//j//v/8/wAABgAAAPr/AAD8/+7/5v/k
/9z/0v/K/7z/rv+k/5j/jP9+/3D/Yv9W/0r/PP8y/yz/Jv8g/xr/Hv8m/yb/KP8q/yj/
Jv8q/zT/OP86/0D/Qv9C/z7/Ov88/0T/Rv9E/0j/Tv9M/07/Wv9e/17/Zv9u/3T/fP+C
/4L/hP+K/5D/lv+e/6r/sv++/8j/zP/U/+L/8P/+/woAFAAcACYALAAsACwALAAsACoA
KgAqACoAKQAoACcAJgAlACQAIwAiACQAJAAkACQAJgAmACYAJgAmACYAJgAmACkAKgAr
ACwAKgAqACoAKgAuADAAMgA0ADIAMgAyADIANAA2ADgAOgA8AD4AQABCAEAAQABAAEAA
QgBEAEYASABJAEoASwBMAE4AUABSAFQAVQBWAFcAWABaAFoAWgBaAFwAXgBgAGIAYABg
AGAAYABhAGIAYwBkAGYAZgBmAGYAYwBiAGEAYABgAGAAYABgAF0AXABbAFoAWABYAFgA
WABVAFQAUwBSAFAATgBMAEoASQBIAEcARgBEAEIAQAA+ADsAOgA5ADgANQA0ADMAMgAw
AC4ALAAqACgAJgAkACIAIQAgAB8AHgAcABoAGAAWABQAFAAUABQAEgAQAA4ADAAKAAoA
CgAKAAgABgAEAAIAAAAAAAAAAAAAAAAAAAAAAP///v/9//z//P/8//z//P/8//z//P/8
//r/+v/6//r//P/8//z//P/6//r/+v/6//z//P/8//z/+v/6//r/+v/6//r/+v/6//z/
/P/8//z/+f/4//f/9v/5//r/+//8//v/+v/5//j/+P/4//j/+P/6//r/+v/6//j/+P/4
//j/+P/4//j/+P/4//j/+P/4//j/+P/4//j/+v/6//r/+v/5//j/9//2//f/+P/5//r/
+f/4//f/9v/4//j/+P/4//r/+v/6//r/+f/4//f/9v/3//j/+f/6//j/+P/4//j/+P/4
//j/+P/2//b/9v/2//j/+P/4//j/+v/6//r/+v/4//j/+P/4//j/+P/4//j/+v/6//r/
+v/5//j/9//2//j/+P/4//j/+P/4//j/+P/6//r/+v/6//j/+P/4//j/9v/2//b/9v/3
//j/+f/6//z//P/8//z/+P/3//f/9v/2//f/+f/+//z//f/8//v/AQADAAUABwAIAAgA
BwAGAAkACwAMAAwADQAPABEAEgASAA8ACwAGAAcABwAFAAYAAwD///z/9//3//j/+P/4
//n/+f/5//n/+P/2//X/8//1//X/9f/1//T/9P/z//P/9f/1//X/9f/1//X/8//1//P/
8//z//P/9P/6//f/9P/1//H/6v/n/+b/6P/v//L/+P8EABYAJQAyAEAASgBSAFoAVwBN
AEIAQQBIAE4AWgBqAHsAjgClALMAsQCsAKYAnwCRAIMAegB1AGsAYwBgAFwAVwBFACcA
DgAAAPf/8v/z//X/8v/u/+7/7//v/+//7//x//D/7//v/+3/7f/u/+7/7v/t/+3/7v/v
/+//7//u/+z/7f/t/+7/7//v/+//8P/w//D/7//u//D/8P/w//D/7//y//P/9P/0//P/
8v/x//H/8v/0//X/8v/y//L/8v/z//P/8//z//H/8f/x//H/7//v/+//7//y//P/9P/1
//T/8//y//H/8//y//L/8//x//D/8P/w/+7/7v/t/+z/7//w//D/8f/w/+//7v/s/+z/
7P/r/+v/7P/s/+z/7P/o/+j/6P/o/+n/6f/o/+j/5//m/+T/4//j/+P/4//i/+T/5P/l
/+X/4//j/+L/4f/j/+P/4//k/+T/4f/g/+D/5P/k/+T/5P/m/+f/6P/o/+j/6P/n/+f/
6f/r/+3/8P/v/+7/8P/v//D/8f/y//P/9P/1//X/9f/0//X/9f/1//b/+P/6//z/+//7
//r/+P/6//v/+//6//z//P/8//z/+v/5//n/+f/6//v//P/9//z/+//6//j/+P/3//f/
9//3//f/9//3//b/9v/2//b/9//2//b/9v/0//P/8v/x//L/8v/y//H/8f/y//L/8v/y
//H/7//u/+//8P/x//L/8f/w//D/8P/u//H/8//0//L/8v/y//L/8P/w/+//7//z//T/
9f/3//f//P/9////AQABAAQABQAGAAcACgAMAAsADAANAA0ADQAMAA0ADwANAAwACwAH
AAUAAAD9//v/9//2//b/9f/1//P/8//0//b/9v/1//X/8//z//P/8v/y//H/8f/x//P/
8//0//T/8f/x//H/8f/z//P/8//z/+//8f/x//H/8//z//L/8v/x//L/8//p/+j/6//o
/+b/6f/y//7/DAAeAC0ANAA+AEoAVABWAFEASQBKAFEAUABSAGQAdgCHAJoArwC1ALMA
rgCmAJsAjwCBAHoAewB3AGcAYABiAFkARwAtABQAAAD7//7/+f/x//L/9P/w//H/8f/x
//H/8//y//H/8f/u/+3/7f/s/+3/7f/u//D/8f/x//H/8P/u/+//7//w//H/8f/x//L/
8v/y//H/8P/x//L/8//0//D/8v/y//L/8f/x//H/8f/y//L/8//z//L/8v/y//L/8//z
//P/8//z//P/8//z//P/8//z//P/9f/1//X/9f/0//P/8v/x//L/8v/z//X/8//y//L/
8v/y//L/8f/w//L/8v/x//H/8P/v/+7/7P/t/+7/7v/v/+3/7P/r/+r/6P/o/+j/6P/o
/+n/6f/q/+n/6P/m/+X/5//n/+f/5v/l/+T/5P/j/+T/5f/l/+X/5f/l/+X/5v/n/+X/
5f/m/+r/6v/q/+r/6v/r/+z/7P/t/+7/7v/v//L/8//0//b/9P/0//f/9//3//f/9//3
//r/+//7//v/+//7//r/+f/5//r/+//8//z//f/9//z//P/9//3//P/6//r/+v/6//r/
+f/5//n/+//7//v/+//6//n/+P/2//f/9//4//n/+f/5//n/+f/2//b/9v/2//f/9v/2
//b/8//z//P/8//0//T/9P/z//P/9P/0//T/9f/1//T/9P/2//b/9v/2//X/9P/0//T/
9f/z//T/9v/1//X/9f/0//T/9f/2//b/+v/5//j/9//2//b/9v/2//b/+P/4//f/9//2
//b/9v/3//v/AAABAAMAAwADAAYABwAHAAcACQAKAAwADgAQABEAEgAQABAAEQASABIA
EgAPAAkABAABAP//+//6//r/+f/7//n/+f/6//n/+P/2//X/9f/1//X/9P/2//X/9f/1
//P/8//0//T/8//z//P/8//z//P/8//z//P/9f/1//X/9P/z//H/8P/x//D/7//v//D/
7f/o/+z/8//2//z/CgAaACcAOABKAFQAUgBUAFMASQBIAFMAXABiAGwAfACTAKQArQCx
AK8AsACsAJ8AkwCHAHwAcwBrAGcAZgBkAFsASwAzABwACgD9//j/9f/z//D/7v/y//P/
8//z//P/8f/w/+//7//v/+//8P/w/+7/7f/t/+7/8f/x//H/8P/w//H/8f/y//L/8f/w
//D/8f/y//L/8v/y//L/8v/y/+7/8P/w//D/8//z//P/8//y//L/8//z//L/8v/y//L/
8//z//P/8//z//P/8//z//P/8//z//P/8f/x//H/8f/x//H/8f/x//P/8v/y//P/8//y
//L/8v/y//L/8f/w/+7/7v/t/+3/7f/t/+3/7P/u/+7/7f/t/+7/7v/u/+7/6v/q/+r/
6v/n/+f/5v/m/+j/6P/n/+f/5f/l/+X/5P/m/+b/5//n/+f/5//m/+X/5f/l/+X/5v/p
/+f/5//o/+j/6P/o/+j/6v/r/+z/7P/v//D/8P/x//D/8f/y//T/9P/0//f/9//5//n/
+f/5//j/+f/5//n/+v/7//v/+//6//r/+v/6//z//f/9//z/+v/7//v/+v/4//j/+P/4
//v/+//8//3/+//7//v/+//7//v/+//6//z/+//7//v/+f/3//X/8//z//T/9f/2//P/
8v/y//L/8//z//P/8//0//T/9P/z//H/8v/y//L/8//z//L/8v/y//L/8v/y//T/9P/4
//f/9v/1//T/8v/y//H/8f/0//T/9P/1//n//v///wEA/////wIAAwAGAAcACgAMAAwA
DAAMAAsADQAMAA0ADwAQABAAEAANAAkABAABAP//+f/4//j/9//1//P/8//0//b/9v/1
//X/9P/z//L/8P/x//H/8v/z//X/9f/2//b/8v/x//D/7//x//H/8f/x/+//8f/x//H/
8f/x//D/8P/3//b/8f/x/+7/6//o/+T/5//w//r/CAAWACEALgA+AEoAUgBaAF0AVQBK
AEUARgBMAFoAZgB1AIwAowCxALUAtACuAKEAkwCHAIAAfQB1AGsAaABoAGEAUwA/ACQA
DAD///r/+//1//D/9P/y/+//7//v/+//8v/y//L/8//w/+//7//u//D/7//v//D/7//v
/+//7v/w//H/8f/y//T/8//y//L/8P/w/+//7v/w//D/8P/w/+//8v/z//T/8//z//P/
8//0//T/9f/1//L/8v/y//L/8//z//P/8//z//P/8//z//P/8//z//P/9f/1//X/9f/z
//P/8//z//P/8v/y//P/8//y//L/8v/w//D/7//u//D/8P/v/+//7//v/+//7v/u/+7/
7f/t/+r/6v/q/+r/6f/q/+v/7P/p/+n/6P/o/+b/5v/l/+X/5//n/+f/5v/k/+T/5f/l
/+X/5f/k/+P/5P/l/+b/6P/q/+f/5v/m/+r/6v/q/+r/6P/p/+r/6v/p/+r/6v/r/+3/
7//x//T/8v/y//X/9f/1//X/9f/1//b/9//3//f/+P/5//n/+f/4//j/+P/4//b/9//3
//b/+f/7//z//P/7//r/+f/4//j/9//3//f/+f/5//n/+f/3//f/9//2//j/9//3//f/
9//3//f/9//2//b/9v/2//f/9v/2//b/8//z//P/8//y//L/8v/x//H/8v/y//L/8//z
//L/8v/w//T/9v/0//L/9P/0//T/9P/0//T/8//z//L/8v/y//P/9//8//3/////////
AgADAAIAAwAGAAgACwAMAA0ADQAKAAgACAAJAAgACAAIAAUABAAAAP7//f/4//b/9f/z
//X/8//z//T/9P/0//P/8//z//P/8//y//P/8//0//X/8v/x//H/8P/x//H/8f/x//H/
8f/x//H/7//x//H/8f/z//P/8v/y/+3/7v/t/+v/7P/r/+j/5v/r//L/+P8GABQAIQAy
AEIASgBMAFAATwBFAD4AQQBGAEoAVgBqAHsAiACZAKcAqwCuAKgAmQCNAIUAeABxAGkA
XwBYAFgAVwBPADEAEAAAAPv/9P/v//H/7v/s//T/8f/x//H/8f/v/+7/7f/t/+v/6//s
/+z/7f/t/+7/8P/v/+//7//u/+7/7//v//D/8P/v/+7/7v/w//L/8//0//P/8v/x//D/
7v/w//D/8P/z//P/8//z//D/8P/x//H/8f/y//P/9P/z//P/8//z//L/8f/w/+//8P/x
//L/8//x//H/8f/x//H/8f/x//H/8//y//L/8//y//D/7//u/+//8P/w//D/7v/u/+3/
7f/v/+//7//u/+7/7v/t/+3/6v/q/+r/6v/q/+r/6v/q/+n/6f/o/+j/5v/m/+X/5f/n
/+f/5//m/+T/5P/l/+X/5f/l/+T/4//j/+P/4//k/+f/5f/l/+b/6v/q/+r/6v/o/+n/
6v/q/+v/7P/s/+3/7v/v//D/8v/y//L/9f/1//X/9f/1//X/9v/3//f/9//4//n/+f/5
//j/+P/4//j/+P/5//n/+P/4//n/+f/4//j/+P/4//j/+P/3//f/9//5//n/+f/5//f/
9//3//b/+P/3//f/9//1//X/9f/1//b/9v/2//b/9f/0//T/9P/z//P/8//z//T/9P/0
//P/8f/y//L/8v/1//X/9P/0//L/8v/y//L/8P/y//L/8v/y//T/9P/z//P/9P/0//T/
9f/5//7///8BAAAA//8BAAEAAwAFAAkADAAMAAwADAALAAwACgAKAAsADAAMAAwACQAD
AP7/+//5//j/+P/5//n/+P/1//T/9P/y//L/8f/x//L/8//0//T/8v/x//H/8f/x//H/
8v/y//H/8f/x//H/8//z//P/8//z//X/9f/1//T/8//x//D/8//y//H/7//s/+n/5v/m
/+v/9P8CABIAHgApADwASgBOAEwATABJAEMARgBNAFQAXABqAHwAjQCcAKcArQCtAK4A
qACXAIcAfQB0AGkAYwBfAF4AXABZAEsAMQAWAAQA9//w//H/9f/0//T/8v/v/+//7//v
//H/8P/v/+//8v/z//X/9v/y/+//7f/s/+7/7//w//D/8P/x//H/8v/0//P/8v/y//X/
9v/2//b/9P/y//D/7v/v//L/8//0//T/8//y//H/8f/y//T/9f/y//L/8v/y//P/8//z
//P/8//z//P/8//x//H/8f/x//H/8f/x//H/8//z//P/8//x//D/8P/x//P/8v/y//L/
8P/w/+//7v/u/+7/7f/t/+//7//v/+7/7f/s/+r/6f/q/+r/6v/q/+j/6P/o/+j/6P/p
/+n/6v/o/+j/5//n/+b/5f/k/+L/5f/m/+j/6f/n/+f/5v/l/+P/4//j/+T/6v/p/+r/
7P/r/+r/6f/o/+n/6//t/+7/7f/u/+7/7//y//P/9P/2//b/9v/5//n/9//3//f/9//5
//v//P/9//3//f/8//v/+v/6//r/+v/8//3//f/8//r/+//7//r//P/8//z//P/6//n/
+f/5//n/+f/5//n/+f/5//n/+P/4//f/9//3//n/+f/5//n/+P/4//j/+P/1//T/9P/0
//P/8//z//P/8v/y//L/8f/z//T/9P/0//P/8//y//L/9P/0//T/9P/2//T/9f/2//P/
8v/x//D/8//0//T/9f/2//b/9v/3//n//v///wEAAQABAAQABQAGAAcACgAMAA0ADgAP
AA8ADAAKAAoACwAOAA4ADgALAAUAAAD9//v/9//2//b/9f/2//X/9v/4//f/9v/0//P/
8//z//P/8v/0//P/8//z//H/8f/y//L/8//z//P/8//x//H/8f/x/+//8f/x//H/8//z
//L/8v/v/+7/7//v/+z/6//q/+j/6//2/wAACgAaAC0AOABEAFAAVABOAEkARwBGAE0A
WABgAGwAegCNAKIArQCvAK8AqACiAJsAjQCBAHYAbQBpAGMAYABgAFcAQwArABIACAD/
//b/8f/x//L/8P/u/+7/7//w//H/8P/u/+z/6//s/+3/7//w/+7/7f/t/+7/7f/t/+3/
7P/v//H/8v/0//H/7//t/+z/7//w//D/8P/w//D/8P/w/+7/8P/w//D/8//z//P/8//y
//L/8//z//D/8P/w//D/8//z//P/8//y//H/8P/v//L/8//0//X/9P/z//L/8f/v/+//
7//v//D/8P/x//P/8v/w/+//7v/w//D/7//u/+7/7v/t/+3/7//v/+//7v/t/+z/6v/p
/+j/6P/o/+j/5//o/+n/6v/o/+f/5f/k/+b/5v/l/+X/6P/p/+r/6v/o/+b/5f/j/+f/
7f/q/w==
         </WaveFormData>
      </LeadData>
      <LeadData>
         <LeadByteCountTotal>10000</LeadByteCountTotal>
         <LeadTimeOffset>0</LeadTimeOffset>
         <LeadSampleCountTotal>5000</LeadSampleCountTotal>
         <LeadAmplitudeUnitsPerBit>4.88</LeadAmplitudeUnitsPerBit>
         <LeadAmplitudeUnits>¦ÌV</LeadAmplitudeUnits>
         <LeadHighLimit>2147483647</LeadHighLimit>
         <LeadLowLimit>268435456</LeadLowLimit>
         <LeadID>II</LeadID>
         <LeadOffsetFirstSample>0</LeadOffsetFirstSample>
         <FirstSampleBaseline>0</FirstSampleBaseline>
         <LeadSampleSize>2</LeadSampleSize>
         <LeadOff>FALSE</LeadOff>
         <BaselineSway>FALSE</BaselineSway>
         <ExcessiveACNoise>TRUE</ExcessiveACNoise>
         <MuscleNoise>FALSE</MuscleNoise>
         <LeadDataCRC32>3811783088</LeadDataCRC32>
         <WaveFormData>
/v/+//7//v8CAAYACgAOABIAFgAaAB4AHAAcABwAHAAaABgAFgAUAAsABAD9//b/8P/s
/+j/5P/c/9b/0P/K/83/0P/T/9b/2P/Y/9j/2P/W/9T/0v/Q/8v/yP/F/8L/y//S/9n/
4P/n/+z/8f/2//j/+P/4//j/+v/6//r/+v/8//z//P/8//z//P/8//z//v/+//7//v8A
AAAAAAAAAAIAAgACAAIAAgACAAIAAgACAAIAAgACAAQABAAEAAQABAAEAAQABAAEAAQA
BAAEAAQABAAEAAQABQAGAAcACAAIAAgACAAIAAcABgAFAAQABQAGAAcACAAKAAoACgAK
AAoACgAKAAoACAAIAAgACAAIAAgACAAIAAoACgAKAAoADAAMAAwADAALAAoACQAIAAoA
CgAKAAoACgAKAAoACgAIAAgACAAIAAgACAAIAAgABgAGAAYABgAIAAgACAAIAAcABgAF
AAQABAAEAAQABAAGAAYABgAGAAYABgAGAAYABgAGAAYABgAGAAYABgAGAAcACAAJAAoA
CQAIAAcABgAHAAgACQAKAAkACAAHAAYACAAIAAgACAAKAAoACgAKAAkACAAHAAYABgAG
AAYABgAIAAgACAAIAAcABgAFAAQABgAGAAYABgAGAAYABgAGAAQABAAEAAQABAAEAAQA
BAAEAAQABAAEAAQABAAEAAQABgAGAAYABgAEAAQABAAEAAQABAAEAAQABAAEAAQABAAC
AAIAAgACAAQABAAEAAQABAAEAAQABAAGAAYABgAGAAkACgALAAwADwAQABEAEgATABQA
FQAWABYAFgAXABgAGgAeACEAIgAiACIAIwAkACYAJwAqACwALAAsACsAKAAkACEAIAAg
AB8AHQAdABwAGwAaABcAEgAQAA4ADAAIAAUAAwACAAIABAAEAAQABAAEAAQABAAEAAEA
AAAAAP//AAAAAAAAAAD//////////wAAAQADAAQAAgABAAAA/////////////wAAAQAE
AAcACQAQABcAGgAdACEAHgAeAB8AHAAcAB4AGAAOAAMA+//5//n/+P/1/+v/4f/W/8z/
yv/K/8v/1f/c/93/2P/V/9f/2//b/9f/1v/R/8T/uv+7/8T/zf/V/97/6P/u/+//9P/5
//f/9//4//n/+v/8//3//f/9//v//P/8//z/+v/6//v//f/+//7//f/9//////8AAAAA
AAAAAAAAAAAAAAIAAgACAAAAAgACAAMAAwADAAQABAAEAAQABAAEAAUABgAGAAYACAAI
AAgACAAJAAYABQAEAAcABwAHAAcABQAEAAQABQAGAAkACgALAAkACAAHAAYACQAJAAkA
CQAKAAoACgAKAAoACgAJAAgACAAIAAgACQAJAAkACAAGAAoACgAKAAoACQAJAAkACQAK
AAoACQAIAAYACAAIAAYABgAGAAYABQAHAAcABwAHAAYABgAGAAYABAADAAIAAQABAAEA
AQACAAQABAADAAMAAwADAAQABAAEAAQABQAFAAUABAAEAAUABgAGAAcABwAEAAQABQAF
AAMAAgACAAIABAAEAAQABQADAAMAAgABAAMABAAFAAUAAwAEAAQAAgAEAAQABAADAAEA
AQABAAIABAADAAMAAwABAAEAAgACAAIAAQAAAAAAAAAAAAAAAAACAAIAAgACAAAAAAAA
AAAAAQABAAEAAQABAAEAAwABAAEAAQABAAEAAQACAAIAAQD///////////////8BAAIA
AQAEAAYABAACAAIABQAHAAwADQAOAA8AEAASABIAEgASABAAEAARABIAFgAaAB0AHgAg
ACAAIQAiACQAJQAoACoAKAAoACcAJAAgAB0AHAAcABsAGQAZABgAFwAWABMADgAIAAYA
BAAAAP///f/8//z//v/+//7//v/8//z//P/8//v//P/+/////P/8//z//P/5//n/+f/5
//n/+f/6//r/+//7//v/+//6//n/+P/3//r/+//6//3/AwAMABEAFgAdACEAIAAaABcA
FgAWABgAFgAIAP///f/3//P/8v/p/+P/4//W/8r/zP/M/8v/zf/U/9X/1v/Z/9n/2//b
/9X/0v/P/8T/vP+//8b/yf/L/9T/4P/i/+f/7v/x/+//8P/y//T/9v/0//X/9f/1//P/
9P/0//T/9v/2//f/+f/4//j/9//3//n/+f/6//r/+v/6//r/+v/4//r/+v/6//n//P/9
////AQABAAIAAgABAAAA///+/wEAAgACAAIAAAAAAAAAAAACAAAAAAAAAP//////////
AQAAAAAAAQABAAMAAwADAAAAAAAAAAAAAwADAAMAAwACAAIAAgACAAQABAADAAIAAAAA
AAAAAQADAAMAAgAAAAIAAgACAAIAAQABAAEAAQAAAAAA///+////AgADAAIAAAAAAAAA
///9//3//f/9//z//P/8//z//P/7//r/+f/5//n/+f/6//r/+v/5//n/+f/5//r/+v/6
//r/+//7//v/+v/6//v//v/+///////8//z//f/9/////v/+//7//v/+//7///8BAAEA
AAD//wEAAgADAAMAAQACAAIAAAAAAAAAAAD//wIAAwAEAAYABAADAAMAAwABAAEAAgAC
AAIAAQAAAAAAAAAAAAAAAAD+//7//v/+//z//P/8//z//f/9//3//f/7//v//f/7//3/
/f/9//3//f/+//7//f/9//3//f/9//v/+//9//7//f8AAAIAAAACAAQABwAIAAkACgAL
AAwADQAOABAAEAARABIAFgAaAB0AHgAcABwAHQAeACIAIwAmACgAJgAmACUAIgAcABkA
GAAYABkAFwAXABYAFQAUABEADAAIAAYABAAAAAEA///+//7//v/+//7//v/+//7//v/+
//z//P/9//3//P/8//z//P/7//v/+//7//v/+//8//z/+//7//v/+//9//3//f/9//7/
AQACAAUADQAQABcAIAAjAB8AHAAeAB0AHgAgABoAEgAKAAMA+//3//f/9P/v/+n/3f/Q
/9D/0v/M/83/1//c/9f/1v/b/93/3f/d/9v/1v/L/8T/wv/D/8T/z//b/+D/6P/0//f/
9v/3//n/9//4//n/+v/8//3//f/9////AAAAAAAA///+//7///8AAAAA//////////8A
AAAA/v/+//7//v8AAAIAAgACAAAAAgACAAMAAQABAAIAAgACAAIAAgACAAMABAAEAAQA
BAAEAAQABAAIAAYABgAGAAUABQAFAAUABwAGAAYABwAFAAcABwAHAAgACAAIAAgACQAJ
AAkACQAIAAgACAAIAAgACAAHAAYABwAIAAkACwAJAAkACAAGAAYABgAGAAYACQAJAAkA
CQAHAAYABAACAAMABgAHAAYABAAEAAQAAwAFAAUABQAFAAQABAAEAAQABAADAAIAAQAB
AAEAAQACAAQABAADAAMAAQABAAIAAgAEAAQABQAFAAUABAAEAAUABgAGAAcABwAGAAYA
BwAHAAUABAAEAAQABAAEAAQABQAFAAUABAADAAUABgAHAAcABQAGAAYABAAGAAYABgAF
AAUABQAFAAYABgAFAAUABQAFAAUABgAGAAQAAwACAAIAAgACAAIAAgAEAAQABAAEAAQA
BAAEAAQABQAFAAUABQADAAMABQADAAEAAQABAAEAAQACAAIAAQADAAMAAwADAAMAAwAF
AAYABwAIAAoACgAGAAoADAAOABAAEgASABIAEgATABQAFgAYABwAIAAjACQAIwAiACIA
IgAmACcAKgAsACsAKgAoACQAIgAfAB4AHgAdABsAGwAaABcAFgATAA4ACAAGAAQAAAAB
AP///v/+/wAAAAAAAAAAAAAAAAAAAAD+//7///////7//v/+//7//f/9//3//f/7//v/
/P/8//3//f/9//3///////////8AAAMAAgABAAcAFAAfACAAHwAdACAAIAAdABwAHgAa
ABIACAD///v/+f/7//r/8f/l/9f/zP/K/8j/yv/N/9X/2P/Z/9b/2f/f/93/1f/R/9D/
yf++/7r/w//I/83/1//g/+b/7v/5//j/9f/1//X/9v/3//j/+P/5//n/+f/7//z//P/8
//r/+v/7//3/AAAAAP/////9//3//v/+//7//v/+//7/AAACAAIAAgACAAQABAAFAAMA
AwAEAAQABAAEAAQABAAFAAYABgAGAAYABgAGAAYACAAGAAYABgAHAAcABwAHAAcABgAG
AAcABQAHAAcABwAGAAYABgAGAAkACQAJAAkACgAKAAoACgAKAAoACQAIAAYABgAGAAcA
BwAHAAYABAAIAAgACAAIAAcABwAHAAcACAAIAAcABgAGAAgACAAGAAgACAAIAAcABgAF
AAQAAwAEAAQABAAEAAQAAwACAAEAAgADAAQABgAGAAYABQAFAAUABQAGAAYABQAEAAQA
AwAFAAQABAAFAAYABgAHAAcABgAGAAcABwAFAAQABAAEAAYABgAGAAcABQAFAAQAAwAD
AAQABQAFAAUABgAGAAQAAgACAAIAAQABAAEAAQACAAIAAQABAAEAAQABAAIAAgAEAAMA
AgACAAQABAAEAAQAAgACAAIAAgAAAAAAAAAAAAEAAQABAAEAAQABAAMAAQADAAMAAwAD
AAEAAgACAAEAAQABAAEAAQABAAEAAwAEAAIABAAFAAIAAAAAAAMAAwABAAQABQAFAAUA
DAANAA4ADwAQABIAEgASABIAEgASABMAFAAYABwAHwAgACAAIAAhACIAIgAjACYAKAAq
ACoAKQAmACAAHQAcABwAHAAbABwAHAAZABgAFQAQAAoACAAGAAIAAQD///7//v/+//7/
/v/+//7//v/+//7//P/8//3//f/8//z//P/8//v/+//7//v/+//7//z//P/7//v/+//7
//v/+//7//v/+v/9/wAAAwAHAAoAFQAcAB0AGQAWABoAGwAWABIAFAASAAgA+//z//P/
8f/s/+v/6//h/9D/yP/G/8b/y//P/9T/1f/S/9P/1f/b/9X/y//M/8n/vP+0/7n/wv/L
/9P/2v/i/+z/7f/w//P/8//y//L/8v/y//T/9f/1//X/9f/2//b/9v/2//b/9//5//j/
+P/3//f/+P/5//v//P/7//r/+f/4//r//P/8//z//P/+//7////+//3//f/8//z//P/8
//z//f/+//7//v/+//7//v/+/wIAAAAAAAAA//////////////7//v//////AQABAAEA
AgACAAIAAgABAAEAAQABAAAAAAAAAAAAAgACAAEAAAAAAAAAAAABAAEAAQAAAP7/AAAA
AAAAAAD///////////7//v/9//z//P/+//7//P/+//7//v/9//3//f/9//3//v/+//r/
+v/8//7//v/+//7//f/8//v/+v/6//r/+v/6//z//P/8//z//P/8//z//P/6//r/+v/6
//v//P/9//7//v/+//7//v/7//r/+f/4//n/+v/7//z//v/+//7//v/9//z/+//6//z/
/P/8//z/+v/6//r/+v/6//r/+v/6//r/+v/6//r//P/8//z//P/6//r/AAAEAAgAFAAe
ACQALAA0ADYANAA4AD4AQgBMAFoAYgBqAHAAcABwAHIAdABuAGgAaABgAE4AQgA+ADoA
MAAaAAoACgAEAPT/7P/s/+7/7v/u//b//v8CAAoAFgAaAB4AJAAmACQAKAAkACIAJAAo
ACgAJgAuADYAMgAqACgAJgAmACYAIAAcAB4AHAAWABAACgAGAAQABAACAAIAAgACAAEA
AAD///7/+v/4//b/9P/w/+7/7P/q/+j/5v/k/+L/4v/i/+L/4v/i/+L/4v/i/+H/4P/f
/97/3v/e/97/3v/e/97/3v/e/9z/2v/Y/9b/1v/W/9b/1v/W/9b/1v/W/9X/1P/T/9L/
0f/Q/8//zv/N/8z/y//K/8j/yP/I/8j/xf/E/8P/wv/D/8T/xf/G/8T/xP/E/8T/w//C
/8H/wP++/77/vv++/7z/vP+8/7z/vP+8/7z/vP++/77/vv++/77/vv++/77/wf/C/8P/
xP/E/8T/xP/E/8f/yP/J/8r/zP/M/8z/zP/N/87/z//Q/9D/0P/Q/9D/0//U/9X/1v/W
/9b/1v/W/9f/2P/Z/9r/2//c/93/3v/e/97/3v/e/+H/4v/j/+T/5P/k/+T/5P/l/+b/
5//o/+j/6P/o/+j/6//s/+3/7v/t/+z/6//q/+z/7v/w//L/8P/w//D/8P/x//L/8//0
//T/9P/0//T/9P/0//T/9P/2//b/9v/2//j/+P/4//j/+P/4//j/+P/2//b/9v/2//j/
+P/4//j/+P/4//j/+P/5//r/+//8//z//P/8//z/+v/6//r/+v/8//z//P/8//r/+v/6
//r//P/8//z//P/8//z//P/8//z//P/8//z//P/8//z//P/8//z//P/8//z//P/8//z/
/P/8//z//P/8//z//P/8//z//P/8//z//P/8//z//P/+//7//v/+//7//v/+//7///8A
AAEAAgAAAP7//P/6//3//v///wAA///+//3//P/+//7//v/+//7//v/+//7//v/+//7/
/v/+//7//v/+//z//P/8//z//P/8//z//P/9//7///8AAP///v/9//z//v/+//7//v8A
AAAAAAAAAAQABgAIAAoADAAMAAwADAALAAwAEAAUABQAFAATABIAFQAYABwAHwAfACAA
HwAeACEAIgAiACMAIgAiACEAHwAcABoAGAAWABQAEAANAAwADAAIAAcABQADAAIAAQAA
AP///v/9//z//f/+//3//v/+//3/+//6//z//P/7//v/+f/5//n/+f/6//r/+f/5//n/
+f/5//n/+//9//7//f/8//3///8EABEAGAAdAB0AGgAYABkAGAAYABoAFgAQAAcA/f/1
/+//5v/l/+P/3f/S/8r/yP/K/8n/yf/O/9P/0v/T/9f/3f/d/9f/0v/L/8T/vv+5/7r/
xf/R/9r/4P/m/+3/7v/v/+//8f/y//P/9P/y//P/8//z//P/9P/0//T/9P/0//X/9//2
//b/9f/1//b/9//5//r/+v/6//r/+v/4//r/+v/6//r//P/8//3/+//7//z//P/8//z/
/P/8////AAAAAAAAAAAAAAAAAAAAAP7//v/+///////////////+//7//////wEAAQAB
AAAAAAAAAAAAAQABAAEAAQAAAAAAAAAAAAIAAgABAAAAAgACAAIAAwABAAEAAAD+//7/
/v/+//7///////////8AAAAA///+//z//v/+//z//v/+//7//f/8//v/+v/5//r/+v/6
//r//P/7//r/+f/3//f/9//4//j/+P/3//f/9//3//j/+P/6//r/+//7//n/+P/4//n/
+v/6//v/+//8//z//f/9/////v/+//7//v/+//7//////////v/9//7/AAACAAMAAQAC
AAIAAAD+//7//v/9//7///8AAAIAAgABAAEAAQD/////AAAAAAIAAQAAAAAAAAAAAAAA
AAD+//7//v/+/wAAAAAAAAAA////////////////AQD///3//f/9//3///8AAAAA///+
//3//P/7//3//f///wAA/v8AAAEA/v/+/wQACwAKAAwADAAMAAwADAAMAAwADAAMAAwA
DQAOABQAGAAbABwAHAAcAB0AHgAgACEAJAAmACQAJAAjACAAHAAZABgAGAAXABUAFQAU
ABUAFAARAAwABgAEAAIA/v////3//P/8//z//P/8//z//P/8//z//P/4//j/+f/5//j/
+P/4//j/+f/5//n/+f/3//f/+P/4//f/9//3//f/+f/5//n/+f/6//f//P/9/wMADAAT
ABwAHQAZABYAGAAVABYAFgASAAgAAgD7//P/7f/t/+7/5f/f/9n/zP/E/8T/xP/H/8v/
0v/V/9T/1f/X/9f/1//T/87/x/+8/7j/u//G/8//z//W/+b/7P/p//D/9f/1//P/9P/1
//b/9P/1//X/9f/3//j/+P/4//r/+v/7//3//f/8//r/+f/7//v//P/8//r/+v/6//r/
/P/+//7//v/8//7//v////3//f/+//7/AAAAAAAAAAD//wAAAAAAAAIAAgACAAIAAgAA
AAAAAAADAAMAAwADAAUABAAEAAUAAwAFAAUABQAGAAYABgAGAAUABQAFAAUABgAGAAYA
BgAIAAgABwAGAAQABAAEAAUABwAHAAYABAAGAAYABgAGAAYABQAEAAMAAwAEAAQABAAD
AAQAAwAAAAIAAgACAAEAAQABAAEAAQD+//7//v/+/////////////f/9//3//v8AAAAA
/////wEAAQACAAIAAgACAAMAAwABAAAAAAABAAAAAAABAAEAAgACAAMAAwAFAAQABAAE
AAIAAgACAAMAAwADAAIAAQABAAIAAwADAAMABAAEAAIAAAAAAAAA//8AAAEAAgAEAAMA
AQAAAP//AQABAAIAAgACAAEAAAAAAAAAAAAAAAAAAgACAAIAAgACAAIAAgACAP//////
////AAABAAQAAwADAAMAAwADAAMABAAEAAMAAQABAAEAAQADAAMABQAGAAUABgAGAAIA
AAAAAAMAAwACAAQABAADAAUABwAHAAkAAgAFAAgACQAMAA0ADgAPABAAEgASABIAEgAQ
ABAAEQASABgAHAAfACAAIAAgACEAIgAkACUAKAAqACsALAAsACoAJgAjACIAIgAhAB8A
HwAeABwAGgAWABAADQAMAAsACAAFAAMAAgACAAAAAAAAAAAAAAAAAAAAAAAAAAAAAQAB
AP7//v/+//7//f/9//3//f/9//3//v/+//3//f/9//3//P/7//r/+f/6////BAAHAAkA
DgAXACIAIwAdABoAHgAdABYAGAAaABAAAAD7//v/9f/x//T/7//l/9n/zP/K/8r/yP/J
/8//0v/X/9r/2f/b/93/1//R/9L/zf/C/7r/u//E/9H/2f/i/+r/7v/t//D/8//1//X/
9v/3//j/+v/7//v/+//5//r/+v/6//r/+v/7//3//v/+//3//f/9//3//v/+////AAAB
AAIAAAACAAIAAgAAAAIAAgADAAEAAQACAAIABAAEAAQABAAFAAYABgAGAAQABAAEAAQA
CAAGAAYABgAJAAkACQAJAAcABgAGAAcABwAJAAkACQAKAAoACgAKAAsACwALAAsACgAK
AAoACgAKAAoACQAIAAoACgAKAAsACQAJAAgABgAIAAgACAAIAAsACwALAAsACAAIAAcA
BgAIAAoACgAIAAgACAAIAAcABQAFAAUABQAGAAYABgAGAAQAAwACAAEAAgADAAQABgAE
AAQAAwADAAUABQAGAAYABQAEAAQAAwAFAAQABAAFAAQABAAFAAUABgAGAAcABwAHAAYA
BgAGAAYABgAGAAcABQAFAAQAAwADAAQABQAFAAUABgAGAAQAAgACAAIAAQADAAMAAwAE
AAQAAwADAAMAAwADAAQABAAGAAUABAAEAAQABAAEAAQAAwACAAEAAAACAAIAAgACAAEA
AQABAAEAAwADAAUAAwABAAEAAQABAAEAAgACAAEAAQABAAEAAQADAAMABQAGAAcADAAO
AA4ADgAOAA4ADwAQABEAEgAQABAAEQASABYAGgAdAB4AIAAgACEAIgAkACUAKAAqACoA
KgApACYAIgAfAB4AHgAdABsAGwAaABsAGgAXABIADAAKAAgABAABAP///v/+/wAAAAAA
AAAA/v/+//7//v/+//7///////7//v/+//7/+//7//v/+//7//v//P/8//v/+//7//v/
+//7//v/+//8//v//P8BAAcADAATABgAHwAhABwAHAAdABoAGAAaABgADgAHAP3/9f/x
/+7/6f/p/+f/3P/Q/87/zv/P/9P/2v/Z/9j/2f/Z/93/4f/f/9j/0f/K/8D/vf/A/8n/
0//W/97/6P/v//L/9f/3//X/9v/3//j/+P/5//n/+f/5//r/+v/6//z//P/9///////+
//z/+//9//3//v/+//7//v/+//7//P/+//7//v/8//7//v////////8AAAAAAgACAAIA
AgADAAQABAAEAAIAAgACAAIABAACAAIAAgADAAMAAwADAAUABAAEAAUABQAHAAcABwAE
AAQABAAEAAUABQAFAAUABgAGAAYABgAEAAQAAwACAAIAAgACAAMAAwADAAIAAAAEAAQA
BAAEAAMAAwADAAMABAAEAAMAAgAAAAIAAgAAAAAAAAAAAP///f/9//3//f/8//z//P/8
//7//f/8//v//f/9//3//v/+//7//f/9//v/+//8//z//P/8//3//f/9//z//P/9//7/
/v///////v/+//////8BAAAAAAAAAP7//v/+////AAABAAEAAQAAAAAAAAD/////AAAA
AP7///8AAAEAAQD///////8AAAAA/////////f/9//7//v8AAP///v/+//7//v/+//7/
/v/+//7//v///wAAAQACAAAA///+//3//f/9/////f//////////////AAAAAP//////
///////9////AwAGAAYACQAKAAsADAAOAA4ADgAOAAwADAANAA4AFAAYABsAHAAaABoA
GwAcAB4AHwAiACQAJgAmACUAIgAdABkAFwAWABYAFQAWABYAEwASAA8ACgAIAAYABAAA
AP3/+//6//r//P/8//z//P/6//r/+v/6//r/+v/7//v/+v/6//r/+v/5//n/+f/5//f/
9//4//j/+f/5//n/+f/3//f/9//3//r/+f/4//3/AwAKABEAGgAfAB0AHAAcABsAGAAc
AB4AFgAIAAEA/f/3//P/8P/p/+P/2//U/8z/xv/I/83/zf/Q/9f/1v/R/9P/2f/b/9X/
zv/F/7r/sv+3/8D/x//R/9j/3P/o//H/7P/p/+//7//w//H/8v/w//H/8f/x//L/9P/1
//b/9P/0//X/9//4//j/9//3//f/9//4//j/+P/4//j/+P/6//z//P/8//j/+v/6//v/
+f/5//r/+v/8//z//P/8//v//P/8//z//P/8//z//P/+//z//P/8//3//f/9//3//f/8
//z//f/9/////////wAAAAAAAAAA/v/9//z/+//+//7//v/+////AAAAAAAA/v/+//7/
//8BAAEAAAD+//7//v/+//7///////////8AAAAA///+//z//v/+//z/+v/6//r/+f/5
//n/+f/5//n/+v/7//z/+v/5//j/9//3//f/9//4//j/+P/3//f/+f/5//r/+v/4//j/
+f/5//n/+P/4//n/+//8//7////8//z//f/9//v/+v/6//r//P/8//z//f/9//3//P/7
//3//v///////f/+//7//P/8//z//P/7//3//f/9//7//v/9//3//f//////AAAAAP7/
/f/8//z//P/8//z//P/+//7//v/+//3//P/7//r/+//7//v/+//7//v//f/7//v/+//7
//v/+//8//z/+//7//v/+//7//v/+////wQABgAIAAgACAAIAAoACgAKAAoADAAMAA0A
DgASABYAGQAaABoAGgAbABwAHAAdACAAIgAiACIAIQAeABwAGQAYABgAFwAVABUAFAAR
ABAADQAIAAYABAACAP7/+//5//j/+P/6//r/+v/6//z//P/8//z/+P/4//n/+f/3//b/
9f/0//T/9f/2//f/+f/5//r/+v/4//f/9v/1//f/9//3//f/+P/7//z///8DAAoAEwAc
AB0AFwAWABwAGQAUABwAHAAQAAQA/f/5//f/8//y/+3/5//b/9D/yv/I/8j/yf/P/9T/
1f/S/9H/0//Z/9X/zf/I/8P/vP+6/8H/yv/P/9P/2P/e/+b/8f/y/+3/6f/s/+7/8P/y
//T/9f/1//X/9v/4//n/+v/3//b/9v/3//j/+P/3//f/+P/5//v//P/8//z//P/8//7/
AAAAAAAA/f/+//3//f/9//3//v/+//7//v/+//7/AQACAAIAAgD///7//f/8/wEAAAAB
AAIAAwADAAMAAwADAAIAAgADAAEAAwADAAMABAAEAAQABAADAAMAAwADAAYABgAGAAYA
BgAGAAUABAACAAIAAgADAAQABQAFAAQABQAEAAMAAgADAAMAAwADAAAAAAD///7///8C
AAMAAgABAAAA///9/////////////v/+//7//v/+//3//P/7//v/+//7//z//v/+//3/
/f/9//3//v/+//7//v/////////+//7///8AAAAAAQABAP7//v//////AQAAAAAAAAAA
AAAAAAABAP/////+//3///8AAAEAAQD//wAAAAD+/wAAAAAAAP//////////AAD+//3/
/f/9//7///8BAAIAAQD///3//P/+//7//v/+//7//v/+//7/AAAAAAAAAAD9//3//f/9
//3//f////3////////////9//7//v/9//3//f/9//3//////wEAAgADAAQABgAIAAoA
CgAKAAoACwAMAA0ADgAOAA4ADwAQABUAGgAeACAAHQAcABwAHAAgACEAJAAmACQAJAAj
ACAAHAAZABgAGAAZABcAFwAWABUAFAARAAwABgAEAAIA/v/9//v/+v/6//r/+v/6//r/
+v/6//r/+v/4//j/+f/5//j/+P/4//j/9//3//f/9//5//n/+v/6//f/9//3//f/9//3
//f/9//6//3//v8DAAUACgATABgAGwAbABoAGgAXABYAFgAUAA4ABgD5//X/9f/1//T/
7//j/9X/xv/E/8b/wv/H/83/0P/T/9b/0//V/9n/1f/R/8r/xf++/7j/u//C/8n/0f/c
/+T/6P/r/+7/8f/x/+//8P/x//L/9P/1//X/9f/1//b/9v/2//b/9v/3//n/+v/6//n/
+f/7//v//P/8//r/+v/6//r/+P/6//r/+v/5//z//f////////8AAAAA/v/+//7//v8B
AAIAAgACAAAAAAAAAAAABAACAAIAAgAFAAUABQAFAAcABgAGAAcABgAHAAYABQAEAAQA
BAAEAAUABQAFAAUABgAGAAYABgAGAAYABQAEAAYABgAGAAcABQAFAAQAAgAEAAQABAAE
AAUABQAFAAUABgAGAAUABAACAAQABAACAAIAAgACAAEAAQABAAEAAQAAAAAAAAAAAAQA
AwD+/w==
         </WaveFormData>
      </LeadData>
      <LeadData>
         <LeadByteCountTotal>10000</LeadByteCountTotal>
         <LeadTimeOffset>0</LeadTimeOffset>
         <LeadSampleCountTotal>5000</LeadSampleCountTotal>
         <LeadAmplitudeUnitsPerBit>4.88</LeadAmplitudeUnitsPerBit>
         <LeadAmplitudeUnits>¦ÌV</LeadAmplitudeUnits>
         <LeadHighLimit>2147483647</LeadHighLimit>
         <LeadLowLimit>268435456</LeadLowLimit>
         <LeadID>V1</LeadID>
         <LeadOffsetFirstSample>0</LeadOffsetFirstSample>
         <FirstSampleBaseline>0</FirstSampleBaseline>
         <LeadSampleSize>2</LeadSampleSize>
         <LeadOff>FALSE</LeadOff>
         <BaselineSway>FALSE</BaselineSway>
         <ExcessiveACNoise>TRUE</ExcessiveACNoise>
         <MuscleNoise>FALSE</MuscleNoise>
         <LeadDataCRC32>1511465859</LeadDataCRC32>
         <WaveFormData>
DAAMAAwADAARABYAGwAgACMAJgApACwAJgAgABoAFAD6/+D/xv+s/5f/gv9t/1j/R/84
/yn/Gv8U/xD/DP8I/w3/EP8T/xb/JP8w/zz/SP9X/2T/cf9+/4z/mv+o/7b/xf/U/+P/
8v/5//7/AwAIAAkACgALAAwADgAOAA4ADgAQABAAEAAQABIAEgASABIAEgASABIAEgAQ
ABAAEAAQABAAEAAQABAAEgASABIAEgAUABQAFAAUABIAEgASABIAEgASABIAEgAUABQA
FAAUABIAEgASABIAEgASABIAEgASABIAEgASABIAEgASABIAFAAUABQAFAAWABYAFgAW
ABYAFgAWABYAFgAWABYAFgAWABYAFgAWABgAGAAYABgAGgAaABoAGgAcABwAHAAcABwA
HAAcABwAHgAeAB4AHgAgACAAIAAgACAAIAAgACAAIAAgACAAIAAiACIAIgAiACAAIAAg
ACAAIgAiACIAIgAgACAAIAAgAB4AHgAeAB4AHAAcABwAHAAbABoAGQAYABcAFgAVABQA
EQAQAA8ADgANAAwACwAKAAkACAAHAAYABgAGAAYABgAGAAYABgAGAAUABAADAAIABAAE
AAQABAAEAAQABAAEAAQABAAEAAQABgAGAAYABgAGAAYABgAGAAYABgAGAAYACAAIAAgA
CAAIAAgACAAIAAkACgALAAwADAAMAAwADAAMAAwADAAMAA4ADgAOAA4ADAAMAAwADAAO
AA4ADgAOAA4ADgAOAA4ADgAOAA4ADgAOAA4ADgAOABAAEAAQABAAEgAUABYAGAAbABwA
HQAfAB0AGQAXABcAFwAVABMAEQAOAAoABgADAAMA/v/8//v/9//5//r/+//7//v/+//7
//j/+P/4//r///8EAAUABQAIAAgACAAGAAUABAAEAAMABgAIAAkACwALAAoACQAHAAkA
CQAJAAkACAAJAAkACQAJAAkACQAJAAkACQAJAAkACQAJAAkACQAJAAkACQAJAAsADgAT
ABkAGwAjACsALwAtACwAKQAhAB4AFgD6/9T/sv+W/4H/bf9e/0v/Mf8e/xT/E/8Q/wn/
BP8A//7+BP8L/xP/I/80/0H/TP9b/2v/ef+F/5D/mf+q/77/0P/c/+r/+P///wQACAAM
AAsADQANAA0ADgAQABAADwAOAAwADQANAA0ADgAPABAAEQARABEAEQARABEAEQARABEA
EQARABEAEQARABEAEQARABAAEAAQABAAEgATABMAEwARABEAEQARABEAEQARABEAEwAS
ABIAEgAQABEAEQARABMAEwATABMAEQARABEAEgAUABQAFAAUABQAFAAUABQAFAAUABQA
FAAUABQAFAAUABMAEgASABEAFAAVABYAGAAYABgAGAAYABoAGgAbABsAGgAaABoAGQAZ
ABkAGgAaABsAHQAeAB8AHwAfAB8AHwAfACAAIAAgAB4AHgAeAB4AHgAeAB4AHgAgACAA
IAAgAB4AHgAdABwAHAAcABwAHAAaABoAGgAaABgAFwAWABUAFgAVABQAEwARAA8ADQAJ
AAsACgAJAAkACAAHAAYABgAFAAUABAADAAUABQAGAAYABgAGAAUABQADAAMAAwADAAMA
BAAEAAQAAgACAAIAAQADAAQABQAFAAUABQAFAAUABQAFAAUABgAGAAgACQAJAAkACQAJ
AAoACgAKAAoADAAOAA8ADwAOAAwADAANAA0AEAAQABAAEAAOAAwACwAKAAwADgAOAA4A
DQANAA4AEAAOAA4AEQAVABgAGgAaABoAGgAbABwAHQAfACEAHQAbABsAGAAVABIADwAO
AAoABgADAAEA/P/6//n/9//5//r/+//7//v/+//7//r/+v/6//z///8EAAUABQAGAAYA
BgAEAAQABAAFAAUABgAIAAkACwAKAAoACgAJAAkACQAJAAkACgALAAsACwALAAsACwAL
AA0ADQANAA0ACwALAAsACwALAAsACwALAAsADgARABUAGwAjACsAMwA1ADAAKQAhABgA
EAAEAO7/zv+0/5v/h/96/2//Wf8+/y7/J/8k/x//GP8O/wj/DP8T/xv/If8u/z3/TP9b
/2n/ef+D/4z/mf+o/7r/0P/i/+z/+P8FAAoADAAOAA0ADQANAA0ADgARABIAEgASABAA
EQARABEAEwATABMAEwATABMAEwATABUAFQAVABUAFQAVABUAFQAUABMAEgARABIAEgAS
ABIAEgATABMAEwARABEAEQARABMAEwATABMAEwASABIAEgASABMAEwATABMAEwATABMA
EwATABMAFAAUABQAFAAUABQAFAAUABQAGAAYABgAGAAWABYAFgAWABYAFgAXABcAFwAX
ABcAGAAWABYAFgAWABgAGAAZABkAGwAcAB0AHQAbABsAHAAcABwAHQAdAB0AGwAbABsA
GwAdAB4AHgAeAB4AHgAeAB4AHAAcABwAHAAdAB4AHwAgAB8AHgAcABoAGgAaABoAGgAY
ABgAGAAYABgAFwAWABUAFgAVABQAEwAQAA8ADgALAAsACgAJAAkACAAHAAYABgAFAAUA
BAADAAMAAwAEAAQAAgACAAEAAQADAAMAAwADAAEAAgACAAIABAAEAAQAAwABAAIAAwAD
AAEAAQABAAEAAwADAAMABAAEAAYABwAHAAUABQAFAAYACAAIAAgACgAIAAkACQAIAAoA
CgALAAsACgAKAAoACgALAAoACgAKAAoADAAMAAwADAALAAsADAAOABAAEQASABMAFAAV
ABYAFwAZABsAFwAVABUAEQAPAA0ACwAIAAQAAAD9//v/9v/0//P/8f/z//T/9f/1//X/
9f/1//T/9P/0//b/+f/+//////8CAAIAAgAAAAAAAAABAAEA//8AAAAAAQAEAAQABAAD
AAUABQAFAAUABgAHAAcABwAFAAUABQAFAAUABQAFAAUABQAFAAUABQAFAAUABQAFAAkA
DAAPABMAGQAjACsAKwApACYAHwAXABQACADu/87/sP+W/4H/c/9o/1H/Nf8k/xz/F/8U
/w//CP8C/wT/CP8R/xv/Kf82/0P/Uv9h/23/e/+H/5b/o/+w/8D/0v/i/+7/+P8BAAQA
BgAIAAkABwAHAAcACAANAA4ADgAOAA0ADQAMAAsADAANAA4ADwAPAA8ADwAPAA0ADQAN
AA0ADwAPAA8ADwAPAA8ADwAPAA4ADgAOAA4ADAANAA0ADQALAAsACwALAA0ADQANAA0A
DwAOAA4ADgAMAA0ADQANAA8ADwAPAA8ADQANAA0ADgAQABAAEAAQAA4ADgAOAA4AEgAS
ABIAEgAUABQAFAAUABQAFAAVABUAFwAXABcAGAAYABgAGAAYABgAGAAZABkAFwAYABkA
GQAXABcAGAAYABoAGwAbABsAGQAZABkAGQAbABwAHAAcABoAGgAaABoAGgAaABoAGgAa
ABoAGgAaABoAGgAZABgAGgAaABoAGgAYABgAGAAYABUAEwARAA8AEAAPAA4ADQAMAAsA
CgAHAAcABgAFAAUABgAFAAQABAABAAEAAAD//wEAAQACAAIAAAAAAP//////////////
/wEAAgACAAIAAQAAAP///f///wAAAQABAP//////////AQABAAEAAgACAAQABQAFAAUA
BQAFAAYABgAGAAYACAAGAAcABwAGAAYABgAHAAcACgAKAAoACgAJAAgACAAIAAgACgAK
AAoACwAJAAoADgASABUAFgAXABgAGQAaABsAHQAbABUAEQAPAA4ADQAMAAsABgACAP7/
+//7//b/9P/z//P/9f/2//f/9f/1//X/9f/1//b/9//6//v/AAABAAEAAgACAAIAAAAA
AAAAAQABAAEAAgACAAMABgAGAAYABQADAAMAAwADAAQABQAFAAUABQAFAAUABQADAAMA
AwADAAUABQAFAAUABQAFAAUABQAHAAgADwAXAB8AJQArACsAKwAmAB8AGwAYAAoA6v/I
/6r/kP97/2v/Wv9B/yn/HP8Y/xX/EP8J/wT/AP8C/wr/Ef8d/yv/OP9B/07/Y/9v/3f/
g/+U/6P/sv/E/9T/4P/s//b///8EAAYACAAJAAcABwAHAAgACwAMAAwADAAMAA0ADQAN
AA0ADQANAA0ADQANAA0ADQANAA0ADQANAA0ADQANAA0ADQANAA0ADQAMAAwADAAMAA4A
DwAPAA8ADQANAA0ADQALAAsACwALAA0ADAAMAAwADAANAA0ADQAPAA8ADwAPAA0ADQAN
AA4ADgAOAA4ADgAOAA4ADgAOABAAEAAQABAAEQASABMAFAATABIAEgARABUAFQAVABYA
FgAWABYAFgAUABQAFQAVABYAGAAaABsAGgAZABkAGAAaABsAGwAbABsAGwAbABsAGQAa
ABoAGgAaABoAGgAaABgAGAAYABgAGgAaABoAGgAcABwAGwAaABgAGAAYABgAFQAUABMA
EgASABEAEAAPAA4ADQAMAAsADAALAAoABwAGAAQAAgABAAIAAQAAAAAAAQABAAAA///9
//3//v/+/wAAAAD//////f/9//3//f///wAAAAAAAP7//v/+//3///8AAAEAAQABAAEA
AQABAP///////wAAAAACAAMAAwADAAMAAwAEAAQABAAEAAYACAAJAAkACAAGAAYABwAH
AAgACAAIAAgABwAGAAYABgAGAAgACAAIAAcABwAIAAoACgAKAAkABwAGAAgACAAIAAwA
DgAQABAAEAAQABIAFAAWABkAFwATABEAEQAPAA0ACwAJAAgABAAAAP3/+f/0//L/8f/x
//P/9P/1//X/9f/1//X/9P/0//T/9v/5//7//////wAAAAAAAP7/AAAAAAEAAQADAAQA
BAAFAAQABAAEAAMABQAFAAUABQAEAAUABQAFAAUABQAFAAUABQAFAAUABQAFAAUABQAF
AAUABQAFAAUABwAIAA0AFQAbAB8AKQAvAC0AKAAjAB0AGgAOAPL/zP+s/5L/e/9p/1j/
Qf8n/xj/GP8V/xD/Df8I/wL/Av8G/w3/F/8p/zj/Rf9S/1//bf97/4f/kv+f/7D/xP/W
/+T/8P/4////AgAGAAYACQALAAsACwAMAA4ADgANAAwADgAPAA8ADwAPAA8ADwAPAA0A
DQANAA0ADwAPAA8ADwAPAA8ADwAPABEAEQARABEAEgASABIAEgASABMAEwATABMAEwAT
ABMAEwATABMAEwATABIAEgASABIAEwATABMAEwATABMAEwAVABUAFQAWABQAFAAUABQA
FAAUABQAFAAWABYAFgAWABYAFgAWABYAFgAWABcAFwAbABsAGwAcABoAGgAaABoAHAAc
AB0AHQAdAB4AHwAfAB8AHwAgACAAHgAfAB8AHwAhACEAIQAhACEAIgAiACIAIgAgACAA
IgAiACQAJAAkACQAIwAiACEAIAAiACIAIgAiACEAIAAfAB4AHgAeAB4AHgAbABoAGQAY
ABcAFgAVABQAEwASABEAEAAPAA4ADQAMAAoACgAKAAoACAAIAAgACAAGAAYABgAGAAgA
CAAIAAgABgAGAAYABgAIAAgACAAIAAgACAAIAAgABAACAAAAAAAAAP7//P/8/wAACAAI
AAoADAAQABYAGgAeACQAKgA0AD4ARgBQAFoAZgBuAHYAgACMAJYAnACgAKgAsAC6AMIA
ygDSANoA5ADuAPIA8AD0AP4ABAEGAQoBDgEUARYBFgESAQoBAgH8APYA9ADwAOwA5ADc
ANQA2ADmAPQA/AD+APIA2gDKAMQAvgCqAI4AcABQADIAGgAGAPb/6v/n/+b/5f/k/+P/
4v/h/+D/4P/g/+D/4P/i/+L/4v/i/+H/4P/f/97/3f/c/9v/2v/a/9r/2v/a/9j/2P/Y
/9j/1v/W/9b/1v/V/9T/0//S/9L/0v/S/9L/z//O/83/zP/L/8r/yf/I/8b/xv/G/8b/
w//C/8H/wP+//77/vf+8/7n/uP+3/7b/tf+0/7P/sv+v/67/rf+s/6n/qP+n/6b/pP+k
/6T/pP+i/6D/nv+c/5z/nP+c/5z/mf+Y/5f/lv+W/5b/lv+W/5X/lP+T/5L/lP+U/5T/
lP+S/5L/kv+S/5P/lP+V/5b/lv+W/5b/lv+Y/5r/nP+e/5//oP+h/6L/pv+o/6r/rP+t
/67/r/+w/7T/tv+4/7r/vv/A/8L/xP/I/8r/zP/O/9D/0v/U/9b/2f/c/9//4v/m/+j/
6v/s/+7/8P/y//T/+P/6//z//v///wAAAQACAAUABgAHAAgACAAIAAgACAAKAAoACgAK
AAoACgAKAAoACgAKAAoACgAMAAwADAAMAAwADAAMAAwADAAMAAwADAAOAA4ADgAOAAwA
DAAMAAwADgAOAA4ADgAOAA4ADgAOAAwADAAMAAwADgAOAA4ADgAMAAwADAAMAAwADAAM
AAwACgAKAAoACgAMAAwADAAMAAwADAAMAAwADAAMAAwADAAMAAwADAAMAAwADAAMAAwA
CgAKAAoACgAKAAoACgAKAAoACgAKAAoADAAMAAwADAAKAAoACgAKAAoACgAKAAoACgAK
AAoACgAKAAoACgAKAAwADAAMAAwADAAMAAwADAAMAAwADAAMAAoACgAKAAoACgAKAAoA
CgAMAAwADAAMAAwADAAMAAwACwAKAAkACAAKAAoACgAKAAoACgAKAAoACgAKAAoACgAM
AAwADAAMAA4ADgAPABAAFQAZABsAGQAYABkAGAAXABcAFQASAA4ADQALAAoABgADAAEA
/v////7//f/7//n/+f/5//j/+P/2//j/+/8AAAAA//////7/AAAAAAQABgAFAAUABQAG
AAYABwAIAAgACgAJAAkACQAJAAkACgALAAsACwALAAsACQAJAAkACQAJAAkACQAJAAsA
CwALAAsACwALAAsADAAPABUAHQAjACkAMQAzAC4AJwAfABYADgAGAO7/0P+y/5f/g/92
/2v/U/84/yT/H/8c/xf/Ev8K/wb/Cv8T/xf/H/8u/0H/UP9d/23/e/+F/5D/nf+w/8b/
2v/q//b//P8FAAoACgAMAA0ADQANAA0ADgAPABAAEAAQABIAEwATABMAEwATABMAEwAT
ABMAEwATABUAFQAVABUAFQAVABUAFQAUABMAEgARABIAEgASABIAEAARABEAEQATABMA
EwATABMAEwATABMAEQAQABAAEAAQABEAEQARABEAEQARABEAEwATABMAFAASABIAEgAS
ABIAEgASABIAFAAUABQAFAAUABQAFAAUABQAFAAVABUAFwAXABcAGAAYABgAGAAYABgA
GAAZABkAGQAaABsAGwAdAB0AHgAeABwAHQAdAB0AHQAdAB0AHQAfACAAIAAgACAAIAAg
ACAAIAAgACAAIAAeAB4AHgAeACAAIAAfAB4AIAAgACAAIAAeAB4AHgAeAB4AHQAcABsA
GgAZABgAFwAYABcAFgATABUAFAATABMAEAAPAA4ADgANAA0ADAALAAoACQAJAAgACAAI
AAcABwAHAAcABwAHAAUABgAGAAYACAAIAAgABwAFAAYABwAHAAcABwAHAAcACQAJAAkA
CgAJAAoACgAJAAsACwALAAwADAAMAAwADgAOAA8ADwAOAA4ADgAPAA8ADgAOAA4ADgAP
AA4ADgAOAA4AEAAQABAADwAPABAAEgAUABYAFwAWABcAGAAZABoAHAAeACAAIwAgABsA
GAAXABcAFQATABEADgAKAAYAAwD///r/+P/3//b/+f/7//3/+//7//v/+//8//z//P/+
/wEABgAHAAcACAAIAAgABgAGAAYABwAHAAcACAAIAAkADAAMAAwACwANAA0ADQANAAsA
CwAKAAkACwALAAsACwALAAsACwALAAsACwALAAsACwALAAsACwAJAA4AFQAbAB8AKQAx
ADUAMQAsACUAHQAWAA4A+P/a/7r/oP+J/3f/aP9V/zv/Jv8g/x//HP8T/wr/BP8E/wj/
Ef8b/yX/NP9D/07/W/9p/3n/h/+S/5//sP/G/9r/5v/w//r/AwAGAAoADAALAA0ADQAN
AA4AEAAQAA8ADgAQABEAEQARABEAEQARABEAEQARABEAEQATABMAEwATABEAEQARABEA
EwATABMAEwASABIAEgASABAAEQARABEAEQARABEAEQAPAA8ADwAPABEAEAAQABAAEgAT
ABMAEwARABEAEQARABMAEwATABQAEgASABIAEgAUABQAFAAUABYAFgAWABYAFAAUABQA
FAAWABYAFwAXABcAFwAXABgAGgAaABoAGgAcABwAHQAdABwAHAAcABsAHQAdAB4AHgAc
AB0AHQAdAB8AHwAfAB8AHwAgACAAIAAeAB4AHgAeACAAIAAgACAAHgAeAB4AHgAgACAA
HwAeAB4AHgAeAB4AGgAaABoAGgAaABkAGAAXABUAEwARAA8AEAAPAA4ACwALAAoACQAJ
AAgABwAGAAYABQAFAAQAAwAFAAUABgAGAAQABAADAAMAAwADAAMAAwABAAIAAgACAAQA
BAAEAAMAAQACAAMAAwAFAAUABQAFAAUABQAFAAYABAAGAAcABwAJAAkACQAKAAgACAAI
AAoACgALAAsACgAKAAoACwALAAoACgAKAAoACwAKAAoACgAJAAoACQAIAAkACQAKAAwA
DAAMAAsACQAHAAgABwAGAAcACAAHAAYACgAIAAoACwAMAA8AEAARABIAFQAWABcAGQAb
ABcAFQAVABMAEQAPAA0ADAAIAAQAAQD///r/+P/3//P/9f/2//f/9//3//f/9//2//b/
9v/4//n//v//////AQACAAMAAgACAAIAAwADAAMABAAEAAUABgAGAAYABQAFAAUABQAF
AAgACQAJAAkABwAHAAcABwAHAAcABwAHAAcABwAHAAcABwAHAAcABwALAAwAEwAZAB0A
IwAtADMAMQAqACEAGwAYAAwA8P/O/67/kP93/2n/XP9F/y3/HP8W/xP/DP8L/wT//P7+
/gj/D/8X/yX/NP8//0z/W/9p/3f/g/+Q/53/rv/C/9T/4P/q//b/AQAIAAoACgALAAkA
CQAJAAoADQAOAA4ADgAQABEAEQARAA8ADwAPAA8AEQARABEAEQAPAA8ADwAPAA8ADwAP
AA8AEQARABEAEQAPAA4ADQAMAA4ADwAPAA8ADwAPAA8ADwAPAA8ADwAPABEAEAAQABAA
DgAPAA8ADwAPAA8ADwAPAA0ADQANAA4AEAAQABAAEAAQABAAEAAQABAAEAAQABAAEQAS
ABMAFAASABIAEwATABUAFQAVABYAFgAWABYAFgAUABQAFQAVABYAGAAaABsAGgAZABkA
GAAYABkAGQAZABsAGwAbABsAGQAaABoAGgAcABwAHAAcABwAHAAcABwAHAAcABwAHAAc
ABwAGwAaABoAGgAaABoAGgAaABoAGgAWABUAFAATABAADwAOAA0ADgANAAwACQAHAAYA
BQAFAAYABQAEAAQAAwADAAIAAQABAAEAAgACAAAAAAD//////////////////wAAAAAA
AAAAAAAAAP//AQACAAMAAwADAAMAAwADAAEAAQABAAIAAwAGAAgACQAJAAkACQAKAAoA
CgAKAAwADAANAA0ADAAMAAwADQANABAAEAAQABAADwAOAA4ADgAQABIAEgASABMAFQAU
ABUAFgAXABgAGwAcAB0AHwAhAB0AGwAbABsAGQAXABUAEgAOAAoABwAFAAAA/v/9//n/
+//8//3/+//7//v/+//8//z//P/+/wEABgAHAAcACAAIAAgABgAKAAoACwALAAsADAAM
AA0ADAAMAAwACwALAAsACwALAAwADQANAA0ADQANAA0ADQAPAA8ADwAPAA0ADQANAA0A
DgAPABAAEQAPAA4AEQAXAB8AJwAxADcANQAwACsAIwAaABQADAD2/9b/uP+d/4f/eP9r
/1f/Pv8u/yf/JP8h/xj/Dv8G/wj/D/8X/x//LP87/0b/Vf9l/3X/f/+I/5X/pv+4/8z/
3v/s//r/BQAKAAwADAAPABEAEQARABIAFAAUABMAEgAUABUAFQAVABUAFQAVABUAFAAT
ABIAEQAUABUAFgAXABUAFQAVABUAFQAVABUAFQAWABYAFgAWABUAFQAUABMAFQAVABUA
FQAVABUAFQAVABUAFAAUABQAFgAXABcAFwAWABUAFAATABQAFQAWABgAFwAWABUAFAAU
ABQAFAAUABgAGAAYABgAFgAWABYAFgAYABgAGQAZABsAGwAbABwAHAAcABwAHAAaABoA
GwAbAB0AHgAfAB8AIQAhACIAIgAgACEAIQAhACEAIQAhACEAIQAiACIAIgAiACIAIgAi
ACQAJAAkACQAIwAiACEAIAAiACIAIQAgACAAIAAgACAAHgAeAB4AHgAeAB0AHAAbABgA
FwAWABUAFgAVABQAEQARABAADwAPAA4ADQAMAAwADQANAAwACwAKAAkACQAIAAgACAAH
AAcACAAJAAoACwAJAAoACgAKAAwADAAMAAsACQAKAAsACwALAAsACwALAAsACwALAAwA
CgAMAA0ADQANAA0ADQAOAAwADAAMAA4AEAARABEAEAASABIAEwATABMAEgARABAAEQAQ
ABAAEAAWABQAFgAYABgAGQAaABsAHAAfACAAIQAjACUAIQAfAB8AHwAdABsAGQAUABAA
DAAJAAUAAAD+//3//f///wAAAQABAAEAAQABAAAAAAAAAAIAAwAIAAkACQAMAAwADAAK
AAwADAANAA0ADwAQABAAEQAQABAAEAAPAA0ADQANAA0AEAARABEAEQAPAA8ADwAPABAA
EQASABMAEwATABMAEwARABEAEQARABUAGAAbACEAJwAvADUANwAxACwAJwAhABoAFgAM
APL/0v+0/53/jf+C/3P/X/9K/zz/M/8u/yf/Hv8Y/xb/GP8d/yX/Lf86/0f/VP9j/2//
f/+P/5z/pf+y/8j/3P/q//b/AAALABIAFAAUABMAEgARABAAEAARABIAEgASABMAFQAW
ABcAFgAVABQAEwAVABUAFQAVABMAEwATABMAEwATABMAEwATABMAEwATABIAEgASABIA
EgATABMAEwATABMAEwATABEAEQARABEAEQAQABAAEAASABMAEwATABMAEwATABMAEwAT
ABMAFAASABIAEgASABQAFAAUABQAFgAWABYAFgAWABYAFgAWABYAFgAXABcAGQAZABkA
GgAaABoAGgAaABoAGgAbABsAGQAaABsAGwAbABsAHAAcABwAHQAdAB0AHwAfAB8AHwAf
ACAAIAAgACIAIgAiACIAIQAgAB8AHgAgACAAIAAgACAAIAAfAB4AHQAcABsAGgAbABwA
HQAeABoAGQAYABcAFAATABIAEQASABEAEAANAA0ADAALAAsADAALAAoACgAJAAkACAAH
AAcABwAIAAgACAAIAAcABwAHAAcABwAHAAcACAAIAAgABgAGAAYABQAFAAYABwAHAAcA
BwAHAAcABwAHAAcACAAIAAoACwALAAsACwALAAwACgAKAAoADAAMAA0ADQAMAAwADAAN
AA0AEAAQABAAEAAPAA4ADgAOABAAEgAUABYAGAAaABoAGgAaAB0AHgAfACEAIwAfAB0A
HQAaABcAFAARAA4ACgAGAAMA///6//j/9//4//v//f///////////////P/8//z//v8D
AAgACQAJAAgACAAIAAYACAAIAAkACQALAAwADAANAA4ADgAOAA0ACwALAAsACwAMAA0A
DQANAAsACwALAAsADAANAA4ADwAPAA8ADwAPAA8ADwAPAA8AEwAWABkAHQAjAC0AMwA1
ADUAMgArACUAIgAWAPr/1v+4/57/i/97/27/Vf89/yr/JP8h/xz/F/8S/wz/Dv8U/xn/
H/8t/zz/Sf9Y/2f/df+B/4//mv+n/7j/zP/e/+r/9P/+/wcADAAOAA4ACwAOAA8AEAAS
ABUAFgAWABYAFgAXABcAFwAXABcAFwAXABcAFwAXABcAFwAXABcAFwAXABcAFwAXABUA
FQAVABUAFgAWABYAFgAUABUAFQAVABcAFwAXABcAFwAXABcAFwAVABQAFAAUABYAFwAX
ABcAGQAZABkAGQAZABkAGQAaABoAGgAaABoAGAAYABgAGAAaABoAGgAaABoAGgAaABoA
HAAcAB0AHQAdAB0AHQAeAB4AHgAeAB4AHwAgACIAIwAhACIAIwAjACMAIwAkACQAJAAl
ACUAJQAjACMAIwAjACQAJgAnACgAKAAoACgAKAAoACgAKAAoACYAJgAmACYAKAAoACcA
JgAmACYAJgAmACMAIgAhACAAHgAdABwAGwAaABkAGAAXABQAEwASAA8AEQAQAA8ADwAO
AA0ADAAMAA0ADQAMAAsACwALAAwADAAKAAoACQAJAAkACQAJAAkACQAKAAoACgAKAAoA
CgAJAAkACgALAAsACwALAAsACwANAA0ADQAOAAwADgAPAA8ADQANAA0ADgAQABAAEAAS
ABIAEwATABIAEgASABMAEwAUABQAFAAUABUAFAAUABQAFAAWABYAFgAXABkAGAAaABwA
HgAgACIAJQAmACcAKQAoACMAIAAfAB0AGwAZABcAFAAQAAwACQAHAAIAAAD///3///8A
AAEAAQABAAEAAQABAAIAAwAGAAgADAAMAAsADgAOAA4ADAAOAA4ADwAPAA0ADgAOAA8A
EgASABIAEQAPAA8ADwAPABIAEwATABMAEwATABMAEwARABEAEQARABMAEwATABMAEQAR
ABEAEQATABYAHQAjACkALwA3ADkANQAyAC8ALQAqABoA+v/U/7b/nP+F/3f/Zv9P/zf/
KP8m/yP/Hv8X/w7/Cv8K/xL/G/8l/zH/QP9P/1z/af93/4X/kf+c/6v/vv/Q/97/6v/4
/wYADQAQABIAFAATABUAFQAVABYAGQAaABoAGgAaABsAGwAbABsAGwAbABsAGwAbABsA
GwAbABsAGwAbABsAGwAbABsAGwAbABsAGwAYABgAGAAYABoAGwAbABsAGwAbABsAGwAZ
ABkAGQAZABsAGgAaABoAGgAbABsAGwAdAB0AHQAdABsAGwAbABwAHAAcABwAHAAdAB4A
HwAgACEAIAAfAB4AHwAgACEAIgAgACAAIQAhACUAJQAlACYAJgAmACYAJgAkACQAJQAl
ACcAKAApACkAKQApACoAKgAqACsAKwArACsAKwArACsAKgAqACkAKAApACoAKwAsACoA
KAAmAA==
         </WaveFormData>
      </LeadData>
      <LeadData>
         <LeadByteCountTotal>10000</LeadByteCountTotal>
         <LeadTimeOffset>0</LeadTimeOffset>
         <LeadSampleCountTotal>5000</LeadSampleCountTotal>
         <LeadAmplitudeUnitsPerBit>4.88</LeadAmplitudeUnitsPerBit>
         <LeadAmplitudeUnits>¦ÌV</LeadAmplitudeUnits>
         <LeadHighLimit>2147483647</LeadHighLimit>
         <LeadLowLimit>268435456</LeadLowLimit>
         <LeadID>V2</LeadID>
         <LeadOffsetFirstSample>0</LeadOffsetFirstSample>
         <FirstSampleBaseline>0</FirstSampleBaseline>
         <LeadSampleSize>2</LeadSampleSize>
         <LeadOff>FALSE</LeadOff>
         <BaselineSway>FALSE</BaselineSway>
         <ExcessiveACNoise>TRUE</ExcessiveACNoise>
         <MuscleNoise>FALSE</MuscleNoise>
         <LeadDataCRC32>1085772360</LeadDataCRC32>
         <WaveFormData>
AAAAAAAAAAAOABwAKgA4AEIATABWAGAAWABQAEgAQAANANz/q/96/1D/Jv/8/tL+1/7c
/uH+5v72/gT/Ev8g/yH/Iv8j/yT/Gv8S/wr/Av8Q/xz/KP80/0j/XP9w/4T/lP+k/7T/
xP/R/97/6//4//f/9v/1//T/9//6//3/AAACAAIAAgACAAAAAAAAAAAABQAIAAsADgAK
AAgABgAEAAgACgAMAA4AEAAQABAAEAANAAwACwAKAA8AEgAVABgAFQASAA8ADAAPABIA
FQAYABgAGAAYABgAFwAWABUAFAAZABwAHwAiAB0AGgAXABQAFwAaAB0AIAAiACIAIgAi
AB8AHgAdABwAIQAkACcAKgAmACQAIgAgACQAJgAoACoAKgAqACoAKgApACgAJwAmACoA
LAAuADAAKwAoACUAIgAkACYAKAAqACoAKgAqACoAJwAkACEAHgAiACQAJgAoACQAIAAc
ABgAGwAcAB0AHgAcABwAHAAcABoAGAAWABQAFwAYABkAGgAXABQAEQAOABAAEAAQABAA
DwAOAA0ADAAIAAYABAACAAUABgAHAAgABQACAP///P///wAAAQACAAAAAAAAAAAA/f/8
//v/+v/9/wAAAwAGAAMAAAD9//r//P/+/wAAAgAAAAAAAAAAAP7//v/+//7/AgAEAAYA
CAAEAAIAAAD+/wIABAAGAAgACAAIAAgACAAFAAQAAwACAAUACAALAA4ACwAIAAUAAgAE
AAYACAAKAAgACAAIAAgABQAEAAMAAgAGAAgACgAMAAoACAAGAAQACAAKAAwADgAMAAwA
DAAMAAcABgAFAAQACgAMAA4AEAALAAcAAwD+/wAAAgAGAAgACQAKAAoACQAGAAIAAQAA
AAIAAwAFAAcABAADAAEA/v8AAAEAAwAEAAIAAAD9//z/+v/6//r/+v8AAAEAAgABAP3/
/P/5//j/+v/9//7///8BAP3//f/9//n/9f/2//b/+//9////AQD9//r/9v/z//f/AAAO
AB8ANgBOAGMAaQBiAF0AYgBkAFsARAAaAOD/pf9k/x//6P7L/sD+wv7Q/uD+9f4J/xf/
Hv8g/x7/Iv8m/yP/HP8V/wn//v7//gj/Hf88/1b/bP+D/5j/of+p/7j/zf/c/+v/+P//
/wEA/v////3//f/+//7///8CAAUABwAJAAoABgAGAAYABAAJAA4ADwASAA8ADwAOAA4A
DwAMAA4AEAAQABIAFgAYABMAEAAPAAwAEAAWABYAGQAVABYAFAASABIAEgASABUAFwAX
ABsAIAAbABgAFQASABUAHAAdACAAHQAdABwAGwAaABoAGwAdAB8AIAAiACYAIwAgAB0A
GwAfACMAJQAmACMAIwAiACAAHQAjACMAJQAoACgAKQAqACYAJAAeACAAJAAnACkALAAp
ACcAIwAiAB8AIQAiACIAJAAlACUAJQAgABwAGAAWABoAIAAfAB8AHAAbABcAEwATABQA
FQAWABkAGQAaABsAFQASAA0ADQARABMAFAAVABEAEAAPAAoACQAJAAgABwAJAAkACgAM
AAcABQAAAP7/AgAEAAUABgAEAAMAAQD9//v/+//7//7/AAACAAQABgABAP3/+f/2//z/
AwACAAIAAQAAAP///f/8//z//v8AAAMABAAFAAYAAgAAAP3/+/8AAAUACAAKAAcABwAI
AAUAAwABAAQABwAJAAkACwAPAAwACQAFAAIABwAOAAwADQAJAAsACgAJAAcABwAJAAoA
DAAOAA4AEwAHAAUABQAJAA4AEAASABQAFgASABAADgAMAA0ADgAPABAAFAAUABQAFAAR
AA0ACQAEAAcACgAPABIAEQAQAA4ACwAOAAwADQAOAA4ADQANAA0ACwALAAoACAAKAAsA
DQAOAAoABgABAP7/AgAEAAYACAAJAAkACQAHAAMAAgD///7/AgAHAAoADQAMAAUAAgD/
/wIAAQAFAAgACQAJAAkACQAGAAQAAQD//wkAEAAaACUANABGAF0AbwB0AHEAbABoAF0A
SgAqAPb/w/+U/1v/Iv///uT+1P7Q/tL+2/7x/gv/IP8u/zj/Ov86/zP/JP8Z/w3/Bv8J
/xj/Lf9G/17/dP+D/5D/nf+v/8L/2//u//v/BAAHAAMAAAABAP////8FAAgADAASABAA
DwAOAAwACgAMAA4ADgAQABQAFAAWABEADwAMAAoADwAOABIAFgARABAAEQAQAA4ADgAQ
ABAAEwAYABcAGQAWABYAEwAQABYAGAAaAB8AHAAZABoAHAAbABoAGQAYABwAIgAiACQA
IQAfABwAGQAeACAAIwAnACQAIgAhACIAIgAiACIAIwAmACkAKgAqACYAJQAjACAAIAAp
ACwAMQAvACwAKgAoACYAJgAiACYAKQArACwALgArACcAIQAeAB4AIwAnACoAJQAjACAA
HQAeABwAGgAaABsAIAAeAB0AGQAXABIADQAPABIAFQAYABUAEwASABEADwAOAAsADQAQ
ABEAEQARAA0ACgAHAAAAAwAFAAYABwAEAAEA///+//v/+f/0//L/9P/2//f/+P/1//P/
8P/r/+//8f/z//j/9P/y//D/7v/s/+v/6v/q/+//9f/z//L/8P/u/+z/6f/s/+7/8v/2
//T/8v/w/+7/7v/u/+3/7f/x//X/9//4//X/8//y/+3/8P/x//f//f/6//f/9v/3//b/
9f/z//L/9f/8//r/+//0//X/8//x//X/9//7//7/+//6//f/+f/1//b/+f/8////AgD/
//7//f/8//r/+v/6//r//v8AAAIABAAAAPv/9v/w//T/9v/6//z/+//6//j/9f/y/+7/
7f/s/+7/7//x//P/8f/v/+z/6P/s/+3/7//w/+7/7P/p/+j/5//m/+X/5P/p/+v/7f/t
/+r/6P/k/+L/5//r/+3/7//u/+n/6P/n/+b/4//l/+b/6//t/+//8f/s/+j/4//f/+n/
9P8EABUALABAAE8ATwBGAD8AQAA8ADEAGADo/7L/f/9A//3+0v69/rT+tv7A/tD+4/75
/gn/Ev8U/xj/HP8c/xn/Ev8F//f+9P75/gb/H/8+/1r/cP+B/4z/lf+j/7T/xf/Y/+f/
8P/1//X/8f/x/+7/7f/w//L/9f/6//r/+//8//z/+P/4//j/9v/5//7///8CAAAA///9
//z/AAD+/wEABAAFAAYACQAKAAUABAAFAAQACgAQABAAEwARABIAEAAOABEAEgATABcA
GAAXABoAHgAbABgAFQASABcAHgAfACIAHwAdABoAFwAbABwAHgAhACEAIAAgACIAHwAe
AB0AHQAgACUAKAAqACYAJQAjACAAHwAlACUAJwAoACgAKQAqACUAJAAfACIAJgApACsA
LgArACcAIQAeAB4AIQAjACQAJQAlACQAIwAeABoAFgAUABcAHgAeAB8AHQAbABYAEQAT
ABQAFQAWABgAFwAXABcAEwAQAAsACwAOABEAEwAVABEADgALAAQABAAFAAUABQAGAAUA
BQAGAAEA///6//j//f8AAAIABAABAP///P/3//n/+f/5//z//P/+/wAAAgD///v/9//0
//n/AQABAAIA///+//3/+//7//z///8CAAQABAAEAAQAAQAAAP7//f8CAAcACgAMAAoA
CQAJAAUABwAFAAgACwAMAAsADAAPAAsACQAGAAQACAAQAA8AEQAMAA0ACwAJAAsACwAN
AA4AFgAWABAACwAKAAwADAAMAAwAEQAUABcAGgAVABIADwAMABAAEgAUABYAEwARAA8A
DAALAAoACwAKAA4AEgAVABcAEgAMAAkABgAKAAsADQAPABAAEQARABAADAAJAAcABAAI
AAoACwAOAAoACAAGAAQACgALAAwACwAIAAgABgAGAAUABQADAAEACAAHAAoADQAHAAEA
AAD+/wEAAwAFAAcABQAEAAIAAQD9/wAAEgAtAEoAZgB3AHcAagBjAGAAWABJAC4A/v/M
/5v/Vv8P/9z+wf64/sL+1P7q/gn/I/8t/y7/KP8i/yD/JP8j/yD/Hf8T/w7/E/8c/yv/
RP9i/3z/k/+o/7n/xf/Q/9v/5v/v//j/AwAJAAkACwAKAAsABwAEAAIAAgAGAAkADAAO
AAgACAAIAAYACAAKAAgACAALAA0ADgAQABAACgAJAAgACwAOABMAFgAQAA4ADgAMAA8A
EgAPAA8AEgAWABcAGAAXABQAEQARABQAFQAaACAAHgAcABoAGAAYABwAGgAaABwAHwAh
ACMAHwAcABoAGQAeACAAIwAoACYAJAAiACEAIQAjACMAIgAlACcAKAAoACIAJQAiACEA
JQAmACgAKgAmACQAHgAgACIAIwAjACQAJwAnACUAJgAfAB8AHgAcAB8AIQAiACMAHwAc
ABkAGAAWABoAFwAVABkAGwAaABkAFAASABAADgATABUAGAAbABUAEgANAA0ACwALAAoA
CQALAAwADQAKAAYAAwD///v//v///wEABAD///3/+P/2//f/+P/4//j/+//9//7//f/6
//f/9P/0//f/+v/9/wAA/v/7//j/9v/2//v/+P/2//r//P/+////+//4//f/9v/5//z/
//8CAAAA/v/7//n/+//9//3//P8AAAMABwAHAAQA////////BAAFAAgADQALAAkABgAE
AAMACAAEAAMABAAJAAsADQAIAAUABAACAAUACAAJAA8ADQALAAkABwAHAAcABgAFABEA
EgAOAAwACgAIAAoACgAKAAoACgAMAA4AEAAPAAwACQAGAAoACwAMAAwACgAIAAgABgAJ
AAoACgAJAAsACgAMAA4ACQAFAAIA//8FAAkADAAOAAoABwAFAAIAAQAAAP7//v8CAAQA
BgAIAAcAAwD///n//f8AAAEABAABAAEA///9////+//7//v//v/9/wEABAABAP3/+f/1
//n//P/+/wEAAwACAAgAGQAuAEwAawB9AHoAdwB4AGwAVQA2AAYA0P+j/2z/J//0/tH+
vP62/sD+0v7t/g3/Jf8w/y7/KP8g/xj/Ef8M/wn/B/8K/w//Gv8p/zz/UP9i/3f/jv+l
/7v/zv/h/+z/7//w//H/8f/1//v//v8DAAQABAAFAAgABAADAAIAAAABAAYACwAOAAoA
CAACAP7/AgAFAAcACgAMAAgACQAKAAUABAAFAAQABQAIAA0AEAAOAA4ACAAFAAgADAAN
AA4AEAAQABAAEwAOAAsADAAOABEAFAAXABoAFwAYABMAEAAUABcAGQAbABwAHAAdAB8A
HQAaABgAGAAdACAAIwAnACIAIQAeABoAHAAfACEAIgAhACcAJwApACYAIgAfABwAIAAk
ACQALAAnACUAIgAgACIAIwAiACQAIwAlACYAJgAjACEAHgAbAB8AIAAhACQAHgAaABcA
FwAYABsAHgAhACQAIQAeABsAGAAWABYAFgAWABgAGgAcAB4AGAAUABAADAAOABAAEgAU
ABIAEAAOAAwACQAIAAcABgAHAAgACQAKAAcABAABAP7/AgAEAAYACAAFAAQAAwACAAAA
AAAAAAAAAgAEAAYACAADAAAA/f/6//3//v///wAA/v/4/+7/6v/q/+j/6P/s//L/+P/6
//j/9v/4//r/+v8AAAgAEgAcACAAHgAgACQAJgAsADwARgBMAFQAYAB0AIYAkACWAJgA
oAC0AMoA2gDoAOYAzgC2AKYAmACOAIAAbgBYADwAHgACAOL/wv+s/6T/ov+g/5b/gv9o
/1b/Vv9q/4b/ov++/9D/1P/Q/8z/yv/G/8L/yP/Y/+b/8P/4//r/9v/0//L/8P/u//L/
9P/2//j/9f/0//P/8v/w/+7/7P/q/+v/7P/t/+7/6//o/+X/4v/l/+j/6//u/+v/6v/p
/+j/5v/m/+b/5v/o/+r/7P/u/+n/5v/j/+D/4//m/+n/7P/p/+j/5//m/+b/5v/m/+b/
6v/s/+7/8P/r/+j/5f/i/+f/6v/t//D/7//u/+3/7P/q/+r/6v/q/+z/7v/w//L/7//s
/+n/5v/q/+z/7v/w/+7/7P/q/+j/5v/m/+b/5v/o/+r/7P/u/+n/5v/j/+D/5f/o/+v/
7v/r/+r/6f/o/+b/5v/m/+b/6f/s/+//8v/u/+z/6v/o/+v/7v/x//T/8v/y//L/8v/w
//D/8P/w//P/9v/5//z/+f/2//P/8P/z//b/+f/8//v/+v/5//j/+P/4//j/+P/7//7/
AQAEAAAA/v/8//r///8CAAUACAAHAAYABQAEAAQABAAEAAQACQAMAA8AEgAPAAwACQAG
AAkADAAPABIADwAOAA0ADAAKAAoACgAKAAwADgAQABIADwAMAAkABgAKAAwADgAQAA8A
DgANAAwACwAKAAkACAALAA4AEQAUAA8ADAAJAAYACQAMAA8AEgAQAA4ADAAKAAkACAAH
AAYACQAMAA8AEgANAAoABwAEAAgACgAMAA4ADQAMAAsACgAJAAgABwAGAAkADAAPABIA
DQAKAAcABAAIAAoADAAOAA0ADAALAAoACAAIAAgACAAMAA4AEAASAA0ACgAHAAQACAAK
AAwADgANAAwACwAKAAgACAAIAAgACgAMAA4AEAANAAoABwAEAAcACgANABAADQAMAAsA
CgAIAAgACAAIAAsADgARABQAEAAMAAgABAAHAAoADQAQAA0ADAALAAoACAAIAAgACAAK
AAwADgAQAA0ACgAHAAQACgAOABAAFAARABAAEQAQAA8ADgAMAAkADAAMAA8AEgAPAAoA
BgACAAUABwAKAAoACgAKAAoACQAHAAUABAADAAcACAAKAAsABwAEAAEA/v/+/wAAAgAE
AAIAAAABAP///f/7//r/+v/9/wAABAAJAAUAAQD///f//P///wEAAQABAAAA///9//z/
+//6//j/AgAFAAUAAAAAAAsAHAA2AFEAawB0AGsAXABMADUAIgAIANz/rf+E/1H/GP/p
/sb+sv6o/qz+v/7f/gH/Fv8g/yL/Iv8c/xH/BP8B/wP/CP8R/x7/Lf8+/07/Xv9x/4T/
mf+1/8z/3f/o/+//7v/r/+n/7P/x//P/9//7//z//v8CAP7//f/8//r//v8EAAoADgAL
AAoABQACAAUABwAIAAoADgAMAA8AEgAMAAoACgAIAAoADgAUABgAFAAUAA4ACwAMABAA
EQASABUAFgAXABsAFgARABAAEAATABYAGQAcABkAGgAVABIAFQAXABgAGQAcABwAHQAf
ABwAGAAVABQAGQAcAB8AIwAgAB8AHAAYABoAGwAbABoAGAAfACAAIwAeABoAFwAUABYA
GgAaACIAHQAbABgAFgAYABcAFAAUABQAFwAZABoAFAARAA0ACQAMAA4AEAAUAA8AEAAK
AAUABgAHAAUAAwAFAAYABwAIAAQAAQD///3/AQAEAAUACwAHAAUAAgD//wEAAgADAAAA
AwAFAAYABwAFAAEA/v/8////AwAEAAgABAACAP///P/+///////9/wAAAQACAAYAAQD+
//v/+P/9////AQAEAAIABQAAAPz//f/+//////8BAAIABQAIAAUAAgD///z/AQAEAAYA
CQAHAAcABQACAAQABQAHAAUABwAHAAwAEQAMAAcABAADAAYACQALAA4ADAAOAAcAAwAB
AAUABgAHAAgACQAMAA4ACQAGAAEAAQALABEAEwASAA4ADAAKAAgACgAKAAoACgALAAwA
DQAOAAsACAAFAAIABgAHAAgACAAEAAIAAgAAAAMABAAEAAMABgAEAAUABgABAP3/+v/3
//z/AQAFAAgABQABAP7/+v/7//r/+P/4//z//v8AAAIAAAD9//r/9f/4//z//v8CAAAA
///8//n//P/5//r/+//8//v///8CAP//+//3//P/9//6//z///////7/BgATACgARgBj
AHMAcABjAFoATAA5AB4A9P/C/5f/Zv8l//D+zf60/qr+sP68/tn+/f4Z/yj/LP8m/x7/
Fv8N/wb/Af8B/wb/Df8a/yv/Pv9S/2L/d/+S/6n/vf/S/+P/7v/v//D/8f/x//f//f8A
AAUABAAEAAUACAAGAAUABAACAAMACAANABAADAAKAAQAAAAEAAcACQAMAA0ACgAMAA4A
CwAKAAsACgALAA4AEwAWABIAEgAMAAkADQASABQAFgAXABYAFQAXABMAEQATABYAGQAc
AB8AIgAdAB4AGQAWABoAHQAfACEAIAAgACEAIwAhAB4AHAAcAB8AIgAlACkAJgAlACIA
HgAhACUAKAAqACUAKwArAC0AKwAoACYAJAAmACoAKgAyAC4AKwAnACQAJgAnACYAKAAn
ACkAKgAqACUAIwAgAB0AIAAiACQAKAAiACIAGwAVABoAHQAdAB0AHAAcABwAHAAaABcA
FQATABYAGAAYAB0AGQAVABAACwAOABAAEgAQAA0ADQAMAAsACQAFAAIAAAAEAAcABwAK
AAYAAgD9//j//P///wEAAQD///////8CAP3//P/7//r//v8BAAQACAAEAAUA/v/4//v/
/v8BAAMAAgACAAQABgACAAAA/v/8/wEABAAGAAkABwAFAAEA/P/+/wEABQAFAAMAAQAE
AAcABAABAAAAAQAGAAkACwAOAAkACgACAP3///8FAAgACwAJAAkACwAMAAgABgACAAMA
BwAJAAsADQAJAAcABAABAP//AwAGAAsAEQANAAgAAgAAAAMABAAFAAYACQAMAA8AEgAL
AAgABQACAAkADAAPABIADgALAAgABAAEAAQABgAGAAkADAAOAA8ADAAGAAMAAAADAAUA
CAALAAkACQAIAAYABAADAAMAAgADAAQABAAGAAMAAAD9//r/AAADAAYABwADAAIA///+
//3/////////BQADAAUABwADAP3//P/6////AQADAAUAAgAAAP3/+//3//7/EAAnAD4A
WABtAHEAZABZAFgAWABLADQACgDU/5//Xv8T/+D+wf60/rr+yv7e/vX+C/8X/xz/GP8U
/xj/HP8X/xT/D/8F//7+//4I/xv/Nv9U/27/h/+c/6n/sf++/8v/2P/l//D/+f////3/
///+/////v/8//v//P8BAAUACQAMAAUABAADAAAAAgAGAAYACAAKAAsACwAMAAsABgAG
AAYACAAMABIAFgAPAAwACwAIAAsAEAAPABEAEwAWABYAFgAWABQAEgATABUAFwAdACQA
IAAcABgAFAAXABwAGwAcAB4AHwAfAB8AHgAcABsAGwAgACIAJQAqACUAIgAfAB0AHwAj
ACUAJgAkACUAJQAkAB8AIwAhACEAJgAoACsALgAoACYAIAAiACMAJQAmACgAKAAnACQA
JAAfAB8AHgAcAB4AIQAjACUAIQAcABcAFAAXABwAGgAZABsAGwAYABUAEwASABEAEAAT
ABUAGAAbABcAFAAPAA8AEAARABEAEQASABIAEgAOAAsACQAGAAMABwAJAAwAEAAKAAcA
AQD+/wEAAgACAAIABAAFAAUAAwD///3/+//8//3/AAADAAYAAwD///v/+P/9/wMAAQAA
AAEAAgADAAMA/v/8//z//P///wIABQAIAAMAAAD8//n///8DAAUABgAGAAcACQAHAAUA
AQACAAMABgAHAAoADwALAAkABgAEAAYADAAJAAkABwALAAwADQAJAAcABwAGABIAFgAY
ABQAEgAQAA4ADgAOAA4ADgAQABIAFAAWABMAEAANAAoADgAPABAAEAANAAwADQAMAAsA
DAAMAAsADwAOABAAEgAOAAkABQABAAYACwAPABIAEAANAAsACAAFAAQAAgACAAUACAAL
AA4ADQAJAAUA//8DAAYABwAKAAkACQAHAAUABQABAAEAAQAFAAUACgAOAAkABQABAP3/
AQAEAAYACQALAAQABgARACIAPABdAHkAgAB3AGwAYABRAD4AIgD0/8X/mv9h/yT/9f7U
/rz+tv68/sv+6f4L/yL/LP8s/yj/Iv8b/xL/C/8J/wr/D/8a/yn/OP9I/1z/b/+G/5//
tf/K/93/7P/x//T/9f/3//z/AQADAAcACQAKAAwAEAAMAAsACgAIAAoAEAAWABoAFQAU
AA8ADAAPABEAEgAUABcAFAAWABgAFAASABIAEAASABYAHAAgABwAHAAWABMAFQAaABwA
HgAgACAAIAAjAB0AGQAZABoAHgAiACYAKgAmACYAIAAcAB4AIQAjACUAJwAoACoALQAo
ACQAIQAgACYAKgAuADMALgAtACoAJgAqAC0ALwAwAC8ANQA1ADcAMwAwAC4ALAAuADIA
MgA6ADYAMwAvACwALwAvAC0ALgAuADEAMwA0AC4AKwAnACMAJgAoACoALgAqACoAIwAd
AB8AIQAgAB8AIQAiACMAJAAhAB0AGgAXABkAHAAdACMAHgAbABcAEwAVABYAFwAUABYA
FwAXABcAFAAPAAsACAAKAA0ADQAQAAsACAAEAAAAAwAFAAYABQAGAAcACAAMAAcABAAB
AP7/BAAHAAoADgAMAA0ABgAAAAIABAAGAAcACQAKAA0AEAALAAgABQACAAYACgANABEA
DgANAAoABgAHAAkADAALAA4ADQARABUAEAALAAgABwALAA8AEgAWABIAFAANAAkACQAN
AA4ADwAdABsAFwAQAAwADQAOAA8AEAAUABYAGAAaABUAEgAPAAwAEgAUABYAGAAWABMA
EAAMAAkACAAJAAgADAAQABMAFQAQAAoABwAEAAgACQALAA0ADAANAA0ADAAJAAcABgAE
AAYACAAJAAwABwAEAAEA/v8FAAcACQAJAAYABgAEAAQAAgADAAIAAQAGAAUACAALAAcA
AQAAAP7/AQADAAUABwAGAAQAAQD///n//v8MACEAOgBUAGcAbwBkAFEARAA+ADcALAAQ
AOT/t/+E/0H/CP/j/sr+wv7I/tr+7f4J/xv/Jv8q/yz/LP8s/y3/LP8p/yH/GP8V/xr/
Kf9E/2L/eP+N/6D/s/+9/8j/1//k/+//+v8DAAcACAALAAsADQAMAAoACQAKAA4AEwAY
ABwAFwAWABUAEgAUABYAFAAUABcAGQAaABwAGgAUABMAEgAVABgAHQAgABsAGAAXABQA
FwAaABcAFwAYABwAHQAeABsAGAAVABUAGAAZAB4AJAAgAB4AHAAaABwAIAAeAB4AHwAh
ACIAIwAhAB4AHAAbACAAIgAlACoAKAAmACQAIwAlACcAJwAmACkAKwAsACwAJgApACYA
JQAqACwALwAyAC4ALAAmACgAKAApACkAKgAtAC0AKwAsACUAJQAkACIAJgApACsALQAo
ACQAIAAeACAAJAAhAB8AIAAhAB8AHQAYABYAFAASABcAGQAcAB8AGgAWABAADwAQABEA
EQARABEAEgATABAACgAHAAMA//8EAAUABwAKAAYAAwD9//r//P/8//v/+v/8////AQAB
APz/+f/2//b/+v/+/wIABgACAP///P/6//z/AQD+//z//v8AAAIAAwD+//z//P/8////
AgAFAAgABgAEAAEA//8DAAUABQAEAAYACQANAA0ACgAFAAUABQAKAAsADgATAA8ADQAK
AAgACQAOAAoACQAIAA0ADwARAAUAAwAFAAoAFAAVABYAFwAYABMAEAANAAoACwAOABEA
FAAUABQAFAAUABAADQAKAAYACQAMABEAFAAQAA4ACwAHAAoACgANABAADQALAAoACQAI
AAkACQAIAAoACwANAA4ACAAEAP///P8BAAQABwAKAAoACQAIAAUAAQAAAP3//P8AAAUA
CAALAAgAAQD+//v//f/9/wIABgAFAAMAAQD///z/+v/3//X/BQAOABoAJwA2AEoAWQBd
AFwAYQBkAF4ATQAsAPb/uv+H/0z/Df/m/s/+xP7G/sz+1v7r/gH/Ff8k/yr/LP8u/yz/
Hf8Q/wX/+/76/gX/GP8x/0z/ZP90/4H/jv+b/6v/wP/V/+j/9f/8//n/8//x//P/8v/z
//n//P8AAAYAAwABAP///P/8//7/AAAAAAMABgAFAAYAAgABAP///v8EAAQACQAOAAoA
CAAIAAYABgAGAAgACAALABAADwARAAwADAAJAAYADQAQABMAGQAVABEAEQASABQAFAAU
ABQAFgAcABwAHgAbABkAFgATABkAHAAgACUAIgAgAB8AIAAgACAAIAAhACUAKQArACwA
KQAnACQAIAAgACkALAAxAC0AKgAoACYAJwAoACUAKgAtAC8AMAAyAC4AKQAiAB4AHwAl
ACoALgAqACcAIwAfAB8AHgAdAB4AHwAkACIAIQAeABsAFQAPABQAGAAcACAAHQAZABYA
EwATABIADwARABIAEwATABMADgAKAAYA/v8BAAUACAALAAgAAwD///z//f/9//r/+v/+
/wAAAQACAP///f/6//X/+P/7//7/BAAAAP7//P/6//r/+f/4//j//P8DAAIAAgD///z/
+f/1//n//P8BAAYAAwAAAP3/+v/7//z//P/9/wAAAwAEAAQA///9//z/9//7//3/BAAL
AAkABQADAAMAAwADAAIAAgAHAA4ADAANAAcABwAEAAEABAAHAAwAEAASAAwABgACAAQA
BgAIAAoADgAQABIAFAAPAAwACQAGAAsADgARABQAEQANAAkABAAEAAQABgAGAAsADgAQ
ABEADQAGAAIA/v8CAAUACQANAAwACwAJAAYABQADAAIAAAACAAQABQAIAAMAAAD9//r/
AgAFAAgACQAFAAQAAQAAAAAAAQAAAP//BQADAAUABwADAP3//P/6//7/AQAEAAcABQAC
AP7/+//3/wAAEgAtAEgAYABzAHMAaABhAGIAYABTADgADADW/5//Wv8R/+D+xf68/sT+
1v7q/gf/H/8n/yj/Jv8g/yD/KP8n/yL/Gf8R/wz/C/8U/yf/RP9g/37/lf+q/7X/u//I
/9n/5P/v//7/BwAJAAcACQAIAAkACAAGAAUABgALAA8AEwAWABAAEAAQAA4AEQAUABMA
FAAVABcAGAAaABkAFAAUABQAGAAcACIAJgAfABwAGwAYABsAIAAfACEAIwAmACYAJgAl
ACIAHwAfACMAJQArADIALgAqACYAIgAkACoAKgAsACwALQAtAC0AKgAoACcAJwAtADAA
NAA6ADYAMgAuACsALQAxADMANAA2ADcANwA2ADAAMwAwAC8ANAA2ADkAPAA2ADQALgAw
ADEAMwA0ADYANwA3ADUANgAvAC8ALgAsADAAMwA1ADcAMgAsACYAIgAkACoAKQApADEA
KwAkAA==
         </WaveFormData>
      </LeadData>
      <LeadData>
         <LeadByteCountTotal>10000</LeadByteCountTotal>
         <LeadTimeOffset>0</LeadTimeOffset>
         <LeadSampleCountTotal>5000</LeadSampleCountTotal>
         <LeadAmplitudeUnitsPerBit>4.88</LeadAmplitudeUnitsPerBit>
         <LeadAmplitudeUnits>¦ÌV</LeadAmplitudeUnits>
         <LeadHighLimit>2147483647</LeadHighLimit>
         <LeadLowLimit>268435456</LeadLowLimit>
         <LeadID>V3</LeadID>
         <LeadOffsetFirstSample>0</LeadOffsetFirstSample>
         <FirstSampleBaseline>0</FirstSampleBaseline>
         <LeadSampleSize>2</LeadSampleSize>
         <LeadOff>FALSE</LeadOff>
         <BaselineSway>FALSE</BaselineSway>
         <ExcessiveACNoise>TRUE</ExcessiveACNoise>
         <MuscleNoise>FALSE</MuscleNoise>
         <LeadDataCRC32>1065960069</LeadDataCRC32>
         <WaveFormData>
/P/8//z//P8JABYAIwAwAEgAXgB0AIoAngCyAMYA2gDFALIAnwCMAGMAOgARAOj/2//Q
/8X/uv+9/77/v//A/7P/qP+d/5L/ef9i/0v/NP82/zb/Nv82/0v/Xv9x/4T/lf+m/7f/
yP/S/9z/5v/w//H/8v/z//T/9f/2//f/+P/5//r/+//8//7//v/+//7//v/+//7//v8A
AAAAAAAAAAIAAgACAAIABAAEAAQABAAEAAQABAAEAAYABgAGAAYABgAGAAYABgAIAAgA
CAAIAAoACgAKAAoADAAMAAwADAAOAA4ADgAOAA4ADgAOAA4AEAAQABAAEAASABIAEgAS
ABIAEgASABIAEAAQABAAEAASABIAEgASABAAEAAQABAADgAOAA4ADgAMAAwADAAMAAsA
CgAJAAgABwAGAAUABAADAAIAAQAAAP///v/9//z/+f/4//f/9v/1//T/8//y/+//7v/t
/+z/6v/q/+r/6v/q/+r/6v/q/+r/6v/q/+r/6v/q/+r/6v/s/+z/7P/s/+z/7P/s/+z/
7v/u/+7/7v/w//D/8P/w//L/8v/y//L/8v/y//L/8v/0//T/9P/0//L/8v/y//L/9P/0
//T/9P/0//T/9P/0//L/8v/y//L/9P/0//T/9P/y//L/8v/y//T/9P/0//T/9P/0//T/
9P/0//T/9P/0//b/9v/2//b/9v/2//b/9v/4//j/+P/4//r/+v/6//r/+P/4//j/+P/6
//r/+v/6//r/+v/6//r/+v/6//r/+v/4//j/+P/4//r/+v/6//r/+//8//3//v/+//7/
/v/+//7//f/9////AQACAAMAAwABAAEAAAAAAAAAAQABAAIAAwAEAAUABQAEAAIAAAAA
AP7//f/9//3//v///////f/9//3/+v/4//b/9f/z//L/9f/1//b/9v/0//T/9P/0//X/
9f/1//T/9v/2//b/9v/0//T/9P/0//L/8v/y//L/9P/0//P/8//z//P/8//z//T/+P8A
AAsAHgA3AFAAZgB4AI0AqADDANYA4gDkAMwAqQB5ADwACQDr/9r/1P/I/7n/sv+y/7P/
uv+6/6//ov+U/3z/Y/9L/zH/H/8V/xP/Iv85/07/YP91/4z/m/+o/7v/zv/c/+P/6//v
/+7/7//v//H/8f/z//T/9f/2//b/9v/3//f/9//4//j/+P/4//n/+v/6//r/+v/6//r/
+//7//v//P/8//z//f/9//v/+//7//z//////wAAAAD//////////wAAAAABAAIAAgAC
AAIAAwADAAMABAAEAAQABQAGAAYABAAEAAYABgAIAAgACAAJAAgACQAJAAkACwAKAAoA
CgAKAAsACwALAAoACgAKAAoADAAMAAwACwALAAsACQAHAAcABwAHAAUABAAEAAMAAwAD
AAIAAQAAAP///v/9//z//P/7//j/9//4//f/9P/y//L/8v/y/+//8f/v/+3/6//t/+z/
7P/s/+v/6//r/+v/7P/r/+v/6//t/+3/7v/u/+7/7v/u/+7/8P/w//L/8v/y//T/9P/1
//X/9f/1//X/9f/2//b/9//3//f/9//4//b/9v/2//f/9//3//j/+P/4//j/+P/4//n/
+f/5//n/9//3//f/+P/4//j/+P/4//j/+P/5//n/+f/5//n/+f/8//z//f/9//v/+//8
//3/+//8//z/+//8//7/AAABAAEAAgACAAIAAgADAAQABAAEAAMAAwADAAIAAwADAAUA
BQAFAAUABgAHAAgACAAKAAwADAAMAAwADAAMAAwADAAMAAoACQAJAAsACwAMAA0ADQAL
AAsACgAKAAoACwALAAwACwAMAA0ADQAMAAoACAAIAAYABQAFAAUACAAJAAkABwADAAMA
AAD+//3//f/8//z//////wAAAAD///7//f/8//3//f/9//z//v/+//7//v/9//z/+//6
//r/+v/6//r//P/8//v/+//7//v/+//7//r//v8GAA8AIgA3AFAAagB+AI0AoAC3ANAA
4gDqANwAvwCXAFoAHQDz/9r/xv+0/6P/mv+c/6X/sv+8/7//uP+q/5L/ef9f/0X/L/8h
/x3/KP87/1D/aP97/4z/nf+u/8H/0v/i/+3/9f/3//b/9//3//n/+f/9//7///8AAP7/
/v////////8AAAAAAAACAAMABAAEAAQABAAEAAQABQAFAAUABgAGAAYABwAHAAcABwAH
AAgACQAJAAoACgAJAAkACQAJAAwADAANAA4ADgAOAA4ADwARABEAEgASABIAEwAUABQA
FAAUABYAFgAYABgAGAAZABgAGQAZABkAGwAaABoAGgAYABkAGQAZABoAGgAaABoAGgAa
ABoAGQAZABkAFwAVABcAFwAXABUAEgASABEAEQARABAADwAOAA0ADAALAAoACQAHAAMA
AQABAAEA///+//z//P/8//n/9//1//P/8f/z//L/8v/y//H/8f/x//H/8v/x//H/8f/x
//H/8v/y//T/9P/0//T/9P/0//b/9v/2//j/+P/5//f/9//3//f/9//4//j/+f/5//n/
+f/6//z//P/8//3/+//7//z//P/8//z//P/8//v/+//7//v/+//7//v//P/8//z//P/8
//z//P/9//3//f/9//3//f/+//7///////////8AAAEAAQACAAIAAQABAAIAAwADAAMA
BAAEAAQABAAFAAYABgAGAAUABQAFAAYABwAHAAkABwAHAAcACAALAAwADAAMAAwADAAK
AAoACgAKAAoACQAJAAsACwAMAA0ADQALAAsACgAKAAgACQAJAAoACwAMAA0ADQAKAAgA
BgAGAAQAAwADAAMABgAHAAcABQADAAMAAAD+//3//f/8//z//f/9//7//v/9//z/+//6
//v/+//7//r/+v/6//r/+v/4//j/+P/4//j/+P/4//j/+P/4//f/9//3//f/9//3//r/
AAAIABcAKgBFAF4AcgCCAJUArgDHAN4A5gDaAMAAnQBjACIA9f/b/8r/vv+u/6H/oP+m
/7H/vP++/7f/qv+W/37/Zf9L/zP/I/8b/x3/LP9F/1z/bv+B/5L/of+0/8P/0v/i/+v/
7//x//L/8f/x//P/8//3//j/+f/6//n/+P/4//f/+f/6//r/+v/6//v//P/8//z//P/8
//z//f/9//3//v/+//7//////////////wAA/////wAAAAABAAEAAQABAAQABAAFAAYA
BgAGAAYABwAHAAcACAAIAAgACQAKAAoACAAIAAoACgAMAAwADAANAA0ADQAMAAsADQAM
AAwADAAMAA0ADQANAAoACgAKAAoACgAKAAoACQAJAAkABwAFAAUABQAFAAMAAgACAAEA
AQD9//z/+//6//n/+P/3//b/9P/z//D/7//w/+//7P/q/+j/6P/o/+X/5f/j/+H/3//h
/+D/4P/g/9//3//f/9//4P/f/9//3//h/+H/4v/i/+D/4P/g/+D/4P/g/+L/4v/i/+T/
5P/l/+X/5f/l/+X/5f/m/+b/5//l/+X/5f/m/+j/6P/o/+n/6f/p/+r/6v/p/+j/5//m
/+n/6f/p/+n/6f/p/+n/6v/q/+r/6v/q/+j/6P/p/+n/6//r/+v/6//q/+r/6//r/+v/
6//s/+3/7f/u/+7/7f/t/+7/7//v/+//8P/w//D/8P/x//L/8v/y//H/8f/x//D/8f/x
//P/8//z//H/8v/0//b/9v/2//b/+P/4//j/+P/2//X/9f/3//n/+v/7//v/9//3//b/
9v/4//n/+f/6//v//P/9//3/+P/2//T/9P/2//X/9f/1//b/9//3//X/8f/x/+7/7P/t
/+3/7P/s/+3/7f/u/+7/7v/u/+7/7v/t/+3/7f/s/+r/6v/q/+r/7P/s/+z/7P/s/+z/
7P/s/+z/7P/r/+v/6//r/+v/6//u//L//P8NACQAOwBUAGgAfACRAK4AxwDYAN4A0AC0
AI8AVQAWAOv/0//I/8D/sv+p/6b/qv+v/7b/sv+n/5r/iP9u/1X/Pf8j/xP/Ef8V/yT/
O/9U/2j/e/+M/53/rv+//87/3P/l/+n/6//s/+3/7f/v/+//7//w//H/8v/0//T/9f/1
//X/9v/2//b/9v/3//j/+P/4//j/+P/4//v/+//7//z//P/8//3//f/9//3//f/+/wEA
AQACAAIAAQABAAEAAQAEAAQABQAGAAYABgAGAAcABwAHAAgACAAIAAkACgAKAAoACgAM
AAwADAAMAAwADQAOAA8ADwAPABEAEAAQABAADgAPAA8ADwAOAA4ADgAOAA4ADgAOAA0A
CwALAAkABwAHAAcABwAFAAUABgAGAAcAAwACAAEAAAD///7//f/8//r/+f/2//X/9v/1
//L/8P/w//D/8P/t/+3/6//p/+f/6f/o/+j/6P/p/+n/6f/p/+j/5//n/+f/6f/p/+r/
6v/q/+r/6v/q/+z/7P/u/+7/7v/w//D/8f/v/+//7//v//H/8v/y//P/8f/x//H/8v/y
//L/8v/z//P/8//0//T/8v/y//L/8v/z//P/8//z//P/8//z//T/9P/0//T/9P/0//T/
9f/1//X/9f/1//X/9v/2//f/9//3//f/+P/5//f/+P/4//f/+f/6//v/+//7//z//P/8
//z//f/+//7//v/9//3//f/8//3//f///////////wAA//8AAAAAAAAAAAAAAAAAAAEA
BAAEAAQABAAEAAYABgAGAAYABAADAAMABQAGAAgACgALAAkACQAIAAgABgAHAAcACAAL
AAwADQANAAoACAAGAAYABgAFAAUABQAGAAcABwAFAAMAAwAAAP7///////7//v//////
AAAAAAAAAAAAAAAA/////////v/+//7//v/+//7//v/+//7//v/+//7//v/+//7//f/9
////////////AAAEAAwAGwAuAEMAYAB6AIwAnwC6ANUA5gDyAOwA1ACxAH0APAANAPH/
4P/Y/87/wf+8/7z/v//E/8L/tf+o/5b/fv9l/03/Nf8n/x//H/8u/0X/Wv9w/4X/mv+p
/7r/y//c/+j/8f/3//n/+v/7//v//f/9////AAABAAIABAAEAAUABQADAAQABAAEAAQA
BQAGAAYABgAGAAYABgAHAAcABwAIAAgACAAJAAkACQAJAAkACgALAAsADAAMAA0ADQAN
AA0ADgAOAA8AEAASABIAEgATABQAEwATABIAEgATABQAFAAWABYAGAAYABYAFgAWABcA
GAAZABkAGQAbABoAGgAaABgAGQAZABkAGAAYABgAGAAaABoAGgAZABkAGQAXABUAFwAX
ABcAFQASABIAEQARAA8ADgANAAwACwAKAAkACAAKAAkABgAFAAQAAwAAAP7//v/+//7/
/f/8//r/+v/6//r/+f/4//f/9v/4//j/+P/4//j/+P/4//j/+v/6//r/+v/6//r/+v/6
//v//P/9//7//v/+//7//v8AAAAAAAAAAAIAAgACAAIAAgACAAIAAgACAAIAAgACAAIA
AgACAAIAAgACAAIAAgACAAIAAgACAP///v/9//z/+P/2//T/9P/0//D/7v/w//T//v8G
ABAAGAAeACQAJAAmACwANgBIAFYAXABqAHYAegCCAI4AkACIAIIAjACiALAAsACwAKgA
mgCUAJQAmgCgAJgAgABoAFIAPgAwACgAHgASAAIA9v/q/97/zP/A/7j/tv+u/6D/iv9y
/2j/av92/4b/mP+s/7z/xv/K/87/0P/S/9T/3P/m/+7/9v/8/wAAAgAEAAQABAAEAAQA
BAAEAAQABgAGAAYABgAFAAQAAwACAAAAAAAAAAAAAAAAAAAAAAD+//7//v/+//7//v/+
//7//v/+//7//v/+//7//v/+//7//v/+//7/AAAAAAAAAAAAAAAAAAAAAAEAAgADAAQA
BgAGAAYABgAGAAYABgAGAAYABgAGAAYABgAGAAYABgAGAAYABgAGAAQABAAEAAQABAAE
AAQABAACAAIAAgACAAAAAAAAAAAA///+//3//P/7//r/+f/4//b/9v/2//b/9v/2//b/
9v/1//T/8//y//L/8v/y//L/8v/y//L/8v/0//T/9P/0//T/9P/0//T/9P/0//T/9P/2
//b/9v/2//j/+P/4//j/+v/6//r/+v/6//r/+v/6//z//P/8//z//f/+////AAACAAIA
AgACAAQABAAEAAQABQAGAAcACAAKAAoACgAKAAsADAANAA4AEAAQABAAEAASABIAEgAS
ABIAEgASABIAFAAUABQAFAAUABQAFAAUABQAFAAUABQAFAAUABQAFAAUABQAFAAUABQA
FAAUABQAFAAUABQAFAAUABQAFAAUABQAFAAUABQAFAAUABQAFAASABIAEgASABIAEgAS
ABIAEgASABIAEgASABIAEgASABIAEgASABIAEgASABIAEgASABIAEgASABIAEgASABIA
EgASABIAEgAQABAAEAAQABAAEAAQABAAEgASABIAEgAQABAAEAAQABIAEgASABIAEAAQ
ABAAEAAQABAAEAAQABIAEgASABIAEAAQABAAEAAQABAAEAAQABIAEgASABIAEAAQABAA
EAASABIAEgASABAAEAAQABAAEgASABIAEgAQABAAEAAQABAAEAAQABAAEgASABIAEgAS
ABIAEgASABQAFAAUABQAFQAWABcAFwAVABcAFwAYABkAGQAXABcAGAAYABgAGQAYABgA
GAAYABsAGwAYABYAFQAWABcAFwAWABUAFQAVABUAEwARABEAEQAQABAAEQAPAA4ADgAN
AA0ADAALAAoADAAMAAsACwANAAwADAAMAAoACgAKAAoACgAKAAoACgAIAAgACAAIAAgA
CQAKAAsACwALAAoADAASAB0ALgBDAFoAdACKAJkAqAC9ANIA5gDwAOQAxwChAGoALwD/
/+L/0P/A/6//qP+q/7X/wP/G/8P/vv+y/5j/e/9l/0//Pf8x/zH/Ov9P/2b/eP+L/5z/
rf/C/9f/5P/u//n/+//9//7/AQABAAMAAwADAAQABQAGAAgACAAJAAkACQAKAAoACgAK
AAsADAAMAAwADAAMAAwADwAPAA8AEAAQABAAEQARABEAEQARABIAEwATABQAFAAVABUA
FQAVABYAFgAXABgAGAAYABgAGQAZABkAGgAaABgAGQAaABoAHAAcAB4AHgAcABwAHAAd
ABwAHQAdAB0AGwAaABoAGgAYABkAGQAZABoAGgAaABoAGAAYABgAFwAVABUAEwARABEA
EQARAA8ADAAMAAsACwAHAAYABQAEAAMAAgABAAAA/v/9//r/+f/4//f/9P/y//L/8v/y
/+//7//t/+v/6f/n/+b/5v/m/+X/5f/l/+X/5P/j/+P/4//k/+P/4//i/+T/5P/k/+T/
5v/m/+j/6P/o/+r/6v/r/+3/7f/t/+3/7//w//D/8f/y//P/9P/2//j/+P/4//n/+//7
//z//P/+//7//v/+////////////AQABAAEAAgACAAIAAgACAAQABAAFAAUABQAFAAUA
BQAGAAYABwAHAAUABQAGAAcABwAIAAgABwAHAAgACQAJAAgACAAHAAYABgAHAAgACAAI
AAcABwAHAAYABwAHAAkABwAHAAcACAAJAAoADAAKAAwADAAMAAwADAAMAAwADAAMAAsA
CwANAA0ADgAPAA8ADwAPAA4ADgAOAA8ADwAQABEAEgATABMAEAAOAAwADAAKAAkACQAJ
AAwADQANAAsABwAHAAQAAgABAAEAAAAAAAEAAQACAAIAAgACAAIAAgADAAMAAwACAAAA
AAAAAAAAAgACAAIAAgAAAAAAAAAAAAAAAAD/////AQABAAEAAQD+/wQADgAbACwARwBi
AHgAhgCTAKoAxQDaAOYA4ADGAKUAcwAwAP3/4f/Q/8L/sv+j/6L/qP+v/7r/uv+z/6b/
kv94/1//R/8x/yP/G/8d/yz/Rf9c/27/g/+a/6v/uP/J/9z/6P/v//X/+f/4//n/+f/7
//v//f/+////AAACAAIAAwADAAEAAgACAAIAAgADAAQABAAGAAYABgAGAAcABwAHAAgA
CAAIAAkACQAJAAkACQAKAAkACQAKAAoACwALAAsACwAKAAoACwAMAA4ADgAOAA8AEAAP
AA8ADgAQABEAEgASABIAEgAUABQAEgASABIAEwAUABUAFQAVABUAFAAUABQAFAAVABUA
FQAUABQAFAAUABQAFAAUABMAEwATABEADwAPAA8ADwANAAwADAALAAsACQAIAAcABgAF
AAQAAwACAAAA///8//v//P/7//j/9v/0//T/9P/x//P/8f/v/+3/7//u/+7/7v/t/+3/
7f/t/+z/6//r/+v/6//r/+z/7P/t/+7/7//w/+7/7v/w//D/8P/y//L/8//z//P/8//z
//P/9P/0//X/9f/1//X/9v/2//b/9v/3//X/9f/2//b/+P/4//j/+P/5//n/+f/5//n/
+f/5//r/+v/6//r/+v/6//r/+//7//v/+//7//v//P/8//3//f/9//3//v////3//v/+
//3//v8AAAIAAwABAAIAAgACAAAAAQACAAIABAADAAMAAwACAAMAAwAFAAMAAwADAAQA
AwAEAAQABAAEAAQABAAEAAUABQAEAAQABQAFAAUABwAGAAcACAAJAAoADAAMAAwADAAM
AAsACwANAA0ADgAPAA8ADwAPAA4ADgAOAA8ADwAQABEAEgATABMAEAAOAAwADAAMAAsA
CwALAAwADQANAAsACwALAAgABgAFAAUABAAEAAMAAwAEAAQABAAEAAQABAADAAMAAwAC
AAQABAAEAAQAAgACAAIAAgACAAIAAgACAAQABAADAAMAAwADAAMAAwAEAAoAEgAhADIA
RwBkAHwAjACdALgA1QDmAO4A6gDUAK8AewA8AA0A8//k/9r/zv/B/7r/vP/B/8b/xP+7
/7D/nv+C/2n/T/83/yv/Jf8p/zb/Tf9k/3b/i/+i/7H/wP/R/+D/7v/3//v//f/+////
//8BAAEAAQACAAMABAAGAAYABwAHAAcACAAIAAgACAAJAAoACgAKAAoACgAKAA0ADQAN
AA4ADgAOAA8ADwANAA0ADQAOABEAEQASABIAEQARABEAEQAUABQAFQAWABYAFgAWABcA
FwAXABgAGAAYABkAGgAaABoAGgAcABwAHAAcABwAHQAeAB8AHwAfAB8AHgAeAB4AHgAf
AB8AHwAcABwAHAAcAB4AHgAeAB0AHQAdABsAGQAZABkAGQAXABYAFgAVABUAEQAQAA8A
DgAPAA4ADQAMAAwACwAIAAcABgAFAAIAAAAAAAAAAAD9//3/+//5//f/+f/4//j/+P/5
//n/+f/5//r/+f/5//n/+v/5//n/+P/6//r/+v/6//r/+v/8//z//P/+//7////9//3/
/f/9//7/AAABAAMAAwADAAMABAAEAAQABAAFAAUABQAGAAYACAAIAAgACAAJAAkACQAJ
AAkACQAJAAoACAAIAAgACAAIAAgACQAJAAcABwAHAAcACgAKAAsACwALAAsADAANAAsA
DAAMAAsACwAMAA0ADQAPABAAEAAQABIAEwAUABQAFAATABMAEwAUABUAFQAXABkAGQAa
ABoAGgAaABoAGgAaABoAGgAaABkAGQAbABsAHAAdAB0AHQAdABwAHAAaABsAGwAcAB8A
IAAhACEAHgAcABoAGgAYABcAFwAXABoAGwAbABkAFwAXABQAEgARABEAEAAQABEAEQAS
ABIAEAAQABAAEAARABEAEQAQABAAEAAQABAAEAAQABAAEAAQABAAEAAQAA4ADgANAA0A
DwAPAA8ADwAMAA4AFAAfADAARQBeAHYAjACbAKoAwwDcAPAA+gDwANMAqQBuADEABwDu
/97/zv+7/6z/qv+v/7r/wv+9/7T/qP+U/3n/X/9H/zf/L/8r/zD/Q/9Y/2z/gf+W/6v/
uP/H/9r/6v/1//3/AwAEAAcABwAJAAkACQAKAAsADAAMAAwADQANAA0ADgAOAA4ADAAN
AA4ADgAOAA4ADgAOAA8ADwAPABAAEAAQABEAEQARABEAEQASABMAEwAUABQAFQAVABUA
FQAWABYAFwAYABYAFgAWABcAGQAZABoAGgAYABkAGgAaABsAHAAfACAAIAAgACAAIQAh
ACEAIAAfACAAIAAhACIAIAAhACEAIQAiACIAIgAiACAAIAAgAB8AIQAhAB8AHQAdAB0A
HQAbABgAGAAXABcAFQAUABMAEgARABAADwAOAAwACwAIAAcABgAFAAIAAAD+//7//v/7
//3/+//5//f/9//2//b/9v/3//f/9//3//b/9f/1//X/9f/1//b/9v/2//b/9v/2//j/
+P/6//r/+P/6//r/+//9//3//f/9//v//P/8//3//f/9//3//v/8//z//P/9//3//f/+
//7/AAAAAAAAAAD//////////////////wAAAAAAAAAAAAAAAAAAAQABAAEAAQABAAEA
AgACAAMAAwADAAMABAAFAAMABAAEAAMAAwAEAAUABQAGAAgACQAKAAoACwAMAAwACgAJ
AAkACQAOAA0ADwAPABAAEgASABIAEgASABIAEgASABIAEQARABMAFQAWABcAFwATABMA
EgASABAAEQARABIAEwAUABUAFQAUABIAEAAQAA4ADQANAA0ADgAPAA8ADQANAA0ACgAI
AAUABQAEAAQABQAFAAYABgAEAAQABAAEAAMAAwADAAIABAAEAAQABAACAAIAAgACAAQA
BAAEAAQAAgACAAEAAQABAAEAAQABAAQACAAOABsALgBHAGAAdgCGAJMApgDBANYA5gDq
ANQAswCFAEQADwDr/9L/vv+u/6H/nP+g/63/vv/K/8n/vv+u/5b/f/9n/0//Pf8x/yv/
NP9N/2T/cv+D/5b/qf+4/8n/3P/s//X/+//9//7//f/9//////8BAAIAAwAEAAQABAAF
AAUABQAGAAYABgAGAAcACAAIAAgACAAIAAgACQAJAAkACgAKAAoACwALAAsACwALAAwA
DwAPABAAEAAPAA8ADwAPABIAEgATABQAEgASABIAEwAXABcAGAAYABgAGQAaABoAGgAa
ABwAHAAcABwAHAAdABwAHQAdAB0AHgAeAB8AIAAeAB8AHwAfAB4AHgAeAB4AHgAeAB4A
HQAdAB0AGwAZABkAGQAZABcAFgAWABUAFQARABAADwAOAA0ADAALAAoACAAHAAQAAwAE
AAMAAAD+//7//v/+//v/+f/3//X/8//1//T/9P/0//X/9f/1//X/8v/x//H/8f/1//X/
9v/2//b/9v/2//b/9v/2//j/+P/4//r/+v/7//n/+f/5//n/+//8//z//f/9//3//f/+
//z//P/8//3//////wAAAAD+//7//v/+////////////////////AAAAAAAAAAAAAAAA
AAABAAEAAQABAAEAAQACAAIAAwADAAUABQAGAAcABQAGAAYABQAFAAYABwAHAAcACAAI
AAgACAAJAAoACgAKAAkACQAJAAwADQALAA0AEAAQABAAEAAQABAAEAAQABAAEgARABEA
EwARABIAEwATABEAEQAQABAAEAARABEAEgATABQAFQAVABAADgAMAAwACgAJAAkACQAM
AA0ADQALAAkACQAGAAQABQAFAAQABAAFAAUABgAGAAYABgAGAAYAAwADAAMAAgAEAAQA
BAAEAAQABAAEAAQABAAEAAQABAACAAIAAQABAAEAAQABAAEABgAKABQAIwA4AE8AagB+
AJAApQDCANsA7gD2AOwAzgCpAHEAMgAFAOn/2v/Q/8L/tf+0/7r/w//O/87/w/+6/6b/
iv9z/1n/Qf8x/yn/Lf88/1P/av98/5H/pP+1/8T/0//i//D/+f///wEAAAADAAMABQAF
AAcACAAJAAoACgAKAAsACwALAAwADAAMAAwADQAOAA4AEAAQABAAEAARABEAEQASABAA
EAARABEAEwATABMAFAAVABUAFgAWABcAFwAXABcAGAAYABkAGgAaABoAGgAbAB0AHQAe
AB4AHgAfACAAIAAgACAAIgAiACQAJAAkACUAJAAlACUAJQAnACYAJgAmACYAJwAnACcA
JAAkACQAJAAkACQAJAAjACMAIwAhAB8AIQAhACEAHwAeAB4AHQAdABkAGAAXABYAFwAW
ABUAFAASABEADgANAA4ADQAKAAgABgAGAAYAAwAFAAMAAQD//wAAAAABAAIAAQABAAEA
AQACAAEAAQABAAEAAQACAAIABAAEAAQABAAGAAYACAAIAAYACAAIAAkACQAJAAkACQAL
AAwADAANAA0ADQANAA4ADgAOAA4ADwAPAA8AEAAQABAAEAAQABAADwAPAA8ADwARABEA
EQASABIAEgASABIAEgASABMAEwAVABUAFQAVABUAFAAUABMAEwATABQAFQAVABYAFgAV
ABYAGAAaABsAGQAaABoAGgAaABsAHAAcAB4AHQAdAB0AHgAfAB8AIQAhACEAIQAiACQA
JAAkACQAJAAkACQAJAAkACMAIwAlACUAJgAnACcAJQAlACQAJAAmACcAJwAoACkAKgAr
ACsAJgAkACIAIgAiACEAIQAhACIAIwAjACEAHwAfABwAGgAbABsAGgAaABsAGwAcABwA
HAAcABwAHAAbABsAGwAaABoAGgAaABoAGgAaABoAGgAYABgAGAAYABoAGgAZABkAFwAX
ABcAFwAaAB4AKAA5AE4AZQCAAJYApgC9ANoA8wAEAQwBAgHmAL8AhwBGAB0ABQD4/+7/
4P/T/9L/1v/b/+D/3v/R/8T/tv+c/4H/Z/9R/0H/O/89/1D/Z/98/5D/pf+4/8f/1P/n
//j/BAANABMAFQAUABUAFQAXABcAGQAaABsAHAAcABwAHQAdAB8AIAAgACAAHgAfACAA
IAAiACIAIgAiACEAIQAhACIAJAAkACUAJQAlACUAJQAmACcAJwAoACgAKQApACkAKQAq
ACoAKwAsACwALAAsAC0ALQAtAC4ALgAuAC8AMAAwADAAMAAyADIAMgAyADIAMwA0ADUA
NQA1ADUANAA0ADQANAA1ADUANQA0ADQANAA0ADQANAA0ADMAMwAzADEALwAvAC8ALwAt
ACwALAArACsAKQAoACcAJgAlACQAIwAiACIAIQAeAB0AGgAZABYAFAAVABYAFwAVABMA
EQAPAA==
         </WaveFormData>
      </LeadData>
      <LeadData>
         <LeadByteCountTotal>10000</LeadByteCountTotal>
         <LeadTimeOffset>0</LeadTimeOffset>
         <LeadSampleCountTotal>5000</LeadSampleCountTotal>
         <LeadAmplitudeUnitsPerBit>4.88</LeadAmplitudeUnitsPerBit>
         <LeadAmplitudeUnits>¦ÌV</LeadAmplitudeUnits>
         <LeadHighLimit>2147483647</LeadHighLimit>
         <LeadLowLimit>268435456</LeadLowLimit>
         <LeadID>V4</LeadID>
         <LeadOffsetFirstSample>0</LeadOffsetFirstSample>
         <FirstSampleBaseline>0</FirstSampleBaseline>
         <LeadSampleSize>2</LeadSampleSize>
         <LeadOff>FALSE</LeadOff>
         <BaselineSway>FALSE</BaselineSway>
         <ExcessiveACNoise>TRUE</ExcessiveACNoise>
         <MuscleNoise>FALSE</MuscleNoise>
         <LeadDataCRC32>494538377</LeadDataCRC32>
         <WaveFormData>
AgACAAIAAgAJABAAFwAeADMASABdAHIAkwCyANEA8AD4AAABCAEQAfYA3ADCAKgAkAB4
AGAASAA4ACgAGAAIAPP/4P/N/7r/nv+E/2r/UP9S/1L/Uv9S/2L/cv+C/5L/o/+y/8H/
0P/a/+L/6v/y//T/9P/0//T/9//4//n/+v/8//z//P/8//3//v///wAAAAAAAAAAAAAA
AAAAAAAAAAEAAgADAAQABAAEAAQABAAGAAYABgAGAAgACAAIAAgABgAGAAYABgAIAAgA
CAAIAAoACgAKAAoACgAKAAoACgAMAAwADAAMAAoACgAKAAoACwAMAA0ADgAOAA4ADgAO
AAwADAAMAAwADAAMAAwADAAKAAoACgAKAAoACgAKAAoACQAIAAcABgAGAAYABgAGAAMA
AgABAAAA///+//3//P/7//r/+f/4//X/9P/z//L/8f/w/+//7v/t/+z/6//q/+f/5v/l
/+T/5P/k/+T/5P/k/+T/5P/k/+T/5P/k/+T/5v/m/+b/5v/o/+j/6P/o/+v/7P/t/+7/
8f/y//P/9P/1//b/9//4//r/+v/6//r//P/8//z//P/+//7//v/+/wAAAAAAAAAAAAAA
AAAAAAACAAIAAgACAAIAAgACAAIAAgACAAIAAgAAAAAAAAAAAAAAAAAAAAAAAAAAAAAA
AAAAAAAAAAAAAAAAAAAAAAAAAAAAAAAAAAACAAIAAgACAAQABAAEAAQAAgACAAIAAgAE
AAQABAAEAAQABAAEAAQABgAGAAYABgAEAAQABAAEAAUABgAHAAgACwAMAA0ADgAMAAwA
DQANAAoACgAKAAwADwAQABIAEgASABEAEQARABIAEgATABQAFQAWABYAFQAWABMAEQAR
AA8ADgANAA0ADgAOAA4ADAAMAAsACQAGAAUAAgABAAAAAQACAAMABAACAAIAAgACAAIA
AgACAAIABAAEAAQABAACAAIAAgABAAMAAwADAAMABQAFAAUABQADAAMAAwADAAUABwAL
ABEAGwApAD0AUQBjAH0AngC/AN8A/QAZASQBIAEGAeEAvQCmAJoAkAB4AFMANQAgABAA
CgADAPP/4P/J/6r/jv9z/1r/Sv9E/0T/T/9h/3D/fP+Q/6T/tP/A/8//4f/s//L/+P/8
//r/+P/6//r/+///////AAACAAIAAgADAAMAAwADAAMAAwADAAQABAAFAAMAAwADAAMA
BgAGAAYABwAHAAcACAAIAAYABgAGAAgACgALAAsACwAJAAkACQAJAAwADAANAA0ADgAO
AA4ADwANAA0ADQANAA8AEAAQABAADgAOAA4ADwARABEAEAAQABEAEQARABEAEAAQABAA
DwARABEAEQAQAA4ADgAOAAwADQAOAA4ADwAOAAwACgAIAAkACAAIAAgABgAFAAUAAwAC
AAAA///9//7//v/9//r/+P/2//T/8v/y//H/7v/u/+//7//t/+3/6v/n/+X/4//k/+T/
4//k/+P/5P/k/+T/5P/l/+X/5//p/+n/6f/r/+n/6//s/+z/7//w//L/8//y//T/9f/2
//f/9//3//j/9//4//n/+f/5//n/+//8//z//P/9//3//f/+//7//v/8//3//f/9//7/
//////7//v/+///////////////////////+//3/////////AAABAAEAAQACAAIAAQD/
//3//f/+//////////7//v/+/wIAAgACAAMAAgAFAAMAAwABAAEAAQAAAAIAAgADAAUA
AwADAAMABAAEAAYABgAJAAwADAAMAAwADAAKAAoACwALAAoACgAKAAwADQAOABAAEAAO
AA0ADQANAA4ADgAPABAADwAQABAADwAQAA0ACwALAAoACAAGAAUACAAIAAgABgAEAAMA
AQD+//7//P/8//z//P/8//z//P/6//r/+v/6//r/+v/6//r//P/8//z//P/7//r/+f/3
//n/+f/5//n/+f/5//n/+f/7//v/+//7//n/+////wUADwAfADEARQBfAHcAkgC3AN0A
AQEjATgBOAEmAf8A1QC2AKIAkgB2AE0AKQAUAAgABgAFAPv/6v/P/7D/jv9t/1T/Qv82
/zT/Pf9J/1z/bv+A/5D/oP+y/8P/0f/g/+j/7v/w/+7/7v/w//D/8f/z//P/9P/2//X/
9P/0//P/9f/1//X/9f/3//j/+P/5//n/+f/5//n/+v/6//r/+//6//n/+f/4//r/+v/6
//z//P/9//3//f/9//3//f/9/wAAAAABAAEAAAAAAAAAAQADAAMAAwADAAMABAAEAAQA
BAAEAAQABQAFAAUABAAEAAMAAwADAAMABgAGAAYABQAEAAMAAgAAAAIAAgACAAAAAAAA
AP/////9//z/+//6//v/+v/6//r/9v/1//X/8//y//D/7//t/+7/7v/t/+r/6f/m/+P/
4P/i/+H/3v/e/9z/2//Y/9f/2P/V/9P/0f/T/9L/0P/Q/9D/0P/P/87/0P/R/9H/0//T
/9P/0//V/9X/1//Y/9j/2//c/97/3//g/+L/4//k/+X/5f/l/+b/5//o/+n/6f/p/+n/
6//s/+7/7v/v/+//7f/u/+7/7v/u/+//7//v//D/8f/x//D/8v/y//P/8//x//H/8f/x
//H/8f/w/+//8f/x//H/8v/x//H/8f/y//P/8//y//H/8//0//X/9f/z//L/8v/y//L/
8v/y//P/8v/1//P/8//z//P/8//y//T/9P/1//f/9v/1//T/9P/6//r//P/8//z//P/6
//r/+//7//z//P/8//7///8AAAIAAgACAAEAAQABAAIAAgADAAQABQAGAAYABQAEAAEA
/////////v/9//3//v/+//7//P/6//n/9//0//b/9P/0//T/9P/0//T/9P/0//T/9P/0
//b/9v/2//b/9v/2//b/9v/0//T/9P/z//P/8//z//P/8//z//P/8//z//P/8//z//n/
/f8BAAcAEwAlADkAUQBpAIUApgDPAPUAFwEvATYBLAEIAdsAvQCoAJoAiABkAD0AIQAQ
AAoACAABAO//2P+9/5z/fP9d/0j/Ov80/zj/Rf9Z/2z/fP+M/5r/qv+6/8f/1//k/+z/
7v/y//L/8f/y//H/8f/1//X/9v/4//f/9v/2//X/9//3//f/9//3//j/+P/5//n/+f/5
//n//P/8//z//f/9//3//v/+//7//v/+/wAA/v/////////9//3//f/9/wAAAAABAAEA
AgACAAIAAwADAAMAAwADAAMABAAEAAQAAgACAAIAAwAFAAUABAAEAAMAAwADAAMABAAE
AAQAAwAFAAUABQAEAAIAAgACAAAAAAAAAP////////7//f/8//v/+v/6//r/+v/5//n/
9//0//L/8f/v//D/8P/v/+z/7P/q/+j/5v/o/+f/5P/k/+L/4f/e/93/3v/b/9n/1//Y
/9j/1//Y/9f/2P/Y/9j/2P/Z/9n/2//d/93/3f/f/93/3//g/+D/4//k/+b/5//m/+j/
6f/q/+v/6//r/+z/7//w//H/8f/x//H/8//0//T/9P/1//X/9f/2//b/9v/0//X/9f/1
//j/+f/5//j/9v/2//f/9//5//n/+f/5//f/9//2//X/9v/3//j/+v/5//n/+f/6//n/
+f/4//f/+f/6//v/+//7//r/+v/6//z//P/8//3//P////3//f/9//3//f/8//7//v//
/wEAAQABAP//AAAEAAYABgAGAAYABgAGAAcABwAEAAQABAAGAAgACgANAA4ADQALAAoA
CQAMAAwADQAOAA0ADgAOAA0ADAAJAAcABwAJAAgABwAHAAgACAAIAAYABAADAAEA/v/+
//z//P/8//7//v/+//7//v/+//7//v/8//z//P/8//z//P/8//z//v/+//7//f/9//3/
/f/9//3//f/9//3//f/9//3//f///wEABQARAB8ALwBBAFUAawCJAKoAzQDvAA0BIQEm
ARoB9gDNAK8AmgCQAIIAYAA9ACMAEgAIAAQA+f/n/9L/uf+Y/3r/X/9I/zz/PP8+/0v/
Xf9y/4L/lP+m/7T/wv/P/93/6P/w//T/9v/2//b/+P/4//n/+f/5//r//P/+//7/////
//3//f/9//3//f/+//7//////////////wIAAgACAAMAAwADAAQABAAEAAQABAAGAAYA
BwAHAAcABwAHAAcABwAIAAgACQAJAAoACgAKAAsACwALAAsACwALAAwADAAMAAwADAAM
AA0ACwALAAoACgANAA0ADQANAAwADAAMAAsADQANAA0ADAAKAAoACgAIAAoACgAJAAkA
BwAGAAUABAADAAIAAgACAAIAAQABAP///v/8//v/+f/6//r/+f/2//b/9P/y//D/8v/x
/+7/7v/t/+3/6//r/+j/5f/j/+H/4v/i/+H/4v/k/+b/5//o/+b/5//n/+n/6f/p/+n/
6//r/+3/7v/u/+3/7v/w//H/9P/2//f/+P/3//f/9//4//v//P/9//3//f/9////AAAA
AAAAAQABAAEAAgACAAIAAAABAAEAAQACAAMAAwACAAIAAgADAAMAAwADAAMAAwADAAMA
AgABAAEAAQABAAIAAQABAAEAAgADAAMAAgABAAEAAgADAAMABAAEAAUABgAHAAYABQAF
AAYACQAHAAcACQAJAAkACAAIAAgACQALAAkACQAJAAoACgAKAAoACQALAAsACwALAA4A
DgAOAA4ADgAOABAAEAARABEADgAOAA4AEAATABQAFgAWABYAFQAVABUAFAAUABUAFgAZ
ABoAGgAZABYAEwARABEAEQAQAA8ADwASABIAEgAQAA4ADQALAAgACgAIAAgACAAIAAgA
CAAIAAgACAAIAAgACAAIAAgACAAIAAgACAAIAAgACAAIAAcABwAHAAcABwAHAAcABwAH
AAcABwAHAAcACQAJAA8AFwAhAC8ARQBdAHEAiQCoAMkA6QAHAR8BKAEiAQQB2wC5AKIA
lACIAHAATQAxABwAEAAKAAEA7f/Y/8H/ov+G/2v/Vv9M/0T/Rv9T/2P/dP+E/5b/qv+6
/8j/1f/l//D/9v/8//z//P/+/wAAAAABAAEAAQACAAQABgAGAAcABwAHAAcABwAHAAcA
CAAIAAkACQAJAAkACQAIAAgACAAJAAsACwAMAAwADAAMAAwADgAOAA8ADwAPAA8ADwAP
AA8AEAAQABEAEQASABIAEgATABMAEwATABMAEwAUABQAFAAWABYAFgAXABUAFQAUABQA
FQAVABUAFQAUABQAFAATABMAEwATABIAEAAQABAADgAQABAADwAPAA8ADgANAAwADQAM
AAwADAAIAAcABwAFAAQAAgABAP///v/+//3/+v/8//r/+P/2//b/9f/y//L/7//v/+//
7//u/+3/7P/r/+r/6f/o/+f/5v/o/+j/6P/o/+r/6v/q/+r/7P/s/+z/7P/t/+7/7//w
//H/8v/z//T/9f/2//f/+P/6//r/+v/6//v//P/9//7/AAAAAAAAAAACAAIAAgACAAIA
AgACAAIABAAEAAQABAACAAIAAgACAAAAAAAAAAAA/P/8//j/+P/6//r/+v/8/wIADgAa
ACQALgA2AEAARgBKAFAAWABqAHoAhgCWAKIAqgC2AMIAwgCwAKAApgC0ALAAogCeAJQA
fgBoAFgATgBGADQAHAAIAPb/5v/e/+D/4P/g/9z/2v/Y/9b/0v/Q/9D/0P/K/8D/sv+m
/57/nP+i/6r/sv++/8r/0P/W/9j/2v/c/+L/6v/w//b//P8AAAIABAAEAAQABAAEAAQA
BAAEAAQABAAEAAQABAADAAIAAQAAAP///v/9//z//P/8//z//P/8//z//P/8//z//P/8
//z//P/8//z//P/+//7//v/+//z//P/8//z//P/8//z//P/6//r/+v/6//j/+P/4//j/
+v/6//r/+v/5//j/9//2//b/9v/2//b/9f/0//P/8v/w//D/8P/w/+//7v/t/+z/7P/s
/+z/7P/r/+r/6f/o/+f/5v/l/+T/4v/i/+L/4v/h/+D/3//e/97/3v/e/97/3v/e/97/
3v/c/9z/3P/c/97/3v/e/97/4P/g/+D/4P/h/+L/4//k/+L/4v/i/+L/4v/i/+L/4v/j
/+T/5f/m/+b/5v/m/+b/6P/o/+j/6P/o/+j/6P/o/+r/6v/q/+r/7P/s/+z/7P/u/+7/
7v/u//D/8P/w//D/8f/y//P/9P/0//T/9P/0//X/9v/3//j/+v/6//r/+v/8//z//P/8
//7//v/+//7//v/+//7//v8AAAAAAAAAAAAAAAAAAAAAAAAAAAAAAAACAAIAAgACAAAA
AAAAAAAAAgACAAIAAgAAAAAAAAAAAAIAAgACAAIAAgACAAIAAgABAAAA///+//7//v/+
//7//v/+//7//v/+//7//v/+/wAAAAAAAAAA/v/+//7//v/+//7//v/+//7//v/+//7/
/v/+//7//v/+//7//v/+//z//P/8//z//v/+//7//v/+//7//v/+//7//v/+//7//P/8
//z//P/8//z//P/8//3//v///wAA///+//3//P/8//z//P/8//z//P/8//z//P/8//z/
/P/+//7//v/+//z//P/8//z//v/+//7//v/8//z//P/8//r/+v/6//r/+//8//3//v/+
//7//v/+/wAAAAAAAAAAAgADAAMABAACAAQABQAGAAgACAAIAAcACAAJAAsADAAKAAoA
CgAKAAsACwALAAkACAAJAAoACgAIAAcABwAGAAYABAAEAAMAAgAAAAEAAAD///7//f/8
//r/+v/6//r//P/8//z//P/6//r/+v/6//z//P/8//z//v/9//3//f/8//v/+v/5//v/
+//7//v/+//7//v/+//9/wMADQAbACsAQQBZAHEAjACtANEA9wAZATIBNgEmAQMB2QC0
AJwAigBwAEkAKQAUAAoABgD///P/4v/L/6r/hv9r/1T/Qv86/zj/Qf9T/2b/dv+G/5b/
pv+4/8n/1f/e/+j/6v/q/+r/6//u/+//8f/z//P/9P/2//T/9P/1//X/9//3//f/9//1
//b/9v/3//n/+f/5//n//P/8//z//f/9//3//v/+//7//v/+/wAA/v////////8BAAEA
AQABAAAAAAABAAEAAgACAAIAAwADAAMAAwADAAMABAAEAAQABAAEAAQABQAFAAUABAAE
AAUABQAFAAUABAAEAAQAAwADAAMAAwACAAQABAAEAAIAAgACAAEAAQD///7//f/8//n/
+P/4//j/9f/z//L/7//u/+z/6//p/+b/5v/l/+L/5P/i/+D/3v/e/93/2v/a/9j/1//U
/9P/1P/R/8//zf/L/8r/yP/I/8f/yP/I/8j/xv/H/8f/yf/I/8f/xv/H/8n/y//M/8z/
zP/M/83/zf/O/9D/0f/S/9X/1f/V/9b/2f/a/9v/2//e/9//4v/k/+X/5v/o/+n/6v/s
/+3/7v/w//H/8f/x//T/9f/1//T/9v/2//f/9//1//X/9f/1//b/9//3//f/+f/5//n/
+v/5//n/+f/6//v/+//6//n/9//4//n/+f/7//r/+v/6//v/+v/5//n/+P/7//n/+f/5
//n/+f/4//j/+P/5//v/+//7//v//P/+/wAAAAAAAAIAAgACAAIAAgACAAMAAwACAAIA
AgAEAAUABgAIAAgACgAJAAkACQAKAAoACwAMAA0ADgAOAA0ADAAJAAcABwAHAAYABQAF
AAgACAAIAAYABQADAAAA/P/+//z//P/8//z//P/8//z//P/8//z//P/+//7//v/+//z/
/P/8//z//v/+//7//f/9//3//f/9//3//f/9//3//f/9//3//f/9/wEABwANABcAKwA/
AFUAZwB9AJwAwQDhAAEBGwEkARoB+gDNAKkAkgCEAHQAUgAtABUACAAAAP7/9f/j/87/
tf+U/3L/V/9G/z7/OP86/0f/W/9s/3z/kP+k/7T/wP/P/93/6P/w//T/+P/2//b/+P/4
//n/+f/5//r//P/+//7///////3//f/9//3///8AAAAAAQABAAEAAQABAAIAAgACAAMA
BQAFAAYABgAEAAQABAAGAAYABwAHAAcACQAJAAkACQAIAAgACQAJAAoACgAKAAsACwAL
AAsACwALAAwADAAMAA4ADgAOAA8ADQANAAwADAAPAA8ADwAPAA4ADgAOAA0ADQANAA0A
DAAOAA4ADgAMAAoACgAJAAkACQAIAAcABgAFAAQABAAEAAAA//////3//f/8//z/+//6
//r/+f/2//b/9P/y//D/8P/v/+z/7P/p/+n/5//n/+f/5f/k/+P/5f/k/+L/4v/j/+T/
5P/k/+L/4//j/+X/5f/l/+X/5//o/+v/7f/u/+7/7v/v/+//8P/y//P/9P/1//X/9f/2
//f/+P/5//n/+f/5//v//P/6//r/+//7//3//v/+//7/AAABAAEAAQAAAAEAAQAAAAIA
AgADAAMAAQABAAEAAQABAAEAAAD//wEAAQABAAIAAQABAAEAAgADAAMAAgABAAEAAgAD
AAMABAAEAAUABgAGAAYABgAHAAcACQAGAAUABwAHAAcABgAEAAQABQAHAAcABwAHAAgA
CAAIAAgABwAHAAcABwAHAAoACgAKAAsACwAKAAoACwAMAA4ADgAOAA4ADgAOAA8ADwAO
AA4ADgAQABMAFAAWABYAFAATABMAEwAUABQAFQAWABcAGAAYABcAFgATABEAEQARABAA
DwAPABIAEgASABAAEAAPAA0ACgAKAAgACAAIAAYABgAGAAYACAAIAAgACAAGAAYABgAG
AAgACAAIAAgABgAGAAYABQAFAAUABQAFAAUABQAFAAUABQAFAAUABQAHAAsAEQAZACEA
LwBDAFsAbwCFAKQAyQDnAAEBGwEkARoB/ADTALMAnACOAIQAaABFACkAFAAKAAYA+//r
/9r/wf+g/4L/Z/9Q/0b/RP9G/1H/Zf94/4b/mP+s/7r/xv/V/+P/8P/4//z//P/+//z/
/v/+////AQABAAIABAACAAIAAwADAAMAAwADAAMAAwAEAAQABQAHAAcABwAHAAgACAAI
AAkACQAJAAoACgAIAAgACAAKAAwADQANAA0ACwALAAsACwAOAA4ADwAPABAAEAAQABEA
DwAPAA8ADwAPABAAEAAQABAAEAAQABEAEQARABAAEAARABEAEQARABAAEAAQAA8AEAAR
ABIAEgAQABAAEAAOABAAEAAPAA8ADQAMAAsACgAJAAgACAAIAAgABwAHAAUAAgAAAP//
/f/8//z/+//4//r/+P/2//T/9P/z//D/8P/x//H/7//v/+7/6//p/+f/6f/o/+b/5v/n
/+j/6P/o/+j/6f/p/+v/6f/p/+n/6//t/+//8P/w/+//8P/y//P/9v/4//n/+v/5//n/
+f/6//3//v//////AQABAAMABAAEAAQABQAFAAUABgAGAAYABgAHAAcABwAIAAkACQAI
AAYABgAHAAcABwAHAAcABwAHAAcABgAFAAMAAwADAAQABgAHAAgACgAJAAkACAAHAAcA
CAAJAAkACQAIAAgACAAKAAoACgALAAwADwANAA0ADQANAA0ADAAOAA4ADwARABMAEwAU
ABQAFAAUABQAFAAUABUAFQASABIAEgAUABcAGAAaABoAHAAbABsAGwAaABoAGwAcAB8A
IAAgAB8AHAAZABcAFwAXABYAFQAVABgAGAAYABYAFQATABAADAAMAAoACgAKAAoACgAK
AAoACAAIAAgACAAIAAgACAAIAAgACAAIAAgACAAIAAgABwAIAAkACgALAAkACQAJAAkA
CwALAAsACwAHAAcACwARABsAKQA7AE8AZQB7AJQAsQDXAPkAGQEuATABHAH1AMsArACW
AIgAcgBPACsAFAAGAAAA/f/x/+D/y/+u/47/cf9a/0z/SP9G/0n/V/9o/3b/iP+c/7D/
vv/L/9v/6P/w//b//P/8//7/AAAAAAEAAQABAAIABAAEAAQABQAFAAUABQAFAAUAAwAE
AAQABQAHAAcABwAHAAYABgAGAAcACQAJAAoACgAKAAoACgAMAAoACwALAAsADAANAA4A
DwAOAA4ADwAPAA4ADgAOAA8AEQARABEAEQAQABAADwAOAA8AEAARABMAEwATABIAEgAR
ABEAEQARABIAEgASABEAEQARABEAEAASABIAEgAQAA4ADgANAA0ADQAMAAsACgAJAAgA
CAAIAAQAAwADAAEAAgAAAP///f/8//z/+//4//b/9P/y//D/8P/v/+z/7P/o/+f/5P/j
/+P/4f/g/9//4f/g/97/3v/f/+D/4P/g/+D/4f/h/+P/4f/h/+H/4//j/+X/5v/m/+n/
6v/s/+3/7v/w//H/8v/z//P/8//0//P/9P/1//X/9v/3//r//P/7//r/+v/5//n/+v/6
//r//P/9//3//f/8//3//f/8//7//v///////////////////////v/9/////////wAA
////////AAABAAEAAAD///7//v/+//3////+//7//v8AAAAAAAABAAEAAwAAAP//////
/////v8EAAIAAwAFAAQABQAGAAcACAAGAAYABwAHAAQABAAEAAYACQAKAAwADAAKAAkA
CQAJAAgACAAJAAoADQAOAA4ADQAMAAkABwAHAAcABgAFAAUABgAGAAYABAAEAAMAAQD+
//z/+v/6//r/+v/6//r/+v/6//r/+v/6//n/+P/3//b/+P/4//j/+P/4//j/+P/3//n/
+f/5//n/9//3//f/9//1//X/9f/1//n/+//9/wMADQAhADUATQBlAH0AngDHAO8AFwE7
AUoBRgEqAf8A2QDAAKoAlAB0AEkAJwAQAAgACgAJAP3/6P/L/6j/hv9n/07/Qv82/zD/
Of9P/2L/bv9+/5L/pP+y/8H/0//g/+j/7v/u/+7/7v/w//D/8f/z//P/9P/2//b/9v/3
//f/9//3//f/9//3//j/+P/5//n/+f/5//n/+v/6//r/+//7//v//P/8//r/+v/6//z/
/v///////////////////wAAAAABAAEAAgACAAIAAwAFAAUABQAFAAUABgAGAAYABAAE
AAQABQAFAAUABAAEAAcABwAHAAcACAAIAAgABwAHAAcABwAGAAYABgAGAAQABAAEAAMA
AwADAAIAAQAAAP3//P/8//z/+v/5//n/9//2//T/8//x//D/8P/v/+z/7P/q/+j/5v/k
/+P/4P/g/+H/4f/f/9//3P/Z/9f/1f/X/9b/1P/U/9f/2P/Y/9j/1v/X/9f/2f/a/9v/
3P/f/93/3//g/+D/4//k/+b/5//q/+z/7f/u/+//7//v//D/8//0//X/9f/1//X/9//4
//j/+P/5//n/+f/6//r/+v/4//n/+f/5//r/+//7//r/+v/6//v/+//9//3//f/9//3/
/f/8//v/+//7//v//P/9//3//f/+///////+//3//f/+//////8BAAAAAAAAAAAAAAAA
AAEAAgAFAAMAAwADAAMAAwACAAQABgAFAAcACAAKAAoACgAKAAwADAANAA0ADAAMAAwA
DgAPABAAEgASABAADwAPAA8AEAAQABEAEgATABQAFAATABIADwANAA0ACwAKAAkACQAL
AAwADQAMAAoACQAHAAQABAACAAIAAgAEAAQABAAEAAQABAAEAAQABAAEAAQABAAEAAQA
BAAEAAQABAAEAAMABAAFAAYABwAGAAUABAADAAMAAwADAAMABwAJAA8AFQAjADMARwBf
AHcAkwC2ANsA/QAdATUBPAEyARAB5wDHALIApACSAHAASQAvAB4AFgAWAA0A+f/k/8n/
pv+G/2n/VP9G/0D/Qv9P/2P/dP+E/5j/qv+6/8j/1f/j/+7/9v/8//z/+v/8//7//v//
/wEAAQACAAQABAAEAAUABQAHAAcABwAHAAUABgAGAAcACQAJAAkACQAKAAoACgALAAkA
CQAKAAoADAAMAAwADgAMAA0ADQANAA8ADwAPAA8AEgASABMAEwATABIAEQARABIAEwAU
ABUAEwAUABQAFAAUABQAFAAVABUAFQAUABQAFQAVABUAFQAWABYAFgAVABcAFwAXABYA
GAAYABgAFgAWABYAFQAVABMAEgARABAADwAOAA4ADgAKAAkACQAHAAgABgAFAAMAAgAC
AAEA/v/+//z/+v/4//j/9//0//T/8//z//H/8f/y/+//7f/r/+7/7v/t/+7/7f/u/+7/
7v/u/+//7//x//H/8f/x//P/8//1//b/9v/5//r//P/9//z//v///wAAAwADAAMABAAH
AAgACQAJAAkACQALAAwADAAMAA0ADQALAAwADAAMAAwADQANAA0ADAANAA0ADAAMAAwA
DQANAA0ADQANAA0ADQANAAwACwAMAA0ADgAQAA8ADwAPABAAEQARABAADwARABIAEwAT
ABMAEgASABIAEgASABIAEwASABUAEwATABUAFQAVABQAFgAWABcAGQAZABsAGwAaABsA
HAAdAB4AHgAeAB8AHwAgACAAIAAiACMAJAAmACYAJAAjACMAIwAmACYAJwAoACsALAAs
ACsAKAAlACMAIwAjACIAIQAhACIAIgAiACAAIAAfAB0AGgAcABoAGgAaABgAGAAYABgA
GQAaABsAHAAaABoAGgAaABoAGgAaABoAGgAaABoAGQAbABsAGwAbABsAGwAbABsAGQAZ
ABkAGQAbAB0AIwAtADkARwBbAHEAhwChAMQA5QAHASUBOwFAATQBFAHpAM0AugCsAJ4A
gABbAEEAMAAkACAAFwADAPD/2f+6/5r/f/9o/1z/Vv9a/2n/ff+M/5z/sP/C/9D/3P/r
//v/BgAOABIAFAAUABIAFAAUABUAFwAXABgAGgAaABoAGwAbABsAGwAbABsAGwAcABwA
HQAfAB8AHwAfACAAIAAgACEAIwAjACQAJAAiACIAIgAkACQAJQAlACUAJQAlACUAJQAm
ACYAJwAnACoAKgAqACsAKQApACkAKQArACwALAAsACoAKgAqACsALQAtACwALAAvAC8A
LwAvAC8ALgAtACsALAAtAC4ALgAsACwALAAqACwALAArACsAKQAoACcAJgAlACQAJAAk
ACQAIwAjACEAIAAeAB0AGwAcABwAGwAYABgAFgAUABIAEAAPAAwADAAMAA0ADAANAAwA
BwAFAA==
         </WaveFormData>
      </LeadData>
      <LeadData>
         <LeadByteCountTotal>10000</LeadByteCountTotal>
         <LeadTimeOffset>0</LeadTimeOffset>
         <LeadSampleCountTotal>5000</LeadSampleCountTotal>
         <LeadAmplitudeUnitsPerBit>4.88</LeadAmplitudeUnitsPerBit>
         <LeadAmplitudeUnits>¦ÌV</LeadAmplitudeUnits>
         <LeadHighLimit>2147483647</LeadHighLimit>
         <LeadLowLimit>268435456</LeadLowLimit>
         <LeadID>V5</LeadID>
         <LeadOffsetFirstSample>0</LeadOffsetFirstSample>
         <FirstSampleBaseline>0</FirstSampleBaseline>
         <LeadSampleSize>2</LeadSampleSize>
         <LeadOff>FALSE</LeadOff>
         <BaselineSway>FALSE</BaselineSway>
         <ExcessiveACNoise>TRUE</ExcessiveACNoise>
         <MuscleNoise>FALSE</MuscleNoise>
         <LeadDataCRC32>2325452021</LeadDataCRC32>
         <WaveFormData>
9P/0//T/9P/2//b/9v/2/wAACAAQABgALgBCAFYAagB9AJAAowC2ALEArACnAKIAkwCG
AHkAbABmAGIAXgBaAE4AQgA2ACoAEQD6/+P/zP/D/7z/tf+u/7P/uP+9/8L/yf/O/9P/
2P/c/+D/5P/o/+j/6P/o/+j/6v/q/+r/6v/q/+r/6v/q/+z/7P/s/+z/6v/q/+r/6v/r
/+z/7f/u/+//8P/x//L/9P/0//T/9P/0//T/9P/0//T/9P/0//T/9P/0//T/9P/1//b/
9//4//b/9v/2//b/+P/4//j/+P/6//r/+v/6//r/+v/6//r//P/8//z//P/+//7//v/+
//7//v/+//7//v/+//7//v8AAAAAAAAAAAAAAAAAAAAA/v/+//7//v/+//7//v/+//v/
+v/5//j/+P/4//j/+P/2//b/9v/2//T/9P/0//T/8v/y//L/8v/w//D/8P/w/+7/7v/u
/+7/7v/u/+7/7v/u/+7/7v/u/+//8P/x//L/9P/0//T/9P/2//b/9v/2//n/+v/7//z/
//8AAAEAAgADAAQABQAGAAYABgAGAAYACAAIAAgACAAKAAoACgAKAAoACgAKAAoACgAK
AAoACgAKAAoACgAKAAoACgAKAAoACgAKAAoACgAMAAwADAAMAAwADAAMAAwADgAOAA4A
DgAPABAAEQASABIAEgASABIAEAAQABAAEAARABIAEwAUABUAFgAXABgAGAAYABgAGAAa
ABoAGgAaABgAGAAYABgAGAAYABgAGAAWABYAFgAWABgAGAAYABgAGQAaABsAHAAaABoA
GwAbABkAGQAXABoAHAAeACAAIAAgACAAIAAgACIAIwAkACUAJgAnACgAKAApACcAKAAp
ACcAJgAlACUAJQAjACMAIQAiACEAHwAdABsAGQAXABYAFgAWABYAFgAWABYAFgAUABQA
FAAUABQAFQAWABcAGAAXABYAFQAUABYAFgAWABYAFgAWABUAFQATABMAEwATABMAFQAU
ABQAFgAZAB8AIwAuAD0ATgBjAHoAkwCtAMYA1ADYANMAyAC9ALcAswClAI4AfQByAGoA
bwBxAGsAXQBOADkAIAAHAPH/3v/P/8b/xv/O/9D/0f/a/+P/6f/q//H//P8BAAIACAAK
AAYABgAGAAYABgAJAAkACgAKAAgACAAIAAcACQAKAAoACgAJAAkACQAKAAgACAAIAAgA
CwALAAsADAAOAA0ADQANAAwADAALAAoADQANAA0ADQALAAsACwALAAwADQAOAA8ADgAO
AA4ADgAMAA0ADQAOAA4ADwAPAA8AEAAPAA8AEAAQABAAEAAQABEAEQAQABAADgAOAA0A
DQAPAA8AEAAQAAsACwALAAoADAANAA0ADAAKAAkACAAGAAgABwAHAAcABAADAAMAAwAD
AAIAAQAAAAIAAgACAAAA///9//v/+v/8//v/+f/5//f/9//2//b/9v/1//T/8//2//X/
9v/4//b/9v/2//b/9//3//j/+P/7//v//P/8//v//P/+//7///8BAAIAAwACAAMABAAF
AAgACQAJAAsACQAJAAoACgAKAAoACwALAAsACwALAAsACQAJAAkACQALAAsACwALAAsA
CwALAAsACQAJAAkACQAHAAcABwAGAAYABwAIAAgACAAIAAcABwAIAAkACQAKAAgACAAI
AAgACAAIAAcABwAHAAcABwAHAAcABwAHAAcABQAFAAUABQADAAMAAwADAAQABAAEAAUA
BQAFAAUABQAFAAYACgAMAAwACgAKAAoACgAKAAoACwALAAsACwAJAAwADgAQABIAEgAS
ABIAEgASABIAEwAUABUAFAAVABYAFgAVABMAFAAVABQAEgAQAA8AEQAPAA8ADQAKAAkA
BwAFAAQAAwACAAIAAgACAAIAAgAAAAAAAAD+//7//v/+//7//v/+//7//v/8//z//P/8
//z//P/8//z//P/8//v/+//9//3//f/9//n/+//8//z//P///wMACQAUACMANABLAGYA
gwChAL4A0gDcANUAyAC5AKsAowCPAG4AVQBQAFAAUwBZAFkATQA8ACcACgDt/9X/wP+v
/6T/oP+i/6j/sf+4/73/wf/I/8//1v/d/+D/4v/i/+D/4v/i/+L/4v/l/+X/5v/m/+T/
5P/k/+P/5f/m/+b/5v/l/+X/5f/m/+X/5P/j/+L/5f/l/+X/5v/m/+X/5f/l/+f/6P/o
/+j/6P/n/+b/5f/l/+X/5f/l/+b/5//o/+n/6P/o/+j/6P/q/+v/6//s/+r/6//r/+v/
6//r/+z/7v/u/+7/7v/u/+3/7f/s/+z/7v/u/+3/7f/s/+v/6//q/+j/6f/q/+r/6v/r
/+v/6v/q/+n/6P/m/+j/5//n/+f/5P/j/+P/4//j/+L/4f/g/97/3v/e/9z/2v/Z/9j/
2P/Z/9n/2P/Z/9f/1//W/9b/2P/X/9b/1f/X/9X/1f/W/9T/1P/U/9T/1//X/9j/2P/Z
/9n/2v/a/93/3v/g/+D/3//h/+L/4//k/+X/5v/n/+j/6f/p/+v/6f/p/+r/6v/u/+7/
7//v//H/8f/x//H/7//v/+//7//v/+//7//v/+//7//v/+//7//v/+//7//v/+//7//u
/+7/7//w//D/8P/w/+//7//v/+//7v/u/+7/7v/u/+7/8P/w/+//7//t/+3/7f/t/+//
7//v/+//8f/x//H/8f/v/+//7//v//D/8P/w//H/8f/x//H/8f/3//b/9v/2//b/9v/2
//b/9//3//n/+f/3//r/+v/8//7//v8AAAAAAAAAAAIAAwAEAAUABQAFAAUABAAHAAcA
CgANABIAFgAaAB8AHgAbABoAFwAVABMAEAANAAoACQAIAAgACAAIAAgACAAHAAYABQAC
AAQABAAEAAQABAAEAAQABAACAAIAAgACAAIAAgACAAIAAgACAAEAAQABAAEAAQABAAMA
BQAEAAIABAAJAA0AGQAmADUASgBlAIAAmwC3AM4A2gDYAM8AxAC5ALMAqQCTAHwAbwBq
AGwAdQB3AGkAVwBEACsADgDz/9//0P/B/7j/uv/A/8b/y//Q/9X/2//g/+X/7v/1//r/
+v/6//r/+P/4//j/+P/6//v//f/+//3//P/7//n/+//8//z//P/7//v/+//8//z//P/8
//z//f/9//3//v/+//3//f/9//3//v/+//7//////////////////////wAAAQACAAMA
AgACAAIAAgAEAAUABQAGAAQABQAFAAUABAADAAMABAAFAAYABwAIAAgABwAFAAQABQAG
AAYABwAFAAUABgAGAAMAAwADAAIAAgADAAMAAgAAAP///v/8//7//f/9//3//P/7//v/
+//5//j/9//2//j/+P/4//b/9P/z//L/8v/0//P/8f/x/+//7//u/+7/8P/v/+7/7f/v
/+3/7f/u/+z/7P/s/+z/7//v//D/8P/z//P/9P/0//P/9P/2//b/9//5//r/+//8//3/
/v///wAAAQABAAMAAwADAAQABAAEAAQABQAFAAUABQAFAAUABQAFAAUABQADAAMAAwAD
AAUABQAFAAUAAwADAAMAAwAFAAUABQAEAAIAAwAEAAQABAAEAAMAAwABAAEAAAAAAAIA
AgACAAIAAgACAAEAAQAAAP///v/9///////////////////////9//3//f/9/wAAAAAA
AAEAAQABAP3/AQAEAAYABgAGAAYABgAGAAcABwAHAAcABQAIAAwADgAQABAADgAOAA4A
DgASABMAFAAVABQAFQAWABYAEgAPAA8ADwARABAADwAPAA8ADQANAAsACAAHAAUAAwAC
AAEAAAAAAAIAAgACAAIABAAEAAQAAgACAAIAAgACAAIAAgACAAIABAAEAAQABAAEAAQA
BAAEAAYABgAFAAUABQAFAAUABQAHAAUABgAIAAwADwATABsAKAA3AEwAZwB+AJcAsQDG
ANAA0ADFALoArwCrAKUAjwB6AG0AZgBkAGsAawBhAFMAQAAlAAgA8f/b/8z/wf+8/7z/
xP/M/9H/1v/b/9//5P/r//L/9//8//7//v/+//z//P/8//z//////wAAAAAAAAAAAAD/
//3//v/+//7//v///wAAAgAAAAAAAAAAAAEAAQABAAIAAgABAAEAAQD//wAAAAAAAAMA
AwADAAMAAQABAAEAAQADAAMAAwADAAIAAgACAAIAAgADAAMABAACAAMAAwADAAIAAQAB
AAIAAgACAAIAAgADAAMAAgACAAIAAgABAAEAAQABAAIAAgD////////+/wAAAQABAAAA
/v/9//z/+v/6//n/+f/5//r/+f/5//n/+f/4//f/9v/2//b/9v/0//T/8//y//L/8v/x
/+//7//x//H/8P/w/+7/7f/s/+v/7P/r/+z/7v/u/+7/7v/u/+//7//w//D/8f/x//L/
8v/z//T/9v/2//f/+f/6//v//P/9//7//////////v///wAAAQADAAQABQAEAAQAAwAD
AAMAAwADAAMAAwADAAMAAwADAAMAAwADAAMAAwADAAEAAQABAAEAAwADAAMAAgAAAAEA
AgACAAIAAgABAAEAAQABAAAAAAAAAAAAAAAAAAAAAAD/////AQABAAEAAQABAAEAAQAB
AAMAAwADAAMAAQABAAEAAQAAAAAAAAABAAMAAwADAAMAAwAEAAQABAAHAAcABwAHAAgA
CAAKAAoACgAKAAwADAANAA0ACwALAAkADAAOABAAEgASABIAEgASABIAFAAVABYAFwAY
ABkAGgAaABgAFQAVABUAFQAUABMAEwATABEAEQAPAAwACwAJAAcACAAHAAYABgAGAAYA
BgAGAAYABgAGAAQABAAEAAQABAAEAAQABAAEAAQABAAEAAQABAAEAAQABAAEAAQAAwAD
AAQABQAGAAcABQAFAAgACgAKAAsAEwAdACYAMQBEAF0AdACNAKcAvgDMAMwAwwC4AK0A
pwChAJUAgABvAGQAYgBlAGUAWwBNADwAJwAMAPP/4f/Q/8P/uP+6/8D/xv/L/9T/3f/h
/+T/6//w//X/+v/8//z//P/+//7//v/+//////8AAAAAAgACAAIAAQD//wAAAAAAAAEA
AQABAAIAAgACAAIAAgACAAEAAAAAAAEAAQACAAMAAQACAAIAAgAFAAUABQAFAAUABQAF
AAUABQAFAAUABQAIAAgACAAIAAYABwAHAAgACAAJAAkACQAKAAkACQAKAAgACAAIAAgA
CQAJAAgACAAIAAgABwAHAAcABwAIAAgABwAHAAcABgAEAAUABQAEAAQAAwACAAAAAgAB
AAEAAQD+//3//f/9//3//P/7//r/+P/4//j/9v/4//f/9v/2//b/9f/z//P/8//x//L/
8v/y//D/8P/w//D/7v/u/+7/7v/v//D/8f/y//T/9P/0//T/9f/2//f/+P/4//j/+P/4
//v//P/9//7///8AAAEAAgAEAAQABAAEAAYABgAGAAYABgAGAAYABgAGAAYABgAGAAYA
BgAGAAYABgAGAAYABgAGAAYABgAGAAYABgAGAAYABgAEAAQABgAIAAoADAASABgAIAAs
ADIAOABAAEgASgBKAEoASABMAFQAWABYAFIATgBKAEQANAAUAPr/8v/u/9j/wP+0/6r/
nP+Q/4j/gv+A/4D/gv+G/4T/hP+I/47/kv+S/5T/mP+e/6D/pv+q/6z/rP+q/6b/pP+m
/6b/pv+m/6j/rv+0/7r/wP/G/8z/zv/W/+D/6v/0//z/BAAGAAgACgAMAAwADAAMAAoA
CAAGAAQAAwACAAEAAAD+//7//v/+//3//P/7//r/+//8//3//v/8//z//P/8//7//v/+
//7//v/+//7//v8AAAAAAAAAAAIAAgACAAIABAAEAAQABAAEAAQABAAEAAQABAAEAAQA
BgAGAAYABgAHAAgACQAKAAgACAAIAAgACgAKAAoACgAKAAoACgAKAAoACgAKAAoACgAK
AAoACgAIAAgACAAIAAgACAAIAAgACgAKAAoACgAJAAgABwAGAAYABgAGAAYACAAIAAgA
CAAHAAYABQAEAAYABgAGAAYABgAGAAYABgAIAAgACAAIAAYABgAGAAYABQAEAAMAAgAA
AAAAAAAAAP7//v/+//7//v/+//7//v/9//z/+//6//j/+P/4//j/+P/4//j/+P/3//b/
9f/0//L/8v/y//L/9P/0//T/9P/y//L/8v/y//T/9P/0//T/8v/y//L/8v/0//T/9P/0
//T/9P/0//T/9P/0//T/9P/2//b/9v/2//T/9P/0//T/9v/2//b/9v/0//T/9P/0//b/
9v/2//b/9P/0//T/9P/y//L/8v/y//T/9P/0//T/9P/0//T/9P/y//L/8v/y//T/9P/0
//T/9P/0//T/9P/0//T/9P/0//T/9P/0//T/9P/0//T/9P/0//T/9P/0//T/9P/0//T/
9P/0//T/9P/0//T/9P/0//T/9P/0//T/9v/2//b/9v/0//T/9P/0//T/9P/0//T/9P/0
//T/9P/0//T/9P/0//b/9v/2//b/9P/0//T/9P/0//T/9P/0//b/9v/2//b/9P/0//T/
9P/2//b/9v/2//T/9P/0//T/9P/0//T/9P/2//b/9v/2//T/9P/0//T/9v/2//b/9v/2
//b/9v/2//j/+P/4//j/+v/7//z//f/4//r/+//8//7//v/+//7//v/+/wAAAQABAAEA
AQABAAUABgAFAAMABQAFAAUABAADAAMAAwABAAQAAwADAAMABwALABAAFQASABAADgAM
AAkACAAHAAYACAAGAAYABgAFAAQAAwACAAIAAgACAAIAAgACAAIAAgABAAAA///+//7/
//8AAAEAAQABAP////8AAAAAAgADAAUACwAYACUANgBNAGgAhQClAMQA2gDmAOMA1AC/
AK8ApwCZAIQAcwBqAGgAbQBvAGUAWQBMADMAFgD9/+X/0P/B/7b/sv+2/8D/xf/I/83/
0//Y/+H/5P/p/+7/8P/w//D/8v/y//L/8v/x//H/8v/y//L/8v/y//H/8//0//T/9P/z
//P/8//0//T/9P/0//T/9f/1//X/9v/2//X/9f/1//f/+P/4//j/+f/5//n/+f/7//v/
+//7//v/+//7//v//P/8//z//P/8//3//f/+//z//f/9//3//f/9//7/AAD+//7//v/+
//3//f/8//z//P/8//v/+//7//v//P/8//v/+//7//r/+P/5//n/+P/6//n/+P/2//b/
9f/1//X/8v/x//H/8f/x//D/7//u/+3/7P/r/+j/6v/p/+j/6P/o/+f/5f/l/+P/4//i
/+L/5P/j/+L/4f/f/93/3f/e/97/3v/e/97/3f/d/97/3v/d/93/3v/e/+H/4v/k/+T/
5P/l/+X/5f/o/+n/6v/r/+z/7f/t/+//8f/x//L/8v/2//b/9//3//n/+f/5//n/+v/7
//z//f/9//3//f/9///////////////////////////////+//7///8AAAAAAAAAAP//
/////////v/+//7//v/+//7//v/+//3//f////////////7//f/8//v/+//7//v/+//9
//3//f/9//z//P/8//3//f/9//3//f///wIAAgACAAQABAAEAAQABAAEAAUABQAFAAUA
AwAGAAoADAAOAA4ADAAMAAwADAAOAA8AEAARABIAEwAUABQAEgAPAA8ADwANAAwACwAL
AAkABwAHAAUAAwABAP7/+//7//v/+//8//z//P/8//z//v/+//7//P/8//z//P/8//z/
/P/8//z//P/8//z//P/6//r/+v/6//z//P/7//v/+//7//v/+//5//v//v/8//7/AQAJ
ABEAGgAnADoAVwBwAIkApwC+AMoAygC/ALIApQCdAJUAgQBqAF0AVgBUAFkAWQBPAEEA
LgAVAPj/3//R/8T/tf+q/6z/tP+6/7//yP/R/9f/2v/f/+b/6//s//D/9P/y//L/8v/y
//L/8//z//T/9P/2//b/9v/1//P/9P/0//T/9f/1//X/9v/4//j/+P/4//f/9//3//j/
+v/5//n/+f/3//j/+P/4//n/+f/5//n/+f/5//n/+f/3//f/9//3//r/+v/6//r/+v/7
//v//P/8//3//f/9//7//f/9//7//f/8//v/+v/9//3//P/8//z//P/7//v/+//7//z/
/P/7//v/+//6//j/+f/5//j/+P/3//b/9P/2//X/9f/1//T/8//z//P/8//y//H/8P/u
/+7/7v/s/+z/6//q/+r/6P/n/+X/5f/n/+f/5v/m/+j/5//m/+X/5f/j/+P/5P/l/+b/
5//o/+n/6f/q/+r/6//r/+z/7P/u//D/8//0//T/9f/1//X/9v/3//j/+f/4//n/+f/7
//3//f/+//7/AAAAAAEAAQD//////////wAAAQACAAMABQAFAAUABQAFAAUABQAFAAUA
BQAFAAUAAwADAAMAAgAEAAUABgAGAAQABAADAAMABQAFAAQABAAGAAYABgAGAAQABAAD
AAMABAAFAAYABwAHAAcABwAHAAcABwAHAAcACAAJAAoACwAKAAoACgALAA0ADQANAA0A
DgAOAA0ADAANAA0ADQANAAwADQANAA4ADwAOAA8ADwAQABIAEgASABIAEgASABMAEwAT
ABMAEQAUABYAGAAaABoAHAAcABwAHAAeAB8AIAAhACIAIwAkACQAIgAfAB8AHwAfAB4A
HQAdABsAGQAZABcAFgAVABMAEQAQAA8ADgAOAA4ADgAOAA4AEAAQABAADgAMAAwADAAM
AA0ADgAPABAADgAOAA4ADgAOAA4ADgAOAAwADAALAAsACwALAAsACwAPAA8AEgAUABIA
EwAZACMALAA5AEwAZwCAAJUArwDIANIA0gDLAMAAtwCvAKkAmQCCAHEAZgBmAGsAawBh
AFUAQgApAA4A8//f/9T/yf/A/8L/yv/O/9P/2v/j/+f/6P/v//j///8EAAQAAgAEAAQA
BAAEAAQABQAFAAYABgAGAAYABgAFAAUABgAGAAYABwAHAAcACAAGAAYABgAGAAkACQAJ
AAoACAAHAAcABwAHAAgACAAIAAkACQAJAAkACQAJAAkACQALAAsACwALAAwADAAMAAwA
CgALAAsADAAMAA0ADQANAAwACwALAAwADAAMAAwADAANAA0ADAAMAAwADAALAAsACwAL
AAwADAAJAAkACQAIAAgACQAJAAgACAAHAAYABAAEAAMAAwADAAIAAQABAAEA/f/8//v/
+v/6//r/+v/4//j/9//2//b/9v/1//P/8//z//P/8v/y//L/8f/w/+//8f/v/+//8P/w
//D/8P/w//H/8f/y//L/8//z//T/9P/1//b/+P/4//f/+f/6//v//P/9//7///8AAAEA
AQADAAMAAwAEAAQABAAEAAUABQAHAAcABwAHAAcABwAHAAcACQAJAAkACQAJAAkACQAJ
AAcABwAHAAcACQAJAAkACAAHAAcABwAGAAQABAADAAMABgAHAAcACAAGAAYABgAGAAYA
BgAFAAUABQAFAAUABQAFAAUABQAFAAcABwAHAAcABQAFAAUABQAGAAYABgAHAAkACQAK
AAoACgAKAAoADAAMAA0ADQALAAsACQAMABAAEgAUABQAFAAUABQAFAAWABcAGAAZABoA
GwAcABwAGAAVABUAFQAXABYAFQAVABUAEwATABEAEAAPAA0ACwAKAAkACAAIAAgACAAI
AAgACAAIAAgABgAGAAYABgAGAAQABAAEAAQABgAGAAYABgAGAAYABgAGAAYABgAFAAUA
BwAHAAcABwADAAEABAAGAAgACwARABUAHgArADoAUQBsAIcAowDAANQA2ADRAMgAuwCt
AKUAmwCEAG8AYgBaAFsAXwBdAFEAQgAvABIA9//j/9b/y/++/7b/uP+8/8P/yv/R/9n/
3P/h/+r/8f/0//b/+v/8//7//v/+//7//f/9//7//v/+//7//v/9//z//P/7//r/+//7
//v//P/+//7//v/+//z/+//6//r/+//7//z//f///wAAAAAAAP//////////AQABAAEA
AQAAAP///v/9//7//v/+//7//v//////AAD+//////////////8AAAIAAgACAAIAAgAC
AAEA///+////AAAAAAEA/////wAAAAD+////AAAAAP3//f/8//r//P/7//r/+P/2//X/
9f/1//L/8f/x//H/7//u/+3/7P/s/+z/7P/q/+z/6//q/+r/6f/n/+T/4//h/+H/4P/g
/+L/4f/g/9//3f/Z/9f/1v/W/9b/1v/W/9f/1//Y/9j/2f/Z/9r/2v/d/97/4P/g/+H/
4//k/+X/5v/n/+j/6f/o/+n/6f/r/+n/6f/q/+r/7f/u//D/8f/v/+//7//v/+//7//v
/+//7//v/+//7//v/+//7//v/+//7//v/+//7//v/+//7v/w//H/8v/y//D/8P/v/+//
8f/x//D/8P/v/+7/7f/s/+r/6v/p/+n/7P/t/+7/7//v/+//7//v/+3/7f/t/+3/6//r
/+v/6//w/+z/7v/x//D/8P/w//D/8P/u/+7/7//v//H/8f/v//L/9P/2//j/+P/2//b/
9v/2//j/+f/6//v//P/9//7//v/8//n/+f/5//n/+P/3//f/9//1//X/8//0//P/8f/v
/+3/6//p/+j/6f/q/+v/7P/q/+r/6v/o/+b/5v/m/+b/6P/o/+j/6P/m/+b/5v/m/+j/
6P/o/+j/5v/m/+X/5f/l/+X/5f/l/+f/6f/o/+b/5v/r/+//9/8CABMAKABFAGIAfQCf
ALoAygDMAMUAvgCvAKEAlwCFAGwAWwBSAFIAWwBlAF8ATwA4AB8AAADj/8//wP+x/6L/
mv+g/6r/q/+u/7f/vf/A/8f/0P/X/9r/3v/c/9r/3P/c/9z/3P/d/93/3v/e/97/3v/e
/93/3f/e/97/3v/f/9//3//g/97/3v/e/97/3//f/9//4P/g/9//3//f/9//4P/g/+D/
4f/h/+H/4f/h/+H/4f/h/+P/4//j/+P/4v/i/+L/4v/k/+X/5f/m/+b/5//n/+f/5v/l
/+X/5v/m/+b/5v/m/+f/5//m/+b/6P/o/+f/5//l/+X/5v/m/+P/4//j/+L/4v/j/+P/
4v/i/+H/4P/e/9z/2//b/9v/3P/b/9v/2//Z/9j/1//W/9b/1v/W/9T/1P/T/9L/0v/S
/9H/z//P/8//z//O/87/zv/N/8z/y//M/8v/zP/O/87/zv/O/87/z//P/9D/0P/S/9P/
1f/W/9b/1v/X/9b/1//Z/9r/2//e/9//4P/h/+f/6//u//P/9f/1//b/9v/2//b/9//3
//f/9//3//f/9//3//f/9//1//X/9f/1//X/9f/1//X/8//z//P/8//z//P/8//y//L/
8//0//T/8v/y//H/8f/z//P/8v/y//L/8v/y//L/8v/y//H/8f/x//H/8f/x//H/8f/x
//H/8//z//P/8//z//P/8//z//T/9v/2//f/+P/4//j/+P/4//r/+v/7//v/+//7//n/
/P/8//7/AAAAAAAAAAAAAAAAAgADAAQABQAGAAcACAAIAAYAAwADAAMAAQAAAP////8A
AP//AAD///3/+//4//X/9v/1//T/9P/2//b/9v/2//T/9P/0//L/9P/0//T/9P/y//L/
8v/y//T/9P/0//T/9P/0//T/9P/y//L/8f/x//P/8//z//P/9f/1//T/9v/4//v///8J
ABYAJQA6AFMAbgCHAKMAvADIAMgAvwCyAKcAoQCZAIUAbgBhAFoAXABlAGUAWwBLADgA
GwD+/+P/z/++/7H/qP+o/7D/tv+7/8L/y//P/9T/1//c/+P/6P/q/+r/7P/u/+7/7v/u
/+//7//w//D/7v/u/+7/7f/t/+7/7v/u/+v/6//r/+z/7v/u/+7/7v/v/+//7//w/+7/
7f/t/+3/7//w//D/8P/v/+//7//v/+//7//v/+//8f/x//H/8f/w//D/8P/w//L/8//z
//T/8v/z//P/8//z//P/9P/2//T/9P/0//T/9f/1//T/9P/2//b/9f/1//P/8//0//T/
8//z//P/8v/w//H/8f/w//D/7//u/+z/7v/t/+3/7f/q/+n/6f/p/+j/6P/o/+j/5v/m
/+b/5P/i/+H/4P/g/+L/4f/f/9//3f/d/9z/3P/c/9v/2v/Z/9v/2f/Z/9r/2v/a/9r/
2v/d/93/3v/e/9//3//g/+D/4//k/+b/5v/l/+f/6P/p/+r/6//s/+3/7v/v/+//8f/v
/+//8P/w//L/8v/z//P/8//z//P/8//z//P/8//z//X/9f/1//X/8//z//P/8//1//X/
9f/1//P/8//z//L/8v/z//T/9P/0//T/8//z//P/8//y//L/8v/y//L/8v/y//L/8f/x
//H/8f/x//H/8f/x//H/8f/x//H/8f/x//H/8f/x//H/8v/y//L/8//z//X/9f/2//j/
+P/4//j/+P/4//n/+f/5//n/9//6//r//P/+//7//v/+//7//v8CAAMABAAFAAQABQAG
AAYAAgD///////8BAAAA//////3/+//7//n/+P/3//X/8//y//H/8P/w//D/8P/w//D/
8P/w//D/7v/u/+7/7v/u//D/8P/w//D/7v/u/+7/7v/u/+7/7v/u//D/8P/v/+//7//v
/+//7//x//H/8P/y//T/9f/7/wUAEAAfADQATQBiAH0AmQCsALYAtgCtAKIAmQCTAIsA
dwBgAFUATgBMAFEAUwBHADcAKAARAPL/1//D/7T/p/+g/6b/rP+w/7X/vv/D/8f/yv/R
/9r/4f/k/+b/5v/k/+T/5P/k/+T/5//n/+j/6P/m/+b/5v/l/+f/6P/o/+j/6f/p/+n/
6v/o/+j/6P/o/+n/6f/p/+r/6v/p/+n/6f/n/+j/6P/o/+v/6//r/+v/6f/p/+n/6f/p
/+n/6f/p/+r/6v/q/+r/6v/r/+v/7P/s/+3/7f/t/+z/6//r/+z/7P/s/+z/7P/t/+3/
7P/s/+r/6v/p/+n/6//r/+z/7P/p/+n/6f/o/+r/6//r/+r/6P/n/+b/5P/k/+P/4//j
/+L/4f/h/+H/4P/g/+D/4P/g/+D/4P/e/97/3f/c/9z/3P/b/9n/2f/b/9v/2v/a/9j/
1f/S/w==
         </WaveFormData>
      </LeadData>
      <LeadData>
         <LeadByteCountTotal>10000</LeadByteCountTotal>
         <LeadTimeOffset>0</LeadTimeOffset>
         <LeadSampleCountTotal>5000</LeadSampleCountTotal>
         <LeadAmplitudeUnitsPerBit>4.88</LeadAmplitudeUnitsPerBit>
         <LeadAmplitudeUnits>¦ÌV</LeadAmplitudeUnits>
         <LeadHighLimit>2147483647</LeadHighLimit>
         <LeadLowLimit>268435456</LeadLowLimit>
         <LeadID>V6</LeadID>
         <LeadOffsetFirstSample>0</LeadOffsetFirstSample>
         <FirstSampleBaseline>0</FirstSampleBaseline>
         <LeadSampleSize>2</LeadSampleSize>
         <LeadOff>FALSE</LeadOff>
         <BaselineSway>FALSE</BaselineSway>
         <ExcessiveACNoise>TRUE</ExcessiveACNoise>
         <MuscleNoise>FALSE</MuscleNoise>
         <LeadDataCRC32>2065787937</LeadDataCRC32>
         <WaveFormData>
BgAGAAYABgAGAAYABgAGAAwAEAAUABgAJgAyAD4ASgBaAGgAdgCEAIQAhACEAIQAfAB2
AHAAagBoAGgAaABoAGIAXABWAFAAQQAyACMAFAALAAIA+f/w/+7/7v/u/+7/8v/0//b/
+P/6//z//v8AAAIAAgACAAIABAAEAAQABAAEAAQABAAEAAYABgAGAAYABgAGAAYABgAG
AAYABgAGAAYABgAGAAYABgAGAAYABgAIAAgACAAIAAgACAAIAAgACAAIAAgACAAIAAgA
CAAIAAgACAAIAAgACgAKAAoACgAKAAoACgAKAAoACgAKAAoACgAKAAoACgAIAAgACAAI
AAgACAAIAAgACAAIAAgACAAGAAYABgAGAAgACAAIAAgABgAGAAYABgAGAAYABgAGAAUA
BAADAAIAAAAAAAAAAAAAAAAAAAAAAP7//v/+//7//v/+//7//v/8//z//P/8//z//P/8
//z/+v/6//r/+v/8//z//P/8//z//P/8//z//v/+//7//v8AAAAAAAAAAP7//v/+//7/
/v/+//7//v///wAAAQACAAIAAgACAAIAAgACAAIAAgAEAAQABAAEAAIAAgACAAIABAAE
AAQABAACAAIAAgACAAIAAgACAAIAAgACAAIAAgAAAAAAAAAAAAAAAAAAAAAA/v/+//7/
/v/+//7//v/+//7//v/+//7/AAAAAAAAAAACAAIAAgACAAAAAAAAAAAAAAAAAAAAAAAC
AAIAAgACAAAAAAAAAAAAAgACAAIAAgACAAIAAgACAAQABAAEAAQABQAGAAcACAAIAAgA
CAAIAAgACAAIAAoACwANAA8ADwAQABAAEAAQABEAEwAUABUAFgAWABYAFgAVABQAEwAT
ABMAEgASABEAEAAQABAADAAOAAsACgAIAAUAAwAAAP//AQACAAMABAACAAIAAgACAAMA
AwACAAIAAgACAAIAAgAAAAAAAAAAAAIAAgACAAIAAgACAAIAAgACAAIAAgABAAEAAwAC
AAIAAAACAAQABwAMABYAIgAvAD4ATQBfAHEAfwCFAIcAhACAAH4AfQB1AGgAXwBbAFkA
XwBkAGEAWwBRAEQANAAlABYACQD8//L/7//v/+v/5//p/+7/8f/x//P/+//8//v///8B
AP7//P/9//3//f///wAAAQABAP/////+//7/AAAAAAAAAAD+//////////3//f/9//3/
/v///wEAAgACAAIAAwADAAIAAQAAAP//AAABAAIAAwABAAIAAgACAAMAAwAEAAQAAwAD
AAMAAwAEAAQABAAEAAQABAAEAAQAAgAEAAQABAAGAAYABgAHAAUABAAEAAQAAgACAAIA
AgAEAAUABQAEAAEAAQABAAEAAwACAAIAAQD//////v/+//7//v/+//3//f/9//z/+v/6
//r/+v/5//n/+v/6//n/9v/1//X/9f/3//f/9f/1//P/8//z//P/9f/1//P/8f/0//T/
9f/2//T/9P/1//b/9f/2//b/9v/4//j/+v/6//r/+v/6//v//////wAAAAD//wEAAQAB
AAMABAAFAAcABgAGAAYABgAFAAYABgAGAAYABgAGAAYABAAFAAUABQAHAAcABwAHAAcA
BwAHAAcABAAEAAQABAAEAAQABAADAAMAAgABAAEAAAAAAAEAAgAEAAMAAwABAAMAAwAF
AAUABQAFAAUABQAFAAUABQAGAAYABgAGAAYABgAGAAUABQAFAAUABQAFAAMAAwADAAIA
AgACAAIAAgAEAAcACAAKAAwACwAKAAkACAAIAAgACAAIAAgACAAIAAoACQALAA0ADQAO
AA4ADgAOAA0ADwAQABEAFAAUABQAFAATABIAEQARAA8ADgAOAA0ADgAOAA4ACgAIAAUA
BAACAAAA///9//3//v/+//7//v/+//7//v/+//3//f/8//z//v/+//7//v/+//7//v/+
//7//v/+//7//P/8//z//P/8//z//P/7//n/+//8//z/+v/8//7/AQAGAA4AGAAnADoA
SwBdAHMAhQCNAI0AiACAAHYAcQBpAF4AVwBVAFcAWwBkAGcAXwBVAEgAOAAlABQABQD2
/+j/4f/f/9//3//h/+L/4f/j/+X/6f/s/+3/7f/t/+z/7P/t/+3/7f/t/+7/7//v/+3/
7f/s/+z/7v/u/+7/7v/u/+//7//v/+3/7f/t/+3/7P/t/+//8P/u/+7/7//v/+//7//v
/+//7f/t/+3/7f/r/+z/7P/s/+z/7f/v//D/8f/x//H/8f/y//L/8v/y//L/8v/y//L/
8v/0//T/9P/y//L/8v/z//H/8P/w//D/8f/y//P/9P/z//P/8v/w/+//7//v/+//8f/w
//D/7//t/+3/7P/s/+7/7v/u/+3/6//r/+r/6P/q/+r/6v/p/+f/6P/o/+f/5P/j/+P/
4//k/+X/5P/l/+P/4//j/+P/5f/l/+P/4f/i/+L/4//k/+L/4v/j/+T/5//o/+j/6P/m
/+b/6P/o/+r/6v/q/+v/7//v//D/8P/v//H/8f/x//T/9P/0//X/9P/0//T/9P/3//j/
+P/4//r/+v/6//r/+P/5//n/+f/5//n/+f/5//n/+f/5//n/+v/6//r/+v/4//j/+P/3
//n/+P/3//f/+P/4//n/+v/4//f/9//1//f/9//5//n/9//3//f/9//2//X/9P/0//b/
9v/2//b/+P/4//f/9//3//f/9//3//n/+f/5//j/9v/2//b/9v/+//7//v/+//7//v/8
//z//P/8//7//v/+/wAAAQADAAUABQAGAAYABgAGAAcACQAKAAsACgAKAAoACgAJAAgA
BwAHAAcABgAGAAUABAAEAAQAAAAAAP3//P/6//r/+f/3//f/+P/4//j/+P/2//b/9v/2
//b/9//3//j/+P/4//j/+P/2//b/9v/2//f/+P/5//r/+P/4//j/+P/4//j/+P/3//n/
+f/4//b/9v/4//z/AQAKABIAHgAvAEAAUQBlAHcAgwCFAIUAggB8AHgAcwBnAFwAVwBV
AFkAYwBoAGEAVQBLADwAKgAXAAoA/f/w/+b/4//j/+P/4f/h/+L/4//l/+f/6//w//P/
8f/x//D/8P/x//H/8f/x//L/8//z//H/8f/w//D/8f/y//P/9P/y//P/8//z//P/8//z
//P/8v/z//X/9v/0//T/9f/1//X/9f/1//X/9f/1//X/9f/1//b/9v/2//f/9//4//j/
+P/3//b/9f/2//b/9v/2//b/9v/2//b/9P/2//b/9v/4//j/+P/5//j/9v/1//T/9f/2
//f/+P/2//f/9//2//P/8//z//P/9f/0//T/8//x//H/8P/w//L/8v/y//H/7//v/+7/
7P/s/+z/7P/r/+v/7P/s/+v/6v/p/+n/6f/r/+v/6f/p/+f/5//n/+f/5//n/+X/4//m
/+b/5//o/+b/5v/n/+j/6f/q/+r/6v/s/+z/7v/u/+7/7v/u/+//8f/x//L/8v/z//X/
9f/1//b/9v/2//f/+P/4//j/+P/3//j/+P/4//r/+v/6//r/+P/5//n/+f/3//f/9//3
//n/+f/5//n/+P/4//j/+P/6//r/+v/5//n/+P/3//f/+P/4//n/+v/4//f/9//1//X/
9f/3//f/9//3//f/9//2//X/9P/0//b/9v/2//b/9v/2//X/9f/1//X/9f/1//b/9//4
//j/+P/4//b/+P/8//7//v/+//7//v/+//7//v/+//7//v8AAAMABQAHAAcABgAGAAYA
BgAJAAsADAANAAwADAAMAAwACwAKAAkACQAJAAgACAAHAAYABgAGAAIABAABAAAA/v/8
//v/+f/5//r/+v/6//r/+v/6//r/+v/5//n/+P/4//j/+P/4//j/+P/4//j/+P/6//r/
+v/6//r/+v/6//r/+P/4//j/9//7//n/+P/6//r/+v/8/wMACgASAB4ALwA+AE8AYQBx
AHsAfQB9AHgAcgByAHEAZQBaAFUATwBRAFsAXgBZAE8ARQA2ACQAFQAGAPf/7P/k/9//
4f/j/+H/4f/i/+X/5//p/+v/7v/z//P/8//0//P/8//y//H/8//0//X/9f/1//X/9P/0
//L/8v/y//L/9P/1//X/9f/z//P/8//z//T/9f/3//j/9v/2//f/9//3//f/9//3//n/
+f/5//n/9//4//j/+P/5//n/+v/6//n/+f/5//n/+v/6//r/+v/6//r/+v/6//j/+v/6
//r/+v/6//r/+//7//r/+v/6//j/+P/4//j/+v/7//v/+v/3//f/9//3//n/+P/4//f/
9f/1//T/9P/z//L/8f/v//L/8//z//L/8P/w//D/7//v//D/8P/v/+7/7f/t/+3/7f/t
/+v/6//t/+3/7f/t/+v/6//p/+f/6P/o/+n/6v/s/+z/7f/u/+//8P/w//D/8P/w//L/
8v/0//T/9P/1//f/9//4//j/+f/7//v/+//6//r/+v/7//3//v///wAAAAAAAP///v8A
AAAAAAAAAAAAAQABAAEA//////////8BAAEAAQABAP7//v/+//7/AAAAAAAA//8BAAAA
//////7//v///wAAAAD//////f/7//v//f/9//3//f/9//3//f/9//3//v/8//z//P/8
//7//v/9//3/+//7//v/+//7//v/+//6//z//P/8//z//P/9//7//v/+//7///8AAAAA
AgACAAIAAgACAAQABAAEAAQAAgACAAIABAAHAAkACwALAAwADAAMAAwACwANAA4ADwAS
ABIAEgASAA8ADgANAA0ADwAOAA4ADQAKAAoACgAGAAYAAwACAAAAAgABAP/////+//7/
/v/+/wAAAAAAAAAA/f/9//z//P/+//7//v/+//z//P/8//z//P/8//z//P/8//z//P/8
//7//v/+//3//f/9//7//v/+//z/AAAFAAgAEAAaACkAOgBLAF0AbwB9AIEAfwB6AHQA
cABxAGsAYABXAFEAUQBXAFoAUwBLAEMANgAmABcACgD9/+7/4v/f/9//3//d/+H/5P/n
/+f/6f/r/+z/7//x//H/8v/w//H/8f/x//H/8v/z//P/9P/1//X/9v/0//T/9P/0//L/
8//z//P/9f/1//X/9f/z//P/9P/0//T/9P/1//X/9f/1//X/9f/3//f/9//3//f/+P/4
//j/9//3//j/+P/5//n/+f/5//j/+P/4//j/+v/6//r/+v/4//r/+v/6//j/+P/4//n/
+f/4//j/+P/4//j/+P/4//j/+f/5//j/9//3//f/9//5//j/+P/3//f/9//2//b/9v/2
//b/9f/1//X/9P/y//L/8v/y//H/8f/y//L/8f/y//H/8f/x/+//7//t/+3/7f/t/+3/
7//u/+z/7P/s/+z/7P/s/+z/7P/t/+7/7//w//D/8P/w//D/8f/y//P/9P/0//T/9P/0
//X/9v/3//j/+f/6//v//P/8//z//P/8//7//v/+//7/AQACAAMABAAGAAYABgAGAAgA
CAAIAAgACAAIAAgACAAKAAoACgAKAAoACgAKAAoACAAIAAgADAAQABAAFAAYABwAJAAs
ADAAMgA4AD4AQAA+ADwANgA2ADwAPAA4ADIALAAkABwADADy/97/2P/Q/8D/rv+m/6D/
mP+Q/4z/iP+G/4j/jP+Q/5L/lP+Y/57/ov+k/6b/rP+y/7j/vP/C/8T/xP/E/8L/wv/E
/8T/xP/G/8j/yv/O/9T/1v/a/+D/5v/s//b/AAAIAA4AEgAUABYAGAAaABoAGgAaABoA
GgAaABoAGAAYABgAGAAXABYAFQAUABMAEgARABAAEQASABMAFAATABIAEQAQABIAEgAS
ABIAEgASABIAEgASABIAEgASABMAFAAVABYAFgAWABYAFgAUABQAFAAUABYAFgAWABYA
FgAWABYAFgAYABgAGAAYABgAGAAYABgAGgAaABoAGgAaABoAGgAaABgAGAAYABgAGgAa
ABoAGgAaABoAGgAaABwAHAAcABwAHgAeAB4AHgAdABwAGwAaABwAHAAcABwAHAAcABwA
HAAaABoAGgAaABoAGgAaABoAGAAYABgAGAAaABoAGgAaABgAGAAYABgAFgAWABYAFgAU
ABQAFAAUABMAEgARABAAEAAQABAAEAAOAA4ADgAOAAwADAAMAAwACgAKAAoACgAIAAgA
CAAIAAYABgAGAAYACAAIAAgACAAHAAYABQAEAAYABgAGAAYABAAEAAQABAAGAAYABgAG
AAYABgAGAAYABAAEAAQABAAFAAYABwAIAAYABgAGAAYACAAIAAgACAAGAAYABgAGAAYA
BgAGAAYABgAGAAYABgAEAAQABAAEAAYABgAGAAYABgAGAAYABgAEAAQABAAEAAYABgAG
AAYABAAEAAQABAAEAAQABAAEAAQABAAEAAQAAgACAAIAAgAEAAQABAAEAAQABAAEAAQA
BAAEAAQABAAEAAQABAAEAAIAAgACAAIAAwAEAAUABgAFAAQAAwACAAQABAAEAAQAAgAC
AAIAAgACAAIAAgACAAMABAAFAAYABQAEAAMAAgAEAAQABAAEAAQABAAEAAQAAgACAAIA
AgADAAQABQAGAAQABAAEAAQABAAEAAQABAAEAAQABAAEAAIAAgACAAIAAwAEAAUABgAE
AAQABAAEAAYABgAGAAYABwAIAAkACgAHAAgACAAJAAsACwAMAAwACgAKAAsADQAMAA0A
DgAOABEAEgASABIAEQARABEAEAASABEAEAAQABAADAAMAAkACgAIAAgABwAEAAMAAwAC
AAAAAAAAAAAAAgACAAEAAQAAAAAAAAAAAAAAAAAAAAAAAAAAAAAAAAD+//7//v/+////
AAABAAIAAAD//////f/+//7//v8AAP7/AQAIABAAGAAnADgASwBhAHcAiQCTAJcAkACC
AHgAdwBxAGQAXQBbAF8AZQBoAGEAWQBRAEQANAAhABIAAwD0/+j/4f/h/+H/3//d/97/
3//h/+X/5//o/+v/7f/r/+r/7P/t/+3/7f/r/+z/7f/t/+3/7f/s/+z/7P/s/+z/7P/s
/+3/7f/t/+//7//v/+//7//v//D/8P/w//D/8f/x//H/8f/x//H/8f/x//H/8f/z//T/
9P/0//H/8f/y//L/8//z//P/8//0//T/9P/0//L/8v/y//L/8f/0//X/9v/1//T/8//z
//X/9P/0//T/9P/0//T/9P/y//P/8//y//P/8//z//P/8f/w//D/7//x//H/8P/w/+7/
7v/u/+3/7f/t/+z/6v/q/+r/6v/p/+f/6P/o/+f/6P/n/+f/5//l/+X/4//j/+P/4//j
/+P/4//j/+H/3//f/97/3v/e/97/3v/f/+D/3v/e/93/3P/e/97/4P/g/+L/4v/i/+P/
5P/j/+P/4v/l/+f/5//n/+j/6P/o/+n/7P/s/+z/7P/v//D/8P/w/+7/7v/u/+7/7//x
//L/8//x//H/8f/x//H/8f/x//H/8v/y//L/8v/w//D/8P/v//L/8v/y//P/8//y//L/
8v/y//H/8f/v/+//7//x//H/7//v/+//7//v/+//7//w/+//7v/t/+z/7v/u/+3/7f/v
/+//7//v/+//7//v/+7/8P/w//D/8P/0//X/9v/0//b/9v/2//b/+P/4//j/+P/4//j/
+P/6//3///8BAAEAAgACAAIAAgADAAUABgAHAAoACgAKAAoACAAGAAQAAwAFAAQABAAD
AAAAAAAAAPz/+v/3//b/9P/1//X/9P/1//T/9P/0//T/9v/2//b/9v/1//X/9P/0//L/
8v/y//L/8//0//X/9v/1//T/8//y//T/9P/0//T/9P/0//T/8//x//P/9P/0//L/9P/4
//v/AgAIABQAJQA2AEcAWwBvAHkAewB3AHQAbABoAGUAWwBOAEkARwBJAE0AUABLAEMA
OwAuABoACwAAAPX/6P/c/9f/2f/Z/9f/2f/e/9//3//h/+X/6P/p/+v/7f/s/+z/7f/t
/+3/7f/u/+//7//v/+//7v/u/+z/7P/s/+z/7v/v/+//7//v/+//7//v/+//7//w//D/
8v/y//P/8//x//H/8f/x//H/8f/x//H/8f/y//L/8v/v/+//8P/w//P/8//z//P/8v/y
//L/8v/0//T/9P/0//T/9v/2//b/9f/0//P/8//0//T/9f/2//T/9P/0//T/8v/z//P/
8v/z//P/8//z//L/8P/v/+3/7v/v/+//8P/u/+7/7v/t/+3/7f/s/+r/7P/s/+z/6//p
/+r/6v/p/+r/6f/p/+n/5//n/+X/5f/l/+X/5f/l/+f/5//l/+P/5P/k/+X/5v/m/+b/
5//o/+f/6P/o/+j/6P/o/+r/6v/u/+7/7v/v/+//7//w//D/8f/z//P/8//0//T/9P/1
//b/9v/2//b/9//4//j/+P/2//b/9v/2//j/+f/5//n/9//3//f/9//3//f/9//3//j/
+P/4//j/9v/2//b/9f/2//b/9v/3//b/9v/3//j/+P/3//f/9f/3//f/+f/5//j/9//2
//X/9v/3//j/+v/5//j/9//2//b/9v/1//X/9v/3//j/+f/3//f/9//2//j/+P/4//j/
+f/5//n/+P/4//j/+f/6//r/+f/5//r/+v/4//r//P/8//7//v/+//7/AAAAAAAAAAAA
AAAAAAACAAMABQAHAAcACAAIAAgACAALAA0ADgAPABAAEAAQABAADwAOAA0ADQAPAA4A
DgANAAoACgAKAAYABwAFAAUABAACAAEA//////7//v/+//7//v/+//7//v/9//3//P/8
//7//v/+//7//P/8//z//P/+//7//v/+//z//P/8//z//P/8//z/+///////AAAAAPz/
/P8AAAUADAASAB4ALwA+AEsAXwBxAHsAfwB/AHwAdgB0AHEAaQBcAFMATQBRAFcAWgBX
AE8ARQA2ACQAEwAGAPv/8P/m/+X/5f/j/+H/4//m/+f/6f/r//H/9v/5//n/9//4//b/
9//3//f/+f/6//v/+//5//n/+P/4//r/+v/6//r/+P/5//n/+f/5//n/+f/5//j/+f/7
//z/+v/6//v/+//7//v/+//7//3//f/9//3//P/8//v/+v/6//v//f/+//3//f/9//3/
/f/8//v/+v/8//z//P/8//r//P/8//z//P/8//z//f////7//v/+//z//P/8//z//P/9
//3//P/5//n/+f/5//v/+v/6//n/9//3//b/9v/2//b/9v/1//f/9//2//T/9P/0//T/
8//x//L/8v/x//L/8f/x//H/8f/x/+//7//v/+//7//v/+//7//t/+v/7P/s/+3/7v/u
/+7/7//w//H/8v/y//L/9P/0//b/9v/2//b/9v/3//f/9//4//j/+//9//3//f/+//7/
/v///wAAAAAAAAAAAQACAAIAAgAEAAQABAAEAAIAAwADAAMABQAFAAUABQAFAAUABQAF
AAIAAgACAAIAAwAEAAUABQADAAIAAQABAAAAAAABAAIABAADAAMAAQD/////AQABAAEA
AQABAAEA////////AAACAAIAAgACAAIAAgABAAEAAQABAAEAAQADAAMAAwACAAQABAAE
AAYABgAGAAYABgAGAAYABgAEAAQABAAGAAkACwANAA0AEAAQABAAEAAPABEAEgATABYA
FgAWABYAEwASABEAEQATABIAEgARAA4ADgAOAAoACgAHAAYABAAGAAUAAwADAAIAAgAC
AAIAAgACAAIAAgABAAEAAAAAAAAAAAAAAAAAAAAAAAAAAAAAAAAAAAAAAAAAAAAAAAAA
AgACAAIAAQD9//3//v/+//7/AAAEAAcACgASABoAJwA6AEsAXwBzAIEAiQCJAIYAggB6
AHUAcQBmAFsAVQBRAFUAWgBZAFUATQBCADIAIQAUAAkA/v/y/+n/5f/l/+X/5f/m/+n/
6//r//H/9P/1//f/+f/6//r/+//7//v/+f/6//v/+//9//3//P/8//r/+v/6//r/+v/7
//v/+//9//3//f/9//j/9//3//b/9//4//r/+//7//v/+//7//v/+//7//v/+//8//z/
/P/7//v//P/8//3//f/9//3//v/+//7//v/8//z//P/8//v//v///wAA/v/+//7////9
//z//P/8//3//v///wAA/v///////v////////////3//P/8//v/+//7//r/+v/6//r/
+v/5//n/+f/4//b/9P/0//T/8//1//b/9v/1//b/9f/1//X/8//z//H/8f/v/+//7//v
//D/8f/w/+//7//u/+7/7v/w//D/8f/y//P/9P/0//T/8v/y//T/9P/3//j/+f/7//v/
+//8//z///8BAAEAAQACAAIAAgADAAIAAgACAAIABAAGAAcACAAGAAYABgAGAAgACQAJ
AAkABwAHAAcABwAHAAcABwAHAAgACAAIAAgABgAGAAYABQAGAAYABgAHAAYABgAHAAgA
CAAHAAcABQADAAMABQAFAAQAAwACAAEAAwAFAAcACgAIAAgACAAIAAgACAAHAAcABQAF
AAUABQAJAAcACQAKAAwADAAMAAwADAAKAAoACgAKAAwADAAMAA4AEQATABUAFQAUABQA
FAAUABcAGQAaABsAHAAcABwAHAAbABoAGQAZABkAGAAYABcAFgAWABYAEgAUABEAEAAO
AAwACwAJAAkACwAMAA0ADgAMAAwADAAMAAkACQAIAAgACgAKAAoACgAIAAgACAAIAAkA
CgALAAwACwAKAAkACAAGAAYABgAFAAcACQAGAAQAAgAEAAYACQAQABwAKgA7AEwAXQBz
AIkAlwCbAJsAnACUAIwAhwB9AHAAaQBnAGsAcwB+AH0AdQBpAFoASAA1ACQAGwAOAP7/
9f/3//f/8//v//L/9f/1//f//f8AAAMABQADAAIAAAABAAEAAQADAAQABQAFAAUABQAE
AAQABAAEAAQABAAGAAcABwAHAAYABQAEAAMAAQABAAIAAgD///7//v/9//v/+//7//v/
/f/9//3//f/8//z/+//6//v/+//8//z//P/7//r/+f/8//z//P/8//z//P/8//z/+P/6
//r/+v/6//r/+v/7//v/+v/6//r//P/8//z//P/6//n/9//0//D/7f/q/+f/5f/k/+T/
4//h/+H/4P/g/9//3v/d/9v/3f/d/9z/2v/Z/9j/1//V/9X/1v/W/9X/1P/T/9P/0//T
/9P/0f/R/9H/0f/R/9H/z//P/83/y//M/8z/zf/O/87/zv/P/9D/0f/S/9L/0v/T/9T/
1//Y/9j/2P/Y/9n/2//b/9z/3P/d/9//3//f/97/3v/e/9//4v/i/+L/4v/i/+L/4f/g
/+L/4v/i/+L/4P/h/+H/4f/j/+P/4//j/+T/5f/m/+f/5//o/+n/6v/t/+7/7//v/+//
7v/t/+3/7f/s/+z/7P/s/+v/6//p/+n/6f/r/+v/6//r/+v/6//r/+v/6//s/+r/6v/q
/+r/7P/s/+v/6//r/+v/6//r/+//7//v//D/8P/y//L/8v/y//T/9P/0//T/9P/0//T/
9v/1//f/+f/5//z//P/8//z//f///wAAAQACAAIAAgACAAEAAAD//////f/8//z/+//8
//z//P/4//b/8//y//D/8v/x/+//7//w//D/8P/w/+7/7v/u/+7/7f/t/+z/7P/s/+z/
7P/s/+7/7v/u/+7/7v/u/+7/7v/s/+z/7P/s/+7/7v/u/+3/7//v/+z/7P/s/+7/8P/1
//z/BgASACMAMgBDAFkAaQB1AHkAeQByAGwAagBnAF0AUgBNAEkATwBZAFwAVQBNAEEA
MAAeAA0A/v/x/+T/2v/X/9f/1f/T/9f/2v/b/93/3f/f/+L/5f/l/+X/5v/m/+f/5//n
/+f/6P/p/+n/6f/p/+j/6P/o/+j/6P/o/+j/6f/p/+n/6//r/+v/6//r/+v/7P/s/+r/
6v/r/+v/7f/t/+3/7f/r/+v/6//r/+v/7P/s/+z/7f/t/+7/7v/t/+3/7f/t//D/8P/w
//D/7v/u/+7/7v/t//D/8f/y//D/8P/w//H/7//u/+7/7v/w//D/8P/w/+7/7//v/+7/
7//v/+//7//v/+7/7v/t/+3/7f/s/+z/7v/u/+7/7f/r/+v/6v/o/+r/6v/q/+n/6f/q
/+r/6f/m/+X/5f/l/+b/5//m/+f/5f/l/+X/5f/l/+X/4//h/+L/4v/j/+T/5P/k/+X/
5v/p/+r/6v/q/+j/6P/q/+r/7v/u/+7/7//x//H/8v/y//P/9f/1//X/9v/2//b/9//2
//b/9v/2//n/+v/6//r/+P/4//j/+P/4//n/+f/5//v/+//7//v/+f/5//n/+f/6//r/
+v/6//r/+v/6//n/+//6//n/+f/6//r/+//8//r/+f/5//f/9//3//n/+f/3//f/9//3
//f/9//3//j/+P/4//j/+P/4//j/9//3//n/+f/5//n/+f/5//n/+P/6//z//P/8//7/
/v/+//7//v/+//7//v8AAAAAAAACAAMABQAHAAcABgAGAAYABgAIAAsADQAPAA4ADgAO
AA4ADQAMAAsACwALAAoACgAJAAYABgAGAAIABAABAAAA/v/8//v/+f/5//z//P/8//z/
/P/8//z//P/7//v/+v/6//z//P/8//z/+v/6//r/+v/6//r/+v/6//r/+v/6//r/+P/4
//j/9//7//v/+v/8//r/+v/8/wMACAASAB4ALQA+AE8AYQBvAHkAfwB9AHoAdgB0AHEA
ZQBaAFMAUQBTAFsAXgBXAE8ARwA6ACYAEwAGAPn/7P/k/+P/4//h/9//4f/k/+X/5f/p
/+//8v/z//P/8//y//L/8//z//P/8//0//X/9f/z//P/8v/y//T/9P/0//T/8v/z//P/
8//z//P/8//z//L/8//1//b/9P/0//X/9f/1//X/9f/1//X/9f/1//X/9f/2//b/9v/3
//f/+P/4//f/9//3//f/+P/4//j/+P/4//j/+P/4//b/+P/4//j/+P/4//j/+f/7//r/
+v/6//j/+P/4//j/+v/7//v/+v/3//f/9//3//n/+P/4//f/9f/1//T/9P/0//T/9P/z
//X/9f/0//L/8v/y//L/8f/x//L/8v/x//D/7//v/+//7//v/+3/7f/v/+//7//v/+3/
6f/p/w==
         </WaveFormData>
      </LeadData>
   </Waveform>
</RestingECG>
