# Supplementary material for: Detection of Left Atrial Enlargement Using a Convolutional Neural Network-Enabled Electrocardiogram
Source: Front Cardiovasc Med. 2020 Dec 17;7:609976. doi: 10.3389/fcvm.2020.609976 (PMC7773668; doi:10.3389/fcvm.2020.609976)
Supplement: Supplementary file 1 [file Data_Sheet_1.ZIP › hyp/1802031646_1057_0000000D.XML]

<?xml version="1.0" encoding="Windows-1252"?>
<!DOCTYPE RestingECG SYSTEM "restecg.dtd">
<RestingECG>
   <PatientDemographics>
      <PatientID>1802031646</PatientID>
      <PatientAge>69</PatientAge>
      <AgeUnits>Years</AgeUnits>
      <Gender>Male</Gender>
      <PatientLastName>linheping</PatientLastName>
   </PatientDemographics>
   <TestDemographics>
      <DataType>Resting</DataType>
      <Site>1</Site>
      <AcquisitionDevice>MAC55</AcquisitionDevice>
      <Status>Unconfirmed</Status>
      <Priority>Normal</Priority>
      <AcquisitionTime>09:02:56</AcquisitionTime>
      <AcquisitionDate>07-29-2016</AcquisitionDate>
      <CartNumber>1</CartNumber>
      <AcquisitionSoftwareVersion>009C</AcquisitionSoftwareVersion>
      <XMLSourceVersion>MAC5000 v1.0</XMLSourceVersion>
   </TestDemographics>
   <RestingECGMeasurements>
      <VentricularRate>80</VentricularRate>
      <AtrialRate>80</AtrialRate>
      <PRInterval>154</PRInterval>
      <QRSDuration>92</QRSDuration>
      <QTInterval>354</QTInterval>
      <QTCorrected>408</QTCorrected>
      <PAxis>44</PAxis>
      <RAxis>41</RAxis>
      <TAxis>43</TAxis>
      <QRSCount>13</QRSCount>
      <QOnset>224</QOnset>
      <QOffset>270</QOffset>
      <POnset>147</POnset>
      <POffset>199</POffset>
      <TOffset>401</TOffset>
      <ECGSampleBase>500</ECGSampleBase>
      <ECGSampleExponent>0</ECGSampleExponent>
   </RestingECGMeasurements>
   <Diagnosis>
      <Modality>Resting</Modality>
         <StatementCount>2</StatementCount>
         <LabelText>12SL ��ϳ���</LabelText>
      <DiagnosisStatement>
         <StmtFlag>ENDSLINE</StmtFlag>
         <StmtText>�������</StmtText>
      </DiagnosisStatement>
      <DiagnosisStatement>
         <StmtFlag>ENDSLINE</StmtFlag>
         <StmtText>���� ECG</StmtText>
      </DiagnosisStatement>
   </Diagnosis>
   <Waveform>
      <WaveformType>Rhythm</WaveformType>
      <WaveformStartTime>0</WaveformStartTime>
      <NumberofLeads>8</NumberofLeads>
      <SampleType>CONTINUOUS_SAMPLES</SampleType>
      <SampleBase>500</SampleBase>
      <SampleExponent>0</SampleExponent>
      <HighPassFilter>16</HighPassFilter>
      <LowPassFilter>150</LowPassFilter>
      <ACFilter>NONE</ACFilter>
      <LeadData>
         <LeadByteCountTotal>10000</LeadByteCountTotal>
         <LeadTimeOffset>0</LeadTimeOffset>
         <LeadSampleCountTotal>5000</LeadSampleCountTotal>
         <LeadAmplitudeUnitsPerBit>4.88</LeadAmplitudeUnitsPerBit>
         <LeadAmplitudeUnits>��V</LeadAmplitudeUnits>
         <LeadHighLimit>2147483647</LeadHighLimit>
         <LeadLowLimit>268435456</LeadLowLimit>
         <LeadID>I</LeadID>
         <LeadOffsetFirstSample>0</LeadOffsetFirstSample>
         <FirstSampleBaseline>0</FirstSampleBaseline>
         <LeadSampleSize>2</LeadSampleSize>
         <LeadOff>FALSE</LeadOff>
         <BaselineSway>FALSE</BaselineSway>
         <ExcessiveACNoise>FALSE</ExcessiveACNoise>
         <MuscleNoise>FALSE</MuscleNoise>
         <LeadDataCRC32>20281819</LeadDataCRC32>
         <WaveFormData>
9v/2//b/9v/2//b/9v/2//T/9P/0//T/8v/y//L/8v/w//D/8P/w//D/8P/w//D/8P/w
//D/8P/w//D/8P/w/+7/7v/u/+7/7v/u/+7/7v/u/+7/7v/u/+7/7v/u/+7/7P/s/+z/
7P/s/+z/7P/r/+v/7P/s/+z/7P/s/+z/7P/u/+7/7v/v/+//8P/w//H/8f/y//L/8v/y
//P/9P/0//T/9P/0//T/9P/2//f/+P/6//v//P/9//3//f/+/////v/+//7//v/7//v/
+//5//r/+f/2//T/8v/y//H/8f/z//L/8v/y//T/9P/0//T/8f/w/+//7f/t/+3/7f/t
/+3/7P/s/+z/6v/p/+n/6f/o/+j/6P/m/+X/5//l/+f/6//1/wIAEgAlADkATgBnAIAA
kwCgAKUAoQCVAIIAbABSAC4ACQDy/+n/5P/j/+X/5v/m/+f/6P/r/+v/7f/s/+z/6v/q
/+n/6f/n/+f/5//p/+n/6f/p/+n/6f/p/+n/6f/p/+n/6f/o/+j/6f/p/+n/6f/p/+n/
6f/p/+n/6v/q/+r/6v/q/+v/6//r/+v/6//r/+z/7P/s/+z/7P/s/+3/7f/t/+7/7v/u
/+//7//t/+7/7v/u//H/8f/y//L/8f/x//L/8v/2//b/9v/4//n/+v/7//v/+f/7//v/
/P/8//7///8AAAAAAAAAAAAAAQABAAEAAQABAAEAAQABAAEAAQABAAEAAQABAAAA///7
//v/+v/5//j/9//2//f/9P/z//L/8v/x//D/7//u/+//7//v/+//7//v/+//7//x//H/
8P/w//D/7//v/+//8P/w//D/8P/w//D/8P/w/+7/7v/u/+7/7v/u/+7/7v/u/+7/7v/u
/+z/7P/s/+z/7P/s/+z/7P/s/+z/7P/s/+z/7P/s/+z/7v/u/+7/7v/t/+z/7P/r/+3/
7f/t/+3/7f/t/+3/7f/v/+//7//v/+7/7v/u/+7/7v/u/+7/7v/w//D/8P/w/+//7v/t
/+z/7v/u/+7/7v/u/+7/7v/u/+7/7v/t/+3/7//v/+//7//t/+3/7f/t/+3/7f/t/+3/
7f/t/+3/7f/t/+z/7P/s/+z/7P/s/+z/7P/s/+z/7P/u/+7/7v/u//D/8P/u/+3/7v/u
/+7/7v/u/+7/7v/u/+3/7f/u/+7/7v/w//D/8P/w//L/8v/y//P/8//0//T/9f/z//T/
9P/0//L/8//0//T/9v/2//b/9v/0//b/9//4//n/+f/5//n/+//7//z//f/8//z//P/8
//v/+//7//n/9//1//H/7v/t/+z/6v/p/+v/6v/q/+r/6v/q/+r/6v/q/+r/6v/p/+n/
6f/p/+n/5//m/+b/5v/o/+f/5//n/+b/5P/i/+L/4//j/+H/4f/l/+3/+P8GABcALQBG
AF8AegCTAKAAqQCnAJkAhABwAFYANAAPAPL/4f/a/9n/2//a/9r/3//g/+H/5//p/+j/
6P/o/+b/5f/l/+X/5f/n/+X/5f/l/+X/5//n/+f/5//n/+f/5//n/+b/5v/n/+f/6f/p
/+n/6f/n/+f/5//o/+j/6P/o/+j/6f/p/+n/6f/p/+n/6v/q/+z/7P/s/+z/7f/t/+3/
7v/u/+7/7//v/+//8P/w//D/7//v//D/8P/z//P/9P/0//T/9P/0//b/9f/2//f/9//5
//v/+//8//z//v///wAAAAAAAAAAAAABAAEAAQABAP//////////AQABAAEAAQD/////
/v/9//3//f/8//v/+f/3//X/9f/0//P/8v/y//H/8P/v/+7/7v/t/+z/6//r/+v/6//r
/+v/6//q/+r/6P/n/+f/5//q/+r/6v/q/+n/6P/n/+b/6P/o/+j/6P/o/+j/6P/o/+b/
5v/m/+b/5//o/+n/6v/o/+j/6P/o/+r/6v/q/+r/6P/o/+j/6P/o/+j/6P/o/+r/6v/r
/+v/6f/p/+n/6f/r/+v/6//r/+v/6//r/+v/6v/q/+r/6v/s/+z/7P/s/+r/6v/q/+r/
7P/s/+z/7P/s/+z/7P/s/+r/6v/q/+r/6v/q/+n/6f/p/+n/6f/p/+n/6f/p/+n/6f/p
/+n/6f/p/+n/6f/p/+v/6v/q/+r/6P/o/+b/5v/q/+j/6P/o/+j/6P/o/+j/5//n/+j/
6P/o/+j/6P/o/+j/6P/o/+j/6f/p/+r/6v/r/+v/7P/s/+z/6v/r/+z/7P/u/+7/7v/u
/+7/8P/x//L/8//z//P/8//x//H/8v/z//T/9P/0//T/8//z//P/8f/x/+//6//o/+j/
6P/n/+f/5//m/+b/5v/m/+b/5v/m/+b/5v/m/+X/4//j/+P/4//l/+T/5P/k/+b/5f/l
/+X/5P/k/+T/5P/j/+P/4//h/+H/4//q//j/BQAVACgAPQBUAGsAgACPAJUAkwCIAHYA
YABGACUAAADn/9r/1f/X/9j/2v/b/9z/3f/f/+P/5v/o/+j/6P/p/+f/5//n/+f/5//n
/+f/5//p/+n/6f/p/+f/5//n/+f/6P/o/+n/6f/r/+v/6//r/+n/6f/p/+r/7P/s/+z/
7P/t/+3/7f/t/+3/7f/u/+7/7v/u/+7/7v/v/+//7//w//L/8v/z//P/8//0//T/9P/3
//f/+P/4//n/+f/6//r/+v/6//r//P/9//7/////////AQABAAIAAgAEAAUABgAGAAYA
BgAGAAcABwAHAAcACQAJAAkACQAHAAcABwAHAAcABwAGAAUABQAFAAQAAwABAP///f/9
//7//f/8//z/+f/4//f/9v/2//X/9P/z//X/9f/1//X/8//z//L/8v/0//P/8//z//L/
8v/y//L/8v/y//L/8v/0//T/9P/0//L/8v/y//L/8v/y//L/8v/y//L/8v/y//T/9P/0
//T/9P/0//T/9P/0//T/9P/0//b/9v/2//b/9v/2//f/9//3//f/9//3//f/9//3//f/
9//3//f/9//4//j/+P/4//j/+P/4//j/+P/4//j/+P/6//r/+v/6//j/+P/4//j/+P/4
//j/+P/4//j/9//3//n/+f/5//n/+f/5//n/+f/3//f/9//3//n/+f/5//n/9//2//b/
9v/4//j/+P/4//j/+P/4//j/+P/3//f/+P/4//j/+P/4//j/+P/2//b/9v/3//n/+v/6
//v/+//8//z//P/8//3//v/+/wAAAAAAAAAA/v8AAAEAAgADAAMAAwADAAUABQAGAAcA
CAAIAAgACAAJAAkACQAHAAUAAwD///z//P/8//v/+//7//r/+v/6//r/+v/6//r/+v/6
//r/+f/5//n/+f/5//v/+v/6//r/+v/5//n/+f/6//r/+v/6//n/+f/5//n/+/8BAA4A
HgAvAEMAWgBxAIoAoQCyALkAuwCvAJwAiAByAFAAKQAKAPv/9P/x//P/9P/0//f/+v/7
//v//f/8//z//P/8//3//f/9//3/+//7//v/+//7//3//f/9//3/+//7//v/+//8//z/
/f/9/////////////f/9//3//v8AAAAAAAAAAAEAAQABAAEAAQABAAIAAgACAAIAAgAC
AAMAAwADAAQABAAEAAUABQAFAAYABgAGAAcABwAIAAgACwALAAwADAAMAAwADAAOAA8A
EAARABEAEQATABMAFAAUABYAFwAYABoAGgAaABoAGwAbABsAGwAdAB0AHQAdABsAGwAb
ABsAGwAbABoAGQAYABkAGQAZABUAEwARABEAEgARABAAEAANAAwACwAKAAwACwAKAAkA
CwALAAsACwALAAsACgAKAAwACwALAAsACgAKAAoACgAKAAoACgAKAAwADAAMAAwADAAM
AAwADAAMAAwADAAMAAoACgAKAAoACAAIAAgACAAIAAgACAAIAAgACAAIAAgACAAIAAgA
CAAGAAYABwAHAAcABwAHAAcACQAJAAkACQAHAAcABwAHAAgACAAIAAgABgAGAAYABgAG
AAYABgAGAAYABgAGAAYABAAEAAQABAAGAAYABgAGAAYABgAFAAUABQAFAAUABQADAAMA
AwADAAMAAwADAAMAAwADAAMAAwADAAIAAgACAAIAAgACAAIAAgAAAAAAAAAAAAAAAAAA
AP//AQACAAIAAgAAAAAAAAAAAAIAAgACAAMAAwAEAAQABQADAAQABAAEAAYABwAIAAgA
BgAGAAYABgAIAAoACwAMAA0ADQANAA0ACwALAAwADQAQABAAEAAQAA0ADQANAAsACQAH
AAMAAAAAAAAA/////////v/+//7//v/+//7//v/+//7//v/9//3//f/9//3//f/8//z/
/P/8//v/+//7//r/+v/4//j/9//3//f/9//5/wEADAAcAC0AQQBWAGsAhgCdAKwAtwC3
AK8AoACKAHAAUgAtAAwA/f/4//P/9f/2//b/9//6//3//f/9//z//P/+//7//f/5//n/
+f/5//n/+f/5//n/+//7//v/+//7//v/+//7//z//P/9//3/+//7//v/+//9//3//f/+
//7//v/+//7//f/9//3//f//////AAAAAAAAAAAAAAAAAQABAAEAAgACAAIAAwADAAMA
BAAEAAQABQAFAAYABgAHAAcACAAIAAoACgAKAAwADQAOAA8ADwAPABEAEQASABIAFAAV
ABYAFgAWABYAFgAXABcAFwAXABcAFwAXABcAFQAVABUAFQAXABcAFgAVABEAEQAQAA8A
DwANAAsACwAIAAcABgAGAAUABAADAAIAAgABAAAA///9//3//f/9//3//f/8//z//v/9
//3//f/8//z//P/8//7//v/+//7//f/8//v/+v/8//z//P/8//z//P/8//z//P/8//z/
/P/8//z//P/8//z//P/8//z//P/8//z//P/8//z//P/8//r/+v/7//v//f/9//3//f/7
//v/+//7//v/+//7//v//P/8//z//P/8//z//P/8//z//P/8//z//P/8//z//P/8//z/
/P/8//z//P/8//z//v/+//3//f/7//v/+//7//v/+//7//v/+//7//v/+//7//v/+//7
//n/+P/4//j/+v/6//r/+v/8//r/+P/4//j/+P/6//r/+v/5//f/+P/4//j/+v/6//r/
+v/6//r/+v/7//n/+v/6//v//f/+//7//v/8//3//v/+//7//v/+//7/AAACAAMABAAE
AAMAAgABAAMAAwAEAAUABgAGAAYABgADAAMAAwABAAEA///7//j/9v/2//X/9f/3//b/
9v/2//T/9P/0//T/9v/2//b/9f/1//X/9f/1//X/9P/0//T/9P/z//P/8//0//L/8P/w
/+//7//v/+//8f/3/wIAEAAhADUATABlAH4AlQCkAKsAqQCdAIgAcgBYADYAEwD4/+n/
5P/j/+X/5v/m/+n/7P/v//H/9f/2//T/9P/0//P/8//1//X/9f/1//X/9f/1//P/8//z
//P/9f/1//X/9f/0//T/9f/1//X/9f/1//X/9f/1//X/9v/0//T/9P/0//f/9//3//f/
9//3//j/+P/2//b/9v/2//n/+f/5//r/+P/4//n/+f/7//z//P/8//3//f/+//7/////
/wAAAAACAAIAAgAEAAMABAAFAAUABwAJAAkACgAIAAoACwAMAAwADAAMAAwADQANAA0A
DQALAAsACwALAA0ADQANAA0ACwALAAoACQAJAAkACAAHAAUAAwABAAEAAAD///7//v/9
//z/+//6//r/+f/4//f/9//3//f/9//3//f/9v/2//b/9f/1//X/9v/2//b/9v/0//T/
9P/0//b/9v/2//b/9v/2//b/9v/2//b/9v/2//b/9v/2//b/9P/0//T/9P/2//b/9v/2
//b/9v/2//b/9v/2//b/9v/4//j/+f/5//f/9//3//f/9//3//f/9//3//f/9//3//b/
9v/2//b/+P/4//j/+P/2//b/9v/2//j/+P/4//j/+P/4//j/+P/2//b/9v/2//j/+P/3
//f/9//3//f/9//3//f/9//3//f/9//3//f/9//3//f/9//3//j/+P/2//b/9v/2//b/
9v/2//b/9f/1//b/9v/2//T/9P/0//T/9v/2//b/9//3//j/+P/5//f/+P/4//j/+P/5
//r/+v/6//r/+v/6//r//P/9//7/////////////////AAABAAIAAgACAAIAAQABAAEA
//////3/+f/2//T/9P/z//P/9f/0//T/9P/0//T/9P/0//L/8v/y//H/8//z//P/8//x
//D/8P/w//L/8f/x//H/8v/w//D/7v/t/+3/7f/t/+//9f8AAA4AHwAzAEYAXQB4AJEA
oACnAKcAnwCOAHgAXgA+ABkA/P/t/+j/5//p/+j/6P/p/+z/7//z//X/9v/2//b/9v/z
//H/8//1//P/8//z//P/8//z//P/8//z//P/8//z//P/9P/0//X/9f/1//X/9f/1//f/
9//3//j/9v/2//b/9v/5//n/+f/5//n/+f/6//r/+v/6//r/+v/9//3//f/+//z//P/9
//3//f/+//7//v//////AAAAAAEAAQACAAIABAAEAAQABgAHAAgACQAJAAkACwALAAwA
DAAOAA8AEAAQABAAEAAQABEAEQARABEAEQARABEAEQARABEAEQARABEAEQAQAA8ADQAN
AAwACwAJAAcABQAFAAQAAwACAAIAAwACAAEAAAD+//3//P/7//v/+//7//v//f/9//z/
/P/8//v/+//7//z//P/8//z//P/8//z//P/8//z//P/8//7//v/+//7//P/8//z//P/8
//z//P/8//z//P/8//z//P/8//z//P/+//7//v/+//7//v/+//7//v/+////////////
/////wEAAQABAAEAAwADAAMAAwACAAIAAgACAAIAAgACAAIABAAEAAQABAAEAAQABAAE
AAQABAAEAAQABAAEAAQABAAEAAQAAwADAAUABQAFAAUAAwADAAMAAwAFAAUABQAFAAUA
BQAFAAUABQAEAAQABAAGAAYABgAGAAQABAAEAAQABAAGAAYABgAGAAYABgAGAAYABgAG
AAUABQAGAAYABgAGAAYABgAGAAcACAAJAAsACQAKAAoACwANAA4ADgAOAA4ADwAQABAA
DgAOAA4ADgAQABIAEwAUABUAFQAVABUAFQAVABYAFwAYABgAGAAYABcAFwAXABUAEQAP
AAsACAAGAAYABQAFAAMAAgACAAIABAAEAAQABAACAAIAAgABAP/////////////+//7/
/v/+//3//f/9//z//P/8//r/9//3//n/+/8BAAsAGgAsAD8AVQBsAIUAnACrALYAtwCv
AJ8AigByAFQALgAPAP7/+f/2//X/9//2//j/+f/8/////////wAAAAAAAAAA///9//3/
/f/9//3//f/9//3//f/9//3//f///////////wAAAAABAAEA//////////8BAAEAAQAC
AAIAAgACAAIAAwADAAMAAwADAAMABAAEAAQABAAEAAQABwAHAAcACAAGAAYABwAHAAcA
CAAIAAgACQAJAAoACgAJAAkACgAKAA4ADgAOABAADwAQABEAEQARABMAEwAUABYAGAAZ
ABoAGgAaABoAGgAbABsAGwAbAB0AHQAdAB0AGwAbABsAGwAbABsAGgAZABcAFwAWABUA
FQATABEAEQAQAA8ADgAOAAsACgAJAAgACgAJAAgABwAHAAcABwAHAAcABwAGAAYACAAH
AAcABwAGAAYABgAGAAgACAAIAAgABgAGAAYABgAIAAgACAAIAAgACAAIAAgACAAIAAgA
CAAIAAgACAAIAAYABgAGAAYACAAIAAgACAAIAAgACAAIAAgACAAJAAkACwALAAsACwAJ
AAkACQAJAAoACwAMAA0ADAAMAAwADAAMAAwADAAMAA4ADgAOAA4ADAAMAAwADAAMAAwA
DAAMAAwADAAMAAwADAAMAAsACwALAAsACwALAAsACwALAAsADQANAA0ADQALAAsACwAL
AA0ADAAMAAwADAAMAAwADAAMAAwADAAMAAwADAAMAAwADAAMAAwACwALAAwADAAMAAwA
DAAMAAwADAAMAAwADQAPABAAEAARABEAEgASABIAEAARABIAEgAUABQAFAAUABIAFAAV
ABYAGQAZABkAGQAZABkAGgAbABwAHAAcABwAGwAbABsAGQAXABUAEQAOAA4ADgANAA0A
DQAMAAwADAAMAAwADAAMAAwADAAMAAsACwALAAsACwANAAwADAAMAAoACQAJAAkACgAK
AAoACgAJAAkACQAHAAkADQAYACYANwBNAGQAfQCWALEAwgDJAMsAwwCyAJwAhABkAD0A
GgAJAAIA//8BAAIAAAD//wIAAwAFAAUACAAIAAYABgAHAAUABwAHAAUAAwADAAMAAwAD
AAMAAwADAAMAAwADAAMAAgACAAMAAwADAAMAAwADAAEAAQABAAIAAgACAAIAAgABAAEA
AQABAAMAAwAEAAQABAAEAAQABAADAAMAAwAEAAQABAAFAAUABQAGAAYABgAHAAcACAAI
AAkACQAKAAoACgAKAAoADAANAA4ADwAPAA0ADwAPABAAEAASABMAFAAWABYAFgAWABYA
FQAUABMAFQAVABUAFQATABMAEwATABEAEQAQAA8ADwAPAA4ADQALAAkABwAHAAQAAwAC
AAIAAQAAAP///v/+//3//P/7//v/+//7//v/+f/5//j/+P/4//f/9//3//b/9v/2//b/
9v/2//b/9v/2//b/9v/2//T/9P/0//T/9v/2//b/9v/2//b/9v/2//T/9P/0//T/9v/2
//b/9v/1//T/8//y//T/9P/0//T/9P/0//X/9f/z//P/8//z//X/9f/1//X/8//z//P/
8//0//T/9P/0//T/9P/0//T/8v/y//L/8v/0//T/9P/0//L/8v/y//L/9P/0//T/9P/y
//L/8f/x//H/8f/x//H/8f/x//H/8f/v/+//7//v//H/8f/x//H/8f/w//D/8P/u/+7/
8P/w/+7/7v/u/+7/7v/u/+7/7v/t/+v/7P/s/+z/7P/s/+z/7P/s/+z/7P/t/+3/7v/u
/+//7//w//D/8P/u/+//8P/w//L/8v/y//L/8P/y//P/9P/1//X/9f/1//P/8//0//X/
+P/4//j/+P/1//X/9f/z//P/8f/t/+r/6P/o/+f/5//n/+b/5v/m/+j/6P/o/+j/5v/m
/+b/5f/l/+X/5f/l/+X/5P/k/+T/5P/j/+P/4//k/+T/5v/k/9//3//f/9//3//j/+z/
+P8HABkALAA/AFgAcQCEAI8AlQCRAIYAdABeAEAAHQD8/+X/2v/X/9X/2P/a/9n/2v/d
/9//4//m/+b/5v/m/+X/5f/j/+P/4//j/+P/4//j/+P/4//j/+P/4//j/+P/4//m/+b/
5//n/+X/5f/l/+X/5f/l/+X/5v/m/+b/5v/m/+f/5//n/+f/5//n/+j/6P/o/+j/6P/o
/+f/5//n/+j/6v/q/+v/6//r/+z/7P/s/+3/7f/u/+7/7//v//D/8P/y//L/8v/0//P/
9P/1//X/9f/3//f/+P/4//r/+//8//z//P/8//z//f/9//3//f/9//3//f/9//3//f/9
//3//f/9//z/+//5//n/+P/3//X/8//x//H/8P/v/+7/7v/t/+z/6//q/+z/6//q/+n/
6f/p/+n/6f/n/+f/5v/m/+j/5//n/+f/5v/m/+b/5v/o/+j/6P/o/+b/5v/m/+b/5v/m
/+b/5v/m/+b/5v/m/+T/5P/k/+T/5v/m/+b/5v/m/+b/5v/m/+b/5v/m/+b/5v/m/+b/
5v/k/+T/5f/l/+f/5//n/+f/5f/l/+X/5f/l/+X/5f/l/+b/5v/m/+b/5P/k/+T/5P/l
/+b/5//o/+b/5v/m/+b/5v/m/+b/5v/o/+j/6P/o/+b/5v/l/+X/5//n/+f/5//l/+X/
5f/l/+f/5//n/+f/5f/l/+X/5f/l/+T/5P/k/+b/5v/m/+b/5v/k/+T/5P/k/+T/5P/k
/+T/5P/k/+P/4f/i/+L/4v/k/+T/5P/k/+T/5P/k/+X/5f/m/+b/5//n/+j/6P/o/+j/
6f/q/+r/6v/q/+r/6v/q/+z/7f/u/+//7//v/+//7//v//D/8f/w//D/8P/w/+//7//v
/+3/6//p/+X/4v/i/+L/4f/h/+P/4v/i/+L/4P/g/+D/4P/g/+D/4P/f/9//3//f/9//
3f/c/9z/3P/e/93/3f/d/9z/2v/a/9r/2f/Z/9v/2//f/+f/9P8EABcAKwBCAFsAdACJ
AJQAmQCVAIkAdgBgAEYAJAD//+b/3f/W/9X/1//Y/9j/2//e/+H/4f/h/97/3v/e/9z/
3f/d/93/3//f/93/3f/d/93/3f/d/93/3f/f/9//3//f/9//3v/e/93/3//f/9//3//d
/93/3f/e/97/3v/e/97/3//f/9//3//f/9//4P/g/+L/4v/i/+L/4f/h/+H/4v/i/+L/
4//j/+P/5P/k/+T/5f/l/+b/5v/n/+f/6P/o/+r/6v/q/+z/7f/u/+//7//x//P/8//0
//L/9P/1//b/+P/4//j/+P/3//f/9//3//n/+f/5//n/+f/5//n/+f/3//f/9v/1//X/
9f/0//P/8f/v/+3/7f/s/+v/6v/q/+f/5v/l/+T/5P/j/+L/4f/j/+P/4//j/+P/4//i
/+L/4v/h/+H/4f/i/+L/4v/i/+L/4v/i/+L/4v/i/+L/4v/i/+L/4v/i/+L/4v/i/+L/
4v/i/+L/4v/g/+D/4P/g/+L/4v/i/+L/4P/g/+D/4P/g/+D/4P/g/+L/4v/j/+P/4f/h
/+H/4f/j/+P/4//j/+P/4//j/+P/5P/k/+T/5P/k/+T/5P/k/+L/4v/i/+L/5P/k/+T/
5P/k/+T/5P/k/+T/5P/k/+T/5P/k/+P/4//j/+P/4//j/+X/5f/l/+X/5f/l/+X/5f/l
/+X/5f/l/+X/5P/k/+T/4v/i/+L/4v/k/+T/5P/k/+L/4v/i/+L/4v/i/+L/4v/i/+L/
4v/i/+L/4v/i/+H/4f/i/+L/4v/i/+L/4v/i/+L/4v/i/+P/5f/m/+b/5//n/+j/6P/o
/+r/6//s/+z/6v/q/+r/6v/q/+z/7f/u//H/8f/x//H/7//v//D/8f/0//T/9P/0//P/
8//z//H/7//t/+n/5v/k/+T/4//j/+P/4v/i/+L/5P/k/+T/5P/i/+L/4v/h/+H/4f/h
/+H/4f/g/+D/4P/g/9//3//f/+D/4P/g/97/3f/d/9v/2//f/+f/9v8GABkALwBEAF0A
dgCNAJoAoQCfAJMAgABuAFIAMAAJAO7/4//e/9v/2//e/97/4f/i/+X/5f/n/+b/5v/m
/+b/5f/l/+X/4//j/+P/4//j/+P/5f/l/+X/5f/l/+X/5f/l/+j/6P/p/+n/5//n/+f/
5//n/+f/5//o/+r/6v/q/+r/6//r/+v/6//r/+v/7P/s/+z/7P/s/+z/7f/t/+3/7v/w
//D/8f/x/+//8P/w//D/8v/z//X/9v/1//X/9v/2//j/+P/4//r/+//8//3//f///wEA
AQACAAIABAAFAAYABgAGAAYABgAHAAcABwAHAAkACQAJAAkACQAJAAkACQAJAAkACAAH
AAMAAwACAAEAAQD///3//f/8//v/+v/6//f/9v/1//T/9v/1//T/8//x//H/8f/x//H/
8f/w//D/8v/x//H/8f/w//D/8P/w//L/8v/y//L/8P/w//D/8P/w//D/8P/w//L/8v/y
//L/8P/w//D/8P/w//D/8P/w//D/8P/w//D/8P/w//D/8P/y//L/8v/y//D/8P/x//H/
8//z//P/8//x//H/8f/x//H/8f/x//H/8v/y//L/8v/y//L/8v/y//T/9P/0//T/8v/y
//L/8v/y//L/8v/y//L/8v/y//L/8v/y//H/8f/z//P/8//z//H/8f/x//H/8f/x//H/
8f/z//P/8//z//H/8P/w//D/8v/y//L/8v/y//L/8v/y//L/8P/y//L/8v/y//L/8v/y
//L/8f/v//D/8P/w//D/8P/w//D/8P/w//D/8f/z//T/9P/1//P/9P/0//T/9v/3//j/
+P/2//b/9v/2//T/9v/3//j/+//7//v/+//5//n/+v/7//7//v/+//7//f/9//3/+//7
//n/9f/y//L/8v/x//H/7//u/+7/7v/w//D/8P/w//D/8P/w/+//7f/t/+3/7f/v/+7/
7v/u/+z/6//r/+v/7P/s/+r/6v/t/+v/5//n/+n/7f/0/wAADwAhADgASwBiAH0AlACf
AKMAnwCSAH4AaABKACcAAgDr/+D/3f/f/+L/4v/j/+b/5//r/+//8v/y//L/8v/z//P/
8//v/+//7//v/+//7//x//H/8f/x//H/8f/x//H/8v/y//P/8//z//P/8//z//P/8//z
//T/9v/2//b/9v/1//X/9f/1//X/9f/2//b/+P/4//j/+P/4//f/9v/2//j/+P/5//n/
+f/6//r/+v/7//v//P/8//3//f/+//7/AAAAAAAAAgADAAQABQAFAAUABwAHAAgACAAK
AAsADAAOAA4ADgAOAA8ADwAPAA8ADwAPAA8ADwAPAA8ADwAPAA8ADwAOAA0ACwALAAoA
CQAJAAcABQAFAAIAAQAAAAAA/f/8//v/+v/8//v/+v/5//n/+f/5//n/9//3//b/9v/4
//f/9//3//b/9v/2//b/9v/2//b/9v/2//b/9v/2//b/9v/2//b/9v/2//b/9v/2//b/
9v/2//b/9v/2//b/9v/2//b/9v/0//T/9P/0//b/9v/2//b/9P/0//X/9f/1//X/9f/1
//f/9//3//f/9f/1//X/9f/2//b/9v/2//b/9v/2//b/9v/2//b/9v/2//b/9v/2//b/
9v/2//b/+P/4//j/+P/2//b/9f/1//X/9f/1//X/9f/1//X/9f/z//P/8//z//P/8//z
//P/8//y//L/8v/y//L/8v/y//L/8v/y//L/8v/y//L/8v/y//L/8v/x/+//8P/w//D/
8P/w//D/8P/z//P/8//z//H/8f/y//P/9f/1//b/9v/0//T/9f/1//X/9v/2//f/+f/6
//v/+//5//n/+v/7//3//f/9//3//f/9//3/+//8//v/+v/5//j/9P/y//D/7v/s/+z/
7P/s/w==
         </WaveFormData>
      </LeadData>
      <LeadData>
         <LeadByteCountTotal>10000</LeadByteCountTotal>
         <LeadTimeOffset>0</LeadTimeOffset>
         <LeadSampleCountTotal>5000</LeadSampleCountTotal>
         <LeadAmplitudeUnitsPerBit>4.88</LeadAmplitudeUnitsPerBit>
         <LeadAmplitudeUnits>��V</LeadAmplitudeUnits>
         <LeadHighLimit>2147483647</LeadHighLimit>
         <LeadLowLimit>268435456</LeadLowLimit>
         <LeadID>II</LeadID>
         <LeadOffsetFirstSample>0</LeadOffsetFirstSample>
         <FirstSampleBaseline>0</FirstSampleBaseline>
         <LeadSampleSize>2</LeadSampleSize>
         <LeadOff>FALSE</LeadOff>
         <BaselineSway>FALSE</BaselineSway>
         <ExcessiveACNoise>FALSE</ExcessiveACNoise>
         <MuscleNoise>FALSE</MuscleNoise>
         <LeadDataCRC32>1576074724</LeadDataCRC32>
         <WaveFormData>
+P/4//j/+P/4//j/+P/4//b/9v/2//b/9P/0//T/9P/0//T/9P/0//P/8v/x//D/8v/y
//L/8v/y//L/8v/y//H/8P/v/+7/8P/w//D/8P/u/+7/7v/u/+7/7v/u/+7/8P/w//D/
8P/t/+3/7f/t/+//7//v/+//7v/w//H/8f/z//P/9P/0//f/9//4//j/9v/3//f/9//5
//n/+f/5//n/+//8//3//v////////8CAAIAAQAAAP7//f/7//j/+v/6//v/+//5//j/
9//0//X/8//x//H/8P/w//D/8P/v/+7/7v/u/+//7v/t/+3/6v/q/+r/6f/n/+f/5//n
/+f/5//n/+f/5f/l/+X/5P/m/+b/4//g/97/3v/e/+L/6P/v//v/CgAaAC0AQgBcAHYA
iwCVAJUAjgCGAH0AbwBWAEAALwAmACAAGAAQAAUA/P/4//j/+f/4//b/9P/0//H/7//v
/+7/6//p/+j/5//p/+j/6P/o/+j/6P/o/+j/5v/m/+b/5v/m/+b/5v/m/+T/5P/k/+T/
5v/m/+b/5v/n/+f/5//n/+X/5f/l/+b/6P/p/+n/6f/p/+j/5//m/+j/6f/p/+n/6f/q
/+r/6v/o/+j/6f/p/+v/7P/t/+3/7f/t/+3/7f/u/+//7//x//L/8//z//P/9P/0//X/
9//2//f/+P/4//r/+v/6//r/+//8//z//P/8//3//f/9//v/+//7//v//f/9//3//P/6
//j/9//1//b/9f/0//T/8f/w/+//7v/t/+z/7P/r/+r/6v/q/+n/6v/q/+n/6f/p/+n/
6P/o/+r/6v/q/+r/6P/o/+j/6P/o/+j/6P/o/+f/5v/l/+T/5f/l/+b/5v/k/+T/5P/k
/+L/4v/i/+L/5P/k/+T/5P/i/+L/4v/j/+X/5f/l/+X/5P/k/+T/5P/i/+L/4v/i/+T/
5f/l/+X/5f/l/+X/5f/l/+X/5f/m/+b/5v/m/+b/5P/k/+T/5P/m/+b/5v/m/+T/5P/j
/+P/4f/h/+H/4f/h/+H/4f/h/+H/4P/g/9//4f/h/+H/4v/g/9//3//f/9//3v/e/97/
3v/e/97/3v/c/9z/3P/c/93/3v/f/+D/3v/e/97/3f/f/9//3//f/9//4P/g/97/3v/c
/9z/3P/c/93/3f/d/93/3f/d/93/3f/g/+L/4//j/+f/5//o/+j/5//n/+j/6P/o/+n/
6f/p/+j/5//m/+X/5//p/+r/6//s/+3/7f/t/+z/7P/r/+r/6v/p/+f/5P/k/+T/5f/l
/+X/5P/j/+D/3f/b/9n/2f/Y/9j/2P/Y/9n/2P/Y/9j/1f/U/9P/0//U/9T/1P/T/9H/
0f/R/9H/z//P/8//z//Q/9H/0v/S/9D/zv/N/8z/zP/K/8r/0P/U/9n/4f/s//r/DQAi
ADwAWABvAHsAfQB6AHQAawBfAEoAMgAhABgAEgAIAPz/8f/m/+D/3v/d/9z/3P/a/9j/
1f/X/9f/1v/V/9f/1v/V/9P/0v/S/9L/0v/S/9L/0v/S/9L/0v/S/9L/0v/S/9L/0v/S
/9L/0v/S/9L/0v/S/9P/0//T/9P/1f/V/9X/1v/T/9P/0v/R/9T/1P/U/9T/1v/X/9f/
1//X/9j/2P/Y/9j/2P/Z/9n/2f/a/9v/2//b/9v/2//b/9z/3f/d/9//3v/f/9//3//h
/+L/5P/n/+f/5//n/+b/6P/o/+j/6P/n/+j/6P/o/+f/5//m/+X/6P/p/+r/6//p/+n/
6f/o/+n/6P/o/+f/5v/l/+T/5P/j/+L/4f/g/9//3v/e/93/2v/Y/9b/0//S/9L/0f/R
/8//z//O/87/zP/M/8z/zP/M/8z/zP/M/8z/zP/M/8z/zP/M/8z/zP/N/83/zv/O/87/
zv/O/87/z//Q/9H/0v/R/9D/z//O/9D/0P/Q/9H/0//T/9P/0//T/9L/0f/Q/9H/0v/T
/9T/0v/T/9P/0//T/9P/0//T/9X/1f/V/9b/1P/U/9T/1P/W/9b/1v/W/9b/1v/W/9b/
1v/W/9X/1f/V/9X/1f/V/9X/1f/V/9X/1f/U/9T/0//T/9P/0//U/9b/1f/V/9X/0//S
/9L/0v/S/9L/0v/S/9P/1P/V/9b/1P/U/9L/0v/U/9T/1P/U/9T/0//T/9P/0//T/9P/
0//T/9T/1v/X/9f/2//b/9z/3P/d/93/3v/e/9z/3f/d/93/3f/d/93/3f/f/+H/4v/j
/+b/5//n/+f/6v/q/+n/6P/n/+X/4v/e/9z/3P/d/93/3//e/93/2v/a/9n/2P/Z/9j/
2P/Y/9j/1//W/9b/1v/V/9T/0//T/9T/1P/U/9P/0v/R/9D/z//R/9H/0f/R/9H/0f/R
/9D/zv/O/8//zv/O/8z/yv/K/87/0//b/+b/9P8FABoAMABKAGUAfwCNAJAAjACFAH0A
cABcAEMAMAAmAB4AFgALAAAA9v/u/+f/5v/k/+L/4v/h/+P/4//k/+P/4//i/9//4f/g
/+D/4P/i/+L/4v/i/+L/4v/i/+L/4v/i/+L/4v/k/+T/5P/k/+T/5P/k/+T/5//n/+f/
5//n/+f/5//o/+r/6//r/+v/7P/s/+z/7P/s/+3/7f/t/+//8P/w//D/8v/y//P/8//1
//b/9//3//j/+f/6//v/+//7//r/+//+/////////wAAAAABAAMABAAFAAYABgAHAAgA
CQAKAAkACgAKAAoACgALAAsACwALAAsACwALAAsACwALAAoACgAKAAsACwAIAAcABgAG
AAYABgAGAAYAAwACAAIAAQAAAAAAAAD//wAAAAD///////////7//v8AAAAAAAAAAAAA
AAAAAAAA/v/+//7//v///wAAAQACAP////8AAAAAAgACAAIAAgACAAIAAgACAAIAAgAC
AAIABAAEAAQABQADAAMAAwADAAYABgAGAAYABgAGAAYABgAGAAcABwAHAAcABwAHAAcA
BwAHAAcACAAIAAgACAAIAAgACAAIAAgACgAKAAoACgAMAAwACwALAAkACQAJAAkACQAJ
AAkACQAJAAgACAAHAAkACQAJAAoACgAJAAkACQAHAAYABgAGAAgACAAIAAgACAAIAAgA
CAAKAAoACgAKAAoACgAJAAkACQAJAAkACQAJAAkADAAOAA8ADwARABEAEgASABMAEwAU
ABQAFAAVABUAFQAXABcAFwAXABkAGwAcAB0AHAAdAB0AHQAeAB4AHQAcABwAGwAZABYA
FgAWABcAFwAZABgAFwAUABEADwANAA0ADgAOAA4ADgANAAwADAAMAAsACgAJAAkACgAK
AAoACQAJAAkACQAJAAoACwAMAA0ACwALAAsACgAKAAwACwAKAAgABgAIAAwAEAAVAB0A
LAA8AE0AZAB+AJgArwC/AL8AugCyAKkAnwCMAHQAXwBUAEwAQgA4AC8AJgAeABwAHQAe
ABwAGAAWABUAEwATABIAEwATABIAEwARABAAEAAQABAAEAAQABAADgAOAA4ADgAOAA4A
DgAOABAAEAAQABAADgAOAA4ADgARABEAEQARABEAEQARABIAEgATABMAEwAUABQAFAAU
ABIAEwATABMAFAAWABcAGAAYABgAGQAZABkAGgAbABsAHAAdAB4AHwAeAB8AHwAhACQA
JQAlACUAJgAmACcAKQAqACsALAAsAC4ALgAuAC4ALQAuAC4ALgAwADEAMQAxADEAMQAx
ADEAMQAxADEAMAAvAC4ALgAtACwAKwAqACoAKQAoACcAJgAlACQAJAAjACIAIgAiACEA
IQAiACIAIwAhACEAIAAgACIAIgAiACIAIAAgACAAIAAiACIAIgAiACIAIgAiACIAHwAf
ACAAIAAiACIAIgAiACAAIAAgACAAHgAeAB4AHgAgACAAIAAhAB8AHwAfAB8AIAAgACAA
IAAeAB4AHgAeAB4AHwAfAB8AHwAfAB8AHwAdAB0AHQAeAB4AHgAeAB4AHAAcABwAHAAe
AB4AHgAeAB4AHgAdAB0AGwAbABsAGwAbABsAGwAbABsAGgAaABkAGwAbABsAHAAcABsA
GwAbABkAGAAYABgAGAAYABgAGAAWABYAFgAWABYAFgAWABgAGAAYABgAGAAYABUAFQAV
ABUAFwAXABcAFwAYABoAGwAbAB0AHQAeAB4AHwAfACAAIAAeAB8AHwAfAB8AHwAfAB8A
HwAhACIAIwAiACMAIwAjACQAJAAjACIAIAAfAB0AGgAbABwAHgAfAB0AHAAbABgAFQAT
ABEAEQAQABAAEAAQAA0ADAAMAAwADAAMAAwADQAMAAwADAALAAsACwALAAsACwALAAsA
CwAJAAkACQAIAAgACAAJAAYABAACAAIABgAKAA8AGQAoADYASQBeAHQAjgCnALUAtwC0
AKwApQCZAIYAbABZAE4ARAA+ADYALQAkABwAGgAZABoAGgAWABIAEQARABEAEAANAAsA
CgAJAAsACgAKAAoADAAMAAwADAAKAAoACgAKAAwADAAMAAwACwAKAAkACAAIAAgACAAI
AAsACwALAAsACQAJAAkACgAMAA0ADQANAAwADAAMAAwADgAPAA8ADwAPABAAEAAQABAA
EAARABEAEwAUABUAFQAVABUAFQAVABQAFQAVABcAGgAbABsAGwAaABoAGwAdAB4AHwAg
ACAAIAAgACAAIAAfACAAIAAgACAAIQAhACEAIQAhACEAIQAjACMAIwAiAB8AHgAeAB0A
GgAZABgAGAAXABYAFQAUABMAEgASABEAEgASABIAEQAOAA4ADQANAAsACwAKAAoACgAK
AAoACgAIAAgACAAIAAoACgAKAAoACQAIAAcABgAHAAcACAAIAAoACgAKAAoACgAKAAoA
CgAKAAoACgAKAAgACAAIAAkACQAJAAkACQAMAAwADAAMAAoACgAKAAoADAANAA0ADQAL
AAsACwALAA0ADQANAA4ADAAMAAwADAALAAoACQAIAAoACgAKAAoACgAKAAkACQAJAAkA
CQAJAAsACwALAAsACQAIAAgABwAHAAcABwAIAAgABwAHAAcABwAGAAYABgAIAAgACAAI
AAYABgAGAAYACAAIAAgACAAIAAYABAAEAAQABAADAAMAAwADAAMAAwADAAMABgAIAAkA
CQANAA0ADgAOAA4ADQANAAwADAANAA0ADQANAA0ADQANAA0ADwAQABEAFAAVABUAFQAV
ABQAEgAQABIAEQAPAAwACgAKAAsACwALAAoACQAGAAUAAwABAAEA/v/+//7//v////7/
/v/+//v/+v/5//n/+v/6//r/+f/7//v/+//7//r/+f/4//f/+f/5//n/+P/6//j/9f/0
//L/8P/0//b/+v///wkAFAAkADcATABmAIQAnwCtALEArgCmAJ0AkQB+AGQAUQBEADwA
NAAoABsAEgAKAAQAAwACAAAAAgAAAP3//f/9//z/+//7//7////9//z//P/8//r/+v/6
//r/+v/6//r/+v/6//r/+v/6//r/+v/6//r/+v/6//r/+v/5//n/+f/5//v/+//7//z/
+v/7//v/+//6//r/+v/6//z//f/9//3/+//8//z//P/9//7/AAABAAIAAgACAAEAAwAD
AAMAAwAEAAUABQAHAAYABwAHAAcACQAKAAwADwAPAA8ADwAOABAAEAAQABAADwAQABAA
EAAOAA8ADwAPABEAEQARABEADwAPAA8ADgANAAwADAALAAoACQAIAAgABwAGAAUABAAF
AAQABAADAAAAAAAAAP//AAAAAP/////9//3//P/8//z//P/8//z//v/+//7//v/+//7/
/v/+//7//v/+//7//////wAAAAD///7//f/8//7//v/+//7/AAAAAAAAAAAAAAAAAAAB
AAMAAwADAAMAAgACAAIAAgAEAAQABAAEAAIAAwADAAMAAwADAAMAAwAFAAUABQAGAAQA
BAAEAAQABgAGAAYABgAEAAQABAAEAAIAAgABAAEAAwADAAMAAwABAAEAAQABAAMAAgAC
AAEA////////AAAAAP///////wEAAAAAAAAA/v/+//7//v/+/wAAAAAAAP7//v/+//7/
//////////////////////7/AAABAAEABQAFAAYABgAFAAUABgAGAAYABwAHAAcACQAJ
AAkACQAHAAkACgALAA4ADwAPAA8ADgAOAA0ADAAOAA0ACwAIAAgACAAJAAkABwAGAAUA
AgACAAEAAAABAP7//v/+//7//f/8//z//P/7//r/+f/5//b/9v/2//X/9v/3//j/+f/4
//f/9v/1//X/9f/1//T/9v/2//P/8P/u/+z/7v/w//b/+/8FABQAIgA1AEwAZgCAAJsA
rQCxAK4AqACfAJEAfgBmAE8AQgA8ADYALAAfABQADAAGAAMAAgACAAIAAgABAAEAAQAA
AP3//f/8//v/+//6//r/+v/6//r/+v/6//r/+v/6//r//P/8//z//P/6//r/+v/6//z/
/P/8//z/+//7//v/+//7//v/+//8//7//////////v/+//7//v8AAAEAAQABAP//AAAA
AAAAAAAAAAEAAQADAAQABQAFAAUABQAFAAUABgAHAAcACQAIAAkACQAJAAwADAANAA8A
EAARABIAEgASABIAEgASABMAFAAUABQAFAAVABUAFQAVABUAFQAVABUAFQAVABQAEwAS
ABIAEQASABEAEAAQAA0ADAALAAoACQAIAAgABwAIAAgACAAHAAQABAADAAMABQAFAAQA
BAAEAAQABAAEAAQABAAEAAQABgAGAAYABgAFAAQAAwACAAMAAwAEAAQAAgACAAIAAgAC
AAIAAgACAAQABAAEAAQAAgACAAIAAwAFAAUABQAFAAQABAAEAAQABgAGAAYABgAIAAkA
CQAJAAcABwAHAAcACQAJAAkACgAIAAgACAAIAAoACgAKAAoACgAKAAoACgAKAAoACQAJ
AAsACwALAAsACQAJAAkACQAJAAgACAAHAAkACQAJAAoACgAJAAkACQAJAAgACAAIAAgA
CAAIAAgACAAIAAgACAAIAAgACAAIAAYABgAGAAUABwAJAAkACAAGAAYABgAGAAcABwAH
AAcACQAJAAkACQAIAAoACwALAA8ADwAQABAAEQARABIAEgAUABUAFQAVABUAFQAVABUA
EwAVABYAFwAaABsAGwAbABsAGgAYABYAFgAVABMAEAARABIAFAAVABQAEgAQAAwACwAJ
AAcABwAFAAQAAwACAAEAAAAAAAAAAQAAAP/////8//z//P/7//v/+//7//v/+f/5//n/
+f/3//f/9//2//b/9v/1//L/7v/u//D/9v/8/wUAEwAkADQASQBgAHgAkgCjAKUAoQCc
AJQAiQB1AFwASgA9ADYALgAkABoAEQAKAAgABgAHAAYABgAEAAIAAQABAAEA/v/9//v/
+v/7//3//P/8//z/+v/6//r/+v/6//r/+v/6//z//P/8//z/+v/6//r/+v/8//z//P/8
//v/+//7//v//f/9//3//v/+//////////7//v/+//7/AAABAAEAAQABAAIAAgACAAIA
AgADAAMABQAGAAcABwAFAAUABQAFAAYABwAHAAkACgALAAsACwAMAAwADQAPABIAEwAU
ABQAFAAUABQAFAAXABgAGAAYABYAFwAXABcAFwAXABcAFwAXABcAFwAWABUAFAAUABMA
EgARABAAEAAPAA4ADQAMAAkACAAIAAcACAAIAAgABwAEAAQAAwADAAUABQAEAAQAAgAC
AAIAAgACAAIAAgACAAQABAAEAAQAAwACAAEAAAAAAAEAAwAEAAQABAAEAAQAAgACAAIA
AgACAAIAAgACAAIAAgACAAMAAwADAAMAAwAEAAQABAAEAAQABAAEAAQABgAHAAcABwAF
AAUABQAFAAcABwAHAAgABgAGAAYABgAGAAYABgAGAAgACAAIAAgABgAGAAUABQAFAAUA
BQAFAAUABQAFAAUABQAEAAQAAwAFAAUABQAGAAQAAwADAAMABQAEAAQABAAEAAQABAAE
AAQABAAEAAQABgAGAAYABgAEAAQABAAEAAQABAAEAAQABQAFAAUABQAHAAcABwAHAAYA
CAAJAAkACQAJAAoACgANAA0ADgAOAAwADQANAA0ACwALAAsACwAMAA8AEQATABIAEwAT
ABMAFgAWABUAFAASABEADwAMAAwADAANAA0ADwAOAA0ACgAHAAUAAwADAAIAAgACAAIA
AwACAAIAAgABAAAA//////7//v/+//3/+//7//v/+//9//3//f/9//3//f/9//z/+v/6
//n/+P/4//j/+P/8//7/AwALABgAJgA3AEwAZACAAJsAqwCvAKwApgCfAJUAhABsAFkA
SgBCADgALgAhABYAEAAKAAkACAAGAAIAAAD//wEAAQAAAP/////+//v/+f/4//j/+P/2
//b/9v/2//T/9P/0//T/9P/0//T/9P/1//b/9//4//f/9v/1//T/9f/1//X/9f/1//X/
9f/2//T/9f/1//X/9P/0//T/9P/0//X/9f/1//X/9v/2//b/9P/0//X/9f/2//b/9v/1
//b/9//4//n/+P/5//n/+//6//v/+//7//z//P/9////AAABAAIAAgACAAIAAgACAAIA
AgABAAAAAAABAAEAAQADAAMAAwADAAIAAQAAAP7////+//7//f/6//n/+P/4//f/9v/1
//T/8//y//L/8f/w//D/8P/v//D/8P/v/+//7v/t/+v/6v/q/+r/6v/q/+r/6v/q/+r/
6v/q/+r/6v/q/+r/6v/q/+f/5//o/+j/6P/o/+j/6P/o/+j/6P/o/+b/5v/m/+b/6P/o
/+j/6f/n/+f/5//n/+r/6v/q/+r/6P/o/+j/6P/m/+f/5//n/+n/6f/p/+n/5//n/+f/
6P/o/+j/6P/o/+j/6P/o/+j/5v/m/+b/5v/o/+j/5//n/+X/5f/l/+X/5//n/+f/5//l
/+T/5P/j/+H/4f/h/+L/5P/j/+P/4//j/+L/4v/i/+L/4v/i/+L/4P/g/+D/4P/g/+D/
4P/e/97/3v/e/97/3v/b/9v/2//b/93/3f/d/93/3f/e/97/3f/h/+H/4v/i/+P/4//k
/+T/4v/j/+P/4//j/+P/4//j/+P/5f/m/+f/6P/p/+n/6f/s/+z/6//q/+j/5//l/+L/
4v/i/+P/4//j/+L/4f/e/93/2//Z/9n/2P/Y/9j/2P/V/9T/1P/U/9P/0v/R/9H/0P/Q
/9D/z//P/8//z//P/8//z//P/8//zf/N/83/zP/O/87/zf/M/8r/xv/E/8b/zP/R/9v/
6P/2/wcAGgAyAEwAZwB9AIkAigCEAH0AdQBkAEoAMQAgABYAEAAIAP3/8P/m/+D/2//Y
/9j/1v/W/9X/1f/X/9j/1//T/9L/0f/R/9D/0P/Q/9D/0P/Q/9D/z//O/83/zP/N/87/
z//Q/9D/0P/Q/9D/zv/O/87/zv/P/8//z//P/8//z//P/9D/0P/R/9H/0f/R/9D/z//O
/87/z//P/8//0f/S/9L/0v/S/9L/0//T/9P/1P/V/9X/1f/V/9X/1f/W/9f/1//Z/9r/
2//b/9v/3P/c/93/3//e/9//4P/g/+D/4P/g/+D/4f/i/+L/4v/i/+P/4//j/+P/4//j
/+P/4//j/+P/4v/f/97/3v/d/9z/2//a/9r/2//a/9n/2P/V/9T/1P/T/9T/1P/U/9P/
0P/Q/8//z//P/8//zv/O/9D/0P/Q/9D/zv/O/87/zv/O/87/zv/O/8z/zP/M/8z/y//L
/8z/zP/M/8z/zP/M/8r/yv/K/8r/zP/M/8z/zP/M/8z/zP/N/8v/y//L/8v/zv/O/87/
zv/M/8z/zP/M/87/z//P/8//zf/N/83/zf/N/83/zf/O/87/zv/O/87/zP/M/8z/zP/O
/87/zv/O/87/zv/N/83/zf/N/83/zf/P/8//z//P/83/zP/M/8v/zf/N/83/zv/M/8v/
y//L/8v/yv/K/8r/yv/K/8r/yv/K/8r/yv/K/8r/yv/K/8r/yv/K/8r/yP/I/8j/yP/I
/8n/yf/J/8n/x//H/8f/x//I/8r/y//L/83/zf/O/87/zf/N/87/zv/Q/9H/0f/R/9H/
0f/R/9H/0f/T/9T/1f/W/9f/1//X/9b/1v/V/9T/1P/T/9H/zv/O/87/z//P/8//zv/N
/8r/x//F/8P/w//C/8L/wv/C/8H/wP/A/8D/v/++/73/vf++/77/vv+9/7v/u/+7/7v/
u/+7/7v/u/+7/7v/u/+6/7j/uP+3/7T/tP+0/7b/uv/A/8X/0f/e/+7/AwAcADYAUgBn
AG8AbQBmAF4AUwBFADIAHAALAAIA/P/y/+j/3f/U/9D/0P/R/9L/0v/O/8r/yf/J/8f/
xv/F/8X/xv/H/8X/xP/E/8T/xP/E/8T/xP/G/8b/xv/G/8T/xP/E/8T/xv/G/8b/xv/G
/8b/xv/G/8f/x//H/8f/yf/J/8n/yv/I/8n/yf/J/8z/zP/M/8z/zP/N/83/zf/N/87/
zv/O/87/zv/P/8//z//Q/9H/0f/S/9P/1P/V/9b/1//X/9n/2P/Z/9n/2f/b/9z/3v/h
/+H/4f/h/+D/4f/i/+P/5P/j/+T/5P/k/+T/5f/l/+X/5//n/+f/5//n/+f/5//m/+f/
5v/m/+X/4v/h/+D/4P/d/9z/2//a/9v/2v/a/9n/1v/W/9b/1f/V/9b/1v/X/9f/1//W
/9b/1v/W/9b/1v/W/9b/1v/W/9b/1v/W/9b/2P/Y/9j/2P/Z/9n/2v/a/9r/2v/a/9r/
2v/a/9r/2v/Y/9j/2P/Y/9n/2v/b/93/2//b/9v/2//c/9z/3P/c/9z/3P/c/9z/3P/d
/93/3f/f/9//3//f/+H/4f/h/+L/4P/g/+D/4P/i/+L/4v/i/+L/4v/i/+L/4v/i/+H/
4f/h/+H/4f/h/+H/4f/h/+H/4//i/+L/4f/h/+H/4f/i/+L/4f/h/+H/4f/g/+D/4P/g
/+D/4P/g/+L/4v/i/+L/4P/g/+D/4P/i/+L/4v/h/+H/4f/h/+H/3//g/97/4P/g/+D/
4P/g/9//3//f/9//4f/h/+H/4f/i/+T/5f/l/+X/5f/m/+b/6P/p/+v/7P/q/+v/6//r
/+3/7f/t/+3/7f/v//D/8f/y//P/8//z//T/9P/z//L/8P/v/+3/6v/t/+7/8P/x/+//
7v/t/+r/5//l/+P/4//j/+T/5f/m/+P/4v/i/+L/4//i/+H/4f/i/+L/4v/h/+H/4f/h
/+H/4//j/+P/4//i/+H/4P/e/+D/4P/f/97/2v/a/9z/3v/i/+n/9f8EABIAJQA8AFQA
bgCDAI0AiwCGAIAAeQBrAFYAPgAtACIAHAAUAAoAAQD6//T/9P/1//T/8v/w/+z/6//r
/+v/7P/r/+n/6P/n/+f/5v/m/+b/6P/o/+j/6P/q/+r/6v/q/+r/6v/q/+r/6v/q/+r/
6v/q/+r/6v/q/+z/7f/u/+//7f/t/+3/7v/u/+//7//v//D/8P/w//D/8P/x//H/8f/z
//T/9P/0//L/8v/z//P/9//4//n/+f/7//v/+//7//r/+//7//3/AAABAAEAAQAAAAAA
AQADAAQABQAGAAYACAAIAAgACAAJAAoACgAKAAoACwALAAsACQAJAAkACQAKAAsADAAM
AAsACgAKAAkACAAHAAYABgAHAAYABQAEAAEAAAAAAP//AAAAAAAA///8//z/+//7//v/
+//6//r//P/8//z//P/6//r/+v/6//r/+v/6//r/+v/6//r/+v/7//v//P/8//7//v/+
//7//P/8//z//P/8//z//P/8//z//P/8//3//f/9//3//f8AAAAAAAAAAP7//v/+//7/
AAABAAEAAQD///////////3//f/9//7///8AAAEAAgACAAIAAgACAAAAAAAAAAAAAAAA
AP////8BAAEAAQABAAMAAwADAAMAAgAAAP///f////////8AAAIAAQABAAEA///+//7/
/v8AAAAAAAAAAP7//v/+//7//v/+//7//v/+//7//v/9/////f/+//7//v/+//7//f/9
//3//f/7//v/+//7//z//v///////////wAAAAADAAMABAAEAAYABwAHAAcABwAHAAcA
BwAFAAcACAAJAAoACwALAAsADgAOAA0ADAAMAAsACQAGAAYABgAHAAcABwAGAAUAAgAB
AP///f/9//7//v/+//7/+//6//r/+v/7//r/+f/5//j/+P/4//f/9f/1//X/9f/3//f/
9//3//X/9f/1//T/8v/w/+//8v/y/+7/7P/u//L/9//9/wgAFgApADwAUgBsAIkAoQCr
AKwApgCfAJkAjAB2AF0ASgBAADgALgAhABYADgAIAAUABAACAAAAAAD/////AQACAAMA
AQD+/////v/8//v/+v/7//z//f/+//3//P/7//r/+v/6//r/+v/8//z//P/8//z//P/8
//z//f/9//3//f/9//3//f/+//z//f/9//3/AAAAAAAAAAAAAAEAAQABAAEAAgACAAIA
AgACAAMAAwADAAQABQAFAAYABwAIAAkACgALAAsADQAQABEAEQARABAAEAARABMAEgAT
ABQAFAAVABYAFwAYABcAGAAYABgAGgAbABsAGwAbABsAGwAbABsAGwAbABoAGwAaABoA
GQAXABUAEwASABMAEgARABAADwAOAA4ADQAMAAwADAALAAoACgAJAAkACQAJAAgACAAK
AAoACgAKAAkACAAHAAYABgAGAAYABgAIAAgACAAIAAcABwAIAAgACgAKAAoACgAKAAoA
CgAKAAwADAAMAAwADgAOAA4ADwAOAA0ADAALAA0ADgAPABAAEAAQABAAEAAOAA8ADwAP
AA8ADwAPAA8ADQANAA0ADgAOAA4ADgAOAA4ADgAOAA4ADgAOAA4ADgAQABAADwAPAA0A
DQANAA0ADQANAA0ADQANAAwADAALAAkACQAJAAoADAALAAsACwAJAAgACAAIAAoACgAK
AAoACgAKAAoACgAIAAgACAAIAAoACgAKAAkABwAHAAcABwAHAAgACAAIAAgACAAIAAkA
CQALAAsADAANAA4AEAARABAAEAAQAA8AEQASABIAEwARABEAEgASABUAFgAXABcAGQAa
ABoAGAAXABYAFgAVABEAEQARABAAEQAQAA4ADgAMAAsACgAJAAgABwAGAAUABAADAAIA
AQAAAA==
         </WaveFormData>
      </LeadData>
      <LeadData>
         <LeadByteCountTotal>10000</LeadByteCountTotal>
         <LeadTimeOffset>0</LeadTimeOffset>
         <LeadSampleCountTotal>5000</LeadSampleCountTotal>
         <LeadAmplitudeUnitsPerBit>4.88</LeadAmplitudeUnitsPerBit>
         <LeadAmplitudeUnits>��V</LeadAmplitudeUnits>
         <LeadHighLimit>2147483647</LeadHighLimit>
         <LeadLowLimit>268435456</LeadLowLimit>
         <LeadID>V1</LeadID>
         <LeadOffsetFirstSample>0</LeadOffsetFirstSample>
         <FirstSampleBaseline>0</FirstSampleBaseline>
         <LeadSampleSize>2</LeadSampleSize>
         <LeadOff>FALSE</LeadOff>
         <BaselineSway>FALSE</BaselineSway>
         <ExcessiveACNoise>FALSE</ExcessiveACNoise>
         <MuscleNoise>FALSE</MuscleNoise>
         <LeadDataCRC32>454579719</LeadDataCRC32>
         <WaveFormData>
BAAEAAQABAACAAIAAgACAAAAAAAAAAAA/v/+//7//v/8//z//P/8//z//P/8//z/+v/6
//r/+v/6//r/+v/6//j/+P/4//j/9v/2//b/9v/2//b/9v/2//b/9v/2//b/9P/0//T/
9P/0//T/9P/0//T/9P/0//T/9f/1//f/+P/5//r/+v/6//r/+//8//z/+v/5//n/+f/3
//f/9//2//X/9f/z//L/8f/v/+v/6f/n/+X/5P/j/+T/4//j/+P/4f/i/+L/4v/j/+P/
4//j/+T/5v/n/+j/6P/o/+j/6f/q/+r/6v/q/+j/5//n/+f/5f/l/+X/5f/o/+j/6f/p
/+f/6P/o/+j/6P/p/+n/6f/p/+r/6//u/+//8P/x//H/7v/p/93/zf+6/6L/if90/13/
Qv8v/yD/Hv8h/yX/Lf9A/1r/c/9//4X/jv+Y/6L/qf+z/7n/u/+//8r/0v/Y/9v/3v/h
/+L/4//l/+b/5//o/+j/6P/q/+j/6P/o/+j/6//r/+v/6//p/+n/6v/r/+n/6f/p/+r/
6v/q/+r/6f/p/+n/6f/p/+n/6v/q/+r/6v/q/+r/6v/o/+n/6f/o/+f/5//o/+j/5v/m
/+b/5v/m/+f/5//n/+X/5f/l/+X/5f/l/+X/5f/l/+X/5P/j/+P/4v/h/+H/4v/i/+L/
4v/k/+L/4f/g/9//3//f/9//3//e/97/3f/a/9r/2f/Y/9r/2f/Z/9n/1//X/9f/2P/W
/9b/2P/Z/9r/2//c/9z/2//b/9z/3P/e/97/3v/e/9//3//f/9//3//f/9//4P/e/97/
3v/e/97/3v/e/97/3v/e/97/3v/e/97/3v/e/9z/3P/c/9z/3P/c/9z/3P/c/9z/3P/c
/9z/3P/c/9z/2//b/9v/2//d/93/3f/d/93/3f/d/93/3f/d/93/3f/d/93/3f/d/9v/
3P/c/9z/3P/c/9z/3P/c/9z/3P/c/9z/3P/c/9z/3P/c/9z/3P/c/9z/3P/c/9z/3P/c
/9z/3P/c/9v/2//b/9v/2//b/9n/2f/Z/9n/2f/Z/9n/2f/Z/9n/2f/Z/9f/1//X/9f/
1f/V/9X/1P/X/9j/2f/a/9r/2v/a/9r/2v/a/9v/2//b/9v/2//b/9//3//d/9//4P/g
/+D/4P/g/+H/4v/j/+T/5//o/+n/6v/r/+v/7f/u/+//8P/w//D/8v/z//T/9P/y//H/
8f/x//H/8f/x//D/7//v/+3/7P/p/+f/4//h/+L/4f/h/+H/4f/f/97/3f/c/9z/2//a
/93/3f/d/93/4P/i/+P/5P/m/+b/5v/n/+b/5v/m/+b/5v/l/+X/5f/n/+f/5//n/+b/
5v/n/+f/6P/q/+v/7P/r/+v/6v/p/+v/7v/v//D/8f/y//P/8f/w/+v/4//Z/8z/tv+b
/4D/Z/9O/zf/KP8e/yP/L/83/0b/Xv97/43/mf+g/6b/rP+1/73/w//L/9H/1v/a/97/
4//m/+n/6v/r/+3/7P/t/+7/7v/u//D/8v/y//L/8v/x//H/8f/x//P/8//0//X/9f/1
//X/9v/0//T/9P/z//X/9f/1//X/9f/2//b/9v/4//j/+P/4//f/9//2//T/8//z//T/
9P/2//b/9v/2//b/9//3//f/+v/7//z//f/9//3//f/9//3//f/8//v//P/8//z//f/7
//r/+f/4//n/+P/4//j/+P/5//r/+//9//z//P/7//z//P/7//r/+P/3//f/9//5//n/
+f/6//j/+P/6//v//v///wAAAAAAAAEAAwAEAAYABgAGAAYACQAJAAkACQAKAAsADAAO
AA4ADgAOAA4AEAAQABAAEAAQABAAEAAQABIAEgASABIAEgASABIAEgAUABQAFAAUABQA
FAAUABQAFgAWABYAFgAXABcAFwAXABcAFwAXABcAGQAZABkAGQAZABkAGQAZABcAFwAX
ABcAFwAYABgAGAAaABoAGgAaABoAGgAaABoAGgAaABoAGgAaABoAGgAaABwAHAAcABwA
HgAeAB4AHgAcABwAGwAbAB4AHwAgACEAHwAfAB8AHwAhACEAIQAhACMAIwAjACMAIwAj
ACMAIwAlACUAJQAkACIAIgAiACIAJAAkACQAJAAkACQAJAAkACQAJgAmACYAJgAoACgA
KAAoACcAJwApACoALQAuAC4ALgAuAC8AMAAwADIAMQAxADEAMwAzADMAMgAxADEALwAu
ACwAKwAoACcAKAAnACcAJwApACcAJgAlACUAJgAmACYAJwAnACcAJwAoACoAKwAsAC8A
MAAxADMANAA0ADQANAA0ADMAMwAzADMAMwAzADMANQA2ADgAOQA5ADoAOgA6ADoAOwA7
ADsAQQBCAEMARABFAEYARwBJAEoARwBDADsAMAAiAA0A9P/Z/8D/qf+S/4L/e/+B/4n/
kv+g/7v/1//p//b//v8CAAcADQATABsAIwAqAC4AMgA3ADwAPwBCAEEAQwBEAEUARgBG
AEYASABIAEgASABIAEkASQBJAEkASQBJAEoASwBJAEkASQBKAEoASgBKAEkARwBHAEcA
RwBHAEgASABIAEYARgBGAEYARgBHAEcARgBHAEcASABIAEYARgBGAEYARABFAEUARQBF
AEUARQBFAEMAQwBDAEMARQBFAEQAQwBDAEIAQQBBAEMAQgBBAEAAQAA+AD0APAA7ADsA
OwA7AD0APAA8ADsAOgA6ADkAOAA4ADcANwA3ADkAOQA5ADoAOQA4ADkAOQA6ADsAPAA8
AD0APQA+AD4AQABAAEAAQABBAEEAQQBBAEEAQQBBAEIAQgBCAEIAQgBAAEAAQABAAEAA
QABAAEAAQABAAEAAQAA+AD4APgA+AD4APgA+AD4APgA+AD4APgA8ADwAPAA8AD0APQA9
AD0APQA9AD0APQA9AD0APQA9ADsAOwA7ADsAOQA5ADkAOQA3ADgAOAA4ADYANgA2ADYA
NgA2ADYANgA0ADQANAA0ADIAMgAyADIAMgAyADIAMgAwADAAMAAwADAAMAAvAC8ALQAt
AC0ALQArACsAKwArACkAKQApACkAKQApACkAKQAnACcAJwAnACUAJQAlACQAJAAkACQA
JAAiACQAIwAiACEAIAAeAB4AHgAeAB4AHgAeAB4AHQAdAB8AIAAfACAAIAAgAB4AHwAg
ACAAHgAdAB0AHQAdAB0AHQAcABoAGQAWABQAEQAPAAsACQAGAAUABQAFAAUAAwACAAEA
AQACAAIAAgABAAEAAQABAAIABAAFAAYABAAEAAQABQAEAAQABAAEAAQAAwADAAMAAQAB
AAEAAQACAAIAAwADAAEAAgACAAIAAAABAAEAAQADAAQABQAIAAkACAAHAAkACAADAPv/
7//e/8j/rf+U/33/ZP9N/z7/Nv85/z//Q/9O/2j/g/+V/53/pP+s/7T/vf/F/8v/0f/V
/9r/4P/o/+//8v/1//T/9f/1//b/9//2//b/9v/4//b/9v/2//b/9//3//f/9//3//f/
+P/5//j/9//2//b/+P/4//j/9//3//f/9//3//f/+P/4//j/+v/6//r/+v/5//n/+P/2
//f/9//4//j/9v/2//b/9v/0//X/9f/1//P/8//z//P/8f/x//H/8f/x//H/8P/v//H/
8P/v/+//7//u/+3/7P/u/+z/6//q/+f/5//n/+f/5//m/+b/5f/k/+T/4//i/+L/4f/h
/+H/4//j/+P/5P/i/+L/5P/l/+b/5//o/+j/5//n/+j/6P/q/+r/6v/q/+v/6//r/+v/
6//r/+v/7P/s/+z/7P/s/+z/7P/s/+z/6v/q/+r/6v/q/+r/6v/q/+r/6v/q/+r/6v/q
/+r/6v/s/+z/7P/s/+z/7P/s/+z/7f/t/+3/7f/s/+v/6v/p/+v/6//r/+v/6//r/+v/
6//r/+v/6//r/+v/7P/s/+z/7P/s/+z/7P/q/+r/6v/q/+r/6v/q/+r/6v/q/+r/6v/s
/+z/7P/s/+r/6v/q/+r/7P/s/+v/6//p/+n/6f/p/+n/6f/p/+n/6f/p/+n/6f/p/+n/
6f/p/+n/6f/p/+n/6f/p/+n/6P/m/+b/5v/m/+j/6P/o/+b/5v/m/+b/5v/m/+b/5v/m
/+b/5v/m/+b/5v/l/+X/5//o/+v/7P/s/+z/6v/r/+z/7P/s/+v/6//r/+v/6//r/+r/
6f/p/+f/5v/j/+H/3f/b/9j/1//X/9f/2f/X/9b/1f/T/9T/1P/U/9X/1f/V/9X/1v/Y
/9n/2v/a/9r/2v/b/9r/2v/a/9r/2v/Z/9n/2f/Z/9n/2f/Z/9z/3P/d/93/2//c/9z/
3P/e/9//3//f/9//4P/h/+L/4//k/+X/5f/k/+H/1//J/7r/pP+L/3T/X/9E/y3/HP8U
/xP/Ff8b/yr/Qv9d/3H/ef+A/4r/kv+b/6X/rf+x/7X/vP/E/87/0//W/9f/2v/d/93/
3v/f/97/3v/e/+D/4P/g/+D/4P/j/+P/4//j/+H/4f/i/+P/5f/l/+X/5v/m/+b/5v/l
/+P/4//j/+P/4//k/+T/5P/i/+L/4v/i/+L/4//j/+L/4//j/+T/5P/k/+T/5P/k/+b/
5//n/+f/5//n/+f/5//l/+X/5f/l/+X/5f/k/+P/4//i/+H/4f/j/+L/4f/g/+D/3v/d
/9z/3P/d/97/3//f/97/3v/d/9z/3P/b/9r/3P/b/9v/2//b/9v/2//c/9z/3P/e/9//
4P/h/+L/4v/j/+P/5P/k/+b/5v/m/+b/5f/l/+X/5f/l/+X/5f/m/+j/6P/o/+j/6P/o
/+j/6P/m/+b/5v/m/+f/6P/p/+r/6v/q/+r/6v/q/+r/6v/q/+r/6v/q/+r/7P/s/+z/
7P/r/+v/6//r/+z/7f/u/+//7//v/+//7//v/+//7//v//H/8f/x//H/8//0//T/9P/y
//L/8v/y//T/9P/0//T/9v/2//b/9v/2//b/9v/2//b/9v/2//b/9v/2//b/9v/2//b/
9f/1//X/9f/1//X/9//3//f/9//5//n/+f/5//n/+f/5//n/+//7//v/+//5//n/+f/4
//r/+v/6//r/+v/6//r/+v/8//z//v/+//7//v/+//7//v/+/wAAAAAAAAAAAQABAAMA
BAADAAQABAAEAAYABwAIAAgACAAHAAcABwAJAAkACQAIAAkACQAHAAYAAQD///v/+f/6
//n/+f/5//n/9//2//X/9f/2//b/9v/4//n/+v/7//z//v///wAAAgACAAIAAwACAAIA
AgACAAIAAQABAAEAAwADAAMAAwAGAAYABwAHAAcACAAIAAgACAAJAAkACQALAAwADwAQ
ABEAEgATABMAEgANAAcA/f/u/9z/wf+m/4v/cv9b/0r/Qv9H/1P/W/9q/4b/of+z/73/
xP/M/9L/1//f/+f/7//3//z//v8EAAkADAAPABIAEwATABIAEwASABIAEgAUABYAFgAW
ABYAFwAXABcAFwAXABcAGAAZABkAGQAZABoAGAAYABgAFwAXABcAFwAXABcAGAAYABgA
GAAYABgAGAAYABkAGQAYABkAGQAaABoAGAAYABgAGAAWABcAFwAXABUAFQAVABUAFwAX
ABcAFwAXABcAFgAVABUAFAATABMAFQAUABMAEgATABIAEgASAA8ADwAPAA8AEQAQABAA
DwAQABAADwAOAAwACwALAAsACQAJAAkACgAMAAwADgAPABAAEQASABIAEgATABUAFgAW
ABYAFgAWABkAGQAZABkAGwAbABsAHAAcABwAHAAcAB4AHgAeAB4AHAAcABwAHAAcABwA
HAAcABwAHAAcABwAHAAcABwAHAAdAB4AHwAgACAAIAAgACAAHwAfAB8AHwAfAB8AHwAf
AB8AHwAfAB8AHwAfAB8AHwAfAB8AHwAfAB8AIAAgACAAHgAeAB4AHgAcABwAHAAcAB4A
HgAeAB4AHgAeAB4AHgAeAB4AHgAeAB4AHgAeAB4AIAAgAB8AHwAhACEAIQAhACEAIQAh
ACEAIQAhACEAIQAhACEAIQAhACEAIQAhACEAIwAjACMAIgAiACIAIgAiACIAIgAiACIA
JAAkACQAJAAiACIAIgAiACUAJQAnACgAKQAqACoAKgAqACsALAAsACwAKwArACsAKwAr
ACsAKgApACkAJwAmACUAIwAfAB0AHAAbABsAGwAbABkAGAAXABUAFgAWABYAGQAZABkA
GQAaABwAHQAeAB4AHgAeAB8AIAAgACAAIAAgAB8AHwAfAB8AHwAfAB8AIAAgACEAIQAh
ACIAIgAiACIAIwAjACMAIwAmACcAKAArACwALQAtACwAJwAdABEABADy/9f/vv+l/4z/
df9k/1r/Xf9l/23/ev+S/6//w//P/9b/3v/m/+3/9f/9/wUACwAQABYAHAAjACYAKQAq
AC0ALQAuAC8AMAAwADAAMgAyADIAMgAyADUANQA1ADUANQA1ADYANwA5ADkAOQA6ADoA
OgA6ADkANwA3ADcANwA1ADYANgA2ADQANAA0ADQANAA1ADUANAAzADMANAA0ADIAMgAy
ADIAMgAzADMAMwAyADEAMAAvAC8ALwAvAC8ALwAvAC4ALQAtACwAKwArACsAKgApACgA
KAAmACUAJAAjACMAIwAjACEAIAAgAB8AHgAeAB0AHAAcABsAGwAbABoAGQAYABgAGAAY
ABoAGwAbABsAGwAaABsAGwAcABwAHgAeAB4AHgAdAB0AHQAdAB0AHQAdAB4AHgAeAB4A
HgAcABwAHAAcABoAGgAaABoAGAAYABgAGAAYABgAGAAYABYAFgAWABYAFgAWABYAFgAW
ABYAFgAWABUAFQAVABUAFQAVABUAFQATABMAEwATABMAEwATABMAFQAVABUAFQATABQA
FAAUABIAEgASABIAEgASABIAEgAQABAAEAAQABAAEAAQABAADgAOAA4ADgAQABAAEAAQ
AA4ADgANAA0ADQANAA0ADQANAA0ADQANAAsACwALAAsACwALAAsACwAJAAkACQAJAAkA
CQAJAAgACgAKAAoACgAIAAgACAAIAAgACAAJAAkABwAHAAcACAAGAAYABgAGAAYABgAG
AAYABgAGAAYABgAHAAcACQAKAAkACgAKAAoACgALAAwADAAMAAsACwALAAoACQAIAAYA
BQAFAAMAAgD///3/+f/3//T/8//z//P/9f/z//L/8f/x//L/8v/y//P/8//z//P/8v/0
//X/9v/2//b/9v/3//j/+P/4//j/9v/1//X/9f/3//f/9//3//j/+P/5//n/9//4//j/
+P/4//n/+f/5//v/+v/7//z////+//3//f/6/+//4//V/8D/qP+P/3j/Xf9G/zX/LP8s
/y//Nf9B/1j/dP+J/5H/l/+i/6r/sv+9/8X/yf/N/9X/3v/k/+r/7//w//H/9P/1//X/
9v/5//j/+P/4//r/+P/4//j/+P/5//n/+f/5//f/9//4//n/9//3//f/+P/4//j/+P/3
//X/9f/1//X/9f/2//b/9v/0//T/9P/0//L/8//z//L/8//z//T/9P/y//L/8v/y//L/
8//z//P/8f/x//H/8f/z//P/8//z//H/8f/w/+//8f/w/+//7//x//D/7//u//D/7v/t
/+z/7f/t/+3/7f/s/+r/6f/n/+b/5v/l/+T/4v/h/+H/4f/f/9//3//g/97/3v/g/+H/
4v/j/+T/5P/l/+X/5v/m/+b/5v/m/+b/5//n/+f/5//l/+X/5f/m/+f/6P/p/+r/6P/o
/+j/6P/o/+j/6P/o/+b/5v/m/+b/5v/m/+b/5v/o/+j/6P/o/+r/6v/q/+r/6v/q/+r/
6v/r/+v/6//r/+3/7f/t/+3/6//r/+v/6//t/+3/7f/t/+//7//v/+//7f/u/+7/7v/w
//D/8P/w//D/8P/w//D/8P/w//D/8P/w//D/8P/w//D/8P/w//D/8P/w//D/8P/u/+7/
7f/t/+3/7f/t/+3/7f/t/+3/7f/t/+3/7f/t/+//7//v/+//7//v/+//7//v/+//7//u
//D/8P/w//D/8P/w//D/8P/y//L/8//y//L/8v/y//L/8P/w//D/8P/w//D/8P/w//H/
8f/z//T/9//4//j/+P/4//n/+v/6//z/+//7//v/+//7//v/+v/5//n/9//2//P/8f/t
/+v/6v/p/+n/6f/p/+f/5v/l/+f/6P/o/+j/6f/p/+n/6f/q/+z/7f/u//D/8P/w//H/
8P/w//D/8P/x//H/8v/z//P/8//z//P/9P/0//X/9f/3//j/+P/4//j/+f/5//n/+f/6
//v//P///wIAAQABAAIA///5/+//4P/O/7P/mP99/2T/Tf86/zD/M/89/0X/UP9o/4X/
m/+n/7D/tv++/8X/zf/T/9n/4f/m/+r/8P/3//r/+//+//////8AAAEAAgACAAIABAAE
AAQABAAEAAUABQAFAAUAAwADAAQABQADAAMAAwAEAAQABAAEAAMABAAFAAYABwAFAAYA
BgAGAAYABgAGAAYABgAHAAcABgAFAAUABgAGAAYABgAGAAYABgAHAAcABwAJAAkACQAJ
AAcABwAHAAcABwAHAAYABQAHAAYABQAFAAcABgAFAAQABgAEAAMAAgABAAEAAQABAAMA
AgACAAEAAAAAAP///v8AAP////////3//f/9//7//v/+/wAAAQACAAMABAAEAAQABQAH
AAgACgAKAAoACgALAAsACwALAAsACwALAAwADAAMAAwADAAOAA4ADgAOAAwADAAMAAwA
DQAOAA8AEAAQABAAEAAQABAAEAAQABAADgAOAA4ADgAOAA4ADgAOABAAEQASABMAEgAR
ABAADwAPAA8ADwAPAA8ADwAPAA8AEQARABEAEQARABIAEgASABIAEgASABIAEgASABIA
EgASABIAEgASABAAEAAQABAAEgASABIAEgAUABQAFAAUABQAFAATABMAEQARABEAEQAR
ABEAEQARABMAEwATABMAEQARABEAEQATABMAEwATABMAEwATABIAEAAQABAAEAASABIA
FAAUABQAFAAUABQAFAAUABQAFAAUABQAFAAUABQAFQAVABcAGAAZABoAGgAaABoAGwAc
ABwAHgAdAB0AHQAbABsAGwAaABkAGQAXABYAFQATAA8ADQAKAAkACQAJAAsACQAIAAcA
BQAGAAYABgAHAAcABwAHAAgACgALAAwADAAMAAwADQAOAA4ADgAOAA4ADQANAA0ADQAN
AA0ADQAOAA4ADwAPAA8AEAAQABAAEAARABEAEQATABQAFQAWABcAGAAZABkAGAAXABEA
BwD8/+z/1f+8/6P/jP9z/17/UP9L/1H/V/9e/3D/jf+p/7n/wv/I/87/0//b/+P/6//z
//r//v8CAAcADAAPABAAEwATABQAFQAWABYAFgAYABoAGgAaABoAGwAbABsAGwAbABsA
HAAdABsAGwAbABwAHAAcABwAGwAbABsAGwAbAB0AHgAeAB4AHAAcABwAHAAeAB8AHwAe
AB0AHQAeAB4AHgAeAB4AHgAcAB0AHQAdAB0AHQAdAB0AHwAfAB8AHwAfAB8AHgAdAB0A
HAAbABsAGwAaABkAGAAaABgAFwAWABUAFQAVABUAFQAUABQAEwASABIAEQAQABAADwAP
AA8ADQANAA0ADgAOAA4AEAARABAAEQASABIAEQARABIAEgAUABQAFAAUABMAEwATABMA
EwATABMAFAAWABYAFgAWABQAFAAUABQAFAAUABQAFAAUABQAFAAUABQAFAAUABQAFAAU
ABQAFAASABIAEgASABQAFAAUABQAEwATABMAEwATABMAEwATABMAEwATABMAEwATABMA
EwARABEAEQARABQAFgAXABgAGAAYABgAGAAYABgAGAAYABYAFgAWABYAFAAUABQAFAAS
ABIAEgASABIAEgASABIAEgASABEAEQAPAA8ADwAPAA8ADwAPAA8ADwAPAA8ADwANAA0A
DQANAA0ADQANAA0ACwALAAsACgAMAAwADAAMAAoACgAKAAoACgAKAAsACgAKAAoACgAK
AAgACAAIAAgACAAIAAgACAAJAAkACwAMAAsADAAMAAwADAANAA4ADgAOAA0ADQANAAsA
CwALAAoACQAJAAcABgADAAEA/f/7//r/+f/5//n/9//1//T/8//1//b/9v/2//X/9f/1
//X/9v/4//n/+v/6//r/+v/7//r/+v/6//r//P/7//v/+//7//v/+//7//z//P/9//3/
/f/+//7//v/8//3//f/9////AgADAAQABQAGAAUABQACAP3/8f/l/9L/uv+h/4r/cf9Y
/0H/NP8y/zX/O/9D/1b/cP+J/5X/m/+i/67/uP/B/8n/zf/R/9X/3v/m/+z/8f/0//f/
+P/7//v/+v/7//r/+v/6//z//P/8//z//P/7//v/+//7//v/+//8//3/+//7//v//P/6
//r/+v/5//n/+f/5//n/+f/6//r/+v/6//r/+v/6//j/+f/5//j/9//3//j/+P/4//j/
+P/4//f/9//2//X/9f/1//X/9f/1//X/9f/1//X/9f/0//P/9f/0//P/8//z//L/8f/w
//H/8P/w//D/7//v/+//7//t/+z/7P/r/+z/7P/r/+r/6P/n/+f/5//n/+f/5//o/+b/
5v/o/+n/6v/r/+z/7P/s/+3/7//w//H/8P/v/+7/7//v/+//7//v/+//7//w//D/8P/w
//D/8P/w//D/8P/w//D/8P/w/+7/7v/u/+7/7v/u/+7/7v/s/+z/7P/s/+z/7P/s/+z/
7P/s/+z/7P/t/+3/7f/t/+3/7f/t/+3/7f/t/+3/7f/t/+3/7f/t/+v/6//r/+v/7f/u
/+7/7v/w//D/8P/w/+7/7v/u/+7/8P/w//D/8P/w//D/8P/w//D/8P/w//D/8P/w//D/
8P/u/+7/7f/t/+//7//v/+//7f/t/+3/7f/v/+//7//v/+3/7f/t/+3/7f/t/+3/7f/v
/+//7//u/+7/7v/u/+7/7v/u/+7/7v/u/+7/7//v/+3/7f/t/+3/7//v/+//7v/u/+7/
7v/u/+7/7v/u/+7/7v/u/+7/7v/v/+//8f/y//P/9P/0//T/8v/z//T/9P/0//P/8//z
//P/8//z//L/8f/x/+//7v/r/+n/5f/j/+D/3//f/9//3//d/9z/2//d/97/3v/e/93/
3f/d/93/3v/g/+H/4v/i/+L/4v/j/+L/4v/i/+L/4v/h/+H/4f/h/+H/4f/h/+L/4v/j
/+P/4f/i/+L/4v/i/+P/4//j/+X/5v/n/+b/6f/q/+n/6//q/+X/2f/L/7r/pP+L/3L/
W/9C/yv/HP8Y/xv/H/8l/zT/Uv93/5P/n/+m/7T/vv/F/8//1f/Z/9//6P/w//j///8C
AAUABgAHAAcACAALAAwADAAMAA4ADAAMAAwADAANAA0ADQANAA0ADQAOAA8ADQANAA0A
DgAOAA4ADgANAA0ADQANAA0ADQAOAA4ADgAMAAwADAAMAAwADQANAAwADQANAA4ADgAM
AAwADAAMAAwADQANAA0ADQANAA0ADQANAA0ADQANAA0ADQAMAAsACwAKAAkACQAJAAgA
BwAGAAcABgAGAAYABwAHAAcABwAHAAYABgAFAAYABgAFAAQABgAFAAUABQAEAAMAAgAC
AAIAAgAEAAUACAAJAAoACgAJAAkACgAKAAwADAAMAAwADwAPAA8ADwAPAA8ADwAQABAA
EAAQABAAEAAQABAAEAAQABAAEAAQAA4ADgAOAA4ADgAOAA4ADgAQABAAEAAQABAAEAAQ
ABAAEAAQABAAEAARABEAEQARABEAEQARABEAEwATABMAEwATABMAEwATABUAFQAVABUA
EwAUABQAFAAWABYAFgAWABgAGAAYABgAFgAWABYAFgAYABgAGAAYABgAGAAYABgAGAAY
ABgAGAAYABgAFwAXABcAFwAXABcAGAAZABoAGwAbABsAGwAbABkAGQAZABkAGgAbABwA
HQAbABsAGwAaABwAHAAcABwAHAAcABwAHAAcABwAHQAdAB8AHwAeABwAHAAcABwAHAAc
ABwAHAAcABwAHAAcAB8AHwAhACIAJQAmACYAJgAlACUAJQAkACUAJQAmACcAJwAnACcA
JgAnACcAJQAkACEAHwAbABkAFgAVABUAFQAXABUAFAATABMAFAAUABQAFQAVABUAFQAY
ABoAGwAcAB4AHgAeAB8AHwAeAB0AHAAeAB0AHQAdAB0AHQAdAB0AHgAeAB8AHwAhACIA
IgAiACQAJQAlACUAJwAmACkAKgArAC4ALwAtAC4AKwAnAB0AFAAGAO//1P+5/6D/h/90
/2j/Y/9r/3X/fv+Q/6v/w//V/+D/5v/q//H/9//9/wMADQAWABoAGgAhACYAKQAqACsA
LQAsAC0AMAAwADAAMgAyADIAMgAyADUANQA1ADUANQA1ADYANwA1ADUANQA2ADQANAA0
ADMAMwAzADMAMwAzADQANAA0ADYANgA2ADYANAA1ADUANAA1ADUANgA2ADgAOAA4ADgA
NgA3ADcANwA1ADUANQA1ADMAMwAzADMANQA1ADQAMwA1ADQAMwAzADUANAAzADIANAAy
ADEAMAAvAC8ALwAvAC8ALgAuAC0ALgAuAC0ALAAsACsAKwArACsAKwArACwAKgAqACwA
LQAuAC8AMAAwADEAMQAyADIANgA2ADYANgA5ADkAOQA5ADkAOQA5ADoAOAA4ADgAOAA6
ADoAOgA6ADoAOgA6ADoAOgA6ADoAOgA6ADoAOgA6ADoAOgA6ADoAOgA6ADoAOgA6ADoA
OgA6ADsAOwA7ADsAOwA7ADsAOwA9AD0APQA9AD0APQA9AD0APQA9AD0APQA9AD4APgA+
AD4APgA+AD4APgA+AD4APgA8ADwAPAA8AD4APgA+AD4APgA+AD4APgA+AD4APgA+AEAA
QAA/AD8APwA/AD8APwA/AD8APwA/AD0APQA9AD0APQA9AD0APQA/AD8APwA/AD0APQA9
ADwAPAA8ADwAPAA+AD4APgA+ADwAPAA9AD0APQA9AD0APQA9AD0APQA9ADsAPAA8ADwA
PwA/AEEAQQBBAEEAQgBDAEQARABEAEQAQgBCAEIAQgBBAEEAQQBAAEEAPwA+ADwANwA1
ADIAMQAyADEAMAAwAC0AKwApACkAKQArACsAKwAsACwALAAsACwALgAuAC4ALgAuAC4A
LgAuAA==
         </WaveFormData>
      </LeadData>
      <LeadData>
         <LeadByteCountTotal>10000</LeadByteCountTotal>
         <LeadTimeOffset>0</LeadTimeOffset>
         <LeadSampleCountTotal>5000</LeadSampleCountTotal>
         <LeadAmplitudeUnitsPerBit>4.88</LeadAmplitudeUnitsPerBit>
         <LeadAmplitudeUnits>��V</LeadAmplitudeUnits>
         <LeadHighLimit>2147483647</LeadHighLimit>
         <LeadLowLimit>268435456</LeadLowLimit>
         <LeadID>V2</LeadID>
         <LeadOffsetFirstSample>0</LeadOffsetFirstSample>
         <FirstSampleBaseline>0</FirstSampleBaseline>
         <LeadSampleSize>2</LeadSampleSize>
         <LeadOff>FALSE</LeadOff>
         <BaselineSway>FALSE</BaselineSway>
         <ExcessiveACNoise>FALSE</ExcessiveACNoise>
         <MuscleNoise>FALSE</MuscleNoise>
         <LeadDataCRC32>149742654</LeadDataCRC32>
         <WaveFormData>
FgAWABYAFgAUABQAFAAUABIAEgASABIAEAAQABAAEAAOAA4ADgAOAA4ADgAOAA4ADAAM
AAwADAAKAAoACgAKAAoACgAKAAoACAAIAAgACAAIAAgACAAIAAYABgAGAAYABAAEAAQA
BAAEAAQABAAEAAIAAgACAAIABAAEAAUABQAEAAUABQAGAAYACAAIAAgACwALAAsACwAL
AAwADQANAAsACwAKAAkACgAIAAcABgADAAMAAgABAAAA///+//7//f/9//z//P/8//z/
+v/6//r/+v/5//n/+f/4//f/9//6//r/+v/6//f/9v/2//f/+f/5//n/+f/5//r/+v/6
//r/+v/6//r/+//7//v//P/9//3//f8AAAQACQAOABkAJwA5AEkAVQBcAFgAVwBjAGwA
ZABOADUAGQD3/8v/nf94/1n/Mv8O/wb/Hf85/07/Zf94/43/of+4/83/2f/h/+n/7//x
//T/9v/1//j/+v/7//3//////wAAAQADAAQABwAIAAkACQAJAAoACgALAAsACwAMAAwA
DAAMAAwADAALAAsACwAMAA4ADgAPAA8ADgAOAA8ADwAQABAAEQARABMAFAAVABYAFQAV
ABYAFwAYABkAGgAbABwAHQAeAB8AIQAiACQAJQAoACoAKwAuAC4AMAAyADQANgA4ADoA
PAA8AD0APgA/AEAAQQBCAEIAQgBCAEMAQwA/AD4APQA8ADkAOAA3ADYANQAzADEALgAt
ACoAKQAlACUAIgAgAB0AGQAWABUAEgASABAADwANAAsACwAIAAgABgAFAAQAAwADAAIA
AQABAAEAAAAAAAAA/////////////////////////v/+//7//v/+//7//v/+//7//v/9
//3//f/9//3//f/9//7//v/+//3//f/9//z//P/9//7/AAD/////////////AAAAAAAA
AAAAAAAAAAAAAAAAAAAAAAAAAAAAAAAAAAAAAAAAAAAAAP////8BAAEAAQABAAEAAQAB
AAEAAQABAAEAAQABAAEAAAAAAAIAAQABAAEAAQABAAAAAAAAAP///////wEAAQABAAEA
//////////8BAAEAAQABAP///////////v/+//7//v/+//7//v/+//7//v/+////AAD+
//7//v/+//7//v/+//7//v/+//7//v/+//7//////wAAAQABAAIAAgAEAAQABAADAAMA
AwADAAMABAAFAAUABQAFAAQAAwAAAP7//f/8//v/+//6//n/9v/1//T/9P/z//P/8v/y
//D/8P/u/+7/7P/s/+v/6//r/+r/6f/p/+j/6P/o/+j/6f/o/+j/6f/o/+f/5v/l/+P/
5P/k/+T/5v/m/+b/5v/n/+f/5//o/+n/6f/r/+z/8P/z//b//f8HABUAJwA3AEIARAA5
AC8AMgAyACIABQDp/83/qf9//17/Qf8e//b+6v79/hn/MP9F/1b/Z/99/5T/q/+//8v/
0//b/9//4P/i/+P/5v/o/+n/6//t/+3/7v/v//H/8v/x//L/8//z//P/9P/0//X/9f/1
//b/9v/2//b/9v/2//f/9//3//j/9v/2//f/9//4//j/+f/5//r/+v/7//v/+//8//3/
/v8BAAEAAgADAAQABQAGAAcACAAJAAoACwANAA4AEAARABIAFAAVABgAGgAcAB4AIAAh
ACIAIwAkACYAJwAoACkAKgArACwALAAqACoAKwArACkAKAAnACYAIwAiACEAIAAfAB0A
GwAYABMAEAAPAAsACQAGAAQAAQABAP7//f/6//b/9P/z//H/8f/x/+7/7v/u/+3/7P/r
/+3/7P/r/+v/6//q/+r/6v/n/+f/5//n/+f/5//n/+f/5f/k/+T/5P/i/+L/4v/i/+L/
4v/i/+H/4//j/+P/4//l/+X/5v/m/+T/4//j/+P/5v/m/+f/6P/m/+X/5f/l/+P/4//k
/+T/5P/k/+T/5P/k/+T/5P/k/+T/5P/k/+T/4v/i/+L/4v/i/+L/4f/h/+P/4//j/+P/
4//j/+P/4//i/+H/4P/f/+H/4f/g/+D/3v/d/93/3f/f/9//3v/e/97/3f/d/93/2//b
/9v/2//d/93/3f/d/9z/2//a/9n/1//X/9f/2f/a/9n/2P/X/9b/1//Y/9n/2v/c/9z/
3P/c/9z/3P/d/93/4P/h/+H/4v/i/+T/5P/k/+X/5f/l/+X/5f/m/+f/5//l/+X/5P/j
/+T/4v/h/+D/3//f/97/3f/e/93/3P/c/9v/2//a/9r/3P/c/9r/2v/a/9r/2f/Z/9n/
2P/X/9f/2P/Y/9j/2P/X/9b/1v/X/9X/1f/V/9X/1//Y/9j/2P/W/9b/1v/W/9n/2f/Z
/9r/2//d/93/3v/e/+H/5v/r//P//f8LAB0ALAA4ADcAKQAkACoAKgAZAP3/4//H/6H/
eP9X/0D/IP/8/vH+Af8a/zH/RP9V/2X/eP+R/6n/u//H/8//0//Y/9r/2//e/+D/4f/j
/+X/5f/m/+f/6f/q/+n/6v/r/+v/7f/u/+7/7//v/+//8P/w//L/8v/y//L/8//z//P/
9P/0//T/9f/1//b/9v/3//f/+P/4//n/+f/9//7///8AAAEAAQACAAMABQAHAAkACwAO
AA8AEAARABEAEgAUABUAGAAaABsAHgAeACAAIgAkACgAKgAsAC4AMAAxADIAMwAyADMA
NAA0ADYANgA3ADcANwA2ADUANAAzADIAMQAwAC0AKwApACYAIQAeAB0AGQAZABYAFAAR
AA0ACgAJAAYABgAEAAMAAQD//////P/8//r/+f/4//f/+f/4//f/9//1//T/9P/0//X/
9f/1//X/9f/1//X/9f/z//L/8v/y//T/9P/0//T/9P/0//T/8//z//P/8//z//P/8//0
//T/9P/z//P/8//2//b/9//4//b/9f/1//X/9//3//j/+P/4//j/+P/4//j/+P/4//j/
+P/4//j/+P/4//j/+P/4//j/+P/3//f/9//3//f/9//3//f/9//3//f/9//3//f/9f/1
//T/9P/2//X/9f/1//X/9f/0//T/9P/z//P/8//z//P/8//z//H/8f/x//H/7//v/+//
7//v//D/7v/u/+7/7v/u/+7/7v/u/+7/7v/u/+7/7v/u/+//7//y//P/8//0//T/9v/2
//b/9//3//f/9//3//j/+f/5//f/9//2//X/9v/0//P/8v/x//H/8P/v/+7/7f/s/+z/
7f/t/+z/7P/s/+z/6v/q/+r/6v/p/+n/6f/o/+f/5//o/+j/6P/o/+X/5P/k/+X/5f/l
/+X/5f/l/+b/5v/m/+b/5v/m/+b/5v/l/+T/5P/n/+f/5//q/+z/7//0//v/BwAZACkA
OQBEAEQAPQA/AEwATgA+ACcADQDv/8n/m/90/1P/MP8I//T+//4b/zT/R/9a/23/f/+W
/6//v//L/9P/2f/d/+D/4v/j/+T/5v/n/+n/6//r/+z/7f/v//D/7//w//H/8f/z//T/
9P/1//P/8//0//T/9v/2//b/9v/3//f/9//4//j/+P/5//n//P/8//3//f/8//z//f/9
////AAABAAIAAQABAAIAAwAEAAUABgAHAAoACwAMAA0ADQAOABAAEQAWABgAGQAcACQA
KgAwADYAOwA+AEEARABHAEkASwBNAE4ATwBQAFAAUQBSAFQAVQBTAFIAUQBQAE8ATgBN
AEwARwBFAEMAQAA9ADoAOQA1ADMAMAAuACsAJwAkACMAIAAeABwAGwAZABkAGQAWABYA
FAATABIAEQARABAADwAPAA0ADAAMAAwACwALAAsACwALAAsACwALAAsACgAKAAoACgAK
AAoACgAKAAoACgAJAAkACQAJAAkACQAJAAoACgAIAAcABwAHAAgACAAJAAoACgAJAAkA
CQAHAAcACAAIAAoACgAKAAoACgAKAAoACgAKAAoACgAKAAoACgAKAAoACgAKAAkACQAJ
AAkACQAJAAcABwAHAAcABwAHAAcABwAFAAUABAAEAAYABQAFAAUAAwADAAIAAgACAAEA
AQABAAEAAQABAAEA/////////////////////////f/9/////v/8//z//P/8//z//P/8
//z/+v/6//r/+v/6//r/+//7//r/+//7//z//P/+//7//v8BAAEAAQABAP//AAABAAEA
AwADAAIAAQAAAP7//f/8//v/+//6//n/+v/5//j/+P/5//n/+P/4//j/+P/2//b/9v/2
//X/9f/1//T/8//z//b/9v/2//b/9P/y//H/8f/x//H/8f/x//H/8v/y//L/8v/y//L/
8v/z//P/8//0//X/9f/1//b/+P/9/wIACwAXACcANwBHAFQAVABNAFEAYABgAFAAOQAf
AP//1/+p/37/Xf88/xb//v4J/yX/Pv9V/2r/ff+T/6r/wf/P/9n/4//p/+3/7v/w//H/
9P/4//r//f8AAAEAAwAFAAgACgALAAwADQANAA8AEAAQABEAEQARABIAEgAXABgAGQAa
ABsAGwAbABwAHgAeAB8AHwAiACIAIwAjACIAIgAjACMAJQAmACcAKAApACkAKgArAC4A
LwAwADEAMgAzADQANQA6ADwAPwBBAEQARgBHAEoATABOAFAAUgBUAFYAWABaAFwAXQBe
AF8AYABhAGIAYgBiAGIAYwBjAF8AXgBdAFwAWwBaAFkAWABVAFMAUQBOAE0ASgBJAEUA
QQA+ADwAOQA1ADIAMQAuACwAKgApACcAJAAjAB8AHgAcABsAGgAZABkAGAAXABcAFwAW
ABYAFgATABMAEwATABUAFQAVABUAEwASABIAEgASABIAEgASABAAEAAQAA8ADwAPAA8A
DwAPAA8AEAAQAA4ADQANAA0ADAAMAA0ADgAMAAsACwALAAsACwAMAAwADAAMAAwADAAK
AAoACgAKAAgACAAIAAgACAAIAAgACAAIAAgABwAHAAUABQAFAAUABQAFAAUABQADAAMA
AwADAAEAAQAAAAAAAgABAAEAAQABAAEAAAAAAAAA///////////////////+//3//P/7
//v/+//7//v/+f/5//n/+f/4//r/+v/6//r/+v/4//j/+P/4//j/+P/4//j/9v/2//f/
9//2//f/9//4//r//P/8//z/+//7//v/+//9//7///////3//f/8//v/+v/4//f/9v/1
//X/9P/z//L/8f/w//D/8f/x//D/8P/y//L/8P/w/+7/7v/t/+3/7f/s/+v/6//s/+z/
7P/s/+n/6P/o/+n/6f/p/+n/6f/p/+r/6v/q/+r/6v/q/+r/6f/p/+n/6v/r/+v/6//u
//D/9f/4////CQAXACkAOQBGAEYAOwAzADYANgAkAAkA7f/T/6//hf9k/0n/KP8A//L+
Bf8h/zT/R/9c/23/f/+W/6//w//P/9f/2//f/+L/5P/l/+b/6P/n/+n/6//r/+z/7f/v
//D/8f/y//P/8//z//T/9P/1//X/9f/2//b/+v/6//r/+v/9//3//f/+//7//v//////
AgACAAMAAwAGAAYABwAHAAcACAAJAAoADQANAA4ADwAQABEAEgATABQAFQAWABcAGQAa
ABwAHQAgACIAIwAmACYAKAAqACwALgAwADIANAA3ADkAOwA9AD4APwBAAEAAQABAAEEA
QQA/AD4APQA8ADkAOAA3ADYAMwAxAC8ALAApACYAJQAhAB8AHAAaABcAFwAUABMAEAAO
AAwACwAJAAcABwAEAAQABAADAAIAAQADAAIAAQABAAEAAAAAAAAA/f/9//3//f/9//3/
/f/9//3//P/8//z//P/8//z//P/8//z//P/7//v/+//7//v/+//7//z//P/+//3//f/9
//z//P/9//7//v/9//3//f/9//3//v/+//z//P/8//z//P/8//z//P/8//z//P/8//z/
/P/8//z//P/8//v/+//7//v/+//7//v/+//7//v/+//7//v/+//7//v/+v/6//j/9//3
//f/+f/5//j/+P/4//f/9//3//f/9//3//f/9//3//f/9//3//X/9f/0//b/9v/2//b/
9v/2//b/9v/0//T/9P/0//b/9v/3//f/+P/5//n/+v/6//z//P/8//3//f/9//3//f/+
/////////////v/9//z/+v/5//j/+f/5//j/9//2//X/9P/0//T/8//x//D/8f/y//H/
8v/y//L/8f/x//H/8P/v/+//8P/w//D/8P/v/+7/7v/v//H/8f/x//H/8f/y//L/8v/y
//L/8v/y//X/9f/1//b/9f/3//f/+P/8/wEABgALABUAIwAzAEEATgBQAEkARwBQAFYA
SAAvABMA9//T/6n/hP9n/0b/HP8G/xH/K/9E/1n/bP99/4//qP+//9P/3//n/+3/8f/0
//b/9//6//z//f///wEAAQACAAMABQAGAAcACAAJAAkACwAMAAwADQANAA0ADgAOAA4A
DgAOAA4ADwAPAA8AEAASABIAEwATABQAFAAVABUAGAAYABkAGQAZABoAGwAcAB0AHQAe
AB8AIAAhACIAIwAiACMAJAAlACUAJgAoACkAKgAsAC0AMAAvADAAMQAyADIANAA2ADgA
OAA5ADoAOwA6ADsAPAA8ADoAOgA7ADsANwA2ADUANAAzADIAMQAwACsAKQAnACQAIQAe
AB0AGQAXABQAEgAPAA0ACgAJAAYABAACAAEA///7//v/+P/4//j/9//2//X/9f/0//P/
8//x//D/8P/w/+//7//v/+//7f/t/+3/7f/v/+7/7v/u/+z/7P/s/+z/7P/s/+z/6//r
/+v/6//r/+v/6//s/+z/7v/t/+3/7f/s/+z/7f/u/+7/7f/t/+3/7//v//D/8P/u/+7/
7v/u//D/8P/w//D/8P/w//D/8P/w//D/8P/w//L/8v/x//H/8f/x//H/8f/x//H/8f/x
/+//7//v/+//7//v/+7/7v/u/+3/7f/t/+v/6//q/+r/6//r/+z/7f/t/+3/7f/t/+//
8f/z//X/+v/9/wAAAwAEAAUABgAHAAcACAAJAAoACgAKAAoACgAKAAoACgAKAAoACgAK
AAoACgAKAAoACgAMAAwADQANAA4ADwAPABAAEAASABIAEgATABMAEwATABMAFAAVABUA
FQAVABQAEwASABAADwAOAAsACwAKAAkACgAJAAgACAAJAAkACAAIAAgACAAGAAYABgAG
AAUABQAFAAQAAwADAAUABgAHAAgACAAIAAkACwANAA8AEQATABMAFAAUABQAFgAWABYA
FgAXABcAFwAYABsAGwAbAB4AJAAnAC4AOQBJAFsAawB3AHoAdAB5AIcAigB8AGgATQAt
AAcA2/+x/5D/bf9G/y7/Nv9R/2v/gP+V/6r/vf/T/+r/+f8FAA0AEwAXABsAHAAeACEA
IgAkACMAJQAnACcAKgArAC0ALgAyADQANgA3ADUANgA2ADcANwA3ADgAOAA4ADgAOAA4
ADcANwA3ADgAOAA4ADkAOQA4ADgAOQA5ADoAOgA7ADsAOwA8AD0APgA/AD8AQABBAEIA
QwBEAEUARgBHAEgASQBNAE4AUABRAFIAVABVAFgAWABaAFwAXgBiAGQAZgBoAGgAaQBq
AGsAbABtAG4AbgBuAG4AbwBvAG0AbABrAGoAaQBoAGcAZgBhAF8AXQBaAFkAVgBVAFEA
TwBMAEoARwBFAEIAQQA+ADwAOgA5ADcANQA1ADIAMgAyADEAMAAvAC8ALgAtAC0ALwAu
AC4ALgAvAC8ALwAvAC8ALwAvAC8AMQAwADAAMAAwADAAMAAwAC4ALgAuAC0ALwAvAC8A
LwAvAC8AMAAwADIAMQAxADEAMAAwADEAMgA0ADMAMwAzADUANQA2ADYANAA0ADQANAA1
ADYANwA4ADgAOAA4ADgAOAA4ADgAOAA4ADgANwA3ADcANwA3ADcANwA3ADcANwA1ADUA
NQA1ADUANQA0ADQAMgAxADEAMQAvAC8ALgAuADAALwAvAC8ALwAvAC8ALwAtAC0ALQAt
ACsAKwArACsAKQApACkAKQAsACoAKgAqACkAKAAnACYAJAAkACQAJAAkACQAJAAkACQA
JAAlACUAJgAnACcAKAAmACgAKAAoACsAKwArACsAKwAsAC0ALQArACsAKgApACgAJgAl
ACQAIwAjACIAIQAeAB0AHAAcAB0AHQAcABwAHAAcABoAGgAaABoAGQAZABkAGAAXABcA
FgAWABYAFgAXABYAFgAXABUAFQAVABUAFQAWABYAFgAYABgAGAAYABcAFwAXABgAGQAb
AB0AHgAgACMAJgAtADUAQwBVAGcAdAB2AG0AYwBoAGwAYABFACsADwDt/8H/nP9//17/
OP8i/y3/Sf9g/3X/iP+Z/6v/wv/b/+///f8FAAkACwAMAAwADQAOABAAEwAVABcAFwAW
ABcAGQAaABkAGgAbABsAHQAeAB4AHwAdAB0AHgAeAB4AHgAeAB4AHQAdAB0AHgAeAB4A
HwAfACAAIAAhACEAIgAiACMAIwAjACQAJQAmACcAJwAoACkAKgArACwALQAuAC8AMAAx
ADEAMgA0ADUAOAA6ADsAPgA+AEAAQgBEAEQARgBIAEoATABNAE4ATwBQAFEAUgBSAFQA
VABVAFUAUQBQAE8ATgBLAEoASQBIAEUAQwBBAD4AOQA2ADUAMQAvACwAKgAnACUAIgAh
AB4AGgAYABcAFQATABMAEAAQAA4ADQAMAAsACQAIAAcABwAHAAYABgAGAAMAAwADAAMA
AwADAAMAAwADAAIAAgACAAIAAgACAAIAAgACAAIAAQD///////////////8AAAAAAAD/
//////8AAAAAAQACAAAA////////AQABAAIAAgAAAAAAAAAAAAAAAAAAAAAAAgACAAIA
AgAAAAAAAAAAAP7//v/9//3////////////9//3//f/9//v/+//7//v/+f/5//j/+P/6
//n/+f/5//n/+f/4//j/9v/1//X/9f/1//X/9f/1//X/9f/1//X/8//z//P/8//z//P/
8//z//L/8P/w//D/8P/w//D/8P/w/+7/7v/u/+7/7v/u/+//7//u/+//7//w/+7/8P/w
//D/8//z//P/8//x//L/8//z//P/8//y//H/8v/w/+//7v/r/+v/6v/p/+b/5f/k/+T/
5f/l/+T/5P/k/+T/4v/i/+T/5P/j/+P/4f/g/9//3//g/+D/4P/g/9//3v/e/9//3f/d
/93/3f/d/97/3v/e/97/3v/e/97/3//f/9//4P/h/+H/4//k/+b/6f/u//P/+f8DABMA
JQA0AD4AOQAvADIAOgA2AB8ABQDr/8v/pf98/13/QP8e//z+9f4J/yL/Of9M/13/cf+G
/5//tf/F/8//1//b/97/4P/j/+b/6P/p/+v/7f/t/+7/7//x//L/8//0//X/9f/1//b/
9v/3//n/+f/6//r/+v/6//r/+v/7//v/+//8//7//v//////AAAAAAEAAQACAAIAAwAD
AAUABgAHAAgACQAJAAoACwAMAA0ADgAPABIAEwAUABUAFwAYABoAGwAeACAAIQAkACYA
KAAqACwAMAAyADQANgA4ADkAOgA7ADwAPQA+AD4AQABAAEEAQQBCAEIAQgBCAEMAQgBB
AEAAPwA9ADsAOAA3ADQAMwAvAC0AKgAoACUAIwAgAB8AHAAaABgAFwAVABMAEwAQABAA
DgANAAwACwANAAwACwALAAsACgAKAAoACQAJAAkACQAJAAkACQAJAAcABgAGAAYABgAG
AAYABgAGAAYABgAFAAUABQAFAAUABQAFAAYABgAGAAUABQAFAAYABgAHAAgACAAHAAcA
BwAIAAkACwAMAAwADAAMAAwADgAOAA4ADgAMAAwADAAMAAwADAAMAAwADAAMAAsACwAL
AAsACwALAAsACwALAAsACwALAAsACwANAA0ADAAMAAwACwALAAsACwALAAoACgAKAAkA
CQAJAAcABwAHAAcABQAFAAUABQADAAMAAwADAAEAAQABAAEAAgAEAAQABAACAAIAAgAC
AAIAAgACAAIAAgACAAIAAgACAAIAAwADAAIAAwADAAQABAAGAAYABgAHAAcABwAHAAkA
CgALAAsACQAJAAgABwAGAAQAAwACAAEAAQAAAP///v/9//z//P/9//3//P/8//z//P/6
//r//P/8//v/+//9//z/+//7//z//P/8//z/+//6//r/+//7//v/+//7//v//P/8//z/
/v/+//7//v/9//3//f/+////AQADAAQABgALABAAGQAnADkASwBbAGQAYABdAGkAdABs
AFgAQQAlAAMA2f+r/4b/Zf88/xj/EP8l/0H/WP9v/4L/lf+p/8D/0//h/+n/8f/3//v/
/P/+/wEAAgAEAAMABQAHAAcACAAJAAsADAALAAwADQANAA8AEAAQABEAEwATABQAFAAY
ABgAGAAYABsAGwAbABwAHAAcAB0AHQAeAB4AHwAfACAAIAAhACEAIQAiACMAJAAlACUA
JgAnACgAKQAqACsALgAvADAAMQAxADIANAA1ADgAOgA7AD4APgBAAEIARABGAEgASgBM
AE4ATwBQAFEAUgBTAFQAVABUAFQAVQBVAFUAVABTAFIATwBOAE0ATABJAEcARQBCAD8A
PAA7ADcAMwAwAC4AKwApACYAJQAiACAAHgAdABsAGQAZABYAFgAUABMAEgARAA8ADgAN
AA0ADQAMAAwADAALAAsACwALAAsACwALAAsACwAKAAoACgAKAAoACgAKAAoACgAKAAkA
CQAJAAkACQALAAsADAAMAAwACwALAAsADAAMAA0ADgAQAA8ADwAPAA0ADQAOAA4AEAAQ
ABAAEAAQABAAEAAQABAAEAAQABAAEAAQABAAEAAOAA4ADQANAA8ADwAPAA8ADQANAA0A
DQAPAA8ADwAPAA8ADwAOAA4ADgANAA0ADQANAA0ADAAMAAwACwALAAsACwALAAsACwAN
AA0ADQANAAsACwALAAsACwALAAsACwAMAAwADAAMAAwADAAMAAwADAAMAAwADAALAAoA
CQAIAAgACAAIAAgACAAIAAgACAAKAAoACwALAAwADQANAA4ADgAQABAAEAASABMAFAAV
ABUAFgAXABcAFwAXABYAFQAUABIAEQAQAA8ADwAOAA0ADgANAAwADAALAAsACgAKAAoA
CgAIAAgACAAIAAcABwAJAAgABwAHAAgACAAIAAgACQAIAAgACQAJAAkACQAJAAkACgAK
AAoACAAIAAgACAAHAAcABwAIAAkACQAJAAoADgAVABgAIQAvAD8AUQBhAGoAZgBfAGcA
cgBuAFwAQwAnAAUA2/+t/4b/af9E/x7/FP8p/0X/XP9z/4j/m/+v/8b/3f/r//X//f//
//v/+v/8//3/AAACAAEAAwAFAAUABQAFAAYABgAFAAYABwAHAAcACAAIAAkABwAHAAgA
CAAKAAoACgAKAAsACwALAAwADgAOAA8ADwAOAA4ADwAPAA4ADgAPAA8AEAAQABAAEAAR
ABEAEgATABQAFQAWABcAGAAZABoAGwAfACAAIgAjACQAJgAnACoALAAuADAAMgA2ADgA
OgA8AD4APwBAAEEAQgBDAEQARABEAEQARQBFAEMAQgBBAEAAPwA+AD0APAA7ADkANwA0
ADEALgAtACkAJwAkACIAHwAdABoAGQAWABQAEgARAA8ACwALAAgACAAGAAUABAADAAMA
AgABAAEAAQAAAAAAAAD////////////////////////+//7//v/+//7//v/+//7//v/+
//3//f/9//3//f//////AAAAAAAA/////////v/+////AAAAAP///////wEAAQACAAIA
AgACAAIAAgACAAIAAgACAAIAAgACAAIAAgACAAIAAgAEAAQAAwADAAUABQAFAAUABwAH
AAcABwAHAAcABwAHAAcABwAGAAYABwAHAAgACQAJAAkACAAIAAgABwAHAAcACAAJAAoA
CwALAAsACwALAAsACwALAAsACwALAAsACwAKAAoACgAKAAoACgAKAAgACAAIAAgACAAI
AAgACAAIAAgACAAIAAgACAAJAAkADAANAA0ADgAMAA4ADgAOABEAEQARABEAEQASABMA
EwATABMAEgARABAADgANAAwACwALAAoACQAIAAcABgAGAAcABwAGAAYABAAEAAIAAgAE
AAQAAwADAAUABAADAAMABAAEAAQABAADAAIAAgADAAEAAQABAAEAAQACAAIAAgACAAIA
AgACAAMAAwADAAQABQAFAAcACAAIAA0AEgAVAB0AKQA3AEkAWgBkAGEAVQBOAFQAUgBB
ACMABwDn/8H/mP97/2L/PP8c/xX/Lf9I/1v/bv9//5H/pv+//9X/5f/x//n///8CAAIA
AwAGAAgACQALAA0ADQAOAA8AEQASABUAFgAXABcAFwAYABgAGQAZABkAGgAaABoAGgAa
ABoAGwAbABsAHAAeAB4AHwAfAB4AHgAfAB8AIAAgACEAIQAjACQAJQAmACkAKQAqACsA
KgArACwALQAuAC8AMAAxADEAMgA0ADUANgA4ADkAPAA+AEAAQgBEAEYASABKAEwATABN
AE4ATwBQAFEAUgBSAFIAUgBTAFMAUwBSAFEAUABNAEwASwBKAEkARwBFAEIAPwA8ADsA
NwA3ADQAMgAvACsAKAAnACQAIgAgAB8AHQAZABkAFgAWABQAEwASABEAEQAQAA8ADwAP
AA4ADgAOAA8ADwAPAA8ADwAPAA8ADwAPAA4ADgAOAA4ADgAOAA4AEAAQABAADwAPAA8A
DwAPAA8ADwAQABAAEAAPAA8ADwAQABAAEQASABAADwAPAA8AEQARABIAEgAUABQAFAAU
ABIAEgASABIAEgASABIAEgASABIAEgASABIAEgARABEAEQARABEAEQARABEAEQARABMA
FQAXABkAGwAbABoAGgAZABcAFgAVABUAFQAUABQAFgAVABUAFQAVABUAFQAVABMAEwAT
ABMAEwATABMAEwAVABUAFQAVABIAEgASABIAFAAUABQAFAASABIAEgATABQAFAAUABQA
FAAVABYAFwAWABUAFAATABUAFQAXABcAGAAYABgAFwAYABgAGAAYABUAEwARABAADQAM
AAsACwAKAAkACQAIAAkACQAJAAkACwAKAAoADAAOAAwADAAMAAwACgAKAAoACgAMAAwA
DAAMAA==
         </WaveFormData>
      </LeadData>
      <LeadData>
         <LeadByteCountTotal>10000</LeadByteCountTotal>
         <LeadTimeOffset>0</LeadTimeOffset>
         <LeadSampleCountTotal>5000</LeadSampleCountTotal>
         <LeadAmplitudeUnitsPerBit>4.88</LeadAmplitudeUnitsPerBit>
         <LeadAmplitudeUnits>��V</LeadAmplitudeUnits>
         <LeadHighLimit>2147483647</LeadHighLimit>
         <LeadLowLimit>268435456</LeadLowLimit>
         <LeadID>V3</LeadID>
         <LeadOffsetFirstSample>0</LeadOffsetFirstSample>
         <FirstSampleBaseline>0</FirstSampleBaseline>
         <LeadSampleSize>2</LeadSampleSize>
         <LeadOff>FALSE</LeadOff>
         <BaselineSway>FALSE</BaselineSway>
         <ExcessiveACNoise>FALSE</ExcessiveACNoise>
         <MuscleNoise>FALSE</MuscleNoise>
         <LeadDataCRC32>3434927856</LeadDataCRC32>
         <WaveFormData>
DAAMAAwADAAKAAoACgAKAAgACAAIAAgACAAIAAgACAAGAAYABgAGAAQABAAEAAQABAAE
AAQABAACAAIAAgACAAIAAgACAAIAAAAAAAAAAAD+//7//v/+//7//v/+//7//P/8//z/
/P/8//z//P/8//z/+//7//v//f/9//7//v8AAAEAAQABAAAAAQACAAIABQAFAAUABgAG
AAYABwAHAAcABwAHAAcABgAFAAQAAwADAAIAAQAAAAAA/v/+//7//P/8//z//P/6//n/
+P/3//f/9//3//b/9v/0//T/9P/1//b/9//4//f/9v/1//X/8//z//P/8//1//X/9f/1
//T/9P/0//T/9//3//f/9//3//X/8//1//j/+/8DAA8AIAA3AFEAbACHAJwAtQDXAPkA
CAECAekAxACYAGUALADv/7X/df8+/yv/PP9T/2b/dv+F/5b/qP+7/83/1v/d/+T/5//p
/+z/7v/w//D/8//y//P/9P/2//X/9v/3//j/+f/5//r/+v/7//v//P/8//7//v//////
/v/+//7///////////8BAAEAAQACAAIAAwADAAMABQAGAAYABwAHAAkACQAKAAsACwAL
AA0ADgAPAA8AEQASABIAEwAUABUAFwAZABkAGwAcAB4AIQAiACMAJAAmACgAKwAtAC8A
MQAwADEAMgAzADYANwA4ADkAOQA5ADkAOQA5ADcANgA2ADUANAAzADEALwAtACsAKQAn
ACUAIwAhACIAIAAfAB4AHAAbABsAGgAZABgAFgAUABIAEQAQAA8ADgANAAwADAALAAsA
CwALAAoACgAKAAgACAAIAAgACAAIAAgACAAIAAgABwAHAAcACQAJAAkACQAHAAcABwAH
AAkACQAJAAkABwAHAAcABwAHAAcABwAHAAYABgAGAAYABwAHAAcABwAHAAcACAAIAAgA
CAAIAAgACwALAAsACwAKAAoACgAKAAoACgAJAAkACQAJAAkACQAJAAkACQAJAAkACQAJ
AAkACAAIAAgACAAGAAYABQAFAAcABgAGAAYABAAEAAMAAwADAAMAAwADAAMAAwADAAIA
AQABAAEAAQABAAAAAAAAAAAAAAAAAP/////////////////////////////+/wAAAAD+
//7//v/+//7//v/+//7//v/9//3//f//////AAAAAAAAAQABAAEABAAFAAYABgAFAAUA
BQAGAAYABgAHAAcABQAFAAUABQAEAAMAAgABAAMAAgABAAAA/f/6//n/+P/2//b/9v/2
//T/8//y//H/7//v/+//7v/w/+7/7v/u/+z/7P/s/+z/7f/s/+v/6//p/+n/6f/p/+n/
6f/p/+n/7P/s/+z/7P/r/+v/6//r/+3/7f/t/+3/7v/x//f/AQAOAB8ANQBQAGsAhgCX
AKcAwwDYANgAvwCeAHgASwAWAN//q/9t/zL/Gf8o/z//Uv9i/2//fv+Q/6P/t//G/8//
1v/Z/93/4P/g/+L/5P/l/+j/6f/q/+z/7f/u/+//8P/w/+//7//u/+//7//w//D/8P/w
//H/8f/w//D/8P/x//H/8f/x//P/8f/x//L/8v/x//H/8f/z//T/9P/1//X/9f/1//b/
9//3//f/+f/6//n/+f/7//z//P/9//7//////wEAAQADAAIABAAHAAgACwAMAA4AEAAP
ABEAEwAVABYAFwAYABkAGgAbABwAHQAbABsAGwAbABkAFwAWABYAEwASABEADwAPAA0A
CwAJAAUAAwABAP///f/6//j/9v/1//P/8v/w/+3/7P/q/+j/6P/n/+b/5f/k/+P/4v/i
/+H/4f/h/+H/4P/g/+D/3v/e/97/3v/e/9z/3P/c/9z/3P/b/9v/2//Z/9n/2f/Z/9n/
2f/Z/9n/2f/Z/9n/2f/b/9v/2//b/9n/2f/Z/9n/2v/a/9r/2v/b/9v/2//b/9n/2f/a
/9r/2//c/93/3v/h/+H/4f/h/+D/4P/g/+D/4v/i/+H/4f/h/+H/4f/h/+H/4f/h/+H/
4f/h/+H/4f/e/97/3v/e/9//4P/g/+H/3//e/97/3v/e/97/3f/d/93/3f/d/93/3f/d
/93/3P/d/93/3f/d/9v/2v/a/9r/2v/a/9r/2//c/9r/2v/a/9r/2P/Y/9j/2P/Y/9f/
1//X/9f/1//Y/9j/2v/b/9v/2//c/93/3v/e/9//3//f/+D/4P/g/+H/4f/f/9//3//f
/9//3//f/9//3//e/93/3P/a/9j/2P/Y/9j/2P/Y/9j/2P/X/9b/1f/V/9X/1f/U/9b/
1P/U/9T/1P/U/9T/1P/V/9T/0//T/9H/0f/R/9H/0//T/9P/0//S/9L/0v/S/9X/1f/V
/9X/1//Z/9n/1//Y/9n/3f/j/+7/+/8PACYARQBiAHkAhwCdALwA0gDTAL4AngB5AEoA
EQDZ/6P/ZP8n/wz/F/8u/0D/T/9e/2r/e/+R/6b/tf/A/8f/y//Q/9D/0v/U/9f/1v/X
/9j/2v/d/97/3//g/9//3//g/+D/4//j/+T/5P/k/+T/5f/l/+b/5v/m/+f/5//n/+f/
6f/p/+n/6v/q/+v/6//r/+3/7v/u/+//7//x//H/8v/z//P/8//1//b/9//3//n/+v/8
//3//v///wEAAwADAAUACAAKAA0ADgARABIAFAAWABcAGQAbAB0AHgAfACAAIQAiACMA
JAAlACcAJwAnACcAJwAlACQAJAAjACIAIQAfAB8AHQAbABkAFwAVABMAEQAPAAwACgAI
AAUAAwACAAAA///+//z/+v/6//n/+P/3//T/8//y//L/8//z//P/8//y//L/8v/w//D/
8P/w//D/8v/y//L/8v/w/+//7//v//D/8f/y//P/8//z//P/8//z//P/8//z//X/9f/1
//X/9f/1//X/9f/4//j/+P/4//n/+f/5//n/+//7//z//P/8//z//P/8//3//f/9//3/
/v/+//7//v8AAAAA/////////////////////////////////////wAAAAAAAAAA/v/+
//3//f////7//v/+/wAAAAD////////////////////////+//3//f/9//3//f/8//z/
/P/+//7//v/+//7//v/8//z//P/8//3//f/+/////////wAAAAACAAMAAwADAAQABQAG
AAYABwAHAAcACAAKAAoACwALAAkACQAJAAkACAAHAAYABQAFAAQAAwACAAAA/v/+//7/
AAAAAAAAAAAAAP///v/9//3//f/9//z//P/6//r/+v/8//z//P/8//v/+v/5//n/+f/5
//n/+f/5//n/+f/5//r/+v/6//r/+f/5//n/+f/5//n/+f/5//z///8FAA8AHAAxAEsA
ZgCBAJoArwDHAOsABAEIAfUA2ACuAH8ARgANANP/k/9U/zH/Nv9P/2L/cv+B/5D/nv+z
/8f/1v/f/+b/6//v//L/8v/y//L/8//2//f/+P/6//v//P/9//7//f/9//7//v8BAAEA
AgACAAAAAAABAAEAAgACAAIAAwADAAMAAwAFAAUABQAGAAYABwAHAAcACQAIAAgACQAJ
AAkACQAKAAsACwALAA0ADgANAA0ADwAQABIAEwAUABUAFQAXABcAGQAaABwAHwAgACMA
JAAmACgAKQArAC0ALwAwADEAMgAzADQANQA2ADcANwA3ADcANwA5ADcANgA2ADMAMgAx
AC8ALwAtACsAKQAlACMAIQAfAB0AGgAYABYAEwARABAADgAJAAgABgAEAAYABQAEAAMA
AgABAAAAAAD9//3//f/9//z//P/8//r/+P/4//j/+P/4//j/+P/4//b/9f/1//X/9//3
//f/9//3//f/9//3//X/9f/1//X/9f/1//X/9f/1//X/9f/1//f/+P/5//r/+//7//v/
+//7//v//P/8//r/+v/6//r/+//7//v/+//8//z//P/8//7//v/9//3//f/9//3//f/9
//3//f/9//v/+//7//v//P/8//z//P/6//r/+f/5//n/+P/4//j/9v/2//X/9f/1//X/
9f/1//P/8//z//L/8f/x//H/8f/x//D/8P/w//L/8P/y//H/8P/w//D/8P/w//D/8P/w
//D/7v/t/+3/7f/t/+3/7v/u//D/8f/x//H/8v/z//T/9P/1//X/9f/2//b/9v/3//f/
9//3//f/9//2//X/9P/z//P/8v/x//D/7v/s/+z/7P/s/+z/7P/s/+z/6//q/+n/5//n
/+f/5v/m/+T/5P/k/+b/5v/m/+b/5f/k/+P/4//h/+H/4f/h/+P/4//j/+P/4v/i/+L/
4v/l/+X/5f/l/+X/5f/j/+P/5v/p/+//9/8GABkAMQBOAGsAgACTALEA1wDyAPQA4wDE
AJoAawA0APn/vf+D/0T/Hf8g/zf/TP9c/23/fv+Q/6P/t//E/8v/1P/Z/9v/3v/e/+D/
4v/j/+b/5//o/+r/7f/u/+//8P/y//P/9f/2//n/+f/6//r/+v/6//v/+//9//7///8B
AAEAAQABAAMABQAFAAYABgAHAAcABwAJAAgACAAJAAkADQANAA4ADwAPAA8AEQASABMA
EwAVABYAFgAXABgAGQAdAB8AHwAhACIAJAAnACgAKQAqACwALgAxADMANQA3ADgAOQA6
ADsAPAA9AD4APwBAAEEAQgBDAEEAPwA+AD4APQA8ADsAOQA5ADcANQAzAC8ALQArACkA
JQAiACAAHgAbABkAGAAWABMAEgAQAA4ADAALAAoACQAKAAkACAAIAAUABQAFAAUABAAE
AAQAAgACAAIAAgACAAIAAgACAAIAAgABAAEAAQD///////////3//f/9//3//f/9//3/
/f/9//3//f/9//3//f/9//3//P/8//z//P/7//v/+//7//3//f/+//7//P/8//z//P/8
//v/+v/5//r/+v/6//r/+v/6//n/+f/5//n/+f/5//f/9//3//f/9f/1//X/9f/2//b/
9v/2//T/9P/z//P/9f/0//T/9P/0//T/8//z//H/8f/x//H/8f/x//H/8P/v/+//7//v
/+//7v/u/+7/7f/s/+v/6f/p/+r/6v/q/+r/6v/o/+j/6P/o/+r/6f/p/+n/6f/p/+r/
6v/q/+v/6//r/+z/7f/u/+7/7f/t/+3/7v/w//D/8f/x//H/8f/x//H/7v/t/+z/6//t
/+z/6//q/+j/5v/m/+b/5P/k/+T/5P/m/+X/5P/j/+P/4//j/+L/4v/g/+D/4P/i/+L/
4v/i/9//3v/d/93/3f/d/93/3f/d/93/3f/d/97/3v/e/97/3//f/9//3//f/9//3//h
/+L/5f/r//X/AgAVACsARgBjAHwAjQChAL0A1ADWAL8AoAB8AE8AFgDf/6n/a/8s/xH/
Hv81/0b/VP9l/3L/gv+X/63/vv/H/87/1f/X/9r/2v/a/9z/3f/e/9//4P/i/+P/5P/l
/+b/5f/l/+b/5v/l/+X/5v/m/+b/5v/n/+f/6P/o/+j/6f/p/+n/6f/r/+n/6f/q/+r/
6//r/+v/7f/s/+z/7f/t/+//7//w//H/8//z//X/9v/1//X/9//4//j/+f/6//v///8B
AAEAAwACAAQABwAIAAkACgAMAA4AEQATABUAFwAYABkAGgAbABwAHQAeAB8AHQAdAB0A
HQAbABkAGAAYABcAFgAVABMADwANAAsACQAHAAUAAwABAP///P/6//j/9//1//T/8v/v
/+7/7P/q/+j/5//m/+X/5f/l/+X/5v/j/+P/4//j/+T/5P/k/+L/4P/g/+D/4P/g/+D/
4P/g/+L/4f/h/+H/3//f/9//3//f/9//3//f/9//3//f/9//3//f/9//3//h/+H/4f/h
/+D/4P/g/+D/4f/h/+H/4f/h/+H/4v/i/+L/4v/i/+L/4f/h/+H/4f/g/+D/4P/g/+D/
4P/f/9//3//f/9//3//f/9//3//f/9//3//f/9//3v/e/97/3v/e/97/3f/d/93/3P/c
/9z/3P/c/9v/2//b/9v/2//b/9n/2f/Z/9j/2f/Z/9n/2f/Z/9j/2P/Y/9j/2P/Y/9j/
2P/Y/9j/2P/a/9n/2f/Z/9v/2//c/9z/3v/f/9//3//g/+H/4v/i/+X/5f/l/+b/5P/k
/+X/5f/n/+f/5//n/+b/5f/k/+P/4//i/+H/4P/g/97/3v/e/97/3v/e/97/3v/d/9z/
2//d/93/3f/c/9z/2v/a/9r/3P/c/9z/3P/b/9r/2f/Z/9n/2f/Z/9n/2//b/9v/2//c
/9z/3P/c/93/3f/d/93/3//f/9//3//i/+X/6//1/wIAEwApAEQAYQB8AJEAqQDJAOYA
6gDZALoAlABlADAA9/+//4H/QP8Z/x7/M/9K/1r/Z/92/4j/m/+x/8L/y//S/9f/2//c
/+D/4v/k/+X/5v/n/+j/6v/r/+z/7f/u//H/8f/y//L/8f/x//L/8v/z//T/9v/3//j/
+P/4//n/+f/5//n/+//7//v//P/8//3//f/9////AgACAAMAAwADAAMABAAFAAcABwAJ
AAoACwALAA0ADgAOAA8AEAARABUAFwAXABkAGgAcAB8AIAAhACIAJAAmACkAKwAtAC8A
MAAxADIAMwA0ADUANgA3ADcANwA3ADcANwA1ADQANAAzADIAMQAvAC0AKwApACcAJQAj
ACEAHwAdABoAGAAWABEADwAOAAwACwAKAAgABgAGAAUABAADAAIAAQAAAAAAAQABAAEA
AQAAAAAAAAD+//7//v/+//7//v/+//7//v/+//3//f/9//3//f/9//3/AAABAAIAAwAD
AAMAAwADAAMAAwADAAMABQAFAAUABQAEAAQABAAEAAUABQAFAAUABwAHAAgACAAGAAYA
BgAGAAkACQAJAAkACAAIAAgACAAKAAoACQAJAAsACwALAAsACQAJAAkACQAJAAkACQAJ
AAoACgAKAAoACgAKAAkACQAJAAgACAAIAAYABgAFAAUABwAHAAcABwAFAAUABQAEAAUA
BQAFAAUABQAEAAQABAAEAAQABAADAAUABQAFAAUABQADAAMAAgACAAIAAgACAAIAAgAC
AAIAAgABAAEAAQADAAMABAAEAAQABQAFAAUABgAHAAgACAAJAAkACQAKAAgACAAJAAkA
CwALAAsACwAKAAkACAAHAAUABAADAAIAAgAAAAAAAAAAAAAAAAAAAAAA///+//3/+//7
//v/+v/6//j/+P/4//r/+v/6//r/9//2//X/9f/1//X/9f/1//X/9f/1//X/9v/2//b/
9v/5//n/+f/5//n/9//3//n//P8DAAsAGwAsAEUAYQB8AJUAqADFAOcABQEKAfoA3QC0
AIQATQAUANn/nf9d/zT/Nf9K/1//cP+A/4//oP+0/8f/1f/e/+X/7P/v/+//8P/y//L/
9P/1//b/9//4//r/+f/6//v//P//////AAAAAP////8AAAAAAgACAAMAAwAEAAQABAAF
AAUABQAFAAcABwAHAAgACAALAAsACwANAA4ADgAPAA8ADwAPABAAEQATABMAFQAWABcA
FwAZABoAGgAbABwAHQAhACMAIwAlACYAKAArACwALwAwADIANAA2ADkAPAA/AD4APwBA
AEEAQgBDAEQARQBDAEMAQwBDAEUAQwBCAEIAQQBAAD8APQA5ADcANQAzAC8ALQArACkA
JwAkACIAIAAdABsAGgAYABUAFAASABAADgANAAwACwAKAAkACAAIAAcABwAHAAcABgAG
AAYABAAGAAYABgAGAAQABAAEAAQABgAFAAUABQAFAAUABQAFAAMAAwADAAMAAwADAAMA
AwABAAEAAQABAAMAAwADAAMABAAEAAQABAAFAAUABQAFAAUABQAGAAYABAAEAAQABAAG
AAcACAAJAAoACgAKAAoACgAKAAkACQAJAAkACQAJAAkACQAJAAkACQAJAAkACQAKAAoA
CgAKAAgACAAHAAcABwAGAAYABgAGAAYABQAFAAUABQAFAAUABQAFAAUABAADAAMAAwAD
AAUABAAEAAQABAAEAAQAAwADAAUAAwACAAAAAAAAAAAAAAAAAAAAAAACAAEAAQABAP//
//8AAAAAAgADAAMAAwAEAAUABgAGAAcABwAHAAgACAAIAAkACQAJAAkACQAJAAgABwAG
AAUABQAEAAMAAgD+//z//P/8//z//P/8//z//P/7//r/+f/5//n/+f/4//j/9v/2//b/
+P/4//j/+P/3//b/9f/1//X/9f/1//X/9f/1//X/9f/2//b/9v/2//f/9//3//f/+//7
//v/+//8//3/AwANABoAKwBBAFwAeQCSAKUAtQDRAOwA8gDhAMIAngBxADwABQDP/5X/
Vv8z/zj/T/9k/3L/gf+O/5z/sf/H/9j/4//s//H/9f/2//j/+P/4//v//P/9//7/AAAB
AAIAAwAEAAUABQAGAAYABwAHAAgACAAIAAgACQAJAAoACgAKAAsACwALAAsADQALAAsA
DAAMAA0ADQANAA8AEAAQABEAEQARABEAEgATABMAEwAVABYAFwAXABkAGgAaABsAHAAd
AB0AHwAfACEAJAAmACkAKgArACwALgAwADEAMwA1ADcAOAA5ADoAOwA8AD0APgA/AD8A
PwA/AD8APQA7ADoAOgA3ADYANQAzADIAMQAwAC8AKwApACcAJQAjACAAHgAcABcAFQAU
ABIADwAOAAwACgAMAAsACgAJAAYABQAEAAQAAwADAAMAAwACAAIAAgAAAP7//v/+//7/
/v/+//7//v8AAP////////3//f/9//3//f/9//3//f/9//3//f/9//3//f/9//3//f/9
//3//f/+//7//v/+//7//f/8//v//f/9//7//v8AAAAAAAAAAP///////////v/+//7/
/v/+//7//f/9//v/+//7//v/+//7//v/+//7//v/+//7//r/+v/6//r/+v/6//n/+f/5
//j/+P/4//f/9v/0//P/8//z//P/8//z//P/8//y//P/8//z//P/8f/w//D/8P/y//L/
8v/z//D/8P/w//D/8P/w//D/8P/w/+7/7f/t/+3/7f/t/+7/7v/w//H/8f/x//D/8f/y
//L/8//z//P/9P/0//T/9f/1//X/9f/1//X/9P/z//L/8f/v/+7/7f/s/+j/5v/m/+b/
5P/k/+T/5P/m/+X/5P/j/+P/4//j/+L/4P/e/97/3v/e/97/3v/e/9//3v/d/93/2//b
/9v/2//b/9v/2//b/9z/3P/c/9z/3//f/9//3//f/+H/3//f/97/4f/l/+v/+P8FABkA
NABRAG4AgwCXALMA1ADmAN8AygCoAH8ATAATANv/of9i/yn/FP8j/zr/TP9Z/2j/eP+N
/6H/tP/D/8r/0f/V/9j/2v/c/97/3//g/+H/4v/k/+P/5P/l/+b/6f/p/+r/6v/r/+v/
7P/s/+z/7P/t/+3/7v/u/+7/7//v/+//7//x//P/8//0//T/9f/1//X/9//4//j/+f/5
//v/+//8//3//f/9////AAABAAEAAwAEAAYABwAIAAkACQALAAsADQAQABIAFQAWABkA
GgAcAB4AIQAjACUAJwAoACkAKgArACwALQAuAC8AMQAxADEAMQAvAC0ALAAsAC0ALAAr
ACkAKQAnACUAIwAhAB8AHQAbABcAFAASABAACwAJAAgABgAFAAQAAgAAAAAA///+//3/
/P/7//r/+v/5//n/+f/5//j/+P/4//b/+P/4//j/+P/6//r/+v/6//r/+f/5//n/+v/7
//z//f/7//v/+//7//3//f/9//3//f/9//3//f/9//3//f/9/wAAAAAAAAAAAQABAAEA
AQABAAEAAgACAAQABAAEAAQAAwADAAMAAwAEAAQABAAEAAYABgAFAAUABQAFAAUABQAF
AAUABQAFAAUABQAFAAUABAAEAAQABAAEAAQAAwADAAUABAAEAAQABAAEAAMAAwADAAMA
AwADAAMAAwADAAIA//////////8BAAAAAAAAAP7//v/+//3///8BAAEAAAD+//7//v/+
//7//v/+//7/AAD///////8BAAEAAgACAAIAAwADAAMABAAFAAYABgAHAAcABwAIAAgA
CAAJAAkACQAJAAkACQAGAAUABAADAAUABAADAAIAAAD+//7//v/+//7//v/+//7//f/8
//v/+//7//v/+v/6//j/+P/4//j/+P/4//j/9//2//X/9f/1//X/9f/1//X/9f/1//X/
9v/2//b/9v/1//X/9f/1//X/9f/1//X/+P/7/wMADQAeADUAUQBuAIsAogC5ANkA+wAM
AQYB7wDMAKAAbwA0APn/vf97/0L/Lf88/1P/aP94/4n/mP+o/73/z//Y/9//5v/r/+//
8P/y//L/9P/1//T/9f/2//j/+f/6//v//P/7//v//P/8//3//f/+//7//v/+///////+
//7//v///////////wEAAQABAAIAAgADAAMAAwAFAAQABAAFAAUABwAHAAgACQAJAAkA
CwAMAAsACwANAA4AEAARABIAEwATABUAFQAXABgAGgAdAB4AIwAkACYAKAAnACkAKwAt
ADAAMQAyADMANAA1ADYANwA1ADUANQA1ADcANQA0ADQAMQAwAC8ALQArACkAJwAlACMA
IQAfAB0AGQAWABQAEgANAAsACgAIAAcABgAEAAIAAAD///7//f/+//3//P/8//n/+f/5
//n/+P/4//j/9v/4//j/+P/4//j/+P/4//j/9v/1//X/9f/1//X/9f/1//X/9f/1//X/
9f/1//X/9f/1//X/9f/1//X/9f/1//X/9P/0//T/9P/1//X/9f/1//P/8//0//T/9v/2
//b/9v/3//f/9//3//b/9v/2//b/+P/4//f/9//1//X/9f/1//f/9//3//f/9//3//f/
9//0//T/9P/0//T/9P/z//P/8//y//L/8v/y//L/8f/x//H/8f/x//H/8f/x//H/8P/x
//H/8f/x/+//7v/u/+7/8P/w//D/7//v/+//7//v/+3/7f/t/+3/7f/t/+7/7P/s/+z/
7P/s/+z/7P/s/+z/7P/r/+v/6//t/+3/7v/u//L/8//z//P/9//5//v//P////////8A
AP7//v/////////////////+//3//P/7//v/+v/5//j/9P/y//L/8v/y//L/8v/y//L/
8f/w/+//7//v/+//7v/u/+z/7P/s/+z/7P/s/+z/6//q/+n/6f/p/+n/6f/p/+n/6f/p
/+n/6v/q/+r/6v/r/+v/6//r/+v/6//r/+v/7v/x//f/AQAUACcAPwBaAHcAjAChAL8A
4QD2APIA2wC4AI4AWwAiAOn/r/9z/zr/I/8y/0v/XP9s/33/jv+e/7P/x//U/9v/4v/n
/+n/7P/s/+z/7v/x//L/8//0//b/9v/2//b/9v/5//n/+v/6//v/+//8//z//P/8//3/
/f/8//z//P/9/////////wEAAQABAAIAAgAFAAUABQAHAAsADAAOAA8AEQARABIAEwAR
ABEAEwAUABUAFQAXABgAGAAZABoAGwAdAB8AHwAhACAAIgAlACYAJwAoACoALAAuADEA
NAA3ADgAOQA6ADsAOgA7ADwAPQA/AD8APwA/AEEAPwA+AD4AOwA6ADkANwA1ADMAMQAv
AC0AKwApACcAJQAiACAAHgAZABcAFgAUABEAEAAOAAwADAALAAoACQAGAAUABAAEAAMA
AwADAAMAAgACAAIAAAAAAAAAAAAAAAAAAAAAAAAAAAD///////8BAAEAAQABAP//////
/////v/9//z/+//9//3//f/9//3//f/9//3//P/8//z//P/7//v/+//7//3//f/+//7/
/v/+//7//v/9//3//f/9//7//v/+//7//v/+//3//f/9//3//f/9//3//f/9//3/+//7
//v/+//8//z//P/8//z//P/7//v/+//6//r/+v/6//r/+f/5//f/9//3//f/+P/5//r/
+v/5//n/+f/5//n/+P/4//j/+P/4//j/9//1//X/9f/1//f/9//2//T/9P/0//T/9P/0
//T/9P/0//P/8//z//P/8//0//T/+P/5//n/+f/5//n/+f/4//v/+//7//z//P/8//3/
/f/9//3//f/9//z/+//6//n/+f/4//f/9v/0//L/8v/y//L/8v/y//L/8v/x//D/7//v
/+//7//u//D/7v/u/+7/7P/s/+z/7P/r/+r/6f/p/+n/6f/p/+n/6f/p/+n/6f/q/+r/
6v/q/+v/6//r/+v/7f/r/+v/6//s/+//8//7/wYAFQAnAEAAWwB4AI8AoQC1ANAA5gDh
AMgApAB9AEwAFQDf/6f/aP8x/yL/N/9M/1z/af94/4b/m/+x/8L/0f/c/+H/5//q/+r/
6v/s/+//7v/v//D/8v/1//b/9//4//n/+f/6//r//f/9//7//v/+//7//////wAAAAAA
AAEAAQABAAEAAwABAAEAAgACAAUABQAFAAcABgAGAAcABwALAAsADAANAA0ADQAPABAA
DwAPABEAEgATABUAFwAZABkAGwAbAB0AHgAgACMAJAAlACYAKAAqAC0ALwAxADMANgA3
ADgAOQA6ADsAPAA9ADsAOwA7ADsAPQA7ADoAOgA5ADgANwA1ADUAMwAxAC8ALwAtACsA
KQAnACQAIgAgAB0AGwAaABgAEwASABAADgAQAA8ADgANAAwACwAKAAoABwAHAAcABwAI
AAgACAAGAAYABgAGAAYABgAGAAYABgAGAAUABQAFAAUABQAFAAUABwAHAAcABwAFAAUA
BQAFAAcABwAHAAcABwAHAAcABwAKAAoACgAKAAkACQAJAAkACQAJAAoACgAMAAwADAAM
AA0ADQANAA0ADgAOAA4ADgAMAAwACwALAAsACwALAAsADQANAA0ADQANAA0ADQANAAwA
DAAMAAwADAAMAAsACwANAAwADAAMAAwADAALAAsACwALAAsACwALAAsACwAKAAkACQAJ
AAkACwAKAAoACgAKAAoACgAJAAkACQAJAAkACQAJAAkACQAJAAkACAAIAAgACQAJAAkA
CgAKAAsADAANAA0ADQAOAA8ADwAQABAAEgASABIAEwASABQAFAAUABcAFwAXABUAFwAX
ABcAFwAZABcAFgAWABUAFAAUABQAFwAXABcAFwAYABYAFgAWABYAFAAUABQAFAAUABQA
FAAUAA==
         </WaveFormData>
      </LeadData>
      <LeadData>
         <LeadByteCountTotal>10000</LeadByteCountTotal>
         <LeadTimeOffset>0</LeadTimeOffset>
         <LeadSampleCountTotal>5000</LeadSampleCountTotal>
         <LeadAmplitudeUnitsPerBit>4.88</LeadAmplitudeUnitsPerBit>
         <LeadAmplitudeUnits>��V</LeadAmplitudeUnits>
         <LeadHighLimit>2147483647</LeadHighLimit>
         <LeadLowLimit>268435456</LeadLowLimit>
         <LeadID>V4</LeadID>
         <LeadOffsetFirstSample>0</LeadOffsetFirstSample>
         <FirstSampleBaseline>0</FirstSampleBaseline>
         <LeadSampleSize>2</LeadSampleSize>
         <LeadOff>FALSE</LeadOff>
         <BaselineSway>FALSE</BaselineSway>
         <ExcessiveACNoise>FALSE</ExcessiveACNoise>
         <MuscleNoise>FALSE</MuscleNoise>
         <LeadDataCRC32>3412510884</LeadDataCRC32>
         <WaveFormData>
FAAUABQAFAAUABQAFAAUABIAEgASABIAEAAQABAAEAAOAA4ADgAOAAwADAAMAAwADAAM
AAwADAAKAAoACgAKAAgACAAIAAgABgAGAAYABgAGAAYABgAGAAYABgAGAAYABAAEAAQA
BAAEAAQABAAEAAIAAgACAAIABAAEAAYABwAHAAcABwAIAAkACQAKAAoACgALAAsACwAK
AAoACgAKAAkACQAJAAkACwALAAsACwAJAAgABwAGAAQAAwACAAIAAgACAAEAAQD/////
/f/8//v/+//6//r/+f/5//n/+f/7//v/+//7//f/9//2//b/9v/2//X/9f/1//X/9f/1
//f/9//3//j/9v/2//b/9//3//X/8v/x//P/8//6/wgAFwAuAEsAawCLAK0A0gD+ACwB
SQFQAT0BGQHtALwAhABBAAQAy/+f/4z/j/+Z/6L/qf+w/7r/xv/U/97/5f/o/+3/7//w
//H/8f/w//H/8v/y//L/8//0//T/9P/1//X/9f/2//b/9v/2//b/9v/3//f/9//4//n/
9//3//j/+P/5//n/+f/6//r/+//7//v//P/8//3//f/+//7//v//////AQABAAEAAQAC
AAIAAwAEAAUABgAHAAYABgAHAAgACwALAAsADQAOAA8AEQASABMAFQAWABgAGwAdAB4A
HwAeACAAIQAiACEAIgAjACQAJgAmACYAJgAkACMAIwAjACAAIAAgAB4AHQAcABsAGgAX
ABUAFAASABAADgAMAAoABgAEAAIAAAD+//3/+//7//j/9//2//X/9P/z//P/8//y//L/
8v/x//H/8P/v/+//7f/t/+3/7f/t/+3/7f/t/+3/7f/t/+z/7v/u/+7/7v/t/+3/7P/s
/+z/7P/s/+3/6//r/+v/6//r/+v/6//r/+v/6//r/+z/6v/q/+v/6//t/+7/7v/u/+3/
7v/u/+7/7v/u/+7/7//v/+//7//v/+//8P/w//D/8P/w//D/8P/w//D/8P/w/+7/7v/u
/+7/7v/u/+7/7v/u/+3/7f/t/+3/7f/s/+z/7v/u/+3/7f/r/+v/6v/q/+r/6v/q/+r/
6P/o/+j/6P/p/+n/6f/p/+b/5v/m/+b/5v/m/+b/5v/m/+b/5v/m/+b/5v/l/+X/5P/k
/+T/5P/k/+b/5v/m/+b/5v/m/+b/5v/m/+b/6P/p/+n/6f/p/+r/6//r/+z/7P/s/+3/
7f/t/+z/7P/s/+z/7f/t/+3/7f/t/+3/7f/t/+3/7P/r/+r/5v/l/+T/5P/i/+L/4f/h
/+H/4f/f/97/3f/d/9z/3P/b/9v/2//b/9v/2//b/9v/2f/Z/9j/2P/Y/9j/1//X/9f/
1//X/9f/1//X/9f/2P/W/9b/1v/X/9f/1//W/9X/1f/V/9r/5P/x/wIAGQA3AFkAeQCa
AL4A5gAJARQBBwHpAMEAlgBgACUA6v+z/4P/bP9t/3f/fv+D/4r/lP+g/6z/uP/B/8j/
y//P/9L/0//T/9T/0//U/9T/1P/V/9b/2P/Y/9n/2f/Z/9r/2v/a/9z/3P/c/93/3f/d
/97/3//f/9//4P/g/+H/4f/h/+L/4v/j/+P/4//i/+L/4//j/+b/5v/m/+f/5f/n/+f/
5//n/+j/6P/p/+j/6f/q/+v/7P/s/+3/7v/t/+3/7f/v/+7/7//x//L/8//1//b/+P/5
//v//P/9//z//v///wAAAQACAAMABAAEAAQABAAEAAQAAwADAAMAAAAAAAAA/v////7/
/f/8//n/9//2//T/9P/y//D/7v/u/+z/6v/o/+b/5f/j/+P/4v/h/+D/3//e/93/3f/d
/97/3v/e/93/3//e/93/3f/d/93/3f/d/93/3f/d/93/3f/d/93/3P/a/9r/2v/a/93/
3f/c/9z/3v/e/97/3//f/9//3//f/9//3//f/9//3//f/9//4P/i/+L/4//j/+L/4v/h
/+D/4//k/+T/5P/m/+b/5v/n/+X/5f/l/+X/5f/m/+b/5v/m/+b/5v/m/+j/6P/o/+j/
5v/m/+b/5v/m/+b/5v/m/+j/5//n/+f/5f/l/+T/5P/k/+T/4//j/+X/5f/k/+T/5P/k
/+T/5P/k/+T/5P/k/+H/4f/h/+H/4P/i/+T/5P/k/+T/5P/k/+T/4//i/+H/4P/e/97/
3v/e/+D/4P/i/+P/5f/l/+X/5v/n/+f/6P/o/+j/6f/p/+n/6v/q/+r/6v/p/+n/6f/p
/+n/6f/p/+n/6//q/+n/6P/m/+X/5P/k/+T/5P/j/+P/4//j/+H/4P/f/9//3v/e/9//
3//f/9//3//f/9//3//b/9v/2v/a/9z/3P/b/9v/2//b/9v/2//b/9v/2//c/97/3v/e
/9//4f/h/+D/3f/b/9v/3v/k/+///v8RAC0ATQBvAJQAuADgAA0BNAFDATkBGwH0AMIA
iQBGAAMAw/+M/3H/c/98/4X/iv+Q/5b/ov+w/73/yP/R/9X/1v/Z/9n/2P/b/9z/3P/c
/93/3v/g/+D/4f/h/+H/4v/i/+L/5P/k/+T/5f/l/+X/5v/n/+f/5//o/+j/6f/p/+n/
6v/q/+v/6//r/+z/7P/t/+3/7P/s/+z/7f/v//H/8f/x//H/8v/y//P/8v/z//T/9f/4
//j/+f/6//v/+//7//3//v///wEAAgADAAUABgAIAAkACwAMAA0AEAASABMAFAAVABYA
FwAYABgAGAAYABgAGgAZABkAGQAYABgAGAAWABUAFAATABIADwANAAwACgAIAAYABAAC
AAAA/v/8//r/+P/3//X/9f/0//P/8v/x//D/7//v/+//7v/u/+7/7f/t/+z/6//r/+v/
6//r/+v/6//r/+v/6//r/+v/6//q/+z/7P/s/+z/7f/t/+z/7P/s/+z/7P/t/+3/7f/t
/+3/7f/t/+3/7f/v/+//7//w/+7/7v/v/+//8f/y//L/8v/z//T/9P/0//T/9P/0//X/
9//3//f/9//3//j/+P/4//j/+P/4//j/+P/4//j/+P/2//b/9v/2//j/+P/4//j/+P/3
//f/9//5//n/+P/4//j/+P/3//f/9//3//b/9v/4//j/+P/4//j/+P/4//j/9//3//f/
9//4//j/+P/4//j/+P/4//j/+P/4//j/+P/4//j/+P/4//r/+//9//3//f/+//////8A
AAAAAAABAAEAAQACAAIAAgACAAUABQAFAAUABQAFAAUABQADAAIAAQAAAAAA///+//7/
AAAAAP///////////f/8//v/+//6//r/+f/5//n/+f/5//n/+f/5//f/9//2//b/9v/2
//X/9f/3//f/9//3//f/9//3//j/+P/4//j/+f/5//f/9v/1//P/9f/6/wQAEQAkAD8A
XQB/AKMAxgDsABoBPwFSAUkBKwEBAdIAngBfAB4A4/+t/47/i/+T/5z/of+q/7L/vP/K
/9j/4f/k/+n/7f/w/+//7//w/+//7v/w//D/8f/y//L/8v/z//P/9f/2//b/9v/2//b/
9v/3//f/9//4//n/+f/5//r/+v/7//v/+//8//z//f/9//3/AAAAAAEAAQAAAAAAAAAB
AAMABQAFAAUABwAIAAgACQAIAAkACgALAAwADAANAA4ADwAPAA8AEQASABMAFQAWABcA
GQAaABwAGwAdAB4AHwAgACIAIwAkACUAJgAnACgAKgAqACoAKgAqACkAKQApACgAKAAo
ACYAJwAmACUAJAAhAB8AHgAcABoAGAAWABQAEAAOAAwACgAIAAcABQAFAAYABQAEAAMA
AAD////////+//7//v/9//v/+v/5//n/+f/5//n/+f/5//n/+f/5//n/+f/5//j/+P/4
//j/+P/5//n/+P/4//b/9v/2//f/9//3//f/9//1//X/9f/1//f/9//3//j/+P/4//n/
+f/5//r/+v/6//v//P/8//z//v/+//7////9//3//f/9////AAAAAAAAAAAAAAAAAAAA
AAAAAAAAAP7//v/+//7//v/+//7//v/+//3//f/9//v/+//6//r/+v/6//n/+f/5//n/
+P/4//b/9v/2//b/9v/2//b/9v/z//P/8//z//L/8v/0//b/8v/y//L/8v/y//L/8v/y
//L/8v/y//L/8v/w//D/8v/z//X/9f/1//b/9//3//j/+P/4//n/+f/5//r/+v/6//r/
+//7//v/+//7//v/+//7//n/+P/3//b/9P/z//L/8v/y//L/8f/x//H/8f/v/+7/7f/t
/+z/7P/p/+n/6f/p/+n/6f/p/+n/5//n/+b/5v/k/+T/4//j/+P/4//j/+P/4//j/+P/
5P/k/+T/5P/l/+X/4//i/+H/3//h/+T/7v/7/w4AJwBHAGkAiQCqANQAAAEpAToBNQEX
Ae8AwACMAE8AEADV/6H/gv99/4X/jv+T/5z/pv+w/77/yv/R/9b/2//d/+D/4f/h/+D/
4f/i/+L/4v/j/+T/5P/k/+X/5f/l/+b/5v/m/+b/5v/m/+f/5f/l/+b/5//o/+n/6//s
/+3/7f/t/+7/7v/v/+//7//w//D/8f/x//D/8P/w//H/8f/z//P/8//z//T/9P/1//b/
9//4//n/+v/6//v//P/7//v/+//9/wAAAQADAAQABQAHAAgACgAJAAsADAANAAwADgAP
ABAAEQASABMAFAAUABQAFAAUABYAFQAVABUAFAAUABQAEgARABAADwAOAAkABwAGAAQA
BAACAAAA/v/6//j/9v/0//L/8f/v/+//7P/r/+r/6f/q/+n/6f/p/+b/5v/m/+X/5//m
/+X/5f/l/+X/5f/l/+X/5f/l/+X/5f/l/+X/5P/k/+T/5P/k/+P/4//i/+L/4v/i/+L/
4//l/+X/5f/l/+f/5//n/+f/5f/l/+X/5v/m/+b/5//n/+n/6v/q/+r/6f/q/+r/6v/q
/+r/6v/r/+v/6//r/+v/6//s/+z/7P/u/+7/7v/u/+7/7v/u/+7/7v/u/+7/7v/w//D/
8P/w//D/7//v/+//8P/x//H/8v/y//L/8f/x//H/8f/w//D/8v/y//L/8v/w//D/8P/w
//H/8f/x//H/8P/w//D/8P/w//D/8v/y//L/8v/y//L/8v/y//T/9P/0//T/9v/2//j/
+f/3//f/9//4//v/+//8//z//P/9//3//f8AAAAAAAAAAAEAAQABAAEA//////////8B
AAAA///+//r/+f/4//j/+P/4//f/9//5//n/9//2//f/9//2//b/9//3//f/9//3//f/
9//3//X/9f/0//T/9P/0//P/8//1//X/9f/1//X/9f/1//b/9v/2//b/9//1//P/9P/1
//X/9f/8/wYAEwAkAD0AXQB/AKMAxADoABQBOwFKAUEBJQH/ANAAmgBbABgA2f+l/4r/
jf+X/5z/o/+q/7L/vP/K/9r/5f/q/+//9f/2//f/9//2//f/+P/4//j/+f/6//r/+v/7
//v/+//8//z//P/8//z//P/9//3//f/+////AAABAAMABAAFAAUABQAGAAYABwAHAAcA
BgAGAAcABwAKAAoACgALAAkACwALAAsACQAKAAoACwAMAA0ADgAPAA8ADgAOAA4AEQAR
ABEAEwAUABUAFwAYABsAHQAeACAAIQAjACQAJQAmACgAKQAqACsALAAtAC4ALAAsACwA
LAAsACsAKwArACoAKgAqACgAJQAkACMAIgAhAB8AHgAcABwAGgAYABYAFgAUABIAEAAO
AA0ACwALAAgABwAGAAUABQAFAAYABwAGAAYABgAFAAUABAADAAMAAQABAAEAAQADAAMA
AwADAAMAAwADAAIAAgACAAIAAgADAAMAAgACAAAAAAAAAAEAAwADAAMAAwADAAMAAwAD
AAMAAwADAAQABgAGAAcABwAHAAgACAAIAAcACAAIAAgACAAIAAgACQAHAAcABwAHAAcA
CAAIAAgACAAIAAgACAAGAAYABgAGAAgACAAIAAgACAAIAAgACAAIAAcABwAHAAcABwAG
AAYABgAGAAUABQAFAAUABAAEAAQABAAEAAQABAAEAAQABAADAAMAAQACAAIAAgACAAIA
AgACAAIAAgAAAAAAAAAAAAIAAgAEAAUABQAFAAUABgAHAAcACAAIAAgACQAJAAkACAAI
AAgACAALAAsACwALAAsACwALAAsACwAKAAkACAAGAAUABAAEAAIAAgABAAEAAgADAAIA
AgABAAEAAAAAAP3//f/9//3////////////9//3//P/8//z//P/7//v/+//7//v/+//9
//3//f/+//7//v/+/////f/9//r/+f/5//v/AAAIABUAKABBAF8AgQCnAMwA9AAiAU0B
YAFZAT0BFQHoALAAcwAwAPH/t/+W/5P/m/+k/6n/sP+4/8L/0P/e/+v/8v/1//n/+v/7
//v//v/9//7//v/+////AAAAAAAAAQABAAMABAAEAAQABgAGAAYABwAHAAcACAAJAAkA
CQAKAAoACQAJAAkACgAIAAkACQAJAAoACgALAAsADAAMAAwADQANAA8ADwAPAA8AEAAQ
ABEAFAAVABYAFwAWABYAFwAYABsAGwAbAB0AHgAfACEAIgAjACUAJgAoACsALQAuAC8A
LgAwADEAMgAzADQANQA2ADYANgA2ADYANgA1ADUANQA0ADQANAAyAC8ALgAtACwAKwAp
ACgAJgAmACQAIgAgAB4AHAAaABgAFgAVABMAEwAQAA8ADgANAAwACwALAAsADAAMAAwA
CwALAAoACQAJAAsACwALAAsACQAJAAkACQAJAAkACQAIAAgACAAIAAgACQAJAAgACAAI
AAgACAAJAAcABwAHAAcABwAHAAcABwAHAAcABwAIAAgACAAJAAkACwAMAAwADAALAAwA
DAAMAAwADAAMAA0ADQANAA0ADQANAA4ADgAOAA4ADgAOAA4ADAAMAAwADAAKAAoACgAK
AAoACgAKAAoACAAHAAcABwAFAAUABAAEAAQABAADAAMAAwADAAIAAgACAAIAAgACAAAA
AAAAAAAAAQABAAEAAQD+//7//v/+//7//v/+//7//v/+//7//v/8//z//P/8//z//P/8
//z/+v/6//r/+v/8//z//v////3//f/9//7//f/9//7//v/+/////////wAAAAAAAAAA
AQABAAEAAQD///////////3//P/7//r/+P/3//b/9v/2//b/9f/1//X/9f/z//L/7//v
/+7/7v/r/+v/6//r/+v/6//r/+v/5//n/+b/5v/m/+b/5f/l/+X/5f/l/+X/5f/l/+X/
5v/m/+b/5v/n/+X/4//i/+H/4f/l/+7//P8NACYARQBnAIcAqwDSAAABKAE9ATYBGwHz
AMUAkgBSABMA2P+j/4P/ev+B/4v/kP+X/6D/rP+4/8b/zv/T/9j/2//d/97/3f/d/97/
3//g/+D/4P/h/+L/4v/i/+P/4//h/+L/4v/i/+b/5v/m/+f/5//n/+j/6f/p/+n/6v/q
/+v/6//r/+z/7v/v/+//7//u/+7/7//v//D/8P/w//H/8f/z//P/8//1//b/9v/3//j/
+f/6//v//P/8//3//v8BAAEAAQADAAYABwAJAAoACQALAAwADgAPABEAEgATABQAFgAX
ABgAGQAaABsAHAAaABoAGgAaABoAGQAZABkAGAAYABgAFgATABIAEQAQAA8ADQAMAAoA
BgAEAAIAAAD8//r/+P/2//b/9f/z//P/8P/v/+7/7f/s/+v/6//r/+z/7P/s/+v/6//q
/+n/6f/r/+v/6//r/+v/6//r/+v/6f/p/+n/6P/q/+r/6v/q/+n/6f/o/+j/6v/q/+r/
6//p/+n/6f/p/+v/6//r/+v/6f/p/+n/6v/o/+j/6f/p/+n/6v/q/+r/6f/q/+r/6v/s
/+z/7P/t/+3/7f/t/+3/7f/u/+7/7v/u/+7/7v/u/+z/7P/s/+z/7P/s/+z/7P/s/+z/
7P/s/+r/6f/p/+n/6f/p/+j/6P/o/+j/5//n/+f/5//m/+b/5v/m/+b/5v/k/+T/5P/k
/+X/5f/l/+X/5P/k/+T/5P/k/+T/5P/k/+L/4v/i/+L/4v/i/+L/4v/i/+L/4v/i/+L/
4v/k/+X/5f/l/+X/5v/n/+f/6P/o/+r/6//r/+v/7P/s/+z/7P/r/+v/6//r/+v/6//r
/+v/6//q/+n/6P/k/+P/4v/i/+T/5P/j/+P/4//j/+H/4P/f/9//3v/e/93/3f/d/93/
3//f/9//3//f/9//3v/e/9z/3P/b/9v/2//b/9v/2//d/93/3f/e/9z/3P/c/93/3//f
/97/3f/b/9v/4P/q//X/CAAhAD8AXwB/AKIAxADsABUBKgEjAQkB4wC2AIQARwAKAM//
m/96/3f/gf+I/43/kv+a/6T/sv++/8n/0v/X/9v/3v/d/93/3v/f/97/4P/g/+H/4v/i
/+L/4//j/+P/5P/k/+T/5P/k/+T/5f/n/+f/6P/p/+n/6f/q/+r/6f/p/+n/6v/q/+v/
6//r/+z/7P/t/+3/8P/w//D/8f/v//H/8f/x//P/9P/0//X/9v/3//j/+f/6//r/+//8
//3//f/9////AgADAAUABgAHAAkACgAMAAsADQAOAA8AEAASABMAFAAVABYAFwAYABoA
GgAaABoAGAAXABcAFwAWABYAFgAUABUAFAATABIADwANAAwACgAIAAYABAACAP7//P/6
//j/9P/z//H/8f/x//H/8f/x//D/7//v/+//7v/u/+7/7f/t/+z/6//r/+n/6f/p/+n/
6//r/+v/6//r/+v/6//q/+r/6v/q/+r/7f/t/+z/7P/s/+z/7P/t/+v/6//r/+v/7f/t
/+3/7f/v/+//7//w/+7/7v/v/+//8f/y//L/8v/1//b/9v/2//j/+P/4//n/9//3//f/
9//3//j/+P/4//j/+P/4//j/9v/2//b/9v/4//j/+P/4//b/9v/2//b/+P/3//f/9//3
//f/9v/2//T/9P/z//P/9f/1//T/9P/2//b/9v/2//b/9v/2//b/9f/1//X/9f/2//b/
9v/2//b/9P/0//T/9P/0//T/9P/0//T/9P/0//T/9P/0//b/9//5//n/+f/6//n/+f/6
//r/+v/7//v/+//8//z//P/8//////////////////////////7//f/8//r/+f/4//j/
9v/2//X/9f/3//f/9f/0//X/9f/0//T/8f/x//H/8f/x//H/8f/x//H/8f/w//D/7v/u
/+3/7f/t/+3/7f/t/+3/7f/t/+7/7v/u/+7/7//x/+//7v/t/+v/6//u//b/AQAOACUA
QQBlAIkArgDSAP4AKwFQAVsBSwErAf4AzACRAEwACQDL/5j/gf+F/5D/lf+a/6L/qv+2
/8T/0f/c/+H/5f/o/+n/6//q/+v/7P/u/+7/7//w//D/8P/x//H/8f/y//L/8v/0//T/
9P/1//X/9f/2//f/9//3//j/+P/5//n/+f/6//z//f/9//3//v/+//////8AAAAAAAAB
AAEAAwADAAMAAwAEAAQABQAGAAcACAAJAAoACgALAAwADQANAA0ADwASABMAFQAWABcA
GQAaABwAHQAfACAAIQAkACYAJwAoACkAKgArACwALAAsACwALAAsACsAKwArACwALAAs
ACoAJwAmACUAJAAjACEAIAAeABwAGgAYABYAFgAUABIAEAAMAAsACQAJAAgABwAGAAUA
BAADAAMAAwACAAIAAgABAAEAAAD/////AQABAAEAAQABAAEAAQABAAEAAQABAAAAAgAC
AAIAAgABAAEAAAAAAAEAAgADAAUAAwADAAMAAwADAAMAAwADAAUABQAFAAYABgAGAAcA
BwAJAAoACgAKAAsADAAMAAwADAAMAAwADQANAA0ADQANAA8AEAAQABAAEAAQABAAEAAQ
ABAAEAAQABAAEAAQABAAEgASABIAEgAQAA8ADwAPABEAEQAQABAAEgASABEAEQARABEA
EAAQABAAEAAQABAAEAAQABAAEAAPAA8ADwAPAA4ADgAOAA4ADgAQAA4ADgAOAA4ADgAO
AAwADAAMAAwADgAOAA4ADgAOAA4AEAARABEAEQARABIAEwATABQAFAASABMAEwATABQA
FAAUABQAFwAXABcAFwAVABUAFQAVABUAFAATABIAEgARABAAEAAQABAADwAPAA8ADwAN
AAwACwALAAoACgAJAAkACQAJAAcABwAHAAcABQAFAAQABAAGAAYABQAFAAUABQAFAAUA
BQAFAAUABgAEAAQABAAFAAUAAwACAAEAAQADAAgAFAAjADgAVQB3AJsAvQDiAA4BOgFZ
AWABTwEtAQEB0gCYAFcAGADf/6//mv+d/6f/sP+3/77/yP/U/+L/7P/x//b/+////wAA
AQABAAIAAQACAAIAAgADAAQABAAEAAUABQAFAAYABgAGAAgACAAIAAkACQAJAAoACwAL
AAsADAAMAA0ADQANAA4ADgAPAA8ADwAOAA4ADwAPABAAEAAQABEADwARABEAEQATABQA
FAAVABYAFwAYABkAGgAaABsAHAAdAB0AHQAfACAAIQAjACQAJwApACoALAArAC0ALgAv
ADIANAA1ADYANwA4ADkAOgA4ADgAOAA4ADoAOQA5ADkANgA2ADYANAAzADIAMQAwAC0A
KwAqACgAJAAiACAAHgAaABgAFgAUABIAEQAPAA8ADgANAAwACwAIAAcABwAHAAYABgAG
AAUAAwACAAEAAQABAAEAAQABAP///////////////////v/+//7//v/+///////+//7/
/P/8//z//f/9//3//f/9//v/+//7//v/+//7//v//P/8//z//f/9//v//P/8//z//f/+
//7//v/8//z//P/9//3//f/9//3/+//8//z//P/6//r/+v/6//z//P/8//z//P/8//z/
/P/6//r/+v/6//z/+//7//v/+f/5//j/+P/4//j/9//3//f/9//2//b/9v/2//b/9v/2
//b/9v/2//P/8//z//P/8v/y//L/8v/y//L/8v/y//L/8v/y//L/8v/y//P/8P/w//D/
8P/w//D/8P/w//D/8v/y//L/8v/w//D/8v/z//X/9f/1//b/9f/1//b/9v/2//f/9//3
//j/+P/4//j/+f/5//n/+f/5//n/+f/5//n/+P/3//b/8v/x//D/8P/w//D/7//v/+3/
7f/r/+r/6f/p/+j/6P/n/+f/5//n/+X/5f/l/+X/5f/l/+T/5P/i/+L/4f/h/+H/4f/h
/+H/4f/h/+H/4v/i/+L/4v/j/+H/4f/e/93/3f/f/+T/8P///xIAKwBLAG0AjQCuANgA
BAElAS4BHwH9ANMApABsAC0A8P+5/4v/dv93/4P/iv+R/5j/oP+s/7r/yP/P/9T/1//Z
/9z/2//b/9r/3f/c/9z/3P/d/97/3P/c/93/3f/d/97/3v/e/+D/4P/g/+H/4f/h/+L/
4//j/+P/5P/k/+X/5f/l/+b/5v/n/+f/5//o/+j/6f/p/+r/6v/q/+v/6//t/+3/7f/t
/+7/7v/v/+7/7//w//H/8v/y//P/9P/1//X/9f/3//j/+f/7//z//f///wAAAgAFAAcA
CAAJAAoADAANAA4ADQAOAA8AEAAQABAAEAAQABIAEQARABEAEAAQABAADgALAAoACQAI
AAcABQAEAAIAAAD+//z/+v/2//T/8v/w//D/7//t/+3/6v/p/+j/5//m/+X/5f/l/+T/
5P/k/+P/4//i/+H/4f/h/+H/4f/h/+P/4//j/+P/4f/h/+H/4P/i/+L/4v/i/+H/4f/g
/+D/4P/g/+D/4f/j/+P/4//j/+H/4f/h/+H/4f/h/+H/4v/i/+L/4//j/+P/5P/k/+T/
5f/m/+b/5v/m/+b/5v/n/+f/5//n/+f/5f/m/+b/5v/o/+j/6P/o/+r/6v/q/+r/6P/o
/+j/6P/o/+j/6P/o/+j/5//n/+f/5//n/+b/5v/k/+T/4//j/+P/4//i/+L/4//k/+X/
5v/k/+T/5P/k/+P/4//j/+P/4v/i/+L/4v/i/+L/4v/i/+L/4v/i/+D/4P/g/+D/4v/i
/+L/4v/i/+L/4v/i/+L/4v/k/+X/5//n/+f/6P/p/+n/6v/q/+z/7f/t/+3/7P/s/+z/
7P/t/+3/7f/t/+3/7f/t/+3/7//u/+3/7P/s/+v/6v/q/+r/6v/p/+n/6f/p/+f/5v/l
/+X/5P/k/+X/5f/l/+X/4//j/+P/4//h/+H/4P/g/+D/4P/f/9//3//f/9//3//f/9//
3//g/+D/4P/g/+H/4//j/+L/4f/h/+H/4v/o//X/BAAVADEAUwB1AJgAugDgAAsBLgE5
ASkBBQHcAKwAdQA2APP/t/+I/3f/f/+I/4v/kP+Y/6L/rv++/8f/0P/X/93/4v/j/+H/
4v/j/+T/5P/k/+X/5v/m/+b/5//n/+n/6v/q/+r/7v/u/+7/7//v/+//8P/x//H/8f/y
//L/8//z//P/9P/0//X/9f/1//j/+P/5//n/+P/4//j/+f/6//3//v//////AAAAAAEA
AAABAAIAAwAGAAYABwAIAAkACQAJAAsADAANAA8AEAARABMAFAAWABUAFwAYABkAHAAe
AB8AIAAhACIAIwAkACYAJgAmACYAJAAjACMAIwAiACIAIgAgACEAIAAfAB4AHQAbABoA
GAAUABIAEAAOAA4ADAAKAAgABAADAAEAAQABAAEAAQABAP///f/8//v/+v/6//r/+f/7
//r/+f/5//n/+f/5//n/+f/5//n/+f/5//n/+f/4//b/9v/2//b/+f/5//j/+P/2//b/
9v/3//n/+f/5//n/9//3//f/9//4//n/+v/8//z//P/9//3/+//8//z//P///wAAAAAA
AP7//v/+/////////////////wAAAAAAAP7//v/+//7///8AAAEAAgAAAAAAAAAAAAIA
AgACAAIAAgABAAEAAQABAAEAAAAAAAIAAgABAAEAAQABAAAAAAAAAAAAAAAAAP7//v/+
//7//f/9//3//f/+//7//v/+//7//v/+//7//v/+//7//v/+//7//f/9//7//v/+////
AQABAAIAAgAFAAUABgAGAAYABwAHAAgACAAIAAkACQAKAAoACgAKAAsACwALAAsACgAK
AAoACQAHAAcABgAFAAYABgAGAAUABAAEAAQABAAEAAIAAgACAAIAAAAAAAAAAAAAAAAA
AAAAAA==
         </WaveFormData>
      </LeadData>
      <LeadData>
         <LeadByteCountTotal>10000</LeadByteCountTotal>
         <LeadTimeOffset>0</LeadTimeOffset>
         <LeadSampleCountTotal>5000</LeadSampleCountTotal>
         <LeadAmplitudeUnitsPerBit>4.88</LeadAmplitudeUnitsPerBit>
         <LeadAmplitudeUnits>��V</LeadAmplitudeUnits>
         <LeadHighLimit>2147483647</LeadHighLimit>
         <LeadLowLimit>268435456</LeadLowLimit>
         <LeadID>V5</LeadID>
         <LeadOffsetFirstSample>0</LeadOffsetFirstSample>
         <FirstSampleBaseline>0</FirstSampleBaseline>
         <LeadSampleSize>2</LeadSampleSize>
         <LeadOff>FALSE</LeadOff>
         <BaselineSway>FALSE</BaselineSway>
         <ExcessiveACNoise>FALSE</ExcessiveACNoise>
         <MuscleNoise>FALSE</MuscleNoise>
         <LeadDataCRC32>3714671508</LeadDataCRC32>
         <WaveFormData>
HAAcABwAHAAcABwAHAAcABoAGgAaABoAGAAYABgAGAAYABgAGAAYABgAGAAYABgAGgAa
ABoAGgAYABgAGAAYABgAGAAYABgAGAAYABgAGAAWABYAFgAWABYAFgAWABYAFgAWABYA
FgAWABcAFwAXABUAFQAVABUAFwAXABcAGAAYABgAGQAaABoAGgAaABoAGgAbABwAHAAa
ABoAGgAaABoAGgAbABwAHgAeAB8AHwAdAB0AHQAdAB0AHAAcABwAGgAaABoAGgAZABkA
GQAYABcAFgAVABMAEgASABEAEQATABMAEwATABEADwAPAA8AEQAQABAAEAAQABAADwAP
AA8ADwAPABAAEAAQABAAEAAOAAwACAAHAAUABQAGAAoAEwAjADcATgBoAIcApgDLAPMA
EwElAScBHgEOAfgA3AC1AIwAZgBLADsALgAjABsAFAASABIAFAAWABcAFQAVABIAEgAQ
ABAADwAPAA8ADgAOAA4ADQANAA0ADQANAA0ADQANAA0ADgAMAAwADAANAA0ADQANAA0A
DQAOAA4ADgAMAAwADQANAA8ADwAQABAADwAPAA8ADwAPABAAEAAQABAAEQASABMAEwAT
ABMAFAAVABYAFgAXABcAFwAXABcAFwAYABkAGwAcABwAHQAeAB8AIAAhACIAIwAkACUA
JgAlACYAJwAoACgAKQAqACsAKwArACwALAAqACoAKgAqACwALAAsACwAKgAqACkAKAAl
ACQAIgAhACAAIAAdABsAGQAYABYAFAASABIAEQAQABAADwAOAA4ADQALAAoACgAJAAkA
CQAJAAoACAAHAAcABwAHAAgACQAIAAgABwAHAAcABwAIAAkACQAJAAkACQAIAAgACAAI
AAgACAAIAAgABgAGAAYABgAGAAYABgAGAAYABwAHAAcABQAGAAYABgAIAAgACAAIAAcA
CAAIAAgABgAGAAUABQAHAAcACAAIAAYABgAGAAcABwAHAAcABwAFAAUABQAFAAUABQAF
AAUAAwADAAMAAgACAAIAAQABAAMAAwADAAIAAQAAAP///v/+//7//v/9//7//v//////
/v/+//7//v/+//7//f/8//n/+f/5//r/+v/6//r/+v/7//r/+v/6//r/+v/6//r/+P/4
//j/+P/4//b/9//3//f/+f/5//n/+f/3//f/9//4//f/9v/2//b/9v/2//b/9v/2//f/
+P/4//j/+P/4//j/+P/4//n/+v/4//j/+f/5//v/+//7//v/9//2//b/9v/0//T/9P/0
//L/8f/w/+7/7f/s/+v/6f/q/+r/6f/p/+j/5//m/+X/5f/j/+P/4//j/+L/4v/i/+D/
4P/f/9//3//f/9//4P/f/97/3f/c/9z/2v/a/9f/1f/T/9L/1v/d/+f/+/8SACoARwBo
AIsAsQDVAOsA8QDqANoAxgCsAIkAXgA2ABcAAwD2/+v/4//e/9r/2P/Y/9r/2//b/9v/
2v/a/9r/2P/X/9f/1//W/9b/1v/V/9X/1//X/9f/1//W/9X/1P/U/9b/1v/W/9f/1//X
/9f/1//W/9b/1f/U/9T/1P/V/9X/1//X/9j/2P/Y/9f/1v/V/9f/2P/Y/9j/1v/X/9j/
2f/X/9f/1//Y/9f/2P/Y/9n/2//b/9v/2//b/9z/3f/f/93/3P/c/9z/3f/e/9//4P/h
/+L/4//k/+P/5P/l/+b/5P/l/+b/5//l/+X/5v/m/+j/6P/o/+j/5//m/+X/5P/k/+T/
4//i/+H/4P/e/93/2v/a/9f/1f/T/9L/0P/O/8r/yv/J/8j/xv/F/8T/xP/D/8H/wP/A
/8P/w//D/8P/w//C/8L/w//C/8H/wf/B/8H/wP++/73/vP+7/7v/u/+5/7n/uf+5/7j/
uP+4/7j/uP+4/7j/uP+6/7r/uv+6/7n/uP+3/7b/tv+3/7f/t/+2/7b/tf+0/7T/tP+0
/7T/tf+2/7b/tv+0/7T/s/+z/7P/s/+0/7T/sv+y/7L/s/+x/7H/sf+x/7H/sf+x/7H/
sf+x/7H/sf+v/6//r/+u/6z/rP+r/6v/qv+p/6j/pv+k/6T/pP+k/6b/pv+m/6X/pP+k
/6X/pf+k/6T/pP+k/6T/pP+j/6L/of+j/6H/oP+g/57/nv+e/57/nv+f/5//n/+d/53/
nf+d/53/nf+d/57/nv+e/5//oP+g/6D/oP+g/57/n/+g/6D/oP+g/6D/oP+f/57/nv+e
/6D/oP+h/6H/of+h/6H/of+d/5z/nP+c/5z/nP+c/5z/nf+d/53/nP+b/5r/mf+X/5X/
lP+S/5H/kf+R/5H/kf+T/5H/kf+R/5H/kP+Q/5D/kv+S/5H/kf+R/5H/kf+S/5L/kv+S
/5L/lP+U/5L/jf+J/4f/hv+I/43/lf+h/7b/zv/p/wgAKwBTAH0ApwC/AMYAwACyAJoA
ewBQACAA8//R/7r/rf+j/57/lv+S/5L/kv+V/5f/mf+a/5z/nP+c/5n/mf+X/5j/mv+a
/5n/mf+b/5v/m/+b/5v/m/+b/5z/nv+e/57/n/+f/5//n/+f/6H/ov+i/6L/pP+k/6X/
pf+l/6X/pv+m/6n/qf+p/6n/qf+q/6r/qv+s/63/rv+v/63/rf+t/67/r/+w/7D/sf+y
/7P/tP+1/7P/tP+1/7f/uf+6/7z/vv+9/77/v//A/8P/xP/F/8b/x//I/8n/yv/K/8v/
zP/N/87/z//R/9L/1P/U/9T/1P/S/9L/0v/S/9T/1P/T/9L/0f/Q/87/zf/M/8z/yf/H
/8X/xP/C/8D/wP/A/7//vv+9/73/vf++/73/u/+6/7r/u/+7/7v/u/+7/7r/uv+7/73/
vf++/7//wP/A/7//v//A/7//v/+//8H/wf/B/8H/wv/C/8L/wv/C/8L/wv/C/8P/xP/F
/8b/xv/G/8b/xv/H/8n/yv/L/8v/zP/M/8z/zv/O/87/zv/R/9L/0v/S/9L/0v/R/9H/
0//T/9T/1P/W/9b/1v/X/9f/1//X/9f/2f/Z/9n/2f/b/9v/2//b/93/3f/d/9z/3v/e
/93/3f/f/9//3//e/+D/4P/g/+D/4v/i/+L/4f/h/+L/5P/l/+T/5P/k/+T/5P/k/+P/
4v/l/+b/5v/m/+b/5v/m/+f/5//n/+n/6f/p/+n/6//r/+v/7P/s/+z/7f/u/+//8P/x
//L/8v/z//T/9P/0//T/9P/0//b/9v/3//j/+v/6//v/+//9//3//f/9//v/+v/6//r/
+//8//3//v/9//3//f/8//3//P/7//n/+v/6//n/+f/5//n/+f/5//v/+f/5//n/+//6
//r/+v/8//z/+//7//v/+//7//z//P/8//z//P/8//r/+v/3//X/8//2//r/AQANAB8A
NgBQAG0AjACxANkA/wAXASEBHgEQAfwA4gC9AJIAagBJADMAJAAZABEACgAGAAQABgAI
AAsACwAJAAoACgAKAAoABwAHAAUABgAGAAYABQAFAAUABQAFAAUABQAFAAUABgAIAAgA
CAAJAAcABwAHAAcABwAIAAgACAAIAAgACQAJAAcABwAIAAgACwALAAsACwALAAwADAAM
AAwADQAOAA8ADwAPAA8AEAAPABAAEAARABIAEwAUABUAFQAWABcAGQAYABgAGQAaABsA
HAAdAB4AHwAgACEAIgAjACQAJQAmACYAJwAoACkAKQApACoAKgAsACwALAAsACwALAAs
ACwALgAuAC0ALAApACgAJgAlACQAJAAhAB8AHwAeABwAGgAYABgAFwAWABYAFQAUABQA
FQATABIAEgATABMAEwATABQAEgARABEAEQARABIAEwAUABQAEwATABQAEwATABMAFQAV
ABUAFQAUABQAFAAUABQAFAAUABQAFAAUABQAFAAUABQAFAAUABYAFwAXABcAFQAWABYA
FgAYABgAGAAYABcAGAAYABgAGAAYABcAFwAZABkAGgAaABoAGgAaABsAGwAbABsAGwAb
ABsAGwAbABsAGwAbABsAGwAbABsAGgAcABwAGwAbABsAGwAbABoAGgAaABoAGgAaABoA
GgAZABoAGgAbABsAGAAYABgAGAAYABgAFwAWABcAFwAZABgAGAAWABYAFgAWABgAGQAZ
ABkAFwAXABcAFwAXABcAFwAYABoAGgAbABwAHAAcABwAHAAeAB8AIAAgAB4AHgAeAB4A
IAAgACEAIgAkACQAJQAlACMAIwAjACMAIwAiACIAIgAkACQAJAAkACMAIwAjACIAIQAg
AB8AHQAcABwAGwAbABsAGwAbABsAHQAbABsAGwAbABoAGgAaABoAGgAZABkAFwAXABcA
GAAYABgAGAAYABgAGAAWABMAEQAPABAAFAAbACUANQBMAGYAgQCgAMMA6QAPASkBMwEw
ASIBDAH2ANUArACGAGUATwBAADMAKwAkACAAIAAiACQAJQAlACMAIgAiACIAIAAfAB0A
HQAcABwAHAAbABsAGwAbABsAGwAbABsAGwAcABoAGgAaABsAGQAZABkAGQAcAB4AHwAg
AB4AHgAfAB8AHwAfACAAIAAfAB8AHwAfACEAIgAiACIAIAAhACIAIwAjACMAIwAkACUA
JgAmACcAJwAnACcAJwAnACgAKQArACwALAAtAC4ALwAwADEAMgA1ADYANwA4ADcAOAA5
ADoAOAA5ADoAOwA9AD0APgA+AD4APgA+AD4APAA8ADwAPAA6ADoAOQA4ADcANgA0ADMA
LgAuACsAKQAmACQAIQAeABwAHAAbABoAGAAXABYAFgAVABMAEgASABEAEQARABEAEgAQ
AA8ADwANAA0ADgAPAA8ADgAMAAsACgAJAAkACQAHAAcABwAHAAQABAAEAAQABAAEAAQA
BAADAAIAAQAAAP7//v/+//7//P/9//3//f/7//z//P/8//z//P/8//z//P/8//v/+v/6
//r/+f/5//f/9//4//j/9v/2//b/9//3//f/9//3//X/9f/1//X/9P/z//L/8f/x//H/
8f/w//D/8P/v/+//8f/x//H/8P/v/+7/7f/s/+z/7P/s/+v/6v/q/+v/6//o/+j/6P/o
/+j/6P/n/+b/4//j/+P/5P/m/+j/5v/m/+b/5v/k/+X/5f/l/+P/4//j/+P/4//j/+P/
5P/j/+L/4v/i/+L/4v/i/+L/4P/h/+L/4v/i/+L/4v/i/+L/4v/j/+T/4v/i/+P/4//j
/+P/4//j/+H/4P/g/+D/3v/e/97/3v/b/9v/2//a/9f/1v/V/9P/1P/U/9P/0//T/9P/
0//T/9P/0f/R/9H/0f/Q/9D/0P/P/87/zP/L/83/zf/N/87/zf/M/8v/yv/G/8b/xv/F
/8P/wf/C/8T/y//V/+f//v8aADkAWgB/AKcAzQDlAOsA6ADYAMQAqACBAFIAJgAFAO3/
4P/X/83/xv/C/8D/wv/E/8f/x//J/8r/yv/I/8j/yf/J/8f/xv/F/8T/wv/B/8H/wf/B
/8H/wf/B/8H/wv/C/8L/wv/D/8P/w//D/8P/w//E/8T/xP/C/8L/w//D/8P/w//E/8T/
w//D/8P/w//F/8b/xv/G/8T/xf/G/8f/x//H/8f/yP/H/8j/yP/J/8n/yf/J/8n/yf/K
/8v/zf/M/8z/zf/O/83/zv/P/9D/z//Q/9H/0v/T/9T/1f/W/9b/1//Y/9n/1//X/9j/
2P/a/9r/2v/a/9j/2P/Y/9j/1v/W/9X/1P/T/9L/0P/P/8z/zP/J/8f/x//G/8T/wv++
/77/vf+8/7r/uf+4/7j/uP+3/7f/uP+3/7f/t/+3/7j/tv+1/7X/s/+z/7T/tf+0/7T/
s/+z/7T/s/+z/7P/s/+z/7P/s/+0/7T/tP+0/7L/sv+y/7L/tP+0/7T/tP+2/7b/tv+2
/7T/tf+1/7X/t/+4/7j/uP+4/7j/uP+4/7f/uP+4/7j/uP+4/7f/t/+3/7f/uP+4/7b/
tv+2/7f/t/+3/7f/t/+5/7n/uf+5/7n/uf+5/7n/t/+3/7f/tv+4/7j/t/+3/7f/t/+3
/7b/uP+4/7j/uP+6/7r/uv+5/7j/uP+5/7n/uv+6/7r/uv+6/7j/t/+4/7j/uP+4/7j/
uP+5/7n/uf+3/7f/t/+3/7j/uf+6/7z/vP+8/73/vv++/77/vv++/8D/wf/C/8L/wv/C
/8L/wv/D/8T/xv/I/8r/yv/L/8v/y//L/8v/y//J/8j/yP/I/8j/yP/I/8j/yf/J/8n/
yP/J/8j/x//F/8T/xP/D/8P/xf/F/8X/xf/H/8X/xf/F/8X/xP/E/8T/xP/E/8P/w//F
/8X/xf/G/8j/yP/I/8j/xv/E/8T/wf/B/8H/wv/G/8v/1f/n//7/GgA5AFoAfwCpANMA
7QD5APQA5gDQALYAlQBoADwAGQABAPD/5//f/9j/1P/S/9T/1v/Z/9v/2//a/9r/3P/a
/9v/2//b/9z/3P/c/9v/2//b/9v/2//b/9z/3f/e/+D/4P/g/+D/4f/j/+P/4//j/+P/
5P/k/+T/5v/m/+f/5//p/+n/6v/q/+v/6//r/+v/7f/u/+7/7v/w//H/8v/z//P/8//z
//T/9//4//j/+f/5//n/+f/5//v//P/9////AAAAAAEAAgAFAAYABwAIAAoADAAOABAA
EQASABMAFAAWABcAGAAZABkAGQAaABoAGgAaABoAGgAcABwAHAAcABwAHAAbABoAGwAa
ABgAFwAWABYAEwARABEAEAAOAAwADAAMAAsACgAIAAcABgAGAAYABQAFAAYABwAHAAcA
BwAIAAYABQAFAAUABQAGAAcACAAIAAcABwAHAAcACAAJAAsACwALAAsACgAKAAoACgAM
AAwADAAMAA4ADgAOAA4ADgAOAA4ADgAOAA8ADwAPAA8AEAAQABAAEgASABIAEgATABQA
FAAUABYAFgAVABUAFQAVABYAFgAWABYAFgAXABcAFwAXABcAFwAXABcAFwAZABkAGQAZ
ABkAGQAZABgAGAAYABcAFwAZABkAGQAYABoAGgAaABoAHAAcABwAGwAaABoAGwAbABwA
HAAcABwAHAAcABsAGgAbABsAGwAcABwAHAAcABwAHQAcABwAHAAcABwAHAAcABwAHQAd
AB0AHQAdAB0AHQAfAB8AHwAgACAAIAAhACIAIgAiACIAIgAkACUAJgAmACQAJAAkACQA
JgAmACcAKAAqACoAKwArACoAKQAoACcAJwAmACYAJgAmACYAJgAmACUAJQAlACQAIwAi
ACEAHwAeAB4AHQAdAB0AHQAdAB0AGwAZABkAGQAbABoAGgAaABoAGgAZABkAFwAXABcA
GAAYABgAGAAYABgAFAASAA8ADQAPABIAGAAjADMASQBiAIAAnQDAAOcADwEpATMBLwEi
AQ4B9gDWAK0AhgBkAE0APQAyACkAIQAcAB4AHgAeACAAIQAhAB8AHgAeAB4AHAAbABsA
GwAcABwAHAAbABsAGwAbABsAGwAZABkAGQAaABoAGgAaABsAGwAbABsAGwAbABwAHAAc
ABwAHAAdAB0AHQAdAB4AHgAfAB8AHwAfACEAIgAiACIAIAAhACIAIwAjACMAIwAkACUA
JgAmACcAJwAnACcAJwApACoAKwAtAC4ALgAvADAAMQAyADMANAA3ADgAOQA6ADsAPAA9
AD4APgA/AEAAQQA/AD8AQABAAEAAQABAAEAAQgBCAEIAQgBAAEAAPwA+AD0APAA6ADkA
NgA2ADMAMQAxADAALgAsACoAKgApACgAJAAjACIAIgAjACEAIAAgAB8AHwAfAB8AHwAe
AB4AHwAfAB8AIAAhACAAIAAfAB8AHwAfACAAIQAhACEAIQAhACAAIAAgACAAIAAgACAA
IAAgACAAIAAgACAAIAAgACAAIAAhACEAIQAhACIAIgAiACIAIgAiACIAIgAiACEAIAAh
ACIAIgAjACEAIQAiACIAIgAiACIAIwAhACEAIQAhAB8AHwAfAB8AHwAfAB8AHwAfAB8A
HwAeAB4AHgAdAB0AHQAdAB0AHAAcABwAHAAcABoAGgAaABkAGAAYABkAGQAWABYAFgAW
ABgAGAAXABYAFQAVABUAFgAWABYAFgAWABUAFAATABIAEgATABMAEwATABMAEwATABMA
EwATABQAEgASABMAFAAUABQAFAAUABIAEwAUABQAFgAWABYAFgAUABQAFQAWABYAFgAX
ABcAFQAVABUAFQARABAAEAAQABAAEAAQABAADQANAA0ADAANAAwACwAJAAgACAAHAAcA
BQAFAAUABQAFAAMAAwADAAIAAAD///7/AAAAAP/////9//3//f/+//z//P/8//z//P/+
//z/9//z//H/8P/0//v/BQAVAC4ASABjAIIApQDNAPMADwEZARYBCgH2ANwAuwCOAGQA
QQArABwADwAFAP7/+P/0//b/+P/5//v//f/8//z//P/6//f/9f/z//T/9P/0//P/8//x
//H/8f/x//H/8f/x//L/8P/w//D/8f/v/+//7//v/+//8P/w//D/8P/w//H/8f/v/+//
8P/w//H/8f/x//H/7//w//D/8P/u/+//8P/x//H/8f/x//L/8//0//T/9f/1//X/9f/1
//P/9P/1//f/9v/2//f/+P/5//r/+//8//v//P/9//7//f/+////AAAAAAEAAgADAAMA
AwAEAAQAAgACAAIAAgABAAAA///+/wAAAAD///7//f/8//r/+f/0//T/8f/v/+v/6v/o
/+b/5P/k/+P/4v/i/+H/4P/g/9//3f/c/9z/2//b/9v/2//c/9r/2f/Z/9f/1//Y/9n/
2P/Y/9f/1//W/9X/1f/V/9P/0//T/9P/1P/U/9T/1P/S/9L/0v/S/9L/0v/S/9L/0v/S
/9L/0v/Q/9H/0f/R/9H/0v/S/9L/0v/S/9L/0v/T/9T/1P/U/9L/0v/R/9H/0f/R/9L/
0v/Q/9D/0P/R/8//z//P/8//zf/N/83/zf/P/8//z//P/83/zf/N/8z/zP/M/8v/y//L
/8v/y//K/8r/yv/K/8r/yP/I/8j/x//I/8j/yf/J/8j/yP/I/8j/xv/G/8X/xP/H/8f/
x//G/8T/wv/C/8L/wv/C/8P/w//D/8P/w//D/8P/w//D/8P/xP/G/8b/x//I/8f/xv/F
/8T/xP/F/8b/xv/G/8b/xv/G/8j/yP/J/8r/yv/K/8v/y//J/8n/yf/J/8f/xv/G/8b/
xP/E/8T/xP/D/8P/w//C/8H/wP+//73/vP+8/7v/u/+7/7v/u/+7/7v/uf+5/7n/uf+4
/7j/uP+4/7j/t/+3/7f/t/+3/7j/uP+4/7j/uP+4/7b/tv+1/7H/r/+w/7L/t/+//83/
4P/6/xcAOABbAIMArQDTAOcA7gDmANQAvACdAHQAQgAVAPf/5P/V/8v/wv+8/7j/uP+6
/73/wf/D/8L/wv/C/8L/wf/B/8H/wP/C/8L/wf/B/8P/w//D/8P/w//D/8P/xP/E/8T/
xP/F/8f/x//H/8f/yf/K/8r/yv/K/8r/y//L/83/zf/O/87/z//P/8//z//R/9L/0v/S
/9T/1f/W/9f/1f/V/9X/1v/X/9j/2P/Z/9v/2//b/9v/3P/e/+D/4//k/+T/5f/m/+f/
6P/p/+r/7f/u/+//8P/z//T/9f/2//b/9//4//n/+//7//z//P/8//z//P/8//7//v/+
//7/AAAAAP///v/9//z/+v/5//j/+P/1//P/8//y//D/7v/s/+z/6//q/+r/6f/o/+j/
6f/n/+b/5v/n/+f/5//n/+f/5v/m/+f/6f/p/+r/6//q/+r/6f/p/+r/6f/p/+n/6//r
/+v/6//s/+z/7P/s/+7/7v/u/+7/8P/w//D/8P/w//D/8P/w//L/8//z//P/8//0//T/
9P/0//T/9P/0//X/9v/2//b/+P/4//f/9//5//n/+v/6//r/+v/6//v//f/9//3//f/9
//3//f/9//3//f/9//3//////////v/+//7//f/9//////////7/AAAAAAAAAAD+//7/
/v/9//7//v///////v/+//7//v8AAAAA///+/////////wAAAAAAAAAAAAAAAAAAAAAA
AP7///////////////////8BAAEAAQACAAIAAgADAAQABAAEAAQABAAEAAUABgAGAAgA
CAAIAAgACAAIAAkACgAKAAoACwALAA0ADQANAA0ACwAKAAoACgAMAAwADAAMAAsACwAL
AAoACQAIAAcABQAEAAQAAwADAAMAAwADAAMAAwABAAEAAQABAAAAAAAAAAAAAAD/////
AQABAAEAAgAAAAAAAAAAAAAAAAD+//v/+f/3//r//v8FABMAKQBAAFwAeQCaAL0A5QAF
ARkBGwEUAQQB8ADUAK8AhABcAEEALQAgABcAEQAKAAYABgAIAAoACwALAAkACAAIAAgA
CAAHAAUABQAEAAIAAgABAAEAAgADAAQABQADAAMAAwAEAAIAAgACAAMAAwADAAMAAwAD
AAQABAAEAAQABAAFAAUABQAFAAYABgAFAAUABQAFAAcACAAIAAgABgAHAAgACQAJAAkA
CQAKAAkACgAKAAsADQANAA0ADQAPABAAEQATABIAEgATABQAFQAWABcAGAAZABoAGwAc
AB0AHgAfACAAIAAhACIAIwAjACMAJAAkACQAJAAkACQAJAAkACQAJAAkACQAIwAiAB8A
HgAcABsAGgAaABcAFQATABIAEAAOAAoACgAJAAgACAAHAAYABgAHAAUABAAEAAQAAwAC
AAEAAgAAAP//////////AAABAAAAAAD/////AAD//////////////////wAAAAAAAAAA
AAAAAAAAAAAAAAAAAAAAAP7//v/+//7//v////////8BAAIAAgACAAIAAgACAAIAAQAC
AAIAAgACAAIAAQABAAMAAwAEAAQABAAEAAQABQADAAMAAwADAAMAAwADAAMAAwADAAMA
AwADAAMAAwACAAQABAADAAMAAQABAAEAAAACAAIAAgACAAIAAgACAAEAAAAAAAEAAQAA
AAAAAAAAAAAAAAD///7//f/9//3//v/+//7//v/+//3//P/8//z//P/8//z//P/6//r/
+v/6//z//f/9//3//f/9//3//f/9//3//f/+//7//v///wAAAAAAAAAAAAAAAAEAAgAC
AAIAAgACAAIAAgACAAMABAAEAAQABQAFAAUABQAFAAUAAQAAAAAAAAACAAIAAgACAAEA
AQABAAAA///+//3/+//6//r/+f/5//n/+f/5//n/+f/3//f/9//3//b/9v/2//b/9v/1
//X/9f/1//X/9v/4//j/+P/4//b/9P/y/+//7f/v//D/9P/9/wkAGwAyAEwAaQCIAKsA
0wD1AAkBDQEGAfQA4ADGAKMAeABUADcAJQAYAA8ABwAAAPz//P/+/wAAAQABAAEAAgAA
AP7//P/9//3//f/8//7//v/9//3/+//7//v/+//7//v/+//8//z//P/8//3//f/9//3/
/f/9//7//v/+//z//P/9//3//f/9//7//v////////////3//v/+//7/AAABAAIAAwAD
AAMAAwAEAAUABgAGAAcABwAHAAcABwAHAAgACQALAAwADAANAA4ADQAOAA8AEAATABQA
FQAWABcAGAAZABoAGAAZABoAGwAbABsAHAAcABwAHAAcABwAHgAeAB4AHgAcABwAGwAa
ABkAGAAWABUAEgASAA8ADQALAAoACAAGAAQABAADAAIAAAD///7//v/9//v/+v/6//v/
+//7//v/+P/2//X/9f/3//f/+P/5//r/+v/5//n/+P/3//f/9//3//f/9//3//b/9v/2
//b/9P/0//T/9P/y//L/8v/y//L/8v/y//L/8P/x//H/8f/v//D/8P/w//L/8v/y//L/
8f/y//L/8v/y//L/8f/x//H/8f/y//L/8f/w/+//7//x//H/8f/x/+//7//v/+//7//v
/+//7//u/+3/7P/q/+r/6v/p/+n/6v/r/+z/7P/q/+r/6v/q/+j/6P/o/+f/6P/o/+n/
6f/n/+b/5f/k/+b/5v/l/+T/4//j/+P/5P/i/+L/4v/i/+P/4v/g/+D/4P/g/+D/3v/f
/9//3//d/93/3f/d/9//3//f/+D/4P/g/+H/4v/g/+D/4P/g/+D/4f/i/+L/4P/g/+D/
4P/f/97/3v/e/+D/4P/h/+H/4//j/+P/4//h/+D/4P/g/97/3v/e/97/3//f/9//3v/d
/9z/2//Z/9b/1v/V/9X/1P/T/9L/0f/T/9H/0f/R/9D/zv/N/8z/zP/M/8v/y//J/8n/
yf/K/8j/yP/I/8j/yv/K/8r/x//F/8P/xP/G/8n/z//d//L/CgAlAEQAZQCLALcA2wDv
APAA5gDUAMAAowB6AEoAHwABAO7/4//Z/9L/yv/G/8T/xv/L/8v/zf/O/9D/0P/Q/83/
zf/L/8r/yP/I/8f/x//H/8f/x//H/8n/yf/J/8r/zP/M/8z/zf/L/8v/y//L/8n/yv/K
/8r/zP/M/83/zf/N/83/zv/O/8//z//P/8//z//Q/9D/0P/S/9P/1P/V/9X/1f/V/9b/
1//Y/9j/2f/Z/9n/2f/Z/9j/2P/Y/9n/2v/a/9v/3P/d/97/3//g/9//4P/h/+L/5P/m
/+j/6v/q/+v/7P/t/+7/7//x//L/8P/w//D/8P/u/+7/7v/u/+7/7v/t/+z/7f/s/+r/
6f/o/+j/5f/j/+H/4P/e/9z/2v/a/9n/2P/X/9f/1//Y/9f/1f/U/9T/0//T/9P/0//T
/9L/0v/T/9H/0f/S/9P/0//S/9D/z//Q/8//z//P/8//z//P/8//0P/Q/9D/0P/O/87/
zv/O/9D/0P/Q/9D/0v/S/9L/0v/U/9X/1f/V/9P/1P/U/9T/1P/U/9T/1P/V/9b/1v/W
/9b/1v/V/9X/1f/V/9b/1v/Y/9j/2P/Z/9f/1//X/9f/2f/Z/9n/2f/Z/9n/2f/Z/9v/
2//b/9r/3P/c/9v/2//b/9v/2//a/9z/3P/c/9z/3P/c/9z/2//c/9z/3f/d/9z/3P/c
/9z/3P/c/9v/2v/a/9v/3P/e/9z/3P/c/9z/3P/c/93/3v/e/97/3v/e/9//3//g/+H/
4f/i/+P/4//l/+X/5f/l/+f/5//n/+j/6P/o/+n/6v/q/+r/6v/q/+v/7f/v//D/8P/x
//H/8P/x//H/8v/z//P/8v/x//D/8P/w//D/8v/y//D/8P/w//D/7//u/+3/7P/s/+z/
7P/s/w==
         </WaveFormData>
      </LeadData>
      <LeadData>
         <LeadByteCountTotal>10000</LeadByteCountTotal>
         <LeadTimeOffset>0</LeadTimeOffset>
         <LeadSampleCountTotal>5000</LeadSampleCountTotal>
         <LeadAmplitudeUnitsPerBit>4.88</LeadAmplitudeUnitsPerBit>
         <LeadAmplitudeUnits>��V</LeadAmplitudeUnits>
         <LeadHighLimit>2147483647</LeadHighLimit>
         <LeadLowLimit>268435456</LeadLowLimit>
         <LeadID>V6</LeadID>
         <LeadOffsetFirstSample>0</LeadOffsetFirstSample>
         <FirstSampleBaseline>0</FirstSampleBaseline>
         <LeadSampleSize>2</LeadSampleSize>
         <LeadOff>FALSE</LeadOff>
         <BaselineSway>FALSE</BaselineSway>
         <ExcessiveACNoise>FALSE</ExcessiveACNoise>
         <MuscleNoise>FALSE</MuscleNoise>
         <LeadDataCRC32>4040432976</LeadDataCRC32>
         <WaveFormData>
9v/2//b/9v/0//T/9P/0//L/8v/y//L/8v/y//L/8v/v/+7/7f/s/+b/4v/e/9r/3P/c
/9z/3P/a/9r/2v/a/9z/3P/c/9z/2v/a/9r/2v/a/9r/2v/a/9r/2v/a/9r/2f/Y/9f/
1v/X/9j/2f/Z/9f/2P/Y/9f/2P/Z/9v/3f/b/9v/3v/e/97/3v/d/93/4P/k/+j/7P/q
/+n/6f/p/+r/6v/s/+3/7//w//D/8P/x//H/8f/w//D/8P/w//D/7v/t/+3/7f/r/+v/
6v/p/+j/5//m/+T/4v/i/+H/4f/g/9//3v/d/9v/2f/Y/9f/1P/U/9P/0//R/9H/0P/Q
/9D/0P/Q/9D/0f/R/9L/0//Q/83/yv/J/8n/yP/K/83/0v/c/+n/8v/6/wwALwBRAG4A
hwCYAJwAmACOAIMAdQBbAD4AJQAVAAgA/f/x/+j/4P/c/9v/3P/a/9r/2P/U/9D/0P/O
/83/zf/N/83/zP/K/8r/yv/K/8n/yf/J/8n/yv/K/8v/zP/M/8v/yv/J/8z/zP/L/8z/
zv/P/8//z//N/83/zv/P/87/z//Q/9D/zv/O/87/zv/R/9H/0v/S/9L/0//U/9T/0v/S
/9L/0v/T/9T/1f/W/9T/1P/V/9X/1f/V/9b/1//X/9j/2P/a/9r/2//b/9v/2//a/9n/
2v/c/9z/3P/c/97/3//g/+L/4f/h/+L/4v/k/+P/4v/i/+X/5f/l/+X/5f/l/+P/4//i
/+H/4P/f/9z/3P/b/9n/1f/U/9P/0v/S/9L/0v/T/9H/0P/O/87/z//P/8//z//P/8//
z//O/83/zf/N/83/zv/P/9D/0f/P/83/yv/I/8n/yf/J/8n/yP/I/8j/yP/K/8r/yv/K
/8v/y//M/83/y//L/8v/y//N/83/zP/M/8//z//P/8//z//P/8//zv/Q/9D/0P/R/8//
z//Q/9H/0v/S/9L/0//T/9T/1f/V/9P/0//T/9P/1P/U/9X/1f/T/9P/0//T/9X/1f/U
/9T/0v/S/9L/0v/T/9L/0f/R/9P/1P/V/9b/1f/U/9L/0f/S/9P/0//U/9f/1//X/9b/
1v/V/9X/1P/S/9P/2f/Z/9f/1f/T/9L/1P/U/9T/1P/W/9X/1P/T/9X/1P/V/9X/1v/W
/9b/1v/W/9b/1v/W/9X/1//Y/9j/1//X/9f/2P/Z/9f/1//a/9r/3P/c/9v/2//b/9z/
3f/e/9z/2//b/9v/2v/a/9z/3f/d/97/3v/e/+H/4f/h/+D/4P/g/+D/4P/e/93/3f/d
/9z/2//Z/9f/1v/V/9T/0v/T/9T/1P/V/9T/0//S/9H/0v/R/9H/0f/S/9L/0f/R/9H/
0f/Q/9D/0v/S/9L/0v/Q/8//z//P/9D/z//O/83/y//I/8r/zf/Q/9j/5f/2/woAIAA5
AFMAcgCPAKIAqgCoAKAAlQCHAG8AUgA3ACMAFAAHAP3/9P/s/+b/4//g/+D/3v/e/9z/
2v/a/9r/2f/X/9f/1//Y/9j/2P/Y/9j/1//X/9f/1//Y/9j/2f/a/9v/2//b/9v/3P/c
/9v/3P/e/9//3//f/9//3//g/+H/4f/h/+H/4P/i/+L/4v/i/+T/4//j/+L/4v/j/+T/
5P/k/+T/5P/k/+T/5P/k/+T/5f/m/+j/6f/q/+n/6f/p/+n/6v/q/+z/7P/t/+3/7f/v
//D/8f/0//j/+P/4//j/+P/5//r//P/8//v/+//6//r/+f/4//j/9//3//f/9//4//n/
+P/5//j/9//2//X/9P/0//P/8f/u/+7/7v/u/+3/7P/r/+v/7f/s/+r/6v/r/+v/6//r
/+z/7f/u/+7/7v/v//D/8f/w/+//7v/t/+//7//u/+7/8f/x//H/8f/w//D/8P/w//D/
8P/w//D/8P/v/+//7//x//P/9f/3//X/9f/0//T/9f/1//X/9f/1//X/9f/0//T/9P/0
//X/9f/1//b/9//2//b/9v/3//X/9v/3//f/9//3//f/9//3//b/9v/1//b/9//4//n/
+f/5//j/+P/4//j/+P/4//n/+P/3//f/9v/2//b/9v/1//b/9v/3//X/9f/0//T/8//z
//P/8v/1//X/9v/2//X/9f/6//n/9//3//f/9v/2//b/9v/2//b/+P/4//j/9//3//j/
+P/3//f/9//4//n/+f/5//z//P/8//z/+//7//3//v///wAAAAD////////9//z//f/9
//7/AAABAAIABQAFAAUABAAEAAQABAAEAAUABQAGAAcACQAJAAgABwAGAAUABAACAAAA
AAD/////AQABAAEAAQAAAP///////wEAAgACAAMAAwADAAIAAgAAAAAAAAAAAAMAAwAE
AAUACAAFAAIA///7//r/+v/7/wAABAANABwAMABEAFkAcwCQALMA1ADoAPAA7gDnANkA
xwCsAIkAawBUAEUAOQAuACYAHgAXABQAEgASABIAEAAQABAADgANAA0ACwALAAwACgAK
AAoACgAJAAkACQAJAAgACAAJAAoACQAJAAkACQALAAoACAAIAAoACwALAAsACQAJAAoA
CwAKAAsADAAMAAoACgAKAAoACgAJAAkACAAKAAsADAAMAAsACgAJAAgABwAIAAkACgAM
AAwADQANAAwACwALAAsADQAOAA4AEAAQABEAEQARABIAEgASABQAFAAUABQAFAAVABUA
FQAWABcAFwAYABgAGgAZABgAGAAZABkAGQAZABkAGQAXABcAFAATABIAEQAQABAADwAN
AAcABgAFAAQABQAEAAMAAwABAAAA/v/+//z/+//6//n/+f/5//n/+P/1//X/9f/1//P/
8//z//P/8//z//L/8v/0//P/8v/x//L/8v/y//L/8f/w/+//7v/u/+3/7f/t/+//7//v
/+//7//v/+7/7v/v/+//7//v/+//7//v/+7/8P/w//D/8f/x//H/8v/z//P/8v/x//H/
8f/y//P/8//1//X/9f/1//T/9P/1//X/9//3//f/9//5//n/+P/4//r/+v/6//r/9//2
//X/9f/2//b/9v/2//b/9v/1//X/8//z//L/8v/z//P/8//y//D/7//v/+7/7f/t//L/
8f/t/+7/7P/s/+z/7P/q/+r/6v/p/+n/6v/q/+n/6f/p/+r/6//t/+3/8P/w//D/8P/v
/+//7f/u/+//8P/u/+3/7f/t/+z/7P/u/+//7//w//D/8P/x//H/8f/w/+7/7v/u/+7/
7v/t/+3/7f/r/+v/6v/p/+b/5f/k/+L/3v/e/93/3f/d/93/3f/d/9r/2f/Z/9n/1v/W
/9X/1f/V/9X/1P/U/9L/0v/S/9L/0v/R/9H/0f/S/8//zv/N/8n/xv/I/8v/zv/Y/+X/
9v8IABwANQBPAHAAjQCgAKoAqgCgAJUAhwBvAFAANQAfABAAAwD3/+7/5P/g/9v/2v/a
/9r/2P/Y/9j/1v/W/9X/0//R/9H/0P/Q/9D/0P/Q/8//z//P/8//zv/O/8//0P/R/9H/
0f/R/9P/0v/Q/9D/0v/T/9P/0//T/9P/1P/V/9X/1f/V/9T/1v/W/9b/1v/W/9X/1f/U
/9T/1f/W/9b/1P/U/9T/1P/T/9T/1f/W/9j/2P/Z/9n/2v/Z/9n/2f/Z/9r/2v/c/97/
3//f/9//4v/i/+L/5P/m/+b/5v/m/+b/5//o/+r/6f/p/+r/6v/q/+n/6P/o/+n/6f/p
/+n/6//r/+n/6f/q/+n/6P/n/+f/6P/o/+f/4//i/+H/4P/f/97/3f/d/93/3P/a/9r/
2f/Z/9n/2f/Z/9n/2f/Y/9f/1//X/9f/2v/b/9z/3f/e/9//3//g/+L/4f/g/9//4v/i
/+L/4v/g/+D/4P/g/+L/4f/h/+H/3//f/9//3//f/9//3v/e/9//3//f/9//3//f/9//
3v/e/97/3v/f/9//3//g/+H/4v/i/+L/4//j/+T/5f/l/+X/5f/l/+X/5v/m/+f/5//n
/+f/5//n/+f/5//m/+b/5v/m/+b/5v/j/+L/4f/h/+L/4v/i/+L/4//k/+T/5f/l/+X/
5P/k/+X/5f/l/+T/5P/j/+P/4v/l/+n/8v/1/xkADQAJAAwACgAJAAgABwAGAAgACAAI
AAcABQAGAAYABQAHAAcACAAJAAcABwAKAAoACgAKAAkACQALAAwADQAOAA0ACwAKAAkA
CgAKAAwADQANAA4ADgAOAA8ADwAPAA4ADAAMAAwADAAMAAsACwALAAsACwAKAAkACAAH
AAYABAACAAIAAQABAAEAAQABAAEAAAD////////+//7//f/9//3//f/8//z//P/8//z/
/P/8//v/+//7//r/9//2//X/8//y//L/9f/8/wIADwAeADIARgBdAHcAlACzAMgA0gDQ
AMgAvwCxAJ0AggBnAFMAQgA1ACkAHgAUAA4ADQAOAA4ADgAMAAgABgAEAAQAAwADAAMA
AwAAAP7//v/+//7//f/9//3//f/+//7///8AAP//////////AQAAAP7//v///wEAAgAD
AAEAAQACAAMAAgADAAQABAAEAAQABAAEAAYABQAFAAQABgAHAAgACAAIAAgACAAIAAcA
CAAJAAoACQAIAAgABwAHAAcACAAJAAsADAAMAA4ADgAPAA8ADwARABIAEwAWABgAGAAY
ABgAGgAbABwAHgAfAB8AIAAgACIAIQAgACAAIwAjACMAIwAhACEAHwAfAB8AHwAfAB8A
HAAcABsAGQAXABYAFQAUABUAFAATABMAEwASABAAEAARABEAEQARABEAEQARABAAEQAR
ABEAEQARABEAEQARABMAEwASABIAEwATABMAEwAUABQAFAAUABQAFAAUABQAFgAVABUA
FQAVABUAFQAVABgAGQAZABoAGwAbABsAGwAZABkAGQAYABoAGgAaABsAGwAbABwAHQAg
ACAAIAAhAB8AIAAhACEAIQAhACEAIQAkACQAJQAlACMAIwAjACMAJQAlACQAJAAmACYA
JgAmACcAJgAlACUAJQAmACcAKAAmACYAJQAlACcAJwAmACYAJwAnACcAJgAkACMAIwAi
ACIAIwApACkAJgAlACQAJAAiACQAJAAkACQAJAAkACQAJAAjACMAJAAkACMAIQAhACIA
IwAiACEAIwAiACIAIgAhACEAIQAiACMAJAAkACMAIwAjACYAJgAoACkAKQAqACoAKgAr
ACsAKwAqACgAKAAoACgAKgApACkAKQApACkAKAAnACYAJQAkACIAIQAiACIAIwAjACMA
IwAjACMAIwAkACUAJAAkACMAIwAjACMAIgAiACQAJAAkACQAIwAhACAAHwAcABsAHAAd
ABsAGgAaABsAIAAoADUARgBaAHIAiwClAMQA4QD0APwA/gD2AOkA2wDDAKQAhQBtAFwA
TwBFADwANAAwAC0AKgAqACoAKgAoACgAKAAoACcAJQAlACMAJAAiACAAHgAcABwAHQAe
AB8AIAAgACEAIgAiACEAIAAfACEAIAAeAB4AIAAhACEAIQAhACEAIgAjACIAIwAkACQA
JAAkACQAJAAmACUAJQAkACQAJQAmACYAKAAoACgAKAAoACgAKAAoACoAKgArACsALQAt
AC4ALwAvADAAMAAyADIAMwAzADMANgA2ADYAOAA8ADwAPAA8AD4APwBAAEIAQQBBAEIA
QgBEAEMAQgBCAEMAQwBDAEMAQwBDAEEAQQBAAD8APgA9ADwAPAA7ADkAOAA4ADgAOAA1
ADQAMwAzADMAMgAwADAAMAAxADIAMwAzADMAMwAyAC8ALwAvAC8ALwAvAC8ALwAxADEA
MAAwADEAMQAxADEAMgAyADIAMgA0ADQANAA0ADQAMwAzADMANQA1ADUANQA3ADcANgA2
ADYANQA0ADMANAA1ADYANgA2ADYANgA3ADUANQA2ADcANgA2ADYANwA1ADYANwA3ADcA
NwA3ADcAOAA4ADkAOQA7ADsAOwA7ADkAOQA4ADgAOAA4ADgAOAA4ADgAOAA5ADYANgA2
ADYANQA2ADYANwA3ADcANgA2ADUANQA1ADQANQA1ADYANgA2ADUAMwA0ADIAMgAyADIA
MgAyADIAMQAvADAAMAAvADEAMQAyADMAMwAzADYANgA0ADQAMwAzADMANAA1ADYANAAz
ADMAMwA1ADYAOQA7ADoAOgA5ADgAOQA5ADkAOAA2ADYANgA2ADUAMwAyADEAMgAzADMA
MwAxAC8ALQAqACgAKAAnACcAJwAnACcAJwAkACMAIwAjACIAIgAhACEAHwAfAB4AHgAe
AB4AHgAeAB4AHQAdAB0AHAAZABgAFwAVABQAFAAXABoAIAArADwAUABmAH8AnQC+AN0A
8gD6APoA8gDlANcAwQCiAIMAawBcAE0AQQA2AC4AKAAjACIAIgAgAB4AHAAaABgAGAAX
ABUAFQAVABQAEgASABIAEgAPAA8ADwAPAA4ADgAPABAADgANAAwACwAMAAwACwAMAAwA
DQANAA0ACwALAAwADQAMAA0ADgAOAAwADAAMAAwADQANAA4ADgAMAA0ADgAOAA4ADgAO
AA4ADQAOAA8AEAAOAA4ADwAPABAADwAPAA8AEQASABIAFAAUABUAFQAVABYAFgAWABgA
GAAYABgAGAAYABkAGgAcABsAGwAcABwAHgAdABwAHAAbABsAGwAbABsAGwAZABkAGAAX
ABYAFQATABIAEAANAAsACgAJAAgABQAEAAMAAwACAAAA/f/8//3//f/9//3/+//7//v/
+v/5//n/+f/5//f/9//3//f/9v/1//P/8v/z//P/8//z//H/8P/v/+7/7P/s/+z/7P/u
/+3/7f/t/+v/6//r/+v/6f/p/+j/6P/n/+f/5//n/+f/5//n/+b/5v/m/+b/5//l/+X/
5v/n/+b/5v/m/+f/5//o/+n/6f/n/+f/5//n/+b/5v/n/+f/5f/l/+X/5f/n/+f/5v/m
/+T/5P/k/+T/4//i/+H/4f/i/+L/4v/i/+H/4v/i/+P/4//j/+L/4v/l/+X/5f/k/+b/
5f/l/+T/4//j/+j/5//m/+X/5P/k/+L/4v/i/+L/4v/h/+L/4v/i/+L/4v/i/+T/5P/k
/+P/4//k/+T/4//l/+X/5v/n/+b/5f/n/+b/5v/m/+X/5f/o/+r/7P/u//D/7//v/+//
8P/w//L/8//z//T/9P/0//T/8//y//D/8P/w//D/8P/u/+3/7f/t/+//7//u/+3/6//p
/+f/5P/j/+T/5P/l/+X/5f/l/+X/4v/h/+H/4f/i/+L/4f/h/9//3//e/97/3v/e/97/
3v/c/9v/2//b/9r/1//U/9H/0f/U/9b/2//i/+7/+/8OACIAOgBVAHMAkACnALAAsACo
AJ4AkQB9AGEARgAxAB8AEgAFAPv/8v/s/+r/6f/o/+j/5P/i/+D/3P/a/9j/1//V/9X/
1f/U/9L/0v/S/9L/z//P/8//z//O/87/z//Q/8//z//P/8//0f/Q/87/zv/Q/9H/0f/R
/9P/0//U/9X/1P/V/9b/1v/W/9b/1v/W/9f/1//Y/9j/1v/X/9j/2P/W/9b/1v/W/9f/
2P/Z/9r/2P/Y/9n/2f/b/9v/3P/d/93/3v/e/+D/5P/l/+X/5f/o/+j/6P/q/+z/7P/s
/+z/8P/x//L/9P/0//P/8//y//T/8//y//L/9f/1//X/9f/1//X/8//z//T/8//y//H/
7//u/+z/6f/n/+b/5f/k/+X/5P/j/+P/4//i/+D/4P/h/+H/4f/h/9//3//f/97/3v/f
/+D/4f/h/+H/4f/h/+H/4f/g/+D/5f/l/+X/5f/k/+T/5P/k/+T/5P/k/+T/5P/j/+P/
4//j/+P/4//j/+T/5f/l/+b/5//n/+f/5//p/+n/6f/o/+j/6P/o/+n/5//n/+j/6f/q
/+r/6v/r/+n/6v/r/+v/6//r/+v/6//s/+z/7f/t/+v/6//r/+v/7f/t/+z/7P/s/+z/
7P/s/+z/7P/s/+3/7v/u/+7/7v/t/+7/7v/v/+//7//u/+7/7f/t/+3/7P/u/+3/7f/s
/+r/6//x//H/8P/v/+7/7v/w//D/8P/u/+z/7P/s/+z/7v/u/+7/7f/v//D/8P/v/+7/
7f/t/+3/7f/t//D/8P/y//L/8f/x//H/8v/z//T/9P/z//P/8//y//L/9P/1//X/9v/2
//b/9f/1//X/9P/y//L/8v/y//L/8f/x//H/8f/x//D/7//v/+//7//u/+r/6v/p/+n/
5//n/+f/5//o/+f/5//n/+b/5v/l/+X/5f/l/+T/5P/k/+T/5P/k/+T/4//j/+P/5v/n
/+b/4f/d/9r/2v/d/+L/6v/3/wgAGgAuAEcAYwCCAJ8AtgDCAMIAugCxAKMAjQBuAFMA
PQAuACEAFQAKAAAA+P/1//T/9P/y//L/8v/y//D/8P/t/+v/6f/p/+b/6P/o/+j/6P/n
/+f/5//n/+b/5v/n/+j/5//n/+f/5//n/+b/5P/k/+b/5//n/+f/5//n/+j/6f/o/+n/
6v/q/+r/6v/q/+r/6v/p/+n/6P/o/+n/6v/q/+j/6P/o/+j/6//s/+3/7v/w//D/8f/x
//D/7//v/+//8//0//T/9v/4//n/+f/5//z//P/8//7/AgACAAIAAgAEAAUABgAIAAoA
CwANAA4ADgANAAwADAANAA0ADQANAA4ADwAOAA8ADgANAAwACwAKAAoACQAHAAUABAAD
AAIAAQAAAP////8BAAAA/v/+//3//f/9//3//////////v/9//3//f/9//v/+//7//v/
/f/9//z//P/+//3//P/7//v/+v/5//j/+v/6//r/+v/6//n/+f/5//r/+//8//3/////
//7//v/9//3//f/9//////////7/AAAAAAAAAQABAAEAAgADAAMAAgABAAEAAwAEAAUA
BQADAAMAAwADAAIAAgADAAMAAwADAAMAAwAFAAUABAAEAAQABAAEAAQABQAEAAMAAwAE
AAQABAAEAAMABAAEAAUABAADAAEAAAADAAMAAwACAAMAAwAEAAQAAwADAAgABwAHAAcA
BQAEAAQABAAEAAQABAAEAAQABAADAAMABAAEAAMABQAFAAYABwAHAAcACgAKAAgACAAH
AAcABwAIAAkACgAKAAkACQAJAAwADAAOAA8ADwAQABAAEAARABEAEQAQAA4ADgAOAA4A
DAALAAsACwANAA0ADAALAAgABwAGAAQAAAAAAP////8BAAEAAQABAP7//f/9//3//P/8
//v/+//5//n/+P/4//j/+P/4//j/+v/5//n/+f/4//X/9P/z//H/7v/u/+//8v/2////
DgAgADQASwBlAIYApwDEANQA2gDYAM0AvwCvAJQAbwBRAD4ALQAfABQACgAAAPv/+v/6
//j/+P/4//b/9P/y//H/7//v/+//7v/w//D/8P/w/+3/7f/t/+3/7P/s/+3/7v/t/+3/
7f/t/+3/7P/q/+r/6v/r/+v/6//p/+n/6v/r/+r/6//s/+z/6//q/+n/6P/o/+f/5//m
/+b/5//o/+j/5//m/+X/5P/j/+T/5f/m/+T/5P/l/+X/5v/l/+X/5f/l/+b/5v/o/+j/
6f/p/+n/7P/s/+z/7v/v/+7/7f/s/+z/7f/u//D/7//v//D/8P/w/+//7v/u/+//7//v
/+//7f/t/+v/6//o/+f/5v/l/+L/4v/h/9//2//a/9n/2P/V/9T/0//T/9L/0P/N/8z/
y//L/8v/y//J/8n/yf/I/8X/xf/F/8X/w//D/8P/w//B/8H/wP/A/8L/wf/A/7//v/++
/73/vP+6/7r/uv+6/7v/u/+8/73/vP+7/7r/uf+5/7n/uP+4/7f/t/+3/7f/t/+3/7f/
tv+4/7j/uP+5/7f/t/+4/7n/uP+4/7j/uf+4/7j/uP+3/7X/tf+1/7X/tv+2/7f/t/+3
/7f/t/+3/7f/t/+2/7b/uP+4/7j/uP+5/7j/t/+3/7f/uP+5/7r/uf+6/7r/u/+6/7n/
t/+2/7f/t/+3/7b/tv+1/7X/tP+y/7P/uf+5/7j/t/+2/7b/tv+2/7b/tv+2/7b/tv+2
/7b/tv+2/7X/uP+6/7v/u/+7/7v/vP+9/8D/wf/F/8b/yP/I/8f/x//F/8b/x//I/8b/
xf/F/8X/xP/E/8b/x//J/8r/yv/K/8n/yf/J/8j/xv/G/8b/xv/I/8f/x//H/8X/xf/E
/8P/xP/D/8L/wP/A/8D/v/+//73/vf+9/73/vP+7/7v/u/+6/7r/uf+5/7v/u/+6/7r/
vP+8/7z/vP+8/7v/u/+7/7z/u/+6/7f/s/+y/7T/t/+6/8T/1f/o//r/EAApAEUAYgB7
AI4AkgCOAIgAfQBrAFMANAAbAAcA+v/t/+X/3P/W/9L/1f/W/9T/0v/Q/8z/zP/M/8r/
yf/J/8n/yf/I/8b/xv/G/8b/x//H/8f/x//H/8b/xv/G/8n/yf/J/8n/yf/I/8b/xv/I
/8n/yf/J/8n/yf/K/8v/y//L/8v/yv/L/8z/zf/O/87/zf/N/8z/zP/N/87/zv/O/87/
zv/O/87/zv/O/87/zP/M/83/zf/M/8v/y//L/83/zv/O/9D/0P/R/9H/0f/U/9T/1P/W
/9r/2v/a/9r/3P/d/97/4P/f/9//4P/g/+L/4f/g/+D/4f/h/+H/4f/i/+P/4v/j/+L/
4f/g/9//3v/e/93/2//Y/9j/2P/Y/9X/1P/T/9P/0//S/9D/0P/R/9H/0f/R/8//z//P
/87/zf/N/83/zf/N/83/zf/N/83/zf/M/8z/zf/N/83/zf/M/8z/zP/M/87/zv/O/87/
zv/N/83/zf/P/8//z//P/83/zf/M/8z/zf/N/83/zf/O/8//0P/Q/9D/0P/Q/9H/0f/R
/9L/0//S/9L/0v/T/9X/1v/X/9f/1//X/9f/1//W/9b/1//X/9n/2f/Z/9n/2f/Z/9j/
2P/Y/9j/2P/Y/9j/2P/Y/9n/2v/a/9r/2v/b/9z/3P/d/93/3f/c/9z/3f/d/93/3P/e
/93/3f/c/9v/2//g/9//3v/d/9z/3P/c/9z/3P/c/97/3f/c/9v/3f/c/93/3P/c/9z/
3P/c/97/3v/e/93/3//g/+D/3//f/9//4P/h/9//3//i/+L/4v/i/+H/4f/j/+T/5f/m
/+b/5f/l/+X/5P/k/+b/5//n/+j/6P/o/+n/6f/p/+j/5v/m/+b/5v/m/+X/5f/l/+f/
5//m/+X/5v/l/+T/4v/g/+D/3//f/9//3//f/9//3v/d/93/3f/e/97/3f/d/9//3//e
/97/4P/g/+D/4P/i/+H/4f/h/+D/3//c/9v/2f/a/9z/3//k/+7/+/8KAB4ANABNAGcA
hgCjALQAtgC0AKwAnwCRAHsAXgBHADMAJgAdABEACAAAAPr/9//2//j/+P/2//T/8v/w
/+7/7f/t/+//7//u/+7/7v/u/+7/6//r/+v/6//q/+r/6//s/+//7//v/+//8f/w/+7/
7v/w//H/8f/x/+//7//w//H/8v/z//T/9P/0//T/9P/0//b/9f/1//T/9P/1//b/9v/4
//j/+P/4//n/+v/7//z/+v/6//v/+//7//v//P/9/wEAAgACAAQABAAFAAUABQAHAAgA
CQAMAA4ADgAOAA4ADwAPAA8AEAARABEAEgASABMAEwATABQAFgAXABgAGQAXABcAFQAV
ABQAEwASABEAEAAQAA8ADQALAAoACQAIAAcABgAFAAUAAwACAAAAAAD/////////////
//////7/+//7//v/+//8//3//v///wEAAQAAAAAAAgABAAAA//8CAAIAAgACAAIAAgAC
AAIAAAD////////9//3//f/9//7//////wAA///////////////////+////AAABAAMA
AwADAAQABQAGAAYABgAHAAcACAAJAAkACAAHAAYABQAIAAgACQAJAAcABwAHAAcACQAJ
AAgACAAGAAYABgAGAAcABgAFAAUABgAIAAoADAAMAAwACwALAAkACQAIAAgACwALAAsA
CgAJAAcABgAEAAQABQALAAsACQAJAAkACgAIAAgACAAIAAoACQAKAAgACAAIAAgACAAI
AAgABwAHAAgACAAHAAcABwAIAAkACQAJAAwADAAKAAoACQAJAAkACgALAAwACgAJAAkA
CQAJAAgACQAJAAsADAAMAAwADwAPAA8ADgAOAA4ADgAOAA4ADQANAA0ADwAPAA4ADQAM
AAsACgAIAAQABAADAAMAAQABAAEAAQABAAEAAgADAAAAAAD///////////7//v/9//z/
+//6//z/+//7//v//P/7//j/9f/1//T/9P/1//j//v8JABYAJgA2AE0AaQCIAKkAxgDY
ANwA2gDPAMMAtQCaAHkAWwBKADsALwAiABoAEAAJAAYABgAGAAYABgAGAAYABgAFAAEA
/////wAA/v/+//7//v/9//3//f/9/wAAAAABAAIAAwADAAMAAwABAAAA/v/+//7/////
////AQABAAIAAwAEAAUABgAGAAQABAAEAAQABAADAAMAAgAEAAUABgAGAAYABgAGAAYA
BwAIAAkACgAIAAgACQAJAAgABwAHAAcACwAMAAwADgAOAA8ADwAPABAAEAAQABIAFAAU
ABQAFAAYABkAGgAcAB0AHQAeAB4AHAAbABoAGgAdAB0AHQAdABsAGwAZABkAGAAXABYA
FQAWABYAFQATABEAEAAPAA4ADQAMAAsACwALAAoACAAIAAcABwAHAAcABQAFAAUABAAF
AAUABQAFAAMAAwADAAMAAQABAAAAAAACAAEAAAD//wAAAAAAAAAAAAAAAAAAAAD+//3/
/f/9//3//f/9//3//f/9//z//P////////////////////7//v/+//7/////////AAAB
AAEAAAD//////f/+///////9//3//f/9//z//P/9//3//f/9//3//f/9//3//P/8//z/
/P/8//z/+//6//n/+f/4//j/+P/4//f/+P/4//n/+P/3//X/9P/3//f/9//2//T/8//z
//L/7//v//T/8//y//H/8P/w/+7/7v/u/+7/7v/t/+z/6//r/+z/7f/t/+v/7P/s/+z/
7f/s/+z/7P/r/+z/7P/t/+3/7f/u/+7/7v/t/+3/7P/s/+z/7P/s/+7/7v/u/+//7//v
/+//7v/u/+z/6//r/+r/6v/q/+r/6v/o/+j/6v/q/+n/6P/n/+b/4//i/+H/4P/g/+D/
4P/g/w==
         </WaveFormData>
      </LeadData>
   </Waveform>
</RestingECG>
