# Supplementary material for: Detection of Left Atrial Enlargement Using a Convolutional Neural Network-Enabled Electrocardiogram
Source: Front Cardiovasc Med. 2020 Dec 17;7:609976. doi: 10.3389/fcvm.2020.609976 (PMC7773668; doi:10.3389/fcvm.2020.609976)
Supplement: Supplementary file 1 [file Data_Sheet_1.ZIP › hyp/1802031665_1074_00000024.XML]

<?xml version="1.0" encoding="Windows-1252"?>
<!DOCTYPE RestingECG SYSTEM "restecg.dtd">
<RestingECG>
   <PatientDemographics>
      <PatientID>1802031665</PatientID>
      <PatientAge>75</PatientAge>
      <AgeUnits>Years</AgeUnits>
      <Gender>Female</Gender>
      <PatientLastName>lixiaoshi</PatientLastName>
   </PatientDemographics>
   <TestDemographics>
      <DataType>Resting</DataType>
      <Site>1</Site>
      <AcquisitionDevice>MAC55</AcquisitionDevice>
      <Status>Unconfirmed</Status>
      <Priority>Normal</Priority>
      <AcquisitionTime>09:58:44</AcquisitionTime>
      <AcquisitionDate>07-29-2016</AcquisitionDate>
      <CartNumber>1</CartNumber>
      <AcquisitionSoftwareVersion>009C</AcquisitionSoftwareVersion>
      <XMLSourceVersion>MAC5000 v1.0</XMLSourceVersion>
   </TestDemographics>
   <RestingECGMeasurements>
      <VentricularRate>70</VentricularRate>
      <AtrialRate>70</AtrialRate>
      <PRInterval>150</PRInterval>
      <QRSDuration>86</QRSDuration>
      <QTInterval>446</QTInterval>
      <QTCorrected>481</QTCorrected>
      <PAxis>27</PAxis>
      <RAxis>-7</RAxis>
      <TAxis>30</TAxis>
      <QRSCount>12</QRSCount>
      <QOnset>221</QOnset>
      <QOffset>264</QOffset>
      <POnset>146</POnset>
      <POffset>210</POffset>
      <TOffset>444</TOffset>
      <ECGSampleBase>500</ECGSampleBase>
      <ECGSampleExponent>0</ECGSampleExponent>
   </RestingECGMeasurements>
   <Diagnosis>
      <Modality>Resting</Modality>
         <StatementCount>5</StatementCount>
         <LabelText>12SL Õï¶Ï³ÂÊö</LabelText>
      <DiagnosisStatement>
         <StmtText>ñ¼ÐÔÐÄÂÉ</StmtText>
      </DiagnosisStatement>
      <DiagnosisStatement>
         <StmtText>°é</StmtText>
      </DiagnosisStatement>
      <DiagnosisStatement>
         <StmtFlag>ENDSLINE</StmtFlag>
         <StmtText>ÊÒÉÏÐÔÔç²«</StmtText>
      </DiagnosisStatement>
      <DiagnosisStatement>
         <StmtFlag>ENDSLINE</StmtFlag>
         <StmtText>µçÑ¹·ûºÏ×óÐÄÊÒÖÐ¶È·Ê´óµÄ±ê×¼£¬²»³ýÍâÊÇÕý³£±äÒì</StmtText>
      </DiagnosisStatement>
      <DiagnosisStatement>
         <StmtFlag>ENDSLINE</StmtFlag>
         <StmtText>ÁÙ½ç ECG</StmtText>
      </DiagnosisStatement>
   </Diagnosis>
   <Waveform>
      <WaveformType>Rhythm</WaveformType>
      <WaveformStartTime>0</WaveformStartTime>
      <NumberofLeads>8</NumberofLeads>
      <SampleType>CONTINUOUS_SAMPLES</SampleType>
      <SampleBase>500</SampleBase>
      <SampleExponent>0</SampleExponent>
      <HighPassFilter>16</HighPassFilter>
      <LowPassFilter>150</LowPassFilter>
      <ACFilter>NONE</ACFilter>
      <LeadData>
         <LeadByteCountTotal>10000</LeadByteCountTotal>
         <LeadTimeOffset>0</LeadTimeOffset>
         <LeadSampleCountTotal>5000</LeadSampleCountTotal>
         <LeadAmplitudeUnitsPerBit>4.88</LeadAmplitudeUnitsPerBit>
         <LeadAmplitudeUnits>¦ÌV</LeadAmplitudeUnits>
         <LeadHighLimit>2147483647</LeadHighLimit>
         <LeadLowLimit>268435456</LeadLowLimit>
         <LeadID>I</LeadID>
         <LeadOffsetFirstSample>0</LeadOffsetFirstSample>
         <FirstSampleBaseline>0</FirstSampleBaseline>
         <LeadSampleSize>2</LeadSampleSize>
         <LeadOff>FALSE</LeadOff>
         <BaselineSway>FALSE</BaselineSway>
         <ExcessiveACNoise>FALSE</ExcessiveACNoise>
         <MuscleNoise>FALSE</MuscleNoise>
         <LeadDataCRC32>2056285589</LeadDataCRC32>
         <WaveFormData>
8v/y//L/8v/y//L/8v/y//L/8v/y//L/8P/w//D/8P/y//L/8v/y//L/8v/z//P/9f/1
//X/9f/1//X/9f/2//T/9f/3//f/9v/1//X/9v/2//X/9f/2//j/+P/4//j/9v/2//b/
9v/3//f/9//2//X/9f/1//X/9f/1//b/9v/4//j/+f/5//b/9v/4//j/+v/7//v/+//7
//v//P/8//j/9f/z//H/8v/y//H/8f/v/+//7//v//D/8P/w//D/7v/u/+7/7v/s/+z/
7P/q/+f/5P/k/+b/6//2/wYAFQAjADcASQBiAIMAogC+AOEAAwEeASsBKgEVAfgA2ACx
AIUAYQBKAD8AMAAdABAABAD8//n/9//x/+7/7f/v/+//7P/q/+r/6//r/+r/6P/o/+n/
6f/p/+n/6f/p/+n/6P/o/+r/6v/q/+r/6v/p/+n/5//n/+f/5//o/+r/6//s/+r/6v/q
/+r/6P/o/+r/6P/p/+r/6//s/+v/6//r/+v/6//r/+v/6//r/+v/6//r/+v/7P/s/+v/
7f/u/+7/7v/t/+z/6//r/+3/7f/t/+7/7P/s/+z/7f/v/+//7//v//D/8P/w//L/8v/x
//H/8//z//P/8//1//T/9f/1//b/9v/2//f/9//5//v//P/+//3//v///wAAAwAEAAUA
BgAHAAoACwALAAkACwANAA4AEQASABMAFQAUABQAFAAVABYAGAAbABwAHAAdAB0AHQAd
AB4AHgAeABwAGgAZABgAFgATABAADwARAA8ADAALAAgABgAEAAQAAgACAAAA/v/9//v/
+v/6//j/9v/2//b/9v/0//L/9f/1//X/8//y//L/8//z//L/8v/y//L/8//x//H/8P/w
//D/8P/w//D/7//v/+//7f/v/+//7//w//D/7f/t/+//7v/t/+z/6//r/+z/7v/v/+3/
7f/t/+3/6v/q/+r/6v/r/+z/7f/u/+z/7P/s/+z/7P/s/+z/7P/t/+3/7f/t/+7/7//w
//D/7v/v/+//7//t/+3/7f/u/+//8P/x//L/8P/w//D/8P/w//D/8P/w//D/8P/w//D/
7v/u/+7/7v/w//D/8P/w//H/8f/w//D/8P/w/+7/8P/w//D/8P/w/+7/7v/u/+7/7//w
/+//8P/u/+7/7//v//D/8P/v/+//7//v/+//7//v/+//8P/w//T/8v/v/+z/7v/u/+7/
7v/u/+7/7v/u/+//7//v/+//7//v/+//7//v//D/8P/x//P/8//y//H/8f/y//L/8f/x
//L/8v/y//D/8P/w//D/8f/y//T/9f/1//T/8//z//H/8f/x//H/8v/y//L/8v/z//P/
8v/y//b/9v/2//f/9//3//f/9//2//b/9P/x//H/7//u/+7/6//r/+v/6//r/+v/6v/q
/+z/7P/s/+z/7P/q/+z/7v/w/+z/4f/a/97/5P/n//D//v8PACEAMQBBAFoAdwCYALoA
2QD1ABIBIwEmARkB/gDYALEAhwBlAE4AQQAwAB8AFAAIAP7/+f/1/+//7v/t/+3/7f/q
/+j/6P/p/+f/5v/k/+T/5//n/+f/5//m/+X/5P/i/+T/5v/m/+b/6P/o/+f/5//n/+f/
5//n/+f/6P/o/+j/5v/m/+b/5v/o/+j/6v/o/+b/5v/m/+b/6f/p/+n/6f/n/+f/5//n
/+f/5//n/+f/6f/q/+r/6f/p/+r/6v/q/+r/6v/q/+v/6f/p/+n/6v/q/+r/6v/r/+3/
7f/t/+3/7v/u/+7/8P/u/+3/7f/v//H/8f/x//P/9P/1//X/9v/0//T/9f/1//X/9//4
//r/+//8//3//v8BAAIAAwAEAAcACAAHAAgACgAMAA4AEAATABQAFQAWABkAGQAZABkA
GgAbABwAHQAbABwAHAAdAB0AHQAcABsAGQAaABoAGQAXABYAFAASABEAEAAPAA4ACwAK
AAoACQAJAAgABwAHAAUABQAFAAUAAwACAAEAAAD9//v/+P/2//f/9v/1//X/8//z//P/
8//y//L/8P/t/+7/7f/t/+7/7f/t/+3/7f/v/+//7v/u/+7/7v/u/+7/8P/s/+j/6v/s
/+z/6//m/+L/4v/j/+z/+P8FABEAIQAzAEYAXQB6AJoAuwDdAPoADQEUAQ0B/ADcALEA
gQBnAFwASQAuABsAEAAGAAAA+//3//X/8v/x/+//7f/t/+z/7f/v/+3/7P/q/+r/6//r
/+v/6//r/+v/6//q/+r/7P/s/+z/6v/q/+n/6f/r/+v/6//r/+n/6v/q/+r/7P/s/+z/
7P/s/+z/7v/s/+7/7v/u/+7/7v/t/+z/6//s/+3/7v/v/+//7//v/+//7//w//D/7//v
//D/8P/w//D/8P/w//H/7//v/+//8P/y//L/8v/z//P/8//z//P/8v/y//L/9P/1//X/
9v/5//f/9//3//n/+v/7//v//P/8//z//f/9////AQACAAQABAAEAAQABAAEAAQABAAE
AAUACAAJAAkABwAJAAsADAAMAAwADAANAAwADAAMAA0ACwAMAA4ADgANAA0ADAALAAoA
CgAJAAgABwAGAAYABgAGAAMAAAD//wAA///9//3////+//3//v/8//z/+v/4//j/9//3
//j/+f/4//n/+v/6//j/9v/5//v/+//5//j/+P/5//n/+P/6//r/+v/7//r/+f/3//b/
9//4//n/+v/5//n/+f/3//n/+f/5//r/+v/3//f/+f/5//n/+f/5//j/+P/5//n/+f/5
//n/+f/4//j/+P/4//j/+P/4//j/+P/4//j/+P/4//j/+P/4//n/+f/5//n/+f/5//n/
+P/2//f/9//3//f/9//3//j/+P/4//j/+P/2//b/9v/2//b/9v/2//b/9v/2//b/9v/2
//b/9v/2//T/9P/0//T/9f/1//T/9P/2//b/9P/2//j/+P/4//j/9v/2//b/9v/4//j/
9v/2//b/9v/3//f/+P/4//f/9//1//X/9f/1//X/9f/2//b/9v/2//X/9f/1//X/9f/1
//f/9//3//f/9f/1//X/9f/0//T/9P/0//b/9v/3//f/9P/0//T/+P/2//b/9v/2//b/
9v/2//b/9v/2//b/9v/2//b/9v/2//j/+P/4//j/9v/2//b/9v/2//b/9v/2//b/9v/2
//b/9v/2//b/9v/2//b/9v/2//b/9v/2//b/9P/0//T/9P/2//b/9v/2//b/9v/2//b/
9v/2//b/9v/0//T/9P/0//X/9v/3//j/9//2//X/9P/2//b/9v/2//T/9P/0//T/9v/2
//b/9v/2//b/9v/2//T/9P/0//T/9v/2//b/9v/0//T/9P/0//b/9v/2//b/9v/2//b/
9v/2//b/9v/2//T/9P/0//T/9f/1//X/9f/1//X/9f/1//f/+P/4//n/+//7//r/+f/5
//r/+v/5//v//P/8//z/+v/6//r/+v/6//r/+//7//3//P/7//v/+f/5//n/+f/6//r/
+v/6//v/+//6//r//P/8//z//f/9//3//f/9/wAAAAD+//v/+v/5//n/+v/2//X/9P/z
//P/8//y//L/8v/y//L/8v/y//L/8v/2//T/7v/r/+j/4v/k/+v/9P/+/w8AHwAvAEEA
WABzAJIAtgDZAP8AHgE3ATwBMQEaAfwA2wCtAH8AYgBXAEYAMQAgABAABAD///v/9//0
//P/8//z/+7/7P/s/+3/7f/s/+r/6v/p/+n/6f/p/+n/6f/p/+j/6P/q/+r/6v/s/+z/
6//r/+v/6//r/+v/6//s/+z/7P/r/+r/6f/o/+r/6v/s/+r/6v/q/+r/6v/r/+v/6//r
/+v/6//r/+v/6//r/+v/6//r/+z/7P/r/+v/7P/s/+z/7P/s/+z/7f/t/+3/7f/u/+7/
7v/u/+//7//v/+//7//u/+7/7v/w//L/8f/x//P/9f/1//X/9//2//f/9//4//r/+v/7
//v/+//9//7/AAAAAAAAAAAAAAMABAAFAAYABQAIAAkACQALAA0ADwAQAA8AEAARABMA
FgAWABYAFwAZABoAHAAcABwAHQAdAB0AHwAgACAAIAAfAB4AHgAeAB8AHQAbABsAHQAb
ABgAFwAYABYAFAAUABIAEgAQAA4ADwANAAwADAAKAAgACAAIAAUAAgD//wEAAwADAAEA
AAAAAAEAAQAAAP7//v/+/////f/9//z//P/8//z//P/8//n/+f/5//f/+f/5//n/+v/4
//X/9f/3//f/9//3//f/9v/2//f/9//1//X/9f/1//T/9P/0//T/9v/2//b/9v/1//T/
8//y//T/9P/0//T/8//z//P/8//z//P/8//y//T/9f/1//X/9f/1//X/9v/4//j/+P/4
//f/9v/1//T/9P/0//T/9P/2//b/9v/2//b/9v/2//b/+P/4//j/+P/3//f/9v/2//j/
+P/2//j/9//2//X/9P/2//b/9v/2//j/+P/2//b/9v/2//f/9//2//b/9f/1//X/9f/1
//X/9//3//j/+P/4//j/9//3//X/9f/1//X/9//3//f/9//1//X/9f/1//b/9v/2//b/
+P/4//n/+f/6//j/9P/0//b/9v/2//b/+P/4//j/+P/2//b/9v/2//b/9v/2//b/9v/2
//b/9v/2//b/9v/2//b/9v/2//b/9v/2//b/9v/2//b/9v/2//b/9v/2//b/9//3//f/
9//3//f/9//3//f/+P/4//n/+//7//r/+f/7//z//P/7//v//P/8//z/+//6//n/+P/6
//r/+//7//3//P/7//v/+//7//v/+//6//r/+v/6//3//f/8//z/AAAAAAAAAQABAAEA
AQABAAIAAgAAAP3/+f/3//b/9v/1//X/9f/1//P/8//y//L/8v/y//L/8v/2//b/9P/w
//L/7P/l/+T/6P/o/+//+v8KABsALQBBAFkAdgCTALAA0gD7AB8BNgFDAUIBKwEKAeYA
vQCNAGkAWABLADQAIwAYAAoAAAD///v/9f/0//X/8//z//D/7v/u/+//7//u/+z/7P/v
/+//7//v/+7/7f/s/+r/6//u/+//8P/u/+7/7f/t/+//7//v/+//7//w//D/8P/w//D/
8P/w/+7/7v/w/+7/8P/w//D/8P/x//H/8f/x//H/8f/x//H/8f/x//H/8f/z//T/9P/z
//L/8v/x//D/8v/y//L/8//z//P/8//0//b/9v/2//f/9v/1//T/8//1//b/9//6//j/
9//3//n/9//3//f/+f/8//3//f/+//7//v//////AQADAAQABgAFAAYABwAIAAcACAAJ
AAoADQAQABEAEQATABUAFwAYABkAGgAbAB0AHAAcABwAHQAeACAAIwAkACQAJQAlACUA
JAAkACMAIgAjACIAIgAiACIAHwAcABsAGwAZABYAFQASABAADgAOAAoACgAIAAYABQAD
AAIAAgAAAP7//v/+/////P/5//v//f/9//v/+v/5//n/+P/2//b/9v/2//f/9//3//b/
9v/2//b/9v/2//f/9//3//X/9P/z//L/8v/z//H/8v/1//X/9f/1//X/9P/0//X/9f/z
//P/8//z//L/8v/y//L/9P/0//T/9P/0//T/9P/0//b/9v/2//b/9//3//f/9//1//X/
9f/0//L/8//z//P/9f/1//X/9v/0//T/9P/0//X/9v/3//j/9//2//X/9P/0//T/9P/0
//T/9P/0//T/9v/2//b/9v/1//X/9P/0//b/9v/0//b/9P/0//T/9P/z//L/8f/w//H/
8v/x//L/8v/y//P/8//y//L/8f/x//P/8//z//P/8f/x//L/8v/y//L/8f/x//P/8//z
//P/8f/x//H/8f/x//H/8f/x//D/8P/0//L/8v/y//L/8v/y//L/8v/x//H/8f/x/+//
7//v/+//8f/y//L/8//1//X/9P/z//P/9P/0//P/8//0//T/9P/1//b/9//4//f/9v/2
//X/9f/0//P/8//z//P/8//z//T/9P/0//T/9f/1//T/9P/4//j/+P/5//n/+f/5//n/
+v/6//j/9f/z//H/8P/w/+//7//v/+//7//v/+7/7v/u/+7/7v/u/+z/8P/y/+7/6P/k
/+P/4v/i/+b/6f/y/wIADwAfADMARQBaAHUAlAC4ANkA9wASASMBJAEXAfwA2gCxAIMA
XQBKAEEALgAZAAwABAD+//v/8//t/+7/7//v/+//7P/q/+r/6//r/+r/6P/o/+n/6f/p
/+n/6//r/+v/6v/o/+r/6v/q/+r/6v/p/+n/6//r/+v/6//q/+r/6f/o/+r/6v/q/+r/
6v/q/+z/6v/o/+j/6P/o/+v/6//r/+v/6//r/+v/6//p/+n/6f/p/+n/6v/q/+n/6//s
/+z/7P/s/+z/7P/t/+3/7f/t/+7/7v/u/+7/7//v/+//7//v/+7/7v/u//D/8P/v/+//
8f/z//P/8//1//T/9f/1//b/+P/4//n/+f/3//n/+v/8//3//v///wAAAwAEAAUABgAG
AAgACAAHAAkACwANAA4AEQASABMAFQAWABYAFgAXABcAGAAaABoAGgAbABsAGwAZABoA
GgAaABsAGgAaABoAGAAVABIAEQARAA8ADAALAAgABgAEAAQAAgACAAAA/v////3//P/8
//r/+P/4//j/9//0//H/8//z//P/8f/w//D/8f/x//D/7v/u/+7/7//v/+//7v/u/+7/
7v/u/+7/7//v/+//7f/r/+v/6//s/+7/6//r/+3/7f/t/+3/7f/q/+r/6//r/+3/7f/t
/+3/7P/s/+z/7P/u/+7/7v/u/+7/7v/u/+7/7P/s/+z/7P/u/+//8P/x/+//7//v/+7/
8P/x//H/8f/v/+//7//w/+7/7v/u/+7/7//w//H/8v/y//L/8v/y//D/8P/w//D/8P/w
//D/8P/w//D/8P/w//H/8f/w//D/8P/w/+7/8P/w//D/8P/w//D/8P/w//D/8P/w/+7/
7v/u/+7/7//v/+7/7v/t/+3/7//v/+//7//v/+//8P/w//D/8P/v/+//7//v//D/8P/w
//D/8P/u/+7/7v/u//H/8f/x//H/8P/v/+7/7f/v//D/8P/x//X/9f/0//P/8f/y//L/
8f/x//L/8v/y//T/9P/0//T/8//y//L/8f/z//L/8f/x//H/8f/x//H/8v/y//L/8v/z
//P/8v/y//T/9P/0//X/9//3//f/9//2//b/9P/x//H/7//u/+7/6//r/+v/6//t/+3/
7P/s/+r/6v/q/+r/6v/q/+r/6P/o/+b/4//e/+D/4v/l/+7//v8RAB8AMQBHAGAAfQCe
AMAA4QADASIBMQEuAR0BAAHaALEAhwBjAE4AQwAyAB8AEgAGAPz/9//z//H/7v/r/+n/
6f/o/+b/5v/n/+f/5v/k/+T/5f/l/+X/5f/l/+X/5f/k/+b/6P/o/+j/6P/o/+f/5//n
/+f/5//n/+f/6P/o/+j/5v/m/+b/5v/o/+j/6v/o/+j/6P/o/+j/6f/p/+n/6f/p/+n/
6f/p/+n/6f/p/+n/6f/q/+r/6f/q/+z/7f/u/+3/7P/r/+v/7f/t/+3/7v/s/+z/7P/t
/+3/7f/t/+3/8P/w//D/8v/w/+//7//x//H/8f/x//P/9P/1//X/9v/4//j/+f/5//f/
+f/6//z//f/+////AAACAAQABgAIAAsADgAPAA8ADQAPABEAEgARABIAEwAVABgAGAAY
ABkAGwAcAB4AHgAcAB0AHQAdAB8AIAAgACAAHgAcABsAGgAYABUAEgARABIAEQAPAA8A
DQAKAAcABgAEAAQAAgAAAP///f/8//z/+v/4//j/+P/4//b/9P/3//X/9f/z//L/8v/z
//P/8v/y//L/8v/z//H/8f/w//D/8v/y//L/8v/x//H/8f/v//H/8f/x//L/8P/t/+3/
7//v/+//7//v/+z/7P/t/+3/7f/t/+3/7f/s/+z/7P/s/+7/7v/u/+7/7P/s/+z/7P/u
/+7/7v/u/+3/7f/t/+3/7//v/+//7v/s/+3/7f/t/+//7//v//D/7v/u/+7/7v/u/+7/
7v/u//D/8P/w//D/7v/u/+7/7v/u/+7/7v/u/+7/7v/u/+7/7//v/+7/7v/w//D/7v/w
/+//7v/t/+z/7f/u/+//8P/w//D/7v/u/+z/7P/t/+3/8P/w/+//7//t/+3/7f/t/+3/
7f/u/+7/7v/u/+3/7f/t/+3/7f/t/+3/7f/t/+3/7//v/+//7//u/+7/7v/u/+7/7v/v
/+//7v/u/+7/7v/u/+7/7v/u/+7/7v/v/+//7//v//H/8f/x//H/8f/y//L/8//0//P/
8f/v//D/8v/z//P/8f/y//L/8v/y//L/8v/y//L/8v/z//P/8f/w/+//7//w//H/8v/z
//L/8v/y//L/8//z//L/8v/0//T/9P/1//P/8//z//P/9//4//f/9f/y/+//7f/s/+n/
6f/p/+n/6//r/+r/6v/q/+r/6v/q/+z/7P/s/+z/6v/o/+P/4P/c/9z/4f/m//D///8N
AB0ALwBCAF0AegCeAMEA4QACASUBOAE1ASYBDAHrAMEAkwBwAFsATAA3ACYAGgAIAPv/
+//3//L/8f/t/+n/6P/m/+b/5//o/+j/5//o/+f/5//n/+f/5//n/+f/5v/k/+b/5v/m
/+b/5v/l/+X/5//n/+f/5//n/+j/6P/o/+r/6v/q/+r/6f/o/+n/5v/m/+b/5v/m/+n/
6f/p/+n/6//r/+v/6//q/+n/6P/n/+f/6P/o/+f/5//o/+j/6P/q/+r/6v/r/+v/6//r
/+z/7v/u/+7/7//v/+//7//v//D/8P/w//L/8v/x//H/8//z//P/8//1//b/9//3//j/
9v/2//f/9//5//v//P/+////AAABAAIAAwAEAAUABgAJAAwADQANAA0ADwARABIAEwAU
ABUAFwAaABoAGgAbABwAHgAhACIAIQAhACAAHwAgACIAIwAkACUAJAAkACQAJAAhAB4A
HQAbABkAFgAVABQAEgAQABAADgAOAAwACgAHAAUABAAEAAQAAgACAAIAAQD+//v//f//
/////f/8//r/+//7//r/+v/6//r/+//5//n/+P/4//j/+P/4//j/+f/5//n/9//3//f/
9//4//b/8//z//X/9f/1//X/9f/0//T/9f/1//X/9f/1//X/9P/0//T/9P/y//L/8v/y
//T/9P/0//T/8v/y//L/8v/z//P/8//z//H/8f/x//D/8v/z//P/8//z//P/8//0//T/
9P/0//T/9v/2//b/9v/2//b/9v/2//b/9v/2//b/9v/2//b/9v/2//b/9v/2//X/9f/0
//T/9v/2//T/9v/0//T/9P/0//T/9P/0//T/9v/2//T/9P/2//b/9//3//b/9v/1//X/
8//z//P/8//1//X/9v/2//b/9v/1//X/9//3//f/9//1//X/9f/1//P/8//z//P/9f/2
//f/+P/2//b/9//2//b/9v/2//b/9v/2//b/9v/1//X/9f/1//f/9//3//f/+f/6//r/
+//7//v/+v/5//v//P/8//v/+f/6//r/+v/8//z//P/8//r/+v/7//v/+//6//n/+f/5
//n/+f/5//r/+v/6//r/+//7//r/+v/8//z//P/9////////////AgACAAAA/f/6//f/
9f/0//X/9f/1//X/8//z//L/8v/y//L/8v/y//b/8v/w//D/7v/u/+n/5P/k/+j/7//6
/wgAFwApADsAUQBsAI0AsADWAPkAHQE4AUkBRgEzARYB8ADFAJkAcQBYAE0APgApABgA
CAACAP/////5//b/9f/x/+//7f/s/+3/7//x//D/7v/u/+7/7f/s/+v/7f/t/+3/7P/s
/+7/7v/u/+7/7v/t/+3/7f/t/+3/7f/t/+7/7v/u/+7/7v/u/+7/7v/u//D/7v/s/+z/
7P/s/+7/7//w//H/7//v/+//7//v/+//7//v/+//8P/w/+//8f/y//L/8v/w//D/8P/x
//H/8f/x//L/9P/0//T/9f/1//X/9f/1//T/9P/0//b/+P/3//f/+f/3//f/9//5//z/
/f/9//7//v/+///////9////AAACAAUABgAHAAgABwAIAAkACgANABAAEQARABMAFQAX
ABgAGQAaABsAHQAgACAAIAAhACEAIgAkACQAJAAlACUAJQAjACQAJAAkACMAIgAiACIA
JAAhAB4AHQAaABcAEwARABIAEAAOAA4ACgAKAAgABgAFAAMAAgACAAIAAAAAAAAA///8
//n/+//9//3/+//6//r/+//7//r/9//2//X/9f/2//f/9//4//b/9v/2//b/9f/1//X/
8//z//P/8//0//T/8f/x//P/8//z//P/8//y//L/8//z//X/9f/1//X/8f/w/+//7v/u
/+7/7v/u//D/8P/w//D/8P/w//D/8P/x//H/8f/x//H/8f/x//D/8v/z//P/8//z//P/
8//0//L/8v/y//L/9P/0//T/9P/y//L/8v/y//P/9P/1//b/9P/0//T/9P/0//T/9P/0
//P/8//y//L/9P/0//L/9P/0//T/9P/0//T/9P/0//T/9P/0//L/8v/y//L/8//z//b/
9v/1//X/8//z//P/8//1//n/9v/y//b/9f/0//P/8v/y//L/8v/y//X/9f/1//X/8//z
//P/8//1//b/9v/3//f/9//2//X/9//4//j/9//2//b/9f/0//b/9v/2//b/9v/2//f/
9//3//b/9f/1//P/8//z//P/9v/2//b/9v/3//f/9v/2//j/+P/4//n/+f/5//n/+f/8
//z/+v/3//X/8//y//L/7//v/+//7//t/+3/7P/s/+7/7v/u/+7/7v/w//D/7P/q/+j/
4//g/+D/5v/r//T/AgATAB8ALwBHAGIAfQCcAL4A3wABAR4BKQEkARMB+ADWAKkAewBX
AEQANwAoABcABgD+//r/9f/x/+3/6v/r/+3/6//o/+b/5v/n/+n/6P/m/+b/5//n/+f/
5//n/+f/5//m/+b/6P/o/+j/5v/m/+X/5f/l/+X/5f/l/+X/5v/m/+b/5v/m/+b/5v/m
/+b/6P/m/+j/6P/o/+j/5//n/+f/5//n/+f/5//n/+f/5//n/+f/6f/q/+r/6f/n/+j/
6P/o/+r/6v/q/+v/6//r/+v/7P/q/+r/6v/r/+v/6//r/+v/7P/s/+z/7v/w/+//7//x
//D/7//u/+//8v/z//P/9P/2//b/9//3//T/9f/1//b/+P/6//z//v///wAAAQACAAMA
BgAHAAcACQALAA0ADgAPABAAEQATABQAFAAUABUAFQAWABgAGAAYABkAGQAZABcAGAAY
ABgAFQAUABQAFAAWABMAEAAPAA0ACwAIAAcABgAEAAIAAgAAAAAA/v/8//n/9//2//b/
9v/0//T/9P/1//L/7//x//H/8f/v/+7/7P/t/+3/7P/q/+r/6v/r/+3/7f/s/+z/6v/q
/+r/6v/p/+n/6f/n/+j/6f/q/+z/6//n/+b/5//p/+n/6f/p/+r/6v/r/+v/6f/p/+n/
6f/o/+j/6P/o/+r/6v/q/+r/6v/q/+r/6v/o/+j/6P/o/+v/6//r/+v/6//r/+v/6v/q
/+v/6//r/+3/7f/t/+7/7f/s/+v/6v/s/+z/7P/s/+z/7P/s/+z/6//q/+n/6P/r/+z/
7f/u/+3/7P/r/+r/6f/p/+j/6P/p/+r/6f/s/+r/6v/q/+r/6//s/+3/7v/s/+r/5v/k
/+f/6P/q/+v/7P/s/+v/6v/p/+j/6v/q/+r/6v/p/+n/6f/p/+n/6f/p/+n/6//s/+z/
7f/t/+3/7P/r/+v/7P/s/+v/7f/u/+7/7v/u/+7/7v/u/+3/7P/s/+v/6//q/+n/6f/q
/+v/7P/t/+z/7P/s/+z/7//v/+7/7v/u/+7/7v/v//H/8f/x//H/8P/w/+7/6//p/+f/
5v/m/+f/5//n/+f/5f/l/+T/5P/k/+T/5P/k/+L/6P/k/+L/5P/i/9v/2P/Y/9b/3f/q
//j/BwAXACcANwBOAGkAhgCmAMkA7wAKAR0BIAETAfgA2gCzAIUAXwBKADsALAAZAAoA
/v/4//X/7//l/+L/6f/r/+f/4v/g/+D/4f/j/+L/4P/g/+H/4f/h/+H/3//f/9//3v/g
/+L/4v/i/+D/4P/f/9//3//f/9//3//h/+L/4v/i/+D/4P/g/+D/4v/i/+T/4v/h/+D/
3//e/+H/4f/h/+H/4f/h/+H/4f/h/+H/4f/h/+H/4v/i/+H/4f/i/+L/4v/i/+L/4v/j
/+P/4//j/+T/5P/k/+T/5f/j/+P/4//j/+X/5v/n/+r/6f/n/+b/5//p/+n/6f/r/+r/
6//r/+z/7P/s/+3/7f/v//H/8v/0//X/9v/3//j/+f/6//v//P/9/wAAAQABAAMABQAH
AAgABwAIAAkACwAUABYADgAMAAwADAAMAA0ADgAPABAAEwATABMAEwASABEAEAAPAAwA
DAALAAsACQAHAAQAAQD+//7//f/7//j/+P/3//b/8//y//H/8P/t/+z/7P/r/+z/7P/s
/+3/7//v/+//7//w//D/8P/w/+7/7f/r/+r/6f/o/+f/5//m/+X/5P/j/+T/5P/i/9//
4P/f/9//4P/h/+H/4f/h/9//3//e/97/3v/e/97/3v/i/+D/3v/g/+T/5P/d/9D/zP/U
/9f/4P/s//v/DQAhADcATABlAIIAogDBAN8A/AAPARAB/wDkAMIAlwBxAFkASgA3ACIA
EwAKAPz/8v/v/+3/6f/m/+f/5f/h/+D/3v/e/9//3//e/9z/3P/d/93/3f/d/9//3//f
/97/2//c/9v/2v/c/9z/2//b/93/3f/d/93/2//c/9z/3P/e/97/3v/e/97/3v/g/97/
3v/e/97/3v/f/9//3//f/9//3//f/9//3//f/9//3//h/+L/4v/h/+H/4v/i/+L/4P/g
/+D/4f/f/9//3//g/+L/4v/i/+P/4//j/+P/4//m/+b/5v/o/+b/5f/l/+f/6f/p/+n/
6//q/+v/6//s/+7/7v/v/+//8f/z//T/9v/2//b/9v/2//f/+P/5//r/+//+///////9
//3//f/8////AAABAAMAAwACAAEAAQABAAIABAAEAAEAAQAAAP///v/+//3//P/7//r/
+P/0/w==
         </WaveFormData>
      </LeadData>
      <LeadData>
         <LeadByteCountTotal>10000</LeadByteCountTotal>
         <LeadTimeOffset>0</LeadTimeOffset>
         <LeadSampleCountTotal>5000</LeadSampleCountTotal>
         <LeadAmplitudeUnitsPerBit>4.88</LeadAmplitudeUnitsPerBit>
         <LeadAmplitudeUnits>¦ÌV</LeadAmplitudeUnits>
         <LeadHighLimit>2147483647</LeadHighLimit>
         <LeadLowLimit>268435456</LeadLowLimit>
         <LeadID>II</LeadID>
         <LeadOffsetFirstSample>0</LeadOffsetFirstSample>
         <FirstSampleBaseline>0</FirstSampleBaseline>
         <LeadSampleSize>2</LeadSampleSize>
         <LeadOff>FALSE</LeadOff>
         <BaselineSway>FALSE</BaselineSway>
         <ExcessiveACNoise>FALSE</ExcessiveACNoise>
         <MuscleNoise>FALSE</MuscleNoise>
         <LeadDataCRC32>4289035473</LeadDataCRC32>
         <WaveFormData>
9P/0//T/9P/0//T/9P/0//T/9P/0//T/9P/0//T/9P/0//T/9P/1//f/9v/1//X/9f/1
//b/9//1//b/9v/4//r//f/+/wAAAgABAP/////+//7//v/+//7//v/+//7//P/7//v/
+f/4//j/+P/3//n/+f/5//j/9f/y//L/8v/0//P/8//x/+7/7v/v/+//8f/x//H/8f/z
//X/+P/4//j/9//3//b/+P/4//j/9v/z//P/9P/0//P/8//z//P/9P/0//T/9P/1//v/
AQAGAAsABwD+//b/8v/v/+3/9P8AAAwAGwA2AE8AYgBzAIcAkwCNAHQAVQA8ACsAHwAQ
APz/6//j/+P/6P/p/+z/8v/1//H/8P/x//T/9P/2//T/8v/y//L/8//0//T/9P/0//T/
9P/0//T/9//3//f/+P/4//n/+f/5//f/9//3//j/9v/2//b/9v/5//v//f/+//z//P/8
//z//P/8//z//P/8//7//v/+//7//v/+//7//v///////////wAAAQACAAIAAgABAAAA
///////////+////AAAAAAEAAQAEAAQABAAEAAQABAAGAAYABgAGAAYABgAGAAYABQAF
AAUABQAFAAYACAAIAAgACAAIAAoACgALAAsACwALAAwADAANAA0ADQANAA8ADgAOAA4A
DgAQABEAEwAUABQAFgAWABYAFwAYABkAGQAXABcAFwAWABcAGAAaABwAGwAaABoAGQAX
ABYAFQAUABUAFAAUABQAFAATABEADwAMAAsACwAKAAUABAADAAMAAwACAAEAAAD///7/
/v/+//r/+v/7//v/+f/5//n/9//3//j/+P/2//b/9v/3//f/9f/z//P/8//z//P/8//z
//X/9f/1//b/9P/0//T/8//x//H/8P/w//L/8v/y//P/8//z//T/9P/0//T/8v/0//T/
9P/0//T/9P/0//T/9f/1//T/9P/0//b/9v/3//f/9v/2//b/9//3//f/9//3//f/9//3
//f/9f/1//X/9f/3//f/9//3//f/9//3//f/9//4//j/+P/4//j/+P/4//f/9//3//f/
9//3//j/+P/5//n/+f/6//j/+P/4//j/+P/4//j/+P/4//j/9//3//f/9//3//f/+f/5
//r/+v/3//f/9//3//j/+P/4//j/+P/4//j/+v/4//j/9v/2//j/+P/4//j/9v/2//b/
9v/0//X/9f/0//b/9//4//n/+P/5//n/+v/6//z//P////7/AAAAAP///f/9//7//v8A
AAAA/v/+//7//v/+//3//f/7//r/+v/8//v/+//7//n/+P/3//T/8v/y//L/8f/z//H/
8P/w//H/8f/x//H/8f/x//H/8//2//b/9v/1//X/9P/0//T/9v/0//P/8//0//T/9f/1
//X/9f/0//T/8v/y//X/+f///wYACQAJAAIA+v/0//P/8f/0//7/DgAfADgATwBkAHcA
iQCTAJUAhgBlAEgANQAnABgABgDz/+X/4f/k/+n/7v/y//P/8//y//X/8v/y//T/9P/y
//L/8v/z//T/9P/0//T/9v/2//b/9v/2//X/9P/0//b/9//3//f/9f/1//X/9v/2//b/
9v/2//j/+f/6//r/+P/4//j/+P/6//r/+v/6//r//P/8//z/+v/6//r/+v/8//3//f/9
//z//P/8//z//f/+//7//v/9//3//f/9//7///8AAAAA/////wIAAgAAAAAAAAAAAAIA
AgACAAIAAgACAAIAAgADAAMAAwADAAMABAAGAAYABAAEAAQABgAIAAkACQAJAAkACgAK
AAsACwALAAsADQAQABAAEAAQABIAEQARABAAEQASABMAFAAWABcAFwAWABYAFwAYABkA
GAAZABkAGgAZABoAGQAbABkAGgAZABcAFQAVABYAFgAVABQAEQAQABAAEAAQAA8ADAAJ
AAcABgADAAEAAAD//////v/9//r/+v/6//r/+f/6//n/+f/6//v/+//7//v/+f/5//n/
+//7//r/+f/3//f/9v/2//b/9v/0//P/8//0//T/9f/1//f/9//2//b/9P/0//X/9f/1
//r///8DAAQAAAAAAP3/+//+/wQACAANABYAKQA+AFUAbQCFAJMAlACJAHIAXQBNAD4A
JgAVABEAEQAUABsAFgAIAAMABQAEAP///v/8//r/9v/2//b/9v/3//j/+P/4//j/+P/4
//j/+P/3//f/9//4//b/9//3//f/+f/5//n/+v/4//j/+P/4//j/+f/6//r/+v/6//r/
+v/8//z//P/8//r//P/8//z//P/8//z//P/8//3//f/9//3//v///wAA//8AAAAAAAAA
AAEAAgADAAMAAwADAAIAAQABAAQABAACAAIAAgACAAIAAgACAAIABAAEAAQABAAFAAUA
BQAFAAMABAAGAAYABAAEAAQABgAFAAUABAADAAUABgAGAAcABQAFAAUABwAGAAYABgAG
AAUABQAGAAYABQAGAAUABAADAAQABQAFAAMAAwADAAIAAgACAAMABAAEAAQABQAFAAUA
BAADAAIAAgACAAMABAAEAAMAAQD///////8AAAAAAAAAAAAAAQACAAAA/v/8//7//v//
/wAA/v/+///////////////9////AAAAAP7//v/+///////+//3//v//////////////
////////AAAAAAAAAAD////////+//7/AAAAAAAAAQABAAEAAgACAAIAAgAAAAIAAgAC
AAIAAgAAAAAAAAABAAMAAgACAAIAAAAAAAEAAQAAAAAAAAABAAEAAQABAAEAAQABAAEA
AQABAAEAAQABAP//////////AQABAAEAAQD//wAAAAAAAAAAAAAAAAAA//////////8B
AAEAAgACAAEAAQABAAIAAAAAAAAAAAAAAAAAAAAAAAAAAAD/////AQABAAEAAQD/////
AAAAAAEAAQABAAEAAAAAAAAAAAD+//7//v8AAAAAAAD+//7/AAACAAIAAQABAAEAAQAB
AAEAAQABAAIAAQABAAEAAAAAAAEAAQACAAAAAAAAAAAAAgABAAAAAAACAAIAAgACAAIA
AgACAAIAAgACAAIAAgAAAAAAAAAAAAIAAgACAAIAAgACAAIAAgACAAIAAgACAAAAAAAA
AAAAAgACAAIAAgACAAIAAgACAAIAAgACAAIAAAAAAAAAAAACAAIAAgACAAIAAgACAAIA
AgACAAIAAgAAAAAAAAAAAAIAAgACAAIAAgACAAIAAgACAAIAAgACAAIAAgACAAIAAAAA
AAAAAAACAAIAAgACAAIAAgACAAIAAgACAAIAAgACAAIAAgACAAIAAgACAAIABAAEAAQA
BAACAAIAAgACAAIAAwADAAIAAQABAAEAAQACAAMAAwAEAAYACAAIAAsACgAMAAwACwAL
AAsADAAMAA4ADgAMAAwADgAOAA4ADQAPAA0ADAAMAAoACQAJAAkACgAKAAoACAAKAAoA
CgAJAAsACQAIAAgABgAFAAQAAwACAAEAAAABAAYABgAGAAUABwAGAAYABgAFAAIAAAD/
/wAAAAABAAEAAQABAAAAAAAAAAAAAQAFAA0AEgAVABUAEgAMAAYAAwADAAoAFAAcACkA
QgBdAHIAgwCXAKcArQCiAIMAXABBADEAIgAQAPn/5//h/+b/6//u//D/9f/3//j/+//8
//z//P/+//z//P/8//3/AAAAAAAAAAAAAAAAAAAAAAEAAQABAAIAAgADAAMAAwADAAMA
AwAEAAQABAAEAAQABAAFAAYABgAGAAYABgAGAAYABgAGAAYABgAIAAgACAAIAAgACAAI
AAgACQAJAAkACgAKAAoACgALAAwADAAMAAsACwALAAsACgALAAwADAALAAsADgAOAAwA
DAAMAAwADgAOAA4ADgAOAA4ADgAOAA0ADQANAA0ADQAOABAAEAAQABAAEAASABAAEQAR
ABEAEwAUABQAFQAVABUAFQAXABYAFgAWABYAFAAVABcAGAAWABgAGAAYABcAGAAZABkA
GQAZABkAGAAYABgAGQAaABkAGAAYABcAFgAWABYAFgAXABYAFgAWABYAFQATABEAEAAP
AA8ADgANAAwACwALAAsACgAJAAgABQAEAAQABAAEAAQABQAFAAMAAwADAAEAAQACAAIA
AAACAAIAAwADAAMAAQABAAEAAQABAAEAAQABAAEAAQACAAAAAAAAAP//AQABAAAAAAAA
AAAAAAABAAEAAQACAAIABAAEAAIABAADAAIAAQAAAAIAAgACAAMAAwACAAIAAgACAAIA
AwADAAIAAgACAAMAAwADAAMAAwADAAMAAwADAAMAAwADAAMAAwADAAMAAwADAAMAAwAD
AAMABAAEAAQABAAEAAQABAADAAMAAwADAAMAAwAEAAQAAwADAAMABAAEAAQABAAEAAQA
BAAEAAQABAAEAAMAAwADAAMAAwADAAEAAQACAAIAAwADAAMAAwACAAIAAgACAAAAAAAA
AAIAAgACAAAAAAAAAAIAAgABAAEAAQABAAEAAQABAAEAAgADAAMAAwACAAEAAQAAAAAA
AAAAAAAAAAACAAMAAAAAAAIAAgACAAIAAgACAAIAAgAAAAAAAAAAAP///v/9//z//v/+
//7//v8AAAAAAAAAAP7//v/+//7//P/8//z//P/9//7///8AAP7///////7/////////
//8CAAMAAwAEAAYACAAIAAsACgAKAAgABQADAAMABAAEAAYACAAIAAoACAAIAAgABwAF
AAMAAgACAAQAAwADAAMABQAEAAMAAAAAAAAAAAD//wEA///+//7//v/9//z/+//5//n/
+f/7/wAAAAAAAP/////+//7//v/8//r/+f/5//j/+P/5//n/+f/5//j/+P/6//7///8D
AAsAEAAPAA8ADAACAPz/+f/5//z/BAAQACMAPABPAFwAaQB5AH8AdwBcADsAJAAZABEA
BgD2/+X/2f/Z/9z/4//q//L/8//z//T/9f/4//j/+P/4//j/+P/4//n/+v/6//r/+v/8
//z//P/8//v/+//7//z/+v/7//v/+//9//3//f/+//z//P/8//z//v///wAAAAAAAAAA
AAAAAP7//v/+//7//v8AAAAAAAACAAIAAgACAAIAAwADAAMAAgACAAIAAgABAAIAAgAC
AAMAAwADAAMAAgADAAQABAADAAMABgAGAAYABgAGAAYABAAEAAQABAAGAAYABgAGAAkA
CQAJAAkABwAIAAoACgAKAAoACgAMAAsACwAKAAkACwAMAAwADQANAA0ADQAPABAAEAAQ
ABAAEAARABMAFAAUABYAFgAWABUAFgAXABcAFQAVABUAFAAWABYAFwAYABgAGAAZABkA
FwAWABUAFAATABIAEgASABAADwANAAsADAALAAsACgAHAAYABQAFAAIAAAD+//z//f/8
//z//P/6//r/+//7//n/+f/5//f/9f/2//b/9P/y//L/8//z//L/8f/y//P/9f/1//X/
9f/1//X/9f/2//b/9v/2//X/8//z//L/8v/0//T/9P/1//X/9f/2//b/9P/0//L/9P/y
//L/8v/y//T/9P/0//X/8//y//L/8v/y//L/8//z//T/9P/0//X/9f/1//X/9f/1//X/
9f/1//X/9f/1//X/9f/1//X/9f/z//P/8//z//X/9v/2//b/9v/2//b/9v/z//P/8//z
//L/8f/x//D/8P/x//L/9P/y//L/8v/y//D/8P/w//D/8f/y//L/8//z//P/8//z//H/
8f/y//L/8v/z//T/9f/z//L/8f/w//D/8P/w//L/8P/w/+7/7v/v//L/8//z//P/8//z
//P/8v/x//D/8P/x//H/8f/w//D/8f/y//L/8v/y//L/8P/x//H/8P/v/+//7//v//H/
8//0//b/9P/2//b/+f/6//z//P/7//f/9//4//j/+v/6//j/+P/4//j/+P/3//f/9f/0
//T/9P/z//P/8//0//T/9P/y/+//7v/t/+v/6//p/+j/6P/r/+v/6//r/+n/6f/p/+v/
8P/w//D/7//v/+7/7v/u/+z/6v/p/+n/6//s/+7/7//t/+3/7P/s/+7/8P/v//H/9//+
///////8//L/5v/j/+X/6v/0/wAAEwAqAEMAVABlAHUAgwB/AGoASwAyACEAEwAGAPj/
5f/Z/9n/3v/f/+D/5v/t/+n/5v/p/+7/7v/u/+7/7f/s/+v/6//q/+r/6v/q/+v/7P/t
/+7/8f/x//H/8v/w//H/8f/x/+//7//v//D/8P/w//D/8P/u/+//8P/w//L/8v/y//L/
8v/y//L/8v/y//T/9P/0//T/9P/0//T/8v/z//P/8//y//L/8v/y//T/9v/3//j/9f/1
//X/9f/2//f/+P/4//X/9f/4//j/+v/6//r/+v/6//r/+v/6//j/+P/4//j/+//7//v/
+//7//z//v/+//7//v/+/wAA/v///////////wAAAAABAAEAAQABAAMABAAEAAQABAAG
AAcACQAKAAoADAAMAAwACwAMAA0ADQAPAA8ADwAOAA4ADgAPABAAEAAQABEAEQANAAwA
CwAKAAsACgAKAAoACAAHAAUAAwACAAEAAQAAAP3//P/7//v/+v/4//b/9P/z//L/8v/y
//D/8P/x//H/7//v/+//7f/t/+7/7v/s/+r/6v/r/+v/6//p/+n/6f/r/+v/6//r/+n/
6f/p/+r/6v/q/+r/6f/p/+n/6P/o/+j/6P/o/+n/5//n/+j/6P/q/+r/6P/q/+z/7P/s
/+z/6v/q/+r/6//t/+z/7P/s/+z/7P/t/+3/6v/q/+r/6//t/+3/7f/t/+3/7f/t/+3/
7f/t/+3/7f/t/+3/7f/t/+v/6//r/+v/7f/u/+7/7v/u/+7/7v/u/+3/7f/t/+3/7f/t
/+7/7v/t/+3/7f/u/+7/7v/u/+7/7v/u/+7/7v/u/+7/7f/t/+3/7f/t/+3/7//v//D/
8P/t/+3/7f/t/+7/7v/u/+7/7v/u/+7/8P/u/+7/7P/s/+z/7v/u/+3/7f/t/+7/7v/u
/+7/7v/u/+//7//u/+//7//v/+//8v/z//P/9P/0//b/9v/5//n/+v/5//f/9f/1//b/
9v/4//j/9v/2//j/+P/4//f/9//1//T/9P/2//X/9f/1//X/9P/z//D/8P/w//D/7//v
/+3/7P/s/+//7//v/+//8f/x//H/8//2//b/9v/1//P/8v/y//L/8//y//L/8//z//L/
8v/x//P/8//y//L/9P/y//X/+/8BAAYACQAHAAAA+v/2//P/8//6/wAACgAfADoAUQBg
AHEAhQCRAJEAfgBdAD4ALQAhABAA/P/r/93/2//g/+X/6v/w//H/8f/y//P/9P/y//L/
8P/y//L/8v/z//T/9P/0//T/9P/0//T/9P/z//P/8//0//b/9//3//f/9//3//f/+P/2
//b/9v/2//b/9//4//j/+P/4//j/+P/4//j/+P/4//j/+v/6//r/+v/6//r/+v/6//v/
+//7//z//P/8//z//f/+//7//v/9//3//f/9//7///8AAAAA/f/9/wAAAAAAAAAAAAAA
AAAAAAAAAAAAAgACAAIAAgADAAMAAwADAAEAAgAEAAQABAAEAAQABgAGAAcABwAHAAcA
CAAIAAkABwAHAAcACQAMAAwADAAMAA4ADwARABIAEAASABIAEgATABQAFQAVABUAFQAV
ABQAFgAWABcAGAAWABYAFwAXABcAFgAVABQAEwASABIAEgAQAA8ADQALAAwACwALAAoA
BQAEAAMAAwAEAAIAAAD+//v/+v/6//r/+P/4//n/+f/3//f/9//1//X/9v/2//T/9P/0
//X/9f/1//P/8//z//X/9f/1//X/9f/1//X/9v/0//T/9P/z//P/8//y//L/8v/y//L/
8//z//P/9P/0//L/8v/w//L/8v/y//L/8v/0//T/9P/1//X/9P/0//T/9P/0//X/9f/0
//T/9P/1//P/8//z//P/8//z//P/8//z//P/8//z//P/8//z//P/8//z//P/8//z//T/
9P/0//T/9P/0//T/9f/1//X/9f/1//X/9v/2//X/9f/1//b/9v/2//b/9v/2//b/9v/2
//j/+P/3//f/9f/1//X/9f/1//X/9v/2//X/9f/1//X/9v/2//b/9v/2//b/9v/4//j/
+P/2//b/9f/2//X/8//0//X/9v/3//f/9//3//j/9//3//f/9v/2//f/9//4//j/+P/4
//j/+P/4//j/+P/4//j/9v/3//f/9v/2//f/+P/5//r/+//7//z//P/+//7/AQAAAAIA
AgABAAEAAQACAAIAAAAAAP7//v/+//7//v/9/////f/8//z//P/7//v/+//7//r/+f/2
//b/9v/2//X/9f/z//L/8v/z//P/8//z//P/8//z//X/+f/6//v/+//5//j/+P/4//j/
9v/1//X/9v/2//f/9//1//X/9P/0//b/9v/1//X/+/8CAAcABwAIAAYA/v/5//f/+P/8
/wQAEQAkAD8AVgBnAHcAiwCXAJoAiwBmAEUAMQAiABQA///n/9f/1P/b/+L/5v/r/+//
8P/v//T/9P/y//L/9P/0//T/9f/2//b/9v/2//T/9P/0//T/9//3//f/+P/4//n/+f/5
//n/+f/5//r/+v/6//r/+v/6//v//P/8//7//v/+//7//P/8//z//P/6//z//P/8//7/
/v/+//7/AAABAAEAAQAAAAAAAAAAAP//AAAAAAAA//////////8AAAEAAgACAAEAAQAE
AAQABAAEAAQABAACAAIAAgACAAQABAAEAAQABQAFAAUABQAFAAYACAAIAAgACAAIAAoA
CgALAAsACwALAAwADAANAA8ADwAPABEAEgASABIAEgASABMAFQAWABQAFgAWABYAFwAY
ABkAGQAbABsAGwAaABwAHAAdAB4AGwAaABoAGQAYABgAGAAYABkAGAAYABgAGAAXABUA
EwASABEAEQAQAA0ADAALAAsACgAIAAYABAADAAIAAgACAAAAAAABAAEA/////////f/7
//z//P/6//z//P/9//3/+//5//n/+f/7//v/+//7//v/+//7//z//P/8//z/+//7//v/
+v/6//r/+v/6//v//f/9//7//v/8//z/+v/8//z//P/8//z//P/8//z//f/9//z//P/8
//3//v8AAAEA/v/+//7/////////////////////////AQABAAEAAQD//////////wEA
AQABAAEA//8AAAAAAAAAAAAAAAAAAAEAAQABAAEA/////wAAAAD///////8AAAAAAAAA
AAAAAgACAAIAAgABAAAA/v/9//7///8AAAEAAQABAAIAAgABAAEAAQABAAIAAgACAAIA
AAAAAAAAAgAAAAAA/v/+/wAAAgACAAEAAQABAAEAAQD///////8AAAEAAQABAAAAAAAB
AAEAAgACAAIAAgACAAAAAAAAAAAAAAABAAEAAAABAAEAAQABAAQABQAFAAYABAAGAAYA
CQAKAAwADAALAAkACQAKAAoACAAIAAYABgAGAAYABgAFAAUAAwACAAIABAADAAMAAwAD
AAIAAQD+//z//P/8//v//f/7//r/+v/6//n/+P/3//j/+f/6//3/AgACAAIAAQD///7/
/v/+/wAA/v/9//3//v/+/////////////v/+/wAAAAADAAcACwASABcAFwAUAAoABAAD
AAUACAAMABgAKQA+AFMAZAB1AIUAiwCJAHIATwA4ACsAHQAQAAAA6//d/9v/4v/n/+z/
8v/1//n//P/9//7//P/+/wIAAQAAAP////8AAAAAAAAAAAAAAAAAAAAAAwADAAMABAAC
AAMAAwADAAUABQAFAAYABAAEAAQABAAEAAUABgAGAAgACAAIAAgACgAKAAoACgAIAAoA
CgAKAAoACgAKAAoACgALAAsACwAKAAoACgAKAAsADAAMAAwADQANAA0ADQAMAA0ADgAO
AAsACwAOAA4ADwAQABEAEgASABIAEgASABIAEgASABIAEQARABEAEQAPABAAEgASABQA
FAAUABYAGAAZABkAGQAXABgAGAAZABsAGwAbAB0AHAAcABwAHAAaABsAHQAeACAAIgAi
ACIAIwAkACUAJQAlACUAJQAkACYAJgAnACgAKgAqACsAKwAnACYAJQAkACMAIgAiACIA
IAAfAB0AGwAcABsAGwAaABUAFAATABMAEgAQAA4ADAANAAwADAAMAAgACAAJAAkABwAH
AAcABQAHAAgACAAGAAQABAAFAAUABQADAAMAAwAFAAUABQAFAAUABQAFAAYABAAEAAQA
AwADAAMAAgACAAMABAAFAAcABQAFAAYABgAEAAQAAgAEAAQABAAEAAQABAAEAAQABQAF
AAQABAAEAAQABAAFAAUABAAEAAQABQAFAAUABQAFAAQAAwACAAEAAgADAAQABQAHAAcA
BwAHAAYABQAEAAMABQAGAAYABgAGAAYABgAGAAUABQAFAAUABwAHAAgACAAFAAUABQAG
AAYABgAGAAYABgAGAAYABgAIAAgABwAHAAcABwAHAAcABgAFAAUABAAEAAUABgAHAAgA
CAAIAAgABAAEAAQABgAGAAoACAAGAAgACAAIAAgACAAIAAkACQAIAAcABwAHAAcACAAJ
AAkACgAKAAwADAAPABIAFAAUABMAEQARABIAEgAQABAADgAOABAAEAAQAA8ADwANAAwA
DAAOAA0ADQANAAwACgAIAAQABAAEAAQAAwADAAEAAAAAAAEAAQABAAEA////////AQAF
AAYABwAHAAcABgAGAAYACAAGAAUABQAGAAYABwAHAAYABQADAAIACAAKAAsACwAPABQA
FwAXABQACgACAP//AwAIAAwAFgApAEIAWwBuAH8AjwCbAJMAegBZAEIANQAtACAAEAAB
APX/8//2//X/9P/8/wMAAwAEAAcABgAGAAgACAAFAAQAAwADAAYABgAGAAYACAAIAAgA
CAAJAAkACQAKAAoACwALAAsACwALAAsADAAMAAwADAAMAAsACwALAAoADAAMAAwADAAO
AA4ADgAOAA4AEAAQABAAEAAQABAAEAAQABEAEQARABAAEAAQABAAEQASABIAEgARABEA
EQARABAAEQASABIAEwATABYAFgAUABQAFAAUABIAEgASABIAEwAUABUAFgAZABkAGQAZ
ABgAGAAZABgAGwAcAB0AIAAeAB0AGwAZABsAHAAcAB0AHQAdAB0AHwAiACIAIgAiACIA
IwAlACYAJgAoACgAKAAnACgAKQApACkAKQApACgAKAAoACkAKgAoACgAKQApACgAKAAo
ACgAJgAkACMAIgAgAB8AHQAbABoAGQAZABgAFwAWABUAFQATABAADQAKAAsACgAKAAoA
CgAKAAsACwAIAAcABgADAAMABAAEAAIAAgACAAMAAwADAAEAAQABAAMAAwADAAMAAwAD
AAMABAAEAAQABAADAAMAAwACAAIAAgACAAIAAwADAAMABAAEAAIAAgAAAAIABAAEAAQA
BAAEAAQABAAFAAMAAgACAAIABAAEAAUABQAEAAQABAAFAAMAAwADAAMABQAFAAUABQAF
AAUABQAFAAcABwAHAAcABQAFAAUABQAFAAYABgAGAAUABAADAAIAAwADAAMAAwADAAMA
BAAEAAEAAQABAAIAAgACAAIAAgAEAAQABAAEAAIAAgABAAEAAQABAAEAAQD/////AAAA
AAEAAQABAAEAAAAAAP7//v/+//7/AAABAAEAAAD9//3//f/9//7//////wAAAgAEAAQA
BwAGAAgACAAHAAUABQAGAAYABgAGAAQABAAEAAQABAADAAMAAQAAAAAAAAD/////////
//7//f/6//j/+P/4//f/9f/z//L/8v/z//P/8//z//X/9f/1//f/+v/6//r/+f/4//b/
9f/0//T/8v/x//H/8v/y//P/8//x//H/8P/w//D/8v/z//f//f8CAAUAAwAAAPj/8P/t
/+3/8v/+/wgAFQAsAEUAVgBnAH0AiwCLAHwAWwA8ACcAGwAQAAAA7f/f/9v/2v/d/+T/
6P/p/+f/6P/r/+r/7P/s/+j/5v/m/+b/5//m/+b/5v/m/+b/5v/m/+b/5//n/+f/6P/o
/+n/6f/p/+f/5//n/+j/6P/o/+j/6P/m/+f/6P/o/+j/6P/o/+j/6v/q/+r/6v/p/+r/
6f/o/+r/6v/q/+r/6f/p/+j/5//m/+b/5v/m/+f/6P/o/+j/5//n/+f/5//n/+f/5//m
/+P/4//m/+b/5v/m/+b/5v/m/+b/5v/m/+j/6P/o/+j/6f/p/+n/6f/n/+j/6v/q/+n/
6P/n/+j/6P/p/+n/6f/r/+z/7P/t/+3/7f/t/+//7//u/+3/7P/q/+v/7f/u/+7/8P/w
//D/7//w//H/8f/x//P/9P/z//L/8f/w//D/8f/x//D/8f/x//H/8f/w/+//7f/s/+j/
6P/m/+f/5P/k/+L/3//b/9n/2P/W/9b/1v/U/9T/0v/S/9L/0f/P/83/zP/M/8v/yf/I
/8f/xf/E/8P/wP/B/8L/w//D/8L/v/+9/7z/vv+//8D/wf/B/8H/wf/D/8P/wv/B/7//
vf+8/7z/vP++/7z/u/+7/7v/uv+6/7n/u/+7/7r/uv+4/7j/uf+5/73/wv/D/8X/xP/E
/8b/x//B/8D/xv/M/9f/5v/7/xIAJQAzAE0AYQBYAEEAJAALAP//8v/a/8f/uf+x/7D/
u/+8/7T/tf+5/7j/tf+y/7T/sv+u/67/rv+u/6//sP+w/7D/sP+u/67/rv+u/6//r/+v
/7D/sv+z/7P/s/+y/7H/sP+w/7L/sv+y/7L/sv+z/7T/tP+y/7L/sv+y/7D/sP+w/7D/
sP+y/7L/sv+y/7L/sv+y/7L/s/+z/7P/sv+y/7L/sv+x/7L/sv+y/7P/s/+z/7P/s/+z
/7P/sv+v/6//sv+y/7D/sP+w/7D/sv+y/7L/sv+w/7D/sP+w/7D/r/+u/63/rv+w/7P/
tP+y/7L/sv+0/7L/s/+z/7P/sv+y/7H/sf+v/6//r/+x/7L/sv+y/7L/r/+v/7D/sP+u
/7D/sP+w/67/rv+u/63/rf+t/63/rP+q/6r/q/+s/6v/qv+q/6n/p/+m/6X/pP+n/6b/
ov+g/w==
         </WaveFormData>
      </LeadData>
      <LeadData>
         <LeadByteCountTotal>10000</LeadByteCountTotal>
         <LeadTimeOffset>0</LeadTimeOffset>
         <LeadSampleCountTotal>5000</LeadSampleCountTotal>
         <LeadAmplitudeUnitsPerBit>4.88</LeadAmplitudeUnitsPerBit>
         <LeadAmplitudeUnits>¦ÌV</LeadAmplitudeUnits>
         <LeadHighLimit>2147483647</LeadHighLimit>
         <LeadLowLimit>268435456</LeadLowLimit>
         <LeadID>V1</LeadID>
         <LeadOffsetFirstSample>0</LeadOffsetFirstSample>
         <FirstSampleBaseline>0</FirstSampleBaseline>
         <LeadSampleSize>2</LeadSampleSize>
         <LeadOff>FALSE</LeadOff>
         <BaselineSway>FALSE</BaselineSway>
         <ExcessiveACNoise>FALSE</ExcessiveACNoise>
         <MuscleNoise>FALSE</MuscleNoise>
         <LeadDataCRC32>1930148372</LeadDataCRC32>
         <WaveFormData>
CAAIAAgACAAIAAgACAAIAAYABgAGAAYACAAIAAgACAAGAAYABgAGAAgACAAIAAgABgAI
AAoACwAOAA4ADgAOABEAEgATABUAFgAXABgAGAAYABgAGAAXABcAFQATABAACQAGAAMA
AgACAAAAAAAAAP7//f/9//3////////////+//z/+//6//z//P/6//r/+v/6//n/+f/5
//v//P/9/wAAAAACAAQAAwADAAMAAwADAAMAAwADAAQABAAEAAQAAgACAAIAAgADAAYA
CgANABcAIwAqACoAKQAjAB0AHAAbABcADADu/8b/m/9l/yz//f7b/sX+wv7I/sr+zP7Z
/u/+A/8Y/zD/UP90/5T/r//H/9n/6P/z//z/AwAGAAkADAANAA4ADgAQABEAEgATABQA
FQAVABUAFgAWABUAFQAXABcAFgAWABcAFwAXABcAFwAXABgAGAAYABgAGAAYABgAGAAY
ABgAGAAZABkAGQAZABkAGQAZABcAFwAXABcAGgAaABoAGQAbABsAHAAcABsAGgAZABgA
GgAaABkAGQAZABoAGgAaABoAGgAaABoAGgAaABoAGgAaABoAGgAaABwAHAAcABwAGgAa
ABoAGgAcABwAHAAcABwAHAAcABwAHAAcABwAHAAbABsAGwAbABsAGwAbABoAHAAbABsA
GwAXABYAFgAWABcAFgAVABUAEwATABIAEgATABIAEgASABMAEgASABEADwAPAA8ADwAO
AA4ADgAOAAwADAAMAAwADgAOAA0ADQALAAoACgAKAAoACgAKAAoACgAKAAsACwAIAAgA
CQAJAAkACQAJAAkACgAKAAoACgAKAAoACgAKAAkACQAKAAoACwAKAAoACwAJAAkACQAJ
AAsADAAMAAwACQAJAAoACgAKAAsACwALAAsACwALAAwADAAMAA0ADQALAAsACwALAAsA
DAAMAAwADQANAA0ADQAPAA8ADwAPAA4ADQAMAAwADgANAA0ADgAMAAsACwALAAwADAAM
AAwACwALAAsACwALAAsACwALAAoACgAKAAkABwAHAAcABgAGAAcACAAKAAgACAAIAAgA
BwAHAAYABQAGAAYABgAHAAUABAAEAAQABAAFAAcACAAGAAUABQAEAAMABAAFAAYABQAE
AAMAAgADAAMAAwACAAQAAwACAAIAAwADAAMABAAEAAMAAwADAAEAAwAFAAQAAgACAAIA
AgACAAIAAgACAAIAAgACAAQABgAHAAgACAAIAAgACwAMAA0ADwAQABEAEgASABIAEgAU
ABMAEwARAA4ACgAEAAAA/f/8//r/+P/4//j/+P/3//j/+f/6//v/+f/5//n/+P/2//b/
9v/2//T/9P/0//T/8//z//P/9f/3//n/+//8//z//v///////f/9//3//f/9//3//v/+
//7//v/+//7//v8AAAEAAgACAAUADwAdACYAJgAlAB8AGQAYABUADwAGAOz/xP+V/2P/
LP/3/tH+t/6w/rj+vP7C/s/+4/71/gr/Iv9A/2T/hv+n/7//z//e/+v/9v/9/wIABQAG
AAcACAAIAAwADQAOAA8ADgAPAA8ADwASABIAEQARABMAEwASABIAEQARABEAEQARABEA
EgASABQAFAAUABQAFAAUABQAFAAUABUAFQAVABUAFQAVABUAEwATABMAEwAUABQAFAAT
ABUAFQAWABYAFgAWABYAFgAWABYAFQAVABUAFgAWABYAFAAUABQAFAAUABQAFAAUABYA
FgAWABYAFAAUABQAFAAWABYAFgAWABQAFAAUABQAFAAUABQAFAAWABYAFgAWABUAFQAV
ABUAFQAVABUAFAAUABMAEwATABEADgAOAA4ADAAMAAwADAAKAAoACgAKAAgACAAIAAoA
CgAJAAgABgAFAAQABgAGAAYABwAHAAcABgAEAAIAAAD+//3//f/7//z/+v/2//T/9P/2
//f/+P/6//r/+v/5//z///8CAAUABwAJAAsADAAPABAAEQASAA0ADAALAAoACAAHAAYA
BwAHAAcABwAGAAUABgAGAAUABQAFAAUABQAFAAUABgAGAAYABgAGAAYABAAEAAcABgAI
AAkACwAPABoAJgAtAC0AJwAcABUAFQAQAAQA7P/J/5f/XP8f/+X+tf6e/pj+mv6s/sX+
2/7v/hD/Pv9u/5b/tP/L/9v/6f/y//n/AAAFAAoACwAMAA0ADgAOAA4ADwAQABEAEgAT
ABMAEwAUABQAEwATABUAFQAUABQAFwAXABcAFwAVABUAFgAWABYAFgAWABYAFgAWABYA
FgAWABcAFwAXABcAFwAXABcAFwAXABcAFwAYABgAGAAXABcAFwAYABgAGAAYABgAGAAa
ABoAGQAZABkAGgAaABoAGgAaABoAGgAcABwAHAAcABwAHAAcABwAHgAeAB4AHgAcABwA
HAAcAB0AHgAfACAAIAAgACAAIAAgACAAIAAgACEAIQAhACEAIQAhACEAIAAiACEAIQAh
AB8AHgAeAB4AHwAeAB0AHQAfAB8AHgAeAB0AHAAcABwAGwAaABoAGQAXABcAFwAXABUA
FAATABIAEgASABIAEgAQABAADwAPAA8ADgAOAA4ADAAMAAwADAAKAAoACwALAAoACgAL
AAsACwALAAsACwAKAAoACgAKAAwADAAMAAwACQAJAAoACgALAAoACgALAAsACwALAAsA
CQAKAAoACgAJAAkACgAKAAgACQAJAAkACQAJAAkACgAIAAgACQAJAAcABwAHAAcABQAG
AAYABgAFAAUABQAFAAUABQAFAAUABQAFAAUABgAEAAMAAwAEAAQAAwADAAMAAgACAAIA
AgADAAMAAwADAAMAAwADAAMAAgACAAIAAQADAAMAAwACAAEAAQABAAIAAgACAAIAAgAB
AAEAAAD/////AAABAAMAAwACAAIAAgABAAEAAgACAAEAAQACAAIAAAAAAAAAAAACAAIA
AgACAAMAAwADAAIAAgABAAAAAAABAAEAAQACAAIAAQABAAEAAQABAAEAAQABAAEAAQAC
AAAA////////AQACAAIAAwABAAEAAQABAP//AAAAAAAAAAAAAAAAAAAAAAAAAAAAAAAA
AAAAAAAA/v/+//7//v8AAAAAAAAAAAAAAAAAAAAAAAAAAAAAAAAAAAAAAAAAAAAAAAAA
AAAAAAAAAAAAAAD+//7//v/+/wAAAAAAAAAAAAAAAAAAAAD+//7//v/+//7//v/+//7/
AAAAAAAAAAAAAAAAAAAAAP7//v/+//7//v/+//7//v8AAAAAAAAAAAAAAAAAAAAA/v/+
//7//v8AAAAAAAAAAP7//v/+//7//v/+//7//v8AAAAAAAAAAAAAAAAAAAAAAAAAAAAA
AAD+//7//v/+/wAAAAAAAAAA/v/+//7/AAABAAEAAQAAAAEAAgAGAAgABwAJAAoACwAM
AAwADAAMAA4ADQANAAsACgAIAAQAAgABAAAA/v/8//r/+v/6//n/9//3//f/9//1//X/
9f/0//b/9v/2//b/9P/0//T/9P/x//H/8f/z//L/8//0//T/+P/6//v/+//7//v/+//7
//v/+//8//z//P/8//z//P/8//r/+//8/wAAAwAJABMAIAAkACEAGwAXABIAEQAPAAYA
7v/K/53/Z/8u//v+0f6t/qL+qv6u/rD+v/7T/uf+/P4W/zb/Xv+E/6f/wf/P/9z/6//y
//n//v8BAAQABQAGAAYACAAJAAoACwAMAA0ADQANAA4ADgANAA0AEQARABAAEAARABEA
EQARABEAEQASABIAEgASABIAEgASABIAEgASABIAEwATABMAEwATABMAEwATABMAEwAT
ABQAFAAUABMAEQARABIAEgAUABQAFAAUABIAEgARABEAEwAUABQAFAAUABQAFAAUABQA
FAAUABQAFAAUABQAFAAUABQAFAAUABQAFAAUABQAEgASABIAEgASABIAEgASABIAEgAS
ABIAEQARABEAEQATABMAEwASABAADwAPAA8ADQAMAAwADAANAAwACwALAAsACwAKAAoA
CQAIAAgACAAJAAgACAAHAAcABwAHAAcABgAGAAYABgAGAAYABgAGAAYABgAFAAUABQAE
AAQABAAEAAQABAAEAAQABAAFAAUAAgACAAMAAwADAAMAAwADAAQABAAEAAQAAwACAAEA
AAABAAEAAgACAAEAAAAAAAEAAQABAAEAAQABAAIAAgACAAMAAwAEAAQABAAFAAUABQAF
AAUABQAGAAYABgAHAAcABwAHAAcABwAHAAgACAAIAAsACwALAAsACwALAAsACwANAA0A
DQAOAAwACwALAAwADAALAAsACwAMAAwADAAMAAsACwALAAsACQAJAAkACQAIAAgACAAH
AAcABwAHAAYABQAFAAUABgAEAAQABAAEAAUABQAEAAMABAAEAAQABQADAAIAAgACAAEA
AQACAAIAAQABAAIAAgACAAIAAgACAAAAAAAAAAAA/////////v////////8AAP//////
/wAAAAD///////8BAAEAAQABAP///////wAAAAD////////9//7//v///wEAAQABAAEA
//8AAAAAAAAAAP7//v8AAAAAAAAAAAAA/v/+//7//v8AAAAAAAAAAAAAAAAAAAAAAAAA
AAAAAAD+//7//v/+//7//v/+//7/AAAAAAAAAAAAAAAAAAAAAP7//v/+//7/AAAAAAAA
AgAEAAUABgAGAAgACAALAAwACwANAA4ADwAQABAAEAAQABAADwAPAA0ACQAGAAEA/v/8
//z/+//6//j/+P/4//f/9f/1//X/9f/3//f/9//2//b/9v/2//b/9P/0//T/9P/z//P/
8//1//T/9f/2//b/+f/8//7////9//3//f/9//3//f/+//7/AAAAAAAAAAD+//7///8A
AAIACQATAB8AJgAoACMAGwAVABQAEQANAAgA8v/O/6X/c/86/wv/5/7N/sT+yv7K/sr+
1f7n/vn+Dv8m/0b/bP+O/63/xf/X/+L/7f/4//3/AgADAAYABwAIAAgACgALAAwADQAO
AA8ADwAPABIAEgARABEAEQARABAAEAATABMAEwATABEAEQASABIAFAAUABQAFAASABIA
EgASABIAEwATABMAEwATABMAEwATABMAEwATABQAFAAUABMAEwATABQAFAAUABQAFAAU
ABQAFAATABMAEQASABIAEgAUABQAFAAUABQAFAAUABQAFAAUABQAFAAUABQAFAAUABIA
EgASABIAFAAUABQAFAASABIAEgASABIAEgASABIAEQARABEAEQARABEAEQAQABAADwAP
AA8ADQAMAAwADAALAAoACQAJAAkACQAIAAgABwAGAAYABgAFAAQABAADAAMAAwADAAMA
BAAEAAQABAAEAAQABAAEAAQABAADAAMABQAEAAQABAAEAAQABAAEAAQABAAFAAUABAAE
AAUABQAFAAUABQAFAAYABgAGAAYABAAEAAQABAAEAAUABwAIAAkACAAIAAkACAAHAAYA
BQAHAAgACAAIAAcABwAIAAgACAAJAAkACQAJAAkACQAKAAgACAAJAAkACwALAAsACwAL
AAwADAAMAAsACwALAAsADQANAA0ADQALAAsACwAMAAwACwALAAwADAALAAsACwAMAAwA
DAAMAAkACQAJAAkACQAJAAkACQAKAAoACgAJAAkACQAJAAgACQAJAAkACgAIAAgACAAI
AAkACQAIAAcABgAGAAYABwAHAAYABgAGAAUABQAGAAYABQAFAAYABgAGAAYABgAGAAYA
BgAGAAYABQAFAAUABAAGAAUABAAEAAUABQAFAAYABAADAAMAAwAEAAUABgAHAAUABQAF
AAYACAAHAAcABwAFAAYABgAHAAcABwAEAAYABgAGAAYABgAGAAYABgAGAAYABgAIAAoA
CwAMAAwACgAKAA0ADgARABMAFAAVABYAFgAWABYAFgAVABUAEwATABAACwAIAAUABAAC
AAAA/v/+//7//f/9//3//f/9//3//f/9//z//P/8//z//P/4//j/+P/4//n/+f/5//v/
/v///wAAAAACAAQABQAFAAUABQAFAAUABAADAAMAAgADAAQABQAGAAQABAAFAAYACgAN
ABUAIwAsAC4ALQAnAB8AHAAbABUACgD4/9b/q/95/0b/Ff/z/tn+zv7S/tb+2v7j/vX+
B/8c/zD/TP9s/47/rf/D/9X/5v/z//r/AQAGAAkADAANAA4ADgAQABEAEgATABIAEwAT
ABMAFAAUABMAEwAXABcAFgAWABcAFwAXABcAFQAVABYAFgAYABgAGAAYABgAGAAYABgA
FgAXABcAFwAZABkAGQAZABkAGQAZABkAGgAaABoAGQAZABkAGgAaABwAHAAcABwAGgAa
ABkAGQAZABoAGgAaABoAGgAaABoAHAAcABwAHAAcABwAHAAcABwAHAAcABwAGgAaABoA
GgAaABoAGgAaABwAHAAcABwAHAAcABwAHAAbABsAGwAbABsAGwAbABoAGAAXABcAFwAW
ABYAFwAYABcAFgAVABUAEwATABIAEgARABAAEAAQAA8ADgAOAA0ADQANAA0ADQAMAAwA
DAAMAA4ADgAOAA4ADgAOAA0ADQANAAwADAAMAAwADAAMAAwACgAKAAsACwAKAAoACwAL
AAsACwALAAsACgAKAAoACgAMAAwADAAMAAsACwAMAAwACQAIAAgACQALAAsACwALAAkA
CgAKAAoACwALAAwADAAMAA0ADQANAA0ADQANAA4ADAAMAA0ADQANAA0ADQANAA0ADgAO
AA4ADQANAA0ADQAPAA8ADwAPAA0ADQANAA4ADAALAAsADAAOAA0ADQANAAwADAAMAAwA
CwALAAsACwALAAsACwALAAoACgAKAAkACQAJAAkACAAHAAcABwAIAAoACgAKAAoACQAJ
AAgABwAIAAgACAAJAAkACAAIAAgABwAHAAgACAAHAAcACAAIAAYABgAGAAYABgAGAAYA
BgAHAAcABwAGAAYABQAEAAQABQAFAAUABgAGAAUABQAFAAUABQAFAAUABQAFAAQABAAE
AAQABAAEAAQABAAEAAQABAAEAAYACAAJAAoACgAMAAwADwAQAA8AEQASABMAFAAUABQA
FAAUABMAEwARAA0ACgAFAAIA///+//z/+v/6//r/+v/5//n/+f/5//n/+f/5//n/+P/2
//b/9v/2//b/9v/2//b/9f/1//X/9//6//v//P/8//z//v//////////////////////
AAAAAAAAAAAAAAAAAAACAAMABAAEAAkAEwAfACYAJgAlAB8AGQAYABcAEwAIAOz/wv+T
/13/Iv/x/sn+r/6s/rT+uP6+/s3+4f71/gr/Iv9E/2z/jP+r/8P/1f/k/+3/9v///wQA
BwAIAAkACgAKAAwADQAOAA8AEAARABEAEQASABIAEQARABMAEwASABIAEQARABEAEQAT
ABMAFAAUABQAFAAUABQAFAAUABQAFAASABMAEwATABMAEwATABMAFQAVABUAFQAWABYA
FgAVABUAFQAWABYAFgAWABYAFgAUABQAEwATABUAFgAWABYAFgAWABYAFgAUABQAFAAU
ABYAFgAWABYAFgAWABYAFgAWABYAFgAWABQAFAAUABQAFAAUABQAFAAUABQAFAAUABMA
EwATABMAEwATABMAEgASABEAEQARAA0ADAAMAAwADQAMAAsACwALAAsACgAKAAcABgAG
AAYABwAGAAYABQADAAMAAwADAAQABAAEAAQABAAEAAQABAAEAAQAAwADAAMAAgACAAIA
BAAEAAQABAAEAAQABQAFAAIAAgADAAMABQAFAAUABQAGAAYABgAGAAQABAAEAAQABQAF
AAYABgAFAAQABAAFAAUABQAFAAUABQAGAAYABgAFAAUABgAGAAYABwAHAAcABwAHAAcA
CAAIAAgACQAJAAsACwALAAsACwAMAAwADAANAA0ADQANAAsACwALAAsADQANAA0ADgAO
AA0ADQAOAAwACwALAAsADAAMAAwADAALAAsACwALAAkACQAJAAkACQAKAAsACwAJAAkA
CQAIAAkACQAJAAoACAAIAAgACAAHAAcABgAFAAUABgAHAAkABwAGAAYABgAHAAcACAAI
AAUABQAGAAYABgAGAAYABgAEAAQABAAEAAUABQAFAAQABgAFAAQABAADAAMAAwAEAAQA
AwADAAMABQAFAAUABQADAAMAAwAEAAQAAwADAAMAAQACAAIAAwADAAMAAwADAAMABAAE
AAQABAAEAAQABAAEAAQAAgACAAIAAgACAAIAAgAEAAYABwAIAAgACgAKAA0ADgANAA8A
EAARABIAEgASABIAEgARABEADwAOAAwACAAGAAIAAAD9//r/+v/6//r/+f/7//v/+//7
//n/+f/5//j/+P/4//j/+P/0//T/9P/0//P/8//z//X/9v/3//j/+P/6//z//f/9////
/////////////wAAAAAAAAAAAAAAAAIAAgADAAQABAAFAAcADwAcACYAKQAnAB8AGgAX
ABUAEgAGAOr/w/+V/1z/H//t/sP+pP6g/qb+qv6z/sf+3f7w/gb/IP9E/2z/kf+z/8v/
2v/l//D/+f8AAAUACAAJAAoACgAMAA0ADgAPAA4ADwAPAA8AEAAQAA8ADwATABMAEgAS
ABMAEwATABMAEwATABQAFAAUABQAFAAUABQAFAAUABQAFAAVABUAFQAVABUAFQAVABcA
FwAXABcAFgAWABYAFQAXABcAGAAYABYAFgAWABYAGAAYABcAFwAXABgAGAAYABYAFgAW
ABYAFgAWABYAFgAWABYAFgAWABYAFgAWABYAFgAWABYAFgAWABYAFgAWABYAFgAWABYA
FAAUABQAFAAVABUAFQAVABUAFQAVABQAEgARABEAEQARABAAEAAQAA0ADAALAAsACQAJ
AAgACAAJAAgACAAIAAUABAAEAAMAAwADAAMAAwAEAAQABAAEAAQABAAEAAQABAAEAAMA
AwADAAIAAgACAAIAAgACAAIAAgACAAMAAwACAAIAAwADAAMAAwADAAMAAgACAAIAAgAC
AAIAAgACAAEAAQACAAIAAwACAAIAAwADAAMAAwADAAMABAAEAAQAAwADAAQABAACAAMA
AwADAAUABQAFAAYACAAIAAkACQAHAAcABwAHAAkACgAKAAoACQAJAAkACQAJAAkACQAJ
AAkACQAJAAoACgAJAAkACgAKAAkACQAJAAoACgAKAAoACQAJAAkACQAHAAcABwAHAAgA
CAAIAAcABQAFAAUABAAFAAUABQAGAAYABgAGAAYABwAHAAYABQAEAAQABAAFAAMAAgAC
AAIAAwADAAQABAADAAMABAAEAAQABAAEAAQAAgACAAIAAgABAAEAAQAAAAIAAQAAAAAA
AQABAAEAAgAEAAMAAwADAAEAAQABAAEAAQABAAEAAgACAAEAAQABAAEAAgACAAMAAQAB
AAEAAQABAAIAAgAAAAIAAgACAAIAAAAAAAAAAAAAAAAAAAACAAQABQAGAAYABgAGAAkA
CgALAA0ADgAPABAAEAAQABAAEAAPAA8ADQANAAoABQACAP7//P/5//b/9v/2//b/9f/3
//f/9//3//f/9//3//b/9v/2//b/9v/y//L/8v/y//P/8//z//X/9v/3//j/+P/6//z/
/f/9//3//f/9//3//f/9//7//v/+//7//v/+//7/AAABAAIAAgAFAA8AGwAkACQAIQAb
ABUAFAATABEABgDu/8j/m/9l/yr/9f7N/rH+qv6u/rD+tv7H/tv+8f4I/x7/QP9q/47/
sf/J/9f/5P/v//b/+/8AAAMABgAHAAgACAAIAAkACgALAAwADQANAA0AEAAQAA8ADwAP
AA8ADgAOABEAEQARABEAEQARABIAEgASABIAEgASABIAEgASABIAEAARABEAEQARABEA
EQARABMAEwATABMAEgASABIAEQATABMAFAAUABQAFAAUABQAFAAUABMAEwARABIAEgAS
ABIAEgASABIAFAAUABQAFAASABIAEgASABQAFAAUABQAEgASABIAEgASABIAEgASABIA
EgASABIAEAAQABAAEAARABEAEQARAA8ADwAPAA4ADgANAA0ADQALAAoACgAKAAcABgAF
AAUAAwADAAIAAgABAAAAAAAAAP///v/+//3////////////+//7//v/+//7//v/+//7/
AAAAAP////8BAAAAAAAAAAAAAAAAAAAAAgACAAMAAwAAAAAAAQABAAEAAQABAAEAAgAC
AAIAAgAEAAQABAAEAAEAAQACAAIAAwACAAIAAwABAAEAAQABAAMABAAEAAQAAwADAAQA
BAAEAAUABQAFAAUABQAFAAYABgAGAAcABwAHAAcABwAHAAkACgAKAAoACQAJAAkACQAL
AAsACwALAAkACQAJAAoACgAJAAkACgAKAAkACQAJAAgACAAIAAgABwAHAAcABwAHAAcA
BwAHAAYABgAGAAUABQAFAAUABAADAAMAAwAEAAQABAAEAAQAAwADAAIAAQACAAIAAgAD
AAMAAgACAAIAAQABAAIAAgABAAEAAgACAAAAAAAAAAAAAAAAAAAAAAABAAEAAQAAAAAA
///+//7/////////AAAAAP///f///wAA/v/+//7//v/+//7//v/+//7//v/+/wAABAAF
AAYABgAEAAQABwAIAAsADQAOAA8AEAAQABAAEAAQAA8ADwANAAsACAADAAAA+//6//j/
9v/0//T/9P/z//T/9f/2//f/9f/1//X/9P/0//T/9P/0//L/8v/y//L/8f/x//H/8//2
//f/+P/4//j/+v/7//v/+//7//v/+//7//v//P/8//7//v/+//7//v/8////AAAAAAUA
DwAdACQAKAAlAB0AFQAUABMADwAIAPD/yv+b/2v/OP8F/+H+zf7G/sj+yv7Q/tv+7f7/
/hT/KP9I/2z/jP+p/8H/1f/k/+3/9v/7//7/AQAGAAcACAAIAAgACQAKAAsADAANAA0A
DQAQABAADwAPAA8ADwAOAA4ADwAPAA8ADwAPAA8AEAAQABIAEgASABIAEAAQABAAEAAQ
ABEAEQARABEAEQARABEAEQARABEAEQAQABAAEAAPABEAEQASABIAEgASABIAEgAUABQA
EwATABEAEgASABIAEgASABIAEgASABIAEgASABIAEgASABIAEgASABIAEgAUABQAFAAU
ABIAEgASABIAEgASABIAEgASABIAEgASABEAEQARABEAEwATABMAEgASABEAEQARAA8A
DgAOAA4ADQAMAAsACwALAAsACgAKAAkACAAIAAgABwAGAAYABQAFAAUABQAFAAQABAAE
AAQABgAGAAYABgAIAAgABwAHAAUABAAEAAQABgAGAAYABgAFAAQABAADAAQABAAFAAUA
BQAFAAUABQAGAAYABgAGAAYABgAGAAYABwAHAAgACAAHAAYABgAHAAcABwAHAAcABwAI
AAgACAAHAAcACAAIAAYABwAHAAcACQAJAAkACgAIAAgACQAJAAkACQAJAAkACQAKAAoA
CgAJAAkACQAJAAcABwAHAAcABwAHAAcACAAIAAcABwAIAAoACQAJAAkACAAIAAgACAAH
AAcABwAHAAUABQAFAAUABgAGAAYABQAHAAcABwAGAAMAAwADAAQABgAGAAYABgAFAAUA
BAADAAIAAgACAAMABQAEAAQABAABAAEAAgACAAMAAwAEAAQAAAAAAAAAAAABAAIAAwAE
AAMAAwADAAIABAAEAAMAAgABAAAAAgACAAIAAgACAAIAAgAEAAYABwAIAAgACAAIAAsA
DAANAA8AEAARABIAEgASABIAFAATABMAEQAOAAoABAAAAP///v/8//r/+P/4//j/9//5
//n/+f/5//n/+f/5//j/+P/4//j/+P/4//j/+P/4//f/9//3//n/+v/7//z//P/+/wAA
AQABAAEAAQABAAEAAQABAAIAAgACAAIAAgACAAQABAAFAAYABgAJABEAGwAmACwAKwAl
AB0AGgAXABUAEAD8/9j/q/95/0D/C//l/sv+vP7A/sb+yv7V/uf++/4O/yT/QP9g/4T/
o/+//9H/4P/v//z///8EAAkADAANAA4ADgAQABEAEgATABQAFQAVABUAGAAYABcAFwAX
ABcAFgAWABcAFwAXABcAGQAZABoAGgAYABgAGAAYABoAGgAaABoAGAAZABkAGQAbABsA
GwAbABsAGwAbABsAHAAcABwAGwAbABsAHAAcABwAHAAcABwAHAAcABsAGwAcAB4AHwAg
AB4AHgAeAB4AHgAeAB4AHgAgACAAIAAgAB8AHgAdABwAHQAeAB8AIAAeAB4AHgAeACAA
IAAgACAAIAAgACAAIAAfAB8AHwAfAB8AHwAfAB4AHgAdAB0AHQAdABwAHAAcABkAGAAX
ABcAFwAXABYAFgAVABQAEgATABQAFQAWABUAFAATABIAEgASABIAFAAVABUAFQAUABMA
EgAUABQAEgATABMAEwAUABQAFAAUABMAEQAQAA0ADgAMAAgABgAGAAgACQAKAAwADAAM
AAsADAANAA4ADwAUABcAGgAcAB0AHgAfACAAHwAgACEAIgAeAB0AHAAdABsAGwAbABoA
GwAcABwAGwAZABkAGQAZABsAGwAcABwAGgAaABoAGgAcABoAGwAcABoAGwAhAC0AOABA
AEMAPwA5ADIALQArACYAHAAGAOH/r/90/zn/A//X/sb+wv7E/s7+4/75/g3/LP9U/3z/
ov/E/93/7f/5/wIADQAUABkAHgAhACIAIwAkACQAJAAlACYAJwAoACkAKQApACgAKAAn
ACcAKwArACoAKgAtAC0ALQAtACsAKwAsACwALgAuAC4ALgAsACwALAAsACwALQAtAC0A
LwAvAC8ALwAtAC0ALQAtADAAMAAwAC8ALwAvADAAMAAyADIAMgAyADQANAAzADMAMQAy
ADIAMgAzADQANQA2ADYANgA2ADYANgA2ADYANgA2ADYANgA2ADgAOAA4ADgAOgA6ADoA
OgA6ADoAOgA6ADwAPAA8ADwAOwA7ADsAOwA7ADsAOwA6ADoAOQA5ADkAOQA4ADgAOAA4
ADgAOAA5ADkAOQA4ADgANwA2ADYANgA1ADQANAAzADEAMQAxADEALgAuAC4ALgAsACoA
LAAqAA==
         </WaveFormData>
      </LeadData>
      <LeadData>
         <LeadByteCountTotal>10000</LeadByteCountTotal>
         <LeadTimeOffset>0</LeadTimeOffset>
         <LeadSampleCountTotal>5000</LeadSampleCountTotal>
         <LeadAmplitudeUnitsPerBit>4.88</LeadAmplitudeUnitsPerBit>
         <LeadAmplitudeUnits>¦ÌV</LeadAmplitudeUnits>
         <LeadHighLimit>2147483647</LeadHighLimit>
         <LeadLowLimit>268435456</LeadLowLimit>
         <LeadID>V2</LeadID>
         <LeadOffsetFirstSample>0</LeadOffsetFirstSample>
         <FirstSampleBaseline>0</FirstSampleBaseline>
         <LeadSampleSize>2</LeadSampleSize>
         <LeadOff>FALSE</LeadOff>
         <BaselineSway>FALSE</BaselineSway>
         <ExcessiveACNoise>FALSE</ExcessiveACNoise>
         <MuscleNoise>FALSE</MuscleNoise>
         <LeadDataCRC32>3514114807</LeadDataCRC32>
         <WaveFormData>
9P/0//T/9P/3//j/+f/6//j/9v/0//L/9P/2//j/+v/3//b/9f/2//f/9f/z//X/9//4
//r//P/5//r/+f/3//r//P/+//////8AAAEAAwADAAIA///+/wIAAgACAAIAAAD+//n/
9v/4//n/9//3//T/9P/y//D/7v/w//L/8v/z//T/9f/0/+//7f/s/+v/7v/v/+//8P/w
//L/8v/z//P/8//0//P/8v/x//L/8f/v/+7/7f/t//H/8v/x//L/8f/x//H/8f/t/+z/
7v/y//X//f8IABQAKAA/AGIAlQDHAO4AGQFIAXMBmAG9Ad4B+QEKAgUC4QGTASMBowAY
AI7/MP8f/zb/Uf9u/4v/oP+x/7//yv/S/9n/4v/q/+//8f/y//L/8v/y//H/8f/x//T/
9//4//n/9//2//b/9//5//j/9//5//3//v////3/+P/5//r/+f/5//7/AAACAP7//P//
////////////AAADAAQABQAEAAEAAAABAAIABAAGAAcACAAFAAUABQAGAAcACAAHAAgA
CwAMAAsACwAIAAoADAAMAA8AEQASABMAEQAQABAAEgATABQAFAATABYAGAAaAB8AHAAc
AB0AGwAdAB8AIQAmACUAJgAoACgAKwAsACwAKwAtADIANgA4ADUAOAA8AD0AQABDAEYA
SgBKAEwATQBQAFEAUwBVAFcAWwBeAGEAZABjAGQAYwBkAGoAbgBtAG4AcABwAG8AbwBu
AHAAcABvAGwAagBqAGUAXABbAFcAUgBQAEoARwBEAD4AOAA1ADAAKwAmACIAHgAbABsA
GQAWAA4ADAAKAAgABwAHAAcABQAEAAIAAAD///z/+//6//j/+P/4//v//P/2//X/9f/0
//f/9v/3//r/+f/4//T/8//0//P/8v/w//H/8//2//j/9P/0//P/8v/1//j/9f/2//X/
9//0//T/9f/3//b/8//1//f/+v/8//f/+P/3//X/9//4//n/+v/4//j/+f/5//n/+P/4
//j/+//9////AAD7//r/+f/4//v//P/9//7//P/8//z/+//5//n/+P/4//v//f/+////
/f/6//j/9f/4//n/+v/7//r/+f/4//b/9v/1//X/9f/2//j/+f/6//f/9f/z//L/9f/1
//b/+f/3//X/9f/1//P/8//y//L/9P/1//b/+P/2//T/8f/u//D/9f/5//r/9//2//X/
9P/z//T/9v/z//T/9//4//j/9v/0//P/9P/4//n/+v/8//3//f/9//7//P/9/////v/+
/wAAAgACAP7/+v/4//b/9v/2//b/9//y//H/8P/w//D/7v/u//D/9P/0//T/9P/z//D/
7f/r/+z/7f/u/+//7v/u/+7/8P/w//H/8v/z//b/9//2//X/8//v/+z/6v/t/+//8//0
//D/8P/x//H/7f/v//H/8v/y//L/9//9/wQAEAAiAD0AYACRAMMA6AAPAToBYwGIAa0B
0gHzAQYCAQLfAZMBIwGnACYAnv84/xv/Mv9P/2r/h/+c/6n/t//E/9L/3//q//L/8//y
//L/8f/w//D/8f/z//X/+f/7//v/+//6//j/9//3//z//P/8/////v/+//7/+//5//v/
/f/9//7/AgADAAQAAQD+/wAA//8CAAMABAAGAAQABAAEAAIAAAAAAAIABAAGAAgACQAK
AAYABQAEAAQABwAKAAsADgAOAA4ADAALAAoADAAOAA4AEQATABQAFQAUABIAEQASABUA
GAAaABsAGgAaABoAHQAdAB4AIAAfACEAIwAlACoAKQAoACgAJgArAC4AMAAxADMANgA4
ADgANQA4ADwAPQBAAEMARgBKAEYARgBHAEoATQBQAFMAVgBYAFoAXQBbAFwAXwBgAGAA
ZABmAGkAbgBrAGkAZwBmAGoAawBsAG4AawBpAGgAZABbAFYAUQBKAEUAQgBBAEAANgAw
ACoAJQAfAB0AGwAaABYAFAAUABYAEwAQAA0ACgAKAAgABgAFAAAA/f/6//f/9//4//n/
/P/6//n/+P/3//b/9f/y/+//8//z//T/9v/0//P/9P/y//P/9P/2//f/9//1//P/8v/w
//D/8f/3/wAAEAAiADkAWAB7AKsA3gAJASgBQQFcAW8BeAF7AXoBaQFFAf8AlwAhAJz/
Gv/i/vn+Iv9D/27/l/+w/8H/0//i/+b/5//q/+z/6//u//D/8f/y//P/8//0//X/9f/3
//f/9//8//7/AQAFAAYABAACAAMABwAIAAkABwAHAAkACwALAAgACgAJAAgACQAKABAA
EwARAA8ADQAMAA8AEAARABAAEAAQABIAFAASABIAEQAQABEAEwAVABgAFwAWABMAEgAV
ABYAFQAVABUAGAAbABwAGwAbABoAGQAdAB4AIAAkACQAJAAjACEAJAAmACgALQAsAC4A
MQAxAC8ALwAvADIANgA4ADsAPAA8ADwAOwA5ADwAQABDAEQAQQBEAEgASQBHAEcARwBI
AEgASgBLAE4ATQBLAEkARwBJAEoASwBMAEwATABKAEoASQBIAEIAPgBAAEAAPwA/ADsA
OAAzAC0AKQAmACUAHwAcAB0AGwAYABYAEAANAAoADAAKAAsACgAKAAYAAwAAAAAAAwAE
AAQAAQACAAMABAAAAP///v/7//7/AAACAAUAAQD///3/+v/5//j/+v/6//r/+//9//7/
/P/6//r//P///wAA/v////3/+f/1//D/8f/x//L/8v/u//D/8f/y/+//8P/r/+r/7v/x
/+//8P/u/+//7f/p/+r/6//t/+7/6f/s/+3/7f/p/+j/5//m/+n/6v/s/+3/6//o/+b/
5P/l/+f/6f/q/+j/6P/o/+j/5f/k/+P/4v/l/+b/5//n/+P/4f/e/9z/3f/f/+D/4f/f
/97/3v/d/9v/2//b/9v/3f/f/+H/4v/f/93/3P/b/93/3v/e/97/4P/f/97/3v/c/9v/
2//d/+D/3//g/+H/3//d/9r/2P/a/9v/3P/e/97/3v/d/9z/2f/Z/9j/1//b/93/3//h
/9z/2v/Y/9b/2v/c/93/3//f/9//3//f/9z/2//a/9r/4v/i/+L/4P/d/9z/2//a/9v/
3P/d/97/3P/c/9z/3P/b/9r/2f/Y/9r/3P/e/+D/3P/a/9j/1v/X/9j/2f/a/9r/2v/a
/9r/2f/Y/9f/1v/Z/9r/2//c/9n/2P/X/9b/1//Y/9n/2v/a/9r/2v/a/9n/2P/X/9b/
2P/a/9z/3v/a/9j/1v/U/9f/2P/Z/9r/2P/Y/9j/2P/X/9b/1f/U/9b/2P/a/9z/2v/Y
/9b/1P/V/9b/1//Y/9j/2P/Y/9j/1f/U/9P/0v/U/9b/2P/a/9b/1P/S/9D/0//U/9X/
1v/W/9b/1v/W/9P/1P/W/9P/1P/X/9j/2P/W/9T/0//U/9j/2f/a/9z/3f/d/93/3v/c
/93/3//e/9//4P/h/+D/3f/a/9n/2P/Y/9j/2P/Z/9f/1//X/9j/0//Q/8//0P/T/9T/
1f/W/9P/0P/N/8v/zv/P/9D/0f/O/87/zv/Q/8//z//P/8//0//V/9X/1f/S/8//zf/M
/87/z//S/9L/0f/S/9T/1f/P/8//z//S/9T/1P/V/9f/3v/q//j/DwAwAF0AjQCyANEA
9gAbATwBXQF+AaMBwgHLAbcBgQEbAZ8AJACe/yj/9f4E/yH/Pv9f/3z/i/+V/6L/sP+7
/8T/zP/R/8//0P/Q/9D/0f/R/9L/0//Y/9v/3P/d/9z/2v/Z/9n/3//g/+H/5f/l/+T/
4//f/9z/3f/e/93/3P/g/+H/4v/f/9z/3v/d/+H/4f/h/+L/4//k/+X/5P/j/+L/4//k
/+b/6P/p/+r/6P/n/+b/5v/o/+r/6v/s/+3/7v/t/+3/6v/s/+7/7v/x//P/9P/1//L/
8P/v//D/9P/2//f/9//4//j/+P/7//n/+v/8//v//v///wAABAADAAIAAgAAAAQABgAH
AAcABwAKAAwADAAKAAwADwAPABEAEwAVABgAFAAUABMAFAAXABkAGwAdAB0AHgAfACAA
HwAgAB8AIAAjACYAJAAkACIAIgAhACEAIwAmACcAJwAnACYAJwAjACAAIQAfABwAHwAc
ABwAHAAYABIADwAKAAoACAAHAAYABAADAAAA/P/2//T/8v/w//H/8f/x/+//7f/q/+f/
5f/j/+P/4//i/+H/3v/e/9z/1//X/9j/2P/b/9r/2//e/9z/2v/V/9P/1v/X/9j/2P/X
/9f/2P/Y/9X/1v/W/9b/2P/c/9r/3P/a/9v/1//W/9r/3f/d/9v/2//b/9z/3P/W/9j/
2P/X/9n/2v/b/9z/2P/W/9X/0//U/9T/1f/W/9j/2f/a/9r/1f/U/9P/0v/U/9b/2P/a
/9j/1v/U/9H/1P/V/9X/1v/Y/9n/2f/Z/9b/1P/T/9H/0//V/9f/2f/V/9P/0f/O/8//
z//Q/9H/0//U/9T/1P/R/8//zf/M/87/z//R/9X/0f/N/8v/yf/M/83/zf/O/8//z//P
/9D/zf/M/8r/yP/M/8//0f/T/9H/z//N/8v/y//M/83/zv/N/87/zv/P/8z/y//K/8n/
zP/N/87/0P/M/8b/xP/G/8n/yv/L/8z/yv/K/8r/yv/J/8j/x//G/8j/yv/M/87/y//K
/8n/yP/J/8r/y//M/87/zv/O/87/y//K/8n/yP/L/8z/zf/O/8r/yv/L/8f/yP/L/8z/
zP/N/87/0P/U/9P/0f/P/87/0//V/9f/2v/Z/9n/2v/Y/9f/2P/Z/9j/1//W/9f/2P/V
/9T/0//T/9T/1f/W/9j/1P/Q/87/zv/S/9L/0v/S/9P/0v/R/9H/zv/N/8z/y//M/87/
0P/U/9H/0f/R/9H/1P/V/9T/0//V/9P/0v/S/8//z//R/9D/0v/U/9f/2f/X/9P/0//S
/9L/1v/d/+X/8v8CABAAJQBMAH8AsQDeAAsBOAFjAYwBrQHEAdUB2AHHAZUBPQHJAE0A
yP9G//b+7/4K/yn/Sv9r/4j/n/+t/7j/wv/J/87/1v/d/+H/5P/m/+j/6P/p/+v/7f/w
//P/9P/1//b/9v/3//n/+P/2//T/9f/5//r/+//5//T/9f/2//X/9f/4//j/+P/4//b/
+f/5//n/9//1//T/9v/4//r/+v/5//j/+f/6////AgAEAAYABwAJAAsADgANAA4ADQAO
ABIAFAAUABUAEgAUABYAFgAYABkAGQAZABwAHAAdACAAIAAgAB8AHQAgACIAJAApACcA
JgAmACMAJAAlACYAKgAsAC4AMQAyADQANAAzADEAMwA4ADwAPgA7AD4AQgBDAEUARwBJ
AEwATgBQAFEAVABVAFUAVQBVAFsAXgBhAGQAYwBkAGMAZABpAGwAagBqAG0AbgBuAG8A
bwBwAG8AbQBrAGoAawBnAGAAXwBbAFYAVABOAEsASABGAEAAPQA4ADQALgApACQAIwAj
ACEAHgAWABQAEgAQAAwACwAKAAcABwAGAAUABQADAAEA///8//3//P/+//7/+v/5//n/
+P/6//j/+P/6//z//P/5//n/+v/5//j/9v/3//n//P/+//n/+v/6//r/+//+//v//P/+
/wEA//8AAAAAAQD///v//v8BAAUACAACAAQABAADAAQABAAEAAQABQAGAAgACQAHAAQA
AgAAAAIABQAIAAoABQAEAAMAAgAEAAQABAAEAAQABAAEAAMAAgABAP///v8AAAMABQAH
AAQAAgABAP//AQABAAEAAQADAAMAAwACAP///f/8//v//f8AAAIABAABAP///f/8//7/
/f/9///////9//3//f/8//v/+f/4//z//f/+/wAA/v/8//n/9v/3//n/+v/7//3//f/9
//3/+f/4//f/9v/6//z//f////3/+f/2//j/+P/4//j/+f/8/wAA///5//n/9//0//j/
+v/9/wIAAgABAAAAAAABAAEAAQACAAQABwALAAwACAAGAAQAAAAAAAAAAgAEAAAA/v/8
//v/9v/1//T/9P/0//T/9v/6//j/9v/0//L/9P/0//T/9f/z//P/8//z//L/8v/y//T/
9v/5//z////9//v/9//z//X/9f/2//j/9//3//n/+P/0//T/9f/1//v//f/7//j/9v/y
//H/+f8IABwAMABLAGwAlwDBAOQABwE0AWMBkAG5Ad4B/QEOAgsC6QGhATUBuQA4ALD/
TP8v/z7/Uf9m/4H/mP+t/8P/1P/i/+n/7P/u/+//8f/y//L/8v/2//n//f8BAAAA///8
//n/+//8//7/AQADAAIAAQADAAMAAgABAP3///8DAAcACQADAAQAAgAAAAIAAgAHAAkA
CgAJAAgACAAGAAYABgAEAAYACAAMABAADQAMAAoACAAJAAsADQAQABEAEgARABIAEAAQ
AA4ADQAQABQAGAAaABgAFwAVABMAFwAYABoAHgAfACAAIAAfAB4AHgAeACEAIwAmACoA
KwAoACcAJgAoACsALgAyADQANQA2ADYANQA3ADoAPAA8AD0AQgBIAEsASQBJAEkASgBM
AFAAUwBYAFkAWwBdAF8AXwBgAGEAYgBmAGoAbABwAHEAcgBuAGwAcAByAHMAdQB2AHgA
eAB3AHIAbgBsAGUAYwBlAGQAYgBbAFIATABGAEUAQAA+ADoANgAyAC8ALAAlACMAHwAa
ABgAGAAYABgAEgAPAAwABwAKAAoACgALAAoACQAIAAYAAwAAAAAA/v/9////AgAEAAIA
/v/8//z///8AAP7////////////+//v/+//8//z//f8AAAIABAACAAIA/P/6//3/AQAA
AAIAAwAFAAQAAQD/////AAAAAP//BAAHAAkABQAEAAMAAgAFAAYACAAJAAcABgAGAAYA
BAAFAAYABgAGAAgACgAMAAgABgAEAAIABQAGAAcABwAHAAcABgAGAAUABQAEAAMABgAG
AAcABwAFAAMAAQD//wIAAwAEAAQAAgABAAEAAQAAAAAA///+/wAAAQACAAQAAgD///3/
/f8AAP//AAABAP/////+//7//v/9//z//P/+/wAAAQACAAAA///9//v//f///wIAAAAA
AAAAAAD+//7////7//z///8AAAAA/v/+////AgABAAEAAQACAAYABwAIAAoABwAHAAgA
BgAIAAoADAAMAAcABAADAAIA/f/8//v/+//7//v/+//8//n/9v/1//b/+f/6//v//P/7
//j/9f/z//P/8//z//P/9P/0//T/9v/1//X/9f/1//n/+f/3//X/9P/x/+//7v/u/+//
8v/y//H/8v/0//X/7f/r/+3/7v/w//L/9f///wgAEgAkADsAXgCPAMEA6AARAT4BZQGG
AacByAHjAfIB6QHDAXMBAQGFAAAAeP8a/wP/Gv85/1r/e/+S/6H/r/+8/8b/z//c/+r/
8f/y//T/9f/2//f/9//4//n//f8BAAMABQADAAIAAgADAAYABgAGAAkACAAIAAgABQAA
AAEAAgABAAEABAAEAAQA/v/6//v/+f/5//f/9f/0//T/9P/0//L/7//u/+//8P/y//T/
9f/2//X/9f/1//b/9v/4//j/+v/9//7//f/9//v//v8BAAIABAAHAAkACwAJAAgACAAK
AAwADgAPAA8AEQASABMAFwAVABQAFAARABQAFQAWABoAGAAYABkAGAAaABwAHQAdAB8A
JAAoACoAJwAqAC4ALwAyADUAOAA8ADsAPAA8AD4AQQBDAEUARwBMAE4AUABSAFIAUgBQ
AFAAVQBaAFoAXABaAFoAWQBZAFoAXABcAFsAWABWAFYAUQBJAEcAQgA8ADwANgAzADAA
KgAkACEAHAAYABQAEQAOAAwACwAIAAQA/P/6//j/9v/2//f/+P/3//T/8v/w/+//7f/t
/+3/7P/r/+r/7P/s/+j/5//n/+b/6P/o/+r/7v/r/+r/5v/l/+n/6f/p/+j/6v/r/+3/
7v/q/+r/6f/o/+r/7v/s/+7/7P/t/+n/6P/n/+n/6P/l/+b/5//p/+r/4//k/+P/4f/h
/+L/4//k/+H/4P/g/9//3v/c/9v/2v/c/93/3v/e/9n/2P/X/9b/2P/a/9z/3v/b/9r/
2f/X/9f/1//W/9b/1//Z/9r/2//Y/9b/1f/T/9X/1//Z/9v/2P/X/9b/1P/W/9X/1f/V
/9b/2P/Z/9r/1//V/9P/0v/V/9X/1v/Z/9j/1f/U/9P/1f/V/9T/1P/X/9f/1//Y/9X/
1P/S/9D/0v/V/9f/2f/W/9X/1P/T/9T/1P/U/9T/1//Y/9j/2f/X/9X/0//R/9T/1f/W
/9j/2v/W/9P/0v/R/9D/0//W/9r/2f/W/9f/1v/U/9T/1P/V/9j/2v/b/9z/3v/e/93/
3P/c/97/4f/l/+b/4v/i/+L/4P/e/9z/3P/c/9v/2v/Z/9n/0//R/8//zv/O/87/0P/U
/9P/0v/R/9D/0v/Q/87/zf/P/8//z//P/8z/yv/I/8j/zP/P/9L/1f/W/9X/0v/P/9H/
z//O/87/0P/R/9T/1P/P/87/zv/N/9H/0//V/9j/1v/Q/8v/y//S/+D/8v8HACIAQwBv
AJoAuwDaAAMBLgFXAXwBnQG6AcsBwQGfAVUB4wBqAPL/cP8L//L+B/8g/zn/WP91/4v/
nP+u/7v/xP/M/8//zf/O/87/zv/T/9X/2P/b/9z/3f/c/9v/3P/c/93/3//j/+T/5f/p
/+j/5v/k/9//4P/j/+b/5//i/+T/4//i/+L/4P/j/+P/5f/l/+X/5v/j/+D/3f/Y/9z/
3v/i/+b/5f/k/+L/4P/g/+H/4v/k/+j/6v/q/+z/6f/o/+X/4//l/+r/7//y/+//7//u
/+3/7//u/+7/8P/0//b/9//3//X/9P/z//X/9//6//7////9//3//f8AAAEAAgAEAAQA
CAAKAAsACwAIAAoACwAKAA0AEgAYABsAGAAZABoAHAAcAB4AHwAiACYAKQAsAC8ALgAu
AC4ALgAyADYAOAA8AD4AQAA9ADwAPQA+AD4APwBDAEYARwBHAEAAPAA6ADMAMQAzADIA
MAAtACYAIgAeABgAEgAPAAoACQAGAAQAAgD6//f/8v/s/+r/6v/q/+r/5f/j/+H/3f/c
/9r/2P/X/9n/2f/Z/9j/0//Q/9D/zv/N/8//0v/U/9P/0P/P/9D/zv/O/8v/y//O/8//
0P/Q/8z/y//L/8r/y//O/9D/0v/P/9D/y//K/8v/zf/K/8r/zf/R/9L/0f/P/83/zP/K
/8n/zv/R/9P/0P/Q/9D/0P/O/87/z//P/9H/0v/U/9b/0v/R/9D/zv/P/9D/0f/S/9H/
0P/P/87/zP/M/8z/y//O/8//z//Q/87/zf/L/8n/y//M/87/z//O/83/zP/L/8n/yf/J
/8j/y//L/8z/zf/L/8r/yP/G/8n/yf/J/8r/yP/H/8f/yf/H/8X/xf/F/8j/yf/J/8r/
yf/H/8X/xP/H/8j/yP/I/8f/x//G/8X/w//D/8P/w//F/8b/x//I/8f/xv/E/8P/xP/F
/8b/x//H/8X/wf++/8D/wP/A/8D/wP/C/8X/w/+//7//vf+6/77/wP/D/8j/yP/H/8b/
xv/H/8f/x//I/8r/zf/R/9L/zf/M/8v/yP/I/8j/yv/M/8f/xP/B/7//vP+7/7r/uv+8
/7z/vv/C/8H/vv+7/7j/vP+8/7z/vf+8/7v/uv+5/7b/tv+2/7j/uv+9/8D/w//B/7//
u/+3/7n/uf+6/7z/u/+7/73/vP+4/7j/uf+5/7//wf/B/77/uP+0/7X/vf/M/9z/8P8J
AC4AXwCRALYA3QAKATcBYgGHAaQBtwG6AacBcwEbAakANQC4/zj/4P7R/ub+Af8g/0P/
Yv93/4f/mv+o/6//sv+2/7n/vP++/7//wP/G/8n/zf/R/9D/0f/Q/8//0//U/9b/2f/b
/9r/2f/b/9r/2v/a/9f/2f/d/+H/4//f/+D/3v/c/9v/2v/e/9//3v/d/9z/3P/a/9r/
2v/Y/9r/3P/g/+T/4v/g/93/2v/e/+H/5P/o/+j/6v/q/+z/7f/u/+3/7f/x//b/+//+
//r/+f/3//X/+f/6//z/AAD//wAAAAD///7//v/+/wEAAwAGAAoACwAIAAcABgAIAAwA
DgARABIAFgAYABkAGQAaAB4AIQAiACQAKgAxADUANAA1ADYAOAA7AD4AQABEAEYARwBI
AEkASwBMAE0ATgBTAFYAVwBaAFkAWgBWAFQAWABaAFsAXQBeAGAAYABfAFoAVgBUAE0A
SQBLAEoASABCADoANQAwAC4AKgApACYAIgAeABsAGAASABEADgAKAAcACAAJAAoABgAD
AAAA+//+//7//v////7//f/8//r/9//0//T/8v/z//X/+P/6//j/9P/y//L/8//0//L/
8//z//P/8//y//H/8f/y//L/8//2//j/+v/4//j/8v/w//P/9//2//j/9//5//j/9f/1
//X/9v/2//b/+v/8//3/+v/4//b/9P/3//j/+v/7//r/+P/3//b/9f/1//X/9P/0//b/
+P/6//j/9v/0//L/9P/2//j/+f/3//f/9v/2//T/9f/1//X/+P/4//n/+f/3//X/8//x
//P/9f/3//j/9v/1//X/9f/0//T/8//y//X/9f/1//b/8//x//D/8f/0//P/9P/1//T/
8//x//D/8f/x//H/8v/2//b/9f/y/+7/7P/s/+z/7P/v//L/9v/1//H/8f/v/+z/7v/w
//P/+P/3//f/9//4//f/9//3//j/+v/9/wEAAgD9//z/+//4//f/9v/3//j/9f/0//P/
8//t/+v/6f/o/+n/6v/t//L/8f/u/+v/6P/r/+r/6f/p/+v/6//r/+v/6f/o/+f/6P/s
/+//8v/1//T/8f/s/+f/6P/n/+f/6P/p/+v/7//w/+z/6v/p/+f/7f/v//P/8v/u/+j/
6f/v//7/EAAmAD8AZACVAMUA6AANATgBXwGKAbUB2gH1AQAC9wHNAXcBBQGHAAAAfv8o
/xv/MP9H/2D/ef+O/6P/t//K/9j/4f/m/+j/5//n/+j/6P/o/+3/7//y//X/8//z//H/
7//w//D/8f/z//b/9v/2//n/9//2//X/8f/z//f/+//9//j/+v/5//j/+P/2//n/+f/8
//3//v8AAP3//P/7//j//P/+/wIABgAEAAIA///8//7///8AAAIABAAGAAYACAAFAAQA
AQD//wEABgALAA4ACwALAAoACQAKAAoACwAOABIAFAAVABUAFAASABAAEQAUABgAHQAf
ABwAGwAaABwAHwAgACIAIgAoACoAKwArACgAKgArACoALAAyADkAPQA6ADsAPAA+AD8A
QgBEAEgATQBPAFEAUwBUAFQAVABUAFoAXgBgAGQAZQBmAGIAYABjAGQAZABlAGUAaABp
AGkAYgBeAFwAVQBSAFMAUQBOAEgAQAA7ADYAMgAsACkAJAAkACAAHQAaABQAEQAMAAYA
AwAEAAUABgACAP///P/3//n/+P/3//f/9//3//f/9v/x/+7/7v/s/+3/7//y//T/8f/u
/+3/7v/w//D/7f/t//H/8f/x//D/7v/t/+3/7P/t//D/8v/0//H/8v/t/+z/7//x/+7/
7v/y//X/9f/z//D/7//v/+7/7//0//f/+f/1//T/8//y//P/9P/2//f/+P/4//n/+v/4
//f/9v/0//T/9v/4//r/+f/4//f/9v/2//b/9v/1//j/+f/5//r/9v/1//P/8f/z//T/
9v/3//T/8//y//H/8//z//P/8v/z//P/9P/1//P/8v/w/+7/8P/x//L/9P/y//H/8f/z
//P/8f/x//H/9//4//T/8v/w/+7/7P/u//H/7//w//P/9P/0//H/8P/w//L/9f/3//n/
/P/8//v/+v/6//n/+//+//7///8AAAEAAAD8//j/9v/0//X/9v/3//n/8//x/+//7v/u
/+z/7P/u//H/8v/z//T/8f/u/+v/6f/r/+3/7//x/+//7v/t/+7/8P/x//L/8//3//f/
9f/z//L/7//t/+z/7//x//X/9v/z//L/8v/x/+//7//1//j/+P/2//X/9/8AAA4AHgA3
AFgAhwC5AOAABQEsAVUBegGhAcYB5wEAAv8B4QGbATMBuQA2ALD/Rv8d/y7/Sf9i/3v/
kv+j/7X/xP/U/+P/6v/y//n/9v/2//X/9P/0//X/9//5//v//f/9//3/+//6//r/+///
/wAAAQAFAAUABAADAP////8BAAMAAwACAAYABwAIAAMAAAACAAEABgAHAAgACgAJAAgA
BwAEAAQABAAGAAgACwAMAAwADAAJAAkACQAKAA8AEgATABYAFQAUABEADwAQABQAGAAa
ABwAHQAdAB0AHAAaABkAGgAfACIAJAAlACMAIgAhACMAJAAmACkAKQAsAC0ALgAyADEA
MAAwAC4ANQA4ADoAOwA4ADoAOwA6ADoAPgBDAEUARgBJAEwAUABPAFAAUABSAFgAWwBe
AGEAYQBiAGMAZABkAGYAbABuAHAAcgB0AHIAcgBzAG8AbgBxAHIAcgBvAG4AbgBwAGoA
ZQBgAFwAWABVAFIAUABJAEMAPgA2ADAALAAoACIAGwAWABMAEAAJAAYAAwABAP//////
/wAA+v/2//T/9P/5//z///8CAAIAAAD+//3/+v/5//j/9//5//r/+//+//r/+f/4//f/
+v/7//r/+f/5//f/9v/2//X/9f/3//b/9v/4//v//f/7//n/9//4//r//P8DAA0AFAAi
ADQATQBuAJkA2QAYAUkBcgGVAbIBvwG+AbsBtAGfAW8BGwGjAB0AkP8e//T+Df8q/0n/
dv+f/7j/yf/V/97/5v/t//L/+v///wAAAgADAAQABAADAAMAAwAGAAkACgALAA0ADAAM
AA0ADQAMAAsADQAQABIAFAATAA8ADwAPAA0ADgASABMAFAATABIAFgAXABYAFQAUABQA
FgAYABoAGgAYABYAFgAWABgAGgAbABwAHAAdAB4AIAAfACAAHwAgACMAJgAnACkAJgAo
ACoAKgAtAC8AMAAxADIAMgAzADYANwA4ADgANwA6ADwAPgBDAEEAQgBEAEMARgBHAEgA
TABPAFAAUgBSAFUAVgBWAFUAVwBcAGAAYgBgAGIAZQBlAGcAaQBrAG4AbQBuAG4AcABx
AHEAcQBxAHUAdgB3AHgAdgB0AHAAbgBuAHAAbQBsAGgAZgBjAGEAXQBaAFUATwBKAEgA
RgBBAA==
         </WaveFormData>
      </LeadData>
      <LeadData>
         <LeadByteCountTotal>10000</LeadByteCountTotal>
         <LeadTimeOffset>0</LeadTimeOffset>
         <LeadSampleCountTotal>5000</LeadSampleCountTotal>
         <LeadAmplitudeUnitsPerBit>4.88</LeadAmplitudeUnitsPerBit>
         <LeadAmplitudeUnits>¦ÌV</LeadAmplitudeUnits>
         <LeadHighLimit>2147483647</LeadHighLimit>
         <LeadLowLimit>268435456</LeadLowLimit>
         <LeadID>V3</LeadID>
         <LeadOffsetFirstSample>0</LeadOffsetFirstSample>
         <FirstSampleBaseline>0</FirstSampleBaseline>
         <LeadSampleSize>2</LeadSampleSize>
         <LeadOff>FALSE</LeadOff>
         <BaselineSway>FALSE</BaselineSway>
         <ExcessiveACNoise>FALSE</ExcessiveACNoise>
         <MuscleNoise>FALSE</MuscleNoise>
         <LeadDataCRC32>1741814569</LeadDataCRC32>
         <WaveFormData>
6v/q/+r/6v/q/+r/6v/q/+r/6v/q/+r/6v/q/+r/6v/o/+j/5//n/+n/6f/p/+n/6f/p
/+v/7P/r/+v/6//s/+//8P/w//D/8//0//T/9P/z//P/8//z//P/8f/w//D/7//u/+3/
6v/q/+j/5v/m/+b/5f/k/+T/5P/k/+T/5P/k/+T/5P/k/+T/4v/h/+D/4P/f/97/3v/h
/+T/5//n/+X/5v/m/+T/4f/g/+D/3//h/+H/4f/h/+D/4P/g/+H/4v/i/+L/4v/l/+f/
6P/n/+r/8v/8/w4AKABPAIMAyAASAVYBoAHyATgCdQKlAsYCzgK4AnoCGQKcARcBkAAE
AHr/I/8W/y7/Rv9f/3j/i/+b/6r/uP/C/8z/1P/Y/9n/2f/b/9v/2//b/93/3v/g/+H/
4f/h/+H/4f/h/+D/4P/h/+H/4f/i/+T/5P/l/+X/4//k/+T/5f/l/+f/5//n/+X/5f/l
/+b/6P/o/+r/6v/p/+n/6f/p/+r/6v/q/+v/7f/u/+7/7v/s/+7/7v/v/+3/7f/u//D/
8P/w//D/8v/z//P/9P/1//f/+P/5//n/9//5//r/+//7//z//f/+/wEAAQACAAMABAAG
AAgACQAJAAoACgAMAA8AEAARABMAEwATABUAFQAYABoAGwAeACAAIQAiACMAJQApACwA
LwAvADIAMwA3ADkAPAA+AEIARQBHAEcASABNAE8AUQBSAFMAVABXAFoAWABbAFwAXQBd
AF0AXQBeAF0AWgBXAFQAUABMAEYAQwA9ADgAMwAuACkAIwAfABwAFQASAA4ACgAEAAEA
/f/6//n/9//0//H/7//t/+v/6f/m/+b/5f/k/+P/4//h/+D/4P/g/9//3v/c/9z/3P/c
/9z/2//b/9v/2f/Y/9j/2P/Y/9n/2f/Z/9j/2P/Z/9n/2P/Y/9j/2P/Y/9n/2f/Z/9n/
2f/Z/9r/2P/Y/9j/2P/a/9v/3P/c/9r/2//b/9v/3f/e/97/3//d/93/3f/c/9z/3f/f
/+D/4P/g/+H/4f/h/+H/4P/g/+L/4v/i/+L/4P/g/+D/4P/h/+H/4f/h/+D/4P/g/+D/
4v/g/+D/4P/f/9//3v/e/97/3v/e/97/3v/e/97/3v/e/93/3f/d/9z/3P/d/93/3f/d
/93/3v/c/9r/2f/Z/9n/2v/b/9v/3P/c/9v/2//Z/9n/2f/Z/9n/2//c/9z/2v/a/9r/
2v/b/9v/2//b/9n/2f/Z/9n/2//c/93/3f/f/+D/4f/i/+D/4P/j/+T/4v/i/+P/4//l
/+X/5f/j/+L/4v/h/+D/4f/e/97/3P/Y/9j/2P/X/9j/2P/Y/9j/1v/W/9b/1v/Y/9j/
2P/W/9X/1P/U/9P/1P/U/9X/2P/Z/9n/2f/a/9r/2P/X/9b/1v/V/9X/1f/V/9X/1v/W
/9T/1f/W/9b/2v/a/9v/2//c/93/4P/o//L/BAAeAEEAcQCwAPQANgGAAc4BFgJVAocC
rgK8AqoCcgIVApYBDQGOAAoAhP8j/wj/Gv82/1H/bP+D/5H/nv+s/7r/wv/K/9D/0f/P
/9H/0f/R/9P/1f/W/9j/1//X/9f/1//Y/9n/2f/a/9v/2//b/9z/3P/c/93/3f/d/97/
3v/f/9//4f/h/+H/4f/h/+H/4v/i/+L/5P/k/+P/4//j/+P/5v/m/+b/5//n/+j/6P/o
/+j/6v/q/+v/6//r/+z/7v/s/+z/7P/u/+//7//w//H/8f/y//P/8//z//X/9v/3//n/
+v/7//z/+//7//z//f8AAAIABAAFAAUABgAGAAgABwAIAAkACwAOAA8AEgATABQAFgAX
ABoAHAAdAB4AHwAiACUAJwApACkALAAxADQANwA4ADkAOgA7AD0APwBBAEUARwBJAEsA
TQBOAE8ATwBRAFIAUwBUAFIAUgBVAFYAUgBQAE8ATQBHAEMAPwA5ADQAMAArACYAIQAa
ABYAEAAJAAYAAwD///z//P/8//z/+P/2//T/8v/w/+7/7P/o/+X/5P/k/+P/4P/g/+H/
5P/j/+H/3//e/9z/2v/Z/9j/2v/Z/9n/2f/Z/9n/2v/a/9r/2//c/9z/2P/Y/9v/3f/c
/93/4P/k/+r/9P8IACcAUQCGAMwAGAFgAZwB1AELAjUCTAJUAkQCEAK5AT4BtQAsAJr/
Ev/Z/vT+Hv9A/2n/jv+h/6//wv/Q/9b/2P/e/+D/3//f/+H/4f/h/+H/4//k/+b/5//n
/+f/5//o/+n/6f/q/+n/6f/p/+r/6v/q/+v/6//r/+z/7P/t/+3/7//v/+//8f/x//H/
8v/w//D/8v/y//X/9f/1//X/9P/0//T/9f/1//b/9v/2//j/+v/6//v/+f/5//r//P/+
//7//v8AAAEAAQACAAMABQAGAAcABwAHAAkACgALAA0ADgAPABAAEwATABQAFQAUABYA
GAAZABsAHAAcAB4AHQAeAB8AIQAgACEAJAAlACUAJgAmACgAKQApACkAKQApACsALAAt
ACsALAArAC0ALAAsACsALAAtAC0AKwAqACkAKQApACgAJQAkACUAJgAjACMAIQAfABsA
GQAXABYAEwAQAA0ACgAJAAYAAQD///7//P/6//j/+P/1//T/9P/0//T/8//y//P/8//y
//L/8f/x//D/7//v/+//7//v//D/8v/z//T/9P/1//T/9P/1//b/9v/2//j/+P/4//j/
+v/5//n/+f/7//r/+v/6//r/+//7//v/+v/6//v/+//4//j/+P/4//j/+f/5//n/+P/3
//b/9v/1//T/8//y//D/8f/y//L/8P/x//H/8f/v//D/8P/x//D/7//u/+z/7f/t/+7/
7v/s/+z/7f/t/+v/6//q/+r/6v/q/+r/6v/q/+r/6v/q/+n/6f/p/+n/6P/o/+j/6P/q
/+j/6P/o/+n/6f/o/+j/6P/o/+j/6P/o/+j/6P/o/+j/5//n/+f/5v/m/+f/5//n/+f/
5//o/+j/5v/l/+X/4//k/+X/5f/m/+b/5f/l/+X/5f/l/+X/5f/l/+b/5v/l/+X/5f/l
/+P/4//j/+P/4//j/+T/5P/k/+X/5f/l/+P/4//j/+T/5v/k/+b/4v/i/+L/4v/i/+T/
5P/k/+T/4v/i/+L/4v/i/+L/4v/i/+T/5P/k/+T/4v/i/+L/4v/i/+L/4v/i/+L/4v/i
/+L/4v/i/+L/4v/i/+L/4v/i/+L/4v/i/+L/4v/i/+L/4v/i/+L/4v/i/+L/4v/i/+L/
4v/i/+L/4v/i/+L/4v/i/+L/4v/i/+L/4P/g/+D/4P/i/+L/4v/i/+L/4v/i/+L/4v/i
/+L/4v/i/+L/4v/i/+D/4P/g/+D/4v/i/+L/4v/i/+L/4v/i/+L/4v/i/+L/4v/i/+L/
4v/g/+D/4P/g/+H/4f/h/+H/4f/h/+H/4f/i/+L/4v/h/+L/5P/m/+j/5v/m/+n/6v/o
/+j/6f/p/+v/6//r/+n/6v/q/+n/6P/p/+b/5v/k/+P/5P/l/+X/4v/i/+L/4v/g/+D/
4P/g/+L/4v/i/+D/4f/g/+D/3//c/9z/3f/g/+L/4f/g/+D/4f/g/+D/4P/e/93/3f/d
/9//3//g/+D/3v/f/+D/4P/g/+D/3//h/+T/4//k/+j/8v8AABYANQBfAJYA1AASAVAB
nAHkAR8CUwJ+ApwCoAKCAjsCygFDAbwAOgCy/z//Dv8a/zT/Tf9s/4f/mf+m/7L/wP/I
/87/0v/T/9P/1f/V/9X/1f/X/9j/2v/b/9v/2//b/97/3//f/+D/4f/h/+H/4v/g/+D/
4f/h/+P/5P/k/+X/5f/n/+f/5//n/+f/5//o/+j/6P/q/+r/6f/p/+n/6f/s/+z/7P/t
/+3/7v/u/+7/7v/w//D/8f/v/+//8P/y//L/8v/y//T/9//3//j/+f/5//r/+//7//n/
+//8//3//f/+////AAD/////AAABAAAAAgAEAAUABQAGAAYACAAHAAgACQALAAsACwAN
AA0ADAAOAA8AEgATABMAEwATABMAFQAWABcAFgAYABgAGwAaABwAHQAgACAAIQAgACAA
IQAjACUAJgAkACQAJgAoACYAKQAqACsAKQApACkAKgArACoAKQAoACoAKAAkACMAIgAg
AB4AHAAbABcAFQAUABEAEAAOAAwACQAHAAQAAgD///3/+v/3//f/9f/z//H/7v/u/+3/
7P/p/+n/5//m/+b/5v/l/+T/5P/k/+T/5P/i/+H/4f/h/+H/4P/g/+D/4P/h/+H/4f/g
/+D/4f/h/+D/4P/g/+D/4P/h/+H/4f/h/+H/4f/i/+T/5P/k/+T/5P/l/+b/5v/m/+f/
5//n/+X/5v/m/+f/6f/p/+n/6P/p/+n/6v/q/+r/6v/r/+v/6//r/+r/6v/q/+r/6v/q
/+r/6v/q/+r/6f/p/+n/6f/q/+r/6v/q/+r/6P/o/+j/6f/p/+j/6P/m/+b/5v/m/+b/
5v/m/+b/5v/l/+X/5f/m/+b/5//n/+X/5f/l/+b/5v/k/+P/4//l/+b/5//n/+b/5v/l
/+X/5f/l/+X/5f/l/+X/5v/m/+X/5f/l/+X/5f/l/+X/5f/l/+X/5v/m/+b/5//n/+f/
5//n/+f/6P/k/+L/5P/m/+b/5v/m/+b/5P/k/+T/5P/m/+b/5v/m/+b/5v/m/+b/5P/k
/+T/5P/k/+T/5P/k/+T/5P/k/+T/5v/m/+b/5v/m/+b/5v/m/+X/5f/l/+X/5f/l/+X/
5f/p/+r/6//r/+v/7P/t/+7/7P/s/+//8P/u/+7/7//v/+//7//v/+3/7P/s/+v/6v/q
/+j/6f/o/+j/6P/o/+f/5P/k/+T/5P/k/+T/5P/k/+T/5P/k/+L/4f/g/+D/3//e/97/
3//i/+X/5f/l/+b/6P/m/+X/5P/i/+H/4f/h/+H/4f/i/+L/5P/l/+b/5v/k/+T/5f/n
/+j/6//w//b/AAASACoATwCBAMYAEAFUAZoB4AEeAlUCewKKAoICXAIUAqkBKgGrADAA
tP9C//3++v4W/zT/U/9w/4n/nf+s/7b/xP/M/9L/2P/Z/9n/2//b/9v/2//d/97/4P/h
/+H/4f/h/+L/4//j/+T/5f/l/+X/5v/o/+j/6f/p/+n/6v/q/+v/6//t/+3/7f/r/+v/
6//s/+7/7v/w//D/7//v/+//7//w//D/8P/x//P/9P/0//T/9P/2//b/9//3//f/+P/6
//r/+v/6//z/+//7//z//f/9//7///////3///8AAAEAAwAEAAUABgAJAAkACgALAAoA
DAAOAA8ADwAQABAAEgATABQAFQAXABgAGQAcAB0AHAAeAB8AIgAkACUAJgAnACoALQAv
ADEALwAyADMANwA4ADoAOwA+AEEAQwBDAEQARwBJAEsATABOAE4AUABSAFAAUwBUAFUA
VQBVAFUAVgBUAFIAUABOAE4ASgBEAEEAPwA6ADUAMAAtACcAIwAgABoAFgARAAwABwAF
AAIAAAD7//n/9v/z//P/8f/v/+3/6//q/+j/5v/n/+f/5f/k/+L/4v/h/+D/3v/e/97/
3v/e/93/3f/d/93/3P/c/9z/3v/f/9//3//e/97/3//f/97/3v/e/97/3//h/+L/4//j
/+P/4//k/+T/5P/k/+T/5v/n/+j/6P/m/+f/5//n/+n/6v/q/+v/6//r/+v/6v/p/+n/
6v/q/+r/6v/r/+v/6//r/+r/6v/q/+r/6v/q/+j/6P/o/+j/6//r/+v/6//o/+j/6P/o
/+j/5v/m/+b/6f/p/+j/6P/m/+b/5v/m/+j/6P/o/+j/5v/l/+X/5f/m/+b/5//n/+f/
5//n/+j/5v/k/+P/4//l/+b/5//n/+T/5P/j/+P/4//j/+P/4//l/+X/5v/m/+P/4//j
/+P/4//j/+P/4//h/+H/4v/i/+T/5f/k/+T/5P/k/+T/4//j/+P/4//h/+H/4f/h/+P/
5P/l/+X/5f/m/+f/6P/q/+r/7f/u/+7/7v/v/+//7f/t/+3/6//q/+r/6f/o/+f/5P/k
/+L/4P/g/+D/3//e/97/3v/e/97/3v/e/97/4P/g/+D/3v/b/9r/2v/Z/9r/2v/b/97/
4f/h/+H/4v/g/97/3f/c/97/3f/d/93/3f/d/97/3v/e/9//4P/g/+D/4P/f/+H/4v/l
/+b/7P/4/woAIgBFAHUAuAD+AEQBjAHYASICXwKTArgCyAK6AooCMwK2AS0BpgAaAJD/
K/8Q/yT/Ov9T/2z/gf+R/6L/sv++/8b/zv/S/9P/1f/X/9f/1//X/9n/2v/c/9v/2//b
/9v/3P/d/93/3v/h/+H/4f/i/+D/4P/h/+H/4f/i/+L/4//h/+P/4//j/+X/5f/l/+b/
5v/m/+j/6P/p/+n/6f/p/+r/6v/q/+v/6//s/+z/7P/s/+7/7v/v/+//7//w//L/8v/y
//L/9P/z//P/9P/1//f/+P/5//n/+f/7//z//f/9//7///8AAAEAAQACAAMABAAGAAgA
CQALAAwADAAOABEAEgATABUAFAAVABgAGQAcAB4AHwAiACIAIwAkACUAKAArAC0ALwAw
ADQANgA7ADwAPgA/AEIARwBJAEkASgBNAE8AUQBSAFQAVABWAFgAVgBZAFoAWwBbAFsA
WwBcAFoAWABWAFQAUgBOAEgARQBAADoANAAuACsAJQAhAB4AFwAUABAADAAIAAUAAQD+
//v/+f/2//P/8f/v/+3/6//q/+r/6f/o/+X/5f/j/+L/4P/g/9//3v/e/97/3v/e/97/
3f/d/93/3f/c/9z/3P/c/93/3f/d/9z/3P/d/93/3v/e/97/3v/e/9//3//f/+H/4f/h
/+L/4P/g/+D/4P/i/+P/5P/k/+L/4//j/+P/4//k/+T/5f/n/+f/5//m/+f/5//o/+j/
6P/o/+n/6f/n/+f/5v/m/+b/5v/m/+b/6P/o/+j/6P/n/+f/5//n/+j/6P/o/+j/6P/m
/+b/5v/l/+X/5P/k/+b/5v/m/+b/5P/k/+T/5P/k/+P/4//j/+L/4v/j/+P/4f/h/+H/
4v/k/+L/4f/h/+H/4v/j/+P/4v/i/+H/4f/h/+H/4f/h/+H/4f/i/+L/4f/h/+L/4v/i
/+L/4v/h/+H/4f/h/+H/4f/h/+H/4//k/+X/5f/l/+b/5//o/+j/6P/r/+z/6v/q/+v/
6//r/+v/6//p/+b/5v/l/+T/5f/i/+L/4P/e/97/3v/d/9z/3P/c/9z/3v/e/97/3v/c
/9z/3P/a/9v/2v/a/9n/2P/Y/9n/3P/f/9//3//g/+D/3v/d/9z/3P/b/9v/2//b/9v/
3P/c/9z/3f/e/97/3v/e/+H/4f/i/+P/5v/u//r/DAAkAEkAewC8AAIBQgGIAdQBFgJP
An0CoAKoApQCWgL3AXYB8QByAPD/bv8Z/wj/HP84/1f/cv+H/5n/qP+0/8D/yP/Q/9b/
1//X/9n/2f/Z/9n/2//c/97/3f/d/93/3f/e/9//3//g/+H/4f/h/+L/4v/i/+P/4//j
/+T/5P/l/+X/5//n/+f/6f/p/+n/6v/o/+j/6v/q/+v/6//r/+v/7v/u/+7/7//t/+7/
7v/u/+7/8P/w//H/8f/x//L/9P/0//T/9P/2//f/9//4//n/+f/6//v/+//7//3//v//
/wEAAgADAAQABQAFAAYABwAGAAgACgALAA0ADgAOABAAEQASABMAFQAUABUAGAAZABwA
HgAfACIAJAAlACYAJwAqAC0ALwAxADEANAA1ADkAPAA+AD8AQgBHAEkASQBKAEsATQBP
AFAAUQBSAFUAWABWAFkAWgBbAFkAWQBZAFoAWABWAFQAUgBPAEoAQwA/ADsANgAxACwA
KQAjAB8AHAAVABIADgAKAAYAAwD///z/+//5//b/8//x/+//7f/r/+r/6v/p/+j/5//n
/+X/5P/k/+T/4//i/+D/4P/g/+D/4v/h/+H/4f/f/97/3v/e/+D/4f/h/+H/4P/g/+H/
4f/g/+D/4P/g/+D/4f/h/+H/4f/h/+H/4v/k/+T/5P/k/+L/4//k/+T/5P/l/+X/5f/l
/+b/5v/n/+f/5//n/+b/5//n/+j/6P/o/+j/6f/p/+f/5//m/+b/6P/o/+j/6P/o/+j/
6P/o/+f/5//n/+f/6P/o/+j/6P/o/+b/5v/m/+f/5//m/+b/5P/k/+T/5P/m/+b/5v/m
/+b/5f/l/+X/4v/i/+P/4//j/+P/4//k/+b/5P/j/+P/4//k/+X/5f/k/+T/4//j/+P/
4//j/+P/4//j/+T/5P/j/+P/4//j/+P/4//j/+P/4//j/+T/5P/i/+P/4//j/+P/4//j
/+T/5P/k/+L/4v/i/+L/4//j/+P/4//h/+H/4f/h/+P/5P/l/+X/5//o/+n/6v/q/+r/
7f/u/+z/7P/t/+3/7//v/+//7f/s/+z/6//q/+n/5v/m/+T/5P/k/+T/4//i/+L/4v/i
/+H/4P/f/97/4P/g/+D/3v/d/9z/3P/b/9j/2P/Z/9z/4f/h/+H/4v/i/+D/3//e/+D/
3//f/9//3v/d/93/3P/e/9//4P/g/+D/4P/h/+H/5P/l/+b/5v/u//r/CgAjAEMAcACw
APQANAF2AcIBBwJBAnAClAKkApgCZwIOAo8BCAGGAAIAef8a/wL/GP8z/1D/b/+L/5z/
qP+2/8L/yv/Q/9X/1//Z/9n/2f/Z/9v/3P/e/9//3//f/9//4P/h/+H/4v/j/+P/4//k
/+T/5P/l/+X/5//o/+j/6f/n/+n/6f/p/+n/6f/p/+r/6v/q/+z/7P/t/+3/7f/t//D/
8P/w//H/7//w//D/8P/w//L/8v/z//P/8//0//b/9v/2//b/+P/5//n/+v/7//n/+v/7
//v/+//9//7//////wAAAQACAAMAAwAEAAUABAAGAAgACQAJAAoACgAMAA8AEAARABMA
EgATABYAFwAWABgAGQAcAB4AHwAgACEAIgAlACcAKQArAC4ALwAzADIANAA1ADgAPQA/
AD8AQABDAEUARwBIAEoASgBMAE4AUABTAFQAVQBVAFUAVQBWAFYAVABSAFAATwBMAEcA
RQBDAD4AOQA0AC8AKQAlACIAGwAYABQAEAALAAkABgAEAP///f/6//f/9f/z//H/7//s
/+z/6//q/+j/5//k/+L/5P/k/+P/4v/i/+L/4v/i/+L/4f/h/+H/4f/g/+D/4P/e/9//
3//f/97/3v/f/9//4P/g/+D/4P/f/9//3v/d/9//3//f/+D/3v/e/97/3v/e/9//4P/g
/+D/4f/h/+H/3//g/+D/4f/j/+P/4//i/+P/4//k/+T/4v/i/+P/4//l/+X/5P/k/+T/
5P/k/+T/5P/k/+T/5P/l/+X/5f/l/+T/5P/k/+T/5v/k/+T/5P/j/+P/4v/i/+T/5P/k
/+T/4v/i/+L/4v/k/+P/4//j/+L/4v/j/+P/4f/h/+H/4v/i/+D/3//f/9//4P/h/+H/
4v/i/+H/4f/h/+H/4f/h/+H/4f/i/+L/4f/h/+H/4f/f/9//3//f/+H/4f/i/+L/4P/h
/+H/4f/j/+P/4f/e/+D/4P/g/+D/4f/h/+H/4f/h/+H/4f/h/+P/5P/l/+X/4//k/+X/
5v/o/+j/6//s/+7/7v/v/+//7//v/+//7f/u/+7/7f/s/+r/5v/l/+L/4v/i/+L/4f/g
/+D/4P/g/97/3v/e/97/4P/g/+D/3v/b/9r/2v/Z/9j/2P/Z/9z/4f/h/+H/4v/i/+D/
3//e/97/3f/d/93/3f/d/97/3v/e/9//4P/g/97/4P/h/+P/5P/l/+j/8P/8/wwAIgBF
AHcAugAGAUgBjAHUARQCSQJzAogChAJiAh4CtQE0AbUAPgDE/0z//f7y/gz/LP9L/2z/
h/+Z/6b/tP/A/8j/zv/U/9f/1f/X/9f/1//V/9f/2P/a/9z/3f/e/9//4P/h/+H/4v/j
/+P/4//k/+L/4v/j/+P/4//k/+T/5f/n/+n/6f/p/+n/6f/p/+r/6v/q/+z/7P/r/+v/
6//r/+7/7v/u/+//7//w//D/8P/w//L/8v/z//H/8f/y//T/9P/0//T/9v/3//f/+P/5
//n/+v/7//v/+//9//7//////wAAAQACAAUABQAGAAcABwAIAAkACQALAAwADAAOAA8A
EAARABMAFAAVABgAGQAYABoAGwAeACAAIQAiACMAIgAlACcAKQArAC4ALwAzADYAOAA5
ADwAPQA/AD8AQABDAEUARwBIAEkASgBNAFAATgBRAFIAUwBRAFEAUQBSAFIAUABOAEwA
SgBGAEAAPQA5ADQALwAqACUAHwAbABgAEwAQAAwACAADAAEA/v/8//f/9f/y/+//7//t
/+v/6f/m/+b/5f/k/+P/4//h/+D/4P/g/9//3v/e/97/3v/e/97/3f/d/93/3f/c/9z/
3P/a/9v/2//b/9r/2v/b/9v/2v/a/9r/2v/c/93/3f/d/93/3f/d/97/3P/c/9z/3P/c
/93/3v/e/97/3//f/9//4f/i/+L/4//h/+H/4f/g/+H/4f/i/+L/4v/i/+P/4//h/+H/
4P/g/+L/4v/i/+L/4v/i/+L/4v/h/+H/4f/h/+L/4v/i/+L/4v/g/+D/4P/f/9//3v/e
/+D/4P/g/+D/4P/g/+D/4P/g/9//3//f/93/3P/c/9v/2//b/9v/3P/d/9z/3P/d/9r/
2v/a/9n/2f/a/9r/2//b/9n/2f/Z/9r/3P/c/9z/3P/Z/9n/2f/Z/9n/2f/Z/9n/3f/e
/9//3//d/97/3//g/+L/4v/l/+b/5P/k/+X/5f/n/+f/5//l/+T/5P/j/+L/3//c/9z/
2v/Y/9j/2P/X/9j/2P/Y/9j/1v/W/9b/1v/W/9b/1v/U/9P/0v/S/9H/0v/S/9P/1v/Z
/9n/2f/a/9j/1v/V/9T/1P/T/9P/0//V/9X/1v/W/9T/1f/W/9b/2P/Y/9f/2f/a/93/
4P/o//T/BgAgAEEAdQC6AAQBSgGSAeABJAJhAo8CrgKyApgCXAL7AXwB9wByAOb/Yv8P
/wL/Gv80/0//aP99/5H/ov+w/7r/wv/I/8z/z//P/9H/0f/R/9H/0//U/9b/1//X/9f/
1//W/9f/1//Y/9n/2f/Z/9r/2v/a/9v/2//d/97/3v/f/93/3//f/9//3//f/9//4P/i
/+L/5P/k/+X/5f/l/+X/5v/m/+b/5//m/+b/5f/k/+b/6P/o/+n/6f/p/+r/7P/u/+7/
7v/w/+//7//w//H/8f/y//P/8//z//X/9v/3//f/+P/5//r/+//7//z//f8AAAIABAAF
AAMABAAEAAYABwAIAAkACwAOAA8AEgATABQAFgAXABoAHAAdAB4AHwAiACUAJwApACoA
LgAwADUAOAA6ADsAPgBBAEMAQwBEAEcASQBLAEwATgBOAFAAUgBSAFUAVgBXAFYAVQBU
AFQAVABSAFAATgBLAEYAPwA7ADUAMAArACYAIQAbABcAFAAOAAoABQAAAP///f/6//j/
8//x/+7/6//p/+f/5f/j/+L/4v/h/+D/3//f/93/3P/c/9z/2//a/9r/2v/a/9r/2P/X
/9f/1//Y/9j/2f/a/9n/2f/Y/9f/2P/Y/9n/2f/Y/9j/2P/Y/9j/2f/Z/9n/2f/Z/9n/
2v/a/9r/2v/a/9r/2//c/9z/3P/d/93/3f/d/97/3v/f/9//3//f/97/3//f/+D/4P/i
/+L/4//j/+H/4f/g/+D/4v/i/+L/4v/i/+L/4v/i/+H/4f/h/+H/4v/i/+L/4v/i/+D/
4P/g/9//3//e/97/4P/g/+D/4P/e/97/3v/e/+D/3//f/9//3v/e/9//3//f/9//3//g
/+D/3v/d/93/3//e/97/3v/e/97/3f/d/93/3f/f/9//3//f/9//4P/h/+H/4f/i/+P/
5P/k/+T/5//o/+j/6P/p/+n/6f/p/+n/5//m/+b/5f/k/+X/4v/i/+D/3v/e/97/3f/c
/9z/3P/c/97/3v/e/97/3P/c/9z/2v/b/9r/2v/Z/9r/2v/b/97/3//f/9//4P/i/+D/
3//e/97/3f/d/93/3//f/+D/4P/e/9//4P/g/+D/4P/j/+X/5P/l/+j/7P/2/wgAHgA9
AGsAqgDwADQBfAHIARACUQKHAqwCvgK2AoYCLQK0AS8BrAAoAKD/Nf8O/xz/Nv9P/2r/
g/+V/6b/tP/E/8z/0P/W/9v/3f/f/9//3//d/9//4P/i/+P/4//j/+P/5v/n/+f/6P/n
/+f/5//o/+r/6v/r/+v/6//s/+z/7f/r/+3/7f/t/+//7//v//D/8P/w//L/8v/z//P/
8//z//T/9P/0//X/9f/2//b/9v/2//j/+P/5//v/+//8//7//P/8//z//v8BAAEAAgAD
AAMABAAFAAUABQAHAAgACQALAAwADQAOAA0ADQAOAA8AEgAUABYAFwAXABgAGAAaAB0A
HgAfACEAIgAjACYAJwAmACgAKQAsADAAMQAyADMANgA5ADsAPQA+AEIARABJAEoATABN
AFAAVQBXAFcAWABZAF0AYABhAGIAYwBkAGQAZQBmAGcAZwBnAGcAZwBmAGYAZgBlAGAA
XgBcAFoAVABOAEsARgBBADwAOAAzACwAJwAiABsAFwAUABAADAAKAAYABQACAP3//P/7
//n/9v/2//b/9v/4//r//P/+//3//P/7//j/+f/4//j/9//2//b/9//6//r/+f/4//j/
+v/4//f/9v/2//X/9f/1//f/9//4//j/9v/3//j/+P/4//j/+f/7//z//f8EAAwAEgAe
ADgAXQCNAMoAGgFwAb4BBgJKAoMCpQKuAqICgAI6As8BSgG5ACoAmv8s/wf/HP84/1b/
gf+k/7n/x//Y/+T/7v/2//z//v8BAAEAAwADAAMAAQADAAQABgAHAAcABwAHAAYABwAH
AAgACwALAAsADAAOAA4ADwAPAA0ADgAOAA8ADwARABEAEQATABMAEwAUABQAFAAWABYA
FwAXABcAFwAYABgAGAAZABsAHAAcABwAHgAgACAAIQAhACEAIgAkACUAJgAnACoAKQAp
ACoAKwAsAC4AMAAxADMANQA2ADcANwA4ADkAOgA9AD0APgA/AEIARABGAEcASQBKAEoA
TABPAFAAUQBTAFQAVQBYAFkAWABaAFsAXgBgAGEAYgBjAGIAZQBnAGkAZwBoAGcAaQBo
AGoAawBuAG0AbQBrAGoAawBrAGsAagBoAGYAZgBmAGEAYQBfAF0AWgBXAFQAUgBIAEQA
QgBAAA==
         </WaveFormData>
      </LeadData>
      <LeadData>
         <LeadByteCountTotal>10000</LeadByteCountTotal>
         <LeadTimeOffset>0</LeadTimeOffset>
         <LeadSampleCountTotal>5000</LeadSampleCountTotal>
         <LeadAmplitudeUnitsPerBit>4.88</LeadAmplitudeUnitsPerBit>
         <LeadAmplitudeUnits>¦ÌV</LeadAmplitudeUnits>
         <LeadHighLimit>2147483647</LeadHighLimit>
         <LeadLowLimit>268435456</LeadLowLimit>
         <LeadID>V4</LeadID>
         <LeadOffsetFirstSample>0</LeadOffsetFirstSample>
         <FirstSampleBaseline>0</FirstSampleBaseline>
         <LeadSampleSize>2</LeadSampleSize>
         <LeadOff>FALSE</LeadOff>
         <BaselineSway>FALSE</BaselineSway>
         <ExcessiveACNoise>FALSE</ExcessiveACNoise>
         <MuscleNoise>FALSE</MuscleNoise>
         <LeadDataCRC32>685565839</LeadDataCRC32>
         <WaveFormData>
8P/w//D/8P/w//D/8P/w//D/8P/w//D/8P/w//D/8P/w//D/8P/w//D/8P/w//D/7v/v
/+//8f/x//H/8f/y//P/9P/0//X/+P/5//n/+f/6//r/+v/6//r/+f/4//j/9//2//X/
9P/z//L/8f/x//H/8f/v/+//8f/x//H/8f/w/+//7v/s/+7/7v/s/+z/6//q/+r/6v/s
/+7/8f/x/+//7//v/+7/7P/s/+r/6v/s/+z/7P/s/+r/6//r/+v/6//r/+v/7P/w//L/
9f/3//r/AAALABwANwBeAI8A0AAbAWEBrAH/AUcCgQKsAsUCvwKPAjcCxQFOAdwAcwAJ
AKj/bP9f/2r/e/+L/5z/p/+x/77/x//P/9f/3v/h/+H/4v/i/+P/4//l/+b/6P/o/+j/
6P/p/+r/6P/p/+n/6//p/+n/6v/q/+z/7P/s/+3/6//r/+z/7P/s/+3/7f/t/+v/7P/s
/+z/7//v/+//8f/w//D/8P/w//L/8v/y//L/8//0//T/9P/0//X/9v/2//X/9f/2//b/
9//3//n/+f/5//n/+//7//7//v/+/////////wEAAgABAAIAAwAEAAIAAgADAAQABwAI
AAgACQAKAAsADAAMAA8AEQASABMAEgATABQAFQAWABcAGAAZAB0AHwAgACEAJAAnACkA
KgAsAC0ALgAxADQANgA5ADwAPgA/AEAAQQBEAEYARwBIAEgASgBKAEoATABNAE0ATgBQ
AFEAUgBSAFEAUABMAEkASQBFAEIAQAA6ADYAMwAvACgAJAAgAB0AGgAWABMAEAAKAAcA
BQACAAEA///9//v/+f/4//f/9//y//H/8f/w/+3/7f/t/+z/6//q/+r/6v/q/+n/6f/p
/+v/6v/q/+r/6P/n/+f/5//n/+f/5//n/+f/5//o/+j/5//n/+j/6P/o/+j/6P/o/+j/
6P/o/+j/6P/p/+n/6f/r/+v/6//r/+v/6v/p/+j/6v/q/+r/6//r/+v/6//r/+3/7f/t
/+3/6//r/+z/7P/s/+z/7P/s/+z/7P/s/+z/7P/s/+z/7P/s/+z/7f/t/+3/7f/s/+z/
7v/u/+z/7v/s/+z/6//q/+j/6P/o/+j/6v/q/+v/6//p/+f/6f/p/+r/6v/q/+r/6P/o
/+j/6P/o/+j/5//n/+f/5//n/+f/5f/l/+X/5f/l/+X/5f/l/+X/5f/n/+b/5P/k/+T/
5P/k/+T/5P/k/+T/5P/k/+X/4//l/+X/5f/n/+j/6f/q/+r/6//s/+3/6//r/+z/7P/s
/+z/7P/r/+r/6v/p/+j/6f/o/+f/5v/j/+P/4//j/+H/4f/h/+H/4f/h/+H/4f/h/+D/
4P/g/97/3v/d/9z/3P/c/9z/3v/h/+H/4f/h/9//3v/e/97/3P/c/9z/3P/a/9r/2v/b
/9v/2//b/9v/3f/g/+D/4P/h/+X/6v/w//v/CgAjAEYAdQCwAPUAOQGCAdMBHQJZAooC
pwKnAoMCMwLFAUYB0ABpAAUApP9e/0n/Uv9j/3f/iv+X/6H/qv+1/7//xf/M/9H/0f/Q
/9D/0f/R/9P/1P/W/9b/1v/W/9f/2P/Y/9n/2f/b/9n/2f/a/9r/2v/a/9r/2//b/9v/
3P/c/9r/2//b/9v/3f/e/97/3v/f/9//3//h/+D/4P/g/+D/4P/g/+D/4P/h/+L/4v/i
/+L/4//k/+T/5//n/+j/6P/n/+f/6f/p/+n/6f/r/+v/7P/s/+z/7f/t/+3/7//w/+//
8P/x//L/9P/0//X/9v/5//r/+v/7//r/+//8//z//f///wAAAQACAAMABAAFAAgACQAK
AAsADQAPABAAEQAQABMAFQAWABgAGQAeACAAIQAiACMAJAAmACgAKgAsAC4AMAAyADUA
NQA3ADcANwA5ADoAOwA8ADoAOwA8AD0AOwA5ADgANgAzADAALQApACMAIAAcABgAFAAQ
AAwACAAEAAEA/v/7//f/9//3//f/8//x/+//7f/r/+j/5v/k/+L/4v/h/+D/3//e/93/
3v/e/93/3P/b/9n/2P/Y/9j/2P/Y/9j/2P/Y/9j/2P/Z/9n/2f/Z/9n/1//Y/9r/3P/b
/93/4P/k/+n/8P8BAB4ARwB4ALkAAQFGAYMBvwH7ASoCTQJfAk0CFQK3AToBvABNANv/
cv9C/0//ZP95/5X/rP+z/7v/xv/P/9P/1//a/93/2//a/9r/2//b/9n/2v/c/9z/3P/c
/93/3v/e/9//3//h/9//3//g/+D/4P/g/+D/4f/h/+H/4v/i/+T/5f/l/+X/5f/m/+b/
5v/l/+X/5f/n/+j/6P/o/+j/6P/o/+j/6P/p/+r/6v/q/+z/7f/u/+7/7f/t/+7/7v/v
/+//8f/x//H/8f/z//P/9v/2//b/9//3//f/+f/6//v//P/9//7//v/+////AAD//wAA
AAABAAQABQAGAAYABgAHAAcABwAIAAkACgALAAoACwAMAA0ADgAPAA8ADwANAA8AEAAQ
AA0ADQANAA8AEAAQABEAEgAQAA8ADgANAAsADAAMAAwACwAMAAsACgAIAAkACQAKAAgA
BwAGAAQAAwACAP7/+//8//n/9//2//b/9P/z//H/7//u/+3/7f/t/+z/7P/s/+v/6//s
/+z/7v/t/+z/6//s/+z/7P/t/+z/7f/v//D/8f/x//H/8P/v/+7/7v/u/+//7//w//H/
8//y//L/8v/y//H/8f/x//H/8f/x//H/8//z//T/9P/y//H/8f/w//D/8P/w//D/8P/w
//D/8P/v/+//7v/t/+3/7f/t/+3/7P/s/+z/7P/q/+r/6v/r/+n/6f/p/+n/6f/p/+n/
6f/n/+f/6P/o/+b/5v/m/+b/5P/k/+T/5P/m/+b/5v/m/+T/5P/l/+X/5f/l/+T/5P/k
/+T/4v/k/+b/5v/l/+T/5P/k/+T/5P/k/+T/5f/l/+P/4f/j/+P/4v/i/+L/4v/i/+L/
4v/i/+T/5P/j/+P/4//j/+P/4//j/+P/4//j/+P/4//j/+P/4//j/+P/4//j/+P/4//j
/+H/4f/h/+H/4f/i/+L/4v/k/+T/5P/l/+P/4//j/+P/4//k/+T/4v/k/+T/5P/k/+T/
5P/k/+T/4v/i/+L/4v/k/+T/5P/k/+T/5P/k/+T/5P/k/+T/5P/k/+T/5P/k/+L/4v/i
/+L/4v/i/+L/4v/i/+L/4v/i/+T/5P/k/+T/5P/k/+T/5P/k/+T/5P/k/+T/5P/k/+T/
5P/k/+T/5P/k/+T/5P/k/+T/5P/k/+T/4v/i/+L/4v/k/+T/5P/k/+T/5P/k/+T/5P/k
/+T/5P/k/+T/5P/k/+T/5P/k/+T/5P/k/+T/5P/k/+T/5P/k/+T/5P/k/+T/5P/k/+T/
5P/i/+L/4v/i/+T/5P/k/+T/4v/i/+L/4//j/+X/5f/l/+f/6P/p/+r/6P/p/+r/6//p
/+n/6v/q/+r/6v/q/+n/6v/q/+n/6P/p/+j/5//m/+f/5//n/+f/5f/l/+X/5f/j/+P/
4//j/+X/5P/k/+T/5P/k/+P/4v/g/+D/4P/i/+P/4//j/+P/5f/k/+T/5P/g/+D/4P/g
/+L/4v/i/+P/4f/h/+H/4f/h/+L/4v/k/+f/6f/q/+z/9/8EABcANgBhAJQA0QARAVQB
owHxAS8CYgKLAqEClQJfAv0BgAEAAY8AJQDA/27/S/9Q/1//cf+G/5n/pf+u/7f/w//J
/87/0f/T/9T/1P/V/9X/1f/W/9j/2P/Y/9j/2f/a/9r/2//b/93/3f/d/97/3v/e/97/
3v/f/9//3//g/+D/4P/h/+H/4f/j/+T/5P/k/+P/4//j/+X/5P/k/+T/5P/l/+b/5//o
/+n/6v/q/+r/6P/p/+r/6v/p/+n/6v/q/+v/6//t/+3/7//v//H/8f/w//D/8P/x//H/
8f/z//T/8//0//X/9v/2//b/9//4//n/+v/6//v/+//7//v/+v/5//v//P/9//z//f/+
/////v///wAAAQABAAMABAAFAAUABwAIAAgABgAHAAgACwAMAAwADQAOAAwADQAOAA8A
EAASABMAFAATABQAEwASABIAEwATABQAEgATABQAFAAXABgAFgAVABUAEwASABIAEgAQ
AA8ADQAMAAoACAAHAAcABAACAAAA/f/7//r/+P/3//X/8//x//H/8P/v/+//6v/p/+n/
6P/l/+X/5f/k/+H/4P/g/+D/4P/f/9//3//f/97/3v/e/9z/2//b/9v/2//b/9v/2//b
/9v/3P/c/9v/2//c/9z/3P/c/9z/3P/c/9z/3P/c/97/3//f/9//3//f/9//3//g/+D/
4P/g/+D/4P/g/+H/4f/h/+H/4f/j/+P/4//j/+P/4//k/+T/5P/k/+T/5P/k/+T/5P/k
/+T/5P/k/+T/5v/m/+f/5//l/+X/5P/k/+b/5v/k/+b/5P/k/+P/4v/i/+L/4v/i/+L/
4v/j/+P/4//h/+P/4//i/+L/4v/i/+L/4v/i/+L/4v/i/+H/4f/j/+P/4//j/+P/4//j
/+P/4//j/+P/4//j/+P/4//j/+P/4//j/+P/4//j/+P/4//h/+L/4v/i/+T/5P/k/+X/
4//j/+P/4//h/+D/4v/k/+T/5P/k/+T/4v/i/+L/4v/k/+T/5P/k/+L/4v/i/+L/5P/k
/+T/5P/i/+L/4v/i/+L/4v/i/+L/5P/k/+T/5P/i/+L/4v/i/+L/4v/i/+L/4v/i/+L/
4//l/+f/5//n/+n/6v/r/+z/6v/r/+z/7f/t/+3/7v/u/+7/7v/u/+3/7P/s/+v/6v/q
/+r/6v/q/+n/6f/p/+n/5f/l/+X/5f/n/+f/5//n/+f/5v/m/+b/4v/i/+H/4P/g/+D/
4P/i/+X/5f/l/+X/5//m/+b/5v/i/+L/4v/i/+T/5P/k/+X/5f/l/+X/5f/l/+T/5v/q
/+3/8//4//z/BQAWAC8AVACHAMgADwFTAZoB4QEfAlECdAJ9AmcCKwLHAU0B0ABmAAkA
s/9m/zj/M/9E/1n/cf+I/5n/p/+0/73/x//P/9T/1//Z/9r/2v/b/9v/2//c/97/3v/e
/97/3//g/+L/4//j/+X/5f/l/+b/5v/k/+T/5P/l/+f/5//o/+j/6P/p/+n/6f/n/+j/
6P/o/+v/6//r/+3/7P/s/+z/7P/s/+z/7P/s/+//8P/w//D/7v/v//D/8P/z//P/9P/0
//P/8//1//X/9f/1//f/9//4//j/+P/5//n/+f/7//z//f/+////AAAAAAAAAQACAAMA
BAAEAAUABgAHAAgACAAJAAsADAANAA4ADwAQABEAEAARABIAEwAXABkAGgAbABwAHwAh
ACIAIgAjACQAJwApACoALAAuADAAMQAyADMANAA2ADcAOAA4ADoAOgA6ADwAPQA9AD4A
PgA/AEAAQAA+AD4AOwA5ADcAMwAwAC4AKwAoACYAIwAgABwAGAAVABAADAAJAAYAAgD/
//3/+v/5//f/9f/z//H/8P/v/+//6v/p/+n/6P/n/+f/5//m/+P/4v/i/+L/4v/h/+H/
4f/h/+D/4P/g/+L/4f/h/+H/4f/h/+H/4f/h/+H/4v/i/+H/4f/i/+L/5P/k/+T/5P/k
/+T/5P/k/+b/5//n/+f/5//n/+f/5//o/+j/6P/o/+r/6v/q/+v/6//r/+v/6//p/+n/
6f/p/+n/6f/q/+r/7P/s/+z/7P/s/+z/7P/s/+z/7P/s/+z/7P/s/+3/7f/t/+3/7P/s
/+z/7P/q/+z/7v/u/+3/7P/q/+r/6v/q/+z/7P/t/+3/6//p/+v/6//s/+z/7P/s/+z/
7P/s/+z/6v/q/+n/6f/r/+v/6//r/+v/6//r/+v/6f/p/+n/6f/r/+v/6//r/+v/6//r
/+v/6f/p/+n/6f/p/+r/6v/q/+z/7v/s/+z/7P/s/+z/7P/s/+z/7P/q/+r/6v/r/+v/
7f/t/+3/7f/u/+//8P/y//P/9P/1//P/8//0//T/9P/0//T/8//0//T/8//y//H/8P/v
/+7/7f/t/+3/7f/r/+v/6//r/+n/6f/p/+n/6//q/+r/6v/o/+j/5//m/+j/6P/o/+r/
7//v/+//7//u/+z/6//q/+r/6v/q/+r/6v/q/+r/6//r/+v/6//r/+3/7v/u//D/8//3
//j//v8HABgALwBUAIUAxAALAVMBngHvATkCdQKkAsECwQKZAk0C4wFoAfIAhwAfALj/
cv9d/2b/c/+D/5T/of+t/7r/xf/P/9P/2v/d/9//4P/g/+H/4f/j/+T/5v/m/+b/5v/n
/+j/5v/n/+f/6f/r/+v/7P/s/+z/7P/s/+3/6//r/+z/7P/s/+3/7f/t/+//8P/w//D/
7//v/+//8f/0//T/9P/0//L/8v/y//L/8//0//T/9P/2//f/+P/4//n/+f/6//r/+//7
//3//f/7//v//f/9/wAAAAAAAAEAAQABAAMABAADAAQABQAGAAgACAAJAAoACQAKAAoA
CwAOAA8AEAAQABMAFQAWABcAFgAXABgAGQAcAB0AHgAfAB8AIQAiACMAJAAnACkAKgAt
AC8AMQA1ADYAOAA7AD4APgA/AEAAQQBCAEQARQBGAEoATABMAEwATABNAE0ATgBMAE0A
TgBOAE4ATgBLAEkARwBDAEAAPgA5ADQAMAArACYAIgAeABsAFgASAA8ADAAIAAUAAwAA
AP3/+//5//f/9f/0//P/8//u/+3/7f/s/+v/6//r/+r/5//m/+b/5v/m/+X/5f/l/+X/
5P/k/+T/5P/j/+P/4//l/+X/5f/l/+P/4//k/+T/5f/l/+b/5v/m/+b/5v/m/+b/5v/m
/+b/5P/l/+X/5f/m/+f/6P/p/+j/6P/o/+j/6P/o/+j/6f/r/+v/6//r/+v/6//r/+v/
6f/p/+r/6v/q/+r/6v/q/+r/6v/q/+r/6v/q/+r/6v/q/+r/6//r/+v/6//q/+r/6v/q
/+j/6v/q/+r/6f/o/+j/6P/o/+j/5v/m/+f/5//n/+X/5//n/+b/5v/m/+b/5v/m/+b/
5v/m/+b/5f/l/+P/4//j/+P/5f/l/+X/5f/l/+X/5f/l/+X/5f/l/+X/5f/l/+T/4v/i
/+L/4v/k/+T/5P/k/+L/4v/i/+P/5f/n/+f/5//n/+j/6f/q/+j/6f/q/+v/6//r/+z/
7P/s/+z/7P/r/+j/6P/n/+b/5f/k/+P/4v/h/+H/4f/h/9//3//f/9//3//f/9//3//f
/97/3v/e/97/3v/d/9z/3P/c/9z/3v/h/+H/4f/h/9//3v/e/97/3v/e/97/3v/e/97/
3v/f/9//3//f/9//3//g/+L/5P/n/+n/7v/0////DgAlAEwAewC2APsAPwGEAc8BEwJL
AnYCkQKPAmcCFQKjASQBsABLAOn/jv9U/0P/Tv9j/3n/jv+b/6X/sP+7/8P/x//O/9X/
1//W/9b/1//X/9f/2P/a/9r/2v/a/9v/3P/c/93/3f/f/93/3f/e/97/3P/c/9z/3f/f
/9//4P/g/+D/4f/h/+H/4f/i/+L/4v/j/+P/4//l/+T/5P/k/+T/5v/m/+b/5v/n/+j/
6P/o/+j/6f/q/+r/6//r/+z/7P/r/+v/7f/t/+//7//x//H/8v/y//L/8//z//P/9f/2
//f/+P/5//r/+v/6//v//P/9//7//v///wAAAQACAAIAAwAFAAYABwAIAAkACgALAA4A
DwAQABEAEwAVABYAFwAYABsAHQAeACAAIQAiACUAJgAoACsALgAvADEAMwA1ADYAOAA5
ADoAPgBAAEAAQABAAEEAQQBCAEAAQQBCAEIAQABAAD0AOwA5ADUAMgAwACoAJgAjAB8A
HAAYABQAEQAMAAgABQACAP7/+//5//b/9f/z//H/7//t/+z/6//r/+j/5//n/+b/5f/l
/+X/5P/h/+D/4P/g/97/3f/d/93/3//e/97/3v/e/93/3f/d/93/3f/d/93/3f/d/97/
3v/d/93/3v/e/97/3v/e/97/3v/e/97/3v/g/+H/4f/h/9//3//f/9//4v/i/+L/4v/g
/+D/4P/h/+H/4f/h/+H/4//j/+P/4//j/+P/5P/k/+T/5P/k/+T/5v/m/+b/5v/k/+T/
5P/k/+L/4v/j/+P/5f/l/+T/5P/k/+T/4v/k/+T/5P/j/+L/4v/i/+L/4v/k/+T/5f/l
/+P/4f/j/+P/4v/i/+L/4v/i/+L/4v/i/+L/4v/h/+H/4//j/+P/4//j/+P/4//j/+P/
4//j/+P/4//j/+P/4//j/+P/4//j/+P/4//j/+P/4//k/+T/5P/i/+L/4v/j/+H/4f/h
/+H/4//i/+L/4v/i/+L/4v/i/+L/4v/i/+L/4v/j/+P/5f/l/+X/5f/m/+f/6P/q/+v/
7P/t/+v/6//s/+z/7v/u/+7/7f/s/+z/6//q/+f/5v/l/+T/4//j/+P/4//h/+H/4f/h
/+H/4f/h/+H/4//i/+L/4v/e/97/3f/c/9r/2v/a/9z/4f/h/+H/4f/j/+L/4v/i/+D/
4P/g/+D/3v/e/97/3//h/+H/4f/h/+H/4v/i/+T/5//p/+r/7v/z//7/DQAkAEUAdACv
APEANAF7AckBEwJOAnsCmQKfAn8CNQLGAUQByQBfAPj/lv9T/0D/S/9d/3L/if+b/6j/
sf+7/8X/yv/P/9X/1v/W/9f/1//V/9b/2P/Y/9r/2v/b/9z/3P/d/93/3//h/+H/4v/i
/+L/4v/i/+P/4//j/+T/5P/i/+P/4//j/+X/5v/m/+b/5f/l/+X/5//o/+j/6P/o/+n/
6v/r/+z/7P/s/+v/6v/s/+3/7v/u/+3/7f/u/+7/7//v//H/8f/x//H/8//z//L/8v/y
//P/9f/1//f/+P/4//j/+P/4//r/+v/7//z/+//8//z//f/+////AAAAAAMABQAGAAcA
BwAHAAcABwAKAAsADAANAA8AEQASABMAEgAVABcAGAAaABsAHAAfACEAIgAkACYAJwAp
ACsALQAwADIAMwA0ADYAOAA4ADgAOgA7ADsAPAA8AD0APgA+AD4APgA7ADkAOAA1ADMA
MgAwACwAKQAlACAAHAAYABUAEAAMAAkABgACAP///f/6//f/9f/z//H/7//u/+3/7f/o
/+f/5//m/+P/4//j/+L/4//i/+L/4v/g/9//3//f/9//3v/e/97/3v/d/93/3f/b/9v/
2//b/9v/2//c/9z/2//b/9z/3P/a/9r/2v/a/9z/3P/c/9z/2v/b/9v/2//d/93/3f/d
/9z/3P/c/9z/3P/c/9z/3f/d/93/3f/d/9//3//f/9//3//f/+D/4P/e/97/3v/e/+D/
4P/g/+D/4v/i/+L/4v/i/+L/4//j/+H/4f/g/+D/4v/i/+D/4v/i/+L/4f/g/+D/4P/g
/+D/3v/e/9//3//h/9//4f/h/+D/4P/g/+D/3v/e/97/3v/e/97/3f/d/9//3//f/9//
3//f/9//3//h/+H/4f/h/9//3//f/9//3//f/9//3//d/93/3f/d/9//4P/g/+D/3v/e
/97/3//f/9//3//e/97/3v/e/97/3v/e/97/3v/g/+D/4P/h/+H/4//j/+P/4//k/+X/
5v/m/+f/6P/p/+v/6//s/+z/6v/q/+r/6f/q/+r/6f/o/+X/5P/j/+L/4f/h/+H/4f/h
/+H/4f/h/9//3//f/9//4f/g/+D/4P/c/9z/2//a/9r/2v/a/9z/4f/h/+H/4f/h/+D/
4P/g/97/3v/e/97/3v/e/97/3//f/9//3//f/9//4P/i/+b/6f/r//D/+P8DABAAJwBK
AHkAugABAUUBjAHTARUCRQJsAnsCawI1AtcBXQHcAHIAFwC9/2r/Nv8t/zz/Uf9r/4T/
l/+l/67/u//D/8n/zv/V/9f/1v/W/9f/1//V/9b/2P/Y/9n/2v/c/97/3v/f/9//4f/h
/+H/4v/i/+L/4v/i/+P/4f/h/+L/4v/j/+X/5v/n/+f/6P/o/+j/5//n/+f/6f/q/+r/
6v/q/+z/7P/s/+z/7f/u/+7/7v/u/+//8P/w/+//7//w//D/8f/x//P/8//z//P/9f/1
//b/9v/2//f/9//3//n/+v/5//r/+//8//7//v///wAAAQACAAIAAwAEAAUABgAGAAUA
BwAIAAkADAANAA4ADwAQABEAEgATABMAFQAWABcAGAAbAB0AHgAgACEAIgAlACYAKAAr
AC4ALgAvADAAMQAyADQANQA2ADgAOgA6ADoAPAA9AD0APgA8AD0APgA+AD4APgA7ADkA
NQAxAC4ALAAqACYAIwAfABgAFAAQAA0ACwAIAAYABAAAAP3/+//4//b/8//w/+3/7f/s
/+v/6//o/+f/5//m/+X/5f/l/+T/4//i/+L/4v/g/9//3//f/+H/4P/g/+D/4P/f/9//
3//d/93/3f/d/9//3//g/+D/3f/d/97/3v/g/+D/4P/g/+D/4P/g/+D/4P/h/+H/4f/h
/+H/4f/h/+L/4v/i/+L/5P/k/+T/5f/k/+P/4v/h/+H/4f/h/+H/4//j/+T/5P/i/+L/
4v/i/+T/5P/k/+T/5P/k/+T/5P/k/+T/5f/l/+X/5f/k/+T/5P/k/+L/5P/m/+b/5f/k
/+T/5P/k/+T/5P/k/+X/5f/l/+P/5f/l/+L/4v/i/+L/5P/k/+T/5P/k/+T/4//j/+H/
4f/h/+H/4//j/+P/4//j/+H/4f/h/+D/4v/i/+L/4v/i/+L/4v/i/+L/4v/i/+P/5f/n
/+f/5//l/+b/5//o/+r/6//s/+3/6//r/+z/7P/u/+7/7v/t/+z/7P/r/+r/6f/o/+f/
5v/l/+X/5f/l/+P/4//j/+P/4f/h/+H/4f/j/+L/4v/i/+D/4P/f/97/3v/e/97/4P/j
/+P/4//j/+P/4v/i/+L/4v/i/+L/4v/i/+L/4v/j/+H/4f/h/+H/5f/k/+T/5v/r/+//
9P/6/wUAFAAtAFIAgwDGABEBWQGiAfEBOQJvApgCrwKlAnECHQKrATABwABXAO//kP9W
/0v/WP9p/33/jP+b/6n/tv/B/8n/zf/S/9f/2f/a/9r/2//b/9v/3P/e/97/4P/g/+H/
4v/g/+H/4f/j/+P/4//k/+T/5P/k/+T/5f/l/+X/5v/m/+b/5//n/+f/5f/m/+b/5v/p
/+n/6f/r/+z/7P/s/+z/7P/s/+z/7P/t/+7/7v/u/+7/7//w//D/7//v//D/8P/z//P/
9f/1//P/8//1//X/+P/4//j/+f/5//n/+//8//v//P/9//7/AAAAAAEAAgAFAAYABgAH
AAgACQAKAAoACQALAAwADQAQABEAEgATABYAFwAYABkAGwAdAB4AHwAiACUAJwAoACoA
KwAsAC8AMgA0ADcAOgA6ADsAPAA9AEAAQgBDAEQARABGAEYARgBHAEkASgBMAEsASwBL
AEoASgBKAEcARQBDAD8APAA6ADMALgAqACUAIgAeABoAFwATAA4ACgAGAAUAAwACAAAA
/v/7//j/9f/z//L/8f/x/+7/7f/t/+z/6//r/+v/6v/p/+j/6P/o/+j/5//n/+f/5//m
/+b/5v/o/+f/5//n/+X/5f/l/+X/5//n/+j/6P/l/+X/5v/m/+b/5v/m/+b/5v/m/+b/
5v/m/+f/5//n/+n/6f/p/+n/6v/q/+r/6v/q/+r/6v/r/+v/6//r/+v/6//r/+v/6//t
/+3/7v/u/+z/7P/s/+z/7v/u/+7/7v/u/+7/7v/u/+7/7v/v/+//7//v/+7/7v/s/+z/
6v/s/+z/7P/r/+r/7P/s/+z/7P/q/+r/6//r/+v/6f/r/+v/6v/q/+r/6v/q/+r/6v/q
/+r/6v/p/+n/6//q/+r/6v/q/+r/6P/o/+j/6P/q/+r/6v/r/+n/6//r/+v/6//s/+3/
7v/u/+//8P/x//H/8f/y//L/8v/y//L/8f/w//D/7//u/+//7v/t/+z/6f/p/+n/6f/n
/+f/5//n/+f/5//n/+f/6f/o/+j/6P/m/+b/5f/k/+b/5v/m/+j/6f/p/+n/6f/p/+j/
6P/o/+b/5v/m/+b/5v/m/+b/5//n/+f/5//n/+n/6v/q/+z/7//x//T/+P8DABIAJwBI
AHUAsAD1ADsBhAHRAR0CXQKOAq0CtQKVAk8C4wFkAe4AhwAfALz/cP9T/1r/af97/5D/
n/+p/7b/wf/N/9P/1v/b/9//4v/i/+P/4//j/+T/5v/m/+b/5v/n/+j/6P/p/+n/6//p
/+n/6v/q/+z/7P/s/+3/7f/t/+7/7v/u/+//7//v/+//8P/w//D/7//v/+//8f/y//L/
8v/y//T/9P/0//T/9f/2//b/9v/2//f/+P/4//n/+f/6//r/+f/5//v/+//8//3/AAAB
AAAAAAAAAAEAAwADAAUABgAFAAYABwAIAAgACAAJAAoADQAOAA4ADwASABMAFAAUABUA
FwAYABkAGgAbABwAHQAeAB8AIAAhACMAJQAmACcAKgAtAC8AMAAxADMANQA5ADoAPAA/
AEIARABFAEYARwBKAEwATgBPAFAAUQBSAFQAVABUAFQAVgBWAFYAVwBUAFUAVABTAE8A
TgBNAEwARwBDAD8AOwA3ADMAMAAsACYAIgAeABkAFAASAA8ADAAKAAgABgAEAAAA///+
//3/+f/5//n/+f/8//3//v////7//P/7//r/+f/6//r/+v/6//r/+v/8//7//f/8//v/
+//6//r/+v/4//j/+P/4//r/+v/6//v/+//7//v/+//9//7//v8AAAEAAwAKABIAFQAc
ADMAWACDALwAAwFRAZoB4QEnAmUCjgKjAqECfQIzAsMBPgG+AEsA3f+I/2b/a/94/43/
qf/C/8//2f/k/+3/9f/5//z///8BAAIAAgADAAMAAQACAAQABAAGAAYABwAIAAYABwAH
AAkACwALAAwADAAMAAwADAANAA0ADQAOAA4ADgAPAA8ADwAPABAAEAAQABEAEQARABMA
FAAUABQAFAAWABYAFgAWABkAGgAaABoAGgAbABwAHAAfAB8AIAAgACMAIwAlACUAIwAj
ACUAJQAnACgAKQArACsAKwAtAC4ALwAwADEAMgA0ADQANQA2ADkAOgA6ADsAPgA/AEAA
QABBAEMARABFAEYARwBIAEkASgBLAEwATQBPAFEAUgBTAFMAVQBWAFYAVQBVAFUAVwBX
AFgAWgBcAFkAWQBZAFkAVwBYAFgAWABXAFgAVwBWAFMAUwBSAFIATgBNAEwASgBEAEAA
PwA9AA==
         </WaveFormData>
      </LeadData>
      <LeadData>
         <LeadByteCountTotal>10000</LeadByteCountTotal>
         <LeadTimeOffset>0</LeadTimeOffset>
         <LeadSampleCountTotal>5000</LeadSampleCountTotal>
         <LeadAmplitudeUnitsPerBit>4.88</LeadAmplitudeUnitsPerBit>
         <LeadAmplitudeUnits>¦ÌV</LeadAmplitudeUnits>
         <LeadHighLimit>2147483647</LeadHighLimit>
         <LeadLowLimit>268435456</LeadLowLimit>
         <LeadID>V5</LeadID>
         <LeadOffsetFirstSample>0</LeadOffsetFirstSample>
         <FirstSampleBaseline>0</FirstSampleBaseline>
         <LeadSampleSize>2</LeadSampleSize>
         <LeadOff>FALSE</LeadOff>
         <BaselineSway>FALSE</BaselineSway>
         <ExcessiveACNoise>FALSE</ExcessiveACNoise>
         <MuscleNoise>FALSE</MuscleNoise>
         <LeadDataCRC32>4056638945</LeadDataCRC32>
         <WaveFormData>
8v/y//L/8v/y//L/8v/y//L/8v/y//L/8v/y//L/8v/y//L/8v/y//D/8P/w//D/8v/y
//P/8//z//T/9P/0//X/9f/2//b/9//3//j/+P/4//j/+f/5//j/+P/4//f/9f/0//T/
8//z//P/8//z//P/8//z//H/8//z//L/8v/w//D/8P/w//L/8v/y//L/7//v/+//7f/x
//P/9P/0//H/8f/w/+7/7P/s/+z/6//t/+3/7f/t/+3/7v/u/+7/7P/s/+z/7P/u//D/
8f/0//P/8f/x//b/BAAVACoARQBpAIkArwDhAAsBMAFRAXEBhwGDAWQBNgEEAdIAnQBm
AC8ACQD4//L/7f/s/+r/5//l/+b/5v/k/+f/6//t/+n/5//n/+f/5//n/+f/5//n/+n/
6f/p/+r/6P/n/+f/5//l/+X/5v/m/+j/6P/p/+n/6v/q/+r/6v/q/+r/6v/q/+n/6P/n
/+f/6P/p/+v/7P/t/+3/7f/s/+7/7//v/+//7f/t/+7/7v/u/+7/7//v/+//7//v//D/
7//u/+3/7f/u/+//8P/y//L/8//z//P/8f/x//H/8f/x//H/8v/z//P/8//0//X/9v/3
//f/9//5//n/+f/7//7//v/+//7////+//3//v8BAAEAAQADAAQABQAGAAcACgALAAwA
DQAPAA8AEQASABYAFwAZABsAGgAbABsAGwAfACAAIgAiACEAIQAhACEAJAAkACUAJQAm
ACYAJgAmACQAJAAjACIAIQAeAB0AHQAYABUAEgASAA8ADgAMAAoACAAGAAMAAQD///3/
/P/5//r/+f/3//X/9//2//b/9v/0//P/8v/y//L/8f/x//D/7v/u/+//7//w/+//7v/t
/+v/7P/t/+3/7P/r/+v/7P/u/+7/7v/u/+z/7P/s/+z/7P/s/+z/7P/s/+z/7P/r/+v/
6//r/+v/7f/t/+3/7v/s/+z/7P/s/+z/7P/s/+z/6v/q/+r/6v/s/+z/7P/s/+7/7v/v
/+//7f/t/+3/7f/v/+//7//v/+3/7f/t/+3/6//r/+v/6//t/+3/7f/t/+7/7v/t/+3/
7//v/+//7//v/+7/7f/r/+v/6//r/+v/7P/s/+z/7P/s/+z/7P/s/+z/7P/s/+z/6v/q
/+r/6v/q/+r/6v/q/+z/7P/s/+z/6v/q/+v/6//p/+n/6v/q/+r/6v/s/+r/6P/o/+j/
6P/p/+r/6//s/+v/6v/p/+j/6f/p/+n/6v/s/+z/7f/t/+7/7v/v/+//8P/w//D/8P/x
//H/8P/w//D/7//v/+7/8P/v/+//7//t/+3/7f/t/+//7f/t/+3/6v/q/+r/6v/q/+r/
6v/q/+r/6v/p/+n/6//p/+v/7f/u/+7/7f/t/+r/6P/o/+j/6v/p/+n/6f/n/+f/5//o
/+b/5v/m/+b/6v/s/+z/6v/p/+r/6//t/+//8v/8/wsAIAA9AFsAewCjANEA+wAgAUUB
ZwF7AXsBZAE2AQIBzgCdAGoANQAHAPD/6v/n/+j/6P/l/+H/4v/i/+L/4//j/+X/5f/l
/+X/5f/l/+X/5f/l/+X/5P/j/+L/4v/j/+P/5P/l/+P/4//k/+T/5P/k/+X/5f/m/+b/
5v/m/+b/5v/m/+b/5v/m/+b/5//n/+f/6P/o/+f/5//n/+b/6P/p/+n/6f/p/+n/6v/q
/+r/6v/r/+v/6//r/+v/7P/u/+7/7v/v/+3/7f/t/+7/7v/v/+//7//x//H/8f/x/+//
7//w//H/8f/x//L/8//2//f/9//3//X/9f/1//f/+P/4//j/+P/6//r/+v/8//3//f/9
////AAABAAIAAwAEAAUABgAHAAsACwANAA4ADwAQABEAEgAUABQAFAAUABcAGAAZABoA
HQAdAB0AHgAeAB4AHwAfAB4AHgAfAB8AHwAeAB0AHAAcABsAGQAYABYAEwARAA4ACwAJ
AAgABwAEAAMAAgABAP///f/9//3/+//6//n/+P/1//T/8//y//L/8v/x//H/8P/t/+7/
7//u/+7/7f/t/+z/6v/q/+r/7P/r/+v/6//r/+v/6//s/+r/6v/q/+r/6v/q/+z/7P/t
/+7/7//v/+//7v/y////DgAjAD8AXQB9AJ0AwQDmAAsBMQFVAWcBZAFKARwB5ACxAHwA
QwAjABoAFAAPABAACgD9//X/9v/0//L/8f/x//H/7//t/+3/7f/t/+v/6//r/+v/6//r
/+v/7P/s/+v/6//r/+v/6//s/+z/6v/q/+v/6//s/+z/7P/s/+z/7P/s/+z/6v/q/+r/
6//r/+v/7P/s/+//7//v/+7/7P/t/+3/7f/v/+//8P/w/+7/7v/v/+//7//v/+//8P/y
//L/8v/z//H/8f/x//L/9P/1//X/9f/z//P/8//z//X/9f/2//f/+f/5//r/+//7//v/
+v/5//v/+//7//3//P/8//z//P/+//7//v8AAP///////wEAAQABAAEAAQACAAMABAAF
AAYABQAGAAYABQAFAAYABwAHAAcABgAFAAUABgAIAAgACAAHAAYABQAGAAYABwAHAAQA
BAAEAAQAAgACAAEAAAAAAP7//v////7//f/8//7//P/8//v/+v/7//r/+P/3//j/+f/7
//v//P/7//n/9//4//j/+f/6//r/+f/4//j/+f/5//r/+v/5//j/+P/3//n/+f/5//n/
+f/6//v/+//6//n/+f/6//r/+v/6//r/+P/4//j/+P/4//j/+P/4//j/+P/4//f/9//3
//f/9//3//f/9//4//b/9v/2//b/9v/2//b/9v/0//T/9P/0//T/9P/0//T/9P/0//X/
9f/z//P/8//z//P/8//z//P/8//z//P/8//z//P/8//z//P/8//z//P/8v/y//H/8f/x
//H/8f/x//L/8v/y//H/8f/x//H/8f/w//D/8P/w//L/8v/y//L/8P/w//D/8P/y//L/
8v/y//L/8v/y//L/8v/y//L/8v/w//D/8f/x//H/8f/y//L/8v/y//L/8v/x//H/8f/y
//L/8v/y//L/8v/y//L/8v/z//P/8//y//L/8//z//P/8//0//P/8v/0//T/9P/0//T/
9P/0//T/8v/y//L/8v/y//L/8v/y//L/8v/y//L/9P/0//T/9P/0//T/9P/0//T/9P/0
//T/9P/0//T/9P/0//T/9P/0//T/9P/0//T/9P/0//T/9P/0//T/9P/0//T/9P/0//T/
9P/0//T/9P/0//T/9P/0//T/9P/0//T/9P/0//T/9P/2//b/9v/2//T/9P/0//T/9P/0
//T/9P/2//b/9v/2//T/9P/0//T/9v/2//b/9v/2//b/9v/2//b/9v/2//b/9f/0//P/
8v/0//T/9P/0//T/9P/0//T/9P/0//T/9P/1//X/9f/2//j/+P/5//n/+P/4//n/+f/6
//r/+v/6//v/+//6//r/+v/5//n/+P/6//n/+f/5//n/+f/5//n/+//5//n/+f/2//b/
9v/2//j/+P/4//j/+P/4//f/9//1//P/9f/3//j/+P/3//f/+P/2//b/9v/0//P/8//z
//P/8//z//T/9P/0//T/9P/0//L/8v/0//f/+P/3//f/+f/8/wQAEQAiADkAVwB5AJsA
yQD5ACABRQFnAYUBkwGGAVwBIgHoALEAfABFABUA+P/w/+3/6v/s/+3/6f/o/+j/6v/r
/+v/7f/t/+v/6//r/+v/6//r/+v/6//p/+n/6f/q/+z/6//r/+v/6//r/+z/7P/q/+r/
6//r/+7/7v/u/+7/7v/u/+7/7v/u/+7/7v/v/+//7//w//D/7//v/+//7v/w//H/8f/x
//H/8f/y//L/8v/y//P/8//z//P/8//0//T/9P/0//X/9f/1//X/9v/0//X/9f/1//X/
9f/1//X/8//z//T/9f/1//X/9v/3//b/9//3//f/9//3//f/+f/6//r/+v/6//z//P/8
//7//f/9//3///8AAAEAAgADAAMAAwADAAMABQAFAAcACAAJAAkACgALAAwADQANAA0A
DQAOABAAEAAPAA8ADwAPABAAEAARABEAEgASABIAEgAUABQAEwASABIAEAAQABEADwAN
AAsADAAMAAwACwAKAAgABgADAAEAAQABAAIAAQACAAEA///9//v/+v/6//r/+P/3//b/
9v/2//X/9f/0//L/8v/z//P/9P/z//L/8f/v//D/8f/x//D/7//v//D/8P/w//D/8P/w
//D/8P/w//D/8P/w//D/7v/u/+7/7f/v/+//7//v/+//7//v//D/7v/u/+7/7v/u/+7/
7v/u/+7/7v/u/+7/8P/w//D/8P/w//D/8f/x//H/8f/x//H/8//z//P/8//x//H/8f/x
//H/8f/x//H/8//z//P/8//0//T/8//z//P/8//z//P/8v/y//L/8f/z//P/8//z//D/
8P/w//D/8P/w//D/8P/y//L/8v/y//D/8P/w//D/8P/w//D/8P/y//L/8v/y//L/8v/z
//P/7//v//D/8P/y//L/8v/y//H/8f/x//L/8P/w//D/8P/u/+7/7v/u//H/8f/x//D/
8P/x//H/8f/v/+7/7//y//L/8v/y//L/8P/w//D/8P/w//D/8P/w//L/8v/y//L/8P/w
//D/8P/w//D/8P/w//D/8P/w//D/8v/y//L/8v/w//D/8P/w//D/8P/w//D/8P/w//D/
8P/z//P/8//0//T/9P/1//X/9P/0//X/9f/2//b/9v/2//f/9//2//b/9v/1//X/9P/2
//X/9f/1//X/9f/1//X/9f/z//P/8//z//T/9f/2//T/9P/0//T/8//y//D/7//x/+//
8f/z//b/9v/1//X/8v/w//D/8P/u/+3/7f/t/+//7//v//D/8P/w//D/8P/w//D/8P/y
//X/+P/5//f/9//+/wgAFwAuAE0AbwCRALcA4QAJASwBSwFjAXEBYwE8AQQBzACaAGkA
OAAJAOf/1v/W/9n/3P/g/+H/4//k/+T/5v/p/+n/6f/p/+n/6f/p/+n/6f/p/+n/6f/p
/+n/6f/q/+z/6//r/+v/7f/t/+7/7v/u/+7/7//v/+7/7v/u/+7/7v/u/+7/7v/s/+z/
7P/t/+//7//w//D/8f/x//H/8P/w//H/8f/x//P/8//0//T/8//y//L/8f/z//P/8//0
//T/9P/0//X/9f/1//X/9v/0//X/9f/1//X/9f/1//X/9//3//j/+f/5//n/+v/7//r/
+//7//v/+//7//v//f8AAAAAAAAAAAAAAAAAAAIAAQABAAEAAwAGAAcACAAJAAoACwAM
AA0ADQANAA8AEAAQABEAEwAVABYAFwAXABcAGQAaABwAHAAdAB0AHQAdAB4AHgAfAB8A
IAAgACAAIAAgACAAHwAeABsAGAAXABcAFgATABAAEAANAAwACgAIAAYABAABAP///P/7
//v/+f/6//n/9//1//f/9v/2//b/8//x/+//7v/w/+//7//u/+7/7v/v/+//7v/t/+z/
6//r/+z/7f/t/+z/6//r/+z/6v/q/+r/6v/q/+r/6v/q/+r/6v/q/+r/7P/s/+z/6//t
/+3/7f/t/+v/6//r/+z/7P/s/+z/7P/u/+7/7v/u/+7/7v/u/+7/7v/u/+7/7v/u/+7/
7//v/+//7//v/+//7//v/+//7//v/+//7//v/+3/7f/t/+3/7f/t/+3/7f/w//D/7//v
/+//7//v/+//8v/y//L/8f/v/+//7//v/+7/7v/u/+7/8P/w//D/8P/u/+7/7v/u//D/
8P/w//D/7v/u/+7/7v/w//D/8P/w//D/8P/x//H/7f/t/+7/7v/w//D/8P/w/+//7//v
//D/7v/u/+7/7v/u/+7/7v/u//H/8//w//D/8P/w//D/8P/w//D/8P/w//D/8P/w/+//
7//v//D/8P/w//H/8f/0//T/9f/1//T/9P/0//T/9f/1//T/9P/2//X/9f/0//L/8f/x
//H/8f/x//H/8f/x/+//7//v//D/8P/w//D/8v/y//L/8v/v/+7/7P/r/+7/7f/w//P/
8v/y//H/8f/w/+7/7v/u//D/7//v/+//7//v/+//8P/u/+7/7v/u/+7/7v/u//D/8//y
//H/7//x//T//v8NACQAQQBhAIMAqQDXAAMBKgFPAW8BhwGHAWwBQgEQAd4ApwByADkA
DQD4//L/7f/s/+z/6f/n/+b/5v/m/+X/5//p/+n/6f/p/+n/6f/n/+f/5//n/+j/6f/q
/+z/6v/p/+n/6f/p/+n/6v/q/+z/7P/t/+3/7f/s/+v/6v/q/+r/6v/q/+v/7P/t/+//
7//v//D/8P/x//H/8f/w/+7/7//v/+//7//v//D/8P/w//D/8f/x//H/8f/x//L/8v/y
//L/8//z//P/8//0//b/9//3//f/9f/1//X/9f/1//X/9v/3//n/+f/6//v/+v/7//v/
+//7//v/+//9/wAAAAAAAAAAAgACAAIABAAHAAcABwAJAAgACQAKAAsADgAPABAAEQAR
ABEAEwAUABQAFQAXABkAHAAdAB0AHQAfACAAIgAiACMAIwAjACMAJAAkACUAJQAmACYA
JgAmACYAJgAlACQAIQAeAB0AHQAYABUAEgASABEAEAAOAAwACgAIAAUAAwAAAP/////9
//z/+//5//f/9//2//b/9v/0//P/8v/y//L/8f/x//D/7v/u/+//7//w/+//7v/t/+v/
7P/t/+3/7v/t/+3/7v/w//D/8P/w/+7/7v/u/+7/7v/u/+7/7v/u/+7/7v/t/+//7//v
/+//7f/t/+3/7v/w//D/8P/w//D/8P/w//D/8P/w//D/8P/w//D/8P/w//D/8P/x//H/
8f/x//H/8f/x//H/8f/x//H/8f/x//H/8//z//P/8//z//P/8//z//T/9P/z//P/8f/x
//H/8f/w//D/8P/v//H/8f/x//H/8P/w//D/8P/w//D/8P/w//D/8P/w//D/8P/w//D/
8P/w//D/8P/w//D/8P/w//D/7v/u/+//7//t/+3/7v/u/+7/7v/u/+7/8f/v/+7/7v/u
/+7/7v/u/+7/7v/u/+7/7v/u/+7/8f/x//H/8v/y//L/8//z//L/8v/z//P/8v/y//L/
8v/z//P/8v/y//L/8f/x//D/8P/v/+//7//v/+//7//v/+//7f/t/+3/7P/s/+z/7P/s
/+z/7P/s/+7/7v/t/+3/7f/r/+3/7//w//D/7//v/+7/7P/s/+z/6v/p/+n/6f/r/+v/
6//s/+r/6v/q/+r/7P/s/+7/8P/x//L/8//z//P/9v8AABMAKABDAGMAhQCpANMA/wAk
AUcBZwF5AXMBVgEmAe4AugCLAFYAIwD7/+j/4v/j/+b/6v/n/+P/5P/k/+L/4//n/+v/
6//q/+n/6P/n/+X/5f/l/+X/5//n/+f/6P/o/+f/5//n/+n/6f/q/+r/6P/o/+n/6f/q
/+r/6v/q/+r/6v/q/+r/7P/s/+z/7f/t/+3/7v/u/+3/7f/t/+z/7v/v/+//7//t/+3/
7v/u//D/8P/x//H/7//v/+//8P/w//D/8P/x//H/8f/x//L/8v/z//P/8//z//P/8//z
//X/9f/2//f/9f/1//b/9//4//n/+f/5//v/+//7//3//v/+//7//v/+//7//v8AAAMA
AwADAAUABAAFAAYABwAKAAsADAANAA0ADQAPABAAEgATABUAFwAYABkAGQAZABsAHAAe
AB4AIQAhACEAIQAiACIAIwAjACIAIgAiACIAIgAiACEAIAAfABwAGwAbABYAEwAQABAA
DgAOAA0ADAAIAAYAAwABAP7//f/9//v//P/7//n/9//3//b/9v/2//T/8//y//L/8v/x
//H/8P/w//D/8f/x//L/8f/w/+//7f/u/+//7//u/+3/7f/u/+7/7v/u/+7/7v/u/+7/
7v/u/+7/7v/u/+7/7v/u/+3/7f/t/+3/7f/t/+3/7f/u/+z/7P/s/+z/7v/u/+7/7v/s
/+z/7P/s/+z/7P/s/+z/7v/u/+//7//v/+//7//v/+//7//v/+//7//v/+//7//v/+//
7//v/+//7//v/+//8P/w/+//7//v/+//7//v//D/8P/w/+//7//v/+//7//w//D/8P/w
/+7/7v/u/+7/8P/w//D/8P/w//D/8P/w/+7/7v/u/+7/7v/u/+7/7v/u/+7/7//v/+//
7//w//D/8P/w//D/8P/t/+3/7f/u//D/8P/w//D/8P/w//D/8P/v/+//7//u/+z/7f/t
/+3/7f/u//D/8P/w//D/7v/u/+7/7v/u/+7/7v/u/+//7//v//D/8P/w//H/8f/0//T/
9f/1//b/9v/2//b/9f/1//T/9P/2//X/9f/0//L/8f/x//H/7//v/+//7//w/+//8P/x
/+7/7v/u/+7/8P/w//D/8P/u/+7/7f/t/+3/6//t/+//8P/w/+//7//w/+7/7v/u/+z/
6//r/+v/6//r/+v/7P/u/+7/7v/u/+7/7P/u//D/8f/y//X/9f/1//j//P8BABAAJQBB
AGEAgwCpANcABAErAU8BbQGDAYYBbgE+AQQBzQCYAGEAKwD+/+j/5f/k/+L/5f/n/+T/
5P/k/+X/4//l/+f/6f/p/+n/6f/n/+f/5//n/+f/5//n/+j/6P/n/+f/5//p/+n/6v/q
/+r/6v/r/+v/6v/q/+r/6v/q/+r/6v/q/+z/7P/s/+3/7f/t/+7/7v/t/+3/7f/s/+7/
7//v/+//7f/t/+7/7v/w//D/8f/x/+//7//v//D/8P/w//D/8f/x//H/8f/y//L/8//z
//P/8//z//P/8//z//P/9P/1//P/8//0//X/9v/3//f/9//3//f/9//5//r/+v/6//r/
+v/6//r//P/9//3//f///wIAAwAEAAUABAAFAAYABwAJAAkACwAMAAwADQAPABEAEgAT
ABMAEwAXABgAGgAaABsAGwAbABsAHgAeAB8AHwAgACAAIAAgACAAIAAfAB4AHQAaABkA
GQAXABUAEwAUABEAEAAOAAwACQAGAAIA///+//3//f/7//r/+f/3//X/9//2//b/9v/y
//H/8P/w//D/7//v/+7/7v/u/+//7//u/+3/7P/r/+n/6v/r/+v/7P/r/+v/7P/q/+r/
6v/q/+r/6v/q/+r/6P/o/+j/6P/o/+j/6P/n/+n/6f/p/+n/5//n/+f/6P/o/+j/6P/o
/+j/6P/o/+j/6v/q/+r/6v/q/+r/6v/q/+j/6P/p/+n/6f/p/+n/6f/r/+v/6//r/+v/
6//r/+v/7f/t/+3/7f/r/+v/6//r/+r/6v/p/+n/6//r/+v/6//s/+z/7P/r/+3/7f/t
/+3/7P/s/+z/7P/s/+z/7P/s/+r/6v/q/+r/6v/q/+r/6v/q/+r/6v/q/+r/6v/q/+r/
6v/q/+v/6//r/+v/7P/s/+r/6v/q/+r/6//r/+v/7P/q/+r/6v/q/+r/6v/q/+r/6//r
/+v/6v/s/+3/6//q/+r/6v/q/+r/6P/o/+j/6P/q/+r/6v/q/+v/6//r/+z/7P/s/+3/
7f/w//D/8f/x//L/8v/y//L/8f/x//D/8P/y//H/8f/w/+7/7f/t/+3/7f/t/+3/7f/t
/+v/6//r/+r/6v/q/+r/7P/s/+z/7P/s/+z/6//r/+n/5//p/+v/7P/s/+v/6//s/+r/
6v/q/+r/6f/p/+n/6f/p/+n/6v/q/+r/6v/q/+j/6v/q/+z/7//w//H/8//1//b//v8N
ACQAQQBjAIcArQDZAAEBJAFDAV8BbQFjAUIBCgHOAJwAbQA6AAcA4f/S/87/z//U/9z/
3//f/97/4P/i/+P/4//l/+f/5v/l/+T/4//j/+P/4//j/+X/5f/l/+b/5v/l/+X/5f/n
/+f/6P/o/+b/5v/n/+f/6P/o/+j/6P/q/+r/6v/q/+r/6v/q/+v/6//r/+z/7P/t/+3/
7f/s/+z/7f/t/+3/6//r/+z/7P/u/+7/7//v/+//7//v//D/8P/w//D/8f/x//H/8f/y
//L/8//z//P/8//z//P/8//x//H/8v/z//X/9f/2//f/9v/3//f/9//5//n/+f/7//r/
+v/6//r//P/8//z//v////////8BAAIAAwAEAAUABgAHAAgACQALAAsADQAOABAAEQAT
ABUAFgAXABcAFwAXABgAGgAaAB0AHQAdAB0AHgAeAB8AHwAcABwAHAAcAB4AHgAdABwA
GQAWABUAFQAUABEADgAOAAsACgAIAAYABAACAP///f/8//v/+//5//f/9f/y/+//8f/w
//D/8P/u/+3/7P/s/+7/7f/t/+z/7P/s/+3/7f/q/+n/6P/n/+n/6v/r/+v/6v/p/+n/
6v/q/+r/6v/q/+j/6P/o/+j/6P/o/+j/6P/o/+j/6P/n/+f/5//n/+f/5//n/+f/6P/o
/+j/6P/o/+b/5v/m/+b/5v/m/+b/5v/o/+j/6P/o/+j/6P/p/+n/6f/p/+n/6f/p/+n/
6f/p/+n/6f/p/+n/6f/p/+n/6f/p/+n/6f/p/+r/6v/p/+n/6f/p/+n/6f/q/+r/6v/p
/+n/6f/p/+n/6P/o/+j/6P/q/+r/6v/q/+n/6P/n/+b/6P/o/+j/6P/q/+r/6v/q/+n/
6P/n/+b/6P/o/+n/6f/n/+X/5v/m/+b/6P/o/+j/6P/m/+b/5v/m/+j/6P/o/+j/6//r
/+v/7P/q/+r/6//r/+z/7P/t/+3/8P/w//D/8P/v/+//7v/u//D/7//v/+7/7v/t/+3/
7f/r/+v/6//r/+v/6f/p/+n/5v/m/+b/5v/o/+j/6P/o/+j/6P/n/+f/6f/n/+n/6//q
/+r/6f/p/+j/5v/m/+b/5v/l/+X/5f/n/+f/5//o/+b/5v/m/+b/5v/m/+b/6P/p/+z/
7f/t/+//9P/+/wsAHgA7AGEAhQCrANcAAQEoAUsBawF7AXMBWAEqAfYAxACPAFYAHwD5
/+j/4v/f/+L/4P/f/9//4P/e/97/3//f/+H/4f/h/+H/4f/h/+H/4f/h/+H/4f/h/+H/
4v/i/+H/4f/h/+H/4f/i/+L/4v/i/+P/4//k/+T/5P/k/+b/5v/m/+b/5P/k/+T/5f/l
/+X/5v/m/+f/5//n/+b/5v/n/+f/5//l/+X/5v/m/+j/6P/p/+n/6f/p/+n/6v/s/+z/
7P/t/+v/6//r/+z/7P/t/+3/7f/v/+//7//v/+//7//w//H/7//v//D/8f/y//P/8//z
//X/9f/1//f/9v/2//b/9v/5//r/+//+/////////wEAAgADAAQABQAIAAkACgALAAsA
CwANAA4ADgAPABEAEwAWABcAFwAXABkAGgAcABwAGwAbABsAGwAeAB4AHwAfAB4AHgAe
AB4AIAAgAB8AHgAbABgAFwAXABMADwALAAoACQAIAAYABAACAAAA/f/7//z/+//7//n/
9//1//L/7//v/+7/7v/u/+7/7f/s/+z/7P/r/+v/6v/q/+r/6//r/+j/5//m/+X/5f/m
/+f/5//m/+X/5f/m/+T/5P/k/+T/5P/k/+T/5P/m/+b/5v/m/+b/5v/m/+X/5f/l/+X/
5f/l/+X/5f/m/+b/5v/m/+b/5v/m/+b/5v/m/+b/5v/m/+b/5v/m/+b/5v/m/+f/5//n
/+f/5//n/+f/5//n/+f/6f/p/+n/6f/p/+n/6f/p/+f/5//n/+f/6P/o/+f/5//n/+f/
5//n/+j/6P/o/+f/5//n/+f/5//m/+b/5v/m/+b/5v/m/+b/5P/k/+T/5P/m/+b/5v/m
/+b/5v/m/+b/5v/m/+T/5P/k/+T/5P/k/+T/5P/k/+T/5P/k/+f/5//n/+j/6P/o/+n/
6f/q/+r/6//r/+r/6v/q/+r/6//r/+r/6v/q/+n/6f/o/+r/6f/p/+n/6f/p/+n/6f/n
/+X/5f/l/+T/5P/k/+T/5v/m/+b/5v/m/+b/5f/l/+f/5f/n/+n/6P/o/+f/5//m/+T/
5P/k/+T/4//j/+P/4//j/+P/5P/m/+b/5v/m/+b/5v/m/+j/6//q/+v/6f/r//D/9v8D
ABgAMQBRAHMAmwDHAPEAGgE9AV0BdQF5AWQBOgEGAdQAoQBsADUABwDu/+b/4//i/+T/
4//d/97/3v/g/+P/4f/h/+H/4//j/+P/4//j/+P/4//j/+H/4f/h/+L/4//j/+T/5f/j
/+P/5P/k/+b/5v/n/+f/5v/m/+b/5v/o/+j/6P/o/+j/6P/o/+n/5//n/+j/6P/p/+n/
6f/o/+r/6//r/+v/6//r/+z/7P/q/+r/6//r/+3/7f/t/+7/7P/s/+z/7f/u/+//8P/y
//D/8f/x//H/8//z//P/8//z//P/9P/1//P/8//0//X/+P/5//n/+f/7//v/+//9//7/
/v/+//7/AAAAAAAAAgADAAMAAwAFAAQABQAGAAcACgALAAwADQAPAA8AEQASABQAFQAX
ABkAHAAdAB0AHQAfACAAIAAhACIAIwAkACQAJAAkACQAJAAkACQAJAAjACMAIwAkACMA
IgAiACEAHwAcABoAFwAWABQAEgAQAA0ACwAIAAYABQADAAIAAAAAAP////////z/+//6
//n/9//1//X/9f/3//j/+f/6//n/+P/3//b/9P/0//P/8//z//H/8//1//T/9P/z//P/
8//y//P/9P/y//H/8f/x//P/8//z//T/8v/y//L/8v/0//T/9v/4//X/9P/7/wEA///8
/wIADwAgADcAVQB3AJkAvQDpABIBNQFXAW8BdwFqAUYBDAHSAJsAZAAxABUACAACAP//
AgACAP//+//6//r/+v/5//n/+f/5//f/9//3//f/9f/1//X/9f/3//f/9//4//b/9f/1
//X/9f/1//b/9v/2//b/9//3//j/+P/4//j/+v/6//r/+v/6//r/+v/7//n/+f/6//r/
/f/9//3//P/8//3//f/9//////8AAAAA/v/+//////8BAAEAAQACAAQABAAEAAUAAwAD
AAMABAAGAAcABwAHAAcABwAHAAcACQAJAAoACwALAAsADAANAA4ADwAPAA8ADwAPAA8A
EQASABIAEgASABQAFAAUABYAFwAXABcAGQAaABsAHAAdABwAHQAeAB8AIAAfACAAIAAg
ACEAIwAlACQAJQAlACUAJgAmACcAJgAlACUAJQAlACUAJAAkACMAIAAgACAAIAAcABoA
GwAYAA==
         </WaveFormData>
      </LeadData>
      <LeadData>
         <LeadByteCountTotal>10000</LeadByteCountTotal>
         <LeadTimeOffset>0</LeadTimeOffset>
         <LeadSampleCountTotal>5000</LeadSampleCountTotal>
         <LeadAmplitudeUnitsPerBit>4.88</LeadAmplitudeUnitsPerBit>
         <LeadAmplitudeUnits>¦ÌV</LeadAmplitudeUnits>
         <LeadHighLimit>2147483647</LeadHighLimit>
         <LeadLowLimit>268435456</LeadLowLimit>
         <LeadID>V6</LeadID>
         <LeadOffsetFirstSample>0</LeadOffsetFirstSample>
         <FirstSampleBaseline>0</FirstSampleBaseline>
         <LeadSampleSize>2</LeadSampleSize>
         <LeadOff>FALSE</LeadOff>
         <BaselineSway>FALSE</BaselineSway>
         <ExcessiveACNoise>FALSE</ExcessiveACNoise>
         <MuscleNoise>FALSE</MuscleNoise>
         <LeadDataCRC32>2179085470</LeadDataCRC32>
         <WaveFormData>
CgAKAAoACgAKAAoACgAKAAoACgAKAAoACgAKAAoACgAMAAwADAALAA0ADAAMAAwADwAP
AA8ADwAPAA8AEAARABIAEgASABIAEwAUABQAEwAVABUAFQAVABcAFwAXABcAFgATABIA
EQARABEAEAAQABIAEgASABEAEgASABMAFAASABIAEQARABMAEwATABMAEwARABEAEQAV
ABYAFgAWABQAFAATABIAEQARABEAEQATABMAEwATABMAEwATABMAEwATABMAEwAWABgA
HAAeAB4AGgAYABoAIQAsADcARgBbAG8AiQCrAMkA4AD0AAoBGAEUAf4A3AC5AJ4AhQBq
AE4ANgAqACYAJAAjACEAHwAbABkAGQAXABkAHwAhABwAGQAXABYAFgAWABUAFQAVABYA
FwAZABoAHQAeAB8AIAAhACEAIQAhAB8AHwAfACAAJAAoACwAMAAwADEAMQAxAC4ALgAt
ACwALgAuAC8AMAAuAC4ALgAtAC0ALQAuAC4AKwArACsALAAsACwAKwAqACwALAArACsA
KwAqACkAKAApACsALAAuAC4ALgAuAC4ALAAsACwALAAsAC0ALQAtACsALAAsACwALgAv
ADAAMAAwADAAMAAxADAAMAAxADEALwAvADAAMAAvAC8ALwAwADMANAA2ADcANwA4ADoA
OwA5ADkAOQA7AD0APgBAAEAAPgBAAEAAPwA/AEAAQQBCAEAAQQBBAEEAQABAAEAAPwBB
AEEAQQBBAEEAQQBAAD8ARABHAEoATQBJAEQAQQA+ADsAOQA3ADUAMgAyADEALwAtACwA
KgApACQAJAAjACMAIwAjACQAJAAgAB8AHgAeABsAGgAZABgAFwAWABUAFAASABAADgAK
AAgABgAEAAIA///+//7//////////v/+//3//f/8//v/+f/5//r/+v/7//3//v/+//3/
/P/7//r/+v/5//n/+f/5//n/+f/5//f/+P/4//b/9f/1//T/8//z//P/8//z//P/8//z
//P/8v/x//D/7//s/+z/7f/t/+3/7f/t/+z/6v/q/+r/6v/s/+3/7f/t/+v/6//r/+v/
6//q/+r/6v/p/+n/6P/l/+f/5//n/+b/5P/k/+X/5f/l/+X/5f/l/+b/5v/n/+f/4//j
/+T/5f/j/+L/4v/i/+T/5P/k/+T/4v/i/+L/4v/k/+T/4//j/+H/4v/k/+L/4P/g/+D/
4P/h/+H/4v/i/+H/4P/g/9//3//f/9//3//g/+H/4v/i/+D/4P/h/+L/4v/h/+H/4f/h
/+H/4f/h/9//3//f/93/3//f/9//3//c/9z/3P/c/93/3f/e/97/3f/c/9v/2v/X/9f/
1//X/9n/2f/Z/9f/1//X/9n/2v/a/9r/2v/a/9f/1v/V/9X/1//X/9f/1//V/9X/1f/V
/9P/0//T/9P/1//Z/9r/1v/W/9j/2P/a/9r/3P/d/+T/7//+/xMAJwBBAF8AewCUAKwA
xADSANAAvgCeAHsAXgBFACwADgDw/97/2P/a/9n/2f/Z/9X/0f/R/8//0f/R/9H/0P/Q
/8//z//Q/9D/z//P/8//zv/N/83/zP/O/87/zv/O/87/zf/M/8v/zf/N/83/zv/M/8z/
zP/M/87/z//P/8//zf/O/87/zv/O/87/z//Q/9D/0P/Q/8//0f/R/9L/0v/R/9H/0f/S
/9H/0v/S/9L/1P/U/9P/0//U/9T/1P/U/9L/0//T/9T/1P/U/9T/1P/W/9b/1v/W/9b/
1//X/9f/1//Y/9j/2P/a/9v/3P/c/9r/2v/a/9v/3v/e/9//3//e/93/3f/c/97/3//g
/+L/4v/i/+P/4//j/+T/5v/n/+f/6f/r/+r/7P/s/+z/7P/t/+3/7v/u/+//8P/y//P/
8//z//P/8//0//X/9v/2//T/9P/1//b/9P/z//P/8//z//P/8//z//D/7//u/+v/6v/p
/+j/5//l/+T/4//i/+L/4f/h/+D/3//e/93/3P/Z/9n/2f/Z/9v/2//b/9n/1//X/9n/
2v/Z/9j/1//W/9f/1v/V/9X/1f/V/9X/1f/V/9X/1f/V/9X/1f/V/9X/0//V/9b/1v/W
/9b/1v/Y/9j/1v/X/9z/4//s//v/DQAfADMASwBkAHwAlgCwAMAAwgC0AJUAdgBbAEAA
JAAOAAYAAgAAAP//9//p/+H/3//d/9n/1//Z/9n/2P/W/9X/1f/W/9T/0//T/9P/1f/V
/9b/1v/W/9b/1v/W/9X/1f/V/9X/1//X/9f/2P/Y/9j/2P/Y/9b/1//X/9f/1//Y/9j/
2P/Y/9j/2f/a/9z/3P/c/9v/2v/Z/9n/2P/Y/9n/2v/c/9z/3P/b/9r/2v/a/9n/2f/c
/9z/3P/c/9z/3f/d/97/4P/g/+D/4P/e/97/3v/e/97/3//f/9//4f/i/+L/4v/j/+P/
4//i/+L/4v/i/+P/4v/i/+P/4//l/+X/5v/m/+X/5f/l/+b/5f/k/+T/4//l/+b/6P/p
/+f/5//n/+n/6P/o/+n/6P/m/+j/6P/n/+X/5v/n/+j/5v/n/+f/5//q/+r/6v/p/+n/
6f/p/+n/6f/p/+j/5//n/+f/5//n/+n/5v/l/+T/5v/l/+T/4//h/+L/4v/h/+P/5P/k
/+X/5P/k/+P/4//j/+P/5P/k/+D/3//e/97/4P/g/+D/4P/g/+D/4P/g/+L/4v/i/+D/
4v/i/+L/4v/j/+L/4v/j/+X/5f/k/+T/4//j/+L/4f/h/+H/4v/i/+T/5f/l/+T/4v/i
/+L/4v/k/+P/4//j/+P/4//j/+P/4f/i/+L/4P/i/+P/4//j/+P/4//j/+P/4f/h/+H/
4f/f/9//3//f/9//4P/i/+P/4f/h/+H/4P/g/+D/4P/g/+D/4f/h/+H/4f/h/+H/4f/h
/+D/4P/g/+D/4f/h/9//4f/h/+H/4P/g/+D/4f/h/+H/4f/h/+H/4P/g/+H/4f/f/9//
4P/h/+H/4P/g/+D/4v/i/+L/4v/g/+D/4P/g/+D/4P/f/9//4f/i/+L/4f/f/9//3//g
/+L/4v/i/+L/4v/i/+L/4v/h/+D/3//e/+D/4f/h/+H/4f/h/+T/4v/i/+L/4v/i/+D/
4P/g/+D/4P/g/+D/4P/i/+L/4v/i/+L/4v/i/+L/4v/i/+L/4v/i/+L/4v/i/+L/4v/i
/+L/5P/k/+T/5P/k/+T/5P/k/+L/4v/i/+L/5P/k/+T/5P/i/+L/4v/i/+T/5P/k/+T/
4v/i/+L/4v/i/+L/4v/i/+T/5P/k/+T/5P/k/+T/5P/m/+b/5v/m/+T/5P/k/+T/5P/k
/+T/5P/k/+T/5P/k/+T/5P/k/+T/5P/k/+T/5P/k/+T/5P/k/+T/5P/k/+T/5P/k/+T/
5P/k/+T/5P/k/+b/5f/l/+T/4v/i/+P/4//j/+P/4//j/+X/5//p/+r/6P/o/+n/6v/s
/+v/6//r/+v/6//r/+v/6f/p/+n/5//p/+n/6f/p/+j/6P/o/+j/6v/p/+n/6P/o/+j/
6P/o/+n/6f/p/+n/6f/p/+n/5//l/+X/5//o/+j/6P/o/+j/5//m/+X/5f/l/+X/5f/l
/+X/5f/l/+X/5f/l/+X/5f/n/+X/5v/m/+j/7P/s/+7/7P/s/+3/9P///woAGwAxAEkA
ZwCJAKIAugDQAOIA7ADiAMIAmQB0AFcAPAAeAAIA7v/q/+b/5f/l/+f/4//h/+H/4//j
/+P/4//i/+D/3//f/+D/4P/f/9//3//f/9//4P/g/97/3v/e/97/4f/h/+H/4f/f/9//
3//g/+L/4v/i/+L/4v/j/+P/4//l/+b/5v/m/+b/5v/n/+j/5v/m/+b/5f/n/+f/6P/o
/+f/5//n/+j/6f/q/+r/6v/s/+z/6//r/+z/7P/s/+z/7P/t/+3/7v/u/+7/7v/u/+7/
7v/u/+7/7P/t/+3/7f/t/+7/7v/u/+7/7//w//D/7v/u/+7/7//y//L/8//z//X/9f/2
//b/9f/1//X/9v/2//b/9//3//b/9v/3//f/9//3//f/+f/7//z//v/+//3//v/9//v/
/f/+////AAD+/////////wAAAAAAAP////////////8BAAEAAAD//wAA///+//3//f/6
//n/+P/6//n/+P/3//b/9v/1//P/8v/y//H/8f/w//D/7//v/+3/7f/u/+7/7P/r/+r/
6v/q/+r/6v/q/+j/6P/o/+j/6P/o/+j/5v/m/+b/5v/m/+f/5v/m/+f/5f/l/+T/5P/l
/+X/5P/j/+P/4//k/+T/5P/l/+X/5P/m/+b/5v/m/+b/5f/l/+X/4//j/+P/4//l/+b/
5v/k/+T/5f/l/+X/5//n/+f/5//l/+X/5f/l/+X/5f/l/+X/5v/m/+f/5//l/+X/5f/k
/+b/5v/m/+b/5v/n/+f/5//n/+f/5//n/+f/5v/m/+b/5v/n/+f/5f/n/+f/5//m/+T/
5P/l/+X/5f/l/+X/5f/m/+b/5//n/+X/5f/m/+f/5//m/+b/5v/o/+j/6P/o/+b/5v/m
/+b/5v/m/+X/5f/n/+j/6P/n/+X/5f/l/+b/5v/m/+b/5v/k/+T/5P/k/+b/5v/m/+b/
5v/n/+f/5//l/+P/5P/m/+j/6P/o/+j/5//m/+X/5P/k/+T/5P/k/+X/5v/n/+j/5v/m
/+b/5v/k/+T/5P/k/+L/4v/i/+L/4//k/+X/5v/k/+T/5P/k/+X/5f/m/+b/5f/k/+T/
4//k/+X/5v/n/+r/6//s/+z/6//q/+r/6v/s/+v/6//r/+v/6//r/+v/6//r/+v/6f/r
/+v/6//r/+r/6v/q/+r/6P/n/+f/5v/n/+j/6f/q/+n/6f/p/+n/5v/l/+T/4f/h/+H/
4//k/+f/6P/p/+r/5//m/+X/5f/k/+P/4v/h/+L/4//k/+X/4//j/+P/4//j/+P/5P/m
/+r/7P/u/+z/6v/s/+//9v8DABIAJwA7AFUAcQCNAKQAtADCAMoAwgCkAIAAXwBGAC0A
FAD6/+T/2P/W/9j/3f/f/+H/4//h/9//3//h/+H/3//e/+H/4f/i/+T/4v/h/+H/4f/h
/+H/4v/i/+T/5P/k/+T/5f/l/+X/5f/n/+f/5//o/+j/6P/o/+j/5v/n/+f/5//m/+b/
5f/k/+b/5v/n/+j/6P/o/+j/5//n/+f/6P/o/+r/6//s/+7/7v/u/+3/7P/u/+7/7f/t
/+7/7v/u/+7/7v/v/+//8P/w//D/8P/w//D/8P/w//D/8v/z//P/8//z//T/9P/0//X/
9f/1//T/9P/0//T/9f/2//b/9//3//f/9//4//j/9v/3//j/+v/8//z//f/9////AAAC
AAMAAgABAAAAAQABAAIABAAEAAQABgAGAAUABwAIAAkACgAKAAsACwALAAwADAAMAAsA
CwALAAsACwANAA0ADAALAAgABwAGAAUABQACAAEAAAD+//3//P/7//j/+P/3//X/9P/0
//P/8//x//L/8v/z//H/8f/y//L/7//t/+v/6v/s/+z/7P/s/+7/7v/u/+7/7P/s/+z/
6v/r/+z/7f/u/+3/7P/s/+3/7f/t/+z/7P/r/+v/6v/p/+v/6//s/+z/6v/r/+v/6v/r
/+z/7f/u/+3/6//q/+n/6//r/+v/6//s/+7/7//u/+z/7f/t/+3/7f/t/+3/7f/v/+//
7//v/+//7//v/+//8P/w//H/8f/x//H/8f/w/+7/7v/u/+7/8P/x//H/8f/z//P/8//z
//P/8v/y//L/9P/1//X/8//x//H/8f/w//H/8v/0//X/9f/1//X/9f/y//L/8//z//P/
8//0//X/9f/0//T/9P/1//b/9//4//r/+v/6//r/+P/4//f/9//4//r/+//7//n/+f/5
//r/+v/6//r/+v/6//r/+v/6//7//v/+//z//P/8//z//v/9//3//P/8//z//f/9//3/
/f/9//3//v///wAAAAADAAQABgAIAAYABQAFAAUAAwADAAMAAwAGAAcACAAHAAUABQAF
AAUABgAGAAYABgAEAAMAAwACAAMABAAFAAYACAAJAAoACwAKAAkACAAFAAgACQAMAA4A
DgAOAA4ADgANAAwACwALAA4ADwAQABEADwAPAA8ADwARABEAEQARABMAEwASABQAGAAa
ABgAFgAWABYAGQAiAC8AQgBVAGsAhQChAL8A2gD0AAwBGgEYAQYB5ADFAKYAiwBwAFIA
OAAsACYAJAAjACMAIQAfAB0AGwAZABkAGwAbABoAGgAZABkAGgAaABkAGQAZABoAGwAd
AB4AHgAeAB4AHgAfAB8AHwAfACEAIQAhACIAJAAkACQAJAAiACMAIwAjACQAJgAnACgA
KAAoACkAKgAsACwALAArACsAKwAsACwALQAtAC0ALgAtAC4ALgAuADAAMAAvAC8AMAAw
ADAAMAAuAC8ALwAwADMANAA1ADYANQA0ADMAMgA0ADUANQA1ADcAOAA4ADgAOQA5ADkA
OAA4ADgAOAA5ADoAOgA7ADsAOwA7ADwAPAA+AD8AQABCAEIAQgBDAEMAQwBEAEYARwBF
AEUARQBHAEcASABKAEoATABOAE4ATQBLAEwATQBOAEwATQBNAE0ATABMAEwASwBNAE0A
TQBNAEsASwBKAEkARwBFAEMAQQA+ADoAOAA2ADQAMwAyADEALgAuAC0AKwAqACoAKQAp
ACQAJAAjACMAIQAhACIAIgAgAB8AHgAeAB0AHAAbABoAGAAYABgAGAAWABYAFgAUABIA
EgASABIAEgASABMAFQAVABUAFAAUABQAEwARAA8AEQARABIAEgARABEAEAAOAA4ADgAO
AA4ADgANAA0ADQANAA0ADQANAAwADAALAAgACAAJAAkACQAJAAkACQAJAAkACQAJAAkA
CQAJAAkACQAHAAYABgAFAAUABQAFAAQABgAGAAYABgAEAAUABQAFAAMAAwADAAMAAQAA
AAAAAAD+///////9//3//f/9//z/+v/6//v/+//5//n/+f/5//j/+P/5//n/9//3//j/
+f/3//b/9v/2//b/9v/2//b/9P/0//T/9P/y//L/8f/x/+//8P/w/+//8//x//L/8v/y
//L/8v/w/+//7//u/+z/7P/t/+3/7//v/+//7//w//H/8v/y//H/8P/w//D/8P/v/+//
7//t/+3/7f/t/+3/7f/t/+v/6//r/+v/6//q/+r/6v/q/+r/6f/p/+j/5v/m/+b/5v/j
/+P/4//j/+X/5f/l/+P/4//j/+X/5v/o/+j/6P/o/+X/5P/j/+P/4v/h/+D/3//h/+H/
4f/h/9//3//f/9//4f/j/+T/6P/o/+r/6v/o/+j/5v/p//T/AQAQACUAOwBRAG8AjQCk
ALwA0gDeANgAwgCeAHsAXgBDACoAEAD2/+b/4P/i/+X/5//l/+P/3//f/93/3f/f/+H/
4v/h/9//3v/e/9z/2//b/9v/2//b/9z/3P/c/9z/3P/c/93/3f/d/93/2//b/9v/3P/e
/97/3v/e/9z/3f/d/93/3//g/+D/4P/g/+D/4f/i/+D/4P/g/9//4f/h/+L/4v/h/+H/
4f/i/+P/5P/k/+T/5P/k/+P/4//k/+T/5P/k/+L/4//j/+T/5v/m/+b/5v/o/+j/6P/o
/+j/6f/p/+n/5//o/+j/6P/q/+v/7P/s/+z/7P/s/+3/7v/u/+//7//t/+3/7v/u//D/
8f/y//T/8v/y//P/8//1//b/+P/5//n/+f/5//v/+//8//7//v/+/wAAAAD/////AAAB
AAIABAAFAAUABQAEAAQABAADAAUABQAFAAUABQAFAAQAAwACAAEAAAD///3/+v/5//j/
+v/5//j/9//z//L/8P/t/+r/6v/p/+n/5//o/+j/6f/n/+f/6P/o/+T/4//i/+L/5P/k
/+T/5P/i/+L/4v/i/+D/4P/g/97/3P/c/9z/3P/d/9z/3P/d/9//3//e/97/3f/d/9z/
2//d/93/3v/e/9z/3f/d/9z/3P/c/9z/3P/e/93/3f/d/9v/2//b/9v/3P/e/9//3v/c
/93/3f/d/9v/2//b/9v/3P/d/97/3//f/9//3//f/9z/3P/d/93/3//f/9//3v/g/+D/
4P/g/97/3//f/9//3//f/9//3//h/+D/4P/g/+L/4//j/+H/4f/h/+H/4P/g/+D/4f/h
/9//3//f/9//3//g/+L/4//h/+H/4v/j/+L/4P/f/97/4P/g/+D/4P/g/+D/4P/g/+L/
4v/h/+H/4f/i/+L/4f/f/9//3//g/+L/4v/i/+L/4P/g/+D/4P/g/+D/4P/g/+D/4f/h
/+H/3//g/+L/4v/i/+L/4P/f/9//3v/g/+D/4f/h/+H/4f/h/+H/4P/h/+L/4v/k/+T/
5f/m/+b/5f/l/+X/4//j/+P/4//l/+X/5f/j/+P/4//j/+P/4P/g/+D/4P/i/+H/4f/g
/97/3v/e/97/3//f/9//3//d/93/3f/b/93/3f/f/+D/4P/g/+D/4P/h/+D/3//f/93/
3f/d/93/3f/d/93/3f/f/9//3//f/9//3f/g/+L/5v/o/+r/6v/o/+r/6f/o/+//+v8L
AB8AMwBNAG0AjACmAL4A0gDgAOIA0ACrAIYAZwBKAC4ADgDy/+L/3v/d/93/3//h/+H/
3f/b/9v/2f/b/9z/3v/d/93/3v/c/9v/2//b/9v/2//c/9z/2v/a/9r/2v/d/93/3f/d
/93/3f/d/97/3P/c/9z/3P/c/93/3f/d/9//4P/g/+D/3v/e/9//4P/g/+D/4P/f/+H/
4f/i/+L/3//f/9//4P/j/+T/5P/k/+L/4v/h/+H/5P/k/+T/5P/k/+X/5f/m/+b/5v/m
/+b/5v/m/+b/5v/m/+f/5//n/+f/6P/o/+j/6P/p/+r/6v/q/+r/6v/r/+r/6v/r/+v/
6f/p/+r/6v/s/+3/7v/w//D/8P/x//H/8f/y//T/9f/3//f/9//5//f/+P/6//r/+v/8
//z/+//9//7///8AAAAAAQABAAEAAgACAAIAAQADAAMAAwADAAMAAwACAAEAAAD///7/
/f////z/+//6//j/9//2//X/8f/w/+7/6//s/+z/6//r/+j/6P/n/+f/5f/l/+b/5v/l
/+X/5f/m/+X/5P/j/+L/4P/g/+D/4P/g/+D/4P/e/97/3v/e/97/3//e/97/3//d/93/
3P/c/93/3f/c/9v/2f/Z/9r/2v/a/9v/2//a/9z/3P/c/9z/3P/b/9v/2//b/9v/2//b
/9n/2v/a/9j/2v/b/9v/2//d/93/3f/d/9v/2//b/9v/3f/d/93/3f/c/9z/3f/d/9v/
2//b/9r/2v/a/9r/2v/a/9v/2//b/9n/2f/Z/9n/2v/a/9v/3P/a/9v/2//Z/9v/2//b
/9r/2v/a/9v/2//Z/9n/2f/Z/9r/2v/b/9v/2f/Z/9r/2//b/9r/2v/a/9j/2P/Y/9j/
2v/a/9r/2v/a/9r/2f/Z/9f/2P/Y/9f/2f/Z/9n/2v/a/9r/2v/a/9r/2v/a/9r/3P/c
/9z/3P/c/93/3f/c/9z/3P/c/9z/3P/b/9v/2v/d/97/4P/h/+H/4f/h/+H/4v/j/+T/
5P/k/+T/5f/m/+T/4//j/+P/5P/l/+b/5//l/+X/5f/j/+P/4//j/+P/5P/k/+T/5P/i
/+H/4f/g/+D/4P/g/+D/4f/h/+H/4f/h/+H/4f/f/93/3f/f/+D/4P/g/+D/4P/f/97/
3f/d/93/3f/d/93/3f/d/93/3f/d/93/3f/d/9v/3f/e/+D/5P/m/+j/6P/m/+b/5//u
//n/CgAfADUATwBtAIcAnACwAMIAygDGAK4AhABfAEYALwASAPb/3v/S/9D/0P/V/9n/
3f/d/9v/2//b/9v/2//b/9z/2v/Z/9n/2v/a/9n/2f/Z/9v/2//c/9z/3P/c/9z/3P/b
/9v/2//b/93/3f/d/97/3v/e/97/3v/g/+H/4f/h/9//4P/g/+D/4v/i/+P/5P/k/+T/
5P/j/+H/4f/i/+L/4f/h/+H/4v/j/+T/5P/k/+T/5P/j/+P/5P/k/+T/5P/k/+X/5f/m
/+b/5v/m/+b/5P/k/+T/5P/k/+X/5f/l/+b/6P/p/+r/6v/r/+z/7P/u/+7/7v/v/+7/
7v/v/+//7//v//D/8P/y//P/9P/2//T/9P/1//X/9//4//r/+//5//n/+f/7//z//v8B
AAIAAAACAAIAAQADAAQABQAGAAgACQAJAAkACAAIAAgABwAGAAUABAADAAUABQAEAAMA
AgABAAAA//8BAP7//f/8//z/+//6//n/9v/2//X/8//y//L/8f/x/+z/7P/r/+v/6f/p
/+r/6v/o/+f/5v/m/+b/5v/m/+b/5//o/+n/6v/o/+j/6P/m/+j/6P/o/+j/5//m/+b/
5//n/+f/5v/m/+X/5f/k/+P/5f/l/+b/5v/m/+f/5//m/+T/5P/k/+T/5f/l/+b/5//l
/+X/5f/l/+X/5v/m/+T/5v/n/+f/5//n/+f/5//n/+n/6f/p/+n/6//r/+v/6//q/+r/
6//r/+v/6//r/+r/6v/q/+r/6v/s/+3/7f/t/+//7//v/+//7//u/+7/7v/w//H/8f/v
//H/8f/x//D/7v/u/+//7//w//H/8v/z//D/8P/x//H/8f/x//L/8//1//T/9P/0//P/
8v/x//D/8f/y//P/9P/y//D/8f/z//T/9f/2//f/+P/2//X/9f/0//X/9v/4//n/+v/7
//z//f/8//3//v/+/wAAAAABAAIAAwADAAQABQADAAMAAwADAAQABQAGAAUABwAHAAcA
BwAIAAgACAAIAAYABQAFAAQAAgACAAIAAgADAAMAAwADAAUABQAFAAMABQAFAAcACAAI
AAgACAAIAAUABAADAAMABQAFAAUABQAHAAcABwAHAAcABwAHAAcACwAJAAgACgAKAA4A
EgAUABIAEgAVABwAJQA2AE0AZQB/AJ0AuQDWAO4ABAEOAQgB8ADQAK8AlgB7AF4APgAk
ABgAFAAUABcAFwAVABMAEQARAA8ADwAPAA8AEAASABEAEQASABIAEQARABEAEwATABQA
FAAWABYAFgAWABUAFQAVABUAFwAXABcAGAAYABgAGAAYABkAGwAcAB0AHAAcABsAGgAa
ABoAGwAcAB0AHgAfAB8AHwAfACAAIAAfAB8AHwAgAB8AIAAgACAAIwAkACQAJQAmACYA
JgAmACUAJQAkACQAJQAmACcAKAAqACoAKgAqACwALQAtAC0AKwAsACwALAAsAC0ALgAu
AC8AMAAxADMAMgAyADMAMwA1ADUANgA2ADgAOQA6ADwAPAA8AD0APQA+AEAAQwBFAEUA
RQBFAEcARQBGAEgASABKAEwATABLAEwATgBQAFIAUQBRAFAATwBSAFIAUgBRAFEAUQBR
AFEAUwBTAFIAUQBQAE8ATgBNAEoARgBEAEIAQwBDAEMAQwBCAEIAQQA/AD4APgA9AD0A
NwA2ADQAMwA1ADUANgA2ADYANQA0ADQANAA0ADQANAAyADIAMgAyADQANAA0ADIAMgAy
ADIAMgAxADAAMAAxADEAMQAwADAAMwAzADIAMQAxADEAMgAyADIAMwAzADIAMgAyADIA
MgAyADEAMQAxADMAMwAzADMAMwA0ADQAMgAyADMAMwAzADEAMQAxADEAMQAxADEAMQAz
ADMAMwAzADAAMAAxADEAMwAzADMAMgAyADIAMgAyADAAMQAxADEALwAvAC8ALwAvAC4A
LgAuADAAMQAxAC8ALQAtAC0ALAAqACoAKwArACsAKwArACsAKAAoACkAKQApACkAKgAr
ACoAKAAnACYAJgAmACYAJgAmACYAJgAlACUAJAAiACIAIwAjACUAJQAlACUAJgAnACgA
KAAnACYAJgAmACYAJQAlACUAIwAjACMAIwAhACEAIQAfACEAIQAhACEAIAAgACAAIAAf
AB0AHAAaABoAGgAaABoAGQAZABkAGQAZABkAGQAXABUAFQAXABgAGAAYABgAGAAVABQA
EwATABMAEwATABMAEQARABEAEQARABEAEQARAA8ADwAQABIAFAAWABYAFAAUABYAFwAc
ACkAOABJAF0AdwCXALMAzgDmAPwADAEMAfoA2gC3AJoAfwBiAEQAKgAaABIAEAANAA0A
CwAHAAUABQAFAAcABQABAAIAAgABAAEAAgAAAP////////3//f/+//7/AAAAAAAAAAAA
AP///v/9/////////wAA/v/+//7//v/8//3//f/9//3//v/+//7//P/8//3//v8AAAAA
AAD///3//f/+//7/////////AAAAAAAA///+/wAAAAD//////v/+//7//v8AAAEAAQAC
AAAAAAAAAAAAAgACAAIAAgACAAMAAwADAAIAAgABAAAAAgADAAQABAAEAAQABAAFAAYA
BgAHAAcABwAHAAgACAAIAAkACgAMAAoACgALAAsACwAMAA4ADwARABEAEQATABMAFAAW
ABYAGAAaABoAGQAZABgAGgAcABwAHAAcABwAGwAbABoAGgAaABsAGwAbABsAGwAbABkA
GQAZABgAFgAUABMAEgAPAA0ADAALAAgABwAGAAUABQAFAAUAAwABAAEAAQABAP///v/9
//z//P/7//v/+v/7//z//f/+//z/+//6//n/+f/5//n/9//3//f/+f/6//z//P/8//z/
+//6//n/+f/4//f/9v/1//b/9//4//n/+f/5//n/+f/7//n/+v/8//r/+v8AAAgABgAA
AAMACAAPABoAKwBBAFMAawCJAKYAwADWAOgA8ADqANQAsQCQAHMAVAA2ACQAGAAQABIA
EwAPAAsABwAFAAUABQADAAMAAQACAAAA/////wAA/v/9//3//f//////AAAAAP///v/9
//z///////////////////8AAAAAAAAAAAAAAgADAAMAAwABAAIAAgACAAIAAgADAAQA
BgAGAAYABQAFAAUABgAGAAcABwAHAAgACAAIAAcABgAHAAgACAAJAAsADAANAA4ADQAN
AAwADAAMAAwADAAMAAoACgAKAAoACwANAA4ADwAPABAAEAAQABAAEQASABIAEgASABIA
EwAUABQAFQAVABcAFwAYABgAFgAXABgAGgAaABoAGwAbABkAGgAcAB0AGwAbABsAHQAf
ACAAIgAiACAAIgAiACEAHwAgACEAIgAgACEAIQAhACEAIAAfAB0AHQAdAB0AHQAdABsA
GgAZAA==
         </WaveFormData>
      </LeadData>
   </Waveform>
</RestingECG>
