# Supplementary material for: Detection of Left Atrial Enlargement Using a Convolutional Neural Network-Enabled Electrocardiogram
Source: Front Cardiovasc Med. 2020 Dec 17;7:609976. doi: 10.3389/fcvm.2020.609976 (PMC7773668; doi:10.3389/fcvm.2020.609976)
Supplement: Supplementary file 1 [file Data_Sheet_1.ZIP › hyp/1802031724_1144_00000004.XML]

<?xml version="1.0" encoding="Windows-1252"?>
<!DOCTYPE RestingECG SYSTEM "restecg.dtd">
<RestingECG>
   <PatientDemographics>
      <PatientID>1802031724</PatientID>
      <PatientAge>66</PatientAge>
      <AgeUnits>Years</AgeUnits>
      <Gender>Male</Gender>
      <PatientLastName>linshusen</PatientLastName>
   </PatientDemographics>
   <TestDemographics>
      <DataType>Resting</DataType>
      <Site>1</Site>
      <AcquisitionDevice>MAC55</AcquisitionDevice>
      <Status>Unconfirmed</Status>
      <Priority>Normal</Priority>
      <AcquisitionTime>09:08:07</AcquisitionTime>
      <AcquisitionDate>07-31-2016</AcquisitionDate>
      <CartNumber>1</CartNumber>
      <AcquisitionSoftwareVersion>009C</AcquisitionSoftwareVersion>
      <XMLSourceVersion>MAC5000 v1.0</XMLSourceVersion>
   </TestDemographics>
   <RestingECGMeasurements>
      <VentricularRate>83</VentricularRate>
      <AtrialRate>83</AtrialRate>
      <PRInterval>152</PRInterval>
      <QRSDuration>78</QRSDuration>
      <QTInterval>374</QTInterval>
      <QTCorrected>439</QTCorrected>
      <PAxis>57</PAxis>
      <RAxis>2</RAxis>
      <TAxis>5</TAxis>
      <QRSCount>13</QRSCount>
      <QOnset>224</QOnset>
      <QOffset>263</QOffset>
      <POnset>148</POnset>
      <POffset>202</POffset>
      <TOffset>411</TOffset>
      <ECGSampleBase>500</ECGSampleBase>
      <ECGSampleExponent>0</ECGSampleExponent>
   </RestingECGMeasurements>
   <Diagnosis>
      <Modality>Resting</Modality>
         <StatementCount>3</StatementCount>
         <LabelText>12SL Õï¶Ï³ÂÊö</LabelText>
      <DiagnosisStatement>
         <StmtFlag>ENDSLINE</StmtFlag>
         <StmtText>ñ¼ÐÔÐÄÂÉ</StmtText>
      </DiagnosisStatement>
      <DiagnosisStatement>
         <StmtFlag>ENDSLINE</StmtFlag>
         <StmtText>µçÑ¹·ûºÏ×óÐÄÊÒ·Ê´óµÄ×îµÍ±ê×¼£¬²»³ýÍâÊÇÕý³£±äÒì</StmtText>
      </DiagnosisStatement>
      <DiagnosisStatement>
         <StmtFlag>ENDSLINE</StmtFlag>
         <StmtText>ÁÙ½ç ECG</StmtText>
      </DiagnosisStatement>
   </Diagnosis>
   <Waveform>
      <WaveformType>Rhythm</WaveformType>
      <WaveformStartTime>0</WaveformStartTime>
      <NumberofLeads>8</NumberofLeads>
      <SampleType>CONTINUOUS_SAMPLES</SampleType>
      <SampleBase>500</SampleBase>
      <SampleExponent>0</SampleExponent>
      <HighPassFilter>16</HighPassFilter>
      <LowPassFilter>150</LowPassFilter>
      <ACFilter>NONE</ACFilter>
      <LeadData>
         <LeadByteCountTotal>10000</LeadByteCountTotal>
         <LeadTimeOffset>0</LeadTimeOffset>
         <LeadSampleCountTotal>5000</LeadSampleCountTotal>
         <LeadAmplitudeUnitsPerBit>4.88</LeadAmplitudeUnitsPerBit>
         <LeadAmplitudeUnits>¦ÌV</LeadAmplitudeUnits>
         <LeadHighLimit>2147483647</LeadHighLimit>
         <LeadLowLimit>268435456</LeadLowLimit>
         <LeadID>I</LeadID>
         <LeadOffsetFirstSample>0</LeadOffsetFirstSample>
         <FirstSampleBaseline>0</FirstSampleBaseline>
         <LeadSampleSize>2</LeadSampleSize>
         <LeadOff>FALSE</LeadOff>
         <BaselineSway>FALSE</BaselineSway>
         <ExcessiveACNoise>FALSE</ExcessiveACNoise>
         <MuscleNoise>FALSE</MuscleNoise>
         <LeadDataCRC32>1768916192</LeadDataCRC32>
         <WaveFormData>
7v/u/+7/7v/t/+z/6//q/+r/6v/q/+r/7P/u//D/8v/v/+7/7f/s/+7/8P/y//T/8v/y
//L/8v/w//D/8P/w//L/8v/y//L/9f/4//v//v/7//r/+f/4//j/+P/4//j/+v/6//r/
+v/7//z//f/+//7//v/+//7///8AAAEAAgAEAAYACAAKAA0ADgAPABAAEwAUABUAFgAa
ABwAHgAgACIAJAAmACgAKwAsAC0ALgAwADIANAA2ADcAOAA5ADoAOAA4ADgAOAA6ADoA
OgA6ADgAOAA4ADgANgA0ADIAMAAsACoAKAAmACIAIAAeABwAGgAYABYAFAAQAA4ADAAK
AAcABAABAP7//P/8//z//P/6//j/9v/0//b/+P/6//z/+v/4//b/9P/1//b/9//4//b/
9P/y//D/8v/y//L/8v/z//T/9f/2//X/9P/z//L/9P/0//T/9P/0//T/9P/0//T/9P/0
//T/9v/2//b/9v/0//T/9P/0//b/9v/2//b/+P/4//j/+P/1//T/8//y//T/9v/4//r/
+v/6//r/+v/4//b/9P/y//P/9P/1//b/9f/0//P/8v/w//D/8P/w//P/9P/1//b/9P/0
//T/9P/x//D/7//s/+z/7f/v/+z/7P/t//D/8v/v/+7/8P/v/+3/7f/t/+3/8P/y//X/
+P/3//X/8//y//f/9//3//f/+//7//v/+//4//b/9P/x//T/9f/0//X/9f/2//b/9f/3
//b/9v/4//n/+v/7//v/8//w/+7/7v/t/+v/7P/t/+7/7f/t/+n/6v/s/+3/7P/r/+v/
6//s/+b/5P/i/+H/5P/m/+b/5P/m/+f/6f/r/+j/4v/c/9r/3f/h/+b/6v/1/woAHgA1
AFQAfwCwAN8ADgErASQBGgETAfUAwACHAEEA+v/U/8n/vf+x/6v/p/+t/7b/vv/F/9L/
3v/j/+f/6P/p/+r/6//p/+f/5f/k/+X/5v/n/+r/7P/t/+7/7//r/+v/7v/u//D/7//v
//D/8P/v//H/7v/u/+7/8P/w//H/8v/2//n/9f/y//L/9P/2//b/9//3//X/9f/3//j/
+//9////AQD+//3//f/+/wAAAAACAAIAAwAFAAgADAAQABIAFAAWABUAFgAWABUAGwAe
ACAAJAAmACcAKQAqADAAMgA0ADYANwA4ADgAOAA6ADoAOgA8ADwAOwA6ADcAPAA9ADsA
PAA6ADYANQAyAC4ALAAoACQAJQAkACUAJgAhABsAFwARAAoACgAJAAQABAAGAAYABAAD
AAAA/v/9//r/+f/4//P/8f/y//L/8f/z//L/8f/y//H/8P/u/+3/7f/u/+//8P/w/+//
7v/u/+3/7v/u/+7/7f/p/+j/6v/u/+3/7//0//T/8//y//H/7v/v/+//7v/u//D/7v/u
//P/8//z/+//6v/t/+3/7P/v/+//7v/u/+//8P/x//L/8v/x//D/7v/v//D/8f/y//H/
8P/w/+//7f/t/+3/7f/u/+7/7//w//D/7//v/+7/8P/v/+//7//u/+3/6v/p/+v/6//r
/+r/7P/r/+v/6//s/+v/7P/v//H/8P/v/+7/7f/s/+r/6v/r/+3/6//p/+r/7f/s/+r/
6P/p/+f/5//n/+f/6v/u//H/9f/0//T/8//y//D/8f/v/+3/8P/z//T/9f/1//T/9P/0
//b/9//4//f/9v/2//f/9//1//X/9P/0//f/+P/5//r/+f/1//T/9P/2//T/8f/x//H/
8P/v/+//6v/p/+n/6P/m/+b/5//o/+v/6f/p/+n/6//s/+7/7v/p/+j/5v/l/+P/5P/m
/+j/6v/p/+f/6P/o//H//v8KACcATgBvAJ4A1wAEAR0BKAEqASMBEwHuALUAcwAoAO7/
1//L/73/s/+r/6v/tP++/8H/yv/c/+f/4//i/+P/5P/l/+b/5//o/+r/6f/o/+f/6P/s
/+3/7v/v/+7/7//z//T/8f/v/+7/7v/t/+3/8P/u/+z/7P/u/+7/8P/w//P/9f/1//L/
8v/0//j/+P/5//n/9//3//n/+v/5//n/+f/5//z///8DAAgABgAEAAQAAgABAAEAAgAE
AAsAEAAVABoAGAAYABcAFQAbAB4AIAAkACcAJwAoACgALwAwADEAMgA0ADYANwA4ADsA
PAA9AEAAQAA/AD4AOwA/AD8APAA8ADsANgA0ADAAMQAyADEAMAArACYAIwAgACEAHQAb
ABcAEwAUABQAEAAQABAADgAKAAcAAgD+//v/+v/7//z/+f/8//7///////r/9v/y//D/
8P/w/+//7//u/+7/7v/u//D/7//u/+7/8f/y//L/8v/y/+//7//y//L/7//v//L/8//z
//P/8//x//P/9P/0//L/9P/y//L/9//3//f/8//z//n//P/+//z/+f/1//L/9P/0//T/
9P/4//n/+v/6//b/9P/y//D/8f/y//T/9f/1//f/+f/7//j/9v/1//T/9//3//j/+P/1
//H/7v/r//H/8//z//X/6//t//j/9//2//X/9P/v/+7/7v/v/+3/6//s/+//7v/u/+7/
8f/x//H/8f/x//P/9P/0//X/9//4//j/+P/1//f/9v/1//T/9f/0//P/9f/2//j/+v/2
//X/9P/x//L/9P/3//n/+v/7//v//P/8//r/+P/2//X/8f/w//D/8v/w/+3/7f/t/+z/
6//r/+n/6f/q/+r/6v/q/+v/7P/w/+3/7P/r/+n/6v/s/+z/5//m/+T/4//n/+j/5P/s
//D/5f/h//D//P8DABAAIgA5AFgAhwC+AO8ADgEbARwBGAELAeEAqABvADMA+v/U/8P/
u/+3/7P/rf+t/7L/uv/H/9T/3v/h/+P/5v/n/+j/6f/q/+v/7P/u/+7/7v/u//D/7f/r
/+n/5//o/+n/7f/u/+r/5//l/+T/6f/r//D/8P/z//T/9//4//T/8v/z//P/8P/s/+v/
7P/x//L/9P/1//X/9f/3//j/+//7//v/+//7//v//P/+////AAADAAQAAQABAAIABAAG
AAgACgAMABAAFAAXABkAGgAcAB0AIAAjACMAJAAkACcAKAApACoALQAwADIANAA0ADIA
MAAwADEAMQAxAC8AMwAzADAAMAAuACoAKQAmACcAJgAjACAAGgAUABAADAAOAAsACgAH
AAIAAgABAPz/+//8//v/+P/3//T/8v/x/+3/7f/t/+n/6//s/+z/6//s/+r/6P/o/+r/
6v/p/+n/6P/o/+j/6P/m/+X/5P/k/+n/7P/u//D/7//r/+r/7P/r/+f/5v/o/+r/6f/o
/+f/5v/p/+v/7P/r/+z/6f/o/+v/6//r/+f/6P/t/+//8P/x//H/8P/w/+//7v/t/+z/
7//v/+//7v/u/+7/7v/u//D/8P/x//H/8f/x//H/8f/v/+7/7v/u/+z/6//r/+r/6//r
/+z/7f/v/+//7f/t/+7/7//w//D/7P/p/+f/5f/j/+H/4f/j/+n/6v/u//X/9P/v/+z/
6f/m/+f/6v/u//P/7f/n/+T/4//l/+b/5//r/+z/7f/u/+//6//q/+j/5//o/+j/5//m
/+j/7f/v//H/8f/z//P/8//x//D/8P/w/+7/7f/s/+n/6//s/+7/7//x//H/8P/w//L/
8v/y//L/8//v/+7/7v/y//D/7f/t/+v/6v/p/+n/4//h/+D/3v/f/+D/4v/k/+j/5f/k
/+P/4f/i/+T/5P/m/+j/6f/r/+n/2v/Q/9T/2v/d/9v/2v/m//f/BAAUAC0ATgB3AKgA
1QD6AA0BEAEQARMB/QDIAI8AVwAYAOj/z/+3/6X/p/+t/7H/tv/C/8//2P/Y/9v/4//h
/+H/4f/h/+P/4//j/+T/5v/m/+b/6P/r/+v/6//r/+j/5//p/+j/6v/p/+n/6v/p/+n/
7P/q/+r/6v/s/+z/7f/u//L/9f/y/+7/7f/u/+7/7v/v/+//8v/z//b/+P/2//X/9P/z
//b/+f/9/wIA///+/////v///wEABAAIAAcACAAJAAoADgASABUAFwAaABwAHQAgACIA
IwAlACYAKwAsAC0ALgAyADQANQA2ADgAOAA4ADoAOwA7ADsAOQA6ADkANQA0ADcANAA0
ADIALgAsACgAJAAlACIAIQAgAB0AGQAXABMAEgAUABUAEgALAAgAAwD8//3//P/8//3/
+f/5//n/9f/z//T/9P/z//D/7v/s/+z/8P/w/+//7//v//D/8f/y//H/7//t/+z/6v/q
/+n/6P/r/+v/7v/0//P/7//u//D/8P/v/+7/7f/t/+//8P/w//D/8v/w//D/8P/v/+7/
6f/o/+3/7//w//L/8//z//T/8v/w/+7/7P/t/+3/7f/s/+//8P/x//L/7//u/+7/7f/r
/+v/6//r/+r/6v/r/+z/7P/r/+v/6v/s/+v/6//r/+//6//r/+3/8P/w//D/8P/w/+v/
6v/q/+v/5v/j/+P/5f/p/+r/6//v/+7/7f/s/+v/6//s/+z/7f/r/+r/6P/m/+n/7//y
//X/9f/3//f/9//0//L/8f/w//H/8f/x/+//7f/s/+z/6//w//P/9f/4//f/9v/1//T/
8v/t/+v/6v/q/+j/5f/l/+f/5v/l/+X/4//j/+T/5P/l/+j/7P/w/+z/5f/g/9v/3P/e
/+H/4v/e/97/3f/d/+X/6v/o/+L/3v/T/9P/2v/e/+X/+v8WADMATgBzAKIA1wD+ABUB
IAEmARcB9QDCAI8AVQAUAOD/x/+1/63/p/+h/6X/rv+y/7//0P/a/9n/2//d/9//4f/j
/+H/4f/h/+L/4//k/+X/6P/o/+f/5v/l/+T/5f/p/+r/7P/r/+v/7P/t/+3/8P/u/+z/
7P/u/+7/6//q/+z/7f/t/+r/6v/s/+z/7P/t/+3/8f/z//f/+v/5//n/+f/5//j/+f/7
//7///8AAAMABAACAAEAAQACAAcACgANABAAEwAWABgAGQAdACAAIgAmACwALQAvADAA
MwA0ADUANgA6ADwAPQA+AEEAQgBDAEYARgBFAEQAQQBCAEEAPQA8AD8APAA8ADoANwA2
ADMAMAAuACoAKAAmACYAIwAiAB8AGQAYABYAEAALAAoABwACAAMAAAD+//3//P/9//7/
+//+/wAAAQABAP///P/5//j/+P/4//f/9//3//j/+f/6//r/+f/4//j/+//8//z//P/7
//f/9v/4//z/+//9/wIAAAD9//r/9//3//n/+v/6//z//v/8//z//P/7//r/9f/2//v/
/f/+//3//f/8//z//v8AAAIABAADAAEA///8//j/9v/0//L/9P/2//n/+//5//n/+f/5
//b/9v/3//j/+P/3//f/9v/4//f/9//3//f/9//1//X/9//3//f/9v/0//P/8//z//X/
8//z//X/9f/y//L/8v/y//L/8//0//b/+f/2//P/8//1//P/8v/x//P/9f/1//X/9f/z
//T/9P/1//j/+P/3//b/9v/5//n/+f/5//v/+//7//n/+P/4//j/+P/5//r/+f/5//r/
/P/9//r/+f/3//b/+v/8//7/AAD+//n/9//2//j/9v/z//P/9f/0//P/8//s/+v/6//q
/+r/6v/r/+z/8f/v/+//7//s/+z/7f/s/+v/7P/s/+3/7f/w//D/8P/w/+f/3//k//D/
+/8GABQALwBSAHUAogDbAAgBJQEwAS4BKQERAeAApwBvACwA7v/P/8n/wf+3/6//r/+y
/77/y//W/+T/7f/n/+j/6f/q/+v/7P/t/+7/8P/y//L/8v/0//b/9//4//n/9//3//r/
+v/6//n/+f/6//n/9//4//T/9f/2//n/+v/4//j/+//9//7//P/9/wAA///+//7//f/+
////AgAEAAUABQAFAAUABQAFAAYACAAIAAgACgAKAAoACwANABAAEwAWABkAHAAeACIA
JQAnACYAJgAlACYALQAvADIANAA4ADgAOAA4ADoAPAA9AD4AQgBCAEIARABFAEUARQBD
AEYARwBFAEYARQBAAD4AOgA7ADoANwA0ADAAKgAmACIAJQAjACMAIQAbABoAGAASABAA
EAAOAAoACAAEAAEA/////wEAAwABAP///v/8//n/+//6//n/+v/5//j/9v/1//L/8v/y
//L/9f/1//X/9v/1//b/9v/2//b/8//z//b/+v/3//f/+v/2//P/8P/t/+7/8//3//r/
+P/4//T/8v/3//f/9//z//T/+f/7//z///////7//v/6//j/9v/0//b/9//4//j/9v/2
//b/9v/4//j/+f/5//n/+//9////+//6//r/+v/4//f/9//2//n/+f/6//v/+v/5//b/
9f/v//L/9f/2//f/+P/z//L/8v/z//L/7//v//H/7//u/+3/7//x//H/8f/x//X/+P/6
//3//P/6//f/9P/2//n/+f/5//j/+f/4//f/+f/4//j/+P/4//n/+v/5//f/+P/6//v/
+f/5//j/+P/6//r/+v/6//v/9//2//b/+v/4//X/9f/z//D/7f/r/+n/6//u//D/6//q
/+r/6v/v/+3/7f/t/+v/7P/u/+7/6v/q/+n/6f/v/+7/6v/q/+z/5f/l/+7/8P/3/woA
HgAzAEoAawCcAM8A9gANARABDgEPAf0A0gCdAGUAJADw/9X/w/+v/6v/sf+3/7r/vP/H
/9j/3v/Z/+H/5f/p/+3/8f/v/+3/6//q/+3/7v/v//L/8v/x//D/7//v/+//8v/y//L/
8f/x//L/9f/1//j/9v/3//j/+//8//f/9P/0//P/8v/w//H/9P/5//r//P/9//z/+//8
//z/+//7//v/+////wEABAAIAAgACAAKAAoACAAHAAcACAAMAA4AEAASABUAGAAaABsA
IAAkACcALAAsACsAKwAqAC8AMAAxADIANgA6AD0AQAA/ADwAOQA4ADsAOwA7ADkAOwA7
ADgAOAA5ADYANgA0ADEAMAAtACoAKgAmACQAIgAgABsAGAATABEAEgASAA4ADgAOAAwA
CAAFAAIAAAD///3//f/9//n/+//8//z/+//4//b/9P/0//b/9v/1//X/9P/0//T/9P/2
//X/9P/0//P/9P/0//T/9P/x//H/9P/3//X/9v/6//z/+//6//n/8//z//L/8P/x//T/
8//0//b/9f/0/+//8P/1//f/+P/7//v/+v/6//f/9v/1//T/9//3//f/9v/4//j/+P/4
//j/+P/5//n/+f/5//n/+f/1//T/9P/0//T/8//z//L/8f/v/+7/7f/y//P/8v/z//H/
8f/x//D/8P/v/+//7//w/+//8P/z//P/9P/y/+n/6P/p/+r/6//s/+z/7P/t/+//7v/r
/+v/7f/u/+7/7v/x//H/8f/x//H/7//u/+z/6//u//D/8f/y//H/8//y//H/9P/3//j/
+f/5//j/+P/4//b/9f/0//H/7v/u/+//7//y//P/8//0//j/+P/4//j/+f/1//T/9P/z
//D/7P/r/+r/6P/m/+X/5f/n/+r/7P/o/+b/5f/k/+f/5f/l/+X/5//o/+r/6v/n/+b/
5P/j/+H/3P/k//D/7P/h/+X/7v/w//P/AgAgADcATgB3ALAA3wD+ABcBIgEgARsB/QDA
AH8ARwAKANz/y//D/7P/of+f/63/vv/I/8//2v/i/+n/6f/o/+n/6v/r/+n/6f/p/+r/
5//m/+X/5v/p/+v/7f/v/+r/6f/r/+r/7v/x//X/+v/2//P/8//u/+7/7v/w//D/8//0
//j/+//2//L/8f/y//X/9v/4//n/9v/1//b/9v/4//n/+v/7//r/+//9/wAA/v/+/wAA
AAADAAcADAASABAAEAAQABAADwASABQAFQAaABwAHQAgACcAKQAsAC4AMgAyADIAMgA2
ADgAOQA6ADgANgA0ADQAOAA5ADoAOQA7ADsAOAA4ADoANgA1ADIAMgAyADAALgArACYA
IwAgACAAHQAcABkAEgAQAA0ABgAFAAYABQACAAMAAAD+//3/+P/3//b/8f/x//L/8v/x
//P/8v/x//L/8v/y//H/8f/v/+7/7f/s/+7/7f/s/+z/8f/0//b/+P/1/+//7P/s//H/
7//w//T/9P/z//L/8f/t/+//8P/w/+7/8P/u/+7/8//z//P/7//v//P/9P/0//X/9f/0
//T/9P/0//T/9P/1//X/9f/0//T/9P/0//T/8//y//L/8f/t/+3/7f/t/+7/8P/z//b/
+P/3//f/9v/z//H/8P/v//H/8f/v/+//9//1//H/8v/1//b/9//4//X/9P/0//X/9P/x
//H/8//z//L/8f/z//T/9f/2//f/9P/0//P/8//z//L/8P/u//H/9//6//3/+//9//3/
/f8AAAAAAQACAP///f/7//f/9f/2//j/+f/7//v/+v/6////AAABAAIA/v/5//f/9v/4
//b/8//z//P/8v/x//H/6//r/+z/7P/r/+z/7v/w//H/7f/r/+n/6v/s/+//8P/x//L/
8v/z/+X/5v/m/+T/5v/j/9//6P/0/wMAGgAuAEUAaACZANIA/QAYAScBLAEsAR0B8wC4
AIEAQwAAANz/z/+9/6v/qf+p/6n/sP/A/9f/4v/k/+3/+f/4//f/9v/1//L/8f/w//D/
7//u/+3/7v/x//H/8f/x/+//7//y//L/9f/1//b/+P/1//P/9P/w//H/8v/1//b/+P/4
//v//f/9//r/+v/8//z//P/9//3//f/9////AAABAAEAAQABAAAAAQADAAYACQAKAA0A
DgAOAA8AEQAUABQAFAAUABQAFgAaAB0AHwAkACYAJwAqACwALQAvADAANQA2ADcAOAA4
ADoAOwA8AEAAQABAAEIARABFAEYARQBGAEUAQQBAAD4AOgA5ADYANwA2ADMAMAAuACoA
KAAmACMAHwAdABkAFAAUABMADgALAAoABwACAAMAAAD+//3//f/9//3/+f/4//j/9//1
//b/9P/y//L/9P/0//P/8//0//b/+P/6//z/+//6//r/+P/4//f/9v/2//P/8//2//b/
8//z//b/9v/1//T/8//v//H/8v/y//T/+P/4//r/+//7//v/9//z//X/9P/y//P/8//y
//L/8//0//X/9v/0//P/8v/w//T/9v/4//r/+v/6//v/+//2//X/9P/z//P/9P/2//j/
+P/3//f/9v/2//X/9f/1//b/9f/y//H/8//z//P/8v/w/+//6//t/+7/8P/w//D/8P/v
//D/8v/1//D/7f/t/+//8v/y//L/9f/1//X/9f/1//P/9P/0//X/+P/4//f/9v/4//v/
+//7//r/+//6//n/9//2//b/9v/2//f/+P/3//X/9v/4//n/9//3//b/9v/2//b/9v/2
//j/9f/1//b/+P/2//P/8//0//T/9P/1/+//7f/s/+r/6//s/+7/8P/x/+3/6//p/+f/
6P/q/+r/6v/q/+n/6f/n/+z/6v/s//L/7//n/+j/8P/5/wQAFAAxAFAAbQCaAM8A+gAX
ASYBJAEhAQ8B4gCnAGkAJgDy/9n/x/+3/7X/tf+3/7r/wP/F/8j/1P/l/+f/5v/n/+j/
6f/q/+v/7P/u//D/8P/w//L/7//t/+v/6f/q/+v/7//w//D/7//v//D/8//z//b/9P/0
//T/9v/2//b/9v/5//v/+//4//j/+v/9//7/AAABAP3/+//7//r//f///wEAAwACAAMA
BQAIAAUABAAFAAQABAAFAAcACgAOABIAFgAaABoAHAAdAB0AIAAiACMAJgApACkAKgAq
ADIANAA2ADgAOAA4ADcANgA6ADwAPgBCAEMAQwBDAEEAQAA/ADsAOgA6ADYANQAyADIA
MgAwAC4ALQAqACkAKAAmACEAHgAZABYAFgAVABAAEAAQAA4ACgAGAAAA+//3//n/+//9
//v/+f/6//r/+f/6//j/9v/2//r/+v/5//n/9//2//X/9P/z//H/7//u//H/8v/y//L/
8v/v/+//8v/0//H/8f/0//X/9f/1//X/8v/z//P/8v/1//j/9//4//3//f/9//n/9f/3
//b/9P/2//f/9//4//X/9P/z//L/9f/3//n/+v/4//j/+P/4//j/+P/5//n/9//3//f/
9//2//b/9//4//j/9//3//b/9//3//j/+f/7//v/+f/5//f/9f/z//D/8v/z//T/8v/w
/+7/7P/r/+z/7v/x/+//7f/u//H/8P/w//D/8//w/+//7v/t/+//8v/0//f/+P/4//f/
9v/z//X/9P/z//X/9//3//f/9v/0//P/8v/x//H/8f/v//L/9P/3//n/9v/1//P/8v/y
//L/8v/y//P/8f/y//T/+P/2//P/8//x//D/7//v/+n/6f/q/+r/6f/q/+z/7v/u/+n/
5v/j/+X/6P/s/+7/6v/q/+n/6f/l/+D/4P/i/+L/6f/r/+b/5v/z/wQAFgAxAE4AbwCU
AMMA9AARARQBDAEHAfkA2gClAGMAHADq/9H/w/+1/7X/t/+3/7b/uv/B/8r/3P/l/+P/
5v/n/+j/6f/q/+v/7P/u/+z/7P/s/+7/8f/x//H/8f/u/+3/7//u/+v/6f/o/+j/6v/r
/+//7v/w//D/8v/y//T/9P/3//n/+f/2//b/+P/2//T/8//x//P/9f/5//z//P/7//r/
+f/3//f/+P/6//v//P///wAA/v///wEABAAEAAYACAAKAA8AFAAYABsAHAAcABsAHAAh
ACMAJgAoACsALAAtAC4ALgAuAC0ALAAxADIAMwA2ADkAOQA5ADcANgA1ADEAMAAxAC4A
LgAsACsAKgAnACQAIAAcABoAGAAVAA8ACwAFAAQACAALAAoABwAGAAMA/v/7//j/9v/1
//H/8f/x/+3/7//y//T/9f/y//D/7v/u//H/8v/y//P/7//u/+3/7P/s/+v/6v/q/+3/
7v/u/+7/7P/p/+n/7P/r/+f/5v/o/+n/6f/p/+n/6v/t/+//8P/v//D/7f/s/+3/7f/t
/+n/6f/t/+7/7v/u/+3/6//q/+3/7v/v//D/8//z//P/8v/u/+z/6v/o/+n/6v/s/+3/
7f/t/+3/7f/u/+7/7//w/+7/7f/t/+z/6v/p/+n/6f/t/+3/6//r/+r/6f/o/+b/6P/n
/+f/5//l/+P/4//l/+f/7v/u/+7/7v/u/+7/6f/o/+j/6f/k/9//3f/d/+L/5v/q//H/
7f/r/+n/5//p/+r/6v/r/+z/7P/r/+r/7f/x//L/8//w//H/8P/v//D/8P/x//L/7f/r
/+n/5f/p/+z/8P/z//L/8f/v/+7/7v/u/+7/7v/v/+v/6v/q/+r/6P/l/+X/5f/k/+P/
4//h/+H/4v/i/97/3v/f/+D/4P/d/9z/2//d/97/4P/g/+D/4P/f/9//4f/a/9j/1v/Q
/83/2f/m/+r/7//6/xAALwBOAHMApgDZAAABGwEgARgBBwHlALIAewA9APz/1P/D/6//
n/+b/5v/of+0/8D/w//K/9D/1//Z/9j/2f/a/9v/3P/d/97/4P/g/+D/4P/i/+X/5f/l
/+X/4f/h/+T/5P/k/+P/4//k/+X/5f/o/+b/5v/m/+j/6P/m/+T/5f/l/+b/5P/l/+j/
6v/q/+v/6//p/+n/6//s/+3/7f/t/+3/8P/x//P/9v/5//r//f/+//z//f///wIAAQAC
AAMABAAHAAoADAANAA4ADgANAA4AFAAXABsAHgAhACIAIwAkACYAKAApACoALgAuAC4A
MAAxADEAMQAvADEAMQAuAC4ALgAqACkAJgAnACYAIwAgAB0AGAAVABIAEgAPAA4ACwAD
AAIAAAD6//r/+v/4//T/9f/0//T/9f/x/+//7f/n/+n/6v/q/+n/5f/i/9//3v/i/+L/
4f/h/+H/4v/j/+T/5v/l/+T/5P/i/+L/4f/g/+H/3//g/+T/4//f/97/4P/i/+P/5P/l
/+H/4//k/+T/4v/k/+L/4v/l/+X/5f/h/9z/3//f/97/4f/h/+D/4P/i/+T/5v/o/+f/
5f/j/+D/4f/i/+P/5P/m/+b/5//n/+T/4//i/+H/3v/e/9//4P/e/93/3f/c/9r/2f/Z
/9n/3//h/+H/4//r/+P/2f/c/9z/3P/c/9z/2//c/97/4f/c/9n/2f/b/9z/3P/c/9//
3//f/9//3//h/+L/4v/j/+P/4v/g/97/3P/f/9//3//g/+P/5P/l/+X/5P/k/+T/4//j
/+P/4f/f/+D/4v/j/+X/5f/k/+T/6P/o/+j/6P/m/+H/3//e/+H/4P/e/9//3f/a/9f/
1f/T/9X/2P/a/9b/1P/T/9L/1v/V/9b/1//V/9b/2P/Y/9P/0v/Q/8//z//O/9D/0P/Q
/9P/0//S/9r/4//s//7/IwBCAF8AjgDLAPQADwEcARwBEQH1AMAAgwBJAAgAyv+t/6v/
n/+N/4f/k/+c/6T/rf+4/8j/1//X/9b/1//Y/9n/2P/X/9b/1v/V/9T/0//U/9b/1//Y
/9n/1v/V/9f/1v/Y/9f/1//Y/9n/2f/c/9r/2f/Y/9n/2P/a/9z/4f/l/+T/4v/j/+b/
5//m/+b/5f/i/+H/4v/i/+P/4//j/+P/5f/n/+r/7v/r/+r/6//q/+v/7f/w//T/9//6
//3/AAD+/wAAAQABAAMABAAEAAYADgARABUAGAAaABoAGgAaAB0AIAAiACQAJwAoACkA
LAArACsAKwApAC4ALwAtAC4AKgAkACEAHAAbABoAFwAUABUAEgARABAADAAHAAQA///5
//j/9v/w/+z/7P/q/+b/5v/k/+P/4//i/+P/5P/h/9//4P/g/9//3P/a/9j/2P/c/9z/
2//b/9n/2P/X/9b/1v/V/9T/1P/Y/9r/2//c/9r/1//X/9r/2//X/9b/2P/Y/9f/1v/V
/9H/0//U/9T/1v/a/9r/3P/c/9v/2v/V/9X/2f/a/9r/2f/Z/9j/2P/b/9z/3f/e/9z/
2f/W/9L/1v/Y/9r/3P/b/9r/2v/Z/9b/1f/U/9P/0//U/9b/2P/V/9P/0v/Q/9H/0f/S
/9P/1f/V/9P/0//U/9X/1v/W/9j/1//X/9f/1P/R/9D/0f/S/9L/0//X/9T/0P/N/87/
y//M/8v/yv/M/8z/zv/R/9P/1P/X/9f/1P/U/9X/1f/T/9H/z//O/9P/1P/U/9X/1P/V
/9X/1v/U/9X/1f/T/9X/1f/V/9X/1f/V/9X/1v/l/+D/3P/a/9j/1v/U/9L/0P/O/87/
zv/O/w==
         </WaveFormData>
      </LeadData>
      <LeadData>
         <LeadByteCountTotal>10000</LeadByteCountTotal>
         <LeadTimeOffset>0</LeadTimeOffset>
         <LeadSampleCountTotal>5000</LeadSampleCountTotal>
         <LeadAmplitudeUnitsPerBit>4.88</LeadAmplitudeUnitsPerBit>
         <LeadAmplitudeUnits>¦ÌV</LeadAmplitudeUnits>
         <LeadHighLimit>2147483647</LeadHighLimit>
         <LeadLowLimit>268435456</LeadLowLimit>
         <LeadID>II</LeadID>
         <LeadOffsetFirstSample>0</LeadOffsetFirstSample>
         <FirstSampleBaseline>0</FirstSampleBaseline>
         <LeadSampleSize>2</LeadSampleSize>
         <LeadOff>FALSE</LeadOff>
         <BaselineSway>FALSE</BaselineSway>
         <ExcessiveACNoise>FALSE</ExcessiveACNoise>
         <MuscleNoise>FALSE</MuscleNoise>
         <LeadDataCRC32>1333543060</LeadDataCRC32>
         <WaveFormData>
+P/4//j/+P/1//T/8//y//D/8P/w//D/7v/u/+7/7v/r/+r/6f/o/+n/6v/r/+z/7P/s
/+z/7P/s/+z/7P/s/+7/7v/u/+7/8P/w//D/8P/t/+z/6//q/+v/7P/t/+7/7//w//H/
8v/y//L/8v/y//L/8v/y//L/9P/2//j/+v/4//j/+P/4//v//P/9//7///8AAAEAAgAE
AAQABAAEAAUABgAHAAgADQAQABMAFgAZABoAGwAcAB0AHgAfACAAHgAeAB4AHgAfACAA
IQAiACIAIgAiACIAIgAiACIAIgAfAB4AHQAcABkAGAAXABYAFAAUABQAFAAQAA4ADAAK
AAcABgAFAAQAAgACAAIAAgAAAAAAAAAAAAIAAgACAAIA/v/8//r/+P/5//r/+//8//r/
+v/6//r/+//8//3//v/9//z/+//6//z//P/8//z//P/8//z//P///wAAAQACAAAAAAAA
AAAA/v/+//7//v///wAAAQACAAAAAAAAAAAAAgACAAIAAgD///7//f/8//7//v/+//7/
AAAAAAAAAAD+//7//v/+//3//P/7//r/+v/6//r/+v/8//z//P/8//z//P/8//z//P/8
//z//P/6//r/+v/5//n/+f/7//v/+v/7//7/AAD8//r/+//8/wEAAwAEAAUABQAGAAcA
CAALAAsACgAKAAwADAAMAAoACwANAA4ADwANAAkABwAFAAUABgAGAAYABAADAAAA//8B
AAEAAQACAAYABgAEAAQAAAD9//r/+f/5//b/8//y//H/8P/w/+3/7f/u/+//7//x//L/
8v/0/+7/6//o/+X/6P/p/+r/6f/p/+r/7f/v/+v/6//s//L/9P/3//7//v8BAAkAEgAW
AB4AKwAvADUARABVAGQAaQBnAGYAZABcAEYANAArACwAKgAfABAAAgD7//z/9//v/+v/
8//5//T/7v/u/+3/7P/q/+r/6v/q/+3/7v/u/+//8P/v/+3/7P/s/+z/6//r/+v/6//q
/+r/6v/r/+v/6//q/+r/6v/q/+z/7v/w//T/8v/y//L/8v/w//D/8f/x//D/8P/v/+//
8v/z//T/9v/1//X/9//4//b/9v/2//b/+P/7//3//v/+////AAABAAAAAwADAAIABAAI
AAoACgAMAAwADgATABQAFAAVABUAGAAbAB4AHgAeAB8AIAAgACEAIAAfACAAIwAjACMA
IQAgACAAIAAfAB8AHwAeABsAHAAcABsAFwAWABMAEAAMAAkACAAIAAYACAAIAAUAAwAF
AAQAAgAAAP7//v/+//z/+//6//j/9//4//f/9//4//f/9//2//X/9v/2//f/+P/1//P/
8//1//X/9v/2//b/8v/x//H/8//0//T/9P/0//b/9v/3//f/9P/0//T/9v/4//n/+//8
//r/+v/3//f/+P/4//j/9v/6//3//f/8//z//P/8//z/+v/6//r/+v/6//v/+//6//f/
9//3//f/+P/4//j/+f/5//r/+//7//r/+f/3//f/9//3//b/9v/0//T/8//z//T/9f/3
//j/9//2//X/8//1//X/9P/0//b/+P/1//T/8//y//T/9f/2//n/+P/1//T/9f/0//T/
9P/3//j/+v/7//v///8BAAQABwAHAAkACAAGAAQABAAEAAQAAgACAAMAAwADAAMAAQAB
AAQABAAFAAUAAwABAAAA/f///////////wAAAgACAAAA/v/9//v/+f/6//n/9//1//P/
8f/v/+7/6//q/+r/6v/p/+n/6v/q/+z/6f/p/+n/6//r/+v/6//r/+r/6v/s/+n/5//t
//T/+P/0//X/+P/4//3/AwACAAYAFgAlACsALwA8AEUAUABdAF8AWABYAFoATAA4AC8A
LAAqACcAIAASAAMA/P/5//X/8f/1//X/7v/r/+z/7P/s/+3/7v/v//D/6//o/+T/4f/k
/+X/5f/m/+r/7P/t/+//7P/r/+n/6P/o/+n/6f/p/+j/6P/o/+j/5v/m/+b/6P/p/+r/
6//s/+3/7v/w//H/7//u/+z/6//r/+v/6//s/+v/6//t/+7/8f/y//P/9P/z//X/9v/2
//f/9//3//f/+f/9//7//v8AAAQABgAGAAUABAAFAAkACgAKAAsACwAKAA0AEAAQABMA
FQAXABgAGwAcAB0AIAAeAB0AHAAZABYAFgAWABUAFgAXABcAFQAUABQAEwAPAA4ACwAI
AAQABQAGAAgACAAGAAYAAwABAAEAAAD+//z/+P/4//j/9v/5//r/+v/7//j/9f/z//L/
9P/1//X/9f/z//L/8v/y/+//7f/t/+//7//w//D/8P/w/+//7//x//L/8v/y//L/9P/0
//X/9f/w//D/8P/y//T/9f/3//j/+P/4//X/9f/4//j/+P/2//b/+f/5//j/+P/4//j/
+P/5//r/+//8//r/+f/3//T/9f/1//X/9f/1//b/9//5//j/+P/4//f/+f/5//j/+f/4
//f/9f/0//P/8v/w/+//7f/v//T/9f/2//f/+P/1//X/9f/3//b/8//y//P/9v/2//b/
+f/+/wAAAQABAP////8AAAEAAwAHAAgACAAHAAYABQAEAAEAAAAAAP//AgADAAIAAwAC
AAAA///9//////8AAP///f/9//3//f/+/wAAAAD+//v/+f/2//P/8//x/+7/6//r/+v/
6//s/+n/6P/o/+j/5f/l/+b/5v/q/+f/5//n/+X/5f/l/+X/5f/k/+T/5v/t/+f/6f/y
//T/8P/x//T/9P/1//f/AAAIAA4AGQAnAC8APABRAFwAXQBbAGAAYgBWAEQAPAA7ADwA
MgAhABQABgD5//L/7//t/+3/8f/1//D/7P/s/+v/6v/o/+j/6P/o/+r/6v/p/+n/6//r
/+r/6v/o/+j/5//n/+T/4//h/+D/4f/j/+T/5f/n/+j/6f/q/+j/6P/o/+r/6f/o/+f/
5v/n/+j/6v/r/+n/6v/q/+v/6//r/+v/7P/v/+//8f/y//L/8v/y//L/8f/z//T/9P/0
//X/9v/3//n//f/+//7//P8AAAIAAgACAAIABAAJAAoACgALAAsADAAPABIAEgASABMA
FAAUABUAFAATABQAFQAVABUAEwATABQAFQAVABQAEwARAA0ADAAMAAsABwAFAAMAAQD+
/////v/+//z//P/8//n/9//3//b/9P/y//L/8v/y//D/8P/w/+//7//x/+//7v/u/+3/
7f/s/+v/7f/s/+z/7P/q/+f/5v/n/+n/7P/u//D/7v/t/+3/7//v/+7/7f/s/+7/7v/v
/+//7P/s/+z/7v/t/+3/7v/u//H/8v/w//H/9f/2//f/9v/2//f/9f/y//H/8P/v/+7/
7//w//H/8v/y//P/8//y//H/8f/x//H/8f/y//P/9f/z//T/9f/1//L/8f/v/+//7//v
/+7/7v/x//L/8v/z//P/8//0//T/8//y//H/7//s/+v/6f/o/+7/8v/u/+7/8v/y//L/
8v/y/+7/7f/s/+3/7//t/+3/7//y//L/8v/1//r//P/9//3/+//7//z//f/9/////v/8
//z//P/8//z/+v/6//v/+//7//v/+f/5//f/9v/2//X/9v/3//n/+f/2//X/9P/z//T/
9v/2//T/9f/1//T/8//z//H/7v/r/+r/6f/o/+j/5P/i/+H/4P/h/+H/4v/i/+b/4//j
/+P/4f/h/+H/4f/i/+L/4//m/+f/4//h/+T/5v/o/+3/8v/2//X/+f8AAAoAEgAfAC0A
NQA8AEkAWABlAGcAYABaAFIAQgAyACkAKgAoAB8AEgAGAPv/9P/x//H/8f/v/+//7v/o
/+b/4//g/+D/4P/g/+D/4//k/+T/5f/n/+f/5v/m/+T/5P/j/+P/5f/l/+T/5P/h/+H/
4P/f/+P/5P/l/+b/4//i/+H/4v/i/+L/4v/i/+X/5v/o/+n/6f/q/+r/6//q/+n/6P/o
/+z/7f/w//L/8P/u/+z/6v/t//H/9P/2//b/9//4//n/+P/7//v/+v/6//7/AAAAAAQA
BAAGAAsADgAOAA8ADwASABUAGAAYABcAFwAXABYAGAAYABgAGgAeAB8AIAAfABwAHAAc
ABsAGAAXABUAEQARABIAEgAPABAADwAOAAwACwAKAAoACAAHAAYAAgD//wEAAAD+//z/
+v/6//r/+P/2//b/9f/1//X/8//y//L/8//1//b/9//1//T/9P/0//H/7//v//H/7v/u
/+3/7P/t/+3/7v/x//L/8v/y//L/8P/w//H/8f/w//D/8P/y//L/8//1//b/9P/0//H/
8f/w//D/8P/u//H/9f/2//b/9P/0//T/9P/0//T/9P/0//b/9//3//b/9f/1//X/9f/y
//L/8v/z//H/8v/z//P/8v/x/+//7//z//P/8v/y//b/9v/1//f/8v/x//D/7//u/+7/
7//w//P/8f/v/+//8f/0//T/9P/3//j/+v/7//v/+//7//z//f/+/wEAAQAAAAAAAAAA
AAAA/v/+///////9//3/+//7//z//P/9//3/+f/3//b/8//1//X/9f/1//b/+P/4//b/
9v/1//P/8f/w/+3/6f/l/+f/5//n/+j/5f/k/+T/5P/m/+f/6f/q/+n/4//g/93/3v/f
/+D/4f/f/97/3v/g/+H/6f/r/+T/4P/q//H/8P/u//H/+f8AAAgAFAAfACUALQA8AEkA
VgBhAF8AWgBcAFIAOgAmAB8AHgAeABsAEAAEAP//+P/r/+n/7f/t/+n/6P/n/+j/6P/o
/+X/5P/j/+L/4f/g/97/3f/h/+H/4P/g/+D/4P/f/9//4//l/+b/6P/m/+f/5//n/+X/
5P/j/+L/4v/i/+L/5P/k/+T/5P/k/+b/5v/n/+f/6f/q/+r/6//t/+3/7f/u/+//7//x
//L/8v/y//L/8v/x//P/9P/0//j/+f/6//v//v8BAAEAAAAEAAoADgAQABEAEAARABUA
FAAUABUAFQAYABsAHgAeACAAIQAiACIAJAAkACQAJgAlACUAJQAjACQAJAAkACMAIQAh
ACAAHQAeAB4AHQAZABoAGQAYABYAEwAQAA4ACgAHAAYAAgD//wEAAgACAAIAAQACAAMA
AgADAAQABAAFAAIA///9//z/+f/5//j/9//4//j/+f/6//v/+//9/wEA/v/+//3//P/6
//n/+f/7//7//v/+//7//P/8//3//f/7//z//f8AAP////8AAAAAAAAAAP3//f8AAAAA
AAD+//7/AQABAAAAAgAEAAYACAAIAAgACAAIAAYABQADAAAA/f/9//3//f///wAAAQAD
AAEAAgADAAMAAwADAAIAAwADAAEA/v/8//7//v/9//3//f/9//7//v///wAAAQABAP//
///+//7/+P/2//b/9v/2//b/+P/5//r//f8AAP//AAADAAIAAgACAAUABwAIAAgABwAH
AAcACAAJAAgACwALAAoADAAMAAwADAALAAwADgAPAAsACQAFAAMABQAGAAgACQALAAsA
DAALAAoACQAIAAcABwAIAAcABAADAAEA/v/7//7//f/7//n/+v/5//j/+P/z//L/8v/y
//H/8f/y//L/9P/x//H/8f/v/+//7//v/+//7v/u//D/8f/x/+//8P/y//L/+f8AAAIA
BwAJAAgAEAAcAB8AJQAtADgARwBYAGEAXwBYAF4AXgBOADoAMwAyADQAMwAoABgADQAK
AAcAAwD9//3////6//X/9P/y//D/8//0//X/9v/4//j/9//3//j/9//1//T/9v/2//X/
9f/3//f/9v/2//P/8//y//H/8P/w//D/8P/y//L/8v/0//f/+P/5//r/9//2//b/9f/1
//b/9v/3//j/+f/6//z//////wEAAgABAAAA///+//7///////7/AwAFAAcACQAKAA0A
DQAMAAsADgAPAA4AEAAQABIAFwAWABYAFwAXABsAHwAjACQAIgAjACQAJAAjACIAIQAi
ACYAJwAoACcAJAAkACQAIwAlACUAJAAhAB8AHgAcABcAGQAXABUAEgASABIAEwASABIA
EgAPAA0ACwAKAAgABgAGAAYABgAEAAEAAAD+//3//f/7//r/+v/8//3//f/9//3//P/8
//z//f/7//v//f/9//7//v/+//7//f/9/////f/8//v/+v/8//z//f/9//z//P/8//7/
/P/9////AAD+//7/+//7//z//P/8//r//f8BAAIAAgACAAIAAgACAAAAAAAAAAAAAAAB
AAEAAAABAAEAAQABAP///v/9//3/AAACAAQABQABAP///P/7/wAAAQABAAIABAAEAAMA
AwD3//T/9P/0//T/9P/2//f/+P/7//3/+//7//3//P/8//z///8DAAYACAAJAAcABwAI
AAkADAAPAA8ADgAOAA4ADgAOAAsACgAKAAkADAANAAwADQAMAAoACQAHAAYABQAFAAMA
AwADAAMAAwAEAAYABgAEAAYABQADAAEAAAD9//n/9f/z//H/7//u/+//8P/y//T/8v/x
//H/8P/0//H/8f/x/+//7//v/+//6//o/+b/5v/t/+v/7f/2//z/9v/1//r/+P/5////
BgAMABIAHQApADMAPgBNAFgAXwBhAGYAbgBqAFgAQgAzADYAOgAvAB4AEgAJAAIA+//1
//P/9//9//j/9P/0//P/8v/v/+7/7f/s/+7/7v/t/+3/7//v/+7/7v/s/+z/6//r/+7/
7//v//D/8P/x//H/8f/w//D/8P/w//L/8v/y//T/8v/w/+7/7P/u/+7/7//v//L/9P/1
//f/9f/1//X/9v/3//f/+f/6//z//P/8//z///8BAAIAAgABAAEAAQABAAAAAwADAAIA
BQAKAA0ADgANAAwADQARABMAFAAWABcAFgAZABwAHAAbABsAGwAaAB8AIAAhACQAIwAj
ACMAIQAhACIAIwAjACEAIQAgAB0AHAAcABsAFwAXABUAEwAQABEAEAAQAA4AEAAQAA0A
CwAJAAgABgAEAP///v/9//r//v8AAAEAAwABAP3/+v/4//n/+//8//3/+//6//r/+v/5
//f/9//5//r//P/9//7/+f/3//b/9//7//z//f/+//z//P/9//3/+f/4//f/+P/7//3/
AAACAAEAAAD8//v//v/+//7//P/+/wEAAQAAAP///v/9//z/+v/6//r/+v/7//3//v/+
//z/+//6//n/+f/6//v//f/8//z//P/7//j/9//1//X/9//3//b/9v/4//j/9//3//f/
9//4//j/9v/2//b/9f/3//f/9v/2//r/+v/0//D/8v/0//T/9P/0//P/8//z//X/9f/z
//P/9f/2//b/9v/5//7/AAABAAEA/v/9//3//f///wMABAAEAAQABAAEAAQABAAEAAUA
BQAEAAMAAAD//////v/+//3//P/7//v/+f/7//v/+//7//7/AAAAAP7/AAD///3/+//6
//f/8//v/+z/6//q/+r/6P/o/+n/6v/n/+f/6P/o/+r/5//n/+f/6P/p/+r/6//n/+b/
5v/o/+X/5f/v//b/8P/w//n//P/4////CQAOABIAGAAhAC0AOQBEAFkAbgB1AHEAagBo
AFoARAA0AC0AKgAqACEADAAAAAEA+v/1//f/9//z//P/8v/u/+7/7f/s/+z/7P/s/+z/
6v/q/+n/6f/t/+3/7P/s/+v/6v/o/+f/6//t/+7/8P/u/+//7//v/+7/7P/q/+j/6//s
/+3/8P/w//D/8P/w//D/8P/x//H/7//w//D/8f/y//P/9P/2//b/9f/2//b/+P/4//j/
+P/6//3///8AAAEAAQABAAEAAAADAAMAAgADAAgACwAMAA8AEAATABkAGAAYABkAGQAa
AB0AIAAgACAAIQAiACIAJAAkACQAJgApACkAKQAnACQAJAAkACMAIQAhACAAHQAdAB4A
HgAbABwAGwAaABgAEwAQAA4ACgANAA4ADAALAAgABgADAAAAAAAAAAAA/v8AAAAA////
//3/+//6//r/+v/7//v/+//6//j/9//2//b/9f/2//n/+v/8//3//v/7//n/+P/5//v/
/P/9//7//P/6//n/9//1//b/9//6//n/+f/6//r/+//8//r/+//9//7////+/wAAAwAD
AAIAAAAAAAAAAAABAAIAAwAEAAIAAwADAAIAAAD///7//f/9//7///8BAAEAAgADAAMA
AwADAAIAAwACAAEA///+//7//v/9//3/AQD//wAAAgACAAIAAgACAAMAAwADAAUABQAD
AAMABQAFAAQAAwAFAAoADAANAA0ACwALAAwADQAOABEAEQAQABAAEAAQABAAEAAQABEA
EQATABMAEQARAA8ADgAOAA0ACgAJAAkABwAIAAkACgALAAwADgAOAAwACgAJAAcABQAF
AAMAAAD9//7//f/8//z/9//2//b/9v/0//P/8//y//b/9f/3//n/9//3//f/9//3//b/
9v/4//X/9//7//7/AgAEAAEAAAAEAAsADwAUACIAMgA9AEMASwBUAGMAdAB5AHMAbgBq
AFoASgA+ADUALgAuAC0AIAASAAkAAgD9/wEABwAHAPv/8P/x//T/9v/4//v//P/9//7/
/f/8//r/+f/6//n/9//2//f/+P/4//n/9//3//b/9v/4//n/+f/5//r/+v/6//r/+v/6
//r//P/+//7//v/+//3//P/8//v/+f/6//r/+//9//3//f/+/wEAAQADAAQABAAEAAQA
BAADAAUABgAGAAgACQAKAAsADAAPAA8ADgAOABIAFAAUABQAFAAWABsAHgAeAB8AHwAg
ACMAJgAmACYAJwAoACgAKgAqACoALAAtAC0ALQArACgAKAAoACcAKgArACsAKQAlACQA
IgAdABsAGQAXABQAEwASABIAEAARABIAEAAPAA0ADAAKAAgABgAGAAYABAABAAAA/v/9
//////8AAAIAAgADAAMAAwABAAAAAAAAAP///f/9////AAACAAMABAABAP///v///wIA
AgACAAIAAAD+//3/+//7//z//f8AAAAAAQADAAQABQAGAAQABQACAAAA/v/6//3/AQAC
AAIAAAAAAAAAAAAAAAAAAAAAAAMABQAGAAYAAwADAAMAAwAEAAQABAAFAAUABgAHAAcA
BQADAAAA//8DAAUABgAIAAYABAABAP///v///wEAAgAEAAgABAD3//b/+//+/wEABAAB
AAEAAQADAAMAAQABAAMAAwACAAEAAwAEAAYABwAHAAgACQALAA0AEAATABMAEgARABAA
DwAOAA4ADgAPAA8AEQARAA8ADwAPAA4ADgANAAsACQAIAAUABQAFAAUABQAHAAoACwAK
AAoACQAHAAUAAwABAP7/+//6//n/+P/4//T/8v/x//D/8v/z//X/9v/4//X/9f/1//T/
8//y//H/7//u/+7/8P/1//n/+f/8/wAA/v////z/+v/9/wUADgASABYAHwApAC8AOABF
AFYAYwBlAGAAZgBsAF4ARgA9AEAAPAAzACoAGgALAAIA///9//3///8BAPr/9v/2//X/
9P/0//T/9P/0//X/9v/2//f/+P/3//X/9P/2//b/9f/1//T/8//x//D/8P/x//H/8f/z
//T/9f/2//T/9P/0//b/9v/2//b/9v/2//b/9//3//f/+P/4//n/9//3//f/+P/8//3/
AAACAAAAAAAAAAAA//8BAAIAAgAHAAkACwANAAoACwAJAAYACQAOABEAEgASABIAFAAZ
AB0AHgAgACEAHwAhACMAIgAgACEAIgAiACUAJgAnACoALQAtAC0AKwAoACgAKAAnACUA
JQAkACEAIgAkACUAIwAlACMAIQAeABsAGgAaABgAFQAUABAADQAKAAgABQACAAMABAAF
AAQABgAGAAUABQAHAAUABAAEAAIAAwADAAMAAQD+//z/+v/7//v//f8BAP//AAAAAAAA
/////wAAAwABAAAA///+/wAAAgAFAAcABAAEAAQABgAFAAUABgAGAAgACAAFAAUAAwAC
AAEA/v8CAAUABQAEAAQABAAEAAQABgAGAAYABgAFAAUABAACAAMAAwADAAMABAAEAAQA
BQAHAAgACQAJAAcABQACAAEAAwADAAIAAgAEAAQAAwADAP////8AAAAA+P/+/wIA///+
//3//P/+////AAADAAEA/////wEAAAAAAAAAAwADAAQABAADAAYABwAJAAsADAAPAA8A
DgANAAwACwAKAAkACgAMAA0ACwALAAkACQAKAAoACwALAA0ADQAOAA0ACQAHAAUAAwAC
AAQABAACAAMAAwACAAEAAQD///z/+f/2//X/9P/0//L/8v/z//T/8//z//T/9P/z/+//
7v/t/+//7//v/+//7//u/+7/8P/t/+3/7f/w//b//v8DAAAA/P8BAAcACgAUAB4AIwAp
ADMAQABPAFwAZwBxAG4AbABoAFoASABBAEAAOgAtAB4AFgALAP7/+f/7//v/+/////r/
9f/0//L/8P/y//L/8v/y//H/8P/u/+3/8f/x//D/8P/w//D/7//v/+3/7f/s/+z/7P/t
/+3/7f/u/+7/7v/u/+//8P/x//T/9P/0//T/9P/y//D/7//t//D/8v/z//X/9f/1//X/
9v/2//X/9v/2//b/9v/2//b/9f/3//j/+P/8//3//v///wMABwAIAAgABgAIAAgABgAJ
AAoADQATABYAFgAXABcAFwAZABsAGgAcAB0AHgAeACEAIgAjACYAIwAhAB8AGwAaABoA
GgAZABoAGwAbABkAFgAWABUAEQASABEAEAAOAAsACgAKAAgABwAGAAIA//8AAAAA///+
//7//v/+//z/+v/6//n/+f/5//f/9v/2//b/9//3//f/9//2//b/9v/1//P/8//1//P/
9P/0//T/8v/x//H/8//1//b/9//4//X/9P/0//P/8//0//X/+P/2//f/+f/6//r/+v/3
//f/9v/2//b/9P/2//n/+f/4//n/+v/7//z/+v/6//r/+v/5//n/+P/2//f/9//3//f/
9v/2//b/9//5//r/+//7//z/+//5//n/+v/5//f/9v/2//b/9f/1//T/9f/3//j/9//2
//X/8//1//X/9P/0//D/+P/6//f/9v/1//T/8P/v/+7/7//v/+3/7f/v//L/9P/2//v/
/P/+////////////AAABAAQABwAHAAYABgAGAAYABgADAAIAAgABAAEAAQD//////f/8
//z/+//8//v/+//5//f/9//3//f/+f/8//3//P/8//v/+f/3//f/9f/y/+//7v/t/+z/
7P/p/+j/6P/o/+b/5f/l/+T/5//l/+b/5//n/+f/5//n/+X/5P/k/+b/5//n/+n/7v/y
//D/6//u//r/AwABAAQAEAAaACMAMQA5AEIATwBeAGcAYwBeAFwAWABEADAAJwAkAB4A
GQAQAAAA9f/w/+3/7f/t/+v/7f/s/+j/6P/n/+b/5P/k/+T/5P/m/+b/5f/l/+n/6f/o
/+j/5f/k/+L/4f/h/+H/4P/g/+L/4//j/+P/5f/m/+f/6P/m/+T/4v/i/+P/5P/l/+b/
5f/k/+T/4//j/+T/5P/l/+f/5//n/+j/6//r/+3/7v/u/+7/7v/u/+//8f/y//L/8v/z
//T/9f/4//v/+//6//f/+v/7//r//v/+/wAABQAGAAYABwAHAAkADQARABIAFAAVABYA
FgAXABYAFQAWABQAEwASAA8AEAASABQAFQAXABcAFgATAA8ADgAMAAcACAAHAAYABAAA
AP7//f/6//r/+v/3//X/+P/4//f/9v/0//T/9P/y//D/8P/v/+//7f/r/+r/6v/q/+v/
6//r/+v/6v/q/+r/6//p/+n/6//q/+r/6f/o/+n/6f/q/+3/7f/s/+v/6v/s/+z/7f/t
/+j/6P/o/+r/6P/p/+v/7P/q/+r/5//n/+b/5v/m/+T/6f/t/+7/7v/w//D/8P/w/+7/
7P/q/+j/6//t/+7/7v/t/+3/7f/t/+r/6v/q/+v/6//s/+3/7f/u/+3/6//r/+3/7f/s
/+z/6v/q/+n/6f/p/+f/5v/q/+v/7P/t/+7/7P/r/+r/6//p/+f/5//p/+j/6P/o/+v/
7//y//T/9f/1//X/9v/3//b/+f/5//j/+P/4//j/+P/2//b/9//3//n/+f/3//f/9v/0
//P/8f/w/+//7//t/+//7//v/+//7v/w//D/7v/w/+//7f/r/+z/6//p/+f/5f/j/+H/
4P/c/9r/2f/Y/9n/2f/a/9r/3P/Z/9n/2f/Z/9n/2f/Z/9b/1P/T/9T/2f/d/93/4P/m
/+T/4//m/+z/7//x//j/AAAIAA8AFwAfACgANQBGAFMAUwBKAEYAQgA2ACYAFQAOABIA
DwD8/+z/6f/i/93/4f/l/+f/5f/g/9r/2v/Z/9j/1v/W/9b/1v/Y/9j/1//X/9z/3f/d
/97/2v/Y/9X/0//S/9H/z//O/9D/0//V/9f/2P/Y/9j/2P/Y/9j/2P/a/9z/3P/c/9z/
2//a/9r/2f/a/9z/3f/f/97/3f/c/9z/2//b/93/3v/f/+D/4f/i/+D/4f/h/+D/5f/n
/+n/6//s/+//7//u/+z/7v/u/+z/8f/y//X/+//+//7///////7///8AAP7/AQADAAUA
BgAIAAgACAAKAAkACQAJAAcACAAIAAgABwAGAAUAAwD/////AAAAAP3//P/5//b/8v/v
/+7/7v/s/+7/7v/r/+n/6//q/+j/5v/k/+T/5P/i/+D/4P/f/9//4P/f/9//4P/g/+H/
4f/h/+P/4v/i/+L/4P/d/9z/3f/e/+D/4f/i/9//3f/c/93/3P/c/9z/3P/f/+D/4v/j
/9//3v/d/97/4P/h/+P/5P/i/+D/2//Z/9z/3v/g/+D/4P/h/9//3P/e/+D/4v/k/+P/
4v/h/+D/3//f/97/3P/e/9//4P/h/97/3v/e/9//3v/e/97/3f/f/9//3v/f/+H/4f/g
/+D/3v/e/93/3f/Z/9n/2v/a/9v/3P/d/93/3f/d/9z/3P/c/9z/3P/c/9r/2v/c/93/
3P/a/9n/2v/b/93/4P/i/+X/5v/m/+b/5//p/+n/6f/o/+f/5v/l/+j/6f/q/+r/6P/o
/+X/5f/l/+T/4//i/+D/4P/g/+H/4v/j/+P/4//p/+j/5v/k/+L/4P/e/97/3v/e/9r/
2P/W/w==
         </WaveFormData>
      </LeadData>
      <LeadData>
         <LeadByteCountTotal>10000</LeadByteCountTotal>
         <LeadTimeOffset>0</LeadTimeOffset>
         <LeadSampleCountTotal>5000</LeadSampleCountTotal>
         <LeadAmplitudeUnitsPerBit>4.88</LeadAmplitudeUnitsPerBit>
         <LeadAmplitudeUnits>¦ÌV</LeadAmplitudeUnits>
         <LeadHighLimit>2147483647</LeadHighLimit>
         <LeadLowLimit>268435456</LeadLowLimit>
         <LeadID>V1</LeadID>
         <LeadOffsetFirstSample>0</LeadOffsetFirstSample>
         <FirstSampleBaseline>0</FirstSampleBaseline>
         <LeadSampleSize>2</LeadSampleSize>
         <LeadOff>FALSE</LeadOff>
         <BaselineSway>FALSE</BaselineSway>
         <ExcessiveACNoise>FALSE</ExcessiveACNoise>
         <MuscleNoise>FALSE</MuscleNoise>
         <LeadDataCRC32>356961382</LeadDataCRC32>
         <WaveFormData>
DAAMAAwADAANAA4ADwAQAA0ADAALAAoACgAKAAoACgAMAAwADAAMAAoACgAKAAoACAAI
AAgACAAJAAoACwAMAAoACgAKAAoACQAIAAcABgAGAAYABgAGAAQABAAEAAQABAAEAAQA
BAAEAAQABAAEAAQABAAEAAQAAwACAAEAAAD+//7//v/+//v/+v/5//j/9v/2//b/9v/1
//T/8//y//H/8P/v/+7/7f/s/+v/6v/o/+j/6P/o/+b/5v/m/+b/5//o/+n/6v/o/+j/
6P/o/+r/6v/q/+r/7P/s/+z/7P/t/+7/7//w//L/9P/2//j/+f/6//v//P/+/wAAAgAE
AAUABgAHAAgACAAIAAgACAAKAAoACgAKAAoACgAKAAoACAAIAAgACAAIAAgACAAIAAoA
CgAKAAoACAAIAAgACAAIAAgACAAIAAgACAAIAAgACwAMAA0ADgAMAAwADAAMAAoACgAK
AAoACAAIAAgACAAJAAoACwAMAAwADAAMAAwADAAMAAwADAAKAAoACgAKAAgACAAIAAgA
CgAKAAoACgAKAAoACgAKAAkACAAHAAYACAAIAAgACAAKAAoACgAKAAoACgAKAAoACgAK
AAoACgAKAAoACgAKAAoACgALAAsACwALAAkACwANAA4ADgAQABMAEwAVABcAFgAVABQA
EwAVABYAGAAZABgAFgASAA0ACQAHAAYABgAGAAQAAQABAAEAAAD///7//v/+//v/+//7
//v/+v/6//z/+v/6//v//v8CAAMABQAFAAYABwAIAAgACAAIAAgABgAGAAYACAAJAAkA
CQAJAAkACwALAAsACwALAAsADAAMAAsACwALAA8AEQAVABYAGAAaABgAGAAYABAABAD5
/+r/1//I/8H/uv+4/8H/yP/S/+n/BgAWACIAJgAhABsAHQAlACwAKgAhABgAEwAMAAkA
CwAMAAwADAAMAAwACgAMAAsACwAKAAcABwAGAAYABgAGAAYABgAIAAgACAAJAAgABwAG
AAUABwAHAAcABwAFAAUABQAFAAYABgAGAAYABQAFAAUABQAHAAYABQAEAAIAAgACAAEA
AQABAAEAAAACAAIAAQABAP7//v/8//z//P/9//3//f/4//X/9P/z//P/8//z//L/8P/w
/+//7v/v//D/8f/y/+//7f/r/+r/6f/m/+T/4v/k/+T/5P/k/+b/5v/m/+b/5v/m/+f/
5//o/+n/6f/r/+7/7//v//D/8//1//f/+P/4//j/+v/9//v/+//+/wEAAwAEAAUABQAI
AAkACQAJAAoACgAKAAoACAAIAAoACwAMAAwACgAKAAsACwALAAsACQAJAAkACQAJAAkA
CAAIAAkACQAKAAsADAAMAAsACwALAAwADAAMAAoACwAMAAwADAAMAAsACwAJAAoACwAL
AAsACQAJAAsADgAPABAAEQAQAA8ADgANAAsACgAKAAoADQAOAA8AEAAPAA8ADwAPAA0A
DAAMAAsACwALAAwADAAMAAwADAAMAA4ADgAOAA0ADQAPAA8ADwANAA0ADQANAA4ADgAO
AA8ADQANAA0ADQAMAAsACwAKAAkACAAIAAgACAAIAAsADAANAA8AEAATABQAEwAUABMA
EwASABQAFQAVABcAFgAVABQAEwAWABgAGQAbABwAHQAdABsAFgARAA4ADAAKAAgABgAD
AAEAAQAAAP////8AAAEA///////////+//z//v/8//z/+//9/wAAAAABAAMABAAFAAQA
BAAEAAQABQAGAAcACAAMAA0ADQANAAwACwAMAAsACQAJAAkACQAMAAwACwALAA8AEQAP
AA8AEgAWABoAHAAYABgAFgAQAAUA8v/f/8z/vf+0/7L/t/++/8T/z//m/wQAFgAiACcA
IwAfACMALgAyAC8AJgAfABgADwAJAAwADgANAAwACwAIAAkACQAKAAoACwALAAoACgAJ
AAgABwAGAAMAAgABAAEABAAFAAYABwAHAAcABwAHAAkACQAJAAkABQAEAAMAAgADAAMA
AwADAAEAAAD///7///8AAAEAAQADAAMAAwACAAAA/v/7//n/+f/6//n/+v/7//v/+v/5
//f/9f/1//X/9//3//f/9v/x//D/7v/s/+r/6v/q/+r/6P/n/+b/5v/m/+T/4//i/+H/
4P/f/97/3//g/+H/4v/j/+T/5v/n/+b/5f/j/+P/5P/l/+X/5v/q/+3/8P/y//H/8P/x
//P/8//z//b/+f/7//z//f/9/wIAAwADAAMAAgACAAIAAgACAAIABAAFAAYABgAEAAQA
BQAFAAUABQAGAAcACAAJAAgABwAFAAQAAgABAAEAAQAAAAAA/////wEABAAGAAgABwAH
AAcABgAGAAYABQAFAAUABgAHAAcABwAFAAUABwAFAAUABQAFAAYABwAIAAkACwAKAAoA
CgAHAAYABQAEAAgACQAKAAsACAAGAAUAAwADAAMABAAEAAIAAgACAAIAAAAAAAAA//8D
AAcACQALAAsACwALAAsACgAEAAAAAgACAAIAAgAFAAYABwAJAAsADQANAAsACwALAAwA
DAAQABEAEQATABQAEwASABEAEgAUABUAFwAXABcAFgATAA0ACQAHAAYACAAGAAQAAQD/
/////v/9//r/+v/6//f/9f/1//X/9P/1//j/9//4//v//f8AAAAAAAABAAEAAQADAAQA
BQAGAAYABgAGAAYACAAJAAkACQALAAsADQANAAsACwALAAsADgAOAA0ADQANAA8ADwAN
AA4AFgAaABYADgAKAAQA+v/x/+L/zf+6/7P/sv+y/7f/vP/G/9///P8QABwAIgAfAB8A
JQArACwALAApACIAGwAUAAsACwAMAAoACgAKAAoACAAKAAkACQAIAAUABQAEAAQAAgAC
AAIAAgACAAIAAgADAAYABwAIAAkACAAHAAYABQACAAEAAAD//wEAAgADAAQABAAFAAYA
BwAGAAQAAgAAAP///v/9//v/+//7//v/+v/6//r/+f/5//j/+P/2//b/9//3//b/9f/z
//H/8f/x/+//7//v/+7/6v/q/+n/6P/o/+j/6P/o/+b/5f/k/+T/4v/g/9//3v/g/+D/
4P/g/+H/4v/j/+T/4v/i/+P/4//i/+P/4//l/+b/5//n/+j/6//t/+//8P/w//D/8v/1
//j/+f/9/wEAAAAAAAAA//8BAAEAAAD//wEAAgADAAQABAAEAAYABwAIAAgABgAGAAcA
BwAHAAcABwAHAAcABwAFAAUABAAEAAYABQAFAAUABgAGAAUABQAFAAYABgAGAAQABQAG
AAYACAAIAAcABwAJAAoACwALAAsACQAJAAsACAAHAAYABQAFAAUABQAFAAgACAAJAAoA
CAAGAAQAAgAFAAUABQAFAAgACAAJAAkABgAFAAUABAAGAAYABgAGAAgACAAIAAcABQAH
AAcABwAHAAcABwAHAAQABAAEAAUABQAFAAUABQAGAAcACQAKAAMAAwACAAIABAAHAAgA
CQAKAAkACAAHAAcACQALAAsACQALAAsADAAMAA0ADQAMAA0AEAARABIAEwARABIAEgAT
ABAADwANAAkABwAFAAUABgAFAAIA///7//3//f/8//v//P/8//z/+f/3//f/9//2//j/
+v/4//j/9//5//z//P/9////AAABAAQABAAEAAQAAwACAAEAAAACAAMAAwADAAMAAwAF
AAUABQAFAAUABQAGAAYABQAFAAcACwAPABEAEgAUABYAFgAUABIADAAEAPf/5v/V/8j/
wf+8/7z/wf/A/8L/0f/s/wAADAAWABcAEQARAB0AJgAoACEAGAATAAwAAwAHAAoABAAE
AAQABAACAAQAAwADAAIAAQABAAAAAAACAAIAAgACAAIAAgACAAMAAwADAAMAAwACAAEA
AAD//wAAAQACAAMAAQAAAP///v///////////////v/9//z/+v/6//r/+f/7//v/+//6
//r/+v/5//n/9v/2//T/9P/0//X/9f/1//X/8//z//P/8v/x//D/7v/o/+j/5//m/+T/
5P/k/+T/5P/j/+L/4v/g/97/3f/c/9r/2v/a/9r/3P/c/9z/3P/e/97/3//f/97/3//f
/+H/4v/j/+P/5P/l/+f/6f/q/+z/7P/u//H/7//v//L/9f/3//j/+f/5//z//f/9//3/
AAAAAAAAAAD+//7/AAABAAAAAAD+//7//v/9//z/+//8//3//v///wEAAQAAAAAAAgAB
AAEAAQABAAAA/v/9//v//P/8//z//P/9//7//v/+//7//f/9//7/AAACAAMAAQD/////
AQABAAEAAQABAP/////////////+//7//v8AAAAAAAAAAP//////////AQAAAAAA////
////AAAAAP7//v/+//7//v/+//7//f/9////////////AQABAP///P/+//7//v/+/wAA
AAAAAAEAAQADAAMAAQABAAEAAgACAAQABQAFAAcACwALAAsACwANAA4ADgAPAA4ADQAL
AAcAAAD7//j/9v/5//j/9//1//f/9//2//X/8v/y//L/7//u/+3/7P/q/+v/7v/t/+7/
7//x//T/9P/0//X/9f/1//f/+P/5//r//P/8//z//P/9//3//P/7//3//f//////////
//////8CAAIAAQABAPn//f8DAAUABgAMABAADgAOAA4ABAD2/+v/4P/P/7z/sf+u/7D/
tf+8/8T/1f/y/wgAEAAUABMADwAPABcAHAAcABkAEgAJAAAA/f///wIAAgACAAIAAgAA
AP7//f/9//z//P/9//3//v/9//z/+//6//n/+P/3//f/+f/5//n/+f/5//n/+f/5//n/
+f/5//n/+v/6//r/+v/5//n/+f/5//r/+v/6//r/+f/4//f/9f/1//X/9f/0//L/8v/x
//H/8f/y//H/8v/x//H/8P/v/+3/6//r/+v/6f/p/+n/6P/l/+b/5v/m/+L/4v/i/+L/
4v/h/+D/4P/e/9z/2//a/9n/2P/X/9b/1//Y/9n/2v/Y/9j/2f/Z/9r/2//b/93/4P/h
/+H/4v/j/+X/5//o/+r/6v/s/+//8P/x//X/+f/5//r/+//7//7////////////+//3/
/P/9//7/AQADAAMAAgD///7///////////8BAAEAAQABAAMAAwACAAIAAgABAAEAAQAC
AAIAAQABAP//AAAAAAAAAQADAAUABgAEAAQAAwADAAEAAgADAAMABQADAAMABQAFAAUA
BQAFAAUABQAFAAUABQAEAAQABAAFAAYABwAIAAkACQAJAAkACQAIAAgABwAHAAcACAAI
AAgACAAIAAgABgAEAAIA//8CAAUABgAHAAgACQAKAAsABwAGAAUABQAGAAcACAAJAAcA
BwAIAAgABwAKAAkACAAHAAYACAAIAAgACQAHAAkACQAHAAkACQAKAAoADAANAA0ADwAT
ABMAEwATABIAEgARABEAEgATABMAEQALAAcABQAEAAcABgAFAAMAAAD///3/+//6//r/
+v/3//n/+f/5//j/+P/6//j/+P/3//n//P/8//3///8AAAEAAAAAAAAAAAAAAAAAAAAA
AAQABQAFAAUABwAHAAkACQAKAAsADAANAAsACgAIAAcABwALAAsADQAQABYAGgAaABoA
GgASAAgA/f/s/9n/wv+1/67/rv+z/7z/vv/L/+j/AgASAB4AJQAjACEAKQAyADQAMwAo
AB8AGgATABEAEgASABEAEAAPAAwACgAJAAkACAAFAAUABAAEAAYABgAGAAYABwAIAAkA
CwAIAAcABgAFAAgACQAKAAsACQAJAAkACQAIAAgACAAIAAUABQAFAAUABgAGAAYABgAE
AAQABAADAAEAAQABAAAAAgACAAEAAQACAAIAAAAAAP3//f/8//v/9//1//X/9f/z//P/
8//y//H/8v/y//L/7v/u/+7/7v/q/+n/6P/o/+n/6P/o/+j/6v/q/+r/6v/n/+b/5f/k
/+T/5P/l/+X/5//p/+r/7f/t/+3/7P/s//D/8//2//j/9v/2//j/+//7//v//v8BAAMA
BAAFAAUACAAJAAkACQAJAAgABwAGAAcACAALAA0ADQAMAAkACAALAAsACwALAA0ADQAN
AA0ADQANAAwADAAKAAkACQAJAAwADAALAAsACgAKAAkACAAKAA0AEAASAA8ADgAMAAsA
CwAMAA0ADQANAAsACwANAAwACwAKAAkABwAHAAcABwAJAAoADAAOAA4ADgAOAA4ADQAN
AA0ADQAPAA4ADgANAAoACQAJAAgABgAGAAYABgAJAAoACwALAAkACwALAAsACwALAAsA
CwAQAA4ADAAMAAwADAAMAAwADAANAA0ADwAPAA0AEQARABIAEgASABMAEwAVABUAFQAV
ABUAEwAUABQAFQAWABcAFwAVAA8ACwAJAAgACgAIAAYAAwADAAMAAgABAP7//v/+//v/
/f/9//3//P/8//7//P/8//3///8CAAIABQAHAAgACQAHAAYABQAEAAIAAgACAAIABgAJ
AAsADQAMAAsADAALAAkACQAJAAkACgAKAAkACQANAA8ADwAVABYAGAAYABgAGAAWAA4A
BAD5/+r/2f/I/73/tP+y/7n/vP+8/8//7P8AAAwAGgAjACUAJQApACwALAApACAAGQAS
AAkACQAOAA4ADQAMAAsACAAIAAcABwAGAAMAAwACAAIABAAEAAQABAAGAAYABgAHAAUA
BQAFAAUAAwADAAMAAwABAAEAAQABAAIAAgACAAIAAwADAAMAAwAFAAQAAwACAAEAAAD/
//3//f/9//3//P/6//r/+f/5//j/+P/2//b/9v/3//f/9//1//P/8//z//L/8f/w/+7/
6v/q/+n/6P/o/+j/6P/o/+T/4//i/+L/4v/g/9//3v/g/+D/4P/g/97/3v/e/97/4f/i
/+T/5f/k/+X/5f/n/+f/5//m/+b/5//p/+v/7P/v//D/8//3//f/9//6//3/+//8//3/
/f8CAAMAAwADAAIAAgACAAIAAAAAAAIAAwAGAAYABAAEAAYABwAIAAkACAAHAAYABQAD
AAMAAgACAAIAAQABAAEABAAEAAMAAwAEAAYABwAIAAcABwAHAAYABQAEAAIAAQADAAQA
BQAFAAYABQAGAAkACQAJAAkACQAHAAcABwAHAAcABgAGAAYABQAEAAMAAgADAAMAAwAD
AAMAAgACAAEAAQABAAIAAgADAAQABQAGAAUABAADAAEAAQADAAMAAwAFAAUABQAFAAQA
BAAEAAUABQAFAAUABQAFAAUABgAGAAcAAwAEAAQAAgACAAIAAgACAAIAAgACAAMAAwAF
AAUAAwAGAAcACQAKAAsACwAKAAsADwAPAA8ADwAQABIAEwAVABMAEwASAA8ADQAJAAcA
BgAEAAIAAAD9//v/+//6//n/+P/4//j/9f/3//f/9//2//b/+P/2//b/9f/3//r/+v/9
////AAABAAQABAAEAAQABAAEAAQABAAGAAcABwAHAAcABwAJAAkACAAHAAYABQAIAAgA
BwAHAAcACwAPAA0ADAASABYAFgAWABYAEAAGAPf/6v/V/8T/vf+8/7r/vf/A/8T/1//4
/w4AGAAcAB0AGwAZACEAKgAoAB0AFAANAAYABQALAAoACAAGAAYABgAEAAcABwAIAAgA
BQAFAAQABAACAAIAAgACAAQABAAEAAUAAgABAAAA//8BAAMABQAHAAcABwAHAAcABgAG
AAYABgAFAAUABQAFAAQAAgAAAP7/AQACAAMAAwABAAEAAQAAAP7//v/9//3///8AAP//
AAD+//3/+//5//X/8//z//P/8//z//P/8v/u/+7/7f/s/+r/6v/q/+r/6v/p/+j/6P/n
/+T/4v/g/+P/5P/l/+b/5v/m/+b/5v/k/+T/5f/l/+b/5//n/+n/6P/p/+n/6v/t/+//
8f/y//T/9P/2//n/+P/3//n/+//8//7/AAABAAIAAwADAAMAAgACAAIAAgAEAAQABgAH
AAgACAAGAAYACQAJAAkACQAHAAcABwAHAAUABQAEAAQABgAFAAUABQAGAAYABQAFAAcA
CAAIAAgABwAHAAcABgAGAAYABQAFAAUABgAHAAcACQAHAAcACQAJAAkACQAJAAkACQAJ
AAkACQAIAAgACAAIAAgACAAIAAsACwALAAsACwAKAAoACQALAAsADAAMAA4ADgAOAA4A
CwAKAAkABwAHAAkACQAJAAoACwAMAA0ACgAKAA4ADgAMAAwADAAMAAoACgAKAAsADQAP
AA8ADQARABEAEgASABIAEwATABUAGAAZABoAGwAbABwAHAAdABoAGQAXABMADwALAAkA
CAAKAAgABgADAAUABQAEAAMAAQAAAP//+//7//v/+//6//r//P/6//r//f///wIAAgAF
AAcACAAJAAgACAAIAAgACQAKAAsADAANAA0ADAALAAsACwANAA0ADQANAA0ADQANAAwA
CgAJAA0AEQAVABUAFgAcACAAHAAaABYADAAEAPn/6v/b/8z/wf++/8T/y//M/9b/8f8K
ABgAIgAmAB8AGQAjADEAMgAsACUAHAARAAoADQAPABAADAAOAA4ADgAMAAoACQAJAAgA
CQAJAAgACAAIAAgACAAIAAoACgAKAAsACQAJAAkACQALAAsACwALAAsACwALAAsACgAK
AAoACgAIAAcABgAFAAcABgAFAAQABgAGAAYABQADAAMAAwACAAQABAADAAMAAgACAAAA
AAD9//3//P/7//r/+f/6//v/+v/5//j/9v/y//L/8f/w/+7/7v/u/+7/6v/p/+j/6P/p
/+j/6P/o/+b/5v/m/+b/5P/k/+T/5P/l/+b/6P/p/+j/6f/p/+v/7P/t/+3/7v/z//X/
9//4//b/9v/4//v/+P/3//n/+//8//7/AAABAAYABwAHAAcABgAGAAYABgAGAAYACAAJ
AAwADAAKAAoACwALAAsACwAJAAkACQAJAAcABwAGAAYABwAHAAgACQAHAAYABAADAAUA
BgAGAAYACAAJAAoACgAKAAoACQAJAAYABgAGAAUACAAHAAgACwANAA0ADQANAAwACwAK
AAkACQAIAAgACAAIAAgACAAIAAkACQAJAAkACwAKAAoACQAJAAkACgAKAAoACgAKAAoA
CgAKAAoACQAIAAkACAAHAAcABwAHAAcACAAIAAgACQAHAAkADQANAA4ACwAKAAkACAAK
AAoACgALAAkACwALAAkACQAJAAoACgANAA8AEAATABUAFQAVABUAEgASABEAEQAUABUA
FQATAA0ACQAHAAYABAACAAAA/f/9//3//P/7//j/+P/4//X/9v/3//j/+P/2//j/9v/2
//f/+f/8//z//f///wAAAQAAAAAAAAAAAAIAAgACAAIAAwADAAIAAQABAAEAAwADAAYA
BwAIAAkACAAIAAcABwAFAAUABwAJAAwAEAAWABgAGAAWABAABAD1/+j/2f/C/7H/rP+q
/63/sv+4/8X/4v8AABQAIgAlAB0AGwAlACwALgAvACYAHQAaABEACwAIAAgACAAIAAgA
BgAEAAMAAwACAAEAAQAAAAAAAQACAAMABAACAAIAAgADAAMAAwADAAMAAwADAAMAAwAB
AAEAAQABAAAAAAAAAAAA//////////////7//f/8//v/+v/5//f/+f/5//n/+P/6//r/
+f/5//b/9v/0//T/9P/1//X/9f/y/+//7v/t/+7/7//w//D/6//q/+j/5v/i/+L/4v/i
/+D/3//e/97/4P/e/93/3P/a/9r/2v/a/9r/2v/a/9r/2//c/97/3//g/+H/4f/j/+H/
4f/g/+D/4f/j/+X/5v/q/+z/8P/1//X/9f/4//v/+P/4//j/9//7//3//v///////v/9
//z//P/8//7///8BAAIAAQACAAEAAQABAAEA//////////8AAAEAAQACAAIAAQABAAEA
BAAEAAMAAwABAAIAAgACAAEAAQABAAAAAwAEAAQABQACAAIAAgABAAMAAQABAAMABQAF
AAUABQADAAEA///9/wAAAAABAAIAAQAAAP///v8AAAEAAgADAAEAAAAAAP///////wAA
AAD///7//f/8//3//v//////AQADAAMAAwABAAEAAQABAAAAAAAAAAEA/////wAAAgAC
AAIAAgAEAAQABAAFAAMABQAFAAMAAwADAAQABAAGAAcABwAJAAsACwALAAsADAAOAA8A
EQARABEAEAANAAcAAwABAAAAAQAAAP///f/9//3//P/7//n/+P/3//P/8//z//P/8v/0
//b/9P/0//P/9f/4//j/+//9//7///8AAAAAAAAAAP///v/9//z/AAABAAEAAQACAAMA
BgAHAAQAAwACAAEAAgACAAEAAQAFAAsACwALAAwAEAAWABYAEgASAA4AAgD3/+z/2f/C
/7f/tP+0/7f/wP/E/8//6v8CAAwAGAAdABcAFwAjACoAKAAlAB4AFwASAAkABQAEAAQA
BQAGAAcABgAFAAMAAgAAAAAAAQABAAIAAgACAAIAAgACAAIAAgADAAMAAwADAAMAAQAB
AAEAAQADAAMAAwADAAIAAgACAAIAAQABAAEAAQD///7//f/8//r/+v/6//n//P/9//7/
/v/+//7//f/9//v/+v/3//b/9f/1//T/8//z//H/8f/x/+//7//v/+7/7P/s/+v/6v/q
/+r/6v/q/+b/5f/k/+T/5v/k/+P/4v/k/+T/5P/k/+P/4v/h/+D/3//e/97/3f/i/+X/
5//r/+v/6//q/+r/6//t/+//8P/x//L/9f/5//j/9//5//v//P/+/wAAAQACAAMAAwAD
AAQABAAEAAQAAgACAAQABQAIAAgABgAGAAkACQAJAAkACQAJAAkACQAIAAcABQAEAAYA
BQAFAAUABgAGAAUABQAFAAYABgAGAAYABwAIAAgACAAIAAcABwAJAAoACwALAAsACQAJ
AAsACgAJAAgABwAIAAkACgALAAkACAAIAAgACgAKAAoACgAKAAkACAAHAAcABgAGAAUA
BwAHAAgACAAIAAgACAAIAAcABgAFAAMAAwAFAAUABQAFAAUABQAFAAcACAAJAAsACQAJ
AAkACQAJAAkACgAKAAcABwAKAAoACgAKAAoACAAIAAgACQALAA0ADQALAAsACwAMAAwA
DAANAA0ADwARABEAEQARABIAFAAVABcAFgAVABMADwANAAsACwAMAAoABgACAP3//v//
///////8//z//P/5//r/+//8//z//v8AAP7//v/8//3////+/wAAAwAFAAcABQAEAAMA
AgAFAAYABwAIAAkACQAIAAcACQAJAAsACwANAA0ADQANAAwADAALAAsACQANABEAEwAY
AB4AHAAYABgAFAAMAAQA+f/u/9//zv+//7r/vP+//8L/yP/d//7/EgAeACQAHwAbAB0A
JwAsACoAIQAWABMADAAJAA0ADAAMAA4ADgAOAAwACwAJAAgABgAHAAcABgAGAAYABgAG
AAYABgAGAAYABwAHAAcABwAHAAkACQAJAAkACAAHAAYABQAHAAgACQAKAAgABwAGAAUA
BQAEAAMAAgACAAIAAgABAAMAAwADAAIAAgACAAEAAQAAAAAA/v/+//z/+//5//f/9//1
//X/9f/1//X/9f/0//D/8P/v/+7/6//q/+n/6P/p/+n/6f/q/+r/6P/n/+b/5P/k/+T/
5P/i/+L/4v/i/+D/4P/h/+H/5f/n/+j/6//q/+v/6//s/+3/7//x//L/8v/y//T/9//5
//n//P////3//v//////AgADAAMAAwAGAAYABgAGAAYABgAIAAkACgAKAAgACAAHAAcA
BwAHAAUABQAFAAUABwAHAAYABgAGAAUABQAFAAQABAADAAMABQAGAAYABgAGAAcACAAI
AAoACgAJAAkABwAIAAkACQAJAAcABwAJAAsACwALAAsADAANAA4ADwAMAAoACQAIAAoA
CgAKAAoACgAJAAgABwAFAAQABAADAAQABQAHAAgACQAKAAsADAAJAAgABwAFAAgACwAM
AA0ADAALAAoACQAIAAgADAAOAAsACgAJAAgABgAGAAYABwAJAAsACwAJAAkACQAKAAoA
DgAPAA8AEQATABMAEwATABUAFgAWABcAFQAVABQAEQAPAAsACQAIAAoACAAGAAMAAQD/
//z/+f/5//r/+//5//n/+f/5//j/9v/4//b/9v/5//v//v/+//3///8AAAEABQAGAAcA
CAAHAAYABQAEAAQABQAFAAUAAwADAAUABQAIAAkACgALAA4ADgANAA0ACwAHAAcACQAO
ABIAFAAWABgAFgASAAoA/f/s/9v/yv+7/7T/sv+7/8L/xP/V//T/DAAaACQAJQAfAB8A
KQAyADIAKwAiABkAEAAHAAUABgAIAAYABgAGAAQABQAFAAYABgAFAAUABAAEAAMAAgAB
AAAAAgACAAIAAwADAAMAAwADAAMAAwADAAMABAAFAAYABwADAAIAAQAAAAAAAQACAAMA
AwACAAEAAAAAAAAAAAD///3//f/9//z//f/+//7////9//z/+f/4//n/+f/4//f/9P/x
//D/7//y//P/9P/0//L/8v/x//D/7f/s/+v/6v/q/+n/6P/o/+b/5P/j/+L/4v/i/+L/
4v/i/+L/4v/i/+D/4P/h/+H/5P/l/+X/5//q/+v/6//s/+3/7//x//L/9P/0//b/+f/7
//v//v8BAAAAAAAAAP//AwAFAAYABwAJAAoACwAMAAsACgALAAsADAAMAAoACgALAAsA
CwALAAwADQAOAA8ADwAPAA4ADgANAAsACgAJAAwADAALAAsACQAKAAoACgAMAA0ADgAO
AAsACgAIAAcACwAOABEAEwAQAA0ADAANAA0ADQANAA0ADgAPABAAEQAQAA4ADQAMAA0A
DgAPABAAEQARABEAEQARABAAEAAPABAAEQATABQAEQAQAA8ADgAPABAAEQARAA8AEQAR
ABEADwAPAA8ADwAQABAAEAARABMAEwATABMAEQARABIAEgATABMAEgASABAAEQATABMA
EgASABMAFAAWABgAGQAaABsAGwAcABwAIAAhACAAHwAgACEAIgAiAB0AGQAUABEAEQAP
AA4ADAALAAkACQAIAAgABgAGAAYABAACAAAA/v/9/wAAAQACAAMABAAFAAYABwAIAAwA
DgAQAA==
         </WaveFormData>
      </LeadData>
      <LeadData>
         <LeadByteCountTotal>10000</LeadByteCountTotal>
         <LeadTimeOffset>0</LeadTimeOffset>
         <LeadSampleCountTotal>5000</LeadSampleCountTotal>
         <LeadAmplitudeUnitsPerBit>4.88</LeadAmplitudeUnitsPerBit>
         <LeadAmplitudeUnits>¦ÌV</LeadAmplitudeUnits>
         <LeadHighLimit>2147483647</LeadHighLimit>
         <LeadLowLimit>268435456</LeadLowLimit>
         <LeadID>V2</LeadID>
         <LeadOffsetFirstSample>0</LeadOffsetFirstSample>
         <FirstSampleBaseline>0</FirstSampleBaseline>
         <LeadSampleSize>2</LeadSampleSize>
         <LeadOff>FALSE</LeadOff>
         <BaselineSway>FALSE</BaselineSway>
         <ExcessiveACNoise>FALSE</ExcessiveACNoise>
         <MuscleNoise>FALSE</MuscleNoise>
         <LeadDataCRC32>816450846</LeadDataCRC32>
         <WaveFormData>
wv/C/8L/wv/L/9L/2f/g/97/3v/e/97/3//g/+H/4v/k/+T/5P/k/+b/5v/m/+b/6P/o
/+j/6P/q/+r/6v/q/+z/7P/s/+z/7P/s/+z/7P/u//D/8v/0//b/9v/2//b/+P/4//j/
+P/6//r/+v/6//3//v///wAAAwAEAAUABgAIAAoADAAOABIAFAAWABgAGwAeACEAJAAo
ACoALAAuADIANgA6AD4AQwBGAEkATABOAFAAUgBUAFUAVgBXAFgAWABYAFgAWABZAFoA
WwBcAFoAWABWAFQAUABMAEgARAA/ADwAOQA2ADEALgArACgAIwAgAB0AGgAWABQAEgAQ
AAwACgAIAAYAAgAAAP7//P/5//j/9//2//T/9P/0//T/8P/u/+z/6v/s/+z/7P/s/+z/
7P/s/+z/6v/q/+r/6v/q/+r/6v/q/+z/7P/s/+z/7v/u/+7/7v/w//D/8P/w//L/8v/y
//L/8v/y//L/8v/z//T/9f/2//X/9P/z//L/9P/2//j/+v/5//j/9//2//X/9P/z//L/
8//0//X/9v/1//T/8//y//H/8P/v/+7/7f/s/+v/6v/s/+z/7P/s/+r/6v/q/+r/6f/o
/+f/5v/o/+j/6P/o/+j/6f/p/+f/6f/p/+n/5//n/+f/6P/o/+v/7f/t/+3/7v/w/+//
7v/t/+z/6//p/+v/7f/v//H/7//t/+z/7P/q/+n/5v/k/+L/4f/d/9n/1//Y/9n/2v/a
/9f/1f/V/9j/2P/X/9f/2//f/+D/4f/g/+D/4P/f/9z/2v/Z/9j/2P/X/9f/1//a/9r/
2f/Z/9z/3v/e/97/3P/c/9z/3v/c/9v/2//d/+D/4v/j/+v/8f/1//n/CgAiADUARQBb
AH4ArQDxAC8BWgFvAWgBSwEfAewAqwBUAOD/W/8C//D+Bf8Z/yX/Lf88/1f/c/+S/63/
wf/J/8z/0//X/9f/1//Y/9n/2//b/9//4P/h/+H/4P/f/97/3//i/+P/4//j/+L/4//j
/+T/5f/l/+b/5//o/+j/6P/o/+f/6f/q/+r/6v/s/+7/7v/x//H/8f/y//X/9v/3//f/
+f/5//v//f/8//7//v8AAAUABQAHAAgADAANAA8AEgAWABgAGQAdACEAJAAnACkALAAv
ADQANwA6AD0AQABDAEcASgBOAFIAUgBUAFcAWABZAFkAWwBbAFsAXABdAF0AXQBdAFsA
WQBTAFIAUABMAEsARwBEAEAAOwA3ADUAMgAvACsAKQAnACEAHAAZABYAEAAOAAsABwAI
AAYAAwAAAP///f/7//r/9//1//X/9P/2//X/8//y//H/8f/x//H/7//u/+7/7v/u/+//
8P/x//H/8f/x//H/8v/z//P/8v/w//L/8v/w//D/8f/x//L/8//z//T/9P/1//X/9v/2
//P/8//z//T/9P/0//P/8//0//T/9f/2//b/9v/2//b/+f/6//r/+//6//j/9v/z//X/
9f/2//f/9P/0//T/9P/y//L/8v/y//L/8f/x//H/8//z//L/8P/w//D/7//v/+3/7P/s
/+v/6//r/+r/6f/r/+z/7P/r//H/8P/v/+7/7f/s/+r/6v/r/+v/6//t/+3/7f/p/+v/
6//s/+z/7f/v/+//8f/z//b/9v/3//j/+f/6//f/9//3//f/+f/3//X/9P/y//L/8f/u
/+z/6//r/+j/5//k/+T/5P/l/+b/5P/j/+H/4v/i/+H/3v/g/+L/4f/g/9//3//f/+L/
4f/h/+L/4//k/+T/5f/l/+b/5v/l/+T/5P/l/+T/5v/m/+b/5v/q/+j/5//n/+n/5v/m
/+v/7//3////BQAMABoALwBDAFMAaACHALkA9QAsAVcBaAFbATkBDAHTAJAANgDD/1D/
Dv8J/yH/M/85/zr/R/9h/37/m/+1/8v/2v/g/+X/5v/n/+X/5f/m/+X/5f/m/+f/5//p
/+n/6f/r/+r/6//r/+v/7v/v/+//8P/w/+//7//v//T/9P/0//T/9P/1//X/9P/2//j/
+v/6//v/+//7//z///8AAAEAAQAAAP//AAABAAAAAgACAAQACAAJAAwADgASABMAFQAY
ABgAGgAbAB8AJQAoACsALQAuADEANgA5AD8AQwBHAEsATQBQAFQAWABaAFwAXwBgAF8A
XwBhAGEAZABmAGgAaQBnAGcAZQBjAGAAYABfAFwAWQBVAFIATgBLAEcARQBCADsANwA1
ADMALQAoACUAIgAeABwAGQAVABUAFAASABAADAAJAAYABAACAAEAAgACAAEA///8//r/
+v/7//z//f/9//z//P/8//r/+f/4//f/+f/5//n/+f/8//3//f/8//z//v/+//z/+//7
//r/+v/7//v//P/8////AQAEAAYAAwADAAMABAACAAIAAQABAAQABAAFAAYABAAEAAQA
BAAEAAQAAwADAAcACAAJAAkABwAFAAQAAwACAAIAAgACAAEAAAD///7//P/7//v/+//8
//3//f/8//z//P/7//v//v/8//z/+//6//n/+P/6//r/+//7//v//f/9//3/+f/7//v/
/P/8//3//////wEAAwAGAAYABQAEAAMAAgABAAEAAQABAAAA/f/6//j/+v/6//n/9v/2
//X/9f/y/+3/6v/q/+r/6//s/+r/6f/r/+z/7P/r/+n/7P/v/+//7f/t/+7/7//v/+3/
7P/s/+3/7v/u/+//7v/u/+3/6//t/+7/8P/w//D/8P/w//D/8v/w/+//7//x//L/9v/9
/wUACwARABkAJAA0AEMAUwBrAIwAvwD9ADsBagF5AXABTwElAfYAswBcAOb/Zf8e/xz/
M/9B/0X/R/9Q/2P/f/+c/7v/0//f/+b/6v/t/+z/6//q/+v/7f/t//D/8v/0//X/9f/1
//X/9//3//f/9v/1//b/9//3//j/+P/3//f/9//6//r/+v/6//z///8BAAIAAAACAAQA
BAAHAAcABwAIAAYABgAGAAUACQAJAAsADQAQABIAEgAUABYAFQAWABYAHAAdAB8AIgAk
ACYAJwArAC8AMgA1ADcAOgA9AEIARQBKAE0AUABTAFcAWgBeAGIAYQBiAGQAZABnAGcA
aQBpAGcAaABpAGkAZwBnAGUAYwBeAFwAWQBUAE8ASwBIAEQARABBAEAAPgA2ADEALgAr
ACcAIgAfABwAGgAYABUAEQAQAA4ACwAIAAkABwAFAAQA///9//3//P/+//3/+//6//n/
+f/5//n/9//2//b/9v/z//P/8//z//P/8//z//P/9v/3//f/9v/4//r/+v/4//j/+f/5
//r/+v/5//n/+P/3//f/+P/4//n/+//9/wAA///+//z/+//6//r/+//8//7//v/+//7/
/P/8//v/+//8//z//P/7//r/+f/5//n/+P/4//j/+P/5//r/+//8//j/9//3//f/9f/1
//T/8v/y//L/8f/x/+7/7v/v/+//8f/x//D/7//t/+7/7v/t/+3/7v/q/+b/5v/p/+r/
6//s/+v/6v/q/+n/6v/t/+7/7//u//H/8v/0//P/8//0//P/9f/3//r/+v/5//j/9//2
//P/8//z//P/9P/z//L/8v/z//T/9P/y/+7/7f/t/+r/5v/i/+H/4P/g/+D/3f/b/9r/
2v/Z/9f/2v/e/+L/4//j/+P/5P/l/+X/4//i/+L/4P/g/9//3//h/+L/4v/h/+L/5P/n
/+j/5f/k/+P/4v/k/+L/4f/h/+X/6v/q/+v/7//3////BQAQACIANQBJAF0AdgCjAOUA
KQFYAXMBcgFZAS8BAgHFAHQADACT/yr/Av8P/yf/Mf81/0D/Vf9z/5D/q//H/9X/2P/c
/9//3v/d/97/3//h/+H/5f/m/+f/5//l/+X/5f/n/+j/6f/p/+n/7P/t/+3/7v/s/+v/
6//r//D/8P/w//D/8P/x//H/8P/w//L/9P/0//f/9//3//j/+f/6//v/+//7//v//f//
/wAAAgACAAQABQAFAAcACAANAA8AEgAWABgAGgAbAB8AIQAkACcAKQAsAC8ANAA3ADoA
PQBAAEMASQBMAFAAVABUAFYAWQBaAFsAWwBdAF0AXQBeAF8AXwBgAGEAYABfAFoAWABV
AFAATgBLAEkARgBCAD0AOgA2ADIALwAuAC0AJQAgAB0AGgAWABQAEQANAAoACAAFAAIA
AQD///3//P/3//X/9f/0//b/9f/z//L/8f/x//H/8f/z//L/8v/y//D/7//u/+3/7f/t
/+3/7f/u/+//7//u//D/8v/y//D/8P/x//H/8v/y//H/8f/w//L/8//1//b/9//3//f/
+P/4//j/9//3//b/9v/3//j/+f/6//v//P/6//r/+f/5//r/+v/6//n/+v/5//n/+f/2
//b/9v/2//b/9v/2//b/9P/z//P/8//1//X/9P/y//L/8v/x/+3/7P/s/+z/7P/s/+//
8P/y//P/7v/v/+7/7f/t/+//7//w//H/8//2//f/9f/3//r/+v/8//z//P/8//r/+f/4
//f/9v/z//D/7v/w//D/7//s/+z/6//r/+j/5//k/+T/5P/k/+T/4f/f/97/3v/d/9v/
3v/i/+b/5//m/+X/5f/l/+X/4//i/+L/4v/i/+H/4f/h/+L/4v/h/+D/4P/h/+D/4v/i
/+L/4v/m/+T/4//j/+H/4v/k/+f/7f/5/wEABQASACQANwBHAF0AfACpAOcAJwFaAXkB
eAFhATkBCAHLAHgABgB//xL/8P7//hn/I/8t/z7/V/9x/47/qf+//8//1v/b/9//3//f
/+L/4//l/+X/5v/m/+b/5f/l/+X/5f/n/+j/6f/p/+n/7P/t/+3/7v/u/+3/7f/t//D/
8P/w//D/8f/z//T/9P/0//b/+P/4//v/+//7//z/+//8//3//f8AAAEABAAHAAcACAAH
AAgACQAJAAsADAARABMAFgAaABoAHAAdACEAJwAqAC0ALwA0ADcAPAA/AEEAQwBFAEcA
TQBQAFQAWABaAFwAXwBgAF8AXwBhAGEAYwBkAGUAZQBjAGMAYQBfAF0AXABaAFYAVABR
AE8ATABIAEMAQAA8ADcAMwAxAC8AKQAkACEAHgAYABYAEwAPABAADgALAAgABwAFAAMA
AgABAP/////+//z/+//5//j/9f/1//X/9f/2//b/9//4//j/+f/6//v/+f/5//n/+f/4
//n/+f/4//n//P/9//z//v//////AAD+//3//f/8//////8AAAAA/f/9//3//v8AAAAA
//////7//v///wAA/v/+//7//v/+//7//f/9////AAABAAEA///9//z/+//7//z//f/+
//z//P/8//z/+v/5//n/+f/5//n/+P/2//j/+P/3//f/9f/0//T/8//1//X/9P/z//H/
8v/y//H/7//u/+//8P/x//L/8v/y//P/8//x//P/8//z//P/9f/1//b/9f/1//b/9f/2
//n//f/+//3//P/7//r/+//7//v/+//5//f/9f/0//X/9v/2//T/8P/v/+//7P/p/+b/
5v/m/+j/6P/l/+P/4v/i/+H/3//h/+T/5//n/+X/5f/m/+f/5//l/+T/5P/k/+T/4//j
/+X/5v/m/+X/5P/k/+X/5P/l/+b/5//o/+r/6P/n/+f/6f/m/+T/6f/x//v/AQAHABIA
JAA3AEcAVwBsAIsAuQD1AC4BVQFmAVcBLQH+AM0AhgAmAK//Qv8S/xf/J/83/z3/RP9R
/2X/gv+f/7v/z//Y/9v/3//f/9//4P/h/+P/4//n/+j/6f/p/+f/5//n/+n/6//t/+7/
7//u/+//7//w//D/7//v/+//8v/y//L/8v/z//X/9v/2//T/9v/4//j/+//7//v//P/8
//z//P/7//z/+//8//3/AQAEAAUACAAMAA0AEAASABQAEwATABQAFAAWABcAGwAiACYA
KgAtAC8AMQA1ADcAOwA/AEMARwBJAEwAUABUAFYAWABbAFwAYABhAGQAZQBkAGQAZABj
AGEAYQBfAF0AWwBcAFwAWgBVAFEATgBKAEUAQQA/ADwAOQA1ADMAMQAtACgAJQAiABwA
GgAXABMADwAMAAgABAAEAAMAAgACAAEA//////7//P/5//X/8v/0//X/9v/3//X/9P/0
//T/8v/x//D/7//w//H/8v/z//T/9f/1//T/8//0//P/8P/z//X/9v/4//f/9//4//j/
+f/5//r/+v/7//v/+//8//z//P/7//v/+v/6//v//P/+//7//v/+////AAAAAAEA///+
//3/+//8//v/+//7//j/+P/4//j/9//2//X/9P/y//H/8f/x//P/8//y//D/8v/y//H/
8f/0//D/7//u/+3/7P/t/+7/8P/x/+3/7//v/+//7//x//H/8v/x//H/8v/x/+//8f/0
//T/9P/0//T/9P/1//X/9f/1//T/8f/u/+z/7v/u/+3/6v/o/+f/5//k/+D/3P/b/9r/
3P/c/9n/1//Z/9r/2v/Z/9v/3v/h/+H/4f/h/+L/4//h/9//3v/e/9z/3P/b/9v/3P/e
/9//3//e/97/3//e/97/3v/e/97/4P/e/93/3f/d/97/4v/n/+3/9f/5//3/CAAYACcA
NQBHAGQAjQDHAAkBQgFlAWwBVQEvAQoB1wCOACwArf82/wb/Ef8l/y3/Mf82/0X/W/90
/5H/sf/J/9L/1v/Z/9j/1//Z/9v/3v/f/97/3v/e/93/3v/f/+D/4//k/+X/5f/l/+T/
5f/l/+b/5//n/+j/6f/r/+r/6f/o/+r/7f/v//D/7f/u/+//7v/x//H/8f/y//X/9v/3
//f/+f/5//v//f/7//z/+//8/wEAAQADAAQACQALAA4AEgASABQAFQAZABsAHgAhACMA
JAAnACwALwAzADcAOwA/AEEARABIAEwATgBQAFMAVABXAFcAWQBZAFkAWgBbAFsAWQBZ
AFcAVQBRAFAATgBKAEkARQBCAD4AOAAzADAALAAnACMAIQAfABsAFgATABAADAAKAAcA
AwACAAAA/f/6//f/9f/z//L/7//t/+3/7P/u/+//7//w/+z/6//q/+n/6//q/+r/6v/p
/+n/6f/p/+n/6f/p/+n/6v/r/+v/6v/o/+r/6v/o/+j/6f/p/+r/7f/t/+7/7v/v/+//
8P/w/+3/7f/t/+7/8f/y//L/8//z//L/8v/y//D/8P/w//D/8v/y//H/8f/z//T/9f/1
//L/8f/x//H/7//u/+3/7P/t/+7/7//w/+3/6//q/+n/6v/r/+v/6v/q/+r/6f/p/+j/
6P/p/+n/5//n/+b/5f/j/+T/5P/j/+X/5P/k/+b/5P/i/+L/4v/i/+T/5P/l/+X/4//l
/+X/5f/l/+f/5//o/+j/6f/r/+v/6f/r/+7/7v/u/+7/7v/u/+7/7//w//H/8f/v/+3/
7P/q/+r/6f/m/+L/4f/h/97/3f/a/9r/2v/c/9z/2f/X/9X/1v/W/9X/1f/Y/9v/2//b
/9v/3P/d/97/3f/d/97/3f/c/9r/2f/Z/9r/2v/Z/9n/2v/c/9z/3P/c/9z/3P/e/9z/
2//b/93/3v/i/+P/6f/x//f///8OACAANwBLAGMAhACvAOsALwFkAXUBagFPASUB9AC3
AGQA8P9r/wz/8P7//hf/J/8x/0D/Wf91/5T/s//J/9H/1P/Y/9v/2v/Z/9r/2//d/93/
4P/i/+T/5f/n/+f/5//p/+j/6f/p/+n/6f/p/+j/6P/r/+v/7P/t/+3/7P/r/+r/6//t
/+7/7v/v//L/9f/2//X/9f/1//b/+f/6//v/+//9//3///8BAAEAAgABAAIABwAJAA0A
EAATABMAFAAWABgAGgAbAB8AIwAmACkAKwAsAC8ANAA3ADsAPwBDAEcASQBMAFAAVABV
AFYAWABYAFsAXQBhAGMAYQBiAGMAYwBjAGMAYQBfAFsAWgBYAFQAUABLAEcAQgBBAD8A
PwA+ADcAMwAxAC8AKAAiAB4AGgAYABYAEwAPAA0ACgAGAAIAAwABAP///v/7//n/+f/4
//j/9//1//T/8//z//P/8//z//L/8v/y/+//7//v/+//8P/x//L/8//0//X/9f/0//L/
9P/0//L/8v/z//P/9P/1//X/9v/2//f/9//4//j/+f/5//n/+v/6//r/+f/5//r/+v/7
//z/+v/6//r/+v/6//r/+f/5//v//P/9//3//P/7//v/+//6//r/+v/6//n/+P/3//b/
9v/1//X/9f/z//P/8v/w//L/8v/x//H/8v/w/+//7v/u/+7/7v/u/+//8P/y//P/7//x
//H/8f/v//H/8f/y//D/8f/z//P/9P/3//v//P/6//r/+v/6//n/+f/5//n/+f/3//X/
9P/y//L/8f/u/+z/6//r/+j/4//g/+D/4P/h/+L/4P/f/93/3v/e/93/3f/g/+P/4//k
/+X/5//p/+f/5f/k/+T/5P/k/+P/4//j/+T/5P/j/+T/5v/p/+r/6f/o/+f/5v/n/+T/
4v/h/+f/6P/s//H/9//9/wEACwAaACwAPwBTAG0AjgDBAAEBOwFmAX0BdgFNARsB5ACZ
ADoAxv9P/wD/9P4R/yv/Mf85/07/Z/+D/6D/vf/P/9f/3v/g/+P/4v/h/+L/4//l/+X/
6f/q/+v/6//r/+v/6//t/+7/7//v/+//7v/v/+//8P/y//H/8f/x//T/9P/0//T/9//5
//r/+v/4//r//P/8//3//f/9//7///8AAAEAAQABAAEAAwAFAAgACgAKAAwAEQARABMA
FAAXABcAGAAaAB4AIAAhACUAKwAuADEAMwA0ADcAPAA/AEQARwBKAE0AUABSAFUAWABa
AFwAXwBgAF8AXwBhAGEAXwBgAGEAYQBjAGMAYQBfAFsAWgBYAFQAUABLAEcAQgA9ADkA
NwA0ADAALQAsACsAJQAgAB0AGgAYABYAEwAPAA4ADAAJAAYAAwABAP///v/7//n/+f/4
//j/9//1//T/9f/1//X/9f/z//L/8v/y//P/8//z//P/8//z//P/8//z//P/8v/w/+7/
8P/w/+7/8P/x//H/8v/1//X/9v/2//b/9f/1//T/8//z//P/9P/z//L/8P/v//L/8v/z
//T/9P/0//T/9P/0//T/8//z//L/8v/y//H/8P/v/+//7//u/+7/7v/u/+//8P/x//L/
7v/t/+3/7f/s/+v/6f/m/+f/6P/o/+n/5v/m/+f/5//l/+f/6P/l/+b/5v/m/+b/5v/k
/+T/5f/l/+X/5//n/+f/4v/j/+L/4v/i/+P/5f/l/+b/6f/t/+7/8P/w//D/8P/t/+3/
7f/t/+v/6f/n/+b/6P/o/+f/5P/k/+P/4//g/9v/2P/Y/9j/1v/W/9P/0f/P/9D/0P/P
/9H/1P/X/9f/2f/Z/9r/2//Z/9f/1v/W/9b/1v/V/9X/1//Y/9j/1//X/9j/2v/a/9j/
2P/Y/9j/2v/Y/9f/1//b/97/4P/j/+f/7f/z//v/BAAUACMAMQBDAF4AgQCtAOkAIgFH
AVIBRwEjAfgAwwCAACYArf8+/wr/D/8j/y//M/82/z//Vf9y/4//q/+7/8L/yf/P/9H/
0//V/9f/2v/b/9r/2v/a/9n/3P/d/97/4f/g/+H/4f/h/+T/5f/l/+b/6P/n/+f/5//o
/+j/6P/o/+n/6//s/+z/6v/s/+7/7v/t/+3/7f/u//L/9P/2//f/+P/3//j/+f/9/wAA
AQAEAAQAAwAEAAQACgALAA0AEAASABQAFQAZAB0AIAAjACUAKAArADAAMwA0ADcAOgA9
AEMARgBKAE4ATgBQAFMAVABXAFcAWQBZAFoAXABeAF8AXwBfAF0AWwBYAFgAVwBUAE8A
SwBIAEQAQAA7ADgANAAtACkAJwAlACEAHAAZABYAEgAQAA0ACQAJAAgABgAEAAIA///8
//r/+P/3//j/+P/3//X/8v/w/+//7//v/+//7P/q/+n/6P/q/+v/7P/t/+//7//v/+//
7f/t/+z/6v/s/+7/7v/s/+z/7f/t/+7/8v/z//X/9v/0//P/8//y//P/8//z//T/9f/2
//b/9//3//b/9v/2//f/+P/5//r/+f/4//b/9f/2//b/9v/1//T/8//z//P/8//0//X/
9v/z//L/8f/w/+//7//w//H/8P/v/+3/6v/s/+z/6//r/+r/6v/r/+v/6f/p/+r/6P/o
/+j/6P/m/+b/5//n/+X/5//n/+f/5f/n/+f/6P/p/+v/7v/v/+7/7//x//D/8P/w//D/
8P/v/+//7//v/+//7f/r/+r/6f/o/+b/4v/j/+P/5P/i/9//3P/c/9z/2v/a/9f/1f/W
/9j/2f/Z/9j/2v/c/9v/2//b/9z/3f/f/93/3P/c/9v/2v/Y/9f/2P/a/9v/2//d/97/
4P/g/93/3P/b/9r/3f/c/9z/3f/d/97/4P/j/+v/8//5//v/BAAUACMAMwBJAGYAjQDH
AAkBQAFhAWoBVwE1AQwB2QCQAC4Asf86/wL/Cf8j/y//L/82/0f/X/96/5f/s//F/87/
1f/Z/9n/2f/a/9v/3f/d/9//4P/h/+H/3//f/9//4f/h/+H/4P/f/+P/5f/m/+j/5v/l
/+X/5f/o/+j/6P/o/+v/7f/u/+7/7P/u//D/8P/y//P/9P/2//b/9v/2//X/9//3//n/
+//+/wAAAAACAAUABQAHAAgACgALAA0AEAAQABIAEwAXAB0AIAAjACUAKAArADAAMwA0
ADcAOgA9AEEARABIAEwATwBSAFYAWABXAFcAWQBZAFkAWgBbAFsAWgBZAFYAUwBPAE4A
TABIAEcAQwBAADwAOgA3ADYANAAvACsAKQAnAB4AGAAUABAADwAOAAwACQAGAAQAAQD+
/////f/7//r/9f/z//P/8v/y//H/7//u/+z/6//q/+n/7P/s/+3/7v/r/+v/6//r/+n/
6f/p/+n/6v/r/+v/6v/r/+7/7//u/+3/7f/s/+z/7//v//D/8P/v/+//8P/w/+//7//v
//D/7v/u/+3/7f/x//L/9P/2//b/9v/2//b/9P/0//P/8//0//T/9P/z//H/7//u/+3/
6v/q/+r/6v/r/+z/7f/u/+z/6//r/+v/6//r/+r/6P/q/+r/6f/p/+r/6v/r/+v/6v/p
/+f/5f/n/+j/6P/n/+P/4v/i/+T/5P/k/+T/5P/k/+X/5f/i/+P/4v/h/+H/4//j/+T/
5v/n/+n/6f/p/+v/7v/u//H/8v/z//T/8P/v/+7/7f/u/+3/7P/s/+n/6P/m/+L/4//j
/+T/4v/e/9r/2f/Y/9j/2P/V/9P/0//U/9T/0//R/9T/1//X/9r/2//d/9//3v/b/9n/
2P/Y/9j/1//X/9f/2P/Y/9f/1//Y/9r/2v/a/9r/2v/a/9z/2v/Z/9n/2f/c/+D/4//t
//P/9f/3/wQAFAAnADsAUwB0AKkA5wAhAU4BZwFmAU0BJQH0ALUAYgD0/3H/DP/s/v/+
F/8j/yn/NP9L/2n/iv+l/7v/yf/S/9X/2f/Z/9n/1//X/9j/1//b/9z/3f/d/9//3//f
/+H/4P/h/+H/4f/g/+H/4f/i/+L/4f/h/+H/5P/k/+T/5P/n/+n/6v/q/+r/7P/u/+7/
7f/t/+3/7v/v//D/8f/x//T/9f/4//v//P/+//7/AAACAAEAAgACAAYABwAJAAwAEAAS
ABMAFwAbAB4AIQAjACYAKQAuADEAMgA1ADgAOwBBAEQASABMAE4AUABTAFQAVwBXAFkA
WQBZAFoAWwBbAFoAWQBWAFMAUABQAE8ATABHAEMAQAA8ADoANwA2ADQALwArACkAJwAg
ABoAFgASABAADgALAAcABgAEAAEA/v////3/+//6//b/8//y//D/8v/x/+//7v/r/+v/
6//r/+n/6P/o/+j/6f/p/+n/6f/r/+v/6//r/+z/7f/t/+z/7P/u/+7/7P/q/+v/6//s
/+7/7//x//L/8f/x//L/8v/x//H/8f/y//T/9P/z//P/9v/2//f/+P/1//T/8//y//D/
8P/v/+//8f/y//P/8//y//H/8f/x//D/8P/w//D/8v/y//L/8v/v/+3/7P/r/+z/7f/t
/+z/6//q/+j/5//m/+j/7f/q/+n/6P/n/+b/5f/k/+T/4//h/+P/4//j/+L/5f/m/+j/
6P/p/+v/6//p/+v/7v/u/+//8P/x//L/7//v/+//7//v/+3/6//q/+r/6v/p/+b/4//h
/+D/3P/a/9j/2f/a/9j/2P/V/9P/0f/S/9L/0f/T/9b/2f/Z/9j/1//X/9f/2v/Z/9n/
2v/c/9z/2//b/9r/2v/Z/9f/1f/W/9j/2P/Y/9j/2P/Y/9z/2v/Z/9n/3f/e/97/4f/p
//H/8//5/wgAFgApAD8AUwBqAI8AxQADATgBWwFkAU8BIwHwALkAbAACAIP/Gv/0/v/+
G/8r/y3/NP9H/1//fP+b/7X/w//O/9P/1//X/9f/1v/X/9n/2f/Z/9r/2//b/9v/2//b
/93/4f/j/+T/5f/l/+X/5P/k/+L/4f/h/+H/5f/m/+f/6P/o/+n/6f/o/+v/7v/x//L/
8v/x//D/8P/z//T/9f/1//f/9//5//v/+v/8//z//v8BAAEAAwAEAAoACwANABAAEAAS
ABMAFwAZABwAHwAhACYAKQAuADEAMgA1ADgAOwBBAEQASABMAE4AUABTAFQAVQBVAFcA
VwBZAFoAWwBbAFoAWQBWAFMAUABQAE8ATABHAEMAQAA8ADkANQAzADAAKQAlACMAIQAc
ABgAFgAUABAADgALAAcABgAEAAEA/v////3/+//6//f/9f/1//T/9P/z//H/8P/t/+3/
7f/t/+7/7v/v//D/7//v/+//7//s/+v/6v/p/+v/7f/u/+7/7P/u/+7/7P/t/+//8P/y
//X/9f/2//b/9//3//j/+P/0//P/8v/y//L/8v/x//H/8P/w//H/8v/x//D/7//u//D/
8P/v/+//8v/y//L/8f/y//H/8f/x//H/8v/z//T/8v/w/+7/7P/s/+3/7//x//D/7//t
/+r/6v/q/+n/6f/m/+b/5//n/+n/6f/o/+f/5//o/+j/5//l/+T/5P/k/+L/4//k/+T/
5f/l/+X/5v/p/+n/6f/p/+v/6//s/+z/7//v/+//7//x//H/8f/x//H/8P/t/+j/6v/q
/+r/6P/l/+T/4//i/97/2//Z/9f/1//X/9f/1//P/9L/0//U/9X/1v/Y/9j/2P/Y/9v/
3P/d/w==
         </WaveFormData>
      </LeadData>
      <LeadData>
         <LeadByteCountTotal>10000</LeadByteCountTotal>
         <LeadTimeOffset>0</LeadTimeOffset>
         <LeadSampleCountTotal>5000</LeadSampleCountTotal>
         <LeadAmplitudeUnitsPerBit>4.88</LeadAmplitudeUnitsPerBit>
         <LeadAmplitudeUnits>¦ÌV</LeadAmplitudeUnits>
         <LeadHighLimit>2147483647</LeadHighLimit>
         <LeadLowLimit>268435456</LeadLowLimit>
         <LeadID>V3</LeadID>
         <LeadOffsetFirstSample>0</LeadOffsetFirstSample>
         <FirstSampleBaseline>0</FirstSampleBaseline>
         <LeadSampleSize>2</LeadSampleSize>
         <LeadOff>FALSE</LeadOff>
         <BaselineSway>FALSE</BaselineSway>
         <ExcessiveACNoise>FALSE</ExcessiveACNoise>
         <MuscleNoise>FALSE</MuscleNoise>
         <LeadDataCRC32>3774272085</LeadDataCRC32>
         <WaveFormData>
zv/O/87/zv/U/9j/3P/g/9//3v/d/9z/3f/e/9//4P/i/+L/4v/i/+L/4v/i/+L/5P/k
/+T/5P/m/+b/5v/m/+f/6P/p/+r/6P/o/+j/6P/r/+z/7f/u//D/8P/w//D/8f/y//P/
9P/2//b/9v/2//f/+P/5//r//P/+/wAAAgAFAAYABwAIAAoADAAOABAAFAAWABgAGgAe
ACAAIgAkACgALAAwADQANwA6AD0AQABEAEYASABKAEwATgBQAFIAVABUAFQAVABWAFYA
VgBWAFUAVABTAFIATwBMAEkARgBBAD4AOwA4ADMAMAAtACoAJwAkACEAHgAbABgAFQAS
AA8ADgANAAwACQAGAAMAAAD9//z/+//6//j/+P/4//j/9v/0//L/8P/u/+7/7v/u//D/
8P/w//D/7v/u/+7/7v/u/+7/7v/u//D/8P/w//D/8v/y//L/8v/0//T/9P/0//T/9P/0
//T/9P/0//T/9P/1//b/9//4//b/9v/2//b/9//4//n/+v/4//j/+P/4//b/9v/2//b/
+P/4//j/+P/2//b/9v/2//X/9P/z//L/8P/w//D/8P/y//L/8v/y//D/8P/w//D/7v/u
/+7/7v/u/+7/7v/u/+7/7v/u/+7/7v/u/+7/7v/u/+//7//v//T/9f/1//b/9P/2//f/
9//3//b/9f/0//f/+P/5//n/9v/1//X/9f/1//P/8f/v/+3/7P/o/+X/4//j/+T/5f/m
/+X/5P/k/+L/4v/h/+H/5f/n/+n/6v/o/+j/6P/m/+T/4//h/+D/4P/f/9//3//j/+H/
4P/g/+P/5f/l/+X/4//i/+L/4//j/+P/4//l/+j/6//v//X//f8CAAwAHQA3AEwAXgB5
AJgAvgDqABIBLgE+AUABLwEKAeUAuAB2AB4Avf94/2T/av90/3b/c/91/4L/l/+u/8P/
0//a/9r/3P/e/9//3//h/+L/4//j/+P/5f/l/+X/5P/k/+T/5P/n/+f/5//o/+f/5//o
/+f/6P/p/+r/6//q/+r/6v/r/+z/7f/u/+7/7v/v//H/8v/0//T/9f/1//b/9//4//n/
+v/7//z//v/9//7///8AAAMABQAGAAcACQAKAA0AEAAPABEAEwAVABsAHAAfACIAJgAp
ACwALwAzADYAOgA9AD8AQQBEAEcARwBJAEsATgBQAFAAUwBUAFUAVgBXAFcAVwBXAFYA
VQBTAFAATgBKAEgARgBDAEEAPQA6ADcANAAyAC4AKwAqACYAIQAdABsAFgATABAACwAN
AAsACAAHAAUABAADAAEA/f/7//v/+v/7//v/+f/6//r/+P/4//j/9//1//T/8v/z//T/
9f/2//f/9//3//f/9//3//f/9v/0//b/9v/0//b/9//3//j/9v/2//b/9v/3//j/+f/5
//n/+f/5//n/9//3//b/9v/4//n/+f/6//n/+f/4//j/+//7//v/+v/5//j/9//2//f/
9//3//f/9//3//f/9//1//X/9f/1//T/8//z//P/9P/3//b/9f/0//P/8v/x//H/8f/x
//L/8P/v/+//7v/s/+z/7P/r/+//8P/u/+7/7v/u/+7/7v/u/+7/7v/u/+7/7v/s/+z/
7f/t/+3/8P/x//H/9P/0//b/9//5//r/+v/6//j/+P/4//j/9//2//X/9f/1//X/8//x
//H/8P/w/+3/6//o/+f/5//o/+j/6P/o/+b/5v/m/+X/5P/m/+b/5v/k/+T/5P/k/+T/
4//j/+L/5f/m/+b/5//m/+f/5P/i/+L/4//l/+X/5f/l/+T/5P/n/+f/5//n/+n/6P/p
/+n/7//5/wQADgAXACcAPgBUAGUAegCYALwA3gD+ABoBKAEjAQoB5QC+AJQAUgD7/6r/
fv92/37/hP9//3f/dv+D/5b/rf/F/9b/4P/i/+T/5f/l/+P/5P/l/+X/5P/l/+T/4//l
/+b/5//o/+j/5//m/+b/6P/p/+v/6//r/+v/6//r/+z/7P/s/+3/7P/t/+7/7v/w//H/
8//0//L/8v/z//P/9P/1//b/9//2//f/+P/6//n/+v/7//z/AAADAAUABwAHAAgACwAO
AA4ADwAQABEAGAAaAB4AIgAkACUAJgAnACwAMAA1ADkAPAA9AD8AQQBGAEkATABQAFEA
UABSAFIAVQBWAFcAVwBZAFkAWABXAFcAVgBWAFQAUQBOAEoARwBFAEIAPwA8ADYAMgAv
AC4AKgAlACEAHwAeABsAGAATABQAEwARABEACwAIAAUAAQABAP/////+//z/+//4//j/
+v/4//j/+P/5//n/+v/6//f/9v/1//T/9f/1//X/9f/1//X/9f/0//b/+P/4//b/9f/1
//T/9P/2//b/9v/2//j/+v/8//3/+//7//v/+//6//n/9//2//f/+f/6//z///////7/
/v/+//3//P/6//v//P/9//7//f/9//3//f/8//v/+v/5//f/9//3//f/9P/z//P/8//0
//f/9v/1//X/9f/1//X/+f/z//L/8P/w//D/8P/w//D/8P/w//H/8v/z//T/8v/y//P/
8//z//b/9//3//b/9v/4//n/9//4//j/+P/6//r/+v/6//j/9v/0//P/9f/1//P/8f/v
/+7/7v/r/+n/5v/l/+X/5f/k/+P/4v/k/+T/5P/j/+P/5v/n/+j/5v/m/+b/5v/k/+P/
4//i/+T/5P/j/+P/4f/j/+H/4P/i/+P/5f/l/+X/5f/k/+T/4//j/+P/4//n/+r/7//1
//n/AwAOABYAIQAzAEoAXgB3AJgAwADoABIBMgFEAUQBLwEQAfEAxgCCACAAuf9+/3r/
gv+E/3z/df91/3z/i/+k/73/z//a/97/3v/g/+H/4f/f/+D/4f/h/+P/5f/l/+X/5P/k
/+T/5P/j/+P/4//k/+X/5//q/+v/6v/p/+j/5//o/+j/6P/p/+v/7f/v//D/8P/x//P/
9P/0//T/9f/1//X/9f/1//X/9v/3//j/+v/8//7/AAACAAEAAwAEAAUACQAKAA0AEAAP
ABEAEwAVABkAGgAdACAAJgApACwALwAxADQAOAA7AD8AQQBEAEcASABJAEoATABPAFAA
VABWAFUAVgBXAFcAVQBVAFQAUwBPAEwASgBGAEEAPgA6ADcANgA0ADIAMAApACQAIAAe
ABwAFwATABEADgALAAgAAwABAP///P/7//j/+P/4//f/9f/z//P/8v/w/+//7P/s/+7/
7P/s/+z/7v/t/+3/7P/q/+r/6v/q/+r/6f/o/+f/6P/p/+r/6v/s/+7/7v/s/+z/7f/t
/+7/7v/u/+7/7v/t/+7/7//v//H/8f/x//H/8f/x//D/8P/u/+//7//w//P/8//y//L/
8//z//P/8v/y//L/8v/y//H/8f/x//H/7//v/+//7//u/+//8P/x/+7/7f/t/+3/6//t
/+v/6f/r/+v/6//r/+n/6f/p/+r/6v/p/+n/6P/o/+j/6P/n/+f/5f/l/+H/4P/j/+T/
5f/m/+T/5P/k/+T/5f/m/+f/6P/q/+r/6//r/+r/7P/s/+v/7f/u//H/8//y//L/8f/w
/+//7v/t/+z/7v/u/+7/7//x//H/7//t/+v/6v/q/+f/5P/g/97/3f/d/9z/2//a/9r/
2v/a/9n/2//e/9//4P/e/97/3v/e/93/3f/e/97/3f/c/9r/2f/Z/9v/2f/Y/9n/2//e
/9//3f/d/9z/3P/b/9v/2//b/9//4v/l/+X/6//z//7/CgAXACkAQABYAG0AiACuAN4A
CgEqAUIBSgE7ARwB+QDSAJYAQADf/4z/Zv9m/3L/cv9t/2v/dP+H/57/tf/J/9T/1v/X
/9j/2P/X/9f/2P/Z/9n/2v/d/97/3//e/97/3v/e/+H/4f/h/+L/4P/h/+P/4//h/+H/
4f/h/+P/5P/l/+f/5//n/+f/5v/m/+f/6f/q/+z/7P/t/+3/7v/v//D/8f/w//H/8v/0
//f/+P/5//r/+f/7//z//f8AAAIABgAKAAsADQAPABEAEwAUABcAGgAeACEAJAAnACsA
LgAyADUAOQA7AD4AQQBDAEUARwBKAEwATABPAFAAUQBSAFMAUwBUAFUAVQBVAFMAUABO
AEoASABGAEMAQQA+ADoANgAyAC8ALAAqACoAJQAfABoAFwAWABMAEAALAAkABwAEAAMA
///+//3/+//3//X/9f/0//b/9f/y//L/8v/w//D/8P/y//H/8f/w/+//7v/t/+z/7f/t
/+3/7f/t/+3/7f/s/+z/7v/u/+z/7v/v/+//8P/v/+7/7f/s/+//8P/x//H/8f/x//H/
8f/z//P/8v/y//D/8f/x//L/9P/1//X/9v/1//X/9f/0//T/9P/0//T/8//z//P/8//x
//H/8f/x//H/8f/x//H/7v/t/+3/7f/t/+//7f/r/+3/7//t/+n/6P/o/+j/6P/o/+r/
6v/q/+r/6P/o/+j/6P/o/+j/6f/p/+v/7v/v/+//8P/w//L/8//z//T/9P/0//P/8v/x
//D/7f/s/+v/6//t/+3/6//p/+n/6P/o/+X/4//g/9//3//f/97/3f/c/9r/2v/a/9n/
2v/e/+D/4v/g/+D/4P/g/97/3f/d/9z/3P/c/9v/2//b/93/2//a/9n/2f/a/9n/2//b
/9r/2v/d/93/3f/d/9n/2v/f/+H/6f/1//7/BgAXACsAQABSAGkAiACuANYA/AAeATQB
OAErAQoB4QC4AH4AKADF/3j/XP9g/2z/bP9n/2v/dv+H/57/tf/H/9L/1v/W/9j/2f/Z
/9f/2P/Z/9n/2f/b/9v/2//c/9z/3P/c/93/3f/d/97/3//h/+T/5f/k/+P/4v/h/+L/
4v/i/+P/5P/l/+b/5v/m/+f/6f/q/+z/7P/t/+3/7v/v//D/8f/y//P/9P/2//f/+P/5
//r/+f/7//z//f8BAAIABQAIAAkACwANAA8AEwAUABcAGgAgACMAJgApACoALAAvADEA
NgA5AD0AQQBBAEMARQBIAEgASABLAEwATwBQAFEAUQBPAE8ATgBNAEwASgBJAEYARABC
AD8APQA7ADgANQAyACwAKAAlACQAIAAbABcAFQAQAA0ACgAFAAYABQADAAMA///+//3/
+//5//f/9//2//b/9f/y//L/8f/u/+3/7P/v/+//8P/w//L/8v/y//L/8v/x//D/7//x
//H/8f/w//D/8v/y//D/8v/z//P/9P/y//L/8v/y//H/8v/z//P/8//z//P/8//1//X/
9P/0//b/9//3//j/+P/3//X/9P/2//f/+P/4//f/9v/1//T/8//z//P/8//1//X/9f/1
//P/8//z//P/9P/z//P/8//y//P/8P/t/+7/7//w//H/7f/t/+3/7v/x//H/8v/y/+//
7v/t/+v/6f/q/+z/7P/s/+z/7v/u/+7/7v/s/+z/7P/s/+7/7v/v/+//7v/w//D/7//x
//L/9f/3//X/9v/2//b/+P/4//j/+P/3//b/9f/1//f/9//1//P/8f/w//D/7f/p/+b/
5f/l/+f/5v/l/+T/4//i/+H/3//h/+T/5f/m/+b/5v/m/+b/5P/j/+P/4v/i/+L/4f/h
/+P/5f/j/+L/4v/j/+X/5f/n/+f/5v/m/+X/5f/l/+X/5//k/+P/6f/v//n/BgASAB0A
LQA+AFIAZQB+AJoAuADaAP4AGgEqASEB/gDZAL4AkgBMAPH/ov9+/37/hv+G/4H/e/98
/4f/mv+x/8f/1v/c/97/4P/h/+H/4f/i/+P/4//l/+f/5//n/+f/5v/l/+T/6P/p/+r/
7P/r/+v/7P/r/+3/7f/t/+3/7v/u/+7/7//y//P/9P/0//L/8//1//b/9v/2//f/9//3
//f/9//3//b/9//4//r//f8AAAMABgAHAAkACgALAAwADAAOABAAEQATABUAFwAdAB4A
IQAkACcAKQArAC0AMQA0ADgAOwBBAEMARgBJAEsATQBPAFIAVgBWAFkAWgBaAFoAWgBZ
AFsAWwBaAFkAWgBYAFcAVABTAFAATABJAEcARABBAD4AOAA0ADEAMAAtACkAJgAlACAA
HQAaABUAEwARAA4ADQAJAAgABwAFAAUAAwADAAIAAQD///v/+v/8//r/+v/6//n/9//2
//T/9v/2//b/9v/3//f/9//3//f/9//3//b/9v/4//j/9v/4//n/+f/6//r/+v/6//r/
+v/6//r/+f/5//n/+f/5//v/+//6//r//P/9//3//v///////v/+/wEAAQABAAAAAAAA
AAAAAAD9//3//f/9//v/+//7//v/+f/5//n/+f/2//X/9f/1//f/+f/3//X/9f/1//X/
9f/1//L/8P/w//D/8P/x//L/8//0//T/9P/0//T/9v/2//f/9//2//j/+P/3//f/9v/3
//f/9//4//j/+P/6//r/+v/6//f/9v/1//X/9//3//X/8//x//D/8P/t/+r/5v/k/+P/
5f/k/+P/4v/k/+T/5P/j/+P/5v/n/+j/6P/o/+j/6P/m/+X/5f/k/+L/4v/h/+H/4v/l
/+T/5P/h/+H/4v/h/+P/4//i/+L/4f/h/+H/4f/j/+T/5//t//X///8GAAwAGQAtAD4A
UABlAIQAqgDWAAABJAFAAU4BRQEqAQ0B8AC8AGoAAQCk/3r/ev+A/37/d/9x/3T/gf+S
/6n/xf/W/9z/3P/e/9//3//h/+L/4//j/+L/4//i/+H/4//k/+X/5v/l/+X/5f/m/+b/
5//p/+n/6f/p/+n/6f/q/+r/6v/r/+3/7//x//L/8f/x//L/8v/y//L/8//z//T/9f/2
//f/+P/5//r//P/7//z//f/+/wEAAwAEAAUACAAKAA4AEgARABMAFQAXABkAGgAdACAA
IgAlACgAKwAwADQAOQA9AD8AQQBEAEcARwBJAEsATgBSAFIAVQBWAFkAWgBbAFsAWQBZ
AFgAVwBWAFQAUwBQAEsASABEAEEAPgA6ADYAMgAuACoAJwAmACQAHwAbABkAFgATABAA
CwALAAkABgAFAP///v/9//v/+f/3//f/9v/3//f/9f/2//b/9P/0//T/8v/x//H/8P/w
//D/8P/w//H/8f/x//H/8f/x//H/8P/w//L/8v/w//D/8f/x//L/8v/y//L/8v/z//T/
9f/1//X/9f/1//X/9//3//b/9v/2//f/9//4//f/9//2//b/+f/5//n/+P/6//r/+v/6
//j/9//2//X/8//z//P/8//y//P/9P/1//L/8f/x//H/8f/z//H/7//v/+//7//v/+//
7//v//D/7v/t/+3/7P/s/+z/7P/r/+3/6f/p/+v/6v/o/+j/6P/o/+r/6v/q/+r/6v/q
/+r/6v/s/+z/7f/t/+3/8P/x//H/8v/y//T/9f/z//T/9P/0//X/9v/3//j/9//2//X/
9f/z//P/8f/v/+v/6v/q/+f/5//k/+P/4//l/+T/4//i/+D/4P/g/9//3f/g/+H/4v/i
/+L/4v/i/+P/4//k/+T/4v/i/+H/4f/f/+H/3//e/9z/3f/f/9//4f/h/+D/4P/h/+H/
4f/h/+P/5v/n/+n/7f/3/wIADgAfADUATgBkAH0AngDCAOoAFgE6AU4BUAE9ARoB8QDK
AIwALgDJ/4D/Yv9k/3D/dP9x/3X/gP+V/6z/w//V/9r/2v/c/97/3//f/9//4P/h/+H/
4//l/+X/5f/k/+T/5P/k/+f/5//n/+j/5//n/+j/5//o/+n/6v/r/+r/6v/q/+v/6v/r
/+z/7P/s/+3/7//w//D/8P/x//H/8//1//f/+f/4//n/+v/8//v//P/9//7/AgAFAAcA
CQAKAAoADAAOAA8AEQATABUAGQAaAB0AIAAiACUAKAArAC4AMgA3ADsAPQA/AEIARQBF
AEcASQBMAFEAUgBWAFgAVwBYAFkAWQBbAFsAWgBZAFYAVABTAFAASwBIAEQAQQBAAD4A
PAA6ADYAMgAvAC4AKQAjAB4AGwAaABcAFAAPAA4ACwAHAAUAAwACAAEA///9//v/+//6
//j/9//0//T/9f/0//X/9v/0//P/8//y//L/8v/y//L/8f/x//H/8f/z//P/8//y//L/
9P/0//L/8P/x//H/8v/y//L/8v/y//P/9P/1//X/9//3//f/9//3//f/9v/2//j/+f/5
//r/+f/5//j/+P/5//n/+f/4//r/+v/6//r/+f/5//n/+f/5//n/+f/5//f/9//3//f/
9v/1//X/9f/0//X/8v/v//H/8f/x//H/7//v//H/8P/w//D/8P/w//L/8v/y//L/8f/w
/+//7v/w//D/8f/x//H/9P/1//X/+P/4//r/+//7//z//P/8//r/+v/6//r/+f/4//f/
9//1//X/8//x/+//7v/u/+v/6f/m/+X/5f/l/+T/4//i/+L/4v/i/+H/4f/k/+X/5v/o
/+j/6P/o/+T/4//j/+L/5P/k/+P/4//h/+P/4f/g/+H/4//m/+f/5v/l/+P/4v/h/+H/
4f/h/+X/5v/r//H/9////woAFAAlADcASgBiAH8AngDEAOwADgEqATwBOgEdAfQAzQCc
AFQA/P+n/2z/Xv9u/3z/eP9z/3n/iP+b/7L/yf/V/9r/3P/e/+D/4f/h/+H/4v/j/+P/
4//l/+X/5f/o/+j/6P/o/+j/5//m/+b/5v/n/+n/6f/q/+v/7P/t/+3/7P/r/+v/7v/v
//D/8P/v/+//8P/w//L/8v/z//P/9v/3//j/+f/4//n/+v/8////AAABAAIAAwAFAAYA
BwAIAAgACgAMAA8AEQATABUAGwAcAB8AIgAkACcAKgAtAC8AMgA2ADkAOwA9AEAAQwBH
AEkASwBOAE8ATgBQAFAATwBQAFEAUQBSAFMAUwBTAFIAUABPAEwARwBEAEAAPQA6ADYA
MgAuACwAKAAlACQAIgAdABkAFwAWABMAEAALAAsACQAGAAUAAQAAAP///f/7//n/+f/4
//j/9//0//T/9v/0//T/9P/0//P/8//y//D/8P/w//D/8f/x//H/8f/x//H/8f/w/+7/
8P/w/+7/8P/x//H/8v/0//T/9P/0//T/9P/0//P/8//z//P/8//x//H/8P/w//D/8f/x
//L/8//z//L/8v/z//P/8//y//L/8v/y//L/8f/x//H/8f/z//P/8//z//P/8//z//P/
8P/v/+//7//t/+//7f/r/+3/7f/t/+3/6//r/+v/7P/o/+v/7f/s/+z/6v/q/+r/6v/s
/+z/7P/s/+z/7P/s/+z/6//q/+r/6f/r/+7/7//v//D/8P/y//P/9P/2//f/+P/3//b/
9f/0//X/9P/z//P/8//z//H/7//t/+z/7P/p/+n/5v/l/+X/5P/i/+D/3v/g/+D/4P/f
/93/4P/h/+L/5P/k/+T/5P/g/9//3//e/97/3v/d/93/3f/f/93/3P/c/93/3//f/+H/
4f/g/+D/4f/h/+H/4f/j/+b/6f/p/+3/9f8AAAoAFwArAD4ATgBdAHgAmgC4ANwAAAEa
ASYBIQEGAeUAxgCaAFQA+/+o/37/fP+C/4D/e/91/3L/f/+U/63/wf/M/87/0v/W/9n/
2//d/97/3//f/93/3//f/9//4f/i/+P/5P/j/+P/4//k/+T/5f/n/+f/6f/p/+n/6f/o
/+j/6P/p/+r/6//s/+z/7P/t/+//8P/v/+7/7v/t/+//8f/z//X/9f/1//X/9v/6//z/
/v8AAAEAAwAEAAUABQAGAAkADAANAA8AEQATABcAGAAbAB4AJAAnACoALQAtADAANAA3
AD0APwBCAEUARQBHAEkATABOAE4AUQBSAFQAVgBYAFkAWwBbAFoAWQBYAFYAVQBSAE8A
TABIAEUAQgA+ADoANgAyAC4AKwAqACQAHwAbABkAGAAVABIADQAPAA0ACgAJAAIAAAD+
//v/+v/5//r/+v/4//f/9P/0//T/8v/y//L/8f/v/+7/7P/t/+7/7//w//H/8f/x//H/
7//v/+//7v/w//L/8v/w//D/8f/x//L/9P/0//T/9P/z//T/9f/1//X/9f/1//X/9//3
//b/9v/0//X/9f/2//j/+f/5//r/+v/5//j/9v/2//b/9v/2//X/9f/1//X/9f/1//X/
9f/x//H/8f/x//L/8f/x//H/7//x/+//7f/v/+//7//v/+3/7f/t/+7/6v/r/+r/7P/s
/+z/7P/r/+r/6f/o/+j/6P/o/+j/6P/o/+n/6f/r/+7/7//v/+7/7v/w//H/8f/y//L/
8v/y//L/8v/y//H/8P/v/+//7//v/+3/6//q/+r/6//p/+X/4v/h/+H/4f/g/9//3v/e
/97/3v/d/9v/3v/f/+D/4P/g/+D/4P/g/9//3//e/93/3P/a/9n/2//d/9v/2v/c/93/
3//f/93/3f/c/9z/3//f/9//3//f/+D/4f/j/+v/9f/+/wYAEQAjADgATABjAIIApADM
APgAHAE4AUgBQwEqAQkB6AC2AGQA//+i/27/av92/3j/b/9p/3D/gf+W/6v/v//M/9L/
1v/Y/9n/2f/X/9j/2f/Z/9v/3f/d/93/3P/c/9z/3P/d/93/3f/e/9//4f/k/+X/5P/j
/+L/4f/k/+T/5P/l/+j/6f/q/+r/6P/p/+v/7P/s/+z/7f/t/+7/7//w//H/9P/1//b/
+P/3//j/+f/6//v//f/+////AQACAAUACAAJAAsADQAPABUAFgAZABwAHgAhACQAJwAn
ACoALgAxADcAOQA8AD8AQwBFAEcASgBKAEoATQBOAE8AUABRAFEATwBPAE4ATQBKAEgA
RwBEAEMAQAA8ADkAOQA2ADMAMAAuACoAJwAmACAAGQATAA8ADQALAAkABQADAAEA/v/9
//v/+v/5//f/9f/z//P/8v/w/+//7P/s/+z/6v/q/+r/6//r/+z/7P/q/+r/6v/q/+n/
6f/p/+n/6//r/+v/6v/s/+7/7v/s/+r/6//r/+z/7v/u/+7/7v/v//D/8f/x//D/7//u
/+3/6//r/+r/6v/t/+//8P/y//P/8//y//L/8f/x//H/8P/w//D/8P/w/+//7//v/+//
7f/t/+3/7f/s/+3/7v/v/+z/6//r/+v/6f/r/+n/5//p/+n/6f/p/+n/6f/p/+r/6v/p
/+n/6P/o/+j/6P/n/+P/4//k/+T/5P/k/+T/5P/k/+T/5P/k/+T/5P/k/+b/5v/n/+f/
5//q/+v/6//s/+z/7v/v//D/8v/z//T/8f/w/+//7v/w//D/8P/x/+7/7f/q/+f/6P/o
/+n/5//i/97/3P/b/93/3P/b/9r/2v/a/9r/2f/Z/9z/3f/e/9//4P/h/+L/3//d/9z/
2v/a/9r/2f/Z/9n/2//Z/9j/2v/b/93/3f/d/93/3P/c/93/3f/d/93/2//e/+P/5//v
//f//P8GABUAJwA+AFYAbQCOALoA5AAIASQBOgFAATEBEAHrAMIAhAAuAMv/fP9e/2T/
cP9w/2v/bf92/4v/pP+7/8v/0v/W/9r/3P/d/93/3P/c/9z/2//b/93/3f/d/97/3v/e
/97/3//f/9//4P/e/9//4f/h/+P/4//j/+P/4v/i/+L/4//m/+f/6P/o/+j/6f/r/+z/
7P/s/+3/7f/u/+//8P/x//T/9f/2//j/+f/6//v//P/7//3//v//////AAADAAYACQAL
AA0ADwAVABYAGQAcAB4AIQAkACcAKAAqAC0ALwA0ADcAOwA/AEMARQBHAEoATABMAE8A
UABPAFAAUQBRAFEAUQBQAE8AUABOAE0ASgBJAEYAQgA/ADsAOAA1ADIALgAqACcAJgAg
ABsAFwAVABQAEQAOAAkABwAFAAIAAQD///7//f/7//f/9f/1//T/9v/1//L/8v/w/+7/
7v/u/+7/7f/t/+z/7P/s/+z/7P/t/+3/7f/t/+3/7f/t/+z/7P/u/+7/7P/s/+3/7f/u
/+//8P/x//L/8v/y//L/8f/x//H/8f/x//P/8//y//L/9P/1//X/9v/2//X/8//y//P/
8//z//L/9P/0//T/9P/x//H/8f/x//P/8//z//P/8v/z//T/9f/z//H/8P/v/+//8f/v
/+3/6//r/+v/6//r/+3/7//u/+3/7P/r/+r/6f/o/+f/5v/n/+j/6f/q/+r/6v/r/+v/
7f/w//H/8f/w//D/8v/z//P/9P/0//T/9P/0//T/9P/1//T/8//z//P/8//x/+//6//q
/+r/5//l/+L/4f/h/9//3v/d/9z/3P/c/9z/2//c/+D/4v/k/+L/4v/i/+L/4P/f/9//
3v/g/+D/3//f/93/3//d/9z/2v/b/93/3f/d/93/3P/c/9//3//f/9//4//k/+X/5//x
//n//v8KABkAKQA8AFQAawCCAKIAxgDsAAoBIAEoAR0B+ADPAKwAegAsAM//hv9o/2z/
eP98/3P/b/92/4X/nP+1/8X/0P/W/9j/2v/b/9v/2//c/93/3f/b/93/3f/d/97/3v/e
/97/4P/h/+L/5P/i/+P/5f/l/+P/4//j/+P/5v/m/+b/5//n/+f/5//m/+f/6f/s/+7/
7f/s/+z/6//t/+//8f/z//L/8//0//b/9//4//n/+v/9////AAABAAEAAgAFAAgABwAJ
AAsADQARABIAFQAYABwAHwAiACUAKQAsADAAMwA2ADcAOQA7AD4AQQBEAEgASABIAEsA
TABPAFAAUQBRAE8ATwBOAE0ATgBMAEsASABDAEAAPAA5ADkANgAzADAAKgAmACMAIgAg
ABsAFwAVABAADQAKAAUABQADAAAA///9//z/+//5//f/9f/1//T/9v/1//L/8v/x/+7/
7f/s/+//7//w//D/7v/u/+7/7v/t/+3/7f/t/+//7//v/+7/7P/u/+7/7P/u/+//7//w
/+7/7v/u/+7/8f/y//P/8//y//H/8P/v//D/8f/x//L/8P/x//H/8v/x//H/8P/w//H/
8f/x//D/8P/w//D/8P/w//H/8v/z//P/8//z//P/8P/v/+7/7f/t/+3/7v/v/+//8f/v
/+3/6//r/+v/6//n/+f/5//o/+n/6f/q/+r/6v/q/+r/6f/n/+f/5//n/+j/6P/o/+j/
6f/p/+f/6f/t/+3/7f/t/+7/7//v/+//8f/z//T/9f/z//P/8//z//H/8f/w/+//7v/v
//D/8P/s/+z/6//p/+b/4//h/9//4f/h/+H/4f/a/9r/3f/e/9//4P/g/+D/4P/g/+H/
4v/j/w==
         </WaveFormData>
      </LeadData>
      <LeadData>
         <LeadByteCountTotal>10000</LeadByteCountTotal>
         <LeadTimeOffset>0</LeadTimeOffset>
         <LeadSampleCountTotal>5000</LeadSampleCountTotal>
         <LeadAmplitudeUnitsPerBit>4.88</LeadAmplitudeUnitsPerBit>
         <LeadAmplitudeUnits>¦ÌV</LeadAmplitudeUnits>
         <LeadHighLimit>2147483647</LeadHighLimit>
         <LeadLowLimit>268435456</LeadLowLimit>
         <LeadID>V4</LeadID>
         <LeadOffsetFirstSample>0</LeadOffsetFirstSample>
         <FirstSampleBaseline>0</FirstSampleBaseline>
         <LeadSampleSize>2</LeadSampleSize>
         <LeadOff>FALSE</LeadOff>
         <BaselineSway>FALSE</BaselineSway>
         <ExcessiveACNoise>FALSE</ExcessiveACNoise>
         <MuscleNoise>FALSE</MuscleNoise>
         <LeadDataCRC32>151202627</LeadDataCRC32>
         <WaveFormData>
5P/k/+T/5P/m/+j/6v/s/+v/6v/p/+j/6v/q/+r/6v/r/+z/7f/u/+7/7v/u/+7/7v/u
/+7/7v/w//D/8P/w//L/8v/y//L/8v/y//L/8v/0//T/9P/0//b/9v/2//b/+f/6//v/
/P/8//z//P/8//3//v///wAAAgAEAAYACAAJAAoACwAMAA8AEAARABIAFAAWABgAGgAc
AB4AIAAiACUAKAArAC4AMAAyADQANgA5ADwAPwBCAEUARgBHAEgASgBKAEoASgBMAEwA
TABMAEsASgBJAEgARgBGAEYARgBBAD4AOwA4ADQAMgAwAC4AKgAoACYAJAAfABwAGQAW
ABMAEgARABAADgAMAAoACAAFAAQAAwACAAAAAAAAAAAA/f/8//v/+v/4//j/+P/4//j/
+P/4//j/+P/4//j/+P/2//b/9v/2//b/9v/2//b/9//4//n/+v/6//r/+v/6//z//P/8
//z/+v/6//r/+v/7//z//f/+//z//P/8//z//v/+//7//v/+//7//v/+//z//P/8//z/
/P/8//z//P/6//r/+v/6//r/+v/6//r/+P/4//j/+P/4//j/+P/4//j/+P/4//j/9//2
//X/9P/2//b/9v/3//X/9f/z//P/8v/z//P/8//x//H/8f/z//b/9//3//f/+P/5//r/
+v/5//n/+f/4//r/+//8//z/+v/6//r/+v/5//n/9v/1//P/8f/v/+3/7P/s/+3/7f/s
/+z/6//r/+v/6v/p/+j/6v/r/+z/7f/t/+v/6//o/+T/5P/j/+P/4//j/+P/4//l/+T/
4//j/+L/5P/l/+X/5f/k/+T/5f/k/+T/5P/m/+n/7f/y//j//P8DAA0AHAAyAEYAWABv
AIwApwDCANQA2gDdANYAwQCiAIIAZgBCAA8A3P+9/7j/vP++/7n/r/+p/6v/uP/H/9P/
3f/g/9//4P/g/+D/4P/j/+P/5P/k/+T/5f/l/+X/4//k/+X/5f/n/+b/5v/m/+X/5f/l
/+X/5//n/+f/5//n/+f/5//o/+r/6//s/+z/6v/q/+v/6//s/+3/8P/x//D/8f/y//H/
8f/x//P/8//2//f/9//5//j/+v/7//z///8AAAEAAwACAAUABQAHAAwADgAQABEAEwAW
ABoAHQAeACIAJQAoACkAKgAsAC4AMAAxADQANgA4ADoAOgA7ADwAPgBAAEAAQABAAEAA
PwA9ADsAOQA2ADgANQAxAC8ALgAqACkAJQAkACEAHwAeABoAFAATABIADAAJAAcAAwAE
AAMAAQD+//7//P/8//z/+f/2//X/9f/3//X/8v/x//P/8//z//P/8P/v/+3/7P/t/+z/
7P/s/+//8P/w//H/8f/w/+7/7f/u/+//7//u/+7/7//w//D/7v/u/+7/7f/t/+7/7//v
//H/8f/y//L/8P/u/+7/7v/v//H/8f/x/+//7//w//H/8//z//L/8v/w//L/7//v//D/
8P/w//D/8P/w//D/8P/u/+7/7v/t/+z/7P/r/+v/7P/t/+7/7//s/+v/6v/p/+r/6v/q
/+r/6f/p/+v/6//o/+f/5v/k/+b/5v/n/+j/6f/q/+v/6//r/+n/6P/o/+j/5//p/+n/
6f/p/+n/6v/r/+v/7P/u//D/8v/y//L/8//0//T/8//z//P/8f/w/+//7v/w//H/8f/u
/+//7//t/+v/6v/p/+n/6v/n/+b/5v/l/+P/5P/k/+T/4v/i/+P/5P/n/+f/5f/l/+L/
4P/g/9//4P/h/+L/4//g/9//3f/b/9z/3v/h/+P/4//h/+D/4P/j/+T/5P/k/+b/5//l
/+b/6v/y////CQAQABwAMgBIAF0AcACJAKAAsAC4AMEAwgC3AKAAfgBiAEoAJQD2/9P/
xv/I/8z/y/+//6//pf+m/7H/wf/R/97/4//k/+T/5P/k/+P/4//k/+T/4f/h/+D/3//i
/+T/5v/n/+b/5P/j/+L/4v/j/+T/5f/l/+X/5f/l/+b/5//o/+r/6f/p/+n/6P/p/+r/
7P/t/+3/7f/v/+//7f/t/+3/6//t/+3/7//v//L/8//z//X/+P/6//v//P/9//7///8B
AAEAAwACAAMACQAMAA8AEQAQABIAFQAXABoAHgAhACQAJgAmACcAKAArAC0AMQA0ADQA
NgA2ADcAOQA8AD8AQAA/AD4APQA7ADsAOwA7ADoAPAA5ADUAMwAwACwAKwAnACQAIQAf
AB4AHAAWABUAFAARAA8ADgALAAoACQAHAAQA///6//f/9P/z//L/8//1//X/8//w/+//
7//v/+//7//w//H/8f/y//D/7v/t/+z/7v/u/+3/7f/t/+z/6v/p/+v/7f/u/+7/7P/t
/+7/7v/t/+z/6//p/+v/7v/x//P/8//z//T/9P/z//D/7//u/+//8f/x//H/8//1//j/
+//3//X/8v/w//D/8v/v/+//8P/y//T/9v/1//T/8//y//D/8P/w/+//8P/w/+//7//x
//H/8f/x/+7/7f/s/+v/8P/w/+7/7f/s/+v/6v/t/+3/7f/r/+7/8P/y//P/8v/x//D/
7//y//T/9v/3//b/9v/2//b/9P/0//X/9v/3//f/+P/5//f/9v/1//T/9P/1//X/8v/z
//P/8f/v/+z/6f/n/+b/5f/k/+T/4//m/+j/6f/q/+j/6P/p/+r/6v/p/+b/5f/j/+L/
4//j/+P/4//j/+P/4P/f/93/2//e/+D/4//l/+P/4f/g/+D/4P/g/9//3v/m/+n/7//0
//b//v8LABMAHAAuAEQAWABvAI4AqwDCANIA3ADfANgAwwCkAIoAdABMABUA4P/J/87/
0v/K/7//s/+r/6X/rP+7/8v/2//i/+X/5f/k/+P/4v/h/+H/4v/i/+P/5f/m/+f/5v/m
/+b/5f/l/+T/5P/k/+f/6f/r/+3/6v/p/+j/5//n/+f/5//o/+r/6//s/+z/7f/u//D/
8f/x//H/8//z//H/8//1//X/9//3//n/+f/4//n/+f/7//z//v///wAAAgAEAAYACQAI
AAsACwANABIAFAAWABcAGQAcACAAIwAkACgAKwAuADEAMgA0ADYANQA1ADcAOAA8AEAA
QgBFAEUARgBHAEYARABEAEQAQwBBAD8APQA6ADgANQAxAC8AMQAuAC4AKwAkAB8AGwAY
ABcAEgASABIAEAANAAsABwAEAAMAAQD+/////P/7//r/+P/2//b/9//3//X/8v/x/+//
7//v/+//8f/x//D/8P/t/+z/7P/s/+r/6v/p/+n/6//s/+z/7f/w//H/8f/w/+//7//v
/+7/7//w//H/8f/w//D/8P/v//D/8f/z//T/8v/w//D/8P/v//H/8f/x//L/8//1//f/
9f/1//T/9P/y//T/8f/x//D/8P/w//D/8v/y//L/8v/z//T/9f/1//H/8P/u/+3/7f/t
/+3/7f/r/+v/6//r/+z/7P/s/+z/6f/p/+v/6//r/+v/6//q/+j/6P/p/+X/5P/l/+b/
5//o/+j/5//m/+P/5P/m/+j/6f/r/+v/6//r/+3/7v/v/+//8v/0//b/+P/3//b/9v/2
//X/8//y//H/8P/w//D/8P/y//P/8//w//H/8f/v/+3/6v/n/+X/5P/l/+T/5P/j/+L/
4v/h/+D/4v/i/+P/5P/l/+X/4//j/+H/4P/h/+H/4P/f/97/3f/f/9//3v/d/93/3v/g
/+H/4f/f/97/3v/d/97/3v/e/+D/5f/p/+r/7v/0////CwAYACgAPgBUAGsAggChAMQA
2gDkAOkA6gDXALYAlgB+AFgAJQDy/8v/vP++/8L/u/+t/6X/o/+u/73/zf/d/+T/4f/h
/+D/3//e/93/3f/e/97/3//h/+L/4//h/+L/4//j/+X/5P/k/+T/4v/j/+T/5f/k/+P/
4v/h/+T/5f/m/+j/5//n/+f/5v/n/+j/6v/r/+3/7f/v/+//7v/v//D/7//v/+//8f/x
//T/9f/1//f/9//4//j/+P/8//7/AAADAAIABQAFAAcACgAMAA4ADwARABQAGAAbABwA
IAAjACYAKwAsAC4AMAAwADEANAA2ADgAOgA6ADsAPAA+AEAAQABDAEQARQBFAEIAQQBA
AD4AQAA9ADkANwA0ADAALwArACgAJQAjACIAHAAWABUAFAASAA8ADQAJAAcABQACAP7/
/v/8//z//P/4//b/9v/3//j/9//1//X/9P/z//L/8f/x//H/8P/w/+3/7P/s/+z/7v/u
/+3/7f/u/+7/7f/t/+7/7//v/+7/7v/v//D/8P/v/+7/7f/r/+z/7v/w//H/7//v//D/
8P/x//D/8f/y//L/8//y//H/8v/z//X/9//2//X/8//y//T/9v/z//P/9P/0//T/9P/y
//L/8v/y//L/8v/y//H/8P/w/+//7//v/+//7//v//H/8f/v/+3/6v/s/+z/7P/s/+//
7//v/+3/6//s/+3/7f/v/+//7//v//H/8v/z//P/8//0//X/9v/2//b/9//4//b/9f/1
//X/8v/y//L/8v/0//X/9f/y//H/8f/v/+3/7P/r/+v/7P/p/+j/6P/n/+X/5v/m/+b/
6P/o/+n/6v/p/+n/5//n/+b/5P/k/+P/4//j/+P/4//h/+H/4P/f/9//4P/i/+P/4//h
/+D/4P/i/+T/5f/m/+D/4f/l/+j/8P/6/wMACwAaACwAPABOAGUAggCdALgAzADYAN0A
2ADFAKYAhgBqAEoAGQDk/8P/vP/C/8T/u/+x/6v/q/+0/8P/0//d/+T/5f/k/+T/5P/k
/+P/4//k/+T/5P/l/+X/5f/l/+b/5//n/+n/6P/o/+j/6f/r/+3/7//u/+3/7P/r/+v/
6//r/+z/7v/v//D/8P/x//L/9P/1//X/9f/3//f/9//5//v/+//5//n/+//7//7/////
/wEAAQACAAIAAgAFAAYABwAJAAwADwAPABEAFAAWABgAGQAcACAAJQApACgAKgArACwA
MQA0ADgAPAA8AD0AQABCAEMARABDAEMARABGAEgASABKAEoASgBJAEYARQBEAEIARABB
AD0AOwA7ADgAOAA1ADAAKwAnACQAIQAcABwAHAAWABMAEQANAA8ADwAOAAwACQAGAAUA
BAAAAP7//v///wIAAQD//////f/7//n/9//5//v//P/+//3//P/8//z/+//6//j/9//6
//r/+f/5//z//f/9//z/+v/7//z//P/6//r/+v/5//r//P/+/////////wAAAAD///z/
+//6//z///8AAAEAAAD///////8CAAMAAwAEAAEAAAD6//f/9//4//n/+v/9//7///8A
AP///v/9//v//P/+////AQD9//v/+f/3//j/+f/6//v/+v/6//r/+v/8//3/AAABAP3/
+//5//b/9P/2//T/9P/0//T/9//3//f/9f/4//r//P/9//z/+//6//n/+//8//3//f/9
//7///8AAP7//v///wAAAQABAAIAAwABAAAA///+//7///////z//P/9//z/+//5//f/
9v/2//f/9v/2//X/8f/w/+7/7P/t/+7/8P/y//P/8//x//H/8P/u/+7/7f/t/+3/7f/t
/+z/6//p/+f/6P/q/+3/7//x/+//7v/u/+7/7v/t/+z/8v/t/+v/7v/y//z/CwAZACQA
LgA8AE4AYwB6AJEApgC0AMAAywDOAL0AnAB6AGoAVgAtAPz/1//Q/9j/2v/T/8f/u/+z
/7b/v//N/9v/5v/p/+j/6P/o/+j/7P/t/+//8P/u/+//7//v/+3/7P/r/+n/6//s/+7/
8P/u/+//8P/x//H/8f/x//H/8f/x//H/8v/2//f/+P/4//b/9v/3//f/9f/1//f/9//3
//n/+//7//v/+//9//3///8BAAIABQAGAAgACQAKAAkACAAHAAcACQANAA4AEQAUABYA
GAAZABkAHAAgACMAJAAoACsALgAyADQANwA6ADoAOwA+AEAAQABCAEIAQwBCAEQARgBG
AEkASgBLAEsASABHAEYARABEAEEAPQA7ADoANgA1ADEAMAAtACsAKgAnACIAIgAiABsA
FwAUAA8ADgANAAsACAAJAAYABQAEAAIAAAAAAAEA///9//r/+f/5//n/+f/5//b/9f/z
//L/8//0//b/+P/4//j/9//3//b/9v/1//X/+P/5//n/+P/2//f/+P/4//r/+v/6//n/
+P/4//j/9//3//f/+P/4//n/+P/5//r//f/////////+//3//f/9///////+//7/AAAC
AP/////8//z//P/8//z//P/8//z//f/+///////7//r/+P/3//n/+f/5//n/9f/1//X/
9f/0//L/8v/y//L/8v/1//X/9f/z//T/9v/4//n/+v/7//z//f/9//z/+//5//f/+P/5
//r/+//8//7/AAAAAP////////3//P/7//r/+//9//7//P/7//v/+f/3//P/8f/w//D/
7//u/+7/7f/u//D/8f/y//D/8P/x//L/8//z//H/8f/u/+z/7P/r/+n/6f/p/+n/6v/r
/+v/6//q/+r/6//r/+3/6//q/+r/6P/o/+f/5v/o/+v/7//2//r/AgAJAA8AGgAsAD4A
UABnAIYApwDGANwA6ADvAPAA4QDEAKgAlgB6AEcADADf/9L/1v/U/8v/v/+z/6//sP+5
/8f/2f/m/+n/6P/o/+j/6P/p/+n/6v/q/+j/6f/p/+n/6v/s/+7/7//t/+z/7P/s/+7/
7//w//H/7//v/+//7//t/+3/7f/u//H/8//1//b/9f/0//T/8//0//X/+P/5//n/+//9
//3//////wEAAQABAAEAAAABAAIABAAFAAYACQAMAA8AEwATABUAFAAVABYAGAAaABsA
HQAgACQAJwAqAC4AMQA0ADkAOgA8AD4APgA/AEIARABGAEgASABJAEsATgBRAFIAUABQ
AFAATwBQAE8ATgBMAEsARwBCAD8APAA4ADcAMwAuACsAKQAoACYAIAAfAB4AGgAXABUA
EQAQAA8ADQAKAAkABgAFAAQABAACAAIAAwAFAAMAAAD//wEAAQABAAEA/v/9//v/+v/7
//r/+v/6//r/+v/5//n/+v/6//n/+f/8//3//f/8//z//f/+//7//f/8//v/+f/6//z/
/v////////8AAAAAAAD+//7//v///wEAAQABAAAA////////AAABAAEAAgAAAAIA////
//7//v/+//7//P/8//z//P/+//7//v/9//r/+v/5//n/+//7//v/+//5//n/+f/5//r/
+v/6//r/9//3//n/+f/5//n/+f/4//j/9v/z//P/9P/0//T/9P/0//f/9//3//X/9f/2
//f/9//4//n/+v/7//3//v///////f/+////AAAAAAAAAQACAAMAAwAEAAUABAAEAAQA
BAADAAMAAgD+//v/+//5//f/9v/1//X/9v/1//T/9P/z//P/9P/0//T/9P/0//X/9v/1
//X/8//z//H/8P/x//H/7//v/+//7//v/+//7v/t/+z/7P/t/+3/7//t/+z/7P/v//D/
8P/w//D/8f/1//j//P8GABEAHQAqADwAUgBoAIEAngC5ANQA6AD4APkA9ADjAMAAngCE
AF4AKQDy/9H/xv/G/8j/w/+7/7f/t//C/9H/4//t//D/7f/s/+z/7P/s/+//7//w//D/
8P/x//H/8f/v//D/8f/x//P/8v/y//L/8v/z//T/9f/3//f/9//3//b/9f/0//T/9v/3
//j/+P/4//j/+f/5//f/9//5//n/+v/9/wAAAQABAAEAAwADAAQABQAFAAcACAAKAAsA
DAAMAAwADAANAA8AEwAUABcAGAAaABwAHQAfACIAJgApACwAMAAzADYANwA4ADoAPABA
AEEARABGAEoATABMAE0ATgBQAFIAUgBQAFAAUABPAE4ATQBMAEoASQBFAEAAPQA9ADoA
OgA3ADQAMQAvAC4AKAAiACEAIAAeABsAGQAVABMAEQAOAAoACwAIAAcABgAGAAQABAAF
AAIA///7//n//P/9//7////9//3//P/8//v/+v/6//r/+v/6//n/+f/4//j/9//3//j/
+f/5//j/9v/3//j/+P/4//j/+P/3//j/+v/8//3/+//7//z//P/+//z//P/8//3/////
/////f/9//7///8BAAEAAAAAAAIABAABAAEAAAAAAAAAAAAAAAAAAAAAAP7//v/+//3/
/P/8//v/+//5//n/+f/5//n/+f/5//n/+v/4//r/+v/4//j/+P/4//r/+//8//v/+v/6
//r/+f/7//v/+//7//v//P/9//3///8AAAEAAgAEAAQABQAGAAUAAwACAAEAAAAAAAAA
AAAAAAEAAQD+//3//f/7//n/9//1//T/9P/z//L/8v/x//P/9P/0//T/9v/2//f/+P/4
//f/9P/z//D/7v/u/+3/7f/t/+3/7f/t/+3/7P/r/+z/7v/x//P/8f/v/+7/7v/v//D/
8P/w//D/7//1//r//v8GAA8AGwAoADgASgBgAHsAlACvAMgA1gDeAOUA3AC/AJoAfABc
ADIAAwDc/8P/vv/M/9L/x/+7/7n/uf/C/9H/4f/n/+j/6f/s/+z/7P/s/+//7//w//D/
7//v/+7/7f/w//L/9P/1//P/8P/u/+z/6v/r/+z/7f/v//H/8//1//T/8//y//L/9f/3
//n/+v/5//j/+P/3//f/9//5//n/+f/7//3//f/9//3//////wIAAwADAAUAAwAEAAQA
BAAFAAYABwAJAAwADwAPABEAFAAWABgAGQAZABwAIAAjACYAKgAtADAAMQAyADQANgA4
ADkAPAA+AD8AQAA/AD8AQABCAEQARABGAEYARgBFAEUARQBFAEQAQwA/ADoANwA1ADAA
LgApACQAIQAfAB4AGwAWABYAFgATABEAEAANAAoACQAHAAQABQACAAEAAAD8//r/+v/7
//v/+f/2//X/9f/1//X/9f/z//P/8v/y//H/8P/w//D/8v/y//H/8f/y//L/8f/x//D/
8f/x//D/8v/z//T/9P/y//L/8v/x/+//8P/x//H/8f/x//L/8v/w/+7/7v/u//H/8//z
//P/8//z//T/9f/0//P/8f/w//L/9P/x//H/8P/w//D/8P/x//L/8//0//L/8v/y//H/
8P/w/+//7//v/+//7//v/+3/7f/t/+3/7v/u/+7/7v/r/+v/7f/t/+7/7P/s/+z/7P/u
/+//8P/v/+3/7v/v/+//7v/t/+z/6//t/+7/7//v/+//8P/x//L/9f/2//j/+v/3//X/
9P/z//X/9v/3//j/+P/5//n/9v/0//P/8P/t/+3/6//q/+r/5//m/+b/5f/o/+r/6//s
/+n/6P/o/+j/6v/r/+r/6//l/+L/4f/f/+H/4f/h/+H/4//j/+L/4f/f/+D/4v/j/+H/
3//e/97/4v/k/+X/5v/m/+n/6f/q/+7/9P/7/wUAFAAmADYARABVAHAAiwCeALAAwADH
AMYAuwCgAIAAbABYADEAAgDf/9D/0P/M/8P/uf+t/6f/qv+3/8n/1f/a/9n/3f/e/9//
4P/f/9//4P/g/+D/4f/h/+H/5P/m/+j/6f/n/+b/5v/m/+X/5f/l/+X/5//n/+f/5//p
/+n/6f/q/+z/7f/u/+7/7v/u/+//7//u/+3/7v/t/+//8f/z//P/8f/x//P/8//3//n/
+v/9////AgAEAAYABQAEAAMAAwAEAAcABwAJAAwADgAQABEAFAAYAB0AIQAgACQAJwAq
AC8AMAAyADQAMwAzADUANgA4ADoAOgA7AD4AQgBGAEgARwBGAEUAQwBEAEMAQgBAAEIA
PwA7ADkANwAyADAAKwApACcAJgAmAB8AGAAWABQAEgAPAA0ACQAJAAkACAAGAAIA/v/8
//r/+f/4//n/+//4//X/8f/v//D/8f/y//P/8v/x/+//7v/v/+7/7v/u/+//8P/w//H/
8P/w/+//7//w//H/8f/w//L/8//0//T/9P/0//T/8//x//L/8//z//P/8//0//T/9f/0
//X/9v/2//f/9v/1//b/9//5//v/+f/5//j/+P/4//r/9//3//b/9v/2//b/9v/2//b/
9v/0//T/9P/z//T/9P/z//P/8//z//P/8//v/+//7//v/+7/7v/u/+7/6//r/+z/7f/u
/+//8P/v/+//7//t/+v/7P/t/+3/7f/t/+3/7f/v//D/8f/x//H/8v/z//T/9P/0//X/
9v/2//X/9f/1//b/9v/2//b/9f/1//T/8P/y//P/8v/x/+3/6//q/+r/6//q/+r/6f/p
/+r/6v/q/+n/6P/o/+j/5//n/+X/5f/k/+L/4v/h/+P/4//j/+P/4f/h/+D/3//f/+D/
4v/j/+P/4f/g/+D/4v/k/+X/5v/o/+f/5f/m/+7/9v///wkAFAAkADYATABlAIAAnwC8
ANQA5ADrAOwA3wDGAKgAkAB0AEMADgDf/8b/yP/M/8f/t/+r/6n/sv+9/8v/1f/e/9//
4v/i/+L/4v/j/+P/5P/k/+b/5//n/+f/5P/k/+T/4//l/+T/5P/k/+X/5//p/+v/6v/p
/+j/5//o/+n/6v/s/+7/7//w//D/7//u/+7/7f/v/+//8f/x/+//8f/z//P/9f/1//f/
9//4//n/+f/7//r//P/9//7/AQACAAMABQAEAAcABwAJAAwADgAQABEAFQAYABwAHwAe
ACIAJQAoACsALAAuADAANAA1ADgAOgA+AEAAQABBAEIARABGAEYARQBEAEMAQQBAAD8A
PgA8AD4AOwA3ADUAMgAuAC0AKQAnACUAJAAkAB0AFgAUABIAEAANAAsABwAGAAUAAwAA
AP///P/7//r/+P/2//b/9//1//P/8P/v/+//7//v/+//8f/x//D/8P/u/+z/6//q/+z/
7P/r/+v/7P/s/+v/6//s/+3/7f/s/+r/6//s/+z/7f/u/+//7//v//D/8f/x/+7/7f/t
/+z/7P/q/+r/6v/s/+//8P/x//H/8f/y//P/8//z//L/8v/w//L/7//v/+7/7v/u/+7/
7v/u/+7/7v/w//D/8P/v/+z/7P/r/+v/7f/t/+3/7f/r/+v/6//r/+r/6v/q/+r/5//n
/+n/6f/n/+f/5//m/+T/5P/m/+b/5v/m/+b/5//n/+f/5f/j/+T/5f/l/+X/5f/l/+X/
6f/q/+v/6//r/+z/7f/u/+//8P/y//T/8//x//D/7//v//D/8f/y//H/8f/w/+z/6//r
/+n/5//j/+H/4P/g/+H/4P/g/9//3//g/+D/4P/g/+D/4f/i/+P/4//h/+H/3v/c/9z/
2//b/9v/2//b/9v/2//a/9n/1//Y/9r/2//b/9n/2P/Y/9v/3P/c/9z/2v/f/+P/5v/s
//T/+/8DABAAIAA0AEwAYwCAAKMAvgDOANQA2wDYAMcAqACGAGwASAAVAOL/vf+w/7j/
vP+z/6f/n/+f/6r/u//J/9P/1v/Z/9z/3P/c/9z/3P/b/9v/2v/a/9v/2//b/9n/2v/b
/9v/3f/c/9z/3P/a/9v/3P/d/97/3//g/+H/4//j/+P/5P/k/+X/5v/m/+j/6P/p/+n/
5//n/+n/6f/r/+3/7//v//H/8f/z//P/9P/1//X/9//3//j/+P/4//f/+P/5//v//f8B
AAIABQAJAAwADwARABIAFAAXABkAGQAcAB4AIAAkACYAKQAsAC8AMQA1ADgAOAA6ADoA
OwA7ADwAPQA8AD4APgA+AD0APQA9AD0APAA6ADcAMwAxADAALAArACcAJAAhAB8AHgAa
ABQAEwASAA4ACwAJAAUABAADAAEA/v////z/+//6//b/9P/0//X/9//1//L/8f/v/+//
7//v/+3/7f/s/+z/7P/s/+3/7v/s/+z/6//r/+7/7v/t/+3/7f/t/+z/6v/q/+v/7P/s
/+//8P/x//H/8P/w//D/7//v/+//8P/w//L/8P/w//D/7//x//H/8f/v/+//8P/x//H/
8f/w//D/8f/0//L/8//w//D/8P/w//D/8P/w//D/8f/y//P/8//w//D/7//v/+//7//v
/+//7f/t/+3/7f/s/+z/8P/w/+//7v/t/+z/6v/p/+j/5f/o/+r/7P/t/+z/6//q/+n/
7P/u//D/8f/y//T/9v/4//f/9v/2//b/+P/3//f/9//2//b/9v/2//j/+f/5//b/9P/z
//D/7f/p/+f/5v/m/+f/5v/m/+X/5f/m/+b/5v/n/+j/6v/s/+7/7//u/+//6//o/+f/
5f/n/+f/5//n/+b/5f/j/+H/4//k/+b/5//n/+X/5P/k/+P/5P/k/+T/6v/r/+v/7v/4
//7/AwAPAB4AKgA6AFIAZwB6AJMArgDCAMoAywDKALsAmgB4AGIASAAdAOr/y//E/8r/
zv/H/7n/r/+v/7b/w//V/93/4v/n/+b/5v/m/+b/5//n/+j/6P/p/+v/7P/t/+r/6v/q
/+n/6v/q/+v/7P/q/+v/7P/t/+//7//v/+//7f/t/+3/7v/u/+//8P/w//D/8P/x//H/
8//z//X/9f/3//n/+//7//n/+f/7//v/+v/7//v//f///wIABAAGAAYABgAGAAcACgAN
AA0ADwASABQAFgAXABgAGgAdAB8AIgAoAC0AMgAzADIAMgAyADYANwA6ADwAPgBAAEAA
QQBCAEQARgBGAEQARABEAEMARQBFAEUARABBAD0AOAA1ADYAMgAxAC0AKgAnACUAJAAi
ABwAGwAaABgAFQATAA8ADAALAAkABgAFAAIAAQAAAP7//P/8//3////9//r/+f/4//f/
9v/1//j/+f/5//r/+P/2//X/9P/1//b/9v/3//b/9v/1//X/9v/3//f/9v/2//f/+P/4
//f/9v/1//P/9f/2//f/9//3//f/+P/4//n/+P/5//r/+f/5//f/9f/2//f/+f/7//r/
+f/3//b/9v/4//X/9f/3//j/+f/6//f/9v/1//T/9P/0//T/8//z//T/9P/1//f/9//3
//f/9f/1//X/9f/x//D/7//u//D/8f/0//X/9f/1//X/9P/y//L/8//z//P/8//0//X/
8v/x//D/7//x//P/9P/1//b/+P/5//r/+//8//3//v/+//7//v/+//7//f/8//r/+v/6
//r/+v/4//f/9v/1//L/8f/x//H/8//z//P/8v/t/+r/7P/u//D/8v/y//L/8v/y//T/
9P/0/w==
         </WaveFormData>
      </LeadData>
      <LeadData>
         <LeadByteCountTotal>10000</LeadByteCountTotal>
         <LeadTimeOffset>0</LeadTimeOffset>
         <LeadSampleCountTotal>5000</LeadSampleCountTotal>
         <LeadAmplitudeUnitsPerBit>4.88</LeadAmplitudeUnitsPerBit>
         <LeadAmplitudeUnits>¦ÌV</LeadAmplitudeUnits>
         <LeadHighLimit>2147483647</LeadHighLimit>
         <LeadLowLimit>268435456</LeadLowLimit>
         <LeadID>V5</LeadID>
         <LeadOffsetFirstSample>0</LeadOffsetFirstSample>
         <FirstSampleBaseline>0</FirstSampleBaseline>
         <LeadSampleSize>2</LeadSampleSize>
         <LeadOff>FALSE</LeadOff>
         <BaselineSway>FALSE</BaselineSway>
         <ExcessiveACNoise>FALSE</ExcessiveACNoise>
         <MuscleNoise>FALSE</MuscleNoise>
         <LeadDataCRC32>3179186059</LeadDataCRC32>
         <WaveFormData>
9P/0//T/9P/1//b/9//4//f/9v/1//T/8v/y//L/8v/0//T/9P/0//L/8v/y//L/8//0
//X/9v/2//b/9v/2//j/+P/4//j/9v/2//b/9v/4//j/+P/4//r/+v/6//r/+//8//3/
/v/+//7//v/+/wAAAAAAAAAAAwAEAAUABgAHAAgACQAKAAsADAANAA4ADwAQABEAEgAV
ABYAFwAYABwAHgAgACIAJQAmACcAKAAqACwALgAwADIAMgAyADIAMwA0ADUANgA2ADYA
NgA2ADQANAA0ADQAMwAyADEAMAAuACwAKgAoACYAJAAiACAAHgAcABoAGAAUABIAEAAO
AAsACgAJAAgABwAGAAUABAABAAAA///+//z//P/8//z/+//6//n/+P/4//j/+P/4//j/
+P/4//j/+P/4//j/+P/2//b/9v/2//T/9P/0//T/9f/2//f/+P/4//j/+P/4//r/+v/6
//r/+f/4//f/9v/4//j/+P/4//j/+P/4//j/+v/6//r/+v/6//r/+v/6//n/+P/3//b/
9v/2//b/9v/0//T/9P/0//T/9P/0//T/9P/0//T/9P/2//b/9v/2//T/9P/0//T/8v/y
//L/8v/y//L/8v/z//P/8//z//P/8//0//T/9P/z//L/8f/x//X/9f/1//X/9P/2//b/
9v/1//X/9f/1//f/9//3//f/9//3//f/9//3//f/9//3//b/9f/0//P/9P/z//P/8//z
//P/8//z//L/8v/y//L/9P/0//P/8//w/+//7v/r/+j/5//m/+b/5v/l/+T/5P/n/+f/
5v/m/+b/6P/o/+j/5f/k/+T/5P/i/+L/4//k/+f/6v/t/+//8v/1//r/BwAWACIAMABG
AFsAbgCFAJMAlwCZAJkAjwB7AGMAUAA7AB8ABAD5//n/+f/1/+z/4//d/9n/2//h/+b/
6P/p/+f/5v/m/+b/5f/n/+f/5//n/+f/5//n/+f/5P/k/+T/5f/n/+f/5//n/+b/5v/n
/+f/5v/m/+b/5//l/+X/5f/l/+f/6f/p/+n/6f/p/+r/6//t/+3/7v/u/+z/7v/u/+7/
7f/t/+7/7//x//H/8v/y//P/9P/0//b/+f/5//v//P/8//v//P/8/wIAAgADAAUABgAI
AAsADQARABMAFQAYABkAGAAaABsAHQAeAB4AIQAgACEAIwAkACQAJQAnACcAJwAnACcA
JgAjACMAIgAgACAAHQAcABoAGAAXABUAEwARAA0ADQALAAgABgAGAAUAAwAAAP3/+v/6
//r/+P/2//b/9f/1//L/8f/v/+7/7f/v/+3/6//r/+3/7f/t/+3/6v/q/+r/6v/r/+v/
6//r/+3/7f/t/+3/7P/r/+n/6P/o/+n/6f/o/+r/6v/r/+z/6v/q/+n/6f/r/+z/7P/t
/+v/6//p/+v/6//q/+r/6v/s/+3/7f/u/+3/7P/r/+r/7f/t/+z/7P/s/+z/7P/r/+r/
6v/r/+v/6v/q/+v/6//p/+n/6f/p/+r/6v/p/+n/6//r/+v/6//q/+j/5//m/+f/5//n
/+f/6f/p/+n/6v/o/+f/5//m/+j/5v/o/+j/6P/o/+f/5//n/+f/5//n/+j/6P/n/+b/
5f/k/+b/6f/q/+v/7f/u//D/8P/u/+//7//v//H/8f/x//H/8P/v/+7/7f/t/+3/7f/t
/+//7v/t/+z/6//q/+n/6f/r/+v/6//r/+v/7P/s/+z/6v/q/+r/6f/r/+r/6f/o/+P/
4v/h/+D/4v/i/+H/4P/e/9//3//e/97/3v/g/+D/4P/f/97/3v/g/+D/4P/h/+L/4//i
/+H/4//o/+//9P/7/wQAEgAiADIAQQBWAGkAeQCBAIUAhwCBAHMAXQBIADsAJQAMAPn/
9f/5//v/9v/p/93/1f/R/9P/2P/e/+X/6f/o/+j/6P/n/+b/5f/k/+P/4v/h/+D/3//g
/+D/4P/h/+P/4//j/+P/4v/i/+P/4//i/+L/4v/j/+T/5f/m/+f/5v/n/+b/5f/n/+f/
6P/p/+n/6f/q/+r/6P/q/+r/6v/p/+n/6v/r/+3/7f/u/+7/8P/y//P/9v/5//n/+//8
//r/+f/6//r/AQACAAQABwAHAAgACgALAA8AEQATABYAFwAWABgAGQAbABwAHAAfACAA
IQAjACQAJQAnACoAKwApACkAKQAoACcAJwAmACQAJQAjACMAIgAgAB8AHQAbABgAEwAS
AA8ADQAKAAkABwAIAAYABAACAAEAAgABAAAA+//5//j/9P/0//P/8//z//P/8f/v/+//
8f/x//H/8f/y//L/8v/y//D/7//u/+3/7f/t/+3/7f/r/+v/6v/q/+z/7f/t/+z/7P/s
/+3/7v/u/+7/7f/t/+7/8P/x//P/8f/x/+//8f/x//D/8P/w//D/8f/x//L/9f/2//f/
+P/2//X/8//y//L/8v/y//H/8P/w//H/8f/w//D/8f/x//H/8f/x//H/8v/y//H/8f/x
//H/8f/x//D/7v/t/+z/7f/t/+7/7v/u/+7/7v/v/+//7//v/+//7//w//D/8P/w//D/
8P/x//P/8//z//P/9P/2//b/9v/3//f/9//3//f/9//3//b/9f/0//P/9f/1//X/9f/3
//b/9f/0//H/8P/v/+//7v/t/+z/6//u//D/8f/y//H/8P/v/+3/7f/s/+v/6v/p/+j/
5//m/+j/6P/n/+b/5f/l/+T/4v/k/+T/5v/m/+T/4//i/+L/4v/i/+L/4//m/+f/7P/v
/+//8v/9/wIABQASACQANgBKAF8AeACLAJcAnwCjAKEAlQB/AG8AYABJACkADAAFAAsA
CQD7/+7/5f/d/9X/1f/Z/+D/5v/p/+v/6P/o/+j/5//l/+X/5f/l/+f/5//n/+f/5v/m
/+b/5//m/+X/5P/j/+X/5v/o/+n/5v/m/+b/5//l/+X/5f/l/+j/6//s/+3/7f/t/+7/
7//t/+3/7v/u/+z/7v/u/+7/7//v//D/8f/1//X/9v/2//X/9v/2//j/+v/7//7/AAAB
AAEAAwAEAAYABgAHAAkACgAMAA8AEQATABUAFwAaABwAHAAfACEAHwAgACAAIwAlACcA
KgAsACsAKwAsACsAKwArACsAKgAoACcAJQAiACAAHQAcABoAGwAbABoAGQAVAA8ADQAJ
AAYABAAEAAMAAgAAAP7//P/6//r/+P/2//T/8//z//D/8P/v/+//7//x/+//7f/t/+z/
6//q/+n/6v/q/+r/6v/p/+n/6f/p/+j/5//m/+X/5v/n/+f/6P/o/+n/6f/o/+j/6P/p
/+r/6v/q/+n/6f/n/+j/6P/p/+r/6//q/+3/6//q/+r/6v/o/+n/6f/q/+z/7P/s/+z/
6//r/+r/6v/q/+r/6v/p/+j/6P/p/+n/6v/q/+v/6//r/+v/6//r/+j/6P/n/+f/5f/l
/+X/5f/n/+b/5v/m/+f/5//n/+f/5v/l/+T/5P/m/+X/5f/k/+L/4//j/9//3v/f/+D/
4f/i/+H/4f/h/+H/4//j/+T/5P/m/+b/5v/m/+X/5//n/+f/6v/s/+//8P/v/+//7v/t
/+r/6f/o/+f/6f/p/+n/6f/r/+v/6//r/+3/7P/r/+r/5//m/+X/5f/j/+P/4//j/+P/
5P/k/+T/5v/m/+b/5f/l/+T/4//i/+H/4P/f/97/3f/c/9r/2P/a/9v/2//a/9z/3P/e
/97/3P/b/9r/2v/Y/9j/2P/Z/9r/3//i/+H/4f/k/+v/9P/7/wYAFAAoADoASwBkAH8A
kQCZAJ8AowCZAIMAbwBcAEMAJQAKAPn/9//5//X/6v/d/9X/z//P/9P/2v/g/+P/3//c
/9z/3P/b/9v/2//b/9v/3f/d/93/3f/c/9z/3P/d/9//3//f/9//3v/e/9//3//c/9z/
3P/d/9//3//f/9//3v/f/97/3f/e/9//4f/j/+P/4//k/+T/5P/m/+b/5v/n/+f/6P/p
/+v/6//s/+z/6//s/+z/7v/y//P/9v/4//f/9//5//r//P/8//3///8CAAQABwAJAAsA
DQAPABIAFAAUABcAGQAbABwAHAAfAB4AHwAhACIAIAAhACMAIwAkACUAJgAmACUAJQAk
ACIAIgAfAB4AHAAaABkAFwAVABUAEQARAA8ACQAGAAUAAwACAAAA/v/8//j/+P/2//T/
9P/z//P/8P/u/+3/7f/t//D/7//u/+//7v/t/+z/6//q/+r/6v/q/+j/5//m/+X/5//n
/+f/5//p/+n/6P/o/+j/6f/p/+j/6P/o/+n/6v/o/+j/5//n/+n/6v/q/+v/6//r/+n/
6//t/+z/7P/s/+r/6//r/+z/7v/u/+7/7v/u/+3/6//q/+v/7P/t/+3/7P/s/+3/7f/q
/+r/6//r/+v/6//r/+v/6P/o/+f/5//o/+n/6v/r/+v/6v/q/+j/5v/m/+b/5v/m/+n/
6f/p/+n/5//n/+j/6P/o/+j/6P/o/+v/7f/t/+3/7f/u//D/8P/w//H/8f/x//H/8f/x
//H/7//v/+//7//v/+//7//v/+//7v/t/+z/7f/s/+v/6//r/+v/6//r/+n/6v/q/+r/
6//s/+3/7f/r/+r/6f/o/+X/5P/j/+L/4v/i/+H/4P/g/+H/4f/g/97/3v/g/+D/4P/f
/97/3v/f/+D/4f/j/97/3//i/+P/5//u//P/+P8DAA4AGgAmADgATQBgAHcAhQCNAJMA
kwCJAHcAYQBQADsAHQAAAPP/9f/7//n/7v/j/9//2f/X/9v/4v/m/+f/6f/m/+b/5v/l
/+P/4//j/+P/4f/h/+H/4f/g/+D/4P/h/+P/4//j/+P/5f/m/+j/6f/m/+b/5v/n/+X/
5f/l/+X/5f/n/+f/5//p/+n/6v/r/+v/6//s/+z/7v/w//D/8P/x//H/8v/z//P/8//0
//T/9f/2//b/+P/5//n/+//8//////8BAAIABgAGAAcACQALAA4AEgAVABQAFQAWABgA
HQAeACIAJQAnACgAKAArACsAKwAsACwALAAtAC8ALwAvAC8ALwAuAC8ALwAuACwAKgAn
ACYAJAAkACMAIQAfAB0AGQAZABcAEwAQAA8ADQAKAAgABgAEAAUABgAFAAQAAAD/////
/P/6//n/+f/5//z/+//6//v/+P/3//b/9f/1//b/9//4//j/+f/6//v/+v/5//j/9//3
//f/9v/2//j/+f/5//j/+P/4//n/+v/4//j/9//3//f/+P/4//n/+//7//n/+//5//j/
+P/4//r/+//7//z/+v/6//r/+v/8//3//f/+//v/+v/5//f/9P/0//X/9f/3//j/+v/7
//v/+//7//v//P/8//v/+//6//n/+P/3//n/+P/4//j/9//3//f/9//5//v//f8AAP7/
+//5//b/9P/2//b/9v/2//b/9//3//f/9//4//n/+//8//r/+v/6//r/+f/7//v/+//9
//7/AAAAAAAAAQABAAEAAwADAAMAAwABAAEAAQABAP//////////AQAAAP///v////7/
/f/9//7///8AAAEA/v/+//3//P/8//z//P/7//3//P/7//r/+f/4//f/9v/4//j/9//2
//T/9f/1//T/9v/2//j/+P/6//n/+P/4//b/9v/2//f/+P/1//T/9f/3//z/BQAOABUA
HgAqADgASgBbAGwAfwCPAJcAnQChAJkAgwBpAF4AUwA7AB4ADwARABcAEwAMAAEA9//v
/+3/7//y//j/+//9//v/+v/5//f/+P/5//r/+//9//3//f/9//v/+v/5//n/+v/7//z/
/f/8//z//f/9//7//v/+/////f/9//3//f///wEAAQABAAMAAwAEAAUAAwADAAQABAAC
AAQABAAEAAUABQAGAAcACgALAA0ADgAPABAAEAASABAADwAQABAAEgATABYAGAAeAB4A
HwAhACEAIgAkACUAJQAnACkALAAwADAAMwA1ADYAOAA5AD0APgA/AEEAQgA/AD8AQAA/
AEIAQwBEAEQAQQBBAEAAPgBAAD0APAA6ADgANwA1ADMAMQAtAC0AKwAoACYAJgAlACIA
IAAeABwAGAAYABYAFAASABEAEQAOABAADwAPAA8ADgALAAgABwAJAAkACQAJAAYABgAG
AAYABwAHAAcABwAHAAcABwAHAAcABwAGAAYABgAHAAcABgAGAAYABwAIAAgACAAHAAcA
BwAIAAgACQAJAAkABwAJAAcABgAGAAYABwAJAAoADAAMAAwADAAMAA0ADQAMAAwADgAO
AA4ADQAOAA4ADwAPAAsACgAKAAkACwALAAsACwAKAAoACQAJAAkACQAJAAkACQAIAAgA
CAAFAAIAAgACAAIAAgAFAAUABQAFAAcABwAIAAgACQAKAAsADAAMAA0ADAALAAoACgAL
AAoADAANAA0ADQAOAA8AEAARABAADwAOAA0ADQANAA0ADQAPAA4ADQAMAAkACAAHAAcA
BwAHAAcABwAJAAoACgAKAAoACgAKAAkACQAIAAcABgABAAAA///+//z//P/7//r//f//
/wAAAAD///7////+//7//f/8//z/+//6//n/+f/8//3//v8BAAUACgALABAAGQAkADAA
QABUAGkAggCdALEAuQDBAMUAuwCpAJkAigB3AFcANAAhAB8AIQAZAA4AAwD3//H/7f/v
//L//P8FAAMAAAAAAAAA//////////////3//f/9//3//f/+////AQABAAEAAQABAAAA
AAABAAEAAgACAAIAAwABAAEAAQABAAIABQAGAAcABgAFAAUABQAHAAcACAAIAAgACgAK
AAoADQANAA4ADwAQAA8ADwAOAA8AEAAQABIAFgAXABoAHAAbABsAHQAeACEAIAAgACEA
JAAmACkAKwAvADEAMwA2ADYANgA5ADsAOQA6ADoAPQBAAEEAQwBEAEQARQBHAEcASQBJ
AEkASABHAEcARgBEAEIAPwA+ADwAOAA3ADUAMwAxAC0ALQArACcAJAAjACEAHgAcABoA
GAAYABgAFgAUABIAEQARAA4ADAALAAsACwANAAsACQAJAAsACwALAAsACQAIAAcABgAF
AAUABQAFAAUABQAFAAUABQAFAAQABAAGAAcABwAGAAYABgAHAAgABgAGAAUABQAHAAgA
CAAJAAsACwAJAAsACwAKAAoACgAKAAsACwAMAAoACgAKAAoACQAJAAgACAAKAAoACgAJ
AAgACAAJAAkABgAGAAcABwAJAAkACQAJAAYABgAFAAUABQAFAAUABQADAAIAAgACAAIA
AwAEAAUAAwADAAMABAACAAEAAQAAAAQAAQD//////v/+//7//v/+/wEAAQABAAEA////
/wAAAAACAAIAAgACAAUABwAHAAcABQAGAAgACAAKAAsACwALAA0ADQANAA0ACwALAAsA
CwALAAsACwALAAoACAAGAAQABQAEAAMAAwADAAMAAwADAAMABAAEAAQABAAEAAQAAwAB
AAAA///+//z//P/8//z/+v/6//n/+P/6//v/+//6//n/+P/5//j/+P/3//b/9v/4//j/
+P/5//j/+//+//3//f8CAAkAEAAZACYANgBIAF4AcwCGAJkAqwC3AL0AvQCzAJ0AhQB0
AF8APQAgABUAEwARAA0AAgD7//X/7//t//P//P8AAP///f/6//r/+v/5//v/+//7//v/
+//7//v/+//6//r/+v/7//v/+//7//v/+v/6//v/+//7//z//f////7//f/8//v//f//
////////////AAABAP////8AAAAAAgAEAAQABAAHAAcACAAJAAoACQAJAAgACgAMAA0A
EAAOAA0ADgAOABAAEQAUABYAGgAaABsAHQAdAB4AIAAhACUAJwApACwAMAAwADMANQAz
ADQANAA3ADoAOwA9AD4APgA/AEEAQQBBAEEAQQBAAD8APwA+ADwAOwA3ADUAMgAzADMA
MgAxAC0AKQApACcAIQAeAB0AGwAcABoAGAAWABIAEgAQAA4ADAALAAsACAAKAAkACQAJ
AAgABQACAAEAAgADAAQABQACAAIAAgACAAEAAQABAAEAAQABAAEAAQABAAEAAAAAAAAA
AQABAAAA/v/+////AAAAAAAA/////wEAAgACAAMAAwADAAEAAwAFAAQABAAEAAIAAwAD
AAQAAgACAAIAAgAFAAUABAAEAAYABgAGAAUAAgACAAMAAwAEAAQABQAFAAMAAwADAAMA
BAAEAAMAAwACAAEAAAD//wAAAAABAAIAAQD//wEAAgAAAAAAAAAAAAMAAwADAAMAAgAB
AAEAAAACAAIAAgACAAMABQAFAAUABQAGAAgACAAIAAkACQAJAAgABwAGAAUABQAFAAUA
BQAGAAcACAAJAAcABgAFAAQAAwACAAEAAQABAAEAAQABAAEAAgACAAIABAAEAAQAAwAD
AAIAAQAAAPv/+v/5//j/+P/4//f/9v/0//X/9f/0//X/9v/5//r/+v/5//j/+P/2//b/
9v/3//j/+f/8////AQAEAAkAEAAZACQAMgBEAFYAawB+AJMAnQClAKsAqQCXAH0AZwBU
ADsAIwAQAAcABwANAA0AAgD3//P/8f/x//X/+v/8//n/+f/6//r/+v/5//v/+//7//v/
+f/5//n/+f/6//r/+v/7//n/+f/5//n/+f/4//j/9//5//r/+//9//z/+//6//n/+v/9
//7////+//3//f/9//3//f/+//7//v8AAAAAAAADAAMABAAFAAcABwAIAAgABwAIAAgA
CgAKAAkACgAKAAwADQAQABIAFgAWABcAGQAaABwAHwAhACMAJQAnACoAKgAqAC0ALwAx
ADIAMgA1ADUANQA2ADYANAA1ADcANwA4ADkAOgA6ADcANwA2ADQANAAxADAALgAqACkA
JwAlACEAHQAdABsAFwAUABMAEQARABAADwAOAAoACgAIAAYABgAFAAUAAgAAAP//////
/wEA///9//3/+//7//v/+//6//r/+v/6//f/9//3//f/+f/5//n/+f/5//n/+P/4//b/
9//3//b/+P/4//n/+v/6//r/+f/5//j/+P/3//f/9//3//X/9//2//T/8//y//T/9f/1
//b/9v/2//b/9v/3//f/9v/2//b/9v/2//X/9P/0//X/9f/2//b/9//3//X/9f/1//X/
8v/y//H/8f/z//P/8//z//P/8v/y//L/8//z//P/8//x//H/8//w/+7/7P/s/+z/7P/w
//H/8v/z//P/8//0//T/8v/y//L/8v/y//P/8v/x//P/9P/2//b/+P/5//n/+f/3//f/
9//3//n/+f/5//n/+f/5//n/+f/3//b/9f/0//H/8P/v/+//7//v/+//7//w//L/8//0
//L/8v/y//H/8f/w/+//7v/p/+j/5//m/+b/5v/l/+T/5v/n/+f/5v/k/+T/5v/m/+j/
5//m/+b/5v/m/+b/5//o/+v/7P/r/+v/7P/x//b///8MABgAJAA2AEsAYgBzAIEAiwCR
AJMAjQB9AGcAWABLADUAGgAHAAUACQADAPb/6//f/9X/0//X/+D/6P/p/+f/6P/o/+j/
5//n/+f/5//n/+X/5f/l/+X/5v/m/+b/5//p/+n/6f/p/+j/6P/p/+n/5v/m/+b/5//p
/+n/6f/p/+n/6//r/+v/6//r/+z/7f/r/+v/7P/s/+z/7v/u/+7/7//v//D/8f/0//X/
9//4//n/+v/6//z//f/9////AAABAAEAAwAEAAcABgAGAAcACQAMABAAEwATABUAFwAa
AB4AHgAhACMAIgAiACEAIwAiACMAJQAmACkAKwAuAC8ALQAtAC0ALAAtAC0ALAAqACoA
JwAmACQAIQAfABwAGQAYABUAFgAVAA8ADAALAAkABgAEAAIAAAAAAAAA/v/8//j/9//3
//T/9v/1//X/9f/y/+//7P/r/+v/6//r/+v/6v/q/+r/6v/r/+v/6//r/+3/7f/t/+3/
7f/t/+z/7P/s/+3/7f/s/+z/7P/t/+7/8P/w/+//7//s/+z/6//r/+z/7f/s/+//7//u
/+7/7v/s/+3/7f/u/+//8P/x//L/8v/x/+//7v/v//D/8f/x/+//7v/u/+3/7P/s/+3/
7f/r/+v/6//r/+z/7P/r/+v/6//r/+v/6//r/+r/6v/q/+n/6f/p/+n/5f/l/+T/5f/m
/+f/6P/p/+n/6f/p/+f/5//o/+j/5v/m/+b/5v/n/+n/6f/p/+n/6v/s/+z/7v/v/+//
7//t/+3/7f/t/+3/7f/t/+3/7f/t/+3/7f/u/+7/7v/u/+v/6v/p/+n/6f/p/+n/6f/r
/+z/7P/s/+v/6v/p/+f/5//m/+X/5P/h/+D/3//e/97/3v/d/9z/3P/d/93/3P/c/9z/
3v/e/97/3f/c/9z/3v/e/97/3//i/+H/3v/f/+P/5P/p//D/9/8CABAAIAA2AE0AYAB3
AI0AlwCfAKUAnwCPAHsAagBVADkAGgADAPv//f/9//L/4//X/9P/0//V/9j/3v/h/+P/
4v/i/+L/4f/g/9//3v/d/97/3//g/+H/3v/e/97/3//f/9//3//f/+D/4P/h/+H/3v/e
/97/3//h/+H/4f/h/+L/5f/m/+f/5v/l/+X/5f/l/+X/5v/m/+b/6P/o/+j/6//r/+z/
7f/t/+3/7v/u//H/8v/y//T/9f/1//f/+P/3//f/+f/6//7//v///wEAAwAGAAoADQAO
AA8AEAASABQAFAAXABkAGgAcAB0AIQAiACMAJQAmACQAJQAnACcAJQAlACUAJAAjACMA
IgAgACIAHwAeABwAGgAZABcAFQAUABEAEgARAAoABgAEAAEAAAD+//z/+v/6//r/+P/2
//b/9f/1//L/8f/v/+7/7f/t/+v/6f/p/+n/6f/p/+n/6f/q/+v/7P/o/+f/5v/l/+f/
5//n/+f/6f/p/+j/6P/o/+n/6f/o/+b/5v/n/+j/6v/q/+n/6f/r/+z/7P/t/+z/6//o
/+n/6f/o/+j/6P/p/+v/7P/u/+7/7v/u/+7/7//v/+7/7v/s/+z/7P/r/+j/6P/p/+n/
6v/q/+v/6//t/+3/7f/t/+r/6v/p/+n/6f/p/+n/6f/r/+r/6v/q/+n/6f/p/+n/6f/p
/+n/6v/q/+n/6f/o/+b/5f/m/+j/6P/o/+j/5//n/+f/5//l/+X/5v/m/+j/6P/o/+j/
6//t/+3/7f/t/+7/8P/w//L/8//z//P/8f/x//H/8f/z//P/8//z//L/8f/w/+//8f/w
/+//7v/r/+r/6f/p/+v/6//r/+v/6//s/+z/7P/s/+z/7P/r/+3/7P/r/+r/5//m/+X/
5P/k/+T/4//i/+L/4//j/+L/4v/i/+T/5P/k/+P/4v/i/+L/4v/i/+P/4v/l/+j/6f/t
//D/8//2////CgAaAC4AQABVAHAAiQCRAJcAnQCfAJUAgwBtAFoARQApAAwA+f/3//3/
+//u/+P/3f/Z/9n/3//k/+j/5//l/+X/5v/n/+f/5f/l/+X/5f/l/+X/5f/l/+b/5v/m
/+f/5//n/+f/5//n/+b/5v/l/+X/5v/n/+n/5//n/+f/5//n/+n/6f/p/+v/6//s/+3/
6//r/+z/7P/s/+7/7v/u//H/8f/y//P/9f/1//b/9v/1//b/9v/4//f/9//5//r//f/9
////AAAGAAYABwAJAAgACgANAA8ADgAPABAAEgAVABYAGgAdAB4AIAAhACUAJgAnACkA
KgApACkAKgApACkAKQApACgAKAApACkAKAAoACUAJAAiACAAHwAdABsAFwATABMAEQAN
AAoACQAHAAYABAACAAAA/v/+//z/+v/6//n/+f/2//T/8//z//P/9P/z//L/8//y//H/
8P/v/+7/7v/u/+7/7//v/+//7//v/+//7//v/+//7//u/+7/7P/t/+3/7P/s/+z/7f/u
/+//8P/w//H/8P/w/+//7//v/+//7f/v/+//7v/u/+7/8P/x//H/8v/x//D/7//u/+//
7//u/+7/7//w//H/8f/u/+7/7//v//D/8P/x//H/8f/x//H/8f/u/+7/7f/t/+7/7//w
//H/7//u/+7/7v/t/+//8f/w/+//7v/t/+z/7P/r/+r/6f/r/+v/7P/s/+z/7P/s/+z/
7//x//H/8f/x//L/9P/0//T/9f/1//X/9f/1//X/9f/1//X/9f/1//f/9//3//f/9v/0
//L/8P/t/+z/6//r/+3/7f/t/+3/6//s/+z/7P/t/+7/7//v/+//7v/t/+z/6f/o/+f/
5v/m/+b/5f/k/+L/4//j/+L/4v/i/+T/5P/k/+P/4v/i/+T/5P/k/+X/5v/n/+b/5//r
/+7/8f/4/wMADAAYACwAPABLAF4AcwCDAIkAiwCLAIMAbQBVAEgAOQAfAAQA9f/3//v/
+//y/+X/3f/X/9P/2f/i/+T/5//p/+b/5v/m/+X/4//j/+P/4//k/+X/5v/n/+b/5v/m
/+f/5//n/+f/5//m/+b/5//n/+b/5v/m/+f/6f/p/+n/6f/o/+n/6P/n/+n/6f/q/+v/
6//r/+z/7P/u//D/8P/w/+//7//w//H/8f/x//L/8v/1//b/9v/4//n/+f/7//z/+//7
//3//v8DAAQABgAJAAkACgAMAA0AEQATABUAGAAaABoAHQAfAB8AIAAgACMAJAAlACcA
KAAoACkAKwArACoAKQAoACYAKAApACkAKAAnACMAIQAeAB4AHQAbABkAFQARABEADwAM
AAoACgAJAAgABgAEAAIA/v/+//z/+v/4//f/9//0//T/8//z//P/9P/z//L/8//x//H/
8f/x//L/8v/y//L/7//v/+//7//v/+//7//v//H/8f/w//D/8P/x//H/8P/y//L/8//0
//P/8v/w/+//7//w//D/8f/v/+//7f/v//D/8P/x//L/8P/x//H/8v/w//D/8P/w//P/
8//y//L/8P/w//D/7//x//L/9P/1//L/8v/z//P/8v/x//D/7//x//L/8v/z//H/8f/x
//H/8f/w//D/8P/u/+3/7P/r/+z/7f/u//D/8v/x//H/8P/u/+//7//v//H/8f/x//L/
8f/w/+//7//v/+//7//w//D/8f/x//L/9f/3//j/+f/6//r/+v/6//n/+P/3//X/9v/3
//j/9//3//f/9//1//P/8v/x//H/9P/1//X/9P/x//L/8//0//X/9v/0//T/9P/0//T/
9P/0/w==
         </WaveFormData>
      </LeadData>
      <LeadData>
         <LeadByteCountTotal>10000</LeadByteCountTotal>
         <LeadTimeOffset>0</LeadTimeOffset>
         <LeadSampleCountTotal>5000</LeadSampleCountTotal>
         <LeadAmplitudeUnitsPerBit>4.88</LeadAmplitudeUnitsPerBit>
         <LeadAmplitudeUnits>¦ÌV</LeadAmplitudeUnits>
         <LeadHighLimit>2147483647</LeadHighLimit>
         <LeadLowLimit>268435456</LeadLowLimit>
         <LeadID>V6</LeadID>
         <LeadOffsetFirstSample>0</LeadOffsetFirstSample>
         <FirstSampleBaseline>0</FirstSampleBaseline>
         <LeadSampleSize>2</LeadSampleSize>
         <LeadOff>FALSE</LeadOff>
         <BaselineSway>FALSE</BaselineSway>
         <ExcessiveACNoise>FALSE</ExcessiveACNoise>
         <MuscleNoise>FALSE</MuscleNoise>
         <LeadDataCRC32>2390121498</LeadDataCRC32>
         <WaveFormData>
9v/2//b/9v/2//b/9v/2//X/9P/z//L/8v/y//L/8v/y//L/8v/y//D/8P/w//D/8f/y
//P/9P/y//L/8v/y//P/9P/1//b/9P/0//T/9P/2//b/9v/2//j/+P/4//j/+v/6//r/
+v/6//r/+v/6//v//P/9//7///8AAAEAAgAEAAQABAAEAAUABgAHAAgACwAMAA0ADgAP
ABAAEQASABQAFgAYABoAHAAeACAAIgAjACQAJQAmACgAKAAoACgAKQAqACsALAAsACwA
LAAsACwALAAsACwAKgAqACoAKgAoACYAJAAiACAAHgAcABoAFwAWABUAFAARABAADwAO
AAsACgAJAAgABwAGAAUABAADAAIAAQAAAP7//v/+//7//f/8//v/+v/6//r/+v/6//z/
/P/8//z//P/8//z//P/6//r/+v/6//j/+P/4//j/+v/6//r/+v/6//r/+v/6//z//P/8
//z/+//6//n/+P/5//r/+//8//z//P/8//z//v/+//7//v/+//7//v/+//3//P/7//r/
+v/6//r/+v/6//r/+v/6//r/+v/6//r/+P/4//j/+P/4//j/+P/4//j/+P/4//j/9v/2
//b/9v/2//b/9v/2//j/+P/3//f/9v/4//j/9//3//f/9//4//r/+v/6//r/+f/6//r/
+//5//r/+v/6//r/+//9//7//f/9//3//f/+//7//v/+//z//P/6//n/+//7//v/+//7
//v/+//8//z//P/8//z//P/8//v/+//5//j/9v/0//H/7//v/+//7P/r/+v/6//t/+z/
7P/s/+z/7P/t/+3/6//r/+v/6//r/+v/6//r/+3/8P/z//T/9f/3//v/BQARABsAJgA3
AEgAWQBuAHwAgQCGAIoAiAB6AGkAWQBKADUAIQAZABoAFgAOAAMA/P/0/+7/7//y//P/
9P/0//D/8v/x//D/7//x//H/8f/x/+//7//w//D/7v/u/+7/7v/u/+//7//v/+3/7f/t
/+7/7v/u/+7/7//t/+3/7f/t//D/8f/x//D/8P/w//H/8//1//T/9P/1//X/9//3//f/
9f/2//b/+P/6//v/+//7//v//f/9//3/AAACAAMABAAEAAMAAgAFAAgACAAKAAsADAAN
ABAAEQASABYAGQAcAB4AHgAdAB4AHgAfACAAIQAiACMAJAAlACUAJQAnACcAKAAoACgA
KAAmACQAIwAiACIAHwAeAB0AHwAcABwAGgAYABUAEwASABIADgANAA0ACQAHAAYABAAE
AAQAAgAAAAAA/v/+//z/+//5//n/+v/6//n/+P/4//r/+f/5//r/+P/3//b/9v/4//f/
9//3//r/+v/4//j/9//3//f/9v/0//X/9f/0//b/9//3//j/+P/4//j/+P/4//j/+P/4
//b/9v/2//f/9//3//b/9f/3//f/+P/5//f/9//3//j/+v/6//r/+v/4//j/+P/4//j/
+P/4//f/9v/2//f/9//3//f/9//3//j/9//3//f/9//4//j/9//2//X/9P/z//P/8//0
//T/9v/2//b/9v/0//T/9P/z//X/9P/0//T/9P/0//T/9P/0//P/8//0//b/9v/z//P/
8//z//b/+P/4//j/+v/7//z//P/7//v//P/8//7//f/9//7//f/7//r/+f/7//z//P/8
//z//P/8//r/+//7//v/+//9//3//f/9//3//P/7//r/+v/6//r/+f/5//f/9v/0//D/
7//t/+3/7v/u/+7/7//t/+3/7P/s/+z/7P/s/+3/6//r/+v/6//t/+3/7f/t/+//7//s
/+3/7v/v//X/+f/9/wUAEQAeACsANgBHAFwAagBxAHoAgAB+AHYAZwBXAEwAPQAnABkA
GAAaABgADwAEAPj/7v/p/+r/6//w//T/+P/3//X/8//x/+//7//v/+//7v/t/+3/7P/s
/+z/7P/s/+7/7//v/+//7v/t/+z/7P/u/+7/7v/v//H/8f/x//H/7//v/+7/7P/v//D/
8v/1//P/8v/y//P/9f/3//f/9//1//b/9v/4//j/+f/5//n/+v/9//7///8AAAIAAwAE
AAIAAQAAAAMABwAIAAsADQANAA0ADwAPABEAFAAWABgAGgAaABkAGgAbAB0AHwAhACQA
JQAmACcAJwAnACkAKQAoACgAKAAoACgAJgAlACQAJQAjACMAIwAhAB4AHgAcABgAFQAT
ABIAEgAOAA0ADQANAAsACgAIAAgACAAGAAQAAwAAAP///P/9//v/+//8//r/+f/4//j/
+v/5//n/+v/8//v/+v/6//n/9//2//X/9P/0//L/8v/z//P/8//y//P/9f/2//b/9P/1
//X/9v/0//T/9P/0//X/9v/3//j/+v/6//r/+//4//f/9f/z//X/9f/2//f/+v/7//z/
/v/7//r/+f/4//r/+v/6//r//P/8//z/+//6//r/+//7//n/+f/5//n/+P/3//f/9//3
//j/+P/3//X/9f/1//X/9//1//T/9P/0//T/9P/2//b/9v/1//X/9v/4//j/9//3//f/
9//4//r/+v/6//z//f/+//7//f/9//7//v8AAP////8AAP7//f/9//3/+//8//z//P/+
//7//v/8//v/+//7//v/+f/5//n/+f/7//z//f/+//3//P/7//n/9//1//T/8v/x//H/
8P/x//H/8P/v/+//7f/t/+z/7P/u/+7/7v/v/+3/7f/t/+3/6//r/+v/6//v/+//8v/z
//L/9//9/wEAAwALABkAKgA7AE4AZQB2AIIAjQCUAJgAkgCCAHUAawBYAD8AKQAjACgA
IAASAAUA/P/0/+z/6f/q/+3/8P/0//T/8v/x//D/7//v/+//7//v/+//7//w//D/8P/w
//D/8P/t/+3/7P/r/+7/7//w//L/8f/w/+//7//t/+3/7f/t/+//8f/y//L/8v/y//P/
9f/1//T/9P/1//P/9f/1//X/9f/2//b/+P/8//3//f/9//v//f/9//3/AAACAAMABAAF
AAUABQAJAAoACgAMAA0AEAARABQAFQAVABgAGgAcAB0AHgAeACAAHgAfACAAIQAjACUA
JwApACcAJwApACkAKAAoACgAKAAmACQAIwAiACAAHQAcABsAHQAaABoAGAAVABEADgAM
AAsACAAIAAkABwAFAAQAAgAAAAAA/v/8//z/+v/6//j/9//1//X/9v/2//X/9P/0//L/
8f/x//L/9P/z//L/8v/w/+//7//v/+7/7v/s/+z/7v/v//D/8P/y//P/8//y//L/8//z
//T/8v/y//L/8v/y//L/8v/y//P/9P/1//f/9v/1//P/8f/z//P/9P/1//X/9f/1//b/
9P/0//T/9P/2//b/9v/2//T/9P/0//P/9P/0//X/9f/1//X/9f/1//T/8//z//P/8v/y
//H/7//x//H/8f/x//H/8f/y//L/8f/w/+//7v/v//D/8f/x/+//7//u/+z/6v/r/+z/
7f/u/+z/7P/s/+v/7f/u//D/8P/x//H/8f/x//D/8v/y//L/9f/3//n/+v/6//n/+f/4
//f/9f/0//T/9f/1//b/9//5//r/+v/6//j/+P/4//b/8//z//P/8//z//P/8//z//T/
9P/0//T/9v/2//b/9f/z//H/8P/u/+7/7f/r/+v/6f/o/+f/5//p/+n/6P/o/+j/6P/o
/+n/5//n/+f/5//l/+X/5f/l/+X/6f/s/+3/7P/r//H/9////wUAEwAkADEAQABVAG4A
fgCHAJAAmACSAIYAdwBpAFgAPwArAB0AHAAcABQABwD6//D/6v/n/+j/7f/y//L/7v/s
/+v/6v/p/+v/6//r/+v/6//r/+z/7P/q/+r/6v/q/+r/6//r/+v/6f/p/+n/6v/q/+r/
6v/r/+3/7f/t/+3/7P/t/+3/7P/u/+7/7//x//H/8P/w//H/8f/z//P/8//z//T/9P/2
//j/+f/5//n/9//5//n/+f/7//7/AAACAAEAAQABAAUABAAEAAYABwAIAAkADAANAA8A
EgAUABYAGQAaABoAHAAeAB8AIAAhACAAIQAiACMAIwAjACUAJQAnACgAKQAqACgAJgAl
ACQAJgAjACIAIQAfABwAHAAaABkAFwAWABYAEgAOAA0ADQAJAAcABgAEAAIAAgAAAP7/
/v/8//z/+v/5//f/9//4//r/+f/4//j/9v/1//X/9v/4//f/9v/2//X/8//y//H/8//0
//P/9P/z//P/8//y//L/8//z//L/9P/1//X/9v/1//T/8//y//T/9P/0//T/9P/0//T/
9f/3//f/9v/1//f/9//4//n/9//3//f/+P/2//b/9v/2//j/+P/4//j/+P/4//j/9//2
//b/9//3//X/9f/1//X/9P/z//P/8//z//T/9P/z//X/9f/z//H/8P/w//D/8P/w//L/
8v/y//H/8f/y//T/9P/z//P/8//z//T/9v/2//b/9v/3//j/+P/5//n/+v/6//r/+f/5
//r/+f/3//b/9f/1//b/9v/2//b/9v/2//T/9f/1//X/9f/1//X/9f/1//T/9P/0//T/
9f/2//f/9//1//P/8v/w/+//7//u/+//7f/s/+v/6//r/+v/6v/q/+r/6v/q/+v/6f/p
/+n/6f/r/+v/6//r/+f/5//q/+v/7v/z//f/+/8DAA0AFQAeAC0APgBRAGIAcAB5AIIA
hACCAHYAZwBZAEgAMQAbABEAFAAYABIABQD8//b/8P/r/+7/8f/w//L/8v/y//H/8P/v
/+3/7f/t/+3/6//r/+z/7P/s/+z/7P/s/+z/7f/t/+3/7v/v//D/8v/x//D/7//v/+//
7//v/+//7v/v/+//7v/v//D/8v/1//X/9P/0//X/9f/3//f/9//3//j/+P/6//r/+//7
//v/+//9//3//f/+/wAAAQACAAMAAwADAAcACgAKAAwADQAPABEAFQAXABQAFgAXABgA
HAAeAB8AIgAkACUAJgAnACYAJwAoACkAKQApACsAKwAsACwALAAsAC4ALAArACoAKgAn
ACYAJQAnACQAJAAiAB4AGwAZABgAFgASABEAEQAPAA0ADAAKAAkACgAJAAgABgAEAAQA
AgADAAEAAQACAAQAAwACAAIA///9//z//P/9//3//f/+//////8AAAEA///+//v/+v/8
//3//v/+/wAAAQABAAAA/v//////AAD+//7//v/+////AAABAAIAAAAAAAAAAQD/////
/v/9//3//f/+/////f/9//3//v///wAAAQACAAEAAAD///7//P/8//z/+//7//z//v//
////////////AAD////////+//7//f/7//3//f/9//3/+f/5//r/+v/9//7///8AAP7/
/P/6//f/8//4//r/+v/6//r/+v/6//r/+f/7//z//v/+//v/+//7//v/+v/8//z//P/+
////AAAAAAEAAQACAAIABAADAAMABAACAAEAAQABAAEAAgACAAIAAgACAAIAAAABAAEA
AQABAAMAAwADAAMAAQAAAP///v/+//7//v/9//7//f/9//z/+P/3//X/9f/1//T/8//z
//P/8//y//L/9P/0//T/9f/3//f/9//3//X/9f/1//X/9//1//L/8f/0//f//f8BAAkA
DwAZACQAMwBCAFEAYgByAHsAhACKAIgAegBpAF8AVgBFAC8AIwAkACYAHgAVAAwAAgD6
//X/9P/1//j/+v/8//v/+f/3//X/9//3//f/9//3//f/+P/4//T/9P/0//T/9f/3//j/
+f/3//f/9//4//j/+P/4//n/+f/5//n/+f/8//3//f/8//7//v///wEA///+//7////9
////////////AAAAAAIABQAHAAgACQAJAAsACwALAAkACgAKAAoADAANAA4AEwAUABQA
FgAXABYAFwAaABsAGwAeACAAIgAnACgAKAAqACwALQAuAC8AMAAxADIAMwAyADEAMgAx
ADQANAA0ADQANAAyADEAMAAyAC8ALgAtACsAKAAoACYAJgAjACEAIAAgABwAGwAbABcA
FQAUABIADgAOAAwACgAIAAYABgAEAAQAAwAEAAYAAwABAP///v8AAP////8AAAAA///+
//7/AAD///////8AAAAA/v/+//3//f/9//z//P/9//3//P/+//////8AAAAAAAAAAAAA
AgACAAIAAgAAAAAAAAABAP/////+//3//v///wEAAwADAAMAAwAEAAQABAAEAAQABAAE
AAQABAAEAAQABAADAAAAAAABAAEA//////////8AAP//////////AAAAAP//////////
///9//r/+v/6//r/+v/8//z//P/7//3//v8AAAAA///////////+/wAAAAAAAP//////
//7/AQABAAIAAgAEAAMAAwAEAAIAAQABAAEAAwAEAAQABAAEAAQABAACAP//////////
//////////8CAAIAAgACAAIAAgACAAEA///9//z/+v/4//f/9f/1//T/8v/w/+//8v/z
//P/9P/y//L/8v/z//H/8f/x//H/8P/v/+7/7f/v//H/8P/z//b/9//3//v/AwALABMA
IgAzAEQAVwBwAIQAjQCWAKAAnACSAIcAfwBuAFUAOQApACgAJgAcAA8ABgD6//L/6//q
/+v/8v/4//j/9//1//P/8f/z//P/8//z//L/8f/x//D/7//w//H/8v/y//P/8//z//H/
8f/x//L/8v/y//L/8//z//P/8//z//b/9//3//b/9P/0//X/9//5//j/+P/5//f/+f/5
//n/+//8//z//v/9//3//P/7//z///8AAAEAAwAGAAgACgAKAAkACAALAAwADAAOAA8A
EgATABYAFwAZABwAHgAgACEAIgAiACQAJAAlACYAJwAoACkAKgArACsAKwAtAC0ALgAu
AC4ALgAuACwAKwAqACoAJwAmACUAIgAeAB0AGgAaABcAFQAUABQAEAAPAA8ADQALAAoA
CAAEAAQAAgAAAAAA/v/+//z/+//5//n/+v/8//v/+v/6//z/+//7//z/+//5//f/9v/2
//X/9f/1//b/9v/0//T/8//z//P/8v/z//X/9v/2//b/9//3//j/9//2//X/9P/2//b/
9v/2//j/+P/4//n/+f/5//j/9//3//f/+P/5//f/9//3//j/+P/4//j/+P/6//r/+v/6
//n/+P/3//X/8v/y//P/8//0//X/9v/3//T/8//z//P/8//0//T/8//z//P/8//z//P/
8//0//T/8v/y//L/8v/w//D/8P/v//P/8f/w//D/8P/u/+7/7v/u//D/8P/w/+//7f/u
//D/8P/v/+//7//v//H/9P/1//b/9P/1//b/9v/3//f/+P/4//r/+f/5//r/+v/5//n/
+f/5//r/+v/6//f/9v/1//L/8v/z//T/9f/z//P/8//z//b/9v/2//b/9P/0//T/8//z
//H/8P/u/+7/7f/r/+v/6f/o/+f/5//p/+n/6P/o/+b/5v/m/+f/5//n/+f/5//p/+n/
6f/p/+f/6f/s/+n/6P/t//H/9//9/wcAFQAkADUARgBZAGgAeACHAJAAkgCQAIIAbwBj
AFIANwAhABkAGAAUAAwAAQD4//L/7P/n/+r/7//y//L/7v/t/+v/6f/n/+j/6f/q/+v/
6//r/+z/7P/s/+z/7P/s/+z/7f/t/+3/6//r/+v/7P/u/+7/7v/v/+7/7f/s/+v/7v/v
/+//7v/w//D/8f/z//H/8P/w//H/8//1//X/9f/1//b/9v/4//n/+f/4//f/+P/7//z/
/f/9//7//v/+/wAAAQACAAcACAAIAAoACwALAAsADQANAA4AEgAVABgAGQAaABoAHAAa
ABsAHAAdACAAIQAiACMAJQAlACcAJwAoACgAKAAoACYAJAAjACIAIAAdABwAGwAcABoA
GwAaABgAFQATABIADgAKAAkACQAJAAcABgAEAAAAAAD+//z/+v/4//j/9v/2//X/9v/4
//X/8//x//D/8//z//T/9v/0//P/8v/y//L/8f/x//H/8P/w/+7/7v/v/+//7//u/+7/
7//v/+7/7v/v/+//8P/w//D/8P/w//L/8v/y//L/8v/y//L/8//1//X/9P/z//H/8f/y
//P/8f/x//H/8v/y//L/8v/y//P/9P/1//b/9P/0//T/8//0//T/9f/1//P/8//z//P/
9P/z//P/8//y//L/8f/v//H/8f/x//H/7//v//D/8P/w//D/8P/w//H/8v/z//P/8f/y
//T/9P/z//P/8//z//T/9v/2//b/+P/5//r/+v/7//v//P/8//r/+f/5//r/+v/5//n/
+f/7//z//P/8//z//P/8//r/9//3//f/9//3//f/9//3//j/+P/4//j/+v/6//r/+f/5
//f/9v/0//D/7//t/+3/7f/s/+v/6//r/+v/6v/q/+z/7P/s/+3/7f/t/+3/7f/r/+v/
6//r/+v/7f/w//P/8v/1//n//f8DAAsAFwAmADcARgBZAGoAdgB/AIgAiAB8AGoAWwBN
ADoAJwAZABEAEAAUABAABQD6//b/8v/x//D/8//0//L/8v/y//H/8P/v//H/8f/x//H/
8f/x//L/8v/w//D/8P/w/+7/7//v/+//7f/t/+3/7v/v//D/8f/z//H/8f/x//H/8v/z
//P/8v/y//L/8//1//X/9P/0//X/9f/3//f/9//3//j/+P/6//7//////////f//////
/////wAAAAAAAAIAAwAEAAkACgAKAAwADQAOAA8AEgATABMAFgAYABoAGwAcABwAHgAg
ACEAIgAjACIAIwAkACUAJwAnACkAKQAsACwALAAsACoAKAAnACYAJgAjACIAIQAfABwA
HAAaABgAFQATABIADgAKAAkACQAKAAkACQAIAAQABAACAAAAAAD+//7//P/7//n/+f/6
//z/+//6//r/+P/3//f/+P/4//f/9v/2//T/8//z//P/9v/2//T/9P/1//X/9f/0//L/
8//z//L/8v/z//P/9P/2//b/9v/2//X/9P/z//L/9P/0//T/9f/z//P/8v/x//P/8//0
//X/8//z//P/9P/2//b/9v/2//T/9P/0//T/8v/y//L/8f/y//L/8//z//X/9f/1//X/
8v/x//H/8f/z//T/9P/z//P/8//z//P/8f/x//L/8v/y//L/9P/y//L/8f/w/+//7v/x
//L/8//z//H/8v/0//T/8v/x//D/7//u//D/8P/w//H/8//1//b/9//3//j/+P/4//f/
9//4//r/+f/5//n/+//8//z//P/6//r/+v/4//f/9//3//f/+f/5//n/+f/8//z//P/8
//v/+v/5//f/+f/3//b/9P/w/+//7f/t/+3/7P/r/+v/7P/t/+3/7v/t/+z/6//r/+v/
6//r/+v/7f/t/+3/7f/v//H/8P/x//D/7//v//X///8JABMAHAApADwATwBeAGwAdwCA
AIYAhAB8AG0AYwBYAEUAMQAjACIAIgAaAAsAAAD2/+r/5//q/+//9P/0//L/8v/x//D/
7//v/+//7//v/+3/7f/u/+7/7v/u/+7/7v/u/+//7//v/+//7//v//D/8P/w//D/8f/x
//H/8f/x//D/8f/x//D/8v/y//P/9f/z//L/8v/z//X/9//3//f/9f/2//b/+P/8//3/
/f/9//3/////////AgAEAAUABgAGAAUABAAHAAgACAAKAAsADQAPABMAFQATABYAGAAa
AB0AHgAeACAAHgAfACAAIQAiACMAJAAlACcAJwApACkAKAAoACgAKAAqACgAJwAmACYA
IwAiACEAHwAcABwAGgAaABcAFQAUABIADgANAA0ACQAHAAYABAAEAAQAAgAAAP///P/7
//j/+f/3//f/+P/3//X/8//y//T/8//z//T/8v/x//D/8P/x//H/8v/z//b/9v/0//T/
9P/z//L/8P/w//H/8f/w//D/8f/x//L/9P/0//T/9P/y//L/8v/y//P/9P/1//f/9//3
//b/9f/0//P/8//z//T/9f/2//j/9v/2//b/9v/4//j/+P/4//f/9v/1//P/8v/y//P/
8//z//P/8//z//L/8f/x//H/8//0//T/8//x//H/8f/x/+//7//w//D/7v/w//D/8v/y
//L/8v/y//L/8v/x/+//8P/y//L/7//v/+//7//w//L/8v/y//L/8//0//T/9//3//j/
+P/4//f/9//4//j/9//3//f/9//4//j/+P/6//r/+v/4//X/9f/1//X/9f/1//X/9f/4
//j/+P/4//b/9v/2//X/8//x//D/7v/u/+3/6//r/+v/6v/p/+n/6f/p/+j/6P/o/+j/
6P/p/+n/6f/p/+n/6f/p/+n/6f/r/+n/6P/p/+z/7f/x//X/+f8DAA8AGgArADwATQBk
AHgAgwCMAJYAmACQAIMAdQBmAE0ANQAlACAAHgAaAA0A/P/w/+r/6//q/+v/7v/w/+7/
8P/v/+7/7f/r/+v/6//r/+3/7f/u/+7/6//q/+n/6P/o/+n/6f/p/+r/6//s/+7/7f/s
/+v/6//s/+3/7v/v//D/8f/x//D/7v/u/+//8f/z//L/8v/z//H/8//z//P/9P/2//f/
+v/6//v/+//7//v//f/9//3//v8AAAEAAgADAAMAAwAHAAgACAAKAAsADgAPABIAEwAR
ABQAFgAYABkAGgAaABwAHQAfACEAIwAkACUAJgAnACcAJwApACkAKgAqACoAKgAqACgA
JwAmACYAIwAiACEAHwAcABwAGgAZABcAFgAWABEADAAKAAkACQAHAAYABAAEAAQAAgAA
AAIAAAAAAP7//P/5//j/+P/4//f/9v/2//T/8//z//T/9f/1//X/9v/1//P/8v/x//T/
9P/y//L/9f/1//X/9P/0//X/9f/0//L/8//z//T/9f/2//f/+P/4//j/+P/4//f/9v/1
//X/9f/1//T/8//0//X/9//5//n/+f/5//r/+P/4//j/+P/4//j/+P/4//b/9v/2//X/
9v/2//f/9//5//n/+f/5//b/9f/1//X/9//4//j/9//3//f/9//3//f/9//4//j/9v/2
//b/9v/4//j/+P/3//P/8//0//b/9v/2//b/9v/2//b/9f/0//T/9f/0//X/9f/1//X/
+P/6//r/+v/6//v//P/8//////8AAAAA///9//z//P//////AAABAP7//v/9//z//f/+
/////v/8//v/+v/5//v/+//7//v//P/8//z//P/6//r/+v/5//z/+//7//r/9v/1//P/
8//z//L/8f/x//H/8f/w//D/8P/w//D/8f/x//H/8f/x/+//7//v/+//7//x//T/9f/2
//n/+f/7/wEACwAXACgANwBKAGMAdgB+AIUAjgCSAJAAhgB3AGkAWABBACsAHwAcAB4A
GAALAAAA+P/y//P/9P/3//b/9P/2//f/9//3//f/9v/1//T/8//x//H/8v/y//L/8v/y
//L/8v/z//P/8//z//P/8//0//b/9v/2//f/9f/1//X/9f/0//X/9f/0//b/9v/3//n/
9//2//b/9//5//v/+//7//3//v/+/wAAAgADAAMAAwACAAMAAgABAAAAAgADAAQABwAH
AAcACwAOAA4AEAARABEAEQATABMAEgAUABUAFgAaABwAHQAgACEAIwAlACcAJgAnACgA
KQAnACcAKQApACoAKgAqACoALAAqACkAKAAoACUAJAAjACMAIAAgAB4AHAAZABcAFgAU
ABAADwAPAAsACQAIAAYABAAEAAIAAAACAAAAAAD+//v/+f/5//r//P/7//r/+v/4//f/
9//4//j/9//2//b/9v/1//X/9f/2//b/9P/0//X/9f/1//T/8v/z//P/8v/y//P/8//0
//X/9v/3//j/9v/2//b/9v/2//b/9v/3//f/9//2//X/9//3//j/+f/4//f/9v/2//b/
9v/2//b/+P/4//j/+P/4//j/+P/3//j/+P/5//n/+f/5//n/+f/4//f/9//3//f/+P/4
//f/9//3//f/9//1//f/+v/4//f/9v/1//T/8//y//H/7//x//L/9P/0//X/9f/1//X/
+P/6//r/+v/4//n/+v/6//v/+//8//z//P/7//v//P/8//v/+//7//3//v/+//7/+//6
//n/9v/1//X/9f/1//f/9//3//f/+P/4//j/+P/6//r/+v/5//n/9//2//T/8v/x/+//
7//t/+z/6//r/+3/7f/s/+z/6v/q/+r/6//r/+v/6//r/+v/6//r/+v/7f/r/+r/7f/w
//H/8//5/wEABwARACIALwA6AEsAYABwAHUAegCAAHoAagBbAFEARgAxAB0AEwAUABYA
EgAHAPr/8v/s/+f/6v/v//D/8P/y//H/7//t/+v/6//r/+v/6//t/+3/7v/u/+z/7P/s
/+z/7P/t/+3/7f/r/+v/6//s/+z/7P/s/+3/7//v/+//7//t/+3/7P/q/+3/7v/w//P/
8f/w//D/8f/x//P/8//z//P/9P/0//b/9v/3//f/9//3//n/+f/5//j/+v/7//z//f/9
//3/AQADAAQABwAJAAkACQALAAsADAAQABMAFgAXABgAGAAaABoAGwAcAB0AHgAfACAA
IQAjACMAJQAlACUAJAAjACIAIwAiACIAIgAhAB0AGwAZABkAFgAWABQAEgAPAA0ADAAL
AAgACAAJAAUAAwACAAAA/P/8//r/+P/4//b/9v/0//X/8//z//T/9P/z//L/8v/w/+//
7//w//H/8f/x//L/8P/v/+//7//w//D/7v/u//H/8f/x//D/7v/v/+//7v/w//H/8f/y
//H/8P/v/+7/8P/w//D/8P/v/+7/7f/t//D/8f/x//H/7//v//D/8f/v/+//7//w//D/
8P/w//D/7v/u/+7/7v/x//L/8//z//L/8v/z//P/8P/v/+7/7f/v/+//8P/x/+//8P/w
/+//7f/t/+3/7f/p/+n/6v/q/+v/7P/t/+7/7v/u/+7/7f/r/+v/7P/s/+z/7P/s/+z/
6v/q/+r/6v/t/+3/7f/u/+7/7//v//D/8v/z//T/9f/1//b/9v/2//P/8//y//H/8v/z
//T/9P/y//L/8v/x//D/7//u/+7/8f/y//L/8v/w//D/8v/y//L/8v/x//D/7//u/+z/
7P/s/w==
         </WaveFormData>
      </LeadData>
   </Waveform>
</RestingECG>
