# Supplementary material for: Detection of Left Atrial Enlargement Using a Convolutional Neural Network-Enabled Electrocardiogram
Source: Front Cardiovasc Med. 2020 Dec 17;7:609976. doi: 10.3389/fcvm.2020.609976 (PMC7773668; doi:10.3389/fcvm.2020.609976)
Supplement: Supplementary file 1 [file Data_Sheet_1.ZIP › hyp/1802031788_1202_0000001Q.XML]

<?xml version="1.0" encoding="Windows-1252"?>
<!DOCTYPE RestingECG SYSTEM "restecg.dtd">
<RestingECG>
   <PatientDemographics>
      <PatientID>1802031788</PatientID>
      <PatientAge>79</PatientAge>
      <AgeUnits>Years</AgeUnits>
      <Gender>Male</Gender>
      <PatientLastName>linguoquan</PatientLastName>
   </PatientDemographics>
   <TestDemographics>
      <DataType>Resting</DataType>
      <Site>1</Site>
      <AcquisitionDevice>MAC55</AcquisitionDevice>
      <Status>Unconfirmed</Status>
      <Priority>Normal</Priority>
      <AcquisitionTime>09:08:21</AcquisitionTime>
      <AcquisitionDate>08-01-2016</AcquisitionDate>
      <CartNumber>1</CartNumber>
      <AcquisitionSoftwareVersion>009C</AcquisitionSoftwareVersion>
      <XMLSourceVersion>MAC5000 v1.0</XMLSourceVersion>
   </TestDemographics>
   <RestingECGMeasurements>
      <VentricularRate>66</VentricularRate>
      <AtrialRate>66</AtrialRate>
      <PRInterval>172</PRInterval>
      <QRSDuration>94</QRSDuration>
      <QTInterval>386</QTInterval>
      <QTCorrected>404</QTCorrected>
      <PAxis>72</PAxis>
      <RAxis>72</RAxis>
      <TAxis>48</TAxis>
      <QRSCount>11</QRSCount>
      <QOnset>211</QOnset>
      <QOffset>258</QOffset>
      <POnset>125</POnset>
      <POffset>178</POffset>
      <TOffset>404</TOffset>
      <ECGSampleBase>500</ECGSampleBase>
      <ECGSampleExponent>0</ECGSampleExponent>
   </RestingECGMeasurements>
   <Diagnosis>
      <Modality>Resting</Modality>
         <StatementCount>2</StatementCount>
         <LabelText>12SL ��ϳ���</LabelText>
      <DiagnosisStatement>
         <StmtFlag>ENDSLINE</StmtFlag>
         <StmtText>�������</StmtText>
      </DiagnosisStatement>
      <DiagnosisStatement>
         <StmtFlag>ENDSLINE</StmtFlag>
         <StmtText>���� ECG</StmtText>
      </DiagnosisStatement>
   </Diagnosis>
   <Waveform>
      <WaveformType>Rhythm</WaveformType>
      <WaveformStartTime>0</WaveformStartTime>
      <NumberofLeads>8</NumberofLeads>
      <SampleType>CONTINUOUS_SAMPLES</SampleType>
      <SampleBase>500</SampleBase>
      <SampleExponent>0</SampleExponent>
      <HighPassFilter>16</HighPassFilter>
      <LowPassFilter>150</LowPassFilter>
      <ACFilter>NONE</ACFilter>
      <LeadData>
         <LeadByteCountTotal>10000</LeadByteCountTotal>
         <LeadTimeOffset>0</LeadTimeOffset>
         <LeadSampleCountTotal>5000</LeadSampleCountTotal>
         <LeadAmplitudeUnitsPerBit>4.88</LeadAmplitudeUnitsPerBit>
         <LeadAmplitudeUnits>��V</LeadAmplitudeUnits>
         <LeadHighLimit>2147483647</LeadHighLimit>
         <LeadLowLimit>268435456</LeadLowLimit>
         <LeadID>I</LeadID>
         <LeadOffsetFirstSample>0</LeadOffsetFirstSample>
         <FirstSampleBaseline>0</FirstSampleBaseline>
         <LeadSampleSize>2</LeadSampleSize>
         <LeadOff>FALSE</LeadOff>
         <BaselineSway>FALSE</BaselineSway>
         <ExcessiveACNoise>FALSE</ExcessiveACNoise>
         <MuscleNoise>FALSE</MuscleNoise>
         <LeadDataCRC32>2941880024</LeadDataCRC32>
         <WaveFormData>
/P/8//z//P/+//7//v/+//7//v/+//7/AAAAAAAAAAACAAIAAgACAAQABAAEAAQABQAG
AAcACAAIAAgACAAIAAsADAANAA4AEAAQABAAEAATABQAFQAWABgAGAAYABgAGgAaABoA
GgAcABwAHAAcABwAHAAcABwAHAAcABwAHAAbABoAGQAYABUAFAATABIAEQAQAA8ADgAM
AAwADAAMAAsACgAJAAgABQAEAAMAAgABAAAA///+//7//v/+//7//v/+//7//v/8//z/
/P/8//r/+v/6//r/+P/4//j/+P/5//r/+//8//v/+v/5//j/+v/6//r/+v/6//r/+v/6
//j/+P/4//j/+v/6//r/+v/8//z//P/8//r/+v/6//r/+v/6//r/+v/8//z//P/8//r/
+v/6//r//P/8//z//P/8//z//P/8//r/+v/6//r/+v/6//r/+v/8//z//P/8//z//P/8
//z//P/8//z//P/8//z//P/8//z//P/8//z//P/8//z//P/6//r/+v/6//z//P/8//z/
+v/6//r/+v/6//r/+v/6//r/+v/6//r/+P/4//j/+P/6//r/+v/6//r/+v/6//r/+P/4
//j/+P/6//r/+v/6//j/+P/4//j/+v/6//r/+v/6//r/+v/6//r/+v/6//r/+v/6//r/
+v/6//r/+v/6//r/+v/6//r/+v/6//r/+v/6//r/+v/6//r/+v/6//r/+v/6//r/+v/8
//z//P/8//r/+v/6//r/+v/6//r/+v/8//z//P/8//7//v/+//7/////////////////
/////////v/+//7//v/9//3//f/7//v//P/+/wEAAgADAAMABQAGAAYABAADAAIAAQD/
/wEAAQD+//7//P/6//j/9//6//r/+v/6//n/+f/5//j/+P/4//n/+f/4//j/+P/4//j/
+P/5//n/+P/4//j/9//3//f/+P/4//r/+P/2//j/+P/1//T/9v/2//b/+P/8/wMADQAZ
ACQAKwA0ADoAOgA0ACgAGQAPAAAA8P/m/9v/1v/W/9f/2f/e/9//3P/a/+D/7P/x/+7/
8P/z//b/+f/5//n/+f/4//f/+f/4//j/+f/5//r/+P/4//j/+P/4//j/+P/4//v/+//7
//v/+//7//v//P/7//v/+//7//v/+//8//z/+v/7//v/+//+//7//v/+//7//v//////
/f/9//3//f8AAAAAAQABAP////8CAAIAAwADAAUABQAFAAUABgAGAAgACQAKAAoACwAL
AAsADAAMAA0ADgAPABMAEwATABQAFgAYABgAGQAaABoAGwAbABwAHAAcABwAHAAdAB4A
HgAeAB4AHgAeABwAHAAdAB0AGgAaABoAGQAXABUAFQAUABEADgANAAwADQAMAAwADAAJ
AAgABwAHAAUABQAEAAMAAQD///7//v/8//z//P/8//7//f/9//3//f/9//v/+//6//r/
+v/5//r/+v/7//3//P/7//r/+f/4//n/+v/8//z//P/8//z/+v/6//r/+v/6//r/+//8
//z/+//7//z/+v/6//n/+f/7//v/+//8//r/+v/6//r//P/8//z//P/6//r/+v/6//z/
/f/9//3//P/8//3//f/7//v//P/8//z//P/9//3//f/9//3//f/9//3//f/8//z//f/9
//v/+//7//v/+//9//3//P/8//v/+//6//n/+v/6//v//P/6//r/+v/6//r/+v/6//v/
+f/4//j/9//4//n/+//8//r/+v/6//r/+f/5//n/+f/6//r/+v/6//v/+//7//v/+f/5
//r/+v/8//z//P/6//r/+v/6//r/+//7//z//P/7//r/+f/4//r/+v/5//n/+//7//r/
+v/6//z//P/8//v/+v/5//j/+f/6//v//P/7//r/+f/4//j/+f/7//z/+f/5//r/+v/5
//n/+v/6//r//P/8//z//P/7//r/+f/7//v/+//7//n/+v/6//r/+v/4//r/+v/6//r/
+//8//3//v/8//z//P/8/////////////f/9//3//f/7//r/+v/6//3//f/+/////v/9
//3//v8AAAIABAAFAAYABgAFAAIAAQAAAP///f/7//v/+P/4//n/+P/3//f/+P/4//j/
+P/3//f/9//2//b/9v/3//f/9v/2//b/9v/4//j/+f/5//b/9v/2//X/9//3//j/+P/2
//b/9v/2//j/9f/y//L/+P/+/wYADgAVACEAKQA0ADsAPgA2ACYAGAAOAAMA8//m/9j/
1v/b/9z/3v/f/9//4P/l/+j/6v/s/+7/8f/2//j/9f/0//X/9//5//f/9P/1//f/+P/2
//f/9//4//b/9v/2//b/9//4//n/+v/5//n/+f/5//n/+f/5//r//f/9//3//f/5//n/
+v/6//r/+//7//v//P/8//z//P/+//7//////////////////v/+//////8BAAEABAAE
AAIAAQACAAEAAgADAAUABgAIAAkACgAKAAkACQAJAAoADgAPABAAEQATABMAEwAUABYA
GAAYABkAGAAYABkAGQAaABoAGgAaABoAGwAcABwAHAAcABwAHAAaABoAGwAbABgAGAAY
ABcAEwARABEAEAAPAAwACwAKAAgABgAFAAQABAAEAAQABQADAAMAAgABAAEA///+//7/
/f/8//v/+v/7//v//P/9//v/+//5//n/+//8//3//f/7//r/+v/7//3//f/9//3/+//7
//v//P/8//z//P/8//z//P/8//z/+v/6//v//P/6//n/+f/6//r/+v/5//n/+v/7//z/
/v/8//z//P/8//r/+v/6//r//P/8//z//P/6//v/+//7//r/+v/7//v//f/9//7//v/6
//r/+//7//v/+//7//v//f/9//3//P/6//v/+//5//3//f/9//3/+//7//r/+v/6//v/
+//7//v/+v/6//r//P/8//z//P/8//z//P/9//3//P/8//v/+f/5//r/+v/6//r/+v/6
//v/+//7//v/+v/6//r/+v/3//f/9//3//j/+f/7//z/+v/6//r/+P/6//r/+v/6//v/
+//8//z//P/8//z//P/6//r/+f/5//v/+//6//r/+P/6//r/+v/8//z//P/8//r/+v/6
//r//P/8//z//P/7//v//P/8//v/+//8//z//f/9//7//v/7//z/+//6//z//f/+////
/////wEAAQD+//7//v/+//7/AAABAAEAAQABAAEAAQABAAMAAwACAAIAAAAAAP////8B
AAEAAQACAAMAAwADAAMABQAHAAgACAAGAAUABAADAP////////z//P/7//r/+f/5//r/
+v/6//z/+//7//v/+v/6//r/+//7//r/+v/6//j/+P/4//n/+//6//r/+v/3//f/9//4
//r/+v/6//j//P/6//f/+P/4//b/+P/4/wAAEQAbAB8AKAAxADgAOgA2ACoAIAAVAAcA
9v/q/97/1//W/9r/3f/f/+D/3//g/+T/5v/q//P/9v/0//X/9v/3//v//f/5//b/+///
//r/+v/7//v//P/6//r/+v/6//z//P/8//z/+//7//v/+//7//v/+//8//7///8AAAEA
/v/9//3//P/+/////////wAAAAAAAAAAAAAAAAEAAQD//////////wIAAgADAAMAAQAB
AAQABAAFAAUABwAHAAUABQAGAAYACgALAAwADAALAAsACwAMABAAEQASABMAFAATABIA
EgAVABgAGQAbABwAHAAdAB0AHAAcABwAHAAeAB8AIAAgAB4AHgAeAB4AHAAcAB0AHQAa
ABoAGgAZABkAFwAXABYAFQASABEAEAAOAAwACwAKAAkACAAHAAcABwAHAAYABQADAAEA
AAAAAAEAAgADAAQAAwABAAAA//8BAAEA//////7//v/+//3////+//7////9//3//f/9
//3//f/9//7//v/+//7//v/8//z//P/8//z//P/9//7//v/9//3//v/+//7//f/9//3/
/f/9//7//v/+//7//v/+//7//v/+//7//v/+//7//P/9//3//f/+//7///////////8A
AAAA/v/+//////8BAAEAAQABAAAA///+//z///8BAAIAAQACAAEAAAD////////+//7/
/v////////////7//v/+//7//v/+//7//v/+//7///////7//v/9//////8AAAAA/v/+
//7//v/9//3//f/9//7//v/+//7/+//7//v/+//9//3//v/+//7//v/+//z//v/+//7/
/v//////AAAAAP///v/9//z//v/+//3//f/7//v/+v/6//z//v/+//7//P/8//z//P/8
//z//P/8//3//v///wAA/v/9//3//P/7//v//P/8//3//f/+//7/+v/8//z//P/9//3/
/f/9//3//f/9//3//f/+//7//v8AAAAA/v/+//7//v8AAAAAAQABAP//////////AQAB
AAEAAAD+//7//v/9////////////AAACAAMABAAFAAUABwAIAAYABAADAAIAAQD/////
///6//r/+f/4//j/+f/7//z//P/8//v/+//5//j/+P/4//n/+f/4//j/+v/6//r/+v/5
//n/+P/4//r/+f/5//n/+P/4//j/+P/4//j/+P/5//j/+P/8//z/AgAOABsAIwArADYA
PwBAADgAKgAeABIABwD5/+j/3v/c/93/3v/g/+P/4f/g/+f/6v/q/+7/8v/z//T/+P/7
//r/9//7//3/+f/4//v/+//6//z//f/9//7//f/8//v/+v/7//z//f/+//3//f/9//3/
/f/9//3//v////////////////8AAAAA/v////////8AAAAAAAAAAAIAAgADAAMAAwAD
AAMAAwAEAAQABQAFAAMAAwAGAAYABwAHAAkACQAJAAkACgAKAAoACwAMAAwADwAPAA8A
EAAQABEAEgATABcAFwAXABgAGAAaABoAGwAcABwAHQAdABwAHAAcABwAHQAfACEAIgAi
ACIAIgAiAB0AHAAcABsAGQAaABsAGwAZABcAFwAWABMAEAAPAA4AEAAOAA0ADAAJAAgA
BwAHAAUABQAEAAMABQADAAIAAgACAAIAAgACAAIAAQABAAEAAQABAP////8AAAAAAAD/
/////v/+/////f/9//3//f/9//3//f/+//z//P/8//z//v/+//7//v/+//7///8AAP7/
/f/9//7/AAAAAP/////+//3//P/8//z//P/8//z//P/8//z//P/8//z//P/8//7/////
/////P/8//3//f//////AAAAAP7//v////////////////8BAAEAAQAAAP/////+//v/
/v///wAAAQD//////v/+//7/////////AQAAAAAAAAD///7//f/8//3//v///wEAAAD+
//3/+//8//3///8AAP///v/9//z//P/9//7////+//7//v/+//3//f/9//3//f/9//7/
/v/+//7//v/8//z//P/8//z//P/9////AAD+//7//v/+//7//v/9//3//f/9//z//P/8
//7//v/+//7//v/+//7//P/8//z//P/6//r/+v/6//r/+//9//7/+//7//z//P/7//v/
/P/8//r//P/8//z//f/9//3//f/9//3//f/9//3//v/+//7/+v/6//3//v///wAA/v/+
//7//v8AAAAAAQABAP//////////AQABAAEAAAD+//7//v/9////////////AAACAAMA
BAADAAMABQAGAAYABAADAAIAAgABAAIAAwD+//7//f/8//v/+//8//z/+v/6//n/+f/5
//j/+P/4//n/+f/4//j/+P/4//j/+P/5//n/+P/4//r/+f/5//n/+P/4//j/+P/4//j/
+P/3//b/9v/4//j//P8CAAcADwAbACYALQA0ADwAOgAuACIAFwALAPr/7v/k/9f/0v/W
/9f/2f/c/93/3v/i/+b/5v/r//L/9P/1//j/+f/3//f/+f/6//v/+//6//j/+f/5//r/
+v/6//r/+v/8//z//P/8//v/+//7//v/+//7//v//P////////////v/+//8//z/+v/7
//v/+//+//7//v/+//7//v////////////////8AAAAAAQABAAEAAQAEAAQABQAFAAcA
BwAGAAUABQAEAAgACQAKAAoADQANAA0ADgAOAA8AEAARABMAEwATABQAFAAWABYAFwAa
ABoAGwAbABwAHAAcABwAHgAfACAAIAAdABwAGwAaABsAHAAeAB8AHAAcABwAGwAXABUA
FQAUABUAEgARABAADgAMAAsACgAJAAgABwAHAAUABQAEAAMAAwABAAAAAAAAAAAAAAAA
AP7//f/9//3///////3//f/+//7//v/9//v/+v/6//v//f/9//3//f/7//v/+//8//z/
/P/8//z//P/8//z//P/4//j/+f/6//z/+//7//z//v/+//3//f/8//v/+v/6//z//P/8
//z//P/8//z//P/6//r/+v/6//v//f/+/////v/+///////9//3//v/+//z//P/9//3/
/f/9//3//f/////////+//z//f/9//v////////////9//3//P/8//z//f/9//3//f/8
//z//P/8//z//P/8//z//P/8//3//f/8//z/+//7//v//P/8//r/+v/6//r/+//7//v/
+//8//z//P/8//n/+f/5//n/+//7//z//P/8//z//P/6//r/+v/6//r/+//7//z//P/6
//r/+v/6//r/+v/5//n/+//7//r/+v/6//z//P/8//z//P/8//z/+v/6//r/+v/6//r/
+v/6//v/+//8//z/+f/5//r/+v/7//v//P/8//j/+v/6//r////8//3//v///wAA////
//7//f/9//3//f/9///////+//7//P/8//v/+//9//3//f/+////////////AQADAAQA
BAADAAMAAwADAAEAAQABAP7//P/7//r/+f/5//r/+v/6//j/9//3//f/9v/2//b/9//5
//j/+P/4//b/9v/2//f/9//2//b/9v/3//f/9//4//j/+P/4//b/9v/2//X/9v/4//b/
9P/2//z///8FAA0AFgAjAC4AOAA8ADwANAAjABUACgD8//D/4//Y/9b/2f/Z/9j/2f/c
/9z/4P/m/+n/7P/w/+//8P/3//f/9f/3//r/+f/3//b/+P/5//n/+v/6//r/+v/6//r/
+v/6//r/+//7//v/+//7//v/+//8//v/+//7//v/+//7//z//P/+//////////3//P/7
//r/+//8//7////9//3//f/9/wAAAAABAAEA/////wIAAgABAAEAAwADAAUABQAGAAYA
BgAHAAgACAALAAsACwAMAAwADQAOAA8ADwAPAA8AEAAUABYAFgAXABgAGAAZABkAGgAa
ABoAGgAcAB0AHgAeABwAHAAcABwAHAAcAB0AHQAaABoAGgAZABkAFwAXABYAFQASABEA
EAAOAAwACwAKAAsACgAJAAkABQAFAAQAAwADAAEAAAAAAAAAAAAAAAAA/v/9//3//f//
/////f/9//7//v/+//3/+//6//r/+//8//3//v////z/+//6//r//P/8//z//P/8//z/
/P/8//z//P/9//7//P/7//v//P/8//z/+//7//3//f/9//7//f/8//v/+v/7//z//f/+
//z//P/8//z//P/9//3//f/8//z//f/9//v/+//8//z//P/8//3//f/9//3//f/9////
//////7//P/9//3/+//9//3//f/9//3//f/8//z//P/9//3//f/9//z//P/8//z//P/8
//z//P/8//z//f/9//z//P/7//v/+//8//z//P/8//z//P/7//v/+//7//v/+v/5//j/
+v/7//z//f/7//v//P/8//z//P/8//r//P/8//z//P/7//v//P/8//z//P/8//z//P/8
//v/+//7//v/+v/6//r//P/8//z/+v/6//r/+v/8//z//P/8//r/+v/6//r/+v/7//3/
/v/7//v//P/8//r/+f/5//j/+f/8//3//v/+//3//P/7//3//f/9//3//f/+//7//v/+
//7//v/+//7//v/+//7//v////3//f/9//3////////////+//7//v/+//3//f/9//3/
/f/+/wAAAQACAAMAAwAFAAgACAAGAAUAAwABAP7//f/+//z//f/9//r/+f/5//r/+P/4
//j/9//4//n/+f/6//j/+f/5//j/+v/6//r/+v/4//n/+f/4//r/+v/5//n/+f/6//r/
+v/6//j/9P/0//f/+P/2//b/+v8EAAwAEwAdACcAMgA7AD4APAA0ACQAFAAHAPn/6v/e
/9z/3//e/97/4f/l/+b/5f/m/+j/7P/u//H/9P/4//n/9P/z//f/+//5//r//f/7//j/
+P/5//n/+v/8//z//P/8//r/+v/6//r/+//7//v/+//9//3//f/+//3//f/9//3/+//7
//z//P/8//3//f/9//z//P/8//z//v/+//////8BAAEAAQABAAIAAgADAAMAAgABAAMA
AgACAAMABgAHAAUABQAGAAYACAAJAAoACgANAA0ADQAOABAAEQASABMAFQAVABUAFgAY
ABoAGgAbABoAGgAbABsAHAAcABwAHAAcAB0AHgAeABwAHAAcABwAHAAcAB0AHQAaABoA
GgAZABUAEwATABIAEgAQABAAEAAQAA4ADQAMAAkACAAHAAcAAwADAAIAAQADAAEAAAAA
AAAAAAAAAAAA/v/9//3//f///////f/9//z//P/8//v//P/8//3////9//3//f/9//3/
/f/9//7//P/8//z//P/8//z//P/8//r/+v/7//z//P/7//v//P/6//r/+f/5//v/+//7
//z/+v/6//r/+v/8//z//P/8//7//v/+//7//f/9//z/+//8//z//f/9//3//f/+//7/
/P/8//3//f/7//v/+//7//v/+//7//r/+v/7//v/+f/5//n/+f/5//r/+//7//z//P/9
//3//f/7//r/+v/6//r/+v/6//r/+v/6//r/+//9//z//P/7//n/+f/6//r//P/8//z/
/P/7//v/+//7//z//P/8//z/+//7//v/+//7//v//P/8//z//P/8//r/+v/6//r/+v/5
//n/+v/6//z//P/8//z//P/8//v/+//7//v/+v/6//r//P/8//z//P/8//z//P/8//z/
/P/8//z//P/8//z/+f/5//r/+v/7//v//P/+//z//P/8//z//v//////////////////
///////+//7//P/8//v/+//7//v/+//8/wAAAQACAAMAAwAFAAYABgACAAEAAAD/////
//////z//P/7//r/+f/5//r/+v/6//r/+f/5//n/9//2//X/9f/3//b/9v/2//j/+P/4
//n/9//2//b/9v/1//X/9f/2//b/9v/2//T/+v/8//n/+P/2//T/9v/8/wIACQAVACEA
JgAtADoAPgA0ACQAGAANAAEA9P/m/9r/0//U/9L/0//Z/9z/2//c/+T/6P/s/+//8P/y
//f/9v/1//f/9//3//j/+f/7//r/+P/5//n/+v/4//j/+P/4//j/+P/4//j/+//7//v/
+//7//v/+//8//v/+//7//v/+f/5//r/+v/7//3//v////7//v/+//7//P/8//3//f//
/////////wIAAgADAAMAAgABAAMAAgADAAMABQAFAAUABQAGAAYABgAHAAgACAAJAAkA
CQAKAAwADQAOAA8AEwATABMAFAAUABYAFgAXABkAGgAcAB0AHAAcABwAHAAcAB0AHgAe
AB4AHgAeAB4AHAAcAB0AHQAYABgAGAAXABcAFQAVABQAEQAOAA0ADAAMAAoACQAIAAcA
BgAFAAUABQAFAAQAAwADAAEAAAAAAP7//v/+//7//v/9//3//f/9//3/+//7//z//P/8
//v/+//6//r/+//7//v/+//7//n/+f/5//r/+v/6//r/+v/6//r/+v/6//j/+P/5//r/
+v/5//n/+v/6//r/+f/5//v/+//7//z/+v/6//r/+v/6//r/+v/6//r/+v/6//r/+v/7
//v/+//8//z//f/9//v/+//8//z//P/8//3//f/7//v/+//7//3//f/9//z/+v/7//v/
+f/7//v/+//7//v/+//6//r/+v/7//v/+//9//z//P/8//z//P/8//z/+v/6//r/+//9
//z//P/7//v/+//8//z//P/8//z//P/5//n/+f/5//r/+v/6//r/+//7//v/+//5//n/
+v/6//z//P/8//r//v/8//r//P/+//7//v/+//z//f/9//3//f/9//3//f/9//3//P/8
//r/+v/5//n/+v/7//z//v8AAAEAAgADAAEAAwAEAAQAAgABAAAA///9//3//f/6//j/
9//2//X/9//4//j/+P/4//f/9//3//j/+P/4//n/9//2//b/9v/4//j/+P/5//n/+P/4
//j/9//3//f/+P/2//b/9v/0//r/+v/3//b/9P/0//r/AAAGAA8AGQAjACwANQA+ADwA
MgAkABYACQD7/+z/4P/Y/9X/2P/a/9v/2//c/9//5v/q/+j/6v/z//T/9P/3//r/+f/3
//X/9//4//f/9f/2//j/+f/5//r/+P/4//j/+P/5//r/+//8//v/+//7//v/+//7//v/
/P/7//v/+//7//v/+//8//z//P/9//3//f/8//z//P/8//z//P/9//3//v///wAAAQAA
AAAAAQABAAMAAwAGAAYAAwADAAUABQAFAAUABgAGAAgACQAKAAoADQANAA0ADgAQABEA
EgATABUAFQAVABYAFgAYABgAGQAbABwAHgAfAB8AHgAdABwAHgAfACAAIAAeAB4AHgAe
ABwAHAAdAB0AGgAaABoAGQAWABMAEgAQABAADgAOAA4ADQAKAAgABgAHAAYABQAFAAMA
AwACAAEAAwABAAAAAAAAAAAAAAAAAP7//f/9//3//v////7///////7//f/7//v/+v/6
//v//f/9//3//f/7//v/+//8//z//P/8//z//P/8//z//P/4//j/+f/6//r/+f/5//r/
+v/6//n/+f/5//n/+f/6//z//P/8//z/+v/6//r/+v/7//z//f/+//3//f/8//v//P/8
//3//f/9//3//v/+//r/+v/7//v//f/9//3//f/7//v/+//6//z//f/9//v//f/9//3/
/f/7//v/+v/6//z//f/9//3/+//6//r/+v/8//z//P/8//z//P/8//3//f/8//z/+//5
//n/+v/6//z//P/8//z/+//7//v/+//8//z//P/8//v/+//7//v/+f/5//r/+v/6//r/
+v/4//z//P/8//z/+v/5//n/+P/5//r/+//8//z//P/7//v/+//7//r/+v/6//z//P/8
//v/+v/5//j/+v/6//r/+v/8//z//P/8//n/+f/6//r/+//7//z//P////3//v/+//7/
/v/+//7//v/////////9//3//f/9//7//////wAA///+//z/+//8//3//v8AAAEAAQAB
AAEAAwAFAAYABgAEAAMAAgABAAEAAQABAP7//P/7//r/+f/3//j/+P/4//j/9//3//f/
9v/2//b/9//5//j/+P/4//b/9v/2//f/9//2//b/9v/1//X/9f/2//f/+P/5//j/9v/4
//n/8v/s//D/+v/+/wAACQARABkAJAAtADYAPgA8ADAAJAAXAAkA+P/s/+L/2f/U/9b/
1//Z/9z/3f/e/+D/5P/q/+3/7v/w//X/9v/1//f/9f/z//T/9//5//r/+f/5//j/+P/6
//r/+v/6//r/+v/6//r/+f/5//n/+f/5//n/+f/6//v/+//7//v/+f/5//r/+v/7//3/
/v///////v/9//z//v/+///////9//3//f/9/wAAAAABAAEAAQABAAQABAABAAEAAwAD
AAMAAwAEAAQABgAHAAgACAALAAsACwAMAAwADQAOAA8AEQARABEAEgAUABYAFgAXABYA
FgAXABcAGgAaABoAGgAaABsAHAAcABoAGgAaABoAGAAYABkAGQAZABoAGwAbABgAFQAU
ABIADwAMAAsACgALAAoACgAKAAcABgAFAAUABQAFAAQAAwACAP///f/8//7//v/+//7/
/v/9//3//f/7//v/+f/5//z//P/8//v/+//6//r/+//7//v/+//7//n/+f/5//r/+v/6
//r/+v/6//r/+v/6//j/+P/5//r/+v/5//n/+v/6//r/+f/5//n/+f/5//r/+v/6//r/
+v/4//j/+P/4//n/+v/7//z//P/9//3//f/6//r/+//7//v/+//8//z/+P/4//n/+f/5
//n/+f/5//n/+f/5//j/+v/7//v/+f/9//3//f/9//z/+//5//j/+P/5//n/+f/5//j/
+P/4//r/+v/6//r/+P/4//j/+f/5//j/+P/3//f/9//4//j/+P/4//j/+P/3//f/9//3
//j/+P/4//j/+f/5//n/+f/3//f/+P/4//r/+v/6//j/+f/4//f/9v/2//f/+f/6//r/
+v/6//r/+P/4//f/9//5//n/+P/4//b/+P/4//j/+f/6//v//P/8//7//P/4//r/+v/6
//r//P/9//3//f/9//3//f/9//3//f/8//z//v/+//3//f/7//v/+//8//7///8AAAEA
AQADAAQABAAAAP///v/9//3//f/9//r/+v/5//j/9//5//r/+v/6//r/+f/5//n/9//2
//X/9f/1//T/9P/0//b/9v/2//f/9//2//b/9v/z//P/8//0//b/9v/2//T/9v/2//X/
9P/0//b/+P/2//r/BQAPABMAHgApADAAOAA8ADQAIgAVAAkA+v/q/97/1//U/9b/1//Z
/9z/3f/e/97/4v/o/+v/7P/u//H/9v/3//X/8//z//b/9//3//b/9v/3//f/+P/2//b/
9v/2//j/+P/4//j/9//3//f/9//5//n/+f/6//v/+//7//v/+f/5//r/+v/6//v/+//7
//z//P/8//z/+v/6//v/+//9//3//f/9//z//P/9//3//////wIAAgD/////AQABAAMA
//8CAA==
         </WaveFormData>
      </LeadData>
      <LeadData>
         <LeadByteCountTotal>10000</LeadByteCountTotal>
         <LeadTimeOffset>0</LeadTimeOffset>
         <LeadSampleCountTotal>5000</LeadSampleCountTotal>
         <LeadAmplitudeUnitsPerBit>4.88</LeadAmplitudeUnitsPerBit>
         <LeadAmplitudeUnits>��V</LeadAmplitudeUnits>
         <LeadHighLimit>2147483647</LeadHighLimit>
         <LeadLowLimit>268435456</LeadLowLimit>
         <LeadID>II</LeadID>
         <LeadOffsetFirstSample>0</LeadOffsetFirstSample>
         <FirstSampleBaseline>0</FirstSampleBaseline>
         <LeadSampleSize>2</LeadSampleSize>
         <LeadOff>FALSE</LeadOff>
         <BaselineSway>FALSE</BaselineSway>
         <ExcessiveACNoise>FALSE</ExcessiveACNoise>
         <MuscleNoise>FALSE</MuscleNoise>
         <LeadDataCRC32>3470058395</LeadDataCRC32>
         <WaveFormData>
9P/0//T/9P/2//b/9v/2//b/9v/2//b/+P/4//j/+P/4//j/+P/4//v//P/9//7/AAAA
AAAAAAD+//7//v/+/wIABAAGAAgACgAKAAoACgAMAA4AEAASABUAFgAXABgAGgAaABoA
GgAdAB4AHwAgACIAIgAiACIAIwAkACUAJgAnACgAKQAqACgAJgAkACIAIAAgACAAIAAd
ABwAGwAaABcAFgAVABQAEgAQAA4ADAAKAAgABgAEAAYABgAGAAYABQAEAAMAAgAAAAAA
AAAAAP7//v/+//7/+//6//n/+P/5//r/+//8//r/+v/6//r//P/8//z//P/8//z//P/8
//v/+v/5//j/+f/6//v//P/8//z//P/8//r/+v/6//r//P/8//z//P/6//r/+v/6//v/
/P/9//7//P/8//z//P/9//7///8AAP7//v/+//7//P/8//z//P/9//7///8AAP7//v/+
//7//v/+//7//v/+//7//v/+//z//P/8//z//f/+////AAD9//z/+//6//v//P/9//7/
/P/8//z//P/6//r/+v/6//r/+v/6//r//P/8//z//P/6//r/+v/6//r/+v/6//r/+v/6
//r/+v/8//z//P/8//r/+v/6//r/+P/4//j/+P/6//r/+v/6//j/+P/4//j/+f/6//v/
/P/7//r/+f/4//j/+P/4//j/+P/4//j/+P/6//r/+v/6//r/+v/6//r/+P/4//j/+P/6
//r/+v/6//v//P/9//7/AAAAAAAAAAACAAQABgAIAAgACAAIAAsAEAASABIAEQAPAA8A
EQATABUAFgAXABcAFwAYABUAFQAPAA0ACwAIAAUABAACAAEA//8CAAIABAAFAAUABQAB
AAEA///8//r/9P/z//T/8//z//T/9P/0//T/8v/y//P/8P/v/+7/7f/t/+3/7v/w/+7/
7v/u/+//7//v/+//7v/u/+7/7v/v/+3/7f/s/+7/7f/s/+3/6//s/+z/8//6/wQAEAAg
AC8AQgBUAF0AXQBjAGoAVgAeAO//5//y//b//P/8//H/5f/g/9f/z//Q/9j/5f/s/+v/
8v/4//j/+f/5//f/8v/t/+v/6//r/+z/7P/s/+z/7f/s/+z/7f/t/+3/7P/r/+v/7P/t
/+7/7P/s/+z/7f/t/+3/7f/t/+3/7f/u//D/7v/t/+3/7P/u//D/8f/y//D/7//v//D/
8P/w//H/8f/0//T/9P/0//L/8//1//X/9//3//n/+f/3//f/9//6//z//P/8//3//v/+
//7//////wAAAQAEAAYACAAKAAwACwAMAA4AEAARABMAFAAWABkAGQAaABoAGwAcAB8A
HwAfAB8AIQAhACIAIgAkACQAIQAhACQAJAAiACEAIAAfAB0AGwAZABYAGQAXABYAFgAS
ABAADwAOAAwACQAJAAcABwAHAAQAAwACAAEAAAD///////////7//P/8//v/+//5//r/
+v/6//z/+//8//3/+v/6//n/+P/6//r/+f/4//j/+P/4//j/+P/4//n/+f/5//n/+f/5
//j/+P/4//j/9v/2//X/9P/2//b/9v/3//f/9f/1//X/9v/3//b/9//3//b/9//4//X/
+P/5//n/9//3//j/+P/3//j/+P/4//n/+P/5//r/+P/4//n/+f/5//n/+f/4//j/+P/4
//j/+v/6//n/+f/5//f/9//3//X/9f/3//f/9v/3//j/+P/3//f/9//2//b/9v/2//X/
9//2//X/9f/0//T/9f/1//X/9f/2//f/9//2//P/8v/0//X/9f/1//X/9f/2//X/9P/1
//f/9v/2//b/9f/0//T/9P/0//T/9P/1//X/9v/4//b/9v/3//T/8//y//H/8v/z//P/
9P/0//T/9P/1//P/8//y//L/8//0//L/8//y//L/8v/x//L/8//0//b/9P/0//P/8//0
//T/9P/0//b/9P/0//T/9P/1//X/8//x//P/9f/1//X/9P/0//X/9v/2//r//P/+/wAA
AQACAAMABAAFAAYABwALAAwADgAOAA0ADQANAA8AEQARABIAEwATABAADgAIAAUAAQD/
//3/+v/4//j/9//3//j//P/9/wAA////////+//4//X/8f/u/+z/7f/w//H/7v/u/+3/
7P/q/+j/6P/p/+v/6//r/+v/6P/n/+f/6P/q/+r/6v/r/+v/6//r/+r/6v/q/+r/6//p
/+n/6v/q/+f/5v/l/+f/7v/4/wMAEAAcACwAQABRAFwAYgBnAGkAUwAkAPr/9P/9/wUA
BAD6//D/6v/j/9f/1P/d/+X/5v/q/+3/8P/3//j/9P/y/+3/6//r/+j/5f/l/+n/6//r
/+r/6f/o/+j/5v/l/+X/6v/r/+v/6//q/+r/6v/q/+j/6P/o/+n/6//r/+v/6//p/+f/
5v/m/+n/6f/q/+r/6//s/+z/7P/u/+3/7f/u/+7/7v/v/+//7v/u/+7/7v/w//H/8//z
//L/8f/y//H/8v/z//T/+P/6//r/+v/7//r/+v/6//v///8AAAEABAADAAQABQAGAAkA
CgAMAA4ADwARABIAFAAVABUAFgAWABkAGgAdAB0AGwAbAB0AHQAeAB4AIAAgAB8AHwAi
ACIAHAAbABoAGQAWABUAFAASABIADwANAAwADAAKAAkACAAIAAUABQADAAEAAQD+//3/
/f/9//3//f/+//3//P/6//r/+v/5//n/+//8//z//P/5//f/9//3//f/+P/4//j/+P/4
//f/9v/2//b/9v/2//f/+P/6//v/+P/3//b/9f/1//b/9//4//b/9v/1//T/9f/2//f/
+f/7//n/+f/5//b/9f/y//H/8//0//f/+v/0//b/9v/1//X/9f/2//b/+f/6//r/+v/4
//b/9v/2//b/9v/3//f/+f/5//n/+P/2//b/9v/2//j/+P/3//f/9//1//X/9f/3//f/
+f/5//f/9//3//b/9v/3//j/+P/4//j/+P/3//X/9P/z//P/9v/2//f/9//2//X/9f/1
//b/9v/0//T/9v/3//f/9//1//P/8v/v//D/8//3//j/9v/2//X/9P/2//b/9v/2//b/
9//3//j/9v/0//T/9f/1//X/9f/1//f/9//2//b/9f/0//P/8//0//X/9f/2//T/9P/x
//H/8//0//X/9f/3//f/9//4//b/9v/1//X/+P/4//j/+P/2//T/9P/0//f/+//+////
AwADAAUAAwAAAAEAAgADAAQACgAOABEAEgAPAA0ADQAPABMAFQAWABcAFwAVABQADwAN
AAoACQAIAAYAAwACAAAA/f/9/wAAAAAFAAcACAAJAAIAAAD8//f/9P/x//H/8//z//L/
8v/x//D/7v/s/+z/7f/t/+3/7f/v/+7/7f/t/+z/7P/s/+z/7f/t/+3/7f/u/+7/7v/u
/+//7//v/+7/7v/t/+z/6//r/+z/8v/3//7/EAAeACgAOQBQAFwAYQBnAG8AaAA4APr/
4//t//T/+P/4//T/6//h/9b/zf/N/9T/3P/h/+z/8//4//z//P/3//X/8f/s/+v/7//x
//H/8f/w/+//7v/u/+z/6//r/+7/7//v/+//7P/s/+z/7P/u/+7/7v/v//D/8f/y//P/
8P/v/+//8P/z//P/9P/0//T/9P/z//L/9P/z//P/9P/0//T/9f/1//T/9P/0//T/9f/3
//r/+//6//n/+v/5//v/+//7//7/AAAAAAAAAQABAAAA/////wIABAAGAAoACgAKAAoA
CgAMAA4AEQAUABcAGQAaABwAGwAbABwAHAAhACIAJQAlACQAIwAkACMAIgAiACQAJAAj
ACMAJgAmACIAIQAgAB8AIAAfAB4AHAAaABcAFQAUABQAEgARABAAEAANAA0ACwAIAAcA
AwABAAIAAwAEAAUAAwABAP///P/9//7//v////3//v/+//7/+//5//n/+f/7//z//P/8
//r/+v/5//j/+v/6//r/+v/6//r/+//7//n/+f/5//n/+f/6//v//P/6//r/+f/4//r/
+v/6//v//f/7//v/+//7//v/+f/5//r/+v/8//7/+v/8//z/+//7//v//P/8//3//v/+
//7//P/6//r/+v/7//z//v////z/+//6//j/+v/8//7/AAD///7//P/7//v/+f/5//n/
+//7//3//f/7//v/+//6//j/+f/6//r/+v/6//r/+f/5//j/9//3//n/+v/8//3/+v/5
//n/+f/8//z/+v/6//r/+//7//v/+P/3//f/9f/3//n//P/8//r/+v/5//j/+v/6//r/
+v/6//v/+//8//r/+P/4//n/+//7//v/+//4//f/9f/0//f/+P/5//v/+f/5//j/+P/4
//j/9f/1//j/+v/8//3/+v/5//j/+P/4//j/9//3//r/+v/6//r/+v/4//j/+P/4//v/
/f/9//z//f/+//3/AQACAAQABwAMAAwACgAKAAoACgANABEAFQAYABYAFQATABMAFQAX
ABkAGgAZABkAFwAWABAADQAJAAcABgAEAAEAAAABAAEAAgAGAAQABgAHAAcABwADAAIA
///7//j/9f/1//f/9//2//b/9//2//T/8v/w//H/8f/x//P/8//y//H/7//w//D/8P/y
//P/8//z//P/8v/y//L/8f/x//D/7//y//D/7//w/+//7//0//r/AwASACIALgBAAFUA
YABiAGUAawBbAC4AAgD2//3/CQAQAAoA+v/0/+3/4f/a/+H/6//u//D/9f/6//v//P/8
//r/9f/z//P/7v/r/+3/7//v//D/8P/w//D/8P/u/+3/7f/u/+//7//v//D/8P/w//D/
7v/u/+7/7//w//H/8v/z//L/8f/x//L/8f/x//L/8v/z//T/9P/0//L/8f/x//L/8//0
//b/9//4//j/+P/4//b/9//5//n/+//7//3//f/7//v/+//+/wAAAAAAAAEAAgACAAIA
AwADAAQABQAIAAoADAAOABAADwAQABIAFAAVABcAGAAaABsAGwAcABwAHwAgACMAIwAj
ACMAJQAlACMAIgAjACIAIwAjACYAJgAkACMAIgAhAB4AHQAcABoAHAAZABcAFgASABAA
DwAOABAADQANAAsACQAJAAYABQAFAAUABQAFAAYABQAEAAIAAAAAAP///////wAAAAAA
AP///f/9//3//f/+//7//v8AAAAA///+//z//P/8//z//v/+//////////////////3/
/v///wAAAAAAAP///v/9//z/+//7/////f/9//3//f/9//v/+//6//r//P/+//3/AAAB
AAEAAAD//////v///wAAAAAAAAAA/v/+//7/AAAAAAEAAQD////////+//z//P/8//z/
AAAAAP////////3//f/9//v/+//9//3//f/9//3//P/7//v/+//6//v//P/9//3/+//6
//n/+f/6//r/+//7//r/+f/5//n/+v/6//j/+P/8//3//f/9//z/+//7//n/9//5//z/
/P/+//7//f/8//v/+v/5//j/+//9//7/AAD///z/+//7//n/+f/5//n/+//7//r/+v/4
//j/+P/5//z//f/9//7//P/8//n/+f/6//r/+v/5//v/+//7//z/+v/6//n/+f/7//z/
/f/+//3/+v/5//j/+P/7//3//f/7//3///////3//P/8//3//P8CAAUABgAHAAgACAAI
AAgACAALAA8AEwAWABYAFQATABMAEwAVABcAGAAbABsAGQAYABMAEQAOAA0ADAAKAAcA
BgACAAEAAQAEAAIABAAFAAUACAAFAAUAAwD9//r/9//3//n/+f/4//j/9f/0//L/8P/w
//H/8f/x//P/8//y//H/8f/y//L/8v/0//X/9f/1//T/8v/x//D/8v/z//P/8//0//T/
8//w/+3/6//u//T/+/8AAAgAFAAkADMARABWAF8AYQBnAGoATgASAOv/7//8/wAAAgAA
APX/6f/i/9n/0//Y/+L/6f/s//X//P/+//7//f/5//X/8v/x//P/8f/v//L/8v/y//L/
8v/w/+//7//y//P/8//z//L/8v/y//L/8v/y//L/8//1//X/9f/1//L/8f/x//L/8f/x
//L/8v/0//b/9//4//j/9//3//j/9//2//b/9f/3//j/+f/6//j/+f/7//v/+//7//3/
/f/7//v/+//+/wIAAgACAAMABAAEAAQABQAHAAgACQAMAA0ADgAPABAAEwAUABYAGAAX
ABkAGgAcAB0AHQAeAB4AIQAiACUAJQAlACUAJwAnACgAKAAqACoAJwAnACoAKgAoACcA
JgAlACYAJQAkACIAIAAdABsAGgAWABQAEwASABQAEQARAA8ACwALAAgABwAJAAkACQAJ
AAYABQAEAAIAAAAAAP////8BAAIAAgACAP///f/9//3///8AAAAAAAAAAAAA///+//z/
/P/8//z//f/+/wAAAQD+//3//P/7//z//v8AAAIAAAAAAP///v/8//z//P/9/wEA////
//////////3//f8AAAAAAgAEAAAAAgACAAEAAQABAAIAAgABAAIAAgACAAAA/v/+//7/
AAAAAAEAAQADAAMAAwACAAAAAAAAAAAAAgACAAEAAQABAP////////////8BAAEA////
/////v/+////AAAAAAIAAgACAAEAAAD+//z/+//+//7///////7//f/9//3//P/8//r/
+v/9////AAABAP3/+//6//f/+P/7////AAD+//7//f/8//z//P/8//z//P/9//3//v/8
//r/+v/7//3//f/9//3//f/9//z//P/8//z//P/9//3//f/8//z//P/8//n/+f/7//z/
/f/9//z/+//6//r/+v/6//n/+f/7//z//f/+/////v///wAACAAGAAcACAAJAAoADAAO
AA8ADgAQAA8AEAATABQAFQAVABUAFgAVABUAEQASABAAEAAQAA0ACQAHAAQAAQABAAQA
BAAEAAUABQAFAAIAAgAAAP3//P/5//n/+//4//b/9f/z//P/8v/x//L/8P/v/+7/7f/u
/+7/7v/v//D/8P/w//D/7//v/+//7//u/+7/7v/u/+//7//v/+7/7P/r/+z/7f/v/+7/
7P/v//b//P8EABAAHwAuAEIAVQBdAF8AYgBkAEwAFwDt/+r/9P/6/wIA///z/+b/3//X
/9L/1v/j/+j/7f/0//j/+v/9//n/9//2//X/8f/v/+//7//u/+3/7P/t/+z/7P/t/+7/
7//v/+//7v/u/+7/7v/w//D/8P/x//D/7//u/+3/7f/t/+7/8P/x//H/8v/y//D/8P/v
/+7/7//v//D/8v/x//D/8P/v//H/8v/z//T/8v/z//X/9f/z//P/9f/1//f/9//3//r/
+f/4//f/9//5//r/+//9////AAABAAQAAwAEAAUABgAJAAoADAAOAA4ADwAPABAAEwAT
ABQAFAAVABYAGQAZABkAGQAbABsAGwAcAB8AIAAcABsAHQAcABoAGwAcAB0AHgAdABwA
GgAZABUAEgAQAA8ADgAOAA4ACwAHAAYAAwACAAMAAQABAP///////////v/9//z/+v/8
//z/+//7//j/+P/3//b/9v/1//b/9//3//j/+P/4//f/9v/0//L/8//0//X/9v/0//T/
9f/1//X/9f/1//X/8//0//X/9v/0//T/8//y//P/9P/1//f/9v/z//L/8f/z//X/9f/3
//f/9v/3//j/9P/2//b/9f/3//f/+P/4//b/9v/1//T/9//2//f/+P/2//b/9//3//f/
9//3//b/+P/4//j/+P/3//b/9P/z//b/9f/2//f/9f/1//f/9//1//X/9f/0//T/9f/2
//b/9P/0//T/8//1//T/8//z//L/8v/z//P/8v/x//H/8f/z//T/8//0//P/8//y//H/
8//z//T/8//y//P/9f/0//L/8v/x//D/8f/y//P/9P/z//P/8v/y//P/8v/z//X/9P/z
//L/8f/x//H/8P/w//H/8v/z//X/9P/z//H/8P/x//L/8P/x//D/8P/w/+//8f/x//H/
8v/y//L/8f/x/+//7v/t/+z/8P/w//L/9P/0//X/9f/z//H/8//1//X/9//4//r//f8A
AAAAAgACAAIAAgAFAAYACgAOAA0ADAAKAAcACAALAA4AEQARABEAEAANAAoABQADAAAA
///+//z/+f/2//T/8//z//n/+v/9/////v/9//j/9v/0//H/7//t/+3/7//v/+7/7P/r
/+r/6P/o/+j/6f/p/+n/6f/p/+j/5//n/+j/6P/q/+r/6//r/+r/6f/n/+b/6P/o/+n/
6f/r/+r/5P/j/+T/5f/l/+7/9v/9/wYAEAAcAC4AQwBWAFwAYQBpAGUAPgAIAOz/7//7
/wgABgD4//D/6//h/9b/1f/d/+D/5P/r//L/+f/6//j/8v/r/+n/6f/o/+n/6//p/+f/
5v/m/+b/5v/o/+b/5f/l/+j/6f/p/+n/5v/m/+b/5v/o/+j/6P/p/+f/5//n/+f/5v/l
/+X/5v/p/+n/6v/q/+r/6v/p/+j/6f/p/+r/7P/s/+z/7f/t/+7/7v/u/+7/7P/t/+//
7//v/+//8f/x//L/8//0//j/+f/4//f/9//4//j/+P/5//z//v8AAAQABAAEAAQABAAH
AAgACgAMAA0ADwAQABIAEwATABQAFAAXABgAGwAbABkAGQAbABsAGwAcAB8AIAAeAB0A
HwAeABwAGwAaABkAGgAZABgAFgAUABEADwAOAA4ADAALAAoACAAFAAUAAwABAAEA/v/9
/////////////f/7//n/9v/4//j/9//3//f/+P/4//j/+f/3//f/9//3//j/+P/4//j/
+P/3//b/9P/0//T/9P/y//L/8//z//P/8//z//P/8//0//X/9v/1//T/8v/w//L/9P/2
//n/+f/1//P/8f/y//P/8v/z//b/9v/4//r/8//0//P/8f/0//X/9//4//f/+P/4//j/
+P/2//b/9v/4//j/+f/5//j/9//2//T/9v/2//b/9v/2//b/9f/1//b/9f/2//f/9f/1
//f/9//z//P/8//y//P/9f/3//j/9v/2//b/9f/3//b/9f/1//b/9v/3//f/9P/z//P/
8//2//b/9P/0//T/9f/1//X/9v/1//X/8//z//X/+P/4//f/9v/0//L/8//0//X/9v/z
//P/8v/y//X/9P/1//f/9//3//f/9//2//X/8//y//P/9P/1//f/9//3//b/9v/4//j/
9f/1//n/+v/7//v/+f/5//n/+v8CAAQABQAEAAQABAAEAAQACAAMAA8AEAARAA8ADwAR
ABEAEwAUABUAFgAVABUAEQAOAAoACAAGAAYAAwACAAAAAQABAAQABAAEAAUABQAFAP//
/v/7//f/9P/x//H/8//z//L/8v/x//H/8P/v//D/7//t/+v/6f/s/+z/7P/t/+z/7P/s
/+z/6//r/+v/6//q/+r/6v/q/+v/6//r/+r/6v/t/+z/6f/n/+b/7v/1//z/CgAaACgA
NwBIAFgAXwBfAGMAVAAiAOz/4f/r/+7/9P/0/+r/3//X/9L/yf/L/9T/3v/j/+j/7f/0
//b/9v/3//X/7//s/+v/6//r/+n/6v/q/+r/6v/r/+r/6v/r/+3/7f/s/+v/6//s/+3/
7v/u/+7/7v/v/+3/7f/t/+3/7v/t/+3/7v/v/+//8P/w//H/8v/y//L/8P/v/+//8P/w
//D/8f/x//T/9P/0//T/8v/z//X/9f/3//f/+f/5//n/+f/5//z//P/8//z//f8AAAAA
AAABAAEAAgADAAYACQAKAAsADAAMAAwADQAOABEAEwAUABYAGAAZABsAHAAeAB4AIAAf
ACEAIQAjACMAIAAgACIAIgAhACEAJAAkACEAIQAhACEAHwAdABsAGAAYABUAEwASABAA
DgANAAwADAAJAAkABwAFAAUAAgABAP///////////v/9//z/+v/6//r/+f/5//n/+v/6
//r/+f/3//f/9//1//b/9v/2//j/+P/3//b/9v/2//b/9v/2//b/9//3//f/9//3//f/
9v/2//b/9v/4//j/9//2//b/9v/2//f/+f/3//f/9//4//n/+P/5//n/+P/5//r/9v/4
//j/9//5//n/+v/6//n/+v/6//r//P/6//r/+v/4//j/+f/5//v/+//7//r/+P/4//j/
+P/6//r/+f/5//v/+f/5//n/9//3//n/+f/5//n/+f/4//b/9//4//j/+P/4//j/9//4
//j/+P/5//n/+P/4//f/9//3//j/+f/5//j/9f/0//j/+f/5//n/+v/5//n/9//3//n/
/P/8//7/AAABAAIACAAGAAYACAAJAAoACwAMAA8AEgAUABQAEQAPAA8AEQAVABcAGAAZ
ABUAEQAOAAcABwAEAAMAAgD+//v/+v/4//j/+f/9//7/AgADAAMAAwD8//r/9v/x//H/
7//w//P/8//y//L/8f/u/+z/6v/q/+3/7f/t/+3/7f/s/+v/6//s/+z/7P/s/+//7//v
/+//7P/s/+z/7P/v/+//7//u//D/7//s/+f/5//s//b///8IABQAIgAwAEMAUgBaAF8A
YwBlAEoAEgDu/+3/9f/+/wQA/v/y/+n/4f/Y/9X/3f/m/+b/6//2//v//P/8//z/9//v
/+n/6v/t/+v/6//t/+7/7v/u/+7/7P/q/+n/6f/u/+//7//v/+z/7P/s/+z/7v/u/+7/
7//t/+3/7f/t/+7/7f/t/+7/7//v//D/8P/v//D/8P/w//D/7//v//D/8v/y//P/8//0
//T/9P/0//T/9f/3//f/9f/1//f/9//5//n/+f/8//7//v/+/////v/+//7///8DAAQA
BQAIAAcACAAJAAoACwAMAA4AEAATABUAFgAYABcAFwAYABgAGwAcAB8AHwAdAB0AHwAf
ACAAIAAiACIAHwAfACIAIgAeAB0AHAAbABsAGwAbABoAGQAVABIAEAAQAA4ADQAMAAwA
CQAJAAcABQAFAAIAAQADAAMAAwADAAAA///+//z//f/+//7////9//7//v/+//v/+f/5
//n//P/+////AAD9//z/+v/4//r/+v/6//r//P/8//3//f/5//n/+f/5//v//P/9//7/
/f/8//r/+P/6//r/+v/7/////f/9//3/+//7//n/+f/7//z///8CAP3//v/9//v/+//7
//z//P/9//7//v/+//7//P/8//z//v/+///////9//3//f/8//z//P/8//z/AAAAAP//
///+//v/+v/5//n/+f/7//v/9//3//f/9v/3//n/+//8//z//P/8//v/+f/4//f/9//6
//r/+//7//r/+f/5//n/+v/6//j/+P/8//3//f/9//r/+f/5//f/9f/3//r/+v/6//r/
+f/4//n/+v/7//z/+v/7//v//P/6//j/+P/5//r/+//8//3/+//7//r/+v/8//z//P/9
//z/+//5//j/+f/6//j/+f/7//z//f/9//z/+//6//r//P/+////AQAKAAwACgAIAAoA
CgAKAAoADgASABUAFgATABEAEQATABUAFwAYABkAGwAZABgAEwARAA4ADQAMAAwACQAI
AAYAAwADAAYABgAGAAcABwAHAAYABgAEAAEA/P/5//n/+//5//j/+P/3//b/9P/y//L/
9f/1//X/9f/1//T/8//z//P/8v/x//D/8v/z//T/9f/z//L/8f/w//L/8//0//T/9v/3
//L/6//l/+j/9v///wQADgAaACYANwBKAFoAYwBnAG0AbgBOABIA7f/t//j/AAACAP7/
9f/t/+T/2//X/9r/4P/n/+z/8//6/wIAAgD/////+//y/+//8f/x//P/9P/0//T/9P/2
//T/8//z//P/8//y//H/8f/y//P/9P/y//L/8v/z//X/9f/1//X/9P/z//P/9P/1//X/
9v/2//f/+P/4//j/+P/3//f/+P/2//b/9//3//r/+v/6//r/+v/7//3//f//////AQAB
AAAA///+/wAABAAEAAQABQAEAAQABAAFAAcACAAJAAwADwAQABEAEgARABIAFAAWABYA
FwAXABgAHAAdAB8AIAAjACQAJwAnACcAJwApACkAJgAmACgAKAApACkALAAsACYAJQAk
ACMAJAAjACIAIAAiAB8AHQAcABgAFgAVABQAFAARABEADwALAAsACAAHAAkACQAJAAkA
CAAHAAYABAACAAIAAQABAAEAAgACAAIAAQD///////8BAAIAAgACAAAAAAD///7//v/+
//7//v/+//7///////3//f/9//3//f/+////AAACAAIAAQAAAP7//v/+////AwABAAEA
AQD//////f/9/wAAAAACAAQAAAACAAIAAQABAAEAAgACAAUABgAGAAYABQACAAEAAAAC
AAIAAwADAAMAAwADAAIAAgACAAIAAgAGAAYABQAFAAQAAQAAAP//AAABAAQABQAFAAUA
BQAEAAMAAwADAAIABAAEAAQAAwADAAIAAQABAAIAAgADAAMAAgABAAEAAQAAAAAA/v/+
/wIAAwADAAMAAAD//////f/9////AgACAAIAAgABAAAA/v/+//7//v8AAAEAAQACAAAA
/v/+////AQABAAEAAQADAAMAAgACAAEAAAD/////AwAFAAYACAAMAA4ADQAKAAsADAAN
AA4AEgAWABkAGgAXABUAFQAXABoAHQAfACEAIgAhACEAHQAZABYAFQAUABIADwAOAAwA
CgAJAAsACgANAA8AEAARAAsACgAHAAMAAAD9//3////9//z//P/7//r/+P/2//b/+f/5
//n/+f/4//b/9P/z//X/9v/3//j/+f/5//n/+f/3//b/9f/0//f/9//3//b/9v/3//T/
8//z//T/+v8BAAgAEgAeACoANwBKAFwAZwBrAHEAcgBaAB4A7//p//T/AAAIAAQA+f/v
/+b/3f/Z/9r/4v/t//L/9/8AAAYACgAHAAMA+//2//X/9//5//f/9v/2//b/9v/2//T/
8//z//j/+f/5//n/9v/2//b/9v/4//j/+P/5//n/+f/5//n/+P/3//f/+P/7//v//P/8
//v//P/8//z/+v/5//n/+v/8//z//f/9//z//P/8//z//f///wIAAwACAAEAAgABAAMA
AQADAA==
         </WaveFormData>
      </LeadData>
      <LeadData>
         <LeadByteCountTotal>10000</LeadByteCountTotal>
         <LeadTimeOffset>0</LeadTimeOffset>
         <LeadSampleCountTotal>5000</LeadSampleCountTotal>
         <LeadAmplitudeUnitsPerBit>4.88</LeadAmplitudeUnitsPerBit>
         <LeadAmplitudeUnits>��V</LeadAmplitudeUnits>
         <LeadHighLimit>2147483647</LeadHighLimit>
         <LeadLowLimit>268435456</LeadLowLimit>
         <LeadID>V1</LeadID>
         <LeadOffsetFirstSample>0</LeadOffsetFirstSample>
         <FirstSampleBaseline>0</FirstSampleBaseline>
         <LeadSampleSize>2</LeadSampleSize>
         <LeadOff>FALSE</LeadOff>
         <BaselineSway>FALSE</BaselineSway>
         <ExcessiveACNoise>FALSE</ExcessiveACNoise>
         <MuscleNoise>FALSE</MuscleNoise>
         <LeadDataCRC32>953975287</LeadDataCRC32>
         <WaveFormData>
EgASABIAEgASABIAEgASABIAEgASABIAEgASABIAEgAQABAAEAAQABIAEgASABIAEgAS
ABIAEgAUABQAFAAUABQAFAAUABQAEgASABIAEgASABIAEgASABAAEAAQABAADgAOAA4A
DgAMAAwADAAMAAkACAAHAAYABgAGAAYABgAEAAQABAAEAAQABAAEAAQAAgACAAIAAgAB
AAAA///+/wAAAAAAAAAA/v/+//7//v8AAAAAAAAAAAAAAAAAAAAA///+//3//P/9//7/
//8AAP7//v/+//7//v/+//7//v/+//7//v/+//7//v/+//7//v/+//7//v/+//7//v/+
/wAAAAAAAAAAAAAAAAAAAAD+//7//v/+/wAAAAAAAAAAAAAAAAAAAAAAAAAAAAAAAAAA
AAAAAAAA/v/+//7//v8AAAAAAAAAAAAAAAAAAAAAAAAAAAAAAAAAAAAAAAAAAAAAAAAA
AAAAAAAAAAAAAAD+//7//v/+/wAAAAAAAAAAAAAAAAAAAAAAAAAAAAAAAAAAAAAAAAAA
AAAAAAAAAAAAAAAAAAAAAAEAAgADAAQAAgACAAIAAgACAAIAAgACAAIAAgACAAIAAgAC
AAIAAgACAAIAAgACAAIAAgACAAIABAAEAAQABAACAAIAAgACAAIAAgACAAIAAgACAAIA
AgACAAIAAgACAAQABAAEAAQAAgACAAIAAgACAAIAAgACAAQABAAEAAQAAgACAAIAAgAE
AAQABAAEAAQABAAEAAQABQAGAAcACAALAAwADQAOABAAEAAQABQAFwAaABwAHgAbABUA
DAAGAAEA///8//r/+v/4//f/9//z//L/8f/x//P/8//z//P/8//z//P/9v/3//j/+P/2
//j/+P/4//n/+P/5//v//P/+//7//v/+//7//v///wAAAAABAAIAAgAEAAQABAAFAAMA
BAAEAAUABwAIAAgACAAGAAYABgAHAAcACQAKAAsADAAPABMAHAAiACQAIAAeABoAFAAR
ABIAEAAOAAsABwAHAAkADgAeACkAHwABANr/r/+I/23/V/9M/1j/bf9+/47/nv+q/7b/
x//X/+D/7P/2////BwAKAAsADAANAA4ADwAQABEAEwATABMAFAASABMAEwATABUAFQAV
ABYAFAAUABUAFQAXABcAFwAXABcAFwAXABcAFgAWABYAFgAYABcAFwAXABYAFgAWABYA
FgAWABQAFAAVABUAFQAVABUAFQAVABUAFwAXABcAFwAVABUAFQAVABUAFQAVABUAFQAU
ABQAFAASABMAEwASABQAFAAUABQAEgASABIAEgAUABIAEgASABIAEQAQABAADgAOAA4A
DAANAAwADAAMAAsACwALAAoACgAKAAoACQAHAAcABwAHAAYABgAGAAYABQAGAAcABwAH
AAcABwAHAAcABgAGAAYABgAFAAUABQAEAAQABAAEAAYABQAFAAUAAwAEAAQABAAGAAYA
BQAFAAcABwAHAAcABQAGAAYABgAGAAYABwAHAAUABAAEAAUABgAGAAYABgAIAAcABwAH
AAUABQAGAAYACAAHAAcABwAHAAcABwAHAAYABgAGAAUABwAHAAcABwAFAAUABgAHAAcA
BgAGAAUABQAFAAUABQADAAUABQAFAAQABAAEAAQABAAFAAUABAAGAAYABgAFAAMAAwAD
AAQABgAGAAYABQADAAQABAAEAAQABAAEAAQABQAFAAUABAACAAIAAgACAAUABQAFAAUA
BQAEAAQABAAEAAQABQAFAAUABQAEAAQAAgACAAIAAgAEAAQABQAFAAUABAAEAAQAAgAD
AAMAAwAEAAQAAwADAAMAAwADAAMAAwADAAMAAwAFAAUABQAFAAMAAwADAAMABAAEAAUA
BgAEAAQABAAFAAUABQAFAAUABwAHAAcABwAGAAYABgAGAAYABgAHAAcABAAEAAQABAAG
AAYABgAGAAUABQAFAAUABQAFAAUABgAGAAUABQAFAAUABQAFAAUABwAIAAsADAANAA4A
DwAQABEAEgAUABYAGAAeAB4AHgAdABwAGAARAAcAAAD//////v/+//r/+P/3//f/9v/2
//b/9//5//n/+f/5//n/+f/5//z/+//8//z/+v/6//r/+v/7//z//f///wAAAAAAAAAA
AAAAAAAAAQACAAQABQAGAAYABAAEAAQABQAFAAYABgAHAAcACAAIAAgACAAIAAgACQAJ
AAkACgALABAAFwAhACIAIgAgABwAGAAcACAAHQAUAAoABgAFAAEAAQALAAAA2P+n/3v/
Vf82/yv/Kv8z/0P/Xv96/4v/mP+q/77/yv/Y/+X/7f/2/wAABAAHAAcACAAJAAwADwAO
AA8AEAARABEAEQARABIAEgATABMAEwARABEAEQASABQAFAAVABUAFQAVABUAFQAUABMA
EgARABMAFAAVABYAFAATABMAEwAUABQAFAAUABYAFgAUABQAFQAVABUAFQAXABcAFwAX
ABUAFQAVABUAFwAXABcAFwAZABkAGQAZABkAGAAYABgAGgAbABsAGgAaABoAGgAaABoA
GgAaABoAGgAYABgAGAAYABcAFgAWABYAFgAWABQAEwASABIAEgARABEAEQAQAA4ADgAO
AA0ACwALAAsACwAKAAoACgAKAAYABgAGAAUABQAFAAUABQADAAIAAgACAAQAAwADAAMA
AgACAAIAAgACAAEAAQABAAEAAgACAAIAAgACAAEAAQABAAEAAQABAAEAAgACAAIAAQAA
AAAA//8BAAAAAAABAAIAAgACAAIAAgABAAEAAQADAAMABAAEAAQAAwADAAMAAwADAAMA
AwAEAAQABAADAAMAAwADAAMABQAFAAYABwAFAAQABAADAAMAAwADAAMAAQADAAMAAwAE
AAQABAAEAAQABQAFAAQABAAEAAQAAwADAAMAAwAEAAQABAAEAAMAAQACAAIAAgAEAAQA
BAAEAAMAAwADAAIAAgACAAIAAgADAAMAAwADAAMAAgACAAIAAgACAAMAAwADAAMAAgAC
AAAAAAAAAAAAAQACAAQABQADAAIAAgACAAQABQAFAAUABQAEAAIAAQACAAMABAAFAAMA
AwADAAMAAQABAAEAAQADAAMAAwADAAMAAgACAAIABAAEAAQABQADAAMAAwADAAEAAQAB
AAEABAAEAAQABAACAAIAAwADAAAAAAAAAAAAAAAAAAAAAAABAAEAAQABAAQABQAGAAgA
CgALAA0ADwAOAA8AEAARABIAFwAZABsAHAAaABcAEQAIAAAA/P/7//n/+f/4//f/9//1
//L/8v/y//P/8//z//P/8//z//P/8//0//X/9v/2//b/9v/2//b/+f/6//v//f/8//z/
/P/8//z//P/8//3//v/+////AAD+//7//v/+/wAAAQADAAQAAwADAAQABAAEAAQABAAE
AAUABQAFAAYABwAIAAsAEwAcACAAHgAaABYAEgAOAA0ACgAIAAYAAQABAAMABwAUACQA
IQAJAOn/wv+d/4D/Z/9V/1j/av95/4r/mv+o/7b/xv/R/93/5v/u//T//f8FAAgABwAI
AAsACgALAAwADQAPAA8ADwAQABAAEQARABEADwAPAA8AEAASABIAEwATABEAEQARABEA
EQARABEAEQASABIAEgASABIAEQARABEAEgASABIAEgAUABQAEgASABEAEQARABEAEQAR
ABEAEQAPAA8ADwAPAA8ADwAPAA8ADQANAA0ADQAPAA4ADgAOAA4ADwAPAA4ADAAMAAwA
DAAMAAwADAAMAAwACgAKAAoACgAJAAgACAAIAAgACAAGAAcABgAGAAYAAwADAAMAAgAA
AAAAAAD//wEAAQABAAEAAAAAAAAAAAAAAAAAAAD//wEAAQABAAEAAQAAAAAAAAAAAP//
/////wAAAAAAAAAAAAD//////////wAAAAAAAAAAAAD//////////////////wAAAAAA
AAAAAAABAAEAAQAAAAAAAQACAAIAAgACAAIAAQABAAEAAQABAAIAAgACAAEAAQABAAMA
AwADAAMAAgACAAIAAQABAAEAAQABAAEAAQACAAMAAwACAAIAAQABAAEAAQABAP//AQAB
AAEAAAAAAAAAAAAAAAEAAQAAAP7//v/+//3//v///wAAAgAAAAAAAAD//wEAAgACAAIA
AAAAAAAAAAABAAEAAQAAAAIAAgACAAIAAgABAAAA//8BAAAAAAAAAAIAAgADAAMAAQAB
AAAAAAACAAIAAgACAAAAAAABAAEAAwACAAIAAgACAAMAAwADAAIAAgABAAEAAwADAAMA
AwABAAEAAQABAAEAAQABAAEAAwADAAMAAwABAAAAAAAAAAIAAgACAAMAAwADAAMAAwAB
AAEAAQABAAQABAAEAAQAAwACAAIAAQACAAIAAgACAAIAAgACAAIAAQABAAEAAQABAAEA
AQACAAQAAwADAAMABQAHAAkACwANAA4AEAAQABAAEAASABgAGwAeABoAGAATAAsAAwD+
//v/+//7//r/+P/2//P/8//w//D/8v/z//P/8//z//P/8//z//P/9v/3//j/+P/2//b/
9v/2//f/+P/5//v//P/8//z/+v/6//r/+v/9//7//v///wAAAAAAAAAAAAABAAEAAgAC
AAMAAwAEAAIAAgACAAIABAAFAAUABQAIAAkADAAVAB0AHgAcABoAGAAUABQAGAAXABIA
CgACAAMAAQADAA0AEAD2/8f/mf9v/0z/Nf8y/zf/Rf9c/3b/if+W/6T/uP/I/9T/3//r
//T//v8EAAUABwAGAAkACgANAA4ADwAQABEADwAPAA8AEAAQABEAEQARABEAEQARABIA
EAAQABEAEQATABMAEwATABUAFQAVABUAFAAUABQAFAAWABUAFQAVABQAFAAUABQAFQAW
ABUAFgAVABUAFQAVABUAFQAVABUAFwAXABcAFwAXABcAFwAXABcAFwAXABcAFwAWABYA
FgAYABkAGQAYABoAGgAaABoAGgAaABoAGgAaABgAGAAYABgAFwAWABYAFgAWABYAFAAT
ABIAEgASABEAEQARABAADAAMAAwACwALAAsACwALAAgACAAIAAgABgAGAAYABQADAAMA
AwADAAMAAgACAAIAAgABAAEAAQAAAAAAAAAAAAAA//////////8AAAAAAAAAAAAA////
//3//f/9//3///8AAAAAAAD+//7//////////v/+////AAAAAAAAAAAAAP//////////
//8AAAAAAAD///////8BAAEAAQABAAIAAgACAAEAAQABAAEAAQABAAEAAgADAAMAAgAC
AAEAAQABAAEAAQD//wEAAQABAAAAAAAAAAAAAAABAAEAAAAAAAAAAAD///3//f/9//7/
AAAAAAAA/////wAAAAAAAAAAAAAAAAAA/////////v/+//7//v/+///////////////+
//7//v/+//7////////////+//7/AAAAAAAAAAD+//7//////////v/+//7/AAABAAEA
AQAAAAAA//////3//f/9//3//////////////////////wEAAQABAAEA///+//7//v/+
//7//v///wEAAQABAAEA//////////8CAAIAAgACAAAAAAABAAEAAAAAAAAAAAACAAIA
AgACAAEAAQABAAEAAQABAAEAAgAEAAMAAwADAAEAAQABAAEABQAIAAoACgAKAAoADAAM
AAwADAAPABQAFgAYABoAGgAXABEACgAEAAAA///9//z/+v/4//X/9f/y//L/8v/z//P/
8//x//H/8f/x//P/9v/3//j/+P/2//b/9v/0//X/9v/3//n/+v/6//r//P/8//z//P/7
//z//P/9//7//v/+//7//v//////AAACAAMAAwAEAAIAAgACAAIABAAFAAUABQACAAMA
AgAHAA0AFAAcAB4AHAAYABQAEAAPAA4ACgAIAAUAAwADAAcAEAAgACMAEQDv/8j/of9+
/2f/U/9Q/2D/cf+C/5L/nv+q/7r/y//X/+L/6v/y//n/AQAGAAcACAAHAAoACwAMAA0A
DQANAA0ADgAOAA8ADwAPAA8ADwAPABAAEAAQABEAEQARABEAEQARAA8ADwAPAA8AEgAS
ABIAEgASABEAEQARABAAEAAQABAAEAAQAA4ADgARABEAEQARABEAEQARABEADwAPAA8A
DwARABEAEQARAA8ADwAPAA8ADwAOAA4ADgAOAA8ADwAOAAwADAAMAAwADAAMAAwADAAM
AAoACgAKAAgABwAGAAYACAAIAAgABgADAAIAAgACAAMAAwADAAIAAgACAAIAAQD/////
//////7//v/+//7//v/+//7//f/9//3//f/9//3//P/8//z//P/7//v/+//8//z//P/8
//r/+f/5//n/+//8//z//P/8//z/+//7//n/+f/5//n/+//8//z//P/6//r/+//7//v/
+v/6//v//P/8//z//P/6//n/+f/5//n/+f/6//r/+v/5//n/+f/5//n/+f/5//r/+v/6
//n/9//3//f/9//5//n/+v/7//n/+P/4//f/9//3//f/9//3//n/+f/5//j/+P/4//j/
+P/5//n/+P/4//j/+P/3//f/9//3//j/+v/6//r/+f/3//j/+P/4//j/+P/4//j/9//3
//f/9v/4//j/+P/4//n/+f/5//n/+f/4//j/+P/4//j/+f/5//n/+f/4//j/+P/4//j/
+P/6//r/+//7//n/+P/4//j/+v/7//v/+//6//r/+f/5//v/+//7//v/+//7//v/+//5
//n/+f/5//v/+//7//v/+f/4//j/+P/6//r/+v/7//v/+//7//v/+//7//v/+//8//z/
/P/8//r/+v/7//v//P/8//z//P/+//7//v/+/wEAAQABAAEABwAIAAgACAAIAAgADQAP
ABEAEgAVABUAEgAMAAUAAAD+//v/+f/2//P/8f/v/+z/7P/s/+v/6//r/+v/7P/t/+7/
7//x//H/8f/w/+//8P/x//L/8f/y//P/9f/2//b/9v/2//f/+P/5//v/+//6//r/+v/8
//z//P/8//3//f/+//7//////wAAAAAAAAAAAAAAAAMAAwADAAQAAwAEAAUABwAOABYA
HAAcABoAFgASAA8ADgAOAA4ACwAHAAMAAwAEAAoAGwAjABMA8P/H/5r/cf9X/0j/Rv9T
/2j/fP+O/5r/pv+3/8f/1P/e/+j/8f/9/wQABwAIAAkACAAJAAoACwAMAA0ADgAQABAA
EQARABEAEwATABMAFAAUABQAFQAVABMAEwATABMAFQAVABUAFQAUABQAFAAUABQAEwAT
ABMAFAAUABQAFAAUABQAEgASABMAEwATABMAEwATABMAEwATABMAEwATABMAEwATABMA
EwATABMAEwAVABQAFAAUABIAEwATABIAFAAUABQAFAAUABQAFAAUABQAEgASABIAFAAT
ABIAEgAQABAAEAAOAA4ADgAPABAADQANAA0ADAAKAAoACgAJAAsACwALAAsACAAIAAgA
CAAIAAgACAAHAAcABwAHAAcABQAEAAQABAAEAAMAAwADAAIAAgACAAIABAADAAMAAwAD
AAQABAAEAAIAAgABAAEAAgADAAQABQADAAQABAAEAAQABAAFAAUABQAEAAQABQAGAAYA
BgAGAAgABwAHAAcABQAFAAYABgAIAAcABwAHAAUABQAFAAUABAAEAAQAAwAEAAUABgAH
AAYABQAFAAUABQAEAAQAAwADAAMAAwADAAEAAwADAAMABAAEAAQABAACAAMAAwACAAIA
AgACAAEAAQABAAEAAgAAAAAAAAD//wEAAgACAAIAAAAAAAAAAAABAAEAAQAAAAIAAgAC
AAIAAgABAAAA//8BAAAAAAAAAP7//v//////AQABAAAAAAAAAAAAAAAAAP7//v//////
AQAAAAAAAAAAAAEAAQABAAIAAgABAAEAAQABAAEAAQABAAEAAQABAAEAAQABAAEA////
//////8BAAAAAAAAAAAAAAAAAAEA//////////8BAAEAAQABAAAAAAAAAAAAAAAAAAEA
AQAAAAAAAAAAAAAAAAAAAAAAAQABAAEAAQD///////8AAAIAAQABAAEAAgADAAQABQAJ
AAoADAAMAAwADAAPABAAFQAXABYAFgAWABMADwAGAAAA/P/7//n/+P/2//b/9f/1//L/
8v/y//P/8//z//P/8//z//X/9f/4//n/+f/4//X/9P/2//b/9//4//n/+//8//z//P/8
//z//P/8//3//v/+//3//v/+//7/AAAAAAEAAQAAAAAAAQABAAIAAgACAAIABAAEAAUA
BQAFAAQABQAIABEAGQAeACAAHgAaABQAEgAWABkAFAAOAAYAAwABAAEACQAOAPr/y/+d
/3X/Tv81/zD/Mf85/07/av+B/5D/nv+y/8T/0P/d/+f/7v/2/wAABQAHAAoACwAMAA0A
DAANAA4ADwARABEAEQASABIAEwATABMAEwATABMAFAAWABYAFwAXABcAFwAXABcAFwAX
ABcAFwAYABgAGAAYABoAGQAZABkAGgAaABoAGgAYABgAFgAWABkAGQAZABkAGwAbABsA
GwAZABkAGQAZABsAGwAbABsAGQAZABkAGQAaABoAGwAcABoAGwAbABoAHAAcABwAHAAc
ABwAHAAcABwAGgAaABoAHAAbABoAGgAYABgAGAAWABUAFAAUABQAEwATABMAEgAQABAA
EAAPAA0ADQANAA0ACgAKAAoACgAIAAgACAAHAAcABwAHAAcABwAGAAYABgAGAAUABQAF
AAYABgAGAAYABAADAAMAAwAFAAYABgAGAAQABAADAAMABQAFAAUABQADAAQABAAEAAQA
BAAFAAUABwAGAAYABwAGAAYABgAGAAgABwAHAAcABwAHAAgACAAIAAcABwAHAAkACQAJ
AAkACQAIAAcABQAHAAcABwAHAAcABwAIAAkABwAGAAYABQAHAAcABwAHAAMABQAFAAUA
BQAGAAcACAAGAAcABwAGAAYABgAGAAUABQAFAAUABgAEAAQABAADAAUABgAGAAYABAAE
AAQABAADAAMAAwACAAQABAAEAAQAAwADAAMAAwADAAIAAgACAAAAAAABAAEAAwADAAIA
AgACAAIAAgACAAIAAgADAAMAAwACAAIAAgAAAAEAAQABAAIAAgABAAEAAwADAAMAAwAC
AAEAAAD//wEAAQABAAEAAQABAAEAAQABAAAAAAAAAAAAAAAAAAEA//////////8AAAEA
AgADAAIAAgACAAIABAAEAAUABQAKAAwADAAMAA0ADgAPABAAFQAXABkAGgAYABUADwAG
AAAA/P/7//n/+v/4//b/9f/z//D/8P/w//P/8//z//P/8f/x//H/8f/2//f/+P/4//b/
9v/2//b/9f/2//f/+f/6//r/+v/6//r/+v/6//v//P/8//3//v8AAAAAAAAAAP////8A
AAAAAQABAAIAAgACAAIAAgACAAUABQAFAAYABQAIAA0AFQAcAB4AHAAYABQAEAAMAAsA
BgAEAAQAAQABAAMACQAaACoAJwARAO//yv+l/4j/b/9d/2D/cv+B/5D/nv+o/7T/xP/T
/93/5v/w//j/AQAFAAYABQAGAAcACAAJAAoACwANAA0ADQAOAAwADQANAA0ADQANAA0A
DgAMAAwADQANAA8ADwAPAA8ADwAPAA8ADwAQABAAEAAQABAADwAPAA8ADgAOAA4ADgAO
AA4ADAAMAA0ADQANAA0ADQANAA0ADQALAAsACwALAAsACwALAAsACwALAAsACwAJAAgA
CAAIAAgACQAJAAgACAAIAAgACAAHAAYABQAEAAYABAAEAAQAAgABAAAAAAAAAAAAAAD+
/////v/+//7//f/9//3//P/8//z//P/7//v/+//7//v/+v/6//r/+v/5//r/+//7//v/
+//7//v//f/8//z//P/8//v/+//7//z//P/8//z//P/7//v/+//7//z//P/8//z//P/7
//v//f/9//3//f/9//7//v/+//7//v///////f/8//z//f8AAAAAAAAAAAAA////////
/////wAAAAACAAEAAQABAP//////////AgACAAIAAQD///////////////8AAAEAAQAA
AAAA///9//3//f/9//3//////////P/8//z//P/+///////+//7//v/+//3//f/9//3/
/v8AAAAAAAD///3//v/+//7//v/+//7//v/////////+//7//v/+//7/////////////
//7//v/+//7//v////////////7//v/+//7//v/+//7//v/////////+//7//v8AAAEA
AQABAAQABgAHAAkACwALAA0ADgARABIAEwAUABoAGwAcABwAGAATAAsAAAD8//r/+//7
//r/+P/2//X/9f/y//L/8v/1//X/9f/1//X/9f/1//X/+v/7//z//P/4//j/+P/4//v/
/P/9/////v/+//7//v/+//7//v///wAAAAABAAIAAgACAAIAAgADAAMABAAEAAMAAwAE
AAQABgAGAAYABgAFAAUABQAGAAcACgAPABcAHgAgAB4AGgAWABQAFAAVABQADgAIAAUA
BQADAAkAFgAUAPX/x/+b/3D/T/88/zf/O/9M/2T/e/+O/5r/qv+8/8z/1//j/+7/9v/+
/wMABQAIAAkACgALAAwADQAOAA8ADwAPAA8AEAASABMAEwATABEAEQARABIAEgASABMA
EwARABEAEQARABMAEwATABMAFAAUABQAFAASABEAEQARABIAEgASABIAEgASABAAEAAR
ABEAEQARABEAEQARABEAEQARABEAEQATABMAEwATABMAEwATABMAEwASABIAEgAUABUA
FQAUABIAEgASABIAFAAUABQAFAAUABIAEgASABIAEQAQABAAEAAQABAADgANAAwADAAM
AAsACwALAAoABgAGAAYABQAFAAUABQAFAAIAAgACAAIAAAAAAAAA//////////////3/
/P/8//z//P/7//v/+//8//z//P/8//r/+f/5//n/+f/6//r/+v/6//r/+f/5//v/+//7
//v/+//8//z//P/6//r/+//7//3//P/8//3//P/8//z//P/8//v/+//7//3//f/+//7/
/P/7//v/+//9//3//f/9//z//P/8//v/+//7//v/+//7//v//P/9//3//P/8//v//f/9
//3//f/5//v/+//7//r/+v/6//r/+v/7//v/+v/6//r/+v/5//n/+f/5//r/+v/6//r/
+f/5//r/+v/6//r/+v/6//r/+f/5//n/+P/6//r/+v/6//n/+f/5//n/+f/4//j/+P/6
//r/+//7//n/+f/4//j/+v/6//r/+v/4//j/+f/5//v/+v/6//r/+v/7//v/+//6//r/
+f/5//n/+f/5//n/+f/5//n/+f/7//v/+//7//v/+//7//v/+//6//r/+v/6//r/+v/7
//n/+f/5//n/+//7//v/+//8//z//P/8//z//P/9//3//f/+////AAAEAAQABAAEAAUA
BgAHAAgADQAPABEAEgAUABEACwACAP7/+v/5//f/9P/y//D/7//v/+z/7P/s/+3/7f/t
/+3/6//r/+v/6//u/+//8P/w/+7/7v/u/+7/7//w//H/8//0//T/9P/0//T/9P/0//X/
9v/2//f/+P/4//j/+P/4//v/+//8//z//f/9//7//v/+//7//v/+/////////wAAAQAA
AAMABwAOABQAGAAaABQAEAAKAAkACAAEAAIA///9//3///8KABoAHQALAOv/xv+d/3z/
Y/9P/0r/Wv9v/37/jP+a/6b/tv/H/9P/3v/o/+7/9//9//7/AQACAAMABgAHAAgACQAH
AAcABwAIAAgACQAJAAkACQAJAAkACgAMAAwADQANAA0ADQANAA0ACwALAAsACwAMAAwA
DAAMAAoACQAJAAkADAAMAAwADAAMAAwACgAKAAsACwALAAsACwALAAsACwALAAsACwAL
AAsACwALAAsACwALAAsACwALAAoACgAKAAgACQAJAAgABwAGAAUABAAEAAQABAAEAAIA
AAAAAAAAAgABAAAAAAAAAAAAAAD+//3//P/8//z/+//7//v/+v/4//j/+P/3//f/9//3
//f/9//4//n/+v/2//b/9v/1//X/9f/1//X/9v/2//f/+P/4//f/9//3//j/+P/4//j/
9v/1//X/9f/2//j/+f/6//r/+v/5//n/9//3//f/9//3//j/+P/4//r/+v/7//v/+f/4
//j/+f/6//r/+v/6//r/+f/5//n/+f/5//r/+v/4//f/9//3//f/9//3//f/+P/4//j/
9//3//f/9//3//f/9//4//n/9//2//b/9f/3//f/9//3//X/9//3//f/9v/2//b/9v/4
//n/+f/4//j/+P/4//f/9f/1//X/9v/4//j/+P/3//X/9v/2//b/9v/2//b/9v/3//f/
9//2//j/+P/4//j/+f/5//n/+f/3//b/9v/2//j/+P/5//n/9//3//b/9v/4//j/+P/4
//r/+v/7//v/+f/4//j/+P/4//n/+f/5//r/+v/5//n/+f/5//n/+f/7//v/+//7//r/
+f/4//f/+f/5//n/+f/5//j/+P/4//r/+v/6//v//f/9//3//f8BAAMAAwAGAAcACAAJ
AAoADwARABMAFAAWABMADQAEAPv/9v/0//H/8P/u/+z/6//r/+j/6P/o/+n/6f/p/+n/
6//r/+v/6//u/+//8P/w/+z/7P/s/+z/7v/w//L/9f/1//T/8//y//T/9P/0//X/9v/2
//f/+P/4//j/+P/4//v/+//8//z/+//7//z//P/8//z//P/8//3//f/9//7///8AAAEA
CQASABgAGgAYABQADgAIAAkACAAGAAYAAQD//wEAAQAIABgAIQARAPP/zv+j/37/Y/9N
/0L/UP9n/3b/iP+Y/6L/sP/D/9H/2v/k/+r/8//9/wIAAwAGAAcABwAHAAcABwAJAAkA
CQAKAAoACwALAAsACwALAAsADAAOAA4ADwAPAA0ADQANAA0ADQANAA0ADQAMAAwADAAM
AAwACwALAAsADAAMAAwADAAMAAwACgAKAAsACwALAAsACwALAAsACwALAAsACwALAAsA
CwALAA==
         </WaveFormData>
      </LeadData>
      <LeadData>
         <LeadByteCountTotal>10000</LeadByteCountTotal>
         <LeadTimeOffset>0</LeadTimeOffset>
         <LeadSampleCountTotal>5000</LeadSampleCountTotal>
         <LeadAmplitudeUnitsPerBit>4.88</LeadAmplitudeUnitsPerBit>
         <LeadAmplitudeUnits>��V</LeadAmplitudeUnits>
         <LeadHighLimit>2147483647</LeadHighLimit>
         <LeadLowLimit>268435456</LeadLowLimit>
         <LeadID>V2</LeadID>
         <LeadOffsetFirstSample>0</LeadOffsetFirstSample>
         <FirstSampleBaseline>0</FirstSampleBaseline>
         <LeadSampleSize>2</LeadSampleSize>
         <LeadOff>FALSE</LeadOff>
         <BaselineSway>FALSE</BaselineSway>
         <ExcessiveACNoise>FALSE</ExcessiveACNoise>
         <MuscleNoise>FALSE</MuscleNoise>
         <LeadDataCRC32>93000947</LeadDataCRC32>
         <WaveFormData>
IAAgACAAIAAjACQAJQAmACgAKgAsAC4AMQAyADMANAA4ADoAPAA+AEMARgBJAEwATwBS
AFUAWABeAGIAZgBqAG8AdAB5AH4AhACIAIwAkACUAJgAnACgAKMApgCpAKwArwCwALEA
sgCyALIAsgCyALEAsACvAK4AqgCoAKYApACfAJoAlQCQAIkAhAB/AHoAcQBqAGMAXABW
AFAASgBEAD8AOgA1ADAAKgAmACIAHgAaABgAFgAUABAADgAMAAoACAAGAAQAAgAAAAAA
AAAAAP///v/9//z//P/8//z//P/8//z//P/8//r/+v/6//r/+v/6//r/+v/8//z//P/8
//z//P/8//z//P/8//z//P/8//z//P/8//z//P/8//z//P/8//z//P/6//r/+v/6//r/
+v/6//r/+P/4//j/+P/4//j/+P/4//b/9v/2//b/9v/2//b/9v/0//T/9P/0//T/9P/0
//T/9P/0//T/9P/y//L/8v/y//D/8P/w//D/8P/w//D/8P/u/+7/7v/u/+7/7v/u/+7/
7P/s/+z/7P/s/+z/7P/s/+z/7P/s/+z/7P/s/+z/7P/q/+r/6v/q/+j/6P/o/+j/6P/o
/+j/6P/o/+j/6P/o/+j/6P/o/+j/6P/o/+j/6P/o/+j/6P/o/+b/5v/m/+b/5v/m/+b/
5v/m/+b/5v/m/+j/6P/o/+j/5//m/+X/5P/m/+b/5v/m/+T/5P/k/+T/5v/m/+b/5v/m
/+b/5v/m/+b/5v/m/+b/5//o/+n/6v/r/+z/7f/u/+//8P/x//T/+f/6//v/+v/4//T/
7//q/+f/4//i/+H/4v/h/+D/4P/f/97/3f/c/97/3//g/+H/5f/m/+b/5//p/+n/6P/l
/+H/3//e/97/3P/d/97/3v/e/9//4P/h/9//3//d/9//3//f/97/3v/g/+D/4P/g/+H/
4f/i/+L/4v/i/+L/4v/g/+L/4v/i/+D/4P/i/+L/4v/m/+7///8QABQAFwAiADQASgBp
AIgAmgCkAKwAoQB4ADsAAwDm/7r/YP/6/qn+af5H/j/+TP5o/o/+vP7q/hL/M/9Q/2n/
h/+g/7H/wf/P/9z/6P/t//D/8//1//r/+//9//////8BAAEAAgADAAQABQAGAAYABgAI
AAkACAAIAAgACgANAA0ADQANAA8AEAARABIAEQASABMAFAAWABgAGQAaABkAGwAcAB0A
IQAiACMAJAAlACcAKQApACwALgAxADMANAA2ADgAPAA7AD8AQwBHAEwATgBRAFYAWABc
AGAAZgBoAGwAcwB4AH0AgQCFAIkAjQCRAJUAmACdAJ8AoQCjAKMApAClAKUApwCnAKcA
pQCkAKIAoACfAJsAmACVAI8AiwCGAIIAfAB4AHEAawBkAF0AWABSAEwARgBBAD0ANgAw
ACwAJwAjAB4AGgAXABQAEAAOAAsACQAGAAQAAwABAP7//f/7//v/+v/5//n/+P/3//f/
9//2//b/9v/2//b/9f/1//T/9P/y//P/8//z//P/8v/y//L/9P/0//X/9v/0//T/9P/0
//b/9v/3//f/9//3//f/9v/2//f/+P/4//n/+f/5//n/9//4//j/+P/6//n/+f/5//n/
+P/4//f/9f/2//b/9v/3//f/9//2//T/9P/0//T/9v/1//X/9f/z//P/8//y//H/8f/x
//H/8//z//L/8v/w/+//7//v/+//7v/u/+3/7//v/+//7v/r/+v/6v/q/+r/6v/q/+n/
6//q/+r/6v/p/+n/6f/p/+n/6f/o/+j/6P/n/+f/5//o/+j/6f/p/+f/5//n/+b/5v/m
/+b/5v/m/+b/5v/m/+b/5v/m/+f/5//n/+f/5//l/+X/5f/l/+X/5f/l/+T/5v/m/+b/
5f/l/+X/5f/l/+X/5f/m/+f/5f/l/+X/5f/m/+b/5v/l/+X/5v/m/+b/5f/l/+b/5v/m
/+b/5P/k/+X/5f/l/+b/5P/k/+T/5P/k/+T/5P/k/+b/5v/o/+j/6v/q/+v/7P/t/+7/
7//w//H/8v/0//b/+P/8//7//v/+//z/+f/0/+7/6P/n/+P/4v/h/+L/4f/g/+D/4P/g
/+D/4P/i/+P/5P/l/+f/6P/o/+n/5//n/+b/4//h/9//3v/e/+D/4f/i/+L/4f/h/+H/
4f/h/+H/3//h/+H/4f/g/+D/4P/g/+D/4P/h/+H/4v/i/+L/4v/i/+L/4P/i/+L/4v/i
/+L/4v/k/+z//v8OABMAGgAoAD8AXACEAKoAwQDOAM4AuACEADcA7v/D/4v/LP+6/lr+
Iv4L/gv+I/5L/nr+sv7r/hL/Lv9O/3P/jv+l/7f/xP/R/9//6f/u//D/8//0//n//f/+
////AQADAAUABwAHAAgACQAKAAsADAAMAAwADgAPABAAEAAQABIAFQAVABUAFQAWABYA
FgAWABkAGgAbABwAHAAeAB8AIAAjACUAJgAnACsALAAtAC4AMQAzADUANQA6ADwAPwBB
AEIARABGAEoATgBTAFgAXQBgAGIAZQBqAG4AcgB2AHwAggCGAI0AkgCVAJkAnQChAKMA
pwCrAK4ArwCxALMAtQC1ALYAtwC3ALcAtwC3ALUAsQCuAKsAqQCmAKIAngCXAJAAigCF
AH4AeABxAGsAZABbAFYAUABKAEIAPQA5ADIAMAAsACcAIwAcABgAFQASABAADgALAAkA
CAAGAAUAAwAAAP///f/9//7//f/9//z/+//7//v/+v/6//r/+v/6//v/+//6//r/+P/5
//n/+f/5//j/+P/4//j/+P/5//r/+v/6//r/+v/6//r/+//7//v/+//7//r/+v/7//z/
/P/5//n/+f/5//n/+v/6//r/+v/5//n/+f/3//b/9v/1//f/+P/4//j/9//3//f/9v/4
//j/+P/4//b/9f/1//X/9f/1//X/9P/z//P/8//z//P/8//y//L/9P/z//P/8//z//L/
8v/x//H/8f/x//D/7//v/+7/7v/u/+7/7v/t/+//7v/u/+7/7f/t/+3/7f/t/+3/7P/s
/+7/7f/t/+3/7P/s/+3/7f/t/+3/7f/s/+z/7P/s/+z/6v/q/+r/6v/s/+z/7P/t/+v/
6//r/+v/6//r/+v/6//r/+v/6//q/+r/6v/q/+n/6//r/+v/6//p/+n/6v/r/+v/6//r
/+v/7P/s/+z/6//p/+r/6v/q/+n/6f/q/+r/6v/q/+j/6P/p/+n/6f/q/+v/7P/t/+7/
8v/0//b/9v/2//f/+P/5//r//f8AAAEAAgAAAP7/+v/1//D/7f/p/+j/5//m/+X/5P/k
/+T/5P/k/+T/5v/n/+j/6f/r/+z/7P/t/+3/7f/s/+n/5//l/+T/5P/k/+X/5v/k/+P/
4//j/+X/5f/l/+P/5f/l/+X/5P/i/+L/4v/i/+P/5f/m/+j/5//m/+X/5P/m/+T/5v/m
/+b/5v/m/+b/5P/m/+z//v8RABgAGgAhADAARgBiAH8AlACcAKIAnAB9AEQABwDj/8T/
fP8a/8b+if5f/lH+V/5u/pD+u/7q/hT/OP9T/27/if+f/7L/w//P/9v/6P/w//X/+P/5
//v//v///wEAAwADAAUABQAGAAcACAAJAAoACAAIAAoACwAOAA4ADgAQAA8ADwAPAA8A
EwAUABUAFgAXABgAGQAaABoAHAAdAB4AHQAfACAAIQAlACYAJwAoACkAKwAtAC0AMAAy
ADUANwA4ADoAPABAAEMARwBLAE8AUABSAFUAWgBeAGIAZgBsAHAAdAB7AIAAgwCHAIsA
jwCTAJcAmwCeAJ8AoQCjAKUApwCoAKkAqQCpAKkAqQCnAKYApACiAKEAnQCaAJcAkQCO
AIgAgwB8AHgAcQBrAGQAXwBaAFQATgBGAEEAPQA2ADIALgApACUAIAAcABkAFgAQAA4A
CwAJAAgABgAFAAMAAAD///3//f/+//3//f/8//n/+f/5//j/+P/4//j/+P/3//f/9v/2
//b/9//3//f/9//2//b/9v/2//b/9//4//j/+P/4//j/+P/4//n/+f/5//n/+f/4//j/
+f/6//r/+f/5//n/+f/5//r/+v/6//r/+f/5//n/+f/4//j/9//3//j/+P/4//X/9f/1
//T/9v/2//b/9v/0//P/8//z//H/8f/x//D/8P/x//L/8//x//H/8P/w//D/7//v/+//
7//u/+7/7f/t/+3/7f/s/+3/7f/s/+z/6v/q/+r/6f/r/+r/6v/q/+n/6f/p/+n/5//n
/+b/5v/o/+f/5//n/+b/5v/n/+f/5//n/+f/5v/m/+b/5v/m/+b/5v/m/+b/5v/m/+b/
5//m/+X/5P/j/+X/5f/l/+X/5f/l/+X/5P/i/+L/4v/h/+L/4//k/+X/4//j/+T/5f/j
/+P/4//j/+T/5P/k/+P/4f/i/+L/4v/j/+P/5P/k/+T/5P/i/+L/4//j/+P/5P/k/+T/
5P/k/+b/5v/m/+b/5//o/+v/7P/u/+7/7//w//H/8v/1//j/+//8//v/+P/1//D/6//m
/+P/3//g/9//3v/d/9z/3P/c/9z/3v/e/+D/4f/g/+H/4//k/+T/5f/l/+X/4v/f/93/
2//a/9r/2v/b/97/3v/d/93/2//b/9v/2//b/93/3f/d/9z/3P/c/9z/3P/c/93/3f/g
/+D/4P/g/97/3v/c/97/3v/e/97/3v/g/+L/6v/6/woADwASAB4AMwBOAHIAmACvALwA
xAC2AIwASQACANP/o/9K/9z+fP42/hX+D/4h/kX+cv6k/tv+CP8m/0T/Zf+E/5v/rf++
/8v/2//l/+j/6v/v//L/9//5//z//f///wEAAQADAAMABAAFAAYABwAIAAgACAAKAAsA
DAAMAAwADgARABEAEQARABEAEgATABQAFwAYABkAGgAaABwAHQAeAB8AIQAiACMAJwAo
ACkAKgArAC0ALwAvADQANgA5ADsAPgBAAEIARgBHAEsATwBTAFcAWgBeAGQAaABsAHAA
dgB4AHwAgwCIAI0AkQCVAJkAmwCfAKMApgCpAKsArQCvALAAsACwAK8ArwCvAK8ArQCr
AKgApQCjAJ8AnACZAJMAjACGAIEAegByAGsAZQBeAFkAVABOAEgAQAA7ADcAMAAsACgA
IwAfABoAFgATABAADAAKAAcABQAEAAIAAQD///z/+//5//n/+P/3//f/9v/3//f/9//2
//T/9P/0//T/9f/1//T/9P/y//P/8//z//P/8v/y//L/8v/y//P/9P/0//T/9P/0//T/
9P/1//X/9f/1//X/9P/0//X/9v/2//X/9f/1//X/8//0//T/9P/2//X/9f/1//X/9P/0
//P/8//0//T/9P/z//P/8//y//L/8v/y//L/9P/z//P/8//x//H/8f/w/+//7//v/+//
7//v/+7/7v/u/+3/7f/t/+3/7P/s/+v/6//r/+v/6v/p/+n/6P/o/+j/6P/o/+f/5//m
/+b/5v/n/+f/5//n/+f/5//m/+b/6P/n/+f/5//m/+b/5//n/+X/5f/l/+T/5v/m/+b/
5v/m/+b/5v/m/+X/5P/j/+P/5f/l/+X/5f/l/+X/5f/l/+X/5f/l/+T/5v/m/+b/5f/l
/+X/5f/l/+X/5f/m/+f/5f/l/+X/5f/o/+j/6P/n/+f/6P/o/+j/5f/l/+b/5v/o/+j/
5v/m/+X/5f/l/+b/6P/o/+j/6P/o/+j/6P/o/+b/5v/o/+j/6v/s/+7/7v/u/+7/8f/y
//P/9P/3//r//f/+/wAA/v/8//j/9P/w/+7/6//p/+f/5f/j/+L/4v/i/+L/4v/i/+T/
5f/k/+X/5//o/+r/6//r/+v/7P/p/+f/5f/i/+L/4v/j/+b/5v/l/+X/4//j/+P/4//h
/+P/4//j/+L/4v/i/+L/4v/i/+P/4//m/+b/5v/m/+T/5P/i/+T/5v/m/+b/5v/m/+T/
5P/q//b/CQAUABgAHQAqADwAVgB3AJQAoACqALIAnwBwADMAAwDk/6r/SP/k/pP+Wf4/
/j/+UP5w/pv+zP76/iL/Qf9a/3n/lf+o/7v/yf/T/+D/7P/z//j/9//5//z//f///wEA
AwAFAAUABgAJAAoACwAMAAoACgAMAA0AEAAQABAAEgATABMAEwATABMAFAAVABYAFwAY
ABkAGgAaABwAHQAeAB8AIQAiACMAJQAmACcAKAArAC0ALwAvADIANAA3ADkAOgA8AD4A
QgBDAEcASwBPAFIAVABXAFwAYABkAGgAbgByAHYAfQCCAIUAiQCNAJEAlQCZAJ0AoACj
AKUApwCpAKsArACtAK0ArQCtAK0AqwCqAKgApgClAKUAogCfAJkAlgCQAIsAhAB+AHcA
cQBqAGUAYABaAFQATABHAEMAPAA4ADQALwArACQAIAAdABoAFgAUABEADwAMAAoACQAH
AAQAAwABAAEAAAD//////v/9//3//f/8//r/+v/6//r/+v/7//v//P/7//v/+v/5//v/
+v/6//r/+v/6//v//P/6//r/+v/6//r/+v/7//v//f/9//3//P/6//v//P/8//v/+//7
//v/+//8//z//P/8//v/+//7//v/+v/6//n/+f/6//r/+v/3//f/9//2//j/+P/4//j/
9v/1//X/9f/1//X/9f/0//P/8//z//P/8f/x//D/8P/w/+//7//v//H/8P/w/+//7//v
/+//7v/t/+3/7P/s/+z/7P/s/+v/6//q/+r/6v/r/+v/6//r/+n/6f/o/+j/6v/p/+n/
6f/o/+j/6f/p/+f/5//n/+b/6P/o/+j/6P/n/+b/5f/k/+b/5v/m/+f/5//n/+f/5//l
/+X/5f/l/+X/5f/l/+T/5P/k/+T/4//l/+X/5f/l/+P/4//k/+X/5f/l/+X/5f/k/+T/
5P/j/+P/5P/k/+T/5f/l/+b/5v/m/+b/5P/k/+b/5//o/+r/7v/u//D/8P/w//D/8//2
//f/+P/4//j/9v/z/+7/6//n/+b/5P/i/+D/3v/d/9z/2//a/9r/3P/d/97/3//h/+L/
4v/l/+X/5f/k/+L/4f/g/+D/3f/c/9z/3P/e/93/3f/d/9//3//f/93/3v/d/9z/2v/b
/9z/3f/e/9z/3f/d/97/3v/e/97/3v/e/9z/3v/e/97/3v/e/97/3v/g/+D/5P/v/wAA
DgARABIAHgAwAEkAagCIAJgAogCrAJ4AcwAzAPz/3v+q/0r/4/6P/k/+Lf4q/jz+Xf6G
/rb+5v4R/y7/Sf9n/4T/m/+v/73/zP/a/+f/7P/t//H/9P/1//f/+f/7//3//f/+////
AAABAAIABAAEAAYABwAIAAgACAAKAAkACQAJAAkADQAOAA8AEAAPABAAEQASABIAFAAV
ABYAFwAZABoAGwAdAB4AHwAgACMAJQAnACcAKQAqACwALQAwADIANAA4ADcAOwA/AEMA
RABGAEkATgBSAFYAWgBgAGIAZgBtAHIAdwB7AH8AgwCHAIsAjwCSAJcAmQCbAJ0AoQCi
AKMAowClAKUApQCjAKMAogChAKEAoQCeAJsAlQCRAIwAiACCAH8AeQB0AG4AZQBgAFoA
VABOAEkARQA+ADkANAAuACkAJAAgAB0AGgAUABIADwANAAsACAAGAAMAAgABAP/////8
//v/+//6//f/9//3//b/9v/2//b/9v/z//P/8v/y//T/9f/1//X/8//y//L/8v/0//T/
9f/2//T/9P/0//T/9P/0//X/9f/2//f/+P/4//b/9//4//j/9//3//f/9//5//r/+v/6
//r/+f/5//n/+//6//r/+f/5//r/+v/6//n/+f/5//j/+P/4//j/+P/2//X/9f/1//f/
9//3//b/9f/1//X/9f/z//P/8v/y//L/8f/x//H/8f/w//D/7//x//H/8f/w/+//7//u
/+7/7v/u/+7/7f/t/+z/7P/s/+v/6//r/+v/6//r/+r/6v/q/+n/6f/p/+r/6v/r/+v/
6//r/+v/6v/o/+j/6P/o/+j/6P/o/+j/6P/o/+j/6f/p/+n/6f/p/+f/5//n/+f/5//n
/+f/5v/m/+b/5v/l/+X/5f/l/+X/5f/l/+b/5//n/+f/5//n/+b/5v/m/+X/5//o/+j/
6P/n/+f/6P/o/+j/6P/m/+b/5//n/+f/6P/m/+b/5v/m/+j/6P/o/+j/6v/q/+z/7P/w
//L/8//0//X/9v/5//r//f8AAAAAAAD+//z/+P/z/+7/6//n/+b/5f/k/+P/4v/i/+L/
4P/g/+D/4v/l/+b/5//p/+r/6v/r/+v/6v/o/+T/4f/g/+D/4f/i/+P/5P/k/+P/4//j
/+P/4//h/9//4f/h/+P/4v/i/+L/4v/i/+L/4//h/+L/4v/i/+L/4v/i/+D/4v/i/+L/
4v/k/+L/4v/o//b/CAATABgAIAAxAEgAaACQALEAwgDKAMYApABlABoA3/+1/2r//P6U
/kT+Ff4H/hH+Mf5a/oz+x/76/h7/Ov9d/4D/lf+p/7r/x//V/+X/7P/w//P/9v/3//n/
/P/9////AQAFAAcABwAIAAsADAANAA4ADAAMAA4ADwASABIAEgAUABUAFQAVABUAFwAY
ABkAGgAZABoAGwAcAB4AIAAhACIAJAAnACkAKwArACwALQAuADMANQA3ADcAOgA8AD8A
QQBEAEYASABMAE8AUwBXAFsAXgBgAGMAaABuAHIAdgB8AH4AggCJAI4AkwCXAJsAnwCj
AKcAqwCuAK8AsQCzALUAtQC2ALcAtwC1ALUAtQCzALIAsACuAK0AqwCoAKUAnwCYAJIA
jQCGAIAAeQBzAGwAYwBeAFgAUgBKAEUAQQA6ADYAMgAtACkAJAAgAB0AGgAWABQAEQAP
AA0ACgAIAAUAAwADAAIAAwAEAAMAAwACAP////////7//v/+//7//v/9//3//P/8//z/
/f/9//3////+//7//v/8//z//f/+//7//v/+//7//v/+///////////////+//7///8A
AAAA/f/9//3//f/7//z//P/8//7//f/9//3//f/8//z/+//7//z//P/8//v/+//7//r/
+v/6//r/+v/6//n/+f/5//n/+f/5//j/9//3//f/9//3//f/9v/2//b/9f/1//X/9f/0
//T/8//1//X/9f/0//X/9f/0//T/9P/0//T/8//z//L/8v/y//H/8f/x//H/8f/x//D/
8P/w/+//7//v//D/8P/x//H/8f/x//H/8P/u/+7/7v/u//D/8P/w//D/8P/w//D/8f/v
/+//7//v/+3/7f/t/+3/7f/t/+3/7P/u/+7/7v/t/+//7//v/+//7v/t/+3/7f/v/+//
7//v/+7/7v/u/+3/7v/w//H/8v/3//f/+P/4//n/+v/7//z///8CAAMABAAAAP7/+v/1
//D/7f/p/+j/6f/o/+f/5v/k/+T/5P/k/+b/6P/p/+r/6//t/+7/7v/v/+//7//u/+n/
5//l/+T/5P/k/+X/5v/o/+f/5//n/+X/5f/l/+P/5f/l/+X/5P/m/+b/5v/m/+T/5f/l
/+b/5v/m/+b/5v/m/+T/5v/m/+b/5v/m/+b/5v/o//L/AgARABYAGgAhADIARgBgAHsA
jACUAJwAlgBzADgAAQDl/8b/eP8Y/8j+i/5j/lX+X/52/pj+xf70/hz/PP9V/27/if+j
/7j/x//T/93/6P/w//P/9P/3//n//v///wEAAwAEAAUABAAEAAUABgAHAAgACAAIAAoA
CwAMAAwADAAOAA8ADwAPAA8ADwAQABEAEgAVABYAFwAYABgAGgAbABwAGwAdAB4AHwAj
ACQAJQAmACcAKQArACsALgAwADMANQA2ADgAOgA+AD0AQQBFAEkATABOAFEAVgBaAF4A
YgBoAGwAcAB3AHwAfwCDAIcAiwCNAJEAlQCYAJ0AnwChAKMApACkAKQAowCjAKMAowCh
AKIAoACeAJ0AmQCWAJMAjQCKAIQAfwB4AHQAbQBnAGAAWQBUAE4ASABBAD0AOgA0AC4A
KgAlACEAHgAaABcAFAAOAAwACQAHAAYABAADAAEA/v/9//v/+//4//f/9//2//f/9//3
//b/9P/0//T/9P/1//X/9P/0//T/9f/1//X/9f/0//T/9P/0//T/9f/2//T/9P/0//T/
9P/0//X/9f/3//f/9//2//T/9f/2//b/9v/3//j/+f/4//j/9//2//j/9//3//f/9f/0
//T/8//z//T/9P/0//X/9f/1//T/8//y//H/8P/y//H/8f/x/+//7//v/+7/7//v/+//
7//v/+//7v/u/+z/6//r/+v/6//q/+r/6f/p/+n/6f/o/+f/5//m/+b/6P/o/+j/5//l
/+T/5P/k/+X/5f/l/+X/5f/l/+T/5P/i/+H/4f/h/+L/4v/j/+P/4f/h/+H/4P/h/+L/
4//k/+f/6P/p/+r/7P/u//D/8v/z//T/9f/2//r//P/8//z/9//0/+//6f/k/+H/3f/c
/93/3P/b/9r/2v/a/9r/2v/c/97/3//g/9//4f/i/+L/4//j/+P/4v/d/9v/2f/Y/9n/
2v/c/97/3P/b/9v/2//b/9v/2//Z/9v/2//b/9r/3P/c/9z/3P/a/9v/2//c/9z/3P/c
/9z/3v/c/97/3v/d/9z/2//a/9z/4v/u//7/CwAQABYAIwA4AFYAfACdAK4AuAC8AKoA
dQAsAO//xf+E/x7/tv5g/if+D/4R/if+Sv54/q3+5P4M/yr/Sf9s/4n/nf+w/8H/z//Z
/+T/6v/t//D/8f/1//b/9//5//v///8BAAEAAgADAAQABQAGAAYABgAIAAkACgAKAAoA
DAANAA0ADQANAA8AEAARABIAEwAUABUAFgAWABgAGQAaAB0AHwAgACEAIQAiACMAJAAo
ACsALgAvADAAMgA1ADcAOgA8AD4AQgBFAEkATQBRAFQAVgBZAF4AZABoAGwAcgB2AHoA
gQCGAIkAjQCRAJUAmQCdAKEApAClAKcAqQCrAKsArACtAK0ArQCtAK0AqwCpAKYAowCh
AJ0AmgCXAJEAigCEAH8AeAByAGsAZQBeAFcAUgBMAEYAPgA5ADUALgAqACYAIQAdABYA
EgAPAAwACgAIAAUAAwAAAP7//f/7//n/+f/4//n/+P/3//f/9v/1//X/9f/0//T/9P/0
//T/8//z//L/8v/y//P/8//z//P/8v/y//L/8v/y//P/9P/0//T/9P/0//T/9P/1//X/
9f/1//X/9P/0//X/9v/2//P/8//z//P/8//0//T/9P/0//P/8//z//X/9P/0//P/8//0
//T/9P/x//H/8f/w//L/8v/y//L/8v/x//H/8f/v/+//7//u/+//7//v/+//7//v/+7/
7v/u/+3/7f/t/+3/7P/s/+v/6//r/+v/6v/r/+v/6v/q/+r/6v/q/+n/6f/o/+j/6P/p
/+n/6f/p/+n/6f/o/+j/6v/p/+n/6f/m/+b/5//n/+f/5//n/+b/5v/m/+b/5v/o/+j/
6P/o/+b/5v/m/+f/5//n/+f/5//l/+X/5f/l/+f/5//n/+b/5v/m/+b/5f/n/+f/5//n
/+b/5f/l/+X/5//n/+f/5//o/+j/6P/n/+f/6P/o/+j/6P/p/+v/7P/w//L/8v/y//X/
9v/3//j//P/+//7//v/9//z/+f/1/+7/6//n/+b/4//i/+H/4P/g/+D/4P/g/+D/4v/j
/+T/5f/n/+j/6P/p/+n/6f/o/+X/4//h/+D/4P/g/+H/4v/i/+H/4f/h/+H/4f/h/9//
4f/h/+H/4P/e/97/3v/e/+D/4f/h/+L/4v/i/+L/4v/i/+D/4v/i/+L/4v/i/+L/4v/i
/+b/8v8DABAAGAAdACgAOgBUAHMAjgCaAKQArACZAGYAJwD5/9r/nv88/9z+j/5X/j/+
P/5U/nT+m/7M/vr+IP89/1j/df+R/6b/t//H/9P/4P/o/+3/8v/1//f/+P/5//v//f//
/wEAAQACAAMABAAFAAYABgAGAAgACQAKAAoACgAMAA0ADQANAA0ADQAOAA8AEAATABQA
FQAWABQAFgAXABgAGgAdAB8AIQAhACIAIwAkACUAJwApACkALAAuADEAMwA0ADYAOAA8
AD0AQQBFAEkATgBQAFMAWABaAF4AYgBoAGoAbgB1AHoAfQCBAIUAiQCPAJMAlwCaAJsA
nQCfAKEAowCkAKUApQCnAKcApwClAKIAoACeAJ0AmwCYAJUAjwCMAIYAgQB6AHYAbwBp
AGIAXQBYAFIATABEAD8AOwA0ADAALAAnACMAHAAYABUAEgAMAAoABwAFAAQAAgABAP//
/P/7//n/+f/6//n/+f/4//f/9//3//b/9P/0//T/9P/1//X/9P/0//T/9f/1//X/9//2
//b/9v/0//T/9f/2//b/9v/2//b/+P/4//n/+f/5//n/+f/4//j/+f/6//r/+f/5//n/
+f/3//j/+P/4//j/9//3//f/9f/0//T/8//1//b/9v/2//X/9f/1//T/9P/0//T/9P/0
//P/8//z//P/8//z//L/7//v/+//7//x//H/8P/w//D/7//v/+//7f/s/+z/6//r/+v/
6//q/+v/6//q/+r/6v/q/+r/6f/n/+b/5v/m/+f/5//n/+f/5f/l/+T/5P/m/+X/5f/l
/+b/5v/n/+f/5f/l/+X/5P/m/+b/5v/m/+T/5P/k/+T/5v/m/+b/5//l/+X/5f/l/+P/
4//j/+P/5f/l/+X/5P/i/+L/4v/h/+L/4//k/+X/5//n/+j/6f/r/+3/7//w//L/8v/y
//L/9f/4//n/+v/6//j/9P/v/+j/5f/h/+D/3//e/93/3P/c/9z/3P/c/9r/3P/d/97/
4P/j/+X/5v/n/+f/5//m/+H/3//d/9z/3v/e/9//4P/e/93/3f/d/93/3f/d/9v/3f/d
/93/3P/c/9z/3P/c/97/3//f/+D/3v/e/97/3v/g/97/4P/g/97/3v/e/97/3P/e/+L/
7v8BAA4AEgAVACAAMgBKAGkAiACWAKAAqACZAGwAKwD3/9r/pP9G/+b+m/5h/kP+Qf5S
/mz+k/7C/vD+GP83/1L/bf+L/6D/s//B/83/2v/m/+3/8P/z//P/9P/1//f/+f/9////
//8AAP//AAABAAIAAgACAAQABQAGAAYABgAIAAcABwAHAAcACQAKAAsADAANAA4ADwAQ
ABIAFAAVABYAFQAXABgAGQAbABwAHQAeAB8AIQAjACMAKAAqAC0ALwAwADIANAA4ADkA
OwA9AA==
         </WaveFormData>
      </LeadData>
      <LeadData>
         <LeadByteCountTotal>10000</LeadByteCountTotal>
         <LeadTimeOffset>0</LeadTimeOffset>
         <LeadSampleCountTotal>5000</LeadSampleCountTotal>
         <LeadAmplitudeUnitsPerBit>4.88</LeadAmplitudeUnitsPerBit>
         <LeadAmplitudeUnits>��V</LeadAmplitudeUnits>
         <LeadHighLimit>2147483647</LeadHighLimit>
         <LeadLowLimit>268435456</LeadLowLimit>
         <LeadID>V3</LeadID>
         <LeadOffsetFirstSample>0</LeadOffsetFirstSample>
         <FirstSampleBaseline>0</FirstSampleBaseline>
         <LeadSampleSize>2</LeadSampleSize>
         <LeadOff>FALSE</LeadOff>
         <BaselineSway>FALSE</BaselineSway>
         <ExcessiveACNoise>FALSE</ExcessiveACNoise>
         <MuscleNoise>FALSE</MuscleNoise>
         <LeadDataCRC32>1466802817</LeadDataCRC32>
         <WaveFormData>
BAAEAAQABAAHAAgACQAKAAwADgAQABIAFQAWABcAGAAcAB4AIAAiACUAKAArAC4AMgA0
ADYAOAA+AEIARgBKAFAAVABYAFwAYwBoAG0AcgB4AHwAgACEAIkAjgCTAJgAnACeAKAA
ogClAKYApwCoAKYApgCmAKYApQCkAKMAogCcAJgAlACQAIoAhgCCAH4AdQBuAGcAYABa
AFQATgBIAEMAPgA5ADQALwAqACUAIAAcABoAGAAWABMAEAANAAoACAAGAAQAAgAAAAAA
AAAAAP///v/9//z/+//6//n/+P/4//j/+P/4//f/9v/1//T/9P/0//T/9P/0//T/9P/0
//L/8v/y//L/8v/y//L/8v/w//D/8P/w//D/8P/w//D/8P/w//D/8P/u/+7/7v/u//D/
8P/w//D/7v/u/+7/7v/u/+7/7v/u/+7/7v/u/+7/7v/u/+7/7v/s/+z/7P/s/+z/7P/s
/+z/7P/s/+z/7P/r/+r/6f/o/+j/6P/o/+j/6P/o/+j/6P/m/+b/5v/m/+b/5v/m/+b/
5f/k/+P/4v/k/+T/5P/k/+T/5P/k/+T/4v/i/+L/4v/g/+D/4P/g/9//3v/d/9z/3f/e
/9//4P/e/97/3v/e/9z/3P/c/9z/3P/c/9z/3P/c/9z/3P/c/9z/3P/c/9z/2v/a/9r/
2v/a/9r/2v/a/9z/3P/c/9z/2//a/9n/2P/a/9r/2v/a/9r/2v/a/9r/2v/a/9r/2v/c
/9z/3P/c/9r/2v/a/9r/2//c/93/3v/h/+L/4//k/+b/5v/m/+f/6//s/+z/6//r/+n/
5//l/+T/4//i/+D/4v/h/+D/3//c/9v/2//c/9r/2v/c/93/4P/i/+P/5P/m/+X/4//h
/93/2v/a/9n/1v/W/9j/2P/Z/9n/2f/X/9b/1v/W/9b/1v/W/9b/1f/X/9f/1//X/9b/
1v/W/9b/2P/Y/9f/1//X/9f/1//X/9f/1//X/9f/1//Y/9r/3v/g/+T/8f8OADcAbQCv
APwARAF8AbIB0gG6AXABMgESAdUAWwDH/zr/x/50/kb+Tf51/pf+t/7f/gb/Iv88/1j/
cf+G/5j/p/+1/77/yP/O/8//0//V/9j/2f/b/93/4P/h/+L/5P/k/+b/5//n/+f/6P/q
/+v/7P/s/+3/7v/w//H/8f/x//D/8P/x//H/8//0//X/9f/0//T/9v/3//j/+f/7//z/
//8AAAAAAgAFAAgACAAMAA4AEAASABQAGAAaABwAIAAhACMAJQAoACwALwAzADgAOwA/
AEMASABMAFEAVQBZAGAAZQBqAG4AdAB4AHwAgACGAIkAjQCQAJMAlACVAJcAmgCbAJsA
mwCZAJgAlwCVAJQAkwCQAIwAiQCFAIAAfAB2AHAAawBlAFwAVwBRAEsARQBBADwANgAy
ACsAJwAiAB8AGgAXABMAEAANAAoACAAEAAIAAQD///3/+//6//r/9//2//X/9f/2//X/
9P/z//X/9P/0//T/8v/x//H/8P/w//D/8P/w/+3/7f/s/+z/7v/u/+7/7v/t/+v/6v/p
/+v/6//s/+z/7P/s/+z/7P/s/+3/7f/t/+z/7P/s/+z/7P/s/+z/7P/t/+7/7v/u//D/
7//v/+//7//w//D/8P/w//D/8P/w/+//7//v//D/7//v/+//7//u/+7/7v/u/+z/7v/u
/+z/7f/t/+3/7f/r/+r/6v/r/+v/6v/q/+r/6v/q/+r/6v/o/+j/6P/o/+f/5//m/+b/
5v/l/+X/5f/l/+X/5P/k/+b/5v/l/+X/4//i/+H/4f/j/+P/4//j/+P/4//j/+L/4v/i
/+L/4f/h/+H/4v/i/+D/4P/g/+D/4v/i/+H/4f/h/+D/4P/g/9//3//f/9//4P/g/9//
3//f/+D/4P/g/+H/4P/g/+D/4P/g/+H/4f/h/+D/3//f/9//3//f/9//3v/e/97/3//h
/+H/4v/i/+D/4P/f/97/3v/e/97/3v/h/+H/4f/h/+H/4P/h/+H/4//k/+X/5v/n/+j/
6v/q/+r/6v/t/+7/7//x//H/8v/y//H/7f/r/+n/5//o/+f/5v/k/+L/4f/g/9//3v/d
/93/3v/g/+D/4v/j/+T/5v/n/+j/5v/l/+P/4f/d/9r/2v/Z/9r/2v/c/9z/2//b/9v/
2f/Y/9j/2P/Y/9r/2v/a/9n/2P/X/9b/1f/Y/9j/2P/Y/9b/1v/V/9X/1//X/9f/1//V
/9f/1f/T/9P/1v/W/9r/6v8IADcAcAC5AA0BXwGiAdwB/gHiAYgBOAEIAbwAOACf/xH/
of5c/j3+Rv5u/pf+vf7r/g//J/9C/2D/eP+M/53/qv+0/7//x//K/8z/zv/P/9P/1//Y
/9n/2//d/97/3//g/+L/4P/i/+P/4//j/+T/5v/n/+j/6P/p/+r/7P/t/+3/7f/s/+z/
7f/t//H/8v/z//P/8v/y//T/9f/4//n/+//8//3//v/+/wAAAwAGAAYACgAMAA4AEAAS
ABQAFgAYABwAIAAjACYAKgAuADEANQA6ADsAPwBDAEgATwBVAFoAXwBkAGkAbgByAHgA
fACAAIQAhgCJAI0AkACTAJQAlQCXAJgAmQCZAJkAlQCUAJMAkQCSAJEAjgCKAIYAgQB7
AHYAcABqAGUAXwBYAFMATQBHAEMAPwA6ADQAMgArACcAIgAhABwAGQAVABQAEQAOAAwA
DAAKAAkABwAGAAUABQAGAAYABgAGAAcACAAHAAYABQAHAAYABgAGAAgABwAHAAYABgAG
AAYABgAFAAUABAAEAAQABAAEAAQABAADAAMAAwADAAMABAAEAAIAAgACAAIAAgADAAMA
AwAEAAQABAAEAAQABAAEAAQABQAGAAYABgAEAAMAAwADAAUABgAGAAYABgAGAAYABgAF
AAUABQAGAAYABQAEAAMAAgACAAIAAgACAAQABAACAAEAAQABAAEAAQAAAAAAAQADAAIA
AgACAAAAAAAAAAAA///+//3//P/8//3//f/+//7//f/9//3//f/9//z//P/8//z/+//7
//3//P/7//v/+f/5//n/+f/5//n/+f/4//r/+v/6//n/9//3//j/+P/4//j/+P/4//b/
9v/1//X/9f/0//T/9P/1//X/9f/1//b/9v/1//X/9f/2//b/9v/3//b/9v/2//T/9P/1
//X/9v/2//b/9//1//X/9f/1//T/9P/0//X/8//z//T/9P/0//T/8//y//X/9v/3//j/
+//7//3//f8AAAAAAAAAAAAAAwAFAAYABgAFAAMAAQD///3//P/7//r/+v/6//n/+P/1
//T/8//z//L/8v/y//T/9f/2//j/+f/6//r/+f/3//X/8f/u/+7/7f/s/+z/7v/s/+v/
6//r/+v/6v/q/+r/6P/o/+j/6P/n/+f/5//n/+f/6P/o/+j/6P/o/+j/5//n/+f/5//n
/+n/6f/p/+f/5f/l/+b/7P/y//b//v8XADoAbQCrAPMAOgF0AaYBzAHIAY4BTAEkAfgA
kQD9/2v/7P6P/lT+TP5v/pX+tf7f/gv/KP9E/2D/eP+N/6D/sP+9/8f/0P/Y/97/4f/j
/+f/6P/p/+v/7f/u/+//8P/y//L/9P/1//X/8//0//b/9//6//r/+//8//r/+//7//v/
/P/8//3//f/9//7//////wAAAAACAAMABgAHAAkACgAPABAAEAASABMAFgAWABoAHAAe
ACAAIgAkACYAKAAsADAAMwA2ADoAPAA/AEMASABLAE8AUwBYAF0AYwBoAG0AcgB3AHwA
gACGAIoAjgCSAJYAmQCdAKAAowCkAKUApwCoAKkAqQCpAKkAqACnAKUAogChAJ4AmgCU
AI8AiQCEAIAAegB1AG8AZgBhAFsAVQBNAEkARAA+ADwANQAxACwAJwAiAB8AGwAYABUA
EgAQAA4ADAALAAkABwAFAAQABAADAAIAAQABAAAA///+//3/+//6//r/+v/8//v/+//6
//r/+v/6//r/+f/5//j/+P/4//j/+P/4//b/9f/1//X/9f/1//b/9v/2//b/9v/2//b/
9//3//f/9v/2//b/9v/2//b/9v/2//f/+P/4//j/+P/3//f/9//5//r/+v/6//j/+P/4
//j/+f/5//n/+v/5//n/+f/5//b/9v/2//b/+P/6//r/+P/1//X/9f/1//X/9P/0//X/
8//y//L/8v/w//D/8P/w//D/8P/w//D/7f/t/+z/7P/u/+3/7f/t/+//7//u/+7/7P/s
/+v/6//t/+z/6//r/+n/6f/p/+n/6f/p/+n/6P/q/+r/6v/p/+n/6f/q/+r/6P/o/+j/
6P/o/+j/5//n/+n/6P/o/+j/6f/p/+n/6f/m/+b/5f/l/+f/6P/o/+j/6f/o/+j/6P/m
/+b/5//n/+j/6P/o/+n/5//n/+f/5//o/+j/6P/p/+f/5//o/+j/6P/o/+f/5v/o/+j/
6P/o/+n/6f/p/+n/6//s/+//8f/x//D/8f/y//P/9P/1//f/+v/8//v/+f/2//P/8f/v
/+7/7f/q/+j/6P/n/+j/5//m/+X/5//o/+j/6P/q/+v/7P/u/+//8P/w/+//6//p/+X/
4v/i/+H/4P/g/+L/4v/h/+H/4f/f/97/3v/g/+D/4P/g/+D/3//f/9//3//f/+D/4P/g
/+D/4P/g/+H/4f/h/+H/4P/f/97/3f/f/9//3//i/+T/5v/w/wwANwBuALMAAwFTAZQB
zAHyAeABlAFCARAB0gBcAMv/Pf/H/nr+Tf5M/nT+m/6//uv+E/8t/0b/Yv9+/5D/of+u
/7z/yf/R/9T/1v/Y/9v/3//h/+L/4//l/+f/6P/p/+r/7P/u//D/8f/x//D/8P/x//H/
9P/0//X/9v/4//n/+f/5//r/+v/7//v///8AAAEAAQACAAIABAAFAAYABwAJAAoADQAO
AA4AEAARABQAFAAYABgAGgAcAB4AIQAkACcALAAvADEAMwA2ADoAPQBBAEYASQBNAFEA
VgBZAF8AZABpAG4AcwB4AHwAggCGAIoAjgCQAJMAlwCaAJsAnACdAJ8AoAChAKEAoQCf
AJ4AnQCbAJgAlwCUAJAAjACHAIEAfAB2AHAAawBlAGAAWwBVAE8ASwBHAEIAPAA4ADEA
LQAoACcAIgAfABsAGAAVABIAEAAQAA4ADQALAAkABwAGAAYAAwACAAEAAQACAAEAAAD/
//3//P/8//z//v/9//3//P/6//r/+v/6//n/+f/4//j/+v/6//r/+v/6//n/+f/5//n/
+f/6//r/+P/4//j/+P/4//n/+f/5//r/+v/6//r/+P/4//j/+P/5//r/+v/6//z/+//7
//v/+//8//z//P/+//7//v/+//v/+//7//z//f/9//3//f/8//z//P/8//r//P/8//r/
+f/5//n/+f/5//j/+P/5//n/+P/4//j/+P/4//j/+P/2//b/9v/2//b/9//3//j/9//1
//T/8//1//X/9P/0//T/9P/z//P/9f/0//P/8//x//H/8f/x//H/8f/x//D/8v/y//L/
8f/x//H/8v/y//H/8P/v/+7/8P/w/+//7//v/+7/7v/u/+//7//v/+//8P/w/+//7//t
/+7/7v/u/+7/7v/v//D/7v/u/+//7//w//D/8P/x/+//7//v/+//7v/u/+7/7//v/+//
8P/w//D/8P/v/+7/8P/w//D/8P/x//H/8f/x//D/8P/y//P/8//0//b/9v/2//b/9//4
//n/+v/9////AgAEAAIAAQD///3/+//5//j/9//4//b/9v/1//T/8//y//H/8f/y//L/
8v/z//P/8//0//f/+P/4//f/9//1//H/7v/u/+3/7P/s//D/8P/v/+//7v/r/+n/6P/q
/+r/6v/q/+j/5//n/+f/5//n/+j/6P/q/+r/6v/q/+f/5//n/+f/6f/p/+n/6f/n/+X/
5f/m/+j/7v/w//j/CQAoAFMAiwDPABYBVgGOAcIB1gGuAWQBMgEMAcEAQQCv/yb/u/5y
/lD+Yf6J/qv+z/77/h7/Ov9S/2z/h/+c/6z/uf/D/8z/1P/c/+H/4f/j/+b/5//p/+v/
7P/t/+7/8P/y//T/9f/1//P/9P/2//f/9v/2//f/+P/6//v/+//7//z//P/9//3//f/+
//////8CAAIABAAFAAYABwAJAAoADQAOAA4AEAARABQAFAAYABwAHgAgACIAJAAmACgA
LAAuADEANAA4ADoAPQBBAEYASwBPAFMAWABbAGEAZgBrAHAAdQB6AH4AhgCKAI4AkgCX
AJsAoACkAKcAqACpAKsArgCvAK8ArwCtAKwAqwCpAKoAqQCmAKIAoACbAJUAkACIAIIA
fQB3AG8AaQBiAFsAUwBPAEoARAA+ADcAMwAuACkAJAAhAB0AGAAVABIAEAAOAAwACwAJ
AAUAAwACAAIAAQAAAP/////8//v/+v/5//n/+P/4//j/+v/5//n/+P/3//b/9f/0//X/
9f/0//T/9P/0//T/9P/0//P/8//z//H/8f/y//L/8v/y//L/8v/y//P/8//z//L/8v/y
//L/8v/y//L/8v/z//T/9P/0//L/8f/x//H/8//0//T/9P/y//L/8v/y//H/8f/x//L/
8f/x//H/8f/w//D/8P/w/+7/8P/w/+7/7f/t/+3/7f/r/+r/6v/r/+3/7P/s/+z/6v/q
/+r/6v/p/+j/5//m/+b/5//n/+j/5v/l/+X/5f/n/+f/5v/m/+T/5P/j/+P/5f/k/+P/
4//j/+P/4//j/+P/4//j/+L/4v/i/+L/4f/f/9//4P/g/+D/4P/g/+D/4v/i/+H/4f/h
/+D/4P/g/9//3//f/9//4P/g/9//3//f/+D/4P/g/+H/4P/g/+D/3v/e/9//3//e/97/
3v/f/9//3//f/9//4P/g/+D/4f/f/9//4P/g/+H/4v/i/+L/6v/q/+r/6v/q/+r/7f/v
//D/8P/w/+//7v/t/+n/6P/n/+b/5v/m/+X/5P/h/+D/3//f/97/3v/e/+D/4f/i/+T/
5f/o/+j/5//l/+b/4//h/+L/4P/e/93/3v/c/9v/2//b/9r/2v/b/9z/2//a/9n/2P/Z
/9n/2f/Z/9n/2v/a/9r/2v/a/9r/2f/Z/9n/2f/Z/9n/2f/Z/9f/2f/Z/9r/2P/a/97/
4v/n//L/DwA5AHEAtgAAAUYBfgGyAcwBqAFaAR4B+wC1ADcApv8h/7T+aP5B/k/+d/6b
/rv+6P4O/yb/Pv9b/3T/iP+Z/6n/tP/C/8z/z//R/9X/1v/X/9n/2//e/9//4P/i/+T/
5v/n/+f/6f/q/+z/7f/s/+z/7f/u/+7/7//v/+//8v/y//P/8//z//T/9f/1//T/9P/2
//f/+P/5//v//P///wAAAAACAAMABgAGAAoACgAMAA4AEAASABQAFgAaABwAHwAiACYA
JgApAC0AMgA1ADkAPQBCAEYASwBPAFMAWABdAGIAZgBsAHAAdAB4AHwAfwCDAIYAigCM
AI4AkQCUAJUAlQCVAJQAlACUAJMAkwCTAJEAjgCMAIcAgQB8AHgAdABxAG0AZABfAFkA
UwBNAEkARAA+ADgAMQAtACgAIwAeABsAFwAWABMAEAAOAAsACAAGAAMAAwABAAAAAAD+
//z/+v/5//j/9//2//X/9//2//b/9v/1//P/8v/w//D/8P/w//D/8f/x//D/8P/w//D/
8P/w//D/7//v/+//7//v//D/8P/w//D/8P/w//D/8f/x//H/8P/w//D/8P/y//L/8v/y
//H/8v/y//L/8//z//T/9f/z//T/9P/0//T/9P/0//T/9f/1//X/9v/1//X/9f/1//T/
9P/0//T/9P/2//b/9P/z//P/8//z//H/8P/w//H/8f/w//D/8P/w//D/8P/w/+7/7v/u
/+7/7f/t/+z/7P/u/+3/7f/t/+7/7f/r/+r/7P/s/+v/6//r/+r/6f/p/+n/6f/p/+n/
6f/p/+n/6P/o/+j/6P/n/+f/5//o/+j/6P/o/+j/6P/o/+j/5//n/+n/6P/o/+j/5//n
/+f/5//o/+j/5//n/+f/6P/o/+j/5//m/+b/5v/o/+j/6f/p/+n/6P/n/+f/5//n/+f/
5//o/+j/6P/p/+j/5//n/+b/6P/o/+f/5v/m/+b/5v/m/+f/5//n/+f/6f/q/+3/7//x
//L/9P/0//T/9P/1//b/+P/7//r/+v/5//f/9f/z//H/8P/v/+7/7P/s/+3/7P/r/+r/
5//n/+j/6P/q/+z/7f/u//D/8f/y//L/8P/t/+r/5f/j/+T/5P/k/+L/5P/k/+P/5f/l
/+P/4v/g/+D/4P/g/+L/4v/h/+H/4f/h/+H/4v/i/+L/4v/i/+L/4f/h/+H/3//f/9//
3//h/9//3f/d/+L/5P/m/+7/AgAlAFYAkwDhADMBfgG8AfAB9gG4AWABIAHqAIYA+/9r
/+v+jP5V/kb+Yv6L/q/+2f4F/yP/PP9c/3r/jv+d/6z/uP/D/8//1P/Y/9z/3f/f/+H/
5P/l/+f/6f/q/+v/7P/u//D/8v/z//P/8//0//b/9//4//j/+f/6//r/+//7//v//v/+
//////8BAAIAAwADAAQABAAGAAcACgALAA0ADgAPABAAEAASABMAFgAWABoAHAAeACAA
IgAkACYAKAAsAC4AMQA0ADgAOgA9AEEARgBJAE0AUQBWAFkAXwBkAGkAbgBzAHgAfACC
AIYAigCOAJIAlQCZAJwAoQCiAKMApQClAKUApACjAKIAogCiAKEAogChAJ4AmgCUAI8A
iQCEAIAAegB1AG8AZgBhAFsAVQBRAE0ASABCAD4ANwAzAC4AKQAkACEAHQAcABkAFgAU
ABIAEAAPAA0ACwAJAAgACAAHAAYABQAFAAQAAwACAAEAAQAAAAAAAAD+//3//f/8//7/
/v/+//7//f/9//z//P/6//r/+v/6//z/+//7//v/+//7//z//P/6//r/+v/6//z//f/9
//3/+v/6//r/+v/6//r/+v/6//v//P/8//z//P/7//v/+//7//z//P/8//r/+v/6//r/
+f/5//n/+v/7//v/+//7//r/+v/6//r/+f/6//n/9v/3//f/9//3//f/9v/2//f/9//2
//b/9v/0//T/9P/0//T/9P/0//T/8//z//L/8v/0//P/8//z//T/8//x//D/8v/y//H/
8f/v/+7/7f/t/+3/7f/t/+3/7//v/+//7v/s/+z/7P/r/+v/6//s/+z/6v/q/+r/6v/q
/+r/6f/p/+v/6v/q/+r/6f/p/+n/6f/q/+r/6f/p/+n/6v/q/+r/6f/o/+j/6P/q/+r/
6//r/+v/6v/p/+n/6//r/+v/6//y//L/8v/y//T/9P/0//T/9//5//r/+v/3//X/8//x
/+//7v/t/+z/7P/s/+v/6v/n/+b/5f/l/+b/5v/m/+j/6//s/+7/7//w//D/7//t/+n/
5f/i/+L/3//e/97/4P/i/+H/4f/h/93/3P/c/9z/3P/c/9z/3P/d/93/3f/d/9v/3P/c
/9z/3P/c/9z/2//d/93/3f/d/93/3f/d/9v/2f/Z/97/4v/m/+j/9P8NADQAZwCjAOcA
LAFgAZIBtgGoAWYBJgEMAdwAbQDb/0//1P55/kD+QP5n/o3+r/7Z/gP/IP86/1D/av+D
/5j/qP+z/73/yP/O/9L/1f/X/9n/3v/f/+H/4//k/+X/5v/o/+b/6P/p/+n/6//s/+7/
7//u/+7/7//w//L/8//z//P/9P/0//X/9f/1//b/9//3//n/+v/9/////v///wEAAgAF
AAYABgAIAAsADgAOABIAEgAUABYAGAAaABwAHgAiACYAKQAsADAAMgA1ADkAPgBBAEUA
SQBOAFEAVwBcAGEAZgBrAHAAdAB6AH4AggCGAIwAjwCTAJYAlwCYAJkAmwCcAJ0AnQCd
AJ0AnACbAJkAlwCVAJEAjACKAIUAfwB6AHIAbABnAGEAWABTAE0ARwBDAD8AOgA0AC4A
JwAjAB4AHQAYABUAEQAOAAsACAAGAAQAAgABAP///f/7//r/+v/3//b/9f/1//T/8//y
//H/8f/w//D/8P/u/+3/7f/s/+7/7v/u/+7/7f/t/+z/7P/u/+7/7v/u/+z/6//r/+v/
6//r/+z/7P/s/+z/7P/s/+r/6//r/+v/7f/u/+//8P/u/+7/7v/u//H/8v/y//L/8v/x
//H/8f/x//L/8v/y//D/8P/w//D/7//v/+//8P/v/+//7//v/+z/7P/s/+z/7P/u/+7/
7P/t/+3/7f/t/+v/6v/q/+v/6f/o/+j/6P/m/+b/5v/m/+b/5v/m/+b/5//n/+b/5v/k
/+P/4//j/+P/4//i/+L/5P/k/+P/4//h/+D/3//f/+D/4f/i/+P/4v/h/+D/3v/f/+D/
4f/h/+T/5f/n/+j/6v/s/+7/7v/v//D/8f/y//P/9f/2//b/9P/x/+7/6//p/+j/5//m
/+T/5P/j/+L/4f/g/9//3//i/+L/4v/k/+P/5P/m/+f/6P/o/+f/5f/h/93/2v/a/9r/
2v/b/97/3P/b/9v/2//Z/9j/2P/Y/9j/2P/Y/9j/2f/Z/9n/2f/X/9j/2P/Y/9j/2P/Y
/9f/2f/Z/9n/2f/X/9f/1//V/9X/1//Y/9r/3v/k//T/EwBEAIEAyQAZAWABngHWAeoB
ugFiASAB7gCWABMAgf/9/pb+U/40/kb+cf6V/rn+5/4L/yT/Qv9i/3r/jf+e/6z/t//B
/8r/zv/S/9X/1f/Z/9r/2//d/9//4P/h/+L/5P/m/+j/6f/p/+f/6P/q/+v/7v/u/+//
8P/u/+//7//v//L/8v/z//P/9f/2//f/9//2//b/+P/5//z//f///wAAAgACAAEAAgAF
AAgACAAMAA4AEAASABQAFAAWABgAHAAgACMAJgAqAC4AMQA1ADoAOwA/AEMASABPAFUA
WgBfAGIAZwBsAHAAdgB6AH4AggCGAIkAjQCQAJEAkgCTAJUAlgCXAJcAlwCVAJQAkwCR
AI8AjQCJAIQAgAB7AHUAcABqAGQAXwBZAFIATQBHAEEAOwA3ADIALAAqACMAHwAaABcA
EgAPAAsACgAHAAQAAgAAAP7//f/7//v/+f/4//j/9//2//X/9f/0//P/8v/x/+//7v/u
/+7/8P/v/+//7v/s/+z/7P/s/+v/6//q/+r/6P/o/+j/6P/p/+n/6v/r/+v/6//s/+z/
7P/s/+z/7P/s/+3/7f/t/+z/7P/s/+z/7P/s/+z/7P/t/+7/7v/u/+7/7f/t/+3/7//w
//D/8P/u/+7/7v/u/+3/7f/t/+7/7//v/+//7//s/+z/7P/s/+z/7v/u/+z/6//r/+v/
6//t/+z/7P/t/+v/6v/q/+r/6P/o/+j/6P/o/+j/6P/o/+f/5//m/+b/5v/l/+X/5f/n
/+f/5v/m/+b/5v/l/+X/5//m/+X/5f/j/+P/4//j/+X/5f/l/+T/5P/k/+T/4//h/+H/
4v/i/+L/4v/i/+L/4v/i/+H/4f/h/+D/4P/g/+P/4//j/+P/4P/g/9//3//f/+D/4P/g
/9//3v/e/97/4P/g/+H/4f/g/+D/4P/h/9//3//f/9//4f/i/+P/5f/n/+n/6v/q/+r/
6v/q/+r/7f/v//D/8P/x/+//7f/r/+n/6P/n/+b/4v/i/+H/4P/h/+D/3//f/+D/4P/g
/+L/4v/i/+P/4//m/+b/5f/j/+P/3//c/9z/2f/Y/9j/2v/Y/9f/1//X/9b/1v/X/9j/
1//W/9X/1P/T/9P/0//T/9P/1P/U/9T/1v/W/9b/1f/T/9P/0//T/9X/1f/V/9P/1f/T
/9L/1P/Y/9z/5P/3/xYAQQB7AL8ACAFIAYABtAHGAZgBUAEeAfoAqQAnAJP/DP+f/lb+
Nv5N/nf+l/67/un+Cv8k/z7/WP9x/4T/lP+j/6//uP/A/8T/yf/P/8//0P/R/9P/1f/W
/9f/2P/a/9r/3P/d/93/3f/e/+D/4f/i/+L/4//k/+b/5//n/+f/5v/m/+f/5//r/+z/
7f/t/+z/7P/u/+//8v/z//X/9v/3//j/+P/6//n//P/8/wAAAgAEAAYACAAKAAwADgAS
ABQAFwAaAB4AIgAlACkALgAvADMANwA8AEMASQBOAFMAVgBbAGAAZABsAHAAdAB4AHwA
fwCDAIYAiwCMAI0AjwCSAJMAkwCTAJEAkACPAI0AjACLAIgAhACCAH0AdwByAGoAZABf
AFkAUQBLAEQAPQA1ADEALAAmACAAGQAVABAADQAIAAUAAQD7//f/8//w//D/7v/t/+v/
5//l/+T/5P/j/+L/4f/h/+D/3//e/93/2//a/9r/2v/a/9n/2f/Y/9j/2P/Y/9j/2f/Z
/9j/2P/Y/9j/2P/Y/9f/1f/U/9P/1P/V/9f/2P/W/9b/1v/W/9b/1//X/9f/1v/W/9b/
1v/Y/9j/2P/Y/9n/2v/a/9r/2P/X/9f/1//X/9j/2P/Y/9b/1v/W/9b/1f/V/9X/1v/V
/9X/1f/V/9T/1P/U/9T/0//U/9P/0P/Q/9H/0v/T/9L/0P/P/8//z//O/87/zv/M/8z/
zP/M/8r/yv/K/8r/y//L/8r/yv/I/8f/x//H/8f/x//G/8b/xv/G/8X/xf/H/8b/xf/F
/8X/xf/F/8X/w//D/8P/wv/E/8T/xP/D/8P/w//E/8T/xP/E/8T/xP/E/8T/w//D/8H/
wP/A/8D/wv/D/8T/xf/C/8L/wf/B/8P/xP/E/8T/xP/E/8X/xv/I/8r/y//M/87/zv/O
/87/0f/T/9T/1P/T/9H/z//N/8v/yv/J/8j/xv/G/8X/xP/D/8L/wf/B/8D/wP/A/8L/
w//E/8b/x//J/8r/yv/J/8b/wf+9/7z/vf+8/7z/vv+8/7v/u/+7/7v/uv+6/7r/uP+4
/7j/uP+3/7f/t/+3/7n/uv+6/7r/uP+4/7j/t/+3/7f/t/+3/7f/t/+3/7X/tf+1/7T/
uv/A/8D/xv/V//L/HQBXAJsA5gAqAWIBlgGwAY4BQgEKAeYAmwAVAH//+P6P/kT+IP4v
/lf+d/6b/sX+6v4G/x7/OP9T/2b/eP+F/5H/nP+m/6z/sf+1/7X/t/+3/7j/uf+7/73/
v//C/8D/wv/D/8P/w//E/8b/x//K/8r/y//M/8r/y//L/8v/zP/M/83/zf/P/9D/0f/R
/9L/0v/U/9X/1P/V/9f/2P/b/9z/3P/e/93/4P/g/+T/5v/o/+r/7P/u//D/8v/2//j/
+f/8/w==
         </WaveFormData>
      </LeadData>
      <LeadData>
         <LeadByteCountTotal>10000</LeadByteCountTotal>
         <LeadTimeOffset>0</LeadTimeOffset>
         <LeadSampleCountTotal>5000</LeadSampleCountTotal>
         <LeadAmplitudeUnitsPerBit>4.88</LeadAmplitudeUnitsPerBit>
         <LeadAmplitudeUnits>��V</LeadAmplitudeUnits>
         <LeadHighLimit>2147483647</LeadHighLimit>
         <LeadLowLimit>268435456</LeadLowLimit>
         <LeadID>V4</LeadID>
         <LeadOffsetFirstSample>0</LeadOffsetFirstSample>
         <FirstSampleBaseline>0</FirstSampleBaseline>
         <LeadSampleSize>2</LeadSampleSize>
         <LeadOff>FALSE</LeadOff>
         <BaselineSway>FALSE</BaselineSway>
         <ExcessiveACNoise>FALSE</ExcessiveACNoise>
         <MuscleNoise>FALSE</MuscleNoise>
         <LeadDataCRC32>3996533560</LeadDataCRC32>
         <WaveFormData>
AAAAAAAAAAABAAIAAwAEAAYABgAGAAYACQAKAAsADAAOABAAEgAUABcAGAAZABoAHAAe
ACAAIgAmACgAKgAsAC8AMgA1ADgAPAA+AEAAQgBHAEoATQBQAFYAWgBeAGIAZQBoAGsA
bgBxAHIAcwB0AHIAcgByAHIAdAB0AHQAdAByAHAAbgBsAGgAZgBkAGIAXgBaAFYAUgBO
AEoARgBCAD4APAA6ADgAMwAwAC0AKgAoACYAJAAiACAAHgAcABoAGAAWABQAEgASABIA
EgASABEAEAAPAA4ADQAMAAsACgAKAAoACgAKAAcABgAFAAQAAgACAAIAAgAEAAQABAAE
AAIAAgACAAIAAAAAAAAAAAAAAAAAAAAAAP7//v/+//7/AAAAAAAAAAD+//7//v/+/wAA
AAAAAAAA/v/+//7//v/+//7//v/+//7//v/+//7//P/8//z//P/8//z//P/8//r/+v/6
//r/+v/6//r/+v/4//j/+P/4//j/+P/4//j/+P/4//j/+P/2//b/9v/2//T/9P/0//T/
8v/y//L/8v/y//L/8v/y//L/8v/y//L/8P/w//D/8P/w//D/8P/w/+7/7v/u/+7/7v/u
/+7/7v/u/+7/7v/u/+z/7P/s/+z/7P/s/+z/7P/u/+7/7v/u/+z/7P/s/+z/7P/s/+z/
7P/q/+r/6v/q/+z/7P/s/+z/7P/s/+z/7P/s/+z/7P/s/+z/7P/s/+z/7P/s/+z/7P/u
/+7/7v/u/+z/7P/s/+z/7v/u/+7/7v/w//D/8P/w//D/8P/w//H/9P/0//T/8v/x//D/
8P/w//L/8v/x//H/8v/x//D/7//t/+v/6v/o/+n/6f/q/+r/7P/t/+//7//x//L/8f/v
/+z/6f/p/+f/5P/j/+P/4v/k/+T/4//i/+H/4P/g/+D/3v/e/97/3f/f/9//3//f/9//
3//g/+D/4v/i/+L/4P/e/97/3//f/93/3//g/9//4P/h/93/2f/Y/9z/6f8CACYAVwCW
AN4AJwFmAZwBtgGTATgB1AB5ACAA1f+R/07/HP8B/+7+6/75/gb/E/8r/0b/W/9u/4L/
lv+o/7P/vv/I/9D/0//W/9b/2f/b/93/3v/e/+D/4//j/+P/4//l/+b/5//o/+r/6v/q
/+v/6f/q/+r/6//t/+7/7v/u/+//7//v//H/8v/y//L/8v/z//T/9P/2//X/9v/3//j/
+//8//3//v/+/wAAAQACAAEAAwAGAAYACQAKAAsADQAOABAAEgAUABYAGQAcAB8AIQAj
ACYAKgArAC4AMQA1ADkAPQBBAEUASABLAE0ATwBTAFYAWQBcAF4AYABgAGIAZABlAGUA
ZABmAGYAZgBlAGMAYgBhAGAAYABeAFwAWABVAFIATwBNAEoARQBDAD8APAA5ADYAMwAw
ACwAKQAnACUAIgAfAB0AHAAaABgAFQATABMAEQAPAA8ADwAOAA4ACwAJAAgACAAHAAcA
BwAGAAgACAAHAAcABAADAAMAAwADAAMAAwADAP/////+//7/AQABAAEAAQD///7//v/9
//3//f/+//7/AAAAAP///v/+//7/////////AAAAAAAA////////////////AAAAAAIA
AgACAAIAAAABAAEAAQACAAIAAgABAAMAAwADAAQAAgADAAMAAgACAAIAAwAEAAQAAwAD
AAIABAAEAAIAAgACAAIAAgACAAAAAQABAAEAAgABAAEAAQD//////////wAA//////3/
/////wAAAAD//////v/9/////v/9//3//P/8//z/+//9//z//P/8//z//P/7//v/+v/6
//r/+//9//z/+v/6//z//P/8//z//f/9//3//v/+//3//f/9//v/+//7//v//f/9//z/
/P/8//v/+//7//v//P/9//3/+//8//z//P/8//z/+//7//v//P/9//7//f/8//3//f/9
//3//f/8//z/+//7//z//P/7//v//P/8//z//P/9//v//f/9//7///8AAAMABAAFAAYA
BgAGAAYABgAJAAoACwANAA4ADgAOAAwACwAKAAoACgAKAAoACQAJAAYABQAEAAMAAAD/
/////v/+////AQACAAQABQAHAAcABgAGAAQAAQD+//v/+//5//j/+f/7//z//P/8//v/
+v/5//j/+P/4//r/+v/6//n/9//3//f/9//5//n/+v/6//r/+v/6//j/+P/4//n/+f/5
//n/+P/1//L/7//t//H/AAAaAD0AbgCqAO8ANgF0AacBvgGaAUAB1wB0ABYAy/+Q/1X/
K/8W/wz/C/8Y/yX/N/9U/23/ff+Q/6X/tv/G/9D/2P/f/+T/5v/q/+v/7P/s//H/9f/2
//b/9f/2//X/9f/1//X/9//4//n/+v/6//r/+v/7//v//P/8//3//f/+//7//v/+//3/
/P/9/wAAAAAAAAAA//8AAAAAAgADAAQABQAGAAgACgAMAA4AEQAUABYAGAAZABsAHgAe
AB8AIAAhACMAKAAqACwALgAvADEAMwA1ADUANwA6AD4AQgBGAEoATwBQAFMAVgBZAF0A
YQBkAGcAagBsAG4AcABwAHIAcgB0AHYAdwB3AHYAdQB0AHMAcQBzAHIAcQBwAG4AbABq
AGYAYwBgAF0AWwBWAFEATwBLAEoARwBEAEEAQAA8ADkANwA1ADIALwAtACoAKAAmACMA
JQAlACMAIQAfAB8AHgAeABsAGQAYABgAFQAVABUAFAAUABQAEwATABMAEwAUABUAFAAT
ABIAEQAPAA8ADgAOAA8ADwAPAA8ADQAMAAwACwANAA0ADgAOAAwADAALAAoACgAKAAsA
CwANAA4ADgAOAAsACwALAAsACwALAAwADAAKAAoACgAKAAwADQANAA0ADgAOAA4ADQAN
AA0ADQAOAA0ADQAMAAoACQAIAAgACAAHAAcACAAIAAoACgAIAAgABgAGAAYABgAIAAkA
CQAJAAYABQAFAAUAAwADAAMAAwAEAAMAAwABAP////8AAAAAAAABAAEAAQABAAAA////
/wAAAAAAAP/////+//7//v/8//z/+//7//z//P/8//3//f/8//r/+v/8//z//P/8//z/
+//6//r/+P/3//f/9//3//f/9//3//f/9//2//b/+P/3//f/9//1//b/9//3//X/9v/2
//b/+P/4//f/9//2//b/9v/2//b/9v/4//n/9//3//f/9v/0//P/8//0//f/9//4//r/
/P/8//7/AQAAAAAAAAAAAAAA//8AAAAAAAAAAP///v/+//z//P/8//v//f/8//v/+v/5
//j/9//3//T/8//z//T/8v/0//X/9//1//b/9v/0//H/8P/t/+3/6//p/+n/6v/o/+j/
6P/n/+j/5//m/+b/5P/k/+T/5P/h/+H/4f/h/+P/4//j/+T/4//i/+H/4P/c/9z/3P/d
/97/3//g/+D/2//a/9f/1//V/9b/4v/5/xwASgCDAMYAEAFVAY4BtgGuAWMBAAGgAD8A
6v+f/1X/GP/0/t/+1v7h/u3++v4R/zH/Sv9f/3T/iv+Y/6b/sf+6/8D/xv/J/8z/0P/T
/9P/1f/W/9b/2P/b/9v/2//b/93/3v/f/+D/3v/e/97/3//h/+L/4v/j/+P/5P/k/+T/
5f/l/+X/5//o/+j/6P/o/+n/6v/q/+z/7//w//H/8v/z//T/9f/2//b/+P/5//r//f//
/wIAAgABAAIAAwAFAAoADAAOABAAEQATABUAFwAZABsAHgAiACcAKgAtADEANAA3ADoA
PQBBAEUASABLAE4AUABSAFQAVgBYAFgAWgBcAF0AXQBcAFwAXABcAFsAWwBaAFkAWABW
AFQAUgBOAEsASABFAEMAQAA7ADkANQAwAC0AKgAnACQAIAAdABsAGQAWABMAEQAQAA4A
DAAJAAsACwAJAAcAAwADAAIAAgADAAEAAAAAAP////////7//f/8//r/+f/5//n/+v/7
//n/+f/5//n/+f/5//j/+P/3//f/9//3//f/9v/2//X/9f/1//b/9v/2//b/9f/0//b/
9v/3//f/9f/2//b/9v/1//X/9f/1//f/9//4//j/+P/4//j/+P/4//n/+f/5//r/+v/6
//n/+f/5//n/+v/6//v/+//6//n/+P/4//j/+//7//z//P/6//r/+P/4//r/+v/6//r/
+P/5//n/+f/4//f/9//3//f/9//3//f/9v/1//X/8//z//P/9P/0//T/9f/1//X/9f/0
//P/8//0//T/9P/z//P/8v/y//L/9P/0//P/8//0//T/9P/1//X/9P/y//L/9P/0//T/
9P/z//P/8//0//L/8f/x//H/8//z//P/8//x//H/8P/w//P/8//0//X/9P/0//T/8//x
//L/8v/y//b/9v/1//X/8v/y//L/8v/y//L/9P/1//X/9f/1//T/9P/z//P/9P/0//P/
8//0//T/9P/0//X/9v/5//r//P/9//z//v/+//7//v8BAAMABQAGAAQAAgABAAAAAAAA
AAAAAAD//////v/9//r/+f/4//f/+f/4//f/9//4//j/+v/7//3//f/+//7/+v/3//b/
8//z//H/7//v//L/8v/y//L/8f/w/+//7v/u/+7/7v/u//D/7//v/+//7f/t/+3/7f/u
/+7/7v/u/+7/7P/s/+z/7f/t/+3/7f/u/+3/6v/n/+X/5//0/woALQBcAJYA2QAeAV4B
kwGuAZIBPgHZAHgAHADT/5b/Xf8x/xb/Bv8B/wz/Gf8p/0L/X/9x/4L/lf+o/7b/wv/M
/9X/2v/e/+D/4f/k/+b/6f/r/+v/7P/s/+7/7//v/+//7//x//L/8//0//T/9P/0//X/
8//0//T/9f/3//j/+P/4//n/+f/5//v//P/8//z//P/9//7//v8AAP//AAABAAIABQAG
AAcACAAGAAgACQAKAAsADQAQABAAEwAUABUAFwAZABoAGwAcAB4AIQAkACcAKQArAC4A
MgAzADYAOQA9AEIARQBIAEsATQBRAFQAVwBaAFwAXgBgAGAAYgBiAGQAZABlAGUAZABk
AGQAZABjAGMAYgBhAGAAXgBcAFoAVgBTAFAATQBLAEoARQBDAD8APAA5ADYAMwAwACwA
KQAnACcAJAAhAB8AHgAcABoAFwAXABcAFQATABEAEQAQABAADwANAAwADAALAAsACwAK
AAgACAAHAAcACAAHAAcABwAHAAcABwAHAAUABQAEAAQABQAFAAUABQAFAAQABAADAAMA
AwAEAAQABAAEAAMAAgACAAIAAwADAAMABAAEAAQAAQABAAEAAQADAAMABAAEAAQABAAE
AAQABAAFAAUABQAGAAYABgAFAAUABQAFAAYABgAHAAcABgAFAAQABAAEAAMAAwAEAAQA
BgAGAAQABAAEAAQABAAEAAQABQAFAAUABAADAAMAAwABAAEAAQABAAEAAQACAAEA////
/wAAAAAAAAEAAQABAAEAAAD//////v/+//7//f/9//z//P/8//z//P/7//v//P/8//z/
/f/9//z/+v/6//r/+v/6//r//f/9//3//v/8//v/+//7//v/+//7//v//f/9//z//P/7
//n/+P/3//f/+P/5//n/+f/6//r/+v/+//7//f/9//r/+v/6//r/+P/4//r/+//7//v/
+//6//r/+f/5//r//P/7//v//P/7//r/+f/5//j/+f/4//j/+//8//z//P/8//z//f/+
////AAADAAUABwAIAAgABgAFAAQABAAEAAQABAADAAMAAgABAP7//f/8//v//f/8//v/
+//7//r/+//7//3//f/+//7//v/7//r/9//1//P/8f/x//L/8v/y//L/7//u/+3/7P/s
/+z/7P/s/+z/6//r/+v/6//r/+v/6//u/+7/7v/u/+3/6v/p/+j/6v/r/+z/7f/q/+n/
6P/n/+P/4f/i/+z//f8UADoAawCoAOwALQFoAZgBpgFzARgBuABXAAAAv/9//0L/Gv8D
//D+8/4B/wz/G/8z/07/Y/92/4z/oP+u/7n/wv/G/8z/z//U/9j/1//Z/9z/3v/f/+L/
4f/h/+H/4f/l/+b/5//o/+f/5v/l/+X/5//o/+j/6f/p/+r/6v/q/+n/6f/p/+v/7P/s
/+z/7P/t/+7/7v/w//H/8v/z//T/9f/2//f/+P/2//j/+f/6//v//f8AAAAAAQACAAMA
BQAGAAgACgAMAA8AEQATABUAGQAbAB4AIgAlACgAKwAvADAAMwA2ADkAOwA/AEIARQBJ
AEwATwBSAFQAVgBWAFgAWgBbAFsAWgBYAFgAWABXAFgAWABYAFgAWABWAFQAUABMAEgA
RABBAD4AOQA3ADMALgArACgAJQAgABwAGQAXABUAEgAPAA0ACwAIAAUAAQADAAMAAQD/
//z/+//5//j/+P/3//f/+P/1//X/9f/0//P/8v/w/+//7//v//D/8f/v/+//7//v/+//
7//u/+7/7//v/+//7//u/+z/6//p/+v/6//s/+z/7P/s/+v/6v/q/+r/6//r/+v/7P/s
/+z/6//r/+v/6//t/+3/7v/u/+3/7P/r/+r/6v/r/+v/6//u/+7/7v/t/+3/7f/t/+7/
7v/v/+//7v/v/+7/7v/u/+3/7f/u/+7/7P/s/+r/6v/q/+r/6v/q/+r/6//r/+v/6v/p
/+n/6f/p/+n/6f/p/+n/6f/q/+n/5//n/+j/6P/o/+n/6f/p/+n/6P/n/+f/6P/o/+j/
5//o/+j/6f/q/+j/6P/n/+f/6P/o/+j/6f/n/+b/5P/k/+b/5v/m/+b/5//n/+f/6P/m
/+X/5f/l/+f/5//n/+f/5f/l/+T/5P/m/+X/5f/l/+X/5v/n/+f/5f/m/+b/5v/m/+b/
5f/l/+b/5v/m/+b/5v/m/+j/6f/p/+n/6f/o/+n/6f/q/+z/8v/y//L/8v/y//L/8//0
//T/9P/0//X/9v/4//b/9v/2//X/9f/0//P/8v/x//D/7//v/+7/7f/t/+7/7v/w//H/
8//z//T/9P/y//D/8P/u/+//6//p/+n/6v/o/+j/6P/n/+f/5//n/+j/5v/m/+b/5v/n
/+f/5//n/+f/5//n/+j/5v/m/+b/5v/m/+b/5v/n/+f/5//n/+b/5//m/+f/5f/j/+D/
3v/j//D/CAAtAGAAngDjACoBZgGYAakBegEcAbkAYAALAMf/iP9M/yP/DP/1/vX+Av8P
/x3/OP9T/2T/dv+M/57/q/+4/8T/zP/V/9r/2v/d/9//4f/i/+L/5P/n/+f/5//n/+n/
6v/r/+z/7v/u/+7/7//t/+7/7v/v/+//8P/w//D/8//z//P/9f/0//T/9P/0//X/9v/2
//j/+f/6//v//P/7//z//f/+//7/AAABAAIAAQADAAYABgAHAAgACQALAA4AEAASABQA
FQAXABkAGwAdAB8AIgAmACgAKgAsAC8ANAA3ADoAPQA/AEMARgBJAEwATgBQAFIAVQBY
AFkAXABeAF8AXwBeAGAAYABgAF8AYQBgAF8AXgBcAFoAWABUAFMAUgBRAFEATABHAEUA
QQA+ADsAOAA1ADQAMAAtACsAJwAkACEAHwAeABwAGgAXABYAFQASAA8ADgAPAA8AEAAP
AA0ADAAMAAoACQAIAAYACAAIAAcABwAEAAMAAwADAAMAAwADAAMAAQABAAAAAAD/////
/////wEAAAAAAP///////wAAAAAAAAAA///+/wAAAAABAAEA//8AAAAAAAAAAAEAAgAD
AAEAAQACAAIABAAEAAQABAAEAAUABQAFAAQABAAEAAMABAAFAAYACAAHAAcABgAEAAUA
BAAEAAQABQAFAAYABgAEAAQAAgACAAQABAAEAAQAAgADAAMAAwAEAAMAAwADAAMAAwAD
AAMAAgABAAEA//8AAAEAAwAEAAMAAwACAAEAAQAAAP////8AAAAAAAD//////v/+//7/
AAAAAP////8AAAAAAAABAAEAAAD+//7/AAAAAAAAAAD///////8AAAIAAQABAAEA////
//////8BAAEAAAAAAAIAAQABAAEA//8AAAEAAQABAAIAAgACAAMAAgAAAP////8AAAEA
AgACAAIABAAFAAIAAQAAAP7//////wAAAgAAAP////8AAAIAAgACAAMABQAHAAcACAAJ
AAoADAAMAAwADAANAA4AEAASABIAEgAQAA8ADgAOAA4ADgAMAAsACwAKAAkACAAHAAYA
BQAFAAQAAwADAAQABAAGAAkACwALAAwACgAIAAUABAADAAMAAQD/////AAAAAAAAAAD/
//7//f/8//z//P/8//7//v/9//3//f/9//3//f/9//7//v/+//z//P/6//r//P/9//3/
/f/7//r/+f/2//f/9f/z//7/EAArAFIAhADBAAgBTAGFAa4BrgFwAQsBpgBEAO//sP95
/0n/KP8Y/w//FP8h/y3/RP9j/3X/iP+f/7T/wv/O/9b/3f/i/+j/7P/v//L/9P/z//X/
9f/2//b/+P/7//v/+//7//v//P/9//7//v/+//7///8BAAIAAgADAAEAAgACAAIAAwAD
AAMABQAGAAYABgAGAAUABgAGAAgACQAKAAsADAALAAwADQAOABAAEgATABQAFQAXABoA
GgAZABoAGwAdACIAJAAmACgAJwApACsALQAwADMANwA8AD4AQABCAEUASABLAE4AUQBV
AFkAXABfAGAAYgBkAGYAagBsAGwAbgBvAG8AbgBsAGwAbABsAGsAbgBuAG4AbgBrAGgA
ZQBgAF0AWgBXAFUAUgBNAEsARwBEAEEAPgA7ADoANgAzADEALQAqACcAJQAmACQAIgAf
AB0AHQAbABkAFwAXABYAFgAVABMAEgASABEAEQARABAADgAOAA0ADQAMAAsACwALAAkA
CQAJAAkACQAJAAgACAAIAAcABgAFAAYABgAHAAcABwAHAAgACAAHAAYABAACAAUABgAI
AAkABwAGAAQAAgADAAMAAwADAAQABQAHAAgABwAGAAUABAAGAAcABwAHAAYABgAGAAUA
BQAFAAUABgAEAAUABQAEAAMAAgACAAIAAwADAAQABAAEAAQAAgACAAAAAAAAAAAAAAAB
AAEAAQAAAP//////////////////AAD//////f//////AAAAAP/////+//3//f/8//v/
+//8//z//P/7//v/+v/6//r//P/8//v/+//7//r/+f/5//f/9v/0//T/9//4//n/+v/6
//n/+P/4//j/9//3//f/9//3//f/9//1//X/9P/0//X/9f/2//f/9v/2//b/9f/3//j/
+P/4//j/+P/3//f/+P/4//j/+P/+//7//v/+//7//v/+//7/AAACAAMABAACAAEAAAAA
AAAAAAAAAP/////+//3//P/5//j/9//3//b/9f/1//b/+P/6//v//f/7//z//P/6//b/
9P/w/+//7f/r/+v/7P/u/+7/7v/t/+v/6f/n/+b/6P/o/+j/6P/n/+f/5//n/+X/5f/l
/+b/5P/k/+T/5P/k/+T/5P/l/+P/4//j/+L/4f/i/9//3f/Z/9r/6P///yAAUACNANAA
GAFZAZIBtgGgAUsB6ACOADMA4v+b/1H/FP/0/t3+1v7j/vP+BP8d/zv/VP9l/3j/jP+e
/67/uf/A/8b/zv/R/9L/0v/X/9f/2//c/9z/3v/h/+H/4f/h/+H/4v/j/+T/5f/m/+f/
6f/n/+j/6P/p/+n/6v/q/+r/6//r/+v/7f/u/+7/7v/u//D/8v/z//b/9v/2//b/9v/5
//r/+//8//7/AAABAAIAAQADAAYABgAJAAoACwANAA4AEAASABQAFwAZABsAHQAhACMA
JgAqACsALgAxADUAOgA9AEAAQwBFAEkATABPAFIAVABWAFgAWgBcAFwAXgBgAGEAYQBg
AGAAYABgAF8AXwBeAF0AXABaAFgAVgBSAE8ATABJAEcAQwA9ADoANQA0ADEALgArACgA
JAAhAB8AHwAcABkAFwAUABIAEAANAA0ADQALAAkACQAJAAgACAAFAAMAAgACAAMAAwAD
AAIAAAAAAP/////+//3//f/9////////////+//7//r/+v/9//3//f/9//v/+v/6//n/
+f/5//r/+v/8//z/+//6//r/+v/7//v//f/+//7//v/9//3//f/9//3//f/+//7//v/+
//7//v/+/////////wAAAAAAAP//////////AAD+///////+//7//v///wAA/////wAA
AAAAAAAA/v/+/wAAAAAAAAAA//////7//f/+//3//f/9//v/+//7//v//P/7//v/+f/5
//n/+v/6//j/+f/5//n/+v/6//r/+//7//r/+f/3//j/+P/5//r/+v/6//n/+f/6//r/
+v/7//3//v/+/wAAAgAEAAQABgAIAAgACAAIAAsADAAMAAwACgAJAAgACAAIAAgACAAH
AAYABAACAAAA///+//3//f/+//3//f/+/wAAAgADAAUABQAGAAYABAAAAP7/+v/5//j/
9//4//r/+P/4//j/9//2//X/9P/0//b/9v/2//b/9f/1//X/9f/3//f/9//4//b/9v/2
//b/9P/0//T/9f/1//X/9f/0//X/9P/x/+3/7f/0/wQAHQBEAHYAswD6AD4BeQGoAbIB
egEZAbYAVAD9/7r/ff9H/yb/Ev8D/wT/Ef8d/y7/S/9l/3b/i/+k/7b/wv/O/9f/3v/i
/+b/6//s/+7/7//x//P/9P/0//b/9//3//f/9//7//z//f/+//z//P/8//3///8AAAAA
AQABAAIAAgACAAMAAwADAAUABgAGAAYABgAHAAgACAAKAAsADAANAA4ADQAOAA8AEAAO
ABAAEQASABMAFQAYABgAGQAaABsAHQAgACIAJAAmACkAKwAtAC8AMQAzADYAOgA/AEIA
RQBJAEoATQBQAFMAVwBbAF4AYQBiAGQAZgBoAGoAbABsAG4AcABxAHEAcABuAG4AbgBt
AG0AbABrAGoAaABmAGQAYABdAFoAVwBVAFIATQBLAEcARABBAD4AOwA6ADYAMwAxAC0A
KgAnACUAJAAiACAAHQAdAB0AGwAZABkAGQAYABgAGQAXABYAFgATABMAEwASABAAEAAP
AA8AEAAPAA8ADwANAA0ADQANAAsACwAKAAoACwALAAsACwANAAwADAALAAsACwAMAAwA
DAAMAAsACgAMAAwADQANAAwADAALAAoACwALAAsACwALAAsADAAMAAoACgAKAAoACwAN
AA4ADwAOAA4ADgANAA0ADQANAA4ADgAPAA8ADgANAAwADAAMAA0ADQAOAA4ADgAOAAwA
DAAMAAwADAAMAAwADQANAA0ACgAJAAkACQAJAAkACQAJAAoACQAJAAcABwAHAAgACAAK
AAsACwALAAkACAAHAAcACAAIAAgABwAHAAYABgAGAAYABgAFAAUABgAGAAYABwAHAAYA
BAAEAAYABgAGAAYABgAFAAQABAAEAAMAAwADAAQABQAGAAcABgAFAAMAAgADAAMABAAF
AAMABAAFAAUAAwAEAAQABAAGAAYABQAFAAIAAgACAAIABAAEAAYABwAJAA0ADQAMAA4A
DgAOAA4AEAASABMAFAAUABMAEgASABIAEgASABEADwAOAA0ADAANAAwACwALAAoACQAJ
AAoACQAKAAoACwANAA4ADgAMAAkACAAFAAUAAQD/////AAAAAAAAAAD//wAA///+//7/
/P/8//z//P/5//n/+f/5//n/+f/5//r//P/8//z//P/4//j/+P/5//n/+f/5//j/+f/4
//X/8//v/+7/+P8LACYATAB/ALoAAAFFAYIBtAG+AYkBKgHKAGsAFADP/43/Tv8m/w3/
/P4B/xH/Gv8r/0f/YP9z/4j/nP+w/77/yf/S/9r/4P/j/+T/6P/r/+//8f/y//L/9P/z
//P/8//z//X/9v/3//j/+v/6//r/+//7//z//P/9//3//v/+//7//f/9//3///8AAAAA
AAAAAAEAAgACAAQABwAIAAkACgAJAAoACwAMAAoADAANAA4AEQATABYAFgAXABgAGQAb
ABwAHgAgACIAJAAnACoALQAvADEANAA4ADsAPgBBAEUARgBJAEwATwBUAFkAXQBhAGMA
ZABlAGYAagBsAGwAbgBxAHMAdAB0AHIAcgByAHEAcQBwAG8AbgBuAGwAagBmAGIAXgBa
AFcAVABPAE0ASQBEAEEAPgA7ADYAMgAvAC0AKwAoACUAIwAiACAAHgAbABsAGwAZABcA
EwATABIAEgATABEAEAAQAA8ADwAPAA4ADQAMAAoACQAKAAkACQAJAAkACQAJAAkACQAJ
AAgACAAHAAcABwAHAAcABgAGAAUABQAFAAYABgAGAAYABQAEAAQABAAFAAUABQAGAAYA
BgAHAAcABwAHAAkACQAKAAoACAAIAAgACAAGAAcABwAHAAgACAAIAAcABwAHAAcACAAI
AAkACQAIAAkACAAIAAgACAAHAAcABgAHAAgABwAIAAYABgAGAAYABgAHAAcABwAGAAUA
BQAFAAUABQAFAAUABgAFAAUAAwADAAMABAAEAAIAAwADAAMAAwACAAEAAQACAAIAAgAB
AAIAAgADAAQAAgACAAEAAQAEAAQABAAFAAUABAACAAIABAAEAAQABAAFAAUABQAGAAUA
AwACAAEAAgADAAQABQAFAAUABAAEAAYABQAFAAUABgAIAAoACwANAA4AEAAQABIAEgAS
ABIAFAAWABcAGAAWABUAFAAUABYAFgAWABUAFQAUABMAEgATABIAEQARABAADwAPABAA
DgAQABEAEwAUABYAFwAWABEAEAANAA0ADQALAAsADAAKAAoACgAJAAgABwAGAAYABgAG
AAYABgAFAAUABQAFAAcABwAHAAgABgAGAAYABgAFAAYABwAJAAkACQAJAAgABQAEAAMA
AwABAP7/BAAVADAAVACHAMYADgFXAZYBygHcAa0BUAHuAJMAOgDt/6f/Zv88/yX/FP8V
/x//LP89/1f/cv+J/5r/rv/C/9L/3//o/+7/9v/7/wAAAgAFAAcABwAIAAgACgANAA0A
DQANAA8AEAARABIAEgASABIAEwAVABYAFgAXABcAGAAYABgAGQAZABkAGwAcABwAHAAc
AB0AHgAeACAAIwAkACUAJgAlACYAJwAoACgAKgArACwALQAvADIAMgA1ADYANwA5ADoA
PAA+AA==
         </WaveFormData>
      </LeadData>
      <LeadData>
         <LeadByteCountTotal>10000</LeadByteCountTotal>
         <LeadTimeOffset>0</LeadTimeOffset>
         <LeadSampleCountTotal>5000</LeadSampleCountTotal>
         <LeadAmplitudeUnitsPerBit>4.88</LeadAmplitudeUnitsPerBit>
         <LeadAmplitudeUnits>��V</LeadAmplitudeUnits>
         <LeadHighLimit>2147483647</LeadHighLimit>
         <LeadLowLimit>268435456</LeadLowLimit>
         <LeadID>V5</LeadID>
         <LeadOffsetFirstSample>0</LeadOffsetFirstSample>
         <FirstSampleBaseline>0</FirstSampleBaseline>
         <LeadSampleSize>2</LeadSampleSize>
         <LeadOff>FALSE</LeadOff>
         <BaselineSway>FALSE</BaselineSway>
         <ExcessiveACNoise>FALSE</ExcessiveACNoise>
         <MuscleNoise>FALSE</MuscleNoise>
         <LeadDataCRC32>3230503683</LeadDataCRC32>
         <WaveFormData>
DAAMAAwADAAOAA4ADgAOAAwADAAMAAwADgAOAA4ADgARABIAEwAUABQAFAAUABQAFwAY
ABkAGgAdAB4AHwAgACMAJAAlACYAKAAqACwALgAxADIAMwA0ADgAOgA8AD4AQQBCAEMA
RABFAEYARwBIAEgASABIAEgASgBKAEoASgBIAEgASABIAEYARABCAEAAPQA6ADcANAAy
ADAALgAsACgAJgAkACIAHwAeAB0AHAAaABgAFgAUABMAEgARABAADgAMAAoACAAGAAYA
BgAGAAYABgAGAAYAAwACAAEAAAAAAAAAAAAAAP7//P/6//j/9v/2//b/9v/3//j/+f/6
//n/+P/3//b/9P/0//T/9P/0//T/9P/0//T/9P/0//T/8v/y//L/8v/y//L/8v/y//L/
8v/y//L/8v/y//L/8v/w//D/8P/w//D/8P/w//D/7v/u/+7/7v/u/+7/7v/u/+z/7P/s
/+z/7v/u/+7/7v/s/+z/7P/s/+r/6v/q/+r/6P/o/+j/6P/m/+b/5v/m/+T/5P/k/+T/
4//i/+H/4P/i/+L/4v/i/+L/4v/i/+L/4P/g/+D/4P/d/9z/2//a/9j/2P/Y/9j/2P/Y
/9j/2P/a/9r/2v/a/9j/2P/Y/9j/2P/Y/9j/2P/W/9b/1v/W/9b/1v/W/9b/1P/U/9T/
1P/U/9T/1P/U/9b/1v/W/9b/1P/U/9T/1P/W/9b/1v/W/9b/1v/W/9b/1P/U/9T/1P/W
/9b/1v/W/9b/1v/W/9b/1v/W/9b/1v/X/9j/2f/a/9z/3P/c/9z/3//g/+D/4P/d/93/
3f/d/97/3v/e/97/3v/e/9z/3P/d/9z/3P/b/9r/2v/b/9z/3P/d/97/3//h/+H/3//e
/9z/2v/Y/9b/0f/Q/9D/z//O/8//0P/Q/9H/0f/R/9H/zv/O/83/zf/P/8//z//P/87/
zv/N/8z/zv/O/83/zf/P/8//z//P/8//z//Q/8//z//O/8r/xv/E/8X/zv/d/+//CgAn
AE0AcgCTAKwAuACwAJoAcQAtAOr/yv+5/6X/m/+Z/5D/iP+I/4T/f/+D/47/m/+k/6z/
tv++/8T/yP/N/87/zf/L/8r/y//M/83/zf/O/8//0v/S/9L/0//U/9T/1P/U/9T/1P/V
/9f/1f/W/9b/1v/Y/9j/1//X/9f/2P/Z/9r/2//b/9r/2v/c/93/3v/f/9//3v/d/97/
4P/g/+D/4P/g/+H/4//k/+X/5f/m/+b/6P/p/+v/7v/t/+7/8P/x//X/9f/3//j/+f/5
//v//f///wIABAAFAAkACwANABAAEAASABUAFwAaAB0AIAAjACMAIwAkACUAJgAoACkA
KQAqACsALQAuAC0ALwAvAC4ALwAuAC0AKwArACkAKAAmACQAIgAfAB0AGwAZABcAFQAT
ABAADgANAA0ACwAJAAcABwAHAAYABAADAAMAAgABAAIAAAD//////f/9//3/+//9//z/
/P/8//r/+v/6//r/+f/5//n/+f/4//j/+P/4//f/9//3//b/9//4//n/+v/5//f/9v/1
//f/+P/4//j/9//3//b/9v/4//j/9//2//j/+P/5//r/+f/5//j/+P/6//r/+v/6//r/
+v/7//z//P/8//3//v/+//7//f/8//7//v/+//7//////////v////7///8AAAAAAQAA
AP7/AAAAAAAA///9//7//v/+//7//v/+//7//v//////AAAAAP///v/9//3//f/+////
////////AAD+//7//v/+/wAAAAD//////f/9//3//P/+//7//v/+//7//v/+//7//v/+
//3//f/9//3//f/9//v/+//8//3//v/+//7//v/9//7//////////v/+//7//f/+////
AAAAAAAAAAD//////v/+//7//v/+//7////9//7/AAAAAAEAAQACAAIABAABAAAA//8B
AAEAAQABAAEAAQABAAIAAgACAAIAAgACAAIAAgACAAEAAgACAAIABgAGAAgACAAIAAgA
CgAKAAoACgALAAwADQAOAA0ADgAOAA4ADQANAA0ADQAOAA4ADgAOAA4ADgAMAAwACwAK
AAoACQAIAAgACQAKAA4ADwAQABEAEQARAA8ADgAKAAgABgAEAAQABAAFAAUAAwADAAMA
AgADAAMAAwADAAQABAADAAMAAQABAAEAAQABAAIAAgACAAIAAgABAAEAAQABAAEAAQAB
AAMABAABAP3/+v/6//z/BAARACQAPQBbAHwAoQDBANoA5QDiAM4ApABgACUACwD+/+z/
4//h/9v/1f/Q/8j/xv/O/9X/2f/g/+n/8v/6//7/AAAAAAAA//8CAAEAAQACAAMABAAG
AAUABQAFAAUABAADAAMABgAGAAYABgAGAAYABwAJAAcACAAIAAgACgAKAAkACQAGAAYA
BgAGAAkACQAIAAgACAAJAAoACwAOAA4ADgAQABAAEAAQABAAEAARABMAFAAVABUAFgAW
ABUAFQAWABgAGgAcAB8AIQAjACMAJQAmACgAJwAoACkALAAwADMANQA3ADkAOwA+AD4A
QABDAEUARQBHAEkASwBPAE8AUABRAFIAVABVAFUAUwBTAFQAVABVAFcAVwBWAFMAUgBR
AE8ATwBNAEwASgBIAEYAQwBBAD4AOwA4ADUANQAyADAALwAvAC0AKwApACcAJwAmACQA
IgAhAB8AHQAeABwAGwAbABsAGwAbABkAFwAWABYAFgAYABgAGAAYABcAFwAXABcAFAAU
ABQAFAATABMAEwASABIAEgASABIAEgARABEAEQATABQAFAAUABEAEQAQABAAEAAQAA8A
DgAOAA4ADwAQABEAEQAQABAAEAAQABAAEAAPAA4ADgAOAA4ADgAPABAAEAAQAA8ADgAO
AA4ADgAOAA0ADQANAAwADAAKAAoACgAMAA0ADAAKAAwADAAMAAsACQAKAAoACgAMAAwA
DAAMAAkACQAIAAgABwAHAAcABwAHAAcACAAJAAgABwAGAAYABgAGAAYABgAGAAYABQAF
AAUABQAFAAQAAgACAAIAAgAEAAQABAAEAAMAAgAAAP///f/9//3//f//////AAABAAEA
AAD///7//P/8//z/+//7//r/+v/6//r/+v/6//r/+v/6//r/+f/5//j/+P/4//r/+v/6
//v/+v/6//v/+v/4//f/9//2//n/9//3//f/9f/1//X/9f/z//P/8//0//f/+P/5//r/
/P/8//z//v/8//z//P/8//z/+v/7//z//P/8//v/+//7//3//v/+//7//v/+//7//P/6
//n/+P/4//X/9P/0//X/9P/2//f/+P/5//n/+f/3//b/9P/y//D/8P/u/+7/7//v/+3/
7f/t/+z/6//r/+v/6P/m/+X/4//j/+P/4//j/+T/5f/n/+j/5v/m/+b/5f/k/+P/4v/h
/+T/5f/m/+b/4//h/97/2v/Y/9j/3//q//3/FwAyAFEAdwCcALcAyADMALwAnABbAA8A
4P/O/7v/qf+l/53/lP+O/4b/gP+H/5X/ov+t/7j/wv/I/87/0v/U/9X/1P/V/9X/1v/Z
/9z/3v/d/93/3f/c/9z/3P/d/97/3v/e/97/3v/e/9//4f/g/+D/3//e/97/3v/d/93/
2//c/93/3v/h/+H/4P/g/+D/4f/i/+P/4v/i/+L/5P/k/+T/5P/k/+b/5//p/+r/6//r
/+z/7P/t/+3/7v/w//H/8v/0//X/9f/1//f/+P/9//3///8BAAMABgAIAAkACwANAA8A
EgAWABgAGwAdAB0AHwAhACMAJQAlACYAJwAoACoAKwArACsAKwAsACwAKwAtAC0ALAAr
ACoAKQAnACUAIwAiACAAHgAcABkAFwATABEADwANAAsACAAGAAUABQADAAEA///7//v/
+v/4//f/9//2//X/9P/y//H/8f/z//P/8//x//H/8P/w//D/7//u/+3/7P/t/+3/7f/t
/+7/7v/u/+7/7//v/+//7v/s/+z/7P/s/+z/6//r/+v/6//s/+z/7P/s/+3/7f/u//D/
8P/v/+7/7P/s/+3/7v/x//H/8P/w//D/8P/w//D/8f/w//D/8P/y//L/8//0//L/8v/x
//D/8v/y//L/8v/z//P/8//y//T/8v/y//L/9f/3//f/9v/0//T/9P/z//X/9v/2//b/
9P/0//T/9P/z//P/8v/y//X/9f/1//X/8v/x//H/8f/z//P/8//0//T/9P/0//T/8v/y
//H/8f/z//P/8//y//L/8v/y//L/9P/0//T/9P/0//T/8//z//P/8//z//P/8//z//T/
9f/1//T/8//y//X/9v/3//f/9f/0//T/9P/y//L/8v/y//X/9v/3//f/+P/2//X/9P/0
//T/9P/1//X/9v/4//j/9f/1//b/9v/5//f/9//3//f/9//3//f/9//3//f/+P/2//b/
9v/2//f/+P/5//r//f/+//7//v8AAP7/AAAAAAAAAAABAAIABAAGAAQABAADAAMAAwAD
AAQABAAEAAQABAAEAAIAAgABAAAAAAD///7//v///wAAAgADAAQABQAFAAUAAwACAAAA
/v/8//r/+P/4//v/+//5//n/+f/4//f/9//3//f/9v/2//X/9f/1//X/8//z//P/9P/1
//b/9//4//X/9f/1//X/9f/1//X/9f/4//f/8//u/+z/7v/2/wMAFgAtAEkAagCPALEA
yADXANQAxACeAFwAGQD7/+7/3v/V/9P/zf/F/8D/uv+0/7r/x//L/9D/2f/i/+r/7v/y
//T/9P/z//T/8//z//b/9//4//r/+f/5//n/+v/6//r/+//6//r/+v/6//r/+v/7//3/
+//8//z//P/+//7//f/9//3//v///wAAAQABAAAAAAAAAAEAAgADAAIAAgACAAQABgAG
AAYABgAGAAcACQAKAAsACwAMAAwADAANAA8AEgATABQAFgAXABkAGQAbABwAHQAdAB8A
IQAjACYAKAApAC0ALwAxADQANAA2ADkAOwA/AEEAQwBFAEUARQBGAEcASABKAEsASwBL
AEsATABMAEsATQBNAEwASwBKAEkARwBFAEMAQgBAAD4APAA5ADcANQAzADEALwAtACoA
KAAnACcAJQAjACEAHwAfAB4AHAAbABsAGgAZABoAGAAXABcAFwAXABcAFQAVABQAFAAU
ABIAEgASABIAEwATABMAEwASABIAEgASAA8ADwAPAA4AEAAQABAAEAASABEAEQARABEA
EgASABIAEQARABAAEAASABIAEQAQABIAEgATABQAFAATABEAEAASABIAEgASABMAEgAS
ABIAEgASABMAFAAUABQAEwASABQAFAAUABQAFQAVABUAFAASABAAEAAQABIAEwASABAA
EQASABMAEwARABIAEgASABIAEgASABIAEQARABAAEAARABEAEQARABAADwAPAA8ADQAN
AA0ADgAQABAAEAAQAA4ADgANAA0ADwAPAA8ADgANAAwACwAKAAsADAANAA4ADgAOAA0A
DQALAAsACwALAAkACQAKAAsADAAMAAwADAALAAwADQANAA0ADAAMAAwACgAKAAoACgAI
AAgACAAHAAYABAADAAIAAwAEAAUABwAJAAoADAAMAAoACQAJAAgABgADAAIAAQACAAMA
BAAFAAMAAwADAAQABAAEAAQABAACAAIAAgACAAMABAAEAAQABAAEAAYABgAGAAYACQAK
AAsADAAOAA4ADwAQAA0ADAAKAAkACwALAAwADAAMAAwADAAMAAgACAAHAAYACAAHAAYA
BgAEAAQABQAFAAgACQAJAAkACAAIAAcABgACAAAA/v/+///////9//3/+//6//n/+f/5
//n/+P/4//X/9f/1//X/9P/z//L/8v/z//T/9f/2//P/8//z//P/9P/1//b/9//2//P/
8f/u/+z/6P/o/+//+P8FABkANABTAHUAlgC1AMoA0gDMALQAfwAzAPb/4P/T/8H/uf+1
/6z/pv+k/5z/mf+h/6z/tf/A/87/2P/e/+L/5P/l/+L/4f/l/+j/6f/o/+r/6f/p/+n/
6P/o/+j/6f/r/+z/7f/u/+v/6v/q/+v/7f/u/+7/7v/s/+z/6//r/+n/6v/r/+z/7P/r
/+n/6P/m/+f/6P/p/+3/7v/v//L/8v/y//L/8v/x//H/8v/y//b/9//5//r/+f/5//r/
/P/8//z//f/9/wEAAQADAAQABwAHAAkACwALAA4AEAARABIAEwAUABYAGgAcAB8AIQAk
ACcAKgAtAC8ALwAwADEAMQAyADIAMQAvAC8AMAAwADIANQA2ADYAMwAyADEALwArACkA
KAAmACQAIgAfAB0AGQAXABUAEwARAA4ADAALAAgABQACAP///f/9//z/+v/7//v/+v/5
//b/9P/z//P/8//z//P/8f/z//L/8v/y//H/8P/v/+7/7v/v//D/8f/v/+7/7f/s/+3/
7f/t/+z/7v/u/+7/7v/t/+v/6v/p/+v/7P/s/+z/6//r/+r/6v/s/+z/6//q/+r/6v/r
/+z/6//r/+r/6v/t/+7/7//w/+7/7P/r/+r/7P/s/+3/7v/s/+z/6//q/+z/7P/s/+z/
6//r/+v/6v/o/+b/5v/m/+j/6f/o/+b/5P/k/+T/4//h/+L/4v/i/+L/4v/i/+L/4f/h
/+D/4P/g/9//3v/d/93/3f/e/9//3//f/9//4P/g/+D/4P/g/9//3v/c/9v/2//b/9v/
2v/c/9z/3P/c/9r/2v/a/9r/3P/c/9v/2//Z/9n/2f/Z/9n/2f/a/9v/2//a/9n/2P/Y
/9j/2P/X/9n/2P/Y/9j/1v/W/9b/1v/V/9b/1//X/9f/1v/W/9b/1v/W/9b/1//W/9b/
1//W/9X/1f/W/9b/1//V/9X/1f/X/9f/1//X/9n/2f/Z/9r/3P/e/9z/3P/c/9z/3P/d
/97/3v/f/9//4P/h/+H/4v/i/+L/5P/k/+T/4v/i/+H/4P/g/9//3v/e/9//3v/g/+H/
4v/j/+P/4//h/+P/4v/h/+D/3P/a/9r/2//Z/9f/1//X/9j/1//X/9f/1f/U/9T/0//V
/9X/1f/V/9X/1f/W/9b/1v/W/9b/1f/V/9X/1f/V/9X/1f/V/9T/1f/V/9b/1P/S/87/
y//O/9f/4//4/xMAMQBWAHsAmACwALoAsACXAGsAIgDm/83/vf+r/6X/ov+Y/5L/kP+L
/4n/kv+d/6T/qv+2/77/xv/M/8//0P/T/9P/0v/T/9T/1v/V/9X/1f/Y/9j/2P/Z/9r/
2v/a/9r/3P/c/93/3//d/97/3v/e/9z/3P/b/9v/3P/e/+D/4v/h/+H/4P/g/+L/4//k
/+X/5P/k/+T/5v/o/+j/6P/o/+r/6//t/+7/7//v//D/8P/w//H/8//2//n/+v/8//3/
/f/9////AAAFAAUABwAJAAkADAAOAA8AEwAVABcAGgAcAB4AIQAjACUAJwApACsALgAv
ADEAMwAzADQANAAzADYANwA5ADoAOwA9AD0APAA7ADoAOQA3ADgANwA3ADYANgA0ADEA
LwAtACsAKQAnACUAIgAgAB8AGwAZABcAFQAUABUAFQAUABEAEQAQAA8AEAAOAA0ADQAL
AAsACwAJAAkACAAIAAgACgAKAAoACgAHAAcABwAHAAYABgAGAAYABQAFAAUABAAGAAYA
BgAGAAYABQAFAAUABQAGAAYABgAHAAcABgAGAAcACAAIAAgABgAGAAcACAALAAsACgAK
AAoACgAKAAoACgAKAAsADAAMAAwADQAOAAwADAALAAoACwAMAA0ADgANAA0ADQAMAA0A
DAANAA4ADwARABEAEAAOAA4ADgANAA0ADgAOAA4ADAAMAAwADAAMAA0ADQAOAA0ADQAN
AA0ADgANAA0ADQANAA0ADQAOAAwADAAMAAwADgAOAA0ADQAPAA8ADwAOAA4ADgAOAA4A
DgAOAA4ADgAOAA4ADQANAA8ADwAPAA8ADQANAA4ADwAOAA4ADgAOAA0ADgAPAA8ADwAO
AA4ADgAOAA4ADgAOAA0ADgAPAA8AEAAOAA0ADAANAA4ADwARABAAEAARABAAEQARABIA
EgASAA8ADgANAA8ADwAPAA8AEAARABIAFAASABIAEgASABQAFAAUABQAFQAWABYAFgAa
ABoAHAAcABwAHAAeAB4AHgAfACAAIAAgAB8AHwAfAB8AIAAeAB4AHgAeACAAHgAeAB0A
GgAaABkAGAAYABkAGgAcAB8AIAAhACEAHwAdABwAGgAaABgAFgAUABQAFQAVABMAFQAV
ABQAEwATABMAEwASABAADwAPAA8AEQARABEAEQAQABAAEAAQABAADwAPAA8ADwAPAA8A
DwAPAA4ADwANAAoACAAIAA4AGQAmADsAUwByAJcAvQDaAOsA8ADmAMoAkABHABkACgD+
//P/7//p/+P/3v/W/9D/1P/f/+X/6v/z//z/AgAGAAoACgAKAAsADgAPABEAEAARABAA
EAAPAA8ADwAQABAAEAARABAAEAAQABAAEAAQABEAEwAVABYAFgAWABQAFAATABMAFQAW
ABcAGAAXABcAFgAWABYAFwAYABkAGgAaABoAHAAcABwAHAAcABwAHQAfACAAHwAfACAA
IAAhACEAIgAkACMAJAAmACcAJwAnACkAKgAvAC8AMQAzADUAOAA6ADsAOwA9AD8AQgBE
AEYASQBLAEwATQBOAE8AUwBTAFQAVQBVAFYAVgBVAFUAVQBWAFYAWABbAFwAXABaAFgA
VgBTAFEATwBOAEwASgBIAEUAQwBDAEEAPwA9AD0AOgA4ADcANAAxAC4AKwApACkAKAAm
ACMAIwAiACEAIgAgAB8AHwAdAB0AHQAbABsAGgAaABoAHAAcABwAHAAbABsAGwAbABgA
GAAYABgAFQAVABUAFAASABIAEgASABQAEwATABMAFQAWABYAFgASABEADwAOAA8AEAAQ
ABAADwAOAA4ADgANAA0ADAAMAA0ADgAPABAADwAOAA4ADgAOAA4ADwAQAA4ADgANAAwA
DgAOAA4ADgAMAAsACgAIAAkACAAJAAoADAANAAwACgAKAAoACgAJAAcACAAIAAgACAAI
AAgACAAHAAcABgAGAAUABQAFAAUABAADAAMAAwADAAMAAwAEAAQABAAEAAQAAgACAAEA
AQADAAMAAwACAAIAAgACAAIAAgACAAIAAgABAAAA/v/9//3//f/9//3//f/9//7/////
//7//f/8//r/+v/6//n/+//6//r/+v/4//j/+P/4//v//P/9//3/+f/2//T/8v/z//T/
9f/3//X/9v/4//j/9f/1//b/9v/4//f/+P/4//r/+v/6//r/+//9////AAD///3//P/7
//v//P/8//z//v/+//7//P/7//n/9//2//b/9v/3//n/+f/6//r/+v/9//3//f/7//j/
9v/0//L/8P/u/+7/7//v/+3/7f/t/+n/5//m/+X/6P/o/+n/6f/n/+f/5//n/+f/5//o
/+j/6P/o/+j/5//n/+f/5//n/+X/5f/l/+T/4//j/+D/3P/Y/9r/4f/s//3/FQA2AFkA
ewCeALcAyADEALAAjABJAP//2P/I/6//n/+d/5X/jP+K/4j/hv+J/5f/oP+n/7D/vP/G
/8z/0v/U/9f/1v/T/9P/1P/X/9b/1//X/9j/2f/a/9r/2v/b/9r/2v/a/9r/3P/c/93/
3//e/97/3f/c/97/3v/d/93/2//c/93/3v/d/93/3P/c/93/3//h/+P/4//i/+H/4v/k
/+T/5P/k/+X/5//q/+z/6//r/+z/7P/t/+3/7v/w/+//8P/y//P/9f/1//f/+P/7//v/
/f///wEABAAGAAcACgANABAAFAAUABYAGQAbAB0AHwAhACMAJQAlACYAJwAoACoAKwAr
AC0ALQAuAC4ALgAvAC4ALAAtACwAKwApACcAJQAkACIAHwAcABgAFQAUABMAEgARAA0A
CgAIAAcABQADAAEA///7//v/+v/4//n/+f/4//f/+P/2//X/9f/0//P/8v/v//H/8P/w
//D/8v/y//L/8v/x//H/8f/x//D/8P/w//D/7f/t/+3/7P/u/+7/7v/u/+z/6//r/+v/
6//s/+z/7P/q/+n/5//m/+T/5P/j/+L/5f/m/+j/6v/q/+n/5//m/+j/6P/o/+j/6P/o
/+n/6v/o/+j/6f/q/+r/6v/p/+j/6P/o/+j/6P/r/+v/6//q/+z/6v/q/+r/7P/t/+z/
6v/s/+z/7P/r/+v/7P/s/+z/6v/q/+r/6v/r/+v/6v/q/+v/6//r/+v/7P/r/+v/6//r
/+v/6//s/+r/6v/q/+r/6P/o/+f/5//p/+n/6f/o/+n/6v/r/+z/6v/q/+r/6v/s/+z/
6//r/+z/7f/u/+//8f/x//L/9P/2//b/9v/2//b/9//4//j/9v/1//X/9f/3//j/+P/4
//b/9v/2//T/9P/z//L/8v/z//L/8v/z//T/9v/3//j/+f/5//n/9//0//L/8P/u/+3/
7P/t/+//7//t/+3/7f/s/+v/6//r/+3/7P/s/+v/6//r/+v/6//t/+3/7v/u/+7/7v/u
/+3/7f/t/+3/7f/t/+3/7f/s/+v/6//o/+T/5P/q//P/AgAVAC8ATABvAJUAsgDJANAA
xgCuAHwAMQD5/+T/1v/H/8X/w/+7/7T/sP+q/6r/s/+7/8D/yf/W/97/5v/q/+7/7v/r
/+r/7f/v/+7/7//w//L/8f/x//H/8v/y//L/8//2//b/9v/2//b/9v/3//n/+f/6//r/
+v/4//j/9//3//n/+v/7//z//f/9//z//P/8//3//v///wAAAAAAAAIAAAAAAAAAAAAC
AAMABQAGAAkACQAKAAoACwALAAwADgARABIAFAAVABcAFwAZABoAHQAdAB8AIQAlACgA
KgArAC0ALwAxADQAOAA6AD0APwA/AEEAQwBFAEkASQBKAEsATABOAE8ATwBPAE8AUABQ
AFMAVQBVAFQAUwBSAFEATwBNAEsASgBIAEgARgBDAEEAPQA7ADkANwA3ADQAMgAxAC0A
KwApACcAJwAnACYAJAAjACMAIgAhACIAIAAfAB8AIQAhACEAHwAdABwAHAAcABoAGgAa
ABoAGQAZABkAGQAaABoAGgAaABkAGQAZABgAGgAaABoAGgAcABsAGwAbABoAGgAZABgA
FwAXABYAFgAXABgAGAAYABYAFgAXABgAGwAbABoAGgAaABoAGgAaABkAGAAYABgAGAAY
ABkAGgAYABgAFwAWABYAFgAWABYAFwAXABcAFgAYABYAFgAWABgAGQAYABYAFgAWABYA
FQAXABgAGAAYABcAFgAVABQAEwATABIAEgARABEAEQARABIAEQARABEADwAPAA8AEAAR
ABIAEwAUABMAEgAQAA8AEQARABEAEAAOAA4ADgAOAAwADAAMAAwADAAMAAsACwANAA0A
DQANAAsACwAMAA0ADQAMAAsACgALAAwADQANAA0ADAAMAAwACAAIAAgACAAJAAoACwAL
AAkABgAEAAIABAAEAAQABQADAAQABgAGAAQAAwADAAIABQADAAMAAwAJAAkABwAGAAgA
CAAIAAgACgALAAwADAAMAAsACwALAAsADAAMAAwACgAKAAoACAAKAAkACAAIAAUABAAE
AAUABAAGAAcACAALAAsACwAJAAcABAABAP7//P/6//r/+//9//v/+//7//r/+f/5//n/
9//2//b/9f/z//P/8//z//H/8f/y//L/8//0//X/9f/y//H/8P/v//H/8f/x//D/8//z
/+7/6v/m/+T/6f/0/wEAFwAwAE8AcQCYALkAzgDWAMgArAB5AC8A9v/i/9P/wf+5/7X/
rP+m/6L/mv+X/6H/qv+z/7z/xv/O/9b/3P/e/9//3v/d/9n/3P/h/+L/5P/j/+P/4//m
/+b/5v/n/+X/5P/j/+L/4//k/+b/6f/n/+j/6P/o/+r/6v/p/+n/6P/o/+j/6P/o/+f/
5f/k/+T/5f/m/+f/6f/q/+v/7v/s/+z/7P/s/+r/6//t/+7/8f/x//L/8v/x//H/8v/0
//P/9P/2//f/+//7//3//v8AAP//AAABAAUACAAKAAsACwANAA8AEgAVABgAHAAfAB4A
HwAgACEAIwAjACQAJQAnACoALAAtACsAKwAsACwAKwAtAC0ALAArACoAKQAnACMAIQAg
AB4AGgAYABUAEwARAA8ADQALAAcABAACAAEAAQD///3/+//3//f/9v/0//X/9f/0//P/
7//s/+r/6f/r/+v/6//p/+v/6v/q/+r/6f/o/+f/5v/n/+f/5//n/+b/5v/m/+b/4//j
/+P/4v/i/+L/4v/i/+L/4f/h/+H/4f/i/+L/4v/f/9//3v/e/+D/4P/f/97/3v/e/9//
4P/h/+H/4P/g/+H/4v/j/+T/4//i/+L/4v/h/+D/4P/g/+L/4v/h/+D/4P/g/+D/4P/j
/+P/4//i/+L/4P/g/+D/3//f/93/2v/d/97/3//f/97/3v/d/9z/3v/e/97/3v/d/93/
3P/c/9//3//f/9//3P/b/9v/2//Z/9n/2f/a/9z/3P/c/9z/2v/a/9n/2f/Z/9n/2f/Y
/9j/2P/Y/9j/1v/W/9b/1v/Y/9j/1//X/9n/2f/Z/9n/1//X/9j/2f/a/9r/2v/a/9j/
2P/Y/9f/2P/Y/9n/2v/W/9b/1v/W/9f/2P/Z/9n/2f/Y/9j/2P/e/97/4P/g/+D/4P/g
/+D/4v/j/+T/5P/i/+H/4f/h/+P/5P/k/+T/5P/k/+T/4v/i/+H/4P/g/9//3v/e/9//
4P/i/+P/5P/l/+X/5f/j/+L/4P/e/9z/2P/W/9b/1//Y/9f/2P/Z/9b/1f/V/9X/1f/U
/9T/0//T/9P/0//T/9X/1f/W/9b/1f/U/9P/0f/S/9P/1P/V/9X/1f/V/9T/0//R/9D/
zP/I/8T/yf/U/+X/9/8QAC8AUwB4AJkAsAC4AK4AmABrACEA4P/E/7P/of+Z/5f/kP+K
/4b/gP9//4f/kv+b/6T/rv+4/8D/xv/I/8n/yv/L/83/zv/P/9D/zv/N/83/zf/Q/9D/
0P/R/9L/0v/S/9L/0v/S/9P/1f/V/9b/1v/W/9b/1v/V/9X/1f/W/9f/2P/Z/9n/2P/Y
/9j/2f/a/9v/3v/e/97/4P/e/97/3v/e/97/3//h/+L/4//j/+T/5P/l/+X/5v/o/+n/
6v/q/w==
         </WaveFormData>
      </LeadData>
      <LeadData>
         <LeadByteCountTotal>10000</LeadByteCountTotal>
         <LeadTimeOffset>0</LeadTimeOffset>
         <LeadSampleCountTotal>5000</LeadSampleCountTotal>
         <LeadAmplitudeUnitsPerBit>4.88</LeadAmplitudeUnitsPerBit>
         <LeadAmplitudeUnits>��V</LeadAmplitudeUnits>
         <LeadHighLimit>2147483647</LeadHighLimit>
         <LeadLowLimit>268435456</LeadLowLimit>
         <LeadID>V6</LeadID>
         <LeadOffsetFirstSample>0</LeadOffsetFirstSample>
         <FirstSampleBaseline>0</FirstSampleBaseline>
         <LeadSampleSize>2</LeadSampleSize>
         <LeadOff>FALSE</LeadOff>
         <BaselineSway>FALSE</BaselineSway>
         <ExcessiveACNoise>FALSE</ExcessiveACNoise>
         <MuscleNoise>FALSE</MuscleNoise>
         <LeadDataCRC32>2563989077</LeadDataCRC32>
         <WaveFormData>
9P/0//T/9P/y//L/8v/y//T/9P/0//T/9v/2//b/9v/3//j/+f/6//r/+v/6//r/+//8
//3//v8BAAIAAwAEAAUABgAHAAgACQAKAAsADAAPABAAEQASABQAFgAYABoAGwAcAB0A
HgAfACAAIQAiACIAIgAiACIAJAAkACQAJAAiACIAIgAiACEAIAAfAB4AGwAYABUAEgAR
ABAADwAOAAwACgAIAAYAAwACAAEAAAD9//z/+//6//f/9v/1//T/8f/w/+//7v/u/+7/
7v/u/+7/7v/u/+7/7P/s/+z/7P/s/+z/7P/s/+n/6P/n/+b/6P/o/+j/6P/q/+r/6v/q
/+j/6P/o/+j/5v/m/+b/5v/p/+r/6//s/+z/7P/s/+z/7P/s/+z/7P/u/+7/7v/u/+z/
7P/s/+z/7v/u/+7/7v/s/+z/7P/s/+r/6v/q/+r/7P/s/+z/7P/s/+z/7P/s/+z/7P/s
/+z/7v/u/+7/7v/s/+z/7P/s/+z/7P/s/+z/6v/q/+r/6v/q/+r/6v/q/+r/6v/q/+r/
6f/o/+f/5v/o/+j/6P/o/+b/5v/m/+b/5v/m/+b/5v/k/+T/5P/k/+L/4v/i/+L/4v/i
/+L/4v/i/+L/4v/i/+L/4v/i/+L/4v/i/+L/4v/g/+D/4P/g/+D/4P/g/+D/3v/e/97/
3v/g/+D/4P/g/+H/4v/j/+T/4//i/+H/4P/h/+L/4//k/+L/4v/i/+L/4v/i/+L/4v/k
/+T/5P/k/+L/4v/i/+L/4//k/+X/5v/m/+b/5v/m/+b/5v/m/+b/6P/q/+z/7f/r/+v/
7P/s/+r/6//r/+v/6//q/+r/6v/p/+n/6v/q/+r/6v/q/+v/6v/s/+3/7f/u/+//7//v
/+z/6f/n/+T/4P/g/+D/4P/i/+H/4f/h/+D/4P/g/+D/4v/g/+D/4P/f/9//3//g/9//
3v/e/93/3//f/97/3v/g/+H/4f/h/+H/4f/i/9//3v/d/9v/2f/X/9n/4P/p//b/BwAb
ADIATQBkAHcAgQCBAHsAYwAwAP7/6//n/93/2f/b/9T/zf/K/8L/uv+6/8H/x//N/9L/
2v/h/+T/5v/m/+T/4v/h/+H/4//l/+X/5f/l/+X/5f/m/+b/5v/o/+j/6P/o/+j/6P/p
/+n/6v/q/+r/6v/s/+z/7P/s/+r/6v/q/+v/7f/t/+3/7v/w//D/8P/x//D/8P/y//P/
9f/1//X/9P/0//X/+P/4//n/+v/7//v/+//8//3//v///wAAAAABAAEAAgAEAAUABAAF
AAYACAAJAAsADAAOABIAEwAVABYAFwAZABkAHAAgACEAIwAkACMAJAAlACYAJwApACoA
KgApACkAKgAqACkAKgAqACoAKgApACkAKAAmACUAIwAiAB8AHQAbABkAFwAVABQAEgAO
AA0ACwAJAAgABwAGAAQABQAEAAIAAQD+//7//v/+//z/+v/6//v/+//6//n/9//4//j/
+v/6//n/+P/4//n/+f/5//n/+f/5//n/+P/4//n/+f/5//n/+f/5//r/+//6//n/9//1
//f/+P/4//j/+P/3//f/9//5//n/+f/5//r/+v/6//r/+v/7//v//P/6//v/+//7//3/
/f/8//z//f/9//7//v/9//z//P/8//3//f/9//3//f/9//7/AAD//////////wAAAAD/
//3///8AAAAAAAD+//7//v/+//7//v/+////AAAAAAEAAQAAAAAA///+//7//v///wAA
/v/+//7///8BAAEAAAD//wEAAQAAAAAAAAAAAAAA/v///wAAAQACAAAAAQABAAEAAwAC
AAIAAgACAAIAAgACAAIAAgADAAMAAgACAAIAAgABAAEAAQABAAMAAwADAAIABAAEAAMA
AwABAAIAAgACAAIAAgACAAMAAwADAAMABAADAAQABQAFAAQAAwAEAAUABQAFAAUABgAF
AAUABQAFAAMABAAEAAQABQAFAAUABQAFAAUABQAFAAYABwAIAAgACQAIAAkACgALAAwA
DAAMAAwADAAPABAAEQASABIAEgASABEAEQARABIAEgASABMAEwATABMAEgASABIAEgAR
ABEAEAAOAA4ADgAPABAAEgATABMAEwATABIAEQAPAA0ADAAKAAoACgAKAAoACAAHAAcA
BwAIAAgACAAIAAgABgAGAAYABQAFAAUABgAGAAYABwAHAAUABQAEAAQABgAHAAcABwAH
AAcABgAFAAIA/////wEABwAPABwAKwA+AFUAcQCIAJsApACnAKMAiQBXAC0AIAAeABkA
FwAVABEACwACAPf/8P/y//T/9P/5////AwAIAAoACQAIAAYABgAGAAYABQAFAAcACQAH
AAcABwAHAAUABgAGAAYACAAIAAgACAAIAAgACQAJAAoACgAKAAoACgAKAAoACgAIAAgA
CAAJAAkACQAJAAoACgAKAAoACwAMAAwADgAPAA8ADwAPAA4ADgAPABIAEgATABQAFQAV
ABIAEgASABIAFwAYABgAGQAbABwAHgAfACAAIQAiACQAJwApACoALAAsAC0ALwAwADMA
NQA1ADgAOAA5ADsAPAA9AD4APwBAAEEAQwBEAEQAQQBBAEIAQgBFAEYARgBGAEIAQQBB
AEAAPwA9ADoAOAA3ADUAMwAxAC0AKwAqACgAKAAnACUAIwAiACEAIAAeAB8AHgAcABsA
GQAYABcAFgAVABIAEQARABEAEAAPAA0ADAAMAA4ADgANAAwADAANAAsACwALAAsACwAL
AAoACgAJAAkACQAJAAgABwAHAAcABwAHAAYABQAFAAYABgAGAAQAAwADAAMAAwADAAMA
AwAFAAQAAwACAAQABQAFAAYAAwADAAIAAQABAAEAAAAAAAAAAQADAAQAAwACAAIAAgAB
AAEAAQABAP7//f/9//7//f/9//3//f/+//7//f/7//3//v/+//7//P/8//z//P/9//z/
+//7//r/+v/7//v/+v/6//n/+P/4//j/+f/6//j/+P/4//n/+v/5//f/9f/3//f/9v/2
//j/+P/4//b/9P/0//T/9P/2//f/9//3//b/9P/z//L/8v/y//L/8v/0//T/9f/1//b/
9v/2//b/9f/1//X/9f/z//P/8//y//L/8v/x//H/8f/y//L/8v/x//D/7//v//H/8f/x
//L/8f/y//P/8//v/+3/7f/t/+3/7f/t/+7/7f/t/+3/7f/t/+7/7v/u/+//7//v/+//
8//z//P/8//y//D/8P/w//D/8P/w//D/8P/x//H/8f/y//T/9P/1//X/9f/1//T/9P/y
//D/7//v/+3/7P/r/+r/7f/u//D/8f/x//H/8f/w/+3/6//p/+j/5v/k/+T/5P/m/+b/
5f/l/+P/4v/i/+L/4f/g/93/3P/e/93/3f/d/+D/4P/g/+H/4P/f/97/3P/a/9r/2//b
/9z/3f/e/97/3f/e/9n/1//T/9P/1//c/+v//v8RACUAQABZAGoAdQB7AHkAaQA7AAQA
6P/h/9n/0//R/83/wv+7/7L/qP+q/7T/vf/D/8v/0P/S/9f/2P/Y/9j/2P/W/9f/2f/Z
/9v/2f/Z/9n/2f/Z/9r/2v/a/9r/2v/a/9r/2v/a/9v/2//c/9z/3P/c/9z/3P/c/9z/
3P/c/9z/3f/d/93/3f/e/+D/4P/g/+H/4P/g/+L/4//j/+P/4//i/+T/5f/o/+j/5//o
/+n/6f/q/+r/6v/q/+3/7v/u/+//7f/u//D/8f/0//X/9v/4//f/+f/6//z/AAABAAMA
BAAJAAsACwAOAA4ADwARABIAFQAWABcAGAAXABkAGgAaABsAGwAcABwAHQAeAB4AHgAc
ABsAGwAaABoAGQAXABYAEwARAA8ADQANAAsACgAIAAYABQADAAEAAAD///7//P/9//z/
+v/5//b/9v/2//b/9P/y//L/8//1//T/8//x//D/8P/y//L/8f/w//D/8f/v/+//7//v
//H/8f/w//D/8P/x//L/8//y//H/8f/x/+//7//u/+3/7f/u/+7/7v/v/+//8P/x//P/
8//z//P/8//y//H/8P/y//P/8//0//T/9f/1//X/9f/1//T/9P/1//X/9v/2//f/9v/2
//b/+f/5//n/+f/6//n/+f/6//r/+f/4//f/+f/6//r/+f/3//j/+P/4//n/+v/7//z/
/f/8//v/+//6//r/+//7//7//v/9//z//f/8//z//P/8//z//P/9//3//f/8//v//f/9
//z//P/+//7//v/8//z//P/8//z//P/9//3//f////7//v/+//7//v/+//7//v/+////
///+//7//v/+/wEAAQABAAEA/////////v/+//7//f/9//7/AAABAAIAAwACAAEAAQAB
AAEAAQACAAIAAgACAAEAAQD///////////////8AAP////////////8AAAAAAAAAAP//
/v/9////////////AAABAAIAAgABAAIABAAEAAQABAAGAAYABgAGAAUAAwACAAEABAAE
AAQABQAFAAUABQAEAAQABAACAAEAAQAAAAAAAAAAAAEAAgAEAAMAAwADAAMAAgABAP//
/f/8//r/+P/4//r/+v/6//n/+f/5//j/+P/6//r/+v/4//b/9v/1//X/9f/2//b/9v/5
//n/+f/5//b/9v/2//f/+f/5//n/+f/4//f/9P/x/+//8f/3////DAAdAC4AQwBdAHYA
iQCSAJcAkwB/AE8AIQAOAAwABwAFAAUAAQD5//L/6f/g/97/5P/o/+v/8f/3//r//P/9
//7//P/6//r/+P/5//v//f/7//n/+f/5//n/+f/6//r/+v/8//z//P/8//z//P/9//3/
/v/+//7//v/+//7//v/+//7//v/+////////////AAAAAAAAAAABAAAAAAACAAMABQAF
AAUABAAEAAUACAAIAAkACgALAAsACwAMAA0ADgARABIAEgATABMAFAAWABcAGAAZABoA
HAAfACEAIgAkACYAJwApACoALQAvAC8AMgA0ADUANwA4ADkAOgA7ADwAPQA/AEAAQAA/
AD8AQABAAEEAQgBCAEIAQgBBAEEAQAA+AD0AOwA6ADkANwA1ADMAMQAvAC4ALAAsACsA
KQAnACQAIwAiACAAHwAeABwAGwAcABwAHAAcABwAGgAaABsAHQAcABsAGQAYABgAGgAa
ABcAFgAWABcAFwAXABcAFwAXABcAFgAWABUAFQAVABUAEwATABQAFQAVABUAFAATABMA
FAAUABQAFgAVABUAFQAXABcAFwAXABkAGAAXABYAFAAVABUAFgAWABcAFwAXABYAFQAT
ABIAEwATABQAFAAUABQAFQAWABUAFQAVABUAFgAVABUAFgAWABUAFAATABIAEgARAA8A
EQASABIAEgASABIAEgASAA8ADgANAA0ADQAOABAAEQAQABAADwAOAA8ADgAOAA4ADAAM
AAwADQANAA0ADAALAAsACwAKAAoADAAMAAwACgAJAAgABwAGAAgACQAJAAkACwAKAAoA
CgAJAAgABwAGAAYABgAHAAcABAAEAAQABAADAAMAAwADAAUABQAFAAQAAwACAAAA////
/wAAAAAAAP///v/9//3//f/9//3//v///wAAAQABAP3/+//7//v/+f/5//n/+v/5//n/
+f/5//n/+v/6//r//P/7//r/+f/3//f/9//3//b/9//4//j/+f/4//b/9v/2//b/+f/6
//v//P/+//7//v/+//3/+//6//n/+v/6//r/+//5//n/+f/4//j/+P/2//X/9//2//b/
9v/1//X/9f/2//n/+f/5//n/+P/3//X/8//w/+7/7P/s/+z/7P/s/+v/6f/p/+j/6P/r
/+z/7f/s/+v/6v/o/+f/5f/m/+b/5v/p/+n/6f/p/+j/6P/o/+n/6f/p/+n/6f/m/+X/
5P/j/+H/3f/f/+X/7P/1/wIAEwAlADwAVQBsAHsAgQCDAH0AXQAiAPb/6//n/9//3f/b
/9L/yf/E/7r/tP+4/7//w//J/9T/3P/h/+T/4v/g/97/3P/f/+H/4f/h/9//3//f/9//
3f/e/97/3v/g/+D/4P/g/+D/4P/h/+H/4v/i/+L/4v/i/+L/4v/i/+T/5P/k/+X/5P/j
/+L/4v/g/+D/4P/h/+T/5P/m/+f/5f/l/+X/5P/i/+P/5v/m/+j/6v/s/+3/7v/u/+7/
7v/u/+7/7f/t/+3/7v/w//H/9P/1//b/+P/3//n/+v/8//z//f///wAABAAHAAgADAAM
AA0ADwAQABMAFAAVABYAFgAXABcAFgATABMAFAAUABgAGgAbABwAGAAXABcAFgAVABMA
EAAOAA0ACwAJAAcABAABAP///P/8//v/+f/3//T/8//y//D/7//u/+z/6//q/+r/6v/q
/+n/5v/l/+X/5//m/+X/4//g/+D/4v/i/+P/4v/i/+P/4//j/+P/4//i/+H/3//e/9//
3//f/9//3f/d/97/3//e/93/2//Z/9v/3P/c/9z/3P/b/9v/2//d/93/3f/d/9//3v/d
/9z/3v/f/9//4P/i/+P/4//j/+L/4f/f/97/4P/h/+P/5P/h/+D/4P/g/+H/4f/h/+H/
4f/h/+L/5P/k/+P/4v/h/+P/5P/k/+P/4//k/+T/5P/i/+L/4v/i/+P/4v/h/+H/4v/i
/+P/4//i/+L/4f/g/9//3v/e/97/3//g/+H/4//j/+P/4v/h/+H/4f/g/+D/4P/g/+D/
3v/e/97/3v/e/97/3//f/9//4f/g/+D/4P/e/97/3v/e/97/3v/f/9//3v/e/97/3v/f
/9//3//f/+H/4f/h/+D/3v/e/93/3f/f/+D/4P/g/+H/4P/f/9//3//f/9//4P/h/+L/
4//j/+H/3//f/9//4P/h/+L/5P/j/+P/4//j/+P/5P/k/+T/6P/o/+j/6P/o/+j/6v/q
/+r/6v/r/+v/6//s/+7/7v/v/+//8f/x//D/8P/u/+z/6//r/+z/7P/s/+z/7f/u//D/
8f/x//H/8f/w//D/7//u/+7/6v/o/+j/6P/o/+j/5//n/+f/5v/m/+b/5v/m/+T/5P/m
/+X/5f/l/+T/5P/k/+X/5//n/+f/5v/k/+T/5f/l/+X/5f/l/+T/5//o/+f/5f/j/9//
3//i/+n/8v///xMAJgA9AFYAbQB7AIUAgwB9AGAALAD///P/7f/n/+f/5v/d/9j/1P/M
/8T/x//P/9H/1P/c/+P/5v/q/+z/6v/q/+v/6f/n/+n/6//r/+v/6//r/+z/7P/s/+z/
7P/s/+z/7v/u/+//7//u/+7/7v/u//D/8P/w//D/8v/y//L/8//z//P/8//0//T/9P/0
//X/9f/0//X/9f/3//f/9//2//j/+f/8//z/+//8//3//f/9//7///8AAAEAAgACAAMA
AgACAAMAAwAEAAUABgAIAAkACwAMAA4AEAARABMAFAAVABcAFwAaAB4AHwAhACIAJQAm
ACcAKAAoACkAKQAoACoAKwAtAC4ALQAuAC4ALgAtAC0ALgAuAC4ALQArACoAKQAnACUA
IwAhAB8AHgAcABgAFwAVABMAFAATABIAEAAPAA4ADAALAAoACgAKAAoACgAIAAgACQAJ
AAgABwAFAAQABAAGAAYABQAEAAQABQADAAMAAwADAAUABQAEAAQAAQABAAEAAQADAAMA
BAAFAAUABQAEAAMAAQACAAIAAgAEAAMAAwADAAUABQAFAAUABwAGAAUABAAGAAcABwAI
AAYABwAHAAcACQAJAAgACAAHAAcACAAIAAkACAAIAAgACwALAAsACwAKAAkACQAKAA0A
DQANAA0ADAAMAAsACQAKAAwADQAOAAwADAAMAAwADQAMAAsACwAMAAwADQANAA4ADgAN
AAwADAAMAA0ADgAMAAwADAANAA0ADQAMAAsADAANAA0ADgAOAA4ADgAMAA4ADgAOAA4A
DgAPAA8ADwAPAA4ADgAOAA4ADgAOAA4ADgAOAA8ADwAOAA4ADgAOAA8ADwAPAA8ADwAP
AA8ADgAQABAADwAPAA8AEAAQABAADwAOAA0ADQAPAA8ADwAQABAAEAAQAA8AEAAPABAA
EQAPAA8ADwAQAA8ADwAPAA8AEQASABIAEgASABEAEAAPABEAEQARABEAEgATABQAFAAX
ABgAGgAaABoAGgAcABwAHAAcABwAHAAbABsAGwAcABwAHAAbABsAGwAbABwAHAAcABoA
FwAXABYAFgAYABgAGQAaABwAHQAdAB0AGwAaABkAFwAXABYAFAASABIAEgASABIAEwAT
ABMAEgAQABAAEAAQAA4ADgAOAA0ADwAPABAAEAAQABEAEQARAA8ADgAOAA4ADwAPAA8A
DwAPAA4ADQAOAAsABwAHAA0AEwAcACkAOABPAGkAggCXAKQAqQCpAJ8AeQBFACYAIgAh
AB8AHQAZABMADAADAPj/9v/6//z//f8DAAkADAAOAA8ADgAMAAwADgAOAA8ADwANAAsA
CwALAAsACwANAA4ADgAOAA0ADAALAAoACgAKAAsACwAMAAwADAAMAAoACgAKAAoADAAM
AAwADQALAAsACwAMAA4ADgAOAA8ADgAOABAAEQAPAA8ADwAOABAAEQAUABQAEgASABIA
EQARABIAEwAUABUAFgAWABcAFwAYABoAGwAcAB0AHgAgACEAIwAkACYAJgAnACkAKgAr
AC0ALQAwADAAMQAzADQANwA4ADkAOgA6ADsAOwA6ADkAOQA6ADoAPQA+AD4APgA6ADkA
OQA4ADgANwA1ADQALwAtACsAKQAoACcAJwAmACIAIQAfAB0AGwAZABcAFAATABIAEAAP
AA0ADAALAAoACgAIAAgACQAHAAYABQADAAIAAgAEAAQAAwACAAIAAwABAAEAAQABAAEA
AQAAAAAA///////////+//3//f/9//3//f/8//v/+//8//z//P/6//n/+f/5//f/9//3
//f/+f/4//f/9v/2//f/9//4//j/+f/5//n/+f/5//j/+P/3//f/+P/4//n/+P/4//j/
9//3//f/9//0//P/8//0//f/9//3//f/9v/2//X/8//z//T/9P/0//X/9v/3//j/+f/4
//f/9//4//j/+f/5//j/+P/3//b/9f/0//T/9P/2//b/9v/3//j/9//1//P/9f/1//T/
9P/0//T/9P/y//P/9P/1//b/9P/1//X/9f/0//L/8f/w//L/8v/y//L/8P/w//H/8f/u
/+7/7v/u/+3/7f/t/+3/6//r/+v/6v/r/+z/7P/t/+//8P/w//D/7f/s/+v/6//u/+//
8P/y//D/8P/w/+//7//t/+3/7f/v/+//8f/w//L/8v/y//L/8//0//X/9v/z//P/8//0
//L/8v/z//P/9f/1//T/9P/z//D/7v/t/+3/7v/v//D/8P/w//H/8f/y//P/9P/0//H/
7//t/+z/6v/o/+j/6P/n/+b/5P/j/+H/4P/g/+D/4v/i/+D/4P/e/93/3f/d/9//4P/h
/+P/5f/l/+X/5P/j/+L/4v/h/9//3//f/97/3f/c/9v/1//T/9X/2f/i/+//AgAVACsA
RABbAG4AeQB9AHkAZQA1AP7/5v/h/9X/z//N/8f/vv+7/7b/rv+u/7b/vf+//8X/zP/W
/9v/3P/c/9z/3P/a/9n/2f/b/9v/3f/d/93/3f/b/9z/3P/c/97/3v/e/97/3v/e/9//
3//e/97/3v/e/+D/4P/g/+D/3v/e/97/3//h/+H/4f/i/+L/4v/i/+P/4v/i/+T/5f/n
/+f/5//m/+b/5//q/+r/6f/q/+v/6//s/+z/7P/s/+3/7v/u/+//8f/y//T/9f/0//X/
9v/4//v//f/+/wAABAAFAAcACAAKAAsACgAMAA8AEQAUABYAFwAYABkAGgAbAB0AHgAe
AB8AHwAgACAAHwAgACAAIAAeAB0AHQAcABoAGQAXABYAEwARAA8ADQANAAsACgAIAAYA
BQADAAEAAAD///7//P/5//j/9v/1//b/9v/2//b/9P/y//L/8//z//L/8f/v//D/8P/y
//L/7//u/+7/7//x//H/8f/x/+//7//u/+7/7f/t/+3/7f/v/+//8P/x/+//7//u/+3/
7//w//D/8P/u/+3/7f/t/+//7//v/+//9P/0//T/9P/y//P/8//0//T/9f/1//X/9f/1
//T/9P/1//X/9v/2//b/9v/3//j/9//3//f/9//4//f/9//4//f/9//3//f/+v/6//n/
9//5//r/+v/6//j/+P/4//j/+P/4//j/+f/4//j/+f/5//z//P/7//r/+//6//r/+v/6
//r/+v/7//3//f/8//v/+//7//r/+v/8//z//P/6//v//P/9//7//f/9//z/+//8//z/
/f/+/wAAAAAAAAAAAgAEAAUABgAIAAgACAAIAAgACAAIAAgABwAHAAcACAAKAAoACwAL
AAsACwAKAAoACgAIAAcABwAEAAQABAAEAAcACAAKAAsACwALAAsACgAHAAUAAwACAAEA
AAABAAIAAAAAAP////////7//v/+//7//v/8//z//v/9//3//f8AAAAAAAABAAEAAQAB
AAAAAAAAAAEAAQD////////+////AAD9//f/9f/5////CAAVACYAOQBPAGgAfwCOAJMA
kQCLAGkAMwAMAAQAAQD9///////3//D/6f/e/9r/3v/k/+X/6f/x//b/+v/7//7//P/6
//j/+v/7//n/+f/5//n/+f/5//n/+f/6//r/+v/8//z//P/8//z//P/9//3//v/+//7/
/v/8//z//P/8//7//v/+////////////AAAAAAAAAAABAAIAAgAEAAUABQAFAAUABAAE
AAUACAAIAAkACgALAAsADAAMAAwADAAPABAAEAARABEAEgAUABUAFgAXABgAGgAbAB0A
HgAgACIAIwAlACYAKwAtAC0AMAAwADEAMwA0ADcAOAA5ADoAOQA7ADwAPAA9AD0APgA+
AD8AQABAAEAAQAA/AD8APgA8ADsAOQA4ADUAMwAxAC8ALQArACoAKAAnACcAJgAlACIA
IQAgAB4AHwAeABwAGwAaABoAGgAaABoAGAAYABkAGQAYABcAFQAUABQAFgAWABUAFAAU
ABUAEwATABMAEwATABMAEgASABMAEwATABMAEgARABEAEQATABMAEgARABEAEgASABIA
EgARABEAEQARABEAEQARABEAEAAPAA4AEAARABEAEgASABMAEwATABMAEwASABIAEQAR
ABIAEgARABAAEAAQABEAEQARABEAEAAPAA8AEAARABEAEQARABIAEgARAA8ADwAQABAA
EAAQABAAEAAQAA8ADgANAA0ADAAMAA0ADQAOAA4ADQAMAAkACAAIAAgACgAKAAoACwAN
AA0ADAALAAkACQAIAAgACgAKAAoACAAGAAYABgAGAAQABQAFAAUABQAEAAQABAAEAAQA
BAAEAAQABAAFAAUAAwACAAEAAAADAAMAAwADAAEAAQABAAAAAAAAAP///////wAAAAAA
AP3//P/7//v//f/9//3//v/+//7//v/9//z/+//8//3//P/9//7/AAABAAMAAQAAAAIA
AgACAAIABAAEAAQABAADAAMAAwAEAAQABAAFAAUAAwADAAIAAgADAAIAAgADAAEAAAD/
//7///8AAAIAAwAEAAUABgAGAAQAAQD+//z/+P/2//b/9v/4//j/9//3//X/9P/0//T/
9P/0//L/8v/x/+//7v/t//D/8P/w//H/7//v/+//7v/u/+7/7//v/+7/7f/s/+r/7f/u
/+3/6f/l/+X/6f/w//f/BAAXACsARABfAHQAgwCLAIkAfwBdACYA/P/1//H/6//p/+X/
3v/X/9D/xP+8/8D/x//L/9P/2v/g/+X/5v/m/+j/6P/m/+P/5f/p/+v/6//r/+v/6//r
/+z/7P/s/+v/6v/p/+j/6v/q/+v/6//s/+z/7P/s/+7/7v/u/+7/6//q/+n/6f/q/+v/
7P/u/+z/7P/s/+3/7//w//P/9f/1//X/9f/0//L/8//2//b/+f/6//v/+//4//j/+P/4
//v//P/8//3///8AAAIAAwAEAAUABgAIAAsADQAOABAAEAARABMAFAAZABsAGwAeAB8A
HwAgACAAIwAkACUAJgAnACkAKgAqACkAKQAqACoAKwAsACwALAAqACkAKQAoACYAJQAj
ACIAHwAdABsAGQAZABcAFgAUABAADwANAAsACAAHAAYABAAFAAQAAgABAAIAAgACAAIA
AAD8//r/+f/7//r/+f/3//b/9v/4//j/9f/0//T/9f/3//f/9//3//X/9f/0//T/9f/1
//X/9f/z//P/9P/1//P/8//y//H/8//0//T/9P/z//H/8P/v//D/8f/y//P/9f/0//P/
8v/y//P/8//0//T/9f/1//X/9f/1//T/9P/z//P/9P/0//X/9P/0//T/9f/1//X/9f/1
//X/9v/4//f/9//3//f/9//2//T/8f/z//T/9P/0//L/8v/y//L/8v/y//L/8//y//L/
8//z//X/9v/2//b/9f/0//T/9P/y//L/8v/z//P/8//y//H/8f/x//D/8P/y//L/8v/w
/+7/7v/u/+7/7P/t/+3/7f/v/+7/7v/u/+7/7v/u/+7/7v/u/+//7//w//D/8P/w/+//
7//v/+//8f/x//H/8P/v/+7/7P/r/+3/7v/u/+7/7v/u/+7/7//z//P/9f/0//T/9P/0
//T/9v/2//b/9v/1//X/9f/2//j/+P/5//n/+f/5//j/+P/4//b/9f/1//T/9P/0//T/
9//4//r/+//5//n/+f/4//f/9f/z//L/8P/u/+7/7v/u/+7/7f/t/+//7v/u/+7/7f/s
/+n/6P/p/+n/6v/r/+z/7P/s/+3/7P/r/+r/6P/p/+r/7P/t/+//7//v/+7/7f/q/+n/
5//l/+P/5f/s//f/BAAVACsAQgBbAHIAgQCHAIcAgQBlAC4AAADz/+//5//n/+X/3v/X
/9D/yP/E/8b/z//V/9n/4P/m/+n/7P/u/+7/7v/u/+//7f/v/+//7//v/+//7//x//L/
8v/y//L/8v/y//L/8v/y//P/8//0//T/9P/0//T/9P/0//T/9v/2//b/9//1//X/9f/2
//j/+P/4//n//P/8//7////9//3//f/8//7///8CAAIAAQACAAMAAwADAAQABQAGAAkA
CAAKAA==
         </WaveFormData>
      </LeadData>
   </Waveform>
</RestingECG>
