# Supplementary material for: Detection of Left Atrial Enlargement Using a Convolutional Neural Network-Enabled Electrocardiogram
Source: Front Cardiovasc Med. 2020 Dec 17;7:609976. doi: 10.3389/fcvm.2020.609976 (PMC7773668; doi:10.3389/fcvm.2020.609976)
Supplement: Supplementary file 1 [file Data_Sheet_1.ZIP › hyp/1802031822_1244_00000006.XML]

<?xml version="1.0" encoding="Windows-1252"?>
<!DOCTYPE RestingECG SYSTEM "restecg.dtd">
<RestingECG>
   <PatientDemographics>
      <PatientID>1802031822</PatientID>
      <PatientAge>65</PatientAge>
      <AgeUnits>Years</AgeUnits>
      <Gender>Male</Gender>
      <PatientLastName>linhaojian</PatientLastName>
   </PatientDemographics>
   <TestDemographics>
      <DataType>Resting</DataType>
      <Site>1</Site>
      <AcquisitionDevice>MAC55</AcquisitionDevice>
      <Status>Unconfirmed</Status>
      <Priority>Normal</Priority>
      <AcquisitionTime>08:57:44</AcquisitionTime>
      <AcquisitionDate>08-04-2016</AcquisitionDate>
      <CartNumber>1</CartNumber>
      <AcquisitionSoftwareVersion>009C</AcquisitionSoftwareVersion>
      <XMLSourceVersion>MAC5000 v1.0</XMLSourceVersion>
   </TestDemographics>
   <RestingECGMeasurements>
      <VentricularRate>76</VentricularRate>
      <AtrialRate>76</AtrialRate>
      <PRInterval>160</PRInterval>
      <QRSDuration>82</QRSDuration>
      <QTInterval>378</QTInterval>
      <QTCorrected>425</QTCorrected>
      <PAxis>45</PAxis>
      <RAxis>56</RAxis>
      <TAxis>23</TAxis>
      <QRSCount>12</QRSCount>
      <QOnset>220</QOnset>
      <QOffset>261</QOffset>
      <POnset>140</POnset>
      <POffset>193</POffset>
      <TOffset>409</TOffset>
      <ECGSampleBase>500</ECGSampleBase>
      <ECGSampleExponent>0</ECGSampleExponent>
   </RestingECGMeasurements>
   <Diagnosis>
      <Modality>Resting</Modality>
         <StatementCount>2</StatementCount>
         <LabelText>12SL ��ϳ���</LabelText>
      <DiagnosisStatement>
         <StmtFlag>ENDSLINE</StmtFlag>
         <StmtText>�������</StmtText>
      </DiagnosisStatement>
      <DiagnosisStatement>
         <StmtFlag>ENDSLINE</StmtFlag>
         <StmtText>���� ECG</StmtText>
      </DiagnosisStatement>
   </Diagnosis>
   <Waveform>
      <WaveformType>Rhythm</WaveformType>
      <WaveformStartTime>0</WaveformStartTime>
      <NumberofLeads>8</NumberofLeads>
      <SampleType>CONTINUOUS_SAMPLES</SampleType>
      <SampleBase>500</SampleBase>
      <SampleExponent>0</SampleExponent>
      <HighPassFilter>16</HighPassFilter>
      <LowPassFilter>150</LowPassFilter>
      <ACFilter>NONE</ACFilter>
      <LeadData>
         <LeadByteCountTotal>10000</LeadByteCountTotal>
         <LeadTimeOffset>0</LeadTimeOffset>
         <LeadSampleCountTotal>5000</LeadSampleCountTotal>
         <LeadAmplitudeUnitsPerBit>4.88</LeadAmplitudeUnitsPerBit>
         <LeadAmplitudeUnits>��V</LeadAmplitudeUnits>
         <LeadHighLimit>2147483647</LeadHighLimit>
         <LeadLowLimit>268435456</LeadLowLimit>
         <LeadID>I</LeadID>
         <LeadOffsetFirstSample>0</LeadOffsetFirstSample>
         <FirstSampleBaseline>0</FirstSampleBaseline>
         <LeadSampleSize>2</LeadSampleSize>
         <LeadOff>FALSE</LeadOff>
         <BaselineSway>FALSE</BaselineSway>
         <ExcessiveACNoise>FALSE</ExcessiveACNoise>
         <MuscleNoise>FALSE</MuscleNoise>
         <LeadDataCRC32>152576755</LeadDataCRC32>
         <WaveFormData>
9v/2//b/9v/2//b/9v/2//T/9P/0//T/9v/2//b/9v/0//T/9P/0//T/9P/0//T/9v/2
//b/9v/0//T/9P/0//b/9v/2//b/+P/4//j/+P/3//b/9f/0//f/+P/5//r/+P/4//j/
+P/4//j/+P/4//j/+P/4//j/+P/4//j/+P/5//r/+//8//v/+v/5//j/+P/4//j/+P/4
//j/+P/4//b/9v/2//b/9//4//n/+v/5//j/9//2//j/+P/4//j/+P/4//j/+P/2//b/
9v/2//f/+P/5//r/+f/4//f/9v/2//b/9v/2//j/+P/4//j/9v/2//b/9v/4//j/+P/4
//j/+P/4//j/+P/4//j/9//5//n/+f/5//f/+v/6//r/+//7//z//f/7//r/+//8//z/
/v/+////AAABAAQABQADAAMAAwAEAAYABgAGAAQAAgACAAIAAQACAAIAAgACAAEA/v/+
//3//P/5//j/9v/1//X/9P/0//L/8v/z//P/9f/1//X/9f/1//X/9f/z//P/8//z//T/
9v/2//T/9P/0//X/9f/0//T/9f/1//X/9//5//f/+f/6//v///8FAA0AGAApAD0ATQBd
AHAAdwBuAF0ASQA3ACIACADx/+X/4v/d/9v/3f/h/+b/6f/r/+z/7P/t/+//8f/1//f/
9//5//f/9f/1//b/9v/2//f/9//2//f/+P/5//r/+f/5//j/9//5//r/+v/7//r/+v/5
//n/+//7//v/+//7//v/+//7//n/+v/6//v//f/9//3//f/8//z//f/+//7//v8BAAEA
AAAAAAAAAAD+////AQABAAQABAAEAAQAAgADAAUABQAIAAoACgAKAAwADgAQABAADwAQ
ABAAEAAUABYAFwAYABkAGQAaABoAHgAfACAAIgAiACIAJAAlACUAJgAnACgAKgAqACsA
KwAqACkAKAAnACkAKQAoACgAKgAmACQAIgAfAB4AHAAbABsAGQAWABUAEwAQAA4ADgAL
AAoACAAGAAUAAwACAAAA/v/+//7//P/+//3//f/9//r/+v/6//n/9//4//j/+P/5//j/
9//3//b/9v/2//b/+P/5//n/9//0//T/9P/0//b/9v/3//f/9P/z//P/8//x//H/8f/y
//T/9f/2//f/9f/0//P/8//1//f/9//3//f/9v/2//b/9f/1//f/9//3//j/+v/7//n/
9//2//f/+v/7//v/+f/7//v/+//7//r/+f/4//n/+v/7//r/+v/4//n/+f/5//f/+P/4
//j/+v/4//j/+P/2//b/9v/3//n/9//3//b/9v/2//b/9f/1//f/9//3//f/+P/5//n/
+P/4//n/+P/5//n/+f/5//f/9//3//j/9//3//f/9//6//z/+P/2//b/9v/2//b/9//4
//n/9//3//r/+v/8//z/+//7//3//P/8//7//v8AAAIAAgAFAAUABQAHAAUABQAFAAUA
BgAGAAYABgAGAAYABgAGAAQAAgABAAAAAQABAP//AAD+//3/+v/5//j/9f/1//T/9f/2
//f/+f/4//f/9v/1//b/9//4//n/9v/3//b/9f/2//b/9v/0//X/9v/4//n/9//2//b/
9f/z//P/9f/5//v/+v/7////BQALABgAKwA9AFEAZQB0AHUAbABfAE8AOQAoABIA+//t
/+7/6//j/+H/5f/q/+3/7//u//D/8f/z//P/8//1//X/9f/3//X/9f/2//b/9P/1//X/
9P/1//b/9//4//b/9//3//f/+P/4//f/9//5//r/+v/7//r/+f/4//f/+P/5//r/+//5
//r/+v/7//v/+//7//v//P/8//3//v/9//z//v/9//3//v///wAAAAABAAMAAwACAAIA
AgACAAMABQAIAAkABwAIAAcABgAHAAoADQAOAAwADgAPABAAEwAUABQAFAAXABkAHAAe
AB8AHwAfACAAIgAiACQAJQAkACQAJAAkACYAJgAnACcAJQAlACUAJQAjACMAIgAiACMA
IAAfAB4AGwAaABgAFwAVABMAEAAPAA8ADAAKAAoABQAEAAIAAAABAP///v/8//r/+v/6
//j/9v/1//X/9f/z//T/9f/1//P/9P/0//T/9P/0//T/9f/1//T/8//y//L/8//z//H/
8f/y//P/9P/z//L/8v/x//L/8f/x//H/7//v/+//8P/v/+//7//v//D/8P/w//H/8P/x
//D/7//w//D/8f/y//L/8f/y//H/8P/w//H/8f/x//H/8v/1//P/8//y/+//8P/x//L/
8//x//H/8f/z//X/9f/z//L/8v/z//P/8//x//L/8v/y//P/8v/z//T/8//y//H/8f/1
//P/8//y//T/9P/0//P/8f/z//P/8//0//T/9P/z//L/8v/z//L/8f/x//H/8f/w//H/
8v/0//H/8f/x//X/9P/0//T/9P/0//P/8//z//P/8//z//b/9v/4//j/9//3//f/9v/2
//j/+P/6//z//P/9//3//f///wEAAQABAAEAAAAAAAAAAAD+//7//v/+/////v/+//7/
/P/7//j/+P/3//f/9f/1//T/8f/x//D/8P/w//D/8f/x//H/8f/x/+//7//v/+//7//x
//H/8f/w//D/8P/u/+7/7v/v/+//8P/w//H/8f/v/+//7f/v//X/+v/7////BQAJABIA
IQAzAEUAWQBqAHMAcgBrAFsAQQAuABwAAwDv/+r/7f/n/+P/4//m/+f/6f/q/+r/7f/x
//P/9f/1//P/8f/x//P/8//0//T/9P/1//X/9P/y//L/8v/y//T/9f/1//X/9P/0//P/
8//1//b/9v/3//f/9//3//f/9f/1//X/9f/2//j/+f/7//n/+f/5//n/+P/4//n/+v/4
//j/+//7//r/+v/6//r//P/9///////+//7//v/+//7///8BAAEAAgAEAAQABAAEAAYA
CAAIAAoADAANAA4ADwAQABAAEAAUABUAFwAYABwAHQAeACAAHgAeACAAIQAhACIAIwAk
ACQAJAAlACUAJQAlACUAJQAnACcAJgAmACYAIgAgAB4AHwAeABwAGwAXABUAEgARAA8A
DAAKAAoACQAIAAYABAACAP///f/6//z//P/8//r/+P/3//f/9//2//b/9v/1//X/9v/2
//b/8//y//H/8f/0//T/9P/0//L/8//z//H/8v/y//L/8v/y//L/8//z//D/7//v/+//
8f/x//H/8v/x//H/8f/x//H/8P/v/+//7//x//H/8f/z//L/8v/y//P/8//1//X/8v/y
//P/8//y//H/8f/z//L/8//z//H/8f/x//H/8f/z//P/8//1//X/9f/z//L/8v/z//P/
8//1//b/9v/2//X/8v/x//D/8f/y//P/9f/1//P/8//y//L/8v/y//H/8f/z//P/8//w
//D/8P/v//H/8v/0//T/8f/x//H/8f/x//H/8f/y//P/8//z//P/8v/y//D/8v/y//T/
9P/0//T/8f/x//H/8f/z//P/9v/2//b/9v/1//X/9f/0//T/9v/4//r//P/8//v/+//7
//3///////////8AAAAAAAAAAP7//v/+//7////+//7//v/8//v/+P/4//f/9//1//X/
8v/v/+//7v/w//D/8P/x//H/8f/x//H/8f/x//H/8f/t/+//7//v//D/8P/w/+7/7v/u
/+//7//v//D/8v/z/+//7//v//H/8//2//f/+/8BAAsAFgAjADUASQBhAHYAewB0AGMA
TwA1ACAACADv/9//4P/b/9X/1f/b/9z/3//j/+b/6P/t/+3/7f/z//f/8//v/+//8P/x
//P/9P/0//X/9f/0//L/8v/y//L/8//1//b/9//3//b/9P/z//X/9v/2//f/9//3//f/
9//1//X/9f/1//f/+P/4//n/+f/5//n/+f/4//j/+f/6//r/+v/9//3/+v/6//r/+v/8
//3//////wAAAAAAAAAAAAABAAMAAwAGAAgACAAIAAYACAAKAAoACgAMAA0ADgARABIA
EgASABYAFwAZABoAHAAdAB4AIAAeAB4AIAAhACMAJAAlACYAJAAkACUAJQAlACUAJQAl
ACcAJwAmACYAJQAgAB0AGgAaABoAGQAZABUAEwAQAA8ADQAKAAgACAAFAAQAAgAAAP//
/f/8//r//P/8//z/+v/4//f/9//3//T/9P/0//P/8//0//T/9P/x//D/7//v//L/8v/y
//L/8P/x//H/7//w//D/8P/w//D/8P/x//H/8P/v/+//7//x//H/8f/y//H/8f/x//H/
8f/w/+//7//x//P/8//z//H/8P/w//D/8f/x//P/8//y//L/8//z//L/8f/x//P/9P/1
//X/8//z//P/8//z//P/8//z//X/9f/1//P/8v/0//X/9f/1//X/9v/2//b/9f/y//H/
8P/x//L/8//1//b/8//y//D/8f/y//P/8//x//P/8//z//D/8P/w/+//8f/y//T/9P/z
//P/8//z//H/8f/x//L/9f/1//X/9f/w/+z/8P/0//T/9P/0//T/9P/x//H/8f/x//H/
8f/0//T/9v/2//X/9f/z//L/8v/0//j/+v/8//z/+//7//v//f/9//3//f/9/wAAAAAA
AAAA/P/8//z//P/9//z//P/8//z/+//4//j/9//3//X/9f/2//P/8//y//P/9P/1//f/
9//3//f/9//3//f/9//3//f/+f/5//n/+P/4//j/9v/2//b/9//3//j/+P/5//n/+//3
//f/+f/7//7/AQADAAkAEwAeACsAPQBVAGcAdAB5AHIAXwBJADEAGgAAAOv/4//k/9//
2f/b/+H/5P/p/+v/6v/u//P/9f/3//f/+f/7//n/9//5//n/+v/6//z//f/9//z/+v/6
//r/+v/8//3//f/9//z//P/7//v/+//8//z//f////////////3//f/9//3//f/+//7/
/////////////wAAAAABAAIAAAAAAAMAAwACAAIAAgACAAIAAwAFAAUABgAGAAYABgAE
AAUABwAHAAkADAANAA4ADQAOAA8ADgAQABIAEwAUABcAGAAYABgAGQAZABoAGgAfACEA
IwAmACUAJAAlACUAJwAoACkAKgAqACoAKwArACkAKQApACkAKwArACoAKgAoACQAIgAg
ACEAIAAeAB0AGwAZABYAFQARAA4ADAAMAAoACgAJAAgABQADAAIAAAAAAAAAAAD+//7/
/f/9//3/+v/6//r/+f/7//z//P/8//r/+P/2//X/+P/4//j/+P/2//f/9//1//T/9P/0
//T/9v/2//f/9//2//X/9f/1//f/9//3//j/9//3//f/9//3//b/9f/1//f/+f/5//n/
+f/4//j/+P/3//f/+f/5//j/+P/5//n/+v/5//n/+//6//v/+//5//n/+f/5//n/+f/5
//n/+//9//3/+//6//j/+f/5//n/+//8//z//P/6//j/+P/4//r/+v/6//v//f/7//v/
+v/6//r/+v/5//f/+f/5//n/+P/4//j/9//3//j/+v/6//n/+f/5//n/+f/5//n/+v/7
//v/+v/4//j/+P/4//n/+f/5//n/+f/5//z//P/8//z/+//7//3//P/8//7//f/+////
/v8AAAEAAgAFAAcABwAHAAcABwAGAAUABAADAAQABQAGAAMAAgACAAIAAgABAP7//v//
/////f/9//r/9//3//b/+P/4//j/+f/3//f/9//3//X/9f/1//X/9v/5//r/+//5//j/
9//0//X/9v/4//n/9v/2//f/9//3//X/+f/9////AAAFAAkACwAPABwAMQBHAFsAbwB+
AH8AdgBjAEsANwAmABAA+//x/+7/6//n/+X/5f/o/+//8//y//T/9//5//f/9//1//f/
+f/5//v/+//8//z/+//7//r/+P/6//r/+v/6//r/+//7//v//P/8//v/+//9//7//v//
//3//f/9//3//////////////wAAAAABAAAA///+//3///8AAAIABAADAAIABAADAAQA
BAAEAAQABAAFAAcABwAGAAYABgAGAAcACQAMAA0ADQAOAA0ADAAMAA4AEAAQABIAFAAV
ABYAGAAYABcAFgAaABsAHQAeAB8AHwAfACAAHgAeACAAIQAiACQAJgAoACYAJgAnACcA
JwAnACcAJwAlACUAJAAkACUAIgAhACAAHQAcABoAGQAVABMAEAAPAA4ADAALAAwACAAG
AAMAAAABAP///v/8//z//P/8//r/+P/3//f/9//3//j/+f/5//j/+P/3//b/9v/2//b/
9//3//b/9f/0//T/9f/1//P/9P/0//T/9P/z//L/8v/x//H/8f/y//P/8//z//P/9P/z
//P/8//z//X/9P/z//P/8f/z//P/8//1//T/9P/0//P/8//1//X/8v/y//P/8//z//P/
9P/3//f/9//2//P/9f/1//X/9f/3//f/9//5//j/9//0//L/8//1//b/9//2//b/9f/0
//X/9P/1//b/9v/2//b/9//4//X/9P/y//P/9P/1//X/8//1//X/9f/0//T/9P/z//P/
9P/2//b/8//z//P/8//y//P/9P/2//P/8v/y//L/8v/y//L/8//0//X/9f/1//j/+P/4
//j/9//3//f/9v/2//j/+P/6//z//P/+////AAADAAIAAQAAAP//AgACAAIAAgAAAAAA
AAAAAP3//P/8//z//f/9//v//P/4//f/9P/z//T/8f/x//D/8v/y//L/8//x//H/8f/x
//P/8//z//P/7//x//H/8f/y//L/8v/w//L/8v/z//P/8f/w//D/7//z//H/9f/5//f/
+v/9////BwATACIANwBPAGUAcQB0AHMAagBXAEEALwAeAAYA8f/r/+r/4//h/+P/5//s
/+3/6//q/+z/7//x//P/8f/x//P/8//x/+//7//w//D/8P/x//H/8P/x//L/8//0//P/
8//y//H/9P/0//P/8//z//T/9P/1//X/9f/1//X/9//3//f/9//2//b/9f/1//b/9//4
//n/9v/2//f/+P/2//b/+f/5//r/+v/6//r/+v/7//3//f/+//7//v/+//7///8BAAEA
AAACAAIAAgADAAYACQAKAAgACgALAAwADwAQABAAEAAUABUAFwAYABgAGQAaABwAHAAc
AB4AHwAfACAAIQAiACQAJAAlACUAJQAlACUAJQAlACUAJAAkACYAIgAgAB4AHAAaABcA
FQAVABMAEAAPAAsACAAGAAYAAwACAAAA/v/+//3//f/8//v/+v/5//b/+P/3//f/9//2
//b/9v/1//P/9P/0//T/9P/0//T/9f/1//T/8//y//L/8//z//H/8v/y//L/8v/w//D/
8f/x//L/8f/x//H/7//v/+//8P/x//H/8f/x/+//7v/t/+3/7f/v/+//7//x//D/8P/w
//D/7//w/+//7//w//L/8//w/+//7//x//D/8f/x/+//8P/x//L/8//y//H/8P/x//P/
8//x//D/8v/z//P/8//x//L/8v/y//P/8v/z//T/8v/y//L/8//1//P/8//y//L/8v/y
//H/7//x//H/8f/x//L/8//z//H/8v/0//T/8//z//P/8//z//P/8//0/+//8f/1//b/
9P/0//T/9P/x//H/8f/x//P/8//2//b/9v/2//X/9f/1//T/9P/2//j/+v/8//z/+//7
//v//f/+////AAABAAAAAAAAAAAA/v/+//7//v////7//v/+//z/+//4//j/9//3//X/
9f/0//H/8f/w//D/8P/w//H/8v/z//T/9f/y//H/8P/v/+//8f/x//H/8v/y//L/8P/w
//D/8f/x//L/8v/z//P/8f/v//H/8f/1//z//////wMACQAWACcAOwBRAGcAeAB9AHYA
YQBJADMAHgACAOn/3//g/9//2//d/93/3v/j/+P/5P/o/+3/7//x//X/9f/z//P/9f/1
//X/9v/2//b/9//3//b/9P/0//T/9P/2//f/9//3//j/+P/3//f/9//4//j/+f/5//n/
+f/5//n/+f/5//n/+f/6//r/+//7//v/+//7//r/+v/7//z//P/8///////+//7//v/+
//7///8BAAEAAgACAAIAAgACAAMABQAFAAYACAAIAAgACAAKAAwADAAOABAAEQASABQA
FAATABIAFQAXABoAHAAcAB0AHgAgAB4AHgAgACEAJAAmACgAKgApACgAKAAnACcAJwAn
ACcAKQApACgAKAAnACIAHwAcABwAHAAbABsAGAAVABEADwANAAoACAAIAAUABAACAAAA
///9//z/+v/8//z//P/6//j/9//3//f/9v/2//b/9f/1//b/9v/2//P/8v/x//H/9P/0
//T/9P/y//P/8//x//L/8v/y//L/9P/0//X/9f/z//H/8P/v//D/8f/y//T/9P/z//L/
8f/y//L/8v/z//P/9f/1//X/9P/y//H/8P/z//P/9f/1//T/9P/1//X/9P/z//P/9f/0
//X/9f/z//P/8//z//P/9f/1//X/9//1//X/8//y//T/9f/1//X/9f/2//b/9v/0//L/
8v/y//P/9P/1//f/+P/1//T/8v/0//T/9P/z//X/9//3//f/9P/0//T/8//z//T/9v/2
//X/9f/1//X/8//z//P/9P/z//P/8//z//T/9P/y//T/9P/0//T/8//z//P/8//z//P/
9v/2//j/+P/3//f/9f/0//T/9v/4//r//P/8//3//f/9//////////////8CAAIAAgAC
AP///v/9//z//v/+////AAD+//3/+v/6//f/9//1//X/9f/z//T/9P/z//L/8f/x//H/
8f/x//H/8//z//P/8//x//P/8//z//T/9P/0//L/8P/w//H/8f/y//L/8//z//P/8//z
//P/9f/4//v///8BAAcAEgAhADEAQQBVAGYAbwBsAGEATQA3ACIACADt/93/3v/f/9f/
2f/f/+T/5//n/+L/5v/p/+v/7//z//f/9f/1//f/9v/1//X/9P/2//f/9//2//b/9v/2
//b/9v/3//f/9//6//r/+f/5//j/+P/3//f/+f/5//n/+f/5//n/+f/5//j/+P/3//f/
+P/5//r/+//4//j/+f/6//z//P///////v/+//7//v/8//3//////wIAAgACAAIAAgAD
AAUABQAIAAoACgAKAAkACgALAAoACgAMAA0ADgATABQAFAAUABQAFQAXABgAHAAdAB4A
IAAgACAAIgAjACMAJAAlACYAKAAoACkAKQAoACcAJgAlACcAJwAmACYAJgAiACAAHgAd
ABwAGgAZABkAFwAUABMADwAMAAoACgAHAAYABAACAAEA///+//z//v/+//7//P/6//n/
+f/5//T/9P/0//P/9P/2//f/+P/3//b/9f/1//b/9v/2//b/9v/3//f/9f/y//L/8v/y
//P/9P/2//f/9f/z//L/8f/z//P/8//0//P/8//z//P/8f/w/+//7//w//P/9P/1//P/
8v/y//L/8f/x//P/8//z//T/9v/3//X/8//y//P/9f/3//j/9//1//X/9f/1//X/9f/1
//f/+f/5//f/9v/0//X/9f/1//X/9v/2//b/9v/0//T/9P/0//T/9P/1//f/9f/1//T/
8v/y//L/8f/y//X/9v/3//T/9P/0//P/8f/y//T/9P/1//X/9f/1//P/8//z//T/8//2
//j/+P/4//j/9P/z//L/8f/y//P/9//4//b/9v/1//X/9f/0//T/9v/6//z//v/+////
/////wEAAQABAAEAAQAAAAAAAAAAAAAAAAAAAAAA/f/8//z//P/8//v/+P/4//n/+f/3
//f/9P/x//H/8P/w//D/8P/x//L/8//0//X/9P/z//L/8f/x//P/8//z//L/8v/y//D/
8v/y//P/8//y//L/8//z//H/8f/v//P/+f/8//3///8HAA8AGgArAD0AUwBpAHQAcwBs
AF0ARwAvABoAAgDv/+n/6P/l/+H/4//l/+b/6f/r/+r/6v/v//P/8//1//P/8//z//X/
9f/1//b/9v/0//X/9f/0//b/9v/2//b/9v/3//f/9//3//b/9P/z//T/9v/3//n/9//3
//f/9//3//f/9//3//n/+v/6//v/+f/5//n/+f/6//r/+//8//r/+v/9//3/+v/6//r/
+v/7//3/AAABAP///v/9//z//f///wIAAwAEAAYABgAGAAYACAAKAAoACgAMAA0ADgAR
ABIAEgASABYAFwAZABoAHAAdAB4AIAAgACAAIgAjACMAJAAlACYAJAAkACUAJQAnACcA
JwAnACcAJwAmACYAJAAgAB4AHAAdABwAGgAZABYAEwAPAA0ADQAKAAgACAAHAAYABAAC
AP///f/8//r//P/8//z/+v/4//f/9//3//X/9v/3//f/9f/2//b/9v/z//L/8f/x//P/
9P/1//b/9f/1//T/8f/x//L/8//0//L/8v/z//P/8v/x//H/8f/z//P/8//0//T/8//y
//H/8//y//H/8f/x//P/8//z//H/8P/w//D/8//z//X/9f/z//L/8v/x//H/8f/y//X/
9v/3//f/9f/z//P/8//z//T/9f/2//n/+P/3//T/8v/y//P/8//z//X/9v/2//b/9P/y
//L/8v/0//T/9P/1//X/8//z//L/9P/0//T/8//z//X/9f/1//L/8v/y//H/8v/0//f/
+P/1//X/9f/1//X/9P/1//b/9//4//b/9f/0//P/9f/1//j/+P/6//r/+f/5//f/9v/2
//j/+v/8//7//v/9//3//f///wEAAQABAAEAAgACAAIAAgAAAAAAAAAAAAEAAAAAAAAA
/v/9//r/+v/5//n/9//3//b/8//z//L/8v/y//L/8//z//P/8//z//H/8f/x//H/8P/z
//T/9f/0//T/9P/y//D/8P/x//H/8v/y//P/8//z//X/8//x//X//P///wMACQAPABoA
LQBBAFMAYwBwAHcAcgBnAFMAOwAoABAA+//v/+7/6//p/+v/6//q/+v/7f/s/+z/7//x
//P/9f/3//n/9//z//P/8//0//T/9v/3//f/9v/0//T/9P/0//b/9//3//f/+P/4//f/
9//5//r/+v/7//n/+f/5//n/9//3//f/9//4//r/+//9//v/+//7//v/+v/6//v//P/8
//z///////z//P/8//z//v///wEAAQACAAIAAgACAAAAAQADAAMABAAGAAYABgAEAAYA
CAAIAAkADAAOABAAEQASABIAEgAUABUAFwAYABoAGwAcAB4AHgAeACAAIQAfACAAIQAi
ACQAJAAlACUAJQAlACUAJQAlACUAJAAkACIAHgAcABoAGwAaABgAFwAVABMAEAAPAAwA
CAAFAAQAAgACAAEAAAD9//v/+v/4//b/9v/2//T/9P/z//P/8//y//L/8v/x//P/9P/0
//T/8f/w/+//7//w//D/8P/w//D/8f/x/+//7v/u/+7/7v/u/+7/7//v/+z/6//r/+v/
7f/t/+3/7v/v/+//7//v/+7/7P/q/+n/6v/t/+7/7//u/+z/6//q/+3/7f/v/+//7P/s
/+3/7f/u/+3/7f/v/+7/7//v/+3/7//v/+//7//v/+//7//x/+//7//t/+z/7P/t/+3/
7f/v//D/8P/w//D/7v/u/+7/8P/w//D/8f/x/+//7//u/+7/7v/u/+3/7//x//H/8f/v
/+7/7f/r/+3/7v/w//D/7//v/+//7//r/+v/6//s/+//7//v/+//7P/q//D/7v/u/+7/
7v/u/+//8P/x//D/7//x//D/8v/y//H/8f/x//D/8P/y//T/9v/4//j/+f/5//n/+//7
//v/+//7//7//v/+//7/+//6//n/+P/5//j/+P/4//r/+f/2//b/8v/x/+7/7f/u/+v/
6//q/+r/6v/q/+v/6//r/+v/6//t/+3/7f/t/+r/6//q/+n/7P/s/+z/6v/q/+r/6//r
/+j/6P/p/+n/6//r/+v/6//t//L/8//1//3/BQAQACMANwBJAFsAbgB3AG4AXQBLADUA
IAAIAO3/3//a/9f/0f/R/9n/3v/d/9//5P/m/+f/6f/r/+3/7f/t/+3/7//u/+3/7f/s
/+7/7//v/+7/7v/u/+7/7v/s/+3/7f/t//D/8P/v/+//7//w//D/8f/z//P/8//z//L/
8f/w/+//8f/y//L/8//1//X/9f/1//L/8v/z//T/8v/y//X/9f/1//b/9//4//b/9//5
//n/+//8//3//v/9//3//v/9//7/AAAAAAAAAAACAAQABAAGAAgACQAKAA0ADgAOAA4A
DgAPABEAEgASABMAFAAWABcAGAAbAB0AHQAeAB8AIAAgACAAIQAhACEAIQAhACEAIQAh
ACAAIAAiAB4AHAAaABcAFgAUABMAEQAPAAwACwAHAAQAAgACAP///v/8//r/+f/3//b/
9P/y//L/8v/w//H/8f/y//P/7//u/+3/6//t/+7/7v/u/+3/7P/r/+v/6//q/+n/6P/p
/+v/7P/r/+r/6v/q/+r/6v/q/+v/6//q/+n/6f/p/+f/5//n/+j/6//r/+v/6//r/+r/
6f/p/+f/6f/p/+n/6//q/+r/6v/r/+v/7f/t/+z/7P/t/+3/6v/p/+n/6//s/+3/7f/r
/+3/7f/t/+3/7f/t/+3/7//v/+//7f/s/+r/6//r/+v/7f/u/+7/7v/u/+z/7P/s/+r/
6v/q/+v/7v/t/+7/7v/s/+z/7P/r/+v/7f/t/+3/7v/u/+7/7f/s/+z/7f/s/+3/7f/t
/+3/6f/p/+n/6v/t/+3/7f/t/+z/7P/s/+z/6v/q/+v/7P/t/+7/7//v/+7/7v/t/+z/
7f/t/+//7//u/+7/7//w/+7/7v/v/+7/7//w//P/9P/0//P/8//1//f/9//2//X/9v/2
//f/9//5//n/+P/2//X/9v/1//X/+P/1//D/8P/u/+7/7v/u/+3/7P/r/+r/6P/o/+j/
6P/q/+r/6v/q/+r/6v/q/+r/6v/q/+r/6v/q/+r/6v/q/+j/6P/o/+j/6v/q/+r/6v/s
/+z/7P/s//D/8v/0//b/AwAOABkAJAA0AEIAUABeAFEARgA7ADAAHAAIAPT/4P/b/9b/
0f/M/w==
         </WaveFormData>
      </LeadData>
      <LeadData>
         <LeadByteCountTotal>10000</LeadByteCountTotal>
         <LeadTimeOffset>0</LeadTimeOffset>
         <LeadSampleCountTotal>5000</LeadSampleCountTotal>
         <LeadAmplitudeUnitsPerBit>4.88</LeadAmplitudeUnitsPerBit>
         <LeadAmplitudeUnits>��V</LeadAmplitudeUnits>
         <LeadHighLimit>2147483647</LeadHighLimit>
         <LeadLowLimit>268435456</LeadLowLimit>
         <LeadID>II</LeadID>
         <LeadOffsetFirstSample>0</LeadOffsetFirstSample>
         <FirstSampleBaseline>0</FirstSampleBaseline>
         <LeadSampleSize>2</LeadSampleSize>
         <LeadOff>FALSE</LeadOff>
         <BaselineSway>FALSE</BaselineSway>
         <ExcessiveACNoise>FALSE</ExcessiveACNoise>
         <MuscleNoise>FALSE</MuscleNoise>
         <LeadDataCRC32>2669800579</LeadDataCRC32>
         <WaveFormData>
8P/w//D/8P/y//L/8v/y//T/9P/0//T/8v/y//L/8v/y//L/8v/y//T/9P/0//T/9P/0
//T/9P/0//T/9P/0//b/9v/2//b/9v/2//b/9v/0//T/9P/0//X/9v/3//j/9v/2//b/
9v/2//b/9v/2//j/+P/4//j/+P/4//j/+P/4//j/+P/4//b/9v/2//b/9v/2//b/9v/2
//b/9v/2//b/9v/2//b/+P/4//j/+P/3//b/9f/0//b/9v/2//b/9P/0//T/9P/0//T/
9P/0//b/9v/2//b/9P/0//T/9P/y//L/8v/y//T/9P/0//T/9P/0//T/9P/0//T/9P/0
//T/9P/0//T/8v/y//L/8v/y//L/9P/1//T/9v/3//r/+//8//3//v/8//v/+//8//3/
//8BAAIAAgADAAUABgAIAAgACAAHAAMAAgAAAP7//v/9//z/+//7//r/+v/6//b/8//z
//T/9P/0//T/8v/z//H/8f/w/+7/7v/u/+7/7v/v/+//7//x//H/8f/x//H/8f/x//H/
8f/x//H/8f/x//H/8f/x//H/8f/x//H/8f/x/+//7//x//v/AwANABcAKAA9AFMAZABr
AHYAgQCBAHkAdgBzAGkAVQBHAD8ANwAsAB0ADwAHAAQAAQABAAMAAgAAAP3//v/9//z/
+v/4//b/9P/0//T/8//1//X/9f/0//T/9P/0//P/8f/x//H/8f/z//P/8//y//D/8f/y
//L/9P/0//T/9P/0//T/9P/0//L/8v/y//P/9f/2//b/9f/1//X/9v/3//f/9//3//j/
+P/4//j/+f/5//n/+v/6//r/+v/6//z//P/8//3//v//////////////AQACAAMAAQAC
AAMABAAIAAkACQAKAAoADQAOAA4AEAASABMAFAATABMAFAAVABUAFwAYABgAGAAaABsA
HAAaABoAGQAZABsAGwAbABsAGwAbABkAGQAaABcAFgAVABQAEQAQABAACwAKAAoACQAK
AAgABgAEAAIAAgABAAAA/f/8//v/+//9//3/+//6//j/+f/5//j/9//3//f/9//4//j/
+P/4//b/9v/2//b/+P/3//f/9//1//X/9f/1//f/9//4//j/9P/2//b/9v/4//j/9//3
//j/+P/4//j/+v/4//j/+f/3//j/+P/4//j/+P/5//n/+P/4//j/+f/5//n/+f/5//n/
+f/5//n/+f/5//n/+f/7//v/+//8//r/+v/6//r/+//7//v/+//5//j/+P/4//j/+P/4
//j/+v/5//n/+f/5//n/+f/5//f/9//4//j/+P/3//f/9//3//j/+P/2//b/9//3//b/
+P/5//n/+f/3//f/9//3//f/9v/2//b/9v/2//b/9v/2//j/9v/2//b/9v/2//j/+P/4
//r/+v/6//v/+/8AAAAAAAAAAAAAAAD/////AAABAAMABQAGAAYABwAJAAgACAAIAAgA
BwAFAAQAAgACAAAA///+//v/+//6//r/+v/4//X/9f/2//b/9v/2//T/8//x//H/8v/y
//L/8v/w//D/8f/x//H/8f/x//H/8f/x//H/8f/x//H/8f/x//P/8//z//P/8f/x//H/
8f/z//P/8//z//P/8//3/wMADwAbACoAQQBXAGgAcQB8AIUAgwB/AHoAdwBpAFkATwBJ
AD8AMAAdAA8ACQAEAAMABQAFAAQABAADAAIA///+//z/+v/6//r/+v/6//n/9//3//f/
9v/2//b/9v/1//X/9f/1//X/9f/1//X/9P/0//X/9v/2//T/9P/0//T/9f/2//f/+P/2
//b/9v/3//f/+P/4//f/9//3//j/+f/5//n/+f/6//r/+v/6//v/+f/5//r/+v/8//z/
/P/+//7//v///wAAAQABAAEAAQABAAMABAAFAAUABgAHAAgACgALAAsADAAOABEAEgAS
ABIAFAAVABYAGQAZABoAGwAbAB0AHgAeAB4AIAAhACIAIAAgAB8AHwAhACEAIQAhACEA
IQAfAB8AHgAbABoAGQAaABcAFgAWABIAEAAPAA0ADAAKAAgABgAEAAQAAwACAAEAAAD/
/////f/9//v/+v/6//v/+//6//n/+f/5//n/+v/6//r/+v/6//r/+v/6//z/+//7//v/
+f/5//n/+f/5//n/+v/6//j/+v/6//r/+v/6//n/+f/4//j/+P/4//n/+P/5//v/+f/6
//r/+v/6//r/+//7//r/+v/6//v/+//7//v/+//7//v/+//7//n/+f/5//n/+//7//v/
/P/6//r/+v/6//v/+//7//v/+//6//r/+v/8//z//P/8//r/+f/5//n/+f/5//n/+f/5
//n/+v/6//r/+f/5//n/+f/6//r/+P/4//n/+f/4//b/9//3//f/+f/5//n/+f/5//j/
+P/4//j/9v/2//r/+P/4//j/+P/4//j/+P/4//r//f/+/wAAAQACAAIAAgACAAMABAAE
AAUABQAFAAYABwAIAAgACQALAA4ADgAOAA4ACwAJAAgABgAEAAIAAQAAAP/////+//7/
/v/8//n/+f/6//r/+v/6//j/9//1//X/9v/2//b/9v/0//T/9f/1//X/9f/1//X/9//3
//f/9//1//X/9f/1//X/9f/1//X/9//3//f/9//3//f/9//1//f/+f///wcADwAbACoA
PQBTAGgAcwB8AIUAiwCLAIYAfQBxAGMAVwBPAEUAOAAlABUACwAKAAkACQAJAAgABgAH
AAYAAQD+//7//P/6//z//P/8//v/+//7//v/+v/6//r/+v/5//n/+f/5//n/+f/5//n/
+P/4//n/+v/6//j/+P/4//j/+v/6//r/+v/6//r/+v/7//v//P/8//v/+//7//z//f/7
//v/+//8//7//v/+////AQABAAIAAgACAAIAAgAEAAMAAgACAAIABQAFAAUABQAHAAkA
CgALAAkACgALAAwADgAPAA8AEAAQABMAFAAUABgAGgAbABwAHQAdAB4AHwAdAB8AIAAg
AB4AIAAhACIAIgAiACEAIQAiACMAJAAlACUAJQAjACMAIAAdABwAGwAYABUAFAAUABMA
EgASABEAEgAQAA4ADAAJAAgABgAEAAUABAADAAMAAQABAP///v8AAAEAAQAAAP//////
/////P/8//z//P/+//7//v/+//z/+//7//v/+//7//v/+//9//3//v/+//z//v/+//7/
/P/8//v/+//+//7//v/+//z/+v/6//v/+//8//z//P/8//z//f/9//z//P/8//3/+//7
//v/+//9//3//f/9//3//f/9//3//f/9//3//v/8//z//P/8//v/+//7//v/+//6//r/
+v/6//r/+v/6//r/+f/5//n/+//7//v/+//7//v//P/8//r/+f/5//n/+f/6//r/+P/2
//f/9//2//n/+//8//3/+v/5//j/9//3//b/9v/2//j/+P/4//j/+P/6//r/+//6//r/
+v/6//r/+P/4//j/+v/7//z//v///wQABAAEAAQAAgACAAEAAQAAAAEAAwAFAAgACAAJ
AAsADgAOAA4ADgALAAkACAAGAAQAAgABAAAA//////7//v/8//r/9//3//r/+v/6//r/
+P/3//X/9f/0//T/9P/0//b/9v/3//f/9f/1//X/9f/z//P/8//z//P/8//z//P/9f/1
//X/9f/1//X/9f/1//P/8//z//P/9f/5////BQANABkAKAA7AE8AYgBrAHQAfQB9AHkA
cgBxAGsAXQBLAEEAOwAuAB0AEQAJAAQAAwABAAMAAgAEAAEA/v///wIA/v/4//j/+P/4
//j/9//2//X/9P/y//T/9P/0//P/9f/1//X/9f/1//X/9f/0//T/9f/2//b/9P/0//T/
9P/0//T/9P/0//X/9v/3//n/9//4//j/9//1//X/9v/3//n/+f/5//r/+v/6//r/+//7
//v//P/8//z//P/8//7//P/8//3//v8BAAEAAQABAAEAAwAEAAUAAwAEAAUABgAGAAcA
BwAIAAoADQAOAA4AEAASABMAFAATABMAFAAVABMAFQAWABYAFgAYABkAGgAcABwAGwAb
ABsAGwAbABsAGQAZABcAFwAYABUAFAATABIADwAOAA4ACwAKAAoACQAIAAYABAACAAAA
AAD///7//f/8//v/+//7//v/+f/4//j/+f/5//j/9f/1//X/9f/2//b/9v/2//b/9v/2
//b/9P/z//P/8//z//P/8//z//P/8//0//T/8v/0//T/9P/2//b/9f/1//b/9v/2//b/
9P/y//L/8//z//T/9P/0//T/9P/1//X/9P/0//T/9f/z//P/8//z//X/9f/1//X/9f/1
//X/9f/1//X/9f/2//T/9P/0//T/8//z//P/8//1//T/9P/0//b/9v/2//b/9v/1//X/
9f/1//X/9f/1//P/8//0//T/9v/1//X/9f/1//b/9v/0//L/8//z//L/8v/z//P/8//1
//X/9f/1//P/8v/y//L/8//0//X/9v/2//T/9P/3//j/9v/2//b/9v/0//T/9P/2//f/
+P/6//v//v/+//7//v/8//z/+//7//7///8BAAMABAAEAAUABwAIAAgACAAIAAkABwAG
AAQAAAD+//3//P/7//v/+v/6//r/+P/1//X/9v/2//b/9v/0//P/8f/x//D/8P/w//D/
8P/w//H/8f/x//H/8f/x//P/8//z//P/8v/x//D/7//x//H/8f/x//P/8//z//P/9f/z
//H/8f/v//P/+/8DAAsAGQAqAD0AVQBkAGsAdgB9AH0AdwByAHEAYwBPAEMAPwA3ACoA
GwANAAUAAgD///3//f/+/wAA///+//3//P/6//j/+P/2//b/9v/1//X/9f/1//T/8v/y
//L/8f/z//P/8//z//H/8f/x//D/8v/z//T/9P/0//T/9P/0//T/9P/0//T/9v/2//b/
9//1//b/9v/1//X/9f/2//f/+f/5//n/+v/5//j/9//3//n/+f/6//r/+v/6//r//P/6
//r/+//8//////////////8BAAIAAwADAAQABQAGAAgACQAJAAoACAALAAwADAAQABIA
EwAUABUAFQAWABcAFwAZABoAGgAYABoAGwAcABoAGgAZABkAGwAbABsAGwAZABkAFwAX
ABgAFQAUABMAEgAPAA4ADgALAAoACgAJAAgABgAEAAIAAgACAAEAAAD///7//f/9//v/
+//5//j/+v/7//v/+v/5//n/+f/5//b/9v/2//b/9v/2//b/9v/2//X/9f/1//X/9f/1
//X/9//3//j/+P/2//j/+P/4//j/+P/3//f/9v/2//b/9v/3//b/9//5//f/+P/4//j/
+P/4//n/+f/2//b/9v/3//n/+f/5//n/+f/5//n/+f/5//n/+f/5//n/+f/5//r/+v/6
//r/+v/5//n/+f/5//n/+P/4//j/9v/2//b/9v/2//X/9f/1//f/9//3//f/9//3//j/
+P/4//f/9//3//f/+P/4//b/9v/3//f/9v/2//f/9//3//f/9//3//f/9//2//b/9v/4
//b/+P/2//b/9v/2//b/9v/2//j/+f/6//z//f8AAAAAAAAAAAAAAAD//////v///wEA
AwAGAAYABwAJAAoACgAKAAoABwAFAAQAAgACAAAA///+//v/+//6//r/+v/4//X/9f/4
//j/+P/4//T/8//x//H/8v/y//L/8v/w//D/8f/x//H/8f/x//H/8//z//P/8//x//H/
8f/x//P/8//z//P/8f/x//H/8f/z//H/8//z//X/9////wcADwAdADIARwBfAGwAcwB+
AIcAhQB9AHoAcwBlAFMASwBFADsAKgAZAA0ABQACAAMABQADAAIAAgD///7/+//6//r/
+v/4//b/9v/2//X/9f/1//X/9P/0//T/9P/z//P/8//z//P/8//z//P/8v/y//P/9P/0
//L/8v/y//L/9P/0//T/9P/0//T/9P/1//P/9P/0//P/9P/1//f/+f/3//f/9//4//r/
+v/6//v/+v/5//n/+P/5//r/+//+//7//v///wAAAAD///7//f///wEAAgADAAUABgAH
AAgACAAJAAkACgAMAA8AEAAQABAAEgATABQAFQAVABYAFwAZABsAHAAcABoAHAAdAB4A
HgAeAB0AHQAbABsAGwAbAB0AHQAbABsAGgAXABYAFQAUABEAEAAQAA0ADAAMAAsACgAI
AAYABAACAAIAAQAAAP///v/9//3/+//7//n/+P/5//v//P/8//n/+f/5//n/+P/4//j/
+P/2//b/9v/2//b/9f/1//X/9//3//f/9//2//X/9f/0//P/9v/3//j/+P/4//f/9//2
//b/9v/2//j/9v/2//f/9//4//j/+P/4//j/+f/5//j/+P/4//n/+f/5//n/+f/3//f/
9//3//f/9//3//f/9//3//f/+P/6//r/+v/6//n/+f/5//n/+f/4//j/+P/2//b/9v/2
//j/9//3//f/9//3//f/9//1//X/9v/2//b/9f/1//X/9f/2//b/9P/2//f/9//2//b/
9//3//f/9f/1//X/9f/3//b/9v/2//T/9P/2//b/9v/2//j/+P/4//r/+f/6//z//f8A
AAAAAAAAAP7//v/9//3/AAABAAMABQAIAAgACQALAAoACgAKAAoACQAHAAYABAACAAAA
///+//v/+//6//r//P/6//f/9//2//b/9v/2//b/9f/z//P/8v/y//L/8v/y//L/8//z
//P/8//z//P/8f/x//H/8f/x//H/8f/x//P/8//z//P/8f/x//H/8f/3//P/8//1//X/
+f8BAAsAGQAnADoATwBlAHIAewCEAIcAhQB/AHoAbwBfAFMASwBBADMAIAARAAkABQAE
AAMAAQD//wIAAgADAP7/+f/4//j/9v/0//b/9v/2//X/9f/1//X/9P/0//T/9P/z//P/
8//z//P/9f/1//X/9P/y//P/9P/0//L/8v/y//L/9P/0//T/9P/0//T/9P/1//X/9v/2
//X/8//z//T/9f/1//X/9f/2//j/+P/4//n/+f/5//r/+v/4//j/+P/6//r/+v/7//z/
//////////8BAAMABAAFAAMABAAFAAYACAAJAAkACgAMAA8AEAAQABIAFAAVABYAFQAV
ABYAFwAXABkAGgAaABoAHAAdAB4AIAAgAB8AHwAhACEAIQAhACAAHwAcABsAGgAXABYA
FQASAA8ADgAOAA0ADAAMAAsACAAGAAQAAgACAAIAAQAAAP3//P/7//v//f/9//v/+v/4
//n/+f/4//f/9//3//f/+P/4//j/+P/4//j/+P/4//j/9//3//f/9//3//f/9//1//X/
9v/2//b/+P/4//j/+P/4//f/9//6//r/+v/6//n/9v/1//X/9//4//j/+P/4//j/+f/5
//b/9v/2//f/+f/5//n/+f/5//n/+f/5//n/+f/5//n/+f/5//n/+v/5//j/9//2//f/
9//3//f/+P/4//n/+v/5//j/9//2//T/8//z//P/9P/1//b/9//5//n/+v/6//j/9//3
//f/9f/2//b/9P/2//f/9//2//T/9f/1//X/9f/1//X/9f/3//b/9v/2//T/9P/2//j/
+P/4//j/+P/3//b/9f/2//n/+v/8//3//v/+//7//v8AAAAA/////wIAAwAFAAcABgAG
AAcACQAIAAgACAAIAAkABwAGAAQAAwACAAIAAgAAAP///f/8//r/+P/1//X/+P/4//j/
+P/0//P/8f/x//L/8v/y//L/8//0//b/9//0//P/8v/x//H/8f/x//H/8v/z//T/9f/z
//P/8//z//X/9f/1//X/8f/x//P/8f/z//v/AwAJABEAHQAsAD8AVwBoAHEAegCDAH8A
dwB0AHEAZQBVAEcAPwA3ACoAGwANAAcAAgABAP////8AAAIA//8AAP///P/4//j/+P/2
//b/9v/1//f/9//3//b/9v/2//b/9f/z//P/8//z//X/9f/1//T/9P/1//b/9v/0//T/
9P/0//T/9P/0//T/9v/2//b/9//3//j/+P/3//n/+f/6//v/+f/5//n/+v/8//z//P/9
//z/+//7//r//P/8//z//v/+//7///8AAP//////////AQADAAQABQADAAQABQAGAAoA
CwALAAwADgARABIAEgASABQAFQAWABUAFQAWABcAFwAZABoAGgAYABoAGwAcABwAHAAb
ABsAHQAdAB0AHQAcABsAGAAXABkAFwAXABcAFQARAA8ADgANAAwADAALAAoACAAGAAQA
AAAAAP///v////7//f/9//3//f/7//r/+v/7//v/+v/5//n/+f/5//j/+P/4//j/9v/2
//b/9v/2//X/9f/1//f/9//3//f/+f/5//r/+v/2//j/+P/4//j/+P/3//f/+P/4//j/
+P/4//b/9v/3//n/+v/6//r/9//2//b/9f/3//j/+f/7//n/+f/5//n/+f/5//n/+f/7
//v/+//7//r/+f/4//j/+P/4//j/+P/4//n/+v/7//n/+P/4//j/9v/2//b/9v/4//f/
9//3//f/9//3//f/9f/1//b/9v/2//X/9f/1//f/+P/4//b/9v/3//f/9v/2//f/9//3
//X/9f/1//X/9//2//b/9v/0//T/9P/0//T/9P/0//T/9P/0//T/9P/0//T/9v/2//b/
9//3//z//P/8//z//P/8//v/+//8//3///8BAAAAAAABAAMABQAGAAcACAAJAAcABgAE
AAAA/v/9//z//f/9//z//P/6//j/9f/1//b/9v/2//b/9v/1//P/8//x//D/7//u/+7/
7v/v/+//7f/t/+3/7f/u/+//8P/x//H/8f/x//H/8f/x//H/8f/v/+//7//v/+//8f/x
//H/7//x//f///8FAA8AHgAzAEcAXABpAHIAeQB9AHkAdABxAGsAWwBJAD0AOQAyACMA
FQALAAgABQD///3//v/+//v//P/9//z/+v/4//r/+f/4//f/9f/z//P/8//y//D/8P/w
/+//8P/x//L/8//z//P/8//y//D/8f/y//L/9P/0//T/9P/y//L/8v/y//D/8P/w//H/
8f/y//L/8f/x//H/8v/z//T/9f/2//j/9v/2//b/9//1//X/9v/2//f/+P/5//z//P/8
//3//v////////////3///8AAAEAAQACAAMABAAGAAcABwAIAAgACwAMAAwADAAOAA8A
EAATABMAFAAVABUAFwAYABgAGAAaABsAHAAaABoAGQAZABoAGwAcAB0AHAAbABgAFwAY
ABUAFAATABQAEQAQABAADQAMAAwACwAKAAgABgAEAAIAAgABAAAAAQAAAP/////9//3/
+//6//n/+f/4//b/9//3//f/9//2//b/9v/2//j/+P/4//j/+P/3//f/9//1//X/9f/1
//f/9//4//j/9P/2//b/9v/0//T/8//z//X/9v/3//j/+P/2//b/9//3//j/+P/4//b/
9v/3//f/+P/4//j/+f/7//v/+//7//n/+f/5//n/+f/5//n/+f/5//n/+f/6//r/+v/6
//r/+f/5//n/+f/5//j/+P/4//j/+P/4//j/+P/3//f/9//3//f/9//3//f/9//4//j/
9v/1//X/9f/3//j/+P/2//b/9//3//b/9v/3//f/9//3//f/9//3//f/9v/2//b/+v/6
//n/+P/3//b/9v/2//b/+P/7//z//v///wIAAgACAAIAAgACAAEAAQACAAMABQAHAAYA
BgAHAAkACgAKAAoACgAJAAcABgAEAAIAAAD///7//f/9//z//P/8//r/9//3//j/+P/4
//j/9v/1//P/8//y//L/8v/y//T/9P/1//X/9f/1//X/9f/1//X/9f/1//P/8//z//P/
9f/1//X/9f/z//P/8//z//X/9f/x//H/9f/5/wEACQATACEAMgBJAGEAbgB5AIIAiQCH
AIEAfAB1AGMAUwBLAEMAOQAqABkADwAJAAQAAwAFAAUAAgACAAMAAAD9//z//P/6//r/
+P/4//j/9//1//X/9f/0//b/9v/2//X/9//3//f/9//1//X/9f/0//b/9//4//j/9v/2
//b/9v/4//j/+P/4//j/+P/4//n/+f/6//r/+f/7//v//P/9//3//f/9//7//P/8//z/
/f//////AAAAAP///v/9//7/AAAAAAEAAgADAAMAAwADAAMABQAGAAcABQAGAAcACAAM
AA0ADQAOAA4AEQASABIAFgAYABkAGgAdAB0AHgAfAB0AHwAgACAAHgAgACEAIgAkACQA
IwAjACMAIwAjACMAIQAhAB8AHwAgAB0AHAAbABgAFQAUABQAEQAQABAADwAOAAwACgAI
AAYABgAFAAQAAwACAAEAAQADAAMAAQAAAAAAAQABAAAA///////////8//z//P/8//z/
/P/8//z//v/9//3//f/9//3//f/9//v/+//8//z//P/+//7//v/+//7//f/9//7//v/+
//7//v/8//z//f/9//7//v/+//z//P/9//3//v/+//7////9//3//f/9//3//f/9//3/
///////////9//3//f/+//7//v/+//7//f/9//3//f/9//z//P/8//7//v/+//7//v/9
//3//f/9//3//f/9//v/+//8//z//P/7//v/+//9//7//v/8//r/+//7//r/+//9//7/
///9//3//f/9//3//v/+//7//v/+//z//P/8//7///8AAAIAAwAGAAYABgAGAAYABgAF
AAUABgAHAAkACwAKAAoACwANAA8AEAARABIADwANAAwACgAIAAYABQAEAAMAAwACAAIA
AgAAAP3//f/+//7//v/+//z/+//5//n/+P/4//j/+P/4//j/+f/5//n/+f/5//n/+//7
//v/+//7//v/+//7//r/+f/4//f/+f/5//n/+f/7//v/+f/3//n///8FAAsAFwAlADYA
SwBhAHAAeQCEAI0AjwCLAIYAfwBxAF0AVQBPAEcANgAjABUADQAKAAsACwALAAgACAAH
AAQA//8CAAQAAgD+//7//v/+//3//f/9//3//P/8//z//P/7//3//f/9//3/+//7//v/
+v/8//3//v/+//z//P/8//z/+v/6//r/+v/8//z//P/9//v//P/8//v//f/9//7/////
//////8AAAAAAAAAAAEAAQABAAIAAgACAAIAAgAEAAIAAgADAAQABwAHAAcABwAHAAkA
CgALAA0ADgAPABAAEAARABEAEgAUABcAGAAYABgAGgAbABwAHwAfACAAIQAfACEAIgAi
ACIAJAAlACYAKAAoACcAJwAlACUAJQAlACcAJwAlACUAJAAhACAAHwAeABsAGgAaABUA
FAAUABMAFAASABAADgAMAAwACwAKAAcABgAFAAUAAwADAAEAAAACAAMAAwACAAMAAwAD
AAMAAgACAAIAAgAAAAAAAAAAAAIAAQABAAEAAwADAAMAAwADAAMABAAEAAAAAgACAAIA
AgACAAEAAQACAAIAAgACAAIAAAAAAAEAAwAEAAQABAADAAIAAgABAAIAAgACAAMAAQAB
AAEAAQABAAEAAQABAP//////////AAABAAIABAACAAIAAgACAAEAAQABAAEAAQAAAAAA
AAACAAIAAgACAAIAAQABAAEAAQABAAEAAQD/////AAAAAAAA////////AQACAAIAAAAA
AAEAAQAAAAAAAQABAAEAAQABAAEAAQADAAIAAgACAAAAAAAAAAAA+v/8/wIAAgACAAIA
AgACAAIAAgAEAAUABgAIAAkACgAKAAoACgAMAAwACwALAAwADQAPABEAEgASABMAFQAY
ABgAGAAYABcAFQAUABIADwAMAAoACAAHAAcABgAGAAYABAABAAEABAAEAAQABAAAAP//
/f/9//7//v/+//7//v/+//////////////////3//f/9//3///////////8BAAEAAQAB
AP///////////f/9/////f///wUACwATAB0AKQA6AE8AZQB0AHsAhgCRAI8AiQCGAIEA
dQBlAFkAUQBHADYAJwAbABcAEgAPAA8AEwAUABAADwAQAA8ACgAIAAgABgAGAAYABgAF
AAcABwAHAAYABgAGAAYABQAFAAUABQAFAAUABQAFAAQAAgADAAQABAAEAAQABAAEAAQA
BAAEAAQABgAGAAYABwAJAAoACgAJAAcABwAIAAkABwAHAAcACAAIAAgACAAJAAkACQAK
AAoACgAKAAoADAAMAAwADQAOABEAEQARABEADwARABIAEwATABQAFQAWABgAGQAZABoA
GgAdAB4AHgAeACAAIQAiACUAJQAmACcAJwApACoAKgAqACwALQAuAC4ALgAtAC0ALwAv
AC8ALwAtAC0AKwArACsAKQApACkAKAAlACQAJAAgAB4AHQAbABwAGgAYABYAFAAUABMA
EgARABAADwAPABEAEQAPAA4ADAANAA0ADAANAA0ADQANAA4ADgAOAA4ADQAMAAsACgAL
AAsADAANAA8ADwAPAA8ADQANAA4ADgAMAA4ADgAOABAAEAAPAA8ADgAOAA4ADgAOAAwA
DAANAA4AEAARABIAEQAQABAADwARABIAEwAVABMAEwATABMAEQARABEAEQARABEAEQAR
ABMAEwATABQAFAAUABQAFAAVABUAFQAVABMAEgASABIAEgASABIAEgASABEAEQARABEA
EQARABEAEwATABQAFAASABEAEQARABMAFAAUABIAEgATABMAEgAQABEAEQARABMAEwAT
ABMAEwASABIAEgASABIAEgASABQAFAAUABUAEwATABUAFQAUABQAFAATABUAFwAXABcA
GQAbABsAGwAdAB0AHgAhAB8AHwAfAB8AIgAjACMAJAAkACQAJQAmACcAJwAnACgAJQAi
ACIAIQAeAB4AHQAcABsAGwAaABoAGgAaABgAGgAYABgAGAAYABYAFgAWABYAFAAUABQA
FAASABIAEgASABQAFAAUABQAFgAWABYAFgAYABgAGAAYABYAFgAWABYAFgAWABYAFgAY
ABgAGAAYAB0AIgAnACwAPQBMAFsAagB2AIIAjgCaAJkAmACXAJYAigCAAHYAbABfAFQA
SQA+AA==
         </WaveFormData>
      </LeadData>
      <LeadData>
         <LeadByteCountTotal>10000</LeadByteCountTotal>
         <LeadTimeOffset>0</LeadTimeOffset>
         <LeadSampleCountTotal>5000</LeadSampleCountTotal>
         <LeadAmplitudeUnitsPerBit>4.88</LeadAmplitudeUnitsPerBit>
         <LeadAmplitudeUnits>��V</LeadAmplitudeUnits>
         <LeadHighLimit>2147483647</LeadHighLimit>
         <LeadLowLimit>268435456</LeadLowLimit>
         <LeadID>V1</LeadID>
         <LeadOffsetFirstSample>0</LeadOffsetFirstSample>
         <FirstSampleBaseline>0</FirstSampleBaseline>
         <LeadSampleSize>2</LeadSampleSize>
         <LeadOff>FALSE</LeadOff>
         <BaselineSway>FALSE</BaselineSway>
         <ExcessiveACNoise>FALSE</ExcessiveACNoise>
         <MuscleNoise>FALSE</MuscleNoise>
         <LeadDataCRC32>2921789159</LeadDataCRC32>
         <WaveFormData>
9P/0//T/9P/z//L/8f/w//P/9P/1//b/9v/2//b/9v/2//b/9v/2//b/9v/2//b/+P/4
//j/+P/2//b/9v/2//b/9v/2//b/9v/2//b/9v/2//b/9v/2//b/9v/2//b/9v/2//b/
9v/0//T/9P/0//T/9P/0//T/9f/2//f/+P/4//j/+P/4//j/+P/4//j/+P/4//j/+P/6
//r/+v/6//r/+v/6//r/+P/4//j/+P/6//r/+v/6//z//P/8//z/+v/6//r/+v/6//r/
+v/6//j/+P/4//j/+v/6//r/+v/8//z//P/8//r/+v/6//r//P/8//z//P/6//r/+v/6
//r/+v/6//r//P/8//z//P/+/wAAAQACAAIAAwAEAAQABwAIAAoACwAJAAkACQAJAAkA
CAAHAAQABgAEAAMAAAABAAEA///+//v/+//6//n/+v/6//r/+v/5//n/+f/5//v//P/8
//7/AQABAAEAAQD//wAAAAD//wAAAAABAAEAAQAAAAAAAQABAAEAAgACAAIAAgACAAIA
AgACAAIAAwADAAQABAADAAMAAwADAAQABAAJAA4AEAAVABgAGgAaABUADAAAAPP/4//S
/8D/s/+z/7f/uP+2/7P/qv+Z/4r/gf+A/4b/lf+t/8L/z//Y/+X/7//z//f//P8BAAMA
AwAEAAUABgAGAAYABwAHAAcABwAIAAYABgAGAAcACQAJAAkACQAJAAkACgAKAAwADAAM
AAwACgAKAAoACwALAAoACgAKAAsACwALAAsACwALAAsACwALAAwADAAKAAoACgAKAAoA
CgALAAsACwANAA0ADQANAAsACwALAAwADgAOAA4ADwANAA4ADgAOAA4ADgAOAA4AEAAQ
ABEAEQARABEAEQARABEAEgASABIAEgASABIAEQAPAA8ADwAPAA0ADQANAA0ADAALAAsA
CwAKAAoACAAIAAkACAAIAAgABwAHAAcABgAGAAcABwAHAAYABQAFAAUABwAHAAcABwAH
AAcABwAHAAcABgAGAAYABgAGAAYABgAGAAcABwAGAAgACAAJAAkABwAHAAcABwAHAAcA
BwAHAAgACAAIAAgABwAHAAgACAAHAAcABwAHAAcABwAHAAgACgALAAsACwAJAAkACQAJ
AAkACQAJAAoADAAMAAwADAAOAA4ADQANAA0ADQANAA4ADgANAA0ADgAMAAwACwALAAsA
CwALAAoACgAKAAoACQALAAsACgAKAAoACgAKAAsADAAMAAsACgAMAAsACwAMAA4ADQAN
AA0ADAAMAAwADQANAA0ADQANAA0ADgAOAA4ADgANAAwACwALAAwADAAMAAsADAAMAAoA
DAAMAAwADAALAAsADAAMAAwADAAMAAwADQANAA0ADQAOAA4ADgAOAA4ADgAOAA4ADgAQ
ABEAEAAQABEAEgAUABcAGAAaABkAGQAZABkAGQAZABgAFwAUABQAEgARAA4ADQANAAsA
DAALAAsACgAHAAYABgAGAAYABQAFAAUABQAFAAYABgAIAAsACwALAAkACQAKAAoACQAI
AAgACQALAAsACgAKAAoACQAIAAgACAAIAAgACAAKAAoACgAKAAkACQAKAAoACQAJAAkA
CQAKAAwAEQAWABwAIwAkACIAIAAbABAAAgD3/+X/0P++/7P/q/+n/6T/nv+T/4T/df9o
/2H/ZP94/5n/tf/I/9X/3v/r//X/+f///wIABQAHAAcACAAHAAoACgAKAAsACwALAAsA
DAAKAAoACgALAA0ADQANAA0ACwALAAwADAAMAAwADAAMAA4ADgAOAA8ADwAOAA4ADgAP
AA8ADwAPAA8ADwAPAA8ADwAQABAADgAOAA4ADgAOABAAEQARABEAEwATABMAEwATABMA
EwAUABQAFAAUABUAFwAYABgAGAAYABgAGAAYABoAGgAbABsAGwAbABsAGwAbABwAHAAc
AB4AHgAeAB0AGwAbABsAGwAbABsAGwAbABwAGwAbABsAGgAaABgAGAAZABgAGAAYABUA
FQAVABQAFAAVABUAFQAWABUAFQAVABMAEwATABMAEQARABEAEQARABAAEAAQABAAEAAQ
ABAADgAPAA8ADgAOAA4ADwAPAA8ADwAPAA8AEQARABEAEQAQABAAEAAQABEAEQASABIA
FQAVABUAFQAXABcAFwAYABYAFwAXABcAGQAZABkAGQAZABkAGQAaABoAGgAaABoAHAAc
ABsAGwAbABsAGwAcABoAGQAZABoAGgAaABkAGQAbABsAGwAaABgAGAAYABcAGQAZABgA
GAAYABgAGAAZABgAGAAXABYAFgAVABUAFgAWABUAFQAVABQAFAAUABUAFQAVABUAFQAU
ABQAEwASABIAEQAQAA8AEQASABIAEgARABIAEgAQABAAEAAQABAAEAARABMAFAASABIA
EgASABMAEwARABEAEgAQABAAEAAQABAAEAASABMAFAAUABUAFgAWABkAGgAcAB0AHQAd
AB0AGwAbABoAGQAWABYAFAATABIAEQARAA8ADgANAA0ADAAJAAgACAAIAAYABQAFAAUA
BgAHAAkACgAKAA0ADQANAA0ADQAOAA4ADQAMAAwADQANAA0ADAAMAA0ADQANAA4ADgAO
AA4ADgAMAAwADAAMAA0ADQAOAA4ADQANAA0ADQAQABIAFQAYAB4AIwAoACYAIgAfABYA
CgD///P/3v/K/7v/r/+p/6T/oP+V/4T/c/9o/1v/Wv9w/5H/sf/G/9X/4P/t//n///8D
AAgACwANAA8AEAAPABAAEAAQABEAEQARABEAEgASABIAEgATABEAEQARABEAEQARABIA
EgASABIAEgASABQAFAAUABUAEwASABIAEgATABMAEwATABMAEwATABMAEQASABIAEAAR
ABIAEwAUABQAFQAVABUAEwATABMAEwATABMAEwAUABQAFAAUABUAFAAUABMAEgASABIA
EgASABQAFAAVABUAFQAVABUAFQAUABQAEwASABIAEgASABEAEQARABEAEQARABEAEQAR
ABAADwAPAA8AEAAQAA4ADgALAAoACgAKAAcABwAHAAYACAAJAAkACQAIAAcABwAHAAQA
AwACAAEAAQABAAEAAQABAAAAAAAAAAAAAAAAAAAA//////7//P/8//z//f/9////////
/////f/9//3//f/8//z//P/8//////8AAAAA///////////+//3//P/8//7/////////
//////////8BAAEAAQACAAAAAAAAAAAAAAAAAP////////////8AAP7//f/9//7//v/+
//3//f/////////+//7//v/+//3/+//7//r/+v/6//r/+v/7//z//P/7//r//P/7//v/
/P/8//v/+//7//r/+v/6//v/+//7//v/+//5//r/+v/6//z/+//6//n/+f/6//r/+v/5
//j/9v/y//P/9P/1//b/9v/3//n/+v/6//r/+v/6//f/9//3//f/9v/2//b/+P/4//j/
+P/4//j/9v/2//j/+f/6//r/+//8//7/AQACAAQABwAHAAcABwAFAAUABAADAP7//v/8
//v/+v/5//n/9//2//X/9f/0//P/8v/y//L/8P/v/+//7//x//H/8v/y//L/9f/1//X/
9//3//j/+P/3//b/9v/3//f/9//2//b/9//3//f/+P/2//b/9v/2//j/+P/4//j/+f/5
//r/+v/3//f/9//3//r//P///wQABgALAA4AEAASAA8ACgAAAPH/4f/O/7z/sf+z/7f/
uP+0/7H/qv+b/4j/f/+C/4j/kf+l/7r/x//Q/93/5//t/+//8P/z//n/+//6//v//v/+
//7///////////8AAAAAAAAAAAEAAQABAAEAAQD/////AAAAAAAAAAAAAAAAAAAAAAAA
AQADAAIAAgACAAEAAQABAAEAAwADAAMAAwABAAIAAgAAAP7//v/+//7/AAABAAEAAQD/
/////////////////wAA/v/+//7//////wAAAAAAAAAAAAAAAAAA/v/+////////////
////////AAAAAAAA/v/+//7//f/8//3//v///////////////P/7//v/+//6//r/+P/4
//n/+P/4//j/+f/5//n/+P/4//n/+f/5//r/+f/5//n/9//3//f/9//5//n/+f/5//n/
+P/4//j/+P/4//j/+P/4//n/+f/4//b/9v/3//f/+f/5//n/+f/3//f/9//3//j/+P/4
//j/+f/5//r/+v/7//v/+//7//v/+//7//z/+v/7//v/+//7//v/+//7//v/+//7//z/
+v/6//r/+v/8//z/+//7//n/+f/5//r/+v/5//n/+v/6//r/+f/5//v/+//7//r/+v/6
//r/+f/3//f/9v/2//j/+P/4//n/+v/6//n/+P/4//f/9//4//b/9f/1//X/+P/4//j/
+f/5//n/+f/5//n/+v/6//r/+P/3//b/9f/3//j/+P/4//n/+v/6//j/+P/4//j/+P/3
//f/+P/4//j/+P/4//j/9//3//f/9//2//j/+P/4//j/+P/4//j/+P/2//b/+P/5//j/
+P/5//r//P///wAAAgABAAEAAQABAAMAAwACAAEA/P/8//r/+f/4//f/9//1//L/8f/x
//D/8f/w//D/8P/u/+3/7f/t/+v/6//s/+z/8P/z//P/8//z//P/9P/0//H/8P/w//H/
7//v/+7/7v/x//H/8f/y//D/8P/w//D/8v/y//L/8v/x//H/8v/y//H/8f/x//H/9P/0
//f//P8CAAcACgAKAAgABwD+/+7/4f/R/77/rP+j/6X/rf+u/6z/qf+g/5H/gv95/3r/
gP+N/6H/tP/B/8r/0//d/+H/5f/q/+3/7//v//L/8f/y//L/8v/z//P/8//z//T/9v/2
//b/9//2//X/9P/z//X/9f/2//b/9P/0//T/9P/2//b/9v/3//f/9v/2//b/9f/1//X/
9f/3//f/9//3//X/9v/2//T/9v/2//b/9v/0//X/9f/1//P/8//z//P/8//z//P/9P/0
//T/9P/1//X/9v/2//b/+P/4//j/+P/4//j/+f/5//f/9//3//f/9f/2//b/9v/0//T/
9P/z//P/8//z//P/8f/x//H/8f/y//H/8f/x//L/8v/w//D/7//u/+7/7v/v/+//7//u
//D/8f/x//H/8P/v/+//7//v/+//7//v/+3/7f/t/+3/7v/u/+//8P/y//L/8v/y//H/
8f/w/+7/7v/u/+//7//v/+//7//v//H/8f/x//H/8v/y//L/8v/z//P/9P/0//P/8//z
//P/8//z//P/9P/0//X/9f/1//X/9f/1//X/9f/1//X/9v/0//T/9P/0//b/9v/1//X/
9f/1//X/9v/0//P/8//0//b/9v/1//X/9f/1//X/9P/y//L/8v/x//P/8//y//L/8v/y
//L/8//y//L/8f/w//L/8f/x//L/8v/x//H/8f/w//D/8P/x//H/8f/x//H/7//w//D/
8P/x//H/8f/x/+//8P/w//D/8f/y//L/8P/w//D/8P/w//H/8f/y//L/8v/y//L/8v/z
//H/8v/y//L/8v/y//T/9P/2//f/+P/4//n/+v/6//3//v8AAP//////////AQABAAAA
///8//z/+v/5//j/9//3//X/9P/z//P/8v/x//D/8P/w//L/8f/x//H/8f/x//L/8v/0
//f/9//3//X/9f/2//b/9//2//b/9//3//f/9v/2//f/9//3//j/+P/4//j/+P/4//j/
+P/4//v/+//8//z/+//7//v/+//6//z/AQAGAAwAEQAUABIAEAALAAAA9P/l/9P/vv+u
/6X/of+f/57/mv+N/3r/bf9i/1v/YP92/5P/rf++/8n/0v/d/+f/7f/x//T/9//7//3/
/P/7//z//P/8//3/////////AAAAAAAAAAABAAEAAQABAAEAAwADAAQABAACAAIAAgAC
AAIAAgACAAMAAwACAAIAAgADAAMAAwADAAMAAwADAAMAAwAEAAQAAgACAAIAAgACAAIA
AwADAAMAAwADAAMAAwAFAAUABQAGAAQABAAEAAUAAwAEAAQABAAEAAQABAAEAAQABAAF
AAUABQAFAAUABQAFAAYABgAGAAYABgAGAAUAAQABAAEAAQADAAMAAwADAAIAAQABAAEA
AAAAAP7//v/9//z//P/8//v/+//7//r/+P/5//n/+f/4//f/9//3//f/9//3//f/9f/1
//X/9f/1//T/9P/0//T/9P/0//T/9P/1//X/9P/0//T/9f/1//P/8//z//P/8f/x//H/
8f/x//L/8//0//P/8//0//T/8//z//P/8//z//P/8//0//T/9f/1//X/9f/1//X/9f/1
//X/9f/2//T/9P/0//T/9v/2//X/9f/1//X/9f/2//b/9f/1//b/9P/0//P/8//z//P/
8//y//D/8P/w/+//8f/x//D/8P/w//D/8P/x//L/8v/x//D/8v/x//H/8v/w/+//7//v
//D/8P/w//H/7//v/+//7//t/+7/7v/u/+7/7f/s/+v/7f/u/+7/7v/t/+7/7v/s/+z/
7P/s/+z/6//r/+z/7P/s/+z/7P/s/+v/6v/q/+r/6v/q/+r/6v/s/+3/7v/u/+//8P/z
//n//f8CAAgACwAOABEAEgATABMAEwARABIAEQARABAAEQATABMAEwATABQAFAAWABYA
FwAYABoAGwAdAB8AIgAjACUAJgAqAC0ALQAtAC0ALQAuAC4ALwAuAC4ALwAxADEAMAAw
AC8ALwAvADAAMQAyADMANAA0ADQANAA0ADUANQA2ADYANwA3ADcANwA6ADwAQwBKAFAA
VQBUAFAASgBBADQAJgAXAAUA8v/g/9X/z//L/8j/vP+p/5r/jf+C/4f/nv/A/93/8/8C
AA0AGAAhACkALQAzADgANwA3ADkAOgA5ADwAPAA8AD0APwA/AD8AQAA+AD4APgA/AEEA
QQBBAEEAPwA/AEAAQABCAEIAQgBCAEAAQABAAEEAQwBCAEIAQgBBAEEAQQBBAEEAQQBB
AEEAQQBCAEIAQABAAEAAQABAAEAAQQBBAEEAQwBDAEMAQwBBAEEAQQBCAEIAQgBCAEMA
QQBCAEIAQgBEAEQARABEAEYARgBHAEcARQBFAEUARQBDAEQARABEAEMAQgBBAD8APQA9
AD0APQA9AD0APQA9ADoAOQA5ADkAOAA4ADYANgAzADIAMgAyADEAMQAxADAAMgAzADMA
MwAwAC8ALwAvAC0ALQAtAC0AKwArACsAKwAtACwALAAsACwALAAsACwAKwArACoAKAAq
ACoAKwArACkAKQApACkAJwAnACcAJwAoACgAKAAoACkAKQAqACoAKwArACsAKwArACsA
KwAsACoAKwArACsAKwArACsAKwAtAC0ALQAuAC4ALgAuAC4ALAAsACsAKwAtAC0ALQAu
AC4ALQAtAC4ALgAuAC0ALQApACcAJQAiABgAEgAMAAUAAgD///v/+P/1//T/8//z//L/
8P/t/+r/6P/n/+f/6P/p/+n/6v/r/+n/6P/n/+f/5f/l/+X/5f/j/+T/5P/k/+T/4//i
/+H/3//g/+D/4P/f/+D/4P/e/+D/4P/g/+D/3//f/+D/4P/g/+D/4P/g/+H/4f/h/+D/
4P/g/+D/4P/g/+D/4v/j/+L/4v/j/+T/5v/p/+r/7P/r/+v/6//r/+n/6f/o/+f/5//o
/+f/5//m/+X/5f/j/+H/3//e/9z/2f/Y/9j/2P/a/9n/2f/Z/9n/2f/a/9r/3P/f/9//
3//f/9//4P/g/93/3P/c/93/3f/d/9z/3P/e/9//4P/i/+D/4P/g/+D/4P/g/+D/4P/j
/+P/5P/k/+P/4//j/+P/4v/k/+f/7P/y//f/+v/4//j/9//y/+b/1f/F/7T/ov+Z/5v/
n/+g/5z/l/+M/3v/bP9n/2r/cP99/5X/qv+1/7z/x//T/9n/2//e/+H/5f/n/+j/6f/o
/+j/6P/p/+n/6f/p/+r/7P/s/+z/7f/t/+3/7f/t/+3/7f/u/+7/7v/u/+7/7v/u/+7/
7v/v/+//7v/u/+7/7f/t/+3/7f/v/+//7//v/+//8P/w/+7/8P/w//D/8P/u/+//7//v
/+//7//v/+//8f/x//H/8v/x//D/7//v//D/8v/z//T/9P/0//T/9P/y//L/8//z//P/
8//z//P/8f/y//L/8v/w//D/8P/v/+7/7//w//H/8f/x//H/8f/w/+//7//v/+z/7P/q
/+r/6//q/+r/6v/r/+v/6//q/+r/6//r/+v/6//r/+z/7f/v/+//7//v/+//7//v/+//
8P/w//H/8v/y//L/8v/y//D/8f/x//D/8v/y//P/8//z//P/8//z//P/8//z//P/9P/0
//T/9P/z//P/9P/0//f/9//3//f/9f/1//X/9v/1//X/9P/z//X/9f/1//X/8//z//P/
9P/2//b/9v/2//b/9v/1//X/9f/1//X/9v/0//P/8//0//b/9v/1//X/9P/z//L/8P/v
//D/8f/x//P/8//y//L/8f/w/+//7//w//D/7//u//D/7//v//D/8P/v/+//7//u/+7/
7v/v/+//7//v/+//7//w//D/8P/y//H/8P/v/+//8P/w//D/7//w//D/7v/w//D/8P/w
/+//7//w//D/7v/u/+7/7v/v/+//7//v//D/8P/w//D/8P/w//D/8P/w//L/8//y//L/
8//0//P/9f/1//b/+P/5//r/+//9//3//P/7//j/+P/2//X/8v/x//H/7//s/+v/6//q
/+v/6v/q/+r/6v/p/+n/6f/p/+n/6v/q/+r/7f/t/+3/7//v//D/8P/t/+z/7P/t/+//
7//u/+7/8f/x//H/8v/w//D/8P/w//D/8P/w//D/8//z//T/9P/z//P/8//z//T/9P/z
//j/AAAFAAoACgAIAAUAAAD2/+f/1//G/7b/qf+l/6n/rv+s/6n/pP+Z/4j/e/96/37/
g/+T/6r/u//E/8//2//h/+P/6P/r/+3/7//y//P/8v/y//L/8//0//X/9v/4//j/+P/4
//n/9//3//f/9//5//n/+v/6//j/+P/4//j/+v/6//r/+//7//r/+v/6//v/+//7//v/
+//7//v/+//7//z//P/6//r/+v/6//r//P/9//3//f/7//v/+//7//v/+//7//z//P/8
//z//f/7//z//P/8//7//v/+//7/AAAAAAEAAQD/////////////AAAAAAAAAAAAAAAA
//////////////7//f/8//v/+//7//z//f/8//z/+v/6//n/+P/4//j/+P/5//r/+v/6
//v/+//7//v/+//8//3//f/9//3//f/7//v/+//7//z//P/9//7//v/+//7//v/+////
///+////AAACAAMAAwADAAMAAwADAAMAAwADAAQABAAEAAQABQAFAAYABgAFAAUABQAF
AAcABwAHAAgACgALAAsACwAJAAkACQAJAAkACQAJAAoADAAMAAwADAAMAAwACwALAAsA
CwALAAwADAALAAsADAAMAAwACwALAA0ADQANAAwACwAMAA0ADQANAA0ADAAMAAwADAAM
AA0AEAAQAA8ADgAQAA8ADwAQABAADwAPAA8AEAAQABAAEQARABEAEQARAA8AEAAQABAA
EQARABEAEQARABIAEgASABEAEgASABAAEAAQABAAEAAQABEAEwAUABQAFAAUABQAFQAU
ABQAFAAUABQAFgAWABgAGQAYABgAGQAaABwAHwAgACIAIQAhACEAIQAhACEAIAAfABwA
HAAaABkAGAAXABcAFQAUABMAEwASABEAEAAQABAAEgARABEAEQARABEAEgASABQAFwAX
ABcAFwAXABgAGAAVABQAFAAVABUAFQAUABQAFwAXABcAGAAYABgAGAAYABgAGAAYABgA
FwAXABgAGAAXABcAFwAXABoAHAAhACYAKgAvADAALgAsACcAHAAOAP//7//c/8z/wf+9
/7v/uv+0/6n/mP+J/3z/df9+/5L/r//L/9r/4//u//v/AQAHAA0AEAARABMAEwAUABUA
FgAWABYAFwAXABcAFwAYABYAFgAWABcAFwAXABcAFwAXABcAGAAYABgAGAAYABgAFgAW
ABYAFwAZABgAGAAYABcAFwAXABcAFQAVABUAFQAVABYAFgAUABQAFAAUABQAFAAVABUA
FQAVABUAFQAVABUAFQAVABYAFAAUABQAFQAVABYAFgAWABgAGAAYABgAFgAWABcAFwAX
ABcAFwAXABUAFgAWABYAFAAUABQAEwATABMAEwATABIAEQAQAA8ADgANAA0ADQAMAAwA
CgAKAAsACgAKAAoACQAJAAkACAAIAAkACQAJAAgABwAHAAcABwAHAAcABwAFAAUABQAF
AAcABgAGAAYABgAGAAYABgAGAAcABwAGAAYABgAHAAcABQAFAAUABQAFAAUABQAFAAYA
BgAGAAYABgAFAAUABAADAAMAAwADAAMAAwADAAQAAgADAAMAAwADAAMAAwADAAUABQAF
AAYABAAEAAQABAAEAAQAAwADAAUABQAFAAYABgAFAAUABgAGAAYABQAFAAUABQAFAAQA
BAAEAAQAAwADAAMAAgACAAIAAgACAAMAAgACAAEAAAACAAEAAQACAAAA////////AAAA
AAAAAQD/////////////AAAAAAAAAAD///7//f/9//7//v/+//3//v/+//z//P/8//z/
/P/9//3//v/+//7//v/+//7//v/+//7//v8AAAEAAgACAAMABAACAAUABgAIAAsACwAL
AAsACQAJAAgABwAEAAQAAgABAP7//f/9//v/+v/5//n/+P/3//b/9v/2//T/8//z//P/
8//z//T/9P/2//n/+f/5//f/9//4//j/+f/4//j/+f/5//n/+P/4//n/+f/5//r/+P/4
//j/+P/4//j/+P/4//n/+f/6//r/+f/5//n/+f/8/wAAAQAGAAwAEwAWABIADgAFAPr/
7v/h/8//uv+o/5v/kf+N/4z/hv93/2b/V/9M/0X/UP9q/4v/p/+8/8f/0v/d/+f/6//x
//T/9f/5//3//P/7//7//v/+////////////AAACAAIAAgADAAEAAQABAAEAAQABAAIA
AgAEAAQABAAEAAIAAgACAAMABAAEAAUABgAHAAcABwAHAAcABwAHAAcACQAKAAoACAAK
AAoACgAKAAoACwALAAsACwALAAsACwANAA0ADQAOABAAEAAQABEADwAQABAAEAARABIA
EwAUABYAFgAXABcAGQAZABkAGQAZABoAGgAaABgAGAAYABcAFgAXABgAGQAZABkAGQAZ
ABgAFwAXABcAGAAYABYAFgAVABQAFAAUABMAEwATABIAEAARABEAEQASABEAEQARAA8A
DwAPAA8ADAALAAoACQAJAAgACAAIAAoACgAKAAoACAAJAAkACAAIAAgACQAJAAcABwAH
AAcACQAJAAkACQAJAAoACwAMAAwACwALAAoADQANAA0ADQANAA0ADQAOABAAEQARABEA
DwAPAA8ADwARABEAEQASABAAEAAQABAAEgASABEAEQARABEAEQASABIAEQARABIAEgAS
ABEAEQATABMAEwASABAAEAAQAA8AEQARABAAEAAQABAAEAARABAAEAAPAA4AEAAPAA8A
EAAOAA0ADQANAAwADAAMAA0ADwAPAA8ADwAPABAAEAAQAA4ADQAMAAsADQAOAA4ADgAN
AA4ADgAMAAwADAAMAAwADQANAA4ADgAQABAAEAAQABEAEQARABEAEAAQABAADgAOAA4A
DgAQABAAEgATABUAFgAYABoAGAAbABwAHgAfAB8AHwAfAB0AHQAcABsAGgAaABgAFwAS
ABEAEQAPABAADwAPAA4ADwAOAA4ADgAOAA0ADQANAA0ADQAOAA4ADgARABEAEQAPAA8A
EAAQAA8ADgAOAA8ADwAPAA4ADgARABEAEQASABQAFAAUABQAEgASABIAEgATABMAFAAU
ABMAEwATABMAEgAUABkAHgAkACkAKgAqACgAJQAeABIABwD3/+T/0P/H/8f/x//E/8D/
u/+u/53/kP+J/4r/lP+n/7//1P/h/+r/9////wUACQAOABMAEwATABQAFQAUABQAFAAV
ABUAFQAVABYAFgAWABYAFwAXABcAFwAXABcAFwAYABgAGAAYABgAGAAWABYAFgAXABcA
FgAWABYAFQAVABUAFQAVABUAFQAVABcAGAAYABYAFgAWABYAFgAYABkAGQAZABcAFwAX
ABcAFwAXABcAGAAYABgAGAAZABkAGgAaABoAGAAYABgAGAAYABgAGQAZABkAGQAZABkA
GQAaABoAGgAaABoAGgAZABcAFwAXABcAFQAVABUAFQASABEAEQARABIAEgAQABAADwAO
AA4ADgAPAA8ADwAOAAwADQANAA0ADQANAA4ADwAQABEAEgATABEAEQARABEAEQAQABAA
EAAQABAAEAAQAA4ADwAPAA4ADwAQABIAEwASABEAEAAPABEAEQARABEAEAAQABAAEAAT
ABMAFAAUABUAFQAVABUAFQAVABUAFgAWABcAFwAXABcAFwAXABcAFwAXABcAGAAYABgA
GAAYABYAFgAVABUAFQAVABUAFgAYABcAFwAYABYAFgAVABUAFwAXABcAFgAVABYAFwAX
ABUAFQAUABQAFQAWABcAGQAXABYAFAASABMAEwAUABYAFAATABMAEwAWABYAFgAXABcA
FwAXABcAFQAWABYAFgAWABUAFAATABMAFAAUABQAEwAUABQAEgASABIAEgASABIAEwAV
ABYAFAAUABQAFAATABMAEwATABIAEgASABIAEQASABIAEgASABMAFAAUABUAGAAYABgA
FgAWABcAGAAbABsAGwAcAB4AHwAfAB4AHgAcABsAGwAaABkAGQAZABcAFAASABEADwAP
ABAAEAAOAA4ADgAOAA0ADQANAA0ADAANAA4ADgAPABAAEQASABQAFAAUABQAFAAUABQA
FAASABIAEgASABIAEgASABIAEgASABIAEgASABIAEgASABMAFAAVABYAGAAYABgAGAAc
AB4AIAAiACQAJgAoACoAIwAcABUADgAAAPL/5P/W/9X/1P/T/9L/yf/C/7v/tP+x/7D/
r/+u/w==
         </WaveFormData>
      </LeadData>
      <LeadData>
         <LeadByteCountTotal>10000</LeadByteCountTotal>
         <LeadTimeOffset>0</LeadTimeOffset>
         <LeadSampleCountTotal>5000</LeadSampleCountTotal>
         <LeadAmplitudeUnitsPerBit>4.88</LeadAmplitudeUnitsPerBit>
         <LeadAmplitudeUnits>��V</LeadAmplitudeUnits>
         <LeadHighLimit>2147483647</LeadHighLimit>
         <LeadLowLimit>268435456</LeadLowLimit>
         <LeadID>V2</LeadID>
         <LeadOffsetFirstSample>0</LeadOffsetFirstSample>
         <FirstSampleBaseline>0</FirstSampleBaseline>
         <LeadSampleSize>2</LeadSampleSize>
         <LeadOff>FALSE</LeadOff>
         <BaselineSway>FALSE</BaselineSway>
         <ExcessiveACNoise>FALSE</ExcessiveACNoise>
         <MuscleNoise>FALSE</MuscleNoise>
         <LeadDataCRC32>855255251</LeadDataCRC32>
         <WaveFormData>
4P/g/+D/4P/f/97/3f/c/9z/3P/c/9z/3P/c/9z/3P/a/9r/2v/a/9n/2P/X/9b/2P/Y
/9j/2P/Y/9j/2P/Y/9j/2P/Y/9j/1v/W/9b/1v/W/9b/1v/W/9j/2P/Y/9j/1v/W/9b/
1v/W/9b/1v/W/9T/1P/U/9T/1P/U/9T/1P/U/9T/1P/U/9T/1P/U/9T/1P/U/9T/1P/U
/9T/1P/U/9L/0v/S/9L/0P/Q/9D/0P/S/9L/0v/S/9D/0P/Q/9D/0P/Q/9D/0P/O/87/
zv/O/87/zv/O/87/zv/O/87/zv/O/87/zv/O/87/zv/O/87/zv/O/87/zv/O/87/zv/O
/8z/zP/M/8z/zv/O/87/zv/O/87/z//P/8//0f/S/9P/1f/W/9f/2f/Y/9f/1v/X/9n/
2v/a/9r/3P/b/9r/2v/c/9v/2f/Z/9n/2P/X/9b/2P/Y/9j/1//X/9b/1f/V/9X/1f/V
/9X/1//Y/9j/1v/W/9b/1P/T/9P/0//S/9L/0//U/9X/1v/W/9b/1v/W/9b/1//X/9f/
1//Y/9j/2P/Z/9n/2v/a/9r/2v/b/9z/3//m//H//v8QAB0AKQA3AEIASQBOAFIAVgBd
AFoARgAmAP7/0f+g/2//Kv/f/rj+x/7s/g3/M/9c/3v/jP+Z/6j/tf/C/8v/0v/Y/97/
4P/i/+T/5P/m/+b/5//o/+r/6//s/+z/7f/t/+7/8P/w//D/8v/z//P/8//z//T/9P/1
//b/9v/2//b/+P/6//r/+v/6//v//P/8//3///8AAAAAAAABAAIAAQABAAIAAwADAAQA
BwAIAAkACwAKAAsADAANABAAEgATABUAFwAZABsAHQAeACAAIwAlACYAKQAtAC4AMgA0
ADcAOgA9AD4AQgBDAEUASABKAEwAUABSAFQAVwBXAFkAWQBbAF0AXgBfAF8AXwBgAGAA
YABeAFwAWwBZAFgAVQBUAFIATQBKAEcARABBAD0AOQA1ADMALQApACQAIAAbABgAEwAP
AAsABwADAAIAAAD9//r/+f/2//T/8//x/+//7v/u/+3/7f/s/+v/6v/q/+r/6v/o/+j/
5//m/+T/5P/k/+T/5v/m/+X/5f/m/+b/5v/l/+f/5//n/+f/5v/m/+f/5//n/+f/5//o
/+r/6f/p/+n/6f/p/+r/6//r/+z/7P/s/+3/7f/u/+7/7v/u/+7/7v/u/+//8P/w/+7/
7v/u/+7/8P/w/+//7//v/+//7//v/+//7//v/+//7//v/+//7v/u/+//7//v/+7/7v/u
/+7/7f/t/+3/7f/s/+z/7P/s/+v/6//r/+v/6f/o/+j/6P/o/+j/6P/o/+f/5//o/+j/
5v/m/+b/5v/o/+f/5v/l/+f/5//n/+f/5//o/+j/5//n/+j/6P/m/+b/5v/m/+j/6P/o
/+n/6f/p/+v/7P/v//D/8P/w//H/8f/x//H/8f/x//L/8v/0//T/8//y//D/8P/v/+3/
7//v/+7/7f/s/+z/7P/s/+n/5//m/+X/5//n/+f/5//l/+f/6P/o/+j/6P/o/+b/4//j
/+P/4v/i/+L/4v/i/+L/4v/i/+L/5P/k/+X/5f/j/+P/5P/k/+T/4//j/+T/5P/k/+T/
5f/m/+n/8v/9/w4AIAAtADcAPQBAAEMATgBYAGAAZwBkAE4ALAAGANn/pv9v/yz/4/66
/sf+8P4b/0v/cv+N/5z/q/+4/8X/zv/X/97/5P/o/+r/6v/s/+z/7v/u/+//8P/y//P/
9P/2//f/9//4//j/+P/4//r/+//7//v/+//+//7///8AAP7//v/+/wAAAgACAAIAAgAD
AAQABAAFAAUABgAGAAYACAAKAAoACwAKAAsACwAMAA4AEAASABUAFAAVABYAFwAaABwA
HQAfACEAIwAlACcAKgAsAC8AMQAyADUAOQA6AD4AQABDAEYASQBKAE4ATwBTAFYAWABa
AF4AYABiAGUAZQBnAGcAaQBrAGwAbQBtAG0AbgBuAG4AbgBsAGsAaQBoAGUAZABiAF0A
WgBXAFQATQBJAEUAQQA9ADcAMwAuACgAIwAgABsAFwATAA8ACwAIAAYAAwAAAP3/+v/4
//f/9f/z//L/8v/x//H/8P/v/+7/7v/u/+7/7v/u/+3/7P/s/+z/7P/s/+z/7P/r/+v/
7v/u/+7/7f/t/+3/7f/t/+7/7v/v/+//7//v/+//8P/w/+//7//v/+//7//w//H/8f/y
//L/8v/z//P/9P/0//L/8v/y//L/8v/z//T/9P/0//T/9P/0//T/9P/z//P/9f/1//X/
9f/1//X/9f/1//X/9f/1//T/9v/3//f/9//0//T/9P/0//P/8//z//P/8v/y//L/8v/z
//P/8//z//P/8v/y//L/8P/w//D/8P/v/+//8P/w/+7/7v/u/+7/7//v/+//7//x//H/
8f/x//H/8P/w/+//8v/y//L/8v/y//L/8v/y//P/8//z//X/9v/5//r/+v/6//v/+//7
//v//f/9//7//v/+//7//f/8//7//v/9//v/+//7//r/+f/4//j/+P/4//f/9f/0//P/
8//z//P/8//1//f/+P/4//T/9P/0//L/8f/x//H/8P/w//D/8P/w//D/8P/w//D/8P/w
//H/8f/x//H/8v/y//L/8f/x//L/8v/y//L/8//0//X//P8FABQAKAA7AEMASQBOAFEA
XABoAHIAewB+AG4ATgAoAPv/zP+X/1b/Cf/M/sX+7P4d/0v/eP+V/6b/tf/E/9H/3P/l
/+z/9P/4//j/+v/6//z//v/+////AAACAAMABAAGAAcABwAIAAoACgAKAAwACwALAAsA
CwAMAAwADQAOAA4ADgAOABAAEAAQABAAEAATABQAFAAVABMAFAAUABQAFgAYABgAGQAa
ABsAGwAcAB0AHgAfACEAIAAhACIAIwAmACgAKQArAC0ALwAxADMAMgA0ADcAOQA8AD8A
QwBEAEgASgBNAFAAUwBUAFgAWQBbAF4AYABiAGYAaABqAG0AbwBxAHEAcwBzAHQAdQB1
AHcAeAB4AHgAeAB2AHUAcwByAG8AbgBsAGkAZgBjAGAAXQBZAFUAUQBLAEUAQQA8ADcA
MQAtACcAIwAfABsAFwASABAADQAKAAkABgAEAAMAAQD///7//v/7//v/+v/5//j/+P/4
//j/+P/4//f/9v/4//j/+P/4//j/+P/3//f/+P/4//j/9//3//f/9//3//b/9v/3//f/
9f/1//X/9v/4//f/9//3//f/9//4//n/9//4//j/+P/3//f/+P/4//j/+P/4//j/9v/3
//j/+P/2//b/9v/2//j/+P/3//f/9//3//f/9//3//f/9//3//n/+f/5//j/+P/5//n/
+f/4//j/+P/4//X/9f/1//X/9v/2//b/9v/1//X/9f/1//X/9P/0//T/9P/0//T/9P/z
//P/9P/0//L/8v/y//L/9P/z//L/8f/z//P/8//z//H/8v/y//H/8f/w//H/8f/y//L/
8v/y//L/8v/y//L/8//z//P/9f/2//f/+P/4//j/+//7//v/+//7//v//P/8//z//P/7
//r/+v/6//n/9//1//X/9P/z//T/9P/0//T/8f/v/+7/7f/t/+3/7f/t/+//8f/y//L/
8P/w//D/7v/t/+3/7f/s/+z/7P/s/+z/7P/s/+z/7P/s/+z/7f/t/+//7//w//D/8P/v
/+//8P/y//L/8v/z//L/9f/6/wUAEgAkADEAPQBLAFoAZQBsAHAAcgB3AHYAZABIACAA
8//G/5P/UP8D/9T+3/4E/yX/Sf9u/4v/nv+t/7z/yf/W/+H/6P/u//T/9v/0//b/+v/8
//z//f/+/wAAAQACAAIAAwADAAQABgAGAAYACAAHAAcABwAHAAgACAAJAAoACgAKAAoA
DAAKAAoACgAKAA0ADgAOAA8ADwAQABAAEAASABQAFAAVABYAFwAXABgAFwAYABkAGwAc
AB0AHgAfACIAJAAlACcAJwApACsALQAuADAAMwA1ADQANwA7ADwAQABCAEUASABLAEwA
UABRAFMAVgBYAFoAXABeAGAAYwBjAGUAZQBnAGgAagBsAG0AawBsAGwAbABsAGoAaQBn
AGYAYwBiAGAAXQBaAFcAVABQAE0ASgBHAEEAOwA3ADIAMAArACgAIwAhAB0AGQAVABIA
EAANAAoACgAIAAcABwAFAAMAAgACAP/////+//3//v/+//7//v/9//z/+v/4//v//P/9
//7//v/+//3//f/+//7//v/9/////////////v/+//////////////8AAAAA////////
AQABAAIAAwABAAIAAgACAAEAAQACAAIAAgACAAIAAgAEAAUABgAGAAQABAAEAAQABgAG
AAUABQADAAMAAwADAAMAAwADAAMAAwADAAMAAgACAAMAAwADAAIAAgACAAIAAQABAAEA
AQABAAIAAwAEAAEAAQABAAEAAQAAAAAAAAD+//7//v/+//v/+//8//z//v/+//7//v8A
AP///v/9/////////////f/+//7//f/9//7///////7//v/+//7//v8AAAAAAAABAAEA
AQADAAQABwAIAAgACAAGAAMAAAD9//3/+//6//j/9//2//T/8v/w//D/7//t/+z/6//p
/+f/5v/m/+b/5v/l/+P/4v/h/9//3//f/9//4f/j/+T/5P/i/+L/4v/g/93/3f/d/9z/
3P/c/9z/3P/c/9z/3P/c/97/3v/f/9//3//f/+D/4P/e/93/3f/e/97/3v/e/9//4v/l
/+r/9/8GABoAJwAzAEEATgBVAFgAWgBcAGEAXgBIACYA/P/P/6D/a/8k/9v+wP7V/vj+
F/89/2T/f/+S/5//rv+9/8j/0f/a/+D/5P/m/+j/6v/q/+z/7P/t/+7/8P/x//L/9P/1
//X/9v/2//b/9v/4//n/+f/5//n/+v/6//v//P/8//z//P/+/wAAAAAAAAAAAQACAAIA
AwADAAQABAAEAAQABgAGAAcACgALAAsADAALAAwADQAPABAAEQASABMAFAAWABcAGQAZ
ABsAHQAfACIAJAAnACkAKgAtADEAMgA0ADYAOQA8AEEAQgBGAEcASQBMAE4AUABSAFQA
VgBZAFkAWwBbAF0AXwBgAGEAYQBfAGAAYABgAF4AXABbAFkAWABVAFQAUgBPAEwASQBG
AEEAPQA5ADUAMQArACcAIgAeABkAFgARAA8ACwAHAAMAAAD+//v/+P/5//b/9P/z//H/
7//u/+7/7f/t/+z/6//q/+r/6v/q/+j/6P/n/+b/6P/o/+j/6P/o/+j/5//n/+b/5v/m
/+X/5f/l/+X/5f/k/+T/5f/l/+b/5//o/+r/6P/n/+f/5//p/+n/6v/r/+v/7P/s/+z/
6//r/+z/7P/u/+7/7v/u/+7/7//w//D/8P/w//D/8P/w//D/7//v/+//7//v/+//7f/t
/+3/7f/t/+3/7f/s/+7/7//v/+//7v/u/+7/7v/t/+3/7f/t/+7/7v/u/+7/6//r/+v/
6//t/+z/7P/s/+z/7P/s/+z/6f/p/+r/6v/q/+r/6v/q/+v/6//r/+v/6f/p/+n/6f/r
/+r/6v/q/+r/6v/q/+z/7P/s/+3/7f/t/+//8P/x//L/8v/y//P/8//z//P/9//3//j/
+P/4//j/9//2//b/9v/1//P/8//z//L/8f/w//D/8P/w/+//7f/s/+v/6//r/+v/6//r
/+3/7v/u/+r/6v/q/+j/5//n/+f/5v/o/+j/6P/o/+j/6P/o/+j/6P/o/+n/6f/p/+n/
6v/q/+z/6//r/+z/6v/q/+r/6//s/+//+v8FABgAKgA1AD8ASQBOAFUAYABoAHIAewB0
AFoANgAMAN//rP9v/yT/3/7G/t/+Bv8v/1v/gP+X/6T/s//A/8//2P/f/+b/6v/s//D/
8P/y//T/9v/2//f/+P/6//v//P/8//3//f/+/wAAAAAAAAIAAwADAAMAAwAEAAQABQAG
AAQABAAEAAYACAAIAAgACAAHAAgACAAJAAsADAAMAAwADgAQABAAEQASABMAEwAUABUA
FgAXABkAGgAbABwAHQAeACAAIQAjACUAJwApACsALAAuADEAMwA0ADcAOwA8AEAAQgBF
AEgASwBMAFAAUQBXAFoAXABeAGAAYgBkAGcAaQBrAGsAbQBvAHAAcQBxAHEAcgByAHIA
cgBwAG8AbQBqAGcAZgBkAGEAXgBbAFgAUQBNAEkARQA/ADkANQAwACwAJwAkAB8AGwAX
ABMADwAMAAoABwAEAAMAAAD+//3/+//5//j/+P/3//f/9v/1//T/9P/0//T/9P/0//P/
8v/w//D/8P/w//L/8v/x//H/8v/y//L/8f/x//H/8f/x//L/8v/z//P/8//z//P/9P/2
//X/9f/1//X/9f/2//f/9//4//j/+P/3//f/+P/4//j/+P/4//j/+P/5//r/+v/6//r/
+v/6//r/+v/5//n/+f/5//n/+f/3//f/9//3//n/+f/5//j/+P/5//n/+f/2//b/9v/2
//X/9f/1//X/9v/2//b/9v/1//X/9f/1//X/9P/0//T/8v/y//L/8v/z//P/9P/0//L/
8v/y//L/8v/x//D/7//x//H/8f/x/+//7v/u/+7/7v/u/+//8P/x//P/8//z//X/9v/1
//b/9v/2//n/+f/5//n/+//7//z//P/6//r/+f/4//j/+P/3//X/9//3//b/9f/0//T/
9P/0//L/7//t/+v/7f/t/+3/7f/t/+//8P/w/+z/7P/s/+r/6f/p/+n/6P/q/+r/6v/q
/+r/6v/q/+r/6P/o/+n/6f/p/+n/6v/q/+r/6f/p/+r/6P/o/+j/6f/u//P//v8PACQA
MgA5AEEARwBMAFsAcAB+AIYAhwByAE4AJgD8/8n/lP9T/wT/xf7C/u3+Hv9L/3X/kv+j
/67/u//I/9P/3P/j/+j/7P/s//D/8P/y//T/9v/2//f/+P/6//v//P/8//3//f/+//7/
/v/+/wAAAQABAAEAAQAEAAQABQAGAAQABAAEAAYACAAIAAgACAAJAAoACgALAAsADAAM
AAwADgAQABAAEQASABMAEwAUABUAFgAXABkAGgAbABwAHQAeACAAIQAjACUAJwApACsA
LAAuADEAMwA2ADkAPQA+AEIARABHAEoATQBOAFIAUwBZAFwAXgBgAGAAYgBkAGcAZwBp
AGkAawBtAG4AbwBvAG8AcABwAHAAbgBsAGsAaQBoAGUAZABiAF0AWgBXAFQATQBJAEUA
QQA8ADUAMAAqACYAIQAeABkAFQARAA0ACQAIAAYAAwAAAP3/+v/4//f/9//1//T/9P/z
//P/8v/x//D/8P/w//D/8P/w/+//7v/s/+z/7P/s/+7/7v/t/+3/7P/s/+z/6//r/+v/
6//r/+z/7P/t/+3/7P/r/+r/6v/s/+v/6//r/+3/7f/u/+//7v/u/+3/7P/r/+v/7P/s
/+7/7v/u/+7/7v/v//D/8P/w//D/8P/w//D/8P/v/+//8f/x//H/8f/v/+//7//v/+3/
7f/t/+z/7P/t/+3/7f/u/+7/7v/u/+3/7f/t/+3/6v/q/+r/6v/r/+v/6//r/+n/6P/o
/+j/6P/o/+j/6P/p/+n/6v/q/+r/6v/q/+r/6v/p/+j/5//n/+f/5//n/+n/6P/o/+j/
6P/o/+j/6P/o/+j/6P/p/+n/6f/r/+z/7//w//D/8P/v/+//7//v//H/8f/y//L/8v/y
//H/8P/y//L/8f/v/+3/7f/s/+v/6P/o/+j/6P/o/+f/5//n/+X/5f/l/+X/5f/n/+j/
6P/m/+b/5v/k/+P/4//j/+L/4v/i/+L/4v/i/+L/4v/i/+L/4v/j/+P/4v/h/+H/4P/i
/+H/4f/i/+T/5P/k/+X/4v/j/+r/8/8EABgAJwAxAD8ATABVAFwAYgBmAGsAaABSADAA
BgDb/67/d/8u/+P+wv7X/v7+Hf8//2b/gf+S/5//rv+//8r/0f/a/+D/4v/m/+b/5v/m
/+j/6P/p/+r/7P/t/+7/8P/x//H/8v/0//T/9P/2//X/9f/1//X/9v/2//f/+P/4//j/
+P/6//j/+P/4//j/+//8//z//f/7//z//P/8//7/AAAAAAEAAgADAAMABAAFAAYABwAJ
AAgACQAKAAsADAAOAA8AEQARABMAFQAXABkAHAAgACMAIgAlACkAKgAsAC4AMQA0ADYA
NgA5ADkAPQBAAEIARABGAEgASgBNAE8AUQBRAFMAUwBUAFUAVQBTAFQAVABUAFQAUgBR
AE8ATgBLAEoASABDAEAAPQA6ADcAMwAvACsAJwAhAB0AGAAUAA8ADAAHAAUAAQD9//n/
+P/2//P/8P/v/+z/6v/p/+n/5//m/+b/4//j/+L/4f/e/97/3v/e/9z/3P/b/9r/3P/c
/9z/3P/c/9z/2//b/97/3v/e/93/3//f/9//3//f/97/3v/d/9//3//f/+D/4v/h/+H/
4f/j/+P/5P/l/+P/5P/k/+T/5f/l/+b/5v/k/+T/5P/k/+b/5//o/+j/5v/m/+b/5v/n
/+j/6P/p/+v/6//r/+v/6f/p/+n/6f/n/+f/5//m/+b/5//n/+f/5v/m/+b/5v/l/+X/
5f/l/+b/5v/m/+b/5f/l/+X/5f/l/+T/5P/k/+T/5P/k/+T/4//j/+T/5P/k/+T/5P/k
/+L/4f/g/9//3f/d/93/3f/d/97/3v/d/9//3v/c/9z/3P/c/9z/3P/c/9z/3f/f/9//
4f/i/+H/4v/i/+L/5f/l/+X/5f/n/+f/6P/o/+j/6P/n/+b/6P/o/+f/5f/l/+X/5P/j
/+D/4P/g/+D/4f/f/97/3f/b/9v/2//b/93/3//g/+D/3v/e/97/3P/b/9v/2//a/9r/
2v/a/9r/3P/c/9z/3P/a/9r/2//b/9v/2//c/9z/3P/b/9v/3P/c/9z/3P/d/97/4f/m
/+///v8OAB8AKwA3AEQAUQBWAFgAWABdAF4AUgA0AA4A4/+0/4P/SP/7/sT+wf7k/gX/
J/9O/3H/hv+V/6T/s//A/8v/1P/a/+D/5P/m/+b/6P/q/+r/6//s/+7/7//w//D/8f/x
//L/9P/0//T/9v/3//f/9//3//j/+P/5//r//P/8//z//v/+//7//v/+////AAAAAAEA
AwAEAAQABAAEAAYABgAHAAgACQAJAAoACQAKAAsADQAOAA8AEAARABIAFAAVABcAFwAZ
ABsAHQAeACAAIwAlACYAKQAtAC4AMgA0ADcAOgA9AD4AQgBDAEcASgBMAE4AUABSAFQA
VwBXAFkAWQBbAFsAXABdAF0AXQBeAF4AXgBcAFoAWQBXAFgAVQBUAFIATwBMAEkARgBB
AD0AOQA1ADEAKwAnACIAHgAZABYAEQANAAkABQABAAAA/v/7//j/9//0//L/8f/v/+3/
7P/s/+n/6f/o/+f/5v/m/+b/5v/m/+b/5f/k/+T/5P/k/+T/5P/k/+P/4//i/+L/4v/h
/+P/4//j/+P/5P/k/+X/5f/l/+X/5f/m/+b/5f/l/+X/5f/l/+b/5//p/+r/6v/q/+v/
6//s/+z/7P/s/+z/7P/s/+3/7v/u/+7/7v/u/+7/7v/u/+3/7f/t/+3/7f/t/+3/7f/t
/+3/7f/t/+3/7P/q/+v/6//r/+z/7P/s/+z/7f/t/+3/7f/q/+r/6v/q/+n/6f/p/+n/
6f/o/+j/6P/o/+j/6P/o/+f/5//o/+j/6P/o/+j/6P/o/+f/5v/l/+X/5f/l/+X/5//o
/+j/6P/o/+j/6P/o/+j/6f/r/+v/7f/u/+3/7v/u/+7/7//v/+//7//x//H/8v/y//L/
8v/x//D/8P/w/+//7f/v/+//7v/t/+z/7P/s/+z/6//p/+j/5//n/+f/5//n/+f/6f/q
/+r/6P/o/+j/5v/l/+X/5f/k/+T/5P/k/+T/5P/k/+T/5P/k/+T/5f/l/+f/5//o/+j/
6P/n/+f/6P/q/+r/6v/r/+z/8f/4/wUAGAAqADUAPwBFAEgATwBYAGAAbABzAGoATgAs
AAQA0/+g/2P/Gv/X/sL+3/4I/zH/X/+C/5f/pP+z/8L/zf/Y/+H/6P/s//D/8P/y//T/
9v/4//j/+f/6//z//f/+//7//////wAAAgACAAIABAADAAMAAwADAAUABgAIAAoACAAI
AAgACgAMAAwADAAMAA0ADgAOAA8AEQASABIAEgASABQAFAAVABYAFwAXABgAGQAaABsA
HQAgACEAIgAjACQAJgAnACkAKwAtAC8AMQAyADQANwA5ADwAPwBDAEQASABKAE0AUABT
AFQAWABZAF0AYABiAGQAZgBoAGoAbQBvAHEAcQBzAHUAdgB3AHcAdQB2AHYAdgB2AHQA
cwBxAHAAbQBsAGoAYwBgAF0AWgBVAFEATQBJAEMAPQA5ADQALgApACYAIQAfABsAFwAT
AA4ADAAJAAYABQACAAAA///9//v/+v/6//n/+f/4//f/9v/2//b/9v/0//T/8//y//T/
9P/0//T/8v/y//H/8f/y//L/8v/x//H/8f/x//H/8v/y//P/8//z//P/8//0//T/8//z
//P/9f/1//b/9//1//b/9v/2//X/9f/2//b/+P/4//j/+P/2//f/+P/4//j/+P/4//j/
+v/6//n/+f/5//n/+f/5//n/+f/5//n/9//3//f/9v/2//f/9//3//T/9P/0//T/8//z
//P/8//y//L/8v/y//H/8f/x//H/8f/w//D/8P/w//D/8P/w/+//7//w//D/8P/w//D/
8P/w/+//7v/t/+3/7v/u/+7/7v/u/+7/7v/u/+//7//v//H/8v/z//T/9P/0//X/9f/1
//X/9//3//j/+P/4//j/9//2//b/9v/1//P/8//z//L/8f/w//D/8P/w/+3/6//q/+n/
6f/p/+n/6f/p/+v/7P/s/+r/6v/q/+j/5//n/+f/5v/m/+b/5v/m/+T/5P/k/+T/5P/k
/+X/5f/j/+P/5P/k/+b/5f/l/+b/5v/m/+b/5//m/+v/8v/7/w4AJAAvADcAPQBAAEcA
VgBiAGwAdQBwAFgANgAOAOH/rv9z/yr/3/66/s3+/P4p/1f/fv+V/6T/r/++/8n/1P/b
/+L/5v/q/+7/7v/s/+7/8P/w//H/8v/0//X/9v/2//f/9//4//n/+P/3//j/+f/5//n/
+f/8//z//f/+//7//v/+/wAAAgACAAIAAgADAAQABAAFAAUABgAGAAYACAAKAAoACwAM
AA0ADQAOAA8AEAARABMAFAAVABYAFwAaABwAHQAfACEAIwAlACcAKAAqAC0ALwAwADMA
NwA4ADwAPgBBAEQASQBKAE4ATwBTAFYAWABaAFwAXgBgAGMAZQBnAGcAaQBrAGwAbQBt
AG0AbgBuAG4AbgBsAGsAaQBoAGUAZABiAF0AWgBXAFQATQBJAEUAQQA7ADUAMQAsACYA
IQAeABkAFQARAA0ACQAEAAIA///8//v/+P/2//X/8//x//D/8P/v/+//7v/t/+z/7P/s
/+z/7P/s/+v/6v/q/+r/6v/q/+r/6v/p/+n/6v/q/+r/6f/p/+n/6f/p/+r/6v/r/+v/
6//r/+v/7P/q/+n/6f/p/+n/6f/q/+v/6//s/+z/7P/t/+3/7v/u/+7/7v/u/+7/7P/t
/+7/7v/w//D/8P/w/+7/7v/t/+3/7f/t/+3/7f/t/+3/7f/t/+3/7f/t/+z/7P/t/+3/
7f/u/+7/7v/u/+3/7f/t/+3/7P/s/+z/7P/r/+v/6//r/+v/6v/q/+r/7P/s/+z/7P/p
/+n/6v/q/+j/6P/o/+j/6v/p/+j/5//n/+f/5//n/+n/6v/q/+n/6f/o/+b/6P/o/+j/
6P/o/+j/6P/p/+n/6f/r/+z/7f/u/+7/7v/v/+//7//v//P/8//0//T/9P/0//P/8v/w
//D/7//t/+//7//u/+3/7P/s/+z/7P/r/+n/6P/n/+f/5//n/+f/5//p/+r/6v/m/+b/
5v/k/+X/5f/l/+T/4v/i/+L/4v/k/+T/5P/k/+T/5P/l/+X/5f/l/+b/5v/m/+X/5f/m
/+j/6P/o/+n/6P/r//L//f8KAB4AKwA1AEMATgBXAGAAagBwAHkAeABkAEIAGgDv/77/
h/9A//H+xv7T/vj+Hf9F/27/i/+a/6f/tv/F/87/1//g/+j/7P/s/+7/8P/x//L/8f/x
//T/9v/3//j/9v/3//f/+P/6//r/+v/8//7///8AAAEAAAAAAAEAAgACAAIAAgAEAAQA
BAAEAAQABQAGAAYABwAHAAgACAAIAAoADAAMAA0ADAANAA0ADgARABIAEwAVABQAFQAW
ABcAGgAcAB0AHwAfACEAIwAlACYAKAArAC0ALgAxADUANgA6ADwAPwBCAEUARgBKAEsA
TwBSAFQAVgBYAFoAXABfAF8AYQBhAGMAZQBmAGcAZwBlAGYAZgBmAGYAZABjAGEAYABd
AFwAWgBVAFIATwBMAEkARQBBAD0AOwA1ADEALAAoACMAIAAbABkAFQARAA0ACAAGAAMA
AAABAP7//P/7//n/9//2//b/8//z//L/8f/w//D/8P/w//D/8P/v/+7/7P/s/+z/7P/s
/+z/6//r/+7/7v/u/+3/7f/t/+3/7f/u/+7/7//v/+3/7f/t/+7/7//v//D/8f/z//P/
9P/1//T/9P/z//L/8//z//T/9P/0//T/9P/0//T/9f/2//b/9P/0//T/9P/2//b/9f/1
//X/9f/1//X/9f/1//X/9f/1//X/9f/0//T/9f/1//X/8v/y//L/8v/z//P/8//z//D/
8P/w//D/7//v/+//7//x//D/8P/w//D/8P/w//D/7//v//D/8P/u/+7/7v/u//D/7//u
/+3/7f/t/+3/7f/t/+7/7v/t/+3/7v/v/+//7P/s/+7/7v/s/+7/7v/u/+7/8P/w//D/
8v/z//P/9P/1//X/9f/0//T/9f/2//f/9v/3//j/+f/5//f/9//3//j/9v/0//P/9P/z
//P/9P/y//L/8v/y/+//7v/t/+v/7v/t/+z/6v/r/+z/7f/u/+3/7P/r/+r/6v/q/+r/
6v/q/+r/6v/q/+z/7P/s/+z/6v/q/+r/6v/s/+z/7P/s/+z/7P/s/+z/7f/u/+//8P/2
//z/AgAIABYAJAAyAEAASQBSAFsAZABhAF4AWwBYADQAEgDw/87/mf9k/y//+v4I/xT/
IP8s/w==
         </WaveFormData>
      </LeadData>
      <LeadData>
         <LeadByteCountTotal>10000</LeadByteCountTotal>
         <LeadTimeOffset>0</LeadTimeOffset>
         <LeadSampleCountTotal>5000</LeadSampleCountTotal>
         <LeadAmplitudeUnitsPerBit>4.88</LeadAmplitudeUnitsPerBit>
         <LeadAmplitudeUnits>��V</LeadAmplitudeUnits>
         <LeadHighLimit>2147483647</LeadHighLimit>
         <LeadLowLimit>268435456</LeadLowLimit>
         <LeadID>V3</LeadID>
         <LeadOffsetFirstSample>0</LeadOffsetFirstSample>
         <FirstSampleBaseline>0</FirstSampleBaseline>
         <LeadSampleSize>2</LeadSampleSize>
         <LeadOff>FALSE</LeadOff>
         <BaselineSway>FALSE</BaselineSway>
         <ExcessiveACNoise>FALSE</ExcessiveACNoise>
         <MuscleNoise>FALSE</MuscleNoise>
         <LeadDataCRC32>1508294967</LeadDataCRC32>
         <WaveFormData>
4P/g/+D/4P/g/+D/4P/g/+D/4P/g/+D/4v/i/+L/4v/i/+L/4v/i/+D/4P/g/+D/4v/i
/+L/4v/i/+L/4v/i/+T/5P/k/+T/5v/m/+b/5v/m/+b/5v/m/+j/6P/o/+j/6P/o/+j/
6P/m/+b/5v/m/+b/5v/m/+b/5f/k/+P/4v/f/97/3f/c/9r/2v/a/9r/2v/a/9r/2v/Y
/9j/2P/Y/9b/1v/W/9b/2P/Y/9j/2P/Y/9j/2P/Y/9j/2P/Y/9j/2P/Y/9j/2P/Y/9j/
2P/Y/9b/1v/W/9b/1v/W/9b/1v/U/9T/1P/U/9b/1v/W/9b/1P/U/9T/1P/X/9j/2f/a
/9j/2P/Y/9j/2v/a/9r/2v/b/93/3v/g/+D/4v/j/+T/5//n/+j/6P/m/+b/5v/m/+b/
6P/p/+n/6//r/+v/6//t/+3/7f/s/+n/6P/n/+b/6P/o/+f/5v/k/+T/5P/j/+P/4//j
/+P/5v/m/+b/5P/l/+X/5P/j/+L/4v/i/+L/5P/k/+T/5f/l/+X/5f/l/+X/5f/l/+X/
4//k/+T/5P/k/+T/5v/m/+b/5v/m/+f/6f/t//L//f8NAB4AMABGAF4AfgCiAMgA5wD+
AA0BAwHjALEAeQBCAAQAsf9a/yv/MP9K/1//d/+R/6H/rP+1/8D/y//T/9r/3v/l/+n/
6P/q/+r/6v/q/+r/7P/v/+//7//x//H/8f/x//P/9f/1//X/9//3//f/9//3//j/+P/5
//n/+f/5//n/+v/8//z//P/9//3//f/+////AAAAAAAAAAD//wEAAQABAAUABQAFAAcA
CAAJAAkACgALAAwADQAOAA0ADgAPABEAEgATABUAGAAYABoAHQAfAB8AIQAjACUAJwAp
ACwALwAyADQANwA5ADoAPQBAAEEAQwBGAEkASwBNAE8AUABSAFIAUwBWAFcAVQBWAFYA
VQBXAFcAVwBVAFMAUgBRAE8ATgBMAEkARQBCAD8APQA4ADYAMgAuACkAJQAhAB0AGQAV
ABEADwAMAAgABgADAAEA///8//n/9v/2//b/9f/z//T/9P/0//T/8//y//H/7//v/+//
7//w//D/7//u/+7/7v/u/+7/7v/u/+3/7f/t/+3/7f/t/+3/7f/t/+3/7f/t/+3/7f/u
//D/8P/w//D/8v/x//H/8f/y//L/8//z//X/9P/0//X/9//2//b/9v/4//j/+P/5//j/
+f/6//r/+P/4//n/+f/5//n/+f/4//r/+v/6//r/+//6//r/+v/6//r/+v/5//n/+f/4
//f/9//3//b/9f/3//f/9v/2//b/9v/2//b/9v/1//X/9f/1//X/9P/0//X/9f/1//X/
9f/1//X/9f/z//T/9P/z//P/8//z//P/8f/x//H/8f/x//H/8P/u/+7/7v/u/+z/7P/t
/+3/7P/s/+7/7//u/+//7//w/+7/7v/u/+7/7v/u//D/8f/x//H/8f/x//H/8f/x//H/
8P/v/+7/7f/u/+7/7v/t/+r/6P/o/+j/5//n/+f/5//l/+b/5v/m/+L/4f/h/+D/3f/a
/9j/1v/U/9L/0P/O/87/zf/M/8v/yf/J/8n/yf/I/8f/x//G/8j/yP/I/8r/yP/I/8j/
yP/J/8v/0f/Y/+P/8/8EABQAJgA8AFgAfgCoAMcA3gDrAOMAxQCXAGEAKADo/5n/Rv8V
/xr/NP9P/2v/hf+T/5z/pf+w/7n/wf/G/8z/z//R/9L/0v/U/9T/1P/U/9b/1//X/9f/
2f/b/9v/2//d/93/3f/d/9//3//f/9//3//g/+D/4f/h/+H/4f/h/+L/5P/k/+T/5f/j
/+P/5P/l/+b/5v/m/+b/5f/n/+f/5//r/+v/6//t/+7/7//v//D/8f/y//P/9P/3//j/
+f/7//7///8BAAQABgAIAAsADQANAA8AEQATABcAGQAcAB8AIgAkACcAKQAuADEANAA1
ADcAOgA9AD8AQQBDAEQARgBGAEcASgBLAE0ATgBOAE0ATQBNAE0ASwBNAEwASwBJAEcA
RgBEAEEAPgA7ADkANAAyAC4AKgAlACEAHQAZABUAEQANAAsACAAEAAIA///9//r/+P/2
//T/8v/y//H/7//u/+7/7v/u/+z/7P/s/+v/6f/p/+n/6v/q/+n/6P/o/+j/6P/o/+j/
6v/p/+n/6f/r/+v/6//r/+3/7f/t/+3/6//r/+v/7P/s/+z/7P/s/+7/7f/t/+3/7v/u
/+//7//v/+7/7v/v//H/8P/w//D/8v/y//L/8//y//P/9P/0//P/8v/y//H/8//z//P/
8v/z//T/9f/2//f/9v/2//b/9v/2//b/9f/3//f/9v/1//f/9//2//X/9f/1//T/9P/2
//b/9v/2//T/8//z//P/9f/1//T/9P/1//X/9f/1//P/8//z//P/9f/2//b/9f/1//X/
9f/1//X/9//1//X/9v/2//b/9v/2//b/9v/3//f/+P/4//r/+//8//3//f/+//7//v/+
//7/AAAAAAIAAwADAAMAAwADAAUABQAFAAUABgAFAAQAAwAAAAAAAAD///7//P/8//z/
+f/5//n/+f/5//r/+v/6//j/9//3//b/9//2//b/9v/2//b/9v/2//f/9//3//f/+f/5
//n/+f/3//f/+P/4//j/+P/4//r/+v/6//r/+v/9//3/AQAGAA8AHQAwAEAATgBkAIAA
ogDMAO8ACAEbARkBBQHbAKcAbgAyAOn/kv9P/0D/Vv9z/43/qf+7/8T/zf/a/+P/6//w
//T/+f/7//z//P/8//z//P/8//7/////////AQABAAEAAQADAAMAAwADAAUABQAFAAUA
BQAGAAYABwAHAAkACQAJAAoACgAKAAoACwANAA0ADgAPAA4ADgAOAA4ADwARABEAEQAS
ABEAEAARABIAEwATABQAFQAWABcAGAAZABoAGwAdAB4AHwAhACQAIgAkACcAKQArAC0A
LwAxADMANQA4ADsAOwA8AD4APwBAAEMARgBHAEoATgBSAFUAVwBZAFoAXABcAF0AYABh
AGMAZABkAGMAZQBlAGUAYwBhAGAAXwBdAFsAWgBYAFUAVABRAE8ASgBGAEIAPgA5ADMA
LwArACcAIwAfAB0AGgAUABIADwANAAwACgAIAAYAAgACAAEA///8//z//P/8//r/+v/6
//n/+f/5//n/+v/6//n/+P/4//j/+P/4//j/+P/3//f/9//3//f/9//3//X/9f/1//X/
8//z//P/9P/1//b/9//4//j/9//3//f/9v/2//f/9//5//j/+P/5//f/9v/2//b/9f/0
//P/8//z//P/8//y//D/8P/x//H/7//v/+//7v/w//D/8P/w//H/8P/w//D/8v/y//L/
8f/v/+//7v/t/+3/7f/s/+v/6//r/+r/6v/o/+j/6P/o/+b/5f/l/+X/4//j/+L/4v/j
/+P/4//j/+P/4//j/+P/4f/i/+L/4f/h/+H/4f/h/9//3//f/9//3//d/9z/3f/e/97/
3v/e/97/3v/e/9//3//g/+D/4v/j/+L/4//j/+T/5v/m/+b/5v/k/+T/5v/n/+f/5//n
/+f/5//n/+f/5//k/+P/4v/h/+D/4P/g/9//3P/a/9r/2v/Z/9n/2f/Z/9n/2v/a/9r/
2P/X/9f/1v/V/9T/1P/U/9T/1P/U/9T/1f/V/9X/1f/V/9X/1f/V/9f/1//Y/9j/2P/Y
/9j/2v/a/9r/2v/a/9v/3f/h/+b/7//9/wwAHgAyAEwAbACOALAAzQDiAO8A6wDRAKMA
bQA8AAIAtf9i/y3/Lv9G/1v/cf+J/5n/pP+t/7j/w//N/9T/2v/d/+H/4v/i/+L/5P/k
/+T/5v/l/+X/5f/n/+j/6f/q/+3/7//v/+//8f/x//H/8f/x//H/8v/0//X/9f/1//X/
9v/2//b/9v/3//f/9//4//n/+v/6//r/+v/7//3//f/9/wAAAQACAAUABAAFAAUABgAH
AAgACQAKAAsADAANAA8AEAARABMAFgAWABgAGwAdAB8AIQAjACUAJwApACwALwAwADIA
NQA3ADoAPQBAAEEAQwBGAEkASwBMAE0ATQBOAFIAUwBWAFcAVQBWAFYAVQBXAFcAVwBV
AFcAVgBVAFMAUABOAEsARwBFAEMAQgA+ADwAOAA0AC8ALQApACUAIQAfABsAGQAWABQA
EgAPAA0ADAAKAAgABgAEAAQAAwABAAAAAAAAAAAA/v/+//7//f/7//v/+//8//7//f/8
//z//v/+//7//v8AAP///////wAAAQACAAMAAwADAAMAAwADAAMAAwAEAAIAAgACAAIA
BQAFAAYABwAIAAgACQAJAAsACgAKAAsADQAMAAwADAAOAA4ADgAPAA8ADwAPAA4ADgAO
AA8ADwAPAA8ADwAOABAAEAAQABAAEQAQABAAEAAQABAAEAAPABEAEQAQAA8AEQARABAA
DwARABEAEAAQABIAEgASABIAEgARABEAEQATABMAEgASABEAEQARABEADwAPAA8ADwAP
ABAAEAAPAA8ADwAPAA8ADQANAA0ADQANAA8ADgAPABAADgAOAA4ADgAPABAAEgATABIA
EgAUABUAFwAZABoAHAAaABoAGgAaABoAGgAcAB0AHwAfAB8AHwAhACEAIQAhACAAHwAe
AB0AHAAcABwAGwAaABgAGAAYABkAGQAZABkAGQAaABoAGgAaABkAGQAYABUAFAAUABQA
EgASABIAEgATABMAEwATABUAFQAVABUAFQAVABYAFgAUABQAFAAWABgAGAAYABgAGwAb
ABsAIAArADkASgBaAHAAjACqAMwA8AANASQBLQEhAf0AywCVAGAAIADJ/3b/Uf9c/3T/
h/+f/7f/x//Q/9v/5P/x//v/AgAIAA0AEQASABIAEgAUABQAFAAWABcAFwAXABkAGQAZ
ABkAGwAbABsAGwAdAB0AHQAdAB0AHAAcAB0AHQAfAB8AHwAgACAAIAAgACEAHwAfACAA
IQAgACAAIAAgACMAJQAlACUAJwAnACcAKQAqACsAKwAsAC8AMAAxADIAMQAyADMANQA2
ADcAOQA8ADwAPgBBAEMARQBHAEkASwBLAE0AUABTAFYAWABbAF0AXwBhAGMAYwBnAGoA
bQBvAG8AcQByAHQAdgB3AHoAewB7AHwAfAB7AHkAeQB5AHcAdwB2AHUAcwByAHAAbQBp
AGYAYwBhAFwAWABUAFAASwBJAEUAQQA9ADsANwA1ADIALAAqACcAJQAkACIAIAAeAB4A
HgAdABsAGgAaABoAGgAZABgAFwAVABUAFQAVABYAFgAVABQAFAAWABYAFgAWABYAFQAV
ABUAEwATABMAEwARABEAEQARABQAFQAWABgAFgAWABYAFgAWABUAFQAVABUAFgAYABkA
GQAYABgAGQAZABgAGAAYABoAGgAaABsAGwAbABsAGgAcABwAHQAdAB8AHwAfAB4AHAAc
ABwAHAAdABwAHAAcABwAHAAcABsAHQAdABwAGwAbABsAGgAZABkAGQAYABgAGAAYABgA
GAAYABcAFwAXABcAFwAWABYAFQAVABUAFQAVABUAFQAVABUAFgAWABUAFQAVABUAFQAX
ABcAGAAWABYAFgAWABYAFgAXABcAGAAYABoAGwAcAB0AHQAeABwAHAAcABwAHQAeACEA
IwAjACMAIwAjACEAIQAhACEAIAAfAB4AHQAcABwAHAAbABgAFgAWABYAFwAXABcAFwAX
ABgAGAAYABQAEwATABIAEQAQABAAEAAQABAAEAAQAA8ADwAPAA8ACgAFAAAA+//3//X/
9P/y//D/8P/w//L/8f/w/+//7v/t/+//9f/8/wkAGQAqADoAUABqAIwAsgDYAPUACgET
AQMB3wCtAHUAPAD0/53/UP8v/zr/VP9r/4X/nf+p/7L/u//E/8//1//c/+D/4//l/+j/
6P/o/+j/6P/o/+r/6f/p/+n/6//t/+3/7f/v/+//7//v//H/8v/z//T/9f/2//b/9//3
//n/+f/5//r/+v/6//r/+//5//n/+v/7//z//P/8//z//f////////8AAP///v///wAA
AQABAAIAAwAEAAUABgAHAAgACQALAAoACwANABAADgAQABMAFQAVABcAGQAbAB0AHwAi
ACUAJgAoACsALQAyADUAOAA5ADsAPgBBAEMAQwBFAEYASABMAE0AUABRAFEAUgBSAFEA
UQBRAFEATwBNAEwASwBJAEgARgBDAD8AOgA3ADUAMAArACYAIQAbABkAFQARAA0ACQAF
AAMAAAD6//j/9f/z//L/8P/u/+z/6P/o/+f/5f/m/+b/5v/m/+T/5P/k/+P/4//j/+P/
5P/i/+H/4P/g/+D/4P/g/+D/4P/f/9//3//f/9//3//f/+H/4f/h/+H/4f/h/+H/4v/i
/+L/4v/i/+L/4f/h/+H/4P/g/+H/4f/h/+D/4P/h/+H/4P/g/+D/4P/g/+D/4f/g/+H/
4v/i/+D/4P/h/+H/4f/h/+H/4P/g/+D/4P/g/+H/4P/g/+D/4P/g/+D/3//f/9//3v/d
/93/3f/c/9v/3f/d/9z/3P/c/9z/3P/c/9z/2//b/9v/3f/d/9z/3P/b/9v/2//b/9n/
2f/Z/9n/2f/a/9r/2f/b/9v/2//b/9n/2P/Y/9j/2P/Y/9r/2v/b/9v/3P/c/97/3//f
/9//3v/e/+D/4P/g/+D/4v/i/+T/5f/j/+P/4//j/+H/4f/h/+H/4v/h/+D/3//e/97/
3v/d/9r/2P/Y/9j/1//X/9f/1//X/9j/2P/Y/9b/1f/V/9T/0//S/9L/0v/U/9T/1P/U
/9P/0//T/9P/1f/V/9X/1f/X/9f/2P/Y/9j/2P/Y/9r/2P/Y/9j/2P/b/9//4//u////
DwAgADIASABkAIoAtgDcAPcABgEDAekAvQCHAE8AEADE/23/LP8h/zz/Vv9z/43/n/+p
/7D/t//A/8n/z//W/9r/2//Z/9z/3P/c/9z/3P/c/97/4f/h/+H/4//j/+P/4//l/+P/
4//j/+X/4//j/+P/4//f/97/3v/d/9r/2f/Y/9j/1//W/9X/1f/T/9P/1P/V/9b/1v/W
/9b/2f/b/9v/2//d/93/3f/f/+D/4f/h/+L/4//k/+X/5v/p/+r/6//t/+z/7f/v//L/
8P/y//X/9//5//v//f///wEAAwAGAAkACgAMAA8AEQAWABkAHAAdAB4AIAAiACMAIwAl
ACYAKAAqACsALgAvADEAMgAyADEAMQAxADEALwAvAC4ALQArACgAJgAjAB8AHAAZABcA
EgAMAAgABAD///n/9f/x/+3/6f/l/+P/4P/d/9z/2v/Z/9b/1P/S/9D/0P/Q/8//zf/M
/8z/zP/M/8r/yv/K/8n/yf/J/8n/yv/I/8f/xv/G/8j/yP/I/8j/yP/H/8f/x//H/8f/
x//H/8n/yf/J/8n/xv/F/8T/xP/F/8b/x//I/8r/yf/J/8n/xv/G/8f/x//H/8b/xv/H
/8n/yP/I/8j/yv/K/8r/y//L/8v/y//K/8r/yv/L/8v/zf/N/83/zP/M/8z/zP/M/8v/
yv/K/8r/yv/K/8r/yf/K/8v/y//L/8v/y//K/8n/yf/J/8j/yP/K/8r/yv/K/8j/x//H
/8f/x//H/8b/xv/G/8f/yP/J/8n/yf/J/8n/x//I/8j/x//H/8f/x//H/8f/x//H/8b/
xv/G/8b/xv/E/8T/xf/F/8b/xv/I/8n/zP/N/83/zv/M/8z/zP/M/8r/yv/M/83/zv/P
/9D/0f/T/9P/0//T/9D/z//O/83/zP/M/8z/y//L/8r/y//M/8n/yf/J/8n/yf/K/8r/
yv/J/8n/yv/K/8f/xv/G/8b/yP/I/8j/yP/J/8n/yf/J/8f/x//H/8f/x//H/8j/yP/I
/8j/yP/K/8z/zP/M/8z/y//L/8//1P/h//H/BAAWAC4ASgBoAIwAsADNAOIA7QDjAMEA
jQBbACgA6P+X/0T/G/8m/0D/U/9n/33/j/+Y/6P/sP+7/8P/yP/M/9H/0//W/9b/1v/U
/9T/1P/W/9X/1f/V/9f/2f/Z/9n/2//b/9v/2//d/93/3f/d/93/3v/e/9//3//f/9//
3//g/97/3v/e/9//3//f/+D/4f/i/+L/4v/i/+b/6f/q/+v/7f/t/+3/7//u/+//7//w
//H/8v/z//T/9f/2//f/+f/6//v//f8AAAMABgAKAA0ADgAPABAAEQATABUAGAAbAB0A
HgAgACEAJgApACwALQAvADIANQA3ADkAOwA8AD4APgA/AEIAQwBFAEYARgBFAEUARQBF
AEMAQwBCAEEAPwA8ADoANwAzADAALQArACYAJAAgABwAFwATAA8ACwAHAAUAAQD///z/
+v/4//X/8//w/+7/7P/q/+j/6P/n/+X/5P/k/+T/5P/h/+D/3//d/9v/2//b/9z/3v/d
/9z/3P/e/97/3v/e/+D/3//f/9//3//f/9//3//d/93/3f/d/97/3//g/+L/4v/i/+L/
4v/j/+P/5P/l/+T/5P/l/+X/5//m/+b/5//n/+b/5v/m/+f/6P/p/+v/6f/p/+n/6P/q
/+r/6//r/+3/7f/t/+z/6v/q/+r/6v/r/+r/6v/q/+r/6v/q/+n/6//r/+r/6f/p/+n/
6P/n/+n/6f/o/+j/5v/m/+b/5v/m/+X/5f/l/+X/5f/k/+T/5P/l/+b/5//n/+f/5//n
/+f/6P/o/+f/5f/l/+X/5f/n/+f/5//n/+f/5f/m/+T/5P/k/+T/5P/k/+X/5f/m/+b/
6P/p/+j/6f/p/+r/7P/s/+z/7P/q/+r/7P/t/+3/7f/t/+3/7f/t/+3/7f/s/+v/6v/p
/+j/6P/o/+f/6P/m/+b/5v/j/+P/4//j/+X/5v/m/+b/5v/l/+X/5P/j/+L/4v/i/+L/
4v/i/+L/5f/l/+X/5f/j/+P/4//j/+P/4//k/+T/5P/k/+T/5v/m/+b/5v/m/+X/5f/p
//D/+f8HABoALAA+AFYAdgCaAMAA3wD4AAsBCwHzAMcAjwBYACAA1f96/zX/Kv9C/1n/
bf+H/5v/qP+x/7z/x//R/9r/4P/l/+n/7P/q/+z/7P/s/+z/7v/v/+//7//x//H/8f/x
//P/8//z//P/9f/1//X/9f/1//X/9v/4//n/+//7//v//P/6//r/+v/7//v/+//8//3/
AAAAAAAAAAABAAMAAwADAAMAAwADAAUABAAFAAUABgAJAAoACwAMAAsADAANAA8AEAAR
ABMAFgAWABgAGwAdAB0AHwAhACMAJQAnACoALQAvADAAMgAzADYAOQA8AD0AQQBEAEcA
SQBJAEsATABOAE4ATwBSAFMAUQBSAFIAUQBRAFEAUQBPAE8ATgBNAEsASgBIAEUAQQA+
ADsAOQA0ADAALAAoACMAIQAdABkAFQARAA0ACwAIAAQAAgD///3/+v/4//b/9P/y//L/
8f/v/+7/7v/u/+7/7P/s/+z/6//p/+n/6f/q/+r/6f/o/+j/6P/o/+j/6P/o/+f/5//n
/+f/5//n/+f/5//n/+f/5//n/+f/5//o/+j/6P/o/+j/6P/n/+f/5//n/+j/6v/r/+3/
7P/s/+3/7f/s/+z/7P/s/+z/7P/t//D/8f/y//L/8v/y//P/8//z//P/8//y//T/9P/0
//T/8//y//L/8v/0//T/9P/z//T/9f/1//X/9//3//b/9f/1//X/9P/0//T/9P/0//T/
9P/z//P/8//z//P/8v/y//P/8//z//P/9f/1//X/9f/1//b/9v/1//X/9f/1//X/9//2
//b/9v/2//b/9v/2//f/9//2//b/+P/5//z//f/9//7//v/+//7//v8AAAAAAgADAAEA
AQABAAEAAQABAAEAAQAAAP///v/9//r/+v/6//n/+P/2//b/9v/3//f/9//3//f/+P/4
//j/9P/z//P/8v/x//D/8P/w//D/8P/w//D/7//v/+//7//v/+//7//v/+//7//w//D/
8P/w//D/8v/y//L/8v/y//P/9f/7/wIADwAhADAAQgBWAG4AkgC6ANwA+wASARcBBwHj
ALEAdwA8APT/nf9Q/zP/RP9g/3f/k/+r/7X/vv/H/9L/2//l/+z/8P/z//X/9P/2//b/
9v/2//b/+P/3//f/9//5//f/9//3//n/+f/5//n/+//7//v/+//7//v//P/+/////f/9
//3//v8AAAAAAAABAAEAAQACAAMABAAEAAQABAADAAUABQAFAAkACQAJAAsADAANAA0A
DgAPABAAEQASABMAFAAVABcAGgAbAB0AIAAgACIAJQAnACkAKwAtAC8AMQAzADYAOQA6
ADwAPwBBAEYASQBMAE0ATwBSAFUAVwBZAFsAXABeAGAAYQBkAGUAZwBoAGgAZwBpAGkA
aQBnAGkAaABnAGUAYgBgAF0AWQBYAFUAUwBOAEgARABAADsAOQA1ADEALQApACUAIwAg
ABwAGgAXABUAFAASABAADgAMAAwACwAJAAgACAAIAAgABQAEAAMAAQD///////8AAAIA
AQAAAAAAAAAAAAAAAAAAAP///////////////////f/9//3//f/9//3//f/+//z//P/8
//z//P/7//v/+//6//r/+//7//v/+v/6//v//P/8//3//v8AAAAAAAABAAAAAQACAAIA
AAAAAAEAAQD////////+//7//v/+//7/+//6//r/+v/8//z//P/7//n/+f/4//f/+f/5
//j/9//1//X/9P/0//b/9v/2//b/9v/1//X/9f/1//X/9P/0//P/8//z//P/8//z//P/
8//z//T/9P/z//P/8v/y//L/8v/y//L/8v/z//P/9P/0//b/9//6//v/+//8//r/+v/6
//r/+v/6//z//f////////////3//f/9//3//P/7//r/+f/6//r/+v/5//j/9v/2//b/
9f/1//X/9f/1//b/9v/2//b/9f/1//T/8//y//L/8v/0//T/9P/0//X/9f/1//X/9f/1
//X/9f/1//X/9v/2//j/+P/4//r/+v/6//r/+v/5//v///8EABEAIwA0AEQAVgBuAI4A
tgDeAP0AFAEfARcB9wDHAJEAVgAUAL//bP8//0j/Yv99/5n/sf+//8b/zf/W/9//5//s
/+7/8f/1//b/9P/y//T/9P/0//b/9//3//f/+f/5//n/+f/7//v/+//7//3/+//7//v/
+//8//z//f/9//3//f/9//7//v/+//7/////////AAABAAIAAgACAAIAAwAFAAUABQAF
AAUABQAHAAgACQAJAAoADQAOAA8AEAATABQAFQAXABgAGQAbAB4AHgAgACMAJQAnACkA
KwAtADEAMwA2ADkAOgA8AD8AQQBEAEcASgBLAE0AUABTAFUAWQBbAFwAXgBiAGMAZgBn
AGUAZgBmAGUAZQBlAGUAYwBjAGIAYQBfAFwAWgBXAFMAUABNAEsARgBCAD4AOgA1ADEA
LQApACUAHwAbABkAFgAUABIADwANAAwACgAIAAYAAgACAAEA/////wAAAQACAAAAAAAA
AP//////////AAACAAEAAAAAAAAAAAAAAAAAAAD////////9//3//f/9//3//f/9//3/
////////AAD+//7//v/+/wAA//////////8AAAIAAwAEAAQABQAHAAcABgAGAAYABAAE
AAQABQAGAAcACAAIAAYABgAHAAcACQAJAAkACAAIAAgACAAIAAcABgAGAAYACAAIAAgA
BwAJAAkACAAHAAkACQAIAAcABwAHAAYABgAEAAQABAAEAAQAAwADAAMAAwADAAIAAgAB
AAEAAQABAAEAAQABAAEAAQACAAIAAQADAAMAAwADAAUABQAFAAUABQAFAAQABgAGAAYA
BgAGAAYABwAHAAYABgAIAAkACwANAA4AEAAOAA4ADgAOAA8AEAATABUAEwARAA8ADQAM
AAsACgAJAAoACQAIAAcABAAEAAQAAwACAAAAAAAAAP////////////8AAAAAAAD8//v/
+//6//v/+v/6//r/+P/4//j/+P/5//n/+f/5//n/+f/5//n/+f/5//r/+v/8//z//P/+
/wAAAAAAAAAA//8BAAcADAAXACUAOABIAFwAdgCWAL4A4gABARgBJQEdAf8AzwCbAGYA
KADZ/4b/U/9U/27/g/+d/7f/yf/Q/9f/4v/t//f//v8GAAsADQAMAAwADgAOAA4ADgAQ
ABEAEQARABMAEQARABEAEwAVABUAFQAXABgAGQAaABsAGwAcAB4AHwAfAB8AHwAgACIA
IgAiACMAIQAhACIAIwAkACQAJAAkACUAJwAnACcAKQApACkAKwAuAC8ALwAwADEAMgAz
ADQANwA4ADkAOwA6ADsAPQBAAEAAQgBFAEcARwBJAEsATQBRAFMAVgBZAFwAXgBhAGMA
ZgBpAGwAbQBtAHAAcwB1AHUAdwB4AHoAfAB9AIAAgQCAAIAAfwB9AH8AfwB/AH0AfQB8
AHsAeQB4AHYAcwBvAG0AawBqAGYAZABgAFwAVwBVAFEATQBJAEUAQQA/ADwANgA0ADEA
LwAvAC4ALQAsACwALAArACkAJgAmACYAJgAmACYAJgAlACUAJQAlACYAJAAjACIAIgAk
ACQAJAAkACYAJQAlACUAJQAlACUAJQAlACUAJQAlACQAIwAiACIAIAAgACAAIAAeABsA
GQAXABEADgAMAAkABgACAP///f/4//T/8f/u/+v/6P/l/+P/3v/b/9j/1P/P/8z/yv/H
/8P/v/+7/7b/sv+u/6r/pv+h/57/nP+a/5j/lv+U/5H/jf+L/4j/hf+C/4H/f/99/3z/
e/95/3j/d/92/3X/dP9x/2//bv9t/2z/a/9p/2j/Z/9n/2f/Z/9m/2X/ZP9j/2L/Yv9h
/1//Xf9d/13/Xf9c/1v/Wv9Z/1f/V/9Y/1n/Wf9Y/1j/Wf9Z/1j/V/9W/1T/Vv9W/1b/
Vv9Y/1n/Wf9a/1r/Wv9a/1j/WP9Z/1n/W/9b/1r/Wf9a/1j/WP9Z/1r/Wf9Y/1f/VP9U
/1X/Vf9U/1T/U/9T/1H/UP9O/0v/TP9N/1D/Xv9m/2z/cv94/37/gv+G/4r/jv+S/5b/
mv+d/6D/o/+m/6r/rP+u/7D/sv+0/7b/uP+6/7z/vv/A/8P/xP/F/8b/xv/G/8b/xv/K
/8z/zv/Q/9//7v/9/wwAKQBGAGMAgACRAKIAswDEAJ0AeABTAC4A7v+u/27/Lv8v/zD/
Mf8y/w==
         </WaveFormData>
      </LeadData>
      <LeadData>
         <LeadByteCountTotal>10000</LeadByteCountTotal>
         <LeadTimeOffset>0</LeadTimeOffset>
         <LeadSampleCountTotal>5000</LeadSampleCountTotal>
         <LeadAmplitudeUnitsPerBit>4.88</LeadAmplitudeUnitsPerBit>
         <LeadAmplitudeUnits>��V</LeadAmplitudeUnits>
         <LeadHighLimit>2147483647</LeadHighLimit>
         <LeadLowLimit>268435456</LeadLowLimit>
         <LeadID>V4</LeadID>
         <LeadOffsetFirstSample>0</LeadOffsetFirstSample>
         <FirstSampleBaseline>0</FirstSampleBaseline>
         <LeadSampleSize>2</LeadSampleSize>
         <LeadOff>FALSE</LeadOff>
         <BaselineSway>FALSE</BaselineSway>
         <ExcessiveACNoise>FALSE</ExcessiveACNoise>
         <MuscleNoise>FALSE</MuscleNoise>
         <LeadDataCRC32>2762189135</LeadDataCRC32>
         <WaveFormData>
4v/i/+L/4v/k/+T/5P/k/+P/4v/h/+D/4v/i/+L/4v/h/+D/3//e/93/3P/b/9r/3f/e
/9//4P/f/97/3f/c/9z/3P/c/9z/3v/e/97/3v/c/9z/3P/c/9//4P/h/+L/4f/g/9//
3v/e/97/3v/e/9z/3P/c/9z/2//a/9n/2P/Z/9r/2//c/9r/2v/a/9r/2v/a/9r/2v/Y
/9j/2P/Y/9j/2P/Y/9j/2P/Y/9j/2P/X/9b/1f/U/9T/1P/U/9T/0v/S/9L/0v/U/9T/
1P/U/9T/1P/U/9T/0v/S/9L/0v/S/9L/0v/S/9T/1P/U/9T/0v/S/9L/0v/S/9L/0v/S
/9D/0P/Q/9D/0P/Q/9D/0P/R/9L/1P/V/9X/1P/W/9b/2P/Y/9n/2f/W/9b/1v/X/9b/
2P/Y/9j/2v/b/9z/3f/c/9z/3P/c/9z/3P/b/9n/2P/Y/9j/1//W/9X/1P/U/9P/0//T
/9P/0v/S/9L/0f/R/9D/0P/P/8z/zP/M/8z/zv/O/87/zv/O/87/zv/O/8z/zP/N/83/
z//P/9D/0P/P/8//0P/Q/9D/0f/R/9H/1P/W/9b/2//m//X/BwAdADgAXACJALkA4QD8
AA8BEgH8ANEAngBwAD4A+P+y/43/iv+R/5b/of+s/7H/tf+4/73/w//J/83/0P/S/9f/
1//X/9f/1v/V/9T/0//U/9X/1P/V/9f/1//X/9f/1f/W/9f/2P/Y/9n/2f/Y/9j/2P/a
/9r/2v/a/9r/2v/c/9z/3P/d/9z/3P/c/93/3//e/97/3v/f/+H/4P/e/97/3v/e/+D/
4v/i/+P/5f/j/+T/5P/l/+X/5//o/+n/6//s/+3/8P/u/+7/8P/y//T/9P/1//b/+P/7
//3/AAAEAAUABwAJAAkACwAOAA8AEgAUABYAGQAbABsAHQAfACAAIgAjACUAIwAjACMA
IwAlACUAJQAlACUAJQAkACMAIgAhAB0AGwAbABkAFQAUABQAEAANAAkABQABAP7//P/7
//j/9f/z//L/7//u/+z/6P/n/+X/4//k/+L/4v/h/+L/4v/h/+D/3v/e/97/3f/d/93/
3f/c/9r/2v/a/9r/2//b/9z/3f/c/9v/2v/Y/9r/2//b/9v/2//b/9v/2//Z/9n/2f/Z
/9n/2f/a/9r/2v/a/9r/2v/c/9z/3f/d/9v/2//b/9v/3f/d/97/3v/g/+D/4P/g/97/
3v/e/97/4P/g/+D/4P/g/+D/4P/g/+D/4P/h/+H/4f/h/+H/4f/e/97/3v/e/97/3//f
/97/4P/g/9//3//f/9//3//f/9//3v/e/97/2//b/9v/2//b/9v/2//b/93/3f/d/93/
3f/d/93/3f/d/93/3f/d/9r/2v/a/9r/3P/c/9z/3P/c/9z/2v/c/9z/3P/c/9z/3P/c
/93/3f/e/97/4f/i/+L/4v/j/+P/4v/i/+L/4//k/+b/5v/m/+f/5//n/+X/5v/m/+b/
5v/k/+T/4//i/+L/4//k/+H/4P/f/97/4P/f/9//3//f/+D/4P/g/9//3f/c/9z/3f/c
/9z/3P/b/9r/2f/Y/9r/2v/a/9r/2v/a/9r/2//b/9v/2//c/9z/2//b/9z/3P/c/93/
3f/d/97/4v/k/+v/9P8DABMAJwBAAGAAjQC/AOUAAAERARYBAgHbAKoAfABIAAgAyv+l
/6D/pf+q/7P/vv/B/8X/zP/R/9X/2f/d/+D/4P/h/+P/4//j/+H/4f/h/+H/4//j/+H/
4f/l/+X/5f/l/+P/5P/l/+b/5v/n/+f/5v/m/+b/6P/o/+j/6P/o/+j/6v/q/+r/6//q
/+r/6v/r/+3/7P/s/+z/7v/x//H/8P/w//D/8P/y//L/8v/z//X/9f/2//b/9//3//n/
+v/7//v//P/9/wAAAAAAAAIABAAIAAgACQAKAAsADQAOABAAEgATABUAFwAbAB0AIAAh
ACIAJAAmACkALQAtAC8AMQAyADQANQA3ADcANwA3ADcAOQA5ADkAOQA7ADsAOgA5ADoA
OQA1ADMAMQAvACsAKgAmACIAHwAbABkAFQASABAACwAIAAUAAwACAP///v/8//j/9//1
//P/9P/y//L/8f/w//D/7//u/+7/7v/u/+3/7f/t/+3/7P/s/+z/7P/s/+z/6//r/+v/
7f/t/+3/7P/q/+v/6//r/+3/7f/t/+3/6//r/+v/6//r/+v/7P/s/+z/7P/s/+z/7P/s
/+3/7f/v/+//7//v/+3/7f/u/+7/7v/u/+7/7v/u/+7/7v/u/+7/7v/u/+7/7v/u/+7/
7v/u/+7/7//v//H/8f/x//H/8v/y//L/8v/w//H/8f/w//L/8v/x//H/7//v/+//7//v
/+7/7v/u/+//7//v/+//7f/t/+3/7f/t/+3/7f/t/+3/7f/t/+3/7//v/+//7//w//D/
8P/w//D/8P/w//D/8v/0//T/9P/0//L/8v/y//P/8//0//T/9//4//j/+P/5//v/+v/6
//r/+//8//7//v/+////////////AAAAAAAAAAD+//7//f/5//j/+P/4//f/9v/1//T/
9P/z//P/8//z//T/9P/0//H/7//u/+7/7//u/+7/7v/w//D/8P/w/+7/7v/u/+7/8P/w
//D/8f/v/+//7//w//D/7//v//D/8P/w//H/8f/z//L/8v/0//n/AgARACEAMQBIAGYA
jwC9AOcABgEdASYBIAH/ANIAogByADYA9P/D/7T/t/++/8f/0v/V/9n/3v/l/+n/7//1
//j/+v/5//n/9//3//f/9//3//f/+f/5//f/9//5//n/+f/5//n/+v/7//z/+v/7//v/
+v/6//r//P/8//z//P/8//z/+v/6//r/+//+//7//v////3//P/8//z//v8BAAEAAAAA
AAAAAAACAAIAAgADAAUAAwAEAAQABQAFAAcACAAJAAkACgALAA4ADgAOABAAEgAUABQA
FQAWABYAGQAbAB4AIAAhACMAJQAmACcAKQApACwALgAwADMANQA1ADcAOQA6ADwAPQA/
AEEAQQBBAEEAQwBDAEMAQwBDAEMAQgBBAEAAPwA7ADkAOAA3ADQANAAwACwAKQAlACEA
HQAaABgAFQASAA8ADQAIAAUABAACAAIAAQD///3/+v/4//j/9//2//b/9f/0//b/9v/2
//X/8//z//P/8v/y//L/8v/y//L/8f/x//H/8//z//P/8v/y//P/8//z//D/7//u/+3/
7//v/+//7//w//H/8//0//P/8v/x//D/8P/w//H/8f/z//P/8//z//P/8//0//T/8//y
//H/8P/y//L/8v/y//L/8v/y//L/8P/w//D/8P/x//L/9P/1//X/9f/1//X/8v/y//L/
8v/w//H/8f/w//D/8P/v/+//8P/x//L/8//x//D/8P/w//H/8f/x//H/8f/x//H/8f/x
//H/8f/x//P/8//z//P/8//z//P/8//w//D/8P/w//D/8P/w//D/7v/s/+z/7P/u//D/
8P/w//D/8P/w//D/8f/x//L/8v/1//b/9v/2//f/9f/0//T/9P/z//T/9v/2//b/9//3
//f/+f/6//r/+v/5//b/9f/z//P/8v/y//L/8//y//H/8P/v/+3/7P/r/+v/7P/s/+z/
6//p/+j/6P/l/+T/5P/k/+b/5v/m/+b/5v/m/+b/5v/m/+b/5v/n/+n/6f/p/+r/6P/n
/+f/6P/m/+b/5//n/+n/6v/q/+z/8f/8/wkAGQAtAEYAaACRAL0A4wD+ABEBFgEEAdsA
qgCCAFQAFgDS/63/pv+t/7L/uf/E/8f/y//Q/9X/2//h/+f/6v/s/+//7//t/+v/6//r
/+v/6//r/+v/6f/p/+3/7f/t/+3/7f/u/+//8P/v/+//7v/s/+7/7v/w//D/8P/w//D/
8P/w//D/8P/x//L/8v/y//P/8//y//L/8v/0//f/9//2//j/+P/4//r/+f/4//j/+f/5
//r/+v/7//n/+//8//3/+//8//3/AAACAAIABAAGAAYABgAHAAgADAAPABEAFAAVABUA
FgAXABsAHQAgACEAIwAkACUAJwAnACcAKQArAC4AMAAxADMANQA1ADUANQA1ADUANQA1
ADMAMwAyADEALgAtACkAJwAoACcAJAAkACAAHAAZABUAEQANAAoACAAHAAQAAQD///r/
9//2//T/9P/z//H/7//u/+z/7P/r/+r/6v/p/+j/5v/m/+b/5f/l/+X/5f/k/+L/4v/i
/+L/4v/h/+H/4f/j/+P/4//i/+T/5f/l/+X/4//j/+P/4//h/+H/4f/h/9//3//g/+D/
4v/i/+L/4v/i/+L/4//j/+L/4f/g/9//4f/h/+L/4v/i/+L/4v/i/+H/4P/f/97/4P/g
/+D/4P/g/+D/4P/g/97/3v/f/9//3//f/9//3//c/9z/3P/c/9z/3f/d/9z/3P/c/9v/
2//Z/9n/2f/Z/9n/2P/Y/9j/2P/Z/9r/2//Z/9n/2f/Z/9j/1//W/9X/1f/V/9X/1f/X
/9f/1//X/9T/1P/U/9T/1v/W/9b/1v/U/9T/0v/S/9L/0v/S/9L/0v/T/9T/1f/X/9T/
1P/T/9X/1//Y/9n/2//a/9j/1//W/9X/1v/Y/9j/2P/Z/9n/2f/b/9z/3P/c/9z/2v/a
/9n/2f/Y/9j/2P/V/9T/0//S/9L/0f/R/9H/0f/S/9L/0v/S/9H/0f/S/8//zv/O/87/
zP/M/8z/zP/M/8z/zP/M/8z/zP/M/83/z//P/8//0P/O/83/zf/O/9D/0P/R/9H/0//S
/9L/2P/f/+r/+/8NACEAPgBiAI0AvwDlAP4ADwEOAfIAxQCUAGgAMgDq/6j/i/+O/5H/
lP+f/6j/rf+x/7T/u//D/8v/zf/S/9b/1f/T/9X/1f/T/9P/0//T/9X/1f/T/9P/1f/V
/9X/1f/V/9b/1//Y/9j/2f/Z/9j/2v/a/9z/3P/c/9z/3P/c/97/3v/e/9//3v/e/97/
3//h/+D/4P/g/+L/5f/l/+T/5v/m/+b/6P/m/+b/5//p/+n/6v/q/+v/6//t/+7/7//t
/+7/7//y//X/9v/5//z//f/8//z//P/+/wEAAwAGAAoACwANAA8AEQATABYAFwAaABwA
HgAhACEAIQAjACUAKAAqACsALQAtAC0ALQAtAC0ALQAtAC0ALwAvAC4ALQAqACkAJQAj
ACEAHwAbABoAGAAUABEADQALAAcABAACAP///P/5//f/9P/x//D/7v/u/+3/6//p/+b/
5P/k/+P/4v/i/+H/4P/i/+L/4v/h/9//3//f/97/3//g/+H/4v/i/+H/4f/h/+P/4//j
/+L/4P/h/+H/4f/h/+H/4f/h/+T/5f/m/+f/5//n/+j/6P/m/+b/5v/m/+j/6P/p/+n/
6f/p/+n/6f/r/+v/7P/s/+z/7P/s/+z/7P/s/+z/7P/u/+7/7v/u/+7/7v/u/+7/7v/u
/+//7//v/+//7//v/+7/7v/u/+7/7v/v/+//7v/s/+z/6//r/+3/7f/t/+3/6//q/+r/
6v/p/+n/6f/p/+v/6//r/+v/6f/p/+n/6f/r/+v/6//r/+3/7f/t/+3/7P/s/+z/7P/s
/+z/7P/q/+r/6v/q/+z/7P/s/+3/6//s/+z/7//w//D/8P/x//H/8P/w//D/8//0//b/
9v/2//f/9//3//f/+P/4//j/9v/0//T/8//z//L/8v/y/+//7v/t/+z/7v/t/+3/7f/t
/+7/7v/u/+v/6f/o/+j/6f/o/+j/6P/o/+j/6P/o/+j/6P/o/+j/6P/o/+j/6f/r/+v/
6//s/+z/6//r/+z/6v/q/+v/6//p/+z/7v/y//n/BgAVACcAPQBaAIAArwDfAAEBGAEp
ASYBCgHdAKwAfgBGAAIAxv+t/6z/r/+2/8P/zP/P/9H/1v/d/+X/6f/r/+7/7v/v/+//
7//v//H/8f/x//H/8f/x/+//7//z//P/8//z//H/8v/z//T/9P/1//X/9P/0//T/9v/2
//j/+P/4//j/+v/6//r/+//8//z//P/9/////v/+//7//v8BAAEAAAAAAAAAAAACAAQA
BAAFAAcABwAIAAgACQAJAAsADAANAA8AEAARABQAEgASABQAFgAaABoAGwAcAB4AIQAj
ACYAJgAnACkAKwAuADEANQA3ADgAOgA8AD8AQwBDAEUARwBKAEwATQBPAE8ATwBPAE8A
UABRAFIAUwBTAFMAUgBRAFEAUQBOAE0ASwBJAEUARABBADwAOAAzADAALQArACoAJwAk
ACEAHwAcABkAGAAWABQAEwARAA8ADgAMAAwACwAMAAwACwAKAAgACAAIAAcACQAJAAkA
CAAIAAgACAAIAAYABQAFAAUABQAFAAUABAACAAMAAwADAAUABQAFAAUAAwADAAMAAwAF
AAUABgAGAAYABgAGAAYABgAGAAcABwAJAAkACQAJAAkACQAKAAoACgAKAAoACgAKAAoA
CgAKAAgACAAIAAgACgAKAAoACgAKAAoACwALAAkACQAJAAkACgAKAAoACgAIAAkACQAI
AAoACgAJAAkACQAJAAkACQAJAAgACAAIAAcABwAHAAcABwAHAAcABwAHAAcABwAHAAcA
BwAHAAcABQAFAAUABQAGAAYABgAGAAYABgAGAAYABgAGAAgACAAIAAkACQAKAAoADQAM
AAwADAANAA8ADgAOAA4ADwAQABIAEgASABMAEwATABMAFAAUABQAEgAQABAADwAOAA4A
DwAQAA4ADAAKAAgACgAJAAkACQAHAAgACAAIAAcABQAEAAQAAwACAAIAAgACAAIAAgAC
AAIAAgACAAIAAAAAAAAAAQABAAEAAQACAAIAAQABAAIAAAAAAAEAAQAFAAQABgAMABUA
IgAxAEUAXQB8AKgA2QADASEBNAE9AS4BDAHdAK4AfgBCAAAA0P/B/8b/y//U/9//5P/n
/+3/8v/3//3/AQADAAYABAADAAUABQADAAEAAQABAAEAAwADAAEAAQADAAMAAwADAAIA
AgACAAIABAAFAAUABAAEAAQABgAGAAQABAAEAAQABgAGAAYABwAHAAYABQAFAAcABgAG
AAYABgAJAAkACAAKAAoACgAMAAwADAANAA8ADQAOAA4ADwARABMAFAAVABUAFgAXABoA
GgAaABwAHgAiACIAIwAkACUAJwAoACoALgAvADEAMwA1ADcAOgA7ADwAPgBAAEMAQwBD
AEUARwBIAEoASwBNAE8ATwBPAE8AUQBRAFEAUQBRAFEAUABPAEwASwBHAEUAQQA/ADsA
OgA2ADIALwArACcAIwAgAB4AGQAWABMAEQAQAA0ADAAKAAgABwAFAAMABAACAAIAAQAA
AAAA///+//7//v/+//3//////////v/9//z/+//6//r/+f/5//n/+//7//v/+v/8//3/
/f/9//3//f/9//3//P/7//r/+f/6//v//f/+//z//P/8//z/+v/6//v/+//7//v/+//7
//v/+//8//z//v/+//7//v/8//z//P/8//z//P/8//z//P/8//z//P/8//z//f/9//3/
/f/9//3//v/+//7//v/8//3//f/8//z//P/7//v/+//7//v/+//7//r/+v/6//f/9//3
//f/9//3//f/9//4//n/+v/7//n/+f/5//n/+P/3//b/9f/2//b/9v/2//b/9v/2//b/
9v/2//b/9v/0//T/9P/1//f/+P/4//v//P/8//z//f/8//r/+f/4//n/+v/8//z//v//
//////8CAAQABQAGAAQAAAD+//v/+f/4//j/+P/4//j/+P/4//f/9f/0//P/9f/2//b/
9v/z//H/8P/w/+//7v/u/+7/8P/w//D/8P/u/+7/7v/u//D/8P/w//H/8f/x//H/8v/y
//H/8f/y//L/8v/z//P/8f/w//L/9P/7/wYAFQAnAD0AWAB+AKsA2wD7ABQBJQEmAQwB
3QCuAIIATgAMAMz/rf+u/7X/uP+//8r/z//T/9r/4f/p/+//8f/2//j/9//3//f/9//3
//f/9//3//X/9f/z//P/9f/1//X/9f/3//j/+f/6//j/+f/5//j/+P/4//r/+v/8//z/
/P/8//r/+v/6//v//P/8//z//f/9//z//P/8////AwAEAAQABAAEAAQABgAIAAgACQAL
AAsADAAMAA0ADQAPABAAEQAPABAAEQAUABcAGAAbAB4AHgAeAB8AIAAiACUAJwAqACoA
KQApACkALAAvADMANQA6ADwAPgBBAEIAQQBCAEMARgBIAEkASwBJAEkASQBJAEcARwBH
AEcARwBHAEYARQBBAD8AOgA3ADYANQAyADIALgAqACcAIwAdABkAFgAUABMAEAANAAsA
CAAFAAQAAgAAAP///f/7//j/9v/2//X/9P/0//P/8v/x//D/7//t/+3/7f/t/+z/7P/s
/+z/7P/t/+3/7v/v//H/8f/x//D/8P/x//H/8f/v/+3/6//p/+z/7f/u/+//8P/x//P/
9P/2//b/9v/2//T/9P/1//X/9P/z//L/8f/z//P/9P/0//T/9P/0//T/8//y//H/8P/x
//L/8//0//b/9v/2//b/9f/0//T/8//z//P/8//z//L/8v/y//L/8P/x//H/8P/w//D/
7//v/+//7//v/+//7f/s/+z/7P/r/+v/6//r/+v/6//r/+v/7P/t/+7/7//t/+3/7f/t
/+z/6//q/+n/5v/m/+b/5v/o/+j/6P/o/+j/6P/o/+j/6P/o/+j/5v/m/+b/5//n/+j/
6P/r/+z/7P/s/+3/7f/s/+z/7P/t/+7/8P/w/+7/7//v/+//8f/y//L/8v/y//D/8P/v
/+v/6v/q/+r/6//q/+n/6P/m/+X/5f/l/+f/6P/o/+j/5//l/+T/5P/h/+D/4P/g/+D/
4P/g/+D/4v/i/+L/4v/g/+D/4P/h/+H/4f/h/+L/4P/f/9//4P/g/+D/4f/h/93/4P/i
/+T/6f/y/wMAFQAlAD4AYgCNAL0A6QAGAR0BKAEaAfMAwACQAGAAIADU/5//lP+Z/57/
pf+y/7n/v//C/8X/zf/T/9n/3v/i/+X/5f/l/+X/5f/l/+X/5f/n/+f/5f/l/+X/5f/l
/+X/5//o/+n/6v/o/+n/6f/o/+r/6v/s/+z/7v/u/+7/7v/u/+7/7v/v//D/8P/w//H/
8//y//L/8v/y//X/9f/0//T/9P/0//b/9v/2//f/+f/7//z//P/9//3///8AAAEA//8A
AAEABAAGAAYACAAKAAwADAANAA4AEAATABUAGAAYABkAGwAdAB8AIQAkACUAKgAsAC4A
MQAzADMANQA3ADgAOgA7AD0APQA9AD0APQA9AD0APQA9AD0APQA8ADsAOgA5ADUAMwAx
AC8AKwAqACoAJgAjAB8AGwAXABQAEgAPAAwACQAHAAQAAQAAAP7/+v/5//f/9f/2//T/
9P/z//D/8P/v/+7/7v/u/+7/7f/t/+3/7f/s/+z/7P/s/+z/7P/r/+v/6//p/+n/6f/o
/+r/6//r/+v/7f/t/+3/7f/t/+3/7f/t/+v/6//s/+z/6v/q/+r/6v/r/+z/7v/v/+//
7//v/+//7//v//D/8P/w//D/8P/w//L/8v/y//L/8//0//X/9v/0//T/9P/0//b/9v/3
//f/9//3//f/9//0//T/9P/0//X/9//4//j/+v/6//n/+f/5//n/+f/5//n/+P/4//j/
9//3//f/9//3//f/9//3//X/9f/1//X/9//3//f/9//3//f/9//3//b/9v/2//b/+P/6
//r/+v/6//r/+P/4//j/+f/7//z//P////7//v/+///////+//7//v///wAAAgACAAAA
AQABAAEAAwAEAAQABAACAAAAAAD///v/+v/6//r/+f/4//f/9v/4//f/9//3//j/+v/7
//z/+v/3//X/9P/1//T/9P/0//T/9P/0//T/9v/2//b/9v/4//j/+P/5//f/9//3//j/
+v/5//n/+v/6//r/+//7//n//P/8/wAABwAUACMANwBNAGoAlADBAO8AEwEsATsBOAEc
Ae8AugCKAFAACgDQ/7f/uv+//8T/0f/a/9v/3f/i/+n/7//3//v//v8AAP3//f/9//3/
/f/9//3//f///////f/9//3//f/9//3///8AAAEAAgAAAAEAAQAAAAIAAgAEAAQABAAE
AAQABAAEAAQABAAFAAYABgAGAAcABwAGAAYABgAGAAkACQAIAAgACAAIAAoACgAKAAsA
DQAPABAAEAARABAAEQARABEAEwAUABUAGAAYABgAGgAcACAAIAAhACIAIgAlACcAKgAq
ACsALQAvADMANQA4ADkAPAA+AEAAQwBFAEUARwBJAEgASgBLAE0ATQBNAE0ATQBPAE8A
TwBPAE0ATQBMAEsASgBJAEUAQwBBAD8AOwA6ADcAMgAuACkAJwAjACAAHgAbABgAFQAT
AA4ACwAKAAgABgAFAAMAAQAAAP7//v/9//r/+v/5//j/9v/2//b/9f/z//P/8//y//T/
9P/0//T/8v/x//H/8f/z//P/8//y//H/8f/w/+//7//v/+//7//x//H/8f/x//D/7//v
/+7/7v/u/+7/7v/u/+7/7//v/+3/7f/t/+3/7//v//D/8P/v/+7/7f/s/+z/7P/s/+z/
7P/s/+z/7P/q/+r/6v/q/+r/6v/r/+v/6f/p/+n/6f/q/+r/6v/q/+j/6f/p/+j/5v/m
/+X/5f/l/+X/5f/l/+f/5v/m/+b/5f/l/+X/5f/n/+f/5//n/+X/5f/l/+X/5f/l/+X/
5f/l/+X/5f/l/+T/5v/m/+b/5v/m/+b/5v/m/+f/5f/m/+b/6f/s/+z/7P/t/+3/7P/s
/+z/7f/u//D/8P/w//H/8f/x//H/8v/y//L/8v/w//D/7//t/+z/7P/s/+v/6v/p/+j/
5v/l/+X/5f/n/+j/6P/o/+f/5f/k/+T/4//i/+L/4v/i/+L/4v/i/+D/4P/g/+D/4P/g
/+D/4f/f/9//3//g/+D/3//f/+D/4P/g/+H/4f/h/+T/5P/k/+v/+P8HABkALQBIAGwA
mQDJAO0ABgEZARwBCAHhAK4AgABKAAgAyP+n/6b/q/+w/7n/xP/H/8n/zv/T/9n/3//j
/+T/5P/n/+f/5f/h/+P/4//j/+P/5f/l/+P/4//l/+X/5f/l/+f/6P/p/+r/6f/p/+j/
5v/o/+j/6v/q/+r/6v/q/+r/6v/q/+r/6//s/+z/7P/t/+//7v/u/+7/7//x//D/7v/u
/+7/7v/w//D/8P/x//P/9f/2//b/9//5//v//P/9//v//P/9/wAAAgACAAQABgAIAAgA
CQAKAA4AEQATABYAFgAXABkAGwAdAB8AIgAjACgAKgAsAC8ALwAvADEAMwA2ADgAOQA7
ADsAOwA7ADsAPQA9AD0APQA/AD8APgA9ADwAOwA3ADUAMwAxAC0ALAAqACYAIwAfABsA
FwAUABIADQAKAAcABQACAP///v/8//z/+//5//f/9v/0//T/8//y//L/8f/w//L/8v/y
//H/8f/x//H/8P/w//D/8P/w//D/7//v/+//7//v/+//7v/u/+//7//v/+//7//v/+//
8f/x//H/8f/v/+//8P/w//D/8P/w//D/8v/y//P/8//1//X/9f/1//X/9f/2//b/9v/2
//b/9v/2//b/9v/2//b/9v/2//b/9v/2//b/9v/0//T/9f/1//X/9f/1//X/9f/2//f/
+P/4//n/+f/4//j/+P/3//f/9//3//f/9//3//b/9v/2//P/8//z//P/9f/1//X/9f/0
//P/8v/x//H/8f/x//H/8//z//P/8//y//L/8v/y//P/9P/1//b/9v/0//T/9P/0//T/
9P/2//b/9v/3//b/9v/1//f/+f/6//v//f/7//r/+v/6//3//v8AAAAAAgADAAMAAwAB
AAIAAgACAAQAAgACAAEA///+//7//v////7//f/8//7//f/9//3/+//8//z//P/9//v/
+v/6//n/+P/4//j/+P/4//j/+P/4//j/+P/4//j/+P/4//n/9//3//f/+P/4//f/9//4
//r/+v/7//v/+//6//z//v8BAAwAGQApAD8AWAB+AKkA1wD5ABQBJQEoARIB6QC6AJAA
YAAgAOD/u/+y/7X/vP/H/9T/1//V/9j/4f/p/+//8//6//7////9//v/+//5//n/+f/5
//f/9//1//X/9v/1//T/8//1//b/9//4//j/+f/5//j/+v/6//z//P/8//z//P/8//r/
+v/6//v//P/8//z//f/9//z//P/8//z///////7///8AAAEABAAEAAQABQAHAAUABgAG
AAcACQALAAwADQALAAwADQAQABAAEAASABQAFAAUABUAFgAaAB0AHwAiACQAJQAnACkA
KQArAC4ALwAwADIANAA3ADkAOQA7AD0AQABCAEMARQBDAEMAQwBDAEMAQwBDAEMARQBF
AEQAQwBCAEEAPQA7ADkANwAzADIAMgAuACsAJwAjAB8AHAAaABUAEgAPAA0ACgAHAAYA
BAAEAAMAAQD///z/+v/6//n/9v/2//X/9P/2//b/9v/1//f/9//3//b/9f/0//P/8v/y
//H/8f/x//P/8//z//L/9P/1//X/9f/1//X/9f/1//L/8f/w/+//8P/x//P/9P/0//T/
9P/0//L/8v/z//P/8//z//P/8//z//P/9P/0//b/9v/2//b/9f/0//P/8v/0//T/9P/0
//L/8v/y//L/8P/w//H/8f/y//P/9P/1//T/9P/0//T/8v/z//P/8v/0//T/8//z//H/
8f/x//H/8v/y//P/9P/y//H/8P/v//H/8f/x//H/8f/x//H/8f/x//H/8f/x//H/8f/x
//H/7v/u/+7/7v/s/+z/7P/s/+7/7v/u/+7/8P/w//H/8f/u/+7/7v/t/+//8f/x//H/
8f/y//P/9P/2//b/9v/2//X/9f/1//T/9f/1//X/9f/2//X/9v/3//f/9//4//n/+f/4
//j/+P/2//X/9f/1//P/8v/y//H/9P/x/+7/7v/v//D/8f/y//H/8P/v/+7/7v/u/+7/
7v/w//D/8P/w//D/8P/w//D/7v/u/+7/7v/v//D/8f/y//D/8P/w//D/8//0//X/9v/3
//j/+f/6/wgAFgAkADIAVQB4AJsAvgDYAPIADAEmAQgB6gDMAK4AdwBCAA0A2P/P/8j/
wf+6/w==
         </WaveFormData>
      </LeadData>
      <LeadData>
         <LeadByteCountTotal>10000</LeadByteCountTotal>
         <LeadTimeOffset>0</LeadTimeOffset>
         <LeadSampleCountTotal>5000</LeadSampleCountTotal>
         <LeadAmplitudeUnitsPerBit>4.88</LeadAmplitudeUnitsPerBit>
         <LeadAmplitudeUnits>��V</LeadAmplitudeUnits>
         <LeadHighLimit>2147483647</LeadHighLimit>
         <LeadLowLimit>268435456</LeadLowLimit>
         <LeadID>V5</LeadID>
         <LeadOffsetFirstSample>0</LeadOffsetFirstSample>
         <FirstSampleBaseline>0</FirstSampleBaseline>
         <LeadSampleSize>2</LeadSampleSize>
         <LeadOff>FALSE</LeadOff>
         <BaselineSway>FALSE</BaselineSway>
         <ExcessiveACNoise>FALSE</ExcessiveACNoise>
         <MuscleNoise>FALSE</MuscleNoise>
         <LeadDataCRC32>3337028450</LeadDataCRC32>
         <WaveFormData>
8P/w//D/8P/w//D/8P/w/+7/7v/u/+7/8P/w//D/8P/u/+7/7v/u/+z/7P/s/+z/7P/s
/+z/7P/t/+7/7//w/+7/7v/u/+7/8P/w//D/8P/y//L/8v/y//L/8v/y//L/8v/y//L/
8v/w//D/8P/w//D/8P/w//D/7v/u/+7/7v/w//D/8P/w//L/8v/y//L/8v/y//L/8v/y
//L/8v/y//L/8v/y//L/8P/w//D/8P/u/+7/7v/u/+7/7v/u/+7/7P/s/+z/7P/u/+7/
7v/u/+7/7v/u/+7/7v/u/+7/7v/u/+7/7v/u/+7/7v/u/+7/7v/u/+7/7v/s/+z/7P/s
/+z/7P/s/+z/7v/u/+7/7v/w//D/8f/x//H/8f/z//P/8f/y//L/8v/x//H/8v/y//L/
9P/1//X/9//5//r//P/6//r/+v/6//j/9//2//X/9//3//f/9v/3//b/9v/2//T/9P/0
//T/9P/y//L/8f/u/+7/7v/u/+7/7f/t/+3/7//v/+//7//v/+//7v/u/+z/7P/s/+z/
7P/t/+3/7f/v/+//7//v/+//7//v/+//7//v/+3/7//z//v/BgARACIANwBWAHwAmwC0
AMYA1ADOALoAowCOAHkAVwAzACAAGQAMAP3/+f/3//P/8P/w//D/8P/y//X/9P/2//f/
9//2//b/9P/0//T/9P/2//X/9f/1//P/9P/0//T/9P/0//T/9P/0//T/9P/0//b/9v/2
//b/9v/3//j/+P/4//j/+P/4//n/+f/5//n/9//3//j/+P/8//3//f/9//3//f/9//3/
/v/+//7///8BAAEAAAAAAAAA///+//7//v//////AAABAAEAAwADAAMABQAGAAcACAAJ
AAoACwAOAA4AEAARABAAEgAVABUAGgAbAB0AHQAeAB8AIAAiACMAJAAlACYAJAAlACYA
JgAnACgAKAAoACgAKAAoACgAKAAnACYAIwAjACAAHgAcABoAGQAWABQAFAAQAA0ACwAI
AAYABQAEAAEAAQD+//3//f/7//r/+f/3//f/9v/2//X/9f/1//T/8//z//P/8//y//L/
8v/y//P/8//z//T/8v/y//L/8v/y//L/8v/y//P/8//z//P/8v/y//L/8v/x//H/8P/v
//H/8v/y//H/8f/x//H/8f/y//L/8v/y//H/8v/y//L/8v/y//L/8v/z//P/8//z//P/
8v/y//L/8//z//L/8v/y//L/8//0//T/8//z//P/8v/y//L/8//z//P/8v/w//L/8v/y
//L/8P/x//H/8f/z//P/8//y/+//7//w//H/8f/x//H/8f/w//D/8P/w//D/8P/w//D/
8P/w//H/8//x//H/8f/y//L/8P/w//D/8v/y//L/8v/w//L/8P/y//L/8v/y//L/8v/y
//P/8//z//P/9f/1//X/9v/2//b/9f/1//b/+P/4//r/+//5//r/+//7//z//P/8//z/
/P/8//v/+v/3//f/9//3//j/9//2//b/9v/0//T/9P/0//T/8v/y//H/8P/w//D/8P/w
/+//7//v/+//7//v/+//7//v/+7/7v/u/+7/7v/s/+z/7f/t/+//7//v/+//7//v/+//
7//x/+//7//v//H/8//9/wYAEQAiADcAVgB6AJcArAC+AMoAygC8AKUAkgB7AF0APQAq
ACEAFAAFAP3/+//3//b/9v/0//T/9v/3//j/+P/3//X/9v/0//T/9P/0//T/9v/1//X/
9f/1//b/9v/2//b/9v/2//b/9P/0//T/9P/2//b/9v/2//T/9f/2//b/9v/2//b/9v/3
//f/9//3//f/9//4//j/+v/7//v/+//5//n/+f/5//z//P/8//3//f/9//z//P/9//3/
/f/+//7//////wAAAwADAAUABQADAAUABgAHAAgACQAKAAsADgAOABAAEQASABQAFwAX
ABoAGwAdAB0AHgAfACAAIgAjACQAJQAmACYAJwAoACgAKQAqACoAKgAsACwALAAsACoA
KQAoACUAJwAkACIAIAAeAB0AGgAYABQAEAANAAsADAAKAAkACAADAAMAAAD//////f/8
//v/+f/5//j/+P/3//f/9//2//X/9f/1//X/9P/0//T/9P/1//X/9f/2//T/9P/0//T/
9P/0//T/9P/z//P/8//z//T/9P/0//T/8f/x//D/7//v//D/8P/v/+//7//v/+//8P/w
//D/8P/v//D/8P/w//D/8P/w//D/8f/x//H/8f/x//D/8P/w//H/8f/w//D/7v/u/+//
8P/w/+//7//v/+7/7v/u/+//8f/x//D/7v/w//D/8P/w/+7/7//v/+//7//v/+//7v/v
/+//8P/x//D/7//u/+3/7v/u/+7/7v/u/+7/7v/u/+//7v/u/+//7//v/+//8P/u/+z/
7P/s/+7/7v/u/+7/7v/u/+7/7v/u/+7/7v/u/+//7f/t/+3/7//x//H/8v/y//L/8f/x
//L/8v/y//T/9f/3//j/+f/5//r/+v/6//r/+v/6//n/+P/3//f/9//3//T/8//y//L/
8//y//P/9P/0//T/8v/y/+//7v/u/+7/8P/w/+//7//v/+//7//v/+//7//v/+7/8P/w
//D/8P/w//D/8f/x/+//7//v/+//7//v/+//7//v/+//7f/r/+3/8f/3/wAACwAYAC0A
SABqAIkAoACwAMIAxgC+AKsAmACHAG0ATQA0ACUAGgALAP//+//3//T/9v/2//T/9v/3
//j/+P/3//f/9P/0//L/8v/y//L/9P/z//P/8//z//T/9P/0//T/9P/0//T/9P/0//T/
9P/0//T/9P/0//T/9f/2//b/9v/2//b/9v/5//n/+f/5//n/+f/6//r//P/9//3//f/9
//3//f/9//7//v/+////AAD///3//P////////8AAAIAAwADAAQAAwADAAUABQAFAAcA
CAAJAAoACwAMAA0AEAAQABIAEwAUABYAGQAZABoAGwAdAB0AIAAhACIAJAAjACQAJQAm
ACgAKQAqACoAKwAsACwALAAsACwALAAsAC4ALQAsACkAKQAmACQAIgAiACEAHgAcABoA
FgATABEADgAMAAsACgAHAAcABAADAAEA///+//3/+//7//r/+v/5//n/+f/4//f/9//3
//f/9v/2//b/9v/z//P/8//0//b/9v/2//b/9v/2//b/9v/1//X/9f/1//L/8v/y//L/
8v/z//P/8//0//b/9//3//X/9f/1//X/9v/2//b/9v/3//j/+P/4//j/+P/4//j/9v/1
//T/8//0//T/9f/2//f/9//2//b/9f/0//T/9P/1//X/9v/3//j/+P/4//n/9//3//b/
9P/2//b/9v/2//T/9f/1//X/9//3//f/9v/1//X/9v/3//f/9//3//f/9v/2//b/9v/2
//b/9v/2//f/9v/2//f/9//3//f/+P/2//T/9P/0//L/8v/y//L/8v/y//H/7//w//H/
8v/z//T/9v/2//b/9//3//f/9//5//n/+f/6//r/+v/5//n/+v/4//j/+v/7//3//v//
/////v/+//7//v/8//z/+//6//v/+//7//v//P/7//r/+v/4//b/9v/2//T/9P/y//L/
8f/w//D/8P/w//D/7//v/+//7//v/+//7//v/+//7v/u/+7/7v/u//D/8P/x//H/8f/x
//H/8f/v/+//7//v/+//7//v/+//7//z//n/BAANAB4AMwBSAHQAkwCqALwAyADGALIA
nQCOAHsAWwA5ACQAFwAKAP3/9//z//H/8P/w//D/8P/y//X/9v/4//n/+f/2//T/9v/2
//b/9v/1//P/8v/x//L/9P/1//b/9v/2//b/9v/0//T/9P/0//L/8v/y//L/9P/1//b/
9v/4//j/+P/4//f/9//3//f/9//3//j/+P/4//n/+f/5//n/+f/5//n/+P/4//j/+f/9
//3//P/8/////////wAA/v//////AAD/////AQABAAMABQAGAAcACgALAAwADQAQABAA
EgATABQAFgAZABkAGgAbAB0AHQAgACEAIgAkACMAJAAlACYAJgAnACgAKAArACwALAAs
ACsAKgApACgAKAAnACYAIwAlACIAIAAeABwAGwAYABYAEgAOAAsACQAIAAYABQAEAAIA
AwABAAEA///9//z/+//7//v/+v/6//f/9//3//b/9f/1//X/9f/0//T/9P/0//P/8//z
//T/9P/0//T/9P/2//b/9v/2//X/9f/1//X/9v/2//b/9v/0//X/9f/1//T/9P/z//H/
9P/1//b/9//2//b/9v/2//f/+P/4//j/9v/2//b/9v/3//f/9//3//X/9P/0//T/9//3
//b/9v/2//b/9//4//b/9f/1//X/+P/4//j/+f/5//n/+P/2//b/9v/2//b/9v/3//f/
9//2//X/9P/y//L/8//1//f/9//3//f/9//2//b/9v/2//b/9v/2//b/9f/0//T/9f/1
//X/9f/2//b/9P/0//T/9P/0//T/9P/0//T/8f/z//T/9P/0//T/9P/2//b/9v/3//b/
9f/0//X/9v/3//n/+v/6//n/+f/6//j/+P/6//v/+//8//3//f8AAAAAAAAAAP7//v/9
//z//f/9//3//f/6//n/+P/4//r/+P/4//j/+P/4//b/9v/1//T/9P/0//L/8v/x//H/
8f/x//H/8f/v/+//7//u//D/8P/w//D/8P/w//H/8f/x//H/8f/x//H/8f/x//H/8//z
//H/8f/z//f///8KABUAJgA/AGAAhAClALoAzADUAMwAuAChAJAAdwBRAC8AHgAVAAgA
+f/1//P/8f/y//L/8v/0//j/9//6//r/+f/3//j/+P/2//b/9v/2//b/9f/1//X/9//4
//j/+P/4//j/+P/4//r/+v/6//r/+f/4//f/9v/4//n/+v/6//z//P/8//z//P/7//r/
+f/7//v//P/8//7///////////////////8AAAAAAAABAAMAAwACAAIABQAFAAUABgAE
AAUABQAGAAgACQAMAA0ADQAPABAAEQAQABEAEgATABgAGAAaABsAGgAcAB8AHwAiACMA
JQAlACgAKQAqACwAKwAsAC0ALgAuAC8AMAAwAC8AMAAwADAAMAAwADAAMAAwAC8ALgAr
ACsAKAAmACQAIgAhAB4AHAAaABYAEwARABIAEAAPAA4ACwALAAgABwAHAAUABAADAAEA
AQAAAAAA/f/9//3//P/9//3//f/9//z//P/8//z/+//7//v//P/8//z//P/8//z//P/8
//z/+f/5//n/+f/2//b/9v/2//n/+//8//3//f/+//7//f/9//3//f/9//z//P/8//z/
/f/+//7//v8AAAAAAAAAAAEAAQABAAEAAQAAAAAAAAABAAEAAAAAAAIAAgADAAQAAgAB
AAEAAQACAAIAAgADAAMAAwACAAAAAgACAAIAAgAEAAUABQAFAAMAAwADAAIAAwADAAQA
BQADAAMAAwADAAIAAgACAAIAAgACAAIAAgADAAIAAgADAAUABQAFAAYABgAEAAQABAAE
AAQABAAEAAQABAAEAAQABAAEAAUAAwADAAMABQACAAEAAQAAAP7//f/9//7//v/+/wAA
AQABAAIAAwADAAQABAAEAAQAAgACAAEAAAD///////////z/+//6//r/+v/4//j/+P/4
//j/9v/2//P/8v/y//L/8v/y//H/8f/x//H/8f/x//H/8f/x//D/8P/w//D/8P/y//L/
8//z//H/8f/x//H/8f/x//H/8f/z//H/8f/x//H/9/8BAAoAFwAqAEMAZACIAKEAtADI
ANAAygC4AKMAkAB3AFMANQAkABsADgABAPv/+f/5//j/9v/2//j/+v/5//r/+v/7//n/
+P/4//j/+P/4//j/9v/1//X/9f/1//b/9v/2//b/9v/2//b/+P/4//j/+P/4//j/+P/4
//j/+f/6//r/+P/4//j/+P/5//n/+f/5//v/+//8//z//P/9//3//f///////////wAA
AAAAAAEABQAFAAQABAAFAAUABQAGAAYABwAHAAgACwALAA0ADQANAA8AEAARABIAEwAU
ABUAGAAYABoAGwAcAB4AIQAhACYAJwApACkALAAtAC4AMAAxADIAMwA0ADYANwA4ADgA
NwA4ADgAOAA4ADgAOAA4ADgANwA2ADMAMwAwAC4ALAAqACkAJgAkACQAIAAdABsAHAAa
ABkAGAATABMAEAAPAA8ADQAMAAsACgALAAsADAALAAsACwAKAAkACQAJAAkACAAIAAgA
CAAHAAcABwAIAAgACAAIAAgACAAIAAgACAAFAAUABQAFAAYABgAGAAYABgAHAAcABwAH
AAgACAAHAAcABwAHAAcACAAIAAgACAAHAAgACAAIAAgACAAIAAgACQAJAAkACQAJAAgA
CAAIAAsACwAKAAoACAAIAAkACgAKAAkACQAJAAoACgAKAAsACwALAAoACAAKAAoACgAK
AAgACQAJAAkACQAJAAkACAAJAAkACgALAAoACQAIAAcACAAIAAgACAAIAAgACAAIAAkA
CAAIAAkACQAJAAkACgAKAAgACAAIAAgACAAKAAoACgAKAAoACgAKAAsADQANAA0ADwAN
AA0ADgAOAA4ADQANAA4ADgAOABAAEQARABIAEwATABQAFAAUABQAFAAUABMAEgARABEA
EQARABAADwAOAA4ADAAKAAoACgAMAAwACgAKAAkACAAIAAgABgAGAAUABQAHAAcABwAH
AAUABQAFAAQABAAEAAQABAAGAAYABwAHAAcABwAHAAcABQAFAAUABQAHAAUABQAHAAkA
DwAbACYAMwBGAGMAhgCmAL0A0ADeAOIA1gDCAK8AmgB/AF8ASQA8ADEAIAAXABMADQAL
AAwADAAKAAwADgAPAA4ADAALAAsADAAKAAgACAAIAAgACQAJAAoACwAJAAoACgAKAAoA
CgAKAAoACgAKAAoACgAKAAoACgAKAAgACQAKAAoADAAMAAwADAANAA0ADQANAA0ADQAO
AA4AEAARABEAEQATABMAEwATABQAFAAUABUAFwAXABYAFgAXABcAFwAYABkAGwAcAB4A
HQAdAB8AHwAhACMAJAAlACYAJwAoACkALAAsAC4ALwAyADQANwA3ADgAOQA7ADsAPAA9
AD4AQAA/AEAAQQBCAEIAQwBEAEQARQBGAEYARgBIAEgASABIAEcARQBDAD8APwA8ADoA
OAA2ADUAMgAwAC4AKgAnACUAIgAgAB8AHgAbABsAGAAXABcAFQAUABMAEwATABIAEgAR
ABEAEQAQAA0ADQANAA0ADAAMAAwADAAJAAkACQAKAAgACAAIAAgACAAIAAgACAAHAAcA
BwAHAAYABgAGAAYAAwADAAIAAQD//wAAAAD///3//f/9//3//f/8//v/+v/3//b/9P/y
//D/8P/w//D/8f/x//H/8f/w/+7/7f/s/+v/6//q/+r/6f/o/+j/6P/o/+f/5//n/+X/
5P/j/+P/4f/h/+D/3v/g/+D/4P/g/97/3//f/9//3f/d/93/3P/Z/9n/2v/b/9n/2f/Z
/9n/2P/Y/9j/2P/a/9r/2v/a/9v/2v/a/9v/2P/X/9b/1v/Y/9b/1v/W/9j/2P/Y/9b/
1v/W/9b/1v/W/9b/1v/X/9f/1//X/9n/1//X/9j/2P/Y/9f/1//Y/9b/1v/Y/9n/2v/c
/97/3//h/+L/4//k/+P/4v/g/97/3P/b/9r/2f/a/9n/2P/Y/9j/1v/W/9b/1v/W/9T/
1P/V/9T/1P/U/9T/1P/T/9P/0v/R/9D/z//Q/9H/0v/S/9L/0v/S/9L/0P/Q/9H/0f/R
/9H/0f/R/9H/0f/R/9H/z//P/8//z//N/9P/2//m//H/AgAbADwAYAB9AJIApgCwAKoA
lAB/AGwAUwAxABEA/v/1/+j/2//V/9P/0f/S/9T/0v/W/9j/1//Y/9j/1//X/9b/1P/U
/9T/1P/U/9L/0f/R/9H/0f/S/9L/0v/U/9T/1P/U/9b/1v/W/9b/1P/U/9T/1P/S/9P/
1P/U/9T/1P/U/9T/0//T/9P/0//V/9X/1v/W/9r/2//b/9v/2//b/9v/2//a/9r/2v/b
/9v/2//a/9r/3f/d/93/3v/e/9//3//g/+L/4//m/+f/5//p/+r/6//q/+v/7P/t/+3/
7P/t/+3/8f/0//j/+f/9////AgADAAMAAwADAAQABQAGAAcACAAIAAkACgAKAAsADAAM
AAwADAAMAAwADAAKAAkACAAFAAUAAgAAAP7//v/9//r/+P/4//T/8f/v/+z/6v/p/+j/
5//n/+T/4//j/+H/4P/f/93/3f/c/9z/2//b/9v/2v/X/9f/1//X/9b/1v/W/9b/1//X
/9f/2P/Z/9r/2//c/9v/2v/Z/9j/2f/Z/9n/2f/W/9b/1v/W/9b/1//X/9f/2P/a/9v/
2//d/93/3f/d/9z/3P/c/9z/3P/c/9v/2v/a/9r/2v/a/9r/2//c/93/2//a/9r/2v/c
/93/3f/e/+D/4P/h/+L/4f/f/97/3f/e/97/3v/f/9//3//e/9z/3P/c/9z/3P/c/93/
3f/d/9v/2//b/9r/2//b/9z/3f/d/93/3f/d/9z/3P/c/9z/3f/e/9//4P/d/9z/3P/d
/9z/2//a/9r/2P/W/9b/1v/Z/9r/2//c/97/3v/e/97/3v/e/97/3P/c/9z/3f/f/9//
3//h/9//3//g/+D/4P/f/9//4P/g/+D/4v/j/+P/5P/l/+X/6P/o/+j/6P/o/+j/5//m
/+X/5f/l/+X/5P/j/+L/4v/g/97/3v/e/9//4P/f/+D/3f/c/9z/3P/c/9z/2//b/9n/
2f/Z/9n/2//b/9v/2v/c/9z/3P/c/9r/2v/b/9v/2//b/9v/2//b/9v/2//b/9n/2f/b
/9v/2//f/+f/8v/7/wgAIQBAAGQAhQCeALIAwADAALAAlwCCAG8ATwAnAAwAAQD4/+n/
4//h/9//3P/c/9r/3P/e/+H/4v/k/+X/4//i/+T/4v/i/+L/4v/g/9//3//f/9//4P/g
/+D/4P/g/+D/4P/i/+L/4v/i/+L/4v/i/+L/4P/h/+L/4v/k/+T/5P/k/+P/4//j/+P/
4//j/+T/5P/m/+f/5//n/+X/5f/l/+X/6P/o/+j/6f/r/+v/6v/q/+v/6//r/+z/7P/t
/+3/7v/x//H/8//z//P/9f/2//f/+P/5//r/+//+//7/AAABAAIABAAHAAcACgALAA0A
DQAPABEAEwAWABYAFgAWABYAGAAZABoAGgAbABwAHAAcABoAGgAaABoAGgAZABgAFQAV
ABIAEAAOAAwACwAIAAYABgACAP///f/6//j/9//2//P/8//w/+//7f/r/+r/6f/p/+n/
6P/o/+f/5//n/+b/5f/l/+X/5f/k/+T/5P/k/+P/4//j/+T/4v/i/+L/4v/i/+L/4v/i
/9//3//f/9//3//g/+H/4v/i/+P/4//j/+H/4v/i/+H/4f/h/+H/4f/k/+T/5P/k/+X/
5v/m/+b/5P/k/+T/5P/j/+P/4//j/+T/5P/l/+b/5//n/+b/5v/m/+b/5//o/+j/5//n
/+f/5//m/+X/5f/n/+f/5v/k/+X/5v/n/+j/6P/p/+n/6f/n/+f/5//m/+X/5f/m/+f/
5//n/+f/5//m/+b/5v/m/+b/5v/m/+b/5//m/+b/5//l/+X/5f/m/+b/5P/k/+T/6v/q
/+j/6P/o/+j/6P/o/+j/6f/n/+f/5//p/+v/6//s/+z/7P/r/+v/7P/u/+7/8P/x//H/
8v/z//P/9P/0//T/9P/0//T/8//y/+//7//v/+//7v/t/+z/7P/t/+z/7f/u/+7/7v/s
/+z/6//q/+r/6v/o/+j/5//n/+n/6f/p/+n/6f/p/+n/6P/o/+j/6P/o/+j/6P/p/+n/
6//r/+v/6//t/+3/7f/t/+//7f/r/+v/7f/z//v/BgATACYAQwBkAIYAoQC0AMYAzgDI
ALQAnQCKAG8ATwAxACAAFwAIAPv/9//z/+//8P/w/+7/8P/y//P/9P/0//P/8//y//L/
8P/w//D/8P/w/+//7//v/+3/7v/u/+7/8P/w//D/8P/y//L/8v/y//T/9P/0//T/8//z
//P/8v/0//T/9P/0//X/9f/1//X/9f/1//b/9v/3//f/9v/1//b/9//4//n/+v/6//r/
+//9//3//P/8//3//f/9//7//v//////AAABAAEAAwADAAUABwAIAAkACgALAAwADQAQ
ABAAEgATABQAFgAZABkAHAAdAB8AHwAiACMAJAAmACUAJgAnACgAKgArACwALAArACwA
LAAsACwALAAsACwALAArACoAJwAnACQAIgAgAB4AHQAaABgAGAAUABEADwAOAAwACwAK
AAcABwAEAAMAAQD///7//f/9//3//P/8//v/+//7//r/+//7//v/+//6//r/+v/6//f/
9//3//j/+P/4//j/+P/4//j/+P/4//X/9f/1//X/9v/2//b/9v/2//f/9//3//X/9v/2
//X/9f/1//X/9f/2//b/9v/2//X/9v/2//b/9v/2//b/9v/3//f/9//3//f/9v/2//b/
9//3//b/9v/2//b/9//4//j/9//3//f/+P/4//j/+f/5//n/+P/2//j/+P/4//j/9v/3
//f/9//3//f/9//2//f/9//4//n/9//3//f/9//4//j/+P/4//j/+P/4//j/+f/4//j/
+f/3//f/9//4//j/+P/4//j/+P/4//j/+P/4//n/+f/5//n/+//7//v//P/8//z/+//7
//z//P/8//7//////wAAAQABAAIAAgACAAIAAAAAAP///v////////////7//f/8//z/
/P/6//r/+v/6//r/+P/4//f/9v/2//b/9v/2//X/9f/z//P/8//z//X/9f/1//T/9P/0
//T/9P/y//L/8//z//X/9f/1//X/9f/1//X/9f/1//f/9f/z//X/+f8DAAwAFwAoAEEA
YgCEAJ8AtADEANAAzgC+AKsAmACBAGMARQAyACkAHAANAAUA///9//z//v/8//z//P/9
//z//P/7//3//P/6//j/+P/4//j/+P/3//f/9//3//j/+P/4//j/+P/4//j/+P/4//j/
+P/4//j/+P/4//j/+f/6//r/+v/6//r/+v/7//v/+//7//v/+//8//z//P/9//3//f/9
//3//f/9//z//P/8//3/AQABAAAAAAADAAMAAwAEAAQABQAFAAYABwAHAAkACQAJAAsA
DAANAA4ADwAQABEAFAAUABYAFwAYABoAHQAdAB4AHwAhACEAIwAlACcAKgArACwALQAu
ADAAMQAyADIAMQAyADIAMgAyADIAMgAyADIAMQAwAC0ALQAqACgAJgAkACMAIAAeABwA
GAAVABMAEgAQAA8ADgANAA0ACgAJAAcABQAEAAMAAwADAAIAAgADAAMAAwACAAEAAQAB
AAEAAAAAAAAAAAD///////8AAP7//v/+//7/AAAAAAAAAAD9//3//f/9//7//v/+//7/
/v/////////9//7//v/9//v/+//7//v//v/+//7//v///wAAAAAAAP7//v/+//7/+//7
//v/+//8//z//f/+///////+//7//v/+////AAD///3//P/7//7//v/+//////////7/
/P/6//r/+v/6//v//f/+/////////////v/9//3//v////3//f/9//3//P/8//z//P/6
//r/+v/6//n/+P/4//n/+f/5//n/+v/6//j/+P/4//n/+v/7//z//P/8//z//P/8//z/
/P/6//r/+v/7//n/+f/5//v//f/9//7//v/8//v/+//8//7//v8AAAEA//8AAAEAAQAA
AAAAAAAAAAAAAAD///7//f/9//3//f/9//3//f/+//z/+v/6//r/+P/4//b/9v/z//L/
8v/y//T/9P/z//P/8f/x//H/8f/x//H/8f/w//H/8v/z//T/9P/0//X/9f/z//P/8//z
//T/9f/2//f/9f/1//f/9f/z//f///8IABMAJAA7AFoAfACZAK4AxADOAMgAtAChAJAA
ewBbAD0AKAAbAA4AAwD9//n/9f/w//D/8P/0//j/+f/6//z/+//7//r/+v/4//j/+P/4
//b/9f/1//X/9P/0//P/8v/w//D/8P/w//D/8P/w//D/8P/w//D/8P/w//H/8v/y//H/
8P/v/+7/7//v/+//7//v/+//8P/w//D/8f/x//H/8f/x//H/8f/0//T/9P/1//X/9f/0
//T/9//3//f/+P/4//n/+f/6//n/+f/7//v/+//9//7///8BAAMABQAHAAgACAAKAAsA
CgAMAA8ADwASABMAFQAVABYAFwAYABoAGwAcAB0AHgAdAB0AHQAcAB4AIAAhACIAIgAi
ACIAIgAgAB8AHgAbABsAGAAWABQAFAATABAADgAMAAgABQADAAAA/v/9//z/+//7//j/
9//5//f/9v/1//L/8f/v/+7/6//r/+v/6v/r/+v/6//r/+z/7P/s/+z/6f/p/+n/6v/q
/+r/6v/q/+j/6P/o/+j/6f/p/+n/6f/o/+j/6P/o/+f/5//m/+X/5//o/+j/5//o/+n/
6v/r/+r/6P/m/+T/5v/o/+n/6v/s/+z/7P/s/+v/6//r/+v/6//q/+r/6v/p/+n/6P/o
/+b/5v/n/+j/6P/n/+f/5//o/+j/6P/p/+v/6//q/+j/6v/q/+r/6v/o/+n/6f/p/+j/
5//m/+T/5P/l/+f/6f/n/+f/5//n/+b/5v/m/+b/6P/o/+j/6P/n/+b/5v/n/+X/5f/l
/+b/6P/m/+b/5v/k/+T/5P/k/+L/4v/h/+H/5P/l/+b/6P/m/+f/5//n/+f/6P/o/+j/
6f/p/+r/6//t/+3/7P/s/+v/6//s/+7/7f/s/+v/6v/s/+7/7//v//L/8v/z//P/8f/x
//H/8P/v/+//7//v/+3/6//p/+f/6P/n/+L/4v/i/+L/4v/i/+H/4P/f/97/4P/g/+D/
4P/g/+D/4P/g/+L/4v/i/+L/4f/g/9//3v/f/+D/4f/i/+L/4v/i/+L/4v/i/+L/4v/i
/+L/4v/i/+n/8P/3//7/FwAuAEUAXABzAIoAoQC4AKwAogCYAI4AcgBYAD4AJAAVAAgA
+//u/w==
         </WaveFormData>
      </LeadData>
      <LeadData>
         <LeadByteCountTotal>10000</LeadByteCountTotal>
         <LeadTimeOffset>0</LeadTimeOffset>
         <LeadSampleCountTotal>5000</LeadSampleCountTotal>
         <LeadAmplitudeUnitsPerBit>4.88</LeadAmplitudeUnitsPerBit>
         <LeadAmplitudeUnits>��V</LeadAmplitudeUnits>
         <LeadHighLimit>2147483647</LeadHighLimit>
         <LeadLowLimit>268435456</LeadLowLimit>
         <LeadID>V6</LeadID>
         <LeadOffsetFirstSample>0</LeadOffsetFirstSample>
         <FirstSampleBaseline>0</FirstSampleBaseline>
         <LeadSampleSize>2</LeadSampleSize>
         <LeadOff>FALSE</LeadOff>
         <BaselineSway>FALSE</BaselineSway>
         <ExcessiveACNoise>FALSE</ExcessiveACNoise>
         <MuscleNoise>FALSE</MuscleNoise>
         <LeadDataCRC32>1844969021</LeadDataCRC32>
         <WaveFormData>
7P/s/+z/7P/s/+z/7P/s/+z/7P/s/+z/7v/u/+7/7v/u/+7/7v/u/+3/7P/r/+r/6v/q
/+r/6v/s/+z/7P/s/+r/6v/q/+r/7P/s/+z/7P/s/+z/7P/s/+z/7P/s/+z/7v/u/+7/
7v/s/+z/7P/s/+z/7P/s/+z/6v/q/+r/6v/s/+z/7P/s/+7/7v/u/+7/7P/s/+z/7P/s
/+z/7P/s/+r/6v/q/+r/6v/q/+r/6v/s/+z/7P/s/+r/6v/q/+r/6v/q/+r/6v/s/+z/
7P/s/+r/6v/q/+r/7P/s/+z/7P/q/+r/6v/q/+z/7P/s/+z/7P/s/+z/7P/q/+r/6v/q
/+r/6v/q/+r/6v/q/+r/6v/s/+z/7P/s/+z/7P/t/+7/7v/v/+//7//x//D/8P/w/+//
8f/y//P/9f/2//f/9//4//j/+P/3//X/9f/1//T/9v/1//X/9P/z//P/8//y//H/8f/x
//H/8P/v/+7/7f/t/+3/7f/s/+7/7v/u/+7/7v/u/+7/7v/s/+z/7P/s/+z/7P/s/+z/
7P/s/+z/7P/t/+3/7f/t/+3/7f/t/+z/7P/s/+r/6v/u//T//P8EABEAIgA7AFkAcwCF
AJgAogCgAJIAgwB3AGgAUgA6AC4AJQAYAAgA///6//T/8v/z//L/8P/y//T/8//z//T/
9P/0//L/8P/v/+//7//w/+7/7v/v/+7/7v/u/+3/7f/t/+3/7f/t/+7/7v/u//D/8P/w
//D/8P/w//D/8f/x//H/8f/x//H/8f/x//H/8P/w//D/7//w//H/8//0//L/8f/x//L/
9P/0//T/9f/2//b/9v/2//T/9v/2//b/+f/5//n/+v/6//v//P/9//7//////wAAAQAC
AAMABAAFAAUABgAHAAcACAAJAAoADAANAA4AEAARABIAEwAUABQAFgAXABcAFQAWABYA
GAAbABsAGwAbABsAGgAaABoAGgAYABcAFgAVABQAEgAQABAADgAMAAkACQAHAAUABAAC
AAAA///+//v/+v/6//n/+f/4//b/9f/0//T/9P/0//T/9P/z//L/8f/x//H/8f/x//H/
8f/x//P/8v/y//L/8f/x//D/8P/y//L/8v/x//H/8f/x//H/7//v/+//8P/u/+7/7f/t
/+//7//v/+//8v/y//L/8v/y//L/8v/y//L/8v/z//P/8//y//L/8f/x//L/8v/y//L/
8v/y//L/8v/y//L/8v/x//H/8v/y//L/8v/z//T/8v/y//P/8//0//T/9P/0//P/8//0
//T/9P/0//T/9f/1//T/9P/0//L/8v/y//L/8v/y//L/8f/x//L/8v/y//L/8f/x//H/
8f/x//H/8v/y//L/8f/x//P/8//z//P/8f/y//L/8v/w/+//8P/w//D/8P/w//D/8P/w
//D/8v/y//L/8//0//T/9f/1//P/8//y//L/9P/1//f/+P/5//n/+v/7//v//P/8//z/
+//7//v/+//4//j/9//3//j/9//3//f/9v/1//X/9f/1//T/8//y//P/8//z//P/8P/w
//D/8P/y//L/8v/y//D/8P/w//D/8P/w//D/8P/w//D/8P/w//D/8f/x//H/8//z//P/
8//0//L/8v/w//D/9P/6/wIADAAXACgAQQBdAHUAhQCWAKAAogCaAIsAfwByAFwASAA8
ADEAJAAUAAsABgAAAP7//f/6//r/+v/8//3/+//4//j/+P/2//b/9f/1//X/9f/0//X/
9//3//b/9f/z//X/9f/1//X/8//0//T/9P/0//T/9P/0//b/9v/2//f/9f/1//X/9f/3
//f/9//3//f/+P/5//n/9//3//j/+P/4//f/9//4//j/+P/4//n/+v/6//r/+v/6//z/
/P/8//3//f/9//7//v///wAAAQAAAAEAAQACAAUABgAHAAgACQAJAAoACwANAA4ADwAQ
ABIAEwAUABYAFwAYABkAGgAaABwAHQAdAB0AHgAeACAAIQAhACEAIQAjACIAIgAiACAA
HgAdABwAHQAcABoAGAAYABYAFAARAA8ADQALAAoACAAGAAUABAABAAAAAAD//////v/8
//v/+v/6//r/+v/4//j/9//2//f/9//3//f/9f/1//X/9f/3//b/9v/2//X/9f/0//T/
9P/0//T/8//1//X/9f/1//P/8//z//T/9P/0//P/8//z//P/8//z//T/9P/0//T/9P/0
//T/9P/y//L/8//z//X/9P/0//P/8//0//T/9P/0//T/9P/0//T/9P/0//T/9P/z//P/
8v/y//L/8//0//T/9P/1//X/9P/0//T/9P/1//X/9v/2//T/9P/0//X/9f/0//T/9P/0
//T/9P/0//T/9P/0//P/9f/2//b/9v/2//X/9f/1//X/9f/1//b/9v/2//X/9f/1//X/
9f/1//f/9v/0//T/9v/2//b/9v/2//b/9v/2//b/9v/2//b/9//4//j/+f/5//n/+f/4
//j/+P/5//v//P/9//3//v//////AAAAAAAA///////////8//z/+//7//r/+f/5//n/
+v/5//n/+f/5//j/9//2//P/8//z//P/8v/y//L/8v/y//L/8v/y//L/8v/y//L/8v/y
//L/8v/y//L/8v/y//T/9f/1//X/8//z//P/8//0//L/8v/w//D/8v/4//7/BgARACAA
NwBRAGsAfQCMAJoAngCcAJEAhQB6AGoAVABCADcALAAaAA0ABgAAAP7//f/8//z/+v/6
//n/+//6//j/+P/4//b/9f/1//X/9v/0//T/9f/0//T/9P/z//X/9f/1//X/9f/2//b/
9v/2//b/9v/2//T/9P/0//X/9//3//f/9//5//n/+f/5//f/+P/5//n/+f/5//r/+v/6
//n/+f/6//v//P/9///////+//3//P/8//7//v/+/wEAAQABAAIAAgADAAQABQAEAAUA
BQAGAAkACgALAAwADgAPABEAEwATABQAFQAWABYAFwAYABoAGwAcAB0AHgAcAB4AHwAf
ACEAIgAiACQAJwAnACcAJwAnACYAJgAmACgAJgAlACQAIwAiACAAHgAgAB4AHAAZABcA
FQATABIADgAMAAsACgAJAAgACAAHAAMAAgAAAP//AAAAAAAAAAD+//7//f/8//v/+//7
//v//f/9//3//f/7//r/+v/6//3//f/8//z//v/+//7//f/7//v/+//7//n/+f/5//r/
+P/4//f/9//5//n/+f/5//j/+P/4//j/9v/2//b/9v/4//j/+f/5//n/+P/4//f/9f/2
//b/9v/4//j/+P/4//j/+P/4//j/9//3//j/+P/5//j/+P/4//r/+v/7//v/+f/4//f/
9v/1//X/9v/2//b/9v/2//f/9//2//b/9v/2//b/9v/2//j/+P/4//f/9//4//j/+P/6
//n/+f/5//n/+f/5//r//P/8//v/+//6//n/+P/3//X/9v/2//b/9v/1//X/8//0//X/
9v/3//j/+v/6//r/+v/6//r/+v/7//r/+v/7//v/+//7//r/+v/4//n/+//8//3//f/+
/////f/+//7//v/9//3//f/9//7//v/9//3//P/7//v/+//6//n/+f/5//j/9v/0//L/
8//z//P/8//w//D/8P/w//D/8P/w//D/8v/y//L/8v/w//D/8P/w//L/8v/y//L/8P/x
//H/8f/x//H/8f/x//D/8P/w/+7/7v/w//T//P8EABEAIgA7AFUAbwCDAJIAngCeAJAA
gQB7AG4AWABCADIAJwAYAAoAAQD+//r/+P/5//b/9P/0//b/9//3//r/+P/2//b/9v/1
//X/9f/y//D/8P/x//T/9P/0//P/8//z//P/8//x//L/8v/y//L/8v/y//L/8v/y//L/
8//z//P/8//z//P/8//z//P/8f/y//P/8//z//P/9P/0//b/9f/1//b/9P/0//T/9f/4
//j/+P/4//r//P/8//z/+//7//v//P/6//v//P/9//7//////wAAAwAEAAUABgAJAAkA
CgALAAsADAANAA4ADgAPABAAEgATABQAFQAWABYAGAAZABkAGQAaABoAHAAdAB0AHQAd
AB0AHAAcABwAHAAaABkAGAAZABgAFgAUABQAEgAQAA0ACwAJAAcABgACAAAA///+////
/v/+//3/+f/4//b/9f/0//T/9P/0//P/8v/w/+7/7//v/+//7//v/+//7//v/+//7v/u
/+7/8f/x//D/8P/w//D/8P/v/+//7//v/+//8f/x//H/8v/y//L/8f/x//D/7//u/+3/
7//w//H/8v/w//D/8P/w//L/8v/z//P/8//y//L/8f/z//T/9P/0//L/8v/y//L/8v/y
//L/8v/z//P/9P/0//H/8P/w//D/8v/y//P/8//y//L/8v/y/+//7//w//D/8v/y//L/
8//y//D/7//u/+//8P/x//L/8P/w//D/7//t/+7/7v/u//D/7//v/+//7f/t/+3/7v/w
//D/7//v/+3/7f/t/+3/6//s/+z/7P/u/+v/6//r/+z/7v/u/+7/7v/v//D/8f/y/+//
7v/t/+3/8f/y//T/9f/z//P/8v/y//D/8f/z//T/9f/1//b/9//5//r/+v/6//n/+f/5
//n/+P/4//f/9//0//P/8//z//T/8//z//P/8f/w/+//7v/t/+3/7f/t/+z/7P/s/+z/
7P/s/+z/7P/q/+r/6v/q/+r/6v/q/+r/6v/q/+r/6v/q/+v/6//r/+v/6//r/+v/7v/q
/+r/7P/s/+7/9P/8/wYAEwAmAD8AWwB3AIkAlgCgAJwAjgCBAHcAZgBMADYAKgAhABIA
AgD7//b/9P/0//P/8v/0//T/9P/1//X/9P/0//T/8v/y//H/8f/x//D/7v/u/+//8v/y
//L/8f/v/+//7//v//H/8v/y//L/8f/w/+//7v/w//D/8P/x//H/8f/x//H/7//v/+//
7//x//L/8//z//P/8//0//T/9P/z//P/9P/2//b/9v/3//b/9v/2//b/9v/4//j/+P/5
//n/+f/6//r/+//8//3/AAABAAEAAgABAAIAAwAEAAcABwAIAAkACwAMAA0ADgAQABEA
EgAUABUAFgAXABgAFgAYABkAGQAZABoAGgAcABsAGwAbABsAGwAaABoAGgAcABoAGQAY
ABcAFgAUABIAEAAOAAwACQAJAAcABQAEAAIAAAD///7//f/8//z/+//5//j/9v/1//T/
9P/0//T/9P/0//P/8v/x//H/8f/x/+//7//v/+//8f/w//D/8P/x//H/8P/w//D/8P/w
/+//7f/t/+3/7f/t/+3/7f/u/+//8P/w//H/8f/x//H/8f/w//D/8P/w//D/8P/w//D/
8P/w//H/8f/x//D/8P/v//H/8v/y//L/8v/y//L/8v/w//D/8P/w//P/8//0//T/8//y
//L/8v/0//T/9f/1//T/9P/0//T/8//z//T/9P/0//T/9P/1//X/9P/0//T/9P/0//T/
9P/y//L/8v/x//H/8v/y//L/9P/z//P/8//x//H/8f/y//P/9P/0//X/8//z//P/8//x
//L/9P/y//L/8v/y//L/8v/y//L/8v/y//L/8//2//b/9//3//X/9f/0//T/9v/3//n/
+v/7//v//P/9//3//v/+//7//f/9//3//f/8//z/+//7//r/+f/5//n/+P/3//f/9//3
//b/9f/0//P/8//z//P/8v/y//L/8v/0//T/9P/0//T/9P/0//T/9P/0//T/9P/2//b/
9v/2//T/9f/1//X/9f/1//X/9f/2//b/9P/0//L/9v/+/wYAEAAfADQATwBpAH0AjwCg
AKgApgCcAI0AgQBwAFgARAA4AC0AIAASAAsABgAEAAIA///+/wAAAAAAAAEA///+//7/
/v/8//z/+//7//v//P/6//r/+//6//r/+v/5//n/+f/5//n/+//8//z//P/6//r/+v/6
//r/+v/6//v/+//7//v/+//7//v/+//7//n/+v/7//v/+//7//z//P/8//v/+//8//z/
/P/8//3//v/+//7//v/+/wAAAAAAAAEAAQABAAIABAAFAAYABwAGAAcABwAIAAsADAAN
AA4ADwAPABAAEQATABQAFQAWABgAGQAaABwAHQAeAB8AIAAgACIAIwAjACMAJAAkACYA
JQAlACUAJQAnACYAJgAmACgAJgAlACQAIQAgAB4AHAAaABgAFgATABMAEQAPAA4ADgAM
AAsACgAIAAYABQADAAMAAgAAAP///v/+//7//v/+//7//f/8//3//f/9//3/+//7//v/
+//9//z//P/8//3//f/8//z//P/8//z/+//5//n/+f/5//v/+//7//z/+v/6//n/+f/7
//v/+//7//r/+v/6//r/+v/6//r/+v/4//j/+f/5//v/+v/6//n/+f/6//r/+v/6//r/
+v/6//r/+v/6//r/+f/5//r/+v/7//r/+v/6//z//P/9//3//P/8//z//P/5//n/+v/6
//j/+P/4//n/+f/4//j/+P/4//j/+P/4//b/9v/2//X/9//4//j/+P/2//X/9f/1//X/
9f/1//b/9v/2//X/9f/1//X/9f/1//P/9P/2//b/9v/2//b/9v/2//b/9//4//n/+//6
//r/+//7//v/+//6//r/+v/7//3//v/9//3//v//////AAAAAAAA/f/9//3//f/+//7/
/f/9//z/+//7//v/+P/3//f/9//5//j/9//2//X/9f/1//X/8v/y//L/8v/0//T/9P/0
//L/8v/y//L/8v/y//L/8v/0//T/9P/0//L/8//z//P/8//z//P/8//0//L/8v/y//T/
+v8CAAwAFgAlADwAVQBxAIUAlQCiAKYAoACUAIcAewBoAFIARAA6AC8AIAAUAA0ACAAE
AAQAAwACAAIABAAEAAMA///+/wAA/v/8//7//f/9//3//v/8//z//f/8//z//P/7//3/
/f/9//3/+//8//z//P/8//z//P/8//r/+v/6//v//f/9//3//f/9//3//f/9//v//P/9
//3//f/9//7//v//////AAACAAIAAgACAAMABAAEAAQABAACAAQABAAEAAcABwAHAAgA
BwAHAAcABwAKAAsACwAMAA8AEAARABIAEQARABIAEwAXABgAGQAaABoAGwAcAB4AHQAe
AB8AIAAiACQAJQAlACMAJAAkACYAJQAlACUAJQAmACYAJwAoACYAJAAjACIAIQAgAB4A
HAAcABoAGAAVABUAEwARABAADgAMAAsACgAHAAYABgAFAAUABAACAAEAAAAAAAAAAAD+
//7//f/8//3//f/9//3/+//7//v/+//7//r/+v/6//v/+//6//r//P/8//z/+//9//3/
/f/9//3//f/9//7//P/8//v/+//7//v/+//7//z//P/8//z//P/8//z//P/7//r/+v/5
//r/+v/7//v//f/+//7//v/9//z/+//6//z//P/8//z//P/7//v/+v/8//z//f/+//v/
+v/6//n/+P/4//j/+P/4//n/+//8//r/+v/6//v/+//6//r/+v/4//j/+P/4//r/+v/6
//n/9//4//j/+P/6//n/+f/5//n/+f/5//r/+P/4//f/9//5//n/+f/5//v/+v/4//j/
+P/4//j/+P/6//r/+v/6//j/+P/4//n/+P/4//n/+f/7//v/+v/6//j/+f/7//z/////
/wAAAQADAAQABAAEAAIAAQAAAP///P/8//v/+//6//n/+f/5//j/9//3//f/9//2//X/
9P/1//X/9f/1//T/9P/0//T/8f/w/+//7v/x//L/8//0//L/8v/y//L/8v/y//L/8v/0
//X/9f/1//P/8//z//P/8v/y//L/8v/w//T//P8CAAoAFwAsAEUAYwB7AIsAmgCmAKQA
lgCJAH0AagBUAEAAMgApABwADAADAP7//P/8//v/+v/6//r/+v/5//v/+v/6//r/+v/5
//f/9v/1//b/9P/0//X/9v/2//b/9f/1//X/9f/1//b/+P/5//r/+v/6//r/+v/5//j/
9//3//f/9//3//f/9//3//f/9//3//j/+f/5//v/+//8//z//P/7//v//P/+//7//v//
//7//v/+//7//v8AAAAAAAD///////8AAAEAAwAFAAcACAAJAAkACgAJAAoACwAMAAwA
CwALAAsADgAQABIAFAAYABkAGgAcABwAHAAcABwAHAAeAB8AHwAhACIAIgAkACMAIwAj
ACMAIwAiACIAIgAgAB4AHQAcABsAGgAYABYAGAAWABQAEQAPAA0ACwAKAAYABAADAAIA
AwACAAIAAQD9//z/+v/5//r/+v/6//r/+P/4//f/9v/1//X/9f/1//P/8//z//P/9f/0
//T/9P/3//f/9v/2//X/9P/z//H/8//z//P/8//x//H/8f/y//L/8v/x//H/8v/z//T/
9f/4//j/+P/4//b/9v/2//b/9P/0//X/9f/1//T/9P/z//T/9v/3//j/9//2//X/9P/2
//b/9v/2//f/9//4//j/9v/0//P/8v/y//L/8//z//L/8v/y//L/7//v//D/8P/y//L/
8v/z//L/8P/v/+7/8P/w//D/8P/w//D/8P/v/+//8P/w//D/8v/x//H/8f/v/+//7//w
/+7/7v/t/+3/6//r/+v/6//t/+7/7v/u//L/8//y//D/8P/w//D/7v/u/+7/7v/v//D/
8f/z//L/8v/z//P/8f/x//D/8P/w//H/8//0//X/9f/2//f/+f/6//r/+v/7//v/+//7
//j/+P/3//f/9v/1//X/9f/0//P/8//z//X/9P/z//L/7//v/+//7//u/+7/7v/u/+7/
7v/u/+7/8P/w//D/8P/y//L/8v/y//D/8P/w//D/8P/x//H/8f/v/+//7//v/+7/7v/u
/+7/7P/w//b//v8EAA8AIAA7AFcAcQCFAJYAogCkAJoAiwB9AHAAWgBAAC4AJwAcAAwA
AwD+//r/9v/1//T/9P/0//T/9//3//b/9P/0//b/9P/z//P/8//y//D/8P/x//D/8P/w
/+//8f/x//H/8f/x//L/8v/y//L/8v/y//L/8P/w//D/8f/x//H/8f/x//H/8f/x//H/
7//w//H/8f/x//H/8v/y//D/7//v//D/8v/y//L/8//0//T/9P/0//T/9v/2//b/9//3
//f/+P/6//v//P/9//7//////wAAAQACAAMABAAFAAUABgAHAAkACgALAAwADgAPABAA
EgATABQAFQAWABQAFgAXABcAGQAaABoAHAAbABsAGwAbABkAGAAYABgAGgAYABcAFgAV
ABQAEgAQABAADgAMAAkACQAHAAUABAAAAP7//f/8//v/+v/6//n/9f/0//L/8f/w//D/
8P/w//D/8P/v/+7/7//v/+//7//v/+//7//v/+//7v/u/+7/7//v/+7/7v/u/+7/7v/t
/+3/7f/t/+3/7f/t/+3/7v/w//D/7//v/+3/7f/t/+3/7v/u/+7/7v/w//D/8P/w//D/
8P/x//H/8f/w//D/7//t/+7/7v/u//D/8P/w//D/8P/w//D/8P/x//H/8v/y//H/8P/w
//D/8P/w//H/8f/w//D/8P/w//H/8f/y//L/8v/y//L/8//x//D/8P/w/+7/7v/u/+7/
8P/w//D/7//t/+7/7v/u/+7/7f/t/+3/7//v/+//8P/u/+7/7f/t/+3/7f/t/+3/7//w
//D/8P/w//D/8P/w//D/8P/w//D/8P/x//T/9P/1//X/9f/1//T/9P/0//X/9//4//n/
+f/6//v/+//8//z//P/7//v/+//7//j/+P/3//f/+P/3//f/9//4//f/9//3//X/9P/z
//L/8//z//P/8//w//D/8P/w//D/8P/w//D/8P/w//D/8P/w//D/8P/w//D/8P/w//D/
8v/z//P/8//z//P/8//z//T/8v/w//D/7v/0//z/AgAMABsAMgBPAGkAfQCPAJ4ApgCi
AJgAiQB9AGwAVgBCADYALQAeAA4ABwACAP7//P/7//r/+v/6//z/+//7//r/+v/8//r/
+P/3//f/9//4//b/9v/3//b/9v/2//X/9f/1//X/9f/1//b/9v/2//j/+P/4//j/9v/2
//b/9//5//n/+f/5//f/9//3//f/+f/6//v/+//6//n/+f/4//n/+f/6//z//P/8//z/
/f/+//7//v/+//z//v/+//7/AQABAAEAAgACAAMABAAFAAYABwAHAAgACQAKAAsADAAP
AA8AEAARABMAFAAVABYAFgAXABgAGgAdAB4AHwAgAB8AIAAgAB8AIQAiACIAJAAlACUA
JQAlACUAJAAkACQAJgAkACMAIgAfAB4AHAAaABoAGAAWABMAEwARAA8ADgAMAAoACQAI
AAUABAAEAAMAAQAAAP7//f/+//7//v/+//7//v/9//z//f/9//3//f/7//v/+//7//v/
+v/6//r//f/9//z//P/8//z//P/7//n/+f/5//n/+//7//v//P/6//r/+f/5//n/+f/5
//n/+v/6//r/+v/6//r/+v/6//r/+v/7//v//f/8//z/+//7//z//P/8//z//P/8//z/
/v/+//7//v/9//3//v/+/////v/+//7//v/+///////+//7//v/+//v/+//8//z//P/8
//z//f/7//r/+v/6//z//P/8//z/+v/6//r/+f/5//r/+v/6//r/+f/5//n/+f/5//n/
+v/6//r/+f/5//v/+v/4//j/+P/4//r/+v/6//r/+v/6//r/+//8//z//f/9//3//f/8
//z//P/9////AAABAAEAAgADAAMABAAEAAQAAwADAAMAAwAEAAQAAwADAAIAAQABAAEA
AAD///////////7//f/8//v/+//7//v//P/8//z//P/8//z//P/8//z//P/8//z//P/8
//z//P/8//z//P/8//7//////////f/9//3//f/+//7//P/6//r//v8EAAoAFAAhADQA
TQBpAH8AkQCgAKoAqgCiAJUAiQB6AGYAVABIAD8AMAAgABUADgAIAAgACQAGAAYABgAE
AAMAAwACAAIAAgACAAAA////////AAD+//7///8AAAAAAAD///////////////8AAAAA
AAAAAAAAAAAAAAAAAAAAAAEAAwADAAMAAwADAAMAAwADAAEAAgADAAMAAwADAAQABAAE
AAMAAwAEAAQABAAEAAUABgAGAAYABgAIAAoACgAKAAkACQAJAAoACgALAAwADQAMAA0A
DQAOAA8AEAARABIAFQAVABYAFwAZABoAGwAcAB4AHwAgACIAIwAkACUAJgAmACgAKQAp
ACsALAAsAC4ALwAvAC8ALwAvAC4ALgAuAC4ALAArACoAKQAoACYAJAAiACAAHgAbABcA
FQATABIAEAAOAA0ADAALAAoACgAJAAcABgAEAAMAAgACAAIAAgAEAAQAAwACAAEAAQAB
AAEAAQABAAEAAQD///7//v/+///////+//7//v/+//7//f/7//v/+//7//z//f/+/wAA
AAAAAP///////////////////v/9//z//P/8//z//P/9//7/AAABAP///v/+//3//f/+
//7//v8AAAAAAAAAAAAAAAAAAAAAAQABAAIAAgD///7//v/+/wAAAAABAAEAAAAAAAAA
AAD/////AAAAAAIAAgACAAMAAQAAAAAAAAAAAAAAAAAAAAIAAgACAAEA//8AAAAAAAAA
AP///////////////wAAAAAAAP//////////////////AAAAAAAAAAABAAIAAgACAAIA
AgAAAAAAAAAAAAAAAAAAAAEAAgACAAMAAwADAAMAAgACAAQABQAHAAgABwAHAAgACQAJ
AAoACgAKAAcABwAHAAcABgAGAAUABQAGAAUABQAFAAQAAwADAAMAAQAAAP///v/7//v/
+//7//z//P/8//z/+v/6//r/+v/6//r/+v/6//v//P/9//7//v/+//7//v/8//3//f/9
/////////////v/+/wAA/v/8//7/AgAKABQAIQAyAEsAZwB/AJEAogCuAKoAngCRAIcA
eABiAFAAQgA3ACgAGgARAAwABgACAP//AAACAAQABgAHAAcABAAEAAQAAgACAAEAAQAB
AAAA/v/+///////+//3/+//9//3//f/9//3//v/+//7//v/+//7//v8AAAAAAAABAP//
///////////////////9//7//////wEAAQACAAIAAAD/////AAACAAIAAgADAAQABAAE
AAQABAAGAAYABgAFAAUABQAGAAYABwAIAAkACgALAAsADAAPABAAEQASABMAEwAUABUA
FQAWABcAGAAaABsAHAAeAB0AHgAfACAAIgAkACUAJQAkACQAIwAkACYAJwAoACkAJwAm
ACYAJgAmACQAIwAiACEAIAAeABwAGgAYABYAEwATABEADwAOAAoACAAHAAYABQAEAAQA
AwADAAIAAAD///z//P/8//z//P/8//v/+v/5//n/+f/5//n/+f/5//n/+f/4//j/+P/5
//n/+P/4//r/+v/6//n/9//3//f/9//3//f/9//4//b/9v/1//X/9//3//f/9//4//j/
+P/4//X/9P/z//L/9f/2//j/+f/5//j/+P/3//X/9v/2//b/9v/2//b/9v/2//b/9v/2
//X/9f/2//b/9f/0//T/9P/y//L/8//z//P/9P/1//b/9f/1//b/9v/0//T/9P/1//P/
8v/y//L/8v/y//L/8v/y//L/8v/x//H/8v/y//L/9P/z//P/8//z//P/8//0//P/8v/w
/+//8f/x//H/8f/w//D/7//u/+z/6//r/+v/7v/w//H/8v/x//D/7//u//D/8P/y//L/
8v/y//P/8//x//H/8f/x//H/8f/y//T/8//y//H/8f/y//P/8//0//X/9P/1//b/9v/2
//f/9//3//f/9//1//L/8v/y//D/8P/u/+z/7P/s/+z/7P/s/+v/6v/p/+j/6P/o/+j/
6P/m/+b/5v/m/+j/6P/o/+j/5//m/+X/5P/k/+T/5P/k/+b/5v/m/+b/5P/k/+T/5P/i
/+L/4v/i/+f/7P/x//b/CgAcAC4AQABTAGYAeQCMAIYAgAB6AHQAYQBQAD8ALgAhABQA
BwD6/w==
         </WaveFormData>
      </LeadData>
   </Waveform>
</RestingECG>
