# Supplementary material for: Detection of Left Atrial Enlargement Using a Convolutional Neural Network-Enabled Electrocardiogram
Source: Front Cardiovasc Med. 2020 Dec 17;7:609976. doi: 10.3389/fcvm.2020.609976 (PMC7773668; doi:10.3389/fcvm.2020.609976)
Supplement: Supplementary file 1 [file Data_Sheet_1.ZIP › hyp/1802031871_1289_00000002.XML]

<?xml version="1.0" encoding="Windows-1252"?>
<!DOCTYPE RestingECG SYSTEM "restecg.dtd">
<RestingECG>
   <PatientDemographics>
      <PatientID>1802031871</PatientID>
      <PatientAge>66</PatientAge>
      <AgeUnits>Years</AgeUnits>
      <Gender>Female</Gender>
      <PatientLastName>linyanxian</PatientLastName>
   </PatientDemographics>
   <TestDemographics>
      <DataType>Resting</DataType>
      <Site>1</Site>
      <AcquisitionDevice>MAC55</AcquisitionDevice>
      <Status>Unconfirmed</Status>
      <Priority>Normal</Priority>
      <AcquisitionTime>09:16:40</AcquisitionTime>
      <AcquisitionDate>08-05-2016</AcquisitionDate>
      <CartNumber>1</CartNumber>
      <AcquisitionSoftwareVersion>009C</AcquisitionSoftwareVersion>
      <XMLSourceVersion>MAC5000 v1.0</XMLSourceVersion>
   </TestDemographics>
   <RestingECGMeasurements>
      <VentricularRate>101</VentricularRate>
      <AtrialRate>101</AtrialRate>
      <PRInterval>138</PRInterval>
      <QRSDuration>84</QRSDuration>
      <QTInterval>378</QTInterval>
      <QTCorrected>490</QTCorrected>
      <PAxis>60</PAxis>
      <RAxis>60</RAxis>
      <TAxis>33</TAxis>
      <QRSCount>17</QRSCount>
      <QOnset>216</QOnset>
      <QOffset>258</QOffset>
      <POnset>147</POnset>
      <POffset>198</POffset>
      <TOffset>405</TOffset>
      <ECGSampleBase>500</ECGSampleBase>
      <ECGSampleExponent>0</ECGSampleExponent>
   </RestingECGMeasurements>
   <Diagnosis>
      <Modality>Resting</Modality>
         <StatementCount>5</StatementCount>
         <LabelText>12SL ��ϳ���</LabelText>
      <DiagnosisStatement>
         <StmtFlag>ENDSLINE</StmtFlag>
         <StmtText>����Ķ�����</StmtText>
      </DiagnosisStatement>
      <DiagnosisStatement>
         <StmtText>����</StmtText>
      </DiagnosisStatement>
      <DiagnosisStatement>
         <StmtText>�±��ļ�����</StmtText>
      </DiagnosisStatement>
      <DiagnosisStatement>
         <StmtFlag>ENDSLINE</StmtFlag>
         <StmtText>�����䲻ȷ��</StmtText>
      </DiagnosisStatement>
      <DiagnosisStatement>
         <StmtFlag>ENDSLINE</StmtFlag>
         <StmtText>�쳣 ECG</StmtText>
      </DiagnosisStatement>
   </Diagnosis>
   <Waveform>
      <WaveformType>Rhythm</WaveformType>
      <WaveformStartTime>0</WaveformStartTime>
      <NumberofLeads>8</NumberofLeads>
      <SampleType>CONTINUOUS_SAMPLES</SampleType>
      <SampleBase>500</SampleBase>
      <SampleExponent>0</SampleExponent>
      <HighPassFilter>16</HighPassFilter>
      <LowPassFilter>150</LowPassFilter>
      <ACFilter>NONE</ACFilter>
      <LeadData>
         <LeadByteCountTotal>10000</LeadByteCountTotal>
         <LeadTimeOffset>0</LeadTimeOffset>
         <LeadSampleCountTotal>5000</LeadSampleCountTotal>
         <LeadAmplitudeUnitsPerBit>4.88</LeadAmplitudeUnitsPerBit>
         <LeadAmplitudeUnits>��V</LeadAmplitudeUnits>
         <LeadHighLimit>2147483647</LeadHighLimit>
         <LeadLowLimit>268435456</LeadLowLimit>
         <LeadID>I</LeadID>
         <LeadOffsetFirstSample>0</LeadOffsetFirstSample>
         <FirstSampleBaseline>0</FirstSampleBaseline>
         <LeadSampleSize>2</LeadSampleSize>
         <LeadOff>FALSE</LeadOff>
         <BaselineSway>FALSE</BaselineSway>
         <ExcessiveACNoise>FALSE</ExcessiveACNoise>
         <MuscleNoise>FALSE</MuscleNoise>
         <LeadDataCRC32>1958581863</LeadDataCRC32>
         <WaveFormData>
//////7//v8AAAEAAQACAAIABAADAAIAAwAEAAUACQALAAoACAAHAAYABwAIAAsADgAQ
ABEAEgAUABYAFgAVABIADwAMAAgABgACAP///v/+//z/+//8//7//f/9//z/+//6//n/
+P/5//r/+//8//j/9f/y/+//8f/0//f/+v/4//L/8P/4//z//f8CABIAIQAxAEcAWwBo
AG0AZABNACwAAQDj/9j/0//I/8T/xv/E/73/t/+x/6//sf+3/7r/vf/F/9H/3v/g/+L/
6f/u/+7/8P/y//H/7//v/+//7//v//D/8P/w//H/8//3//T/8v/y//P/9f/1//T/8//x
//P/9P/0//T/8//z//L/8v/w//D/8P/x//P/8v/y//P/9f/1//b/9v/2//b/9//3//f/
9//5//n/9//3//f/+P/4//n/+v/6//j/9//2//b/+v/7//3/AAACAAIAAQABAAIAAgAC
AAMAAgACAAMAAwAEAAYACQALAAkACQAKAAsACwAMAAwADQAPAA8ADwAPAA0ADQAQABEA
EwATABMAEwAVABYAGAAYABMAEgATABQAFAATABMAEwATABMAEgAPABEAEAAQAA8ADAAL
AAgACAAHAAcABwAHAAcABQAEAAUABAADAAIAAgAAAAAAAAAAAP7//v/+//7/AAD/////
AAAAAP3/+////wEAAAD//////f/8//z/+//9//3//f/9//7////+///////+//7//f//
//7//P/8//z//P/7//z//f////z/+//6//n/+//7//3//f8AAAEAAQACAAIAAQD///7/
AAAEAAUABgAFAAQAAwAFAAoACgAJAAkABgAHAAgACwAPABAAEAAQABIAFAAUABMAEAAP
AA4ADAAHAAIA/v/8//v/+P/2//b/+f/7//7/AAD+//7//v/+//v/+v/5//j/9//3//f/
9//3//j/+f/6//z/+v/4//b/+P/5//7/DAAbACcANQBRAGYAbQBqAFkAOgARAO3/2P/N
/8T/wv/C/8D/uf+3/7f/uf+3/7X/uP+5/73/yf/a/+T/5v/t//T/9P/w//L/9f/z//P/
8//z//H/8v/y//L/9P/1//j/9P/0//T/9f/3//b/9P/y/+//8v/0//X/9v/3//f/9v/2
//j/+P/4//n/9v/0//P/8//1//X/9v/2//f/+P/6//v/+v/5//r/+f/7//v/+//8//v/
+//7//r//P/9//7/AAAAAP////8AAAEAAgACAAMABQAEAAMAAwAEAAQABQAFAAgACgAN
AA8ADAALAAsACwANAA4ADgAPAA8ADwAPAA8AEQATABgAGwAYABcAFgAVABUAFgAYABgA
FgAWABgAGgAWABUAFQAVABQAFQAVABMAFQAUABQAEwARAA8ACwAKAAsACwALAAsACQAF
AAIAAQAAAP///v/+/wEAAgADAAQAAgACAAIAAgAAAP////8AAP//+//4//v//f/+////
AQABAAIABAAFAAMAAQD///3//f/9//v/+//9//7/AAABAAEABQD///v//P/+//7//v/+
//r/+v/6//v//P/9//7/////////AQABAP/////+//7/AAABAAEAAgABAAQABAAEAAMA
AgABAAMACAAKAAsADQAPABEAEwAXABUAFAASABAAEAASABIAEQAQAA8ADgAMAAwACAAF
AAQAAAD8//n/+P/6//v//f/+//3//P/7//r/+//8//3//v/7//v/+//7//f/9v/1//T/
9v/8//z/9P/w//f/AgAQACMAOQBJAFkAbgB3AGgASwAsAAcA5f/U/9H/yv/E/8L/wv/B
/7n/s/+1/7P/rf+0/8P/y//N/9j/6v/y//P/8v/y//D/8P/x//P/8//z//P/8//0//T/
9P/x//H/8//u//D/8P/x//P/9f/0//P/8f/z//T/9P/0//P/8//y//L/8v/y//L/8//2
//b/9//5//f/9f/0//L/9f/2//j/+f/5//n/+//7//n/+f/5//r/+v/7//z//P/9//3/
/f/+//7//f/9//7//P/8//v/+/8AAAIABAAHAAcABgAGAAUAAwAEAAYABwAJAAkACgAL
AAkACgAKAAsACwALAAsACwANAA8AFAAXABQAEwASABEAEQASABQAFAASABIAFAAWABIA
EQARABEAEQARABAADQAPAA4ADgANAAoACQAGAAYABgAHAAgACQAGAAMAAQABAAEAAQAB
AAIABAAEAAQABAACAAIAAgACAAEA///+//7/AAD9//v////9//z/+//7//z//P/9//3/
+//7//v/+//7//v/+f/5//r/+v/7//v//f/7//j/+//8//3//v/8//z//P/9////////
/////P/7//z/+////wEAAgAEAAMAAQD+//z//v8CAAMABAAFAAYABwALAAoACAAFAAMA
BgAJAAwAEQASABIAEQAQAA4AEAAQAA8ADAALAAoACAAIAAQAAQAAAP3/+v/4//j/+P/3
//f/9v/4//j/+P/4//n/+v/7//z/+f/3//X/8//1//b/9//4//j/9v/2//r/+P/5/wQA
EgAdAC8AQwBVAGYAbwBmAFMAOAATAO//1v/J/8T/xP/E/8L/wf+7/7X/tf+x/7X/wP/B
/8X/1f/c/9z/4v/p/+z/7v/w/+7/8f/z//P/8//z//H/8v/y//L/9P/1//j/9P/0//T/
9f/3//X/9P/z//H/8//0//T/9P/1//X/9P/0//X/9v/3//n/9v/0//P/8//2//f/+f/6
//z//P/9//3/+v/5//r/+f/5//n/+f/6//v//f///wAA/f/9//3//v//////AAACAAQA
BAADAAMAAwACAAEAAQAEAAYACQALAAoACgALAAsACwALAAwADQAOABAAEQATABIAEQAQ
AA8ADQANABAAEQASABMAFAAVABMAFAAWABYAFQAWABkAHAAXABUAFAATABIAEwATABEA
EQAQABAADwAOAA0ACgAKAAkACQAJAAkABwADAAAA//8AAAEAAgAEAAEAAAD///7/AQAC
AAMABAACAAEAAQACAAEA/f/6//3/AAAAAAAAAQACAAIAAwADAAEA///9//v///8BAAEA
AwAAAP7///8BAAIAAAAAAAAAAAAAAAAAAAABAAAA///+//3//////wEAAQD///3/+v/4
//3/AQAEAAgABgAIAAcABgAEAAQABAAHAAoACgAJAAkACwANAA8AEwASABAADQAKAA0A
EAARABEAEAAPAA4ADAAKAAYAAwACAP///P/6//r//P/7//v/+v/7//z//f/+//z//P/8
//z/+f/5//n/+f/2//b/9v/2//j//P/4//L/9P/9/wYAEgAjADMAQQBTAGAAXwBWAEUA
LgARAPP/3v/R/8z/yv/G/8T/w/+9/7H/r/+1/7v/wP/H/8v/0f/g/+b/5v/n/+z/8P/w
/+z/6//v//H/8//1//P/9P/0//T/8v/z//b/8v/0//b/+f/9//z/+v/4//X/9//4//j/
+P/5//n/+P/4//b/9v/2//f/9//2//b/9//2//X/9f/0//X/9v/4//n/+v/7//7////8
//v/+v/6//z//f/+//7//f/9//3//v8BAAEAAgAEAAIAAgABAAEABgAGAAYABwAJAAoA
DAANAAwADAANAA0ACwALAAwADQALAAwADAANABAAEQASABMAEAAPABEAEQARABEAEQAR
ABMAFAAWABYAFQAWABkAHAAYABcAFwAXABMAEwASAA8ADQAMAAwACwANAA0ACwAMAAkA
CQAJAAkACAAFAAMAAwADAAMAAwAEAAIAAgACAAIAAAD+//z/+v/7//v//P/+/////f/8
/wEAAQAAAP/////9//z//P/7//7///8AAAEA//////3//f/8//r/+f/3////AgABAAAA
///+//7//v/+/////f/9//3//f/7//v//f/9/wAAAQABAAIAAAD///3//P/+/wIAAwAE
AAMAAgABAAMACQAKAAoACwAIAAkACgANABAAEAAPAA4ADwASABMAEwAQAA0ACgAGAAgA
BgAFAAYAAgD+//v/+v/8//v/+//6//r/+v/6//r//P/8//z//P/6//n/+P/3//n/+v/7
//z/9P/2//z//P/4//v/AAAGABEAHwAtAEMAXABrAGgAWQBKAC0ABwDq/9n/zv/I/8r/
zP/J/8P/u/+z/6//rf+w/73/x//N/9r/6v/w/+//7P/w//j/+P/x//D/7//u/+3/7//y
//T/9v/0//X/+P/0//b/9v/3//n/+P/2//T/8f/1//b/9v/2//b/9f/z//L/9P/0//T/
9f/3//b/9v/3//X/9f/2//b/9P/0//X/9f/2//f/+v/7//r/+f/4//j/9v/3//j/+P/4
//n/+v/8/wAAAQADAAYABgAGAAUABQAFAAQAAwADAAYABgAHAAcABgAGAAcABwAHAAcA
CAAJAAoADAANAA8AEQARABEAEQAPAA8AEgATABUAFQAVABUAFAAUABUAFAASABIAFAAW
ABQAEwATABMAEgATABMAEQAPAAwACgAHAAsADQANABAADAALAAoACQAHAAMAAAD//wIA
AwAEAAYABAACAAAA/v8BAAIAAwAEAAIAAQABAAIAAgD///3/AQD///7//f/9//z//P/9
//3//f/9//3//f///////f/9/wAAAAABAAEA///8//r/+v/6//r/+f/6//v//f/7//v/
+//7//7///8CAAMAAgABAP///v///////v/+//7/AAD///7/AAAAAAAAAwAJAAoACgAL
AAgACQAKAA0ADwAQABAAEAANAA4ADQALAAsACwALAAoABwACAP7//P/8//r/+f/6//j/
9//3//b/9v/2//b/9v/2//b/9v/2//b/9//4//n/9f/0//P/8v/u//b/+v/4//L/7//6
/w4AHQAtAD8ATwBeAGsAZABPADIADwDt/97/1//Q/8r/yP/A/7v/t/+1/7H/sf+x/7L/
sf+3/8f/3P/m/+r/6//u//L/9P/y/+//7v/t/+z/6//s/+7/7//w/+z/6//s/+b/6v/u
//P/+f/3//b/9f/z//T/9P/z//L/8//z//L/8v/w//D/8P/x//T/9P/1//f/9//3//j/
+P/2//T/8//x//P/8//1//X/+P/5//r//P/7//v/+//6//f/9//3//j/9//3//j/+v/7
//z//P/9/wAAAAAAAAEAAwAEAAYABwAEAAQABQAFAAYABwAJAAsACwAMAAwADQARABEA
EQARABEAEQAUABUAEwATABMAEwATABQAFgAWABUAFgAZABwAFwAVABQAEwATABMAEgAP
AA0ADAAMAAsACwALAAkACgAJAAkACQAJAAgABQADAAMAAQABAAEAAgAAAAAAAAAAAAIA
AgACAAIAAAD/////AAACAP///f8BAP7//P/6//n/+f/6//z//f/7//v/+//7//z//f/8
//3//P/0//H/9P/4//r//P/+//v/+v/5//n/+v/7//z//f/+////AgADAAEAAQAAAAAA
AwADAAIAAgAAAAIAAQAAAAEAAgADAAcACQAIAAYABQAHAAkACwAPABIAEgARABAADwAQ
AA8ADQAKAAkACAAGAAUAAgAAAAAAAQD+//z//P/+//3//f/8//r/+v/6//r/+f/4//f/
9v/2//f/+P/5//X/9P/z//L/7P/s/+7/8v/4/wUADgAUACMAOQBLAFkAbgBzAGAARQAk
AP3/3f/S/83/xP+8/7b/tv+7/7//v/+5/7X/uf++/7//xf/V/+b/6P/k/+f/7v/0//b/
9P/x//D/7//u/+3/7//y//T/9v/0//X/+P/0//T/9P/1//f/9v/0//L/7//y//T/9f/2
//X/9f/0//T/9v/2//b/9//3//b/9v/3//X/9f/2//b/+f/6//z//f/8//v//P/7//3/
/f/9//7//f/9//3//P/9//3//f/+/wAAAQADAAYABAAEAAMAAwAFAAQAAwADAAQABAAF
AAUABgAIAAsADQANAA0ADgAPAA4ADgANAA0AEAARABIAEwAUABUAGQAbABoAGQAYABcA
FgAWABcAFgAUABQAFgAYABgAFwAXABcAFQAVABQAEQAPAA4ADgANAAwACwAIAAgABwAH
AAcABwAGAAMAAQABAAIAAwAEAAYABAAEAAQABAACAAAA/v/8//////8AAAIAAgD///3/
AQADAAIAAQABAP///v/+//3/+//7//v/+//7//v/+f/9/wQAAwACAAEAAAD8//z//P/9
//7///8AAAEAAAD//wAA//8BAAEAAAAAAAMAAwACAAIAAAACAAEAAAABAAIAAwAHAAkA
CAAGAAUACAALAA4AEwATABIAEAAOAAwADgAOAA0ADQANAA0ADAAIAAQAAQAAAP///P/6
//r/+v/5//n/+P/7//z//f/+//v/+v/5//j/9v/1//T/8//1//b/9//4/wAA/P/8//r/
+v///wYAEgAlADUAPwBTAGYAYwBSAD0AJgADAOX/2v/V/8z/wP++/8D/vf+3/6//sf+5
/7v/uv/B/83/1f/c/+b/6v/t//L/8v/w//T/9//2//X/9P/z//X/9v/2//b/9P/1//j/
9P/y//L/8//1//f/+P/5//n/+P/4//f/9v/6//v/+//8//j/9v/0//P/9P/0//X/9//5
//n/+v/6//n/+P/4//f/+P/5//z//f////////8AAP////////7//f/9//3//v//////
AAACAAAAAAD/////BQAGAAcACQAIAAgACQAJAAkACgAMAA0ADQANAA4ADwAMAAwACwAL
ABEAEwAVABcAFgAVABcAFwAVABMAEQAPABQAGAAdACAAGwAaABsAHAAYABcAFwAXABMA
EwASAA8ADwAOAA4ADQAOAA0ACgAKAAcABwAHAAcACAAFAAMAAwABAAEAAQACAAEAAAD/
//7///8AAAEAAgAEAAMAAwAEAAQAAQD//wMAAQAAAP/////8//z//f/9//3//f/9//3/
/f/9//v/+//8/wIA///8////AAABAAIA/v/+//7////+//3//P/7//z//f8AAAEAAgAD
AAMABAADAAMAAgACAAEABAAEAAQAAgACAAIABQAKAAoACQAJAAgACQAKAA0AEAAQAA8A
DgAOABAAEAAPABAAEQASABIADwAKAAYABAADAAAA/v/+//r/9//1//L/9v/4//r//P/7
//r/+f/4//n/+f/5//n/9v/2//b/9v/4//b/9P/0//T/+/8IABAAFwAnADsASwBgAG0A
ZgBTAEAAIwD9/+D/0//O/87/yv/C/73/vf+5/7P/r/+v/7r/xf/H/8v/2P/g/+D/5f/u
//T/9P/0//X/8v/x//D/7//w//L/8//0//X/9//7//j/9f/0//T/9f/3//b/9f/z//X/
9v/2//b/+f/5//j/+P/3//b/9f/1//X/9P/0//X/9v/3//n/+v/5//j/+P/3//n/+f/7
//v/+f/5//n/+v/6//v//P/8//3//f/9//7//v/9//3//v8BAAIAAgADAAUABAADAAMA
AgACAAMAAwAEAAYACQALAAkACQAKAAsACwAMAAwADQARABEAEQARABAADwARABEAEgAT
ABQAFQAVABYAGAAYABQAFAAWABgAGAAXABcAFwAVABUAFAARABMAEgASABEAEgARAA4A
DgALAAsACwALAAkABQACAAEAAQABAAEAAgAEAAQABAAEAAIAAgACAAIABAADAAMABAAC
AP///f8BAAEAAAD//////f/8//z/+//9//3//f/9//3//f/7//v//P8CAAEAAAD///7/
/v/+//7////+//3//P/7//7///8CAAMAAAD///3//P///wEAAgAEAAIAAgD///z///8A
AAEABQAKAAoACQAJAAgACQAKAA0AEAAQAA8ADgAQABIAEgARABIAEQAQAA4ADAAIAAUA
BAAAAPz/+f/4//r/+f/5//j/+v/6//r/+v/4//b/9P/y//P/9f/3//n/9f/0//P/8v/2
//j/+P/6//z/+f/6/wYAEQAhADsAUQBeAGcAZgBVAEAAIQD3/9r/0f/M/8T/wP+8/7v/
t/+t/6v/r/+1/7b/uf+7/8P/0P/g/+j/5//m/+j/7v/0//f/9v/1//T/8//z//T/9P/0
//L/8f/y/+z/7v/w//P/9//3//b/9f/z//T/9P/z//L/8f/x//D/8P/x//L/8//1//X/
9P/0//X/8//z//T/9P/2//b/9//3//b/9f/2//X/9//5//v//v/6//n/+P/2//j/+f/6
//z//////wAAAgD///7//P/7////AAABAAMABwAIAAoACwAIAAYABQADAAMAAwAEAAUA
CAAMAA8AEwAVABUAFQAVABIAEQATABMAEgARABAADwASABQAFwAYABYAFgAYABoAFgAV
ABUAFQATABMAEgAPABEAEAAQAA8ADAALAAgACAAHAAcABwAHAAYAAwABAAEA////////
AAD///7//f/8////AAABAAIAAAD9//v/+v/9//v/+v////z/+v/4//f/9//4//r/+//8
//3//v////v/+f/1//P/9v/6//3/AAD9//z/+//6//b/9v/2//f/+f/7//3////9//3/
///////////+//7//f/9//z//P/+/wIAAwAEAAMAAgABAAMACAAIAAcABwAGAAcACAAL
AA0ADgAOAA4ADAAMAAoABwAJAAsADQAOAAsABgACAAAAAQD+//z//P/6//n/+f/4//f/
9v/1//T/9P/0//T/9P/1//f/+f/7//j/+P/4//j/+P/6//b/9P/0//X//v8QAB0AJwA1
AE0AYgBtAGAARQAsAA0A6//Y/9X/zv/C/7j/tP+t/6v/sf+7/7f/sf+2/73/x//R/9j/
4P/o/+v/6v/s//D/7P/p/+r/6//s/+3/7v/w//H/8v/z//X/+f/2//X/9P/0//X/8f/u
/+v/5//s//D/8//2//n/+f/4//j/+P/4//j/+f/1//L/8P/v//H/8//2//j/+v/6//v/
+//6//n/+v/5//f/9//3//j/+f/7//3//v/9//3//f/+//3//f/+/wAAAAAAAP////8D
AAQABQAHAAUABAAEAAMABAAGAAkACwALAAsADAANABAAEgATABUAFAATABIAEQATABMA
FgAXABcAFwAXABcAFAAUABUAFAAUABYAGgAeABoAGQAZABkAFQAVABQAEQAPAA4ADgAN
AAsACQAFAAQABgAHAAgACQAKAAcABQAFAAMAAwADAAQAAwACAAEAAAAAAAAAAAAAAP7/
/f/9//7/AAD/////BQADAAAA/f/7//r/+v/7//v//P/9//7//////////f/9//r//P//
/wAA///+//3//P/6//r/+v/7//7///8AAAEAAAD//wAA///9//v/+P/2//n/+//8//7/
AAAEAAUABgAGAAYABgAJAAoACAAFAAMABAAHAAoADwAQABAADwAOAA8AEgATABMADwAN
AAsACAAIAAQAAQAAAP///P/6//r/+P/3//f/9v/2//b/9v/2//b/9v/2//b/9//3//f/
9//1//T/8//y//r/9v/4//r//P/9/wAACAAVACUAOwBNAFwAYwBaAEcAMgARAOv/1v/N
/8j/xP/A/7r/s/+x/7X/t/+z/7H/rv+x/7v/yf/a/+b/5v/n/+z/8P/u/+7/7//x//P/
9f/3//b/9v/1//T/8v/z//b/8v/x//D/8P/x//P/9P/1//X/9P/0//P/8v/1//X/9P/0
//X/9v/3//n/+P/2//X/9f/3//f/+P/4//f/9v/2//X/9//3//n/+f/7//v/+//8//r/
+//8//z/+v/5//j/+P/9////AgAGAAQABAADAAMABAAEAAQABQAFAAQABAADAAMABAAG
AAcACAAJAAsADQAPABAAEAARABAADwAOAA0ADQANABAAEQASABMAFAAVABUAFgAYABgA
EwASABMAFAAVABUAFgAXABUAFQAUABEADgAMAAsACQAKAAkABgAGAAcABwAHAAcABAAB
AP////8BAAEAAQACAAAA/v/8//r/+//8//3//v/+//3//f/+//3/+f/2//n/+v/6//r/
+//7//z//v////3//f/9//3/+//7//n/+f/8//z/AAD+//7//v/+//r/+v/6//v/+//7
//v/+//9//3////////////+//7//f/9//z//P/9/wAAAAAAAAMABAAFAAkACQAIAAYA
BQAHAAkACwAPABAAEAAPAA4ADQAOAA0ACwAKAAkACAAGAAQAAAD9//z/+v/2//P/8v/1
//X/9v/2//n/+v/7//z//P/8//z//P/6//n/+P/3//j/+P/4//j/+v/y/+7/8P/y//n/
CAAaACMALwBDAFMAWgBfAFoARQAkAAMA6f/Y/8v/yP/E/7z/tv+3/7X/s/+x/7H/tf+4
/73/xf/P/9r/5v/q/+v/8P/0//L/8P/z//H/8f/x//H/8f/y//L/8v/w//H/9P/w//D/
8P/x//P/8//y//H/7//z//T/9P/0//f/9//2//b/9v/2//b/9//3//b/9v/3//n/+f/6
//r/+P/2//X/8//2//f/+v/7//r/+f/4//j/+v/7//z//P/5//n/+f/6//z//f///wIA
AAAAAP////8FAAYABwAJAAYABAADAAEAAgAEAAcACQAKAAsADQAPAA0ADAAKAAkACwAL
AAsACwANAA0AEAARABMAEwATABMADwAOAA4ADAANABAAFQAaABYAFQAVABUAEQARABAA
DQANAAwADAALAAoACQAGAAYABQAFAAUABQAGAAMAAQABAP7//f/8//z///8AAAEAAgAA
AAAAAAAAAAIAAQABAAIA///7//j/+//8//z//P/9//z//P/9//3/+//7//v/+//+////
/v////7//v8AAAAAAAAAAP7//v/+///////////////9//3////////////+//7/////
//7//v///wIAAgACAAAAAAAAAAMACAAIAAcABwAHAAkACwAPABAAEAAPAA4ADAAOAA4A
DQAKAAkACAAGAAYAAgD///7//f/6//j/+P/4//f/9//2//T/8v/w/+7/8f/0//f/+v/7
//v/+//7//n/+P/3//b/7v/0//j/9P/u//P//v8IABsAMQBFAFMAXgBfAFYARwA2ABMA
6//S/8n/xP/A/7z/uP+5/7v/s/+t/7H/tf+4/7//y//T/9r/4P/k/+f/6P/o/+7/8v/z
//X/9f/1//X/9P/0//P/8v/w//H/9P/w/+//7v/u/+//8v/y//L/8f/1//b/9v/2//j/
+f/5//r/+P/2//T/8//z//L/8v/z//T/9f/3//j/+P/4//n/+f/3//X/9f/z//f/+f/7
//7//P/9//7//v/7//v/+//8//z/+//7//z/+v/6//n/+f8AAAIABAAHAAYABgAHAAcA
BwAIAAoACwAKAAkACQAJAAoADAANAA8ADwAPAA8ADwAPAA8AEgATABAADwAOAA0ADgAQ
ABMAFAATABQAFwAaABUAEwASABEAEgATABMAEQAPAAwACgAHAAoACwAKAAwACgAJAAgA
BwADAP///P/7//z//f/+/wAAAgACAAIAAgD///7//f/8//r/9//1//T/+P/3//f//f//
//7//f/9//z//P/9//3//v///wAAAQAAAP///P/7//r/+v/7//v/+f/5//f/9//7//r/
/P/8//z//P/8//z//P/9//z/+//6//n/+//7//3//f/7//v/+v/6//n/+f/4//j//P8C
AAUACAAFAAQAAwAFAAYABgAFAAUABwAJAAsADwAOAA4ADQAMAAwADgAOAA0ADAALAAoA
CAAHAAQAAgACAP///P/6//r//P/7//v/+v/4//b/9P/y//T/9P/0//T/9P/1//b/9//2
//b/9v/2//r/+v/4//T/9v/3/wAADgAfADMAQwBNAF4AaQBiAEkAKgADAOP/0P/H/8D/
uv+6/7r/uf+1/7H/rf+x/7X/tP+1/7//0//i/+L/4P/p/+z/7P/y//D/7f/v/+//7//v
/+7/7v/t/+z/7f/v//P/8P/x//L/9P/3//X/9P/z//H/8//0//T/9P/x/+//7P/q/+3/
8P/z//f/9v/0//P/8//z//P/9P/0//b/9v/3//f/9v/1//b/9f/1//X/9f/2//j/+f/6
//r/+//7//v//P/8//v/+//8//v/+v/4//f/+v/6//r/+////wAAAgADAAUABgAIAAkA
CQAJAAoACwAIAAgABwAHAAkACQAJAAkACgALAA8AEQAPAA8ADwAPAA8AEAASABIAEAAQ
ABIAFAATABMAFAAVABEAEQAQAA0ADwAOAA4ADQAJAAcAAwACAAMAAwADAAMAAgD///3/
/f8AAAEAAgAEAAAA/v/8//r//f/+////AAD+//3//f/+//r/9f/x//P/+P/6//z////9
//z//P/7//v/+//7//v/+f/5//f/9//4//j/+f/5//f/9//1//X////6//n/+P/3//b/
+P/6//z////+//3//P/7//n/9//3//X/+P/5//n/+v/6//n/9//2//j//P/9//7//f/8
//v//f8BAAIAAgADAAUABwAJAA0ADAAMAAsACgANABAAEQARAA0ACwAJAAYAAgD+//v/
+v/8//r/+f/6//n/9//2//T/8v/y//L/8v/y//L/8v/y//P/8//z//P/9P/0//T/9P/s
/+b/6P/w//j/9//8/wwAGQApAD0ASwBaAGUAYABHACQA/f/b/9D/z//E/7r/vP+8/7P/
r/+v/6v/qf+r/7D/t/+9/8P/zP/Y/97/3//k/+T/4P/o//X/8v/x//D/7//u/+7/7f/s
/+7/7//y/+7/7P/s/+3/7//x//D/7//t/+//8P/w//D/7//v/+7/7v/s/+z/7P/t/+7/
7v/v//H/7v/t/+3/7P/v//D/8v/z//X/9f/3//f/9f/1//X/9v/4//n/+v/6//b/9f/0
//T/9f/1//b/+P/7//z//P/9//3//P/7//v//v/+//////8AAAIABQAHAAQAAwADAAMA
BQAGAAYABwAJAAkACQAJAAcABwAKAAsADAANAA4ADwANAA4AEAAQAAwADAAOABAADgAN
AA0ADQAMAA0ADQALAAsACgAKAAkABwAFAAEAAAAAAAEAAgADAAAA/f/7//v/+//7//v/
/P8AAA==
         </WaveFormData>
      </LeadData>
      <LeadData>
         <LeadByteCountTotal>10000</LeadByteCountTotal>
         <LeadTimeOffset>0</LeadTimeOffset>
         <LeadSampleCountTotal>5000</LeadSampleCountTotal>
         <LeadAmplitudeUnitsPerBit>4.88</LeadAmplitudeUnitsPerBit>
         <LeadAmplitudeUnits>��V</LeadAmplitudeUnits>
         <LeadHighLimit>2147483647</LeadHighLimit>
         <LeadLowLimit>268435456</LeadLowLimit>
         <LeadID>II</LeadID>
         <LeadOffsetFirstSample>0</LeadOffsetFirstSample>
         <FirstSampleBaseline>0</FirstSampleBaseline>
         <LeadSampleSize>2</LeadSampleSize>
         <LeadOff>FALSE</LeadOff>
         <BaselineSway>FALSE</BaselineSway>
         <ExcessiveACNoise>FALSE</ExcessiveACNoise>
         <MuscleNoise>FALSE</MuscleNoise>
         <LeadDataCRC32>2219919949</LeadDataCRC32>
         <WaveFormData>
BwAHAAcABwAGAAYABgAJAAoADQANABEAFwAZABsAHAAfACAAIwAkACUAIQAgAB8AIgAh
AB8AHAAcABkAFQAUABAADgAKAAcABAD///3/+//9//v/+v/7//v/+//8//r/9v/y//H/
8P/y//T/9P/z/+//7P/p/+b/6f/s/+//8v/v/+n/6//x//L/9P/s/+X/6v/y//T/9v/8
/wwAGgAcAB4ALQA6AEEASgBTAFMAUQBFACEA/v/v/+b/1f/H/8L/v/+9/8b/0//V/9b/
4f/p/+z/8P/y/+7/6//q/+n/6P/m/+b/5//n/+n/6v/r/+r/6v/q/+r/6v/q/+r/6P/n
/+r/7P/t//D/7//u/+v/6v/q/+v/7v/u/+n/6P/o/+r/7P/s//D/8P/t/+3/7f/t/+//
8f/y//P/8P/w//D/8P/0//b/9//4//f/9v/1//X/9f/1//b/9//6//j/+P/5//v/+//8
//z/+//+/wIAAwADAAIAAgACAAUABAADAAIABwAIAAYACQAKAAoACgAJAAoADAAPABEA
EAAPABAADwARABEAEgAUABEAEAAQABAADgAPAA8ADgAQABEAEwAUABIAEQAQAA8AEAAQ
AA8ADgAOAA4ADwAPAA8ADAAKAAoACAAFAAQAAwADAAMAAQD//wEAAAACAAYACgAIAAgA
CAAEAAEAAAABAAYACAAIAAkABgAEAAIAAAABAAEA/////wQABQAGAAcAAgAAAP7/+/8F
AAgABwAGAAUABAABAAEA//8CAAEAAAD///7/AAACAAIAAwAHAAkACwANAA4ADgAOABEA
EQATABIAFQAbAB0AHwAgACEAIgAlACYAJgAhAB8AHQAiACMAIwAiACEAHQAYABYAFAAU
ABIAEQANAAcABAABAP//+//4//f/+P/5//v/+v/3//T/9P/0//b/+P/4//f/9P/0//T/
9P/z//T/9f/2//3//f/7//P/6P/e/+T/8//0/+7/8P/4//r/AAAQACAAJgAvADwAQQBC
AEsAWwBjAFcAOQAYAAEA7P/b/8//yv/B/7n/xP/Z/+H/5P/r/+3/6v/s//D/8P/s/+z/
7P/s/+3/7v/w//H/7//u/+3/6v/v//D/8f/y/+//7v/r/+n/7P/u/+//8v/y//L/8P/w
//D/8f/0//T/7v/s/+v/7P/v//D/9f/2//X/9f/1//X/9f/1//T/8//x//D/7//u//T/
9v/3//j/+P/4//j/+f/4//f/9//3//v/+v/7//3//v/9//3//P/7//7/AgADAAEAAAAA
AAAABgAGAAYABgAGAAYAAwAFAAgACgAMAA0ADAAMAA0ADQAPAA8AEQARABAADwAPABAA
EAAQABEAEgASABMAEwASABMAEwAUABQAFQAVABUAFQARABAADgAMAAwADAANAA0ADwAO
AA4AEAANAAkABwAFAAcACQAJAAkACQAGAAYACAAMAAoACgAKAAcAAwABAAEABQAIAAkA
CwAKAAoACgAKAAgABwAEAAMAAwADAAMAAwADAAQABQAFAAEABAAGAAQABAAEAAQABAAE
AAIAAQD+/wAABAAEAAQABAAEAAYABgAHAAkACQAJAAkADAAMAAwADwAPABEAEAATABoA
HQAgACIAIwAiACMAIgAmACUAJwApACgAJQAhABwAHQAZABQAEgAOAAwACAAFAAYAAwAD
AAMAAQD9//r/+f/5//n/+v/4//T/8P/v/+7/8P/0//b/9//0//T/9P/0//D/8P/w//D/
9f/7//P/6//u/+z/5P/l//D/+v/8//b/9v8EABAAFAAgAC0ANAA7AEoAUQBLAEcAPQAl
AAoA8f/e/8//vf+4/8P/y//O/9f/3f/c/+X/7f/u/+r/6v/q/+r/6v/q/+r/6v/q/+v/
6//s/+z/7P/q/+r/6v/q/+r/6f/o/+X/4//l/+j/6v/u/+3/7P/p/+j/5//n/+n/6P/n
/+j/6v/u/+r/6P/q/+j/6//t/+//8f/y//P/8//z/+//7v/t/+z/8f/y//L/8v/0//T/
9P/1//P/8//0//X/9f/y//H/8f/3//n//P/+//v//P/+//3//f/8//z//P8CAAIAAgAC
AAEAAAD8//3//f/8//v/+f/8/wAABQAJAAcABwAJAAkACQAJAAoADAAMAAwADQAOAAwA
DQANAAwACgAJAAkACAAHAAcABwAHAAQABAADAAIABQAGAAgACQAHAAQAAgACAAIAAQAC
AAMABgAJAAoACwAIAAIA///+/wIAAAAAAAAA///9//3///8CAAIAAAD///z//P/8//z/
/f/9//v/+/////////////3//P/7//n////8//b/9//4//n/+v/8//3//P8AAAEAAAD/
//7/+v/6//j/9////wMABwALAAgABAAAAP//AgAHAAkADwAWABkAHAAeABwAGgAaABgA
HQAbABwAHQAgAB8AHQAaABcAEQAKAAYABwAIAAcABwAFAAEAAAD///3/+f/2//X/8//x
//D/7P/p/+b/5v/m/+f/6v/r/+v/6P/o/+j/6P/p/+r/6//s/+3/8f/t/+f/3v/e/+L/
6f/y//b/8v/s/+7//P8MABgAIAArADgAOwA8AE0AXQBXAEMAMQAUAPX/5P/V/8f/xP/B
/7v/wv/L/9H/1v/b/9//4v/i/+j/8P/r/+r/6f/o/+f/5v/m/+X/5v/m/+b/5P/m/+b/
5v/m/+b/5v/k/+P/4//k/+T/5v/l/+T/4f/g/+L/5f/q/+z/6P/m/+X/5v/n/+j/7f/u
/+//7//v/+//7f/t/+z/6//q/+r/6v/q/+//8P/w//D/8v/y//L/8//z//P/9P/1//X/
8v/x//H/8//z//T/9P/2//r///8BAP3/+v/4//b/+v/6//r/+v///wAA/v8BAAIAAgAC
AAEAAwAEAAYABwAFAAUABwAHAAgACQALAA4ADAAMAA0ADgAQABEAEQAQAA0ACwAKAAgA
CAAJAAoACwAIAAgABwAGAAUABAAEAAMABgAEAAMABAABAP///////wAAAQAAAP//AQD+
//7/AAAEAAIAAgACAAMAAQABAAMAAwACAP///f/8//z//P/8///////9//3/AgADAAQA
BQACAP7//P/7//z//f/+////AAD+//3/+v/8/wEAAgADAAQAAgACAAAA////////////
/wMABgAJAA8ADwARABAAEwAVABcAGQAaABoAGgAcABwAIgAhACMAJQAkAB8AGQASABUA
EwAQABAADQAMAAkABwAHAAMAAgABAPz/9//z//H/8f/x//L/8P/y//D/8f/y//D/8P/u
/+v/7f/u/+//8P/s/+r/6P/m/+3/8f/r/+n/5v/i/+L/6f/q/+r/8P/w/+7/+v8IABYA
KAA5AEIARwBKAE8ATwBJAD0AIQAAAOf/2P/L/8H/wv/D/8H/yP/P/9H/0P/R/9f/4P/m
/+b/5P/k/+b/6P/q/+r/6v/r/+v/6//q/+n/5v/p/+r/6//s/+z/7P/q/+n/6P/o/+f/
6P/p/+r/6f/q/+j/6f/s/+z/6P/m/+X/5v/n/+j/7f/u/+3/7f/t/+3/7f/t/+z/6//s
/+z/7P/s//H/8v/y//L/8//0//X/9//1//X/9v/3//z/+v/6//v//f/9//7//v/8//7/
AQABAAEAAAAAAAAAAgAAAP7//P/+//7/+//9/wEABAAHAAkABgAGAAcABwAHAAcACQAJ
AAcABwAIAAoACwAMAA4AEAARABMAFAAUABMAEQAQAA4ADgAPABAAEQAPAA4ADAAKAAoA
CgALAAsADAAKAAkACgAHAAUABQAFAAYABwAGAAUABQACAAIABAADAAAA///+//////8B
AAUABAAEAAIAAQACAAIAAgACAAMAAwABAAEAAgABAAAA//8AAAAAAAD//wMA/P/+//7/
/v/+/wAAAQAAAAQABQAEAAMAAgACAAQABAAFAAgACQAKAAsADAAMAAwADwAQABMAEwAX
ABoAGwAcABwAIAAiACYAKAAoACUAJQAlACoAKQAnACQAJgAjAB8AHgAXABQADwALAAsA
CQAKAAsABgABAP3/+//4//f/9//0//b/9P/1//b/9P/2//b/9f/y//L/8v/y//L/8v/y
//L/6//t//H/7//w//L/8v/v/+7/7v/w//T/9v/+/wwAHgAqADUARABNAE4ATwBRAE0A
RwA1AB4AAwDm/8v/uf+2/7//w//E/9H/5//u/+n/5//o/+j/6v/u/+r/6v/q/+r/7P/s
/+3/7f/s/+z/7P/q/+z/7P/s/+z/7v/u/+z/6//r/+z/7P/u/+z/7P/q/+r/6v/r/+7/
7v/r/+r/6v/s/+r/6v/u/+7/7v/v//D/8f/y//P/8//z//H/8P/v/+7/7//w//D/8P/x
//L/8//1//f/+f/8////AQD+//3//f/9//3//v/+//v//P/+//3/AAAAAAEAAgAGAAYA
BgAGAAcABgACAAMABQAGAAcABwAJAAoADAANAA8ADwARABEAEQARABIAFAARABAAEAAQ
ABEAEwAUABQAEwARABAADgALAAsACwALAA4AEAARABIADwAOAA4ADQANAAoACAAIAAoA
CQAKAAsACQAJAAcABQAHAAYACAAMAAwACAAGAAQABAADAAQABwAIAAgABgAFAAQABAAE
AAQABwAHAAUABQAFAAUABQAFAAQABAAEAAMAAQD4//r/+v/6//r//P///wAABgAFAAQA
AwACAAQABgAGAAcACwALAAsACwAMAAwADAAPAA0ADwAOABEAFQAXABkAGgAhACQAKQAs
ACwAJwAlACMAIwAhAB4AGgAZABUAEAAOAA0ADgANAA0ACgAFAAMAAQAAAP3/+//7//j/
9//3//T/9P/y//P/9P/y//T/9P/z//T/9P/0//T/9P/0//T/9P/t//H/8f/v/+z/7v/y
//H/8P/w//D/8v/0//7/DgAWABQAHwA2AEsAVABXAFkAVQBFACsAEgD5/+L/0//H/7r/
s/+3/8T/1f/f/+L/5f/p//D/9P/w/+j/6P/o/+j/6P/p/+r/7P/t/+r/6P/m/+L/6P/s
//D/9P/x//D/7f/r/+v/7P/s/+7/7v/u/+z/7P/s/+3/8P/w/+v/6v/q/+z/7P/s//D/
8P/u/+3/7P/r/+3/7//w//H/8f/y//P/9P/1//b/9v/2//b/9v/2//f/9P/z//P/8//4
//j/+v/9//z/+//7//r/+f/8/wAAAQD///z/+v/4//7/AAACAAQABAAEAAEAAwAGAAgA
CgALAAoACgALAAsACwALAA0ADQANAA0ADgAQABMAFgAaAB4AGwAZABYAEgAQAA8ADwAO
AA4ADwAQABEADgAOAA0ADAAOAA4ADwAPABEADgAMAAwACgAHAAYABQAHAAkACQAJAAkA
BgAGAAgACgAIAAgACAAHAAUABQAHAAUABAABAP//AgAEAAYACAAHAAUAAQD//wIAAwAE
AAUABAD+/wIABAACAAIAAgACAP7//f/6//z///8AAAEAAgAEAAgACgANAA0ACwAJAAcA
CgAKAAoADQAMAA0ACwANABMAFwAbAB4AIAAgACIAIgAmACMAIwAjACcAJQAiAB4AHAAX
ABEADgAKAAoACAAHAAgABQAFAAUABQABAP7//f/+//3//f/6//j/9P/z//L/8v/0//T/
8//y//L/8v/y//D/8P/w//D/6f/j/93/3//s//T/7v/r/+7/9P/4//j//v8OABwAJAAw
AD0ARABLAFQAVwBVAE0APwApAAwA8f/e/9P/y//G/8H/yf/W/9n/1//Y/9//5//o/+r/
7P/s/+j/5v/k/+L/5f/o/+z/7//u/+7/7v/s/+7/7v/u/+7/7P/s/+r/6f/p/+r/6v/s
/+v/6v/n/+b/6v/t//L/9P/v/+z/6v/q/+j/6P/s/+z/7v/v//D/8f/0//X/9f/1//b/
9v/2//b/+P/4//f/9v/1//T/8//z//b/9//5//v//v/8//z//f/7//n/+P/2//X/+P/8
//3//v/+////AAACAAIAAgACAAIAAgD//wEABAAGAAgACQAJAAoADAANAA8ADwARABEA
DwANAAwADAAOAA4ADwAQABEAEwAUABQAFQAVABYAFgAUABMAEgARAA0ADAAKAAgACAAI
AAkACQAKAAgABwAIAAcABQAFAAUACQALAAsACwAHAAIAAAAAAAMAAgADAAQABQADAAMA
BQAFAAQAAQD/////AAABAAIAAQD///v/+f/3//n///8DAAYABAAEAAQABAAAAP3/+P/4
//7/AAACAAQAAgAEAAQABQAHAAcABwAHAAUABAADAAUABwALAAwAEQAXABkAGwAcAB8A
IAAjACQAJwAlACYAJwAnACUAIgAeABoAFQAPAAwADQAOAA0ADQAJAAMAAAD9//v/9//0
//P/8v/x//H/7v/u/+z/7f/u/+//8v/z//P/7v/s/+r/6P/m/+b/5v/m/+//6//n/+P/
5P/k/+T/6//2//j/7v/w//r//v8IABoAJgAxAEQAUwBWAFcAUwBJADEADQDu/9f/yv/D
/7n/sv+3/8X/zP/R/9X/2P/f/+P/5P/m/+r/6P/j/+L/4f/g/+P/5P/m/+f/6P/o/+j/
5v/q/+r/6v/q/+j/6P/m/+X/4v/i/+H/4v/l/+j/6f/s/+j/5//o/+b/5v/m/+f/6v/o
/+j/7P/s/+3/7f/t/+3/7P/t/+3/7f/r/+r/6f/o/+3/7v/u/+7/8P/w//D/8f/z//P/
9P/1//f/9P/z//P/+P/5//v//P/3//j/+v/5//j/9v/1//T/+//8//3//v////7/+v/7
////AAABAAEAAwAEAAYABwAEAAMABAADAAUABwAKAA4ADgAOAA8AEAAQABEAEQAQAA8A
DQAMAAoADAANAA4ADwANAAwACgAIAAgACAAJAAkABwAEAAIAAgADAAEAAQABAAIAAwAC
AAEA///8//z//v8CAAAAAAAAAP///f/9////AAAAAP7//f/6//r/+v/6//z//f/8//3/
/f/7//n/9//2//T/9v/8//7//v/+//7//P/7//j/+v/6//r/+v/6//z/AAACAAUABgAF
AAQAAwAFAAYABwALAAoACwAJAAsAEQATABUAFgAaABwAIAAiACEAHQAcABsAIAAfAB0A
GgAWABEACwAIAAoADAAMAA0ACwAHAAYABQAAAPv/9//1//H/7//u/+r/6v/o/+n/6v/q
/+z/7P/r/+f/5v/l/+T/5P/m/+j/6v/r/+n/6//p/+T/5P/q/+3/7v/y//j//P/4//b/
AgAQABoAJwA4AEEASABTAFcATwBDAC8ADADp/9L/xf+9/7b/tf+1/7r/w//P/9T/1//h
/+j/6P/o/+b/5P/k/+T/5P/i/+L/4//j/+X/5v/n/+b/5v/m/+b/5v/o/+j/5v/l/+X/
5v/m/+j/5//m/+P/4v/i/+P/5v/m/+b/5v/n/+r/6v/q/+7/7v/q/+n/6P/n/+r/6//r
/+v/7P/s/+z/7P/u/+7/7f/s/+7/7v/u/+//7f/t/+7/7//z//L/8//1//b/9f/1//T/
9P/2//n/+f/7//z//v8AAAEAAAD///7//v/8//f/9//6//z//v////z//P/9//3/AQAD
AAcACQALAAsADAAOABAAEAARABIADwAPAA4ADAAPAA8AEAAQAA0ADQANAA0ADgAOAA0A
DAAJAAgACAAHAAUAAgAAAAAAAgABAAIAAwAHAAkACQAJAAYAAAD9//z/AAAAAAIABAAD
AAEAAQADAAIAAgAAAP///f/8//v/+v/7//v/+f/5//z//f/+////AAAAAP7//v/+//7/
/v////7/AgACAAAA/v/8//3/AAABAAMAAwADAAMAAwAGAAYABgAJAAgACwALAA8AFAAX
ABoAHAAcABwAHgAeAB4AGwAbABsAHwAfAB4AHAAcABkAFQAUABAAEAAOAA0ACQAFAAQA
AwACAP///f/9//n/9f/y/+z/7v/s/+3/7v/r/+z/6//p/+v/7P/t/+7/7v/u/+7/7v/x
/+//7f/t/+z/5v/k/+X/7v/2//j/+P/8//7//v8GABYAIQAwAD0AQgBFAE0AUQBFAC0A
EgD5/+b/2f/N/7z/r/+p/7D/w//X/97/2f/b/+L/6P/s/+7/6f/o/+f/5v/o/+j/6f/p
/+j/5v/k/+D/5P/m/+j/6v/q/+r/6P/n/+f/6P/o/+r/6f/o/+X/5P/k/+X/6P/o/+f/
6P/q/+7/6v/o/+r/6P/p/+n/6f/p/+z/7f/t/+3/7v/u/+7/7v/t/+z/6v/o/+n/6v/r
/+3/7v/v//H/8//z//D/7//v//P/8//0//T/9f/4//z//f/5//b/9P/y//f/+P/5//r/
/P/8//n/+////wAAAQABAP//AAACAAMAAAD//wAA//8CAAUACQAOAAwADAANAA4ADAAN
AA0ADAAKAAkACQAIAAgACQAKAAsACQAIAAYABAAGAAYABwAHAAYAAgD///7//////wEA
AwAAAP///P/5//z//P///wQAAgD+//z/+v/8//3/AAAFAAQAAgD+//v/+v/6//r/+v/7
//v/+f/5//r/+f/4//f//P/2//b//P/7//r/+f/4//X/9f/z//b/+v/8//7/AAAAAAIA
AgADAAMAAQD///3///8AAAEABQAGAAkACQANAA8AEQATABQAGQAaAB0AHgAgAB0AHQAd
ABwAGQAVABAADgAJAAMAAAAAAAIAAgADAAMA///+//3//P/5//f/9//0//H/7//q/+z/
6v/r/+z/6//s/+v/6f/q/+r/6v/q/+b/5v/m/+b/5//j/+P/4//g/+D/4v/p/+7/6v/q
/+z/8P/+/wwAEAAYACUALgA3AEoAUQBNAEcANwAXAPj/6f/g/9P/w/++/7//u/+8/8n/
0//Y/9n/2//g/+b/5v/i/93/3P/b/9r/3v/g/+P/5f/m/+b/5v/k/+b/5v/m/+b/5f/k
/+H/3//i/+T/5f/o/+r/6v/o/+j/5f/l/+f/5v/h/+D/4P/i/+P/5P/p/+r/6f/p/+n/
6f/p/+n/6P/n/+T/5P/k/+T/6//u//D/8v/w/+7/7P/r/+n/6f/q/+v/8P/w//L/9f/0
//P/8//y/+7/7v/v/+3/8P/y//X/+P/8//z//P/8/wEAAgAAAAMAAQD+//v/9//5//z/
AAADAAUABQAHAAcABAADAAMABAAIAAoADQAQAA0ADQAMAAoACgAJAAkACAAHAAcABwAH
AAQABAADAAIABAAGAAkACwALAAgABgAGAAMAAQABAAEAAgADAAIAAQABAP7//v8AAAIA
AAAAAAAAAQABAAMABwAFAAIA/f/5//n/+v/7//z/AAABAAAAAQABAAEAAQABAPr/+P/8
//7//v/+//7//v/7//v/+f/8/wAAAAAAAAAA//8AAP///////////////wMABAAFAAkA
CwAPABAAFQAYABkAGgAaABoAGgAcABwAIgAhACMAJQAlACMAIAAcABkAFQAQAA4ADgAO
AAwACwAJAAUABAADAAAA+//3//X/9P/z//P/8P/v/+z/7P/s/+r/7P/s/+v/7P/u//D/
8v/u/+z/6v/o/+v/7//z//H/8P/y//L/7f/o/+b/8P/2//T/+P8EABIAIAAvAD4ARQBI
AE0AVQBRAEEALQASAPn/6P/X/8X/vP+9/73/wv/P/93/4P/h/+f/6P/o/+z/7v/t/+7/
7//w/+7/7v/v/+//7v/u/+7/7P/t/+z/6//q/+3/7v/t/+3/7P/s/+v/7P/v//D/7//w
/+z/6//s/+r/6P/o/+n/7P/u/+7/8v/y//H/8f/x//H/8v/z//P/8//0//b/+P/6//j/
9v/z//D/8P/w//D/8f/2//n//f8BAAQAAgACAAMAAwABAAAA/v/8//7/AQABAP7//P/7
//r/AAACAAQABgAIAAgABQAHAAYABgAGAAUACAAKAA0ADwAMAAsADAALAA0ADwASABYA
FAASABEAEAATABUAFgAWABgAFwAXABYAEgARABAADwAOAA4ADQAMAA8AEAASABMAEQAO
AAwADAALAAkACQAJAAgACQAIAAcACAAGAAcACgAOAAwADAAMAAoABwAGAAcACAAIAAYA
BQAFAAYABwAIAAsACwAJAAkACAAHAAYABQAIAAYABgAGAAYABgAGAAMAAwABAAQABgAG
AAYABgAHAAoACwANABEAEQARABEAEAAOAAwADQAQABUAFwAdACMAJQAnACgAKQAqAC0A
LgAuACsAKwArAC8ALQAqACYAIgAdABcAFAAVABYAFQAVABEACwAIAAUAAgD9//n/9//5
//v//v/+//7//P/9//7//f/+//3/+//8//z//P/8//j/+P/4//j/+//5//X/7//s/+z/
7v/z//b/+v/+//7//P8IABgAJgAwAD8ATABRAFoAYwBfAEkANQAfAAIA6f/Y/8v/xf/C
/8H/xf/O/9v/5//q/+n/7//0//T/9P/0//T/9P/0//T/8v/y//P/8//2//b/9v/0//T/
8v/w/+7/8f/y//H/8f/x//L/8v/0//b/9v/0//T/9P/1//j/+P/z//L/8v/0//X/9v/7
//z/+P/1//L/7//0//n//f8BAP///v/9//z//f/8//r/+P/6//r/+v/7////AQAEAAcA
BwACAP///f8CAAMABQAGAAMABAAGAAUABwAGAAYABgAKAAoACgAKAA4ADgALAA0ADgAO
AA4ADQAPABAAEgATABEAEQATABMAEwATABQAFgAYABgAGQAaABoAGwAbABoAGAAXABcA
FgAZABsAHQAfABsAGAAUABAAEgAUABcAGQAWABIADwAOAAsABwAFAAMACAANABAAEwAR
AA4ADgAQABIAEAAQABAADwANAA0ADwAOAAwACAAFAAUABgAHAAgACQAJAAcABwAMAA0A
DgAPABAAEAAOAA4ADgAOAAwACwAIAAoADgAOAA4ADgANAA4ADQANABEAEQARABEAFAAU
ABQAFwAYABsAGwAfACEAIQAhACAAJgAoACwALgAyAC8ALwAvADAALQApACQAIQAdABgA
FgAWABYAFAATABMADwAOAA0ACQAFAAIAAQACAAEAAQD+//r/9v/1//T/9//6//v/+//9
//7///8AAPv/+v/5//j/7f/1//X/6//q/+7/8v/3/wAABAACAAAA/v8EABgAKgA0AEEA
UABTAFAAUwBRAE0APwAjAAQA7f/c/9H/x//E/8X/w//M/9X/2//e/+X/6//s/+7/9P/4
//b/9v/2//b/+P/4//n/+f/5//j/9//0//X/9P/z//L/9P/2//b/9//2//b/9f/2//j/
+P/2//b/9v/3//r/+v/3//b/9v/4//r/+v/+//7//P/7//r/+f/5//n/+P/3//j/+v/8
//7/AwAEAAQABAADAAIAAQABAP7/+//5//f/+//6//v//f8DAAcADAAQAAwADgARABEA
DwAMAAoACAALAAoACQAIAA0ADgAMAA8AEQASABMAEwARABIAFAAVABcAFwAZABkAGQAZ
ABoAHAAcABwAHQAeABsAGwAaABgAGwAdACAAIgAfAB0AGwAZABkAGgAaABoAGQAYABgA
FwAVABIAEAAQABIAEQASABMAEgATABIAEQARAA4ADgAQABAADAAKAAgACwALAA0AEQAT
ABQAEwATABEAEAAPAA4AEwAVABUAFwAYABcAFgAVABMAEgARAA8ADgAQAA0ADAAGAAQA
BgAIAAoADAANAA0ACwAOAA8ADgANAAwADgASABQAFwAXABUAEwARABEAEAAPABEAFgAd
ACEAKQApACkAKQAoAC4AMAA0ADYANgAzADMAMwAzAC8AKgAkACUAIQAcABoAGQAaABkA
GQAZABUAFAATABEADQAKAAkACAAHAAcABAAAAPz/+//6//z//v/+//3//P/8//z//P/7
//z//f/+/wMACQAHAP//9v/s//D//f8CAPz//v8CAAoAFgAkAC4AOABFAE4AUQBaAGEA
VwBJADsAIwAOAPn/4v/T/8v/wv+//8n/1v/h/+X/6P/t//H/9v/8//z//P/6//r/+v/6
//b/9P/z//H/9v/4//r/+v/+//7//v/+//3//P/5//f/+f/6//r//P/7//r/9//2//j/
+/8AAAIA///+//7/AAD9//z////+//3//f/9//3//P/9//3//f/8//z//P/8/wEAAgAC
AAIABQAGAAcACQAIAAcABwAHAAcABAADAAMABgAHAAkACgAJAAwAEAARABMAEgASABIA
GAAYABgAGAAXABYAEgATABMAFAAVABUAFgAYABsAHQAdAB0AHwAfABwAGwAbABwAIAAi
ACUAKAAnACcAJgAkACEAHwAeABwAHgAfACAAIQAeAB4AHQAcABwAHAAdAB0AHQAaABgA
GAAZABcAFwAXABUAFQATABEAEwASABQAGAAYABYAFgAWABMADwANAA0AEQAUABUAFwAW
ABYAFgAWABYAFQASABEAEgARABAADwASABQAFgAXABQAFgATABIAFgAWABQAEgAQAA4A
EQATABMAGAAYABgAGAAYABUAFgAVABUAGQAZABkAGQAcABwAHAAfAB4AHwAdAB8AJQAn
ACkAKgAwADIANgA4ADgANQA1ADUANQAzADAALAAsACkAJQAkACQAJAAiACEAHAAXABUA
EwATABEAEAARAA8ADQAMAAgABgACAAEAAAADAAYABwAHAAMAAgABAAAA//8AAAEAAgD/
//n/9f/9/wQAAgACAAcACAAIAAwACgAKABQAIAAuADoAQQBGAEsAWABlAGUAXQBRADkA
HAAHAPL/3//T/9D/0f/T/9j/4f/r/+z/6//x//b/9P/+/wgABQAEAAMAAgD///7//v/9
/wEAAgADAAIAAQAAAP///v/+//7//P/7//v//P/8//7//v/+//z//P/6//v//v/+//3/
/v8AAAQAAQAAAAMAAgACAAMABAAFAAgACQAJAAkABgAGAAYABgAJAAoACgAKAAkACAAH
AAcABwAHAAgACQAOAA4AEAATABIAEQARABAAEAASABUAFQASABAADwAOABQAFAAUABQA
GAAYABUAFwAZABoAGwAbABoAGgAbABsAHgAfACIAIwAjACMAJAAmACQAJAAlACYAKAAp
ACkAKAApACkAKgAqACcAJQAjACEAIAAgAB8AHgAeAB4AHwAfACEAHgAcABwAGQAXABcA
FwAZAA==
         </WaveFormData>
      </LeadData>
      <LeadData>
         <LeadByteCountTotal>10000</LeadByteCountTotal>
         <LeadTimeOffset>0</LeadTimeOffset>
         <LeadSampleCountTotal>5000</LeadSampleCountTotal>
         <LeadAmplitudeUnitsPerBit>4.88</LeadAmplitudeUnitsPerBit>
         <LeadAmplitudeUnits>��V</LeadAmplitudeUnits>
         <LeadHighLimit>2147483647</LeadHighLimit>
         <LeadLowLimit>268435456</LeadLowLimit>
         <LeadID>V1</LeadID>
         <LeadOffsetFirstSample>0</LeadOffsetFirstSample>
         <FirstSampleBaseline>0</FirstSampleBaseline>
         <LeadSampleSize>2</LeadSampleSize>
         <LeadOff>FALSE</LeadOff>
         <BaselineSway>FALSE</BaselineSway>
         <ExcessiveACNoise>FALSE</ExcessiveACNoise>
         <MuscleNoise>FALSE</MuscleNoise>
         <LeadDataCRC32>3225880290</LeadDataCRC32>
         <WaveFormData>
CwALAA0ADQANAA0ADQAOABEAEQAPAA4ADQANAA0ADQALAAoACQAJAAYAAQAAAAAAAQAA
AAEAAgAAAPz/9//1//b/+f/8/wAAAAABAAEAAQADAAUABQAHAAQAAwABAAAAAgACAAIA
AgADAAUABgAIAAYABgAGAAYABwAHAAcABwAHAAcACwASABoAIAAgAB0AGgAYABYAFgAR
AAcA+v/0//b/8f/l/9v/zP+//8H/wf+0/6//uP/B/8H/v/+//8H/x//O/9T/2P/f/+T/
7P/y//f/+P/9/wAA//////////8AAAEAAQACAAIAAQABAAEAAgACAAEAAQACAAIAAwAD
AAIAAgADAAQAAgABAAEAAQACAAIAAgAAAAIAAwADAAMAAQABAAEAAQD//////////wAA
AQACAAMAAAAAAAAA///9//3//f/9//7//v/+//7//v/+//3//P/+//7//v/8//r/+v/6
//v//f/8//z/+//5//f/9v/2//b/9//3//b/9P/0//T/9P/0//T/9P/1//X/9f/1//X/
9//3//f/9//1//X/9//4//z//P/9//3//v/+//7/AAAAAAIAAgAEAAIAAwADAAMAAwAE
AAMAAgADAAUABgAHAAkACgAKAAkACQAJAAoACgAKAAkACQAJAAcABwAHAAcACQAJAAYA
BgAHAAcABwAGAAgACAAHAAcACAAIAAgACAAHAAYACAAHAAYABgAHAAgACAAIAAgACQAJ
AAoACAAIAAgACAAGAAYABwAHAAcABwAHAAgABwAJAAkACQALAAsADQANAA8ADwAPABAA
EAAPAAwACgAJAAkACQAJAAsACgAJAAkACAADAAIAAgACAAAAAAAAAP///P/4//f/9v/3
//j/+v/+//////////3//////wEA//////7//v8AAAAAAAAAAAAAAQABAAIAAAAAAAAA
AAD/////////////AQAFAAwAFgAeAB4AGwAYABQAFgAYABUACQD8//D/8P/v/+f/3//S
/8H/u/+7/7j/s/+2/8H/xf/B/8H/wf+9/8D/xv/M/9X/3v/i/+j/8//4//n/+P/5//n/
+f/5//r/+//7//z/+v/5//n/+f/7//z//P/9//3//P/8//v//P/8//3//v/+//3//f/9
//z//P/8//r/+v/7//v/+//5//n/+f/5//v/+//7//v/+//7//v/+//6//r/+v/5//f/
9//3//f/+P/4//j/+P/4//j/9//2//T/9P/0//L/8v/y//L/8//1//T/9P/z//H/7//u
/+7/7P/t/+3/7P/s/+z/7P/s/+r/6v/q/+v/6//r/+v/6//r/+v/6//r/+3/7f/v//D/
8v/y//P/8//0//T/9P/2//b/+P/4//r//P/9//3//f/+/wAAAAAAAAAAAQABAAEAAQAC
AAIAAQADAAMABAAEAAMAAwAEAAUABQAFAAUABQAFAAUAAgACAAEAAQABAAAAAQACAAIA
AwACAAIAAgACAAIAAgAFAAUABQAEAAQABAACAAIAAgADAP3//f8BAAMAAgAAAAAAAAAA
AAAAAAABAAEAAQABAAEAAgAFAAcABwAHAAcABwAJAAkABwAHAAcACAAJAAkABwAGAAMA
AwADAAMAAQAAAP/////+//n/+P/4//n/+P/5//r/+//4//T/8//z//X/9//6//z//f/9
//3//f//////AQABAAEAAAAAAAIAAgACAAIAAgADAAMABAACAAIAAgACAAMAAwADAAMA
AQAFAAsAEgAaACAAHgAXABYAFgAWABQACwD9//b/8v/w/+v/3//R/8T/u/+7/7n/sP+p
/7L/vf+9/7v/uf+5/7v/wv/K/9L/3f/k/+j/7P/z//j/+f/6//v/+//7//v//P/9//3/
/v/+//3//f/9/wAAAAD////////+//7//f/9//7/AAACAAIAAQABAAEAAAAAAAAA/v8A
AAEAAQABAP///////////v/9//z/+//9//3//f/9//3//v/////////////////8//z/
/P/8//7//v/9//z/+v/6//r/+P/2//b/9v/3//n/+P/4//f/9//1//T/9P/0//X/9f/0
//b/9v/2//b/9v/2//b/9//3//f/9//3//X/9f/1//X/9//3//n/+v/6//r/+//7//z/
/P/8//7//P/+//7/AAAAAAEAAQABAAIABAAEAAQABQAHAAgACQAHAAgACAAHAAcABwAI
AAgACAAHAAcABwAHAAcABwAHAAgACQAHAAgABwAHAAcABgAFAAQAAgABAAQABAAEAAQA
BgAGAAkACQAFAAQABAAEAAYABgAGAAcABQAHAAgABgAGAAYABgAEAAQABQAFAAUABQAF
AAYABwAJAAkACQAJAAkACwALAAwADQAOABAAEAAPAAwACgAJAAkACQAJAAsACgAJAAkA
CAADAAIAAgABAP7//f/8//v/+P/0//P/9f/3//n//P/+/////////wEAAwADAAUABQAF
AAQABAAFAAYABwAIAAYABwAHAAgACAAIAAgACAAIAAcABgAFAAkACQALABQAHgAkACQA
IQAgABwAGAAYABUACQD6//T/9P/v/+X/3f/M/7v/u/+//7r/s/+4/8P/x//F/8f/xf/D
/8j/0v/Y/93/5P/q//D/9//8//v//P/+////AAABAAAAAQABAAIAAgABAAEAAQAEAAQA
AwADAAIAAgADAAMAAgACAAMABAAGAAUABQAFAAUABAADAAAAAAABAAEAAQABAAEAAQAB
AAMAAwADAAMAAQABAAEAAQD+//7//v/9/////////////v/+//7//v/+//7//f/8//z/
/P/8//r/+v/6//r/+//7//r/+v/5//n/9//2//b/9P/1//X/9P/2//b/9v/2//T/9P/0
//X/8//z//P/8//1//X/9f/1//X/9f/3//j/+P/4//n/+f/6//r/+v/8//z//v/+/wAA
AgADAAMAAwAEAAYABgAGAAgACQAJAAkABwAIAAgABwAJAAkACgAKAAgABwAHAAcACQAJ
AAkACQAJAAkABgAGAAYABQAEAAIAAwAEAAQABQAGAAYABgAGAAQABAAHAAcABQAEAAQA
BAAGAAQAAgADAAIABAAEAAQABAACAAIAAwADAAMAAwADAAQABwAJAAkACQAJAAkACwAL
AAsACwALAAwADAALAAgABgAGAAcACAAJAAkACAAHAAcABgABAAAAAAAAAP7//v/+//3/
+v/2//X/9//5//v//v///////v/9//3//////wEA//////7//v/+//7//v/+/wAAAQAB
AAIAAAAAAAAAAAABAAEAAQABAAEAAwAHAA4AGAAcABwAFwAYABYAFgAaABUABQD4//L/
8P/p/93/0//G/7f/tf+3/7D/qf+w/7v/u/+5/7v/u/+9/8L/xv/M/9f/3v/k/+j/7f/0
//X/9v/3//f/9//3//j/+f/5//r/+v/5//n/+f/6//r/+f/5//r/+v/7//v/+v/6//v/
/P/8//v/+//7//z//P/8//r/+P/5//n/+f/5//n/+f/5//f/9//3//f/+f/5//n/+f/4
//j/+P/3//n/+f/5//n/9//2//X/9P/0//T/8//y//T/9P/0//L/8v/y//L/8//y//D/
7//t/+3/6//q/+r/7P/t/+3/7P/u/+7/7v/u/+z/7P/s/+3/7P/r/+r/6f/r/+3/7//x
/+7/7f/u/+7/8v/y//P/8//2//b/9v/4//f/+P/3//j/+f/7//z//f/7//z/+//6//v/
/f/+////AQACAAIAAQABAAEAAgACAAEAAQACAAMAAQABAAEAAQABAAEA/v/+/wEAAQAB
AAAA/v/+//3//f8AAAAAAAAAAP///v8AAP/////+//7//v/8//z//P/9//n//P/+//7/
/v/+//z//P/9//3/////////AAAAAAEAAAD//wAAAQAEAAUAAwADAAMABAADAAMAAQAA
AP7//f/8//v//f/+////AQD+//n/+P/4//j/9v/2//b/9//0//D/7//s/+3/7v/w//P/
9f/2//f/9P/1//T/9f/1//X/9P/0//X/9v/3//j/9v/3//f/+P/4//j/+P/4//f/9//3
//f/+f/5//v/AgAKABAAEgARAAwACgAMABAADQADAPT/6v/m/+H/1//H/7j/rf+n/6f/
oP+X/5b/n/+l/6P/o/+n/6n/rv+2/77/x//Q/9b/2v/h/+j/7f/u//H/8f/x//H/8f/x
//D/8P/w/+//7//v//L/8v/x//H/8v/y//P/8//y//L/8//0//L/8f/x//H/9P/0//T/
8v/0//X/9f/1//f/+f/7//3/AAABAAIAAwAGAAcACAAJAAoACgAKAAkACQAJAAkACQAK
AAoACgAKAAwADAALAAoADAAMAAwACgAMAAwADAANAAwACgAJAAcACQAHAAYABgAEAAUA
BQAEAAUABgAHAAgABgAGAAYABwAHAAcABwAHAAcABwAHAAcACQAJAAsADAANAAwADAAL
AA0ADgAPABIAEgAUABQAFgAVABUAFAATABIAFAAUABQAFgAXABcAFwAXABgAGAAXABkA
GQAaABoAFgAVABUAFQAWABcAGAAZABkAGQAWABYAGQAZABkAGAAYABgAFwAXABYAFgAW
ABYAFgAWABkAGQAZABgAGAAYABYAFgAWABcAFwAaABgAGAAYABgAGAAYABkAGQAXABcA
FwAYABkAGwAbABsAGwAbAB0AHQAfAB8AHwAgACAAHwAcABoAGgAbABwAHQAcABoAGAAX
ABcAEwATABQAEwAQAA8ADgANAAoABgAFAAUABwAJAAwADAANAA0ADQAPABEAEQATABEA
EQAQABAAEgASABIAEgASABMAEwAUABMAEgARABAAEwATABMAEwATABMAFwAeACYALgAw
AC0AKgAqACwALAAjABMACgAGAAIA+//z/+v/3v/P/8n/yf/C/7n/uv/H/83/yf/F/8n/
zf/Q/9T/3v/r//L/9v/6/wEABAAHAAwACwALAAsACwAKAAsACwAMAAwACwALAAsADQAO
AA4ADwAPAA4ADgANAA4ADgAPABAADwANAAwACwANAA4ADwAOAA4ADwAPAA8ADQANAA0A
DQANAA0ADQANAAwACwAKAAkACQAKAAsACwALAAsACwALAAgACAAIAAgACgAKAAkACAAI
AAgACAAGAAYABgAGAAcABwAGAAYABQADAAEAAAAAAAAAAQABAAAAAAAAAAAAAAAAAAAA
AAABAAMAAwADAAMABQAFAAUABQAEAAMABAAEAAQABAAFAAUACAAIAAgACgAMAA4ADgAQ
AA8ADwAOAA0AEAASABIAEgAQABEAEQARAA8AEAAQAA8AEQARABIAEgASABEAEQARABMA
EwATABMAEQARAA4ADgARABEAEQAQABAAEAAPAA8AEAAQABAAEAAOAA4AEQARABEAEAAQ
ABAAEAAQAA4ADAANAA4ADwAQAA4ADgAPAA8AEQARABEAEgARABMAEwATABUAFQAXABcA
FQAVABUAFgAXABcAFQAUABEAEQARABEAEQAQAA8ADwAMAAcABgAGAAgABgAGAAYABQAC
AP7//f/8//3//v8AAAUABwAIAAkABwAJAAkACwAJAAkACAAIAAgACAAIAAgACAAJAAkA
CgAMAAwADAAMAAoACQAIAAcACwANABMAHgAmACoAJgAhACIAIgAiAB4AFQAJAP7/+P/0
/+3/5f/Z/8j/v//B/8H/uv+5/8L/yf/H/8X/xf/H/8v/zP/Q/9j/4//s//D/9v/7//7/
AQAEAAQAAwACAAEAAgADAAMABAAEAAMAAwADAAQABAADAAMABgAGAAcABwAEAAQABQAG
AAYABQAFAAUABgAGAAYABAACAAMAAwADAAMAAwADAAMABQAFAAUABQADAAMAAwADAAIA
AgACAAEAAQABAAEAAQAAAAAAAAAAAAAAAAD///7//v/+//7//P/+//7//v///wEAAAAA
AP///f/7//r/+v/4//n/+f/4//r/+v/6//r/+v/6//r/+//5//n/+f/5//v/+//7//v/
+//7//3//v8AAAAAAQABAAIAAgACAAQAAgAEAAQABgAHAAkACgALAAwADgAOAA4ADgAP
AA8ADwAPABAAEAAPAA8ADwAQABAADgANAA0ADQAPAA8ADwAPAA0ADQAKAAoADQANAA0A
DAAMAAwACwALAAwADAAMAAwACgAKAA0ADQALAAwADgAOAAwACgAKAAoACgAMAAwADQAN
AAsACwALAAwADwARABEAEQARABEAEwATABUAFQAVABYAFgAVABIAEAAPAA8ADwAPAA8A
DgANAA0ADgAJAAgACAAGAAQABAAEAAMAAAD8//v//f///wEABAAGAAcABwAHAAcACQAJ
AAsACAAHAAUABAAFAAYABwAIAAYABwAHAAgACAAIAAgACAAJAAkACQAJAAsADwATABoA
IAAkACYAJQAgACAAIgAgABcACQD+//j/9v/x/+X/2f/M/8P/w//D/7r/tf/A/83/y//H
/8f/x//F/8r/0v/c/+P/6v/u//T/+//8//v/AAACAAMABAAFAAMAAwACAAIABAADAAMA
AwAEAAQAAwADAAQABAAFAAUAAwACAAIAAgADAAMABAAFAAYABgAGAAQABgAHAAcABwAG
AAUABAADAAMAAwADAAMAAwADAAMAAwADAAQABQAFAAUABQAFAAUAAgACAAIAAgACAAIA
AQAAAAAAAAAAAP7//v/+//7///////7//v/9//3/+//6//r/+v/7//v/+v/5//j/9//2
//n/+v/7//3//f/9//3//f/7//v/+//7//3//f///wAAAAAAAAEAAQACAAIAAgAEAAQA
BgAGAAgACAAJAAkACQAMAA4ADgAOAA0ADQAMAAsACwAMAAwACwAMAA0ADwAQAA4ADQAN
AA0ADQANAA0ADQAPAA8ADAAMAA0ADQANAAwADAAMAAsACwAMAAwADAAMAAsACgAMAAsA
CgAKAAsADAAIAAgACgAKAAwADAAMAAwACwAKAAoACQAJAAkACQAKAA0ADwAPAA8ADQAN
AA8ADwARABEAEQASABUAFQATABIADwAPAA8ADwAPAA4ADQANAAwABwAGAAYABgAEAAQA
BAAFAAIA/v/9//v//f///wIAAgADAAMAAwADAAUABQAHAAYABwAHAAgABwAGAAUABAAE
AAUABQAGAAgACAAIAAgABwAHAAcABwAHAAkADQASABwAJAAkACEAHgAaABoAHgAfABkA
DAAAAPj/8f/p/93/0P/B/7v/u/+2/6v/qv+3/8H/u/+7/7v/v//G/87/0P/X/+L/6P/q
//X/AAABAAAAAwADAAMAAwACAAMAAwAEAAYABQAFAAUABQAEAAIAAQAEAAQABQAFAAQA
BAAFAAYACAAHAAcABwAGAAYABgAEAAQABQAFAAUABQAFAAUABQAFAAUABQAFAAcABwAH
AAcABAAEAAQAAwADAAMAAwADAAMABAAFAAYABAAEAAMAAgACAAIAAgAAAAAAAAAAAAEA
///+//7//f////3//P/8//r/+//7//r/+//8//3//v8AAAAAAAABAP//////////AQAB
AAEAAQD/////AQACAAQABAAFAAUABAAEAAQABgAIAAoACgAMAA4ADwAPAA8ADQAOAA0A
DAAOAA8ADwAPAA8AEAAQAA8ADQANAA4ADgAMAAsACwALAAsACwALAAsADQANAAoACgAN
AA0ADQAMAAoACgAJAAkADAAMAAwADAALAAoADAALAAoACgALAAwACAAGAAgACAAIAAgA
CQAKAAwADQAMAAsACgAKAA0ADwAPAA8ADwAPABEAEQARABEAEQASABEAEQAPAA4ADQAN
AA0ADQAPAA4ADQANAAoABQAEAAQABgAEAAQABAADAAAA/P/7//n/+//9/wAAAAABAAEA
AQACAAUABgAJAAcABwAGAAYABgAGAAYABgAFAAUABAAEAAYABgAGAAYABQAFAAUABQAF
AAkADQASABoAJAAmACEAHgAcABoAHAAbABEABAD8//z/+f/x/+f/2v/L/7//v/+8/7P/
sv/B/8n/wf+7/73/wf/E/8z/1v/d/+T/6P/u//f//P/9/wAAAQABAAEAAQACAAMAAwAE
AAQAAwADAAMABAAEAAMAAwAEAAQABQAFAAYABgAHAAgABgAFAAUABQAGAAYABgAEAAYA
BwAHAAcABQAFAAUABQAFAAUABQAFAAUABQAFAAUABAAEAAQAAwADAAMAAwADAAIAAgAC
AAIABAAEAAMAAgAAAAAAAAD+////AAABAAMAAgAAAP///f/9//v/+v/6//j/+f/5//j/
+f/6//v//P/6//r/+v/7//3//f/9//3//f/9//3//f/7//v//f/+/wAAAAABAAEABAAE
AAQABgAEAAYABgAIAAoACwALAAsADAAOAA4ADgAOAA8ADwAPAA8AEAAQAA8ADwAPABAA
EAAQAA8ADwAPAA8ADwAPAA8ADQANAAoACgALAAsACwAKAAwADAALAAsACgAKAAoACgAN
AA4AEgATAA8ADgAOAA4ADgAMAA4AEAAPAA4ADQAMAAwADAANAA0ADwAPAA8AEAAQABEA
EAAPAA8ADwARABEAEwATABMAFAAVABUAEwASABEAEQARABEAEwASABEAEQAPAAkABwAG
AAYABAAEAAQAAgD+//n/9//5//3/AQAGAAYABwAHAAcABQAHAAcACQAJAAkACAAIAAYA
BgAGAAYACAAJAAkACgAKAAoACgAKAAsACwALAAsACwANABMAGgAiACYAJAAhAB4AHAAe
AB4AFQAJAAAA+P/4//f/7//l/9j/z//L/8n/xP+9/8L/y//L/8f/x//F/8X/yv/S/9r/
4//q/+z/8P/5//7///8AAP//////////AwAFAAYACAAHAAUABAADAAYABgAFAAUABgAG
AAcABwAFAAQABAAEAAUABQAGAAcACAAIAAgABgAEAAUABQAFAAcABwAHAAcABwAHAAcA
BwAHAAcABwAHAAcACAAJAAkABwAHAAcABwAGAAYABgAGAAgACAAHAAYACAAIAAgABgAG
AAYABgAHAAUABAAEAAMAAQD///7//v/+///////+//7//v/+//7/AAAAAAAAAQAAAP//
/v/9//7///8AAAEA/////wEAAgACAAIAAwADAAcACAAJAAwADAAOAA4AEAAQABEAEQAR
AA8AEAAPAA4ADwARABIAEwATABQAFAATABEAEQASABIAEQARABIAEwARABEAEQARABMA
EwAQABAAEwATABMAEgASABIAEQARABIAEgASABIAEAAQABMAEwARABAAEAAQABYAFAAQ
ABAAEAAQABAAEAASABIAEwATABMAEwATABQAEwAVABUAFQAXABcAGQAZABgAFwAWABYA
GQAZABcAFgAVABUAFQAVABcAFgAVABUAFAAPAA4ADgAOAAwADAAMAA0ACgAGAAUAAwAF
AAcACgAMAA0ADQANAA8AEQARABMADgANAAsACgAMAAwADAAMAAwADQANAA4ADwAQABEA
EgARABEAEQARABcAGQAXABwAJgAuADAALwAsACoAKAAoACcAHwAQAAQAAgABAPf/7f/i
/9P/zf/R/8z/xf/I/9P/1//V/9H/0f/T/9T/2P/e/+v/9v/6//r///8IAAsACgANAA0A
DQANAAwADQANAA4ADgANAA0ADQAQABAADwAPABAAEAARABEAEAAQABEAEgARAA8ADgAN
AA8AEAARABAAEAARABEAEQAPAA8ADwAPAA0ADQANAA0ADwAPAA8ADwAQABAAEAAPAA0A
DQANAA0ACgAKAAoACgAKAAoACQAIAAYABgAGAAQABQAGAAcACQAHAAYABgAFAAcABQAE
AAQABAAFAAUABAAEAAQABAAEAAIAAgACAAMAAQABAAEAAQACAAMABAAFAAUABQAHAAgA
CgAKAAsACwAKAAoACgAMAA4AEAAQABIAEgATABMAEwAUABYAFgAWABYAFwAXABcAFQAW
ABYAFQAVABUAFgAWABYAFQAVABUAGAAZABoAGwAZABkAFgAWABUAFQAVABQAFAAUABMA
EwAWABYAFgAWABQAFAAXABcAFAASABEAEAAOABQAGAAWABYAFgAWABQAFAAVABUAFQAV
ABUAFgAVABcAFwAXABkAGQAbABsAGwAbABsAHAAfAB8AHQAcABkAGQAZABkAGQAYABcA
FwAXABMAEwAUABMAEAAPAA4ADwAMAAgABwAHAAkACwAOAA4ADwAPAA8AEQATABMAFQAR
ABEAEAAQABAAEAAQABAAEgATABMAFAASABIAEgASABUAFQAVABUAEQATABkAJAAsADIA
MgAtACYAKAAsACwAIwAXAAwAAgD+//f/7//j/9j/zf/J/8f/wv/B/8j/0f/R/83/z//R
/9H/1P/a/+T/7//2//j/AAAHAAwADQAMAAsACwALAAsADgAPAA8AEAASABEAEQARABEA
EAAOAA0ADwAQABIAEwAQABAAEQASABQAEwATABMAFAAUABQAEgASABMAEwATABUAFQAV
ABUAEwATABMAEwARABEAEQARABIAEgASABEAEwATABMAEwAQABAAEAAQABAAEAAPAA4A
EQASABMAEgAQABAAEAARAA8ADgAOAA0ADQALAAoACgAKAAsACwAKAAoACgAKAAoACgAK
AAoACwANAA0ADQANAA8ADwAPAA8ADQANAA8AEAAUABQAFQAVABYAFgAWABgAGAAaABoA
HAAaABsAGwAbABoAHAAcABwAHQAfACAAIQAgACAAHwAdAB8AHwAgACAAHwAfACAAIQAf
AB8AHwAfACEAIQAeAB4AHwAfAB8AHgAfACAAIAAhACEAIAAfAB4AHgAeACEAIQAgACAA
IQAiACAAIAAfAB4AHQAcAB4AHgAfAB8AIQAhACEAIgAjACUAJQAlACMAIwAlACUAJQAl
ACUAJgApACkAJwAmACMAIwAjACMAJQAkACMAIwAiAB0AHAAcABwAGgAaABoAGgAYABUA
FQAUABUAFgAYABoAGwAbABsAHQAfAB8AIQAfAB8AHgAeACAAIAAgACAAHgAfAB8AIAAg
ACAAIAAgACMAIwAjACMAIQAjACcALgA0ADoAPAA5ADYANAA4ADoANwArAB4AFAAOAAUA
+//z/+L/1//Z/9v/0v/J/9L/5f/n/9v/1//Z/9v/3v/o//T/+/8CAAgADAAPABQAGQAc
AB0AHQAdAB0AHAAdAB0AHgAeAB0AHQAdACAAIAAfAB8AHwAeAB4AHQAfACAAIgAkACQA
IwAjACMAIgAiACIAIAAgACEAIQAhACEAIQAhACEAIQAhACEAIQAjACMAIwAjACAAIAAg
AB8AHwAfAB8AHwAcABwAHAAcAB0AHgAeAB4AHgAeAB4AHAAcABwAHAAdABsAGgAaABkA
GQAXABYAFgAYABkAGQAYABgAGAAYABgAFwAWABUAFQAWABcAGAAZABkAGQAZABkAGQAZ
ABsAHAAeAB4AHwAfACAAIAAgACIAIgAkACQAJgAmACcAJwAnACYAKAAoACgAKgArACsA
KwArACwALAArAC0ALQAuAC4ALAArACsAKwArACsAKwArAC0ALQAqACoAKwArACsAKgAs
ACwAKwArACwALAAsACwALAAsAC8ALwAtACwALAAsACoAKgAqACsALQAtAC0ALQArAC4A
LgAuAC4ALgAsACwALQAtAC0ALQAtAC4ALQAvAC8ALwAwADEANAA1ADMAMwAzADQANwA3
ADUANAAzADMAMwAzADMAMgAxADEAMAArACoAKgAqACgAKAAoACYAIgAdABsAHgAhACQA
KAAoACkAKQApACsALQAtAC8ALQAtACwALAAqACoAKgAqACwALQAtAC4AMAAwADAAMAAx
ADEAMQAxAC0ALwA1ADoARgBQAE4ARQBEAEYASABGAEEANQAoACIAIAAZABEAAwD0/+3/
7//t/+b/4f/q//P/7//r/+n/6//x//b//P8EAA8AFgAaAB4AIwAmACkAKgArACsAKwAr
ACoAKwArACwALgAtAC0ALQAuAC4ALQAtAC4ALgAvAC8AMAAwADEAMgAxAC8ALgAtAC8A
MAAxADAAMAAxADEAMQAxADEAMQAxADEAMQAxADEALwAvAC8ALwAwADAAMAAvADEAMQAx
ADEAMAAwADAAMAAwADAALwAuACwALAAsACoALAAsACwALQAvAC4ALgAtACsAKQAoACgA
KAApACkAKAAoACgAKAAoACoAKgAqACsAKwArACsAKwAtAC0ALQAtAC4ALwAyADQANAA0
ADUANQA0ADQANAA2ADYAOAA4ADoAPAA9AD0APQA+AEAAQABAAD4APwA/AD8APwBAAEAA
PwBCAEMARQBGAEUARQBGAEcARQBFAEUARQBDAEMAQABAAEEAQQBBAEAAQQBCAEIAQwBF
AEYARwBIAEUARABGAEUARQBEAEQARABEAEQARABFAEUARQBFAEUARwBGAEYARgBGAEYA
SABIAEkASQBJAEkASQBKAEsATQBNAE0ATQBNAE8ATwBPAE8ATwBQAFMAUwBRAFAAUQBR
AFEAUQBPAE4ATQBNAEoARQBEAEQARQBEAEUARgBDAEAAPAA7ADsAPQA/AEIARgBHAEcA
RwBFAEcARwBJAEUARQBEAEQAJQAGAOf/yP+5/63/oP+U/43/iP+D/37/e/95/3f/df9v
/2v/b/94/4D/hP+C/3//ev94/3b/dv9v/2H/VP9M/07/S/9D/zv/LP8f/yH/H/8W/w3/
EP8b/x3/Gf8V/xf/Gf8c/yD/Kv8z/zj/Ov9A/0f/TP9P/1L/Uf9R/1H/Uf9Q/1H/Uf9S
/1L/Uf9R/1H/Uv9S/1H/Uf9S/1L/U/9T/1D/UP9R/1L/VP9T/1P/U/9S/1L/Uv9Q/1L/
U/9T/1P/Uv9R/1D/T/9R/1H/Uf9R/1H/Uf9R/1H/Tv9O/07/Tf9N/03/Tf9N/0z/TP9M
/0z/TP9M/0v/Sv9I/0j/SP9G/0j/SP9I/0n/Sf9I/0j/R/9I/0f/R/9I/0b/R/9H/0b/
Rf9E/0P/Qv9E/0T/RP9F/0T/Q/9C/0H/RP9F/0b/R/9F/0X/R/9I/0j/SP9J/0n/Sv9K
/0r/TP9M/07/Tv9Q/1L/U/9T/1P/U/9U/1P/Uv9V/1f/WP9Z/1n/Wv9a/1n/WP9X/1f/
Vv9W/w==
         </WaveFormData>
      </LeadData>
      <LeadData>
         <LeadByteCountTotal>10000</LeadByteCountTotal>
         <LeadTimeOffset>0</LeadTimeOffset>
         <LeadSampleCountTotal>5000</LeadSampleCountTotal>
         <LeadAmplitudeUnitsPerBit>4.88</LeadAmplitudeUnitsPerBit>
         <LeadAmplitudeUnits>��V</LeadAmplitudeUnits>
         <LeadHighLimit>2147483647</LeadHighLimit>
         <LeadLowLimit>268435456</LeadLowLimit>
         <LeadID>V2</LeadID>
         <LeadOffsetFirstSample>0</LeadOffsetFirstSample>
         <FirstSampleBaseline>0</FirstSampleBaseline>
         <LeadSampleSize>2</LeadSampleSize>
         <LeadOff>FALSE</LeadOff>
         <BaselineSway>FALSE</BaselineSway>
         <ExcessiveACNoise>FALSE</ExcessiveACNoise>
         <MuscleNoise>FALSE</MuscleNoise>
         <LeadDataCRC32>543539039</LeadDataCRC32>
         <WaveFormData>
EQARABEAEAAOAA4ADwAPABIAEgAQABAADwAPAA8ADwAOAA4ADAAMAAsACQAJAAoACwAK
AAsADQAMAAkAAwACAAMABQAIAAoACQAIAAUAAQADAAMAAwADAAIAAQAAAAAA/v/+//7/
/v//////AAAAAAEAAgADAAQAAwADAAMAAwAFAAcAEAAbACgAOwBOAGEAewCcAMMA5gDv
ANsApwBaAPX/c//7/rL+h/5s/mX+Z/5l/nX+k/6v/sb+4f76/hX/MP9P/27/jf+p/77/
zv/a/+X/7P/x//X/9v/3//f/9//6//z//P/8//r/+//9//3//f/9//3//f/9//7//v8B
AP////8AAAAA/v/+//////8CAAIAAgACAAQABAAEAAQAAgACAAIAAwACAAEAAAD//wAA
AgADAAYABAADAAMABAACAAIAAwADAAQABQAHAAkACgAKAAoACgAKAAoACwALAAkACgAK
AAoADAAMAAwADAALAAoACAAHAAgACAAIAAgACQAKAAoACwAKAAkACAAJAAkACgALAA0A
DwARABMAFQAUABUAFwAaAB4AIAAgACEAIgAiACMAIwAhACEAIQAhACQAJQAkACQAIQAg
AB8AHwAfAB4AHQAaABwAGwAZABkAGwAbABsAGQAWABUAFQAVABUAEwASABIAFAAUABQA
EwAVABUAFQAUABQAFAAUABQAEgATABMAEwATABIAEgASABQAFAAUABIAFAAUABMAEwAU
ABQAEwASABEAEAAOAA8ADwAPABEAEQARABAADwAQABAADwAQABEAEgASABIAEgATABMA
FAAUABIAEgATABMAEwATABYAFgAUABQAFQATABMAFAATABAADwAPAA8ADQAIAAgACAAJ
AAsADAAOAA4ADAAJAAgABwAGAAUABQAFAAUABgAGAAYABgAGAAUABQAGAAYABAAEAAQA
BAADAAMAAwADAAMABwAQABsALAA7AE4AZQB7AJYAvQDmAPcA6wDBAHwAIwCr/yv/0v6h
/oD+b/5t/m/+ef6X/rf+zP7h/vz+F/8u/0P/YP9//53/uP/G/9T/4//s/+//8f/1//f/
+P/5//r//P/8//z/+//7//z/+//+////AAABAAAAAAD//wEAAAABAAMABAAEAAQABQAF
AAQABAAEAAQAAgACAAIAAgAAAAAAAAABAAIAAwAEAAUABQAGAAYACAAGAAUABQAGAAQA
BAAFAAUABwAHAAgACQAIAAgACAAIAAgACAAJAAkACQAKAAoACgAIAAgACAAIAAoACgAJ
AAkACAAIAAgACAAIAAgABwAHAAcABwAHAAkACQAKAAsADQAMAA0ADgAPABIAEwAVABgA
GgAcABwAHQAgACAAIQAhACMAIwAjACMAIwAjACEAIAAgACAAIAAhAB8AHgAdABoAGAAX
ABUAFQAXABcAFwAVABUAFQAWABcAFQATABIAEgASABIAEgARAA8ADwAPAA4AEAAQABAA
EAASABMAEwATABMAEgASABIAFAAUABQAEgASABIAEQARAAwADgAQABAAEAAOAA4ADgAO
AAwADQANAA0ACwALAAsACgAMAA4ADwAPABEAEQARABAAEAAQABEAEQAQABAADgAOAA0A
DQANAA0AEAAQAA4ADgANAAsACwAMAA4ADAAMAA0ACwAJAAQABAAEAAUABwAIAAgACAAG
AAMAAQABAAEAAQACAAEAAAAAAAAAAAAAAAAA/////wAAAAD+//7//v/+////////////
/f8BAAwAFwAmADcASgBfAHkAnADFAOgA6wDTAKMAWgD5/3v/A/+y/oH+aP5f/l3+X/5v
/ov+p/7C/t/++v4T/yr/Sf9s/43/q//A/8r/1P/h/+j/7f/t/+//8f/y//P/9v/4//j/
+P/3//f/+P/3//f/9//3//f/+P/6//v////9//3//v/+/wAAAAABAAEA///+//3//P/9
//7///8AAAAAAAAAAAEAAAD///7//f///wAAAAACAAQAAwADAAQAAgACAAMAAwADAAMA
BAAFAAgACAAIAAgABgAGAAcABwAHAAgACAAIAAgACAAIAAgACAAIAAcABwAGAAYABgAG
AAgACgALAA0ADAALAAoACwANAA4ADwARABEAEQARABEAEgATABUAGAAaABwAHAAdACAA
IAAhACEAIQAhACEAIQAiACMAIgAiACEAIAAfAB8AIQAgAB8AHAAcABsAGQAZABgAFwAW
ABMAFQAVABYAFwAVABMAEgASABMAFAAVABUAFAATABIAEAAPAA4ADQAMAA0ADwAQABEA
EwASABIAEgASABIAEgAQABIAEgARABEAEAAQABIAEAAQABAAEAAOAA8ADwAPAA8ADwAP
AA4AEAASABMAEwATABMAEwASABMAFAAWABcAFwAWABMAEgATABMAEwATABQAFAASABIA
EwARABEAEgARAA4ADQANAA8ADQAIAAgABgAHAAkACgAMAAwACgAHAAgACQAKAAsACAAH
AAYABgAIAAgACAAIAAUABQAGAAYACAAIAAgACAAHAAcABwAHAAkADQAUAB8ALgA/AFIA
ZwCBAKAAxQDqAPkA5wC7AHgAFwCV/xP/wP6T/nL+af5r/m3+ef6V/rX+zv7n/gT/Hf80
/03/bP+N/6n/wP/O/9j/4//u//H/8//1//f/+P/5//z//v/+//7/AAABAAMAAwAFAAUA
BQAFAAIAAgABAAMABAAFAAcACAAKAAoACwALAAsACgAJAAgABgAGAAYABgAGAAYABgAH
AAkACQAJAAkACQAKAAoADAAKAAkACQAKAAwADAANAA0ADQANAA4ADwAQABAAEAAQABAA
EAARABEAEAAQAA8ADgAQABAAEAAQABIAEgARABEAEgASABIAEgATABQAFAAVABMAEwAT
ABUAFAAUABQAFQAZABsAHQAfACAAIQAjACYAJgAoACgAKQAqACoAKwArACsAKwArACsA
KwArACkAKAApACgAJwAnACUAJAAjACAAIAAfAB0AHQAeAB8AIAAfAB4AHQAdAB0AGwAZ
ABgAGAAaABoAGgAZABkAGQAZABgAGQAaABsAHAAcAB0AHQAdABwAGgAZABgAFgAWABYA
FAAaABgAFwAZABgAFgAWABYAFgAUABUAFQAVABQAEwASABAAEwAWABgAGQAZABkAGQAY
ABYAFgAXABcAGAAYABYAFgAZABkAGQAZABoAGgAYABgAFQATABMAFAAUABIAEgATABMA
EQAMAAwADgAPABEAEgAQABAADgALAA0ADQANAA0ACgAJAAgACAAIAAgACAAIAAkACQAK
AAoACAAIAAgACAAJAAkACQAJAAcADQAUACEAMABDAFQAawCHAKYAywDwAP0A5QCzAGoA
CwCJ/w3/xP6Z/nz+d/59/n3+h/6n/sX+2v7x/g7/J/88/1X/cP+P/63/wv/Q/9z/5f/u
//X/9//5//v//P/9//7/AAAAAAAAAAABAAMAAwABAAEAAQABAAIABAAFAAkABQAFAAYA
BgAEAAQABQAFAAYABgAGAAYABAAEAAQABAAGAAYABgAHAAQAAwACAAEAAwAGAAgADAAM
AAsACwAMAA4ADgAPAA8ADgANAA0ADQAOAA4ADgAOAA4ADgAPAA8ADwAQABAAEAAPAA4A
DQAMAA4ADgANAA0ADgAOAA4ADgAPABAAEAARAA8ADwAPABEADwAQABEAEwAXABkAGwAd
ABwAGwAbABwAIAAiACIAIwAmACYAJwAnACUAJQAlACUAJwAnACUAJAAhACAAHwAfACEA
IAAfABwAHgAdABsAGwAaABkAGAAVABYAFQAVABUAFwAVABQAFAAUABQAFAATABEAEQAR
ABAAEAAQABAAEAASABMAEwATABMAEgASABIAEgASABIAEAASABIAEQARAA4AEAASABIA
EgASABEAEQAQAA8ADwAPAA8ADgAMAA4ADwAPABEAEQARABAAEAAQABEAEQASABIAEAAQ
AA4ADQAMAAsAEAASABIAFAASAA8ADgAOAA4ADAAMAA0ADwANAAgACAAHAAcACAAIAAsA
DAALAAkABgAFAAQAAwAEAAMAAgACAAQABAAEAAQAAQABAAIAAgACAAIAAgACAAMAAwAD
AAMABQAFAAgAEwAeACsAPABPAGcAggCpANgA9wD3ANsApABTAOn/Yf/o/qP+fv5p/l/+
X/5l/nv+l/6w/sX+4v7//hj/M/9U/3f/l/+y/8L/zP/Z/+T/6//x//P/9f/2//f/9v/4
//j/+P/2//f/+f/5//v/+//7//v//f/+//7/AQD/////AAAAAP7//v//////AQACAAMA
BAAEAAQABAAEAAQABAAEAAUAAwADAAMAAwADAAQABAAGAAYABQAFAAYACAAIAAkACQAH
AAcACAAJAAwADAAMAAwADgAOAA8ADwAPABAAEAAQAA4ADgAOAA4ADgAOAA0ADQAOAA4A
DgAOABEAEgASABMAEQARABEAEwATABQAFQAXABYAFwAYABkAGgAbAB0AIAAgACIAIgAj
ACcAKAAqACsAKwArACsAKwApACkAJwAmACUAJAAjACMAIQAgAB8AHAAeAB0AGwAbABsA
GwAbABkAGAAXABcAFwAYABcAFwAYABgAGAAYABcAGQAZABkAGAAXABYAFQAUABQAFQAV
ABUAFwAWABYAFgAWABYAFgAUABQAFAATABMAEgAUABQAFAAUABQAEgATABMAEwARABEA
EQAQABAAEgATABMAEQARABEAEAASABIAEwATABQAFAASABIAFQAVABUAFQAVABQAEQAQ
ABAADwAQABIAEAAOAA4ADwARAA8ACgAKAAgACQALAAwACgAKAAgABQAHAAcABwAHAAYA
BQAEAAQABAAEAAQABAADAAMABAAEAAIAAgACAAIABAAFAAYABwADAAUADAAVACIAMwBI
AF0AdQCUAL8A5gD1AOUAvwCAACkAr/8t/9L+m/52/mf+Y/5j/mv+hf6l/r7+1f7w/g3/
Jv8//17/g/+n/77/yv/W/+H/6v/v//P/9f/3//j/+f/4//r/+v/6//r/+//9//3//v//
/wAAAQD//wAAAAADAAEAAQACAAIAAQAAAAAA//8CAAIAAgACAAQABAAEAAQAAgACAAIA
AwADAAMAAwADAAIAAgABAAIAAwADAAQABgAIAAgACQAJAAcABwAIAAkACgAKAAoACgAI
AAgACQAJAAsADAAMAAwADAAMAAwADAAKAAoACQAJAAwADAAMAAwADQAOAA4ADwAPAA8A
DwARABMAFAAVABcAFgAXABgAGQAYABkAGwAeACAAIgAiACMAJgAmACcAJwAnACcAJwAn
ACYAJQAiACAAIAAgACAAIQAfAB4AHQAaABwAGwAZABkAGQAZABkAFwAWABUAFQAVABcA
FQAUABQAFAAUABQAEwATABMAEwASABEAEAAPAA4AEAARABEAEQARABAAEAAQABAAEAAQ
AA4ADgAQAA0ACgALAAwADQAOAAwADQANAA0ADQANAA0ADAAOABAAEQARABEAEQARABAA
EAAQABEAEQASABIAEAAQABMAEwATABMAEgASABAAEAAPAA0ADQAOAAwACgAKAAsACwAJ
AAQABAACAAMABQAGAAkACgAJAAcABQAFAAUABQAEAAMAAgACAAAAAAAAAAAA/////wAA
AAABAAIAAwAEAAQAAwACAAEABwALABQAIQA0AEkAXgBzAI8AtgDfAPoA9wDXAJsARgDP
/0X/3f6k/n/+aP5j/mX+a/6B/qH+v/7a/vP+DP8l/0D/Wf90/5X/sf/G/9L/3P/n/+7/
8//3//b/9//3//f/+P/6//r/+v/8//3///////////////////8AAAAAAwABAAEAAgAC
AAQABAAFAAUABgAGAAYABgAEAAQABAAEAAQABAAEAAUABgAHAAgACQAHAAgACAAKAAoA
CQAJAAoACgAKAAsACwALAAsADAANAA4ADgAOAA4AEAAQABEAEQARABIAEgASABQAFAAU
ABQAFgAWABUAFQAWABYAFgAWABcAGAAYABkAGgAbABwAHwAfACAAIQAjACYAJwAoACkA
KgArAC0AMAAxADIAMQAxADIAMgAzADMAMgAxADAALwAwADEAMAAwAC0ALAArACsAKQAo
ACcAJAAlACUAJAAlACMAIwAjACEAHgAdAB0AHQAfAB0AHAAcABwAHAAcABsAHQAdAB0A
HAAbABoAGQAYABgAGQAZABkAGQAYABgAGAAaABwAHAAaABoAGQAYABcAFgAYABkAGQAZ
ABcAFwAXABYAGAAaABsAGwAbABsAGwAaABwAHAAdAB0AHAAcABoAGgAbABsAGwAbABsA
GgAXABYAGAAXABgAGgAYABYAFgAXABUAEwAOAA4ADwARABQAFgAUABQAEgAPAA8ADwAP
AA8ADQALAAkACAAJAAoACwAMAAsACwAMAAwADAAMAAwADAANAA0ADQANAA8AFQAcACUA
MABDAF4AeQCRALIA3wD+AP8A5QCtAF4A9f9z///+vv6Z/oD+d/55/nv+i/6t/s3+4v75
/hL/Lf9C/1n/ev+b/7X/yv/W/+L/6//y//X//f///wEAAgADAAMABAADAAIAAgADAAUA
BQAFAAUABQAFAAcACAAIAAsACAAHAAcABgAIAAgACQAJAAwADAAMAAwADgAOAA4ADgAM
AAwADAANAA0ADQANAA0ADQAOAA4AEAASABEAEQASABAAEAARABEAEQARABIAEwAUABQA
FAAUABYAFgAXABcAFQAWABYAFgAWABYAFgAWABgAGAAXABcAGAAYABgAGAAXABgAGAAZ
ABwAHQAeACEAHwAgACEAIwAjACMAIwAjACUAJwAqAC4AMAAyADIAMwAyADIAMwAzADEA
MQAxADEALwAvAC0ALAAtACwAKwArACoAKAAmACIAJAAjACEAIQAhACEAIQAfAB4AHQAd
AB0AHQAbABoAGgAaABoAGgAZABoAGwAcABwAGwAaABkAGAAWABcAFwAXABkAGAAYABgA
GgAaABoAGAAUABYAGQAYABgAGAAYABgAFwAXABYAFQATABMAEwASABQAFgAXABcAFQAV
ABUAFAAVABYAGAAZABoAGgAYABgAFwAXABcAFwAYABgAFgAWABUAEwATABQAFAASABIA
EwAWABUAEQASABAAEQATABQAFAAUABIADwAOAA0ADAALAAsACwALAAwACwAKAAkACAAH
AAcACAAIAAgACAAIAAgACwALAAsACwALAA0AEgAbACgAOwBMAGEAdwCSALkA5gADAQMB
4wCiAEkA1f9N/+D+o/6A/mv+Z/5p/nH+hf6j/sD+1f7w/g//KP9F/2T/g/+h/7z/yv/U
/+H/8P/3//n/+f/7//z//f/+/wAAAAAAAAEAAwAGAAcABgAFAAQAAwADAAQABAAHAAcA
BwAIAAgACgAKAAsACwALAAoACQAIAAgACAAIAAgACgAKAAoACwALAAsACwALAAsADAAM
AA4ADgANAA0ADgAOAA4ADwAPABEAEQASABMAEgASABIAEgAUABQAFQAVABMAFAAUABQA
FAAUABQAFAAXABgAGAAZABkAGAAXABYAGQAaABoAGwAcAB0AHgAhAB8AIAAhACMAJgAn
ACgAKQAoACkAKwAuADAAMgAyADMAMgAyADMAMwAzADMAMwAzADUANQAzADIAMAAuACwA
KwAtACwAKwAoACYAJQAjACMAIQAhACEAHwAeAB0AHQAdAB0AGwAaABoAGAAYABgAFwAZ
ABkAGQAYABgAGAAYABgAGAAZABkAGQAXABYAFgAWABYAFgAWABQAEgAOABAAEAAQABAA
EQATABQAFQATABMAEwASABQAFgAXABcAFwAXABcAFgAWABYAFwAXABcAFgATABIAFAAV
ABYAFwAaABoAGAAYABYAEwASABIAFAASABIAEwATABEADAAMAAoACwANAA4ADgAOAAwA
CQALAAsACwALAAoACQAIAAgABgAGAAYABgADAAMABAAEAAQABAAEAAQABQAFAAUABQAF
AAkAEAAZACgANwBIAFsAdQCQALUA3gD5APUA0wCYAEkA2f9R/+b+qf6C/mn+Zf5l/mn+
f/6j/r7+0f7o/gP/IP87/1j/ff+d/7T/xP/U/+H/6v/t//H/9f/3//j/+f/6//z//P/8
//z//f//////AQABAAEAAQD//wAAAAADAAEAAQACAAIABAAEAAUABQAFAAQAAwACAAQA
BAAEAAQABAAEAAQABQAFAAUABQAFAAMABAAEAAYACAAHAAcACAAGAAYABwAHAAcABwAI
AAkADAAMAAwADAAKAAoACwALAA4AEAARABIAEQAQAA8ADgAOAA4ADQANAA4ADgAOAA4A
EQASABIAEwATABMAEwAVABcAGAAZABsAGgAbABwAHQAeAB8AIQAkACYAKAAoACkAKgAq
ACsAKwApACkAKQApACsAKwApACgAJwAmACUAJQAlACQAIwAgACAAHwAdAB0AHQAdAB0A
GwAaABkAGQAZABkAFwAWABYAFAAUABQAEwARABEAEQAQABEAEgATABQAEgATABMAEwAV
ABQAFAAUABIAEgASABAAEgAQABMAFAATABIAEQAQAA4ADwAPAA8AEQARABEAEAAOABAA
EQARAA8ADwAPAA4ADwAQABIAEwAUABQAEgASABMAEwATABMAFgAWABQAFAATABEAEQAS
ABIAEAAQABEAEAANAAcABgAJAAsADgAQAA4ADgAMAAkACAAHAAYABQAGAAUABAAEAAIA
AgACAAIAAgADAAUABgAIAAgACAAIAAcABwAHAAcABwAJABIAHwAuAD8AUgBnAH8AnADH
AOoA9QDjALcAcgATAJf/F//E/pn+fv5v/mv+bf55/pP+r/7G/t3++P4R/yr/R/9m/4n/
qf/A/87/2P/l/+z/8f/1//b/9//3//f/+v/+/wAAAgAAAAEAAwADAAEAAQABAAEAAwAE
AAQABwAEAAMAAwACAAQABAAFAAUACAAIAAgACAAHAAYABQAEAAYABgAGAAcABQAFAAUA
BQADAAQABAAGAAkACQAKAAwACgAKAAsACwALAAsADAANAAwADAAMAAwADgAOAA8ADwAP
ABAAEAAQAA4ADgAOAA4AEAAQAA8ADwASABIAEgASABMAFAAUABUAFgAXABgAGwAZABoA
GwAdACAAIQAiACMAJAAlACcAKgArACwAKwArAC0ALgAwADEAMAAvAC4ALQAtAC0AKwAq
ACkAKAAnACcAKQAoACcAJAAkACMAIQAhAB8AHwAfAB0AHQAdAB4AHwAcABkAFwAWABgA
GAAYABcAGQAZABkAGAAYABgAGAAYABgAGQAZABkAGQAYABgAGAAWABYAFgAUABgAGAAT
ABAAEQASABMAFAAWABcAFwAXABYAFQAUABIAEgAUABUAFQAXABcAFwAWABQAFAAVABUA
FwAYABcAGAAXABcAFwAXABoAGgAYABgAFwAVABUAFgAVABIAEQARABMAEQAMAAwACgAL
AA0ADgAQABAADgALAA0ADQANAA0ACQAHAAUABAAGAAYABgAGAAUABQAGAAYACAAIAAgA
CAAJAAkACQAJAA8AEQASABsALAA9AFIAaQB/AJwAwwDoAP0A8wDJAIAAJQCt/yn/zv6f
/n7+b/5x/nX+f/6Z/rf+zv7l/v7+Gf8w/0X/YP+B/6X/wP/Q/9b/3//u//X/9f/4//v/
/f//////AAD///7/AAABAAMAAwAFAAUABQAFAAUABgAGAAkABQAFAAYABgAEAAQABQAF
AAgACAAIAAgACAAIAAgACAAKAAoACgALAAkACQAJAAkACQAKAAoADAAOAA0ADQAOAA0A
DAAMAAsADQANAA4ADwAOAA4ADgAOAAwADAANAA0AEAASABMAFAATABIAEQAQABEAEgAS
ABMAFAAUABQAFAATABQAFAAVABUAFQAVABcAFwAYABkAGwAeAB8AIAAhACAAIQAjACYA
KgAsACwALQAtACwALAArAC0ALQAtAC0ALAArACgAJgAnACYAJQAlACUAJAAjACAAIAAf
AB0AHQAbABsAGwAZABYAFQAVABUAGAAXABcAGAAYABgAGAAXABYAFQAUABIAFAAUABQA
FAAUABUAFQAVABUAFAAUABQAEwASABEADgAMABIAFgAWABYAFgAWABUAFQAUABMAEwAT
ABMAEgAQABIAEwATABMAEwATABIAFAAUABUAFQAYABgAFgAWABUAFQAVABUAFgAWABQA
FAATABEAEQASABAADgAOAA8AEQAPAAoACgAMAA0ADwAQAA4ADgAMAAkACwALAAsACwAI
AAcABgAGAAQABAAEAAQABAAFAAcACAAGAAYABgAGAAkACQAJAAkABwAJABIAIQAwAEMA
WABtAIUAqgDZAPoA/QDjAKsAXAD1/3H/+/62/o/+dv5t/m3+df6J/qX+wf7W/u/+DP8l
/zr/Vf90/5X/s//G/9L/3P/p//L/9f/1//X/9//4//n/+//+////AAAAAAEAAwADAAEA
AQABAAEAAwAEAAQABwAFAAUABgAGAAQABAAFAAUABgAGAAYABgAGAAYABgAGAAgACAAI
AAkABwAHAAcABwAHAAgACAAKAAoACQAJAAoACgAKAAsACwALAAsADAANAA4ADgAOAA4A
DwAQABIAEwATABQAFAAUABQAFAAUABQAFgAWABUAFQAUABQAFAAUABMAFAAUABUAFwAX
ABcAGQAXABgAGQAbABwAHQAeAB8AIAAhACMAJgApACwALQAvAC4ALgAvAC8ALQAtAC0A
LQArACsAKQAoACUAJAAjACMAJQAkACMAIAAeAB0AGwAbABkAGQAZABcAGQAZABoAGwAZ
ABcAFgAWABgAGAAYABcAFQAVABUAFAAVABYAFwAYABYAFwAXABcAFQAUABQAFAAXABgA
GQAYABYAFAATABIAEQAQABEAEwAUABUAEwATABMAEgATABYAGAAZABcAFwAXABYAFAAU
ABUAFQAYABgAFgAWABcAFwAXABcAFgAWABQAFAARAA8ADwAQABIAEAAQABEAEwARAAwA
DAALAAsADAAMAA4ADgAMAAkACQAJAAkACQAIAAcABgAGAAYABgAGAAYABQAFAAYABgAG
AAYABgAGAAcABwAHAAcABwALABIAHQAqADkATgBlAH8AoADLAPIAAQHvAL0AcgARAJH/
E//C/pP+dP5p/mn+a/53/pf+u/7S/uP+/P4X/zD/Sf9s/5H/rf/E/9L/2v/h/+j/8f/1
//f/+f/6//v//v8AAAAAAAAAAAEAAwADAAEAAQABAAEA//8AAAAAAwACAAMABQAGAAgA
CAAJAAkACAAIAAgACAAGAAYABgAGAAYABgAGAAcACQAJAAkACQAJAAoACgAMAAoACQAJ
AAoADAAMAA0ADQALAAsADAANABAAEAAQABAAEgASABMAEwASABIAEQAQABIAEgASABIA
EAAQAA8ADwASABIAEgASABMAFAAUABUAFAATABIAEwAUABYAGAAbABoAGwAcAB0AHgAf
ACEAJAAkACYAJgAnACoAKgArACsAKwArACsAKwAqACkAJgAkACMAIgAhACEAIwAiACEA
HgAgAB8AHQAdABsAGwAbABkAGAAXABcAFwAXABUAFAAUABQAFAAUABMAEwATABMAEgAU
ABQAFAAUABIAEwATABMAFQAUABQAFAASABIAEgAQABAAEAAPAA8AEgASABIAEgAQABAA
DgAOAA4ADgAOAA8ADwAPAA8ADwAPAA4ADAAOAA8ADwARABEAEQAQABAAEAARABEAEwAU
ABMAFAAVABUAFQAVABUAFAARABAAEAAPABAAEgASABAAEAARAA8ADQAIAAgACAAJAAsA
DAAOAA4ADAAJAAcABwAHAAcACAAHAAYABgAFAAQAAwACAAMAAwAEAAQABgAGAAYABgAJ
AAkACQAJAAMABwAQABkALgBHAFgAZwCDAKoA0wDyAPkA4QCpAFwA+f95/wP/tv6J/nL+
bf5r/nH+g/6h/rn+0P7n/gD/G/82/1H/cv+X/7X/yP/S/9r/4//q//H/9f/5//v//P/9
//z//v/+//7/AAABAAMAAwABAAEAAQABAAEAAgACAAUAAwADAAQABAADAAIAAgABAAQA
BAAEAAQABgAGAAYABgAGAAYABgAHAAcABwAHAAcABwAIAAgACgAIAAcABwAIAAoACgAL
AAsACwALAAwADQAMAAwADAAMAAoACgALAAsADQAOAA4ADgAQABAAEAAQAA8ADgAMAAsA
DAAMAAwADAAPABAAEAARABEAEQARABMAEwAUABUAFwAYABkAGgAbAB4AHwAhACQAJgAo
ACgAKQApACgAKAAnACkAKQApACkAKQApACcAJgAnACYAJQAlACQAIgAgABwAHgAdABsA
GwAdAB0AHQAbABwAGwAbABsAGwAZABgAGAAWABYAFgAVABUAFQAVABQAFAAUABQAFAAV
ABcAGAAZABgAFgAVABQAEgASABIAEAASABIAEQARABAAEAAQABAAEAAQAA4ADgAOAA4A
DwARABIAEwARABEAEQAQABAAEgATABMAEQARABEAEAASABIAEwATABUAFgAVABYAFwAX
ABcAFwAXABYAEwASABEADwAPABAAEgAQABAAEQAPAA0ACAAIAAcABwAIAAgACQAKAAkA
BwAHAAcABwAHAAgABwAGAAYABQAEAAMAAgACAAMABQAGAAgACAAIAAgACQAJAAkACQAH
AAcADgAdAC4AQQBSAGcAgQCgAMcA7AD3AOEAsQBsABMAl/8b/8r+m/58/nH+b/5v/nn+
k/6v/sj+3/76/hX/MP9F/2T/i/+r/7z/yP/W/+P/7P/1//f/9//5//r/+//8//7//v/+
//7///8BAAEAAQABAAEAAQD//wAAAAADAAIAAwAFAAYABAAEAAUABQAEAAQABAAEAAYA
BgAGAAYABQAEAAMAAwAFAAUABQAFAAcACAAIAAoACAAHAAcACAAGAAYABwAHAAkACQAK
AAsADAAMAAwADAAKAAoACwALAA0ADgAOAA4ADgAOAA4ADgAOAA4ADQANAA4ADgAOAA4A
DQAOAA4ADwARABEAEQATABIAEgASABMAFgAXABgAGQAaABsAHQAgACIAJAAkACUAKAAo
ACkAKQApACkAKQApACkAKQAnACYAJQAkACMAIwAlACQAIwAgACIAIQAfAB8AHAAbABoA
FwAaAA==
         </WaveFormData>
      </LeadData>
      <LeadData>
         <LeadByteCountTotal>10000</LeadByteCountTotal>
         <LeadTimeOffset>0</LeadTimeOffset>
         <LeadSampleCountTotal>5000</LeadSampleCountTotal>
         <LeadAmplitudeUnitsPerBit>4.88</LeadAmplitudeUnitsPerBit>
         <LeadAmplitudeUnits>��V</LeadAmplitudeUnits>
         <LeadHighLimit>2147483647</LeadHighLimit>
         <LeadLowLimit>268435456</LeadLowLimit>
         <LeadID>V3</LeadID>
         <LeadOffsetFirstSample>0</LeadOffsetFirstSample>
         <FirstSampleBaseline>0</FirstSampleBaseline>
         <LeadSampleSize>2</LeadSampleSize>
         <LeadOff>FALSE</LeadOff>
         <BaselineSway>FALSE</BaselineSway>
         <ExcessiveACNoise>FALSE</ExcessiveACNoise>
         <MuscleNoise>FALSE</MuscleNoise>
         <LeadDataCRC32>3240582667</LeadDataCRC32>
         <WaveFormData>
EAARABEAEgAQABAAEAAQABIAEgASABMAFAAUABMAEwARABEAEQARABEADwAPAA8AEAAP
ABAAEQAPAAwACAAGAAcACQAMAA0ADAALAAgABAAEAAUABQAFAAMAAQABAAAA/v/+//3/
/f///////////wEAAQABAAEABAAEAAQABAAEAAQACwATAB4AMABFAFwAdQCUALcA2ADm
AOEAwQCJAC4AsP86//L+zf65/rD+rP6k/qj+vf7U/ub++f4Q/yf/Qf9a/3f/lf+t/7//
zP/a/+P/5v/s//H/8P/x//L/8f/0//X/9f/1//T/9f/1//X/+P/4//j/+P/2//f/+P/4
//j/+P/5//n/+P/4//j/+f/5//n/+f/6//z//P/8//v/+//7//v/+v/4//r/+v/7//3/
/f/9//3//P/7//r/+f/5//n/+v/6//v//P/9//7//////////////////////////v/7
//z//v/8//z//P/6//r/+f/5//v/+v/6//v/+//6//n/+P/3//f/+P/5//z//P/9////
AwAEAAYABwAGAAgACQANABIAFAAWABYAFwAYABkAGwAbABwAHAAcAB4AHgAdABwAGwAb
ABoAGgAcABwAHAAaABkAGAAXABcAGQAZABkAGAAVABQAFAAUABYAFQAVABUAFQAVABYA
FwAXABcAFgAVABUAFQAVABYAFAAUABQAFAAUABQAFAAUABYAFgAWABQAFgAWABYAFgAW
ABgAFQAUABMAEgAQABEAEQARABMAEwATABMAEgASABEAEAARABMAFAAWABYAFgAWABYA
FAAUABQAFQAZABoAGgAbAB0AHQAdAB0AGwAZABkAGQAZABcAFwAXABcAFAAQAA4ADgAP
ABEAEQARABEADwAMAAkACQAIAAcACAAHAAgACAAGAAYABQAFAAUABQAFAAUAAwADAAMA
AwAGAAYABgAGAAIABAANABkAJAA0AEcAXgB3AJQAuQDgAPQA8wDbAKkAWgDm/2T/CP/b
/r/+sv6s/qb+qv69/tT+5v73/g7/Jf85/07/af+H/6P/u//K/9b/4//u//L/8f/1//f/
+f/5//j/+f/5//n/+P/5//n/+f/7//z//f/+//3//f/9//z//v/+//////8AAAAAAAAB
AAAA///+//7//v/+//7//f/7//v/+//6//v//v///wEAAQABAAEAAQABAAEAAQABAAAA
//////7///8AAAEAAgADAAMAAwADAAEAAQABAAEAAAAAAP7/AAAAAP7//v/+//7//v/9
//3/+//6//r/+//8//z//P/8//v/+//8//3//v/+////AQABAAIABAAFAAgACgALAA8A
EgAUABYAFgAXABgAGQAbABwAHgAfACAAIAAgAB8AHgAeAB8AHwAgAB4AHgAeABwAGQAY
ABcAFwAZABkAGQAYABgAGAAZABoAGAAXABcAFwAWABUAFQAVABQAEwARAA8AEAARABIA
FAAWABYAFgAWABYAFgAWABYAGAAYABgAFgAWABYAFgAWABAAEAASABIAEAAQABAAEAAQ
AA4ADwAPAA8ADwAPAA8ADwARABIAEgASABIAEwATABQAFAAUABQAFAAUABQAFAAVABUA
FgAWABcAFwAXABcAFwAXABUAFQAVABcAFQAVABUAEwAQAAwACgAKAAsADQANAA0ADQAL
AAgABwAHAAYABQAFAAMAAwACAAIAAgABAAEAAwADAAMAAwABAAEAAQABAAAAAAAAAAAA
/v8CAAkAEQAcAC4AQwBaAHUAlAC7ANoA5ADdAMMAjQA4AL7/Rv/0/sf+tf6q/qL+nv6m
/rn+zv7k/vn+EP8l/zv/WP91/5P/r//D/8z/1P/h/+j/6v/t/+7/7//w/+//8v/z//P/
8//y//P/8//z//L/8v/y//L/9P/1//b/9v/4//j/+f/5//j/+P/4//n/9//3//f/+P/6
//r/+v/5//n/+f/5//j/9//4//f/9//5//n/+f/5//v/+//7//v/+//7//z//P/6//r/
+v/6//3//f/9//3//P/7//r/+f/6//r/+P/6//z/+v/6//r/+f/4//b/9f/3//b/9v/3
//r/+v/6//r/+v/5//n/+f/8//z//f///wAAAAABAAEABAAGAAcACwAMAA4AEAAQABMA
FAAVABcAGQAaABoAGgAeAB4AHQAcABkAGQAYABgAGwAcAB0AHAAZABgAFwAXABUAFQAV
ABQAFAAUABUAFgAUABMAEwATABMAEwAUABUAFAATABEADwANAA0ADQAOABEAEgATABQA
FAAUABQAFAASABIAEgAQABAAEAAQABAAEAAQABIAEAAQABAAEAAOAA8ADwAPABEAEQAR
ABEAEwAUABQAFAAUABUAFQAWABgAGAAYABgAFwAWABUAFQAXABgAGAAZABsAGwAbABsA
GwAZABkAGQAXABUAFQAVABUAEgAOAAwADAANAA8ADwAPAA8ADQAKAAoACwALAAsACQAH
AAcABgAIAAgABwAHAAUABQAFAAUABQAFAAUABQAGAAYABgAGAAoADAARABkAJgA4AEsA
YAB9AJoAvQDiAPQA7wDXAKUAUADS/07/+v7N/rf+sP6s/qb+pP63/tL+5v79/hT/K/8/
/1b/df+V/63/wf/M/9b/4f/s//D/8//1//f/+f/5//r/+//7//v//v////////8AAAAA
AAAAAP////////7/AAAAAAEAAQABAAIAAwAFAAQAAwACAAIAAAAAAAAA///////////+
/wAAAgACAAMABQAFAAUABQADAAMAAwADAAQABQAHAAgABgAGAAYABgAHAAcABwAHAAcA
BwAHAAcABgAGAAQABgAGAAQABAAEAAYABgAFAAUAAwACAAIAAwAFAAYABwAIAAgABwAH
AAcABwAGAAYABwAMAA4AEQATABIAFAAVABkAHgAgACIAIgAhACIAIwAlACcAKAAoACgA
KgAqACkAKAAlACUAJAAkACQAJAAkACIAIwAiACEAIQAjACMAIwAiAB8AHgAeAB4AHgAd
AB0AHQAcABsAGwAbABsAGwAaABkAGgAbABwAHgAgACAAIAAgAB0AHAAbABoAHAAcABwA
GgAeABwAGgAcABoAGgAaABoAGgAYABkAGQAZABcAFwAXABcAGgAcAB0AHgAcAB0AHQAe
AB0AHAAbABoAHAAcABwAHQAhACIAIgAjACEAIQAhACEAHwAdAB0AHQAfAB0AHQAdAB0A
GgAWABQAFgAXABkAGQAXABcAFQASABMAEwASABEAEQAPAA8ADgAOAA4ADQANAA0ADQAN
AA0ACwALAAsACwAMAAwADAAMAAwAEgAZACEALgA+AFMAbACLAKoA0QD2AAgB/QDdAKUA
SgDI/0j/+v7R/rf+rv6s/qb+qv6//tj+6v79/hj/L/9F/2D/d/+T/6//xf/S/97/6f/w
//b/+f/5//v//f/9//7/////////AAABAAEAAQAAAAAAAAAAAAEAAwAFAAYABgAGAAcA
BwAEAAQABAAFAAMAAwADAAQAAgACAAIAAQACAAMABAAEAAMABAADAAMABAAFAAYABwAH
AAcABwAHAAcABwAIAAgACAAIAAgACAAHAAcABwAHAAkACQAJAAkACgAKAAgACgAJAAYA
BQAEAAYABgAFAAUAAwACAAIAAwAEAAQABAAEAAUABQAGAAcABgAGAAcACQAOABAAEwAV
ABMAFAAUABcAHAAeACAAIAAjACQAJQAnACUAJgAmACYAKgAqACkAKAAmACUAIwAiACQA
JAAkACIAIwAiACEAIQAfAB8AHwAeAB4AHgAfACAAHwAdABwAGwAaABkAGQAZABsAGwAa
ABkAFwAXABcAGAAaABoAGgAaABgAGAAYABgAGgAaABoAGAAYABgAGAAYABQAFgAYABgA
GAAYABYAFwAXABcAFwAXABcAFwAVABYAFgAWABgAGQAZABoAGAAYABgAGAAWABYAFgAX
ABgAGAAXABcAGwAdAB8AIQAgAB0AHAAbABsAGQAZABkAGwAYABQAEgARABEAEgARABQA
FQAUABIADgANAAsACQAJAAcABwAGAAcACAAIAAkABwAHAAcABwAFAAUABQAFAAYABgAG
AAYACAAIAAsAEwAcACYANQBMAGUAhACrANoA+gADAfcA1QCUADIArv8w/+X+v/6s/qD+
mP6Y/qX+uP7M/t3+9v4P/yf/Qv9h/4H/n/+1/8b/zv/b/+b/7P/v//D/8f/y//H/8v/z
//P/8//y//P/8//z//b/9v/2//b/+P/5//r/+v/5//j/+P/3//T/9P/0//X/+P/5//r/
/P/6//r/+v/5//v/+//7//r/+P/6//r/+//5//n/+f/5//v/+//7//v/+//7//z//P/8
//z//P/8//////////////////////8CAAIAAAACAAEA/v/9//z//P/8//v/+//9//z/
/P/9//7//v/+//7//f/9//7///8AAAAAAQADAAMABAAGAAcACgAMAA0AEQATABQAFQAU
ABcAGgAdACEAIQAiACIAIgAjACIAIAAeAB8AHwAeAB4AHQAcABsAGAAZABgAFwAXABUA
FQAVABQAEwASABIAEgATABMAFAAVABIAEQARABEAEgATABMAEwASABEAEAAQABAAEAAQ
ABAAEAAQABAAEAAQABAAEAAOAA4ADgAOAA4ADgAQAA4ADgAOAA4ADAANAA0ADQANAA0A
DQANAAsADAAMAAwADAANAA0ADgAOAA4ADgAOAA4ADgAOAA8AEwAUABQAFQATABMAEwAT
ABQAEwAUABUAEwARABEAEQARAA4ACgAIAAgACQALAAsACQAJAAcABAADAAMAAgABAAEA
//////7/AAAAAP////////////////3//f/9//3/AAAAAAAAAAAAAAIABQANABYAJAA5
AFAAaQCIALEA2gDqAOUA0wCpAGAA7P9u/w7/1f63/qj+oP6Y/pr+qf7A/tb+5/7+/hf/
L/9G/2H/hf+n/7v/xv/Q/93/4v/m/+v/6//t/+//7//w//H/8f/x//D/8f/x//H/8//0
//X/9v/0//X/9v/2//b/9v/3//f/9P/0//T/9f/3//f/9//4//j/+P/4//f/9//3//f/
9v/0//b/9v/3//X/9f/1//X/9v/3//j/+f/7//v//P/8//v/+v/5//j/+f/5//n/+f/3
//f/9//3//r/+v/4//r//P/6//r/+v/5//j/9v/1//f/9v/2//f/+v/6//r/+v/5//n/
+v/7//3//v8AAAMAAwAEAAYABwAHAAgACAALABAAEgAUABQAFwAYABkAGwAbABwAHAAc
ABsAGgAYABYAFwAZABoAHAAbABoAGQAWABUAFAATABMAFQAVABUAFAARABAAEAAQABIA
EQARABEAEAAPAA8ADwAPAA8ADgANAAsACwALAAwADAAMAAwADAAMAAwADAAMAAwADAAM
AAoACgAMAAgABgAIAAgACAAIAAgACQAJAAkACwALAAsACwANAA4ADgAOAA4ADwAPABAA
DgAOAA4ADgAQABAAEAARABMAFAAUABUAEwATABMAEwATABEAEQARABEADwAPAA8ADQAK
AAYABAAGAAcACQAJAAoACwAKAAgABQAFAAQAAwADAAEAAQAAAP7//v/9//3//f/9//3/
/f/+////AAABAAEAAAD///7/BgAIAA8AGwAqAEAAVwBwAI0AsgDbAPQA+gDrAMMAewAI
AH7/Ev/W/rn+qf6i/pz+mv6k/r3+1P7q/gH/Fv8v/0n/Yv97/5f/sf/F/9D/2v/l/+7/
8P/z//L/8//0//P/9v/3//f/9//4//n/+f/5//j/+P/4//j/+v/7//z//P/6//r/+//7
//v//P/9/////f/9//3//v/8//z//P/7//3//f/9//z//f8AAAEAAwABAAEAAQABAAEA
AQABAAEA/////wAAAAACAAIAAgACAAUABQAFAAUABgAHAAgACQAJAAgABQAGAAgABgAG
AAYACAAIAAcABwAJAAgACAAJAAoACgAKAAoADQANAA4ADwASABIAEwAVABkAGgAcAB0A
HgAgACEAJQAlACYAJwAmACkAKgArAC0AKwAsACwALAAuAC4ALQAsACsAKwAqACoAKAAo
ACgAJgAmACYAJgAnACUAJQAlACQAIgAgAB8AHgAeAB0AHQAdAB4AHQAdAB0AHwAfAB4A
HQAbABsAGwAcABwAHAAcABwAGgAaABoAGgAcAB4AHgAcABwAGwAaABkAGAAaABsAGwAb
ABsAGwAbABsAHQAeAB4AHgAcAB0AHQAeAB8AIAAhACIAIAAgACAAIQAjACQAJAAlACQA
IwAiACEAIgAhACIAIwAhAB8AHwAfAB8AHAAYABYAFwAZABwAHQAcABsAGAAUABEAEQAQ
AA8ADQALAAsACgAMAAwACwALAA0ADQANAA0ADQANAA0ADQAOAA4ADgAOABAAFAAbACEA
LAA+AFkAegCVALgA4wAEAQ4BAQHdAJkAMgCs/zL/6v7H/rP+pv6i/p7+pP69/tr+6v79
/hb/Mf9H/17/f/+d/7f/yf/W/+D/6//w//T/+//9////AQABAAEAAQAAAP///v//////
//8CAAIAAgACAAIAAwAEAAQAAwACAAIAAQABAAIAAwAFAAUABQAFAAYABwAIAAkACQAJ
AAkACQAIAAYACAAIAAkACQAJAAkACQALAAsACwALAAsACwAMAAwACgAKAAoACgAJAAkA
CQAJAAsACwALAAsACgAKAAgACgAMAAoACgAKAAwADAALAAsACQAIAAgACQAKAAoACgAK
AA0ADwASABUAFAAUABUAFwAYABgAGQAZABsAHgAgACUAJgAoACoAKgApACoAKwAtAC0A
LgAuAC4ALgAuAC0ALAArACsAKgAqACgAKAAoACYAJQAkACMAIwAjACMAIwAiAB8AHgAe
AB4AIAAfAB8AHwAeAB0AHQAdAB8AHwAeAB0AHAAbABoAGgAYABgAGAAYABoAGgAaABoA
HAAcABwAGgAWABYAGAAaABgAGAAYABgAFwAXABYAFQAVABUAFQAVABYAGAAZABoAGQAZ
ABgAGAAZABoAGwAcABwAHAAcAB0AHQAeAB4AHwAfAB8AHwAfAB4AGwAaABkAGgAZABoA
GwAdABoAFgAUABQAFQAXABcAFwAXABUAEgAPAA8ADgANAA4ADQAOAA4ACwAKAAgABwAH
AAcABwAHAAkACQAJAAkACgAKAAoACgAKAAwAEQAXACIAMgBBAFgAcwCQALcA5gAGAQ0B
/wDTAIgAGgCQ/xz/2/67/qb+mv6Y/pb+of66/tL+5f78/hf/L/9M/2v/h/+h/7n/yP/S
/9//7v/0//P/9f/3//n/+f/6//v/+//7//7//////////v/+//7//v/+////AAAAAP7/
/v////////8AAAEAAwABAAEAAQACAAAAAAAAAP//AQABAAEAAAD+/wAAAAABAAMAAwAD
AAMAAwADAAMAAwADAAMABAAEAAYABgAGAAYABwAHAAcABwAHAAcABwAHAAYABgAEAAYA
BAACAAIAAgADAAQABAAFAAMAAgACAAMABgAGAAYABgAIAAkACwANAAwADAANAA8AEgAU
ABcAGQAYABoAGwAfACIAJAAmACYAJQAmACcAKQApACoAKgAqAC4ALgAtACwAKgApACcA
JgAoACgAKAAmACUAJAAjACMAIgAhACAAHgAbABoAGgAaABwAGwAbABsAGAAXABcAFwAZ
ABkAGAAXABUAFQAVABYAGAAYABgAGAAXABYAFQAUABYAFgAWABQAEgAOABAAEAAQABAA
EQATABQAFQATABMAEwATABUAFgAWABYAFAAVABUAFgAWABYAFgAWABQAFAAUABUAGQAa
ABoAGwAbABsAGwAbABoAFwAWABUAFgAVABYAFwAXABQAEAAOAAwADQAPAA8ADwAPAA0A
CgALAAsACgAJAAkABwAHAAYABgAGAAUABQAEAAMAAgABAAEAAQABAAEAAgACAAIAAgAE
AAYACwATAB4ALAA9AFIAbQCKALEA2AD0APcA5wDBAH4AFgCQ/yD/4f6//qr+ov6c/pr+
p/7A/tj+5/74/hH/Lf9G/2H/g/+j/7X/xP/S/9//6P/s/+//8f/z//X/9f/4//n/+f/5
//r/+//7//v//P/8//z//P/8//3//v/+//z//P/9//3//f/+////AQD///////8AAAAA
AAAAAP///////////v/+/wAAAAABAAEAAQABAAEAAQABAAEAAQD/////AAAAAAAAAAAA
AAAAAwADAAMAAwABAAEAAQABAAMABAADAAYABAACAAIAAgAAAAAA/////wEAAAAAAAEA
BAAEAAQABAADAAMABAAFAAcACAAKAA0ADgAOAA8ADwAQABIAEwAXABoAHAAeAB4AIQAi
ACMAJQAkACQAIwAiACYAJgAlACQAJQAlACQAJAAkACQAJAAiAB8AHgAdAB0AHQAdAB0A
HAAbABoAGgAaABoAGQAZABkAFgAVABUAFQATABMAEgARABIAEwAUABYAFAAUABQAFAAW
ABYAFgAWABQAFAAUABIAEgASABQAFgATABIAEQAQABIAEwATABMAFQAVABUAFQATABQA
FAAUABIAEwATABQAFAAUABQAFAAUABQAFAAVABcAGAAYABkAGwAbABsAGwAbABkAGQAZ
ABkAFwAXABcAFgASAA0ACgANAA8AEgATABEAEQAPAAwACQAJAAgABwAJAAcABwAGAAQA
BAADAAMABgAHAAgACQAJAAkACQAJAAkACAAHAAYACAAKABMAGwAmADYASQBgAHsAmgDD
AOYA9ADvANUAoQBKAND/UP/6/tP+wf6y/qj+ov6m/rX+zP7e/vH+CP8f/zX/UP9v/5H/
r//B/87/2P/j/+r/8P/z//T/9f/2//X/+f/7//z//f/8//3//f/9//7//v/+//7//P/9
//7//v/8//z//f/9//7//v/+////AAABAAIABAABAAAA///9//////////7//P/+//7/
///9//3//f/9////AQADAAUABAADAAMAAgAEAAQABAAEAAMAAwADAAMABQAFAAUABQAE
AAQAAgAEAAQAAgACAAIAAgACAAEAAQABAAAAAAABAAQABAAEAAQABgAHAAkACwAKAAoA
CwANAA8AEAASABMAFgAYABkAHQAeACAAIgAiACYAKAAqAC0AKgAqACkAKAAqACoAKQAo
ACcAJwAmACYAKAAoACgAJgAlACQAIwAjACIAIQAgAB4AHgAeAB8AIAAeABsAGQAXABcA
FwAYABkAGgAbABsAGwAZABkAGQAaABoAGgAaABoAGgAaABoAGgAYABgAGAAWABoAGAAU
ABAAEQASABMAFAAWABcAFwAXABUAFQAVABUAFQAWABYAFgAYABkAGQAaABgAGAAYABgA
GgAaABoAGwAbABwAHAAdAB4AHwAgACEAIQAfAB8AHwAdABsAGwAbABsAGAAUABIAEgAT
ABUAFQAVABUAEwAQABEAEQAQAA8ADgALAAoACAAIAAgABwAHAAcABwAHAAcACQAJAAkA
CQAIAAgACAAIAAoADAAPABUAIgA0AEkAZAB/AJ4AxwDuAAYBBwHtALUAYgDm/1z//v7P
/rP+pP6i/p7+oP6x/sj+3P7v/gb/H/83/0z/Y/+D/6f/wf/O/9T/3//s//T/9f/3//n/
+//7//r/+//7//v//f///wAAAQAAAAAAAAAAAAAAAQACAAIAAgACAAMAAwAAAAAAAAAB
AAMAAwADAAQAAgACAAIAAQACAAMABAAEAAIABAAEAAUABQAFAAUABQAHAAcABwAHAAUA
BQAGAAYABgAGAAYABgAHAAcABwAHAAUABQAFAAUABwAIAAcACgAIAAYABgAGAAgACAAH
AAcABwAGAAYABwAIAAgACAAIAAcABwAIAAkACgAKAAsADQAQABIAFQAXABYAGAAZAB0A
IAAiACQAJAAjACQAJQAnACkAKgAqACoAKQAoACYAJAAmACcAJwAoACYAJgAmACQAIQAg
AB8AHwAfAB8AHwAeABsAGgAaABoAGwAbABwAHQAaABkAGQAZABcAFwAWABUAFwAXABcA
GAAYABgAGAAYABYAFgAWABYAFAAUABQAEgAQABYAGAAYABgAGAAYABYAFwAXABcAFwAX
ABcAFwAVABYAFgAWABYAFwAXABgAGAAYABgAGAAZABoAGwAdAB0AHgAeAB8AHQAdAB0A
HQAdABsAGwAbABsAGQAZABkAGwAYABQAEgASABMAFQAVABMAEwARAA4ADQANAAwACwAJ
AAcABwAGAAYABgAFAAUABwAHAAcABwAFAAUABQAFAAcACAAJAAoABgAIAA8AHwAsADwA
VQBuAIkAsgDfAAQBDgEFAd8AmwA2AKz/LP/g/rv+pf6W/pD+kv6c/rP+yv7c/vP+Dv8n
/z3/WP93/5f/sf/F/9D/3P/l/+7/8P/x//P/9f/3//f/+f/7//z//f/8//3//f/9//z/
/P/8//z//v///wAAAAAAAAAAAQABAAIAAgACAAMAAQABAAEAAgACAAIAAgABAAIAAwAE
AAQAAwAEAAMAAwAFAAUABQAFAAUABQAFAAUABQAFAAYABgAGAAYABgAGAAcABwAHAAcA
CQAJAAkACQAKAAoACAAKAAwACgAKAAoACgAKAAkACQAHAAYABgAHAAYABgAGAAYACQAJ
AAoACwAMAAwADQAPABEAEgAUABUAFgAYABkAHQAhACQAJwAoACcAKAApACsAKQAqACoA
KgAqACoAKQAoACUAJQAkACQAJgAmACYAJAAhACAAHwAfAB0AHQAdABwAHAAcAB0AHgAc
ABsAGwAbABsAGwAcAB0AHQAdABwAGwAbABsAGwAcABoAGgAaABoAGAAYABgAGAAaABwA
HgAeABwAGAAXABYAFQAUABUAFwAYABkAGQAZABkAGQAbABwAHAAcABoAGwAbABwAHAAc
ABwAHAAeAB4AHgAfACEAIgAiACMAIQAhACEAIQAfAB0AHQAdAB0AGwAbABsAHAAaABcA
FgAVABUAFgAVABcAFwAVABIADwAPAA4ADQANAAsACwAKAAoACgAJAAkACQAJAAkACQAJ
AAkACQAJAAwADAAMAAwADAAOABUAHQAoADYASwBmAIMAqADTAPwAEAELAe0AtQBaANj/
UP/4/sX+p/6c/pb+kP6W/q/+zv7g/u3+BP8f/zf/Uv9z/5f/sf/F/9L/2v/h/+r/8v/3
//n/+//9//3//v////////8CAAMAAwADAAIAAgACAAIAAAABAAIAAgADAAQABgAHAAYA
BgAGAAcABQAFAAUABgAGAAYABgAFAAUABQAFAAQABgAIAAgACQAHAAcABwAHAAcABwAH
AAcACQAJAAoACgAKAAoACgAKAAsACwALAAsADQANAA0ADQANAAwACQAKAAoACAAIAAgA
CAAIAAcABwAJAAgACAAJAAoACgAKAAoACgAJAAkACQALAAwADgARABIAEgATABMAFAAW
ABcAGwAeACAAIgAiACUAJgAnACkAKQAqACoAKgAqACoAKQAoACkAKQAoACgAJgAmACYA
JAAjACIAIQAhACMAIwAjACIAIAAeAB0AHAAaABkAGQAZABoAGQAZABkAGQAZABgAFwAY
ABkAGgAcABsAGgAZABgAGQAaABsAHAAaABoAGgAYABgAGAAYABgAGAAYABgAGAAUABYA
FAAUABQAFAAUABUAFQAVABUAFQAVABUAFQAWABYAFgAYABkAGQAaABkAGAAXABYAGQAa
ABsAHQAdAB4AHgAfAB0AHQAdAB0AHwAdAB0AHQAbABkAGQAZABkAFgASABAAEAARABMA
EwATABMAEQAOAA8ADwAOAA0ACwAJAAkACAAGAAYABQAFAAcABwAHAAcACAAJAAoACwAM
AAwADAAMAAYACgARABkAKgBCAFMAZgCFAK4A1wD2AAQB+wDZAJsAPgC+/0D/7v7B/q3+
pP6c/pz+qP69/tD+4v73/g7/J/8//1z/ff+f/7n/yf/S/9z/5f/s//L/9f/5//v//f/9
//z//f/9//3/AAABAAEAAQAAAAAAAAAAAAAAAQACAAIAAgACAAMAAwAAAAAAAAABAAMA
AwADAAQABAAEAAQAAwADAAMAAwACAAIABAAEAAUAAwADAAMAAwAFAAUABQAFAAUABQAG
AAYABgAGAAYABgAFAAUABQAFAAUABQAFAAUABgAGAAQABgAIAAYABgAGAAQABAADAAMA
AwACAAIAAwACAAIAAgACAAUABQAGAAcABgAGAAcACQANAA4AEAARABQAFgAXABsAHgAg
ACIAIgAjACQAJQAnACcAKAAoACgALAAsACsAKgApACkAKAAoACUAJAAjACAAIQAgAB8A
HwAgACEAIgAiACMAIgAiACIAIAAfAB8AHwAcABsAGwAbABsAGwAaABkAGQAZABkAGgAb
ABwAHQAeAB0AHAAbABoAGAAYABgAFgAXABgAGQAaABgAGAAYABgAFgAWABYAFgAWABYA
GAAZABkAGQAXABcAFwAXABUAFgAWABYAFgAXABcAGAAYABgAGAAYABkAGgAbAB0AHwAg
ACAAIQAfAB8AHwAfAB0AGwAbABsAHAAbABwAHQAbABgAFAASABEAEQASABEAEgATABIA
EAAPAA8ADgANAA4ADQAOAA4ACwAKAAgABwAIAAkACgALAAsACwALAAsADAAMAAwADAAM
AAoAEQAbACwAPABRAGgAgwCiAMkA7AD+APMA1QCjAFIA2P9a/wT/1/6//rT+rv6m/qj+
uf7Q/uT+9/4M/yf/P/9W/3H/k/+x/8P/zv/c/+f/7v/4//v//P/9//7//f8AAAEAAQAB
AAAAAQABAAEAAgACAAIAAgACAAMABAAEAAQABAAFAAUABQAGAAcACQAIAAcABgAGAAgA
CAAIAAcABQAFAAUABAAGAAgACAAJAAkACQAJAAkACQAJAAkACQAHAAcACAAIAAgACAAI
AAgACwALAAsACwAJAAkACQAJAAgACAAGAAgACgAIAAgACAAIAAgABwAHAAcABgAGAAcA
BwAGAAUABAAHAAcACAAJAAgACAAJAAsADwAQABIAEwASABQAFQAZABwAHgAgACAAIwAk
ACUAJwApACoAKgAqACwALAArACoAJwAnACYAJgAoACgAKAAmACYAJgAmACcAJAAjACIA
IAAfAA==
         </WaveFormData>
      </LeadData>
      <LeadData>
         <LeadByteCountTotal>10000</LeadByteCountTotal>
         <LeadTimeOffset>0</LeadTimeOffset>
         <LeadSampleCountTotal>5000</LeadSampleCountTotal>
         <LeadAmplitudeUnitsPerBit>4.88</LeadAmplitudeUnitsPerBit>
         <LeadAmplitudeUnits>��V</LeadAmplitudeUnits>
         <LeadHighLimit>2147483647</LeadHighLimit>
         <LeadLowLimit>268435456</LeadLowLimit>
         <LeadID>V4</LeadID>
         <LeadOffsetFirstSample>0</LeadOffsetFirstSample>
         <FirstSampleBaseline>0</FirstSampleBaseline>
         <LeadSampleSize>2</LeadSampleSize>
         <LeadOff>FALSE</LeadOff>
         <BaselineSway>FALSE</BaselineSway>
         <ExcessiveACNoise>FALSE</ExcessiveACNoise>
         <MuscleNoise>FALSE</MuscleNoise>
         <LeadDataCRC32>3389410978</LeadDataCRC32>
         <WaveFormData>
CgALAAwADAALAAsADAAMAA8ADwAPABAAEQASABQAFQAUABMAEgARABMAEgASABMAFQAU
ABEAEQAOAAwACAAHAAgACgALAA0ACwAKAAcABQAFAAMAAwACAAAA///9//3/+//7//v/
+//7//v//P/8//3//f/+////AQABAAEAAQABAP//AgAFAAsAGAAqAD0AUwBrAIUAnACq
ALEAqQCLAE8A+P+h/2n/Tf8//zT/Kv8d/xj/Hv8o/zH/Ov9F/1T/aP98/5L/pv+5/8f/
0f/d/+L/5v/o/+r/6f/r/+z/7P/v//D/8P/w/+7/7v/v/+//8P/x//P/9P/x//D/8P/v
//D/8P/x//H/8f/x//L/8v/x//H/8P/v//D/8f/y//T/8//y//D/7v/w//H/8f/y//P/
8//z//P/8v/x//H/8P/y//L/8//z//X/9f/1//X/9v/3//f/9//4//j/9//3//X/9f/2
//b/9//3//f/9//5//n/+f/5//f/9//3//f/+f/6//v/+//5//j/+f/4//n/+//9////
BAAFAAcACQAJAAkACgAMABAAEQARABQAEwAUABYAFwAZABkAGQAaABoAGgAaABkAFgAV
ABUAFQAVABUAFAAUABIAEQAQAA8AEAARABIAEgAQABAAEAAQABAADgAOAA4AEAAQABAA
DwANAA0ADQALAAwADQAPABAAEAAPAA4ADAALAAoACgAMAA4ADQANAAwADgANAAwADAAP
ABAADwAOAA0ADAALAAsACgAJAAsACwALAAsACgAKAAkACAAJAAsADQAOAA4ADwARABIA
EQAPAA0ADAARABIAFAAVABYAFwAYABkAFwAWABYAFwAXABYAEwATABQAEgAOAA0ACwAM
AAwADQAPAA4ACwAJAAUAAwADAAIABAADAAEAAQABAAEAAQABAP////8AAAAA/f/9//7/
//////////////3//f8EAAsAEwAcACgAPQBTAGsAiQCoALoAwQC9AKUAcwAeAL3/d/9T
/0H/Nv8q/x//GP8c/yb/Lf82/0X/VP9i/3D/hP+a/6//v//N/9n/5P/s//D/8P/x//P/
9P/0//X/9v/2//b/9f/0//T/8//2//f/+f/6//j/+P/5//n/+v/6//v/+//7//v//P/8
//z/+//5//f/9//3//f/+P/4//j/9//2//j/+f/5//r/+//7//v/+//6//n/+f/4//b/
9v/3//f/+v/7//z//f/9//3//P/7//z//P/7//v/+f/5//r/+v/5//n/+f/5//n/+f/5
//n/9//3//f/9//5//r/+//7//r/+v/8//z//P/9//7///8AAAEAAwAFAAYABwAJAAwA
EAARABEAFAATABQAFgAXABkAGQAZABoAGgAaABoAGQAYABcAFwAXABcAFwAWABYAEgAR
ABAADwARABEAEQAQABIAEgASABIAEAAOAA4ADgAMAAwADAALAAkACQAJAAcACAAJAAsA
DAAOAA8AEAAQAA0ADAAMAA4AEAAPAA8ADgAOAA0ADAAMAAUABwAJAAkACgAIAAgACAAI
AAgACQAJAAkACQAJAAkACQALAAwADAAMAAoACwAMAAwACwALAAwADAALAAsACwAMABEA
EgAUABUAFQAVABUAFQAVABQAFAAVABUAFAARABEADgAMAAgABwAHAAgACAAJAAkACAAF
AAMAAwABAAEAAAAAAP///f/9//v/+//7//v//f/9//7//v/8//v/+//7//v/+//7//v/
+f/7//7///8DABAAJAA7AFMAawCHAJ4AqgCxAK0AkQBXAAIAqf9n/0n/Pf8u/yL/Gf8U
/xj/Iv8v/zj/Rf9S/2L/dv+O/6T/uf/H/9H/1//g/+b/6P/q/+v/7f/u/+7/8P/y//P/
9P/x//D/8P/v/+//7//w//D/8f/y//T/9f/y//L/8//z//X/9f/2//b/9v/1//P/8f/y
//P/9P/2//j/+P/3//b/9f/1//T/9P/3//f/9//3//f/9//4//j/+P/4//n/+f/3//f/
9//3//j/+f/5//n/+P/4//f/9//4//n/+//8//3//f/9//3/+//7//v/+//5//n/+f/5
//n/+v/7//v/+//6//v/+v/8//3//v///wAAAQADAAUABgAHAAkADAAOAA8ADwASABEA
EgAUABUAFwAXABcAGAAaABoAGgAZABcAFQAUABMAFwAZABoAHAAZABcAFQATABMAEwAT
ABIAFAAUABQAFAASABAAEAAQABEAEgATABMAEgARABAADQALAAsADAAMABAAEQASABIA
DwAOAA4AEAAQAA8ADwAOAA4ADQAMAAwACwANAA4ADgAOAA4ADgANAA0ADAALAAwADQAO
AA8ADQAOAA4ADgAMAA0ADgAOABAAEQATABQAEgARABAAEAAVABYAGAAZABcAFwAXABcA
GQAYABgAGQAZABgAFQAVABIAEAAMAAsACQAKAAoACwAMAAwACgAJAAcABQAFAAQAAgAB
AP/////+////AAABAP////8AAAAA/f/9//7//////////////wMAAwAEAAcADwAcACwA
PQBVAG0AiQCkALYAuwC5AKMAaQAQAK//b/9P/z//OP8u/x3/EP8S/x7/Lf84/0X/VP9i
/3T/jP+k/7X/w//N/9X/3v/o/+z/7P/t/+//8P/w//H/8v/y//L/9P/0//X/9f/3//f/
+P/4//X/9P/0//P/9P/0//X/9f/4//n/+//8//z/+//5//f/9f/1//X/9v/2//b/9f/0
//T/9f/1//b/+P/5//r/+//5//n/+v/6//z//P/9//3////////////+/////////wAA
AAD//////////wAAAAD9//3//f/9//7///8AAAEA//////////8BAAIAAwADAAIAAgAE
AAQABAAFAAYABwALAA0AEAATABMAEwAUABYAGgAdAB8AJAAjACIAIgAhACMAIwAjACQA
JgAmACYAJQAjACEAIAAfAB8AHwAeAB4AHAAbABoAGQAaABsAHAAcABoAGgAaABoAGQAW
ABUAFAAWABYAFgAVABcAFwAXABUAFQAVABYAFgAYABkAGgAaABgAFgAVABYAFgAVABUA
FAAYABcAFgAUABIAFAAUABQAFAAUABUAFQAVABIAEQAQAA8AEQAUABYAGAAWABcAGAAY
ABYAFQAVABQAFQAVABUAFgAaABwAHwAhACEAIQAhACEAHwAeAB4AHwAfAB4AGwAbABwA
GgAWABUAEwAUABQAFQATABIADwANAAwACwAMAAwACgAJAAcABwAHAAcABwAHAAcABwAI
AAgABQAFAAYABwAFAAUABQAFAAcACwAOABMAGwAmADYASwBnAIEAnwC+ANAA1wDPALMA
dwAUAK//b/9P/zv/Lv8m/xv/Ev8W/yL/Lf82/0f/Wv9s/4D/kv+m/7v/y//X/+H/6v/w
//T/9v/3//n/+v/6//v//P/8//z//v/+///////9//3//v/+/wAAAAABAAEAAgACAAMA
AwACAAEAAQAAAP/////+//3/+//7//v//P/9//7//v/+//7//////wAA//////////8B
AAEAAgACAAIAAgADAAMAAwADAAMAAwACAAMAAwADAAYABgAFAAUABwAHAAgACAAGAAUA
BAADAAMAAwADAAMAAwADAAMAAwACAAIAAgABAAMABAAHAAgABgAHAAgACQAPABEAFAAX
ABYAFQAVABYAGQAbABwAIAAjACQAJgAnACQAIwAiACIAJAAkACQAIwAgAB8AHwAfAB8A
HwAeAB4AHgAdABwAGwAbABsAGwAaABoAGgAaABoAGAAWABYAFgATABIAEQAPABIAEwAU
ABMAEQARABIAEgATABMAEwASABMAEgASABQAEgARABEAEAARABEAEQASAA0AEAASABIA
EgASABAAEQARABEADwAPAA8ADwAPABAAEAAQABIAEwAUABQAEQARABIAEgATABMAEwAU
ABQAFAAVABUAGQAbAB0AHwAdABwAHAAdABsAGgAXABcAFwAWABMAEwAQABAADwAPABEA
EgARABEADgALAAoACAAHAAUAAgABAAIAAwAEAAUABAADAAMAAgABAAEAAgADAAMAAwAD
AAMAAQABAAQACQANABIAHgAvAEUAXQB/AKIAvgDLANMAywCnAGQABQCj/2X/R/80/yT/
Gf8Q/xD/Fv8b/yL/L/9A/1T/aP+A/5r/sf/D/83/1f/e/+b/7P/w/+//8f/y//L/8//0
//T/9P/0//T/9f/1//f/9//4//j/+v/6//v/+//5//j/+P/3//X/9f/2//b/+v/7//v/
+//5//n/+f/6//j/+P/3//b/9P/1//X/9v/1//X/9f/1//f/9//4//j/+P/4//n/+f/5
//n/+f/5//z//f/9//3//P/8//v/+//8//3///8AAP3//f/9//3//P/7//r/+f/7//v/
+//7//v//P/9//3/AAAAAAIAAgACAAMABAAFAAUABQAGAAcACgALAA0AEAAQABEAEQAU
ABgAGgAdAB8AIQAhACEAIgAhACAAHwAdAB4AHQAdAB0AHAAbABkAGAAXABcAFwAXABUA
FQAVABQAEgASABIAEgATABIAEwAUABMAEgARAA8AEAARABIAEQAQAA8ADwAOAA8ADwAP
AA4ADwAOAA4AEAAOAA0ADQAMAAwACwAKAAoACwAOAA0ADAALAAoACAAJAAkACQAJAAkA
CQAJAAcACAAIAAgACAAJAAoACgALAAsADAAMAA0ADQANAA4AEQASABQAFQATABMAEwAT
ABYAFgAXABkAFwAWABMAEwASABAADAALAAsADAAMAA0ACwAKAAcABQAFAAMAAwACAAAA
///9//3//P/9//7/////////AAAAAP3//f/+////AQABAAEAAQD9//3/AAADAAcAEAAi
ADUASQBjAIUApACwALUAtwCpAHsALADN/4P/Wf9D/zT/Jv8b/xT/Ev8c/yn/Mv89/0r/
XP9u/4T/nv+5/8n/0f/Z/+L/5v/o/+z/7//x//L/8v/y//L/8f/w//D/8P/x//H/8//z
//T/9P/0//T/9f/1//L/8v/z//P/8//z//T/9P/z//P/8v/x//P/8//z//T/9v/2//X/
9P/z//P/8v/y//H/8f/x//H/8v/z//X/9v/4//j/+f/5//b/9f/0//P/9P/1//X/9f/0
//T/8//z//T/9f/3//j/9//3//f/9//1//X/9f/1//f/9//3//f/+f/6//v/+//5//j/
+f/4//v//f///wEAAwADAAQABQAEAAUABwAKAAwADQANABAAEQASABQAFQAXABcAFwAY
ABYAFAASAA8AEgATABUAFwAVABUAFAAUABAADwAOAA0ADgAPABAAEAANAAwACwAKAAwA
CgAKAAoACgAKAAoACQAHAAcABwAFAAUABQAGAAYABQAFAAUABAAEAAQABQAIAAgABwAH
AAYABgAHAAQAAAACAAIAAgACAAIAAwADAAMABAAFAAYABwAHAAgACAAIAAgACQAKAAoA
CQAJAAoACgAKAAkACAAIAA0ADgAQABEAEQARABEAEQAPAA4ADgAPAA8ADgALAAsACgAI
AAQAAwADAAQABAAFAAcABgADAAEA///9//3//P/6//n/9//3//P/8//z//P/9f/1//b/
9v/3//f/+P/5//j/9//2//X/+//7//7/BQAPAB4AMABHAF8AfQCbALIAugC/ALMAgwAx
AMz/e/9N/zn/L/8k/xb/Cf8E/wr/Fv8l/zL/P/9Q/2b/eP+K/57/s//D/83/1//i/+b/
6P/q/+j/6f/p/+j/6//s/+z/7P/q/+r/6//r/+n/6f/q/+r/7f/u//D/8f/u/+7/7//v
//H/8f/y//L/8f/x//D/7//v/+//7//w//D/8P/v/+7/7//x//L/9P/z//P/8//z//P/
8//0//T/8//y//L/8f/0//X/9v/3//b/9//3//f/+f/6//r/+//7//v//P/8//3//f/9
//3//f/9//3//f///////////wEAAgADAAMABQAGAAkACgAJAAkACQAJAA8AEQAUABcA
GgAbAB0AIAAfAB8AHgAgACEAIgAkACUAJAAjACIAIgAjACQAJQAlACIAIQAhACEAIAAf
AB0AHAAdAB0AHQAdABsAGwAbABoAGAAYABgAGAAYABYAFgAWABYAFgAWABUAFgAXABgA
FwAUABMAEwASABMAEwATABIADwAOAA4AEAASABcAFwAWABQAEwASABEAEAARABMAFAAV
ABUAFQAVABUAFwAYABgAGAAXABcAFwAWABYAFwAZABoAGQAZABkAGgAdAB4AIAAhAB8A
HwAfAB8AIAAgACEAIwAiACAAHAAbABoAGAAUABMAFAAWABcAGQAYABYAEgAPAAsACQAJ
AAgABgAFAAMAAwACAAMABAAFAAUABQAGAAYAAwADAAQABQAGAAcACAAJAAkACQAMAA8A
EwAeADgAUwBtAIsArQDIANQA2QDRAKsAYwD+/5v/X/9D/zP/Iv8W/wn/BP8Q/x7/J/8u
/0H/Vv9m/3r/kv+q/73/y//X/+H/6v/s/+7/8v/1//f/+P/4//n/+v/6//r/+P/4//n/
+f/5//n/+v/6//r/+v/7//v/+P/4//n/+f/6//v//f/+//3//f/8//v//v///wAAAgAC
AAIAAQAAAP7//////wAAAQABAAEAAQABAAEAAgACAAQABAAFAAUABAADAAIAAQACAAMA
AwADAAYABgAFAAUAAwADAAQABAAFAAUABQAFAAUABQAFAAUAAwADAAMAAwAEAAYACAAJ
AAsADAAPABAAEgATABQAFQAXABcAGAAZABwAHQAfACIAJgAnACcAKgAoACgAKQApACsA
KwArACwALAAsACwAKwAoACcAJwAnACUAJQAkACQAIgAhACAAHwAhACEAIQAgAB0AHAAb
ABoAHAAaABoAGgAbABwAHQAdABsAGwAbABkAFwAXABgAGAAZABkAGQAYABcAFgAWABgA
GQAZABoAGgAUABMAFgAWABgAGAAYABgAFwAXABYAFQAVABUAFQAVABYAGAAZABoAFwAX
ABcAFgAXABkAHAAeAB8AHwAfACAAIQAiACQAJQAjACMAIwAjACIAIAAfAB8AIgAiACAA
IQAiACAAHAAbABkAGgAaABsAHQAcABkAFwAUABEAEAAOABEAEQAQABEADgANAAwACwAK
AAkACQAIAAkACQAKAAsACwALAAsACwAHAAsAEAARABcAIAAqAD0AVwBvAI8AtADQAN8A
5QDTAKEAVgDx/5X/Yf9J/zT/JP8Z/w7/Cv8U/yH/Kv85/0z/Xv92/47/ov+1/8f/0//d
/+j/9P/4//b/9f/3//j/+P/5//r/+v/6//z//P/9//3//f/9//7//v/+//7///////7/
/v///////////wAAAAABAAEAAAD///3//f/9//7///8AAAAAAAD+//////8AAAEAAQAB
AAEAAQABAAIAAgABAAAAAAD//wAAAQACAAMABgAHAAcABwAGAAYABQAFAAUABQAGAAYA
BQAFAAUABQAHAAcABwAHAAYABQAEAAMABQAGAAcABwAJAAoADQAOAA0ADQANAA0AEQAT
ABYAGQAYABkAGwAeACIAIwAjACYAJgAmACcAJwAnACcAJwAoACkAKgArACsAKQAnACYA
JQAlACUAJAAkACIAIQAgAB8AHQAdAB0AHAAaABoAGgAaABwAGgAaABoAGAAYABgAFwAZ
ABkAGQAXABUAFQAWABYAFwAXABcAFgATABIAEgAUABYAFQAVABQAFAAQABAAEAAQABAA
EgATABMAEwATABMAEwATABUAFgAWABYAFAAVABYAFgAVABUAFgAWABcAFwAXABgAGwAc
AB4AHwAfAB8AHwAfAB8AHgAeAB8AIQAgAB0AHQAaABgAFAATABMAFAAUABUAEwASAA8A
DQANAAsACwAKAAoACQAHAAcABQAFAAUABQADAAMABAAEAAMAAwAEAAUAAwADAAMAAwAH
AAkADAAPABUAHgAqADsAUwBrAIkAqAC8AMUAxQC5AJMATADr/5X/Y/9J/zj/Kv8f/xT/
FP8e/yv/Mv85/0j/XP9u/4T/oP+3/8X/0f/d/+j/7v/w//L/8//1//b/9v/5//r/+v/6
//z//P/9//3//////wAAAAD+//7///////z//P/9//3//////wAAAAD//////v/9////
/////wAA/v/+//3//P/+//////8AAAEAAQABAAEA/////wAAAAAAAAAAAQABAP//////
////AQADAAQABQAEAAQAAwADAAUABQAGAAYAAwADAAMAAwABAAEAAQABAAEAAQABAAEA
AgAEAAYABwAGAAYACAAIAAkACwANAA8AEQARABIAEwASABMAFQAYABwAHQAdACAAIQAi
ACQAJQAkACMAIgAiACMAJAAlACUAIgAhACEAIQAjACMAIgAiAB4AHQAcABsAGwAbABsA
GgAZABgAFwAWABgAFgAWABYAFQAUABMAEQARABEAEQAPABIAEwAVABYAFAATABIAEAAQ
ABAAEQAUABIAEQARABAAEAANABAAEgARABAADwAOABAAEQARABEAEQARABEAEQARABIA
EgASAA8ADwAPAA4AEAARABMAFAAUABMAEgASABMAFAAWABcAGgAbABwAHQAbABoAGgAb
AB0AHAAZABkAFwAUAA8ADQAQABIAEwAVABMAEgAPAA0ACQAHAAcABgAGAAUAAwADAAEA
AQABAAEAAgADAAUABgADAAMABAAFAAMAAwADAAMAAwAFAAoADwAVACAALgBDAFkAdQCT
AK4AvADDAL8AowBnABAAsf9t/1H/Rf84/yr/H/8Y/xr/Hv8l/zD/Pf9O/17/dP+O/6j/
vf/J/9P/3f/m/+z/8P/w//D/8f/x//D/8//2//j/+v/4//j/+f/5//j/9//3//b/9//4
//r/+//3//b/9v/1//f/9//4//j/+v/7//v/+//6//n/+P/4//r/+v/5//j/9//3//b/
9v/0//P/8v/x//b/+f/9/wAA/f/8//z/+//8//3//v////3//f/8//v//P/8//v/+//9
//3//v/+//v/+//7//v//f/9//3//f//////////////AAABAAEAAwAEAAcACAAHAAcA
BwAHAAwADQAPABEAEwAVABgAHAAdAB0AHAAeACAAIgAlACcAJAAjACIAIgAjACQAJQAl
ACIAIQAhACEAIwAjACIAIgAgAB8AHgAdABwAGwAaABgAGgAaABoAGgAXABQAEwASABQA
FAAUABMAFgAXABgAFwAWABUAFQAUABYAFwAYABgAFQAUABQAFgAUABMAEwASABYAEwAO
AAwADQAOAA8AEAASABMAEwATABEAEQARABEAEQASABIAEgAUABUAFgAWABMAEwAUABQA
FQAVABUAFgAZABoAHAAdAB8AHwAfAB8AIQAgACAAIQAgAB4AGgAZABkAGAAVABUAEwAU
ABQAFQAXABYAEwARAA0ACwALAAoACQAHAAQAAwACAAMABAAFAAMAAwAEAAQABQAFAAYA
BwAJAAkACQAJAAkACwAKAA0AEwAeADAARQBfAHkAmQC6ANAA2wDXAL0AgwAoAL//c/9N
/zf/Kv8g/xX/DP8O/xj/If8q/zf/SP9a/2r/fv+a/7f/y//V/9n/4v/u//T/9P/z//X/
9v/2//X/9v/2//b/9//4//r/+//7//v//P/8//v/+v/6//n/+//8//7////8//v/+//6
//3//f/8//v/+//7//v//P/+//7//f/8//r/+//7//z////////////+//3//f/8//z/
/P/9//3//f/9//3//f/+//////////7//v/9//3//////wAAAAD9//3//f/9////////
//////////////8BAAIAAwADAAIAAgAEAAQABgAHAAgACQAMAA0ADwARABIAEwAVABgA
GgAbABsAHgAfACAAIgAjACQAJQAmACgAJQAkACMAIQAkACUAJwApACcAJwAmACYAIQAf
AB0AGwAdAB0AHQAcABoAGgAaABoAGwAaABsAHAAaABoAGgAZABcAFwAXABUAFQAVABYA
FgAZABkAGQAYABcAFgAWABgAFwAVABQAEgAOABMAFgAXABgAGQAaABcAFwAWABUAFQAV
ABUAFQAVABYAFgAWABQAFQAWABYAFwAXABgAGAAaABsAHAAeAB8AIAAiACMAIQAhACEA
IQAfAB4AHgAfACEAIAAdAB0AHAAaABYAFQAXABgAGAAZABcAFgATABEADwANAA0ADAAM
AAsACQAJAAYABQAEAAMABAAFAAcACAAHAAcACAAJAAoACwAMAA0ACQAJAA4AGQAfACwA
PgBTAG0AkQC3ANQA5ADtAOUAvwBzAAoAo/9l/0n/Nf8i/xT/Df8I/w7/GP8h/zD/Q/9Y
/2r/fv+W/67/xf/V/9//6f/y//j/+v/4//v//f/+//7/AAACAAMABAADAAIAAgABAAEA
AQACAAIAAwAEAAYABwAEAAQABQAFAAUABQAGAAYABwAHAAYABQAHAAcABwAIAAgACAAH
AAYABAAFAAUABgAFAAUABQAFAAUABQAGAAYABgAGAAcABwAJAAkACQAJAAgACQAJAAkA
DAAMAAsACwAMAA0ADwAQAA0ADQANAA0ADwAPAA8ADwAOAA0ADAALAAsADAANAA0ADgAO
ABAAEAAQABEAEgATABgAGQAbAB0AHAAdAB8AIgAnACkAKgAuAC4ALgAvAC8ALQAtAC0A
LgAuAC4ALgAtACkAJwAmACUAKAApACkAKgAnACUAIwAhAB8AHwAfAB4AIQAiACMAJAAj
ACAAHwAeACAAIAAgAB8AHwAfAB8AHQAdAB0AHgAeAB8AHwAfAB4AGwAaABoAHAAfAB8A
IAAgABwAGgAZABgAFwAWABkAGwAcAB0AHQAdAB0AHQAdAB4AHgAeABwAHQAeAB4AHwAf
ACAAIAAjACMAIwAkACUAJgAoACkAJwAnACcAJwAnACYAJgAnACcAJgAjACMAIgAgABwA
GwAbABwAHAAdAB0AHAAZABcAEwARABEAEAAQAA8ADQANAAsACwALAAsACwALAAwADAAJ
AAkACgALAAwADQAOAA8ADQAPABIAFwAbACIANABPAGkAhQCnAMYA3ADnAOUAywCNACwA
w/93/03/M/8k/xj/C/8E/wz/IP8p/y7/Of9M/17/cv+O/6z/wf/R/93/4//o/+z/9P/4
//v//f/+//7///8AAAAAAAAAAAAAAQABAAEAAQACAAIAAQAAAAAA/////wAAAgADAAMA
AwAEAAQABwAHAAYABQAFAAUABQAGAAQABAADAAIAAgADAAMABAAFAAUABQAFAAUABQAG
AAYABwAIAAoACwAJAAkACQAJAAoACwALAAsADAAMAAsACwAJAAkACgAKAAkACQAJAAkA
CAAHAAYABQAIAAkACgALAAsADAANAA0ADQAMAA0ADAAPABEAEwAVABUAFQAWABcAGAAZ
ABsAHgAiACMAIwAmACUAJgAoACkAKgArACwALgAuAC4ALgAtACoAKQApACkAKQApACgA
KAAmACUAJAAjACQAJQAmACYAIwAiACEAIAAgAB4AHgAeABwAHAAcABsAGwAbABsAGQAa
ABsAHQAeABwAGwAaABgAGAAYABkAHAAaABkAGQAYABgAFwAWABYAGQAZABkAGQAXABgA
FwAWABUAFAAUABUAFQAVABcAFwAXABcAFwAYABgAGAAaABsAHAAcABgAFwAXABYAGwAd
AB8AIgAkACQAJQAlACMAIwAjACMAJQAkACQAJQAlACQAIQAhACAAHgAaABkAFwAYABgA
GQAZABgAFQATABMAEQARABAADgANAAsACwALAAsACwALAAkACQAKAAoACgALAA0ADwAP
AA8ADwAPAAkABwAMABEAHwAwAD4ATQBpAIkAqQDEANQA2wDTALMAcwAWALP/bf9J/zX/
KP8e/xf/Fv8c/yb/L/86/0f/WP9s/4L/nP+0/8n/1//d/+X/7P/y//b/+v/8////AQAC
AAAAAAD///7///8AAAIAAwABAAEAAgACAAIAAgADAAMAAwAEAAYABwAEAAMAAwACAAUA
BQAEAAMABQAFAAUABgAGAAYABQAEAAQABQAFAAYABgAFAAQAAwAFAAUABgAGAAYABgAH
AAcABwAHAAcABwAKAAsACwALAAsACgAIAAcACQAJAAoACgALAAsACwALAAoACQAIAAcA
CQAJAAkACQAHAAgACQAJAAoACgAMAAwADAANAA4ADwASABMAFQAXABkAGwAeACIAJQAn
ACgALAAsACwALQAtAC8ALwAvADAAMAAwADAALwAwAC8ALwAvACwAKwApACgAJgAlACQA
IwAkACUAJgAmACYAJgAmACYAJgAkACQAJAAjACIAIQAfAB8AHwAfAB0AHwAfACAAIAAi
ACMAJAAkACEAIAAgACIAIQAfAB4AHAAdAB0AHQAeAB8AHwAfAB8AHQAaABwAHAAcABwA
HgAfAB8AHwAdAB0AHQAdAB8AIAAgACAAHwAfAB8AHgAfAB8AIAAgACIAIwAkACYAJwAo
ACoAKwApACkAKQApACcAJgAmACcAKAAoACYAJwAmACQAIAAfAB4AHgAdAB0AIAAgAB4A
HQAaABcAFgAUABYAFQATABMADwAPAA8ADwARABEAEgASABMAEwAUABUAFQAVABUAFQAR
AA8AEgAZACMAMAA+AFMAawCDAKEAwADQANMAywCzAH0AJADD/3//W/9L/0L/OP8p/yD/
Iv8q/zX/QP9N/17/cP+C/5b/sv/J/9P/3f/n//D/9v8AAAQABAAFAAUABAAFAAYABgAG
AAYABgAHAAcABwAHAAgACAAIAAgACQAJAAgACAAJAAkACQAJAAoACgALAAsACgAJAAsA
CwALAAwACgAKAAkACAAKAAsACwAMAA0ADQANAA0ADQANAA4ADgANAAwADAALAA0ADQAN
AA0AEAARABEAEQARABAADgANAA8ADwAQABAAEQARABEAEQATABMAEwATABEAEQARABEA
EAAQABAADwARABIAFQAWABQAFQAWABcAGwAdACAAIwAiACMAJQAoACoAKwArAC4AMQAy
ADQANQAzADMAMwA0ADQANAA0ADMAMAAvAC8ALwAxADEAMAAwADEAMQAxADEALgAtACwA
KgAoAA==
         </WaveFormData>
      </LeadData>
      <LeadData>
         <LeadByteCountTotal>10000</LeadByteCountTotal>
         <LeadTimeOffset>0</LeadTimeOffset>
         <LeadSampleCountTotal>5000</LeadSampleCountTotal>
         <LeadAmplitudeUnitsPerBit>4.88</LeadAmplitudeUnitsPerBit>
         <LeadAmplitudeUnits>��V</LeadAmplitudeUnits>
         <LeadHighLimit>2147483647</LeadHighLimit>
         <LeadLowLimit>268435456</LeadLowLimit>
         <LeadID>V5</LeadID>
         <LeadOffsetFirstSample>0</LeadOffsetFirstSample>
         <FirstSampleBaseline>0</FirstSampleBaseline>
         <LeadSampleSize>2</LeadSampleSize>
         <LeadOff>FALSE</LeadOff>
         <BaselineSway>FALSE</BaselineSway>
         <ExcessiveACNoise>FALSE</ExcessiveACNoise>
         <MuscleNoise>FALSE</MuscleNoise>
         <LeadDataCRC32>4262086736</LeadDataCRC32>
         <WaveFormData>
+//7//v/+//6//r/+v/7//v//f/+//7/AAABAAIAAwAEAAQABQAGAAQABAAGAAgACgAI
AAYABgAFAAIA///8//3///8AAAEA/f/8//n/9//0//P/8//0//P/8v/x//D/7v/u/+7/
7v/w//D/7//v//D/8f/y//P/8f/x//H/8P/x/+//7f/s/+r/7P/0//z/AwANABUAHwAr
ADwASQBIAEAAMgAfAA8ACwALAAkABAD5/+r/3f/S/8n/wP+4/7j/vv/G/8z/0v/Y/9z/
4v/n/+r/6f/s/+7/7v/t/+z/6//r/+v/6//r/+v/6//s/+z/7v/u/+3/7f/r/+v/6//r
/+v/6//r/+z/7P/s/+z/7P/v/+//7//v//H/8f/y//L/8f/w/+//7v/w//D/8P/x//T/
9P/0//T/9P/z//P/8v/y//L/8//z//X/9v/3//f/+f/6//r/+//7//v//P/8//3//f/+
/wAAAAAAAAAAAAD//wAAAAAAAAEAAwADAAMABAAEAAYABgAGAAYACAAIAAoACwAMAA0A
DgAPAA8ADwAPAA8ADwAPABIAEwATABMAEwATABMAEwARAA8ADwAPABEAEAAPAA4ADQAM
AAsACwALAAsACgAIAAoACQAIAAcACQAJAAkACQAGAAUABQAGAAQAAwACAAIAAwADAAIA
AgADAAQABAAEAAQABAAEAAQAAgADAAMAAwAEAAQABAAEAAYABgAGAAUAAwACAAIAAgAC
AAIAAAAAAAAAAAACAAIAAgACAAAAAAAAAAEA//8BAAEAAQACAAMABAAFAAYABgAGAAcA
BgAHAAcABgAKAAsADAANABAAEAARABIAEgASABQAFgAUABIAEAAQABIAEAAOAAwADAAN
AA0ADQALAAoABwAFAAAA/f/7//r/+v/6//r/+v/8//z//P/8//r/+v/5//n/9//3//f/
9//3//f/9//2//f/9f/3//b/9P/0//r/AgALABMAIQAtADcARABTAFgAUgBEADMAHwAX
ABUAEQAMAAUA+P/r/9z/z//G/8L/wP/A/8T/yv/S/9r/4P/k/+n/8P/z//L/8v/1//X/
9f/1//P/8//z//P/8//z//T/9P/2//b/9f/1//T/8//y//H/8v/z//T/9v/0//T/9P/0
//P/8//z//P/8//z//T/9P/0//T/9P/0//X/9v/3//n/+P/4//j/+P/5//n/+v/6//j/
+P/5//n/+//8//3//f/9//7//v////3//f/+//7//////wAAAgAEAAQABAAEAAUABgAG
AAYABQAHAAcABwAIAAgACgAKAAoACgAMAAwADQAPABEAEwATABMAEgARABIAEwAUABUA
FAAVABUAFQAVABUAFQAVABYAFQAWABcAFQAUABMAEgARABAADwAPAA0ADQAMAAoACgAJ
AAgABwAHAAcABwAHAAcABwAIAAoACAAHAAYABgAFAAUABAAEAAIAAgABAAAAAQACAAMA
BAAEAAUABQAFAAQABAAEAAQABgAGAAYABQAFAAQABAAEAP7//v8AAAIAAAAAAAAAAAAA
AAAAAAAAAAAAAgACAAIAAwADAAUABQAFAAUABQAFAAUABQAEAAMAAwAFAAcACAAIAAgA
CQAKAAsADgAOAA8AEAAQABAAEgAUABQAEgAQABAADgAMAAoACAAIAAkACQAJAAkACAAF
AAMA/f/7//r/+v/7//r/+f/4//j/+P/4//j/+P/4//f/9//1//X/9f/1//X/9f/1//T/
8f/z//P/8v/w//T/+v8CAA0AFwAhACsAMwBAAFEAVABKADwAKQAVAA0ADwAJAAIA+//s
/9//1P/P/8j/wP++/77/xP/O/9b/3v/m/+b/6f/s/+//8P/w//H/8f/x//H/8f/x//H/
8f/w/+//7//u/+//8P/w//H/7//v/+//7//v/+//7//w//D/8P/w//D/8f/x//H/8f/z
//P/9P/0//T/9P/0//T/8v/y//L/8//0//T/9P/0//X/9f/2//b/+P/4//n/+f/4//j/
+P/3//f/+P/4//n/9//3//j/+P/7//v//P/+/wAAAAAAAAAA//8AAAAAAAABAAMAAwAD
AAYABgAIAAgABgAGAAgACAAIAAkACgALAAwADQANAA0ADgAPABAAEQAQABEAEQARABEA
EQARABEAEgARABIAEwARABAADwAOAA0ADAALAAsADAANAA0ADAAKAAkACAAHAAUABQAF
AAUABgAFAAUABgAIAAcABgAGAAcABwAGAAYABAAEAAMAAgAAAAAAAAAAAAMABQAGAAcA
BgAGAAYABgAFAAQAAwABAAEAAAAAAAAAAgACAAQAAwACAAEAAAAAAAAAAAAAAAIAAgAC
AAMAAQADAAMAAwADAAMAAwADAAYABgAGAAcABQAHAAgACAAMAA0ADgAPAA4ADgAPABAA
EAAQABIAFAAUABIAEAAQABIAEAAOAAwADAANAA0ADQALAAoABwAFAAEA///+//7//f/8
//v/+v/8//z//P/8//r/+v/5//n/+f/5//n/+f/5//n/+f/4//v/+f/3//b/9v/6//7/
BgATAB0AIwArADUARABTAFoAVABEADEAIwAbABkAGQAUAAkA/P/t/97/0//M/8j/xP/E
/8j/0v/c/+D/5v/q/+v/8P/x//L/8v/z//P/8//z//P/8//z//P/9P/1//f/+P/4//j/
9//3//T/8//y//H/8v/z//T/9v/4//j/+P/4//b/9f/0//P/8//z//T/9P/2//b/9v/2
//b/9v/2//f/+P/4//j/+P/7//v//P/8//z//P/9//3/+//8//3//f///wAAAAABAAEA
AQACAAIAAwADAAQABgAGAAYABgAGAAcACAAIAAgACQALAAsACwAMAAwADgAOAAwADAAO
AA4ADgAPABAAEQASABMAEwATABQAFQAWABcAGgAbABsAGwAaABkAGAAXABcAFQAVABUA
FgAWABYAFgATABIAEQARABEAEQAQAA4ADQALAAkABwAIAAkACgALAAoACQAJAAoACgAJ
AAgACAAJAAkACAAIAAYABgAFAAQABgAGAAYABgAIAAkACQAJAAcABgAFAAQABAAEAAQA
AwAJAAYABgAGAAQABgAGAAYABgAEAAQABAAEAAMAAgABAAEAAgAFAAYABwAHAAcABwAH
AAYABgAGAAcABwAJAAoACgANAA8AEQATABIAEgATABQAEwASABMAFAAWABQAEgASABQA
EgAQAA4ADAANAA0ADQAJAAgABQADAAEA///+//7//f/8//v/+v/4//j/+P/4//j/+P/3
//f/+f/5//n/+f/5//n/+f/4//f/+f/5//b/9P/2//r/BAARABsAJwA1AEEATgBbAGIA
XABIADMAIQAZABMACwAGAPv/7P/b/87/x//C/77/vv/C/8j/zP/S/9z/4v/m/+n/7P/v
//D/8P/v/+//7//v//H/8f/x//H/7//v//D/8P/w//D/7//v//D/8f/y//P/8f/x//H/
8v/y//L/8v/y//P/8//z//P/8f/x//L/8v/0//T/9P/0//T/9P/0//X/9v/2//b/9v/3
//f/+P/4//j/+P/5//n/9//4//n/+f/7//z//P/9//////8AAAAA/////wAAAgAAAAAA
AAAAAAMABAAEAAQABwAJAAkACQAIAAgACgAKAAoACgAMAAwACwALAAsACwAOABEAEwAV
ABMAEwATABMAFgAXABcAFwAXABcAFwAXABYAEwASABEAEwASABEAEAAPAA4ADQANAA4A
DwAPAA4ADAALAAoACQAHAAcABwAHAAgABwAHAAgACAAHAAYABgAFAAUABAAEAAQABAAD
AAIABAAEAAQABAAEAAUABQAFAAIAAgACAAIABAAEAAQAAwADAAIAAgACAPz/AgACAAIA
AgACAAIAAgACAAIAAgACAAIAAwACAAMAAgABAAIAAwAEAAUABAAEAAQABQAFAAcACAAI
AAkACQAJAAkADAAOABEAFAASABIAFAAWABYAFAASABIAEgAQAA4ADAALAAsACgAJAAoA
CgAIAAcAAQD///7//v/7//r/+f/4//r/+v/6//r/+v/6//n/+f/3//f/9//3//f/9//3
//b/+f/3//f/9v/0//D/8v/4/wEACwAZACsANwBAAE8AXgBeAFQARQAvAB0AFwATAAoA
AwD6/+3/3v/N/8L/vv+8/7z/wP/K/9T/2v/g/+T/5//s/+//8P/y//H/8f/x//H/7//v
/+//7//t/+3/7v/u/+//8P/w//H/8f/x//H/8f/v/+//7//w//D/8P/w//D/8v/z//T/
9f/0//P/8//y//T/9P/0//T/8v/y//L/8//0//T/9P/0//f/9//4//j/+P/4//n/+f/3
//j/+f/5//n/+v/6//v//f/9//7//v//////AAACAAAAAAAAAAAAAQACAAIAAgABAAMA
AwADAAYABgAIAAgACgAKAAwADAAKAAsADAANAAwADQANAA0ADgAPABAAEQAQABEAEQAR
ABQAFQAWABcAFwAVABUAFQATABIAEQAQAA8ADgANAA0ACwALAAoACAAKAAkACAAHAAcA
BwAHAAcABQADAAIAAgADAAMAAwAEAAMAAwACAAIABAAEAAMAAgAAAAAAAAAAAAAAAQAB
AAEAAAAAAAAAAAAAAAAAAAD//////v/+//7/AAACAAEAAAD///7//v/+//7//v/+//7/
/v////3///////////////////8AAAAAAAABAP//AQACAAIABgAHAAgACQAJAAgACAAI
AAkACgANABAAEAAOAAwADAAMAAoACAAGAAYABwAHAAcABwAGAAMAAQD9//v/+v/6//f/
9v/1//T/9P/0//T/9P/0//T/8//z//H/8f/x//H/8//z//P/8v/v/+//7//u/+z/7v/y
//r/BQANABsAJwAtADYARQBQAEwAPgAtAB0AEQANAAkABAD9//D/3//U/8v/xP+8/7j/
vP++/8T/zv/Y/97/4P/j/+j/6f/s/+r/6//r/+v/6//p/+n/6f/p/+n/6f/q/+r/6//s
/+z/7f/t/+3/7f/t/+v/6//r/+z/6v/q/+r/6v/s/+3/7v/v/+//7//w//D/7v/u/+7/
7v/u/+7/7v/v//D/8P/w//D/8f/x//L/8v/z//T/9v/3//T/9P/0//P/8//0//T/9f/1
//X/9v/2//f/9//4//r/+//8//3//v/8//z/+//6//3/////////AAAAAAIAAgABAAAA
AQAAAAEAAwAFAAcACAAJAAkACQAIAAkACgALAAoACwALAAsADAANAA4ADwAPAA0ADQAN
AAwACgAIAAYACAAIAAgACQAHAAcABgAEAAQAAwACAAEA///////////8//v/+//8//7/
/f/8//z///////7//v/8//z/+//6//z//P/8//z//P/9//3//f/8//z//P/8//z//P/8
//v/+f/6//j/9P/3//j/+f/6//j/+P/4//j/+f/6//v//f/8//3//P/7//3//f/9//3/
/P/8//z//f///wEAAgACAAYABwAIAAkACgAKAAsADAAMAAwADgAQAA8ADAAJAAgACgAI
AAYABAACAAMAAwADAAIAAgAAAP//+f/3//b/9v/1//T/8//y//T/9P/0//T/8v/y//H/
8f/x//H/8f/x/+//7//v/+7/8//v/+3/7v/u//D/+P8AAAsAGQAlAC0AOQBKAFcAUgBC
ADAAHwATAA8ADwAJAAIA+f/s/9v/zP/F/77/uP+6/8L/yP/M/9L/2v/k/+j/6//u/+//
7v/w//D/7//u/+3/7//v/+//7//u/+3/7f/s/+r/6v/p/+n/6v/r/+z/7f/t/+3/7f/u
//D/8P/w//D/7//v/+//7//v/+//8P/w//D/8P/w//D/8v/y//L/8//0//T/9P/0//X/
9f/2//b/9P/0//X/9f/1//b/9//3//j/+v/7//3//////wAAAAD/////AAACAAMABAAF
AAYABgAGAAUABAAFAAcABwAHAAoACgAMAAwADgAOABAAEAAQABEAEgATABYAFwAXABcA
GgAbABwAHQAdAB0AHAAbABoAGQAYABcAGQAXABcAFwAXABYAFQAUABUAFAATABMAFQAV
ABQAEgAQAA8ADgANAA8ADwAPAA8ADgANAA0ADgAMAAsACgAKAAkACQAIAAgACwAMAAwA
DAAKAAoACgAKAAgACQAJAAkABgAGAAYABgAGAAoACgAHAAYABAAEAAQABAAFAAYABwAI
AAYABgAGAAcACAALAAwADQALAAsACwALAA0ADgAPABEADwARABIAEgAWABcAGAAZABcA
FgAWABYAGAAYABoAHAAcABoAGAAYABgAFgAUABIAEwAVABYAFwAUABIADgALAAkABwAG
AAYABAACAAAA/v///wAAAQACAAAAAAD///////////////8BAAEAAQAAAAMAAwABAPz/
+P/4/wQAEAAbACUAMwBBAE0AXABrAG4AZABSADkAJwAfABsAEwAKAP3/6v/d/9b/zf/E
/8T/xv/K/87/1v/g/+b/7P/w//P/+P/3//j//P/9//3//f/9//z/+//6//n/9//3//j/
+P/5//r/+v/7//v/+//7//v/+v/5//j/+P/5//r/+//8//3//f/9//3//f/9//7//v8A
AAAAAAAAAAIAAgACAAMAAwACAAEAAAACAAMABQAGAAQABAAFAAUABAAEAAQAAwAEAAYA
BwAJAAsACwAMAAwACwALAAwADgAMAAwADAAMAA8AEAAQABAAEQATABMAEwASABIAFAAU
ABcAGAAbABwAGgAbABwAHQAdAB0AHAAbAB8AIQAjACUAJgAnACcAJwAlACUAJQAlACMA
IQAhACEAHwAeAB0AHAAdABwAGwAbABkAGQAYABYAFgAVABQAEwAVABUAFQAVABMAEQAQ
ABAADgANAAwADAAOAA8ADwAQABIAEgARABAADwAOAA0ADAAOAA8ADwAPAAwADAAMAAwA
DQAOAA8ADwALAAoACgAMAAwADAAMAAwACgAKAAoACgAKAAoACgALAA0ADwAPAA8ADwAP
AA8ADwAOAA4ADgAPAA8AEQASABIAFAAVABYAFwAXABYAFgAWABgAGAAaABwAHwAeAB0A
HgAeABwAGgAYABYAFwAXABcAFwAWABMAEQAMAAkABwAGAAYABgAGAAYABQAEAAMAAgAA
AAAA/////wAAAQACAAMAAQABAAEAAAD9//3/AQAAAAAAAAACAAgAEwAbACcANwBFAFIA
YwBuAGgAWgBLADcAJQAfABcADgAJAPz/6f/c/9P/yv/G/8b/yP/Q/9r/3v/i/+j/7P/v
//b//f/+//r/+f/5//n/+f/7//v/+//7//3//f/+//7//P/8//v/+//9//3//f/9//v/
+//7//z//P/8//z//P/7//v/+//7//v/+//8//z//v/+//7//v/+//7//v///wAAAAAA
AAAA/////wAAAAACAAIAAwADAAUABgAHAAcABQAGAAYABwAHAAcACAAIAAkACQAKAAwA
DAAMAAwADAANAA4ADgAOAA4ADwAOAA0ADwAQABMAFAAWABYAGAAYABcAFwAXABcAGgAb
ABsAGwAaABsAHAAdACAAIQAhACEAHwAfAB8AHwAfAB0AHQAdAB4AHgAeAB4AHQAcABsA
GwAbABsAGgAYABYAFQAUABMAEQARABEAEQAQAA8ADwAQAA4ADQAMAAwADwAPAA4ADgAO
AA4ADQAMAAoACgAKAAoADAANAA0ADQALAAoACQAIAAoACgAKAAkAAwACAAQABAAEAAQA
BQAGAAcACAAGAAYABgAHAAkACwALAAsACQAJAAkACQAKAAoACgALAAoACwALAAoADQAP
ABEAEwAWABYAFwAYABUAFAAVABYAFwAWABUAFgAUABIAEAAOAA4ADwAPAA8ADQAMAAkA
BwAFAAMAAgACAP///v/9//z/+v/6//r/+v/4//j/9//3//j/+f/6//v/+f/5//n/+P/5
//v//f/6//r/+v/6/wIADQAXACEALwA3AD4ATQBaAFgATgA/ACsAHQAXABMADAADAPT/
5//c/9P/yP++/7z/wP/E/8z/2P/g/+L/5P/p/+7/8f/y//L/8//z//P/8//z//P/8//z
//P/8//0//T/9P/0//P/8//1//X/9f/1//P/8//z//T/9P/0//T/9P/z//P/8//z//X/
9f/2//b/9v/2//b/9v/2//b/9v/3//b/9v/2//b/9//3//j/+P/6//r/+//7//r/+v/6
//n//P/+////AQAAAP/////+/wAAAQADAAYABQAEAAMAAgADAAQABAAEAAUABwAHAAcA
CgAKAAwADAAOAA4AEAAQABAAEQASABMAEwATABIAEQAQABEAEgATABYAFwAXABcAGQAZ
ABkAGQAYABUAFAATABQAFAAUABQAEQAQAA8ADwARABEAEAAOABAADwAOAA0ADAALAAoA
CQAGAAUABQAGAAcABwAHAAgABgAFAAMAAgACAAIAAQAAAAEAAgADAAQAAQABAAAA//8B
AAIAAwAEAAMAAgABAP//AQAAAAIABAABAAAA///+//7//v/+//7/AAAAAAAAAQAAAAEA
AAD/////////////AgACAAIAAwABAAMABAAEAAYABwAIAAkACgAKAAsADAAOAA4AEAAS
ABIAEAAOAA4ADQAKAAcABAAHAAkACgALAAcABgADAAEA/f/7//r/+v/3//b/9f/0//T/
9P/0//T/9v/2//X/9f/3//f/9//3//X/9f/1//T/9f/z//P/8v/y//L/9v/+/wcAEwAh
ACsAMwA+AE0AUgBKAD4AKQAXABEAEwANAAQA+//w/+H/0v/H/8D/vP+4/7r/wv/K/9b/
3v/i/+T/6f/s/+3/7v/w/+7/7f/s/+v/7v/v//D/8f/x//H/8v/y//D/8P/v/+//8f/x
//H/8f/w/+//7v/u//D/8P/w//D/8//z//P/8//y//H/8f/w//L/8v/y//L/8P/w//D/
8f/w//D/8P/w//P/9f/4//r/9//2//b/9f/2//j/+v/7//n/+v/6//v//f/9//7//v/9
//3//v8AAAAAAAAAAAAAAQACAAIAAgAFAAcABwAHAAgACAAKAAoACgAKAAwADAAMAA0A
DgAPABIAEwATABMAEgATABQAFQAWABcAFwAXABkAGQAZABkAGAAVABQAEwAUABQAFAAU
ABEAEAAPAA8ADwAPAA4ADAAMAAsACgAJAAcABwAHAAcACAAHAAcACAAFAAMAAQAAAAMA
AwACAAIAAwAEAAQABAACAAIAAgACAAIAAwADAAMAAgACAAIAAgACAAIAAgABAAEA/v/6
//r/+//8//3//v8AAAAAAAAAAP7//v/+//////8BAAEAAQACAAMABAAFAAUABAADAAMA
AwAFAAYABgAIAAkACgALAA4ADgAPABAAEAAQABIAFAAUABIAEAAQABIAEAAOAAwACgAL
AAsACwALAAoABwAFAAAA/f/7//r/9//2//X/9P/1//b/9//4//b/9v/1//X/9f/1//X/
9f/3//f/9//2//n/+//5//T/8P/w//T//v8JABUAIQAtADsASgBXAFwAVABGADEAIwAX
ABEADQAIAP3/7v/f/9D/xf++/7r/uv+8/77/wv/O/9r/5P/m/+X/6P/v//L/8P/x//H/
8f/x//H/8f/x//H/8f/x//L/8v/y//L/8f/x//P/8//z//P/8//z//P/9P/z//L/8f/w
//L/8//0//X/8//z//T/9P/y//L/8v/y//P/9P/1//f/+v/6//r/+v/5//n/+v/6//j/
+P/5//n/+v/8//7////8//z/+//7//n/+f/6//r//P/9////AgACAAIAAgACAAUABgAG
AAYABwAJAAkACQAKAAoADAAMAAoACgAMAAwADgAPABAAEQASABMAEwATABQAFQAWABcA
FgAXABcAFwAXABcAFwAXABgAFwAYABkAGAAWABQAEgAPAA4ADQANAA0ADQAMAAoACgAJ
AAgABwAHAAcABwAHAAYABQAFAAYABwAHAAcACAAHAAcABgAGAAUABAACAAAAAAAAAAAA
AAABAAMABAAFAAMAAgABAAAA/v/+//7//f/5/wAABAAEAAQABAAEAAMAAgABAAAAAAAA
AAAAAQABAAMAAwADAAEAAQABAAEAAgACAAIAAwAEAAcACQAKAAsACwALAAsADAAMAA0A
DgAOAA4AEAASABIAEAAOAA4ADgAMAAoACAAKAAsACwALAAkACAAFAAMA///9//z//P/6
//j/9v/0//b/9v/2//b/+P/4//f/9//1//X/9f/1//f/9//3//b/8//x//P/9P/y//L/
+v8EAA0AGwArADkAQwBUAGUAZABYAEYAMQAfABcADwABAPb/7//i/9P/xv+7/7b/tv+6
/7z/wP/K/9T/3v/k/+j/6//u/+//7v/s/+v/6//r/+v/7v/v//D/8f/x//H/8v/y//H/
8P/u/+3/7v/v//D/8f/x//H/8f/y//L/8v/y//L/8//z//P/8//z//P/9P/0//T/9P/0
//T/8v/y//L/8//0//T/9P/0//X/9f/2//b/+P/4//n/+f/5//r/+//7//n/+v/6//v/
/P/9////AAABAAEAAgAEAAQABAAEAAQABQAGAAYABgAFAAcABwAHAAgACAAKAAoADAAM
AA4ADgAMAA0ADgAPAA4ADwAPAA8AEAARABIAEwAVABcAGAAZABcAFwAXABcAGQAXABcA
FwAVABQAEwASABAADgAMAAsADQANAAwACgAIAAcABgAFAAUABQAFAAUABQAFAAYACAAH
AAUAAwACAAQABQAFAAYABAAEAAMAAgAEAAQABAAEAAIAAwADAAMAAAAAAAAAAAADAAQA
BQAFAAMAAAD///7//f/8//3//v///wAAAgACAAIAAwADAAUABQAFAAQAAwACAAEABAAE
AAQABQAHAAkACgAKAAwADQAOAA8ADwAOAA4ADgAOAA4AEAASABQAEgAQABAAEgAQAA4A
DAALAAsACgAJAAcABgADAAEA///9//z//P/5//j/9//2//b/9v/2//b/9P/0//P/8//1
//X/9f/1//f/9//3//b/8//z//X/9P/y//D/9v8CAA0AFwAlADMAPwBOAF8AZABaAEgA
MwAfABEACwAFAAAA8//g/9X/zv/F/7j/sv+0/7j/vP/I/9T/3P/i/+b/5//m/+n/7P/u
/+//7//v/+//7//v/+//7//v/+//8P/w/+7/7v/t/+3/6//r/+v/6//s/+3/7v/w//D/
8P/w//D/8//z//P/8//y//H/8f/w//D/8P/w//D/8f/y//P/9f/0//T/9P/0//P/8//0
//T/9v/2//f/9//3//j/+f/5//n/+v/6//v/+//7//z//P/7//v//P/+/wAAAAAAAAAA
//8AAAAAAAADAAUABQAFAAgACAAKAAoACQAIAAkACAAKAAsADAANAAwADQANAA0ADgAP
ABAAEQAUABUAFQAVABUAFQAVABUAFQATABMAEwATABIAEQAQAA0ADAALAAsADQANAAwA
CgAMAAsACgAJAAcABwAHAAcABgAFAAUABgAEAAMAAgACAAEAAQAAAAAAAQACAAIAAgAC
AAIAAgACAAAAAQABAAEAAQACAAMABAADAAIAAQD//wEAAAAAAAAAAgACAAIAAgD+/wAA
/v/+//7//v/8//z//P/8//7//v/+//////8BAAEAAQADAAMAAwADAAMAAgABAAEAAgAF
AAcACAAIAAkACgALAAwADAANAA4AEAAQABIAFAAUABIAEAAQAA4ADAAKAAgACgALAAsA
CwAHAAYAAwABAP///f/8//z/+//6//n/+P/3//b/9f/0//b/9v/1//X/9//3//f/9//3
//f/9//2//P/8f/x/+7/8P/4//z/AAANABsAKQAzAEEAUABbAFwAUgBEADEAGwARAA8A
CQACAPf/6v/b/87/xf++/7j/uv/A/8j/0P/Y/+L/5v/o/+v/7P/t//D/8P/x//H/8f/x
//H/8f/x//H/8//z//T/9P/y//L/8f/x//H/8f/x//H/8//z//P/9P/z//L/8f/w//P/
8//z//P/8//z//T/9P/0//T/9P/0//T/9P/0//X/9v/2//b/9v/3//f/+P/4//r/+v/7
//v/+//8//3//f/9//7//v////3//f/+//7//////wAAAgACAAIAAgACAAMABAAEAAQA
BQAHAAcABwAGAAYACAAIAAoACgAMAAwACgALAAwADQAQABEAEQARABMAFQAXABkAGgAb
ABsAGwAaABkAGAAXABcAFQAVABUAFgAWABYAFgAVABQAEwATABIAEQAPAAwADgANAAwA
CwANAA0ADQANAA4ADQANAA4ADAALAAoACgAJAAkACAAIAAgACAAHAAYABwAIAAkACgAM
AA0ADQANAAkACAAHAAYABgAGAAYABQAHAAYABgAGAAQABAAEAAQABgAGAAYABgAGAAYA
CAAIAAgACAAGAAYABgAHAAkACwALAAsACQAJAAkACQAKAAoACgALAAsADQAOAA4AEgAT
ABQAFQAWABYAFwAYABYAFgAYABoAHAAaABgAGAAWABQAEgAQAA8ADwAOAA0ADAAMAAoA
CQADAAEAAAAAAAAAAAAAAAAA/v/+//7//v8AAAAA/////////////////////////v//
//v/+//8//z//v8CAAwAFwAhAC8AOwBFAE4AWQBeAFgASgA3ACUAGwAZABkAFAAHAPj/
6f/c/9P/yv/E/8T/yP/M/9L/3v/o/+z/7v/z//b/+f/+/wAAAAD///7//f/9//3//f/9
//v/+//8//z//P/8//v/+//9//3//f/9//3//f/9//7//v/+//7//v///////////wEA
AQACAAIAAQAAAP///v///wAAAQADAAYABgAGAAYABQAFAAYABgAEAAQABQAFAAUABgAH
AAcACQAKAAoACwAJAAkACgAKAAkACQAKAAwADgAOAA4ADgARABIAEgASABMAFQAVABUA
FAAUABYAFgAWABYAGAAYABYAFwAYABkAGwAdAB4AHwAeAB8AIAAhACAAIQAhACEAIwAj
ACMAIwAjACEAIQAhACEAIAAfAB4AHQAcABsAGwAdAB0AHAAaABoAGQAYABcAFQAVABUA
FQAWAA==
         </WaveFormData>
      </LeadData>
      <LeadData>
         <LeadByteCountTotal>10000</LeadByteCountTotal>
         <LeadTimeOffset>0</LeadTimeOffset>
         <LeadSampleCountTotal>5000</LeadSampleCountTotal>
         <LeadAmplitudeUnitsPerBit>4.88</LeadAmplitudeUnitsPerBit>
         <LeadAmplitudeUnits>��V</LeadAmplitudeUnits>
         <LeadHighLimit>2147483647</LeadHighLimit>
         <LeadLowLimit>268435456</LeadLowLimit>
         <LeadID>V6</LeadID>
         <LeadOffsetFirstSample>0</LeadOffsetFirstSample>
         <FirstSampleBaseline>0</FirstSampleBaseline>
         <LeadSampleSize>2</LeadSampleSize>
         <LeadOff>FALSE</LeadOff>
         <BaselineSway>FALSE</BaselineSway>
         <ExcessiveACNoise>FALSE</ExcessiveACNoise>
         <MuscleNoise>FALSE</MuscleNoise>
         <LeadDataCRC32>4204735151</LeadDataCRC32>
         <WaveFormData>
9//3//f/9//3//f/+P/4//z//f/9//7//////wAAAgADAAMAAwAFAAUABQAIAAkACwAL
AAcABwAGAAQAAQD+////AAABAAIA/v/8//r/+P/1//T/9f/0//T/8v/x//H/8f/w/+//
7f/u/+7/7//w//D/8f/y//P/8f/x//H/8f/x/+//7v/q/+f/6P/t//H/8//z//T/9v/+
/w0AHQAmAC0ANAA1ADMANQA6ADwAOAAwACQAEwADAPb/6v/b/9b/2v/g/+D/4//m/+n/
6//t/+3/7f/w//L/8f/w/+//7f/t/+3/7f/s/+r/6//r/+v/7f/t/+3/7P/q/+r/6//r
/+v/6v/q/+v/6//r/+v/6//s/+z/7P/t/+3/7f/u/+7/6//r/+v/6//t/+3/7v/u/+//
8P/y//T/8v/y//P/8//x//H/8v/y//P/9P/1//f/+//7//v/+//9//7//v////////8A
AAEAAAAAAAEAAQAAAAAA/////wEAAwAEAAQABAAEAAUABQAEAAQABAAFAAcACAAIAAkA
CQAKAAoACwAJAAkACQALAAwADAAMAAwADQANAA0ADQAPAA4ADgAOAA4ADAAMAAoACgAJ
AAgABwAFAAYABgAFAAQABAAEAAIAAwAEAAUABgAGAAUABQAFAAMAAgACAAIABAAEAAMA
AgACAAIAAQABAAIAAgACAAIAAQABAAEAAAD//wAAAQADAAMAAwACAAAAAgACAAIAAgAD
AAIAAAAAAAAAAAAAAAEAAQABAAEAAQABAAEAAAAAAAEAAAAAAAEAAgADAAMAAwAEAAQA
BAAFAAUABgAHAAcACAAKAAwADQAOABEAEwATABYAFwAVABUAEQARABMAEgAQAA4ADgAO
AA4ADgAMAAoACAAGAAAA/v/+//z//P/6//n/+f/6//r/+v/5//n/+P/4//j/9f/1//X/
9f/1//X/9f/1//X/8//y//D/7//u//H/8//3//v/AAAEAAgAEwAhAC4ANQA6AD0APQA9
AEIAQgBAADoAMAAhAA8A/v/y/+n/4v/e/9z/4P/j/+b/6f/t/+//8//1//T/8v/0//T/
9P/z//P/8//z//L/8P/x//H/8f/z//P/8//y//H/8P/w/+//8P/w//H/8//z//P/8//z
//P/8v/x//H/8f/x//L/8v/x//H/8f/x//P/8//0//T/9P/0//X/9v/0//T/9f/1//f/
9//4//j/+P/4//j/+f/7//v/+//7//n/+v/6//v/+//7//z//f8AAAAAAQABAAEAAgAC
AAMAAwAFAAYABgAEAAQABQAFAAQABAAEAAUACAAKAAsADQAMAAwACwALAAkACQAJAAsA
DAAMAAwADAALAAsACwALAAwADAANAA4ADAAKAAoACAAIAAcABgAFAAMABAAEAAMAAQAA
AP///P/+//7//v/+//////8AAAEAAQAAAAAAAAD+//7//f/8//r/+v/5//n//P/8//z/
/P/6//v//P/8//z//P/8//3///////7//P/6//r/+v/6//X/9//4//j/9v/2//b/9v/2
//j/+f/5//n/9//3//f/9//4//r//f/+//3//f/9//3//P/7//v/+v/8//3//f/+/wEA
AQACAAQABwAHAAcACQAJAAkADAANAAsACwAHAAcABwAGAAQAAgACAAIAAgACAAEAAAD/
//7/+P/2//b/9P/0//L/8f/x//L/8v/y//H/8f/w//D/8P/t/+3/7f/t/+3/7f/t/+3/
6f/r/+r/6P/n/+j/6//t//H/9//6//z//v8LAB0AKAAtADQANQAvADEANgA0ADAAKgAc
AAsA/f/0/+z/3//W/9L/1v/a/93/5P/n/+f/5//p/+v/7P/s/+r/6v/q/+n/6f/p/+n/
6P/m/+f/5//n/+j/6f/q/+r/6f/o/+j/5//p/+j/6P/p/+n/6f/p/+n/6f/o/+f/5//o
/+n/6//s/+3/7f/t/+3/7f/t/+7/7v/s/+z/7f/u/+7/7v/v/+//8f/x//L/8v/w//D/
8P/x//H/8f/x//H/8f/y//L/8//1//X/9v/3//r/+v/7//v/+f/6//r/+//9////AAAA
AAIAAgADAAMAAgACAAIAAwADAAQABAAFAAUABgAGAAcABwAHAAcACQAIAAgACAAIAAUA
BQAFAAUACAAIAAkACgAIAAYABgAEAAYABQAEAAMABQAGAAYABQACAAIAAgAAAAAAAAAA
AAAA/v/9//3//f////7//v/+////AAAAAAAA/v/+//3//f/9//z/+//6//3///8BAAIA
AAAAAAAAAQAAAP///f/6//z//P/8//z//f/9//7//f/8//v/+v/4//n/+f/5//r/+//8
//3/+//8//7//v///////////wEAAQACAAIAAwADAAIAAgAHAAcACAAKAAkACQAJAAsA
DAANABEAEwASABEADAALAAwADAALAAoACgAKAAoACgAGAAQAAgAAAP7//P/8//r/+P/2
//X/9f/4//j/+P/3//X/9P/0//T/8//z//P/8//1//X/9f/1//f/9f/y//D/7//w//P/
9f/9/wEAAAACAAYADwAfADAANwA8AD8AQQBBAEQASABIAEAAMgAjABEAAgD4/+//6P/k
/+T/6v/v//L/8//1//f/+f/7//r/9v/4//j/+P/3//n/+f/5//j/+v/7//v/+//9//3/
/f/8//v/+v/6//n/+v/6//v//f////////////3//P/7//v/+//7//z//P/9//3//f/9
//////8AAAAAAAAAAAEAAgACAAIAAwADAAUABQAGAAYABAAEAAQABQAHAAcABwAHAAcA
CAAIAAkACQAJAAoACwANAA4AEAARAA8AEAAQABEAEwAVABYAFgAUABQAFQAVABUAFAAT
ABMAEwAUABQAFQAXABgAGAAZABsAGwAbAB0AHgAeAB4AHgAbABsAGwAbABsAGgAaABoA
HAAaABoAGAAXABUAEwARABEAEgASABEADwAOAA0ACgANAA4ADwAQAA4ADQANAA0ADQAM
AAwADAAOAA4ADQAMAAwADAALAAsADAAMAAwADAAMAA0ADgAOAAsACgAJAAkACwALAAoA
CAAOAAwACgAMAAwADAAMAAwADAAKAAsACwALAAkACQAJAAkACwAMAA4ADgAPAA8ADwAP
AA8ADwAQABAAEAARABEAEgAWABcAGQAcAB0AHQAdAB8AHgAdAB8AHwAfAB8AGwAbAB0A
HAAaABgAFgAWABYAFgASABAADgAMAAoACAAIAAYABgAEAAMAAwADAAIAAQD//////v/+
//7///////////8BAAEAAQABAP3////+//z/+f/2//n//f8FAAkACgASABoAIwAzAEIA
SQBKAEsASwBNAE4ATABIADwALAAZAAkA/P/0/+//6v/q/+z/7P/v//T/9//5//n/+//9
//z//P/8//z//P/7//v/+//7//r/+v/7//v/+//5//n/+f/4//n/+v/8//3/+//6//r/
+//7//v/+//7//r/+v/6//v/+f/5//r/+v/6//v//P/9//v/+//8//z//v/+////AAD+
//7//////wEAAQACAAIAAAAAAAAAAQADAAMAAwADAAQABgAHAAkACQAJAAoACwALAAoA
CgAJAAsADAAMAA0ADQAPABAAEAAQABAAEQARABIAEgASABMAEgASABEAEQATABYAGAAb
ABkAFwAVABUAGAAYABgAGAAZABkAGQAZABcAFAASABAAEQAQABEAEAAQAA8ADgANAA0A
DgAOAA0ADAAMAAwACgAIAAgACAAIAAgABwAHAAcABwAGAAYABgAGAAYABQAEAAQABAAD
AAMABAAEAAQABAAGAAcACAAIAAUABAADAAMABQAFAAQAAgAEAAQABAAEAP//AgAEAAQA
BAAEAAMAAwACAAEAAwADAAMAAwACAAIAAwACAAIAAwAEAAUAAwADAAQABAAGAAcABwAI
AAoACQAJAAoADQAPABEAFQASABEAEwATABMAEwAPAA8ADwAOAAwACgAJAAgABwAGAAcA
BgAFAAQA///8//v/+P/2//T/8//z//b/9v/2//X/9f/0//T/9P/1//X/9f/1//T/8//y
//H/9f/z//L/8v/v/+r/6f/r/+3/7//2/wAACAANABkALAA1ADoAPwA9ADkAPgBCAD4A
NgAuAB8ADQD4/+r/4//c/9r/3P/g/+P/6P/p/+n/6//t/+//8v/y//D/8P/w/+//7//v
/+//7v/s/+3/7f/t/+//7//v/+7/7v/u/+//7//t/+z/7P/t/+3/7f/t/+3/8P/w//D/
8f/w/+//7//u/+//7//v/+//7f/t/+7/7v/u/+7/7//w//L/8v/z//P/8f/x//L/8v/y
//L/8v/z//X/9f/1//X/9f/2//b/9//5//n/+v/7//v/+v/6//n/+//8//z//f/7//3/
/v/+/wAAAAABAAEAAgACAAIAAwADAAQABAAFAAMABAAEAAUAAwADAAMABQAEAAQABAAE
AAYABwAIAAkABwAGAAYABgAGAAQABAACAAIAAQAAAP///v/+//3/+//8//z//P/6//r/
+v/6//r/+P/3//f/9//4//j/+f/6//j/+P/3//b/+f/6//r/+//7//r/+f/4//b/9//4
//j/+P/4//j/+f/3//f/9v/0//X/9v/3//j/9f/4//b/9v/2//b/9P/1//X/9f/1//X/
9f/1//P/9P/2//b/9f/1//X/9f/1//X/9v/2//j/+f/5//r//////wAAAgAAAP///v//
/wIAAwAHAAkACQAJAAUABQAFAAQAAgAAAP7//v/+//7//v/8//r/+P/0//L/8v/w/+7/
7P/r/+v/7v/u/+7/7f/t/+z/7P/s/+n/6f/p/+n/6//r/+v/6//n/+f/6P/o/+X/4v/l
/+n/7f/x//b/+v/6////EwAiACkALgAxADMAMwA2ADYANAAuACIAEQD///T/6P/d/9b/
1P/U/9b/3f/i/+X/4//l/+f/5//o/+r/6v/q/+r/6f/n/+f/5//m/+T/5f/l/+X/5v/n
/+j/6P/m/+b/5//n/+f/5v/m/+f/5f/l/+X/5f/n/+j/6f/r/+v/6//s/+z/6//r/+v/
6//r/+v/7P/s/+r/6v/r/+z/7v/u/+//7//w//H/8//0//H/8P/v/+//8f/x//H/8f/x
//L/8v/z//X/9f/2//f/+P/4//n/+f/4//j/9//3//n/+//8//z//P/8//3//f/8//z/
/P/9/wAAAgADAAUAAwAEAAQABQAFAAUABQAHAAYABgAGAAYABwAHAAcABwAJAAgACAAI
AAUAAgABAP7/AQABAAEAAQD//wAAAAD//wAAAAAAAP7//v/+//7//v/7//n/+P/3//n/
+P/4//j/+v/6//n/+P/4//j/9//3//j/+P/4//j/9v/3//j/+P/3//j/+f/7//n/+f/4
//b/9P/2//b/8v/z//T/9f/2//X/9f/0//P/9v/3//j/+f/4//j/+f/4//j/+f/6//v/
+f/5//r/+v/+//////8AAAMAAwAEAAYABQAFAAUABwAHAAcACgALAAkACQAFAAUABwAG
AAQAAgACAAIAAgACAAIAAAD+//z/9//0//P/8P/x//D/8P/x//D/8P/w/+//7//u/+7/
7v/r/+v/6//r/+v/6//r/+v/7f/r/+j/5v/l/+T/5f/p/+//9f/6//7/BAAVACcALAAt
ADQANwA1ADsAQAA+ADYALgAiAA0A+f/w/+b/2//Y/9z/3P/c/9//5v/r/+v/7f/v/+//
7v/u/+z/7P/s/+v/7P/t/+7/7v/s/+3/7f/t/+v/6//r/+r/6//s/+7/7//t/+z/7P/t
/+7/7//w//H/7//u/+3/7f/v/+//8P/w/+//7//v/+//7//v//D/8P/y//L/8//0//T/
9P/1//X/9f/1//b/9v/0//T/9P/1//n/+f/5//n/+v/8//3////+//3//f/9////AAAC
AAMAAQACAAIAAwADAAUABgAGAAYABgAHAAcACgAKAAoACwALAAwADAANAAsADAAMAA0A
DgAPABAAEwASABIAEgASAA8ADwAPAA8ADwAOAA4ADgAMAAoACgAIAAoACQAIAAcACAAK
AAsACwAIAAgACAAGAAgACAAIAAgACAAHAAcABwAFAAQABAAEAAQABAADAAIABQAGAAYA
BwAHAAYABQAEAAQABQAGAAYAAwACAAEAAQABAAUABAACAAIAAAAAAAAAAAACAAMAAwAD
AAEAAQABAAEABAAGAAkACgAHAAcABwAHAAkACQAKAAoACgALAAsADAAQABEAEwAWABQA
EwASABMAFAAVABkAGwAZABkAFQAVABUAFAASABAAEQASABMAFAARAA4ACwAIAAYABAAE
AAIA///8//r/+f/9//7//////////v/+//7//f/9//3//f///////////wEA///8//j/
8//y//n/AQAFAAcADgASABgAJwA5AEQASwBQAE0ARwBJAEwASABAADYAJAAVAAkA/P/w
/+v/6P/m/+j/7v/z//b/+f/7//v//f/7//r//v8AAAAAAAD///7//f/8//r/+P/5//n/
+f/6//v//P/8//z//P/9//3/+//6//r/+//9//3//f/9//z//P/8//3//////wAAAAAB
AAEAAQABAAEAAQACAAIAAAAAAAEAAgAEAAQABQAFAAUABQAGAAYABAAEAAQABQAJAAkA
CQAJAAsADAAMAA0ACwALAAwADQAOAA4ADwAPAA8AEAAQABEAEQATABQAFAASABIAEwAT
ABcAGAAZABsAGQAaABoAGwAYABgAFwAXABoAGwAcAB8AIAAgACAAIAAfAB8AHwAfAB0A
HAAcABwAGwAYABcAFAAVABUAFQAVABMAFAAUABMAEgASABIAEAASABIAEgASAA8ADQAM
AAsADQAMAAwADAAMAAwACwAKAAwADAALAAsACgAKAAoACgAKAAsADAAMAAoACgAKAAsA
DQANAAwACgAGAAYACAAIAAgACAAIAAgABQAFAAQAAwADAAMAAwADAAUABgAIAAgABwAH
AAcABwAHAAcACAAIAAgACQAJAAoADQANAA4AEAAQAA8ADgAPABEAEQAUABUAGAAZABYA
FwAVABQAEgAQABAAEAAQABAAEAAOAAwACgAFAAIAAQD+/wAA/v/9//3//f/8//v/+f/5
//j/+P/4//n/+f/5//n/+P/3//b/9f/z//X/+P/0//P/9P/x//P/+f/7//7/BgAOABcA
JwA2ADkAPgBFAEcAQwBEAEIAPAA2ACoAFwAHAPr/7v/n/+T/4v/m/+r/6f/q/+//7//x
//X/+f/4//T/8v/y//L/8f/y//P/9P/0//b/9//3//f/9v/1//T/8v/y//L/8//z//P/
8v/y//P/9f/1//X/9f/1//T/8//z//P/8//0//T/9P/1//b/9//1//X/9v/2//j/+P/5
//r/+P/4//n/+f/7//v//P/8//7//v/+////AAD///7//f///wAAAAABAAEAAQACAAMA
BAAEAAUABQAHAAgACAAJAAYABwAHAAYABwAIAAoACwAOAA4ADgAPAA4ADgANAA0ADgAQ
ABEAEwASABEAEAARABIAEgASABIAEwATABMAEwATABIAEgASABQAEgASABAADgANAAwA
CwANAA4ADgANAAsACgAJAAYABgAGAAYABgAEAAMAAwADAAMAAgACAAIABAAEAAMAAgAC
AAIAAQABAAEAAAD///7/AAABAAIAAgD///7//f/9///////+//z/+v/2//j/+P/4//j/
+f/7//z//f/8//v/+v/5//r//P///wAA/f/9//3//f/9//3//v/+//7//////wAAAwAD
AAQABgAIAAkACgANAAwACwANAA0ADwAPAAsACwALAAoACAAGAAQABAAEAAQABAACAAAA
/v/8//r/+v/4//j/9v/1//X/9P/0//T/8//y//D/7//u/+//7//v/+//7//v/+//7//v
//H/8v/w/+3/7P/r/+3/8//3//r//v8AAAcAFQAmAC8ANAA7ADkAOQA8ADwAOgA0ACgA
GQAJAPz/7v/h/9z/2v/a/97/5//s/+v/6f/t/+//8f/w//L/8v/y//L/8f/x//H/8f/w
//D/8f/x//H/8f/x//H/8P/w//D/8f/x//P/8v/y//P/8f/x//H/8f/w//D/8P/x//H/
8f/y//L/8//z//P/8//z//P/9P/0//T/9P/1//b/9P/0//X/9f/1//X/9v/2//T/9P/0
//X/+P/5//r/+//5//r/+v/7//3//f/+/////v/+///////9//7//v//////AQACAAIA
BAAEAAUABQAGAAYABgAHAAkACgAKAAsACgAKAAkACQAJAAkACQALAAwADAAMAAwACwAL
AAsACwAJAAgACAAIAAkACAAJAAgACAAHAAYABQAFAAYABgAFAAQABAAEAAIAAgACAAIA
AgD+//3//f/9/////v/+//7//P/8//v/+v/8//z/+//7//7//v/+//7/+//7//v/+v/7
//z//f////3//f/8//r//P/6//z/AAD9//z/+//6//n/+f/4//f/+P/5//r/+//5//r/
/P/8//v/+//7//v//P/9////AAABAAEAAAAAAAMAAwAEAAYACQAJAAkACwALAAsADgAP
ABEAEQANAA0ACgAIAAUAAgAEAAYACAAKAAYABAACAAAA+v/4//j/9v/4//b/9f/1//T/
9P/0//P/9f/0//T/9P/z//P/8//z//P/8//z//P/8//z//L/8P/t/+r/6//t//H/9f/+
/wAAAgANAB8AKgAvADYAOQA3ADkAQgBAADgAMgAoABcAAwD2/+z/4//c/9r/3P/i/+f/
7P/v/+//7//x//H/9P/0//P/8v/x/+//8P/x//L/8v/y//P/8//z//H/8f/x//D/8v/y
//P/8//y//D/7//v//D/8f/y//P/9v/2//b/9//2//X/9f/0//X/9f/1//X/9P/z//P/
8v/y//L/8//0//f/+P/6//v/+P/3//f/9v/5//r/+//9//7//f/8//v//P/+////AQAA
AP///////wAAAAABAAEAAQACAAIAAwADAAUABgAGAAYABgAHAAcACgAKAAoACwAJAAoA
CgALAAwADgAPABEAEAAPAA4ADwASABIAEgASABMAEwATABMAEgAQAA8ADgAQAA4ADgAM
AAsACQAHAAUABwAIAAgABwAGAAYABgAEAAMAAgABAAAAAQABAAIAAwAAAP7//f/8//7/
/v/9//z//f/+//7////+//7//v/+//7///8AAAAA/v/+//7///8BAAEAAAD+//7//P/4
//j/+f/6//v//P/8//3//f/9//v/+//7//v//f/+/wAAAAABAAEAAQABAP////8AAAAA
AgADAAMABAAFAAUABgAIAAsACwALAA0ADwAPABIAEwATABMADwAPAA8ADgAMAAoACAAI
AAgACAAIAAYABAACAP3/+v/5//b/9v/0//P/8//1//b/9//3//b/9P/z//L/8//z//P/
8//z//P/8//z//f/9f/y//D/6//q/+3/8f/1//n//P8AAAgAFQAlADAANwA6AD0APQA9
AD4AQAA+ADYAKAAVAAEA9P/s/+P/3P/c/9z/3P/j/+z/7//v/+3/7f/x//L/8P/y//L/
8v/x/+//7//v/+7/8P/x//H/8f/v/+//7//u//D/8P/x//H/8//y//L/8//y//H/8P/v
//H/8v/z//X/9P/z//P/8v/v/+//7//v//L/8//1//b/9v/2//f/+P/4//j/+f/5//j/
9//3//b/9//4//n/+//8//v/+v/5//j/+P/3//f/+v/7//3///////7//v/9////AAAA
AAEAAwAFAAYABgAEAAQABQAFAAYABgAGAAcABwAIAAgACQAJAAoACgALAA0ADQANAA8A
DgAOAA4ADgANAA0ADQANAA4ADgAPABAADwAMAAsACAAIAAcABgAFAAQABAADAAEAAgAC
AAIAAAAAAAAAAAAAAAAA////////AAAAAAEAAgAAAAAA///+//z//P/7//v/+v/6//r/
+v/9////AQACAP///v/9//3/+//7//r/+P/2//z/AAD+//7//v/+//3//f/8//v//P/9
//7////+//7////+/////////////////wAAAAAEAAUABQAGAAcABwAIAAoACwALAAsA
DQANAA0AEAARAA8ADwALAAsACwAKAAgABgAIAAgACAAIAAYABAACAAAA/v/8//z/+v/5
//b/9P/z//T/9P/0//P/9f/0//T/9P/x//H/8f/x//P/8//z//P/7//v/+7/8P/r/+r/
7f/x//X/+/8EAAoADgAbAC0AOAA7AEAAQQA/AD8APgA0ACwAJgAaAAcA9f/o/+D/3f/c
/9r/2v/e/+X/7P/v/+//8f/x//P/8v/u/+z/7P/s/+v/7v/v//D/8P/w//H/8f/x//D/
7//u/+z/7v/u/+//7//v/+7/7v/v//H/8f/x//H/8v/y//L/8//z//P/9P/0//P/8//z
//P/8//z//T/9P/0//T/9f/2//X/9P/0//P/9P/1//f/+P/4//j/+P/5//v/+//7//v/
/P/+////AQD/////AAABAAQABAAFAAUABQAGAAYABwAHAAkACgAKAAoACgALAAsADAAM
AAwADQANAA4ADgAPAA0ADgAOAA8ADwAPAA8AEQAVABYAFwAYABYAFQAUABMAEwASABIA
EgASABAAEAAOAA0ACwAJAAcACQAKAAoACQAHAAYABQACAAQABAAEAAQAAwADAAQABQAE
AAIAAQAAAAMABAAEAAQABAAEAAMAAwAEAAQABAAEAAMAAwADAAIAAAAAAAAAAQACAAMA
AwACAAIAAAD+//7//v/+/wAAAQABAAEAAQABAAEAAQABAAIABAAEAAEAAQABAAEAAQAB
AAIAAgAFAAcACAAKAA0ADQAOABAADwAPAA8AEQARABEAFAAVABMAEwAPAA8AEAAQAA8A
DgANAAwACwAKAAgABgAEAAIAAAD+//7//P/6//j/9//3//j/+P/4//f/9f/0//T/9P/0
//X/9v/3//f/9//3//f/8//z//T/9P/x/+z/7//1//n//f8EAAoAEAAdAC8AOgA7AD4A
QQA/AD0APAA8ADoAMAAeAA8ABQD4/+j/3//c/9r/3P/k/+v/7v/z//P/8//v/+//8v/2
//b/9v/2//X/9f/1//X/9P/0//X/9f/1//P/8//z//L/8P/w//H/8f/0//T/9f/3//f/
9//3//f/9v/2//b/9//0//P/8//y//L/8//0//X/9v/3//n/+v/4//j/+f/6//r/+v/7
//v/+//7//z//P/8//z//P/9/wEAAQABAAEA//8AAAAAAQABAAEAAgADAAQABAAFAAUA
AwAEAAQABQAHAAkACgAKAAwADAANAA0ACwAKAAkACQAKAAwADQAPAA0ADgAOAA8ADwAP
AA8AEQASABIAEgASABMAEwATABMAEQAQABAAEAAQAA4ADgAMAAwACwAKAAkACQAKAAoA
CQAIAAgACAAGAAQABAAEAAQAAgABAAEAAQADAAIAAgACAAAAAAD///7/AAAAAP////8A
AAAAAAAAAP////////7///8AAAEAAwABAP///P/4//n/+v/7//z///////7//P/6//z/
+v/6//r/+v/4//n/+f/5//v/+//7//v/+//8//7//v/9//3//f/9//z/+//7//r//f//
/wAAAgAFAAUABgAIAAsACwALAA0ACwALAA4ADwAPAA8ACwALAAkACAAGAAQABAAEAAQA
BAACAAAA/v/8//j/9v/2//T/9P/y//H/8f/x//D/7//t/+7/7v/v//D/8f/x//H/8f/v
/+//7//v/+v/6f/o/+T/5f/q/+v/6f/v//f//P8AAAgAFQAjACwAMQA4ADkANQAzADgA
NAAwACgAGgAHAPf/7P/i/9n/1P/W/9r/3v/j/+b/6f/r/+3/6//r/+7/7v/u/+7/7v/t
/+v/6//r/+r/6//t/+7/7//t/+3/7f/s/+r/6v/r/+v/7f/s/+z/7f/s/+v/6v/p/+z/
7P/s/+3/7//v//D/8P/v/+//7//v/+//7//w//D/7v/u/+//8P/w//D/8f/x//H/8f/y
//L/9P/0//T/9f/1//X/9f/1//P/9P/0//X/9//3//j/+f/6//r/+//7//n/+v/6//v/
+//9//7//v/+//7//////wAAAAAAAAEAAQACAAIAAwAFAAYABgAHAAkACQAJAAsADAAM
AAwADAAJAAkACQAJAAkACAAIAAgACgAIAAgABgAIAAcABgAFAAIAAgABAP///v/+//7/
/P/+//7//v/+//3//f/+///////+//7//v/8//z/+//6//r/+v/5//n/+v/6//r/+v/7
//3///8AAP3//P/7//v/+f/5//j/9v/4//j/+P/4//f/9//2//T/9v/2//T/9P/0//T/
9f/3//j/+f/3//f/9//3//n/+v/8//z/+f/5//n/+f/5//n/+v/6//r/+//7//z/////
/wAAAgADAAMAAwAFAAUABQAIAAkACwALAAcABwAFAAQAAgAAAP///v/9//z/+//6//n/
+P/y//D/8P/u/+//7v/u/+//7//u/+3/6//s/+z/7f/u/+3/7f/t/+3/6//r/+v/6//r
/+f/6P/o/+f/5v/l/+v/8f/1//r/AAAGAA0AGQAkACsAMgA1ADMAMQA2ADoAOgAuAB4A
CwD7/+7/5P/Z/9T/1P/S/9T/3f/i/+P/5f/p/+n/6//w//L/8f/w/+//7f/t/+3/7f/s
/+r/6//r/+v/6//r/+v/6v/s/+z/7f/t/+z/6v/p/+n/6v/r/+z/7f/s/+z/7P/t/+3/
7f/u/+7/6//r/+v/6//r/+v/7P/s/+3/7v/w//L/8P/w//H/8f/w/+//7//u/+//8P/x
//P/9f/1//X/9f/0//T/8//z//P/8//0//X/9v/2//f/9//4//r/+//9//v//f/+//7/
/P/8//3//f///wAAAQADAAIAAgABAAEAAgAEAAUABwAGAAUABAAFAAYABgAGAAYABwAH
AAcABwAHAAYABgAGAAgABgAGAAQAAwABAP///f///wAAAAD///7//v/+//z/+v/6//r/
+v/6/w==
         </WaveFormData>
      </LeadData>
   </Waveform>
</RestingECG>
