# Supplementary material for: Detection of Left Atrial Enlargement Using a Convolutional Neural Network-Enabled Electrocardiogram
Source: Front Cardiovasc Med. 2020 Dec 17;7:609976. doi: 10.3389/fcvm.2020.609976 (PMC7773668; doi:10.3389/fcvm.2020.609976)
Supplement: Supplementary file 1 [file Data_Sheet_1.ZIP › hyp/1802031998_1428_0000000S.XML]

<?xml version="1.0" encoding="Windows-1252"?>
<!DOCTYPE RestingECG SYSTEM "restecg.dtd">
<RestingECG>
   <PatientDemographics>
      <PatientID>1802031998</PatientID>
      <PatientAge>71</PatientAge>
      <AgeUnits>Years</AgeUnits>
      <Gender>Female</Gender>
      <PatientLastName>liliuxiang</PatientLastName>
   </PatientDemographics>
   <TestDemographics>
      <DataType>Resting</DataType>
      <Site>1</Site>
      <AcquisitionDevice>MAC55</AcquisitionDevice>
      <Status>Unconfirmed</Status>
      <Priority>Normal</Priority>
      <AcquisitionTime>10:17:16</AcquisitionTime>
      <AcquisitionDate>08-09-2016</AcquisitionDate>
      <CartNumber>1</CartNumber>
      <AcquisitionSoftwareVersion>009C</AcquisitionSoftwareVersion>
      <XMLSourceVersion>MAC5000 v1.0</XMLSourceVersion>
   </TestDemographics>
   <RestingECGMeasurements>
      <VentricularRate>58</VentricularRate>
      <AtrialRate>58</AtrialRate>
      <PRInterval>154</PRInterval>
      <QRSDuration>76</QRSDuration>
      <QTInterval>456</QTInterval>
      <QTCorrected>447</QTCorrected>
      <PAxis>34</PAxis>
      <RAxis>-6</RAxis>
      <TAxis>-16</TAxis>
      <QRSCount>9</QRSCount>
      <QOnset>213</QOnset>
      <QOffset>251</QOffset>
      <POnset>136</POnset>
      <POffset>188</POffset>
      <TOffset>441</TOffset>
      <ECGSampleBase>500</ECGSampleBase>
      <ECGSampleExponent>0</ECGSampleExponent>
   </RestingECGMeasurements>
   <Diagnosis>
      <Modality>Resting</Modality>
         <StatementCount>2</StatementCount>
         <LabelText>12SL ��ϳ���</LabelText>
      <DiagnosisStatement>
         <StmtFlag>ENDSLINE</StmtFlag>
         <StmtText>����Ķ�����</StmtText>
      </DiagnosisStatement>
      <DiagnosisStatement>
         <StmtFlag>ENDSLINE</StmtFlag>
         <StmtText>�ٽ� ECG</StmtText>
      </DiagnosisStatement>
   </Diagnosis>
   <Waveform>
      <WaveformType>Rhythm</WaveformType>
      <WaveformStartTime>0</WaveformStartTime>
      <NumberofLeads>8</NumberofLeads>
      <SampleType>CONTINUOUS_SAMPLES</SampleType>
      <SampleBase>500</SampleBase>
      <SampleExponent>0</SampleExponent>
      <HighPassFilter>16</HighPassFilter>
      <LowPassFilter>150</LowPassFilter>
      <ACFilter>NONE</ACFilter>
      <LeadData>
         <LeadByteCountTotal>10000</LeadByteCountTotal>
         <LeadTimeOffset>0</LeadTimeOffset>
         <LeadSampleCountTotal>5000</LeadSampleCountTotal>
         <LeadAmplitudeUnitsPerBit>4.88</LeadAmplitudeUnitsPerBit>
         <LeadAmplitudeUnits>��V</LeadAmplitudeUnits>
         <LeadHighLimit>2147483647</LeadHighLimit>
         <LeadLowLimit>268435456</LeadLowLimit>
         <LeadID>I</LeadID>
         <LeadOffsetFirstSample>0</LeadOffsetFirstSample>
         <FirstSampleBaseline>0</FirstSampleBaseline>
         <LeadSampleSize>2</LeadSampleSize>
         <LeadOff>FALSE</LeadOff>
         <BaselineSway>FALSE</BaselineSway>
         <ExcessiveACNoise>FALSE</ExcessiveACNoise>
         <MuscleNoise>FALSE</MuscleNoise>
         <LeadDataCRC32>1905850796</LeadDataCRC32>
         <WaveFormData>
BAAEAAQABAAEAAQABAAEAAQABAAEAAQABwAIAAkACgAOABAAEgAUABEADgALAAgACQAK
AAsADAAKAAoACgAKAAYABAACAAAAAQACAAMABAAFAAYABwAIAAQAAgAAAP7//P/8//z/
/P/+/wAAAgAEAAAA/v/8//r//v8AAAIABAACAAAA/v/8//n/+P/3//b/+P/4//j/+P/4
//j/+P/4//j/+P/4//j/+v/6//r/+v/4//j/+P/4//r/+v/6//r//P/8//z//P/7//r/
+f/4//r//P/+/wAA///+//3//P/8//z//P/8////AAABAAIA/v/8//r/+P/5//r/+//8
//v/+v/5//j/+//8//3//v8AAAAAAAAAAP7//v/+//7//f/8//v/+v/8//z//P/8//r/
+v/6//r/+P/4//j/+P/4//j/+P/4//v//P/9//7///8AAAEAAgD///z/+f/2//T/9P/0
//T/9f/2//f/+P/4//j/+P/4//X/9P/z//L/8//0//X/9v/4//j/+P/4//n/+v/7//z/
+f/4//f/9v/2//b/9v/2//f/+P/5//r/+f/4//f/9v/4//j/+P/4//r/+v/6//r/+//8
//3//v/7//r/+f/4//b/9v/2//b/9//4//n/+v/4//j/+P/4//X/9P/z//L/9P/2//j/
+v/4//b/9P/y//L/8v/y//L/9f/2//f/+P/5//r/+//8//z//P/8//z/+v/6//r/+v/6
//r/+v/6//j/+P/4//j/+v/6//r/+v/8//v//f8EAAMA/v/9/wAA//////3///8BAAIA
AgACAAQABgAJAAwADAAKAA4ADwANAA0ADQANAA0ADwAPAAsACgAKAAkACAAIAAgABwAB
APz/+f/3//X/9P/z//f/+//2//X/9f/0//f/+f/7//3//f/7//j/9P/0//T/9f/1//f/
9//2//b/+P/4//j/+P/y//b//P/0/+z/7v/0//7/CQAPABoANABJAFcAbACAAIsAjQCN
AI4AhAB4AGYATgA3ACoAJgAgACAAHgANAP7/+v/+/wAA+v/1/wAABgAFAAQA///5//f/
9v/1//b/9v/1//T/8//y//P/9//6//f/9//5//n/9v/z//T/9P/2//f/+v/4//j/+P/2
//T/9f/3//j/+f/6//j/+//9//z/+//4//f/+f/4//T/8//3//j/+f/5//n/+P/4//j/
+v/7//7////5//j/+f/4//n/9//5//n/9v/2//X/9P/2//f/+P/5//b/8v/x//T/9f/2
//f//P/8//j/9v/5//v///8FAAMA/f/+//7//v///wEAAwAEAPz/+/8AAP3//f8DAAYA
BQADAAQABAAGAAYABAAAAPz/AAAHAAkACwAKAAkACQALAAsACwALAAYACQAOAA8ADgAN
AA4ADQANAA0ACwALAA4ADwAOAAwACAAKAAoADAAMAA8AEgATABIADQANAA4ADwAPAAwA
CwALAAsACQAGAAYABgAHAAcABgAIAAgABgAFAAUABQAFAAUAAAD//////v8AAAIABAAH
AAUAAQABAP///v/9//z//P/9//7////9//7/AAD///z//f/9/wAABAACAAEAAgADAP//
/f/7//j/+//9/wAAAQD9//z//f/+/wAA+//5//n/+P/8//z/+v/5//v///8EAAEA/v/7
//z///8AAAEABQAGAP///v8DAAMA/f/7//r//f///wMABAAFAAEABQAGAAMAAQD+//3/
/v/9//z/+//8//z//f/+//7//f/9//7//P/9/////P/9//3//f/9//7//v/9//r//v/+
//3/+f/3//L/8f/z//j//P///wMA///8//r/9//4//r/+//7//v/+f/4//j//P/9////
AgABAPr/+f/8//v/+f/4//n/+P/5//v//v/7//n/+//8//z//v/+//7//v/8//r/+v/6
//v//P/9//3//f/8//z/+P/y//n/AgD+//3//P/7//r/+P/4//j/+P/5//r/+//8//n/
+P/3//b/9//4//n/+v/4//j/+P/4//b/9v/2//b/+P/4//j/+P/2//b/9v/2//j/+P/4
//j/+P/4//j/+P/4//j/+P/4//r/+v/6//r//P/8//z//P///wAAAQACAP///v/6//n/
/f/+//n/+P/+/wEAAwADAAQAAwADAAIAAwAFAAcACgAJAAgABQAIAAcABwAHAAcACQAL
AA8AEQALAAgABgADAAQABAAEAAMA/v/9//z//P/5//b/8//1//X/8//z//T/9P/z//P/
8//1//n/+//8//j/9v/0//P/8P/v/+7/7P/v//L/9f/4/wQA+P/s/+z/6v/q/+7/9P/6
/wcAFQAoADoARwBfAHoAhAB/AHcAdQBoAFoAUgBCACwAHwAcABIAAAD4//z/AQD6//b/
+v/4//j/9//w/+z/8P/0//T/8//y//L/8v/0//b/9f/0//P/8f/x//T/9v/z//P/9f/1
//P/8f/z//T/8v/z//b/9P/3//r/+//8//j/9f/x/+3/8P/u//H/8//y//H/7v/t//H/
8v/w//H/9P/2//j/+f/2//T/8//y//H/8f/z//P/8//0//f/+P/0//H/8v/x//T/9v/3
//j/+P/3//b/9f/3//T/9P/4//r/+v/6//7/+//0/+//7//x//X/+//5//T/9v/3//j/
+v/7//z//P/5//n////9//n//f/+//v//P/+////AgAEAAQAAgAAAP//AwACAAEABAAF
AAcACwAMAA0ADgAKAAcACAAFAAAAAwAGAAcACQALAAkACQAMAA0ADAAKAAYABgAGAAgA
CAAIAAoACgAIAAcABwAIAAkACQAGAAUABQAGAAMA///+/wMABwAKAAwACQAGAAEA/f/9
//3//f/9//v/+//8//z/+//6//n/+f/6//n//P/9//r/+f/4//j/+f/6//v/+f/6//z/
+//4//T/8//1//j/+P/3//j/+f/9////AQACAAEAAQACAAEA+//6//v//P8AAPv/+f/5
//7/BAAGAAYAAAD9//z//P/9//z/+//+/wIAAgACAAUAAwD7//n//f8BAP3//f/+//7/
//8CAAIA/v/3//j/9v/4//v//f8BAAEAAQABAAEA/v/8//v/+v/7//v//P/+//z//f//
//z/+f/5//n/+f/8//z/+//4//3//v/+//v/+v/2//b/+f/8//z/+//7//7//v//////
//8AAAAA///8//n/9//2//f/9//4//r/+v/0//T/+P/7//v//P////3//f/+/wAA/P/5
//r/+v/8//7//v/+//v/+P/1//T/9//5//v//f/8//v/+f/4//T/+P/9/wAA/v/8//r/
+P/2//n/+v/7//z//P/8//z//P/7//r/+f/4//r/+v/6//r/+P/4//j/+P/4//j/+P/4
//j/+P/4//j/+v/6//r/+v/6//r/+v/6//v//P/9//7//f/8//v/+v/5//j/9//2//j/
+P/4//j/+f/6//j/+f///wIA//8AAAEAAQAAAP3/AAABAAMABAAEAAUABgAIAAwADAAK
AA4ACwAJAAcABQAGAAcACgALAAkACAAIAAcACAAIAAgABwABAP///f/8//n/9P/v/+//
9f/1//f/+v/3//X/9P/z//X/9//3//b/9v/4//r//f/7//n/9//0//L/8v/y//L/8v/2
//L/7P/q/+7/8v/2//r///8RAC4APgBJAGUAeAByAHEAewB5AHIAbABUAEIAPgArABQA
CgAGAAIA+v/5//7/AAD+//j/9v/3//T/9P/4//r/+P/1//b/9v/2//j/+v/5//j/9//y
//H/8//0//T/9f/4//n/9v/z//T/9P/2//f/+v/4//r/+v/4//b/9f/1//T/8//x/+7/
8P/x//P/8//x//H/9P/0//H/8f/1//b/9//3//f/9v/2//b/9//3//n/+f/1//T/9f/0
//P/8f/z//P/9P/2//f/+P/2//X/9P/z//b/9P/1//r/9//2//X/+P/7//j/9//7//n/
+/////v/9//4//j/+P/7//3///8AAPn/+f////3/+f/9//7/+//7//z//P/+/wIAAgAA
AP7//v8DAAMAAwAFAAUABgAJAAcABwAHAAIABAAIAAgABgAIAAoACgALAAoABwAGAAgA
DgAQABEAEAANAAoACQAGAAgACgAKAAgACAAJAAsADQAJAAQAAQD//wQAAwABAAIAAwAF
AAYABgADAAIA///9//3//f/9//3//P/7//v/+v/4//j/+P/5//z/+//+/////f/7//n/
+P/6//r/+v/3//j/+v/5//b/9v/3//v/AAD7//n/+f/5//n/+f/5//j/9v/3//n/+f/4
//j/+v/8/wIA/f/7//v/+//+//3/+v/5//v///8EAAEA/v/7//z//f/8//v//f8BAPv/
+/8BAAMA/f/7//r//P/9/wAAAAABAP3/AQACAPz/+f/1//P/+f/7//3////9//z//P/8
//n/9//2//b/9v/3//n/9v/4//n/+v/7//r/+v/5//b/+//8//z/+f/5//b/9//7//n/
+P/2//X/9//4//r/+//3//b/9P/x//P/8//0//b/+P/5//v//v/8//b/9v/6//j/9//3
//n/+P/5//v//v/6//f/+P/4//r//P/8//z/+v/4//b/9v/0//P/8v/x//X/9f/0//T/
9v/8//v/9P/2//j/+P/4//j/9v/2//b/9v/2//b/9v/2//j/+P/4//j/9//2//X/9P/2
//j/+v/8//n/+P/3//b/+P/4//j/+P/2//b/9v/2//b/9v/2//b/+P/6//z//v/7//j/
9f/y//X/+P/7//7/+//4//X/8v/2//j/+v/8//n/+P/3//b/9//1//b//P/+//r/+v/+
/wIAAwACAAUAAQAAAP7//P///wIABgAKAAkABgAJAAkABgAFAAQAAwAHAAsADQALAAoA
CgAJAAgABwAGAAQA/f/7//n/+P/3//b/8//1//f/9f/1//b/9v/0//P/8v/x//T/9f/1
//T/9P/0//X/9f/1//X/9P/0//T/9P/0//T/9P/y//D/7P/o/+7/9v/8/wkAFwAkADQA
RQBVAGwAggCHAIUAhwB+AG4AZABYAEIALQAoACIAFAAIAAYAAQD8//z/AAAAAPr/9//8
/wAA/v/+//r/9f/0//T/9P/2//b/9f/0//P/8v/z//f/+v/1//P/8//x//D/7//y//T/
9v/3//r/+P/3//b/8//w//T/9//5//v/+f/0//T/8//x//H/7//v//X/9v/0//X/9v/2
//b/9f/3//b/9v/2//f/9//5//n/9f/0//X/9P/2//X/+P/5//b/9v/1//T/9f/1//X/
9f/1//L/8v/2//b/9v/2//r//P/4//b/+f/3//n//f/5//f/+v/8//7/+//7//v/+v/2
//f//v/9//n//f/+//v//P/+////AgAEAAQAAgAAAP7/AwADAAMABAAFAAcACwAIAAcA
BgAAAAQACgAMAAwACQAKAAkACQAMAAsADAAQABEAEAAOAAoACgAKAAwADAAMAA4ADgAM
AAoACwANAA8ADQAKAAkACQAJAAcABAAEAAMAAwACAAAAAwAEAAMAAwABAAEAAQABAAAA
AQADAAQAAQD+//v/+f/8//3/AgAFAAEA///9//z/+//6//n/9f/6//7////+//r/+f/7
//7/+P/1//T/8//4//v//v8AAP7//f/9//v/+P/4//r//P8CAP3/+//7//7/AgACAAAA
/v///wIABgADAP7/+f/4////AgAFAAsABwD9//n/+//9//n/+f/6//v//f8BAAIAAgD9
/wAAAAD+//3/+//7/////////////v/8//v/+v/9//3//v8AAAIAAwAFAAIA////////
///+//z/+f/0//z//v////3/+//2//X/9//6//r/+f/5//z//P/9//3///8AAAAA//8B
AP///v/+//3/+//6//r//P/2//b/+v/6//n/+f/7//f/9//4//r/+f/3//n/+v/7//7/
//8AAAAA/v/8//z/+f/5//n/+f/6//n/9//2//b/9P/z//z/AgABAAAA///+//3//P/7
//r/+P/2//T/8v/2//j/+v/8//r/+v/6//r/+P/4//j/+P/8//7/AAACAP///v/9//z/
+//6//n/+P/2//b/9v/2//f/+P/5//r/+v/6//r/+v/5//j/9//2//n/+v/7//z/+//6
//n/+P/7//z//f/+//7//v/+//7//v/+//7//v/+////BQAIAAMAAgAFAAUABAABAAIA
AQADAAQABQAHAAoADAAOAA4ADgASABMAEwARABEAEQARABUAFQARABAADQALAAkACAAK
AAkAAwABAAAAAAAAAP7/+//9/////f/5//j/9v/z//b/9//4//v/+f/4//b/9v/4//n/
+f/5//n/+P/4//j//P/2//T/+P/4//b/9v/4//j/9v/4/wEADwAeADQASQBXAGIAdACR
AKEAlwCCAHYAbABcAEQALQAmACYAHgAUAAwABQAAAAIABgACAAIAAwD8//b/+v/+//7/
/f/5//j/9//4//r/+f/4//f/9v/3//v//v/4//f/+P/3//f/9f/3//j/9v/3//r/+P/6
//r/+P/2//T/9f/1//X/9f/y//T/9f/3//f/9f/1//b/9v/z//P/8//0//X/9f/4//j/
+f/6//b/9f/2//X/8//0//f/+P/3//X/9//3//b/9v/1//T/+P/5//r/+//4//T/8//2
//X/9P/z//b/+v/4//j//f/6//v//v/5//n//P/+/wAA/f/9//3//P/3//f//f/7//n/
//8CAAEAAAAAAP//AAACAAIAAAD+/wAABQAFAAUABQAFAAYACQAIAAcABgAAAAMACAAJ
AAgACgAMAAwADQANAAsACwAOAA8ADgAMAAgACQAKAA0ADgAMAA4ADgAMAAsACwAMAA0A
DQAKAAkACQAJAAcABAAEAAIAAwADAAIAAgACAAAA//8CAAMABAAFAP///f/8//r//P/+
/wAAAwAAAP3//v/9//r/+f/4//j/9v/2//b/8//2//r/+//6//f/9//6//7//f/9////
AQD9//n/9f/w//X/+f/+/wEA/P/8//7/AAABAPv/+P/3//r//v/+//z/9//3//n//P8A
AAAAAAAEAAUABAADAAUABAD7//j/+/8BAP3//f/+//7///8CAAIAAAD5//r/+P/6//v/
+//9//7//f/8//v//P/8//3//v/8//v/+//8//r/+//9//r/+P/3//b/9f/4//j/9//0
//v//v8AAP///f/4//f/+f/8//z/+//7//n/+P/4//f/+P/6//v/+//7//n/+P/4//j/
9//3//j/+f/0//X/+v/9//3//v8BAPr/9//1//T/9f/1//n//P/6//r/+P/2//n/+v/7
//7/+v/5//j/9//3//f/9v/2//L/9P////7/9v/4//j/+P/4//v//P/9//7/+//6//n/
+P/4//j/+P/4//j/+P/4//j/+P/4//j/+P/3//b/9f/0//X/9v/3//j/+v/6//r/+v/4
//j/+P/4//n/+v/7//z/+v/4//b/9P/3//j/+f/6//3//v////3/+//+//7/+P/6//7/
/////wAAAwAEAAYAAwACAAIAAgADAAQAAwAAAAYACQALAA0ADAALAAoACwAJAAUABAAE
AAQABAAFAAYABQD///3/+//6//n/9v/z//X/9//1//X/9v/2//X/9f/1//X/9//3//T/
8v/y//L/8f/x//H/8f/y//L/8v/y//b//P/y/+z/8v/w/+7/8v/4//r//f8NACIAMAA9
AE0AZAB6AIUAhQCBAH4AdABcAEIAMgAjABAACgAIAP7/+P/1//j//v/+//j/8v/x//L/
9v/4//r/+P/1//P/8v/x//L/9f/1//X/9f/y//H/8//0//P/8//1//X/9f/z//X/9v/z
//P/9f/y//T/9P/y//D/8v/z//P/8//1//L/9P/1//f/9//1//X/9//2//L/8f/1//b/
9//3//T/8v/x//D/8f/x//P/8//z//T/9//4//T/8f/y//H/8v/0//X/9v/3//f/9//3
//P/7v/s/+7/8v/0//b//P/7//b/8//1//X/9//7//f/9//6//z//v/7//v/+//6//f/
9//9//v/+P/9/////f///wAAAAACAAIAAAD8//j/+v8BAAMABQAEAAMAAwAFAAYABwAI
AAQABAAGAAQAAAADAAYABwAJAAcABQAFAAgADAAMAAsACAALAAwADwAQAA0ADgANAAoA
BAADAAMAAwAEAAIAAgADAAYABQADAAQAAwADAAIAAAD+//7//P/7////AwAHAAsAAgD7
//X/7v/x//T/9//7//v/+f/7//v/+v/5//j/+P/4//j/+P/1//f/+v/6//j/+P/5//3/
AgD8//n/+P/3//n/+f/5//j/9//3//j/9//1//b/+f/8/wIA/f/7//v///8GAAkACgAB
APv/9//0//f/+P/5//7//v/+//7/AQD///f/9f/5//7/+//8//7//v///wIAAgACAP3/
AAAAAPv/+f/2//X/+f/5//n/+f/8//z//f/+//3/+//6//r/+//9/wAA/v/7//v/+//7
//z//P/7//j/+//8//z/+f/4//T/9P/3//j/+P/3//f/+v/6//v/+//9//7//v/9//r/
9//1//T/9//5//z/AAD+//b/9P/2//j/9//3//n/+f/5//r//P/3//X/9//4//b/+P/4
//j/+f/4//f/+P/5//n/+f/5//n/+f/4//j/+P/y//H/+v/+//z//P/8//z/+f/4//f/
9v/4//j/+P/4//j/+P/4//j/+f/6//v//P/+//7//v/+//v/+v/5//j/9v/2//b/9v/4
//j/+P/4//r/+v/6//r/+//8//3//v/8//r/+P/2//X/9P/z//L/8//0//X/9v/1//T/
8//y//j//P8AAAQAAAD7//n//P8AAPz//P8AAAAA///8//3//v8AAAEAAgAEAAYACQAM
AAsACAALAAsACwALAAsACwALAA0ADQAJAAoACgAJAAgACgAKAAkAAwABAP///v/9//n/
9f/2//f/9P/z//P/8v/w/+//7v/t//L/8//z//L/8//0//b/9//2//X/8//y//P/9P/1
//b/9v/y/+b/5v/u//D/9v/+/wUACwAgAD4AVQBbAGgAhgCTAIcAgwCCAHQAYgBUAEAA
JQAeACoAJAAOAAIAAQACAAAA/P/6//r/9//0//T/9v/4//b/8//z//T/9f/4//j/9//2
//X/8f/v//D/8P/v//H/9f/3//P/8f/z//T/8//z//X/8v/z//T/8//y//D/7//t/+v/
7v/u//P/9//0//P/8P/v//P/9P/y//P/9v/4//r/+//4//b/9f/0//H/8f/z//P/8v/y
//T/9P/x/+//8f/x//L/9P/1//b/9//3//f/9//3//T/9P/4//b/9v/2//r/+f/0//H/
8//2//n//v/7//b/9v/1//T/9//7////AgD5//f/+//3//X/+//+//3//f/+//7/AAAC
AAIAAAD+//7/AwADAAMAAwADAAQABwAJAAkACQAEAAUACAAHAAQABQAIAAkACwAJAAcA
BwAKAA8AEAAQAA4ADAAMAA4ADgAMAA4ADgAMAAgABwAHAAcACAAGAAYABwAJAAcABAAE
AAIAAwADAAIAAwAEAAMAAwD///3/+//5//r/+//9//7//P/8//z//f/7//f/9//1//f/
+f/7//7//v/+//7/+//8//7//f/6//j/9//5//z/+f/3//f/9//4//n/+v/6//r/+//9
//3/+P/4//r//P8AAPv/+f/5//z/AAAAAP7/+v/5//r//P/+//z/+v/8/wAAAAAAAAMA
AwD7//n//f8BAP3//f/+//z/+//8//r//P/3//r/+v/6//n/9//3//r/+//8//3//P/6
//n/+P/7//v//P/+//3//f/+//r/+v/7//z//f/8//z/+//4//r/+v/5//X/9//0//X/
+f/4//j/9//3//n/+v/8//3/+//6//j/9f/2//X/9f/2//n/+f/6//z/+//0//P/9v/4
//f/9//5//f/9//4//r/9v/z//T/9P/0//b/9v/2//T/8v/w//D/8v/z//T/9f/5//n/
+P/4//7/+P/5//z//v/6//j/9v/0//X/9v/3//j/9v/2//b/9v/2//b/9v/2//b/9v/2
//b/9f/0//P/8v/0//b/+P/6//r/+v/6//r/9//2//X/9P/0//T/9P/0//b/+P/6//z/
+P/2//T/8v/y//L/8v/y//X/9v/3//j/+P/4//j/+P/5//r/+P/5//v//P/3//b//f//
/wAA////////AAAAAAIAAwAEAAYABgAGAAQACAALAAsACwALAAsACwANAA0ACAAGAAUA
AwAEAAQABAADAP3/+//5//j/+f/2//P/9f/2//P/8v/y//T/8//z//P/8//1//X/9P/x
//D/7//v/+//7//v/+7/7v/u/+7/7v/w/+7/7v/w//D/8v/0//T/9v/7/w8AJgA2AEkA
WwB0AIYAiQCDAHsAcgBqAFoAQgAkABUAHAAWAAYAAAD+//X/9P/8//7//P/4//n/9v/w
//D/8v/w/+3/7v/w//L/9v/1//P/8f/v/+3/7f/w//L/7f/t/+//7//v/+3/7//w//L/
9f/6//r/9f/y/+3/6P/r/+3/7v/v/+7/6v/r/+v/7P/t/+z/7f/x//L/8P/x//D/8P/w
/+//8P/w//H/8v/v/+//8f/x//D/8P/y//L/7//t/+//7//u/+7/7f/s/+7/7//w//H/
9P/y//P/+P/3//b/9f/4//f/8v/v//H/8//1//n/9f/0//b/9//4//b/9f/0//L/7//x
//n/+f/z//f/+P/1//P/9P/0//b/+v/8//z//P/+/wMAAwADAAEA///+////AQABAAEA
/P8AAAQABAACAAQABgAGAAcABgADAAIABAAGAAYABQACAAIAAgAEAAQABgAIAAgABgAB
AAEAAgADAAQAAgACAAMAAgD///v/+v/6//v/+//6//z//P/6//n/9//3//f/9//3//f/
+P/4//X/9P/z//P/8f/v//H/8f/y//H/8P/w/+7/7v/u/+v/7//0//b/9v/3//f/+v/+
//r/9//2//X/8//z//P/8v/y//P/9f/1//P/9P/3//r//f/3//T/8//z//b/9f/y//H/
8//3//z/+v/4//b/+P/5//j/9//5//v/8//x//X/+v/3//j/+v/5//n/+//6//z/+f/+
/wAA/P/5//X/8//0//P/8v/x//P/9P/2//j/9f/z//L/8v/1//f/+v/4//X/9f/1//X/
9//4//j/9v/4//j/9//z//X/8v/z//f/9f/0//L/8f/0//T/9f/1//f/+P/4//f/9P/x
/+//7v/w//H/8//2//f/8v/z//j/9//1//T/9f/z//P/9P/2//T/8//2//j/9//4//f/
9v/2//T/8v/y/+//7//v/+//7//v/+7/7v/0//z////4//D/8P/w//D/8P/0//b/+P/6
//j/9v/0//L/9P/0//T/9P/z//L/8f/w//L/8v/y//L/8//0//X/9v/1//T/8//y//L/
8v/y//L/8//0//X/9v/0//T/9P/0//P/8v/x//D/8//0//X/9v/z//P/+P/6//b/9v/6
//v/+f/3//n/+f/6//r/+v/7//r//P/+//7//P8AAAEAAQADAAUABwAJAAgABwACAAAA
AQABAAEAAgABAP//+P/1//b/9v/2//T/8P/x//L/7//u/+7/7f/r/+3/7//x//X/8v/w
/+3/7P/v//H/8v/z//H/7v/s/+r/4v/o//D/8P/s/+z/7P/m/+b/8v/4//v/BwAYACgA
PwBVAFoAagB9AHsAdQBsAFwATAA6ACIAFQAOAAYA/P/0//r/AwD4/+z/9P/4//D/7f/u
//D/8P/y//D/7f/u/+7/7v/w/+3/6//p/+f/5//p/+7/8v/v/+//8f/x/+3/6//t/+7/
7f/t/+//7P/q/+r/6P/m/+r/7f/v//H/8P/s/+3/7f/t/+3/6//r/+z/7P/p/+n/6//s
/+3/7f/u/+7/7//w/+7/7f/u/+3/6v/q/+z/7P/r/+n/6//r/+v/7P/s/+z/7//v/+//
7//t/+r/6v/u/+z/7P/s//D/8//w/+//8//y//P/9v/x/+7/8P/x//L/8f/x//H/8P/u
/+//9v/1//H/9f/2//P/9P/2//f/+v/+//7//P/6//j/+//5//f/+P/5//v/////////
///6//v//v/9//r//P/+//7///////3//f8AAAMABAAEAAIAAQAAAAEAAAD+/wAAAAD+
//7///8BAAMAAQD+//3//f/+//v/9//2//f/+f/6//r/+v/6//j/9//3//f/9//3//b/
9f/1//T/8//y//H/8f/v/+3/7//v//D/7//u/+7/7v/u/+7/6//r/+7/7v/s/+n/6f/s
//D/7v/t/+7/7//v/+//7//u/+7/7//x//H/7v/u//D/8v/0/+//7f/t/+z/8P/w/+7/
7f/t/+//8v/1//T/8//2//f/9v/1//f/9f/t/+v/7//0//H/8v/0//H/8f/z//L/8P/r
/+7/7v/w//H/8f/z//L/8f/w/+//7//u/+7/7v/u/+3/7f/u/+7/7//x/+7/7P/r/+r/
6f/o/+j/5//k/+z/8P/z//P/7//q/+n/6//s/+z/6//r/+v/6v/q/+n/6v/s/+3/7f/v
/+3/7P/s/+v/6//s/+7/8f/s/+3/8v/w/+3/6//r/+f/5//o/+r/6P/n/+r/7P/q/+z/
7P/s/+z/6v/o/+j/5f/l/+X/5f/o/+n/6f/q/+z/7P/l/+L/6v/s/+z/7P/s/+r/6v/q
/+r/6f/o/+f/5v/n/+j/6f/q/+n/6P/n/+b/6P/o/+j/6P/r/+z/7f/u/+v/6v/p/+j/
6v/q/+r/6v/q/+r/6v/q/+j/6P/o/+j/6P/o/+j/6P/q/+r/6v/q/+z/7P/s/+z/6//q
/+n/6P/q/+r/6v/q/+z/7P/s/+z/7P/s/+z/7P/v//L/9f/4//b/9P/y//D/8v/0//b/
+P/4/w==
         </WaveFormData>
      </LeadData>
      <LeadData>
         <LeadByteCountTotal>10000</LeadByteCountTotal>
         <LeadTimeOffset>0</LeadTimeOffset>
         <LeadSampleCountTotal>5000</LeadSampleCountTotal>
         <LeadAmplitudeUnitsPerBit>4.88</LeadAmplitudeUnitsPerBit>
         <LeadAmplitudeUnits>��V</LeadAmplitudeUnits>
         <LeadHighLimit>2147483647</LeadHighLimit>
         <LeadLowLimit>268435456</LeadLowLimit>
         <LeadID>II</LeadID>
         <LeadOffsetFirstSample>0</LeadOffsetFirstSample>
         <FirstSampleBaseline>0</FirstSampleBaseline>
         <LeadSampleSize>2</LeadSampleSize>
         <LeadOff>FALSE</LeadOff>
         <BaselineSway>FALSE</BaselineSway>
         <ExcessiveACNoise>FALSE</ExcessiveACNoise>
         <MuscleNoise>FALSE</MuscleNoise>
         <LeadDataCRC32>1757439036</LeadDataCRC32>
         <WaveFormData>
AAAAAAAAAAD///7//f/8//3//v///wAAAAAAAAAAAAACAAQABgAIAAcABgAFAAQAAwAC
AAEAAAADAAQABQAGAAQAAgAAAP7/AAAAAAAAAAADAAQABQAGAAIAAAD+//z//f/+////
AAD///7//f/8//z//P/8//z//f/+////AAD+//z/+v/4//n/+v/7//z//P/8//z//P/8
//z//P/8//7//v/+//7//P/8//z//P/9//7///8AAP///v/9//z//f/+////AAAAAAAA
AAAAAAIAAgACAAIABQAGAAcACAAGAAQAAgAAAAEAAgADAAQAAgACAAIAAgAAAAAAAAAA
AAEAAgADAAQAAgACAAIAAgACAAIAAgACAAIAAgACAAIAAQAAAP///v///wAAAQACAAEA
AAD///7//v/+//7//v8AAAAAAAAAAP7//v/+//7/AQACAAMABAD///z/+f/2//n/+v/7
//z///8AAAEAAgD///z/+f/2//j/+v/8//7//f/8//v/+v/8//z//P/8//3//v///wAA
/v/8//r/+P/7//z//f/+//z//P/8//z//P/8//z//P/9//7///8AAP///v/9//z///8A
AAEAAgAAAP7//P/6//z//P/8//z/+v/6//r/+v/6//r/+v/6//3//v///wAAAgACAAIA
AgD///z/+f/2//f/+P/5//r/+v/6//r/+v/9//7///8AAP7//v/+//7//P/8//z//P/8
//z//P/8//n/+P/3//b/+//+/wIABgAGAAYABgAJAA0ADQANAA0ACQAJAAkACwALAAoA
CgAJAAwADQARABYAEwARABAADwANAAkABwAHAAYABQADAAMABAAEAAMAAwAGAAYABgAE
AP7//P/6//n//P/6//r/+//4//f/9//2//f/9//3//n/+f/4//j/9//0//T/9f/1//j/
+f/6//r/+//5//n/+v/0//3/AQD+/wEAAwADAAwAGAAcACUANgA9AEEASwBXAF0AWwBR
AEYAMAAPAPT/6P/e/9r/2P/a/+T/7P/s/+r/7P/z//f/9//3/wEAAwD+//r/9v/0//b/
+P/5//r/9//1//T/9P/3//f/+f/5//n/+f/6//v/+v/3//b/+P/7//z//f/+//v/+v/6
//r/+f/5//n/+f/6//r/+//6//n/+P/4//f/+v/7//r/+v/5//j/9//2//X/9v/1//L/
9f/5//3/AAD6//j/9v/z//T/9P/1//X/9P/y//L/9P/z//P/8f/z//b/9v/0//T/8f/w
/+//8v/1//b/9f/2//b/+P/5//n/9//3//f/+P/5//r//f/+//r/+P/3//X/9f/6//z/
/f/7//z//P/9//7////8//j/+//+/wEABQACAAIAAAD+////AgADAAMA//8AAP///v//
/wEAAQADAAIAAwADAAQAAgADAAIAAQACAAMABAADAAEAAQAGAAYAAwADAAQABQAHAAcA
CQALAAcABAACAAEAAwADAAMAAQACAAEAAAAAAAAAAgAFAAEAAQABAAEAAAD/////////
////////////AQABAAAA///+//7////8//v/+//9//3//f/9//7/AAABAAEAAgADAAAA
/v/9//z//v/+//////8AAAAAAAABAAAA/f/7//r//f8AAAIABAADAAMABAAIAAUABAAD
AAIAAwADAAQABwAFAAQAAwACAAIAAgABAAEAAwAEAAUABgACAP7/AAACAAIAAgAEAAYA
AwAAAP///P/+/wAAAAABAP////////////8CAAIAAAD+//3//v////3/+//4//b//P/+
//7/AAD///z//P/8//z//f/9//z//f/9//3//f/8//z//P/7/wEAAAD+////AQABAP//
///9//z/+//8//3/+v/9//7//P/7//v//P/9//7////////////9//3//v///////v/9
//3//f/+//7//P/6//j/+v/7//3//v/+//3//P/7//r/+//8//3//v/8//z//P/8//n/
+P/3//b/+f/6//v//P/7//r/+f/4//r/+v/6//r//f/+////AAD8//r/+P/2//r//P/+
/wAA/P/6//j/9v/3//j/+f/6//j/+P/4//j/+f/6//v//P/+/wAAAgAFAAMABAADAAIA
AwAFAAUABQAHAAUABQAFAAkACgAKAAsADQANAA0AEAASABIAEQARABAADQAIAAUABgAE
AAQAAwACAAIAAQD//wMABgAIAAoABAD///z/+f/6//v/+f/5//f/9f/1//b/9v/1//X/
9f/5//v//P/+//r/9v/z//H/8//1//X/9f/1//X/9P/1//z/9P/x//f//P///wEAAwAG
AA4AGAAjACwAMwA9AEUASQBLAE0ASwA8AB4A/f/u/+j/4v/g/97/3P/e/+b/6v/w//b/
9//3//v//f/3//H/8v/y//L/9P/2//b/9f/0//L/8f/x//L/9f/1//f/9//3//f/+P/5
//b/8//y//T/9//4//n/+v/3//b/9v/2//X/9f/1//X/9//2//b/9P/y//L/8//z//f/
9//1//T/8//y//H/8P/z//b/9//2//X/9f/1//T/8//0//X/9f/0//T/9f/1//b/9P/0
//b/9f/1//P/9f/2//b/9P/0//P/8v/x//T/9//4//f/+P/1//b/9v/1//X/9f/1//b/
+P/4//r/+v/4//j/+f/5//n//P/8//v/+//8//z//f8DAAUAAwAAAAAAAAAAAAEAAQAC
AAEAAAADAAYABwAHAAEAAgABAAAAAwAFAAUABwAFAAUABAAEAAMABQAFAAUABgAHAAgA
BwACAAEABQAEAAMAAwAEAAUABwAHAAkACwAJAAYABAADAAcACQALAAsACAAFAAIAAAD+
/wAAAwD///7///8AAAAA/f/7//n/9//8////AgAFAAMAAQD+//v//P/+/wEAAAD/////
AQABAP////8AAAIAAwADAAQABQADAAIAAgACAAMABAAGAAcABgAGAAYABwAHAAUABAAE
AAcACAAIAAgABAADAAMABgAGAAYABgAGAAkACQAKAA0ACQAGAAMAAAACAAQABQAHAAcA
BgAFAAQAAQD+/wEABAAFAAQABQAGAAgACAAKAAoACgAKAAgABwAEAAMAAgABAAMABgAG
AAQAAQD///////8CAAMAAwAEAAoACgAIAAgABAAAAP///v8BAAMABAAEAAMAAwADAAMA
AAAAAAAA//8DAAIAAAABAAEAAQD/////AQACAAMABgAEAAAAAgACAAMAAwAEAAYABgAG
AAYABQAEAAMAAAD//wEAAwAEAAQAAwADAAMABAADAAIAAQAAAAIABQAFAAIAAAAAAAAA
AAAAAAEAAgADAAQAAgACAAIAAgACAAIAAgACAAQABAAEAAQAAQAAAP///v8AAAIABAAG
AAIAAAD+//z//P/8//z//P/+/wAAAgAEAAEAAAD///7/AQACAAMABAADAAIAAQAAAAAA
AAAAAAEABAAIAAoADAAMAA0ADAALAAwACwAMAA0ADwAQABAAEQAPAA8ADwASABcAGAAY
ABkAFQARAAsABwALAAoACwALAAgACAAHAAUABwAIAAgACAAJAAcABwAHAAQAAQD7//f/
+//7//3/AAD///3//P/7//v/+//6//r//f/+/wAAAwAAAP///P/5//v/+//6//v//P8A
AP3/+f/6//3/AQAHAA4AGAAkAC0ANAA7AEkAUQBLAFEAWwBXAEgALAADAOz/8P/m/9j/
4P/q/+j/7P/0//j/+v/3//X/9//9////+f/2//b/9v/4//r/+v/5//j/+//7//z//v/8
//n/+P/1//b/+f/9/wEA///7//n/+v/8//z//P/8//z//P/9//7//P/7//r/+f/6//r/
+//6//n/+P/4//f/9//3//X/9P/2//j/+v/8//n/+v/5//b/9//5//v//P/3//b/9f/z
//P/9P/2//f/+P/2//b/+P/1//P/7//v//P/9v/3//r/9//2//X/+P/6//r/+P/4//b/
+P/5//n/+P/3//b/9v/4//r//v8AAPv/+v/6//n/9//6//r/+f/7//z//P/9/wAAAQD+
//r//P/+/wAAAwACAAQABAAEAAMABAADAAEAAQAEAAUABgADAAMAAQABAAEAAwAEAAYA
BQAHAAcABwAFAAUABQADAAIAAwAJAAoABQAFAAYABwAFAAMAAwADAAEAAAAAAAEABAAF
AAYABQACAAEAAAAAAPz//P/9//f/+f/7//3//v/7//v/+//7//3//f/9//3///////7/
/f/8//z//f/6//r/+//+/////f/9//7/AAAAAP////////7//v///wAA///+//7//f//
/wAAAQADAAQAAQD///7/AAACAAMABAAFAAUABgAKAAYABAACAAAAAgABAAEAAwAFAAQA
AwACAP///v/8//v//v8AAAIABAABAPz//f/+/////v///wAA///+/////v8BAAIAAQAB
AP////////////8AAP7/+v/8//3/AAADAAIAAQD///7/AAAAAP7//v////z//P/8//3/
/f/8//r//P/9//7////8//r/+P/1//v/+v/4//n//f//////AQD+//z/+v/6//z/+v/+
/wAA/P/7//v//P/6//r/+v/5//r/+//6//v/+v/7//v/+v/6//v//P/+/////v/9//z/
+P/9//v/+v/6//r/+v/6//r/+P/4//j/+P/7//z//f/+//3//P/7//r/+//8//3//v/9
//z/+//6//j/+P/4//j/+//+/wEABAABAP7/+//4//v//P/9//7//P/8//z//P/5//j/
9//2//r//P/+/wAA/f/6//f/9P/3//j/+f/6//v//P/+/wAABAAEAAQABwALAAsACwAL
AAcABwAHAAkADAAMAA0ADQALAAsADgASABAADwAPAA8ADQAJAAcABwAFAAUABAAFAAgA
CAAHAAcABwAGAAUAAgD9//z/+//7//z/+v/6//v/9//3//j/+P/3//f/9//5//v/+v/6
//n/9v/2//f/9//7//v/+//6//f/9f/1//b//P///wEA/v/9////AQAKABgAIgArADYA
PQBFAEsAUwBXAFEASwBCACgABQDw/+z/4v/W/9b/2P/e/+7/9v/0//b/+f/5//P/8f/1
//f/+P/4//j/+v/8//z/+//6//f/9f/0//T/9v/3//r/+//3//f/+P/5//n/9//3//r/
+P/4//j/+P/3//b/9v/2//n/+//9/////v/8//v/+P/4//j/+f/5//7////+//7/+//4
//X/8v/0//j/+v/6//j/+f/6//r/+v/6//r/+f/7//z//v////z/+P/2//b/+P/5//j/
+//5//j/9f/0//f/+P/5//7//P/8//r/+v/2//j/+f/5//r/+//8//7//f/8//3//P/7
//z//v//////AgACAAEA/v/+//3//f8CAAUABAACAAEAAAD/////AQAEAAUABgAGAAgA
CAAHAAMABAADAAIABgAJAAoADQAIAAcABQAEAAMABQAFAAUACAAJAAoACQAGAAUACQAI
AAgACQALAA0ACgAHAAYABQAFAAQABAAFAAQAAwACAP///v/9//z//P///wIABgADAAEA
AQABAAAA/P/7//r/+f/+////AAABAP/////+//3//f/+/wAA/v/7//v//f/9//z/+//7
//z//f/9//7////+//7///8AAAIAAgADAAMAAAD+//z/+//+//3//f/+/wEAAgACAAIA
/v/9//3/AAD//wAAAQACAAIAAQABAAMAAwACAAEAAAACAAIAAQABAAEAAAD///7/AAD+
/wIABgABAP7//f/8//7//v8AAAAAAAAAAP7//f/7//v/+//7////BAAGAAYAAgD///7/
/f/+//3/+//6////AAD//wAA/P/4//f/9v/6//3///8AAPz/+//6//n//P/+/wAAAQAG
AAQAAQABAP///f/5//f/+f/6//v//v8AAPz//v/+//3//f/+/wAA/P/8//z/+//7//v/
+f/5//z///8BAAIA///9//v/+v/8//z//P/8/wAA///9//7//v/9//z/+//6//z//v8A
AAIAAAD+//z/+v/7//z//f/+//z//P/8//z/+v/6//r/+v/8//7/AAACAAAA/v/8//r/
/f/+////AAD9//z/+//6//r/+v/6//r/+//8//3//v/7//r/+f/4//r//P/+/wAA///+
//3//P/6//r/+v/6//v//P/9//7//P/9//7/AAAFAAgADgATABEADwANAAkABwAHAAkA
CgALAA0ADgAPAA0AEAAUABQAEwATABMAEQANAAsACwAIAAYAAwACAAIABQAFAAYACAAH
AAYAAwD///////8AAAEA/P/7//v/+f/5//r/+v/5//n/+f/7//v/+P/4//f/9v/5//v/
/P////3//f/8//v/+f/z//b//P////3/AAAFAAkABwAGAAgAEgAhADIAOwBBAEUARQBN
AFkAWQBMADoAHwAAAOr/4P/Y/9T/1v/e/+r/8v/2//b/9//1//X/9//1//P/9v/4//r/
/v/8//z/+//6//n/9//2//b/+v/7//7////6//n/+f/5//z/+//8/wAA/v/8//r/+P/5
//j/+P/4//v/+//7//v/+f/2//T/8P/0//b/+f/7//r/+f/2//T/9v/2//b/9v/5//z/
/f/8//r/+f/4//b/9//4//n/+f/3//b/9v/1//L/8P/w//L/9f/1//P/9f/2//b/9P/0
//b/9v/2//r/+P/4//b/9v/0//b/9//3//j/+f/6//z/+P/2//b/9P/2//j/+//9//n/
/P/8//v/+P/4//f/9//8/////v/8//r/+v/6//v//f8AAAEAAgAAAAIAAgABAP7/AAAA
AAAAAgAFAAYACQAFAAUABAAEAAMABQAFAAUABwAHAAcABQABAAEABgAGAAQABQAHAAkA
BgADAAIAAQAEAAQABQAHAAUABQAFAAMAAQD///3//P/9/wAABAABAP3//f/9//z//v//
/wAAAQAAAP///v/9///////+//3/+//8//7//P/5//n/+//7//3///8CAAYAAwABAAAA
///+//7///8AAAEAAgAEAAUAAgACAAIAAwAGAAUABQAGAAYABgAFAAQAAQABAAIABgAH
AAgACQAKAAcABQAEAAUABwAGAAUABAAEAAQAAwADAAUABgAHAAgABgACAAQABgACAAAA
AAAAAAIAAgAEAAQAAgACAAAA/////////////wMABgAGAAQA/v/7//r/+f/+/wEAAwAG
AAcABgADAAIAAgAAAAEAAgAFAAcACAAIAAUAAwABAP//AAACAAQABQAGAAQAAQABAAEA
AQD/////AwAEAAUACAAFAAAAAQAAAP////8AAAIAAgACAAIAAQABAAEA/////wQABwAJ
AAoABgADAAAA/v8BAAIAAwAEAAAA/f8BAAAA/P///wAAAQACAAAAAAAAAAAA/v/+//7/
/v///wAAAQACAAEAAAD///7///8AAAEAAgAAAAAAAAAAAP3//P/7//r//f8AAAMABgAE
AAIAAAD+/wEAAgADAAQAAQAAAP///v///wAAAQACAAYACAALAAwACgALAAsACQAKAAsA
CgALAA4AEQATABQAEQAPAA0ACwARABYAFwAXABcAFwAVABEADwAPAAwACwAHAAcACAAI
AAUABQAGAAYACgAKAAkACgAFAAMAAQD8//v/+//5//n//f/+//7////7//v/+f/2//n/
+//9/wAA///9//3/+//9//z/+//5/wEAAgD6//f/9//8/wMACQANAA4AEAAeAC0AMgAz
ADsAQwBJAFEAVwBXAE4APAAZAPr/6v/g/9j/2P/i/+z/8v/w//L/+P/5//f/9//7////
AQD8//r/+P/4//j/+P/3//b/9//3//j/+v/5//f/9//1//b/9//5//v/+//5//n//P/7
//r/+f/4//j/+P/5//r/+v/5//j/9//5//r//P/8//v/+v/6//n/+f/5//f/9v/4//j/
+P/4//f/+P/3//T/9f/3//n/+v/2//b/9v/1//P/8v/y//H/8v/y//T/+P/1//P/7//v
//H/8v/x//L/9P/0//T/+P/3//b/8//y//L/9v/5//v/9//1//P/8v/0//b/+v/8//f/
9v/2//X/9f/4//j/9//6//z//f/////////7//b/+P/6//z////9//7//f/8//z//v/+
//3//f8AAAEAAgD//////f/9//3///8AAAIAAQADAAMAAwABAAEAAQD//wAAAQAHAAgA
AwABAAAA//8BAAEAAwAFAAMAAgACAAMAAgABAAAA/f/+//3//P/8//v//P/+//n/+f/7
//3//v/6//n/+P/3//r/+//8//3///////7//f/7//r/+v/2//f/+f/9/////f/7//r/
+v/8//v/+//7//7/AAADAAYAAwAAAP7/+//+/wAAAgAFAAUAAQD+//z//f/+//7//v//
/wEABAAKAAUABAADAAIAAwADAAQABwAEAAIAAAD+////AAAAAAEABQAGAAcACAAFAAAA
AQACAAEAAAABAAIAAAAAAAIAAgACAAIAAAD//wEAAQABAAEAAAACAAEA/v/+////AgAF
AAYABQADAAIABQAEAAEAAAD///z//P/8//z/+//5//b/+f/9/wEABQACAAIAAgABAAMA
AAD8//v/AAABAAAAAQAAAP7//P/8/wAA/v8CAAQAAAD/////AAD8//z//P/7//z//f/8
//3//v///////v/+////AAACAAIAAAD+//z//v/7//X/+P/+/wAAAAAAAAAA/f/8//v/
+v/8//7/AAACAAAA/v/8//r//f/+////AAACAAIAAgACAP///P/5//b/+P/6//z//v/7
//r/+f/4//r//P/+/wAA/v/+//7//v/8//r/+P/2//f/+P/5//r/9//2//X/9P/4//r/
/P/+/wEAAgAEAAYABQAEAAMABQAIAAkACgALAAgABwAGAAcACQAKAAwADQAPAA8AEgAW
ABMAEQAQAA8ADgALAAoACwAGAAUAAwADAAYABgAFAAUAAwACAAEA/v/7//r/+f/5//v/
+v/7//3/+f/3//b/9P/1//X/9f/3//j/+P/5//n/9v/2//f/9//7//v/+//6//f/9f/1
//b/+v/1//X//P8BAP//AwAMABAAFAAhADgASQBPAE0ASwBPAFEARwA6ACAAAQD0/+z/
3P/S/9T/2P/c/+T/7v/0//b/9//5//f/8//v//H/8f/y//P/9v/0//T/8//y//T/8//z
//T/8//z//X/9f/1//X/9v/3//f/9f/1//j/+v/6//r/+v/4//b/9f/0//X/9f/1//X/
8//y//L/8P/y//L/8//z//b/9//2//b/9P/0//T/9P/0//b/9v/0//P/8//z//L/8P/w
//D/7//v//D/8v/z//D/7v/u//D/9f/3//f/+//4//b/8v/w//D/8P/w//T/9v/2//T/
9P/x//L/8v/x//L/8//0//b/+P/4//r/+v/1//T/9P/z//T/+P/5//n/+P/4//f/9//+
/wEAAAD+//z/+v/4//f/+f/8//3//v/+/wAAAAD///r//P/8//z/AAADAAQABwACAAEA
///+/wEAAwADAAMAAwADAAMAAQD9//3/AgACAAEAAQACAAMAAQD///////8BAAAAAAAB
AP////////3//v/9//z//P/8//7/AQD9//n/+f/5//j/+f/5//n/+f/5//n/+f/5//n/
+f/4//f/+f/8/wAAAAD+//3//v/9//z/+//7//z//v/9//3//f/8//z//f/+/wAAAAAB
AAEA/v/+//7///////3//P/8//7/AAABAAIAAAD/////AgABAAIAAwAEAAEA///+////
AAAAAAAAAAABAAIAAgADAAIAAAD+//z//v/8/wAABAABAP7//f/8//3//v8BAAIAAQAA
AP3/+//9//3//f/9/wEABAAEAAIA/f/7//v/+////////v/+/wAAAAD+//7//f/6//r/
+v/9////AAAAAPz/+//6//n/+v/8//7///8EAAIA/////wAA///8//v//v/+//7/AAD/
//r/+//6//n/+f/6//z//P/+/wAAAQAAAP///P/7////AQACAAIA/f/7//n/+P/8//7/
AAACAAYA/////wAAAAD///7//f/8////AAABAAIAAAD+//z/+v/7//z//f/+//z//P/8
//z/+f/4//f/9v/6//z//v8AAP3//P/7//r//f/+////AAD9//z/+//6//n/+P/3//b/
+v/8//7/AAD9//r/9//0//j/+v/8//7//v/+//7///8BAAQABQAGAAcACQAJAAkACQAH
AAcABwAJAAoACgALAAsACwALAA4AEgASABEAEQAUABMAEAAPAA4ACgAIAAUABQAGAAYA
BQAEAAQAAwACAAAA/f/8//v//P/9//v/+//5//f/9//4//r/+f/5//n/+v/5//f/9v/1
//T/9P/1//j/+//8//3/+f/3//T/8//0//r//////wYACwAFAAUACgASABwAKQA0AD0A
RQBNAEsASQBJAEUAPAAoAAcA8v/q/97/1v/a/97/4v/m/+7/9P/6//v/+//3//X/9f/z
//T/9P/0//b/+P/4//f/9v/0//P/8//0//f/9//5//n/9P/z//P/8//2//X/9v/6//j/
+P/4//j/9f/0//T/9P/2//f/+P/5//b/9P/z//D/8//0//b/9//3//f/9f/0//L/8v/y
//L/9f/4//n/+P/2//X/9P/y//H/8v/z//P/8P/w//H/8f/w/+7/7v/w//P/9f/1//n/
9//2//P/8v/0//T/9P/4//j/+P/2//b/8v/0//X/9f/2//f/+P/6//f/9v/3//b/9f/2
//j/+f/1//j/+P/3//X/9v/2//f//P////7//P/6//r/+v/7//3/AAABAAIAAQACAAEA
///8//7//v/+/wAAAwAEAAcAAgABAP///v8AAAMABAAFAAQAAwACAP///////wQABAAD
AAMABAAFAAQAAQAAAP//AgACAAMABQACAAEAAAD9//7//f/8//z//P/+/wEA/f/5//n/
+f/4//j/+f/6//v//f/9//3//f/6//n/9//1//f/+v/+//7//P/7//z/+//+////AQAE
AAMAAQAAAP///v/+////AAD+//7//////wAAAAAAAAEABAADAAMABAABAAAA/v/8//7/
//8BAAYABgAGAAYABgADAAEAAAABAAMABAAFAAYAAwACAAAA//8CAAIAAgACAAQAAgAG
AAoABgACAAAA/v///wAAAwAEAAQABAACAAEAAQABAAEAAQADAAYABgAEAAAA/f/8//v/
//8BAAIABAAFAAQAAQAAAAEA/v/+//7/AgADAAMAAgD+//3//P/7//3/AAADAAUABQAA
APr/9//7//v/+f/5//3//v///wIAAQD8//3//P/+////AQAEAAEAAAD///3//f/9//v/
+////wEAAgACAP3/+//5//j//P/+/wAAAgAEAAUABQD+//r/+//8//3//v8AAAAAAAAA
AP3//P/7//r//P/+/wAAAgAAAP7//P/6//v//P/9//7/AAAAAAAAAAD///7//f/8//7/
AAACAAQAAAD+//z/+v/9//7///8AAAAAAAAAAAAA/v///wAAAgAGAAgADQARAA8ADQAL
AAcACAAJAAwADgANAA0ADAALAAsADgASABIAFAAVABYAFQAPAA0ADQAKAAkABwAHAAgA
CgAJAAkACgAJAAgABQABAAMAAwAEAAUAAAD9//v/9//5//r/+v/5//n/+f/7//v/9//2
//T/8v/2//n/+/////v/+f/2//P/7//z//r//P/9//v/+v/9/wEAAwAEAAwAHgArADIA
PQBFAEEAPwBHAE8ATwBGAC4AEwD8/+j/3P/W/9L/2P/i//L/AAD8//L/9//3//P/8f/x
//P/8//0//X/+P/3//b/9P/y//P/8//0//b/9f/1//f/9//z//P/9P/1//j/9//4//z/
+P/2//T/8v/z//L/8v/y//b/9//4//n/+P/2//X/8v/0//T/9f/1//T/8//w/+7/8f/y
//P/9P/0//b/9v/0//P/8//z//L/8f/y//P/8//x//D/8P/v//H/8P/x//T/9P/z//D/
8f/x//D/7f/s/+//8P/x//b/9P/0//L/8v/y//T/9f/1//P/8//z//T/8//y//P/8v/y
//T/9//5//P/9P/y/+//8f/0//b/+f/8//3/+v/2//b/9v/2//f/+P/6//r/+v/3//j/
9//1//T/+P/6//z//P/9//z//f/5//n/+P/4//v///8BAAMAAQD///3/+f/5//n//v/+
//z//f///wEA/v/7//r/+f/8//z//f////7//f/8//n/+f/5//n/+v/6//z////7//b/
9f/0//L/8//1//f/+f/4//X/8v/v//L/8//z//P/9P/2//n/+P/1//P/8//x//P/9f/4
//z/+v/3//X/8//2//j/+//+//z//P/9//3/+v/4//b/9f/7//v//P/+//z//P/7//r/
9//3//j//P/9//7///8AAP7//f/9////AAAAAAAAAAD+//z/+f/3//r/+v/6//r/9//0
//f/+v/6//j/+P/4//r/+v/8//z/+//6//f/9f/3//f/9//3//n//P/8//r/9v/z//L/
8f/1//X/9P/0//v//P/7//z/+v/2//X/9P/0//X/9f/0//L/8f/w/+//8//2//n/+//7
//j/9P/z//f/9//1//X/9v/2//b/+P/2//L/9P/0//X/9f/2//j/9f/0//P/8f/z//P/
8f/x//H/8//0//T/8P/v/+7/7v/x//L/8//0//L/7//v/+z/8v/0//T/9P/0//L/8v/y
//L/8f/w/+//7v/w//L/9P/2//L/8P/u/+z/7v/w//L/9P/y//L/8v/y//L/8v/y//L/
8v/y//L/8v/x//D/7//u//D/8v/0//b/8//y//H/8P/w//D/8P/w//P/9P/1//b/9f/0
//P/8v/0//b/+P/6//r/+v/6//r//P/8//z//P/9//7///8AAP///v/9//z/AAACAAQA
BgAGAA==
         </WaveFormData>
      </LeadData>
      <LeadData>
         <LeadByteCountTotal>10000</LeadByteCountTotal>
         <LeadTimeOffset>0</LeadTimeOffset>
         <LeadSampleCountTotal>5000</LeadSampleCountTotal>
         <LeadAmplitudeUnitsPerBit>4.88</LeadAmplitudeUnitsPerBit>
         <LeadAmplitudeUnits>��V</LeadAmplitudeUnits>
         <LeadHighLimit>2147483647</LeadHighLimit>
         <LeadLowLimit>268435456</LeadLowLimit>
         <LeadID>V1</LeadID>
         <LeadOffsetFirstSample>0</LeadOffsetFirstSample>
         <FirstSampleBaseline>0</FirstSampleBaseline>
         <LeadSampleSize>2</LeadSampleSize>
         <LeadOff>FALSE</LeadOff>
         <BaselineSway>FALSE</BaselineSway>
         <ExcessiveACNoise>FALSE</ExcessiveACNoise>
         <MuscleNoise>FALSE</MuscleNoise>
         <LeadDataCRC32>981016751</LeadDataCRC32>
         <WaveFormData>
AgACAAIAAgACAAIAAgACAAIAAgACAAIAAAAAAAAAAAACAAIAAgACAAAAAAAAAAAAAgAC
AAIAAgABAAAA///+/wAAAAAAAAAA/v/+//7//v/+//7//v/+/wAAAAAAAAAAAAAAAAAA
AAD+//7//v/+////AAABAAIAAAAAAAAAAAACAAIAAgACAAIAAgACAAIABAAEAAQABAAE
AAQABAAEAAIAAgACAAIAAgACAAIAAgAAAAAAAAAAAAIAAgACAAIAAgACAAIAAgAAAAAA
AAAAAAIAAgACAAIAAgACAAIAAgACAAIAAgACAAIAAgACAAIAAgACAAIAAgAEAAQABAAE
AAMAAgABAAAAAgACAAIAAgACAAIAAgACAAAAAAAAAAAAAgACAAIAAgAAAAAAAAAAAAAA
AAAAAAAAAQACAAMABAACAAIAAgACAAQABAAEAAQAAgACAAIAAgAAAAAAAAAAAAIAAgAC
AAIAAgACAAIAAgAAAAAAAAAAAAEAAgADAAQAAgACAAIAAgACAAIAAgACAAIAAgACAAIA
AgACAAIAAgAEAAQABAAEAAQABAAEAAQABAAEAAQABAACAAIAAgACAAIAAgACAAIAAgAC
AAIAAgACAAIAAgACAAIAAgACAAIAAQAAAP///v8AAAAAAAAAAAIAAgACAAIABAAEAAQA
BAADAAIAAQAAAAAAAAAAAAAAAQACAAMABAACAAIAAgACAAIAAgACAAIAAgACAAIAAgAC
AAIAAgACAAIAAgACAAIAAwAEAAUACAAJAAkACAAIAAkACgALAAwACgAJAAkACAAHAAYA
BAAEAAEAAAAAAP///f/7//n/9v/1//X/9v/4//b/9v/2//b/+f/6//v//v/8//7///8A
AAAAAQABAAIABAAFAAUABAACAAIAAgADAAUABAAEAAUAAwADAAMABQAGAAYABgAGAAcA
BwAIAAkACAAHAAYABgAHAA0AEAAPABEAEwARABMAEwAPAAoABgAAAPb/6f/d/87/uv+k
/5H/hP95/3X/ef+F/5H/l/+j/7X/xv/W/9//6P/u//L/9f/6/wIABAABAAEAAgACAAQA
BgAHAAgABgAHAAcABwAJAAoACwAMAAkACAAHAAcACAAJAAoADAAOAA0ADQANAAsACwAL
AAwADwAPAA0ADQAMAAwADAAMAAwADAAMAAwADAAMAAwACwAJAAoACgAKAAwADQANAAwA
DAANAA4ADgAOAA0ADQANAAsACwALAAsADQANAAsADQANAA0ADQALAA0ADQANAA0ACwAK
AAoACgANAA0ADQAMAAoACgAKAAkACgALAAwADQAKAAoACwAMAAwACgAKAAoADAAMAAwA
DAAKAAoACgAIAAoACgAIAAgACAAIAAgACAALAAsACQAJAAkACQAJAAkABgAEAAMAAwAE
AAUABgAGAAQABAAEAAIABAAEAAQAAwAFAAUABQAEAAMAAgADAAIABAAEAAQAAwABAAEA
AQABAAMAAwADAAMAAwACAAIAAgAAAAAAAAAAAAEAAwAGAAQAAwACAAIAAQADAAMAAwAD
AAMAAwADAAMABAAEAAQABAAEAAQABQAFAAQAAwACAAEAAwAFAAcACQAIAAcABgAFAAMA
BAAEAAQABwAHAAUABQAGAAYABgAGAAQABgAEAAMABQAFAAYABwAFAAQABAAEAAYABQAF
AAYABAADAAMAAwAEAAcACAAHAAQABAAEAAQABQAFAAUABQAEAAMAAwAEAAIAAgACAAIA
AgACAAIAAwAFAAMAAwAEAAMAAgABAAAAAQACAAMABAADAAIAAQAAAP//////////AAAB
AAAAAQAFAAUABQAEAAMAAwACAP//AQACAAIAAwACAAEAAAD//wAAAQABAAIABAAEAAQA
BAAEAAQABQAFAAMAAwADAAMABQAFAAUABQADAAIAAgADAAMAAwACAAIAAwADAAMAAwAD
AAMAAwADAAMABAAEAAMABQAFAAMA//8AAAIAAgACAAIAAwAEAAUABgAFAAQAAwACAAQA
BAAEAAQAAgACAAIAAgACAAIAAgACAAQABAAEAAQABAAEAAQABAAEAAQABAAEAAQABAAE
AAQAAgACAAIAAgADAAQABQAGAAUABAADAAIABQAGAAcACAAGAAYABgAGAAYACQAJAAgA
CgAKAAoACgAIAAcABwAIAAkACQAJAAgABwADAAEAAAAAAAAAAAAAAPz/+v/5//n/+P/4
//j/+P/5//z//f/+//7//v8AAAEABAAEAAUABQAIAAgACQAJAAcABgAFAAQABwAHAAYA
BgAHAAcABwAHAAgACAAHAAYABwAIAAgACQAHAAcABwAHAAgACQANABAAEwATABUAFQAV
ABMADQAGAP7/9v/w/+P/2//Q/8L/tP+n/5j/if+H/43/k/+Z/6X/tf/F/9L/3P/n//D/
8v/2//3/AAAAAAQABAAFAAcACAAIAAgABwAGAAgACQAJAAkACgAKAAoACgAKAAoACgAL
AA0ADQANAA4ADAALAAsACwAJAAkACQAKAAwADQAMAA0ADQAMAAsACgANAA4ADwAQAA8A
DgANAAsACQAKAAoACgANAA8AEAAQAA0ADQANAAwADQANAA4ADwAOAA0ADAALAA0ADQAL
AA0ADwAPAA8ADQANAA0ADQANAA0ADAAMAAwADQANAA0ADAAMAAwADAALAAsACwALAAsA
CAAIAAkACgAMAAoACgAKAAgACAAIAAgACgAKAAoACAAKAAoACAAIAAgACAAIAAgACQAJ
AAcABwAHAAcABwAHAAcABgAGAAcACQAJAAkACAAHAAYABQACAAYABgAGAAUABQAFAAUA
BAACAAIABAAEAAYABgAGAAUAAwADAAMAAwAFAAUABQAFAAUABAAEAAQABgAGAAYABgAE
AAUABwAEAAQABAAFAAUAAwADAAMAAwAFAAUABQAFAAQABAAEAAQABgAGAAcABwAGAAUA
BAADAAQABQAGAAcABQAFAAUABQAFAAYABgAGAAcABwAFAAUABgAGAAYABgAIAAoACAAH
AAYABQAFAAUABwAGAAYABgAIAAcABwAIAAgABwAHAAcABgAHAAYAAwAEAAQABAAEAAMA
AwADAAMAAwADAAQABgAFAAQAAwACAAMABAAFAAcABQADAAMABAAEAAQABAAEAAQABAAE
AAQAAgACAAIAAgAEAAUABgAHAAcABwAFAAUABgAFAAQAAgADAAUABgAFAAMABAAEAAUA
AwADAAMAAwADAAMAAgACAAMABAAFAAYABgAGAAcABwAEAAMAAgABAAQABQAGAAcABQAE
AAQABQADAAMAAgACAAUABQAFAAUABAADAAIAAQACAAQABQAFAAUABQABAP//AAABAAIA
AwAEAAIAAgACAAIAAgACAAIAAgAEAAQABAAEAAIAAgACAAIAAgACAAIAAgADAAQABQAG
AAMAAgABAAAAAgACAAIAAgACAAIAAgACAAIAAgACAAIAAgACAAIAAgAEAAQABAAEAAQA
BAAEAAQABAAHAAcABgAHAAgACQAKAAgABwAHAAgACAAHAAYABAAFAAMAAwAEAAIAAAD+
//z/+v/4//f/9//6//r/+v/6//n/+v/5//j/+//8////AQAAAAAAAQABAAIAAgADAAMA
AgACAAIAAgAFAAUABAAEAAMAAwADAAMABQAGAAYABgAEAAQAAwADAAQABQAGAAcABAAH
AAkACgAPABEAEQARABUAEwALAAAA/P/4//L/6f/f/9L/wv+w/53/kP+D/3//h/+P/5f/
p/+3/7//yv/W/+H/6v/w//L/9//6//z//P/+////AQACAAMABAAEAAQAAgADAAMAAwAG
AAYABgAGAAYABgAGAAcABQAFAAUABgAHAAcACAAJAAcABwAHAAgACwALAAkACQAKAAoA
CgAKAAgACAAIAAgACAAIAAgABwAHAAgACAAIAAoACwALAAoACAAJAAoACgAKAAkACQAJ
AAsACwALAAsACgAJAAYABwAJAAkACQAHAAkACQAJAAkABwAGAAYABgAIAAkACgAKAAcA
BgAFAAMABgAHAAgACQAGAAYABwAIAAYABAAEAAQABAAEAAQABAAEAAQABAACAAQABAAC
AAIAAAAAAAAAAAADAAMAAQABAAMAAwADAAMAAQAAAAAAAQD////////+/wAAAAAAAP7/
/v/+//7//f/+////AAAAAP7//v8AAAAAAgACAAIAAQD///////////7//f/8//v//v/+
////AAD///7//f/8//z//f////z//f/+/wAAAQABAAEAAQABAAEAAQABAAEAAAAAAAAA
AAACAAIAAwADAAMAAwADAAMAAQABAAEAAQADAAMAAwADAAIAAgABAAAAAwADAAEAAQAC
AAIAAgACAAAAAgAAAP//AAABAAMABQAEAAIAAQAAAAAA/////wAAAAD///////8BAAMA
AwABAAAAAAAAAAAAAQABAAEAAQD+//3//f/+////AAABAAIAAQAAAP////8CAAEAAgAE
AAMAAgABAAAAAgACAAIAAgAAAAAAAAAAAAEAAQABAAEAAwADAAEAAQABAAEAAQAAAAEA
AwAEAAMAAwAEAAQABQACAAEAAAD//wAAAQABAAIAAgACAAIAAgACAAIAAwADAAMAAwAD
AAMAAQABAAEAAQADAAIAAgADAAEAAQAAAAAAAwADAAMAAwADAAMAAwADAAMABAAEAAMA
AwAFAAMAAQD+/wAAAAAAAAAAAgACAAIAAgACAAIAAgACAAIAAgACAAIAAgACAAIAAgAB
AAAA///+/wEAAgADAAQAAgACAAIAAgACAAIAAgACAAQABAAEAAQAAwACAAEAAAACAAIA
AgACAAAAAAAAAAAAAgACAAIAAgAAAAAAAAAAAAEAAgADAAYACQAJAAgACAAGAAYABgAG
AAUABQAGAAYABwAGAAQABAD///7//v/9//z/+//6//j/9P/z//P/9P/2//b/9v/2//r/
+v/6//z/+v/8//3//v/+//////8AAAAAAQABAAAAAgACAAIAAwADAAIAAgADAAEAAQAB
AAMABAAEAAQABAACAAEAAQABAAMAAwADAAQABwAJAAoACQALAA0ADwATABEADQAIAAAA
+P/u/+H/1f/K/7b/ov+V/4j/ef9z/33/h/+N/5n/qf+9/87/2v/f/+j/7P/u//H/9v/6
//z//f///wIABAADAAQABAAEAAQABQAFAAUABgAGAAYABgAIAAgACAAJAAcABwAHAAgA
BwAFAAQAAwAGAAcACAAKAAoACQAGAAUABwAIAAkACgAIAAgACAAIAAoACgAKAAkABgAG
AAUABAAGAAcABwAGAAYABwAIAAgACgAJAAkACQAHAAcABwAHAAcABwAFAAcACQAJAAkA
BwAHAAcABwAHAAgACAAJAAoACQAJAAkACAAIAAgACAAHAAcABwAHAAcABgAGAAcACAAI
AAYABgAGAAYABgAGAAYABgAGAAYABAAGAAYABAAEAAIAAgACAAIABQAFAAMAAwADAAMA
AwADAAEAAAAAAAEAAgADAAQABAADAAIAAQD+/wAAAAAAAP//AQABAAEAAAAAAAAAAgAC
AAIAAgACAAEA//////////8BAAEAAQABAP///v/+//7/AAAAAAAAAAD+////AQD+//7/
/v///////////////////////////wEAAgADAAQAAgACAAMAAwABAAEAAQABAAMAAwAD
AAMAAwADAAMAAwADAAQABAAEAAcABwAFAAUABAAEAAQABAAFAAgABwAHAAUABQAGAAcA
BwAGAAYABgAGAAUABQAGAAYABQAFAAUABQAHAAcABQAEAAQABAAEAAMAAwADAAMABAAD
AAMABAACAAIAAgACAAIAAgACAAMABQADAAMABAACAAIAAgACAAIAAgACAAIAAgACAAIA
AgAFAAUABQAFAAMAAwABAAEABQAFAAUABAADAAMAAgD/////AAAAAAEAAgADAAQABQAE
AAMAAQAAAAIAAgACAAIAAAAAAAEAAQADAAMAAwADAAMAAwADAAMAAQAAAAAAAQADAAMA
AgACAAMAAwADAAMAAwADAAMAAwABAAIAAgABAAMAAQABAAEAAAACAAIAAgACAAIAAgAC
AAIABAAEAAQABAAEAAQABAAEAAIAAgACAAIABAAEAAQABAACAAIAAgACAAIAAgACAAIA
AwAEAAUABgAFAAQAAwACAAQABAAEAAQAAwACAAEAAAADAAQABQAGAAYABgAGAAYABQAE
AAMAAgAEAAQABAAEAAIAAgACAAIABAAEAAYACQALAAoACgAKAAgACAAIAAcACQAKAAoA
CQAGAAQABAABAAIAAgABAAAA/f/8//r/+P/5//n/+v/6//j/+P/4//r//P/8//7//v8A
AAEAAgACAAMAAwAEAAQABAADAAEAAAADAAQABgAHAAUABAAEAAMABQAFAAcACAAIAAgA
CAAIAAcABwAHAAcACQAHAAgABwAHAAgADQARABUAGQAZABUAEQAMAAIA/v/4/+3/4f/W
/8r/tv+l/5b/h/97/3n/g/+N/5f/pf+5/8r/2P/h/+b/6v/y//f/+v8AAAQAAgADAAUA
BgAFAAYABgAGAAcACQAKAAsACgAKAAoACgAKAAoACgALAA0ADQANAA4ADAALAAsACwAN
AA0ADQAOAA0ADQALAAsACgAKAAoACgAMAAwADAAMAAwADAAMAAsADAAOAA8AEAAPAA8A
DgAMAA4ADwAQABAAEAAPAA8ADwANAA0ADQANAA8ADwANAA8ADgANAAwACQAOAA8AEAAR
ABAADgANAAwADQANAA0ADAAOAA4ADgANAAsACwALAAsACgAKAAsADAANAAwADQAOAAwA
DAAMAAwACgAKAAoACAAMAAwACgAKAAgACAAIAAgACQAJAAcABwAJAAkACQAJAAkACAAI
AAkABwAHAAcABgAHAAgACQAIAAkACAAHAAUABwAHAAcABgAGAAYACAAIAAYABgAGAAUA
BwAHAAcABwAHAAcABwAHAAcABgAGAAYABgAGAAYABgAEAAUABwAEAAYABgAHAAcABQAF
AAUABQAFAAUABQAFAAYABgAGAAYABAAEAAUABQAGAAcACAAJAAkACQAJAAkABgAFAAQA
AwAGAAgACQAKAAoACQAGAAUABwAIAAkACgAMAA4ADAALAAoACQAJAAkACQAIAAgACAAK
AAkACQAKAAoACQAJAAkABwAJAAkABwAGAAYABgAGAAgACQAKAAsACAAHAAcACAAIAAgA
CAAIAAYABgAGAAcABwAFAAUABgAGAAYABgAGAAgACAAIAAgABgAGAAYABgAIAAkACgAL
AAgABwAEAAMACAAJAAoACgAIAAkACQAHAAcACAAIAAkACAAHAAYABQAHAAcABgAGAAgA
CAAIAAgABgAGAAcABwAFAAUABQAFAAcABwAHAAcABQAEAAQABQAHAAcABgAGAAUABQAF
AAUABQAFAAUABQAHAAgACAAHAAUAAwAFAAUACAAKAAoACgAKAAcABgAFAAQABQAGAAcA
CAAGAAYABgAGAAYABgAGAAYACAAIAAgACAAIAAgACAAIAAYABgAGAAYACAAIAAgACAAG
AAYABgAGAAgACAAIAAgABQAEAAMAAgAFAAYABwAIAAYACAALAAsACgAKAAoACgALAAwA
DAANAAwADAALAAoACgAKAAcABgAEAAMAAgABAAIAAAD+//3/+//8//z//P/6//r//P/8
//3/AAABAAQABQAGAAYABwAFAAYABgAHAAcABgAGAAYABgAHAAcABgAGAAcABwAHAAkA
CwAMAAwACwAKAAkABwAJAAkACQAJAAkACgAJAAkACgARABMAFwAZABUAEQAPAA4ABAD8
//j/7//j/9r/zP+6/6n/nv+T/4v/if+N/5f/o/+v/7//zv/W/9//6v/0//j/+//8/wAA
AgAAAAEAAwAEAAYACAAJAAoABwAHAAYABQAJAAoACwAMAAwADAAMAA0ADAALAAoACgAL
AAsADAANAAwACwAKAAoADQANAAsACwAMAAwADAAMAAoACgAKAAoACwAMAA0ADQAMAAwA
CwAKAAwADQANAAwACgALAAwADAAMAAsACwALAAsACwALAAsACQAJAAcACQAJAAkACQAH
AAsACwALAAsACwAKAAoACgALAAsACwAKAAoACgAKAAkABwAHAAcABwAIAAgACQAKAAgA
BgAGAAYACAAIAAgACAAHAAYABQACAAYABgAEAAQABAAEAAQABAADAAMAAQABAAEAAQAB
AAEAAwACAAIAAwADAAMAAwACAAQABAAEAAIAAgACAAIAAQABAAEAAQAAAAAAAAACAAIA
AgACAAIAAQADAAMAAwADAAEAAQABAAEAAwACAAIAAgAAAAAAAAAAAP7///8BAP7/AAAC
AAUABwAEAAMAAgABAAIAAwAEAAUABQAEAAMAAgAEAAQABQAFAAMAAwADAAMAAQABAAEA
AQADAAMAAwADAAMABAAEAAQABQAFAAMAAwAEAAQABAAEAAMABAABAP///f/9//7///8B
AAIABAAGAAUAAwACAAIAAAD////////9///////9//7/AAACAAQABAADAAIAAQACAAEA
AQACAAAAAAAAAAAAAgACAAIAAwADAAEAAQACAAAAAAAAAAAAAAAAAAAAAAACAAIAAgAC
AAEAAQABAAEAAwADAAEAAQACAAEAAAD+//7///////3//v8AAAEAAwABAAEAAQABAAMA
AwACAAIAAAAAAAAAAAAAAAAAAQABAAIAAwAEAAUABAADAAIAAQACAAIAAwAFAAQAAwAB
AAAAAwADAAMAAwAFAAUABQAFAAIAAgABAP//AQABAP///f/+////AAABAAIAAgACAAIA
AgAAAAAAAAAAAAAAAAAAAAAAAgACAAIAAgACAAIAAgACAAAAAAAAAAAAAgACAAIAAgAA
AAAAAAAAAAIAAgACAAIAAAAAAAAAAAAAAAAAAAAAAAAAAAAAAAAA/v/+//7//v8BAAIA
AwAEAAIAAgACAAQACQAJAAgACAAGAAYABgAGAAUABQAGAAYABQAEAAIAAgD+//z/+//5
//r/+f/4//b/8v/x//H/8v/y//L/8v/y//T/9P/0//b/9f/2//b/9v/4//n/+f/6//z/
/f/9//z//P/8//z//f/9//z//P/9/////////wEAAAAAAAAAAAAAAP//////////////
/wAABQAFAAgACwALAAkADwARAA0ABQAAAPz//P/0/+X/0f/A/7L/oP+P/4L/d/91/33/
if+P/5X/p/+7/8r/1v/h/+j/7P/w//X/+v/8//7/AAABAAMABAACAAIAAQAAAAMABQAG
AAcABgAGAAYABgAEAAQABAAFAAcABwAHAAgACAAHAAcABwAJAAkACQAKAAkACQAHAAcA
BgAGAAYABgAIAAgACAAIAAgACAAIAAcACAAKAAsADAALAAsACgAIAAgACQAKAAoACgAJ
AAkACQAJAAkACQAJAAsACwAJAAsADQANAA0ACwAMAAsACgAJAAkACAAIAAgACQAJAAkA
CAAKAAoACgAJAAsACwALAAsACgAKAAsADAAMAAoACgAKAAkACAAHAAYABwAIAAkACAAK
AAoACAAIAAYABgAGAAYACAAJAAgACQAIAAcABgAFAAcABgAGAAcABwAHAAcABgAGAAYA
BgAEAAYABgAGAAUAAwADAAMAAgAEAAQABgAGAAQABAAEAAMAAwADAAMAAwADAAMAAwAD
AAMAAgACAAIAAgACAAIAAgACAAMABQACAAAAAAABAAEAAwADAAMAAwADAAMAAwADAAQA
BAAEAAQABAAEAAUABQAFAAUABQAFAAUABQAFAAUAAwADAAMAAwAEAAYABwAIAAkACQAH
AAcABgAGAAYABgAGAAgABgAFAAMAAwAEAAUABwAGAAYABgAEAAMAAwAEAAQAAwADAAMA
BAAHAAgABwAEAAQABAAEAAUABQAFAAUABgAFAAUABgAFAAQAAwACAAMABAAFAAcABAAB
AAAAAAADAAQABQAGAAYABgAGAAYABAAEAAQABAAFAAUABQAFAAUABQADAAMABQAFAAUA
BAAEAAUABQADAAIAAgABAAEABAAFAAYABwAHAAcABgAGAAQABAAEAAQABAAEAAUABQAD
AAMAAwADAAUABQAFAAUABwAGAAYABwAJAAkACAAIAAYABQAEAAMAAwADAAMAAwAEAAYA
BwAHAAcAAwAFAAUABgAIAAgACAAIAAYABgAGAAYABgAGAAYABgAGAAYABgAGAAQABAAE
AAQABgAGAAYABgAGAAYABgAGAAYABgAGAAYABwAIAAkACgAJAAgABwAGAAYABgAGAAYA
BwAIAAkACgAJAAgABwAGAAgACAAIAAgACAAIAAgACAAMAA8ADwAOAAwADAAMAAwADQAN
AA4AEAAPAA0ACwAIAAoABwAGAAYABQAEAAMAAgD+//z/+//7//3//v///wAAAAACAAIA
AgACAAIABAAFAAgACAAJAAkACQAIAAgABwAHAAgACQAKAAkACQAIAAgACQAJAAkACQAL
AAwADAAMAAwADAALAAsADQANAA0ADQAOABEAEwAUABcAFwAZAB0AHwAbABUADgAGAAIA
/P/x/+H/2P/K/7j/q/+c/4v/h/+P/5f/m/+p/73/yf/U/97/6//y//j//P8BAAIABgAI
AAgACQALAAwADQAOAA4ADgAQABEAEQARABAAEAAQABAAEAAQABAAEQARABEAEQASABAA
DwAPAA8AEAARABIAFAATABMAEQARABQAFAAUABQAFAAUABQAFAASABIAEgARABEAEgAS
ABIAEgATABMAEgAUABUAFgAWABYAFQAVABUAEwATABMAEwAVABUAEwAVABMAEwATABEA
FQAVABUAFQATABIAEgASABMAEwATABIAFAAUABQAEwARABEAEQARABIAEgATABQAEgAQ
ABAAEAAQABAAEAAQABIAEgASABAAEQAQAA0ADAAOAA4ADgAOABEAEQAPAA8ADQANAA0A
DQAPAA4ADgAPAA0ADQANAAwADgAOAA4ADAAOAA4ADgANAAsACwALAAoADAAMAA4ADgAM
AAwADAALAAsACwALAAsADQANAA0ADQALAAoACgAKAAoACgAKAAoACgALAA0ACgAMAAwA
DQANAA8ADwAPAA8ADQANAA0ADQAQABAAEAAQABAAEAARABEADwAPAA8ADwARABEAEQAR
ABEAEQARABEAEQASABIAEgASABEADgANAA8AEAARABIAEgAUABIAEQAOAA0ADQANAA4A
DgAPABAAEAAPAA8AEAAQAA8ADwAPAA8AEQARAA8ADQAMAAsACgAMAA0ADgAPAA4ADQAN
AA4AEAAQABAAEAAOAA4ADgAPAA8ADQANAA4ADwAQABEAEgARABAADwAOABAAEAAQABAA
EQARABEAEQARABEADwAPABEAEQARABAADgAPAA8ADQANAA4ADgAPABAAEQASABMAEAAP
AA0ADAANAA4ADwAQABAAEAARABEAEQARABEAEQARABEAEQARAA8ADgAOAA8AEQARABAA
EAAQAA8ADgANAA0ADQANAA0ADgAQABEAEQAPABEAEQARABIAEAAQABAAEAAPAA4ADQAM
AA8AEAARABIAEAAQABAAEAAOAA4ADgAOABAAEAAQABAADgAOAA4ADgAQABAAEAAQABAA
EAAQABAADgAOAA4ADgAQABAAEAAQABAAEAAQABAAEAAQABIAFQAVABQAFAAUABQAFAAU
ABMAEwAUABQAEwAQAA4ADgALAAsADAAMAAwACwAKAAgABgADAAMABAAEAAYABgAGAAgA
BgAGAAgACAAMAA0ADgAOAA0ADQAOAA4ADQANAAwADAAPABAAEgATAA8ADgAOAA0ADQAN
AA8AEAASABIAEgASABEAEQARABEAEwARABIAEwATABQAFQAbACEAIQAfABsAGQAUAAwA
BgAAAPX/6//i/9T/wv+x/6T/mf+T/5X/mf+h/6v/vf/N/9r/6P/v//T//P8AAAMABgAM
AA4ADAANAA8AEAARABIAEgASABQAFQAVABUAEwASABEAEAATABQAFQAXABUAFQAVABYA
FAATABMAEwAVABUAFQAWABUAFQATABMAFgAWABYAFgAVABQAEwASABQAFAAUABMAFQAW
ABYAFgAUABUAFQAUABYAFwAYABgAFgAVABUAFQAVABUAFQAVABcAFwAVABcAFQAVABUA
EwAXABcAFwAXABUAFAAUABQAFwAXABcAFgAWABYAFgAVABMAEwATABMAFAAUABUAFgAU
ABIAEgASABIAEgASABIAFAAUABQAEgASABIAEAAQABEAEgATABQAEgARAA4ADQAPAA8A
DwAPABEAEAAQABEADwAPAA8ADgAPABAAEQAQABAAEAAQAA8ADwAPAA8ADgAQABAAEgAS
ABAAEAAQAA8AEQARABEAEQARABEAEQARABEAEAAQABAAEAAQABAAEAAQABEAEwAQABAA
EAARABEAEQARABEAEQAPAA8ADwAPABAAEAAQABAAEgASABMAEwARABEAEQARABMAEwAT
ABMAEQARABEAEQATABQAFAAUABUAFQATABMAEgASABIAEgAUABYAFAATABMAEwAUABUA
FAASABEAEAARABEAEgAUABYAFQAVABUAFQAXABcAFQATABIAEQAQABEAEQARABEAEgAR
ABEAEgAUABQAFAAUABIAEgASABMAFQATABMAFAAUABQAFAAUABQAFAAUABQAFgAWABYA
FgAVABUAFQAVABgAGQAYABkAGQAZABkAGAAWABcAFwAVABUAFgAWABcAFwAXABcAFwAX
ABcAFgAWABgAGAAYABgAFgAWABcAFwAZABkAGQAZABgAFwAWABUAFwAWABYAFwAXABcA
FgAWABcAFwAXABcAGQAZABkAGQAXABgAGAAXABcAGQAbABsAHAAaABoAGgAaABoAGgAa
ABoAGAAYABgAGAAYABgAGAAYABkAGgAbABwAGgAaABoAGgAYABgAGAAYABoAGgAaABoA
GgAaABoAGgAcABwAHAAcAB4AHgAeAB4AHQAcABsAGgAcABwAHAAcABwAHAAcABwAHgAe
AB4AHgAgACAAIAAgACAAIAAgACAAIQAiACMAJAAjACIAIQAgAB4AHgAeAB4AHQAcABsA
GgAXAA==
         </WaveFormData>
      </LeadData>
      <LeadData>
         <LeadByteCountTotal>10000</LeadByteCountTotal>
         <LeadTimeOffset>0</LeadTimeOffset>
         <LeadSampleCountTotal>5000</LeadSampleCountTotal>
         <LeadAmplitudeUnitsPerBit>4.88</LeadAmplitudeUnitsPerBit>
         <LeadAmplitudeUnits>��V</LeadAmplitudeUnits>
         <LeadHighLimit>2147483647</LeadHighLimit>
         <LeadLowLimit>268435456</LeadLowLimit>
         <LeadID>V2</LeadID>
         <LeadOffsetFirstSample>0</LeadOffsetFirstSample>
         <FirstSampleBaseline>0</FirstSampleBaseline>
         <LeadSampleSize>2</LeadSampleSize>
         <LeadOff>FALSE</LeadOff>
         <BaselineSway>FALSE</BaselineSway>
         <ExcessiveACNoise>FALSE</ExcessiveACNoise>
         <MuscleNoise>FALSE</MuscleNoise>
         <LeadDataCRC32>1089978961</LeadDataCRC32>
         <WaveFormData>
EgASABIAEgAUABQAFAAUABMAEgARABAAEgASABIAEgAUABQAFAAUABQAFAAUABQAFAAU
ABQAFAASABIAEgASABQAFAAUABQAEQAQAA8ADgANAAwACwAKAAgACAAIAAgABgAGAAYA
BgAFAAQAAwACAAIAAgACAAIAAAAAAAAAAAD+//7//v/+//7//v/+//7/AAAAAAAAAAAA
AAAAAAAAAAIAAgACAAIAAAAAAAAAAAAAAAAAAAAAAAIAAgACAAIAAgACAAIAAgAEAAQA
BAAEAAQABAAEAAQABgAGAAYABgAGAAYABgAGAAQABAAEAAQABgAGAAYABgAGAAYABgAG
AAUABAADAAIABAAEAAQABAADAAIAAQAAAAAAAAAAAAAAAAAAAAAAAAD///7//f/8//7/
/v/+//7//v/+//7//v/8//z//P/8//z//P/8//z//P/8//z//P/7//r/+f/4//n/+v/7
//z//P/8//z//P/7//r/+f/4//n/+v/7//z/+v/6//r/+v/6//r/+v/6//z//P/8//z/
+v/6//r/+v/8//z//P/8//r/+v/6//r/+v/6//r/+v/6//r/+v/6//r/+v/6//r/+v/6
//r/+v/6//r/+v/6//r/+v/6//r/+P/4//j/+P/6//r/+v/6//r/+v/6//r//P/8//z/
/P/5//j/9//2//j/+P/4//j/+f/6//v//P/6//r/+v/6//v//P/9//7//f/8//v/+v/6
//r/+v/6//r/+v/6//r/+//8////AQABAAIAAgADAAcACAAIAAgABgAIAAsACwANAAsA
CQAJAAsACQAJAAgABQADAAIAAAAAAP////8AAP///P/6//j/+f/6//z//v/+//3//f/9
//v/+//6//r//P/8//v/+//4//j/+P/4//r/+v/6//r/+P/4//j/+f/6//r/+v/6//v/
/P/+/////f/8//v/+//+/wQABgAEAAoAEgAbACkAPQBKAFcAbgCGAJYAlgCNAHsAVgAl
APD/uP98/0n/J/8S/w//Jf9F/2n/iv+k/7T/xP/R/9r/3//m//H/9v/0//T/9v/3//r/
/P/9//7//f/+//7///8CAAMABAAGAAMAAgACAAIAAwAEAAUABwAHAAUABwAHAAUABQAF
AAUACAAIAAcABwAGAAcABwAGAAcACAAKAAsACQAJAAoACgAKAAoACgAIAAsACwAKAAoA
DAANAA0ADQANAA0ADQAMAAsACwAKAAkACgALAAwADQANAA0ADQANAA8ADwAPAA8ADwAP
AA8ADwARABIAEgASABEAEQASABIAEQARABEAEgASABIAFAAVABUAEwATABQAFAAUABQA
FAAWABcAFwAXABoAGgAbABsAGQAXABcAGgAcABwAGwAbABkAGQAaABoAGAAXABcAFwAY
ABkAGgAbABoAGgAaABoAHAAcAB0AHQAcABsAGgAZABgAGAAaABoAHAAcABoAGgAZABgA
GAAXABYAFQATABMAEQAPAA4ADQALAAoACgAIAAcACAAJAAoACAAHAAcABgAGAAUABgAG
AAQABAAEAAQABwAHAAYABgAGAAYABwAHAAUABAAEAAYABwAIAAkACgAGAAUABwAGAAYA
BgAGAAYABwAHAAcABwAHAAcACAAIAAgACAAIAAgACgAKAAoACgAJAAkACQAIAAoACgAK
AAsACAAHAAYABQAIAAkACgAKAAcABwAHAAcACgAKAAkACQAFAAQABAAFAAUAAwAFAAUA
BAAEAAUABQAGAAYABAAEAAIAAgABAAEAAgACAAIAAQADAAEAAQABAAEAAAD///7//v/9
//3//f/+////AAAAAP/////+//z//v/+//7//v/8//z//P/8//3//v/+/////f/9//z/
/P/7//v/+//7//v/+//7//v//f/9//3//f/7//v/+//7//3//f/8//z/+v/6//r/+v/6
//n/+f/6//v/+//7//v//f/7//r/9//6//z//P/8//z//P/8//z//P/7//r/+f/4//r/
+v/6//r/+P/4//j/+P/5//r/+//8//r/+v/6//r//P/8//z//P/8//z//P/8//z//P/8
//z/+v/6//r/+v/8//z//P/8//v/+v/5//j/+//8//3//v/+//7//v8AAP//AQACAAIA
AwAFAAYABgAEAAQABgAJAAsACwAJAAcABgAHAAQAAwADAAMAAgACAP///P/6//n/+v/6
//j/9//3//j/+f/7//r/+v/5//n/9//3//f/9v/4//j/+P/3//X/9P/0//T/9v/2//b/
9v/2//b/9v/2//X/9v/2//b/+P/4//j/+f/3//b/9v/2//n/+v/8/wAABAAIABIAHQAt
AD8ATABbAGwAfgCGAIQAgQBrAD4ABwDK/4b/SP8b/wH/9P4B/yX/Sf9r/4b/mP+u/8L/
y//S/9v/4v/p/+z/7//w//P/9f/1//b/9v/2//n/+v/6//v//f/9//3//v/+//7///8A
AAAAAAAAAAEAAQD//wEAAQD//////////wIAAgABAAEAAAABAAEAAAACAAIAAwADAAIA
AQABAAAAAAAAAAAA/v8DAAMAAgACAAAAAQABAAEAAwADAAMAAgAAAAEAAQABAAMAAwAD
AAMAAwADAAMAAwADAAMAAwADAAMAAwADAAMABwAIAAgACAAHAAcACAAIAAkACQAJAAoA
CgAKAAwADQAPAA0ADQAOAA8ADgANAAwADQAPABAAEQAQABAAEQARABMAEQARABQAEwAS
ABAADwAPAA8AEAAQABAADwAPAA8AEQARABEAEQARABAADwAOAA8AEAASABMAEwATABMA
EwAQABAAEgASABAAEAAOAA4ADwAOAA4ADQAMAAsACQAJAAkABwAGAAUABwAGAAYABAAC
AAIAAgACAP////8AAAAA/f/7//v/+v/7//z//f/+//3//f/8//z//v/+///////9//z/
/P/+/wAAAAAAAAAA/f/9/wAAAAAAAAAAAAAAAAEAAQABAAEAAQABAAIAAgAEAAQABAAE
AAMAAgABAAAAAgADAAQABAAEAAQABAAFAAUABQAFAAUABAADAAIAAAABAAEAAQABAAIA
AgABAAEAAQAAAAAAAQD///3//////wAAAAABAAEA/v/+//z//P/8//z/+//7//r/+v/6
//n/+//5//n/+f/6//r/+v/6//r/+f/5//n/+//7//v/+v/4//n/+f/4//j/+P/4//j/
+P/4//j/+P/4//j/9//3//f/9//2//b/+f/5//n/+f/3//f/9//3//j/+f/6//v/+f/5
//n/+f/3//f/9v/2//j/+P/4//j/+P/3//f/+P/5//n/+f/5//n/+f/4//P/9P/1//b/
9//4//b/9v/2//b/+P/4//j/+P/4//j/+P/4//b/9v/2//b/9v/2//b/9v/3//j/+f/6
//n/+P/3//b/9v/2//b/9v/4//j/+P/4//j/+P/4//j/+P/4//j/+P/5//r/+//8//r/
+v/6//z//f///wAAAAD//wEAAgACAAIAAgAEAAcACQAJAAcABQAFAAcABQAFAAIAAQD/
//7//f/8//z//f/8//z/+v/5//j/+P/4//n/+v/6//n/+f/5//n/+f/4//r/+v/6//n/
9//2//b/9v/4//j/+P/4//b/9v/2//b/9//4//j/+P/4//j/+P/5//n/+P/4//j/9//8
//7/AAAEAAoAEgAfAC8AQQBMAFcAbACEAJAAjgCFAG0AQgALAMz/jv9S/yX/Df8C/wv/
Lf9R/2v/hv+g/7T/xv/R/9b/3f/k/+n/7P/w//L/9v/5//n/+v/6//r/+f/6//r/+//9
//3//f/+/wAAAAABAAIAAAAAAAAAAQADAAEAAwADAAEAAQABAAEABAAEAAMAAwAEAAUA
BQAEAAIAAgADAAMAAwADAAQABAAEAAQABAACAAcABwAGAAYABAAFAAUABQAHAAcABwAG
AAgACQAJAAkACAAHAAYABQAHAAcABwAHAAkACQAJAAkACQAJAAkACQALAAwADAAMAAkA
CQAKAAoADAANAA4AEAAOAA4AEAARAA8ADQANAA4AEAAQABAAEAAQABEAEQARABQAFAAV
ABUAEwARABEAFAAWABYAFQAVABUAFQAWABYAFAATABMAEwATABMAEwATABQAFAAUABQA
FAAUABUAFQAVABUAFQAVABQAFAAWABYAFgAWABQAFAARABAAEAAPAA0ACwAIAAcACgAJ
AAkACQAHAAYABgAEAAIAAgACAAIAAQABAAIAAgADAAEAAQAAAAAAAAAAAAAAAQABAAAA
AAAAAAAAAQABAAEAAAAAAAIAAgACAAIAAgADAAMABgAGAAUABAADAAIAAwADAAMAAwAF
AAUABgAGAAgACAAIAAgACgAKAAoACgAJAAkACQAIAAYABgAGAAcABQAFAAUABQAGAAcA
CAAIAAYABQAEAAMABgAGAAUABQADAAIAAgADAAMAAQADAAMAAAAAAAEAAQABAAIAAQAC
AAEAAAD+//3/AAAAAAAA//////3//f/9//7//v/+//7/AAD////////+//3//P/6//v/
/f/+//7//P/8//z//P/6//r/+v/6//z//P/7//v/+//7//r/+v/7//v/+//7//v/+//7
//v/+//7//v/+//7//v/+//7//n/+f/4//j/+v/6//r/+v/8//v/+//8//3//f/9//3/
/f/9//z/+f/4//r/+v/6//r//P/8//z//P/8//z//P/8//z//P/8//z//v/+//7//v/7
//r/+f/4//n/+v/7//z//P/8//z//P/+//7//v/+//z//P/8//z//P/8//z//P/8//z/
/P/8//r/+v/6//r//P/8//z//P/7//r/+f/4//v//P///wEAAwAEAAQABQAHAAgACAAI
AAgACgANAA0ADQALAAkACQAJAAcABwAGAAcABQAEAAIA/v/9//3//v8AAP7//f/8//z/
/P/9//7//v/9//3//f/7//v/+v/6//r/+v/5//n/+f/6//v//P/6//r/+v/6//r/+v/6
//v/+v/6//r/+v/6//r/+//7//r/+v/6//v//v8AAAIAAgAGABAAHwAxAEMAUABdAHAA
hgCUAJIAhQBxAEgAEwDc/6L/Yv8x/xf/CP8N/yv/Uf9x/5L/qP+4/8b/0//Y/93/5P/r
//D/8f/y//X/9//5//r/+v/6//n/+v/6//v//f/9//3//v8AAAAAAQACAAAAAAAAAAEA
///9//////8BAAEAAQABAAIAAgABAAEABAAFAAUABAACAAIAAwADAAUABQAGAAYABQAE
AAMAAAAFAAUABAAEAAQABQAFAAUABQAFAAUABAAGAAcABwAHAAUABQAFAAUABQAFAAUA
BQAFAAUABQAFAAYABwAIAAkACgAKAAkACAAIAAkACwAMAAsACwALAAwADAAMAA4ADwAP
AA0ADQAOABAAEAAQABAAEAARABEAEQASABIAEwATABUAEwATABYAFgAWABUAFQAVABUA
FgAWABQAEwATABMAFAAVABYAFwAWABYAFgAWABYAFgAXABcAFwAXABcAFwAUABQAFgAW
ABYAFgAUABQAEQAQABAADwAQAA8ADQANAA0ACwAKAAkACQAIAAgABgAEAAQABAAEAAEA
AQACAAIAAQD//////v/+//7//v/+/wAAAQABAAIAAAAAAAEAAQABAAAAAAACAAAAAAAA
AAAAAAABAAUABgAEAAQABAAEAAUABQAFAAUABQAFAAYABgAIAAgACAAIAAYABgAGAAYA
BwAHAAcABgAGAAYABgAHAAcABwAHAAcABwAHAAcABgAHAAcABwAHAAYABgAFAAUAAwAC
AAIAAwADAAEAAwADAAIAAgADAAMAAgACAAAAAAACAAIAAQABAAAAAAAAAP/////9//3/
/f/+//7//v/+//7//f/9//3//////////v/8//3//f/8//z//P/8//z//v/+//7//v/8
//z/+//7//v/+//6//r/+f/5//n/+f/6//v//P/9//v/+//7//v/+f/5//n/+f/7//v/
+v/6//r/+v/6//r//P/7//v//P/8//v/+v/5//n/+f/6//v/+v/6//r/+v/6//z//P/8
//z//v/+//7//v/9//z/+//6//r/+v/6//r//P/8//z//P/6//r/+v/6//r/+v/6//r/
+//8//3//v/9//z/+//6//z//P/8//z//P/8//z//P/8//z//P/8//z//P/8//z//P/8
//z//P/8//z//P/8//r/+v/6//r/+//+/wAAAwAEAAQABQAHAAgACAAIAAgACgANAA0A
DQAJAAcABwAJAAkACQAIAAcAAwACAAAA/v/+////AQACAP3/+//5//j/+v/7//z//P/9
//3//f/9//3//P/8//z/+//5//j/9v/5//r/+//8//n/+P/3//b/+P/4//n/+v/6//r/
+v/6//r/+//7//r/+v/6//n/+v/6//z//v8EAAwAGQAlADMAQgBPAFwAdgCMAJQAjwCD
AGYANQD6/77/gP9F/xv/BP///hH/M/9Z/3r/lv+q/7j/x//S/9v/4P/n/+z/7f/u//H/
8//1//b/9v/2//n/+v/6//v//f/9//3//v/+//7///8AAAAAAAAAAAEAAwABAAMAAwAB
AAEAAQABAAIAAgABAAEAAgADAAMAAgACAAIAAwADAAMAAwAEAAQABgAGAAYABAAFAAUA
BAAEAAYABwAHAAcABgAFAAQAAgAEAAUABQAFAAUABQAFAAUAAwADAAMAAwAGAAcACAAJ
AAgABwAGAAUABwAIAAgACAAJAAkACgAKAAsACwALAAwACgAKAAwADQAPAA0ADQAOABAA
EAAQABAAEAARABEAEQASABIAEwATABMAEQARABQAEgASABEAEQASABMAFQAWABQAEwAT
ABMAEQARABEAEQATABQAFQAWABQAFAAVABUAFQAVABUAFQASABIAFAAUABQAFAASABIA
EwASABIAEQAQAA8ADQANAA0ACwAKAAkABwAGAAYABAACAAIAAgACAAMAAwAEAAQAAgD/
//7//P/+//7//v/+//3//f/8//z/+v/6//v/+//9//z//P/+/wAAAAAAAAAA/v/9////
/v8AAAAAAAAAAAAA///+//3//v///wEAAgADAAQABQAGAAUABAADAAIAAwADAAMAAgAC
AAIAAgADAAMAAwADAAMAAwADAAMAAgADAAMAAwADAAQABAADAAMA///+//7///////3/
//////z//P/9//3//v/+//z//P/+//7//f/9//z//P/8//v/+f/3//f/9//5//r/+//8
//v/+f/4//f/+f/5//n/+P/4//n/+f/4//j/+P/4//j/9//2//X/9P/2//b/9f/1//f/
9//2//b/9f/1//X/9f/1//X/9f/1//f/9//3//f/9//3//f/9//3//f/9v/2//T/9P/0
//T/9v/1//X/9v/3//f/9//3//P/8//2//f/+P/4//j/+P/4//X/9P/z//L/8//0//X/
9v/0//T/9P/0//b/9v/2//b/+P/4//j/+P/2//b/9v/2//b/9v/2//b/+P/4//j/+P/2
//b/9v/2//b/9v/2//b/9P/0//T/9P/1//b/9//4//j/+f/7//z//P/9////AAAAAAAA
AAACAAUABQAFAAMAAwADAAUAAwADAAIAAQD///7//P/6//n/+f/6//r/+P/3//b/9v/2
//f/+P/4//f/9//3//f/9//2//b/9v/2//P/8//y//L/9P/0//T/9P/y//L/8v/y//P/
9f/3//j/+P/4//j/+P/3//f/9v/2//b/9//4//j//P8CAAYADAAXACMAMQBCAFUAZAB2
AIgAigCHAHsAWAAjAOj/qv9u/zn/E//8/v3+E/85/13/ev+Q/6b/uv/J/9L/2f/e/+X/
7P/r/+z/7//x//T/9v/3//j/+P/4//f/9//7//v/+//8//z//P/9//7//v/+//7///8B
AP//AQABAAAA///+//3///8AAAAAAQAAAAEAAQAAAAAAAAABAAEAAwADAAQABAACAAIA
AgAAAAMAAwACAAIAAAABAAEAAQADAAMAAwACAAAAAQABAAEAAQABAAEAAQADAAMAAwAD
AAUABQAFAAUABwAHAAcABwAHAAgACAAIAAkACQAKAAoACQAJAAkACgAMAAwADgAPAA8A
DQANAA4AEAAQABAAEAAOAA8ADwAPABIAEgATABMAEQAPAA8AEgASABIAEQARAA8ADwAQ
ABAAEQARABIAEwARABEAEQARABIAEgASABIAEgASABMAEwATABMAEwATAA4ADgAQABAA
EQASABEAEgARABAAEAAPAA4ADQALAAsACQAHAAYABQAFAAQABAACAAAAAAAAAAAAAAAB
AAMABAACAP///v/8//7//v/+//7//f/9//z//P/+//7///////3//P/8//7//v/+//7/
/v/9//3/AAAAAAIAAgACAAIAAwADAAMAAwADAAMABAAEAAQABAAEAAQAAwACAAEAAAAD
AAUABwAIAAcABgAFAAUAAwADAAMAAwADAAMAAwACAAIAAwAEAAUABAAEAAMAAwADAAIA
AgADAAIA//8AAP////8AAAIAAwACAAIAAAAAAP7//v/9//3//v/+//7//f////3//f/9
//z//P/8//z//P/7//v/+//5//n/+f/4//j/+f/5//j/+f/6//v//P/6//r/+v/6//r/
+v/5//n/9//3//b/9v/5//n/+f/5//n/+f/5//n/+f/5//n/+f/5//n/+f/5//n/+f/4
//j/+f/6//v//P/6//n/+f/6//n/+f/5//n/+f/7//j/9f/2//f/+P/5//r/+v/6//r/
+v/6//r/+v/6//j/+P/4//j/+v/6//r/+v/8//z//P/8//n/+P/3//b/+P/4//j/+P/6
//r/+v/6//z//P/8//z/+v/6//r/+v/6//r/+v/6//r/+v/6//r/+P/4//j/+P/7//z/
/f/+//z//P/+////AwAEAAQABQAFAAYABgAGAAYACAALAAsACwAJAAcABwAJAAcABwAG
AAcABQAEAAIAAAD/////AAAAAP7//f/8//z//P/9//7//f/7//r/+f/7//v/+v/6//z/
/P/7//v/+P/4//j/+P/4//j/+P/4//r/+v/6//v//P/8//z//P/6//r/+//7//z//P/8
//3/AAD+/wIACAAMABQAIwAzAEMATgBbAHQAkgCgAJoAhwBtAEoAFwDa/6D/Zv85/xv/
Dv8T/y3/T/91/5T/qv+8/8z/1f/a/+P/7P/v//L/9f/2//n/+//8//z/+//6//z//v//
/wEAAgABAAAAAAACAAIAAwAEAAQABAAEAAUABQADAAUABQAHAAcABwAHAAYABgAFAAUA
BgAHAAcABgAGAAYABwAHAAkACQAKAAoADAAMAAwACgAMAAsACQAIAAoACwALAAsACQAJ
AAkACAAKAAsACwALAAsACwALAAsADQANAA0ADQAOAA0ADAALAAsACwALAAsADQAOAA4A
DgANAA0ADgAOABEAEQARABIAEgASABQAFQATABEAEQASABQAFAAUABQAFgAXABcAFwAW
ABYAFwAXABcAFQAVABgAGgAaABkAGQAXABcAGAAYABoAGQAZABkAGQAZABkAGQAaABoA
GgAaABoAGgAbABsAGQAZABkAGQAYABgAGgAaABgAGAAWABYAFwAWABYAFQAUABMAEQAR
AA8ADQAMAAsACwAKAAoACAAIAAgACAAIAAcABwAIAAgACQAHAAcABgAEAAQABAAEAAUA
BQAEAAQABAAEAAUABQAFAAQABAAGAAQABAAEAAQAAwADAAYABgAIAAgACAAIAAcABwAH
AAcABwAHAAgACAAIAAgACAAIAAgACAAIAAgACwALAAsACgAIAAgACAAJAAkACQAJAAkA
CwALAAsACgAHAAcABwAHAAgACAAHAAcABwAGAAYABwAFAAMABQAFAAQABAAFAAUAAQAA
AP3//P///wAAAAABAAIAAgACAAEA///9//3//f/+//7//v/+//7//f/9//3//f/9//3/
/P/8//3//f/8//r/+v/6//r/+//8//3//v/+//7//f/9//3//f/8//z//P/7//r/+f/5
//n/+f/5//n/+f/5//n/+//7//v/+//9//3//P/8//r/+v/6//r/+v/5//n/+v/7//v/
+//7//v/+f/6//3//P/8//z//P/8//r/+v/6//r//P/8//z//P/6//r/+v/6//r/+v/6
//r/+v/6//r/+v/6//r/+v/6//r/+v/6//r//P/8//z//P/6//r/+v/6//j/+P/4//j/
+//8//3//v/9//z/+//6//r/+v/6//r//P/8//z//v/9////AAAAAP//AQACAAIAAwAE
AAcACwAJAAkABwAFAAcACQAHAAcABgAFAAMAAgAAAP7//f/9/wAAAAD+//3/+v/6//r/
+//8//z/+//7//v/+//7//r/+P/4//j/9//5//j/+P/4//b/9v/2//b/9P/0//T/9P/3
//j/+P/4//j/+P/4//n/+v/6//v//P/7//z//v8AAAQACgASACEAMQBBAE4AWwBuAIIA
kACSAIkAcwBIABEA0v+Q/1T/I/8J//r+Af8l/03/af+E/5r/sv/E/8//2P/f/+b/6//u
/+//8P/z//X/9//4//j/+P/6//z//f///////////wAAAAAAAAEAAgABAAAA/////wEA
//8BAAEAAQABAAEAAQACAAIAAQABAAQABQAFAAQABAAEAAUABQADAAMABAAEAAQABAAE
AAIABQAFAAQABAAGAAcABwAHAAUABQAFAAQABAAFAAUABQAFAAUABQAFAAMAAwADAAMA
BwAHAAcABwAFAAUABQAFAAkACgAKAAoABwAHAAgACAAJAAkACQAKAAwADAAOAA8ADwAN
AA0ADgAOAA4ADgAOAA4ADwAPAA8AEAAQABEAEQARAA8ADwASABIAEgARABEADwAPABAA
EAASABEAEQARABEAEQARABEAEgASABIAEgASABIAEwATABEAEQARABEAEAAQABIAEgAQ
ABAADgAOAA0ADAAMAAsADAALAAkACQAHAAUABAADAAEAAAAAAP7//v/+//7//v/9//3/
/v/+//3/+//7//r/+v/6//r/+v/5//n/+P/4//r/+v/7//v/+//6//r//P/6//r/+v/6
//v/+//+//7//v/+//7//v/9//3//f/9//7///8BAAIAAAAAAAAAAAD+//7//v/+/wEA
AQABAAAAAAAAAAAAAQABAAEAAQABAAMAAwADAAIA/v/9//z/+//9//7//v////v/+v/6
//v//f/7//3//f/6//r/+//7//z//P/6//r//P/8//v/+//7//r/+f/3//j/9//4//n/
+P/4//j/+P/4//f/9//3//n/+f/5//j/9v/3//f/9v/4//j/+P/4//r/+v/6//r/+f/4
//b/9f/3//f/9v/2//f/9//3//f/9//3//f/9//3//f/9//3//X/9f/1//X/9//3//b/
9v/2//b/9v/2//b/9f/1//b/9//3//f/9//3//f/+P/5//r/+f/4//f/9v/0//T/9P/0
//X/9v/3//j/+P/4//j/+P/2//b/9v/2//j/+P/4//j/+P/4//j/+P/2//b/9v/2//b/
9v/2//b/9v/2//b/9v/4//j/+P/4//b/9v/2//b/9v/4//n/+//8//z//f///wIAAgAC
AAIAAgAFAAUABQADAAEAAQADAAMAAwACAAEA///+//z/+v/5//n/+v/6//j/9//2//b/
9v/3//j/+P/5//n/+f/5//f/9v/2//b/9v/1//X/9P/2//b/9v/2//T/9P/0//T/9P/0
//X/9v/4//j/+P/4//j/+f/5//j/9v/2//f/+v/6//r//v8GABAAGwAnADkASgBXAGYA
fACMAIwAhwB1AE4AFQDa/5z/Yv8x/w//AP8D/x3/Qf9l/4T/nP+u/7z/zf/W/9v/4v/p
/+7/7//w//P/9f/5//r/+v/6//v//P/8//3//v/9//z//P/9//7/AAACAAIAAgACAAMA
AwABAAMAAwADAAMAAwADAAIAAgABAAEAAwAFAAYABgADAAIAAgABAAMAAwAEAAQABAAE
AAQAAgADAAMAAgACAAMABQAGAAcABwAHAAcABgAGAAcABwAHAAcABwAHAAcABQAFAAUA
BQAHAAcABwAHAAcABwAHAAcACwAMAAwADAALAAsADAAMAA0ADQANAA4ADgAOABAAEQAR
AA8ADwAQABIAEgASABIAFAAVABUAFQAUABQAFQAVABcAFQAVABgAFwAWABQAEwAVABUA
FgAWABYAFQAVABUAFQAVABUAFQAYABgAGAAYABYAFgAXABcAFwAXABcAFwAUABQAFgAW
ABYAFgAUABQAEwASABIAEQASABEADwAPAA8ADQAMAAsACQAIAAgABgAGAAYABgAGAAMA
AwAEAAQAAwABAAEAAAD+//7//v/+///////+//7//v/+//////8BAAAAAAACAAIAAgAC
AAIAAQABAAQABAAEAAQABAAEAAUABQAFAAUABQAFAAYABgAGAAYABgAGAAYABgAGAAYA
BQAFAAUABAAGAAYABgAHAAkACQAJAAkACQAJAAkACAAFAAUABQAFAAQABAADAAMAAgAC
AAMABQAFAAMABQAFAAMAAgACAAEAAQACAAEAAgAAAAAA/////wIAAgACAAEAAwABAAEA
AQABAAAA///+/wEAAQACAAMAAgABAAAA/v/+///////+//7//v/+//7//v/+//7//v8A
AAAA///////////+//7///////////8BAAEAAQABAAAA///+//3/////////////////
/v/+/wAAAAAAAAAAAgABAAEAAgAAAP///v/9//////8CAAMAAgABAAAA///+/wAAAAAA
AAAAAAAAAAAAAAAAAAAAAAAAAAIAAgACAAIAAgACAAIAAgAAAAAAAAAAAAIAAgACAAIA
AAAAAAAAAAACAAIAAgACAAIAAgACAAIAAgACAAIAAgACAAIAAgACAAIAAgACAAIABAAE
AAQABAAGAAYABgAGAAcACAAJAAoACwAMAA0ADgAOAA4ADgAOABAAEAAQABAADwAOAA0A
DAAKAA==
         </WaveFormData>
      </LeadData>
      <LeadData>
         <LeadByteCountTotal>10000</LeadByteCountTotal>
         <LeadTimeOffset>0</LeadTimeOffset>
         <LeadSampleCountTotal>5000</LeadSampleCountTotal>
         <LeadAmplitudeUnitsPerBit>4.88</LeadAmplitudeUnitsPerBit>
         <LeadAmplitudeUnits>��V</LeadAmplitudeUnits>
         <LeadHighLimit>2147483647</LeadHighLimit>
         <LeadLowLimit>268435456</LeadLowLimit>
         <LeadID>V3</LeadID>
         <LeadOffsetFirstSample>0</LeadOffsetFirstSample>
         <FirstSampleBaseline>0</FirstSampleBaseline>
         <LeadSampleSize>2</LeadSampleSize>
         <LeadOff>FALSE</LeadOff>
         <BaselineSway>FALSE</BaselineSway>
         <ExcessiveACNoise>FALSE</ExcessiveACNoise>
         <MuscleNoise>FALSE</MuscleNoise>
         <LeadDataCRC32>563064952</LeadDataCRC32>
         <WaveFormData>
CAAIAAgACAAJAAoACwAMAAsACgAJAAgACgAKAAoACgAMAAwADAAMAAwADAAMAAwADgAO
AA4ADgAMAAwADAAMAA0ADgAPABAADQAMAAsACgAKAAoACgAKAAgACAAIAAgABwAGAAUA
BAACAAIAAgACAAAAAAAAAAAA///+//3//P/8//z//P/8//r/+v/6//r//f/+////AAD+
//7//v/+//7//v/+//7/AAAAAAAAAAD+//7//v/+////AAABAAIAAgACAAIAAgACAAIA
AgACAAQABAAEAAQABgAGAAYABgAGAAYABgAGAAQABAAEAAQABgAGAAYABgAGAAYABgAG
AAUABAADAAIAAwAEAAUABgADAAIAAQAAAAAAAAAAAAAAAgACAAIAAgABAAAA///+/wAA
AAAAAAAAAAAAAAAAAAD+//7//v/+/wAAAAAAAAAA///+//3//P/8//z//P/8//z//P/8
//z//P/8//z//P/6//r/+v/6//z//P/8//z//P/8//z//P/8//z//P/8//z//P/8//z/
/P/8//z//P/8//z//P/8//7//v/+//7//P/8//z//P/8//z//P/8//7//v/+//7//P/8
//z//P/+//7//v/+//7//v/+//7//f/8//v/+v/7//z//f/+//z//P/8//z//f/+////
AAD9//z/+//6//z//P/8//z//f/+////AAD///7//f/8//3//v///wAA/v/+//7//v/8
//z//P/8//3//v///wAAAAAAAAAAAwAGAAcABwAIAAkACwALAAsACQAKAAwADQAPAA0A
DQAOAAwACwALAAwADAAKAAkABgAEAAMAAwADAAEA/v/+//3//f/+/wAAAwABAAEAAQD/
/wEAAQAAAAAAAAD///7//f/7//v/+//7//z//P/9/////v/9//z//f///////////wEA
AQABAAIAAQD///7//v8BAAcACAAIAAwAEgAbACoAQABZAHAAkQCvAMcA0ADQAMgArwCC
AEkACgDE/4b/V/87/zH/QP9d/3r/m/+x/8H/zf/Y/9//4//p//L/9//1//T/9v/3//j/
+v/7//z//v/9//z/+//9//7///8BAAAA/////wAAAQABAAIAAwADAAMAAwADAAMABAAE
AAQABwAHAAYABgAGAAUABAADAAQABQAGAAYABAAFAAYABgAGAAYABgAEAAYABgAGAAQA
BAAGAAcABwAJAAkACAAHAAQABAADAAIAAwADAAQABgAGAAUABQAFAAUABgAHAAcACAAI
AAkACQAHAAkACQAIAAgACAAIAAgACAAJAAkACQAHAAgACAAJAAoACwAMAA0ADAAMAAwA
DQANAA4ADgAOABEAEQARABEADwAPABAAEQAUABQAEwATAA8AEQASABIAEQAQAA8ADwAS
ABMAFAAVABQAFAATABIAEwAWABcAGAAVABYAFQAUABMAEwAVABUAGAAYABcAFgAWABUA
FQAVABYAFAAUABMAEgAPAA4ADAALAAsACgAJAAoACgAKAAgABwAHAAYAAwAEAAQABAAF
AAIAAgACAAIABQAFAAQABAAFAAUABQAFAAIAAgACAAQABQAGAAcACAAEAAMABAADAAMA
AwAEAAUABwAHAAcABwAIAAgACAAIAAcABwAIAAgACAAJAAoACwAMAAwACwAJAAsACwAL
AAwACQAIAAcABgAJAAsADAAMAAcABwAHAAgACgALAAsACgAGAAUABQAGAAYABAAGAAYA
BQAFAAUABAAEAAMAAwADAAMAAwACAAIAAwADAAIAAgACAAIAAgACAAAAAAAAAAAA///+
//7///8AAAEAAQABAP//AAAAAP//AQABAAEAAQD//////////wEAAQAAAAAA//////7/
/v/+//7//v/+//3//P/8//v//v//////AAD///7//f/8//7////+/////v/+//3//P/6
//r/+v/7//z//f/+/////v/+//n/9//6//v//P/9//7/AAAAAAAAAAD9//z/+//6//z/
/P/8//z/+v/6//r/+v/8//z//P/8//r/+v/6//r//P/8//z//P/+//7//v/+//z//P/8
//z/+v/6//r/+v/8//z//P/8//r/+v/6//r/+//8//3//v/+//7//v/+/wEAAgADAAMA
BAAFAAcABwAFAAUABgAIAAsACwAJAAkACQAIAAYABQAHAAgABwAHAAMAAAD+//3//f/9
//r/+v/8//z//f////7//f/8//v/+f/5//n/+P/6//r/+f/4//X/9f/1//X/9//3//b/
9v/1//X/9f/1//f/9//3//f/+f/5//n/+f/4//j/9//3//z/+//7/wAAAgAIABAAHQAu
AEQAWwB2AJMAqwC7AMQAxgC8AJkAZAAjANb/jP9U/y//G/8h/zz/Xf98/5X/pf+3/8n/
0P/T/93/4//o/+3/7P/s/+//8f/v//D/8P/w//X/9f/1//X/9v/2//b/9//1//X/9v/4
//n/+f/6//v/+v/5//j/9//3//j/+P/4//v/+//6//r/+f/5//n/+f/6//v//P/8//n/
+f/5//j/+P/4//j/9v/6//r/+v/4//f/+P/4//f/+f/5//j/9//1//b/9v/2//f/9//4
//r/+v/5//n/+f/3//j/+f/5//j/+P/5//n/+f/7//v/+v/6//r/+v/6//r/+//7//v/
/f/+//7///8BAAEAAQABAP///v/9//3//v8AAAEAAgADAAMAAwADAAMAAwAEAAUABAAE
AAMAAwABAAMABAAEAAQABAAEAAUABwAHAAcABwAGAAYABQAEAAUACAAJAAoABgAIAAgA
CAAHAAcACQAJAAgACAAHAAYABwAHAAgACQAIAAYABgAFAAMAAQABAAAAAAABAAEAAQD+
//7//v/8//r/+//7//n/+f/4//f/9//4//j/+P/4//n/+f/4//j/+f/5//n/+f/2//b/
9v/4//n/+v/7//z/+P/3//j/9//4//n/+//9//v/+//7//v//P/8//z//P/+////AQAC
AAAA///+//3/AAACAAMAAwABAAEAAQACAAIAAgACAAIAAAABAAEAAAD9//3//f/+//7/
//////7//v/9//3//v/8//r//P/8//z//f/+//7//f/7//r/+f/7//v/+v/6//n/+f/4
//j/+P/4//j/+P/6//r/+v/6//f/9v/2//f/+P/5//n/+f/3//j/+P/3//X/9f/1//X/
9//3//f/9//1//X/9P/0//f/9//2//b/+P/4//j/+P/3//b/9v/1//b/9//3//j/9v/2
//b/9v/3//f/9f/1//X/9v/2//b/9P/0//T/9f/2//f/+P/5//j/9v/z//H/9P/3//j/
+f/6//f/9v/1//T/9f/2//f/+P/2//b/9v/2//b/9v/2//b/+P/4//j/+P/6//r/+v/6
//n/+P/3//b/9v/2//b/9v/4//j/+P/4//b/9v/2//b/9v/2//b/9v/3//j/+f/6//r/
+v/6//r//f/+//////8AAAEAAwADAAMAAwAEAAYABwAHAAUABQAIAAgABwAHAAcABgAD
AAEA///+//7//////////P/8//n/+P/4//n/+//7//v/+//5//n/+f/4//r/+v/5//j/
9f/1//X/9f/2//f/9//4//j/9//2//X/9//3//f/9//5//n/+f/5//j/+P/3//f/9v/9
////AAAEAAoAEAAbAC4ARABbAHIAkwC1AMkA0ADOAMAAnQBmACUA3P+U/1r/Of8l/yX/
Qv9j/3b/j/+p/7v/yf/U/9n/3f/h/+b/5//r/+z/8P/z//P/9P/0//T/9v/1//T/8//2
//b/9v/3//f/9//4//r/+v/5//n/+f/7//v/+//7//n/+v/6//r//P/9//3//v/+//3/
/P/7//v/+//7//r/+v/7//z//P/8//z//P/6//3//v////7/+//8//z/+//8//3//f/9
////AAAAAAAA/f/7//r/+v/7//v//P/9//3//v///////v/+/////////wEAAQAAAP//
/v/9//z///8BAAIAAwACAAIAAQABAAEAAQABAAEAAgACAAIAAwADAAQABAAEAAcABwAH
AAcABgAFAAUABQAHAAgACAAJAAcACQAKAAoACAAIAAgACQAJAAkACQAJAAcACAAIAAgA
CAAKAAoACgAJAAwADQAOAA0ADQAPAA8AEAAQAA8ADgANAAsACgAJAAgABgAGAAUABwAF
AAUABAABAAEAAAD//wAAAAAAAP7//P/9//3/+//8//z//P/9//r/+v/6//r/+//7//r/
+v/7//v/+//7//r/+v/6//z//v/+//7//v//////AQABAAAA//////////////////8A
AAAAAAAAAAMAAwAEAAQABQAFAAUABQAGAAYABQADAAUABQAFAAYABQAEAAMAAgADAAUA
BgAGAAEAAQABAAIAAgADAAMAAgAAAP////8AAAAA/v8AAAAA/////////v//////AAAB
AAAA///9//z///////7//v/8//z//P/8//z//P/8//z//P/8//3////+//3/+//5//r/
/P/9//3/+//7//v/+//5//n/+f/5//v/+//6//r/+//7//r/+v/8//z//P/8//r/+v/7
//v/+//7//r/+v/6//r/+v/6//n/+f/3//f/+P/6//v//P/6//r/+v/7//3//f/9//3/
/P/8//v/9//2//j/+P/4//j/+f/6//v//P/6//r/+v/6//z//P/8//z//P/8//z//P/7
//r/+f/4//n/+v/7//z//P/8//z//P/+//7//v/+//z//P/8//z/+v/6//r/+v/7//z/
/f/+//3//P/7//r//P/8//z//P/7//r/+f/4//v//P/9/wEABAAFAAUABgAFAAcABwAH
AAcACAAKAAsACwAJAAkACgAIAAcABwAIAAoACAAHAAQAAAD///////8BAP7//v/9//z/
/P/9/////////////f/9//3//P/8//v/+f/3//X/+P/5//r/+//6//j/9//3//n/+f/5
//v/+//7//v/+//6//n/+P/4//n/+f/6//z//////wAAAAAEAA4AHQAwAEYAXQB2AJEA
rwDFAMwAyADCAKEAbAAxAO7/pP9m/0H/K/8r/0T/Zf+C/5//sf+9/8n/1P/Z/93/5f/s
/+//8P/w//P/9f/1//b/9v/2//f/9//3//f/9v/2//b/9//6//v//f8AAP///f/8//v/
+f/5//n/+f/6//z//f/+//3//f/8//z////////////9//3//f/8//7///8AAAAA///+
//3/+v/+//7//v/8//7/AAABAAEA//////7//f///wAAAAAAAAAA/////wAA/v/9//3/
/f/9//7//////wAAAAABAAEAAAABAAAA/v///wAAAQACAAAAAQABAAEAAwAEAAQABQAF
AAUABQAFAAYABgAGAAcABQAGAAYABgAHAAcABwAHAAkACQAKAAsADAAMAAsACwAJAAsA
DAAMAAoACgAKAAsADQANAA0ADQANAA4ADgAOAA4AEAAQABAAEAASABIAEgARABEAEwAT
ABIAEgARABAAEAAPAA8ADwAQAA4ADgANAAsACQAJAAgACQAJAAgABwAEAAQABAACAAIA
AwADAAEAAQAAAP/////+//7//v/+/wAAAQABAAIAAgABAAAA//8AAAAAAAACAAAAAAAA
AAAAAAABAAQABQADAAMABAAFAAUABQAFAAUABgAGAAYABgAJAAkACgAKAAcABwAHAAcA
CwAMAAwACwAJAAkACQAKAAwADAAMAAwACgALAAsACgAJAAkACQAKAAgACQAJAAgABgAF
AAUABgAGAAQABgAGAAUABQAFAAQABAADAAMAAwAFAAUABAAEAAMAAwACAAIAAgACAAIA
AgACAAIAAgACAAEAAAAAAAEAAwADAAIAAQABAAIAAgABAP//////////AAABAAIAAwAC
AAEA///+/wEAAQAAAAAA///+//3//P///wAAAgADAAEAAQAAAAAA/v/+//7//v8BAAEA
//////3//v/+//7//v/+//7///////////////7//v//////AAD+//7//v/+/wAAAAAA
AAAAAgACAAIAAgD///7//f/8//7//v/+//7/AAAAAAAAAAD+//7//v/+//7//v/+//7/
AAAAAAAAAAD+//7//v/+//7//v/+//7//P/8//z//P/9//7///8AAP7//v/+//7//v/+
//7//v/+//7//v/+//7//v/+//7///8AAAQABgAJAAkACgALAAsACwALAAsADgAQABEA
EQAOAA0ADQAMAAwADQAPABAADQALAAcABAAFAAUABQAFAAAAAAD///7//v///wEAAQAC
AAMAAgADAAEAAAAAAAAA/f/8//v/+//+////AAABAP3//P/8//v//f/9///////9//3/
/f/9//3//f/+//7////9//7//f/9//7/AgAIABAAGwAoADYASwBiAH0AnQC7AMoAzgDO
ALsAkABVABIAyv+E/1H/M/8n/zL/T/9w/43/pf+1/8H/zv/Z/9//5f/s/+//8P/w//P/
9f/1//b/9v/2//v/+//7//v/+v/6//r/+//9//3//v8AAP7//f/9//3/////////////
/wAAAAAAAP/////+//7////////////////////+//7///8AAAAAAgACAAIAAAAAAAAA
AAD+/wAAAgADAAMAAAD///3/+//8//7///8AAAAA/////wAA///9//z/+//+/wAAAgAD
AAEAAAAAAP////8BAAEAAAACAAIAAgACAAAAAQABAAEAAwAEAAQABQAFAAUABQAFAAgA
CAAIAAkABwAIAAgACAAJAAkACQAJAAkACQAKAAsACwAKAAgABwAGAAkACwAMAAwADAAM
AA0ACwALAAsACwAMAA4ADwAQAA8AEAAPAA4ADgAQABAAEAAPAA8AEQARABAAEAAPAA4A
EAAPAA8ADwAMAAoACgAJAAsACQAJAAgABQAFAAQAAwAAAAAAAAD+////AQACAAEAAAD+
//z/+//8//z//P/8//3//f/8//z/+v/5//j/9//5//r/+//+//7//v/+//7//P/7//z/
+//8//3///8BAAAA///+//3/AAAAAAAAAAABAAEAAgACAAEAAQABAAEAAQACAAIAAQAB
AAEAAQACAAMABAAFAAYABQAFAAQAAgAAAAEAAgAEAAQABQAFAAQAAAD/////AAACAAAA
AgACAAAA///+//z//v/9//3//f///////v/+//3//f/8//z/+v/6//r/+v/8//z//P/8
//r/+P/3//f/+P/5//n/+f/5//r/+v/5//v/+//7//v/+P/3//b/9f/3//f/9v/2//f/
9//2//b/9P/0//T/9P/2//b/9//3//f/9//2//b/+P/4//j/+P/5//n/9//3//X/9v/2
//b/9v/2//b/9//3//f/9//3//T/8v/1//f/+P/4//j/+P/4//f/9v/1//T/9v/2//b/
9v/0//T/9P/0//b/9v/2//b/+P/4//j/+P/4//j/+P/4//b/9v/2//b/+P/4//j/+P/4
//j/+P/4//j/+P/4//j/9//2//X/9P/3//j/+f/6//j/+//8//3///8AAAEAAwABAAEA
AQACAAQABQAFAAMABQAGAAYABQADAAQABAACAAMAAAD+//3//f/9//3/+v/4//f/9v/2
//n/+//7//v/+//5//n/+f/4//j/+P/3//X/8//y//H/8//z//P/8v/y//P/8//z//X/
9//3//f/9//3//f/9//1//b/9v/1//X/9v/3//f//P8CAAYADAAVACAAMgBLAGoAhQCh
ALkAxgDIAMYAqwB8AD8A/P+0/3T/Q/8l/x3/Lv9N/27/if+b/6//wf/O/9X/2f/d/+T/
6f/q/+r/7f/v//D/8v/z//T/9P/z//L/8f/1//b/9//5//j/9//3//j/+v/5//n/+f/7
//v/+//7//j/+P/3//b/+v/7//v//P/7//v/+//7//v/+//7//r//P/9//7//v/9//z/
+//4//v//P/9//z/+v/8//3//f/9//3//P/7//n/+v/6//r/+v/5//n/+v/8//v/+//7
//v//P/9//3//v/+///////9///////+//7//v/+//7//v///////////wAAAAABAAMA
AwADAAMABAAEAAQABQAEAAQAAwACAAQABQAGAAcABQAFAAYABwAIAAgABwAHAAUABwAI
AAgACAAIAAgACQAJAAkACQAJAAkACgAKAAoACgAMAAwADAAKAAwADAAMAAkACQALAAsA
DQAOAA4ADgAMAAsACwALAAwACgAKAAkABwAFAAUABAABAAEAAAD///7//v/+//z//f//
/wAA///9//z/+//7//z//P/8//z//P/7//n/+P/6//v//P/9//r/+v/6//z/+v/6//r/
+v/7//v//f/9//3//f/+////AQABAAEAAQABAAAA///+/wEAAQACAAIAAAD///7//f8B
AAQABgAHAAUABQAFAAYABQAEAAMAAgACAAMAAwACAAAAAQACAAQAAgADAAMAAgABAAEA
AgAEAAMAAAABAAAAAAABAAIAAgAAAP////////3//f/8//z///////7//v/8//z//P/8
//z//P/8//z//f/8//z//f/8//v/+f/3//n/+v/6//n/+//7//v/+//7//v/+//7//n/
+f/4//j/9//3//b/9v/3//j/+f/6//r/+v/7//v/+//7//r/+v/4//j/+P/4//n/+f/3
//f/+P/6//v//P/6//r/+v/7//n/+f/5//n//P/6//f/8//0//f/+P/5//r/+v/6//r/
+v/6//r/+v/6//z//P/8//z//P/8//z//P/+//7//v/+//v/+v/5//j/+P/4//j/+P/6
//r/+v/6//z//P/8//z/+v/6//r/+v/8//z//P/8//r/+v/6//r/+v/6//r/+v/7//z/
/f/+//z//P/8////AQADAAQABgAFAAcABwAHAAcACAAKAAsACwAJAAkACgAKAAkACQAK
AAoACAAHAAQAAgABAAEAAQADAAAAAAD///z//P/9/////f/9//3/+//9//3//P/8//z/
+//6//n/+f/5//n/+f/5//j/+P/5//v/+//7//3//f/9//3//f/7//v/+//8//7//f/9
//7/AQD9/wAABgAKABAAHwAyAEYAWwByAJUAuQDPANAAyAC8AKEAbgAvAOr/pv9s/0X/
Mf8x/0T/Y/+E/5//sf/B/8//1v/Z/+P/6//u//H/9P/0//f/+f/2//b/9f/0//r/+//8
//3//f/8//v/+//7//v//P/+/wAA//////////////////8BAAIAAgACAAIAAQD///7/
AQABAAEAAQABAAEAAQAAAAAAAQACAAIAAwAEAAUABAADAAIAAQD+/wAAAgADAAMAAwAD
AAIAAQABAAIAAgACAAQAAwADAAQABAADAAMAAwABAAIAAwADAAIAAgADAAMAAwAFAAUA
BAAEAAQABAAEAAQABQAFAAUABwAIAAgACQAIAAcABgAFAAYABgAGAAcACAAKAAsADAAL
AAsACwALAAkACQAKAAsADgAOAA0ADQALAA0ADgAOABAAEAAQABEADwAPAA8ADwARABIA
EgASABIAFAAUABQAEAASABIAEgATABMAFQAVABUAFAASABAAEQARABIAEwASABAAEAAP
AA4ACwAKAAgACAAJAAkACQAIAAgACAAGAAQABQAFAAMABAAEAAQABQACAAIAAgACAAMA
AwACAAIAAQABAAEAAQACAAIAAgAEAAMAAgABAAAA/////wEAAQAEAAUABwAJAAgABwAG
AAUACAAIAAgACAAHAAcACAAIAAcABwAHAAcACwAMAAwACwAJAAkACQAKAAgACAAIAAgA
CgALAAsACgAHAAcABwAIAAgACQAJAAgACAAHAAcACAAGAAQABgAGAAUABQAFAAQAAwAB
AAAA//8CAAMAAwAEAAQAAwABAAAAAAAAAAAAAAAAAAAAAAAAAP///v/+////AQABAAAA
///9//7//v/9//v/+//7//v//P/9//7//////////v/+//3//f/8//z//P/8//z//P/6
//r/+//7//n/+f/4//j/+f/6//v//P///////f/9//z//P/7//r/+v/6//r/+//9//3/
/f/9//r/+P/7/////v/+//7//v/+//3//P/7//r//P/8//z//P/6//r/+v/6//r/+v/6
//r/+v/6//r/+v/6//r/+v/6//r/+v/6//r//P/8//z//P/8//z//P/8//v/+v/5//j/
+//8//3//v/9//z/+//6//z//P/8//z//v/+//7//v8BAAIAAwADAAIAAwAFAAUABgAH
AAkADAAMAAsACAAHAAoACgAJAAkACgAKAAgABwACAAAA/////wAAAQD//wAA/v/8//v/
+/////////////3//f/9//z/+//6//j/9v/4//n/+v/7//r/+f/3//b/9f/1//X/9f/3
//f/9//3//f/9//3//f/+f/6//r/+//8//v//f/+/wQACgASAB8AMgBEAFkAcgCRAK0A
wQDMAMwAwACfAGgAJwDe/5T/Wv83/yH/If8+/2H/ev+P/6X/t//F/9D/2f/h/+X/6v/t
/+z/7P/v//H/8//0//T/9P/5//n/+f/5//j/+P/4//n/+//7//z//v/9//v/+v/5//v/
+//7//v//f/+//7//v/+//3/+//6//z//f/+/////f/9//3//P/6//v//P/8//7//v/+
//z//P/8//z/+v/7//7/AAABAAAA///9//v/+//8//z//P/+//3//f/+//z/+//7//v/
/f/+///////8//z//f/9////AQABAAAA/v/+//7//v/8//3//f/9/wAAAgADAAUABAAD
AAIAAQAEAAQABAAFAAUABgAGAAYABQAFAAUABQAHAAcACAAJAAgACAAHAAcABQAHAAgA
CAAKAAoACgALAAkACQAJAAkACwAMAAwADAAKAAwADAAMAAoADAAMAAwACwALAA0ADQAO
AA4ADQAMAAwACwALAAsACgAIAAgABwAHAAUABQAEAAMAAwACAAEA/v/+//7//P/+////
///9//3//P/7//v/+v/6//r/+v/5//n/+P/4//n/+f/5//n/+f/6//v//v/9//z/+//6
//r/+//+/////f/9//7////+//3//P/7////AAABAAIAAgABAAEAAAD//////////wMA
BAAEAAMAAwADAAMABAAEAAQABAAEAAQABQAFAAQA////////AAAAAAEAAQAAAP7//f/9
//7////+/wEAAgAAAP///v/8//7//f/9//3///////7//v/8//v/+f/4//v//P/9//7/
/f/8//v/+v/7//r/+v/7//v/+//6//n/9//4//j/9//4//n/+v/7//v/+//7//v/+v/5
//f/9v/5//n/+P/4//j/+P/4//j/+v/6//v/+//5//n/+P/4//j/+P/4//j/+f/5//f/
9//1//b/9v/2//j/+P/4//n/+f/5//n/+f/4//r/+//9//7/+//6//n/+P/2//b/9v/2
//n/+v/7//z/+v/6//r/+v/6//r/+v/6//r/+v/6//r/+P/4//j/+P/6//r/+v/6//j/
+P/4//j/+v/6//r/+v/6//r/+v/6//r/+v/6//r//P/8////AAD/////AAABAAUABQAF
AAUABAAGAAcABwADAAMABAAEAAUABQAGAAYABAADAAAA/v////////////z//P/7//r/
+P/5//v/+//+/////v////z/+v/5//j/+P/4//j/+f/3//f/9//3//b/9v/3//f/9//3
//n/+f/5//n/+f/5//v/+//8//z/+//7//r/+//9//7/AAAKABQAHQAqAD4AWQB0AI8A
rQDFAM4A0ADKAKsAdgA1AO7/pv9q/z//J/8l/zr/Wf94/5P/p/+3/8P/0P/b/9//5f/s
/+//7v/u//H/8//0//b/9//4//n/+f/5//n/+P/4//j/+f/6//v//f8AAP7//f/9//3/
/f/9//3//f/9//7//v/+///////+//7/AAABAAIAAwABAP///f/6//v//f///wAAAAAA
AAAA/v/+//7//v/8//3/AAACAAMAAQABAAAA//8BAAIAAgACAAIAAQABAAIAAgABAAEA
AQABAAIAAwADAAAAAAABAAEAAgAFAAYABgAEAAQABAAEAAQABQAFAAUABwAIAAgACQAI
AAcABgAFAAgACAAIAAkACQAKAAoACgALAAsACwALAAwADQAPABEAEAAOAAsACQAIAAsA
DQAOAA4ADgAOAA8ADwAPAA8ADwAQABIAEwAUABMAFAATABIAEgAUABQAFAATABMAFQAV
ABQAFAATABIAEwATABQAFQASABAAEAAPABEADwAPAA4ACwALAAoACQAKAAoACgAIAAYA
BwAHAAUABQAEAAMAAwACAAIAAgACAAEAAQAAAAAAAQABAAEAAQACAAIAAgAEAAIAAgAC
AAIAAwADAAUABQAFAAUABgAHAAkACQAJAAkACgAKAAoACgAJAAkACgAKAAoACwAMAA0A
DAAMAAsACQAKAAsADAAOABAAEAAQABAADgAPAA8ADgALAAsACwAMAAoACwALAAoACQAJ
AAoADAAMAAoADAAMAAoACQAIAAYACQAJAAoACwAKAAkABwAGAAkACQAIAAgACAAIAAgA
CAAHAAYABQAEAAUABgAIAAsACgAJAAcABQAFAAYABgAFAAcABwAHAAcABQAFAAUABQAH
AAcABgAGAAUABQAEAAQABAAEAAQABAAFAAYACAAJAAgABwAFAAQABgAGAAYABgAFAAUA
AwADAAUABgAGAAYACAAIAAgACQAIAAcABgAFAAYACAAJAAsACgAJAAgABwAGAAcACAAJ
AAoACgAKAAoACgAKAAoACgAKAAwADAAMAAwACgAKAAoACgAKAAoACgAKAAoACgAKAAoA
CAAIAAgACAALAAwADQAOAAwADAAMAAwADgAOAA4ADgAOAA4ADgAOAAwADAAMAAwADwAQ
ABEAEgASABIAEgASABUAFgAXABgAGQAaABsAHAAcABwAHAAcAB0AHgAfACAAHgAeAB4A
HgAcAA==
         </WaveFormData>
      </LeadData>
      <LeadData>
         <LeadByteCountTotal>10000</LeadByteCountTotal>
         <LeadTimeOffset>0</LeadTimeOffset>
         <LeadSampleCountTotal>5000</LeadSampleCountTotal>
         <LeadAmplitudeUnitsPerBit>4.88</LeadAmplitudeUnitsPerBit>
         <LeadAmplitudeUnits>��V</LeadAmplitudeUnits>
         <LeadHighLimit>2147483647</LeadHighLimit>
         <LeadLowLimit>268435456</LeadLowLimit>
         <LeadID>V4</LeadID>
         <LeadOffsetFirstSample>0</LeadOffsetFirstSample>
         <FirstSampleBaseline>0</FirstSampleBaseline>
         <LeadSampleSize>2</LeadSampleSize>
         <LeadOff>FALSE</LeadOff>
         <BaselineSway>FALSE</BaselineSway>
         <ExcessiveACNoise>FALSE</ExcessiveACNoise>
         <MuscleNoise>FALSE</MuscleNoise>
         <LeadDataCRC32>1257275823</LeadDataCRC32>
         <WaveFormData>
+v/6//r/+v/8//z//P/8//v/+v/5//j/+f/6//v//P/+//7//v/+//7//v/+//7///8A
AAEAAgAAAAAAAAAAAAEAAgADAAQAAgACAAIAAgAAAAAAAAAAAAIAAgACAAIAAQAAAP//
/v/8//z//P/8//z//P/8//z/+//6//n/+P/4//j/+P/4//b/9v/2//b/+f/6//v//P/6
//r/+v/6//z//P/8//z//v/+//7//v/9//z/+//6//v//P/9//7/AAAAAAAAAAAAAAAA
AAAAAAEAAgADAAQABAAEAAQABAAGAAYABgAGAAQABAAEAAQABgAGAAYABgAGAAYABgAG
AAUABAADAAIAAwAEAAUABgAFAAQAAwACAAIAAgACAAIABAAEAAQABAADAAIAAQAAAAIA
AgACAAIAAgACAAIAAgAAAAAAAAAAAAIAAgACAAIAAAAAAAAAAAAAAAAAAAAAAAIAAgAC
AAIAAAAAAAAAAAD+//7//v/+/wAAAAAAAAAAAgACAAIAAgAAAAAAAAAAAAIAAgACAAIA
AgACAAIAAgACAAIAAgACAAQABAAEAAQAAgACAAIAAgACAAIAAgACAAQABAAEAAQAAgAC
AAIAAgAEAAQABAAEAAQABAAEAAQAAwACAAEAAAABAAIAAwAEAAQABAAEAAQABgAGAAYA
BgADAAIAAQAAAAIAAgACAAIABQAGAAcACAAHAAYABQAEAAUABgAHAAgABwAGAAUABAAE
AAQABAAEAAYABgAGAAYACAAIAAkACwAOAA4ADgAOABAAEgASABIAEQARABIAEgATABMA
FAAVABMAEwAVABUAFQAUABMAEQARAA8ADwAOAA0ACwAJAAcACAAKAA0AEAAPAA4ADQAL
AA0ADQAMAAsACwAKAAkACQAGAAYABwAHAAkABwAHAAgABwAFAAQABQAGAAcABwAIAAsA
CwALAAsACQAJAAkACQAMABEAEwASABQAGgAgAC0AQQBaAHYAlwCzAMoA2ADdAN0AzgCp
AHkAPgD9/8T/n/+F/3v/gP+Q/6b/v//R/9r/4//q/+7/8P/3////BAABAAEAAgAEAAcA
BwAGAAYABgAHAAcACAAJAAsADAANAAsACgAJAAgADQAMAA0ADwANAA0ADQAOAA4ADgAO
AA4ADwARAA8ADwAOAA4ADQALAA0ADgAQABEADwAPAA8ADwAOAA4ADgAOAA0ADwAPAA0A
DgAPABAAEQARABEAEQASABAAEAAOAAoACwAMAA0ADwAPAA8ADwAPAA8ADwAOAA4AEAAQ
ABAAEQAPABEAEgASABIAEQARABEADwASABMAEwASABEAEAAQABMAFAASABUAEwATABMA
EwATABMAFAAWABYAFwAYABgAFwAWABYAFwAbABsAHAAcABoAGgAaABkAFgAWABgAGQAa
ABsAHQAfAB4AHAAZABgAHQAfACAAIQAeAB8AHwAeABsAHQAeAB4AIgAjACMAIwAjACEA
HwAfAB8AHgAeAB4AHQAdABwAGgAbABoAGgAZABoAGgAaABgAFwAWABQAEQASABUAFgAX
ABMAEgARABAAEQASABMAFQAWABUAEwARABAAEAAQABAAEwAWABgAGQAWABUAFQAUABMA
EwAUABYAFgAWABYAFgAWABYAFgAWABcAGAAZABoAGgAbABsAGQAaABoAGQAYABoAGwAb
ABsAFwAWABUAFQAZAB0AHQAdABkAGQAVABUAGAAZABkAGQAXABMAEwATABQAFAAUABMA
FQAVABUAFQATABIAEgARABMAEwATABMAEgASABIAEQAPAA0ADQAPABEADwAPABAADgAN
AA0ADQAQABEAEQAQAA0ADQAMAAsADQAQABAAEAANAAwADAANAA0ACwAKAAoADQANAA0A
DwANAAwACwAKAAkACAAHAAcACgALAAwADAALAAoACQAIAAoACgAIAAoACQAIAAcABgAG
AAYABgAGAAcACAAJAAoACgAIAAQAAQAEAAUABgAHAAgACQAKAAsADAAKAAgABgAEAAYA
BgAGAAYABAAEAAQABAAFAAYABwAIAAcABgAFAAQABgAGAAYABgAGAAYABgAGAAQABAAE
AAQABAAEAAQABAACAAIAAgACAAAAAAAAAAAAAwAEAAUABgAGAAYABgAHAAgACgAJAAgA
CAAIAAoACgAIAAgACQALAA0ADgAOAA8ADgANAAwADQAQABEAEQARAAwACQAGAAUAAgAC
AAEAAAABAAIABAAHAAUABAADAAIA/////////v///////v/9//v/+v/6//v//f/9//v/
+//6//r/+f/5//v/+//7//r/+v/7//v/+//5//n/+f/5//3//P/7//3/AgAGAAwAGAAn
AD0AWAB0AJMArQC+AMoA0QDPALoAjwBVAAwAw/+S/3X/Yf9d/27/hP+a/6v/uf/G/9P/
1v/W/9z/4//n/+r/6P/p/+v/7v/s/+v/6f/o/+v/7f/u//D/8P/x//H/8f/w//D/8P/w
//P/8v/z//X/9P/z//L/8v/w//D/8P/w//P/9f/z//P/8v/y//H/7//x//L/9P/1//P/
8f/v/+3/7v/u/+7/7v/v//H/8f/v/+3/7f/t/+3/7//v/+//8P/t/+7/7f/q/+z/7P/s
/+3/7f/t/+3/7f/u/+3/6//q/+r/6v/q/+v/6//t/+7/7v/s/+v/6//r/+n/7P/t/+3/
7f/t/+3/7v/v//D/7v/x/+7/7f/s/+v/7v/v//H/9P/z//P/8//y//L/8v/z//X/9v/1
//X/9P/y//L/8v/x//H/8v/1//f/9v/1//X/9f/z//L/8P/w//X/9//4//n/9v/3//f/
9v/1//f/+P/4//n/+f/4//f/+v/5//j/+f/5//j/+P/4//X/9f/0//L/9P/0//X/9f/z
//L/8f/u/+z/7P/r/+n/5//p/+n/6f/q/+r/6v/q/+r/6v/q/+v/6//r/+r/6f/q/+r/
6v/q/+v/7v/w//H/7v/t/+3/7P/t/+3/7v/w/+//7v/t/+z/7f/u/+//8P/z//T/9f/2
//P/8//y/+//9f/2//b/9v/1//X/9P/z//T/9P/0//X/9P/3//b/9f/x//H/7f/t/+//
8f/y//P/8//v/+//7//u/+7/7v/t/+7/7//w//H/7//u/+7/7f/t/+3/7f/t/+z/7P/s
/+v/6v/p/+r/7f/v/+3/7f/u/+z/6//r/+v/7P/t/+3/7P/r/+v/6v/p/+j/6v/p/+j/
6f/o/+j/6f/p/+f/5v/m/+n/6f/p/+v/6//q/+n/6P/o/+j/6P/p/+r/6//s/+z/6//q
/+n/6P/o/+j/5v/o/+j/6P/o/+j/6P/o/+j/6P/p/+r/6//s/+r/6v/m/+P/5v/p/+r/
6//s/+n/6P/n/+b/5//o/+n/6v/q/+r/6v/q/+j/6P/o/+j/6v/q/+r/6v/r/+z/7f/u
/+v/6v/p/+j/6P/o/+j/6P/q/+r/6v/q/+r/6v/q/+r/6v/q/+r/6v/s/+z/7P/s/+z/
7P/s/+3/7//y//L/8v/0//T/9v/2//T/9P/1//f/+v/6//n/+f/7//v/+//9//z/+//5
//f/9v/1//T/9f/y//L/8f/w/+//7v/u/+//8P/w//D/8P/v/+//7//u/+//7//u/+3/
6//q/+r/6//s/+3/7P/t/+3/7P/q/+n/6f/p/+n/6P/p/+v/7P/t/+z/6//q/+n/6f/u
//H/8f/4//z/AAAIABkAMQBKAGYAiwCtAMIAzADPAMsAtACHAEsABgC//4z/cf9d/1X/
Zv98/4r/nf+v/77/x//O/9L/1P/X/9n/2P/a/93/4f/m/+f/5//m/+b/5P/l/+X/5v/o
/+n/6f/p/+j/6P/o/+j/6v/o/+j/6f/r/+v/6//s/+r/6v/q/+r/7P/v/+7/7//u/+7/
7f/r/+r/6v/r/+v/6//r/+v/6//q/+r/6v/q/+z/7//w/+//7P/r/+r/6f/q/+v/7P/u
/+7/8P/w/+7/7P/q/+j/5//o/+n/6v/r/+v/6//q/+r/7P/s/+z/7f/t/+//8P/w/+z/
6//r/+v/7P/w//L/8//y//H/8P/w//D/8P/t/+//8f/x//H/8f/v/+//8P/y//b/9//4
//j/9f/0//T/9f/5//n/+v/6//j/+P/4//f/+P/4//r/+//5//n/+v/7//v/+v/4//j/
+v/7//v/+//9////AAAAAP3///8AAAAAAgADAAMAAwABAP///f/9//v/+v/6//r//P/9
//3//P/5//j/+P/3//b/9v/2//T/9P/0//P/8f/z//X/9f/1//L/8v/y//L/8v/y//L/
8//1//X/9P/z//L/8v/y//L/9P/2//f/9//3//f/+P/4//X/9f/2//j/+v/6//r/+v/6
//r/+v/6//v//P/9//7/AAABAAEA//8AAAAA///+/wAAAQABAAEA///+//3//f///wMA
AwADAP/////7//v//v////////////v/+//7//z//P/8//v/+//7//v/+//8//z//f/9
//z/+//6//n//P/8//z/+//7//n/+f/7//v/+f/5//r//P/7//v/+//7//v/+v/4//r/
+//7//v/+P/6//n/+P/3//b/9v/3//j/9//3//j/+f/5//n/+//9//z/+//6//j/+P/4
//n/+f/5//n/+P/6//r/+v/6//n/+P/1//b/9//4//n/+v/6//r/+v/6//z//P/8//z/
/P/8//r/9//2//j/+P/4//j/+f/6//v//P/7//r/+f/4//n/+v/7//z/+v/6//r/+v/4
//j/+P/4//n/+v/7//z//P/8//z//P/+//7//v/+//z//P/8//z/+v/6//r/+v/7//z/
/f/+//3//P/7//r//P/8//z//P/7//r/+f/4//v//P/+/wEABgAGAAYABgAEAAYABgAG
AAYABwAJAAoACgAJAAkACQAJAAkACwALAA0ADAALAAkABgADAAIAAAACAAEAAAD///7/
/v///wAAAgACAAIAAQABAAEAAAD///7//P/6//n/+//8//7////+//v/+v/6//r/+f/5
//v//f/9//z//P/7//v/+//7//3//f/9//3/AAABAAEAAAAGAA4AGAApAEEAWgB2AJEA
rQDEAM4A0wDRAL4AkwBdAB4A2f+i/4P/b/9r/3j/jv+k/7v/x//O/9X/3v/i/+T/6//v
//T/9P/1//f/+v/5//n/+P/4//r/+//7//z/+//7//r/+f/7//z//f/+//7//P/8//3/
/P/7//r/+v/9//7///8AAAAAAQD+//3///8AAAAA///+//7//////wEAAQABAAEA/v/+
//7//v/9///////9//7///8AAAEA////////AAD+/wAAAAD+//7//v/+/////f/9//3/
/f///////v/+////AAABAAMAAAABAAEAAAABAAEAAgADAAAAAgACAAEAAgADAAQABgAG
AAYAAwAFAAcABwAHAAcABwAHAAgACgALAAsACwAKAAoACgALAA0ADQANAA4ADgAOAA4A
DgANAA4ADgAQABEAEQARABIAEwATABIAEAAQABIAEwATABMAEwAVABYAFgAVABcAGAAY
ABkAGQAYABcAGQAXABUAFQAUABQAFQAWABUAFQAUABIAEgASABMAEwAQABAAEAAOAA4A
DgANAAsACQALAAsACwAIAAgACAAIAAsADAANAA8ADgANAAsACQALAAwADQAOAA0ADgAO
AA0ADgAPABEAEgARABEAEgAUABIAEgASABIAFAAUABQAFAAVABYAFwAYABYAFwAXABUA
GgAaABkAGAAYABkAGQAZABoAGgAaABsAGgAdABwAGwAbABsAFwAXABgAGQAZABkAFwAT
ABMAEwAWABYAFgAVABUAFQAVABUAFQAUABQAEwAVABUAFQAVABQAFAAUABMAEgARABIA
FQAVABMAEwAUABIAEQARABEAEgATABMAEgARABEAEAAPAA8AEgASABIAEwASABIAEwAR
AA8ADgAOAA8ADwAPABEAEAAOAAwACgAMAA4AEAATABEAEQARABAADgAOAA4ADgAPABAA
DwASABEAEAAPAA4AEAAQABAAEAAOAA4ADgAOAA4ADAAOAA8ADgAOAA4ADgAOABAAEAAQ
ABAAEgASABIAEgAPAA4ADQAMAAwADAAMAAwADQAOAA8AEAAOAA4ADgAOABAAEAAQABAA
EAAQABAAEAAQABAAEAAQAA4ADgAOAA4ADAAMAAwADAANAA4ADwAQAA4ADgAOAA4ADgAO
AA4ADgAOAA4ADgAOAAwADAAMAAwADQAPABIAFgAYABgAGAAYABoAGgAaABoAGwAdAB4A
HgAbABsAGwAbAB0AHwAfAB8AHQAbABgAFQAUABUAFQAWABQAEgAQAA4ADgAPABAAEAAS
ABIAEQARAA8ADgANAA0ADAALAAsACgALAA0ADgAPAAoACQAJAAgACgALAA4ADwAOAAwA
CwALAAsACwALAAsACwAJAAkACAAHAAkADAASABoAJAAvADsAUABoAIMAowDAANAA2QDb
ANYAtwCFAEgABQDG/5n/gf91/3b/iP+e/7P/xf/Q/9X/3v/m/+z/8//3//r/+f/5//r/
/P/9//3//P/8//3///8AAAIAAAABAAEAAQACAAIAAgACAAQAAgACAAMABAAFAAYACAAF
AAQAAwACAAIAAwAAAP//AAACAAMAAwACAAIAAwADAAMAAwADAAMABAAEAAQABAAEAAUA
BAABAAIAAwAEAAUAAgABAAAAAAAAAAIAAgAAAAEAAAD//////v/9//z/+////wEAAgAE
AAEAAAD//////f///wAAAAD/////AAABAP7/AAAAAP//AQABAAEAAgADAAQAAgAFAAUA
BQAFAAUABAADAAMABAAEAAUABgAGAAUABAAEAAUABgAFAAUABAAFAAYABwAHAAYABgAI
AAkACAAHAAcABwAKAAoACQAKAAkACQAIAAcACAALAA0ADgAJAAsADAAMAA0ADQAMAAsA
DQALAAkACQAJAAgACAAIAAYABwAHAAYABAACAAEA///+//7//v/8////AAAAAP///f/9
//v/+f/4//j/+P/4//j/+P/4//n/+f/3//T/8f/0//b/+P/6//j/+v/7//v/+v/5//n/
+P/4//n/+//+//v/+v/5//j/+v/6//r/+v/7//z//f/+//z//f/9//v//v/+//3//P/8
//3//f/9//7//v/+//////8BAP///f/8//3/+v/7//7//////////v/5//j/9//5//r/
+//7//r/+f/4//f/9//2//b/9f/3//f/9//3//f/9v/1//P/8//x//H/8//1//P/8//0
//P/8f/w/+//8v/z//P/8v/x//H/8P/v//H/9P/0//T/8P/u/+3/7f/u/+3/7f/u/+//
7//v//H/8P/u/+z/6v/s/+z/7P/t/+3/7f/t/+z/7v/u/+7/7v/u/+7/7P/u/+3/7P/r
/+r/7P/s/+z/7P/s/+z/7P/s/+b/6P/q/+v/7v/u/+7/7v/u/+v/6v/p/+j/6f/q/+v/
7P/q/+r/6v/q/+r/6v/q/+r/7P/s/+z/7P/q/+r/6v/q/+r/6v/q/+r/7P/s/+z/7P/s
/+z/7P/s/+r/6v/q/+r/6f/o/+f/5v/p/+r/6//s/+v/7f/w//D/8v/y//L/9P/y//L/
8v/z//f/+P/4//f/9//3//f/9//5//n/+f/4//n/9//1//P/8f/w//D/7//u/+3/7P/s
/+//8P/w//D/8P/v/+//7//u/+3/7f/s/+r/6f/n/+b/5//n/+f/5f/n/+j/6P/n/+n/
6//r/+v/7P/s/+3/7f/s/+v/6v/p/+f/6f/q/+v/7f/0//j//P8EAA0AHQA4AFoAeQCX
ALAAvgDFAMUAtgCTAF8AIgDd/6L/d/9d/1P/WP9s/4T/l/+n/7T/wf/K/8z/0P/T/9n/
3P/c/93/3//i/+X/5f/k/+T/4//j/+L/4v/l/+f/6P/p/+n/6P/n/+b/6f/o/+n/6//r
/+v/6//s/+n/6P/n/+b/6v/t/+z/7f/r/+z/7P/r/+r/6v/r/+v/7f/t/+3/7f/q/+r/
6v/q/+v/7f/t/+v/6f/p/+n/6f/r/+v/6//s/+v/7P/r/+j/6P/o/+j/6f/r/+v/6//r
/+v/6//q/+r/6//s/+3/7//u/+//7//u/+7/7f/t/+3/6//u/+//7//v/+//7//w//L/
8v/v//H/8//z//P/8//y//H/8f/y//b/9//4//j/9f/0//T/9f/3//f/+P/4//b/9v/2
//X/9f/2//n/+//5//n/+v/7//v/+v/4//j//P/9//3//f/9////AAAAAPv//f/+//7/
AgADAAMAAwADAAEA//////7//v///wAA//////7//P/5//j/+P/3//b/9v/2//T/9//4
//j/9//2//f/9v/1//b/9v/2//b/9P/0//T/9f/3//f/9v/1//L/8v/y//L/8v/0//X/
9f/3//f/+P/4//n/+f/6//z//v/+//7//v/8//z//P/8//v//P/9//7/+//7//r/9//+
/wAAAQACAAIAAwADAAMAAQAAAP////8AAAMAAgABAAAAAQD+////AAABAAEAAQADAP//
//////7//v/+//3///////////////7//v/9//v/+//7//v//P/8//z/+//6//n/+v/9
//3/+//7//z//P/7//v/+//5//n/+P/2//j/+f/5//n/+f/8//z//P/9//z//P/9//v/
+f/4//j/9//3//f/+f/6//r/+v/6//r/+v/6//v//f/9//3//P/6//r/+v/6//j/+P/2
//j/+//8//3//v/8//z//P/8//z//P/8//z//v/+//r/9f/2//n/+v/7//z//P/8//z/
/P/8//z//P/8//z//P/8//z//P/8//z//P/+//7//v/+//z//P/8//z/+v/6//r/+v/7
//z//f/+//7//v/+//7//P/8//z//P/+//7//v/+//z//P/8//z//P/8//z//P/9//7/
//8AAAAAAAABAAMACAAIAAgACAAGAAgACAAIAAgACQALAAwADgANAA0ADQANAA0ADwAP
AA8ADgANAAsACQAHAAcABgAIAAcABgAFAAIAAgADAAQAAgACAAIAAQADAAMAAgABAAEA
AAD//////v/+//////////3//f/+/wAA/////wEAAQABAAAAAAD//////////wEAAQAB
AAEABAABAAMACAAMABAAHAAtAEEAWAByAJMAtQDMANIA0QDNALwAkwBbABwA2/+q/4n/
df9v/3r/jv+m/7v/yf/S/9v/4P/k/+r/8f/1//j/+P/5//v//v/8//v/+f/4//r//f//
/wIA//////7//f/+//7//v/+/wIAAAAAAAEAAQABAAEAAgAEAAQABAAEAAQABQACAAEA
AwAEAAQAAwAEAAQABQAFAAUABQAFAAUABQAGAAcACAAGAAcABgADAAUABQAFAAUAAwAD
AAMABAACAAQABAACAAQABAAEAAUABwAHAAcABwAHAAcABgAGAAQABAAEAAUABQAHAAgA
CAAIAAcABwAHAAUACAAJAAkACQAJAAkACgAKAAoABwAJAAsACwALAAsADAANAA8AEgAR
ABEAEQAQAA8ADgAOAA8AEwATABQAFAASABIAEgARABEAEgAVABcAFgAVABUAFQAWABYA
FQAWABgAGQAZABkAGAAZABkAGAAWABkAGwAcABsAGwAaABkAGgAZABgAGQAYABgAGQAa
ABcAFwAWABQAFAAUABUAFQAUABQAFAASABQAFAATABEAEQATABMAEwAQABAAEAAQABAA
EAAQABEAEgARAA8ADQAPABAAEQASABEAEgASABEADwAPABAAEAASABMAFQAYABcAFgAV
ABQAFgAWABYAFgAWABYAFgAWABQAFQAVABMAGQAaABoAGgAZABkAGAAXABYAFgAWABcA
FwAbABsAGwAXABcAEwATABUAFwAYABkAGQAVABUAFQAWABYAFgAVABUAFQAVABUAEgAQ
AA8ADQAPABEAEwAVABUAFAATABEAEQAPAA8AEQARAA8ADwAQAA4ADQANAA0AEAARABEA
EAAPAA8ADgANAAwADgANAAwADAAMAA0ADwARAA8ADgAOAA0ADQANAA8ADQAMAAsACgAM
AAwADAANAAwACwAKAAgACQAKAAsADAAOAA4ADAAOAA0ADAALAAoACgAKAAoACgAMAAwA
DAAMAAgABgAIAA0ADgAOAA4ADgAOAAsACgAJAAgACQAKAAsADAALAAoACQAIAAgACAAI
AAgACAAIAAgACAAIAAgACAAIAAoACgAKAAoACgAKAAoACgAIAAgACAAIAAYABgAGAAYA
BwAIAAkACgAJAAgABwAGAAgACAAIAAgACgAKAAoACwANABAAEAAQAA8ADgAPAA4ADwAQ
ABIAFQAVABQAEgARABIAEwAUABcAFwAXABYAFQASAA8ADAALAA0ADgAOAA4ADAAKAAkA
CQAKAAoACgAKAAkACQAJAAgABgAFAAMAAQAEAAQABQAHAAYABQACAAEAAgACAAEAAQAB
AAEAAQAAAAAAAQABAAEAAgADAAQABQADAAQABQAHAAwAEAAWACIAMwBFAFwAeACVALMA
yADUANcA1QDAAJUAWwAYANH/nv+F/3H/af96/5L/ov+v/73/zP/V/9z/5P/q/+//8f/0
//P/8//0//b/+f/5//j/+P/6//v/+//8//v/+//6//n/+//8//3//v////z/+//7//v/
+//7//z//f/+////AAD+/////P/7//3//v/+//3/+v/6//v/+//5//n/+f/5//n/+v/7
//z/+v/7//r/9//6//v//P/9//z/+//6//r/+f/6//n/9v/4//j/+P/5//j/9//2//X/
+f/5//j/+P/2//b/9v/3//f/+f/6//r/+P/3//f/9//2//j/+P/3//j/+f/6//z/+v/6
//f/+f/7//v/+//7//v/+//8//7//f/9//3//P/8//z//f////////8AAAAA/v/+//7/
/f/9//7/AQADAAAA////////AAAAAP//AAACAAMAAwADAAEAAwAEAAQAAQADAAQABAAE
AAUABQAFAAcABQADAAMAAwACAAIAAgABAAEAAAD+/////v/+//3/+//6//n/9v/3//j/
+P/3//b/9//2//X/9P/0//T/9P/y//L/8v/z//P/8//y//H/8f/y//P/9P/z//T/9P/z
//X/9f/2//b/9f/1//b/+P/3//b/9f/0//f/+P/5//r/+v/6//r/+v/5//n/+P/1//r/
+v/5//j/+v/7//v/+//6//r/+v/7//z////+//3/+f/5//X/9f/2//f/9//3//f/8//z
//P/9f/2//f/9//2//X/9P/z//T/9P/1//X/9f/1//X/9f/z//L/8f/v/+//7//x//X/
8//x//H/8v/y//H/8f/x//D/8f/x//D/7f/t/+z/6//t//D/8P/w//H/8P/w//H/8f/v
/+7/7v/v/+//7//x/+//7v/t/+z/7f/u/+//8f/v/+//7//u/+z/7P/s/+z/7P/s/+r/
7P/s/+z/7P/s/+7/7v/u/+7/7v/u/+7/7v/u//D/8v/x//L/7//u/+3/7P/q/+r/6v/q
/+3/7v/v//D/7v/u/+7/7v/u/+7/7v/u/+7/7v/u/+7/7v/u/+7/7v/v//D/8f/y/+//
7v/t/+z/7v/u/+7/7v/w//D/8P/w/+7/7v/u/+7/8P/x//P/9v/0//T/9P/0//f/+P/5
//r/+v/7//v/+v/5//n/+f/5//r//f/+/////P/7//n/9//2//f/9//4//X/9P/z//L/
8P/x//L/8v/1//b/9v/3//T/8v/w/+//8P/v/+//7v/u/+//7//v/+3/7f/u/+7/7//v
//H/8f/v/+7/7v/v//H/8f/x//H/8f/v/+//8v/x//H/9P/+/wgADgAZAC0ASgBoAIcA
pwDCAMwA0wDTAMAAlQBbABgA1f+e/3v/Zf9d/2b/ev+S/6X/tf/A/8X/0P/W/9r/3//l
/+b/5P/l/+f/6v/t/+3/7P/s/+7/7//v//D/7//v/+7/7f/v//D/8f/y//T/8v/y//P/
8//z//P/9P/0//T/9P/0//P/9f/z//P/9P/2//f/9//z//L/8v/x//T/9f/2//f/9P/0
//T/9P/z//X/9f/z//T/9f/2//f/9f/1//X/9v/0//b/9v/0//T/9P/0//X/9f/1//X/
9f/3//f/9v/2//T/9P/0//X/9v/5//v//P/6//n/+f/5//f/+v/7//v/+//7//v//P/8
//z/+f/7//3//f/9//3//f/9//7/AAABAAEAAQAAAAIAAgADAAUABAADAAMAAgAEAAQA
BAADAAQABAAGAAcABQAFAAYABwAKAAoACQAKAAsACwAKAAkACwANAA4ADgALAA0ADgAO
AA4ADwAPAA8AEAAPAA4ADwANAAwADAAMAAwADQANAAwACQAIAAgABwAHAAgACQAIAAYA
BgAFAAMAAwAFAAUABQAEAAQABAAEAAIAAgACAAMABQAFAAQAAwAEAAQABAAEAAQABgAH
AAcABwAHAAgACAAHAAcACAAKAAwADAAMAAwADgAOAA4ADgANAA4ADwAQABIAEwATABEA
EwASABAADgAQABEAEQARABEAEgATABUAFAAXABYAFQAVABUAEQARABIAEwATABMAFQAR
ABEAEQASABIAEgARAA8ADwAPAA8AEAAQABEAEQAPAA8ADwAPABIAEgASABEAEQAPAA8A
EQAPAA0ADQAOABAAEQATABUAEwATABIAEAAPAA8ADgANAA0AEAAQABAADwAOAA4ADwAS
ABEAEQASABIAEQAQABEAEQAQAA8ADgARABIAEwAVABIAEQAQAA4ADwAQABEAEgAQABAA
DgAQABEAEgATABQAFAAUABQAFAATABIAEQAQABIAEgAUABUAFgAVABQAEwASABQAFAAU
ABQAFAAUABQAFAAUABQAFAAUABYAFgAWABYAFAAUABQAFAAUABQAFAAUABYAFgAWABYA
FAAUABQAFAAVABYAFwAYABYAFgAWABYAGAAYABgAGAAYABgAGAAYABYAFgAWABYAFwAY
ABkAGgAcABwAHAAcAB0AHgAfACAAIgAiACIAIgAiACIAIgAiACUAJgAnACgAJgAmACYA
JgAkAA==
         </WaveFormData>
      </LeadData>
      <LeadData>
         <LeadByteCountTotal>10000</LeadByteCountTotal>
         <LeadTimeOffset>0</LeadTimeOffset>
         <LeadSampleCountTotal>5000</LeadSampleCountTotal>
         <LeadAmplitudeUnitsPerBit>4.88</LeadAmplitudeUnitsPerBit>
         <LeadAmplitudeUnits>��V</LeadAmplitudeUnits>
         <LeadHighLimit>2147483647</LeadHighLimit>
         <LeadLowLimit>268435456</LeadLowLimit>
         <LeadID>V5</LeadID>
         <LeadOffsetFirstSample>0</LeadOffsetFirstSample>
         <FirstSampleBaseline>0</FirstSampleBaseline>
         <LeadSampleSize>2</LeadSampleSize>
         <LeadOff>FALSE</LeadOff>
         <BaselineSway>FALSE</BaselineSway>
         <ExcessiveACNoise>FALSE</ExcessiveACNoise>
         <MuscleNoise>FALSE</MuscleNoise>
         <LeadDataCRC32>2572016537</LeadDataCRC32>
         <WaveFormData>
+v/6//r/+v/8//z//P/8//r/+v/6//r//P/8//z//P/+//7//v/+/wAAAAAAAAAAAAAA
AAAAAAAAAAAAAAAAAAEAAgADAAQAAgACAAIAAgACAAIAAgACAAIAAgACAAIAAQAAAP//
/v/+//7//v/+//7//v/+//7//f/8//v/+v/6//r/+v/6//j/+P/4//j/+//8//3//v/8
//z//P/8//z//P/8//z//v/+//7//v/8//z//P/8//7//v/+//7//v/+//7//v8AAAAA
AAAAAAIAAgACAAIABAAEAAQABAAEAAQABAAEAAIAAgACAAIABAAEAAQABAAEAAQABAAE
AAIAAgACAAIAAwAEAAUABgAFAAQAAwACAAIAAgACAAIABAAEAAQABAABAAAA///+////
AAABAAIAAgACAAIAAgAAAAAAAAAAAAIAAgACAAIAAAAAAAAAAAD+//7//v/+////AAAB
AAIAAgACAAIAAgAAAAAAAAAAAAIAAgACAAIAAgACAAIAAgACAAIAAgACAAIAAgACAAIA
AgACAAIAAgACAAIAAgACAAQABAAEAAQABAAEAAQABAAEAAQABAAEAAQABAAEAAQAAgAC
AAIAAgAEAAQABAAEAAQABAAEAAQAAQAAAP///v8BAAIAAwAEAAQABAAEAAQABgAGAAYA
BgADAAIAAQAAAAIAAgACAAIABQAGAAcACAAFAAQAAwACAAUABgAHAAgABgAGAAYABgAE
AAQABAAEAAUABgAHAAgACAAIAAkACwANAA4ADgAOAA4AEAAQAA4ADAANAA8AEAASABEA
EQARABEAEQATABQAFAAUABQAEgASABEAEQARABAADgANAAsADQAOAA8AEQAPAA8ADwAN
AA0ADAALAAoADAAKAAkACQAGAAYABgAHAAkACAAIAAgABQAFAAUABwAJAAkABwAHAAkA
CQAJAAoACAAIAAgACAAKAA8AEQANAA4ADwAPABcAJgA4AE4AZgB5AIgAkwCbAJ8AnACM
AHcAVgAwAA8A+P/n/93/2//f/+j/8//6/wAAAAAAAP////8BAAgACAAGAAUABAAFAAcA
BwAHAAcABQAFAAUABQAIAAgACAAIAAcABgAFAAQACAAJAAoACwAJAAcACQAJAAkACQAJ
AAkACwALAAkABwAGAAcABgADAAQABgAJAAsACgAJAAkACAAGAAYABgAFAAcACQAHAAcA
BwAIAAgACAAJAAoACgAKAAcABwAGAAUABwAIAAYACQAJAAkABwAGAAYABwAHAAcABwAH
AAcABwAHAAsACwALAAgACAAIAAcACQALAAsACwAKAAkACAAJAAoACwAKAAsACQAJAAkA
CQAJAAkADAANABEAEQAQABAADwAPAA4ADgASABMAEwATABIAEgATABAADgAOAA4ADwAS
ABIAEgASABAAEAAQABAAEQAUABUAFgAVABUAFQAVAA8ADwASABQAFwAWABUAFgAYABcA
FgAVABUAFAAVABcAFgASABEAEAARABEAEQARABMAEwASABEAEAAPAA0ADAAOAA8ADwAP
AAwADAAJAAkACwANAA8ADwANAA0ADAALAAoACAAIAAsADAANAA8AEAAPAA4ADQALAAwA
DAANAA8ADwAPAA0ADQAOAA4ADgANAA8AEAAQABAADgAPAA8ADwAPABAAEAAQABMAEwAT
ABMAEAAQAA8ADwASABUAFwAVABMAEQANAAwADgARABIAEwARAA0ADQANAA0ADQANAA0A
DQAOAA4ADgAOAA0ADAAMAAwADAALAAsADQAOAA4ADgAMAAsACQALAAkACQAJAAkABwAF
AAUABgAIAAkACgAJAAkACgAKAAgACAAJAAkACQAIAAcABgAFAAcABwAGAAYACQAJAAgA
CAAIAAgACAAIAAgABwAGAAUABgAHAAcABwAGAAYABQAEAAUABgAGAAcABgAGAAUABAAC
AAIAAgACAAQABQAFAAYABgAGAAEAAAACAAMABAAFAAYABgAGAAYABgADAAIAAQAAAAEA
AgADAAQAAwACAAEAAAACAAIAAgACAAAAAAAAAAAAAgACAAIAAgAEAAQABAAEAAMAAgAB
AAAAAAAAAAAAAAAAAAAAAAAAAP7//v/+//7///8AAAEAAgAAAAAAAAABAAMABQAGAAYA
BgAGAAgACAAEAAQABQAHAAkACgAKAAsACAAJAAgACQALAAwADQAOAAsACAAGAAUAAwAD
AAIAAgACAAIAAwAEAAMAAwADAAMA//////7//f/+//7//P/7//n/+P/4//j/+//7//r/
+v/4//f/9//3//n/+f/5//f/+f/5//n/+f/3//b/9f/0//r/+v/5//v/+//6//3/AQAN
AB4AMgBGAFwAbwB8AIcAjQCRAI4AfgBjADgADgDx/97/zf/H/8v/0//a/+H/4v/o/+r/
6P/n/+v/7f/w//L/8P/v/+7/7//t/+3/7f/t/+//7//v/+//8P/w//D/8P/u/+7/7v/u
//H/8f/x//H/7//t/+//7//t/+3/7f/t//H/8f/v/+3/7f/v/+//7f/t/+7/8P/x/+7/
7f/t/+z/6v/q/+r/6f/q/+3/7P/t/+v/7P/s/+z/7v/u/+3/7P/r/+v/6v/p/+v/7P/q
/+3/7v/t/+r/6P/m/+f/5//n/+f/5//n/+f/5//r/+v/6//q/+r/6v/p/+n/6//r/+v/
6//r/+v/7f/t/+3/6//r/+n/6f/p/+n/6v/r/+//8f/y//H/7//u/+7/7//v//D/8//z
//L/8f/w//D/8f/u//D/8P/w//H/8v/y//L/8v/x//D/7//u//H/9P/1//b/9v/1//T/
8//w//H/9f/4//j/9v/0//T/9f/1//X/9f/0//L/8v/z//P/8P/w//D/8v/z//T/9f/0
//P/8f/v/+3/7f/s/+z/6v/r/+v/6//r/+z/6v/r/+n/6//t/+3/7f/t/+z/6//s/+r/
6v/t/+3/7f/u/+7/7P/s/+z/6//r/+z/7v/x//L/8f/u/+3/7//w//H/8f/y//T/9f/2
//T/8//x/+//8v/0//X/9v/0//P/8v/x//P/9P/0//X/9P/1//X/8f/y//H/7v/u//H/
8//z//P/9f/x//H/8f/v/+//7//v//D/8v/z//T/8//x/+//7v/w//D/7//v/+3/7v/u
/+7/7P/r/+n/6//u/+//8P/x/+//7f/t/+7/7//v/+//7f/t/+7/7v/s/+r/6//r/+v/
6f/p/+n/6f/r/+v/6v/q/+3/7f/s/+z/7v/u/+7/7v/u/+3/7P/r/+7/7//v/+//7f/u
/+7/7v/s/+z/6//r/+3/7v/u/+7/7P/s/+z/7P/v/+//7v/u/+7/7v/r/+j/7P/t/+7/
7//w/+//7v/t/+z/7v/u/+7/7v/u/+7/7v/u/+z/7P/s/+z/7f/u/+//8P/y//L/8v/y
//H/8P/v/+7/7v/u/+7/7v/u/+7/7v/u/+7/7v/u/+7/7v/u/+7/7v/v//D/8f/y//L/
8v/y//P/8//1//b/9v/4//j/+v/6//b/9v/3//n//P/8//v/+//9//////8BAAEAAAD/
//7//f/8//z//f/7//v/+v/6//n/+P/4//j/+f/5//n/+f/1//X/9P/z//P/9P/z//P/
8v/w/+//7v/x//H/8P/w//D/7//v/+//8f/x//H/7//v/+//7//v/+7/7v/u/+7/7P/y
//X/8//1//j/9//7/wcAGAAqAD4AWABxAIIAjQCTAJMAjAB6AFsANAAKAOv/3P/P/8f/
y//T/9T/1//i/+b/6v/q/+n/6f/p/+r/6P/o/+n/6v/t/+3/7f/t/+3/6//r/+v/6//s
/+z/7P/s/+r/6v/q/+r/7f/t/+3/7f/v/+3/7//v/+3/7f/t/+3/8P/x//D/7//w//H/
8P/t/+7/7v/v/+//7f/t/+7/7v/u/+7/7v/t/+//8f/v/+//7v/u/+3/7P/t/+7/7v/u
/+//8f/y//P/8f/w/+z/7f/v/+//7f/s/+7/7//v/+//7f/t/+3/7f/t//H/8f/x/+7/
7v/u/+3/7v/x//L/8//w/+//7v/v//H/8f/v/+//8f/x//H/8f/v/+//8v/z//f/9//2
//b/8//z//L/8v/4//n/+f/5//f/+P/6//j/+v/6//r/+//8//z//P/8//r/+v/6//r/
/P/+//7//v////////////3//f8AAAIABAACAAAAAAACAAEAAAD///7//P/8//3//v/8
//3//v/8//v/+v/5//n/+f/4//f/+f/5//j/+P/6//v/+//7//j/+P/1//X/9f/3//n/
+f/7//v/+v/5//j/9v/2//n/+f/5//r/+v/8//z//P/7//n/+P/4//n//f/9//v/+//8
//z//P/7//3//v/+//7/AAABAAEAAQD//wAAAAAAAAEAAQABAAEA/v/+//3//f/+/wEA
AwABAAAA///8//z//f////////////v/+//7//z//f/+/////f/+//7//v////////8A
AP7//v/9//3///8AAAAAAAD+//3/+//9////////////AQD/////AAAAAP///v/7//z/
/v////7//P/9//3//f/9//3//f/9//3//f/8//z//f/9//z//P/+//7//v/+//3//f/9
//3/+//7//r/+f/7//z//P/8//r/+v/5//n/+v/8//3//v/8//z//P/8///////+//7/
AAAAAP3/+v/4//r/+v/6//r/+//8//3//v/8//z//P/8//7//v/+//7//v/+//7//v/7
//r/+f/4//r//P/+/wAA/v/+//7//v8AAAAAAAAAAP7//v/+//7//v/+//7//v8AAAAA
AAAAAP///v/9//z//f/+////AAD9//z/+//6//3//v8AAAMABwAIAAgACAAGAAgACAAG
AAYABwAJAAoACgAJAAkACQAJAAkACwAMAA4ADgAOAAwACQAHAAYABQAGAAYABwAHAAYA
BgAGAAcABwAHAAcABQAFAAQAAwACAAAA/v/9//3///8AAAEAAwACAAAA///+//v/+//7
//3///////3//f/7//v/+//8//7//v/+//7/AAABAAEA/f/+/wMACQAXACYAOABMAGAA
cQCEAI8AkwCXAJQAggBpAEYAHAD5/+b/2f/P/9P/3f/m/+//9P/0//T/9P/1//P/9//6
//z/+//7//v//f/7//v/+//7//v/+//7//v/+v/6//r/+v/9//7///8AAAAA///+//3/
/P/5//r/+f/8//3//v///wAA///8//n//P///wAA///8//z//f/9//////8AAAAA///+
//3/+//7//3/+//7//3//v/+//7//v/+//3//P/8//3//f/9//7//v/7//3//f/9//v/
+v/8//3//f/9//z//f/+/////P////7//f/9//7///////7////+//3/////////AQAB
AAEA/////wAAAQACAAMAAQABAAQABQAGAAUAAwACAAQABQAFAAYACQAJAAgABwAJAAoA
DAAKAAgACAAIAAkADAAMAAwADAAKAAoACgAKAAwADgAOAA4ADwAPAA8ADwANAA0AEAAS
ABIAEAAOAA4ADwAPAA8ADwAQAA4ADgAPAA8ADAAMAAwADQANAA0ADQAMAAsACQAHAAkA
CQAIAAgABgAHAAcABwAGAAYAAwADAAYACQAMAA0ACgAJAAcABQAFAAQABQAJAAgABwAH
AAYABwAIAAkACQAKAAoACwANAA8ADwANAA0ADgAOAA4ADQAPABAAEAAQAA4ADwAPAA8A
DwAQABAAEAAPAA8ADwAPAA8AEAAQABEAEQATABQAEQARABEADwAQAA8AEQARABEAEQAN
AA0ADQANAA0ADQANAA0ADgAOAA4AEAAPAA4ADgAOAA4ADQANAAsADAAMAAwADQANAAwA
DwAPAA8ADwAPAA0ACwALAAwADwAPAA8ADQALAAwADAAKAAwADQANAA0ADQANAA0ADQAL
AAsACgAKAAsACwAKAAoACAAIAAgACAAKAAsADAANAA0ADQAMAAsACQAKAAoACgAMAAwA
CwALAAoACgAJAAgACQAKAAsADAAMAAsACQAIAAoACAAJAAoACAAGAAYABgAGAAgACAAI
AAgACwAMAA0ADgALAAoACQAIAAgACAAIAAgACgAKAAoACgAIAAgACAAIAAoACgAKAAoA
DAAMAAwADAAKAAoACgAKAAgACAAIAAgABgAGAAYABgAHAAgACQAKAAgACAAIAAgACAAI
AAgACAAKAAoACgAKAAkACAAHAAYABwAJAAwADwASABIAEgASABQAFAASABIAEwAVABYA
FgAUABMAEgATABQAFwAZABoAFwAWABMAEAAQABEAEgATABEAEAAOAAwADgAOAA8ADwAQ
ABEAEAARAA4ADQAMAAwACQAHAAYABAAHAAgACgALAAcABgAFAAMABQAFAAcABwAFAAMA
AwADAAUABQAGAAYACAAGAAYABAADAAMABQAKAA8AEwAXAB4AKgA8AFAAZwB+AI0AlQCb
AJwAkgB7AFwANgAPAPT/5f/Z/9P/2f/i/+v/8v/0//L/9P/3//n/+//+//7//P/7//r/
+//7//v/+//7//3//f/9//3//P/8//z//P/+//7//v/+//3//f/9//3////9////////
/////////wAA///8//n//f///////f/8//z//f/9//v/+//8//z//f/+///////+////
/P/7//3//v/+//7//f/8//r/+P/6//v/+//7//z//P/5//v/+//5//X/8v/2//n/+//9
//n/+f/5//n/+P/7//r/+f/5//r/+//7//j/+f/4//f/+f/5//n/+//7//v/+f/5//r/
+//8//3/+//7//7//////////v/+///////+//7/AAD///3/+//+/wAAAwACAAAAAAAA
AAEAAAAAAAAAAAADAAQABQAGAAMABAADAAIABQAFAAUABQADAAMABgAIAAkABgADAAIA
BgAHAAgACQAGAAQABAAFAAcABAAEAAQAAgABAAAA///9//3//P/7//7//////wAA/v/9
//v/+f/5//r/+P/5//j/+f/6//n/+P/3//X/8//0//T/9v/7//v/+//8//z/+//6//n/
9//3//j/+v/9//3/+//3//X/+f/6//v/+//9//7//v/+//z//f/9//3//f/+//7//v/+
//3//P/7//v//P/8//3/+//9//7/+//7//v/+f/6//v//f/9//3/+//3//f/9//4//n/
+v/7//r/+v/5//j/+P/3//b/9v/4//j/9//3//X/9v/2//b/9v/1//P/9f/3//f/9//3
//b/8//y//L/9P/1//b/9f/z//T/9P/y//T/9f/1//X/8v/x//D/7//x//H/8P/w//P/
8//y//L/8P/w//D/8P/v/+//7//v//H/8f/w/+//8f/y//L/8v/y//L/8f/x//D/8P/v
/+7/8P/w//D/8P/v/+//7v/u/+z/7P/v//D/8v/w//D/8P/w/+//7v/t/+z/7f/u/+//
8P/v/+7/7f/s/+7/7v/u/+7/8P/w//D/8P/w//D/8P/w//D/8P/w//D/8v/y//L/8v/w
//D/8P/w//D/8P/w//D/7f/s/+v/6v/s/+7/8P/y//L/8//0//T/9v/2//b/+P/4//b/
9v/3//n/+v/6//n/+f/5//v/+//9//7//v/+/wAA/v/8//v/+f/5//n/+P/2//X/9P/0
//b/9//3//f/9//1//X/9P/1//T/9P/y/+//7//u/+7/7v/v/+//7v/u/+7/7f/t/+//
8f/x//H/8f/x//H/8f/w//D/7//u/+z/7v/w/+//8f/1//b/9//7//3/BgAcADYATgBh
AHYAgQCJAI0AiAB6AGMARAAeAPv/4v/P/8X/w//J/9L/2f/c/+D/5v/o/+f/5f/n/+j/
6v/n/+f/5//p/+r/6//s/+3/6v/p/+j/5//r/+z/7f/u/+z/7P/s/+z/7//v/+//7//x
/+//8f/x/+7/7f/s/+v/7v/v/+7/7f/t/+//7//t/+z/7P/t/+3/7//v//D/8P/v/+7/
7f/r/+7/8f/w//H/8P/w/+//7v/u/+7/7f/s/+z/7f/t/+3/7P/s/+n/6//t/+3/6//q
/+v/7f/u/+//7//v/+//7//t//H/8f/x//D/8P/w/+//7//x//H/8f/x//H/8f/z//P/
8//x//H/8//z//P/8//y//H/8//z//b/9//3//j/9f/1//T/9P/4//n/+f/5//j/+P/5
//b/+f/6//v//f/+//7//v/+//z//P/8//z//v8AAAAAAAAAAP///v/9//n/+f/8//7/
AgACAAIABAAEAAMAAgABAAIAAAAAAAEAAQD+//7//v/8//v/+v/5//j/9//1//P/9//5
//r//P/7//v/+v/5//n/+v/4//n/9v/3//j/9//4//n/+f/5//b/9P/0//f/9f/1//b/
9v/3//j/+f/5//r/+v/7//3/AQABAP/////+//7//v/9//3//v/+//7//P/7//n/9//6
//7/AQAEAAMAAwADAAMAAAAAAP///////wEAAgD//wEAAQD//wAA//8BAAEAAQADAP//
////////////////AQACAAIAAgACAAEAAAAAAP7//v/9//3//f/+//7//v8AAP///f//
////////////AQD/////AAD+//3//P/5//r//P/9//z//v/////////9//3//f/9//3/
/f/8//z/+//7//r/+v/7//z//f/+////////////AQABAAAA///+//7//f/8//z//P/7
//v//P/+////AAAAAAAAAAAAAP/////+//7/AAAAAPv/+P/6//3//v///wAAAAAAAAAA
AAD+//7//v/+/wAAAAAAAAAAAAAAAAAAAAAAAAAAAAAAAP7//v/+//7//v/+//7//v8A
AAAAAAAAAAAAAAAAAAAA/v/+//7//v///wAAAQACAAAAAAAAAAAA/v/+//7//v8BAAIA
AwAEAAIAAgADAAUACQAKAAoACgAJAAoACQAGAAgACQALAAwADAALAAsACwALAAsADQAO
AA8AEAARABAADAALAAsACwANAAwADAALAAgACAAIAAkACAAHAAYAAwAFAAQAAwACAAQA
AgABAAEAAAAAAAAAAQD///7//v/+//7///8AAAMAAwADAAEAAQD///////8AAAIAAgAC
AAIABAD//wEABQAEAAUADQAZACYANgBKAGIAewCMAJEAkwCTAJQAggBnAEIAHAD//+r/
2//T/9P/2f/k/+3/8v/0//b/9v/1//n//f/8//7//f/9//3////8//v/+v/5//v//f//
/wEA///+//3//P/+//7//v/+///////////////9//////8BAAEAAQABAAEAAQD///3/
//8BAAEA///+//7///////////8AAAAAAQACAAMAAwAAAAEA/v/9////AAAAAAAAAAAA
AP///v/+/////////wIAAgD//wEAAwADAAEAAAD+//////////3//f/9//3//f8BAAEA
AQAAAAAAAAD/////AQABAAEAAwADAAMABQADAAMAAQABAAEAAQABAAEAAgADAAcACQAK
AAkABwAGAAUABQAEAAQACgALAAsACwAJAAoADAAKAAwADAAMAA0ADAAMAAwADAAOAA4A
DgAOAA4AEAAQABAAEAAPAA4ADQAMAA0AEQAUABMAEAANAAwAEQARABEAEQAQAA4ADgAP
AA0ACgAKAAoACgALAAwADQANAA0ADAALAAsACwAKAAoACgALAAsACwAIAAgABQAFAAUA
BwAJAAkABwAHAAYABQAGAAYACAANAAoACQAJAAgACAAIAAgABwAIAAoADQARABAADwAM
AAsADAAMAAwACwALAAwADAAMAAwADQANAA0ADwAQABAAEAAQAA8ADgANAAwADAALAAsA
DgARABMAEQAQAA8ADAAMAA8AEQARABEAEQANAA0ADQANAA0ADQANAAsADAAMAAwACwAJ
AAcABgAIAAoACwANAAwADAALAAoACgAJAAcACQAJAAkACQAJAAkABwAHAAgACQAJAAkA
BwAHAAgACAAGAAQABQAFAAUABgAHAAgACQAHAAcABgAGAAUABQAEAAQABAAEAAQABAAF
AAUABQAFAAMAAwACAAEABAAGAAcACAAIAAgABwAHAAQABAADAAIABAAEAAQABAAHAAcA
BgAGAAQAAgAFAAgABgAGAAYABgAGAAUABAADAAIAAwAEAAUABgAEAAQABAAEAAQABAAE
AAQABAAEAAQABAACAAIAAgACAAIAAgACAAIABAAEAAQABAACAAIAAgACAAAAAAAAAAAA
AwAEAAUABgAFAAQAAwACAAIAAgACAAIABAAEAAQABQAFAAcACAAIAAYABgAIAAgACQAK
AAwADwANAAwACgAJAAsADQANAA8AEAAQABAAEAAMAAoACQAJAAwADQANAA4ADAAKAAkA
CAAHAAcABwAHAAcABwAGAAUAAQAAAP3/+//+//7///8AAP7//f/7//r//P/7//v/+//9
//3//f/7//v/+//7//v//f/+////AAD8//z//f/9////AAAFAAsAFQAiADQASABeAHUA
hgCRAJUAmQCUAIIAZQA+ABQA9//o/9f/y//R/9v/3v/h/+j/7v/w/+7/8//1//f/9v/2
//T/8//y//P/9f/1//X/9f/2//f/+P/5//n/+P/3//b/+P/4//j/+P/4//f/9v/1//X/
8//1//X/9v/3//j/+f/4//f/9P/x//X/9//3//X/9P/0//X/9f/1//X/9v/2//b/9v/2
//X/9P/1//L/8f/0//b/9//4//f/9v/0//L/8P/x//H/8f/y//L/7//x//H/8f/v/+7/
7//x//L/8//v/+//7//v/+//8//z//P/8v/y//L/8f/w//H/8P/v//L/8//0//f/9v/1
//L/8f/z//P/8//z//X/9f/4//n/+P/3//X/9P/2//f/9//4//v/+//6//n/9//4//r/
+P/6//r/+v/7//r/+v/6//r//P/8//z//P/6//z//P/8//3//f/9//3/+//7//7/AAAA
AP7//P/8//3//f/9//3//v/8//z//f/7//j/+P/4//f/9//3//f/9f/1//T/8//0//X/
9f/2//X/9f/0//P/8//0//L/8//w//H/8v/x//P/8//y//H/8f/w//H/9f/z//P/9P/0
//b/9v/2//X/9v/2//f/+f/5//f/8//x//X/9v/3//f/9f/2//b/9v/0//X/9f/1//f/
+P/4//j/+P/3//b/9f/1//b/9v/3//X/9//4//X/9v/1//L/8v/1//f/9//3//X/8f/x
//H/9P/1//b/9//0//T/8//y//L/8f/w//D/8//0//T/9f/y//L/8f/w//H/8f/w//P/
8f/x//H/8f/x/+//7//w//H/8f/x/+//7f/u/+7/7P/t/+//8P/x//H/8f/x//H/7//v
/+7/7v/x//H/8P/w/+7/7v/u/+7/8f/x//H/8f/v/+//7v/t/+3/7v/u/+7/7v/u/+3/
7f/r/+z/7P/s/+7/7v/u/+7/8f/x//D/8P/w//L/8//y//L/8P/w//D/8P/u/+7/7v/u
/+//8P/x//L/8P/w//D/8P/w//D/8P/w//L/8v/y//L/8P/w//D/8P/y//L/8v/y//D/
8P/w//D/8P/w//D/8P/y//L/8v/y//D/8P/w//D/8v/z//X/9//2//b/9v/2//r/+v/4
//j/9//5//r/+v/5//n/+f/7//z///8BAAIAAAAAAP7//P/8//3//v////7//v/9//z/
+v/6//v/+//8//3//P/9//n/9//1//T/8//z//T/9P/y//L/8//z//D/8P/w/+//8f/x
//P/8//z//H/8f/x//P/8//0//T/9P/y//L/9P/z//H/8//6////AQAHABQAKgBAAFYA
bQCCAI0AkQCVAJAAfgBhAD4AGAD5/+L/0//L/8v/0f/a/+H/6P/o/+j/7P/t/+3/7//y
//D/7f/t/+3/7//x//H/8f/x//H/8f/x//H/8f/w/+//7v/x//L/8//0//P/8//z//P/
9f/z//X/9f/z//P/8//z//X/9f/z//H/9f/3//f/9f/x//D/8P/v//D/8f/z//T/8v/y
//L/8f/x//P/8f/x//L/9P/1//b/9v/2//X/9P/2//f/9//3//b/9v/z//X/9f/1//P/
8v/z//X/9v/3//P/8//z//P/9f/5//n/+f/2//b/9v/1//P/9f/1//X/9v/3//j/+//6
//n/9v/1//j/+f/6//v/+f/5//z//f/9//3//P/8//7//////wAAAgABAP///f///wAA
AgAAAAIAAgACAAMAAgACAAIAAgADAAQABQAGAAQABgAGAAYACQAJAAkACQAHAAcACgAM
AAwACgAIAAgADQANAA0ADQAKAAgACAAJAAoACAAJAAoACAAHAAYABQAHAAcABgAFAAUA
BQAEAAQAAgADAAMAAwAEAAQAAQABAAAAAQACAAEAAwADAAIAAQACAAAAAAADAAMAAwAE
AAQABAAEAAQAAwAEAAQABQAHAAkACQAHAAcACgAKAAoACQAJAAoACgAKAAoACwALAAsA
CQAKAAoACgANAA0ADQANAA8AEAAQABEADwARABIADwAOAA0ACgAKAAkACwALAAsADQAJ
AAkACQAKAAsADAANAAwADAALAAoACwALAAsADAAKAAoACQAJAAsADAAMAAwADgANAAsA
DQAMAAsACgAJAAsACwANABAAEAAPAA4ACwALAAwADAAKAAoACwALAAsACwALAAsACwAN
AA0ADAAMAAsACwAKAAoACgAKAAoACgAMAA0ADgAPAA4ADQALAAkACgAMAA0ADgANAAwA
CgAJAAoADAANAA4ADgAOAA4ADgAOAA0ACwAKAAwADgAPABAAEAAPAA4ADQAMAA4ADgAO
AA4ADgAOAA4ADgAMAAwADAAMAA0ADgAPABAADgAOAA4ADgAOAA4ADgAOAA4ADgAOAA4A
DAAMAAwADAAPABAAEQASABAAEAAQABAAEAAQABAAEAAQABAAEAAQAA4ADgAOAA4ADwAQ
ABEAEgASABIAEgASABMAFAAVABYAGAAYABgAGAAXABYAFQAUABYAGAAaABwAHAAcABwA
HAAcAA==
         </WaveFormData>
      </LeadData>
      <LeadData>
         <LeadByteCountTotal>10000</LeadByteCountTotal>
         <LeadTimeOffset>0</LeadTimeOffset>
         <LeadSampleCountTotal>5000</LeadSampleCountTotal>
         <LeadAmplitudeUnitsPerBit>4.88</LeadAmplitudeUnitsPerBit>
         <LeadAmplitudeUnits>��V</LeadAmplitudeUnits>
         <LeadHighLimit>2147483647</LeadHighLimit>
         <LeadLowLimit>268435456</LeadLowLimit>
         <LeadID>V6</LeadID>
         <LeadOffsetFirstSample>0</LeadOffsetFirstSample>
         <FirstSampleBaseline>0</FirstSampleBaseline>
         <LeadSampleSize>2</LeadSampleSize>
         <LeadOff>FALSE</LeadOff>
         <BaselineSway>FALSE</BaselineSway>
         <ExcessiveACNoise>FALSE</ExcessiveACNoise>
         <MuscleNoise>FALSE</MuscleNoise>
         <LeadDataCRC32>3731560011</LeadDataCRC32>
         <WaveFormData>
+v/6//r/+v/8//z//P/8//v/+v/5//j/+f/6//v//P/8//z//P/8//7//v/+//7//v/+
//7//v/+//7//v/+/wEAAgADAAQAAQAAAP///v/+//7//v/+////AAABAAIAAQAAAP//
/v/+//7//v/+//z//P/8//z/+v/6//r/+v/6//r/+v/6//r/+v/6//r//f/+////AAD/
//7//f/8//z//P/8//z//v/+//7//v/8//z//P/8//7//v/+//7//v/+//7//v8AAAAA
AAAAAAIAAgACAAIABAAEAAQABAAEAAQABAAEAAIAAgACAAIABAAEAAQABAAEAAQABAAE
AAIAAgACAAIAAwAEAAUABgADAAIAAQAAAAIAAgACAAIABAAEAAQABAABAAAA///+////
AAABAAIAAgACAAIAAgAAAAAAAAAAAAIAAgACAAIAAAAAAAAAAAD+//7//v/+////AAAB
AAIAAAAAAAAAAAD+//7//v/+////AAABAAIAAgACAAIAAgACAAIAAgACAAIAAgACAAIA
BAAEAAQABAACAAIAAgACAAQABAAEAAQABAAEAAQABAAEAAQABAAEAAYABgAGAAYABAAE
AAQABAAGAAYABgAGAAQABAAEAAQAAwACAAEAAAABAAIAAwAEAAQABAAEAAQABQAGAAcA
CAAFAAQAAwACAAQABAAEAAQABQAGAAcACAAHAAYABQAEAAcACAAJAAoACQAIAAcABgAE
AAQABAAEAAUABgAHAAgACgAKAAsADQAMAA0ADQANAA8AEQASABIAEQAQABEAEQASABEA
EgAUABMAEwAVABYAFQAVABUAEwATABMAEwATABIAEAAPAA4AEAAQABIAFQAUABMAEgAQ
ABEAEAAOAA4ADwANAA0ADQALAAoACgAJAAoACgALAAsACgAJAAgACAAJAAkACQAKAAoA
CgALAAsACQAJAAkACQAMABAAEgAPAA4ADwAOABMAHgAtAD0ATwBbAGUAbgB3AHwAfABy
AGcAUgA2ACAAEwAFAP7/+v/8/wAACAAOABAADgAMAAgABgAIAA8ADwAKAAcABgAJAAwA
CwALAAwACwALAAoACQALAAsACgAKAAoACQAIAAcACgALAAwADgAOAA0ADQANAAsACwAL
AAwADgAOAAoACgAKAAsACgAHAAkACgANAA8ADgANAAwACgALAAsACgAKAAwADQANAAwA
CwALAAwADAAMAA4ADgANAAoACQAGAAUACgAJAAkADQANAA0ADAAMAAoADAAMAAoADAAL
AAsACwALAA4ADwAPAA0ADQANAA0ADwAQABAAEAAQAA8ADgANAA4ADwAPABAADwAOAA0A
DAANAA0ADgAOABEAEwATABMAEQARAA8ADwAUABYAFwAXABQAFAAUABQAEgARABAAEQAV
ABUAFQAUABQAEwATABMAFQAXABgAGAAZABgAFgATABIAEgAVABcAGQAZABkAGAAXABcA
GAAYABcAFwAXABcAFgAUABMAEwATABMAEgASABQAFAATABMAEgARAA8ADgAPABAAEQAS
ABEAEAAMAAsADQAPABEAEwAPAA8ADgANAAoACgALAAsADgAPABIAFAARAA0ADAALAA0A
DQAPAA8AEQAQAA8ADwAOAA8ADwAPAA8ADwAPAA4AEAASABIADwAQABEAEQAQABIAFAAU
ABQAEgARAA8ADgARABMAFAAVABMAEQAQAA8AEwATABMAEwARAA0ADQAOAAwADAANAA0A
DgAOAA4ADgAOAA4ADQANAAsACwALAAsADQANAA0ADQALAAkACQAKAAgACAAIAAgABwAF
AAQABAAGAAgACgAKAAgACQAJAAgACAAJAAkACQAGAAYABgAGAAkACQAJAAcACwALAAkA
CQAIAAgACAAJAAcABwAHAAcACQAJAAgACAAHAAYABQAEAAUABgAGAAYABQAFAAUABAAC
AAEAAQADAAUABQAFAAUABwAFAP///f8AAAEAAgADAAQABgAGAAYABgADAAIAAQAAAAEA
AgADAAQAAwACAAEAAAACAAIAAgACAAAAAAAAAAAAAQACAAMABAAEAAQABAAEAAMAAgAB
AAAA/v/+//7//v8AAAAAAAAAAP///v/9//z///8AAAEAAgABAAAA/////wMABAAFAAUA
BwAIAAkACQAFAAQAAwAEAAYABwAGAAcABQAFAAQABQAJAAsADAANAAkABwAHAAcABgAF
AAMAAgADAAQAAwAEAAMAAwADAAMAAgABAAAA/v/+//3/+//7//n/+P/4//n/+//7//r/
+v/4//f/9v/1//j/+P/3//b/9v/2//b/9//2//X/9P/z//n/+v/6//j/9//4//f/+v8B
AA4AHQAtAD0ASQBTAFwAYQBqAGoAZABVADgAGgAIAPv/7//o/+r/7P/w//L/8v/0//T/
7v/s//D/8v/z//X/8f/v/+//8//y/+//7f/s/+7/7//v/+//7f/t/+z/7P/r/+v/6//r
/+z/7f/u//D/7v/t/+3/7f/r/+v/6//s//D/8P/s/+z/6//t/+3/6//s/+z/7v/v/+z/
6//q/+j/5//n/+b/5v/q/+v/6//q/+n/6f/q/+r/6v/s/+z/6//q/+n/5v/l/+n/5//m
/+n/6f/p/+j/6P/n/+j/5//k/+X/5f/m/+f/5//q/+v/6//n/+f/5//n/+f/6P/o/+j/
6f/p/+n/6f/r/+v/6v/q/+v/6v/p/+j/6P/p/+v/7P/s/+3/7P/r/+z/7f/s/+3/7//w
//D/7//t/+z/6//q/+r/6//s/+//7//v/+//7v/s/+v/6//r/+z/7//x//L/8//y//D/
7f/s/+7/8//3//f/9f/z//D/8f/x//L/8v/x//H/8f/x//D/7v/t/+3/8f/z//T/9v/0
//L/7//t/+v/6//q/+r/6v/q/+r/6v/s/+z/6f/p/+f/6f/r/+3/7f/t/+z/6//o/+j/
6f/p/+v/6//t/+7/7v/r/+v/6//t/+3/7//v/+//7v/t/+3/7v/v/+//7//y//P/9P/0
//L/8v/w/+v/7//x//L/8v/x//L/8f/w//D/8f/x//L/8f/x//D/7//u/+3/7f/t//H/
8f/x//H/8f/t/+3/7v/s/+z/7f/t/+3/7v/v//D/7//u/+z/6//t/+3/7f/t/+3/7f/t
/+3/6//p/+n/6v/r/+z/7f/u/+z/6//r/+z/7P/s/+z/6v/q/+v/6//q/+j/6f/p/+n/
6P/o/+j/6P/p/+n/6f/n/+v/6//p/+n/7P/s/+z/7f/s/+v/6v/p/+z/7f/t/+7/7f/s
/+v/6v/s/+z/6//q/+r/6//s/+z/6v/p/+n/6//r/+v/6//r/+3/6//p/+X/6v/r/+z/
7f/u/+3/7P/r/+r/7P/s/+z/7P/q/+r/6v/q/+r/6v/q/+r/6//s/+3/7v/w//D/8P/w
/+3/7P/r/+r/6v/q/+r/6v/s/+z/7P/s/+r/6v/q/+r/6v/q/+r/6v/t/+7/7//w/+7/
7v/u/+//7//w//H/8f/z//T/9f/1//L/8v/y//T/9//3//X/9f/4//n/+f/7//v/+//6
//n/+f/3//f/9//3//f/9v/2//b/9v/0//T/9f/1//X/9f/y//H/8P/u/+//7//u/+//
7v/s/+v/6//s/+3/7f/u/+v/6//r/+v/7P/s/+v/6v/q/+r/6v/r/+n/6f/p/+n/6f/u
//L/8P/x//T/8f/y//v/CAAVACMANwBJAFUAYABlAGgAZgBcAEsAMgAWAAAA9//t/+b/
6P/s/+j/6v/w//L/8v/w/+7/7P/s/+v/6f/q/+n/6v/v/+3/6//q/+r/6P/p/+n/6f/r
/+v/6v/q/+r/6f/o/+f/6P/p/+r/7P/u/+3/7f/t/+v/6//r/+z/7//w/+3/7v/u/+//
7v/r/+r/6v/s/+3/6//r/+v/6v/r/+v/6v/q/+7/7//v/+7/7P/r/+v/6v/s/+7/7v/t
/+7/7//u/+//7//r/+j/6f/t/+3/7P/s/+z/7v/u/+z/6v/p/+n/6f/r/+7/7//v/+v/
6//r/+v/7v/w//H/8v/w/+//7v/t/+//7//u/+7/8P/w//D/8P/x//H/8v/y//P/9f/1
//X/9P/z//D/7//z//b/+P/5//j/+P/4//j/+f/5//n/+//7//v/+//6//r/+f/5//n/
+f/7//z//P/+//7//f/7//n/+v/+/wEAAQABAAEAAAD+//3//f/8//n/+f/5//n/+//6
//r/+//6//n/9//2//j/+P/3//f/9//3//b/9v/5//r/+//8//v/+v/2//X/9f/3//n/
+//7//v/+v/5//j/+P/5//n/+f/5//v//P/+//v/+//7//r/+f/6//n/+v/6//r/+//8
//3//f/9//////////7/AAACAAIA//8BAAEAAAD+//7/AAAAAAAA/f/9//z//P/9////
AAABAP7//f/9//3///////////////v/+//8//7//v///////v/+//7//v///wAAAAAB
AAAA///+//3////////////9//v/+//8//7//v/+//7/AAD/////AAD///7//f/6//3/
//8AAAAA//////7//f/8//z//P/8//3//f/9//v//f/9//v/+//+//7//v////3//f/9
//3//f/9//z//P/+//7//v/+//3//P/6//j/+//9////AAD+//3//f///wEAAQABAAEA
AwADAP///f/8//z//P/8//z//f/+////AAD+//7//v/+////AAABAAIAAAAAAAAAAAD9
//z/+//6//z//v8AAAIAAAAAAAAAAAACAAIAAgACAAIAAgACAAIAAQAAAP///v///wAA
AQACAAEAAAD///7///8AAAEAAgD///7//f/8////AAACAAUACAAJAAkACQAJAAkACAAG
AAgACAAKAAsADQALAAsADAALAAsADQAOAA8ADwAPAA0ACQAJAAkACQALAAoACgAKAAoA
CAAIAAkACQAJAAkACAAHAAYABAAEAAIA///+//3//v8AAAMABQAEAAIAAQD///3//f/9
//7/////////AAD///7//v/9////////////AgAEAAIA///+/wEABgARABwAKwA5AEcA
UQBfAGgAbwB0AHQAagBdAEYAKAAQAAUA+//y//T/+v/+/wYACAAEAAIAAAD+//z//v8B
AAEA///9//3/AQABAP///v/+//7//////////f/9//z//P8AAAEAAgADAAIAAQAAAAAA
///9//z/+//+////AAACAAMAAgD9//z//v8BAAIAAQAAAAAAAgADAAMAAwADAAIA////
//7//v/+///////+/wAAAQADAAQAAgAEAAQAAwADAAMAAQABAAYAAwABAAMABAADAAEA
AAAAAAIAAgAAAAEAAQACAAMAAAACAAIAAQAAAAEAAgADAAIAAgABAAAAAwADAAMAAwAF
AAUABAAEAAYABgAGAAYABQAFAAYABgAGAAcABgAFAAgACQAIAAkACwAMAAwACwAMAAwA
DAAMAAsACwALAA0ADwAPAA8ADgAOAA0ADQANAA0ADwAQABAAEgASABEADwANAA4AEgAV
ABQAEwASABAAEQARABIAEgARABEAEQARABAADgANAA0ADwAPAA4ADgAMAAwACwALAA0A
DQAMAAwACgAKAAoACgAIAAgABQAFAAgACwAOABEADgANAAsACQAJAAoADAANAAwACwAM
AAwADQALAAwADQAPAA8AEQARABMAEgARABEAEAARABEAEQATABMAEwASABAAEgASAA8A
FAAVABUAFAATABQAEwASABIAEwATABQAEgATABMAEwAUABMAEwATABQAEwASABEAEwAP
AA8AEAAQABAAEQARABAAEAAQABAAEgASABEAEQAPAA8ADwAPAA8ADwAPAA8AEQAPAA8A
EAAQABAAEAAQAA4ADQANAA4ADwAQABEAEAAOAA8ADwAOAA4ADwAPAA8AEAAQABAAEAAQ
AA8ADgALAA8ADwANAA0ADQAMAAsACwAOAA8AEAARAA8ADwAOAA4ADAAMAAwADAAOAA4A
DQAMAAoACwAMAAwADQANAA4AEQAQAA8ADgANAAsADQANAA0ADAAKAAoACgAKAAsADAAN
AA4ADwAQABEAEgAQAA4ADAAKAAwADAAMAAwADgAOAA4ADgANAAwACwAKAAwADAAMAAwA
DgAOAA4ADgAMAAwADAAMAAwADAAMAAwACgAKAAoACgALAAwADQAOAA0ADAALAAoADAAM
AAwADAAMAAwADAAMAAsACgAJAAgACQALAA4AEAATABMAEwAUABUAFQAUABQAFAAWABcA
FwATABMAFAAVABcAGQAaABsAGgAZABYAEwAUABUAFgAXABMAEgARABAADwAQABIAEwAU
ABUAFQAVABMAEAAPAA0ACgAJAAgABgAIAAsADQAPAAwACgAHAAUABwAHAAgACAAHAAYA
BgAGAAYABwAHAAcABwAHAAUABAACAAIAAwAIAA0AEAARABYAHwApADcASQBbAGYAbQB0
AHoAdgBpAFYAOgAgAA0AAwD8//b/+P/8/wIABAAEAAIAAAACAAIAAgAFAAUAAgD///7/
AQABAP///v/+/wAAAQABAAEA//////7//v///////////////////wAAAgABAAEAAQD/
//////8AAAAAAAD8//z//f///////f/6//r//P/9//3//f/9//z//f///wAAAgABAAEA
AAD+//////8AAAAA/v/+//z/+f/6//v/+v/7/////f/8/////f/7//j/9v/4//z//v/+
//z/+//7//v/+f/8//3//f/9//3//f/9//z//P/7//r//f/9//3//f/9//3//P/8//7/
/v/+//7//////wAAAAAAAAEAAAD//wEAAQD/////AAAAAP///f/+/wAAAgAEAAEAAQAB
AAMABAADAAIAAAACAAMABQAHAAQABQAFAAQABgAGAAUAAwACAAIABQAHAAYABQAEAAIA
BAAFAAcACAAGAAUABAADAAIAAAD///////////7//v/8//z/+//7//z//f/9//7/+//6
//n/+P/5//r/+P/5//j/+f/6//v/+P/3//X/8//0//b/+f/7//v/+//9//7//f/5//j/
9//6//v//v////z/+v/4//f/+v/7//v/+//9//3//f/8//r//P/8//n//P/9//3//P/7
//z/+//6//r/+//7//z/+v/7//v/+//6//n/+f/5//v/+//7//v/+f/1//X/9v/3//j/
+v/7//n/+P/3//b/9v/2//X/9f/3//f/9//3//X/9f/1//X/8//x//H/8v/0//T/9P/0
//L/8f/x//L/9f/2//f/9v/1//X/9P/y//L/8//z//P/8f/w/+//7v/x//H/8f/v//P/
8//x//H/8P/w//D/8f/v/+//7//v/+//7//u/+7/8P/w//D/8P/w//D/7//u/+z/7f/u
/+7/7v/t/+3/7//v/+//7//v/+v/6//v/+//8P/w//D/8P/w/+3/7P/r/+r/6//s/+3/
7v/t/+z/6//q/+z/7P/s/+z/7f/u/+//8P/w//D/8P/w/+7/7v/u/+7/8P/w//D/8P/u
/+7/7v/u/+7/7v/u/+7/7f/s/+v/6v/t/+7/7//w//D/8f/x//H/8v/z//X/9//1//T/
9P/0//b/9//3//X/9//4//n/+f/5//r/+//7//z/+//6//v/+v/5//j/9v/0//T/9P/y
//P/9f/2//f/9//2//X/9P/y//L/8f/v/+7/7f/r/+r/7P/t/+7/7v/u/+3/7f/t/+3/
7v/u/+3/7v/u/+7/7v/t/+3/7f/t/+v/7f/u/+7/7v/z//T/9f/0//X//P8LACEAMQA/
AE0AWABdAGAAYABaAE8APgAkAA4A+//v/+b/5P/m/+r/7P/u//D/8v/y/+7/7P/q/+v/
6//p/+f/5//r/+7/7f/t/+7/6//r/+r/6f/s/+3/7f/u/+3/7f/t/+3/7//v/+//8P/w
/+//7//v/+z/6//q/+r/7f/u/+v/7P/t/+//7//t/+z/7P/u/+//7//v/+//7v/r/+v/
6v/q/+3/7//w//D/7v/t/+3/7P/s/+7/7v/t/+//7//t/+3/7v/r/+n/6//t/+3/7P/s
/+z/7v/u/+z/7v/t/+3/7f/t//D/8f/x/+//7//v/+//7//w//D/8P/x//H/8f/x//P/
8//y//L/8v/y//L/8v/w/+//7//u//L/9f/2//f/9f/1//P/8//0//b/9//3//T/9P/0
//T/9v/3//j/+//7//v/+//6//r/+f/5//n/+//9//7//v////7//P/5//j/+P/7//3/
AAABAAIAAgD/////AAAAAP///////////v/8//v/+//6//n/9//2//T/9P/z//P/9//5
//r//P/7//r/+f/4//n/+v/4//n/9v/3//j/+f/4//n/+f/5//b/9v/3//f/9v/1//b/
9v/5//f/+P/5//v/+//9//3////+//3//f/8//3//f/9//v/+//7//r/+P/4//b/8f/5
//3/AAACAAAAAgACAAIAAAD///3//P/+/////////wAA//////////////////8BAP3/
/f/+//z//P/9//3//f/+////AAAAAAAA//////7//f/8//v//f/9//3//f////3//f/+
//7//v/+//7/AAD/////AAD9//z/+//4//n/+//8//z//P/9//3//f/8//z//P/8//3/
/f/9//v/+//7//n/+f/7//z//f////////////////////7//v/8//z//P/8//z//P/7
//r//f///wEAAgAAAP////8BAP//////////AQABAP3/+f/6//3//v///wAAAAAAAAAA
AAD+//7//v/+/wAAAAAAAAAAAAAAAAAAAAAAAAAAAAAAAP7//v/+//7//v/+//7//v//
/wAAAQACAAIAAgACAAIAAQAAAP///v///wAAAQACAAAAAAAAAAAA/v/+//7//v8BAAIA
AwAEAAIAAgADAAUACAAJAAkACQAJAAkACAAGAAgACAAKAAsADQALAAsADAALAAsADQAO
ABEAEQARAA8ADAALAAoACQALAAoACgAKAAoACAAIAAkACAAHAAYABAAFAAQAAgACAAIA
AQACAAMAAAAAAAEAAQABAAAAAAD//wAAAQACAAQAAgABAAAAAAD+//7//////wAAAQAC
AAMABAAAAAAAAwACAAEACAATABwAJwA1AEcAWQBnAGwAawBuAHIAbgBbAEIAJgASAAUA
+//0//D/9P/8/wIABAAEAAQAAAD+/wAABAADAAMAAQD/////AwAAAP3/+//6//z///8B
AAMAAgABAP///v///////////////////wAAAgABAAEAAQADAAMAAwAEAAQABAAAAAAA
AQADAAMAAQAAAAAAAgADAAMAAwADAAIABAAFAAUABgAGAAUAAwAAAAAAAQADAAQAAwAE
AAMAAQADAAMAAQABAAYAAwABAAMABQAFAAQABAACAAQABAACAAIAAQABAAEA//8CAAMA
AwADAAMAAwADAAMABAAEAAQABwAHAAcABwAHAAcABgAGAAYABgAGAAYACAAJAAsADAAK
AAsACgAJAAsACwAJAAkADAAOAA8ADwAMAAwADAAMAAwADQAOABEAEgARABAADgAPAA8A
EAARABEAEwAUABQAEwASABAADQANAA4AEgAVABQAEwASABAAEQARABIAEgARABEAEQAR
AA4ADAALAAsADAANAA0ADgAQABAADwAPAA8ADwAOAA4ADgAOAA4ADgAMAAwACQAJAAcA
CQALAA0ACwALAAoACQAJAAoADAANAAwACwAMAAwADgALAAsACwAOAA8AEgATABIAEAAO
AA0ADgAPAA8ADwANAA0ADQAMAA4AEAAQAA0AEAARABEAEAANAA4ADQAMAA0ADQAMAAwA
DwARABIAEwARAA8ADgANABEAEQARABEAEQANAA0ADgAMAAwADQANAAwADAAMAAwACwAK
AAgABwAKAAsADAANAAsACwALAAsADQALAAsADAAKAAoACgAKAAoACQAJAAoADAAMAAwA
CgAIAAkACQAIAAYABwAHAAcABwAIAAkACgAJAAkACQAHAAcABwAFAAUABgAGAAYABwAF
AAUABQAFAAMAAwACAAIABQAGAAcACAAIAAgABwAGAAUABQAFAAQABAADAAMABQAGAAcA
CAAJAAcAAwAHAAkACAAIAAgACAAIAAcABgAFAAQABgAGAAYABgAEAAQABAAEAAQABAAE
AAQAAgACAAIAAgACAAIAAgACAAIAAgACAAIABAAEAAQABAAEAAQABAAEAAMAAgABAAAA
AQACAAMABAACAAIAAgACAAIAAgACAAIABAAEAAQABQAFAAYABwAHAAcACAAJAAkACQAK
AAsADgAMAAsACAAHAAkACwAMAA8AEAARABEAEQANAAsACwALAAwADQANAA4ACwAKAAcA
BgAHAAcABwAHAAgABwAGAAQAAQD///z/+//+//7///8BAP7//f/7//r/+//7//v/+//8
//z/+//6//r/+v/6//v//P/9//7////7//z//P/8//3//v///wYADQAWACEALwA/AE8A
XwBoAGsAcAB0AGoAWQA8AB4ADAADAPf/7v/y//j/9v/2//r//P/6//j/+v/8//z/+//5
//X/8//z//f/+f/3//b/9v/4//n/+f/5//f/9//2//b/+f/5//n/+f/4//f/9v/2//T/
8//z//P/9v/3//j/+v/5//j/8//y//X/9//3//X/9P/0//b/9//1//X/9f/0//X/9f/0
//T/9f/1//T/8v/0//X/9//4//X/9v/1//P/8//z//H/8f/0//H/7//x//L/8f/v/+7/
8f/0//X/9P/z//H/8P/v/+//8v/z//P/7//v/+//7//t/+7/7v/u//L/8//0//X/8//z
//L/8v/0//T/9P/0//X/9f/2//b/9P/1//T/8//2//f/9v/3//n/+v/6//n/9v/2//b/
9v/3//f/9//5//n/+f/5//j/+f/5//r/+//5//v//P/8//z//P/7//n/9//4//z////+
//3//P/6//n/+f/6//r/+//7//v/+//4//b/9f/1//f/9//2//b/9P/0//P/8//1//X/
9P/0//L/8v/y//L/9P/0//H/8f/w//H/8v/z//P/8//y//H/7//w//L/8//0//P/9P/0
//b/8//z//P/9f/1//f/9//2//T/8v/x//P/9f/2//f/9v/1//T/8v/y//T/9P/x//T/
9f/1//T/8v/0//T/9P/1//X/9P/0//L/8//z//P/8P/v/+//7//z//P/8//z//H/7f/t
/+7/8f/y//T/9f/x//D/7//u/+z/7P/r/+v/7v/v//D/8f/v/+//7//v//H/7//v//D/
7v/u/+7/7v/w/+//7//w//D/8P/w/+7/7f/t/+z/6v/r/+3/7v/v/+7/7v/u/+7/7v/t
/+z/6f/t/+3/6//r/+z/7P/s/+3/7//v/+//7//t/+3/7P/s/+r/6v/q/+r/7P/s/+v/
6v/o/+n/6v/q/+z/6//r/+3/7f/t/+3/7f/v/+//8f/x//D/7//u/+3/7P/q/+r/6v/q
/+3/7v/v//D/7//u/+3/7P/u/+7/7v/u/+7/7v/u/+7/7v/u/+7/7v/u/+7/7v/u/+z/
7P/s/+z/7v/u/+7/7v/u/+7/7v/u/+7/7v/u/+7/7v/v//H/8v/x//H/8f/y//T/9f/1
//b/9P/2//f/9//1//X/9v/3//n/+//8//3/+//7//n/9//4//n/+v/7//r/+v/6//r/
+P/4//n/+f/7//v/+v/5//f/9P/z//H/8P/x//L/8v/w//H/8f/x/+7/7v/t/+3/7//v
//D/8P/t/+z/7P/s/+7/7//v/+//8f/v/+//8P/u/+z/7f/0//f/+P/7/wYAFQAnADcA
RwBXAGAAYwBoAGgAXgBPADoAIAAMAP3/8//s/+j/7P/w//T/+P/0//D/8v/y//D/8P/z
//H/7f/r/+v/7//w/+//7//w//D/8f/x//H/8P/v/+3/7P/u/+//8P/x//H/8f/x//L/
8v/x//H/8f/x//H/8f/y//L/8v/u/+7/8P/z//T/8//v/+7/7//v//D/8f/y//L/7//v
/+7/7v/w//H/8f/w//D/8f/z//T/8v/0//T/8//0//X/9P/1//b/8//x//P/8//z//L/
8v/0//b/9v/0//T/8//z//P/9f/4//n/+f/1//X/9f/1//P/9P/0//T/9v/3//j/+f/3
//f/9v/2//r/+v/6//r/+//7//z//P/8//3//P/7//7////+////AAAAAP///f/9//7/
//8AAAEAAQABAAMABAADAAIAAAADAAMABAAFAAMABQAGAAYACgAKAAkABwAGAAYACQAL
AAwACwAKAAgACQAJAAoACgAHAAcABwAHAAcABgAGAAcABgAFAAMAAgADAAQABAAFAAMA
AwACAAIAAgACAAIAAgACAAIA//////7///8AAAEAAAABAAEAAQAAAAAAAQABAAEAAQAD
AAQABAABAAEAAQADAAMABQAFAAYABgAGAAcACgALAAsACwAJAAkACQAIAAoADAAMAAkA
CwALAAoACAAKAAwADAAMAA4ADwAPABAADwAPAA4ADQAKAAkACQAJAAkACQAJAAkACwAH
AAcACAAKAAoACwALAAoACgAKAAoADAAMAAsACwAKAAkACAAHAAkACQAJAAkACgAJAAoA
DAALAAoACQAIAAsACwAMAA4ADQAMAAsACAAIAAkACQAIAAoACwALAAsACgAKAAoACgAN
AA0ADQALAAsACwAJAAkACgAKAAoACwAMAA0ADgAPAA4ADQALAAoADAAMAAwADAAKAAoA
CQAIAAoACwAMAAwADAALAAsADQAMAAsACgAJAA0ADQAPAA8AEAANAAwACwAKAAwADAAM
AAwADAAMAAwADAAMAAwADAAMAA0ADgAPABAADgAOAA4ADgAOAA4ADgAOAA4ADgAOAA4A
DAAMAAwADAAPABAAEQASABAAEAAQABAADgAOAA4ADgAOAA4ADgAOAAwADAAMAAwADwAQ
ABEAEgAQABAAEAAQABMAFAAVABYAFgAWABYAFgAVABQAEwASABYAGAAaABwAHAAcABwA
HAAcAA==
         </WaveFormData>
      </LeadData>
   </Waveform>
</RestingECG>
