# Supplementary material for: Detection of Left Atrial Enlargement Using a Convolutional Neural Network-Enabled Electrocardiogram
Source: Front Cardiovasc Med. 2020 Dec 17;7:609976. doi: 10.3389/fcvm.2020.609976 (PMC7773668; doi:10.3389/fcvm.2020.609976)
Supplement: Supplementary file 1 [file Data_Sheet_1.ZIP › hyp/1802032053_1460_0000001T.XML]

<?xml version="1.0" encoding="Windows-1252"?>
<!DOCTYPE RestingECG SYSTEM "restecg.dtd">
<RestingECG>
   <PatientDemographics>
      <PatientID>1802032053</PatientID>
      <PatientAge>67</PatientAge>
      <AgeUnits>Years</AgeUnits>
      <Gender>Male</Gender>
      <PatientLastName>linshenghuo</PatientLastName>
   </PatientDemographics>
   <TestDemographics>
      <DataType>Resting</DataType>
      <Site>1</Site>
      <AcquisitionDevice>MAC55</AcquisitionDevice>
      <Status>Unconfirmed</Status>
      <Priority>Normal</Priority>
      <AcquisitionTime>10:51:15</AcquisitionTime>
      <AcquisitionDate>08-10-2016</AcquisitionDate>
      <CartNumber>1</CartNumber>
      <AcquisitionSoftwareVersion>009C</AcquisitionSoftwareVersion>
      <XMLSourceVersion>MAC5000 v1.0</XMLSourceVersion>
   </TestDemographics>
   <RestingECGMeasurements>
      <VentricularRate>64</VentricularRate>
      <AtrialRate>64</AtrialRate>
      <PRInterval>166</PRInterval>
      <QRSDuration>88</QRSDuration>
      <QTInterval>386</QTInterval>
      <QTCorrected>398</QTCorrected>
      <PAxis>44</PAxis>
      <RAxis>61</RAxis>
      <TAxis>50</TAxis>
      <QRSCount>11</QRSCount>
      <QOnset>223</QOnset>
      <QOffset>267</QOffset>
      <POnset>140</POnset>
      <POffset>196</POffset>
      <TOffset>416</TOffset>
      <ECGSampleBase>500</ECGSampleBase>
      <ECGSampleExponent>0</ECGSampleExponent>
   </RestingECGMeasurements>
   <Diagnosis>
      <Modality>Resting</Modality>
         <StatementCount>2</StatementCount>
         <LabelText>12SL ��ϳ���</LabelText>
      <DiagnosisStatement>
         <StmtFlag>ENDSLINE</StmtFlag>
         <StmtText>�������</StmtText>
      </DiagnosisStatement>
      <DiagnosisStatement>
         <StmtFlag>ENDSLINE</StmtFlag>
         <StmtText>���� ECG</StmtText>
      </DiagnosisStatement>
   </Diagnosis>
   <Waveform>
      <WaveformType>Rhythm</WaveformType>
      <WaveformStartTime>0</WaveformStartTime>
      <NumberofLeads>8</NumberofLeads>
      <SampleType>CONTINUOUS_SAMPLES</SampleType>
      <SampleBase>500</SampleBase>
      <SampleExponent>0</SampleExponent>
      <HighPassFilter>16</HighPassFilter>
      <LowPassFilter>150</LowPassFilter>
      <ACFilter>NONE</ACFilter>
      <LeadData>
         <LeadByteCountTotal>10000</LeadByteCountTotal>
         <LeadTimeOffset>0</LeadTimeOffset>
         <LeadSampleCountTotal>5000</LeadSampleCountTotal>
         <LeadAmplitudeUnitsPerBit>4.88</LeadAmplitudeUnitsPerBit>
         <LeadAmplitudeUnits>��V</LeadAmplitudeUnits>
         <LeadHighLimit>2147483647</LeadHighLimit>
         <LeadLowLimit>268435456</LeadLowLimit>
         <LeadID>I</LeadID>
         <LeadOffsetFirstSample>0</LeadOffsetFirstSample>
         <FirstSampleBaseline>0</FirstSampleBaseline>
         <LeadSampleSize>2</LeadSampleSize>
         <LeadOff>FALSE</LeadOff>
         <BaselineSway>FALSE</BaselineSway>
         <ExcessiveACNoise>FALSE</ExcessiveACNoise>
         <MuscleNoise>FALSE</MuscleNoise>
         <LeadDataCRC32>253117907</LeadDataCRC32>
         <WaveFormData>
9P/0//T/9P/2//b/9v/2//j/+P/4//j/9//2//X/9P/z//L/8f/w//P/9P/1//b/+f/6
//v//P/6//r/+v/6//n/+P/3//b/9//4//n/+v/4//j/+P/4//n/+v/7//z/+f/4//f/
9v/5//r/+//8//r/+P/2//T/8v/y//L/8v/1//j/+//+//z//P/8//z/+v/6//r/+v/8
//z//P/8//n/+P/3//b/+P/4//j/+P/2//b/9v/2//f/+P/5//r/9//2//X/9P/y//L/
8v/y//T/9P/0//T/9f/2//f/+P/5//r/+//8//n/+P/3//b/9P/0//T/9P/2//b/9v/2
//X/9P/z//L/8//0//X/9v/2//b/9v/2//X/9P/z//L/9P/2//j/+v/3//b/9f/0//b/
9v/2//b/+P/4//j/+P/3//b/9f/0//L/8v/y//L/9f/2//f/+P/3//b/9v/1//f/9//3
//b/9v/3//r//P/6//n/+f/7//r/+v/7//v/+//6//n/+f/3//f/9//5//3/AAADAAYA
BgAJAAgABgADAAEA/f/8//7///////3//P/8//r/+P/2//X/9f/y/+//7//v/+7/8P/y
//T/9f/z//P/8v/x/+3/7P/r/+r/7P/w//X/9f/z//H/7//v//H/8v/y//D/8P/z//P/
7v/v/+//7//v//P/9v/7/wIAEAAmAEIAXQB1AIkAmgCrALcAwQDLAL4AlwBiACsAAwDv
/+L/2P/L/8f/yv/P/9P/2//g/+j/7//w/+//8//1//f/+P/2//T/9P/1//b/9P/0//X/
9f/0//T/9P/2//b/9f/1//X/9f/2//b/9v/2//j/+P/4//n/+f/5//n/+f/3//b/9f/1
//j/+f/6//v/+v/6//r/+v///wAAAQABAAMABAAFAAYABQAEAAMAAwABAAMAAwAEAAQA
BAAEAAUABgAIAAsADwAMAAsADAANAAwACwAKAAkADgAPABEAEgAVABcAGQAaABsAHgAe
AB4AHgAfACAAIgAgACEAIgAiACQAIwAjACMAJQAlACUAJQAkACIAIAAeAB0AHAAZABcA
FwAXABgAFgAUABMAEwARABMAEAAOAAwABwAFAAMAAwACAAAA///+//v/+f/4//f/+f/6
//n/+f/3//f/9v/2//j/9//3//f/+P/5//r/+//5//j/9//3//n/9v/2//b/9v/2//j/
+P/2//b/9//3//P/8//0//T/8//w/+//7v/1//f/+f/5//j/+P/3//j/+P/1//X/9f/0
//P/8v/y//P/9P/1//b/9f/2//f/+f/3//j/+P/4//j/+P/4//f/9//7//v/+v/3//X/
9P/x//T/9//4//f/+P/6//z//f/7//n/+//3//T/8//x//D/8f/z//T/9f/3//n//P/+
//v/+f/2//T/9P/z//P/9v/7//v/+f/5//b/9P/z//P/9f/0//T/9f/z//P/8//y//P/
9v/3//j/9v/0//P/8v/y//L/8v/z//X/9f/1//f/9P/0//T/9f/2//b/9v/2//X/8v/x
//D/7//v/+//7//x//P/9f/3//b/9P/z//L/7//u/+3/6//u//H/9f/5//j/9//2//X/
9//2//b/9//1//L/7v/u//D/8v/w/+//8v/0//X/9//1//X/8v/y//L/8v/y//T/9P/0
//X/8//z//P/8//1//b/+P/8//v/+P/2//X/+P/6//v//f/7//z//P/8////////////
AgAEAAUABgADAAMABgAFAAEAAAD+//r//f/9//7//v/9//z//P/6//b/8v/v/+3/7P/u
//H/9P/0//T/9P/0//H/8f/x//D/7//u/+7/7v/w//D/8v/1//L/8f/u/+v/6f/p/+r/
6v/r/+z/8P/x/+z/7f/p/+f/7f/1//j//f8GABYALgBOAHUAlQCpALYAxQDNANEAzQCy
AIMATAAZAP3/7//i/9D/x//N/9L/0f/T/9n/4P/m/+n/6v/r/+3/8f/v/+7/7v/y//H/
8f/x/+7/7//v/+7/7P/w//L/9v/4//X/8//x/+//8//0//X/9v/z//L/8f/x//P/8//z
//P/9v/2//b/9//7//v/+//7//r/+v/6//r/+v/6//r/+f/3//j/+f/6//v//P/9////
//8BAAEAAgACAAIAAgADAAEAAgAEAAcABQAFAAcACQAKAAsADAANAA0ADQAOAA4AEgAT
ABQAFAAXABoAGgAaABcAFwAXABgAHAAfACIAJAAkACMAIwAjACIAIQAgAB8AHwAeAB0A
HAAcABwAGgAZABgAFwAXABQAEwATABQAEwAQAAwACQAGAAMAAQD//////P/6//n/+P/8
//3///8BAP///v/7//n/9//3//b/9v/2//X/9f/1//P/8//z//P/9f/2//f/+f/3//T/
9P/0//b/9v/4//j/+P/4//n/+f/1//X/9v/2//j/9v/2//b/9//1//P/7//x//L/8v/0
//f/9f/2//f/+P/5//r//P/5//j/9//2//P/8v/x//H/8v/0//X/9v/5//r/+//7//j/
+//6//j/+v/5//n/9//1//f/9//1//P/8v/x/+//8v/1//z//f/5//n/+P/4//b/9//3
//f/9f/1//b/9v/2//f/9//4//b/9f/1//j/+P/3//T/8//z//L/8v/z//L/8P/v/+//
8P/x//L/8v/y//T/9P/0//T/9P/1//b/9//4//n/+//5//f/9f/1//T/9P/0//X/9P/0
//T/9P/1//T/9f/2//n/+f/5//n/9//3//f/9//1//T/9P/0//b/9v/2//X/8v/x//H/
8f/y//P/9P/1//n/+v/8/////P/6//f/+P/2//T/9v/2//b/9v/4//j/+P/5//n/+f/5
//n/9f/0//T/9v/8//z//f///wAAAAD//////P/8//v/+v/9//3//f/9/wEABAAGAAgA
BwAHAAoACQAIAAgABwAEAAEA///+//z//P/8//3//P/8//r/+f/5//X/9P/0//T/9P/0
//T/9P/1//X/9f/0//X/9P/0//T/8f/w//H/8//v/+3/6f/l/+j/6//v//L/8v/y//X/
9f/0//X/9f/z//P/9f/4//3/CAAUACYAQABbAHEAhwCcAK8AuwC9ALcArACRAGAAKQAF
APH/3P/K/8H/w//I/8n/x//L/9L/2v/l/+7/9f/z//H/9//8//7/+P/3//f/9//0//X/
9f/0//L/8v/y//T/9P/0//X/9v/3//X/9P/z//L/9P/2//j/+//7//v/+//7//n/+P/3
//f/+//7//v/+//9//7///8AAP///v/9//v//v8AAAIABAAEAAQABAAFAAQABQAEAAQA
BgAGAAYABwAFAAYACAALAAsACwANAA8ADwAPAA8ADwATABMAFAAUABgAGQAaABoAHQAg
ACAAIAAfAB8AHwAgAB4AHwAgACAAIAAfAB8AHwAdAB0AHQAdAB8AHgAdABwAHgAgACAA
IQAdABsAGgAWABIAEQARAA8ADAAIAAUAAgACAAMABAAHAAMAAAD+//z//P/7//v/+//9
//7//f/9//j/9//1//T/9v/1//X/9f/4//n/+v/7//v/+v/5//n/+f/2//b/9v/1//T/
9f/0//P/9P/2//f/9//3//j/+P/3//T/8//y//b/9//4//f/9P/0//P/9P/4//X/9f/1
//b/9//4//r/+f/4//f/9v/2//b/9v/3//f/+P/4//j/+P/4//j/9//6////AAAAAP//
/f/8//n/9//3//X/8f/0//j//P////3//f8BAP///f/9//z//P/5//n/+P/3//f/9//4
//j/+v/7//v//P/3//X/9P/2//v/+//5//n/9//2//b/9//5//j/+P/5//j/9//2//T/
9//6//v//P/5//j/+P/4//f/9v/1//X/9v/3//j/+//2//b/9v/3//f/9v/1//T/9v/2
//j/+v/5//n/+f/5//v/+//7//v/+f/4//j/+P/2//b/9v/1//X/9f/2//f/9f/1//X/
9f/2//b/9//5//n/+P/2//j/9f/2//P/8f/1//j/+v/9//n/+f/2//T/8v/y//L/8v/2
//j/+v/9//r/+f/4//f/9//4//r//v////z/+v/5//n/+v/6//v/+f/6//r/+v/8//3/
/v//////AAAAAAAA/f/9/wAA//8CAAQABQAEAAQAAwADAAIAAQAAAAAA/v/7//j/9v/1
//L/8v/z//T/8//y//H/8P/w//H/8v/y/+//7v/u/+7/7f/s/+3/7//v//H/8f/x//H/
8f/y//L/8P/w//P/8//w/+3/7f/t/+3/8f/6/wMABgAOACIAPgBXAG8AhQCaAKsAuwDF
AMUAvACfAHIAOwARAPv/5v/S/8n/x//G/83/2f/h/+T/5P/p/+7/7f/t/+3/7f/y//j/
+v/3//f/9//0//b/9//3//b/8//y//P/8v/1//f/+f/7//z//P/8//z/+v/6//r/+//4
//f/9v/1//f/+P/5//v/+//7//v/+//+//7//v/+//7//v/+//3/+v/6//r/+v/6//r/
+v/7////AwAFAAgACAAIAAgACQAIAAgACQALAAsACwANAA8AEAARABIAEwAUABMAEwAS
ABQAFQAWABYAFwAaABoAGgAcAB0AHgAgACAAIQAiACIAIAAfAB8AHwAhACEAIQAhACAA
HgAcABoAHAAeAB4AHwAbABkAGAAUABEADwAOAAsADgAOAA8AEAAPAA0ACwALAAcABAAC
AAAA/v/9//3//f/+//7//P/7//r/+//7//z/+v/3//X/8//1//X/9f/1//n/+v/7//3/
+//4//j/+P/4//j/+v/6//f/9v/2//X/8v/x//H/8P/y//L/9P/2//n/+f/5//f/9//4
//j/+v/6//f/9//3//T/8//y//L/9f/2//f/+P/5//r/+//9//z//P/7//r/+v/6//r/
+f/4//v/+v/4//j/9//3//X/9f/3//f/9f/4//r//P/9//v/+f/7//f/9v/3//f/+P/6
//v/+//7//n/+f/6//r/+f/5//j/+P/5//n/+v/+//7//f/6//n/+f/4//j/+f/5//j/
+P/5//j/9//2//T/9v/4//j/+P/4//j/+f/6//n/+P/3//f/9f/1//X/9//2//b/9v/3
//v//P/9//7//v/8//z//P/7//v/+//7//j/9//2//X/8//y//L/8v/0//b/+P/5//j/
9//3//f/9//3//f/9//2//T/8//z//b/9v/1//j/+v/8//r/+f/2//b/9f/1//f/+/8A
AP//+v/5//j/9//2//b/9v/2//b/9//4//n/+v/6//r/+v/7//r/+f/4//f/9v/2//f/
+v/8//r/+f/5//v//P/8//3//v8AAAEAAgACAAEAAAD/////AAAAAAAAAQADAAgACQAI
AAgABwAEAAQAAwADAAIA/v/8//v/+P/3//b/9v/3//T/9P/1//b/9f/0//P/8v/x//H/
8f/w//H/8v/0//b/9P/y//L/8//0//X/9P/z//D/7//v/+7/6f/o/+r/6f/y//X/9f/z
//X/+/8AAAUADgAeADYAUgBvAIsAowC0AMUA0QDRAMkAsACFAEwAHQAFAPv/6v/Y/9H/
0f/S/9P/1f/Z/9r/4v/t//L/8f/v//H/9f/4//r/9v/0//P/8v/u//D/8f/x//D/8f/y
//X/9v/1//X/9f/1//X/9P/z//L/8v/y//L/8//0//X/9v/3//b/9v/2//f/+v/7//z/
/f/+//7//v/+/////v/9//v//f/+////AAD///7//f/9////AQABAAIAAgACAAIAAwAG
AAgACwAPAAwACwAMAA0ADwAPAA8ADwARABEAEgASABMAEwATABIAFwAaABoAGgAdAB8A
IQAkACIAIwAkACQAIgAhACEAIQAeAB0AHAAbAB0AHAAbABoAHAAeAB4AHwAdABsAGgAW
ABYAFQAVABMAEQAOAAwACgAGAAMAAAD///v/+P/2//T/+P/7////AwADAAIA///9//n/
+f/4//j/9//1//T/8//z//P/8//z//f/+P/5//v/+f/2//b/9v/2//b/+P/4//X/9P/0
//P/8v/z//X/9v/2//T/9P/0//f/9//3//X/8//0//T/9v/3//P/8v/x//T/9//6//7/
+//6//n/+P/1//T/8//z//b/+P/5//r/+f/4//f/9f/1//n/+f/4//n/+f/6//n/9//5
//n/9//1//b/9//3//n/+f/9//v/+//7//r/+v/3//f/9v/1//X/9f/2//b/9//5//r/
/P/5//f/9v/4//r/+f/2//X/9P/0//X/9//6//r/+//9//r/+f/4//b/9v/4//j/+P/3
//b/9v/2//P/8v/x//H/9f/3//n//f/4//j/+P/5//f/9v/1//T/9v/0//T/9P/0//P/
8v/x//L/8//0//X/9//2//b/9v/3//j/+f/5//j/9//3//f/9//3//f/9//5//j/+P/5
//f/9v/0//b/9f/2//P/8f/x//L/8v/z//X/8//u/+3/8v/0//b/+P/6//j/+P/4//j/
9v/2//b/9v/4//j/+P/4//j/+P/4//j/9//2//X/9P/3//j/+f/6//f/9v/1//T/9P/0
//T/9P/2//f/+P/5//b/9P/z//P/+f/8//v/+//5//v//P/8//3//f/+//7//v//////
//8BAAMABAAEAAEAAAAAAAMABgAGAAcABwAEAAQAAwADAAEA/f/7//r/+f/4//f/9//1
//L/8v/z//P/8v/x//D/8v/x//H/8f/y//H/8P/w/+//7v/t/+7/9P/z//T/8//z//P/
8//0//T/8v/y//X/6//u//P/8//x//P/+f/8/wUAEAAgADQATgBtAIkAnwCwAL8AywDH
ALsApgB3ADoACwDx/+X/2v/M/8X/yf/Q/9f/3f/f/97/4v/p/+z/6f/p/+3/7//y//j/
+v/8//3//v/8//z/+//5//b/9v/2//j/+P/3//f/9//3//b/9v/2//b/9P/0//T/9f/3
//n/+//9//z//P/8//3//P/7//r/+f/3//b/9f/0//v//v8BAAMAAAAAAAAAAAABAAIA
AwAFAAMABQAFAAYABgAGAAYABwAIAAoADQARABAADwAQABEADwAPAA8ADwAQAA8ADwAO
ABMAFQAXABgAHQAgACAAIAAfAB8AHwAgAB8AHwAfAB4AHgAdAB0AHQAeAB8AIAAhAB8A
HgAdABwAGgAaABgAFwAaABsAHQAcABgAFQATAA8ADwAMAAoACAAIAAcABgAHAAYABAAD
AAIAAAD9//v/+f/9//7//f/9//n/+f/4//j/+v/5//n/+f/3//f/9//3//b/9v/2//f/
9f/y//L/8v/1//b/+f/6//f/9v/2//X/9f/3//r//P/8//r/+v/6//n/9//1//H/8v/0
//X/+P/6//f/9//3//f/9//3//j/+v/6//r/+v/4//j/+P/5//j/+P/3//b/9//4//n/
+f/5//3//f/8//7//f/9//v/+v/7//r/9//4//r//P/9//z/+//+//v/+P/3//X/9P/y
//P/8//z//f/+f/8//7/+//7//r/+v/1//P/8v/0//r/+//6//v/+//6//r/+//6//j/
9//3//n/+f/5//j/+P/6//r/+v/2//T/8//y//P/9P/1//f/+f/5//n/+//3//b/9f/1
//j/+P/4//j/9//0//P/8v/z//P/8//z//X/9//5//v/+v/4//f/9v/4//j/+P/3//f/
9//4//n/+f/5//n/+f/2//T/8//z//T/9P/z//b/+P/6//r/9//y//X/9v/3//j/9//2
//X/9f/0//P/8v/x//P/9v/6/wAAAAD+//3//f/8//z/+//7//v//P/8//z/////////
//////7//P/6//3///8EAAUABQAGAAYABAABAP///v/8//v/+v/6//j/9v/0//P/8//y
//L/8//0//T/9P/0//T/8f/x//H/8P/w//D/8f/y//D/8P/y//X/8P/v/+z/6f/r/+v/
7P/s/+v/7P/w//H/7P/p/+X/6f/1//3//v8DAAwAGAAsAEgAYQB5AI8ApAC3AMEAwwC9
AKYAewBGABUA+f/p/9r/zP/D/8X/zP/N/8//1f/c/97/3//k/+X/6f/v//X/+v/6//b/
9f/1//X/8v/y//P/8//y//T/9P/2//b/8v/x//D/7//y//L/8v/y//P/9P/1//f/9f/1
//X/9f/2//b/9v/3//r/+//8//3//P/8//z//P/6//j/9v/z//b/+v/+/wIABAAEAAQA
BQACAAMAAgACAAMABAAFAAcABgAGAAcACQALAAsADQAPAA8ADwAPAA8ADwAPABAAEAAQ
ABEAEgASABUAGAAYABgAGwAdAB8AIgAiACMAJAAkACMAIQAgAB8AIQAhACEAIQAhACAA
HwAeABwAHAAaABkAFgAVABUAEgARABEAEgARABAADAAJAAYAAgD///z/+//8//z//f/+
//z/+//7//v/+v/6//j/9//3//f/9v/2//j/9//3//f/9f/1//X/9f/4//j/+P/5//f/
9P/0//T/9v/2//j/+P/0//T/9f/1//P/8//0//T/8//w/+//7v/v/+3/6//n/+n/7P/u
//L/9//3//r//f/6//n/+P/4//b/9v/2//b/9P/0//T/9f/1//b/9v/2//b/9v/2//X/
8v/1//T/8v/1//X/9v/1//f/+f/5//f/8//y//H/7//x//P/+f/5//n/+f/4//j/9v/3
//f/9//2//X/9f/0//X/9f/0//T/8v/x//H/9P/4//n/+P/5//X/9P/0//X/9f/0//T/
9f/z//P/8//y//T/9v/2//b/9P/y//H/8P/y//L/8v/z//X/9f/1//f/8//y//H/8f/z
//T/9f/2//T/8P/u/+z/7//x//P/9f/3//f/9//3//f/9v/2//b/8//y//H/7//s/+v/
6//r/+7/8f/0//f/9v/0//P/8//z//L/8P/y//T/9v/0//P/8P/w/+//7//x//f/9v/1
//r/9//2//X/9P/y//L/8v/y//L/8v/y//L/8v/y//P/8//1//X/9f/0//L/8f/y//L/
8f/x//L/9f/4//r//f////7//v/+/////P/7//r/+//9//7///8AAAEABQAFAAQABAAD
AAAAAAD//////v/7//j/+P/2//T/8P/v/+//7P/v//H/8//0//L/8v/y//H/7v/t/+v/
6f/p/+r/6//s/+7/8P/z//H/7//t/+v/6//p/+r/6v/o/+T/6//z/+7/6f/t//H/8//1
//r/BQAQAB4ANgBUAG8AhwCdALQAxwDRANMAywCyAIcATAAdAAEA6//Y/87/y//N/87/
0f/R/9X/2P/Y/9//6P/v//H/8//1//b/9v/0//D/7//u/+r/7P/t/+3/7P/u//D/9P/2
//T/8//y//H/9P/0//T/9P/y//L/8v/z//P/8//z//P/9v/2//b/9//2//X/9P/z//X/
9v/3//j/+//8//3//f/7//r/+f/4//n/+v/7//3///8BAAEAAgAAAAAAAAABAAAAAAAB
AAMABQAHAAsADwAOAA0ADAALAA8ADwAQABAAFAAVABYAFgAXABoAGgAaABkAGQAZABoA
FwAXABcAFgAbAB0AIAAjACEAIQAhACEAHwAeAB0AHAAbABoAFwAVABUAFQAWABQAEAAP
AA8ADQAOAAwACwAKAAUAAQD9//v//P/8//3//v/+//3//f/9//3//P/5//f/8//z//L/
8v/0//P/8//z//T/9f/2//f/9//2//X/9f/z//D/8P/w//L/8v/0//T/8//0//b/9//z
//P/9P/0//L/8P/w//D/9P/1//b/9f/1//b/9v/4//r/9//3//f/9v/1//T/9P/2//b/
9v/2//L/8v/y//P/8f/y//L/8v/z//T/9f/1//P/9//3//b/8//x//D/7f/x//f/+//9
//v/+v/5//f/9v/1//j/9f/2//n/+//+//v/+//6//n/9//3//j/+P/1//X/9P/0//T/
8//z//b/+P/3//T/8//0//T/9f/3//b/9P/z//P/9P/1//b/9v/2//j/+P/4//P/8P/u
/+z/7//w//H/8//1//f/+f/9//f/9v/1//X/9v/2//b/9v/2//T/9P/0//X/9f/1//X/
9P/z//L/8f/y//L/8//0//L/8v/y//H/8//z//T/9f/3//f/9//3//X/9P/0//X/9P/y
/+//8P/0//b/8v/y//P/9P/1//b/9P/0//T/9f/1//X/9f/1//L/8v/z//b/+v/4//f/
9//3//j/+P/5//v//v8AAAIAAAD///7//f8CAAQABQAGAAQABQAJAAkABwAGAAQAAAAC
AAEAAQAAAPv/+v/6//j/9//2//b/9//z//L/8v/y//T/9P/0//T/8P/v/+7/7P/s/+z/
7f/u/+7/7v/w//P/8//z//H/7//v/+//8P/w/+7/7v/x//H/7v/r/+n/6//t/+3/9P//
/wYAFAAsAEYAYQB9AJMAqgC9AMkAzwDNAMAAmwBkACkAAQDt/+D/0v/D/8H/yv/R/83/
zf/W/9r/3f/m/+3/7f/t/+//9v/+//7//P/7//r/9v/1//X/9P/y//H/8P/x//D/8f/z
//X/9//2//b/9v/2//T/9P/0//X/9f/1//X/9f/5//r/+//9//z/+//6//n/+P/4//j/
+P/7//z//f/9//3//v///wAA/v/+//7//////wEAAQACAAEAAAD/////AQACAAQABwAJ
AAsADwATABAADwAOAA0AEgATABUAFgAXABcAFwAWABcAGgAaABoAGQAZABkAGgAcAB0A
HgAeACEAIQAiACMAIgAhACAAHwAhACAAHwAeAB0AHAAZABcAGAAXABcAFAAQAA8ADwAN
AA8ADAAKAAgABQADAAEAAQAAAP7//f/8//v/+f/4//f/+v/6//j/9//3//f/9v/2//T/
8//z//P/8f/x//H/8f/z//T/9f/3//j/9v/3//j/9f/0//X/9P/x//D/8P/v/+v/6//s
/+z/7//w//P/9v/3//f/9//1//L/8v/x//L/9v/z//P/8//z//P/8//0//T/9P/0//T/
9P/0//T/9f/2//j/+f/6//f/9v/1//P/9f/5//n/+P/2//X/9f/z//P/9f/1//P/9f/2
//f/9//5//n//f/7//b/9f/z//L/9f/3//j/+f/3//f/+P/4//X/9f/0//T/9P/z//P/
9v/5//n/9//3//T/8v/x//H/8v/y//P/9f/1//X/9f/0//P/9P/z//L/8//0//b/+P/4
//j/+P/5//j/9//2//f/8v/y//L/8//y//L/8v/y//T/8v/y//L/9v/3//j/+f/2//X/
9P/z//T/9P/1//b/9P/0//T/8//x//H/8v/z//L/8f/w/+//8v/y//P/9f/1//T/8v/0
//r//P/0//H/9P/2//b/9v/2//j/+P/4//n/+f/5//n/+f/2//b/9//6//n/9v/0//P/
9//4//j/+f/8//7///8AAP///////////v/+//3//P/8//3/AQABAAAAAAD///z/////
/wAAAAD9//z//P/6//X/8v/w/+//7P/s/+3/7v/y//T/9v/4//T/8//y//D/8f/w//D/
8P/w//D/8v/1//L/8f/u/+v/6f/p/+r/6v/q/+r/7f/t//r/8//t/+//9f/7//z//f8I
ABYAJgA8AFkAcwCLAJ4ArwC9AMMAvQCmAHsARAATAPX/3//O/8T/vf+9/77/w//N/9X/
3P/k/+v/7v/t/+3/8f/3//j/8v/s/+3/7f/t/+r/7//z//b/+P/3//b/9//2//T/8//y
//H/9P/0//T/9P/2//b/9v/3//T/8//y//H/9P/2//j/+//9//3//f/9//7//v/+//7/
/f/8//v/+f/7//z//f/+//7//v/+//////8BAAEAAgAAAAAAAAABAAIABAAHAAsACwAL
AA0ADwAPAA8ADwAPAA8ADwAQABAAEgATABQAFAAZABwAHAAcAB0AHwAhACQAIQAhACEA
IAAfAB0AHAAbABwAHQAeAB8AIAAgACAAIAAfAB4AGwAZABcAFQAUABAADwAPABAADwAR
AA4ADAAKAAkABwAFAAUAAgAAAP///v/+//3//f/9//3//P/5//f/9//3//b/9v/2//X/
9f/1//X/9f/1//X/8//y//H/8f/0//L/8//0//b/9v/4//j/+P/4//n/+f/2//X/9f/0
//L/8P/w//D/9P/1//b/9f/0//T/8//0//b/8//z//P/9v/3//j/+v/4//j/+P/4//j/
+P/4//n/+P/4//f/9v/0//T/9P/z//b/+//8//z//P/7//v/+f/5//v/+//5//j/+P/4
//f/9//3//v/+f/1//X/9P/0//f/+f/6//v/+//7//z//P/6//n/9//2//X/9f/2//r/
/P/7//j/9//3//b/9v/3//b/9P/z//P/9v/3//j/+P/1//b/9f/0//X/9P/0//T/9v/4
//r//f/7//n/9//3//b/9v/2//f/+v/6//r/+v/6//j/+P/4//j/9//2//X/8//z//P/
8//2//b/9//4//b/9v/2//X/8//z//T/9f/z//P/8//z//X/9P/0//X/9//2//T/9v/2
//j/9v/1//b/+P/5//v/9f/1//r/+f/0//b/9v/2//b/9v/2//b/9v/0//T/9P/0//T/
9P/0//T/9v/2//b/9v/1//T/8//z//X/9f/1//X/9f/2//j//P/+//z/+//7//z//P/7
//v//f/+//7//v8BAAEAAQABAAEAAgACAAIAAAABAAUABQAGAAYABQACAAQAAwADAAIA
/f/8//z/+v/2//T/8//z//L/8v/z//T/8v/y//L/8v/0//X/9v/2//P/8v/y//L/8f/w
//H/8//0//X/9P/z//L/8f/x//D/7f/s/+7/7f/u/+v/7//z/+3/7f/0//f//v8OACYA
SgBxAIsAmwCuAMEAywDNAM0AwgChAGoAMQALAPX/5P/U/83/zf/M/9P/2//b/9j/3P/j
/+r/6//r/+3/8f/2//T/8P/w//H/8v/w//T/9f/1//T/8v/y//T/9P/0//X/9v/3//T/
9P/w/w==
         </WaveFormData>
      </LeadData>
      <LeadData>
         <LeadByteCountTotal>10000</LeadByteCountTotal>
         <LeadTimeOffset>0</LeadTimeOffset>
         <LeadSampleCountTotal>5000</LeadSampleCountTotal>
         <LeadAmplitudeUnitsPerBit>4.88</LeadAmplitudeUnitsPerBit>
         <LeadAmplitudeUnits>��V</LeadAmplitudeUnits>
         <LeadHighLimit>2147483647</LeadHighLimit>
         <LeadLowLimit>268435456</LeadLowLimit>
         <LeadID>II</LeadID>
         <LeadOffsetFirstSample>0</LeadOffsetFirstSample>
         <FirstSampleBaseline>0</FirstSampleBaseline>
         <LeadSampleSize>2</LeadSampleSize>
         <LeadOff>FALSE</LeadOff>
         <BaselineSway>FALSE</BaselineSway>
         <ExcessiveACNoise>FALSE</ExcessiveACNoise>
         <MuscleNoise>FALSE</MuscleNoise>
         <LeadDataCRC32>3001271069</LeadDataCRC32>
         <WaveFormData>
9P/0//T/9P/0//T/9P/0//f/+P/5//r/9//2//X/9P/1//b/9//4//b/9v/2//b/+P/4
//j/+P/5//r/+//8//n/+P/3//b/+f/6//v//P/6//r/+v/6//j/+P/4//j/+//8//3/
/v/8//r/+P/2//n/+v/7//z/+//6//n/+P/2//b/9v/2//n/+v/7//z/+P/2//T/8v/0
//b/+P/6//n/+P/3//b/9P/0//T/9P/3//j/+f/6//b/9P/y//D/8//0//X/9v/0//T/
9P/0//L/8v/y//L/9f/2//f/+P/2//T/8v/w//H/8v/z//T/8//y//H/8P/w//D/8P/w
//H/8v/z//T/8v/w/+7/7P/u//D/8v/0//P/8v/x//D/7//u/+3/7P/u//D/8v/0//L/
8P/u/+z/7//w//H/8v/x//D/7//u/+z/7P/s/+z/7v/w//L/9f/z//L/8f/x//T/9f/2
//j/+P/4//n/+v/5//r//P/7//3//f/+////+v/4//f/+v8BAAMABAADAAAA/f/9//z/
+v/4//f/9v/1//T/8//y/+7/7f/s/+z/7f/u/+//7//r/+v/6v/o/+f/5//m/+P/5f/n
/+f/6f/m/+X/5P/m/+n/6f/p/+n/5//o/+j/6P/o/+j/5//m/+n/6P/n/+j/5P/j/+H/
4v/g/97/2//c/+H/5f/p//L//f8IABYAKgA+AE0AWABoAHwAkgCmALwA0wDtAAUBAAHb
AKAAZABFADQAJQAgACYAJwAlACIAHAAVABEAEAALAAcABQAEAAUA///5//X/8v/y//H/
8f/x//H/8v/w//H/7//t/+z/6v/t/+7/7f/u/+7/7v/u/+7/7f/u/+3/6//s/+3/7v/u
/+v/7P/r/+r/7v/v/+//8P/w//D/8P/z//P/8//z//T/9v/3//j/+v/2//T/9P/0//f/
+v/8/////f/+//7/AQACAAMAAwAGAAgACQANAA4ADQAPAA0ADAASABcAGgAdAB4AHwAf
AB8AHwAiACMAJAAoACkAKwAsACwALQArACkALAAtAC4ALwAtACwALAAsAC0ALQAtACoA
KgAqACkAKQAlACAAHAAXABcAFQASABEACwAIAAUABAADAAIA/f/7//r/9//3//b/8v/x
/+//7//x//H/8v/z//L/7//u/+3/6//r/+v/6v/t/+3/7v/v/+z/6v/o/+b/6f/q/+v/
6//p/+n/6f/q/+r/6v/q/+r/6v/r/+3/7//s/+r/6f/o/+z/7f/u/+//7v/u/+3/7v/r
/+v/7P/t/+7/7//w//H/7//u/+3/6//t/+7/7v/v/+7/7//v/+//7//v/+//7//x//L/
8v/v/+7/7f/s/+v/7P/t/+7/7//u/+3/7P/r/+r/6//s/+3/7//v/+//7//t/+v/6P/m
/+r/6//s/+3/7P/q/+n/6P/p/+j/6P/p/+v/6//r/+r/5//m/+T/4//n/+j/6f/q/+j/
5//l/+T/4//i/+L/4v/l/+b/5//n/+T/5P/j/+L/5P/l/+b/5//o/+T/4//i/9//3//g
/+L/4f/i/+P/5f/k/+P/4P/f/+D/5P/i/+X/5v/j/+L/4v/i/+H/4f/h/+H/4f/i/+P/
4//i/+H/4P/h/+P/5P/k/+H/4f/g/93/3v/f/+D/4v/o/+b/5P/j/+L/4f/g/+L/5f/n
/+n/6f/r/+v/6//s/+z/7P/t/+//8P/z//f/9f/z/+//7P/u/+7/7//x//T/+P/5//n/
9f/y/+//7//v//D/7//v/+v/6P/l/+L/4v/j/+X/5//n/+b/5f/k/+H/3//f/97/3//g
/+L/4//e/93/3P/Z/9z/3f/e/9//4f/g/97/3P/b/9v/3P/c/93/3//h/+L/3//e/9v/
2P/a/9r/2//b/9r/1v/O/8n/zP/T/9v/5f/y//3/CAAWACYAMgA9AFAAZgB8AJIApgC6
ANMA6QDvANYApwB0AEwAOwAsACMAHgAaABUAEwAQAAwACwANAAoAAwD7//X/8v/v/+3/
6f/n/+b/5v/l/+X/5f/i/+L/3//f/+L/4//l/+b/5f/k/+H/4P/i/+L/4v/i/+T/5v/m
/+X/4//j/+P/4v/j/+b/5//o/+j/5//l/+T/5v/m/+b/6f/r/+v/6//s/+z/6//q/+r/
7P/u//L/9v/2//b/9f/1//P/9P/0//f/+v/7//v//v/9//3/AAAAAAYACwAMAA4ADgAR
ABIAEwAXABkAGgAbAB8AIgAjACQAIwAhACAAHgAjACcAKAApACkAKQApACkAKQAoACgA
KAArACsAKwAoACQAIgAfAB0AHAAaABkAFwARAA0ACAAFAAMAAAD9//z//f/+//v/+//3
//P/8v/w/+//7//u/+//7f/r/+r/6f/r/+n/6f/p/+v/6//r/+r/5//l/+T/4//n/+j/
6f/q/+j/6P/o/+f/6f/p/+n/6v/q/+r/6v/q/+b/5f/l/+X/5//o/+r/7P/s/+v/6v/p
/+n/6v/q/+z/6//r/+z/7f/s/+v/6v/p/+r/7P/u/+//6//q/+j/5//q/+v/6//r/+z/
7f/u/+//7//u/+z/5//r/+3/7//x/+//7f/r/+n/6f/p/+n/6f/q/+v/7P/t/+r/6f/o
/+f/6P/p/+n/6v/q/+n/6P/n/+n/6P/o/+j/6P/o/+n/6//p/+f/5f/i/+T/5v/n/+n/
5//m/+X/5P/l/+X/5P/k/+X/5v/o/+r/6v/o/+b/4//m/+j/6f/q/+f/5//n/+f/6f/m
/+b/5v/m/+f/6f/s/+f/5v/l/+X/5//p/+n/6//p/+r/5f/l/+n/5//n/+j/6v/p/+n/
6f/n/+X/5P/j/+b/6P/q/+z/6v/p/+f/5P/i/+T/5//o/+n/6v/p/+v/7P/t//H/8//z
//P/9P/0//T/9f/y//D/8P/x//X/9//3//j/9f/0//T/9f/4//z//f/9//z/+v/4//n/
9f/0//H/7//x//D/7//u/+v/6f/o/+f/6P/o/+j/6P/o/+f/6P/o/+P/4v/i/+H/4v/j
/+T/4//g/9//3v/d/+D/4P/f/97/3//h/+T/5v/k/+P/4v/g/+P/5P/j/+L/4f/g/+D/
3//a/9j/1v/R/9L/1//b/9//5v/v//r/CAAcADIAQwBSAGYAegCMAJoAsADJAOEA9wD8
ANsAngBkAEEALAAbABgAIAAhAB8AGgAUAA0ACQAGAAMA/f/9//z/+//2//H/7v/s/+v/
6f/o/+f/6f/q/+j/6f/m/+X/5f/k/+b/5v/k/+T/5P/k/+T/5P/l/+b/5f/j/+X/5//p
/+r/5//o/+f/5v/r/+v/6v/q/+r/6v/q/+3/7P/r/+r/6v/u/+//8P/y//H/8P/x//L/
9P/2//f/+f/3//j/+P/7//3//f/8//7/AgADAAcACAAJAAsACQAIAA0AEQATABUAFwAZ
ABoAGwAcAB4AHgAeACAAIQAjACQAJQAnACYAJQAoACkAKgArACkAKAAoACgAJwAlACMA
HgAfACAAIAAhABwAGAAVABEADwANAAoACQAGAAQAAgACAAAA/v/4//X/9P/z//X/9v/y
/+//6//p/+v/6//s/+3/7f/r/+v/6//p/+n/6f/o/+n/6f/q/+v/6v/o/+b/5P/n/+j/
6f/p/+n/6f/p/+r/6f/o/+f/5v/n/+n/7P/v/+z/6v/p/+j/6//r/+v/6//t/+7/7v/w
/+z/6//r/+v/7v/v//D/8f/v/+7/7f/r/+z/7v/v//H/8f/x//D/7//v/+//7//v//L/
9P/1//P/8P/v/+7/7f/u/+//8P/x/+//7//v/+//6//r/+v/6//u/+//8P/x/+7/7f/r
/+r/7v/v//D/8f/w/+7/7f/s/+v/6v/q/+v/7P/t/+7/7v/s/+r/5//l/+n/6v/r/+z/
6//r/+r/6v/p/+j/6P/o/+z/7P/s/+v/6f/q/+r/6v/q/+v/7P/t/+7/6v/p/+j/5//n
/+j/6v/r/+z/7f/v/+z/6//o/+f/6P/s/+r/7f/u/+v/6v/q/+z/6//r/+v/7P/r/+v/
6//r/+r/6f/o/+v/7f/u/+7/7f/t/+z/6f/p/+n/6f/q/+z/7P/s/+j/5v/m/+b/5v/q
/+3/7//x//L/8//y//H/8v/y//L/8//1//b/+f/9//r/+f/2//T/9v/2//f/+f/7//7/
/v/9//v/+P/1//X/9v/2//T/8//x/+7/6//o/+n/6f/q/+v/6//q/+n/6P/p/+f/5//m
/+X/5v/o/+n/5P/j/+L/3//i/+P/5P/l/+X/5P/i/+D/3//f/+D/4P/j/+X/5//o/+b/
5P/g/9z/3v/g/+P/5f/m/+D/2P/T/9D/0//b/+f/8v///wgAEgAgAC4APwBOAGIAfgCW
AKYAugDPAOMA9wD4AN0AqABwAE8APgAtACAAIgAjAB8AHAAcABkAGQAYABMACQABAPz/
+//7//f/9f/0//T/8//z//P/7//u/+r/6f/s/+3/7//w/+//7v/r/+r/7P/s/+z/7P/s
/+7/7v/t/+z/6//q/+j/6v/u//D/8v/0//P/8f/w//L/8v/y//X/9f/1//X/9v/0//P/
8v/y//b/+P/8/wAA///+//z/+//8//7///8DAAYABwAHAAoACgAJAAsACgAOABMAFAAW
ABcAGQAZABkAHAAfACEAIwAnACoAKwAsACwAKwArACoALwAzADQANQA0ADMAMgAxADIA
MgAzADQANQA1ADUAMgAtACwAKgApACgAJgAlACMAHwAbABYAEwASABAADgAOAA4ADgAK
AAkAAwD///7//P/9//3//P/9//v/+f/4//f/+f/3//f/9//3//f/9//2//X/8//y//H/
9f/2//f/+P/1//T/8//x//P/8//z//T/9v/2//b/9v/0//P/8//z//X/9v/4//r/+f/3
//X/8//1//b/9v/4//b/9//5//v/+v/5//j/9//5//z///8BAP7//P/5//f/+P/5//n/
+f/6//v//P/9//z//P/7//f/+v/7//z//f/8//v/+v/5//v/+//7//v/+v/7//z//f/6
//n/+P/3//r/+//7//z/+v/5//j/9//4//j/+f/6//v/+v/6//v/+P/3//b/9P/2//j/
+f/7//n/+P/3//b/+P/5//n/+v/6//r/+//8//z/+v/4//X/9v/4//n/+v/2//X/9P/z
//b/9P/1//b/9v/3//n//P/4//b/9P/z//T/9f/0//X/9P/2//L/8//3//X/9f/2//j/
9//3//f/9P/z//P/8//3//j/+f/6//f/9//2//T/9P/1//X/8//0//X/9v/4//L/8v/0
//b/+v/6//r/+v/6//f/9v/1//T/9f/2//f/+P/3//n/+v/7//z//f/8//v//v8AAAIA
BQADAAIAAwAFAAYABwAGAAYAAwACAAIAAwAGAAoACwALAAsACgAJAAsABgAEAAAA/f/+
//7//v/+//v/+f/4//f/9//2//X/9P/1//X/9//4//L/8P/v/+3/7f/v//H/8f/v/+//
7//v//H/8P/u/+z/7f/v//L/9P/y//H/8P/u//H/8v/x//D/7v/u/+//7//o/+b/4v/h
/+j/7f/x//n/AgAHABAAIAA0AEoAWQBoAHwAjgCeAK4AwADXAPUABwH4AMsAkABiAEkA
OgAtAC4AMgAxADEALgAmACEAHQAUAA0ACQAJAAoACQAGAAEA/v/8//n/9//2//X/9//4
//b/9//2//X/9f/0//b/9v/0//T/9v/2//b/9v/1//b/9f/z//X/9//5//r/+f/6//n/
+P/7//v/+v/6//v//P/9/wEA///9//v/+v/9////AQAEAAEAAAABAAIABQAGAAYABwAI
AAoACwAPABAADwANAA4AEQATABgAGgAaAB0AHAAcACAAIwAkACUAKQArACwALQAsAC4A
LgAuADMANQA4ADoAOgA7ADkANwA6ADsAPAA9AD0APAA8ADwAPAA7ADoANgA2ADYANQA1
ADEALAAoACMAIQAfABwAGwAYABYAFAAUABAADgAIAAUABAADAAUABgADAAEA/v/9//7/
/f/9//3////9//3//f/6//n/+P/2//n/+f/6//v/+f/4//f/9v/3//j/+f/5//r/+//8
//7/+//6//n/+P/6//v//f////z/+v/5//j/+//7//v/+//9//7//v8AAPr/+f/5//n/
+//9////AQD+//7//v/9//7//v/9//3/AAABAAEAAQD+//3//P/7////AgAEAAMAAgAB
AAAA/////////////wEAAQABAAEA/v/9//z/+//8//3//v////7//f/7//r//P/9//7/
///9//z//P/8//n/+P/4//n/+v/7//z//P/7//r/+P/3//r/+v/6//r/+//7//r/+v/3
//b/9v/2//v//P/9//3/+v/6//n/+P/5//n/+f/5//3/+v/6//r/+P/3//f/+P/5//r/
+//9//v/+f/1//P/9P/4//b/+f/9//v/+//8//n/9//2//X/9//3//j/+f/5//j/9//2
//b/9//3//b/9//5//r/+f/2//X/9P/0//j/+v/6//j/9v/z//L/8f/w//L/9P/2//j/
9v/2//b/9v/2//b/9v/2//j/+P/4//j/9v/0//L/8P/y//T/9v/4//f/9v/1//T/9P/1
//f/+P/7//3///////7//v/9//z/AAACAAMABgAIAAcABgADAAIAAQAAAAAAAgAIAA0A
DwANAAkABAD//wIAAgADAAIAAAD+//v/+P/3//b/9v/3//n/+v/6//r/9//1//L/8f/z
//L/8//1//L/7//u/+3/7f/t/+3/7f/u//L/8//z/+//7f/s/+z/7f/u//D/8v/x//D/
7//s/+z/7P/s/+3/7//u/+j/3v/X/9z/4//r//f/BgARABoAJgA2AEQATwBiAHoAkgCo
ALwA1gDrAAMBBwHsALkAhABgAE0APAAvACwALAApACUAIgAeABsAGwAaABUACwAFAAIA
/f/7//f/9f/0//b/9f/1//X/8//y/+7/7f/v//H/9P/2//P/8v/v/+7/7v/u/+7/7v/z
//b/9//3//P/8f/v/+z/7f/w//H/8v/2//f/9//4//X/9P/z//X/9//3//f/+P/4//f/
9v/2//n/+v/9/wAAAAAAAP////8BAAIAAgAFAAkACwAMABAADQALAAwACgAQABUAFgAY
ABgAGwAcAB0AHwAhACIAIwAmACoALAAuACwAKwArACoALQAxADIAMwA0ADMAMgAxADMA
MgAyADIANAA1ADYANAAuACwAKQAnACYAJAAjACEAHQAZABQAEQAOAAwACgAKAAwADAAI
AAcAAwD///7//P/7//v/+v/7//n/9//2//X/9//1//X/9f/1//X/9f/0//H/7//u/+3/
8P/y//T/9v/z//L/8f/v/+//7//v//D/8//0//X/9v/y//H/8f/x//T/9P/1//b/9P/z
//L/8f/x//L/8v/0//T/9f/3//n/9f/z//H/7//z//b/+f/7//j/+P/3//f/9//3//b/
9f/3//f/9//3//j/+P/3//P/9f/3//n/+//4//f/9v/1//P/8//z//P/9P/1//b/9//0
//P/8v/x//L/8//z//T/9P/z//L/8f/x//D/8P/w//L/8v/z//X/8//x/+//7P/u//D/
8f/z//L/8P/u/+z/7f/t/+z/7P/t/+7/8P/y//D/7v/s/+n/7P/u/+//8P/t/+3/7f/t
/+3/6v/q/+r/6v/r/+3/8P/r/+r/6f/p/+z/7f/s/+3/7P/u/+r/6//s/+n/6P/o/+v/
6//s/+3/6v/p/+n/6f/s/+z/7P/s/+v/6//q/+j/5v/n/+v/7f/u/+3/7P/r/+r/6v/r
/+v/6//w//P/9P/1//X/9P/z//P/9v/2//j/+//5//n/9//2//P/8v/y//P/+/8AAAIA
AwD+//r/9v/1//b/9v/0//P/8v/w/+7/7P/p/+f/5v/l/+n/6v/r/+z/6P/l/+T/4v/i
/+L/4//j/+H/4f/h/9//3f/d/93/3f/j/+T/5P/k/+L/4f/h/+D/4P/h/+L/4v/k/+T/
4v/g/9//3v/e/93/4P/c/9T/0//U/9f/2f/j//L//f8KABoAKgA+AEkAVgBsAIQAlgCs
AMQA3QD1AP8A6AC3AHwATgA5AC4AIwAiACQAIQAbABYADgAJAAkACgAFAAEA///8//n/
9f/v/+v/6P/p/+n/6v/r/+j/6P/l/+X/5f/l/+b/5v/p/+r/6f/q/+j/5v/k/+L/5//q
/+v/6//p/+n/6f/o/+j/6v/q/+r/7//v/+7/7v/t/+z/6//t//D/8f/y//T/9P/z//L/
8v/y//L/9P/2//r//P/9/////P/8//v//f8BAAMABAAIAAcABwAKAAoADQARABEAEgAV
ABkAGwAdABwAHQAdAB0AIgAmACgAKgApACkAKgAqACwALwAvAC8AMgAzADQANQAzADAA
LgAsADAAMQAyADAAKgAoACUAIwAhAB4AHAAZABkAFwAUABMADQAIAAMAAAADAAQAAQAB
AP3/+f/4//b/9v/1//P/8//z//P/9P/1//L/7//u/+3/8P/x//L/8v/x/+//7v/t/+7/
7v/u/+7/7//w//H/8f/u/+3/7P/s/+//8P/x//L/7//v//D/8f/v/+7/7v/u//D/8f/y
//P/8f/w/+7/7v/t/+//8v/1//T/8//y//H/8f/y//P/8//z//T/9P/1//P/8//y//H/
9P/1//b/9//2//b/9f/x//P/8//z//P/9f/1//X/9f/y//H/8P/v/+//8f/z//X/9P/z
//L/8f/v/+//7v/u//D/8f/y//P/8P/u/+3/7P/t/+7/8P/z//D/7//u/+z/7v/u/+3/
7f/w//D/8P/w/+7/7f/r/+r/6//s/+7/8P/v/+7/7f/r/+v/7P/s/+z/7P/t/+7/7//w
/+z/6//q/+z/7f/v//L/7f/s/+v/6//t/+3/6//r/+z/8P/u//H/8f/t/+v/6v/s/+3/
7//x/+7/7f/t/+3/7P/s/+z/7P/u/+//7//u/+v/6//q/+f/6v/r/+z/7v/w/+7/6v/o
/+j/6f/q/+v/7P/s/+z/7P/s/+v/6v/p/+n/7f/w//P/9//3//X/8//y//X/9v/4//r/
+P/6//3//f/9//v/+v/5//n/+v/8/wIAAgABAP//+//7//n/+v/6//r/+P/3//b/8v/w
/+7/7P/u/+//8P/y//D/7v/s/+n/6v/r/+v/6v/o/+n/6f/n/+X/5f/j/+P/5v/n/+j/
7P/q/+f/5P/h/+T/5v/n/+j/6P/o/+f/5v/m/+T/4v/i/+r/6//r/+b/3v/U/9P/2P/f
/+f/8/8AAAkAEAAcACwAOgBHAFoAcgCIAJwAsADEANsA8wD7AOQAswB8AFwATQA8AC0A
KgAoACEAGwAaABgAFwAVABIACwADAP3//P/5//f/8//x//D/8P/v/+//7//s/+z/6f/p
/+r/6//t/+7/6//q/+f/5v/p/+r/6//s/+z/7v/u/+3/6//r/+v/6v/t//D/8f/y//P/
8f/u/+z/7//w//H/9f/z//P/8//0//P/8//z//T/9v/4//z/AAD///7//P/7//7/AAAB
AAUACAAJAAkADAAMAAsADQAMABIAFwAYABoAGQAbABsAGwAeACEAIwAlACUAKAApACoA
KQApACoAKgAvADMANAA1ADUAMwAxAC8AMgAyADMANAAzADMAMwAwACwAKgAnACUAJgAk
ACMAIQAdABkAFAARAA8ADgANAA4ACwAKAAUAAwD+//v/+//6//v/+//6//v/+f/3//b/
9f/3//X/9f/1//P/8//z//L/8P/v/+//7//z//T/9f/2//P/8v/x/+//8v/z//T/9v/2
//b/9v/2//T/8//z//P/9P/0//X/9v/1//P/8f/v//L/9P/1//j/9//3//j/+f/2//X/
9P/z//X/+P/7//3/+v/4//X/8//1//f/+P/5//n/+f/5//n/+f/6//r/9//6//v//P/9
//v/+f/3//X/9v/3//j/+f/5//n/+f/5//j/9//2//X/+P/5//n/+v/4//f/9v/1//X/
9P/0//T/9P/0//X/9//2//X/9P/y//X/9v/2//f/9v/0//L/8P/0//X/9f/2//X/9P/0
//T/8//y//H/7//x//T/9v/4//X/8//x/+//8v/w//H/8v/x//H/8v/0//H/8P/v/+//
8v/z//L/8//w//L/7v/v//L/8f/y//T/9P/z//P/8//x/+//7v/t//H/8v/z//T/8f/x
//D/7v/u//P/9f/2//T/9P/0//T/8v/z//P/8//2//n/+v/7//v/+v/5//n//f/+/wEA
BQADAAMAAQAAAP///v/+////BgAKAAsACwAIAAQAAAD/////AAD//////P/6//j/9v/y
//H/8f/x//P/9P/1//b/9P/x//D/7v/u/+7/7//v/+3/7f/t/+v/6f/p/+n/6f/v//D/
8P/w/+3/6//q/+j/6f/r/+3/7v/w//D/7v/s/+r/6v/r/+v/8v/w/+j/4f/e/9//4//r
//b/AQAMABwALgA8AEcAVgBsAIIAmgCwAMYA3wD1AAUB/gDZAKQAdgBZAEoAPQA0ADQA
MQAvACgAIAAbABsAGgAXABEACwAIAAUAAAD7//j/9v/3//f/+P/5//b/9v/z//P/8//z
//T/9P/2//b/9P/0//P/8v/x//D/8//2//f/9//1//X/9f/0//b/+P/4//j/+//7//r/
+v/5//j/9//5//z//f/+/wAAAAD///7//v/+//7/AAACAAQABgAHAAkABgAGAAUABwAN
AA8AEAAUABQAEwAVABQAFwAbABsAHAAgACMAJAAlACYAJwAnACcAKgAuADAAMgAyADEA
MQAwADMANwA4ADkAPQA9AD0APQA6ADgANwA2ADgAOQA6ADgAMwAyADAALwAtACoAKAAl
ACMAIQAeAB0AFwASAA0ACgAMAA4ADAANAAkABQAEAAIAAgABAP////8AAP////////z/
+f/4//f/+P/5//r/+v/4//f/9//3//r/+v/6//r//P/8//z/+//3//X/8//y//T/9v/4
//r/9//3//j/+f/7//r/+v/6//v/+//7//v/+v/6//n/+v/5//v//v8BAP7//f/8//v/
+//8//3//f/9//7//v/////////+//3/AAABAAIAAwADAAIAAAD7//3//f/9//3//v//
/wAAAQD+//3//P/7//3///8BAAMAAAD///7//f/7//v/+v/6//7///8AAAEAAAD+//3/
/P/9//z//P/9//z/+//6//j/+v/6//n/+f/9//7///8AAP///f/6//j/+v/6//v//P/7
//r/+f/3//j/+v/7//z/+//7//v/+//6//b/9f/0//f/+f/8/wAA+//6//n/+f/5//n/
9//3//j//P/6//3//f/5//f/9v/4//n/+//9//n/9//2//X/+P/4//j/+P/4//n/+f/4
//b/9f/x//X/+v/8//z//P/8//v/+//6//n//f////////8CAAIAAgADAAMAAgADAAUA
CAAJAAgACAAFAAIAAAD//wUACgAMAA0ADQAKAAcABwAFAAQAAQD//////v/9//z/9//1
//T/8//2//b/9v/2//f/9f/1//T/8f/w//D/7//w//H/8v/x//D/7//u/+3/8P/w/+//
7v/v/+//8P/w/+//7//v/+7/7//w/+//7v/t/+z/7P/r/+j/6P/i/9//5P/r/+v/7f/4
/wMAEAAgADQASABXAGQAdgCMAKAAtADKAOMA+wANAf4A0wCYAGYASwA6ACsAJgAsAC0A
KwAoAB4AFwATABIADQALAAkACAAFAAAA+//4//b/9v/1//X/9f/0//T/8f/x/+7/7f/t
/+z/7//w/+//8P/u/+7/7v/u//D/8v/y//H/8//z//P/8v/v//D/7//u//L/8//z//T/
8//y//H/8//z//P/8//0//b/9//4//r/9//2//f/+P/6//z//f////3//v/+/wEABAAF
AAUACAALAAsADgAOAA8AEQAPAA4AEwAXABkAGwAbAB0AHgAfACEAJAAlACYAKAApACsA
LAAqACsAKQAnACsALQAvADEAMAAuAC0ALAArACsAKwAoACYAJgAlACUAIAAcABkAFQAU
ABMAEQARAAwACAAEAAIAAAAAAPz/+//5//f/+P/4//P/8f/u/+3/7//v//D/8f/w/+3/
7P/r/+3/7f/t/+z/7P/r/+v/6//p/+j/5//m/+j/6v/s/+3/7P/r/+r/6v/q/+r/6v/q
/+v/6//s/+3/6v/o/+f/5v/q/+v/7P/t/+r/6v/p/+r/6f/p/+r/6//s/+3/7v/v/+3/
7P/r/+n/6//s/+z/7f/t/+3/7P/r/+3/7f/t/+3/7//w//D/7f/q/+n/6P/n/+r/6//s
/+3/7P/r/+r/6f/p/+n/6f/p/+n/6f/p/+n/6P/n/+X/5P/o/+n/6v/r/+r/6P/n/+b/
5//m/+b/5//p/+n/6f/o/+X/5P/i/+H/5f/m/+f/6P/m/+X/4//i/+P/4v/i/+L/5v/m
/+b/5f/j/+L/4P/e/+H/4//l/+f/5v/i/+H/4P/h/+H/4v/k/+T/5P/k/+X/4v/h/97/
3f/g/+T/4v/l/+P/3//d/9z/3f/d/97/3//h/+H/4v/j/+L/4P/e/9z/3//h/+L/4v/h
/+H/4P/d/9//3//f/+D/4v/k/+L/3v/a/9z/3P/c/9z/3//g/+H/4v/g/97/3P/a/93/
3v/f/+D/3//e/93/3P/d/9//4P/h/+b/6f/q/+v/6//q/+n/6f/s/+z/7v/x/+//7//t
/+z/6//q/+r/6//y//b/9//3//T/8P/s/+v/6//s/+v/6//o/+b/5P/i/+D/3//f/9//
4f/i/+P/5P/g/93/3P/a/9n/2v/c/93/2f/Z/9n/1//V/9X/1f/V/9v/3P/c/9z/2v/Z
/9n/2P/Z/9v/3f/e/9z/3P/a/9j/1v/W/9f/1//c/9j/0v/L/8r/zf/T/9n/5v/z//7/
DAAcACwANwBCAFQAbACCAJoAsgDJAOEA8wDsAMcAkABeAEMANgAnACIAIgAdABUAEgAK
AAUABwAIAAMA/f/3//T/8f/t/+f/4//g/+P/4//k/+X/4//i/97/3f/d/93/3v/e/+T/
4v/e/w==
         </WaveFormData>
      </LeadData>
      <LeadData>
         <LeadByteCountTotal>10000</LeadByteCountTotal>
         <LeadTimeOffset>0</LeadTimeOffset>
         <LeadSampleCountTotal>5000</LeadSampleCountTotal>
         <LeadAmplitudeUnitsPerBit>4.88</LeadAmplitudeUnitsPerBit>
         <LeadAmplitudeUnits>��V</LeadAmplitudeUnits>
         <LeadHighLimit>2147483647</LeadHighLimit>
         <LeadLowLimit>268435456</LeadLowLimit>
         <LeadID>V1</LeadID>
         <LeadOffsetFirstSample>0</LeadOffsetFirstSample>
         <FirstSampleBaseline>0</FirstSampleBaseline>
         <LeadSampleSize>2</LeadSampleSize>
         <LeadOff>FALSE</LeadOff>
         <BaselineSway>FALSE</BaselineSway>
         <ExcessiveACNoise>FALSE</ExcessiveACNoise>
         <MuscleNoise>FALSE</MuscleNoise>
         <LeadDataCRC32>3861281315</LeadDataCRC32>
         <WaveFormData>
+P/4//j/+P/4//j/+P/4//r/+v/6//r/+P/4//j/+P/5//r/+//8//v/+v/5//j/9v/2
//b/9v/3//j/+f/6//j/+P/4//j/+P/4//j/+P/4//j/+P/4//j/+P/4//j/+v/6//r/
+v/5//j/9//2//j/+P/4//j/9v/2//b/9v/0//T/9P/0//T/9P/0//T/9P/0//T/9P/2
//b/9v/2//b/9v/2//b/9P/0//T/9P/2//b/9v/2//b/9v/2//b/+P/4//j/+P/2//b/
9v/2//b/9v/2//b/9v/2//b/9v/1//T/8//y//P/9P/1//b/9P/0//T/9P/0//T/9P/0
//X/9v/3//j/9f/0//P/8v/z//T/9f/2//b/9v/2//b/9f/0//P/8v/1//b/9//4//f/
9v/1//T/9v/2//b/9v/0//T/9P/0//T/9P/0//T/9P/0//T/9P/0//X/9v/3//j/+P/4
//n/+f/5//f/+f/6//z//f/9//7//f/8//r/+P/4//f/9v/3//j/+P/2//P/8f/w/+7/
7P/q/+r/6v/t/+7/7//w/+7/7f/s/+z/7P/u//D/8v/z//P/9P/0//b/9//3//X/9f/1
//X/9f/z//P/8//0//X/9//4//n/+P/2//X/9P/3//j/+v/6//r/+v/6//r/+v/4//j/
+v/8/wEACAAMAA4ADgAMAAsABwABAPj/7v/l/9b/w/+u/6H/mf+O/43/mv+s/7r/wP++
/7f/qP+f/6D/ov+m/6//vf/M/9X/3P/h/+j/8P/0//n/+//+/wEAAQACAAMABAADAAMA
AwAEAAYABgAGAAYABwAHAAcACAAKAAoACgAKAAkACQAIAAkACQAJAAkACAAKAAsADAAN
AAsACwAMAA0ADwAPAA4ADQALAAsADAAMAAwADAALAAsADAANAA8AEAAPAA0ADAAMAA8A
DwAPAA8ADQANAAsACwAMAA4ADwAQABAAEAARABEAEAAOAA0ADAAMAA0ADQANAAwACgAI
AAcABwAHAAcABwAJAAgABwAGAAUABAADAAMABQAEAAIAAQACAAEAAAAAAAIAAgADAAMA
/////wAAAQD///7//f/9/wAAAAD+//7//v/+//7/AAABAAMAAwABAAEAAgADAAQAAgAB
AAEAAQADAAIAAQAAAAAAAQADAAMAAAAAAAAA//8AAAAAAQADAAMAAgABAP//AAABAAIA
AwACAAEAAQABAAEAAQD/////AgADAAQABQACAAIAAwACAAMAAgABAAEAAAAAAAMABQAF
AAQABAADAAQABAAEAAQABAAFAAQAAwAFAAQABAAEAAEAAQACAAMABQAEAAQAAwAFAAYA
BgAFAAQABAAEAAUABQAFAAQABAAEAAQABAAFAAcABwAGAAUAAwADAAQABQADAAMAAgAB
AAQABAAEAAUABAAEAAUABQABAAMAAwACAAMABAAFAAYAAwAEAAMAAQACAAMAAwADAAEA
AQABAAEAAgACAAIAAQACAAIAAwAEAAIAAwADAAIABQAEAAQABQAFAAQABAAEAAQABAAF
AAUABgAGAAYABgADAAIAAQAAAAIAAwAEAAUABwAHAAcABwAGAAUABAADAAQABQAGAAcA
BgAFAAQAAwAFAAYABwAIAAgABwAGAAQABAAEAAQABAAIAAkACAAGAAYABgAGAAgACAAJ
AAoACwAMAAwADAALAAsACwAJAA4AEAATABUAFAASABAADgAOAA4ADgANAAoACgAKAAkA
BgAEAAMAAwAEAAIAAAAAAAAAAAAAAAAAAgABAAEAAQAAAAAAAgAEAAgACQAJAAoACAAI
AAkACQAGAAUABAADAAQABQAGAAcACAAIAAkACQAHAAcABgAGAAcACQALAA4ADgAOAA4A
DgAMAAwADAAMABAAFAAZABwAHgAeAB4AIAAfABsAEwAEAPb/5f/U/8P/tv+r/6P/nv+n
/7T/vv/G/8L/vv+1/6z/q/+s/67/uP/H/9X/4P/p//L/+f8CAAgADAAPABMAEgARABUA
FgAXABgAGgAbABwAHgAbABoAGQAYABoAGwAcAB4AHQAcABsAGgAaABsAGwAdAB8AHwAf
AB4AHQAdAB0AHQAdAB0AHgAfAB0AHQAcABsAHQAdAB4AHgAeAB4AHQAdABwAGwAbABoA
GwAbABwAHgAeAB0AHAAbABwAHQAcAB0AHwAgACAAIAAdABwAHAAbABwAHAAdAB4AHQAd
ABwAGwAcABoAGAAXABgAGQAaABsAGAAWABQAEgATABQAFQAXABUAFAASABEAEQARABEA
EgASABIAEwATABAADwAPAA8ADwAOAA0ADQAQABAADgAOABAAEAAQABIAEwAVABUAEwAR
ABAADwAOABEAEQASABMAEQAQAA8ADgAQABEAEwATABIAEgASABEADwAOAA4ADwATABQA
FQAVABQAEwASABEADwAPABAAEQASABMAEgATABEAEQARABEAEgAUABcAGAAVABQAEwAT
ABQAFAAXABkAGAAWABUAEwAUABQAFAAUABcAGQAZABkAGAAWABUAFAATABMAFAAVABUA
FAAUABMAEwAUABQAEwATABQAFQAXABUAFQAUABQAEQAQAA8ADwARABEAEAAPAAsACwAM
AA0AEAARABEAEQAPAA4ADQANAA4ADgAPAA8ADQAPAA8ADgAMAAwADAAMAA4AEAAQAA8A
DQANAAwACwALAAsACwALAAsACgAJAAcABwAGAAYABgAJAAsADAAMAAsACAAGAAUABwAG
AAYABgAEAAQABQAFAAYABgAGAAYABAAEAAQABAAFAAUABQAFAAUABQAFAAUABwAHAAcA
BwAGAAUABAADAAUABQAFAAUABgAGAAYABgAFAAYABgAGAAYABgAFAAQABAAEAAUABgAG
AAYACAAJAAoACQAIAAgACQAJAAwADAAMAAwACAAIAAgABwAEAAQABAADAAIAAAD/////
/P/6//j/+P/4//j/+P/4//r/+f/5//n/+P/4//r//P/+//////8AAAAAAAABAAEAAQAB
AAEAAQAAAP///v/9/wAAAAABAAEAAQABAAAAAAAAAAEAAgAEAAIAAgACAAIAAgACAAIA
AgAAAAIABQAMABIAFAASABAADwALAAUA/P/y/+v/3v/N/7r/q/+l/6L/of+s/8D/zv/W
/9r/3f/U/8f/wP+8/7r/wf/L/9b/3f/k/+3/8P/0//r//f/9/wAAAwAFAAYABwAIAAkA
CQAJAAoADAAMAAwADAAMAAsACgAKAAsADAANAA4ADQANAAwADQAMAAsACgAIAAkACwAN
AA8ADAALAAsACwAJAAkACAAHAAkACQAKAAoACgAKAAkACQALAAsADAAMAAsACQAIAAgA
CwALAAsACwAJAAkABwAHAAcACAAIAAgACAAIAAkACQAJAAgACAAIAAYABwAHAAcABgAE
AAIAAQABAAEAAQABAAEAAAD///7//f/8//v/+//8//z/+//7//r/+f/4//j/9v/2//f/
9//1//X/9v/3//f/9v/1//X/9//4//f/+P/2//b/9v/4//j/+f/4//X/9f/2//f/+P/4
//f/9//3//j/+P/4//j/9//3//j/9//1//T/8//x//T/9P/1//f/9v/2//b/9f/3//f/
9//3//X/9f/2//f/9//3//X/9f/2//f/+P/5//b/9v/3//b/9//2//X/9f/y//L/9f/3
//f/9v/2//X/9v/2//b/9v/2//f/9v/1//f/9v/2//b/8//z//T/9f/z//L/8v/x//P/
9P/0//P/8//0//X/9//1//X/9P/0//L/8v/y//P/8//z//L/8f/w//H/8//1//P/8//y
//H/8//y//H/8f/0//T/9f/1//H/8//z//L/9P/0//T/9P/z//T/8//x//P/8//y//H/
8f/x//H/8f/x//D/7//t/+//8P/y//T/8//z//L/8P/x//D/8P/x//L/8v/z//T/8//y
//L/8f/y//L/8v/y//D/8P/w//D/8v/z//T/9f/1//X/9f/1//T/8//y//H/8v/z//T/
9f/0//P/8v/x//P/9P/1//b/+f/5//n/+P/3//b/9f/0//j/+f/5//j/+v/6//r/+v/4
//j/+f/6//n/+v/6//r/+//7//v/+f/8//7/AQADAAEAAAD///7//f/+///////9//z/
+//5//b/9P/z//P/8//y//H/8v/w/+7/7P/q/+z/6//r/+v/6v/q/+z/7v/w//H/8f/y
//T/9P/1//X/8f/x//H/8f/z//P/8//z//T/9P/1//X/9f/1//T/9P/y//P/9P/2//T/
9P/0//T/9v/2//b/9v/4//r//f8AAAQACAAIAAgABwAFAP//9P/q/9//0v+//6z/of+Z
/47/jf+W/6T/rv+2/7j/t/+w/6f/ov+i/6L/p/+1/8L/z//a/+H/6P/u//T/9//3//j/
+f/9//7///8AAAMAAwADAAQABAAEAAQABAAFAAUABQAGAAUABAADAAIAAgADAAMABQAH
AAcABwAGAAUABQAFAAUABQAFAAYABwAFAAUABAADAAQABQAHAAgACAAIAAcABwAFAAUA
BgAGAAgABwAHAAgACAAHAAYABQAGAAcABgAHAAkACgAKAAoACQAIAAgABwAJAAgACAAI
AAcABwAGAAUABQAEAAMAAwADAAMAAwADAAIAAAD+//z//v/+//7////9//z/+v/5//v/
+//7//z/+//6//r/+f/1//X/9v/3//j/+P/4//n/9//2//P/8v/0//T/9P/2//f/+f/5
//f/9v/2//b/9v/5//n/+v/7//r/+P/2//T/9f/3//r/+//6//r/+v/5//f/9v/2//f/
+v/6//r/+f/3//f/9//3//f/9//4//n/+//7//n/+f/3//f/9//3//f/+P/6//r/9//2
//X/9f/2//b/+f/7//3//P/8//v/+P/4//j/+P/5//v/+//7//v/+v/6//r/+f/5//r/
+//9//z//P/7//n/+v/6//n/+f/6//v//f/6//n/9//2//f/+P/5//v/+//7//r/+f/3
//f/+P/5//r/+//7//v/+//6//n/+f/4//j/+f/5//f/+f/5//j/+P/4//j/+P/6//z/
/P/7//v/+//6//n/+//7//v/+//7//r/+f/3//j/+P/5//r/+//9//7//v/8//r/+f/5
//n/+P/4//j/+P/4//n/+f/4//j/+P/4//n/+v/7//z/+//7//v/+//5//n/+f/5//v/
+//7//v/+//7//v/+//+////AAABAAEAAAD///7//f/9//3//P/9//7///8AAPz/+//5
//r//v8AAAAAAAAAAP///v/9//z//v/+//7//v/+//7///8AAP//AAAAAAAAAwADAAMA
AQADAAQABgAHAAcABgAFAAQAAAAAAAAA///+//7//v/9//v/+v/6//v/+f/2//P/8v/z
//T/9f/2//T/8//z//P/9v/2//j/+v/8//3//f/+//3//P/8//v/+v/7//z//f/9//3/
/f/9//3//P/8//v//P/9//3//v/9//3//f/+////AAABAAIAAgACAAIAAgAAAAQACQAO
ABQAFgAUABIADwALAAEA9v/s/+H/zv+7/6z/o/+Z/5T/mf+k/7L/vP++/7b/q/+g/5n/
mv+e/6j/uf/J/9b/4f/m/+v/8v/4//z/AQADAAYACQAJAAoACwAMAAwACwAKAAoACgAK
AAoACgAJAAkACQAKAAoACgAKAAoACgALAAsADQAKAAkACAAGAAYABwAIAAkACAAHAAcA
BwAHAAcABgAFAAcABwAIAAgABgAGAAUABQAHAAcACAAIAAcABQAEAAQABQAFAAUABQAH
AAcABQAFAAUABgAGAAYABgAGAAcABwAFAAQABAAEAAYABwAHAAcABgAEAAIAAQD/////
/////wEAAAD///7//f/8//v/+//8//z/+//7//z/+//6//r/9//2//b/9f/0//X/9//5
//j/9v/0//P/9P/0//L/8v/z//T/9f/4//j/+f/4//X/9P/0//T/9P/0//P/8//z//T/
9P/0//T/9P/1//f/9//0//T/9P/z//X/9P/0//X/9f/0//P/8f/z//P/8//z//X/9f/2
//f/9v/1//L/8f/0//X/9v/3//b/9v/3//b/9//2//X/9f/2//b/+f/7//j/9v/1//P/
9f/2//f/+P/4//n/+P/3//f/9v/2//b/9v/3//n/+//6//j/9//1//f/+P/4//f/9P/0
//T/9f/3//f/9v/2//b/9v/2//f/9f/1//T/8//z//X/+P/7//n/+f/4//f/9//2//X/
9f/4//j/+f/5//X/9//3//b/+P/4//j/+P/3//j/9//1//f/9//2//X/9v/3//j/+f/5
//j/9//1//j/+P/5//r/9//3//b/9P/1//T/9P/1//j/+P/5//r/+f/4//j/9//5//r/
+//8//v/+v/5//j/+//7//v/+//7//v/+//7//v/+//7//v//f/9//3//f/9//3//f/9
//7//v/+//7/AQABAAEAAAD+//7//v/+/wAAAQADAAQAAAD///7//f/8//7//v/+//7/
/v/+//7//v/+//7//v/+/wAAAAAAAAAA///+//3//P/+//7//v/+/wAAAAAAAAAAAgAC
AAIAAwACAAMABAAEAAQABQAFAAUAAwAFAAYACAAHAAcABgAFAAUABAAFAAYAAwACAAIA
AgD///z/+v/5//v/+v/4//b/9P/0//T/9P/0//T/8//z//T/9v/3//r/+v/8//3//f8A
AAAAAAABAAEA/////////////////////wAAAAABAAEAAQABAAAA/v/+////AAAAAAAA
AAAAAAAAAAAAAAAABAAGAAgACwAOABAAEgAQAA4ADQALAAEA9v/s/9//zv+5/6j/o/+f
/5z/of+y/8T/0P/S/9L/zf/A/7v/uP+2/7b/v//J/9T/4f/q//H/+P/+/wIAAQADAAQA
BQAFAAYABwAIAAoACwAMAA4ADQAMAAsACgANAA0ADQAOAA4ADgAOAA4ADgAPAA8AEQAQ
AA8ADgAMAA0ADQANAA0ADgAPABEAEwARABEAEAAPAA4ADQANAAwADgAOAA0ADQALAAsA
DAAMAA4ADQANAA4ADQANAA0ADQANAA0ACwALAA0ADgAOAA4ADgAOAA8ADwARABAAEAAQ
AA0ADQAMAAsACgAIAAYABQAGAAcACAAJAAcABgAFAAQABAAEAAQABQADAAIAAAD//wAA
///+//7/AAAAAAEAAQD8//v/+//7//z//P/8//3//v/+//z//P/8//z//P/+//3/////
//3//v/+//7//v/9//3//v///////v/9//z//P/9///////+//7//v/9//3//P/8//3/
/v/+//7//f/7//v/+//7//3//f/+/////f/9//v/+//5//n/+f/5//r//P///wAA/f/8
//v/+//4//j/+//9//3//P/8//v/+P/4//j/+P/7//3//f/9//v/+v/6//r/+f/5//r/
+//5//j/+P/3//X/9v/2//X/9//4//n/+//6//n/9//2//b/9v/2//f/+f/5//j/9//3
//f/+P/5//f/9//2//X/9f/0//P/8//2//b/9//3//f/+f/5//j/9v/2//b/9v/4//r/
+v/5//n/+f/4//f/9//3//f/9//6//r/+v/5//f/9v/2//b/9f/3//j/+P/6//j/9//3
//f/9v/2//b/+P/4//n/+f/3//b/9f/0//b/9v/2//b/9//3//f/9//1//X/9f/1//b/
9//4//n/+P/3//b/9f/4//n/+v/7//v/+v/5//j/9//3//f/+P/6//j/+P/4//j/+P/4
//n/+v/9//7//v/+//7//f/8//n//f/+/wAAAQABAAAA///+//r/+v/6//n/+v/6//r/
+f/4//b/9f/1//L/8P/u/+7/7P/s/+z/7P/s/+v/6//r/+3/7v/x//T/9P/1//X/9v/2
//b/9//3//X/9f/1//X/9f/1//X/9f/4//j/+f/5//f/9//2//b/+P/5//r//P/6//r/
+v/6//j/+P/4//j//v8CAAcADAAMAAgABgAGAAUAAwD9//T/6v/f/87/t/+k/53/l/+S
/5n/qv+4/8L/xP/E/7v/rv+p/6r/qv+u/7v/x//S/93/5P/p//D/9v/4//n/+//+////
//8AAAEAAgAFAAUABQAGAAYABgAGAAYABwAHAAcACAAKAAoACgAKAAkACQAIAAkACwAL
AAsACgALAAsACwALAAkACQAKAAsADQANAAwACwANAA0ADgAOAAwADAALAAsACQAJAAoA
CgAKAAkACQAKAAsACwALAAsACwALAAkACQALAAwADAAMAAoACgALAAsACwAKAAoACgAM
AA0ADQANAAwACgAIAAcABwAHAAcABwAFAAQAAwACAAIAAgACAAMAAwACAAAA///+//3/
/P/8//7//v///////f/9//7////9//z/+//7//3//v/9//7//v/+//7/AAD//wEAAQD/
//7//v/+//7//////wAAAQADAAIAAQAAAP////8AAP///v/+//7//f/9//z//P/9//7/
/v/+//3////////////9//3//v///wAAAQAAAAEAAQABAAEAAQABAAIABAAEAAUABAAD
AAMAAAD+//////8BAAAAAAD///7//v/+//7///8BAAEAAQABAAAAAAAAAP////8AAAEA
AwACAAIAAQD//wAAAAD///7//v/+////AAABAAEAAgABAAAA///////////+//3//f/9
//7////+/////////wEAAAD//////v/+///////9///////+//7//v/+//7//v8AAAAA
//8BAAEAAAD///3//f/9//3/AAAAAAAA//////7//v/+//3///8AAAAAAgAAAP/////9
//z//P/8////AAACAAMAAQAAAP///v/+//7//v/+/wEAAQABAAEA//////////8AAAEA
AgADAAAA///+//3//f/9//3//f8AAAAAAAAAAAAA///+//z//f/+////AAAAAP3//f/8
//r/+//8//3//v/+//7//v/+//z//P/8//z//f///wEAAwACAAIAAgADAAQABQAEAAcA
BgAIAAkACQAFAAMAAQD+////AAAAAAAA/v/+//3/+v/6//n/+f/4//T/8v/y//L/8v/y
//L/8v/y//P/9P/2//X/9v/3//j/+v/7//3//v/9//3//P/5//f/9//3//f/+v/7//z/
/v/9//3//P/7//3//P/8//z/+//8//7//v8AAAAAAAAAAAQAAAD+/wAAAgAFAAgADAAO
AA4ADgALAAcA///y/+j/2//I/7X/qP+f/5P/kP+X/6D/rP+4/7b/sP+l/5r/mf+c/5z/
pv+5/8f/0v/f/+b/6//w//b/+v/9////AAABAAQABgAIAAoACQAJAAkACgAIAAgACAAI
AAoACwAMAA4ADQAMAAsACgALAA0ADgARABAADwAOAAwACwALAAsACwAMAA0ADwARAA8A
DwAOAA0ADQANAA4ADgAPABAAEAARAA8ADwAQABAAEgARABEAEgARABEAEQARABMAEwAR
ABEADwAQABAAEAAQABAAEQARABMAEgASABIAEQARABAADwAPAA4ADQANAA4ADwAQABEA
DwAOAA0ADAALAAoACQAJAAcABgAEAAMABQAFAAUABgAGAAYABwAHAAQAAwADAAMAAwAC
AAEAAQAAAAAA/v/+////AAABAAQAAgADAAIA//8AAAAAAAAAAP////8AAAEAAQAAAP//
/v8AAAEAAwADAAAAAAAAAP/////+//7///8CAAIAAgABAAAA///+//3//////wAAAQAB
AAEA//////////////////8AAAIAAgABAAAA/////wAAAAADAAUAAwACAAIAAQAAAAAA
AAAAAAMABQAFAAUAAwACAAIAAgADAAMABAAFAAMAAgACAAEAAwAEAAQAAwACAAIAAgAD
AAEAAQAAAAAAAgACAAIAAwABAAEAAAD///3//f/+////AAABAAEAAQABAAAA/////wIA
AgADAAMAAQADAAMAAgAAAAAAAAAAAAEABAAFAAUABAADAAEA//8BAAEAAQABAAQABAAE
AAMABQAEAAQABAAEAAUABQAEAAIAAAD/////AgACAAMABAACAAIAAwADAAIAAgACAAIA
AwAEAAUABgAGAAUABAADAAUABQAFAAUABQAFAAUABQAFAAUABQAFAAUABQAFAAUABAAE
AAQABAADAAUABwAGAAQABAAEAAQABQAGAAgACgALAAwADAAMAAsACwALAAkADQAOABAA
EQAPAA4ADQAMAAgACAAIAAcABwAIAAkACQAFAAIAAAD///7//P/6//r//P/8//z//P/8
//v/+//7//7//v8AAAIAAgADAAMABAAGAAYABwAHAAMAAwADAAMAAwADAAMAAwAGAAYA
BwAHAAUABQAEAAQABgAHAAgACgAIAAgACAAIAAgACAAIAAgACgAOABEAFAAYABwAGgAY
ABcAEwALAAQA+v/t/+D/zf+6/63/qf+i/6X/tP/G/9L/2P/Y/9P/yP+9/7r/uP+4/8P/
0f/a/+P/7P/x//b//P8EAAkACwAKAAsACwAMAA0ADgAQABEAEgAUABQAFAAUABQAEwAT
ABMAFAAWABYAFgAWABQAFQAVABcAFwAXABcAFgAVABUAFQAVABUAFQAWABcAFQAVABQA
EwATABMAFAAUABQAFAATABMAEwATABQAFAAWABUAFQAWABcAFwAXABcAFQAVABMAEwAR
ABIAEgASABIAEgATABMAEwASABIAEgASABMAEwATABAADgAMAAsADgAPABAAEQAQAA4A
DAAKAAgACAAIAAkACQAIAAYABQAEAAMAAgACAAMABAAGAAcAAgABAAEAAQACAAIAAgAD
AAQABAACAAIAAAAAAAAAAgADAAUABQADAAIAAgACAAIAAwADAAQABQAFAAQAAwACAAAA
AQADAAMAAwAEAAUABQAEAAIAAQABAAEAAAD///3/AAABAAIAAwACAAEAAQABAAQABQAE
AAUABAADAAIAAQD//wAAAgACAAIAAgACAAMAAQAAAAIAAwABAAAAAAD//wAAAAAAAAAA
AAABAAAA//////7//v/+//3//f/+///////+//7//f/7//z//P/7//z//P/8//3//f/9
//z//P/6//r/+v/7//3//f/8//v/9//3//j/+f/8//3//f/9//3//P/7//v/+f/4//j/
9//1//f/9//2//j/+P/4//j/9//4//f/9f/1//X/9P/z//P/8//z//P/9P/0//T/8//z
//L/8v/y//H/8//0//T/9f/0//T/9f/z//L/8v/y//T/9P/1//X/8//y//H/8P/y//L/
8v/y//H/8f/x//H/7//v/+//7//w//H/8v/z//H/8f/x//H/7//v/+//7//w//D/8P/w
/+//7f/t//L/8v/w//D/8P/w/+7/7v/v//D/8f/y//L/8v/1//X/9f/z//X/9v/4//n/
+//6//n/+P/1//T/8//x//D/8P/w/+//7v/s/+v/6//o/+b/5P/k/+b/5v/m/+b/5f/j
/+L/4f/j/+T/5//q/+7/7//v//D/7//u/+7/7f/p/+n/6f/p/+v/6//r/+v/7P/s/+3/
7f/t/+3/7P/s/+z/7f/u//D/8f/y//P/9P/z//L/8f/w/+r/8P/1//r//v/+//z/+v/5
//f/8f/q/+L/2f/K/7P/nv+T/4//iP+N/6D/sv++/8T/yP/B/7T/q/+o/6b/qP+v/7v/
xP/N/9L/2f/e/+L/6P/r/+//8v/1//X/9v/3//j/+P/3//b/9v/3//j/+f/6//v/+//7
//z//P/8//z//P/6//v/+//9//3//f/9//z//f/9//3//f/8//v/+//7//3//f/8//v/
/f/9//7//v/8//z/+//7//z//f///wAA/v/9//3//v8BAAEAAQABAP/////9//3//f/+
//7//v8AAAAAAQABAP///v/+//7/AAABAAEAAQD///z/+f/3//n/+f/5//n/+f/4//f/
9v/4//j/+P/5//f/9v/0//P/8v/x//D/8P/y//L/8//z//H/8f/y//P/8f/w/+//7//x
//L/8f/y//L/8v/y//T/8//1//X/8//0//T/9P/0//P/8//0//X/9v/2//b/9v/1//X/
9v/1//T/9P/0//P/9P/0//X/9//1//T/8//x//L/8//0//X/8//z//T/9f/3//f/9f/1
//b/9//4//n/9v/2//f/9v/4//j/+P/5//f/9v/4//n/+P/2//X/8//1//b/9//4//j/
+f/4//f/+P/4//n/+v/3//f/+P/5//j/9v/1//P/8//0//T/8//y//L/8v/z//b/9//3
//j/9//2//X/9f/2//f/9//3//P/8//0//X/9P/1//X/9f/2//b/9v/3//f/9v/2//X/
8//1//X/9P/2//b/9v/2//X/9v/1//P/9f/1//T/8//1//X/9f/1//f/9v/1//P/9f/0
//T/9P/0//X/9f/0//X/9P/0//X/9f/0//T/9P/0//T/9f/1//b/9v/2//b/9P/0//T/
9P/3//f/9//3//X/9f/1//X/9f/1//X/9f/3//f/9//3//X/9f/1//X/+P/4//j/+P/4
//f/9v/0//b/9v/2//b/+P/3//X/9v/2//j/+P/4//j/+P/4//j/+P/2//b/9v/2//j/
+P/4//j/+P/4//j/+P/4//j/+f/6//3//v/+//7//f/9//3/+//9//7/AAABAAMAAgAB
AAAA/v/+//7//f/8//z//P/7//b/9P/z//P/8v/w/+7/7v/u/+7/7v/u/+7/7f/t/+3/
7v/u//D/8v/0//X/9f/2//j/+P/5//n/9//3//f/9//2//X/9P/z//b/9v/3//f/+f/5
//j/+P/2//f/+P/6//r/+v/6//r//P/8//z//P/+/wAAAwAIAAwAEAAQAA4ADQAJAAMA
9v/o/9v/zv+5/6b/m/+V/4z/jf+Y/6T/sP+2/7D/p/+c/5X/lv+Y/57/qf+3/8T/0f/a
/9//5v/u//T/9//5//z//f/+//7//v/+/wEAAQABAAIAAgACAAIAAgABAAEAAQACAAYA
CAAGAA==
         </WaveFormData>
      </LeadData>
      <LeadData>
         <LeadByteCountTotal>10000</LeadByteCountTotal>
         <LeadTimeOffset>0</LeadTimeOffset>
         <LeadSampleCountTotal>5000</LeadSampleCountTotal>
         <LeadAmplitudeUnitsPerBit>4.88</LeadAmplitudeUnitsPerBit>
         <LeadAmplitudeUnits>��V</LeadAmplitudeUnits>
         <LeadHighLimit>2147483647</LeadHighLimit>
         <LeadLowLimit>268435456</LeadLowLimit>
         <LeadID>V2</LeadID>
         <LeadOffsetFirstSample>0</LeadOffsetFirstSample>
         <FirstSampleBaseline>0</FirstSampleBaseline>
         <LeadSampleSize>2</LeadSampleSize>
         <LeadOff>FALSE</LeadOff>
         <BaselineSway>FALSE</BaselineSway>
         <ExcessiveACNoise>FALSE</ExcessiveACNoise>
         <MuscleNoise>FALSE</MuscleNoise>
         <LeadDataCRC32>335713894</LeadDataCRC32>
         <WaveFormData>
4v/i/+L/4v/k/+T/5P/k/+T/5P/k/+T/5P/k/+T/5P/n/+j/6f/q/+j/6P/o/+j/5v/m
/+b/5v/o/+j/6P/o/+j/6P/o/+j/6P/o/+j/6P/o/+j/6P/o/+j/6P/o/+j/6v/q/+r/
6v/o/+j/6P/o/+j/6P/o/+j/5v/m/+b/5v/l/+T/4//i/+L/4v/i/+L/4P/g/+D/4P/g
/+D/4P/g/+D/4P/g/+D/3v/e/97/3v/e/97/3v/e/93/3P/b/9r/2//c/93/3v/e/97/
3v/e/9z/3P/c/9z/2v/a/9r/2v/Y/9j/2P/Y/9r/2v/a/9r/2v/a/9r/2v/a/9r/2v/a
/9r/2v/a/9r/2P/Y/9j/2P/a/9r/2v/a/9r/2v/a/9r/2f/Y/9f/1v/Z/9r/2//c/9v/
2v/Z/9j/2P/Y/9j/2P/Y/9j/2P/Y/9r/2v/a/9r/2v/a/9r/2v/Z/9n/2v/a/93/3f/e
/+D/3//f/+D/4P/g/+D/4v/i/+H/4f/h/+D/4P/h/+L/4v/i/+H/3//e/93/2//a/9n/
2f/X/9f/1//a/9r/2P/Y/9T/1P/T/9P/0f/R/9P/1P/U/9T/1P/T/9T/1P/T/9T/0f/R
/9L/0v/Q/9D/0P/R/9L/0//U/9X/1P/T/9L/z//T/9P/0//U/9T/1P/T/9P/0//R/9H/
0//T/9f/4P/q//H/+f8CABEAIgA6AF0AgwClALYArACdAJEAegBaADMA+/+r/0//Af/S
/rD+lf6N/qD+v/7i/gT/Kf9M/2f/g/+f/7X/w//Q/9r/4//m/+j/6f/s/+7/8P/y//L/
9f/1//f/+P/4//r/+//8//3//v8BAAIAAgAEAAQABAAEAAUACAAJAAoACwAMAA4AEAAT
ABIAEwATABMAFgAYABoAGgAaABsAHQAfAB8AIgAiACUAJwAoACoALgAuAC8AMgA1ADkA
PAA+AEAAQABDAEUARwBLAE8AUgBUAFYAWQBdAGAAYABiAGUAaABrAG8AcAByAHMAdQB2
AHcAeQB7AH0AfQB+AH8AfwCAAH4AfQB9AH0AfAB7AHgAdgB0AHAAbQBqAGkAZQBhAFsA
VgBRAEoARQA+ADkANQAwACcAIwAfABoAFAAQAAwACQAGAAMAAQD///7/+//6//b/8v/w
//D/8P/v/+7/7v/t/+z/6//q/+r/6P/o/+j/6P/p/+j/6P/o/+j/6P/o/+j/6v/q/+r/
6f/q/+n/6f/r/+r/6v/q/+n/6v/r/+z/7f/q/+r/6v/q/+z/7P/r/+r/6v/r/+z/7f/u
/+7/8P/w//D/8P/w//D/7//v/+//7v/v/+//7//w/+7/7v/t/+3/7v/v//D/8f/z//P/
8//y//H/8f/y//P/8//y//D/7//v/+7/7v/v//H/8f/x//H/8P/u/+3/7P/r/+v/6v/q
/+z/6//r/+r/6v/q/+r/6P/o/+j/6P/o/+r/6f/p/+n/6P/o/+f/5f/n/+f/5//n/+X/
5f/l/+f/5//n/+f/5v/m/+X/5f/l/+X/5P/j/+L/4//k/+X/5f/k/+T/5P/k/+T/5P/l
/+X/5//m/+b/5v/l/+T/4//i/+P/4//j/+P/5f/l/+X/5f/k/+P/4v/h/+H/4f/i/+L/
4P/g/+H/4f/i/+P/4//k/+P/4//j/+X/5P/j/+H/4P/i/+L/4v/i/+L/4v/i/+T/5f/l
/+b/5v/n/+f/6P/o/+n/6f/q/+v/7P/t//D/7//t/+z/6//s/+z/7f/u/+z/6v/p/+f/
5v/m/+X/5f/m/+f/5v/n/+f/5//m/+P/4v/g/+D/3//d/93/3f/f/+H/4v/j/+T/4f/h
/+D/3v/d/9v/2v/a/9v/3P/d/97/3//f/9//3//d/93/3f/d/93/3//f/9//4P/g/+D/
3//f/9//3//f/+H/4f/l/+7/9P/7/wUAFAAnAEAAYACDAKcAvwDCALgArwCfAIYAZgA7
APX/mf9B/wP/3P66/qP+p/7A/uH+BP8q/0//bv+L/6X/u//N/9v/5v/s//H/8v/y//X/
+P/6//z/AAAAAAMAAwAEAAQAAwAEAAYACAAKAAwACwAMAAwADgARABIAEwAVABYAFwAY
ABkAGQAaABsAHQAdAB8AIAAhACIAJAAmACYAJwApACwALwAvADIAMgA1ADYANgA3ADoA
PgA/AEIARQBFAEgASgBMAE4AUQBTAFUAWQBdAGAAYgBiAGUAaQBsAG8AcgB2AHoAewB/
AIAAggCFAIcAiACJAI0AjwCRAJEAkACPAI0AjACNAI0AjgCPAIwAiwCIAIYAhgCCAH8A
fAB3AHMAbwBpAGQAXwBYAFMATABHAEMAPgA3ADMALwAqACgAJAAgAB0AGAAVABMAEQAN
AAkABwACAAEAAAABAAIAAQAAAAAA//8AAP///v/+//7//v/+//7/+//6//r/+v/7//z/
/f/+//z//P/8//v//P/7//v//f/9//7/////////////////AQACAAMABAACAAIAAQAA
AAAAAQACAAMAAgACAAQABAAEAAQABAAEAAYABwAIAAgABQAFAAUABgAGAAYABQAFAAUA
BQAFAAUABQAFAAUABAAFAAUABgAHAAYABgAFAAUAAgAAAP////8BAAEAAQABAAIAAAD/
//7//v//////AAD+//3//f/8//7//v/+//z//P/8//z//P/8//v/+//7//3//v/+//3/
+//7//v/+//5//n/+f/7//r/+f/4//b/9v/1//X/9f/4//j/+P/4//j/+P/4//f/+P/4
//j/+P/2//b/9//3//X/9P/0//T/9v/2//b/9v/3//f/9//3//X/9f/1//X/9v/3//j/
+f/1//X/9v/2//T/9P/1//X/9f/1//T/9P/1//b/+P/4//j/+P/3//f/9v/2//b/9//3
//j//P/9//3//v/9//z/+//8//7//f/9//3//P/8//3//v8AAP7//f/7//n/+P/2//X/
8//z//H/8f/y//P/8//x//D/7v/u/+3/6//r/+v/7f/w//D/8P/w/+3/7f/s/+r/7P/r
/+v/7P/r/+r/6f/o/+v/6//r/+v/7f/t/+3/7f/t/+//7//v/+7/7v/u/+3/6//r/+v/
6//r/+3/7//2/wAABwANABYAIQAyAEwAawCLAK8AxgDCAK8AnwCOAHIASwATAMX/a/8d
/+j+yP6v/qX+sv7P/uz+Dv81/1b/cf+N/6v/wf/R/+D/6v/x//T/+v/7//7/AAACAAYA
BgAJAAkACQAKAAoADAANAA4ADwAQABMAFAAUABYAFQAWABcAGQAYABkAGgAbABwAHgAg
ACMAIQAjACQAJQAkACYAKAAoACkAKwAuADEAMgA0ADMANQA4ADgAOQA8AD4APwBCAEUA
RQBIAEoATABOAFEAUwBVAFcAWwBeAGAAYgBlAGkAbABuAHAAcwB2AHcAewB8AH4AgACB
AIEAgQCDAIUAhwCHAIkAiQCIAIgAhgCFAIUAhQCGAIUAggCAAHwAeAB1AHIAbQBpAGUA
XwBbAFcAUQBNAEQAPwA7ADYAMAAtACoAJgAhABwAFwATABAADQALAAkABgADAAIA/v/8
//r/+v/6//v/+v/6//n/+P/3//b/9v/1//T/8//y//P/8v/y//L/8P/w//D/8P/y//L/
8v/x//L/8f/x//P/8v/y//L/8f/z//P/8//z//H/8v/z//T/9v/2//X/9P/z//P/8//z
//T/9P/2//b/9v/2//b/9v/0//X/9v/2//f/9//3//j/9v/2//X/9f/1//X/9f/1//X/
9f/1//T/9P/1//f/+f/5//j/9v/1//T/8v/x//H/8f/x//H/8f/x//D/8P/w/+7/7//v
//D/7v/t/+3/7P/s/+z/7P/q/+r/6v/q/+r/6v/p/+n/6f/o/+j/5//l/+f/5//n/+f/
5P/j/+L/4//j/+P/4//i/+P/4//k/+X/5f/k/+P/4v/i/+L/4v/h/+L/4v/i/+L/4P/g
/+H/4f/h/+D/4P/g/97/3v/e/97/4f/h/+H/4f/f/9//3//f/9//3//f/9//3v/f/+H/
4v/f/97/3v/d/9//3//e/97/3//f/9//4f/g/9//3f/c/97/4P/f/97/4P/g/+D/4P/e
/9//3//g/+D/4f/h/+L/5P/l/+X/5v/o/+j/6P/q/+j/5//n/+f/6P/o/+n/6v/o/+b/
5f/j/+L/4v/h/+H/4//j/+H/4f/e/93/2//X/9j/1v/W/9X/0//T/9P/1f/Y/9j/2P/Y
/9f/1//W/9T/1P/T/9P/1P/U/9T/1P/U/9X/1f/V/9X/1f/V/9X/1f/T/9X/1f/V/9T/
1P/U/9P/1f/V/9X/1f/V/9f/1//e/+j/7//3/wAADwAeADYAVQB5AJsAsgCwAJ8AlQCC
AGIAPQALAL//Yf8N/9j+uv6f/pH+nP65/tj++P4f/0D/X/9//5v/sf/D/9D/2v/h/+T/
5P/p/+z/7v/w//D/8P/z//P/9v/4//n//P/8//z//P/8//v//P/8//7/AQACAAMABQAG
AAcACAAJAAkACgALAA0ADQAPABAAEQAQABIAFAAUABYAFwAZABsAHQAgACAAIwAkACQA
JQAoACgAKQAsAC8ALwAyADQANgA6AD0APwBBAEUASQBMAE4ATgBRAFUAWABcAF4AYQBk
AGMAZwBoAGoAbwBxAHIAcwBzAHUAdwB3AHcAdwB2AHYAdgB1AHUAdQB0AHMAcABuAG0A
agBoAGYAYgBdAFgAUQBMAEcAQAA7ADUAMQAuACoAIAAbABYAEAAKAAYAAgD///v/+f/4
//f/8v/v/+7/6v/q/+j/6P/o/+b/5P/j/+H/4f/h/+H/4v/g/+D/4P/g/93/3P/c/9z/
3v/e/97/3v/c/9z/3P/b/93/3f/e/+H/3//g/+H/4f/f/9//3//f/9//4P/h/+L/4v/i
/+H/4P/g/+H/4v/j/+T/5P/m/+b/5P/k/+T/5P/k/+X/5v/m/+P/4//j/+T/5v/m/+X/
5f/n/+f/5//n/+f/5//n/+b/5f/l/+b/5//l/+T/4v/h/+P/4v/i/+P/4//j/+P/4//i
/+D/3//e/+D/4f/h/+L/4P/f/9//3v/g/+D/4P/e/97/3v/e/97/3v/d/93/3f/d/97/
3v/d/93/3f/d/93/2//b/9v/3f/b/9v/2//a/9z/2//b/9v/3P/c/9z/3P/c/9z/3P/b
/9r/2v/a/9r/2v/a/9v/2//Z/9j/2P/Y/9n/2v/b/9z/3f/d/93/3f/b/9v/2//b/9n/
2f/Z/9n/2f/Z/9r/2v/b/9z/3v/f/9z/2//Z/9j/2f/Z/9n/2//d/93/3P/c/9r/2v/Z
/9n/2v/a/9r/2v/a/9r/2v/a/9r/3P/c/9z/3P/a/9v/2//c/97/3//f/+D/5P/l/+X/
5v/k/+T/5P/m/+b/5f/l/+X/5P/k/+X/5v/m/+T/4//h/+L/4v/h/+H/4P/f/9z/2//c
/93/3f/b/9j/1v/W/9X/1//X/9f/2f/Y/9j/2P/Y/9f/1//W/9T/1f/V/9b/2P/W/9b/
1v/W/9X/1f/V/9X/1v/X/9j/2f/W/9f/1v/V/9f/2P/Z/9n/2f/Z/9n/2f/X/9f/2//k
/+7/9f/9/woAGwA0AFIAeQChAMEAxgC6ALEAoQCIAGoAQQD//6n/T/8N/+D+vP6f/p3+
tP7V/vz+JP9L/2j/hf+d/7P/w//R/97/5v/p/+z/8P/x//T/9v/4//j/+P/7//v//f/+
//7/AAABAAIAAwAEAAcACAAIAAoACwAMAA0ADwAOAA8AEAARABIAFAAWABkAFwAZABoA
GwAcAB4AIAAgACEAIwAmACkAKQAsACwALwAxADIANAA4ADkAOQA7AD0AQQBEAEYASABI
AEsATQBPAFMAVwBaAFwAXgBhAGUAaABqAGwAbwByAHQAeQB7AH4AfwCBAIIAgwCEAIUA
hgCFAIYAhwCHAIgAiACHAIcAhwCHAIcAhQCEAIQAgAB9AHoAdABvAGoAYwBgAFsAVABP
AEgAQwA/ADoAMwAvACsAJgAkACAAHAAZABYAEwARAA8ACQAFAAMA/v/8//r/+v/6//v/
+v/6//n/+v/5//j/+P/2//b/9v/2//X/9P/0//T/9P/0//T/9P/0//T/9P/z//X/9f/2
//n/9v/2//b/9f/2//f/+P/5//f/+P/5//r/+//8//z//P/8//3//v////3//P/9//z/
/f/+////AAAAAAEAAgACAP///////wAAAgACAAEAAQD//////////wEAAQABAAAA////
/wAAAQAAAAAA//////7//P/7//v/+//7//v/+//7//r/+v/6//r/+//7//z/+//5//j/
9v/4//j/+P/2//b/9v/2//b/+P/3//f/9//2//b/9f/z//X/9f/1//X/9f/1//X/9//1
//X/9f/0//X/9f/2//f/9f/0//P/8v/0//T/9P/z//P/9P/1//b/9f/0//T/8//0//T/
9f/2//T/9P/0//T/8//z//P/8//z//P/8//z//P/8//z//P/8//z//T/9P/0//T/9f/1
//X/9f/0//T/9P/1//b/+f/3//f/9v/2//b/+P/7//n/9v/0//T/9P/0//b/9v/2//b/
9v/2//b/9v/2//b/9v/2//b/9v/2//b/9P/0//T/9P/2//b/9v/2//b/9v/2//b/+P/4
//n/+f/6//r/+//7//z//v///////v/+//7//v8AAAAA/////wEAAAAAAAEAAAAAAP7/
/f/5//j/+P/3//n/+f/5//f/9f/1//X/9P/z//L/8P/w/+3/7f/t/+3/7//w//D/8P/w
/+//7//u/+7/7v/t/+3/7v/u/+7/7v/u/+//7//v/+//7//v/+//7f/r/+3/7f/t/+7/
7v/u/+3/7f/t/+3/7//v/+//8//+/wYADQAVACQANQBKAGoAjQCvAMkAzgC+AK8AnwCI
AGYANQDv/5f/Q/8F/97+vv6r/q/+yP7n/gT/KP9N/2z/i/+p/8P/1//n//L/+P/7//7/
/v///wIABAAGAAoACgANAA0ADwAQABAAEgATABQAFQAWABcAGAAYABoAGwAcAB0AHwAe
AB8AIAAhACMAJAAlACcAKQArACwALQAsAC4AMAAwAC4ALwAxADMANQA4ADgAOwA8ADwA
PQBAAEIAQwBGAEkASwBOAFAAUgBSAFUAVwBZAFsAXwBiAGQAZgBpAG0AcABzAHYAegB+
AHwAfwB/AIAAgQCDAIQAhQCJAIsAjQCNAI0AjQCMAIwAigCJAIkAiQCGAIUAggCAAIAA
fAB5AHYAcwBvAGsAZQBfAFkAUQBLAEUAQQA+ADoAMwAvACsAJgAgABwAGAAVABIADwAN
AAsACAAFAAQAAAD+//z//P/8//n/+P/4//f/9v/1//T/9P/0//T/9P/0//X/9P/0//T/
9P/0//T/9P/z//L/8f/v/+//7//w//P/8v/y//L/8f/x//H/8f/x//L/9P/2//j/9//2
//T/8v/y//P/9P/1//T/9P/2//b/9P/0//T/9P/2//f/+P/4//f/9//3//j/9v/2//X/
9f/1//X/9f/1//X/9f/1//T/9f/1//b/9//3//b/9P/z//T/8v/x//H/8//z//P/8//0
//L/8f/w/+//7//u/+7/7P/r/+v/6v/r/+z/7f/s/+r/6v/q/+r/6P/n/+f/5//p/+r/
6v/p/+j/5//m/+X/5f/l/+X/5//p/+n/6f/o/+b/5f/l/+X/5v/m/+b/5v/k/+T/5P/j
/+T/5P/k/+T/5v/m/+f/5//l/+T/5P/k/+L/4v/i/+L/4//j/+P/4//j/+P/4//j/+P/
4//j/+P/4//j/+T/5P/k/+T/5f/l/+P/4//i/+L/4//j/+P/4//k/+T/5P/k/+T/4v/j
/+P/5P/m/+f/5//o/+n/6f/o/+j/6v/q/+r/7P/u/+3/7f/t/+z/7P/t/+7/7P/q/+n/
5//o/+j/5//n/+X/5f/j/+P/4//j/+L/3//g/97/3v/d/9v/2//b/93/3v/e/97/3v/d
/93/3P/a/9r/2f/Z/9r/2v/a/9r/2v/b/9v/2//b/9n/2f/Z/9n/2P/b/9z/3f/c/9z/
3P/b/9n/2f/Z/9n/3f/h/+f/7v/0//f//f8KAB0ANABSAHMAlwC1ALgAqACZAIsAcABM
AB8A2/+B/yn/6f7E/qb+kf6X/rT+1f72/hz/Qf9e/3v/mf+z/8X/0//e/+b/6f/q/+z/
7//y//T/9v/4//j/+//7//3//v/+/wAAAwAEAAUABgAHAAgACAAKAAoACgAKAAsADQAP
ABEAEwATABQAFQAXABUAFwAYABkAGgAcAB4AHgAfACEAJAAnACgAKgApACsAKgAqACsA
LgAyADMANgA5ADsAPgBAAEIARABHAEkASwBNAFEAVABWAFgAWwBfAGIAZgBoAGsAbgBx
AHUAdgB4AHkAewB8AH0AfQB/AIEAgQCBAIEAgACAAIIAgQCBAIEAfgB9AHoAeAB2AHIA
bwBsAGkAZQBhAFsAVgBRAEoARQA8ADcAMwAuACkAJQAhABwAGAAUABAADQAIAAUAAwAB
AP7/+//6//b/9P/y//L/8v/x//D/8P/v/+7/7f/s/+z/7P/s/+z/7P/p/+j/6P/o/+r/
6v/q/+r/6v/q/+r/6f/o/+f/5//p/+n/6v/r/+v/6//r/+v/6//r/+z/7f/u/+7/7v/t
/+z/6f/p/+n/6f/s/+z/7v/u/+z/7P/s/+z/7P/t/+7/7v/v/+//7//w/+7/7v/t/+3/
7v/v//D/8f/v/+//7//u/+3/7f/u/+//8P/w/+//7//s/+r/6f/p/+n/6f/p/+n/6v/o
/+f/5v/m/+f/5//o/+b/5f/l/+T/5P/k/+T/4v/i/+L/4v/i/+L/4f/h/+H/4f/i/+L/
4f/h/+H/4f/h/9//3//f/+H/4//j/+P/4v/g/9//3//f/+D/4P/g/+D/4P/g/+D/3//c
/9z/3P/c/93/3v/g/+H/3//e/97/3v/e/97/3v/e/9//3//f/9//3//f/9//3//h/+H/
4f/h/97/3f/d/9z/3P/c/93/3f/f/9//3v/e/93/3f/d/9//3//f/97/3v/e/9z/3f/d
/9z/3v/e/97/3v/e/97/3v/e/97/3v/e/97/4f/h/+L/4v/j/+P/5P/m/+n/6f/q/+r/
6P/o/+r/6v/o/+f/5v/k/+b/5//o/+j/6P/n/+X/5P/k/+P/4//j/+H/3//f/9//3//e
/9v/2v/a/9r/2f/Z/9n/2f/b/9z/3P/c/9z/2//Z/9j/1v/W/9X/1f/W/9b/1//Y/9n/
2//a/9n/2P/X/9f/1//X/9X/2f/Z/9n/2v/c/9z/2//b/93/2f/X/9f/2f/b/+L/7P/1
////DgAfADYAWAB9AKMAvwDCALYAqwCZAIAAYgAzAO//lf8//wH/2P6y/pn+m/62/tf+
/P4m/0v/aP+F/6H/tf/D/9H/3P/i/+X/5v/q/+//8v/0//b/9v/2//n/+f/5//r/+v/8
////AAABAAIAAQACAAIABAAHAAgACQALAAoACwAMAA0ADQAOAA8AEQASABUAFwAZABgA
GgAcABwAHAAdAB8AIQAlACgAKAArACoAKgArAC4AMAAxADQANwA5ADwAPgBAAEQARwBJ
AEsASwBPAFIAVABUAFcAWwBeAGIAZABnAGoAaQBtAG4AcAB1AHcAeAB5AH0AfwCBAIEA
gwCDAIIAggCAAH8AfwB/AH4AfQB6AHgAeAB0AHEAbgBrAGcAYwBdAFYAUQBKAEUAQAA7
ADcAMgApACUAIQAcABoAFgASAA8ACQAFAAIA///+//v/+v/2//T/8v/y//L/8f/w//D/
7//u/+3/7P/s/+r/6v/q/+r/6f/o/+j/6P/q/+r/6v/q/+j/6P/o/+f/5//n/+j/6//p
/+r/6//r/+v/6//r/+v/6//s/+3/7v/s/+z/6//q/+r/6//s/+3/7v/u//D/8P/w//D/
8P/w//L/8//0//T/8f/x//H/8v/0//T/8//z//P/8//z//P/9f/1//X/9P/y//H/8f/x
//D/8P/v/+//7//u/+7/7//t/+3/7f/t/+7/7P/r/+r/7P/t/+3/7v/s/+v/6//q/+z/
7P/s/+r/6P/o/+j/6P/o/+f/5//n/+n/6v/q/+n/5//n/+f/5//l/+X/5f/n/+n/6f/p
/+j/6P/n/+f/5//n/+b/5f/k/+T/5P/k/+P/4//k/+X/5v/k/+T/5f/l/+f/5v/m/+b/
5v/m/+b/5v/l/+X/5f/l/+f/5//n/+f/5f/l/+X/5f/j/+P/5P/k/+X/5v/o/+n/5//n
/+b/5v/n/+f/6f/o/+b/5v/m/+b/6P/p/+n/6v/q/+v/6//s/+7/7//v//D/8v/y//L/
9P/y//H/8f/x//D/8P/x//L/9P/y//H/7//t/+z/6v/p/+v/6//p/+n/6f/p/+j/5f/k
/+L/4v/h/+P/4//j/+X/5P/k/+T/5P/l/+X/5P/i/+D/3//f/+D/4P/g/+D/4P/j/+P/
4//j/+P/4//j/+P/4f/j/+P/4//i/+L/4v/h/+H/4f/h/+H/4//j/+X/7P/0//v/AQAK
ABsALABIAGsAjwCxAMQAvgCtAKEAjABuAEkAFQDJ/2//If/s/sb+p/6b/qr+x/7m/gz/
M/9U/3H/j/+p/7//z//g/+r/7//w//L/9f/4//r//P8AAAAAAwADAAUABgAGAAgACQAK
AAsADAALAAwADAAOABEAEgATABUAFgAXABgAGQAYABgAGAAZABoAHQAfACEAIAAiACQA
JAAkACUAJwApACsALgAuADEAMgAyADMANgA4ADkAPAA/AEEARABGAEgASgBNAE8AUQBS
AFUAVwBYAFwAXwBjAGYAZgBoAGsAbgBxAHUAdgB4AHkAewB8AH0AgACDAIYAhwCFAIUA
hACEAIIAgQCBAIEAggCBAH4AfAB6AHYAcwBwAG0AaQBlAF8AWgBVAE4ASQBEAD8AOwA2
AC8AKwAnACIAHAAYABQAEQAMAAkABwAFAAIA///+//r/+P/2//b/9v/1//T/9P/z//D/
7//u/+7/8P/w//D/8P/u/+z/6//q/+r/6v/q/+r/7P/s/+z/6//s/+v/6//t/+3/7v/v
/+//7P/r/+r/6f/p/+r/6//s/+3/7v/u/+7/7f/t/+3/7f/u/+7/8P/w/+7/7v/u/+7/
7v/v//D/8P/t/+3/7f/u/+7/7v/t/+3/6//r/+v/6//r/+v/6//q/+v/6//s/+3/7f/s
/+r/6f/o/+b/5f/l/+f/5//n/+f/5v/k/+P/4v/k/+X/5f/m/+T/4//j/+L/4P/g/+D/
3v/g/+D/4P/g/+D/3//f/9//3f/e/97/3f/b/9v/2//b/9n/2f/Z/9v/2f/Z/9n/2P/Y
/9f/1//X/9j/2P/Y/9j/2v/a/9r/2f/Y/9j/2P/Y/9j/2P/Z/9n/2P/W/9X/1P/W/9b/
1v/W/9X/1f/V/9X/0//T/9P/0//U/9X/1v/X/9X/1f/W/9b/1P/U/9X/1f/V/9X/1P/U
/9P/0f/R/9P/1v/U/9T/1P/U/9L/0//T/9T/1P/V/9X/1v/Y/9n/2f/a/9z/3P/c/97/
3P/b/9v/2//Y/9j/2f/a/9z/2v/Z/9f/1v/W/9X/1f/V/9X/0//T/9X/1f/U/9H/z//M
/8v/yf/L/8v/y//N/9D/0P/Q/9D/zf/N/8z/yv/K/8n/yf/K/8r/yv/K/8r/y//L/8v/
y//L/8v/y//L/8v/zf/N/83/0P/Q/9D/z//N/83/zf/N/8f/y//R/9j/4v/p/+//+v8J
ABwAOgBfAIEAoQCqAJoAiQB7AGIAQAAVANf/hf8r/+X+uv6c/oX+hf6e/r/+3v4C/yP/
Qv9d/3n/lf+r/7v/yP/S/9n/3P/g/+H/5P/m/+j/6f/o/+r/6f/t/+7/7v/w//H/8v/z
//T/9f/2//b/+P/3//j/+f/7//7///8AAAEAAQACAAMABQAEAAUABQAFAAgACgAMAAwA
DgAPABEAEwAUABYAFQAXABkAGgAcACAAIQAhACMAJQApACwALgAwADAAMwA1ADcAOwA/
AEIARABGAEkATQBQAFAAUgBVAFgAWwBfAGAAYgBkAGUAZQBlAGUAZwBpAGkAagBrAGsA
bABsAGsAawBrAGoAaQBmAGQAYABcAFkAVgBTAE8ASwBFAEIAPQA2ADEAKAAjAB8AGgAV
ABEADQAIAAIA/v/6//f/9P/x/+//7f/q/+f/5v/i/+L/4P/g/+D/3//e/97/3f/c/9v/
2v/a/9r/2v/a/9r/2//a/9r/2v/Z/9j/1//W/9j/2P/Y/9f/1v/V/9X/1//X/9j/2f/Z
/9v/2//b/9v/2v/a/9r/2v/b/9z/3P/c/9v/2//b/9v/3P/c/97/3v/e/97/3v/e/93/
3f/d/9z/3P/d/97/4P/g/+D/3//f/93/3f/d/93/3f/d/93/3P/b/9v/3P/d/+D/4P/f
/9//3P/a/9n/2f/b/9v/2//b/9r/2P/X/9b/1v/X/9f/2P/Y/9f/1//W/9T/1P/U/9L/
1P/U/9T/1P/U/9P/0//T/9H/0v/S/9H/0f/R/9H/0f/P/8//z//R/9H/0f/R/9D/zv/N
/83/zf/O/87/zv/O/9D/0P/Q/8//zP/M/8z/zP/M/8z/zf/N/8//zv/O/87/zv/O/87/
zv/N/83/zf/N/83/zf/N/83/zf/N/83/zf/N/83/zv/O/8z/zP/N/83/zf/N/8z/zP/L
/8v/y//N/83/zf/M/8z/zv/O/83/y//M/8z/zP/M/8z/zP/M/8z/zP/M/8z/zP/M/87/
zv/O/87/zP/M/8z/zP/O/8//z//Q/87/z//P/9D/0P/R/9H/0v/S/9L/0v/U/9b/1f/V
/9X/1P/U/9X/1v/U/9L/0f/P/87/zv/N/83/zf/N/8v/y//L/8v/yv/H/8b/xP/E/8P/
w//D/8P/xf/G/8b/xv/G/8X/xf/E/8L/xP/D/8P/xP/D/8L/wf/A/8P/w//D/8P/wf/B
/8H/wf+//8H/wf/B/8L/wv/C/8H/w//D/8P/w//D/8H/w//I/9T/3f/l//D///8SACwA
TQBvAJUApgCeAJMAiQB0AFoANQD9/63/Uf8D/9D+qv6J/n3+jv6v/tL+9P4Z/zr/Wf91
/4//o/+x/77/yP/N/9D/0P/R/9T/1v/Y/9r/2v/d/93/3//g/+D/4v/j/+T/5f/m/+n/
6v/q/w==
         </WaveFormData>
      </LeadData>
      <LeadData>
         <LeadByteCountTotal>10000</LeadByteCountTotal>
         <LeadTimeOffset>0</LeadTimeOffset>
         <LeadSampleCountTotal>5000</LeadSampleCountTotal>
         <LeadAmplitudeUnitsPerBit>4.88</LeadAmplitudeUnitsPerBit>
         <LeadAmplitudeUnits>��V</LeadAmplitudeUnits>
         <LeadHighLimit>2147483647</LeadHighLimit>
         <LeadLowLimit>268435456</LeadLowLimit>
         <LeadID>V3</LeadID>
         <LeadOffsetFirstSample>0</LeadOffsetFirstSample>
         <FirstSampleBaseline>0</FirstSampleBaseline>
         <LeadSampleSize>2</LeadSampleSize>
         <LeadOff>FALSE</LeadOff>
         <BaselineSway>FALSE</BaselineSway>
         <ExcessiveACNoise>FALSE</ExcessiveACNoise>
         <MuscleNoise>FALSE</MuscleNoise>
         <LeadDataCRC32>1022312018</LeadDataCRC32>
         <WaveFormData>
5v/m/+b/5v/n/+j/6f/q/+j/6P/o/+j/6P/o/+j/6P/r/+z/7f/u/+3/7P/r/+r/7P/s
/+z/7P/s/+z/7P/s/+7/7v/u/+7/7v/u/+7/7v/u/+7/7v/u/+7/7v/u/+7/8P/w//D/
8P/w//D/8P/w//D/8P/w//D/7v/u/+7/7v/t/+z/6//q/+n/6P/n/+b/5v/m/+b/5v/m
/+b/5v/m/+b/5v/m/+b/5v/m/+b/5v/k/+T/5P/k/+P/4v/h/+D/4f/i/+P/5P/i/+L/
4v/i/+L/4v/i/+L/4f/g/9//3v/e/97/3v/e/9//4P/h/+L/4P/g/+D/4P/g/+D/4P/g
/+D/4P/g/+D/3v/e/97/3v/g/+D/4P/g/97/3v/e/97/3P/c/9z/3P/d/97/3//g/97/
3v/e/97/3v/e/97/3v/e/97/3v/e/+D/4P/g/+D/3v/e/97/3v/f/+H/4f/h/+H/4v/i
/+T/5f/m/+f/5//p/+n/6v/q/+n/6P/n/+b/6P/p/+n/6f/p/+n/6f/p/+b/5P/j/+L/
4v/g/+D/4P/g/9//3//e/9v/2v/Z/9j/2P/Z/9r/2//c/9z/2v/a/9v/2v/Z/9j/1//W
/9X/1P/W/9b/1//X/9j/2v/b/9z/2P/W/9X/1P/X/9f/1//Y/9b/1f/V/9X/1//V/9X/
1//W/9L/0v/Y/+T/7v/9/xIAKgBLAHcAqgDcAAABEwEdASgBKAEbAQYB3gCcAEwA8v+Z
/0f/Cf/t/vP+Cv8j/z7/WP9t/4D/kv+o/7v/yf/S/9r/3v/g/+P/4//l/+f/6P/q/+3/
7v/v/+7/7//v//D/8f/y//P/8//1//b/9//5//n/+P/4//n/+v/7//7///8DAAMAAwAF
AAQABAAFAAYACQAJAAoACwALAAwADQANABAAEAASABMAFQAWABkAGQAbABsAHAAfACQA
JgAoACkAKAAqACsALQAxADQANwA5ADwAPwBBAEMARABGAEkATQBPAFEAVABVAFgAWABa
AFsAXwBhAGIAZQBlAGUAZQBnAGYAZgBmAGYAZwBmAGQAZABhAGAAYABdAFsAWQBXAFMA
TgBJAEUAQgA9ADcAMgAuACkAJAAhAB0AFgAQAA4ACgAIAAYAAwAAAP7//P/5//j/9P/y
//L/8P/w/+//7//u/+z/6//q/+j/6f/o/+f/5v/m/+j/6P/o/+n/6f/p/+j/6v/o/+j/
6P/m/+f/5//p/+v/6//r/+r/6v/r/+v/7P/s/+z/6//q/+z/6//r/+v/7P/s/+z/7P/t
/+7/7//w/+7/7v/u/+//7//v//D/7//w/+//7//v/+3/7f/u/+7/7//w//D/8f/x//H/
8f/x//H/8f/x//H/8f/w/+//7//v/+//7//w//H/8f/w//H/8P/v/+7/7f/r/+r/6f/o
/+n/6v/q/+v/6f/r/+v/6//r/+v/6f/p/+n/6f/p/+n/6P/o/+f/5//n/+f/5//o/+j/
5//m/+X/5//o/+j/5v/m/+b/5v/m/+T/5P/j/+P/5f/l/+X/5f/j/+P/4//j/+X/5f/l
/+T/5v/m/+b/5v/l/+T/4//i/+P/5P/l/+b/5v/m/+b/5v/l/+X/5f/k/+T/5P/k/+T/
4//k/+T/4v/j/+T/5f/m/+T/5P/k/+X/5f/l/+P/4//l/+X/4v/j/+T/5f/m/+b/5//p
/+n/5//n/+j/6P/s/+3/7v/v//H/8f/x//L/8P/w//D/8P/y//L/8//z//L/8P/u/+z/
7f/t/+z/7P/s/+z/6v/q/+z/6//p/+j/5v/l/+T/4//g/+D/4f/i/+X/5v/m/+T/4v/h
/+D/3//e/97/3v/e/+D/4P/g/+H/3//f/+D/4P/i/+H/4P/g/+D/4f/h/+H/4v/i/+H/
4f/h/+H/4f/f/93/2v/a/97/5P/u//z/EQAmAEIAaQCVAMIA6gAIARkBIwEoASQBFwH6
AMgAggAyANz/if9B/xf/C/8V/yz/Rf9g/3j/jf+g/7L/xP/R/9v/4v/m/+z/7v/v//H/
8//1//b/9v/3//b/9f/0//X/9f/2//v//P/9//3//P/8//z//f8CAAIAAwAFAAMAAwAF
AAUACQAJAAkACwAMAAwADQAOAA8ADwAQABEAFAAWABgAGQAYABgAGgAbAB0AHgAhACEA
JQAlACYAKQArACwALQAtAC8AMgA0ADcANwA6AD0APwBCAEUARwBJAE4AUABTAFcAWABZ
AFsAWwBgAGAAYgBjAGcAaQBqAG0AbABrAGoAawBsAGwAbABsAGwAbABrAGwAawBqAGoA
ZwBiAF8AXABXAFYAUQBNAEoAQwA9ADgANAAvACoAJwAjACEAHAAbABgAEgAQAA0ACgAH
AAQAAAD+//7//P/8//r/+v/5//n/+P/5//n/+f/4//f/9v/1//T/8//0//P/8v/0//X/
9v/2//b/9P/0//T/9P/1//X/9//1//X/9f/0//X/9//4//r/+f/6//r/+v/4//f/9//3
//r/+v/6//r/+v/6//r/+v/6//r/+v/7//z//f///////f/7//r/+f/7//v//P/8//z/
/P/7//v//f/9//3//f/9//3//f/9//3//P/7//v/+//7//v//P/6//n/9//3//n/+f/5
//n/+f/4//f/9v/2//b/9f/1//f/+f/5//n/9f/1//P/8//1//X/9f/1//b/9v/1//X/
9v/1//T/9P/z//P/8//z//L/8v/x/+7/8P/w//D/8P/y//L/8f/x/+//7//v/+//8f/x
//H/8f/v/+//7//u//D/8P/w//D/8P/w//D/8P/w//D/8P/w//D/8P/w//D/8f/x//H/
8P/w//D/8P/w/+//8P/w/+7/7v/u/+7/7v/y//D/8P/w//D/8P/v/+//8P/v//D/8f/z
//T/9P/1//b/9//3//f/9//4//j/+P/4//j/+P/4//n/+f/6//r/+v/6//b/9f/z//L/
9P/0//L/8v/y//H/7//u/+z/6//q/+n/6v/q/+v/7P/s/+z/6//o/+r/6f/o/+f/6P/o
/+j/6P/n/+b/5f/l/+b/5//p/+r/6v/p/+j/6P/q/+v/6//r/+v/6v/o/+f/5f/l/+X/
4//p/+b/4v/k/+j/8P/6/wcAHAA0AFUAfQCoANwACAEfASkBMAEyASsBGAHuAK4AYAAI
AK3/W/8d///+Af8U/y3/SP9g/3f/iP+a/7L/xf/V/+D/5v/q/+7/8f/z//X/9//4//r/
/f/+/////v//////AAABAAIAAwADAAcACAAJAAsADQAMAAwADQALAAsADQANABAAEQAS
ABUAFQAUABQAFAAXABcAGAAZABoAHAAeAB8AHgAeACAAIQAlACYAKQApAC0ALQAuADEA
MgA0ADYANwA4ADoAOwA9AEEARABHAEkASgBNAE8AUQBUAFYAWQBdAGEAYwBmAGcAaQBo
AGkAaQBtAG8AcABzAHQAdQB2AHkAeQB4AHcAdgB3AHYAdAB0AHAAbgBtAGkAaABlAGIA
XQBaAFUAUQBOAEcAQQA8ADgANQAwAC0AKQAhABoAFwASABEAEAAOAAwACQAGAAIAAAD+
//z//P/6//n/+f/6//r/+P/3//b/9P/1//T/8//y//D/8v/y//L/8f/x//H/8P/x//D/
8f/y//D/8f/x//P/8f/x//H/8P/y//P/8//0//P/9P/0//T/9v/1//X/9f/0//T/9P/0
//b/9v/2//b/9v/2//b/9//3//f/+P/3//f/9//4//n/+P/3//f/9v/4//j/9//3//f/
9//3//f/+P/5//r/+//5//j/9//3//b/9f/0//T/9v/1//P/8//1//X/9f/1//P/8v/x
//D/8P/w/+//7//u/+//7v/t/+z/7f/s/+3/7f/t/+3/7f/s/+z/6//r/+z/6//q/+r/
6v/p/+j/5//p/+r/6v/o/+r/6v/q/+r/6v/q/+n/6f/r/+v/6//r/+r/6f/o/+f/6f/p
/+n/6P/m/+b/5v/m/+T/5P/k/+T/5f/m/+f/6P/m/+b/5v/m/+n/6f/p/+j/6P/o/+j/
6P/m/+b/5f/i/+P/5P/l/+b/5v/m/+b/5//n/+f/5f/l/+X/5f/k/+L/4//k/+X/5v/m
/+f/6f/p/+f/5//o/+j/7P/t/+7/7//t/+3/7f/u/+7/7v/u/+7/8P/w//H/8f/w/+7/
7P/q/+r/6//r/+z/7P/s/+r/6v/p/+f/5P/i/+D/3//e/93/2v/a/9v/3P/g/+L/4//i
/+H/3//d/9v/3P/c/9z/3P/c/9z/3P/d/93/3f/e/97/4P/f/97/3v/d/93/3P/b/9z/
3P/b/9v/3f/d/93/2//Z/9b/1P/W/9z/5v/w//3/EAAmAEMAbQCgANIA/gAVASEBLAEs
ASEBEAHuALAAYAAKALH/X/8d//f+8/4E/xv/Nv9S/2v/gP+W/6r/vf/H/9L/2v/e/+L/
5f/p/+v/7f/u/+7/7//u/+3/8f/z//T/9v/4//j/+P/3//b/9v/2//f//P/8//3/////
////AQABAAMAAwADAAUABgAGAAcACAAJAAkACgALAAwADgAQABEAEAAQABIAEwAXABgA
GwAbABsAGwAcAB8AIAAiACQAJQAnACoALAAvAC8AMgA1ADcAOgA9AD8AQQBGAEgASwBP
AFAAUQBTAFMAWQBaAF0AXwBgAGEAYQBjAGUAZQBlAGcAZgBmAGYAZgBlAGQAYgBiAGIA
YgBjAGEAXABZAFYAUQBOAEkARQBCAD8AOQA0ADAAKAAiAB4AGQAWABAADgAKAAYABAAB
AP7//P/6//f/9v/y//D/8P/u/+z/6//r/+r/6v/r/+z/7P/p/+j/5//m/+T/5v/m/+b/
5//n/+f/5v/m/+T/5P/k/+X/5//o/+v/6f/p/+n/6P/o/+n/6f/q/+n/6v/q/+r/6v/p
/+n/6f/s/+z/7P/s/+7/7v/u/+7/7v/u/+7/7//v/+//8P/v/+7/7f/t/+3/7//v//D/
8P/w//D/7//v//H/8f/x//H/8f/x//H/8f/v/+7/7f/t/+7/7//w//L/8f/v/+z/6//t
/+3/7f/t/+v/6v/p/+j/6v/q/+n/6f/n/+n/6f/p/+f/5//l/+X/5f/l/+X/5f/m/+b/
5f/l/+T/4//i/+L/5f/l/+X/5f/k/+T/4//g/+L/4v/i/+L/4v/i/+H/4f/h/+H/4f/h
/+H/4f/h/+H/4P/f/97/3P/d/97/3//g/+D/4P/g/+D/4v/i/+L/4v/g/+D/4P/g/9//
3//f/97/4P/g/+D/4P/j/+T/5P/i/+H/4P/f/97/4P/g/+D/4f/h/+H/3//f/9//3//e
/+D/4v/h/+D/3//e/97/3v/e/97/4P/g/+D/4P/e/9//4f/h/+H/4f/i/+L/5P/l/+b/
5//n/+f/5//o/+j/6P/o/+j/5v/m/+f/5//p/+j/5//m/+X/5f/k/+T/4v/i/+D/4P/i
/+H/3//e/9r/2f/Y/9f/1//Y/9r/3P/c/9z/2//Y/9j/1//W/9X/1f/W/9f/2P/W/9b/
1v/X/9X/1f/W/9b/2P/X/9b/1v/W/9f/1//X/9r/2v/Z/9n/2f/Z/9n/1//T/9D/0P/S
/9r/4v/s//3/FAAwAFUAhQC4AOYAAgEPARkBIAEcARMB/ADMAIwAPgDm/43/Qf8P//3+
B/8e/z3/WP9w/4P/lP+k/7T/wf/N/9j/3v/g/+L/5//o/+n/6v/q/+v/7f/t/+3/7P/t
/+3/7v/v//D/8f/x//P/9P/1//f/+f/4//j/+f/5//n/+//7//3//f/9/////v/+////
AAACAAMABQAHAAgACgAMAA0ADgAOABAAEQATABQAFwAXABkAGQAaAB0AIAAiACQAJQAk
ACYAJwApAC0AMAAzADUAOAA7AD0APwBAAEIARQBJAE0ATwBSAFMAVgBWAFgAWQBbAF0A
XgBhAGEAYQBhAGMAYgBiAGIAYgBkAGQAYwBkAGEAYABgAF0AWgBXAFQATwBMAEcAQwBA
ADkAMwAuACoAJgAiACAAHQAYABIAEAAMAAkACAAGAAQA///8//j/9v/y//D/8P/u/+//
7//w//D/7f/t/+3/7P/t/+z/6//q/+n/6v/p/+j/6f/p/+n/6P/p/+j/6f/q/+r/6//r
/+3/6//r/+v/6v/q/+v/6//s/+v/7P/s/+z/7f/t/+7/7//w//D/8P/w/+//7v/t/+z/
7f/u/+//8f/w//H/8//z//L/8f/x//H/8f/x//L/8v/w//D/7//v//H/8f/x//H/8f/x
//H/8f/y//L/8v/z//L/8f/w//D/8v/x/+//7//x//H/8f/x//H/8P/v/+7/7v/u/+3/
7f/r/+3/7f/t/+z/7f/s/+3/6//r/+v/6//q/+r/6f/p/+n/6f/p/+r/6f/p/+n/6f/p
/+r/6v/o/+n/6v/r/+z/6f/o/+b/5f/m/+f/6P/p/+n/6f/p/+n/6f/p/+n/6P/o/+j/
6P/o/+j/6P/o/+j/6P/o/+j/6P/o/+j/6P/o/+n/6f/p/+j/6P/o/+j/6P/p/+r/6v/o
/+j/6P/o/+j/6v/q/+r/6//r/+v/6f/p/+v/7f/s/+r/6P/m/+b/5v/m/+f/6P/p/+r/
6P/o/+j/6P/q/+r/6v/q/+r/6v/q/+r/6P/o/+j/6P/q/+r/6v/q/+r/6v/q/+r/6//s
/+7/8f/w/+//7v/u//D/8v/z//T/8//z//P/8//0//T/9P/0//b/9v/2//f/9//3//b/
9f/y//H/8f/w//L/8v/y//D/7v/u/+3/6//r/+r/6v/q/+j/5v/l/+X/5v/n/+j/6P/m
/+b/5f/k/+X/5P/k/+T/5v/m/+b/5v/m/+X/5P/k/+b/5v/l/+T/5P/k/+X/5f/l/+b/
5v/l/+X/5f/l/+X/5f/h/97/3v/i/+r/9v8EABcALABEAGsAmwDMAPoAFgEjAS0BMgEw
ASMBAgHKAIQAMgDY/3//N/8N/wP/D/8i/zn/VP9u/4X/mP+s/8D/0f/d/+b/6v/s//D/
8//y//P/9P/0//b/+f/6//v//P/9//3//v8BAAIAAwADAAYABgAGAAcACgAKAAsADQAM
AAsADAALAA8ADwAPABEAFAAUABUAFgAVABUAFgAXABYAGAAaABsAHgAeACAAIQAjACQA
JwAnACkAKQAqAC0ALgAwADIAMwA2ADgAOQA7AD0AQABDAEUASABLAE0ATwBTAFYAWgBf
AF4AXwBhAGEAZgBmAGgAaQBrAG0AbgBxAHMAcwBzAHUAdQB0AHMAcgBvAG4AbABsAGwA
bABtAGsAZgBjAGAAWwBWAFEATQBKAEcAQQA8ADgAMwAuACsAJwAkAB4AHAAYABMAEAAM
AAgACAAGAAMAAgD+//z//P/6//j/9//3//b/9//3//f/9v/1//T/8//y//T/9v/2//b/
9//3//f/9v/1//L/8f/w//H/8//0//f/9v/1//T/8v/y//P/8//0//b/+P/5//r/+f/3
//b/9f/4//j/+P/4//j/+P/4//j/+P/4//j/+f/6//v//f/9//z/+//7//v/+//7//z/
/P/6//r/+f/5//n/+f/5//n/+//7//v/+//5//j/9//3//n/+f/5//r/+v/5//f/9//3
//f/9//3//X/9P/z//L/8v/y//H/8f/z//X/9f/1//L/8f/u/+3/7//v/+//7//w//D/
7//v/+z/6//q/+r/7f/t/+3/7f/v//D/8P/u/+3/7P/r/+r/7P/s/+v/6//p/+n/6f/p
/+v/6//r/+v/6//r/+v/6v/q/+r/6v/q/+j/6P/o/+j/6P/o/+j/6P/o/+j/6P/o/+f/
5//n/+b/6P/o/+j/6P/r/+z/7P/q/+n/6P/n/+b/6P/q/+r/6f/q/+n/6P/n/+b/6P/p
/+v/6//t/+3/7v/u/+3/7f/t/+3/7//v/+//8P/w//D/8P/w//H/8v/0//X/8//y//H/
8P/v/+//7v/u/+z/7P/q/+r/6v/p/+f/5v/m/+X/5P/j/+L/4v/j/+T/4//k/+T/4v/k
/+P/4v/h/97/3v/e/97/3//g/+H/4//i/+H/4f/g/+D/3//e/97/3//h/+L/4//j/+L/
4P/f/9//3//f/93/3//c/97/4P/k/+z/+P8LACQAQABlAJEAxAD2ABQBHwErATABKAEZ
AfwAxAB6ACQAyP9z/yv/+/7z/gH/Gv8z/07/aP99/5D/pv+6/8v/1f/c/+L/5P/m/+n/
7f/v//H/8v/x//P/8//z//T/9f/1//b/+//8//3//f/8//z//P/9/wAAAAABAAMAAwAD
AAUABQAFAAUABQAHAAoACgALAAwACwALAAwADQARABQAFwAZABkAGAAZABkAGAAYABoA
GQAeAB8AIQAlACcAKAApACkAKwAuADAAMwA1ADgAOwA9AD4AQQBDAEUASQBMAFAAVQBV
AFcAWgBbAGAAYABiAGMAYwBlAGYAaQBnAGcAZwBpAGwAbABsAGwAaQBoAGYAZgBlAGQA
ZABhAGAAXQBaAFUAUQBLAEYAQgA/ADkANAAwACoAJAAgABsAFwASABEADgAKAAgABQAC
AP///P/4//b/9v/0//T/8v/w/+//7//u/+3/7f/t/+z/7f/s/+v/6v/o/+r/6v/q/+3/
7f/t/+z/6v/o/+j/6P/o/+n/6f/r/+v/6//r/+r/7P/t/+3/7v/x//L/8v/y//D/7//v
/+//7//u/+3/7P/t/+7/7//w/+7/7v/u/+//8P/x//P/8//y//H/8f/x//H/8f/y//L/
9P/0//P/8//x//H/8f/x//P/8//z//P/9f/0//P/8//x//H/8f/y//D/7//t/+3/7f/t
/+3/7f/v/+7/7f/s/+z/7P/r/+v/6//t/+3/7f/p/+n/5//n/+f/5//n/+f/6v/q/+n/
6f/o/+f/5v/m/+X/5f/l/+X/5//o/+j/5v/m/+b/5v/m/+b/5v/l/+X/5f/l/+X/5f/j
/+P/4//j/+T/5f/m/+b/5P/k/+T/5P/k/+T/5P/k/+T/5P/k/+T/5v/m/+b/5v/p/+n/
6f/o/+X/5P/j/+L/5f/m/+b/5P/k/+T/5P/k/+b/5v/m/+f/5//n/+X/5f/l/+P/4v/i
/+L/5P/k/+T/5P/k/+T/5P/k/+X/5v/n/+j/5//p/+n/6f/p/+r/6v/s/+//8P/x//H/
7//v//D/8P/w//D/8P/w/+7/7//v/+//8P/v/+7/7f/v/+7/7v/u/+z/6v/q/+r/5//l
/+T/4v/j/+L/4f/g/+D/4f/i/+P/5v/m/+T/5P/i/+D/3v/c/97/3v/e/97/4P/g/+H/
4f/f/+D/4P/g/+H/4P/g/+D/3//f/9//4P/h/+H/4v/j/+X/3//b/9v/2P/W/9j/4v/s
//r/CwAgAD4AZQCRAMQA8AAKARkBJQEoASIBFQH6AMYAhAA2AOL/jf9D/xP/Cf8T/yj/
Rf9k/3z/j/+i/7T/wv/N/9f/3P/i/+b/6P/r/+//8f/z//T/9P/1//T/8//2//f/9//4
//n/+v/7//v//P/8//z//f8CAAIAAwAFAAMAAwAFAAUABwAHAAcACQAKAAoACwAMAAsA
CwAMAA0ADgAQABIAEwAUABQAFgAXABkAGgAdAB0AHwAfACAAIwAkACYAKAApACsALgAw
ADMANAA2ADgAOQA+AEEAQwBFAEYASABLAE8ATwBRAFQAVQBZAFoAXQBfAF8AYQBiAGUA
ZgBnAGgAawBpAGgAZwBmAGYAZgBlAGYAZwBmAGYAYwBgAF0AWgBVAFIATQBJAEYAQQA7
ADYAMgAtACgAJQAhAB0AGAAXABQADwAMAAgABAAEAAIA///+//r/+P/4//b/9v/1//X/
9P/z//P/8//y//D/7v/s/+r/7P/u/+7/7v/v/+//7//u/+7/7P/s/+z/7f/v//D/8//y
//H/8P/u//D/8f/x//L/8f/y//L/8v/y//H/8f/x//L/8v/y//L/8v/y//L/8v/0//T/
9P/1//b/9//5//n/9v/1//X/9f/3//f/+P/4//b/9v/1//X/9v/3//j/+f/2//X/9P/z
//X/9P/z//P/9f/1//X/9v/1//P/8P/v//H/8f/x//H/8f/w/+//7v/w//D/7//v/+//
8f/x//H/7//v/+3/7f/t/+3/7f/t//D/8P/v/+//7P/r/+r/6v/r/+v/6//r/+v/7P/s
/+r/7P/s/+z/7P/r/+r/6P/n/+n/6f/p/+n/6f/p/+n/6f/n/+f/5//m/+f/6P/p/+r/
6v/q/+r/6v/o/+j/6P/o/+r/6v/q/+r/6v/p/+j/5v/m/+b/5v/m/+j/6v/r/+r/6P/o
/+j/6P/o/+r/6v/q/+n/6P/n/+b/6P/p/+v/6//r/+v/7P/s/+7/7//w//H/8//z//P/
9P/y//L/8v/y//T/9P/1//X/9f/0//P/8v/v/+//7v/u//D/8P/u/+7/7P/r/+n/6P/o
/+f/5v/l/+T/5P/l/+b/5//o/+j/5v/o/+f/5v/l/+P/4v/h/+D/4v/i/+L/4//j/+P/
5P/k/+T/4//i/+L/4v/j/+P/4//j/+L/4P/f/+H/4f/h/9//4f/g/9z/2v/g/+r/9P8B
ABQAKgBJAHMAoADQAPYACQETAR4BIAEXAQQB3gCiAFgABACr/1v/Hf8B/wP/Ev8l/0L/
Xv91/4j/mv+s/73/y//W/97/4P/g/+H/5f/n/+n/6v/t/+//7//v//D/8f/x//L/9f/2
//f/9//4//j/+P/5//z//P/9/////////wEAAQACAAEAAAABAAMABAAGAAgABwAHAAgA
CQAIAAoADAANAA4ADgAQABEAEwAUABcAFwAbABsAHAAfACAAIgAkACUAJwAqACwALwAw
ADIANAA1ADgAOwA9AD8AQABCAEUASQBLAE0AUABRAFYAVgBYAFkAXgBhAGMAZwBlAGUA
ZQBnAGYAZgBmAGYAZwBmAGQAZABhAGAAYABdAFwAWQBWAFEATABHAEMAQAA8ADcAMwAw
ACkAJAAhAB0AGgAUABIADgAJAAYAAgD+//r/+P/1//T/8v/w//D/7v/u/+3/7f/s/+v/
6//r/+r/6//q/+n/6P/l/+b/5f/k/+f/5//n/+b/5v/k/+T/5P/m/+f/5//p/+n/6f/p
/+j/5f/l/+T/5P/n/+j/6P/o/+r/6f/p/+n/7P/s/+z/7P/q/+r/6v/q/+r/6v/q/+v/
7P/t/+//7//t/+v/6v/p/+r/6//t/+7/7P/s/+v/6//t/+3/7f/t/+3/7f/t/+3/6//q
/+n/6f/p/+n/6f/q/+z/6//p/+n/6P/n/+b/5f/o/+j/6P/o/+f/5v/k/+P/4//l/+X/
5f/j/+P/4f/h/+P/4//j/+P/4v/i/+H/4f/g/9//3v/e/+H/4f/h/+H/3//g/+D/3v/c
/9z/3P/c/93/3v/e/9//3f/d/93/3f/f/9//3//f/93/3f/d/9z/2v/a/9r/2v/c/9z/
3P/c/9r/2v/a/9r/2v/a/9r/2v/d/93/3f/c/9r/2v/a/9r/2//c/9z/2v/a/9r/2v/a
/9r/2v/a/93/3v/d/9z/2//a/9r/2//d/93/3f/d/97/3v/g/+H/4v/j/+X/5f/l/+b/
5P/k/+T/5P/i/+L/4//j/+X/5P/j/+L/4f/h/+D/4P/g/+D/3v/e/97/3f/b/9r/1v/V
/9T/0//U/9T/1f/W/9f/2P/Y/9b/1v/V/9T/0//Q/9D/0P/Q/9D/0P/Q/9H/0//T/9T/
1P/S/9H/0P/Q/9H/0//U/9X/1v/W/9X/1f/T/9P/0//R/83/zP/M/87/1P/e/+j/9/8O
ACoATwB9ALAA4AACAQ0BFQEeARoBCwH0AMQAfAAoAMz/c/8n//H+4f7v/gj/If88/1L/
Z/94/4z/ov+z/8H/zP/S/9j/3P/f/+H/4//l/+b/5v/n/+b/5f/o/+n/6f/q/+//8P/x
//H/8v/y//L/8//0//T/9f/3//n/+f/7//v//P/7//r/+//8//z//f/+/wEAAQACAAMA
BAAGAAgACQAMAAwADgAPABAAEAASABEAFQAVABYAGQAcAB4AIAAhACIAJAAlACcAKwAu
ADEAMwA1ADcAOAA5AD4AQABDAEcASQBLAE4ATwBQAFAAUgBTAFcAWQBaAF0AXQBdAF0A
XwBgAGAAYABgAGEAYABeAF4AWgBYAFcAUwBTAFEATwBLAEcAQQA8ADgAMwAtACgAJAAf
ABoAFwATAA4ACAAGAAIA///+//z/+v/3//T/8P/u/+7/7P/s/+r/6P/n/+f/5v/l/+X/
5f/k/+T/5P/k/+T/4v/k/+T/5P/k/+P/4v/g/+L/4P/g/+D/3v/f/9//4f/i/+P/5P/k
/+T/5f/l/+b/5f/m/+b/5v/o/+f/5//n/+b/5v/m/+b/5//o/+n/6v/q/+r/6v/r/+n/
6f/q/+n/6f/p/+r/6//r/+v/7P/s/+z/7P/r/+v/6//r/+v/6//r/+v/6//r/+3/7P/r
/+v/6v/p/+j/6P/p/+n/6P/p/+b/5f/k/+P/5P/k/+T/5P/m/+b/5f/l/+L/4//i/+H/
4v/j/+L/4//h/+H/4f/h/+L/4v/h/+H/4v/h/+D/4P/f/9//3//f/9//4P/g/97/3P/c
/9z/3P/e/97/3f/d/9//3//f/9//3v/d/9z/2//d/93/3f/c/97/3v/e/97/3v/e/97/
3v/c/9z/3P/c/9z/3P/c/9z/3//f/9//3v/c/9z/3P/c/93/3v/e/9z/3P/c/9z/3P/c
/9z/3P/d/9//3//d/93/3f/d/9z/3P/c/9z/3P/c/9z/3P/c/9z/3P/c/9z/3P/c/93/
3v/f/+D/3f/c/9v/2v/b/93/4P/h/9//3//g/+D/4P/h/+L/4//j/+P/4//k/+b/5v/m
/+b/6P/o/+n/6f/n/+b/5f/k/+P/4//i/+L/4v/i/+D/4P/e/93/2//a/9r/2f/Y/9f/
1v/W/9f/2P/Z/9r/2v/Y/9j/1//W/9X/1P/U/9T/1P/U/9T/1P/V/9P/0//U/9T/1P/T
/9L/0v/S/9P/0//T/9T/1P/T/9P/1f/V/9X/0//T/9D/yv/K/9L/3v/q//f/DAAkAEMA
awCYAMoA8AADAREBHAEeARcBBAHeAKAAVgAAAKn/Wf8b//3+//4S/yn/Qv9c/3P/hP+Y
/6r/u//H/9D/1v/a/9r/3f/d/9//4f/i/+P/5f/l/+X/5v/n/+f/6P/r/+z/7f/t/+7/
7v/u/w==
         </WaveFormData>
      </LeadData>
      <LeadData>
         <LeadByteCountTotal>10000</LeadByteCountTotal>
         <LeadTimeOffset>0</LeadTimeOffset>
         <LeadSampleCountTotal>5000</LeadSampleCountTotal>
         <LeadAmplitudeUnitsPerBit>4.88</LeadAmplitudeUnitsPerBit>
         <LeadAmplitudeUnits>��V</LeadAmplitudeUnits>
         <LeadHighLimit>2147483647</LeadHighLimit>
         <LeadLowLimit>268435456</LeadLowLimit>
         <LeadID>V4</LeadID>
         <LeadOffsetFirstSample>0</LeadOffsetFirstSample>
         <FirstSampleBaseline>0</FirstSampleBaseline>
         <LeadSampleSize>2</LeadSampleSize>
         <LeadOff>FALSE</LeadOff>
         <BaselineSway>FALSE</BaselineSway>
         <ExcessiveACNoise>FALSE</ExcessiveACNoise>
         <MuscleNoise>FALSE</MuscleNoise>
         <LeadDataCRC32>1905843972</LeadDataCRC32>
         <WaveFormData>
9v/2//b/9v/4//j/+P/4//j/+P/4//j/9v/2//b/9v/5//r/+//8//r/+v/6//r/+P/4
//j/+P/5//r/+//8//z//P/8//z//v/+//7//v/+//7//v/+//7//v/+//7/AAAAAAAA
AAACAAIAAgACAAAAAAAAAAAA/v/+//7//v/7//r/+f/4//r/+v/6//r/+P/4//j/+P/6
//r/+v/6//j/+P/4//j/+P/4//j/+P/6//r/+v/6//j/9v/0//L/9f/2//f/+P/2//b/
9v/2//X/9P/z//L/8v/y//L/8v/x//D/7//u//H/8v/z//T/8v/y//L/8v/w//D/8P/w
//L/8v/y//L/8f/w/+//7v/w//D/8P/w//D/8P/w//D/7f/s/+v/6v/t/+7/7//w/+7/
7v/u/+7/7v/u/+7/7v/u/+7/7v/u//D/8P/w//D/8P/w//D/8f/v/+7/7//u/+//8f/y
//X/9v/4//n/+f/4//j/+f/7//v/+//7//v/+f/5//r/+//+/////f/8//v/+f/4//f/
9P/z//L/8v/0//L/8v/y/+//7v/u/+7/7P/s/+z/7v/w/+7/7P/s/+7/7v/t/+3/6v/q
/+r/6v/o/+j/6P/p/+z/7f/v//D/7f/r/+r/6f/n/+j/6P/o/+j/6P/o/+n/6f/o/+f/
5//l/9//3f/g/+v/9v8EABkAMQBPAHkAqADVAP0AGAEvAUYBVgFaAVcBRwEnAfsAswBQ
AOr/nv98/3f/ev+J/5v/p/+y/7n/v//L/9j/4f/n/+r/7v/x//P/9P/0//T/9f/2//f/
+P/5//n/+P/4//j/9v/4//j/+f/8//z//P/9//3//v/9//z//v/+////AAADAAQABgAH
AAQAAwAEAAMABgAIAAgACAAHAAgACQAJAAoACwALAA0ADwASABIAEgATABMAFAAWABoA
GwAcAB8AHQAgACEAIQAkACYAJwApACsALgAxADQAMgA0ADYAOQA9AD8AQABEAEcARwBI
AEkASQBMAE4AUABUAFUAVQBVAFUAVQBWAFcAVwBXAFcAVwBVAFUAVQBVAFUAUwBRAE4A
TQBLAEcAQwBBADwAOQA2ADEALgAqACgAIwAgABwAFwASABEADwALAAkACgAGAAQAAQAA
AP/////+//7//v/+//z/+//6//n/+f/5//n/9//3//j/+f/6//j/+P/4//j/+v/6//j/
9//1//b/9//3//j/+P/5//n/+f/6//v//v/8//r/+P/2//r/+v/6//r/+v/6//v/+//6
//v//P/+//7//v/+//3/+//7//z//P/8//z//f/9//7//f/8//r//P/9//7/AAAAAAAA
AAAAAP3//f/+///////9//3//f/+//7//v/+//////////7//f/8//v/+//5//n/+f/5
//r/+f/6//v/+f/5//n/+P/4//j/9//3//n/+f/5//n/+P/3//b/9f/3//f/9v/1//T/
8//z//L/9P/0//T/8//0//T/9f/2//b/9f/0//L/8v/y//L/8v/y//H/8f/x//P/8//0
//X/9f/2//b/9f/z//L/8v/y//T/9f/2//X/9f/1//X/9f/0//P/8v/x//L/8//z//T/
8//z//L/8f/x//L/8//0//L/8v/z//P/8//z//L/8f/x/+3/5v/l/+T/4//i/+P/5P/k
/+b/5f/k/+T/4//j/+T/5v/n/+n/6P/o/+n/6f/n/+f/5//o/+n/6v/s/+r/6//q/+b/
5P/k/+P/4//l/+T/4//i/+L/4f/e/93/3v/d/9z/3P/b/9r/2f/Y/9z/3v/c/9r/3//i
/+X/5//q/+r/6//s/+7/7v/u/+7/7//v/+//8P/w//D/7//v//H/8f/y//L/7v/r/+j/
5f/h/9//3P/Z/9f/0f/N/8v/0P/Z/+j//P8TAC0ATwB1AJoAvQDbAPIACQEaASYBKgEl
AQ8B7wC5AGkADAC6/4z/ev91/3r/i/+Z/6P/rP+x/7v/yf/S/9f/2//e/+D/4f/h/+D/
4P/g/+H/4f/h/+H/4f/h/+D/4P/g/+H/5P/l/+f/5//m/+X/5f/m/+j/6P/o/+j/6P/p
/+r/6v/q/+v/6//r/+v/7f/t/+7/8P/w//D/8f/y//P/8//z//P/8v/z//X/+P/4//j/
+//7//z//v////////8BAP//AgADAAMABwAKAAwADwAPABIAFQAYABkAHAAfACMAJAAl
ACUAKAAqACsALQAvADIANgA5ADwAOwA5ADYAMwA2ADcAOQA7AD0APQA9AD0AOwA7ADsA
OwA7ADkANwA0ADEALwArACcAIwAeABsAGAARAA4ACgAIAAYABAABAP3/+v/5//f/8//v
/+7/6P/k/+b/5v/m/+f/5P/k/+T/5P/k/+P/4v/h/+H/4f/h/9//3P/c/9z/3P/f/+D/
4f/i/+D/4P/e/93/3f/e/9//3//f/97/3v/d/93/3v/f/+L/4v/i/+L/4v/j/+L/4f/g
/97/3v/f/9//3v/f/+D/4v/g/+D/4P/f/+L/4//l/+b/4//i/+L/4f/j/+P/4//i/+H/
4f/h/+L/4//k/+X/5v/m/+f/6f/r/+7/7f/u/+//8//0//X/9v/4//f/9v/0//X/9v/3
//n/+//7//v/+//6//f/9v/1//f/+f/7//z//P/8//v/+//7//v/+//7//v/+//7//v/
+//7//r/+f/5//n/+v/6//j/+P/4//f/9//2//b/9v/6//v//P/8//r/+v/6//r/+P/3
//f/9//5//n/+v/7//r/+v/5//f/+P/4//n/+v/5//n/+f/3//n/+f/5//n/+//7//v/
+//6//n/9//2//f/+f/6//v/+P/4//j/+P/6//r//P/8//z//P/7//z//P/+/wAAAAAB
AAEAAwAEAAYABwAGAAQAAwADAAYABQAGAAcABQAFAAUABgAJAAsACwAIAAQABAADAAMA
AwACAAEAAAACAAEA/v/9//v/+f/3//b/+f/6//v//P/7//z/+f/2//j/+P/4//f/9//2
//b/9v/0//L/8P/u//L/8//0//b/9//4//j/+f/4//f/9//2//j/9//2//X/9P/z//H/
7//z/+//5//l/+j/8//8/woAHQA1AFUAewCkANMAAwEkATsBUAFeAWYBZwFTATMBBwHD
AF4A+v+u/4r/gf+G/5P/pf+z/7r/v//H/9X/5P/v//X/9v/4//v////+//7//v///wAA
AQACAAMABAAEAAUABgAFAAYABQAFAAYABgAGAAcABgAIAAgACAAGAAYABwAIAAsADAAO
AA8ADgANAA4ADQAPABIAEwAUABgAGgAcAB0AHQAdABwAHQAgACQAJQAmACUAJQAmACgA
LAAtAC4AMQAxADQANQA1ADYAOAA5ADsAOwA+AEEARABGAEgASgBNAE4ATwBPAFIAUABN
AEsASQBKAEwATQBOAFEAUwBUAFUAUwBTAFQAVQBVAFUAVQBVAFQAUwBSAFEATgBLAEgA
RABCAEEAPgA7ADcAMgAvACwAJwAkACAAHgAaABYAEQALAAcABwAGAAMAAgACAP3/+v/4
//b/9P/z//T/9P/0//T/8v/x//D/7//v/+//7//t/+v/7P/t/+7/7f/s/+v/6v/t/+7/
7f/t/+v/7P/t/+3/7f/s/+z/6//r/+z/7f/w/+7/7v/u/+7/8P/w//D/8P/y//L/8//z
/+//7//v//D/8f/y//P/8//y//H/8f/w//H/8v/0//X/9P/z//L/8P/x//H/8f/y//L/
8v/y//L/8v/z//X/9//2//P/8v/x//L/8v/y//L/8P/v/+7/7P/t/+7/7//x/+7/7f/s
/+v/7f/r/+v/6//r/+v/6//q/+r/6v/p/+n/6//r/+v/6//o/+f/5v/l/+b/5//n/+f/
5v/l/+X/5P/m/+b/5v/l/+f/5v/m/+b/5//n/+f/5v/m/+b/5v/m/+T/4//j/+P/4//j
/+T/5f/l/+b/5v/l/+P/4v/i/+L/5f/n/+n/6f/r/+3/7//x//H/8f/x//H/8v/z//P/
9P/x//H/8P/v//D/8P/w//D/7//u/+7/7f/r/+n/5v/j/+X/5f/j/97/4P/g/+D/4P/j
/+T/5P/m/+T/5P/l/+X/5//o/+r/6//t/+z/7P/t/+3/6//r/+v/7f/t/+3/7v/s/+3/
7P/o/+f/6P/o/+n/6//q/+n/6P/n/+X/4f/f/9z/2//a/9r/2P/Y/9j/2P/c/97/3P/a
/9j/2P/Y/9f/1//W/9b/1v/W/9b/1v/W/9n/2f/Z/9r/2P/Y/9f/1//V/9X/1v/W/9b/
1f/U/9P/1v/X/9f/1//V/9H/y//H/8r/0f/c/+z/AQAZADMAWQCIALcA4QAAARkBMAFA
AUYBRwE7ARsB7QCtAFAA7P+c/3D/Y/9k/23/ff+N/5r/o/+t/7n/xP/N/9H/1v/Y/9n/
2//d/97/3//h/9//3//f/9//4v/i/+P/5P/k/+b/5v/n/+f/5v/l/+X/6P/q/+r/6v/s
/+z/7f/u/+z/7P/t/+3/7f/t/+//7//u//D/8P/w//H/8v/z//P/9P/1//X/9//1//j/
+P/4//v/+//8//7/////////AQADAAYABwAHAAoADAANAA8ADwASABUAGAAaABwAHgAh
ACEAIwAkACgAKgArAC0ALwAzADYAOAA6ADoAOwA7ADsAPQA9AD4APwA+AD0APAA7AD0A
PQA9AD0APQA7ADkANgAxAC8AKwAnACYAIgAgAB4AFwASAAwACAAGAAQAAQD9//r/+f/3
//P/7v/u/+n/5v/n/+b/5f/l/+P/4v/h/+D/4v/h/+D/3//d/93/3f/b/9j/2P/Y/9j/
2f/a/9v/3P/a/9r/2P/X/9j/2v/c/93/3v/e/9//3//h/+L/4//m/+j/6v/s/+7/8f/y
//P/9P/3//j/+v/7//v//f///wIAAQAAAP///f/+////AQACAP///v/+//3/////////
/v8AAAEAAgAEAAMAAgABAAAA/P/7//v/+//4//P/8P/t/+3/7P/r/+r/6P/n/+b/5P/j
/+L/4f/h/+H/4f/h/+H/4f/f/9//3//d/93/3f/c/97/3v/d/93/2//b/9v/2//d/93/
3f/d/9v/2//a/9n/2v/b/93/3v/c/9z/3P/b/9v/2v/a/9r/2//b/9v/2v/Y/9j/2P/Y
/9j/1//X/9f/2P/Z/9v/3f/f/+L/5P/l/+j/6v/t//D/8//z//P/8f/z//P/8//z//H/
8f/x//H/8f/x//D/8P/x//P/9P/1//P/8v/x//D/8P/w//H/8f/z//P/8v/x/+//7//t
/+7/8P/w//D/8P/w/+7/7v/u/+7/7//w//H/8v/y//L/8f/y//L/8v/z//P/9//4//r/
+//5//j/+P/5//v/+f/5//n/+f/5//n/+v/9///////8//r/+v/5//n/+P/2//T/8v/z
//P/8f/x/+7/7f/s/+z/7v/u/+7/7v/v//D/7f/q/+j/6P/o/+f/6P/o/+n/6v/o/+j/
6P/o/+f/5//n/+j/6f/q/+r/6//q/+n/6f/o/+n/6f/p/+n/6//r/+r/6f/j/9//2f/b
/+L/6//y/wQAGwAzAFMAewCoANEA7wAGARkBLAE2ATwBOQElAQkB2wCPACwA1P+e/4b/
gf+K/5v/q/+3/8D/x//N/9X/3v/j/+n/7P/u//H/9f/1//T/8//z//H/8f/x//H/8v/y
//P/9P/y//T/9P/1//j/+P/4//n/+v/8//z//P/6//r/+//8//7//v///////v/9//7/
/f8AAAIAAgACAAUABgAHAAcABgAHAAcACQAKAA4ADwAQABAADwAPABAAFAAVABYAGQAX
ABoAGwAbABwAHgAfACEAJQAoACsALgAsAC4AMAAzADcAOQA6AD4AQQBBAEIAQwBDAEYA
SABKAE4ATwBPAE8ATwBPAFAAUQBTAFMAUwBTAFMAUwBTAFMAUABNAEoARgBEAEMAQAA9
ADoANAAwACwAKQAmACIAIAAgAB4AGwAXABQAEwARAA0ACQAIAAIA/v////7//f/9//z/
/P/8//z//P/7//r/+f/3//f/9//1//P/9P/1//b/9v/2//b/9v/3//j/9//3//f/+P/5
//n/9//2//b/9f/3//j/+f/8//r/+v/6//r//P/8//z//P/8//z//f/9//j/9//2//b/
9//4//n/+f/3//f/+P/4//b/9v/3//f/+f/5//n/+P/2//X/9P/0//b/9v/2//b/8//z
//T/9f/2//X/9v/3//j/9v/0//L/8v/x//D/7v/v//D/8f/z//L/8f/w/+//7f/r/+v/
6//t/+3/7f/s/+z/7P/r/+v/6//r/+v/6//p/+n/6f/p/+n/6f/o/+f/5//n/+j/6P/m
/+b/5v/l/+j/6P/p/+r/6f/n/+X/4v/j/+T/5f/m/+b/5f/l/+X/5f/l/+b/5//l/+b/
5v/l/+X/5P/k/+T/4//j/+P/4f/i/+P/5P/l/+P/4//j/+P/5P/l/+X/5v/m/+f/5//n
/+X/5P/j/+L/5f/m/+j/6f/o/+f/5f/j/+n/6//r/+j/5P/i/+L/4v/i/+X/5v/n/+j/
5//m/+X/5P/m/+b/5v/m/+j/6P/o/+j/5//m/+X/5P/l/+b/5//o/+j/6P/o/+j/6P/p
/+r/6v/u/+7/7v/v/+3/7//w//L/9f/1//T/9P/0//X/8v/x//L/8//0//X/9v/3//n/
+f/z//D/7//t//D/8f/x//H/7v/u/+3/6v/s/+z/7P/s/+n/6P/n/+b/5v/o/+r/6P/m
/+b/5v/m/+X/5f/k/+T/5v/m/+b/5v/m/+f/5//n/+b/5v/m/+X/5f/l/+X/5v/o/+j/
5//m/+X/5f/l/+T/5f/h/93/2f/b/+L/7f/6/w4AIQA5AF0AiQC2AN8AAQEYAS8BRAFU
AVgBTwEzAQ0B1wB/ABYAvv+O/37/e/+A/43/nf+r/7T/uf/D/9P/4v/r/+//8v/y//X/
8//y//D/7v/t/+//8f/z//X/9f/0//T/9P/2//j/+P/5//z//P/8//3//P/+//7//v/+
//7///8AAAAAAAABAAEAAgADAAYABwAFAAYABQAEAAUABgAHAAcACQALAAwADwARABQA
FAAUABUAFQAWABgAGAAZABoAHQAfACIAIwAjACYAKAApACsALAAuADAAMgA0ADgAPABB
AEEAQwBEAEgASQBJAEoASwBNAFAAUgBUAFgAWQBZAFkAVwBXAFgAWQBYAFcAVgBVAFYA
VwBYAFkAVwBVAFMAUABMAEkARAA/AEAAPAA6ADgAMQAuACoAKAAlACIAHgAZABYAFQAT
AA8ADQAOAAoACAAFAAQAAwADAAEAAAD///7//v/9//z/+//6//v//P/7//n/+v/7//z/
/f/+////AAD8//r/9v/z//b/+P/6//v/+v/6//v/+//6//r/+v/8//3//v///wAA///+
//3//P/+//7//////////////wAAAAAAAAAA//8BAAEAAgACAAAAAAABAAEAAQABAAEA
AAABAAEAAQACAAIAAgACAAIAAwADAAQABQADAAEAAQABAAMAAgABAAAAAQABAAEAAAAA
AAAAAAABAAAA///+//3//f/7//v/+//8//3//v/+//v/+v/4//f/+f/5//n/+f/7//v/
+//7//r/+f/3//X/9//3//j/+P/7//z//f/9//n/9v/0//L/9v/3//j/+P/2//b/9v/2
//b/9f/1//X/9//3//j/+f/4//j/9//1//f/9v/2//b/9f/1//X/8//z//P/8//z//X/
9f/1//X/8//z//L/8v/1//f/+P/5//f/9v/1//T/9P/0//X/9f/2//T/9P/0//T/9f/2
//b/+P/6//r/+//7//r/+v/7//v//f/8//z//f8BAP///////wAAAQACAAQAAgADAAIA
/v/+//7//f/9//v/+v/5//j/+P/3//T/8//y//H/8P/w//H/8v/z//T/9f/2//P/8P/u
/+7/7v/t/+v/6v/q/+r/7f/u/+//8P/w/+//7v/u/+7/7v/t/+3/7//v//D/8P/w/+//
7v/t/+v/6//q/+n/6//n/+P/4//m/+v/+P8MACUAQQBlAI8AvADtAA8BJgE9AVABWgFc
AVUBOwERAdcAgQAaAMD/iv98/33/hP+V/6P/r/+4/8H/yf/V/+D/5//t//D/8v/z//P/
9P/0//T/9f/1//X/9f/1//b/9v/3//j/+v/8//z//f/8//z//P/9//z//v/+//7///8A
AAIABAADAAIAAgABAAEAAQADAAMAAgAEAAQABAAHAAgACQAJAAoACwALAA0ADAAOAA0A
DAAOAA8AEQAUABQAFQAWABkAGQAcAB0AHQAgACIAIwAlACcAKgAtADAAMgA0ADYAOQA7
AD0APgBCAEMAQwBEAEUARwBKAEwATgBPAE8ATgBNAFAAUQBTAFUAUwBTAFMAUwBSAFEA
UABPAE8ATQBLAEgARQBDAD8AOwA5ADQAMQAuACcAJAAgAB4AGgAYABUAEQAMAAsACQAF
AAAAAAD7//j/+f/4//f/9//2//b/9v/2//T/8//y//H/8P/x//L/8f/u/+7/7v/u/+//
8P/x//L/8P/w/+7/7f/t/+7/7//v//D/8P/x//H/8f/y//P/9v/0//T/9P/0//T/9P/0
//T/8f/w//D/7//w//H/8v/0//L/8v/y//H/8v/z//X/9v/2//b/9//3//j/9//2//T/
9f/1//X/9v/0//T/9P/0//P/8//0//X/9v/1//b/9//2//T/8v/w//H/8f/x//D/8f/w
/+//7//w//H/8v/z//H/7//v/+//7//v/+//7v/u/+7/7f/t/+v/6//r/+v/7f/t/+3/
7f/t/+3/7P/r/+n/6f/q/+r/7P/s/+z/6//r/+r/6v/q/+n/6f/p/+j/6v/q/+r/6v/p
/+f/5v/l/+b/5//p/+v/6v/q/+n/5//n/+b/5v/m/+f/5//n/+X/5f/l/+X/5f/o/+n/
6v/r/+j/5//l/+T/4v/j/+P/4//j/+T/5f/m/+b/5v/n/+f/5//n/+b/5f/n/+X/4//k
/+L/4//k/+X/5v/m/+b/5v/m/+b/5v/m/+f/6v/q/+z/7P/q/+v/6//t//D/8v/z//P/
8P/w//H/8//v/+//7//v/+//7//w//H/9f/1//L/8P/y//H/8f/x//D/7//u/+7/6//o
/+f/5v/l/+T/5P/k/+T/5P/k/+b/6v/o/+b/5v/l/+T/4v/h/+D/4P/g/+D/4f/i/+P/
5f/k/+P/4//i/+T/4//j/+P/4//k/+T/5P/m/+b/5v/n/+n/5v/h/+H/2//V/9X/3v/n
//T/CAAdADcAVwB/AKgAzwDrAAIBFwEoATIBNgEvARsB/QDNAH8AIgDO/57/iv+F/4r/
m/+t/7X/vP/F/8//2f/e/+P/5//o/+j/6f/t//D/8P/w//H/7//v/+//7//v/+7/7v/u
/+//8v/z//X/9f/0//P/8//2//j/+P/4//j/+P/5//r/+P/4//n/+f/8//3/AAABAP//
AAD///7//f/+//////8CAAMAAwAFAAQABgAFAAQABgAHAAkADAAMAA0ADgARABMAFgAX
ABcAGAAaABsAHQAhACQAJwAqACgAKgAsAC8ALwAxADIANgA6ADsAPQA/AEMARgBIAEoA
SgBLAEsASwBLAEsATABNAEsASwBLAEsATQBNAE0ATQBLAEkARwBEAEEAPwA7ADcANwAy
AC8ALAAlACIAHgAcABwAGgAXABMADQALAAgAAwABAAIA/v/8//v/+v/5//n/9v/2//b/
9v/4//f/9v/1//L/8f/w/+3/5//m/+X/5P/i/+L/4v/i/+H/4P/d/9v/3P/e/+D/4f/g
/+D/4f/h/+D/4P/g/+L/4v/i/+L/4v/j/+L/4f/g/+D/4P/h/+H/4f/h/+H/4v/i/+L/
4v/h/+T/5f/n/+j/4//i/+L/4f/j/+P/4//i/+P/4//j/+T/5P/k/+T/5P/i/+H/4f/h
/+H/3//f/9//4v/i/+L/4v/i/+H/4P/e/9//3v/d/93/3//f/9//3//d/9v/2//b/9z/
3f/e/97/3v/e/93/3f/c/9v/2v/Z/9r/2//c/93/3P/b/9n/1//Z/9n/2v/a/9j/2P/Y
/9f/2P/Y/9n/2v/a/9n/2P/W/9j/2P/Y/9j/2v/Z/9n/2f/Y/9f/1//X/9b/2P/Z/9n/
2//a/9r/2v/a/9n/2P/V/9j/2f/a/9v/2v/Z/9j/1//V/9X/1P/U/9b/2f/b/93/2//a
/9n/2P/Y/9r/3f/e/93/3P/b/9r/2//c/9z/3v/g/+D/4f/h/+L/4v/j/+P/5P/k/+X/
5//n/+X/5f/l/+X/5f/l/+b/5//p/+n/5v/i/+L/4f/h/+L/4v/i/+L/4f/f/9v/2f/Y
/9f/1v/W/9j/2P/Y/9j/2v/c/9r/2P/a/9r/2v/Z/9f/1v/W/9b/1P/U/9T/1P/V/9X/
1f/W/9j/2P/X/9f/2f/Z/9r/2v/X/9X/0//R/9L/0//T/9P/1//V/83/x//K/9H/3P/o
//v/EwAxAFkAggCrANEA6gD/ABQBJgEuAS0BHwEFAd0AnQBAAOL/oP9+/3X/dP99/43/
nf+o/6//s/+5/8T/z//X/97/4P/f/9//3v/e/97/3//i/+P/5P/l/+T/5P/l/+b/5P/m
/+b/5//o/+j/6P/p/+r/7P/s/+z/7v/u/+//8P/u/+7/7//v//H/8f/z//P/8v/0//T/
9P/1//b/9//3//r/+//7//3/+//+//7//v//////AAACAAYABwAIAAsADQAQABEAEQAS
ABQAFQAXABsAHgAhACQAIgAkACYAKQArAC0ALgAyADUANQA2ADcAOgA+AEEARABGAEcA
RwBHAEkASQBKAEsASQBJAEkASQBGAEUARABDAEIAQQBAAD4AOwA5ADUAMQAwACwAKgAo
ACEAHgAaABgAFQASAA4ACQACAAEA///7//j/+P/z//D/7//u/+3/7f/u/+7/7v/u/+3/
6//p/+f/6P/p/+r/6f/l/+T/4//i/+P/5P/l/+b/5v/m/+T/4//l/+b/5//n/+r/6v/r
/+v/5//m/+X/5v/m/+b/5v/m/+r/6v/q/+r/6v/q/+v/6//r/+v/6//s/+r/6v/q/+n/
6v/r/+3/7v/q/+r/6//r/+3/7f/t/+z/7f/t/+3/7v/w//D/8P/w/+//7//w//H/8f/v
/+//7//v/+7/7f/s/+3/7f/t/+z/6f/o/+f/5//o/+n/6v/r/+v/6f/p/+n/5//n/+f/
5v/o/+j/5//n/+f/5//n/+f/5v/l/+T/4//l/+X/5P/j/+P/4//k/+T/5P/k/+T/4//h
/+D/4P/g/+L/4//k/+T/4v/i/+L/4v/j/+P/5P/l/+P/4//k/+X/5P/k/+P/4f/j/+L/
4v/i/+P/4//j/+H/4f/h/+H/4f/j/+P/4//j/+H/4f/g/+D/4v/j/+P/4//k/+T/5P/k
/+D/4P/h/+P/5P/i/+L/4v/i/+H/4v/i/+T/4v/i/+P/4//n/+j/6v/r/+v/6v/q/+v/
7//t/+3/7f/s/+v/6v/q/+3/7//v/+z/7P/s/+v/6//p/+j/5//m/+j/5//k/+P/3//d
/9v/2v/c/9z/3P/c/+D/4v/g/97/3P/c/9z/2//Z/9j/2P/Y/9j/2P/Y/9j/2//b/9v/
3P/c/9z/2//b/9v/2//c/9z/3//f/9//3//d/93/3P/b/9X/0//P/83/0v/b/+T/9P8N
ACkATQB5AKYA0wD5ABIBKQFAAUwBUAFLATUBEQHbAIcAIADA/4D/av9n/3L/gf+R/5//
qP+v/7P/v//M/9P/2//i/+b/6f/r/+z/7P/s/+3/7P/r/+r/6f/s/+z/7f/u/+7/8P/w
//H/8v/y//L/8//y//T/9P/0//b/9v/3//j/9v/2//f/9//1//X/9//3//r//P/8//z/
/f/+//////8CAAMAAwAFAAMABgAGAAYABwAHAAgACgAMAA0ADgARAA8AEgATABMAGAAa
ABsAHQAdACAAIwAmACgAKgAsAC8AMwA1ADYAOgA5ADkAOgA7AD0AQABCAEQARgBHAEcA
RwBJAEkASgBLAE0ATQBNAE0ASgBJAEgARwBIAEcARgBEAD8APQA5ADUAMQAsACkAJgAj
ACAAHAAaABUAEgAOAAkABQAFAAQAAQD+//7/+f/2//P/8v/x//H/8P/w//D/8P/u/+3/
7P/r/+z/7f/u/+3/7P/s/+z/7P/q/+r/6v/q/+z/7P/q/+n/6P/o/+j/5//p/+r/7P/t
/+z/7P/s/+7/7f/s/+v/6v/u/+7/7v/u/+3/7P/s/+v/7P/t/+7/8P/w//D/8P/v/+7/
7f/t/+z/7f/u//D/8f/x//H/8f/w/+//7//v//D/8v/y//L/8v/w/+//7//v//L/8f/y
//P/8v/w/+7/7P/t/+3/7f/s/+n/6P/n/+f/5//n/+f/5//q/+n/6v/r/+j/5//m/+T/
5v/m/+X/5f/l/+X/5f/l/+X/5f/l/+X/5//n/+b/5f/l/+X/5v/m/+T/5P/k/+P/4f/g
/+D/4P/h/+H/4f/g/+H/4v/j/+T/4v/h/+H/4f/f/9//4P/h/+L/5P/l/+X/4//i/+L/
4v/j/+P/4//h/9//3//f/9//4P/h/+L/4//h/+H/4P/g/97/3//f/9//3//g/+H/4v/g
/+D/4f/h/+H/4f/g/9//4//j/+H/4P/e/9z/3P/c/9z/3v/e/97/3v/g/+D/4P/g/+H/
4v/j/+T/4f/g/9//3v/h/+L/4v/k/+T/5P/l/+X/5f/m/+j/6f/r/+r/6v/r/+v/6f/p
/+n/6//r/+v/7P/r/+3/7f/q/+j/6P/n/+f/6f/q/+v/7P/q/+n/5v/l/+f/6f/r/+7/
9P/4//z/AAACAAQAAgAAAAAAAAAAAP///f/8//z//P/6//r/+v/6//3//f/9//7//P/8
//v/+//7//v//P/8//7//f/8//v/+//7//r/+f/7//f/7//r//D/+f8EABQAJwA/AFsA
fwCmAM8A9QAMASMBOgFKAVIBTwE5ARkB8QCvAFIA9P+u/4z/g/+E/4//m/+n/7L/uf+/
/8f/1P/d/+P/5P/m/+f/5//m/+b/5v/n/+n/6f/p/+n/6P/o/+n/6v/o/+r/6v/r/+z/
7v/s/w==
         </WaveFormData>
      </LeadData>
      <LeadData>
         <LeadByteCountTotal>10000</LeadByteCountTotal>
         <LeadTimeOffset>0</LeadTimeOffset>
         <LeadSampleCountTotal>5000</LeadSampleCountTotal>
         <LeadAmplitudeUnitsPerBit>4.88</LeadAmplitudeUnitsPerBit>
         <LeadAmplitudeUnits>��V</LeadAmplitudeUnits>
         <LeadHighLimit>2147483647</LeadHighLimit>
         <LeadLowLimit>268435456</LeadLowLimit>
         <LeadID>V5</LeadID>
         <LeadOffsetFirstSample>0</LeadOffsetFirstSample>
         <FirstSampleBaseline>0</FirstSampleBaseline>
         <LeadSampleSize>2</LeadSampleSize>
         <LeadOff>FALSE</LeadOff>
         <BaselineSway>FALSE</BaselineSway>
         <ExcessiveACNoise>FALSE</ExcessiveACNoise>
         <MuscleNoise>FALSE</MuscleNoise>
         <LeadDataCRC32>731397038</LeadDataCRC32>
         <WaveFormData>
AAAAAAAAAAAAAAAAAAAAAP7//v/+//7/AAAAAAAAAAABAAIAAwAEAAEAAAD///7///8A
AAEAAgACAAIAAgACAAQABAAEAAQABAAEAAQABAAEAAQABAAEAAQABAAEAAQABgAGAAYA
BgAGAAYABgAGAAYABgAGAAYABgAGAAYABgAEAAIAAAD+//7//v/+//7/AAAAAAAAAAAA
AAAAAAAAAP7//v/+//7//v/+//7//v/8//z//P/8//n/+P/3//b/+P/6//z//v/8//z/
/P/8//z//P/8//z/+//6//n/+P/4//j/+P/4//j/+P/4//j/+P/4//j/+P/6//r/+v/6
//r/+v/6//r/+P/4//j/+P/4//j/+P/4//b/9v/2//b/9P/0//T/9P/2//b/9v/2//T/
9P/0//T/9v/2//b/9v/0//T/9P/0//X/9v/3//j/9v/2//b/9//3//n/+f/5//n/+v/6
//z/+//8//z//P/8//z//f/9//3//f/9//z//P/+//7//v8AAAEAAgACAAAA/v/8//r/
+//6//n/+f/8//v/+//7//j/9//3//j/9v/1//X/9f/y//H/8f/w//H/8P/w//D/7//v
/+7/7f/t/+3/7f/u//H/8v/z//T/8f/w/+3/7P/u/+//7//v/+3/7f/t/+3/7//t/+3/
7v/p/+L/3P/c/+L/7f/7/w0AJABBAGYAjQCwANMA7gAMASoBQAFPAVoBWQFLATYBCwHA
AGgAHgD3/+H/1v/Z/97/4v/j/+P/4v/l/+v/7v/v/+//8P/y//L/8P/w/+//7//x//H/
8P/w//L/8v/y//L/8//z//P/8//0//T/9P/0//X/9f/0//L/9f/3//n/+//7//v/+//7
//r/+f/4//f/+v/7//v/+//5//n/+v/7//3//f/9//7//v///wEAAQADAAEAAQACAAUA
BQAHAAgABwAHAAcACQALAA0ADgAPABAAEwAUABUAFwAYABgAGQAeACAAIwAnACgAKgAs
AC4ALQAwADEAMwA0ADUANQA2ADcAOAA5ADoAOQA6ADoAOQA7ADsAOwA7ADwAOwA7ADoA
NwA2ADMAMQAtACkAJgAkACIAHwAcABkAFAASAA4ADQANAAsACQAIAAcABAADAAEA/v/9
//r/+f/6//r/+v/6//b/9f/1//X/9v/1//X/9f/1//X/9f/1//X/9f/0//T/9f/1//X/
9f/y//L/8v/y//P/8//y//L/9P/0//T/9P/y//H/8P/w//L/8v/0//T/8v/z//P/8v/z
//P/8//1//T/8//y//D/8f/x//P/8//x//D/8P/x//D/7//v/+7/8P/v/+//7//x//L/
8v/y//L/8//z//X/9P/x//D/8P/w/+7/7P/s/+7/8P/y//P/8v/v/+3/6//t/+3/7f/t
/+//7v/u/+7/7P/r/+v/6//r/+v/6//r/+r/6v/q/+r/6P/o/+j/5v/o/+n/6f/o/+j/
5//n/+f/6f/p/+n/6f/n/+b/5v/m/+b/5f/l/+X/5f/l/+X/5v/k/+P/4//j/+X/5f/m
/+b/5f/l/+T/4//h/+H/4v/j/+b/5v/k/+T/5v/m/+b/5v/k/+X/5f/l/+L/4f/h/+L/
4P/h/+H/4P/f/+L/4//k/+T/4//j/+P/5P/k/+P/4//h/+L/4P/i/+L/4v/i/+X/5f/n
/+f/5f/l/+b/5v/q/+v/7P/s/+z/7P/s/+3/7P/r/+r/6f/q/+r/7P/s/+z/7f/t/+3/
7P/s/+z/7P/s/+v/6v/p/+v/6//p/+j/5//m/+X/5f/l/+T/4v/h/+P/4v/h/+H/3//e
/9v/2f/Y/9j/2f/Z/9z/3f/e/9//3v/e/97/3v/c/9z/3P/a/9r/2v/b/9v/3f/d/93/
3f/f/9//3f/d/9r/0//M/8r/zP/U/+H/8/8JAB4AOwBcAH0AmgC3ANYA8gAKARwBKwEu
ASsBIQEGAc8AggA4AAYA6//X/9D/1f/W/9j/2f/Z/9r/3//j/+b/5f/j/+T/5P/i/+L/
4v/h/+H/4f/h/+D/4P/f/97/3f/c/9//3//f/9//4P/g/+D/4P/k/+X/5f/k/+P/4//j
/+P/4//j/+P/4//l/+X/5f/l/+b/5//n/+f/6P/p/+v/7f/r/+v/6//s/+r/6//t/+3/
7//t/+3/7v/x//H/8//0//b/9//4//v/+//9//7////+/wEAAgADAAgACgALAA0ADQAO
ABAAEwAWABgAGgAcAB4AIgAkACcAJQAlACQAJAAlACYAJwAoACkAKgAqACkAKgArACwA
LQArACkAKAAmACMAIgAfAB0AGwAZABgAGAAWABMAEAANAAoACAAEAAMA/v/7//j/9v/z
//D/7//t/+7/7//u/+//7P/s/+z/7P/s/+v/6//r/+z/6//r/+v/6v/p/+j/5//o/+n/
6f/q/+n/6f/p/+n/5v/m/+b/5v/p/+n/6P/o/+v/7P/t/+7/8f/x//H/8v/v/+7/7//u
/+7/7//v/+7/6//r/+v/7f/t/+3/7f/s/+7/7//y//P/8P/u/+3/7f/u/+//8f/y//L/
8f/x//H/8v/y//H/8P/y//P/8//1//T/8f/w//D/8v/w/+7/7v/v//D/8f/x//H/7//u
/+3/8P/x//L/8//x//D/8P/w//L/8f/x//H/8f/x//H/8f/u/+7/7v/u/+//8P/x//D/
8P/x//H/8P/u/+3/7f/t/+3/7f/t/+3/7//u/+7/7v/w/+//7//v//H/8f/x//L/9P/z
//P/8//x//H/8v/y/+//7//u/+3/7v/v//H/8//z//L/7//u//D/8P/w//D/8//1//b/
9//0//P/8//0//L/8//z//L/7v/w//D/8P/y//L/9P/0//T/9P/y//H/8v/x//T/9f/3
//j//P/9//7//v/7//r/+f/5//v/+//7//v/+P/4//r/+v/+/wEAAwAFAAEAAAD///7/
/P/7//r/+f/7//v/+f/4//f/9v/1//X/+P/4//f/9//1//T/8//z//P/9P/z//P/8v/y
//P/8//w/+//7v/t/+//8P/x//L/9P/0//T/8v/0//T/9f/1//T/8//y//H/7//v/+3/
7f/u/+v/4v/c/9z/5P/t//n/DQAkAEEAZgCLALAA1QD0ABIBMAFKAV8BbAFnAVkBQgEV
AcgAbAAiAPf/3f/Q/9P/4P/o/+v/6//q/+3/8f/y//P/8//0//T/9P/0//T/8//z//b/
9//3//j/+P/4//j/+P/3//f/9//3//n/+v/7//z//f/9//z/+v/4//n/+v/7//z//f/+
/////v/9//z/+//9////AAABAAEAAQACAAMAAgABAAAAAAABAAMABgAHAAkABwAHAAgA
DAANABAAEgASABEAEAARABMAFQAWABcAGAAbABwAHQAiACQAJQAnACkAKgAsAC8ALQAu
AC8AMAAyADYAOAA7AD4APwA/AEAAQQBCAEMARABHAEgASABHAEYARQBEAEMAQAA/AD8A
PgA7ADoANwA1ADQAMQAvAC4ALAApACYAIwAdABoAFQATABIAEQAQABAADQAKAAkABwAF
AAUAAwADAAIAAgACAAIA/v/9//3//f/8//v/+//7//3//f/9//3//P/7//n/+P/6//v/
/P/9//7//v/+//7//v/9//v/+v/6//r/+v/6//v/+//7//z//v/+/wAAAAD+///////+
/////////wEA/////////v/9//3//////wAAAAABAAMAAgABAAEAAAAAAP///////wAA
AAD///7///8BAAIABQAGAAMAAgACAAIAAAD+//7///8AAAEAAQADAAEAAAD///3//f/9
//3/+//6//r/+v/6//n/+f/5//v/+//7//v//P/8//z//P/6//r/+v/4//b/9//3//b/
9P/z//P/8//3//n/+//9//v/+v/6//r/+f/3//b/9f/2//f/+P/6//r/+f/5//n/9//3
//j/+P/1//X/9P/z//P/8//0//X/9//4//f/+P/2//b/9v/2//b/9//3//f/+P/3//f/
+P/1//X/9P/y//H/9P/1//b/9P/z//P/8//0//T/8//z//X/9P/y//L/8v/y//L/8v/z
//P/9f/1//P/8//0//T/9v/3//j/+P/6//r/+v/7//v/+//7//v//P/8//7//v/9//3/
/P/7//v//P/9//7//P/7//r/+f/2//X/8v/w//H/8P/v/+//8P/w/+//7//y//L/8v/z
//H/8P/t/+v/7P/s/+3/7f/t/+3/7f/t/+z/7P/s/+z/7P/s/+z/6v/o/+j/6f/p/+v/
6//r/+v/7f/t/+v/6//o/+P/4P/a/9r/3v/n//P/BwAcADUAWACBAKYAywDsAAgBJgE+
AU8BXAFfAVEBPAEXAdQAgAA0AAMA5//W/9P/2v/g/+P/5f/o/+v/7//y//P/8//0//L/
8v/y//L/8f/x/+//7//u/+7/8P/w//D/8P/v/+//7//v/+7/7v/u/+7/8v/z//P/8v/0
//X/9v/3//X/9f/1//X/9f/1//X/9f/0//X/9f/1//X/9f/2//f/+f/5//n/+v/6//v/
/f/9/////f/9//7/AAD//wAAAAADAAMAAwAFAAcACQAKAAsACgANAA4ADwAUABYAFwAZ
ABoAGgAbAB0AHwAiACUAKAAnACoAKwAtADAAMQAxADIAMwA0ADUANgA2ADYANQAzADYA
NwA4ADkANwA1ADQAMgAxADAALQArACoAJwAlACQAHQAZABUAEQAOAAwACAAHAAMAAQD/
//7//f/6//n/9//3//f/9f/1//L/8v/y//L/8v/x//H/8f/u/+3/7f/t/+3/7f/t/+3/
7v/v/+//8P/w/+//7v/t/+7/7v/u/+7/7//v/+7/7v/s/+z/7P/s/+3/7f/t/+7/7f/s
/+3/7P/u/+//7//u/+//7//v//H/7//v/+//7v/v/+//8f/x/+//7v/u/+//8f/x//L/
8v/y//H/8f/x//L/8v/x//D/8P/x//H/8//y/+//7v/u//H/8P/v//D/8P/w//D/7//v
/+3/7P/r/+v/6//r/+v/7f/s/+z/7P/s/+v/6//r/+v/6//r/+v/7P/s/+z/7P/s/+z/
7P/q/+j/6f/p/+j/6v/p/+n/6f/q/+n/6P/n/+n/6P/o/+j/6v/p/+n/6f/p/+n/6f/q
/+j/5//n/+f/5f/l/+b/5v/n/+f/5v/l/+f/5//o/+n/7P/s/+r/6v/p/+j/5//m/+T/
5f/l/+X/5v/l/+X/5v/o/+n/6f/o/+T/5v/m/+b/5v/l/+X/5f/m/+b/5f/l/+P/5P/i
/+L/5v/k/+T/5P/k/+L/4v/i/+L/5P/k/+T/5P/j/+P/5f/l/+f/5//o/+j/6v/r/+z/
7P/q/+r/6v/r/+v/6//r/+v/6v/q/+z/7P/u/+//7//v/+7/7v/u/+7/7P/r/+r/6f/q
/+v/6v/q/+j/5v/k/+P/5v/m/+X/5f/j/+L/4f/h/97/3v/c/9v/3f/e/+D/4f/g/9//
3v/d/9z/3P/c/9z/3v/e/97/3P/a/9r/2//b/93/3f/d/93/3f/d/9v/2//Y/9P/zP/K
/8z/0v/b/+v///8WADMAVgB5AJoAtQDQAOoAAgEWASUBLgErASUBDgHZAIoAPAAGAOn/
0//O/9P/2v/c/93/3f/c/93/4f/k/+X/5f/k/+T/5v/l/+T/4v/h/+H/4f/g/+D/3v/e
/97/3v/f/9//3//f/+H/4v/j/+T/5v/n/+f/5v/k/+X/5v/n/+X/5f/l/+X/5f/l/+X/
5f/o/+n/6f/p/+n/6f/q/+v/6f/p/+n/6v/q/+v/7f/t/+//7f/t/+7/8f/x//P/9P/z
//P/8//1//X/9//4//n//P///wAAAQACAAQABQAHAAoADAAPABMAEwAUABUAFgAVABgA
GQAbABwAHQAdAB4AHwAgACEAIgAkACYAJwAnACcAJwAnACcAJAAjACMAIgAfAB4AGwAZ
ABQAEQAPAA4ACwAJAAcABQAEAAIA/v/9//3/+//5//j/9P/w/+7/6//p/+n/5//n/+f/
6P/p/+r/6P/n/+f/5//m/+X/5f/l/+X/5f/l/+X/5f/l/+T/5P/l/+X/5f/l/+T/5P/k
/+T/5P/j/+H/4P/h/+L/4//k/+X/5f/l/+b/6P/o/+r/6v/o/+n/6f/o/+f/5//n/+n/
6f/p/+n/6P/n/+f/6f/p/+n/6P/o/+n/6//r/+z/7P/q/+n/6f/p/+r/6v/p/+j/6v/r
/+v/7f/v/+3/7f/u/+z/6v/o/+j/6//s/+3/7f/v/+3/7P/r/+v/6//r/+v/6f/o/+j/
6P/p/+n/6v/r/+z/7f/u/+//7f/s/+v/6v/o/+j/6P/m/+f/6f/q/+r/6v/p/+n/6f/p
/+n/6f/p/+r/6v/r/+z/6f/n/+b/5f/m/+f/6P/q/+r/6f/p/+n/5//n/+j/6P/o/+n/
6f/p/+v/6//s/+3/7P/s/+r/6v/o/+j/6P/o/+r/6//r/+v/6P/n/+f/6P/q/+v/6//q
/+r/7P/s/+z/7P/r/+v/6//s/+z/6//r/+3/7v/u/+7/6v/q/+r/6v/q/+3/7v/v//D/
7f/s/+v/6v/s/+z/7P/s/+r/6v/q/+r/7P/s/+z/7P/t/+7/7//w/+//7v/t/+z/7f/v
//D/8//x//H/8f/y//L/9P/1//b/9v/2//b/9v/1//X/9f/1//j/+P/5//z//P/8//3/
/f/9//z//P/8//r/+v/5//j/9f/1//X/8//1//X/9f/1//P/9P/0//P/8//z//L/8f/v
/+7/7v/s/+z/7P/t/+//8f/x//H/8f/w//D/7//u//D/8P/w//D/7v/u/+7/7//v/+//
7//v//H/8f/x/+//8f/s/+X/3v/a/9z/5v/x/wUAGwA2AFcAfAChAMIA4wACASABOgFS
AWEBZAFdAU8BLgHvAJYARAAQAPP/3f/W/9n/3P/i/+f/5//q//H/9//6//3//f/8//7/
/P/5//j/9v/1//b/9//3//j/9v/2//b/9v/5//n/+f/5//r/+v/6//r//v///////v/9
//3//f/9//7///8AAAEAAQABAAEAAQACAAMAAwADAAEAAQACAAMAAwADAAMABAAGAAcA
CQAJAAwACwAMAA4AEAAPABAAEAASABMAFAAXABcAGQAaABsAGgAdAB4AHwAkACYAJwAp
ACkAKgAsAC8AMAAyADQANgA5ADwAPQA/AEAAQQBBAEIAQwBEAEUARgBEAEQAQwBBAEMA
QwBDAEMARABDAEMAQgA9ADwAOQA3ADUAMwAyADIALgArACgAJQAiACAAHAAbABgAFQAS
ABAADwAMAAsACQAHAAcABQAFAAQABAAEAAQAAAD///////8BAAEAAgADAAMAAwADAAMA
AQABAAAAAAAAAP///v/9////AAABAAIAAgABAP///v/8//z//P/8/wAAAQACAAQAAwAC
AAMAAgABAAEAAAD+//7///8AAAMABQAFAAUABAAFAAUABwAHAAUABAAEAAUABgAHAAkA
CgAIAAcABwAHAAgACAAHAAYACAAJAAkACwAKAAcABgAGAAcABgAFAAYABQAGAAcABwAF
AAMAAgABAAIAAwAEAAUABQAEAAQABAAGAAUABQAFAAIAAQAAAP///v/+//7//v8AAAAA
AAD+//7///////7/AAD///////8AAP///v/9/////v/+//7//////wAAAQD+//3//P/8
//7//f/9//3//f/9//7//v///////v/9//v/+//8//3//f/8//n/+P/6//r/+v/6//r/
+//7//v//P/7//v//P/9////AAAAAP3//v/9//z//P/9//3////+//3//P/7//r/+//7
//3//f//////AAAAAP////////7///8AAAEAAwADAAMAAwADAAQABAAGAAYABQAFAAQA
AwAEAAQABAAEAAQAAwACAAEAAQABAP///v////7//f/9//z//P/7//v/+f/4//f/9//2
//b/9P/z//T/9P/1//X/9//3//f/9//3//b/9f/0//T/9P/0//L/8//0//b/9//1//X/
9f/1//X/9f/z//P/8v/t/+b/4v/i/+b/8f8DABsANgBXAHwAowDIAOkAAgEgAToBTgFd
AWIBWQFHASYB6wCWAEQADADv/9//3P/h/+b/6v/r/+3/7v/z//f/+P/3//f/9v/2//j/
9v/2//X/9f/1//X/9P/0//b/9v/2//b/9//3//f/9//4//j/+P/4//r/+//7//r//P/9
//7////9//3//f/9//3//f/9//3//P/9//3//f8AAAEAAwAFAAQAAwACAAIAAQABAAIA
AQAEAAMABAAGAAcABwAJAAoADQANAA0ADwAPABEAEgATABQAFwAYABkAHAAeAB8AIQAl
ACYAKAArACwALgAwADIAMQA0ADUANwA2ADcANwA4ADoAPAA+AEAAPwBAAEAAPwA/AD8A
PwA/AD4APQA9ADwANwA2ADMAMQAsACkAJwAmACIAHwAcABkAFwAWABMAEwAOAAsACAAG
AAMAAAD///3//f/9//v/+//4//j/+P/4//j/9//3//f/9v/1//X/9f/y//H/8P/v//D/
8f/x//L/8f/x//H/8f/y//L/8v/y//H/8f/w//D/8f/y//P/9P/3//f/9//4//f/9v/3
//b/9P/z//H/7v/w//H/8v/1//P/8//z//L/9P/1//j/+f/3//b/9v/3//X/9f/2//b/
+P/3//f/9//3//b/9P/y//T/9f/1//f/9//1//X/9v/2//T/8v/y//H/8v/z//P/8//x
//D/7//w//H/8v/z//L/8P/v/+7/8P/v/+//7//t/+3/7f/t/+z/7P/s/+z/7v/u/+7/
7P/s/+3/7f/s/+z/6//r/+v/7f/t/+3/7f/r/+r/6v/q/+z/6//r/+v/6f/p/+n/6v/p
/+f/5v/l/+j/6f/r/+z/6f/p/+j/5//p/+n/6v/r/+v/6v/n/+b/6P/o/+j/6P/o/+n/
6f/p/+b/5f/l/+b/6P/p/+n/6P/m/+j/6P/o/+b/5f/l/+X/5v/m/+X/5f/l/+T/5P/k
/+T/5f/m/+f/6P/m/+b/5v/m/+b/5v/m/+f/5f/n/+f/5//p/+r/6v/s/+3/7v/u/+7/
7P/s/+3/7f/t/+3/7f/s/+r/7P/s/+z/7//v/+//7v/u/+7/7v/u/+v/6v/p/+n/6f/n
/+b/5f/k/+P/4//k/+L/4f/h/+H/4f/h/+L/4v/h/97/3P/a/9r/2//b/9v/3P/d/97/
4P/e/97/3v/e/97/3v/c/9z/2v/b/9v/2//d/93/3f/d/+H/3f/Z/9b/0f/I/8b/yv/U
/9//7/8BABgANQBYAHsAnAC5ANQA7AACARQBIQEmASMBGQECAc0AggA4AAQA6f/V/87/
0//Y/9r/2//d/97/3//f/+D/3//d/97/3v/e/+D/4P/f/9//3f/d/9z/3P/c/9z/3P/c
/93/3f/d/93/3P/c/9z/3P/g/+H/4f/g/97/3//g/+H/4f/h/+H/4f/j/+P/4//j/+L/
4//j/+P/4f/h/+L/4//l/+X/5f/m/+T/5f/n/+f/6f/n/+f/6P/p/+n/6//s/+7/7//w
//P/9P/1//X/9f/2//n/+v/7//z//v///wEAAwAEAAYACQALAA4AEQAUABMAFgAXABkA
HAAdAB0AHgAdAB4AHwAgACEAIgAiACEAIwAjACMAIwAgAB8AHwAeABsAGgAXABUAFAAR
AA8ADgAIAAUAAgD///3//P/5//n/9P/x/+7/7P/q/+j/6P/n/+P/4//h/+H/4P/g/+D/
4P/g/9//3//f/93/2//a/9n/2//b/9v/2//b/9v/2v/a/9r/2f/Y/9f/1//Y/9n/2v/Z
/9n/2P/Y/9r/2v/a/9r/2f/Z/9n/2v/Y/9j/2v/a/9r/2//b/9r/2f/Z/9n/2//b/9v/
2//a/9r/2//e/9//3f/c/9z/3f/d/93/3v/e/9z/2//b/9v/3f/e/97/3v/d/93/3P/d
/97/2//a/9r/2//a/9n/2v/b/9z/3f/d/93/2//a/9n/2//b/9v/2//d/9z/3P/c/97/
3f/d/93/3P/b/9r/2f/a/9r/2v/a/9v/3P/d/9z/2v/b/9v/2v/c/9v/2//b/9v/2//b
/9v/3f/c/9z/3P/a/9n/2f/Z/9n/2f/Z/9r/3P/b/9v/2//Z/9n/2v/a/9r/2//b/9v/
3f/d/97/3//f/97/2//a/9z/3P/c/9z/2v/b/9v/2//b/9v/3P/e/+D/4f/h/+D/3P/e
/97/3v/e/9//3//e/93/3P/b/9r/3v/f/+L/4//j/+P/5P/k/+b/5//o/+j/6v/q/+r/
6//p/+n/6f/p/+j/6P/q/+r/7P/t/+3/7f/q/+r/6v/q/+v/6//r/+v/6f/p/+f/5v/l
/+T/4//j/+b/5v/l/+X/5//m/+X/5f/i/+L/4P/f/9z/3P/d/93/3//f/9//3//i/+L/
4v/i/+P/5P/l/+T/4v/i/+P/4//i/+H/4P/f/9//3//d/93/3v/b/9T/zv/Q/9j/4f/v
/wEAFAAtAE4AcQCSALEAzgDqAAgBIgE1AUABQQE3ASgB/wC4AGYAIgD7/+H/0P/P/9b/
3P/f/+H/4P/h/+X/6P/r/+3/7P/q/+r/6v/q/+n/6f/n/+f/5v/m/+j/6P/o/+j/6v/r
/+z/7f/r/+r/6f/o/+v/7f/u/+7/7v/v//D/8f/w/+//7v/t/+7/7//w//H/8P/x//H/
8f/x//H/8v/z//P/8//z//T/9v/3//n/+f/9//v/+//8//3//f///wAA////////AQAB
AAMABAAFAAkADQAPABEAFAAWABcAGQAZABoAHAAfACIAJAAmACgAKgAuADAAMwAzADMA
MgAyADEAMgAzADQANwA4ADgANwA3ADcANwA3ADgANwA3ADYAMQAwAC0AKwApACcAJgAm
ACIAHwAcABkAFQASAA0ACwAJAAcABQAEAP///P/7//n/+f/5//f/9//2//b/9v/2//T/
8//z//P/8//z//T/9f/z//H/7//t/+//7//u/+7/7//v/+//7//v//D/8f/y//P/8//y
//L/8P/u/+z/6v/s/+3/7v/w//D/8P/y//L/9P/1//X/9P/1//X/9f/3//X/8//x/+7/
8P/x//T/9f/z//L/8v/z//H/8f/y//L/8//z//T/9f/3//j/+P/4//b/9//3//n/+f/3
//f/+P/2//T/8v/y//H/8v/z//P/9P/z//P/8//0//X/9v/3//X/8v/w/+7/7v/t/+3/
7f/u/+//8P/x//H/8v/z//T/8f/w/+//7P/s/+3/7f/s/+//7//w//H/8f/x//H/8f/w
/+7/7f/s/+3/7f/u/+//7f/t/+3/7v/u/+3/7f/t/+//7//w//D/7f/t/+z/6//s/+3/
7//x/+//7v/r/+r/7P/s/+z/7P/u/+//7//v/+7/7f/t/+7/7v/v/+//7v/s/+7/7v/u
/+r/6f/p/+v/7P/s/+z/7P/s/+3/7f/v/+//7//v//D/8P/y//P/9P/0//b/9v/2//f/
9f/1//X/9f/0//T/9v/2//j/+f/5//n/+P/4//j/+P/4//f/9v/1//f/9//1//T/8f/w
/+//7//u/+7/7f/t/+3/7P/r/+v/7P/s/+r/6f/n/+b/5v/l/+f/5//n/+f/6f/q/+v/
7P/p/+j/5//k/+b/5v/n/+f/6P/p/+r/6//p/+n/5//n/+D/3f/W/9D/1P/c/+X/9f8L
ACQARwBwAJUAuADXAPIAEAEsAUIBUwFcAVUBQwEkAesAmABCAAQA4f/P/8z/0//a/9z/
3f/b/9r/3//j/+b/5//p/+r/7P/u/+7/7v/t/+3/7P/r/+n/6P/p/+r/6//s/+3/7f/t
/+3/7P/s/+z/7P/s/+3/7f/s/+3/7//x//P/8v/x//D/7//x//H/8f/x//D/8f/x//H/
8//z//T/9f/3//f/9//4//b/9//5//n/+//5//n/+v/9//3///8AAAEAAQABAAMABQAH
AAgACQAKAA0ADgAPABQAFgAXABkAGwAcAB4AIQAgACIAJAAmACkALAAtAC8AMgAzADMA
NAAzADQANQA2ADkAOgA6ADkAOAA3ADYANQA2ADUANQA0ADEAMAAtACsAKAAlACMAIgAe
ABsAGAAVABAADgAKAAkACQAHAAUABAABAP7//f/7//v/+//5//n/+P/4//j/+P/0//P/
8//z//T/8//z//P/8//z//P/8//z//P/8v/y//H/8f/x//H/7//u/+3/7P/u/+//7//w
//L/8v/y//L/8f/x//H/8v/0//T/9v/2//X/9f/0//L/8//z//P/9f/z//P/8//y//P/
8//1//X/9//2//b/9//1//X/9v/2//b/9f/1//X/9P/0//P/8v/y//P/8//1//n/9//3
//j/9v/0//L/8v/1//b/9//3//b/8//x/+//8f/x//H/8f/z//L/8v/y//H/7//u/+3/
7//v/+//7//s/+z/7P/s/+z/7P/s/+r/7P/t/+3/7P/s/+v/6//r/+v/6//r/+v/6v/o
/+f/5v/n/+f/6P/p/+v/6//r/+z/6f/n/+b/5f/n/+f/6P/o/+n/6f/o/+f/6f/p/+r/
6//q/+r/6P/o/+b/5v/m/+b/5v/n/+f/5//m/+X/5f/m/+T/5f/l/+T/4//m/+f/6P/o
/+f/5//n/+b/5v/l/+X/5f/m/+T/5P/k/+b/5v/m/+b/5v/m/+b/5v/m/+b/5v/m/+b/
5v/m/+b/5f/k/+P/4v/l/+X/5//n/+f/5//o/+j/6P/p/+r/6v/q/+r/6v/r/+v/6//r
/+v/7P/s/+7/7v/s/+3/7f/t/+z/7P/s/+z/7v/t/+z/6//p/+n/5//m/+X/5P/j/+P/
5P/k/+P/4//j/+L/4f/h/+H/4v/h/+H/3v/e/9//3//d/93/3f/d/9z/3P/c/9z/3P/c
/9z/2v/a/9r/2//b/9v/2//b/9v/3f/d/9v/2//a/9X/zP/G/8j/0P/Z/+f/+f8OACkA
RgBnAIgApwDCAN4A+gASASUBMAExASkBGgHzALAAYAAeAPf/3//Q/8//0v/S/9X/2f/a
/93/4f/k/+X/4//g/+D/4P/g/+D/3//f/9//3//e/97/3v/e/97/3v/d/93/3f/d/9z/
3P/c/w==
         </WaveFormData>
      </LeadData>
      <LeadData>
         <LeadByteCountTotal>10000</LeadByteCountTotal>
         <LeadTimeOffset>0</LeadTimeOffset>
         <LeadSampleCountTotal>5000</LeadSampleCountTotal>
         <LeadAmplitudeUnitsPerBit>4.88</LeadAmplitudeUnitsPerBit>
         <LeadAmplitudeUnits>��V</LeadAmplitudeUnits>
         <LeadHighLimit>2147483647</LeadHighLimit>
         <LeadLowLimit>268435456</LeadLowLimit>
         <LeadID>V6</LeadID>
         <LeadOffsetFirstSample>0</LeadOffsetFirstSample>
         <FirstSampleBaseline>0</FirstSampleBaseline>
         <LeadSampleSize>2</LeadSampleSize>
         <LeadOff>FALSE</LeadOff>
         <BaselineSway>FALSE</BaselineSway>
         <ExcessiveACNoise>FALSE</ExcessiveACNoise>
         <MuscleNoise>FALSE</MuscleNoise>
         <LeadDataCRC32>578178104</LeadDataCRC32>
         <WaveFormData>
8v/y//L/8v/0//T/9P/0//H/8P/v/+7/7//w//H/8v/0//T/9P/0//P/8v/x//D/8//0
//X/9v/1//T/8//y//T/9P/0//T/9P/0//T/9P/0//T/9P/0//b/9v/2//b/+P/4//j/
+P/4//j/+P/4//b/9v/2//b/+P/4//j/+P/3//b/9f/0//L/8v/y//L/9P/0//T/9P/y
//L/8v/y//T/9P/0//T/9v/2//b/9v/z//L/8f/w/+7/7v/u/+7/8f/y//P/9P/y//L/
8v/y//L/8v/y//L/7//u/+3/7P/u/+7/7v/u/+z/7P/s/+z/7v/u/+7/7v/w//D/8P/w
//D/8P/w//D/8P/w//D/8P/u/+7/7v/u//D/8P/w//D/7v/u/+7/7v/u/+7/7v/u/+7/
7v/u/+7/7v/u/+7/7v/u/+7/7v/u/+//8P/x//L/8P/w//D/8P/y//X/9f/1//P/8//z
//T/9P/1//X/9f/3//f/9//3//b/9f/0//P/9P/2//j/+f/9//3//f/9//j/9v/0//L/
9f/z//T/9f/2//b/9v/2//b/9f/0//T/9P/z//L/8P/v/+//7v/s/+z/7P/s/+3/7P/q
/+j/5v/n/+j/6v/r/+z/7f/v//D/7//s/+v/6f/r/+z/7P/s/+v/6v/p/+j/6//s/+r/
6//m/9//2f/X/93/5P/w/wIAEwAnAEIAXQB6AJIAqgDEAN4A8wABARABFQEVAQ8B9gDC
AIAARgAlAA8A///7//v/9//2//P/7v/w//P/9f/0//P/8v/y//L/8f/v/+//7v/v/+7/
7v/u/+3/7f/t/+7/8P/w/+//7//v/+//7//v/+7/7//u/+3/7//w//H/8//x//L/8v/y
//L/8v/y//L/9P/1//X/9v/1//T/8//y//X/9v/2//f/+P/5//r/+v/8//z//P/8//7/
//8AAAIAAQABAAEAAQADAAUABwAIAAcACQALAA0ADAANAA8AEQAUABUAFwAZABoAGwAe
AB8AIQAjACUAJQAnACcAKAApACsALgAuAC4ALQAtAC0ALQAsAC0ALQAtADAAMQAwAC4A
LAAqACgAJAAiACAAHgAcABkAFgAVABMAEAANAAkABgAGAAUABAADAAEAAAD//////P/5
//j/9v/2//b/9f/0//T/9P/0//T/9f/1//X/9f/z//P/9P/1//f/+f/3//b/8//z//P/
8//w//D/8f/y//P/9P/1//b/9P/1//X/9f/z//P/8//y//P/8//z//L/8v/z//X/9f/3
//f/9//3//T/9P/0//T/9f/1//f/9//3//X/9f/2//T/9f/1//X/9//2//b/9v/3//f/
+f/5//n/+v/6//v/+P/3//f/+P/3//f/9v/2//j/+f/4//j/9v/2//b/9v/4//j/9//3
//X/9f/1//X/9P/0//P/8f/y//P/9P/1//P/8//z//T/9P/0//P/8v/x//H/8//0//L/
8v/y//L/9P/0//X/9//1//T/8//x//P/8v/x//H/8//z//P/8//x//H/8f/x//H/8v/z
//P/8v/z//L/8v/0//P/8//y//T/9P/0//T/9P/z//P/9P/0//P/8//z//P/8//y//H/
8v/y//L/8f/w//H/8//1//X/9f/1//X/9f/0//P/8v/w//D/8P/y//L/8v/y//T/9P/3
//f/9f/1//X/9f/4//r/+//7//v/+//7//v/+//7//v/+//7//v//P/9//v//f/9//3/
///+//7//v/8//z/+f/5//v/+//6//n/+P/4//f/9v/0//X/9f/1//b/9f/1//T/7//t
/+v/6f/q/+z/7f/u/+//8P/x//P/8v/x//D/8P/w//D/7v/u/+v/6//s/+z/7//w//H/
8v/y//H/8P/w/+3/5v/h/9//4//p//L/AAAOAB0AMwBMAGMAegCSAKwAxADaAOsA9wAC
AQcBCwH/ANwApABoAEAAJwARAAUAAwADAAEAAAD///7/AAABAP///P/5//z//P/8//3/
+//7//r/9//2//b/9v/0//P/8v/y//T/9P/z//P/9f/1//X/9f/3//n/+f/5//n/+P/3
//f/9//4//j/+P/4//j/+P/4//r/+//7//z//v/+//7//v/9//7//v///wAAAQACAAIA
///+//3//P/9////AQAEAAcACQALAA0ADQANAA0ADAAPABEAEwAVABYAFwAZABsAGgAb
AB0AHwAgACEAJAAlACgAKwAuAC8AMAAvAC8ALwAtADAAMAAwADEAMQAxADEAMwA1ADYA
NwA2ADUAMgAuAC4ALgAuACwAKgAoACYAJAAjACAAHwAdABsAGQAWABQADgALAAgABQAF
AAQAAwADAAIAAQACAAIAAAAAAP///v/+//7//v/+//3//f/9//3/+//7//z//f/9////
/f/8//n/+f/5//n/+v/6//v//P/6//r/+v/6//3///8AAAEA/////////v/7//v/+//6
//z//f///////P/7//r/+f/7//z//f/+/wEAAQADAAMAAgD///7//v8AAAEAAQABAP//
/v/+//7//////wEAAQAAAAAA//////z/+//7//z///////7//v/9//3/+//6//r/+v/6
//r/+//8//z//f/7//v/+//7//v//P/8//v/+//7//v/+//5//n/+f/6//z//P/7//r/
+f/5//v//P/7//r/+f/4//b/9P/z//P/9P/2//j/+f/5//j/9//3//n/+f/5//n/+f/5
//n/+f/4//j/+P/3//X/9//3//j/9v/1//X/9P/2//b/9v/2//T/8//z//T/9//3//j/
+f/4//n/+f/5//f/9v/1//P/8f/x//L/8//z//T/9P/0//T/9P/y//L/9f/1//f/+f/7
//3//f/+//7//f/7//v/+//7//v/+//7//v/+//7//z//f///wMABQAHAAUAAgAAAP7/
/v/+//v/+//7//v/+v/5//r/+v/5//j/+v/7//v/+//3//X/9P/y//H/8f/x//H/8f/y
//L/8v/x//D/7//v//D/8f/y//T/8v/y//D/8P/w//H/8//0//H/8P/v/+7/7v/t/+z/
7P/v/+r/4f/Z/9n/4f/o//L/AgAVACsARABfAHoAkgCqAMYA4gD5AA0BHgEhAR0BFwH+
AMgAggBGAB8AAwDz//P/+f/9//z/+f/0//T/9f/z//L/8f/w/+7/8P/x/+//7//u//D/
8P/x//L/8P/v/+7/7v/u/+7/7f/t//D/8f/y//P/8P/x//D/7//u/+7/7v/v//H/8v/y
//L/8v/y//L/8v/0//X/9f/2//T/9P/0//T/9P/0//P/8//2//f/+P/4//r/+v/6//r/
+//9////AgACAAEAAAD//wEAAwAFAAYABQAHAAkACwAKAAsADQAPABIAEwAVABcAFwAX
ABkAGQAcAB8AIgAjACMAIwAkACUAJwAqACoAKgAsAC0ALgAvAC4ALQArACkAKwArACkA
JgAjACIAIQAeAB0AHAAbABoAFwAUABMAEQALAAcAAgD+////////////+//6//n/+f/3
//X/9f/0//T/9P/z//L/8f/w/+//7v/v/+//7//v/+//7//w//H/8P/x/+7/7P/s/+3/
7v/v//D/8P/x//L/8f/w/+//7v/t/+3/7P/r/+3/7f/t/+z/7v/v//D/8P/u/+//8f/x
//P/8//z//P/8f/w/+//7v/x//H/8//z//X/8//z//T/8v/z//P/8//z//L/8v/y//L/
8f/y//H/8v/0//X/9//2//X/9f/2//b/9f/z//L/9f/1//P/8v/y//L/8v/y//D/8P/v
/+//7//v/+//7//t/+7/7v/t/+7/7//w//H/8P/v/+7/7v/w//D/7//u/+v/6//t/+7/
6//q/+n/6P/r/+z/7v/x/+7/7v/u/+3/6//q/+n/6f/q/+v/7P/t/+3/7f/t/+3/7v/u
/+7/7f/q/+v/6v/q/+z/6//r/+r/6//s/+3/7v/t/+v/6v/q/+v/6//s/+3/7P/t/+3/
7f/t/+z/6//p/+j/6f/r/+3/7P/r/+r/6f/q/+r/6v/q/+r/6v/o/+j/6f/q/+v/7P/s
/+z/7//v/+7/7f/s/+v/7P/u/+//7//x//H/8f/x//L/8//0//X/9f/1//b/9//0//X/
9P/z//X/9v/4//r/+f/4//T/8//y//H/7//t/+7/7v/t/+z/6v/r/+v/6//t/+3/7v/u
/+v/6f/n/+X/5//o/+j/6P/q/+r/6v/r/+r/6f/o/+j/6P/o/+b/5v/j/+P/5P/k/+X/
5v/n/+j/5v/l/+T/5P/j/+D/3f/Z/9f/2//i/+z/+v8JABsANABVAHIAjACkALwA1ADp
APcACAERARMBDQH8ANAAkABUACkADQD7//P/8//z//L/8f/w//D/8//z//L/8f/w/+7/
8P/v/+3/7f/s/+n/6P/o/+j/6//r/+v/7P/r/+r/6P/n/+f/5//n/+f/6f/r/+v/6//u
/+7/7v/v/+//8P/w//D/7v/u/+7/7v/u/+//7//w//L/8v/y//L/8//0//T/9f/2//f/
+P/4//b/9v/2//b/9v/3//j/+v/+////AAABAAAAAQACAAIABQAHAAkACwAMAA0ADwAR
ABAAEQATABUAGgAbAB4AHwAdAB8AIQAhACUAJQAmACcAJwAqACoAKgApACkAKQApACsA
LQAuAC8ALgAtACoAJgAnACYAJQAiACEAIAAfAB4AGAAUABIADwANAAsACAAGAAMAAQD/
//3//f/8//v/+//5//f/9//2//b/9v/1//T/9P/0//T/9P/y//H/8P/v/+7/7//x//P/
8f/z//H/8P/x//H/8f/x//L/8v/z//T/8//y//H/8P/y//P/8//z//H/8f/x//D/7//v
/+//7v/w//H/8//z//H/8f/x//H/8P/w//D/8P/v/+//8f/x//P/8f/x//L/8v/z//P/
8//z//L/8v/y//X/9f/3//f/9P/0//P/8//y//H/8f/y//T/9f/1//b/9v/1//L/8P/y
//L/8v/y//H/8P/u/+3/7v/v//D/8f/x//L/8v/x/+//7//v/+//8f/x//H/8v/w//D/
7//u/+v/6//t/+7/7v/u/+7/7v/t/+z/7P/t/+//8P/x//H/7//u/+3/7f/v/+//7//v
/+//7//v/+//7f/s/+v/6f/q/+3/7v/w/+7/7f/t/+z/7f/u/+//8P/w/+//7//w/+//
7f/s/+v/7f/v//D/8f/w//D/8P/v/+3/7f/u/+//7//v/+//7//v/+7/7f/s/+7/7v/u
/+7/7v/s/+z/7P/s/+z/7P/s/+z/7v/u/+7/7v/u/+7/8f/x//P/8//z//P/8v/0//X/
9f/1//X/9f/1//X/9f/1//X/8//z//T/9f/2//n/+v/7//r/+P/3//b/+P/4//X/9f/3
//f/9v/1//H/8P/u/+z/7//x//L/8//v/+3/7P/q/+n/6f/p/+n/6//s/+z/7P/r/+r/
6f/p/+v/6//r/+z/7P/s/+r/6v/p/+n/6v/q/+z/7P/s/+z/6v/p/+j/6P/n/+L/3f/Z
/9v/3//k//L/BAAXACsARgBfAHYAjACiALgAzADhAPMAAAEHAQ0BAwHgAKYAZgA8ACEA
DQADAAUABQABAP7/+//4//b/+f/5//j/+f/4//b/9P/x/+//7//u/+7/7v/v//D/7v/t
/+z/7P/s/+z/6//r/+7/7//w//H/8f/z//P/8//y//L/8v/z//H/8v/y//L/8v/y//L/
8v/0//X/9f/2//T/9P/0//T/9//4//j/+f/6//v//P/8//z//P/8//z//v///wAAAgAD
AAMAAwADAAUABwAJAAoACQALAA0ADwAQABEAEwAVABcAGQAcAB8AHwAfACEAIQAhACMA
JQAlACkAKQAqACsAKQAsACwALAAuAC8AMAAxADEAMQAwAC8ALwAvAC0AKgAnACYAJQAi
ACAAHgAcABoAGgAYABgAFwATABEADgAMAAwACwAKAAkABQACAP///f/7//n/+f/4//n/
+v/6//r/+P/4//j/+P/5//n/+f/5//f/9//4//n/9//5//f/9v/2//f/+P/5//b/9v/3
//j/+v/6//r/+v/6//v/+//7//n/+f/5//j/+v/7//z//P/6//v//f/9//v/+//7//v/
+v/6//r/+v/5//n/+//7//v/+f/5//r/+v/7//v/+//9//z//P/8//z/+//8//v//P/8
//v/+//7//v//P/+//z/+//5//j//P/9//z//P/6//r/+v/6//j/+P/3//f/9f/1//X/
9f/3//j/+P/3//r/+//8//3/+v/5//j/+P/3//b/9P/y//L/8//2//j/+P/4//j/+P/5
//j/+P/5//n/+v/7//v/+f/2//P/8f/y//P/9P/1//X/9f/1//X/9v/2//b/9f/0//X/
9P/0//X/9f/2//b/9v/2//b/9v/1//P/8v/y//X/9f/2//f/9f/1//T/8//2//b/9v/1
//X/9f/2//f/9v/1//T/8//0//T/9P/0//b/+P/4//j/9v/2//b/9v/2//j/+P/4//j/
9f/0//P/8v/0//T/9P/0//P/8v/x//D/8//0//X/9v/4//j/+P/4//f/9v/1//T/9//4
//n//f/8//v/+v/5//v//P/+/////f/9//3//f/7//v/+//7//3//f/9//7//////wEA
AQADAAMAAgACAAAAAAAAAP3//P/7//r/+P/5//j/+P/3//b/9v/3//f/+f/4//f/9//z
//D/7v/s/+7/7//x//L/8P/w//D/8P/w/+//7v/t/+//8P/x//D/8P/v/+//8P/u/+7/
7v/u/+7/7v/t/+z/8P/r/+T/2//Z/9v/4f/s//z/DgAhADkAVABtAIgAogC8ANYA7AAB
AREBGgEdAR0BEQHmAKIAYAA2ABkA///z//H/8f/z//b/9//2//j/+f/5//j/+f/4//r/
+P/2//P/8v/w/+//7v/u/+7/7//v/+//8P/y//L/8f/x/+//7//v/+//8f/z//P/8//z
//L/8f/x//P/9P/0//T/9P/0//T/9P/0//X/9f/2//T/9P/0//T/9P/0//P/8//3//n/
+//8//7//v/+//7//f/9//3//v8AAAEAAgADAAIAAwAEAAQABwAJAAsADQAOAA8AEQAT
ABIAEwAVABcAGgAbAB4AHwAfACEAIwAjACcAJwAoACkAJwAqACoAKgAqACkAKAAnACgA
KQApACkAKwArACkAJgAlACQAIwAgAB4AHAAaABgAFwAUABMAEQAPAA0ACgAIAAQAAQD+
//v/+v/6//r/+//3//X/9f/0//T/9P/z//L/8P/w//D/8P/w//H/8v/z//P/8//0//X/
9P/1//L/8P/v/+//7//v/+//8P/y//T/8f/w/+//7v/s/+3/7f/t/+7/7//w//D/8f/x
//H/8P/u/+//8f/x/+//7//v/+//8f/y//P/9P/1//X/9//3//X/8//z//T/9v/3//f/
9//2//T/8//y//X/9f/3//f/9v/2//X/9f/y//H/8f/y//X/9f/0//T/9f/1//P/8v/y
//L/8v/y//L/8v/x//H/8//z//P/8//z//T/9P/z//D/7//u/+3/7f/t/+3/7v/w//D/
7//u/+3/7f/v//D/7v/u/+7/7v/r/+r/6v/r/+z/7v/w//H/7//u/+3/7f/r/+v/6//r
/+z/7f/u/+//7P/s/+z/6//s/+//8P/y//H/7//u/+z/7P/s/+z/7P/s/+v/6//s/+z/
6//r/+v/7P/t/+3/7f/v//D/8f/x/+7/7f/t/+3/7f/t/+3/7//u/+3/7P/r/+r/7P/s
/+//7//t/+3/7f/t/+z/7v/v/+//8P/x//L/8//z//P/8//z//X/9f/2//f/9v/3//b/
9f/1//T/9P/0//X/9v/0//X/8//z//L/8f/y//L/8f/w/+7/7//v/+//7v/t/+3/7P/s
/+v/6v/p/+f/6P/o/+j/6f/q/+v/7f/s/+v/6v/q/+r/6v/o/+j/6f/p/+r/6v/o/+j/
6P/o/+r/6f/o/+j/5//i/9v/1//X/9v/5P/y/wYAGQAzAE4AaQCGAJ4AtADKAOQA9wAH
ARABEwEPAQEB2gCeAGAAMgAXAAMA9//3//n/9//2//X/9P/2//f/9f/y//H/7v/u/+7/
7//t/+3/7P/r/+r/6v/q/+v/6//r/+z/7v/u/+3/7f/t/+3/7f/t/+//8f/x//H/8P/w
//D/8f/v//D/8P/w//L/8v/y//L/8P/x//H/8v/0//b/+P/6//n/+P/2//X/9P/1//b/
9v/3//j/+f/6//r/+//8//7/AQADAAUABwAHAAcABwAGAAUABwAJAAsADgAPABEAEwAW
ABcAGQAbACAAIQAkACUAIgAjACQAIwAlACUAJgAnACgALAAtAC4ALQAtAC0ALQAsAC0A
LQAtAC8ALwAtACoAKQAoACcAJAAgAB4AHAAaABcAFAATABEAEAAPAA0ADAAJAAcABQAD
AAAA/v/8//v/+v/5//r/+v/4//j/9//2//b/9v/2//b/9f/1//X/9f/x//H/8v/z//P/
9f/z//L/8f/x//H/8f/y//L/8//0//L/8v/y//L/9P/1//X/9f/2//f/+P/4//X/9f/1
//T/8//z//T/8//z//P/8//z//L/8v/y//L/9P/1//j/+f/3//X/9f/2//b/9//3//f/
+f/4//j/+P/4//f/+P/3//j/+P/3//f/+P/3//f/+P/3//f/9v/2//X/9f/z//L/9P/0
//T/9P/2//b/9f/1//L/8f/w/+//8v/0//X/9f/0//P/8v/x//P/8//z//T/9v/2//X/
9P/v/+//8f/y//L/8v/y//L/8v/y//P/9f/0//T/9P/z//X/9P/z//P/8v/x//D/7//t
/+3/7f/t/+7/8P/y//P/8f/z//P/9P/0//P/8//y//H/8P/v/+7/7//v//D/8v/y//H/
8f/x//H/8f/w/+//8v/y//L/8f/v/+//8P/x//H/8f/x//H/7//u/+3/7P/s/+z/7v/w
//D/8P/w//D/8P/u/+7/7v/u/+//8P/x//L/7//x//D/7//w//H/8v/0//b/9//3//f/
9f/1//X/9f/1//X/9f/1//X/9v/3//f/+//7//v/+//6//r/+v/6//j/9f/1//X/9v/2
//b/9v/1//P/8f/w//P/8//z//L/8//z//L/8P/u/+z/6v/p/+v/7P/t/+7/7v/u/+//
7//v/+//8P/w//D/7v/u/+3/6//s/+z/7P/t/+7/7//w//H/7P/m/+X/4P/b/9n/3//l
/+7/+P8GABcALQBIAGMAfgCUAKgAvgDSAOEA7wD6AAEBBwH/AN4ApgBoAD4AIwAPAAMA
BQAHAAUAAgABAAAA/P/5//f/9v/1//b/9v/2//f/9f/1//T/8f/w//D/8P/x//H/8f/y
//L/8v/x//H/8f/x//H/8f/x//P/8//z//P/8v/x//H/8v/0//X/9v/0//T/9P/0//T/
9f/1//b/9v/2//b/9v/5//r/+v/7//z//f/+//7//v/+//7//v8AAAEAAgAEAAYABwAI
AAkACQAJAAkACAAJAAsADQAPAA4ADwARABMAFgAXABkAGwAeAB8AIgAjACEAIwAlACUA
KAApACsALQAsAC4ALQAsAC8ALwAvAC8AMgAzADMAMwAzADMAMQAuAC8ALgAtACoAJgAk
ACIAIAAbABgAFwAVABUAEwAQAA4ACQAHAAUAAwACAAIAAgADAP///f/9//z//P/8//v/
+v/6//r/+v/6//f/9//3//f/9v/3//n/+//6//v/+P/2//X/9f/1//X/9v/2//f/+P/2
//b/9v/2//j/+f/5//n/9//3//f/9v/2//f/+P/4//b/9//5//n/9//3//f/9//3//j/
+f/6//n/+f/7//v/+//5//n/+v/6//v/+//7//r/+P/3//b/+P/5//z//f/7//r/+P/3
//j/9//3//j/9//3//b/9v/1//X/8//y//P/9P/1//b/9P/0//P/8//0//X/9v/3//X/
9v/2//X/8v/x//D/7//w//H/8v/0//b/9v/1//T/8f/x//P/9P/y//L/8v/y//P/8v/y
//P/9f/2//f/9//0//L/8P/v//H/8f/x//H/8//z//P/8//y//L/8v/x//H/8//z//T/
8v/x//H/8P/y//L/8v/y//D/7//v//D/8P/v/+//7//x//P/9P/1//X/9P/z//H/8f/x
//L/8//z//P/8//w/+//7v/t/+z/7//w//T/9f/z//P/8//z//X/+P/6//v/+//7//v/
+//5//n/+f/5//f/9//4//n/+f/7//v/+//7//r/+v/6//v//P/6//v/+v/5//f/9f/2
//b/9f/0//b/9//3//f/+P/3//f/9v/y//H/8P/v/+7/7v/t/+z/7P/s/+z/7f/v/+//
7//w//P/9P/z//T/8v/x//H/8P/v/+7/7f/s/+z/6//q/+r/5//k/9//2//d/+X/7P/2
/wYAEwAhADgAUwBsAIIAmgC0AM4A5QD3AAYBDQEPAQ8B+gDKAIoAVAAxABcAAQD5//n/
+//6//v/+v/4//n/+//6//n/9v/0//L/8//x//H/8P/t/+z/7P/s/+3/7f/t/+7/7//w
//D/8f/w/+//7v/t/+7/8f/y//P/8v/y//L/8//y//L/8f/w//H/8v/z//T/8//z//L/
8v/y//L/8v/y//X/9v/2//f/+P/5//r/+v/7//z//f/+//3//f/9//7//v///wAAAQAA
AAEAAgACAAUABwAJAAsADAANAA8AEQAQABEAEwAVABgAGQAcAB0AIAAjACYAJwAmACUA
JQAlACQAJgAlACQAJgAnACgAKQAqACsAKwArACsAKwApACYAIwAiACEAHgAdABwAGwAa
ABUAEgARAA8ADQALAAgABgADAAEA///9//r/+P/2//X/8//x//H/8P/y//L/8f/w//L/
8v/y//L/8f/x//H/8f/t/+v/6v/p/+v/7f/r/+r/6f/p/+n/6f/r/+z/7v/w/+7/7v/u
/+7/7P/r/+n/5//o/+n/6v/q/+v/6//r/+r/7P/t/+//7//u/+3/7P/r/+r/6v/q/+r/
7f/t/+//7//u/+v/6v/q/+j/6f/p/+n/6v/q/+v/7P/t/+3/7//v/+7/7v/t/+3/7P/r
/+v/7P/s/+v/6f/o/+j/5//k/+L/5P/m/+j/6v/t/+7/7v/v/+z/6f/m/+P/5f/m/+b/
5f/l/+X/5f/l/+b/5//o/+r/5//m/+T/4v/d/93/3//g/+L/5P/m/+j/5v/k/+P/4//h
/+L/4//j/+T/5P/k/+X/5f/l/+X/5f/l/+X/5f/l/+L/4v/i/+H/3//h/+H/4v/j/+P/
5P/k/+P/4v/h/+D/4f/h/+L/5P/k/+P/4//j/+L/4//j/+P/5P/k/+T/4//h/+H/4v/j
/+H/4f/h/+H/4v/i/+L/4v/i/+T/5P/n/+f/5//n/+f/5//m/+j/6f/p/+v/6//r/+v/
6f/p/+n/6f/r/+v/7P/t/+3/7//v/+//7f/s/+z/7P/t/+7/7P/t/+v/6//q/+n/6P/o
/+f/5v/m/+f/5//n/+b/5f/l/+T/5P/j/+L/4f/e/97/3f/c/93/3v/f/+H/4v/j/+T/
5v/j/+L/3//e/9//3//g/+D/4v/i/+L/4v/i/+H/4P/g/9v/2P/R/8v/y//T/9z/6P/6
/w0AJwBGAGEAegCQAKQAvgDWAOsA/wAOAQ8BDQH/ANwAogBgACwADQD5//H/7//t/+v/
6P/j/+L/5v/p/+n/6P/n/+j/6P/q/+v/6f/p/+j/5v/k/+P/4v/l/+X/5f/m/+j/6P/n
/+f/5v/l/+T/4//j/+X/5f/l/+f/6P/p/+v/6v/q/+n/6P/q/+r/6v/q/+j/6f/p/+r/
7P/s/+z/7P/v//D/8P/x//H/8f/x//D/8f/y//P/9P/0//X/9v/4//j/+f/6//v//v//
/wAAAAD//wEAAwAFAAcACQAMAA8ADwAPABAAEQASABMAFgAXABgAGwAeAB8AIQAhACIA
IwAlACgAKAAoACkAKQApACkAKQApACgAJwApACkAJwAkACEAIAAfABwAHAAaABgAFgAR
AA4ADQALAAkABwAEAAIAAQD///3/+//3//b/9f/1//T/8//0//T/8v/y//H/8P/w//D/
8P/w//H/8f/x//H/7//v//D/8f/z//X/8//y/+//7//v/+//7f/s/+z/7P/t/+7/7//w
/+7/7//v/+//8P/x//L/8v/z//P/8//y//D/8f/z//P/8//z//P/8//y//L/8v/y//P/
8//1//X/9//1//X/9v/2//f/9//3//f/9v/2//b/9v/1//b/9f/2//b/9f/1//f/9//4
//r/+v/5//f/9v/5//n/9//2//X/9P/z//L/9P/0//P/8//1//X/9f/1//T/9P/z//H/
8f/x//H/8f/v/+//7//w//H/8v/y//L/8f/x//P/9P/y//L/8v/y//P/8v/y//P/8v/y
//L/8f/y//L/8v/z//H/8f/x//H/8P/v/+7/7f/v//D/8f/x/+//8f/x//L/8//z//T/
9P/y//L/8v/y//L/8f/x//L/9P/z//P/8//x//H/8P/v//D/8P/w/+//7v/v//H/8//x
//H/8f/x//P/8v/x//D/7v/w//D/8P/y//L/8v/y//L/8P/w//D/8P/y//L/8v/y//D/
8P/w//D/7v/u/+7/7v/v//D/9P/1//P/8//z//P/9P/2//f/9//3//f/9//3//f/9//3
//f/+P/5//v//f/8//3//P/7//v/+v/6//r//P/8//n/+f/3//f/9v/1//b/9v/1//T/
8v/z//P/8//0//P/8//y//L/8f/w/+//7v/u/+3/7P/s/+z/7P/t/+v/6//r/+z/7v/u
/+z/7P/t/+3/7v/u/+z/7P/s/+z/7v/t/+z/7P/r/+b/3f/X/9n/4f/q//b/BAATACMA
OABPAGgAggCYALAAzADhAPMAAAEJAQsBCwH2AMgAigBUADEAGwAJAAEA/f/7//z//f/8
//z//f/9//r/9f/0//T/9P/1//P/8//y//H/8P/w//D/8f/x//H/8v/w//D/7//v/+3/
7//v/w==
         </WaveFormData>
      </LeadData>
   </Waveform>
</RestingECG>
