# Supplementary material for: Detection of Left Atrial Enlargement Using a Convolutional Neural Network-Enabled Electrocardiogram
Source: Front Cardiovasc Med. 2020 Dec 17;7:609976. doi: 10.3389/fcvm.2020.609976 (PMC7773668; doi:10.3389/fcvm.2020.609976)
Supplement: Supplementary file 1 [file Data_Sheet_1.ZIP › hyp/1802032063_1485_0000002I.XML]

<?xml version="1.0" encoding="Windows-1252"?>
<!DOCTYPE RestingECG SYSTEM "restecg.dtd">
<RestingECG>
   <PatientDemographics>
      <PatientID>1802032063</PatientID>
      <PatientAge>65</PatientAge>
      <AgeUnits>Years</AgeUnits>
      <Gender>Male</Gender>
      <PatientLastName>libiying</PatientLastName>
   </PatientDemographics>
   <TestDemographics>
      <DataType>Resting</DataType>
      <Site>1</Site>
      <AcquisitionDevice>MAC55</AcquisitionDevice>
      <Status>Unconfirmed</Status>
      <Priority>Normal</Priority>
      <AcquisitionTime>11:21:08</AcquisitionTime>
      <AcquisitionDate>08-10-2016</AcquisitionDate>
      <CartNumber>1</CartNumber>
      <AcquisitionSoftwareVersion>009C</AcquisitionSoftwareVersion>
      <XMLSourceVersion>MAC5000 v1.0</XMLSourceVersion>
   </TestDemographics>
   <RestingECGMeasurements>
      <VentricularRate>68</VentricularRate>
      <AtrialRate>68</AtrialRate>
      <PRInterval>164</PRInterval>
      <QRSDuration>86</QRSDuration>
      <QTInterval>398</QTInterval>
      <QTCorrected>423</QTCorrected>
      <PAxis>63</PAxis>
      <RAxis>-4</RAxis>
      <TAxis>22</TAxis>
      <QRSCount>11</QRSCount>
      <QOnset>227</QOnset>
      <QOffset>270</QOffset>
      <POnset>145</POnset>
      <POffset>198</POffset>
      <TOffset>426</TOffset>
      <ECGSampleBase>500</ECGSampleBase>
      <ECGSampleExponent>0</ECGSampleExponent>
   </RestingECGMeasurements>
   <Diagnosis>
      <Modality>Resting</Modality>
         <StatementCount>2</StatementCount>
         <LabelText>12SL ��ϳ���</LabelText>
      <DiagnosisStatement>
         <StmtFlag>ENDSLINE</StmtFlag>
         <StmtText>�������</StmtText>
      </DiagnosisStatement>
      <DiagnosisStatement>
         <StmtFlag>ENDSLINE</StmtFlag>
         <StmtText>���� ECG</StmtText>
      </DiagnosisStatement>
   </Diagnosis>
   <Waveform>
      <WaveformType>Rhythm</WaveformType>
      <WaveformStartTime>0</WaveformStartTime>
      <NumberofLeads>8</NumberofLeads>
      <SampleType>CONTINUOUS_SAMPLES</SampleType>
      <SampleBase>500</SampleBase>
      <SampleExponent>0</SampleExponent>
      <HighPassFilter>16</HighPassFilter>
      <LowPassFilter>150</LowPassFilter>
      <ACFilter>NONE</ACFilter>
      <LeadData>
         <LeadByteCountTotal>10000</LeadByteCountTotal>
         <LeadTimeOffset>0</LeadTimeOffset>
         <LeadSampleCountTotal>5000</LeadSampleCountTotal>
         <LeadAmplitudeUnitsPerBit>4.88</LeadAmplitudeUnitsPerBit>
         <LeadAmplitudeUnits>��V</LeadAmplitudeUnits>
         <LeadHighLimit>2147483647</LeadHighLimit>
         <LeadLowLimit>268435456</LeadLowLimit>
         <LeadID>I</LeadID>
         <LeadOffsetFirstSample>0</LeadOffsetFirstSample>
         <FirstSampleBaseline>0</FirstSampleBaseline>
         <LeadSampleSize>2</LeadSampleSize>
         <LeadOff>FALSE</LeadOff>
         <BaselineSway>FALSE</BaselineSway>
         <ExcessiveACNoise>FALSE</ExcessiveACNoise>
         <MuscleNoise>FALSE</MuscleNoise>
         <LeadDataCRC32>2519443562</LeadDataCRC32>
         <WaveFormData>
+P/4//j/+P/6//r/+v/6//r/+v/6//r/+P/4//j/+P/6//r/+v/6//j/+P/4//j/+P/4
//j/+P/4//j/+P/4//b/9v/2//b/+P/4//j/+P/4//j/+P/4//j/+P/4//j/+P/4//j/
+P/4//j/+P/4//j/+P/4//j/9v/2//b/9v/2//b/9v/2//j/+P/4//j/+P/4//j/+P/4
//j/+P/4//b/9v/2//b/9v/2//b/9v/4//j/+P/4//j/+P/4//j/+P/4//j/+P/2//b/
9v/2//j/+P/4//j/+P/4//j/+P/4//j/+P/4//j/+f/5//n/9//3//f/9//7//v/+//7
//n/+P/4//j/+P/5//n/+f/5//n/+v/6//z//f/+/wAAAAAAAAAAAQADAAQABAACAAAA
AQABAAEAAQAAAAAA///8//n/+f/4//f/9//3//f/9//3//b/9v/2//b/9v/2//b/9v/2
//T/9f/1//b/9v/2//b/9v/2//T/9P/0//T/9v/2//b/9v/2//f/9P/u/+z/6v/q/+7/
8//6/wQAEgAlADoAUwBnAHcAhwCPAJIAlACNAHQASwAjAA4AAQD4//X/9P/y//L/8//2
//n/+//5//n/+//7//r/+v/6//f/9//3//f/9//3//f/9//3//f/+f/5//n/+f/3//f/
9//4//r/+v/6//r/+v/6//r/+v/4//n/+f/5//n/+f/5//n/+v/6//r/+v/7//v/+//7
//v//P/8//z//P/9//3//f/9//3//f/9//7//v///wAAAAAAAAAAAAABAAEAAgACAAIA
BAAEAAQABAAEAAQABgAFAAYABgAHAAkACgAMAA4ADAANAA0ADwARABIAEwAUABUAFQAW
ABYAFwAXABcAFwAaABoAGQAZABkAGgAaABoAGgAaABoAGQAZABcAFwAXABUAFQAVABMA
FQAUABIAEQAOAA0ADAALAAwACwAKAAcABwAGAAQAAgACAAEAAAD//wAA//////7/+//7
//v/+//7//v/+v/5//j/+P/4//j/9v/2//X/9f/1//b/9//3//X/9f/2//f/9//3//f/
9v/0//b/9v/2//b/9//3//f/9v/2//b/9v/2//f/9//3//f/9//3//j/+P/3//f/+P/3
//f/9//2//f/+P/5//r/+f/5//n/+f/5//n/+v/6//r/+f/5//n/+f/5//r/+v/6//n/
+f/5//j/+P/5//n/+f/5//n/+f/4//j/+P/4//j/+P/4//j/+P/4//j/+P/4//j/+P/4
//j/+P/4//j/+P/3//f/9//3//f/+P/4//j/9//2//b/9v/2//b/9v/2//f/9//3//f/
9//3//b/9v/2//b/9v/2//b/9v/4//b/9P/0//T/9v/2//b/9v/0//T/9P/0//b/9v/2
//b/9v/2//b/9f/z//T/9P/0//b/9v/2//T/9v/2//X/9f/0//T/9v/2//b/9v/2//b/
9P/0//T/9P/2//b/9v/2//f/9//3//f/9f/1//X/9//5//n/+f/5//j/+P/4//j/+f/5
//n/+f/5//r/+v/8//3//v8AAAAAAAAAAAEAAQACAAIAAAAAAAEAAQABAP///v/+//3/
/P/5//n/+P/3//f/9//3//f/9f/0//T/9P/2//b/9v/2//T/9P/y//H/8//0//T/9P/0
//T/9P/0//L/8v/y//L/9P/0//T/9P/v/+r/5v/m/+j/7P/w//f/AAAOACAANQBOAGUA
dwCFAJEAlwCUAJAAewBSACcAEQAEAPn/+P/3//T/8v/y//X/+P/5//n/+f/5//v/+//6
//j/9v/1//X/9//3//f/9//3//f/9//3//X/9f/1//X/9f/1//X/9v/2//b/9v/2//b/
9v/2//b/+P/5//n/+f/3//f/9//3//r/+v/6//r/+f/5//n/+f/7//z//P/8//r/+//7
//v//f/9//3//f/8//z//f/+//7//v/+//7/AQABAAIAAgACAAQABAAEAAQABAAEAAYA
BQAGAAYABwAKAAoACwAMAAwADQANAA8ADwAQABEAEgATABMAFAAUABcAFwAXABcAGAAY
ABcAFwAZABoAGgAaABgAGAAYABcAFwAVABUAFQAXABcAFwAVABMAEgAQAA8AEAAPAA4A
DQAKAAkACAAFAAUABAACAAAAAAD///7//f/8//v/+//6//v/+//7//v/+f/5//j/9//2
//b/9v/2//j/+P/3//f/9v/2//b/9f/1//X/9v/3//f/9//3//b/9P/2//b/9v/0//X/
9f/1//b/9v/2//b/9P/1//X/9f/3//f/9//4//j/9//3//j/+f/5//n/+P/4//j/+P/4
//f/9//3//f/+f/5//r/+v/4//f/9//3//f/9//4//j/+P/3//f/9//4//j/+f/5//f/
9//3//f/+P/4//j/+P/4//j/+P/4//j/+P/4//j/9v/2//b/9v/4//j/+P/4//j/9//3
//f/9f/1//b/9v/4//f/9v/2//b/9v/2//b/9v/3//f/9//3//f/9//2//b/9v/2//b/
9v/2//b/+P/4//b/9v/2//b/9v/2//b/9v/2//b/9v/4//j/+P/4//b/9v/2//X/9f/2
//b/9v/4//j/+P/2//b/9v/1//X/9v/4//b/9v/2//b/9v/2//b/9v/2//b/9v/2//f/
9//3//f/9//3//f/+f/5//n/+f/5//j/+P/4//j/+f/5//n/+f/7//z//P/+////AAAC
AAIAAgACAAMAAwAEAAQAAgACAAMAAwADAAEAAAAAAP///v/7//v/+v/5//f/9//3//f/
9//2//b/9v/4//j/+P/4//j/+P/2//X/8//0//T/9P/0//T/9P/0//T/9P/0//T/9v/2
//b/9v/1//L/7v/q/+j/7P/w//P//P8IABYAKQBCAFsAcQCBAI8AlwCcAJoAjQBuAEMA
HwAOAAMA/P/5//b/9P/y//X/+P/7//v/+//7//3//f/8//r/+P/5//f/9//3//f/9//5
//n/+f/5//f/9//3//f/+f/5//n/+v/4//j/+P/4//r/+v/6//r/+v/7//v/+//7//v/
+//7//7//v/+//7//f/9//3//f/9//7//v/+//7///////////////////8AAAAAAQAC
AAIAAgACAAIAAQABAAIAAgAEAAYABgAGAAQABAAEAAYACQAKAAoACwAMAAwADQAOAA4A
DwAPABEAEwAUABUAFgAXABcAGAAYABkAGQAZABkAHAAcABsAGwAbABwAHAAcABwAHAAc
ABsAGwAZABkAGQAZABkAGQAXABcAFgAUABMAEgARABAADwAOAA0ADAAJAAkACAAGAAQA
BAADAAIAAQD+//3//f/8//3//f/9//3//f/9//z/+//6//r/+v/6//j/+P/3//f/+P/4
//j/9//3//f/+P/5//n/+f/5//j/9v/4//j/+P/2//f/9//3//j/+P/4//j/+P/5//n/
+f/5//n/+f/6//r/+f/5//r/+//7//v/+v/6//r/+v/6//v/+//7//v/+//7//z//P/6
//n/+f/5//v/+//8//z//P/7//v/+//6//r/+//7//v/+//7//v/+v/6//r/+v/6//r/
+v/6//r/+v/6//r/+P/4//j/+P/6//r/+v/6//j/9//3//f/+f/5//r/+v/6//n/+P/4
//r/+v/6//r/+P/5//n/+f/5//n/+f/4//r/+v/6//r/+P/4//j/+v/6//j/+P/4//r/
+v/6//r/+P/4//j/+v/6//r/+v/6//r/+P/4//j/+P/6//r/+v/6//n/+f/5//n/+f/5
//n/+//9//3//f/9//z//P/8//z//f/9//3//f/7//z//P/+////AAACAAIABAAEAAUA
BQAGAAYABAAEAAUABQAFAAMAAgACAAEAAAD9//3//P/7//v/+//7//v/+f/4//j/+P/6
//r/+v/6//z//P/6//n/+P/4//f/9v/4//j/+P/4//b/9v/2//b/9v/2//b/9v/3//T/
8v/w/+7/7v/w//X/+v8CAA4AHQAwAEkAYQBxAH8AjQCWAJYAkQCCAF8AMQASAAUA/P/1
//b/9P/y//P/9v/3//v/+//7//v//f/+//7//P/7//v/+f/5//n/+f/5//n/+f/5//n/
+f/5//n/+//7//v//P/8//z//P/8//r/+v/6//r//P/9//3//f/9//3//f/9//z//P/8
//z//f/9//3//f/9//7//v/+/wAAAQABAAEAAQABAAEAAQACAAIAAwAEAAIAAgACAAIA
AwADAAQABAAEAAYABgAGAAYABgAGAAgACQAKAAoACwAOAA4ADwAQABAAEQARABMAEwAU
ABUAFgAXABcAGAAYABgAFwAWABUAFgAWABUAFQAVABYAFgAWABgAGAAYABcAFQATABMA
EwATABMAEwARABEAEAAOAA0ADAALAAoACQAIAAcABgADAAEAAAD+//z//v/9//z/+//6
//n/+f/4//X/9f/1//X/9//3//b/9f/0//T/9P/0//L/8v/x//H/8v/y//L/8f/x//H/
8v/z//P/8//z//L/8P/y//L/8v/w//H/8f/x//L/8v/y//L/8v/z//P/8//z//P/8//0
//T/8//z//T/9f/1//X/9P/2//b/9v/2//X/9f/1//X/9f/1//b/9v/2//X/9f/1//X/
9f/2//b/9v/1//X/9f/0//T/9f/1//X/9f/1//X/9P/0//T/9P/0//T/9P/0//T/9P/0
//T/9P/0//T/9P/0//T/9P/0//T/8//z//P/9f/1//b/9v/2//X/9P/0//T/9P/0//T/
9P/1//X/9f/z//P/8//y//T/9P/0//T/9P/0//T/9v/0//L/8v/y//T/9P/0//T/9P/0
//T/9P/0//T/9P/2//b/9v/2//T/9P/0//T/9P/0//T/9P/1//X/9f/1//X/9f/1//f/
9//3//f/9//2//b/9v/2//f/9//3//f/9//4//j/+v/9//7/AAAAAP7//v///////v/+
//z//P/9//3//f/7//r/+v/5//j/9//3//b/9f/1//X/9f/1//P/8v/y//L/9P/0//T/
9P/0//T/8v/x//H/8v/y//L/8v/y//L/8v/w//D/8P/w//D/8P/w//D/7//q/+j/5v/m
/+j/7P/x//z/CgAaAC8ARgBdAHEAgQCNAJEAkgCOAHsAVAApAA8AAgD5//T/8//w/+7/
7v/v//L/9f/3//X/9f/3//f/9v/0//T/8//x//H/8f/x//H/8//z//P/8//x//H/8f/x
//L/8//0//b/9f/0//P/8v/y//L/8v/y//L/8//z//P/8//z//P/8//2//b/9v/2//X/
9f/1//X/9//4//j/+P/4//n/+f/5//n/+f/5//n/+v/6//v//P/8//z//P/8//v/+//8
//z//v8AAAAAAAAAAAAAAAACAAMABAAEAAUABAAEAAUABgAIAAkACQALAAsADAANAA4A
EQARABIAEgATABMAEwATABQAFAATABMAFQAWABYAFgAUABQAFAATABUAEwATABMAEwAT
ABMAEQAQAA4ACwAJAAoACQAIAAcABgAFAAQAAQABAAAA/v/8//z/+//6//n/+P/3//f/
9v/1//X/9f/1//X/9f/0//P/8P/w//D/8P/x//L/8v/z//L/8v/y//H/8f/x//L/8//x
//H/8f/w//D/8v/y//L/8P/x//H/8f/w//D/8P/w//D/8f/x//H/8f/x//H/8v/y//H/
8f/y//P/8//z//L/9P/0//T/9P/z//P/8//z//X/9f/2//b/9v/1//X/9f/z//P/9P/0
//T/8//z//P/8v/y//P/8//z//P/8//z//L/8v/y//L/9P/0//T/9P/y//L/8v/y//L/
8v/y//L/9P/0//T/9P/y//H/8f/x//P/8//0//T/8v/x//D/8P/y//L/8v/y//L/8//z
//P/8f/x//H/8P/y//L/8v/y//L/8v/y//T/9P/y//L/8v/y//L/8v/y//L/8v/y//L/
8v/y//L/8v/y//L/8v/x//H/8v/y//L/8v/y//L/8P/0//T/8f/x//T/9P/0//T/9P/y
//L/8v/y//T/9P/0//T/8//z//P/8//z//P/8//1//X/9f/1//X/9P/0//T/9P/1//X/
9f/1//f/+P/4//r/+//8//7//v/+//7///////7//v/8//z//f/9//3/+//6//r/+f/4
//X/9f/0//P/8//z//P/8//z//L/8v/y//L/8v/y//L/8v/y//D/7//v//D/8P/w//D/
8P/w//D/8P/w//D/8P/u/+7/7v/u/+//6v/m/+T/5P/m/+j/8f/8/wgAGgAxAEoAXwBx
AIMAjwCVAJYAkAB9AFYAKwARAAQA+f/0//H/7v/u/+7/7//y//X/8//z//X/9//1//T/
9P/0//P/8//x//H/8f/x//P/8//z//P/8//z//P/8//1//X/9f/2//T/9P/0//T/9P/0
//T/9P/0//X/9f/1//P/8//z//P/9v/2//b/9v/3//f/9//3//X/9v/2//b/+P/5//n/
+f/5//n/+f/5//r/+v/7//z//P/8//z//P/9//3//v/+//7/AAAAAAAAAgACAAIABAAD
AAQABAAFAAgACAAJAAoACgALAAsADQANAA4ADwAQABEAEQASABIAFQAVABUAFQAYABgA
FwAXABUAFgAWABYAGAAYABgAFwAXABUAFQAVABMAEwATABEAEQAQAA4ADQAOAA0ADAAL
AAoACQAIAAUABQAEAAIAAAAAAP///v/9//z/+//7//r/9//3//f/9//5//n/+P/3//b/
9v/2//b/9v/2//X/9f/0//T/9P/z//P/8//0//X/9//3//f/9v/z//T/8//y//T/9f/1
//X/9P/0//T/9P/0//X/9f/1//X/9f/1//b/9v/1//X/9v/3//f/9//2//j/+P/4//j/
9//3//f/9//3//f/+P/4//b/9f/1//X/9//3//j/+P/2//X/9f/1//b/9v/3//f/+f/5
//n/+f/3//b/9f/0//b/9v/2//b/9v/2//b/9v/2//b/9v/2//b/9v/2//b/+P/3//f/
9//3//f/+P/4//b/9f/0//T/9f/2//f/+P/3//f/9v/1//X/9f/1//T/9v/2//b/9v/2
//b/9v/4//b/9P/0//T/9f/2//f/+P/2//b/9v/2//b/9v/2//b/9v/2//b/9f/1//b/
9v/2//b/9v/2//b/9v/2//b/9v/4//j/+P/4//n/+f/5//n/+f/5//n/+//7//v/+//7
//r/+v/6//r//f/9//3//f/9//7//v8AAAEAAgAEAAQABAAEAAUABQAGAAYABAAEAAcA
BwAHAAUAAwACAAAA/v/7//v/+v/5//n/+f/5//n/9//2//b/9v/2//b/9v/2//j/+P/2
//X/9//4//j/+P/4//j/+P/4//b/9v/2//b/+P/4//j/+P/3//T/8v/u/+z/7P/w//X/
/P8GABQAJwA8AFMAaQB7AIkAkwCYAJgAjwB4AE8AJQAQAAUA+v/3//b/9P/y//H/8v/3
//v/+//5//v//f/8//z/+v/5//f/+f/5//n/+f/7//v/+//7//n/+f/5//n/+f/5//n/
+v/6//r/+v/6//r/+v/6//r//P/9//3//f/7//v/+//7//7//v/+//7////////////9
//7//v/+/wAAAQABAAEAAQABAAEAAQAAAAAAAQACAAIAAgACAAIAAgABAAEAAAAAAAIA
AgACAAIAAgACAAQABQAGAAYABwAIAAgACQAKAAoACwALAA0ADwAQABEAEgATABMAFAAU
ABcAFwAXABcAGAAYABcAFwAXABgAGAAYABoAGgAaABkAGQAXABcAFwAVABUAFQATABUA
FAASABEAEAAPAA4ADQAMAAsACgAHAAUABAACAAAAAgABAAAA///+//3//f/8//n/+f/5
//n/+f/5//j/9//4//j/+P/4//j/+P/3//f/9v/2//b/9f/1//X/9v/3//f/9//3//b/
9P/2//b/9v/2//f/9//3//j/+P/4//j/9//3//b/9f/3//f/9//4//b/9f/1//b/+f/5
//n/+P/4//j/+P/4//n/+f/5//n/+f/5//r/+v/4//f/9//3//n/+f/6//r/+v/5//n/
+f/4//j/+f/5//v/+//7//v/+P/4//j/+P/6//r/+v/6//j/+P/4//j/+P/4//j/+P/4
//j/+P/4//j/9//3//f/9//3//j/+P/4//f/9v/2//b/9v/2//b/9v/3//f/9//3//f/
9//2//j/+P/4//j/9v/2//b/+P/4//b/9v/2//j/+P/4//j/+P/4//j/+P/4//j/9v/2
//j/9v/2//b/9v/4//j/+P/4//j/+P/4//j/9//3//f/9//5//n/+f/7//n/+f/5//n/
+P/4//j/+P/5//n/+f/5//f/+P/4//r//f/+/wAAAAD+//7//////wIAAgAAAAAA////
/////f/8//z/+//6//n/+f/4//f/9f/1//X/9f/3//b/9v/2//b/9v/2//b/9v/2//T/
8//z//T/9P/0//T/9P/0//T/9P/0//T/9P/0//T/9P/0//P/8v/u/+z/6v/q/+z/8f/4
/wIADgAhADYATQBjAHcAhQCPAJIAkACJAHIASQAfAAwA///4//P/8v/w/+7/7//0//f/
+f/5//n/+f/5//j/9v/2//f/9//3//f/9//3//X/9f/1//X/9f/1//X/9f/1//X/9f/2
//b/9v/2//b/9v/2//b/9v/2//f/9//3//f/9//3//f/+P/4//j/+P/5//n/+f/5//v/
/P/8//z/+v/7//v/+//7//v/+//7//z//P/9//7//v/+//7//v8BAAEAAgACAAEAAgAB
AAAAAgACAAIABAAFAAYABgAHAAYABgAHAAgACQALAAwADwAQABAAEAAQABEAEQASABIA
FQAVABUAFQAYABgAFwAXABcAGAAYABgAGAAYABgAFwAXABUAFQAVABUAFQAVABMAEwAS
ABAADwAOAA0ADAALAAoACQAIAAUABQAEAAIAAAAAAP///v/9//z/+//7//r/+f/5//n/
+f/3//f/9v/1//b/9v/2//b/9v/2//X/9f/0//T/9P/z//P/8//0//X/8//z//P/8v/y
//T/9P/0//T/9f/1//X/9P/0//T/9P/0//X/9f/1//X/9f/1//b/9v/1//X/9v/3//f/
9//2//b/9v/2//b/9//3//f/9//1//X/9v/2//j/9//3//f/9//3//j/+P/2//X/9f/1
//b/9v/3//f/9f/1//X/9f/2//b/9v/2//b/9v/2//b/9P/0//T/9P/2//b/9v/2//T/
9P/0//T/9v/1//X/9f/1//X/9v/2//b/9f/0//T/9P/0//T/9P/0//X/9f/1//X/9f/1
//T/9P/0//T/9P/y//L/8v/0//b/9P/0//T/9P/0//T/9P/y//L/8v/y//T/9P/0//T/
9P/0//T/8//z//T/9P/0//T/9P/0//L/8v/y//T/9P/0//T/9P/y//L/8v/y//T/9P/0
//T/8//z//P/8//z//P/8//1//X/9f/1//X/9v/2//b/9v/3//f/9//3//f/+P/4//r/
+//8//7//v/+//7//////wAAAAD+//7//////////f/8//z/+//6//f/9//2//X/9f/1
//X/9f/z//L/8v/y//L/8v/y//L/9P/0//L/8f/v//D/8P/w//L/8v/y//L/8P/w//D/
8P/y//L/8v/y//P/7v/q/+b/5v/k/+j/6//y//z/CgAbADQASwBhAHMAgwCPAJQAlACP
AHoAUQAnAA4AAQD6//X/9P/w/+7/7//w//X/9//1//H/9f/5//j/9v/0//P/8//z//P/
8//z//P/8//z//P/8f/x//H/8f/z//P/8//0//T/9P/0//T/9P/0//T/9P/0//X/9f/1
//X/9f/1//X/9v/2//b/9v/3//f/9//3//f/+P/4//j/+P/5//n/+f/5//n/+f/5//r/
+v/7//z/+v/6//r/+v/7//v//P/8//z//v/+//7//v/+//7/AAABAAIAAgADAAQABAAF
AAYABgAHAAcACQALAAwADQAOAA8ADwAQABAAEwATABMAEwAUABQAEwATABMAFAAUABQA
FAAUABQAEwATABEAEQARABMAEwATABEADwAOAAwACwAKAAkACAAHAAYABQAEAAEAAQAA
AP7//P/8//v/+v/5//j/9//3//b/9f/1//X/9f/1//X/9P/z//L/8v/y//L/8v/y//H/
8f/w//D/8P/v/+//7//w//H/8f/x//H/8P/u//D/8P/w//D/8f/x//H/8v/y//L/8v/w
//H/8f/x//P/8//z//T/9P/z//P/9P/z//P/8//y//L/8v/y//L/8//z//P/8//z//P/
9P/0//T/8//z//P/8//z//T/9P/0//P/8//z//L/8v/z//P/9f/1//X/9f/y//L/8v/y
//T/9P/0//T/9P/0//T/9P/y//L/8v/y//D/8P/w//D/8v/x//H/8f/x//H/8v/y//L/
8f/w//D/8v/y//L/8v/w//H/8f/x//H/8f/x//D/8P/w//D/8P/w//D/8P/y//L/8P/w
//D/8v/y//L/8v/y//L/8v/y//L/8v/y//L/8P/w//D/8v/y//L/8v/y//L/8v/y//L/
8v/y//L/8v/x//H/8f/x//P/8//z//X/9f/1//X/9f/2//b/9v/2//b/9f/0//P/9P/2
//f/+v/7//z//v/+//z//P/9//3/AAAAAP7//v/9//3//f/7//z//P/7//r/9//3//b/
9f/z//P/8//z//X/9P/0//T/9P/0//T/9P/2//b/9P/z//H/8v/y//L/8P/w//D/8P/x
//L/8//0//L/8v/y//L/8//w/+7/6v/o/+r/7P/t//T//v8MAB0ANgBRAGUAdQCFAJEA
lgCWAJEAfgBVACkAEAADAPr/9//2//L/8v/1//j/+//9//3/+//7/////v/8//z/+//9
//v/+//7//v/+//7//v/+//9//3//f/9//v/+//7//z//P/8//z//P/8//z//P/8//r/
+//7//v//P/9//7///////7//f/8////////////AQACAAIAAgAAAAEAAQABAAMAAwAD
AAMAAwACAAIAAgADAAQABQAGAAcABwAIAAgABgAIAAgACAAIAAgACAAKAAkACgAKAAsA
DgAOAA8AEAASABMAEwAVABUAFgAXABgAGQAZABoAGgAZABkAGQAZAB0AHgAeAB8AHwAg
ACAAIAAeAB4AHgAdAB0AGwAbABsAGwAbABsAGQAaABoAGQAZABYAFQAUABMAEAAPAA4A
CwAMAAwACwAKAAgABwAGAAUABAADAAMAAgD////////////////+//3//v/+//7//v/8
//z/+//7//z//P/8//v/+f/5//r/+//5//n/+f/4//f/+v/7//z/+v/7//v/+//8//z/
/P/8//z//f/9//3/+//7//v//P/+//3//f/+//z/+//6//j/+//8//3//v//////////
//////8AAAAAAAD////////9//3//v/+//7//f/9//3//P/8//3//f/6//n/+P/3//n/
/P///wIA///+//3//P/8//z//P/8//v/+v/5//j/+//8//3//v8BAAEAAgADAP///f/8
//r/+f/3//X/9P/z//L/8f/w//H/8//0//X/8//z//P/8v/v/+z/6f/m/+n/6v/r/+7/
7P/q/+r/6v/u//D/8v/0//D/6v/m/+L/5P/m/+j/6v/p/+j/5//m/+X/5P/j/+L/5P/l
/+b/5//m/+X/5P/l/+T/4//i/+H/4f/i/+P/5P/i/+H/4P/f/+H/4v/i/+T/4//k/+b/
5v/m/+b/5//n/+n/6v/p/+r/6f/p/+n/5//o/+j/5//m/+H/4f/g/9//3//f/9//3//h
/+D/4P/g/+D/4P/g/+D/4P/g/97/3f/d/97/3v/e/93/3P/b/9r/2//c/93/3v/e/97/
3v/e/9v/3P/c/9r/3P/g/+L/5f/m/+j/+P8NACQAOwBTAGEAawB5AIIAhAB5AGQAQwAb
AAAA8//s/+n/6P/m/+b/5//q/+3/8f/z/+//7f/v//L/8v/w//P/9f/1//X/9f/1//X/
9f/1//X/9f/1//X/9f/3//f/9//4//j/+P/4//j/+P/4//j/+P/4//n/+f/5//v/+//7
//v/+v/6//r/+v/7//v/+//7//3//v/+//7//P/9//3//f////////////7//v///wAA
AgACAAIAAgABAAEAAgACAAIABAAEAAQABAAEAAQABgAFAAYABgAHAAoACgALAAwADgAP
AA8AEQASABIAEgASABUAFQAWABYAGQAZABkAGQAcABwAGwAbAB0AHgAeAB4AHAAcABwA
GwAdABsAGwAbABsAGwAbABkAGQAYABYAFQAUABMAEgARAA4ADQAMAAkACwAKAAgABgAG
AAUABAADAAIAAQABAAAAAQABAAEAAQAAAP///f/7//v//P/9//7//v/+//3//f/8//z/
/P/7//3//f/+/////v/9//z/+v/6//z//P/8//r/+//7//v//P/8//z//P/+////////
//3//f/9//7/AAD/////AAABAAEAAQAAAAAAAAAAAAAAAQABAAEAAQABAAEAAgACAAQA
AwADAAMAAQABAAIAAgACAAEAAQABAAIAAgADAAMAAQABAAEAAQACAAIAAgACAAIAAgAC
AAIAAAAAAAAAAAACAAIAAgACAAIAAgACAAIAAgABAAEAAQD/////AAAAAAIAAQAAAAAA
AgACAAIAAgAAAAEAAQABAAEAAQABAAAAAAAAAAAAAAACAAIAAgAEAAQAAgACAAIAAAAA
AAAAAAACAAIAAgACAAIAAgACAAIAAgACAAIAAQABAAIAAgACAAIAAgACAAAABAAEAAMA
AwACAAIAAgADAAEAAQABAAEAAwADAAMAAwAFAAUABQAGAAYACAAGAAYABgAGAAYABgAG
AAYABwAIAAkACgALAAwADQAOAA4ADgAOAA4ADgAOAA4ADgANAAwACwAKAAgACAAIAAgA
CAAIAA==
         </WaveFormData>
      </LeadData>
      <LeadData>
         <LeadByteCountTotal>10000</LeadByteCountTotal>
         <LeadTimeOffset>0</LeadTimeOffset>
         <LeadSampleCountTotal>5000</LeadSampleCountTotal>
         <LeadAmplitudeUnitsPerBit>4.88</LeadAmplitudeUnitsPerBit>
         <LeadAmplitudeUnits>��V</LeadAmplitudeUnits>
         <LeadHighLimit>2147483647</LeadHighLimit>
         <LeadLowLimit>268435456</LeadLowLimit>
         <LeadID>II</LeadID>
         <LeadOffsetFirstSample>0</LeadOffsetFirstSample>
         <FirstSampleBaseline>0</FirstSampleBaseline>
         <LeadSampleSize>2</LeadSampleSize>
         <LeadOff>FALSE</LeadOff>
         <BaselineSway>FALSE</BaselineSway>
         <ExcessiveACNoise>FALSE</ExcessiveACNoise>
         <MuscleNoise>FALSE</MuscleNoise>
         <LeadDataCRC32>2763494708</LeadDataCRC32>
         <WaveFormData>
+P/4//j/+P/7//z//f/+//3//P/7//r/+v/6//r/+v/9//7///8AAP3//P/7//r//P/+
/wAAAgD///7//f/8//z//P/8//z//f/+////AAD9//z/+//6//3//v///wAA/f/8//v/
+v/8//z//P/8//3//v///wAA/f/8//v/+v/8//7/AAACAP///v/9//z//v/+//7//v//
/wAAAQACAP///v/9//z///8AAAEAAgAAAAAAAAAAAAIAAgACAAIABAAEAAQABAABAAAA
///+/wAAAgAEAAYAAwACAAEAAQADAAQABQAFAAkACgALAAwACwAMAAwADAAOABAAEgAS
AA8ADgANAA0ADgAPAA8ADQAOABAAEQATABIAFAAWABUAGAAZABcAGAAXABgAGAAWABUA
FAATABIAFAAWABYAFAAPAAwACgAIAAsACQAIAAcAAwADAAMAAwADAAYABgAGAAcABwAG
AAYAAwADAAQABAAHAAgACQAIAAUABAADAAMABQAGAAYABgAMAAwADAAMAA0ADgAOABIA
GAAdACUAMgBCAFUAZwBxAHcAdwBpAFEAPQAuAB8AEgAIAAAA/P/+/wQABAD+//n/8//s
/+j/6v/u//P//P8FAAoACgAIAAgABQAFAAYACgAKAAwADQANAA0ACwAKAAwADQARABEA
DwAOABAADwAPAA8ADwAPABAADwAQABEAEQARAA8ADgAOAA8AEwATABMAEwATABIAEQAR
ABEAEQASABIAFQAWABQAFAATABMAEgAUABcAGAAZABoAFwAWABQAFAAWABYAFwAXABgA
GAAZABgAFwAXABgAGAAbABsAGwAbABsAGwAcAB4AHwAgACAAIQAiACMAIwAkACEAIQAi
ACMAJAAnACgAJwApACgAKAApACgAKQApACkALAAsACwAKwAoACcAJgAmACkAKQApACcA
JgAkACQAJQAiACIAIQAfACIAIAAfABwAGAAWABUAFAAVABYAFgAUABQAEgAPAA0ADQAO
AA4ADQAPAA8AEAAOAAoACQAJAAkADAAMAAwACwANAAkACQAJAAkACgALAAoACgAKAAsA
CgAIAAcACAAIAAwADQANAAwADAAKAAkACQAIAAkACgAJAAwADQANAA0ACgAJAAkACwAP
AA8ADgAOAA4ADQALAAsADAANAAwADAAPABAAEQAPAAwACwAKAAsADwAPAA4ADQAOAAwA
DAAMAAoACwALAAoADAANAA4ADgAKAAkACgAKAA0ADQANAAwADAAKAAkACQAJAAoACwAK
AAwACwALAAoABwAGAAYABwAKAAsACwAJAAkACAAIAAkABwAHAAgABwAJAAkACQAJAAYA
BAAEAAMABQAGAAcABgAGAAQABAAEAAQABQAFAAQABwAGAAcABwADAAIAAgADAAYABwAH
AAYABgAFAAQABAAEAAUABQAFAAgACAAHAAgAAwACAAUABQABAAYACAAIAAcABgAFAAQA
AwACAAIAAwAFAAcACAAKAAkACAAHAAcACgAMAA4ADgAOAA4ADAAKAAgACAAJAAwADwAP
AA0ADAAKAAkACQALABAAEwATABMAEwAQABAAEQARABAADQAMAA4ADgAOAAwACwAIAAMA
AQABAAIAAwAEAAEA///9//v/+f/5//n/+/8AAAAAAAD+//z/+f/3//b/+P/7//3//v/8
//z/+v/4//j/+P/5//v//v/+//7//v/8//z//v8BAAQACAAMABIAFwAhAC4APgBRAF8A
ZQBpAF0ARQAvACMAFgAJAAAA/P/8//7/AgACAPr/8v/n/93/3P/e/+L/6P/x//b/+f/4
//b/9P/0//X/+P/6////AAD9//3//P/7//j/+P/7//3/AQABAP///v/9//v/+v/5//v/
/f8AAAEA//////7//f/8//z//f///wIAAwAEAAUAAgAAAP7//f8CAAMABQAGAAQABAAB
AAAAAAABAAEABAAGAAYABgAGAAMAAgAAAAAABQAGAAgACQAHAAYABgAEAAQABQAHAAgA
DQANAA0ADQAKAAkACQAKAA4AEAARABMAEQARABAAEAAQABEAEwAVABcAGQAZABcAFgAU
ABMAEwAUABcAGQAbABkAGAAXABUAEwATABMAFAAXABcAFwAVABEADgANAA0ADgAQABEA
EQAQAAwACQAEAAMAAgACAAIABAAEAAMAAAD///z/+P/1//j/+v/7//v/+P/3//f/9P/z
//P/9P/1//j/+P/4//f/9v/x//D/7//x//T/9//4//X/9P/0//L/8f/x//P/9P/4//n/
+f/4//f/9P/y//H/9f/3//n/+f/3//f/9v/1//X/9f/2//n//f/9//z//P/5//f/9P/z
//b/+f/6//z/+v/6//r/9//3//f/9//5//3//f/8//v/+f/2//X/9P/2//n/+//8//r/
+f/4//b/9f/1//f/+P/7//v/+//6//n/9v/0//P/9v/4//r/+v/7//n/+P/2//T/9P/1
//f/+v/7//v/+f/2//T/8//z//X/9//6//v/+P/3//b/9f/0//T/9v/3//r/+v/6//j/
9//0//P/8v/2//n/+//8//v/+P/3//X/9P/0//X/9//7//v/+v/4//f/9f/z//L/9f/3
//j/+f/5//j/9v/2//L/8v/2//f/+//6//n/+P/3//b/9f/0//T/9f/3//n/+v/8//v/
+v/5//n//v8AAAIAAgAAAAAA/v/8//7//v///wIAAwADAAEAAAD+//3//f///wQABwAH
AAcABQACAAIAAwAGAAYABAAEAAYABgAGAAQAAwAAAPv/+f/5//r/+//8//f/9f/z//H/
8f/x//H/8//4//j/+P/2//T/8f/v/+7/8P/z//X/9v/0//T/8v/w//D/8P/x//P/9v/2
//b/9v/0//T/9v/3//r//v8AAAQABwANABgAKgA/AFMAWwBhAF8ATwA3ACEAEgAFAP7/
+P/0//b/+P/4//T/6v/h/9n/1P/U/9r/3v/j/+r/7//u/+z/7P/s/+3/8f/y//b/9v/z
//P/8v/x//D/8P/z//X/+f/5//f/9v/z//H/8P/v//H/8//2//f/9f/1//T/8//y//L/
8//1//n/+f/5//n/9v/0//L/8f/2//f/+f/6//n/+P/0//L/9P/1//X/+P/6//r/+v/6
//j/9v/z//L/9//4//r/+//7//r/+v/4//b/9//5//r////////////9//v/+v/6//3/
AAACAAUABQAFAAQABAACAAMABQAHAAkACwALAAkACAAGAAUABQAGAAkACwANAAwACgAI
AAUABQAFAAUABgAJAAkACQAHAAMAAAD///////8AAAAA//////z/+v/2//P/8v/y//L/
9P/0//P/8P/u/+z/6f/n/+r/7P/t/+3/6//p/+j/5P/j/+P/5P/l/+b/5v/m/+X/4//f
/9//3//i/+T/5v/m/+P/4v/i/+D/3//f/+H/4v/m/+f/5//m/+X/4v/g/9//4v/l/+j/
6f/o/+f/5f/j/+L/4//l/+n/6//r/+r/6v/p/+f/5P/j/+b/6f/q/+z/6//q/+n/5f/l
/+X/5f/n/+r/6//r/+v/6P/m/+b/5v/p/+v/7P/s/+r/6f/o/+b/5f/l/+f/6P/r/+v/
6//q/+f/5P/i/+H/4//m/+n/6v/p/+f/5v/k/+T/5P/l/+f/6v/r/+v/6f/m/+T/4//j
/+X/5//q/+v/6P/n/+b/5f/i/+L/5P/l/+f/6P/p/+j/5//k/+P/4v/m/+n/6//s/+v/
6P/n/+X/4P/i/+P/6f/q/+j/6P/o/+j/5f/k/+T/5f/n/+n/6v/s/+v/6v/p/+n/7P/u
//D/8P/y//L/8P/u/+z/7P/t//D/8//z//H/8P/u/+3/7f/v//L/9f/1//X/9v/0//X/
9//2//b/9P/0//b/9v/2//T/9P/y/+7/7f/u/+7/7v/u/+n/5//l/+P/4v/h/+D/4f/l
/+b/5//m/+X/4//i/+L/4f/j/+T/5P/m/+b/5P/i/+H/4P/g/+H/4//k/+X/5v/k/+L/
5P/n/+r/7P/u//L/+f///wQADAAfADcASwBTAFkAVQA/ACMADAD9/+7/5P/e/9z/3v/g
/+L/4P/Z/9H/yv/G/8b/zP/T/9j/3f/i/+L/4P/g/+H/5f/m/+r/6v/r/+v/6v/p/+f/
5v/o/+n/7P/t/+z/7P/q/+n/6f/p/+z/7f/v/+//8f/x//D/7//t/+z/7P/t//H/8f/x
//H/7//u/+3/7f/w//H/8//0//b/9v/z//L/8P/x//H/9P/3//j/+f/6//j/9v/z//L/
9//4//r/+//8//z//f/8//v/+//8//z/AAABAAIAAwAAAP////8AAAIABAAFAAcACQAJ
AAgACAAHAAcACAAJAAkACwALAAkACAAGAAUABQAHAAkACgALAA0ADAALAAkACAAHAAYA
BgAKAAsADAALAAgABAACAAEAAQACAAIAAQADAAAA/v/6//j/9v/1//T/9f/2//b/9P/y
//D/7f/r/+3/7v/u/+3/7f/t/+7/7P/q/+n/6f/p/+z/7P/s/+v/6v/l/+T/4//m/+j/
6v/q/+v/6v/q/+j/5//n/+n/6v/u/+//7//u/+z/6v/p/+n/6//t/+//7//x//H/8P/v
/+v/6//s/+//8v/z//P/9P/y//H/7//v//H/8//z//T/9v/2//b/8//x//H/8f/z//b/
9//3//f/9f/y//H/8P/x//P/9P/0//X/9f/1//T/7//v//H/8v/0//X/9v/2//X/8v/w
/+//8v/0//b/9v/3//X/9P/y//D/8P/x//P/9f/3//j/9//z//L/8v/z//T/9f/3//f/
+P/3//b/9f/y//L/9P/1//f/+P/5//j/9//0//P/8v/z//X/9v/2//j/9v/2//X/8v/y
//P/9f/5//v//P/5//j/9//2//T/9P/1//f/+v/7//v//P/6//r/+v/7/wAAAgAEAAQA
BAAEAAIAAAAAAAAAAQAEAAcABwAFAAQAAgABAAEAAwAIAAsACwALAAkABgAGAAcABgAG
AAQABAAGAAYABgAEAAMAAAD7//n/+//8//3//v/5//f/9f/z//P/8//z//X/+P/4//j/
9v/z//H/8P/w//L/9f/3//j/9v/2//T/8v/y//L/8//1//j/+P/4//j/9v/4//j/+f8A
AAQABgAMABEAGQAmADgATQBdAGUAaQBhAEcALQAdAA4AAQD6//T/9v/4//r/+v/0/+z/
4//b/9b/2v/g/+b/7f/0//f/9P/0//T/9P/1//n/+v/+//7/+//7//r/+f/4//j/+//9
/wAAAQAAAAAA/f/7//r/+f/7//3/AAABAP/////+//3//v/+////AQADAAMAAwADAP//
/v/9//3/AQADAAYACAAHAAYAAgAAAAIAAwADAAYACgAKAAoACgAIAAYAAwACAAYACAAL
AA0ADQAMAAwACgAKAAsADQAOABIAEwAUABUAEQAPAA4ADgARABQAFgAZABcAFwAWABYA
FgAXABkAGwAcAB8AIAAfAB4AHAAbABsAHQAfACAAIQAfAB4AHQAbABsAGwAbABwAHwAf
AB8AHQAaABYAFAATABQAFgAXABcAFgASAA8ACgALAAoACgAKAAwADAALAAgABwAEAAAA
/f8AAAIAAwADAAAA//////z/+//7//z//f///wAAAQABAP7/+f/4//f/+//+/wEAAgD/
//7//v/8//v/+//9//7/AgADAAMAAgABAP7//P/7//7/AQAEAAUABAADAAEA////////
AAADAAUABQAEAAQAAwABAP7//f8AAAMABAAGAAQABAAEAAEAAQABAAEAAwAHAAcABgAF
AAIAAAAAAAAAAwAFAAYABgAEAAMAAgAAAP////8BAAIABQAFAAUABAADAAAA/v/9////
AgAFAAYAAwABAAAA/v/+//7///8BAAIAAwADAAEA/v/8//v/+//9////AgADAAAA///+
//3//P/8//7///8CAAIAAgAAAP///P/7//r//P///wEAAgABAP7//f/7//z//P/9////
AQABAAAA/v/9//v/+f/4//r//f///wEAAAD+//v/+v/4//r//P/9/wAA///+//3//P/5
//j/+P/5//3///8AAAIAAQAAAP////8CAAQABgAGAAYABgAEAAIAAQAAAAAAAgAGAAcA
BgAGAAQAAwADAAUABgAJAAkACQALAAgACAAJAAcABgADAAIAAwAEAAUABAADAAAA+//5
//r/+v/6//r/+f/3//X/8//x//H/8f/z//j/+P/4//b/8//x//D/8P/z//X/9v/2//b/
9v/0//L/8f/w//D/8f/z//T/9f/2//b/9v/4//n/+v/8/wAABgANABUAIgA0AEcAUwBb
AF8AVwBDAC0AHwASAAUA/v/4//j/+v/+//z/+P/w/+f/3f/Y/9j/2v/g/+n/8P/z//L/
9P/w/+7/7f/x//L/9v/2//f/9//2//X/8v/y//X/9//6//v/+v/6//f/9f/0//P/9v/3
//n/+f/5//n/+P/3//X/9P/0//X/+v/7//z//f/6//j/9v/1//j/+f/7//z//v/+//v/
+v/5//n/+P/6//3//v///wAA/f/8//r/+v///wAAAgADAAMAAgACAAAA/v///wEAAgAH
AAcABwAHAAQAAwADAAQACAAKAAsADQANAA0ADAAMAAsACwAMAA0ADgARABIAEQAPAA4A
DgAPAA8AEQASABMAFQAUABMAEQAQAA8ADgAOABAAEQASABEADgAKAAgABwAJAAoACgAJ
AAsACAAGAAIA///+//7//v8AAAAA///8//v/+P/0//H/9P/2//f/9//2//X/9f/y//D/
7//v/+//8f/y//P/8//y/+3/7P/r/+7/8P/y//L/8//y//L/8P/t/+3/7//w//P/9f/2
//b/8//w/+7/7f/v//H/8//z//X/9f/0//P/7//v//D/8//2//f/9//4//f/9f/y//H/
8//1//X/9v/4//j/+P/1//P/8//z//X/+P/5//n/+f/3//T/8//y//X/9//4//j/9f/1
//X/9P/v/+//8f/y//X/9f/1//T/8v/w/+//7//w//L/9P/0//X/8//y//D/7v/u/+//
8f/z//X/9v/1//L/8P/v/+//8P/x//P/8//y//H/8P/v/+z/7P/u/+//8f/y//P/8v/w
/+7/7v/u/+//8f/y//L/9P/y//L/8f/u/+7/7//x//X/9f/0//L/8P/v/+7/7v/t//H/
9P/0//L/8v/y//L/7//u/+7/7//y//P/8//0//L/8v/y//P/9v/4//r/+v/8//z/+v/4
//f/9v/2//j/+v/7//r/+v/4//f/9//5//z////////////8//z//f/8//z/+v/6//v/
/P/9//z/+//4//P/8f/w//D/8P/w/+3/6//p/+f/5f/l/+X/5//s/+z/7P/q/+f/5f/k
/+T/5//p/+r/6v/q/+r/6P/m/+T/5P/l/+f/6v/q/+r/6v/m/+b/6P/t/+7/8P/0//r/
//8DAAwAGgArAEEATwBXAF0AUQA1ABsACAD7//D/6v/k/+b/6P/o/+b/3v/V/83/yP/G
/8r/0P/V/9z/4//m/+T/5P/i/+P/5//o/+z/7P/r/+v/6v/p/+f/5v/o/+n/7P/t/+z/
7P/r/+n/6P/n/+n/6//u/+//7//v/+7/7f/r/+r/6v/r/+//7//v/+//7f/s/+v/6//u
/+//8f/y//L/8v/v/+7/7P/t/+3/8P/0//T/9P/0//P/8v/w//D/8f/y//T/9f/3//b/
9v/0//L/8//1//b/+v/7//z//f/6//n/+f/6//7/AAABAAMABQAFAAQABAABAAEAAgAD
AAYACQAKAAkACAAGAAUABQAGAAkACwANAAsACgAJAAcABAADAAIAAgAGAAcACAAHAAMA
AAD///////8AAAAA//////z/+v/2//P/8v/y//L/8//0//T/8v/x/+7/6v/n/+n/6v/q
/+n/6v/p/+n/5v/k/+P/4//j/+f/6P/p/+n/6P/j/+L/4f/k/+b/6P/o/+n/6P/o/+b/
5P/j/+T/5P/o/+n/6f/o/+f/5P/i/+H/5P/n/+r/6//p/+n/6P/n/+X/5f/m/+n/7f/t
/+z/7P/q/+n/5//n/+v/7f/t/+7/7v/u/+7/6//p/+n/6f/r/+7/7//v/+//7f/q/+n/
6P/p/+v/7P/s/+3/7f/t/+z/5//n/+n/6v/s/+3/7v/u/+3/6v/o/+f/6P/q/+z/7P/t
/+v/6v/o/+b/5v/n/+n/6//t/+7/7f/p/+j/6P/p/+r/6//t/+3/7v/t/+z/6//p/+j/
6f/p/+3/7v/v/+7/7f/q/+n/6P/p/+v/7P/s/+3/7P/t/+3/6//q/+r/6//v//H/8P/u
/+r/6f/o/+f/5v/o/+r/7f/x//D/7//t/+z/7f/u/+//8f/0//b/+P/4//f/9v/z//D/
8v/0//f//P/6//n/9v/0//X/9f/2//n//v8BAAEAAQD+//r/+f/5//3//v/9//7/+//6
//n/9v/5//j/9f/1//T/9P/0//T/7v/r/+j/5f/p/+v/7f/x//D/7v/s/+j/6v/p/+n/
6v/r/+3/7v/u/+v/6v/n/+T/5v/o/+v/7//t/+z/6//q/+j/7v/0//n//P/+//z//v//
/wUAEAAiADsAUwBfAGcAZQBRADEAFwAIAP3/9P/u/+r/5v/m/+T/4P/a/9X/0//S/9T/
1v/Y/93/4P/h/+L/5P/o/+7/8f/w//D/8//y//D/7//t/+v/7P/u//P/9//3//X/8f/u
/+//7//w//H/9P/1//f/9//0//P/8f/v//L/9P/3//v/+//5//f/9f/0//T/9P/1//j/
+f/7//z/+//6//b/9P/3//n/+v/+//7//P/6//j/+f/6//r//P///wAAAgADAAAA/v/9
//r//P///wMABgAGAAUABAADAAMAAwAEAAYACgAMAA0ADwAMAAsACQAIAAoADQARABUA
EgATABIADwARABAAEAARABMAFQAWABcAFAASABAADQAPABEAEwAWABUAEwARAA0ADAAK
AAoACwANAA4ADgANAAoABgADAP7///8AAAIABAACAAAA/f/4//n/+P/2//X/9//4//j/
9//z//H/8P/s/+//8f/0//f/9v/0//L/7//w/+3/7v/v//D/8v/0//T/8P/u/+3/6v/r
/+3/8f/0//P/8//y//D/8f/w//D/8f/z//X/9//3//T/8//x/+//7//x//T/+f/4//f/
9f/0//b/9f/z//P/9//5//n/+v/3//b/9f/x//X/9//5//3//f/7//j/9f/1//T/9f/2
//f/+f/6//r/9v/1//T/8v/x//P/9//6//j/9//2//T/9v/0//P/8//2//j/+v/6//b/
8//x/+7/8v/0//f/+//6//n/9//z//L/8v/z//X/9v/3//n/+f/1//P/8f/v//D/8v/2
//n/9//2//X/8v/0//L/8v/y//X/9//4//j/9f/y//H/7//x//L/9P/3//b/9f/z//D/
8f/x//H/8v/z//X/9v/3//b/9P/x//D/9P/4//r/+f/4//f/9v/z//L/8v/z//b/9//3
//j/9v/2//b/9//8//7/AAAAAAAAAAD+//z/+v/6//v//v8AAAEAAAAAAP3/+//6//v/
//8DAAQABQADAAAAAAABAAIAAgAAAAAAAgACAAIAAAD+//z/+P/3//j/+P/4//j/9f/z
//H/7//t/+3/7f/v//T/9P/0//L/7//t/+z/7P/t/+//8P/w//L/8v/w/+7/7P/s/+3/
7//y//L/8v/y//L/8P/y//f/+v/6//7/AgAHAAsAEgAgADUASQBXAF8AYQBVADsAIwAU
AAcA/v/2//L/9P/2//j/9P/u/+X/2//U/9T/1v/a/+H/6v/v//D/7v/s/+z/6//u//D/
9f/2//X/9f/0//P/8f/w//L/8//2//f/9v/2//X/8//y//H/9P/1//f/9//5//n/+P/3
//X/9P/0//X/+P/5//r/+//3//b/9f/1//j/+f/7//z//P/8//n/+P/4//n/+f/8/wAA
AAAAAAAA/f/8//r/+v///wAAAgADAAEAAAAAAP7//P/9////AAAEAAUABgAHAAUAAwAC
AAIABgAIAAkACwALAAsACgAKAAgACQALAA0ADgARABIAEQAQAA4ADQANAA8AEQASABMA
EwASABEADwANAA0ADQAOABAAEQASABEADQAKAAkACQALAAwADAALAAsACAAGAAIA///+
//7//v///wAAAAD+//3/+v/2//P/9//4//j/9//2//X/9f/y//H/8f/y//P/9P/0//T/
8//x/+3/7f/t//D/8v/0//T/8//y//L/8P/t/+3/7//w//P/9f/2//b/9f/y//D/7//y
//X/+P/5//f/9//2//X/8//z//T/9//6//v/+//8//v/+f/2//X/+f/7//v//P/8//z/
/P/5//f/9//3//n//f/9//z/+//5//b/9f/0//b/+f/7//z/+//7//v/+v/1//X/9//4
//r/+//8//z/+//4//b/9f/4//r//P/8//v/+f/4//b/9v/2//f/+f/8//3//f/7//j/
9v/1//X/9//5//z//f/6//n/+P/3//b/9v/4//n/+//8//3//P/7//j/9//2//n/+//8
//z/+v/4//j/9//0//T/9f/3//r/+//7//r/+P/1//L/8v/1//b/9//4//b/9v/3//n/
9//3//b/9v/6//z//v8BAAAAAAAAAP7/AQACAAEAAAAAAAAAAQAEAAIAAQD+//z/AAAB
AAMABwAHAAcABAABAAQAAgADAAUABgAGAAQABAACAAAA/v/6//7//v/8//3/+v/4//b/
9P/y//H/8P/v//H/8f/x//P/9P/y//D/7P/u/+//8f/0//H/8f/w/+7/8f/y//H/8P/y
//L/8//1//T/8v/w/+7/+v/8//z//f/+//r/+v/8/wEACQAaACwAQQBTAFsAXQBfAFMA
OwAnABwAEwAIAAAA9v/w//D/8P/w/+7/6//n/+D/3P/a/9r/2//i/+n/8P/0//j/+P/3
//f/9v/4//b/+P/5//n/+f/4//j/+//9//3/+//3//T/9//5//z////8//v/+//5//r/
+//7//v//P/8//3///////3/+//5//v//P/9/////v/9//3//P///wAA/v/+//7/////
/wIAAgAAAP7//P///wAAAAACAAMAAgACAAEAAgACAAMAAgACAAMABQAGAAcABQADAAEA
AwAFAAgADAAKAAoACQAJAAwADQANAA4ADgAPABEAEwASABMAEgAPABEAEgAUABcAFQAV
ABQAEwAUABQAFAATABUAFQAVABYAFAATABIADwAPAA4ADwARAA8ADgAMAAkACgAIAAcA
BAAFAAQABAAEAAEAAAD+//r//P/8//v/+//5//j/9v/z//X/9f/2//T/8//z//T/9f/1
//T/8//x//X/8//1//f/9f/0//P/8P/x//L/9P/0//X/9f/3//j/+P/3//X/8v/2//b/
9//5//f/9//3//X/+P/5//n/+f/3//f/+P/7//z/+//5//j/+v/7//v//f/7//v/+f/4
//v//P/9//v/+//7//v//f/8//v/+f/3//r/+v/8//7/+//7//r/+P/5//v//f/+//v/
+//9//7//P/7//r/+P/8//z//f//////AAABAAAA/f/7//r/+P/4//j/+f/7//v/+//6
//f/+f/6//z////8//v/+//5//v/+//7//v/+v/6//z//f/8//r/+P/0//f/+P/7//7/
/P/7//n/9v/4//j/+v/7/wAA/v/7//b/9v/2//b/9v/5//r//P////7//f/7//r//f/+
////AQADAAQABQAEAAIAAgAAAP7/AAACAAUACgAHAAUAAQD+/wAAAQADAAcACQALAAoA
CQAJAAYABgAHAAoADAAMAA4ACwAIAAUAAAADAAQAAwAFAAEAAAD///7/+f/3//X/8//1
//f/+f/9//3/+v/3//L/9f/1//b/+P/4//n/+f/4//b/9v/0//L/9P/2//n//f/6//j/
9v/0//b/+v8AAAUACAAGAAQABgAJABEAHgAwAEkAYQBrAGsAbQBjAEUAJwAaABEACAAA
APj/8P/u/+7/7P/o/+f/5//k/+T/5v/o/+f/6v/t//L/9v/4//7/AQABAAAAAgAAAP3/
/f/8//v//P/+/wMABwAGAAMA/v/6//7///8BAAMAAgADAAUABQADAAMAAgABAAIABAAH
AAsACQAHAAUAAwAFAAYABwAJAAkACQAKAAoACgAKAAcABgAIAAsADQASABAADgAMAAoA
CwAMAAwADgAQABAAEQARAA8ADgAOAAwADgARABUAGAAXABUAEwARABQAFQAXABoAGQAa
ABoAGwAbABsAGgAaABwAHwAjACcAJQAlACMAHwAhACIAJAAnACYAJwAnACcAJQAkACMA
IQAjACUAJwAqACcAJQAjAB8AIAAgACIAJQAiACIAIQAfAB4AGgAXABIAEwAUABYAGAAU
ABIADwAKAAwADAALAAsACwAMAAwACwAIAAcABwAEAAUABwAKAA0ACwAIAAUAAQAFAAMA
BQAHAAcACAAJAAgABQAEAAQAAgADAAUACQAMAAoACQAHAAQACAAIAAkACwAMAA0ADgAN
AAwACwAJAAcABwAJAAwAEQARAA8ADAAKAAwADQANAA8AEAARABAAEAAPAA4ADQAJAA0A
DwARABUAEwARAA4ACwAMAAwADgAQAA8AEQASABIAEAAPAA4ADAANAA8AEwAWABMAEQAP
AAwADgAOAA8AEQARABIAEwASABEADwAOAAwADwAQABIAFQASABEADwALAA0ADgAQABMA
EwATABQAEwAQAA8ADgANAA8AEAATABUAFAASABAADAAOAA4AEAASABIAEwATABIAEAAO
AA4ADQAOABAAEwAXABUAEwAQAAwAEAARABIAFAAUABUAFQAVABQAEgAPAA4ADgAQABYA
GQAYABYAEwAQABEAEwAWABoAGwAcAB4AHgAcABwAGwAbACIAJAAhACAAHwAeABwAHAAc
ABwAIAAiACQAJgAjACIAIQAgACMAJAAlACYAIwAiACEAIAAfAB4AHQAcAB4AHgAeAB4A
HAAaAA==
         </WaveFormData>
      </LeadData>
      <LeadData>
         <LeadByteCountTotal>10000</LeadByteCountTotal>
         <LeadTimeOffset>0</LeadTimeOffset>
         <LeadSampleCountTotal>5000</LeadSampleCountTotal>
         <LeadAmplitudeUnitsPerBit>4.88</LeadAmplitudeUnitsPerBit>
         <LeadAmplitudeUnits>��V</LeadAmplitudeUnits>
         <LeadHighLimit>2147483647</LeadHighLimit>
         <LeadLowLimit>268435456</LeadLowLimit>
         <LeadID>V1</LeadID>
         <LeadOffsetFirstSample>0</LeadOffsetFirstSample>
         <FirstSampleBaseline>0</FirstSampleBaseline>
         <LeadSampleSize>2</LeadSampleSize>
         <LeadOff>FALSE</LeadOff>
         <BaselineSway>FALSE</BaselineSway>
         <ExcessiveACNoise>FALSE</ExcessiveACNoise>
         <MuscleNoise>FALSE</MuscleNoise>
         <LeadDataCRC32>3545046569</LeadDataCRC32>
         <WaveFormData>
BAAEAAQABAACAAIAAgACAAIAAgACAAIAAgACAAIAAgAAAAAAAAAAAAAAAAAAAAAA/v/+
//7//v/+//7//v/+//7//v/+//7//P/8//z//P/8//z//P/8//z//P/8//z//P/8//z/
/P/8//z//P/8//z//P/8//z//P/8//z//P/8//z//P/8//r/+v/6//r//P/8//z//P/6
//r/+v/6//z//P/8//z/+v/6//r/+v/6//r/+v/6//r/+v/6//r/+v/6//r/+v/6//r/
+v/6//j/+P/4//j/+P/4//j/+P/5//r/+v/5//n/+v/8//3//v//////////////AAAA
AP///////////////////f/6//n/+P/4//n/+f/3//b/9v/2//b/9v/2//X/9f/1//b/
9f/0//T/8//z//P/9P/2//b/9v/0//H/8f/x//H/8v/y//L/8v/0//T/9P/z//H/8f/y
//L/9f/1//X/9f/z//P/8//z//P/8//z//P/9f/1//X/9f/1//f/+/8BAAoAEQAUABIA
EQAQAA0ACgACAPb/7v/t/+j/2//Q/8z/w/+1/6r/pP+c/47/hv+B/3//hf+P/5v/p/+v
/6//tP/B/83/1v/d/+T/6P/v//P/9//4//n/+f/6//j/+f/7//v//f/9//3//f/+//7/
/v/+//3//f/9//7/AAAAAAAAAAD+//7//v/+/wAAAQABAAEAAQAAAAAAAAD+//7//v//
/wEAAQABAAEA/v/+//7//v8AAAEAAQABAP7//v/+//7//v/+/wAAAAABAAEAAQABAAEA
AQABAAEAAgACAAIAAQABAAEAAAAAAP7//v/+//7//v/+//3//P/8//z/+//7//3//f/9
//v/+//6//n/+f/3//j/+P/4//r/+f/4//f/9f/1//T/9P/0//T/9P/1//f/9//4//j/
9v/3//j/+f/8//3//f/+//3//f/9//7/AQABAAIAAwABAAAAAAAAAAAAAAAAAAAAAAAA
AP///v/+//7//v////////////////////7//v/+//7//v///wEAAQABAAEA////////
//8BAAIAAgABAAMAAwADAAMAAQABAAIAAgAEAAQABAAEAAIAAgACAAIABAAEAAQABAAE
AAMAAwADAAMAAwAEAAQABgAFAAUABQACAAIAAgADAAMAAwADAAMAAwACAAIAAgAAAAEA
AgACAAQAAwACAAIAAgACAAEAAQACAAIAAQABAAEAAQAAAAAAAAAAAAAAAAACAAIAAgAC
AAAA////////AQABAAEAAQABAP////8AAP7//v/+////AQAAAAAAAAAAAP////8AAAAA
AQABAAEAAQAAAAAAAAAAAAAAAAAAAAAAAAAAAP//////////AAAAAAAAAAAAAAAA////
/////f/+//7//v/+//7//v/+//z//P/8//7//v/+///////////////+//7//v/+//7/
AAAAAAAAAQACAAIAAQABAAQABgAHAAgABwAHAAcABQAHAAgACAAJAAkACQAJAAkABwAH
AAUABAAFAAQABAAFAAMAAQAAAAAAAAAAAAAAAAABAAEAAQAAAP///v/+/////////wAA
AAAAAAAA/v/9//3//f/9//7//v/+//7//v/+//7//f/9//3//v/+////////////////
/////////wEAAQABAAEA//////////8HAA0AFQAcAB8AHgAcABsAGgAXABIABgD+//z/
+f/s/+H/2v/S/8P/t/+w/6j/mv+O/4r/i/+P/5v/q/+3/73/v//F/9D/2f/j/+r/8f/4
//7/BQAHAAkACAAJAAkACgAIAAkACwALAA0ADQANAA0ADgAOAA4ADgAPAA8ADwAQABAA
EAAQABAAEAAQABAAEAASABMAEwATABEAEAAQABAAEgASABIAEwATABMAEwATABIAEgAS
ABIAEAARABEAEQAQABAAEAAQABAAEAASABIAEQARABEAEQAPAA8ADwAPABIAEgASABEA
EQARABAAEAAQABAAEAAQABAAEAAPAA4ADgAOAA0ADQAPAA8ADwANAA0ADAALAAsACwAM
AAwADAAMAAsACgAJAAsACwAKAAoADAAMAAwADQALAAsADAAMAAwADQAOAA8AEAARABEA
EgARABEAEQASABMAEwAUABUAEwASABIAEgAUABQAFAAUABQAFAATABIAEAAQABAAEQAR
ABEAEQARAA8ADwAOAA4AEAAQABAAEQARABEAEQARABEAEQARABEADwAQABAADwANAA0A
DQANAA0ADQAOAA4ADgAOAA4ADgAOAA4ADgAOABAAEAAQABAADgANAA0ADQAPAA8AEAAQ
ABAADwAPAA8AEAAQABAAEQARABEAEQARAA8ADgAOAA4ADAANAA4ADgAQAA8ADgAOAA4A
DgANAA0ADgAOAA0ADQANAA0ADAAMAA4ADgAOAA4ADAAMAAwADAAOAA0ADQANAA0ADQAN
AA0ACwAJAAkACgAMAAwADAANAA0ADAAMAAwADAALAAsADAAMAA0ADQANAAsACgAKAAoA
DAAMAAwADAAMAAwADAALAAsACwALAAwADgAOAA4ADgAMAAsACwALAAsADAAMAAwADQAO
AA8AEAAOAA4ADgAQAA4ADgAPAA8ADwAOAA4ADgAOAA4AEAAQABAAEQAQABAADwAPABAA
EgATABQAFQAVABUAEwATABQAFAAVABcAFwAXABcAFQAVABMAEgARABAAEAARABEADwAO
AA4ADAAMAAwADAANAA0ADQAMAAsACgAKAAsACwALAAwADAAMAAwACgAJAAkACQAJAAoA
DAAMAAwADAAMAAwACwALAAsADAAMAA0ACwALAAsACwALAAsACwALAA0ADQANAA0ACwAL
AAsACwAPABMAGwAkACkAKgAoACUAJAAjACAAGAAMAAYABQD8/+//5v/i/9n/y//C/77/
tP+k/5r/l/+Z/5//q/+5/8X/x//J/9D/3f/l/+7/9//+/wQACQAPABEAEAARABEAEgAS
ABMAFQAVABcAFwAXABcAFgAWABYAFgAZABkAGQAaABgAGAAYABgAFgAWABYAFgAYABkA
GQAZABkAGAAYABgAGgAaABoAGwAbABsAGwAbABwAHAAcABwAHAAdAB0AHQAcABwAHAAc
ABwAHAAeAB4AHwAfAB8AHwAdAB0AHQAdAB4AHgAeAB0AHQAdABwAHAAcABwAHAAcABwA
HAAbABoAGgAaABkAGQAZABkAGQAXABcAFgAVABUAFQAWABYAFgAWABUAFAATABMAEwAS
ABIAEgASABIAEwARABEAEgASABIAEwAUABUAFgAXABcAGAAZABkAGQAaABsAGwAcAB0A
GwAaABoAGgAcABwAHAAcABwAHAAbABoAGAAYABgAGQAZABkAGQAZABcAFwAWABYAGAAY
ABgAGQAbABsAGwAbABkAGQAZABkAGwAcABwAGwAZABkAGQAZABsAGwAcABwAHAAcABwA
HAAaABoAGgAaABoAGgAaABoAGgAZABkAGQAbABsAHAAcABoAGQAZABkAGgAaABoAGwAZ
ABkAGQAZABcAFgAWABYAFgAXABgAGAAaABkAGAAYABgAGAAXABcAFgAWABUAFQAVABUA
FAAUABQAFAAUABQAFAAUABQAFAAUABMAEwATABMAEwATABMAEwARABEAEgASABIAEgAT
ABEAEAAQABAAEgARABEAEgASABMAEwATABEAEAAQABAAEAAQABAAEAAQABAAEAAPAA8A
DwAPABAAEAAQABAAEAAOAA4ADgAOAA4ADgAOAA4ADwAQABAADwAPAA4AEAARABIAFQAV
ABUAEwARABIAEgATABUAFQAVABUAFQAVABMAEgARABAAEAARAA8ADQAMAAwACgAKAAoA
CgALAAsACwAKAAkACAAIAAkACQAJAAoACgAKAAoACAAHAAcABwAHAAgACAAIAAgACAAG
AAYABQAFAAcACAAIAAkACQAJAAkACQAJAAkACQAJAAkACQAJAAkACQAJAAkACQAJAAsA
EwAcACMAJAAkACMAIgAhAB4AGgAQAAQA/f/8//X/5P/c/9v/0f/G/8L/wP+y/6L/mf+V
/5X/m/+l/7P/v//D/8T/y//V/+D/6f/w//j//f8FAAkADAANAA0ADgANAA0ADgANAA8A
DwAPAA8ADgAOAA4ADgANAA0ADQAOAA4ADgAOAA4ADAAMAAwADAAOAA8ADwAPAA0ADAAM
AAwADAAMAAwADQANAA0ADQANAAwADAAMAAwACgALAAsACwAKAAoACgAKAAoACgAMAAwA
CwALAAsACwAKAAkACAAHAAoACgAKAAkACQAJAAgACAAGAAYABgAGAAYABgAFAAQAAgAC
AAEAAQABAAEAAQD///3//P/7//v/+f/6//r/+v/6//n/+P/3//f/9//2//b/9v/2//b/
9//1//X/9v/2//b/9//4//n/+v/7//v//P/9//3//f/+/wEAAQACAAMAAQAAAAAAAAAA
AAAAAAAAAAAAAAD///7//v/+//7////////////////////+//7//v/+//7/////////
//////////////////8AAAAA///9//3//f/9//3//f/+//7//v/+//7//v/8//z//P/8
//3//v///wAA/v/9//3//f/9//3//v/+//7//f/9//3//P/8//z//f/9//3//f/9//3/
/P/8//z/+v/7//z//P/+//3//P/8//z//P/7//v//P/8//v/+//7//v/+v/6//r/+v/6
//r/+P/4//j/+P/4//f/9//3//n/+f/5//n/+f/3//f/+P/4//j/+P/5//n/+P/4//j/
9v/1//X/9v/4//n/+f/5//n/+P/4//j/+P/4//j/+P/4//j/+P/3//X/9f/1//b/9v/2
//b/9v/2//f/9v/2//b/9v/2//j/+P/4//n/+P/4//f/9//6//z//f/+//3//f/9//v/
/f/+//7///////////////3//f/7//r/+f/4//j/+f/5//f/9v/2//b/9v/2//b/9//3
//f/9v/z//L/8v/z//X/9f/2//b/9P/0//L/8f/x//H/8f/y//L/8v/y//L/8v/y//H/
8f/z//T/9P/1//P/8//z//P/8//z//P/8//1//X/9f/1//P/8//z//P/9////wcADgAR
ABAADgANAAwACQAEAPr/8P/s/+n/3P/P/8j/wv+1/6n/ov+a/4r/fv94/3f/e/+H/5X/
o/+r/63/sf+8/8f/z//Y/+H/5v/s//P/9f/3//j/+f/5//r/+P/5//v/+//9//3//f/9
//z//P/8//z//f/9//3//v/+//7//v/+//7//v/+//7//v////////////7//v/+//7/
/v/+///////////////+//7//v/+//7//////////v/+//7//v/+//7/AAAAAP//////
//////////////8AAAAAAAD////////+//7/AAAAAAAAAAD+//7//f/8//z//P/7//v/
+//7//v/+f/5//j/9//3//f/+P/4//j/+P/3//b/9f/3//f/9v/2//b/9v/2//f/9f/1
//b/9v/4//n/+v/7//z//f/9//7/////////AAABAAEAAgADAAEAAAAAAAAAAAAAAAAA
AAAAAAAA///+//7//v/+///////////////9//3//P/8//7//v/+/////f/9//3//f//
////////////AAAAAP///f/9//3//f//////AAAAAAAAAAAAAAAAAAAAAAAAAAAAAAAA
AAAAAAAA/////////////wAAAAAAAP////////7//v/+//////////////////7//v/+
//7///8AAAAA/v/9//z//P/+//7//f/9//7//v/9//3//f/9//z//P/8//z//P/8//z/
/P/8//z//P/7//v/+//9//3//f/9//3/+//7//z//P/8//z//f/9//z//P/8//z/+//7
//z//P/9//3//f/9//z//P/8//z//P/8//z//P/8//z/+//7//v/+//8//z//P/8//z/
/P/7//v/+//7//z//P/8//z//P/8//z/+v/6//r//P/+//7//f/9//z//P/8//z//P/8
//z//P/9//7//v/9//3//v8AAAEAAgADAAMAAwABAAMABAAEAAUAAwADAAMAAwADAAMA
AQAAAP///v/+///////9//z//P/6//r/+v/6//v/+//7//r/9//2//b/9//3//f/+P/4
//r/+v/4//f/9//3//f/+P/4//j/+P/4//j/+P/3//f/9//4//j/+f/5//n/+f/5//n/
+f/5//n/+//7//v/+//5//n/+f/5////BwAPABYAGQAYABYAFwAWABMADAACAPj/9v/z
/+b/1//S/8z/vf+v/6j/ov+U/4j/gv+B/4f/kf+h/6//tf+1/7v/xv/R/9v/4v/p/+7/
9P/7////AQAAAAEAAQACAAAAAQADAAMABQAFAAUABQAGAAYABgAGAAcABwAHAAgACAAI
AAgACAAGAAYABgAGAAgACQAJAAkACQAIAAgACAAIAAgACAAJAAkACQAJAAkACAAIAAgA
CAAKAAsACwALAAgACAAIAAgACAAIAAoACgALAAsACwALAAsACwALAAsADAAMAAwACwAJ
AAkACAAIAAoACgAKAAoACgAKAAkACAAIAAgABwAHAAkACQAJAAcABQAEAAMAAwADAAQA
BAAEAAQAAwACAAEAAQABAAAAAAACAAIAAgADAAEAAQACAAIABAAFAAYABwAIAAkACQAK
AAoACQAIAAgACwALAAwADQALAAoACgAKAAoACgAKAAoADAAMAAsACgAJAAgABwAHAAcA
BwAHAAcABwAHAAYABgAGAAYABgAHAAUABQAFAAUABQAFAAUABQAFAAYABgAFAAMAAwAD
AAMAAwADAAQABAAGAAYABgAGAAQABAAEAAQABAAEAAQABAAEAAMAAwADAAMAAwAEAAQA
AgABAAEAAQACAAIAAgADAAEAAQABAAEAAQAAAAAAAAD+////AAAAAAIAAQAAAAAA/v/+
//3//f8AAAAA//////3//f/8//z//P/8//z//P/8//z//P/8//r/+f/5//n/+//7//v/
+//7//n/+f/6//r/+v/6//v/+//6//r/+v/6//n/+f/6//r/+//7//v/+v/4//f/9v/4
//j/+P/4//j/+P/4//f/9//3//f/+P/4//j/+P/4//j/9//3//f/9//4//j/+P/4//j/
+P/2//b/9v/2//b/+P/4//j/+f/4//j/9//3//j/+v/7//z//f/9//3/+//5//r/+v/7
//3//f/9//3//f/9//v/+v/5//j/+P/5//n/9//2//b/9v/2//b/9v/3//f/9//2//P/
8v/y//P/8//z//T/9P/0//T/8v/x//H/8f/x//L/8v/y//L/8v/y//L/8f/x//H/8v/y
//P/8//z//P/8//y//H/8P/v//D/8f/y//P/8f/x//H/8f/z//f///8IAAsADgAMAAsA
CgAJAAYAAAD0/+r/5//k/9X/yv/G/7//s/+o/6j/ov+Q/4T/f/99/4H/if+X/6P/rf+t
/67/t//D/8z/0//a/+D/5//t//H/8v/z//P/9P/0//X/9//3//n/+f/5//n/+v/6//r/
+v/5//n/+f/6//r/+v/6//r/+P/4//j/+P/6//v/+//7//v/+v/6//r//P/8//z//f/9
//3//f/9//r/+v/6//r//P/9//3//f/6//r/+v/6//r/+v/8//z//f/9//3//f/7//v/
+//7//7//v/+//3/+//7//r/+v/6//r/+v/6//r/+v/5//j/+P/4//f/9//5//n/+f/3
//X/9P/z//P/8//0//T/9P/0//P/8v/x//H/8f/w//D/8v/y//L/8//y//H/8f/w//L/
8//0//X/+P/5//n/+v/5//n/+f/6//3//f/+/////f/8//z//P/+//7//v/+/wAAAAD/
//7//P/8//z//f////////////3//f/8//z//v/+//7///////////////7//f/8//v/
/f/+//7//f/9//3//f/9//3//f/+//7//v/+//7//v/8//z//P/8//7//v/+//7//P/7
//v/+//7//v//P/8//7//f/9//3//P/8//z//f/7//v/+//7//v/+v/6//r/+v/7//z/
/P/8//v/+v/6//r/+v/5//n//P/8//v/+//5//n/+P/4//r/+v/6//r/+P/4//j/+P/4
//f/9//3//f/9//3//f/9//1//X/9v/2//b/9v/3//f/9v/2//b/9v/1//X/9v/2//f/
9//3//f/9v/2//b/9v/2//b/9v/2//b/9v/1//X/9f/1//b/9v/2//b/9v/2//X/9f/1
//b/9P/0//T/9P/0//T/9P/1//b/9v/1//X/+P/6//v//P/8//v/+v/3//n/+v/6//v/
+//7//v/+//7//v/+f/4//n/+P/4//n/+P/1//P/8v/z//T/9f/2//P/8//z//L/8//y
//L/8//1//X/9v/2//X/9P/x/+//7//v/+//8P/u/+7/7v/u//D/8P/v/+//7//w//D/
8f/v/+//7//v//H/8f/x//H/8f/x//H/8f/x//H/8f/x//P/9////wYACwAOAAwACwAK
AAkACAAAAPL/6P/l/+D/0//I/8j/w/+1/6r/pP+a/4z/gP99/3v/gf+L/5n/p/+r/6v/
rv+5/8X/0P/Z/+D/6P/t//H/8//0//X/9f/2//j/+f/7//v/+//7//v/+//8//z//P/8
//3//f/9//7//P/8//z//P/+//7//v/+//z//f/9//3////+//7//v/+//7//v////3/
/f/9//3//v/+//7//v/+//////////7//v/+//7//v/+/wAAAAD/////////////////
/////v/+//7//f///////v/+//7//v/+//7//v/+//3//P/8//z/+//7//n/+f/5//f/
+f/4//f/9//3//j/+P/4//b/9f/0//P/9f/1//T/9P/0//T/9P/1//X/9f/2//b/+P/5
//r/+//6//v/+//8/////////wAA/////wAAAQABAAAAAAAAAAIAAgACAAIAAAAAAP//
/v8AAAAAAAABAP////////////////7//v/+//7//v////3//f/9//3/////////////
/wAAAAD//////////////////wAAAAD+//7//v/+/wAAAAAAAAAA/v/+//7//v/+//3/
/f/9//////8AAAAA/v/9//3//f/9//7///8BAP/////////////+//7//v/+////AAAA
AAAA///+//7/AAAAAP////8AAAAA///////////+//7/AAAAAAAAAAD+//7//v/+/wAA
/////////f/9//3//f////3//f/+//7//v/+///////+//7//v8AAP////8AAP7/////
///////+//7//v/+//7//v/+//7//v/+//3/////////AAD+//7//v/+/wAA////////
//8AAAAAAAD+//7//v/+/wAAAAAAAAIAAgAAAAAAAAAAAAAAAAACAAIAAgADAAIAAgAB
AAEAAgAEAAUABgAHAAcABwAFAAcACAAIAAkACQAJAAkACQALAAsACQAIAAcABgAGAAcA
BwAFAAQABAACAAIAAgACAAMAAwADAAIAAQAAAAAAAQABAAEAAgACAAIAAgAAAP//////
////AAAAAAAAAAAAAAAAAAD///////8AAAAAAQD/////////////////////////////
/////////////wEABQANABYAGwAcAB4AGwAaABkAGAASAAYA/v/7//b/6f/e/9j/z//B
/7b/rv+m/5j/jP+H/4n/j/+d/6v/t/+9/7//xP/P/9f/4P/r//D/9v/9/wMABQAGAAcA
BwAIAAYABwAJAAkACQAJAAkACQAKAAoACgAKAAsACwALAAwADAAMAAwADAAMAAwADAAM
AA4ADwAPAA8ADQAMAAwADAAOAA4ADgAPAA8ADwAPAA8ADgAOAA4ADgAQABEAEQARABAA
EAAQABAAEAAQABIAEgARABEAEQARABEAEQARABEAEgASABIAEQARABEAEAAQABIAEgAS
ABIAEgASABEAEAAQABAADwAPABEAEQARAA8ADwAOAA0ADQALAAwADAAMAAwACwAKAAkA
CwALAAoACgAKAAoACgALAAkACQAKAAoACgALAAwADQAOAA8ADwAQAA8ADwAPABAAEQAR
ABIAEwARABAAEAAQABIAEgASABIAEgASABEAEAAQABAAEAARABEAEQARABEAEQARABAA
EAARABIAEwAVABUAFQAVABUAFQAVABUAFQAVABYAFgAVABUAFQAVABUAFQAVABYAFgAY
ABgAGAAYABoAGgAaABoAHAAcABwAHAAcABsAGwAbABsAGwAcABwAHAAbABsAGwAaABoA
GgAbABsAGwAbABsAGwAaABoAGgAaABsAHAAcABoAGQAYABgAGAAYABcAFwAaABoAGQAZ
ABkAGQAYABgAGAAYABgAGAAYABgAGAAYABoAGQAZABkAGgAbABwAHQAbABkAGQAaABwA
HAAcAB0AGwAaABoAGgAaABkAGQAaABoAGwAbABsAGQAYABgAGAAaABoAGgAaABoAGgAa
ABkAGQAZABkAGgAaABoAGgAaABoAGQAZABkAGwAcABoAGgAYABgAGAAYABgAGAAYABkA
HAAcABsAGwAcAB4AHwAgACEAIQAhAB8AHwAgACAAIQAhACEAIQAhACEAIQAfAB4AGwAa
ABoAGwAbABkAGAAYABoAGgAaABoAFwAXABcAFgAVABQAFAAVABUAFQAWABYAFgAWABQA
EwAVABUAFQAWABQAFAAUABQAFAAUABMAEwATABQAFAAVABUAFQAVABUAFQAVABUAFQAT
ABMAEwATABUAFQAVABUAFwAZACEAKAAtADAAMAAvAC4ALwAsACQAGAAOAAsACAD9//D/
6v/l/9X/yP/C/7r/rP+g/5v/m/+f/6n/tf/D/8n/y//O/9v/5f/u//f//v8EAAkADwAR
ABIAEwATABQAFAAVABcAFwAZABkAGQAZABoAGgAaABoAGQAZABkAGgAaABoAGgAaABwA
HAAcABwAGgAbABsAGwAdABwAHAAcABwAHAAcAB0AGwAbABsAGwAcABwAHAAcABoAGwAb
ABsAGwAcAB0AHgAdABwAHQAcAB0AHQAdAB0AHQAdAB0AHQAcABwAHAAbABsAGwAaABoA
GgAaABoAGgAaABoAGQAYABgAGAAXABcAFwAXABcAFQAXABYAFQAVABQAFAATABIAEgAR
ABAADwARABEAEAAQABAAEAAQABEAEwATABQAFAATABMAEwATABYAFwAXABgAGwAbABsA
HAAcABsAGwAbAB0AHAAcABwAHAAcABwAHAAaABoAGQAYABoAGgAaABsAGQAZABkAGQAb
ABsAGgAaABgAGAAYABkAGwAbABsAGwAbABsAGwAbABkAGgAaABkAGwAbABsAGwAZABkA
GgAaABoAGgAaABoAHAAcABwAHAAaABoAGgAaABoAGQAZABkAFwAXABgAGAAaABkAGQAZ
ABgAGAAYABkAFwAXABcAFwAXABYAFgAWABYAFwAYABgAGAAXABYAFgAYABgAFwAXABcA
FgAUABMAFAAVABUAFgAUABQAFAAUABIAEgASABIAFAATABMAEwARABEAEQARABIAEQAS
ABQAFAAUABQAFQAVABQAFAAUABQAEwATABQAFAAVABUAFQAWABYAFwAYABcAFgAVABQA
FgAWABYAFQATABMAEwAUABYAGAAYABoAGAAYABgAGAAYABgAGAAZABoAGgAZABkAGAAa
ABsAHAAfAB8AHwAdAB4AIAAhACMAIQAhACEAIQAhACEAHwAeAB0AHAAcAB0AHQAbABoA
GgAaABoAGgAaABkAGQAZABgAFwAWABYAFwAZABkAGgAaABgAGAAWABUAFQAVABUAFgAU
ABQAFAAUABYAFgAVABUAEwAUABQAFQAXABcAFwAXABkAGQAZABkAFwAXABcAFwAXABcA
FwAXABkAHQAjACoALQAwADAALwAwADMALgAkABgADgAJAAYA/f/w/+z/6f/d/9L/zv/I
/7b/qP+j/6H/pf+v/7v/x//N/8//0v/b/+f/8v/7/wIACAAPABMAEwAUABUAFQAWABcA
GQAcAB0AGwAbABsAGwAcABwAHAAcABsAGwAbABwAGgAaABoAGgAcABwAHAAcABoAGwAb
ABsAHQAcABwAHAAcABwAHAAdAB0AHQAdAB0AHgAeAB4AHgAcAB0AHQAdAB4AHgAeAB4A
HgAeACAAIAAfAB8AHwAfACEAIQAhACEAIQAgAB8AHQAfAB8AHgAeAB4AHgAeAB4AHgAe
AB0AHAAcABwAGwAbABkAGQAZABcAGQAYABcAFwAVABYAFgAWABYAFQAUABMAFQAVABQA
FAASABIAEgATABMAEwAUABQAFgAXABgAGQAaABsAGwAcAB8AHwAfACAAHwAfACAAIQAj
ACIAIgAiACQAJAAkACQAIgAiACEAIAAiACIAIgAjACMAIwAjACMAIwAjACIAIgAiACIA
IgAjACEAIQAhACEAIwAjACMAIwAhACIAIgAhACMAIwAjACMAJQAlACYAJgAkACQAJAAk
ACQAJAAkACQAJAAkACQAJAAmACUAJQAlACUAJQAmACYAJAAjACMAIwAjACQAJQAnACUA
JQAlACUAJQAkACQAJAAkACUAJgAmACYAJQAkACQAJAAkACMAIwAkACQAIwAjACUAJQAk
ACQAJAAkACQAJAAiACIAIgAiACMAIwAkACUAJQAlACUAJQAnACUAJQAmACQAJAAkACUA
JQAkACQAJAAmACUAJQAmACUAJQAkACMAJQAkACQAJAAkACQAJAAkACYAJgAmACUAJwAn
ACcAKAAmACYAJgAmACgAJwAnACcAJwAoACgAKAAoACgAKAAoACgAKAAoACoAKAAoACkA
KQAqACsALAAtAC0ALgAuAC4AMAAxADEAMQAyADIAMwA0ADQANAA0ADQANAA0ADIAMgAy
ADIAMAAwADAAMAAuAC4ALgAuAC4ALgAuAC4ALAAsACwALAAuAC4ALgAuACwALAAsACwA
LAAsAA==
         </WaveFormData>
      </LeadData>
      <LeadData>
         <LeadByteCountTotal>10000</LeadByteCountTotal>
         <LeadTimeOffset>0</LeadTimeOffset>
         <LeadSampleCountTotal>5000</LeadSampleCountTotal>
         <LeadAmplitudeUnitsPerBit>4.88</LeadAmplitudeUnitsPerBit>
         <LeadAmplitudeUnits>��V</LeadAmplitudeUnits>
         <LeadHighLimit>2147483647</LeadHighLimit>
         <LeadLowLimit>268435456</LeadLowLimit>
         <LeadID>V2</LeadID>
         <LeadOffsetFirstSample>0</LeadOffsetFirstSample>
         <FirstSampleBaseline>0</FirstSampleBaseline>
         <LeadSampleSize>2</LeadSampleSize>
         <LeadOff>FALSE</LeadOff>
         <BaselineSway>FALSE</BaselineSway>
         <ExcessiveACNoise>FALSE</ExcessiveACNoise>
         <MuscleNoise>FALSE</MuscleNoise>
         <LeadDataCRC32>1306185713</LeadDataCRC32>
         <WaveFormData>
0v/S/9L/0v/U/9T/1P/U/9L/0v/S/9L/0P/Q/9D/0P/Q/9D/0P/Q/87/zv/O/87/zv/O
/87/zv/O/87/zv/O/8z/zP/M/8z/zP/M/8z/zP/L/8r/yf/I/8n/yv/L/8z/yv/K/8r/
yv/I/8j/yP/I/8r/yv/K/8r/yP/I/8j/yP/K/8r/yv/K/8j/yP/I/8j/yP/I/8j/yP/K
/8r/yv/K/8n/yP/H/8b/yP/I/8j/yP/G/8b/xv/G/8b/xv/G/8b/yP/I/8j/yP/H/8b/
xf/E/8b/xv/G/8b/xP/E/8T/xf/F/8X/xf/G/8n/yf/J/8n/yP/K/8r/yv/M/83/zf/N
/8z/y//K/8r/yv/K/8r/yf/K/8f/xv/G/8X/x//I/8j/yv/K/8v/y//J/8n/yf/I/8f/
xv/G/8b/yf/J/8n/yf/G/8T/wv++/8D/v/++/73/vf+9/73/vf+7/7z/vP+8/7z/vP+8
/7z/uv+6/7v/u/++/77/vv++/73/vf+9/77/vP+9/73/vf+//7//wP/D/8f/z//W/93/
5f/y/wkAJwBCAFkAewCeAKsAnwCQAIMAbAA8AOb/e/8d/+X+y/7P/uP++P4L/x//NP9H
/1j/av95/4n/lf+j/6z/sv+4/7//wv/D/8T/x//H/8n/y//M/8//zf/N/83/z//Q/9H/
0f/S/9T/0//T/9T/0v/T/9T/1f/X/9f/1//X/9b/1v/Y/9j/2P/Z/9n/2v/Z/9n/2v/a
/9r/2v/a/9z/3v/f/+D/4f/h/+D/4f/h/+P/5P/l/+b/5v/m/+r/6v/q/+v/7v/u//H/
8v/z//X/9P/1//X/9//5//v/+//8////AQACAAMABQAHAAkACgAMAA4ADwARABAAEQAT
ABUAGAAZABkAGQAZABgAGAAWABMAEwATABMAFAASAA8ADQALAAoACQAJAAgABwAGAAMA
AwABAP///f/6//n/+P/3//b/8//x/+3/6v/o/+b/5P/i/+D/3v/b/9v/2f/X/9X/0f/Q
/9D/z//O/83/zf/N/8r/yv/J/8n/yf/J/8j/yP/H/8b/xv/G/8T/xP/F/8X/x//H/8f/
x//G/8b/xv/H/8f/x//H/8f/yf/J/8n/yf/J/8r/y//L/83/zf/N/87/zP/L/8v/zP/O
/87/zv/O/9D/0P/P/8//z//Q/9H/0f/R/9H/0P/P/8//z//P/9D/z//P/83/zf/L/8v/
0v/T/9D/zv/N/8z/zP/N/83/zP/L/8v/y//L/8v/zP/M/8z/zP/K/8r/y//J/8n/yf/J
/8v/y//K/8n/yf/J/8n/yP/K/8v/y//L/8r/yf/J/8r/yP/I/8j/yf/L/8v/y//J/8f/
x//I/8j/yf/J/8n/yf/J/8j/yf/K/8j/yP/J/8r/zP/M/8v/y//I/8j/yP/I/8n/yv/K
/8r/yf/J/8j/yP/G/8f/x//I/8r/yv/K/8r/yP/I/8j/yP/I/8r/yv/K/8j/yP/I/8j/
xv/G/8f/x//J/8n/yv/L/8v/y//L/8z/0P/Q/9D/0P/R/9H/0f/R/8//z//Q/9D/0v/S
/9H/0P/L/8r/yv/L/83/zv/O/87/zv/P/8//z//N/83/zP/L/8z/zP/M/83/zP/L/8r/
x//I/8f/xP/E/8P/wv/B/8H/wf/B/8H/wf/C/8L/wv/C/8D/wP/A/8D/wv/D/8P/xP/E
/8T/xP/D/8P/w//E/8T/x//H/8f/x//H/8r/z//V/93/5P/r//v/EgAtAEkAZACHAK0A
vACzAKMAlAB9AFIA/v+S/zP/8/7V/tf+7f4F/xj/K/8//1L/Y/92/4T/k/+h/6//t/+8
/8L/xv/J/8z/zv/Q/9T/1f/W/9f/1//Z/9f/1//X/9n/3P/d/93/3v/e/93/3f/e/+D/
4f/i/+P/4//j/+P/4//k/+T/5v/m/+j/6f/p/+r/6f/p/+r/6v/r/+z/7f/w//H/8f/x
//H/8v/y//T/9f/3//j/+f/6//r/+v/+//7///8BAAUABgAHAAgACQALAAwADQANAA8A
EgAVABYAGAAZABsAHAAdACEAIwAlACYAJwAoACgAKQAsAC0ALwAxADIAMwAzADMAMwAy
ADIAMAAxADEAMQAxADAALgArACkAKQAoACcAJwAkACMAIgAfAB0AGwAZABcAFgAVABQA
EwAQAA0ACwAHAAQAAgAAAP7//f/8//v/+f/3//X/8//x//H/8P/w/+//7f/r/+r/6f/o
/+j/5//n/+n/6f/o/+j/5//m/+b/5v/m/+b/5//n/+f/5//n/+f/6P/o/+j/6f/r/+v/
6//r/+n/6f/p/+n/6f/q/+v/6//r/+v/6//s/+r/6f/p/+r/7v/u/+7/7v/s/+z/6//r
/+3/7v/v/+//7f/t/+z/6//r/+v/6//s/+3/7f/r/+v/5//n/+7/7//u/+z/6//q/+r/
6//r/+r/6f/p/+n/6f/p/+r/6v/q/+j/5v/m/+f/6f/p/+n/6f/p/+n/6P/n/+f/5//n
/+b/6P/p/+n/6f/m/+X/5f/m/+j/6P/o/+n/6f/p/+n/5//n/+f/6P/o/+n/6f/p/+n/
6P/m/+b/5v/o/+j/6f/q/+j/6P/n/+f/5v/m/+b/5v/n/+j/6P/o/+f/5//m/+b/5v/n
/+f/6P/m/+b/5v/m/+b/5v/m/+b/6P/o/+j/6P/o/+j/5v/m/+f/5//p/+n/6v/r/+n/
6f/p/+r/7P/s/+z/7P/t/+3/7f/t/+3/7f/u/+7/8P/w/+//7v/r/+r/6v/r/+//8P/w
//D/7v/v/+//7//v/+//7v/t/+7/7v/u/+//7//v/+//7f/u/+3/6v/q/+f/5v/l/+X/
5f/l/+X/5f/n/+j/6f/q/+j/6P/o/+j/6v/r/+v/7P/s/+z/7P/r/+v/6//s/+z/7f/t
/+3/7f/r/+z/8f/3//3/BgALABMAJAA9AFsAdACRALcA1gDZAMsAugCpAIwAUgD0/43/
Of8J//f+A/8Z/yz/Pf9T/2j/e/+M/5z/rf+7/8n/1f/c/+D/6P/t//D/8//0//f/9//4
//n/+f/7//n/+f/5//v//v//////AAD+//3//f/+/wAAAQACAAMAAQABAAEAAQACAAIA
BAAEAAYABwAHAAgACAAHAAcABgAHAAgACQAMAA8ADwAPAA8ADgAOABAAEQATABQAFQAW
ABQAFAAYABgAGgAbAB4AHgAhACIAIwAlACQAJQAlACcAKwAtAC0ALgAvADEAMgAzADcA
OQA7ADwAPwBAAEAAQQBCAEMARQBHAEgASQBJAEkASQBIAEgARgBHAEcARwBHAEYARABB
AD8APQA8ADsAOwA4ADcANgAzADEALwAtACsAKgApACgAJwAkACEAHwAbABoAGAAWABQA
FAASABAADQALAAkABwAFAAUABAAEAAMAAQD///7//f/8//z/+//7//n/+f/4//j/9//2
//b/9v/2//b/9//3//f/9//3//f/9v/2//b/9//3//f/9//3//f/9//3//f/+f/6//v/
+//5//n/+f/6//r/+f/5//r//v/+//7//v/+//7//f/9//3//v////////////7//f/9
//3//f/+//3//f/7//v/9//3//7///////7//v/+//z//f/9//z/+//7//v/+//9//7/
/v/+//z/+v/6//v/+//7//v/+//7//v/+v/5//n/+f/5//j/+P/5//n/+f/4//f/9//4
//j/+P/4//n/+f/5//n/9//3//f/+P/4//n/+f/5//n/+P/2//b/9v/2//b/9//4//j/
+P/3//f/9v/2//j/+P/6//j/+P/4//j/9v/2//f/9//5//n/+v/7//v/+//7//z//v/+
//7//v////////////////8AAAAAAAAAAP///v/5//j/+P/5//v//P/8//z//P/9//3/
/f/9//3//P/7//z//P/8//3//f/9//3/+//6//n/9v/2//f/9v/1//X/8//z//P/8//2
//b/9v/2//T/9P/0//T/9P/1//X/9v/4//j/+P/3//X/9f/2//b/9//3//f/9//3//b/
9//9/wMACgARABkAJAA1AE0AaAB/AJkAvgDbANkAxgC3AKYAhABGAOf/g/83/w//Bf8T
/yb/N/9J/1z/cf+C/5T/o/+z/8P/0f/a/+D/6P/t//L/9f/2//n/+f/8//3//f//////
/////wEAAgADAAMABAAEAAMAAwAEAAIAAwAEAAUABwAHAAcABwAHAAYABwAGAAgACQAJ
AAoACgAJAAkACAAKAAoACgAMAA0ADQANAA0ADAAMAA4ADwAQABIAFAAWABQAFAAYABgA
GAAZABwAHAAdAB4AHwAhACAAIQAhACMAJgApACoALAAuAC8ALwAvADMANQA3ADgAOwA8
ADwAPQA8AD0APwBBAEIAQwBDAEMAQgBAAD8APAA5ADkAOQA5ADgANgAzADEAMQAwAC8A
LwAwAC8ALgArACkAJwAlACMAIgAhACAAHwAcABkAFwATABQAEgAQAA4ADQAMAAsACQAH
AAUAAwABAP///v/+//3/+f/3//b/9f/y//L/8f/x//H/8f/w//D/7//u/+7/7v/w//D/
8f/x//H/8f/x//H/8P/w//D/8f/z//P/8//z//H/8f/x//H/8//0//X/9f/1//X/9f/2
//b/9f/1//b/+P/4//j/+P/2//b/9f/1//X/9v/3//f/+f/5//j/9//1//X/9f/2//f/
9//1//X/8f/x//j/+f/4//b/9f/0//L/8//z//L/7//v/+//7//v//D/8P/w//D/7v/u
/+//7f/t/+3/7f/v/+//7v/t/+3/7f/t/+z/7v/v/+//7//s/+v/6//s/+z/7P/s/+3/
6//r/+v/6f/n/+f/6P/o/+n/6f/p/+n/6v/o/+j/6P/o/+j/6f/q/+r/6v/p/+n/5v/m
/+b/5v/p/+r/6v/o/+j/6P/o/+b/5v/n/+f/5//n/+j/6f/p/+n/6f/q/+z/7P/s/+z/
7f/t/+3/7f/t/+3/7v/u/+z/7P/r/+r/5//m/+b/5//p/+r/6v/q/+r/6//r/+v/6f/p
/+j/5//o/+j/6P/p/+n/6f/p/+f/5P/j/+D/4P/f/97/3f/d/9//3//f/9//4v/i/+L/
4v/h/+D/3//e/+D/4f/h/+L/4v/i/+L/4f/h/+H/4v/i/+H/4f/h/+H/4f/k/+n/8f/3
//7/BQAPACQAPwBdAHYAlwC/ANQAzQC/AK4AmQB0ACgAvP9X/xH/7f7r/v3+E/8m/zv/
Uf9k/3f/iv+a/6n/t//D/8v/0v/Y/97/4//k/+b/6P/s/+3/7f/t/+z/7f/t/+3/7f/v
//L/8//z//T/8v/x//H/8v/y//P/9P/1//f/9//3//f/+P/4//r/+v/8//3//f/+//3/
/f/+//7//v/+//7/AAABAAEAAQABAAAAAAACAAMABQAGAAcACAAGAAYACgAKAAoACwAO
AA4ADwAQABEAEwAUABUAFQAXABsAHQAdAB4AIAAhACEAIQAlACcAKQAqACsALAAsAC0A
MAAxADMANQA2ADcANwA3ADUANAA0ADIAMwAzADMAMwAwAC4AKwApACcAJgAlACUAJAAj
ACIAHwAdABsAGQAXABYAFQAUABMAEAANAAsABwAGAAQAAgAAAP7//P/6//f/8//x/+//
7f/r/+r/6v/p/+n/5//m/+X/5P/k/+P/4//j/+P/4v/i/9//3v/e/97/4P/g/+H/4f/h
/+H/4f/h/+D/4P/g/+H/5f/l/+X/5f/j/+P/4//j/+P/5P/l/+X/5f/l/+X/5v/m/+X/
5f/m/+j/6P/o/+j/5v/m/+X/5f/n/+j/6f/p/+n/6f/o/+f/5//n/+f/6P/n/+f/5f/l
/+X/5//w//P//f8EAAwAFAAbACEAJgAqACwALwAyADUANwA6ADwAPgBAAD4APgA/AEAA
QQBCAEMAQgBBAD8APQA8ADsAOgA4ADcANwA2ADUAMQAvAC4ALgAuAC4ALgAvAC0ALQAt
ACsAKQApACoAKgApACkAKQApACYAJAAkACQAJAAkACUAJgAlACQAIgAhACAAIAAgACAA
HwAgACAAIAAdAB0AHAAcAB4AHwAfACAAIQAiACMAJAAkACYAKAAoACoAKgAqACoAKgAp
ACgAKAAnACgAKQArAC0ALwAvAC8AMAAyADIAMgAyADMAMwAzADMAMQAxADIAMgAyADIA
MQAwAC8ALgAuAC8AMQAyADIAMgAyADMAMwAzADIAMQAvAC0ALAAsACwALQAsACsAKgAn
ACYAJQAiACIAHwAeAB0AHQAbABsAGwAbABwAHAAcABwAHAAcABwAHAAaABsAGwAcABwA
HAAcABsAGQAZABoAGgAZABkAGQAZABkAHAAhACUALQA0ADkARQBaAHcAkwCsAM8A8wAG
Af0A7wDgAMkAogBUAOr/h/9B/x3/Gf8t/0P/Vv9r/4H/lP+j/7T/xv/T/+H/7f/3//7/
BAAKAA0ADgAPABAAEwATABYAFwAXABkAFwAXABcAGQAcAB0AHQAeABwAGwAbABwAGgAb
ABwAHQAdAB0AHQAdABwAHAAeAB4AHgAfAB8AIAAfAB8AIAAgACIAIgAiACQAJQAlACUA
JQAkACQAJgAnACkAKgArACwALAAsADAAMAAwADEANAA0ADUANgA3ADkAOgA7ADsAPQBB
AEMAQwBEAEMAQwBCAEEAQgBDAEQARABFAEYARgBHAEcARwBIAEkASABJAEkASQBHAEYA
RgBEAEMAQwBDAEMAQgBAAD0AOwA3ADYANQA1ADQAMwAyAC8ALQArACkAJwAkACMAIgAh
ACAAHQAbABcAFAASABAADgAOAAwACgAHAAUAAwABAP///f/8//z/+//5//f/9v/1//L/
8v/x//H/8//z//L/8v/v/+7/7v/u/+7/7v/v/+//7//v/+//7//s/+z/7P/t/+//7//v
/+//7//v/+//7//v//D/8f/x//H/8f/x//L/8P/v/+//8P/y//L/8v/y//L/8v/x//H/
8f/y//P/8//z//P/8v/x//H/8f/x//L/9f/1//P/8//w/+//9f/1//P/8v/y//L/8P/x
//H/8P/v/+//7//v/+//8P/w//D/8P/u/+7/7//v/+//7//v/+//7//u/+3/7f/t/+3/
7P/u/+//7//v/+z/6//r/+z/7P/s/+z/7f/v/+//7//t/+v/6//s/+z/7f/t/+3/7f/s
/+r/6v/q/+z/7P/t/+7/7P/s/+v/6//q/+r/6v/q/+v/7P/s/+z/6//r/+r/6v/q/+v/
6//s/+r/6v/q/+r/6P/o/+n/6f/p/+n/6v/r/+v/6//r/+z/7v/u/+7/7v/v/+//7//v
/+3/7f/u/+7/8P/w/+//7v/r/+r/6v/r/+3/7v/u/+7/8P/x//H/8f/x//H/8P/v/+7/
7v/u/+//8f/x//H/7//u/+3/6v/q/+v/6v/p/+n/5//n/+f/5//q/+r/6v/q/+r/6v/q
/+r/7P/t/+3/7v/u/+7/7v/t/+3/7f/u/+7/7//v/+//7//v//D/8//3////BgANABUA
IgA3AFMAbACDAKUAyADXAMsAugCrAJYAaAAYALH/Vf8X//3+Af8T/yb/N/9J/17/cf+E
/5T/p/+3/8X/0f/Y/+D/5v/r//D/8//0//f/9//4//n/+f/7//v/+//7//3//v//////
AAAAAP////8AAAAAAQACAAMABQAFAAUABQAEAAQABgAGAAgACQAJAAoACgAJAAkACAAJ
AAoACwAOAA8ADwAPAA8ADgAOABAAEQATABQAFQAWABUAFAAXABYAGAAZABwAHAAdAB4A
HwAhACAAIQAhACMAJwApACkAKgArAC0ALgAvADEAMwA1ADYAOQA6ADoAOwA6ADsAPQA/
AEIAQwBDAEMAQQBAAEAAPgA9AD0APQA9AD4APAA5ADcAMwAyADEAMQAwAC8ALgArACsA
KQAnACUAIgAhACAAHwAeABsAGQAVABQAEgAQAA4ADgAMAAoABwADAAEA///9//3//P/8
//v/+//5//j/9//0//T/8//z//X/9f/0//T/8//y//L/8v/y//L/8//z//P/8//z//P/
8P/w//D/8f/1//X/9f/1//X/9f/1//X/9f/2//f/9//5//n/+f/6//j/9//3//j//P/8
//z//P/6//r/+f/5//v//P/9//3//f/9//z/+//5//n/+f/6//3//f/7//v/+P/3//3/
/f/8//r/+f/4//j/+f/5//j/9f/1//X/9f/3//j/+P/4//b/9P/0//X/9f/1//X/9f/1
//X/9P/z//H/8f/x//D/8v/z//P/8//y//H/8f/y//L/8v/y//P/8//z//P/8f/x//H/
8v/y//P/8//z//P/8v/w//D/8P/w//D/8f/y//L/8v/x//H/8P/w//D/8P/x//L/8v/y
//L/8P/w//D/8P/y//L/8//z//H/8f/y//P/8//z//P/9P/2//b/9v/2//X/9f/1//X/
9v/3//n/+v/5//j/9v/0//P/8v/y//P/9f/2//b/9v/0//X/9f/1//b/9//3//f/9P/0
//T/9f/3//f/9//1//T/8//w//D/7f/s/+v/6//s/+3/7v/v/+7/7v/u/+7/7v/u/+7/
7v/w//H/8f/y//D/8P/w/+//8f/x//L/8v/x//H/8f/x//H/8v/3////BQAOABMAGQAk
ADkAVwByAI0AsQDUAOMA1QDEALcAoAByACAAt/9b/yH/B/8J/xv/MP8//1P/bP9//5D/
ov+z/8H/z//Z/+D/5v/u//f/+v/9//7/AQABAAAAAQABAAMABAAFAAYACQAIAAkACQAK
AAoACQAJAAoACgALAAwADQALAAsACwALAA4ADgAQABAADgAPAA8AEAARABEAEgASABQA
FAAUABYAFgAVABQAEwAWABYAGAAZABkAGgAbABwAGgAaAB4AHgAgACEAJAAkACMAJAAl
ACcAKgArACsALQAtAC8ALwAwADUANwA4ADkAOwA9AD8AQABBAEIAQgBDAEYARwBJAEsA
SgBLAEsASwBNAEwATABKAEsASwBLAEsASABGAEMAQQBBAEAAPwA/ADwAOwA6ADcANQAz
ADEALwAuAC0ALAArACgAJQAjAB8AIAAeABwAGgAWABQAEgAPAA8ADQALAAkABwAGAAYA
BQABAP///v/9//3//v/+/////v/9//v/+v/7//r/+v/6//z//P/9//3//P/7//r/+f/5
//r/+//9//3//f/9//3//////////////wAAAQABAP///////wAAAgABAAEAAgACAAIA
AgACAAQABAADAAMAAwAEAAUABQADAAMAAgABAAMAAwADAAQAAwADAAEAAQD+//3/AwAD
AAIAAAD///7//f/9//z/+v/6//v//P/9//v//P/8//z//P/6//r/+//7//v/+//7//v/
+//6//n/+//7//v/+v/4//n/+f/5//r/+f/5//r/+v/6//r/+//5//n/+f/3//n/+f/6
//r/+f/5//n/+f/6//j/+P/4//j/+P/5//r/+P/4//f/9//3//j/+f/6//r/+v/5//j/
9//3//b/9v/2//f/9//4//b/9v/2//b/9v/4//j/9v/2//b/9v/0//T/9f/1//f/9//4
//n/9//3//f/+P/6//r/+v/6//3//f/9//3/+//7//z//P/+//7//f/8//f/9v/2//f/
+f/6//r/+v/8//3//f/9//v/+//6//n/+v/6//r/+//7//v/+//5//j/9//0//T/8//y
//H/8f/v/+//7//v//L/8v/y//L/8P/w//D/8P/w//H/8f/y//L/8v/y//H/8f/x//L/
8v/1//X/9f/1//X/9P/3//3/AwAKABEAGQAmAD0AVwB0AI8AtQDaAOkA4QDQAMEArACA
AC4Awf9f/x//A/8D/xn/MP9F/1f/bP9//5D/ov+x/7//zf/b/+L/6P/u//X/+P/7//z/
/////wIAAwADAAUAAwADAAMABQAIAAkACQAKAAgABwAHAAgACAAJAAoACwALAAsACwAL
AAwADAAOAA4ADgAPAA8AEAARABEAEgASABQAFAAUABYAFQAVABUAFQAWABYAGAAZABkA
GgAbABwAHAAcACAAIAAgACEAJAAkACUAJgAnACkAKgArACsALQAwADMANAA2ADgAOQA5
ADkAPQA/AEEAQgBAAEAAPwA/AD0APQA+AD8APgA/AD8APwA/AD4APgA8ADsAOwA7ADsA
OgA4ADUAMwAvAC4ALQAtACwAKwAqACcAJQAjACEAHwAeAB0AHAAbABgAFQATAA8ADgAM
AAoACAAIAAYABAABAP///f/7//n/9//2//b/9f/z//H/8P/v/+z/7P/r/+v/7f/t/+z/
7P/r/+r/6v/q/+r/6v/r/+v/6//r/+v/6//q/+r/6v/r/+3/7f/t/+3/7f/t/+3/7f/v
//D/8f/x//H/8f/x//L/8P/v/+//8P/0//T/9P/0//T/9P/z//P/8//0//X/9f/1//X/
9P/z//P/8//z//T/9f/1//P/8//w/+//9f/1//P/8v/y//L/8P/x//H/8P/v/+//7//v
//H/8v/y//L/8P/u/+7/7//v/+//7//v/+//7//u/+3/7f/t/+3/7P/u/+//7//v/+7/
7f/t/+7/7v/u/+7/7//v/+//7//t/+v/6//s/+z/7//v/+//7//u/+z/7P/s/+z/7P/t
/+7/7P/s/+v/6//q/+r/6v/q/+v/7P/s/+z/6//r/+r/6v/s/+z/7P/s/+z/7P/t/+3/
6//r/+z/7f/v/+//7//w//D/8P/w//D/8//z//P/8//x//H/8v/y//D/8P/v/+7/7P/s
/+3/7//w//D/7//u//D/8f/x//H/8f/x//D/7//s/+z/7P/t/+7/7//w/+//7f/r/+f/
5v/n/+b/5f/l/+f/5//n/+f/5v/m/+b/5v/o/+j/6P/o/+b/5//n/+j/6P/o/+j/5//p
/+n/6v/q/+r/6f/o/+f/6f/q/+//9f/5//7/BQALABgALwBLAGgAgwClAMgA2QDNALoA
rQCYAHIAJAC9/1v/F//1/vP+Bf8a/y//Rf9a/2//gP+S/6H/r/+9/8n/1P/c/+T/6f/s
/+v/7P/v/+//8v/z//P/9f/1//X/9f/3//f/9//2//b/9//3//j/+v/4//n/+v/7//3/
/f/9//3//P/8//7//v/+//////8AAAMAAwAEAAQAAgACAAIABAAHAAcABwAHAAgACAAK
AAsACwAMAA0ADgAQABAAFAAUABMAEwAVABQAFwAYABkAGwAcAB0AHQAfACEAIwAjACQA
KQArACwALQAtAC8AMQAyADQANgA3ADkAOgA7AD0APwBAAEEAQQBBAEMAQgBCAEAAPQA9
AD0APQA+ADwAOQA3ADUANAAzADMAMAAvAC4AKwArACkAJwAlACMAIQAfAB0AGwAZABgA
FQAUABIAEAAOAAoACAAGAAMAAgABAAAA///8//r/+f/3//b/9f/1//X/9P/0//P/8//x
//H/8P/w//D/8P/x//L/8f/w//D/7//x//H/8f/x//D/8P/w//H/8f/x//H/8f/z//P/
8//z//H/8v/z//P/9f/1//X/9v/2//X/9f/2//j/+P/4//j/+v/6//n/+f/4//j/+P/3
//n/+f/4//f/9//3//f/+P/4//f/9P/z//L/8//7//3/+//4//b/9P/2//f/9//2//P/
8//z//P/8f/y//L/8v/0//L/8v/z//H/8f/x//H/8//z//L/8f/v/+//7//u//D/8f/x
//H/8f/x//L/9P/0//T/9P/1//X/9f/1//P/8//z//T/9P/1//X/9f/1//X/9P/1//b/
9P/0//X/9v/0//T/8//z//j/+P/4//j/9//2//X/9P/1//b/+P/5//j/9//3//f/+f/5
//n/+v/8//z//P/8//3//f/9//3//////wAAAAD+//7//f/8//v/+v/6//v/+//8//z/
/P/+/////////wEAAQAAAP///f/8//v/+//8//3//v/9//z/+//4//j/9v/0//L/8f/z
//P/8//z//T/9P/0//T/9v/2//b/9v/2//f/9//4//b/9v/2//X/9//3//j/+P/2//X/
9P/z//X/9v/5////BQAMABEAFwAkADsAVQBwAIkAqwDQAOEA1wDAALEAngB4AC4Ax/9p
/yn/C/8J/xn/LP89/1H/Zv97/4z/oP+v/73/y//V/9z/5P/u//X/+P/5//r//f/9//7/
/////wEAAwADAAMABQAFAAUABAAEAAYABQAFAAYABAAFAAYABwAHAAcABwAHAAoACgAM
AAwACwALAAoACgALAAsADAAMAAwADAAMAA4ADQANAA0ADQAOAA4AEAARAA8AEAARABIA
FAAUABgAGAAWABcAGgAaABsAHAAdAB8AIAAhACEAIwAjACUAJQAmACsALQAuAC8ALwAx
ADMANAA3ADgAOAA5ADwAPQA/AEEAQABBAEEAQQBDAEIAQgBAAD8APwA/AD8APgA8ADkA
NwA3ADYANQA1ADMAMQAvACsAKgApACgAJwAkACMAIgAhAB4AGwAZABUAFgAUABIAEAAM
AAoACAAFAAUAAwABAP///f/8//z/+//3//X/9P/z//T/9P/z//P/8v/x/+//7v/u/+7/
7//w/+7/7v/v/+//7f/t/+3/7f/t/+7/7//x//D/7//u/+3/7v/v//D/8f/x//L/8//z
//H/8f/x//L/8//z//T/9v/1//T/8//y//T/9P/z//P/8//0//X/9f/1//X/9P/z//X/
9f/1//b/9v/1//L/8f/v/+//9v/3//b/9P/z//L/8P/x//H/8P/x//H/8f/x/+//8P/w
//D/8P/u/+7/7//t/+3/7f/t/+3/7f/s/+v/7P/t/+7/7v/t/+3/7P/r/+v/6//s/+7/
7P/s/+z/7f/s/+v/6v/n/+j/6f/r/+z/7P/r/+r/6f/p/+j/6f/q/+r/6v/r/+z/6v/q
/+n/6f/q/+r/6v/q/+r/6v/p/+j/6f/p/+j/6P/m/+f/5//o/+j/6P/o/+j/6P/o/+j/
6P/o/+j/6P/p/+v/6//r/+v/7f/u/+7/7v/s/+z/7P/s//H/8v/x//D/7//u/+z/7P/s
/+z/7P/s/+z/7P/s/+z/7P/s/+3/7v/v//D/7//u/+3/7P/q/+r/6v/q/+z/7P/s/+z/
6//q/w==
         </WaveFormData>
      </LeadData>
      <LeadData>
         <LeadByteCountTotal>10000</LeadByteCountTotal>
         <LeadTimeOffset>0</LeadTimeOffset>
         <LeadSampleCountTotal>5000</LeadSampleCountTotal>
         <LeadAmplitudeUnitsPerBit>4.88</LeadAmplitudeUnitsPerBit>
         <LeadAmplitudeUnits>��V</LeadAmplitudeUnits>
         <LeadHighLimit>2147483647</LeadHighLimit>
         <LeadLowLimit>268435456</LeadLowLimit>
         <LeadID>V3</LeadID>
         <LeadOffsetFirstSample>0</LeadOffsetFirstSample>
         <FirstSampleBaseline>0</FirstSampleBaseline>
         <LeadSampleSize>2</LeadSampleSize>
         <LeadOff>FALSE</LeadOff>
         <BaselineSway>FALSE</BaselineSway>
         <ExcessiveACNoise>FALSE</ExcessiveACNoise>
         <MuscleNoise>FALSE</MuscleNoise>
         <LeadDataCRC32>2326571381</LeadDataCRC32>
         <WaveFormData>
+v/6//r/+v/4//j/+P/4//b/9v/2//b/9v/2//b/9v/0//T/9P/0//T/9P/0//T/8v/y
//L/8v/w//D/8P/w//D/8P/w//D/8P/w//D/8P/w//D/8P/w/+7/7v/u/+7/7v/u/+7/
7v/u/+7/7v/u/+z/7P/s/+z/7v/u/+7/7v/u/+7/7v/u/+7/7v/u/+7/8P/w//D/8P/v
/+7/7f/s/+z/7P/s/+z/7P/s/+z/7P/s/+z/7P/s/+z/7P/s/+z/6v/q/+r/6v/s/+z/
7P/s/+r/6v/q/+r/6v/q/+v/6//r/+v/6//s/+z/7f/t/+//7//w//D/8P/y//L/8v/y
//D/8f/x//H/8f/x//H/7//u/+7/7v/v/+//8P/w//D/8v/y//L/9P/0//T/9P/0//L/
8f/v/+//8v/z//P/8//w/+//7P/q/+j/5v/l/+X/5P/k/+T/5P/m/+b/5v/m/+T/5P/k
/+X/5f/m/+b/5f/n/+f/5//n/+X/5f/l/+b/6P/o/+j/6P/n/+f/5//p/+7/9f/9/wQA
EAAiAD0AXgCDAK8A4gAQASYBIwEMAecAvQCPAEIA4v+S/1z/P/8+/07/Wv9f/2r/c/99
/4n/l/+l/7H/v//J/87/1P/b/+H/5f/m/+j/6v/q/+z/7f/u/+//8P/x//L/8v/z//T/
9P/1//T/9P/1//b/+P/4//j/+P/4//n/+v/6//j/+P/6//r/+v/6//r/+v/6//z//f/9
////AAAAAAAAAAAAAAEAAgAAAAIAAwADAAMAAwADAAUABQAFAAgACQAKAAsADAAMAA8A
DwAQABEAEAARABMAFAAVABYAFgAXABgAGQAbAB0AIAAhACIAIwAkACUAJgAnACYAJwAo
ACkAKwArACsALAAqACoAKgAqACkAKAAnACcAJgAlACQAIwAgAB8AHgAdAB4AHAAbABkA
FgAVABUAFAAUABMAEQAPAA4ADAAMAAsACAAHAAYABAAEAAIAAAD///v/+//6//n/+P/3
//b/9P/y//L/8f/w//D/8P/v/+7/7//v/+7/7f/r/+v/6//r/+3/7v/u/+7/7f/t/+3/
7f/q/+r/6//r/+z/7P/s/+z/7P/t/+7/7v/w//D/8P/w//D/8P/w//D/8P/x//H/8f/x
//H/8v/y//H/8f/y//L/8v/y//L/8v/w//D/8P/x//H/8f/w//D/8v/x//H/8f/x//H/
8f/x//P/8//y//L/8P/w//D/8f/x//H/8P/w/+//7//w//D/7v/u/+7/7v/u/+7/7v/u
/+//7//w//D/7v/u/+7/7v/w/+7/7v/u/+7/7v/u/+7/8P/w/+//7v/u/+7/7f/t/+3/
7f/t/+3/7f/t/+3/7f/t/+3/7P/s/+//7//v/+7/7f/t/+3/7f/t/+3/7v/u/+7/7f/t
/+3/6//r/+v/6//s/+3/7f/t/+7/7f/t/+3/7P/s/+z/7f/v/+//7//w/+7/7v/u/+7/
8P/x//H/8f/v/+//8P/w//H/8f/z//P/9P/0//T/9P/0//T/9P/0//X/9f/1//X/9f/1
//P/8v/y//L/8//1//b/9v/2//b/9v/2//j/+P/4//j/+P/2//f/9f/1//b/9//3//f/
9v/z//D/7v/s/+z/6//r/+z/7P/s/+z/7P/s/+z/7P/s/+z/7P/t/+3/7v/u/+3/7f/r
/+v/6//r/+v/6//s/+z/7v/u/+7/7f/t//H/9f/6/wEACQAUACQAPgBhAIQArQDhAA4B
JgEiAQ0B5gC9AJEASwDy/6T/bv9O/0v/Wv9m/27/d/9+/4f/k/+h/6//uf/F/8//1//c
/+L/6f/t/+//8P/y//T/9P/1//X/9f/1//b/9//4//j/9v/2//X/9f/4//j/+f/6//r/
+v/6//r/+v/7//z//P/6//r//P/8//z//P/8//z//P/+//////8BAAIAAgACAAAAAAAB
AAIABAAGAAcABwAFAAUABQAHAAkACQAMAA0ADAANAA4ADgAPAA8AEAARABQAFQAXABgA
FwAYABgAGQAaABsAHQAfACIAIwAkACUAJAAlACYAJwAoACkAKgArAC0ALQAtAC4ALgAu
AC4ALgAtACwAKwArACgAJwAmACUAJAAjACIAIQAgAB4AHQAbABoAGQAZABgAGAAXABUA
EwAQAA4ADgANAAwACwAKAAgABgAEAAIAAQD//////v/9//z/+//6//j/9v/2//X/9P/0
//T/8//y//P/8//y//H/8f/x//H/8f/x//L/8v/y//H/8f/x//H/8v/y//P/8//y//L/
8v/y//L/8//0//T/9v/2//b/9v/0//T/9P/0//b/9//3//f/9//3//j/+P/3//f/+P/4
//r/+v/6//r/+P/4//j/+f/5//n/+P/4//j/9//3//f/9//3//f/9//3//f/9v/2//T/
9P/0//X/9f/1//T/9P/z//P/9P/0//T/9P/0//T/9P/0//T/9P/x//H/8v/y//T/9P/0
//T/8v/w//D/8P/w//D/8P/w//L/8v/x//D/8P/w/+//7//v/+//7//v/+//7//v/+//
7//v/+7/7v/v/+//7//u/+3/7f/t/+3/7f/t/+7/7v/s/+v/6//r/+v/6//r/+v/7v/v
/+//7//s/+v/6//r/+z/7P/s/+3/7f/s/+z/7P/s/+z/6v/r/+v/6//r/+v/7P/s/+3/
7f/v/+//8P/w//D/8P/w//D/8P/w//H/8f/x//H/8f/x/+//7v/u/+7/7//x//L/8v/y
//L/8P/w//L/8v/0//T/9P/y/+//7f/t/+7/8f/x//H/8P/v/+z/6v/o/+b/5f/l/+b/
5v/m/+b/5v/m/+b/5v/m/+j/6P/p/+n/6P/o/+f/5//n/+f/5//n/+n/6f/q/+r/6P/o
/+j/5//n/+n/7f/y//n///8GABIAJgBDAGQAiQC1AOgADAEaAQ8B8gDHAJ8AbQAgAMz/
iP9c/0n/Tv9c/2b/a/9y/33/h/+T/5//q/+3/8P/zf/U/9j/3//j/+f/6f/q/+v/6v/s
/+3/7v/v//D/8f/y//L/8v/y//H/8f/0//T/9f/2//b/9v/2//b/9v/3//j/+P/4//j/
+v/6//z//P/8//z//P/+/////////wAAAAAAAAIAAgADAAQABAAGAAcABwAHAAcABwAJ
AAkACQAMAA0ADgAPABAAEAAPAA8AEAARABIAEwAVABYAFwAYABgAGQAcAB0AHwAhACIA
IwAkACUAJAAlACYAJwAqACsALAAtAC0ALQAtAC4ALgAuAC4ALgAtACwAKwArACgAJwAm
ACUAJAAjACIAIQAgAB4AHQAbABoAGQAZABgAGAAXABUAEwASABAAEAAPAA4ADQAMAAoA
CAAGAAQAAwD//////v/9//7//f/8//r/+P/4//f/9v/4//j/9//2//P/8//y//H/8f/x
//H/8f/x//L/8v/y//H/8f/x//H/8v/y//P/8//w//D/8P/w//D/8f/y//L/9P/0//T/
9P/0//T/9P/0//T/9f/1//X/9f/1//b/9v/3//f/+P/4//j/+P/4//j/+P/4//j/+f/3
//f/9v/2//b/9f/1//X/9f/1//X/9f/1//X/9P/0//T/9P/0//X/9f/1//T/9P/x//H/
8v/y//T/9P/0//T/8v/y//L/8v/v/+//8P/w//L/8v/y//L/8v/w//D/8P/z//T/9f/2
//r//P/9//7/AAAAAP////8BAAEAAQABAAEAAQABAAEAAQABAAAAAAABAAEAAQAAAP//
////////AQABAAIAAgACAAAAAAAAAAAA/v//////////////AAAAAAEAAQADAAMABAAE
AAQABAAEAAQABAAEAAUABQAFAAUABQAFAAMAAgAAAAAAAQADAAYABgAGAAYABAAEAAYA
BgAIAAgACAAGAAMAAQABAAIABQAFAAUABAABAP7//P/6//j/9//3//j/+P/4//j/+P/4
//j/+P/4//j/+P/5//n/+P/4//f/9//1//X/9f/1//f/9//4//j/9v/2//b/9f/3//f/
+f/+/wMABwAOABgAJgA7AFgAfQCjAM4AAAEmAS8BIAEBAdcArQB0ACAAyP+C/1f/Sv9S
/2D/Z/9u/3f/gf+L/5n/pf+z/8H/zf/W/9z/4//p/+//8v/0//b/9v/4//n/+v/7//z/
/f/+//7//v/+//3//f/+//7///8AAAIAAgACAAIAAgADAAQABAAEAAQABgAGAAYABgAG
AAYABgAIAAkACQAJAAoACgAKAAoACgALAAwACgAMAA0ADQAPAA8ADwARABAADwARABEA
EQARABEAEAARABEAEgATABQAFQAXABgAGQAaABoAGwAaABsAHQAfACAAIQAiACMAJAAl
ACYAJwAoACkAKgArACkAKQApACoAKAAoACgAKAApACgAJwAnACQAIwAiACEAIAAfAB4A
HQAcABoAGQAXABQAEwATABIAEgARAA8ADQAMAAoACgAJAAgABwAGAAQAAgAAAP7//f/5
//n/+P/3//b/9f/0//L/8P/w/+//7v/u/+7/7f/s/+3/7f/s/+v/6f/p/+n/6f/p/+r/
6v/q/+f/5//n/+f/5v/m/+f/5//m/+b/5v/m/+b/5//o/+j/6P/o/+j/6P/o/+j/6P/o
/+j/6f/p/+n/6f/p/+r/6v/r/+v/7P/s/+z/7P/s/+z/6v/q/+r/6//s/+3/7f/u/+7/
7f/t/+3/7f/t/+3/7f/t/+3/7P/s/+r/6v/q/+v/6//r/+r/6v/p/+n/6v/q/+j/6P/o
/+j/6P/o/+j/6P/n/+f/6P/o/+j/6P/o/+j/6v/o/+j/6P/o/+j/6P/o/+j/6P/n/+b/
6P/o/+f/5//p/+n/6f/p/+n/6f/p/+n/5//n/+b/5v/n/+f/5//m/+X/5f/l/+X/5//n
/+j/6P/m/+f/6P/m/+b/5v/m/+b/5//n/+f/5f/l/+b/5v/p/+n/6//r/+z/7P/s/+z/
7P/s/+z/7P/t/+3/7f/t/+v/6//p/+j/6v/q/+v/7f/u/+7/7v/u/+7/7v/w//D/7v/u
/+7/7P/t/+v/6//s/+v/6//r/+r/6f/m/+T/4v/g/9//3//g/+L/4v/i/+L/4P/g/+D/
4P/g/+D/4f/h/+L/4v/h/+H/4//j/+P/4//j/+P/5P/k/+T/5P/k/+P/4//l/+v/8P/1
//v/BAAUACwATQByAJsAzQD+ABoBHgENAegAvwCVAFMA+v+m/2j/RP89/0r/Vv9e/2f/
cv97/4X/k/+h/63/uf/F/8v/0v/Y/9//4//l/+b/6P/q/+r/6//r/+v/6//s/+3/7v/u
/+7/7v/t/+3/7v/u/+//8P/w//D/8P/w//D/8f/y//L/9P/0//b/9v/2//b/9v/2//b/
+P/5//n/+f/6//r/+v/8//z//f/+//7/AAABAAEAAQABAAEAAwADAAMABgAHAAYABwAI
AAgACQAJAAoACwAOAA8AEQASABMAFAAUABUAFgAXABkAGwAcAB0AHgAfACAAIQAiACMA
JAAlACYAJwAnACcAJwAoACYAJgAmACYAJQAkACMAIwAiACEAIAAfAB4AHQAcABsAGAAW
ABUAEwAUABMAEwASABAADwANAAsACAAGAAYABQAGAAUABAACAAAA/v/8//v/+f/5//j/
9//2//X/9P/y//D/8P/v/+7/8P/w/+//7v/t/+3/7P/r/+3/7f/t/+3/7f/u/+7/7v/t
/+3/7f/t/+3/7v/w//H/8v/y//L/8v/y//P/9P/0//T/9P/0//T/9P/0//T/9P/0//X/
9f/1//P/8//0//T/8//z//T/9P/0//T/9P/0//T/9P/0//X/9//3//b/9v/2//X/9f/1
//P/8//z//P/8//z//L/8v/w//D/8P/x//H/8f/w//D/7//v//D/8P/w//D/8P/w/+7/
7v/u/+7/7f/t/+7/7v/u/+7/7v/u/+z/6v/q/+r/6f/o/+f/5v/m/+b/5f/k/+T/5P/j
/+P/4f/h/+H/4f/h/+H/4f/h/+H/4f/g/+D/4//j/+P/4v/h/+H/4f/h/9//3//g/+D/
4P/f/9//3//h/+H/4f/h/+L/4//j/+P/4v/h/+H/4f/k/+T/5P/l/+T/5v/m/+b/5v/n
/+n/6v/r/+v/6//s/+z/6//r/+3/7f/w//D/8P/w//D/8P/w//D/8f/x//H/8f/x//H/
7//u//D/8P/x//P/9P/0//T/9P/0//T/9v/2//b/9v/2//T/8f/v/+//8P/x//H/8f/w
//H/7v/s/+r/6P/n/+f/6P/o/+j/6P/o/+r/6v/q/+r/6P/o/+n/6f/q/+r/6f/p/+n/
6f/p/+n/6f/p/+r/6v/q/+r/6v/p/+n/6//x//b//f8DAA4AHAA0AFUAeAChANEA/gAY
ARoBBwHiALkAjwBNAPj/qv9y/1D/R/9U/2L/av9x/3r/g/+N/5v/p/+z/7//yf/R/9b/
3P/j/+f/6f/r/+z/7f/s/+z/7f/u/+//8P/x//L/8v/0//T/8//z//T/9P/1//b/9v/2
//b/9v/2//f/+P/4//j/+P/6//r/+v/6//r/+v/6//z//f/9////AAAAAAAAAAAAAAEA
AgAEAAYABwAHAAcABwAHAAkACQAJAAwADQAOAA8AEAAQABEAEQASABMAFgAXABkAGgAb
ABwAHAAdAB4AHwAhACMAJAAlACYAJwAoACkAKgArACwALQAuAC8AMQAxADEAMgAwADAA
MAAwADEAMAAvAC8ALAArACoAKQAoACcAJgAlACQAIgAhAB8AHgAdAB0AHAAcABsAGQAX
ABQAEgASABEAEgARABAADgAMAAoACAAHAAMAAwACAAEAAAD///7//P/6//r/+f/4//j/
+P/3//b/9//3//b/9f/1//X/9f/1//X/9v/2//b/9f/1//X/9f/0//T/9f/1//b/9v/2
//b/9v/3//j/+P/4//j/+P/4//r/+v/6//r/+v/7//v/+//5//n/+v/6//v/+//8//z/
+v/6//r/+v/4//j/+P/5//n/+f/4//j/+P/3//f/9//3//f/9//3//n/+f/4//j/9v/2
//b/9//5//n/+P/4//X/9f/2//b/9P/0//T/9P/2//b/9v/2//P/8//0//T/9P/0//T/
9P/2//T/9P/0//f/+P/5//r//P/8//v/+v/8//z/+//7//v/+//7//v/+//7//v/+//7
//v/+v/6//v/+//7//r/+//7//v/+//5//n/+v/6//z/+//7//v/+//7//v/+//6//v/
+//6//j/+P/4//j/+P/5//n/+f/5//n/+v/6//n/+f/7//v//v/+//7//v/8//z//P/8
//////////////////3//P/6//r/+//9/wAAAAAAAAAAAAAAAAIAAgAEAAQABAACAP//
/f/9//7/AQABAAEAAAD///z/+v/4//b/9f/1//b/9v/2//b/9v/2//b/9v/2//b/9v/3
//f/+P/4//f/9//3//f/9//3//f/9//4//j/+P/4//j/9//1//f/+/8AAAUADQAUACAA
MABLAGoAjwC5AOoAGAEuASsBFgHxAMcAmQBUAPz/rv90/1f/Vv9i/2z/c/96/4P/i/+X
/6X/sf+9/8v/1f/e/+T/6//x//X/9v/4//r/+v/6//v//P/9//7///8AAAAAAgACAAEA
AQACAAIAAwAEAAQABAAEAAQAAgADAAQABAAGAAYACAAIAAgACAAIAAgACAAKAAsACwAL
AAwADAAMAAoACgALAAwADAAOAA8ADwARABEAEQATABEAEQAUABUAFAAVABYAFgAXABcA
GAAZABwAHQAfACAAHwAgACAAIQAkACUAJwApACoAKwAsAC0ALgAvADAAMQAyADMANAA1
ADUANQA1ADYANgA2ADYANgA1ADQAMwAzADQAMwAyADEALgAtACwAKwAqACgAJwAlACQA
IwAjACIAIgAhAB8AHQAcABoAGgAZABgAFwAWABQAFAASABAADwALAAsACgAJAAoACQAI
AAYAAgACAAEAAAAAAAAA///+//3//f/8//v/+//7//v/+//7//z//P/8//v/+//7//v/
+v/6//v/+//6//r/+v/6//r/+//8//z//P/8//z//P/8//z//P/8//z//f/9//3/+//7
//z//P/9//3//v/+//7//v/+//7//P/8//z//f///////v/+//7//f/9//3//f/9//3/
/f/9//3//P/8//r/+v/6//v/+//7//r/+v/5//n/+v/6//r/+v/6//r/+v/6//r/+v/3
//f/+P/4//j/+P/4//j/+P/2//b/9v/2//b/9v/2//j/+P/3//b/9v/2//X/9f/1//X/
9f/1//P/8//z//P/8//z//L/8v/z//P/8//y//H/8f/x//H/8f/x//L/8v/y//H/8f/x
//D/8P/w//D/8P/w//H/8f/x/+//7//w//D/8//z//X/9f/2//b/9v/2//b/9v/2//b/
9//3//f/9//1//X/8//y//L/8v/z//X/9P/0//T/9P/2//b/+P/4//j/+P/4//b/9f/z
//P/9P/3//f/9//2//P/8P/u/+z/6v/p/+n/6v/q/+r/6v/q/+r/6v/q/+r/6v/q/+v/
6//q/+r/6f/p/+v/6//r/+v/6//r/+z/7P/s/+z/7P/r/+v/7f/x//T/9//9/wYAEAAi
AD0AYgCHALMA5gAUASoBKQEUAe8AxwCZAE4A8P+c/2L/Qf9C/1D/XP9j/27/d/+B/4v/
mf+l/6//vf/J/9L/2P/h/+n/6//t/+7/7//u//D/8f/y//P/9P/1//b/9v/2//b/9f/1
//b/9v/3//j/+P/4//j/+P/4//n/+v/6//r/+v/8//z//P/8//z//P/+/wAAAQABAP//
AAAAAAAAAgACAAMABAACAAQABQAFAAUABQAFAAcACQAJAAwADQAMAA0ADgAOABEAEQAS
ABMAEgATABUAFgAXABgAGAAZABoAGwAdAB8AIAAhACIAIwAmACcAKAApACgAKQAqACsA
KwArACsALAAuAC4ALgAuAC0ALAArACsAKgApACgAJwAmACUAJAAjACAAHgAdABsAHAAb
ABsAGgAYABcAFQATABIAEAAQAA8ADAALAAoACAAGAAQAAgABAP/////+//3/+v/5//j/
9v/0//T/8//y//L/8v/x//D/7f/t/+z/6//t/+3/7f/t/+v/7P/s/+z/7f/t/+3/7f/s
/+z/7f/t/+z/7P/s/+z/7v/v//D/8P/u/+7/7v/u//D/8P/w//D/8P/x//H/8f/x//H/
8v/y//P/8//0//T/9P/0//T/9P/0//T/9P/1//X/9f/0//T/9P/z//P/8//z//P/8//z
//P/8//y//L/8v/y//L/8//z//P/8v/y//H/8f/y//L/9P/0//T/9P/y//L/8v/y//H/
8f/y//L/8v/y//L/8v/y//D/8P/w//L/8v/y//L/8v/y//H/8P/w//D/7//v//H/8f/x
//H/8f/x//H/8f/x//H/8P/w/+//7//v/+7/7//v/+//7//v/+//8P/w//D/7//v/+//
8f/x//H/8f/x//H/8P/v//D/7//v/+//8P/w//D/7v/u/+7/7v/u/+//7//v/+//7//w
//D/8f/x//P/8//0//T/9P/0//T/9P/0//T/9//3//f/9//3//f/9f/0//L/8v/z//X/
9v/2//b/9v/2//b/+P/4//r/+v/6//j/9//1//X/9v/6//v//P/8//3/+v/4//b/9P/z
//P/9P/y//L/8v/y//L/8v/y//L/8v/y//P/8//2//b/9f/1//X/9f/1//X/9f/1//b/
9v/2//b/9v/1//f/9//5//7/AwALABAAGgAqAEUAaACLALcA7AAYATABLwEaAfMAywCf
AFoA/v+w/3j/Wf9W/2T/cv95/4D/i/+T/5//rf+5/8P/z//b/+L/6P/v//X/+f/6//z/
/v/+//7///8AAAEAAgADAAQABAAGAAYABQAFAAYABgAHAAgACgAKAAoACgAKAAsADAAM
AA4ADgAQABAADgAOAA4ADgAOABAAEQARABMAFAAUABQAFgAWABcAGAAYABoAGwAbABsA
GwAbAB0AHQAdACAAIQAiACMAJAAkACUAJQAmACcAKgArAC0ALgAtAC4ALgAvADAAMQAz
ADUAOAA5ADoAOwA8AD0APgA/AEAAQQBCAEMAQwBDAEMARABEAEQARABEAEUARABDAEMA
QgBBAEAAPwA+AD0APAA7ADoAOAA3ADUANAAzADMAMgAyADEALwAtACwAKgAqACkAJgAl
ACQAIgAiACAAHgAdABkAGQAYABcAGAAXABYAFAAQABAADwAOAA4ADgANAAwACwALAAoA
CQAJAAkACQAJAAkACgAKAAoACQAJAAkACQAKAAoACwALAAoACgAKAAoACgALAAwADAAO
AA4ADgAOAAwADAAMAAwADgAPAA8ADwANAA0ADgAOAA8ADwAQABAAEAAQABAAEAAQABAA
EAARABEAEQAQABAAEAAPAA8ADwAPAA8ADwAPAA8ADwAOAA4ADAAMAAwADQANAA0ADAAM
AAkACQAKAAoACAAIAAgACAAIAAgACAAIAAcABwAIAAgACAAIAAgACAAIAAYABgAGAAgA
CAAIAAgACAAIAAcABgAIAAgABwAHAAcABwAHAAcABwAHAAcABwAHAAcABgAGAAUABQAF
AAQABQAFAAUABQAFAAUABgAGAAQAAwADAAMABQAFAAUABAAEAAQABAAEAAIAAwADAAMA
BQAFAAYABgAHAAcACQAJAAoACgAKAAoADAAMAAwADAALAAsACwALAAsACwAJAAgACAAI
AAkACwAMAAwADAAMAA4ADgAQABAADgAOAA4ADAALAAkACQAKAAsACwALAAoABwAEAAIA
AAAAAP////8AAP7//v/+//7/AAAAAAAAAAAAAAAAAQABAAAAAAD/////////////////
////AAAAAAAAAAAAAP//AQABAAUACAANABMAHAAmADYATwBwAJMAuQDoABYBMAExARwB
9wDPAKUAYgAKALr/gP9f/1r/Zv9y/3v/gv+J/5H/m/+p/7f/w//R/9v/5P/q/+//9f/3
//j/+v/8//z//P/9//7////+////AAAAAAIAAgABAAEAAAAAAAEAAgACAAIAAgACAAIA
AwAEAAQAAwACAAMAAgAEAAQABAAEAAIABAAFAAUAAwAEAAQABAAGAAYABwAIAAYACAAJ
AAkACwALAAsADQALAAsADgAPAA4ADwAQABAAEQARABIAEwASABMAFQAWABcAGAAYABkA
HAAdAB8AIQAgACEAIgAjACUAJwApACsAKgArACwALQAuAC8AMAAyADEAMAAvAC4ALQAs
ACsAKwAqACkAKAAnACQAIwAiACEAIQAgACAAHwAcABsAGwAaABgAFwAVABMAEQAQABEA
EQAPAA0ACwAIAAgABgAEAAMAAQABAAAA///8//v/+v/4//j/+P/3//b/9f/0//L/8P/x
//H/8P/v/+//7//v/+//7f/u/+7/7v/v/+//7//v/+z/7P/t/+3/7v/u/+7/7v/u/+//
8P/w//L/8v/y//L/9P/0//T/9P/y//P/8//z//X/9f/2//b/9v/1//X/9P/0//T/9P/0
//T/9P/0//X/9P/z//H/8P/x//H/8v/z//P/8//z//P/8f/x//D/8P/x//L/8//1//L/
8f/v/+7/7//v//D/8P/w//D/8P/w/+//7v/t/+z/7f/t/+7/7v/t/+z/6//q/+v/6v/r
/+z/7v/u/+7/7v/w//D/7//u/+7/7v/t/+3/6//r/+v/6//s/+3/7v/v/+3/7f/s/+z/
7f/t/+3/7P/r/+v/6//r/+v/7f/u/+7/7P/s/+z/7P/q/+v/6//r/+v/6//s/+z/7f/t
/+//7//w//D/8P/w//L/8v/y//L/8f/x//H/8f/z//P/8f/w/+7/7v/v//H/8v/y//L/
8v/y//L/9P/0//T/9P/0//L/7//t/+3/7v/x//H/8f/w/+3/6v/o/+b/5P/j/+P/5P/j
/+L/4f/g/+D/4P/g/+D/4P/g/+H/4f/i/+L/4f/h/+H/4f/h/+H/3//f/+D/4P/g/+D/
4P/f/+H/4f/j/+b/6f/t//b/AAAUADEAUgBzAJsAzgD8ABgBGQEGAeEAuwCPAEoA7P+U
/1b/M/8u/zz/SP9R/1j/Yf9r/3X/gf+P/5v/qf+1/7z/xP/L/9H/0//U/9b/2P/Y/9r/
2//c/93/3P/d/97/3v/g/+D/3//f/+D/4P/h/+L/4v/i/+L/4v/i/+P/5P/k/+T/5P/m
/+b/5v/m/+b/5v/m/+j/6f/p/+f/6P/o/+j/6v/q/+v/7P/q/+z/7f/t/+3/7f/t/+//
7//v//L/8//y//P/9P/0//f/9//4//n/+P/5//v//P/9//7//v///wAAAQADAAUABAAF
AAYABwAKAAsADAANAA4ADwAQABEAEwATABMAFAAUABQAFAAUABEAEAAPAA8AEAAPAA4A
DQAKAAkACAAHAAYABAADAAEAAgABAAEAAAD///3/+v/3//X/9P/1//X/8v/x//D/7v/s
/+r/6P/n/+X/5f/k/+P/4v/h/+D/3v/e/97/3f/c/9v/2v/Y/9b/1//X/9b/1f/V/9X/
1f/V/9P/1P/U/9T/1f/V/9X/1f/U/9T/1f/V/9T/1P/U/9T/1P/V/9b/1v/W/9b/1v/W
/9j/2P/Y/9j/2P/Z/9n/2f/Z/9n/2v/a/9v/2//c/9z/2v/a/9r/2v/a/9r/2v/b/9v/
2//a/9r/2v/Z/9n/2f/Z/9n/2f/Z/9n/2f/Y/9j/2P/Y/9j/2f/X/9f/1v/W/9X/1f/W
/9b/1v/W/9b/1v/U/9T/1P/U/9X/1f/W/9b/1P/U/9T/1P/U/9L/0v/S/9T/1P/U/9T/
1P/U/9P/0v/U/9T/0//T/9P/0//T/9P/0//T/9P/0//T/9P/0v/S/9H/0f/R/9D/0f/R
/9H/0f/P/8//0P/Q/9D/z//P/8//z//P/8//z//O/8//z//P/9D/z//P/8//zv/O/87/
z//P/8//z//P/9D/0P/R/9H/0f/S/9L/0v/S/9P/1P/V/9b/1P/U/9T/1P/U/9L/0v/S
/9L/0v/S/9L/0v/U/9T/1P/U/9b/1v/W/9b/1f/U/9P/0v/S/9L/0v/S/9D/0P/Q/9D/
z//O/w==
         </WaveFormData>
      </LeadData>
      <LeadData>
         <LeadByteCountTotal>10000</LeadByteCountTotal>
         <LeadTimeOffset>0</LeadTimeOffset>
         <LeadSampleCountTotal>5000</LeadSampleCountTotal>
         <LeadAmplitudeUnitsPerBit>4.88</LeadAmplitudeUnitsPerBit>
         <LeadAmplitudeUnits>��V</LeadAmplitudeUnits>
         <LeadHighLimit>2147483647</LeadHighLimit>
         <LeadLowLimit>268435456</LeadLowLimit>
         <LeadID>V4</LeadID>
         <LeadOffsetFirstSample>0</LeadOffsetFirstSample>
         <FirstSampleBaseline>0</FirstSampleBaseline>
         <LeadSampleSize>2</LeadSampleSize>
         <LeadOff>FALSE</LeadOff>
         <BaselineSway>FALSE</BaselineSway>
         <ExcessiveACNoise>FALSE</ExcessiveACNoise>
         <MuscleNoise>FALSE</MuscleNoise>
         <LeadDataCRC32>161384411</LeadDataCRC32>
         <WaveFormData>
+v/6//r/+v/8//z//P/8//v/+v/5//j/+v/6//r/+v/6//r/+v/6//j/+P/4//j/+P/4
//j/+P/4//j/+P/4//j/+P/4//j/9//2//X/9P/0//T/9P/0//T/9P/0//T/9P/0//T/
9P/0//T/9P/0//T/9P/0//T/8v/y//L/8v/0//T/9P/0//L/8v/y//L/9P/0//T/9P/y
//L/8v/y//D/8P/w//D/8v/y//L/8v/w//D/8P/w//L/8v/y//L/8P/w//D/8P/w//D/
8P/w//D/8P/w//D/7v/u/+7/7v/u/+//7//v/+//8P/w//L/8//z//P/8//1//b/9v/2
//T/9P/0//T/9f/1//T/8//0//T/9P/1//X/9v/3//f/+f/5//n/+v/7//v/+//6//j/
9v/0//P/8//0//T/9P/y//H/7//t/+v/6v/o/+j/5//n/+f/5//p/+r/6v/p/+n/6f/p
/+n/6f/q/+r/6v/q/+r/6v/q/+j/6P/o/+j/6v/q/+r/6v/q/+r/6v/s/+7/9P/5/wMA
DwAiADwAWwCAAK4A3wAHARsBHAEBAc0AmwBvADMA7f+5/5n/if+H/4//kv+S/5L/lf+Y
/5//qP+z/7z/yP/P/9X/2v/e/+P/5v/p/+v/6//s/+7/7v/w//D/8P/w//D/7//x//L/
8v/y//L/8v/z//P/8//z//P/8//z//P/9P/0//T/9f/2//f/9f/1//X/9f/0//T/9P/1
//X/9v/2//b/+P/4//j/+f/4//n/+f/5//z//P/8//z//f/+/wAAAQACAAIAAwADAAMA
AwAFAAUABAAGAAcACAALAAsACwAMAAwADAANAA8AEAARABIAEwAVABYAFwAYABcAGAAZ
ABoAGwAcAB0AHwAdAB0AHQAdAB0AHQAdAB0AGwAaABkAGAAXABcAFgAVABUAFAATABEA
DgANAA0ADQAMAAsACQAIAAkABgAFAAQAAgABAAAA///+//3//P/5//X/9P/z//P/8v/x
//D/7//w/+//7v/t/+v/6//r/+v/7P/q/+n/6f/n/+f/5//m/+b/5//n/+f/5//n/+b/
5v/o/+j/6f/p/+r/6v/q/+r/6v/q/+r/6v/r/+z/7P/s/+z/7P/s/+3/7f/t/+7/7v/u
/+//7//v/+//7//w//D/8v/z//P/8//y//L/8v/y//L/8v/y//L/8v/y//L/8f/v/+//
7//v//H/8f/x//H/7//v/+//7v/u/+7/7v/u//D/8P/v/+//7f/t/+3/7f/v/+//7v/u
/+7/7v/t/+3/7f/u/+7/7v/w/+//7v/u/+z/7P/t/+3/7f/t/+3/7f/v/+//7v/u/+7/
7v/u/+//7//v/+//7//v/+//7v/u/+7/7v/u/+7/7v/u/+3/7f/t/+3/7v/u//D/8P/w
/+//7//v/+//7//t/+7/7v/u/+7/7f/t/+7/7P/t/+3/7f/v//D/8P/w/+7/7v/u/+7/
8P/w//D/8P/x//H/8f/x//L/8v/0//X/9f/1//X/9f/0//T/9P/0//b/9v/2//f/9f/0
//P/8v/0//T/9f/3//j/+f/5//n/+f/5//r/+//7//v/+v/5//j/9//3//f/+P/4//j/
9v/1//P/8f/v/+7/7P/s/+3/7//v/+//7//w//D/7//v/+//7//v/+//8P/w//D/8P/u
/+7/7v/u/+//8P/x//L/8v/y//L/8v/w//L/9v/8/wIACQAVACUAPgBcAH0AqADYAP8A
DwERAfgAyQCZAHEAPQD9/8v/r/+d/5n/n/+j/6L/ov+k/6f/rP+3/8D/x//S/9r/4f/l
/+j/7v/x//L/8//1//X/9v/0//T/9v/2//f/+P/5//n/+f/6//r/+v/8//z//f/9////
/////////////wAAAAAAAAEAAgADAAMAAwADAAMABAAEAAQABQAFAAYABgAGAAYABgAG
AAcACgALAAsACwAMAAwADAAMAAsADAAOAA8AEgASABMAEwARABEAEwATABYAGAAZABoA
GQAZABkAGgAcABwAHQAfACAAIQAiACMAIwAkACUAJgAnACgAKQAqACoAKgAqACsAKwAr
ACsAKwArACsAKwArACcAJgAlACQAJQAlACQAIwAjACIAIQAfAB4AHQAdAB0AHAAbABkA
GAAXABQAEwASABAADwAOAA0ADAALAAoABwAFAAQAAwADAAIAAQAAAP///v/9//z/+//7
//v/+//7//r/+P/3//f/9//3//f/9v/4//n/+f/5//n/+f/4//j/+P/4//n/+f/6//r/
+v/6//r/+v/6//r/+//8//z//P/8//z//P/9//////8AAAAA/v//////////////AAAA
AAAAAQABAAEAAAAAAAAAAAACAAIAAgACAAIAAgACAAEA//////////8BAAEAAQABAP//
//////7//v/+//7//v/+//7//f/9//v/+//7//v//f/9//z//P/6//r/+f/5//n/+v/6
//r/+v/5//j/+P/4//j/+f/5//n/+f/5//n/+f/5//j/+P/4//j/+P/5//f/9//3//f/
9//3//b/9v/2//b/9v/2//b/9v/1//X/9f/1//b/9v/2//b/9v/1//X/9f/1//X/9//4
//j/+P/2//X/9f/2//b/9//3//f/9//4//b/9v/2//b/9v/2//b/9v/1//X/9f/1//b/
9v/4//n/+//7//v/+//6//r/+v/6//r/+v/6//v/+//6//n/+P/4//j/+f/7//7/////
/////f/9//7//////////v/9//z/+//7//v/+v/6//r/+P/5//f/9f/z//D/7v/u/+//
7//v/+//7//w//D/7//v//H/8f/x//H/8v/y//L/8v/w//D/8P/w//L/8v/y//L/8P/w
//D/8P/w//L/9v/4//7/AwANABkALABGAGUAigC2AOMA/wALAQQB4QCtAIEAWQAhAOX/
vf+n/5v/nf+h/6L/nv+g/6H/pv+v/7b/v//I/9L/2//h/+T/6v/t//D/8f/z//P/9P/0
//T/9v/2//f/+P/5//n/+f/6//r/+v/6//r/+//7/////////////f/9//7//v/+////
AAABAAEAAQABAAEAAgACAAIAAwAFAAYABgAGAAQABAAEAAUABgAHAAcABwAIAAgACAAI
AAkACgAMAA0AEAAQABEAEQAPAA8AEQARABIAFAAVABYAFwAXABcAGAAaABoAGwAdAB4A
HwAgACEAIQAiACMAJAAlACYAJwAoACgAKAAoACkAKQApACkAKQApACkAKQApACcAJgAl
ACQAIwAjACIAIQAhACAAHwAdABwAGwAbABsAGgAZABcAFgAVABIAEQAQABAADwAOAA0A
CgAJAAgABQAFAAQAAwADAAQAAwACAAEA/v/9//z/+//7//v/+//7//r/+P/3//f/9//3
//f/9v/2//f/9//3//f/9//2//b/+P/4//n/+f/5//j/9//2//j/+P/4//j/+f/6//r/
+v/4//j/+P/5//n/+f/6//r/+v/7//v/+//7//v//P/8//z//f/9//3//P/8//z//P/8
//z//P/8//r/+v/6//n/+f/5//n/+f/7//v/+//7//n/+f/5//j/+v/6//r/+v/4//j/
9//3//f/9//3//f/9//3//b/9v/2//b/9f/1//f/+P/4//j/+P/3//b/9v/0//T/9f/1
//f/9//3//f/9f/1//T/9P/0//T/9P/1//X/9f/1//X/8//z//L/8v/0//T/9P/0//L/
8v/x//H/8//z//T/9v/2//X/9P/z//L/8v/y//L/8v/z//P/8//z//T/9P/2//f/+f/5
//n/+f/4//j/+P/4//j/+P/4//n/+f/4//f/9v/0//T/9f/3//j/+f/5//n/+f/5//r/
+//9//3//P/7//r/+f/5//n/+v/6//r/+P/3//X/8//x//D/7v/u/+//7//v/+//7//w
//D/7//v/+//7//v/+//7v/u/+7/7v/u/+7/7v/u/+7/7v/u/+7/8P/w//D/8P/w/+7/
8P/0//j//f8FAA8AHgA0AE8AcACYAMcA9wAVASABEwHrALMAhQBXABUA1f+r/5X/jf+R
/5b/lv+W/5f/mv+d/6b/sf+6/8b/z//X/9z/4P/l/+j/6v/t/+7/8P/w//D/8v/y//P/
9P/1//X/9f/2//b/9v/0//T/9f/1//f/9//3//f/9//3//j/+P/4//n/+v/7//v/+//7
//v//P/8//z//f/9//7//v/+//7//v/+////AAABAAEAAQAEAAQABAAEAAMABAAGAAcA
CAAIAAkACQAJAAkACwALAAoADAANAA4ADwAPAA8AEAASABIAEwAVABgAGQAaABsAGwAc
AB0AHgAfACAAIQAiACIAIgAiACMAIQAhACEAIQAhACEAIQAhAB8AHgAdABwAGwAbABoA
GQAZABgAFwAVABYAFQAVABUAFAATABEAEAANAAoACQAIAAgABwAGAAUABAADAAIA///9
//z/+//7//r/+f/4//f/9v/1//T/8//z//P/8//z//L/8P/v/+//7//v/+//7v/u/+//
7//v/+//7//u/+7/7v/u/+//7//w//D/8P/w//D/8P/w//D/8f/y//L/8v/y//L/8v/z
//P/8//0//T/9P/1//X/9f/1//X/9v/2//b/9//3//f/9v/2//b/9v/2//b/9v/2//j/
+P/4//f/9f/1//X/9f/3//f/9//3//X/9f/1//T/9P/0//T/9P/2//b/9f/1//P/8//z
//P/9f/1//T/9P/0//T/8//z//H/8v/y//L/9P/z//L/8v/w//D/8f/x//H/8f/x//H/
8f/x//D/8P/w//D/8P/x//P/8//z//P/8f/x//D/8P/y//L/8v/y//L/8v/x//H/7//v
//D/8P/y//L/8v/w//D/8P/w//D/8P/w//D/8//z//P/8//0//T/9v/3//f/9//3//f/
9v/2//b/9v/2//b/9v/3//f/9v/1//T/9v/2//f/+f/6//v/+//7//v/+//8//3//f/9
//z/+//6//n/+f/5//r/+v/6//j/9//1//P/8f/w/+7/7v/v//H/8f/x//H/8v/y//H/
8f/x//H/8f/x//L/8v/y//L/8P/w//D/8P/w//D/8P/w//D/8P/w//D/7v/w//T/+v/+
/wUADwAfADQAUgB1AJ4A0AD5ABEBFwEEAdMAnwB3AEUABQDN/6v/l/+R/5f/m/+a/5r/
nP+f/6T/r/+4/8H/yv/U/9n/3//k/+j/6//u/+//8f/x//L/8P/w//L/8v/z//T/9f/1
//X/9v/2//b/9v/2//f/9//5//n/+f/5//f/9//4//j/+v/7//z//f/7//v/+//7//z/
/P/8//3//f/+//7//v/+//7//v///wIAAwADAAMABAAEAAQABAAFAAYACAAJAAoACgAL
AAsACwALAA0ADQAMAA4ADwAQABMAEwATABQAFAAUABUAFwAaABsAHAAdABsAHAAdAB4A
HwAgACEAIgAiACIAIgAjACMAIwAjACMAIwAjACMAIwAhACAAHwAeAB0AHQAcABsAGwAa
ABkAFwAUABMAEwATABQAEwARABAADQAKAAkACAAKAAkACAAHAAQAAwACAP/////+//3/
/f/8//v/+v/5//b/9f/0//P/9f/1//X/9f/0//L/8f/x//H/8f/x//D/8v/z//P/8//z
//P/8v/y//L/8v/z//P/9P/0//T/9P/0//T/9P/0//X/9v/2//b/9v/2//b/9//5//n/
+v/6//j/+f/5//n/+f/5//r/+v/6//v/+//7//r/+v/6//r//P/8//z//P/6//r/+v/5
//n/+f/5//n/+//7//v/+//5//n/+f/4//r/+v/6//r/+v/6//n/+f/7//v/+//7//v/
+//6//r/+P/4//f/9//5//r/+v/6//r/+f/4//j/+P/4//n/+f/3//f/9//3//f/9//2
//b/+P/4//j/+f/3//f/9//3//f/9//2//b/+P/4//j/+P/2//b/9f/1//f/9//4//j/
9v/2//b/9f/3//f/9//3//f/+P/4//j/9v/1//X/9v/2//f/9//3//j/+P/4//j/+P/4
//j/+P/4//n/+f/5//n/+v/6//z//f///////////wAAAAAAAAAAAAAAAAAAAQABAAAA
///+//7//v///wEAAgADAAMAAwADAAMABAAFAAMAAwACAAEAAgABAAEAAQAAAAAAAAD+
/////f/7//n/+P/2//b/9//3//f/9//3//j/+P/3//f/9//3//f/9//6//r/+v/6//r/
+v/6//r/+P/4//j/+P/6//r/+v/6//r//P8AAAQACAARABsAKwBAAFoAewCkANIA9wAN
AQ8B/ADNAJ0AdQBDAAkA1/+5/6f/of+l/6n/qP+o/6r/qf+u/7n/wP/J/9T/3v/j/+f/
7P/w//P/9v/1//f/9//4//j/+P/6//r/+//8//3//f///wAAAAAAAP7//v//////AQAB
AAEAAQABAAEAAgACAAAAAQACAAMABQAFAAUABQAGAAYABgAHAAkACgAKAAoACAAIAAgA
CQAKAAsACwALAA4ADgAOAA4ADQAOABAAEQASABIAEwATABMAEwAVABUAFgAYABkAGgAb
ABsAGwAcABwAHAAdAB8AIgAjACQAJQAlACYAJwAoACkAKgArACwALAAsACwALQArACsA
KwArACsAKwArACsAJwAmACUAJAAlACUAJAAjACMAIgAhAB8AIAAfAB8AHwAcABsAGQAY
ABcAFAATABIAEgARABAADwAOAA0ADAAJAAcABgAFAAUABAADAAIAAQAAAP///v/9//3/
/f/9//3//v/8//v/+//5//n/+f/4//r/+//7//v/+f/5//j/+P/6//r/+//7//r/+v/6
//r/+v/6//r/+v/7//z//P/8//z//P/8//3//f/9//7//v/+//////////3//f/+//7/
/v////////8AAAAAAAAAAAAAAAAAAAAAAAAAAAAA///9//3//f/9/////////////f/9
//3//P/+//7//v/+//z//P/7//v/+//7//v/+//9//3//P/8//r/+v/5//n/+f/6//r/
+v/6//n/+P/4//b/9v/3//f/+f/5//n/+f/5//n/+P/4//j/+P/4//n/+f/5//n/+f/3
//f/9v/2//j/+P/4//j/+P/4//f/9//3//f/+P/4//j/+P/4//f/9//3//f/9//3//j/
+P/4//b/9v/2//b/9v/2//b/9v/3//f/9//3//b/9v/4//n/+//7//v/+//6//r/+v/6
//z//P/8//3//f/8//v/+v/6//r/+//9/wAAAQABAAEA/////wAAAQADAAMAAgABAP7/
/f/9//3//v/+//7//P/9//v/+f/3//b/9P/0//X/9f/1//X/9f/2//b/9f/1//P/8//z
//P/9v/2//b/9v/0//T/9P/0//b/9v/2//b/9P/0//T/9P/0//T/9v/6//7/AwANABkA
LABEAGEAhACwAOEABwEbARwBAwHPAJ0AcQA7APv/x/+p/5v/l/+b/57/nv+c/53/oP+n
/7D/uf/E/87/1//d/+L/6P/t//D/8f/z//P/9P/0//T/9v/2//f/+P/5//n/+f/6//r/
+v/6//r/+//7//3//f/9//3//f/9//7//v8AAAEAAgADAAMAAwADAAMAAgACAAIAAwAF
AAYABgAGAAQABAAEAAUABgAHAAcABwAIAAgACAAIAAcACAAKAAsADAAMAA0ADQAPAA8A
EQARABIAFAAVABYAFwAXABcAGAAaABoAGwAdAB4AHwAgACEAHwAgACEAIgAlACYAJwAo
ACgAKAAoACkAKQApACkAKQApACkAKQApACkAKAAnACYAJQAlACQAIwAjACIAIQAfAB4A
HQAdAB0AHAAbABkAGAAXABQAEwASABQAEwASABEAEAAPAA4ACwAJAAgABwAHAAYABQAE
AAMAAgABAAAA//////////////7//P/7//v/+f/5//n/+P/6//v/+//7//v/+//6//r/
+v/6//v/+//8//z//P/8//z//P/8//z//f/+//7//v/+//7//v////3//f/+//7/AAAB
AAEAAQABAAEAAgACAAIAAwADAAMAAAAAAAAAAAD///7//f/8//r/+v/6//n/9//3//f/
9//5//n/+f/5//f/9//3//b/9P/0//T/9P/0//T/8//z//P/8//z//P/8//z//L/8v/y
//L/8f/x/+//8P/w//D/8v/x//D/8P/u/+7/7//v/+//7//v/+//7//v/+7/7v/u/+7/
7v/v/+//7//v/+//7f/t/+z/7P/u/+7/7v/u/+7/7v/t/+3/6//r/+z/7P/u/+7/7v/t
/+z/7P/s/+z/7P/s/+z/7P/s/+v/6//r/+v/7v/u//D/8f/x//H/8f/x//D/8P/w//D/
8v/y//L/8//x//D/7//u/+7/7v/v//H/8v/z//P/8//z//P/9P/1//f/9//2//X/8v/x
//H/8f/0//T/9P/y/+//7f/r/+n/5v/k/+T/5f/m/+f/6P/p/+n/6P/m/+X/5//n/+f/
5//o/+j/6P/o/+b/5v/m/+b/6P/o/+j/6P/o/+j/6P/o/+j/6v/s//D/8v/3////CwAc
ADgAWQB+AKwA3QAFARsBHAEBAc8AmwBxADcA8f+7/5n/hf+B/4n/jv+O/47/k/+W/53/
pv+t/7b/wP/L/9H/1v/e/+H/5P/l/+f/5//o/+j/6P/q/+r/6//s/+3/7f/t/+7/7v/u
//D/8P/x//H/8f/x//H/8f/x//H/8v/y//L/8//0//X/9f/1//X/9f/4//j/+P/5//f/
+P/4//j/+P/4//j/+f/6//v/+//7//z//P/8//z//f/+/wAAAQACAAIAAwADAAMAAwAF
AAUABgAIAAkACgALAAsACwAMAA4ADgAPABEAEgATABQAFQAVABYAFwAYABkAGgAbABwA
HAAcABwAHQAfAB8AHwAfAB0AHQAdAB0AGwAaABkAGAAZABkAGAAXABUAFAATABEAEAAP
AA8ADwAOAA0ACwAKAAsACAAHAAYABgAFAAQAAwAAAP///v/7//v/+v/5//n/9v/1//T/
8//y//H/8P/v/+//7//v/+//7v/s/+v/6//r/+v/6//q/+r/6//r/+v/6//r/+r/6v/s
/+z/7f/t/+z/7P/s/+z/7v/u/+7/7v/u/+7/7f/s/+7/7v/u/+//7//v//D/8P/w//H/
8f/x//H/8f/y//L/8v/z//P/8//y//L/8v/y//T/9P/0//T/8v/y//L/8f/z//P/8//z
//H/8f/x//H/8f/x//H/8P/w//D/8P/w//D/8P/v/+//8f/x//H/8f/x//H/8P/w//D/
8P/v/+//7//w//D/8P/u/+3/7P/s/+7/7v/v/+//7//v/+//7//v/+//7v/u/+7/7v/u
/+//7f/t/+3/7f/v/+//7v/u/+7/7v/u/+7/7v/u/+3/7f/t/+3/7v/u/+z/7P/s/+v/
7f/t/+3/7f/t/+7/7v/u/+7/7f/t/+7/8P/v/+7/7P/s/+z/7P/s/+z/7P/s/+3/7f/t
/+3/7v/u//D/8f/z//P/8//z//L/8v/y//L/9P/0//T/9f/1//T/8//y//D/8P/x//P/
9v/3//f/9//1//X/9v/3//n/+f/4//f/9P/z//P/8//2//b/9v/0//P/8f/v/+3/7P/q
/+r/6//r/+v/6//r/+z/7P/r/+v/6//r/+v/6//s/+z/7P/s/+z/7P/s/+z/7P/s/+z/
7P/u/+7/7v/u/+z/7P/u//L/+P/9/wUADwAgADgAVQB4AKQA0wD5AA0BDgH1AMMAkwBp
ADcA9//H/6v/mf+V/5v/nv+c/5z/nf+i/6n/sv+7/8L/zP/V/9v/4P/k/+n/7P/v//H/
8f/y//D/8P/y//L/8//0//X/9f/3//j/+P/4//j/+P/5//n/+//7//v/+//7//v//P/8
//z//f/+//////////////8CAAIAAgADAAMABAAEAAQABgAGAAYABwAGAAcABwAHAAoA
CgAKAAoACQAKAAwADQAOAA4ADwAPAA8ADwARABEAEgAUABUAFgAXABcAFwAYABoAGgAb
AB0AHgAfACAAIQAfACAAIQAiACMAJAAlACYAKAAoACgAKQApACkAKQApACkAKQApACkA
JwAmACUAJAAjACMAIgAhACEAIAAfAB0AHAAbABsAGwAcABsAGQAYABcAFAATABIAEgAR
ABAADwAOAA0ADAAJAAcABgAFAAUABgAFAAQAAwAAAP///v/9//3//f/9//3//v/8//v/
+//7//v/+//6//z//f/9//3//f/9//z//P/8//z//f/9//7//v/+//7//v/+//7//v8B
AAIAAgACAAAAAAAAAAEAAQABAAIAAgACAAMAAwADAAMAAwAEAAQABAAFAAUABQAEAAQA
BAAEAAYABgAGAAYABgAGAAYABQADAAMAAwADAAUABQAFAAUAAwADAAMAAgAEAAQABAAE
AAQABAADAAMAAQABAAEAAQADAAMAAgACAAQABAADAAMAAQACAAIAAgAEAAMAAgACAAAA
AAABAAEAAwADAAMAAwABAAEAAAAAAAIAAgACAAMAAwADAAMAAwABAAEAAAAAAAAAAAAA
AAAAAAAAAP//////////AAAAAP7//v/+//3//f/9//3//v/8//z//P/8//r/+v/6//r/
/f/9//3//f/+//7/AAABAP//////////AQACAAMABAACAAIAAgADAAMAAgABAAAAAAAA
AAEAAwACAAMAAwADAAQABQAHAAkABwAHAAYABQACAAEAAQABAAQABAAEAAIAAAD9//r/
9//4//b/9v/3//X/9f/1//X/9v/2//X/9f/3//f/9//3//b/9v/2//b/+P/4//j/+P/2
//b/9v/2//b/9v/2//b/+P/2//r//P/+/wMADQAZACgAQABfAH4AqADVAPsADwESAfsA
ywCbAHMAQQADANH/sf+f/5n/n/+i/6L/oP+h/6L/p/+w/7n/wv/M/9f/3f/i/+j/7f/u
/+3/7//v//D/8f/y//X/9v/1//b/9//3//n/+v/6//r/+v/6//v/+//7//v/+//7//3/
/f/+//7//P/9//7///8AAAEAAgADAAIAAgACAAMAAQACAAIAAgAEAAQABAAFAAQABQAF
AAUACAAIAAgACAAHAAgACgALAAwADAANAA0ADwAPABEAEQAQABIAEwAUABUAFQAVABYA
FgAWABcAGQAYABkAGgAbABwAHgAgACIAIQAiACMAJAAmACYAJgAnACcAJwAnACcAJgAl
ACQAIwAjACIAIQAgAB0AHQAcABsAGwAaABkAFwAWABUAFQAVABMAEQAOAAwADQAKAAkA
CAAGAAUABAADAAIAAQAAAP3//f/8//v/+//5//f/9f/z//T/8//y//H/7//v/+//7//w
/+7/7f/t/+3/7f/t/+z/6//r/+r/6f/q/+v/6//s/+r/6v/r/+v/6v/q/+r/6v/s/+z/
7P/s/+v/7P/s/+z/7v/u/+7/7//t/+3/7v/u//D/8f/x//H/7//v//D/8P/u/+//7//v
//D/8P/w//D/8P/w//D/8P/w//D/8P/v//D/8f/y//P/8f/x//H/8f/y//P/9P/0//H/
8P/v/+7/8P/w/+//7//v/+//7//v/+3/7f/s/+z/7f/u/+7/7//s/+z/6//q/+v/6//r
/+z/7f/u//D/8f/x//H/8f/x//H/8f/w//D/7v/u/+7/7//x//H/8f/x//H/8f/w//D/
8P/w//D/8P/w//D/7//v//H/8f/y//L/8P/w//D/8P/y//L/8v/y//H/8f/x//H/8v/y
//T/9f/1//X/9f/1//j/+P/4//j/+P/4//j/+f/5//j/9//2//b/9v/3//n/+P/5//n/
+f/7//v//P/9//v/+//6//n/+P/3//f/9//6//r/+v/4//f/9f/z//H/7v/s/+z/7f/r
/+v/6//r/+z/7P/r/+v/7f/t/+3/7f/s/+z/7P/s/+7/7v/u/+7/7v/u/+7/7v/s/+z/
7P/s/+7/7v/u//L/9P/3////CwAgADwAWwB8AKgA2wADAR0BIgELAdcApQB5AEMA+/+/
/5n/hf+B/4f/jv+O/47/kf+W/5v/pP+t/7b/vv/J/8//1v/c/+H/4v/j/+X/5f/m/+j/
6P/q/+r/6f/q/+v/6//r/+z/7P/s/+7/7v/v/+//7//v/+//7//x//H/8v/y//D/8f/y
//P/8f/x//H/8f/1//b/9//5//n/+v/6//r//P/8//z//f/+/////////wIAAgACAAIA
BQAGAAgACQAJAAgACAAHAAkACQALAAsACgAMAA0ADgAPAA8ADwAQABMAFAAWABkAGQAZ
ABkAGQAbABwAHQAeAB8AIAAhACIAIgAiACIAIwAkACUAJgAnACUAJQAlACUAJQAkACMA
IgAhACEAIAAfAB0AHAAbABkAGgAZABkAGQAWABUAEwASABMAEAAPAA4ADAALAAoACQAG
AAUABAABAAAAAAAAAAEA///9//v/+f/6//n/+P/3//f/9//3//f/9v/0//P/8//z//P/
8//y//D/8f/x//H/8f/x//D/8P/w//D/8f/x//L/8v/y//L/9P/0//T/9P/z//T/9P/0
//b/9v/2//f/9//3//j/+P/4//n/+f/5//r/+//9//7//P/9//3//f/+//7//v/+//7/
/v/+//7//v/+//7//f////////////3//f/9//3//////////v/+//7//v/+//z//P/7
//v//f/9//3//f/7//v/+v/6//z//P/7//v/+//8//z//P/8//v/+v/6//r/+v/7//v/
+f/5//n/+f/7//v/+v/6//r/+v/6//v/+f/5//n/+f/6//v/+//8//z//P/8//z//P/8
//v/+//7//v//P/8//r/+v/6//n/+//7//v/+//5//r/+v/6//z/+//7//z/+v/7//v/
+//7//z//P/8//3//v///wAAAwADAAMAAwADAAMAAwADAAYABgAEAAQABAAEAAQABAAE
AAQABgAGAAYABgAGAAYABgAGAAcACAAJAAoACQAIAAcABgAGAAYABgAGAAYABgAGAAYA
BQAEAA==
         </WaveFormData>
      </LeadData>
      <LeadData>
         <LeadByteCountTotal>10000</LeadByteCountTotal>
         <LeadTimeOffset>0</LeadTimeOffset>
         <LeadSampleCountTotal>5000</LeadSampleCountTotal>
         <LeadAmplitudeUnitsPerBit>4.88</LeadAmplitudeUnitsPerBit>
         <LeadAmplitudeUnits>��V</LeadAmplitudeUnits>
         <LeadHighLimit>2147483647</LeadHighLimit>
         <LeadLowLimit>268435456</LeadLowLimit>
         <LeadID>V5</LeadID>
         <LeadOffsetFirstSample>0</LeadOffsetFirstSample>
         <FirstSampleBaseline>0</FirstSampleBaseline>
         <LeadSampleSize>2</LeadSampleSize>
         <LeadOff>FALSE</LeadOff>
         <BaselineSway>FALSE</BaselineSway>
         <ExcessiveACNoise>FALSE</ExcessiveACNoise>
         <MuscleNoise>FALSE</MuscleNoise>
         <LeadDataCRC32>186303494</LeadDataCRC32>
         <WaveFormData>
4P/g/+D/4P/g/+D/4P/g/97/3v/e/97/4P/g/+D/4P/e/97/3v/e/97/3v/e/97/3P/c
/9z/3P/c/9z/3P/c/9r/2v/a/9r/2P/Y/9j/2P/a/9r/2v/a/9r/2v/a/9r/2v/a/9r/
2v/a/9r/2v/a/9j/2P/Y/9j/2v/a/9r/2v/Y/9j/2P/Y/9j/2P/Y/9j/2P/Y/9j/2P/W
/9b/1v/W/9b/1v/W/9b/1P/U/9T/1P/U/9T/1P/U/9b/1v/W/9b/1P/U/9T/1P/U/9T/
1P/U/9L/0v/S/9L/0v/S/9L/0v/S/9L/0v/S/9P/0//T/9X/1v/W/9b/1v/W/9b/1v/X
/9X/1P/U/9T/1v/W/9X/1P/T/9P/1P/T/9b/1//X/9f/1//X/9f/2f/Y/9j/2P/X/9j/
1//W/9b/2v/d/9//4f/f/97/3P/a/9j/1v/V/9X/1v/W/9f/1//Z/9n/2f/X/9r/3v/h
/+T/6v/u//L/9v/2//f/9//2//j/+P/4//j/+v/6//r/+f/5//n/+f/5//v//v8BAAQA
CwAUACEANgBQAHQAlwCwAMAAxwC/AKUAjQB5AFsANgAaAAcA+v/y//D/7f/n/+L/4f/f
/+H/5P/p/+v/8P/0//j/+P/5//3////+/wAAAAAAAAAAAAABAAIAAwADAAMABAAEAAMA
AwADAAMABAAEAAUABwAHAAYABgAEAAQABAAFAAYABwAHAAgACAAIAAgACQAIAAgACQAJ
AAoACgAKAAoADAALAAsADAANAA8ADwAPAA8ADwAPAA8ADQAOAA8AEAAQABEAEgASABAA
EQASABMAFAAVABYAFgAWABcAFwAYABoAGgAbABwAHwAfAB8AIAAhACEAIQAhACIAIwAk
ACUAJwAnACcAJwAlACUAJwAnACoAKgAqACkAKQApACgAKAAqACoAKQApACYAJQAjACIA
IQAgAB8AHgAfAB4AGwAZABYAFQAUABMAEgARABAADwAMAAwACQAIAAgABwAGAAYABQAE
AAMAAgD///////////////////3////+//7//v/8//z//P/8//7//v/+//7//v/+//3/
/f/+//7//v/+/wAAAAAAAAAA/f/9////AAAAAAAAAAAAAP7//v/+//7/AQABAAEAAQAB
AAEAAQABAAEAAgACAAMABQAFAAQAAwADAAMAAwADAAIAAwADAAMAAwADAAIAAgACAAIA
AgACAAQABAAEAAIAAQABAAEAAQACAAIAAgACAAAAAAAAAAIAAAAAAP////8AAAAAAQAC
AAEAAAAAAP////////////////////8AAP7//v/+////AQABAAEAAAAAAAAAAAAAAP7/
/v/+///////+//7//v/+//7//v/+/wAAAAAAAP///f/9//3//v8AAAAAAQABAAAAAAAA
AAAA/v/+//7//v8AAAAAAAD///3//v/+//7/////////AAAAAAAA/v/+//7//v/+//7/
AAAAAAAAAAD+//7//v///wEAAQADAAQAAgACAAIAAgABAAAAAAD///z//P/8//z//P/7
//r/+v/7//3//f/+/////////////////wEAAgACAAIAAQAAAP3//P/8//z//f/9//3/
+//6//j/9v/0//L/8f/x//L/8v/z//P/8//z//P/8f/x//L/8v/y//L/8v/y//L/8v/1
//X/9P/0//b/9v/2//b/9v/2//X/9f/1//f/9//5//r///8EAA0AGgAtAEYAZgCGAKEA
rgC0AK8AlwB/AG0AVwA5AB4ADAABAPj/9P/u/+n/4f/e/93/3//h/+L/4//p/+7/9P/2
//j/+//9//////8AAP///v/8//z//f/+/////////wAAAAD///////8BAAIAAgADAAEA
AQAAAAAAAgACAAIAAwAEAAUABQAGAAUABAADAAMABgAGAAcABwAGAAYABgAGAAgABwAH
AAgACQALAAsACwALAAsACwALAA0ADgAPABAADgAPABAAEAAOAA8AEAARABMAFQAXABgA
GQAbABwAHgAiACIAIwAkACUAJQAlACYAKAApACoAKwAsAC0ALgAvAC8ALwAvAC8AMQAx
ADMAMwAyADIAMgAxAC8ALwAuAC4AMAAwAC8ALwAuAC0AKwAqACwALAAsACwAKQAoACUA
IwAiACEAIAAfACAAHwAeAB0AGgAaABcAFgAYABcAFgAWABcAFgAVABQAEQARABEAEQAR
ABEAEQAPAA8ADgAOAA4AEAAQABAAEAAQABAAEAAQABAAEAAPAA8AEQASABMAFAASABIA
EgASABMAEwAVABYAFAAUABQAFAAUABQAFAAUABcAFwAXABcAFwAXABcAFwAXABgAGAAZ
ABcAFwAWABUAFQAVABUAFQAYABkAGQAZABcAFwAWABYAGAAYABgAGAAYABgAGAAWABUA
FQAVABUAFgAWABYAFgASABIAEgAUABYAFgAVABUAFQAUABQAFAASABIAEwATABMAEwAT
ABMAEgARABAAEAAQABAAEAARABEAEQARABAAEAAQABAAEAASABIAEgATABIAEAAPAA4A
EAAQABAAEAAQABAAEAAPAA0ADQANAA4ADgAOAA8ADwAOAA4ADgAOAA4ADgAOAA4AEAAQ
ABAADwAOAA4ADQAMAA8ADwAPABAADgAMAAwADAAMAAwADAAMAAwADAAMAAwADAANAA8A
DwARABIAEAAQABAAEAAOAA4ADwAPABAAEAAQABAAEAAPAA4ADgAPABEAEQASABMAEwAT
ABMAEQARABMAFAAWABYAFQAUABEAEAAQABAAEQARABEADwAOAAwACgAIAAYABQAFAAYA
BAAFAAUABQAFAAUAAwADAAQABAAEAAQABAAEAAQABAADAAMAAgACAAQABAAEAAQAAgAC
AAEAAQADAAMABQAFAAgACQAMABEAHAAtAEIAXgCAAJ8AsgC8AL8AsQCXAIEAbwBVADYA
IAARAAYAAAD8//X/7f/o/+f/5//p/+r/6//t//L/9v/6//z//f///wEAAAACAAIAAgAC
AAIAAwAEAAUABQAFAAYABAADAAMAAwADAAQABAAFAAMAAwACAAIAAgACAAIAAwAEAAUA
BQAGAAQABAAEAAUABgAGAAcABwAIAAgACAAIAAgABwAHAAgABwAJAAkACQAJAAkACQAJ
AAoADAAOABAADgAPABAAEAAOAA8AEAARABIAEwAUABQAEgATABMAFAAWABYAFwAYABsA
GwAbABwAHAAdAB4AHwAgACEAIgAjACEAIQAhACEAIwAjACUAJQAmACYAJgAlACUAJQAk
ACQAJAAkACMAIwAiACEAHwAeAB4AHgAeAB4AGwAaABcAFQAUABMAEgARABIAEQAQAA8A
CgAKAAcABgAEAAMAAgACAAMAAgABAAAA///////////////////9//v/+v/6//r/+v/6
//r/+v/6//r/+v/6//r/+v/5//n/+v/6//r/+v/4//j/+P/4//f/9//5//r/+v/6//r/
+v/6//r/+v/6//v/+//7//v/+f/5//n/+f/5//r/+v/7//v/+//6//n/+//7//v/+//6
//v/+//7//n/+f/4//j/+P/4//j/+P/6//r/+v/4//n/+f/5//n/+P/4//j/+P/0//T/
9P/2//j/+P/3//f/9f/0//T/9P/y//L/8//z//T/9f/2//f/9v/1//T/9P/0//T/9P/1
//X/9f/1//T/9P/0//T/9P/0//T/9P/1//X/9P/0//T/9P/0//T/9P/0//T/9P/z//H/
8f/x//L/9P/0//P/8//y//L/8v/y//L/8v/y//L/8v/y//L/8v/z//P/8//1//b/9v/2
//b/9v/0//T/9f/1//b/9v/2//b/9v/1//T/9P/z//X/9f/2//n/+f/5//n/+P/3//j/
+P/5//r/+v/6//f/9v/2//b/+f/5//n/9//2//T/8v/w/+7/7f/t/+7/7P/t/+3/7f/t
/+3/6//r/+z/7P/s/+z/7P/s/+z/7P/r/+v/6v/q/+z/7P/s/+z/7P/s/+v/6//r/+v/
6//t/+7/7//y//f/AAALABwANABSAHcAlgCqALUAuQCnAIsAcwBdADwAFgD9/+z/4v/c
/9n/0//O/8v/y//L/87/z//R/9b/3P/e/+L/5f/n/+n/6P/q/+r/6v/q/+r/6//s/+//
7//v//D/7v/t/+3/7f/r/+z/7P/t/+3/7f/s/+z/7P/s/+z/7f/u/+//7//w/+7/7v/u
/+//8P/w//H/8f/y//L/8v/y//L/8f/x//L/8//1//X/9f/1//X/9f/1//X/9v/3//j/
9v/3//j/+P/4//n/+v/7//z//f/+//7//P/9//3//v8AAAAAAQACAAUABQAFAAYABgAH
AAgACQAMAA0ADgAPAA0ADQANAA0ADQANAA8ADwAOAA4ADgANAAsACwAKAAoADAAMAAsA
CwAKAAkABwAGAAYABgAGAAYABQAEAAEA///8//v/+v/5//r/+f/4//f/9P/0//H/8P/w
/+//7v/u/+3/7P/r/+r/5//n/+f/5//n/+f/5//l/+f/5v/m/+b/5v/m/+b/5v/o/+j/
6P/o/+b/5v/l/+X/5v/m/+b/5v/m/+b/5v/m/+f/5//p/+r/6v/q/+r/6v/o/+j/6P/o
/+v/6//r/+v/6//r/+v/6//r/+z/7P/t/+3/7f/s/+v/6//r/+v/6//s/+3/7f/t/+3/
7f/s/+z/7P/s/+z/7P/s/+z/7P/q/+v/6//r/+v/7P/s/+z/7P/o/+j/6P/q/+r/6v/p
/+n/6f/o/+j/6P/m/+b/5//n/+f/5//n/+f/5f/l/+X/5v/m/+b/5v/n/+f/5//n/+b/
5v/m/+b/5v/m/+b/5v/n/+f/5v/m/+b/5v/m/+b/5v/o/+j/6P/n/+b/5f/k/+T/5v/m
/+f/5//m/+T/5P/k/+T/5P/k/+b/5v/m/+b/5P/k/+T/5f/n/+f/6f/q/+j/6P/o/+j/
6P/o/+n/6f/q/+r/6v/q/+j/5//m/+b/5//p/+n/6v/t/+3/7f/t/+3/7f/v//D/7v/u
/+3/7P/r/+r/6v/q/+v/6//r/+n/5v/k/+L/4P/g/9//3//g/+D/4f/h/+H/4f/h/9//
3//g/+D/4P/g/+D/4P/g/+D/3//f/97/3v/g/+D/4P/g/9//3v/c/9v/2//d/9//4f/i
/+X/6v/x//7/EQAoAEgAagCHAJYAoACdAIUAawBZAEMAJQAGAPD/5f/c/9b/0P/L/8X/
wv/B/7//w//E/8X/yf/O/9L/1v/Y/9v/3f/f/+D/4v/i/+L/4v/i/+P/5P/l/+X/5f/m
/+b/5f/l/+X/5f/m/+b/5//n/+f/5v/m/+b/5v/m/+f/6P/p/+n/6v/s/+z/7P/t//H/
8v/0//X/9v/2//b/9v/3//f/+P/6//v//f/9//3//f/9//3//f///wAAAQACAAIAAwAE
AAQABAAFAAYABwAIAAkACgAKAAgACQAJAAoADgAOAA8AEAARABEAEQASABQAFQAWABcA
GAAZABoAGwAbABsAGwAbAB0AHQAfAB8AHgAeAB4AHQAdAB0AHAAcABwAHAAbABsAGgAZ
ABcAFgAWABYAFgAWABUAFAARAA8ADgANAAwACwAKAAkACAAHAAQABAABAAAAAgABAAAA
AAD///7//f/8//v/+//7//v/+//7//v/+f/5//j/+P/4//r/+v/6//r/+P/4//j/+P/4
//j/9//3//r/+v/6//r/+P/4//j/+P/5//n/+//8//r/+v/6//r//P/8//z//P/9//3/
/f/9//v/+//7//v//f/+//7////9//3//P/7//3//f/9//3//v/////////9//3//P/8
//7//v/+//7//P/8//z/+v/7//v/+//7//z//P/8//z/+v/6//r//P/8//z/+//7//v/
+v/6//r/+P/4//n/+f/7//v/+//7//r/+f/4//j/+P/4//j/+f/5//n/+f/4//j/+P/4
//j/+P/4//j/+f/5//j/+P/4//r/+v/6//r/+v/6//r/+f/5//n/+f/6//z//P/9//3/
+v/6//r/+v/8//z//P/8//z//P/8//v/+f/6//r/+v/9//3//f/8//z//P/8//z//P/8
//z//P/8//z//P/8//3//f/9////AAAAAAAAAAAAAAAAAAABAAEAAAAAAAAAAAAAAP//
/v/+////AQABAAIABQAFAAUABQADAAMABQAGAAYABgAFAAQAAwACAAIAAgADAAMAAwAB
AAAA/v/8//r/+P/3//f/+P/6//v/+//7//v/+//5//n/+v/6//r/+v/6//r/+v/6//n/
+f/4//j/+v/6//r/+v/4//j/9//3//f/+f/7//v//v8BAAYADQAaACsARABiAIQAnQCs
ALYAsQCbAIMAbwBZAD0AJAASAAcA/v/6//b/7f/n/+T/4f/f/+P/5P/n/+v/7v/w//L/
9v/5//v/+//6//z//P/8//r/+v/7//z//f/9//3//v/+//3//f/9//3//v/+////AQAB
AAAAAAAAAAAAAAABAAIAAwADAAQAAgACAAIAAwAGAAYABwAHAAgACAAIAAgABwAFAAQA
BAAHAAkACQAJAAkACQAJAAkACQAKAAsADAAMAA0ADgAOAA4ADwAQABEAFAAVABYAFgAU
ABUAFQAWABgAGAAZABoAGwAbABsAHAAeAB8AIAAhACIAIwAkACUAJQAlACUAJQAlACUA
JwAnACgAKAAoACcAJwAnACYAJgAmACYAJQAlACQAIwAhACAAIAAgACAAIAAfAB4AGwAZ
ABgAFwAWABUAFAATABIAEQAQABAADQAMAAwACwAKAAoACQAIAAcABgAFAAUABQAFAAUA
BQAFAAMAAwACAAIAAgACAAIAAgACAAAAAAAAAAAAAAAAAP////8CAAIAAgACAAAAAAAA
AAAA/////wEAAgACAAIAAgACAAIAAgACAAIAAwADAAMAAwADAAMAAwADAAUABgAGAAcA
BQAFAAQAAwADAAMAAwADAAQABQAFAAUABQAFAAQABAAEAAQABAAEAAQABAAEAAIAAQAB
AAEAAQACAAIAAgACAP7//v/+/wAA/v/+//3//f////7//v/+//z//P/9//3/////////
///+//3//P/8//z//P/8//3/+//7//v/+v/6//r/+v/6//z//P/8//3/+//6//r/+v/6
//r/+v/6//r/+v/6//n/+f/5//n/+v/4//j/+f/5//j/+P/4//j/+v/6//r/+v/6//r/
+v/4//b/9v/2//b/9v/2//b/9v/2//b/9v/3//f/9//5//r/+P/4//j/+P/2//b/9//3
//j/+P/4//j/9v/1//T/9P/1//f/9//4//v/+//7//v/+f/5//v//P/+//7//f/8//n/
+P/4//j/+f/5//n/9//4//b/9P/y/+7/7f/t/+7/7v/v/+//7//v/+//7f/t/+7/7v/u
/+7/7v/u/+7/7v/u/+3/6//q/+v/7P/t/+7/7v/u/+3/7f/r/+3/7f/v//D/8f/0//v/
BAATACYAQgBiAIMAngCsALUArwCVAHsAZQBNACwADgD5/+z/5P/g/9v/0f/M/8v/y//N
/87/0f/T/9j/3P/g/+T/5f/p/+v/6//s/+v/6v/o/+j/6f/q/+z/7f/u//D/7v/t/+3/
7f/t/+7/7v/v/+//7//u/+7/7P/s/+z/7f/w//H/8f/y//D/8P/w//H/8P/w//H/8f/y
//L/8v/y//P/8//0//b/9f/3//f/9//1//X/9f/1//f/+P/5//r/+v/7//z//P/6//v/
/P/9/wAAAQACAAIAAgADAAMABAAGAAYABwAIAAkACQAJAAoACgALAAwADQAQABEAEgAT
ABUAFQAVABUAFQAVABcAFwAXABYAFQATABUAFQAUABQAFAAUABMAEwASABEADwAOAA4A
DgAOAA4ADQAMAAkABwAFAAMAAQD//wAA///+//3/+v/6//f/9v/0//P/8v/y//P/8v/x
//D/7//v/+//7//v/+//7//t/+v/6v/q/+r/6v/q/+r/6v/q/+r/6v/q/+r/6v/p/+n/
6v/q/+r/6v/q/+r/6v/q/+n/6f/r/+z/7P/s/+z/7P/s/+z/7P/s/+//7//v/+//7//v
/+//7//t/+7/7v/v/+//7//u/+3/7//v/+//7//u/+//7//v/+//7//u/+7/7v/u/+7/
7v/u/+7/7v/s/+v/6//r/+v/7P/s/+z/7P/q/+r/6v/s/+r/6v/p/+n/6f/o/+j/6P/m
/+b/5//n/+n/6f/p/+n/6P/n/+b/5v/m/+b/5v/n/+f/5//n/+b/5P/k/+T/5P/m/+b/
5v/n/+X/5P/k/+T/5P/k/+T/5P/k/+T/5P/j/+P/4//j/+T/5P/k/+X/5f/k/+L/4v/i
/+L/4v/i/+L/4v/i/+L/4v/i/+L/4v/i/+P/5P/l/+j/6v/o/+j/6P/o/+b/5v/n/+f/
5v/m/+b/5v/m/+X/5P/k/+X/5//n/+j/6f/p/+n/6f/p/+n/6//s/+z/7P/r/+r/6f/o
/+j/6P/p/+n/6f/n/+b/5P/i/+D/3v/d/93/3v/c/93/3f/d/93/3f/b/9v/3v/e/97/
3v/c/9z/3P/c/93/3f/c/9z/3P/c/9z/3P/c/9z/2//b/9v/2//b/9v/3P/d/+D/5//y
/wEAGAAyAFIAdQCOAJ4ApwCjAIkAbwBbAD8AGgD6/+P/1P/M/8r/x//B/7z/u/+5/7n/
uv+9/7//xP/M/9D/0v/V/9f/1//X/9j/1//W/9j/2P/Z/9r/2//b/9v/3P/a/9n/2f/Z
/9v/3P/c/93/2//b/9r/2v/c/9z/3P/d/93/3f/c/9z/3P/c/9z/3f/f/+D/4v/j/+P/
4v/h/+D/4f/h/+L/5P/j/+X/5f/l/+X/5f/l/+X/5f/m/+f/6P/m/+f/6P/o/+j/6f/q
/+v/7P/t/+7/7v/u/+//7//w//L/8v/z//T/9f/1//X/9v/4//n/+v/7//r/+//8//3/
/f/9//3//f//////AQABAAAAAAAAAP//AQABAAAAAAD+//7//f/9//z/+//5//j/+P/4
//j/+P/1//T/8f/v//D/7//u/+3/7P/r/+r/6f/m/+b/4//i/+L/4f/g/+D/3v/c/9r/
2P/Z/9n/2f/Z/9f/1//X/9X/1f/U/9T/1P/U/9T/1P/U/9L/0v/S/9L/1P/U/9P/0//U
/9T/1P/U/9T/1P/U/9T/1f/V/9f/2P/X/9b/1f/U/9X/1v/X/9j/1//X/9f/1//Z/9n/
2f/Z/9n/2v/a/9v/2f/Z/9j/1//Z/9n/2f/Z/9j/2f/Z/9n/2f/Z/9j/2P/Z/9r/2//c
/9r/2v/a/9j/2P/Z/9r/2//a/9r/2v/a/9j/2P/Y/9r/3P/c/9v/2//b/9r/2v/a/9z/
3P/d/93/3f/d/93/3f/g/+P/5v/q/+v/7P/t/+//7f/t/+3/7P/u/+7/7v/u/+z/7P/s
/+3/7f/s/+z/7P/u/+7/7v/u//D/8P/w/+//8f/x//H/8v/w//D/8f/x//L/8v/y//L/
9P/0//T/9P/y//L/8v/x//H/8v/y//L/8//z//L/8v/y//L/8v/0//T/9P/0//L/8v/y
//P/9f/1//f/+P/4//j/+P/4//j/+P/5//n/+v/6//r/+v/6//n/+P/4//n/+//7//z/
/f/9//3//f/9//3///8AAAEAAgACAAIA///+//7//v8BAAEAAQD//wAA/v/8//r/+P/3
//f/+P/8////AQADAAQABQAEAAUABwAIAAkACgAMAAwADAAMAA0ADQAMAAwADgAOAA4A
DgAMAAwACwALAA0ADQANAA8AEAARABQAGwAiAC8AQgBcAH4AoQC4AMYAzwDHAK8AlwCD
AG0ATgA0ACMAGAAOAAoABQD///j/9f/1//f/+P/5//v/AAAEAAgACgANABEAEQASABQA
FAAUABIAEgATABQAFwAXABcAGAAWABUAFQAVABcAGAAYABkAGQAZABgAGAAYABgAGAAZ
ABoAGwAbABwAGgAaABoAGwAeAB4AHwAfAB4AHgAeAB4AIAAfAB8AIAAhACMAIwAjACMA
IwAjACMAJQAmACcAKAAmACcAKAAoACgAKQAqACsALAAtAC4ALgAuAC8ALwAwADIAMgAz
ADQANwA3ADcAOAA4ADkAOgA7AD4APwBAAEEAPwA/AD8APwBBAEEAQwBDAEQARABEAEMA
QQBBAEAAQABCAEIAQQBBAEAAPwA9ADwAPAA8ADwAPAA7ADoANwA1ADQAMwAyADEAMAAv
AC4ALQAqACoAJwAmACYAJQAkACQAIwAiACEAIAAdAB0AHQAdAB0AHQAdABsAGwAaABoA
GgAcABwAHAAcABwAHAAcABwAGgAaABkAGQAcABwAHAAcABoAGgAaABoAGwAbAB0AHgAe
AB4AHgAeABwAHAAcABwAHwAfAB8AHwAfAB8AHwAfAB8AIAAgACEAIQAhACAAHwAfAB8A
HwAfACIAIwAjACMAIwAjACIAIgAiACIAIgAiACIAIgAiACAAIQAhACEAIQAiACIAIgAi
AB4AHgAeACAAIAAgAB8AHwAfAB4AHgAeAB4AHgAfAB8AHwAfAB8AHwAfAB8AHwAgACAA
IAAgACEAHwAfAB8AHgAeAB4AHgAeACAAIAAgACEAHwAeAB4AHgAeAB4AHgAeAB4AHgAe
AB0AHQAdAB0AHgAeAB4AHwAfABwAHAAcABwAHgAeAB4AHgAcABwAHAAcAB4AHgAeAB4A
IAAgACAAIQAfAB8AIQAiACIAIgAiACIAJAAkACUAJQAiACIAIgAiACQAIwAiACIAIQAj
ACMAJAAnACcAJwAnACcAJwApACoAKgAqACkAKAAnACYAJgAmACUAJQAlACMAIgAgAB4A
HAAcABsAGwAcABoAGwAbABsAGwAbABkAGQAaABoAGgAaABwAHAAcABwAGwAbABoAGgAY
ABgAGAAYABoAGgAZABkAGQAZABkAGwAaAB0AIgApADIAPwBQAGYAhgCnAL4A0ADZANUA
vwClAI8AdwBYADoAJwAcABQADgAJAAMA+v/1//P/8//4//v//f8CAAgADAAMAA8ADwAP
ABAAEgASABIAFAAUABUAFgAVABUAFQAWABYAFQAVABUAEwAUABQAFQAVABUAFAAUABYA
FgAWABcAFwAXABYAFgAXABgAGQAbABsAGgAaABkAGgAaABoAGgAaABkAGQAaABsAHQAd
AB0AHgAfACAAIQAfACAAIQAiACAAIQAiACIAIgAjACQAJQAmACcAKAAoACoAKwArACwA
KwAqACoAKgAsAC0ALgAwADIAMwA0ADUANgA3ADgAOQA7ADsAOwA7ADkAOQA7ADsAOgA6
ADoAOQA7ADsAOgA6ADoAOgA5ADkAOgA5ADcANgA0ADQANAA0ADEAMAAtACsAKgApACgA
JwAlACMAIQAfAB0AHgAcABwAGgAZABgAGAAZABgAFwAWABUAFQAVABUAFAATABIADwAR
ABAAEAAQAA8ADgANAAwADgAOAA4ADgAQABAADwAPAA0ADAALAAoACwAMAA0ADgANAA0A
DwAQAA4ADgAOAA4ADgAOAA4ADgANAA0ADQANAA8ADwAPAA8ADQAOAA4ADwAPAA8ADgAN
AA8ADwAPAA8ADwAPAA4ADQAPAA8ADgAOAA4ADgAOAA4ADgAOAA4ADAAMAA0ADgAPAA0A
DAALAAoACQAKAAsADgALAAoACAAHAAcABgAGAAYABwAIAAoACwAIAAcABgAFAAYABwAI
AAoACgAKAAoACwALAAsACwAKAAgACAAIAAgACAAIAAgACQAKAAoACwAMAAsACgAJAAgA
CgAKAAoACQAIAAcABgAGAAYACAAJAAoACAAIAAgACAAIAAgACAAIAAoACgAKAAsACQAJ
AAsADAAMAAwADAAMAA4ADgAPAA8ADgAOAA4ADgAQAA8ADgAOAA0ADwAPABAAEQARABEA
EQATABMAFQAWABQAFAATABIAEQAQABAAEAATABMAEwARABAADgAMAAoABgAFAAUABgAE
AAUABQAFAAcABwAFAAUABgAGAAYABgAEAAQABAAEAAUABQAEAAQAAgACAAIAAgACAAIA
AQABAAMAAwABAAEAAAD//wQADQAaACsAPgBWAHYAmQC2AMgA1QDPALcAnQCHAGsAQgAc
AAMA9v/s/+r/6f/l/+D/3//d/9v/3v/h/+P/6P/u//D/9P/3//f/9//2//j/+P/4//r/
+v/7//z//P/7//r/+v/7//v//P/9//v//P/8//3/+//7//r/+v/8//z//P/9//3//f/8
//z//v/+//7///8AAAAAAQABAAAAAAAAAAAAAgABAAEAAgACAAMAAgABAAMAAwADAAMA
BQAGAAcACAAGAAcACAAIAAoACwAMAA0ADAANAA4ADgAQABEAEQASABQAFAAVABYAFwAX
ABcAGAAcAB0AHgAfACAAIQAiACMAJAAlACYAJwAnACcAKQApACgAKAAoACcAKAApACkA
KgAoACgAJwAnACgAJwAlACQAJAAkACQAJAAiACAAHAAZABkAGQAZABkAFwAVABMAEQAQ
ABAADQAMAA4ADQAMAAwACwAKAAkACAAHAAcABwAHAAUABQAFAAMABAAEAAUABgAEAAQA
BAAEAAIAAgACAAIAAwAEAAQABQAEAAQABAAEAAQABAAEAAQABQAFAAcACAAGAAYABgAG
AAcACAAJAAoACQAJAAkACQALAAsACwALAAsADAAMAA0ADQANAAwACwAMAA0ADgAPAA4A
DwAPAA8ADwAPAA4ADgAQABAAEAAQAA4ADgAOAAwADAANAA4ADwAQABAAEAAQABAAEAAQ
ABIAEAAQAA8ADwAPAA4ADgAOAA8AEAASABMAEQARABEAEQARABEAEQASABIAEgASABMA
EQARABEAEAARABIAEwAUABIAEgASABMAFQAUABQAFAAUABQAFAAUABQAFAAUABMAFQAV
ABUAFgAUABQAFQAVABYAFgAWABYAFgAWABYAFgAWABYAFgAVABcAGAAYABgAFwAXABcA
GAAaABoAGgAaABwAHAAcABwAHQAdAB0AHQAdAB4AIAAhACEAIgAiACIAIgAiACQAJAAk
ACQAJgAmACYAJgAnACgAKQAqACwALAAsACwAKgAqACoAKgAsACwALAAsACsAKgApACgA
JgAmAA==
         </WaveFormData>
      </LeadData>
      <LeadData>
         <LeadByteCountTotal>10000</LeadByteCountTotal>
         <LeadTimeOffset>0</LeadTimeOffset>
         <LeadSampleCountTotal>5000</LeadSampleCountTotal>
         <LeadAmplitudeUnitsPerBit>4.88</LeadAmplitudeUnitsPerBit>
         <LeadAmplitudeUnits>��V</LeadAmplitudeUnits>
         <LeadHighLimit>2147483647</LeadHighLimit>
         <LeadLowLimit>268435456</LeadLowLimit>
         <LeadID>V6</LeadID>
         <LeadOffsetFirstSample>0</LeadOffsetFirstSample>
         <FirstSampleBaseline>0</FirstSampleBaseline>
         <LeadSampleSize>2</LeadSampleSize>
         <LeadOff>FALSE</LeadOff>
         <BaselineSway>FALSE</BaselineSway>
         <ExcessiveACNoise>FALSE</ExcessiveACNoise>
         <MuscleNoise>FALSE</MuscleNoise>
         <LeadDataCRC32>3662760381</LeadDataCRC32>
         <WaveFormData>
+P/4//j/+P/4//j/+P/4//j/+P/4//j/+P/4//j/+P/2//b/9v/2//j/+P/4//j/9//2
//X/9P/0//T/9P/0//T/9P/0//T/9P/0//T/9P/2//b/9v/2//X/9P/z//L/8//0//X/
9v/0//T/9P/0//T/9P/0//T/9v/2//b/9v/2//b/9v/2//j/+P/4//j/+P/4//j/+P/3
//b/9f/0//T/9P/0//T/8v/y//L/8v/y//L/8v/y//T/9P/0//T/8v/y//L/8v/0//T/
9P/0//L/8v/y//L/8v/y//P/8//z//P/8v/y//H/8f/z//T/9v/2//b/9v/2//b/9v/2
//X/9f/1//X/9//3//f/9v/1//T/9f/1//j/+f/6//r/+f/5//n/+v/5//r/+v/4//n/
+P/3//f/9v/2//f/9//3//b/8//y//D/7v/u/+7/7//v/+//7//x//H/7//u/+z/7f/u
/+7/8P/x//H/7//t/+3/7f/u/+z/7P/s/+z/7v/u/+3/7f/t/+3/6//r/+7/8f/x//P/
+P/+/wkAFwAtAEgAYgB2AIIAiQCCAHAAXQBRAEAAKgAYAAoAAgD5//X/7v/n/+H/3f/b
/93/3v/g/+L/5f/o/+j/6P/q/+z/7v/v/+//7//u/+7/7v/v/+//8P/x//H/8f/x//D/
8P/w//D/8P/x//L/8v/y//H/8f/x//H/8f/y//L/9f/1//X/9P/z//P/8//x//P/8//0
//f/9//2//b/9v/2//b/+P/5//n/+f/5//n/+P/4//j/9//4//n/+f/7//z//P/8//r/
+v/7//z///8AAAAAAAAAAAEAAQABAAEAAgADAAQABwAHAAcABwAGAAgACQAKAAsADAAM
AAwADwAPAA8AEAAPAA8AEAAQABIAEgASABEAEAAPAA4ADQAOAA4ADQAMAA0ADAAMAAwA
CgAJAAkABwAIAAcABgADAAAAAAD+//3///////3/+v/5//f/9v/2//j/+f/6//v//f/9
//3//f/6//r/+v/7//z//P/8//n/+v/5//n/+f/3//f/+P/4//r/+f/5//n/9//3//f/
9//4//j/+P/4//n/+f/5//n/9//4//j/+f/7//v/+//7//r/+f/4//f/+v/6//r/+v/6
//r/+v/6//j/+v/6//r/+//8//z//P/7//v/+v/6//z//P/8//z/+v/5//n/+v/6//r/
+v/7//3//f/7//r/+P/5//n/+f/5//r/+v/5//j/+P/3//f/+P/4//n/+f/5//n/9//2
//T/9f/1//X/9//3//f/9//3//b/9v/2//T/9f/2//b/+P/4//f/9v/0//T/9P/1//b/
9v/2//b/9v/2//X/9f/0//T/9P/1//f/9//2//X/8//z//X/9v/3//f/9//2//f/9v/2
//f/9f/2//f/9//5//n/9//3//X/9f/1//b/+P/4//f/9//5//j/9//2//b/9v/2//b/
+P/5//n/+f/3//b/9v/3//n/+//8//z/+v/6//r/+v/6//r/+v/7//3//f/9//3/+//7
//r/+v/6//z//f/+////AAAAAP///////wAAAQACAAIAAAD///7//f/9//7//v//////
/f/8//n/+P/2//T/9P/0//X/9//3//f/9//3//X/9P/0//X/9v/2//b/9//3//X/9f/1
//X/9v/2//j/+P/4//j/+P/3//f/9//3//n/+//8//3///8BAAgAEAAfADMASwBmAHgA
ggCIAIMAcgBiAFcASwA6ACoAHgAUAAwABwADAPr/8//v/+3/7f/t/+z/7v/w//P/9v/2
//j//P/8//7//f/9//3//P/8//z//f/9//7////////////+//7//v/+//7///8AAAAA
AAD/////////////AAD+/wEAAQABAAIAAQABAAEAAwAFAAUABgAFAAUABAAEAAQABAAE
AAYABwAHAAcABwAJAAgACAAIAAkACgALAAsACwAMAAwADAAKAAoACwAMAA8AEAAQABAA
EAARABEAEQATABQAFQAWABcAFwAXABcAGAAaABsAHAAdAB4AHgAeAB8AHwAfACAAIQAh
ACIAIgAgACAAIAAfAB8AHwAfAB8AIgAiACEAIAAdABwAHAAcAB4AHQAdABsAGgAZABgA
FQASABIAEAAPABEAEQAPAAwACwAJAAgACAAHAAcABwAHAAYABQAEAAMAAgACAAIAAwAE
AAQABAABAAAA////////AQABAAIAAgACAAEAAQABAAEAAQABAAEAAgACAAIAAgABAAEA
AQABAAMABAAEAAUAAwADAAMAAwADAAMAAwADAAQABAAEAAQABAAEAAQABAAEAAYABgAG
AAYABgAFAAQAAgADAAMABAAGAAYABgAGAAQAAwADAAQABAAEAAQABQAFAAUAAwACAAIA
AwADAAMAAwAEAAQAAwACAAIAAQABAAIAAgADAAMAAwADAAEAAAD+/////////wEAAQAB
AAEA///+//7//v/+////AAAAAP7//v/9//z//P/8//z//f8AAAAAAAAAAP///v/8//v/
/v/+//7//////////v/9//v/+//9//7//////////v/9//z//P/9////AAABAAEAAQAB
AP/////9//3//f/+/wAAAAD////////8//z//P/8//z//v////////////7//v//////
AQACAAIAAgACAAIAAgACAAIAAgADAAMAAwADAAMAAwADAAIAAgAEAAYABwAIAAcACAAI
AAcABQAFAAYABwAKAAoACAAHAAYABQAFAAYABgAHAAcABQAEAAEAAAD+//z//P/8//3/
/f/9//3//f/9//v/+v/6//3//v/+//7//f/9//v/+//7//v//P/8//7//v/+//7//f/7
//r/+f/7//3///8AAAEAAQADAAYADgAZACsAQQBaAHIAgACIAIsAggBuAF8AUwBGADQA
JgAcABYADQAJAAIA+f/z//H/7//v/+7/7v/w//P/9P/4//j/+v/8//z//f/9//3//P/+
//7//////wAAAQABAAEA///+//7//v8AAAAAAQACAAAAAAD/////////////AAAAAAMA
AwADAAIAAQABAAEAAwAFAAUABgAHAAcABgAGAAQABAAEAAYACQAJAAkACQAJAAgACAAI
AAsADAANAA0ADQAOAA4ADgAMAAwADQAOAA8AEAAQABAAEAARABEAEQATABQAFQAWABcA
FwAXABcAGAAaABsAHAAfACAAIAAgACAAHwAeAB4AIQAhACIAIgAiACIAIgAhACEAIQAh
ACEAIgAiACEAIAAfAB4AHgAeAB4AHQAdABsAGgAZABgAFQAUABQAEgARABMAEwARAA4A
CwAJAAgACAAFAAUABQAFAAQAAwACAAEAAgACAAIAAwAEAAQABAABAAAA////////////
/wAAAAD+//3//f/9////////////AgACAAIAAgD//////////wEAAgACAAMAAwADAAMA
AwADAAMAAwADAAQABAAEAAQAAgACAAIAAgAEAAYABgAGAAQABAADAAIAAgADAAMABAAE
AAQABAAEAAIAAQABAAIABAAEAAQABQAFAAUAAwACAAIAAwADAAMABQAGAAYABQACAAIA
AQABAAQABAAFAAUAAwADAAEAAAD+/////////wMAAwADAAMAAQAAAAAAAAAAAAEAAgAC
AAQABAADAAIAAgACAAIAAwACAAIAAgACAAAAAAD/////AgACAAIAAwADAAMAAgABAP//
//8BAAIAAwADAAEAAgACAAIAAgACAAIAAgADAAMAAwABAAAAAAABAAMABQAGAAYABgAG
AAYABgAEAAQABAAFAAcABwAHAAcABwAHAAYABgAEAAYABwAIAAsADAAMAAsACQAJAAoA
CwANAA4ADQANAAoACQAJAAoADAANAA0ACwAIAAUABAACAAAAAAAAAAEAAQABAAEAAQAB
AP///v/+//3//v/+//7/AQABAP/////9//3//v/+//7//v/+//7//v/9//3//f/9//3/
//8AAAEAAQABAAQACgATAB8AMwBMAGgAgACOAJcAmgCMAHcAaQBcAEgAMgAgABQACwAF
AAAA+//z/+//7//v//D/8P/w//P/9v/4//r//v8AAAAAAQABAAEAAAD+//7//////wIA
AwADAAMAAQAAAAAAAAAAAAAAAQACAAQABAADAAMAAwADAAMABAAEAAcABwAHAAQAAwAD
AAMAAwAFAAUABgAJAAkACAAIAAYABgAGAAgACQAJAAkACQAJAAgACAAIAAkACgALAAsA
DQAOAA4ADgAMAAwADQAOAA8AEAAQABAADgAPAA8ADwATABQAFQAWABcAFwAXABcAFgAY
ABkAGgAcAB4AHwAgACAAHwAeAB4AHwAfACAAIAAgACAAIAAfAB0AHQAdAB0AIAAgAB8A
HgAdABwAHAAcABoAGQAZABcAGAAXABYAEwAQABAADgANAA0ADQALAAgABwAFAAQABAAB
AAEAAQABAAAA///+//3/+//6//n/+f/8//z//P/5//j/9//3//f/9//3//j/+P/6//n/
+f/5//f/9//3//f/+P/4//j/+P/1//X/9f/1//f/+P/4//n/+f/5//n/+f/3//f/9//3
//r/+v/6//r/+v/6//r/+v/6//z//P/8//z//P/7//r/+v/7//v//P/8//z//P/8//r/
+f/5//r/+v/6//r/+//7//v/+f/4//j/+f/5//n/+f/6//r/+f/4//j/9//3//b/9v/3
//f/+f/5//f/9v/2//f/9//3//f/9//3//f/9f/0//T/9P/y//P/9P/0//b/9v/1//T/
8//y//H/8f/y//L/8v/y//D/8P/v/+//8v/y//L/8//z//P/8v/x/+3/7f/v//D/8//z
//P/8v/x/+7/7v/u/+7/7v/u//D/8f/x//H/8P/u/+3/7f/u//H/8//0//L/8v/y//L/
8v/y//L/8//1//X/9f/1//T/8//x//D/8P/y//P/9P/1//b/9v/1//f/9//4//n/+P/4
//b/9f/0//P/8//0//T/9f/1//P/8P/t/+z/6v/q/+r/6v/r/+3/7f/t/+3/6//p/+j/
6P/p/+r/6v/q/+v/6//p/+n/6f/p/+r/6v/q/+r/6v/q/+j/5//n/+f/6f/p/+3/7v/t
/+3/8f/2//7/DQAhADkAVgBqAHQAfAB5AGgAVgBLAD8ALAAaAAwABAD6//X/7//o/+H/
3//b/9v/2//c/9z/3v/h/+L/5P/m/+j/6v/s/+v/6//r/+r/6v/q/+v/6//s/+3/7f/t
/+v/6v/q/+r/7P/s/+3/7v/s/+z/6//r/+v/6//r/+z/7P/v/+//7//u/+3/7f/t/+//
8f/x//L/8//z//L/8v/y//L/8v/0//X/9f/1//X/8//y//L/8v/z//T/9f/1//X/9v/2
//b/9v/2//f/+P/7//z//P/8//z//f/9//3///8AAAEAAgADAAMAAwADAAIABAAFAAYA
CAAKAAsADAAMAAsACgAKAA0ADQAOAA4ADgAOAA4ADQANAA0ADQANAA4ADgANAAwACQAI
AAgACAAIAAcABwAFAAQAAwACAP///v/+//z/+//9//3/+//4//f/9f/0//T/8//z//P/
8//y//H/8P/v/+7/7v/u/+//8P/w//D/7f/q/+n/6f/p/+n/6f/q/+r/6P/n/+f/5//p
/+n/6f/p/+r/6v/q/+r/6f/p/+n/6f/p/+r/6v/r/+n/6f/p/+n/6//r/+v/6//s/+z/
7P/s/+r/6v/q/+r/7P/u/+7/7v/u/+7/7f/s/+z/7f/t/+7/7v/u/+7/7v/u/+3/7f/u
/+7/7v/u/+//7//v/+3/7P/s/+3/7f/t/+3/7v/u/+3/7P/s/+v/6//u/+7/7//v/+3/
7f/r/+r/7P/t/+3/7f/v/+//7//v/+3/7P/s/+z/7P/t/+7/7v/s/+z/6//q/+z/7P/s
/+3/7v/u/+7/7v/s/+z/6//r/+7/7v/u/+//7//v/+7/7f/r/+v/7f/u/+//7//v/+7/
7f/s/+z/7f/t/+7/7//v/+//7//t/+3/7f/t/+3/7v/w//D/7//v/+7/7P/s/+z/7P/u
/+//7//v/+//7v/u/+//7//x//L/8v/0//T/9P/0//L/8v/y//P/9f/1//X/9f/z//P/
8v/y//T/9v/3//j/+f/6//r/+f/3//f/+P/5//r/+v/4//f/9v/1//X/9v/2//f/9//1
//b/8//y//D/7P/s/+z/7f/v/+//7//v/+//7f/s/+z/7f/u/+7/7v/x//H/7//v/+3/
7f/u/+7/8P/w//D/8P/u/+3/7f/t/+3/7//x//L/9f/1//n//P8GABMAJQA/AFgAbAB4
AH4AewBsAFoATQBBADIAJAAYABAACgADAP3/9P/t/+f/5f/j/+X/5P/m/+j/6//s/+7/
7v/y//T/9P/1//X/9f/0//L/8v/z//P/9P/1//X/9f/1//T/9P/0//b/9v/3//j/+P/4
//f/9//3//f/9//4//j/+//7//v/+v/5//n/+f/5//v/+//8///////+//7//P/8//z/
/v8BAAEAAQABAAEAAAAAAAAAAQACAAMAAwADAAQABAAEAAQABAAFAAYACQAKAAoACgAI
AAkACQAJAAsADAANAA4AEQARABEAEQAQABIAEwAUABcAGAAYABgAGQAZABkAGgAZABkA
GgAaABwAHAAcABsAGQAZABkAGQAcABwAGwAaABcAFgAWABYAFgAVABUAEwAUABMAEgAP
AA4ADgAMAAsACwALAAkABgAFAAMAAgACAAEAAQABAAEAAAD///7//f/6//r/+v/7//7/
/v/+//v/+v/5//n/+f/5//n/+v/6//r/+f/5//n/+f/5//n/+f/6//r/+v/6//n/+f/5
//n/+f/6//r/+//7//v/+//7//n/+f/5//n//P/8//z//P/8//z//P/8//7/AAAAAAAA
/v/+//3//P/6//v/+//8//7//v/+//7//v/9//3//v/+//7//v/////////9//z//P/9
//3//f///wAAAAD///z//P/7//v//P/8//3//f/9//3/+//6//r/+//7//v//f/9//3/
/f/7//r/+v/6//r/+//8//z//P/8//v/+v/6//r/+v/7//z//P/8//z/+v/6//n/+f/6
//r/+v/7//v/+//6//n/9//3//n/+v/7//v/+//6//n/+P/4//n/+//8//3//f/9//v/
+f/4//j/+P/4//j/+P/5//n/+f/7//r/+v/7//n/+//8//z/+v/6//r/+v/6//r/+v/7
//3//f/9//3/+//7//r/+v/6//z//f/+/wEAAgACAAEA/////wAAAQADAAQAAwADAAAA
/////wAA/v///////f/+//v/+v/4//b/9v/2//f/+f/5//n/+f/3//X/9P/0//X/9v/2
//b/+f/5//f/9//1//X/9v/2//b/9v/2//b/+P/3//f/9//3//f/+f/6//v/+f/7/wAA
BgAPAB8ANQBOAGoAfACIAI8AigB2AGUAVwBKADYAJAAWAAwAAwD///j/8f/r/+f/5//n
/+j/6P/o/+v/7v/w//T/9v/4//j/9//3//f/9v/4//j/+f/5//z//f/9//3/+//6//r/
+v/8//z//f/+//z//P/7//v/+//7//v//P/8//////////7//f/9//3//f//////AAAB
AAEAAAAAAAIAAgACAAQABQAFAAUABQADAAIAAgACAAUABgAHAAcACQAKAAoACgAKAAoA
CwAMAA8AEAAQABAAEAARABEAEQATABQAFQAWABcAFwAXABcAFgAYABkAGgAcAB4AHwAg
ACEAIQAhACIAJQAlACYAJgAkACQAJAAjACUAJQAlACUAKAAoACcAJgAjACIAIgAiACQA
IwAjACEAIAAfAB4AGwAYABgAFgAVABUAFQATABAADwANAAwADAAJAAkACQAJAAoACQAI
AAcABgAGAAYABwAIAAgACAAFAAQAAwADAAMAAwADAAQABAAGAAUABQAFAAMAAwADAAMA
AgACAAIAAgABAAEAAQABAAEAAgACAAMAAwADAAMAAwAFAAUABQAFAAYABgAGAAYABgAG
AAYABgAEAAYABgAGAAYABgAFAAQABAAFAAUABgAGAAYABgAGAAYABQAFAAYABgAGAAYA
BwAHAAcABQAEAAQABQAFAAUABQAGAAYABQAEAAQAAwADAAQABAAFAAUABQAFAAMAAgAC
AAMAAwADAAUABQAFAAUAAQAAAAAAAAACAAMABAAEAAQABAADAAIAAAAAAAAAAQACAAIA
AgACAAAAAAD/////AAAAAAAAAQABAAEAAAD///3//f///wAAAQABAAEAAAABAAAA/v//
/wAAAAAAAAAAAAD+/////////wEAAAAAAAEAAwAFAAYABgAFAAQAAwACAAQABAAEAAUA
AwADAAMAAwADAAMAAgACAAIABAAFAAYABQAGAAYABQAHAAcACAAJAAoACgAIAAcABgAF
AAUABgAIAAkACQAHAAQAAQAAAP7//v/+//7////9//3//f/9//3/+//6//r//f/+//7/
/v/+//3/+v/5//r/+//9//7//f/8//v/+v/8//v/+//7//3//f/7//z/+//7//3/AgAK
ABUAJwA7AFQAbgCAAIwAlQCQAH4AawBhAFAAOgAkABQACgABAP//+v/1//H/7f/p/+n/
6P/o/+r/7//y//b/9v/4//r/+v/5//n/+f/4//n/+v/8//3//f/9//z/+//9//z//P/8
//z//P/9//7//P/8//v/+//9//3//f/+//3////+//3//v/9//3//f///wEAAQACAAIA
AQD///7///8AAAEABAAEAAMAAgABAAMAAgACAAIAAwAEAAUABQADAAQABAAEAAYABgAH
AAgABwAIAAgACAAKAAsACwALAA0ADgAPABAADwAPAA8ADwAQABIAEwAUABUAFgAWABYA
FwAXABcAGAAZABkAGgAaABoAGgAaABkAGgAbABwAHQAdABwAGgAYABcAFgAWABYAFgAV
ABUAEwASABEAEAANAA4ADgAMAAsACQAJAAcABAAFAAMAAgACAP///////////f/7//n/
9//4//j/+P/5//n/+P/3//P/8//z//T/9f/3//f/+P/4//b/9f/1//X/9v/3//j/+f/4
//j/+P/4//f/9//3//f/+f/6//r/+//6//n/+P/3//j/+f/6//v/+v/6//r/+v/6//r/
+v/6//z//v/+//7//f/8//r/+P/5//v//P/+//z//P/8//z//P/7//v//P/8//z//P/9
//v/+//5//j/+v/7//v/+//6//r/+f/3//j/+P/3//f/+v/6//v/+//5//n/9//2//j/
+f/5//n/+v/5//j/9//3//b/9v/2//b/9//4//j/9//2//T/8v/z//T/9f/3//f/9v/1
//T/9P/0//P/8//0//T/9P/1//P/8//y//H/8P/x//T/9v/2//X/9P/y//P/8v/y//P/
8//0//X/9f/1//X/8//z//X/9f/1//b/9P/0//L/8v/y//L/8v/0//X/9f/1//P/8v/y
//P/8//1//b/9v/2//b/9v/2//b/9v/2//f/+f/5//n/+f/3//f/9v/2//b/+P/5//r/
/f/+//7//f/9//3//v///wIAAgAAAP///f/7//r/+v/8//3//f/7//r/9//2//T/8P/w
//D/8f/x//H/8f/x//H/7//u/+7/7//w//D/8P/x//H/7//v/+3/7f/u/+7/8P/w//D/
8P/w/+//7//v/+3/7//v//L/8f/z//P/9v/8/wcAFQApAEQAXABuAHoAgQB8AGoAVwBL
AEAAMAAgABQADAAFAP//+v/x/+n/5f/j/+P/5P/i/+T/5f/o/+z/7v/w//L/9P/z//P/
8//y//L/8v/z//P/9P/1//X/9f/1//T/9P/0//T/9P/1//b/9v/2//X/9f/1//X/9f/2
//b/+f/5//n/9v/1//X/9f/2//n/+v/8//3//f/8//z//P/8//z//v//////////////
/v/+//7///8AAAEAAQABAAIAAgACAAIAAgADAAQABQAGAAYABgAGAAcABwAHAAkACgAL
AAwADQANAA0ADQAMAA4ADwAQABMAFAAUABQAEwATABMAFAAXABcAGAAYABgAGAAYABcA
FQAVABUAFQAWABYAFQAUABUAFAAUABQAFAATABMAEQAQAA8ADgALAAoACgAIAAcACQAJ
AAcABAADAAEAAAAAAP///////////v/9//z/+//4//j/+P/5//r/+v/6//f/9v/1//X/
9f/3//f/+P/4//j/9//3//f/9f/1//X/9f/4//j/+P/4//f/9//3//f/9//4//j/+f/5
//n/+f/5//n/+f/5//n//P/8//z//P/7//r/+f/4//r//P/8//z//v/+//3//P/6//v/
+//8//7//v/+//7//v/9//3//v/+//7//v/////////9//z//P/9//3//f/9//7//v/9
//z//P/7//v//P/8//3//f/9//3/+//6//r/+//7//v//f/9//3//f/7//r/+v/6//z/
/f/+//7//v/+//3//P/8//z//P/9//7//v/+//7//v/+//3//f/+//7//v/////////+
//3//f/9////AAD////////+/////v/+//////8CAAMAAgAAAAAAAAAAAP7/////////
AQAAAAAAAQD//wEAAgACAAQABAAEAAQABgAGAAYABwAGAAUABAADAAUABQAEAAQABAAG
AAcACAAJAAoACgAJAAsACwAMAA0ADAAMAAoACQAJAAkACgAMAAoACwALAAkACgAHAAYA
BAACAAIAAgADAAEAAQABAAEAAgABAAEAAgACAAIAAQAAAAMAAwABAAEAAQABAAIAAgAB
AAAA///+//////8AAAEAAQABAAEAAgADAAUACQAMABIAGwApADkAUgBqAH4AjACVAJIA
gABtAGEAVABAAC4AIgAcABMADQAIAP//9//v/+v/6//s/+7/8P/1//j/+v/6//r//P/8
//3//f/9//z//f/+/wAAAQABAAEAAAD//wEAAAAAAAAAAAAAAAEAAgACAAIAAQABAAMA
AwADAAQAAQADAAIAAQADAAMABAAFAAMABQAFAAYABQAFAAQABAAEAAQABAAGAAUABQAF
AAUACAAIAAkACgAKAAoACgAJAAsADAAMAAwADAAMAA0ADgANAA4ADgAOAA8AEQASABMA
EgASABIAEgAUABUAFgAXABoAHAAdAB4AHgAeAB0AHAAeAB8AIAAiACEAIQAiACIAIgAi
ACIAIQAhACEAIQAhACIAIgAhACAAIAAgACEAIgAhAB8AHgAbABoAGQAYABUAFAAUABIA
EQAPAA8ADQAKAAoACQAJAAoACAAHAAYABQAEAAMAAgABAAIAAgACAAMAAQAAAP//+//7
//v//P/9//v/+//8//z//v/9//3//f////////////3//P/7//r//P/9//7////9//7/
/v///////////////f/9//3//f/+//7//v/+/wAAAAAAAAAA/v8AAAAAAAAAAAAA///+
//7//////wAA///+//3//P/9//3//v8AAAAAAAAAAAEAAQABAP///v/+//////////7/
/v/9//v//f/+//7////9//z//P/7//3//f/7//r/+//9//7////+//3//P/7//z//P/9
//7//v///wAAAAACAAIAAQAAAP7//v/+/////v/+//7//v8BAAIAAgADAAMAAgABAAEA
AQABAAAA///7//v//f/+//3//////wIAAAAAAAAAAAD+/////////wAAAAABAAMAAQAD
AAQABAAEAAQABAAEAAYABgAGAAcABQAFAAUABQAHAAcABgAGAAQABgAHAAgACQAKAAoA
CQALAAsADAANAA0ADAAJAAcABwAHAAgACgAKAAsACwAJAAgABQAEAAIAAAAAAAAAAQAA
AP///v/9//7//f/9//7//f/+//7//v///////f/9//3//f/+//7//P/8//z//P/8//v/
+//7//3//f/7//r/9//3//v/AAAKABcAJQA3AFAAbACAAI4AmwCYAIQAbwBjAFIAOAAe
AA4AAgD9//v/+P/z/+3/6f/n/+X/5v/m/+j/6//u//D/8v/0//T/8v/z//P/8//y//P/
9P/2//f/9//3//b/9f/2//b/9//4//b/9v/3//j/9//2//T/8//1//X/9f/2//X/9//2
//X/9f/1//b/9//1//f/9//4//f/9//2//b/+P/4//j/+v/6//n/+P/3//n/+P/4//j/
+f/6//v/+//5//r/+v/6//z//P/9//7//f/+//7//v///wEAAgADAAMABAAFAAYABwAH
AAcABwAKAAwADQAOAA4ADgANAAwADgAPABAAEgARABEAEgASABIAEgASABEAEwATABMA
EwATABIAEAAOAA8ADgAOAA4ADAALAAsACQAIAAcABgADAAQABAACAAEAAAD///z/+P/5
//f/9v/2//X/9f/1//X/8//x/+//7f/u/+7/7v/v/+//7v/t/+n/6//r/+z/7f/r/+v/
7P/s/+r/6f/p/+n/6//r/+v/6//r/+r/6f/o/+n/6f/p/+n/6f/q/+r/6//r/+v/6//r
/+3/7f/t/+3/7f/s/+v/6v/s/+z/7P/s/+z/7v/u/+7/7//w//D/8P/z//X/9v/4//b/
9v/2//b/9//3//j/+v/4//j/+P/5//n/+f/3//b/+P/5//n/+f/3//j/+P/3//f/+P/4
//n/+P/4//n/+f/3//f/9f/0//X/9//4//n/+P/3//b/9f/0//T/9f/2//b/9//4//j/
9v/2//X/9P/2//b/9v/3//f/9v/1//T/9v/2//X/9f/2//b/9v/3//f/9//2//X/9P/1
//j/+v/6//n/+P/2//f/9v/2//f/9//4//n/+f/3//f/9f/1//b/9//4//r/+//6//j/
9//5//r/+//7//z/+//7//z//P/8//z//f////7//v///////v/+//7//v/+/wAAAAAA
AAAAAAAAAAAAAAADAAQABQAGAAYABgAGAAYABAAEAAQABAAEAAQABAAEAAIAAgACAAIA
AQAAAA==
         </WaveFormData>
      </LeadData>
   </Waveform>
</RestingECG>
