# Supplementary material for: Detection of Left Atrial Enlargement Using a Convolutional Neural Network-Enabled Electrocardiogram
Source: Front Cardiovasc Med. 2020 Dec 17;7:609976. doi: 10.3389/fcvm.2020.609976 (PMC7773668; doi:10.3389/fcvm.2020.609976)
Supplement: Supplementary file 1 [file Data_Sheet_1.ZIP › hyp/1802032079_1504_0000000F.XML]

<?xml version="1.0" encoding="Windows-1252"?>
<!DOCTYPE RestingECG SYSTEM "restecg.dtd">
<RestingECG>
   <PatientDemographics>
      <PatientID>1802032079</PatientID>
      <PatientAge>67</PatientAge>
      <AgeUnits>Years</AgeUnits>
      <Gender>Female</Gender>
      <PatientLastName>huonv</PatientLastName>
   </PatientDemographics>
   <TestDemographics>
      <DataType>Resting</DataType>
      <Site>1</Site>
      <AcquisitionDevice>MAC55</AcquisitionDevice>
      <Status>Unconfirmed</Status>
      <Priority>Normal</Priority>
      <AcquisitionTime>09:33:19</AcquisitionTime>
      <AcquisitionDate>08-11-2016</AcquisitionDate>
      <CartNumber>1</CartNumber>
      <AcquisitionSoftwareVersion>009C</AcquisitionSoftwareVersion>
      <XMLSourceVersion>MAC5000 v1.0</XMLSourceVersion>
   </TestDemographics>
   <RestingECGMeasurements>
      <VentricularRate>66</VentricularRate>
      <AtrialRate>66</AtrialRate>
      <PRInterval>156</PRInterval>
      <QRSDuration>70</QRSDuration>
      <QTInterval>450</QTInterval>
      <QTCorrected>471</QTCorrected>
      <PAxis>69</PAxis>
      <RAxis>48</RAxis>
      <TAxis>-84</TAxis>
      <QRSCount>11</QRSCount>
      <QOnset>225</QOnset>
      <QOffset>260</QOffset>
      <POnset>147</POnset>
      <POffset>176</POffset>
      <TOffset>450</TOffset>
      <ECGSampleBase>500</ECGSampleBase>
      <ECGSampleExponent>0</ECGSampleExponent>
   </RestingECGMeasurements>
   <Diagnosis>
      <Modality>Resting</Modality>
         <StatementCount>4</StatementCount>
         <LabelText>12SL ��ϳ���</LabelText>
      <DiagnosisStatement>
         <StmtFlag>ENDSLINE</StmtFlag>
         <StmtText>�������</StmtText>
      </DiagnosisStatement>
      <DiagnosisStatement>
         <StmtFlag>ENDSLINE</StmtFlag>
         <StmtText>�������� T ���쳣</StmtText>
      </DiagnosisStatement>
      <DiagnosisStatement>
         <StmtFlag>ENDSLINE</StmtFlag>
         <StmtText>QT�����ӳ�</StmtText>
      </DiagnosisStatement>
      <DiagnosisStatement>
         <StmtFlag>ENDSLINE</StmtFlag>
         <StmtText>�쳣 ECG</StmtText>
      </DiagnosisStatement>
   </Diagnosis>
   <Waveform>
      <WaveformType>Rhythm</WaveformType>
      <WaveformStartTime>0</WaveformStartTime>
      <NumberofLeads>8</NumberofLeads>
      <SampleType>CONTINUOUS_SAMPLES</SampleType>
      <SampleBase>500</SampleBase>
      <SampleExponent>0</SampleExponent>
      <HighPassFilter>16</HighPassFilter>
      <LowPassFilter>150</LowPassFilter>
      <ACFilter>NONE</ACFilter>
      <LeadData>
         <LeadByteCountTotal>10000</LeadByteCountTotal>
         <LeadTimeOffset>0</LeadTimeOffset>
         <LeadSampleCountTotal>5000</LeadSampleCountTotal>
         <LeadAmplitudeUnitsPerBit>4.88</LeadAmplitudeUnitsPerBit>
         <LeadAmplitudeUnits>��V</LeadAmplitudeUnits>
         <LeadHighLimit>2147483647</LeadHighLimit>
         <LeadLowLimit>268435456</LeadLowLimit>
         <LeadID>I</LeadID>
         <LeadOffsetFirstSample>0</LeadOffsetFirstSample>
         <FirstSampleBaseline>0</FirstSampleBaseline>
         <LeadSampleSize>2</LeadSampleSize>
         <LeadOff>FALSE</LeadOff>
         <BaselineSway>FALSE</BaselineSway>
         <ExcessiveACNoise>FALSE</ExcessiveACNoise>
         <MuscleNoise>FALSE</MuscleNoise>
         <LeadDataCRC32>168092176</LeadDataCRC32>
         <WaveFormData>
/P/8//z//P/+//7//v/+//3//P/7//r/+//8//3//v/8//z//P/8//7//v/+//7/+//6
//n/+P/6//r/+v/6//r/+v/6//r/+v/6//r/+v/8//z//P/8//z//P/8//z/+v/6//r/
+v/6//r/+v/7//v/+v/6//r/+v/7//z//P/+/wAAAQACAAMAAwAEAAQABAAFAAkACQAI
AAcABgAHAAoACgALAAsACwAKAAsADQALAAoACQAIAAkACQAHAAYACAAIAAsACwALAAkA
CAADAAEA/v/8//r/+f/4//f/9//4//j/+f/7//3//f/+//7/+//6//r/+f/5//n/+v/6
//f/8//y//P/9v/3//j/+P/3//X/9P/0//z/+v/0/+//7f/x//n//P/3//n/AQANACIA
OwBRAGYAdQB+AHwAcgBcAEkAOwAtACAAFQAIAAAA+f/z//H/8//z//L/8v/z//H/7//v
/+//8v/y//D/8P/y//X/9P/0//X/8//x//D/7v/x//D/7v/v/+//7//w//H/8//z//H/
8f/z//L/8P/z//H/8f/x//H/8f/y//P/9P/y//H/8f/w//P/8//z//T/8v/x//H/8f/x
//H/8f/0//T/8f/x//H/7//w//L/8v/0//P/8//z//X/9f/1//X/9//2//b/9v/0//L/
8P/v/+//7//u/+7/8P/w//H/8v/z//T/9P/x//P/9P/3//j/9//1//T/8//v/+//7//t
/+//8P/y//P/8//x//H/8f/y//X/9v/1//P/9P/1//X/8//z//P/9f/2//b/9P/2//b/
9//3//b/9f/2//X/9f/2//j/+f/5//j/+P/7//z/+f/4//j/9//5//z///8CAAAAAAD/
////AAABAAEAAQD///3//f/9/wAAAgADAAIA/v/9//z/+//5//n//P/8//z//P/8//r/
+f/5//n/+v/9//3//f/9//3//f/7//r/+v/9//3//f/8//z/+//6//n/+f/6//3//f/9
//3//f/6//n/+P/4//n/+f/5//n/+P/3//b/9f/3//j/+v/7//j/+f/7//z//P/8//r/
/P/6//j/9v/2//j/+P/4//r/9//2//T/8v/1//f/+f/4//b/9//4//j/9f/1//b/9//4
//n/+v/7//n/+f/5//r/+v/4//j/+P/6//n/+P/4//j/+f/5//n/+f/8//z/+//5//n/
+f/5//f/9//2//b/+P/4//j/+f/5//j/+P/5//z//f/9//7//P/4//n/+f/7//z//P/4
//j/+v/6//j/+v/7//v/+/8AAPz/+f/4//b/9v/2//b//P///wEABAAAAPz/+f/2//j/
+//+/wAA/v//////AAD///7//v8BAAIAAwAEAAUABwAIAAgACQAJAAgABgAGAAcACAAI
AAgACAAJAAkABwAIAAgACAALAAoACQAGAAQAAAD///3//P/7//z//f/+//v/+f/2//T/
+P/5//r//P/6//n/+P/4//f/9//3//j/+v/6//n/+//6//v/+v/5//j/+P/3//f/AAD6
//T/9P/z//P/9////wIAAQADAAsAGQAkAC0AQwBgAHUAfgB8AG4AWgBLAD0ALwAcAAsA
AAD2//P/+f/7//f/9f/y//L/9//3//X/9f/1//j/9f/y//H/8v/y//D/7//v//H/8//2
//j/9//0//D/7//x//H/8v/z//X/9f/z//P/8//y//D/8//0//X/9v/3//P/8v/x//D/
8v/z//X/9v/2//X/9P/0//T/8//z//P/8f/x//H/9P/y/+//7//v//H/9P/4//r/+P/1
//P/8f/x//H/8f/x//P/8v/y//L/8f/w/+//7//x//P/9P/2//T/9P/1//b/9//4//j/
9f/0//T/9v/2//X/8//y//H/8f/z//X/9f/0//T/9f/1//f/9f/1//X/9P/1//T/8f/y
//T/9v/3//f/9//3//n/+P/4//b/+P/4//n/+f/4//n//P/9/////v/+//3/+//8//7/
AwAGAAMAAgACAAEAAwAEAAUABgAGAAYABQAFAAUABQAEAAMABQADAAMAAwACAAIAAQD+
/wEAAwAFAAcAAwABAAIAAAD+//7//v/8//7///8AAAIAAgABAAAA///9//3/+//6//z/
/////////f/8//r/+P/4//n/+/////3//f/9//3//v/9//z//P/6//n/+P/3//r/+//8
//3//f/8//z/+//1//X/9v/2//f/+P/3//r/+f/4//f/+P/5//j/9//4//v//P/8//z/
+v/5//j/9P/2//n//P/+//v/+//8//3/+v/5//j/9//4//n/+v/8//7//P/8//z/+v/5
//j/+P/6//v/+//7//v//v/+//3/+//7//v/+//7//v/+v/6//3//v///wEA/f/6//j/
9//5//n/+P/4//n/+P/8////AAAAAP//+v/6//z//P/6//r/+//7//v//v/+//3//f//
/////v/+//3//P/9//z/AQADAAMAAQACAAIAAgACAAIAAgABAP///v8AAAAAAQACAAUA
BwAJAAoABgAFAAMAAgABAAAAAAADAAUABwAJAAsADQAOAA4ADwAOAAwACQAIAAoADAAN
AA4ADAANAA0ACwAMAAwADAAPAA0ADQALAAoAAwABAP7//P/9//7///8AAP/////+//7/
/f/7//n/+P/7//v/+//8//v/+//7//z//P/6//f/9//4//n/+P/3//j/+P/3//f//P/+
//r/+P/5//f/8//1//r///8DAAsAFwAkADkAWQB2AIEAiACMAIAAaABTAEMAMQAiABUA
CAD+//3///8BAP///f/4//L/8f/1//f/9//3//r/+P/2//b/+P/2//T/8//z//X/9f/2
//b/9f/y/+7/7f/x//P/9v/5//n/9//z//H/8v/y//H/9f/1//X/9f/1//T/9P/0//T/
8//z//T/9P/z//P/8//0//T/8//z//P/9v/3//j//P/6//f/9//3//T/9P/1//T/9P/z
//P/8//1//X/9f/1//f/9v/2//b/9P/0//T/9f/3//f/9v/2//P/8v/y//L/9f/2//b/
8//0//T/9v/2//T/8//z//P/9P/3//r/+//4//b/9f/z//T/8//0//X/8//1//X/8//z
//T/9f/1//f/9//3//n/+f/4//X/9v/1//X/9P/y//P/9v/3//n/+f/6//r/+f/7//z/
AAACAAAA/v/9//v//v8AAAIABAAGAAYABQAFAAUABQAEAAMABgAFAAYABwAGAAYABQAC
AP///////////v///wMABAABAAAA///8//z//f/+/wAAAwADAAMAAwABAAEA///+/wAA
AwADAAMAAgACAAEAAAD+//3//f///wAAAQACAAMAAAD///7//v/9//3//f/9//z/+//6
//n//P/+/wEAAwD8//v/+//6//z//P/6//z//P/8//z//v/8//r/+P/4//r//P/9//7/
/P/7//r/9v/3//n/+//8//v/+//8//3/+//7//v/+//9//3//f/+/wAA/v/+//7/AAD/
//7//v/+/////////wEABAAEAAMAAgABAAAA/////////v/+//z//P/8//3///8AAAIA
BQABAP///P/6//3//P8AAAMABAAEAAMA/v/9/wAAAQAAAAAAAQABAAEAAQAAAP7//f8A
AAEAAQACAAAA/v/+//z//v///wAAAQD8/wAABgADAAAA/f/6//3///8AAAIAAAAAAAEA
AgAAAAEAAgACAAMABQAGAAgACAAIAAkADQAMAAsACgAJAA0ADgAOAA8ADQAMAAoACgAL
AAwADAAMAA4ADwAPAA0ADQAOAA8AEwARAA8ACwAIAAMAAQD+//z//f/+////AAD+//3/
+//6//z//f/+/wAA///9//v/+v/5//n/+f/6//r/+P/1//X/9f/3//f/9//0//T/8//z
//T/+P/2//D/7//3//n/9f/0//f//f8HABcAJgA5AFUAcgCJAIwAgABwAF4ARwA1ACUA
GAALAPr/8v/3//f/9f/1//f/9P/w/+//7//w//H/8v/2//T/8P/u/+7/8P/u/+3/7f/v
//H/9P/2//b/8v/t/+v/8P/x//P/9f/2//X/8v/x//H/8P/u//H/8f/x//H/8f/w//D/
8P/w//L/8//1//b/9f/z//H/8P/u/+3/7f/t//D/8f/y//b/9P/x//H/8f/z//T/9v/2
//P/8f/w/+//7//v/+//7//x//D/8P/w//D/8P/w//H/8v/z//P/9P/z//L/8v/y//T/
9v/3//X/8v/y//T/9P/x/+//7v/t/+7/8f/0//X/9P/0//X/9f/0//H/8P/v//H/9f/3
//f/9P/0//T/8//z//P/8//1//b/9v/0//b/+P/5//n/+P/6//z//P/9////AAAAAP//
+//6//z//P/6//r/+//7//3//v///wAAAgACAAEAAQAAAAEAAQABAAMAAQABAAEAAwAE
AAQAAgD///////////3//f8AAAAAAAAAAAAA/v/9//3//f/+//3//f/9//3///////3/
/P/8//////////7//v/9//z/+//7//z////+//3//P/7//n/9//1//T/9f/3//n/+//5
//n/+f/5//v//P/+////+v/5//n/+P/5//r/+f/8//z//P/8//7//f/6//f/9v/5//r/
+v/6//r/+f/4//T/9f/3//n/+v/7//v//P/9//v/+f/3//X/+P/5//r//P/8//r/+v/6
//z/+//6//r/+v/7//v/+//7//7//v/9//v/+//7//v/+f/5//j/+P/6//z//v8BAAAA
/v/9//3/+//7//r/+v/7//r//v8BAAEAAgACAP7//P/8//z//P/+//7//v/+//3//f/8
//z//f/+/wAAAgAAAAEAAgACAAAAAQABAAIAAwAEAAYACwAJAAcABQADAAcACgAMAA8A
DwAOAAwADAAMAAwACwAKAAsADQAOAA0ACgAKAAoADQANAA0ACwAKAAcABQACAAAA/P/8
//z//P/9//3//P/8/////////wAA/v/9//z//P/9//3//f/+//z/+v/3//f//f8BAAMA
BQD///z/+P/1//j/+v8AAAIAAQD9//f/+f/6//X///8TAB0AKgA3AE0AZgB7AIAAfgB2
AGQATQA7ACsAGAAJAAYA/v/5//3/+//x//H/+P/0/+//8//2//f/+P/8//r/+P/4//r/
+P/2//X/9f/z//P/9P/0//j/9v/z//P/9f/1//b/9//7//v/+f/5//j/9v/z//X/+P/5
//r/+//4//j/+P/4//f/9//4//j/+f/5//n/+v/4//f/9//3//j/+f/6//7/+v/1//P/
8f/z//b/+v/8//v/+f/4//f/+f/5//n/+f/3//b/9v/2//f/+P/5//v/+f/5//j/+P/6
//r/+//8//v/+v/4//P/9f/2//n/+v/4//f/9//3//X/9//5//n/+f/6//z//f/6//f/
9v/1//f/+//9//3//P/8//z/+//7//v/+//9//7//v/8//7//v///////v/+/wAAAAAB
AAEAAgACAAEAAgACAAUABgAHAAgACgALAAcABgAFAAQABAAEAAMAAwAFAAcACAAJAAcA
BQAFAAUAAwAEAAQAAgACAAMABAAFAAEAAQAEAAQA///+//3/+v/8//3//v8AAAMAAwAD
AAMAAQD///v/+P/5//3//v////7//v/9//z/+f/5//r//f/9//3//f/9/////////wAA
/v/9//z/+//5//n/+f/5//v//P/+////+//7//z//P/6//r/+P/6//v//P/9/wAA/f/6
//f/9v/6//z//f/+//7//f/8//j/+f/7//3//v/8//v/+//7//7///8AAAEA/v/9//z/
/P8AAP7//v/+//z/+//6//r//f///wAAAQD9//7//P/5//v//f///wEA/v/9//v/+v/6
//r/+v/7//7//v///wEA///9//r/+P/5//j//P///wMABAAEAAAA+//8//v/+P/7//3/
/v////7//v/9//3//v//////AAD+//7/AAD+//j/+v/6//r/+v/9//3//P/8//z//P/9
//7//v///wAAAAABAAMABAAGAAUABAAEAAcABwAHAAcABwAHAAgACAAJAAwADAALAAwA
DgAQABEAEgAQAA8ADQAJAAgACAAIAAsACQAJAAcABgACAAEA///+//v/+v/5//j//f//
/wAAAgABAP///f/8//z/+//6//r/+//7//v//P/6//j/9f/1//n/+//7//v//P/+////
AQD2//L/8P/u//H/9f/5//3//v8BAAkACwARACYAQQBbAHQAhQCMAIYAcABaAEcAOQAr
AB4AFQAIAAAA//////v/9//5/wAAAAD5//P/8v/x//D/8v/z//L/8//2//j/9v/1//X/
9P/z//P/8v/2//T/8f/x//P/8//0//X/9f/1//P/8//0//T/8//3//X/8//x/+//8v/0
//b/+P/0//P/8//y//H/8f/x//L/8//z//T/9f/0//P/8v/0//X/8//0//X/8//0//b/
9v/2//X/9f/1//f/9//3//f/9f/0//T/9P/y//L/8v/z//X/9f/0//T/8v/y//P/9P/4
//r/+//5//X/9P/1//T/9v/1//X/9f/x//P/9f/1//T/9P/1//X/9//3//n/+//5//n/
9//z//D/8P/w/+//9P/3//r////+//z/+P/4//j/+f/5//j/+P/6//r/+//9//7//v/9
//7//v8BAAIAAQAAAAAA/////wAAAQACAAIAAgABAAEAAwAFAAYABwAFAAMAAwADAAIA
AgABAP7///8BAAMABQABAP//AAD+//7/AAACAAIA////////AAD+//3//P/7//7////+
//7/+//9//z/+//9//7//v/+//////8AAAMAAAD///7//f/+//3//P/8//v/+//7//v/
/f/9//3//f8AAAAAAQABAPr/9//1//L/9P/2//b/+v/4//j/+P/6//z/+v/4//j/+//8
//z//P/9//3//f/6//j/+f/6//r/9//3//j/+f/3//f/9//3//r/+//8//7//v/8//z/
/P/+//3//P/8//n/+f/4//f/9//6//r/+f/6//v//P/9//3//f/8//z/+v/6//r/+//7
//r/+v/7//3//f/8//z/+v/4//v//f/+//7//f/4//f/+v/7//r//v////////8BAAIA
AgADAP///f/6//j/+P/4//r/+v/7//v/+//7//z/+v/7//3//P///wAAAQACAAAA///9
//z/+v/6//v//P/9////AQACAAQABwAJAAwACgAIAAcACQAJAAkACQAJAAsADAAMAA0A
DwAOAAwADAANAA4ADgAOAAwADQANAAsABwAGAAUABwAJAAsACwAMAAgABwAFAAQAAAD+
//z/+v/7//v/+v/6//z//f/+/wAA/v/9//z//P/5//n/+f/6//z/+v/3//f/+f/7//v/
+//8//z/+//7/wQAAgD6//j//f/5//H/9f/+/wEAAQALAB0ALgBBAFsAdAB/AIgAigB6
AFwASQA/ADMAJAAZAA4A/v/z//P/+f/9//3/9v/w//H/9//2//X/9P/2//b/9P/0//b/
9v/0//P/8//1//X/9v/2//v/+v/4//n/+P/3//f/9//6//v/+v/7//r/+P/1//f/9//3
//f/9//4//j/+P/4//b/9f/1//T/9f/1//X/9v/4//f/9//3//f/9//3//r/+f/3//j/
+f/3//b/9v/0//b/9f/1//X/9//3//f/9//3//b/9v/2//b/9v/2//f/+f/5//j/+P/2
//b/9//4//n/+v/6//f/9P/0//b/9v/4//f/9//3//X/9//5//n/9v/2//f/9//5//f/
9//3//X/9//3//X/+P/6//z//f/5//f/9f/1//f/+P/3//r//P///wEAAgAAAAAA/v/9
//7/AAABAAEAAAAAAAMABAABAAAAAAD//wAAAgAEAAYABQAEAAIAAQAEAAcACQALAAkA
BwAHAAcACAAKAAsACgAGAAUABAADAAAA//8BAAAA//8AAAEAAAAAAAEAAgAEAAMAAQD/
//3///////3//P/9/wEAAgADAAAAAAD///7//f/9//7/AQADAAMAAwADAAIAAQAAAAAA
/////////////////////////v/+//3/+v/7//3//v/+//7//P/+//z//P/8//7/AAAA
AAAAAgABAAAA/v/8//3//f/9//r//P/9//7//v/9//3//v////3//f/9//3/////////
AAAAAP7//v/+/////////wAA//////7//f/9/wAAAAD///////////////////7//v/8
//z//P/9/////v/+////AQABAAAAAAD9//r//P/9/wAAAgADAAAA/v8AAAAA/v/+////
//8AAAIAAgACAAIAAAD///3//P/9//7/AAACAAAAAQACAAIABAAFAAUABgAEAAQABQAJ
AAwADQAOAA8AEAAQAA8ADwANAAwACgAKAAkACgAKAAoACwANAA4ADQAKAAoACgANAA8A
EQARABIACwAHAAIA/v/9//7///8AAP/////+//7//v/9//z//P/9//3//f/+//3//f/9
//7////+//z//f/9//3/+//5//r/+v/5//n/+P/6//z//P/3//f//f/7//j///8HAAsA
EQAgADMAQwBYAG0AfgCEAH4AaABRAEUANQAmAB8AFAAAAPf/+//7//3//f/0//D/9//3
//j/+f/6//7//P/4//b/9v/3//b/9v/3//X/9f/2//b/+P/2//P/8//3//f/+P/5//v/
+//5//n/+f/4//b/+f/7//v/+//7//j/+P/4//j/+P/5//v//P/7//v/+//8//r/+f/5
//n/+P/3//b/+P/3//X/9v/3//b/9v/3//b/+P/3//f/9//5//n/+f/5//f/9v/2//b/
+P/4//j/+f/3//f/9v/2//n/+v/8//7//P/8//v/9//4//j/+v/6//r/+f/5//n/+f/7
//3//f/6//r/+//7//r/9//2//X/9//5//n/9//4//r//P/9//z/+//6//v//v/+//z/
/v/+///////+//7/AAAAAAEAAQACAAIAAQAAAAAAAwAEAAQABAAFAAUABwAIAAkACgAK
AAoACQAJAAkACQAIAAcABgADAAIAAQAEAAYABwAGAAQAAwACAAEAAAABAAUABgAEAAQA
BAACAP7//f/8//z//v///wAAAQD//////f/8//7/AQABAAEA///+//z/+v/7//v//P//
/wAAAQACAAMAAAD///7//v/8//v/+v/5//r/+//8//3//P/8//3//f/7//v//P/8//r/
+v/4//r/+v/6//r//P/9//z/+//8//r/+v/5//j/+//9/////v/8//v/+v/4//r/+//9
/////f/9//3//f/9//3//f/+//7//P/8//z/+v/5//j/+P/5//v//P/9//z//v/9//v/
/P/9//7//////////v/+/wAAAAAAAAEAAAD+//3//f///////v/+//3/+v/8//3/AQAC
AAIA/v/6//z//P/6//3///8AAAEAAQAAAP7//f8AAAEAAQACAAEAAAABAAAA/f/9//3/
/f/+/wAAAQACAAMABAADAAEA/v/8//7//v///wAAAgADAAQABAACAAMAAwAEAAYABgAH
AAsACQAJAAkACQALAAwADAANAAsACgAIAAgACwAMAAwADAAKAAsACwAJAAsADAANABEA
EQARAA8ADgAHAAUAAgAAAAAAAAAAAAAA//////7//v/+//3//P/8//7//f/8//z/+f/5
//n/+v/6//j/9f/1//j/+//8//3//P/8//v/+//8//7/+v/4//n/+f/7//v//P/9//v/
AwATACQAMwBHAGAAeQCGAIgAhgB0AFcAQwA3ACoAHwAUAAIA9f/1//v///8BAPr/9v/1
//P/8v/x//D/8v/1//T/9f/4//f/9P/y//H/8v/z//X/9v/7//r/+P/5//j/9f/z//H/
9f/3//f/+f/4//b/8//1//b/9//4//n/9v/2//b/9v/0//P/8//y//P/8//z//T/9v/1
//X/9f/3//f/9//6//b/8//z//P/9f/2//j/+P/5//n/+v/7//j/9//2//X/9f/0//T/
9P/z//L/8f/x//P/8//y//L/9f/2//j/+v/4//j/9//z//T/9P/2//b/+P/3//f/9//z
//X/9//3//b/9v/3//f/9f/z//P/8//0//f/+P/3//f/+P/5//n/9//3//f/+f/8//z/
+v/8//n/+f/4//b/9//6//v//f/9//7//v/9//v/+v/8//z/AAACAAUABwAEAAIAAAD+
/wAAAgADAAUABAAFAAUABQAGAAUABgAHAAQABAADAAAA//////////8AAAEABQAGAAIA
AgACAAAA/f/9//3//v///////////wEAAQD///7//P////////8AAAAA///+//v/+//8
////AAABAAIAAwAAAP3/+v/4//r/+//8//3///////////////7//v/9//r/+//9//7/
+//6//f/+P/6//r/+v/8//r/+P/2//b/+P/6//v//P/9//3//f/6//j/+f/6//r/+P/3
//f/9//6//v//P/9//r/+f/4//j//f/8//3//v/+//3//P/8//z//f/9//3///8CAAIA
AQD///3/+//5//z//f/9//7//P/8//z//f/9//z//P/9//3//f/8//z/+f/2//j/+f/+
/wAAAQD+//r//P/8//r//v/////////+//7//f/9//v/+//6//r//P/8//7//v/9////
AQABAAIA///+//3//P///////v/+//7//v///wAA/////////v/+//////8AAAIAAgAD
AAcACAAJAAoACwALAAwADAANAA0ADAAKAAoACQAKAAoACgALAA0ADgANAAkACAAHAAkA
CwALAAkACAADAAEA/v/8//j/+P/4//j/+f/5//j/+P/5//n/+f/6//z/+//6//r/+//7
//v//P/8//r/9//3//f/+f/5//n/+P/4//f/9//2//r/+P/2//f/+f/3//n//v////v/
/f8NACAAMQBHAGAAcwCAAIgAfgBmAFMASQA1AB4AFQAIAPj/9//5//X/9f/9/wAA+P/x
//H/8P/v/+7/8P/z//L/8//2//X/8v/w/+//7//v//D/8P/0//L/7//v//H/8f/y//P/
9P/z//D/7//w//D/7//z//L/8f/w/+//7//w//H/8v/v/+3/7P/q/+//8f/z//b/9v/1
//X/9f/0//P/8v/0//L/7//v/+//8f/y//T/9P/0//P/8//z//P/8//z//P/8f/w//D/
8P/0//b/+P/7//j/9f/x/+7/7v/u/+//8P/0//b/9//1//L/8v/0//T/9v/1//X/9f/z
//X/9//3//f/+P/6//v/+v/3//b/9f/3//n/+f/3//X/9v/3//f/9f/1//X/9//7//z/
+//+//r/+f/3//T/9//6//v//f/7//z//P/7//j/+P/7//z//f/+/wAAAQD//wAAAQAC
AAIAAgABAAEAAwAFAAYABwAFAAEA///9/wAAAgADAAIAAAD///7//f/7//v//v/+//3/
/v////7//P/7//r/+v/5//n/+f/5//z//f/8//z/+//9//z/+//6//r/+f/4//n/+f/6
//3////////////8//v/+v/6//b/9f/0//P/9P/1//b/9//4//j/+f/5//b/9//5//r/
+P/2//L/8v/0//b/+P/8//r/+P/2//b/9//4//j/+P/8//3//v/8//r/+f/4//b/9f/1
//b/9//5//n/+f/5//f/9//3//j/+f/2//X/9P/1//X/9f/2//T/9f/1//X/+P/8//3/
/f/8//v/+v/5//z//f/9//7//f/8//v/+//5//j/+P/5//r/+//7//z/+v/2//f/9//6
//z//f/6//r//P/8//r/9v/5//v///8CAAAA/v/8//r/+f/5//j/+P/5//r//P/+//3/
/f/9//z//P/9//3//v8AAAAAAQAFAAcABwAHAAcACQAKAAoACwAJAAYAAgAAAAMABAAE
AAQABwAJAAoACQAIAAgACAALAAoACQAGAAQA/f/7//j/9v/0//T/9P/0//j/+f/5//r/
+f/5//n/+v/6//n/+P/4//f/9//3//j/9v/0//H/8f/2//n/+v/7//j/+P/3//f/+v/4
//T/+v/9//X/7//v//T/+//9/wEAEQAqAEEAUwBmAHUAegB0AGIATAA7AC8AIwAWAAkA
/P/y/+v/7f/1//n/8f/q/+7/8//x/+//7//v//L/8v/w//D/8v/0//L/8f/x/+//7//w
//D/8f/u/+r/6f/r/+v/7P/t//D/8f/w//H/8P/u/+v/7f/u/+//8P/x/+7/7v/u/+7/
7f/t/+7/7v/y//P/9P/2//P/8f/w/+//7f/t/+3/8P/x/+//8P/x/+7/7v/v/+7/7//v
//D/8f/v/+3/6//p/+z/7P/t/+7/7//w//H/8//y//H/7//u/+7/7v/v//D/8v/0//X/
8//v/+z/6//o/+3/7//y//X/8v/z//T/8//w//D/8f/x//H/7//v/+//7f/v/+//7f/t
/+7/7//v//H/8f/x//P/9P/0//L/9P/2//f/9//2//j/+v/6//v/+P/4//f/9f/0//T/
9//4//n/+v/8//3/+//8//3//v/+//7//f/9/wAAAQABAAEA/f/5//f/9f/2//j/+f/4
//n/+f/5//n/+f/5//z//P/5//j/9//0//H/8f/x//L/9f/3//n/+//3//X/8f/u//H/
9f/2//f/9v/2//X/9P/x/+//7v/v//L/8//0//X/8v/x//D/8P/y//P/9P/1//L/8f/w
/+//8P/w//H/8f/u/+//8f/y//H/8P/t/+7/8f/y//P/9v/1//L/7//u/+//8P/w//D/
8//z//P/8P/u/+//8P/w//H/8f/y//P/8f/x//H/8f/w/+//7v/u//H/8P/x//L/8v/x
//D/8P/u/+//7//v//H/9P/0//P/8//z//P/8//1//X/9P/0//H/8P/v/+//8P/w//H/
8//z/w==
         </WaveFormData>
      </LeadData>
      <LeadData>
         <LeadByteCountTotal>10000</LeadByteCountTotal>
         <LeadTimeOffset>0</LeadTimeOffset>
         <LeadSampleCountTotal>5000</LeadSampleCountTotal>
         <LeadAmplitudeUnitsPerBit>4.88</LeadAmplitudeUnitsPerBit>
         <LeadAmplitudeUnits>��V</LeadAmplitudeUnits>
         <LeadHighLimit>2147483647</LeadHighLimit>
         <LeadLowLimit>268435456</LeadLowLimit>
         <LeadID>II</LeadID>
         <LeadOffsetFirstSample>0</LeadOffsetFirstSample>
         <FirstSampleBaseline>0</FirstSampleBaseline>
         <LeadSampleSize>2</LeadSampleSize>
         <LeadOff>FALSE</LeadOff>
         <BaselineSway>FALSE</BaselineSway>
         <ExcessiveACNoise>FALSE</ExcessiveACNoise>
         <MuscleNoise>FALSE</MuscleNoise>
         <LeadDataCRC32>1505196347</LeadDataCRC32>
         <WaveFormData>
/v/+//7//v/+//7//v/+//3//P/7//r//f/+////AAD+//z/+v/4//r//P/+/wAA///+
//3//P/6//r/+v/6//v//P/9//7//P/6//j/9v/6//z//v8AAP///v/9//z/+v/6//r/
+v/9//7///////z//f/8//v//v8AAAEAAQD//wAAAgAEAAMABAAEAAQABwAIAAkACAAF
AAUABQAGAAoADAAPABAADgAJAAcABgAEAAQABAACAAEAAgACAAEA/v////7///8CAAMA
AwABAP///v/+//7/+//7//v/+v/5//n/+//9//r/+P/5//j/+//8//3//P/5//n/+f/5
//j/+f/4//f/+f/6//v//P/4//b/9f/1//7//P/5//f/9f/z//f/+/8BAAoAEwAfADMA
SABYAGsAfwCMAJMAogCrAKAAgwBdAD4AIQAFAPL/6//n/+v/9P/6//z//v/8//j/9v/2
//b/9//6//r/+//7//j/9v/1//b/+f/5//r/+v/4//f/9//2//X/9f/3//b/+P/5//f/
9//1//X/9v/2//b/9v/2//T/9v/1//X/9v/1//T/9f/0//b/9//4//r/+f/4//X/9v/2
//b/+P/4//j/9v/2//b/8//y//L/8v/0//b/+P/5//f/9f/0//T/9v/4//j/+P/2//X/
9P/0//L/8//y//H/9f/3//f/+f/3//X/9P/y//P/9P/1//b/+P/3//b/9v/1//T/8v/y
//X/9f/1//b/9P/0//P/8//4//r/+P/3//j/+P/4//j/9v/2//X/9f/3//n/+v/7//j/
+P/3//n/+f/6//r/+v/6//v//f////7//f/7//r//v///wAAAQD/////AAABAAEABAAC
AAIAAwADAAQABgACAAAA/v/9/wAAAwAFAAcABAACAAEAAQABAAEAAQABAAIAAQABAAIA
AAD///////8CAAIAAQACAAEAAQAAAP////////////8AAAEAAQADAAIAAQD/////AgAC
AAAA/v/8//z//P/8//r/+//9//r/+//7//r/+v/6//r/+v/6//7//////wAA/P/7//j/
+f/7//z//f/+//7//f/9//3/+v/5//r/+f/8//3//P/8//r/+//8//z//f/9//7//v/9
//7///8AAP7//f/9//z///8AAAEAAAD9//z/+//7//v//P/8//z/////////AAAAAP//
/v/+/wEAAgACAAMA///9//z//P/9//7//////wAAAQD//wAA/v/8//z/+//+////AQAC
AP7//P/7//v//P/8//7//v8DAAQAAgD8//r/+v/6//r/+//9/wEAAwAAAAEAAQAAAAAA
AQADAAYACAAJAAoACgAHAAYABQAEAAUABgAIAAoACQAJAAkACgANAA0ACgAKAAwADAAM
AAwACAAEAAIA/////wEABQAHAAUAAwABAP7//v/9//3//v/+//7///8AAP//+//4//f/
+v/6//v////9//z/+//6//n/+f/6//v//P/9/wAAAQD///3/+v/3//n/+v/7//3/+//6
//b/8//v/+//8//5/wMACQAOABEAGQArAEAAVgBvAIUAlgCfAKgArQCaAHcAUQA0AB0A
BwD4/+//6//r//D/8P/w//b//v8AAP3//P/7//v/+P/2//X/8//z//T/9v/6//f/9f/0
//L/8v/z//X/9v/2//f/+v/6//j/9//z//H/8//1//j/+v/5//j/9//0//b/9f/1//b/
+P/4//r/+v/3//X/8//y//T/9v/2//r/+P/2//b/9P/z//L/8//0//T/9P/1//b/8//y
//H/7//w//H/8//2//X/9v/1//T/8v/x//D/8P/y//X/9v/3//X/8//v/+3/8f/z//b/
+P/2//T/8v/w//H/8f/x//L/8//0//T/9v/z//H/7//u//L/9P/1//f/9v/2//L/7//w
//L/9P/2//n/+v/6//v/+f/3//T/8f/0//b/9//7//n/+v/6//r/9//3//j/+f/9////
AAACAAEA///9//v//f///wIABQADAAQAAAD+//////8AAAIABAAEAAQABQABAP///P/5
//3//v8AAAMAAAD///7//f////3//P/8/wAAAQADAAUAAQD+//r/+P/7//3//v////3/
/f/9//3//P/7//n/+f/8//3//f////7//P/4//T/+P/6//z//v/7//v//P/4//j/+f/5
//r/+v/6//r/+v/4//f/9f/0//f/+f/5//3//P/6//j/9v/3//f/+P/5//r/+//+////
/f/7//f/9P/2//n//P/+//z/+//7//r/+v/6//r/+v/8//3///8AAP7//P/6//b/+P/6
//z////8//z/+//6//z/+//6//r//f/9//3//v/7//r/+P/3//r/+//9/wAA/f/8//v/
+f/5//n/9v/2//n/+v/9////+//5//j/9v/3//j/+v/9//z/+v/6//j/+P/4//n/+v/8
//z//P/9//v/+f/3//X/+//+//7//v/+//v/+v/5//j/+v/7//7////+///////+//3/
/f/+/wAAAwAFAAcACAAGAAQAAgAAAAAAAgAFAAgACQAJAAkACgAIAAcAAwACAAUABgAH
AAgABAAAAP7/+//8//3/AAABAAEAAQABAAAA+//5//j/+P/7//z//v8AAP3/+f/2//X/
9v/2//f/+//6//r/+v/6//b/9f/1//X/9v/3//r/+//5//f/9P/x//T/9v/4//v//f/6
//T/8f/t/+3/8f/1////CwASABcAHwArADwAVABxAIkAmgClALAAswCeAHcATwAwABUA
///0//H/7//x//L/8v/w/+7/8v/2//f/+P/5//v/+f/2//T/8f/y//L/8//2//X/9f/2
//b/8v/x//H/8P/x//P/9//4//f/9f/w/+3/8f/z//b/+P/5//j/9//0//L/8f/x//L/
9f/2//n/+v/3//X/8//y//X/9v/1//j/9f/0//X/9P/y//D/8P/w//P/9P/2//j/9f/0
//P/8f/z//P/9P/2//X/9v/1//T/8P/v/+7/7v/w//P/9P/1//L/8f/u/+3/7//x//T/
9v/1//T/8//y//D/7//u/+7/8v/0//X/+P/2//P/8P/u//D/8v/z//X/9f/2//P/8f/w
//D/8P/w//L/9P/1//f/9P/z//H/7//w//L/8//3//f/+P/4//j/9v/1//X/9f/3//n/
+v/8//r/+f/4//f/+//9/wAAAwAAAAIA///+//z/+//7//z///8AAAEAAwAAAP///f/7
//7//v///wEA///////////+//v/+f/4//z//f///wEAAAD+//v/+v/7//3//v////3/
/f/9//3/+v/5//f/9//5//v//P///////v/7//j/+f/6//v//P/6//v//f/6//f/9//2
//b/+//8//3//v/8//n/9f/y//T/9//4//3//P/8//z//P/7//n/+P/3//r/+//+////
/P/7//j/9v/3//n/+//8//3//f/+//7/+v/6//r/+v/9//3//v/+//z//P/8//r//P/8
//z//f/9//7//v/+//z/+//6//r//P/9//7/AAD9//z/+v/5//n/+f/6//z/+//8//3/
/f/7//v/+P/4//n/+v/9/////P/7//v/+v/6//r/+//9//z//P/+//7//P/6//n/+P/7
//z//f////7//f/8//v//f/8//z//v///////P/5//j/9//2//j/+/8AAAMAAQABAAAA
/v/9//3//v8AAAUABwAJAAoACAAGAAQAAgACAAQABwAKAAkACQAJAAoACgAJAAUABAAG
AAYABgAGAAEA/v/9//v//f///wMABQAEAAMAAgAAAP///f/8//z//v/+////AAD+//n/
9f/z//f/+P/6/////v/8//r/+P/4//f/9//3//j/+f/8//3/+v/5//f/9f/3//j/+f/7
/////P/2//H/7f/t//X///8JAA8AEgAXACEAMQBCAFgAcQCJAJYAoQCuAKsAkABnAEMA
KAARAP//9v/1//P/8f/y//L/8v/2//z/AAD///7//f/9//r/+P/3//X/9v/2//f/+v/6
//n/+f/4//T/8//z//L/9P/3//z//v/7//n/9P/x//T/9f/3//j/+f/4//f/9P/2//X/
9f/2//f/+P/7//z/+v/3//T/8v/0//b/9v/6//n/+P/5//j/9v/0//T/9P/3//j/+v/8
//r/+P/2//P/9f/1//b/+P/3//j/9//2//T/8//y//L/9P/3//j/+f/2//X/8v/x//L/
8//1//b/9f/0//P/8v/0//P/8v/y//T/9v/3//r/+P/1//L/8P/x//L/8v/z//T/9v/0
//P/8//0//X/9v/5//r/+v/7//j/9//1//P/9v/4//n//f/6//r/+f/4//f/9//4//n/
/P///wEABAABAP///f/7//7///8BAAMAAgAEAAEAAAAAAP////8AAAMABAAFAAcABAAD
AAEA//8BAAIABAAHAAYABQAEAAMAAQD///7//v8CAAMABQAHAAQAAgD///7/AQADAAQA
BQACAAEAAAD//wAA///9//3/AQADAAQABwAEAAIA/v/6//3//v///wAA/////wAA/P/9
//3//P/8////AAABAAIAAQD///z/+v/7//3//f8BAAAAAAAAAAAA/v/9//3//f//////
AQABAP/////9//z//v///wAAAAD/////AAAAAPz//P/8//z//v///wEAAgABAAAA///8
//7/AAACAAUAAwACAAAA/v8AAP///v/+/wAAAQACAAQAAgAAAP3/+//9//3//v8AAAAA
AAAAAP//AQABAP7//v8AAAAAAgADAAAA//////7/AQACAAQABAADAAIAAQAAAP////8B
AAEAAwAFAAYABgAEAAMAAwAEAAgACQAKAAoACAAIAAgACAAGAAYABwAIAAsADQAPABIA
EQAPAAoACAAJAAoACwAMAAkABgAFAAMAAQABAAMAAwAHAAcABwAGAAEA///+//7/AAAA
AAEAAgAAAP3/+//7//v/+v/6//3/AAAAAAAAAAD9//v/+v/5//r/+//+//////////7/
/f/6//r/+v/7/wEABAACAPv/8//v/+//8//9/wsAFgAbACMAMQBCAFIAaQB/AJAAnwCu
ALcAqACBAFcANgAbAAUA+P/z//P/8//2//j/9v/2//j/+P/7//z//f////3//P/8//v/
9//2//b/+P/7//v//P/8//j/9//3//b/+P/5//z//P/9//3/+v/5//j/9//3//b/+//8
//3//P/7//n/+P/4//n/+v/9//7//f/7//n/+P/2//b/9P/2//f/+P/7//z/+f/2//X/
9P/1//b/+P/6//j/+P/4//f/9P/z//P/9P/3//r/+//8//n/9//1//T/9f/3//f/9//3
//f/9f/1//P/8//0//T/9//4//n/+v/3//X/8//y//T/9v/3//r/+v/5//j/+P/3//b/
9P/z//n//P/7//v/9//2//X/9P/2//j/+f/7//v/+//6//n/9//4//j/+//9//7//v/+
//z/+//7//v///8BAAIABAAEAAMAAgABAAEAAQACAAMABAAIAAcACAAGAAMAAQAAAAIA
BAAGAAkACAAHAAUAAwADAAIAAgADAAUABQAFAAUAAgD///3//P/+////AQADAAMAAgAA
AAAA/v////////8AAAEAAgADAAAA///9//3//v//////AQAAAAAA/v/8//z//P/8//z/
/f///wIAAAD+//3/+//6//3//v///wAAAAD///3//P/7//v/+f/7////AAABAAIA/v/7
//n/9//5//v///8BAAAA///8//r//P/9//7//v8BAAEAAgACAP///v/9//z//////wAA
AAAAAAAAAAD+//z//P/8//3//v8AAAEAAgAAAP3/+v/4//z//f/+/wAA/v/+//3//f/+
//3//f/+/wEAAgADAAMAAAD///v/+v/7//z///8BAAAA//////7/+//6//r/+//9//7/
AQACAP7//P/7//r//f/+////AQABAP///f/9//z//v/+//7//v/9//3///////z//f/9
//z///8BAAQACAAHAAcABwAGAAYABgAGAAYABwAIAAoADAAKAAkACAAIAAsADQAMAA4A
DAAKAAgABgAEAAIAAgABAAAAAQAEAAUABQADAAEA/v//////AAACAP7//P/7//r//f/7
//r/+//9//z//P////7//P/6//j/+f/7//7/AQD///3//f/7//v/+//6//n/+//8//3/
///3//T/8v/z//X/9//5//3/AwAHABAAFwAhADEATABmAH0AjQCaAKEAqAClAJIAbwBL
AC4AEwD9//L/7//v/+//8v/2//j/+P/8/wAA/P/6//j/9//5//j/+P/3//b/9v/3//r/
9//1//T/8v/z//X/+P/6//b/9f/2//T/9v/3//X/9f/2//f/+f/6//r/+P/2//L/9P/1
//f/+v/5//j/+f/4//j/9//2//b/+P/4//b/+P/1//T/9f/0//b/9v/4//r/9v/0//P/
8v/z//T/9f/1//X/9f/2//j/9v/2//T/8v/y//P/9P/2//b/9//2//X/8//z//H/8f/0
//X/9//4//b/9P/y//D/9P/1//b/+P/3//b/9P/0//b/9f/0//T/9f/2//b/9//2//b/
8v/v//D/8v/0//b/9f/2//b/9//3//f/9v/1//b/+P/5//3/+//6//j/9v/3//n//P//
//3//f/8//z//v///wAAAQADAAMABAAFAAIABAABAAAAAwADAAQABgADAAIAAQABAAEA
AQAAAP//AQACAAQABwAFAAMAAQD//wAA/////wAAAAD///////8BAAAA/v/+/wAAAQAB
AAEA/v/9//z/+//+//////8BAP/////+/////v/+//z/+v/7//z//f/+//v/+//8//j/
+v/9////AgACAAAA/v/8//v/+//6//r//P/9//z////+//z/+v/4//r/+//9/////f/9
///////9//3/+//6//3///8BAAIA///9//z/+v/6//z//v8AAP////8AAAAA///+//3/
+v/9//7///8BAP7//v/9//z/////////AAAAAP///v/+//7//v/9//3//f/9//7/AAD+
//7//v/9//7////9//7//v/+/wAAAQAAAP/////+//7//v///wEAAAD+//7//P/+//7/
//8AAP7//v/+/////f/9//3//f/+//7///8CAPv/+//9//7/AAABAAIAAwAEAAEA////
//3///8BAAIAAgABAAEAAgAEAAQABQAGAAYACAAKAAwADgAKAAgABwAGAAoACwAMAA4A
EAAPAAsACgAHAAYABQAEAAUABAAFAAUAAAD//wAA//8CAAMABAAEAAMAAQAAAAAA///+
//7//v8BAP///v////z/+v/5//v//v/+//7//v/+//3//f/9//z/+//8//v//v//////
///7//r/+f/5//v//v8AAP//+//3//X/+/8BAAcADAAXACcAOwBQAGIAbwB/AI4AmwCq
AKsAmgB7AFUANgAZAAEA8v/v/+//8//4//z//v/+//7/+v/5//j/9//3//n/+v/8//3/
+v/4//f/+P/7//v//P/8//z/+//7//r/+P/3//j/9v/7//3//P/9//v/+f/4//b/+v/6
//r/+P/7//v//P/+//z/+v/6//j/+//7//v//P/7//r/9//4//j/+P/6//r/+f/4//n/
+v/4//b/9f/0//f/+P/5//n/9//1//T/9P/1//j/+f/6//j/9//2//b/9P/1//T/8//3
//n/+f/7//j/9//3//b/9v/2//b/9v/3//f/9//4//f/9v/0//T/+P/5//r//P/6//j/
9f/z//j/+v/4//f/9//4//n/+v/4//j/9//3//j/+f/5//n/9//4//j/+//9//7//v/+
//////8AAAEAAAD///3//P///wEAAwAFAAMAAQAAAP//AAAEAAMABAAFAAUABgAIAAUA
BAADAAMABQAHAAgACQAIAAYABQAFAAMAAwADAAMABQADAAIAAgACAAEAAQABAAMABAAE
AAYABAADAAEA//8BAAEAAQABAAIAAQD///////////7///8DAAQAAwACAP///v/9//z/
//8BAAQAAgADAAMAAgACAAIAAAD+//z//v//////AAD+//3/+v/7//3//v///wAAAgAB
AAEAAQD+//3//v/9//7////+//7//v///wAAAAABAAEAAgACAAIAAgACAAIAAgABAAEA
AAADAAQABQAEAAIAAAD+//3//v8AAAEAAgACAAEAAAAAAAAA///+//7/AQACAAIAAwAB
AP///v/+/wEAAgADAAMABQAFAAIAAgD///7//////wAAAQADAAQAAAD+//3//f/8/wAA
BgAIAAcABgAFAAQAAQD//////f8AAAMABQAGAAQAAwADAAQACAAJAAoACgAKAAoACgAK
AAgACAAJAAoADgAPABAAEgASABEADQAMAAwADAAMAAwACgAIAAgABwACAAEAAgABAAUA
BwAJAAoABgADAAEAAAACAAIAAwAEAAQAAQD//////v/8//v//f///wAAAQACAP///f/8
//v//f/9/////////////v/9//r/+v/6//v//f8AAAIA/f/1//P/8//z//f/BQASABsA
HwArAD4ATgBfAHUAjACdAKoAsQCuAJcAbwBGACkAEQD8//X/9f/1//r//v/8//j/9v/4
//n/+v/7//3//v/+///////7//j/9v/2//r/+//9//7/+//5//j/9v/3//n//f/+//3/
/f/6//n/9//3//j/+P/9//7////+//3/+//6//r/+P/4//r/+v/6//n/+P/4//f/9v/z
//T/9v/4//z//v/7//j/9//2//b/9v/3//j/+v/6//r/+f/3//X/9P/0//f/+v/7//z/
+f/3//X/9P/3//n/+f/5//v/+//5//n/9v/1//X/9P/1//b/9//4//f/9f/z//L/9P/2
//f/+v/8//v/+v/6//j/9v/z//H/9//6//n/+f/2//b/9v/2//f/+P/4//n/+//7//r/
+f/2//b/9f/3//n//P/+/wAA/P/7//v/+//+//////8AAAMAAwADAAMAAgABAAEAAQAC
AAYABQAGAAUAAwACAAIAAwAEAAUABwAHAAcABgAFAAMAAAD+//3/AAABAAIAAwADAAEA
AAAAAP////8AAAEAAQAAAP7//v/9//3//P/7//7///8AAAEA/v/9//v/+//8//3//f//
/wIAAgAAAP7/+//6//n/+P/7//3/AAD+//z/+//5//j//P/8//z//P/9//3//P/8//r/
+f/2//f/+f/6//v//P/6//n/+f/5//n/+f/7//v//P/9//z//P/5//n/+f/4//z//f//
/wAA/f/8//v/+v/7//v//P/8//7//v/+//z/+//6//n/+f/8//7///8AAP3/+//5//j/
+v/7//z//v8AAAAA//////v/+f/4//j//P/+/wAAAQD+//3/+f/4//n/+v/9////////
/wAAAAD6//j/9//3//r//P8AAAIA/f/6//j/9v/5//r/+//9//3//f/9//3/+v/4//f/
+P/9/wIAAQAAAP///v/8//v//P/7//z///8BAAIA/v/9//3//v8CAAMABAAEAAUABgAH
AAgABAACAAEAAAAFAAcACQAMAAoACQAFAAQAAgACAAIAAgACAAIABAAFAAAA//8AAP//
AwADAAMAAgD///3//P/8//z//P/9//7/AAD9//v/+//4//b/9f/3//v//P/9//7/+//5
//j/9//1//X/9//3//j/+f/5//n/9f/0//P/8//5//7/AAD9//f/8f/v//H/9f/9/wgA
FQAhAC0APABQAGMAdwCIAJMAogCvAKoAiQBjAEAAHwABAPD/6//r/+//9v/4//j/9v/0
//L/8//0//X/9//4//j/+f/5//T/8v/x//L/9v/3//n/+v/2//X/9f/0//L/8//2//b/
+f/5//b/9f/0//P/8//y//X/9v/3//b/9P/z//P/9P/y//L/9P/0//X/9f/1//b/9f/0
//H/8v/z//T/9//4//b/9P/0//T/8v/y//P/9P/1//b/9//3//X/8//y//L/9P/2//b/
9v/z//H/7//u/+//8f/x//H/9P/1//T/9f/z//H/8P/u/+//8P/x//L/9P/z//L/8v/z
//T/9P/2//b/9f/0//T/8//y//D/7//z//b/9f/1//L/8v/y//L/8//0//T/9f/3//f/
9v/1//L/8v/x//P/9v/4//n/+v/4//f/9//3//j/+f/5//r//P/9//7////+//3//f/9
/wAABAADAAQAAQD///7//v8AAAAAAAABAAMAAwACAAEA/v/8//v/+//+////AAABAAEA
///+//7//v/9//3//f////7//P/8//v/+//6//n//P/9//7////9//v/+P/3//j/+f/5
//v//f/+//3//P/5//j/9//2//j/+/////7//P/7//n/+P/4//j/+P/4//z//f/9//7/
+//5//X/9f/5//r/+//8//v/+f/4//f/9f/1//f/9//6//v/+v/6//f/9//3//b/+P/5
//v//P/5//j/9//2//n/+f/6//r/+//8//3//P/6//r/+v/7//3//v/+//7//P/7//r/
+v/7//v/+//8//7//v/9//3/+f/3//b/9v/4//r//P/9//v/+//4//j/9v/2//j/+f/7
//3/AAACAP3/+v/4//f/+f/6//3//v/7//r/+v/6//z//P/8//3//f/9//3//f/3//j/
+P/6//z//v/+//7//v/8//v//P/7//3///8AAAAA/////wAAAgABAAEAAQAAAAIABAAG
AAgABQAEAAQABAAIAAkACgAMAA4ADQAJAAgABQAEAAMAAgACAAIABAAFAAAA//8AAP//
AwADAAMAAgABAP///v/+//3//P/8//z//f/7//r/+//4//b/9f/3//v//P/9//7//P/7
//v/+//6//n/+v/5//3///8AAAEA/v/8//r/+f/5//z//v/9//3/+f/x//H/+f8DAAoA
EwAfAC8AQgBQAGEAcwCEAJEAngCrAKYAjwBpAEIAIwAJAPj/8//v/+//+P8CAAAA/P/8
//r/+f/4//f/9//7//z//v////v/+P/2//b/9//3//j/+P/3//f/+P/4//X/9f/3//b/
+f/7//r/+//6//n/+f/4//r/+v/6//j/+P/3//f/+P/2//b/+P/4//r/+//8//7//P/6
//b/9v/3//j/+//8//j/9v/2//b/9v/2//f/+P/7//z//f/9//r/9//1//T/9v/4//j/
+P/4//f/9v/2//T/9f/0//P/9f/3//f/+f/3//f/+P/4//j/+P/4//j/+P/3//b/9v/2
//b/9f/2//j/+f/6//z/+f/4//b/9f/5//z/+//7//r/+v/6//r/+P/4//f/9//6//v/
+//7//r/+v/5//v//f/+//7//v//////AAABAAAA///9//z///8BAAMABQADAAMABAAF
AAcACgAIAAgACAAHAAcACAAHAAYABQAFAAYABwAHAAcABgAEAAMAAwAFAAUABQAFAAUA
AwACAAIAAwADAAQABQAHAAYABAAEAAMAAwACAAEAAwADAAMAAwAEAAMAAQABAAEAAQAA
AAEABAAGAAYABgADAAIAAQAAAAAAAQADAAAAAQABAAAAAAD///7//f/8////AQACAAQA
AAD///z//f///wAAAQACAAIAAQABAAEAAAD//wAA//8AAAEAAAAAAP////////7/////
/wAAAAABAAIAAwAEAAIAAQABAAAAAwAEAAUABAABAAAA//////3//v/+//7/AAABAAIA
BAACAAEAAAAAAAMABAAEAAUAAwABAAAAAAABAAIAAwADAAUABQACAAIA///+//////8B
AAMABgAIAAIAAAD//////P8CAAQABgAIAAUABAADAAIA/////wEAAQAEAAcACQAKAAgA
BwAHAAgADAANAA4ADgAMAAwADAAMAAoACgALAAwADwARABMAFgASAA8ACQAGAAkACgAL
AAwACgAIAAgABwAGAAcACgALAAwACwAKAAgABAABAP///v///wAAAgAEAAYAAwABAAEA
AQAAAAAAAwAEAAQABAAEAAEA///+//3//////wEAAQD//////v/9//z//P/8//3/AwAG
AAQA///5//X/9f/7/wUADwAYAB8AKwA9AFAAYgB1AIcAmACpALgAswCaAHMASwAsABMA
/f/4//f/9//5//z//P/6//r/+v/8//3//v///wEA/v/8//v/+f/5//j/+P/6//z//f//
/wAA+//5//j/9v/4//v/AAACAAAA///7//n/+//7//z//P8AAAAAAAD+//v/+f/4//j/
+f/6//3//v/8//v/+v/6//z//P/6//z//v/+/wAAAAD7//j/9//2//r//P///wIA///+
//3/+//4//f/9//4//j/+v/6//r/+P/3//b/9v/5//v/+//7//n/+f/3//f/9f/1//b/
9v/5//r/+//8//r/+f/4//j/+//8//z//v/9//v/+f/4//b/9v/1//X/+//+//3//f/6
//r/+v/6//3//v/+/////f/9//z/+//7//z//P///wAAAgADAAQAAgABAAEAAQAAAAEA
AQACAAUABQAFAAUABQAFAAYABwAKAA4ADQAOAAwACQAHAAYACAAIAAgACQALAAsACgAJ
AAgABgAFAAUACAAJAAoACwAIAAUAAwACAAQABQAHAAkACAAGAAMAAgADAAUABgAHAAkA
CQAJAAkABgADAP///f///wEAAgAFAAYABgAEAAIAAAAAAAAAAAADAAUACAAGAAIAAQD/
//7/AQACAAMABAADAAMAAgACAAEAAQD//wEAAwAEAAUABgAEAAEA///9/wAAAQAEAAUA
BQAFAAMAAgABAAEAAQAAAAQABQAHAAgABAACAAAA/v8BAAMABgAIAAUABAADAAAAAgAC
AAIAAwAEAAYABwAIAAUAAwABAAAABAAFAAYACAAIAAgABwAHAAUAAwACAAIABQAGAAcA
BwADAA==
         </WaveFormData>
      </LeadData>
      <LeadData>
         <LeadByteCountTotal>10000</LeadByteCountTotal>
         <LeadTimeOffset>0</LeadTimeOffset>
         <LeadSampleCountTotal>5000</LeadSampleCountTotal>
         <LeadAmplitudeUnitsPerBit>4.88</LeadAmplitudeUnitsPerBit>
         <LeadAmplitudeUnits>��V</LeadAmplitudeUnits>
         <LeadHighLimit>2147483647</LeadHighLimit>
         <LeadLowLimit>268435456</LeadLowLimit>
         <LeadID>V1</LeadID>
         <LeadOffsetFirstSample>0</LeadOffsetFirstSample>
         <FirstSampleBaseline>0</FirstSampleBaseline>
         <LeadSampleSize>2</LeadSampleSize>
         <LeadOff>FALSE</LeadOff>
         <BaselineSway>FALSE</BaselineSway>
         <ExcessiveACNoise>FALSE</ExcessiveACNoise>
         <MuscleNoise>FALSE</MuscleNoise>
         <LeadDataCRC32>678960378</LeadDataCRC32>
         <WaveFormData>
CgAKAAoACgAIAAgACAAIAAgACAAIAAgACAAIAAgACAAGAAYABgAGAAgACAAIAAgACgAK
AAoACgAIAAgACAAIAAgACAAIAAgABgAGAAYABgAIAAgACAAIAAgACAAIAAgACgAKAAoA
CgAKAAoACgAKAAkACgAJAAgACgAKAAkACQAIAAoACwAMAAwADAAMAAwACgAJAAcABwAI
AAgABgAFAAYABwAHAAcAAgD///7//v8AAAEAAQABAP3//P/8//3/AAAAAAAAAAAAAAAA
AAAAAAMABgAHAAgACAAHAAcABgAFAAUABQAGAAcABwAIAAgACQAJAAkACQAIAAgABwAG
AAgACAAJAAkACwAJAAkACgAIAAgACAAKAAsADAAPABIAFAAWABkAHQAkACoAMAArAB8A
EQAHAPb/5P/S/8H/sv+q/6L/m/+Y/5j/mv+h/6//uv/G/9L/4P/p//T//f8BAAUACQAK
AAoACwAOABEAEQARAA4ADgAQABAAEwAUABQAEwARABEAEQARABAAEAAQABEAEQARABAA
EAAQABAAEAAQABMAFAAUABQAFAATABMAFAAUABMAEwATABQAFAAUABMAEwATABQAFQAV
ABMAEwAUABIAEgARABAAEAAQABAADwAQABQAFQAVABMAEQARABEAEQASABIAEgARABEA
EAAQABIAEgASABIAFQAWABYAFwAWABUAFAATABMAEwATABQAFAAUABQAFAAUABQAFQAW
ABYAFQAUABQAFAAUABMAEgAVABYAFwAaABkAGAAXABYAGAAaABoAGQAbABsAGwAcAB4A
HQAcABsAGwAaAB0AHgAbABsAGwAbABsAGwAbABoAGgAaABkAGAAWABYAFQAUABUAFAAU
ABMADgAMAAwADQANAA0ADAALAAoACgAKAAoACgAKAAkACQAMAAwACQAJAAcABwAHAAcA
BwAJAAkACAAJAAkACgAKAAkACQAJAAkABwAHAAcABwAKAAoACgAKAAkACQAIAAgACAAI
AAYABgAJAAsACwALAAkACgAKAAoACAAIAAgACQAJAAkACQAJAAsACgAKAAoACQAIAAcA
BgAKAA0ADwARAA4ADQAMAAwADgAOAA8ADwAOAA0ADAAMAAsACwAMAAwADAAMAAoACgAM
AAwADAAMAA0ADQANAA0ADAAMAAwADAALAAsACgAJAAkACQAJAAkACwALAAoACgAMAAwA
DAANAA0ADQANAAwACwAKAAgABgAIAAkACQAJAAkACQAJAAkACQAJAAkACQAJAAkACQAL
AAoACQAIAAYABwAGAAcACAAKAAsACQAIAAgACAAIAAgABwAGAAcABgAHAAgACQAJAAkA
CgAMAA0ADgAOAA4ADgAQABAADwANAAsADAAMAAoABwAFAAUABAAFAAMAAQABAAQABAAF
AAUAAwABAAAAAAADAAQABAAEAAMAAgABAAAAAQAFAAkACwALAAoACAAHAAkACQAKAAsA
CwALAAoACgAKAAkACQAJAAkACQAKAAoACgAKAAoACwANAA0ACwALAAwADAAMAAwADAAN
AA4ADwAQABIAFgAZAB0AJAAsADIAKwAhABcACwD2/+b/1v/D/7T/rP+k/5v/mP+a/57/
p/+z/7z/wv/Q/+D/6f/y////BwALAAoACAAFAAMAAQABAP7/+//6//r//P/8//r/+v/5
//f/+f/7//3////9//z/+//7//3//f/8//z//v/+//7//v/8//z/+//6//v/+//8//7/
/P/7//v/+//7//z//f/9//////8AAAEAAAD9//z//P/9//7//v/+//z//P/8//v/+//+
//7//f////3//f/9//3//v/+//7///////7//v/+//7//v/+//7//v/9//3/////////
//////////8AAAAAAAAAAAAAAAAAAAEAAgAAAP///v/+/wAAAgADAAQAAgACAAIABAAG
AAYABgAGAAQABgAGAAUABQAFAAUABgAHAAcABwAHAAYABAAGAAYACAAJAAoACwAKAAkA
CAAGAAYABgAFAAQABQAGAAYABgAEAAIAAQD///3//P/9/////v/9//v/+f/4//j/+P/4
//j/+P/3//f/+P/4//X/9f/3//f/9//3//f/+f/5//j/9f/1//b/9v/3//f/9//3//X/
9f/1//X/9//4//n/+v/5//n/+P/4//r/+v/4//j/+f/7//v/+//5//r/+v/6//z//P/8
//3/+//7//v/+//7//r/+v/6//r/+v/6//r/+v/7//v/+//8//3//v8AAP///v/+//3/
+v/5//j/+P/3//f/+P/4//j/+P/2//b/9//4//n/+v/6//n/+P/3//b/9v/2//b/9//5
//r/+//4//f/9v/1//f/9//2//b/9v/2//b/9//1//X/9f/0//b/9v/1//T/9v/3//f/
9//3//f/9//3//X/9f/1//X/9f/1//X/9//1//X/9f/0//b/9P/0//T/9P/1//X/9f/1
//X/9f/0//T/9v/2//X/9f/0//X/9f/2//T/9P/0//T/9P/0//b/9v/0//T/9P/z//P/
9P/2//f/+v/6//r/+v/4//j/9//1//b/+P/5//j/9v/z//L/8P/x/+//7f/t/+z/7P/t
/+3/7f/r/+r/6v/t/+7/7v/u/+7/7v/u/+7/8P/z//b/9//2//b/9f/1//P/8f/w/+//
8f/z//T/9v/0//P/8//z//P/8//0//T/9P/0//T/9f/1//X/8//z//X/9v/3//j/+P/5
//z/+//8/wIABgAJAAsADgAUABoAFQAJAPv/6//a/8j/uv+p/5r/kP+I/4P/gv+C/4b/
kf+h/6r/sv++/8r/1f/i/+3/9f/3//n/+v/6//v/+//9//z/+//9//7/AQACAAIAAgAB
AP////////////8AAAAAAAABAP/////+//7/AQACAAMABAAEAAQAAwACAAIAAQABAAIA
AwADAAQABQACAAIAAgABAAIAAwAFAAcABwADAAEAAAADAAQABAAEAAQABAAEAAMAAQAE
AAQAAwAFAAMAAwADAAEAAgACAAIAAQABAAAAAAAAAAAAAAAAAAQABAADAAMABQAFAAUA
BQADAAMAAwAEAAQABAAEAAQABgAGAAcACAAGAAUABAAEAAYACAAJAAoACgAKAAoADAAM
AAwADAAMAAoADAAMAAsACwALAAsADAAPAA8ADwAPAA4ADAAOAA4ADwAPAA8ADwANAA0A
DQAMAAwADAALAAoADAAMAAsACgAHAAYABgAFAAMAAgADAAUABAADAAEA///8//z//P/8
//7//v/9//3//P/8//n/+f/6//v//P/9//v//f/9//z/+//7//z//P/7//v/+//7//n/
+f/5//n/+P/4//j/+P/7//v/+v/6//z//P/6//r/+//9//3//f/8//z/+//6//z//P/8
//3/+//7//v/+//7//r/+v/6//3//v///wAAAAABAAEAAQABAAEAAQACAAEAAAAAAP//
////////AAD/////AAAAAAIAAgAAAAAAAAAAAAAAAAD//////////wAAAAAAAAAA/v//
//////8BAAEAAQABAP/////+//7/AAAAAAAAAQAAAP///v/8//3//v/+//7//P/9//3/
/f////////////3//f/9//3//f/9//3////9//3//f/8//3//P/9//7//v//////////
///////+//z//v/+//3/+//8/////f/+//7/+v/6//r/+v/6//z//P/+//7//v/+//7/
/f/9//7/AAABAAQABAAEAAQAAwACAAAA/f///wAAAAD+//v/+f/5//j/+P/3//b/9//2
//b/9//3//X/8//y//L/8//0//T/9P/1//b/9//4//j/+//+///////+//z/+//8//v/
+//7//z//f/9//7//P/7//v/+//9//3//v/+//7//v/+/////f/9//v/+//+//7//v/+
/wAA///+/wMABgAIAAwAEwAXABwAIAAgABkAEQAJAPf/4P/O/8D/s/+q/6D/mP+P/4z/
jv+U/53/q/+4/8D/yv/U/+H/7P/5/wEABQAFAAQAAgABAAQABwAHAAcABAAEAAYABgAF
AAYABgAFAAYABwAIAAkACAAIAAgACQAHAAcABgAGAAgACAAIAAgACQAKAAoACgAMAAsA
CwAMAAoACQAJAAkACgAKAAoACQAKAAsADQAPAA4ACwAKAAoACgAKAAkACAAIAAgACAAH
AAUACAAIAAcACQAHAAcABwAHAAgACAAIAAkACQAIAAgACAAIAAgACAAKAAoACQAJAAkA
CQAJAAkABwAHAAcACAAJAAoACwAMAAsACgAKAAoACgAJAAgACAALAAwADAAMAAoACgAK
AAwADgAOAA4ADgAMAA4ADgANAA8ADwAPABAAEwATABMAEwASABAAEgASABEAEQARABEA
EQARABEAEAAPAA4ADAAKAAwADAALAAoACQAIAAgABwAGAAQABAAFAAMAAwACAAEAAAAA
AAAAAAACAAIAAQABAAIAAgD//////f/9//3//f///wEAAQAAAP3//f/+//7//v///wAA
AQAAAP///v/9//7//v/+//7/AQABAAAAAAAAAAAA/v/+////AQABAAEA//8AAAAAAAAB
AAIAAwAFAAMAAwADAAMAAwACAAIAAgACAAIAAgACAAAAAQABAAEAAwADAAMABAADAAIA
AgABAAIAAQAAAAAAAwADAAQABAACAAIAAAAAAAEAAgADAAQAAwADAAMAAwACAAIAAgAC
AAIAAwADAAMAAwADAAMAAwADAAMAAgACAAIAAgACAAMAAQABAAEAAAAAAAAA///+//z/
/f/9//3//v///wAAAQD//////////////////wEAAwADAAMAAgABAAAA///+//7//v8A
AAAA/v/+//7//f///wAAAgADAAYABgAGAAYABgAGAAUAAwADAAQABAACAAAA/f/8//r/
+f/3//X/9f/4//j/+f/5//f/9f/0//T/9//4//j/+P/6//r/+v/6//j/+//+////AgAC
AAEAAQD+//3//f/9//7//////wAA/v/9//3//f/9//3//v/+//7//v/+//////////3/
/f///wAAAQACAAIAAwACAAEAAAAEAAwADwATABoAIAAgAB0AFQAJAP3/7v/e/8z/vf+w
/6j/oP+X/5D/lP+a/5//qf+0/7z/yP/W/9//5v/z//v//f8BAAIAAgADAAQABwAHAAcA
BgAGAAgACAAHAAgACAAHAAkACQAJAAkACgAKAAoACwANAA0ADAAMAAwADAAMAAwADAAM
AAsACgAKAAkACQAKAAwACwALAAsACAAIAAgABwAJAAkACgALAAwACQAIAAgACQAKAAoA
CgAKAAoACgAJAAcACgAKAAkACwAJAAkACQALAAwADAAMAAsACwAKAAoACgAKAAoACgAL
AAoACAAHAAgACQAKAAsADAANAA4AEAAPAA4ADQAMAAsACgAKAAoACwALAAsADAANAA4A
DgAOAAwADAAMAA4AEAAQABAAEAAQABIAEgARABEAEQARABIAFAATABIAEQASABAAEgAS
ABMAEwATABMAEwATABMAEgARABAADgAMAA0ADgAOAA4ADQAMAAwACwAHAAQAAwADAAYA
BwAHAAcABAAEAAQABAACAAIAAQABAAIAAgD/////AQABAAEAAQABAAMAAwACAP////8A
AAAAAAABAAIAAwABAAEAAQABAAIAAgACAAIAAwADAAIAAgACAAIAAAAAAAEAAwADAAMA
BQAGAAYABgAEAAQABAAFAAUABQAFAAUABAACAAEAAAADAAQABQAGAAQABQAFAAUAAwAD
AAMABAAEAAQABQAFAAIAAQAAAAAAAgADAAUABgAGAAYABAAEAAQABAAEAAQABQAFAAUA
BQADAAIAAQAAAAEAAwAEAAUAAwADAAMAAwADAAMAAgACAAAAAAAAAAEAAwADAAMAAgAC
AAIAAQAAAAAAAQABAAEAAQABAAEAAQABAAEAAQABAP///////wEAAQABAAEAAAACAAAA
AAAAAAAAAQABAAEAAwADAAMAAgAAAAAA/v///wIABAAEAAQABAABAAAAAQAAAAAAAAAA
AP//AAACAAUABwAGAAYABgAGAAgACAAHAAUABQAGAAYABAACAP///v/8//v/+f/3//f/
+P/4//n/+f/7//n/+P/4//n/+v/6//r/+P/4//j/+P/6//3/AAABAAAAAAD/////AAD/
//////8AAAEAAQACAAAA////////AAABAAMABAADAAIAAQABAAQABQAEAAUABQAEAAMA
AgAGAAcACAAJAAwADgASABUAGQAeACYAKgAhABMACQD5/+T/zv++/6//pP+c/5j/k/+Q
/5D/kv+b/6f/tv/G/9T/3v/p//D/9f///wMAAwAEAAQABQAIAAsACwALAAoACgAMAAwA
DQAOAA4ADQAPAA8ADwAPAA0ADAALAAsADAANAA0ADgAMAAwADAAMAA0ADgAOAA4ADgAN
AA0ADgAOAA0ADQANAA0ADgAPAA8ADgANAA0ADQARAA8ADwAQAA4ADgANAAwADAAMAAwA
CwALAA4ADgANAA0ACwALAAsACwAMAAwADAANAA0ADAAMAAoACgAKAAoADAAMAAsACwAL
AAsACwALAA0ADQANAA4ADgAOAA4ADgAOAA4ADwAQABAADwAOAA4ADQAOAA4ADgAOAA4A
DgAQABEAEgATABQAEgAUABQAEwAVABUAFQAWABcAFwAXABcAFAASABQAFAAVABUAFQAV
ABUAFQAVABQAFgAWABUAFAASABIAEQAQAA8ADgAOAA0ACgAIAAgACQAHAAcABgAFAAQA
BAAEAAQABAAEAAMAAwAEAAQAAQABAAEAAQABAAEA//8BAAEAAAAAAAEAAwAEAAEAAQAB
AAEAAwADAAMAAwACAAIAAgACAAEAAQAAAAAAAQACAAEAAgABAAMAAwADAAEAAgACAAIA
BAAEAAQABQAFAAUABQAFAAgACAAJAAoACQAIAAcABgAEAAUABQAFAAcABwAHAAgACAAI
AAkACQAIAAcABgAGAAcABwAIAAgACAAIAAYABgAEAAQABAAEAAcABwAHAAcABgAGAAYA
BgAGAAcABwAHAAUABQAFAAUABwAHAAYABgAEAAQABAAFAAcABwAHAAYABgAGAAUABAAE
AAUABQAFAAUABQAFAAUABQAFAAUABQAFAAUABQAHAAUABQAFAAQABAACAAIAAgAEAAUA
BQAFAAUABQAFAAQABAAGAAYABQAFAAYACQAHAAIAAgAFAAcABgAEAAQABAAEAAQABAAG
AAYABAAEAAQAAwADAAQABgAHAAgACAAIAAgACgAKAAkABwAGAAYABQACAAIAAQACAAIA
///9//v/+//+//7//////////f/8//z//f/+//7//v/8//z//P/8//z///8CAAMABgAG
AAUABQAGAAUABQAFAAUABQAEAAQABgAFAAUABQAFAAUABgAGAAYABgAGAAcABwAHAAUA
BQAEAAQABAAEAAQAAwAEAAkADAAOABQAFwAbACAAKAAsACUAGwARAAEA6P/W/8r/u/+w
/6r/pP+b/5T/lv+a/6H/r//A/8z/1v/e/+n/9v///wMAAwAFAAYABgAHAAoADQANAA0A
CgAKAAwADAANAA4ADgANAA8ADwAPAA8ADgAOAA4ADwARABEAEAAQAA4ADgAOAA4ADQAO
AA4ADgAQAA8ADwAQABAADwAPAA8ADgAOAA4ADQALAAsADAANABEADwAPABAAEAAQAA8A
DgAOAA4ADgANAA0AEAAQAA8ADQALAAsACwANAA4ADgAOAA0ADQAMAAwADgAOAA4ADgAS
ABIAEQARABAADwAOAA0ADwAPAA8AEAAQABAAEAAQAA8ADgAOAA4ADwAPAA8AEAAPABAA
EAAQABIAEgASABQAEgASABIAEgAUABYAFgAVABIAEQAQABAAFQAVABUAFQAVABQAFwAY
ABYAFQAUABMAEwATABMAEgAUABQAEwASABAAEAAPAA4ADwAOAA4ADQAKAAgACAAJAAkA
CQAIAAcABQAEAAMAAgAEAAQAAwADAAYABgADAAMAAgABAAAA/////wEAAQAAAAAAAQAD
AAQAAQABAAEAAQD//////////wAAAAAAAAAAAwADAAIAAgAAAAAA/v/+/wAAAwAEAAUA
BQAGAAYABgAFAAQAAwADAAMAAwADAAMABQAEAAQABAADAAIAAQAAAAIAAwADAAMAAgAB
AAAAAAAAAAAAAQABAAEAAQABAAIAAQABAAIAAgAEAAQAAgACAAAAAAAAAAAAAQABAAEA
AQABAAIAAwAEAAIAAQD///3/AAABAAIAAwABAAEAAAAAAAAAAAAAAAEAAQABAAEAAAAA
AAAA///+//v/+//6//n/9//3//f/9//5//n/+f/5//f/9//3//n/+P/3//b/9P/0//T/
+P/6//f/9v/1//T/9P/0//b/9v/5//r/+//7//r/+v/7//v//v/+//7//v/8//z/+//5
//v//P/8//r/+f/3//f/9v/z//H/7//v//L/8v/z//P/8//x//D/8P/w//D/7//u//D/
8P/w//D/7v/x//T/9f/4//j/9//3//j/9//3//f/+P/5//n/+v/4//f/9//3//f/9//4
//j/+v/6//r/+//7//v/+f/5//z//P/8//z//P/9//7/+//6//z//v8DAAsAFAAaACAA
HwAXAA0AAQDw/9z/zP+7/6r/oP+a/5P/iv+G/4j/j/+d/6r/tP++/8r/0//e/+f/7//3
//v//P/8//3/AAADAAMAAwABAAAAAQAAAAIABAAFAAUABAADAAIAAQADAAQABQAHAAUA
BQAEAAQABgAGAAYABgAFAAYABgAGAAQAAwADAAQABAADAAMAAwACAAIAAgABAAEAAQAC
AAMABgAFAAYACAAHAAYABAACAAMABAAFAAUAAwAGAAYABQAHAAUABQAFAAMABAAEAAQA
BQAFAAQABAAGAAYABgAGAAcABgAEAAMABQAFAAUABQAFAAUABQAGAAQABAAEAAQABQAG
AAgACgAKAAkACAAIAAkACgAKAAoACgAKAAoADAAKAAoACgAKAAsADgAPAA8ADwAPAA8A
EAASABEAEAAPAA8ADgARABIAEAAPAA4ADQAOAA8AEAAQAA4ADgANAAwADAAMAAsACgAJ
AAgACAAHAAQAAgACAAMABAAFAAUABQACAAIAAgACAAAAAAD/////AAAAAP3//f/9//3/
/f/9////AQABAAAA/f/9//7//v//////////////////////AAAAAAAAAAABAAEAAAAA
AAAAAAD+//7//v////7//f///wAAAAAAAP7//v/+//////////////8BAAAAAAAAAP7/
/v/+//7//v/////////9//3//f/+/wAAAAABAAEAAAD///7//v/9//3//v/+//7//v/8
//z//P/8//z//P/9//3//f/9//z//P/8//z//v////////////////////3//f/8//z/
/v/+//7////////////+//7//v/9//z//f///wAAAQD+//3//P/7//3//f/9//3//f/9
//3///8BAAEAAQAAAAAA/v/+//7//P/9//3//f/////////+//3//v/9//v/+//8////
/f8AAAAA///+//3//P/+//7/AAAAAAAAAAAAAP///f/+/wAAAQAEAAQABAAEAAMAAgAA
AP3///8AAAAA/v////3//f/8//v/+f/3//f/9v/2//f/9//4//f/9//4//n/+v/6//r/
+f/4//f/9v/4//v//v///wAAAAD//////P/7//v/+//+//////8AAAAA/////////f/9
//7//v/+//7//v/////////9//3//v/+//7//v8AAAMABgAFAAQABgAKABMAFQAaACIA
KgAnABsADwADAPD/2v/I/7X/pP+c/5j/j/+K/4r/jv+R/5//rv+6/8b/1P/d/+b/8f/5
//3/AAACAAMABQAFAAcABgAFAAYABgAIAAgACwAMAAwACwAKAAkACAAHAAoACgAKAAsA
CQAJAAgACAAJAAoACwAMAAsADAAMAAwACgAJAAkACgAMAAsACwALAAwADAAMAAsACwAL
AAwADQANAAsACwAMAA4ADgANAAwADAAMAAwACwAJAAwADAALAAsACQAJAAkACgAMAA0A
DgAMAAsACQAIAAkACgALAAwADAAMAAsACwALAAsACwALAA0ADQANAA4ADAAMAAwADAAO
AA4ADwAQAA4ADQAMAAwADwAQABAAEAAQABAAEAASABAAEAAQABAAEQAUABUAFQATABMA
EwAUABUAFQAVABUAFgAUABYAFgATABMAEwATABQAFQAWABYAFQAUABIAEAASABIAEQAQ
AA8ADgAOAA0ADAAKAAoACwAJAAkACAAHAAYABgAGAAYABAAEAAMAAwACAAIA/////wAA
AQACAAMAAwAFAAUABAABAAEAAgACAP//////////AQABAAEAAQAAAAAAAAAAAAIAAwAD
AAQABAAEAAIAAgABAAMAAwADAAQABgAHAAgABQAEAAMAAwAEAAUABgAHAAkACAAIAAgA
BgAGAAYABgAIAAkACQAJAAcABwAHAAgACAAIAAkACQAJAAkACQAKAAoACQAJAAgACgAK
AAgACAAHAAYABQAEAAcACQALAA0ACQAIAAcABgAIAAkACQAJAAkACQAJAAkACQAJAAgA
CAAKAAoACgALAAkACQAJAAgACgAKAAkACAAIAAkACQAJAAkACQAJAAkACwALAAsACwAJ
AAkACQALAAkACQAJAAgACgAIAAgACAAGAAcABwAHAAkACQAJAAgACAAKAAoACQAHAAYA
BQAHAAYABgAGAAYABgAGAAYACAAIAAgACAAIAAcACQAKAAwADQAMAAwADAAMAAwADAAL
AAkABwAIAAgABgAGAAUABgAGAAUAAwABAAEAAAAAAAEAAQADAAEAAAAAAP//AAAAAAAA
AgACAAIAAgABAAMABQAFAAkACgAKAAsACQAHAAYABQAFAAUABAAEAAcABwAIAAkABwAH
AAgACAAKAAoACgALAAsACwAJAAkACQAIAAcABgAMAAsACgANAA4ADgAQABUAGQAcACQA
LgArACMAFwALAPr/5v/W/8f/uP+y/6z/pf+a/5b/mP+h/7H/vP/E/9D/4P/r//D/+f8B
AAUACQAKAAoACwAMAA8ADwAPABAAEAASABIAEwAUABQAEwATABMAEwATABQAFAAUABUA
FQAVABQAFAASABIAEgASABUAFgAWABYAFAATABMAFAAVABUAFgAXABQAFAAUABMAEwAT
ABQAFQAXABUAFQAWABQAFAATABIAEwAUABUAFQATABYAFgAVABMAEQARABEAEwAUABQA
FAAVABUAFAAUABUAFgAXABgAGQAYABYAFQAVABUAFQAVABcAFwAXABgAFwAWABUAFAAV
ABYAGAAaABoAGQAYABgAFwAYABgAGAAYABgAGAAaABoAGgAaABoAGAAaABoAGQAZABkA
GQAaAB8AHwAfAB8AIAAeACAAIAAdAB0AHQAdABsAGwAbABoAGwAcABwAHAAaABoAGQAY
ABkAGAAYABcAEgAQABAAEQATABMAEgARAA4ADgAOAA4ADgAOAA0ADQAPABAADgAPAA4A
DQAMAAsADQAPAA8ADgANAA0ADgAOAAsACwALAAsADQANAA0ADQAOAA4ADgAOAA0ADQAM
AAwADgAOAAwADAALAA0ADQANABAAEgATABQAEgASABIAEwARABEAEQARABMAEgASABIA
EgASABIAEgASABMAEwATABEAEQARABIAEgASABMAEwAQAA8ADgAOABIAEwAVABYAFAAU
ABIAEgAUABQAFAAUABQAEwASABEAEgASABIAEgARABEAEAAPABEAEQARABEAEQARABAA
EAAQABAAEAARABEAEQARABAAEAAQAA8ADgAPABEAEgATABAADwAOAA0ADwAPAA8ADwAR
ABEAEQATABAADwAOAAwAEAASABAADgAOAA8AEAARABIAEAAQABIAEgAQABAAEAAPAA8A
EAASABMAFAAUABQAFAAUABQAEwARABEAEgASABAAEQAPAA8ADgALAAkABwAHAAoACgAL
AAsACQAHAAYABgAJAAoACgAKAAgACAAIAAgACAALAA4ADwAQABAADwAPAA4ADQANAA0A
DgAPAA8AEAARABEAEgATABEAEQASABIAEgASABIAEwASABEADgANAA8AEAARABIAFAAX
ABoAGQAWABwAIgAnACkAMAA6ADwAMQAjABcACQD4/+b/2P/L/77/tv+u/6X/ov+m/6r/
tf/D/87/2P/i/+z/9/8EAA0ADwARABQAFgAXABkAGQAbABoAGQAaABoAHAAcABwAHAAb
ABkAGwAbABsAGwAfACAAIQAjACIAIQAfAB4AHgAeAB4AHgAdAB4AHgAeAB4AHQAdAB4A
IAAfAB8AHwAeAB4AHgAdAB4AHwAhACMAIwAhACEAIgAhACAAHgAcACAAIgAkACUAIwAk
ACIAHwAhAB8AHwAfAB8AIAAgACAAIQAhACAAIAAgACAAIAAgACAAIAAfAB8AIAAhACIA
IwAlACUAJQAmACUAJAAjACIAJAAkACUAJgAkACMAIgAiACUAJgAmACYAKAAoACgAKgAo
ACgAKAAoACgAKgAqACkAKwArACsALAAtAC0ALQAtACoAKAAqACoAKgArACwALQAtAC0A
LQAsACwALAArACoALAAsACsAKgAnACYAJgAlACQAIgAiACMAIwAjACIAIQAgACAAIAAg
ACAAIAAfAB8AIgAiAB8AHwAfAB8AHwAfAB8AIQAhACAAHgAdAB0AHAAdAB8AIQAjACIA
IQAgAB8AHwAeAB0AHAAgACEAIQAiACIAIgAgACAAIQAjACMAIwAhACIAIgAiACQAJAAk
ACUAJQAlACUAJQAnACYAJgAmACgAKAAoACgAJQAlACQAIwAkACUAJgAoACgAKAApACkA
KAAnACYAJgApACkAKgAqACgAKAAmACYAJAAkACQAJAAoACkAKgArACkAKAAnACYAKAAp
ACkAKQApACkAKQApACkAKQAoACgAKAAoACgAKQApACkAKQAoACoAKgApACgAJgAnACcA
JwAnAA==
         </WaveFormData>
      </LeadData>
      <LeadData>
         <LeadByteCountTotal>10000</LeadByteCountTotal>
         <LeadTimeOffset>0</LeadTimeOffset>
         <LeadSampleCountTotal>5000</LeadSampleCountTotal>
         <LeadAmplitudeUnitsPerBit>4.88</LeadAmplitudeUnitsPerBit>
         <LeadAmplitudeUnits>��V</LeadAmplitudeUnits>
         <LeadHighLimit>2147483647</LeadHighLimit>
         <LeadLowLimit>268435456</LeadLowLimit>
         <LeadID>V2</LeadID>
         <LeadOffsetFirstSample>0</LeadOffsetFirstSample>
         <FirstSampleBaseline>0</FirstSampleBaseline>
         <LeadSampleSize>2</LeadSampleSize>
         <LeadOff>FALSE</LeadOff>
         <BaselineSway>FALSE</BaselineSway>
         <ExcessiveACNoise>FALSE</ExcessiveACNoise>
         <MuscleNoise>FALSE</MuscleNoise>
         <LeadDataCRC32>395229508</LeadDataCRC32>
         <WaveFormData>
/P/8//z//P/6//r/+v/6//v//P/9//7//f/8//v/+v/8//z//P/8//z//P/8//z//P/8
//z//P/6//r/+v/6//z//P/8//z/+v/6//r/+v/8//z//P/8//z//P/8//z//P/8//z/
/P/6//r/+v/6//3//f/9//3//v/+//7////9/wAAAQACAAYABgAGAAYABQAEAAMAAgAF
AAYACAAJAAcABgAGAAUAAAD8//r/+f/7//z//f/+//v/+v/6//r/+//7//n/+f/6//n/
+f/5//j/+v/7//v//f/8//v/+v/5//n/+f/4//b/9//3//f/+f/6//r/+v/4//j/+P/4
//n/+v/8//3/+//7//r/+v/9//3//f/9/wAA/v/+/wEABwAOABYAIQA1AEwAYgBxAH8A
jgCfAKcArQCoAJQAdABHAA8AzP+I/1n/R/9F/1L/Zf96/5T/rP/B/9P/3v/m/+z/8P/y
//P/9P/1//f/9//3//f/9//5//n/+v/9//7////9//3//v/+/wAAAAABAAEA////////
/////wAAAAAAAAEAAQACAAIAAAAAAAAAAAADAAMAAwADAAIAAgACAAEAAQACAAIAAgAE
AAQABAAEAAIAAgADAAMAAwAEAAUABgAFAAUABAADAAMAAwACAAIABAAEAAYABgAEAAQA
BAAEAAYABwAHAAgABgAFAAUABQADAAMABAAFAAYABwAHAAcACAAJAAoACwAMAAwADgAO
AAwADQAOABAADgAOABAAEAARABMAFAAXABUAFgAWABgAGgAcABwAHAAfACAAIAAhACIA
JAAkACUAKAApACoAKgAnACcAKAAqACoAKgAqACoAKgAqACoAKwArACoAKQAoACkAJgAi
ACAAHgAcABoAGQAXABYAFAASABEADwAPAA8ADgANAAwADAAKAAkACAAIAAYABAAEAAQA
BAAEAAQABAAEAAQAAwADAAMABAAEAAQAAgABAAAAAAACAAEAAQABAAEAAgACAAIAAgAB
AAEAAAAAAAEAAgACAAAAAAAAAAAAAAAAAAAAAAACAAIAAQABAAIAAgACAAIAAAAAAAAA
AAADAAMAAgACAAAAAAAAAAEAAwADAAMAAwACAAIAAgACAAIAAgACAAMABAAEAAQABAAD
AAMAAwAFAAUABQAFAAUABAAEAAQABAACAAIAAgADAAUABQAFAAQAAgACAAIAAwAFAAUA
BQAFAAYABgAGAAcABQAFAAUABAAEAAQABAAEAAIAAgABAAEABAAEAAQABAADAAMAAwAF
AAMAAQABAAEAAwADAAMAAwABAAMAAwACAAQABAAEAAQAAQABAAAA//8AAAIAAwAEAAcA
BwAKAAsACgAMAAwADAAOAA4ADgAOAA4AEAAQABEAEAANAAsACgALAAcABAADAAUABgAG
AAYABAADAAIAAgAEAAUABQADAAAA/v/8//v//P/+/wEAAwABAAEAAAD///////8AAAEA
/v/+///////9//3//v/+/wAAAAAAAAAA/v/+//7////////////+//7///////////8A
AAIAAgADAAcADgAYACUANQBMAGIAcQCBAJgAqQCxALMArACUAHIAQQAHAMb/hv9Z/0v/
Uf9c/2v/fP+Y/7T/xf/V/+L/7P/y//X/9v/2//b/9//5//n/+f/7//v//f/9//z//f/8
//v//v///wEAAgABAAAAAAD//wEAAQABAAEAAQACAAIAAgD/////AAAAAAIAAgACAAIA
AgABAAAA//8AAAAAAAD/////AAAAAAAAAAAAAAAAAAAAAAAAAQABAP///v/9//z//f//
/wAAAQABAAEAAAAAAP7//v8AAAAA/v/+//7//v/+//////8AAAAA////////AQABAAIA
AwADAAMAAgABAAMAAwADAAMAAgACAAQABAAEAAUABgAIAAgACAAKAAoACAAJAAkACwAM
AA4ADwASABMAFAATABIAEwAUABQAFQAUABYAFgAXABoAGwAcABwAHQAdAB4AIAAhACAA
HwAeAB0AHAAbABsAHAAcABwAHAAZABYAEgAQAA8ADgANAA0ACgAIAAUAAgADAAEAAQAB
AP///f/7//r/+v/5//j/+P/4//b/9v/2//T/9P/0//T/9P/0//P/8//x//L/8v/y//T/
8//y//L/8v/x//H/8f/v//D/8P/w//D/7//v/+7/8P/x//L/8v/w//D/8P/w//D/8P/w
//D/7v/u/+3/7f/w//D/8P/w//D/8P/w//D/7//v/+7/7v/u/+7/7v/v/+//7//v/+//
8v/y//L/8v/w//D/8P/x//D/8P/w//D/8P/x//L/9f/z//P/8//z//D/8P/w//D/8f/y
//P/9f/z//P/8//y//T/9P/0//X/8//z//P/8//0//T/9P/1//P/8//z//L/8//0//X/
9v/0//T/8//z//T/9P/0//T/8f/x//H/8//1//P/8//z//P/8//z//P/8//z//P/9P/y
//L/8v/y//L/8f/x//H/8v/z//H/8f/y//L/8v/y//L/9P/1//X/9f/z//T/9P/0//P/
8//2//f/+v/8//z//P/8//z//P/8//z//v/+/////f/7//r/+v/7//f/9P/z//H/8v/y
//L/8v/x//D/8P/y//P/8//x/+//7v/t/+3/7//w//L/8//x//H/8P/v/+7/7f/t/+3/
7f/u//D/8f/w/+//7//u//D/8P/w//D/7v/u/+7/7//v/+//7//u//D/8f/x//H/8f/w
//L/8v/1//v/AgAKABUAKQBEAFYAXwBtAIQAlQCdAKcApACOAGoAPwAFAML/gv9X/0H/
Rf9U/2P/dv+S/6r/vf/L/9b/4P/m/+j/6v/r/+z/6//t/+3/7f/x//H/8//z//L/8//y
//H/9P/1//f/+P/2//b/9//3//f/9//3//f/9//4//j/+P/3//f/+P/4//j/+P/4//j/
+f/5//n/+f/4//j/+P/3//n/+v/6//r/+f/4//f/9v/4//j/+f/5//j/+P/4//j/+v/7
//v/+//7//v/+v/6//j/+P/6//r/+v/6//r/+v/5//n/+P/4//r/+f/5//n/+//7//z/
/f/9//3//P/7//v/+//7//v//P/8//7//v/+////AAACAAQABAAGAAYABAAFAAUABwAH
AAgACAAKAAoADAAMAAwADwAQABAAEQASABQAFAAVABQAFQAWABYAFQAVABYAGAAXABYA
FQAUABQAFAAUABUAFgAWABYAFgATABAADAAKAAkACAAHAAcABAACAP///P/8//v//P/9
//7//f/8//z/+f/3//X/9P/2//T/9P/0//L/8v/y//L/8P/w/+//7//x//L/8v/y//D/
7//u/+7/8P/v/+//7//v//D/8P/w//D/7//v/+7/7v/v//D/8P/w//D/8P/w//L/8v/y
//L/8P/w/+//7//u/+7/7v/u/+//8P/x//L/8f/x//D/8P/w//D/8P/x/+//7//v/+//
8v/y//L/8v/w//D/8P/x//L/8v/y//L/8//z//P/9f/1//X/9f/1//b/9v/2//b/9P/0
//T/9f/1//X/9f/0//b/9v/2//f/9f/1//X/9f/0//T/9P/1//f/9//3//b/8//y//H/
8P/x//L/8v/z//L/8v/y//L/8//z//P/9f/z//H/8f/x//P/8//z//P/8//z//P/9P/0
//T/9P/0//b/9f/1//X/9P/1//X/9f/3//X/8v/0//T/9P/0//b/9//3//f/9f/2//b/
9v/5//n//P/9//7/AAAAAAAA/v/+//7//v///wIAAwAFAAQAAQD///7//f/5//b/9f/2
//j/+f/6//j/9//2//b/9v/3//f/9f/3//b/9f/1//f/+P/6//v/+v/5//f/9f/2//X/
9f/1//b/9v/3//f/9v/1//X/9P/2//b/9v/2//b/9v/2//f/9//3//f/9v/2//f/9//3
//v/+v/4//r//f8BAAoAGAAnADkAUABiAHEAgQCSAJ8ApQClAJ4AhgBiAC8A8/+w/3T/
Uf9F/03/XP9v/4b/oP+2/8f/1f/i/+z/8v/1//b/9v/2//n/+//7//v//f/9////////
/wEAAQABAP////8AAAAAAAAAAAEAAQADAAMAAwADAAEAAgACAAIAAwADAAQABAAGAAYA
BgAGAAYABQAEAAMAAwAEAAUABQAGAAgACQAKAAgACAAIAAgACAAIAAkACQAGAAYABgAG
AAgACQAJAAkACQAJAAgACAAGAAYACAAIAAgACAAIAAgABgAHAAcACAAKAAkACQAJAAcA
BwAIAAkACAAJAAkACQAMAA0ADgAPAA4ADgAQABAADgAPABAAEgASABIAFAAUABIAEwAT
ABUAFgAYABkAHAAcAB4AHgAeAB8AIAAgACEAIgAkACQAJQAkACUAJgAmACcAJwAoACoA
LAAsACwALAArACoAKQApACgAKAAoACgAJQAiAB4AHAAbABoAGQAZABcAFgAUABIADwAN
AA0ADQAMAAsACgAKAAgABwAGAAYACAAGAAYABgAGAAYABgAGAAQABAADAAMAAwAEAAQA
BAACAAEAAAAAAAIAAQABAAEAAQACAAIAAgACAAEAAQAAAAAAAQACAAIAAAAAAAAAAAAA
AAAAAAAAAAAAAAD/////AgACAAIAAgACAAIAAgACAAMAAwACAAIAAgACAAIAAwABAAEA
AQABAAQABAAEAAQABgAGAAYABwAFAAQAAwACAAIAAwAEAAcABQAFAAUABQAGAAYABgAG
AAYABgAGAAcABgAFAAQAAgACAAIAAgADAAUABQAFAAUAAgACAAIAAwADAAMAAwACAAIA
AgACAAIABAAEAAMAAwADAAIAAQAAAP///////wEABQADAAMAAgABAAAA///+////AQAC
AAMAAQACAAIAAgADAAMABgAHAAoADAAMAAwACgAKAAoACgAMAA4ADgAPAA0ACwAKAAoA
CQAFAAIAAQABAAIAAgACAAIAAQAAAAAAAgADAAMAAQABAAAA/////wEAAgAEAAUAAwAD
AAIAAQAAAP////////7//v///////////wAAAAAAAAAAAAAAAAIAAgACAAMAAgABAAAA
/v///wEAAgADAAcACAAEAAIABQALABQAHAArAEEAWgBqAHcAiQCcAKkAswC3ALIAngB8
AEkADQDM/4z/Y/9V/1X/YP9x/4b/nv+4/8v/2f/o//T/+v/8//7///8AAP//AQABAAEA
BQAFAAcABwAHAAkACQAJAAsACwAMAAwACgAKAAsACwALAAsACwALAA0ADgAOAA4ACwAL
AAwADAAMAAwADAAMAA0ADQANAA0ADAAMAAwACwALAAwADAAMAAoACgAKAAoACwAMAA4A
DwANAAwACwAKAAwADQANAA0ACwALAAoACgAMAAwADgAOAAwADAAMAAwADAANAA0ADgAM
AAsACwALAA0ADQAOAA8ADwAPAA4ADQAPAA8ADwAPABIAEgAUABQAEgATABQAFgAYABgA
GgAaABkAGQAYABkAGwAcABwAHgAgACIAIgAiACMAJAAkACUAJgAoACgAKQApACkAKQAo
ACkAKQAqACwALgAuAC4ALgArACoAKQApACwALAAsACwAKwAoACQAIgAgAB4AHAAbABkA
GAAWABQAEwARABEAEQAOAA0ADAAMAAoACQAIAAgACgAIAAgACAAGAAYABgAGAAQABAAD
AAMAAwAEAAQABAAEAAMAAgACAAIAAQABAAEAAQACAAIAAgACAAEAAQAAAP7///8AAAAA
AAAAAAAAAAAAAAAAAAAAAAAAAAD/////AAAAAAAAAAAAAAAAAAAAAAEAAQAAAAAAAAAA
AAAAAQABAAEAAQABAAEAAAD///7///8AAAEAAwACAAIAAgACAAEAAQABAAMAAQABAAEA
AQACAAIAAgACAAIAAgACAAMAAgABAAAA/v8AAAAAAAABAAAA///+//3//f/+////AQAB
AAEAAQAAAP7//v/+//7/AAAAAP/////+//7//v/+//v/+//7//3////9//3//f/7//v/
+//7//v/+//7//z//P/8//z//P/8//n/+f/9/wAA/f/8//v/+v/5//n/+P/3//j/+v/7
//z//f/9/wAAAQAAAAIAAgACAAQABAAEAAQAAgAEAAQABQAFAAMAAgACAP//+//4//f/
9f/2//b/9v/3//f/9//4//b/9//3//X/9//2//X/9f/1//b/+P/5//j/9//1//P/9P/z
//P/8//w//D/8f/x//H/8f/y//L/9P/0//T/9P/y//L/8v/z//P/8//z//L/8P/x//H/
8f/x//T/+P/6//v///8GABIAHwAxAEYAWgBpAHcAigCZAKEAoQCWAIAAWgApAO3/rv9y
/0v/Pf9B/1D/Zf9+/5r/sv/F/8//2P/i/+j/6v/s/+3/7v/t/+//7//v/+//7//x//H/
8v/1//b/9//3//f/+P/4//f/9v/2//X/9v/3//j/+f/4//j/9//2//b/9//5//r/+P/4
//j/+P/5//n/+f/5//r/+v/6//n/+P/4//f/9v/2//b/9v/2//j/+P/5//n/9v/2//b/
9v/2//f/9//3//X/9f/0//T/9P/0//b/9v/2//b/9v/2//b/9//3//j/+P/3//f/9//2
//X/9f/1//j/+f/5//n/+//7//v/+//6//r//P/8//z//f/+/wAA/v/+/wAAAAACAAMA
AwAFAAUABgAGAAgACQAKAAkACAAKAAwADQAPAA4AEAAQABEAEAARABIAEgATABMAFAAW
ABcAFgAVABQAFgAWABYAFwAXABYAFQAUABMAEAAMAAoACgAIAAYABQABAAAA/v/8//3/
+//7//v/+f/3//X/9P/z//P/8//0//L/8P/w//D/8P/w//D/8P/v//D/8P/x//D/8P/v
/+7/8P/v/+7/7v/u/+3/7f/t/+v/7P/s/+z/7f/t/+7/7v/t/+3/7f/s/+z/7P/s/+z/
7v/u/+7/7v/t/+z/6v/p/+z/7v/w//L/8f/w/+//7v/v/+//7v/u/+7/7v/u/+//7//v
/+//7//w//D/8P/w//L/8v/y//P/8//y//H/8P/x//H/8f/z//H/8f/x//H/8P/w//D/
8P/w//D/8P/x//L/8//0//T/9P/0//T/9f/0//P/8v/x//H/8v/z//X/8//z//P/8v/0
//T/9P/0//L/8v/x//H/8v/y//L/8v/z//P/8//1//X/8//z//P/8f/x//H/8f/x//H/
8f/y//P/9P/1//b/+P/3//f/9//3//f/9v/1//P/9f/3//b/9v/1//T/8//y//P/9f/2
//f/9//4//j/+P/5//n//P/9//7/AAAAAAAAAAAAAAAAAAAAAAIAAgADAAUAAwACAAIA
AAD7//f/9f/3//j/+P/4//j/9//2//b/9v/3//f/9f/1//T/8//z//P/9P/2//f/+f/5
//j/9//2//X/9f/1//L/8v/z//P/8//z//T/9P/2//b/9v/2//b/9v/2//f/9f/1//X/
9P/2//f/9//3//f/+P/6//r/+f///woAFgAhADMATABeAGsAfQCSAJ0AnwChAJ4AhgBi
ADEA+f+2/3b/T/8//0P/Vv9t/4T/nP+w/7//0f/e/+T/6v/u//D/8f/y//X/9//3//f/
9//3//n/+f/5//v/+//7//n/+f/6//r//P/8//3//f/7//v/+//7//v//P/8//z/+//7
//z//P/8//z//P/8//3//f/9//3//P/8//z/+//7//z//P/8//z//P/8//z/+//6//r/
+f/6//r/+v/6//r/+//7//v/+//7//r/+v/6//r//P/8//r/+v/6//r/+v/7//v//P/+
//3//f/9//////8AAAEAAAABAAEAAQABAAEAAQABAAIAAgAEAAQABAAFAAYACAAIAAgA
CgAKAAoACwALAA0ADQAOAA4AEAAUABYAFgAWABUAFgAWABcAFgAYABgAGQAdAB8AIQAi
AB8AHwAgACIAJAAkACQAJAAlACQAIwAjACIAIgAiACIAIwAgABwAGgAaABgAFgAVABMA
EgAQAA4ACwAJAAkACQAKAAkACAAIAAgABwAGAAYABgAEAAQABAACAAIAAgACAAEAAgAC
AAMAAgACAAEAAAAAAP///v/+//7//f/9//3///8AAAAAAAD+//3//f/8//z//f/+//7/
AAAAAAAAAAD+//7//v/+/wAAAAD//////v/+//7//v/+//7//v/+/wEAAQAAAAAA///+
//3//f///////////wAAAAAAAAAA/v/+//7///8AAAAAAAAAAAEAAQABAAMAAQABAAEA
AQADAAQABQAGAAMAAgABAAEAAwADAAMAAgACAAIAAgADAAMAAwADAAMAAgACAAIAAwAD
AAMAAwACAAQABAAEAAQABAAEAAMAAwAEAAQABAAEAAMAAwADAAUABQADAAMAAwAFAAcA
BwAGAAUABAADAAIAAgADAAMAAwADAAQABAAEAAMAAwAGAAcACgAMAAwADAAMAAwADAAM
AAwADgAOAA8AEQAPAA4ADgANAAkABgAFAAUABgAGAAYABgAFAAQABAAEAAUABQADAAMA
AgABAAEA//8AAAIAAwAEAAUABQAFAAIAAQABAAEAAgACAAMAAwADAAMABAAEAAIAAgAC
AAIAAgACAAIAAwADAAMAAwACAAIAAwADAAMAAwACAAQABAAFAAsAEAAYACUAMwBIAGAA
cQB9AI4AoQCtALMAtACoAIwAYQApAOr/qP9v/1H/Sf9U/2X/eP+O/6j/v//T/+D/6P/y
//b/+P/5//r//P///wAAAQACAAEAAgABAAIABQAGAAcABQAFAAYABgAIAAgACQAJAAcA
BwAHAAcABwAIAAgACAAHAAcACAAIAAgACAAIAAgACQAJAAkACQAGAAYABgAFAAUABgAG
AAYABwAIAAkACgAKAAoACwALAAoACgAKAAoACAAJAAkACQAJAAkACAAIAAoACgAMAAwA
CAAIAAgACAAJAAsADAAOAA0ACwAKAAkACwALAAwADQAOAA8ADwAPAA4ADQAMAAsADQAO
ABEAEgAUABUAFgAYABYAFgAYABgAGAAZABkAGwAbABwAHAAeACIAJAAkACQAIwAkACQA
JQAoACoAKgArACwALQAuAC4ALQAtAC4AMAAyADIAMgAyADMAMgAxADEAMAAwADAAMAAx
AC4AKgAoACgAJgAkACMAIgAiACEAIAAeABsAGgAZABcAFQATABIAEgARABAAEAASABAA
EAAQABAAEAAQABAADAAMAAsACwALAAwADAAMAA4ADQAMAAwADAALAAsACwAJAAoACgAK
AAoACQAJAAgABgAHAAgACAAJAAoACwAMAAoACgAKAAoACgAKAAkACQAIAAgACAAIAAoA
CgAKAAoACgAJAAcABgAHAAgACQALAAsACwALAAsACwAKAAkACAAJAAoACwANAAwADAAM
AAwACQAJAAkACwANAA0ADQANAAwADAAMAAwADQAOAA8AEQAQAA8ADgAMAAwADAAMAA0A
DQANAA0ADQAMAAwADAANAAwACwAKAAgACwAMAA0ADgAMAAwACwALAA4ADgAOAA4ACwAL
AAsADQANAAsACwALAA0ADQANAA0ACwALAAsADAAMAAwADAAMAAoACQAJAAkACgALAAsA
CwANAAwACgAKAAoACgAMAA0ADQANAA0ADgAOAA4ADgANAA8ADwARABQAFQAWABQAFAAU
ABQAEgAUABQAFQAVABMAEgASABMADwAMAAsACgAKAAkACAAKAAkACAAIAAYABwAHAAUA
AwACAAEAAQABAAIABAAFAAUABQAEAAMAAAD///////8AAAAAAQABAAEAAQACAAIAAgAC
AAIAAgACAAIAAgADAAEAAQABAAAA/v////////8BAAIABAAEAAUACQAOABYAIwAzAEgA
YABvAHkAigChAK0AsQCyAKQAhgBbACUA5P+k/3H/Uf9F/1L/af+A/5b/rv/B/9P/4v/s
//L/+P/6//v//P/7//3//f/9//////8BAAEAAQADAAMAAwABAAEAAgACAAMABAAGAAcA
BgAFAAQAAwAFAAYABgAGAAMAAwAEAAQABgAGAAYABgAHAAcABwAHAAYABgAGAAUABAAE
AAMAAgAEAAQABAAEAAQABAAFAAUAAgACAAIAAgAAAAEAAQABAAMAAwACAAIAAgACAAQA
BAACAAIAAgACAAIAAwADAAQAAgABAAEAAQABAAEAAgADAAIAAwADAAMABQAFAAUABQAI
AAgACgAKAAgACQAKAAwACgAKAAwADAANAA8AEAATABEAEgASABQAFQAWABUAFAAXABgA
GAAZABoAHAAcAB0AHgAfACAAIAAfAB8AIAAiACQAJAAkACQAIQAgAB8AHwAiACIAIgAi
ACEAHgAaABgAGAAWABQAEwAPAA4ADAAKAAsACQAJAAkACgAJAAgACAAFAAMAAQAAAAIA
AAAAAAAAAAAAAAAAAAD+//7//f/9//3//v/+//7/AAD///7//v/8//v/+//7//3//v/+
//7//f/7//r/+P/5//v//f/+//7//v/+//7//P/8//z//P/8//z/+//7//7//v/+//7/
/P/8//z//P///////v/+//7//v/+///////////////+//7//v/+/wAAAAAAAAEAAgAC
AAIAAgD///////8BAAMAAwADAAMAAAAAAAAAAAACAAIAAgADAAMAAwADAAIAAQAAAP//
//8AAAEAAgADAAAAAAAAAAEA/////////v/+//7//v/+/wAAAAD/////AQACAAMABAAB
AAEAAQADAAMAAQABAAEA///////////9//3//f/+/wAAAAAAAAAA/v/9//3//f/+////
//////7//v/+//7//v/+////////////AAAAAAAAAQABAAQABQAIAAoACgAKAAgACAAI
AAgACgAMAAwADQANAAsACgAKAAkABQACAAEAAQACAAIAAgACAAEAAAAAAAAAAQABAP//
///+//3//f/7//z//v///wEAAQAAAP///v/9//3//f/6//r/+//7//3//f/+//7//v/+
//7//v/+//7//v////////////7/AAABAAEAAQABAAAAAAACAAUABwAIABIAIQAxAEgA
YABxAH0AjgCdAKcAqwCsAKAAhABbACUA5v+k/23/T/9L/1b/Z/96/5L/rv/D/8//3v/u
//T/+P/6//v//P/9/////////wEAAQADAAMABQAHAAcABwAFAAUABgAGAAgACAAJAAkA
CwALAAsACwAJAAoACgAKAAsACwAMAAwACQAIAAcABgAJAAsADQAPAA0ADAALAAkABwAI
AAgACAAJAAoACwAMAAoACgALAAsADAAMAAwADAAMAA0ADQANAAsACwAKAAoACgAKAAwA
DAAKAAoACgAKAAwADQANAA4AEAAPAA8ADwAPAA8AEAARABAAEQARABEADwAPAA8ADwAR
ABIAFQAWABYAFwAYABoAGQAYABkAGAAZABsAHAAfAB8AIAAgACIAIgAkACQAJAAlACYA
JgAnACoALAAsAC0AMAAxADIAMgAxADEAMgA0ADUANAAzADIANAA0ADQANQA1ADQAMwAy
ADIAMAAtACwAKQAmACMAIQAhACIAIgAiACEAHwAfAB8AHQAbABkAGAAXABcAFwAYABcA
FAATABIAFAAUABQAFAASABIAEQARABEAEgASABIAEgARABAAEAAQAA8ADwAPAA8AEAAQ
ABAADgANAA0ADAANAA8AEQASABQAFAAUABQAEgASABIAEgASABIAEQARABIAEgASABIA
EgASABIAEgARABEAEAAQABEAEgATABUAFQAVABUAFQAUABQAFAAUABUAFgAXABkAGgAa
ABoAGgAZABkAGQAbABsAGwAbABsAHAAcABwAHAAaABoAGgAbABsAGwAbABoAGAAYABgA
GQAbABsAGwAbABgAGAAYABkAGwAbABsAGgAcABwAHAAcABwAHAAbABsAHAAcABwAHAAb
ABsAGwAdAB0AGwAbABsAGwAbABsAGwAaABgAGAAYABgAGgAbABsAGwAdAB4AHgAeAB8A
HwAiACMAIgAkACQAJAAkACQAJAAkACQAJgAmACcAJwAlACQAJAAjAB8AHAAbABsAHAAc
ABwAHAAbABoAGgAcAB0AHQAbABsAGgAZABkAGwAcAB4AHwAeAB0AGwAZABgAFwAXABcA
GAAYABkAGQAZABkAGgAaABoAGgAaABoAGgAaABoAGwAZABkAGQAYABYAFwAXABcAHQAg
ACAAHgAdACcANgBCAE8AYQB4AIwAmQCnALoAxwDPAM0AwgCoAH4ARwAJAMb/iv9t/2X/
bf9+/5X/qv/A/9T/5//3/wIACgAOABQAFgAXABgAFwAZABkAGQAdAB0AHwAfAB8AIQAh
ACEAHwAfACAAIAAhACIAJAAlACMAIwAjACMAJQAmACYAJgAkACMAIwAiACIAIgAiACIA
IwAjACMAIwAgACAAIAAfACIAJAAlACYAJAAkACQAJAAiACIAIwAjACUAJgAnACgAJwAn
ACYAJQAnACcAJgAmACUAJAAlACQAJAAkACQAJAAmACcAJwAoACgAJwAnACcAJQAlACYA
JwApACsALAAtACsAKwArACsALAAsAC4ALgAsAC0ALgAwADAAMAAyADIAMwA1ADYAOQA5
ADoAOgA8ADwAPgA+AD4APwBAAEAAQQBCAEQARABFAEYARwBIAEgASgBLAE0AUABQAE4A
TABKAEsASgBJAEkASgBKAEoASgBJAEYAQgBAAD4APAA6ADkAOQA4ADYANAAzADEAMQAx
AC4ALQAsACwALAArACoAKgAqACgAKAAoACoAKgAqACoAJQAkACIAIQAkACYAJwAoACgA
JwAmACYAJAAjACMAIwAkACYAJwAoACgAJwAnACYAJAAlACYAJgAkACQAJAAkACYAJgAm
ACYAJwAoACgAKQApACgAJwAmACgAKAAoACgAKQApACgAKAAmACYAJgAnACkAKQApACkA
KgAqACoAKgAsACwALAAtAC4ALgAuAC4AKwArACsALQAuAC8AMAAxAC4ALgAuAC4ALgAu
AC4ALwAxADEAMQAwAC4ALgAuAC8ALwAvAC8ALwAwADAAMAAxADMAMwAzADIAMAAwADAA
MAAwAA==
         </WaveFormData>
      </LeadData>
      <LeadData>
         <LeadByteCountTotal>10000</LeadByteCountTotal>
         <LeadTimeOffset>0</LeadTimeOffset>
         <LeadSampleCountTotal>5000</LeadSampleCountTotal>
         <LeadAmplitudeUnitsPerBit>4.88</LeadAmplitudeUnitsPerBit>
         <LeadAmplitudeUnits>��V</LeadAmplitudeUnits>
         <LeadHighLimit>2147483647</LeadHighLimit>
         <LeadLowLimit>268435456</LeadLowLimit>
         <LeadID>V3</LeadID>
         <LeadOffsetFirstSample>0</LeadOffsetFirstSample>
         <FirstSampleBaseline>0</FirstSampleBaseline>
         <LeadSampleSize>2</LeadSampleSize>
         <LeadOff>FALSE</LeadOff>
         <BaselineSway>FALSE</BaselineSway>
         <ExcessiveACNoise>FALSE</ExcessiveACNoise>
         <MuscleNoise>FALSE</MuscleNoise>
         <LeadDataCRC32>3141992579</LeadDataCRC32>
         <WaveFormData>
+P/4//j/+P/2//b/9v/2//f/+P/5//r/+f/4//f/9v/4//j/+P/4//j/+P/4//j/+P/4
//j/+P/4//j/+P/4//j/+P/4//j/9v/2//b/9v/3//j/+f/6//r/+v/6//r/+P/4//j/
+P/4//j/+P/4//n/+f/5//n/+v/6//r/+v/5//v//v///wEAAQABAAEAAAAAAP///v8B
AAEAAgACAAQABAAEAAIA/v/7//j/9//4//n/+v/7//j/9//3//f/+f/5//j/9//3//b/
9v/2//T/9v/2//j/+P/3//f/9v/1//T/9P/1//T/8//y//H/8v/0//X/9v/0//T/9P/y
//X/9//4//n/9//1//X/9v/0//T/9f/1//n/9//0//b/9//6/wEADwAlAD4AVgBvAIoA
qwDKAOYAAAEPAQ8BBAHjAKMASQDo/6T/ff9t/2z/eP+J/5//tv/G/9b/3//j/+n/7P/w
/+7/7v/u//D/8P/w/+7/7//w//H/8//0//b/9//0//T/9f/1//X/9v/2//X/9f/1//X/
9f/0//X/9v/2//j/+P/4//j/9//3//f/+P/5//n/+f/5//n/+f/5//j/+P/4//n/+f/7
//r/+v/6//j/+P/4//j/+v/6//r/+v/4//j/+P/4//b/9f/1//X/9//3//j/+P/4//j/
+P/4//r/+v/7//v/+f/4//j/+P/3//b/9v/2//j/+P/4//j/+P/4//n/+f/7//z//P/8
//z//P/8//3/+//7//z//P///wAAAAAAAP//AAAAAAAABAAFAAUABQAGAAgACAAIAAgA
CgALAAwADgAPABAAEgARABEAEQAUABMAEwATABMAFQAWABYAFgAVABYAFgAWABcAFgAV
ABQAEgAQABAADwANAA0ACwAJAAsACgAJAAkACAAHAAYABgAHAAYABAAEAAMAAQAAAAAA
AAAAAAAA//////7///8AAP7//////////f/8//v/+//9//v/+//7//z//f/9//3//P/8
//r/+v/6//v/+//7//v/+//7//v/+f/5//n/+f/7//r/+v/6//z//P/8//z/+v/6//r/
+v/7//v//P/9//v/+//7//v//P/8//3//f/7//v/+//8//7//v/+////AAAAAAAA///+
//7/AAABAAEAAQACAAIAAQABAAAAAAD+////AAAAAAIAAgABAAEA//////////8BAAEA
AQABAAEAAQABAAIAAAAAAAAA//8BAAEAAQABAAAA///+//////////7//v//////AAAA
AP3//f/+//7//v///////v///wAAAAAAAAAAAAAAAAAA/f/9//z/+//+/wAAAQACAAIA
AwAFAAgABwAHAAcABwAJAAkACgAKAAgACQAJAAoACAAIAAgACAAIAAUAAwABAAEAAQAB
AAEAAQAAAP/////////////+//z/+//5//j/+v/6//z//P/+//z/+//7//v/+//7//z/
/P/7//r/+f/5//n/+v/6//z//P/8//z/+P/6//v/+//9//3/+//7//r/+v/6//v/+f/7
//3//P/8//3/AAAJABcAKQBAAFgAcQCUAL0A4AD6ABABGwEZAQwB6QCjAEcA6v+m/4X/
d/94/37/i/+j/7z/yv/W/+P/6//v//H/9P/x//D/8v/0//T/9P/2//f/+P/5//j/9v/1
//P/9P/2//n/+//6//r/+f/3//n/+f/5//n/+v/7//z//P/7//r/+f/4//j/+f/6//z/
/P/7//r/+f/7//v/+//6//r/+v/7//v/+//6//r/+v/6//r/+v/6//n/+P/3//b/9//4
//n/+v/6//n/+f/5//f/9//4//j/+P/4//j/+P/4//j/+f/5//n/+P/4//j/+P/4//n/
+v/5//j/9//2//f/+P/6//v/+v/6//n/+P/6//r/+v/7//v/+//8//z/+//8//z//P/+
/wAAAQACAAIAAwADAAMABAAGAAYABgAGAAgACQAKAAsACwALAAwADQANAA0AEAAPAA8A
DwAPABEAEgASABIAEwAUABQAFAASABAADgAMAAsACgALAAsACgAJAAYAAwAFAAQAAwAD
AAIAAQAAAAAA///+//z//P/8//v/+//8//r/+v/6//n/+v/4//j/+P/2//f/9//3//n/
+P/3//f/+f/3//f/9//3//f/9v/1//b/9v/0//T/9v/3//f/9//1//X/9f/1//X/9f/1
//X/9P/y//H/8P/z//T/9f/2//b/9v/2//b/9P/z//P/8//z//P/8//z//T/9P/1//X/
9f/1//X/9v/0//T/9P/1//b/9v/2//X/9f/2//n/+//6//n/+f/4//f/9//2//b/9//5
//v//P/7//r/+P/3//n/+f/5//n/9//3//f/9//5//n/+f/6//j/+P/4//f/+f/5//n/
+f/3//f/9//5//r/+f/3//b/+P/3//f/9v/3//f/+P/4//b/9//3//b/9v/2//f/+f/5
//n/+f/4//f/9v/2//b/9v/3//X/9f/0//b/9v/2//b/+P/5//n/+f/4//j/9//2//b/
9//5//z/////////////////AAAAAAIAAwADAAQAAwACAAEAAAAAAP3/+//5//n/+f/5
//n/+f/4//f/9//3//f/9//2//P/8//y//L/9P/0//b/9v/2//T/8//z//T/8//y//L/
9f/1//X/9f/0//P/8//y//T/9P/0//T/8v/0//X/9f/1//X/8//z//b/9v/2//f/8//z
//P/8v/y//X//P8DABEAJwBAAFYAawCIAK8A0ADsAAgBGQEVAQYB5QCjAEcA7P+o/4H/
c/92/37/jf+j/7j/xv/U/93/5f/p/+r/7v/s/+z/6v/s/+z/7P/u/+//8P/x//H/8P/w
/+//8f/y//T/9f/0//T/8//x//P/8//z//P/9P/1//b/9v/0//T/9P/0//T/9f/2//j/
9//3//f/9//3//f/9//2//j/+P/5//n/+P/2//X/9P/0//T/9P/0//X/9v/3//j/+P/4
//j/+P/4//f/9//3//X/9f/2//b/9v/2//b/9v/1//T/9P/z//X/9P/0//T/9v/2//f/
+P/3//b/9f/0//T/9P/1//X/8//0//T/9P/1//b/9//5//v/+//8//z//P/8//v/+v/7
//z//P/8/wAAAQABAAEAAAACAAIAAgAEAAYABwAIAAcABwAHAAgABwAHAAcACgAKAAkA
CAAHAAgACgALAAwADwAQABAAEAANAAwACwAKAAoACAAIAAcABgAFAAIA//8AAAAAAAAB
AAEAAQABAAIAAAD+//v/+v/8//v/+//8//v/+v/5//f/+P/2//b/9v/2//f/9//3//X/
9P/z//P/9f/z//P/8//0//X/9f/1//L/8v/w//D/8v/z//P/8//z//P/8//z//X/9f/1
//X/9P/y//H/8P/w//D/8P/w//L/8v/y//L/8f/v/+7/7f/u/+//8P/x//H/8P/w/+//
8f/x//H/8v/y//L/8v/z//L/8v/y//H/8v/y//T/9f/z//P/9P/0//X/9f/0//T/8v/z
//T/9P/y//L/8f/x//P/8//z//P/8//z//P/8//x//H/8f/y//T/9P/0//P/8P/v/+7/
7f/w//H/8v/1//b/9f/z//L/9P/z//P/8v/x//H/8v/y//D/8f/x//D/8P/w//H/8//z
//P/8//y//P/8v/y//L/9P/z//P/8//z//H/7v/v//D/8f/y//T/9f/1//X/8//0//T/
9P/2//f/+f/8//v/+//7//v/+f/5//r/+v/7//3//v8AAP3//P/7//r/+v/3//X/8//1
//X/9f/1//P/8v/x//H/8f/x//H/8P/x//H/8P/w//H/8v/1//b/9f/y//D/7//w/+//
7v/u//H/8f/x//H/8P/v/+//7v/w//D/8P/w/+7/8P/x//H/8f/x/+//7//y//L/8v/z
//P/8f/v//D/8v/z//j/CQAZACsAQABYAHEAkgCzANAA6gD+AAcBAwHyAMUAeQAdAMb/
jv9z/23/cv98/4//pf+2/8T/0P/b/+P/6f/r/+7/6//q/+v/7v/v//D/8P/x//L/8//z
//L/8v/x//L/8v/z//P/8f/y//L/8f/z//P/8//z//L/8//0//T/9P/0//T/9P/0//X/
9v/4//b/9f/0//P/9f/1//X/9P/3//j/+v/7//r/+P/3//b/+P/4//j/+P/3//b/9f/0
//X/9v/3//j/+P/3//f/9//2//X/9f/0//T/9P/0//T/8v/y//P/8//0//T/9f/2//T/
9P/1//b/9P/0//T/9P/3//j/+v/7//n/+v/6//r/+P/4//j/+f/7//v//P/8//z//P/7
//r//v8AAAEAAgAEAAUABQAFAAQABgAGAAYABgAIAAkACgAJAAkACQAKAAsACwALAA4A
EAARABIAEwARABIAEgASABMAFAAUABQAEQAQAA8ADgANAAwADQANAAsACwAJAAcABQAE
AAMAAwAEAAMAAgACAAEAAAD+//7/AAD/////AAD+//7//v/9//7//P/8//z//P/9//3/
/f/7//r/+f/5//v/+f/5//n/+v/7//v/+//6//r/+P/4//r/+//7//v/+f/5//n/+f/5
//n/+f/5//j/9v/1//T/9//4//n/+v/6//r/+v/6//z/+//7//v/+//7//v/+//7//r/
+v/5//r/+//8//7//v/+//7///////7//f/7//v//P///wEAAAD//////v///////v/+
/wAAAQACAAIAAQAAAP7//f///////////wEAAQABAAEA////////AAAAAAAAAAD///3/
/f/9//3//v///wAAAwADAAEA/v/8//3//f/+//7/AwABAAIAAAD+//7//v/+/wAAAQAB
AAEA//8AAAAAAAAAAAEAAwAGAAgACQAKAAsACgAJAAkACAAKAAsACwAMAAoACgAKAAoA
CAAFAAMAAQABAAEAAQABAAEAAAD/////AQABAAEAAAD//////v/+//7//v8AAAAAAAD+
//3//f/8//v/+v/6//v/+//7//v/+//7//z//P/8//z//P/8//z//v///////v/9//r/
+f/7//z//f///wEAAQD9//r/+v/7/wIACQAZADMASgBcAHMAlAC5ANgA9gAQARsBGwEM
AecAowBFAOj/pv+D/3P/dP9+/43/of+6/8r/1P/h/+3/8f/y//b/9P/0//L/9P/0//T/
9v/3//j/+f/6//r/+//7//r/+v/7//v/+f/6//r/+f/7//v/+//7//z//f/+//7//P/8
//z//P/9//3//f/+/////////////v/9//z/+v/8//z//f/9//v/+v/6//r/+//8//3/
/v/8//z//P/8//z//P/8//z/+v/5//n/+f/7//v//P/8//r/+v/6//r//P/8//3//f/7
//r/+v/6//z//P/9//7//f/8//v/+v/8//z//f/9////AAAAAAAA/v/+//7///8AAAEA
AwAEAAQABAADAAIAAwAEAAQABAAIAAkACQAJAAoADAAMAAwADAAOAA8AEAAPAA8ADwAQ
ABEAEQARABQAFgAXABgAGQAYABgAFwAWABgAGgAbABwAGQAYABcAFgASABAAEAAPAA8A
DwANAAsACQAIAAcABwAIAAcABgAGAAMAAgAAAAAAAgABAAEAAgAAAAAAAAD///7//P/8
//z//v/////////9//z/+//7//3/+//7//v/+v/7//v/+//6//r/+P/4//j/+f/5//n/
9//3//f/9//3//f/9//3//f/9v/2//b/9v/2//b/9v/2//b/9v/2//j/9//3//f/9//3
//f/9//4//j/+f/5//f/9//3//j/+v/6//r/+//8//z//P/7//j/+P/6//v/+//7//z/
/P/9//3//P/8//z//f/+//7//f/8//r/+f/7//v/+//7//n/+f/5//n/+//7//v//P/+
//7//v/9//v/+//7//v/+//7//v//f/+//3/+//6//r/+f/5//j/+P/5//v//P/6//v/
+//6//v/+v/6//v/+v/7//z//P/7//r/+v/8/wAA///+//3//P/5//n/+P/3//j/+v/7
//z//P/9////AgABAAEAAQABAAMAAwAEAAQAAgADAAMABAAEAAQABAAEAAIA///9//v/
+f/5//n/+f/7//r/+f/5//n/+f/5//j/+f/5//j/+P/4//j/+v/6//v/+P/2//X/9v/1
//T/9P/z//P/8//z//X/9f/2//b/+P/4//j/+P/2//j/+f/5//n/+f/3//f/9//2//X/
9f/1//f/+//8//r/+/8AAAkAFwArAEIAXAB3AJQAtwDYAPIABgEPAQkB+gDNAIUAKwDU
/5b/df9r/27/fv+T/6v/wv/Q/9j/3f/l/+v/7P/w/+7/7v/u//D/8P/w//D/8f/y//P/
9P/0//X/9f/2//b/9//3//b/9v/1//P/9P/1//b/9//3//f/9//2//f/+P/5//r/9//3
//f/+P/5//n/+f/5//v/+//7//r/+f/4//j/9//3//b/9v/2//f/+P/5//r/+f/4//f/
9v/4//j/+P/4//b/9f/1//X/9f/1//b/9v/2//b/9v/2//b/9v/3//f/+f/4//j/+P/1
//T/9P/0//X/9v/3//j/+P/4//n/+f/3//j/+P/4//n/+v/7//3//P/7//v/+v/7//z/
/P/8////AAAAAAAAAQABAAAA//8BAAQABQAGAAYACAAJAAoACQAJAAkACgALAAsACwAO
AA4ADQAMAAsADgAQABEAEgASABIAEQAQABEAEAAPAA4ADAAKAAoACQAHAAcABQADAAMA
AgABAAEA/v/9//z//P/8//z/+//8//v/+f/4//j/+P/4//j/9//5//j/+f/6//n/+f/4
//f/+f/4//f/9//3//X/9f/1//T/9f/1//X/9v/2//T/9P/y//P/8//z//P/8//z//P/
8//z//P/8//y//D/7//u//D/8v/0//b/8//y//H/8P/y//H/8f/x//P/8//z//P/8//y
//L/8f/z//P/8//0//T/9P/0//X/9v/2//b/9f/2//b/+P/5//j/9//3//b/9f/1//T/
9P/y//P/9P/0//X/9v/2//f/9//3//f/9//2//X/9P/z//X/9f/1//b/9v/2//b/9f/1
//X/9f/1//X/9f/1//f/+P/3//X/9P/1//X/9v/2//X/9f/2//b/9f/1//T/8v/x//D/
8P/x//P/9f/3//j/9//2//b/9v/2//X/9f/1//P/9f/3//X/9v/0//T/9P/0//T/9f/1
//X/9//4//j/+P/2//f/+f/8//3//f/9//3//f/9//7//v/+//////8AAAAAAAAAAAAA
/P/5//f/9f/3//f/9//3//f/9v/1//X/9f/1//X/9P/z//P/8v/y//D/8P/y//L/9v/0
//P/8//y//H/8P/w/+//7//v/+//8f/x//L/8v/y//L/8v/y//D/8v/z//P/9f/1//P/
8//y//L/8v/z//P/8//z//T/8v/z//z/BwATACcAPgBWAG8AkACzAM4A5AD6AAcBAwHy
AM0AhQAnAM7/kv9z/2f/bv+A/5H/pf+4/8T/0P/b/+H/5f/o/+z/6v/q/+z/7v/u/+7/
7P/t/+7/7//w//D/8f/x//D/8P/x//H/8f/y//L/8f/x//H/8f/x//D/8f/y//L/9P/0
//T/9P/1//X/9f/2//f/9//3//f/9//3//f/9v/0//T/9f/1//f/9v/2//b/9f/0//P/
8v/0//T/9P/0//b/9v/2//b/9P/z//P/8//1//X/9v/2//L/8v/y//L/9P/0//X/9f/3
//b/9v/2//b/9v/3//j/+P/4//j/+P/4//j/+f/5//f/+P/4//j/+P/4//j/+f/7//v/
/P/8//3//v/+//7//f/+//7//v8CAAMAAwADAAIABAAEAAQAAgAEAAUABgAKAAsADAAO
AA4ADQAMAA4ADwAPAA8ADwARABIAEgASABEAEgASABIAEwASABEAEAAOAAwADAALAAsA
CwAJAAcABgAEAAIAAQABAAEAAQACAAMAAgAAAAAA/v/9//3//v/8//z//P/7//3//P/9
//7//f/9//z/+//7//r/+f/5//n/9//3//f/+P/5//n/+f/4//j/9v/2//b/9//3//f/
+P/5//r/+//6//n/+P/3//n/+P/4//j/+P/4//j/+P/2//b/9v/2//n/+f/6//v/+v/5
//j/9//6//r/+//7//v/+//7//z/+v/6//r/+//+//7//v/9//z//P/+/////////wAA
AAAAAAEAAQACAP////////7///8AAAAAAQABAAEAAQABAAEAAQABAAEA////////AAAA
AAAAAAD//wEAAQABAAEA////////AQABAAEAAAAAAAAA//////7//f/9//7//v8CAAMA
BQAEAAMAAgABAAAAAAABAAEAAQABAAIAAgACAAAAAQADAAYACQAJAAkACQAHAAcACAAI
AAoACwALAAwADAAMAAwADAAMAAkABwAFAAMAAwADAAMAAwACAAEAAQABAAEAAQAAAAEA
AQAAAAAA///+/////v8CAAAA//////z/+//6//r//f/9//3//f/9//3//v/+//z//P/8
//z/+v/8//3//f///////f/9//z//P/8//3//////////v/+////AgAHABMAJQA6AFQA
awCEAKcAygDqAAQBGQEhARgB/wDJAHcAFgDA/4v/df9y/3r/h/+Z/7D/xP/U/9//5f/r
//D/9P/y//L/8//2//f/+P/2//f/+P/5//z//P/9//3/+v/6//v/+//9//7//v/9//v/
+//7//v//P/9//7//v/+//7//v/+//3//f/9//7/AQABAAEAAQAAAP///v/8//z//P/9
//3//v/+////AAD+//7//v/+//7//v/+//7//P/8//z//P/8//v/+//7//z//f///wAA
/f/8//v/+v/7//z//v////7//P/7//r//P/8//3//v/+//7//v/+//3//P/8//v//f/+
//7//v8AAAAAAAABAAEAAQACAAIAAwAEAAQABAADAAQABAAEAAgACQAJAAkACAAKAAoA
CgAMAA4ADwAQABEAEQARABIAEQARABEAFAAXABcAFwAXABcAGAAYABgAFwAYABgAGAAZ
ABgAFwAWABQAEgASABEAEwATABEADwAOAAwACgAJAAgABwAGAAYAAwACAAAAAAACAAEA
AQACAAQABAAEAAMAAQD+//3//P/+/////////////v/9//3//f/7//v/+//8//3//f/9
//z//P/6//r/+v/7//v/+//7//v/+//7//r/+f/4//f/+f/4//j/+P/2//b/9v/2//j/
+P/4//j/+P/3//f/9//3//f/9//3//r/+v/7//v/+v/5//j/+P/5//r/+//9//z//P/8
//v/+P/4//r/+//5//n/+v/6//v/+//6//r/+//9////AAD+//7//f/9//3//f/9//3/
/f/9//3//f/9//3//f/+//3//P/7//n//P/9//7////8//v/+v/7//3//f/8//z//P/7
//v/+v/5//n/+v/6//z//f/9//z/+//6//r/+//8//3//v/+//v/+v/6//r//P/7//v/
+//9//z/+v/6//r/+v/8//3//f/9//3//v/+//7//f/9//7/AAACAAMABAAFAAMAAwAE
AAQAAgADAAMABAAEAAQABAAEAAMAAQAAAP///f/9//3//f/9//z/+//7//v/+//7//r/
+f/5//j/+P/2//b/+P/4//z/+v/5//n/9v/1//T/9P/1//X/9f/1//b/9//5//r/+P/4
//j/+P/2//j/+f/5//f/9//1//X/9v/2//b/9//5//v/+//6//j/9//6/wEADQAfADYA
TgBlAH4AnwDEAOQA/AAPARMBCgHxAL0AaQAMAL7/h/9v/27/fP+L/53/sv/C/9L/3f/l
/+n/7f/y//H/8v/x//L/8f/w//L/8//0//X/9P/0//X/9f/y//L/8//z//T/9v/3//f/
9v/1//T/8//2//f/+P/4//f/9v/1//T/9P/1//b/+P/7//v/+//7//n/+f/5//j/+P/4
//n/+f/5//j/+P/4//r/+v/6//r/+P/4//j/+P/2//b/9v/2//j/9//3//f/9//3//j/
+P/2//b/9v/2//b/9v/3//f/9f/0//T/9P/0//T/9f/2//b/9v/2//b/9v/2//f/9//4
//r/+//8//v/+v/5//n/+//7//z//P///wAAAAAAAAAAAAD///7/AAABAAEAAQACAAQA
BAAEAAYACAAJAAoACQAJAAkACgAJAAkACQAMAA8ADwAPAA8ADQAOAA4ADgAQABIAEwAU
ABMAEgARABAADAAKAAoACQAJAAkABwAFAAYABgAGAAcABgAFAAQABAACAAAA/f/8//z/
+//7//z//v/+//7//f/6//j/+P/4//j/+f/5//n/+//6//n/+f/3//X/9f/1//j/+f/5
//n/9v/2//T/9P/2//f/9//3//X/9f/1//X/9f/1//X/9f/1//T/9P/0//b/9v/2//b/
9P/0//T/9P/2//X/9f/1//P/8//z//P/9P/0//X/9f/1//X/9f/2//b/9v/2//f/+v/6
//r/+f/3//b/9//3//j/+f/7//z/+v/5//f/9v/4//n/+v/6//r/+v/5//n/+P/3//b/
9f/4//n/+v/7//r/+f/4//j/9v/2//b/9f/3//f/9//3//n/+f/5//v/+//7//r/+v/6
//n/+f/4//f/9//4//j/+P/5//n/+P/3//b/9v/3//r/+//8//z/+f/4//j/+P/4//n/
+f/5//j/+P/4//j/+P/4//n/+f/5//n/+v/6//r/+v/7//3/AAABAAEAAQABAP////8A
AAAAAgADAAMABAACAAIAAgACAAIA///9//v/+//7//v/+//9//z/+//7//n/+f/5//j/
+f/5//j/+P/2//b/+P/4//z/+v/5//n/+P/3//b/9v/2//X/9P/z//T/9f/3//j/9v/2
//b/9v/2//j/+f/5//v/+//5//n/+P/4//j/+f/5//n/+f/6//r/+f/4////DQAhADgA
UABnAIIAowDCANwA9AAHAQsBBAHtALUAYwAGALj/h/9z/3L/fP+H/5v/tP/G/87/2//n
/+v/7v/y//D/8P/y//T/9P/0//T/9f/2//f/+P/4//n/+f/2//b/9//3//n/+v/6//n/
+v/7//z//f/9//3//f/8//7//v/+//7/+v/5//j/+P/7//3///8BAAAA///+//z/+v/6
//v/+//+//7///8AAP7//v/+//7/AAAAAAAAAAD+//7//v/+//z/+//7//v//f/9//7/
/v/6//r/+v/6//v//P/+////AAAAAAEAAgABAAAAAAAAAAAAAAAAAAAA///+//7//f/+
/wAAAQACAAIAAgACAAMAAQABAAIAAgAEAAYABwAIAAcACAAIAAgACgALAAsACwAKAAwA
DAAMAA0AEAASABQAFwAXABcAGAAYABcAFgAYABcAFwAXABcAGAAaABsAHAAbABwAHAAc
ABwAHAAcABwAGQAWABUAEwAWABcAFgAVABMAEgARABEADgANAAwADAAMAAwACwAMAAsA
CQAIAAgACgAKAAoACQAIAAYABgAGAAQABQAFAAUABwAGAAUABQAFAAMAAwADAAQABQAF
AAUAAgACAAAAAAABAAMABAAFAAcABwAHAAcABgAFAAQAAwADAAIAAgACAAQABAAEAAQA
BAAEAAQABAAEAAMAAwADAAMAAwADAAMABAAEAAUABQADAAMAAwAEAAYABgAGAAcACgAK
AAoACQAIAAgACgALAAsACwAMAAwADQANAAwADAALAAsACwAKAAwADAALAAsACQAJAAkA
CQAJAAkACQAJAAkACQAJAAoACgAKAAoACQALAAsACwALAAkACQAJAAsACwALAAoACgAM
AAsACwAKAAcABwAIAAgADAANAA0ACgAKAAgACAAIAAgACgALAAsACwALAAwADAAMAA4A
DwARABQAEwATABMAEwATABMAFAAUABQAFQAVABYAFgAWABYAFgAUABEADwANAA0ADQAN
AA0ACwAKAAkACQALAAsACwAKAAkACQAIAAgACgAKAAwADAAMAAoACQAJAAgABwAGAAYA
CQAJAAkACQAHAAcACAAIAAgACAAIAAgACAAKAAsACwAKAAkABgAFAAYABgAGAAcACQAL
AAsACAAGAA0AGAAlADMARwBeAHgAkQCwANUA9gAQASIBKQElARAB2QCJACcA0P+c/4P/
ff+G/5b/p/+5/8r/2v/o//H/9//9/wAABAACAAIAAAACAAIAAgAEAAUABgAHAAYABgAH
AAcABgAGAAcABwAJAAoACgAJAAcABwAHAAcACgALAAwADAALAAoACQAIAAkACQAJAAoA
CwALAAsACwAKAAkACAAGAAkACgAMAA0ACwAKAAoACgAJAAgABwAGAAkACgALAAwACwAK
AAkACAAJAAkACgALAAgABwAHAAYABAAEAAQABAAFAAYACAAJAAkACAAIAAgABgAGAAcA
CAALAAwADQAOAA0ADAAMAAsACwAMAAwADAAKAAoACgALAA0ADQAOAA4AEQASABIAEgAT
ABQAFAAUABQAFQAVABUAFgAYABgAGAAYABoAGwAcAB0AHQAdAB4AIQAhACEAJAAjACMA
IwAjACMAJAAkACQAJwAoACgAKAAlACQAIwAiACAAHgAeAB0AHwAfAB0AGwAZABgAFwAX
ABQAEwASABIAEwASABAAEAAQAA8ADwAQABIAEgASABEADQAKAAkACAALAA0ADgAPAA8A
DgANAA0ADAAJAAgABwAJAAsADAANAAoACgAIAAgACAAJAAkACQAHAAcABwAHAAcABwAH
AAcACAAIAAkACgAJAAgABwAGAAcACAAJAAoACAAHAAcABwAHAAcABwAHAAgACAAJAAkA
CQAJAAkACgAKAAoACgALAAwADAAMAAsACgAKAAwADQAOAA8AEQASABAADwANAAwADgAP
ABAAEAAQABAADwAPAA0ADQANAA0ADwAPAA8ADwAPAA8ADwAQABAAEAAQAA8ADQANAA0A
DQANAA==
         </WaveFormData>
      </LeadData>
      <LeadData>
         <LeadByteCountTotal>10000</LeadByteCountTotal>
         <LeadTimeOffset>0</LeadTimeOffset>
         <LeadSampleCountTotal>5000</LeadSampleCountTotal>
         <LeadAmplitudeUnitsPerBit>4.88</LeadAmplitudeUnitsPerBit>
         <LeadAmplitudeUnits>��V</LeadAmplitudeUnits>
         <LeadHighLimit>2147483647</LeadHighLimit>
         <LeadLowLimit>268435456</LeadLowLimit>
         <LeadID>V4</LeadID>
         <LeadOffsetFirstSample>0</LeadOffsetFirstSample>
         <FirstSampleBaseline>0</FirstSampleBaseline>
         <LeadSampleSize>2</LeadSampleSize>
         <LeadOff>FALSE</LeadOff>
         <BaselineSway>FALSE</BaselineSway>
         <ExcessiveACNoise>FALSE</ExcessiveACNoise>
         <MuscleNoise>FALSE</MuscleNoise>
         <LeadDataCRC32>785800853</LeadDataCRC32>
         <WaveFormData>
9v/2//b/9v/0//T/9P/0//b/9v/2//b/9v/2//b/9v/0//T/9P/0//b/9v/2//b/9v/2
//b/9v/2//b/9v/2//b/9v/2//b/9P/0//T/9P/2//b/9v/2//b/9v/2//b/9v/2//b/
9v/2//b/9v/1//X/9v/2//b/+f/5//n/+f/5//r/+v/6//z//P/8//z//P/8//z//P/9
//3//v/+////AAABAAIA/f/6//f/9v/3//n/+v/6//b/9v/2//b/9P/0//P/8//0//T/
9f/2//b/9v/2//j/+P/2//b/9f/0//P/8//z//L/8f/x//H/8//z//P/8//x//H/8P/w
//L/9P/1//X/9f/1//P/8//y//L/8//z//f/9f/0//T/9P/z//j/AwAWACoAQABWAHIA
kQCuAM8A7AABAQsBDwEBAc4AegAhAOL/tv+Y/5D/l/+h/7T/x//V/93/4//l/+n/7f/u
/+7/7v/x//H/8f/x/+7/7f/t/+7/8f/y//P/8//x//L/8v/z//P/8//0//T/9P/0//L/
8v/x//P/8//z//X/9f/1//P/8f/y//L/8//1//X/9f/1//b/9v/2//b/9P/0//T/9P/1
//X/9v/2//T/9P/0//T/9P/0//T/9P/0//T/9P/0//H/8f/x//D/8v/z//P/8v/z//P/
8//z//T/9P/1//X/9f/0//P/8//x//H/8v/y//L/8v/y//L/9P/0//T/9f/1//X/9f/1
//f/9//2//b/9v/1//X/9f/3//f/9//3//X/9f/1//X/9//3//f/9//3//j/+f/6//n/
+f/5//j/+v/7//z//f/7//v//P/9//3//f/9//3//v8AAAEAAgABAAIAAgACAAUABgAG
AAYABQAEAAQABQAFAAQAAwABAAMAAwADAAMAAQABAAEAAAADAAIAAgACAAEAAAD/////
/f/+///////+//7//v/////////+//3//f/7//r/+f/6//v//P/+//z//f/9//z//P/7
//v/+//7//v/+v/6//r/+v/6//n/+P/4//j/+P/4//j/+P/3//n/+f/6//v/+v/4//f/
9v/5//r/+//6//v/+v/5//j/+P/5//n/+v/6//n/+f/5//r/+v/6//v//v/+//3//f/7
//z//P/8//z//P/9//3//f/9//3//f/7//z//f/9//7//v/+//7//f/9//z//P/9//3/
/f/+/wAA/////////f/9//z//P/9///////+//3//P/6//r/+//7//v/+//8//3//v//
//z/+//7//v/+//8//z/+//9//3//v/8//z//P/8//z/+f/5//r/+v/8//3//f/9////
AAACAAMAAgAEAAQABAAGAAYABgAGAAYABwAHAAgABwAGAAUABAAFAAQAAwACAAIAAgAD
AAMAAAD+//7//v8AAAAAAAD///z/+//5//j/+f/6//v//P/8//z/+v/6//r/+v/6//v/
+//7//v//P/8//v/+v/5//v/+//7//r/+P/5//r/+v/5//n/+f/3//n/+v/6//v/9//5
//v/+v/4//j/+f/+/wsAHAAwAEQAWgB8AKMAyADnAAIBFQEfASMBEQHWAH4AJwDo/8D/
qP+e/5//pf+2/8n/0//d/+f/7//x//H/8v/y//L/8//z//P/8//1//X/9v/4//X/9P/z
//H/8//2//j/+//6//n/+f/4//j/+P/2//b/+f/7//v/+//4//f/9v/z//T/9v/3//n/
9//3//f/9//2//b/9v/2//j/+P/4//j/9v/1//X/9P/2//b/9v/2//P/8v/x//D/8f/y
//P/9P/1//X/9f/0//L/8//z//L/8v/z//T/9f/1//T/9P/z//H/8P/v/+//8P/x//P/
9P/z//L/8f/w//H/8v/z//X/8//z//P/8//z//P/8v/y//T/9f/3//n/+P/3//b/9f/2
//f/+P/5//n/+f/5//n/+P/4//j/+P/4//n/+v/6//v/+//7//v//f/9//7/////////
/////wEAAgACAAIAAwAEAAQABAAEAAQAAwACAAIAAgADAAUABAAEAAQAAwABAAEAAQAB
AAEAAQABAAAAAAD+//3//P/+//7//v////3//v///////f/8//v/+//8//3//f/9//3/
+//6//n/+v/7//z//v/9//3//P/6//r/+f/5//n/+v/7//v//P/9//z/+//5//r/+v/6
//r/+f/4//f/9f/3//f/+P/5//v/+v/6//r/+f/4//f/9P/4//j/+P/4//b/9//3//j/
+v/5//n/+f/4//j/+P/5//j/+P/3//f/+P/6//v//P/6//r/+//7//n/+f/5//n/+v/8
//7////9//z/+//6//r/+//7//z/+//7//v//P/8//v/+//7//3//f/8//z/+//9//3/
/P/8//z/+//8//v/+//7//v/+//7//v/+//7//v//P/9//z//P/7//n/+v/7//v/+//5
//v//P/8//r/+f/4//j/+v/6//n/+P/4//j/+P/4//j/+P/5//v//P/7//v/+v/5//n/
+v/8//3///8CAAMABAADAAIAAQAAAAIAAwADAAQAAgACAAIAAgACAAAA/v/8//7//v//
/////f/6//n/+P/5//r/+//7//r/+f/3//b/+P/4//j/+P/6//r/+P/4//f/9v/1//X/
9v/3//j/+v/4//f/9v/1//X/9f/1//T/9P/1//b/9v/1//X/9f/z//T/9v/3//n/9f/z
//P/8v/w//L/9//+/wkAHAAwAEIAVgB0AJUAtgDXAPoADwEXARcBBwHOAHYAIwDm/7z/
pP+e/6H/qf+4/8f/0f/b/+H/6f/t/+3/7v/u/+7/7//v/+//7//x//H/8v/0//P/8v/x
/+//8f/y//L/8//x//H/8v/y//L/8v/w//D/8//1//X/9f/0//P/8v/v//H/8v/y//P/
8//z//P/8//w//D/8P/w//H/8v/z//T/8P/v/+//7v/u/+7/7v/u/+//8P/x//L/8P/w
//D/8P/x//H/8f/w/+7/7//v/+7/7f/t/+3/7f/s/+z/7f/t/+3/7P/r/+v/7P/t/+//
8P/v/+7/7f/s/+r/6v/q/+v/7f/t/+3/7f/t/+3/7P/s/+//7//w//H/8P/v/+7/7f/t
/+3/7f/t/+//7//v/+//7P/s/+z/7P/t/+//8f/y//H/8f/x//H/7//v//D/8f/x//H/
8f/x//P/9P/0//T/9//4//j/+P/4//j/9//2//b/9v/3//n/+f/4//f/9f/3//f/9//3
//j/+f/6//r/+P/2//X/9P/2//b/9v/3//X/9v/3//f/9f/0//P/8//2//f/9//3//X/
8//y//H/8//z//P/9P/y//P/8//y//D/7//v/+//8P/x//H/8v/0//T/9P/z//T/9P/0
//T/8v/y//L/8f/w/+//7//v//H/8v/0//b/9f/0//P/8P/0//T/9P/0//L/8//z//T/
9P/z//P/8//0//T/9P/1//b/9v/1//X/9//4//j/+P/2//b/9//3//f/9//3//f/9//4
//n/+f/4//j/+P/4//n/+f/4//j/+f/5//n/+v/6//n/+f/5//r/+//7//z/+f/5//f/
9P/3//j/+P/6//n/+f/5//n/+f/5//n/+f/3//f/+P/5//f/+P/4//f/+f/5//j/9//5
//v//P/8//z/+//6//r/+v/6//v//P/8//r/9v/3//j/+f/6//v/+//8//z/+//7//r/
+f/6//z///8BAAIABAAEAAQAAwACAAEAAAABAAMABAAGAAUABAADAAIABAACAAAA/v/+
//7///////z/+v/6//r/+v/6//r/+f/7//v/+v/6//z//P/8//z//P/8//r/+v/5//j/
9//3//n/+f/5//r/+P/3//b/9f/2//f/+P/4//j/+f/6//r/+f/5//n/9//5//r/+v/7
//v/9//1//T/9P/y//n/BgAXACQANgBIAGAAfgCfAL4A2wD0AAMBDQENAfEArABUAAUA
0v+0/6L/oP+j/63/vP/L/9X/3f/n/+//8//0//T/8//y//P/8//z//P/9f/1//b/+P/3
//b/9f/z//X/9v/2//f/9f/1//b/9v/2//b/9P/0//X/9//3//f/9//3//f/9f/3//j/
+P/5//j/9//2//X/9f/2//f/+P/5//r/+//8//r/+f/5//j/+P/4//j/+P/4//j/+P/4
//j/+P/4//j/+f/5//n/+P/3//f/9v/0//X/9f/1//X/9v/2//f/9//3//b/9f/1//X/
9f/2//b/9P/0//T/9P/1//b/9//5//f/9//3//f/9f/1//T/9P/3//f/+P/5//j/9//2
//X/+P/5//r/+//7//v/+//7//j/+P/4//j/+f/7//3//v/8//v/+v/5//v/+//8//3/
AAABAAIAAwACAAIAAQAAAAMABAAEAAQABAAEAAMAAgACAAIAAwAFAAYABgAGAAUABAAD
AAIAAQACAAMABAAEAAQAAgABAAAAAAAAAAAAAQABAAIAAwADAAEAAAD/////AgADAAMA
AwABAP///v/9/////////wAA/v///////v/+//3//f/9//7//////wAA///+//3/+//8
//z//P/8//r/+v/6//n/+//7//z//f/9//z//P/8//z//P/8//r//v/+//7//v/9//3/
/P/8//7//f/9//3//v/+//7////+//7//f/9////AAAAAAAAAAAAAAEAAQD/////////
/wAAAgAEAAUAAwACAAEAAAABAAEAAAAAAAEAAQABAAIAAAD///////8BAAEAAAAAAAAA
AQAAAP7/AAAAAP//AAAAAP///v/9//3//f/9//3/AwADAAIAAgABAAAA///+//7///8B
AAIAAAABAAEAAQD//wAAAgADAAUACAAJAAoACQAIAAcABgAIAAkACQAKAAgACAAIAAgA
BgAEAAIAAAACAAIAAwADAAAA/v/+//7/AAAAAAAA/////////v/+//7//v/+//7/AgAC
AAAAAAD9//z/+//7//v/+//7//z//f/9//3//f/8//v/+v/4//n/+//9//7//P/7//r/
9//4//r/+//9///////9//j/9P/0//f//v8NACYAOgBIAFwAfACfAMAA4QAAARUBIQEl
ARMB2gCAACcA6P/A/6b/nP+h/6n/uP/L/9f/3//p//H/8//1//b/9v/2//X/9f/1//X/
9//3//j/+v/6//r/+v/5//n/+v/6//v/+//7//z//P/8//z/+v/6//v//f/9//3/+//7
//v/+f/5//r/+v/7//3//f/9//3/+//6//n/+P/6//r/+v/6//f/9//4//j/+v/6//r/
+v/4//j/+P/4//j/+P/4//j/9//3//f/9v/4//n/+f/4//X/9f/1//X/+P/4//n/+f/4
//b/9P/z//T/9f/3//j/9v/2//b/9v/2//b/9v/3//j/+f/6//v/+f/5//j/+P/7//v/
/P/9//v/+//7//v/+//7//v/+//9//3//f/9//7//v/+//7//P/9//7//v//////////
//3//f/+////AgADAAQABQAEAAQAAwACAAQABgAHAAgABwAIAAgACAAFAAQABAAFAAgA
CAAIAAcABQAFAAUABQAHAAcABwAGAAQAAgABAAAAAgACAAIAAwABAAIAAwADAP///v/9
//3/AAABAAEAAQABAP///v/9//3//f/9//7//v///////v/8//v/+//7//v/+//6//r/
/P/8//z/+//6//r/+v/6//r/+v/6//n/9//3//j/+f/7//r/+v/6//z//P/8//r/+v/6
//r/+v/7//3//v8AAP///f/8//v//v/+//7///8AAAAA//////7//v/9//z//f/+/wAA
AQD/////////////AAABAAEAAQAAAP///v///////v/+//3//f/9//7/AAD///////8B
AAEAAAAAAAAAAQAAAP7//v/+//3//v8BAAEAAQABAAAA///+//3//P/9////AQD//wAA
AAD///3//f/8//v//f///wAAAAD+//3//P/+/wIAAAAAAAAAAAD9//3//v/+//7/////
////AQACAAQABQAFAAYABQAEAAUABgAHAAgACAAJAAkACgAJAAgABwAGAAgABgAEAAIA
AQAAAAAA//////7///8AAP7//v/+//3//f/9//z//P/+//7//v/+/////v/7//r/+//6
//n/+f/3//f/9//4//n/+f/5//n/+//7//v/+v/5//n/+f/4//n/+f/5//f/9f/2//b/
9//1//f/+f/4//j/+P/5/wIADQAcADAASABiAH4AoQDEAOEA+gAHAREBDwH1ALQAYAAR
ANj/sP+a/5b/nf+t/77/z//b/+H/5f/t//H/8v/y//H/8P/z//P/8//z//H/8f/y//T/
9P/0//T/8//1//b/9v/3//b/9f/1//T/9f/2//X/9v/2//f/9v/1//f/9//3//X/9f/2
//b/9//1//X/9f/1//X/9v/3//j/9//2//X/9P/z//P/9P/0//b/9v/2//b/9f/0//P/
8v/0//T/9P/0//H/8f/x//D/8P/x//H/8P/w//H/8v/z//L/8v/z//P/8//y//H/8f/v
/+//8P/w//L/8v/y//L/9P/0//T/9f/0//P/8v/x//P/8//y//L/8f/x//L/8//x//H/
8f/x//P/8//z//P/9P/z//L/8f/z//T/9f/2//T/9f/2//b/9f/1//X/9f/3//f/+P/5
//r/+f/4//f/+P/6//v//P/9//7//v/+//7//v/9//z//f/8//z//f/9//z/+//5//v/
+//7//v/+f/5//n/+P/5//j/+P/4//b/9v/2//f/9f/2//f/9//4//j/+P/5//n/+f/4
//f/+f/3//b/9f/3//f/9//4//b/9//3//b/+P/3//f/9//1//X/9P/0//b/9v/2//X/
9f/2//f/+P/1//T/8//x//T/9f/3//n/+P/2//X/9P/0//T/9P/y//b/9v/2//b/8//z
//L/8v/0//P/8//z//b/9v/2//f/9v/2//X/9f/2//j/+f/6//n/+P/4//f/9//3//f/
9//1//b/9//3//j/+P/4//j/+P/5//n/+v/4//f/9v/2//j/9//3//f/9//3//b/9v/1
//f/9//2//b/9v/1//b/9f/1//X/9f/3//f/9//3//X/9f/2//f/9v/2//X/8//1//X/
9P/z//X/9//4//j/+v/5//j/+P/2//b/9//4//b/9v/4//f/+P/2//b/9v/2//X/9f/2
//b/9//5//r/+//6//r/+//7//z//v/+//7///8AAAEAAgABAAEAAAAAAAIAAgACAAIA
AAD+//z/+v/6//r/+//7//z/+v/6//r/+P/4//j/9//3//f/9v/2//T/9P/0//T/+P/4
//b/9v/3//b/9f/1//T/8//y//L/9P/1//b/9//1//X/9f/0//T/9f/2//b/9v/3//j/
9//2//b/9f/1//X/9//5//j/8v/y//f/AAALABwAMABEAFwAfACdALoA0wDuAP8ACQEL
AfUAuABeAA0A1v+w/5r/mv+j/6//wP/N/9f/3//n/+v/7f/v//D/8P/w//L/8//0//X/
9P/z//P/9P/2//b/9v/1//P/9P/0//X/9f/1//b/9v/4//j/9v/2//b/9//2//X/9//3
//f/9f/3//j/+P/5//f/9//3//f/+P/4//j/+P/3//b/9f/0//T/9f/3//j/9//2//X/
9P/2//b/9v/2//b/9v/2//b/9f/1//X/9P/2//f/9//2//P/8//z//P/8v/y//P/8//0
//T/9P/1//P/8//0//T/9v/2//b/9v/2//b/9v/3//X/9f/1//X/9v/3//f/+P/4//f/
9//3//n/+f/5//n/9//3//f/9//5//n/+f/5//r/+v/6//r/+f/5//n/+P/8//3//v//
//7//f/9//3//f/9//3//f/+/wAAAQACAAIAAgABAAAAAgAEAAUABgADAAIAAgADAAQA
BAAEAAMAAQABAAEAAQADAAMAAwACAAMAAgACAAIAAAAAAAAAAQAAAAAAAAD//wAAAAAA
AAEA//////7//f////3//P/7//v/+//7//z//P/9//3//P/+//3//f/9//r/+f/3//b/
+//8//3//f/6//r/+v/6//r/+v/6//n/+f/5//r/+//6//j/9//2//n/+v/7//r/+//6
//n/+P/4//n/+f/6//z/+//7//v/+v/6//r/+//9//7//v////3//v/+//7//v/+////
///+////AAABAP///v/9//v//f/+////AAD//////v/+/////////wAAAAD/////////
/////v/+////AQABAAAAAAAAAP//AAABAAEAAQABAP///////////f/9//7///8BAAIA
BAAEAAEAAAD///7//////wAAAAAAAAEAAQABAP//AAACAAMABgAIAAgACAAIAAgACAAI
AAYABwAHAAgACgAKAAoACgAMAAoACAAGAAQABAAFAAUABAACAAIAAgACAAIAAgABAAMA
AwACAAIAAAAAAAAAAAAEAAQAAgACAP///v/9//3/////////AAABAAEAAQABAAAA///+
//z//v///wAAAAABAAEAAQD/////AAAAAAEAAQABAAMAAgD+//7/+/8AAAsAHAAuAEIA
VgByAJMAtADXAPgAEwEjASsBJQEAAbQAVQAEAND/sP+i/6H/p/+0/8f/1//h/+n/7f/z
//f/+P/4//j/+v/7//z//f/8//v/+//8//3//v///////f/+//7///8BAAEAAgACAAAA
AAD+//7///8BAAEAAQADAAMAAwABAP//AAAAAAEAAwADAAMAAwABAAAA///+//7//v/+
//7//v///wEAAgAAAAAAAAAAAAAAAAAAAAAAAAAAAAAAAAD////////+////AQACAAIA
AAD///7//f8AAAAAAQABAP///v/9//3//////wAAAAAAAAAAAAAAAP///v/9//3//v//
/wAAAQABAAEAAAAAAP////8AAAEAAQABAAEAAQABAAEAAQABAAMAAwADAAMAAAAAAAAA
AAACAAMABAAEAAcABwAHAAcABgAFAAUABQAIAAkACgALAAkACgAKAAoACQAKAAoACgAL
AAwADAAMAAsACgAKAAsADQAOAA8ADwAOAA0ADAALAAkACQAJAAgACgAIAAcABgAGAAYA
BgAHAAkACgALAAsABwAGAAUABQAGAAcABwAHAAcABQAEAAMAAwADAAMABAAEAAUABQAE
AAQAAwADAAMAAwADAAIAAgAGAAYABgAFAAIAAgACAAIAAgACAAIAAQD/////AAABAAMA
AgACAAIAAgACAAIAAAAAAAAAAAAAAAEAAwAEAAYABQADAAIAAQAEAAQABAAFAAYABgAF
AAUABAAEAAMAAgAEAAQABQAFAAUABQAFAAUABwAIAAkACQAIAAgACAAIAAcABwAGAAYA
CQAJAAkACgAIAAcABwAHAAUABQAEAAQABgAJAAoACgAHAAYABAAEAAYABwAIAAkACAAH
AAYABQAFAAUABgAHAAcACAAIAAcABQAFAAQAAwAFAAcACAAIAAYABQAEAAQABgAGAAcA
CAAKAAoACQAIAAcABgAHAAcACAAIAAgACQAJAAkACAAIAAkACQALAA4ADwAQAA4ADgAO
AA4ADAANAA0ADgAQABAAEAAQABAADgAMAAoACAAIAAkACQAJAAgACQAKAAkACAAHAAUA
BwAHAAYABgAGAAYABgAGAAgACAAGAAYAAwACAAEAAQABAAEAAQACAAQABQAGAAcABQAF
AAUABAAEAAUABgAGAAMAAwADAAEA//8AAAAAAQADAAUABwAEAAAA/v///wQADwAgADIA
SABcAHQAkwC2ANUA8gAJARcBHQEZAfIAogBLAAQA0P+u/6L/qf+z/8D/z//d/+X/7f/z
//X/+v/8//3//v/8//v/+v/5//n/+f/6//z//v/+//7//f/8//z/+//7//7///8BAAIA
AQAAAP3//P/9//////////////////3///8AAAAAAQADAAMAAwADAAAAAAAAAAAA/v/+
//7//v//////AAAAAAAAAAAAAAAA/v/+//7//v/8//z//P/8//z//f/+//7/AAABAAEA
AAD9//3//f/9//7//v/////////+//3//f/7//v//P/8//z//P/8//z//v/+//7///8B
AAEAAQABAAAA///9//z//f/9//7///8AAAEAAgADAAIAAQAAAP//AQABAAEAAQAAAAAA
AAAAAAIAAwAEAAQABQAFAAUABQADAAMABAAFAAkACQAJAAkACAAIAAcABgAKAAwADQAO
AA8AEAAQABAADQAMAAwADQAMAAwADAALAAwADQAOAA8ADQANAA0ADAAMAAoACQAIAAgA
CAAIAAkABwAIAAkACQAHAAYABQAFAAQABQAFAAUACAAHAAcABwAFAAUABQAGAAYABwAH
AAYABAADAAMAAwADAAMAAgACAAQABAAEAAMAAgACAAIAAgACAAIAAgABAAEAAQACAAMA
AQAAAAAAAAACAAIAAgAAAAAAAAAAAAAAAAABAAEAAgACAAEAAQABAAIAAgACAAMABgAG
AAUABQACAAIAAQAAAAMABAAGAAcAAwADAAMAAwADAAQABQAFAAQABAAEAAQAAwADAAIA
AgAEAAUABgAIAAYABQAFAAUAAwADAAIAAgAFAAcABwAGAAYABgAFAAYACQAJAAkACQAJ
AAkACQAJAAcABwAIAAkACQAKAAoACQAHAAcABgAFAAcACQAKAAoACgAJAAgACAAIAAgA
CQAKAAoACAAIAAgACAAJAAkACgAKAAoACwALAAsACwAMAA4ADwAQABIAEgASABQAFAAU
ABQAFAAVABUAFgAWABYAFgAWABgAFgAUABIAEAAQABEAEQASABAAEAAQABAAEAAQAA8A
EQARABAAEAAPAA4ADQAMAA8AEAAPABAADQAMAAsACwAKAAkACAAIAAwADQAOAA8ADQAN
AA0ADAAMAA0ADgAOABAAEQASABEADwAQABAAEQARABEAEwASABAADAALAA4AGQAqAD4A
VABoAIIAoQDAANsA+AAPARsBIwEfAfgArABVAAwA3P++/7T/tf+7/8r/3f/r//H/+f8B
AAMABgAIAAkACgALAAsACwALAAkACQAKAAwADgAOAA4ADQALAAwADAANAA0ADQAOAA4A
EQASABEAEgASABMAEgARABMAEwATABEAEAAQAA8ADwASABMAFAAVABIAEgASABIAEQAQ
AA8ADgAQABEAEwAUABMAEgARABAAEgASABIAEgAUABQAFAAUABAADwAOAAwADwARABIA
EgAQAA8ADgANABAAEAARABEAEgASABIAEwASABEAEQAQABIAEgASABIAEQAQAA8ADwAR
ABEAEQARABMAEwASABIAEgARABEAEQASABMAFAAVABMAEwATABMAFQAVABUAFQASABIA
EgASABMAFQAXABgAGQAZABkAGQAZABkAGgAbABsAGwAbABsAHAAeAB8AIAAfACAAIAAg
ACIAJAAlACYAJAAiACEAIQAjACQAJQAlACUAJQAlACUAJQAlACUAJAAmACQAIwAiACAA
IAAgACEAIwAkACUAJQAlACQAIwAjACEAIQAgAB8AIgAhACEAIQAhACEAIQAiACIAIwAj
ACIAIgAhACEAIQAhACEAIAAgACMAJAAlACUAIwAiACEAIAAgACAAIAAfACEAIQAiACMA
IwAiACIAIgAiACIAIgAgACIAIgAiACIAIgAjACMAJAAkACMAIwAjACQAJAAkACUAKAAo
ACcAJwAnACgAKAAoACgAKAApACkAKAApACoAKwAqACoAKgApACoAKgAqACoAKQApACgA
KAApACkAKQAqACwAKwArACsAKQApACgAKAArAC0ALQAsACsAKgAoACgAKwArACsAKwAt
AC0ALQAtACkAKQAqACsALQAuAC4ALQAsACoAKgAqACoAKgArAC0ALgAuAC8ALwAvAC8A
MAAyADMANAA2ADYANgA0ADQANAA0ADQANQA1ADYAOAA4ADgAOAA2ADQAMgAwADEAMgA0
ADUAMwAwAC8ALgAvADAAMQAxAC8ALwAuAC4AMAAwADAAMAAyADIAMAAwAC8ALgAtAC0A
LwAvAC8AMAAxADEAMQAxADEAMQAxADAAMgAzADQANAAyADEAMAAtAC0ALgAuAC8AMwA1
ADUAMAAsADAANwBCAFEAZAB2AIoApADCAOUACAEnAUIBVQFfAV0BOQHuAI4APQAIAOj/
1v/Y/+H/7f/4/wUAEQAbACEAJQArAC4AMAAxADIAMgAxADAALwAxADEAMgA0ADYANgA2
ADUAMwA0ADQANQA2ADcAOQA6ADgAOAA2ADYAOQA7ADsAOwA5ADkAOQA3ADkAOgA6ADsA
PQA9AD0APQA7ADoAOQA4ADkAOgA7ADwAOwA7ADwAPAA7ADoAOQA4ADoAPAA+AEAAPwA+
AD0APAA9AD0APQA8ADoAOwA7ADoAOQA5ADkAOQA7ADwAPgA/AD0APAA7ADsAOQA5ADoA
OgA9AD4APwBAAD4APgA+AD8APwA/AD8APwA9AD0APAA8AD8APwBAAEEAQwBDAEMAQwBD
AEMAQwBDAEUARQBFAEUAQgBCAEIAQgBEAEUARgBGAEcARwBHAEcASABJAEsATQBOAE0A
TABLAE0ATgBOAE4AUABSAFMAVABTAFQAVABUAFEAUABQAFEAUwBUAFUAVQBVAFUAVQBV
AFQAUwBSAFAAUQBQAFAAUABQAFAAUABRAFMAVABVAFUAUABOAEwASwBOAFEAUwBVAFUA
UwBSAFEAUABPAE4ATgBRAFMAVABUAFMAUQBQAE8AUQBRAFAAUABQAFAAUABPAFAAUABQ
AFAAUQBSAFMAUwBSAFEAUQBRAFIAUgBTAFQAUgBSAFIAUABSAFIAUgBSAFQAVQBVAFYA
VgBVAFUAVQBWAFYAVgBXAFoAWgBZAFkAVwBYAFgAWABbAFwAXgBfAFwAWwBaAFkAWwBc
AF0AXQBeAF4AXgBeAF0AXQBcAFwAXwBfAF8AYABgAF8AXwBfAGEAYQBgAGAAXwBhAGEA
YABfAA==
         </WaveFormData>
      </LeadData>
      <LeadData>
         <LeadByteCountTotal>10000</LeadByteCountTotal>
         <LeadTimeOffset>0</LeadTimeOffset>
         <LeadSampleCountTotal>5000</LeadSampleCountTotal>
         <LeadAmplitudeUnitsPerBit>4.88</LeadAmplitudeUnitsPerBit>
         <LeadAmplitudeUnits>��V</LeadAmplitudeUnits>
         <LeadHighLimit>2147483647</LeadHighLimit>
         <LeadLowLimit>268435456</LeadLowLimit>
         <LeadID>V5</LeadID>
         <LeadOffsetFirstSample>0</LeadOffsetFirstSample>
         <FirstSampleBaseline>0</FirstSampleBaseline>
         <LeadSampleSize>2</LeadSampleSize>
         <LeadOff>FALSE</LeadOff>
         <BaselineSway>FALSE</BaselineSway>
         <ExcessiveACNoise>FALSE</ExcessiveACNoise>
         <MuscleNoise>FALSE</MuscleNoise>
         <LeadDataCRC32>2876586336</LeadDataCRC32>
         <WaveFormData>
+v/6//r/+v/4//j/+P/4//n/+v/7//z/+v/6//r/+v/6//r/+v/6//z//P/8//z/+v/6
//r/+v/6//r/+v/6//r/+v/6//r/+P/4//j/+P/5//r/+//8//z//P/8//z/+v/6//r/
+v/8//z//P/6//r/+v/7//v//f/+//7//P/9//3//v/+/wEAAQABAAEAAQABAAEAAQAC
AAIAAwADAAQABQAHAAgABQACAP7//f8AAAAAAAAAAP7//v/+//7//P/8//z//P/+//z/
/P/8//z//P/8//z//v/9//3/+//7//r/+v/5//j/+P/3//b/9//5//r/+//5//j/9//3
//n/+//8//3/+//6//r/+v/4//j/+P/4//v/+//5//j/9P/0//X//f8KABgAKAA8AFQA
bwCQALUA1wDvAP8ADAEJAekArQBpAC8ABADj/9H/zP/P/9j/4v/r//D/8P/u//H/8//z
//P/8v/0//T/9P/0//P/8v/x//D/8v/z//T/9P/y//P/8//z//L/8v/y//L/9P/0//P/
8//x//L/9P/0//T/9P/1//b/9f/0//P/8//z//P/8//z//X/9P/0//T/8v/y//L/8v/0
//P/8//z//H/8f/x//H/8f/x//H/8f/y//L/8v/y//H/8P/u/+3/7//w//D/7//v//D/
8v/z//H/8f/x//H/8//z//L/8f/w/+//7//v/+//7v/u/+7/8P/w//D/8P/w//D/8P/w
//D/8P/v/+//8P/w//D/8P/w//D/8P/w/+7/7v/u/+7/7v/u/+7/7v/v//D/8f/y//H/
8P/w//D/8//z//P/8//y//L/8//1//X/9f/1//X/+P/6//r/+//6//v//P/8//7///8A
AAAAAAAAAAAAAQAAAAAA///+/wAAAAAAAAAAAAAAAAAAAAACAAEAAQABAP7//f/9//7/
/v///////////////v/+//7//f/9//z/+//6//r/+v/7//v//P/9//z//P/8//z//P/7
//r/+f/5//r/+v/6//v/+//7//r/+P/4//j/+P/3//f/9v/2//n/+f/5//n/+P/3//b/
9f/2//f/+P/5//b/9v/2//f/+f/5//n/+f/5//n/+f/5//n/+f/5//r//f/9//z/+//5
//r/+v/6//v/+//8//z/+//7//v/+//5//n/+v/6//v/+//6//r/+v/6//r/+v/8//z/
/f/9/////////////P/8//z//P/9//3//f/9//v/+//7//z//P/8//z//P/9//3//v/+
//z//P/8//z//P/8//z//P/8//7//v/8//z//P/8//z/+f/6//n/+f/6//v//f/+//7/
AAABAAMAAgADAAMAAwAFAAUABQAFAAUABgAGAAcABQAFAAUABgAIAAgABgADAAMABAAE
AAQAAgAAAAAAAAACAAIAAgACAAEAAAD9//z//v/+//7//v/8//z/+//7//r/+//7//z/
+f/5//r/+v/6//r/+//7//3//f/8//v/+//8//3//f/9//3//P/8//z//P/8//z/+v/5
//v/+f/4//b/9v/3////CgAYACYAOABWAHsAngDBAOEA9wAFARIBDQHpAKsAZwAzAAwA
7//Z/9D/0f/a/+T/6f/u//L/9P/1//X/9f/1//T/9v/2//b/9v/4//j/+P/4//f/9f/z
//D/8//1//b/9//2//b/9v/2//b/9v/1//X/9//4//r/+v/4//b/9f/0//X/9v/3//n/
+P/3//b/9f/3//b/9v/2//j/+P/4//j/9v/1//X/9f/3//f/9//3//T/8//y//H/8//0
//X/9v/2//b/9f/1//P/9P/0//P/9P/0//X/9f/z//P/8//z//P/8//y//H/8//z//T/
9f/0//L/8f/w//H/8v/z//T/8v/y//L/8v/y//L/8f/x//T/9P/0//T/8//y//H/8P/x
//L/8//0//L/8v/y//L/8v/y//L/8v/y//L/8//0//X/9f/1//X/9v/2//f/+f/3//f/
9//3//r//P/8//3//v///wAAAAD+////AAAAAAIAAgACAAMAAQACAAIAAgACAAIAAgAC
AAIAAgACAAIAAAD/////////////AAACAAAAAQABAAEA//////7//v8BAAEAAgACAP//
/v/+//7/AAD////////+//7//v/+//7//f/8//v//f/+//7//v/9//3//f/8//z//P/8
//z/+//7//r/+v/9//3//f/9//3//f/9//3//P/7//r/+f/6//r/+v/7//v/+//7//v/
/f/9//3//f/7//v/+//8//v/+//6//n/+v/8//3//v/+//3//f/8//v/+//7//v//P/9
////AAAAAP///f/8//7//v/+//7//P/8//3//f/9//3//f/9//7//v/+//7/////////
//////////8AAP7//v/+//7//f/9//7//v/+//7//v/+//7//v/+//7//v/+//7//v/+
//7//v/+//z//P/8//z//P/8//3/+//8//z//P/8//z/+//+////AQAAAP/////+//z/
/v///wEABAAFAAUABQADAAMAAwADAAUABgAGAAcABQAFAAUABgAIAAgABgADAAEAAgAC
AAIAAAD+//7//v8AAAAAAAAAAP7//v/8//z//v/+//7//v/+//7//f/9//v/+//6//r/
+v/7//3//v/9//z//P/7//3//f/8//v/+f/6//v/+//5//n/+P/4//v//P/9//7//P/5
//f/9f/0//T/9v/7/wMAEAAeACwAPABWAHUAlgC7AOEA+QAHARABDQHpAKkAZwAzAAoA
7f/b/9b/1//e/+b/6//u//D/9P/1//f/9//3//b/9f/0//P/8v/z//T/9f/2//X/9f/1
//T/9v/3//f/9//2//b/9v/2//b/9v/1//X/9//4//r/+v/3//b/9v/2//j/+P/4//n/
9//3//f/9//1//T/9P/0//X/9v/3//j/9//1//T/8//z//P/8//z//T/9f/2//f/9P/0
//T/9P/2//b/9f/1//P/9P/0//P/8v/y//P/8//x//H/8f/x//P/8//y//H/8//z//T/
9f/0//L/8f/w//D/8P/w//D/8P/w//D/8P/y//L/8f/x//L/8v/y//L/8P/w//D/8P/w
//D/8P/w//L/8v/y//L/8P/w//D/8P/x//L/9P/2//b/9f/0//P/8v/y//P/9f/z//P/
8//z//b/+P/4//n//P/9//7//v/8//3//v/+/wAAAAAAAAEAAAAAAP///v///wAAAQAC
AAQABAAEAAQAAgABAAEAAQACAAEAAQACAAAAAQABAAEA//////7//v8BAAEAAgACAP//
/v/+//7//v/9//3//f/+//7//v/+//7//f/8//v//f/+//7//v/9//3//f/8//7//v/+
//7/+//7//r/+v/6//n/+P/3//r/+//8//3//P/7//r/+f/6//r/+v/7//v/+//7//v/
+//7//v/+//7//v/+//8//3//f/8//v//f/+//7//v/+//3//f/8//3//f/9//3//f/9
//7//v/9//3//P/8//z//P/8//z//v/+///////9//3//f/9//3//v///wAA/v/9//z/
+//8//3//v8AAP7//v/+//7//f/9//7//v/+//7//v/+//z//P/8//z//v/+//7//v/+
//7//v/+/wAAAAAAAAAA/v/+//////8AAAAA/P/+//7//v/+//7/AAAAAAEA/////wAA
AAAAAAIAAwAFAAQABQAFAAUAAwADAAMAAwAGAAgACQALAAgABwAGAAYACAAIAAYAAwAD
AAQABAAEAAIAAAAAAAAAAAAAAAAAAAACAAIAAAAAAAIAAgACAAIAAQAAAP7//f/7//v/
+v/6//r/+//9//7//f/8//z/+//9//3//P/7//v//P/9//3//f/9//z//P/+//7//v/+
//7/+//5//f/9v/y//b/AQANABYAIgAwAEQAYAB/AKIAwwDfAPMABQEOAQEB0QCPAFEA
HwD+/+X/1//S/9f/4P/k/+n/7v/y//b/+//6//n/+P/2//j/+P/4//j/+v/6//r/+v/6
//n/+P/2//b/9//3//f/+P/4//j/+P/4//j/9//3//f/+P/6//r/+f/4//j/+P/6//r/
+v/7//r/+f/4//f/9//2//b/9v/3//j/+f/6//n/9//2//X/9//3//f/9//1//X/9f/1
//b/9v/2//b/+P/4//f/9//2//b/9f/z//T/9P/1//X/8//z//P/8//1//X/9P/z//P/
8//0//X/9P/y//H/8P/z//T/9f/2//T/9P/0//T/8v/y//H/8f/0//T/9P/0//P/8v/x
//D/8f/y//P/9P/0//T/9P/0//L/8v/y//L/9P/0//X/9v/2//X/9P/z//L/8v/z//X/
+P/5//r/+//7//z/+//7//z//f/+//7//P/9//7//v8AAAAAAAABAAEAAgACAAIAAQAA
AP///v///wAAAQACAAAA////////AAD/////AAAAAAEAAQABAP/////+//7//////wAA
AAD9//z//P/8//7//f/9//3//P/8//z//P/8//v/+v/5//r//P/9//7//P/7//r/+P/6
//r/+v/6//f/9//2//b/+f/5//n/+f/7//v/+//7//n/+f/5//n/+v/6//r/+//6//n/
+P/3//j/+f/6//v/+//7//v//P/7//v/+v/5//v//P/8//z/+//7//z//P/7//v/+//7
//z//f///wAA/v/9//v/+v/8//z//P/8//7//v///////f/9//3//f/8//z//P/8//v/
+//7//v//P/9//7/AAD///7//f/8//v/+//8//z/AAAAAAAAAAD9//z/+//6//n//P/9
/////f/9//7//v/8//7///8BAAQABQAFAAUABAADAAIAAQACAAQABQAHAAcABwAHAAgA
BwAGAAMA//8BAAIAAgACAAIAAAAAAAAAAgACAAIAAgACAAIAAAAAAP7//v/+//7//v/+
//3//f/7//v/+v/6//n/+f/6//r//P/8//3//f/7//v/+v/5//r//P/+/////f/7//j/
9v/5//r/+//8//7////7//X/8v/w//L/9f///xIAHgAmADgAVgB1AJgAvQDhAPkACQEW
AREB7QCtAGcAMQAIAOf/1f/O/9H/2P/k/+n/6v/u//T/9f/1//X/9f/0//L/8v/y//L/
9P/0//T/9P/1//X/9f/0//T/9f/1//X/9v/2//b/9v/2//b/9f/1//X/9v/4//j/9//2
//b/9v/0//T/9P/1//f/9//3//f/9f/0//T/9P/2//b/9v/2//b/9f/1//X/9//3//f/
9//1//X/9f/1//T/9P/0//T/8v/y//H/8f/y//T/9f/1//L/8v/z//P/9f/1//X/9f/z
//P/8v/x//P/8//0//X/8//y//L/8v/y//L/8v/y//T/9P/0//T/8v/y//H/8f/0//T/
9P/0//L/8v/y//L/8v/y//L/8v/0//T/9P/0//T/9P/0//T/9P/0//X/9v/1//X/9f/1
//T/9P/1//f/+P/5//r/+//7//z/+//7////AQADAAQAAgADAAQABAADAAIAAQABAAMA
BAAEAAQAAgACAAIAAgAEAAQABAAEAAIAAQABAAEAAgABAAEAAgACAAMAAwADAP/////+
//7/AQABAAIAAgABAAAAAAAAAP7//f/9//3/AAAAAAAAAAAAAP///v/9//v//P/8//z/
/f/9//3//P/8//z//P/8//3//f/8//z/+//7//v/+//7//v/+//7//3//f/9//3/+v/6
//r/+//9//3//f/9//v/+//7//v//f/9//3//v///////v/9//v//P/8//z//////wAA
AAD///////////////8AAAAA//////7//v/+//7//v/+//7//v//////////////////
/wAAAQACAAEAAQABAAEA////////AAAAAAAAAAAAAP3//f/+//7/AAAAAAAAAAAAAAAA
AAAAAAAAAAAAAAAAAgACAAIAAgAAAP7//v8AAAQAAgACAAIAAgD//wAA//////////8A
AAAA//8CAAQABwAHAAcABgAFAAcABwAHAAcABwAIAAgACQAHAAcABwAIAAoACgAIAAUA
BAAEAAMAAgADAAIAAwAEAAQABAAEAAQABAAEAAIAAgACAAIAAgACAAEAAAD+//3/+//7
//r/+v/3//f/+P/4//j/+P/5//n/+//7//r/+f/4//j/+P/3//n/+f/4//j/9//2//X/
9P/2//f/+f/5//b/9P/0//n///8KABgAKgA+AFgAeQCeAL8A2wDvAP0ACAH7ANEAkQBR
AB0A9v/Z/8v/yv/T/9z/5P/r/+r/6v/u//P/8//z//P/8v/y//L/8v/y//D/8P/w//D/
8//z//P/8v/0//X/9f/1//X/9P/z//L/8//0//T/9f/0//T/9f/0//T/9P/1//b/9P/0
//T/9f/1//X/9f/1//f/9v/2//b/9f/0//P/8v/y//H/8f/x//L/8//0//X/9P/z//L/
8f/x//L/8//0//L/8v/x//H/7//w//D/7//v//D/8v/z//H/8f/x//H/8//z//L/8f/w
/+//7//v//H/8P/w//D/8v/y//L/8v/w//D/8P/w//L/8v/x//H/8f/w/+//7v/w//D/
8P/w//L/8v/y//L/8f/w/+//7v/v//D/8f/y//D/8P/x//L/8f/x//H/8f/y//L/8//1
//P/8//z//P/9f/4//n/+//6//v//P/8//z//f/+//7//v/+//7////9//7//v/+//7/
/v/+//7//v/+//7//v8AAP////////z/+//7//z//P/9//3//f/+//////8AAAAA////
//7////+//7//v/+//3//f/9//3//P/7//r//P/7//r/+f/5//r/+v/6//n/+f/5//j/
+v/6//r/+v/4//f/9f/0//j/+f/6//v/+v/5//j/9//3//f/9//3//f/+P/5//v/+v/5
//j/9//3//f/9//3//j/+f/6//z/+//7//r/+f/7//z//P/8//z/+//7//r/+f/5//n/
+f/5//n/+v/6//3//f/8//z//v/+//7//v/9//z//P/7//v/+//7//v//P/8//z//P/9
//3//f/9//v/+//7//z//P/8//z//P/7//v//P/8//z//P/8//z/+v/6//r/+v/4//j/
+P/4//v//P/9//7//v/+//7//v/8//z//f/9//r/+v/7//v//P/6//r/+v/6//j/+v/6
//v//f/9//7//v/6//z//f////7/////////AAABAAIAAwABAAIAAgADAAUABQAFAAYA
BAAEAAIA///9//7//v/+/wAA/v/+//7//v/+//7//v/+//7//P/8//r/+v/6//r//P/8
//v/+//7//v/+v/6//j/9//3//b/+P/4//n/+f/5//n/+P/3//f/+P/5//n/+//7//r/
+v/4//j/+P/4//b/+f/7//n/8v/y//b/+f8BAAwAGgAoADwAWgB7AJoAuQDXAO0A/QAK
AQEB1wCVAFMAHwD2/9n/z//Q/9X/3P/i/+X/6v/u//D/8f/z//P/8//y//T/9P/0//T/
8v/y//L/8v/1//X/9f/0//P/8//y//H/8v/y//L/8v/y//L/8f/x/+//8P/y//L/8//y
//L/8v/y//L/8v/z//P/8//z//P/9f/0//T/9P/z//L/8f/w//H/8f/y//P/8v/x//D/
7//x//H/8f/x//L/8v/y//L/8f/w/+7/7f/u//D/8f/x/+7/7v/v/+//7//v/+//7//x
//H/8P/v/+3/7f/u/+//7//u/+7/7v/u/+7/7v/u/+7/7v/u/+7/8P/w/+//7//u/+7/
7v/u/+7/7v/u/+7/7v/u/+7/7v/w//D/8P/w/+//7v/t/+z/6v/q/+v/7P/u/+//8P/x
//D/8P/x//P/8//z//P/8//2//j/+P/5//n/+f/5//j/+v/7//z//P/8//z//P/9//3/
/v/+//7//P/8//z//P/+//7//v/+/wAA/////////v/9//3//v/9//3//P/7//z//f/9
//7//P/7//v/+v/5//j/+P/4//j/9//3//f/+v/6//r/+v/6//n/+P/3//b/9v/1//T/
9v/3//j/+P/4//j/+P/4//f/9//2//b/9//3//f/9//1//X/9f/1//f/9//3//f/9P/0
//T/9f/3//f/9//3//f/9//3//f/9//3//f/+P/5//n/+P/3//X/9v/2//b/9//3//j/
+P/4//n/+v/7//j/9//3//b/+P/5//n/+v/6//r/+v/6//j/+P/5//n/+f/5//n/+f/4
//j/+P/4//v/+//7//v/+f/5//n/+v/8//z//P/8//n/+f/6//r/+P/4//j/+P/6//r/
/v/+//3//P/7//r/+P/6//r/+//7//v//P/8//j/+v/7//3/AAABAAEAAQABAAEAAQAB
AP//AAAAAAEAAgADAAQABgAGAAYABAABAAEAAgACAAIAAAD+//7//v/+//7//v/+/wAA
AAD+//7//P/8//z//P/+//7//f/9//n/+f/4//j/+f/5//r/+v/6//r/+//7//r/+f/3
//X/9//4//n/+f/7//v/+v/6//j/+P/4//j/+v/7//v/+f/2//T/8v/z//n/BgASACAA
MABGAGUAhgCrAM8A7QAFARIBGQEDAc0AiQBHABQA8f/b/9D/zf/U/9z/5f/s/+7/7P/x
//H/8f/x//D/8//0//X/9v/1//T/8//y//T/9f/2//b/9P/1//X/9f/4//j/+P/4//f/
9v/0//P/9f/2//j/+P/3//b/9v/2//b/9v/2//f/9//3//f/9//1//T/9P/0//T/9P/0
//T/9f/1//b/9//1//X/9f/1//X/9f/1//X/9P/0//T/9P/y//L/8f/x//L/9P/1//X/
8v/y//P/8//1//X/9f/1//P/8//y//H/8//z//T/9f/1//T/9P/0//P/8v/x//D/8v/y
//L/8v/0//T/8//z//T/9P/0//T/9v/2//b/9v/1//T/8//y//P/9P/1//b/9P/0//T/
9P/0//T/9f/2//n/+f/5//n/9v/2//f/+f/6//v//P/9//3//v/9//3//P/9//7//v8A
AAEAAgACAAIAAgACAAMABAAGAAcACAAHAAYABQAEAAIAAgACAAIAAgABAAEAAQACAAEA
AQACAAQABQAFAAUAAQABAAAAAAABAAEAAgACAAEAAAAAAAAAAAD///////8AAAAAAAAA
AAAA///+//3//f/+//7//v8BAAEAAQAAAP7//v/+//7//f/9//z//P/7//v/+//7//3/
/f/9//3//f/9//3//f/6//r/+v/7//z//f/+/////v/9//z/+//8//3//v8AAP/////+
//3//f/+//7//v//////AAAAAP3//f/9//3//////wAAAAABAAEAAAAAAAAAAAAAAAAA
AAAAAAEAAQABAAEAAQABAP7//v/+//7/AAABAAIAAwACAAEAAAAAAAIAAgACAAIA////
/wAAAAD+//7//v/+////AAABAAIAAAAAAAAAAAACAAIAAgACAAAAAAAAAAAAAAAAAAEA
AQAEAAQAAwACAAEAAAAAAAIAAgADAAMAAwAEAAQAAQACAAIAAwAFAAcACAAJAAcABwAH
AAcABwAIAAgACQAJAAkACQAKAAwADAAKAAcABQAGAAYABgAIAAYABgAGAAQABAAEAAQA
BAAEAAIAAgACAAIAAgACAAQABAADAAMAAQABAAAAAAD/////AAAAAAIAAgADAAMAAQAB
AAAA/////wAAAQABAP/////+//7//v/+//7//v8AAAMAAwABAPz/+v/4//v/AQAMABwA
KgA6AE4AaQCMAK8AzwDrAP0ACgEPAfsAxQCBAEcAFgDx/93/2P/b/+D/5v/r//L/9P/2
//X/+v/7//z//P/6//r/+v/6//r/+v/6//r/+//7//v/+v/5//n/+P/3//n/+v/7//z/
+v/6//n/+f/5//r//P/8//v/+v/6//r/+v/6//r/+//9//3//f/9//3//P/8//z/+v/6
//r/+v/8//v/+//7//v/+//7//v/+//7//v/+//4//j/+P/4//r/+v/5//n/+f/6//r/
+f/4//j/+f/5//n/+f/5//n/9//3//b/9f/1//X/9v/3//f/9v/2//b/+P/4//j/+P/6
//r/+v/6//j/+P/3//f/+P/4//j/+P/6//r/+v/6//j/+P/4//j/+P/4//j/+P/4//j/
+P/4//j/+P/5//r/+//7//v/+//4//j/+f/7//z//f/+/////f/+//3//f///wEAAwAE
AAQABQAGAAYABAAEAAQABQAFAAYABgAGAAcACAAJAAoACAAIAAgACAAIAAcABwAHAAYA
BQAFAAYABgAHAAcABwAFAAUABAAEAAMAAwAEAAQABAAEAAUABgAFAAMAAgABAAQABAAE
AAQAAgABAAAA//8BAAIAAgACAAMAAwADAAIAAAAAAAAAAAABAAEAAAAAAAEAAQABAAEA
AQABAAEAAQABAAEAAQABAP7//v/+/////////////////////////////////wAAAwAD
AAIAAQAAAAAA///+/wAAAQADAAQAAQABAAEAAQADAAMABAAEAAMAAwACAAIAAAAAAAAA
AAABAAIABAAFAAMAAwADAAMAAgACAAIAAgADAAMAAwADAAMAAwADAAQABgAGAAYABgAF
AAUABgAGAAUABAADAAIABAAEAAQABAACAAIAAgACAAQABAAEAAQAAgACAAIAAgACAAIA
AwADAAIABAAEAAQABAAAAAIAAgADAAMAAwAEAAQABAAGAAcACQAIAAkACQAJAAkACQAJ
AAkACQAKAAoACwALAAsACwAMAAwADAAKAAcACQAKAAoACgAKAAgACAAIAAgACAAIAAgA
CAAIAAYABgAEAAQABAAEAAYABgAFAAUAAwADAAIAAgAAAP/////+////AAACAAMAAQAB
AAAA//8BAAIAAwADAAUABQAEAAQAAgACAAIAAgACAAMAAwADAAIA/P/4//n/AQAOAB4A
LgA8AFIAcQCOAK8A0QDtAP8ADgETAfsAxwCFAEcAFgD1/+H/2P/X/97/6v/x//L/9P/4
//v//f/9//3//P/8//z//P/8//7//v/+//7//////////v/8//3//f/9//7//v/+//7/
//8AAAAAAQAAAAAAAQAAAAEAAAAAAAAA/f/8//v/+//+////AAABAP///v/+//7//f/8
//v/+v/7//v//P/9//3//f/9//3//f/9//3//f/+//7//v/+//v/+v/4//f/+P/6//v/
+//5//j/+P/3//j/+f/6//v//f/9//z/+//5//n/+v/7//v/+v/6//r/+f/4//f/9v/4
//j/+P/4//r/+v/5//n/+P/4//j/+P/6//r/+v/6//j/+P/4//j/+P/4//j/+P/2//b/
9v/2//f/+P/6//z//f/9//3//f/8//z//f////3//f/9//3/AAACAAIAAwADAAMAAwAC
AAMABQAHAAgABwAGAAUABQAGAAgACQAKAAoACgAKAAoACAAIAAgACAAKAAkACQAJAAYA
BQAFAAYACAAJAAkACQAHAAcABgAGAAYABQAFAAQABAAEAAUABgAGAAUABQAFAAQABAAE
AAQABAADAAIAAQABAAIAAgACAAQABQAGAAYABAAEAAQABAABAAEAAAAAAAMAAwADAAMA
AwADAAMAAwADAAMAAwADAAIAAgACAAMAAwADAAMAAwABAAEAAQABAAMAAwADAAQABQAF
AAQAAwAFAAYABgAGAAUABQAGAAYABgAHAAgACQAIAAcABwAGAAcABwAGAAYABAAEAAQA
BAAGAAYABwAHAAUABQAFAAUABgAGAAYABgAHAAcABwAHAAcABwAHAAgABgAGAAYABgAG
AAcACQAKAAkACAAHAAYACAAKAAgABgAGAAYABgAGAAYABgAIAAgACQAJAAkACgAKAAgA
CgALAA0ADgAPAA8ADwANAA0ADQANAA8AEAAQABEAEQARABEAEgASABIAEAANAA8AEAAQ
ABAADwAMAAsACgALAAwADQAOAAwADAAKAAoACgAKAAoACgAKAAoACQAJAAcABwAGAAYA
BwAHAAgACAAIAAgACQAJAAcABwAGAAUABwAIAAkACQAHAAcABgAGAAYABgAGAAYACgAL
AAsABQACAAIACAANABcAJAAwAEAAVAByAJMAuADdAPkADwEhASoBFQHjAJ0AWQAnAAQA
6//h/+L/5//s//D/9//8//z//v8DAAUABQAFAAQAAgACAAIAAgAEAAQABAAEAAcABwAH
AAYABAAFAAUABQAHAAgACQAKAAkACAAGAAUABwAIAAoACgAHAAYABgAGAAYABgAGAAcA
CQAJAAkACQAIAAYABQAEAAUABgAHAAgACAAHAAcABwAGAAUABAADAAUABwAJAAsACQAI
AAcABgAIAAgABwAHAAYABgAFAAMAAgACAAMAAwAFAAUABQAFAAUABQAEAAMAAQABAAIA
AwAGAAYABwAIAAcABgAFAAQABgAGAAYABgAEAAQAAwADAAQABAAEAAQABQAGAAcACAAG
AAYABgAGAAgACAAIAAgABgAGAAYABgAGAAYABwAIAAkACQAJAAkACQAKAAwADwANAA0A
DQANAAwADgAOAA8AEgATABQAFAAUABUAFgAWABQAFAAUABUAFgAYABkAGgAYABgAGAAY
ABgAGAAYABgAGAAXABcAFwAWABUAFQAWABgAGQAZABkAFAATABEAEAATABUAGAAaABcA
FgAWABYAFQATABIAEQAVABYAFwAYABYAFQAUABMAEwAUABQAFAATABMAEwASABAAEAAQ
ABAAEAARABEAEgASABEAEAAPABIAEwAUABUAFAATABIAEQAQABAAEAARABMAEwATABMA
EQARABEAEQATABMAEwAUABcAFwAWABUAEwAUABQAFAAWABcAGQAaABYAFQAUABMAFAAV
ABcAGAAZABkAGAAYABYAFgAWABYAGAAYABkAGQAXABcAFwAXABgAGAAYABgAGQAZABkA
GQAXAA==
         </WaveFormData>
      </LeadData>
      <LeadData>
         <LeadByteCountTotal>10000</LeadByteCountTotal>
         <LeadTimeOffset>0</LeadTimeOffset>
         <LeadSampleCountTotal>5000</LeadSampleCountTotal>
         <LeadAmplitudeUnitsPerBit>4.88</LeadAmplitudeUnitsPerBit>
         <LeadAmplitudeUnits>��V</LeadAmplitudeUnits>
         <LeadHighLimit>2147483647</LeadHighLimit>
         <LeadLowLimit>268435456</LeadLowLimit>
         <LeadID>V6</LeadID>
         <LeadOffsetFirstSample>0</LeadOffsetFirstSample>
         <FirstSampleBaseline>0</FirstSampleBaseline>
         <LeadSampleSize>2</LeadSampleSize>
         <LeadOff>FALSE</LeadOff>
         <BaselineSway>FALSE</BaselineSway>
         <ExcessiveACNoise>FALSE</ExcessiveACNoise>
         <MuscleNoise>FALSE</MuscleNoise>
         <LeadDataCRC32>160471098</LeadDataCRC32>
         <WaveFormData>
BgAGAAYABgAEAAQABAAEAAYABgAGAAYABgAGAAYABgAGAAYABgAGAAgACAAIAAgABgAG
AAYABgAIAAgACAAIAAYABgAGAAYABgAGAAYABgAIAAgACAAIAAYABgAGAAYABgAGAAYA
BgAGAAYABgAGAAYABwAHAAcACAAIAAcABwAFAAcACQAKAAoACgAKAAoACgAKAAoACgAN
AA0ADgAOABAAEAASABMAEgAPAAwACgAMAAwADAAMAAkACQAJAAkACQAJAAkACQALAAoA
CQAIAAYABwAHAAcABgAHAAgACAAHAAUABAADAAEAAQABAAEAAgADAAUABgAFAAQAAQAA
AAIABQAGAAYABAAEAAIAAgABAAEAAQACAAQABAACAAEA///9//z/AAALABcAIQAuAEAA
VgBvAIsAqQC9AM4A3gDkANIAqQB5AE8ALQAPAP3/9v/1//n//f8BAAMA///+//7///8A
AAEAAAAAAAAAAAAAAP3//P/7//r//f/+///////+//7//f/8//7//v/+//3//f/9//3/
/f/7//3//f/9//7//v/+//7/+//7//v//P/7//v/+//7//v/+//7//v/+//7//z//P/+
//7//v/+//v/+//7//v/+//7//r/+v/6//r/+//7//r/9//2//b/+P/4//j/+P/6//r/
+v/5//n/+f/6//r//P/8//r/+v/4//f/+P/5//f/9v/2//b/9//3//f/9//3//f/9//3
//f/9//3//f/9f/1//X/9f/3//j/+v/9/wAAAAAAAP7/AAABAAEA//8BAAIAAgACAAAA
AAABAAIABAAEAAQABAACAAIAAwADAAUABQAFAAUACAAJAAkACgAIAAkACQAKAAoACwAM
AAwADAAMAAwADAAMAAwADQANAA0ADQANAA0ACwALAAsACwAOAA4ADAAMAAoACgAKAAoA
CgAKAAoACgAKAAkACQAJAAoACgAKAAkACAAHAAcABwAIAAgACAAIAAgACAAIAAgABwAF
AAUABQAEAAUABQAFAAUABQAEAAQAAgADAAMAAwADAAIAAQABAAIAAwAEAAQAAgACAAIA
AgACAAIAAwAEAAEAAgACAAIAAwACAAMABAACAAIAAgADAAUABAADAAMABAAEAAQABAAD
AAMAAwACAAQABAAEAAMABQAFAAUABQAFAAYABgAFAAUABAAEAAQAAwADAAEAAwAHAAUA
BQAFAAcABwAHAAYABAAGAAQABAAGAAYABgAHAAYABQAEAAMABQAFAAUABAAEAAYABwAJ
AAUABAAEAAUABQAEAAQABAAEAAUABwAEAAQABAAEAAQAAwACAAIAAQACAAQABQAFAAUA
BQAHAAkACAAIAAgACAAJAAoACwAMAAoACwALAAwACgAKAAoADAAPAA8ADQALAAoACgAK
AAoACgAJAAkACQAJAAkACQAJAAgABwAFAAMABAAEAAUABQADAAEAAQABAAEAAgACAAMA
AgABAAAA//8BAAEAAQACAAQABAAEAAIAAAABAAMAAwACAAIAAgAAAAIAAwADAAMAAAAA
AAIAAgD///3/+//8/wAACQARABkAJgA+AFwAeQCTAK0AwQDOAOAA5gDQAKUAdwBRADMA
FwADAPj/9f/5//3//////wEAAgACAAAAAAAAAP7/AAAAAAAAAAAAAAAAAAAAAP3//P/7
//n/+//+/wAAAgAAAAAAAAD///////////////8BAAEAAQD+//7//v/+/////////wAA
AAD///7//f/9//3//f/9//////8AAAAA///+//3//P/9//3//f/9//z/+//5//j/+f/6
//z//f////3//f/+//z//P/8//z//v/+//7//f/7//v//P/8//z//P/6//r/+//7//3/
///8//r/+f/4//v/+//7//v/+//7//v/+//5//n/+f/5//r/+//8//3//P/6//n/+f/8
//z//P/6//r/+//7//n/+//8//z//P/6//r/+//8//z//P/8//z//v/+////////////
/////wAAAQABAAIABAAFAAUABgAEAAUABgAGAAgACAAIAAgABgAGAAcABwAHAAcABwAH
AAcABwAHAAcACAAIAAYABgAGAAYABgAGAAYABgAGAAYABgAFAAUABQAIAAgACAAHAAYA
BQAFAAUABgAGAAYABgAEAAQABAAEAAUAAwADAAMABAAFAAUABQADAAMAAgACAAIAAwAD
AAMAAQAAAP////8CAAMABAAEAAIAAgACAAIAAQAAAAAAAAAAAAIAAwAEAAQAAgACAAIA
AgACAAIAAwABAAAA/////wAAAAAAAAAAAgADAAQABAACAAIAAgABAAEAAQABAAEABAAG
AAcABwADAAIAAgACAAUABQADAAUABQADAAMAAwADAAMAAwACAAIABAACAAIABAAEAAQA
BQADAAMAAwADAAMAAwADAAIAAAACAAMABQAFAAQABAAFAAMAAgACAAIABAAFAAUABQAD
AAMABAAEAAMAAwACAAIABAACAAIAAAACAAIAAgACAAIABAAEAAUABQADAAQABAADAAEA
AQADAAUABwAIAAkACgAIAAgACAAIAAgACQAJAAoACgAKAAoADAANAA0ACwAJAAgACAAI
AAgABgAFAAUABQAFAAUABQAFAAUABQAEAAMABAAEAAUABQADAAEAAQABAAAAAAD/////
AAABAAIAAwACAAEAAAAAAAAAAAAAAP7//v///wEAAQAAAAAAAAD+////AQACAAMAAAD8
//z/+v/5//v//f/8/wIACwAVAB8AKgA+AFYAbwCNAK0AxQDSANwA4ADOAKMAcwBNAC0A
EQABAPj/9f/3//v//f////3//v8AAP7//v/+//z/+v/6//r/+v/7//z//f/+//z//P/8
//v//f/+//7//v/9//z/+//5//v/+//7//v/+//9//3//f/6//r/+v/6//v/+//7//z/
+//7//v/+//5//n/+f/5//r/+//9//7/+//6//n/+P/5//n/+f/5//v/+//6//r/+v/6
//v/+//9//v/+//8//r/+v/6//r/+P/4//j/9//3//f/+P/4//j/+P/2//b/9v/3//r/
/f/6//j/9//2//f/9//3//f/9//3//f/9//3//f/9//3//n/+f/5//n/9//2//b/9//4
//j/+P/2//b/9//3//X/9f/2//b/9v/3//j/+v/8//v/+v/5//j/+v/6//v/+//8//v/
+v/5//z//f/9//7///8BAAIABAADAAMAAwACAAMABAAFAAYABAAEAAUABQAFAAUABQAF
AAYABwAIAAkABwAGAAMAAgADAAQABQAGAAQABAAEAAQABAADAAMAAwAGAAYABgAFAAQA
AwADAAMABAAEAAQABAAEAAQABAAEAAMAAQABAAEAAgADAAMAAwADAAMAAgACAAQABQAF
AAUAAQAAAP/////+////AAAAAAEAAgADAAQAAQAAAAAAAAAAAAIAAwAEAAIAAAAAAAAA
AAAAAAAAAQABAAAA/////wAAAAAAAAAAAgADAAQABAADAAIAAQD//wEAAQABAAEAAAAC
AAMAAwADAAIAAgACAAMAAwABAAMABQADAAMAAwABAAEAAQAAAAEABAADAAQAAQAAAP//
//8CAAMABAAFAAMAAwADAAIAAAACAAMABQABAAAAAAABAAEAAAAAAAAAAgADAAMAAwAB
AAEAAgACAAMAAwACAAIAAgACAAIAAgAEAAIA/v///wAAAQACAAIAAgADAAMAAQACAAIA
AQACAAMABgAJAAgACAAIAAgABgAGAAYABgAHAAkACgAMAAoACgAKAAwADQANAAsACQAI
AAgACAAIAAYABQAFAAUABgAHAAgACQALAAsACgAJAAgACAAJAAkABwAFAAUABQAGAAYA
BQAFAAUABQAFAAUAAwADAAMABAAEAAQABAACAAIAAwAFAAUABAAEAAQAAgAFAAcACAAJ
AA4ADAAKAAoABwADAAUADgAWAB0AIwAtADoAUABoAIUAnwC3AMkA3ADsAOYAygCdAG8A
SQAtABUABQD+////AwADAAUABQAHAAoADAAKAAoACgAIAAgACAAIAAgACgAKAAoACgAJ
AAgABwAFAAcACAAIAAgACAAIAAgABwAHAAcABwAHAAUABwAHAAcABgAGAAYABgAHAAcA
BwAIAAgABwAGAAUABQAFAAUABQAGAAcACQAKAAcABgAFAAQABQAFAAUABQADAAMAAgAC
AAQABAAFAAUABwAFAAUABgAFAAQAAwACAAQABAAEAAMAAQABAAIAAgACAAIAAAAAAP//
//8BAAMA///+//7//v8AAAEAAgADAAEAAQABAAEA//////////8BAAEAAQABAAAA/v/9
//3///8AAAEAAAAAAAEAAQD/////AAAAAAAAAAAAAAEAAgAAAAAAAAAAAAAAAAABAAEA
BAAFAAYABwAGAAcABwAIAAgACQAJAAoACAAJAAoACgAMAAwADAAMAAoACgALAAsACwAL
AAsACwANAA0ADQANAA0ADAAJAAgACgAKAAoACgAKAAoACgAKAAoACQAJAAkACgAKAAoA
CQAGAAUABQAFAAYABgAGAAYABgAGAAYABgAHAAUABQAFAAYABwAHAAcABgAFAAMAAgAE
AAUABQAFAAEAAAD/////AgADAAQABAACAAIAAgACAAMAAgACAAIAAgAEAAUABgAFAAIA
AQAAAAEAAgADAAUABQAEAAMAAwACAAIAAgACAAIAAwAEAAQAAgACAAIAAQADAAMAAwAD
AAQABgAHAAcAAwACAAIAAgADAAMAAQADAAUAAwADAAMABQAFAAUABAADAAQAAQAAAAAA
AAAAAAEAAgADAAQABQADAAMAAwACAAAAAgADAAUABwAGAAYABgAFAAQAAwACAAQABAAF
AAUAAwAEAAQAAwADAAMABQAHAAoACgAKAAoACQAIAAcABgAHAAkACgAMAAoACgAKAAwA
CwALAAkABwAIAAgACAAIAAYABQAFAAUABgAHAAgACQAHAAcABgAFAAQABAAFAAUABQAD
AAMAAwAAAAAA////////////////AQABAAEAAgAAAAAAAAD+/wAAAQADAAMA///+//3/
+v/8////AQADAAIAAgAAAPr/9//1//f/+P8AAA8AFwAZACYAPABUAG8AjQCrAMEA0gDg
AOQA0AClAHcATwAvABEA/f/0//H/8//5//v/+f/7//7//v/+//7//v/8//r/+v/6//r/
+v/6//r/+v/6//r/+v/5//v//P/8//z/+v/6//r/+f/7//v/+//7//v//f/9//3/+v/6
//r/+v/5//n/+f/6//v/+//7//v/+f/5//n/+f/5//n/+v/6//j/+P/4//j/+P/5//r/
+//5//n/+P/4//j/+P/5//n/+f/3//f/+P/6//r/+v/6//j/+P/4//f/+f/5//r/+v/5
//j/9f/0//T/9f/4//v/+f/4//j/+P/3//f/9//3//f/9//3//f/9//3//f/9//5//n/
+f/5//f/9v/2//f/9v/2//b/9P/4//n/+f/3//n/+v/6//r/+v/6//v//P/6//r/+v/6
//r/+v/7//v//////////////////v/+/wEAAwAEAAYABQAFAAUABAACAAIAAgACAAMA
BAAGAAcABQAFAAUABQAHAAcABwAHAAcABgADAAIAAgACAAIAAgAEAAQABAAEAAMAAQAA
AP//AQACAAMAAwACAAEAAQABAAAAAAAAAAAAAgACAAIAAgABAP////////7/////////
AQABAAAAAAD+/////////////v/9//3//P/9//7//v/+//7//v/+/////v/+//7/+v/8
//3//v8AAP7//v/+//7//v/+////AQAAAP////8AAAAAAAAAAP////////7///8AAAEA
AQD//////////wAAAgADAAMAAQAAAAAAAAABAAEA//8BAAEA////////AQABAAEAAAAC
AAQAAgACAAAAAAAAAAEAAQABAAEAAQADAAMAAwACAP//AAAAAAEAAAAAAAEAAwADAAIA
AgACAAIAAwADAAMAAwADAAQABAADAAEAAAAEAAgABwAGAAUABAADAAIAAgABAAMABAAE
AAMABQAFAAcACQAIAAgACAAIAAoACgAKAAoACAAJAAkACgAKAAoACgAMAA0ADQALAAkA
BgAGAAYABgAHAAcACAAJAAcABwAHAAcABwAHAAYABQAEAAQABQAFAAMAAQABAAEAAgAC
AAEAAQABAAEAAQABAAEAAQABAAIABAAEAAQAAgAAAAEAAwADAAIAAgACAAAA/v//////
//8AAAIABAACAP///f/7//7/AgAJABMAIQAyAEQAXAB7AJcArQC9AM4A3ADaAMAAlQBn
AD8AHwAFAPX/9P/3//v///8BAP3/+f/8/wIAAAAAAAAA/v/+//7//v/+//z//P/8//z/
/v/+//7//f///wAAAAAAAP///v/9//v//v///wAAAQD+/////v/9//3//v///wAA/f/9
//3//v////////////7///8AAAEA/v/9//3//P/+//7//v/+//3//f/9//3/+//7//r/
+v/8//z//f/9//v/+f/5//r/+v/6//r/+v/8//z//P/7//n/+f/6//r//P/8//r/+v/3
//f/+f/7//v/+v/6//r/+//7//v/+//5//n/+f/5//v/+//7//v/+v/5//j/9//5//j/
+P/5//r/+v/6//j/+f/5//j/9f/2//j/+f/6//j/+P/5//r/+v/6//r/+v/8//z//f/9
//7//f/8//v//f///wAAAgACAAMAAwAEAAQABQAGAAYABAAEAAQABAAEAAQABQAFAAcA
BwAHAAcABQAFAAUABQAIAAgABgAGAAUABAADAAIABAAEAAQABAAGAAUABQAFAAQABAAE
AAMAAwADAAQABQAEAAQABAAEAAIAAgACAAIAAwABAAEAAQAAAAEAAQABAAEAAQAAAAAA
AgADAAMAAwD///7//f/9////AQADAAQAAwACAAEAAAD///7//v/+//7/AAABAAIAAAD+
//7//v8AAAAAAAABAAEAAAD/////AAAAAAAAAAAAAAEAAgACAAAAAAAAAP//////////
///+/wAAAQABAAAAAAABAAIABQAFAAMABQAEAAEAAAD//wAAAQACAAIAAgAEAAIAAgAE
AAQABAAFAAQAAwACAAEAAwADAAMAAgACAAQABQAHAAMAAgACAAMAAQAAAAAAAAD+////
/////wAAAQADAAQABQAFAAQABAAFAAQAAwACAAAAAgAEAAQABAADAAIAAQAAAAIAAgAD
AAMABQAGAAYABQAEAAMABAAFAAYABgAGAAYABwAIAAkACgAIAAkACQAKAAoACgAKAAwA
CwALAAkABwAGAAYABgAGAAYABQAFAAUABQAFAAUABQAFAAUABAADAAEAAAAAAP//AgAB
AAIAAwACAAIAAQABAAAA///+//3//v///wAAAgAAAAAAAAD+//7///8BAAEAAAAAAAAA
/v/+//////////7//v8AAAAA+f/3//n//P8CAAkAEQAbACoAQABaAHMAjQClALkAygDa
ANwAwgCVAGUAOwAbAAEA8//y//X/9//3//f/+f/5//r/+v/8//z//P/6//r/+v/6//r/
+v/6//r/+v/6//r/+v/5//f/+P/4//j/+v/6//r/+f/3//f/9//3//f/+f/5//n/+P/4
//j/+P/5//n/+f/6//n/+f/5//n/+f/5//n/+f/3//f/+P/4//j/+P/4//j/9f/1//X/
9f/2//f/9//4//b/9v/3//f/9f/z//P/9P/1//b/9//4//b/9v/2//X/8//z//T/9P/1
//b/9f/2//P/8//1//f/9//2//b/9v/1//X/9f/1//X/9f/1//X/9//3//f/9//1//X/
9f/1//f/9v/2//f/9//2//X/8v/2//f/9//1//T/9P/z//L/8P/w//H/8v/1//b/9//4
//b/9v/3//f/+f/5//n/+f/8//3//f/+//z//f/9//7/AAABAAIAAgAAAAAAAAAAAAAA
AAABAAEAAQABAAEAAQABAAEAAQABAAQABAACAAIAAAAAAAAAAAAAAAAAAAAAAAEAAQAC
AAMAAwACAAEA//8AAP////////7//v/+//7/AAAAAAAAAAD///3//f/9//3//f/8//v/
/P/9//3//v/8//3//f/9//z//P/8//3//f/9//3//P/6//r/+v/6//r/+v/7//z/+P/6
//v//P/+//z//P/8//z//P/8//3//f/8//v/+//+//7//v/+//z//f/+//7//v/+//7/
/f////////////7//v/9//v/+//8//7/AAD//////f///wEA/////////////////v/+
/wAA/v/+/wAAAAAAAAEAAAD///7//f/////////+//r//P/9/////f/8//z//f////7/
AgACAAEAAAD///7//v/+/////////wAAAAD///3//f///wEABAAEAAQABAACAAIAAgAC
AAIAAwADAAQABgAGAAYACAAJAAkABwAFAAYABgAGAAYABAADAAMAAwADAAMAAwADAAMA
AwACAAEAAAAAAAEAAQABAP////////z//P/7//v//P/9//7////9//3//f/+//z//P/8
//r/+v/7//3//f/+//7//v/8//z//f/9//3//v/+//7//P/5//f/9f/0//r/AwALABMA
HgAuAEQAXQB9AJkAswDIANgA5ADaALkAiwBbADMAFQABAPT/7//v//P/9//5//f/9v/4
//j/+P/4//b/9//4//n/+v/5//j/9//2//f/+P/5//n/9//4//j/+P/6//r/+v/5//f/
9//3//f/+f/7//v/+//4//j/+P/4//n/+f/5//r/+f/5//n/+f/1//X/9f/1//f/9//4
//j/+v/6//r/+v/3//f/9//3//j/+f/5//r/+P/4//n/+f/3//X/9f/2//f/+P/5//r/
+P/4//j/9//5//n/+v/6//n/+P/1//T/9f/1//f/+f/3//b/9v/2//X/9f/1//X/9//3
//f/9//3//f/9//3//n/+f/5//n/9//2//b/9//2//b/9v/0//j/+f/5//f/9f/2//b/
9v/4//j/+f/6//z//P/8//z/+v/6//v/+/////////////7//////wAAAAABAAEAAgAC
AAMABAAEAAYABgAGAAYABwAIAAoACwAIAAcABgAFAAUABQAFAAUABgAGAAQABAAGAAYA
BgAGAAgACAAIAAgABwAFAAQAAwAGAAYABgAFAAYABQAFAAUABAAEAAQABAAEAAQABAAE
AAUAAwADAAMAAgADAAMAAwAFAAUABAAEAAIAAwADAAMAAgACAAIAAwADAAMAAwACAAQA
BAAEAAQAAwACAAIAAgAAAAIAAwAEAAYABAAEAAQAAgACAAIAAwAEAAQABAAFAAYABgAG
AAYABQAFAAUABAAGAAYABgAFAAUABQAFAAUABgAIAAkACQAHAAYABgAGAAcABwAFAAcA
CQAHAAcABwAHAAcABwAGAAQABgAEAAQABQAGAAcACQAIAAcABgAFAAcABwAHAAYAAgAE
AAUABwAFAAQABAAFAAYABgAHAAgABgAHAAcABwAHAAcACAAIAAcABwAGAAYACAAIAAgA
CAAKAAoACQAIAAcABgAIAAgACQAJAAkACgAKAAkACAAHAAgACQALAAwADQAOAAwADAAM
AAwACgALAAsADAAOAA4ADgAQABMAEwARAA8ADAAMAAwADAAOAA0ADQANAAsACwALAAsA
CwALAAoACQAIAAgACQAJAAsACQAJAAkABgAGAAUABQAFAAUABQAFAAcABwAHAAgABgAG
AAYABAAEAAUABwAHAAYABgAGAAQABAAFAAUABQAGAAgACgAGAAMA/////wAAAgALABcA
IQAqADoATgBpAIUAnwC3AMgA1gDiANoAtQCJAF0AOQAZAAcAAAD9//3//f///wEAAwAC
AAAAAwAEAAUABAACAAIAAgACAAAAAAAAAAAAAgACAAIAAQAAAAAA///+/wEAAgADAAMA
AgABAAAA//8BAAMAAwADAAAAAAAAAAAAAQABAAEAAgAFAAUABQAFAAEAAQABAAEAAQAB
AAIAAgAAAAAAAAAAAAEAAQABAAEAAQABAAAAAAD+//7//////wAA//8AAAIAAgACAAIA
AgAAAAAAAAD///////8AAAAAAAAAAP7//v/9//3///8BAP///v/+//7///////////8B
AAEAAQABAP////////////////////8AAAAAAQADAAMAAgABAP7/AAABAAEA/////wAA
AAAAAAAAAAABAAIAAgACAAIAAgAAAAAAAQABAAQABQAGAAcABwAHAAYABgAJAAsADAAO
AAwADQAOAA4ADAAMAAwADAAMAAwADQANAA8ADwAPAA8AEQARABEAEQARABAADQAMAA4A
DgAOAA4AEAAQABAAEAAOAA0ADQANAAwADAAMAAsADQANAA4ADwANAAwACwAKAAsADAAN
AA4ACwAJAAkACQAMAA0ADQANAA0ADQAMAAwACwALAAoACQAIAAgACAAJAAoACwAMAAwA
CgAKAAoACgALAAoACgAKAAYACAAJAAoACgAIAAgACAAIAAgACAAJAAsACgAJAAkADAAM
AAwADAAJAAkACQAIAAsADAANAA0ADAALAAoACQAKAAwADQANAA0ADAAMAAwACwALAAkA
CwAPAA0ADQANAA0ADQANAAwACgAMAAoACgAMAAwADAANAAsACwALAAsADAANAA4ADgAK
AAwADQAPAA0ADAAMAA0ADwAOAA4ADgANAA0ADAALAA0ADQAOAA4ACwALAAoACgAKAAoA
DAAMAAwADAAMAAwADAAMAAwADQANAA0ADgAOAA0ADwAPABEAEwASABIAEgASABIAEgAS
ABIAEAARABEAEgAUABQAFAAWABcAFwAVABMAEgASABIAEgAUABMAEwATABEAEQARABEA
EwATABIAEQAOAA4ADwAPABEADwAPAA8ADgAOAA0ADQAKAAkACAAHAAoACwAMAA4ADAAM
AAwACgAKAAsADQANAA0ADgAPAA4ADAANAA0ADQAOAA4ADgAMAAkABQABAAIACAARAB0A
JwAyAEIAWABvAIkApQC9AM4A4ADsAOAAvQCRAGMAOwAfAA0AAgD//wEABQAJAAcABwAI
AAoADAAMAAwACgAKAAoACgAKAAoACgAKAAoACgAKAAoACQAHAAgACAAIAAoACgAKAAkA
CwALAAsACwAKAAsACgAJAAoACgAKAAoACAAHAAYABgAKAAsADAANAAkACQAJAAkABwAH
AAgACAAKAAoACgAKAAkACQAJAAkACQAJAAgACAAIAAgACQAJAAgABQAEAAQABQAGAAcA
CAAHAAYABQADAAQABQAHAAgACgAKAAgACAAFAAUABwAJAAcABgAGAAYABgAFAAQAAwAF
AAUABQAFAAcABwAHAAcABQAFAAUABQAGAAYABwAJAAkACAAHAAQABgAHAAcABQADAAQA
BAAEAAUABgAIAAoACgAKAAoACgAIAAgACQAJAAsACwALAAsADgAPAA8AEAAOAA8ADwAQ
ABIAEwAUABQAEgASABIAEgATABQAFgAXABcAFwAXABcAFQAVABUAFQAYABgAFgAWABUA
FAATABIAFQAWABcAGAAXABUAFAATABIAEgASABEAEwATABQAFQAVABQAEwASABIAEgAS
ABIAEwARABEAEQAQABEAEQARABIAEwATABQAEwATABIAEQAPAA4ADQANABAAEQASABIA
EgASABIAEgATABIAEgASAA4AEAARABIAEgAQABAAEAAOAA4ADgAPABAAEAAQABEAEgAS
ABIAEgASABMAFAAUABYAFgAWABUAFQAVABUAFQAVABYAFgAVABUAFAAUABQAEwATABEA
EwAVABMAEwATABMAEwATABIAEgAUABIAEgATABQAFQAXABYAFQAUABMAFQAVABUAFAAS
ABQAFQAXABUAFAAUABUAFwAYABYAFAAUABQAFAAUABQAFgAWABcAFwAVABYAFgAVABYA
FwAaAB0AHAAcABwAHAAcABwAHAAcABwAHQAdAB4AIAAgACAAIgAjACMAIQAfAB4AHgAe
AB4AHQAbABoAGQAaABsAHAAdAB0AHQAcABsAGgAaABsAGwAbABkAGQAZABgAGAAXABcA
GQAZABkAGQAZABkAGQAaABoAGgAaABgAGAAZABsAGwAZABgAFwAUABYAFwAXABcAGgAc
ABwAFgARABMAFwAaACAAKQAxADsASgBgAHoAmQC3AM8A4wD2AAQB/ADcAK0AewBVADcA
HwAVABQAEwATABMAFwAZABcAGAAcAB4AHgAeABwAGwAaABkAGAAaABoAGgAaABwAHAAc
ABsAGwAcABwAHAAdAB4AHwAfAB4AHQAcABsAHQAfAB8AHwAcABwAHAAcAB0AHQAdAB4A
HwAfAB8AHwAbABsAGwAbABwAHQAfACAAIAAgACAAIAAdAB0AHQAdACAAIQAhACIAIQAg
ACAAHwAgAB8AIAAiACEAIAAfAB4AHgAeAB4AHQAfAB8AIAAgACAAIAAeAB4AGwAbAB0A
HwAgACAAIQAiACEAIQAhACEAIQAhACEAIQAfAB8AHwAfACEAIQAhACEAIgAiACMAJQAk
ACQAJAAiACQAJQAlACMAIQAiACIAIgAkACQAJQAmACQAJAAkACQAJwAoACoAKwArACsA
KwArACwALQAtAC4AMAAxADEAMgAyADMANAA0ADIAMgAyADIAMwA0ADYANwA3ADcANwA3
ADUANQA1ADUANgA2ADQANAA0ADQANAA0ADUANgA3ADgANgAzADEALwA0ADYAOAA5ADYA
NQA1ADUANQA0ADMAMgA1ADYANwA4ADcANQA1ADUANgA3ADcANwA1ADUANAA0ADQANQA1
ADUANgA2ADYANwA1ADUANQA0ADUANgA3ADgANQA0ADQANAA0ADYANwA4ADoAOAA4ADgA
NgA2ADYANwA4ADgAOAA5ADoAOgA6ADoAOAA5ADoAOgA7ADwAPQA9ADwAOwA6ADkAOgA8
AD0APQA8ADwAPQA+AD0APQA7AD0AQQA/AD8APwA/AD8APwA+AD4AQAA+AD4APgA+AD4A
PwA/AA==
         </WaveFormData>
      </LeadData>
   </Waveform>
</RestingECG>
