# Supplementary material for: Detection of Left Atrial Enlargement Using a Convolutional Neural Network-Enabled Electrocardiogram
Source: Front Cardiovasc Med. 2020 Dec 17;7:609976. doi: 10.3389/fcvm.2020.609976 (PMC7773668; doi:10.3389/fcvm.2020.609976)
Supplement: Supplementary file 1 [file Data_Sheet_1.ZIP › hyp/1802032087_1516_0000000R.XML]

<?xml version="1.0" encoding="Windows-1252"?>
<!DOCTYPE RestingECG SYSTEM "restecg.dtd">
<RestingECG>
   <PatientDemographics>
      <PatientID>1802032087</PatientID>
      <PatientAge>69</PatientAge>
      <AgeUnits>Years</AgeUnits>
      <Gender>Female</Gender>
      <PatientLastName>penglihua</PatientLastName>
   </PatientDemographics>
   <TestDemographics>
      <DataType>Resting</DataType>
      <Site>1</Site>
      <AcquisitionDevice>MAC55</AcquisitionDevice>
      <Status>Unconfirmed</Status>
      <Priority>Normal</Priority>
      <AcquisitionTime>10:15:26</AcquisitionTime>
      <AcquisitionDate>08-11-2016</AcquisitionDate>
      <CartNumber>1</CartNumber>
      <AcquisitionSoftwareVersion>009C</AcquisitionSoftwareVersion>
      <XMLSourceVersion>MAC5000 v1.0</XMLSourceVersion>
   </TestDemographics>
   <RestingECGMeasurements>
      <VentricularRate>74</VentricularRate>
      <AtrialRate>74</AtrialRate>
      <PRInterval>124</PRInterval>
      <QRSDuration>82</QRSDuration>
      <QTInterval>414</QTInterval>
      <QTCorrected>459</QTCorrected>
      <PAxis>41</PAxis>
      <RAxis>9</RAxis>
      <TAxis>36</TAxis>
      <QRSCount>12</QRSCount>
      <QOnset>219</QOnset>
      <QOffset>260</QOffset>
      <POnset>157</POnset>
      <POffset>200</POffset>
      <TOffset>426</TOffset>
      <ECGSampleBase>500</ECGSampleBase>
      <ECGSampleExponent>0</ECGSampleExponent>
   </RestingECGMeasurements>
   <Diagnosis>
      <Modality>Resting</Modality>
         <StatementCount>5</StatementCount>
         <LabelText>12SL ��ϳ���</LabelText>
      <DiagnosisStatement>
         <StmtText>�������</StmtText>
      </DiagnosisStatement>
      <DiagnosisStatement>
         <StmtText>��Ƶ��</StmtText>
      </DiagnosisStatement>
      <DiagnosisStatement>
         <StmtText>�����粫</StmtText>
      </DiagnosisStatement>
      <DiagnosisStatement>
         <StmtFlag>ENDSLINE</StmtFlag>
         <StmtText>������</StmtText>
      </DiagnosisStatement>
      <DiagnosisStatement>
         <StmtFlag>ENDSLINE</StmtFlag>
         <StmtText>�ٽ� ECG</StmtText>
      </DiagnosisStatement>
   </Diagnosis>
   <Waveform>
      <WaveformType>Rhythm</WaveformType>
      <WaveformStartTime>0</WaveformStartTime>
      <NumberofLeads>8</NumberofLeads>
      <SampleType>CONTINUOUS_SAMPLES</SampleType>
      <SampleBase>500</SampleBase>
      <SampleExponent>0</SampleExponent>
      <HighPassFilter>16</HighPassFilter>
      <LowPassFilter>150</LowPassFilter>
      <ACFilter>NONE</ACFilter>
      <LeadData>
         <LeadByteCountTotal>10000</LeadByteCountTotal>
         <LeadTimeOffset>0</LeadTimeOffset>
         <LeadSampleCountTotal>5000</LeadSampleCountTotal>
         <LeadAmplitudeUnitsPerBit>4.88</LeadAmplitudeUnitsPerBit>
         <LeadAmplitudeUnits>��V</LeadAmplitudeUnits>
         <LeadHighLimit>2147483647</LeadHighLimit>
         <LeadLowLimit>268435456</LeadLowLimit>
         <LeadID>I</LeadID>
         <LeadOffsetFirstSample>0</LeadOffsetFirstSample>
         <FirstSampleBaseline>0</FirstSampleBaseline>
         <LeadSampleSize>2</LeadSampleSize>
         <LeadOff>FALSE</LeadOff>
         <BaselineSway>FALSE</BaselineSway>
         <ExcessiveACNoise>FALSE</ExcessiveACNoise>
         <MuscleNoise>TRUE</MuscleNoise>
         <LeadDataCRC32>2899269227</LeadDataCRC32>
         <WaveFormData>
7P/s/+z/7P/r/+r/6f/o/+v/7P/t/+7/8P/w//D/8P/u/+z/6v/o/+b/5v/m/+b/6f/s
/+//8v/u/+z/6v/o/+r/6v/q/+r/7P/u//D/8v/v/+z/6f/m/+P/4v/h/+D/4//m/+n/
7P/u/+7/7v/u/+z/7P/s/+z/6v/q/+r/6v/r/+z/7f/u/+3/7P/r/+r/7P/s/+z/7P/q
/+j/5v/k/+f/6v/t//D/7f/s/+v/6v/u//D/8v/0//D/7P/o/+T/5//o/+n/6v/p/+j/
5//m/+b/5v/m/+b/5//o/+n/6v/n/+b/5f/k/+X/5v/n/+j/6f/q/+v/7P/p/+j/5//m
/+n/6v/r/+z/7P/s/+z/7P/p/+j/5//m/+b/5v/m/+b/5P/k/+T/5P/n/+j/6f/q/+r/
6v/q/+r/6f/o/+f/5v/k/+T/5P/k/+b/6P/q/+z/6v/o/+b/5P/k/+T/5P/k/+j/6v/s
/+7/7f/s/+v/6v/o/+j/6P/o/+b/4v/i/+b/6//s/+z/7P/s/+3/8P/0/+z/6v/o/+b/
6f/q/+r/6//t/+//7P/v//D/7//u/+3/7P/r/+z/6//x//L/7v/v/+7/7f/v/+7/8v/1
//n////+//f/9P/x//P/9f/3//n/9//5//f/8//0/+//6P/o/+r/7P/q/+n/6P/o/+n/
5v/i/+P/3f/b/93/4v/j/93/2//g/+H/3//f/93/3f/d/+H/5//p/9//0//U/9j/5v/6
/woAEQAfADwAXwB6AJYAsgDCAMkA2ADrAOwA4ADFAJ4AewBjAEoAPwA5AC8ALAAmAA8A
AAAEAP7/8f/1//T/7//p/+n/6P/k/+P/4v/l/+T/4v/j/+T/5P/i/9//4//j/+L/5v/q
/+r/5//l/+L/4f/g/97/3v/g/+H/4f/g/+D/4f/i/+H/4f/k/+T/5P/l/+X/6P/q/+f/
4P/c/93/3//f/93/4f/d/93/3//k/+L/4f/q/+b/5f/l/+X/4P/e/93/2//j/+f/6f/y
//H/7f/p/+j/5P/i/+X/5v/m/+n/7P/r/+n/7P/t//H/8P/y//L/8v/x//H/7//z//X/
9f/0//P/9P/0//T/+P/5//r/+//7//7/AAABAAAAAwAKABEADwAFAAIAAwACAAIAAQAB
AP//AAAEAAYABAACAAIAAQD9//v//v/+//T/8v/y//L/8v/0//T/9P/0//P/8v/x//D/
7v/s/+r/6P/m/+b/5v/m/+f/6P/p/+r/6v/q/+r/6v/p/+j/5//m/+T/5P/k/+T/5f/m
/+f/6P/s//D/9P/4//v//P/9//7/+//6//n/+P/8//z//v8AAP7//v8AAP7/AgAKAA4A
DgAMAAgADAASAAYA9P/4/woADgAYACgAKgAuADYANgA6AEYATABMAFAAVABcAGoAcgBw
AHIAfACAAIgAnACiAJ4AoACmAKwAsACuAKYAqACmAJYAhgB8AIIAjgCQAIIAbgBcAFIA
SgBEAEAANgAoACAAHAAaABQADgAKAAgABAACAAIAAAD6//r//v/+//7//v/+//r/+P/2
//T/9v/4//r//P/5//b/8//w//P/9P/1//b/9//4//n/+v/7//z//f/+//z//P/8//z/
+f/4//f/9v/6//z//v8AAP///v/9//z//P/8//z//P8AAAQACAAMAAgABgAEAAIAAwAE
AAUABgADAAAA/f/6//j/+P/4//j/9v/2//b/9v/0//T/9P/0//L/8v/y//L/9f/2//f/
+P/6//r/+v/6//z//v8AAAIAAQAAAP///v8DAAYACQAMAAoACgAKAAoACgAKAAoACgAO
ABAAEgAUAA8ADAAJAAYABAAEAAQABAAEAAQABAAEAAMAAgABAAAA///+//3//P/6//r/
+v/6//n/+P/3//b/9v/2//b/9v/4//j/+P/4//j/+P/4//j/+P/4//j/+P/1//T/8//y
//T/9v/4//r/9//2//X/9P/2//j/+v/8////AAABAAIA///+//3//P/6//j/9v/0//b/
9v/2//b/9//4//n/+v/6//r/+v/6//3//v///wAA/v/8//r/+P/6//r/+v/6//z//v8A
AAIAAAD+//z/+v/8//7/AAACAAAA/v/8//r/+f/4//f/9v/1//T/8//y//j//P8AAAQA
AQAAAP///v/8//z//P/8//z//P/8//z/+f/4//f/9v/5//r/+//8//v/+v/5//j/9v/2
//b/9v/3//j/+f/6//r/+v/6//r/+//8//3//v/7//r/+f/4//X/9P/z//L/9f/2//f/
+P/8//7/AAACAAAA/v/8//r/9v/0//L/8P/0//b/+P/6//j/+P/4//j/+P/4//j/+P/0
//L/8P/u//L/9v/6//7//f/8//v/+v/6//r/+v/6//n/+P/3//b/8//y//H/8P/z//b/
+f/8//n/+P/3//b/9v/2//b/9v/4//r//P/+//r/+P/2//T/8v/y//L/8v/z//T/9f/2
//j/+P/4//j/9//2//X/9P/3//j/+f/6//j/+P/4//j/+v/6//r/+v/3//T/8f/u//H/
8v/z//T/9P/0//T/9P/3//j/+f/6//f/9v/1//T/9P/0//T/9P/2//b/9v/2//j/+P/4
//j/+P/4//j/+P/1//T/8//y//T/9P/0//T/9P/0//T/9P/1//b/9//4//f/8v/x//T/
+v/6//n/+P/0//P/9P/2//L/8v/y//L/9v/2//X/9f/3//n/9v/5//3//f/9//3/+v/5
//r/+f8AAAIA//8BAAAA//8BAAAA/P/7//v//f8DAP///////////////////v8BAAAA
/f/9//n/8//0//j/+v/4//f/8//y//L/7v/w//X/8//1//P/9v/1/+3/7f/y//P/8f/1
//f/6//p/+n/5f/h/+H/5f/s//D/9P/+/wwAFQAhADgAUwBsAIoApAC2AMMA2ADxAPIA
4gDHAK4AkwB9AGYAVQBNAEUAPAAsABcADgAIAAQAAwABAAAA+//1//X/8f/s/+r/6P/u
//D/8f/1//f/+P/3//X/8f/t/+j/6P/v//D/7v/t/+v/6//r/+r/6//u//D/8f/t/+z/
7P/s/+//7//y//L/9P/1//X/+P/6//f/8P/s/+3/7//v/+3/9f/z//X/+f/5//T/8P/2
//H/7//u/+3/7v/u/+//7//x//H/7//0//n/+f/5//z/+P/2//n/+v/3//n/+//5//T/
9v/2//n/+P/6//r/+v/6//v/+v///wMABQAGAAcACwAMAA0AEgARABAADwANAA0ADgAO
AAwADAASABgAFQASABQAGgAeABoAFwAVABEADAAOAA4ACgAGAAYABQABAAMACAAOABAA
CQACAAEA/v/3//X//P/8//z//P/8//7//v/+//7/+v/4//b/9P/1//b/9//4//f/9v/1
//T/9f/2//f/+P/1//T/8//y//P/9P/1//b/8//y//H/8P/y//T/9v/4//f/9v/1//T/
9P/0//T/9P/y//L/8v/y//b/AAD8/+r/6P/y//L/7v/2//z/+v/y//D/+P8EAAQA/v/+
//7//v8EAAoADAAQABoAKgA0ADAAKgAwAEIAUABWAFQAVABcAGYAbgB0AHgAgACGAIIA
hACOAJIAkgCUAJYAkACGAHwAegB6AHoAfgB8AHQAaABeAFAAQgA4ADAAKAAiABoADgAM
AA4ADAAGAPz/9v/8//7/+P/y/+7/8P/0//H/7v/r/+j/6//s/+3/7v/s/+z/7P/s/+r/
6v/q/+r/7P/s/+z/7P/q/+r/6v/q/+n/6P/n/+b/6P/q/+z/7v/v//D/8f/y//T/9P/0
//T/9v/2//b/9v/1//T/8//y//D/8P/w//D/8v/0//b/+P/6//r/+v/6//z//P/8//z/
+P/2//T/8v/w/+7/7P/q/+j/6P/o/+j/7P/u//D/8v/v/+z/6f/m/+n/6v/r/+z/7//w
//H/8v/2//j/+v/8//z//P/8//z//v/+//7//v/8//r/+P/2//n/+v/7//z//v/+//7/
/v8AAAAAAAAAAP3//P/7//r/9//2//X/9P/0//T/9P/0//H/8P/v/+7/7f/s/+v/6v/u
//D/8v/0//L/8v/y//L/7v/s/+r/6P/s/+7/8P/y/+//7v/t/+z/7//w//H/8v/y//L/
8v/y//L/8v/y//L/9f/2//f/+P/1//L/7//s/+3/7v/v//D/8P/w//D/8P/y//L/8v/y
//T/9P/0//T/8//y//H/8P/y//L/8v/y//D/8P/w//D/8v/0//b/+P/3//b/9f/0//T/
9P/0//T/8v/y//L/8v/v/+7/7f/s/+7/8P/y//T/9//4//n/+v/4//b/9P/y/+7/6v/m
/+L/6P/s//D/9P/y//D/7v/s/+7/8P/y//T/8f/w/+//7v/x//L/8//0//H/8P/v/+7/
6//q/+n/6P/s//D/9P/4//T/8P/s/+j/6f/q/+v/7P/w//L/9P/2//T/8v/w/+7/8P/w
//D/8P/u/+z/6v/o/+r/7P/u//D/7v/u/+7/7v/v//D/8f/y//H/8P/v/+7/7P/s/+z/
7P/t/+7/7//w/+7/7v/u/+7/7f/s/+v/6v/s/+z/7P/s/+7/8P/y//T/9P/0//T/9P/z
//L/8f/w/+7/7P/q/+j/6P/o/+j/6P/t//D/8//2//n/+v/7//z/+v/4//b/9P/x/+7/
6//o/+n/6v/r/+z/7//w//H/8v/y//L/8v/y/+//7v/t/+z/7f/u/+//8P/x//L/8//0
//P/8v/x//D/7//u/+3/7P/t/+7/7//w//L/9P/2//j/9P/y//D/7v/r/+r/6f/o/+3/
8P/z//b/9f/0//P/8v/w//D/8P/w//D/8P/w//D/8v/y//L/8v/0//T/9P/0//L/8P/q
/+j/6//u/+3/6//u/+//8f/1//b/8P/u/+z/6v/s/+z/6//t/+//8//y//X/9//3//f/
+v/7//z////8//7//f/3//n/+//9/wIAAQD///7//v/+////+P/1//b/9//4//n/+//9
/wMABQAAAP7/+P/w/+7/7v/u/+r/6P/p/+v/7v/u/+7/8f/t/+//8P/0//T/7P/o/+v/
6v/h/9//6//x//P/8//t/+f/5//r/+z/5v/m//b/DAAdAC8ATABtAIwAogCyALwAywDc
AOkA8gDqAM8AqgCLAHkAbABdAEsAPwAyACYAGwAUAA4AAAD5//n/+//5//b/+f/3//L/
8P/u/+7/7P/p/+n/7P/u/+7/7f/w/+//7f/w//L/8P/r/+f/6P/p/+r/6v/o/+r/6//r
/+f/5v/m/+b/6//t//L/9P/w/+//7f/u//P/8f/r/+j/7f/v/+//7f/y/+//8P/z//T/
7v/p/+7/8P/x//P/9f/y//L/8//z//P/8//x//b/9f/x/+3/7P/w//L/+f/+//r/+//8
//n/9f/2//X/9//8/wAAAgAEAP//+//1//X/+////wIABQADAAAA/f/+/wYACgAOABEA
EwAWABgAGAAUABgAHAAXABEAEAATABQAFwAXABgAFwATABQAEwAOAA8AEAAQAA0A//8G
AAYABgAGAAYABAACAAAA/v8AAAAAAAAAAP7//P/6//j/+//8//3//v/8//z//P/8//v/
+v/5//j/9P/y//D/7v/z//b/+f/8//r/+v/6//r/+P/2//T/8v/w//D/8P/w//L/9P/2
//j/BAAAAP7/+v/y//D/+P/8//z/+v/2//T//P8CAAAA/v8EAAgACgAKAA4AFAAUABAA
FgAmACwAMAA0ADQAOABEAEoAUABYAGQAcAB6AIYAkgCUAJgAngCaAJoAqACyALAArgCu
AK4ApgCWAI4AjgCSAJQAkACIAH4AdgBsAF4ATgA8ADAALAAmACAAHgAeABgADAD+//b/
+P/4//D/6v/s/+7/8f/y//P/9P/0//T/9P/0//T/9P/0//T/8P/u/+z/6v/u//D/8v/0
//H/8P/v/+7/7f/s/+v/6v/q/+r/6v/q/+3/7v/v//D/8v/0//b/+P/2//b/9v/2//j/
+P/4//j/+v/6//r/+v/5//j/9//2//f/+P/5//r//P/+/wAAAgACAAIAAgACAP///v/9
//z///8AAAEAAgD9//r/9//0//X/9v/3//j/9//2//X/9P/2//b/9v/2//r//P/+/wAA
///+//3//P/+/wAAAgAEAAcACAAJAAoABwAGAAUABAAGAAgACgAMAAgABgAEAAIABAAE
AAQABAAAAP7//P/6//r/+v/6//r/+P/2//T/8v/z//T/9f/2//j/+P/4//j/+P/4//j/
+P/2//b/9v/2//T/8v/w/+7/8v/0//b/+P/5//r/+//8//r/+v/6//r/+P/4//j/+P/6
//r/+v/6//z//P/8//z/+//6//n/+P/2//b/9v/2//j/+v/8//7//P/8//z//P/+//7/
/v/+//7//v/+//7//f/8//v/+v/9//7///8AAP///v/9//z/+v/4//b/9P/5//z///8C
AAAA/v/8//r//P/8//z//P/6//j/9v/0//b/+P/6//z//P/8//z//P/5//j/9//2//n/
+v/7//z/+//6//n/+P/6//r/+v/6//z//P/8//z/+v/6//r/+v/4//j/+P/4//X/9P/z
//L/9f/2//f/+P/5//r/+//8//v/+v/5//j/+v/6//r/+v/6//r/+v/6//j/+P/4//j/
+P/4//j/+P/6//r/+v/6//j/+P/4//j/+P/4//j/+P/2//T/8v/w//L/8v/y//L/9P/2
//j/+v/7//z//f/+//z/+v/4//b/9f/0//P/8v/1//b/9//4//j/+P/4//j/9f/y/+//
7P/v//D/8f/y//H/8P/v/+7/8v/0//b/+P/3//b/9f/0//b/+P/6//z/+v/4//b/9P/y
//L/8v/y//H/8P/v/+7/8P/y//T/9v/4//j/+P/4//X/9P/z//L/8P/u/+z/6v/u//D/
8v/0//L/8v/y//L/8//0//X/9v/y//D/7v/s/+r/6v/q/+r/6v/q/+r/6v/u//L/9v/6
//X/8v/v/+z/8P/0//j//P/3//T/8f/u/+3/7P/r/+r/7f/u/+//8P/u/+r/6v/u//D/
8P/v/+7/7f/t/+//8v/x//L/8//0//j/+P/3//f/9P/1//H/8//z//P/8//z//b/9//6
//v/+//4//D/7f/v/+//8v/y//L/8//1//n/AAD9//7////8//v/+v/5//v///////3/
///7//X/9v/z//D/6f/j/+X/6P/s/+z/6//t/+j/5//q/+7/7v/n/+L/5v/m/+P/7f/t
/+f/4//r//P/7f/b/9//8P/u/+T/6P/2/wkAHwA6AGEAgACYALIAxgDPAN4A7wDsANQA
uwCeAIEAZwBYAE0AOwApACIAHAAPAAgACgAIAAEA/f/5//P/7P/r/+7/7P/t/+7/7v/q
/+X/4//o/+r/6v/p/+r/6f/n/+r/7P/s/+n/5//l/+X/5f/k/+b/6P/p/+n/5f/k/+T/
5P/n/+f/6v/q/+f/5//m/+j/7//v/+v/6v/u//H/8v/x//P/7f/r/+v/8P/s/+n/8P/w
/+//7//v//D/8P/x//H/8v/x/+7/8v/y/+3/6P/m/+j/6P/t//D/7//x//P/8f/x//T/
9f/5//v//v///wAA+v/3//L/8//5//3/AAADAAQABAAEAAgACAAIAAgABwAHAAgACAAG
AAUACgAPAAsACgAMABIAFgATABEAEAANAAoADAAMAAgABAAEAAMA//8AAAQACQAKAAEA
+v/5//b/+P/5//z//f/0//P/8f/v//D/8P/w//D/8P/y//T/9v/4//b/9P/y//D/7v/u
/+7/7v/x//L/8//0//H/8P/v/+7/7P/s/+z/7P/t/+7/7//w/+7/7v/u/+7/8P/w//D/
8P/x//L/8//0//b/9v/2//b/9P/y//D/7v/q/+r/6P/k/+b/7v/y//T/+P/4/+7/7P/y
//b/AAAGAPj/8v/+/wAA9v/4//7/AgAMABoAKAAwADQAOgA8ADwAQgBKAE4AUgBgAG4A
cABwAHQAdgB2AH4AigCMAIwAkACKAIYAiACEAHoAdABmAF4AZgBqAGIAUgBAADIAKgAk
ACQAJgAgABIAEAASAA4ABgAAAPL/6P/q//D/8P/s/+7/8P/v/+7/7f/s/+n/5v/j/+D/
4f/i/+P/5P/o/+r/7P/u/+z/6v/o/+b/6P/q/+z/7v/v//D/8f/y//D/8P/w//D/7//u
/+3/7P/v//D/8f/y//b/+P/6//z/+P/2//T/8v/v/+7/7f/s/+//8P/x//L/7//u/+3/
7P/q/+j/5v/k/+L/4v/i/+L/5P/m/+j/6v/n/+b/5f/k/+P/4v/h/+D/4//k/+X/5v/n
/+j/6f/q/+z/7P/s/+z/7//y//X/+P/3//b/9f/0//b/9v/2//b/+//+/wEABAABAP7/
+//4//r//P/+/wAA/v/8//r/+P/7//z//f/+//r/+P/2//T/8P/u/+z/6v/v//T/+f/+
//v/+P/1//L/8f/w/+//7v/w//L/9P/2//X/9P/z//L/9P/0//T/9P/w/+7/7P/q/+3/
7v/v//D/8P/w//D/8P/y//L/8v/y//T/9P/0//T/8P/u/+z/6v/s/+7/8P/y//L/8v/y
//L/9P/0//T/9P/y//L/8v/y//X/9v/3//j/9v/2//b/9v/0//T/9P/0//P/8v/x//D/
7v/u/+7/7v/v//D/8f/y//L/8v/y//L/8v/y//L/8v/0//T/9P/0//P/8v/x//D/8P/w
//D/8P/z//T/9f/2//X/9P/z//L/7v/s/+r/6P/s//D/9P/4//b/9P/y//D/8v/0//b/
+P/2//T/8v/w/+//7v/t/+z/7f/u/+//8P/y//L/8v/y/+//7v/t/+z/7v/u/+7/7v/u
/+7/7v/u/+z/7P/s/+z/8P/0//j//P/4//b/9P/y//D/8P/w//D/8v/y//L/8v/x//D/
7//u/+z/7P/s/+z/7//w//H/8v/v/+7/7f/s/+7/8P/y//T/8f/w/+//7v/w//D/8P/w
//T/9v/4//r/+P/2//T/8v/v/+7/7f/s/+7/8P/y//T/8f/w/+//7v/w//D/8P/w//P/
9P/1//b/8f/u/+v/6P/q/+r/6v/q/+//8v/1//j/9//2//X/9P/x/+7/6//o/+v/7P/t
/+7/8P/w//D/8P/t/+z/6//q/+z/7P/s/+z/7v/u/+7/7v/u/+7/7v/u//D/8v/0//b/
8f/u/+v/6P/r/+7/8f/0//H/8P/v/+7/7P/q/+j/5v/o/+r/7P/u/+3/7P/r/+r/7P/q
/+z/8v/x/+7/6v/m/+f/5//p/+z/6v/s/+7/8P/x//D/7v/t/+7/8f/v//P/9f/1//X/
9f/z//H/8f/v//X/+P/2//n/+P/3//n/+P/0//P/8//1//n/9f/1//X/8v/x//D/7//z
//v///8BAP3/9f/r/+j/6//s/+n/5//p/+r/7P/q/+j/6f/j/+H/4//o/+n/4//f/+L/
4f/d/9n/5//r/+v/6//l/9//3f/b/+D/4P/c/+r/BgAbACkAPABTAHAAkACkAK4AuwDO
ANsA4ADWAMkAuACZAHEAVABJAEMANwAwACYAFwAQAA4ABAD3//X/8//t/+b/5f/l/+L/
4v/i/+b/5P/h/+H/5v/o/+j/5//j/9//2v/a/+H/5P/k/+X/5f/l/+X/5P/k/+b/5//n
/+f/5v/m/+b/5P/h/+H/3v/g/+P/5f/q/+v/6f/j/+D/4//l/+X/4//n/+P/4//l/+n/
5v/k/+z/6P/n/+f/5//m/+b/5//n/+f/5//l/+r/7f/r/+n/6v/o/+j/7f/w/+3/7//x
/+//6//s/+v/7f/w//L/8v/y//D/7//s/+//8f/z//T/9f/6//z//v8EAAYABgAGAAUA
AgACAAEA/v///wYADQALAAQABAAIAAoADQANAA4ADQAHAAgABwACAAIABAAFAAMA//8E
AAQA/v/8//z//P/8//z/+P/2//T/8v/u/+z/6v/o/+n/6v/r/+z/7v/u/+7/7v/t/+z/
6//q/+v/7P/t/+7/7f/s/+v/6v/t/+7/7//w/+7/7P/q/+j/6//s/+3/7v/r/+r/6f/o
/+X/5P/j/+L/7P/4//z/+P/s/+r/6P/g/+D/6P/o/+j/8P/4//b/9v/+/wAA+P/8/wQA
BgAGAA4AFAASABQAGgAcACYANgA+AEIASgBUAFgAXABoAHgAegB2AIAAigCIAJYArACu
AKAAmgCaAJgAjgCGAIQAggB8AHoAhgCIAHQAXgBWAFAARgA8AC4AHAASAAwACAAMAAwA
AgD6//b/7v/q/+7/7v/u//b/8P/s/+j/5P/m/+b/5v/m/+X/5P/j/+L/4//k/+X/5v/o
/+j/6P/o/+f/5v/l/+T/5P/k/+T/5P/m/+b/5v/m/+T/4v/g/97/4v/k/+b/6P/q/+r/
6v/q/+z/7P/s/+z/6//q/+n/6P/r/+z/7f/u/+//8P/x//L/8v/y//L/8v/y//L/8v/y
//H/8P/v/+7/8//2//n//P/3//T/8f/u/+z/7P/s/+z/6//q/+n/6P/s/+7/8P/y//T/
9v/4//r/9f/y/+//7P/x//T/9//6//b/9P/y//D/8v/0//b/+P/4//j/+P/4//n/+v/7
//z/+f/4//f/9v/z//D/7f/q/+r/6v/q/+r/6f/o/+f/5v/q/+z/7v/w/+3/7P/r/+r/
6f/o/+f/5v/k/+T/5P/k/+L/4v/i/+L/4v/i/+L/4v/l/+b/5//o/+n/6v/r/+z/6//q
/+n/6P/m/+b/5v/m/+r/7P/u//D/7//u/+3/7P/p/+j/5//m/+n/6v/r/+z/6//q/+n/
6P/p/+r/6//s/+z/7P/s/+z/7v/w//L/9P/x/+7/6//o/+r/6v/q/+r/6f/o/+f/5v/n
/+j/6f/q/+z/7v/w//L/7v/s/+r/6P/m/+b/5v/m/+j/6P/o/+j/6//s/+3/7v/w//D/
8P/w//H/8v/z//T/7//q/+X/4P/j/+T/5f/m/+f/6P/p/+r/6v/q/+r/6v/o/+j/6P/o
/+v/7P/t/+7/7P/q/+j/5v/l/+T/4//i/+T/5v/o/+r/6v/q/+r/6v/q/+r/6v/q/+j/
5v/k/+L/5v/o/+r/7P/u/+7/7v/u/+//8P/x//L/7//s/+n/5v/i/+D/3v/c/+D/4v/k
/+b/5P/k/+T/5P/n/+j/6f/q/+n/6P/n/+b/5v/m/+b/5v/o/+j/6P/o/+r/6v/q/+r/
6P/o/+j/6P/n/+b/5f/k/+H/4P/f/97/4P/i/+T/5v/j/+D/3f/a/97/4v/m/+r/6P/m
/+T/4v/j/+T/5f/m/+b/5v/m/+b/4//i/+H/4P/i/+L/4v/i/+H/4P/f/97/4f/i/+P/
5P/i/+L/4v/i/+D/4P/g/+D/3v/e/97/3v/g/+D/4P/g/+L/5P/m/+j/4//g/93/2v/b
/9z/3f/e/+D/4P/g/+D/4P/g/+D/4P/g/+D/4P/g/93/3P/b/9r/2P/Y/9j/2P/b/9z/
2f/a/+D/5P/k/+P/4P/f/9//4f/l/+L/4//k/+L/4v/g/93/2//b/93/2v/d/9//3//f
/+L/4//k/+f/5f/o/+j/4//i/+H/4P/i/+H/3//e/97/5v/t/+z/7//t/+3/7f/t/+v/
6//v/+//7P/q/+T/3P/b/9r/2f/U/9H/0f/S/9T/1f/W/9r/1//W/9b/2f/Y/9T/0v/X
/9j/3f/Z/9H/0//b/9n/0//J/8f/z//Y/9T/0v/c//T/CQAZADQAUQBqAIYAmgCiALUA
zgDVANAAxACtAIgAZQBNAEIAOQApABcACgACAP///P/y/+j/4//d/93/2f/U/9X/1//W
/9j/2v/a/9b/0f/P/9T/2P/a/9v/2f/V/9D/0P/U/9T/0f/P/83/zf/N/8z/zv/Q/9H/
0f/P/87/zv/O/9L/0//X/9j/1v/X/9f/2v/f/93/1//U/9n/2//b/9n/2//V/9P/0//U
/87/yf/O/9D/0f/T/9X/0//S/9L/0f/U/9X/1P/a/9z/2f/W/9b/1//Y/97/4v/c/93/
3v/b/9r/3P/c/9//4P/i/+L/4v/j/+P/4f/l/+f/5//m/+X/4//i/+H/5P/p/+z/7//x
//D/8P/v/+z/6v/w//b/8//v//D/9f/4//j/9//3//X/9f/4//n/9v/z//L/8P/r/+j/
6v/t/+z/5f/e/93/2v/X/9f/2f/Z/9r/2//b/9v/3f/T/8//0//U/9P/0v/R/9D/z//O
/83/zP/P/9L/1f/Y/9j/2P/Y/9j/1f/U/9P/0v/S/9L/0v/S/9b/2P/a/9z/2//a/9n/
2P/S/87/yv/G/8n/yv/L/8z/0P/S/9T/1v/T/9D/zf/K/8r/yv/K/8r/wP/K/9r/2v/W
/9T/0P/Q/9L/zv/M/9b/2v/Y/9T/0v/U/9j/4v/e/9r/6v/2//b/+P8CAAoACAAIABAA
EgAUACQAMAAsACAAJgA4AEwAWABYAFIAVgBeAGAAYgBkAGQAYABaAFYAVgBSAEgAQABG
AEoAPAAwAC4AJgAWAAgAAAD6//L/5v/g/+L/3v/Y/9r/2v/S/8z/0P/M/8T/xv/G/7z/
vv/A/8L/xP/B/8D/v/++/7//wP/B/8L/xP/E/8T/xP/F/8b/x//I/8T/wv/A/77/wf/E
/8f/yv/I/8b/xP/C/8X/xv/H/8j/yP/I/8j/yP/H/8b/xf/E/8X/xv/H/8j/xv/G/8b/
xv/D/8D/vf+6/73/vv+//8D/vv+8/7r/uP+1/7T/s/+y/7P/tP+1/7b/tf+0/7P/sv+1
/7j/u/++/7z/uv+4/7b/tP+0/7T/tP+3/7r/vf/A/8L/xP/G/8j/xv/G/8b/xv/I/8j/
yP/I/8v/zP/N/87/zP/M/8z/zP/K/8r/yv/K/8r/yv/K/8r/zP/M/8z/zP/I/8T/wP+8
/73/vv+//8D/vv++/77/vv/A/8D/wP/A/73/vP+7/7r/tv+0/7L/sP+1/7j/u/++/7v/
uv+5/7j/tP+y/7D/rv+0/7j/vP/A/73/vP+7/7r/tv+0/7L/sP+y/7T/tv+4/7r/uv+6
/7r/tv+0/7L/sP+w/7D/sP+w/7T/tv+4/7r/vP+8/7z/vP+5/7b/s/+w/7H/sv+z/7T/
t/+6/w==
         </WaveFormData>
      </LeadData>
      <LeadData>
         <LeadByteCountTotal>10000</LeadByteCountTotal>
         <LeadTimeOffset>0</LeadTimeOffset>
         <LeadSampleCountTotal>5000</LeadSampleCountTotal>
         <LeadAmplitudeUnitsPerBit>4.88</LeadAmplitudeUnitsPerBit>
         <LeadAmplitudeUnits>��V</LeadAmplitudeUnits>
         <LeadHighLimit>2147483647</LeadHighLimit>
         <LeadLowLimit>268435456</LeadLowLimit>
         <LeadID>II</LeadID>
         <LeadOffsetFirstSample>0</LeadOffsetFirstSample>
         <FirstSampleBaseline>0</FirstSampleBaseline>
         <LeadSampleSize>2</LeadSampleSize>
         <LeadOff>FALSE</LeadOff>
         <BaselineSway>FALSE</BaselineSway>
         <ExcessiveACNoise>FALSE</ExcessiveACNoise>
         <MuscleNoise>TRUE</MuscleNoise>
         <LeadDataCRC32>2157409314</LeadDataCRC32>
         <WaveFormData>
5v/m/+b/5v/p/+z/7//y/+//7v/t/+z/7v/w//L/9P/z//L/8f/w/+z/6v/o/+b/6v/u
//L/9v/y/+7/6v/m/+j/6v/s/+7/8P/y//T/9v/y/+7/6v/m/+f/6P/p/+r/6//s/+3/
7v/v//D/8f/y//H/8P/v/+7/6//q/+n/6P/u//L/9v/6//P/7v/p/+T/6f/s/+//8v/w
/+7/7P/q/+z/7P/s/+z/7//w//H/8v/0//T/9P/0//D/7v/s/+r/6//s/+3/7v/s/+r/
6P/m/+j/6v/s/+7/7f/s/+v/6v/o/+j/6P/o/+n/6v/r/+z/6//q/+n/6P/r/+z/7f/u
/+3/7P/r/+r/7P/u//D/8v/w/+7/7P/q/+n/6P/n/+b/6P/q/+z/7v/r/+r/6f/o/+r/
7P/u//D/7v/u/+7/7v/r/+j/5f/i/+f/7P/x//b/8f/s/+f/4v/m/+j/6v/s/+//8P/x
//L/7v/s/+r/6P/r/+z/7f/u/+z/5v/o/+v/8P/0//f/9P/y/+//8P/w/+z/6v/s/+v/
8f/3//b/9f/x//D/8P/z//f/+P/8//3/+//4//f/9//3//n/+//7//r//P/8//n/+//4
//r/+//4//n/+v/2//b/9//y//D/7f/r/+//8P/2//P/8v/w/+7/7P/n/+X/5//p/+z/
7P/n/+X/3//Z/9v/3//f/97/4v/p/+n/5v/g/9z/1//X/+P/9/8EAAMA/v/6//H/7//9
/wkAFQAsAEUAWQBmAHUAiQCSAIoAeQBqAFgARgA0AB8AFQAIAO//4//p//X/BgAOAAIA
+P/7//P/4//l/+j/5//m/+n/6v/o/+T/4f/g/9//2//c/+D/5P/m/+f/6P/l/+X/5v/n
/+n/6P/m/+P/4v/i/+L/3P/f/+L/5P/m/+j/5v/q/+j/5f/j/+H/4//j/+f/7f/x/+z/
5//j/9//3f/c/9r/4f/k/+b/6P/p/+b/5v/o/+X/5f/r/+z/6//p/+X/4v/m/+r/7f/y
//L/8f/v/+3/6P/k/+T/4v/k/+j/7v/x//L/9//z//T/8f/y//H/7v/y//f/+v/8//r/
+P/1//P/9//3//f//P8DAAUAAgAAAPn/+f/7//j//P8FAAsACwACAPv//f/9//7//v8B
AAMABgAJAAwACwAGAAIAAAD7/wEAAQAFAAAA/f/6//f/9P/0//T/9P/0//b/9v/2//b/
8f/u/+v/6P/q/+z/7v/w/+z/6v/o/+b/6P/o/+j/6P/p/+r/6//s/+r/6P/m/+T/5v/o
/+r/7P/w//L/9P/2//n/+v/7//z//v/+//7//v/4//T/9P/6//z/BAAIAAYACgAGAAYA
CgAOAA4AGAAoACIAEAAOABgAIAAuAD4ARABQAGQAdACGAJ4AqgCwALoAxADUAOoA+gAE
ARABIAEmAS4BPAE8AToBQAFIAUwBTgFMAUYBQgE8ATYBLgEuAToBTAFYAVYBSAE6AS4B
JAEUAfwA3gDAAKgAkAB4AF4ASAA0ACQAFgAOAAQA+v/0/+7/6P/m/+b/5v/m/+b/5v/m
/+b/5P/i/+D/3v/d/9z/2//a/9j/2P/Y/9j/1v/W/9b/1v/Z/9z/3//i/93/2v/X/9T/
1v/Y/9r/3P/c/9z/3P/c/9j/1v/U/9L/0P/Q/9D/0P/O/8z/yv/I/8X/wv+//7z/uf+4
/7f/tv+v/6r/pf+g/6D/oP+g/6D/l/+Q/4n/gv+D/4T/hf+G/4D/fP94/3T/cf9w/2//
bv9w/3L/dP92/3T/cv9w/27/cf9y/3P/dP95/37/g/+I/4z/jv+Q/5L/mv+g/6b/rP+w
/7L/tP+2/7v/wP/F/8r/zf/Q/9P/1v/a/97/4v/m/+v/8P/1//r/+P/2//T/8v/2//j/
+v/8//n/+P/3//b/8//y//H/8P/1//j/+//+//z/+v/4//b/+f/8////AgD9//r/9//0
//X/9v/3//j/+//8//3//v/9//z/+//6//3/AAADAAYAAgAAAP7//P/6//j/9v/0//f/
+v/9/wAA/f/8//v/+v/8//7/AAACAAAAAAAAAAAA/f/6//f/9P/3//r//f8AAP7//v/+
//7///8AAAEAAgAEAAQABAAEAAAA/v/8//r//P/8//z//P/6//j/9v/0//v/AAAFAAoA
BgAEAAIAAAD///7//f/8/wEABAAHAAoAAwD+//n/9P/3//r//f8AAAEAAgADAAQAAgAA
AP7//P///wAAAQACAAAA/v/8//r//P/+/wAAAgAAAP7//P/6//j/9v/0//L/9v/6//7/
AgACAAIAAgACAAMABAAFAAYAAgD+//r/9v/3//j/+f/6//z//v8AAAIA/v/8//r/+P/1
//T/8//y//b/+v/+/wIAAQAAAP///v8CAAQABgAIAAIA/P/2//D/8v/0//b/+P/7//7/
AQAEAAEA/v/7//j//P/+/wAAAgABAAAA///+//7//v/+//7/+//6//n/+P/6//r/+v/6
//3//v///wAA/P/6//j/9v/7//7/AQAEAAEAAAD///7//f/8//v/+v/6//r/+v/6//j/
+P/4//j/+//+/wEABAADAAIAAQAAAP7//P/6//j/+v/8//7/AAD8//r/+P/2//r//v8C
AAYAAwACAAEAAAD9//r/9//0//r//v8CAAYAAAD8//j/9P/5//z///8CAAEA+v/7//3/
/v8AAAEA/P/8//v//v8AAPn/9v/3//X//P8DAAMAAwAFAAYACAANAA0ADAAOAA0ADgAM
AAwADQALAA0ADwAPABIAFgAYABcAEQAKAAgABQAEAAUABgACAAMABQABAAAA/v/9/wIA
BAAIAAUABAACAAEAAAD8//v/+P/3//f/9P/3//v/+//7//b/9//0//D/8//7//z/+v8A
APr/7//r/+3/8/8AAAsAFgAcABMADQARABcAHwAwAEkAXQBwAIcAmwCsALAAowCMAHQA
XABGAD0APwA8ACkAEwAPABEAEAAOAAwAEAARAA0ACQADAAAA+//2//X/+v/4//T/8f/z
//X/9P/4//n//P/9//3/+v/1//P/8v/z//X/9P/y//X/9v/4//r/8//1//f/+P/6//r/
9v/4//n/+f/6//v/+P/3//r///8FAAIA///9//n/9//2//T/+v/8//3//v/9//r/+v/8
//X/8//3//b/+//9//3//v/9//z/+v/6/wAAAwAFAAcABAACAAQABAACAAIABAADAAUA
CQAEAAQAAwAEAAMAAAAEAAcACAAIAAoADAANAA8ADwAPAA8AFAAaAB0AGwAaABQAEwAU
ABAAFAAbAB8AHQAcABkAHwAjACAAHAAbABkAGAAZABoAFwARAA4ADQAJAAwAEwAcABwA
FwAQABAADgD9//v/AgAFAAgACwAOAAsACgAJAAgAAwAAAP3/+v/+/wIABgAKAAUAAgD/
//z///8CAAUACAADAAAA/f/6//z//v8AAAIAAAAAAAAAAAD///7//f/8//3//v///wAA
///+//3//P/6//r/+v/6/wYACgACAPL/8P/4//b/9v8CAA4AEgAOAAoADgASABAADgAW
AB4AKAA4AD4AOgA6AEoAZAB6AIYAkgCqAMQA1gDiAOIA4gDuAAQBGgEuATgBPAE+ATwB
NgEuASYBKAEyATgBOgE2ATABMgE4AToBPAFAAUgBUAFUAU4BPgEoAQoB6ADIAK4AlACE
AHoAbABWADYAGgAIAPz/9v/w/+7/8P/w/+v/6P/l/+L/3//c/9n/1v/Y/9r/3P/e/9v/
2P/V/9L/0//U/9X/1v/T/9L/0f/Q/87/zP/K/8j/zf/S/9f/3P/Y/9T/0P/M/87/0P/S
/9T/0//S/9H/0P/N/8z/y//K/8n/yP/H/8b/wf+8/7f/sv+x/7D/r/+u/63/rP+r/6r/
o/+e/5n/lP+T/5L/kf+Q/4j/gv98/3b/ef96/3v/fP94/3T/cP9s/2n/aP9n/2b/av9s
/27/cP9y/3L/cv9y/3b/ev9+/4L/iP+M/5D/lP+R/5D/j/+O/5r/pP+u/7j/u/+8/73/
vv/G/8z/0v/Y/9v/3v/h/+T/5v/m/+b/5v/r/+7/8f/0/+7/6v/m/+L/5//q/+3/8P/z
//T/9f/2//P/8v/x//D/8//0//X/9v/1//T/8//y//D/8P/w//D/8//0//X/9v/1//T/
8//y//T/9v/4//r/+f/4//f/9v/1//T/8//y//L/8v/y//L/8f/w/+//7v/z//b/+f/8
//n/9v/z//D/8//0//X/9v/3//j/+f/6//b/9P/y//D/9v/6//7/AgD+//r/9v/y//T/
9v/4//r/+f/4//f/9v/0//L/8P/u//P/+P/9/wIA/v/8//r/+P/5//r/+//8//f/9P/x
/+7/8v/0//b/+P/5//r/+//8//v/+v/5//j/+P/4//j/+P/7//z//f/+//r/9v/y/+7/
8P/y//T/9v/3//j/+f/6//f/9v/1//T/9f/2//f/+P/4//j/+P/4//v//P/9//7/+//4
//X/8v/w//D/8P/w//P/9P/1//b/9f/0//P/8v/3//r//f8AAPv/+P/1//L/8//0//X/
9v/2//b/9v/2//P/8v/x//D/9P/2//j/+v/3//T/8f/u//H/9P/3//r/+P/4//j/+P/1
//T/8//y//X/9v/3//j/9P/w/+z/6P/t//L/9//8////AAABAAIA/v/6//b/8v/0//T/
9P/0//H/8P/v/+7/8v/2//r//v/7//r/+f/4//T/8v/w/+7/8f/0//f/+v/3//b/9f/0
//X/9v/3//j/9v/0//L/8P/u/+7/7v/u//X/+v///wQA/f/4//P/7v/x//L/8//0//b/
9v/2//b/9f/0//P/8v/2//j/+v/8//n/9v/z//D/8v/0//b/+P/6//r/+v/6//f/9P/r
/+r/7//0//j/+//4//X/8f/x//H/8P/x//b/9P/2//r/9//2//b/9//5////AwAGAAwA
CwAJAAQAAQADAAUACQANAAsADAAOAA4ACAAFAP///v/9//3///8BAPv/9//0/+v/7v/0
//v/CAAGAAQA+//0//D/7v/s/+f/6P/r//D/9v/z/+//7P/l/+b/6//0//n/9P/w//H/
6//W/9j/6P/z//n///8BAAAABQAIAAYA+f/5/wUAFwArAEAATwBfAGwAdwCJAJgAmACJ
AHQAWgBEACwAGQARAAwABQAFAA0ADwAKAAQABAAAAPf/7f/t//X/+P/3//b/+f/4//L/
6v/j/+f/6f/o/+z/7f/u/+3/6//r/+f/5v/m/+v/7//w//D/7f/q/+j/5v/m/+v/8P/0
//D/7v/o/+j/6//r/+z/7f/r/+v/7//1//T/7P/k/93/4v/n/+3/8v/1//b/9v/2//P/
7v/s/+z/7P/v//j//P/4//P/7P/m/+r/7v/x//b/9f/z//D/7f/t/+7/8//2//b/+P/8
//3/+f/5//D/7P/1//7/BQAKAAcABQABAPz//f/+//7///8CAAMABAAKAAwADQAJAAYA
BwALABEAEgAPABMAFAAPAAkAAwAGAAcADAAQABcAHQAWABEADAADAAUACAANAA8ACQAK
AAYABAACAAAAAQACAAMABAACAAAA/v/8//n/9v/z//D/9v/6//7/AgD+//r/9v/y//P/
9P/1//b/8v/w/+7/7P/u//D/8v/0//j/+v/8//7/+f/0/+//6v/t/+7/7//w//D/8P/w
//D/+v/2//T/+v/8//z//P/4//T/9P/y//L//P8GAAoACgAOABQAFAAUABoAKAA0ADQA
PABOAF4AbAB6AIAAjgCgALIAxADUAOgA/gAMARgBIAEmASwBLgEqASwBNAEuASQBIAEi
ASABHAEaASABKgEuATABMgEyASwBJgEgARIBAAHkAMoAtACaAHwAZgBaAEgALAAQAAAA
+v/w/+D/1P/U/9T/1//a/93/4P/f/97/3f/c/9n/1v/T/9D/z//O/83/zP/M/8z/zP/M
/83/zv/P/9D/zv/M/8r/yP/F/8L/v/+8/8L/xv/K/87/yv/I/8b/xP/F/8b/x//I/8b/
xv/G/8b/w//A/73/uv+9/77/v//A/7r/tv+y/67/qv+o/6b/pP+j/6L/of+g/5r/lv+S
/47/kP+S/5T/lv+N/4b/f/94/3b/dv92/3b/df90/3P/cv9x/3D/b/9u/3T/eP98/4D/
ff98/3v/ev+A/4b/jP+S/5j/nv+k/6r/qv+q/6r/qv+0/7z/xP/M/8//0P/R/9L/2P/c
/+D/5P/n/+j/6f/q/+j/6P/o/+j/6//s/+3/7v/u/+7/7v/u//H/8v/z//T/8v/y//L/
8v/v/+z/6f/m/+v/7v/x//T/8//y//H/8P/x//L/8//0//T/9P/0//T/8f/w/+//7v/y
//T/9v/4//b/9P/y//D/8v/0//b/+P/1//T/8//y//T/9P/0//T/9//4//n/+v/3//b/
9f/0//X/9v/3//j/+v/6//r/+v/5//j/9//2//r//P/+/wAA+v/2//L/7v/y//b/+v/+
//7//v/+//7/+//4//X/8v/0//b/+P/6//z//P/8//z//P/8//z//P/5//j/9//2//b/
9v/2//b/+f/8////AgD///z/+f/2//j/+v/8//7//P/8//z//P/6//j/9v/0//f/+P/5
//r/+P/2//T/8v/3//r//f8AAAAAAAAAAAAA/f/6//f/9P/4//r//P/+//v/+P/1//L/
9f/2//f/+P/5//r/+//8//n/+P/3//b/+v/8//7/AAD+//z/+v/4//b/9P/y//D/9P/2
//j/+v/6//r/+v/6//z//v8AAAIA/v/6//b/8v/2//j/+v/8//7//v/+//7/+v/2//L/
7v/0//j//P8AAPr/9P/u/+j/7f/y//f//P/6//r/+v/6//z//P/8//z//f/+////AAD8
//r/+P/2//j/+P/4//j/+f/6//v//P/6//r/+v/6//v//P/9//7/+P/0//D/7P/v//L/
9f/4//r/+v/6//r/+f/4//f/9v/4//r//P/+//r/+P/2//T/8f/w/+//7v/z//j//f8C
AP7/+v/2//L/9//8/wEABgAAAPr/9P/u//L/9P/2//j/+v/6//r/+v/3//D/8f/z//v/
AAAEAAIA/P/1//L/7v/w//T//P8BAAMABwAEAAEA/f/8//z///8CAAQACQALAAkABgAF
AAUABwAJAAsACwAKAAoACAADAAEA/P/8//v/AQAHAA0ADgAHAAMA+f/y//b/+f8CAAgA
DAAHAAQAAAD5//T/7P/n/+v/8f/4//z/+P/1/+7/5//r//H/8//0//H/9f/y/+z/7P/w
/+v/6f/7/w8ADgADAAYADgABAPf/+/8FABsANgBHAF0AbgB5AI8ApgCoAJsAiABuAE4A
OAArACcAHAAPAAkACQAJAAwAEAAOAAgAAwD9//n/+//8//v/+v/9//z/+P/y/+3/6//r
/+j/6v/u//L/9P/1//P/7//u/+7/8//3//j/+P/z//D/7v/s/+n/7f/x//T/8v/y/+7/
8P/t/+v/6v/p/+3/7//1//3////6//X/8f/z//X/+P/6//3//P/6//j/9f/w/+7/7v/v
//P//f8CAP///f/5//b/9v/4//n//P/8//v/+f/3//P/8P/x//D/8v/2//z//////wMA
/v/+/wIABgAIAAgABQAFAAMAAAADAAQABAAFAAoADQAQABgAGQAXABAACgAIAAkADAAK
AAwAEwAXABUADgAJAA0ADwATABQAGAAbABYAFQAUAA8ADAAKAAoABwAKAA8AFgAUAA0A
BAACAP7/AQAFAAoAEgAEAPz/9//x//L/9f/4//v//v8AAAAAAAAAAPz/+v/4//b/+f/8
////AgD+//z/+v/4//v//P/9//7/+//6//n/+P/1//T/8//y//b/+P/6//z/+P/0//D/
7P/x//b/+/8AAP///v/9//z/+P/2//T/8v/4//7/+P/w//D/9v/4//j/AgAKAAYABgAO
ABIAFgAWAAoACAAeAC4ALgA2ADoAOAA6AEwAaACCAJYApgC0AMIA0gDcAOIA6gD8ABQB
JgEyATwBPAE4ATwBPAEyASwBLgEyATgBQgFGAUIBPAEwASoBNgFEAVABVAFQAUYBNAEe
AQYB7ADOAK4AmACKAIAAbABSAC4ACgD4//L/7P/m/+j/8P/t/+r/5//k/93/2P/T/87/
0f/U/9f/2v/c/9z/3P/c/9r/2P/W/9T/1f/W/9f/2P/W/9b/1v/W/9r/3P/e/+D/2//Y
/9X/0v/Q/9D/0P/Q/9H/0v/T/9T/y//E/73/tv+5/7r/u/+8/7j/tP+w/6z/qP+m/6T/
ov+e/5r/lv+S/4z/iP+E/4D/gf+C/4P/hP9//3r/df9w/27/bP9q/2j/Zv9m/2b/Zv9i
/17/Wv9W/1n/XP9f/2L/Y/9k/2X/Zv9n/2j/af9q/3H/dv97/4D/hf+K/4//lP+Z/57/
o/+o/63/sv+3/7z/v//C/8X/yP/O/9T/2v/g/97/3v/e/97/4v/k/+b/6P/s//D/9P/4
//b/9v/2//b/9f/0//P/8v/z//T/9f/2//n/+v/7//z/+v/4//b/9P/z//L/8f/w//P/
9v/5//z/9v/y/+7/6v/v//L/9f/4//b/9P/y//D/8P/w//D/8P/y//T/9v/4//b/9P/y
//D/9P/4//z/AAD8//r/+P/2//f/+P/5//r/+//8//3//v/7//j/9f/y//X/+P/7//7/
+//4//X/8v/y//L/8v/y//b/+P/6//z/+v/4//b/9P/3//r//f8AAPz/+v/4//b/9//4
//n/+v/9//7///8AAP7//P/6//j/+f/6//v//P/7//r/+f/4//n/+v/7//z//v8AAAIA
BAAAAPz/+P/0//b/+P/6//z/+f/4//f/9v/5//r/+//8//r/+v/6//r/+P/2//T/8v/2
//r//v8CAP7/+v/2//L/9//6//3/AAD+//7//v/+//v/+P/1//L/9f/4//v//v/6//j/
9v/0//X/9v/3//j/+f/6//v//P/5//b/8//w//X/+v///wQA/v/6//b/8v/0//b/+P/6
//z//v8AAAIA/v/6//b/8v/2//j/+v/8//n/+P/3//b/+P/4//j/+P/7//z//f/+//z/
+v/4//b/9v/2//b/9v/0//L/8P/u//T/+P/8/wAAAgACAAIAAgD7//b/8f/s//L/9v/6
//7/+v/4//b/9P/y//L/8v/y//T/9v/4//r/+P/2//T/8v/1//j/+//+//z//P/8//z/
+P/2//T/8v/3//r//f8AAPz/+P/0//D/9P/2//j/+v/4//b/9P/y//P/9P/1//b/+f/0
//f/+//5//j/9v/u//H/8f/1//j/9f/0//f/9//4//3/+//5//r//P///wUABAACAAMA
AQADAAIAAwAFAAcACQALAAsACwAMAAsABwAHAAIAAgABAP7//f/8//b/+f/7//f/9v/3
//n/AQAGAAQA/f/4//L/8//0//L/8//w/+//7//s/+//8f/v/+3/6//t/+v/6P/m/+v/
6f/k/+z/9v/z/+3/6//t//b///8MABQADQABAAUAGQArADQAPQBTAHAAiQCdAKoAqACT
AHYAWgBAADYAOQA1ACQACwD7//f/+/8EAAgABgAIAA8ACwD9//f/8//t/+f/5f/r/+r/
5//l/+f/6f/o/+z/7f/u/+3/6//r/+f/5v/m/+j/6//r/+r/7P/s/+3/7v/q/+3/8P/y
//H/8P/r/+z/7v/t/+3/7f/q/+n/7P/x//T/8P/s/+n/5//n/+j/6P/q/+r/6f/o/+3/
7v/y//j/8P/t//D/7v/y//P/8v/y//L/8v/x//L/9//3//b/9f/0//T/+P/6//b/9v/4
//f/9//7//b/9v/2//j/+P/2//f/+f/5//j//P8AAAMABwAFAAMAAQAEAAsADwAOAA4A
BwAHAAkABgAGAA0AEQAPAAwACQAPABMAEAAOAA8ADwANAA0ADQAJAAcABgAHAAUA+/8D
AAkACgAMAAkACAAHAAYAAAD8//j/9P/2//b/9v/2//P/8v/x//D/8//0//X/9v/0//T/
9P/0//H/8P/v/+7/8v/0//b/+P/0//L/8P/u//D/8P/w//D/8//0//X/9v/0//L/8P/u
/+7/7v/u/+7/6v/u//L/7P/o//L/+P/y//L/9v/y//L/+P/8/wAABgAQABYAFgAcACYA
JAAkAC4AOABAAFQAbgCCAJAAngCqALQAwgDQAOQA+AAMASIBLAEmASQBJAEcASABLgEy
ASwBKgEoASIBFgEOARQBHAEgASYBOgFKAUABMAEiARQBAgHoAMwAtACgAI4AdgBgAEoA
MAAWAAQA+P/w/+7/7P/q/+j/4v/c/9b/0P/T/9T/1f/W/9T/0v/Q/87/0P/Q/9D/0P/Q
/9D/0P/Q/8z/yP/E/8D/xP/G/8j/yv/H/8b/xf/E/8H/vv+7/7j/vv/C/8b/yv/G/8L/
vv+6/77/wP/C/8T/wf++/7v/uP+4/7j/uP+4/7f/tv+1/7T/rv+q/6b/ov+g/6D/oP+g
/5v/lv+R/4z/jv+Q/5L/lP+R/47/i/+I/4L/fP92/3D/cf9y/3P/dP9z/3L/cf9w/3P/
dP91/3b/eP96/3z/fv+B/4T/h/+K/4//kv+V/5j/nv+i/6b/qv+w/7b/vP/C/8j/zv/U
/9r/1//W/9X/1P/a/97/4v/m/+j/6P/o/+j/6v/q/+r/6v/t//D/8//2//P/8P/t/+r/
7P/u//D/8v/u/+z/6v/o/+f/5v/l/+T/6v/u//L/9v/y//D/7v/s/+3/7v/v//D/7v/s
/+r/6P/q/+r/6v/q/+//8v/1//j/8//w/+3/6v/t/+7/7//w/+7/7v/u/+7/8P/y//T/
9v/3//j/+f/6//X/8P/r/+b/7f/y//f//P/5//b/8//w//L/8v/y//L/9P/0//T/9P/w
/+7/7P/q//H/9v/7/wAA/P/6//j/9v/y//D/7v/s/+//8v/1//j/9P/y//D/7v/y//b/
+v/+/wAAAAAAAAAA+//2//H/7P/v//L/9f/4//T/8v/w/+7/8//2//n//P/4//b/9P/y
//P/9P/1//b/9P/0//T/9P/x/+7/6//o/+//9P/5//7//P/6//j/9v/1//T/8//y//T/
9P/0//T/9P/0//T/9P/4//r//P/+//v/+v/5//j/9v/0//L/8P/y//L/8v/y//D/8P/w
//D/8//0//X/9v/0//T/9P/0//L/8v/y//L/8//0//X/9v/0//L/8P/u//P/9v/5//z/
+P/2//T/8v/0//T/9P/0//L/8v/y//L/8f/w/+//7v/w//D/8P/w//P/9P/1//b/9f/0
//P/8v/z//T/9f/2//P/8P/t/+r/7f/w//P/9v/z//L/8f/w/+//7v/t/+z/7//y//X/
+P/0//D/7P/o/+3/8P/z//b/8v/w/+7/7P/t/+7/7//w//X/+P/7//7/+P/y/+z/5v/q
/+7/8v/2//P/8P/t/+r/7f/u/+//8P/y//T/9v/4//T/8P/s/+j/7P/u//D/8v/w/+7/
5v/m/+v/8v/4//3/+v/3//P/8//x/+7/7f/w//P/9v/7//n/9P/y//H/8f/3//n/+v/+
/wEAAwACAAMA///9//3//f8AAAQACQAMAAQA/f/z/+7/8//3//3/AwACAAEAAQD7//b/
9P/z//j//f8AAPz/+v/y/+7/6v/j/+H/4f/j/+b/6f/r/+7/7f/n/+X/5//l/+X/5v/s
/+v/7v/m/9r/4f/t//H/9f/+/wMACAAIAPv/8f/z/wMAHQA0AEUAVQBmAHkAiwCSAI4A
gQBqAFgATAA8ACkAIQAYAAsAAQD3//X/+v8AAAgADAAFAPf/6//j/+T/4//i/+X/7P/u
/+7/7//q/+f/4f/g/+f/7P/v//H/7f/n/+T/4v/i/+X/5f/k/+P/4v/i/+L/2//d/9//
4P/l/+j/5//s/+r/6f/p/+n/6v/r//D/9//4//L/7P/n/+b/5f/l/+T/6v/s/+3/7v/o
/+L/3//e/97/4f/q/+7/7f/r/+f/5P/k/+b/5//q//H/8//0//X/8P/u//D/8P/u/+7/
8P/v//H/9//0//b/8//0//P/8P/1//v///8CAP7/+v/1//H/9f/1//X/+v8EAAkACQAK
AAIA///+//j//P8DAAcABQACAP3/AQADAAMAAgAEAAUACAALAA4ADQAGAAIAAAD7//3/
AQAHAAQA/P/0//P/8P/u/+//8f/2//j/+v/3//f/8f/l/+P/6//w//D/8P/w//D/6v/m
/+L/3v/j/+j/7f/y//H/8P/v/+7/6v/o/+b/5P/n/+r/7f/w/+//7v/t/+z/7//w//H/
8v/s/+j/5P/g/+H/4v/j/+T/6P/q/+z/7v/p/+T/3//a/9z/3v/g/+L/3v/i//D/8v/s
/+r/7P/y//b/9v/2//r/+v/y/+z/9v8GAA4AGAAeACIAKgAwADQAPgBOAGAAeACOAJwA
ogCsAL4AyADKAMwA3AD4ABgBKgEoASABHgEcARgBHgEkASwBOAE6ATIBMAEwASgBIgEu
ATgBPgFEAUoBRAE0AR4BBAHkAMYAsACcAIwAdABcAEgALgAOAPz/9v/s/97/4P/i/9L/
zv/M/8r/yP/H/8b/xf/E/8j/yv/M/87/y//I/8X/wv/F/8j/y//O/8n/xP+//7r/v//C
/8X/yP/F/8T/w//C/8D/vv+8/7r/uv+6/7r/uv+1/7D/q/+m/6b/pv+m/6b/pf+k/6P/
ov+c/5b/kP+K/4v/jP+N/47/hv+A/3r/dP9w/2z/aP9k/2T/ZP9k/2T/Xf9W/0//SP9N
/1D/U/9W/03/Rv8//zj/Nf80/zP/Mv83/zr/Pf9A/0L/Qv9C/0L/SP9M/1D/VP9Y/1r/
XP9e/2T/av9w/3b/fP+A/4T/iP+N/5D/k/+W/57/pv+u/7b/uf+6/7v/vP/B/8T/x//K
/83/zv/P/9D/0v/S/9L/0v/V/9j/2//e/9r/2P/W/9T/0v/S/9L/0v/W/9j/2v/c/9n/
1v/T/9D/0f/S/9P/1P/U/9T/1P/U/9X/1v/X/9j/1v/W/9b/1v/U/9L/0P/O/9T/2P/c
/+D/2v/W/9L/zv/Q/9L/1P/W/9j/2P/Y/9j/1//W/9X/1P/W/9b/1v/W/9T/1P/U/9T/
1//a/w==
         </WaveFormData>
      </LeadData>
      <LeadData>
         <LeadByteCountTotal>10000</LeadByteCountTotal>
         <LeadTimeOffset>0</LeadTimeOffset>
         <LeadSampleCountTotal>5000</LeadSampleCountTotal>
         <LeadAmplitudeUnitsPerBit>4.88</LeadAmplitudeUnitsPerBit>
         <LeadAmplitudeUnits>��V</LeadAmplitudeUnits>
         <LeadHighLimit>2147483647</LeadHighLimit>
         <LeadLowLimit>268435456</LeadLowLimit>
         <LeadID>V1</LeadID>
         <LeadOffsetFirstSample>0</LeadOffsetFirstSample>
         <FirstSampleBaseline>0</FirstSampleBaseline>
         <LeadSampleSize>2</LeadSampleSize>
         <LeadOff>FALSE</LeadOff>
         <BaselineSway>FALSE</BaselineSway>
         <ExcessiveACNoise>FALSE</ExcessiveACNoise>
         <MuscleNoise>TRUE</MuscleNoise>
         <LeadDataCRC32>1366975815</LeadDataCRC32>
         <WaveFormData>
AgACAAIAAgACAAIAAgACAAQABAAEAAQABAAEAAQABAACAAIAAgACAAIAAgACAAIAAQAA
AP///v/+//7//v/+/wAAAAAAAAAAAAAAAAAAAAAAAAAAAAAAAP3//P/7//r//f/+////
AAAAAAAAAAAAAP///v/9//z//f/+////AAAAAAAAAAAAAP7//v/+//7///8AAAEAAgD/
//7//f/8////AAABAAIA///+//3//P///wAAAQACAAEAAAD///7//P/8//z//P///wAA
AQACAP///v/9//z//f/+////AAD+//7//v/+//z//P/8//z///8AAAEAAgAAAP7//P/6
//3//v///wAAAAAAAAAAAAD///7//f/8//3//v///wAA/v/+//7//v///wAAAQACAAAA
AAAAAAAA///+//3//P/+//7//v/+/wAAAAAAAAAA///+//3//P/+//7//v/+//7//v/+
//7///8AAAEAAgD///7//f/8//3//v///wIAAwADAAMAAQD9//3///////////8AAAAA
/v8AAAEAAQADAAQACAAMAA4ADgAOAA4ACAAIAAkACQAKAAkACQAGAAAA/f/6//j/9f/2
//f/9//2//b/9f/1//b/+P/5//r/+f/7//v/+//5//j/+P/4//r/+//+////AQD/////
///+//3//P/7//v//f/9//z/+v/6//r/+v/6//v//P/+/wMACAAMAAwAEgAXAB0AHwAb
ABAA///k/8b/pP+E/2f/Uf9B/zT/Kv8i/x//HP8c/yX/O/9O/1z/cf+J/6H/tv/G/87/
1P/d/+P/6P/u//b/+f/9/////v/+////AQAGAAgACAAIAAcABgADAAQABwAHAAcACQAN
AA4ADQAOAAoACQAIAAgACwAMAA0ADQAPAA4ADAAMAAoACwALAAwADQANAA4ADgAMAAsA
CgAKAAwADAAOAA4ADAAKAAkACQAJAAoADAAMAA4ADwAPAA8ADAALAAsACgANABEAEwAU
ABEADwAMAAoACgAMAA4ADgARABMAFQAWABMAEgAPABAAFAAUABQAFAAQAA4AEAAQABMA
EwAVABUAFgAWABQAFQAWABMAEgARAA8ADwAPAA4ADgAOAA4ADAAJAAkACgALAAsACwAL
AAkACQAJAAkACQAKAAoACgAJAAkABQADAAIAAgACAAIAAgAEAAQABAAEAAMAAgABAAAA
AQACAAMABAABAAAA///+//7//v/+//7/AAAAAAAAAAD9//z/+//6//3//v///wAA///+
//3//P///wAAAQACAAMABAAFAAYABQAEAAMAAgAEAAQACAAIAAYACAAKAAwAEAASABQA
HAAgACIAIgAmACQAIAAgACQALAA0ADgANAAuACwAKgAkABwAFAAMAAoABAD0/9r/wv+s
/5b/fv9q/1z/RP8k/w7/+v7k/sr+vv68/rj+tv66/rz+uv6+/sj+1P7e/uz+/v4Y/zL/
Tv9m/3j/iP+W/6T/tv/E/87/3P/s//j//P8AAAAA/v8AAAQABgAJAAoACwAMAAoACgAK
AAoADQAOAA8AEAAOAA4ADgAOABAAEAAQABAAEgAUABYAGAAYABgAGAAYABsAHAAdAB4A
IAAgACAAIAAdABwAGwAaABoAGgAaABoAGAAWABQAEgAUABQAFAAUABcAGAAZABoAHgAg
ACIAJAAlACYAJwAoACkAKgArACwAMAAyADQANgA4ADoAPAA+AD8AQABBAEIARQBIAEsA
TgBPAFAAUQBSAFQAVgBYAFoAWQBYAFcAVgBWAFYAVgBWAFQAVABUAFQAUABMAEgARABB
AEAAPwA+ADgANAAwACwAKAAmACQAIgAgACAAIAAgABwAGAAUABAAEgASABIAEgARABAA
DwAOAAsACgAJAAgACgAKAAoACgAIAAgACAAIAAsADAANAA4ADgAOAA4ADgAMAAoACAAG
AAgACgAMAA4ADQAMAAsACgALAAwADQAOAA4ADgAOAA4ADQAMAAsACgAMAAwADAAMAAkA
CAAHAAYACgAMAA4AEAAOAA4ADgAOAA0ADAALAAoACgAKAAoACgAJAAgABwAGAAkACgAL
AAwACwAKAAkACAAKAAoACgAKAAwADAAMAAwACAAGAAQAAgAEAAQABAAEAAYABgAGAAYA
BgAGAAYABgAIAAgACAAIAAYABgAGAAYABgAGAAYABgAFAAQAAwACAAQABAAEAAQABQAG
AAcACAAHAAYABQAEAAYABgAGAAYABQAEAAMAAgAAAAAAAAAAAAEAAgADAAQAAgACAAIA
AgAFAAYABwAIAAYABgAGAAYABAACAAAA/v///wAAAQACAAEAAAD///7/AQACAAMABAAA
AP7//P/6//3//v///wAAAwAEAAUABgADAAIAAQAAAAIAAgACAAIAAAD+//z/+v/9//7/
//8AAAIAAgACAAIA///+//3//P/+/wAAAgAEAAEAAAD///7//v/+//7//v8AAAAAAAAA
AP///v/9//z///8AAAEAAgAAAAAAAAAAAP7//v/+//7///8AAAEAAgD///7//f/8////
AAABAAIAAgACAAIAAgABAAAA///+/wAAAAAAAAAA/f/8//v/+v/9//7///8AAAAAAAAA
AAAAAAAAAAAAAAAAAAAAAAAAAAIAAgACAAIAAAAAAAAAAAAAAAAAAAAAAP7//v/+/wAA
AwADAAMAAQD9//3///////////8AAAAAAAACAAMAAwADAAQACAAMABAAEAAQABAACgAK
AAsACwAMAAsACwAIAAMAAQD///7/+v/6//r/+f/4//j/9//3//b/+P/5//r//f//////
///9//z//P/8//v/+//9//3////9//3//f//////////////AQABAAAAAAAAAAAAAAD+
//3//P/+/wMACAAMABIAGAAdABsAHQAfABoACwD2/9b/sv+S/3f/Xf9P/0L/Mv8m/yP/
HP8Y/x//Nf9O/17/a/+F/5//sP++/8z/2P/h/+n/7v/2//v//f8AAAEA///+//7///8E
AAgACgAMAAwADAAKAAwACgAJAAgACQAPABAADwAQAA4ADQAMAAwADwAQABEAEQARABAA
DgAOAAwADQANAA4AEgATABUAFgAUABMAEgASABAAEAASABIAEwASABIAEwAQABAAEQAQ
ABEAEwAUABUAEgARABEAEAARABMAEwASABMAFQAWABgAFgAWABYAFAAYABkAGgAaABgA
GAAWABgAGgAaABoAGgAZABgAGwAcABoAGQAaABkAHAAcABoAGwAcABkAGAAXABcAFwAX
ABYAFgAWABYAFAAVABUAFgAXABkAGQAZABcAEwARAA8ADQAQABAAEAAPAA4ADwAQABEA
DgAOAA4ADQANAA4ADgAMAAwADAAMAAsACgAJAAgABgAGAAYABgAIAAgACAAIAAoACgAK
AAoACQAIAAcABgAGAAYABgAGAAcACAAJAAoABwAGAAUABAAFAAYABwAIAAcABgAFAAQA
BAAEAAQABAAFAAYABwAIAAgACAAGAAYACgAQABIAEgAWABoAHAAaAB4AIgAmACwAMAAy
ADIAMAAyADIALAAsADAAOAA2ACgAHAAWABQADAD6/+D/xv+0/6T/jv94/17/QP8k/xD/
/P7m/sz+wP7A/rz+uP62/rb+vv7I/s7+2P7i/uz++P4M/yD/OP9O/2b/fP+Q/6L/sP++
/8r/0v/e/+r/9P/4/wAACAAKAAgABgAGAAcACAAJAAoADQAOAA8AEAAQABAAEAAQABIA
EgASABIAFAAUABQAFAASABIAEgASABYAGAAaABwAHgAeAB4AHgAhACIAIwAkACcAKAAp
ACoAKAAmACQAIgAkACQAJAAkACIAIAAeABwAHgAeAB4AHgAgACIAJAAmACgAKgAsAC4A
MgA0ADYAOAA5ADoAOwA8AEAAQgBEAEYASgBMAE4AUABTAFQAVQBWAFkAXABfAGIAYgBi
AGIAYgBjAGQAZQBmAGQAZABkAGQAYQBgAF8AXgBbAFgAVQBSAE8ATABJAEYAQwBAAD0A
OgA3ADQAMQAuACoAJgAiAB4AHAAcABwAHAAYABYAFAASABEAEAAPAA4ADgAOAA4ADgAM
AAwADAAMAA0ADgAPABAADwAOAA0ADAANAA4ADwAQABAAEAAQABAADgAOAA4ADgARABIA
EwAUABMAEgARABAAEgASABIAEgAQABAAEAAQAA8ADgANAAwADwAQABEAEgASABIAEgAS
ABAAEAAQABAAEAAQABAAEAAQABAAEAAQABAAEAAQABAADgAOAA4ADgAQABAAEAAQABIA
EgASABIAEAAOAAwACgAMAAwADAAMAAwADAAMAAwADgAOAA4ADgAMAAwADAAMAAkACAAH
AAYACQAKAAsADAALAAoACQAIAAkACgALAAwACQAIAAcABgAIAAgACAAIAAgACAAIAAgA
BwAGAAUABAAHAAgACQAKAAgACAAIAAgABgAGAAYABgAHAAgACQAKAAkACAAHAAYACAAI
AAgACAAHAAYABQAEAAQABAAEAAQABwAIAAkACgAHAAYABQAEAAYABgAGAAYABAAEAAQA
BAAEAAQABAAEAAUABgAHAAgABwAGAAUABAAFAAYABwAIAAYABgAGAAYABAAEAAQABAAF
AAYABwAIAAUABAADAAIAAgACAAIAAgADAAQABQAGAAgACAAIAAgABgAGAAYABgAFAAQA
AwACAAQABAAEAAQABgAGAAYABgAEAAQABAAEAAUABgAHAAgABQAEAAMAAgADAAQABQAG
AAQABAAEAAQAAgACAAIAAgAEAAQABAAEAAYABgAGAAYABAAEAAQABAAGAAYABgAGAAQA
BAAEAAQABQAGAAcACAAHAAYABQAEAAYABgAGAAYABAAEAAQABAAGAAYABgAGAAYABgAG
AAYABQAFAAQAAwAEAAMABAAHAAYABQAEAAQABAAEAAYABwAIAAkACwAQABEAEgARABAA
EQAOAA8AEQARABEADwAOAAoABwAFAAMABAAAAAAAAAD9//r/+P/1//j/+v/9/////v//
/wEAAQD//////v/+/wEAAwAEAAcABgAFAAIAAQADAAMAAwADAAEAAQADAAMAAgAAAAAA
AAAAAAIABQAGAAYABwAIAAwAGAAkACsAKQAlAB0ADAD1/9j/uv+e/4T/Y/9R/0P/Mv8k
/xr/E/8S/xz/Lf9D/1j/aP99/5P/p/+2/8b/1v/g/+X/6f/y//r//f///wIAAwAFAAYA
CAALAA0ADgANAAwACgAKAAgACgAMAA0ADgARABEAEAANAAwADgAPABAAEgARABIAEwAT
ABEAEAAOAA4AEQATABQAFgATABEAEAAOABAAEQASABQAEgASABQAFAAWABQAEwATABUA
FgAYABgAFQAVABQAEwASABMAFQAWABUAFwAXABYAFQAVABQAFAAWABoAHgAgAB0AGwAZ
ABYAFwAYABcAGgAgACAAIAAgABwAGgAcABwAHwAfACEAIQAgAB4AGgAZAB4AHQAeAB8A
HQAdAB0AHAAZABgAFwAUABMAEwAUABUAFwAXABcAFQAVABUAFQAVABUAFAATABEABwAK
AA0ADgAPABAADgAOAA4ADgAMAAoACAAGAAYABgAGAAYACAAIAAgACAAIAAgACAAIAAYA
BgAGAAYABQAEAAMAAgAFAAYABwAIAAcABgAFAAQABAAEAAQABAAEAAQABAAEAAQABAAE
AAQADAAKAAgACAAIAAYABAAGAAoAEAAWABoAHAAcAB4AIAAgACQAKgAsADAANgA2AC4A
KgAqACoAKAAiABgAEgAOAAYA9v/c/8T/sP+c/4T/bv9a/0D/IP8G/+7+1P66/qz+rP6u
/q7+rv6w/rT+uP68/sT+zv7a/u7+CP8i/zr/Uv9m/3r/jv+g/7D/wP/Q/9z/5P/o/+z/
8v/4//z/AAACAAQABQAGAAcACAAKAAoACgAKAA0ADgAPABAADQAMAAsACgALAAwADQAO
AA8AEAARABIAEAAQABAAEAARABIAEwAUABQAFAAUABQAGAAaABwAHgAgACIAJAAmACUA
JAAjACIAIgAiACIAIgAgAB4AHAAaABoAGgAaABoAHAAcABwAHAAfACIAJQAoACoALAAu
ADAAMQAyADMANAA4ADoAPAA+AEEAQgBDAEQARQBGAEcASABMAE4AUABSAFIAUgBSAFIA
VABUAFQAVABRAFAATwBOAEsASABFAEIAPgA8ADoAOAA1ADIALwAsACgAJgAkACIAHgAc
ABoAGAAVABIADwAMAA0ADgAPABAADQAKAAcABAAEAAQABAAEAAUABgAHAAgABgAGAAYA
BgAGAAYABgAGAAUABAADAAIABQAGAAcACAAIAAgACAAIAAgACAAIAAgACQAKAAsADAAJ
AAgABwAGAAgACAAIAAgACgAKAAoACgAIAAYABAACAAQABgAIAAoACQAIAAcABgAIAAgA
CAAIAAgACAAIAAgABwAGAAUABAAFAAYABwAIAAcABgAFAAQABgAGAAYABgAEAAQABAAE
AAIAAgACAAIABQAGAAcACAAGAAQAAgAAAAEAAgADAAQABAAEAAQABAADAAIAAQAAAAEA
AgADAAQAAwACAAEAAAD+//7//v/+////AAABAAIAAQAAAP///v///wAAAQACAP///v/9
//z//v/+//7//v///wAAAQACAAEAAAD///7/AAAAAAAAAAD///7//f/8//7//v/+//7/
/v/+//7//v/8//z//P/8//3//v///wAA/f/8//v/+v/8//7/AAACAAAA/v/8//r/+v/6
//r/+v/7//z//f/+//z//P/8//z//v/+//7//v8AAAAAAAAAAP///v/9//z//v/+//7/
/v/8//z//P/8//r/+v/6//r/+//8//3//v/9//z/+//6//3//v///wAA///+//3//P/9
//7///8AAP///v/9//z/+v/6//r/+v/8//7/AAACAAEAAAD///7//f/8//v/+v/7//z/
/f/+//3//P/7//r//f/+////AAD+//7//v/+////AAABAAIAAAD+//z/+v/8//z//P/8
////AAABAAIAAQAAAP///v/8//z//P/8//z//P/8//z//P/8//z//P/8//z//P/+////
//////3/+//7//3//f/9//3//v/+/wAAAgADAAMABQAGAAoADgAPAA4ADQAMAAgACAAJ
AAkACQAHAAYAAgD///3/+//6//j/+P/4//f/9P/0//P/8//0//b/9//4//n/+//7//v/
/f/8//z//P/9//3///////3/+//7//v//f/9//3//f/7//3//f/8//v//P/9//7/AgAB
AAAA/v///wQABgAKABQAHwAlACEAGwAQAP//6P/K/6r/jv9z/13/Uf9E/zL/Kv8j/xr/
HP8p/0X/Wv9m/3f/i/+f/67/vv/Q/+D/5//p/+7/9v/7//3/AAABAAIAAgADAAUABwAI
AAcABgAGAAYABAAGAAgACQAKAA0ADwAOAAsACgAJAAkACQAKAA0ADgAPAA8ADAAKAAcA
BgAIAAsADQAQABAADwAPAA4AEAAPAA4ADgAOAA4AEAAQAA8ADAAKAAkACgAMAA8AEAAP
AA8ADgANAAwADQAPABAAEwAVABUAFAASABEADwAOABAAEgAUABQAFAATABIAEAASABIA
EAASABgAGAAYABgAFAAQABAADgARABMAFwAZABcAFgATABMAFQATABMAEwATABMAEwAS
AA4ADgAOAAwADgAPABEAEwAQAA8ADgALAAsACwALAAsACgAKAAoACQAHAAcABwAHAAkA
CgALAAsABwAGAAUABAADAAEAAQADAAQABAAEAAQABAACAAIAAgACAAQABAAEAAQAAgAC
AAIAAgACAAIAAgACAAQABAAEAAQAAQAAAP///v8AAAAAAAAAAAAAAAAAAAAA///+//3/
/P///wAAAQACAAAAAAAAAAAAAgACAAIAAgD+/wAAAAD8/wAACgAOABAAEgAUABIAFAAW
ABoAIAAiACQAKAAwADIAMAAuACgAIAAcACIAKAAmABwAEAAKAAQA+P/i/8z/uv+o/5b/
gv9s/1T/Ov8g/wz/+v7k/s7+wv7A/rz+uv64/rz+wv7G/s7+2P7m/vb+Bv8S/yT/Ov9S
/2r/gP+S/6D/rv++/8j/zv/Y/+L/6v/y//z/AAACAAIAAgACAAIAAgACAAQABgAIAAoA
CgAKAAoACgAOABAAEgAUABYAFgAWABYAFgAWABYAFgAaABwAHgAgAB0AHAAbABoAGQAY
ABcAFgAUABQAFAAUABEAEAAPAA4AEAASABQAFgAZABoAGwAcAB4AHgAeAB4AIQAkACcA
KgAsACwALAAsADAAMgA0ADYAOQA6ADsAPABAAEIARABGAEoATABOAFAAUwBUAFUAVgBa
AFwAXgBgAGAAYABgAGAAYwBkAGUAZgBkAGQAZABkAGAAXgBcAFoAWABYAFgAWABTAE4A
SQBEAEAAPgA8ADoANQAyAC8ALAAnACQAIQAeABsAGgAZABgAFQASAA8ADAAOAA4ADgAO
AAwADAAMAAwACgAIAAYABAAIAAoADAAOAAsACgAJAAgACgAKAAoACgAKAAoACgAKAAoA
CgAKAAoACAAIAAgACAAGAAYABgAGAAkACgALAAwADgAOAA4ADgANAAwACwAKAA0ADgAP
ABAADQAMAAsACgAMAAwADAAMAA4ADgAOAA4ADQAMAAsACgALAAwADQAOAAwADAAMAAwA
CgAKAAoACgAJAAgABwAGAAgACAAIAAgACQAKAAsADAALAAoACQAIAAgACAAIAAgACAAI
AAgACAAHAAYABQAEAAcACAAJAAoACQAIAAcABgAFAAQAAwACAAQABAAEAAQAAgACAAIA
AgADAAQABQAGAAUABAADAAIAAgACAAIAAgAEAAQABAAEAAMAAgABAAAAAQACAAMABAAE
AAQABAAEAAIAAgACAAIAAwAEAAUABgADAAIAAQAAAAIAAgACAAIAAAAAAAAAAAAAAAAA
AAAAAAIAAgACAAIAAAAAAAAAAAACAAIAAgACAAIAAgACAAIAAAAAAAAAAAACAAIAAgAC
AAAAAAAAAAAAAAAAAAAAAAAAAAAAAAAAAP7//v/+//7///8AAAEAAgAEAAQABAAEAAQA
BAAEAAQAAwACAAEAAAAAAAAAAAAAAAEAAgADAAQAAgACAAIAAgACAAIAAgACAAIAAgAC
AAIAAgACAAIAAgAAAAAAAAAAAAIAAgACAAIABAAEAAQABAACAAIAAgACAAQABAAEAAQA
AgACAAIAAgACAAIAAgACAAQABAAEAAQAAwACAAEAAAACAAIAAgACAAQABAAEAAQAAQAA
AP//AAAEAAUABgAFAAEAAQADAAMAAwADAAQABAAEAAYABwAHAAYABgAJAAwADwAQABEA
EgANAAwADAALAA0ACwAKAAYABAADAAIAAgD7//r/+f/3//f/+P/4//n/+P/6//v//P//
/wEAAQABAAEAAAAAAAAA/////wEAAQACAAEAAgADAAAA///+//3//f///////v/9//7/
//8AAP7///8CAAIABwAMABIAGAAeACMAIwAdABsAFgAHAOj/xv+q/47/cf9X/0X/OP8s
/yT/Hf8Y/xr/J/87/0z/Wv9t/4P/m/+2/8j/1P/c/+X/6f/s//L/+P/7////AQACAAIA
AwAFAAgACgAKAAoADQAOAA0AEAAPAA0ACwALAA8AEAAPABAADwAPAA8AEAAPABAAEQAR
ABIAEgARABIAEQARABAAEAATABMAFAAUABIAEQAQABAADgAOABAAEAATABIAEgATABEA
EgAUABQAFAAVABUAFQATABMAFAAUABQAFQAUABIAFQAXABgAGgAYABgAGAAWABgAGQAa
ABoAGgAaABgAGgAdABwAGwAaABsAGgAdAB4AHgAdAB4AHQAfAB4AGwAbAB0AGwAbABsA
GQAZABkAGAAXABgAGQAYABYAFQAVABUAFwAXABcAFQARABEAEQARABIAEgASABEAEQAT
ABEADwAMAA4ADgAOAA4ADgAOAA4ADgAMAAoACAAGAAcACAAJAAoACAAIAAgACAAHAAYA
BQAEAAcACAAJAAoACQAIAAcABgAGAAYABgAGAAYABgAGAAYABgAGAAYABgAHAAgACQAK
AAYABAACAAAA/v8AAAQABgAIAAoADgAMAAwADgASABgAHgAkACgAKAAqACwALAAuADAA
MgAyADQAMgAuACwAKAAeABQAEgAQAAoA+P/e/8T/sP+Y/37/aP9Q/zT/GP8A/+r+0v66
/q7+qv6q/qj+qv6y/rz+wv7E/sb+0P7g/vD+BP8e/zz/VP9o/37/kP+e/67/vP/G/9L/
4v/w//b/+v/8//z//v8AAAQABwAIAAkACgAKAAoACgAKAAsADAANAA4AEQASABMAFAAT
ABIAEQAQABMAFAAVABYAFAAUABQAFAAUABQAFAAUABcAGAAZABoAGwAcAB0AHgAgACIA
JAAmACcAKAApACoALAAsACwALAAtAC4ALwAwAC0AKgAnACQAJgAmACYAJgAmACYAJgAm
ACkALAAvADIANwA6AD0AQABAAEAAQABAAEUASABLAE4AUQBSAFMAVABVAFYAVwBYAFkA
WgBbAFwAWgBaAFoAWgBaAFoAWgBaAFYAUgBOAEoASABGAEQAQgA/AD4APQA8ADYAMgAu
ACoAJwAkACEAHgAcABoAGAAWABMAEgARABAAEAAQABAAEAANAAwACwAKAAwADAAMAAwA
CwAKAAkACAAIAAgACAAIAAgACAAIAAgACAAIAAgACAAKAAwADgAQAA8ADgANAAwACgAK
AAoACgALAAwADQAOAAwADAAMAAwADQAOAA8AEAAOAA4ADgAOAAwADAAMAAwADQAOAA8A
EAANAAwACwAKAAsADAANAA4ADgAOAA4ADgALAAoACQAIAAkACgALAAwACwAKAAkACAAJ
AAoACwAMAAoACgAKAAoADAAMAAwADAALAAoACQAIAAYABgAGAAYABwAIAAkACgAJAAgA
BwAGAAgACAAIAAgABgAGAAYABgAGAAYABgAGAAYABgAGAAYABAAEAAQABAACAAIAAgAC
AAUABgAHAAgABgAEAAIAAAABAAIAAwAEAAQABAAEAAQABAAEAAQABAAGAAYABgAGAAQA
AgAAAP7/AAACAAQABgADAAIAAQAAAAIAAgACAAIABAAEAAQABAADAAIAAQAAAAIABAAG
AAgABgAEAAIAAAACAAIAAgACAAIAAgACAAIAAAAAAAAAAAABAAIAAwAEAAQABAAEAAQA
AgACAAIAAgAEAAQABAAEAAEAAAD///7/AgAEAAYACAAGAAQAAgAAAAEAAgADAAQABgAG
AAYABgAFAAQAAwACAAQABAAEAAQAAwACAAEAAAADAAQABQAGAAYABgAGAAYABQAEAAMA
AgAEAAQABAAEAAQABAAEAAQAAgACAAIAAgADAAQABQAGAAMAAgABAAAAAwAEAAUABgAG
AAYABgAGAAMAAgABAAAAAQACAAMABAAGAAYABgAGAAgACAAIAAgABQAEAAMAAgAAAAAA
AAAAAAMABQAGAAcABAABAAAAAQAEAAUABgAIAAcABgAHAAcACQAJAAoADgASABQAFAAU
ABIADgAOAA8ADwAPAA0ADAAIAAUAAwABAAAA/P/8//z//P/8//3//f/9//7/AAABAAIA
AwAFAAUABAADAAEAAAACAAMAAwAFAAMAAwABAAEAAwADAAMAAwAFAAUABwAHAAUAAgAB
AAAA/v/+////CAAOAA8ADgAOABQAHgAjACUAJQAhABoACwDy/8z/pv+I/23/W/9N/0D/
OP8w/yv/KP8s/zf/Tf9i/27/e/+T/6n/vP/M/9r/5P/p/+//9v/4//3///8CAAMABgAG
AAcACQAMAA4ADgAOAA4ADgAMAA4ADwAPAA8AEQASABIAEAAQAA0ADQANAA4ADwAQABEA
EQARABAADgAOAA8AEQASABQAFwAXABgAGAAWABMAEAAOABEAEgAVABYAEwAQAA4ADQAN
AA4AEAAQABEAEwAUABUAEQARABIAEgAUABcAGAAYABcAFwAWABYAFgAYABoAGgAaABkA
GAAWABYAFgAUABYAHAAcABwAHAAaABgAGgAaABoAGQAaABkAGQAYABUAFQAZABcAFwAX
ABkAGQAZABgAFAAUABQAEgARABEAEgATABMAEwATABEAEQARABEAEQAUABQAFAATAA0A
DQANAA0ADwAQABEAEQAPAA4ADQAMAAkACQAJAAkADQAKAAoACgAKAAkACAAHAAYABAAE
AAQABAAFAAYABwAIAAYABgAGAAYACAAIAAgACAAGAAYABgAGAAkACgALAAwADAAMAAwA
DAAKAAgABgAEAAYACAAKAAwACwAKAAkACAAKAAoACgAKAAoACgAKAAoABAAEAAoAEAAQ
ABAAEgAUABYAGAAaACAAJAAkACYAMAA2ADIALgAwADQANAAyADIAMgAyACwAIgAWAAwA
AgD+//j/5P/M/7b/oP+O/37/bP9W/0L/Mv8a/wT/8P7c/tD+yv7G/sD+xP7M/tL+2v7i
/uz+9v4E/xD/Hv80/07/ZP94/4r/mv+q/7j/wv/I/9b/4v/w//r/BAAIAAQABAAGAAYA
CQAKAAsADAAPABAAEQASABUAFgAXABgAGgAcAB4AIAAiACIAIgAiACIAIgAiACIAIAAg
ACAAIAAcABoAGAAWABcAGAAZABoAFgAUABIAEAAUABYAGAAaABwAHgAgACIAJAAkACQA
JAAmACgAKgAsAC4ALgAuAC4AMAAyADQANgA3ADgAOQA6AD4AQABCAEQASABKAEwATgBQ
AFIAVABWAFkAWgBbAFwAXQBeAF8AYABjAGQAZQBmAGkAagBrAGwAawBqAGkAaABmAGYA
ZgBmAGQAYgBgAF4AWABUAFAATABKAEgARgBEAEAAPAA4ADQAMAAuACwAKgAoACYAJAAi
AB8AHAAZABYAFwAYABkAGgAYABYAFAASABQAFAAUABQAFAAUABQAFAATABIAEQAQABEA
EgATABQAEgASABIAEgAUABQAFAAUABQAFAAUABQAFAAUABQAFAAWABYAFgAWABgAGAAY
ABgAFwAWABUAFAAVABYAFwAYABYAFAASABAAEwAUABUAFgAVABQAEwASABMAFAAVABYA
GQAaAA==
         </WaveFormData>
      </LeadData>
      <LeadData>
         <LeadByteCountTotal>10000</LeadByteCountTotal>
         <LeadTimeOffset>0</LeadTimeOffset>
         <LeadSampleCountTotal>5000</LeadSampleCountTotal>
         <LeadAmplitudeUnitsPerBit>4.88</LeadAmplitudeUnitsPerBit>
         <LeadAmplitudeUnits>��V</LeadAmplitudeUnits>
         <LeadHighLimit>2147483647</LeadHighLimit>
         <LeadLowLimit>268435456</LeadLowLimit>
         <LeadID>V2</LeadID>
         <LeadOffsetFirstSample>0</LeadOffsetFirstSample>
         <FirstSampleBaseline>0</FirstSampleBaseline>
         <LeadSampleSize>2</LeadSampleSize>
         <LeadOff>FALSE</LeadOff>
         <BaselineSway>FALSE</BaselineSway>
         <ExcessiveACNoise>FALSE</ExcessiveACNoise>
         <MuscleNoise>TRUE</MuscleNoise>
         <LeadDataCRC32>777754913</LeadDataCRC32>
         <WaveFormData>
6v/q/+r/6v/p/+j/5//m/+j/6P/o/+j/6P/o/+j/6P/m/+b/5v/m/+T/5P/k/+T/4//i
/+H/4P/i/+L/4v/i/+L/4v/i/+L/5P/k/+T/5P/k/+T/5P/k/+H/4P/f/97/4f/i/+P/
5P/i/+L/4v/i/+H/4P/f/97/4f/i/+P/5P/i/+L/4v/i/+D/4P/g/+D/4v/i/+L/4v/h
/+D/3//e/+H/4v/j/+T/4//i/+H/4P/h/+L/4//k/+H/4P/f/97/4P/g/+D/4P/h/+L/
4//k/+L/4P/e/9z/3//g/+H/4v/g/+D/4P/g/97/3v/e/97/3//g/+H/4v/f/97/3f/c
/9//4P/h/+L/4v/i/+L/4v/h/+D/3//e/9//4P/h/+L/4f/g/9//3v/f/+D/4f/i/+L/
4v/i/+L/4f/g/9//3v/g/+D/4P/g/+D/4P/g/+D/4P/g/+D/4P/g/+D/4P/g/97/3v/e
/97/4f/i/+P/5P/h/+D/3//e/+D/4P/g/+L/4//j/+P/4f/e/97/3//g/+H/4v/j/+T/
4//k/+T/4//j/+X/6P/t/+3/7f/u/+7/6f/p/+n/7P/w//T/8f/u/+r/5//l/+L/4//k
/+j/6v/p/+T/4//g/+L/5v/o/+j/6f/p/+j/5//i/9//3P/c/9r/2//d/97/3v/e/9z/
2//Z/9r/2v/a/9z/3f/d/9z/2f/Z/9j/2P/Y/9r/2//d/93/3//i/+T/7/8AABAAIQAx
AEQASwBFAEcAWwB1AI8AmgCTAIkAjgCPAH0AYwA5AP//yf+X/3n/ef+G/5T/rv/C/8X/
y//T/9f/2f/g/+b/6f/p/+n/6P/n/+b/5//q/+z/7P/s/+v/6v/o/+f/6v/r/+z/7v/y
//P/8//y/+//7v/v/+//8f/y//P/8//1//L/8v/z//P/9f/2//f/9//3//n/+f/3//X/
9f/3//j/+f/8//7//P/6//r/+v/6//v//P/9/wAAAQABAAEA/////wAAAgAHAAsADQAO
AAwACwAKAAoACgANABIAEgAVABgAGgAcABwAHQAdAB8AIwAnACkAKgAsAC0ALgAyADQA
NgA4ADoAPgA/AEEAQgBCAEMAQwBDAEUARwBLAEwATABMAEwATABKAEoASgBKAEoASQBI
AEUAPgA9ADwAOAA3ADQAMQAtACoAIgAcABgAFgAUABIAEAANAAoABwAEAP///P/5//b/
9f/0//P/8v/w/+7/7P/q/+j/6P/o/+j/5v/m/+b/5v/l/+T/4//i/+X/5v/n/+j/5//m
/+X/5P/n/+j/6f/q/+z/7P/s/+z/6v/q/+r/6v/w//D/8v/y/+7/8P/y//b//P8EAAwA
FgAeACQAKgAuADIANAA8AEYAVABkAG4AdAB4AIAAhACCAHoAcABoAGYAZABUADoAIgAQ
AAAA7v/k/9z/zP+4/6b/mP+I/3L/VP86/yL/CP/u/tT+vP6y/r7+0v7a/tr+6P4C/yT/
QP9W/2r/dv98/4L/lP+m/7T/xP/W/+D/5P/o/+z/7P/s//D/8v/1//b/9//4//j/+P/4
//j/+f/6//v//P/8//z//P/8//7//v/+//7/AgAEAAYACAAJAAoACwAMABAAEgAUABYA
GQAaABsAHAAdAB4AHwAgACEAIgAjACQAJAAkACQAJAApACwALwAyADQANgA4ADoAPwBC
AEUASABLAEwATQBOAFEAUgBTAFQAWABcAGAAZABpAGwAbwByAHcAegB9AIAAhQCKAI8A
lACZAJwAnwCiAKgArACwALQAtgC2ALYAtgC3ALgAuQC6ALcAtgC1ALQArgCoAKIAnACX
AJIAjQCIAIAAeABwAGgAYABYAFAASABBADwANwAyACkAIgAbABQAEQAOAAsACAAGAAQA
AgAAAP3/+v/3//T/9P/0//T/9P/z//L/8f/w//P/9P/1//b/9v/2//b/9v/z//L/8f/w
//L/9P/2//j/9f/0//P/8v/1//b/9//4//j/+P/4//j/9v/2//b/9v/2//b/9v/2//X/
9P/z//L/9v/4//r//P/6//r/+v/6//n/+P/3//b/+P/4//j/+P/1//T/8//y//X/9v/3
//j/9f/0//P/8v/y//L/8v/y//P/9P/1//b/8//w/+3/6v/t/+7/7//w/+7/7v/u/+7/
7P/s/+z/7P/s/+z/7P/s/+z/7P/s/+z/7P/s/+z/7P/r/+r/6f/o/+j/6P/o/+j/6P/o
/+j/6P/m/+b/5v/m/+j/6P/o/+j/5//m/+X/5P/i/+L/4v/i/+T/5P/k/+T/5P/k/+T/
5P/n/+j/6f/q/+n/6P/n/+b/5f/k/+P/4v/k/+T/5P/k/+P/4v/h/+D/4f/i/+P/5P/i
/+D/3v/c/9//4P/h/+L/5f/m/+f/6P/n/+b/5f/k/+L/4v/i/+L/4f/g/9//3v/g/+L/
5P/m/+b/5v/m/+b/4//i/+H/4P/j/+T/5f/m/+X/5P/j/+L/4P/g/+D/4P/j/+T/5f/m
/+P/4v/h/+D/4f/i/+P/5P/i/+L/4v/i/+L/4v/i/+L/5P/k/+T/5P/h/+D/3//e/+D/
4v/k/+b/5P/k/+T/5P/k/+T/5P/k/+L/4v/i/+L/4f/g/9//3v/h/+L/4//k/+L/4v/i
/+L/4v/i/+L/4v/i/+L/4v/i/+L/4v/i/+L/4v/i/+L/4v/i/+L/4v/i/+D/4P/g/+L/
5f/l/+X/4//g/+D/4f/i/+L/4v/i/+L/5P/m/+f/5//n/+n/7P/x//H/8f/y//L/7f/t
/+3/8P/y//b/8//w/+3/6//q/+j/5//m/+j/6P/q/+b/5v/k/+P/5v/n/+b/6f/r/+z/
7f/q/+f/5P/k/+D/3//f/97/4P/g/97/3f/d/97/3v/e/+D/4f/h/+D/3//f/97/3v/e
/+D/3//f/+P/4//i/+b/7//6/wYAFwAtAEIAUQBPAEUATwBpAIUAlgCZAJEAkACTAIUA
aQBBAA0A2f+p/4P/ef+G/5T/pv+6/8f/zf/V/9n/3f/i/+j/6//r/+v/6v/p/+j/6f/t
//D/8f/y//L/8v/x//H/7//v/+//8P/2//f/9//2//L/8v/0//X/9//4//n/+f/7//j/
+P/5//f/+f/6//v//P/9/wAAAQD///3//f////////8BAAIAAgAAAAAAAAAAAAEAAgAD
AAUABwAIAAkABwAHAAgACgAMAA8AEAAQABQAFQAWABgAGAAZABwAGgAdACAAIgAkACMA
JQAmACkAKwAvADEAMgA0ADUANgA6AD0APgA/AEAARABHAEsATgBQAFEAUQBRAFIAUwBW
AFYAWABYAFgAWABYAFgAWABYAFkAVwBVAFEASgBHAEQAPgA9ADoANwAzAC8ALAApACcA
IAAbABcAEwAPAAwADAAKAAgABgAEAAAA/v/8//r/+P/2//T/8v/y//L/8v/y//L/8v/y
//L/8f/w/+//7v/s/+z/7P/s/+//8P/x//L/8P/u/+z/6v/t/+7/7//w/+//7v/t/+z/
7v/u/+7/7v/v//D/8f/y//D/8P/u/+7/8v/4//z//v8EAAwAFAAYAB4AKAAyADgAQgBI
AE4AVABeAGQAZgBqAHoAigCMAH4AbgBmAGQAXgBOADAAFgAKAP7/6v/c/8z/vP+q/57/
kv+G/27/Uv86/yL/Bv/q/tb+xP64/rz+zv7c/t7+4P7y/gr/Jv9C/1r/bv98/4L/iP+a
/6r/tP/C/87/2P/e/+j/8v/0//L/8P/w//H/8v/z//T/9v/4//r//P/6//r/+v/6//3/
/v///wAAAgACAAIAAgAAAAAAAAAAAAMABgAJAAwADwAQABEAEgAWABgAGgAcACEAJAAn
ACoAKgAqACoAKgAtAC4ALwAwADAAMAAwADAAMwA2ADkAPAA/AEIARQBIAEwAUABUAFgA
XABeAGAAYgBlAGYAZwBoAGwAcAB0AHgAfgCCAIYAigCOAJIAlgCaAJ8ApACpAK4AsQCy
ALMAtAC3ALoAvQDAAL4AvgC+AL4AugC4ALYAtACuAKoApgCiAJoAlACOAIgAgQB6AHMA
bABkAFwAVABMAEMAPAA1AC4AKgAmACIAHgAZABQADwAKAAcABAABAP7/+//6//n/+P/3
//b/9f/0//T/9P/0//T/8v/y//L/8v/z//T/9f/2//T/9P/0//T/9P/0//T/9P/2//j/
+v/8//v/+v/5//j/+f/6//v//P/6//r/+v/6//j/+P/4//j/+//8//3//v/8//z//P/8
//z//P/8//z//P/8//z//P/8//z//P/8//7//v/+//7//f/8//v/+v/8//z//P/8//z/
/P/8//z/+v/4//b/9P/1//b/9//4//f/9v/1//T/9f/2//f/+P/3//b/9f/0//H/8P/v
/+7/7//w//H/8v/w//D/8P/w//L/8v/y//L/7//u/+3/7P/s/+z/7P/s/+z/7P/s/+z/
6//q/+n/6P/r/+z/7f/u/+z/7P/s/+z/6//q/+n/6P/r/+z/7f/u/+z/7P/s/+z/7P/s
/+z/7P/r/+r/6f/o/+j/6P/o/+j/6//s/+3/7v/r/+r/6f/o/+r/6v/q/+r/6P/o/+j/
6P/o/+j/6P/o/+n/6v/r/+z/6f/o/+f/5v/n/+j/6f/q/+j/6P/o/+j/5v/m/+b/5v/p
/+r/6//s/+n/6P/n/+b/5v/m/+b/5v/o/+j/6P/o/+r/6v/q/+r/6v/q/+r/6v/n/+b/
5f/k/+X/5v/n/+j/6P/o/+j/6P/m/+b/5v/m/+f/6P/p/+r/6f/o/+f/5v/n/+j/6f/q
/+n/6P/n/+b/5v/m/+b/5v/o/+j/6P/o/+j/6P/o/+j/6P/o/+j/6P/o/+j/6P/o/+f/
5v/l/+T/5//o/+n/6v/p/+j/5//m/+j/6P/o/+j/6P/o/+j/6P/o/+j/6P/o/+j/6P/o
/+j/5//n/+b/5f/l/+b/6P/r/+n/6P/n/+b/5v/m/+j/6f/s/+3/8P/0//b/9f/0//T/
9//1//b/9//4//n//P/4//T/8f/v/+7/7v/u/+7/8f/w/+7/6P/m/+X/5v/r/+7/7v/w
//H/8f/w/+r/5v/i/+X/4//k/+b/5P/k/+T/4v/h/+H/4v/i/+L/4v/j/+P/4P/f/9//
3v/i/+L/5P/l/+P/4//h/+L/7v8BABIAHgArADkARABDADsARQBjAIMAmQCiAJsAlQCY
AJUAhQBrAEEACwDV/6X/jf+N/5T/nv+y/8T/z//X/9v/3f/h/+j/6//t/+z/6//s/+3/
7v/x//H/8v/x//D/7v/u/+3/7f/v//H/8//2//f/9f/y/+7/8P/y//b/+f/5//r/+//7
//v/+P/4//n/+v/9////AQD///3//f/7//7//f/+/wEAAQABAAMABAAGAAQABAAEAAYA
BwAIAAkACQAJAAgABwAIAAkACwAOAA8AEQARABAADwAPAA8AEAAVABkAHwAgAB8AIAAg
ACAAIwAlACYAKQAvADMANQA2ADQANQA2ADoAPgBAAEIARABDAEMARABEAEkATQBQAFMA
UwBTAFUAVABSAFIAUgBSAFIAUgBSAFIAUwBRAE8ASwBHAEcARwBEAEAAPAA4ADMAJgAm
ACUAJAAjACIAHgAaABYAEgANAAoABwAEAAAA/v/8//r/+f/4//f/9v/0//T/9P/0//H/
8P/v/+7/7P/s/+z/7P/v//D/8f/y//D/7v/s/+r/6//s/+3/7v/u/+7/7v/u/+z/7P/s
/+z/9v/0//L/8v/y/+7/7v/y//r/AgAMABQAHAAiACYAKgAwADgAQgBMAFYAZABsAG4A
dACAAIwAjgCIAIAAeAByAG4AZABIADIAJgAaAAgA+P/q/9j/wP+s/5r/iv9w/1D/OP8m
/xD/9v7e/sj+vv7K/tr+3v7g/vT+EP8s/0b/Wv9s/3r/gP+G/5b/qv+6/8b/zv/Q/9T/
3P/k/+b/6P/u//L/9P/0//T/9P/y//L/8v/y//T/9v/4//r/9//2//X/9P/3//j/+f/6
//v//P/9//7//v/+//7//v8BAAIAAwAEAAcACAAJAAoADQAQABMAFgAbAB4AIQAkACYA
JgAmACYAKQAsAC8AMgAxADAALwAuADAAMgA0ADYAOAA6ADwAPgBCAEYASgBOAFIAVgBa
AF4AYABiAGQAZgBqAGwAbgBwAHUAeAB7AH4AggCEAIYAiACNAJIAlwCcAJ8AoAChAKIA
owCkAKUApgCjAKIAoQCgAJwAmACUAJAAigCGAIIAfgB1AG4AZwBgAFkAUgBLAEQAOwA0
AC0AJgAfABoAFQAQAA4ADAAKAAgAAwD+//n/9P/z//L/8f/w//H/8v/z//T/8//y//H/
8P/u/+7/7v/u/+z/7P/s/+z/7//w//H/8v/y//L/8v/y//D/8P/w//D/8//0//X/9v/1
//T/8//y//P/9P/1//b/+P/4//j/+P/2//T/8v/w//L/9P/2//j/9//2//X/9P/1//b/
9//4//b/9v/2//b/9f/0//P/8v/z//T/9f/2//P/8v/x//D/8v/y//L/8v/w//D/8P/w
/+//7v/t/+z/7//w//H/8v/w/+7/7P/q/+z/7P/s/+z/6v/q/+r/6v/o/+j/6P/o/+r/
6v/q/+r/6P/o/+j/6P/m/+b/5v/m/+j/6P/o/+j/5//m/+X/5P/l/+b/5//o/+X/5P/j
/+L/5P/k/+T/5P/l/+b/5//o/+f/5v/l/+T/5P/k/+T/5P/i/+L/4v/i/+L/4v/i/+L/
4v/i/+L/4v/g/+D/4P/g/+P/5P/l/+b/5P/i/+D/3v/g/+L/5P/m/+P/4v/h/+D/4P/g
/+D/4P/j/+T/5f/m/+X/5P/j/+L/5P/k/+T/5P/k/+T/5P/k/+P/4v/h/+D/4f/i/+P/
5P/j/+L/4f/g/97/3v/e/97/4f/i/+P/5P/j/+L/4f/g/+P/5P/l/+b/4//i/+H/4P/h
/+L/4//k/+P/4v/h/+D/3v/e/97/3v/g/+L/5P/m/+X/5P/j/+L/4P/g/+D/4P/i/+L/
4v/i/+H/4P/f/97/3//g/+H/4v/i/+L/4v/i/+P/5P/l/+b/5P/i/+D/3v/e/97/3v/e
/+D/4v/k/+b/5f/k/+P/4v/g/+D/4P/g/+D/4P/g/+D/4P/g/+D/4P/i/+L/4v/k/+P/
4//j/+H/4v/i/+P/5P/i/+L/4v/i/+T/5v/n/+f/6f/r/+7/8//w/+//7//u/+3/7f/t
//D/8f/0//D/7P/n/+X/5P/i/+T/5P/n/+j/6P/k/+T/4v/k/+j/6v/q/+r/6//r/+v/
5//l/+P/5P/f/9//4P/g/97/3v/c/9v/3f/e/97/3v/c/93/3f/c/93/3f/c/9z/4P/i
/9//2//d/9//4P/i/+//BgAYACcAOQBMAFkAVQBTAGkAhQChALAAqwClAKYAoQCFAGUA
PQAJANH/nf99/3v/hv+U/6r/wP/N/9f/3//h/+H/5v/o/+v/6//r/+v/6//r/+3/7f/u
/+3/7P/s/+z/6//r/+//8f/z//b/+P/3//X/8v/y//L/9P/1//f/+P/5//n/+P/0//P/
8//2//n/+//9//z/+//8//v//f/7//v//f/9//3///8AAP7//P/8//z///8BAAMABQAF
AAUABAADAAUABQAGAAgADAAPABAAEAAQAA8ADgAOABAAEwAYABgAGAAaABsAHAAeACEA
IwAnACsALwAxADIALwAvAC8AMgA5ADwAPwBCAEQARQBHAEgASQBLAEwATQBOAE8AUgBS
AFIAUgBSAFIAUwBUAFUAVgBTAE8ASwBFAEIAQQBAADwAOQA2ADMALwAoACQAIAAdABsA
FwAUABEACwAIAAYAAQD9//v/+v/5//r/+f/4//f/9v/0//L/8P/u/+z/7P/s/+z/6v/q
/+r/6v/s/+z/7P/s/+7/7v/u/+7/6//q/+n/6P/q/+r/6v/q/+j/6P/o/+j/5v/m/+b/
5v/p/+r/6//s/+r/6v/q/+r/6//s/+3/7v/s/+z/7P/q/+z/9P/6//z/AAAIAAwAEgAY
ACIALgA0ADgAQABKAFIAWgBgAGAAYABoAHYAgAB8AHAAZABcAFYASgA0ACAAFAAIAPr/
7P/g/9T/wv+w/6b/nP+O/3j/Wv88/yL/Bv/u/tj+xv66/rz+zv7e/ub+7P72/g7/LP9I
/2D/dv9+/37/hv+W/6T/rv++/8r/0v/c/+j/8P/y//L/8P/u/+7/7v/u//L/9P/2//j/
+v/6//r/+v/8//7/AAACAAQABAAEAAQABQAGAAcACAAMABAAFAAYABgAGAAYABgAFwAW
ABUAFAAVABYAFwAYABsAHAAdAB4AIQAkACcAKgAuADAAMgA0ADcAOAA5ADoAPAA+AEAA
QgBFAEYARwBIAE4AUgBWAFoAXgBgAGIAZABqAG4AcgB2AHsAgACFAIoAjwCSAJUAmACe
AKIApgCqAK4AsACyALQAtwC6AL0AwAC+AL4AvgC+ALwAugC4ALYAtACyALAArgClAJ4A
lwCQAIgAggB8AHYAbQBmAF8AWABPAEgAQQA6ADUAMAArACYAHgAYABIADAAKAAgABgAE
AAIAAAD+//z/+f/2//P/8P/0//b/+P/6//j/9v/0//L/9P/0//T/9P/0//T/9P/0//T/
9P/0//T/9P/0//T/9P/z//L/8f/w//H/8v/z//T/9f/2//f/+P/3//b/9f/0//f/+P/5
//r/+P/4//j/+P/6//r/+v/6//r/+v/6//r/+P/4//j/+P/6//r/+v/6//j/+P/4//j/
+P/4//j/+P/3//b/9f/0//L/8v/y//L/8//0//X/9v/1//T/8//y//T/9P/0//T/8v/y
//L/8v/v/+7/7f/s/+//8P/x//L/7//u/+3/7P/q/+r/6v/q/+z/7P/s/+z/6//q/+n/
6P/p/+r/6//s/+v/6v/p/+j/6P/o/+j/6P/o/+j/6P/o/+f/5v/l/+T/5f/m/+f/6P/o
/+j/6P/o/+j/6P/o/+j/6v/q/+r/6v/n/+b/5f/k/+X/5v/n/+j/5//m/+X/5P/m/+b/
5v/m/+j/6P/o/+j/5f/k/+P/4v/k/+T/5P/k/+b/5v/m/+b/5P/k/+T/5P/m/+b/5v/m
/+T/5P/k/+T/5P/k/+T/5P/k/+T/5P/k/+T/5P/k/+T/5v/m/+b/5v/k/+T/5P/k/+X/
5v/n/+j/5f/k/+P/4v/i/+L/4v/i/+X/5v/n/+j/5f/k/+P/4v/k/+T/5P/k/+T/5P/k
/+T/5v/m/+b/5v/l/+T/4//i/+T/5P/k/+T/5v/m/+b/5v/k/+T/5P/k/+X/5v/n/+j/
5//m/+X/5P/i/+L/4v/i/+T/5P/k/+T/4v/i/+L/4v/k/+T/5P/k/+b/5v/m/+b/4//i
/+H/4v/k/+X/5v/l/+L/4v/j/+T/5v/m/+b/5v/m/+j/6f/p/+f/6f/s//H/8//z//T/
9P/v/+//7//y//X/+P/0//D/7//t/+z/6v/n/+b/6P/o/+n/5v/n/+b/5P/o/+r/6v/t
/+//8P/x/+r/5//k/+T/3//f/+D/4P/h/+L/4f/h/+D/4P/f/97/3v/f/9//3v/f/9//
3v/e/9r/3v/f/+H/4//j/+b/7P/5/wYAEAAZACkAQgBJAD0ANwBNAGsAhQCUAI8AhwCM
AJEAgwBrAEcAEwDZ/6X/g/99/4b/lP+s/8T/z//R/9f/2//b/+D/5f/p/+r/6//p/+n/
6f/r/+7/8P/w//D/8v/y//H/8f/u/+3/7P/s//H/8//0//T/8v/y//T/9f/1//b/9//3
//r/+P/5//v/+v/7//v/+//9//3///////3/+//7//3/+//7//3//v////7///8AAAAA
AQACAAMABQAHAAgACQAHAAcACAAKAAsADQANAAwAEQATABUAGAAWABcAGgAYABoAHgAh
ACQAJAAlACUAJwApAC0ALwAwADMANQA3ADwAPwBAAEEAQgBEAEUARwBIAE0ATwBQAFEA
UABRAFQAVABVAFYAVwBYAFcAVgBVAFQAVgBVAFQAUQBLAEkARwBCAD0AOgA3ADMAMgAu
ACoAIwAeABoAGAAWABQAEAAOAAwACgAGAAIA/v/6//j/+P/4//j/9v/0//L/8P/v/+7/
7f/s/+3/7v/v//D/7//u/+3/7P/u/+7/7v/u/+z/7P/s/+z/7P/s/+z/7P/t/+7/7//w
/+z/6v/o/+b/5v/q//D/8P/w//L/9v/0//j/AAAGABIAHAAmACwAMgA2ADwAQABIAFQA
XgBkAGwAcgB8AIQAhAB4AHAAbABqAGYAVgA2ACAAFgACAOz/3v/Q/8D/sP+g/5T/hP9q
/0z/Nv8i/wz/9v7k/tL+xv7M/tj+3P7g/u7+Bv8m/0L/WP9s/3r/fv+A/4z/nv+s/7z/
yv/W/9z/4v/m/+j/6P/q/+7/8f/y//P/9P/0//T/9P/0//T/9P/0//T/9v/4//r//P/7
//r/+f/4//v//P/9//7//v/+//7//v///wAAAQACAAUABgAHAAgADAAOABAAEgAVABgA
GwAeACIAJAAmACgALAAuADAAMgA1ADgAOwA+AD0APAA7ADoAPgBAAEIARABIAEoATABO
AFQAWABcAGAAZwBsAHEAdgB3AHgAeQB6AH4AggCGAIoAjQCQAJMAlgCZAJwAnwCiAKYA
qACqAKwArACsAKwArACqAKoAqgCqAKQAngCYAJIAjACIAIQAgAB6AHQAbgBoAGAAWABQ
AEgAPwA4ADEAKgAkAB4AGAASAA0ACgAHAAQAAgAAAP7//P/5//b/8//w//D/8P/w//D/
7//u/+3/7P/s/+z/7P/s/+z/7P/s/+z/7P/s/+z/7P/v//D/8f/y//H/8P/v/+7/8P/w
//D/8P/x//L/8//0//T/9P/0//T/9v/2//b/9v/0//T/9P/0//b/9v/2//b/+P/4//j/
+P/2//b/9v/2//j/+P/4//j/+P/4//j/+P/3//b/9f/0//b/9v/2//b/9f/0//P/8v/0
//T/9P/0//L/8v/y//L/8v/y//L/8v/x//D/7//u/+3/7P/r/+r/6//s/+3/7v/s/+z/
7P/s/+7/7v/u/+7/7f/s/+v/6v/q/+r/6v/q/+r/6v/q/+r/6P/o/+j/6P/m/+b/5v/m
/+f/6P/p/+r/5//m/+X/5P/m/+b/5v/m/+j/6P/o/+j/5v/m/+b/5v/o/+j/6P/o/+b/
5P/i/+D/4v/k/+b/6P/n/+b/5f/k/+b/5v/m/+b/5v/m/+b/5v/k/+L/4P/e/+H/5P/n
/+r/6P/m/+T/4v/i/+L/4v/i/+T/5P/k/+T/4v/i/+L/4v/l/+b/5//o/+f/5v/l/+T/
4v/i/+L/4v/j/+T/5f/m/+P/4v/h/+D/5P/m/+j/6v/m/+T/4v/g/+H/4v/j/+T/5v/m
/+b/5v/j/+L/4f/g/+H/4v/j/+T/4//i/+H/4P/j/+T/5f/m/+T/5P/k/+T/4v/i/+L/
4v/k/+T/5P/k/+T/5P/k/+T/4v/i/+L/4v/k/+T/5P/k/+L/4v/i/+L/5P/k/+T/5P/k
/+T/5P/k/+L/4v/i/+L/5P/k/+T/5P/k/+T/5P/k/+b/5v/m/+b/5f/k/+P/4v/g/+D/
4P/g/+P/5f/m/+f/4//i/+L/4//l/+b/5//o/+X/5P/l/+X/5//n/+n/7P/x//H/8f/y
//T/8f/x//H/8v/z//b/8v/u/+v/6f/o/+T/5P/k/+f/6//s/+n/6v/m/+b/6v/s/+7/
8P/x//H/8P/q/+b/4v/k/+H/4f/i/+D/4P/g/97/3f/d/97/3v/f/+D/4v/j/9//3f/c
/9r/2v/a/9z/4f/j/+H/3//i/+r/9/8GABgAKwA7AFIAYQBdAFkAZwCDAJsApACfAJsA
oACVAHsAWwAvAPX/vf+P/3f/e/+K/5r/sP/C/8v/0//Z/93/4f/k/+b/6f/p/+n/6f/p
/+n/6//u//D/8P/w//D/8P/v/+//7v/v//D/8v/1//X/9P/y/+7/7v/w//H/9f/2//f/
9//3//T/9P/1//f/+f/6//v//P/9/wAAAQD+//v/+v/7//3//f///wAA/v/8//z//P/+
////AAABAAQABQAFAAUAAwADAAQABgAKAA0ADgAOAA8ADwAPABAAFAAXABwAHAAZABoA
GgAaAB0AHwAgACMAKQAtAC8AMAAwADEAMgA2ADoAPAA+AEAAQgBDAEUARgBJAEsATABN
AFAAUQBUAFQAUgBSAFIAUgBSAFIAUgBSAFEATwBNAEkARABDAEIAPgA7ADgANQAxACgA
JAAgAB0AGwAXABQAEQALAAgABgABAP3/+f/4//X/+P/1//b/9v/y//H/8P/v/+7/7P/s
/+z/7P/s/+z/7P/s/+r/6v/q/+r/6v/q/+r/6v/o/+j/6P/o/+v/7P/t/+7/7P/s/+z/
7P/r/+r/6f/o/+v/7P/t/+7/7f/s/+v/6v/q/+r/6v/q/+z/7P/s/+z/6P/q//D/9P/0
//j/+v/6//7/BgAMABYAIAAmACoANAA+AEIARgBMAFgAYgBmAGwAeAB+AHoAbgBmAFgA
TABKAEQALgAWAAYA+P/q/+D/1v/I/7j/rP+e/47/gP9q/0z/LP8M/+7+2v7I/rb+sP64
/sj+1v7c/uD+8P4O/zD/Tv9i/3D/dv94/4L/kv+e/6z/vv/O/9r/5P/q/+r/6v/s/+z/
7f/u/+//8P/z//T/9f/2//j/+v/8//7/AAACAAQABgAGAAYABgAGAAkACgALAAwADgAQ
ABIAFAARABAADwAOABAAEgAUABYAGAAYABgAGAAcAB4AIAAiACUAKAArAC4AMAAwADAA
MAAzADQANQA2ADkAOgA7ADwAQABEAEgATABPAFIAVQBYAFwAYABkAGgAbgByAHYAegCA
AIQAiACMAJAAlACYAJwAoQCkAKcAqgCuALIAtgC6AL4AwADCAMQAwwDCAMEAwADAAMAA
wADAALoAtgCyAK4ApgCgAJoAlACOAIgAggB8AHIAagBiAFoAUQBKAEMAPAA1ADAAKwAm
ACAAGgAUAA4ADQAMAAsACgAFAAIA///8//v/+v/5//j/9//2//X/9P/y//L/8v/y//P/
9P/1//b/8//y//H/8P/y//L/8v/y//T/9P/0//T/9P/0//T/9P/2//b/9v/2//j/+P/4
//j/9v/2//b/9v/2//b/9v/2//X/9P/z//L/9P/2//j/+v/3//b/9f/0//X/9v/3//j/
+f/6/w==
         </WaveFormData>
      </LeadData>
      <LeadData>
         <LeadByteCountTotal>10000</LeadByteCountTotal>
         <LeadTimeOffset>0</LeadTimeOffset>
         <LeadSampleCountTotal>5000</LeadSampleCountTotal>
         <LeadAmplitudeUnitsPerBit>4.88</LeadAmplitudeUnitsPerBit>
         <LeadAmplitudeUnits>��V</LeadAmplitudeUnits>
         <LeadHighLimit>2147483647</LeadHighLimit>
         <LeadLowLimit>268435456</LeadLowLimit>
         <LeadID>V3</LeadID>
         <LeadOffsetFirstSample>0</LeadOffsetFirstSample>
         <FirstSampleBaseline>0</FirstSampleBaseline>
         <LeadSampleSize>2</LeadSampleSize>
         <LeadOff>FALSE</LeadOff>
         <BaselineSway>FALSE</BaselineSway>
         <ExcessiveACNoise>FALSE</ExcessiveACNoise>
         <MuscleNoise>TRUE</MuscleNoise>
         <LeadDataCRC32>2205039401</LeadDataCRC32>
         <WaveFormData>
5v/m/+b/5v/k/+T/5P/k/+T/5P/k/+T/5P/k/+T/5P/i/+L/4v/i/+T/5P/k/+T/4f/g
/9//3v/g/+D/4P/g/+D/4P/g/+D/4P/g/+D/4P/h/+L/4//k/+L/4P/e/9z/3//g/+H/
4v/g/+D/4P/g/97/3v/e/97/3//g/+H/4v/i/+L/4v/i/9//3v/d/9z/3f/e/9//4P/f
/97/3f/c/97/4P/i/+T/4f/g/9//3v/h/+L/4//k/+H/4P/f/97/3v/e/97/3v/f/+D/
4f/i/9//3v/d/9z/3//g/+H/4v/g/+D/4P/g/97/3v/e/97/4f/i/+P/5P/i/+D/3v/c
/93/3v/f/+D/4v/i/+L/4v/h/+D/3//e/9//4P/h/+L/4f/g/9//3v/f/+D/4f/i/+D/
4P/g/+D/3v/e/97/3v/g/+D/4P/g/+D/4P/g/+D/3v/e/97/3v/g/+D/4P/g/97/3v/e
/97/3//g/+H/4v/f/97/3f/c/93/3P/f/+P/5P/k/+P/4v/d/93/4P/g/+L/4//j/+P/
4v/i/+L/4f/j/+X/6P/r/+z/7f/u/+7/6v/q/+r/6//x//L/8//y/+3/6v/n/+T/5v/n
/+v/7P/r/+n/5v/j/+P/5f/n/+n/6P/p/+n/5//i/9//3P/b/9n/2v/b/93/3//d/93/
3P/b/9r/2P/X/9r/3P/c/9r/1//W/9b/1v/Y/9r/2//c/9z/4f/i/+T/6v/4/wYAGQA1
AFMAcACLAK8A4AAYAU0BbAFtAWMBXgFOASsBAQHKAIAAMwDj/63/of+h/6b/vv/R/9P/
0//a/9z/3P/h/+b/5v/l/+T/4v/h/+D/3//h/+H/4f/i/+D/3v/e/97/4P/h/+P/5v/p
/+z/6v/q/+b/5f/k/+T/5f/n/+n/6f/q/+n/6f/p/+f/5//p/+r/6v/r/+z/7P/q/+j/
6P/o/+r/7f/w//H/7//u/+3/7f/u/+7/7//w//L/8//z//P/7//v//D/9P/2//r/+//7
//r/+f/4//f/9//6//3//f8AAAEAAwAEAAMAAgACAAQABwALAAsACwALAAsADQAPABIA
EwAVABcAHAAcABwAHgAeAB0AHQAeACAAIQAlACcAJwAoACkAKQApACoALAAsAC4ALgAu
AC0AKwArAC0AKwArACgAJgAiACIAHAAXABQAEwASABEAEAAMAAoACAAGAAEA/v/7//j/
9//2//X/9P/x//D/7//u/+3/7P/r/+r/7P/s/+z/7P/p/+j/5//m/+f/6P/p/+r/6P/o
/+j/6P/r/+z/7f/u//D/8P/w//D/7//u/+3/7P/0//T/9P/0//L/8v/0//b/+v/+/wQA
DAAUABgAHAAkACYAKAAwAD4ATgBiAHAAeACCAJQApACwALoAxADOANwA6ADuAO4A8AD2
APwAAAEGAQYBAgH2AOoA4gDaAMgAqACOAHYAXABAACIACAD6/wIAEAAOAAIA/v8IABgA
IAAeABQABgDs/9b/1P/a/9z/3v/i/+T/4v/g/97/3v/e/9z/3P/d/97/3//g/93/3P/b
/9r/2//c/93/3v/d/9z/2//a/9j/2P/Y/9j/2v/c/97/4P/g/+D/4P/g/+L/5P/m/+j/
6f/q/+v/7P/s/+z/7P/s/+z/7P/s/+z/6v/q/+r/6v/r/+z/7f/u//D/8P/w//D/8//0
//X/9v/z//L/8f/w/+//7v/t/+z/7//w//H/8v/z//T/9f/2//f/+P/5//r//v8CAAYA
CgAOABAAEgAUABkAHAAfACIAJgAoACoALAAwADQAOAA8AEAAQgBEAEYARgBGAEYARgBE
AEQARABEAEEAPgA7ADgAMwAwAC0AKgAmACQAIgAgABsAFgARAAwACgAIAAYABAACAAAA
/v/8//j/9v/0//L/8v/y//L/8v/x//D/7//u/+//8P/x//L/8v/y//L/8v/x//D/7//u
//H/8v/z//T/8//y//H/8P/x//L/8//0//b/9v/2//b/9f/0//P/8v/0//T/9P/0//P/
8v/x//D/9P/2//j/+v/4//j/+P/4//f/9v/1//T/9v/2//b/9v/1//T/8//y//T/9P/0
//T/8v/y//L/8v/y//L/8v/y//T/9P/0//T/8v/w/+7/7P/u/+7/7v/u//D/8P/w//D/
7//u/+3/7P/u/+7/7v/u/+z/7P/s/+z/6v/q/+r/6v/o/+j/6P/o/+j/6P/o/+j/6v/q
/+r/6v/p/+j/5//m/+j/6P/o/+j/5v/m/+b/5v/l/+T/4//i/+T/5P/k/+T/5P/k/+T/
5P/l/+b/5//o/+b/5v/m/+b/5f/k/+P/4v/k/+T/5P/k/+P/4v/h/+D/4//k/+X/5v/i
/+D/3v/c/97/4P/i/+T/5f/m/+f/6P/n/+b/5f/k/+L/4v/i/+L/4f/g/9//3v/h/+L/
4//k/+T/5P/k/+T/4//i/+H/4P/j/+T/5f/m/+P/4v/h/+D/4P/g/+D/4P/h/+L/4//k
/+P/4v/h/+D/4f/i/+P/5P/i/+L/4v/i/+D/4P/g/+D/4f/i/+P/5P/h/+D/3//e/+H/
4v/j/+T/4v/i/+L/4v/i/+L/4v/i/+L/4v/i/+L/4P/g/+D/4P/i/+L/4v/i/+L/4v/i
/+L/4v/i/+L/4v/i/+L/4v/i/+L/4v/i/+L/4v/i/+L/4v/i/+L/4v/i/+D/3v/g/+P/
5v/m/+X/5P/f/9//4v/i/+L/4//j/+P/5f/m/+f/5//n/+n/7P/v//D/8f/y//L/7v/u
/+7/7//z//T/9f/0//D/7v/s/+r/5//n/+r/6v/s/+v/6f/n/+b/5//o/+n/6//t/+7/
7f/s/+n/5v/l/+H/4P/f/9//4f/f/9//3v/e/97/3f/d/97/4P/g/97/3v/e/9//4P/e
/97/3f/g/+L/4f/i/+b/6v/y//7/DwArAEsAbgCNAKsA2AAQAU0BegGLAYcBgAF2AVsB
LwH6ALQAYQANAMf/qf+n/6z/uP/L/9P/2f/e/97/3v/j/+b/5v/l/+T/4f/h/+H/4f/k
/+X/5v/o/+j/5v/m/+b/5P/j/+P/5P/n/+r/6P/o/+f/5//n/+j/6f/r/+3/7f/u/+3/
7f/t/+z/6//s/+z/7//x//P/9P/0//L/8v/y//H/8//1//X/9//2//X/9f/0//T/9f/2
//r/+//7//v/9//3//j//P/7//7//v/9/wAAAQACAAMAAgAEAAYABQAIAAkACwAMAAoA
CgALAA4ADwATABMAEwAVABUAFwAZABoAGwAdAB8AJQAmACcAKgAsACsAKwAsAC8ALwAy
ADMANQA2ADcANwA3ADgAOgA6AD4APgA+AD0ANwA1ADUAMQAzADAALgAqACcAJgAmACMA
HgAZABYAFAAPAA0ADAAJAAgABwAGAAQAAgAAAP7//P/6//j/9v/0//T/9P/0//b/9v/2
//b/9f/0//P/8v/x//D/7//u//H/8v/z//T/8v/w/+7/7P/v//D/8f/y//D/8P/w//D/
8P/w//D/8P/x//L/8//0//L/8P/u/+7/8P/2//r//P8AAAYACgAMABIAGgAiACgAMAA6
AEIATgBYAGIAaAB2AIwApgC2ALwAwgDMANYA5ADoAOQA5ADwAPwAAgEEAQIB+gDwAOgA
4ADYAMgArgCSAHoAXgA+ACQAEAD+/wAADgAUAAwABAAGABAAHAAiABwAFAAGAO7/2v/Y
/9r/2v/a/9j/1v/Y/97/4v/i/97/3P/a/9r/2v/a/9r/2v/a/9r/2v/Y/9j/2P/Y/9r/
2v/a/9r/2v/a/9r/2v/Z/9j/1//W/9j/2v/c/97/3//g/+H/4v/j/+T/5f/m/+r/7P/u
//D/7//u/+3/7P/u/+7/7v/u/+3/7P/r/+r/7P/s/+z/7P/t/+7/7//w//P/9P/1//b/
9v/2//b/9v/z//L/8f/w//P/9P/1//b/+P/6//z//v8AAAIABAAGAAoADgASABYAGAAa
ABwAHgAiACYAKgAuADAAMgA0ADYAOAA6ADwAPgA+AD4APgA+ADsAOgA5ADgANAAyADAA
LgArACgAJQAiAB4AGgAWABIADwAOAA0ADAAHAAQAAQD+//r/+P/2//T/8v/y//L/8v/x
//D/7//u//D/8P/w//D/7//u/+3/7P/t/+7/7//w//D/8P/w//D/8P/w//D/8P/z//T/
9f/2//X/9P/z//L/8//0//X/9v/2//b/9v/2//X/9P/z//L/9f/2//f/+P/2//b/9v/2
//j/+P/4//j/+v/6//r/+v/4//j/+P/4//r/+v/6//r/+P/4//j/+P/4//j/+P/4//r/
+v/6//r/9//2//X/9P/2//b/9v/2//T/9P/0//T/9v/2//b/9v/1//T/8//y/+//7v/t
/+z/7f/u/+//8P/u/+7/7v/u//D/8P/w//D/7f/s/+v/6v/s/+z/7P/s/+r/6v/q/+r/
6P/o/+j/6P/p/+r/6//s/+r/6v/q/+r/6P/o/+j/6P/p/+r/6//s/+r/6v/q/+r/6v/q
/+r/6v/p/+j/5//m/+b/5v/m/+b/6f/q/+v/7P/r/+r/6f/o/+j/6P/o/+j/5v/m/+b/
5v/m/+b/5v/m/+f/6P/p/+r/6f/o/+f/5v/o/+j/6P/o/+b/5v/m/+b/5v/m/+b/5v/n
/+j/6f/q/+n/6P/n/+b/5P/k/+T/5P/m/+b/5v/m/+f/6P/p/+r/6v/q/+r/6v/n/+b/
5f/k/+X/5v/n/+j/6v/q/+r/6v/p/+j/5//m/+j/6P/o/+j/5v/m/+b/5v/n/+j/6f/q
/+n/6P/n/+b/5v/m/+b/5v/o/+j/6P/o/+j/6P/o/+j/6P/o/+j/6P/o/+j/6P/o/+f/
5v/l/+T/5f/m/+f/6P/m/+b/5v/m/+b/5v/m/+b/6P/o/+j/6P/o/+j/6P/o/+r/6v/o
/+r/6//q/+j/5f/m/+X/5//s/+n/6P/o/+f/5//n/+j/6f/s/+3/8P/0//T/9P/0//T/
9//2//f/+P/5//z//P/8//j/9v/0//L/8f/x//L/9v/y//D/7f/p/+j/6f/s/+//8f/y
//P/8//v/+z/6f/m/+b/5P/l/+b/5f/l/+P/4//i/+L/4v/h/+P/5P/m/+b/4v/h/+D/
4P/g/+L/5v/l/+T/5P/j/+T/7P/8/woAFgAnAD8AWwB2AJEAuQD0ADABYQF+AX8BcwFu
AVoBNQEPAdYAjgA/AO//vf+x/6//tP/E/9X/2//h/+T/4v/k/+n/6v/q/+n/6P/o/+n/
6v/r/+z/6//q/+r/6P/m/+b/5v/p/+n/6v/s/+v/7P/o/+b/5//p/+v/7v/t/+//8f/x
//D/7//v/+//8P/x//T/9v/0//P/8v/w//H/8P/x//L/9f/3//n/+f/5//j/9//3//r/
+v/7//z/+//7//r/+f/4//n/+/8AAAAAAgABAP////////////8BAAYACwANAA0ACwAK
AAgACQAKAAwAEAATABcAFwAXABUAFQAXABkAHAAdAB8AIQAhACAAHwAgACUAJwAqAC4A
LQAtADAAMQAwADAAMAAvAC8AMAAyADIANgA2ADYANQAyADMANgA1ADQAMAAtACgAIAAg
ACAAIAAgACAAHQAaABcAFAAPAAwACQAGAAQAAgAAAP7//f/8//v/+v/4//j/+P/4//f/
9v/1//T/8//y//H/8P/z//T/9f/2//T/8v/w/+7/8P/w//D/8P/w//D/8P/w//D/8P/w
//D/+P/4//b/9v/2//L/8P/0//j/AAAGAAwAFAAYABwAIAAkACwANgBAAE4AXgBqAHAA
egCMAKIAsgC+AMgA0ADaAOgA8ADuAPAA/gAKAQ4BEAEOAQYB9gDmANoAzgC2AJYAgABu
AFYAPAAiAAwAAgAMABgAFgAOABQAIgAuADAAKgAeABAA9v/g/9z/4v/m/+b/4P/Y/9T/
2P/c/9z/2v/c/+D/3v/e/97/3v/b/9r/2f/Y/9n/2v/b/9z/2f/Y/9f/1v/Y/9j/2P/Y
/9r/2v/a/9r/2f/Y/9f/1v/X/9j/2f/a/9z/3P/c/9z/3//g/+H/4v/m/+j/6v/s/+z/
7P/s/+z/7f/u/+//8P/v/+7/7f/s/+r/6v/q/+r/6v/q/+r/6v/t/+7/7//w//L/9P/2
//j/+P/4//j/+P/4//j/+P/4//r//P/+/wAAAwAEAAUABgAMABAAFAAYABwAHgAgACIA
JwAqAC0AMAAyADQANgA4ADoAOgA6ADoAOgA6ADoAOgA2ADQAMgAwACwAKgAoACYAIgAe
ABoAFgARAA4ACwAIAAYABgAGAAYAAgD+//r/9v/1//T/8//y//T/9P/0//T/8//y//H/
8P/u/+7/7v/u/+z/7P/s/+z/7f/u/+//8P/y//L/8v/y//H/8P/v/+7/8P/y//T/9v/1
//T/8//y//P/9P/1//b/+P/4//j/+P/2//T/8v/w//L/9P/2//j/9v/2//b/9v/4//j/
+P/4//b/9v/2//b/9f/0//P/8v/z//T/9f/2//T/9P/0//T/9P/0//T/9P/y//L/8v/y
//H/8P/v/+7/8f/y//P/9P/y//D/7v/s/+3/7v/v//D/7v/u/+7/7v/t/+z/6//q/+z/
7P/s/+z/6v/q/+r/6v/o/+j/6P/o/+r/6v/q/+r/6f/o/+f/5v/n/+j/6f/q/+n/6P/n
/+b/5v/m/+b/5v/o/+j/6P/o/+j/6P/o/+j/5v/m/+b/5v/k/+T/5P/k/+T/5P/k/+T/
5v/m/+b/5v/k/+T/5P/k/+X/5v/n/+j/5v/k/+L/4P/i/+T/5v/o/+X/5P/j/+L/4P/g
/+D/4P/j/+T/5f/m/+X/5P/j/+L/5P/k/+T/5P/m/+b/5v/m/+P/4v/h/+D/4f/i/+P/
5P/j/+L/4f/g/97/3v/e/97/4f/i/+P/5P/j/+L/4f/g/+H/4v/j/+T/4//i/+H/4P/h
/+L/4//k/+P/4v/h/+D/3v/e/97/3v/g/+L/5P/m/+X/5P/j/+L/4f/g/9//3v/f/+D/
4f/i/9//3v/d/9z/3//g/+H/4v/g/+D/4P/g/+H/4v/j/+T/4v/g/97/3P/e/97/3v/e
/9//4P/h/+L/4P/g/+D/4P/f/97/3f/c/93/3v/f/+D/3//e/93/3P/d/9z/3//j/+P/
4v/g/97/3f/d/+D/4P/e/9//3//f/+H/4v/j/+P/5f/n/+r/7f/r/+v/6//q/+r/6v/q
/+v/7v/u/+7/7P/o/+b/5P/i/+L/4//n/+j/5v/l/+P/4f/j/+X/5//p/+j/6f/p/+f/
5v/j/+D/3//c/9z/3P/d/93/2//b/9r/2v/a/9n/2f/Y/9r/2v/Y/9n/2P/Y/9j/3P/g
/93/1v/Y/9v/2v/a/+b/+P8IABsAMwBTAHgAkwC3AO4ALAFjAYgBjwGFAX4BagE/ARMB
3gCWAEEA6/+z/6H/of+m/7j/y//V/9v/4P/e/97/4f/i/+L/4f/g/9//3//f/9//3//f
/9//4P/e/9z/3P/c/+D/4f/j/+b/5f/m/+L/4P/h/+H/4f/i/+X/5//p/+n/5f/j/+L/
4f/k/+X/6P/q/+j/6f/q/+r/6v/o/+j/6P/r/+3/7//v/+7/7P/q/+n/6//s/+7/8P/x
//H/8P/v/+7/7//x//b/9//6//r/+f/4//f/9v/1//f/+v/9//3//f/9//7//v///wAA
AgAGAAkADQANAA0ACgAJAAoACwAQABMAFwAbABwAHAAcAB4AIQAhACIAJAAlACUAKAAp
ACkAKgArACsALAAuADEAMgAyADAALgArACgAKQAsACsAKQAmACQAIAAeABwAGwAXABUA
EQAPAA4ACwAHAAYAAAD5//j/+P/2//j/9//2//X/9P/x//D/7//u/+7/7v/u/+7/7f/s
/+v/6v/s/+z/7P/s/+7/7v/u/+7/6//q/+n/6P/q/+r/6v/q/+j/6P/o/+j/6P/o/+j/
6P/p/+r/6//s/+r/6v/q/+r/7P/s/+z/7P/o/+j/6P/m/+r/8v/0//T/+v8AAAIABAAK
ABIAHAAkACgAMAA+AEoAUgBcAGQAagB6AJAAqAC4AL4AxADMANQA3gDeAN4A6gD2AAAB
BAEGAQQB+ADqAOYA4gDaAMYAqACKAHAAVAA0ABoAAgDy//D//P8GAAQA/P/6/wgAFgAc
ABoAEgD+/+D/zP/K/8z/zP/Q/9D/zv/U/9j/3P/c/9r/2P/V/9T/0//S/9P/1P/V/9b/
1P/U/9T/1P/X/9j/2f/a/9r/2v/a/9r/2v/a/9r/2v/f/+L/5f/o/+b/5v/m/+b/5f/k
/+P/4v/k/+T/5P/k/+L/4v/i/+L/4//k/+X/5v/n/+j/6f/q/+j/6P/o/+j/5//m/+X/
5P/h/+D/3//e/+H/4v/j/+T/5P/k/+T/5P/l/+b/5//o/+r/7P/u//D/8f/y//P/9P/3
//r//f8AAAQABgAIAAoAEAAUABgAHAAfACIAJQAoACoALAAuADAAMwA2ADkAPAA5ADgA
NwA2ADUANAAzADIALgAsACoAKAAlACIAHwAcABgAFgAUABIADgAKAAYAAgABAAAA///+
//v/+v/5//j/9P/y//D/7v/x//L/8//0//H/8P/v/+7/8P/w//D/8P/w//D/8P/w//D/
8P/w//D/8P/w//D/8P/u/+7/7v/u//D/8P/w//D/8v/y//L/8v/x//D/7//u//H/8v/z
//T/8v/y//L/8v/0//T/9P/0//b/9v/2//b/9P/0//T/9P/2//b/9v/2//T/9P/0//T/
9P/0//T/9P/y//L/8v/y//D/8P/w//D/8f/y//P/9P/z//L/8f/w//L/8v/y//L/8P/w
//D/8P/v/+7/7f/s/+//8P/x//L/8P/u/+z/6v/o/+j/6P/o/+n/6v/r/+z/6//q/+n/
6P/p/+r/6//s/+v/6v/p/+j/5v/m/+b/5v/o/+j/6P/o/+f/5v/l/+T/5f/m/+f/6P/o
/+j/6P/o/+j/6P/o/+j/6v/q/+r/6v/n/+b/5f/k/+X/5v/n/+j/5//m/+X/5P/k/+T/
5P/k/+b/5v/m/+b/4//i/+H/4P/h/+L/4//k/+b/5v/m/+b/5f/k/+P/4v/j/+T/5f/m
/+T/5P/k/+T/5P/k/+T/5P/k/+T/5P/k/+T/5P/k/+T/5P/k/+T/5P/k/+T/5P/k/+b/
5v/m/+b/4//i/+H/4P/g/+D/4P/g/+P/5P/l/+b/5P/k/+T/5P/k/+T/5P/k/+L/4v/i
/+L/5P/k/+T/5P/k/+T/5P/k/+T/5P/k/+T/5P/k/+T/5P/k/+T/5P/k/+b/5v/m/+b/
5P/k/+T/5P/i/+L/4v/i/+T/5P/k/+T/4v/i/+L/4v/k/+T/5P/k/+b/5v/m/+b/4//g
/+H/4//m/+b/5f/k/+H/4f/k/+T/5v/n/+f/5//n/+j/6f/p/+f/6f/s/+//8v/z//T/
9P/w//D/8P/x//b/9v/2//T/8P/u/+z/6v/n/+f/6v/q/+v/6//q/+n/5//p/+v/7f/w
//H/8f/v/+z/6f/m/+X/4P/g/+D/4f/i/+H/4v/i/+H/4P/e/93/3P/e/97/3P/d/9z/
3P/c/9z/3v/f/+D/5P/j/+T/6P/y//7/CAATAC0AUQBwAIUApQDYABYBTwF2AX0BdQFy
AWgBSwEjAfAAqgBZAAEAvf+l/6P/qP++/9X/2f/Z/97/4P/e/9//4//k/+T/5P/h/+H/
4f/h/+X/5f/l/+b/6P/m/+b/5v/l/+P/4v/i/+f/6v/o/+j/5//n/+f/6P/n/+n/6//r
/+v/6//s/+3/7P/r/+z/7P/u/+//8P/w//D/7v/u/+7/7P/t/+7/7f/w//D/8P/x//D/
8P/x//L/9P/1//X/9f/1//X/9v/6//n/+v/4//X/+f/7//3////8//7/AAD//wQABQAH
AAgABwAGAAYACAAKAA0ADAALAA4ADwASABUAFgAXABkAGwAeAB4AHgAgACUAJQAmACgA
JwAnACoAKwAsAC4AMAAxADAAMAAxADAAMwA0ADUANQAwAC8AMAAtAC0AKgAoACQAJAAk
ACEAGwAYABYAFAASABAADgAMAAoACAAEAAAA/P/4//b/9v/2//b/9f/0//P/8v/v/+7/
7f/s/+3/7v/v//D/7//u/+3/7P/s/+z/7P/s/+z/7P/s/+z/7P/s/+z/7P/v//D/8f/y
/+7/7P/q/+j/5v/q/+7/8P/u//L/9P/y//L/+P/+/wYADgAWAB4AIAAmACwAMgA8AEoA
VABeAGwAegCIAJwArAC0ALwAyADUAOQA6ADkAOgA9gD8AP4AAAH8APYA7ADgANgAzgC4
AJgAggBwAFYAPAAoABYACgAQABYAFAAQABAAGAAoADIALAAiABQA/P/g/9j/2P/Y/9r/
3P/a/9b/2P/a/9b/1v/W/9j/2P/Y/9j/2P/X/9b/1f/U/9L/0v/S/9L/1P/W/9j/2v/Y
/9b/1P/S/9P/1P/V/9b/1P/U/9T/1P/U/9T/1P/U/9X/1v/X/9j/2f/a/9v/3P/f/+D/
4f/i/+P/5P/l/+b/6f/q/+v/7P/u//D/8v/0//D/7v/s/+r/6//s/+3/7v/u/+7/7v/u
//H/8v/z//T/+f/8////AgABAAAA///+/wEAAgADAAQACAAKAAwADgASABQAFgAYABwA
IAAkACgAKgAsAC4AMAAzADYAOQA8ADkAOAA3ADYANgA2ADYANgAzADIAMQAwACwAKAAk
ACAAGwAYABUAEgANAAoABwAEAAIAAAD+//z/+f/4//f/9v/y//D/7v/s/+z/7P/s/+z/
6v/q/+r/6v/q/+r/6v/q/+r/6v/q/+r/7P/s/+z/7P/t/+7/7//w/+//7v/t/+z/7P/s
/+z/7P/v//D/8f/y//L/8v/y//L/9P/0//T/9P/y//L/8v/y//T/9P/0//T/9f/2//f/
+P/3//b/9f/0//b/9v/2//b/9v/2//b/9v/z//L/8f/w//H/8v/z//T/8//y//H/8P/y
//L/8v/y//D/8P/w//D/8v/y//L/8v/x//D/7//u/+3/7P/r/+r/6//s/+3/7v/s/+z/
7P/s/+7/7v/u/+7/7f/s/+v/6v/q/+r/6v/q/+r/6v/q/+r/6P/o/+j/6P/m/+b/5v/m
/+f/6P/p/+r/5//m/+X/5P/m/+b/5v/m/+j/6P/o/+j/5v/m/+b/5v/o/+j/6P/o/+X/
5P/j/+L/5P/m/+j/6v/p/+j/5//m/+j/6P/o/+j/5v/m/+b/5v/j/+L/4f/g/+T/5v/o
/+r/5//m/+X/5P/k/+T/5P/k/+b/5v/m/+b/5P/k/+T/5P/n/+j/6f/q/+n/6P/n/+b/
5P/k/+T/5P/l/+b/5//o/+X/5P/j/+L/5P/m/+j/6v/o/+b/5P/i/+P/5P/l/+b/6P/o
/+j/6P/n/+b/5f/k/+b/5v/m/+b/5f/k/+P/4v/l/+b/5//o/+b/5v/m/+b/5P/k/+T/
5P/m/+b/5v/m/+b/5v/m/+b/5P/k/+T/5P/l/+b/5//o/+f/5v/l/+T/5v/m/+b/5v/m
/+b/5v/m/+X/5P/j/+L/4//k/+X/5v/k/+T/5P/k/+X/5v/n/+j/5//m/+X/5P/i/+L/
4P/i/+b/6P/p/+n/5v/j/+P/5v/o/+j/6f/p/+j/5//n/+f/5//n/+n/7P/x//L/8//0
//T/8v/y//L/8f/0//T/9P/y//D/7v/s/+r/6f/p/+z/7//w//D/7//r/+v/7f/v//H/
8v/z//P/7//s/+n/5v/l/+L/4v/i/+P/4//h/+H/4P/g/+D/3//h/+L/5P/k/+H/3//d
/9z/3P/c/9z/4f/m/+L/4f/k/+j/8v/+/w4AJQBDAGUAiACpAMsA+gA2AW0BiAGHAX8B
eAFgATkBDQHSAIIAKwDd/6//pf+n/67/xP/T/9n/3//k/+T/5P/l/+j/6P/n/+b/5f/l
/+X/5f/p/+n/6f/q/+r/6P/o/+j/5//n/+j/6v/s/+7/6//q/+f/5//n/+j/6f/r/+3/
7f/s/+v/6//r/+3/7f/v//D/8f/z//X/9v/z//D/7//u/+//8f/z//P/8//y//H/8f/y
//L/8//0//j/+f/5//n/9f/1//b/+v/9/wAAAAD///3//f/9//3//v8CAAYABwAGAAUA
BQAEAAYABgAHAAoADwATABMAEwATABMAFQAXABgAGQAbAB0AIAAgACAAIgAnACcAKAAq
AC0ALQAwADEAMAAwADAALwAxADIANAA0ADYANgA2ADUAMQAxADMAMQAzADAALgAqACMA
IAAeABkAGQAVABMAEgAPAAsACgAEAAEA/v/8//z//v/4//j/+f/2//P/8v/x//D/7v/u
/+7/7v/w//D/8P/w/+7/7v/u/+7/8P/w//D/8P/u/+7/7v/u/+//8P/x//L/8P/w//D/
8P/t/+z/6//q/+z/7v/w//L/7//u/+3/7P/s/+z/7P/s/+7/7v/u/+7/6P/q//D/9P/2
//j/+v/6//z/AgAGAA4AFgAaACAAKAAyADgAPgBKAFgAZABuAH4AkgCkAK4AuADAAMQA
yADUAOIA4gDgAOgA8AD2APwAAAH6APAA5gDgANgA0gC+AJ4AfABcADoAIAAIAOz/4v/o
/+7/8v/w/+r/7P8AABQAGgAUAAgA7v/U/8b/xv/G/8r/0P/U/9j/3v/g/97/3P/c/9j/
2v/a/9r/2v/a/9r/2v/a/9v/3P/d/97/4f/i/+P/5P/i/+L/4v/i/+T/5P/k/+T/5v/o
/+r/7P/q/+j/5v/k/+X/5v/n/+j/5v/m/+b/5v/n/+j/6f/q/+3/7v/v//D/7f/s/+v/
6v/o/+j/6P/o/+b/5P/i/+D/4//k/+X/5v/m/+b/5v/m/+j/6P/o/+j/6//s/+3/7v/x
//L/8//0//f/+P/5//r//v8AAAIABAAJAAwADwASABgAHAAgACQAKAAqACwALgAzADYA
OQA8AD8AQABBAEIAQQBAAD8APgA+AD4APgA+ADkANgAzADAALQAqACcAJAAgAB4AHAAa
ABYAEgAOAAoACAAIAAgACAAEAAIAAAD+//3//P/7//r/+P/4//j/+P/3//b/9f/0//X/
9v/3//j/9v/2//b/9v/2//b/9v/2//j/+P/4//j/9v/2//b/9v/4//j/+P/4//r/+v/6
//r/+P/4//j/+P/6//r/+v/6//n/+P/3//b/+f/6//v//P/7//r/+f/4//n/+v/7//z/
//8AAA==
         </WaveFormData>
      </LeadData>
      <LeadData>
         <LeadByteCountTotal>10000</LeadByteCountTotal>
         <LeadTimeOffset>0</LeadTimeOffset>
         <LeadSampleCountTotal>5000</LeadSampleCountTotal>
         <LeadAmplitudeUnitsPerBit>4.88</LeadAmplitudeUnitsPerBit>
         <LeadAmplitudeUnits>��V</LeadAmplitudeUnits>
         <LeadHighLimit>2147483647</LeadHighLimit>
         <LeadLowLimit>268435456</LeadLowLimit>
         <LeadID>V4</LeadID>
         <LeadOffsetFirstSample>0</LeadOffsetFirstSample>
         <FirstSampleBaseline>0</FirstSampleBaseline>
         <LeadSampleSize>2</LeadSampleSize>
         <LeadOff>FALSE</LeadOff>
         <BaselineSway>FALSE</BaselineSway>
         <ExcessiveACNoise>FALSE</ExcessiveACNoise>
         <MuscleNoise>TRUE</MuscleNoise>
         <LeadDataCRC32>3348322070</LeadDataCRC32>
         <WaveFormData>
6v/q/+r/6v/o/+j/6P/o/+r/6v/q/+r/6v/q/+r/6v/o/+j/6P/o/+b/5v/m/+b/5P/k
/+T/5P/k/+T/5P/k/+T/5P/k/+T/5P/k/+T/5P/m/+b/5v/m/+T/4v/g/97/4P/i/+T/
5v/m/+b/5v/m/+P/4v/h/+D/4f/i/+P/5P/k/+T/5P/k/+P/4v/h/+D/4v/i/+L/4v/h
/+D/3//e/+D/4v/k/+b/4//i/+H/4P/j/+T/5f/m/+X/5P/j/+L/4P/g/+D/4P/h/+L/
4//k/+P/4v/h/+D/4v/i/+L/4v/i/+L/4v/i/+L/4v/i/+L/4//k/+X/5v/k/+L/4P/e
/9//4P/h/+L/4//k/+X/5v/k/+L/4P/e/9//4P/h/+L/4v/i/+L/4v/k/+T/5P/k/+L/
4v/i/+L/4P/g/+D/4P/g/+D/4P/g/+L/4v/i/+L/4P/g/+D/4P/i/+L/4v/i/+D/4P/g
/+D/4f/i/+P/5P/j/+L/4f/g/+L/4v/i/+X/5//n/+b/5P/g/+D/4//j/+P/4//l/+f/
5//m/+b/5v/o/+z/7//v/+3/7f/x//H/7f/s/+z/7f/x//T/9f/0//L/7//s/+r/7f/u
//D/8f/w/+//7f/o/+r/6v/s/+//7f/u/+7/7f/p/+b/4v/g/+D/4P/g/+H/4//j/+L/
4v/g/97/3P/Z/9z/4P/h/9//3v/d/9z/2f/b/93/3//g/+X/6v/s/+3/8v/7/wYAGAA0
AFgAfwCmANQAEQFRAY0BsgG3AaUBjQFnATIB/ADEAIMAPgD7/8n/vP+4/7z/0f/g/97/
3P/g/+L/4P/k/+b/5//n/+T/4f/h/+H/4f/i/+P/4//j/+H/4P/g/+D/4v/i/+L/5P/q
/+v/6f/q/+f/5f/j/+H/5f/n/+n/6f/q/+n/5//n/+b/5v/o/+f/6//r/+3/7f/s/+j/
6v/r/+z/7v/u/+7/7v/s/+z/7P/r/+z/7P/s/+//7//w//D/7f/t/+7/7v/x//X/9//7
//n/9f/z//D/8P/y//X/9//6//v//P/9//z/+v/5//v/AQACAAIAAgACAAEAAQADAAQA
BgAHAAoACQAJAAkACwAKAAoACgALAA4AEAATABMAEgASABMAFQATABQAFwAYABsAHQAd
AB0AHQAdAB0AGwAdAB0AGwAZAB0AGQATABIAEQAQAA8ADgALAAoACQAIAAUAAgD///z/
+//6//n/+P/1//T/8//y//L/8v/y//L/8v/y//L/8v/v/+7/7f/s/+//8P/x//L/8f/w
/+//7v/x//L/8//0//b/9v/2//b/9f/0//P/8v/4//b/9v/6//j/+v/4//b/+P/8/wIA
DAASABQAGAAeACAAIAAmADIAQgBUAGIAagB2AIwAoACuAMAA0gDmAPYACAEaASgBNgFI
AV4BcAF8AYYBjgGMAYgBjAGUAY4BeAFkAVwBTgE+ATABIgEeASwBPgFCATYBLAEuATIB
KgEQAe4AwgCOAF4ARAA0ACQAFAAKAP7/9P/u/+j/5v/i/9r/1P/W/9b/1v/W/9T/0v/Q
/87/zv/O/87/zv/N/8z/y//K/8f/xv/F/8T/x//I/8n/yv/I/8j/yP/I/8n/yv/L/8z/
zf/O/8//0P/P/87/zf/M/8r/yv/K/8r/yP/G/8T/wv/A/8D/wP/A/7//vv+9/7z/uv+6
/7r/uv+3/7T/sf+u/6r/qP+m/6T/oP+e/5z/mv+Y/5j/mP+Y/5X/kv+P/4z/jv+Q/5L/
lP+S/5L/kv+S/5X/lv+X/5j/nP+e/6D/ov+n/6r/rf+w/7X/uv+//8T/yP/M/9D/1P/Y
/9z/4P/k/+b/6P/q/+z/7//w//H/8v/1//j/+//+//3//P/7//r//P/8//z//P/6//r/
+v/6//f/9v/1//T/9v/2//b/9v/z//L/8f/w//P/9P/1//b/+P/4//j/+P/2//T/8v/w
//T/9v/4//r/9//2//X/9P/1//b/9//4//r/+v/6//r/9//2//X/9P/1//b/9//4//X/
9P/z//L/9v/4//r//P/+//7//v/+//z/+v/4//b/9//4//n/+v/3//b/9f/0//f/+P/5
//r/+v/6//r/+v/4//j/+P/4//j/+P/4//j/9v/0//L/8P/x//L/8//0//b/9v/2//b/
9P/y//D/7v/w//L/9P/2//T/8v/w/+7/8P/w//D/8P/u/+7/7v/u/+7/7v/u/+7/7v/u
/+7/7v/r/+r/6f/o/+n/6v/r/+z/6v/q/+r/6v/o/+j/6P/o/+j/6P/o/+j/6P/o/+j/
6P/p/+r/6//s/+v/6v/p/+j/5v/m/+b/5v/o/+j/6P/o/+f/5v/l/+T/5v/m/+b/5v/l
/+T/4//i/+P/5P/l/+b/6f/q/+v/7P/r/+r/6f/o/+f/5v/l/+T/4//i/+H/4P/j/+T/
5f/m/+j/6P/o/+j/5//m/+X/5P/n/+j/6f/q/+j/5v/k/+L/4v/i/+L/4v/j/+T/5f/m
/+T/5P/k/+T/5f/m/+f/6P/n/+b/5f/k/+T/5P/k/+T/5v/m/+b/5v/l/+T/4//i/+P/
5P/l/+b/5v/m/+b/5v/k/+T/5P/k/+b/5v/m/+b/4//i/+H/4P/h/+L/4//k/+b/5v/m
/+b/5P/k/+T/5P/k/+T/5P/k/+T/5P/k/+T/5v/m/+b/5v/l/+T/4//i/+L/4v/i/+X/
5v/n/+f/5v/j/+L/5P/j/+P/4//l/+f/6f/o/+j/6P/o/+z/7//v//H/8f/1//X/8f/w
//D/8f/z//b/9//2//X/8//x//D/7f/s/+z/6//s/+3/7f/q/+n/6P/p/+v/7P/u/+//
7//u/+z/6f/o/+P/4v/h/+H/4f/h/+D/4P/h/+D/3//d/9//4v/i/9//4P/h/+L/4f/f
/93/3f/g/+P/5v/o/+v/8P/1//7/DAAkAEgAcwCgANIADQFRAZkB0AHlAd0BxwGnAXYB
QAEEAcEAdgApAOf/yv/E/8b/zf/a/+D/4P/i/+L/4v/m/+j/6f/p/+b/4f/h/+H/4f/i
/+P/4//j/+X/5P/k/+T/4//i/+H/4v/n/+f/5P/k/+P/4//j/+P/5f/n/+n/6f/q/+n/
5//n/+b/5v/o/+f/6v/r/+7/7//u/+r/7P/t/+z/7v/u/+7/8P/u/+7/7v/t/+7/7v/u
//D/8f/z//T/8v/x//H/8P/x//P/8//1//j/9//4//j/9f/2//j/+f/8//3//v////7/
/P/7//3///8AAAAAAAABAAEAAgAFAAUABgAGAAgADAANAA4AEQARABAADwAPABIAFAAX
ABcAGAAYABkAGwAZABoAHQAeACEAIwAjACMAIAAfAB4AGwAfAB8AHQAbABoAGQAaABoA
FgATABAADgAKAAgACAAFAAQAAwACAAAA/v/8//r/+P/4//j/+P/3//b/9f/0//b/9v/2
//b/9f/0//P/8v/x//D/7//u//H/8v/z//T/8P/u/+z/6v/s/+7/8P/y//D/8P/w//D/
8P/w//D/8P/x//L/8//0//D/7v/s/+z/7v/0//b/+P/8/wAAAgAEAAgADgAUABoAIgAq
ADIAPABIAFIAWABkAHwAmACwAMAA0ADeAO4AAgEOARgBKAFAAVoBbgF6AYIBhAGIAYgB
igGKAYYBeAFoAVoBSgE6ASoBIAEeASoBPAFEAUIBPgE6AToBOAEqAQwB5gDAAIgAWAA+
ADAAHAAKAPj/6P/i/+T/5P/g/9r/1P/S/8//zv/N/8z/yv/K/8r/yv/I/8b/xP/C/8L/
wv/C/8L/wv/C/8L/wv/B/8D/v/++/7//wP/B/8L/xP/E/8T/xP/E/8T/xP/E/8X/xv/H
/8j/xf/E/8P/wv/C/8L/wv/C/77/vP+6/7j/t/+2/7X/tP+z/7L/sf+w/67/rv+u/67/
rP+q/6j/pv+i/57/mv+W/5T/kv+Q/47/jv+O/47/jv+L/4r/if+I/4v/jP+N/47/kP+Q
/5D/kP+U/5b/mP+a/5//ov+l/6j/rf+w/7P/tv+6/77/wv/G/8n/zP/P/9L/1v/Y/9r/
3P/g/+L/5P/m/+j/6P/o/+j/6v/s/+7/8P/u/+7/7v/u/+z/7P/s/+z/7v/u/+7/7v/u
/+7/7v/u//D/8P/w//D/7v/u/+7/7v/x//L/8//0//P/8v/x//D/8P/w//D/8P/z//T/
9f/2//X/9P/z//L/8//0//X/9v/0//T/9P/0//T/9P/0//T/9f/2//f/+P/4//j/+P/4
//j/+P/4//j/+v/6//r/+v/6//r/+v/6//r/+v/6//r/+P/4//j/+P/4//j/+P/4//r/
+v/6//r/9//2//X/9P/1//b/9//4//b/9v/2//b/9v/2//b/9v/0//T/9P/0//H/8P/v
/+7/8f/y//P/9P/z//L/8f/w//L/8v/y//L/8P/w//D/8P/w//D/8P/w/+7/7v/u/+7/
7f/s/+v/6v/t/+7/7//w/+7/7v/u/+7/7v/u/+7/7v/w//D/8P/w/+7/7v/u/+7/7v/u
/+7/7v/s/+z/7P/s/+z/7P/s/+z/7f/u/+//8P/v/+7/7f/s/+z/7P/s/+z/7P/s/+z/
7P/q/+r/6v/q/+v/7P/t/+7/6//q/+n/6P/p/+r/6//s/+z/7P/s/+z/6//q/+n/6P/p
/+r/6//s/+v/6v/p/+j/6P/o/+j/6P/p/+r/6//s/+7/7v/u/+7/7v/u/+7/7v/s/+r/
6P/m/+f/6P/p/+r/7P/s/+z/7P/r/+r/6f/o/+n/6v/r/+z/6//q/+n/6P/p/+r/6//s
/+r/6v/q/+r/6P/o/+j/6P/q/+r/6v/q/+z/7P/s/+z/6v/q/+r/6v/q/+r/6v/q/+n/
6P/n/+b/6f/q/+v/7P/r/+r/6f/o/+r/6v/q/+r/6v/q/+r/6v/q/+r/6v/q/+z/7P/s
/+z/7f/r/+n/5v/o/+j/6v/v/+z/6//q/+v/6//r/+r/6v/t/+7/8//3//b/9f/0//f/
+P/2//f/+f/5//r//P/8//j/9//1//P/8//0//X/9//z//H/7//s/+v/7P/t//D/8//z
//T/9P/x/+//7P/o/+f/5v/n/+j/6P/n/+b/5P/k/+P/4v/h/+D/4//n/+j/5P/j/+L/
4f/h/+X/5//n/+T/5f/k/+j/8f/+/wkAEgAiADoAWgCBAKwA4AAjAWkBoQHCAcMBrQGT
AWcBMgEEAcwAiwBGAP//0//I/8T/xP/P/9r/4P/k/+b/5P/k/+b/5//n/+b/4v/h/+P/
5f/n/+X/5f/k/+P/4f/g/+D/4P/h/+L/4//m/+b/5f/h/+D/4f/j/+X/5//n/+n/6//r
/+j/5//l/+X/5v/o/+z/7f/r/+n/6f/n/+n/5v/p/+v/7P/u/+7/7v/w/+7/7v/u//H/
8v/y//L/8v/x//H/8P/x//H/8v/y//H/8//z//X/8//x//H/8P/y//b/+/////3/+//5
//f/+P/4//n//f8DAAQABAAEAAMAAQAAAAEABAAGAAcACgAIAAcABgAHAAoADAAOABEA
EAASABUAFQASABIAEwAVABUAFgAZABoAGwAdAB0AHQAdAB0AHQAbAB0AHQAbABkAEwAS
ABQAFAAUABQAEgAQAA4ADAAJAAYAAwAAAP7//P/6//j/+P/4//j/+P/3//b/9f/0//T/
9P/0//T/8v/w/+7/7P/u//D/8v/0//P/8v/x//D/8P/w//D/8P/y//L/8v/y//D/8P/w
//D/+v/0//L/9P/0//D/7v/w//T/9v/+/wYADAAQABIAFAAYAB4AKAAuADoATABYAFwA
ZAB4AJAApgC4AMgA2ADqAP4ADgEUASQBPgFWAWgBdAF8AYABfgF0AXABcAFkAVABQAE6
ASwBHgEOAQgBCgEaASgBKgEoASgBMAEwASABBAHiALoAigBaAEAANAAoABgAAgDu/+T/
4v/g/9j/2P/a/9z/2f/Y/9f/1v/R/87/y//I/8r/yv/K/8r/xv/E/8L/wP/B/8L/w//E
/8L/wv/C/8L/v/++/73/vP+9/77/v//A/8D/wP/A/8D/wP/A/8D/wP/C/8T/xv/I/8b/
xP/C/8D/wv/C/8L/wv/A/77/vP+6/7n/uP+3/7b/sv+w/67/rP+q/6r/qv+q/6r/qv+q
/6r/pv+k/6L/oP+c/5r/mP+W/5b/lv+W/5b/lf+U/5P/kv+W/5j/mv+c/57/oP+i/6T/
qf+s/6//sv+4/7z/wP/E/8f/yv/N/9D/1P/Y/9z/4P/i/+T/5v/o/+z/7v/w//L/8//0
//X/9v/1//T/8//y//T/9v/4//r/+P/2//T/8v/y//L/8v/y//D/8P/w//D/7v/u/+7/
7v/w//D/8P/w/+7/7v/u/+7/8P/w//D/8P/w//D/8P/w/+7/7v/u/+7/8v/0//b/+P/2
//T/8v/w//H/8v/z//T/9f/2//f/+P/0//L/8P/u//H/9P/3//r/+f/4//f/9v/4//j/
+P/4//b/9v/2//b/9f/0//P/8v/z//T/9f/2//T/9P/0//T/9v/2//b/9v/1//T/8//y
//H/8P/v/+7/7//w//H/8v/x//D/7//u/+//8P/x//L/8f/w/+//7v/s/+z/7P/s/+//
8P/x//L/7//u/+3/7P/q/+r/6v/q/+z/7P/s/+z/6f/o/+f/5v/p/+r/6//s/+r/6v/q
/+r/6P/o/+j/6P/q/+r/6v/q/+r/6v/q/+r/6P/o/+j/6P/o/+j/6P/o/+b/5v/m/+b/
5v/m/+b/5v/k/+T/5P/k/+X/5v/n/+j/5//m/+X/5P/n/+j/6f/q/+f/5v/l/+T/4v/i
/+L/4v/k/+b/6P/q/+n/6P/n/+b/5v/m/+b/5v/n/+j/6f/q/+f/5v/l/+T/5v/m/+b/
5v/o/+j/6P/o/+b/5P/i/+D/4//k/+X/5v/k/+T/5P/k/+f/6P/p/+r/5//m/+X/5P/l
/+b/5//o/+f/5v/l/+T/4v/i/+L/4v/l/+b/5//o/+b/5v/m/+b/5f/k/+P/4v/j/+T/
5f/m/+P/4v/h/+D/4//k/+X/5v/k/+T/5P/k/+X/5v/n/+j/5f/k/+P/4v/j/+T/5f/m
/+b/5v/m/+b/5v/m/+b/5v/l/+T/4//i/+P/5P/l/+b/5f/k/+P/4v/j/+T/5f/p/+j/
5//l/+L/4f/i/+b/5//n/+f/6f/r/+n/6P/o/+j/6v/u//H/8f/v/+//8//z//L/8v/z
//X/9P/2//b/9P/x/+//7f/s/+7/7v/v/+//8P/x//H/7v/s/+z/7v/x/+//8P/w/+//
7v/s/+n/6P/m/+b/5v/n/+X/5f/k/+T/5f/k/+P/4f/h/+T/5P/h/+P/4//j/+H/6f/r
/+P/4P/l/+j/5v/l//D/AwAQACAAOABaAIMArADeACUBbwGvAdoB5QHVAbkBjQFSARwB
5gChAFgADwDZ/8j/xP/E/8//4P/k/+b/6P/m/+b/7P/t/+3/7P/o/+X/5f/l/+X/5f/l
/+T/4//h/+D/4P/g/+L/5P/m/+r/7P/r/+f/5v/l/+X/5f/l/+n/6//t/+3/6f/n/+T/
4//m/+j/7P/t/+7/7f/u/+3/7v/q/+z/7f/w//L/8v/y//H/7v/t/+z/7//w//D/8P/v
/+//8P/w//H/8f/y//L/9f/3//f/+f/4//X/9P/y//L/9P/3//n/9//3//f/9//4//j/
+f/9////AAAAAAAA/f/7//r/+/8AAAQABwAMAAwACwAKAAsACgAKAAoACwAOABAAEwAT
ABEAEAAQABEAFAAWABoAHAAaABsAGgAZABwAHQAeAB0AHQAdABsAGQAZABcAFwAWABMA
EQAPAA4ADAAKAAkABQD8//7/AAD9//7//f/8//v/+v/3//b/9f/0//b/9v/2//b/9f/0
//P/8v/y//L/8v/y//T/9P/0//T/8//y//H/8P/y//L/8v/y//D/8P/w//D/7//u/+3/
7P/t/+7/7//w/+7/7v/u/+7/8P/w//D/8P/s/+z/6v/q/+7/9v/4//j//v8CAAAAAAAE
AAwAGAAeAB4AJAAyADwARABQAFoAYgBwAIYApAC8AMwA2gDoAPgACAEWASQBOgFSAWgB
egGGAYwBigGGAYoBkgGSAYoBeAFmAVgBSgE4ASoBHgEYASABNAFAAUIBOAEyATYBNgEo
AQwB6AC6AIAATgA0ACIAEAACAPL/5v/i/+L/4v/e/9r/1v/U/9L/0P/O/8z/zP/M/8z/
yv/I/8b/xP/F/8b/x//I/8b/xv/G/8b/xP/E/8T/xP/H/8r/zf/Q/83/zP/L/8r/x//G
/8X/xP/E/8T/xP/E/8L/wv/C/8L/v/++/73/vP+6/7r/uv+6/7f/tP+x/67/rP+q/6j/
pv+i/57/mv+W/5X/lP+T/5L/j/+M/4n/hv+C/4D/fv98/3z/fP98/3z/ef92/3P/cP9x
/3L/c/90/3b/dv92/3b/ef98/3//gv+H/4r/jf+Q/5T/mP+c/6D/qP+u/7T/uv++/8L/
xv/K/87/0v/W/9r/3v/g/+L/5P/m/+j/6v/s/+7/8P/y//T/8v/y//L/8v/1//b/9//4
//j/+P/4//j/9f/0//P/8v/0//b/+P/6//f/9v/1//T/9v/2//b/9v/2//b/9v/2//b/
9v/2//b/9P/0//T/9P/0//T/9P/0//b/9v/2//b/+P/4//j/+P/1//T/8//y//P/9P/1
//b/+P/4//j/+P/4//j/+P/4//r/+v/6//r/+v/6//r/+v/6//r/+v/6//j/+P/4//j/
+P/4//j/+P/4//j/+P/4//f/9v/1//T/9f/2//f/+P/2//b/9v/2//j/+P/4//j/+P/4
//j/+P/2//T/8v/w//L/9P/2//j/9f/0//P/8v/w//D/8P/w//L/8v/y//L/8P/w//D/
8P/y//L/8v/y//H/8P/v/+7/7v/u/+7/7v/w//D/8P/w/+//7v/t/+z/7f/u/+//8P/u
/+7/7v/u/+7/7v/u/+7/7//w//H/8v/w/+7/7P/q/+z/7P/s/+z/7P/s/+z/7P/q/+r/
6v/q/+v/7P/t/+7/6//q/+n/6P/q/+r/6v/q/+v/7P/t/+7/7P/s/+z/7P/u/+7/7v/u
/+z/7P/s/+z/7v/u/+7/7v/t/+z/6//q/+r/6v/q/+r/7P/s/+z/7P/s/+z/7P/s/+7/
7v/u/+7/6//q/+n/6P/o/+j/6P/o/+v/7P/t/+7/7f/s/+v/6v/s/+z/7P/s/+v/6v/p
/+j/6P/o/+j/6P/q/+r/6v/q/+j/6P/o/+j/6f/q/+v/7P/r/+r/6f/o/+n/6v/r/+z/
6v/q/+r/6v/q/+r/6v/q/+r/6v/q/+r/6P/o/+j/6P/o/+j/6P/o/+n/6v/r/+z/6f/o
/+f/6f/r/+v/6v/o/+b/5v/p/+n/6f/p/+v/7f/u/+7/7//w/+3/8P/y//H/8v/z//j/
+f/0//T/9f/3//r//P/8//r/+f/3//X/9P/x//D/8P/v//D/8f/x/+7/7v/u//D/8//1
//b/9v/1//P/8P/s/+r/5v/m/+b/5//p/+n/6P/o/+X/5P/j/+H/4v/k/+P/3//g/+H/
4v/h/+H/4//j/+T/6f/q/+z/8//6/wMACAASACwAVgB/AKQA0gARAVsBnQHKAdUBxQGv
AY8BXgEqAfYAtQBsABsA3f/E/77/wP/R/+L/5v/k/+b/6P/k/+L/5v/n/+f/5P/h/+H/
4f/h/+T/5f/l/+X/5//m/+b/5v/j/+L/4f/i/+b/5//l/+b/5f/l/+X/5f/l/+f/6f/p
/+n/6f/o/+n/6P/o/+r/6f/r/+v/7f/t/+z/6P/q/+v/6//s/+v/6v/t/+z/7f/u/+3/
7v/u/+7/7//v//D/8P/x//H/8v/y//D/8f/w//H/9f/1//f/+P/2//b/9//3//r/+//8
//3//P/6//n/+//+//7//f/8//////8AAAMAAgAEAAUACAAJAAkACQALAA0ADgAPABEA
EQASABQAEwATABQAFgAZABYAFgAYABgAGgAdAB4AHwAeAB0AHAAZABsAGwAZABcAGQAZ
ABkAFgASAA8ADgANAAwACQAIAAcABgADAAAA/f/6//j/+P/4//j/9//2//X/9P/x//D/
7//u//H/8v/z//T/8//y//H/8P/w//D/8P/w//D/8P/w//D/7v/u/+7/7v/x//L/8//0
//L/8P/u/+z/6P/q//D/8v/y//T/9P/w//L/9v/6/wAACAAOABQAFgAaAB4AIgAsADoA
RABOAFoAaAB4AJAApACyAMYA1ADkAPwADgEYASoBQAFUAWIBbgF2AXoBegF4AXgBegFu
AVwBTAFAATABIgEYARQBFAEiATABNAE0ATABMAE0AS4BGAH2ANAAoABsAEoANAAiABQA
BADy/+j/5P/g/9j/1v/W/9T/0f/Q/8//zv/L/8r/yf/I/8X/xP/D/8L/w//E/8X/xv/D
/8L/wf/A/77/vv++/77/vP+8/7z/vP+6/7r/uv+6/7z/vP+8/7z/uv+6/7r/uv+9/77/
v//A/77/vv++/77/wP/A/8D/wP/C/8L/wv/C/77/uv+2/7L/sP+w/7D/sP+u/6z/qv+o
/6b/pv+m/6b/p/+o/6n/qv+n/6T/of+e/53/nP+b/5r/mv+a/5r/mv+c/5z/nP+c/5//
ov+l/6j/qv+s/67/sP+1/7r/v//E/8b/yP/K/8z/0f/U/9f/2v/f/+L/5f/o/+r/6v/q
/+r/7f/u/+//8P/w//D/8P/w//D/8P/w//D/8P/w//D/8P/u/+7/7v/u/+7/7v/u/+7/
7P/s/+z/7P/s/+z/7P/s/+7/7v/u/+7/7v/u/+7/7v/v//D/8f/y//D/8P/w//D/7v/u
/+7/7v/v//D/8f/y//L/8v/y//L/8//0//X/9v/0//T/9P/0//b/9v/2//b/+P/6//z/
/v/6//j/9v/0//X/9v/3//j/+P/4//j/+P/2//b/9v/2//j/+P/4//j/9f/0//P/8v/z
//T/9f/2//b/9v/2//b/9P/0//T/9P/y//L/8v/y//D/8P/w//D/8f/y//P/9P/y//L/
8v/y//D/8P/w//D/7v/u/+7/7v/w//D/8P/w//P/9P/1//b/8//y//H/8P/y//L/8v/y
//T/9P/0//T/8f/w/+//7v/x//L/8//0//T/9P/0//T/8//y//H/8P/x//L/8//0//L/
8P/u/+z/7v/w//L/9P/z//L/8f/w//H/8v/z//T/8v/y//L/8v/w/+7/7P/q/+7/8P/y
//T/8v/w/+7/7P/t/+7/7//w//D/8P/w//D/7v/u/+7/7v/v//D/8f/y//L/8v/y//L/
8f/w/+//7v/v//D/8f/y//D/7v/s/+r/7v/w//L/9P/y//D/7v/s/+//8P/x//L/8P/w
//D/8P/v/+7/7f/s/+7/7v/u/+7/7v/u/+7/7v/v//D/8f/y//D/8P/w//D/7//u/+3/
7P/t/+7/7//w/+7/7v/u/+7/7v/u/+7/7v/x//L/8//0//H/8P/v/+7/7P/s/+z/7P/t
/+7/7//w/+//7v/t/+z/7//w//H/8v/w/+7/7P/q/+3/7v/v//D/7v/u/+7/7v/s/+z/
7P/s//H/8f/x//D/7P/q/+r/7f/u/+//8P/z//T/8//x//D/8P/w//T/9//3//f/9//7
//3/+v/6//v/+//8//7//v/+//3/+//5//b/9v/2//f/+f/5//n/+P/0//T/9P/2//n/
+f/6//r/9//1//L/7v/s/+r/6v/q/+v/6//r/+r/7P/r/+r/6f/n/+n/7P/s/+f/5//n
/+f/5//j/+X/7f/w/+3/8P/0//P/+P8FABQAJgBEAGgAkwDGAPoANQF9Ab8B4AHdAckB
rQF/AUoBFgHcAJUARgD//9f/zP/G/8r/3f/o/+z/8P/y/+7/7v/w//D/8f/x/+7/6f/p
/+n/6f/t/+//8P/x/+//7v/u/+7/8P/w//D/8v/1//X/8v/y/+//7//v/+//8f/z//X/
9f/0//P/8f/x//T/9v/6//v//f/9///////7//b/9//3//j/+v/6//r/+v/4//j/+P/7
//z//P/8//3//f/+//7/+//7//z//P/+/wEAAgAFAAMAAQABAAAAAQAEAAgACwAKAAkA
CAAHAAcABgAGAAkADQAOAA4ADgAOAA0ADQAPABAAEgATABYAFwAXABcAGQAaABoAGgAb
AB4AIAAjACMAIQAgACAAIQAfACAAIwAkACYAKQAqACsALQAtAC0AKwAtAC0AKwApACYA
IwAiACAAHwAdABsAGgAYABYAFQARAA4ADAAMAAsADwALAAcABgAEAAMAAgABAAAAAAAA
AAAAAAAAAAAAAAAAAAAAAAAAAAAA/v/+//7//v/+//7//v/+/wAAAAAAAAAAAAAAAAAA
AAD+//z/+v/4//v//P/9//7/+//6//n/+P/6//r/+v/6//r/+v/6//r/9P/2//z/AAAC
AAQABAAEAAgACgAIAA4AGAAeACAAKAAwADYAPgBKAFQAYABqAHwAlACoALYAxgDaAOYA
7gAEARgBIgEwAUYBWAFoAXwBigGMAYgBigGOAZQBlgGOAXwBagFWAUIBNgEmARQBFAEk
AS4BNAE2AS4BKgEyAToBKgEIAd4AqgBwAEgAMgAeABIABgD6//T/9v/w/+b/5P/i/9r/
2P/Y/9j/2P/X/9b/1f/U/9b/1v/W/9b/1v/W/9b/1v/U/9T/1P/U/9T/1P/U/9T/1f/W
/9f/2P/W/9T/0v/Q/9L/0v/S/9L/z//O/83/zP/K/8r/yv/K/8r/yv/K/8r/x//E/8H/
vv+6/7j/tv+0/7H/rv+r/6j/pf+k/6P/ov+f/5z/mf+W/5T/kv+Q/47/i/+K/4n/iP+G
/4T/gv+A/37/fP96/3j/ev96/3r/ev99/37/f/+A/4P/hv+J/4z/kP+U/5j/nP+h/6b/
q/+w/7X/uv+//8T/yP/M/9D/1P/b/+D/5f/q/+7/8P/y//T/+P/6//z//v8AAAIABAAG
AAQABAAEAAQABwAIAAkACgAJAAgABwAGAAYABgAGAAYABAAEAAQABAACAAIAAgACAAMA
BAAFAAYABQAEAAMAAgADAAQABQAGAAYABgAGAAYABQAEAAMAAgAEAAQABAAEAAUABgAH
AAgABwAGAAUABAAFAAYABwAIAAYABAACAAAAAgAEAAYACAAHAAYABQAEAAUABgAHAAgA
CgAMAA==
         </WaveFormData>
      </LeadData>
      <LeadData>
         <LeadByteCountTotal>10000</LeadByteCountTotal>
         <LeadTimeOffset>0</LeadTimeOffset>
         <LeadSampleCountTotal>5000</LeadSampleCountTotal>
         <LeadAmplitudeUnitsPerBit>4.88</LeadAmplitudeUnitsPerBit>
         <LeadAmplitudeUnits>��V</LeadAmplitudeUnits>
         <LeadHighLimit>2147483647</LeadHighLimit>
         <LeadLowLimit>268435456</LeadLowLimit>
         <LeadID>V5</LeadID>
         <LeadOffsetFirstSample>0</LeadOffsetFirstSample>
         <FirstSampleBaseline>0</FirstSampleBaseline>
         <LeadSampleSize>2</LeadSampleSize>
         <LeadOff>FALSE</LeadOff>
         <BaselineSway>FALSE</BaselineSway>
         <ExcessiveACNoise>FALSE</ExcessiveACNoise>
         <MuscleNoise>TRUE</MuscleNoise>
         <LeadDataCRC32>1738279284</LeadDataCRC32>
         <WaveFormData>
9P/0//T/9P/z//L/8f/w//L/8v/y//L/9P/0//T/9P/z//L/8f/w/+7/7v/u/+7/7P/s
/+z/7P/u/+7/7v/u/+7/7v/u/+7/7v/u/+7/7v/w//D/8P/w/+7/7P/q/+j/6v/s/+7/
8P/u/+7/7v/u/+z/7P/s/+z/7//w//H/8v/w//D/8P/w/+3/7P/r/+r/6v/q/+r/6v/q
/+r/6v/q/+z/7v/w//L/7//u/+3/7P/t/+7/7//w/+//7v/t/+z/7P/s/+z/7P/t/+7/
7//w/+3/7P/r/+r/7P/s/+z/7P/q/+r/6v/q/+z/7P/s/+z/7f/u/+//8P/u/+z/6v/o
/+n/6v/r/+z/7f/u/+//8P/t/+z/6//q/+z/7P/s/+z/6v/q/+r/6v/r/+z/7f/u/+z/
7P/s/+z/6//q/+n/6P/p/+r/6//s/+7/7v/u/+7/6//q/+n/6P/q/+r/6v/q/+r/6v/q
/+r/7f/u/+//8P/t/+z/6//q/+r/6P/q/+z/7f/t/+3/7P/q/+n/6f/o/+r/6v/q/+r/
6v/s/+z/7P/u//H/8//z//L/8v/0//b/8v/u/+z/7f/z//b/+P/5//b/9f/0//L/8v/z
//X/+f/3//b/9f/0//T/9P/1//f/9v/2//b/9v/y/+3/6f/m/+P/5P/l/+b/6f/p/+j/
5//k/+P/4//i/+D/4f/h/+D/3//f/9//3//k/+T/5P/k/+f/6v/q/+j/6P/s/+//+/8O
ACsATQB2AKIA1wAOAUEBaAF9AYIBegFoAUgBJQH/ANIAogB0AE8AQAA2ACkAJwAiAA8A
AQD+//n/9P/0//H/8P/t/+v/6f/o/+b/5v/l/+T/4//h/97/2//a/9r/3P/d/+D/4v/m
/+f/5//n/+T/4P/e/97/4P/i/+P/4//j/+P/4f/g/97/3//f/+D/3v/e/+D/4P/g/+H/
4v/j/+T/5f/m/+f/5v/l/+P/4v/i/+H/4f/i/+T/5P/j/+L/4v/i/+P/4//k/+j/6f/q
/+j/5//l/+P/4//l/+j/6P/q/+r/6v/q/+j/6P/o/+n/6f/r/+v/6//t/+3/7f/v//D/
8v/y//T/9//3//f/+v/7//r/+P/3//r//f8BAAIAAwADAAYABgAFAAUABwAIAAoADAAN
AA0ACwALAAsACwANAA4ADgANAA4ACAADAAIAAQAAAP///v/9//z/+//6//b/9P/y//D/
7v/u/+7/7v/s/+z/7P/s/+v/6v/p/+j/5v/m/+b/5v/l/+T/4//i/+X/5v/n/+j/6v/q
/+r/6v/r/+z/7f/u/+7/7v/u/+7/7f/s/+v/6v/w//D/8P/y//D/8P/y//L/8P/w//L/
+P/+//7//v8CAAIAAgAIABIAIAAuADgAPgBEAFAAXABsAH4AlACqALwAygDaAOoA/AAO
ASABNAFEAVgBaAF0AX4BjgGeAagBrgG2AcIBzAHUAdQB1gHgAfIBAgIIAgIC9gHmAdIB
uAGWAWwBOgEIAdQArgCQAHQAWgA6ABwACAD8//D/6P/i/9z/2P/W/9b/1v/W/9H/zv/L
/8j/yP/I/8j/yP/F/8T/w//C/8H/wP+//77/v//A/8H/wv/A/8D/wP/A/8L/wv/C/8L/
wf/A/7//vv+9/7z/u/+6/7z/vP+8/7z/uP+2/7T/sv+0/7T/tP+0/7D/rv+s/6r/qP+o
/6j/qP+k/6D/nP+Y/5T/kP+M/4j/hf+C/3//fP95/3b/c/9w/2z/aP9k/2D/Y/9k/2X/
Zv9i/2D/Xv9c/17/Xv9e/17/YP9i/2T/Zv9p/2z/b/9y/3f/fP+B/4b/i/+Q/5X/mv+h
/6j/r/+2/7n/vP+//8L/yP/M/9D/1P/Y/9z/4P/k/+X/5v/n/+j/6//s/+3/7v/w//D/
8P/w/+3/7P/r/+r/7P/s/+z/7P/q/+r/6v/q/+v/7P/t/+7/7P/s/+z/7P/p/+j/5//m
/+n/7P/v//L/8P/u/+z/6v/r/+z/7f/u//D/8P/w//D/7//u/+3/7P/u/+7/7v/u/+z/
6v/o/+b/6//u//H/9P/0//T/9P/0//H/8P/v/+7/8P/w//D/8P/v/+7/7f/s/+7/7v/u
/+7/7v/u/+7/7v/x//L/8//0//b/9v/2//b/8v/w/+7/7P/u/+7/7v/u/+7/7v/u/+7/
7v/u/+7/7v/w//D/8P/w/+//7v/t/+z/7//w//H/8v/w//D/8P/w/+3/7P/r/+r/7f/u
/+//8P/t/+z/6//q/+v/7P/t/+7/7P/s/+z/7P/r/+r/6f/o/+r/6v/q/+r/6v/q/+r/
6v/t/+7/7//w/+//7v/t/+z/7P/s/+z/7P/u/+7/7v/u/+z/6v/o/+b/6P/q/+z/7v/q
/+j/5v/k/+f/6P/p/+r/7f/u/+//8P/v/+7/7f/s/+z/7P/s/+z/6v/o/+b/5P/n/+j/
6f/q/+v/7P/t/+7/6//q/+n/6P/r/+z/7f/u/+3/7P/r/+r/6P/o/+j/6P/q/+r/6v/q
/+j/6P/o/+j/6f/q/+v/7P/q/+r/6v/q/+n/6P/n/+b/5//o/+n/6v/o/+j/6P/o/+n/
6v/r/+z/6//q/+n/6P/q/+r/6v/q/+r/6v/q/+r/6f/o/+f/5v/n/+j/6f/q/+r/6v/q
/+r/6v/q/+r/6v/o/+j/6P/o/+r/6v/q/+r/6v/q/+r/6v/o/+j/6P/o/+j/5v/o/+r/
7f/t/+3/7P/p/+n/6v/q/+j/6P/o/+j/5v/o/+j/6P/q/+3/7//v//H/8v/1//j/9f/y
//H/8//2//j/+f/5//f/9//3//b/8v/x//H/8//0//T/9P/0//P/8v/y//P/9f/2//f/
+P/3//P/8P/u/+n/6P/n/+b/5//n/+b/5f/l/+X/5v/m/+T/5f/l/+T/5f/l/+X/5f/k
/+T/5P/o/+n/6v/s/+z/6v/s/+v/8f8CAB0AQQBqAJgAyQAAATsBbAGNAZwBngGSAXoB
WwE3AQoB1gCiAHcAXgBSAEMANQAqAB0ADwAIAAEA/P/4//P/8v/v/+3/6v/o/+X/5P/l
/+b/5//n/+j/5f/k/+T/4v/h/+L/4v/n/+f/5v/l/+L/4P/g/+L/4v/k/+X/5f/n/+f/
5f/k/+P/4//i/+L/4//k/+f/6P/l/+X/5f/l/+f/5//n/+f/6f/p/+j/6P/o/+f/5//o
/+n/6v/q/+r/5//m/+b/5f/m/+r/6//s/+z/7f/t/+3/6v/r/+3/7P/v//D/8f/y//D/
8P/w//H/8f/z//P/8//z//P/8//1//b/+P/4//r//v///wAABAAEAAQAAwADAAUABwAK
AAoACwALAA4ADgAOAA8AEgAUABgAGgAbABsAFgAVABQAEwAUABQAEwARABEAEgASABIA
DAAKAAcABgABAAAAAAD///7//f/8//v/+v/5//j/9//2//X/9P/y//L/8v/y//P/9P/1
//b/8//y//H/8P/u/+7/7v/u/+//8P/x//L/7v/s/+r/6P/q/+z/7v/w//D/8P/w//D/
8v/y//L/8v/1//b/9//4//T/8v/u/+z/7v/y//L/9P/2//r/+v/6//z/AAAEAAYADAAS
ABgAHgAoAC4AMgA8AE4AZAB4AIYAlACkALYAxgDWAOQA9gAKASIBOAFKAVgBZAFyAX4B
igGYAaYBsAG0AbgBvgHAAcAByAHWAeoB/gEKAgoCBgL6AegB0AG0AY4BYgE4AQgB1gCw
AJQAdgBWAC4ADgD+//j/8P/o/+L/3v/a/9f/1v/V/9T/0v/Q/87/zP/K/8j/xv/E/8T/
xP/E/8T/xP/E/8T/xP/B/8D/v/++/7//wP/B/8L/wP/A/8D/wP++/77/vv++/8D/wP/A
/8D/vv+8/7r/uP+4/7j/uP+4/7b/tP+y/7D/rf+s/6v/qv+n/6b/pf+k/6H/oP+f/57/
mf+W/5P/kP+K/4T/fv94/3P/cP9t/2r/aP9m/2T/Yv9g/17/XP9a/1j/WP9Y/1j/V/9W
/1X/VP9W/1j/Wv9c/1//Yv9l/2j/bP9w/3T/eP9//4T/if+O/5X/mv+f/6T/q/+w/7X/
uv++/8L/xv/K/8//0v/V/9j/3P/g/+T/6P/p/+r/6//s/+z/7P/s/+z/7P/s/+z/7P/u
/+7/7v/u//D/8P/w//D/7v/u/+7/7v/x//L/8//0//P/8v/x//D/7v/u/+7/7v/x//L/
8//0//P/8v/x//D/8v/y//L/8v/y//L/8v/y//D/8P/w//D/8f/y//P/9P/0//T/9P/0
//T/9P/0//T/9f/2//f/+P/2//b/9v/2//b/9v/2//b/9v/2//b/9v/3//j/+f/6//r/
+v/6//r/+P/2//T/8v/z//T/9f/2//b/9v/2//b/+P/4//j/+P/2//b/9v/2//X/9P/z
//L/9f/2//f/+P/3//b/9f/0//b/9v/2//b/9f/0//P/8v/0//T/9P/0//T/9P/0//T/
8//y//H/8P/z//T/9f/2//X/9P/z//L/8P/w//D/8P/z//T/9f/2//T/9P/0//T/9P/0
//T/9P/z//L/8f/w//D/8P/w//D/8//0//X/9v/1//T/8//y//L/8v/y//L/8v/y//L/
8v/w//D/8P/w//H/8v/z//T/8//y//H/8P/y//L/8v/y//D/8P/w//D/7v/u/+7/7v/v
//D/8f/y//H/8P/v/+7/7P/s/+z/7P/v//D/8f/y//T/9P/0//T/8v/y//L/8v/v/+7/
7f/s/+7/7v/u/+7/8P/w//D/8P/u/+7/7v/u/+//8P/x//L/8f/w/+//7v/x//L/8//0
//L/8v/y//L/7//u/+3/7P/u/+7/7v/u/+//8P/x//L/8P/w//D/8P/w//D/8P/w/+//
7v/t/+z/7f/u/+//8P/u/+7/7v/u//D/8P/w//D/7v/u/+7/7v/w//D/8P/w//L/8v/w
//L/8v/x/+//7f/v/+//8P/y//H/8P/v/+7/7P/s/+7/7v/v//D/9P/3//b/9P/z//T/
+f/4//f/+P/7//3//v/+//v/+//7//v/+//7//z//v/+//v/9//z//X/9v/3//n//f/+
//7//v/9//n/9P/w//H/7v/v//D/7f/t/+z/6v/r/+r/6f/p/+r/6v/r/+v/6P/n/+f/
5//n/+r/7P/s/+r/6f/q/+r/7v/2//z//f8FABQAMQBVAHwArgDlAB4BTQFyAYUBiAF+
AWYBSAErAQcB2gCsAHwAWQBKAD4ALwAlAB4AFQANAAgAAQD8//j/8//y/+//7f/s/+z/
6//s/+v/6v/p/+f/5v/j/+L/4v/j/+P/5f/m/+f/5f/i/9//4v/i/+T/6P/m/+j/6f/p
/+n/6f/n/+b/5//p/+r/7P/q/+j/6P/m/+b/5//o/+n/6f/p/+n/6f/p/+n/6P/o/+z/
7f/v//L/8P/u/+v/6P/p/+r/7P/t/+v/7v/u/+7/7P/r/+n/5//r/+//9P/2//P/8v/x
//D/8v/y//L/8//2//n/+v/7//n/+f/5//v/+v/8//z//v/8//v/+v/8/wEABAAGAAkA
BwAJAAwADAAJAAkADAAMAAwADQAQABIAFAAWABcAFwAXABcAFwAXABcAFgAUABEACAAK
AAsADAANAA4ADQAMAAsACgAFAAIA///8//r/+P/2//T/9v/2//b/9v/4//j/+P/4//b/
9P/y//D/7//u/+3/7P/w//L/9P/2//P/8v/x//D/7v/u/+7/7v/w//D/8P/w//D/8P/w
//D/+v/2//T/9P/y/+7/7P/q/+7/8v/4//7/BAAGAAYABgAGAAoAEAAUAB4AKAAwADQA
PABKAFwAbgCAAJIAogCuAL4AzgDcAO4ABgEeATQBRgFYAWgBcgF2AX4BjAGWAZoBoAGu
AbYBugG8AcQB0AHiAfIB+AH6AfYB7AHYAbwBmAFuAT4BDAHeALgAmgCCAGQAOgASAP7/
+P/u/+b/5P/m/+L/3v/c/9r/2P/T/9D/zf/K/8v/zP/N/87/zP/K/8j/xv/E/8T/xP/E
/8L/wv/C/8L/v/++/73/vP+8/7z/vP+8/7v/uv+5/7j/uv+6/7r/uv+9/77/v//A/7z/
uv+4/7b/tP+0/7T/tP+w/67/rP+q/6j/qP+o/6j/pP+i/6D/nv+c/5r/mP+W/5X/lP+T
/5L/j/+M/4n/hv+B/3z/d/9y/3D/bv9s/2r/Zv9k/2L/YP9j/2T/Zf9m/2f/aP9p/2r/
b/9y/3X/eP98/4D/hP+I/4z/kP+U/5j/oP+m/6z/sv+3/7z/wf/G/8r/zv/S/9b/2P/a
/9z/3v/f/+D/4f/i/+f/6v/t//D/7f/s/+v/6v/o/+j/6P/o/+r/7P/u//D/7//u/+3/
7P/q/+r/6v/q/+n/6P/n/+b/6P/q/+z/7v/u/+7/7v/u/+3/7P/r/+r/7P/s/+z/7P/u
/+7/7v/u/+//8P/x//L/8v/y//L/8v/u/+z/6v/o/+z/7v/w//L/8f/w/+//7v/v//D/
8f/y//D/8P/w//D/8P/w//D/8P/w//D/8P/w//D/8P/w//D/8f/y//P/9P/x//D/7//u
/+7/7v/u/+7/8P/y//T/9v/z//L/8f/w/+7/7v/u/+7/8P/w//D/8P/w//D/8P/w//D/
8P/w//D/7//u/+3/7P/u/+7/7v/u/+7/7v/u/+7/7f/s/+v/6v/t/+7/7//w/+//7v/t
/+z/7v/u/+7/7v/u/+7/7v/u/+z/7P/s/+z/7v/u/+7/7v/w//D/8P/w/+3/7P/r/+r/
6//s/+3/7v/r/+r/6f/o/+v/7P/t/+7/7f/s/+v/6v/t/+7/7//w/+//7v/t/+z/6v/q
/+r/6v/t/+7/7//w/+//7v/t/+z/7v/u/+7/7v/u/+7/7v/u/+3/7P/r/+r/7P/s/+z/
7P/q/+r/6v/q/+j/6P/o/+j/6//s/+3/7v/r/+r/6f/o/+v/7P/t/+7/7P/s/+z/7P/t
/+7/7//w/+3/7P/r/+r/5//m/+X/5P/n/+r/7f/w/+//7v/t/+z/6//q/+n/6P/p/+r/
6//s/+v/6v/p/+j/6f/q/+v/7P/s/+z/7P/s/+7/7v/u/+7/7f/s/+v/6v/o/+j/6P/o
/+r/7P/u//D/7f/s/+v/6v/q/+r/6v/q/+z/7P/s/+z/6//q/+n/6P/q/+j/6v/s/+3/
7f/t/+z/7f/t/+7/7v/s/+z/7P/s/+z/7v/u/+7/7//z//b/9//1//T/9f/2//T/8v/y
//X/9v/2//X/8//1//X/9f/0//T/9f/3//v/+//6//n/+P/2//b/9//5//z//P/8//z/
+f/1//L/8P/q/+r/6v/q/+3/7f/s/+v/6v/p/+n/6P/q/+v/6//q/+n/6f/p/+n/6v/u
/+r/5v/n/+z/6P/k/+r/9P/5////DgArAFEAegCmAN8AGgFRAXwBlwGeAZoBhgFgAT8B
GwHwALwAigBjAFIAQgAxACcAIAAZABEACgADAPz/+P/1//T/8f/v/+//7v/s/+z/6v/q
/+r/6f/n/+P/4f/g/+D/4f/k/+b/5//n/+b/5f/i/+D/4P/i/+X/6P/q/+v/6P/n/+T/
4v/j/+X/5v/o/+j/6P/q/+r/5//n/+f/5//p/+n/6f/p/+f/5//m/+b/6P/p/+v/7v/r
/+r/6P/m/+n/6v/s/+3/7f/w//D/8P/u/+3/6//p/+n/6//u/+7/7P/s/+z/7P/t/+7/
7//x//X/9//3//f/9f/z//H/8f/0//j/+v/+//3//f/9/wAAAAAAAP////8BAAMABgAG
AAcABwAKAAoADQAPABMAFgAUABQAEwARABIAEwAUABUAFQAUABIADwAOAA4ADQAMAAkA
CAAGAAYABQAEAAMA///4//j/+P/4//r/+P/4//j/+P/2//T/8v/w//D/8P/w//D/7v/u
/+7/7v/v//D/8f/y//P/9P/1//b/9P/y//D/7v/w//D/8P/w/+7/7v/u/+7/7f/s/+v/
6v/r/+z/7f/u//D/8P/w//D/8P/w//D/8P/s/+z/7P/q/+z/8v/0//L/9v/4//b/9P/4
//7/BgAKAAgACgAWAB4AJAAsADQAOgBEAFgAbgCGAJYAogCwALoAyADaAOwAAgEYAS4B
RAFSAV4BagFyAYABkgGeAagBrgGwAbYBvAG+AcIBxgHMAdwB8AEAAgIC/AHwAdwBxAGq
AYoBYgE0AQAB0ACoAIYAagBOACoADgAEAPr/8P/q/+T/4P/d/9r/1//U/9L/0v/S/9L/
0P/O/8z/yv/K/8r/yv/K/8f/xv/F/8T/wv/C/8L/wv/G/8j/yv/M/8n/yP/H/8b/w//C
/8H/wP/C/8L/wv/C/7//vv+9/7z/u/+6/7n/uP+1/7T/s/+y/67/rP+q/6j/pf+i/5//
nP+V/5D/i/+G/4T/gv+A/37/eP90/3D/bP9n/2T/Yf9e/1v/Wv9Z/1j/U/9Q/03/Sv9I
/0j/SP9I/0f/Rv9F/0T/SP9K/0z/Tv9T/1b/Wf9c/2H/ZP9n/2r/c/96/4H/iP+O/5L/
lv+a/6D/pv+s/7L/t/+8/8H/xv/L/9D/1f/a/9z/3v/g/+L/4//k/+X/5v/p/+z/7//y
//L/8v/y//L/7//u/+3/7P/u//D/8v/0//H/8P/v/+7/7//w//H/8v/y//L/8v/y//D/
8P/w//D/8v/y//L/8v/x//D/7//u//D/8P/w//D/8v/y//L/8v/v/+7/7f/s/+//8P/x
//L/8P/w//D/8P/x//L/8//0//T/9P/0//T/8v/y//L/8v/0//T/9P/0//P/8v/x//D/
8f/y//P/9P/y//L/8v/y//L/8v/y//L/8v/y//L/8v/y//L/8v/y//P/9P/1//b/9v/2
//b/9v/0//L/8P/u//H/8v/z//T/8//y//H/8P/w//D/8P/w//L/8v/y//L/8P/w//D/
8P/y//L/8v/y//H/8P/v/+7/7v/u/+7/7v/w//D/8P/w/+//7v/t/+z/7f/u/+//8P/u
/+7/7v/u//D/8P/w//D/8v/y//L/8v/v/+7/7f/s/+3/7v/v//D/7v/u/+7/7v/t/+z/
6//q/+v/7P/t/+7/7f/s/+v/6v/s/+z/7P/s/+//8P/x//L/7//u/+3/7P/u/+7/7v/u
/+7/7v/u/+7/7v/u/+7/7v/t/+z/6//q/+z/7P/s/+z/7P/s/+z/7P/s/+z/7P/s/+z/
7P/s/+z/6v/q/+r/6v/s/+z/7P/s/+7/7v/u/+7/7P/s/+z/7P/s/+z/7P/s/+z/7P/s
/+z/7P/s/+z/7P/s/+z/7P/s/+r/6v/q/+r/6//s/+3/7v/t/+z/6//q/+v/7P/t/+7/
7P/s/+z/7P/q/+r/6v/q/+z/7P/s/+z/6v/q/+r/6v/r/+z/7f/u/+7/7v/u/+7/6//o
/+n/6v/s/+3/7v/u/+v/6//s/+z/7v/u/+7/7v/w//L/8v/y//D/8f/x/+//8f/y//X/
+P/0//L/8v/1//f/+P/4//f/9//3//f/9v/z//P/9P/3//j/+P/4//j/9v/2//f/+f/7
//z//f/+//n/9f/y//D/7P/s/+z/7P/t/+3/7P/r/+j/5//n/+b/5P/l/+X/5P/l/+X/
5f/l/+L/5v/m/+j/6//u/+7/7v/y//T/9f/3/woAKwBRAHYAngDTAAwBRQFwAYcBkAGU
AYoBbgFPAS0BAgHQAJYAaQBSAEYAOwA1ADAAIQARAAoABwD+//b/8//y/+//7f/r/+r/
6P/o/+j/6P/o/+f/5//l/+X/5v/h/9//3//e/+T/5f/l/+X/5v/k/+T/5v/m/+j/6f/p
/+v/6//p/+j/5f/l/+T/5P/l/+b/6f/q/+n/6f/p/+n/6P/n/+b/5f/m/+f/5//o/+j/
5//n/+j/6v/q/+n/6P/q/+r/6//r/+r/7P/r/+r/6//t/+7/7//r/+v/7P/q/+7/8P/y
//T/8//y//H/8f/x//P/8//z//T/9f/2//n/+f/6//n/+v/9//3//f8AAAMABAAEAAUA
BAAFAAcABgAIAAkADQAOAAwADQAQABIAFQAYABoAGwAYABcAFgAVABQAFAATABEAEgAU
ABMAEAAOAAsACgAJAAgABwAGAAUABAABAP7/+//4//j/+P/4//j/9//2//X/9P/x//D/
7//u//H/8v/z//T/8v/y//L/8v/w//D/8P/w//D/8P/w//D/8v/y//L/8v/z//T/9f/2
//L/8P/u/+z/6v/u//T/9P/0//b/9v/y//D/9P/0//j/AAAEAAgACgAKAAwAEAAWACAA
JgAsADYAQABMAF4AcAB+AJAAogCwAMQA1gDmAPgADAEgATIBQgFQAWABcAF6AYgBmAGi
AaYBqgGyAbgBugG+AcYB0gHkAfIB+gEAAvoB6gHaAcYBpAF6AUwBHAHqAMIAogCEAGoA
RgAiAAoA/v/y/+j/4v/i/+D/3v/c/9r/2P/U/9L/0P/O/8z/yv/I/8b/x//I/8n/yv/I
/8b/xP/C/8L/wv/C/8L/wP/A/8D/wP++/77/vv++/7z/vP+8/7z/u/+6/7n/uP+2/7b/
tv+2/7T/tP+0/7T/tv+2/7b/tv+2/7b/tv+2/7L/rv+q/6b/o/+i/6H/oP+c/5r/mP+W
/5T/kv+Q/47/jf+M/4v/iv+F/4L/f/98/3r/eP92/3T/cP9u/2z/av9o/2b/ZP9i/2T/
Zv9o/2r/bP9u/3D/cv93/3z/gf+G/4n/jP+P/5L/mf+e/6P/qP+v/7T/uf++/8L/xv/K
/87/0//W/9n/3P/g/+L/5P/m/+n/6v/r/+z/7P/s/+z/7P/s/+z/7P/s/+z/7P/s/+z/
7P/s/+z/7P/t/+7/7//w/+3/7P/r/+r/6P/o/+j/6P/s/+7/8P/y//H/8P/v/+7/6//q
/+n/6P/q/+z/7v/w//D/8P/w//D/8v/y//L/8v/w//D/8P/w//L/8v/y//L/8//0//X/
9v/1//T/8//y//T/9P/0//T/9P/0//T/9P/x//D/7//u//D/8v/0//b/9P/0//T/9P/0
//T/9P/0//P/8v/x//D/8//0//X/9v/0//T/9P/0//H/8P/v/+7/8P/y//T/9v/1//T/
8//y//L/8v/y//L/9P/0//T/9P/0//T/9P/0//P/8v/x//D/7f/s/+v/6v/t/+7/7//w
//H/8v/z//T/8v/w/+7/7P/s/+z/7P/s/+7/7v/u/+7/7//w//H/8v/0//T/9P/0//D/
7v/s/+r/6//s/+3/7v/u/+7/7v/u//H/8v/z//T/8f/w/+//7v/r/+r/6f/o/+z/7v/w
//L/7//u/+3/7P/u/+7/7v/u/+7/7v/u/+7/7v/u/+7/7v/v//D/8f/y//D/8P/w//D/
7f/s/+v/6v/r/+z/7f/u/+z/7P/s/+z/7//w//H/8v/u/+z/6v/o/+v/7P/t/+7/7v/u
/+7/7v/s/+z/7P/s/+7/7v/u/+7/7f/s/+v/6v/s/+7/8P/y//H/8P/v/+7/7f/s/+v/
6v/s/+z/7P/s/+7/7v/u/+7/8P/w//D/8P/u/+7/7v/u/+v/6v/p/+j/6f/q/+v/7P/t
/+7/7//w/+7/7v/u/+7/7f/s/+v/6v/s/+z/7P/s/+3/7v/v//D/7v/u/+7/7v/s/+z/
6v/s/+7/7//v/+//7f/r/+r/6v/s/+7/8P/y/+//7v/v/+7/7P/s/+//8f/z//L/8v/0
//f/9v/1//b/+P/5//n/+P/1//X/9f/1//b/9f/1//b/+//7//r/+f/6//r/+v/7//v/
/P/8//z/+v/3//P/8P/w/+z/7P/s/+r/6//r/+r/6//q/+n/6f/q/+r/6//r/+n/5//m
/+X/5//k/+T/6v/u/+3/7v/s/+r/6v/u//H//f8WADUAXQCKALgA6wAoAWEBhAGVAZoB
lAF6AVgBOQETAeIArgB+AGEAVABCADMAKwAgABMADQAKAAMA/P/2//P/8v/v/+3/6v/o
/+X/5P/m/+j/6v/r/+z/6f/o/+j/5f/l/+f/6P/p/+n/6P/n/+b/5P/k/+b/5f/m/+b/
5f/j/+P/4f/g/+P/5f/m/+j/6v/q/+z/7P/q/+n/6P/n/+f/5//n/+f/5f/l/+T/5P/m
/+f/6f/s/+r/6v/p/+j/5//m/+b/5f/n/+z/7v/w/+3/7f/s/+v/7P/v//P/9P/y//D/
7v/s/+z/7P/s/+3/8f/z//P/8//1//X/9f/3//b/+P/4//r/+//7//v//v8CAAQABQAH
AAcACQAMAAwACgAJAAsACgAJAAkACwAMABAAEgATABMAEwATABMAEwAWABgAGQAZABQA
EgAPAAwACQAIAAYABgABAAAA///7//b/9P/0//T/+v/4//j/+P/0//P/8v/x//D/8v/y
//L/8v/0//T/9P/0//P/8v/x//D/8P/w//D/8P/w//D/8P/w//H/8v/z//T/8v/y//L/
8v/x//D/7//u/+//8P/x//L/7//u/+3/7P/u/+7/7v/u/+7/7v/u/+7/5v/m/+z/7v/w
//T/9v/2//j/+P/4//r/AAACAAQACAAOABIAFgAeACYALgA4AEgAWgBsAHgAiACcAKQA
rAC+ANIA4gD0AAYBGAEsAUABUgFeAWYBcgF+AYoBmAGmAa4BtAG2AbgBvgHCAcIBzAHg
AfAB+AH6AfIB5AHWAcYBqgGCAVQBIgHwAMYAoAB+AGQARAAkABAABgD6/+r/5P/i/9z/
2f/Y/9f/1v/U/9L/0P/O/8z/zP/M/8z/zv/O/87/zv/L/8r/yf/I/8f/xv/F/8T/xv/I
/8r/zP/I/8b/xP/C/8P/xP/F/8b/w//C/8H/wP+//77/vf+8/77/vv++/77/uf+2/7P/
sP+r/6j/pf+i/5z/mP+U/5D/jv+M/4r/iP+D/4D/ff96/3f/dP9x/27/a/9o/2X/Yv9f
/1z/Wf9W/1L/UP9O/0z/Sf9I/0f/Rv9G/0b/Rv9G/0n/TP9P/1L/V/9a/13/YP9l/2r/
b/90/3n/fv+D/4j/j/+U/5n/nv+l/6z/s/+6/8D/xP/I/8z/0f/U/9f/2v/e/+L/5v/q
/+v/7P/t/+7/8P/y//T/9v/2//b/9v/2//b/9v/2//b/9P/0//T/9P/y//L/8v/y//X/
9v/3//j/9f/0//P/8v/0//T/9P/0//T/9P/0//T/8v/y//L/8v/z//T/9f/2//b/9v/2
//b/9f/0//P/8v/z//T/9f/2//X/9P/z//L/9P/2//j/+v/3//b/9f/0//X/9v/3//j/
+f/6/w==
         </WaveFormData>
      </LeadData>
      <LeadData>
         <LeadByteCountTotal>10000</LeadByteCountTotal>
         <LeadTimeOffset>0</LeadTimeOffset>
         <LeadSampleCountTotal>5000</LeadSampleCountTotal>
         <LeadAmplitudeUnitsPerBit>4.88</LeadAmplitudeUnitsPerBit>
         <LeadAmplitudeUnits>��V</LeadAmplitudeUnits>
         <LeadHighLimit>2147483647</LeadHighLimit>
         <LeadLowLimit>268435456</LeadLowLimit>
         <LeadID>V6</LeadID>
         <LeadOffsetFirstSample>0</LeadOffsetFirstSample>
         <FirstSampleBaseline>0</FirstSampleBaseline>
         <LeadSampleSize>2</LeadSampleSize>
         <LeadOff>FALSE</LeadOff>
         <BaselineSway>FALSE</BaselineSway>
         <ExcessiveACNoise>FALSE</ExcessiveACNoise>
         <MuscleNoise>TRUE</MuscleNoise>
         <LeadDataCRC32>362921919</LeadDataCRC32>
         <WaveFormData>
9v/2//b/9v/1//T/8//y//T/9P/0//T/9f/2//f/+P/3//b/9f/0//L/8v/y//L/8f/w
/+//7v/w//D/8P/w//L/8v/y//L/8v/y//L/8v/0//T/9P/0//D/7v/s/+r/7v/w//L/
9P/y//L/8v/y//D/8P/w//D/8//0//X/9v/1//T/8//y//H/8P/v/+7/8P/w//D/8P/u
/+7/7v/u//L/9P/2//j/9v/0//L/8P/z//T/9f/2//P/8v/x//D/8P/w//D/8P/x//L/
8//0//H/8P/v/+7/7//w//H/8v/w//D/8P/w/+7/7v/u/+7/8P/y//T/9v/0//L/8P/u
//D/8P/w//D/8f/y//P/9P/x//D/7//u/+//8P/x//L/8f/w/+//7v/v//D/8f/y//D/
8P/w//D/7f/s/+v/6v/s/+7/8P/y//T/9P/0//T/8f/w/+//7v/u/+7/7v/u/+7/7v/u
/+7/8v/0//b/+P/2//T/8v/w//D/8P/x//P/9P/0//T/8v/u/+3/7P/r/+z/7v/x/+//
7//w//H/8f/z//b/9//3//n/+f/7//3/9v/0//L/8v/3//r//P/+//v/+v/5//f/+P/5
//v//f/7//v/+//4//r/+//7//3//f/8//v/+v/1//P/7//u/+v/7P/t/+//8f/w//D/
7//t/+v/6v/o/+j/6P/o/+b/5P/l/+X/5f/p/+z/7P/r/+3/8v/0//H/7//x//P/+v8I
ABwAMgBOAG4AjgCyANUA8wAHAQwBBwH4AOQAzgC0AJoAgwBrAFQASgBDADwANwAsABoA
DAAGAAEA/P/6//f/9f/0//X/7//u/+z/7P/q/+v/6//r/+j/5P/h/+D/4//i/+P/5//s
/+3/7f/t/+r/5//l/+P/5f/o/+r/6v/s/+n/6P/n/+b/5f/k/+X/4//k/+T/5f/n/+b/
5v/m/+n/6//s/+3/7P/r/+n/6P/p/+j/5v/l/+j/6f/q/+r/6P/o/+n/6f/r/+//8P/x
/+3/6//p/+f/5f/m/+r/6//u/+//8P/x/+7/7v/u/+//7v/x//H/8f/w//D/8P/y//P/
9P/0//X/9//4//n//P/9//7//f/6//z//v8AAAAAAgACAAIAAwABAAEABAAGAAcACAAJ
AAkABwAHAAcABwAJAAoACgAIAA0ABwABAP7//P/8//z//P/6//r/+v/6//j/9v/0//L/
8v/y//L/8v/x//D/7//u/+z/7P/s/+z/7P/s/+z/7P/r/+r/6f/o/+n/6v/r/+z/7v/u
/+7/7v/x//L/8//0//T/9P/0//T/8f/w/+//7v/2//b/9v/4//b/9P/0//T/9P/0//j/
/v8CAAAAAAAAAP7//P8CAAwAGAAmADAANAA4AEAASgBUAGQAeACIAJgApACwAL4AygDY
AOgA+AAGARYBJAEqATQBQAFKAVIBWAFgAWoBdgF6AXwBfgGCAY4BmgGgAZ4BlgGGAXQB
YgFIASIB/ADUALAAlgB+AGgAVAA6ACAADAAAAPT/7P/o/+T/4v/i/+L/4v/i/9//3P/Z
/9b/1v/W/9b/1v/T/9L/0f/Q/83/zP/L/8r/zf/O/8//0P/O/87/zv/O/87/zv/O/87/
zP/M/8z/zP/L/8r/yf/I/8n/yv/L/8z/yP/G/8T/wv/E/8T/xP/E/8D/vv+8/7r/uP+4
/7j/uP+1/7L/r/+s/6b/ov+e/5r/mP+W/5T/kv+Q/47/jP+K/4T/gP98/3j/e/98/33/
fv96/3j/dv90/3X/dv93/3j/ev98/37/gP+D/4T/hf+G/4v/kP+V/5r/nv+g/6L/pP+s
/7L/uP++/8L/xP/G/8j/zv/S/9b/2v/f/+L/5f/o/+j/6P/o/+j/7P/u//D/8v/y//L/
8v/y//H/8P/v/+7/7P/s/+z/7P/u/+7/7v/u/+//8P/x//L/8P/w//D/8P/t/+z/6//q
/+3/8P/z//b/9P/y//D/7v/w//D/8P/w//D/8P/w//D/8P/w//D/8P/w//D/8P/w/+7/
7P/q/+j/7P/w//T/+P/2//b/9v/2//P/8v/x//D/8f/y//P/9P/z//L/8f/w//D/8P/w
//D/7v/u/+7/7v/w//L/9P/2//f/+P/5//r/9v/0//L/8P/y//L/8v/y//L/8v/y//L/
8v/y//L/8v/y//L/8v/y//H/8P/v/+7/8f/y//P/9P/0//T/9P/0//L/8P/u/+z/8P/y
//T/9v/0//L/8P/u/+//8P/x//L/8P/w//D/8P/v/+7/7f/s/+7/7v/u/+7/7v/u/+7/
7v/x//L/8//0//H/8P/v/+7/7v/u/+7/7v/x//L/8//0//L/8P/u/+z/7//w//H/8v/w
/+7/7P/q/+v/7P/t/+7/8f/y//P/9P/x//D/7//u/+//8P/x//L/8P/u/+z/6v/s/+7/
8P/y//P/9P/1//b/8v/w/+7/7P/u//D/8v/0//H/8P/v/+7/7P/s/+z/7P/v//D/8f/y
//D/8P/w//D/8v/y//L/8v/w//D/8P/w/+//7v/t/+z/7f/u/+//8P/u/+7/7v/u/+//
8P/x//L/8P/w//D/8P/y//L/8v/y//L/8v/y//L/7//u/+3/7P/t/+7/7//w//D/8P/w
//D/8P/w//D/8P/u/+7/7v/u/+//8P/x//L/8P/w//D/8P/w//D/8P/w/+7/7v/v//H/
9P/0//T/8v/v/+//7//v/+//8P/y/+//7f/u/+//7//w//T/9v/3//n/+f/7//3/+f/4
//f/+P/8//7///8AAP///v/9//v/+v/5//n/+f/8//3//v/8//n/+f/4//n/+//8//3/
/v/9//v/9//2//H/8P/v/+//7//u/+7/7f/u/+3/7f/s/+z/7P/s/+r/7P/t/+3/7f/r
/+r/6v/t//H/9P/2//X/8//x/+//8v/8/xAAKgBIAGgAhgCqAM8A8wANARwBHQEWAQYB
8gDaAMAApQCLAHAAYABZAE4AQwA2ACgAGgASAAsABgAAAPr/9//1//X/8P/u/+v/6v/t
/+//8P/x//H/7v/s/+z/6//o/+f/6f/s/+3/7f/t/+v/6f/o/+f/6f/s/+7/7v/w/+3/
7P/r/+r/6f/o/+n/7P/u/+//8f/v/+7/7v/u/+7/7//v/+//8f/x//D/8P/v/+7/7P/r
/+7/7//w//D/7//u/+7/7f/u//H/8f/x//P/8//z//P/8f/w//L/8f/z//X/9//5//b/
9v/2//f/9v/5//n/+f/4//j/+P/6//n/+v/6//v//f/+////AgADAAQAAwAAAAQABgAI
AAgACQAKAAsADQANAA0AEAASABUAFgAXABcAEwARAA8ADQANAA4ADgAMAA4ADwAOAA0A
CgAIAAcABQABAP//AAD///7//f/8//r/+v/6//r/+P/4//j/+P/2//b/9v/2//f/+P/5
//r/9//2//X/9P/y//L/8v/y//T/9v/4//r/9//0//H/7v/w//L/9P/2//b/9v/2//b/
9P/0//T/9P/2//j/+v/8//j/9v/y/+7/8P/2//j/+P/6//z/+v/6//z/AAACAAQACAAO
ABIAGAAeACIAJgAsADwAUABgAGwAdgCEAJIAoACsALgAxADWAOoA/AAIARIBHAEoATIB
OgFGAVABWAFgAWQBZgFoAWgBbgF6AYoBmAGiAaQBoAGYAYYBcgFaAT4BHAH8ANoAuACc
AIIAagBQADAAFgAIAP7/9v/w/+z/6P/k/+H/4P/f/97/3f/c/9v/2v/Y/9b/1P/S/9T/
1P/U/9T/0v/S/9L/0v/P/87/zf/M/8//0P/R/9L/0f/Q/8//zv/M/8z/zP/M/87/zv/O
/87/y//K/8n/yP/K/8r/yv/K/8b/xP/C/8D/v/++/73/vP+5/7j/t/+2/7P/sv+x/7D/
rP+q/6j/pv+g/5r/lP+O/4r/iP+G/4T/gf+A/3//fv98/3r/eP92/3b/dv92/3b/c/9y
/3H/cP9z/3T/df92/3n/fP9//4L/hf+I/4v/jv+U/5j/nP+g/6X/qv+v/7T/uv++/8L/
xv/J/8z/z//S/9X/2P/b/97/4//m/+n/7P/t/+7/7//w//L/8v/y//L/9P/0//T/9P/0
//T/9P/0//T/9P/0//T/8//y//H/8P/z//T/9f/2//b/9v/2//b/9f/0//P/8v/1//b/
9//4//b/9v/2//b/+P/4//j/+P/4//j/+P/4//X/9P/z//L/9f/2//f/+P/2//b/9v/2
//b/9v/2//b/9//4//n/+v/6//r/+v/6//r/+v/6//r/+P/4//j/+P/7//z//f/+//7/
/v/+//7//P/6//j/9v/3//j/+f/6//j/+P/4//j/+f/6//v//P/6//r/+v/6//f/9v/1
//T/9v/4//r//P/7//r/+f/4//n/+v/7//z/+f/4//f/9v/2//b/9v/2//j/+P/4//j/
9//2//X/9P/4//r//P/+//v/+v/5//j/9//2//X/9P/2//j/+v/8//v/+v/5//j/+P/4
//j/+P/3//b/9f/0//T/9P/0//T/9v/4//r//P/7//r/+f/4//j/+P/4//j/9v/2//b/
9v/0//T/9P/0//f/+P/5//r/9//2//X/9P/1//b/9//4//j/+P/4//j/9//2//X/9P/3
//j/+f/6//f/9v/1//T/8v/y//L/8v/z//T/9f/2//j/+P/4//j/+v/6//r/+v/3//b/
9f/0//T/9P/0//T/9f/2//f/+P/2//b/9v/2//f/+P/5//r/+f/4//f/9v/3//j/+f/6
//j/+P/4//j/9f/0//P/8v/z//T/9f/2//j/+P/4//j/+P/4//j/+P/2//b/9v/2//X/
9P/z//L/9f/2//f/+P/3//b/9f/0//X/9v/3//j/9v/2//b/9v/2//b/9v/2//j/+P/4
//n/+f/4//b/9P/0//X/9//5//f/9//4//r/9v/1//X/9f/2//f/+//9//z/+//6//v/
AAD+////AAAAAAEAAgACAAAAAAAAAAAAAgADAAQABgADAAEA///9//v//P/+////AQAC
AAIAAgABAP3/+v/1//f/9P/1//b/9P/z//H/8P/x//D/7//v/+//8P/x//L/7v/u/+//
7//x//P/9v/0//P/8//y//L/+f///wEAAQAEAA4AIAA4AFYAeACeAMQA5QABAQ8BEgEL
AfoA5ADUAMAAqACPAHMAXgBSAEkAPAAxACgAIAAYABIACwAGAAIA/f/5//b/9f/z//T/
9P/2//P/8//y//H/7//s/+r/6v/u/+z/7P/v/+//7f/q/+f/6v/r/+3/7//t//D/8v/y
//L/7//u/+3/8P/x//L/9f/x//D/7v/t//D/8P/x//L/8P/x//H/8f/z//P/8v/y//b/
9v/1//X/8v/x//D/7v/w//D/8f/x//L/9f/1//X/8//x/+//7f/x//T/+v/9//v/+f/3
//X/9f/2//f/+f/7////AAABAP///v/9//7/AQACAAIAAwACAAAA/v/+/wQACAAKAAoA
CgAMAA4ADgALAAoACQAJAAsACwAOABAAEQASABMAEwATABMAEwATABIAEgARAA4ABwAI
AAkACgALAAwACgAKAAoACgAHAAQAAQD+//v/+v/5//j/+f/6//v//P/+//7//v/+//z/
+v/4//b/8//y//H/8P/z//b/+f/8//r/+P/2//T/9P/0//T/9P/2//b/9v/2//b/9v/2
//b/AgAAAPz/+v/4//T/8P/u//D/9v/8/wIABgAIAAYABgAGAAgADAASABoAJAAoACgA
LAA4AEYAVgBmAHQAggCMAJgApACwAMAA0gDmAPoACAEYASYBLAEuATYBQAFGAUoBUgFc
AWYBagFqAXIBegGEAYwBlAGWAZQBigF4AWIBRgEkAQIB3AC6AJ4AiAB0AFwAOgAYAAQA
/P/y/+r/6v/s/+z/6f/m/+P/4P/d/9r/1//U/9b/2P/a/9z/2P/W/9T/0v/S/9L/0v/S
/9H/0P/P/87/y//K/8n/yP/K/8r/yv/K/8n/yP/H/8b/x//I/8n/yv/M/8z/zP/M/8n/
xv/D/8D/wv/C/8L/wv/A/77/vP+6/7j/uP+4/7j/tf+0/7P/sv+v/6z/qf+m/6b/pv+m
/6b/o/+g/53/mv+U/5D/jP+I/4X/hP+D/4L/fv98/3r/eP97/3z/ff9+/4D/gP+A/4D/
hf+I/4v/jv+R/5T/l/+a/57/oP+i/6T/q/+w/7X/uv+//8T/yf/O/9P/1v/Z/9z/3//g
/+H/4v/j/+T/5f/m/+n/7P/v//L/8f/w/+//7v/t/+z/6//q/+7/8P/y//T/8v/y//L/
8v/w//D/8P/w/+3/7P/r/+r/7f/u/+//8P/y//L/8v/y//H/8P/v/+7/7v/u/+7/7v/w
//D/8P/w//H/8v/z//T/9v/2//b/9v/y//D/7v/s//D/8v/0//b/9f/0//P/8v/0//T/
9P/0//L/8v/y//L/8P/w//D/8P/x//L/8//0//P/8v/x//D/8v/0//b/+P/1//T/8//y
//D/8P/w//D/9P/2//j/+v/3//b/9f/0//L/8v/y//L/8v/y//L/8v/0//T/9P/0//T/
9P/0//T/8//y//H/8P/y//L/8v/y//L/8v/y//L/8f/w/+//7v/w//L/9P/2//P/8v/x
//D/8f/y//P/9P/y//L/8v/y//D/8P/w//D/8v/y//L/8v/0//T/9P/0//H/8P/v/+7/
7//w//H/8v/x//D/7//u//H/8v/z//T/8f/w/+//7v/v//D/8f/y//D/8P/w//D/7v/u
/+7/7v/w//L/9P/2//T/8v/w/+7/7//w//H/8v/z//T/9f/2//P/8v/x//D/8P/w//D/
8P/u/+7/7v/u/+7/7v/u/+7/8f/y//P/9P/y//D/7v/s//D/8v/0//b/9f/0//P/8v/0
//T/9P/0//P/8v/x//D/7f/s/+v/6v/v//L/9f/4//X/9P/z//L/8f/w/+//7v/s/+z/
7P/s/+7/7v/u/+7/8f/y//P/9P/y//L/8v/y//T/9P/0//T/8//y//H/8P/w//D/8P/w
//H/8v/z//T/8//y//H/8P/w//D/8P/w//L/8v/y//L/8f/w/+//7v/w//D/8f/z//L/
8v/y//D/8P/x//L/8//w//D/8f/t/+7/8P/y//P/9v/6//z//f/6//f/9v/1//X/9v/3
//r/+v/6//n/+P/6//r/+v/5//r/+//9/////v/9//z/+P/6//v/+//9/wAAAAAAAAAA
+//5//X/9P/u/+7/7v/v//D/8P/x//H/7v/t/+3/7P/s/+z/7P/q/+r/6//r/+v/7f/u
/+z/6f/r//D/7v/p/+//9//3//j/BAAWADAASgBoAJAAuADdAP0AEwEcARsBDAH2AN4A
yACyAJcAewBkAFgASQA6AC8AJgAcABYAEAAJAAIA/P/2//P/8f/x//D/8P/v//D/7v/v
/+//7//r/+j/5v/m/+n/6P/p/+3/7f/t/+z/6//o/+f/5//n/+j/7P/v//D/7f/p/+f/
5f/o/+n/6v/t/+z/7P/r/+v/7f/s/+z/7P/q/+v/6//r/+v/6//q/+r/7f/u/+7/7//s
/+v/6v/o/+v/7P/u/+//8P/z//P/8//w/+//7v/t/+v/7P/w//H/7//v/+//7//w//D/
8P/x//P/9//4//n/9v/0//L/8v/1//j/+v/9//z//P/8//7//v8AAAAA/v/+/wAAAgAC
AAIAAgACAAMABQAHAAwAEAANAAwACwAJAAgACQAKAAsACQAKAAoACAAHAAcABQADAAMA
AgACAAEAAQABAP//+//2//X/9f/2//j/+P/4//j/+P/1//T/8//y//L/8v/y//L/8P/w
//D/8P/x//L/8//0//X/9v/3//j/9v/0//L/8P/w//D/8P/w/+7/7v/u/+7/7P/s/+z/
7P/u/+7/7v/u//D/8P/w//D/8f/y//P/9P/u//D/8P/u//D/9v/4//b/+v/6//b/8v/0
//r/AgAGAAQABgAQABYAGAAeACQAKAAyAEIAVgBqAHYAfgCIAJIAngCsALwAzADeAPAA
AAEMARQBGgEiAS4BOgFEAU4BVAFaAWABZAFmAWoBbAFwAXoBigGWAZwBmAGMAXoBZgFO
ATQBGgH4ANQAsgCSAHYAYABIACoAEgAGAP7/9P/u/+j/5v/j/+D/3f/a/9r/2v/a/9r/
2P/W/9T/0v/U/9T/1P/U/9P/0v/R/9D/zv/O/87/zv/Q/9L/1P/W/9X/1P/T/9L/0f/Q
/8//zv/M/8z/zP/M/8v/yv/J/8j/x//G/8X/xP/B/8D/v/++/7z/uv+4/7b/sv+w/67/
rP+n/6L/nf+Y/5f/lv+V/5T/kP+M/4j/hP+B/37/e/94/3X/dP9z/3L/b/9s/2n/Zv9m
/2b/Zv9m/2P/Yv9h/2D/Yv9k/2b/aP9t/3D/c/92/3n/fP9//4L/iP+O/5T/mv+f/6L/
pf+o/6//tP+5/77/wv/G/8r/zv/T/9b/2f/c/+D/4v/k/+b/6P/o/+j/6P/s/+7/8P/y
//T/9P/0//T/8f/w/+//7v/x//L/8//0//P/8v/x//D/8f/y//P/9P/y//L/8v/y//L/
8v/y//L/9P/0//T/9P/z//L/8f/w//L/8v/y//L/9P/0//T/9P/x//D/7//u/+//8P/x
//L/8v/y//L/8v/0//T/9P/0//b/9v/2//b/9f/0//P/8v/z//T/9f/2//X/9P/z//L/
9P/0//T/9P/0//T/9P/0//L/8v/y//L/9f/2//f/+P/3//b/9f/0//X/9v/3//j/+P/4
//j/+P/1//T/8//y//X/9v/3//j/9f/0//P/8v/y//L/8v/y//P/9P/1//b/9P/0//T/
9P/1//b/9//4//f/9v/1//T/9P/0//T/9P/2//b/9v/2//P/8v/x//D/8v/y//L/8v/y
//L/8v/y//P/9P/1//b/+P/4//j/+P/3//b/9f/0//b/9v/2//b/9f/0//P/8v/w//D/
8P/w//H/8v/z//T/8//y//H/8P/w//D/8P/w//P/9P/1//b/8//y//H/8P/z//T/9f/2
//T/9P/0//T/9P/0//T/9P/z//L/8f/w//H/8v/z//T/9P/0//T/9P/y//L/8v/y//T/
9P/0//T/8f/w/+//7v/v//D/8f/y//T/9P/0//T/8//y//H/8P/x//L/8//0//L/8v/y
//L/8v/y//L/8v/y//L/8v/y//L/8v/y//L/9P/0//T/9P/z//L/8f/w//P/9P/1//b/
9P/0//T/9P/z//L/8f/w//L/8v/y//L/8P/w//D/8P/z//T/9f/2//b/9v/2//b/9P/y
//H/8f/1//b/9//2//P/8//z//P/9f/2//j/9f/3//j/+f/5//f/+P/3//X/+P/5//z/
///7//r/+f/6//3//v/+//7//v/+//7//f/8//v/+//7//7///8AAP7//f/9//z//f//
/wAAAQACAP///f/5//j/8v/y//L/8//1//T/9P/z//D/7//v/+7/7P/s/+z/6v/q/+v/
6//r/+n/7P/s/+//8//0//b/9//5//n/9//2/wQAHAA4AFIAbACOALYA2wD3AA0BFgEX
ARABAAHuANwAwgCjAIMAaABYAE8ARgBBADwALAAcABYAEQAGAP7//P/5//f/9//z//L/
8P/w//D/8f/x//H/8P/u/+3/7v/t/+j/5f/l/+r/6//r/+v/6//r/+z/7f/t//D/8v/y
//P/8f/x//H/7//t/+v/6//s/+7/7//x/+//7v/u/+7/7P/t/+3/7f/u/+//7//w//H/
8P/u/+3/7v/v//D/8P/w//D/8f/x/+//8f/w/+//8v/z//T/9f/x//D/8v/x//P/9f/3
//n/9v/2//b/9//3//n/+P/3//f/+P/5//z/+//8//z//f8AAAAAAAACAAIABAAEAAIA
AwAEAAUABAAHAAgACQALAAkACQAMAA4AEAASABQAFQARABEAEQARAA8AEAAQAA4ADwAR
ABEADwAMAAkACAAHAAYABAAEAAQABAABAP7/+//4//n/+v/7//z/+v/6//r/+v/4//b/
9P/y//X/9v/3//j/+P/4//j/+P/2//b/9v/2//b/9v/2//b/9v/2//b/9v/3//j/+f/6
//b/9P/y//D/7v/y//b/+v/6//z//P/2//T/9v/2//r/AAAEAAgACAAIAAgACgAQABgA
HgAiACoAMgA6AEgAVgBiAHAAgACOAJ4AsAC8AMoA2gDoAPgABAEQAR4BKgEyATwBSAFQ
AVIBVAFaAWIBZAFoAXABegGGAYwBlAGaAZQBiAF6AWoBUAEuAQwB5gDEAKQAigByAGAA
RAAmABIABgD6/+7/6P/o/+j/5f/k/+P/4v/e/9z/2v/Y/9f/1v/V/9T/1v/W/9b/1v/T
/9L/0f/Q/9D/0P/Q/9D/z//O/83/zP/M/8z/zP/M/8r/yv/K/8r/yP/I/8j/yP/G/8b/
xv/G/8X/xP/D/8L/xP/E/8T/xP/G/8b/xv/G/8H/vv+7/7j/t/+2/7X/tP+v/6z/qf+m
/6P/ov+h/6D/oP+g/6D/oP+b/5j/lf+S/4//jv+N/4z/iP+G/4T/gv+A/37/fP96/3z/
fv+A/4L/hf+G/4f/iP+M/5D/lP+Y/5r/nP+e/6D/pv+s/7L/uP++/8L/xv/K/8//0v/V
/9j/3P/e/+D/4v/k/+b/6P/q/+3/7v/v//D/8P/w//D/8P/w//D/8P/w//H/8v/z//T/
8//y//H/8P/y//L/8v/y//D/8P/w//D/7//u/+3/7P/w//L/9P/2//T/9P/0//T/8f/w
/+//7v/x//L/8//0//L/8v/y//L/8//0//X/9v/0//T/9P/0//b/9v/2//b/9//4//n/
+v/3//b/9f/0//X/9v/3//j/9v/2//b/9v/z//L/8f/w//T/9v/4//r/+P/4//j/+P/6
//r/+v/6//f/9v/1//T/9f/2//f/+P/6//r/+v/6//f/9v/1//T/9//4//n/+v/5//j/
9//2//j/+P/4//j/+P/4//j/+P/2//b/9v/2//T/9P/0//T/8//y//H/8P/z//T/9f/2
//f/+P/5//r/9v/0//L/8P/x//L/8//0//T/9P/0//T/9f/2//f/+P/6//r/+v/6//f/
9P/x/+7/8P/y//T/9v/0//T/9P/0//X/9v/3//j/9v/2//b/9v/y//D/7v/s/+//8v/1
//j/9f/0//P/8v/z//T/9f/2//T/9P/0//T/8v/y//L/8v/1//b/9//4//j/+P/4//j/
9v/0//L/8P/x//L/8//0//L/8v/y//L/9f/2//f/+P/1//T/8//y//T/9P/0//T/9P/0
//T/9P/0//T/9P/0//b/9v/2//b/8//y//H/8P/y//T/9v/4//b/9v/2//b/8//y//H/
8P/y//L/8v/y//P/9P/1//b/9v/2//b/9v/0//T/9P/0//P/8v/x//D/8v/y//L/8v/1
//b/9//4//f/9v/1//T/8v/y//L/8v/y//L/8v/y//T/9P/0//T/9P/0//T/9P/y//L/
8v/z//X/9v/2//b/8v/x//H/8f/0//X/9//6//b/9f/1//X/8//z//b/9//5//n/+f/7
/////P/8//z//v///wAAAAD///7//f/8//3//f/9//7/AQABAAEAAQAAAAAAAQABAAMA
BAAEAAQAAwD///z/9//4//T/9P/0//P/8//y//L/8f/w/+//7//v//D/8f/y/+//7v/u
/+3/7//t/+z/8P/z//P/9P/0//P/9f/1//X/+v8KACIAQABcAHoAnADEAOsACQEXAR4B
GQEEAfAA3gDKAK4AlQB7AGoAYABRAEAANQAqAB4AFgASAA0ABgAAAP7/+//5//n/8v/w
/+3/7P/v//H/8v/z//H/7v/s/+z/8P/u/+7/8f/x//H/8P/v/+7/7f/t/+3/7P/u/+//
7v/u/+v/6v/p/+r/6//s/+//8P/y//P/9f/z//D/7v/s/+7/7//v/+//7f/t/+z/7P/w
//D/7//v//H/8f/x//D/7f/s/+z/6//u//P/9f/3//T/8//y//H/8v/0//n/+//3//X/
8//x//L/8v/y//P/9v/5//n/+f/6//r/+v/8//v//P/8//3//v/+//7/AAAEAAYABgAE
AAgACgAMAAwACQAIAAcABwAFAAUACAAKAAsADAANAA0ADAANAA4ADwARABQAFgAWABMA
EQANAAkABwAGAAYABQABAAEA///7//r/+f/5//j//v/8//z//P/6//n/+P/3//b/9v/2
//b/9v/4//j/+P/4//f/9v/1//T/9v/2//b/9v/0//T/9P/0//f/+P/5//r/+f/4//f/
9v/1//T/8//y//X/9v/3//j/9v/0//L/8P/x//L/8//0//b/9v/2//b/7v/u//L/9v/2
//j//P/+//z//P/6//7/AgAEAAQACgAQABAAEgAYAB4AJAAsADgARgBUAGIAcAB+AIYA
jACaAKoAuADGANIA4ADuAAABDAEUAR4BKgE0ATwBSgFSAVoBYgFkAWYBbAFyAXIBegGI
AZIBlgGYAZIBiAF8AWwBVgE4ARQB8ADOALAAkgB2AGAASAAsABgADgACAPT/8P/u/+b/
5f/k/+P/4v/f/97/3f/c/9r/2v/a/9r/2//c/93/3v/c/9r/2P/W/9T/1P/U/9T/1//Y
/9n/2v/Y/9b/1P/S/9X/1v/X/9j/1f/U/9P/0v/Q/87/zP/K/8v/zP/N/87/yv/I/8b/
xP/B/77/u/+4/7L/rv+q/6b/pP+i/6D/nv+a/5j/lv+U/5H/jv+L/4j/hv+E/4L/gP98
/3r/eP92/3P/cv9x/3D/bf9s/2v/av9o/2j/aP9o/2v/bv9x/3T/dv94/3r/fP+A/4T/
iP+M/5L/lv+a/57/ov+m/6r/rv+2/7z/wv/I/8z/0P/U/9j/2//e/+H/5P/n/+r/7f/w
//H/8v/z//T/9v/4//r//P/6//r/+v/6//z//P/8//z/+v/6//r/+v/4//j/+P/4//v/
/P/9//7/+//6//n/+P/5//r/+//8//z//P/8//z/+v/6//r/+v/9//7///8AAP///v/9
//z/+//6//n/+P/7//z//f/+//v/+v/5//j//P/+/wAAAgAAAP7//P/6//z//P/8//z/
//8AAA==
         </WaveFormData>
      </LeadData>
   </Waveform>
</RestingECG>
