# Supplementary material for: Detection of Left Atrial Enlargement Using a Convolutional Neural Network-Enabled Electrocardiogram
Source: Front Cardiovasc Med. 2020 Dec 17;7:609976. doi: 10.3389/fcvm.2020.609976 (PMC7773668; doi:10.3389/fcvm.2020.609976)
Supplement: Supplementary file 1 [file Data_Sheet_1.ZIP › hyp/1802032121_1544_0000000M.XML]

<?xml version="1.0" encoding="Windows-1252"?>
<!DOCTYPE RestingECG SYSTEM "restecg.dtd">
<RestingECG>
   <PatientDemographics>
      <PatientID>1802032121</PatientID>
      <PatientAge>71</PatientAge>
      <AgeUnits>Years</AgeUnits>
      <Gender>Male</Gender>
      <PatientLastName>liangqiuqiang</PatientLastName>
   </PatientDemographics>
   <TestDemographics>
      <DataType>Resting</DataType>
      <Site>1</Site>
      <AcquisitionDevice>MAC55</AcquisitionDevice>
      <Status>Unconfirmed</Status>
      <Priority>Normal</Priority>
      <AcquisitionTime>10:12:18</AcquisitionTime>
      <AcquisitionDate>08-12-2016</AcquisitionDate>
      <CartNumber>1</CartNumber>
      <AcquisitionSoftwareVersion>009C</AcquisitionSoftwareVersion>
      <XMLSourceVersion>MAC5000 v1.0</XMLSourceVersion>
   </TestDemographics>
   <RestingECGMeasurements>
      <VentricularRate>80</VentricularRate>
      <AtrialRate>80</AtrialRate>
      <PRInterval>184</PRInterval>
      <QRSDuration>96</QRSDuration>
      <QTInterval>388</QTInterval>
      <QTCorrected>447</QTCorrected>
      <PAxis>58</PAxis>
      <RAxis>-20</RAxis>
      <TAxis>31</TAxis>
      <QRSCount>13</QRSCount>
      <QOnset>210</QOnset>
      <QOffset>258</QOffset>
      <POnset>118</POnset>
      <POffset>175</POffset>
      <TOffset>404</TOffset>
      <ECGSampleBase>500</ECGSampleBase>
      <ECGSampleExponent>0</ECGSampleExponent>
   </RestingECGMeasurements>
   <Diagnosis>
      <Modality>Resting</Modality>
         <StatementCount>2</StatementCount>
         <LabelText>12SL ��ϳ���</LabelText>
      <DiagnosisStatement>
         <StmtFlag>ENDSLINE</StmtFlag>
         <StmtText>�������</StmtText>
      </DiagnosisStatement>
      <DiagnosisStatement>
         <StmtFlag>ENDSLINE</StmtFlag>
         <StmtText>���� ECG</StmtText>
      </DiagnosisStatement>
   </Diagnosis>
   <Waveform>
      <WaveformType>Rhythm</WaveformType>
      <WaveformStartTime>0</WaveformStartTime>
      <NumberofLeads>8</NumberofLeads>
      <SampleType>CONTINUOUS_SAMPLES</SampleType>
      <SampleBase>500</SampleBase>
      <SampleExponent>0</SampleExponent>
      <HighPassFilter>16</HighPassFilter>
      <LowPassFilter>150</LowPassFilter>
      <ACFilter>NONE</ACFilter>
      <LeadData>
         <LeadByteCountTotal>10000</LeadByteCountTotal>
         <LeadTimeOffset>0</LeadTimeOffset>
         <LeadSampleCountTotal>5000</LeadSampleCountTotal>
         <LeadAmplitudeUnitsPerBit>4.88</LeadAmplitudeUnitsPerBit>
         <LeadAmplitudeUnits>��V</LeadAmplitudeUnits>
         <LeadHighLimit>2147483647</LeadHighLimit>
         <LeadLowLimit>268435456</LeadLowLimit>
         <LeadID>I</LeadID>
         <LeadOffsetFirstSample>0</LeadOffsetFirstSample>
         <FirstSampleBaseline>0</FirstSampleBaseline>
         <LeadSampleSize>2</LeadSampleSize>
         <LeadOff>FALSE</LeadOff>
         <BaselineSway>FALSE</BaselineSway>
         <ExcessiveACNoise>FALSE</ExcessiveACNoise>
         <MuscleNoise>FALSE</MuscleNoise>
         <LeadDataCRC32>1866971907</LeadDataCRC32>
         <WaveFormData>
9P/0//T/9P/0//T/9P/0//T/9P/0//T/9P/0//T/9P/0//T/9P/0//L/8v/y//L/8v/y
//L/8v/y//L/8v/y//L/8v/y//L/9P/0//T/9P/y//L/8v/y//T/9P/0//T/9P/0//T/
9P/0//T/9P/0//T/9P/0//T/9v/2//b/9v/2//b/9v/2//b/9v/2//b/9P/0//T/9P/0
//T/9P/0//T/9P/0//T/9P/0//T/9P/0//T/9P/0//T/9P/0//T/9P/0//T/9P/y//L/
8v/y//T/9P/0//T/9v/2//b/9v/2//b/9v/2//f/+P/5//v//P/8//3///8AAAEAAQAB
AAIAAwADAAMABQADAAMAAgAAAAAA///+//3/+//6//n/+//6//n/+f/2//X/9f/0//P/
8//x//H/8v/y//H/8f/x//H/8P/w/+//7//v/+//7//v/+//7//w//D/8P/w//D/8P/w
//D/7v/u/+7/7v/u/+7/7v/u//D/8P/w/+3/6//n/+j/6P/p/+z/9P/8/wQAEwAoAD8A
XwCBAJ0AswDBAMkAzADKALsApACJAG8AVwA9ACQAEAAGAP7/9v/0//L/8P/x//H/8v/0
//L/8v/0//T/9P/z//H/8f/x/+//7v/u/+7/7//w//H/8v/w//D/8P/v/+//7//v/+//
8P/w//D/8P/w//D/8P/w//H/8f/x//H/8//z//P/8//y//L/8v/y//T/9P/0//T/9P/0
//T/9P/z//P/8//z//b/9v/2//b/9v/2//b/9//2//f/9v/1//f/+P/4//j/+v/7//v/
/P/9//3//v/+//7/////////AAACAAMABAAEAAUABgAGAAkACQAKAAoACwALAAwADAAN
AA0ADQANAA4ADgAOAA4ADAAMAA0ADQAOAA4ADAALAAkACAAHAAYABQAEAAQAAgADAAIA
AQAAAP7//f/8//v/+v/5//n/+f/6//r/+f/5//n/+P/4//j/+v/6//n/+f/4//f/9v/1
//f/9//3//f/9//3//b/9v/1//X/9f/1//b/9v/2//b/9v/2//b/9v/1//X/9f/1//T/
9P/0//T/8//z//P/8//1//X/9v/2//b/9v/2//b/9P/0//T/9P/0//X/9f/1//X/9f/1
//X/9f/2//f/+P/2//X/9f/1//X/9v/2//b/9v/2//b/9v/1//X/9f/0//T/9f/2//b/
8//z//L/8v/0//T/9P/0//X/9f/0//T/8v/y//L/8v/0//T/9P/0//T/9P/0//T/9P/0
//T/9P/z//P/8//z//P/9//6//r/+v/6//r//f/+//7///8BAAIAAwADAAMABAAFAAUA
AwADAAEAAQACAAIAAgABAAIAAQD///7//P/7//n/9//5//j/9//3//T/8//z//H/8f/y
//L/8f/v/+//7//u/+//7//w//H/7//v/+//7//v/+7/7v/u//D/8P/w//D/7v/u/+7/
7v/u/+7/7v/u//D/8P/w/+7/7f/r/+n/5v/k/+f/7P/y//r/BAARACQAPwBdAIEAnwC1
AMUA0QDYANIAwQCsAJEAcwBdAEcALgAaAAwAAgD6//b/9v/0//X/8//y//T/9P/0//T/
9P/y//H/8//z//P/8f/w//D/8P/u/+7/7v/u//D/8P/w/+//7//v/+//7//w//D/8P/w
//D/8P/w//D/8f/x//H/8f/x//H/8f/x//L/8v/y//L/8v/y//L/8v/y//L/8v/y//P/
8//z//P/9P/0//T/9P/0//T/9P/1//X/9//3//f/9//4//j/+P/4//n/+f/6//v/+//8
//z//v////////8AAAIAAwAEAAQABQAGAAYABwAHAAgACAAJAAkACgAKAAsACwALAAsA
DAAMAAwADAAMAAwADQANAAwADAAKAAkACQAIAAcABgAFAAQABAACAAEAAAD///7//v/9
//z/+//8//v/+//7//j/+P/3//f/+f/4//j/+P/2//b/9f/1//X/9f/1//X/9f/1//X/
9f/3//f/9v/2//P/8//z//P/9P/0//T/9P/0//T/9P/0//P/8//z//P/9P/0//T/9P/x
//H/8f/x//P/8//0//T/8v/y//L/8v/0//T/9P/0//T/9f/1//X/9f/1//X/9f/0//T/
9P/0//T/8//z//P/8//0//T/9P/y//L/8v/y//H/8f/x//D/8P/x//L/8v/z//P/8v/y
//D/8P/w//D/8//z//L/8v/w//D/8P/w//D/8P/w//D/8f/y//P/9P/y//L/8v/y//P/
8//z//P/8//z//T/9v/2//b/9v/5//r/+v/7//3//v//////AQACAAMAAwABAAEA////
//7//v/+//3//v/9//v/+v/3//f/9v/1//f/9v/1//X/8v/x//H/7//v//D/8P/v//H/
8f/x//D/7v/t/+3/7f/v/+//7//v/+3/7P/s/+z/7v/u/+7/7v/u/+7/7v/u/+z/7P/s
/+z/7v/u/+7/8P/t/+v/5//m/+T/5//q//L//P8KABcALABFAGcAhwCjALcAxQDNAM4A
xgC3AKIAhQBrAFEANwAeAA4ABAD8//b/8v/u/+z/7f/t//D/8v/y//L/8P/y//L/8f/v
/+//8f/x//D/8P/w//D/8P/w//D/8P/w//D/7//v/+//7//v//D/8P/w//D/8P/w//D/
8P/x//H/8f/x//H/8f/x//H/8v/y//L/8v/y//L/8v/y//L/8v/y//L/8f/x//H/8f/0
//T/9P/0//T/9P/0//X/9f/3//f/9//5//r/+v/6//j/+f/5//r/+//7//z//P/+////
/////wAAAgADAAQABgAHAAgACAAHAAcACAAIAAkACQAKAAoACQAJAAkACQALAAwADQAO
AAwADAANAA0ACgAKAAgABwAJAAgABwAGAAUABAAEAAIA///+//3//P/8//v/+v/5//j/
9//3//f/+P/4//f/9//1//T/9P/0//b/9v/1//X/9f/1//X/9f/z//P/8//z//P/8//y
//L/8//z//P/8//y//L/8v/y//T/9P/0//T/9f/1//X/9f/0//T/9P/0//H/8f/x//H/
8f/x//L/8v/0//T/9P/0//L/8v/y//L/8//1//b/9//1//X/9f/1//T/9P/0//T/9v/1
//X/9f/z//T/9P/0//T/9P/0//T/8//z//P/8v/y//P/9P/0//P/8//y//L/8v/y//L/
8v/z//P/8v/y//L/8v/y//L/9P/0//T/9P/0//T/9P/0//T/9P/0//b/9v/4//j/+P/4
//n/+v/6//v///8AAAEAAQABAAIAAwADAAEAAQD/////AAAAAAAA///+//3/+//6//f/
9//2//X/9v/2//b/9//0//P/8//x//P/9P/0//P/8f/x//H/8P/y//H/8f/x//H/8f/x
//H/8f/w//D/8P/w//D/8P/w/+7/7v/u/+7/8P/w//D/8P/u//D/8P/u/+3/7f/r/+j/
5v/n/+7/9P/6/wYAFwAqAEEAYQCDAJ0AsQDBAMcAzgDKALcAoACFAGsAUQA3ACAAEAAG
APz/9P/y//L/8P/v/+//8v/y//L/8v/y//L/8v/z//P/8//z//P/8v/y//L/8P/w//D/
8P/y//L/8v/x//H/8f/x//H/8v/y//L/8v/y//L/8v/y//P/8//z//P/8//z//P/8//0
//T/9P/0//T/9P/0//T/9P/0//T/9P/1//X/9f/1//b/9v/2//b/9v/2//b/9//3//n/
+f/5//v//P/8//z//P/9//3//v//////AAAAAAIAAwADAAMABAAGAAcACAAGAAcACAAI
AAoACwANAA4ADQANAA4ADgANAA0ADQANABAAEAAQABAADgAOAA8ADwAOAA4ADAALAAsA
CgAJAAgABwAGAAYABAAFAAQAAwACAAAA///+//3//v/9//3//f/6//r/+f/5//v/+v/6
//r/+P/4//f/9//1//X/9f/1//f/9//3//f/9//3//b/9v/1//X/9f/1//b/9v/2//b/
9v/2//b/9v/1//X/9f/1//b/9v/2//b/9f/1//X/9f/3//f/+P/4//b/9v/2//b/+P/4
//j/+P/2//f/9//3//f/9//3//f/+P/4//j/+P/2//X/9f/1//f/+P/4//j/+P/4//j/
+P/3//f/9//2//T/9f/2//b/9f/1//T/9P/2//b/9v/2//f/9//2//b/9v/2//b/9v/2
//b/9v/2//b/9v/2//b/9v/2//b/9v/1//f/+P/6//r/+v/6//3//v/+//////8AAAEA
AQACAAQABgAHAAcABwAFAAUABAAEAAQAAwACAAEA///+//3//f/8//v/+//6//n/+f/4
//f/9//1//P/9P/0//P/9f/1//X/9P/0//P/8//z//P/8//z//P/8//y//L/8v/w//D/
8P/w//L/8v/y//L/8P/w//D/8P/w//T/9v/0//P/7//t/+r/5v/n/+z/8v/8/wYAEwAo
AEEAYQCDAJ8AtwDHANEA2ADUAMUAsACVAHkAXwBHACwAGgAOAAYA/v/6//b/9P/x//H/
9P/6//r/+P/4//j/+P/3//X/9f/1//X/9P/0//T/8v/y//L/8v/y//L/8v/x//P/8//z
//P/8v/y//L/8v/0//T/9P/0//P/8//z//P/8//z//P/8//1//b/9//4//b/9v/2//b/
9v/2//b/9v/3//f/9//3//j/+P/4//j/+P/4//j/+f/3//n/+f/5//v//P/8//z//P/9
//3//v//////AAAAAAAAAQABAAEAAgAEAAUABgAIAAkACgAKAAsACwAMAAwACwALAAwA
DAANAA0ADQANAA4ADgAOAA4AEAAQABEAEQAOAA4ADAALAAsACgAJAAgACQAIAAgABgAF
AAQAAwACAAIAAQAAAP///v/9//3//f/8//z/+//7//v/+v/6//r/+P/4//f/9//3//f/
9//3//f/9//3//f/+f/5//j/+P/3//f/9//3//j/+P/4//j/+P/4//j/+P/3//f/9//3
//b/9v/2//b/9//3//f/9//1//X/9v/2//j/+P/4//j/+P/4//j/+P/4//n/+f/5//f/
9//3//f/9v/2//b/9v/4//f/9//3//f/+P/4//j/9v/2//b/9v/3//f/9//2//T/9f/2
//b/9//3//b/9v/2//b/9v/2//X/9f/0//T/9v/2//b/9v/0//T/9P/0//b/9v/2//b/
9P/0//T/9P/1//X/9f/1//f/+P/4//j/+P/4//r//P/9////AwAEAAUABQADAAQABQAF
AAUABQADAAMABAAEAAQAAwACAAEA///+//3//f/8//v/+f/4//f/9//2//X/9f/z//H/
8v/y//H/8//z//P/8v/w/+//7//v//H/8f/x//H/7//u/+7/7v/w//D/8P/w/+7/7v/u
/+7/7v/u/+7/7v/w//D/8P/w//H/7//t/+j/5v/l/+j/7v/2/wAADwAiADkAVwB7AJsA
swDHANMA1gDWAMsAtgCbAH8AZwBPADQAHgAQAAgAAAD4//b/9P/z//P/9P/0//b/9v/0
//T/9P/z//H/8f/x//H/8P/w//D/8P/w//D/8P/w//D/8P/v//H/8f/x//H/8P/w//D/
8P/y//L/8v/y//P/8//z//P/8f/x//H/8f/0//T/9P/0//L/8v/y//L/9P/0//T/9P/1
//X/9f/1//T/9P/0//T/9v/2//b/9//3//n/+f/5//f/+P/4//j/+v/7//v//P/7//v/
/P/8//7/////////AAACAAMABAAEAAUABgAGAAcABwAIAAgACQAJAAoACgALAAsACwAL
AAwADAAMAAwADAAMAA0ADQAMAAwACgAJAAsACgAJAAgABwAGAAYABAABAAAA///+/wAA
///+//3//v/9//3//f/6//r/+f/5//n/+P/4//j/9v/2//X/9f/1//X/9f/1//f/9//3
//f/9f/1//T/9P/1//X/9f/1//T/9P/0//T/9v/2//b/9v/1//X/9f/1//b/9v/2//b/
9f/1//X/9f/z//P/9P/0//T/9P/0//T/9v/2//b/9v/0//X/9f/1//X/9f/1//X/9P/0
//T/9P/x/+//7v/t/+3/7v/u/+7/7P/s/+z/7P/t/+3/7f/s/+z/7f/u/+7/7f/t/+z/
7P/s/+z/7P/s/+3/7f/s/+z/7v/u/+7/7v/u/+7/7v/u/+7/7v/u/+7/7v/u/+7/7v/t
/+3/7f/t/+//7//w//L/8v/y//L/8//0//T/9f/4//r//P/9//v//P/9//3///////3/
/f/8//z//P/7//j/9//1//T/9f/1//T/8//x//D/7//v/+7/7f/t/+v/7f/u/+7/7f/r
/+v/6//q/+z/6//r/+v/6f/p/+n/6f/p/+j/6P/o/+r/6v/q/+r/6P/o/+j/6P/o/+j/
6P/o/+j/6P/o/+r/6f/p/+f/5v/k/+P/5v/q//D//P8JABwAMwBPAHMAlQCrALsAxwDK
AMgAvQCoAI8AcwBXAD8AKAAQAAIA/P/2//D/8P/w/+v/6f/s/+z/7v/u/+7/8P/w/+//
7f/t/+v/7f/s/+z/7P/s/+z/7P/s/+z/7P/s/+v/6//r/+v/6//s/+z/7P/s/+r/6v/q
/+r/6f/p/+n/6f/p/+n/6f/p/+z/7P/s/+z/6v/q/+r/6v/s/+z/7P/s/+3/7f/t/+3/
7P/s/+z/7P/u/+7/7v/v/+//8f/x//H/8f/y//L/8v/y//P/8//0//X/9f/2//b/+P/5
//n/+f/8//7///8AAP7///8AAAAAAwADAAQABAAFAAUABgAGAAcABwAHAAcACAAIAAgA
CAAIAAgACQAJAAoACgAIAAcABQAEAAMAAgADAAIAAgAAAP3//P/7//r/+P/3//b/9f/1
//X/9v/3//T/9P/z//P/8//y//L/8v/y//L/8f/x//H/8f/x//H/8f/x//H/8f/x//H/
8P/w/+//7//v/+//8P/w//D/8P/w//D/8P/w/+//7//v/+//8P/w//D/8P/x//H/8f/x
//H/8f/y//L/8v/y//L/8v/y//L/8v/y//L/8//z//P/8f/x//H/8f/y//L/8v/y//L/
8f/x//H/8//0//T/9P/z//L/8f/w//D/8f/y//L/8P/x//L/8v/x//H/8P/w//L/8v/y
//L/8v/x/+//7v/v//D/8f/y//L/8v/y//L/8v/y//L/8v/y//L/8v/y//P/9P/0//T/
9P/0//b/+P/5//v/+//8//3//f///wAAAQABAP/////9//3//v/+//7//f/8//v/+f/4
//X/9f/0//P/9f/0//P/8//y//H/8f/v/+//8P/w/+//8f/x//H/8P/u/+3/7f/t/+3/
7f/t/+3/7f/s/+z/7P/u/+7/7v/u/+7/7v/u/+7/7f/s/+v/6v/u/+7/7v/s/+//7//r
/+b/5v/n/+r/8v/4/wIADQAgADkAVwB1AI8ApwC3AMMAyADGALkApACHAG0AUwA5ACAA
DgAEAP7/9v/y//D/7v/t/+3/7v/w//L/8v/y//T/9P/x/+//8f/z//P/8v/y//L/8P/w
//D/8P/y//L/8v/x//H/8f/x//H/8P/w//D/8P/x//L/8//0//P/8//z//P/8//z//P/
8//0//T/9P/0//T/9P/0//T/9v/2//b/9v/1//X/9f/1//b/9v/2//b/+P/4//j/+f/3
//n/+f/5//n/+v/6//r//P/9//3//v/9//3//v/+/wAAAQABAAEAAgAEAAUABgAIAAkA
CgAKAAkACQAKAAoADQANAA4ADgAPAA8ADwAPABAAEAAQABAAEAAQABEAEQAOAA4ADAAL
AAkACAAHAAYABgAGAAcABgADAAIAAQAAAAAA///+//3//P/7//v/+//6//r/+f/5//n/
+P/4//j/9v/2//X/9f/1//X/9f/1//X/9f/1//X/9//3//b/9v/1//X/9f/1//T/9P/0
//T/9v/2//b/9v/1//X/9f/1//T/9P/0//T/9f/1//X/9f/1//X/9v/2//b/9v/2//b/
9v/2//b/9v/2//f/9//3//f/9//3//f/+P/4//j/+P/4//f/9//3//X/9v/2//b/9v/2
//b/9v/3//f/9//2//T/9f/2//b/9//3//b/9v/0//T/9P/0//X/9f/0//T/9v/2//b/
9v/2//b/9v/2//T/9P/0//T/9P/0//T/9P/3//j/+v/6//r/+v/7//z//P/9/wAAAgAE
AAUABAAEAAQAAwADAAMAAQABAAIAAgACAAEA/v/9//v/+v/5//n/+P/3//n/+P/3//f/
9v/1//X/8//z//T/9P/z//P/8//z//L/8v/x//H/8f/x//H/8f/x/+//7v/u/+7/8P/w
//D/8P/u/+7/7v/u/+//8P/x//L/8v/y//D/8v/x/+3/6f/m/+j/6//w//b//v8MAB8A
NABPAHEAjwCnALkAxQDLAMoAvgCrAJIAdQBdAEUALQAYAAoAAAD6//T/9P/0//T/8//x
//L/9P/0//T/9P/y//D/8//3//X/8//x//D/8P/w//D/8P/w//D/8P/w//D/7//x//H/
8f/x//L/8v/y//L/8v/y//L/8v/z//P/8//z//P/8//z//P/9P/0//T/9P/0//T/9P/0
//T/9P/0//T/9f/1//X/9f/0//T/9P/0//b/9v/2//f/9//5//n/+f/5//r/+v/6//r/
+//7//z//f/9//7//v8AAAEAAQABAAIABAAFAAYABAAFAAYABgAJAAkACgAKAAsACwAM
AAwADQANAA0ADQAOAA4ADgAOAA4ADgAPAA8ADgAOAAwACwALAAoACQAIAAUABAAEAAIA
AQAAAP///v8AAP///v/9//z/+//7//v/+P/4//f/9//3//b/9v/2//b/9v/1//X/9f/1
//X/9f/1//X/9f/1//X/9f/0//T/8//z//P/8//0//T/9P/0//T/9P/0//T/9f/1//X/
9f/0//T/9P/0//P/8//z//P/9f/1//b/9v/0//T/9P/0//T/9P/0//T/9v/3//f/9//1
//X/9f/1//b/9v/2//b/9P/z//P/8//z//T/9P/0//b/9v/2//b/9f/1//X/9P/0//X/
9v/2//X/9f/0//T/9P/0//T/9P/1//X/9P/0//T/9P/0//T/9P/0//T/9P/y//L/8v/y
//T/9P/0//T/9f/1//X/9f/1//b/9//4//n/+v/7//z//P/9////AAABAAEAAwAEAAUA
BQADAAMAAQABAAAAAAAAAP///v/9//v/+v/5//n/+P/3//n/+P/3//f/9P/z//P/8f/x
//L/8v/x//H/8f/x//D/8v/x//H/8f/x//H/8f/x//D/7v/t/+z/7v/u/+7/7v/u/+7/
7v/u/+z/7P/s/+z/7v/u/+7/7v/t/+v/6f/o/+b/5//s//T/+v8GABUAKABDAGMAhQCh
ALkAyQDRANIAygC5AKIAhQBrAFMAOwAmABYACAD+//j/9P/y//D/7//x//L/9P/0//L/
8P/y//L/8//x//P/8//x//D/8P/w/+7/7v/u/+7/8P/w//D/7//t/+3/7f/t//D/8P/w
//D/8P/w//D/8P/v/+//7//v//H/8f/x//H/8v/y//L/8v/w//D/8P/w//L/8v/y//L/
8//z//P/8//0//T/9P/0//T/9P/0//X/8//1//X/9f/3//j/+P/4//b/9//3//j/+//7
//z//P/8//3//f/9/wAAAgADAAQAAgADAAQABAAFAAUABgAGAAkACQAKAAoACQAJAAkA
CQAMAAwADAAMAAoACgALAAsADAAMAAoACQAJAAgABwAGAAMAAgACAAAAAQAAAP///v/+
//3//P/7//r/+f/5//n/+P/4//f/9//3//b/9v/2//b/9v/1//X/9f/1//X/9f/1//X/
9f/1//P/8//y//L/8//z//P/8//0//T/9P/0//T/9P/0//T/8//z//P/8//0//T/9P/0
//H/8f/x//H/8//z//T/9P/0//T/9P/0//L/8v/y//L/9P/1//X/9f/z//P/8//z//P/
9P/1//b/9P/z//P/8//z//T/9P/0//T/9P/0//T/8//z//P/8v/w//H/8v/y//P/8//y
//L/8v/y//L/8v/z//P/8v/y//L/8v/y//L/8v/y//L/8v/0//T/9P/0//T/9P/0//T/
8//z//P/8//x//H/9P/0//P/9v/6//r/+v/6//r//f/+//7///8BAAIAAwADAAEAAgAD
AAMAAQABAP////8AAAAAAAD///7//f/7//r/+f/5//j/9//1//T/8//z//L/8f/x/+//
7//w//D/7//v/+//7//u/+7/7f/t/+3/7f/t/+3/7f/v/+7/7v/u/+7/7v/u/+7/7P/s
/+z/7P/u/+7/7v/u/+7/7v/s/+z/6//r/+f/5v/m/+n/7v/0//z/CAAbADAATwBzAJUA
rwDBAM0A1QDUAMgAtQCeAIMAaQBTADkAIAAOAAQA+P/y//L/9P/w//H/8f/y//T/9P/y
//L/9P/y//H/8f/x/+//7//u/+7/7v/w//D/8P/w/+7/7v/u/+3/7//v/+//7//w//D/
8P/w/+//7v/t/+z/7v/v//D/8f/x//H/8f/x//D/8P/w//D/8v/y//L/8v/w//D/8P/w
//H/8f/x//H/9P/0//T/9P/0//T/9P/1//X/9//3//f/9f/2//b/9v/4//n/+f/6//n/
+f/6//r//v////////8AAAIAAwAEAAIAAwAEAAQABgAHAAkACgAKAAkACQAIAAsACwAL
AAsADAAMAAwADAAMAAwADQANAAwADAAKAAkACQAIAAcABgAFAAQABAACAAEAAAD///7/
/f/7//n/9//4//f/9//3//b/9v/1//X/9//2//b/9v/0//T/8//z//P/8//z//P/8//z
//P/8//z//P/8v/y//P/8//z//P/8v/y//L/8v/y//L/8v/y//H/8f/x//H/8v/y//L/
8v/x//H/8f/x//H/8f/y//L/8v/y//L/8v/y//L/8v/y//L/8//z//P/8//z//P/8//y
//L/8v/y//L/8f/x//H/8f/y//L/8v/w//D/8P/w//H/8f/x//D/8P/x//L/8v/v/+//
7v/u//D/8P/w//D/7//v/+7/7v/w//D/8P/w//L/8v/y//L/8f/w/+//7v/u/+7/7v/u
/+//7//v/+//8f/x//L/9P/2//b/9v/2//b/+f/6//r/+//7//z//f/9////AAABAAEA
//////3//f/8//z//P/7//r/+f/3//b/9f/1//T/8//x//D/7//v/+7/7f/t/+v/7f/u
/+7/7f/r/+v/6//q/+z/6//r/+v/6//r/+v/6//r/+r/6v/q/+r/6v/q/+r/6P/o/+j/
6P/p/+r/6//s/+z/6v/q/+r/6f/n/+X/5v/k/+f/7P/y//r/BgAZAC4ASwBrAIkAowC3
AMEAxwDIAMAAqwCSAHcAXwBFACkAEgAEAPr/8v/s/+z/7P/q/+3/7f/s/+7/7v/u/+7/
7v/s/+3/7f/t/+3/7f/s/+z/7P/u/+7/7v/u/+z/7P/s/+v/7f/t/+3/7f/s/+z/7P/s
/+z/7P/s/+z/7//v/+//7//t/+3/7f/t/+7/7v/u/+7/7v/u/+7/7v/w//D/8P/w//P/
8//z//P/8//y//H/8P/w//D/8P/x//P/9f/1//X/8//0//T/9P/2//f/9//4//n/+f/6
//r//P/9//3//f/8//7///8AAAAAAQACAAIABQAFAAYABgAHAAcACAAIAAkACQAJAAkA
CAAIAAgACAAIAAgACQAJAAgACAAGAAUAAwACAAEAAAABAAAAAAD+//v/+v/5//j/+P/3
//b/9f/2//X/9f/1//T/9P/z//P/8//y//L/8v/y//L/8f/x/+//7//v/+//7//v/+//
7//v/+//7v/u/+//7//v/+//7v/u/+7/7v/u/+7/7v/u/+3/7f/t/+3/7v/u/+7/7v/v
/+//7//v/+//7//w//D/8P/w//D/8P/y//L/8v/y//D/8f/x//H/8f/x//H/8f/w//D/
8P/w//L/8f/x//H/7//w//D/8P/w//D/8P/w/+//7//v/+7/7v/v//D/8P/u/+3/6//q
/+v/7P/t/+7/7f/t/+z/7P/u/+7/7v/u//D/8P/w//D/8P/w//D/8P/w//D/8P/w//L/
8v/y//L/8v/1//b/9v/3//f/+P/5//n/+f/6//v/+//9//3/+//7//j/+P/4//f/9v/1
//P/8v/x//H/8P/v//H/8P/v/+//7v/t/+3/6//p/+r/6v/p/+v/6//r/+r/6v/p/+n/
6f/n/+f/5//n/+j/6P/p/+r/6P/o/+j/6P/o/+j/6P/o/+j/6P/o/+j/6P/m/+b/6P/p
/+f/5f/i/+D/4f/m/+r/8v/+/wsAHAAxAE0AbQCJAJ0ArwC5AL4AvgCxAJgAfQBnAFEA
MwAYAAgA/v/2//D/7P/o/+b/5//l/+T/6P/q/+r/7P/s/+r/6f/r/+v/6f/p/+j/6P/o
/+j/6P/o/+j/6P/o/+j/5//p/+n/6f/p/+n/6P/n/+b/5//o/+n/6v/p/+n/6f/p/+n/
6f/p/+n/6v/q/+r/6v/o/+j/6P/o/+n/6v/r/+z/6//r/+v/6//q/+r/6v/q/+v/7P/t
/+//7v/v/+7/7f/v//D/8P/w//D/8f/x//L/8f/x//L/8v/2//f/9//3//f/+P/4//j/
+f/7//3//v//////AAAAAP////8AAAAAAwADAAMAAwACAAIAAgACAAIAAgADAAMAAgAC
AAAA//////7//f/8//v/+v/6//j/9f/0//P/8v/0//P/8v/x/+7/7f/t/+3/7P/s/+v/
6//p/+j/6P/o/+r/6v/p/+n/6f/p/+n/6f/n/+f/5//n/+n/6f/o/+j/5//n/+f/5//m
/+b/5v/m/+b/5v/m/+b/5f/l/+X/5f/m/+b/5v/m/+X/5f/l/+X/5f/l/+b/5v/o/+j/
6P/o/+b/5v/m/+b/5P/l/+X/5f/n/+f/5//n/+b/5v/m/+b/6P/n/+f/5//l/+b/5v/m
/+b/5v/m/+b/5f/l/+X/5P/i/+P/5P/k/+X/5f/k/+T/4v/i/+L/4v/j/+P/4v/i/+T/
5P/k/w==
         </WaveFormData>
      </LeadData>
      <LeadData>
         <LeadByteCountTotal>10000</LeadByteCountTotal>
         <LeadTimeOffset>0</LeadTimeOffset>
         <LeadSampleCountTotal>5000</LeadSampleCountTotal>
         <LeadAmplitudeUnitsPerBit>4.88</LeadAmplitudeUnitsPerBit>
         <LeadAmplitudeUnits>��V</LeadAmplitudeUnits>
         <LeadHighLimit>2147483647</LeadHighLimit>
         <LeadLowLimit>268435456</LeadLowLimit>
         <LeadID>II</LeadID>
         <LeadOffsetFirstSample>0</LeadOffsetFirstSample>
         <FirstSampleBaseline>0</FirstSampleBaseline>
         <LeadSampleSize>2</LeadSampleSize>
         <LeadOff>FALSE</LeadOff>
         <BaselineSway>FALSE</BaselineSway>
         <ExcessiveACNoise>FALSE</ExcessiveACNoise>
         <MuscleNoise>FALSE</MuscleNoise>
         <LeadDataCRC32>3105159213</LeadDataCRC32>
         <WaveFormData>
/v/+//7//v/8//r/+P/2//j/+v/8//7/+//6//n/+P/6//r/+v/6//v//P/9//7//P/6
//j/9v/4//r//P/+//3//P/7//r/+//8//3//v/+//7//v/+//v/+v/5//j//P/+/wAA
AgD///7//f/8//z//P/8//z///8AAAEAAgD///7//f/8////AAABAAIA///+//3//P/+
//7//v/+////AAABAAIAAAD+//z/+v/9//7///8AAP///v/9//z//f/+////AAACAAQA
BgAIAAcABgAFAAQACAAKAAwADgANAAwACwAKAA0ADgAPABEAFQAYABsAHAAYABUAEgAR
ABMAEwARABAACwAJAAQAAgACAAIAAwAEAAUABQAFAAMAAQD///z/+//9//7//v/+//r/
+P/2//P/9f/1//b/9//4//n/+P/5//b/9P/y//H/8//1//f/+f/3//X/9P/0//T/9P/1
//X/9v/2//f/+P/2//T/8v/w//f//P/+//7//f/+///////6//r//P///wEABAAHAAoA
FAAjAC4AMwAzADQAMwAkAAUA7P/m/+b/6f/x//v///8BAP3/9f/x//L/9P/2//j//f8B
AAEA///9//r/9v/2//f/+P/7//3//v/+/////f/7//r/+v/7//3//v8AAP7//v/9//3/
+v/6//r//P///wAAAQACAAEA///8//r//f///wIAAwAAAP////////7//f/8//z//v8A
AAMABQACAAEAAAD//wAAAgADAAQABAAEAAMAAwABAAAAAAD//wQABgAJAAsACQAHAAUA
AwAFAAgACQAKAAwADAAMAAwACwAKAAwADAAPABAAEgATABAADwAOAA4ADwATABQAFAAS
ABIAEgARAA8AEAARABIAFAAVABYAFgAUABMAEQAPABAAEQARABIAEgARABAADQAMAAoA
CQAIAAoACgALAAsABgAFAAMAAQACAAMABAAGAAYABQAEAAMAAQAAAAAAAQAEAAUABgAG
AAMAAQAAAP//AAABAAMABAACAAIAAgABAAAA//////7/AAADAAUABwADAAIAAQAAAAIA
AwAEAAUABQAFAAUABQACAAEAAgABAAMABQAHAAkABwAFAAMAAQACAAQABQAGAAgABgAG
AAUABAAEAAMAAwAGAAcACAAIAAQAAwACAAEAAgAEAAUACAAGAAUABQAEAAMAAgABAAEA
BAAFAAYABwADAAEAAAAAAAIAAwAEAAUABAAEAAUABQACAAEAAgACAAYACgAMAA4ADAAL
AAoACQANAA4ADgAPABEAEwAUABEAEAAPAA4AEwAWABoAHgAcABsAGQAXABUAFAATABAA
EQAQABAADQAKAAgABgAFAAgACgALAAwABwAGAAUAAwABAAAAAAD//wEAAQABAAEA/f/7
//n/+P/8//3//v/9//v/+v/6//r/+f/5//n/+f/8//z//P/9//z/+v/4//f/+f/7//z/
/v/9//z/+//6//j/+f/8/wAAAgAFAAYABwADAP7//v8AAAEAAwAIAA0AEgAaACcAMAA1
ADEAMgA3ACoACwDw/+j/6P/p//H/+f///wEA///7//n//P/8//7/AAABAAUABwAHAAUA
BAACAAAA//8AAAEABQAGAAYABwAEAAMAAwAEAAQABQAFAAYABwAIAAgACQAGAAQAAgAC
AAUABgAHAAgACAAHAAUABAAEAAUABwAHAAcABwAIAAkABgAFAAQABAAGAAgACwANAAoA
CQAIAAcABwAIAAgACAAKAAwADQAPAA4ADAALAAkADQAOABAAEQAOAA0ADAALAAwADgAO
AA4AEQASABMAFAARABAAEgASABUAFgAYABkAFwAXABcAGAAWABkAGQAYABsAHAAdAB0A
GQAYABcAFgAZABsAHQAeABsAGwAaABkAFwAXABYAFgAXABcAFwAVABIAEAAPAA4ADwAQ
ABIAEwAPAA8ADgANAAwACwAKAAoADQANAA0ADQAKAAgABwAHAAkACwANAA4ACwAJAAgA
BwAFAAUABgAGAAcACAAJAAkABgAFAAUABAAGAAkACwANAAkACAAHAAYABwAHAAcABwAK
AAsADAANAAsACQAJAAcACgALAAwADQALAAsACwALAAkACgAKAAoADQAMAA0ADQAJAAgA
BgAFAAcACQALAAwACgAJAAgABwAGAAYABQAGAAgACQALAAwACgAIAAYABQAIAAkACgAL
AAgABwAHAAgACAAHAAYABQAHAAgACgALAAkABwAHAAYADAAQABIAFAASABEAEAAPAA8A
EAAQABEAFwAXABYAFAAUABQAFAAYABoAHQAgACEAIQAgAB8AHQAaABcAEgAUABQAFQAT
ABAADgAMAAsADQAOAA4ADgALAAoACQAHAAQAAgABAP//AAABAAIAAwD+//3//P/8//7/
//8AAP/////+//7//v/8//v/+v/5//v//P/9/////v/8//r/+f/6//v/+//8//7//v/+
//7/+P/3//r//v8CAAUACgANAAkABAACAAAAAQADAAgADwAWACIALQAwAC8ALQAsAC0A
IAAJAPj/9P/0//P/9//9//////////3//f8AAAAA/v/8//3//f///wEAAwACAAAA/v/7
//r/+//9//7//v////7//f/9//7//P/9//3//v8AAAIAAwAFAAIAAAD+//7/AAAAAAAA
AAADAAMAAgACAP////8AAP//AAABAAMABQADAAEA///+/wAAAAABAAEAAgADAAQABQAC
AAIAAQAAAAIABAAFAAcABAACAAEA//8DAAQABgAHAAcABwAHAAcABQAGAAUABAAKAAwA
DgAQAA0ADAAOAA4AEAAQABEAEQATABMAEwAUABIAEwARAA4AEAASABQAFQAUABQAFAAU
ABcAFwAXABYAEwATABIAEQAQAA8ADQAMABAAEQASABEADQAKAAgABgAGAAYABwAHAAcA
BwAGAAUAAwABAP///v8CAAMABAAFAAMAAAD+//3/AAABAAIAAgAAAP////////3/+//6
//j//P/+/wAAAQD+//3//f/8//3///8AAAEAAgACAAIAAgABAP///f/7////AQADAAUA
AQD//////f/+////AAABAAMAAwADAAMAAAAAAP///v8AAAAAAgADAAEAAAD+//3/AAAB
AAIAAgABAAEAAQABAP3//P/6//r//P/9////AAD+//z/+v/5//r/+//8//3//////wAA
AgABAP///f/7////AgAGAAkABgAFAAYABgAKAAwADAAMABMAEQANAAkACAAKAAwADgAQ
ABQAFgAZABwAGwAZABYAEwAVABYAFwAWABEADgAMAAcABgAGAAYABwAJAAoACgAKAAUA
AgD///v//f/+/wAAAQD///3/+//5//X/9f/1//b/+P/5//r/+f/2//T/8//y//b/9//4
//n/+P/2//T/8//0//T/9P/1//b/9//3//j/9f/0//P/8v/2//v//P/6//r/+//8//v/
+//6//7/AAD//wEABAAFAAgAEgAhAC4AMwAzADQANQAkAP//6v/o/+j/6//1////AQAB
APv/9f/x//D/8v/2//r//f8BAAEA/f/5//b/9P/0//f/+v/9//7//v/9//3/+//5//j/
+P/7//3//v8AAP///v/8//v/+v/6//r//P/9//7///8AAP///f/6//j/+v/9/wEAAwAB
AP///v/9//3//f/9//7///8AAAIAAwD///3/+//5//v//v8AAAIAAQAAAP7//f/+//7/
/////wEAAgAEAAUAAgABAAAA//8DAAYABwAIAAkACAAHAAYABAAEAAcACAAJAAoADAAN
AAwACwAKAAoADQARABIAEgARABAADwANAAsADAANAA4AEgATABQAFAARAA8ADAAJAAwA
DQANAA4ADQALAAkABQAFAAQABAAEAAQABAAFAAUAAQD///z/+f/8//3//v8AAP7//f/8
//v/+f/4//j/+f/8//3//v/+//z/+f/3//X/9//5//z//v/9//z/+//5//f/9//4//j/
+//9//7////8//r/+P/2//v//f///wEA/v/9//z/+//5//n/+//7//7///8AAAEA///9
//v/+f/7//7/AAACAAEA/v/9//v/+//8//z//f/+////AAAAAPz/+//6//n/+//+/wAA
BAD///3//P/6//r/+v/6//v//P/9//7////7//n/+P/4//r/+//8//3//P/8//3//f/9
//3///8AAAUACAAJAAoABwAFAAMAAQAHAAwADgAOAA4ADgAOAA4ADgAPABAAFAAVABUA
FQATABAADQAIAAkACAAIAAUAAgACAAIAAwADAAIAAAD+//7/AAACAAMAAAD8//n/9f/3
//f/9//3//X/9f/1//b/9P/z//L/7//z//T/9v/4//f/9f/z//H/8v/y//L/8//0//T/
9P/1//T/8//x//D/8v/0//b/+P/y//P/9P/y//L/9/8AAAUABQACAP7/+P/z//P/+P8D
AAwAGgApADQAMwAtACYAIQAWAP//7P/o/+r/7f/x//P/8f/x//H/7//x//b//P/6//j/
9//5//f/9f/3//r//v8AAP///P/5//j/+P/3//f/+P/5//v//v/8//v/+f/4//n/+v/6
//v//P/8//z//v/7//r/+f/4//v//f/+/wAA/P/7//v/+f/6//v//f///wEAAQABAAIA
AAD+//3/+//9////AQADAAAAAAD///7///8AAAAAAQACAAIAAwADAAIAAAD///3/AQAD
AAUABwAFAAYABQAEAAgACAAIAAgACgAKAA0ADgANAAwADAALAA0ADwARABQAEgATABEA
DgAPABAAEQARABEAEgATABQAEwARAA8ADAAOABEAEwAVABMAEQAOAAwADQANAA0ACwAN
AAwADAAMAAgABgAFAAMABQAHAAgACQAHAAUAAwACAAMAAwADAAMABQAEAAQABQADAAEA
///8/wAAAQADAAUAAwABAAAA/v///wAAAQABAAEAAQACAAIA//////7//f8AAAIABAAG
AAUAAwABAP//AAABAAIAAwADAAMABQAFAAIAAQAAAP//AQADAAUABwAFAAQAAgAAAAEA
AAABAAEAAwAEAAQABQADAAEA///8////AQADAAUAAwACAAAAAAD/////AAAAAAEAAgAD
AAUAAwABAP///f8AAAEAAwAGAAMAAQD///3///8AAAIAAwADAAMABQAGAAUABgAFAAQA
BwAJAAsADQAMAAwACwALAAkADgARABIAEwAUABQAFAAVABYAGQAZABgAFwAXABYAFQAS
AA0ACgAIAAMABgAIAAoADQAMAAoABwAEAAQABAAEAAMAAQAAAAAA///9//v/+f/3//n/
+//9/wAA/f/7//n/9f/2//b/9//4//n/+f/5//n/+P/2//T/8//2//j/+v/9//n/9//0
//L/9f/2//f/+P/+//3/+v/2//T/8//6/wEABwAIAAYAAgD9//f/9v/7/wAADgAfAC4A
NwA1ACwAJQAcAAEA5v/g/+b/7f/z//n/9//3//X/7//r//L//P8AAAIAAQD9//f/8//x
//L/9v/6//3//v////7//P/5//f/+f/5//r//P/8//3//f/+//z/+v/3//X/+P/6//z/
AAD+//z/+v/4//r/+//7//z//P/9///////7//n/+P/3//n/+//9/wAA/v/8//v/+f/6
//v//P/9//3//v/+//7/+//6//j/9//8//7/AQADAAIAAAD///3//v///wAAAQAEAAYA
BgAGAAQAAgAAAP7/AQAEAAoADgAKAAgABwAFAAYABwAIAAoACgANAA0ADAALAAoACQAH
AAkADAAPABIADwANAAsACAAKAAsACwALAA0ADQAMAAwACgAHAAQA//8DAAQABgAIAAQA
AgABAP//AAABAAEAAQD///////8AAP3/+//5//f/+f/6//z////8//v/+v/4//n/+f/6
//v/+f/5//r/+v/3//b/9f/z//f/+f/8//7//P/7//n/9//3//j/+f/6//3//f/9//3/
+//5//f/9f/3//n//f////3/+//5//f/+P/5//r/+//7//z//P/8//n/9v/1//P/9//6
//z////9//v/+f/2//b/9//4//n/+f/6//r//P/5//f/9v/0//b/+P/6//3/+//5//f/
9f/1//X/9v/4//v/+//7//v/+v/4//f/9f/3//n//f8AAP7//v/8//r//v///wAAAQAF
AAYABgAHAP////8AAAQABgAIAAoACgAKAAsADAANAA0ADAALAAwADAAMAAoABQACAAAA
+//9//7///8BAP///v/8//r/+f/4//f/9f/2//b/9//3//T/8f/u/+v/7f/v//H/9P/z
//H/7//r/+v/6v/q/+r/7P/t/+7/7//r/+j/5f/j/+j/6v/s/+//7v/t/+v/6v/o/+j/
6P/o//D/8f/u/+z/6v/p/+z/7//z//b/9v/2//P/7//s/+3/8v/+/xEAIgApACkAJAAh
ABYA+//i/9z/4P/j/+v/9f/1/+//7f/l/+P/6P/u//T/+P/7//n/8//v/+v/6v/q/+z/
8f/2//X/8//y//D/7//s/+v/6//s/+//8f/y//T/8f/w/+7/7f/u//D/8v/2//T/8v/w
/+7/7f/t/+z/7P/w//P/9//5//b/8//x/+//8v/z//T/9v/1//T/9P/z//H/8f/x//H/
8v/0//X/9v/z//L/8P/v//L/9P/3//n/9//2//b/9f/1//X/9f/1//n//P/9//7//v/8
//r/+P/7//z/AAACAAAAAAABAAEA////////AAADAAcACAAIAAYABAACAP//AgAEAAYA
CAAHAAcABwAGAAQAAwABAP//AgADAAMABAADAAEA///7//7//v///wAA/P/6//n/9//3
//f/9v/1//f/9//3//j/9v/z//D/7f/x//L/9P/3//T/8//y//D/7v/t/+3/7f/u/+//
8f/y/+//7v/t/+v/7f/v//L/9P/y//P/8//z//D/8P/w//D/8v/z//T/9f/y//H/8P/v
//L/8//2//f/9P/z//L/8f/x//H/8f/x//T/9v/3//j/9v/y//D/7f/v//L/9P/3//T/
8//y//D/7//v/+//7//y//T/9f/4//P/8f/w/+7/7//w//H/8//w/+//7v/t/+3/7f/u
//D/8//z//P/8//x//D/8P/v//P/9f/5//z/+//8//v/+v/9//3//f/9/wMABAABAAAA
///+/wAAAgAFAAgACgALAAsACwAHAAQAAQD8//3//P/8//n/9v/2//b/9//2//b/9f/0
//T/9P/0//P/7//s/+r/5//o/+n/6v/r/+f/5//n/+j/5//n/+f/5f/n/+j/6v/s/+r/
5//k/+H/4//k/+X/5//n/+b/5f/l/+X/5f/k/+T/5v/o/+r/7P/m/+P/4P/g/+T/6//y
//X/9f/y/+z/6P/j/+X/6v/x//z/DAAXAB4AIwAhACAAHwAWAP3/5v/i/+L/4f/h/+X/
5f/n/+f/5//n/+z/7v/u/+r/5//n/+n/6//t//D/8P/s/+n/6P/n/+j/6P/n/+f/6P/p
/+v/7v/s/+v/6f/o/+v/7P/s/+3/6//q/+n/6v/s/+z/7P/s/+//7//u/+7/7P/r/+v/
6f/q/+v/7f/v/+3/7f/t/+7/7P/s/+3/7f/w//H/8v/z//H/8P/u/+z/7v/w//H/8//z
//L/8v/x//H/8P/w/+//8v/1//j/+//4//j/9v/0//n/+v/7//z/+v/6//3//v/8//z/
/f/9/wAAAQACAAQAAgADAAEA/v8AAAIABAAFAAMABAAFAAYABgAFAAQAAgADAAUABgAH
AAQAAQD9//r//v///wAA///+//z/+//6//j/9v/1//P/8//1//b/9//1//P/8f/w//P/
8//z//P/8v/w/+//7//t/+3/7f/s/+7/7//x//P/8f/v/+7/7P/v//D/8f/x/+//7//w
//D/7//v/+7/7f/v//L/9f/4//b/8//w/+3/8f/z//X/9//2//X/9v/1//P/8//z//P/
9f/3//n/+//3//b/9P/y//T/9P/2//f/9f/2//b/9//2//X/9P/y//X/9//5//v/9//2
//T/9P/0//X/9//4//f/9v/1//X/9f/1//X/9f/3//f/+P/6//n/9//1//P/+P/6//3/
////////AQACAAEAAgABAAAAAwAFAAcACQAFAAQABwAIAAkACgAOABAAEwAWABMAEQAO
AAsADAAMAAwACgAGAAQAAwD///7//v/+////AQACAAIAAgD8//r/+P/1//j/+P/5//n/
9v/1//T/8//x//H/8f/y//T/9f/2//X/8//w/+7/7P/v//H/8//1//P/8v/x//H/8P/w
//D/8f/z//P/8v/y//H/8P/v/+7/8P/1//j//P/8//v/+v/5//f/9P/4//r/+////wIA
BQAKABgAJQAuADEALwAuACkAEgDx/+L/4v/i/+f/8//5//3/+//1/+//7//w//T/+P/6
//3/AQD///3/+f/y//D/9P/5//r/+//+//7//f/9//n/9//2//b/+f/7//z//v/9//z/
+v/5//j/+P/4//r//f/+////AAD9//v/+P/2//n/+//+/////v/9//3//f/9//3//f/+
////AAACAAMAAQD///3/+//+/wAAAQACAAIAAgABAAEAAQAAAAAA//8BAAIABAAFAAIA
AQAAAP//AwAGAAcACAAJAAgABwAGAAYABgAJAAoACwAMAA4ADwAMAAsACgAKAA0AEQAS
ABIAEAAQABAADwANAA4ADwAQABIAEwAUABQAEAAPAA0ACwAOAA8ADwAQAA4ADQAMAAkA
CAAGAAUABAAFAAYACAAJAAUAAwAAAP3/AAABAAIABAACAAEAAAD//////v/+////AAAB
AAIAAgAAAP3/+//5//v//f8AAAIAAQAAAP///f/7//v//P/8//3///8AAAEA/f/8//v/
+v/+////AAABAP///////////f/9//////8CAAMABAAFAAEA///9//v//f8AAAIABAAC
AAAAAAD/////AAAAAAEAAgADAAQABAABAP///f/7//7/AAABAAQAAAD//////v/+//7/
/v///wAAAQACAAMAAAD9//v/+v/9////AQADAAMAAgACAAEAAQABAAMABAAHAAoACwAM
AAsACQAHAAUACAAKAAsADQAPAA4ADAAMAAwADAAPABIAFgAaABoAGQAXABUAEwASABEA
DgAPAA4ADgALAAgABgAEAAMABwAIAAgACAAFAAQAAwABAAAA/v/9//v//f/9//3//f/4
//f/9v/2//r/+//8//v/+f/4//j/+P/4//f/9v/1//j/+P/4//n/9v/0//L/8f/z//X/
9v/4//b/9v/2//b/8P/x//b//P8AAAMABAADAP//+v/6//r/+//9/wIABwAOABgAIwAs
AC8ALQAqACkAHgABAOr/5v/k/+P/6//1//v/+//5//X/9f/4//j/+P/4//n//f//////
///+//z/+v/3//b/+f/9//7//v////z/+//7//z/+//7//r/+v/8//7///8BAP7//P/6
//r//f/+////AAAAAP///f/8//r/+//9//3//////wAAAQD///3/+//6//z//v8BAAMA
AgABAAAA///+//7//f/8//7/AAABAAMAAgAAAP///f8BAAIABAAFAAQAAwACAAEAAAAC
AAIAAgAHAAgACQAKAAgABgAHAAYABwAIAAoACwAJAAkACQAKAAgACwALAAoADQAOAA8A
DwAMAAwADAAMAA4ADwAQABAADwAPAA4ADQALAAsACgAKAAsACwALAAkABwAEAAIAAAAC
AAIAAwADAAEAAQAAAP///f/9//3//v////////////3/+v/4//f/+f/7//3//v/9//v/
+v/5//f/9//4//j/+//8//3//f/7//n/+P/2//j/+//9/////f/8//v/+v/5//n/+f/5
//z//f/+/////f/7//v/+f/8//3//v////7//f/8//v/+f/6//r/+v/8//z//v////3/
/P/6//n/+v/7//z//P/7//v/+//7//n/+v/6//z//f/9//7//v/8//r/+P/3//r/+//8
//3/+v/5//n/+v/6//n/+P/3//v//P/+////+//5//n/+P/7//7///8AAAEAAQABAAEA
AQACAAIAAwAGAAcACQALAAMAAQAGAAgACgAMAA4AEAASABUAGAAWABMADwALAA4ADgAO
AAwACQAGAAQA/////wAAAQADAAQABAADAAIA/P/6//j/9f/4//j/+f/5//X/8//x/+//
7v/v//D/8v/z//P/8//x//D/7v/t/+z/7//x//P/9f/y//D/7v/t//D/8P/w//H/8//z
//L/8v/v/+7/7f/s//T/9//2//b/9P/x//T/9//5//r//P/8//3//f/+////BgASAB8A
KgAvAC8AKgAjAAoA6f/a/9r/3v/n//P/+f/7//f/7f/l/+f/7v/w//b/+v/9////+//3
//P/8P/w//L/9//6//3//f/8//r/+f/1//P/8v/y//T/9//5//z/+f/4//b/9f/1//b/
9//6//j/+P/4//j/9//3//b/9v/5//v//v////3/+//6//n/+//7//v//P/+//7/////
//z/+//6//n/+//+/wAAAgAAAP7/+//5//v//P/+////AgACAAMAAwACAAEAAAD//wEA
BAAFAAYABwAGAAUABAAEAAQABwAIAAoACgALAAsACgAJAAgACAALAA8AEAAQAA4ADAAK
AAcACgAMAA4AEAARABEAEQAQAA4ADQALAAkACwANAA4AEAAOAAsACAADAAQABAAFAAYA
BQAEAAQAAwAAAP///f/7//3///8BAAQAAQD///3/+//9//z//P/9//////////7/+//5
//j/9//5//v//v8AAP3//P/7//n/+//7//z//P/+//////////v/+v/5//j//P/9//7/
///+//3//P/7//3//f//////AQABAAEAAQD+//3//P/7//3/AAACAAQAAgD+//z/+f/6
//z//f////////////7/+//7//v/+//+/wAAAQAEAAAA/f/7//j/+f/6//v//f/9//3/
/f/9//v/+f/4//j//P/9//7////9//z//P/7//z//f8AAAIAAgAEAAQABAAEAAMAAgAB
AAUACAAKAA0ACQAHAAYABwAIAAwADgAQABIAEwAUABYAGAAVABMAEAANAA8AEAARABAA
DAAIAAUA//8CAAQABgAJAAkACAAGAAQAAAD+//z/+f/8//z//f/9//j/9f/y/+//8P/z
//b/+v/4//f/9v/z//P/8v/y//L/9v/3//j/+f/3//T/8f/v//L/9P/2//n/9//1//L/
8P/x//L/8//0//7////8//r/+P/3//j//f///wAAAgAAAP3/+//8//3/BAASACMAMAA1
ADMAMAApABAA8f/o/+z/7v/1//3/AQD///n/8f/t//H/+P/8/wIABgAFAAMA///7//f/
9P/2//z/AQAEAAUABAACAP///f/8//v/+//8//7//////wAA/f/8//r/+f/6//z//v8C
AP///v/9//z///////7//v8AAAEAAwADAP///f/8//v///8BAAMABgADAAIAAgABAAEA
AQABAAEAAgAEAAUABgADAAIAAAD//wMABAAGAAcABwAGAAYABQAHAAcABwAHAAkADAAN
AA4ADgAMAAoACAAKAAwAEQAUABIAEgATABMAEgARABAAEAATABcAGAAYABUAFAATABEA
EwAWABkAHAAaABkAGAAWABUAFQAUABMAFgAXABcAGAAWABMAEAALAA4ADgAPABAADgAM
AAsACQAFAAUABAADAAYABwAIAAoACAAFAAIA//8DAAQABgAJAAcABQADAAAAAgABAAEA
AQADAAUACAAKAAYABAACAP//AgADAAUABgAEAAUABQAFAAIAAgACAAIABgAHAAgACQAH
AAUAAwABAAQABQAIAAkABwAHAAcABwAHAAcABwAHAAkACgAKAAoACAAEAAIA//8BAAQA
BgAJAAcABwAHAAYAAwADAAMAAwAFAAYABgAIAAMAAQAAAP7/AgAEAAYACQAIAAcABgAF
AAIAAQABAAIABgAHAAgACQAHAAYABgAFAAgACwAQABQAFAAUABIAEAALAA8AEwAXABoA
GgAaABoAGgAaABoAGwAcACAAIQAhACEAHgAaABYAEAAQABAAEQAPABAAEAAQABEADgAM
AAkABgAGAAgACgALAAcABAACAP//AQABAAEAAQD9//3//f/+//z/+//6//f/+v/8////
AgD///3/+//5//z//P/8//3//v/+//7////8//v/+f/4//z//v8AAAIA+v/5//r/+P/8
/wMACgAPAA8ADgAIAAIA/f/7/wAABwAQACAALwA8AD0ANwAyADEAKAAPAPj/9v/+/wEA
/////////f/7//n/+/8AAAQABgAEAAEA/////wEABQAIAAgACAAHAAQAAQAAAAAA////
/wIAAwAFAAgABgAFAAMAAgAFAAYABgAHAAQABAAEAAYABQAEAAMAAgAFAAcACAAKAAcA
BwAIAAcACAAHAAcABwAHAAcABwAIAAcABgAGAAUACQALAA0ADwALAAoACAAGAAgACgAL
AA0ADgAOAA8ADwAPAA4ADgANABAAEQASABMAEgASABAADgARABIAEwAUABQAFAAXABgA
FwAWABYAFQAZABsAHQAgABwAHQAbABgAGgAcAB4AHwAfACAAIQAiACAAHwAeABwAHwAh
ACIAIwAfAB0AGgAYABoAGQAYABUAFgAWABcAGAAVABIAEAANAA8AEQASABMAEQAPAA0A
DAANAA0ADQANAA8ADgAOAA8ADQALAAkABgAKAAsADQAPAA0ACwAKAAgACwAMAA0ADQAN
AA0ADgAOAAsACwAKAAkACgAMAA4AEAAPAA0ACwAJAAoACwAMAA0ADgAPABIAEwAQAA8A
DgANABAAEQASABMAEQAQAA4ADAAPAA4ADwAPABEAEgASABMAEQAPAA0ACgAMAA8AEgAV
ABEAEAAOAA4ADwAPABAAEAARABIAEwAVABEADwANAAsADgAPABEAFAATABEADwANAAwA
EAATAA==
         </WaveFormData>
      </LeadData>
      <LeadData>
         <LeadByteCountTotal>10000</LeadByteCountTotal>
         <LeadTimeOffset>0</LeadTimeOffset>
         <LeadSampleCountTotal>5000</LeadSampleCountTotal>
         <LeadAmplitudeUnitsPerBit>4.88</LeadAmplitudeUnitsPerBit>
         <LeadAmplitudeUnits>��V</LeadAmplitudeUnits>
         <LeadHighLimit>2147483647</LeadHighLimit>
         <LeadLowLimit>268435456</LeadLowLimit>
         <LeadID>V1</LeadID>
         <LeadOffsetFirstSample>0</LeadOffsetFirstSample>
         <FirstSampleBaseline>0</FirstSampleBaseline>
         <LeadSampleSize>2</LeadSampleSize>
         <LeadOff>FALSE</LeadOff>
         <BaselineSway>FALSE</BaselineSway>
         <ExcessiveACNoise>FALSE</ExcessiveACNoise>
         <MuscleNoise>FALSE</MuscleNoise>
         <LeadDataCRC32>3701788189</LeadDataCRC32>
         <WaveFormData>
AgACAAIAAgACAAIAAgACAAIAAgACAAIAAAAAAAAAAAAAAAAAAAAAAAAAAAAAAAAAAAAA
AAAAAAACAAIAAgACAAAAAAAAAAAAAgACAAIAAgAAAAAAAAAAAAAAAAAAAAAAAgACAAIA
AgAAAAAAAAAAAAIAAgACAAIAAAAAAAAAAAD+//7//v/+/wAAAAAAAAAA/v/+//7//v/+
//7//v/+//z//P/8//z//v/+//7//v/8//z//P/8//r/+v/6//r//P/8//z//P/+//7/
/v/+/wAAAAAAAAAAAQACAAMABAACAAIAAgACAAIAAgACAAIAAAD+//z/+v/4//j/+P/4
//b/9P/y//L/7v/u/+7/7v/v//D/8//3//j/+P/4//n/+f/5//n/+f/5//j/+P/4//j/
+P/4//f/9//3//f/+P/4//j/+P/4//j/+f/5//n/+f/5//n/+f/4//j/+P/5//n/+f/5
//n/+f/5//j/+P/2//f/9//3//n/+f/5//v//P///wYADAAMAAkACQAPABgAHQAdAAsA
6v/H/6L/ev9O/yr/C//y/uf+3/7X/tT+1v7a/ub++v4R/yj/Pv9O/1//c/+B/5P/pP+2
/8X/0//c/+P/6f/v//P/9v/5//j/+v/7//z//f/+////AAADAAMAAwAEAAUABQAFAAUA
BgAGAAcABwAIAAgACAAIAAgACAAIAAkACgAKAAoACgAKAAsACwALAAsADAANAA0ADQAN
AA0ADQALAAsADAAMAA4ADgAOAA4ADwAQABAAEAARABIAEwATABQAFQAWABYAFwAYABkA
GgAbABwAHAAdAB0AHwAgACAAIQAiACMAJAAkACQAJQAlACUAJgAmACYAJwAnACcAJwAn
ACYAJQAkACMAIwAiACEAIAAfAB4AHAAbABoAGQAYABYAFQAUABMAEAAPAA4ADAALAAoA
CgAKAAgABwAGAAUABQAEAAMAAgAEAAMAAwADAAEAAQAAAAAAAAAAAAAAAAD/////////
///////+//7/AAAAAAAAAAAAAAAAAAAAAAAAAAAAAAAAAAAAAAAAAAAAAAAAAAAAAAIA
AgADAAMAAwADAAMAAwADAAMAAwADAAMAAwADAAMAAwADAAMABAAEAAMAAwADAAEAAQAB
AAEAAQABAAEAAQABAAEAAAAAAAAAAAAAAAAAAAAAAP//////////////////////////
///+//7//v/+//7//v/+//7//v/+//7//f/9//3//f/+//7//v///wEAAQABAAEABQAF
AAUABQAGAAcACAAIAAgACAAIAAgACAAIAAgACAAGAAQAAgAAAP7//v/+//7//P/6//j/
+P/2//b/9v/2//b/9v/4//v//P/8//z/+//7//v/+//9//3//P/8//z//P/8//z/+//7
//v/+//+//7//v/+//z//P/9//3////////////9//z//P/8//3//f/9//3/////////
/v/+//7/////////////////AQAEAAcADgASABIAEQATABcAIAApACcAFQD0/9P/rP+A
/1b/MP8P//b+5/7f/tn+1v7Y/tz+5v78/hX/LP9C/1L/Y/91/4X/lf+o/7z/zf/Z/+L/
6f/v//X/9//8////AAACAAMABAAFAAYABwAIAAcABwAHAAgACwALAAsACwAMAAwADQAN
AA4ADgAOAA4ADgAOAA4ADwASABIAEgASABAAEQARABEAEwAUABUAFQAVABUAFQAVABUA
FQAWABYAGgAaABoAGgAZABoAGgAaAB0AHgAfAB8AIAAhACIAIgAjACQAJQAmACkAKgAq
ACsAKwAtAC4ALgAvADAAMQAyADIAMgAzADMAMwA0ADQANAA1ADUANQA1ADUANAAzADIA
MwAzADIAMQAwAC8ALgAsACkAKAAnACYAJAAjACIAIQAeAB0AHAAaABsAGgAaABoAGAAX
ABYAFQAVABQAEwASABIAEQARABEAEQARABAAEAAOAA4ADgAOAA0ADQANAA0ADQANAAwA
DAANAA4ADwAQAA4ADgAOAA4ADgAOAA4ADgAQABAAEAAQAA4ADgAOAA4AEAAQABEAEQAR
ABEAEQARABEAEQARABEAEQARABEAEQARABEAEQASABQAEwATABMAEQARABEAEQATABMA
EwATABMAEwASABIAEgASABIAEgASABIAEQARAA8ADwAPAA8ADwAPAA8ADwARABAAEAAQ
AA4ADgAOAA4AEAAQABAAEAANAA0ADQANAAwADAAMAA0ADwAPAA8ADwARABEAEQARABQA
FQAWABYAFAAUABQAFAAUABQAFAAWABQAEgAQAA4ADAAMAAwACgAIAAYABAACAAAAAAAA
AAAAAAAAAAIABwAIAAgACAAJAAkACQAJAAkACQAIAAgACAAIAAgACAAGAAUABAADAAIA
AgACAAIAAAAAAAEAAQABAAEAAQABAAMAAgACAAIAAQABAAEAAQADAAMAAwACAAAAAAAB
AAEAAwADAAEAAwAHAAgACwAOABIAFAARABMAGQAgACcAJwATAPL/0f+u/4T/XP84/xn/
Bv/7/vH+5f7i/uT+6P7y/gb/H/82/07/Xv9t/33/jf+b/67/wP/P/9//6P/x//X/+f/7
//7///8CAAQABQAGAAcACAAJAAoACwALAAsADAANAA0ADQANAAwADAANAA0ADgAOAA4A
DgAOAA4ADgAPABAAEAAQABAADgAPAA8ADwAPABAAEQARABEAEQARABEAEQARABIAEgAU
ABQAFAAUABUAFgAWABYAFwAYABkAGQAaABsAHAAcAB0AHgAfACAAHwAgACAAIQAjACUA
JgAmACcAKAApACoAKgAqACsAKwAqACoAKQAoACkAKQApACkAKwAqACkAKAAlACUAJAAj
ACQAIwAiACAAHwAeAB0AHAAYABcAFgAVABQAEwASABAADwAOAA4ADgAOAA0ADAALAAkA
CAAHAAYACAAHAAcABwAFAAUABAAEAAYABgAGAAYABQAFAAUABQAFAAUABAAEAAYABgAG
AAYABAAEAAQABAAEAAQABAAEAAQABAAEAAQABAAEAAQABAAGAAYABwAHAAcABwAHAAcA
BwAHAAcABwAHAAcABwAHAAUABQAFAAYACAAHAAcABwAHAAcABwAHAAcABwAHAAcABwAH
AAYABgAGAAYABgAGAAYABgAFAAUABQAFAAUABQAFAAUABQAFAAUABAAEAAQAAgACAAIA
AgACAAIAAgACAAMAAwADAAMABAAEAAQABQAJAAkACQAJAAkACQAJAAkACAAIAAgACAAI
AAgABgAEAAIA///8//v/+v/8//r/+P/2//b/9P/0//T/9P/0//T/9v/5//r/+v/6//n/
+f/5//n/+//7//r/+v/6//r/+v/6//n/+f/5//n/+v/6//r/+v/4//j/+f/5//n/+f/5
//n/+f/4//j/+P/3//f/9//3//f/9//3//b/9v/2//f/9//5//n/+f/5//n//P///wQA
CAAKAAcABwALABQAGQAZAAkA6P/H/6T/ev9Q/y7/Ef/6/u3+5f7b/tr+3P7g/ur+/P4T
/yr/QP9S/2H/c/+D/5H/ov+0/8H/z//a/+H/6f/t//H/9P/3//b/+P/5//r/+//8//3/
/v8BAAEAAQACAAEAAQABAAEAAgACAAMAAwAEAAQABAAEAAQABAAEAAUABgAGAAYABgAE
AAUABQAFAAUABgAHAAcACQAJAAkACQAJAAkACgAKAAwADAAMAAwADQAOAA4ADgAPABAA
EQARABAAEQASABIAEwAUABUAFgAXABgAGAAZABkAGwAcABwAHQAeAB8AIAAgACAAIQAh
ACEAIgAiACIAIwAjACMAIwAjACIAIQAgAB8AHwAeAB0AGgAZABgAFgAVABQAEwASABEA
EQARABEADgANAAwACgAJAAgACAAIAAgABwAGAAUABQAEAAMAAgACAAEAAQABAP/////+
//7/AAAAAAAAAAD////////////////+//7//v/+//7//v/+//7//v/+//7//v/+//7/
/v/+//7//v/+//7//v/+/wAAAAABAAEA//////////8BAAEAAQABAP//////////////
////AAACAAEAAQABAP//////////AQABAAEAAQABAAEAAAAAAAAAAAAAAAAAAAAAAP//
///////////////////////////+//7//v/+//7//v/+/wAAAAAAAAAA//////////8A
AAAAAAABAAMAAwADAAMABQAFAAUABQAIAAcACAAGAAYABgAGAAYABAACAAAAAAD+//7/
/v/+//z/+v/4//j/9v/2//b/9P/0//T/9v/7//z//P/8//3//f/9//3/+//7//r/+v/7
//z//f/+//3//f/9//3//P/8//z//P/+//7///////3//f/9//3////+//7//v/9//3/
/f/9//3//f/9//z//v/+///////9////////////AgAHAAwAEAASABEADwAVABwAJQAn
ABUA9v/T/67/gv9U/zD/D//2/uf+3/7Z/tb+1v7Y/uL+9v4P/yj/Pv9S/2P/c/+B/5H/
pP+6/8n/1f/g/+n/7//1//f/+v/9/wAAAgADAAQABQAGAAcACAAJAAkACQAKAAsACwAL
AAsADAAMAA0ADQAOAA4ADgAOABAAEAAQABEAEAAQABAAEAASABMAEwATABEAEgATABMA
EwATABMAEwATABMAFAAUABYAFgAWABYAGQAaABoAGgAZABoAGwAbABwAHQAeAB4AHwAg
ACEAIgAhACIAIgAjACUAJwAoACgAKQAqACsALAAuAC4ALwAvAC0ALgAuAC4ALwAvAC8A
LwAxADAALwAuAC0ALQAsACsAKAAnACYAJAAjACIAIQAgAB4AHQAcABsAGgAZABgAFgAT
ABIAEgASABAADwAOAA0ADwAOAA0ADAAKAAkACQAJAAkACQAIAAgABgAGAAYABgAHAAcA
BwAHAAcABwAGAAYABAAEAAQABAAGAAYABgAGAAYABgAGAAYABAAEAAQABAAEAAQABAAE
AAYABgAHAAcABwAHAAcABwAHAAcABwAHAAcABwAHAAcABwAHAAcACAAIAAcABwAHAAcA
BwAHAAcABwAHAAcABwAHAAcABgAGAAgACAAIAAgABgAGAAUABQAFAAUABQAFAAUABQAF
AAUABQAEAAQABAAEAAQABAAEAAQABAAEAAQABQAFAAUABQAEAAQABAAFAAcABwAHAAcA
CwALAAsACwAKAAsADAAMAAwADAAMAAwADAAMAAwACgAIAAYABgAEAAQABAAEAAIAAAD+
//z/+v/6//r/+v/6//r//P///wAAAAAAAAMAAwADAAMAAQABAAAAAAACAAIAAgACAAEA
AQABAAEAAgACAAIAAgACAAIAAwADAAEAAQABAAEAAQAAAAAAAAADAAMAAwADAAEAAQAB
AAAAAAAAAAEAAQADAAMAAQABAAEAAgAHAA4AFAAWABUAEwAXAB4AJQApAB0AAADf/7z/
kv9k/zr/Gf/8/uv+4/7d/tj+2P7a/uD+9P4L/yT/Ov9O/2P/df+D/5P/pv+6/8v/2f/k
/+3/9f/5//3/AAADAAQABgAHAAgACQAKAAsADAANAA0ADQAOAA8ADwAPAA8AEAAQABEA
EQASABIAEgASABIAEgASABMAFgAWABYAFgAUABUAFQAVABUAFgAXABcAFQAVABUAFQAX
ABcAGAAYABoAGgAaABoAGwAcABwAHAAdAB4AHwAfACAAIQAiACIAIwAkACUAJgAnACgA
KAApACcAKQAqACoALAAuADAAMgAwADAAMQAxADMANAA0ADQANQA1ADUANQA1ADQAMwAy
ADMAMwAyADEAMAAvAC4ALAArACoAKQAoACYAJQAkACMAIAAfAB4AHAAbABoAGgAaABgA
FwAWABUAFQAUABMAEgASABEAEQARABMAEwASABIAEAAQABAAEAAPAA8ADwAPAA8ADwAO
AA4ADgAOAA4ADgAOAA4ADgAOABAAEAAQABAAEAAQABAAEAAQABAAEAAQABAAEAARABEA
EQARABEAEQARABEAEQARABEAEQARABEAEQARABEAEgAUABMAEwATABMAEwATABMAEwAT
ABMAEwATABMAEgASABQAFAAUABQAFAAUABMAEwATABMAEwATABMAEwATABMAEQAQABAA
EAAQABAAEAAQABAAEAAQABAAEQARABEAEQARABAADwAPABEAEQARABEAEwATABMAEwAW
ABcAGAAYABgAFgAWABYAFgAWABYAFgAUABIAEAAMAAoACgAKAAwACgAIAAYABAACAAIA
AgACAAIAAgAEAAcACAAIAAgACwALAAsACwAJAAkACAAIAAgACAAIAAgABwAHAAcABwAI
AAgACAAIAAgACAAJAAkACQAJAAkACQAJAAgACAAIAAsACwALAAsACgAJAAgABgAHAAgA
CgALAAsACwALAAsADQAOABEAFgAaAB4AGwAXABkAIgApAC0AJwAOAO3/yv+k/3r/VP8z
/xj/Bf/7/vP+6v7q/u7+9v4C/xn/MP9G/1z/a/99/43/m/+q/7z/y//b/+j/8f/5////
AQAEAAcACAAKAAsADAANAA4ADwAQABEAEQARABIAEwATABMAEwAUABQAFQAVABYAFgAW
ABYAGAAYABgAGQAaABoAGgAaABoAGwAbABsAGwAcAB0AHQAbABsAGwAbABsAGwAcABwA
HgAeAB4AHgAfACAAIAAgACEAIgAjACMAIgAjACQAJAAnACgAKQAqACsALAAsAC0AKwAt
AC4ALgAxADIAMwA0ADQANAA1ADUANwA4ADgAOAA3ADcANwA3ADcANgA1ADQAMwAzADIA
MQAwAC8ALgAsAC0ALAArACoAJgAlACQAIwAiACEAIAAeAB8AHgAeAB4AHAAbABoAGQAZ
ABgAFwAWABYAFQAVABUAEwATABIAEgASABIAEgASABEAEQARABEAEwATABIAEgASABIA
EgASABAAEAAQABAAEgASABIAEgAQABAAEAAQABAAEAAQABAADgAOAA8ADwARABEAEQAR
ABMAEwATABMAEQARABEAEQATABMAEwAUABIAEQARABEAEQARABEAEQARABEAEQARABEA
EQAQABAAEgASABIAEgASABIAEQARAA8ADwAPAA8AEQARABEAEQARABAAEAAQABAAEAAQ
ABAAEAAQABAAEAAPAA8ADwAPABMAFAAVABcAGAAXABYAFQAXABcAFwAXABgAGAAYABgA
GAAYABgAFgAUABIAEAAOAA4ADgAMAAoACAAGAAgABgAGAAYABAAEAAQABgAKAAwADQAO
AA0ADQANAA0ADQANAAwADAAMAAwADAAMAAsACwALAAsADgAOAA4ADgAOAA4ADwAPAA8A
DwAPAA8AEQAQABAAEAAPAA8ADwAPABEAEQARABAADgAOAA8ADwANAAsADQARABMAFgAZ
ABwAIAAgAB8AHQAhACoAMQA1ACsAEADt/8r/ov94/1T/N/8e/w//B//7/vb+9v78/gL/
Ev8n/z7/Vv9o/3f/h/+X/6X/tP/G/9X/4//w//n///8DAAcACgALAA4AEAARABIAEwAU
ABUAFgAVABUAFQAWABgAGQAaABsAGgAaABsAGwAcABwAHAAcABoAGgAaABsAHAAcABwA
HAAcAB0AHQAdAB0AHgAfAB8AHwAfAB8AHwAfAB8AIAAgACAAIAAgACAAIgAkACUAJgAl
ACYAJwAnACgAKQAqACoAKwAsAC0ALgAtAC4ALgAvADEAMwA0ADQAMwA0ADUANgA4ADgA
OQA5ADcAOAA4ADgANwA3ADcANwA3ADYANQA0ADEAMQAwAC8ALgAtACwAKgApACgAJwAm
ACQAIwAiACEAIgAhACAAHgAdABwAHAAcABoAGQAYABcAFwAWABUAFAASABEAEQARABIA
EwATABQAEgASABIAEgARABEAEQARABEAEQAQABAAEAAQABAAEAAQABAAEAAQAA4ADgAO
AA4ADgAOAA4ADgAOAA4ADgAOAAwADAANAA0ADQANAA0ADQANAA0ADQANAA0ADQANAA0A
CwALAAsADAAKAAkACQAJAAsACwALAAsACQAJAAkACQAJAAkACAAIAAgACAAIAAgACAAI
AAcABwAJAAkACQAJAAgABwAGAAUABwAGAAYABgAGAAYABgAGAAYABgAGAAYABwAHAAcA
BwAIAAgACAAJAAsACwALAAsADQANAA0ADQAKAAoACgAKAAoACgAKAAgABgAEAAAA/v/+
//7//v/8//r/+P/4//b/9v/2//j/+P/4//r//f/+//7//v/9//3//f/9//3//f/8//z/
+v/6//r/+v/7//v/+//7//z//P/8//z//P/8//3//f/9//3//f/9//3//P/8//z//f/9
//3//f/9//3//f/8//r/+v/7//v/+//7//v/+//9/wAABQAKAA4ADgAJAA0AFwAeACEA
GQD//97/u/+U/2j/QP8g/wX/8v7p/uH+2/7a/t7+5P70/gr/If84/0r/Wv9r/3v/i/+b
/67/vv/P/9n/4P/n/+3/8f/1//b/+f/6//z//f/+//3//v///wAAAwADAAMABAAFAAUA
BQAFAAYABgAHAAcACAAIAAgACAAKAAoACgALAAwADAAMAAwACgALAAsACwAMAA4AEAAR
ABMAEwATABMAFQAVABYAFgAYABgAGAAYABsAHAAcABwAHwAgACEAIQAiACMAJAAkACMA
JAAlACYAKQAqACoAKwArAC0ALgAuAC8AMAAxADIAMgAyADMAMwAzADQANAA0ADUANQA1
ADUANQA0ADMAMgAxADEAMAAvAC4ALQAsACoAJwAmACUAJAAkACMAIgAhAB4AHQAcABoA
GQAYABgAGAAWABUAFAATABEAEAAPAA4AEAAPAA8ADwANAA0ADAAMAAwADAAMAAwACwAL
AAsACwALAAsACgAKAAwADAAMAAwACwAKAAkACAAGAAYABgAGAAYABgAGAAYABAAEAAQA
BAAEAAQABQAFAAUABQAFAAUABQAFAAUABQADAAMAAwADAAEAAQABAAIAAgABAAEAAQAB
AAEAAQABAAEAAQABAAEAAwADAAIAAgACAAIAAgACAAIAAgABAAEAAQABAAEAAQABAAEA
AQABAAEAAAAAAAAAAAAAAAAAAAAAAAAAAAAAAP//////////AAAAAAAAAQADAAMAAwAD
AAUABQAFAAUACAAJAAoACgAKAAgACAAIAAgACAAIAAYABAACAP7//P/8//z//P/6//j/
9v/2//T/9P/0//T/9P/0//b/+f/6//r/+v/5//n/+f/5//v/+//6//r/+P/4//j/+P/1
//X/9f/1//b/9v/2//b/9v/2//f/9//5//n/+f/5//v/+v/6//r/+f/5//n/+f/7//v/
+//6//r/+v/7//v/+//7//v//f///wIABQAKABAAEAAPAA8AFwAgACcAIwANAO7/zf+m
/3r/UP8s/wv/9v7n/t/+2f7a/tr+3P7q/gD/F/8u/0L/Uv9l/3X/g/+T/6b/uP/H/9P/
3P/j/+f/6//v//L/9f/4//r/+//8//v//P/9//7/////////AAABAAEAAQABAAIAAgAD
AAMABgAGAAYABgAEAAQABAAFAAYABgAGAAYABgAHAAcABwAHAAgACQAJAAkACQAJAAkA
CQAJAAoACgAOAA4ADgAOAA8AEAAQABAADwAQABEAEQAUABUAFgAWABUAFgAXABgAGQAa
ABoAGwAdAB8AIAAgAB8AIAAhACIAJAAkACUAJQAlACYAJgAmACcAJwAnACcAJwAmACUA
JAAjACMAIgAhACAAHwAeABwAGQAYABcAFgAWABUAFAATABAADwAOAAwACwAKAAoACgAK
AAkACAAHAAYABAACAAAAAgABAAEAAQD//////v/+//7//v/+//7//f/9//3//f/9//3/
/P/8//7//v/+//7//P/8//z//P/8//z//P/8//z//P/8//z//P/8//z//P/+//7/////
//3//f/9//3//f/9//3//f///////////////////wAAAAD/////////////////////
//////////////7//v/+//7//v/+//7//v/9//3/+//7//v/+//7//v/+//7//3//P/8
//z//P/8//z//P/6//r/+v/6//v/+//7//v/+v/6//r/+//9//3//f/9////////////
AAABAAIAAgAEAAQAAwADAAIAAgACAAIAAgACAAIAAQD+//v/+P/4//b/9v/2//j/9v/0
//L/8P/u/+7/7v/w//D/8P/y//X/9v/2//b/9//3//f/9//3//f/9v/2//b/9v/2//b/
9//3//f/9//2//b/9v/2//b/9v/3//f/+f/5//n/+f/3//b/9v/2//n/+f/5//n/+f/5
//n/+P/4//j/+f/5//v/+//5//v/+//+/wEACAAMAA4ACwANABUAHAAhABkA///e/73/
lv9s/0b/Iv8B/+z+3/7V/tH+0v7W/tr+6v4C/xf/LP9C/1T/Z/93/4f/l/+q/7r/y//V
/97/5f/r/+//8f/0//f/+P/6//v//P/9//7///8AAAMAAwADAAQAAwADAAMAAwAGAAYA
BwAHAAcABgAFAAQABQAGAAcACQAKAAoACgAKAAkACQAIAAcACQAKAAsACwALAAsACwAL
AAsACwAMAAwAEAAQABAAEAAPABAAEAAQABMAFAAVABUAFAAVABYAFgAXABgAGQAaABsA
HAAcAB0AHQAfACAAIAAjACQAJQAmACUAJAAkACMAJQAmACYAJgApACkAKQApACcAJgAl
ACQAIwAjACIAIQAiACEAIAAeABsAGgAZABgAGAAXABYAFQASABEAEAAOAA8ADgAOAA4A
DgANAAwACwALAAoACQAIAAgABwAHAAcABwAHAAYABgAIAAgACAAIAAcABwAHAAcABwAH
AAYABgAGAAYABgAGAAYABgAGAAYACAAIAAgACAAGAAYABgAGAAYABgAGAAYABwAIAAoA
CwAJAAkACQAJAAkACQAJAAkACwALAAsACwALAAsACwAMAAwACwALAAsACwALAAsACwAN
AA0ADQANAAsACwAKAAoACgAKAAoACgAMAAwACwALAAkACQAJAAkACwALAAsACwAJAAgA
CAAIAAgACAAIAAgACAAIAAgACAAHAAcABwAHAAgACAAIAAkACQAJAAkACQANAA0ADQAN
ABAAEQASABIAEgAQAA8AEQAQABAAEAAQABAADgAMAAoACAAIAAYABgAGAAQAAgAAAP7/
/v/8//z//P/9//7///8CAAMABAAEAAQABQAFAAUABQAFAAUABAAEAAQABAAEAAQAAwAD
AAMAAwAEAAQABAAEAAQABAAFAAUABQAFAAUABQAFAAQABAAEAAUABQAFAAUABQAFAAUA
BAAEAAQABQAFAAUABQADAAUABwAKAA8AFAAYABgAFQAVABsAJAApACcAEQDy/8//qv+A
/1r/Ov8d/wb/+/7z/uv+6P7u/vT+AP8S/yf/Pv9U/2T/df+F/5P/pf+2/8T/0//h/+z/
8//5////AwAGAAUABgAIAAkACgALAAwADQAOABEAEQARABIAEQARABEAEQASABIAEwAT
ABQAFAAUABQAFAAUABQAFQAWABYAFgAWABYAFwAXABcAGQAaABsAGwAZABkAGQAZABkA
GQAaABoAGgAaABoAGgAdAB4AHgAeAB0AHgAfAB8AIAAhACIAIgAjACQAJQAmACcAKAAo
ACkAJwApACoAKgAtAC4ALwAwAC4ALgAvAC8AMQAyADIAMgAzADMAMwAzADMAMgAxADAA
LwAvAC4ALQAsACsAKgAoACkAKAAnACYAIgAhACAAHwAgAB8AHgAcABsAGgAaABoAGAAX
ABYAFQAVABQAEwASABIAEQARABEADwAPAA4ADgAQABAAEAAQAA8ADwAPAA8ADwAPAA4A
DgAOAA4ADgAOAAwADAAMAAwADAAMAAwADAAMAAwADAAMAA4ADgAOAA4ADAAMAA0ADQAN
AA0ADQANAA0ADQANAA0ADQANAA0ADQANAA0ADQAOAA4ADQANAA0ADQANAA0ADQANAA0A
DQANAAsACwAKAAoACgAKAAoACgAKAAoACQAJAAkACQAJAAkACQAJAAkACQAJAAgACAAI
AAoACgAKAAoACgAKAAoACgAHAAcABwAHAAkACgALAA0ADQANAA0ADQAPABEADwAPABAA
DgAOAA4ADgAMAAoACAAGAAUABAAFAAYABQACAP///P/+//z//P/8//z//P/8//7/AgAE
AAUABgAFAAUABQAFAAQAAwABAAAAAgACAAIAAgADAAMAAwADAAIAAgACAAIABAAEAAUA
BQAEAAMAAgABAAEAAAAAAAAAAwADAAMAAwABAAEAAQAAAAIAAgADAAMAAwABAAEAAwAF
AAYACQAOABIAFAATABMAFQAeACUAKQAdAAIA4f/A/5j/bP9G/yn/EP8B//f+7/7o/uz+
8P70/gL/Gf8y/0j/XP9r/3v/i/+Z/6j/tv/D/9X/4v/p//H/9//5//z////+/wAAAQAC
AAUABgAHAAgABwAHAAcACAAJAAkACQAJAAoACgALAAsADAAMAAwADAAMAAwADAANAAwA
DAAMAAwADgAPAA8ADwANAA4ADwAPAA8ADwAPAA8ADwAPABAAEAAQABAAEAAQABEAEgAS
ABIAEwAUABUAFQAWABcAGAAYABkAGgAbABwAGwAcABwAHQAfACEAIgAiACMAJAAlACYA
JgAmACcAJwAnACgAKAAoACcAJwAnACcAKQAoACcAJgAjACMAIgAhACIAIQAgAB4AHQAc
ABsAGgAYABcAFgAVABQAEwASABAADQAMAAwADAAMAAsACgAJAAkACAAHAAYABgAFAAUA
BQAFAAUABAAEAAIAAgACAAIAAwADAAMAAwADAAMAAgACAAAAAAAAAAAAAgACAAIAAgAA
AAAAAAAAAAAAAAAAAAAAAAAAAAAAAAAAAAAAAQABAAMAAwADAAMAAQABAAEAAQD/////
/////wEAAQABAAIAAAD///////////////////3//f/9//3///////7//v/8//z//P/8
//z//P/7//v//f/9//3//f/7//v/+//7//v/+v/6//r//P/8//z//P/6//r/+v/6//v/
+//7/w==
         </WaveFormData>
      </LeadData>
      <LeadData>
         <LeadByteCountTotal>10000</LeadByteCountTotal>
         <LeadTimeOffset>0</LeadTimeOffset>
         <LeadSampleCountTotal>5000</LeadSampleCountTotal>
         <LeadAmplitudeUnitsPerBit>4.88</LeadAmplitudeUnitsPerBit>
         <LeadAmplitudeUnits>��V</LeadAmplitudeUnits>
         <LeadHighLimit>2147483647</LeadHighLimit>
         <LeadLowLimit>268435456</LeadLowLimit>
         <LeadID>V2</LeadID>
         <LeadOffsetFirstSample>0</LeadOffsetFirstSample>
         <FirstSampleBaseline>0</FirstSampleBaseline>
         <LeadSampleSize>2</LeadSampleSize>
         <LeadOff>FALSE</LeadOff>
         <BaselineSway>FALSE</BaselineSway>
         <ExcessiveACNoise>FALSE</ExcessiveACNoise>
         <MuscleNoise>FALSE</MuscleNoise>
         <LeadDataCRC32>1477856942</LeadDataCRC32>
         <WaveFormData>
9P/0//T/9P/y//L/8v/y//L/8v/y//L/8f/w/+//7v/s/+z/7P/s/+z/7P/s/+z/6v/q
/+r/6v/s/+z/7P/s/+r/6v/q/+r/7P/s/+z/7P/q/+r/6v/q/+r/6v/q/+r/6//s/+3/
7v/s/+z/7P/s/+z/7P/s/+z/7P/s/+z/7P/s/+z/7P/s/+7/7v/u/+7/7P/s/+z/7P/s
/+z/7P/s/+r/6v/q/+r/6v/q/+r/6v/s/+z/7P/s/+v/6v/p/+j/6v/q/+r/6v/q/+r/
6v/q/+r/6v/q/+r/7P/s/+z/7P/q/+r/6v/q/+z/7P/s/+z/7P/q/+r/6v/q/+n/6f/q
/+r/6P/m/+X/4//i/+L/4v/k/+b/6P/q/+n/6f/p/+n/6v/q/+n/6f/p/+f/5v/m/+T/
4//j/+P/5f/l/+T/5P/j/+P/4v/i/+L/4v/i/+L/5P/k/+T/5P/i/+L/4v/i/+P/4//j
/+P/4f/h/+H/4f/j/+P/4//j/+X/5P/k/+P/4//j/+X/6f/x//v/DwAvAFUAfQClAMMA
3wD4AP8A8wDWALUAngB/AEoACgDB/3//TP8h/wX/Bf8P/xf/Jv84/0v/Xf9w/4P/l/+p
/7j/wf/J/9L/1//c/9//4//k/+T/5//n/+j/6//s/+3/7f/u/+7/7v/v/+//8P/x//H/
8f/y//P/8//0//T/9P/0//P/8//z//P/9v/2//f/9//4//j/+P/5//n/+v/6//v/+//8
//3//v8BAAEAAQACAAMABAAEAAQABQAGAAcACQAMAA0ADgAPABAAEwAUABUAFgAXABkA
GwAcAB4AIAAhACMAJgAoACoALgAwADIANAA2ADgAOgA7AD0APAA8ADsAPgA/AD8APwA9
AD0APAA7ADwAOwA6ADkAOAA2ADUANAAwAC0AKQAlACIAHwAdABwAGQAXABQAEQAOAAwA
CgAIAAYABAACAAAA/v/8//r/+f/7//r/+f/4//f/9v/1//X/9f/z//P/8//z//L/8f/x
//H/8f/x//D/8v/y//L/8v/v/+//7//v//D/8P/w//H/8P/w//D/7//w//D/8P/w//D/
8f/x//H/8f/y//L/8v/x//H/8f/x//L/8v/y//L/8v/y//P/8//z//P/8//z//P/8//0
//T/9P/0//T/9P/z//P/8//z//L/8v/y//L/8v/y//L/8v/y//L/8f/x//H/8f/x//D/
8P/w//D/8P/u/+z/7P/s/+7/7v/u/+7/7P/s/+v/6v/s/+z/7P/s/+z/7f/t/+3/7f/t
/+3/7f/t/+//7//v/+//8f/u//D/8P/w//D/8v/y//D/8P/u/+7/7f/t//D/8P/u/+z/
6//p/+j/6P/m/+b/6P/q/+7/7//v/+//7//u/+7/7f/t/+3/6//q/+r/6v/p/+n/6//r
/+v/6v/q/+v/6//q/+z/7P/s/+z/6v/q/+r/6v/q/+r/6v/q/+r/6f/p/+n/6f/p/+n/
6f/p/+n/6f/p/+v/6//s/+z/7f/r/+v/6//v//f/AwAXADUAWQCDAKkAxwDlAAABCQH9
AOAAvwCmAIMATgAOAMn/if9Y/yv/D/8N/xP/G/8o/zj/Tf9f/3D/g/+Z/63/vP/H/8//
1v/b/+D/4//l/+b/6P/r/+v/7P/r/+z/7f/t/+//8P/x//P/8f/y//P/8//z//T/9f/1
//b/9v/2//b/9//3//f/9//6//r/+//7//z//P/8//3//f/+//7//////wAAAQACAAEA
AQABAAIABQAGAAYABgAJAAoACwANAA4ADwAQABEAFAAXABgAGQAaABsAHQAfACIAJAAm
ACcAKQAsAC4AMAAyADQANgA4ADoAPAA+AD8AQABAAEEAQQBEAEUARQBFAEUARQBEAEMA
QgBBAEAAPwA+ADwAOwA6ADcANQAyAC8ALAApACcAJgAhAB8AHAAZABYAFAASABAADgAM
AAoACAAEAAIAAAD//////v/9//z/+//6//n/+f/5//f/9//3//X/9P/z//P/9f/1//X/
9P/2//b/9v/2//P/8//z//P/8v/y//L/8//0//T/9P/z//L/8v/y//L/8v/z//P/8//z
//T/9P/0//P/8//z//P/9P/0//T/9P/y//L/8//z//X/9f/1//X/8//z//T/9P/0//T/
9P/0//P/8//z//P/9P/0//T/9P/0//T/9P/0//T/9P/z//P/8//z//P/8v/0//T/9P/0
//L/8P/w//D/8v/y//L/8v/w//D/7//u/+7/7v/u/+7/7//x//L/8//x//H/8f/x//P/
9f/1//X/9f/z//T/9P/0//T/9P/0//T/8v/y//L/8v/x//H/8v/y//D/7v/t/+v/6v/q
/+j/6P/q/+z/8P/x//H/8f/x//D/8P/v/+//7//t/+z/7P/s/+v/6//r/+v/6//q/+r/
6//r/+r/6v/q/+r/6v/q/+r/6v/q/+z/7P/s/+z/6//p/+j/5//n/+f/5//n/+X/5f/l
/+X/5//p/+r/7P/t/+v/6f/p/+3/9f8DABkAOQBdAIkAsQDNAOcA/AD/APEAzgCrAJIA
dQBAAP7/t/97/0j/H/8J/wv/Ff8f/zD/QP9R/2P/dv+H/5v/rf+8/8f/0f/Y/93/4v/j
/+P/5v/o/+v/6//s/+3/7v/v/+//8P/w//D/8f/z//T/9f/1//P/9P/1//X/9v/2//b/
9v/3//f/9//3//j/+P/5//n/+v/6//r/+//5//r/+v/7//3//v///wAA////////AAAB
AAIAAgACAAcACAAJAAsADAANAA4ADwAQABMAFAAVABYAFwAZABsAHgAgACIAIwAlACgA
KgAsAC4AMAAyADQAOAA6ADwAPQA+AD4APwA/AEIAQwBDAEMAQwBDAEIAQQA+AD0APAA7
ADwAOgA5ADgANQAzADAALQApACUAIgAgAB8AHQAaABcAEgAQAA4ADAAMAAoACAAGAAIA
AAD+//3//f/8//v/+v/5//j/9//3//X/8//z//P/8//y//H/8f/x//H/8f/w//D/8P/w
//D/7//v/+//7//w//D/8P/x//L/8v/y//H/8P/w//D/8P/w//H/8f/x//H/8v/y//L/
8f/x//H/8f/0//T/9P/0//L/8v/z//P/8//z//P/8//1//X/9v/2//T/9P/0//T/9f/1
//X/9f/0//T/9P/0//T/9P/0//T/9P/0//P/8//z//P/8//y//L/8v/y//L/8v/w//D/
8P/w//D/8P/w//D/8P/v/+7/8P/w//D/8P/w//H/8f/x//H/8f/x/+//8P/y//L/8v/y
//L/8v/w//D/7v/u/+3/7f/w//D/7v/s/+n/5//m/+b/5v/m/+j/6v/u/+//7//v/+3/
7P/s/+v/7f/t/+v/6v/o/+j/5//n/+f/5//n/+b/5v/n/+f/5v/m/+b/5v/m/+j/6P/o
/+j/5v/m/+b/5v/o/+f/5//n/+f/5//n/+f/5//n/+f/5//p/+n/6v/q/+n/6f/p/+n/
7f/3/wMAFQA1AFsAgwCpAMUA4QD2AP0A8QDSALMAnAB/AEwACgDD/4P/UP8j/wv/Cf8T
/x3/Lv9A/1H/Y/92/4X/mf+p/7b/w//N/9T/2f/c/+H/5f/m/+f/6f/o/+j/6f/q/+v/
6//u/+7/7v/v/+//8P/x//H/8f/y//P/8//y//L/8v/y//P/8//z//P/9v/2//f/9//4
//j/+P/5//v//P/8//3//f/+////AAD///////8AAAMABAAEAAQABQAGAAcACQAKAAsA
DAANABAAEwAUABUAFgAXABkAGwAeACAAIgAjACUAKAAqACwAMAAyADQANgA2ADgAOgA7
AD4APgA/AD8AQABBAEEAQQA/AD8APgA9AD4APQA8ADsAOgA4ADcANgAzADEALgArACgA
JQAjACIAHgAbABcAEwASABAADgAMAAoACAAGAAQABAACAAAA//////7//f/8//n/+P/3
//f/+f/3//f/9//3//b/9f/1//P/8//z//L/9P/0//T/9P/z//P/8//z//L/8v/y//P/
8v/y//L/8f/w//D/8P/w//L/8//z//P/8f/y//L/8v/z//P/8//z//L/8v/y//L/8v/y
//P/8//1//X/9f/1//P/8//0//T/9v/2//b/9v/1//X/9f/1//T/9P/0//T/9v/2//b/
9v/0//T/8//z//X/9f/1//T/9P/0//T/9P/0//L/8v/y//T/9P/0//T/8v/y//H/8P/y
//L/8v/y//L/8//z//P/8//z//P/8//1//X/9v/2//b/9v/2//b/9v/0//T/9P/0//P/
8//0//T/8v/w//H/7//u/+7/7P/s/+7/8P/y//P/8//z//P/8v/y//H/8f/x/+//7v/w
//D/7//v/+//7//v/+7/7v/v/+//7v/w//D/8P/w/+//7v/t/+z/7P/s/+z/7P/s/+v/
6//r/+v/6//r/+v/7f/t/+3/7f/t/+//8P/w//H/8f/x//H/9f/9/wcAGQA3AF0AhwCv
AM8A6wAEAQ8BAwHmAMUArACLAFYAGADP/43/Wv8t/xH/Df8T/x3/LP9A/1X/Zf92/4f/
m/+v/8D/y//T/9z/4//m/+n/6f/s/+7/8f/x//L/8//0//X/9f/2//b/9v/3//X/9v/3
//f/9//4//n/+f/6//r/+v/6//3//f/9//3//P/8//3//f8AAAAAAAABAAEAAgACAAMA
AwAEAAUABgAHAAcABwAIAAkACgAKAAoADQAOAA8AEQASABMAFAAVABYAGQAaABsAHgAf
ACEAIwAkACYAKAApACsALgAwADIAMgA0ADYAOAA8AD4AQABBAEQARABFAEUARgBHAEcA
RwBHAEcARgBFAEYARQBEAEMAQgBAAD8APgA7ADkANgAzADEALQAqACgAJQAjACAAHQAa
ABgAFgAUABIAEAAOAAwADAAKAAgABwAFAAQAAwACAAMAAgABAAEA///9//3//f/9//z/
+//7//v/+//7//r/+P/4//j/+P/5//n/+f/5//b/9v/2//f/9v/2//b/9f/1//b/9//4
//j/+f/5//n/+f/6//r/+v/5//n/+f/5//r/+v/6//r/+v/6//v/+//7//v/+//7//v/
+//8//z/+v/6//r/+v/5//n/+f/5//r/+v/6//r/+P/4//j/+P/4//j/9//3//f/9//3
//b/9v/2//b/9v/2//T/9P/0//L/8v/y//L/8//0//T/9P/0//T/9P/0//T/9f/1//X/
9//3//f/9//1//f/9//3//X/9P/2//b/9v/2//j/+P/2//b/9v/2//X/9f/2//b/9P/y
//H/7//u/+7/7v/u//D/8v/y//P/8//z//P/8v/y//H/8f/x/+//7v/u/+7/7f/t/+v/
6//r/+r/6v/r/+v/6v/q/+r/6v/q/+r/6v/q/+r/6v/q/+r/6v/q/+n/6f/p/+f/5//n
/+f/5//n/+f/5//p/+n/6v/q/+n/6f/p/+v/7//1////DwArAE0AdQCdAL8A3QD8AAsB
BQHoAMMAogCDAFQAFgDR/43/XP8x/w//B/8N/xX/IP8y/0f/W/9u/3//k/+n/7b/wf/L
/9T/2f/e/+H/4//k/+T/5//n/+j/6v/s/+7/7//w//D/8P/x//P/9P/1//X/8//0//X/
9f/2//b/9v/2//n/+f/5//n/+v/6//v/+//8//z//P/9//3//v/+//////8AAAEAAgAD
AAMAAwAEAAcACAAIAAgACQAKAAsADQAOAA8AEAARABAAEwAUABUAGAAZABsAHQAeACAA
IgAjACcAKgAsAC4AMAAyADQANgA2ADgAOgA7AEAAQABBAEEAQgBDAEMAQwBDAEMAQgBB
AEIAQQBAAD8APAA6ADkAOAA3ADUAMgAvAC0AKQAmACQAIQAfABwAGQAUABIAEAAOAA4A
DAAKAAgABgAEAAIAAQD///7//f/8//v/+v/5//n/+f/3//f/9//1//T/8//z//X/9f/1
//T/9P/0//T/9P/x//H/8f/x//L/8v/y//P/8v/y//L/8f/y//L/8v/y//L/8//z//P/
8f/y//L/8v/z//P/8//z//L/8v/y//L/8//0//b/9//1//X/9f/1//f/9//4//j/9v/2
//b/9v/3//f/9//3//j/+P/4//j/9v/2//b/9v/2//b/9f/1//f/9//3//b/9f/0//P/
8v/0//L/8v/y//D/8P/w//D/8v/y//H/8P/y//L/8v/y//D/8f/x//H/8//z//P/8//z
//X/9f/1//X/9f/2//j/+P/4//j/+v/6//j/+P/4//j/9//3//j/+P/2//T/8f/v/+7/
7v/w//D/8v/0//X/9f/0//P/9f/0//T/8//x//H/7//u/+z/7P/r/+v/7f/t/+3/7P/s
/+3/7f/s/+r/6v/q/+r/7P/s/+z/7P/q/+r/6v/q/+z/6//r/+v/6//r/+v/6//t/+3/
7f/t/+3/7f/s/+z/6//t/+//7//x//n/AQANACUARwBvAJkAvQDZAPQABQH9AOIAvQCe
AIUAWgAeAN3/mf9i/zn/Ff8J/xH/G/8m/zj/Tf9h/27/f/+T/6X/tP/B/83/1v/d/+L/
5f/n/+r/6v/t/+3/7v/x//L/8//z//b/9v/2//f/9f/2//f/9//5//r/+//7//7//v/+
//7//f/9//3//f/+//7//////wAAAAAAAAEAAQACAAIAAwABAAIAAwAEAAcABwAHAAgA
BwAIAAgACAALAAwADQAPABAAEQASABMAEgAVABYAFwAaABsAHQAfACIAJAAmACcAKQAs
AC4AMAAyADQANgA4ADgAOgA8AD0AQgBCAEMAQwBGAEcARwBHAEUARQBEAEMARABDAEIA
QQA/ADwAOgA4ADgANwA1ADMALwArACgAJgAjACEAHgAbABoAGAAWABQAEAAOAAwACgAI
AAYABAADAAUABAADAAIAAAD+//z/+//9//v/+//7//v/+v/5//n/+f/5//n/+P/2//b/
9v/2//f/9//3//f/+P/4//j/+f/5//j/9//1//T/9P/0//T/8v/z//P/8//z//T/9P/0
//T/9f/2//f/9v/2//b/9v/2//b/9//3//n/+f/5//n/9//3//j/+P/6//r/+v/6//n/
+f/5//n/+P/4//j/+P/4//j/+P/4//j/+P/3//f/+f/5//n/+P/3//b/9f/0//b/9P/0
//T/9P/0//T/9P/y//L/8f/w//P/9P/1//b/9P/1//X/9f/3//f/9//3//f/+P/4//j/
+P/4//j/+P/2//b/9v/2//X/9f/2//b/9P/y//H/7//u/+7/7v/u//D/8v/0//X/9f/1
//P/8v/y//H/8f/x/+//7v/u/+7/7f/t/+3/7f/t/+z/7P/t/+3/7P/u/+7/7v/u/+7/
7v/u/+7/7v/u/+7/7v/s/+v/6//r/+z/7f/u/+//7f/t/+3/7f/v/+//8P/w//P/8//x
/+//8f/5/wMAEwAxAFUAfQCnAMcA4wD6AAMB/QDmAMUAqgCVAHAAMgDr/6X/bP89/xn/
D/8X/yX/NP9E/1X/Z/92/4f/mf+r/7z/yf/T/9r/4f/k/+f/5//s/+z/7//v//D/8f/y
//P/8//0//T/9P/1//f/+P/5//n/9//4//n/+f/6//r/+v/6//v/+//7//v//P/8//3/
/f/+//7//v//////AAAAAAEAAQACAAMABAAFAAUABQAGAAcACAAIAAgACwAMAA0ADwAO
AA8AEAARABQAFwAYABkAGgAbAB0AHwAgACIAJAAlACkALAAuADAAMAAyADQANgA6ADwA
PgA/AEIAQgBDAEMARABFAEUARQBFAEUARABDAEIAQQBAAD8APgA8ADsAOgA5ADcANAAx
AC0AKQAmACQAIQAfABwAGQAUABIAEAAOAAwACgAIAAYABgAEAAIAAQD///7//f/8//v/
+v/5//n/+f/3//f/9//3//b/9f/1//X/9f/1//T/8v/y//L/8v/y//P/9P/1//L/8v/y
//P/8v/y//L/8f/x//L/8//0//L/8//z//P/8//0//T/9P/z//P/8//z//T/9P/0//T/
9P/0//X/9f/z//P/8//z//X/9f/2//b/9P/0//T/9P/z//P/8//z//L/8v/y//L/8v/y
//L/8v/0//T/8//z//H/8f/x//D/8P/w//D/8P/w/+7/7v/u/+7/7v/u/+7/7//w//D/
8P/w//D/8P/w//D/8f/x//H/8//z//P/8//v//D/8v/y//L/8v/0//T/8v/y//L/8v/x
//H/8P/w/+7/7P/r/+n/6P/o/+j/6P/q/+z/7v/v/+//7//v/+7/7v/t/+//7//t/+z/
7P/s/+v/6//r/+v/6//q/+r/6//r/+r/6v/q/+r/6v/s/+z/7P/s/+r/6v/q/+r/6v/p
/+n/6f/p/+n/6f/p/+n/6f/p/+n/6//r/+r/6v/r/+n/5//p//H/+/8JACMARQBtAJcA
uQDTAO8A/gD7AOMAwACjAIoAXwAmAOL/m/9j/zT/D/8F/w3/F/8h/zT/Rv9X/2v/fP+N
/6H/sf/A/8n/0f/Y/93/4P/l/+X/5v/o/+v/6//s/+3/7v/v/+//8P/w//D/8f/x//L/
8//z//P/9P/1//X/9v/2//b/9v/3//f/9//3//j/+P/5//n/+v/6//r/+//7//z//P/9
//3//v///wAA////////AAADAAQABAAEAAUABgAHAAkACgALAAwADQAOABEAEgATABQA
FQAXABkAHAAeACAAIQAjACYAKAAqACwALgAwADIANAA2ADgAOQA8ADwAPQA9AD4APwA/
AD8APwA/AD4APQA8ADsAOgA5ADgANgA1ADQAMgAvACsAJwAlACEAHgAcABcAFQASAA8A
DgAMAAoACAAGAAQAAgAAAAAA/v/8//v/+//6//n/+P/1//T/8//z//X/8//z//P/8//y
//H/8f/v/+//7//u//D/8P/w//D/7f/t/+3/7f/s/+z/7P/t/+7/7v/u/+3/7P/s/+z/
7P/s/+3/7f/t/+3/7v/u/+7/7//v/+//7//w//D/8P/w//D/8P/x//H/8f/x//H/8f/x
//H/8v/y//L/8v/y//L/8//z//P/8//z//L/8f/w//D/8P/w//D/7v/u/+3/7f/t/+3/
7f/s/+z/7P/s/+z/7P/q/+r/6v/s/+z/7P/s/+r/6v/p/+j/6v/q/+r/6v/q/+v/6//r
/+3/7f/t/+3/7f/v/+//7//v/+7/8P/w//D/8P/w//D/7v/u/+z/7P/r/+v/7v/u/+z/
6v/p/+f/5v/m/+T/5P/m/+j/7P/t/+3/7f/r/+r/6v/p/+n/6f/n/+b/5v/m/+X/5f/l
/+X/5f/k/+b/5//n/+b/5v/m/+b/5v/m/+b/5v/m/+b/5v/m/+b/5v/l/+X/5f/l/+X/
5f/l/+X/5f/l/+X/5f/l/+b/5v/n/+f/5//n/+v/9f8BABUANQBbAIUAqwDHAOUA/AAB
Ae8AzgCtAJIAbwA4APj/s/93/0j/H/8L/w3/E/8b/yr/Pv9P/2H/cv+H/5n/q/+4/8P/
zf/U/9n/3P/f/+H/4v/k/+f/5//o/+f/6P/p/+n/7P/s/+z/7f/t/+7/7//v/+//8P/x
//H/8v/y//L/8v/z//P/8//z//T/9P/1//X/9v/2//b/9//3//j/+P/5//n/+v/7//z/
/f/9//3//v8BAAIAAgACAAMABAAFAAcACAAJAAoACwAMAA8AEAARABQAFQAXABkAGgAc
AB4AHwAhACQAJgAoACgAKgAsAC4AMgA0ADYANwA4ADgAOQA5ADoAOwA7ADsAOQA5ADgA
NwA4ADcANgA1ADQAMgAxADAALQArACgAJQAjAB8AHAAaABcAFQASAA8ADAAKAAgABgAE
AAIAAAD+//z/+v/4//f/9//2//X/9P/1//T/8//z//X/8//z//P/8//y//H/8f/x//H/
8f/w//L/8v/y//L/8//z//P/8//w//D/8P/x//L/8v/y//H/8P/w//D/8P/y//P/8//z
//H/8v/y//L/8v/z//T/9f/4//j/+P/4//b/9v/3//f/+f/5//n/+f/3//f/+P/4//b/
9v/2//b/9f/1//X/9f/0//T/9P/0//b/9v/2//b/9P/0//P/8//z//P/8//y//T/9P/0
//T/9P/y//L/8v/y//L/8v/y//L/8v/x//D/8v/y//L/8v/y//P/8//z//H/8f/x//H/
8//1//X/9f/1//X/9f/1//P/8//2//j/+P/4//j/+P/4//b/9v/2//b/9f/1//b/9v/0
//L/8f/v/+7/7v/w//D/8v/0//T/9f/1//X/9f/0//T/8//1//X/8//y//L/8v/x//H/
8f/x//H/8P/w//H/8f/w//D/8P/w//D/8P/w//D/8P/w//D/8P/w//D/7//v/+//7//v
/+//7//v/+//7//v/+//8f/y//L/8//x//H/9f/9/wcAFQAtAE0AcwCfAMEA3QD5AAwB
CQHzAMwAqQCKAF0AIADg/5//a/9C/x//Ff8Z/x//J/82/0r/X/9x/4L/l/+r/73/yP/R
/9n/4P/l/+r/7f/t/+7/7v/x//H/8v/1//b/9//3//b/9v/2//f/9//4//n/+f/5//r/
+//7//r/+v/6//r//f/9//3//f/8//z//f/9//7//v/+////AQACAAIAAwACAAIAAgAC
AAMAAwADAAQABwAIAAgACAALAAwADQAPAA4ADwAQABEAEgAVABYAFwAaABsAHQAfACIA
JAAmACcAJwAqACwALgAyADQANgA4ADkAOgA7ADsAQABAAEEAQQBEAEUARQBFAEMAQwBC
AEEAQgBBAEAAPwA+ADwAOwA6ADcANQAyAC8ALQApACYAJAAhAB8AHAAZABYAFAASABAA
DgAMAAoACAAGAAQAAgABAAMAAgABAAAA/f/8//v/+//9//v/+//7//v/+v/5//n/9//3
//f/9v/2//b/9v/2//X/9f/1//X/9P/0//T/9f/0//T/9P/z//T/9P/0//T/9v/3//f/
9//1//b/9v/2//X/9f/1//X/9v/2//b/9v/4//j/+f/5//f/9//3//f/9//3//j/+P/4
//j/+P/4//f/9//3//f/+P/4//j/+P/2//b/9v/2//b/9v/1//X/9//3//f/9v/0//T/
9P/0//T/8v/y//L/9P/0//T/9P/y//L/8f/w//L/8v/y//L/9P/1//X/9f/z//P/8//z
//X/9//3//f/9//3//X/9//4//j/+P/4//j/9v/2//T/9P/2//b/9f/1//b/9v/0//L/
7//t/+z/7P/u/+7/8P/y//L/8//z//P/8//y//L/8f/x//H/7//u//D/8P/v/+//7//v
/+//7v/t/+3/7P/q/+r/6v/q/+r/6P/o/+j/6P/o/+j/6P/o/+j/5//n/+f/5//n/+f/
5//l/+X/5f/l/+X/5//o/+r/6f/p/+n/6//z//v/BwAdADsAYwCPALMAzwDtAPwA+QDj
AL4AnwCEAF8AJgDk/6P/bf8+/xn/B/8L/xH/G/8u/0L/Vf9n/3j/if+b/6v/uP/B/83/
1v/d/+D/4//l/+b/5//p/+j/6P/r/+z/7f/t/+7/7v/u/+//7v/u/+7/7f/v//D/8f/x
//L/8v/y//L/8f/x//H/8f/0//T/9f/1//T/9P/0//X/9//4//j/+f/3//j/+f/6//v/
+//7//z//f/+//7//v///wAAAQADAAYABwAIAAkACAALAAwADQAOAA8AEQATABYAGAAa
ABsAHQAgACIAJAAoACoALAAuAC8AMAAxADEANgA2ADcANwA4ADkAOQA5ADcANwA2ADUA
NAAzADIAMQAwAC4ALQAsACsAKQAmACMAHwAbABgAFgATABEADgALAAoACAAGAAQAAAD+
//z/+v/4//b/9P/z//P/8v/x//D/7f/s/+v/6//t/+v/6//r/+v/6v/p/+n/5//n/+f/
5v/k/+T/5P/k/+X/5f/l/+X/5v/m/+b/5//n/+b/5f/j/+P/5P/l/+b/5P/l/+X/5f/j
/+T/5P/k/+X/5f/l/+X/5P/k/+T/5P/m/+b/5//n/+f/5//n/+f/5//n/+j/6P/o/+j/
6P/o/+f/5//n/+f/5v/m/+b/5v/o/+j/6P/o/+f/5v/k/+P/4//j/+P/4v/g/+D/4P/g
/+L/4P/g/+D/4P/g/+D/4P/g/+D/3//e/9//4P/h/+L/4P/h/+H/4f/j/+P/4//j/+T/
5P/k/+T/5P/i/+L/4P/g/+L/4v/h/+H/4f/g/93/2v/b/9n/2P/Y/9j/2P/a/9z/3v/f
/9//3//f/97/3v/d/9v/2//Z/9j/2P/Y/9f/1//X/9f/1//W/9b/1//X/9b/1v/W/9b/
1v/W/9b/1v/W/9b/1v/W/9b/1v/V/9X/1f/V/9X/1f/V/9f/1//X/9f/1//V/9T/1v/X
/9f/1f/V/9n/4f/r//v/GQA7AGUAjQCrAMUA3gDnAOEAyACnAI4AeQBQABQAzf+H/1D/
H//7/vP++/4J/xb/Kv87/0v/Wv9r/33/j/+c/6v/tf++/8P/yP/N/8//0P/Q/9P/0//U
/9f/2P/Z/9n/2v/a/9r/2//b/9z/3f/d/9v/3P/d/93/3v/e/97/3v/f/9//3//f/97/
3v/f/9//4v/i/+L/4//j/+T/5P/l/+P/5P/l/+b/5//n/+f/6P/p/+r/6v/q/+3/7v/v
//H/8P/x//L/8//y//X/9v/3//n/+//+/wEAAgAEAAYABwALAA4AEAASABQAFgAYABoA
HAAeACAAIQAkACQAJQAlACYAJwAnACcAKQApACgAJwAmACUAJAAjACIAIAAfAB4AGwAZ
ABYAEwARAA0ACgAIAAMAAQD+//v/+P/2//T/8v/y//D/7v/s/+j/5v/k/+P/4f/g/9//
3v/d/9z/2//b/93/2//b/9v/2f/Y/9f/1//X/9f/1//W/9b/1v/W/9b/1f/V/9X/1f/S
/9L/0v/T/9T/1P/U/9P/1P/U/9T/1P/U/9X/1f/V/9X/1v/W/9b/1f/V/9X/1f/W/9b/
1v/W/9b/1v/X/9f/1f/V/9X/1f/V/9X/1v/W/9b/1v/W/9b/1f/V/9X/1f/W/9b/1v/W
/9X/1P/T/9L/0v/S/9H/0f/R/9H/0f/Q/9D/0P/Q/9D/0P/O/87/zv/O/87/zv/O/9D/
0P/P/w==
         </WaveFormData>
      </LeadData>
      <LeadData>
         <LeadByteCountTotal>10000</LeadByteCountTotal>
         <LeadTimeOffset>0</LeadTimeOffset>
         <LeadSampleCountTotal>5000</LeadSampleCountTotal>
         <LeadAmplitudeUnitsPerBit>4.88</LeadAmplitudeUnitsPerBit>
         <LeadAmplitudeUnits>��V</LeadAmplitudeUnits>
         <LeadHighLimit>2147483647</LeadHighLimit>
         <LeadLowLimit>268435456</LeadLowLimit>
         <LeadID>V3</LeadID>
         <LeadOffsetFirstSample>0</LeadOffsetFirstSample>
         <FirstSampleBaseline>0</FirstSampleBaseline>
         <LeadSampleSize>2</LeadSampleSize>
         <LeadOff>FALSE</LeadOff>
         <BaselineSway>FALSE</BaselineSway>
         <ExcessiveACNoise>FALSE</ExcessiveACNoise>
         <MuscleNoise>FALSE</MuscleNoise>
         <LeadDataCRC32>2878566155</LeadDataCRC32>
         <WaveFormData>
+v/6//r/+v/7//z//f/+//7//v/+//7//f/8//v/+v/8//z//P/8//v/+v/5//j/+P/4
//j/+P/6//r/+v/6//n/+P/3//b/9//4//n/+v/6//r/+v/6//r/+v/6//r//P/8//z/
/P/8//z//P/8//z//P/8//z//P/8//z//P/+//7//v/+//7//v/+//7//f/8//v/+v/8
//z//P/8//v/+v/5//j/+v/6//r/+v/6//r/+v/6//n/+P/3//b/+P/4//j/+P/4//j/
+P/4//r/+v/6//r//P/8//z//P/6//r/+v/6//v//P/9//7//P/6//r/+v/7//v/+//7
//3/+//5//f/8//y//L/8v/0//b/+P/7//v/+v/6//n/+f/4//f/9v/2//X/9P/z//D/
8P/w//D/8f/y//P/9P/y//L/8v/x//H/8f/x//H/8//z//P/8//y//D/7//u//D/8P/x
//H/7//u/+7/7v/u/+7/7v/u//D/8f/x//D/7v/u//L/9v8BAA8AJwBHAGwAlwDBAOgA
EwE7AU0BQgEdAfMA0AClAGIAHADe/6z/gf9e/0f/Qf9D/0b/TP9a/2r/ef+I/5r/q/+6
/8X/zP/S/9j/3f/h/+b/6P/p/+f/6f/q/+v/7P/s/+3/7v/v/+//7//v/+7/7v/v/+//
8v/z//P/8//x//L/8v/y//L/8//z//P/9f/2//b/9//3//b/9f/0//f/+P/5//n/+f/6
//r/+v/5//r/+v/6//z//v///wAAAQABAAAAAQAEAAUABgAGAAcACQAKAAsADQAOAA8A
EAATABQAFgAYABkAGgAdAB8AIQAiACQAJgAoACgAKgArACoALAAtAC4AMAAxADIANAAy
ADIAMQAwADAAMAAwAC8ALgAtACsAKgAnACUAIwAiAB4AHQAbABkAFQASABAADQANAAsA
CgAIAAYABAACAAAA/P/6//r/+v/7//n/+P/3//X/9P/y//L/9P/0//P/8v/w/+//7//v
/+7/7v/u/+3/7//v/+//7v/r/+v/7P/s/+z/7P/s/+z/7P/s/+3/7f/t/+3/7P/s/+7/
7//v/+//7f/t/+3/7v/u/+7/7v/v/+//7//v/+//7v/u/+7/7//w//H/8v/0//P/8v/x
//D/8v/y//L/8v/w//D/8P/w//D/8P/w//D/8v/y//H/8P/u/+//7//u/+7/7v/u/+3/
7f/t/+3/7P/s/+z/6//r/+z/7P/s/+v/6f/p/+n/6f/r/+v/6//s/+3/7f/t/+3/7f/t
/+3/7f/u/+7/7//v/+//7//u/+//8P/x//L/9P/0//L/8v/x//H/8P/v//D/8f/w/+//
6//p/+j/6P/m/+b/6P/q/+//7//u/+7/6//r/+r/6f/q/+r/6f/o/+X/5P/k/+T/5P/k
/+T/5P/m/+b/5v/m/+P/4//j/+P/4//j/+P/4//h/+H/4P/g/+L/4v/i/+P/4//j/+L/
4v/g/+D/4P/g/+L/4v/j/+P/5P/k/+T/5v/s//X/BQAbADkAXACFALEA1gD9ACMBNwEu
AQsB3QC6AI0ATAAGAMr/mv93/1b/Qf87/zv/PP9C/07/Xv9t/3r/jP+d/67/u//C/8j/
zP/R/9X/2P/a/93/3f/f/+D/4f/h/+D/4P/g/+L/4//k/+X/5P/k/+X/5f/m/+f/5//n
/+n/6v/q/+r/6P/p/+n/6f/r/+z/7P/t/+7/7v/u/+7/7//w//H/8f/x//L/8v/y//H/
8v/y//L/9P/2//f/+P/5//n/+P/5//z//f/+//7///8BAAIAAwADAAQABQAGAAsADAAO
ABAAEQASABUAFwAXABgAGgAcAB4AHgAgACEAIAAiACMAJAAnACcAJwAoACYAJgAlACQA
JgAmACYAJQAmACUAIwAiAB8AHQAbABoAGAAXABUAEwAQAAwACQAFAAUAAwACAAAAAAD+
//z/+v/2//T/9P/0//X/8//y//H/8f/w/+7/7v/u/+7/7f/s/+z/6//r/+v/7P/s/+z/
6//t/+3/7f/s/+n/6f/q/+r/6v/q/+r/6v/s/+z/7f/t/+v/6//q/+r/7P/t/+3/7f/r
/+v/6//s/+z/7P/s/+3/7f/t/+3/7f/s/+z/7P/t/+7/7//w//L/8P/w//D/8P/w//D/
8P/w//L/8v/y//L/8P/w//D/8P/y//L/8f/w//D/8f/x//D/8P/w//D/7//x//H/8f/w
/+7/7v/t/+3/8P/w//D/7//t/+3/7f/t/+3/7f/t/+7/8f/x//H/8f/v/+//7//v//H/
8v/0//X/9f/z//L/9P/0//T/9P/1//b/9f/2//T/9f/1//X/9//3//X/8//x/+//7v/u
/+z/7P/u//D/8//z//L/8v/x//H/8P/v/+7/7v/t/+z/6//q/+r/6v/q/+r/6v/q/+r/
6v/q/+r/5//n/+f/5//p/+n/6f/p/+n/6f/o/+j/5v/m/+b/5//p/+n/6P/o/+j/6P/o
/+j/6v/s/+3/7f/w//D/7P/s//L//f8NACMAQwBqAJUAvwDkAA0BLwE7ASoBAwHXALQA
iQBIAAQAzP+c/3P/Uv9D/0H/Q/9I/1D/Xv9q/3f/hv+W/6f/uP/B/8r/0v/a/93/3//g
/+L/5//p/+v/7P/t/+z/7P/t/+7/7//v/+//7//w//D/8f/x//D/8f/x//H/8//0//T/
9P/0//X/9f/1//X/9v/2//f/+P/4//j/+P/3//j/+f/5//v//P/8//z//f/+//7//v8B
AAIAAgACAAYABwAHAAkACQAJAAkACAALAA0ADgAPABEAEgATABQAFwAYABoAHAAdAB4A
IQAjACUAJgAoACoALQAuADEAMwAyADQANQA2ADkAOQA5ADoAOgA6ADkAOAA2ADYANgA1
ADYANQAzADIAMQAvAC0ALAAmACUAIwAhAB8AHAAaABcAEwARABAADgAOAAwACgAIAAQA
AgACAAIAAwABAAAA//////7//P/8//r/+v/5//j/+v/5//n/+f/5//j/9//1//f/9//3
//b/9f/1//b/9v/2//b/9v/2//j/+P/5//n/9//3//b/9v/2//f/9//3//n/+f/5//r/
+f/4//f/9//4//n/+v/7//v/+v/5//n/+f/5//n/+v/8//z//P/8//r/+v/6//r/+//8
//3//v/9//z/+//6//z//P/7//r/+v/7//v/+v/6//r/+v/5//n/+f/5//j/9v/2//X/
9f/4//j/+P/3//n/+f/5//n/9//3//f/+P/7//v/+//7//n/+f/5//f/+P/5//r/+//8
//z//P/6//r/+P/5//n/+f/7//v/+f/3//P/8f/w//D/8P/w//L/9P/3//f/9v/2//X/
9f/0//P/9P/0//P/8v/x//D/8P/w//D/8P/w//D/7v/u/+7/7v/t/+3/7f/t/+//7//v
/+//7//v/+7/7v/u/+7/7v/v/+3/7f/s/+z/7P/s/+z/7P/w//D/7//v/+7/7v/u//D/
9v8BABEAJwBHAGwAlwDDAOoAEwE5AUsBPgEbAe8A0AClAGQAHgDi/67/hf9g/0n/Rf9F
/0j/Uv9e/2z/e/+K/5r/qf+4/8P/zP/U/9z/4f/l/+j/7P/t/+z/7f/t/+3/7v/u/+//
8P/z//P/8//z//T/9P/1//X/9v/3//f/9//3//j/+P/4//b/9//3//f/+f/6//r/+//6
//r/+v/6//v//P/9//3//f/+//7//v///wAAAAAAAAIABAAFAAYABwAHAAYABwAKAAsA
DAAMAA0ADwAQABEAEwAUABUAFgAbABwAHgAgACEAIgAlACcAKwAsAC4AMAAwADAAMgAz
ADYAOAA5ADoAOwA7ADsAPAA6ADoAOQA4ADoAOgA6ADkANgA1ADMAMgAvAC0AKwAqACgA
JwAlACMAIAAcABkAFQAUABMAEwASAA4ADAAKAAgABgAEAAQABAADAAEAAAD///3//P/6
//r//P/8//v/+v/4//f/9//3//b/9v/2//X/9//3//f/9v/0//P/8//y//L/8v/y//L/
8P/w//H/8f/x//H/8P/w//H/8//0//X/8//z//P/9P/0//T/9P/1//P/8//z//P/9v/2
//b/9//3//f/9//4//b/9v/2//b/+P/4//j/+P/2//b/9v/2//b/9v/2//b/9v/2//X/
9P/y//P/8//y//L/8v/y//H/8f/x//H/8P/w//D/7//v//L/8v/y//H/7//v/+//7//w
//H/8v/0//P/8//z//P/8//z//P/8//2//b/9v/2//b/9v/2//b/9v/0//T/9v/3//f/
9//1//X/8//x//H/7//u/+7/7P/s/+7/8P/z//P/8v/y//P/8//y//H/7v/u/+3/7P/s
/+z/7f/u/+3/7P/r/+r/7P/s/+z/7P/t/+3/7f/t/+v/6//r/+v/7f/t/+z/7P/q/+r/
6v/r/+v/6//q/+r/7P/s/+z/7P/q/+r/6//r/+z/7v/u//D/9P/9/wsAHwA9AGIAjQC7
AOIACQEvAUMBOgEVAekAxgCbAFoAFgDY/6b/ff9c/0P/Pf8//0L/Sv9Y/2j/d/+C/5L/
of+y/7//yP/S/9j/3f/f/+D/4v/j/+P/5f/m/+f/6P/o/+n/6v/p/+n/6f/p/+v/7P/u
/+//7//v/+7/7f/v//D/8P/w//D/8f/x//H/7//w//D/8f/z//T/9f/2//b/9v/2//X/
9f/2//b/9v/5//r/+v/6//n/+v/6//r//v//////AQAAAAEAAgACAAUABwAIAAkADQAO
AA8AEAASABIAEwAUABcAGAAbAB0AHQAeACAAIgAkACQAJgAnACoALAAtAC4ALQAtAC0A
LgAwADAALwAuACwALAAsACsAKgApACcAJgAlACMAIQAgABoAGQAXABUAFAASABEADwAL
AAkACAAGAAYABAACAAAA/v/8//z//P/5//f/9v/1//f/9v/0//T/8//y//D/7v/w/+//
7//v/+7/7v/u/+3/7f/t/+3/7P/s/+3/7//w/+z/7P/s/+z/7P/s/+3/7f/t/+3/7P/s
/+z/7f/t/+3/7//v/+//8P/u/+7/7v/v//H/8f/x//H/8v/y//L/8//x//H/8f/y//T/
9P/0//T/8v/y//L/8v/y//L/8v/y//T/9P/0//T/8v/y//H/8P/y//P/8//y//D/8P/w
/+//8f/x//H/8P/w//D/7//v/+7/7v/u/+3/7//v/+//7//t/+3/7f/u/+//7//v/+//
7//v/+//7//u/+7/7//v/+//8P/y//L/8v/y//L/8v/w//D/8f/z//T/9f/z//P/8f/v
/+//7f/s/+z/6v/q/+z/7v/v/+//7v/u/+7/7//v/+//7P/s/+v/6v/r/+r/6v/q/+j/
6P/o/+j/6P/o/+j/6P/p/+n/6f/p/+f/5//n/+f/6f/p/+j/6P/o/+j/6P/p/+f/5//m
/+b/6P/o/+j/6P/q/+j/5//n/+j/6P/o/+z/8v/5/wUAFwAxAFIAeQClAM4A9QAdATcB
MgERAeEAuACPAFYAEgDU/6T/f/9e/0X/O/89/0D/RP9Q/2L/cf9+/47/n/+u/7n/wv/K
/9L/1//b/97/4P/h/+H/4//k/+X/5v/m/+f/6P/n/+f/5//n/+n/6v/s/+3/7v/v/+//
7//t/+7/7v/u//D/8f/x//H/8f/y//L/8//0//T/9P/0//X/9v/3//f/9f/2//b/9v/5
//r/+v/6//v//P/8//z//v//////AQACAAMABAAEAAUABwAIAAkACwAMAA0ADgAPABAA
EgAUABUAFgAZABsAHwAgACIAJAAlACQAJQAlACcAKgAsAC4ALQAtAC0ALgAsACwAKwAq
ACwALAAsACsAKgApACcAJgAnACUAIwAiAB4AHQAbABkAFwAUABIADwAPAA0ADAAKAAgA
BgAEAAIAAgAAAAAAAAD9//v/+v/5//n/+P/2//b/9v/2//X/9P/0//P/8//z//b/9v/2
//X/9P/z//L/8P/v/+//8P/w/+//8P/x//L/8P/w//H/8f/z//P/8v/y//L/8//z//P/
8//z//P/9P/0//T/9P/1//P/8//z//P/9f/2//f/+f/3//f/9//4//r/+v/6//r/+v/6
//r/+v/4//j/+P/4//r/+v/6//r/+P/4//f/9v/4//n/+f/4//r/+v/6//n/+P/3//b/
9P/1//b/9v/3//f/9v/1//P/9P/1//b/9//1//X/9f/2//f/9//3//f/9//3//f/9//4
//j/+f/5//f/+f/6//r/+v/6//r//P/8//r/+v/8//3//f/9//3//f/7//n/9f/z//L/
8v/y//L/9P/2//f/9//2//b/9//3//b/9f/0//T/8//y/+//7v/u/+7/8P/w//D/8P/u
/+7/7v/u/+3/7f/t/+3/7f/t/+3/7f/t/+3/7P/s/+7/7v/u/+//7f/t/+z/7P/t/+7/
7//w//D/7v/v/+3/7v/w//L/9P/6/wMADQAbADMAVAB7AKkA0AD3ACEBOQE2ARkB6QDC
AJ0AZgAkAOr/uP+N/2r/Uf9H/0f/Sv9O/1r/bP95/4b/lP+j/7D/vf/I/9L/2v/h/+P/
5v/o/+n/6f/r/+z/7f/v//D/8v/0//P/8//z//P/8v/y//P/8//1//f/+P/5//f/+P/4
//j/+P/5//n/+f/5//r/+v/7//z//P/8//z//f/+///////9//7//v/+/wAAAgADAAQA
BAAEAAMAAgAEAAUABQAHAAoACwAMAAwACwANAA4ADwARABIAEwAUABcAGAAaABwAGwAc
AB8AIQAlACYAKAAqACoAKgAsAC0AMAAyADMANAAzADMAMwA0ADQANAAzADIAMwA0ADUA
NQAzADEALgAsAC4ALQAsACwAJwAlACIAHwAdABoAGAAVABUAEwASABAADQAKAAcABAAC
AAAAAAAAAAEA///+//3/+//6//j/+P/4//j/9//2//b/9f/1//X/9v/2//b/9f/1//X/
9f/0//X/9f/2//b/9f/2//f/+P/2//b/9//3//f/9//2//b/9v/3//f/9//3//f/9//4
//r/+v/6//v/+f/5//n/+f/8//z//P/9//3//f/9//7//P/8//z//P/+//7//v/+//z/
/P/8//z//v/+//7//v/8//z/+//6//z//f/9//z//P/8//z/+//5//n/+f/4//n/+v/6
//v//P/8//z/+//5//n/+f/5//r/+//8//7//f/9//3//f///////////wAAAAAAAAAA
AAAAAAIAAgAAAAAAAAABAAEAAQD//////f/7//v/+f/4//j/9v/2//j/+v///////v/+
//3//f/8//v/+P/4//f/9v/3//b/9v/2//T/9P/0//T/9v/2//b/9v/1//X/9f/1//P/
8//z//P/9f/1//T/9P/y//L/8v/z//X/9f/0//T/8v/y//L/8v/y//L/8//1//j/+v/4
//j/+v8DABEAJQBDAGgAlQDBAOgAEwE5AU0BSgExAQcB5gDHAJAASgAIAND/n/90/1X/
Sf9N/1L/Wv9k/3L/f/+M/5r/qf+6/8f/0v/a/+L/5//p/+r/7P/v//H/8//0//X/9P/0
//X/9v/3//f/9//3//r/+v/7//v/+//7//r/+f/6//z//f/+//z//f/9//3//f/+//7/
//8AAAAAAAAAAP//AAABAAEAAgAEAAUABgAFAAYABgAGAAcACAAIAAgACgALAAsADQAO
AA8AEAAQABMAFQAWABcAFwAYABkAGgAdAB4AIAAiACQAJgAqAC0ALQAuADAAMgA2ADYA
OAA5ADoAPAA9AD4APQA9AD0APgBAAEAAPwA+ADwAPAA8ADsAPAA7ADkAOAA3ADUAMwAy
ACwAKwApACcAJwAkACIAHwAcABkAFwAUABQAEgAQAA4ADAAKAAoACgAIAAUAAwABAAMA
AgAAAAAA/v/+//3//P/+//3//f/9//z//P/8//v/+//7//v/+v/7//v//P/8//j/+P/4
//j/+v/6//v/+//5//n/+P/4//b/9//3//f/+f/5//n/+v/4//j/+P/5//v/+//7//v/
/P/8//z//f/7//v/+//8//7//v/+//7//P/8//z//P/8//z//P/8//r/+v/6//r/+v/6
//n/+P/6//v/+//6//j/+P/4//f/9//3//f/9v/2//b/9f/1//b/9v/2//X/9//3//f/
9//1//X/9f/2//n/+f/5//n/+f/5//n/+f/2//b/9//4//n/+v/8//z/+v/6//j/+f/5
//n/+f/5//f/9f/x/+//7v/u//D/8P/y//T/9//3//b/9v/1//X/9P/z//L/8v/x//D/
7//u/+7/7v/u/+7/7v/u/+7/7v/u/+7/6//r/+v/6//t/+3/7f/t/+v/6//q/+r/6v/q
/+r/6//r/+v/6v/q/+r/6v/q/+r/7P/s/+v/7f/s/+r/6v/u//b/AwAXADMAVQB+AKkA
0QD6ACMBPwFDASgB/QDTALAAeQA0APL/uv+O/2f/SP89/z//Qf9G/1D/Xv9u/33/jP+c
/63/uP/D/8r/0P/W/9v/3//i/+T/5f/j/+X/5v/n/+j/6P/p/+r/6//r/+v/6//s/+z/
7f/t/+7/7//v/+//7//w//D/8P/u/+//7//v//D/8v/z//X/9f/0//P/8v/1//b/9//3
//X/9v/2//b/9//4//j/+P/7//z//P/8//z//f/9////AgADAAQABAAFAAcACAAJAAkA
CgALAAwAEQASABQAFgAVABYAGQAbAB8AIAAiACQAJAAkACYAJwAoACoAKwAsAC8ALwAv
ADAALgAuAC0ALAAsACwALAArACoAKQAnACYAJAAhAB4AHAAaABkAFwAVABEADgAMAAkA
BwAFAAQAAgAAAP7//P/6//r/+P/4//j/9//1//T/8//y//D/7f/s/+3/7v/u/+7/7P/r
/+v/6//q/+r/6v/p/+v/6//r/+r/6f/p/+r/6v/q/+r/6v/q/+r/6v/r/+v/6//r/+r/
6v/s/+3/7f/t/+v/6//r/+z/7v/u/+7/7//t/+3/7f/t/+7/7v/u/+//7//v/+//8P/u
/+7/7v/u//D/8P/w//D/8P/w//D/8P/u/+7/7v/u//D/8P/v/+7/7P/t/+3/7P/s/+z/
7P/r/+v/6//r/+r/6v/q/+n/6f/s/+z/7P/r/+r/6f/o/+f/6f/p/+n/6v/r/+v/6//r
/+v/6//r/+v/7v/u/+//7//t/+z/7v/u/+7/7v/v//D/7//w/+7/7//v/+//8f/x/+//
7f/p/+f/5v/m/+T/5P/m/+j/7f/t/+z/7P/p/+n/6P/n/+j/6P/n/+b/5f/k/+T/5P/i
/+L/4v/i/+T/5P/k/+T/4f/h/+H/4f/j/+P/4//j/+H/4f/g/+D/4P/g/+D/4f/j/+P/
4v/i/+D/4P/g/+D/4v/i/+P/5f/m/+b/5v/m/+z/9/8HAB8APwBkAI8AtwDcAAMBJQEx
ASIB9wDLAKgAeQA2APT/vP+Q/23/UP8//z3/Pf8+/0b/VP9i/3H/fv+Q/6H/sP+7/8T/
yv/Q/9P/1f/a/9z/3//f/+H/4v/j/+L/4v/j/+T/5//n/+f/5//o/+j/6f/p/+j/6f/p
/+n/6//s/+z/7P/q/+v/6//r/+z/7v/v//H/8P/w//D/8P/v//D/8f/x//L/9P/1//b/
9f/2//b/9v/5//r/+v/6//r/+//7//3//v///wAAAAADAAUABgAHAAcACAAJAAoADQAO
ABAAEgARABIAFQAXABkAGgAcAB4AIgAiACQAJQAlACYAJgAmACkAKQApACoAKAAoACcA
JgAmACYAJgAlACYAJQAjACIAIQAfAB0AHAAaABkAFwAVABEADgAMAAkABwAFAAQAAgAB
AAAA///+//r/+P/4//j/+f/3//b/9f/1//T/8v/y//L/8v/x//D/8P/v/+//7//v/+7/
7f/r/+3/7f/t/+z/7f/t/+7/7v/s/+z/7P/s/+7/7v/v/+//7v/t/+v/6v/r/+3/7v/v
/+3/7f/t/+7/7v/u/+7/7//x//H/8f/x//D/8P/w//H/8//z//P/9P/0//T/9P/0//T/
9P/0//T/9v/2//b/9v/1//T/8//y//T/9P/z//L/8v/z//P/8v/w//D/8P/v//H/8f/x
//D/8P/w/+//7//w//D/8P/v/+//7//v/+//7f/t/+3/7v/x//H/8f/x/+//7//v/+//
8P/w//H/8f/x//H/8f/x//D/8P/0//b/9v/2//b/9v/2//T/9P/0//X/9f/1//X/9f/z
//H/7f/r/+r/6v/r/+z/7//y//P/8//y//L/8f/x//D/7//u/+7/7f/s/+v/6v/q/+r/
6v/q/+r/6v/o/+j/6P/o/+n/6f/p/+n/6//r/+v/6//q/+n/5//m/+f/6P/p/+v/6f/p
/+j/6P/o/+j/6P/o/+z/7P/r/+v/7P/q/+z/8P/4/wUAFwAvAE0AcACbAMMA5gANASkB
KwEQAeMAtQCOAFcAFADY/6b/gv9l/0z/Q/9F/0P/RP9M/1r/av97/4z/nP+t/7r/wf/I
/9D/1v/b/93/4P/i/+H/4f/j/+T/5f/o/+j/6f/q/+v/6//r/+v/6v/q/+v/6//u/+//
7//v/+3/7v/u/+7/8P/x//H/8f/x//L/8v/z//L/8v/y//L/9P/2//j/+f/4//j/9//2
//f/+P/4//j/+//8//z//P/+//////8BAAAAAQACAAIAAwAFAAYABwAJAAoACwAMAA8A
EAASABQAEwAUABcAGQAcAB4AIQAkACQAJAAmACcAKAAqACsALAAvAC8ALwAwAC8ALgAs
ACoALAAsACwAKwAqACkAJwAmACUAIwAhACAAHAAbABkAFwAVABIAEAANAA0ACwAKAAgA
BgAEAAIAAAAAAP7//v/+//3/+//6//n/+f/4//b/9v/4//j/9//2//b/9f/1//X/9P/0
//T/8//z//P/8//y//H/8f/y//L/8//0//X/9v/1//T/9P/z//P/8//y//L/9P/1//X/
9f/z//P/8//0//b/9v/2//f/9//3//f/9//6//r/+v/7//v/+//7//z/+v/6//r/+v/8
//z//P/8//r/+v/6//r//P/8//z//P/8//z/+//6//r/+//7//r//P/8//z/+//6//n/
+P/2//b/9v/1//X/+P/4//j/9//1//X/9f/1//X/9f/1//b/9//3//f/9//3//f/9//3
//r/+v/7//v/+f/5//n/+//8//7//v/+//7//f/8//n/+P/6//v/+//7//v/+//5//f/
9f/z//L/8v/0//T/9v/4//n/+f/4//j/+f/5//j/9//0//T/8//y//H/8P/w//D/8v/y
//L/8v/w//D/8P/w/+//7//v/+//7//v/+//7//v/+//7v/u//D/8P/w//H/7//v/+7/
7v/w//D/8P/w//D/8P/z//H/8v/0//b/+v8CAA0AGwAxAE8AdgCjAMsA8gAbATkBOwEi
AfcAzQCqAHcANAD2/8b/mv93/1j/S/9H/0X/Sv9W/2b/dP+D/5L/oP+x/7z/xf/O/9b/
3v/l/+v/7v/u/+3/6//t/+7/7//y//L/8//0//X/9f/1//X/9P/0//X/9f/4//n/+f/5
//n/+v/6//r/+v/7//v/+//7//z//P/9//7//v/+//7///8AAAEAAQD//wAAAAAAAAMA
BAAEAAQABQAGAAYABgAGAAcABwAJAAwADQAOAA4ADgAPAA8ADwATABQAFQAWABkAGgAc
AB4AHwAgACMAJQApACoALAAuAC4ALgAwADEAMwA2ADgAOgA5ADkAOQA6ADoAOgA5ADgA
OAA4ADgANwA2ADUAMwAyADIAMQAwADAAKQAnACQAIQAhAB4AHAAZABkAFwAWABQAEQAO
AAsACAAIAAYABgAGAAUAAwACAAEA///+//z//P/+//7//f/8//r/+f/5//n/+v/6//r/
+f/3//f/9//2//f/9//4//j/+P/4//j/+P/4//j/+f/5//r/+//7//z/+v/7//v/+//7
//v/+//8//z//P/8//3//f/9//3//f8AAAAAAAABAAEAAQABAAIAAAAAAAAAAAAAAAAA
AAAAAAAAAAAAAAAAAgACAAIAAgACAAIAAQAAAP7///////7//v/+//7//f/7//v/+//6
//v//P/8//3//P/8//z/+//7//v/+//7//z//f/+/wAA/////////////wEAAQABAAAA
AgACAAIAAgACAAIAAAAAAAIAAwADAAMAAgABAP7/+//6//n/+f/6//j/+P/6//z/AQAB
AAAAAAABAAEAAAD///v/+v/4//b/9//2//b/9v/2//b/9v/2//T/9P/0//T/9f/1//X/
9f/1//X/9f/1//X/9f/0//T/8v/y//L/8//1//X/9P/0//T/9P/0//T/8v/y//P/9f/2
//j/9v/4//7/BQATACcARQBqAJUAwwDsABMBOQFRAU4BMQELAeoAyQCQAEwACgDQ/6H/
dP9T/0n/S/9S/1r/Zv9y/3//jP+c/6v/uP/F/9D/2v/i/+f/6//u//D/8f/x//P/9P/1
//b/9v/3//j/9//3//f/9//6//r/+//7//r/+//7//v//P/+////AAD+//////////3/
/v/+////AgACAAIAAgABAAIAAwADAAUABgAGAAYABQAGAAYABgAHAAgACAAIAAwADQAN
AA8ADwAPAA8ADgARABMAFAAVABcAGAAZABoAGwAcAB4AIAAiACQAKAArACsALAAuADAA
NAA0ADYANwA4ADoAOwA8ADsAOwA7ADwAPQA+AD4APgA8ADwAPAA7ADwAOwA5ADgANQAz
ADEAMAAqACkAJwAlACMAIAAeABsAGAAVABMAEAAQAA4ADAAKAAgABgAGAAYABAABAP//
/f/9//z/+v/6//r/+v/5//j/+P/3//f/9//4//j/+P/3//f/9//3//b/9f/1//b/9v/y
//L/8v/y//T/9P/1//X/9f/1//T/9P/0//X/9f/1//f/9//3//j/9//2//X/9f/1//X/
9f/1//j/+P/4//n/+P/3//b/9v/3//j/+f/6//j/+P/4//j/+P/4//j/+P/6//r/+v/6
//n/+P/2//T/9v/3//f/9v/0//T/9P/z//P/8//z//L/9P/0//P/8//y//L/8v/x//P/
8//z/w==
         </WaveFormData>
      </LeadData>
      <LeadData>
         <LeadByteCountTotal>10000</LeadByteCountTotal>
         <LeadTimeOffset>0</LeadTimeOffset>
         <LeadSampleCountTotal>5000</LeadSampleCountTotal>
         <LeadAmplitudeUnitsPerBit>4.88</LeadAmplitudeUnitsPerBit>
         <LeadAmplitudeUnits>��V</LeadAmplitudeUnits>
         <LeadHighLimit>2147483647</LeadHighLimit>
         <LeadLowLimit>268435456</LeadLowLimit>
         <LeadID>V4</LeadID>
         <LeadOffsetFirstSample>0</LeadOffsetFirstSample>
         <FirstSampleBaseline>0</FirstSampleBaseline>
         <LeadSampleSize>2</LeadSampleSize>
         <LeadOff>FALSE</LeadOff>
         <BaselineSway>FALSE</BaselineSway>
         <ExcessiveACNoise>FALSE</ExcessiveACNoise>
         <MuscleNoise>FALSE</MuscleNoise>
         <LeadDataCRC32>190300578</LeadDataCRC32>
         <WaveFormData>
8P/w//D/8P/u/+7/7v/u/+z/7P/s/+z/6v/q/+r/6v/s/+z/7P/s/+r/6v/q/+r/6v/q
/+r/6v/q/+r/6v/q/+r/6v/q/+r/7P/s/+z/7P/q/+r/6v/q/+z/7P/s/+z/7v/u/+7/
7v/u/+7/7v/u/+7/7v/u/+7/7P/s/+z/7P/t/+7/7//w//D/8P/w//D/7v/u/+7/7v/u
/+7/7v/u/+3/7P/r/+r/7P/s/+z/7P/s/+z/7P/s/+r/6v/q/+r/7P/s/+z/7P/q/+r/
6v/q/+v/7P/t/+7/7v/u/+7/7v/s/+z/7P/s/+//8P/x//L/8P/w//D/8f/z//P/8//z
//H/7//t/+v/6v/o/+f/5v/o/+v/7P/u/+z/7P/s/+z/7f/s/+v/6v/p/+n/5//m/+T/
4//j/+P/5f/l/+X/5f/j/+P/4v/i/+T/5P/k/+T/5P/k/+T/5P/h/+H/4f/h/+P/4//j
/+P/4f/h/+D/4P/j/+P/4//j/+X/4//k/+P/5P/l/+r/7//4/wUAHAA0AFIAdgCcAMIA
7QAXASoBIQH8AM8ApgB2ADEA8f/H/6f/kP98/2//av9q/2r/bP90/4D/i/+Y/6X/sP+7
/8T/yP/O/9L/1//b/9//3//f/+D/4P/g/+L/4//k/+X/5f/l/+X/5f/m/+b/5v/m/+f/
6P/o/+j/6f/p/+n/6P/o/+j/6f/p/+r/6v/q/+r/6v/o/+j/6f/p/+v/6//r/+z/6v/r
/+v/6//t/+7/7v/w//H/8f/x//H/7//w//D/8P/0//X/9f/2//X/9v/2//j/+f/5//r/
+//8//7/AAABAAIAAwAEAAUACQAKAAwADQAOAA8AEAAPABAAEgASABIAFQAVABUAFQAU
ABQAFAAUABUAFAAUABQAEgASABAAEAAOAA4ADQALAAoABwAHAAUAAwAAAP7//f/9//v/
+v/5//X/8//z//D/7v/t/+z/6v/s/+v/6v/p/+f/5v/m/+b/5v/m/+f/5//k/+T/5P/k
/+T/5P/i/+L/5P/k/+T/5P/h/+H/4f/g/+L/4//j/+P/4f/h/+H/4f/h/+H/4v/j/+P/
4//j/+P/4P/g/+D/4f/j/+P/4//j/+L/4v/i/+L/4v/k/+T/5P/k/+T/5P/k/+P/4//j
/+P/5P/l/+b/5//l/+X/5P/j/+X/5f/l/+b/5f/l/+T/4//j/+P/4v/i/+P/4//j/+P/
4//i/+H/4f/h/+D/4P/h/+L/4v/h/+H/4f/h/+D/4P/g/+D/4P/i/+L/4v/i/+L/4v/j
/+P/5P/k/+T/5P/k/+P/4v/k/+b/5v/m/+b/6P/o/+j/6P/n/+f/5//n/+j/6f/o/+f/
4//i/+D/3//e/97/4f/i/+T/5P/k/+T/4v/h/+D/3//g/9//3//d/9r/2v/Z/9n/2//b
/9v/2//b/9v/2//a/9j/2P/Y/9j/2v/a/9r/2v/Y/9f/1//X/9n/2f/Z/9n/1//X/9f/
1v/U/9X/1f/V/9n/2f/Z/9j/1//Y/9n/3P/h/+r/+f8OACQAQABiAIgAqgDRAPkADgEF
AeIAtQCMAFwAGwDd/7H/lf+A/3D/Zf9i/2D/YP9i/2r/dP+B/4z/mf+k/7H/uP+8/8L/
xv/L/83/z//R/9P/1P/U/9T/1v/V/9b/1//X/9n/2f/Z/9r/2P/Y/9j/2f/a/9r/2v/b
/9v/2//a/9r/2v/b/9v/3P/e/97/3v/e/9z/3P/d/93/6P/v//b//v8CAAUABwAJAAkA
CgAKAAwADwAPAA8ADwAPABAAEAAQABQAFQAVABYAFwAYABgAGgAZABkAGgAbAB0AIAAj
ACUAJAAlACYAJwApACoALAAtAC0ALwAxADEAMgA0ADQANAA3ADcANwA3ADYANgA2ADYA
NwA2ADYANgA2ADYANAA0ADIAMgAxAC8ALQArACwAKwAnACQAIgAhACEAHwAeAB0AGwAZ
ABkAFgAWABUAFAASABQAEwASABEAEQAQABAAEAAPAA4ADgANAAwADAAMAAwADAAMAAoA
CgAMAAwADAAMAAoACQAIAAYABgAHAAcABwAJAAkACQAJAAgABwAHAAcACQAJAAkACQAG
AAYABgAHAAkACQAJAAkACAAIAAgACAAGAAgACAAIAAoACgAKAAoACQAJAAkACQAJAAkA
CQAJAAsACwAKAAkABwAHAAcACAAJAAkACAAHAAcABwAGAAYABwAHAAcABwAHAAYABQAF
AAUABAAEAAUABAAEAAMAAwADAAMAAgACAAIAAgACAAQABgAGAAYABgAEAAUABQAGAAgA
CAAIAAgABQAGAAYACAAIAAgACAAKAAoACgAKAAoACQAIAAcACQAJAAcABQADAAIAAAD/
//z//P///wAAAgACAAIAAgAAAP///v/9//7//f/9//v/+P/4//f/9//3//f/9//3//n/
+f/5//j/9v/2//b/9v/4//j/+P/4//b/9f/1//X/9f/1//X/9f/1//X/9f/0//L/8//z
//P/9f/3//f/+P/5//j/+f/8/wEADAAbAC4ARgBkAIgArgDSAPsAHwEuAR0B9gDJAKIA
dAAzAPf/z/+x/5j/iP+B/4D/gP+A/4T/jP+U/53/qP+1/8L/zf/U/9r/4P/m/+n/6f/r
/+3/8f/0//T/9P/2//b/9v/2//X/9//3//f/+P/2//b/9v/3//b/9v/2//f/+f/5//j/
+P/2//f/9//4//n/+v/7//z//P/8//3//f/9//3//f/+//7//////////f/+//7/AAAD
AAMAAwADAAMABAAEAAQABAAFAAUABgAJAAoACgAMAA0ADQAOAA8AEAASABQAFQAUABUA
FgAXABkAGgAcAB0AIQAjACUAJQAlACYAJQAkACYAJwAoACkAKAAoACgAKAApACgAKAAo
ACgAKAAmACYAJQAkACIAHwAeABsAGwAZABkAFgAUABMADwANAAwACwAJAAcABwAEAAIA
AQAAAP7/AAD///7//f/7//r/+v/6//n/+P/4//f/9//4//n/+v/3//b/8//y//T/9P/0
//T/8//z//P/8v/0//X/9f/1//X/9f/1//X/8//z//T/9f/z//P/8//z//T/9P/0//X/
8//z//P/8//1//b/9//4//b/+P/4//j/+P/4//j/+P/7//v/+//7//n/+f/5//n/+//7
//r/+f/3//f/9//4//v/+//6//n/+f/5//j/+P/5//n/+f/5//n/+P/3//f/9f/0//T/
9f/4//j/9//3//f/9//2//b/9v/2//b/+P/6//r/+v/6//j/9//3//j/+v/6//r/+v/6
//r/+v/6//r/+//7//v/+//9//3/+//5//X/9P/y//H/8v/y//X/9v/4//j/+P/4//j/
9//2//X/9P/z//P/8f/w//D/7//v/+//7//v/+//7f/t/+3/7P/s/+z/7P/s/+7/7v/u
/+7/7v/t/+3/7f/t/+3/7f/t/+v/6//r/+r/6v/r/+v/6//t/+3/7f/q/+v/7P/v//L/
9/8CABEAJgA+AF4AggCmAMwA9wAhATQBKQECAdcAsACAAD0A///T/7X/nP+G/3f/cv90
/3T/eP+C/4z/lf+g/6v/tv/B/8j/0P/W/9z/4f/j/+f/6f/p/+j/6P/o/+r/6//s/+3/
7f/v/+//7//w/+7/7v/u/+//8v/y//L/8//x//H/8P/w//L/8//z//T/9P/0//T/9P/0
//T/9f/1//f/9//3//j/9v/3//f/9//5//r/+v/8//3//f/9//3//f/+//7//v8AAAEA
AQACAAEAAgACAAQABwAHAAgACQAKAAwADgAPABAAEQASABMAFwAYABoAGwAbAB0AHwAf
ACAAIgAiACIAJQAlACUAJQAkACQAJAAkACUAJAAkACQAIgAiACAAIAAeAB4AHQAbABoA
FwAXABUAEQAOAAwACwAKAAkACQAJAAUAAwADAAAAAAD///7//P/8//v/+v/5//f/9v/2
//b/9v/2//f/9//1//T/8//y//T/9P/y//L/9P/0//T/9P/x//H/8f/w//D/8f/x//H/
8f/x//H/8f/x//H/8v/z//H/8f/x//H/8P/w//D/8f/y//P/9P/1//X/9P/z//L/9P/2
//b/9v/2//b/9v/2//X/9f/1//X/9v/3//j/+f/3//f/9v/1//X/9f/1//b/9//3//b/
9f/1//X/9P/0//X/9f/1//X/8//y//H/8f/y//L/8//1//b/9v/1//X/8//z//L/8v/z
//T/9f/4//b/9v/2//b/9v/3//f/+P/6//j/+P/4//j/+P/4//n/+v/7//z/+//7//v/
+//7//v/+f/3//f/9v/0//P/8P/w//P/9P/4//j/+P/4//b/9f/0//P/8v/x//H/7//w
//D/7//v/+3/7f/t/+3/7//v/+//7v/u/+7/7v/u/+7/7v/u/+7/7v/t/+3/7f/r/+v/
6//r/+3/7f/t/+z/6v/r/+v/6//r/+3/7f/u/+//8P/x//L/9/8AAA0AIAA4AFYAfACg
AMQA6wARASgBIQH8ANEAqgB8ADkA9//L/63/lv+E/3f/dP90/3b/eP+A/4z/l/+g/6n/
uP/F/87/1P/a/+D/4//l/+f/5//p/+r/6v/q/+z/6//s/+3/7f/v/+//7//w//L/8v/y
//P/8//y//H/8f/z//P/8v/y//L/8//z//T/9P/0//T/9P/2//b/9//3//j/9//2//b/
9v/3//f/9//5//r/+v/8//3//f/9//3///8AAAAAAAAAAAEAAQACAAUABgAGAAgACQAJ
AAoACwAMAA4AEAARABQAFQAWABcAGAAYABkAGQAbAB0AHwAfAB4AIAAgACAAIQAhACEA
IQAiACIAIgAiACEAIAAgACAAIgAiACAAIAAiACIAIQAfAB0AGwAcABsAGwAYABYAFQAT
ABEAEAAPAA8ADQANAAoACgAJAAgABgAGAAUABAADAAUABAAEAAQAAQAAAAAA//8AAAAA
AAAAAP7//v/8//z//P/8//z//P/8//3//v/+//3//f/8//v//f/9//3//f/7//v//P/9
//v/+//7//v/+//8//3////9//3//f/9//7//v/+//7//P/+//7//v/+//7//v/+/wEA
AQABAAEAAQABAAEAAQABAAEAAAD//wEAAQABAAIAAQABAAAA//8BAAEAAAAAAP//////
////AQAAAP////////7//v///////v/8//v//f/9//z//P/6//r/+v/8//7//v/+//7/
/P/9//3//v/+//7//v/+////AAAAAAAAAAAAAAIAAgACAAIABQAFAAUABQAFAAUAAwAB
AAEAAAD+//3/+v/6//3//v8AAAAAAAAAAAIAAQAAAP///P/7//v/+f/6//r/+f/5//j/
9//2//X/9f/1//X/9P/1//b/9//4//f/9v/1//T/9f/1//b/9//1//X/9f/1//X/9f/1
//T/9v/3//f/9//1//X/9f/2//f/+P/5//7/AwAIABMAIgA2AFIAcgCYALoA3wAHASIB
HwEAAdEAqAB+AEMAAwDV/7X/oP+Q/4P/fv9+/4D/hP+I/5L/n/+q/7X/wP/L/9T/2v/g
/+j/6//t/+//7//x//T/9P/0//b/9//4//n/+f/3//f/9//4//r/+v/6//v//P/8//z/
/f/9//3//P/8//z//f/9//7//P/8//z//P/+//7//////wEAAQABAAIAAgADAAMAAwAE
AAYABwAKAAsACwALAAsADQAOAA4ADgAOAA8ADwAQABEAEgASABQAFQAVABYAFwAWABgA
GgAbABwAHQAeAB8AIQAiACQAJQAmACcAKAAnACoALAAsACwALQAtAC0ALQAsACwALAAs
AC0ALAAsACwAKgAqACgAKAAqACoAKQAnACQAIQAhAB8AHgAcABsAGwAZABcAFgAVABMA
EQARAA4AEAAPAA4ADAAKAAkACAAHAAcABgAGAAYABQAEAAQAAwACAAIAAgACAAMABAAD
AAQAAwACAAEAAAABAAEAAQAAAP7/////////////////////////AAABAP//////////
AAAAAAAAAQABAAEAAQABAAAAAAAAAAAAAgAEAAQABAACAAIAAgACAAQABQAGAAcABQAF
AAUABQAHAAcABgAFAAUABQAFAAYABgAFAAMAAQACAAMAAwAEAAMAAwADAAMAAwACAAEA
AQADAAIAAgADAAMAAgAAAP//AQABAAAAAAAAAAAAAAACAAIAAgACAAIAAgADAAMABAAE
AAQABAAEAAUABAAIAAgACAAIAAgACAAIAAgACAALAAsACwALAAkACQAHAAUABQAEAAIA
AQD+//7/AQACAAIAAgACAAIABAADAAIAAQAAAP/////9//z//P/7//v/+//7//v/+//5
//n/+f/4//r/+v/6//r/+P/4//j/+P/4//f/9//3//n/+f/5//n/9//3//f/9v/4//n/
+f/5//f/9//3//j/+f/6//3/AAAFAAoAFQAkADgAUgB0AJoAvADhAAsBJgElAQYB2QCw
AIgATwAPAOH/w/+q/5j/i/+E/4T/hv+G/47/mP+h/6r/tf/A/8v/1P/e/+T/6P/t//H/
8f/z//P/9P/0//T/9v/5//r/+//7//n/+f/5//r/+v/6//r/+//+//7//v////3//f/8
//z//P/9//3//v/+//7//v/+/wAAAAABAAEAAQABAAEAAgAAAAEAAQABAAMABAAEAAYA
BgAFAAQAAwAFAAYABgAGAAgACQAJAAoACQAKAAoADAAPAA8AEAARABIAFAAWABcAGgAb
ABwAHQAdAB4AIAAhACIAIwAkACMAJQAoACkAKgApACkAKQApACoAKgAqACoAKwAqACoA
KgAqACoAKAAoACgAKAAnACUAIAAdAB0AGwAaABgAFwAXABMAEQAQAA8ACwAJAAkABgAI
AAcABgAEAAQAAwACAAEA///+//7//v/9//z//P/7//r/+v/6//r/+v/6//j/+P/4//j/
+P/4//n/+f/5//j/+v/7//v/+//5//n/+f/5//n/+f/6//v/+f/5//n/+f/6//r/+v/7
//3//f/9//3//P/8//z//P/+/wAAAAAAAP7//v/+//7///////////////////////3/
/f/8//v//P/9//7/AAD//////v/9///////+//7////////////9//z/+//7//3//P/8
//3//P/8//v/+//7//v/+v/6//z//P/8//7//P/8//z//P/+//////8AAP7//v8AAAAA
AAAAAAIAAgACAAIAAQABAAEAAQABAAEA///9//3//P/6//n/9v/2//n/+v/+//7//v/+
//z/+//6//n/+v/5//n/9//0//T/8//z//P/8//z//P/9f/1//X/9P/y//L/8v/y//T/
9P/0//T/9P/z//P/8//y//H/8P/v//D/8f/y//L/8P/x//H/8f/v/+//8f/0//X/9v/3
//b/+/8EABEAJAA+AF4AhACqANAA+QAjAToBOQEeAfUAzgCoAGsAJwD1/9H/tP+Y/4X/
fv9+/4D/gv+I/5D/mf+i/6//vP/J/9T/2v/g/+T/6f/p/+v/7f/v//L/8v/y//T/9P/0
//T/8//0//X/9v/4//j/+P/4//n/+f/4//f/9//4//n/+f/6//j/+f/5//r/+v/6//r/
+v/8//z//f/9//7//f/8//z//f///wAAAQD//wAAAAACAAMAAwADAAMAAQACAAIAAgAE
AAUABQAGAAkACgAKAAwADQANAA4ADwAOABAAEgATABUAFwAZABsAGwAcAB4AHwAhACMA
JQAlACYAKAAoACgAKwArACsAKwAqACoAKgAqACkAKAAoACgAKgAqACgAKAAnACYAJAAh
ACAAHQAdABsAGQAWABQAEwAPAA0ADAALAAsACQAJAAYABAADAAIAAAAAAP///v/9//3/
/P/8//z/+f/4//j/9//4//j/+P/4//j/+P/2//b/9v/2//b/9v/1//X/9f/0//L/8//z
//P/8//z//P/8//x//H/8v/z//X/9f/1//X/9P/0//T/9f/1//X/9f/1//j/+P/4//j/
9v/4//j/+P/4//j/+P/4//v/+//7//v/+v/5//j/9//5//n/+P/3//X/9f/1//b/9//3
//b/9f/2//f/9//4//b/9f/0//P/9P/0//T/9f/z//L/8v/z//T/9P/z//P/9P/1//X/
9v/0//T/9P/2//j/+P/4//j/9v/3//f/+P/2//j/+f/6//v//P/6//r/+v/6//n/+f/5
//n/+f/5//f/9f/x//D/7v/t/+3/7v/y//T/9v/2//b/9v/2//X/9P/z//L/8f/x/+//
8P/w/+//7//v/+//7//v/+//7//v/+7/7v/u/+7/7v/u/+7/7v/u/+z/6//r/+v/7f/t
/+3/7f/r/+v/6//q/+z/7f/t/+3/7//v/+3/7v/t/+7/7//0//3/CgAbADIATABuAJQA
ugDiAA8BLwEyARcB7AC/AJYAXAAXAOP/v/+l/47/fP91/3T/dP92/3z/hP+Q/53/qP+z
/77/x//O/9T/2v/e/+P/5f/p/+v/6//q/+r/6v/s/+3/7v/v/+//7//v/+//8P/w//D/
8P/x//L/8v/y//P/8f/x//D/8P/w//H/8f/y//T/9P/0//T/9P/0//X/9f/3//f/9//4
//b/9//3//f/9//4//j/+v/5//n/+f/5//n/+v/6//r//v//////AAD//wAAAAACAAMA
AwAEAAUACAAKAAwADQAMAA0ADgAPABMAFAAWABcAGAAZABoAGQAaABwAHAAcAB8AHwAf
AB8AIAAgACAAIAAhACAAIAAgAB8AHgAbABoAGgAaABkAFwAWABMAEwARAA0ACgAIAAcA
BwAFAAQAAwADAAEAAQD+//7//f/8//r/+v/5//j/9//1//T/9P/0//T/9P/1//X/8v/y
//L/8v/y//L/8P/w//D/8P/w//D/7//v/+//7v/w//H/8f/x//H/8f/x//H/8f/x//L/
8//z//P/8//z//L/8v/y//P/8//z//P/8//y//L/8v/y//T/9v/2//b/9v/2//b/9v/1
//X/9f/1//f/9//3//f/9//3//b/9f/1//X/9f/2//f/9//2//X/8//z//L/8v/1//X/
9f/1//X/9P/z//P/8//y//L/8//0//T/8//z//H/8f/w//D/8v/y//L/9P/0//T/9P/0
//T/9f/1//b/9v/2//b/9v/1//b/+P/4//j/+P/6//r/+v/6//n/+f/5//n/+//7//n/
9//z//L/8P/v/+7/7v/x//L/9v/2//b/9v/0//P/8v/x//L/8f/x/+//7v/u/+3/7f/t
/+3/7f/t/+3/7f/t/+z/7P/s/+z/7P/s/+z/7P/s/+z/6//r/+v/6//r/+v/6//r/+v/
6//q/+r/6//r/+v/6//t/+3/7v/v//D/8f/y//f/AgARACYAPgBcAH4AoADCAOsAEQEe
AQ8B5gC5AJIAYgAfAOP/vf+l/5L/gv95/3j/dv90/3j/gP+M/5X/ov+v/7z/x//O/9T/
2P/e/9//4//l/+f/6f/q/+r/6v/s/+v/7P/t/+3/7//v/+//8P/w//D/8P/x//D/8P/w
//H/8//z//L/8v/w//H/8f/y//T/9P/0//T/8v/y//P/8//1//X/9f/2//b/9//3//f/
9f/2//b/+P/7//v/+//7//v//P/8//z//P/9//3//v///wAAAAACAAMAAwAEAAUACAAK
AAwADQAMAA0ADgAPABEAEgAUABUAFQAXABkAGQAYABoAGgAaAB0AHQAdAB0AHQAcABsA
GgAaABoAGwAcABwAHAAaABoAGAAYABcAFQAUABEAEQAPAA0ACgAIAAcABwAFAAQAAwAD
AAEAAQD+//z/+//6//j/+f/5//n/+f/3//b/9v/2//f/9v/2//X/9P/0//T/9P/0//T/
8v/y//T/9P/0//T/8f/x//H/8P/w//H/8f/x//P/8//z//P/8v/x//H/8f/z//P/8//z
//L/8v/y//P/9f/1//X/9f/2//b/9v/2//T/9v/2//b/+P/4//j/+P/3//f/9//3//n/
+f/5//n/+f/5//j/9//3//f/9//4//n/+f/4//f/9//3//b/9v/3//f/9//3//f/9v/1
//X/9f/0//T/9f/2//b/9f/1//X/9f/0//T/9P/0//T/9v/2//b/9v/2//b/9//3//j/
+P/4//j/+P/3//j/+P/4//b/+P/8//7//v/+//7//v/+//7//v/////////////////9
//v/9//2//T/8//z//T/+P/6//r/+v/6//r/+v/5//j/9//2//X/9f/z//L/8v/x//H/
8//z//P/8//x//H/8f/w//H/8v/z//T/9P/0//T/9P/y//H/8f/x//P/8//z//P/8f/x
//H/8P/y//P/8//z//X/8//z//T/9f/2//n//v8FABAAHwAyAEoAaACMAK4A0AD1ABMB
FgH9ANAAoQB6AEQABQDT/7X/of+S/4b/g/+C/37/fv+C/4z/lv+j/67/u//G/8//1v/c
/+D/5P/p/+3/7f/v/+//7v/u/+7/8P/z//T/9f/1//P/8//z//T/9P/0//T/9f/4//j/
+P/5//f/9//2//b/+P/5//n/+v/4//j/+P/4//r/+v/7//v//f/9//3//v/9//3//P/7
//3//v/+/wAAAAD///7//f///wAAAAAAAAIAAwADAAQABQAGAAYACAAJAAkACgALAAwA
DgAQABEAEgATABQAFQAXABgAGgAbABsAHQAfAB8AIAAiACIAIgAjACMAIwAjACIAIgAi
ACIAIwAiACIAIgAgACAAHgAeAB4AHgAdABsAGAAVABUAEwATABAADgANAA0ACwAKAAkA
BwAFAAUAAgACAAEAAAD+/wAA///+//3/+//6//r/+v/7//r/+v/5//j/+P/4//j/+P/4
//b/9v/0//T/9P/0//P/8//z//L/9P/1//X/9f/z//P/8//z//X/9f/2//f/9//3//f/
9//2//b/9v/3//f/9//3//f/9v/2//b/9v/2//j/+P/4//j/+P/4//j/9//3//f/9//3
//f/9//3//f/9//2//X/9//3//f/+P/3//f/9v/1//f/9//2//b/9//3//f/9//1//T/
8//z//X/9P/0//X/9P/0//P/8//z//P/8v/y//L/8v/y//T/8v/y//L/8v/0//X/9f/2
//b/9v/2//b/9f/0//b/+P/6//r/+v/6//r/+P/4//j/+P/5//n/+f/5//n/+f/3//X/
8//y//D/7//w//D/8//0//X/9P/z//L/8v/x//D/7//u/+3/7f/r/+r/6v/p/+n/6f/p
/+n/6f/p/+n/6f/o/+r/6v/q/+r/6v/q/+r/6v/q/+n/6f/p/+f/5//n/+f/5//n/+f/
5v/o/+n/6f/p/+f/6f/p/+j/6f/s//H/9P/7/wYAEwAmAD4AYACEAKgAzAD1ABUBGgED
AdgArwCGAFAADwDd/73/pf+Q/37/c/9w/27/cP94/4T/jP+X/6L/rf+4/8P/yv/O/9T/
2v/f/+P/5f/l/+X/5v/m/+b/6P/p/+r/6//r/+v/6//r/+z/7P/s/+z/7f/s/+z/7P/t
/+3/7f/s/+z/7v/v/+//8P/u/+7/7v/u/+7/7v/v/+//8f/x//H/8v/x//H/8P/v//D/
8v/z//b/9f/1//X/9f/1//b/9v/2//r/+//7//z/+//8//z//v8BAAEAAgADAAIABAAG
AAcACgALAAwADQAPABAAEgATABMAFQAXABcAGgAcABwAHAAdAB0AHQAdABwAHAAcABwA
HQAcABwAHAAcABwAGgAaABoAGgAZABcAEgAPAA8ADQANAAoACAAHAAUAAwACAAEA/f/7
//v/+P/4//f/9v/0//T/8//y//H/8f/w//D/8P/v/+7/7v/t/+z/7P/s/+z/7v/u/+z/
7P/p/+j/5//m/+j/6f/q/+r/6f/p/+j/5//n/+f/5//n/+n/6f/q/+v/6f/p/+n/6f/o
/+j/6P/p/+n/6f/p/+n/7P/s/+z/7P/u//D/8P/w/+7/7v/u/+7/7f/t/+3/7f/v/+//
7//v/+3/7f/s/+v/7P/t/+7/8P/w/+//7f/r/+3/7f/s/+z/6//r/+v/6//r/+r/6f/p
/+v/6v/q/+v/6//q/+j/5//o/+n/6f/q/+r/6v/q/+z/6v/q/+r/6v/u/+//7//u/+z/
7P/s/+z/7P/u/+7/7v/u/+//7//v/+//7f/t/+v/6f/o/+j/5//n/+T/5P/n/+j/6v/q
/+r/6v/q/+n/6P/n/+T/4//j/+H/4v/i/+H/4f/f/9//3//f/9//3//f/97/3v/e/97/
3v/g/+D/4P/g/+D/3//f/9//3f/d/93/3f/f/9//3//e/9z/3f/d/93/3f/d/9//4P/h
/+L/4//m/+v/9P///xIALABMAHAAmAC+AOcAEQEqASkBDAHlAMAAlgBXABUA4f+9/6D/
hP9v/2b/aP9q/27/dP9+/4X/jv+b/6j/tf++/8b/zP/Q/9X/1//b/9v/2//e/97/3v/g
/9//4P/h/+H/3//f/9//4P/i/+L/4v/j/+L/4v/i/+P/5P/l/+X/5v/k/+X/5f/m/+T/
5P/k/+T/5f/m/+j/6f/q/+n/6P/o/+r/6//r/+v/6f/q/+r/7P/r/+v/6//r/+z/7v/v
//D/8f/x//D/8P/z//T/9P/2//f/9//4//n//P/+/wAAAQACAAMABAAFAAUABgAIAAkA
DQAPABEAEQASABQAFAAUABUAFQAVABUAGAAYABgAGAAXABYAFgAWABgAGAAWABYAFQAU
ABIADwAKAAcABwAFAAUAAgAAAP///P/5//f/9f/0//P/9P/y//D/7//u/+z/6v/p/+j/
5//n/+b/5v/m/+P/4v/i/+H/4v/i/+L/4v/i/+L/4P/g/+D/4P/g/+D/4f/h/+H/4P/d
/93/3P/b/93/3f/d/93/3f/d/97/3//f/9//3//f/+D/4P/g/+H/3//f/9//3//i/+L/
4v/i/+D/4v/i/+L/4P/g/+D/4P/j/+P/4//j/+H/4f/h/+H/4//j/+L/4f/h/+H/4f/i
/+H/4f/g/9//4f/h/+D/4P/f/9//3//f/9//3v/d/93/3f/c/9z/3f/e/97/3f/d/93/
3f/c/w==
         </WaveFormData>
      </LeadData>
      <LeadData>
         <LeadByteCountTotal>10000</LeadByteCountTotal>
         <LeadTimeOffset>0</LeadTimeOffset>
         <LeadSampleCountTotal>5000</LeadSampleCountTotal>
         <LeadAmplitudeUnitsPerBit>4.88</LeadAmplitudeUnitsPerBit>
         <LeadAmplitudeUnits>��V</LeadAmplitudeUnits>
         <LeadHighLimit>2147483647</LeadHighLimit>
         <LeadLowLimit>268435456</LeadLowLimit>
         <LeadID>V5</LeadID>
         <LeadOffsetFirstSample>0</LeadOffsetFirstSample>
         <FirstSampleBaseline>0</FirstSampleBaseline>
         <LeadSampleSize>2</LeadSampleSize>
         <LeadOff>FALSE</LeadOff>
         <BaselineSway>FALSE</BaselineSway>
         <ExcessiveACNoise>FALSE</ExcessiveACNoise>
         <MuscleNoise>FALSE</MuscleNoise>
         <LeadDataCRC32>176673658</LeadDataCRC32>
         <WaveFormData>
9P/0//T/9P/2//b/9v/2//T/9P/0//T/8v/y//L/8v/0//T/9P/0//L/8v/y//L/9P/0
//T/9P/0//T/9P/0//L/8v/y//L/8//0//X/9v/0//T/9P/0//b/9v/2//b/9v/2//b/
9v/2//b/9v/2//b/9v/2//b/9P/0//T/9P/2//b/9v/2//T/9P/0//T/9P/0//T/9P/0
//T/9P/0//L/8v/y//L/8//0//X/9v/0//T/9P/0//L/8v/y//L/9P/0//T/9P/y//L/
8v/y//P/9P/1//b/9v/2//b/9v/2//b/9v/2//f/+P/5//z/+v/6//r//P/+//7//v/+
//z/+v/6//n/+P/2//X/9f/2//f/+f/6//n/+f/4//f/+f/4//f/9//0//P/8v/x//D/
7//v/+//8f/x//H/8f/w/+//7v/s/+7/7v/u/+7/7v/u/+7/7f/t/+3/7f/t/+//7//v
/+//7f/s/+z/7P/v/+//7//v/+//7f/t/+3/7P/w//P/9P/3//z/BAALABcAJwA4AE8A
awCKAJ0AoQCYAIsAfQBkAD8AGwAHAPv/8//q/+L/2//V/9H/y//N/9P/1//c/+D/5P/n
/+r/6f/p/+3/7v/w//H/8f/x//D/7//u/+7/8P/w//D/8P/w//D/8f/x//H/8f/x//H/
8//z//T/9P/y//L/8v/z//P/8//y//L/9P/0//T/9f/0//P/8v/x//L/8//0//X/8//z
//P/8//z//T/9P/1//X/9f/1//X/8//z//P/9P/3//j/+P/4//f/9//4//j/+v/6//z/
/P/9//3//v/+//7//////wAAAwAEAAUABwAHAAcABwAIAAoACgALAAwADAAMAAwADQAN
AA0ADQANABAAEQARABEADgAOAA4ADQANAA0ADAALAAwACwAKAAkABgADAAMAAgADAAIA
AQAAAP7//f/8//z/+f/4//j/+P/5//j/+P/3//b/9v/1//X/9//3//f/9//1//X/9f/0
//T/9P/0//T/9v/2//b/9v/z//P/9P/0//b/9v/2//b/9P/0//T/9P/2//b/9v/2//b/
9v/2//b/9v/2//b/9//3//f/9//4//b/9v/2//b/+P/4//n/+f/5//n/+f/5//f/9//3
//f/+P/5//r/+//5//f/9//3//j/+P/4//j/+v/6//n/+f/6//v//P/+/wAAAAAAAP//
/f/9//3//P/+//7//v/+//7//v/+//7//P/8//z//P////////////3//f/+//7/AAAA
AAAAAQD/////AAAAAAAAAAACAAMABAAFAAYABgAGAAYABgAIAAgACAAIAAgACAAGAAYA
AwACAAAA//8BAAEAAQACAAIAAwADAAIAAQABAAAA//////7//f/8//v/+v/5//n/+//7
//v/+//5//n/+f/5//j/+P/4//j/+P/4//j/+P/1//X/9f/1//f/9//3//f/9f/1//T/
9P/0//X/9f/1//f/9//3//f/9//2//j/+f/6////BgAMABMAGwArADwATwBpAIQAmQCf
AJYAiQB7AGIAPQAZAAMA+f/1//D/6v/j/9//2//V/9f/2//f/+L/5v/q/+3/7v/v/+//
8f/y//T/9f/3//f/9f/1//X/9v/0//T/9P/0//b/9v/3//f/9f/1//X/9f/3//f/+P/4
//b/9v/2//f/9//3//b/9v/4//j/+P/5//b/9f/0//P/9P/1//b/9//3//f/9//3//X/
9v/2//f/+f/5//n/+f/3//f/9//4//n/+v/6//r/+//7//z//P/6//r//P/8//7///8B
AAIAAwADAAIAAgAFAAYABwAJAAcABwAHAAgACAAIAAkACgAMAAwADAANAAsACwALAAsA
DAANAA0ADQAMAAwADAALAAsACwAKAAkACgAJAAgABwAGAAMAAwACAAMAAgABAAAA/v/9
//z//P/5//j/+P/4//n/+P/4//f/9P/0//P/8//z//P/8//z//P/8//z//L/9P/0//T/
9P/0//T/9P/0//H/8f/y//L/9P/0//T/9P/0//T/9P/0//T/9P/0//T/9v/2//b/9v/1
//T/8//z//X/9f/1//b/9P/0//T/9P/0//T/9f/1//f/9//3//f/9f/1//X/9f/3//f/
9//3//f/9f/1//X/9P/0//T/9P/2//b/9f/1//P/8//z//T/9P/0//T/8//z//P/8//y
//H/8P/v/+7/7//w//H/8v/w//D/8P/w//P/8//z//P/9f/1//b/9v/2//b/9v/3//f/
9//4//j/9v/2//b/+P/4//j/+P/6//r/+v/6//z//P/8//z//v/+//z//P/7//r/+P/3
//f/9//3//j/+v/7//v/+v/4//f/9f/z//X/9P/z//L/7//u/+3/7f/v/+//7//v/+//
7//v/+//7P/s/+z/7P/u/+7/7v/u/+v/6//r/+v/7f/t/+3/7f/t/+3/7P/s/+v/6//q
/+n/7f/t/+3/7//t/+7/7v/v//D/9f/8/wQACwAVACUANgBLAGcAhACVAJkAkACDAHUA
WgA1ABMAAQD1/+v/5P/g/9v/1//T/8//z//R/9P/2P/c/+D/5f/m/+f/6f/r/+r/7P/r
/+3/7//v/+//7//w/+7/7v/u/+7/8P/w//H/8f/w/+//7v/t/+3/7f/u/+7/8P/w//D/
8f/v/+//7v/u/+//8P/x//P/8f/x//H/8f/x//H/8f/x//P/8//z//P/8v/y//H/8f/z
//P/8//z//P/8//z//T/9f/2//b/9v/5//n/+v/6//j/+P/6//r//f/9//7//v/+////
//8AAAEAAgADAAUABwAHAAcACAAJAAgACAAIAAkACgALAA0ACwALAAsACwAMAA0ADQAN
AAwADAAMAAsACwALAAoACQAIAAcABgAFAAQAAQABAAAA///+//3//P/6//n/+P/4//b/
9P/z//L/8v/y//P/8//y//L/8f/x//H/8f/x//H/7//v/+//7v/s/+z/7P/s/+7/7v/u
/+7/7f/t/+7/7v/u/+7/7v/u//D/8P/w//D/7v/u/+7/7v/u/+7/7v/u/+z/7P/s/+3/
7f/t/+3/7v/v//D/8f/y//D/8P/x//H/8//z//P/8//x//H/8f/x/+//7//v/+//8f/v
/+//7//v/+7/7f/s/+//8P/w//H/8f/x//H/8v/w//D/8P/v/+//7//v/+7/7P/s/+z/
7P/u/+7/7v/u/+7/7v/u/+7/7//v/+//7//x//H/8v/y//D/8P/w//P/9P/2//b/9v/2
//b/9v/2//b/+P/4//j/+P/4//j/9v/2//X/9P/y//H/8//z//P/9P/y//P/8//y//P/
8//y//H/7//u/+3/7P/t/+z/6//r/+v/6//r/+v/6f/p/+n/6f/q/+r/6v/q/+j/6P/o
/+j/6f/p/+n/6f/r/+v/6//r/+r/6f/n/+b/6P/p/+n/6f/r/+n/6f/n/+f/6v/s/+3/
8P/z//r/AAAJABMAJQA4AE8AawCIAJsAoQCWAIsAfwBmAEEAHwANAAEA9f/q/+D/1//T
/8//y//N/9H/1f/Y/9z/4P/j/+T/5f/p/+v/7P/u/+//8f/v/+3/7f/t/+7/8P/w//D/
8P/w//D/8f/x/+//7//v/+//8P/x//P/9P/z//L/8f/x//P/8//y//L/8v/y//L/8//z
//P/8//z//X/9f/1//X/8//z//P/8//1//b/9v/3//f/9//3//f/9//3//f/+P/5//r/
+v/6//v/+//8//z//v/+/wAAAAABAAEAAgACAAQABQAFAAYACQAKAAsADQALAAsACwAM
AA4ADgAPABAAEgASABIAEwATABMAEwATABQAFQAVABUAEgASABIAEQARABEAEAAPAA4A
DQAMAAsACgAHAAcABgAHAAYABQAEAAAA///+//7////+//7//v/7//r/+v/5//j/+P/3
//f/+f/5//n/+f/3//f/9//2//b/9v/2//b/+P/4//j/+P/3//f/+P/4//r/+v/6//r/
+P/4//j/+P/6//r/+v/6//r/+v/6//r/+v/6//r/+//9//3//f/+//3//P/7//r//P/8
//3//f/9//3//f/9//v/+//7//v//P/9//7///////3//f/9//7//v/+//7//v/+//3/
/f/7//v/+//8//z//P/8//v/+//7//v/+v/8//z//P/8//z//P/8//z/+v/6//r/+v/9
//3//f/9//v/+//8//z//v/+//7///8BAP///v8AAAAAAAAAAAQABAAEAAQABAAEAAQA
BAAGAAYABAAEAAMAAgAAAP///v/9//z//P///wEAAgACAP/////+//3/+//6//n/+P/5
//j/9//3//X/9f/1//X/9//3//f/9//0//T/9P/0//T/9P/0//T/9f/1//X/9f/z//P/
8//z//X/9f/0//T/8v/z//P/8//z//X/9f/3//f/+P/4//n/+P/7/wAACAAPABsAKwA+
AE8AZwCEAJcAnQCWAIsAfwBoAEMAHwAHAPv/8//u/+j/4f/d/9v/1//X/9v/3//g/+T/
6v/v//L/8//z//X/9P/0//X/9f/1//f/9//3//j/9v/2//b/9v/2//b/9//3//f/9//3
//f/9//3//j/+P/4//j/+P/5//n/+f/4//j/+P/4//j/+f/5//n/+f/5//f/9//3//f/
+f/5//n/+f/5//r/+v/7//v/+//7//v/+//7//v//P/7//z//P/8//////8AAAAA/v/+
/wAAAAABAAEAAgACAAQABQAFAAYABQAGAAcACQALAAsACwAMAAwADAANAA4ADgAOAA4A
DwAPAA8ADwAPAA8ADwAOAA0ADQAOAA8ADwANAA0ADAALAAwACwAKAAkACgAHAAcABgAD
AAIAAQAAAP///////wAA/f/8//z//P/7//r/+v/5//r/+v/5//n/9//3//f/9//5//n/
+f/4//b/9v/2//b/9v/2//b/9v/3//f/+P/4//b/9v/2//b/+P/4//j/+P/2//b/9v/2
//b/9v/2//b/+P/4//j/+f/4//f/9v/2//j/+P/4//j/+P/4//n/+f/5//n/+f/5//v/
+//7//v/+f/5//n/+f/6//n/+v/7//v/+v/5//j/+P/4//f/9//5//n/+f/6//n/+P/3
//X/9//3//f/9v/2//b/9v/2//T/9P/0//T/9v/2//b/9v/1//X/9f/1//b/9//5//r/
+f/4//f/9//5//n/+v/6//z//P/6//r/+v/6//7//v/+//7/AgACAAIAAgAAAAAA/v/+
/////v/8//v/+f/5//n/+v/6//v/+//6//v/+//6//n/+P/2//T/8v/y//L/8v/z//L/
8f/w/+//7//v/+//7//w//D/8P/w/+7/7v/u/+7/7v/v//D/8f/v/+//7//v/+//7//u
/+7/8P/x//H/8f/t/+3/7f/v/+//8P/y//P/9P/1//j//v8FAA8AHQAwAEMAWwB2AIsA
kwCMAH8AbwBeAD8AGwADAPX/7//o/+D/2f/X/9f/0//R/9X/2f/c/97/4v/l/+j/6//t
/+//7v/w//H/7//v/+//7//v//D/8f/y//P/9P/y//L/8//z//X/9f/1//X/8//z//T/
9P/0//T/9P/1//f/9//2//b/9P/0//T/9f/3//f/9//3//f/9//3//f/9//3//f/9//5
//r/+v/7//r/+f/4//f/+f/5//n/+v/5//r/+v/6//v/+//8//z//v/+/wAAAAD/////
AAAAAAIAAwADAAQABQAGAAcACQAJAAkACQAKAA4ADgAPABAAEAAQABAAEQARABEAEQAR
ABAAEQARABEAEAAQABAADwARABEAEAAPAA4ADQAMAAsADAAJAAkACAAHAAYABQAEAAQA
AwACAAIAAQAAAAAAAAD+//z/+//5//v//P/8//3//P/7//r/+f/5//n/+f/4//r/+v/6
//r/+P/4//j/+P/5//n/+v/6//j/+P/4//j/+v/6//r/+v/6//r/+v/6//j/+P/4//j/
+f/6//v//f/7//v/+//8//r/+v/6//r//P/8//3//f/7//v/+//7//3//f/9//3/+//7
//v/+//8//v//P/9//7//v/+//7//P/8//v/+//9//3//f/+//z//P/8//v//f/9//3/
/P/8//z//P/8//r/+v/6//r//P/8//z//P/7//v/+//7//3//f/+//7//v/+//7////9
//3//v/+//7/AAACAAIAAgACAAIABAAEAAQABAAHAAgACQAKAAkACAAFAAQABQAEAAIA
AQD///////8AAAAAAQABAAAAAQABAAAA///+//z/+v/4//n/+P/3//f/9//3//f/9//3
//f/9//3//j/+P/4//j/9//2//X/9P/0//X/9v/3//f/9//3//f/9f/1//T/9P/2//f/
9//3//X/9f/1//X/9f/4//r//f/+////AAAGAA0AFwAnADgASQBhAH4AlQCfAJoAiwB9
AGwATQArABMABwD9//T/6v/j/9//3f/Z/9n/3f/h/+L/5P/o/+v/8P/x//P/9f/4//j/
+f/3//f/9//3//f/+P/6//r/+v/6//j/+P/5//n/+//7//v/+//7//v//P/8//r/+v/6
//v//f/9//z//P/8//z//P/9///////////////////////9//3//f/9//3//v/+////
/f/9//3//f////////8AAP//AAAAAAAAAQABAAIAAgADAAQABwAIAAcABwAIAAgACgAL
AAsADAANAA4ADwARABEAEQARABIAFgAWABcAGAAXABYAFQAVABcAFwAXABcAFgAXABcA
FwAYABgAGAAXABkAGQAYABcAFQATABEADwAQAA0ADQAMAAoACAAGAAQAAgABAAAAAAAB
AAAAAAAAAP3//P/8//v/+v/6//n/+f/7//v/+//7//n/+f/5//j/9v/2//b/9v/2//b/
9v/2//b/9//5//r/+P/4//j/+P/4//j/+P/4//j/+P/4//j/+P/4//j/+P/4//j/+P/5
//v/+//7//z//P/8//z//P/8//z//f/9//z/+//6//n/+v/7//z//f/7//v/+//7//v/
+f/5//n//P/8//z//P/6//r/+f/5//n/+f/5//r/+P/4//j/9//1//X/9f/0//b/9v/2
//b/9v/2//b/9v/4//j/+P/4//f/9//3//f/9//3//j/+P/4//j/+P/5//n/+P/6//r/
+v/6//3//v///wAAAQAAAP///v/+//7//P/8//v/+v/4//f/9//3//f/+P/6//v/+//6
//j/9//1//P/9f/0//P/8v/x//D/7//v/+3/7f/t/+3/7//v/+//7//t/+z/6//q/+z/
7P/s/+z/6//r/+v/6//r/+v/6//r/+v/6//q/+r/6P/p/+n/6f/p/+v/6//t/+3/7v/u
/+3/7v/x//b//v8HABMAIwA2AEkAZQCCAJcAnwCeAJUAiQB2AFMALwAVAAcA+//w/+T/
3f/X/9P/zf/N/8//0f/U/9j/3v/j/+j/6f/r/+v/6v/q/+v/6//t/+3/7f/t/+7/7P/s
/+z/7P/u/+7/7//v/+//7//v/+//7//v//D/8P/x//L/8//1//L/8f/v/+7/8P/w//D/
8f/v/+//7//v/+//7//v/+//8P/x//L/8//y//L/8f/x//P/8//z//P/9f/1//X/9v/1
//b/9v/2//j/+f/7//z/+v/6//z//P/9//3//v/+/wAAAQABAAIAAwAEAAUABwAIAAkA
CgAMAAwADAANAA4ADgAOAA4ADwAPAA8ADwAPAA4ADwAPAA8AEAAQABAADwANAA0ADAAL
AAwACwAKAAkACAAFAAUABAACAAAA/v/8//z/+//6//r/9//2//b/9v/1//T/9P/z//L/
8v/x//H/8f/x//H/8f/z//P/8//y//D/8P/w//D/8v/y//L/8v/v/+//8P/w//D/8P/w
//D/8v/y//L/8v/w//D/8P/w//D/8P/w//D/8P/w//D/8f/x//H/8f/y//T/9P/0//T/
8v/y//P/8//1//X/9f/1//P/8//z//P/8//z//P/8//0//P/9P/1//P/8v/x//D/8v/y
//H/8f/x//H/8f/y//D/8P/w/+//8P/x//L/8v/w//D/8P/w//L/8v/y//L/8v/y//L/
8v/z//P/8//z//P/8//0//T/8v/y//L/8//z//T/9f/2//f/+P/4//j/+P/4//z//P/8
//z/+v/6//j/+P/3//b/9P/z//X/9f/1//b/9P/1//X/9P/1//X/9P/z//H/8P/v/+7/
7//u/+3/7f/t/+3/7f/t/+v/6//r/+v/7P/s/+z/7P/s/+z/7P/s/+v/6//r/+v/7f/t
/+3/7f/s/+v/6f/o/+r/6//r/+v/6//r/+n/6f/p/+r/7v/v//L/9//+/wYADwAbAC0A
QABZAHkAkgCdAJsAjgB/AG0ATgApAA0A///3/+v/4v/a/9X/z//L/8v/z//T/9f/3P/g
/+L/4//k/+X/5//p/+z/7v/v/+//7//u/+3/7P/s/+7/7v/u/+7/7v/u/+//7//v/+//
7//v/+//7//w//D/8P/w//D/8f/x//H/8P/w//D/8P/w//H/8f/x//H/8f/z//P/8//z
//H/8f/x//H/8//0//T/9f/z//P/8//z//P/8//z//T/9//4//j/+P/3//f/+P/4//r/
+v/8//z/+//7//z//P/8//3//f/+/wAAAgAEAAcABQAFAAUABgAIAAgACQAKAAoACgAK
AAsACwALAAsACwAMAA0ADQANAAoACgAKAAkACwALAAoACQAIAAcABgAFAAIA//////7/
///+//3//P/8//v/+v/6//n/+P/4//j/9//2//b/9f/0//T/8//z//X/9f/1//X/8//z
//P/8v/y//L/8v/y//L/8v/y//L/8f/x//L/8v/y//L/8v/y//L/8v/y//L/9P/0//T/
9P/0//T/9P/0//L/8v/y//P/9f/1//X/9v/0//T/9P/0//b/9v/3//f/9f/1//X/9f/1
//X/9f/1//X/9f/1//X/9f/z//P/8//2//b/9v/2//T/9P/z//P/8f/x//H/8v/z//T/
9f/1//P/8//z//L/9P/0//T/9P/0//T/9P/0//L/8v/y//L/8//z//P/8//z//P/9P/0
//b/9v/2//f/9f/1//b/9v/0//T/9f/2//f/+P/8//z//P/8//7//v/+//7//v/+//z/
/P/5//j/9v/1//f/9//3//j/+P/5//n/+P/3//f/9v/1//f/9v/1//T/8f/w/+//7//x
//H/8f/x/+//7//v/+//7v/u/+7/7v/w//D/8P/w/+//7//v/+//7//v/+//7//v/+//
7v/u/+7/7//v/+//8f/x//P/8f/x//L/8v/z//T/+f8AAAgADwAbACkAOgBNAGcAhACV
AJcAjAB9AG8AVgAvAA8A/f/z/+3/6P/i/9//2f/T/8//0//X/9v/4P/m/+r/6//s/+3/
7//v//D/8v/z//X/9f/z//P/8//0//L/8v/y//L/9P/0//X/9f/z//P/8//z//X/9f/2
//b/9v/2//b/9//1//X/9P/0//X/9v/3//n/9//3//f/9//3//f/9//3//n/+f/5//n/
9//4//j/+f/5//n/+f/5//n/+f/5//r/+//8//z//P/9//3//v/+//z//P/+//7/AAAB
AAMABAAFAAUABAAEAAUABgAHAAkACQAJAAkACgAKAAoACwAMAA0ADgAPABEADwAPAA8A
DwAQABEAEQARABAAEAAQAA8ADwAPAA4ADQAOAA0ADAALAAoABwAHAAYABwAGAAUABAAE
AAMAAgACAP///v/+//7////+//7//f/8//z/+//7//3//f/9//3//f/9//3//P/6//r/
+v/6//z//P/8//z/+//7//z//P/+//7//v/+//z//P/8//z//P/8//z//P/+//7//v/+
//3//P/7//v//f/9//3//v/+//7//v/+//7//v//////////////////////////////
///////////9//3//f/+//7//v/+/wAAAAD//////f/9//3//v/+//7//v/9//3//f/9
//z//P/8//z//P/+//7//v/+//z//P/8//z//f/9//3//f//////AAAAAAAAAAAAAAEA
AQABAAIAAgABAAAA//8AAAAABAAGAAgACAAIAAgACAAIAAgACAALAAwADQAOAA0ADAAJ
AAgABQAEAAIAAQACAAMABAAGAAQABQAFAAQABQAFAAQAAwABAAAA///+/////v/9//3/
/f/9//3//f/9//3//f/9//7//v/+//7//P/8//z//P/9//3//f/9//3//f/9//3/+//7
//r/+v/7//3//v/////////9//3///8AAAIABQAIAA0AEgAYAB0AKQA5AEoAXwB7AJIA
nQCbAIwAfQBrAFAALQATAAUA/f/5//T/7v/p/+P/3f/b/9//5//r/+7/8v/0//X/9v/5
//v//f/+/wAA//////3//f/9//3//v/+//7//v/+//7//v////////////////8BAAEA
AgACAAEAAAD/////AAABAAEAAgAAAAAAAAABAP//////////AQABAAEAAQD/////////
/wEAAgACAAMAAQABAAEAAQADAAMAAwAEAAMABAAEAAQAAwADAAQABAAGAAYACAAIAAkA
CQAKAAoADAANAA0ADgARABIAEwAVABMAEwATABQAFgAWABcAGAAYABgAGAAZABkAGQAZ
ABkAGAAZABkAGQAWABYAFgAVABYAFwAXABcAFgAVABQAEwASAA8ADwAOAA0ADAALAAoA
CAAHAAYABgAFAAQABAAEAAMAAgACAAEAAgACAAEAAQABAAEAAQABAP////////7/AAAA
AAAAAAD+//7//v/+//3//f/+//7/AAAAAAAAAAD///7//f/8//3//v///wAAAAAAAAAA
AAAAAAAAAAABAP///////wAA/v/+//7//v8AAAAAAQABAP//////////////////////
/////////////f/9//3/AAAAAAAAAAD+//7//f/9/////////wAA/v/+//7//f/7//v/
+//6//z//P/8//z/+v/6//r/+v/6//r/+v/6//v/+//7//v/+//7//z//P/8//z//P/9
//3//f/+//7/+v/8//7/AAACAAIAAgACAAIAAwACAAEAAAAEAAQABAAEAAIAAgAAAAAA
///+//z/+//9//3//f/+//z//f/9//z/+//7//r/+f/3//b/9f/0//P/8v/x//H/8//z
//P/8//x//H/8f/x//L/8v/y//L/8v/y//L/8v/x//H/8f/x/+//7//v/+//7//v/+7/
7v/w//H/8f/x//H/7//v/+//8f/0//j/+f/8////BAAIABEAHwAvAEIAWQB3AI4AmQCX
AIwAgQBxAFIALQATAAUA+//x/+b/3v/X/9P/0f/R/9X/2//d/+D/5P/o/+v/7P/t/+//
8f/0//T/8//x//H/8f/x//H/8v/0//T/9P/0//L/8v/z//P/9P/1//b/9//1//X/9v/2
//b/9v/2//f/+P/5//n/+v/5//j/9//3//f/9//3//f/9//3//f/9//1//X/9f/1//b/
+P/5//v/+f/5//n/+f/5//n/+f/6//v//P/8//z/+//7//z//P/+//7/AAAAAP////8A
AAAAAwAFAAYACAAHAAgACQALAAsACwALAAwADwAQABIAFAASABIAEgATABUAFQAVABUA
EwATABIAEQASABIAEgARABIAEwATABMADwANAAsACQAKAAcABwAGAAMAAgABAAAA/P/7
//r/+v/7//r/+v/6//n/+P/4//f/9v/2//X/9f/1//X/9f/1//P/8//z//L/9P/0//T/
9P/z//L/8f/w//H/8f/y//L/8v/y//L/8v/y//L/8v/y//T/9P/0//T/9P/0//T/9P/0
//T/9P/1//P/8//z//T/8v/y//L/8v/z//T/9v/3//X/9f/1//X/9f/1//X/9f/1//X/
9f/1//P/8f/x//H/9P/0//T/9P/0//T/8//z//P/8//z//T/8v/y//L/8f/v/+//7//u
/+//8P/x//L/8f/w/+//7v/v//D/8f/y//P/8//z//P/8f/x//L/8v/2//b/9v/1//T/
9P/0//T/9P/4//j/+P/4//j/+P/4//j/9v/2//T/9P/0//T/8//z//L/8f/w//D/8v/z
//P/8v/v/+//7v/t/+v/6v/p/+j/6P/o/+j/6f/o/+f/5v/l/+X/5f/l/+X/5P/k/+T/
5P/k/+T/5P/k/+P/4//j/+P/4f/h/+H/4f/h/+H/4P/g/+D/4f/h/+H/4f/h/+H/4//l
/+T/5P/l/+b/5//u//T//f8LABsALgBBAFsAegCPAJsAmACPAIUAcgBPACcADQD///P/
5P/Y/9H/y//J/8X/w//F/8f/yv/Q/9T/2f/c/9//4f/j/+L/4P/j/+P/5f/l/+X/5f/m
/+T/5P/k/+T/5P/k/+X/5f/n/+f/5//n/+X/5f/m/+b/6P/o/+j/6f/n/+f/5v/m/+b/
5v/m/+f/6P/p/+r/6//p/+n/6f/p/+v/6//r/+v/6f/q/+r/6//r/+v/6//r/+3/7f/t
/+7/7v/u/+3/7P/u/+//8f/y//D/8P/y//L/9f/1//b/9v/4//n/+f/6//n/+v/7//3/
////////AAACAAIAAwAEAAQABAAEAAUABQAFAAUABQAEAAUABQAFAAUABgAHAAcABgAF
AAMAAQAAAP///v/9//z/+f/5//j/9v/0//L/8P/v/+//7//w/+3/7P/s/+z/6//q/+r/
6f/n/+b/5P/j/+H/4f/h/+H/4//j/+P/4v/g/+D/4P/g/97/3v/e/97/3//f/+D/4P/f
/97/3f/c/97/3v/e/97/3v/e/97/3v/e/97/3v/e/+D/4P/g/+H/3//f/9//4P/i/+L/
4v/i/+D/4P/h/+H/3//f/9//3//h/+H/4f/h/+H/4f/h/+H/4//h/+H/4f/h/+D/3//e
/+D/4P/f/9//3//f/9//4P/e/97/3v/d/9//3//f/97/3v/e/97/3v/c/9z/3P/c/97/
3v/e/w==
         </WaveFormData>
      </LeadData>
      <LeadData>
         <LeadByteCountTotal>10000</LeadByteCountTotal>
         <LeadTimeOffset>0</LeadTimeOffset>
         <LeadSampleCountTotal>5000</LeadSampleCountTotal>
         <LeadAmplitudeUnitsPerBit>4.88</LeadAmplitudeUnitsPerBit>
         <LeadAmplitudeUnits>��V</LeadAmplitudeUnits>
         <LeadHighLimit>2147483647</LeadHighLimit>
         <LeadLowLimit>268435456</LeadLowLimit>
         <LeadID>V6</LeadID>
         <LeadOffsetFirstSample>0</LeadOffsetFirstSample>
         <FirstSampleBaseline>0</FirstSampleBaseline>
         <LeadSampleSize>2</LeadSampleSize>
         <LeadOff>FALSE</LeadOff>
         <BaselineSway>FALSE</BaselineSway>
         <ExcessiveACNoise>FALSE</ExcessiveACNoise>
         <MuscleNoise>FALSE</MuscleNoise>
         <LeadDataCRC32>829149366</LeadDataCRC32>
         <WaveFormData>
6v/q/+r/6v/s/+z/7P/s/+v/6v/p/+j/6P/o/+j/6P/q/+r/6v/q/+j/6P/o/+j/6f/q
/+v/7P/r/+r/6f/o/+j/6P/o/+j/6f/q/+v/7P/r/+r/6f/o/+n/6v/r/+z/6v/q/+r/
6v/s/+z/7P/s/+z/7P/s/+z/6v/q/+r/6v/s/+z/7P/s/+r/6v/q/+r/7P/s/+z/7P/s
/+z/7P/s/+n/6P/n/+b/6f/q/+v/7P/s/+z/7P/s/+r/6v/q/+r/6v/q/+r/6v/q/+r/
6v/q/+v/7P/t/+7/7v/u/+7/7v/s/+z/7P/s/+//8P/x//P/8v/y//P/8//0//X/9f/2
//T/8v/x//H/8v/x//H/8f/z//P/8//z//H/8f/w//D/8f/x/+7/7f/s/+v/6v/p/+n/
6f/p/+r/7P/r/+r/6v/p/+j/5//m/+j/6P/o/+j/6P/n/+f/5//n/+f/6P/o/+r/6v/p
/+j/5v/m/+b/5//o/+n/6v/r/+n/5//n/+X/5v/o/+z/7//w//P/9f/3//z/BQAQAB8A
NQBMAF4AZABgAFoAVABFAC0AFwANAAkAAgD///j/8P/p/+P/3//d/+H/5f/o/+n/6//q
/+r/6f/q/+z/7f/v/+//7//u/+7/7f/r/+r/7P/t/+7/8P/u/+7/7v/u/+3/7f/t/+7/
8P/w//D/8P/u/+7/7v/u//D/8P/w//H/8f/x//H/8f/u/+7/7//w//P/8//z//P/8P/w
//D/7//x//P/8//0//P/8//z//L/8//z//T/9f/3//j/+f/6//j/+P/5//n/+//9//3/
/f/9//3//v/+//z//f///wAAAwADAAMAAwADAAQABAAFAAYABgAHAAcACAAIAAgACQAH
AAcABwAIAAoACgAKAAoACQAIAAcABgAIAAcABwAHAAUABQAEAAMAAAD///7//f/+////
//8AAPz/+//6//n/+f/5//n/+f/3//f/9v/0//X/9P/0//T/9//3//f/9v/0//P/8//z
//X/9f/1//X/9f/1//b/9v/y//L/8v/y//X/9v/3//j/9f/0//P/8//1//X/9f/2//b/
9v/1//T/8v/z//P/9P/2//b/9v/3//X/9P/0//T/9v/2//f/9//3//f/9//3//f/9//3
//f/+f/6//r/+v/3//b/9v/2//n/+f/5//n/+//6//r/+v/4//j/+P/5//v/+v/6//r/
9//3//f/9//5//n/+f/5//f/9v/2//b/9v/3//f/9//6//r/+v/6//j/+P/4//j/+//7
//v/+//5//n/+f/5//n/+v/8//3//v///wAA/////wAAAgADAAMAAwACAAQABAACAAEA
AAD+//z/+//9//3//f/9//////////7//P/9//3/+v/6//r/+v/6//j/9//2//X/9v/2
//X/9P/3//j/+f/6//z//P/8//z//v/+//3//f/6//n/+P/4//n/+v/7//v/+v/6//r/
+v/5//n/+f/5//3//f/9//v/+//6//r//P///wAAAwAHAAkADAATAB4AKwA9AFIAZABq
AGgAZABeAE8AMwAbABEADwAOAA0ACAAEAP3/+f/z//H/8//3//j/+f/5//r/+v/3//j/
+P/7//3//f/9//7//v/9//v/+v/7//v/+//8//7//v/+//7/+//7//v//P/9//7///8A
AP7//v/+//7/AAAAAAAAAQABAAEAAQABAP7//v///wAAAwADAAMAAwACAAIAAgABAP//
AQABAAIABQAFAAUABAABAAEAAgADAAQABAAEAAQABAAEAAUABQADAAUABQAFAAYABwAJ
AAoACQAJAAoACgANAA0ADQANAA0ADgAOAA8ADgAOAA8ADwASABIAEgATABIAEQAQABAA
EQASABMAFAAUABQAFAAUABIAEQARABEAEAARABEAEQAOAA0ADAALAA0ADQAMAAwACAAH
AAYABQAFAAUABQAFAAcABwAGAAQAAQAAAAAAAAADAAMAAwACAAIAAQABAAEAAQABAAEA
AQADAAMABAAEAAEAAAD///7/AAAAAAAAAAAAAAAAAAABAAEAAQABAAIAAgACAAEAAAD/
/////v/+////AAABAAMAAQAAAAAAAAD+//7//////wAAAQACAAMAAgABAAAA//8BAAIA
AgACAAEAAAAAAAAA//////////8AAAAAAQACAAEAAAD/////AAAAAAEAAgD/////////
//3//f/9//3////+//7//v/9//3//P/7//7//v/+//7/AAAAAAAAAAABAAEAAQABAAMA
AwADAAMAAQACAAIAAgACAAIAAgAFAAUABgAIAAcABwAHAAYABwAIAAcABwAFAAQAAwAD
AAMAAwADAAMAAwADAAMAAgAAAAEAAQD+/wAAAAAAAAAA/P/7//r/+f/6//r/+f/4//r/
+v/6//r/+f/4//f/9v/3//j/+P/5//j/9//2//b/9//4//n/+f/4//j/+P/4//j/9//2
//X/+f/5//n/+f/3//b/9v/2//n//P///wMABQAKABMAHAArAD8AVgBmAGoAagBmAGAA
TwA1AB0AEwAPAAoACQAGAAAA+//1/+//7f/t/+//8P/z//X/9v/4//f/9v/2//f/+f/5
//n/+v/7//v/+v/6//v/+//7//z//P/8//z//P/5//n/+f/6//r/+v/6//r/+v/6//r/
+v/4//j/+P/5//r/+//8//3/+v/6//v//P/7//v/+//7//z//P/8//v/+v/7//r/+v/9
//3//f/8//n/+f/6//v//v/+//7//v/+//7///////7////+//3/AAABAAMABAADAAMA
BAAEAAUABQAFAAUABgAIAAkACwALAAoACgAJAAsADAANAA8ADgANAAwADAAOAA4ADgAO
AAwADAAMAAwADAALAAsACwALAAsACgAJAAcABQADAAEAAQABAAAAAAD+//3//P/7//r/
+f/4//f/+P/5//n/+P/3//b/9v/2//f/9//3//b/+P/3//f/9//0//P/8v/x//P/8//0
//T/8v/y//L/8v/0//T/9P/0//T/9P/0//X/9P/z//L/8v/0//T/8//y//H/8f/w//D/
8v/y//L/8//1//T/9P/0//L/8v/z//P/9f/1//X/9f/z//P/8//z//P/9P/0//T/8//y
//L/8v/y//H/8P/v//H/8v/0//b/9f/0//P/8//z//L/8v/y//H/8f/x//H/7//v/+//
7//w//D/8f/y//H/8f/w/+//8P/w//D/8P/y//L/8v/y/+//7//x//H/9P/2//b/9v/2
//b/9f/1//b/+f/5//n/+P/4//j/9v/1//P/8v/x//H/8//z//P/8//x//H/8f/w//L/
8//z//D/7f/s/+v/6v/r/+v/6//r/+z/7P/r/+r/6P/o/+j/6P/q/+r/6v/q/+r/6v/p
/+n/5//n/+f/6P/q/+r/6v/p/+f/5v/l/+T/5v/n/+j/6f/n/+f/5f/l/+X/6P/q/+z/
7f/u//H/8//3//z/BQAQACEANwBOAFwAYgBgAFoAWABJAC8AGwARAA0ABgD///j/7v/p
/+P/3//h/+P/5f/m/+f/5//o/+j/5//o/+r/6//t/+3/7f/s/+v/6//q/+r/7P/t/+7/
8P/v/+7/7f/s/+v/6//r/+z/7v/u/+7/7v/s/+z/7P/s/+7/7v/u/+//7f/t/+3/7f/u
/+7/7//w//H/8f/x//H/7v/u/+7/7f/v//H/8f/y//H/8f/x//D/7//v//D/8f/0//T/
9P/0//T/9P/1//X/9//5//n/+f/3//f/+P/4//r/+//9//7/AQABAAEAAQAAAAAA////
/wEAAgAEAAUABAAEAAQABQAFAAUABQAGAAgACAAIAAgACAAIAAgACAAKAAkACQAJAAcA
BwAGAAUAAgABAAAA//8BAAEAAAAAAPz/+//6//n/+v/7//z//f/8//v/+f/2//f/9v/2
//b/+f/5//n/+P/2//X/9f/1//f/9//3//f/9f/1//b/9v/0//T/9P/0//X/9v/3//j/
9//2//X/9f/3//f/9//4//b/9v/1//T/9v/3//f/+P/6//r/+v/7//r/+P/3//b/+P/4
//n/+f/3//f/9//3//n/+f/5//n/+//8//z//P/5//j/+P/4//v/+//7//v/+//6//r/
+v/4//j/+P/5//v/+v/6//r/9//3//f/9//4//n/+v/7//n/+P/4//j/+P/5//n/+f/7
//z//f/+//3//P/7//r//f/9//3//f/9//3//v/+//7//v/+/wAAAQADAAYABgAFAAQA
AgAEAAQAAgABAAEAAAD//////v/9//z/+//9////AQACAP/////+//r/+v/6//r/+v/5
//n/+f/5//n/+P/2//T/9f/2//f/+P/3//b/9f/0//b/9v/1//X/9f/1//X/9v/0//T/
9P/z//P/9P/1//b/9v/1//T/8//z//X/9//5//n/+P/4//j/9//4//v///8DAAoAEwAc
ACkAOQBMAFwAZgBmAGIAXgBRADkAHwATAA0ACgAHAAQAAgD///n/9f/z//P/9f/2//f/
+f/+//7//f/+//z/+//7//v/+//8///////+//7//f/9//3//v/+//7//v/+////////
/wAA///+//3//P///wAAAQACAAEAAAD///////////////8AAAAAAQACAAIAAQAAAP//
//8AAAEAAQAAAAEAAAAAAAEAAQABAAAAAQABAAIAAwACAAIAAgACAAMABAAGAAcABQAH
AAcABwAHAAcACAAIAAgACQALAAwADAALAAoACQAMAA4ADwARABEAEAAQAA8AEgASABIA
EwATABMAEwAUABMAEgARABAAEQASABMAFAATABEAEAAPAA4ADwAPAA8ADgANAAwACwAJ
AAkACAAIAAcABwAHAAcABgAFAAQAAwADAAMAAgAAAAAAAAABAAIAAgABAAAA/v8BAAEA
AgADAAIAAQAAAP//AQABAAIAAgACAAIAAgACAAAAAAAAAAAAAgACAAIAAwACAAEAAAAA
AAAAAAD///7/AAABAAEAAgABAAAA/////wAAAAABAAIAAAAAAAEAAQABAAEAAQABAAEA
AQABAAEAAAAAAP///v8AAAAAAQACAAIAAQAAAP/////+//7//v8AAAAAAAABAAAA/v/9
//z//v///wAAAQD//////////////v/+//7//v/////////+//7//v/+////AAABAAIA
AgABAAAA//8AAAEAAgADAAUABAACAAIAAgACAAQABQAHAAoACwALAAsACgAIAAgABgAF
AAYABgAGAAcABgAFAAQAAwAFAAUABQAEAAQABQAFAAIA///+//3//P/8//3//v////7/
/v/9//z//v/+//7//v/+//7//v/+//z//P/7//v//f/9//3//v/9//z/+//5//n/+v/7
//z//f/9//3//f/7//v/+//9////AAAAAAAAAQD+////AQAFAAoAEwAgAC0AOwBOAGAA
aABoAGIAXgBVAD8AKQAZABMAEAANAAgAAgABAP//+f/3//n/+f/6//v/+//8//7///8A
AAAA//////3//f/+/wEAAQAAAAAAAwADAAMABAADAAIAAQAAAAAAAQACAAQABAAEAAQA
BAAGAAYABgAGAAQABAAEAAUAAwADAAMAAwADAAQABgAIAAgABwAGAAUABQAGAAcABwAH
AAkACQAKAAoACQAIAAYABgAHAAkACwAKAAoACgAKAAoACgALAAsACwANAA0ADQALAAsA
DAAMAA4ADwARABIAEgARABAADwARABIAEgATABYAFgAXABcAFwAWABUAFQAWABcAGAAa
ABgAGAAYABgAGgAaABoAGgAYABcAFwAXABUAFQAUABMAEwATABMAEwARABEAEAAQABAA
DwAOAA0ADQANAA0ADQALAAsACgAIAAoACgALAAwACgAJAAgABgAHAAcACAAJAAkACQAJ
AAkACAAHAAcABgAFAAYABwAIAAYABgAGAAYACAAIAAgACQAJAAkACQAKAAgACAAHAAYA
BwAJAAoADAALAAoACQAJAAkACAAIAAgACgAKAAsACwAJAAkACQAJAAsACwALAAsACgAK
AAkACAAIAAgACQAKAAkACQAJAAkACQAIAAgACAAKAAoACgALAAsACgAKAAoACwALAAsA
CwAJAAkACQAJAAcABgAGAAYABwAJAAoACwALAAoACQAIAAoACgAKAAoACwALAAsACwAJ
AAkACQAJAAsADAAOAA4ADgAOAA4ADwAPABAAEgAWABcAGAAYABcAFgATABEAEwASABEA
EQAQAA8ADgANAA8ADwAPAA4ADgAPAA8ADAAKAAgABgAEAAQABQAGAAcABwAGAAQAAgAE
AAQABAAEAAYABgAGAAYABQAEAAIAAQACAAMABAAGAAQABAAEAAMAAAAAAAAAAAACAAMA
BAAFAAMAAQABAAEAAwAGAAgADAALAAgABwALAA8AEgAbACYAMwBDAFgAagByAHIAbABo
AF8ASwA1ACcAIQAaABUAEAAKAAUAAQD9//v//f////7//f/9/wAAAgADAAQABgAHAAcA
BQADAAQABQAFAAQABAAHAAcABwAIAAYABgAGAAYABwAHAAcACAAGAAYABgAGAAYABgAG
AAYABwAIAAkACwAIAAcABgAFAAcACAAKAAwADAALAAoACQAIAAgACAAHAAcACQAJAAoA
CgAJAAgABgAGAAcACQALAAoACgAKAAoADAAMAA0ADQAPABEAEQARABAADwAPAA4ADgAP
ABEAEgATABMAEwATABMAFAAUABUAGAAYABkAGQAZABgAFwAXABgAGQAaABwAGgAaABoA
GgAYABgAGAAYABkAGQAaABsAFwAXABYAFQAWABUAFAATABAADwANAAwADAALAAoACQAL
AAsACwALAAoACQAHAAQABAAEAAUABgAFAAUABQAEAAIAAQABAAEAAQABAAEAAQD/////
AAAAAP//AAABAAIAAAAAAAAAAAD+//7//v///wAAAQACAAQAAgACAAEAAAAAAAEAAQAC
AAIAAgACAAMAAwACAAIAAgAEAAQABQAFAAIAAQAAAP//AgADAAQABQAEAAQAAwACAAEA
AAAAAAAAAgADAAQABQACAAAA///+//7//v/+////AQAAAAAAAAD9//3//f/9////////
/////f/8//z//P/9////AAABAAEAAAD///7//v/+//7//v8BAAEAAQABAP///v8AAAAA
AAAAAAIAAwAFAAgACAAHAAYABAAFAAYABQAFAAMAAgABAAEA//////////8BAAEAAQAA
AP7//f/7//b/+P/4//j/+P/2//X/9P/z//L/8v/x//D/8f/y//P/9P/x//D/7//u//D/
8P/v/+//7//v/+//8P/u/+7/7v/t/+7/7v/u/+7/7P/r/+r/6f/r/+3/7//x/+//7v/s
/+z/7f/u//H/9f/5/wAACQAQAB0ALwBEAFYAYABkAGQAXgBTAD0AIwAVAA8ACAABAPr/
9P/t/+f/4f/d/93/3f/e/+H/5f/o/+j/6f/o/+b/5f/j/+X/5f/o/+n/6f/o/+j/5v/l
/+T/5P/m/+b/5v/m/+X/5f/l/+b/5v/m/+b/5v/n/+j/6f/q/+j/5v/k/+P/5P/l/+b/
5//k/+T/5f/m/+X/5f/l/+X/5v/m/+b/5f/j/+X/5f/m/+f/5//n/+b/5f/l/+b/5//o
/+j/6P/o/+n/6v/s/+3/7P/t/+z/6//t/+3/7v/u/+z/7f/v//D/8f/x//H/8f/y//T/
9f/3//b/9v/3//f/+v/6//r/+//5//n/+f/6//r/+v/6//r//P/8//z//P/7//n/+P/3
//b/9//3//f/9P/z//L/8f/v/+//7v/u/+7/7f/s/+v/6v/p/+j/5//p/+n/6P/m/+X/
5P/k/+T/5f/l/+X/5P/m/+X/5f/l/+P/4//j/+P/5f/l/+b/5v/i/+L/4v/i/+L/4v/i
/+L/5P/k/+T/5f/i/+H/4P/g/+H/4v/i/+L/4v/j/+P/5P/k/+T/5P/l/+f/5v/m/+b/
5P/k/+X/5f/l/+X/5f/l/+X/5f/l/+X/4//k/+T/5P/k/+T/5f/m/+b/5f/k/+P/5f/k
/+T/5P/k/+T/5P/l/+P/4v/i/+L/4v/j/+T/5f/k/+P/4v/h/+L/4v/j/+T/4v/j/+P/
4//k/+T/5P/k/+b/5v/m/+b/5v/l/+T/4//l/+j/6v/q/+r/6v/q/+n/6f/q/+3/7f/t
/+z/7P/s/+r/6f/p/+j/5//n/+n/6f/p/+n/5//n/+f/5v/m/+f/5//k/+X/5P/j/+L/
3//f/9//3//i/+L/4f/g/97/3v/e/97/4P/g/+D/4P/g/+D/3//f/93/3f/d/97/4P/g
/+D/3//c/9z/3P/c/9//3//f/9//3//d/93/3f/d/97/4P/i/+P/5v/n/+n/7f/0////
DAAfADUASgBWAFgAUgBMAEIALQAVAAUA///7//T/7//q/+T/3f/Z/9X/1//b/93/3v/f
/9//3v/e/9//4P/i/+P/5f/n/+X/5P/j/+P/4v/i/+X/5f/l/+b/5P/k/+T/5P/j/+P/
4//k/+b/5v/m/+b/5v/m/+b/5v/o/+j/6P/p/+f/5//n/+f/5v/m/+f/6P/r/+v/6//r
/+j/6P/o/+f/6f/r/+v/7P/s/+v/6v/o/+n/6f/q/+v/7v/u/+7/7v/s/+z/7f/t/+7/
8f/y//P/8f/x//L/8v/w//H/8//0//b/9//4//n/9//4//j/+f/8//z//f/9//7//v/+
////////////AAACAAIAAgACAAEAAAD///7/AAD////////9//3//P/7//j/9//2//X/
9f/1//T/9P/y//H/8P/v//H/8f/x//H/8P/v/+3/6v/r/+r/6v/q/+z/7f/u/+7/7f/r
/+r/6f/r/+v/6//r/+n/6f/q/+r/6v/q/+r/6v/s/+z/7P/s/+7/7v/u/+//8//1//f/
+v/4//j/9//2//b/9//3//j/+v/6//r/+//6//j/9//2//f/+P/6//v/+v/5//j/9//3
//f/9//3//n/+v/6//r/+P/2//X/9P/3//f/9//3//f/9v/2//b/9v/2//b/9//5//j/
+P/4//b/9f/0//P/9f/1//X/9f/1//T/9P/0//L/8//z//P/9v/2//b/9v/0//T/9P/0
//f/9//3//f/9f/1//X/9f/1//b/9//4//n/+v/7//v//P/+//3//f/9//z//f/+//3/
/f/6//j/9v/1//f/9//3//f/+f/5//n/+P/2//f/9//0//T/9P/0//T/8v/x//D/7//y
//L/8f/w//D/8P/w//D/8f/y//P/9P/2//b/9f/1//P/8//z//T/9v/2//b/9f/0//T/
9P/0//P/8//z//P/9f/3//f/9f/1//T/9v/2//f/+v///wMABQAKABEAGgAnADsAUABe
AGQAYgBaAFQARQArABUADQAJAAgABQACAP7/9//x/+n/6f/t//H/8v/1//f/+P/2//X/
9P/0//X/9//5//n/+P/3//f/9v/2//f/9//3//j/+f/6//v//P/6//n/+P/4//r/+v/6
//r/+v/6//r/+v/4//j/+P/5//r/+//8//3/+v/6//v//P/9//3//f/9//z//P/8//v/
+//9//3//v8BAAEAAQAAAAAAAQADAAUACAAIAAgACAAIAAgACQAJAAkACwALAAsADQAN
AA4ADgAMAA0ADwAQABEAEQARABEAEQASABIAEwASABIAEwATABYAFgAWABcAFgAVABQA
FAAVABYAFwAYABYAFgAWABYAFAATABMAEwASABMAEwATABAADwAOAA0ADwAPAA4ADgAM
AAsACgAJAAcABwAHAAcACQAJAAgABgAFAAQABAAEAAcABwAHAAYABgAFAAUABQADAAMA
AwADAAUABQAGAAYAAgACAAIAAgAEAAQABAAEAAIAAgACAAMAAQABAAEAAgADAAQABAAE
AAIAAwADAAQABgAGAAYABwAHAAYABgAGAAQABAAFAAUABgAHAAgACQALAAsACwALAA0A
DgAOAA4ADQAMAAwADAANAA0ADQANAA8ADgAOAA4ADQAMAAsACwANAAwADAAMAA0ADQAN
AA0ADQANAA0ADQAPAA4ADgAOAA0ADQAMAAsADgAOAA4ADgAOAA4ADgAOAA8ADwAPAA8A
EQARABEAEQAOAA4ADwAPABEAEgAWABYAFgAWABYAFQAVABYAGAAZABkAGQAYABYAFgAU
ABMAEwASABEAEQATABMAEwATABMAEwATABIAFAAVABUAEgAPAA4ADQAMAA0ADQANAA0A
DAAMAAsACgAKAAoACgAKAA0ADgAPABAADgAOAA0ADQAPAA8ADwAQAA4ADgAOAA0ADAAM
AAwADAAOAA8AEAARAA8ADQANAA0ADwAQABQAFgAXABgAGQAZABsAIgArADgARwBbAG4A
egB8AHYAbgBmAFMAPQAtACcAIwAiAB8AGgAUAA0ABwADAAcACwANAA4ADQANAA4ADgAP
ABIAFAAVABUAFQATABIAEQARABAAEAASABMAFAAWABQAFAAUABQAFQAVABUAFgAWABYA
FgAWABUAFAATABIAFQAWABcAGQAYABcAFgAVABQAFAAVABYAFwAXABcAFwAUABQAFAAT
ABUAFwAXABgAGAAXABYAFAAUABUAFwAZABgAGAAYABgAFgAWABcAFwAYABsAHAAdABsA
GwAcABwAHgAfACEAIgAhACEAIQAhACEAIgAiACMAJAAkACUAJQAkACQAJAAlACcAJwAn
ACgAJgAmACYAJgAkACQAJAAkACUAJQAmACcAIwAjACIAIQAiACEAIAAfAB8AHwAeAB4A
GwAZABcAFQAWABcAGAAZABcAFwAWABQAFQAUABQAFAAVABUAFQAUABIAEQARABEAEwAT
ABMAEwASABEAEQAQAA8AEAARABIAFAAUABQAFAARABAADwAPABAAEQASABQAEgASABEA
EAASABMAEwAUABIAEgASABMAEQAQABAAEAASABIAEwATABEAEQARABEAEQARABEAEQAR
ABIAEgASAA8ADgAOAA4AEQARABEAEQARABAAEAAQABAAEAAQABEAEQAQABAAEAANAA0A
DQANAA8ADwAPAA8ADgAMAAsACgALAA0ADgAPAA4ADgAOAA4ADgAOAA4ADgARABEAEQAR
AA8ADwAPAA8ADQAQABIAEwAUABQAFAAUABQAEwATABQAFgAXABcAFwAWABYAFgAUABMA
EwASABEAEQARABEAEQARAA8ADwAPAA4AEAARABEADgALAAoACQAIAAcABwAHAAcACAAI
AAcABgAGAAYABgAGAAYABgAGAAYABAAEAAMAAwAEAAUABgAIAAcABgAFAAMAAgACAAIA
AgAFAAUABQAFAAEAAQD//wEAAwAIAAoADAANAA4ADwAPABEAGAAjADAAQQBXAGgAcgB0
AHIAbABkAFEAOQApACEAHQAYABEACgAEAP//+//7//3//////wAAAQABAAIAAgADAAQA
BgAHAAcAAwADAAQABQAFAAQABAAHAAcABwAIAAUABAADAAIABAAFAAYACAAGAAYABgAG
AAQABAAEAAQABQAGAAcACQAIAAcABgAFAAYABgAHAAgACAAHAAYABQAEAAQABAADAAYA
CQAKAAwACgAJAAgABgAHAAcACAAJAAoACgAKAAoACgAKAAsACwALAA0ADQANAAwACwAL
AAoADQAPABIAFAAUABMAEgARABEAEgASABMAFgAWABcAFwAWABYAFgAXABkAGQAZABoA
GQAYABcAFgAWABYAFgAWABgAFwAXABcAEwATABIAEQASABEAEAAPAA4ADQALAAoABgAF
AAQAAwAFAAUABQAFAAMAAwACAAAAAQAAAAAAAAD////////+//7//f/9//3/////////
///8//v/+//6//v//P/9//7//P/8//z//P/8//z//P/9//3//f/9//7//P/8//v/+v/8
//3//f/+//z//P/8//3/+//6//r/+v/7//z//v////3//f/9//3////////////+//7/
/f/8//n/+P/4//j/+v/7//z//f/8//r/+f/4//r/+v/6//v/+f/4//j/+P/1//X/9f/1
//j/+f/6//v/+P/2//X/9P/1//f/+P/5//j/+P/4//j/9v/2//b/9v/7//v/+//7//j/
+P/4//j/+P/6//v//f8AAP7//f/8//r//P/8//r/+f/6//r/+v/7//j/9//2//X/9v/3
//j/+P/1//X/9P/w//D/8P/w//D/7//v/+//7//t/+z/6v/o/+v/7P/t/+7/6//q/+n/
6P/p/+r/6v/r/+v/6//r/+z/6//q/+n/5//o/+j/6P/o/+f/5//n/+f/5//p/+n/6//r
/+r/6v/q/+n/6v/t//H/9f/8/wUAEgAfADEARgBYAGIAZgBmAGQAWQBBACUAFQAPAAgA
///4//L/7f/p/+P/3//f/9//4P/j/+X/6P/q/+v/6v/q/+n/5//p/+n/7P/v/+//7v/u
/+7/7f/s/+z/7P/s/+z/7P/t/+3/7f/u/+z/7P/s/+z/7v/u/+7/7v/s/+z/7P/t/+//
7//v/+//7//w//L/9P/y//H/8P/v//H/8v/z//P/8v/z//L/8v/1//X/9f/0//X/9f/2
//f/9f/0//P/8v/z//T/9v/3//X/9//3//f/+f/5//r/+v/6//v//f/+//7//f/8//v/
/f8AAAIABQAEAAQABQAFAAYABgAGAAcACQAJAAkACgAIAAgACAAIAAkACgALAAwACwAJ
AAgABwAHAAcABgAFAAQAAwACAAEA/v/9//v/+v/7//v/+//7//r/+f/4//f/9f/1//T/
8v/x//D/8P/w//H/8f/x//D/8f/x//L/8//y//H/8P/v/+//7//w//D/8P/w//D/8P/v
/+7/7f/s/+7/7v/u/+//7f/t/+3/7v/w//D/7//u//D/8f/x//L/8f/w/+//7//w//D/
8f/y//D/8P/x//H/8f/x//H/8f/x//H/8f/x//H/8v/y//L/8v/y//P/9P/0//P/8v/x
//H/8P/w//D/8P/w//D/8f/v/+7/7v/u/+7/7//w//H/7//v/+//7//v/+7/7v/u//L/
8//x/w==
         </WaveFormData>
      </LeadData>
   </Waveform>
</RestingECG>
