# Supplementary material for: Detection of Left Atrial Enlargement Using a Convolutional Neural Network-Enabled Electrocardiogram
Source: Front Cardiovasc Med. 2020 Dec 17;7:609976. doi: 10.3389/fcvm.2020.609976 (PMC7773668; doi:10.3389/fcvm.2020.609976)
Supplement: Supplementary file 1 [file Data_Sheet_1.ZIP › hyp/1802032231_1816_0000000J.XML]

<?xml version="1.0" encoding="Windows-1252"?>
<!DOCTYPE RestingECG SYSTEM "restecg.dtd">
<RestingECG>
   <PatientDemographics>
      <PatientID>1802032231</PatientID>
      <PatientAge>70</PatientAge>
      <AgeUnits>Years</AgeUnits>
      <Gender>Male</Gender>
      <PatientLastName>linhuansen</PatientLastName>
   </PatientDemographics>
   <TestDemographics>
      <DataType>Resting</DataType>
      <Site>1</Site>
      <AcquisitionDevice>MAC55</AcquisitionDevice>
      <Status>Unconfirmed</Status>
      <Priority>Normal</Priority>
      <AcquisitionTime>09:07:04</AcquisitionTime>
      <AcquisitionDate>08-19-2016</AcquisitionDate>
      <CartNumber>1</CartNumber>
      <AcquisitionSoftwareVersion>009C</AcquisitionSoftwareVersion>
      <XMLSourceVersion>MAC5000 v1.0</XMLSourceVersion>
   </TestDemographics>
   <RestingECGMeasurements>
      <VentricularRate>58</VentricularRate>
      <AtrialRate>58</AtrialRate>
      <PRInterval>152</PRInterval>
      <QRSDuration>94</QRSDuration>
      <QTInterval>430</QTInterval>
      <QTCorrected>422</QTCorrected>
      <PAxis>47</PAxis>
      <RAxis>58</RAxis>
      <TAxis>52</TAxis>
      <QRSCount>9</QRSCount>
      <QOnset>217</QOnset>
      <QOffset>264</QOffset>
      <POnset>141</POnset>
      <POffset>201</POffset>
      <TOffset>432</TOffset>
      <ECGSampleBase>500</ECGSampleBase>
      <ECGSampleExponent>0</ECGSampleExponent>
   </RestingECGMeasurements>
   <Diagnosis>
      <Modality>Resting</Modality>
         <StatementCount>2</StatementCount>
         <LabelText>12SL ��ϳ���</LabelText>
      <DiagnosisStatement>
         <StmtFlag>ENDSLINE</StmtFlag>
         <StmtText>����Ķ�����</StmtText>
      </DiagnosisStatement>
      <DiagnosisStatement>
         <StmtFlag>ENDSLINE</StmtFlag>
         <StmtText>�ٽ� ECG</StmtText>
      </DiagnosisStatement>
   </Diagnosis>
   <Waveform>
      <WaveformType>Rhythm</WaveformType>
      <WaveformStartTime>0</WaveformStartTime>
      <NumberofLeads>8</NumberofLeads>
      <SampleType>CONTINUOUS_SAMPLES</SampleType>
      <SampleBase>500</SampleBase>
      <SampleExponent>0</SampleExponent>
      <HighPassFilter>16</HighPassFilter>
      <LowPassFilter>150</LowPassFilter>
      <ACFilter>NONE</ACFilter>
      <LeadData>
         <LeadByteCountTotal>10000</LeadByteCountTotal>
         <LeadTimeOffset>0</LeadTimeOffset>
         <LeadSampleCountTotal>5000</LeadSampleCountTotal>
         <LeadAmplitudeUnitsPerBit>4.88</LeadAmplitudeUnitsPerBit>
         <LeadAmplitudeUnits>��V</LeadAmplitudeUnits>
         <LeadHighLimit>2147483647</LeadHighLimit>
         <LeadLowLimit>268435456</LeadLowLimit>
         <LeadID>I</LeadID>
         <LeadOffsetFirstSample>0</LeadOffsetFirstSample>
         <FirstSampleBaseline>0</FirstSampleBaseline>
         <LeadSampleSize>2</LeadSampleSize>
         <LeadOff>FALSE</LeadOff>
         <BaselineSway>FALSE</BaselineSway>
         <ExcessiveACNoise>FALSE</ExcessiveACNoise>
         <MuscleNoise>FALSE</MuscleNoise>
         <LeadDataCRC32>3680564636</LeadDataCRC32>
         <WaveFormData>
GAAYABgAGAAYABgAGAAYABYAFgAWABYAFwAYABkAGgAZABgAFwAWABUAFAATABIAEAAQ
ABAAEAAOAA4ADgAOAA0ADAALAAoACAAIAAgACAAGAAYABgAGAAYABgAGAAYABQAEAAMA
AgAEAAQABAAEAAQABAAEAAQABAAEAAQABAAGAAYABgAGAAUABAADAAIAAgACAAIAAgAA
AAAAAAAAAAIAAgACAAIAAgACAAIAAgACAAIAAgACAAAAAAAAAAAAAgACAAIAAgAAAAAA
AAAAAAAAAAAAAAAAAAAAAAAAAAAAAAAAAAAAAP7//v/+//7/AAAAAAAAAAAAAAAAAAAA
AAAAAAAAAAAAAgACAAIAAgACAAIAAgACAAIAAgACAAIAAAAAAAAAAAAAAAAAAAAAAAIA
AgACAAIAAQAAAP///v8AAAAAAAAAAP7//v/+//7//v/+//7//v8AAAAAAAAAAP7//v/+
//7//P/8//z//P/8//z//P/8//z//P/8//z//v/+//7//v/8//z//P/8//z//P/8//z/
/v/+//7//v/+//7//v/+//z//P/8//z//P/8//z//P/+//7//v/+//z//P/8//z//P/8
//z//P/8//z//P/8//z//P/8//z//v/+//7//v/9//z/+//6//z//P/8//z//v/+//7/
/v/8//z//P/8//z//P/8//z//v/+//7//v////////////////8AAAAA/v/+//7//v8A
AAAAAQABAAEAAgACAAMAAgACAAIAAgACAAMABgAHAAUABgAIAAkACgALAAwADAAMAAwA
DAALAAoACgAJAAkACQAIAAYABAACAAIAAAAAAAEAAQD///3//v/+//7//v/8//z//f/9
//7//v/+//7//P/8//z//P/8//v/+f/5//n/+P/6//j/+v8CAAoACgASABwAJgAxAD8A
SQBPAFMAVwBTAE0ATABMAEYANwAnABcAAwDz/+j/4P/f/+H/4f/h/+L/5v/s/+z/7//v
//D/8v/y//H/9P/0//T/9f/2//b/9v/3//f/9//3//X/9f/3//X/9//3//f/+P/5//n/
+f/5//b/9f/1//X/9//3//j/+P/3//f/9f/1//f/+P/4//j/+P/4//j/+P/2//j/9v/0
//j/+P/5//n/9//3//f/9//3//f/+P/4//j/+P/4//j/+f/6//r/+v/8//z//P/8//7/
/v/9//3///8AAAAAAAAAAAEAAQADAAQABAADAAMAAgACAAUABQAFAAUABQAFAAkACgAL
AAwADgAOAA8AEQARABEAEQATABMAEwAUABUAFQAVABUAFQAWABYAFgAXABcAGAAYABgA
FgAWABYAFwAXABcAFgAWABUAFAAUABMAEwASABEAEAARABAAEAAQAA8ADAALAAoACgAJ
AAkACQAKAAgACAAIAAYABQAFAAUAAgACAAIAAgAEAAQABAACAAIAAwADAAMAAAAAAAEA
AQABAAIAAwADAAMABAAFAAUAAgACAAIAAgAAAAAAAAD//wEAAQABAAEAAgACAAIAAgAA
AAAAAAAAAAAAAQABAP7/AAABAAMAAQD9////AAAAAP7//v//////AQAAAAAAAQAAAP//
/v/9//////////////////////8AAAAAAAAAAAAAAAAAAAAAAAAAAAAAAQABAAEA////
/wAAAAABAAEAAQAAAAAAAgD+//z//v8BAP///v/+//7//v/+//7//v/+//7/AAD9////
AAAAAP7//P/9//3//f/9//3//v/+//v/+//8//z//P/7//n/+//7//v/+//7//v/+//7
//v//f/9//3//P/6//r/+//7//v/+//6//r/+v/6//r/+v/7//v/+//8//r/+f/5//n/
+//7//v/+v/6//v/+//7//j/+P/6//7//f/8//v/+v/8//z//P/8//r/+v/6//r//P/8
//z//P/8//z//P/8//v/+v/5//j/+v/6//r/+v/4//j/+P/4//r/+v/6//r/+v/6//r/
+v/7//v/+//7//v/+//8//z//P/8//z//P/6//r/+//7//3//v/+/////v/+//7//v//
////AQABAP//AAACAAMABAAFAAYABgAGAAYABgAFAAQABAADAAMAAwACAAAA/v8AAAAA
/v/+//7//f/6//f/9v/2//b/9v/1//b/+P/5//j/+P/4//j/+P/4//j/+P/6//X/8//1
//X/9P/0//j//v8CAAQADAAUAB4AKAAzAD0ASQBNAEsATwBLAEcARgBEADgAKwAbAAkA
9f/n/+D/3P/f/9//3f/f/+b/7P/u//D/7//t/+7/8P/w//H/8v/0//L/8//0//T/9P/1
//X/9f/1//X/9f/3//X/8//z//P/9P/3//f/9//3//b/9f/1//X/9f/1//b/9v/3//f/
9f/1//P/9P/0//T/8v/y//L/8v/z//b/9f/0//T/9P/1//X/8//z//P/8//1//X/9v/2
//j/+P/4//j/+P/4//f/9v/4//j/+P/4//j/+P/3//f/+f/6//r/+v/6//v/+//9//7/
/v/9//3//P/8//////8BAAEAAQABAAEAAgADAAQABgAGAAcACQAHAAcABwAJAAcABwAI
AAkACQAJAAkACQAIAAgACAAJAAsADAAMAAwADAAMAAwADQALAAsACgAKAAsACgAKAAkA
CQAIAAcABgADAAIAAgACAAAA/v/+//7//v/9//3//f/+//z//P/8//r/+f/5//n/+v/6
//r/+v/4//j/+P/2//b/9//3//f/9v/2//f/9//2//b/9v/1//f/+P/5//n/9//2//X/
9P/1//b/9//3//X/9f/1//X/9P/0//T/9P/0//T/9P/0//T/9f/1//L/9P/1//f/9f/z
//X/9v/2//T/9P/1//X/8//y//L/8//1//X/9f/1//X/9f/1//X/8//z//P/8//2//b/
9v/2//b/9v/2//b/9v/2//b/9//3//f/9f/1//b/9v/3//f/9//2//b/+P/2//T/9v/5
//n/+P/4//j/9v/2//b/9v/2//b/+P/1//X/9v/2//T/9P/1//X/9f/1//X/9v/2//X/
9f/2//b/9v/1//P/9f/3//f/9//3//X/9f/1//X/9f/1//X/9P/0//T/9f/1//X/9f/0
//T/9P/0//T/9P/1//X/9f/2//b/9f/1//X/9f/1//X/9P/y//P/8//z//r/9v/2//j/
+P/4//j/+P/3//b/9f/0//T/9P/0//T/9v/2//b/9v/0//T/9P/0//T/9P/0//T/9P/0
//T/9P/0//T/9P/0//T/9P/0//T/9P/0//T/9P/z//L/8f/w//P/9P/1//b/9P/0//T/
9P/0//T/9P/0//T/9P/1//X/9f/1//X/9f/0//T/9P/0//b/9v/2//b/+f/5//n/+v/4
//n/+v/6//r/+v/5//n/+//7//v//P/+////AAABAAIAAgACAAIAAgABAAAAAAABAAEA
AQAAAP7//P/8//z/+v/6//v/+//7//n/+P/4//f/9v/z//L/9f/1//T/9P/0//T/9P/0
//T/9P/0//P/8//x//H/8v/y//L/9v/6/wAABgAIABAAHgApAC8AOQBLAFMATQBNAE8A
TABEAEIAOQArAB0ADQD7/+z/4v/b/93/4f/f/97/4v/m/+b/6//v/+z/7v/w/+//8P/y
//T/9P/0//P/8v/z//P/8//z//P/8//1//P/8//z//P/9P/1//X/9f/1//T/8//z//P/
8//z//T/9P/3//f/9f/1//P/9P/0//T/9P/0//T/9P/0//b/9P/y//T/9P/1//X/9f/1
//X/9f/1//X/9v/2//b/9v/2//b/9//4//j/+P/4//j/+P/4//r/+v/5//n/+v/8//3/
/v/+//////8BAAQABAADAAMAAgACAAUABQAHAAcABwAHAAkACgALAAwACgAKAAsADQAN
AA0ADQAPAA8ADwAQABEAEQARABEAEQAQABAAEAARABEAEgASABIAFAAUABQAFQATABMA
EgASABMAEgASABEADwAOAA0ADAALAAoACgAKAAwACgAKAAoABwAFAAQAAwADAAIAAwAE
AAIAAQABAAEAAAAAAAAAAAAAAAAAAAD+//7/////////AAAAAAEAAQD+//7//v/9//3/
/v///////v/+//7//v/+//7//v/9/////////////P/8//z//P/8//z//P/8//7/////
//z/+//7//z/+f/4//v//f/+//r/+v/7//v/+//6//r/+//7//v/+//7//v/+//7//v/
+//7//v/+//8//z//P/8//z//P/8//z//P/8//z//f/9//3/+//7//r/+v/7//v//f/8
//z//v/8//r//P////3//P/8//z/+v/6//r/+v/8//z//v/7//v//P/8//r//P/9//3/
/f/9//3//v/+//v/+//8//z//P/7//n/+//7//v/+//7//v/+//7//v/+//7//v/+v/8
//z//f/9//v/+//6//r//P/8//z//P/5//n/+f/6//v/+//8//3//P/7//r/+P/4//n/
+f/5//r//v/8//j/+P/4//j/+P/6//r/+v/6//j/+P/4//j/+f/6//v//P/6//r/+v/6
//j/+P/4//j/+f/6//v//P/7//r/+f/4//r/+v/6//r//P/8//z//P/6//r/+v/6//r/
+v/6//r/+v/6//r/+v/6//r/+v/6//r/+v/6//r/+v/6//r/+v/6//r/+v/6//r/+v/6
//r//f/9//3//f/7//v//P/8//z//P/8//z//v/+///////9//7//v///wEAAgADAAQA
AgABAAIAAQADAAQABgAHAAgACQAKAAoACgAKAAoACQAKAAoACQAJAAcABgAEAAIAAAAA
AP7//v8AAAEAAAD///3//P/7//r/+v/6//v/+//4//j/+P/4//j/+P/4//j//P/7//n/
+f/5//j/9v/2//r/AAAGAA4AFAAaACgANQA9AEkAUwBVAFkAWwBZAFIATgBIAD0ALwAf
AA0A/f/w/+j/4//h/+H/4f/k/+b/5v/w//f/8//y//D/8P/z//b/9v/0//f/+P/4//j/
+f/5//n/+f/4//f/+P/1//b/9//4//r/+f/5//n/+f/6//n/+f/5//f/9//4//j/+f/5
//f/9//5//r/+v/6//r/+v/6//r/+P/6//j/9v/2//b/9//3//n/+f/5//n/+f/5//r/
+v/6//r/+v/6//n/+v/6//r//P/8//z//P/+//7//f/9//v//P/8//z//P/9//3///8B
AAIAAgADAAIAAgAFAAUAAwADAAMAAwAFAAYABwAIAAoACgALAA0ACwALAAsADQAPAA8A
EAARABEAEQARABEAEgASABIAEwATABQAFAAUABYAFgAWABcAFgAVABMAEgASABIAEwAT
ABMAEgARABAAEQAQABAAEAAOAAwADAAMAAsACwAMAA0ACgAIAAgACAAIAAcABwAHAAgA
CAAIAAgABgAGAAYABAAEAAUABQAFAAYABgAHAAcABgAGAAYABQAFAAYABwAHAAYABgAG
AAYABgAGAAYABQAFAAUABQAFAAQABAAEAAQABAAEAAQABAAEAAUABQACAAIAAwAFAAMA
AwAFAAYABgACAAIAAwADAAEAAAAAAAEAAwADAAMAAwADAAMAAwADAAMAAwADAAMAAgAC
AAIAAgAEAAQABAAEAAQABAAEAAUAAwADAAEAAQAEAAQABQAFAAMAAgACAAQAAgAAAAIA
BQADAAIAAgACAAIAAgACAAIAAgACAAQAAQABAAIAAgAAAAAAAQABAAEAAQABAAIAAgD/
////AAAAAAIAAQD//wEA/////////////////////wEAAQABAAAA/v/+//////8BAAEA
AAAAAP7//v/+//7//f/9//3//v8AAP////////3//f/9//z//v/////////+//z//v/+
//z//P/8//z//v/+//7//v/8//z//P/8//z//P/8//z//P/8//z//P/+//7//v/+//z/
/P/8//z//P/8//z//P/+//7//v/+//7//v/+//7//P/8//z//P/8//z//P/8//z//P/8
//z//f/+////AAD//////v/9//3//f/9//7/AAAAAAAAAAD+//7//v///wAAAQADAAQA
AwAEAAQABAAEAAMAAwAFAAcABwAIAAoACQAKAAsADAAOAA4ADgAOAAsACgAKAAkACQAJ
AAgABgAEAAQABAACAAIAAwADAAEA///+//7//v/+//z//P/9//v/+v/6//r/+//8//3/
/v/8//7/+//5//v//f/6//j/+v/8//7/BAAOABoAJAAuADcAQwBRAFkAWwBfAGEAXwBa
AFIATgBFADcAIwATAP//7v/m/+f/6f/p/+n/6v/s//D/9v/7//f/9P/0//b/9//2//j/
+v/7//z//P/8//v/+//7//v/+//7//3/+//7//v/+//8//3//f/9//3//P/7//v/+//9
//3//v/+//3//f/7//v//f/+//7//v/+//7//v/+//z//v/8//r//f/+/wAAAQAAAP//
/v/9//////8AAAAAAAAAAAAAAAD//wAAAAAAAAIAAgACAAIABAAEAAMAAwADAAQABAAE
AAQABQAFAAcACAAIAAcABwAGAAYACQAJAAsACwALAAsADQAOAA8AEAAQABAAEQATABEA
EQARABMAEwATABQAFQATABMAEwATABQAFAAUABUAFQAWABYAFgAXABgAGQAbABkAGQAY
ABgAFQAUABQAEwATABIAEQAQAA8ADgAOAA4ADgAMAAwADAAKAAkACQAJAAgABgAGAAYA
BgAFAAUABQAEAAQABAAEAAIAAgACAAAAAgADAAMAAwAAAAAAAQABAAAAAAAAAP//AQAC
AAMAAwAAAAAAAAAAAAAAAAAAAP//AQABAAEAAQAAAAAAAAAAAAAAAAAAAAAAAAABAAEA
/v/+////AQD///3///8AAAAAAAAAAAEAAQD///7//v//////////////////////////
/////////wAAAAAAAAAAAgACAAIAAgAAAAAAAAABAAMAAwABAAEAAAAAAAEAAQABAAAA
AAACAAAA/v8AAAMAAQAAAAAAAAACAAIAAgACAAAAAAACAP//AQACAAIAAAAAAAEAAQAB
AP////8AAAAAAQABAAIAAgAAAP///f///wEAAQABAAEAAQABAAEAAQABAAEAAQAAAAAA
AAABAAEAAQABAAAAAAACAAIAAgACAP///////wAAAAD///////8BAAEAAQAAAP7/////
/////v/8//z//P/+//7//v/+//3//P/7//r//P/8//z//P/6//r/+v/6//j/+P/4//j/
+v/6//r/+v/4//j/+P/4//r/+v/6//r/+v/6//r/+v/4//j/+P/5//n/+f/5//n/+//8
//z//P/8//z//P/8//r/+//7//v//f/+/wAAAgAAAAAAAAD/////AQABAAEAAgAEAAUA
BgAFAAYABgAGAAYABgAFAAQABAADAAMAAwAAAP7//P/8//r/+P/4//n/+f/3//X/9P/2
//b/9v/0//L/8//z//L/8v/y//L/8v/y//L/8v/y//H/7//z//f/8v/u//L/9v/6/wAA
BgAOABQAHgArADcAQQBJAE8AUwBRAE0ASgBIAD4AMwAnABkAAQDt/+T/3v/Z/9v/3f/b
/97/5P/m/+j/6//r/+r/7P/w/+//7v/u//L/8//0//T/9P/z//P/8//z//P/8//1//P/
8//z//P/9P/1//X/9f/1//T/8//z//P/8//z//T/9P/3//f/9f/1//P/9P/0//T/9P/0
//T/9P/2//j/9v/0//X/9P/0//P/9P/1//b/9//1//X/9v/2//b/9v/2//b/9//4//j/
+P/6//r/+v/6//r/+v/5//n/+f/6//r/+v/6//v/+//9//7//v/9//3//v/+/wEAAQD/
/////////wEAAgADAAQABgAGAAcACQAHAAcABwAJAAsACwAMAA0ACwALAAsACwAOAA4A
DgAPAA8AEAAQABAADgAOAA4ADwANAA0ADAAMAAwADAANAA0ADAAKAAgABgAFAAQABAAE
AAQAAgACAAIAAgABAAEAAQAAAP7//v/+//7//f/9//3//P/8//z//P/8//z//P/6//j/
+f/5//n/+P/4//n/+f/6//r/+v/5//n/+v/7//v/+v/6//r/+v/4//j/+P/3//f/9//3
//f/9v/2//b/9v/4//j/+P/4//r/+//7//j/9v/3//n/9//1//f/+P/4//j/+P/5//n/
+f/4//j/+f/5//n/+f/5//n/+f/5//n/+//7//v/+//6//r/+v/6//j/+P/4//j/+v/6
//r/+//7//v/+f/5//r/+v/7//v/+f/4//j/+v/6//j/+v/9//v/+v/6//r/+v/6//r/
+v/4//j/+v/3//n/+v/6//j/+P/5//n/+f/5//n/+v/6//n/+f/6//r/+v/5//f/+f/7
//v/+//7//n/+f/5//n/+f/5//n/+P/4//j/+f/5//v/+//6//r/+v/6//r/+v/5//n/
+f/6//r/+f/5//n/+f/5//n/+P/4//n/+f/5//j/+P/2//b/+P/4//j/+P/4//j/+P/4
//j/+P/4//j/+P/4//j/+P/2//b/9v/2//f/+P/5//r/+P/4//j/+P/4//j/+P/4//r/
+v/6//r/+P/4//j/+P/4//j/+f/5//n/+f/5//n//P/8//z//P/+//7//v/+//7//f/8
//z//v///wAAAAD+//7//f/9/////////wAABAAFAAYABwAGAAYABgAGAAgABwAGAAYA
BQAFAAUABAAAAP7//v/+//7//v///////f/7//r/+v/6//r/+P/4//n/+f/4//j/+P/4
//j/+P/4//j/+P/3//X/+f/3//T/9P/2//r/AgAGAAoAEAAcACYALwA5AEUATQBTAFMA
UwBRAEoARgBAADUAJwATAAEA8f/o/+L/4//j/+P/4f/i/+b/7P/w//P/8//w//D/8v/z
//b/+P/4//j/+P/3//b/9//3//f/9//3//f/+f/3//f/9//3//j/+f/5//n/+f/6//n/
+f/5//j/9//3//b/+P/5//j/+f/3//j/+P/4//j/+P/4//j/+v/8//r/+P/4//j/+f/5
//r/+//8//3/+//7//z//P/6//r/+v/6//v//P/8//z//P/8//z//P/+//7//f/9//3/
/v/+//7/AAABAAEAAwACAAIAAQABAAQABAAHAAcABQAFAAUABQAHAAgACQAKAAoACgAL
AA0ADQANAA0ADwARABEAEgATABMAEwATABMAFAAUABQAFQAXABgAGAAYABYAFgAWABcA
GQAZABgAGAAXABYAFgAVABUAFAATABIAEwASABIAEgAQAA4ADgAOAAwACwALAAsADAAK
AAoACgAIAAcABwAHAAgACAAIAAgABwAGAAUAAgAEAAUABQAFAAQABAAFAAUABAAEAAQA
AwADAAQABQAFAAQABAAEAAQABAAEAAQAAwADAAMAAwADAAIAAgACAAIAAgACAAIAAgAC
AAMAAwAAAAAAAQADAAEA//8BAAIAAgAAAAAAAQABAAEAAAAAAAEAAwADAAMAAwABAAEA
AQABAAMAAwADAAMAAgACAAIAAgACAAIAAgACAAIAAgACAAMAAwADAAEAAQACAAIAAwAD
AAMAAgACAAQABAACAAQABwADAAIAAgACAAAAAAAAAAAAAgACAAQAAQADAAQABAACAAAA
AQABAAEAAQABAAIAAgABAAEAAgACAAAA///9////AAABAAIAAwACAAEAAAD//wEAAQAB
AAAAAAAAAAEAAQD//////v/+//7//v/+//7//f/9//3//v/8//v/+//7//v/+//7//r/
/P/9//3//f/6//r//P/6//r/+v/6//r/+f/4//f/9v/3//j/+f/6//j/+P/4//j/+P/4
//j/+P/4//j/+P/4//j/+P/4//j/9v/2//b/9v/4//j/+P/4//b/9v/2//b/9v/2//b/
9v/2//b/9v/2//b/9v/2//b/9v/2//b/9v/0//T/9P/0//b/9v/2//b/9v/2//b/9v/2
//b/9v/2//T/9P/0//T/9v/3//f/9//3//f/9//4//j/+P/4//j/9v/2//b/9//5//n/
+v/6//v//P/8//z/+v/5//n/+//9//3//v8AAP//AAABAAIABAAEAAQABAADAAIAAgAB
AP/////+//z//P/8//z/+v/4//n/+f/3//b/9v/3//j/9//0//P/8//1//T/9P/0//T/
9P/0//T/9v/y//H/8//z//f/+P/y/+7/9P/4//7/CAAOABYAJAAxADsAQwBLAE8AUwBZ
AFcAUABIAEQAOwAtABsACQD1/+b/4P/f/93/2//f/+L/5P/m/+z/7f/t/+7/7P/s//H/
9v/y/+7/8f/y//L/8v/z//P/8//z//P/8//1//P/9f/1//X/9v/2//X/9P/z//L/8f/x
//H/8v/z//X/9v/2//X/8v/x//L/9P/1//b/9v/2//b/9v/0//b/9P/y//T/9P/1//X/
9f/1//X/9f/3//f/+P/4//j/+P/4//j/9//4//j/+P/6//r/+v/6//r/+v/5//n/+f/6
//r/+v/8//3//f///wIAAgABAAEAAgACAAUABQAFAAUABQAFAAcACAAJAAoACgAKAAsA
DQANAA0ADQAPAA8ADwAQABEADwAPAA8ADwASABIAEgATABMAFAAUABQAFAAUABQAFQAX
ABcAFgAWABMAEgASABEAEwASABEAEAANAAwADAAMAAwACgAKAAoACgAJAAkACQAGAAQA
BAAEAAQAAwADAAMAAAAAAAAAAAACAAIAAgAAAP7//////////v/+//////8AAAAAAAD/
//3//v//////AAAAAAAAAAD+//7//v/9//3//f/9//3//v/+//7//v/+//7//v/+//7/
//////z//P/9/////f/7//3//v/+//r/+v/7//v//P/8//3////9//3//f/9////////
/////v/9//z/+//+//7//v/+//z//P/8//z//v/+//7//////////f/9/wAAAAABAAEA
AAD+//3//v////7/AQAFAAIAAAD///7//P/8//z//P/6//r//P/5//v//P/8//r/+v/7
//v/+//7//v//P/8//v/+//8//z//v/9//v//f/7//v/+//7//v/+//7//v/+//7//v/
+v/6//r/+//7//v/+//6//r//P/8//z//P/7//v/+//8//r/+f/5//n/+//7//v/+v/6
//v/+//7//r/+v/6//7//f/8//v/+v/6//r/+v/6//r/+v/6//r/+P/4//j/+P/4//j/
+P/4//r/+v/6//r/+P/4//j/+P/6//r/+v/6//j/+P/4//j/+P/4//j/+P/4//j/+P/4
//b/9v/2//b/+P/4//j/+P/2//b/9v/2//b/9v/3//f/9//3//f/9//2//b/9v/2//j/
+P/4//j/+f/5//n/+v/6//v//P/8//7//v/9//3//v/9//z//P///wEAAwAFAAQABAAE
AAQABgAFAAQABAACAAEAAAD+//7//P/8//z//P/8//3//f/6//f/9f/0//b/9v/0//T/
9f/1//T/9P/0//T/9P/0//T/9P/0//P/8//z//H/8P/y//T/+P/8/wIACAAMABYAJAAz
AD8ASwBRAFUAVwBZAFUAUgBMAEQAOQArABkABQDz/+T/3v/f/+H/3//f/+L/5v/q/+7/
7//r/+r/8P/w/+3/8P/0//T/9P/0//P/8v/z//P/8//z//P/8//1//P/9f/1//X/9v/1
//X/9f/1//T/8//z//P/9f/1//b/9v/1//X/8//z//P/9P/0//T/9v/2//b/9v/2//j/
9v/0//b/9v/3//f/9f/1//X/9f/3//f/+P/4//f/9v/1//T/9v/4//n/+v/4//j/+P/4
//r/+v/5//n/+f/6//r/+v/6//v/+//9//7//v/9//3//v/+/wEAAQD//////////wMA
BAAFAAYABAAEAAUABwAHAAcABwAJAAsACwAMAA0ADQANAA0ADQAOAA4ADgAPAA8AEAAQ
ABAAEAAQABAAEQARABEAEAAQABAAEAARABEADgAMAAoACAAIAAgACQAKAAgABgAGAAYA
AgABAAEAAQABAAAAAQACAAEA///+//3//v/+//7//v/+//7//v/8//r/+//7//v/+//8
//7////9//z/+//5//v//P/9//3/+v/6//r/+v/8//z//P/7//n/+f/5//n/+P/4//j/
+P/2//b/9v/2//j/+f/5//b/9P/1//f/9f/z//X/9v/2//L/8v/z//P/9f/0//T/9f/z
//P/8//z//X/9f/1//X/9f/1//X/9f/0//T/9P/0//b/9v/2//b/9v/2//b/9//1//X/
8//z//b/9v/3//f/9f/0//T/9v/2//T/9v/5//f/9v/2//b/9v/2//b/9v/2//b/+P/1
//X/9v/2//T/9P/1//X/9f/1//X/9v/2//X/9f/2//b/+P/3//X/9//1//X/9f/1//X/
9f/1//X/9f/1//X/9P/0//T/9f/1//f/9//2//b/9P/0//T/9P/z//P/8//0//b/9f/1
//X/8//z//P/8v/0//X/9f/1//T/9P/0//L/9P/0//T/9P/0//T/9P/0//T/9P/0//T/
9v/2//b/9v/0//T/9P/0//b/9v/2//b/9P/0//T/9P/0//T/9P/0//T/9P/0//T/9P/0
//T/9P/2//b/9v/2//b/9v/2//b/9v/2//b/9v/2//b/9v/2//f/+P/5//r/+P/4//j/
+P/5//r/+//8//7//v/+//7/AQACAAMABAADAAIAAQAAAP7//v/+//7//P/8//z//P/7
//r/+f/4//b/9v/2//b/9f/0//P/8v/0//T/9P/0//L/8v/y//L/8P/w//D/8P/w//D/
8P/w//D/8P/w//D/9f/6////BAANABYAHwAoADIAOgBCAEoASQBIAEcARgA8ADIAKAAe
AA8AAADx/+L/4P/e/9z/2v/c/97/4P/i/+X/5v/n/+j/6f/q/+v/7P/s/+z/7P/s/+7/
8P/y/w==
         </WaveFormData>
      </LeadData>
      <LeadData>
         <LeadByteCountTotal>10000</LeadByteCountTotal>
         <LeadTimeOffset>0</LeadTimeOffset>
         <LeadSampleCountTotal>5000</LeadSampleCountTotal>
         <LeadAmplitudeUnitsPerBit>4.88</LeadAmplitudeUnitsPerBit>
         <LeadAmplitudeUnits>��V</LeadAmplitudeUnits>
         <LeadHighLimit>2147483647</LeadHighLimit>
         <LeadLowLimit>268435456</LeadLowLimit>
         <LeadID>II</LeadID>
         <LeadOffsetFirstSample>0</LeadOffsetFirstSample>
         <FirstSampleBaseline>0</FirstSampleBaseline>
         <LeadSampleSize>2</LeadSampleSize>
         <LeadOff>FALSE</LeadOff>
         <BaselineSway>FALSE</BaselineSway>
         <ExcessiveACNoise>FALSE</ExcessiveACNoise>
         <MuscleNoise>FALSE</MuscleNoise>
         <LeadDataCRC32>83283306</LeadDataCRC32>
         <WaveFormData>
HAAcABwAHAAeAB4AHgAeABwAHAAcABwAHQAeAB8AIAAeABwAGgAYABYAFgAWABYAEwAS
ABEAEAAPAA4ADQAMAAoACgAKAAoACQAIAAcABgAFAAQAAwACAAIAAgACAAIAAQAAAP//
/v8AAAAAAAAAAP7//v/+//7//v/+//7//v/+//7//v/+//7//v/+//7/AAAAAAAAAAD+
//7//v/+/wAAAAAAAAAA/v/+//7//v/8//z//P/8//7//v/+//7//P/8//z//P/+//7/
/v/+//7//v/+//7//P/8//z//P/+//7//v/+//3//P/7//r/+//8//3//v/8//z//P/8
//z//P/8//z//f/+////AAD///7//f/8//z//P/8//z/+v/6//r/+v/6//r/+v/6//r/
+v/6//r/+P/4//j/+P/4//j/+P/4//j/+P/4//j/9v/2//b/9v/4//j/+P/4//b/9v/2
//b/9v/2//b/9v/2//b/9v/2//b/9v/2//b/+P/4//j/+P/2//b/9v/2//T/9P/0//T/
9v/2//b/9v/1//T/8//y//P/9P/1//b/9P/0//T/9P/2//b/9v/2//T/9P/0//T/9P/0
//T/9P/2//b/9v/2//T/9P/0//T/9f/2//f/+P/3//b/9f/0//T/9P/0//T/9f/2//f/
+P/3//b/9f/0//T/9P/0//T/9v/3//f/+f/5//v/+//8//7///8BAAIAAQAAAAAA////
/wEAAQD///////8AAAAA//////3//P/8//3///8BAP7//v/9//z//f///wEAAgAAAAAA
//////7//f/9//3///////7//v/8//r/9//2//b/9v/z//D/8f/x//P/8//x//P/8//x
//H/8v/z//X/9f/0//P/8v/y//L/9P/0//D/7P/p/+X/4//l/+z/+f8IABcAJAAwAD8A
UgBnAHkAhgCRAJUAkQCLAHwAXQA/ACwAHwAQAAUA/f/x/+H/2//b/9r/3f/h/+T/5v/m
/+X/5//l/+X/6f/p/+j/6//t/+7/7v/w//H/8f/x//D/7//v/+7/7v/v//D/8f/x//D/
7//v//H/8P/w//D/7f/t/+3/7v/v/+7/7P/r/+v/7P/t/+7/7v/v/+//7//t/+//7f/t
/+//7//w//D/8P/v/+3/7P/t/+7/7//w//H/8f/x//H/8v/y//H/8f/x//H/8f/y//T/
9P/0//T/9v/3//j/+P/5//n/+P/4//r/+//8//3//f//////AAAAAAAAAAABAAQABgAH
AAoACgALAAwADQAQABAAEAASABMAFQAVABYAFwAXABcAGAAYABkAGwAbABkAGwAbABsA
HQAdAB0AHQAeAB4AHAAcABoAGQAYABcAFwAVABQAEwAQABAADwAOAA8ADQALAAoACgAJ
AAgABwAHAAQABAAEAAUAAwADAAMAAQABAAEAAQACAAIAAgABAP//////////////////
/v8AAAAAAQABAP/////////////9//3//f/+//7//v/+//7//v/+//7///////7//v/8
//z//P/8//7///////7//v/////////9//z/+//5//v//P/8//z/+v/6//r/+v/6//r/
+v/6//z//P/8//z/+v/6//r/+v/7//z//f////7//P/7//r//P/8//z//f/9//3//P/8
//r/+v/6//r/+v/7//z//f/7//r/+v/6//r/+f/5//n/+f/5//n/+f/3//f/9//2//f/
+P/4//n/+P/3//b/9f/3//f/9v/2//f/9//3//f/9f/1//T/9P/3//f/9v/2//T/9P/0
//T/9v/2//X/9f/1//b/9v/2//X/9P/y//H/8v/z//T/9f/z//P/8//z//P/8//z//P/
8//z//P/8//z//P/8//z//P/8//z//T/8v/y//L/8v/0//T/9P/0//T/9P/0//T/9P/0
//T/9P/0//T/9P/0//P/8v/x//D/8v/y//L/8v/y//L/8v/y//L/8v/y//L/9P/1//X/
9//1//f/9//4//j/+f/7//z/+v/6//v/+//3//n/+f/3//n/+f/6//r/+//7//n/+P/5
//n/+v/7//v//P/8//z/+//7//v/+v/5//r/+v/7//j/9//3//f/+f/5//j/+P/3//b/
9P/0//L/8v/v/+z/7P/t//D/8f/u/+//7v/r/+3/7v/v//H/8f/w/+//7v/u/+r/6v/s
/+7/7P/n/+f/5//n//L/AQASAB8ALgA6AE0AZAB3AIUAkgCZAJkAkwCHAHIAUwA5ACgA
GQAKAP//8//l/93/2f/b/9z/3//l/+b/5P/i/+P/5f/n/+n/6//r/+z/7P/t/+3/7P/t
/+//8P/x//D/7//v/+7/7//v/+//7//w//D/8P/x//D/7v/t/+z/7f/t/+3/7v/w//D/
7//v/+7/7v/u/+7/7P/t/+3/7f/u//H/8P/x/+//7//w//D/7//v/+7/7v/w//D/8P/w
//H/8f/x//H/8P/w/+//7//z//P/8//0//L/8v/y//L/8//1//f/+P/5//n/+P/4//v/
+//7//v//f//////AAACAAIAAgADAAUABgAGAAgACgALAAwADQAMAAwADAAOABEAEwAT
ABQAFAATABIAEgAUABUAFwAXABkAGwAbABsAGQAZABkAGQAaABoAGAAYABYAFQAUABMA
EwARABAADwAMAAwACwAKAAcABQADAAIAAwADAAMAAwACAP7//f/8//3/+//7//v/+//7
//v/+//6//r/+v/5//n/+f/5//n/+P/3//b/9P/2//b/9//3//n/+f/5//n/+P/1//T/
8//2//b/9v/2//T/9P/0//T/9f/1//T/9P/0//T/9P/0//L/8//z//L/9P/1//X/9f/y
//L/8v/x//H/8v/y//L/8v/y//L/8v/w//D/8P/w//H/8v/z//T/8//y//H/8P/x//L/
8//1//X/9P/0//T/8v/y//L/8//1//X/9P/0//L/8v/y//L/8v/z//T/9f/z//L/8v/y
//L/8f/x//H/8//z//P/8//x//H/8f/w//L/8v/x//H/8//z//P/8//x//H/8P/w//P/
8//z//P/8f/x//D/8P/x//H/8P/w//D/8P/w//D/7v/u/+3/7f/u//D/8f/y//H/8P/u
/+3/7//v/+//7//v/+//7//v/+//7//v/+//7//v/+//7//u/+3/7P/r//P/7//v//L/
8v/y//L/8v/x//D/7//u//D/8P/w//D/8P/w//D/8P/w//D/8P/w/+7/7v/u/+7/7P/s
/+z/7P/u/+7/7v/u/+7/7v/u/+7/8P/w//D/8P/u/+7/7v/u//D/8P/w//D/8P/w//D/
8P/u/+7/7v/v//H/8//z//X/9f/2//b/9//3//j/+P/4//v/+//5//v/+//5//n/+f/6
//r/+//7//n/+P/3//f/+P/5//n/+v/8//z//P/9//z//P/6//r/+f/5//j/9//5//n/
+f/5//j/+P/3//b/9P/0//T/9P/x/+7/7f/t/+3/7f/r/+3/7//t/+z/7P/q/+v/7P/s
/+7/7v/u/+z/7P/q/+j/6P/l/+X/5f/n/+r/8/8AAA8AHAAqADcASgBnAH0AiACTAJ0A
mwCPAIIAbQBNADYAKQAaAAkA/f/x/9//1f/V/9j/2f/f/+L/5P/m/+P/4f/j/+X/5//r
/+7/7v/v/+//7v/s/+3/7f/t/+3/7f/u/+7/7f/t/+3/7f/w//D/8P/x//H/8P/w//D/
7f/t/+3/7v/y//L/8f/x//D/8P/w//D/8P/x//H/8f/x//P/8f/x/+//7//w//D/8//z
//L/8v/w//D/8P/w//P/8//z//P/9v/2//X/9f/2//X/9P/0//X/9v/3//j/+P/5//r/
+v/+//////8AAAEAAQABAAEA//8BAAEAAgAFAAYABwAJAAsADAAMAA4ADgAPABAAEQAU
ABQAFAAWABUAFwAXABgAGgAbABwAHgAdAB0AHgAdAB0AHwAfAB8AHwAfAB8AHwAeAB4A
HAAcAB0AHQAdAB0AGgAXABUAEwASABIAEQAQABEADwANAAwACwAJAAcABQAGAAQABQAG
AAMAAQABAAEAAQABAAEAAQAAAAAAAAD///3//f/9//3//v///wAAAAD///7//v/9//3/
/f/9//3////9//3//f/+//7//v/+/wAAAAAAAAAA/f/9//z//P/8//z//P/8//z//f/9
//z/+//7//r/+f/7//z//f/9//v//P/8//z//P/8//z//P/8//z//P/8//r/+v/6//r/
/P/8//z//P/8//z//P/9//3//P/8//z//P/8//z//f/7//v/+v/6//z//P/8//z/+//7
//v/+//6//r/+//8//z/+//7//v/+f/5//n/+f/6//v//P/8//v/+v/4//f/+P/5//r/
+//7//v/+v/6//r/+f/4//f/+P/5//n/+v/6//n/9//2//j/+P/4//j/+v/6//n/+f/4
//j/9//2//f/+P/4//n/9//3//f/9//3//f/9//3//n/+f/5//n/+P/3//b/9f/3//f/
9//3//n/+f/3//T/9v/2//b/9v/4//j/+P/4//f/9v/1//T/9//4//n/+v/5//j/9//2
//b/9v/2//b/+P/4//j/+P/3//b/9f/0//X/9v/3//j/+P/4//j/+P/2//b/9v/2//b/
9v/2//b/9P/0//T/9P/2//b/9v/2//b/9v/2//b/9v/2//b/9v/4//j/+P/4//f/9//2
//f/+v/9//7/AAD+////AQACAAIAAgADAAMAAQADAAMAAQD/////AAAAAAMAAwABAAAA
/v/9//3//f///wAAAAAAAAAAAQACAAIAAAAAAP/////+//3//f/9//3//f/8//z/+f/4
//b/9v/3//j/9v/0//L/8f/y//H/8P/z//T/8//x//D/7//v//D/8P/w//D/9P/y//D/
7v/u/+7/6f/n/+f/6//w//n/CAAVACIALgA7AFIAbQB/AIwAlwCbAJMAhwB6AGEAQwAw
ACEAEAADAPn/6f/Z/9P/1f/W/9f/3f/o/+r/5v/l/+f/5//p/+3/7//w//L/8//z//L/
8f/x//D/7//v/+//8P/w//H/8f/x//H/8v/y//L/8//z//L/8v/y/+//7//v//D/9P/0
//P/8//y//L/8v/y//L/8//z//P/8//1//P/8//z//P/9P/0//X/9f/0//T/9P/0//T/
9P/1//X/9f/1//T/9P/z//P/9f/1//X/9v/3//j/+f/6//n/+f/5//j/+v/7//v//P//
//////////3//////wAABAAEAAQABQAGAAYABQAGAAoACwAMAA0ADgAOAA4AEAAPABEA
EQASABQAFQAWABgAFwAXABgAFwAZABsAGwAbABsAGwAbABsAGgAaABgAGAAZABkAGQAZ
ABUAEwASABEAEQASABIAEgAPAA0ACwAKAAoACQAIAAcACQAGAAYABgAFAAMAAwADAAMA
AwADAAMAAgACAAIAAQD//////////wEAAQABAAAAAAAAAAEAAQABAAEAAQABAAMAAQAB
AAEAAAAAAAAAAAACAAIAAgACAP/////+//7/AAAAAAAAAAACAAMAAwACAAEAAQAAAP//
//8AAAEAAQD//wAAAAAAAP7//v/+//7/AAAAAAAAAAD+//7//v/+////AAABAAIAAAAA
AAAAAQD///7//v/+/wAAAAAAAAEAAAD///3//P/9//7///8AAP3//f/9//3//P/8//3/
/v8AAP////////3//f/9//3//////////v/+//7//f/9//3//f/9//3///////7//v/9
//3//f/9///////+//7//v/9//v/+v/8//z//P/8//7//v/9//3//P/8//v/+v/7//z/
/P/9//z/+//6//n/+//7//v/+//7//v/+//7//n/+f/5//n/+//7//v/+//7//v/+f/4
//j/+P/4//j/+v/6//r/+v/4//j/+P/4//r/+v/6//r/+f/4//f/9v/3//j/+f/6//r/
+v/6//r/+P/4//j/+P/6//r/+v/6//j/+P/4//j/+P/4//j/+P/4//j/+P/4//b/9v/2
//b/+f/6//z//f/8//v//P/7//7//v///wEABAAEAAQABQAEAAEAAgABAAAAAQACAAQA
AwADAAIA//8AAP////8AAAEAAQACAAIAAAAAAAEAAgAEAAIAAgABAP///v/9//3/////
/////v8AAP///v/8//v/+v/5//X/8//z//T/9//2//P/9P/z//L/8v/z//T/8//0//T/
9P/y//L/9P/y//L/9P/y/+//7f/p/+f/7P/7/w4AHQAmADIAQwBYAG0AfwCOAJcAnQCb
AJEAgABpAE0ANAAlABYABwD7/+//4//f/9//3v/h/+X/6v/q/+z/7f/v//H/8f/x//P/
9v/2//f/9//2//j/+f/5//n/9//3//j/+P/3//f/9//3//j/+P/4//n/9//2//b/9v/2
//f/+P/6//v/+v/4//f/9//4//n/+v/4//n/+f/5//f/+f/3//f/+v/7//3//v/+//3/
+//6//z//P/8//z/+//7//v/+//6//r/+f/5//3//f/9//7//P/8//z//P/8//3//v/+
//7//////wAAAQABAAEAAQADAAUABQAGAAgACAAIAAkACwAMAAwADgAOAA8AEAARABIA
EgASABQAFwAZABkAGgAZABkAGQAaABwAHQAfAB8AHQAfAB8AHwAhACEAIQAhACIAIgAg
ACAAHgAdABwAGwAbABkAGAAXABQAFAATABIAEQAPAA0ADAAOAA0ADAALAAoABgAFAAQA
BAADAAQABQAEAAMAAgABAAAAAAAAAP//AQABAAEAAQD////////+/wAAAAABAAEAAQAB
AAEAAQABAP///////wAAAAAAAAAAAAAAAAAAAAABAAEAAAAAAAAAAAAAAAAA/v//////
/v8AAAEAAQABAAAAAAAAAP////8AAAAAAAAAAAAAAAAAAP7//v/+//7/AAAAAAAAAAAA
AAAAAAAAAAIAAgACAAMAAQAAAAAAAAD+//7//v///wAAAQABAAIAAAAAAAAAAAD/////
/////wAAAAABAAIAAAD///////8AAAEAAgADAAEAAQABAAAAAgACAAEAAQD/////////
///////+//7////////////9//3//P/8///////+//7/AAAAAAAAAAAAAAAA////////
AAAAAAAA/v/+//3//f/+////AAABAP////////////////////8BAAEAAQABAP//////
/////f/9//3//v/8//z//P/8//r/+v/6//r/+//8//3//v/9//z/+//6//r/+v/6//r/
/P/8//z//P/6//r/+v/6//z//P/8//z/+v/6//r/+v/9//3///////////8AAAAAAQAD
AAQABAAGAAcABwAFAAYABQACAAEAAgAEAAUABwAHAAUABAADAAEAAgADAAMABgAGAAYA
BgAFAAYABgAEAAQAAwADAAIA//////////8BAAAAAAD///7//P/8//z/+//3//P/8f/z
//X/9f/z//X/9f/z//L/8P/w//H/8v/0//T/9P/0//L/8P/w//L/8P/t/+3/7f/t//L/
/f8KABUAIAAwAEEAVABrAIEAkACXAJsAmQCPAIAAawBNADgALQAeAA8AAwDz/+X/3f/f
/+L/5f/p/+z/7P/o/+f/6f/t/+3/7f/v//T/9P/1//X/9P/y//P/8//z//X/9f/2//b/
8//z//P/8//2//b/9v/3//X/9P/0//T/9f/1//X/9v/4//j/9//3//T/9P/0//T/9v/3
//f/9//1//f/9f/1//P/8//0//T/+P/5//n/+v/3//b/9f/0//b/9//4//n/+v/6//n/
+f/7//v/+//8//z//P/8//z/+//7//v/+v/+//////8AAAEAAQABAAEA//8BAAEAAgAF
AAYABwAJAAoACgAJAAoADgAPABAAEQAQABAAEAASABEAEwATABQAFwAXABcAGAAYABkA
GwAbABkAGwAbABsAGwAbABsAGwAcABwAGgAaABwAGwAaABkAFQATABIAEQAQABAADwAO
AA8ADQALAAoACAAHAAYABQAHAAQABAAEAAEA////////AQABAAEAAQD+//7//v/9//3/
/f/9//3//f/9//3//P/8//z//f/9/////////////f/7//v/+//8//z//P/8//z//P/8
//z/+//7//r/+v/6//r/+v/6//z//f/9//z/+v/7//v/+//8//z//P/7//n/+v/6//r/
/P/8//z//P/8//z//P/8//r/+v/6//r/+//8//3//v/8//z//P/9//3//P/8//z//v/+
//7////9//3//P/8//3//v///wAA/v/9//z/+//8//z//f/+//7//f/9//3/+//7//v/
+//9//3//f/8//r/+v/5//n/+//7//v/+//5//n/+P/4//v/+//7//v/+//7//r/+v/7
//v/+v/6//z//P/8//z/+v/6//n/+f/3//j/+P/4//n/+v/6//v/+f/5//n/+f/7//v/
+//7//v/+//7//v/+f/5//n/+f/5//n/+f/5//f/9//3//j/+P/4//j/+P/4//j/+P/4
//j/+P/4//j/+f/6//v//P/5//j/9//2//n/+v/7//z/+v/6//r/+v/6//r/+v/6//r/
+v/6//r/+P/4//j/+f/7//3//f////3//v/+////AwAEAAQABAAHAAcABQAHAAUAAwAD
AAMABgAGAAcABwADAAIAAQABAAIAAwADAAQABAAEAAQABQAEAAQAAgACAAIAAwADAAMA
AwADAAMAAwAAAAAA///+//z//P/8//z/+//4//f/9//5//n/9//5//n/9//2//b/9v/3
//j/+P/4//j/+P/2//b/9v/0//L/8f/v/+//8f/2/wEAEAAfACoANgBHAF4AdwCNAJgA
oQCjAJsAjwCCAGkATQA4ACcAGgANAAEA8//l/+H/4f/i/+X/6f/u//D/7P/p/+n/7f/v
//P/9//4//j/+f/5//j/9//3//b/9f/2//f/+f/6//f/9//3//f/+P/4//j/+f/5//j/
+P/4//f/9//3//j//P/8//v/+//4//j/+P/4//r/+//7//v//f////3//f/7//v//P/8
///////+//7//P/8//z//P///////////wAAAAD/////////////AAACAAIAAgACAAAA
AQACAAIABAAFAAUABgAFAAUABQAFAAcACQAJAAoADAAMAAwADQANAA4ADgAQABIAEwAU
ABUAGAAYABgAGgAbAB0AHQAeACEAIQAhACIAIAAhACMAIwAlACcAJwAnACcAJwAnACcA
JgAmACQAJAAmACUAJAAjACEAHwAeAB0AHAAcABsAGgAZABcAFQAUABQAEwASABEAEQAO
AA4ADgANAAsACwALAA0ADQANAA0ACgAKAAoACQAJAAkACQAJAAsACwALAAoACQAIAAgA
BwAHAAcABwAHAAkABwAHAAcABgAGAAYABgAIAAgACAAIAAUABQAEAAQABgAGAAYABgAG
AAcABwAGAAQABQAFAAUABgAGAAYABQADAAQABAAEAAYABgAGAAYABgAGAAYABgAGAAYA
BgAGAAgACAAIAAgABwAGAAUABQAHAAYABgAGAAYABgAGAAcABQAFAAQABAAGAAYABgAG
AAUABQAFAAUABAAEAAUABgAGAAUABQAFAAMAAwADAAMABQAFAAUABAAEAAQAAwADAAMA
AwADAAMAAwADAAIAAgADAAMAAwADAAMAAwACAAIAAwADAAIAAgACAAIAAgACAAIAAgAB
AAEAAQACAAIAAgACAAIAAQABAP/////////////////////9//3//f/9//3//f/9//3/
///////////9//v/+//6//z//P/8//z/+v/6//r/+v/6//r/+v/6//z//P/8//z/+//6
//n/+P/5//r/+//8//r/+v/6//r/+v/6//r/+v/8//z//P/8//r/+v/6//r/+v/6//r/
+v/6//r/+v/6//r/+v/6//r//P/8//z//P/7//r/+f/4//r/+v/6//r/+v/6//r/+v/6
//r/+v/6//j/+P/5//n/+//7//3//f8AAAAAAQADAAIAAgACAAMAAwABAAMAAwACAAMA
BAAGAAUABQAEAAEAAgABAAEAAgADAAMABAAEAAIAAgADAAQABQAEAAUABQAEAAIAAAD/
/wEAAQABAAAAAAD///7//P/6//r/+v/3//X/9f/2//n/9v/z//T/8//y//L/8//0//X/
9v/2//b/9P/y//T/9P/y//b/9v/v/+n/6f/n/+z/+/8MABsAKgA2AEUAVgBtAH8AjACb
AKEAnQCRAIQAbQBNADQAIwAUAAcA/f/x/+H/2//f/+D/4//n/+r/7P/u/+//7//z//X/
9f/1//T/9v/3//f/9v/3//n/+v/7//r/+f/5//j/+P/5//r/+//7//r/+f/5//n/+P/4
//j/+P/5//r//P/7//r/+P/3//f/+P/5//r/+v/7//v/+//5//v/+f/5//v/+//8//z/
+//7//r/+v/7//z//f/+//7//f/8//v//v/+//3//f////////8AAP7//v/+//7///8B
AAMABAAEAAUABQAGAAkACQAJAAkACwANAA0ADgAOAA4ADgAPABMAFAAUABYAFgAXABgA
GQAcABwAHAAeAB8AIQAhACIAIQAhACEAIgAkACUAJwAnACUAJwAnACcAJwAnACcAJwAq
ACoAKAAoACYAJQAkACMAIgAhACEAIQAfAB4AHAAaABsAGQAXABYAGAAXABYAFQAUABAA
DwAOAA8ADQANAA0ACwALAAsACwAMAAwADAALAAsACwALAAsACQAJAAkACAAKAAoACwAL
AAkACQAJAAkACwAJAAkACQAKAAoACgAKAAgACAAIAAgACQAJAAgACAAGAAYABgAGAAgA
CQAJAAgACAAJAAkACQAIAAgACAAHAAUABgAGAAYACAAIAAgACAAIAAgACAAIAAoACgAK
AAoACQAIAAcABgAHAAgACQALAAkACAAIAAgACAAIAAgACQAHAAcABgAGAAYABgAGAAYA
BwAHAAcABwAGAAYABwAIAAYABQAFAAUABQAFAAUABQADAAMAAwACAAQABAADAAMAAQAB
AAEAAQABAAEAAAAAAAEAAQABAAEAAQABAAAAAAADAAMAAgACAAAAAAAAAAAAAAAAAP//
/////wAAAAAAAP7//v/9//3/AAABAAIAAwABAAEAAQABAP//////////AQABAAEAAQAA
AP///v/9/////////wIAAQAAAP///v/+//7//v/+//7//v/+//7//P/8//z//P/+//7/
/v/+//7//v/+//7//v/+//7//v8AAAAAAAAAAP///v/9//z//P/8//z//P/8//z//P/8
//r/+v/6//r//P/8//z//P/7//r/+f/5//r//f/+/wEA//8AAAAAAQABAAIAAgACAAQA
BQAEAAcABQADAAMAAwAEAAQABQAFAAMAAgABAAEAAgADAAMABAAFAAYABwAJAAkACAAF
AAQABQAFAAQAAwABAAEAAQABAAIAAgABAAAAAAAAAAAAAAD8//j/9v/1//n/+f/3//n/
9//1//T/9P/0//X/9v/2//b/9v/2//T/9P/0//L/8v/v/+//7f/v//b/AwAOABsAKAA2
AEcAXgB1AIcAlACdAKEAmQCNAHwAYwBJADYAJwAUAAkA/f/r/9//3f/f/+L/5f/r/+7/
8P/u/+v/6//t//H/9f/3//r/+P/5//n/+P/4//n/+f/5//n/+f/6//r/+f/5//n/+f/8
//z//P/9//v/+v/6//r/+//7//v//P/8//z/+//7//r/+v/6//r/+//9//7////9////
/f/9//3//f/+//7///////7//v/+//7//v/+////////////AAAAAP////////////8A
AAIAAgACAAIAAAABAAIAAgAEAAUABQAGAAcABwAHAAcABwAJAAkACgAMAAwADAANAA0A
DgAOABAAEAARABIAEwAWABYAFgAYABkAGwAbABwAHwAfAB8AIAAeAB8AIQAhACMAJQAl
ACUAIwAjACMAIwAmACYAJAAkACYAJQAkACMAIAAdABsAGQAZABoAGgAaABcAFQATABIA
EAAPAA4ADQAPAAwADAAMAAkABwAHAAcACQAJAAkACQAIAAgACAAHAAUABQAFAAUABgAH
AAgACAAHAAYABgAFAAcABwAHAAcABwAFAAUABQAEAAQABAAEAAQABAAEAAQAAQABAAAA
AAAAAAAAAAAAAAAAAQABAAAA/v///////////wAAAQABAP//AAAAAAAAAgACAAIAAgAA
AAAAAAAAAAAAAAAAAAAAAgACAAIAAgABAAAA/////wAAAAABAAIAAAAAAAAAAQABAAEA
AAAAAAIAAgACAAIA//////////8AAAAAAQACAAIAAQABAAEA//////////8BAAEAAQAA
AP7//v/9//3///////////8BAAEAAAAAAP//////////AQABAAAAAAAAAP///f/8//7/
/v/+//7//P/8//v/+//7//z//P/8//z//P/7//v/+f/5//n/+f/7//v/+//7//3//f/9
//3//f/9//3//f/9//3//f/9//v/+//7//j/+f/6//v//P/8//z//P/8//z//P/8//z/
/v/+//7//v/9//z/+//6//z//P/8//z//P/8//z//P/8//z//P/8//7//v/+//7//v/+
//7//v8BAAIAAwAEAAUABgAHAAgABgAGAAYABgAGAAYABgAGAAgACAAIAAgABwAGAAUA
BAAGAAYABgAGAAYABgAGAAYACQAKAAsADAAJAAgABwAGAAQABAAEAAQABAAEAAQABAAD
AAIAAQAAAP7//v/+//7/+//6//n/+P/6//r/+v/6//r/+v/6//r/+P/4//j/+P/5//r/
+//8//n/9v/z//D/9//8/wEABgATACAALQA6AE0AXgBvAIAAiQCQAJcAngCMAHoAaABW
AEYANgAmABYACgAAAPb/7P/u/+7/7v/u/+//8P/x//L/8v/y//L/8v/0//b/+P/6//v/
/P/9/w==
         </WaveFormData>
      </LeadData>
      <LeadData>
         <LeadByteCountTotal>10000</LeadByteCountTotal>
         <LeadTimeOffset>0</LeadTimeOffset>
         <LeadSampleCountTotal>5000</LeadSampleCountTotal>
         <LeadAmplitudeUnitsPerBit>4.88</LeadAmplitudeUnitsPerBit>
         <LeadAmplitudeUnits>��V</LeadAmplitudeUnits>
         <LeadHighLimit>2147483647</LeadHighLimit>
         <LeadLowLimit>268435456</LeadLowLimit>
         <LeadID>V1</LeadID>
         <LeadOffsetFirstSample>0</LeadOffsetFirstSample>
         <FirstSampleBaseline>0</FirstSampleBaseline>
         <LeadSampleSize>2</LeadSampleSize>
         <LeadOff>FALSE</LeadOff>
         <BaselineSway>FALSE</BaselineSway>
         <ExcessiveACNoise>FALSE</ExcessiveACNoise>
         <MuscleNoise>FALSE</MuscleNoise>
         <LeadDataCRC32>1614209961</LeadDataCRC32>
         <WaveFormData>
/P/8//z//P/6//r/+v/6//j/+P/4//j/+P/4//j/+P/6//r/+v/6//z//P/8//z//f/+
////AAAAAAAAAAAAAAEAAgADAAQABgAGAAYABgAIAAgACAAIAAgACAAIAAgACAAIAAgA
CAAIAAgACAAIAAgACAAIAAgACAAIAAgACAAIAAgACAAIAAgACAAIAAgACAAIAAgACAAI
AAgACAAIAAgACAAIAAgACAAIAAgACAAKAAoACgAKAAoACgAKAAoACgAKAAoACgAKAAoA
CgAKAAwADAAMAAwADgAOAA4ADgAOAA4ADgAOAA4ADgAOAA4ADgAOAA4ADgAQABAAEAAQ
AA4ADgAOAA4ADgAOAA4ADgAMAAwADAAMAA4ADgAOAA4AEAAQABAAEAAOAA4ADgAOAAwA
DAAMAAwADgAOAA4ADgAOAA4ADgAOAAwADAAMAAwADgAOAA4ADgAMAAwADAAMAA4ADgAO
AA4ADgAOAA4ADgAMAAwADAAMAA4ADgAOAA4ADgAOAA4ADgAOAA4ADgAOAAwADAAMAAwA
DgAOAA4ADgAMAAwADAAMAA4ADgAOAA4ADgAOAA4ADgAOAA4ADgAOAA4ADgAOAA4ADAAM
AAwADAAMAAwADAAMAAwADAAMAAwADAAMAAwADAAMAAwADAAMAA4ADgAOAA4ADgAOAA4A
DgAQABAAEAAQAA4ADgAOAA4ADQANAA0ADQAQABEAEQASABQAFQAVABYAFwAXABcAGQAa
ABsAGwAbABkAGQAYABcAFgAWABUAFAATABAADgANAAwADAALAAsACwALAAsACQAJAAgA
BwAHAAkACQALAAwACwALAAsACgAMAAwACgAKAAoACgAJAAkACQAJAAkACQAKAAoACQAJ
AAgACAAIAAgACgAKAAoACgAIAAoACwANABIAFgAcACEAIwAfABgAEQAKAAYAAQD6//T/
7v/l/9n/zP+9/7D/ov+Z/5T/lv+d/6P/rf+7/8P/yP/Q/9f/2f/a/9z/4P/o//P//v8D
AAgADgAQABEAEwASABAADgAPAA8ADwAPAA8AEAAQABAAEAAQABEAEwATABMAEwARABEA
EQASABIAEgASABIAEgASABIAEwATABMAEwATABMAEwATABMAEwATABMAFAAUABQAFAAU
ABQAFAAUABQAFAAUABQAFAASABIAEQARABIAEgARABEAEwATABMAEwATABMAFAAUABIA
EgASABIAEgARABEAEQATABMAEwATABIAEQAPAA4AEAAQAA8ADwAPAA8ADgAOAA4ADQAN
AA0ADQAMAAwACwAJAAgABwAHAAYABgAFAAQAAwADAAMAAwABAAAAAAD//////v/9//z/
+v/7//v/+f/7//v/+//7//3//f/9//7//////wAAAQAEAAUABQAGAAUABQAFAAYABwAH
AAcACQAJAAkACgAKAAsACwALAAsACwAMAAwADAALAAsACwAKAAoACgAKAAoACwALAAsA
CgAIAAgACQAJAAsACgAKAAoACgAKAAsACwALAAsACwAKAAoACgALAAsACwALAAsACwAL
AAsACwALAAkACgAKAAoACwALAAsACwALAAsACwAKAAoACwALAAsACwALAAsACwALAAsA
CwAMAAoACQAJAAkACQAJAAkACQAJAAkACQAJAAkACQAJAAgABgAHAAcABwAHAAcABwAH
AAcABwAHAAYABgAGAAYABgAGAAUABQAFAAMAAwADAAMAAwADAAMAAwAEAAQABAAEAAQA
BAAEAAQABAAEAAQAAwADAAQABAAEAAQABAADAAMAAwADAAMAAwADAAMAAwADAAEAAQAB
AAEAAQABAAEAAQADAAMAAwADAAEAAQABAAEAAQABAAEAAQABAAEAAQABAAEAAQABAAEA
AQABAAEAAQABAAEAAQABAAEAAQD//wAAAgACAAIAAgAAAAAAAAAAAAAAAAAAAAAAAAAA
AAAAAAAAAAAAAAAAAAIAAgACAAIAAAAAAAAAAAAAAAAAAAAAAAAAAAAAAAAAAQABAAEA
AQACAAMAAwAEAAYABwAHAAgACQAJAAkACwAMAA0ADQANAAkACQAIAAcACAAIAAcABgAF
AAIAAAD///7//v/9//3//f/9//3/+//9//z/+//7//v/+//9//7//f/9//3//P/8//z/
+v/6//z//P/7//v/+//7//v/+//8//z/+//7//z//P/8//z//P/8//z//P/8//7///8D
AAoAEAAUABUAEwAPAAoAAQD8//b/8f/s/+T/3P/T/8f/uv+r/57/kv+J/4b/jP+R/5n/
qf+3/73/xP/O/9P/0f/Q/9L/2P/k//H/+P/9/wIABgAGAAcABwAGAAYABQAFAAQAAwAD
AAMABAAEAAQABAAEAAUABQAFAAUABQADAAMAAwAEAAQABAAEAAQABAAEAAQABQAFAAUA
BQAFAAUABQAFAAUAAwADAAMABAAEAAQABAAEAAIAAgACAAIAAgACAAIAAgACAAIAAQAB
AAIAAgABAAEAAQABAAEAAQABAAEAAgACAAIAAgACAAIAAAD/////////////////////
///+//7//P/8//v/+//7//v/+v/6//r/+f/5//n/9//2//b/9f/1//T/8//z//D/8P/v
/+7/7f/t/+3/7f/r/+r/6v/p/+n/6P/n/+b/5v/n/+f/5f/l/+X/5f/l/+f/5//n/+j/
6//r/+z/7f/u/+//7//w//H/8f/x//L/8//z//P/9f/1//X/9v/2//f/9//3//f/9//4
//j/+P/5//n/+f/4//j/+P/4//j/+f/5//n/+P/4//j/+f/5//n/+P/4//j/+v/6//v/
+//7//v/+//6//r/+v/7//v//f/9//3//f/9//3//f/9//3//v/+//7/////////////
///////+//7///////////////////8BAAEAAQACAAAA////////////////////////
//////////////7//v////////////////////////////7//v/+//7//v/+//3//f/9
///////////////////////+//7//v/+//7//v/+//7//v/+//7//f///wAAAAAAAAAA
AAD/////////////////////////////////////////////////////////////////
////AQABAAEAAQD//////////wEAAQABAAEAAQABAAEAAQD//////////wMAAQABAAAA
AgACAAIAAgAAAAAAAAAAAAAAAAAAAAAAAAAAAAAAAAACAAIAAgACAAIAAgACAAIAAgAC
AAIAAgACAAIAAgACAAIAAgACAAIAAAAAAAAAAAACAAIAAgACAAIAAgACAAIAAAAAAAAA
AAACAAIAAwADAAEAAQACAAMAAwAEAAYABwAHAAgACQAJAAkACwAMAA0ADQANAAsACwAM
AAsACgAKAAcABgAFAAIAAgABAAAAAAD//////////////f/9//z/+//7//v/+//7//z/
/f/9//7//v///wAA/P/8//z//P/7//v/+//7//3//f/+//7//f/9//7//v/+//7//v/+
//7//v/+//7///8BAAYACgAQABUAGQAXABIACwAEAAAA+//0/+7/6P/f/9H/wv+x/6L/
kv+F/37/gP+F/4v/l/+n/7P/uv/G/83/z//O/9L/1P/e/+v/9v/9/wQACAAKAAsACwAM
AAgABgAHAAcABwAJAAkACgAKAAoACgAKAAsADQANAA0ADQANAA0ADQAOAAwADAAMAAwA
DAAMAAwADQAPAA8ADwAPAA8ADwAPAA8ADwAPAA8AEAAQABAAEAAQABIAEgASABIAEgAS
ABIAEgASABIAEQARABIAEgARABEAEQARABEAEQARABEAEgASABIAEgASABIAEgARABEA
EQATABMAEwATABEAEQAQABAAEAAQAA8ADwARABEAEAAQABAADwAPAA8ADwAOAA4ADQAL
AAoACQAJAAoACgAJAAgABQAFAAUABQAFAAQABAADAAMAAgABAAAA/v///////f//////
/////wEAAQABAAIAAwADAAQABQAEAAUABQAGAAcABwAHAAgACQAJAAkACwALAAsADAAM
AA0ADQANAA0ADQAOAA4ADgAPAA8ADwAOAA4ADgAOAA4ADwAPAA8ADgAOAA4ADwAPAA8A
DgAOAA4ADgAOAA8ADwAPAA8ADwAOAAwADAANAA0ADwAPAA8ADwAPAA8ADwAPAA8AEAAQ
ABAAEQARABEAEQARABEAEQAQABIAEwATABMAEQARABEAEQARABEAEQASABIAEQARABEA
EQARABEAEQATABMAEwATABMAEwATABIAEAARABEAEQARABEAEQARABEAEQARABAAEgAS
ABIAEgASABEAEQARABEAEQARABEAEQARABEAEQAQABAAEAAQAA4ADgAOAA4AEAAQABAA
DwAPABAAEAAQABAAEAAPAA8ADwAPAA8ADwARABEAEQARAA8ADwAPAA8AEQARABEAEQAR
ABEAEQARABEAEQARABEAEQARABEAEQARABEAEQARABMAEwATABMAEwATABMAEwATABMA
EwATABMAEwATABQAFAAUABQAFAAUABQAFAAUABQAFAAUABQAFAAUABQAFAAUABQAFAAU
ABYAFgAWABYAFgAWABYAFgAWABYAFgAWABYAFgAWABYAGAAYABgAGAAWABYAFgAWABYA
FgAWABYAGAAYABgAGAAaABoAGgAaABoAGgAaABoAGgAaABoAGgAaABoAGgAaABkAGQAZ
ABkAHAAdAB0AHgAeAB8AHwAgACMAIwAjACUAJAAlACUAJQAlACUAJAAjACAAIAAfAB4A
HQAaABgAFwAUABQAEwATABMAEwATABEAEQAQAA8ADwANAA0ADwAQABEAEQARABAAEAAQ
AA4ADgAMAAwACwALAAsACwALAAsADAAMAAsACwAMAAwADAAMAA4ADgAOAA4ADAAOAA0A
EQAWABwAIgAjACMAIwAcABUADgAMAAcA/P/2//D/5//X/8j/t/+o/5j/i/+I/4z/kf+Z
/6X/s/+7/8b/0P/X/9f/2P/a/97/7P/5/wIABwAOABIAEgATABMAEAAOAA4ADwAPAA8A
DwAPABAAEAAQABAAEAARABEAEQARABEAEQARABEAEgAQABAAEAAQABAAEAAQABEAEQAR
ABEAEQARABEAEQARABEAEQARABIAEAAQABAAEAAQABAAEAAQAA4ADgAOAA4ADwAQABAA
EQAQABAADwAPAA8ADwAPAA8ADwAPABAAEAAQABAAEAAQABAADwAPAA8ADwAPAA8ADwAN
AA0ADAAMAA4ADgANAA0ACwALAAoACgAMAAsACwALAAkACAAIAAcABQAEAAMAAwACAAIA
AQAAAP///////////f/8//z/+//7//r/+f/4//j/+f/5//f/+f/5//n/+f/6//n/+P/4
//n/+f/6//v//v//////AAABAAEAAQACAAMAAwADAAUABQAFAAYABgAJAAkACQAJAAkA
CgAKAAoACwALAAsACgAKAAoACgAKAAkACQAJAAgACAAIAAkACQAJAAgACAAIAAoACgAL
AAsACQAJAAkACAAKAAoACwALAAkACQAJAAkACQAJAAkACQALAAwADAAMAA0ADQANAA0A
CwALAAsACgAMAA0ADQANAAsACwALAAsADQANAA0ADgAOAA0ADQANAAsACwALAAsACwAL
AAsACwALAAsACwAKAAoACwALAAsACwALAAsACwAJAAkACQAIAAoACgAKAAoACgAJAAkA
CQAJAAkACQAJAAkACQAJAAkABgAGAAYABgAGAAYABgAGAAQABAAEAAMABQAGAAYABgAG
AAYABQAFAAMAAwADAAMAAwADAAMAAwADAAMAAwADAAEAAQABAAEAAwADAAMAAwABAAEA
AQABAAMAAwADAAMAAwADAAMAAwABAAEAAQABAAMAAwADAAMAAwADAAMAAwADAAMAAwAC
AAIAAgACAAIAAgACAAIAAgACAAIAAgACAAQABAAEAAQAAgACAAIAAgAEAAQABAAEAAIA
AgACAAIABAAEAAQABAACAAIAAgACAAQABAAEAAQABAAEAAQABAACAAIAAgACAAIAAgAC
AAIABAAFAAUABQAFAAYABwAHAAYACAAJAAkACgALAAsACwAPABAAEQARABEADwAPAA4A
DQAMAAwACwAKAAkABgAEAAMAAgACAAEA///////////9//3//P/7//v/+//7//3//v//
///////+//7//v/8//z//P/8//v/+//7//v/+//5//r/+v/5//v//P/8//z/+v/6//r/
+v/6//r//P/9//3/AAAGAAwAEQATABEADAAFAAAA+v/z/+r/5P/e/9P/x/+4/6f/lv+I
/33/dv96/4P/if+V/6P/rf+0/77/w//F/8b/yP/O/9r/5f/s//P//P8CAAAA/////wAA
AAD//////v/9//3//f/+//7/AAAAAAAAAQD//////////wEAAQABAAIAAAAAAAAAAAD+
//7//v///wEAAQABAAEAAQABAAEAAQABAAEAAQACAAAAAAAAAAAAAAAAAAAAAAAAAAAA
AAAAAAAAAAD/////AAAAAP////////////////////8AAAAAAAAAAAAAAAAAAP//////
//////////////////7//v/+//7//f/9//3//f/8//z//P/7//v/+//7//r/+v/5//n/
+P/3//f/9P/0//P/8v/x//H/8f/x//H/8P/w/+//7f/s/+v/6v/s/+3/7f/r/+n/6f/p
/+n/6//r/+v/7P/t/+3/7v/v//D/8f/x//L/9f/1//X/9v/1//X/9f/3//f/9//4//j/
+f/5//n/+f/5//r/+v/6//n/+f/5//j/+P/4//j/+P/5//n/+f/4//j/+P/5//n/+f/4
//j/+P/4//j/+f/5//f/9//3//b/9v/2//f/9//1//X/9f/1//f/9//3//f/9//4//j/
+P/3//f/9//3//f/9//3//b/9v/3//f/9//5//n/+f/5//n/+f/5//r/+v/5//n/+f/7
//v/+//7//n/+f/5//n/+f/5//n/+P/4//n/+f/5//n/+f/5//n/+f/5//n/+P/6//r/
+v/6//r/+f/5//n/+f/5//n/+f/5//n/+f/5//j/+P/4//j/+P/4//j/+P/4//j/+P/3
//n/+v/6//r/+P/4//f/9//5//n/+f/5//n/+f/5//n/+f/5//n/+f/5//n/+f/5//n/
+f/5//n/+f/5//n/+f/5//n/+f/5//n/+f/5//n/+f/5//n/+f/5//n/+f/5//n/+f/5
//n/+//7//n/+v/6//r/+v/6//r/+v/6//r/+P/4//j/+P/4//j/+P/4//j/+P/4//j/
+P/4//j/+P/4//j/+P/4//j/+P/4//j/+v/6//r/+//5//n/+f/6//3//f/+/wAA////
/wAAAQADAAMABQAGAAUABQAFAAMAAwACAAEAAAAAAP///v/9//z/+v/5//j/9v/1//X/
9f/1//X/8//z//L/8f/x//H/7//x//L/8//1//X/9P/0//T/8v/y//L/8v/x//H/8f/x
//H/8f/y//L/8f/x//L/8v/y//L/8v/0//T/9P/0//T/8//1//j//v8EAAkACwAJAAQA
+//2//L/7f/m/+D/2v/T/8n/uv+r/5z/kP+H/4L/gv+H/43/mf+p/7P/uP++/8X/yf/I
/8r/zP/U/9//6P/v//T//P/+//3//f/+//7//P/9//3//f//////AAAAAAAAAAAAAAEA
AQABAAEAAQABAAEAAQACAAIAAgACAAIABAAEAAQABQAFAAUABQAFAAUABQAFAAUABQAF
AAUABgAIAAgACAAIAAgACAAIAAgACAAIAAgACAAIAAgABwAHAAgACAAHAAcABwAHAAcA
BwAHAAcACAAIAAgACAAIAAgACAAHAAcABwAHAAcABwAHAAcABwAGAAYABgAGAAUABQAD
AAMAAgACAAIAAQABAAEA///+//7//f/9//z/+//7//r/+v/5//j/9f/1//X/9f/1//T/
9P/z//H/8P/v/+7/8P/x//H/7//t/+3/7f/t/+//7//v//D/8f/x//L/8//0//X/9f/2
//f/9//3//j/+f/5//n/+//7//v//P/8//3//f/9//3//f/+//7//v/////////+//7/
/v/+//7//////////v/+//7//////////v/+//7//v/+///////////////+//7//v//
////AQABAAEAAQD/////////////AAAAAAAAAQABAAEAAQABAAEAAQAAAAAAAQABAAEA
AQABAAEAAQABAAEAAQACAAIAAQABAAEAAQABAAEAAQABAAEAAQABAAEAAQABAAAAAAAB
AAEAAQABAAEAAQABAP////////7//v/+//7//v/+//3//f/9/////////////f/9//3/
/f/+//7//v/+//7//v/+//7//v/+//7//f/7//z//P/8//z//P/7//v/+//7//v/+//7
//v/+//7//v/+//7//v/+//7//v/+//7//v/+//7//v/+//7//v/+//7//v/+//5//n/
+f/5//v/+//7//v/+//7//v/+//7//v/+//7//v//f/9//z//P/8//z//P/8//z//P/8
//z//P/8//z//P/8//z//P/8//z//P/8//z//P/8//z//P/8//z//P/8//z//P/8//r/
+v/6//r//P/8//3//f/9//3//v////3//v8AAAEAAwAEAAUABQAFAAcACAAJAAcABwAF
AAUABAADAAIAAgABAAAA///8//r/+f/4//j/9f/1//X/9f/1//P/8//y//P/8//z//P/
9f/2//f/9//1//T/9P/0//L/8v/y//L/8f/x//H/8f/z//P/9P/0//P/8//0//T/9P/0
//T/9P/y//L/8v/y//f/+f/+/wQACgAPAA0ACQAEAP3/+P/0/+3/5v/g/9r/z//F/7b/
pf+Y/4z/f/96/37/hf+J/5f/p/+v/7j/wv/H/8n/yP/K/87/2P/l/+7/9f/8/wAAAAD/
/wEAAAD8//z//f/9//3//////wAAAAAAAAAAAAABAAEAAQABAAEA////////AAAAAAAA
AAAAAAIAAgACAAMAAwADAAMAAwADAAMAAwADAAMAAwADAAQAAgACAAIAAgACAAIAAgAC
AAIAAgACAAIAAgACAAEAAQACAAIAAQABAAMAAwADAAMAAQABAAIAAgACAAIAAgACAAQA
AwADAAMAAQABAAEAAQABAAEAAAAAAAIAAgABAAEAAQABAAAAAAAAAP////////3//P/8
//v//f/8//v/+//6//r/+f/4//f/9//3//f/9//2//b/9f/1//T/8//y//L/8//z//H/
8f/x//H/8f/1//X/9f/2//f/9//4//n/+v/7//v//P////////8AAAMAAwADAAUAAwAD
AAQABAAHAAcABwAHAAcACAAIAAgACQAJAAkACAAIAAgACAAIAAkACQAJAAgACAAIAAkA
CQAJAAgACAAIAAgACAAJAAkACQAJAAkACAAIAAgACQAJAAkACQAJAAkACQAJAAkACQAJ
AAoACgAKAAsACwALAAsACwALAAsACgAKAAsACwALAAsACwALAAsACwALAAsADAAMAAsA
CwALAAsACwALAAsACwALAAsACwAJAAkACQAIAAgACQAJAAkACQAJAAkACQAJAAkACQAI
AAoACgAKAAoACAAHAAcABwAHAAcABwAHAAcABwAHAAcABgAGAAYABgAGAAYABgAGAAYA
BgAGAAUABQAGAAYABgAGAAYABQAFAAUABQAFAAUABQAFAAUABQADAAMAAwADAAMAAwAD
AAMAAwADAAMAAwADAAMAAwADAAMAAwADAAMAAQABAAEAAQABAAEAAQABAAEAAQABAAEA
AQABAAEAAQABAAEAAQAAAAAAAAAAAAAAAAAAAAAAAAAAAAAAAAAAAP7//v/+//7/AAAA
AAAAAAACAAIAAgACAAAAAAAAAAAAAgACAAIAAgACAAIAAgACAAIAAgACAAIABAAEAAQA
BAACAAIAAgACAAQABAAEAAQAAgACAAIAAgAEAAQABAAEAAQABAAEAAQABAAEAAQABAAE
AAQABAAEAAQABQAFAAUABQAGAAcABwAIAAoACwALAAwADQANAA0ADwAQABEAEQARAA8A
DwAOAA0ADAAMAAsACgAJAAYABAADAAIAAgABAAEAAQABAAEA//////7//f/9//3//f//
/wAAAQABAAEAAAAAAAAA/v/+//7//v/9//3//f/9//3//f/+//7//f/9//7//v/+//7/
/v/+//7/AAAAAAAA//8BAAYADAASABUAFwATAA4ABwACAPz/9//w/+j/4P/X/8n/uv+n
/5j/iP97/3b/fP+D/4n/lf+j/63/tv/C/8f/xf/I/8z/0v/e/+n/8v/5//7/AgAEAAMA
AwACAAIAAAABAAEAAQABAAEAAgACAAIAAgACAAMAAwADAAMAAwADAAMAAwAEAAQABAAE
AAQABAAEAAQABQAFAAUABQAFAAUABQAFAAUABQAFAAUABgAGAAYABgAGAAYABgAGAAYA
BgAGAAYABgAIAAgABwAHAAgACAAHAAcACQAJAAkACQAHAAcACAAIAAgACAAIAAgACgAJ
AAkACQAJAAkACQAJAAsACwAKAAoACgAKAAkACQAJAAkACAAIAAYABQAFAAUABQAEAAQA
AwAFAAQAAwADAAAAAAD///7//f/9//3//f/9//z//P/7//v/+v/5//j/9v/3//f/9f/1
//X/9f/1//f/9//3//j/9//3//j/+f/6//v/+//8//3//f/9//7/////////AQABAAEA
AgACAAMAAwADAAMAAwAEAAQABAAFAAUABQAEAAQABAAEAAQABQAFAAUABAAEAAQABQAF
AAUABAAEAAQABAAEAAUABQAFAAUABQAEAAQABAAFAAUABQAFAAUABQADAAMAAwADAAUA
BgAGAAYABwAHAAcABwAHAAcABwAGAAYABwAHAAcACQAJAAkACQAJAAkACQAKAAoACQAJ
AAkACQAJAAkACQAJAAkACQAJAAkACQAJAAgACAAJAAkACQAHAAcABwAHAAcABwAHAAYA
BgAGAAYABgAGAAUABQAFAAUABQAFAAUABQAFAAUABQAGAAYABgAGAAQABAAEAAQABAAE
AAQAAwADAAQABAAEAAIAAgABAAEAAwADAAMAAwADAAMAAwADAAMAAwADAAMAAwADAAMA
AwABAAEAAQABAAMAAwADAAMAAQABAAEAAQADAAMAAwADAAEAAQABAAEAAQABAAEAAQAB
AAEAAQABAAEAAQD//wAAAgACAAIAAgACAAIAAgACAAAAAAAAAAAAAgACAAIAAgACAAIA
AgACAAIAAgACAAIAAgACAAIAAgACAAIAAgACAAQABAAEAAQAAwACAAEAAAACAAIAAgAC
AAIAAgACAAIAAgACAAIAAgACAAIAAwADAAUABQAGAAcABQAGAAgACQAJAAoACwALAA0A
DwAQABEAEQARAA8ADwAOAA0ADAAMAAsACgAJAAYABAADAAIAAgABAAEAAQABAP///f/9
//z//f/9//3//f///wAAAQABAAEAAAAAAAAA/v/+//7//v/9//3//f/9//3//f/+//7/
/////wAAAAAAAAAAAAAAAAAAAAAAAAAAAQADAAoAEAAUABcAFwATAA4ACQACAP7/+f/w
/+r/4v/Z/83/vv+t/5z/jv+B/37/hP+L/5P/n/+t/7X/vv/G/83/z//Q/9T/2v/m//H/
+v8DAAgACAAIAAsACwAIAAgACAAJAAkACQAJAAkACgAKAAoACgAKAAsACwALAAsACwAL
AAsACwAMAAwADAAMAAwADAAMAAwADQANAA0ADQANAA8ADwAPAA8ADwAPAA8AEAAOAA4A
DgAOAA4ADgAOAA4ADgAOAA4ADgAQABAADwAPABAAEAAPAA8ADwAPAA8ADwARABEAEgAS
ABAAEAAQABAAEAAPAA8ADwAPAA8ADwAPAA8ADwAOAA4ADgAOAA0ADQANAA0ADAAMAAwA
CwALAAsACQAIAAgABwAHAAYABQAFAAYABgAFAAQAAQABAAEAAQD///7//v/9//3//P/7
//r/+P/5//n/9//5//n/+f/5//n/+f/5//r/+//7//z//f/+//////8AAP///////wAA
AwADAAMABQAFAAUABgAGAAkACQAJAAkACQAKAAoACgAJAAkACQAIAAoACgAKAAoACQAJ
AAkACAAKAAoACwALAAkACAAIAAgACAAIAAkACQALAAsACwAKAAgACAAJAAkACQAJAAkA
CQAJAAkACQAJAAkACgAKAAoACwALAAsACwALAAsACwAKAAwADQANAA0ADQANAA0ADQAN
AA0ADQAOAAwACwALAAsADQANAA0ADQANAA0ADQANAA8ADwAPAA4ADgAPAA8ADwAPAA8A
DwAPAA8ADwAPAA4ADgAOAA4ADgAQAA8ADwAPAA0ADQANAA0ADQANAA0ADQAMAAwADAAM
AA4ADgAOAA4ADgAOAA4ADQALAAwADAAMAA4ADgANAA0ADQANAA0ADQANAA0ADQANAA0A
DQANAA0ACwALAAsACwANAA0ADQANAA0ADQANAA0ADQANAA0ADQANAA0ADQANAA0ADQAN
AA0ADwAPAA8ADwAPAA8ADwAPAA8AEQAPAA4AEAAQABAAEAAOAA4ADgAOABAAEAAQABAA
EgASABIAEgASABIAEgASABIAEgASABIAFAAUABQAFAAUABQAFAAUABQAFAAUABQAFQAW
ABcAGAAaABoAGgAaABsAHAAdAB4AIAAgACAAIAAiACIAIgAiACIAIgAiACIAIQAgAB8A
HgAbABoAGQAYABYAFgAWABYAFAAUABQAFAAUABQAFAAUABYAFgAWABYAGAAYABgAGAAW
ABYAFgAWABQAFAAUABQAFgAWABYAFgAYABgAGAAYABgAGAAYABgAGAAYABgAGAAbABwA
HQAeACIAJgAqAC4AKwAoACUAIgAbABYAEQAMAAMA/P/1/+7/4f/U/8f/uv+4/7b/tP+y
/7z/xP/M/9T/2v/g/+b/7P/w//T/+P/8/wUADAATABoAHAAeACAAIgAgACAAIAAgAB4A
HgAeAA==
         </WaveFormData>
      </LeadData>
      <LeadData>
         <LeadByteCountTotal>10000</LeadByteCountTotal>
         <LeadTimeOffset>0</LeadTimeOffset>
         <LeadSampleCountTotal>5000</LeadSampleCountTotal>
         <LeadAmplitudeUnitsPerBit>4.88</LeadAmplitudeUnitsPerBit>
         <LeadAmplitudeUnits>��V</LeadAmplitudeUnits>
         <LeadHighLimit>2147483647</LeadHighLimit>
         <LeadLowLimit>268435456</LeadLowLimit>
         <LeadID>V2</LeadID>
         <LeadOffsetFirstSample>0</LeadOffsetFirstSample>
         <FirstSampleBaseline>0</FirstSampleBaseline>
         <LeadSampleSize>2</LeadSampleSize>
         <LeadOff>FALSE</LeadOff>
         <BaselineSway>FALSE</BaselineSway>
         <ExcessiveACNoise>FALSE</ExcessiveACNoise>
         <MuscleNoise>FALSE</MuscleNoise>
         <LeadDataCRC32>181247151</LeadDataCRC32>
         <WaveFormData>
PAA8ADwAPAA7ADoAOQA4ADYANAAyADAALgAsACoAKAAlACQAIwAiACAAHgAcABoAFwAW
ABUAFAASABAADgAMAAsACgAJAAgABwAGAAUABAADAAIAAQAAAP7//v/+//7//P/8//z/
/P/6//r/+v/6//r/+v/6//r/+v/6//r/+v/4//j/+P/4//b/9v/2//b/+P/4//j/+P/4
//j/+P/4//j/+P/4//j/+v/6//r/+v/8//z//P/8//z//P/8//z//f/+////AAAAAAAA
AAAAAAEAAgADAAQABAAEAAQABAAGAAYABgAGAAYABgAGAAYABgAGAAYABgAGAAYABgAG
AAYABgAGAAYABgAGAAYABgAGAAYABgAGAAQABAAEAAQABAAEAAQABAACAAIAAgACAAAA
AAAAAAAA/v/+//7//v/+//7//v/+//7//v/+//7//v/+//7//v/8//z//P/8//r/+v/6
//r/+v/6//r/+v/6//r/+v/6//r/+v/6//r/+P/4//j/+P/4//j/+P/4//j/+P/4//j/
+P/4//j/+P/2//b/9v/2//j/+P/4//j/+P/4//j/+P/2//b/9v/2//j/+P/4//j/9v/2
//b/9v/2//b/9v/2//j/+P/4//j/+P/4//j/+P/4//j/+P/4//j/+P/4//j/+P/4//j/
+P/4//j/+P/4//j/+P/4//j/+P/4//j/+f/5//v/+//9//3//f/9//7//v//////AAD/
/wAAAAAAAAEAAgAEAAUABAADAAAA/v////z/+//7//n/+v/6//z//v8BAAMABAACAAAA
///+//n/+f/5//z//f/9//3/+v/7//r/9//3//f/9//2//P/8//z//P/9P/0//T/9P/0
//T/9P/0//T/9P/0//X/9f/1//b/+P/+/wcAEwAiADEAOwA/AEMARwBOAGIAgACRAJMA
jwBmABUAwv+H/1P/Iv8H//z+8v7g/tL+1v7m/vr+Ef8s/0P/U/9j/3P/hf+b/6//wP/N
/9f/3v/l/+r/8f/1//j/+v/7//7//////wAAAQACAAMAAwAFAAUABAAFAAYABgAIAAgA
CQAJAAoACgALAAsACQAJAAkACQAMAAwADQANAAsACwALAAwADAAMAAwADQAPAA8AEAAQ
AA4ADgAPABAAEQARABEAEQASABIAEgATABUAFQAXABcAFQAWABYAGAAZABoAGwAcABsA
GwAcAB0AIAAhACIAIwAkACYAJwAoACcAKgAqACsALgAwADEAMwA0ADUANQA3ADoAOwA8
AD0APQA8AD0APAA+AD4APgA+AD4APQA8ADsAOQA4ADcANgA1ADMAMwAyADEALwAvACwA
KwAqACgAJgAkACMAIgAfAB8AHAAbABkAGAAWABQAEQASABEAEAANAAoACAAIAAYABwAF
AAYABgADAAIAAgACAAIAAQAAAP/////+//7//f/9//z//P/8//z/+//7//v/+//6//r/
+f/5//n/+f/5//r/+v/6//r/+//7//v/+//7//v/+//7//r/+v/7//v/+//7//z//P/8
//z//f/9//7//v/+/wAAAQABAAEAAQD//wAAAQABAAMAAwAEAAUABQAFAAYABwAHAAcA
CAAJAAcABwAHAAcACgAKAAoACgAIAAgACAAJAAkACQAIAAgACAAJAAkACQALAAkACQAK
AAoACgAKAAoACQAJAAkACQAJAAcABgAGAAQABAAEAAQABAAEAAMAAwADAAMAAwADAAMA
AgACAAIAAgABAAEAAQABAAAAAAAAAAAAAAD//////////////////////////////v/+
//7//v/+//7//v8AAAAA////////////////////////////////////////////////
///+//7//v/+//7//v/+/wAA/v/+//7//P/8//z//P/+//7//v/+//7//v/+//7//v/+
//7//v/8//z//P/8//z//P/8//z//P/8//z//P/8//z//P/8//7//v/+//7//v/+//7/
///9//////8BAAEAAQABAAIAAgADAAMABAAFAAYABgAGAAQABAAFAAUABQAFAAMAAgAB
AP7//f/9////AAAAAAIAAQADAAQABAAGAAQAAwACAAEAAQABAAQAAwADAAMAAAD///7/
+//7//v/+//6//f/+f/5//n/+v/4//j/+P/4//j/+P/4//j/+P/4//n/+f/5//r//v8E
ABEAHwAwADsAQQBHAEsATwBeAHoAkACTAI8AdwA4AOX/pP9v/z3/Gv8F//r+7v7g/t7+
7P4C/xT/K/9G/1n/Z/9z/4X/mf+x/8P/0P/Z/+P/6P/v//b/+//9//7/AAABAAQABQAF
AAYABwAIAAkACQALAAsADAANAA4ADgAOAA4ADwAPAA4ADgAPAA8AEQARABEAEQAQABAA
EQARABMAEwATABQAEgASABIAEwAVABUAFgAWABQAFAAVABYAFwAXABcAFwAYABgAGAAZ
ABkAGQAbABsAGwAcABwAHgAfACAAIQAiACMAIwAkACUAJAAlACYAJwAoACoAKwAsAC0A
MAAwADEAMAAyADMANQA4ADkAOQA7ADwAPQA+AD8APgA+AEAAQAA+AD4APgA+AD4APQA8
ADsAOQA4ADcANgA3ADUANQA0ADMAMQAxAC4AKwAqACgAJgAkACMAIgAfACEAHgAdABsA
GgAYABYAEwASABEAEAANAAwACgAKAAgACAAFAAUABAADAAIAAgACAAAA///+//3////+
//7//f/9//z//P/8//z/+//7//v/+//6//r/+f/5//n/+f/5//j/+P/4//j/+f/5//n/
+f/3//f/9//3//j/+P/5//n/+f/5//r/+v/6//r/+//7//z//P/8//7/////////////
/wAAAQABAAEAAQACAAMAAQABAAIAAwAFAAUABgAHAAUABQAFAAUABgAGAAYABgAGAAYA
BgAHAAcABwAGAAYABgAHAAcABwAHAAUABQAGAAQABAAEAAQABQAFAAUABQAFAAMAAgAC
AAIAAgACAAIAAgACAAEAAQABAAEAAQABAAEAAAAAAAAAAAD///////////7//v/+/wAA
AAD//////f/9//3//f////////////3//P/8//z//P/8//z//P/+//7//f/9//3//f/9
//3//f/9//3//f/7//v/+//7//v/+//7//v/+//6//r/+v/6//r/+v/6//7//P/6//r/
+v/6//r/+v/6//r/+v/6//j/+P/4//j/+P/4//j/+P/6//r/+v/6//j/+P/4//j/+v/6
//r/+v/4//j/+P/4//j/+P/4//j/+P/4//j/+P/4//j/+P/4//j/+P/4//j/+P/4//j/
+P/2//b/9v/2//j/+f/5//v/+f/7//v/+//9//7//v//////AAABAAIAAAAAAAAAAAAB
AAEAAQABAP///v/9//r/+f/5//n/+v/6//z//f///wAAAAAAAP7////+//v/+//5//z/
/f/9/////P/7//r/9//3//f/9//0//H/8f/x//H/8v/y//L/8v/y//L/8v/y//L/8v/y
//X/9f/1//b/9P/6/wEADQAaACsANwBBAEUASQBQAGQAfgCNAIsAgwBiABcAxv+J/1P/
JP8B/+z+4P7W/sz+0P7e/vL+B/8i/zn/S/9b/2n/ff+T/6n/vP/J/9P/3P/h/+b/7f/x
//b/+P/5//z//f/9//7///8AAAEAAQADAAMABAAFAAYABgAEAAQABQAFAAgACAAJAAkA
BwAHAAcABwAIAAgACQAJAAkACQAJAAoACgAKAAoACwANAA0ADgAOAA4ADgAPABAAEQAR
ABEAEQAQABAAEAARABEAEQATABMAEwAUABQAFgAXABgAGQAaABsAGwAcAB0AIAAhACIA
IwAiACQAJQAmACkALAAsAC0ALgAwADEAMwA0ADUANQA3ADoAOwA8AD0APgA+AEAAQABC
AEIAQgBCAEAAPwA+AD0APQA8ADsAOgA5ADcANwA2ADMAMQAxAC4ALQAsACoAKAAoACcA
JgAjACEAHgAdABsAGgAYABYAEwASABEAEAANAAwACgAKAAgACAAFAAUABAABAAAAAAAA
AAAA///+//3//f/8//z/+//5//j/+P/4//j/9//3//f/9//2//b/9f/3//f/9//3//T/
9P/0//T/9f/1//X/9f/1//X/9f/1//T/9P/1//X/9f/1//b/9v/2//b/9//3//j/+P/4
//r/+//7//v/+//7//z//f/9//3//f/+/////////wAAAQABAAEAAgADAAMAAwADAAMA
AgACAAIAAgAEAAQABAAFAAUABQAEAAQABAAFAAUABQAHAAUABQAGAAYABgAGAAYABQAF
AAUABQAHAAUABAAEAAIAAgACAAIABAAEAAMAAwABAAEAAQABAP///v/+//7/AAD/////
//////7//v/+//7//v/9//3//f/9//3//f/9//3//f/9//v/+v/6//r//P/8//z//P/6
//r/+f/5//v/+//7//v/+//7//v/+//5//n/+f/5//n/+f/5//n/+//6//r/+v/6//r/
+v/6//j/+v/6//r/+v/6//r/+v/6//r/+v/6//j/+P/4//j/+P/4//j/+P/4//j/+P/4
//j/+P/4//j/+P/4//j/+P/4//j/+P/4//j/+P/4//j/+v/6//r/+v/4//j/+P/4//j/
+P/4//j/9v/2//b/9v/2//b/9v/2//j/+P/4//j/9v/2//b/9v/4//j/+P/4//b/9v/2
//f/+f/7//v//f/7//v/+//8//z//f/9//7///8AAAAAAAAAAAAAAQABAAEAAQD///7/
///8//v/+//5//r/+v/8//3///8AAAAAAAD+//3//P/5//n/+f/8//3//f/9//r/+//6
//f/9//3//f/9v/z//H/8f/x//L/8v/y//L/8v/y//L/8v/y//L/8v/z//P/9f/2//b/
+v8FABMAIgAvADsAQwBFAEcAUgBuAIoAkwCPAIEAUAD5/6j/af83/wr/7f7e/tb+yv7G
/sz+3P7w/gX/Iv87/0v/W/9t/4P/mf+x/8L/zf/Z/+L/5//s//H/9f/4//r/+//+////
//8AAAEAAgAFAAUABwAHAAgACQAKAAoACAAIAAkACQAMAAwADQANAA0ADQANAA0ADgAO
AA8ADwANAA0ADQAOABAAEAAQABEAEQARABIAEgASABIAEwAUABUAFQAVABUAFgAWABYA
FwAXABcAGQAZABkAGgAaABwAHQAeAB8AIAAhACEAIgAjACQAJQAmACcAKgAsAC0ALgAv
ADIAMgAzADYAOAA5ADsAPAA9AD0APwBAAEEAQgBDAEYARgBIAEgASABIAEgASABIAEcA
RgBFAEMAQgBBAEAAQQA/AD8APgA5ADcANwA0ADUANAAyADAALgAtACwAKQAoACQAIgAf
ACAAHgAcABkAGgAZABgAFQASABAAEAAOAA4ACwALAAoACQAIAAgACAAGAAUABAADAAMA
AgACAAEAAQAAAAAAAAAAAP////////3//P/8//v//f/9//3//f/8//z//P/8//3//f/9
//3//f/9//3//f/8//z//f/9//v/+//8//z//v/+//////8AAAAAAAACAAMAAwADAAMA
AwAEAAUABQAFAAUABgAHAAUABQAGAAcACQAJAAoACwALAAsACwALAAwADAAMAAwADgAO
AA4ADwANAA0ADAAMAAwADQANAA0ADQALAAsADAAKAAoACgAKAAsACwALAAsACwAJAAgA
CAAIAAgACAAIAAgACAAHAAcABwAHAAcABwAHAAYABgAGAAQAAwADAAMAAwACAAIAAgAE
AAQAAwADAAEAAQABAAEAAQABAAEAAQABAAAAAAAAAAAAAAAAAAAAAAAAAP//////////
/////////////////f/9//3//f///////////////v/+//7//v/+//7//v/8//7//v/+
//7//v/+//7//v/+//7//v/+//7//v/+//7//v/+//7//f/8//v/+v/7//z//f/+//7/
/v/+//7//P/8//z//P/8//z//P/8//z//P/8//z//P/8//z//P/8//z//P/8//z//P/8
//z//P/8//z//P/9//3//////wEAAQABAAEAAgACAAMAAwAGAAcACAAIAAgACAAIAAkA
CQAJAAkABwAEAAMAAAD//wEAAQACAAIABAAFAAcACAAIAAgABgAFAAIA////////AgAD
AAMAAwACAAEAAAD9//v/+//7//r/9//3//f/9//4//j/+P/4//r/+v/6//r/+P/4//j/
+f/3//n//P/8//7/BwATACQANQA9AEUASwBPAFgAcACMAJsAnQCRAGAACwC4/3n/P/8S
//X+5P7c/tL+yv7Q/uD+8P4H/yT/Pf9P/1//cf+H/5//s//C/8//3f/m/+v/7v/z//n/
/v/+////AgADAAEAAgADAAQABwAHAAkACQAKAAsADAAMAA4ADgAPAA8ADgAOAA8ADwAP
AA8ADwAPABAAEAARABEAEQARABEAEgAUABQAFAAVABMAEwAUABQAFgAWABcAGAAZABkA
GQAZABgAGAAYABkAGwAbAB0AHQAdAB4AHgAgACEAIgAjACQAJQAlACYAJwAqACsALAAt
ACwALgAvADAAMwA2ADYANwA2ADgAOQA7AEAAQQBBAEMAQgBDAEQARQBIAEgASgBKAEoA
SgBKAEoASgBJAEgARwBHAEYARQBEAEEAPwA/AD4AOwA5ADkANgA1ADQAMgAwACwAKwAq
ACcAJwAkACMAIQAgAB4AHAAZABgAFwAWABMAEgAQABAADgAMAAkACQAIAAcABgAGAAYA
BAADAAIAAQD///7//v/9//7//v///wAA/v/9//3//f/9//z//P/7//v/+//7//v/+v/6
//r/+v/5//n/+f/5//n/+f/5//n/+v/6//v/+//5//n/+v/6//z//P/9//3//v/+//7/
AAABAAEAAQABAAEAAgADAAMAAwADAAQABQAHAAcACAAJAAcABwAIAAkACQAJAAkACQAK
AAoACgAKAAwADAAMAA0ACwALAAoACgAKAAsACwALAAsACQAJAAoACgAKAAoACgAHAAcA
BwAHAAkABwAGAAYABgAGAAYABgAEAAQAAwADAAMAAwADAAMAAQAAAAAAAAACAAEAAQAB
AAMAAgACAAIAAAAAAP/////////////////////////////+//7//v/+//7//v/+//z/
/P/7//v//f/9//3//f/7//v/+//7//3//f/9//3//f/9//3//f/9//z//P/8//z//P/8
//z//P/8//z/+v/6//r/+v/6//j/+P/4//j/+P/4//j/+P/4//j/+P/4//j/+P/4//j/
+P/4//j/+P/4//j/+P/4//j/+P/4//j/+P/4//j/+P/6//r/+//7//v/+//9//3//f/9
//7//v//////AAABAAAAAAAAAAAAAgADAAMAAwADAAEAAAD///r/+f/5//n//P/8//7/
//8BAAIAAgACAP7//f/8//n/9//3//r/+//7//v/+P/3//b/8//z//P/8//y/+//7//v
/+//8P/w//D/8P/w//D/8P/w//D/8P/y//P/8//z//D/8P/2////DQAcACsANwA9AEEA
QwBKAGAAfACNAJEAjwBuACEAzP+N/1f/Jv8H//r+7v7e/tL+1v7o/vr+Df8m/z//Uf9f
/23/f/+V/6v/vP/J/9P/2v/f/+T/6//v//L/9v/3//r/+//9//7///8AAP////8BAAEA
AAABAAIAAgACAAIAAwADAAQABAAFAAUABwAHAAcABwAGAAYABwAHAAcABwAHAAgACAAI
AAgACQAJAAkACgAKAAwADAANAA4ADQANAA0ADQAOAA4ADgAPAA8ADwARABEAEQASABIA
FAATABQAFQAWABcAFwAYABkAGgAbABwAHQAcAB4AHwAgACEAJAAkACUAJgAoACkAKwAs
AC0ALQAvADAAMQAyADMAMgAyADQANAA2ADYANgA2ADYANQA0ADMAMwAyADEAMAAvAC0A
LQAsACkAJwAnACQAJQAkACIAIAAcABsAGgAXABcAFAATABEAEgAQAA4ACwAKAAkACAAF
AAUABAAFAAQAAgD//////v/9//z//P/8//r/+f/4//f/9//2//b/9f/1//T/9P/0//T/
8//z//P/8//y//L/8f/z//P/8//z//L/8v/y//L/8f/x//H/8f/x//H/8f/x//H/8v/0
//X/9f/1//b/9v/1//T/9P/z//b/9v/2//j/+f/5//n/+f/7//z//f/9//v/+//8//3/
/f/9//7/////////AAABAP//////////AgACAAIAAgAAAAAAAAABAAEAAQAAAAAAAAAB
AAEAAQADAAEAAQACAAAAAAAAAAAAAQABAAEAAQD///3//P/8//7//v/+//7//P/8//v/
+//7//v/+//7//v/+v/6//r//P/7//v/+//5//j/+P/4//r/+v/5//n/+f/5//n/+f/3
//f/9//3//f/9v/2//b/+P/4//j/+P/2//b/9f/1//f/9//3//f/9//3//f/9//1//X/
9f/1//f/9//3//f/9//2//b/9v/2//b/9v/2//b/9v/2//b/9v/2//b/9v/0//T/9P/0
//b/9v/2//b/9v/2//b/9v/0//T/9P/0//T/9P/0//T/9P/0//T/9P/0//T/9P/0//L/
8v/y//L/9P/0//T/9P/0//X/9f/3//X/9//3//f/+f/6//r/+//5//r/+//8//z//P/8
//z//f/9//3//f/7//r/+f/2//X/9f/1//b/9v/4//n/+//+//7//v/8//v/+v/3//f/
+f/8//3//f/7//j/9//2//P/8//z//P/8v/v/+//7//v//D/8P/w/+7/7v/u/+7/8P/w
//D/8P/v/+//7//w//T/+v8DAA8AIAAvADcAPwBDAEcAUgBoAIIAiwCLAH0ASgD7/67/
c/9D/xj/+/7s/uL+1v7M/tT+5v76/g//Lv9F/1X/Yf9z/4X/m/+v/8D/y//V/97/5f/o
/+//8f/y//b/9//6//v//f/+////AAD/////AQABAAIAAwAEAAQABAAEAAUABQAGAAYA
BwAHAAcABwAHAAcACAAIAAkACQALAAsACwAMAAoACgAKAAsACwALAAwADAAKAAoACwAM
AA0ADQANAA0AEAAQABAAEQARABEAEwATABMAFAAUABYAFwAYABkAGgAbABsAHAAdAB4A
HwAgACEAIgAkACUAJgAnACoAKgArAC4AMAAxADMANAA1ADUANwA5ADsAPQA/AD4APgBA
AEAAQgBCAEIAQgBCAEEAQAA/AD8APgA9ADwAOQA3ADcANgA0ADMANAAyAC8ALgAsACoA
KAAnACYAIwAlACIAIQAfABwAGgAYABUAFgAVABQAEQAQAA4ADgAMAAwACQAJAAgABQAE
AAQABAAEAAMAAgABAAMAAgACAAEAAQAAAAAAAAAAAP///////////v/+//3/////////
///8//z//P/8//v/+//7//v/+//7//v/+//8//z//f/9//v/+//8//z//v/+///////+
//7//v8AAAEAAQABAAEAAQACAAMAAwADAAMABAAFAAUABQAGAAcABwAHAAgACQALAAsA
CwALAAoACgAKAAoADAAMAAwADQALAAsACgAKAAwADQANAA0ACwAJAAkACgAKAAoACgAK
AAkACQAJAAkACQAHAAYABgAGAAYABgAGAAYABgAFAAUAAwADAAMAAwAEAAQABQAGAAQA
AwADAAMAAwACAAIAAgAEAAQAAwADAAEAAQABAAEAAQABAAEAAQABAAAAAAAAAAAAAAAA
AAAAAAAAAP///////////////////////////f/9//3//f/9//3//f/9/////v/+//7/
/P/8//z//P/+//z//P/+//z//P/8//z//P/8//z//P/8//z//P/8//r/+v/6//r/+v/6
//r/+v/6//r/+v/6//r/+v/6//r/+v/6//r/+v/6//r/+v/6//r/+v/6//r/+v/6//r/
+v/6//r/+v/6//r/+v/6//r/+P/4//j/+P/4//j/+P/4//r/+v/6//r/+v/6//r/+v/4
//j/+P/4//r/+v/6//r/+//7//3//f///////////wAAAAABAAEABAAFAAYABgAGAAYA
BgAHAAUABQAFAAMAAgABAP7//f/9//3//v/+//7///8BAAIABAAEAAIAAQAAAP3//f/9
//7//////////v/9//z/+f/5//n/+f/4//X/9f/1//X/9v/2//b/9v/2//b/9v/2//j/
+P/4//n/+f/5//r/+v/+/wcAFQAkADMAPQBDAEUASQBSAGwAjgCZAJUAhwBSAP3/rv9x
/zn/DP/t/t7+1v7M/sb+zv7e/vD+B/8i/zv/S/9b/2//hf+b/6//wP/P/9n/4v/r//D/
8//1//j//P/9/wAAAQABAAIAAwAEAAUABQAHAAcABgAHAAgACAAKAAoACwALAAwADAAN
AA0ADQANAA0ADQAMAAwADQANAA8ADwAPABAAEAAQABAAEQARABEAEgASABIAEgATABQA
FwAXABcAFwAYABgAGAAZABcAFwAZABkAGwAcABwAHgAfACAAIQAiACMAIwAkACUAJgAn
ACgAKQAsAC4ALwAwADEANAA0ADUANgA4ADkAOwA+AD8APwBBAEIAQwBEAEUASABIAEoA
SgBIAEgASABIAEgARwBGAEUARwBGAEUARABBAD8APwA+AD0AOwA7ADgANQA0ADIAMAAu
AC0ALAApACkAJgAlACMAIQAeABsAFwAYABcAFgATABIAEAAQAA4ADgALAAsACgAHAAYA
BgAGAAIAAQAAAP//AQAAAAAA//////7//v/+//7//f/9//3//f/8//z/+//7//v/+//7
//r/+v/6//r/+f/5//n/+f/5//n/+f/5//j/+P/5//n/+//7//z//P/8//z//f/9//7/
/v/+/wAA//////////8BAAIAAwADAAEAAQACAAMABAAFAAcACQAHAAcACAAJAAkACQAJ
AAkACgAKAAoACgAKAAoACgALAAsACwAKAAoACgALAAsACwALAAkACQAKAAoACgAKAAoA
CQAJAAkACQAJAAcABgAGAAQABAAEAAQABgAGAAUABQAFAAUABQAFAAMAAgACAAIABAAD
AAMAAwADAAIAAgACAAIAAgABAAEAAQABAAEAAQABAAEAAQABAAEAAAAAAAAAAAAAAAAA
AAD+//7//f/9//3//f/9//3//v///wAAAQD/////////////////////AQAAAAAAAAD/
//7//f/8//7//P/8//7//v/+//7//v/+//7//v/+//7//v/+//7//v/+//7//v/+//7/
/v/+//7//v/+//7//P/8//z//P/9//7///8AAP7//v/+//7//P/8//z//P/+//7//v/+
//3//P/7//r//P/8//z//P/8//z//P/8//z//f/9//////8BAAEAAQABAAIAAgADAAMA
BAAFAAYACAAIAAgACAAJAAkACQAJAAcABgAFAAIAAQABAAEAAgAAAAIAAwAFAAYABgAG
AAQAAwACAP///////wIAAwADAAMAAAD///7/+//7//v/+//4//X/9f/1//f/+P/4//j/
+P/4//j/+P/4//j/+P/4//f/9//3//j/+v8AAAsAFwAoADUAPwBFAEkASwBYAHQAkACb
AJkAiwBSAPv/rP9t/zf/DP/v/uT+2P7M/sr+0v7k/vb+Df8o/0H/U/9h/3P/i/+j/7n/
yP/V/93/5P/r//L/9//5//z/AAABAAQABQADAAQABQAGAAkACQALAAsADAANAA4ADgAO
AA4ADwAPAA4ADgAPAA8ADwAPAA8ADwASABIAEwATABMAEwATABQAFAAUABQAFQAVABUA
FgAWABgAGAAZABoAGgAZABgAFwAaABoAGgAbAB0AHQAfAB8AHQAeAB4AIAAjACQAJQAm
ACcAJwAoACkAKgArACwALQAsAC4ALwAwADMANgA2ADcAOAA6ADsAPQBAAEEAQQBDAEQA
RQBGAEcASABIAEoASgBKAEoASgBKAEoASQBIAEcASQBIAEcARgBDAEEAQQBAAD8APQA9
ADoANwA2ADQAMgAwAC8ALgArACsAKAAnACUAIgAgAB4AGwAaABkAGAAVABYAFAAUABIA
EgAPAA8ADgALAAoACgAKAAgABwAGAAUABwAGAAYABQADAAIAAgACAAIAAQABAAEAAQAA
AAAA//////////////7//v/+//7///////////////////////7//v///////////wAA
AAAAAAAAAQABAAIAAgACAAQABQAFAAUABQAFAAYABwAHAAkACQAKAAsACQAJAAoACwAL
AAsADAANAA0ADQANAA0AEAAQABAAEAAOAA4ADgAPAA8ADwAOAA4ADgAPAA8ADwAPAA0A
DQAOABAAEAAQABAADQANAA0ADQANAAsACgAKAAwADAAMAAwACgAKAAkACQAJAAkACQAJ
AAsACgAKAAoACgAJAAkACQAHAAYABgAGAAgACAAHAAcABwAHAAcABwAHAAcABwAHAAcA
BgAGAAYABgAGAAYABgAIAAgABwAHAAcABwAHAAcABwAHAAcABwAFAAUABQAFAAUABQAF
AAUABQAEAAQABAAGAAYABgAGAAYACAAIAAYABgAGAAYABgAGAAYABgAGAAYABgAGAAYA
BgAGAAYABgAGAAYABgAGAAgACAAIAAgABgAGAAYABgAIAAgACAAIAAYABgAGAAYACAAI
AAgACAAKAAoACgAKAAwADAAMAAwADgAOAA4ADgAQABAAEAAQABIAEgASABIAEAAQABAA
EAANAAwACwAKAAwADAAMAAwADQAOAA8AEAAPAA4ADQAMAAwADAAMAAwADAAMAAwADAAL
AAoACQAIAAUABAADAAIABAAEAAQABAAEAAQABAAEAAYABgAGAAYABAAEAAQABAAIAAoA
DAAOABsAJgAxADwARQBMAFMAWgBsAHwAjACcAIEAaABPADYA+//A/4X/Sv80/yD/DP/4
/v7+BP8K/xD/Jv86/07/Yv92/4j/mv+s/7z/yv/Y/+b/7v/0//r/AAAFAAgACwAOABAA
EAAQAA==
         </WaveFormData>
      </LeadData>
      <LeadData>
         <LeadByteCountTotal>10000</LeadByteCountTotal>
         <LeadTimeOffset>0</LeadTimeOffset>
         <LeadSampleCountTotal>5000</LeadSampleCountTotal>
         <LeadAmplitudeUnitsPerBit>4.88</LeadAmplitudeUnitsPerBit>
         <LeadAmplitudeUnits>��V</LeadAmplitudeUnits>
         <LeadHighLimit>2147483647</LeadHighLimit>
         <LeadLowLimit>268435456</LeadLowLimit>
         <LeadID>V3</LeadID>
         <LeadOffsetFirstSample>0</LeadOffsetFirstSample>
         <FirstSampleBaseline>0</FirstSampleBaseline>
         <LeadSampleSize>2</LeadSampleSize>
         <LeadOff>FALSE</LeadOff>
         <BaselineSway>FALSE</BaselineSway>
         <ExcessiveACNoise>FALSE</ExcessiveACNoise>
         <MuscleNoise>FALSE</MuscleNoise>
         <LeadDataCRC32>156807722</LeadDataCRC32>
         <WaveFormData>
TABMAEwATABKAEoASgBKAEYARABCAEAAPgA8ADoAOAA2ADQAMgAwAC0AKgAnACQAIQAe
ABsAGAAUABIAEAAOAAwACgAIAAYAAwACAAEAAAD9//z/+//6//n/+P/3//b/9v/2//b/
9v/1//T/8//y//L/8v/y//L/8P/w//D/8P/u/+7/7v/u/+7/7v/u/+7/7v/u/+7/7v/u
/+7/7v/u/+7/7v/u/+7/8P/w//D/8P/y//L/8v/y//L/8v/y//L/8//0//X/9v/2//b/
9v/2//j/+P/4//j/+v/6//r/+v/8//z//P/8//7//v/+//7//v/+//7//v/+//7//v/+
//7//v/+//7//v/+//7//v/+//7//v/+//z//P/8//z//P/8//z//P/6//r/+v/6//n/
+P/3//b/+P/4//j/+P/2//b/9v/2//T/9P/0//T/9P/0//T/9P/y//L/8v/y//L/8v/y
//L/8P/w//D/8P/u/+7/7v/u//D/8P/w//D/7v/u/+7/7v/w//D/8P/w/+7/7v/u/+7/
7v/u/+7/7v/s/+z/7P/s/+z/7P/s/+z/7v/u/+7/7v/s/+z/7P/s/+7/7v/u/+7/7P/s
/+z/7P/s/+z/7P/s/+z/7P/s/+z/7P/s/+z/7P/q/+r/6v/q/+z/7P/s/+z/6v/q/+r/
6v/s/+z/7P/s/+r/6v/q/+r/6v/q/+r/6//t/+//8P/w/+7/7v/w//H/8//z//P/8//0
//X/9f/1//f/9//3//j/+P/4//b/9v/z//L/8v/x//H/8v/y//P/9//4//r/+//6//f/
9f/z//L/8f/x//L/8f/x//D/7//w/+//7f/s/+z/6//q/+j/6P/n/+f/5//n/+f/5//n
/+X/5f/l/+b/6P/o/+j/6P/o/+j/6v/t//X//f8IABMAHAAlACsANwBLAHAAmgC4ANAA
6ADiAKwAdgBYAD0AFwD4/+r/2P+y/4L/Vv8z/x7/G/8p/0H/U/9k/3b/iv+f/7T/wP/K
/9H/1//b/+H/5//s/+7/7//w//L/8v/1//b/9//3//f/+P/6//v/+//7//z//P/9//3/
/f/+/wAAAAABAAIAAAAAAAAAAQACAAQABQAGAAYABQAFAAQABgAGAAYABwAHAAgACAAJ
AAkACwALAAsADQANAA0ADQAOAA8ADwAQABIAEgATABMAFQAVABYAGAAZABoAGwAdAB0A
HwAgACEAJAAkACUAJwAqACwALQAvAC4AMAAzADMANwA5ADsAPAA/AEEAQwBFAEcASABJ
AEwATwBQAFEAUwBSAFIAUwBTAFMAVABUAFMAUwBRAFEAUQBNAEwATABLAEwASgBJAEcA
QwBDAEAAPgA9ADwAOgA3ADcAMwAxAC4AKgAnACQAIgAhAB4AGwAaABYAFQARAA8ADgAM
AAoACAAHAAUAAwADAAIA//////7//v/9//3//P/6//r/+f/5//f/9//3//f/9//3//b/
9v/2//b/9v/1//X/9f/1//X/9v/2//b/9v/0//T/8//z//X/9f/1//b/9v/2//T/9v/0
//T/9P/0//T/9f/1//b/+P/5//n/+f/5//n/+//7//v//P/8//3//f/9//7//v//////
AAAAAAEAAQABAAIAAgACAAMAAwACAAEAAAAAAAIAAgACAAIAAgACAAIAAgACAAIAAgAB
AAMAAwADAAMAAAAAAAAAAAAAAAAAAAAAAP7//v/8//z/+v/6//r/+f/7//v/+//7//n/
9//3//f/+f/5//f/9v/2//f/9//3//f/9//2//b/9v/2//X/9f/1//X/9f/1//X/9P/0
//T/9P/0//T/9P/0//T/9P/0//P/8//z//P/8f/x//H/8f/y//L/8//0//L/8v/y//L/
8v/y//L/8v/y//L/8f/x//H/8f/x//D/8v/y//L/8v/y//L/8v/y//D/8P/w//D/8v/y
//L/8v/x//D/7//u//D/8P/w//D/7v/u/+7/7v/u/+7/7v/u//D/8P/w//D/8P/w//D/
8f/x//P/9P/0//T/9P/2//f/9//3//f/9//4//n/+f/5//j/9//2//b/+P/4//b/9v/z
//L/8v/x//L/9P/1//f/+f/6//z//f/7//n/+P/3//b/9f/1//b/9//3//b/9f/y//H/
7//u//D/7//u/+z/6v/p/+n/6f/p/+n/6f/p/+n/6f/p/+r/6v/q/+r/6v/s/+7/7v/z
//v/BQAQABkAJAAtADkASQBnAJIAtADMAOQA8ADOAJYAcABYADcAEwD8/+z/zv+e/2z/
SP8v/yL/J/89/1H/Yf9y/4T/mP+v/8D/yv/S/9f/2//h/+f/6//u//D/8//0//b/9v/1
//b/9//3//n/+v/8//3/+//7//z//P/9//3//f/+//7//v///wAAAAAAAAAAAQADAAQA
BAAEAAMAAwAEAAQABAAEAAQABQAHAAgACAAJAAcACQAJAAkACwALAAsACwAMAA0ADQAO
ABAAEAARABEAEwATABQAFgAVABYAFwAZABsAHQAeAB8AIAAgACEAIwAkACYAJwApACwA
LgAxADEAMwA1ADcAOAA9AD8AQQBDAEMARABFAEgASQBKAEsATQBOAE4ATwBPAE0ATgBO
AE0ATwBNAE0ATQBJAEgASABHAEgARgBFAEMAQQBBAD4APAA6ADgANQAxADEALQArACgA
JAAhAB4AHAAZABYAEwASABAADwALAAkACAAGAAQAAgABAP///f/9//z/+f/5//j/+P/3
//f/9v/2//b/9f/1//H/8f/x//H/8//z//L/8v/w//D/8P/v//H/8f/x//H/8P/w//D/
8P/w//D/7//v//H/8f/x//L/8v/y//D/8v/y//L/8v/y//L/8//z//T/8v/z//P/8//1
//X/9//3//f/+P/4//n/+f/5//r/+v/9//3//v/+//3//f/9//7//v/+//////8BAAEA
AQACAAAAAAAAAAAAAgACAAIAAgAAAAAAAAD//////////////v/+//7//v/8//z//P/8
//z//P/6//r/+v/6//r/+f/7//v/+//7//n/9//3//f/+f/5//f/9v/2//f/9//3//f/
9//2//b/9v/2//X/9f/1//X/9f/1//X/9P/0//T/9v/2//b/9v/0//T/9P/0//X/9f/1
//X/9f/1//X/9f/z//L/8v/y//T/9P/0//T/8v/y//L/8v/0//T/8//z//f/9f/z//T/
9P/0//T/9P/0//T/9P/0//L/8v/y//L/8v/y//L/8v/y//L/8v/y//L/8v/y//L/8v/y
//L/8v/y//L/8v/y//L/8v/y//L/8v/y//L/8v/y//L/8v/y//L/8v/y//L/8P/w//D/
8P/y//L/8v/y//D/8f/x//P/9P/0//T/9P/4//n/+f/5//n/+f/6//v/+//7//v/+//7
//z//P/8//r/+v/5//j/+P/3//f/+P/4//n/+//8/wAAAQABAP//AAD///z/+//5//r/
+//7//z/+//6//n/9f/0//T/8//y//D/8P/v/+//7//v/+//7//v/+//7//v//D/8P/w
//D/8P/w//D/8v/1//n/AQAMABcAIAApADEAPQBRAHIAngC+ANQA7ADwAMoAlgB0AF0A
PQAaAAYA9v/Y/6r/fP9P/zL/Jf8v/0P/V/9q/3z/jv+h/7b/xv/Q/9n/3//j/+n/7f/w
//L/9//4//r/+v/7//z//f/9//v//P/+/////////wAAAAABAAEAAQACAAIAAgADAAQA
BAAEAAQABQAFAAYABgAGAAcABwAIAAgACAAIAAgACQAJAAoACgALAAsADQANAA0ADQAN
AA0ADQAQABEAEQASABIAEgATABMAFQAVABYAGAAZABoAGwAdAB0AHwAgACEAJgAmACcA
KQAqACwALQAvADAAMgA1ADUAOQA7AD0APgA/AEEAQwBFAEgASgBMAFAAUQBSAFMAVQBW
AFYAVwBXAFcAWABYAFcAVwBVAFUAVQBTAFIAUgBRAFAATgBNAEsASQBJAEYARABDAEIA
QAA9ADsANwA1ADIAMAAtACoAKAAlACIAHwAeABgAFwATABEAEAAOAAwACgAJAAcABQAF
AAQAAQABAAAA/v/9//3//P/6//r/+f/5//n/+f/5//n/9//3//b/9v/2//b/9v/1//X/
9f/1//X/9P/0//T/9P/2//b/9f/1//P/8//z//T/9v/2//T/9v/0//T/9P/0//T/9f/1
//b/9v/3//f/9//3//f/+f/5//n/+v/6//v/+//7//z//P/9//3//v/+/////////wAA
AAAAAAEAAQADAAMAAwAEAAIAAgACAAIAAgACAAIAAgACAAIAAgABAAEAAQABAAEAAgAC
AAIAAgAAAAAAAAAAAP7//v/8//z//v/+//7//f/7//v/+//7//v/+f/5//n/+f/5//f/
9v/2//f/9//3//f/9//2//b/9v/2//X/9f/1//X/9f/1//X/9P/0//T/9P/0//T/9P/0
//T/9P/0//X/9f/1//X/9f/1//X/9f/z//L/8v/y//L/8v/y//L/8v/y//L/8v/y//L/
8f/x//H/8//z//L/8v/y//L/8v/y//L/8v/y//D/8P/w//D/8P/w//D/8P/w//D/8P/w
//D/8P/w//D/8P/w//D/8P/w//D/8P/w//D/8P/w//D/8v/y//L/8v/w//D/8P/w//D/
8P/w//D/8P/w//D/8P/u/+7/7v/u//D/8P/w//D/7v/u/+7/7v/w//D/8P/w//D/8P/w
//H/8f/z//T/9P/2//b/+P/5//f/9//3//f/+P/5//n/+f/7//v/+//8//r/+v/4//j/
+f/4//j/9//1//b/9v/3//n/+v/8//3//f/7//r/+f/0//P/8//0//f/9//2//X/9P/z
//H/8P/w/+//7v/s/+7/7f/t/+3/6//r/+v/6//r/+v/6//s/+r/6v/q/+r/7P/s/+z/
8f/3/wEACgATABwAJQAtADcATwB4AKIAvADSAOgA2gCoAHgAWgA/ABsA/P/w/+T/xP+W
/2j/P/8i/xv/K/9F/1v/bP9+/5L/pf+6/8j/0P/X/9//4//n/+v/7v/w//P/9P/2//b/
9//4//n/+f/7//z//v////////8AAAAA////////AAAAAAAAAQACAAIAAgACAAMAAwAE
AAQABAAFAAUABgAGAAYABgAGAAcABwAIAAgACQALAA0ADQANAA0ADQANAA0AEAARABEA
EgASABIAEwATABUAFQAWABgAGwAcAB0AHwAdAB8AIAAhACYAJgAnACkAKgAsAC0ALwAu
ADAAMwAzADcAOQA7ADwAPwBBAEMARQBJAEoASwBOAE8AUABRAFMAUgBSAFMAUwBTAFQA
VABTAFMAUQBRAFEATwBOAE4ATQBMAEoASQBHAEUARQBCAEAAQQBAAD4AOwA3ADMAMQAu
ACwAKQAmACQAIwAgAB0AHAAYABcAEwARABAADgAMAAoABwAFAAMAAwACAP/////+//7/
/f/9//z/+v/6//n/+f/5//n/+f/5//f/9//2//b/9v/2//b/9f/1//X/9f/1//T/9P/0
//T/9P/0//P/8//z//P/8//0//L/8v/w//L/9P/0//T/9P/0//X/9f/2//b/9//3//f/
9//3//n/+f/5//r/+v/7//v/+//8//z//f/9//7//v////////8AAAAAAAABAAEAAQAB
AAEAAgACAAIAAgACAAIAAgACAAIABAAEAAQAAwABAAEAAQABAAAAAAAAAAAAAAAAAAAA
AAD+//7//P/8//7//v/+//3/+//7//v/+//7//n/+f/5//n/+f/3//b/9v/3//f/9//3
//f/9v/2//T/9P/z//P/8//z//P/8//z//L/8v/y//L/8v/y//L/8v/y//L/8v/x//H/
8f/x//H/8f/x//H/8f/w//D/8P/w//D/8P/w//D/8P/w//D/8P/w/+//7//t/+//8f/w
//D/8P/w//D/7v/u/+7/7v/w//D/8P/w/+7/7v/u/+7/7P/s/+z/7P/u/+7/7v/u/+7/
7v/u/+7/7v/u/+7/7v/s/+z/7P/s/+z/7P/s/+z/7P/s/+z/7P/s/+z/7P/s/+z/7P/s
/+z/7v/u/+7/7v/t/+3/7//w//L/8v/y//T/8//z//P/8//1//b/9//3//X/9f/1//X/
+P/4//j/9v/2//X/9P/0//P/8//0//T/9f/3//j/+v/5//n/9//2//f/9P/z//P/9P/1
//X/9P/z//L/8f/v/+7/7v/t/+z/6P/o/+f/5//p/+n/6f/p/+n/6f/p/+n/6P/o/+j/
6P/q/+r/7P/u/+//8f/5/wQAEQAYACEAKQA1AEsAcACaALYAzADkANoAqAB2AFYAOQAV
APb/5v/a/77/kv9k/zv/IP8Z/yn/Qf9V/2j/ev+O/6P/tv/E/87/1f/d/9//4//n/+z/
8v/0//T/9f/0//P/9P/1//X/9//4//r/+//7//v//P/8/////////wAAAAAAAAEAAgAA
AAAAAAABAAEAAgACAAIAAwADAAQABAAGAAYABgAHAAcACAAIAAkABwAJAAkACQANAA0A
DQANAAwADQANAA4AEgASABMAEwAVABUAFgAYABcAGAAZABsAHQAfACAAIQAiACIAIwAl
ACgAKgArAC0ALgAwADMAMwA2ADcAOAA4ADwAPwBCAEUARQBGAEcASgBLAEwATQBPAFAA
UABRAFEAUQBSAFIAUQBRAE8ATwBPAE0ATABMAEsASABGAEUAQwBCAEMAQQBAAD4APAA5
ADUANQAxAC8ALAAqACcAJAAiAB0AGgAXABYAFAATAA8ADQAKAAgABgAEAAMAAQD/////
/v/7//v/+v/4//f/9//2//j/+P/3//f/8//z//P/8//1//X/9P/0//L/8v/y//H/7//v
/+//7//w//D/8P/w//D/8P/v/+//7//v/+//8P/w//D/7v/w//D/8P/w//D/8P/x//H/
8v/y//P/8//z//P/8//1//X/9f/2//b/9//5//n/+v/6//v/+//8//z/+//7//v//P/+
//7//////////////wAA/v/+//7//v8AAAAAAAAAAP7//v/+//3//f/9//3//f/8//z/
/P/8//z//P/8//z//P/8//r/+v/4//j/+P/3//f/9//3//f/9//1//X/9f/3//f/9f/0
//T/9f/1//X/8//z//L/8v/0//T/8//z//P/8//z//P/8//y//L/8v/0//T/9P/0//L/
8v/y//L/8f/x//H/8f/x//H/8f/x//H/8P/w//D/8P/w//D/8P/w//D/8P/w//L/8v/x
//H/8f/x/+//8P/u/+7/7v/u/+7/7v/u/+7/7v/u/+7/7v/u/+7/7v/u/+7/7v/u/+7/
7v/u/+7/7v/u/+7/7v/u/+z/7P/s/+z/7v/u/+7/7v/u/+7/7//v//H/8v/y//L/8v/0
//X/9f/z//P/8//0//f/9//3//f/9//3//j/+P/2//T/9P/z//T/9P/z//P/8v/y//P/
9f/4//r/+//7//f/9v/1//L/8f/x//L/8//1//T/8//y/+//7f/s/+z/6//q/+j/6P/n
/+f/5//n/+f/5//n/+f/5//n/+j/6P/o/+j/6P/o/+j/6v/t//P/+/8IABMAHAAlAC8A
OQBNAHAAmgC6ANAA6ADmALYAegBYAD8AGQD4/+j/2P+y/4L/WP83/yD/G/8n/z3/U/9i
/3L/hv+b/7D/wP/K/8//1f/b/9//4//m/+r/7//w//L/8v/1//b/9//3//X/9v/4//n/
+//7//z//P/7//v/+//8//z//P/9//7/AAAAAAAAAQD//wAAAAAAAAMAAwAEAAQABAAE
AAQABQAFAAYABgAHAAcACQAJAAkACQAJAAkACQAKAAsACwAMAA4ADgAPAA8AEQARABIA
FAAVABYAFwAZABsAHQAeAB8AIAAgACEAIwAkACYAJwApACoALAAvAC8AMwA1ADcAOAA5
ADsAPQA/AEMARABFAEgASQBKAEsATQBOAE4ATwBPAFEAUgBSAFEATwBNAE0ATQBNAEwA
TABLAEgARgBFAEMAQwBDAEAAPgA7ADoAOAA1ADUAMQAvACwAKgAnACQAIgAfABwAGQAY
ABYAFQARAA8ADgAMAAoACAAHAAUAAwADAAIA//////7//P/7//v/+v/6//r/+f/5//n/
+f/5//n/9//3//b/9v/4//j/+P/3//X/9f/1//X/9P/0//T/9P/2//b/9f/1//P/8//z
//T/9v/2//T/9v/2//b/9v/2//b/9//3//j/+v/7//v/+//7//v//f/9//v//P/8//3/
/f/9//7//v//////AAAAAAEAAQABAAIAAgACAAMAAwADAAMAAwAEAAIAAgACAAIAAgAC
AAIAAgAEAAQABAADAAEAAQABAAEAAAAAAAAAAAD+//7//v/+//7//v/8//z//P/8//z/
+//7//v/+//7//3/+//7//v/+//7//n/+P/2//f/9//3//n/+f/4//j/9v/2//X/9f/3
//f/9//3//f/9v/2//b/9v/2//b/9v/2//b/9v/2//X/9f/1//X/9f/1//X/9f/z//L/
8v/y//T/9P/0//T/9P/0//T/9P/0//T/8//z//P/9f/1//T/9P/0//T/9P/0//T/9P/0
//T/9P/0//T/9P/0//T/9P/0//T/9P/0//L/8v/y//L/8v/y//L/8v/y//L/8v/y//L/
8v/y//L/9P/0//T/9P/y//P/8//1//b/9v/2//b/+v/7//v/+//5//n/+v/7//v/+//7
//v/+//8//z//P/6//r/+f/4//r/+f/5//r/+P/5//v//P8AAAEAAQD///7//f/6//n/
+//8//3//f/6//n/+P/3//P/8v/y//H/8v/w//D/7//t/+3/7f/t/+//7//v/+//7//w
//D/8P/u/+7/7v/u//L/9f/7/wUAEgAdACQALQA3AEMAWwCEAKwAxgDcAPAA5ACwAHwA
YgBJACUABAD2/+T/vP+I/1z/O/8m/yP/Nf9N/2H/cP+C/5b/qf+8/8r/1P/b/9//4//p
/+3/8P/y//X/9v/4//j/+//8//3//f/7//z//v///wEAAQACAAIAAQABAAEAAgACAAIA
AwAEAAQABAAEAAUABQAGAAYABgAHAAcACAAIAAgACAAIAAkACQAKAAoACwALAA0ADQAN
AA8ADwAPAA8AEgATABMAFAAUABQAFQAVABcAFwAYABoAGwAcAB0AHwAfACEAIgAjACYA
JgAnACkAKgAsAC0ALwAwADIANQA1ADsAPQA/AEAAQgBDAEQARQBJAEoASwBOAE8AUABR
AFMAVABUAFUAVQBVAFYAVgBVAFUAUwBTAFMAUQBQAFAATwBOAEwASwBJAEcARwBEAEIA
QQBAAD4AOwA7ADcANQAyADAALQAqACgAIwAgAB0AHAAaABkAFQATABIAEAAOAAwACQAH
AAUABQAEAAEAAQAAAAAA//////7//v/+//3//f/7//v/+//7//n/+f/4//j/+v/6//r/
+f/5//n/+f/5//b/9v/2//b/+P/4//f/9//1//X/9f/2//j/+P/2//j/9v/2//b/9v/2
//f/9//4//j/+f/5//n/+f/5//v/+//9//7//v////3//f/+//7//////wAAAAADAAMA
AwAEAAIAAgADAAMAAwADAAMABAACAAIAAgACAAQABAAEAAQABAAEAAQAAwABAAEAAQAB
AAAAAAAAAAAA/v/+//7//v/+//7//P/8//7//v/+//3//P/7//r/+f/7//n/+f/5//n/
+f/3//b/9v/3//f/9//3//f/9v/2//b/9v/1//X/9//3//f/9//1//T/9P/0//T/9P/0
//T/9P/0//T/9P/z//P/8//z//H/8f/x//H/8//y//L/8v/w//D/8P/w//L/8v/y//L/
8P/w/+//7//x//H/8f/y//D/8P/w//D/8P/w//D/8P/w//D/8P/w/+7/7v/u/+7/7v/u
/+7/7v/u/+7/7v/u/+7/7v/u/+7/7v/u/+7/7v/u/+7/7v/u/+z/7P/s/+z/7P/s/+z/
7P/s/+z/7P/s/+7/7v/u/+7/7P/s/+z/7P/s/+z/7P/s/+z/7P/s/+z/6v/q/+r/6v/s
/+z/7P/s/+r/6v/q/+r/7f/t/+//8P/w//D/8P/y//P/8//z//P/9f/2//f/9//1//X/
9f/1//b/9v/2//T/8v/x//D/8P/v/+//8P/w//P/9f/2//j/+f/5//f/9v/3//T/8//z
//L/8//z//L/8f/w/+//7f/u/+7/7f/s/+j/6P/n/+f/5//n/+f/5//n/+f/5//n/+j/
6P/o/+j/6v/s/+z/7P/t//H/+/8GABEAGAAhACkANQBLAHIAngC6AMwA4ADUAKYAdABW
ADkAFwD2/+b/3P++/5L/ZP87/yD/F/8n/z//U/9m/3r/kP+j/7b/xP/O/9P/2//h/+X/
6f/s/+7/7//w//L/8v/z//T/9f/1//X/9v/4//n/+f/5//r/+v/7//v/+//8//z//P/9
//7//v/+//7//////wAAAAAAAAEAAQACAAIABAAEAAQABQAFAAYABgAHAAUABwAHAAcA
CwALAAsACwAMAA0ADQAOABAAEAARABEAEwATABQAFgAXABgAGQAbABsAHQAeAB8AIgAi
ACMAJQAoACoAKwAtAC4AMAAzADMANQA3ADkAOgA/AEEAQwBFAEUARgBHAEoATQBOAE8A
UQBQAFAAUQBRAFEAUgBSAFEAUwBRAFEAUQBNAEwATABLAEoASABHAEUARQBFAEIAQAA9
ADwAOgA3ADcAMwAxAC4AKgAnACQAIgAhAB4AGwAaABYAFQARAA8ADAAKAAgABgAHAAUA
AwADAAAA/f/9//z/+v/5//n/+P/4//j/9//3//X/9f/1//X/9f/1//T/9P/0//T/9P/z
//P/8//z//P/8v/y//L/8v/y//L/8f/x//H/8f/x//L/8v/y//D/8v/y//L/8v/y//T/
9f/1//b/9P/1//X/9f/3//f/+f/5//f/+P/4//n/+//7//z//P/9//3//v/+//3//f/9
//7/AAAAAAEAAQABAAEAAQACAAIAAgACAAIAAgACAAIAAgAAAAAAAAD//wEAAQABAAEA
/v/+//7//v/+//7//v/+//7//v/8//z/+v/6//r/+f/7//v/+//7//n/9//3//f/+f/5
//f/9v/2//f/9//3//X/9f/0//T/9v/2//X/9f/z//P/8//z//X/9P/0//T/9P/0//T/
9P/y//L/8v/y//H/8f/x//H/8//z//P/8//z//L/8v/y//L/8v/y//L/8v/y//L/8v/y
//L/8f/x//P/8f/v//D/8v/y//L/8v/y//L/8v/y//D/8P/w//D/8v/y//L/8v/w//D/
8P/w//D/8P/w//D/8P/w//D/8P/w//D/8P/w//D/8P/w//D/7v/u/+7/7v/w//D/8P/w
/+7/7v/u/+7/7v/u/+7/7v/w//D/8P/w//D/8f/x//P/9P/0//T/9P/2//f/9//3//f/
9//4//n/+//7//v/+//5//r/+v/6//j/+P/3//b/9v/1//X/9v/2//f/+f/6//r/+//7
//n/9v/1//L/8f/z//T/9f/1//b/9f/0//P/7//u/+7/7f/s/+r/6v/p/+v/6//r/+v/
6//r/+v/6//r/+z/7P/s/+r/6v/q/+r/7P/x//f/AQAKABMAGgAjACsAOQBRAHoAogC8
ANIA5gDSAJ4AbgBSADUAEQD0/+b/1v+0/4j/XP8z/xz/Gf8r/0f/W/9s/4D/lP+p/7r/
yP/S/9n/2//h/+f/6//s//D/8//0//b/9v/3//j/+f/5//f/+P/6//v//f/9//7//v//
//////8AAAAAAAABAAIAAgACAAIAAwABAAIAAgACAAUABQAGAAYABgAGAAYABwAHAAgA
CAAJAAkACwALAAsACwALAAsACwAOAA8ADwAQABIAEgATABMAEwATABQAFgAZABoAGwAd
ABsAHQAeAB8AJAAkACUAJwAmACgAKQArACwALgAxADEANQA3ADkAOgA9AD8AQQBDAEUA
RgBHAEoASQBKAEsATQBOAE4ATwBPAFEAUgBSAFEATwBNAE0ATQBNAEwATABLAEoASABH
AEUAQQBBAD4APAA7ADoAOAA1ADMALwAtACoAKgAnACQAIgAdABoAFwAWABIAEQANAAsA
CgAIAAYABAABAP///f/9//7/+//7//r/+P/3//f/9v/0//T/8//z//P/8//z//P/8f/x
//D/8P/w//D/8P/v/+//7//v/+//7v/u/+7/7v/u/+7/7f/t/+v/6//r/+z/7v/u/+z/
7v/s/+z/7P/s/+7/7//v//D/8P/x//H/8f/x//H/8//z//P/9P/0//X/9f/1//b/9v/3
//f/+P/4//f/9//3//j/+v/6//v/+//7//v/+//8//r/+v/6//r/+v/6//r/+v/6//r/
+v/5//n/+f/5//n/+P/4//j/+P/2//b/9v/2//b/9v/0//T/9P/0//T/8//x//H/8f/x
//P/8f/x//H/8f/x/+//7v/s/+3/7f/t/+//7//u/+7/7P/s/+v/6//t/+3/7f/t/+3/
7P/s/+z/6v/q/+r/6v/s/+z/7P/s/+v/6//r/+v/6//r/+v/6//p/+j/6P/o/+j/6P/o
/+j/6v/q/+r/6v/o/+j/5//n/+n/6f/p/+j/6P/o/+j/6P/m/+b/5v/m/+j/6P/o/+j/
5v/m/+b/5v/o/+j/6P/o/+j/6P/o/+j/5v/m/+b/5v/o/+j/6P/o/+f/5v/l/+T/5f/m
/+f/6P/o/+j/6P/o/+n/6v/r/+z/7v/u/+7/7v/u/+7/7v/u//D/8P/w//D/7//u/+3/
7P/q/+r/6v/q/+z/7P/s/+z/7//w//H/8v/w//D/8P/w/+//7v/t/+z/6v/q/+r/6v/p
/+j/5//m/+P/4v/h/+D/4P/g/+D/4P/e/97/3v/e/+D/4P/g/+D/4P/g/+D/4P/j/+T/
5f/m//D/+P8AAAgAEwAeACkANABTAHAAjQCqAKoAqgCqAKoAgwBeADkAFAD3/9z/wf+m
/4X/ZP9D/yL/K/80/z3/Rv9b/27/gf+U/6L/rv+6/8b/zf/S/9f/3P/f/+L/5f/o/+r/
6v/q/w==
         </WaveFormData>
      </LeadData>
      <LeadData>
         <LeadByteCountTotal>10000</LeadByteCountTotal>
         <LeadTimeOffset>0</LeadTimeOffset>
         <LeadSampleCountTotal>5000</LeadSampleCountTotal>
         <LeadAmplitudeUnitsPerBit>4.88</LeadAmplitudeUnitsPerBit>
         <LeadAmplitudeUnits>��V</LeadAmplitudeUnits>
         <LeadHighLimit>2147483647</LeadHighLimit>
         <LeadLowLimit>268435456</LeadLowLimit>
         <LeadID>V4</LeadID>
         <LeadOffsetFirstSample>0</LeadOffsetFirstSample>
         <FirstSampleBaseline>0</FirstSampleBaseline>
         <LeadSampleSize>2</LeadSampleSize>
         <LeadOff>FALSE</LeadOff>
         <BaselineSway>FALSE</BaselineSway>
         <ExcessiveACNoise>FALSE</ExcessiveACNoise>
         <MuscleNoise>FALSE</MuscleNoise>
         <LeadDataCRC32>1049637079</LeadDataCRC32>
         <WaveFormData>
WgBaAFoAWgBaAFoAWgBaAFgAWABYAFgAVQBUAFMAUgBOAEwASgBIAEQAQgBAAD4AOwA4
ADUAMgAuACwAKgAoACQAIgAgAB4AGwAaABkAGAAVABQAEwASABEAEAAPAA4ADAAMAAwA
DAAKAAoACgAKAAoACgAKAAoACAAIAAgACAAGAAYABgAGAAYABgAGAAYABAAEAAQABAAD
AAIAAQAAAAAAAAAAAAAA/v/+//7//v8AAAAAAAAAAAAAAAAAAAAAAAAAAAAAAAAAAAAA
AAAAAAIAAgACAAIABAAEAAQABAAEAAQABAAEAAYABgAGAAYACAAIAAgACAAGAAYABgAG
AAYABgAGAAYABgAGAAYABgAEAAQABAAEAAQABAAEAAQABAAEAAQABAACAAIAAgACAAAA
AAAAAAAAAAAAAAAAAAD+//7//v/+//z//P/8//z//P/8//z//P/6//r/+v/6//r/+v/6
//r/+v/6//r/+v/4//j/+P/4//j/+P/4//j/+P/4//j/+P/4//j/+P/4//j/+P/4//j/
+P/4//j/+P/3//b/9f/0//b/9v/2//b/9v/2//b/9v/0//T/9P/0//T/9P/0//T/9P/0
//T/9P/0//T/9P/0//T/9P/0//T/9P/0//T/9P/y//L/8v/y//T/9P/0//T/8v/y//L/
8v/0//T/9P/0//L/8v/y//L/8v/z//P/8//0//X/9v/2//f/+P/4//j/9v/2//f/9//3
//j/+f/5//r/+v/6//v/+v/6//j/+P/4//f/9//2//b/9//4//n/+v/8//3//f/7//v/
+f/4//j/+P/4//j/9v/2//X/9P/z//L/8f/w/+//7//t/+z/6v/q/+r/6v/q/+r/6v/q
/+r/6v/q/+r/6v/q/+r/6v/q/+n/6//r/+7/7v/w//T/+P8AAAsAHQA3AFwAhQCpANAA
AQElAS8BNAFBAUsBRgE3AS8BEQHQAIAAKwDa/5v/dv9v/3r/hv+Q/53/rP+7/8r/0v/W
/9r/3f/d/+H/5v/o/+n/6f/p/+n/6v/s/+3/7v/u/+3/7v/v/+//7//v/+//8P/x//H/
8v/y//L/8//z//T/9P/0//T/9P/3//f/9//3//f/9//3//j/+P/4//n/+v/6//r/+v/6
//n/+f/7//3//f/9//3//f/+//7///8AAAMAAwADAAQABAAEAAUABwAIAAkACgALAAsA
CwANAA4AEQASABMAFAAWABcAGAAZABoAGwAdAB4AIwAlACYAKAArAC0ALwAxADUANwA5
ADsAOwA9AD8AQQBDAEMARABGAEcASABJAEoASgBKAEoASwBLAEsASwBLAEsASwBLAEkA
RwBHAEYARQBFAEQAQgBAADwAOgA3ADQAMAAuACsAJwAmACMAIAAeABoAFwAVABMAEAAO
AAsACQAHAAUABAADAAMAAQAAAP///f/8//v/+//5//n/+P/3//b/9f/1//X/9//3//b/
9v/2//b/9v/2//X/9f/0//T/9P/0//T/8//x//H/8f/x//H/8f/x//H/7//v/+//7//v
/+//7f/t/+7/7v/u/+7/7v/u/+7/7v/u/+//7//v/+//7//v//D/8P/w//D/8P/y//L/
8//z//P/8v/x//D/8v/y//L/8v/w//H/8f/x//P/8f/x//H/8f/y//L/8v/y//H/8f/x
//H/8f/x//H/8f/x//D/8P/v/+//7//v/+3/7f/t/+v/6//r/+v/6//r/+v/6v/q/+r/
6f/p/+n/6f/o/+f/5//o/+j/6P/o/+j/6P/m/+b/5f/l/+T/5P/k/+T/5P/k/+X/5f/l
/+X/4//j/+P/4v/k/+T/5P/k/+L/4v/i/+L/4v/i/+L/4v/i/+L/4v/h/+H/4f/h/+H/
3//f/9//3//f/9//3//f/9//3//f/97/3v/e/97/3v/e/97/3v/e/97/3v/e/97/3v/e
/97/3v/e/97/3v/e/9z/3P/c/9z/3P/c/9z/3P/c/9z/3P/c/9z/3P/c/9z/3P/d/93/
3f/e/9//4P/g/+H/4v/i/+L/4v/i/+P/4//h/+L/4//j/+L/4v/i/+P/4v/i/+D/4P/g
/9//3//e/+D/4f/i/+P/5P/m/+f/5//n/+f/5f/k/+L/4v/i/+L/4v/i/+H/4P/d/9z/
2//a/9n/2f/X/9b/1P/U/9T/1P/S/9L/0v/S/9P/1P/V/9b/1P/U/9T/1P/W/9X/1f/X
/9r/3P/c/+D/5v/y/wMAGwA7AGYAjQCzAOAADwEnAS0BNgFFAUkBPgE1ASUB8wCiAEwA
9f+o/3P/XP9j/3L/fP+G/5P/oP+x/7z/xP/I/8r/zf/P/9H/1P/U/9f/1//X/9f/2P/Y
/9n/2v/a/9v/3P/d/93/3f/d/93/3v/d/93/3v/e/9z/3f/d/97/4P/g/+D/4P/h/+H/
4f/h/+P/4//j/+T/4v/i/+P/5P/m/+b/5v/m/+X/5f/n/+n/6f/p/+n/6f/q/+r/6//s
/+3/7f/t/+7/8P/w//H/8//0//X/9v/3//n/+f/7//z//f/+////AAACAAMABAAFAAgA
CQALAAwADwARABIAFAAZABsAHQAfACEAIwAlACcAKQArAC0ALwAxADEAMgA0ADUANgA3
ADgAOAA4ADgAOQA3ADcANwA3ADcANwA3ADUANQA1ADQAMwAvAC4ALAAqACgAJgAjACAA
HQAaABYAEQAQAA0ACgAIAAQAAQD///3//P/6//f/9f/x/+//7v/t/+v/6f/o/+f/5//m
/+X/5f/l/+X/5P/j/+T/4//j/+P/4f/h/+D/4P/i/+L/4v/i/+H/4f/g/+D/4P/g/+D/
3//f/9//3//f/9//3//f/9//3f/d/93/3f/f/9//3f/d/97/3v/e/97/3v/e/97/3v/e
/9//3//f/9//3//f/+D/4P/g/+D/4P/g/+D/4f/h/+L/4v/i/+L/4v/i/+L/4v/k/+X/
5f/l/+X/4//j/+P/5f/m/+b/5v/m/+X/5f/l/+P/4//j/+P/4//j/+L/4v/h/+H/4f/h
/+H/4f/h/9//3//f/9//3//f/9//3v/e/97/3f/d/93/3//e/93/3f/c/9z/3P/c/97/
3v/c/9z/3f/d/9z/3P/c/9z/3P/c/9n/2f/Z/9n/2//b/9v/2v/c/9z/3P/c/9r/2v/a
/9r/2v/a/9r/2v/a/9r/2v/Z/9v/2//b/9v/2f/Z/9n/2f/Z/9n/2f/Z/93/2//Z/9r/
2v/a/9r/2v/Y/9j/2P/Y/9j/2P/Y/9j/2P/Y/9j/2P/Y/9j/2P/Y/9j/2P/Y/9j/2v/a
/9r/2v/Y/9j/2P/Y/9j/2P/Y/9j/2P/Y/9j/2P/Y/9j/2P/Y/9j/2P/Y/9j/2P/Y/9j/
2P/W/9b/1v/X/9n/2f/a/9v/2v/a/9v/3P/e/97/3v/e/9//3//f/+D/4f/h/+D/4P/i
/+P/5P/k/+D/4P/g/9//3//e/97/3//g/+H/4v/k/+X/5f/l/+X/5P/k/+P/5P/j/+L/
4f/g/+H/4P/f/97/3f/c/9v/2//Z/9j/1v/W/9b/1v/W/9b/1v/W/9b/1v/Y/9j/2P/Y
/9b/1v/W/9f/1//Z/9r/2v/c/97/4v/q//X/BQAdAEAAaQCRALgA5wATASkBMAE7AUsB
TgFDATkBKQH2AKgAVQD6/6f/dP9h/2r/dv+C/5H/oP+t/7r/xP/M/87/0f/T/9f/2v/c
/93/3//f/9//4P/g/+H/4v/i/+P/5P/l/+X/5f/l/+X/5v/n/+f/6P/o/+j/6f/p/+r/
6P/o/+j/6P/r/+v/6//r/+3/7f/t/+7/7v/u/+//8P/w//D/8P/w//H/8f/z//X/8//z
//P/8//0//T/9f/2//f/9//3//j/+v/6//v//f/8//3//v///wEAAQADAAQABwAIAAkA
CgAOAA8AEAARABIAEwAVABYAGwAdAB4AIAAjACUAJwApACsALQAvADEAMwA1ADcAOQA7
ADsAPAA+AD8AQABBAEIAQgBCAEIAQwBFAEUARQBFAEMAQwBDAEEAQQBBAEAAPwA/AD4A
PAA6ADgANgAzADAALgAsACkAJQAiAB8AHAAaABYAEwARAA8ADAAKAAcABQADAAEAAAD/
//3/+//6//n/+f/4//f/9//1//X/9P/z//L/8f/x//H/8f/x//D/8P/w//D/8P/w//H/
8f/w//D/8P/w//D/7//v/+//7//v/+//7//v/+//7f/t/+3/7f/t/+3/6//r/+z/7P/s
/+z/7P/s/+z/7P/s/+3/7f/t/+3/7f/t/+7/7v/u/+7/7v/u/+7/7//v//D/8P/w//D/
8P/w//D/8P/y//P/8//z//X/8//z//P/8//0//T/9P/0//P/8//z//P/8//z//P/9f/1
//T/9P/z//P/8//z//P/8//z//H/8f/x//H/8f/x//H/8P/w//D/7//v/+//7//u/+3/
7f/u/+7/7v/u/+7/7v/s/+z/7f/t/+z/7P/u/+7/7v/u/+v/6//r/+v/7f/t/+3/7P/s
/+z/7P/s/+7/7v/u/+7/7P/s/+z/7P/s/+z/7P/r/+3/7f/t/+3/6//r/+v/6//t/+3/
7f/t/+3/7f/t/+7/7P/s/+z/7P/s/+z/7P/s/+r/6v/q/+r/7P/s/+z/7P/q/+r/6v/q
/+r/6v/q/+r/6v/q/+r/6v/s/+z/7P/s/+z/7P/s/+z/7P/s/+z/7P/q/+r/6v/q/+r/
6v/q/+r/7P/s/+z/7P/q/+r/6v/q/+z/7P/s/+z/6v/q/+r/6v/q/+r/6v/q/+z/7f/t
/+3/7v/v//D/8P/x//L/8v/y//T/9P/1//X/8//0//X/9f/2//b/9v/3//b/9v/0//T/
9P/z//P/8v/0//X/9v/3//b/+P/5//n/+f/5//f/9v/0//T/9P/0//T/9P/z//L/8f/w
/+//7v/t/+3/6//q/+r/6v/q/+r/6v/q/+r/6v/o/+j/6P/o/+r/6v/q/+r/6v/p/+v/
6//s/+7/8P/w//T//P8HABcAMwBYAIMApQDKAPsAHwErATIBPQFJAUQBNwExARcB3ACS
AD8A5v+f/3b/b/9+/47/mv+n/7T/w//S/9r/3v/i/+f/6f/r/+7/8P/x//H/8f/x//L/
8v/z//T/9P/1//b/9//3//n/+f/5//r/+//7//z//P/6//v/+//8//z//P/8//z/////
//////////////8AAAAAAAABAAIAAgACAAIAAgAFAAUABwAJAAkACQAJAAkACgAKAAsA
DAANAA0ADQAOAA4ADgAPABEAFAAVABYAFwAXABcAGQAaABsAHAAdAB4AIAAhACIAIwAk
ACUAJwAoACsALQAuADAAMwA1ADcAOQA7AD0APwBBAEMARQBHAEkASQBJAEoATABNAE4A
TwBQAFAAUABQAFEAUQBRAFEAUQBTAFMAUwBRAE8ATwBOAE0ATQBMAEoASABGAEQAQQA+
ADwAOgA3ADMAMgAvACwAKgAmACMAIQAfAB4AHAAZABcAFQATABIAEQAPAA0ADAALAAsA
CgAJAAkACQAJAAgABwAGAAUABQAFAAMAAwACAAIAAgACAAIAAgADAAMAAgACAAIAAgAC
AAEAAQABAAEAAQD///////////3//f/9//3///////3//f/+//7//v/+//7//v/+//7/
/v////////////////8AAAAAAAAAAAAAAAAAAAEAAQACAAIAAgACAAQABAAEAAQABAAF
AAUABQAHAAUABQAFAAUABgAGAAYABgAFAAUABQAFAAUABQAFAAUABQAEAAQABQAFAAUA
BQADAAMAAwABAAMAAwADAAMAAQABAAAAAAAAAP///////////v/9//3//v/+//7//v/+
//7//P/8//3//f/8//z/+v/6//r/+v/7//v/+//7//v/+//7//r/+v/6//r/+v/6//r/
+v/6//r/+v/6//r/+v/6//r/+f/5//n/+f/5//n/+f/5//n/+f/5//n/+f/5//n/+f/4
//j/+P/4//j/+P/4//j/+P/4//j/+P/4//j/+P/4//j/9v/2//b/9v/4//j/+P/4//j/
+P/4//j/+P/4//j/+P/4//j/+P/4//j/+P/4//j/+P/4//j/+P/4//j/+P/4//j/+P/4
//j/+P/4//n/+f/5//r/+//8//z//f/+//7//v/+//7/////////AAABAAEAAAAAAAAA
AQACAAIAAAAAAAAA//////7//v///wAAAQACAAQABQAFAAUABQADAAIAAAAAAAAAAAAA
AAAA///+//3//P/7//r/+f/5//f/9v/0//T/9P/0//T/9P/0//T/9P/0//T/9P/0//T/
9P/0//T/9f/3//X/9v/2//j/+v/+/wQADwAhAD0AYACJAKsA0AD/ACEBLQE0AT8BRwFC
ATUBKwEPAdYAjgA9AOr/pf+A/3n/hv+U/6D/rf+8/8n/1v/e/+T/6v/v/+//8f/0//b/
+f/5//n/+f/6//r/+//8//z//f/+//////////////8AAAEAAQACAAIAAgADAAMABAAE
AAQABAAEAAUABQAFAAUABwAHAAcACAAIAAgACQAKAAoACgAKAAoACwALAA0ADwAPAA8A
DwAPABIAEgATABQAFQAVABUAFgAYABgAGQAbABoAGwAcAB0AHQAdAB8AIAAjACQAJQAm
ACgAKQAqACsALAAtAC8AMAAzADUANgA4ADsAPQA/AEEAQwBFAEcASQBLAE0ATwBRAFMA
UwBUAFYAVwBYAFkAWgBaAFoAWgBbAFsAWwBbAFsAWQBZAFkAVwBZAFkAWABXAFUAVABS
AFAATgBMAEkARgBEAEIAPwA7ADgANQAyADAALgArACkAJwAiACAAHQAbABsAGQAYABcA
FQATABIAEQAPAA4ADQANAA0ADQAMAAsACgAJAAkACQAJAAkACAAIAAYABgAGAAYABQAF
AAQABAAEAAQABAADAAMAAwADAAMAAQABAAEAAQABAAEAAQABAAEAAQD/////AAAAAAAA
AAAAAAAAAAAAAP7/////////AQABAAEAAgACAAIAAgACAAIAAgADAAMABAAEAAQABAAE
AAQABAAEAAQABQAFAAUABQADAAMAAwAEAAYABwAIAAYABQAFAAUAAwADAAMAAwADAAMA
AgACAAMAAwADAAMAAwADAAMAAQABAAEAAQABAP/////+//7//v/9//3//f/9//z/+//7
//7//v/+//7//P/8//r/+v/5//n/+P/4//j/+P/4//j/9//3//f/9//3//f/9//2//T/
9P/0//T/9P/0//T/9P/0//T/9P/0//L/8v/y//H/8//z//P/8//z//P/8//z//H/8f/x
//H/8//x//H/8P/w//D/8P/w/+7/7v/u/+7/7v/u/+7/7v/s/+z/7P/s/+z/7P/s/+z/
7P/s/+z/7P/s/+z/7P/s/+r/6v/q/+r/6v/q/+r/6v/r/+v/6//s/+3/7v/u/+//8P/w
//D/8P/u/+//7//v//D/8f/x//D/8v/y//P/9P/y//D/8P/w/+//7//u/+7/7//w//H/
8v/0//X/9f/1//P/8f/w/+7/7P/s/+z/7P/t/+3/7f/t/+r/6f/o/+f/5//l/+T/4v/g
/+D/4P/g/+D/4P/g/+D/4P/g/+D/4P/i/+L/4v/i/+H/4f/h/+L/5P/m/+r/8P/6/wUA
FQAxAFQAfQChAMgA9wAdAS0BLgE3AUMBPgExASsBEQHSAIIALwDe/53/cv9p/3L/fv+I
/5f/pP+z/8L/zP/Q/9L/1f/Z/9v/3v/e/+H/4v/j/+T/5v/m/+f/6P/o/+f/6P/p/+n/
6f/p/+n/6v/r/+v/7P/s/+r/6//r/+z/7v/u/+7/7v/v/+//7//v//H/8f/x//L/8P/w
//H/8v/y//L/8v/y//P/8//1//f/9//3//f/9//2//b/9//4//n/+f/5//r//P/8//3/
//8AAAEAAgADAAMAAwAFAAYABwAIAAkACgAMAA0ADgAPABAAEQATABQAFwAZABoAHAAh
ACMAJQAnACkAKwAtAC8AMQAzADUANwA5ADkAOgA8AD0APgA/AEAAQABAAEAAQQBBAEEA
QQBBAD8APwA/AD0APQA9ADwAOwA5ADgANgA0ADIAMAAtACoAJgAkACEAHQAYABUAEgAQ
AA4ACwAJAAcABAACAP///f/5//f/9v/1//P/8f/w/+//7//u/+3/7f/r/+v/6v/p/+r/
6f/p/+n/5//n/+b/5v/m/+b/5v/m/+X/5f/k/+T/5P/k/+T/4//h/+H/4f/h/+H/4f/h
/+H/4f/h/+H/4f/h/+H/3//f/97/3v/e/97/3v/e/97/3v/e/9//3//f/9//3//f/+D/
3v/e/97/3v/g/+D/4f/h/+D/4P/g/+D/4P/g/+D/4P/g/+H/4f/h/+P/4f/h/+H/4f/i
/+L/4v/i/+H/4f/h/9//3//f/9//3//f/97/3v/d/93/3f/d/93/3f/d/9v/2//b/9v/
2//b/9v/2v/a/9r/2f/Z/9n/2//a/9n/2f/Y/9j/2P/Y/9j/2P/W/9b/1//X/9b/1v/W
/9b/1v/W/9X/1f/V/9X/1f/V/9X/1P/U/9T/1P/U/9T/1P/U/9T/1P/U/9T/1P/U/9T/
1P/T/9X/1f/V/9X/1f/V/9X/1f/T/9P/0//T/9X/1f/V/9T/1P/U/9T/1P/U/9T/1P/U
/9T/1P/U/9T/1P/U/9T/1P/S/9L/0v/S/9T/1P/U/9T/1P/U/9T/1P/U/9T/1P/U/9L/
0v/S/9L/1P/U/9T/1f/V/9X/1v/X/9b/1v/X/9j/2v/a/9r/2v/Z/9n/2f/a/9v/2//a
/9r/3P/d/97/3v/a/9r/2v/Z/9v/2v/a/9v/3P/d/97/4P/h/+H/4f/h/9//3v/c/9z/
3v/e/97/3v/d/9z/2//a/9f/1v/V/9X/1f/U/9L/0v/S/9L/0v/S/9L/0v/S/9L/0v/S
/9L/0v/S/9L/0v/T/9X/1f/W/9j/2v/e/+L/7P/3/wkAJQBOAHcAmwDEAPUAGQEnASwB
OQFFAT4BMQEnAQkBxgB0ABsAyP+F/2D/Xf9q/3j/gv+P/57/q/+4/8L/xv/I/8v/zf/R
/9L/1v/X/9n/2f/Z/9r/2v/b/9z/3P/d/97/3//f/9//3//f/+D/4f/h/+L/4v/i/+P/
4//k/+T/5P/k/+T/5f/l/+X/5f/n/+f/5//o/+j/6P/p/+r/7P/s/+z/7P/t/+3/7//x
/+//7//v/+//8v/y//P/9P/2//X/9P/0//b/9v/3//n/+v/7//z//f/9//3///8AAAMA
BAAFAAYACAAJAAoACwAOAA8AEQASABUAFwAYABoAHQAfACEAIwAlACcAKQArAC0ALwAx
ADMANQA1ADYAOAA5ADoAOwA8AD4APgA+AD8APwA/AD8APwA/AD8APwA9ADsAOwA6ADkA
OQA4ADYANAAyADAALQAqACgAJgAjAB8AHAAZABYAFAASAA8ADQALAAgABgADAAEA///9
//z/+//5//f/9v/1//X/9P/z//P/8//z//L/8f/w/+//7//v/+//7//u/+7/7v/u/+7/
7v/v/+//7v/u/+z/7P/s/+v/7f/t/+3/7f/r/+v/6//r/+v/6//r/+v/6//r/+n/6f/o
/+j/6P/o/+r/6v/q/+r/6v/r/+v/6//t/+3/7f/u/+7/7v/u/+7/7v/u/+//7//w//D/
8P/w//D/8P/w//D/8P/x//H/8f/z//H/8f/x//H/8v/y//L/8v/x//H/8f/x//H/8f/x
//H/8f/w//D/8f/x//H/8f/v/+//7//t/+//7//v/+//7f/t/+z/7P/u/+3/7f/t/+3/
7P/r/+v/7P/s/+z/7P/s/+z/6v/q/+n/6f/o/+j/6v/q/+r/6v/p/+n/6f/p/+n/6f/p
/+j/6v/q/+r/6v/o/+j/6P/o/+j/6P/o/+j/6P/o/+j/5//n/+f/5//n/+n/6f/p/+n/
6f/p/+n/6f/p/+n/6//q/+r/6v/q/+r/6P/o/+j/6P/q/+r/6v/q/+r/6v/q/+r/6P/o
/+j/6P/o/+j/6P/o/+j/6P/o/+j/6P/o/+j/6P/o/+j/6P/o/+j/6P/o/+j/6v/q/+r/
6v/o/+j/6P/o/+r/6v/q/+r/6P/o/+j/6P/o/+j/6P/o/+j/6P/o/+j/6P/o/+j/6P/o
/+j/6P/o/+b/5v/n/+f/6f/q/+v/7P/s/+3/7v/u/+7/7v/u/+//8f/x//L/8//x//D/
8P/w//H/8v/y//D/8P/w/+//7//u/+7/7//w//H/8v/0//X/9//3//f/9f/0//L/8v/y
//L/8v/y//H/8P/v/+7/7f/s/+v/6//p/+j/5v/m/+b/6P/o/+j/6P/o/+j/6P/o/+j/
6P/o/+j/6v/q/+v/6f/p/+r/7P/u/+7/8v/4/wMAFQAvAFYAgQCjAMgA9QAZAScBLgE5
AUMBQAEzASkBEQHYAIwAOQDi/53/dP9t/3r/iP+U/6P/sv+//8z/1v/c/97/4f/l/+f/
6v/s/+3/7//v/+//8P/w//H/8v/y//P/9P/1//X/9//3//f/+P/3//f/+P/4//j/+f/5
//r//P/8//z//P/9//3//f/9/////////wAAAAAAAAEAAgAEAAQABAAEAAUABQAHAAkA
CQAJAAkACQAKAAoACwAMAA0ADQANAA4AEAAQABEAEwASABMAFAAVABUAFQAXABgAGQAa
ABsAHAAgACEAIgAjACgAKQArACwALQAvADAAMgAzADUANwA5ADsAPQA/AEEAQwBFAEcA
SQBLAEsATABOAE8AUABRAFIAUgBSAFIAUwBRAFEAUQBRAFEAUQBRAE8ATwBPAE4ATQBN
AEwASgBIAEYARABBAD4APgA8ADkANQAyAC8ALAAqACgAJQAjACEAHgAcABkAFwAVABMA
EgARAA0ACwAKAAkACQAIAAcABwAFAAUABAADAAQAAwADAAMAAwADAAIAAgACAAIAAgAC
AP/////+//7/AAAAAAAA///9//3//f/9//3//f/9//3//f/9//3//f/9//3/+//7//7/
/v/+//7//P/8//z//P/8//3//f/9//3//f/9//7//v/+//7//v/+//7//////wAAAAAA
AAAAAAAAAAAAAAAAAAEAAQABAAEA////////AQACAAIAAgAAAP///////wEAAQABAAEA
AQABAAAAAAD///////////////////3//f/9//3//f/9//3//P/8//z/+//7//v//f/8
//v/+//6//r/+v/6//r/+v/4//j/+//7//r/+v/6//r/+v/6//n/+f/5//n/+f/5//n/
+P/4//j/+P/4//j/+P/4//j/+v/6//r/+v/6//r/+v/5//n/+f/5//n/+f/5//n/+f/3
//f/9//3//n/+f/3//b/+P/4//j/+P/4//j/+P/4//j/+P/4//j/+P/4//j/+P/4//j/
+P/4//b/9v/2//b/+P/4//j/+P/4//j/+P/4//j/+P/4//j/9v/2//b/9v/2//b/9v/2
//b/9v/2//b/9v/2//b/9v/2//b/9v/3//f/9//4//n/+v/6//v//P/8//z//P/8//3/
/f/9//7///////7//v/+////AAAAAP7//v/+//3//f/8//z//f/8//3//v8AAP//////
/////f/8//r/+v/6//r/+v/6//v/+v/5//j/9//2//X/9f/z//L/8P/w//D/8P/w//D/
8P/w//D/8P/y//L/8v/y//D/8P/w//H/8f/z//T/9v/2//j/+v8EAA8AIwA9AGIAiwCv
ANYAAQEhAS0BNAE/AUUBPgExASUBBQHGAHwAKwDW/5n/eP93/4b/lP+g/6//vP/L/9b/
4P/k/+b/5//r/+//8v/y//X/9//3//f/+P/4//n/+v/6//n/+v/7//v//f/9//3//v/9
//3//v/+/wAAAQABAAIAAgACAAIAAgADAAMAAwADAAMAAwADAAQABgAGAAcACAAGAAYA
BgAGAAcABwAJAAsACwALAAsACwAMAAwADQAOABEAEQARABIAEgASABMAFQAWABcAGAAZ
ABkAGQAbABwAHQAeAB8AIAAiACMAJAAlACgAKQArACwALQAvADAAMgA1ADcAOQA7AD8A
QQBDAEUARwBJAEsATQBPAE8AUABSAFMAVABVAFYAVgBWAFYAVwBXAFcAVwBXAFcAVwBX
AFUAVQBVAFQAUwBRAFAATgBMAEwASgBHAEQAQgBAAD0AOQA4ADUAMgAwACwAKQAnACUA
IgAgAB0AGwAZABcAFgAVABMAEQAQAA8ADQAMAAsACwALAAsACgAJAAoACQAJAAkACQAJ
AAgACAAGAAYABgAGAAUABQAEAAQABAAEAAQAAwADAAMAAwADAAEAAQABAAEAAQABAAEA
AQABAAEA/////wAAAAAAAAAAAAAAAAAAAAAAAAEAAQABAAEAAQABAAIAAgACAAIAAgAC
AAIAAwADAAQABAAEAAQABgAGAAYABgAEAAUABQAFAAcABQAFAAUAAwAEAAQABAAGAAUA
BQAFAAUABQAFAAUABQAFAAQABAADAAMAAwADAAMAAwADAAEA/////////////////v/+
//7//f/9//3//f/8//v/+//8//z//P/8//z//P/6//r/+//7//r/+v/6//r/+v/6//n/
+f/5//n/+f/5//n/+P/6//r/+v/6//j/+P/4//j/9v/2//b/9v/2//b/9v/1//X/9f/1
//X/9f/1//X/9f/1//X/9f/1//P/9f/1//L/9P/0//T/9P/y//L/8v/y//L/8v/y//L/
9P/0//T/9P/0//T/9P/0//T/9P/0//T/9P/0//T/9P/y//L/8v/y//L/8v/y//L/9P/0
//T/9P/2//b/9v/2//j/+P/4//j/+v/6//r/+v/6//r/+v/6//z//P/8//z/+v/6//r/
+v/4//j/+P/4//n/+v/7//z//f/+////AAD///7//f/8//r/+v/6//r/+P/4//j/+P/2
//b/9v/2//P/8v/x//D/7v/u/+7/7v/u/+7/7v/u/+7/7v/u/+7/7v/u/+7/7v/w//D/
8P/w//L/9P/2//j/BQAQABsAJgBJAGoAiwCsAM0A7gAPATABNwE8AUEBRgEnAQoB7QDQ
AIgAQgD8/7b/qf+e/5P/iP+X/6T/sf++/8b/zv/W/97/4v/k/+b/6P/s/+7/8P/y//D/
8P/w/w==
         </WaveFormData>
      </LeadData>
      <LeadData>
         <LeadByteCountTotal>10000</LeadByteCountTotal>
         <LeadTimeOffset>0</LeadTimeOffset>
         <LeadSampleCountTotal>5000</LeadSampleCountTotal>
         <LeadAmplitudeUnitsPerBit>4.88</LeadAmplitudeUnitsPerBit>
         <LeadAmplitudeUnits>��V</LeadAmplitudeUnits>
         <LeadHighLimit>2147483647</LeadHighLimit>
         <LeadLowLimit>268435456</LeadLowLimit>
         <LeadID>V5</LeadID>
         <LeadOffsetFirstSample>0</LeadOffsetFirstSample>
         <FirstSampleBaseline>0</FirstSampleBaseline>
         <LeadSampleSize>2</LeadSampleSize>
         <LeadOff>FALSE</LeadOff>
         <BaselineSway>FALSE</BaselineSway>
         <ExcessiveACNoise>FALSE</ExcessiveACNoise>
         <MuscleNoise>FALSE</MuscleNoise>
         <LeadDataCRC32>4024020791</LeadDataCRC32>
         <WaveFormData>
MAAwADAAMAAyADIAMgAyADQANAA0ADQAMgAyADIAMgAvAC4ALQAsACoAKAAmACQAIAAe
ABwAGgAYABYAFAASAA8ADgANAAwACQAIAAcABgAFAAQAAwACAAEAAAD///7//P/8//z/
/P/8//z//P/8//z//P/8//z/+v/6//r/+v/4//j/+P/4//j/+P/4//j/+P/4//j/+P/2
//b/9v/2//b/9v/2//b/9P/0//T/9P/0//T/9P/0//b/9v/2//b/9P/0//T/9P/0//T/
9P/0//T/9P/0//T/9P/0//T/9P/0//T/9P/0//T/9P/0//T/9v/2//b/9v/0//T/9P/0
//T/9P/0//T/9P/0//T/9P/0//T/9P/0//b/9v/2//b/9v/2//b/9v/0//T/9P/0//T/
9P/0//T/9P/0//T/9P/y//L/8v/y//D/8P/w//D/8v/y//L/8v/w//D/8P/w//D/8P/w
//D/8v/y//L/8v/w//D/8P/w//D/8P/w//D/8P/w//D/8P/w//D/8P/w/+7/7v/u/+7/
7v/u/+7/7v/s/+z/7P/s/+7/7v/u/+7/7v/u/+7/7v/u/+7/7v/u/+7/7v/u/+7/7v/u
/+7/7v/s/+z/7P/s/+7/7v/u/+7/7v/u/+7/7v/u/+7/7v/u/+7/7v/u/+7/7v/u/+7/
7v/w//D/8P/w/+7/7v/u/+7/7P/t/+7/7v/w//D/8f/y//L/8//z//P/8//z//T/9P/0
//T/9P/1//X/9f/1//b/9P/0//T/9P/1//X/9f/1//P/9P/0//T/9//6//v/+//7//v/
+v/5//j/9//3//f/9f/1//T/8//z//L/8P/w//L/8f/w/+//7v/t/+3/7f/r/+v/6v/q
/+r/6//r/+v/7f/t/+3/7f/t/+7/7v/t/+z/5//i/97/3v/h/+z//v8WADIAUwB3AKEA
0wACAScBRgFhAXMBdwFuAVgBJwHdAJoAWgAgAPH/1P/I/8X/w//E/8v/0v/a/+H/5P/m
/+T/5f/m/+f/6f/s/+z/6v/r/+v/6//r/+v/6//r/+v/7P/s/+z/7P/s/+z/7f/t/+3/
7f/t/+3/7f/t/+7/7P/s/+z/7P/s/+z/7P/s/+r/6v/q/+v/6//r/+v/6//r/+z/7P/s
/+v/6//r/+v/7f/t/+3/7f/t/+3/7f/t/+//7//v/+//7v/u/+//7//x//L/8v/y//T/
9f/2//b/9v/4//j/+v/6//v//P/9//z//f/+//7/AgADAAQABQAHAAkACgALAA4AEQAS
ABIAFAAVABcAGgAcAB0AHgAhACIAIwAkACUAKQAqACsALAAtAC4ALwAvAC8AMAAxADEA
LwAxADEAMQAxADEALwAuAC8ALgArACkAJAAhAB8AHgAcABkAGAAWABUAEgAPAAsADAAK
AAkACAAFAAMAAQABAAAA///9//3//P/7//r/+v/5//n/+f/3//f/9//3//f/+f/5//r/
+v/4//f/9//3//n/+f/5//n/9//3//f/9//1//X/9P/z//X/9f/1//X/9f/1//X/9f/1
//X/8//z//T/9P/0//T/9P/z//P/8//1//X/9f/0//T/9f/1//X/9f/0//T/9P/2//b/
9v/2//T/9P/0//X/8//z//P/8//1//X/9f/1//X/9f/1//X/9//3//j/+P/4//j/+P/4
//j/+P/4//j/+P/4//j/+P/4//j/+P/4//j/+P/4//f/9f/1//X/9f/1//X/9f/1//f/
9v/2//b/9P/0//T/9P/0//T/9P/0//T/9P/z//P/8f/x//H/8P/w//D/8f/x//P/8v/y
//L/9P/0//T/9P/0//T/9P/0//L/8v/y//L/8v/y//P/8//y//L/8v/x//H/8f/x//H/
8P/w//D/8P/y//L/8v/y//L/8P/v//D/8P/w//D/8P/w//D/8P/w//D/8P/w//D/8P/w
//D/8P/w//D/8P/w//D/8P/w//D/7v/u/+7/7v/u/+7/7v/u/+7/7v/u/+7/7v/v//D/
8P/w//D/8f/y//L/8//z//P/9f/1//b/9v/2//b/9v/3//b/9f/0//T/9v/2//b/9v/z
//P/8//z//X/9v/2//b/9//6//v/+//5//n/+P/3//j/9//3//f/9//3//b/9f/z//L/
8P/w//D/7//u/+3/6v/p/+n/6f/p/+n/6P/o/+r/6//r/+v/6//r/+v/6//p/+r/6v/n
/+b/4f/a/9b/2P/h//L/CAAiAEIAZwCNALsA7QAYATcBVAFpAXMBbwFiAUABAwG7AHgA
PAAEAN3/xv/C/8P/w//G/8v/0v/a/9//4v/k/+L/4//k/+X/5f/m/+j/6P/p/+n/6f/p
/+n/6f/p/+n/6v/q/+r/6v/q/+r/6//p/+n/6f/p/+n/6f/p/+r/6v/q/+r/6v/s/+z/
7P/s/+z/7P/s/+3/7f/t/+3/7f/r/+z/7P/s/+3/7f/t/+3/7//v/+//7//v/+//7//v
/+//7//v/+//8P/w//H/8f/z//T/9P/0//T/9f/2//b/9v/4//j/+v/6//v//P/9//z/
/f/+//7/AgADAAQABQAHAAkACgALAAwADwAQABAAFAAVABcAGgAcAB0AHgAhACAAIQAi
ACMAJQAmACcAKAApACoAKwArAC0ALgAvAC8ALwAxADEAMQAwAC8ALAAqACcAJgAjACEA
IAAdABsAGgAYABUAFAASABEADgALAAcACAAGAAUABAADAAEA//////z/+//5//n/+v/5
//j/+P/5//n/+f/3//f/9//3//f/9//3//j/+P/4//f/9//3//f/9//3//f/9//3//f/
9//3//f/9v/1//f/9//3//f/9f/1//X/9f/3//f/9f/1//T/9P/0//T/9v/1//X/9f/3
//f/9//2//b/9//3//f/9f/0//T/9P/2//b/9v/2//b/9v/2//f/9//3//f/9//5//n/
+f/5//n/+f/5//n/+//7//z//P/8//z//P/8//r/+v/6//r/+v/6//r/+v/4//j/+P/4
//j/+P/4//f/+f/5//n/+f/5//n/+f/5//n/+P/4//j/+v/6//r/+v/4//j/+P/4//j/
+P/3//f/+f/5//n/+P/4//j/+f/5//n/+P/4//j/+P/4//j/+P/6//r/+v/6//j/+P/4
//j/+P/4//n/+f/4//j/+P/3//n/+f/5//n/+v/6//r/+v/4//j/+P/4//z/+v/5//r/
+P/4//j/+P/4//j/+P/4//j/+P/4//j/+P/4//j/+P/6//r/+v/6//j/+P/4//j/+v/6
//r/+v/6//r/+v/6//r/+v/6//r/+P/4//j/+P/6//r/+v/6//r/+v/6//r/+P/4//j/
+P/4//j/+P/5//r/+v/6//r/+//8//z//f///////////wAAAAAAAAAAAAABAAEAAQAB
AAIAAgACAAIAAgABAAEAAQABAAEAAgACAAIAAwAGAAcABwAHAAcACAAHAAYABQADAAMA
AwADAAQAAwADAAIAAAAAAAAA///8//v/+v/5//v/+//7//v/+v/6//r/+//7//v/+//7
//v/+//7//r/+v/7//j/8//w/+z/6v/r//T/BAAaADQAUwB3AJ0AywD8ACUBRgFhAXcB
gQF8AWwBSwENAcgAigBMABUA7v/a/9P/0//W/9v/4P/m/+3/8v/2//b/9f/2//f/9//6
//r/+v/7//v/+//7//v/+//7//n/+v/6//r//P/8//z//f/7//v/+//7//3//f/9//7/
/P/8//z//P/+//7//v/+//7//v/+/////f/9//3//f///wAAAAAAAP//////////////
/////////////////wEAAQABAAEAAAAAAAEAAQABAAIAAgACAAIAAwAEAAQABAAGAAYA
CAAIAAkACgALAAwADQAOAA4AEAARABIAEwAXABkAGgAbABwAHwAgACAAIgAjACUAKAAq
ACsALAAvADAAMQAyADMAMwA0ADUANgA3ADgAOQA5ADkAOgA7ADsAOwA9AD0APQA9AD0A
OwA6ADkAOAA1ADMAMgAvAC0ALAAqACcAJgAkACEAHgAbABcAGAAWABUAFAATABEADwAP
AAwACwAJAAkACAAHAAYABgAFAAUABQADAAMAAwADAAMAAwADAAQABAACAAEAAQABAAMA
AwADAAMAAQABAAEAAQABAAEAAAD//////////////////////////////f/9//7//v/+
//7//v/9//3//f/9//3//f/8//r/+//7//v/+//6//r/+v/6//r/+v/6//z//P/8//3/
+//7//v/+//7//v/+//7//v/+//7//v/+//7//z//P/6//r/+v/6//z//P/8//z//P/8
//z//P/8//z//P/8//r/+v/6//n/+//7//v/+//5//n/+f/5//f/9v/2//b/+P/4//j/
+P/4//j/+P/4//j/+P/3//f/9//3//f/9v/2//b/9//3//X/9P/0//T/9P/0//T/9P/2
//b/9v/2//b/9v/2//b/9v/2//f/9//2//b/9v/1//X/9f/1//X/9v/2//b/9v/0//T/
9P/0//T/9P/1//b/9v/2//b/9v/2//b/9v/2//T/9P/0//T/9P/0//T/9P/y//L/8v/y
//T/9P/0//T/8v/y//L/8v/0//T/9P/0//L/8v/y//L/9P/0//T/9P/0//T/9P/0//T/
9P/0//T/9P/0//T/9P/y//L/8v/y//L/8v/y//L/8v/y//L/8v/y//L/8v/y//D/8f/y
//L/9P/0//X/9v/2//f/9//3//f/9//4//j/9v/2//b/9//3//f/9//4//j/+P/4//j/
9//3//f/9//3//j/+P/4//n//P/9//3//f/9//z/+//4//f/9//3//n/+f/4//f/9f/0
//L/8v/y//H/8P/v//D/7//v/+//7//v/+7/7v/u/+//7//v/+//7//v/+//8f/w/+7/
7f/s/+n/4v/e/9z/4f/q//r/EgAwAE8AcwCbAMsA+gAfAT4BWQFrAXEBaAFWASsB5wCk
AGoALgD9/9z/zv/L/8v/zv/T/9r/4v/p/+z/7P/u/+//8P/v//H/8v/y//L/8//z//P/
8//z//P/8//1//b/9v/2//j/+P/4//n/9//3//f/9//5//n/+f/6//r/+v/6//r/+v/6
//r/+v/6//r/+v/7//v/+//7//v/+//8//z//P/9//3//f/9//3//f/9//3/////////
//8BAAEAAQABAAEAAAAAAP//AQACAAIAAgACAAMABAAEAAQABgAGAAgABgAHAAgACQAK
AAsADAAMAA4ADwAQABEAEQATABQAFQAWABkAGgAaAB4AHwAhACQAJAAlACYAKQAoACkA
KgArAC0ALgAvADAAMQAyADMAMwA1ADYANwA3ADcAOQA5ADkAOQA5ADcANgA3ADYAMwAx
AC4AKwApACgAKAAlACQAIgAfABwAGQAVABUAFAAUABQAEwARAA8ADwAMAAsACQAJAAoA
CQAIAAgABwAHAAcABQAFAAUABQAFAAMAAwAEAAQABAADAAMAAwADAAMAAwADAAMAAwAD
AAMAAwADAAIAAQABAAEAAQABAAEAAQABAAEAAQABAP////8AAAAAAAAAAAAA////////
/////////v/+/////////////v/+//7//v/+//7//v/+//7//v//////////////////
//////////////////////8AAAAAAAAAAAAAAAAAAAAAAAAAAAAAAAAAAAAAAAAAAAAA
AAAAAAAAAAD///////////////////////////7//v/+//z//P/8//z//v/+//7//v/+
//7//f/9//v/+//7//r/+v/6//v/+//9//z//P/8//r/+v/6//r/+v/6//r/+v/6//r/
+v/6//r/+v/7//v/+v/6//r/+f/5//n/+f/5//r/+v/6//r/+v/6//r/+v/6//r/+f/4
//j/+P/4//j/+P/4//j/+P/4//j/+P/4//j/+P/4//j/+P/4//j/+P/4//j/+P/4//b/
9v/2//b/+P/4//j/+P/2//b/9v/2//j/+P/4//j/+P/4//j/+P/2//b/9v/2//b/9v/2
//b/9v/2//f/+P/4//j/+P/5//r/+v/7//v/+//7//v//P/8//z//P/8//3//f/9//3/
/v/+//7//v/+//3//f/9//3//f/+//7//v///wIAAwABAAEAAQAAAAEAAAD//////f/9
//3//P/7//v/+v/4//j/+P/3//b/9f/0//P/8//z//P/8//y//L/8v/z//P/8f/x//H/
8f/z//H/8v/y//H/7v/p/+T/4v/g/+P/7P/+/xgAMgBRAHMAnQDLAPoAIQFAAVkBaQFt
AWYBUAEjAd8AngBkACwA+//c/87/yf/L/87/0f/a/+L/5//o/+r/7P/v/+7/7f/v//L/
8v/w//H/8f/x//H/8f/x//H/8f/y//L/8v/y//L/8v/z//P/8//z//P/8//z//P/9P/0
//T/9P/0//T/9P/0//T/9P/0//T/9f/3//f/9//3//X/9v/2//b/9//3//f/9//3//f/
9//3//n/+f/5//n/+f/5//n/+f/6//r/+//7//v//P/8//z//P/9//7//v/+/wAAAAAC
AAAAAQACAAMABAAFAAYABgAIAAkACgALAA0ADwAQABEAEgAVABYAFgAaABsAHQAgACAA
IQAiACUAJgAnACgAKQApACoAKwAsAC0ALgAvAC8ALwAwADEAMQAzADUANQA1ADMAMwAx
ADAALwAuACsAKQAoACUAIwAiAB4AGwAaABgAGQAWABMADwAOAAwACwAKAAkABwAFAAUA
AgABAP/////+//3//P/8//v/+//7//n/+f/5//n/+f/5//n/+v/6//j/9//3//f/9//3
//f/9//1//X/9f/1//X/9f/0//P/8//z//P/8//z//P/8//z//P/8//x//H/8v/y//L/
8v/y//H/8f/x/+//7//v/+7/8P/x//H/8f/x//D/8P/w//D/8P/w//D/8P/w//D/8f/v
/+//7//v/+//7//v/+//7//v/+//7//x//H/8v/y//D/8P/w//D/8P/w//D/8P/w//D/
8P/w//D/8P/w//D/8P/w//D/7//v/+//7//v/+//7//v/+//7//u/+7/7v/u/+7/7v/u
//D/8P/w//D/7v/u/+3/7f/t/+3/7f/s/+7/7v/v/+//7//u/+7/7v/w//D/8P/w/+7/
7v/u/+7/7v/u/+7/7v/u/+7/7//v/+z/7P/s/+v/7P/t/+7/7//u/+7/7v/u/+7/7v/u
/+7/8P/w/+//7v/u/+7/7v/u/+7/7v/u/+7/7P/s/+z/7P/s/+z/7P/s/+7/7v/u/+7/
7P/s/+z/7P/u/+7/7v/u/+7/7v/u/+7/7v/u/+7/7v/t/+7/7v/u//D/8f/y//L/8//z
//P/8//x//L/8v/y//L/8v/z//P/8//z//T/9P/0//T/9P/z//P/8//z//P/9v/2//b/
9//4//n/+f/5//n/+P/3//b/8//z//P/8//1//T/8//z//L/8P/w//D/7f/s/+v/6v/p
/+n/6f/p/+n/6P/o/+j/5//n/+f/5//p/+n/6f/p/+j/6P/n/+T/3//c/9j/2P/b/+b/
+P8QACwATQBxAJsAywD6ACMBQgFZAW0BcwFqAVgBKwHjAJwAXgAkAPH/0v/E/7//v//C
/8f/zv/W/93/4v/i/+L/4//i/+P/4//k/+b/6P/p/+n/6f/p/+n/6f/p/+f/6P/o/+j/
6P/o/+j/6f/p/+n/6f/p/+f/5//n/+j/6P/o/+j/6P/q/+r/6v/q/+r/6v/q/+v/6//r
/+v/6//p/+r/6v/q/+v/6//r/+v/7f/t/+3/7f/r/+v/6//r/+3/7f/t/+3/7v/u/+//
7//x//L/8v/y//D/8f/y//L/8v/0//T/9v/0//X/9v/3//j/+f/6//r//P/9//7///8B
AAMABAAFAAgACwAMAAwAEAARABMAFgAWABcAGAAbABwAHQAeAB8AIQAiACMAJAAlACYA
JwAnACcAKAApACkAKQArACsAKwApACkAJwAmACcAJgAjACEAHgAbABkAGAAUABEAEAAO
AA8ADAAJAAUABAACAAEAAAD///3/+//7//r/+f/3//f/9P/z//L/8v/x//H/8f/v//H/
8f/x//H/7//v//D/8P/w/+//7//v/+//7//v/+//7f/t/+3/7f/v/+//7v/t/+3/7f/t
/+3/7f/t/+3/7f/t/+3/6//r/+r/6v/q/+r/7P/r/+v/6//r/+v/6//q/+j/6f/p/+n/
6f/o/+j/6P/q/+r/6v/q/+r/6v/q/+v/6//r/+v/6//r/+v/6//r/+v/6//r/+v/6//r
/+z/7P/s/+z/7P/s/+z/7P/s/+z/7P/s/+z/7P/q/+r/6v/q/+r/6v/q/+n/6f/p/+n/
6f/p/+n/6f/p/+n/6P/o/+j/6v/q/+r/6v/o/+j/6P/o/+j/6P/n/+f/5//n/+f/5v/m
/+b/5//n/+f/5v/m/+b/5v/m/+b/5v/m/+b/5v/m/+b/5v/m/+b/5v/m/+f/5//m/+b/
5v/l/+X/5f/l/+X/5v/m/+b/5v/m/+b/5v/m/+b/5v/l/+b/5P/k/+T/5P/k/+T/5P/k
/+T/5P/k/+T/5P/k/+T/5P/k/+T/5P/k/+T/5P/k/+T/5P/k/+T/5P/k/+T/5P/k/+L/
4v/i/+L/5P/k/+T/5f/m/+b/5v/m/+X/5v/m/+f/5//n/+f/5//o/+j/6P/o/+j/6f/p
/+n/6f/q/+r/6v/q/+r/6f/p/+n/6f/p/+r/6v/q/+v/7v/x//H/8f/x//D/7//u/+3/
7//v/+//7//s/+v/6//q/+b/5v/m/+X/5v/l/+T/4//j/+P/4//j/+L/4v/i/+P/5f/l
/+X/5f/l/+X/5f/k/+b/5f/i/93/2v/W/9T/2f/k//j/EAAuAE8AcwCdAM8A/gAlAUQB
XQFtAW8BZAFQAR8B2QCUAFQAHADr/87/wv/D/8P/xv/L/9L/2P/f/+T/5P/i/+P/5P/l
/+f/6P/o/+r/6//r/+v/6//r/+v/6//t/+7/7v/u/+7/7v/u/+//7//v/+//7//v/+//
7//w//D/8P/w//D/8v/y//L/8v/y//L/8v/z//P/8//z//P/9f/2//b/9v/1//X/9f/1
//f/9//3//f/9//3//f/9//5//n/+f/5//z//P/9//3/+//8//z//P/+////AAAAAAAA
AgACAAQABAAFAAYABwAGAAcACAAIAAwADQAOAA8ADwARABIAEwAWABkAGgAaABwAHQAf
ACIAJAAlACYAKQAqACsALAAtAC0ALgAvADAAMwA0ADUANQA1ADYANwA3ADcAOQA5ADkA
OQA5ADcANgA1ADQAMQAvACwAKQAnACYAJAAhACAAHgAdABoAFwATABIAEAAPAA4ACwAJ
AAcABwAGAAUAAwADAAIAAQAAAAAA/////////f/9//3//f/9//3//f/+//7//P/7//v/
+//7//v/+//7//v/+//7//v/+//7//r/+f/5//n/+f/5//n/+f/5//n/+f/5//f/9//4
//j/+P/4//j/9//3//f/9f/1//X/9P/0//X/9f/1//X/9P/0//T/9P/0//T/9P/2//b/
9v/3//X/9f/1//X/9//3//f/9//1//X/9f/1//P/8//0//T/9v/2//b/9v/2//b/9v/2
//b/9v/2//b/9P/0//T/9P/0//T/9P/z//X/9f/1//X/8//z//P/8//z//L/8v/y//L/
8v/y//L/8v/y//L/8v/y//L/8f/x/+//7//v/+7/8P/w//H/8f/x//D/8P/w//D/8P/w
//D/8P/w//D/8P/w//D/8P/w/+7/7v/v/+//7v/u/+7/7f/t/+3/7f/t/+z/7P/s/+z/
7P/s/+z/7P/s/+z/7f/s/+z/7P/s/+z/7P/s/+z/7P/s/+z/7P/s/+r/6v/q/+r/6v/q
/+r/6v/q/+r/6v/q/+r/6v/q/+r/6v/q/+r/6v/q/+r/6v/q/+r/6v/q/+r/6v/q/+r/
6v/q/+r/6v/q/+r/6v/q/+r/6v/q/+r/6v/o/+j/6P/o/+j/6P/o/+j/6P/o/+j/6P/q
/+r/6v/q/+j/6P/p/+r/6v/q/+r/6//s/+z/7f/t/+3/7f/t/+7/8P/w//D/8P/v/+//
7//v//L/8v/y//L/8v/x//H/8f/x//H/8v/y//L/8//2//f/9//3//f/9v/3//b/9f/1
//X/9f/1//T/8f/x//D/7v/u/+7/7f/s/+3/7P/r/+v/6//r/+v/6v/q/+r/6//r/+v/
6//r/+v/6//r/+z/6v/p/+j/5f/g/9r/2v/b/+b/+P8QACoATQBvAJUAxQD0ABsBOgFT
AWcBbQFkAVABJQHjAJ4AZAAqAPn/2P/K/8X/xf/I/83/1v/c/+P/5v/o/+b/5//q/+v/
6//s/+z/7P/t/+3/7f/t/+3/7f/t/+3/7v/u/+7/7v/u/+7/7//v/+//7//v/+//7//v
//D/8v/y//L/8v/w//D/8P/w//L/8v/y//P/8//z//P/8//z//T/9P/0//X/9f/1//X/
9//3//f/9//3//f/9//3//n/+f/5//n/+v/6//v/+//7//z//P/8//z//f/+//7//v8A
AAAAAgACAAMABAAFAAYABwAIAAgACgALAAwADQAPABEAEgATABQAFwAYABgAGgAbAB0A
IAAiACMAJAAnACgAKQAqACsALQAuAC8AMAAxADIAMwAzADMANAA1ADUANQA3ADcANwA3
ADcANQA0ADUANAAxAC8ALgArACkAKAAmACMAIgAgAB8AHAAZABUAFAASABEAEAAPAA0A
CwALAAgABwAFAAUABAADAAIAAgADAAMAAwABAP///////////////wAAAAAAAP//////
//3//f/9//3////////////9//3//P/7//3//f/9//3//f/9//3//f/7//v/+f/5//z/
/P/8//z//P/7//v/+//7//v/+//6//j/+f/5//n/+f/4//j/+P/4//j/+P/4//j/+P/4
//n/+f/5//n/+f/5//n/+f/5//n/+f/5//n/+f/5//r/+v/6//r/+v/6//r/+v/6//r/
+v/6//r/+v/6//r/+v/6//r/+v/6//n/+f/5//n/+f/5//n/+f/5//n/+P/4//j/+P/4
//j/+P/4//j/+P/4//j/+P/3//f/+f/5//n/+P/4//j/+f/5//n/+P/4//j/9v/2//b/
9v/2//b/9v/2//b/9v/2//b/9v/2//f/9//4//j/+P/3//f/9//3//f/+P/4//j/+P/2
//b/9v/2//j/+P/3//b/+P/4//j/+P/4//j/+P/4//j/+P/4//j/+P/4//j/+P/4//j/
+P/4//b/9v/2//b/9v/2//b/9v/2//b/9v/2//b/9v/2//b/9P/0//T/9P/2//b/9v/2
//b/9v/2//b/9v/2//b/9v/2//b/9v/3//b/9v/2//b/9//4//j/+f/5//n/+f/5//z/
/P/8//z//P/9//3//f/9//7//v/+//z//P/7//v//f/9//3//v/+//7///8CAAEAAQAB
AAEAAgABAAAA//////////////7//f/9//z/+v/6//r/+f/2//X/9P/z//P/8//z//P/
8v/y//L/8//z//P/8//z//P/8//z//L/8v/x//D/6//m/+D/4P/j/+7/AgAaADYAWQB7
AKUA1QACASkBRgFfAW8BcQFmAUwBGQHTAJYAWgAgAPX/2v/M/8v/zf/O/9P/3P/i/+f/
6v/u/+z/6f/s/+//8f/w//L/8P/x//H/8f/x//H/8f/x//H/8v/y//L/8v/y//L/8//z
//P/8//z//P/8//z//T/9P/0//T/9P/0//T/9P/0//T/9P/0//X/9f/1//X/9f/1//b/
9v/2//X/9f/1//X/9//3//f/9//3//f/9//3//n/+f/5//n/+v/6//v/+//7//z//P/8
//r/+//8//z//P/+//7/AAD+////AAABAAIAAwAEAAQABgAHAAgACQALAA0ADgAPABIA
FQAWABYAFgAXABkAHAAeAB8AIAAjACQAJQAmACcAKQAqACsALAAtAC4ALwAvADEAMgAz
ADMAMQAzADMAMwAzADMAMQAwADEAMAAtACsAKgAnACUAJAAiAB8AHgAcABsAGAAVABEA
EgAQAA8ADgALAAkABwAHAAYABQADAAMAAgABAAAAAAD////////9//3//f/9//3//f/9
//7//v/+//3//f/9//3//f/9//3//f/9//3//f/9//3//P/7//n/+f/5//n/+f/5//n/
+f/7//v/+f/5//j/+P/4//j/+v/5//n/+f/5//n/+f/4//j/+f/5//n/+f/4//j/+P/4
//j/+P/4//b/9v/2//f/+f/5//n/+f/5//n/+f/5//n/+f/5//n/9//3//j/+P/6//r/
+v/6//r/+v/6//r/+v/6//r/+v/6//r/+v/6//r/+v/6//n/+f/5//n/+f/5//n/+f/5
//v/+v/6//r/+v/6//r/+v/4//j/+P/4//j/+P/3//f/9//3//f/9v/4//j/+f/5//n/
+P/4//j/+P/4//j/+P/4//j/+P/4//j/+P/4//j/+P/4//n/+f/4//j/+P/3//f/9//3
//f/+P/4//j/+P/6//r/+v/6//j/+v/5//j/+P/4//j/+P/4//j/+P/4//b/9v/2//b/
+P/4//j/+P/4//j/+P/4//j/+P/4//j/+P/4//j/+P/4//j/+P/4//b/9v/2//b/+P/4
//j/+P/4//j/+P/4//n/+v/7//z//v/+//7//v/8//z//P/8//7//v/+//7//P/8//z/
/P/8//z//P/8//7//v/+//7/AQACAAMABAACAAIAAgACAAEAAAD///7//v/+//7//v/9
//z/+//6//n/+P/3//b/9P/0//T/9P/2//b/9v/2//b/9v/2//b/9v/2//b/9v/0//T/
9P/0//D/7P/o/+T/7P/0//z/BAAiAEAAXgB8AKcA0gD9ACgBPQFQAWMBdgFSATABDgHs
ALMAegBBAAgA+f/q/9v/zP/T/9j/3f/i/+X/6P/r/+7/7v/u/+7/7v/x//L/8//0//L/
8v/y/w==
         </WaveFormData>
      </LeadData>
      <LeadData>
         <LeadByteCountTotal>10000</LeadByteCountTotal>
         <LeadTimeOffset>0</LeadTimeOffset>
         <LeadSampleCountTotal>5000</LeadSampleCountTotal>
         <LeadAmplitudeUnitsPerBit>4.88</LeadAmplitudeUnitsPerBit>
         <LeadAmplitudeUnits>��V</LeadAmplitudeUnits>
         <LeadHighLimit>2147483647</LeadHighLimit>
         <LeadLowLimit>268435456</LeadLowLimit>
         <LeadID>V6</LeadID>
         <LeadOffsetFirstSample>0</LeadOffsetFirstSample>
         <FirstSampleBaseline>0</FirstSampleBaseline>
         <LeadSampleSize>2</LeadSampleSize>
         <LeadOff>FALSE</LeadOff>
         <BaselineSway>FALSE</BaselineSway>
         <ExcessiveACNoise>FALSE</ExcessiveACNoise>
         <MuscleNoise>FALSE</MuscleNoise>
         <LeadDataCRC32>1125707435</LeadDataCRC32>
         <WaveFormData>
GAAYABgAGAAZABoAGwAcAB4AHgAeAB4AHQAcABsAGgAYABgAGAAYABUAFAATABIADwAO
AA0ADAAJAAgABwAGAAMAAgABAAAA///+//3//P/7//r/+f/4//b/9v/2//b/9P/0//T/
9P/0//T/9P/0//b/9v/2//b/9P/0//T/9P/0//T/9P/0//T/9P/0//T/9P/0//T/9P/0
//T/9P/0//L/8v/y//L/8v/y//L/8v/0//T/9P/0//T/9P/0//T/9P/0//T/9P/0//T/
9P/0//L/8v/y//L/9P/0//T/9P/y//L/8v/y//L/8v/y//L/9P/0//T/9P/0//T/9P/0
//T/9P/0//T/8v/y//L/8v/0//T/9P/0//T/9P/0//T/9P/0//T/9P/0//T/9P/0//L/
8v/y//L/8v/y//L/8v/w//D/8P/w//D/8P/w//D/8v/y//L/8v/w//D/8P/w//D/8P/w
//D/8v/y//L/8v/w//D/8P/w//L/8v/y//L/8P/w//D/8P/w//D/8P/w//D/8P/w//D/
8P/w//D/8P/u/+7/7v/u/+7/7v/u/+7/8P/w//D/8P/w//D/8P/w/+7/7v/u/+7/8P/w
//D/8P/u/+7/7v/u//D/8P/w//D/8P/w//D/8P/w//D/8P/w//L/8v/y//L/8P/w//D/
8P/y//L/8v/y//L/8v/y//L/8P/w//H/8f/z//P/9P/0//X/9v/2//b/9//3//f/9//3
//f/9//4//j/+P/5//n/+//7//v/+//7//r/+v/6//3//f/+//7/AAABAAIAAgACAAIA
AgABAAIAAgACAAIAAAAAAP///v/9//z//P/8//7//f/7//r//P/7//r/+v/5//n/+f/5
//n/+f/5//n/+//7//v/+//5//r/+f/6//b/8v/v/+v/6f/r//P/AgASACMAOgBRAGwA
jgCvAMsA4ADxAPwA/wD6AOoAywChAH0AXQA7AB4ACwD7/+//6f/r/+7/8v/2//n//P/6
//r/+f/5//r//f///wEA/////wAAAAABAAAAAAAAAAAAAAAAAAEAAQABAAEAAQABAAEA
AgACAAIAAgACAAIAAAAAAAAAAAACAAIAAgACAAAAAAAAAAAAAgACAAIAAgACAAIAAgAC
AAIAAgACAAIABAAEAAQABAACAAMAAwADAAMAAwADAAMABQAFAAUABgAEAAQABAAFAAcA
BgAGAAcACQAKAAoACgANAA0ADQANAA8ADwAPABAAEAASABIAEwAVABYAFwAXABoAHQAe
AB8AIAAhACIAIwAkACUAJwApACgAKQArACwALAAtAC4ALwAvADAAMgAzADMANAA1ADUA
NQA2ADYANgA2ADQAMgAyADIAMQAwAC8ALAApACgAJwAnACUAJAAiACAAHQAbABgAFwAW
ABUAFAASABEAEgASABAADwAOAA4ACwALAAsACQAJAAkACQAJAAgACAAIAAgACgAKAAoA
CQAHAAgACAAIAAgACAAIAAgACAAIAAcABwAHAAYABQAEAAUABAAEAAQABAAEAAUABQAF
AAUAAwADAAMAAwACAAIAAwACAAAA//8BAAEAAQABAAAAAAAAAAAAAQABAAEAAQABAAIA
AgACAAAAAAD////////////////+//7//v/+/wAAAAAAAAAAAAABAAEAAQD/////////
/////////////f/9//3//f/+//7//v////7//v/+//7//P/8//z//P/6//r/+v/6//r/
+f/4//j/+P/4//j/+P/4//j/+P/4//j/+P/3//f/9f/2//b/9v/0//T/9P/0//X/9f/1
//X/9f/2//b/9v/4//f/9v/2//X/9f/2//b/9v/2//X/9P/2//b/9f/1//X/9v/2//b/
9f/1//X/9f/1//T/9P/0//P/8//y//L/9P/0//T/9P/0//T/9P/0//T/9P/0//T/9P/0
//T/9P/0//T/9P/0//T/9P/0//T/9P/0//T/9P/0//T/9P/0//T/9P/0//T/8v/y//P/
8//1//X/9v/2//X/9v/2//b/9//3//f/9//3//f/9//4//f/9v/2//X/9//3//f/9//3
//b/9v/2//f/9//4//j//P/9//7//v/8//z//P/7//r/+v/6//r/+v/6//n/+P/3//b/
9v/2//j/9//1//T/8v/x//D/8P/v/+//7//v//H/8f/x//H/8f/x//H/8f/x//L/7//u
/+z/6P/h/93/3//j//H/AgAUACkAQABZAHYAmgC3AM8A5ADxAPYA8wDoANAAqwCDAGEA
QQAjAAgA9//t/+X/4f/j/+b/6v/w//P/8v/y//T/8//x//L/8//z//X/9f/1//b/9v/1
//T/9P/0//b/9v/2//f/9//3//f/9//1//X/9v/2//b/9v/2//b/9v/2//b/9v/2//b/
9v/2//j/+P/4//j/9v/2//b/9v/4//j/+P/4//b/9v/2//b/+P/4//j/+P/2//f/9//3
//f/9//3//f/9//3//f/+P/4//j/+P/5//n/+P/4//n/+f/6//r/+v/7//v/+//7//3/
/f/9//7//v8AAAAAAQADAAQABQAFAAYACQAKAAsADAANAA4ADwASABMAFQAXABYAFwAZ
ABoAGgAbABwAHQAdAB4AIAAhAB8AIAAhACEAIwAkACQAJAAiACAAHgAeABwAGwAaABkA
GAAVABQAEwARAA8ADgAMAAsACQAIAAYABQAEAAMAAgABAP/////+//7//f/8//z/+//7
//v/+f/5//n/+f/5//j/+P/4//j/+P/4//j/9//3//j/+P/4//b/9v/2//b/9v/2//X/
9f/2//b/9v/2//X/9P/0//T/9P/0//X/9f/1//X/8//z//X/9f/0//T/9P/0//P/8//1
//X/9f/1//T/9P/0//T/8//z//P/8//z//T/9P/0//T/9P/z//P/8//z//P/8//2//b/
9v/2//T/9P/0//T/9v/3//f/9//1//X/9f/1//X/9f/1//X/9f/1//X/9f/1//T/8//z
//T/9P/0//T/9P/0//T/9P/0//T/9P/0//b/9f/0//T/9P/0//T/9P/0//T/9P/0//L/
8v/x//H/8f/y//L/8v/y//L/8v/y//H/8f/x//H/8//0//T/9P/0//P/8v/y//H/8f/y
//L/8v/y//H/8P/w//D/7//v//H/8v/y//L/8f/x//H/8f/x//D/8P/w//P/8f/w//D/
8P/w//D/8P/w//D/8P/w/+7/7v/u/+7/7v/u/+7/7v/w//D/8P/w//D/8P/w//D/8P/w
//D/8P/u/+7/7v/u//D/8P/w//D/7v/u/+7/7v/u/+7/7v/u/+7/7v/u/+7/7P/s/+z/
7P/s/+z/7P/s/+3/7f/t/+3/7P/s/+3/7v/w//D/8f/x//H/8f/x//H/8f/y//L/8v/x
//H/8f/x//H/8f/x//D/8P/w//H/8f/y//L/9P/1//b/9v/2//b/+P/3//b/9v/0//T/
9P/0//X/9P/z//L/8P/w//D/7//t/+z/7P/r/+v/7P/u/+//7v/t/+z/6//t/+3/7f/t
/+3/7f/t/+z/7f/s/+r/5v/h/93/2f/b/9//7P/+/w8AJAA9AFYAcgCVALMAygDdAOwA
8QDuAOQAzQClAH0AXQA9ABwABQDz/+X/3f/d/97/4v/k/+n/7P/u/+z/6//t/+7/7//v
/+//7//v//D/8P/x//D/8P/w//D/8P/w//H/8f/x//H/8f/x//H/8v/y//L/8v/y//L/
8v/y//L/8v/y//L/8v/y//L/8v/y//L/9P/0//T/9P/0//T/9P/0//b/9v/2//b/9v/2
//b/9v/2//f/9//3//f/9//3//f/9//3//f/+P/6//r/+v/7//v/+v/6//v//f/+//7/
/v8BAAEAAQABAAEAAQABAAIABAAGAAYABwAJAAoACwALAA4AEQASABMAFAAVABYAFwAY
ABkAGwAdAB4AHwAhACIAIgAjACQAJQAnACgAKgArACsALAAtAC0ALQAuAC4ALgAvAC4A
LQAuAC4ALQAsACsAKAAlACQAIwAjACEAIAAeABsAGQAYABYAFQAUABMAEgARAA8ADwAO
AAwACwAKAAoACwALAAsACQAJAAkACQAJAAgACAAIAAgACAAIAAgABwAHAAgACAAIAAgA
CAAIAAgACAAIAAcABwAKAAoACgAKAAkACAAIAAgABgAGAAcABwAJAAkABwAHAAcABwAG
AAYACAAIAAcABwAHAAcABwAHAAYABgAGAAYABQAFAAUABQAFAAYABgAGAAgACAAHAAcA
BQAFAAUABQAGAAYABgAGAAQABAAEAAQABAAFAAUABQAFAAUABQAFAAUABQAFAAUABQAF
AAUABQAHAAYABQAFAAQABAAEAAQABgAGAAYABgAEAAQABAAEAAQAAwACAAIABAAEAAQA
BAAEAAQABAAEAAQABAADAAMAAQACAAIAAgACAAIAAgACAAMAAwADAAMAAQACAAIAAgAE
AAMAAgACAAMAAwAEAAQABAAEAAMAAgACAAIAAQABAAEAAgACAAIAAQABAAEAAQADAAIA
AgACAAEAAwAEAAQABAAEAAQABAAEAAQABAAEAAQABAAEAAQABAAEAAQABAAEAAQABAAE
AAQABAAEAAQABAAEAAQABAAGAAYABgAGAAYABgAGAAYABgAGAAYABgAGAAYABgAGAAYA
BgAGAAYABgAGAAYABgAGAAYABgAGAAYABgAGAAYABAAEAAQABAAGAAYABgAGAAQABAAF
AAUABwAHAAgACAAJAAoACgAKAAsACwALAAsACQAJAAkACgAKAAoACwALAAsACwALAAsA
DQAMAAwADAANAA0ADgAOAA4ADwAQABAAEAAQABAADwAMAAwADAAMAA4ADgANAAwACwAK
AAoACgAIAAcABQAEAAYABQAEAAQAAwADAAMAAwADAAMAAwADAAEAAQABAAEAAQAAAP//
/v/8//r/9f/v/+3/7//3/wIAFAApAD4AUwBuAI4ArwDLAOAA8QD+AP8A/ADwANMAqQCD
AGMAQwAkAA0A/f/z/+//7//w//L/+P/7//z//P/8//3//f/+//////////////8AAAAA
AQAAAAAAAAAAAAAAAAABAAEAAQABAAEAAQABAAIAAgAAAAAAAAAAAAIAAgACAAIAAgAC
AAIAAgACAAIAAgACAAIAAgACAAIAAAAAAAAAAAACAAIAAgACAAIAAgACAAIAAgADAAMA
AwADAAMAAwADAAEAAQABAAIAAwAEAAUABwAFAAQABAAFAAcACAAIAAgACQAJAAkACQAL
AAsACwAMAAwADgAOAA8ADwAQABEAEQASABUAFgAXABoAGwAcAB0AHQAdAB4AHwAgACEA
IwAkACQAJQAmACcAJwAoACoAKwArACwALQAtAC0ALgAuAC4ALwAuAC0ALgAsACsAKgAp
ACgAJQAkACMAIwAhACAAHgAbABkAGAAWABUAFAATABIADwANAA0ADAAMAAsACgAKAAkA
CQAJAAcABwAHAAcABwAEAAQABAAEAAQABAAEAAMAAwAEAAQABAAGAAYABgAGAAQABAAD
AAMABAAEAAQABAADAAIAAgACAAIAAgADAAMAAwADAAEAAQADAAMAAgACAAIAAgABAAEA
AQABAAEAAQAAAAAAAAAAAP////////////8AAAAAAAAAAAAA////////////////AAAA
AAAAAAAAAAAAAAAAAP7/////////AQABAAEAAQABAAEAAQABAAEAAQABAAEAAQAAAP//
//8AAAAAAAAAAAAAAAAAAAAA/v/+//7//v8AAP///v/+//7//v/+//7//v/+//7//v/+
//7//f/9//v//P/8//z//P/8//z//P/9//3//f/9//v//P/8//z//v/9//z//P/7//v/
/P/8//z//P/7//r//P/8//v/+//7//z//P/8//v/+//7//v//f/8//z//P/7//3//v/8
//z//P/8//z//P/8//z//P/8//z//P/8//z//P/8//z/+v/6//r/+v/6//r/+v/6//r/
+v/6//r//P/8//z//P/6//r/+v/6//z//P/8//z//P/8//z//P/6//r/+v/6//r/+v/6
//r/+v/6//r/+//9//3//f/+//7///8AAAAA/v////////8BAAEAAQABAAAAAAAAAAEA
AwADAAMAAwADAAMAAgACAAIAAwADAAQABAAGAAcACAAIAAgACAAIAAcABgAGAAYABAAE
AAQAAwACAAEAAAAAAAAAAAD///3//P/8//v/+v/6//v/+//7//v/+//7//v/+f/5//n/
+f/7//v//P/7//j/9v/y/+3/6f/n/+n/8f8AABIAIwA2AE0AagCIAKkAxwDeAO8A+gD9
APgA6ADLAKMAfwBfAEEAJAANAPv/7//r/+v/7P/w//b/+f/6//r//P/7//v/+P/7//3/
///9//3//v/+//v/+v/6//r//P/8//z//f/7//v/+//7//3//f/+//7//v/+//7//v/8
//z//P/8//z//P/8//z//P/8//z//P/8//z//P/8//7//v/+//7//v/+//7//v/+//7/
/v/+//7//////////f/9//3//f////////8AAP7//v/+////AQAAAAAAAQD//wAAAAAA
AAEAAQABAAEABQAFAAUABgAHAAgABwAHAAkACgALAAsADAAPABAAEQASABMAFAAVABgA
GQAbAB0AHQAdAB4AHgAeAB8AIAAhACEAIgAkACUAIwAkACUAJQAmACgAKQAqACoAKAAm
ACYAJgAlACQAIwAgAB0AHAAbABkAFwAWABQAEwARABAADgANAAwACwAKAAcABQAFAAQA
BAADAAIAAgD////////9/////////////f/8//v/+v/8//z//P/7//v//P/8//z/+v/6
//r/+v/6//r/+f/5//j/+P/4//j/+f/4//j/+P/4//j/+f/5//f/9//1//X/9//3//b/
9v/2//b/9f/1//X/9f/1//X/9v/2//b/9v/1//X/9f/1//X/9v/2//b/9P/0//P/8//1
//X/9f/1//T/9P/0//T/9P/0//T/9P/2//f/9//3//b/9f/0//P/8//z//P/8//z//P/
8//z//X/9P/z//P/9v/2//b/9v/0//T/9P/0//T/9P/0//T/9v/1//T/9P/0//T/9P/0
//b/9v/2//b/9P/0//P/8//z//T/9P/0//T/9P/0//T/8//z//P/8//1//b/9v/2//T/
8//y//L/8//z//T/9P/2//b/9f/0//T/9P/z//P/9f/2//b/9v/2//X/9P/z//X/9P/0
//T/8//z//T/8v/y//L/8v/y//L/8v/y//L/8P/w//D/8P/w//D/8P/w//L/8v/y//L/
8v/y//L/8v/y//L/8v/y//L/8v/y//L/8P/w//D/8P/w//H/8f/x//P/9P/0//X/9v/2
//b/9//1//X/9f/1//f/9//4//j/+P/5//n/+f/3//f/9//3//f/+P/5//v/+//8//z/
/v/9//7//v/+//z//P/7//r/+v/6//r/+v/8//v/+v/5//j/+P/4//j/9//1//T/9P/x
//D/8P/x//H/8f/x//H/8f/x//H/8f/x//H/8f/x//L/8f/w/+7/6v/l/+H/3//h/+n/
9v8KAB0AMABJAGQAggCjAL8A1ADlAO4A8wDuAOIAxQCbAHMAUwAzABYA///v/+X/3//f
/+D/5P/m/+v/7v/s/+z/7f/t/+z/6//t/+3/7//v//D/8P/x//D/8P/w//D/8P/w//H/
8f/x//H/8f/x//H/8v/y//D/8P/w//D/8v/y//L/8v/w//D/8P/w//D/8P/w//D/8P/w
//D/8P/y//L/8v/y//L/8v/y//L/8v/y//L/8v/w//H/8f/x//P/8//z//P/8f/x//H/
8v/0//T/9P/1//X/9P/0//X/9f/2//b/9v/3//f/9//3//n/+f/5//r/+v/8//z//f/9
//7//////wIABQAGAAcACgALAAwADQAMAA0ADwARABIAEwAVABYAFgAXABgAGQAZABoA
HAAdABsAHAAdAB0AHwAgACAAIAAgAB4AHAAcABoAGQAYABcAFgATABIAEQAPAA0ADAAK
AAkABwAGAAQAAQAAAP///v/8//v//P/8//z/+//6//r/9//3//f/9f/1//X/9f/1//b/
9v/2//b/9P/0//T/8//z//T/9P/0//T/9P/0//T/9P/0//P/8//0//T/9P/0//P/8v/y
//L/8v/y//P/8//x//H/7//v//H/8f/w//D/8v/y//H/8f/x//H/8f/x//D/8P/w//D/
7//v/+//7//v//D/8P/w//D/8P/v/+//7//v/+//7//w//D/8P/w//D/8P/w//D/8P/x
//H/8f/x//H/8f/x/+//7//v/+//8f/x//H/8f/z//L/8f/x//D/8P/w//D/8v/y//L/
8v/w//D/8P/w//L/8f/w//D/8v/y//L/8v/w//D/8P/w//L/8v/x//H/7//w//D/8P/y
//L/8v/y//H/8f/x//H/7//w//D/8P/y//H/8P/w/+//7//w//D/8v/y//H/8P/w//D/
7//v//H/8v/y//L/8//z//P/8//x//D/8P/w//H/8f/y//L/8P/w//D/8P/w//D/8P/w
//L/8v/y//L/8P/w//D/8P/y//L/8v/y//L/8v/y//L/8v/y//L/8v/w//D/8P/w/+7/
7v/u/+7/8P/w//D/8P/z//P/8//z//L/8v/z//T/9v/2//f/9//1//X/9f/1//X/9v/2
//b/9//3//f/9//3//f/9//2//j/+P/5//n/+P/4//r/+//+//7//v/+/wAA///+//7/
/P/8//z//P/9//z/+//6//n/+P/3//X/9f/0//T/8//0//T/9f/1//P/8//z//P/9f/1
//X/9f/z//P/8//y//X/9P/w/+z/6f/l/+H/4//r//r/DgAhADYATQBoAIoAqwDHANwA
6wD2APcA8ADiAMEAmQBzAFEAMQAWAAEA8f/p/+X/5f/m/+r/7P/x//T/9P/y//H/8//y
//X/9f/1//X/9f/2//b/9//2//b/9v/2//b/9v/3//f/9//3//f/9//3//j/+P/2//b/
9v/2//j/+P/4//j/+P/4//j/+P/4//j/+P/4//j/+P/4//j/9v/2//b/9v/2//b/9v/2
//b/9v/2//b/9v/3//f/9//3//f/9//3//f/9//3//j/+P/4//j/+f/5//j/+P/5//n/
+v/6//r/+//7//v/+//9//3//f/+/wAAAgACAAMAAQACAAMAAwAGAAkACgALAAwADQAO
AA8AEAARABMAFQAWABcAGQAaABoAGwAcAB0AHQAeACAAIQAhACIAIwAjACMAJAAkACQA
JgAkACIAIgAgAB8AHgAdABwAGQAYABcAFwAVABQAEgARAA8ADgAMAAsACgAJAAgAAwAB
AAEAAAAAAP///v/+//3//f/9//v/+//7//v/+//6//r/+v/6//r/+v/6//n/+//8//z/
/P/6//r/+v/6//r/+v/5//n/+v/6//r/+v/7//r/+v/6//r/+v/7//v/+//7//n/+f/5
//n/+P/4//r/+v/5//n/9//3//f/9//2//b/9v/2//X/9f/1//X/8//0//T/9P/2//b/
9f/1//P/8//z//P/9P/0//T/9P/0//T/9P/0//L/8//z//P/9f/1//X/9f/z//P/8//z
//X/9f/1//X/8//y//H/8f/y//L/8v/y//L/8v/y//L/8v/y//L/8v/y//H/8P/w//L/
8v/y//L/8P/w//D/8P/y//L/8f/x/+//8P/w//D/8P/w//D/8P/v/+//7//v/+//8P/w
//D/8P/v/+7/7v/t/+3/7v/u/+7/7v/t/+z/7v/u/+3/7f/t/+7/7v/u/+3/7f/t/+3/
7f/s/+z/7P/t/+//7v/u/+z/7P/s/+z/7P/s/+z/7P/u/+7/7v/u/+z/7P/s/+z/7P/s
/+z/7P/s/+z/7P/s/+r/6v/q/+r/7P/s/+z/7P/s/+z/7P/s/+z/7P/s/+z/7P/s/+z/
7P/q/+r/6v/q/+z/7P/s/+z/6v/q/+r/6v/s/+z/7P/s/+z/7P/s/+z/7P/s/+z/7P/s
/+z/7P/s/+r/6v/q/+v/7f/t/+3/7v/u/+//8P/w/+7/7//v/+//8f/x//H/8f/w//D/
8P/x//H/8f/x//H/7//v/+7/7v/u/+//7//w//D/8v/z//T/9P/0//T/9P/1//T/9P/0
//L/8v/y//H/8P/v/+7/7v/u/+7/7f/r/+r/6v/p/+j/6P/p/+n/6f/p/+n/6f/p/+f/
5//n/+f/6f/p/+r/6f/m/+T/4v/b/9f/1f/V/93/7P/8/w8AJAA7AFQAdACVALEAyADb
AOYA6QDkANYAuwCTAGsATQAtABAA+f/n/9v/1f/V/9j/3P/g/+P/5P/k/+L/4//l/+b/
5f/n/+f/5//n/+j/6P/p/+j/6P/o/+j/6P/o/+n/5//n/+f/5//n/+f/6P/o/+j/6P/o
/+j/6P/o/+j/6P/q/+r/6v/q/+j/6P/o/+j/6P/o/+j/6P/q/+r/6v/q/+j/6P/o/+j/
6v/q/+r/6v/q/+v/6//r/+v/6//r/+v/6//r/+v/7P/q/+r/6v/r/+3/7P/s/+3/7f/u
/+7/7v/v/+//7//v//P/8//z//T/9f/2//X/9f/2//j/+v/7//r//f/+////AgADAAQA
BQAGAAcACQALAAoACwANAA4ADgAPABAAEQARABIAFAAVABUAFgAXABcAFwAYABgAGAAa
ABgAFgAWABgAFwAWABUAEgAPAA4ADQALAAkACAAGAAUAAwACAAAA///+//3//P/5//f/
9//2//T/8//y//L/8//z//P/8f/x//H/8f/x/+7/7v/u/+7/8P/w//D/7//t/+7/7v/u
/+7/7v/u/+7/7v/u/+3/7f/u/+7/7v/u/+//7v/u/+7/7P/s/+3/7f/t/+3/6//r/+3/
7f/s/+z/7P/s/+v/6//r/+v/6//r/+r/6v/q/+r/6//r/+v/6//r/+z/7P/s/+z/7P/r
/+v/6//r/+v/6//q/+r/6v/q/+z/7P/s/+z/7P/t/+3/7f/t/+3/7f/t/+3/7f/t/+3/
6//r/+v/6//t/+z/6//r/+z/7P/s/+z/7P/s/+z/7P/s/+z/7P/s/+z/6//q/+r/6v/q
/+r/6v/s/+z/7P/s/+r/6v/p/+n/6//s/+z/7P/q/+r/6v/q/+v/6//r/+v/6f/q/+r/
6v/q/+n/6P/o/+v/6//s/+z/7P/s/+v/6v/s/+z/6//r/+v/7P/s/+z/6//r/+v/6//r
/+r/6v/q/+v/6//q/+r/7P/s/+z/7P/s/+z/7P/s/+z/7P/s/+z/7P/s/+z/7P/s/+z/
7P/s/+z/7P/s/+z/7v/u/+7/7v/u/+7/7v/u/+7/7v/u/+7/7v/u/+7/7v/u/+7/7v/u
/+7/7v/u/+7/7v/u/+7/7v/u/+7/7v/u/+//7//v/+//8P/w//H/8v/y//L/8//z//P/
8//z//P/9f/2//b/9v/1//X/9f/1//X/9f/1//T/9v/2//f/9//2//b/+P/5//r/+v/6
//r/+v/5//j/+P/4//j/+P/4//n/+P/3//b/9P/0//T/8//x//D/8P/v//D/8P/x//H/
8f/x//H/8f/x//H/8f/x//H/8f/x//D/7//u/+z/6P/j/9//3f/f/+f/9v8IABsAMABJ
AGQAhACjAL8A1gDnAPIA9QDuANwAuwCRAG8ATwAtABIA///t/+X/4//h/+L/5v/s/+3/
8P/w//D/7f/v//L/8f/x//P/8f/x//L/8v/z//L/8v/y//D/8P/w//H/8//z//P/8//z
//P/9P/0//T/9P/0//T/9P/0//T/9P/y//L/8v/y//L/8v/y//L/8v/y//L/8v/y//L/
8v/y//L/8v/y//L/8v/y//L/8v/y//P/8//z//P/8//z//P/8//z//P/9P/2//b/9v/3
//X/9P/0//X/9f/2//b/9v/3//f/9//3//n/+f/5//r//P/+//7////9//7//////wIA
BQAGAAcACAAJAAoACwAMAA0ADwARABIAEwAVABYAFgAXABgAGQAZABoAHAAdAB0AHgAf
AB8AHQAeAB4AHgAgAB4AHAAcABwAGwAaABkAGAAVABQAEwARAA8ADgAMAAsACQAIAAYA
BQAEAAMAAgD///3//f/8//z/+//6//r/+f/5//n/9//3//f/9//3//b/9v/2//b/9v/2
//b/9f/1//b/9v/2//b/9v/2//b/9v/2//X/9f/2//b/9v/2//X/9P/0//T/9P/0//X/
9f/1//X/8//z//P/8//y//L/9v/2//X/9f/z//P/8//z//P/9P/1//b/9f/1//X/9f/1
//b/9v/2//b/9v/1//X/9f/1//X/9f/2//b/9v/2//b/9v/2//b/9v/3//f/9//5//n/
+f/5//n/+f/5//n/+f/5//n/+f/7//r/+f/5//r/+v/6//r/+v/6//r/+v/6//r/+v/6
//v/+//7//z//v/+//7//v/8//z//P/8//7//v/9//3//f/+//7//v8AAAAAAAAAAAEA
AQABAAEAAQACAAIAAgAEAAMAAgACAAMAAwAEAAQABgAGAAUABAAEAAQAAwADAAMABAAE
AAQABwAHAAcABwAJAAgACAAIAAkACQAIAAgACAAIAAgACAAIAAgACAAIAAgACAAIAAgA
CAAIAAgACAAKAAoACgAKAAwADAAMAAwADAAMAAwADAAOAA4ADgAOAAwADAAMAAwADgAO
AA4ADgAQABAAEAAQABIAEgASABIAEwAUABUAFgAWABYAFgAWABgAGAAYABgAGAAYABgA
GAAYABgAGAAYABkAGgAbABwAHgAeAB4AHgAgACAAIAAgAB8AHgAdABwAHAAcABwAHAAc
ABwAHAAcABsAGgAZABgAGAAYABgAGAAYABgAGAAYABoAGgAaABoAGgAaABoAGgAYABgA
GAAYABMAEAANAAoADwAUABkAHgAyAEYAWgBuAIwAqgDIAOYA8wAAAQ0BGgEFAfAA2wDG
AKYAhgBmAEYAOAAqABwADgAQABIAFAAWABkAGgAbABwAGgAaABoAGgAbABwAHQAeABwA
HAAcAA==
         </WaveFormData>
      </LeadData>
   </Waveform>
</RestingECG>
