# Supplementary material for: Detection of Left Atrial Enlargement Using a Convolutional Neural Network-Enabled Electrocardiogram
Source: Front Cardiovasc Med. 2020 Dec 17;7:609976. doi: 10.3389/fcvm.2020.609976 (PMC7773668; doi:10.3389/fcvm.2020.609976)
Supplement: Supplementary file 1 [file Data_Sheet_1.ZIP › hyp/1802032240_1825_0000000S.XML]

<?xml version="1.0" encoding="Windows-1252"?>
<!DOCTYPE RestingECG SYSTEM "restecg.dtd">
<RestingECG>
   <PatientDemographics>
      <PatientID>1802032240</PatientID>
      <PatientAge>75</PatientAge>
      <AgeUnits>Years</AgeUnits>
      <Gender>Male</Gender>
      <PatientLastName>liangjian</PatientLastName>
   </PatientDemographics>
   <TestDemographics>
      <DataType>Resting</DataType>
      <Site>1</Site>
      <AcquisitionDevice>MAC55</AcquisitionDevice>
      <Status>Unconfirmed</Status>
      <Priority>Normal</Priority>
      <AcquisitionTime>09:37:22</AcquisitionTime>
      <AcquisitionDate>08-19-2016</AcquisitionDate>
      <CartNumber>1</CartNumber>
      <AcquisitionSoftwareVersion>009C</AcquisitionSoftwareVersion>
      <XMLSourceVersion>MAC5000 v1.0</XMLSourceVersion>
   </TestDemographics>
   <RestingECGMeasurements>
      <VentricularRate>52</VentricularRate>
      <AtrialRate>52</AtrialRate>
      <PRInterval>126</PRInterval>
      <QRSDuration>102</QRSDuration>
      <QTInterval>444</QTInterval>
      <QTCorrected>412</QTCorrected>
      <PAxis>67</PAxis>
      <RAxis>33</RAxis>
      <TAxis>-21</TAxis>
      <QRSCount>8</QRSCount>
      <QOnset>213</QOnset>
      <QOffset>264</QOffset>
      <POnset>150</POnset>
      <POffset>201</POffset>
      <TOffset>435</TOffset>
      <ECGSampleBase>500</ECGSampleBase>
      <ECGSampleExponent>0</ECGSampleExponent>
   </RestingECGMeasurements>
   <Diagnosis>
      <Modality>Resting</Modality>
         <StatementCount>5</StatementCount>
         <LabelText>12SL Õï¶Ï³ÂÊö</LabelText>
      <DiagnosisStatement>
         <StmtFlag>ENDSLINE</StmtFlag>
         <StmtText>ñ¼ÐÔÐÄ¶¯¹ý»º</StmtText>
      </DiagnosisStatement>
      <DiagnosisStatement>
         <StmtFlag>ENDSLINE</StmtFlag>
         <StmtText>µçÑ¹·ûºÏ×óÐÄÊÒ·Ê´óµÄ×îµÍ±ê×¼£¬²»³ýÍâÊÇÕý³£±äÒì</StmtText>
      </DiagnosisStatement>
      <DiagnosisStatement>
         <StmtText>ST¶ÎÓë</StmtText>
      </DiagnosisStatement>
      <DiagnosisStatement>
         <StmtFlag>ENDSLINE</StmtFlag>
         <StmtText>T ²¨Òì³££¬¿É¿¼ÂÇÎªÏÂ±ÚÐÄ¼¡È±Ñª</StmtText>
      </DiagnosisStatement>
      <DiagnosisStatement>
         <StmtFlag>ENDSLINE</StmtFlag>
         <StmtText>Òì³£ ECG</StmtText>
      </DiagnosisStatement>
   </Diagnosis>
   <Waveform>
      <WaveformType>Rhythm</WaveformType>
      <WaveformStartTime>0</WaveformStartTime>
      <NumberofLeads>8</NumberofLeads>
      <SampleType>CONTINUOUS_SAMPLES</SampleType>
      <SampleBase>500</SampleBase>
      <SampleExponent>0</SampleExponent>
      <HighPassFilter>16</HighPassFilter>
      <LowPassFilter>150</LowPassFilter>
      <ACFilter>NONE</ACFilter>
      <LeadData>
         <LeadByteCountTotal>10000</LeadByteCountTotal>
         <LeadTimeOffset>0</LeadTimeOffset>
         <LeadSampleCountTotal>5000</LeadSampleCountTotal>
         <LeadAmplitudeUnitsPerBit>4.88</LeadAmplitudeUnitsPerBit>
         <LeadAmplitudeUnits>¦ÌV</LeadAmplitudeUnits>
         <LeadHighLimit>2147483647</LeadHighLimit>
         <LeadLowLimit>268435456</LeadLowLimit>
         <LeadID>I</LeadID>
         <LeadOffsetFirstSample>0</LeadOffsetFirstSample>
         <FirstSampleBaseline>0</FirstSampleBaseline>
         <LeadSampleSize>2</LeadSampleSize>
         <LeadOff>FALSE</LeadOff>
         <BaselineSway>FALSE</BaselineSway>
         <ExcessiveACNoise>FALSE</ExcessiveACNoise>
         <MuscleNoise>FALSE</MuscleNoise>
         <LeadDataCRC32>4288142969</LeadDataCRC32>
         <WaveFormData>
9v/2//b/9v/0//T/9P/0//b/9v/2//b/9P/0//T/9P/2//b/9v/2//j/+P/4//j/9v/2
//b/9v/4//j/+P/4//r/+v/6//r/+v/6//r/+v/8//z//P/8//r/+v/6//r//P/8//z/
/P/8//z//P/8//z//P/8//z//P/8//z//P/8//z//P/8//7//v/+//7//f/8//v/+v/6
//r/+v/6//r/+v/6//r/+v/6//r/+v/4//j/+P/4//r/+v/6//r/+v/6//r/+v/4//j/
+P/4//j/+P/4//j/+v/6//r/+v/4//j/+P/4//n/+v/7//z/+v/6//r/+v/4//j/+P/4
//r/+v/6//r/+v/6//r/+v/5//j/9//2//j/+P/4//j/+v/6//r/+v/4//j/+P/4//b/
9v/2//b/9v/2//b/9v/2//b/9v/2//b/9v/2//b/9v/2//b/9v/2//b/9v/2//j/+P/4
//j/+P/4//j/+P/2//b/9v/2//j/+P/4//j/+P/4//j/+P/4//j/+P/4//j/+P/4//j/
+P/4//j/+P/4//j/+P/4//b/9v/2//b/+P/4//j/+P/2//b/9v/2//b/9v/2//b/9v/2
//b/9v/2//b/9v/2//b/9v/2//b/+P/4//j/+P/3//b/9f/0//b/9v/2//b/9v/2//b/
9v/0//T/9P/0//b/9v/1//P/8//2//b/9v/2//b/9v/1//L/8v/z//T/9v/3//n/9//2
//b/9v/3//X/9f/0//T/9v/3//n/+f/4//j/+P/5//j/+P/8//z//P/8//3//f/7//z/
/f/9/wAAAQADAAYAAgD///z/9//4//b/9//3//j/9//3//f/9v/1//T/8v/0//T/9P/1
//P/8//z//L/8v/0//T/9P/2//P/8P/x/+7/6f/o/+j/6P/s//b/AAANAB0ALgBGAGAA
dgCNAKYAvADOANoA3ADYAMcArgCRAHEAUwA8AC0AIAAXABYADwAEAAMACQAIAAMA////
//7//P/5//n/9v/2//b/9v/1//T/8v/0//T/9P/0//T/8v/2//j/9P/z//L/8f/w//D/
8v/y//L/8//z//P/8f/x//T/9P/1//X/8//y//H/8P/w//D/8P/w//L/8v/y//L/8//z
//P/8f/v//H/8f/x//P/8//z//P/8//y//D/7//x//L/8//0//L/8v/y//L/8v/y//L/
8//1//X/9f/1//X/9//4//n/+P/3//b/9f/3//f/9//3//j/+v/7//z//P/8//7/////
/wAAAQABAAMABQAGAAYABQAFAAcACAAKAAoADAAOAAwACgAKAAsADAANAA4ADwARABEA
EgASABEAEQARABEADwAPAA0ADQAOAA4ADgAOAAsACgAJAAkABgAGAAQAAwABAAAAAAD/
/////f/8//v/+v/5//j/9//5//n/+P/3//f/9//4//j/9//3//b/9P/0//T/9P/1//X/
9f/1//X/9f/1//X/9v/4//f/9//3//T/9P/1//X/9//3//f/9v/2//b/9v/2//T/9P/0
//T/9f/3//r/+f/2//X/9P/z//X/9f/2//b/9v/2//b/9v/3//f/9//3//j/+P/3//f/
+P/4//j/+P/5//n/+//7//z//f/9//z/+v/6//r/+v/8//z//P/6//r//P/8//z//P/8
//z//P/+////AAAAAPv/+v/6//n/+//7//r/+v/6//z//P/6//n/+f/7//v/+v/7//z/
/f/9//3//f/9//r/+v/7//v/+P/4//j/+P/4//j/+f/5//n/9//2//b/+f/5//n/+f/6
//v/+//6//j/+P/4//n/+P/4//j/+P/3//f/+f/5//r/+v/6//n/+f/6//r/+v/6//r/
+f/5//v/+//7//v//f/6//n//P/6//r/+v/6//r/+v/6//r/+v/6//r/+v/4//j/+P/4
//n/+v/7//z/+v/6//r/+v/8//z//P/8//v/+v/5//j/+P/4//j/+P/4//j/+P/4//j/
+P/4//j/+v/6//r/+v/4//j/+P/4//j/+P/4//j/+v/6//r/+v/4//j/+P/4//j/+P/4
//j/+P/4//j/+P/4//j/+P/4//j/+P/4//j/+P/4//j/+P/5//r/+//8//v/+f/2//X/
+v/6//r/+v/6//r/+f/4//j/+f/6//r/+//9//v/+v/4//j/+f/5//r/+v/7//z//P/9
//z/+v/6//r/+//8//7/AgACAAAA/v////////8BAAMABAAFAAUABgAIAAYAAwACAP//
///+//7//f/8//n/+f/5//n/+f/5//j/+P/4//j/+f/5//f/9f/2//b/9P/2//r//P/5
//j/9//y/+3/7P/s/+7/8v/4/wIADQAdADIASABiAIAAmQCkALoA1gDiAOIA4gDTALoA
nwB9AF0ARgA1ACgAHQAYABUAEAAPAA8ADgANAAcAAwACAAIAAQABAP7//v/+//7//f/7
//j/+f/4//r/+v/6//j/+v/8//j/9//5//n/+f/6//r/+v/6//v/+f/5//f/9//6//r/
+//7//j/+P/4//j/+v/6//r/+v/6//r/+v/6//n/+f/5//f/+P/7//z//f/7//v/+//7
//7//v/9//3//P/8//z//P/8//z//P/8//7//v/+///////////////9////AAABAAMA
AwADAAMAAwADAAMAAwAGAAgACQAKAAkACAAJAAkACwAMAA0ADQANAA8AEAAQABEAEQAT
ABQAFgAWABgAGgAYABYAFgAXABgAGQAaABsAGwAbABwAHAAdAB0AHQAdABsAGwAZABkA
GgAaABoAGgAVABQAEwATABIAEgAQAA8ADwAOAA4ADQALAAkACAAHAAgABwAGAAUABQAF
AAQAAwADAAMABAAEAAEAAQAAAP7/AAAAAAAAAQD//////////////////wAAAAD/////
//8AAAAAAQABAAEAAQABAAAAAAAAAAAAAAAAAAAAAAAAAP7///8BAP//AQABAAEAAQD/
////AAAAAAIAAgACAAIAAwADAAMAAwAGAAYABQAFAAUABAADAAIAAQABAAMAAwAEAAUA
BQAEAAQABAAEAAQABgAGAAYABAAEAAYABgAGAAYABgAGAAYABwAHAAcABgAGAAYABwAH
AAUABQAEAAQAAwAEAAMAAAAAAAEABAAFAAMAAwADAAMAAwADAAMAAwACAAIAAwADAAIA
AgACAAIABAAEAAUABQAEAAEA///+////////////AgADAAMAAgAAAAAAAAABAAAAAAAA
AAAA/f/9///////+//7//v/9//v//P/8//z//v/+//3//f///////////wMAAAD5//z/
/v/+//7//v/+//7//v/+//7//v/+//7//v/+//7//v/8//z//P/8//r/+v/6//r/+//8
//3//v/9//z/+//6//z//P/8//z//P/8//z//P/8//z//P/8//z//P/8//z//P/8//z/
/P/8//z//P/8//r/+v/6//r//P/8//z//P/8//z//P/8//z//P/8//z//v/+//7//v/8
//z//P/8//7//v/+//7//P/8//z//P/6//r/+v/6//z//P/8//z//P/8//z//P/8//z/
+//5//n//P/8//z//P/8//z/+//8//z//f/+//z//f////3//P/8//z//f///////v/+
//z//f///////v/+//7///8CAAIABgAGAAQABAAFAAUABQAGAAcABwAGAAUABQAGAAUA
BQAFAAMAAwAAAAAA///8//v/+//7//3//f/9//z//P/8//z//f/9//3//f/8//z//P/8
//z//P/9//z/+//8//n/9v/0//D/7v/4/wQAEwAhADQASgBgAHYAiQCkALwAzgDcAOYA
5ADXAMAAoQB/AF8ASAA5ACwAIwAcABkAFgAPAA0ADgANAAkABQAGAAQAAwADAAIA/v/+
//7//f/+//z//v/+//7//v/+//z//P/+//r/+f/7//v/+//8//r/+v/6//v//f/9//v/
+//6//r/+//7//z//P/8//z//v/+//7//v/+//7//v/+//3//f/9//v/+f/7//v/+//9
//3//f/9//7//v/9//3//v/+//7//v/+//7//v/+//7//v/+//////////////8BAAMA
BAAFAAUABQAFAAUABAADAAIAAQAEAAYABwAIAAgACAAKAAsACQAKAAsACwANAA8AEAAQ
ABMAEwAVABYAFgAWABgAGgAaABgAGAAZABgAGQAaABsAGwAbABwAHAAdAB0AHQAdABsA
GwAZABkAGAAYABgAGAATABIAEQARABAAEAAOAA0ACwAKAAoACQALAAkACAAHAAQAAwAC
AAEAAQABAAAA///9//3//v/+///////+//z//P/8//z//f/9//3//f/9//3//f/9//7/
/P/7//v/+//6//r/+//7//r/+f/4//b/9//4//n/+v/4//j/+P/4//j/+f/7//n/9//3
//f/9//5//n/+v/6//j/+P/4//j/+f/5//n/+f/6//r/+f/5//r/+v/6//r/+f/5//v/
+//8//3//f/8//z//P/8//z/+v/6//r/+P/6//z//P/8//r/+v/6//r/+//7//v/+v/5
//r//P/9//r/+f/3//b/+P/6//r/+P/3//f/+f/5//f/9//3//f/9f/1//X/9f/2//b/
9//3//j/+P/4//j/9f/0//T/8//0//P/8//0//X/9f/1//X/9P/1//X/9P/0//T/9P/1
//T/9P/0//T/8f/x//P/8//0//T/9P/z//H/8v/y//L/9P/0//P/8//x//H/8f/x//H/
8P/x//L/8v/y//L/8v/y//L/8v/y//H/8P/v/+7/8P/w//D/8P/w//D/8P/w//L/8v/y
//L/8f/w/+//7v/s/+z/7P/s/+3/7v/v//D/8P/w//D/8P/w//D/8P/w/+7/7v/u/+7/
7//w//H/8v/w//D/8P/w/+7/7v/u/+7/8P/w//D/8P/u/+7/7v/u/+7/7v/u/+7/7v/u
/+7/7v/v//D/8f/y//D/8P/w//D/8P/w//D/8P/y//L/8v/y//D/8P/w/+//7f/t//D/
8P/w//D/8P/w//H/8P/w//H/8v/y//P/9f/x//D/8P/w//H/8f/x//D/8f/y//T/9//0
//L/8f/w//P/9P/0//j/+P/2//b/9//5//n/+v/7//n/+f/5//r//P/6//n/+P/3//f/
9P/0//H/8P/v/+//8f/x//H/8f/u/+7/7v/u/+//7//v/+//8P/y//D/7v/u/+7/7f/s
/+v/6v/n/+T/5P/o/+7/9v8AABMAJQA8AFQAbACCAJUAqgC8AMgA0ADSAMIApwCOAHEA
TwA3ACoAHwASAAsACgAHAAYABQABAP7//f/7//n/+P/0//P/8//2//T/9P/0//P/8P/u
//D/8P/w//D/8P/u//D/8v/u/+3/7f/t/+3/7v/u/+7/7v/v/+//7//t/+3/8P/w//H/
8f/u/+7/7v/u/+7/7v/u/+7/7v/u/+7/7v/v/+//7//t/+3/7//v/+//7f/t/+3/7f/w
//D/7//v//D/8P/w//D/7v/u/+7/7v/w//D/8P/x/+//7//v/+//8f/z//T/9f/z//P/
8//z//P/8//z//P/9v/4//n/+v/6//r//P/9//3//v////////8BAAIAAgADAAMABQAG
AAYABgAIAAoACgAIAAgACQAIAAkACgALAAsACwAMAAwACwALAAsACwALAAsACQAJAAYA
BgAGAAYABQAEAAMAAwACAAIAAAD///3//P/8//v/+f/3//b/9f/2//X/9P/z//P/8//y
//H/8f/x//L/8v/z//P/8v/w//D/8P/w//H/8f/x//H/8f/x//H/8f/y//H/7//u/+3/
7f/u//D/8f/w/+//7v/s/+7/7v/u/+7/8P/w//D/8P/u/+//8f/v/+//7//v/+//8f/x
//L/8v/y//L/8v/y//H/8f/x//H/8v/y//H/8f/y//L/8v/y//P/8//1//X/9f/1//T/
8v/0//T/9P/0//T/9P/0//L/8v/0//T/9P/0//T/9P/0//P/8//z//L/8v/y//P/8//z
//P/8v/y//D/8v/y//D/8f/x//P/8//v/+//7//v//H/8f/x//H/8P/w//H/8f/w//D/
8P/w//L/8v/z//P/8f/v/+7/7v/x//H/8f/x//D/8f/x//D/8P/w//D/8f/y//L/8v/y
/+//7//x//H/8f/y//P/8//y//L/8f/w//D/8P/v/+//8f/x//H/8f/v//D/7//u//D/
8P/w//D/8P/w//D/8P/w//D/8P/w//D/8P/w//D/8v/y//L/8v/w//D/8P/w//D/8P/w
//D/8v/y//L/8v/w//D/8P/w//D/8P/w//D/8P/w//D/8P/w//D/8P/w//L/8v/y//L/
8v/y//L/8v/w//D/8P/w//D/8P/w//D/8P/w//D/8P/y//L/8v/y//D/8P/w//D/8P/w
//D/8P/w//D/8P/w/+7/7v/u/+7/8P/w//D/8P/y//L/8v/y//H/8P/v/+7/7//w//H/
8v/x//D/7//u/+//8P/x//L/7//t/+3/8P/w//D/8P/w//L/8f/w//D/7//w//D/8f/z
//H/8P/w//D/8f/x//H/8P/w//D/8f/z//P/8v/y//L/8//0//T/+P/4//b/9v/3//f/
9//4//v/+//7//v/+v/8//r/+f/6//f/9//0//L/8f/w/+//7//v/+//7//v/+7/7v/u
/+7/7//v/+//7//u/+7/8P/w//D/8P/v//D/7f/q/+n/5P/i/+b/7P/u//b/BwAZACwA
RABaAHIAjQCkALgAzADaAN4A2ADLALQAlQBzAFMAPgAtACAAFwASAA0ABgAFAAMAAAD/
/////f/8//r/+//5//T/9P/0//T/8//y//D/8v/y//D/8P/w/+7/8v/0//D/7//t/+3/
7f/u/+7/7v/u/+//8f/x/+//7//u/+7/7//v//D/8P/w//D/8P/w//D/8P/w//D/8P/w
//H/8f/x/+//7//x//H/8f/x//H/8f/x//L/8v/x//H/8P/w//D/8P/y//L/8v/y//L/
8v/y//P/8//z//P/8//z//X/9v/3//f/9//3//f/9f/1//X/9f/0//b/9//4//r/+v/8
//3//f/+/////////wEAAgACAAUABQAHAAgABgAGAAgACgAKAAgACAAJAAoACwAMAA0A
DQANAA4ADgANAA0ADQANAA8ADwANAA0ACgAKAAoACgAJAAgABwAHAAUABAABAP///v/+
///////9//v/+v/5//r/+f/4//f/9//3//b/9f/1//X/9v/2//f/9//2//T/9P/0//T/
9f/1//X/9f/1//X/9f/1//b/9P/z//P/8//y//L/8//z//H/8f/x//D/8f/y//P/9P/y
//L/8v/y//L/8//1//P/8//z//P/8//x//H/8v/y//T/9P/0//T/9f/1//X/9f/2//b/
9f/1//j/+P/4//j/9//3//n/+f/4//n/+f/4//j/+P/4//j/+P/4//j/9v/2//j/+P/4
//j/+P/4//j/+f/5//n/+P/2//b/9//3//f/9//2//b/+P/6//r/+P/1//X/9//3//X/
9f/1//X/9f/1//X/9f/0//T/9f/1//T/9P/0//T/9P/0//X/9f/1//P/8v/y//H/8f/x
//H/8v/z//P/8v/x//L/8//1//X/9P/z//L/8//z//X/9f/z//L/8f/v//D/8v/z//T/
8v/y//H/8f/x//H/8f/x//P/9P/z//L/8P/w//D/8P/w//D/8P/w//L/8v/y//L/8v/y
//L/8v/y//L/8v/y//L/8v/y//L/9P/0//T/9P/z//L/8f/w//L/8v/y//L/8v/y//L/
8v/w//D/8P/w//L/8v/y//L/8v/y//L/8v/y//L/8v/y//L/8v/y//L/8v/y//L/8v/0
//T/9P/0//P/8v/x//D/8v/y//L/8v/y//L/8v/y//L/8v/y//L/8v/y//L/8v/0//T/
9P/0//L/8v/y//L/8//0//X/9v/1//T/8//y//L/8v/y//L/8v/y//L/8v/y//L/8v/y
//L/8v/y//L/8v/y//L/8v/0//T/8//x//H/9P/0//T/9P/0//T/8//y//L/8//0//L/
8//1//P/8//0//X/9//1//X/9P/0//b/9//5//n/9v/2//b/9//2//b/+v/6//r/+v/7
//v/+//8//3//f/9//3//v8AAAAA///+//v/+//4//j/9//2//X/9f/1//P/8//z//L/
8P/w//D/8f/z//P/8//y//L/+P/y/+7/8P/x//L/7//u/+v/6P/o/+j/6v/u//b/AwAR
ACQAPABUAG4AhQCWAK4AxgDYAN4A3gDVAMIApQCBAGEARgAzACQAGwAWABEADAAHAAUA
BAADAAEA//8AAP7/+f/5//r/9v/2//b/9f/2//T/9v/2//T/9P/0//L/8v/0//D/7//x
//H/8f/y//D/8P/w//H/8v/z//L/8//x//D/8P/v//D/8P/w//D/8v/y//L/8v/w//D/
8P/w//H/8f/x/+//8f/z//P/8//x//H/8f/x//L/8v/x//H/8v/y//L/8v/0//T/9P/0
//L/8v/y//P/9f/1//X/9f/1//f/+P/5//j/9//2//X/9v/3//j/+f/4//r/+//8//7/
/v8AAAEAAQACAAMAAwADAAUABgAGAAcABwAJAAoACgAKAAwADgAOAAwADAANAA4ADwAQ
ABEAEQARABIAEgAPAA8ADwAPAA8ADwANAA0ADgAOAA4ADgANAAwACwALAAoACgAIAAcA
AwACAAIAAQABAP///v/9//r/+f/4//f/+f/5//j/9//1//X/9v/2//f/9//2//T/8v/y
//L/8//1//X/9f/1//P/8//z//T/9P/z//P/8//0//T/9f/1//X/9f/1//T/9P/0//T/
9P/0//T/9P/0//T/9f/3//X/9v/3//j/+f/4//f/9//2//b/9v/2//b/9//3//f/9//4
//j/9//3//r/+v/6//r/9//3//n/+f/8//3//f/8//r/+v/6//r/+v/6//r/+P/4//r/
+v/6//j/+P/4//j/+//7//v/+v/4//j/+f/5//n/+f/4//j/+v/8//z/+v/3//f/+f/5
//f/9//3//f/9//3//f/9//2//b/9//3//j/+P/4//j/+P/4//n/+f/5//f/9v/2//X/
9f/1//X/+P/5//n/+P/0//T/9P/1//T/9P/0//T/9P/1//j/+f/3//b/9f/z//X/9v/2
//b/9v/2//X/9f/1//X/9f/1//X/+P/3//b/9P/0//T/9P/2//b/9v/2//T/9P/0//T/
8v/y//L/8v/0//T/9P/0//T/9P/0//T/9P/0//T/9P/0//T/9P/0//T/9P/0//T/9P/0
//T/9P/0//T/9P/0//P/8v/x//D/8f/y//P/9P/0//T/9P/0//L/8v/y//L/8v/y//L/
8v/y//L/8v/y//P/9P/1//b/9P/0//T/9P/y//L/8v/y//L/8v/y//L/9P/0//T/9P/0
//T/9P/0//T/9P/0//T/9P/0//T/9P/0//T/9P/0//P/8v/x//D/8f/y//P/9P/0//T/
9P/0//b/9v/2//b/9v/1//P/8//0//T/9P/0//b/9v/1//T/8v/z//T/9P/1//f/9f/0
//b/9v/3//f/9f/0//T/9P/1//f/9//2//j/+P/5//r/+P/8//z/+v/7//3//v//////
///+//3//f/+/wAA/v/9//z/+f/5//j/+P/3//b/8//z//P/8//z//P/8v/y//L/8v/z
//P/8//z//T/9P/0//b/9v/0//P/8P/v/+7/7f/s/+r/7P/y//z/BgATACcAOgBSAGgA
fgCZALAAxADWANoA0ADEALUAnAB3AFcARQA2ACMAGAATAA4ACQAKAAsABwAGAAcABwAB
APz/+v/7//v/+v/6//r/+v/5//j/9v/4//j/+P/4//j/9v/2//j/9P/z//X/9f/1//b/
9v/2//b/9//3//f/9f/1//T/9P/1//X/9f/2//f/+P/2//b/9v/2//b/9v/2//b/9//3
//f/9f/1//f/9//3//f/9//3//f/+v/6//n/+f/4//j/+P/4//j/+P/4//j/+P/4//j/
+f/7//v/+//7//r/+//7//v//f/9//3//f/9//3//f/9//7/AAABAAIABAAEAAYABwAG
AAYABgAFAAUABwAIAAgACwALAA0ADgAOAA4AEAASABAADgAOAA8AEAARABIAEwATABMA
FAAUABMAEwATABMAEwATABEAEQAQABAAEAAQAA0ADAALAAsACgAKAAgABwAHAAYABgAF
AAUAAwACAAEA/v/9//z/+//9//3//P/7//v/+//8//z/+f/5//j/9v/4//j/+P/5//n/
+f/5//n/9//3//f/+P/6//n/+f/5//b/9v/3//f/9//3//f/9v/3//j/+f/6//j/+P/4
//j/9v/3//n/9//5//n/+f/5//n/+f/6//r/+v/6//r/+v/7//v/+//7//7//v/9//3/
/v/+//7//v/7//v//f/9/wAAAQABAAAA/v/+//7//v8AAAAAAAD+//7/AAAAAAAA/v/+
//7//v/////////+//z//P/9//3///////7//v/8//7//v/8//n/+f/7//v/+v/7//z/
/f/7//v/+//7//z//P/9//3/+v/6//r/+v/6//r/+//7//3/+//6//r/+v/5//j/9//6
//v/+//6//r/+v/6//v/+v/6//r/+v/3//f/+f/5//j/+P/4//f/+f/6//r/+v/8//z/
+//7//r/+f/4//f/+f/4//f/+P/6//r/+v/6//j/+P/4//j/+P/4//j/+P/4//j/+P/4
//r/+v/6//r/+v/6//r/+v/4//j/+P/4//j/+P/4//j/+f/6//v//P/7//r/+f/4//j/
+P/4//j/+v/6//r/+v/4//j/+P/4//j/+P/4//j/+P/4//j/+P/2//b/9v/2//j/+P/4
//j/9v/2//b/9v/2//b/9v/2//j/+P/4//j/+P/4//j/+P/4//j/+P/4//j/+P/4//j/
+P/4//j/+P/4//j/+P/4//j/+P/4//j/+P/4//j/+P/4//j/+P/4//j/+P/4//j/+P/4
//j/+P/4//j/+P/4//j/+P/4//j/9v/2//X/8//1//j/+P/4//j/+P/4//f/9P/0//X/
9v/4//n/+//5//j/+P/4//n/+f/5//j/+P/4//n/+//7//z//P/8//3//P/8/wAAAAD8
//z//f/9////AAABAAEAAQABAAIABAACAAEAAAD9//3/+v/6//n/+P/3//f/9//1//X/
9f/0//b/9v/2//f/9f/1//X/9P/4//b/9v/4//T/8//y/+//8P/v/+7/7P/s/+7/9v8C
AA8AHwAyAEoAYgB8AJcAsADCANIA3gDiAN4AzQC0AJUAdQBXAEAALQAiABkAEgATABIA
DQAJAAoACwAJAAEA+v/6//3////8//j/+P/4//f/9v/0//b/9v/2//b/9v/0//T/9v/y
//H/8//z//P/9P/2//b/9v/3//X/9f/z//P/8v/y//P/8//y//L/8v/y//P/9P/1//b/
9P/0//T/9P/1//X/9f/z//P/9f/1//X/9//3//f/9//2//b/9f/1//b/9v/2//b/+P/4
//j/+P/2//b/9v/3//f/9//3//f/9//5//r/+//5//n/+f/5//r/+//8//3//P/+////
AAAAAAAAAgADAAMABAAFAAUABwAJAAoACgAJAAkACwAMAAwADAAOABAAEgAQABAAEQAQ
ABEAEgATABMAEwAUABQAEQARABEAEQASABMAEgATABAAEAAQABAADwAOAA0ADQAMAAwA
CgAJAAcABgAGAAUABQADAAIAAQAAAP///v/9//3//f/8//v//f/9//7//v/6//n/9//0
//X/9v/3//n/9//3//f/9//5//n/+f/6//j/9//3//f/+P/4//n/+f/7//v/+//6//n/
+P/3//b/9v/2//b/9v/4//n/+//5//f/9//3//f/+P/5//v//P/6//r/+v/6//v/+//7
//v//P/8//v/+//8//z//P/8//v/+//9//3//P/9//3//P/9//7///8AAP///v/9//r/
+v/8//z//P/+//7//v/+//3//f/9//z/+//8//7////+//3/+//6//r//P/8//r/+//7
//3//f/5//n/+f/5//v/+//7//v/+P/4//n/+f/4//j/+P/4//j/+P/5//n/+f/3//b/
9v/3//f/9//3//j/+f/5//j/9v/2//b/9//4//j/+P/4//f/9//5//n/+P/4//j/9//3
//j/+P/4//b/9v/1//X/9v/3//j/+f/5//j/9//4//b/9v/2//b/9v/2//b/9v/0//T/
9P/0//b/9v/2//b/9v/2//b/9v/1//T/8//y//P/9P/1//b/9f/0//P/8v/0//T/9P/0
//T/9P/0//T/9P/0//T/9P/0//T/9P/0//T/9P/0//T/9P/0//T/9P/y//L/8v/y//T/
9P/0//T/9P/0//T/9P/y//L/8v/y//L/8v/y//L/9P/0//T/9P/0//T/9P/0//T/9P/0
//T/9P/0//T/9P/y//L/8v/y//L/8v/y//L/8v/y//L/8v/0//T/9P/0//L/8v/y//L/
8//0//X/9v/1//T/8//y//L/8v/y//L/8v/y//L/8v/y//L/8v/y//L/8v/y//L/8P/w
//D/8P/y//L/8v/y//L/8v/y//L/8v/y//L/8v/0//T/9P/0//L/8v/y//L/9P/0//T/
9P/2//b/9v/2//T/9P/0//T/9v/4//r//P/7//r/+f/4//n/+v/7//z//v/+//7//v/8
//r/+P/2//X/9P/z//L/8P/w//D/8P/y//L/8v/y//D/8P/w//D/8v/y//L/8v/w//D/
8P/w/+7/7P/q/+j/6v/s/+7/8P/9/woAFwAkADoAUABmAHwAkgCmALoAzgDJAMQAvwC6
AJ0AggBnAEwAPgAwACIAFAARAA4ACwAIAAQAAgAAAP7//P/6//j/9v/2//b/9v/2//j/
+P/4/w==
         </WaveFormData>
      </LeadData>
      <LeadData>
         <LeadByteCountTotal>10000</LeadByteCountTotal>
         <LeadTimeOffset>0</LeadTimeOffset>
         <LeadSampleCountTotal>5000</LeadSampleCountTotal>
         <LeadAmplitudeUnitsPerBit>4.88</LeadAmplitudeUnitsPerBit>
         <LeadAmplitudeUnits>¦ÌV</LeadAmplitudeUnits>
         <LeadHighLimit>2147483647</LeadHighLimit>
         <LeadLowLimit>268435456</LeadLowLimit>
         <LeadID>II</LeadID>
         <LeadOffsetFirstSample>0</LeadOffsetFirstSample>
         <FirstSampleBaseline>0</FirstSampleBaseline>
         <LeadSampleSize>2</LeadSampleSize>
         <LeadOff>FALSE</LeadOff>
         <BaselineSway>FALSE</BaselineSway>
         <ExcessiveACNoise>FALSE</ExcessiveACNoise>
         <MuscleNoise>FALSE</MuscleNoise>
         <LeadDataCRC32>4216635034</LeadDataCRC32>
         <WaveFormData>
+v/6//r/+v/8//z//P/8//z//P/8//z//P/8//z//P/+//7//v/+//7//v/+//7//P/8
//z//P/9//7///8AAAAAAAAAAAAAAgACAAIAAgACAAIAAgACAAAAAAAAAAAAAgACAAIA
AgACAAIAAgACAAAAAAAAAAAAAAAAAAAAAAAAAAAAAAAAAAAAAAAAAAAA///+//3//P/8
//z//P/8//r/+v/6//r/+//8//3//v/8//z//P/8//z//P/8//z//P/8//z//P/6//r/
+v/6//r/+v/6//r//P/8//z//P/6//r/+v/6//z//P/8//z//P/8//z//P/6//r/+v/6
//z//P/8//z//P/8//z//P/7//r/+f/4//j/+P/4//j/+v/6//r/+v/6//r/+v/6//j/
+P/4//j/+P/4//j/+P/4//j/+P/4//j/+P/4//j/9v/2//b/9v/4//j/+P/4//j/+P/4
//j/9v/2//b/9v/4//j/+P/4//j/+P/4//j/+P/4//j/+P/6//r/+v/6//j/+P/4//j/
+P/4//j/+P/4//j/+P/4//b/9v/2//b/+P/4//j/+P/2//b/9v/2//j/+P/4//j/9v/2
//b/9v/2//b/9v/2//b/9v/2//b/+P/4//j/+P/2//b/9v/2//b/9v/2//b/9v/2//b/
9v/2//b/9v/2//T/9P/0//P/9P/1//f/+P/4//j/+f/5//b/9v/2//n//P/9///////9
//3//////////////wAABAAGAAgACAAGAAcACAAJAAoACwALAAsACAAHAAYABgAGAAYA
BgAFAAUABgAHAAgABAACAAAA/v/8//v/+f/5//n/9v/1//P/8f/x//H/8f/x//H/8f/x
//H/8f/x//H/8f/z//P/9P/3//b/9//7//n/9f/1//v//P/6//v/BAASACQANwBRAG0A
hwCcAK4AwADYAOgA7gDqAN4AxgCdAGsARAA4ADgANgAuACQAGQAPAAcAAgD///7//P/8
//z/+//0//H/8v/x//H/8f/x/+3/7f/t/+3/7v/t/+7/7//t/+3/7f/s/+z/7P/s/+z/
7f/t/+z/7P/s/+z/6v/q/+3/7v/u/+z/6//r/+r/6P/q/+r/6v/p/+j/6P/p/+n/6f/p
/+j/5//n/+j/6P/n/+f/5//n/+f/5//n/+b/5v/o/+j/6P/o/+b/5v/l/+X/4//l/+X/
5f/l/+b/5v/l/+f/6P/o/+j/6P/o/+j/6P/o/+j/6f/p/+n/6f/q/+v/6//r/+v/7P/u
/+7/7//w/+7/7//w//H/8f/y//L/8v/0//b/9v/3//b/9v/2//f/9//4//n/+f/7//3/
/f/+//7//////wAAAAAAAAEAAgAAAAIAAgACAAQAAwADAAMAAQACAAIAAgACAAIAAQAB
AAEA/////////f/8//z//P/9//3//P/6//r/+v/6//r/+//7//n/+f/3//f/+P/4//f/
9//4//j/9//3//f/+P/6//n/+f/5//f/9//4//n/+f/6//r/+f/3//j/+P/3//n/+f/5
//n//P/8//v/+//7//v/+v/6//v/+//8//z/+v/6//v/+//9//3//f/9//z//P/8//z/
/f/9//3//f/9//3//f/+//7///////7/AAAAAAIAAgABAP///v/7//3//v/+//7/////
//7//v/+//7//v/9//3//P/8//3//f/9//z//P/8//z//P/6//r/+//8//z//v/+//3/
/f/9//3//f/8//v/+v/5//j/+P/2//j/+P/7//v/+//7//r/+f/4//b/+P/4//j/+P/5
//n/+f/5//j/9//3//j/+P/4//j/+P/2//X/9f/1//f/+P/5//r/+P/4//f/9f/5//n/
+f/5//n/+f/6//r/+v/6//f/+P/4//j/+P/4//j/+P/4//j/+P/4//j/+P/2//b/9v/2
//f/+P/5//r/+P/4//j/+P/4//j/+P/4//j/+P/4//j/+P/4//j/+P/4//j/+P/4//j/
+P/4//j/9v/2//b/9v/2//b/9v/2//j/+P/4//j/9v/2//b/9v/4//j/+P/4//j/+P/4
//j/+P/4//j/+P/4//j/+P/4//b/9v/2//b/+P/4//j/+P/4//j/+P/4//b/9v/1//X/
9v/4//n/+v/4//n/+f/4//j/+P/7//z///8BAAEAAQAAAAEAAAD//wAAAQADAAYABgAI
AAgACAAJAAoACwAMAAsACwALAAoABwAGAAYABgAIAAgABwAGAAYABgAGAAUABAADAAIA
//////z/+//5//b/9f/z//P/8//z//P/8//z//P/8//z//P/8f/z//H/8f/z//j/+//6
//v/+//3//P/9f/5//z//P/9/wIADgAeADUATQBpAIEAmACsAL4A1ADmAOwA6ADeAMgA
owBxAEgAOgA6ADgAMAAmABsAEQAJAAQAAQAAAP7/+P/4//n/+v/5//T/8//z//P/8//x
//H/8f/x//H/7//v/+//7//v/+//7v/s/+z/7P/s/+//7//u/+7/7v/u/+z/7P/t/+7/
7v/s/+r/6//r/+r/7P/s/+z/6//q/+r/6//r/+v/6//q/+n/6//s/+z/6//p/+n/6f/p
/+v/6//q/+r/6P/o/+j/6P/q/+r/6f/p/+f/6f/p/+n/6f/q/+r/6f/p/+r/6v/q/+z/
7P/s/+z/7P/s/+3/7f/v/+//8P/x/+7/7f/s/+z/7f/u//D/8v/y//P/9P/1//X/9v/2
//b/+P/6//r/+//6//r/+v/7//3//v////////8BAAEAAgAEAAUABQAGAAQABAAFAAYA
BgAIAAgACAAKAAkACQAJAAcACAAIAAgACAAIAAcABwAHAAUABQAFAAUABAAEAAQABQAF
AAQAAgACAAIAAgACAAEAAQD/////AQABAAIAAgD/////AAAAAAEAAQABAAIAAAD/////
///+////AQADAAEAAgACAAEA//8AAAAA//8AAAEAAgADAAMAAgAAAP//AwADAAIAAgAB
AAEAAgACAAIAAgADAAMABQAFAAUABQAFAAQAAwACAAUABQAFAAUAAwADAAMABAAEAAUA
BQAEAAQABAAGAAYABgAFAAUAAwADAAQABAAEAAUABQAEAAQABAAEAAQAAwAFAAQABAAF
AAMAAwACAAIAAAAAAAAA/v8AAAEAAgACAAAAAAD/////AQABAAEAAAD+//7//v/+//3/
/P///wAA///////////////////+//z//P/8//z//f/9//3//f/9//3//v8AAP///v/9
//z//P/7//v/+//8//z//P/8//r/+v/5//f/+//7//v/+//7//v//P/8//r/+v/7//z/
+v/6//r/+v/8//z//P/8//z//P/8//z/+v/6//r/+v/6//r/+v/6//r/+v/6//r/+v/6
//r/+v/6//r/+v/6//r/+v/6//r/+v/6//r/+v/8//z//P/8//r/+v/6//r/+P/4//j/
+P/5//r/+//8//r/+v/6//r/+P/4//j/+P/4//j/+P/4//j/+P/4//j/+v/6//r/+v/4
//j/+P/4//r/+v/6//r/+P/4//j/+P/4//j/+P/4//r/+v/6//r/+P/4//j/+P/6//r/
+v/5//f/9//4//j/+P/4//n/+f/5//r/+/////7///8BAAEA/////wEAAQADAAMAAwAE
AAYACAAKAAoACgALAAwADQAQABEAEQARABEAEQARABIAEQAQAA8ADQAOAA4ADgAOAAsA
CgAJAAgAAwABAP7//f/9//r/+f/3//X/9f/1//X/9//3//f/9//1//X/9f/1//X/9f/3
//r/+//6//v//f/7//3//f////7/+v/9/wYAEAAgADcASwBjAH8AlgCqALwAzgDkAPAA
8gDqANgAtQB/AE4APAA+ADwANAAsACUAGQANAAYABQAEAAIAAAD+//3//P/7//j/9//3
//f/9//1//X/9f/1//P/8f/x//H/8//z//P/8v/y//L/8v/y//H/8f/w//D/8v/y//D/
8P/v//D/8P/u//D/8f/x//D/8P/w//D/7//w//D/8f/x//D/7//t/+v/6//s/+z/6//t
/+3/7f/t/+3/7f/s/+z/7P/s/+z/7P/s/+z/6//r/+n/6//r/+v/6f/q/+r/6f/q/+z/
7f/u/+7/7v/u/+7/7f/s/+z/6//t/+3/7v/v//H/8f/x//L/8f/w//D/8P/y//P/9P/1
//f/+P/4//j/9v/4//j/+f/8//z//P/9//v//P/9//3//f//////AAAAAAEAAQACAAIA
AgADAAQABgAIAAgACAAGAAUABQAFAAcACAAIAAgABgAGAAUABQAFAAMAAwADAAEAAAAA
AAAAAQABAAAA/v/+//7//v/+/wEAAQD//////f/9//7//v//////AAAAAP3//f/9//7/
/v/9//3//f/7//v//P/9//3//v/+//3//f/+//7//f/9//3//f/9//7//v/9//3/////
//7//v8BAAEAAgACAAAAAAABAAEAAQABAAEAAQAEAAQABAAEAAUABQAFAAUAAwADAAMA
BAAGAAcABwAGAAQABAAGAAYACAAHAAcABQAFAAYABgAGAAUABQAEAAQABgAGAAYABQAF
AAQABAAFAAcABwAGAAYABgAGAAYABAAEAAUABgAGAAYABgAFAAUAAwADAAMAAgAEAAQA
BAAEAAQAAgAEAAQABAADAAIAAQADAAMAAwACAAIAAgACAAIAAwADAAMAAwAAAP////8A
AAIAAgACAAIAAgABAAEAAQAAAAAAAAAAAAAAAAD///3/AQABAAEAAQAAAP/////+/wAA
/v///wAAAAAAAAAAAAAAAAAAAAAAAP///v/9//z//f/+////AAD+//7//v/+//7//v/+
//7//v/+//7//v/8//z//P/8//3//v///wAA/v/+//7//v/8//z//P/8//7//v/+//7/
/v/+//7//v/+//7//v/+//7//v/+//7/AAAAAAAAAAD+//7//v/+//z//P/8//z//P/8
//z//P/9//7///8AAP///v/9//z//v/+//7//v8AAAAAAAAAAP7//v/+//7//f/9//3/
/v/8//z//P/9//7//v///wAAAwAEAAUABwAFAAUABQAHAAUABQAFAAUACAAKAAwADgAQ
ABAAEQASABMAFAAVABUAFgAWABYAFgAWABYAFgAWABMAEgASABIAEAAPAA4ADQAKAAcA
BQACAAEA///8//v/+v/7//z//f/6//n/+P/3//n/+f/5//n/+f/9//3/+//6//3//v8B
AAEAAQD/////AwAEAAQABwAUACYAPABTAG0AhQCbALAAwgDUAOgA9gD2AOoA1gC2AIMA
TwA8AD4APgA2AC4AJgAZABEACwAGAAMABAAEAAIAAAD7//r/+//8//f/9//3//f/9f/1
//X/9f/1//P/8//z//X/9f/1//T/8v/y//L/8v/x//H/8P/w//L/8v/w//D/8f/y//L/
8P/w//H/8f/w/+7/7v/u/+3/7P/s/+3/7f/v/+//7v/t/+v/7P/s/+v/6//r/+v/6//r
/+v/6v/q/+r/6v/q/+r/6v/q/+n/6f/p/+v/6//r/+n/6v/q/+n/6f/q/+r/6v/q/+r/
6v/q/+r/6v/r/+v/6//r/+z/7f/v/+//7//w//D/8P/x//L/8P/x//L/8//1//b/9v/2
//T/9v/2//f/+P/4//j/+f/7//z//f/9//3//////wAAAAABAAEAAgACAAIAAwAEAAQA
BgAGAAYABgAFAAUABQAFAAYABgAGAAQABAADAAMAAwABAAEAAQABAAAAAAAAAAEAAQAA
AP7//P/8//z//P///////f/9//v/+//8//z//f/9//7//v/7//v/+//8//r/+f/5//n/
+v/7//3////8//z/+//5//v//P/8//v//f/9//3//f/+//7//f/9///////+//7/////
/wAAAAAAAAAAAQABAP//////////AgACAAIAAgADAAMAAwADAAEAAQABAAIAAgADAAMA
AgACAAIABAAEAAIAAQABAP//AAACAAMABAADAAMAAgACAAIAAgACAAEAAQAAAAAAAQAB
AAEAAAAAAP7//v/+//z//f///wEAAgABAAAA/v/9//3//f/9//z//v/+//7//v/+//z/
/v/+//7//f/8//v/+//7//v/+v/8//z//P/8//3//f/9//3//P/7//v//P/6//r/+v/6
//r/+f/5//n//P/8//z//P/8//z/+//5//v/+//7//v/+f/5//r/+v/6//z/+//6//r/
+v/6//r/+v/6//r/+v/6//r/+v/6//r/+v/6//r/+v/6//r/+v/6//r/+v/6//r/+v/6
//r//P/8//z//P/7//r/+f/4//r/+v/6//r/+v/6//r/+v/6//r/+v/6//z//P/8//z/
+v/6//r/+v/6//r/+v/6//r/+v/6//r/+v/6//r/+v/6//r/+v/6//j/+P/4//j/+v/6
//r/+v/6//r/+v/6//j/+P/4//j/+v/6//r/+v/6//r/+v/6//j/+P/4//j/+f/6//v/
/P/7//r/+f/4//r/+v/6//r/+P/3//f/9//6//r/+v/6//n/+f/4//j/+P/7//z//f8B
AAEAAQABAAMAAwADAAMAAQACAAQABgAJAAoACwANAA0ADQANAA0ADgAPAA8ADwAOAA4A
DgAOAAwACwAKAAoACgAKAAkACAAHAAYAAwABAPz/+//5//b/9//1//X/9f/z//P/8//z
//P/8//z//P/8//z//P/9f/3//j/+//6//n/+f/5//n/9//5//z/+v/9/wYAEgAkADcA
TwBpAIMAnACuAMAA1ADmAOoA5gDcAMgApQBxAEoAPAA8ADgAMAAoAB0AEQAJAAYAAQAA
AAAAAAD8//v//P/7//b/9f/1//X/9f/x//H/8f/x//P/8f/x//H/8f/x//H/8P/u/+7/
7v/u/+//7//u/+7/8P/w/+7/7v/v//D/8P/u/+z/7f/t/+z/7P/s/+z/6//q/+r/6//r
/+v/6//q/+n/6//s/+z/6//r/+v/6//r/+v/6//q/+r/6P/o/+j/6P/m/+b/5f/l/+T/
5//o/+n/5//o/+j/5//n/+j/6P/o/+j/6P/o/+j/6P/o/+n/6f/p/+n/6v/r/+v/6//r
/+z/7P/s/+3/7v/u/+//8P/x//H/8v/y//L/9P/2//b/9//2//b/9v/3//f/+P/5//n/
+//9//3//v/8//3//f/+/wAAAAABAAIAAQACAAEAAAABAAEAAgADAAEAAgACAAIAAgAC
AAEAAQABAP////////3//P/8//z//f/9//z/+v/8//z//P/8//v/+//5//n/+//7//z/
/P/5//n/+v/6//n/+f/5//r/+v/5//n/+f/5//n/+v/7//n/+v/6//n/+//8//z/+//7
//v/+//7//z//P/7//v/+//7//r/+v/7//v//P/8//z//P/9//3//f/9//3//f/+//7/
/v/+////////////////////AAAAAAEAAQAAAP7//v8AAAAAAAD//////f/9//7//v/+
/wEAAQAAAAAAAAAAAAAA///9//z//P/9//3//f/8//z//v/+//7//P/7//v/+//6//v/
/P/8//3//P/7//r/+P/6//r/+v/6//r/+P/6//r/+//7//v/+//5//n/+f/4//j/+P/4
//j/+//7//v/+//6//n/+f/6//j/+P/4//j/+v/5//n/+f/5//j/9//2//f/+P/4//f/
9//3//f/9//5//n/+v/6//r/+v/5//j/+P/4//j/+P/4//j/+P/4//j/+P/4//j/+P/4
//j/+P/4//j/+P/4//r/+v/6//r/+v/6//r/+v/4//j/+P/4//r/+v/6//r/+P/4//j/
+P/4//j/+P/4//n/+v/7//z/+//6//n/+P/4//j/+P/4//b/9v/2//b/+P/4//j/+P/6
//r/+v/6//n/+P/3//b/9//4//n/+v/6//r/+v/6//j/+P/4//j/+v/6//r/+v/6//r/
+v/6//r/+v/6//r//P/8//z//P/7//r/+f/4//j/+P/4//j/+P/4//j/+P/6//r/+v/6
//r/+v/6//r/+v/6//r/+v/6//r/+v/5//n/+f/6//r/+v/6//v/+//6//r/+v/9//7/
//8BAAEAAwADAAUABQADAAMAAwAEAAgACgAMAAwACwALAAsACwAMAA0ADQANAAwACwAK
AAoACAAIAAgABwAIAAgACAAIAAkACAAHAAYABQADAAAA///7//j/9//1//X/9f/1//X/
8//z//P/8//1//X/9f/1//X/9//3//b/9//4//3//f/9//n/+f/9/wAAAAABAAIADAAc
ADEARwBfAHkAlACmALYAygDeAOwA7ADmANgAtwCDAFIAOgA6ADoANAAsACMAFwALAAYA
BQACAAAAAAAAAPv/9v/5//r/9//3//f/9//z//P/8//z//P/8f/x//H/8f/x//H/8P/y
//L/8v/y//H/8f/w//D/8v/y//D/8P/v//D/8P/u//D/8f/x//D/8P/w//D/7//s/+z/
7f/t/+3/7f/s/+v/7f/u/+7/7f/r/+v/6//r/+n/6f/o/+j/6v/q/+r/6v/q/+r/6f/p
/+f/6f/p/+n/6f/q/+r/6f/p/+r/6v/q/+j/6P/o/+j/6f/q/+z/7f/s/+v/6//r/+3/
7f/t/+7/7v/u/+//8P/w//H/8v/z//P/9P/0//T/9P/2//b/9//2//b/9v/3//f/+P/5
//n/+//9//3//v/8//3//f/+//7//v///wAAAAACAAIAAgACAAEAAQABAAMABAAEAAQA
AwACAAAA//8BAP///////////v/+//7//f/9//z/+v/6//r/+v/6//v/+//5//n/+f/5
//r/+v/5//n/+v/6//f/9//3//j/9v/1//X/9f/0//X/9//5//f/+P/4//f/9//4//j/
9//3//f/9//3//r/+v/5//n/+//7//r/+v/7//v//P/8//z//P/9//3/+//7//v/+//+
//7//v/+////////////////////AAAAAAEAAQAAAAAAAAACAAIAAgABAAEA///+//7/
/f/8///////+//7//v/+//7//f/9//z//P/9///////+//7//v/+//7//P/6//v//P/8
//z//P/7//v//f/9//3//P/6//r/+v/6//r/+P/6//r/+f/5//n/+f/6//v//P/8//v/
+v/5//j/+f/5//n/+f/4//f/9//4//j/+P/4//j/+v/5//n/+f/4//j/+P/4//r/+v/5
//f/+P/3//b/9f/1//X/9v/2//b/+P/3//j/9v/2//b/9v/4//j/+P/4//b/9v/2//b/
9P/0//T/9P/2//b/9v/2//b/9v/2//b/9v/2//b/9v/2//b/9v/2//T/9P/0//T/9v/2
//b/9v/0//T/9P/0//T/9P/0//T/9P/0//T/9P/0//T/9P/0//T/9P/0//T/9P/0//T/
9P/0//T/9P/0//b/9v/2//b/9v/2//b/9v/0//T/9P/0//T/9P/0//T/9v/2//b/9v/0
//T/9P/0//b/9v/2//b/9v/2//b/9v/2//b/9v/2//T/9P/0//T/9v/2//b/9v/2//b/
9v/2//j/+P/4//j/9v/2//X/9f/3//j/+P/4//b/9//3//b/+P/4//v//P/9////////
////AQABAAEAAQABAAIABAAGAAgACAAIAAkACgALAAwADQANAA0ADAALAAoACgAKAAoA
CgAJAAgABgAGAAYABQAGAAUABAABAP///P/7//n/9P/z//H/8f/z//P/8//z//H/8f/x
//H/8f/z//P/9f/3//f/+P/3//j/+f/3//f/+f/9/wEAAAAAAAMADAAaAC4ARQBhAHsA
kwCmALgAygDcAOoA6gDmANoAugCHAFMAPAA6ADgAMgAoACAAFwAPAAkABAABAAAAAgD8
//b/9//4//f/9v/1//X/9f/1//H/8f/x//H/8//x//H/8f/w/+//7v/s/+3/7v/v//D/
7//v/+7/7v/u/+7/7P/s/+3/7v/u/+z/7P/t/+3/7P/s/+z/7P/r/+r/6v/r/+v/6//r
/+r/6f/n/+j/6P/n/+X/5f/l/+X/5//n/+b/5v/m/+b/5v/m/+b/5v/l/+X/4//l/+X/
5f/l/+b/5v/l/+P/5P/k/+T/5v/m/+b/5v/m/+b/5//n/+f/5//o/+n/5//n/+f/6P/q
/+r/6//s/+v/6//r/+v/7f/u/+7/7v/u//D/8P/x//D/8P/w//H/8//0//X/9f/1//f/
9//4//j/+f/5//r//P/8//3//v/9//7//f/8//7//f/9//3/+//8//z//P/8//z/+//7
//v/+f/5//n/9//2//b/9v/3//f/9v/0//b/9v/2//b/9v/1//L/8f/z//P/9P/0//P/
8//0//T/8//z//P/9P/2//X/9f/1//H/8f/y//P/8//0//T/8//z//T/9P/z//P/8//z
//P/9P/0//P/8//3//f/9v/2//f/9//4//j/9v/2//f/9//5//n/+f/5//r/+v/6//r/
+//7//v/+//5//n/+f/6//z//f/9//z/+v/6//z//P/8//v/+//5//v//P/8//z/+//7
//r/+v/4//j/+P/3//n/+P/4//n/+f/5//j/+P/4//j/+P/2//T/9f/2//b/9v/2//X/
9f/1//X/9f/0//T/9P/0//T/8v/w//L/8v/z//P/8//z//P/8//z//L/8P/w//D/8P/z
//P/8//z//L/8f/x//L/9P/0//T/9P/0//P/8//z//P/8v/x//D/8v/y//H/7//x//H/
8f/x//H/8f/y//L/8v/w/+//8P/x//L/8//0//L/8v/y//L/8P/w//D/8P/y//L/8v/y
//L/8v/y//L/8P/w//D/8P/w//D/8P/w//D/8P/w//D/8v/y//L/8v/y//L/8v/y//L/
8v/y//L/8v/y//L/8v/w//D/8P/w//D/8P/w//D/8v/y//L/8v/y//L/8v/y//D/8P/w
//D/8P/w//D/8P/x//L/8//0//L/8v/y//L/8v/y//L/8v/0//T/9P/0//L/8v/y//L/
8v/y//L/8v/w//D/8P/w//L/8v/y//L/8v/y//L/8v/y//L/8v/y//L/8v/y//L/8v/y
//L/8v/y//L/8v/y//T/9P/0//T/8//y//H/7//x//H/8v/y//L/8v/z//P/8v/y//L/
9f/4//n/+//7//v/+//9//3//f/9//3//v/+/wAAAgACAAQABQAGAAcABgAHAAcABwAE
AAMAAgACAAIAAgACAAEAAgACAAIAAgABAAAA///+//3/+//4//f/9f/y//H/7//v/+//
7//v/+//7//v/+//7//v/+//7//z//H/8f/y//H/9P/1//X/9f/3//f/+f/6//b/9/8C
ABAAIgA1AE0AZwCDAJoArAC8ANAA4ADmAOIA1gDCAJkAZQBCADYANgAwACgAIAAXAA8A
BQAAAP3//P/8//z/+P/1//b/9f/0/+//7//v/+//7f/t/+3/7f/v/+3/7f/t/+v/6//r
/+r/7P/s/+z/7P/t/+3/7P/s/+z/7P/q/+r/6//s/+z/6v/o/+n/6f/o/+n/6v/r/+v/
6P/o/+n/6f/p/+n/6P/n/+f/6P/o/+f/6f/p/+n/6f/n/+f/5v/m/+b/5v/m/+b/5//o
/+j/6f/l/+f/5//n/+n/6v/q/+n/5//o/+j/6P/o/+j/6P/o/+r/6v/r/+v/7f/t/+7/
7//t/+3/7f/u//D/8P/x//L/8P/x//L/8//z//T/9P/0//T/9v/2//f/+P/4//j/+f/7
//z//f/9//3//////wAAAAABAAEAAgACAAIAAwAEAAIABAAEAAQABQAFAAYABwAFAAYA
BgAGAAYABgAFAAUABQADAAMAAwADAAIAAgACAAMAAwACAAAAAAAAAAAAAAABAAEA////
//////8AAAAA/////wAAAAD///////8AAAAA/////////v///wEAAwABAAIAAgABAP//
AAAAAP//AQABAAEAAQACAAIAAQABAAMAAwACAAIABQAFAAYABgAEAAQABQAFAAcABwAH
AAcABgAGAAYABgAHAAcABwAHAAcABwAHAAgABgAHAAcABgAIAAgACgAKAAgABwAHAAUA
BwAIAAgACAAJAAkACAAIAAgACAAIAAcACQAIAAgACQAHAAcABgAGAAgACAAIAAYABgAH
AAgACAAIAAgABwAHAAcABwAHAAYABgAGAAYABgAGAAQABgAGAAUABQAFAAUAAwADAAMA
AgAEAAQABAAEAAUABQAFAAUABAADAAMABAAGAAYABgAGAAYABQAFAAUABgAGAAYABgAG
AAYABQADAAUABQAFAAUABQAFAAYABgAGAAYABwAIAAYABgAGAAYABAAEAAQABAAEAAQA
BAAEAAYABgAGAAYABAAEAAQABAAGAAYABgAGAAYABgAGAAYABAAEAAQABAAEAAQABAAE
AAYABgAGAAYABgAGAAYABgAEAAQABAAEAAYABgAGAAYABAAEAAQABAAEAAQABAAEAAUA
BgAHAAgABgAGAAYABgAGAAYABgAGAAYABgAGAAYACAAIAAgACAAIAAgACAAIAAYABgAG
AAYABgAGAAYABgAGAAYABgAGAAgACAAIAAgABgAGAAYABgAIAAgACAAIAAgACAAIAAgA
CAAIAAgACAAIAAgACAAIAAgACAAIAAgACAAIAAgACAAIAAgACAAIAAYABgAGAAYABgAG
AAYABgAHAAgACQAKAAoACgAKAAoACwAMAA0ADgAQABAAEAAQABIAEgASABIAEwAUABUA
FgAXABgAGQAaABwAHAAcABwAGgAaABoAGgAYABgAGAAYABgAGAAYABgAGAAYABgAGAAV
ABQAEwASABAADgAMAAoACQAIAAcABgAGAAYABgAGAAQABAAEAAQABQAGAAcACAAKAAoA
CgAKAAwADAAMAAwADwAQABEAEgAfACoANQBAAFkAcACHAJ4AsQDEANcA6gDnAOYA5QDk
AMIAoAB+AFwAUwBMAEUAPgA1AC4AJwAgABwAGAAUABAADwAOAA0ADAAMAAwADAAMAAoA
CgAKAA==
         </WaveFormData>
      </LeadData>
      <LeadData>
         <LeadByteCountTotal>10000</LeadByteCountTotal>
         <LeadTimeOffset>0</LeadTimeOffset>
         <LeadSampleCountTotal>5000</LeadSampleCountTotal>
         <LeadAmplitudeUnitsPerBit>4.88</LeadAmplitudeUnitsPerBit>
         <LeadAmplitudeUnits>¦ÌV</LeadAmplitudeUnits>
         <LeadHighLimit>2147483647</LeadHighLimit>
         <LeadLowLimit>268435456</LeadLowLimit>
         <LeadID>V1</LeadID>
         <LeadOffsetFirstSample>0</LeadOffsetFirstSample>
         <FirstSampleBaseline>0</FirstSampleBaseline>
         <LeadSampleSize>2</LeadSampleSize>
         <LeadOff>FALSE</LeadOff>
         <BaselineSway>FALSE</BaselineSway>
         <ExcessiveACNoise>FALSE</ExcessiveACNoise>
         <MuscleNoise>FALSE</MuscleNoise>
         <LeadDataCRC32>1111938566</LeadDataCRC32>
         <WaveFormData>
AAAAAAAAAAADAAQABQAGAAQABAAEAAQAAgACAAIAAgAEAAQABAAEAAIAAgACAAIAAgAC
AAIAAgACAAIAAgACAAAAAAAAAAAAAAAAAAAAAAACAAIAAgACAAAAAAAAAAAA/v/+//7/
/v///wAAAQACAAIAAgACAAIAAAAAAAAAAAAAAAAAAAAAAAAAAAAAAAAAAAAAAAAAAAAA
AAAAAAAAAAAAAAAAAAAAAAAAAAAAAAAAAAAAAAAAAAAAAAAAAAAAAAAAAAAAAAD///7/
/f/8////AAABAAIAAgACAAIAAgACAAIAAgACAAIAAgACAAIAAAAAAAAAAAACAAIAAgAC
AAIAAgACAAIABAAEAAQABAACAAIAAgACAAIAAgACAAIAAgACAAIAAgAAAAAAAAAAAP7/
/v/+//7/AQACAAMABAACAAIAAgACAAIAAgACAAIAAAAAAAAAAAAAAAAAAAAAAAAAAAAA
AAAAAAAAAAAAAAABAAIAAwAEAAMAAgABAAAAAAAAAAAAAAACAAIAAgACAAAAAAAAAAAA
AgACAAIAAgACAAIAAgACAAAAAAAAAAAAAgACAAIAAgACAAIAAgACAAAAAAAAAAAAAAAA
AAAAAAAAAAAAAAAAAAAAAAAAAAAAAAAAAAAAAAAAAAAAAAAAAAAAAAAAAAAAAAAAAAAA
AAAAAAAAAAAAAAAAAAAAAAAA/v/+//////8BAAEAAQACAAQABAAGAAgACgALAA0ADgAM
AA0ADwAQABMAFgAXABgAFwAYABgAFAAMAAcAAwABAPz/+f/5//n/+//7//v/+f/5//n/
+f/4//f/9//3//f/+P/5//r//f8AAAAAAAAAAAAAAAAAAAAA/v////////8AAAAAAQAB
AAMAAwADAAMAAgAEAAQABAAGAAgADQARABYAGQAdACEAHwAbABgAFQAMAPb/3v/E/6b/
ff9U/zT/F//8/ur+3/7V/tP+3v75/iX/Sf9h/3L/g/+U/6X/u//P/9v/4v/r//L/+P/7
////AQAAAAAABQAGAAgACQALAAoACwAMAAwADAANAA0ADgANAA0ADgAPABAAEQASABMA
EQASABIAEgAQABAADgAOABIAFAAVABYAFAAUABQAFAAUABQAFQAWABYAFgAWABYAGQAZ
ABgAGAAWABYAFgAWABgAGQAZABkAFwAYABgAGAAWABYAFQAVABYAGgAbABsAGQAZABkA
GQAZABoAGgAaABoAGgAaABoAGgAaABoAGgAcABwAHAAcABwAHAAaABkAFwAYABoAGgAY
ABgAGAAYABYAFQAVABUAFQAVABMAEwAQAA8ADgANAA4ADgAOAA0ACQAJAAgACAAJAAgA
CQAJAAcABQAFAAUABQAGAAYABQADAAIAAgAAAAIAAgACAAIAAQAAAAAA//8BAAEAAAAA
AAEAAQABAAEAAQABAAEAAQABAAIAAgACAAIAAgACAAIAAQAAAP////8CAAMABAAFAAQA
AgABAP7//v///wAAAAACAAIAAAAAAP7///8BAAEAAQAAAAAAAAAAAAAAAAD//wEAAQAB
AAEAAQABAAEAAQAAAAAAAAD//wEAAQABAAIAAAD///////8AAAAAAAAAAP7///////7/
/P/8//z//P///wAAAQACAP///////////f/+//7//v/8//z//P/8////AAABAAEA////
////AAD//////v/8//3//v/+/////v/+//7//v8AAAAAAAAAAP7//v/+//7/////////
AAD+////AAAAAAIAAgACAAAA/v////////8BAAEAAAAAAP7//P/+//7/AQABAAEAAQAB
AAEAAQABAAIAAgABAAEA//////3//////////////wEAAAAAAAAA//////////8BAAEA
AAAAAAAAAAAAAP////8AAAAA/P/+//7//v/+//7//v/+//7/AAAAAAAAAAD///7//f/8
//3//v///wAAAAAAAAAAAAD+//7//v/+/wAAAAAAAAAAAAAAAAAAAAAAAAAAAAAAAAAA
AAAAAAAAAAAAAAAAAAD///7//f/8//3//v///wAAAAAAAAAAAAAAAAAAAAAAAP7//v/+
//7/AAAAAAAAAAD+//7//v/+//z//P/8//z//f/+////AAD+//7//v/+//7//v/+//7/
/P/9//3//f/+////AQACAAIABAAGAAYABwAJAAoACgALAA0ADgAPABIAEwAUABUAFgAW
ABIACgADAP///f/4//X/9f/1//X/9f/1//P/8//z//P/8v/y//P/9P/1//X/9f/1//f/
+P/5//r/+//+//3//P/7//r//f/9//3//v/8//3//f/9/////f///wAAAAAAAAIABAAG
AAcADQASABcAGwAfAB0AGQAUABEACAD2/+D/yP+s/4H/Uv80/xn//v7o/tv+0f7T/uL+
+/4f/0X/X/9y/4P/lP+l/7X/xf/T/9z/5f/u//b/+f/7//3/AAACAAMAAgAEAAUABwAK
AAsADAAMAAoACwALAAwACwALAAwADQANAA0ADQANAA0ADgAOAA4ADAAMAAoACgAOABAA
EQASABAAEAAQABAAEgASABMAFAAUABQAFAAUABUAFQAUABQAFAAUABQAFAAUABUAFQAV
ABMAFAAUABQAFgAWABUAFQAVABgAGAAXABcAFwAXABcAFQAWABYAFgAWABYAFgAWABYA
FgAWABYAFgAWABYAFgAXABgAFwAXABUAFgAYABgAFAAUABQAFAAUABMAEwATABUAFQAT
ABMAEAAPAA4ADQAKAAoACgAJAAcABwAGAAYABgAEAAQAAwADAAEAAQABAAMABAAEAAMA
AwACAAIAAAAAAAAAAAAAAP7//v////////////7//v8BAAEAAQABAAEAAQABAAEAAQAC
AAIAAgACAAIAAgACAAAAAAAAAAEAAwADAAMAAwABAAAAAAD+/wAAAQACAAIAAgACAAAA
AAAAAAEAAwADAAEAAAAAAAAAAAAAAAAA//8BAAEAAQABAP//////////AAAAAAAA////
//////8AAAAA/////////v/+//7//v/8//3//f/8//3//v///wAA///+//3//P/5//n/
+f/5//v//v8AAAIAAQAAAP///v/+//7//v/9//3//f/9//7//v///////v/+//7//f/9
//7//v/+//7//v/+//7//v/+//7//v/+//3//f/9//7/+//7//v/+v/8//7/AAAAAAAA
AQABAAEA//////7//v8AAP7/AAAAAAAA///+//3///////////8AAAAA///////////9
//////////////////7//v/+//3//f/9//3///////7//v/8//z//P/7//f/+v8AAAQA
AwACAAEAAAD+//7//v/+/wAAAAAAAAAA/v/+//7//v8AAAAAAAAAAAAAAAAAAAAA/v/+
//7//v8AAAAAAAAAAAAAAAAAAAAAAAAAAAAAAAAAAAAAAAAAAAAAAAAAAAAA/v/+//7/
/v/+//7//v/+/wAAAAAAAAAA///+//3//P/+//7//v/+////AAABAAIAAgACAAIAAgAA
AAAAAAAAAAAAAAAAAAAAAAAAAAAAAAAAAAAAAAAAAAAAAAAAAAAAAAAAAAAAAAD///7/
/f/8//7/AAADAAUAAwADAAMABAADAAIAAwAEAAQABQAHAAgACAAJAAsADAALAA4ADwAQ
ABIAFAAVABIACwAHAAQAAwD+//v/+//7//r/+f/4//X/9f/1//X/9P/0//X/9v/3//X/
9f/1//f/9v/2//b/9v/6//r/+v/6//v//f/+////AAAAAAEAAQAAAP///v/9//z//v8A
AAIAAgAEAAcACwAOABMAGQAbABkAFwAUAA8ACAD6/+b/zP+y/5X/bP9C/yP/Cv/0/uf+
3f7X/t7+8/4b/0H/W/9s/3v/iP+X/6f/t//J/9r/5//u//L/+f/7//v//P/8//v//f8A
AAIABQAHAAkACwAMAAoACwALAAwACwALAAwADQANAA0ADQANAA0ADgAOAA4AEAAQAA4A
DgAPABAAEAAQABAAEAAQABAAEAAQABEAEgASABIAEgASABMAEwASABIAEwAUABUAFgAU
ABUAFQAVABMAFAAUABQAFgAWABUAFQATABYAFgAVABMAEwATABMAFAAWABcAGAAYABgA
GAAYABgAGAAYABgAFgAWABYAFgAWABYAFAATABMAFAAWABYAFAAUABQAFAASABEAEQAR
AA8ADwANAA0ADAALAAoACQAKAAoACgAJAAcABwAGAAYABgAEAAQAAwADAAEAAQABAAEA
AgACAAEAAwACAAIAAAAAAAAAAAAAAAAAAAABAAEAAQABAAAAAAADAAMAAwADAAEAAQAB
AAEAAgAEAAUABgAEAAQABAAEAAUABgAHAAkABwAHAAcABwAHAAYABgAEAAIAAwAEAAQA
BQAGAAUABgAFAAUABgAFAAUABAAEAAQABQAGAAcABwAHAAcABwAHAAUABQAFAAUABgAG
AAYABQAFAAUABQAGAAYABQAFAAUABAAEAAQABAAGAAcABwAGAAQABAAEAAQABQAGAAcA
CAAHAAcABwAHAAYABgAFAAQABAAEAAQABAAEAAQABAADAAMAAwADAAQAAgADAAMAAgAC
AAIAAQABAAQABAAEAAQABAAEAAQABAACAAIAAgACAAIAAwAEAAYABAAFAAYABgAEAAQA
BAACAAQABQAFAAUABQAFAAQABAACAAAAAgACAAQABQAGAAcABAADAAIAAQAFAAYABgAH
AAcABwAFAAcABQAFAAUABQAFAAQABAAEAAUABQAFAAUABQAFAAQABAAEAAQABAADAAUA
BAAEAAYABAAEAAQABAAEAAQABAAEAAQABAAEAAQABgAGAAYABgAEAAQABAAEAAIAAgAC
AAIABQAGAAcACAAGAAYABgAGAAYABgAGAAYABgAGAAYABgAEAAQABAAEAAYABgAGAAYA
BgAGAAYABgAEAAQABAAEAAYABgAGAAYACAAIAAgACAAGAAYABgAGAAQABAAEAAQABgAG
AAYABgAHAAgACQAKAAgACAAIAAgABgAGAAYABgAGAAYABgAGAAYABgAGAAYABgAGAAYA
BwAFAAUABQAFAAgACAAIAAoACgAKAAsADQAOAA4ADwARABQAFQAYABkAGgAbABwAHAAW
AA4ACQAFAAMA/v/7//v/+//7//v/+//7//v/+//7//r/+v/7//z//f/9//3//f/9//7/
/v/+//7/AAAAAAAAAQACAAQABQAEAAQAAwADAAMAAwADAAMABQAEAAQABgAIAAwADgAT
ABcAHAAfACMAIQAdABkAFgARAPz/5P/M/7T/kv9l/z7/IP8D/+7+4v7Z/tf+3/70/hv/
Q/9d/2//gP+T/6b/t//F/9P/3//q//H/+P/8/wEAAwADAAQABgAHAAoADAANAA8ADgAP
ABAAEAAOAA8ADwAQABEAEQASABMAFQAVABUAFQATABQAFAAUABYAFgAUABQAFQAWABYA
FgAUABQAFAAUABUAFgAYABoAGAAYABgAGAAZABkAGAAYABYAFgAWABYAFwAZABoAGwAZ
ABoAGgAaABoAGgAZABkAGQAcABwAGwAbABsAGwAbAB0AHgAeAB4AHgAeAB4AHgAcABwA
HAAcABwAHAAcABwAGgAaABgAFwAaABwAHwAgAB0AHAAbABoAGgAZABkAGQAZABkAFwAX
ABQAEwASABEAEAAQABAADwAPAA8ADgAOAA4ADAAMAAsACgAHAAYABQAHAAgACAAHAAcA
BgAGAAQABAAEAAQABAAGAAYABwAHAAcABwAGAAYABQAFAAUABQAFAAUABQAFAAUABgAG
AAYABgAGAAYABgAGAAYABgAHAAUABQAFAAUABwAGAAYABAACAAMABAAEAAYABgAEAAQA
BAAFAAcABwAFAAQABAAEAAYABgAGAAUABQAFAAUABQADAAMAAwADAAcACAAJAAkABwAH
AAcACAAGAAUABQAFAAQABAAEAAQABAAFAAUABAAEAAQABAAEAAQABAAEAAQAAwADAAMA
AwADAAQABAAEAAIAAgACAAIAAwAEAAUABQACAAEAAAAAAAMABQAGAAYABAAEAAMAAwAE
AAQABAAEAAIAAgACAAIABAAEAAQABAABAAEAAQACAAIAAwAEAAQABgAGAAYABAAEAAUA
BQAFAAMAAwACAAIAAgAAAAIAAgADAAMAAwADAAUABQAFAAUABAAEAAMAAwADAAMAAQAD
AAMAAwADAAMAAwACAAIAAgADAAMAAwADAAEAAQAAAAAAAQACAAMAAwAFAAQABAAEAAIA
AgACAAIAAgACAAIAAgAEAAQABAAEAAIAAgACAAIABAAEAAQABAADAAIAAQAAAAIABAAG
AAgABgAGAAYABgAFAAQAAwACAAQABAAEAAQAAgACAAIAAgADAAQABQAGAAQABAAEAAQA
BAAEAAQABAAEAAQABAAEAAIAAgACAAIABAAEAAQABAAEAAQABAAEAAIAAgACAAIAAgAC
AAIAAgACAAIAAgACAAQABAAEAAQABAAEAAQABAACAAIAAgACAAQABAAEAAQAAgACAAIA
AgACAAIAAgACAAQABAAEAAQABAAEAAQABAADAAMAAwADAAIAAgABAAAAAwAGAAcACQAL
AAwADAANAA8AEAARABQAEwAUABUAFgAaABgAEgAPAAkABwACAP///P/7//r/+f/5//f/
9//3//j/+P/5//v/+//7//r/+f/5//v//P/8//z//P/+//7//P/8//z//f/+////AQAC
AAEAAQABAAEAAwADAAIAAgAEAAYACgAKAA0AEQAUABkAHwAfAB0AGQAYABUACgD2/+D/
yv+s/4P/Vv8y/xX//P7q/tv+0f7R/tz++f4h/0n/Yf9y/4P/lv+n/7f/xf/T/+D/7f/2
//r/+//9////AgACAAEAAwAGAAgACwAKAAsADAAMAA0ADwAQABIAEQARABIAEwATABMA
EwATABEAEgASABIAEgASABAAEAATABQAFAAUABYAFgAWABYAFgAWABcAGAAYABgAGAAY
ABcAFwAWABYAFAAUABQAFAAVABcAGAAZABkAGgAaABoAGgAaABkAGQAZABwAHAAbABsA
GwAbABsAGQAaABoAGgAcABwAHAAcABoAGgAaABoAGgAaABoAGgAaABoAGAAXABkAGgAc
ABwAGgAaABoAGgAYABcAFwAXABUAFQATABMAEgARABAADwAQABAAEAAPAA8ADwAOAA4A
DgAMAAwACwAJAAcABwAHAAUABgAGAAUABQAEAAQAAgACAAIAAgACAAIAAgADAAMABQAF
AAQABAADAAMAAwADAAMAAwADAAMAAwAEAAQABAAEAAQABAAEAAQABAAEAAUABQAFAAUA
BQAFAAQABAACAAAAAQACAAIAAgACAAAAAAACAAMABQAFAAUABAAEAAQAAgACAAIAAQAB
AAEAAQABAAMAAwADAAMABAAEAAQAAwADAAMAAwAEAAIAAQABAAEAAAAAAAAAAAACAAMA
AwACAAIAAgACAAIAAAAAAAAAAAABAAEAAQABAAAAAAD///7/AQACAAMABAADAAIAAQD/
/wEAAQABAAIABAAFAAUABAACAAIAAQABAAQABAAEAAQAAgACAAIAAgACAAIAAgACAP//
/////wAAAQADAAUABgAEAAQABAACAAIAAwADAAMAAwADAAIAAgAEAAIABAAEAAMAAwAD
AAMAAQABAAEAAQAEAAQAAwADAAUABQADAAUAAwADAAMAAwADAAIAAgACAAMAAwADAAMA
AQABAAAAAAACAAIAAgABAP//AgAEAAgABwAGAAUABAAEAAQABAAEAAQABAAEAAQAAgAC
AAIAAgAEAAQABAAEAAQABAAEAAQABAAEAAQABAACAAIAAgACAAQABAAEAAQAAgACAAIA
AgAAAAAAAAAAAAAAAAAAAAAAAQACAAMABAAEAAQABAAEAAIAAgACAAIABAAEAAQABAAE
AAQABAAEAAIAAgACAAIABAAEAAQABAACAAIAAgACAAMABAAFAAYABQAEAAMAAgACAAIA
AgACAAQABAAEAAQAAgACAAIAAgACAAIAAgACAAMABAAFAAYABAAEAAQABAAEAAQABAAE
AAIAAgACAAIABAAEAAQABAACAAIAAgACAAQABAAFAAUAAwADAAMABAAEAAQABgAIAAgA
CQALAAwADAANAA8AEAARABQAFQAWABkAGgAaABYADgAJAAUAAwAAAP3//f/9//3//f/9
//v/+f/5//n/+P/4//n/+v/7//n/+f/5//v//f/+////AAAAAAAAAAAAAAIAAwADAAMA
AgACAAMAAwADAAMAAwADAAQABAAGAAYACAAIAAsADwAUABkAHwAhACMAHwAYAA8ACAD+
//D/3v/C/53/dP9O/y//Ev/8/u/+5f7d/uD+8/4Z/0H/Xf9w/4H/kP+h/7P/xf/R/97/
6f/w//b/+f///wEAAgAGAAkACQAKAAoACwAKAAsADAAMAA4ADwAPABAADwAPABAAEQAS
ABMAFAAVABMAFAAUABQAFAAUABIAEgAVABYAFgAWABYAFgAWABYAFAAUABUAFgAWABYA
FgAWABcAFwAWABYAFwAYABkAGgAZABkAGAAXABkAGgAaABoAGAAYABcAFwAXABoAGgAZ
ABoAGwAcAB0AGwAcABwAHAAcABwAHAAcABoAGgAaABoAGgAaABoAGgAcABwAGgAZABcA
GAAaABoAFgAWABYAFgAWABUAFQAVABMAEwARABEAEAAPAA4ADQAOAA4ADgANAAsACwAK
AAoACgAIAAgABwAHAAUABQAFAAMABAAEAAMABAAEAAUABAACAAIAAgACAAMABAAGAAcA
BgAFAAMAAgAFAAUABQAFAAMAAwADAAMABQAGAAYABgAGAAYABgAGAAYABgAGAAcABwAH
AAcABwAHAAYABgAEAAYABwAIAAgABgAGAAQABAAEAAUABwAHAAkACAAIAAgACAAIAAgA
BwAHAAcABwAHAAcABwAHAAcABgAGAAYABQAHAAcABwAIAAYABQAFAAUABAAEAAQABAAG
AAcABwAGAAQABAAEAAQABgAGAAYABgAFAAUABQAFAAMABAAEAAQAAgACAAIAAgADAAQA
BQAFAAMAAwADAAQABAAFAAUABAAEAAQAAwADAAQABAAEAAQABAAEAAQABAAGAAYABgAG
AAUABQAFAAYABAAFAAYABgAGAAYABgAEAAIAAwADAAMABAAFAAUABgAEAAIABAAEAAYA
BwAIAAkABwAHAAcABwAGAAYABQAFAAUABQADAAUABQAFAAUABQAHAAYABgAGAAcABwAH
AAcABwAHAAYABgAGAAYABgAFAAcABgAGAAgABgAGAAYABgAGAAYABgAGAAYABgAGAAYA
CAAIAAgACAAGAAYABgAGAAYABgAGAAYABgAGAAYABgAGAAYABgAGAAcACAAJAAoACAAI
AAgACAAIAAgACAAIAAoACgAKAAoACAAIAAgACAAIAAgACAAIAAgACAAIAAgACAAIAAgA
CAAIAAgACAAIAAgACAAIAAgACAAIAAgACAAIAAgACAAIAAYABgAGAAYABAAEAAQABAAH
AAgACQAKAAoACgAKAAoACAAIAAgACAAKAAoACgAKAAgACAAIAAgACAAIAAgACAAIAAgA
CAAIAAYABgAGAAYACAAIAAgACAAIAAkACQAJAAkACQAKAAoACgAMAA4ADgAPABEAEgAS
ABMAFQAWABcAGAAZABoAGwAZABgAEwAKAAYAAwACAP7//f/9//3//f/9//3/+//7//n/
+f/4//j/+v/8//7////9//3///8AAAIAAgACAAQAAgACAAIAAgABAAEAAQACAAQABQAF
AAUABQAHAAcACAAIAAgACAAIAAgADQAXAB4AIwAlACUAIQAbABgAEQACAOz/1v++/57/
cf9G/yj/Ef/6/uz+5f7f/t/+8v4b/0P/Xf9v/4D/j/+g/7H/w//R/9v/5v/v//j//P/9
////AwAEAAYACQAIAAoACwANAA4ADwAQABAAEAARABEAEgASABEAEQARABQAFQAWABcA
FgAWABUAFAAVABYAFQAWABcAGAAYABgAGAAYABgAGAAYABgAGQAaABgAGAAYABgAGQAZ
ABgAGAAaABoAGgAaABoAGwAbABsAGwAcABwAHAAcABwAGwAbABsAHgAeAB0AHQAdAB0A
HQAdAB4AHgAeAB4AHgAeAB4AHgAeAB4AHgAeAB4AHgAeABwAHAAaABkAGQAaABwAHAAc
ABwAHAAcABsAGwAcAB0AHAAbABgAFwAWABUAFAATABIAEgASABEADwAPAA4ADgAOAAwA
DAALAA0ACwALAAsACQAKAAoACQAJAAgACAAGAAgACAAIAAgABgAGAAcABwAHAAcABgAG
AAUABQAFAAUABwAHAAcABwAHAAgACAAIAAgACAAIAAgABgAGAAYABwAJAAkACQAJAAcA
BgAGAAQABQAHAAkACgAMAAwACgAKAAgACQALAAsACQAIAAgACAAIAAgACAAHAAkACQAJ
AAkABwAHAAcABwAIAAgACAAHAAcABwAHAAgACAAHAAcABwAIAAgACAAIAAcABwAGAAQA
BgAGAAYABgAFAAQAAwACAAEAAQABAAEAAwAGAAgACgAJAAgABwAGAAYABgAGAAUABQAF
AAUABgAEAAUABQAEAAYABgAFAAUABgAGAAYABgAGAAYABgAGAAYABgAGAAYABQAFAAUA
BgAIAAkACgAKAAgACAAIAAYABgAHAAcABwAHAAcABgAGAAYABAAGAAYABwAHAAcABwAF
AAUABQAFAAYABgAFAAUABwAHAAUABwAFAAUABQAFAAcABgAGAAYABwAHAAcABwAFAAUA
BAAEAAQABAAEAAMABQAKAAwADAAJAAgABwAGAAgACAAIAAgACAAIAAgACAAGAAYABgAG
AAYABgAGAAYACAAIAAgACAAGAAYABgAGAAYABgAGAAYABgAGAAYABgAGAAYABgAGAAYA
BgAGAAYABAAEAAQABAAEAAQABAAEAAYABgAGAAYABgAGAAYABgAFAAQAAwACAAUABgAH
AAgABgAGAAYABgAIAAgACAAIAAgACAAIAAgABgAGAAYABgAGAAYABgAGAAYABgAGAAYA
BgAGAAYABgAGAAYABgAGAAYABgAGAAYABAAEAAQABAAGAAYABgAGAAYABgAGAAYABAAE
AAQABAAGAAYABgAGAAYABgAGAAYACAAIAAgACAAGAAYABwAHAAkACQAJAAoACAAIAAoA
DAAMAA0ADwAQABAAEQATABQAFQAYABkAGgAbABwAHAAYABAACwAHAAUA/f/5//j/9//5
//v//f/9//v/+//7//r/+v/7//z//f/9//3//f///wAAAAAAAAAAAgACAAIAAgACAAMA
AwADAAIAAgADAAMAAwADAAMAAwAAAAAABAAIAAoADAANABEAGAAfACUAJQAjAB8AGgAV
AAoA9P/e/8z/sv+H/1j/NP8Z/wD/8P7l/tn+1/7k/gP/Lf9R/2f/ev+L/5z/rf+//83/
2f/k/+3/9P/6////AQABAAQABgAHAAgACgALAA0ADgAPABAAEAAQABEAEQASABMAEwAU
ABUAFQAVABUAFQAVABYAFgAWABQAFAASABIAFQAWABYAFgAWABYAFgAWABgAGAAZABoA
GgAaABoAGgAbABsAGgAaABoAGgAaABoAHAAdAB0AHQAbABwAHAAcABwAHAAbABsAGwAe
AB4AHQAdAB0AHQAdAB0AHgAeAB4AHAAcABwAHAAaABoAGgAaABsAHAAdAB4AIAAgAB4A
HQAdAB4AIAAgABwAHAAcABwAGAAXABcAFwAYABkAGAAZABgAFwAWABUAEgASABIAEQAR
ABEAEAAQABAADgAOAA0ACwAJAAkACQALAAwADAALAAsACgAKAAgABgAGAAYABgAGAAYA
BwAHAAkACQAIAAgABwAHAAcABwAJAAkACQAJAAcACAAIAAgACAAIAAgACAAKAAoACgAL
AAoACQAIAAcACQAIAAgABgAIAAkACgAKAAkACAAFAAQABQAHAAoACwAJAAgACAAIAAoA
CgAKAAkABwAHAAcABwAJAAkACQAJAAgACAAIAAcABwAHAAcACAAJAAkACgALAAgACAAI
AAgABgAHAAcABgAIAAgACAAIAAYABgAGAAYABwAHAAcABwAHAAgACAAIAAYABgAGAAYA
CAAIAAgABwAHAAcABwAIAAYABwAHAAYABgAGAAUABQAIAAgACAAIAAgACAAIAAgACAAI
AAgACAAFAAUABQAGAAgACQAKAAoADAAMAAwACgAKAAsACwALAAoACQAHAAYACAAGAAgA
CAAJAAkACQAJAAkACQAJAAkACAAIAAcABwAFAAUAAwAFAAYABwAIAAkACwAKAAoACgAL
AAsACwALAAkACQAIAAgACAAIAAgABwAHAAoACgAKAAkACAAHAAYABwAIAAkACgAIAAgA
CAAIAAcABgAFAAQABwAIAAkACgAKAAoACgAKAAgACAAIAAgACAAIAAgACAAIAAgACAAI
AAgACAAIAAgACAAIAAgACAAIAAgACAAIAAgACAAIAAgACAAIAAgACAAIAAgACAAIAAgA
CAAIAAgACAAIAAgACAAKAAoACgAKAAgACAAIAAgABgAGAAYABgAHAAgACQAKAAwADAAM
AAwACgAKAAoACgAKAAoACgAKAAwADAAMAAwACgAKAAoACgAKAAoACgAKAAwADAAMAAwA
CgAKAAoACgAKAAoACgAKAAoACgAKAAoADAAMAAwADAAKAAoACgAKAAwADAAMAAwACgAK
AAoACgAMAAwADAAMAAwADAAMAAwAEAASABQAFgAYABgAGAAYABsAHAAdAB4AIAAgACAA
IAAcABgAFAAQAA0ACgAHAAQAAwACAAEAAAAAAAAAAAAAAAAAAAAAAAAAAAAAAAAAAAAD
AAYACQAMAAwADAAMAAwACgAKAAoACgAKAAoACgAKAAoACgAKAAoACwAMAA0ADgARABIA
EwAUABoAHgAiACYAJAAkACQAJAAYAA4ABAD6/93/wP+j/4b/aP9K/yz/Dv8I/wL//P72
/g//KP9B/1r/bv+C/5b/qv+5/8j/1//m/+//9v/9/wQACAAKAAwADgAPABAAEQASABMA
FAAVAA==
         </WaveFormData>
      </LeadData>
      <LeadData>
         <LeadByteCountTotal>10000</LeadByteCountTotal>
         <LeadTimeOffset>0</LeadTimeOffset>
         <LeadSampleCountTotal>5000</LeadSampleCountTotal>
         <LeadAmplitudeUnitsPerBit>4.88</LeadAmplitudeUnitsPerBit>
         <LeadAmplitudeUnits>¦ÌV</LeadAmplitudeUnits>
         <LeadHighLimit>2147483647</LeadHighLimit>
         <LeadLowLimit>268435456</LeadLowLimit>
         <LeadID>V2</LeadID>
         <LeadOffsetFirstSample>0</LeadOffsetFirstSample>
         <FirstSampleBaseline>0</FirstSampleBaseline>
         <LeadSampleSize>2</LeadSampleSize>
         <LeadOff>FALSE</LeadOff>
         <BaselineSway>FALSE</BaselineSway>
         <ExcessiveACNoise>FALSE</ExcessiveACNoise>
         <MuscleNoise>FALSE</MuscleNoise>
         <LeadDataCRC32>660920781</LeadDataCRC32>
         <WaveFormData>
8P/w//D/8P/w//D/8P/w//L/8v/y//L/9P/0//T/9P/2//b/9v/2//j/+P/4//j/+P/4
//j/+P/6//r/+v/6//r/+v/6//r//P/8//z//P/8//z//P/8//z//P/8//z//P/8//z/
/P/6//r/+v/6//j/+P/4//j/+P/4//j/+P/4//j/+P/4//b/9v/2//b/9P/0//T/9P/y
//L/8v/y//D/8P/w//D/8P/w//D/8P/w//D/8P/w//D/8P/w//D/7v/u/+7/7v/u/+7/
7v/u/+7/7v/u/+7/7v/u/+7/7v/u/+7/7v/u/+z/7P/s/+z/7v/u/+7/7v/s/+z/7P/s
/+7/7v/u/+7/7v/u/+7/7v/t/+z/6//q/+z/7P/s/+z/7P/s/+z/7P/s/+z/7P/s/+z/
7P/s/+z/6v/q/+r/6v/q/+r/6v/q/+z/7P/s/+z/6v/q/+r/6v/q/+r/6v/q/+r/6v/q
/+r/6v/q/+r/6v/q/+r/6v/q/+r/6v/q/+r/6v/q/+r/6v/q/+r/6v/q/+r/6v/q/+r/
6v/q/+r/6v/q/+r/6v/q/+r/6v/q/+r/6v/q/+r/6v/q/+r/6v/q/+r/6v/q/+r/6v/q
/+r/6v/q/+r/6v/q/+j/6P/o/+j/6v/q/+r/6v/o/+j/6P/o/+r/6v/q/+r/6v/q/+r/
6v/q/+r/6v/q/+r/6v/q/+r/6v/p/+n/6v/q/+r/6v/q/+r/6v/r/+z/7f/u/+//7//v
/+//8f/x//H/8//z//P/9P/0//T/8v/u/+z/6//r/+z/6//q/+r/6v/q/+r/6v/p/+n/
6f/p/+r/7P/u//D/8P/u/+3/6//s/+z/6//p/+n/5//n/+f/6P/o/+n/6f/p/+n/6f/p
/+n/6v/q/+z/7P/t/+7/7//y//X/+v8AAAYACQAOABMAEAAKAAwAEwAVAAoAAAABAP3/
6P/Z/9n/3f/W/8P/p/9//0//Kf8j/0D/X/9j/2P/cv+E/5f/rf/H/9n/4v/s//X/+f/6
//3//f/7//r///8AAAEAAgADAAIAAwAEAAQABQAFAAQABAADAAMABQAFAAcABwAHAAcA
BwAIAAgACAAJAAkACAAIAAoACwALAAsACwANAA0ADQANAA0ADgAOABAAEAAQABAAEgAS
ABIAEwARABMAFAAUABYAFwAYABkAGAAYABoAGgAdAB4AHgAeAB8AIAAhACMAJAAlACYA
JwAqACwALgAuADAAMgAzADMAOAA7AD0APgBDAEUARwBJAEoATQBPAFEAVwBaAFsAXQBh
AGUAZgBoAGoAbABuAHIAcwB1AHUAdgB3AHcAeAB4AHkAeQB5AHkAeAB4AHcAdwB3AHUA
dAByAHAAbQBrAGkAZgBjAF8AWwBVAFEATgBIAEMAPgA6ADUAMAArACcAIgAfABsAFwAT
AA4ACgAIAAUABAACAAAA/v/8//r/+f/3//b/9v/1//T/8f/w//D/7//v/+7/7v/u/+7/
7v/u/+3/7f/t/+3/7f/s/+z/7P/s/+3/7f/t/+3/7f/t/+3/7v/t/+3/7f/t/+3/7v/u
/+7/7//v//D/8P/0//T/9P/0//X/9f/1//b/9f/1//X/9f/4//j/+f/5//n/+f/5//n/
+v/6//v/+//7//v/+//7//v/+//7//v//f/9//3//f/7//r/+v/6//r/+f/5//n/+//6
//r/+v/4//f/9//2//b/9v/3//n/9//2//X/9f/1//X/9P/z//P/8//z//P/8//z//P/
8v/y//L/8v/x/+//7//v/+//7v/u/+7/7v/w//D/7//v/+//7v/u/+//7//v/+//7//t
/+3/7f/t/+//7v/u/+7/7v/u/+7/7v/s/+z/7P/s/+7/7f/t/+3/6//r/+v/6//r/+v/
6//r/+v/6//r/+v/7f/t/+3/7P/s/+z/7P/s/+r/6v/q/+r/7P/s/+z/7P/q/+r/6v/q
/+z/7P/s/+z/7P/s/+z/7P/q/+r/6v/q/+r/6v/q/+r/6v/q/+r/6v/q/+r/6v/q/+z/
7P/s/+z/7P/s/+z/7P/q/+r/6v/q/+r/6v/q/+r/6v/q/+r/6v/q/+r/6v/q/+z/7P/s
/+z/6v/q/+r/6v/q/+r/6v/q/+r/6v/q/+r/6v/q/+r/6v/q/+r/6v/q/+r/6v/q/+r/
6f/p/+r/6v/s/+z/7P/s/+r/6//s/+3/7v/v/+//7//v//H/8f/x//P/8//z//T/9v/2
//T/8P/s/+v/6//q/+n/6P/o/+j/6P/o/+j/5//n/+f/5//o/+r/7P/u//D/7v/t/+v/
6v/s/+v/6f/p/+f/5//n/+j/6P/p/+n/6f/p/+n/6f/p/+j/6P/q/+r/6//u//H/9P/5
//z/AAAEAAkADgATABIADAAKABEAFwAOAAAA///7/+T/0f/V/9n/0P+//6f/f/9R/yn/
Gf82/1f/Yf9j/2z/fv+T/6v/w//V/+L/7v/1//n/+v/5//v//f/+/////v///wAAAQAC
AAMABAAEAAcABwAGAAYABQAFAAcABwAHAAcABwAHAAkACgAKAAoACwALAAoACgAKAAsA
CwALAA0ADwAPAA8ADwAPABAAEAAQABAAEAAQABIAEgASABMAFQAXABgAGAAYABkAGgAb
ABwAHAAeAB4AHQAeAB4AHgAhACIAIwAlACYAJwAoACkALAAuADAAMAA0ADYANwA3ADoA
PQA/AEAAQwBFAEcASQBMAE8AUQBTAFcAWgBbAF0AYQBlAGYAaABqAGwAbgByAHMAdQB1
AHYAdwB3AHgAeAB3AHcAdwB3AHgAeAB3AHcAdQBzAHIAcABvAG0AbABrAGYAYwBfAFsA
VQBRAE4ASABDAD4AOgA1ADAAKwAnACIAHwAbABcAEwAQAAwACgAHAAQAAgAAAP7//P/6
//n/9//2//b/9f/0//P/8v/y//H/8f/w//D/8P/u/+7/7v/t/+//7//v/+//7P/s/+z/
7P/v/+//7//v/+3/7f/t/+7/7//v/+//7//v//D/8P/w//H/8f/y//L/9P/0//T/9P/z
//P/8//0//f/9//3//f/9v/2//f/9//3//f/9//3//r/+v/7//v/+//7//v/+//7//v/
+//7//n/+f/5//n/+//6//r/+v/6//n/+f/5//f/9v/2//b/+P/3//f/9v/1//T/9P/1
//P/8v/x//H/8f/x//D/7//v/+//7//v/+//7//v/+7/7v/u/+7/7f/t/+3/7f/t/+7/
7v/u/+7/7P/s/+v/6//t/+z/7P/t/+v/6//r/+v/6f/p/+n/6f/r/+r/6v/q/+r/6v/q
/+r/6v/q/+r/6v/q/+n/6f/p/+f/5//n/+f/6f/p/+n/6f/p/+n/6f/p/+n/6f/r/+r/
6P/o/+j/6P/o/+j/6P/o/+j/6P/o/+j/6P/o/+j/6P/o/+j/6P/o/+j/6P/o/+j/6P/o
/+j/6P/o/+j/6P/o/+j/6P/o/+j/6P/o/+j/6P/o/+j/6P/o/+j/6P/o/+j/6P/o/+j/
6P/o/+j/6P/o/+j/6P/o/+j/6P/o/+j/6P/o/+j/6P/o/+j/6P/o/+j/6P/o/+j/6P/o
/+j/6P/o/+j/6P/o/+j/6v/q/+r/6v/o/+j/6P/o/+j/6P/o/+j/6P/o/+j/6P/q/+r/
6v/q/+j/5//n/+j/6v/q/+r/6v/o/+j/6f/q/+v/7P/t/+3/7f/t/+//7//v//H/8f/x
//L/8v/y//D/7v/s/+v/6//o/+f/5v/m/+j/6P/o/+j/5f/l/+X/5f/m/+j/6v/s/+7/
7P/r/+n/6v/q/+n/5//l/+P/4//j/+T/5P/l/+X/5f/l/+X/5f/l/+b/5v/o/+j/6f/s
/+3/8P/z//j//P8CAAcADgATABIADAAIAA0AEwASAAYA/f/5/+7/2f/R/9X/1P/D/6f/
gf9R/yP/Df8i/0n/V/9V/17/bv+F/53/tf/J/9j/5P/t//X/+P/5//n/+//8//3//v//
/wAAAQAAAAEAAgACAAMAAwACAAIABQAFAAcABwAHAAcABwAHAAUABgAGAAYACQAJAAgA
CAAKAAsACwALAAsADQANAA0ADQANAA4ADgAQABAAEAAQABIAEgASABMAEQATABQAFAAU
ABUAFgAXABgAGAAaABoAGwAcABwAHAAfACAAIQAjACQAJQAmACcAJgAoACoAKgAsAC4A
LwAvADQANwA5ADoAPQA/AEEAQwBGAEkASwBNAE8AUgBTAFUAWQBdAF4AYABiAGQAZgBq
AGsAbQBtAG4AbwBvAHAAcABxAHEAcQBxAHAAcABvAG8AbwBtAGwAagBqAGcAZQBjAGIA
XwBbAFcAVQBRAE4ASABBADwAOAAzAC8AKwAoACQAIQAdABkAFQASAA4ADAAJAAYABAAC
AAAA/v/8//v/+f/4//j/9//2//X/9P/0//P/9f/0//T/9P/0//T/9P/z//P/8//z//P/
9P/0//T/9P/z//P/8//z//P/8//z//T/9//3//f/9//1//b/9v/2//f/9//4//j/+v/6
//r/+v/9//3//f/+////////////AAAAAAEAAQABAAEAAQABAAAAAAABAAEAAQABAAEA
AQADAAMAAwADAAEAAQABAAEAAQAAAAAAAAAAAP///////////v/+//7//v/9//3//P/7
//r/+v/7//v/+v/5//n/+f/5//j/9//3//f/9//3//f/9//3//b/9v/2//b/9f/1//X/
9f/1//T/9P/0//T/9v/2//X/9f/1//T/9P/1//X/9f/1//X/9f/1//X/9f/z//L/8v/y
//T/9P/0//T/8v/y//L/8v/y//H/8f/x//H/8f/x//H/8//z//P/8//z//P/8//z//H/
8f/z//L/8v/y//L/8v/y//L/8v/y//D/8P/w//D/8v/y//L/8v/y//L/8v/y//D/8P/w
//D/8v/y//L/8v/y//L/8v/y//L/8v/y//L/8v/y//L/8v/w//D/8P/w//L/8v/y//L/
8P/w//D/8P/y//L/8v/y//L/8v/y//L/8v/y//L/8v/y//L/8v/y//L/8v/y//L/8v/y
//L/8v/y//L/8v/y//D/8P/w//D/8P/w//D/8P/w//D/8P/w//D/8P/w//D/8v/y//H/
8f/y//L/8v/y//L/8v/y//P/8v/z//T/9f/1//X/9f/3//X/9f/3//f/9//4//j/+P/4
//T/8v/x//H/8P/v/+7/7v/u/+7/7v/s/+v/6//r/+3/7v/w//L/8v/0//L/8f/x//D/
8P/v/+v/6//p/+n/6v/s/+3/7//t/+3/7f/t/+//7//w//D/8P/y//P/9P/3//r///8E
AAoADgATABgAFwASABAAFAAZABMACgAIAAsA+//o/+3/+f/1/+T/y/+j/2//P/8r/z//
Yv9t/2v/df+G/5r/sf/F/9f/5f/w//j//f8BAAAAAQABAAEAAgAFAAQABQAGAAcACAAJ
AAoACgALAAsACgAKAAsACwANAA0ADQANAA0ADQALAAwADAAMAA8ADwAOAA4ADgAPAA8A
DwAPABEAEQARABEAEQASABIAFgAWABYAFgAYABgAGAAZABkAGwAcABwAHAAdAB4AHwAe
AB4AIAAgACMAJAAkACQAJwAoACkAKwAsAC0ALgAvADAAMgA0ADQAOAA6ADsAOwA+AEEA
QwBEAEcASQBLAE0AUgBVAFcAWQBbAF4AXwBhAGcAawBsAG4AcAByAHQAeAB5AHsAewB8
AHsAewB8AHwAfQB9AH0AfQB6AHoAeQB5AHkAdwB2AHQAcgBvAG0AawBmAGMAXwBbAFUA
UQBOAEgAQwA+ADoANQAwACsAJwAiAB8AGwAXABMAEAAMAAoABwAGAAQAAgAAAP7//P/7
//n/+P/4//f/9v/1//T/9P/z//X/9P/0//T/8v/y//L/8f/x//H/8f/x//L/8v/y//L/
8//z//P/8//z//P/8//0//P/8//z//P/9f/2//b/9v/3//f/+P/4//r/+v/6//r/+//7
//v//P/9//3//f/9//7//v/////////////////+//7//////wEAAQABAAEA////////
/////////////////v/+//7//v/9//3//f/9//z//P/8//z/+//7//r/+f/4//j/+f/5
//j/9//3//X/9f/0//P/9f/1//X/9f/z//P/8//y//L/8v/y//H/8f/x//H/8f/y//L/
8v/y//L/8v/x//H/8f/w//D/8f/x//H/8f/x/+//7//v/+//7//u/+7/7v/u/+7/7v/u
/+7/7v/u/+7/7v/t/+3/7f/v/+//7//v/+//7//v/+//7f/t/+3/7f/v/+//7//u/+z/
7P/s/+z/7P/s/+z/7P/u/+7/7v/u/+7/7v/u/+7/7P/s/+z/7P/u/+7/7v/u/+z/7P/s
/+z/7P/s/+z/7P/s/+z/7P/s/+z/7P/s/+z/7P/s/+z/7P/s/+z/7P/s/+z/7P/s/+z/
7P/s/+z/7P/s/+z/7P/s/+z/7P/s/+z/7P/s/+z/7P/s/+z/7P/s/+z/7P/s/+z/7P/s
/+z/7P/s/+z/7P/s/+z/7P/s/+z/7v/u/+7/7v/u/+7/7v/u/+z/7P/s/+z/7v/u/+7/
7v/s/+z/7P/s/+7/7v/u/+7/7P/s/+z/6//t/+7/7v/u/+7/7v/u/+7/7f/u/+//8P/x
//H/8f/x//P/8//z//X/9//3//j/+P/6//j/9P/y//D/7//t/+v/6v/q/+r/6v/q/+r/
6f/p/+n/6f/q/+z/7v/w//L/8P/x/+//7v/u/+v/6f/p/+f/5//n/+j/6P/r/+v/6//r
/+v/6//r/+z/7P/s/+z/7//w//P/9v/3//z/AAAGAAsAEgAVABAACgAMABUAFwAOAAIA
AQD9/+b/0//T/9X/zv+9/6P/e/9N/yX/G/84/1v/Zf9l/3L/hP+X/7H/yf/Z/+b/7v/1
//v//v/9//3///8AAAEAAAABAAIAAwAEAAUABgAGAAkACQAIAAgABwAHAAkACQALAAsA
CwALAAkACgAKAAoADQANAAwADAAMAA0ADQANAA0ADwAPAA8AEQARABIAEgAUABQAFAAU
ABYAFgAWABcAFwAZABoAGgAaABsAHAAdAB4AHgAgACAAIQAiACIAIgAlACYAJwApACoA
KwAsAC0ALgAwADIAMgA2ADgAOQA5ADoAPQA/AEAARQBHAEkASwBOAFEAUwBVAFkAXABd
AF8AYwBnAGgAagBsAG4AcAB0AHMAdQB1AHYAdwB3AHgAeAB5AHkAeQB5AHgAeAB3AHcA
eQB3AHYAdABwAG0AawBpAGgAZQBhAF0AWQBVAFIATABHAEIAPgA5ADQALwArACYAIQAd
ABkAFQASAA4ADAAJAAYABAACAAAA/v/8//v/+f/4//j/9//2//X/9P/0//P/8//y//L/
8v/y//L/8v/x//H/8f/x//H/8P/w//D/8P/x//H/8f/x//P/8//z//T/8//z//P/8//z
//T/9P/0//f/9//4//j/+P/4//j/+P/5//n/+f/6//v/+//7//v//v/+////////////
//////7//v//////AQABAAEAAQABAAEAAQABAAEAAQABAAEA///+//7//v/+//3//f/9
//3//P/8//z//P/7//v/+v/7//r/+v/7//n/+P/3//f/+f/5//j/9//1//X/9f/1//f/
9//3//b/9P/0//T/8//z//P/8//z//T/9P/0//T/8v/y//H/8f/x//D/8P/x//H/8f/x
//H/8f/x//H/8f/z//L/8v/y//D/8P/w//D/8P/w//D/8P/w/+//7//v//H/8f/x//H/
7//v/+//7//v/+//7//v/+//7//v/+7/7v/u/+7/7v/u/+7/7v/u/+7/7v/u/+7/7v/u
/+7/7v/u/+7/7v/u/+7/7v/u/+7/7P/s/+z/7P/s/+z/7P/s/+7/7v/u/+7/7v/u/+7/
7v/s/+z/7P/s/+7/7v/u/+7/7P/s/+z/7P/s/+z/7P/s/+z/7P/s/+z/7P/s/+z/7P/s
/+z/7P/s/+z/7P/s/+z/7P/s/+z/7P/s/+z/7P/s/+z/7P/s/+z/7P/s/+z/7P/s/+z/
7P/s/+z/7P/s/+z/7P/s/+z/7P/s/+z/7P/s/+z/7P/s/+z/7P/s/+z/7P/s/+z/7P/s
/+z/7P/s/+z/7v/u/+7/7v/s/+z/7P/s/+7/7f/t/+7/7P/s/+z/7P/u/+7/7//w/+//
8P/x//H/8//z//X/9f/z//X/9f/1//j/+P/4//b/8v/w/+//7//s/+v/6v/q/+r/6v/q
/+r/6f/p/+n/6f/q/+z/7v/w//L/8P/v/+3/7v/u/+3/6//r/+n/6f/p/+j/6P/p/+n/
6f/p/+n/6f/p/+r/6v/s/+z/7//w//P/9P/3//r/AAAGAAsAEAAVABgAEgAOABEAFwAU
AAYA///7/+z/1f/L/8//yv+7/6P/gf9V/yf/D/8i/0n/W/9d/2T/dP+J/6H/uf/L/9r/
6P/x//n//P////3//f/+/wEAAgADAAQABQAEAAUABgAGAAkACQAIAAgABwAHAAkACQAJ
AAkACQAJAAsADAAMAAwACwALAAoACgAOAA8ADwAPAA0ADwAPAA8AEQARABIAEgASABIA
EgASABQAFAAUABUAFwAZABoAGgAaABsAHAAdABwAHAAeAB4AIQAiACIAIgAjACQAJQAn
ACgAKQAqACsALAAuADAAMAA0ADYANwA3ADoAPQA/AEAAQQBDAEUARwBKAE0ATwBRAFUA
WABZAFsAXQBhAGIAZABoAGoAbABwAG8AcQBxAHIAdQB1AHYAdgB3AHcAdwB3AHYAdgB1
AHUAdQBzAHIAcABwAG0AawBpAGgAZQBhAF0AWwBXAFQATgBLAEYAQgA9ADgAMwAvACoA
JwAjAB8AGwAWABIAEAANAAwACgAIAAYAAgAAAP///f/+//7//f/8//n/+P/4//f/9//2
//b/9v/2//b/9v/1//X/9f/1//X/9v/2//b/9v/1//X/9f/1//X/9f/1//b/9//3//f/
9//3//j/+P/4//n/+f/6//r//P/8//z//P/9//3//f/+////////////AAAAAAEAAQAB
AAEAAQABAAIAAgADAAMAAwADAAMAAwADAAMAAwADAAEAAQABAAEAAwACAAIAAgAAAP//
/////wEAAAAAAAAA/v/9//3//P/9//z//P/9//3//P/7//v/+//7//r/+f/5//n/+f/5
//n/+f/5//j/+P/4//j/9//3//f/9//3//b/9v/2//b/9v/2//X/9f/3//b/9v/3//X/
9f/1//X/9f/1//X/9f/1//T/9P/0//T/9P/0//T/8v/y//L/8v/0//P/8//z//P/8//z
//P/8//z//P/8//z//P/8//z//P/8//z//T/9P/0//T/9P/0//T/9P/0//L/8v/y//L/
9P/0//T/9P/y//L/8v/y//L/8v/y//L/9P/0//T/9P/y//L/8v/y//L/8v/y//L/8v/y
//L/8v/y//L/8v/y//L/8v/y//L/9P/0//T/9P/y//L/8v/y//L/8v/y//L/8v/y//L/
8v/y//L/8v/y//L/8v/y//L/9P/0//T/9P/y//L/8v/y//L/8v/y//L/9P/0//T/9P/y
//L/8v/y//L/8v/y//L/8v/y//L/8v/y//L/8v/y//D/8P/w//D/8v/y//L/8v/y//L/
8v/y//L/8v/y//L/8v/y//L/8v/z//P/9P/0//L/8v/y//L/8v/z//T/9f/2//f/9//3
//f/+f/5//n/+f/5//n/+v/4//j/9v/y//D/7//v/+7/7//u/+7/7v/u/+7/7v/t/+3/
7f/t/+7/8v/0//b/+P/0//P/8f/w//D/7//t/+3/6//r/+v/7P/s/+3/7f/t/+3/7f/t
/+3/7v/u/+7/8P/z//T/9//6//3/AgAIAAwAEwAYABcAEgAMABAAFwAVAAoABgAJAP//
7P/n//P/9f/k/8n/pf9z/z//If8x/1r/af9l/2v/fP+O/6X/v//R/9//7P/2//v////+
//3///8BAAIABQAEAAUABgAHAAYABwAIAAgACQAJAAgACAAJAAkACwALAAsACwALAAsA
CwAMAAwADAANAA0ADAAMAA4ADwAPAA8ADwARABEAEQARABEAEgASABQAFAAUABQAGAAY
ABgAGQAXABkAGgAaABoAGwAcAB0AIAAgACIAIgAjACQAJAAkACcAKAApACsALAAtAC4A
LwAwADIANAA0ADgAOgA7ADsAPgBBAEMARABHAEkASwBNAFAAUwBVAFcAWQBcAF0AXwBl
AGkAagBsAGwAbgBwAHQAdQB3AHcAeAB5AHkAegB6AHsAewB7AHsAegB6AHkAeQB5AHcA
dgB0AHIAbwBtAGsAaABlAGEAXQBZAFUAUgBMAEcAQgA+ADkANAAvACsAJgAjAB8AGwAX
ABQAEAAOAAsACAAGAAQAAgACAAAA///9//r/+v/5//j/9//2//b/9f/1//T/9P/0//T/
9P/0//P/8//z//P/8//0//T/9P/0//P/8//z//P/9f/1//X/9v/3//f/9//3//f/+P/4
//j/+f/5//r/+v/8//z//P/8//3//f/9//7///////////8AAAAAAQABAAEAAQABAAEA
AgACAAMAAwADAAMAAwADAAMAAwADAAMAAwADAAMAAwABAAAAAAAAAAAA///////////+
//7//v/+//3//f/8//3//P/8//3/+//6//n/+f/7//v/+v/5//f/9//3//f/9//3//f/
9v/2//b/9v/1//X/9f/1//X/9P/0//T/9P/0//T/8//z//X/9P/0//X/8//z//P/8//z
//P/8//z//P/8v/y//L/9P/0//T/9P/y//L/8v/y//L/8f/x//H/8//z//P/8//x//H/
8f/x//P/8//z//P/8//x//H/8v/y//L/8v/y//L/8v/y//L/8v/y//L/8v/w//D/8P/w
//L/8v/y//L/8P/w//D/8P/w//D/8P/w//D/8P/w//D/8P/w//D/8P/w//D/8P/w//D/
8P/w//D/8P/w//D/8P/w//D/8P/w//D/8P/w//D/8P/w//D/8P/w//D/8P/w/+7/7v/u
/+7/8P/w//D/8P/w//D/8P/w//L/8v/y//L/8P/w//D/8P/w//D/8P/w//D/8P/w//D/
8P/w//D/8P/w//D/8P/w//L/8v/y//L/8P/w//D/8P/y//L/8v/y//L/8v/y//L/8P/w
//D/8P/y//L/8v/y//D/8P/w//D/8P/w//D/8P/y//H/8f/y//L/8v/y//L/8v/y//P/
9P/z//T/9f/1//f/9//5//n/+f/7//v/+//8//z//P/6//b/9P/z//P/8v/x//D/8P/w
//D/8P/w/+//7//v/+//8P/y//T/9v/4//b/9f/z//L/8v/x/+//7//t/+3/7f/u/+7/
7//v/+//7//v/+//7//w//D/8v/y//P/9P/3//j//f8CAAYADAARABgAHQAYABIAEgAb
AB8AEgAGAAcAAQDs/9v/2//d/9T/wf+l/33/Tf8p/yX/RP9j/2n/a/94/4r/n/+3/8//
3//q//T/+////wIAAwADAAMABAAHAAgACQAKAAsACgALAAwADAANAA0ADAAMAA0ADQAP
AA8ADwAPAA8ADwAPABAAEAAQABEAEQAQABAAEgATABMAEwATABUAFQAVABcAFwAYABgA
GgAaABoAGgAcABwAHAAdAB0AHwAgACAAIgAjACQAJQAkACQAJgAmACcAKAAoACgAKwAs
AC0ALwAwADEAMgAzADYAOAA6ADoAPAA+AD8APwBCAEUARwBIAEsATQBPAFEAVABXAFkA
WwBfAGIAYwBlAGkAbQBuAHAAcgB0AHYAegB7AH0AfQB+AH8AfwCAAIAAgQCBAIEAgQCA
AIAAfwB/AH8AfQB8AHoAeAB1AHMAcQBwAG0AaQBlAGEAXQBaAFQATwBKAEYAQQA8ADcA
MwAuACsAJwAjAB8AHAAYABYAEwAQAA4ADAAKAAgABgAFAAMAAAAAAP///v////7//v/9
//v/+v/6//r/+v/6//r/+f/5//n/+f/5//j/+P/4//j/+f/5//n/+f/5//n/+f/6//v/
+//7//v/+//8//z//P/9//3//v/+/wAAAAAAAAAAAwADAAMABAAFAAUABQAFAAYABgAH
AAcABwAHAAcABwAIAAgACQAJAAkACQAJAAkACQAJAAkACQAJAAkACQAJAAkACAAIAAgA
CAAHAAcABwAHAAYABgAGAAYABQAFAAQAAQAAAAAAAQADAAIAAQABAAEAAQAAAP//////
///////////////+//7//v/+//3//f/9//3//f/8//z//P/8//z//P/7//v/+//6//r/
+//7//v/+//7//v/+//7//v/+//6//r/+v/8//z//P/8//r/+v/6//r/+v/5//n/+f/7
//v/+//7//v/+//7//v/+//7//v/+//7//v/+//8//z//P/8//z/+v/6//r/+v/4//j/
+P/4//r/+v/6//r/+P/4//j/+P/6//r/+v/6//r/+v/6//r/+v/6//r/+v/4//j/+P/4
//r/+v/6//r/+v/6//r/+v/6//r/+v/6//r/+v/6//r/+v/6//r/+v/6//r/+v/6//r/
+v/6//r/+v/6//r/+v/8//z//P/8//r/+v/6//r//P/8//z//P/8//z//P/8//z//P/8
//z//P/8//z//P/8//z//P/8//z//P/8//z//P/8//z//P/8//z//P/8//z//P/8//z/
/P/8//z//P/+//7//v/+//7//v/+//7//v/+//7//v/+//7//v/+//7//v/+//7//v/+
//7//v/+//7//v/+/wAAAAAAAAAAAgACAAIAAgADAAQABQAGAAgACAAIAAgACgAKAAoA
CgAIAAYABAACAAEAAAD///7//v/+//7//v/8//z//P/8////AAABAAIABAAEAAQABAAD
AAIAAQAAAP7//v/+//7//v/+//7//v/+//7//v/+/wAAAAAAAAAAAwAEAAUABgAKAAwA
DgAQABUAGgAfACQAJQAmACcAKAAlACQAIwAiABUACgD///T/6f/g/9f/zv+u/47/bv9O
/1P/WP9d/2L/cP9+/4z/mv+v/8T/2f/u//j/AAAIABAAEwAUABUAFgAXABgAGQAaABsA
HAAdAA==
         </WaveFormData>
      </LeadData>
      <LeadData>
         <LeadByteCountTotal>10000</LeadByteCountTotal>
         <LeadTimeOffset>0</LeadTimeOffset>
         <LeadSampleCountTotal>5000</LeadSampleCountTotal>
         <LeadAmplitudeUnitsPerBit>4.88</LeadAmplitudeUnitsPerBit>
         <LeadAmplitudeUnits>¦ÌV</LeadAmplitudeUnits>
         <LeadHighLimit>2147483647</LeadHighLimit>
         <LeadLowLimit>268435456</LeadLowLimit>
         <LeadID>V3</LeadID>
         <LeadOffsetFirstSample>0</LeadOffsetFirstSample>
         <FirstSampleBaseline>0</FirstSampleBaseline>
         <LeadSampleSize>2</LeadSampleSize>
         <LeadOff>FALSE</LeadOff>
         <BaselineSway>FALSE</BaselineSway>
         <ExcessiveACNoise>FALSE</ExcessiveACNoise>
         <MuscleNoise>FALSE</MuscleNoise>
         <LeadDataCRC32>2839267814</LeadDataCRC32>
         <WaveFormData>
6P/o/+j/6P/q/+r/6v/q/+r/6v/q/+r/6v/q/+r/6v/s/+z/7P/s/+7/7v/u/+7/8P/w
//D/8P/w//D/8P/w//L/8v/y//L/9P/0//T/9P/0//T/9P/0//T/9P/0//T/9P/0//T/
9P/0//T/9P/0//L/8v/y//L/8v/y//L/8v/w//D/8P/w/+7/7v/u/+7/7P/s/+z/7P/s
/+z/7P/s/+r/6v/q/+r/6v/q/+r/6v/o/+j/6P/o/+j/6P/o/+j/6P/o/+j/6P/o/+j/
6P/o/+b/5v/m/+b/6P/o/+j/6P/o/+j/6P/o/+b/5v/m/+b/5v/m/+b/5v/m/+b/5v/m
/+b/5v/m/+b/5v/m/+b/5v/k/+T/5P/k/+T/5P/k/+T/5v/m/+b/5v/k/+T/5P/k/+b/
5v/m/+b/5P/k/+T/5P/k/+T/5P/k/+T/5P/k/+T/5P/k/+T/5P/k/+T/5P/k/+T/5P/k
/+T/5P/k/+T/5P/k/+T/5P/k/+T/5P/k/+T/5P/k/+T/5P/k/+T/5P/k/+T/5P/k/+T/
5P/k/+T/5P/k/+T/5P/k/+T/5P/k/+T/5P/k/+T/5P/i/+L/4v/i/+T/5P/k/+T/4v/i
/+L/4v/i/+L/4v/i/+L/4v/i/+L/4v/i/+L/4v/i/+L/4v/i/+L/4v/i/+L/4v/i/+L/
4v/i/+L/4v/i/+L/4v/i/+L/5P/k/+T/5P/k/+T/5P/k/+L/4v/i/+T/5v/o/+j/6P/o
/+n/6v/q/+r/6//r/+z/7v/u/+7/7f/r/+r/6v/r/+v/6v/q/+r/6f/p/+n/6f/q/+r/
6v/q/+v/7P/t//D/7v/u/+z/6//s/+v/6P/n/+X/4//i/+L/4f/i/+L/4v/i/+H/4f/i
/+L/4//j/+P/5f/o/+n/6f/r/+z/7//x/+//6//t//P/9f/2/wQAGwA4AFAAbgCXAL4A
2QDzABYBNwFLAUsBNwEOAdAAjwBfAEgALAAAANT/vv+7/8X/2P/s//b/+v/+/wEAAwAB
AAAA/v/5//f/+P/4//f/9//3//T/8//z//P/9P/0//T/9P/y//L/8v/y//T/9P/0//T/
9P/0//T/9P/1//X/9f/1//f/9//3//f/9//4//j/+P/4//n/+f/6//r/+v/6//v//P/8
//z//P/7//z//f/9//3//f/+////AAAAAAAAAQADAAMAAwAEAAUABgAHAAcACAAJAAoA
CwANAA4ADwAQABMAFAAUABYAGwAdAB0AHwAiACQAJgAoACwALQAxADIANgA5ADoAPgBB
AEQARwBKAE4ATwBTAFYAWQBbAF0AXwBhAGIAZABlAGYAZwBoAGkAaQBqAGoAagBqAGoA
aQBoAGgAZwBmAGQAYwBgAFwAWABTAFAATQBHAEMAPgA6ADUALgApACQAHwAcABYAEwAP
AAsABwADAAEA/v/7//j/9//1//T/8v/w/+z/6//r/+r/6f/o/+f/5//n/+f/5//n/+b/
5v/m/+b/5f/l/+X/5f/l/+X/5P/k/+X/5f/l/+X/5f/m/+b/5v/l/+X/5f/l/+j/6P/o
/+j/5v/o/+j/6P/p/+n/6f/q/+z/7P/t/+3/7P/s/+3/7f/v//D/8f/x//H/8v/y//L/
8//z//T/9P/0//T/9P/1//X/9f/1//X/9//3//f/9//0//T/9P/0//T/8//z//P/8//y
//L/8v/w//D/8P/v/+//8P/x//L/8P/v/+//7//v/+3/7f/s/+z/7P/s/+v/6//s/+z/
6//q/+r/6v/q/+j/6P/o/+j/6P/o/+f/5//p/+n/6f/p/+f/5v/m/+b/5v/m/+b/5v/m
/+b/5v/m/+b/5v/m/+b/5v/m/+X/5f/l/+X/5f/l/+X/5f/l/+X/5f/l/+X/5f/l/+T/
5P/k/+T/5P/k/+T/5v/l/+T/5P/k/+T/5P/k/+L/4v/i/+L/5P/k/+T/5P/i/+L/4v/i
/+T/5P/k/+T/5P/k/+T/5P/i/+L/4v/i/+T/5P/k/+T/5P/k/+T/5P/i/+L/4v/i/+L/
4v/i/+L/4v/i/+L/4v/i/+L/4v/i/+L/4v/i/+L/4v/i/+L/4v/k/+T/5P/k/+L/4v/i
/+L/4v/i/+L/4v/i/+L/4v/i/+L/4v/i/+L/4v/i/+L/4v/i/+L/4v/i/+L/4v/i/+L/
4v/i/+L/4v/k/+T/5P/k/+T/5P/m/+b/6P/o/+j/6P/p/+r/6v/q/+n/6f/q/+z/7v/u
/+3/6//q/+r/6//r/+j/6P/o/+f/6f/p/+n/6P/o/+j/6P/p/+j/6f/s/+z/7P/q/+n/
6P/p/+b/5f/j/+P/4v/i/+P/4v/i/+L/4v/h/+H/4v/i/+H/4//j/+X/5P/n/+n/6//u
//H/8f/v/+3/7f/x//X/9v8AABcANABOAGgAjQC0AMsA4QAIASkBOQE9AS0BBgHMAIkA
VwA+ACgAAADU/7z/t//B/9T/5v/y//j//v8BAAEA///8//z/+//7//j/9v/1//X/9f/1
//X/9v/3//T/9P/0//T/9P/0//T/9P/0//T/9P/0//T/9P/0//T/9//3//f/9//3//f/
9//3//f/+P/4//j/+P/5//n/+v/4//j/+P/5//z//P/8//z//f/+///////9//3//v//
/wIAAgACAAMAAwADAAMABAAHAAgACQAJAAoACwAMAA0ADwAQABEAEgAVABYAFgAYABsA
HQAdAB8AIgAkACYAKAAsAC0AMQAyADQANwA4ADwAQQBEAEcASgBMAE0AUQBUAFcAWQBb
AF0AXwBgAGIAYwBkAGUAZgBnAGcAaABoAGgAaABoAGcAZgBmAGUAZABiAF8AXABYAFQA
UQBOAEsARQBBADwAOAAzACwAJwAiAB0AGgAUABEADQALAAcAAwABAPz/+f/2//X/9f/0
//L/8P/s/+v/6//q/+v/6v/p/+n/5//n/+f/5//m/+b/5v/m/+X/5f/l/+X/5f/l/+T/
5P/l/+X/5f/l/+X/5v/m/+b/5f/l/+X/5f/m/+b/5v/m/+b/6P/o/+j/6f/p/+n/6v/q
/+r/6//r/+z/7P/t/+3/7f/u/+//7//t/+7/7v/u//D/8f/z//T/8v/y//L/8//z//P/
8//z//P/8//z//P/8v/y//L/8v/y//H/8f/x//H/8P/w//D/8P/w//D/7//u/+7/7v/u
/+z/6//r/+v/6//p/+n/6P/q/+r/6v/p/+f/6P/o/+f/6P/o/+j/6P/m/+b/5v/m/+b/
5v/l/+X/5f/l/+X/5f/n/+b/5v/m/+T/5P/k/+T/4v/i/+L/4v/k/+T/5P/k/+T/5P/j
/+P/4//j/+P/4//j/+P/4//j/+H/4f/h/+H/4//i/+L/4v/i/+L/4v/i/+D/4f/k/+T/
4v/i/+L/4v/i/+L/4v/i/+L/4v/i/+L/4v/i/+L/4v/i/+L/4v/i/+L/4v/i/+L/4v/i
/+L/4v/i/+L/4v/i/+D/4P/g/+D/4P/g/+D/4P/g/+D/4P/g/+D/4P/g/+D/4P/g/+D/
4P/g/+D/4P/g/+L/4v/i/+L/4v/i/+L/4v/g/+D/4P/g/+D/4P/g/+D/4P/g/+D/4P/g
/+D/4P/g/+D/4P/g/+D/4P/g/+D/4P/g/+D/4P/g/+L/4v/i/+L/4P/g/+D/4P/i/+L/
4v/i/+D/4P/g/+D/4v/i/+L/4v/i/+L/4v/k/+T/5v/m/+b/5v/n/+j/6P/m/+f/5//o
/+r/6v/q/+n/6f/o/+j/6f/p/+j/6P/o/+f/5//n/+f/5P/k/+T/5P/n/+j/6f/s/+z/
7P/q/+n/6v/p/+b/5f/h/9//3v/e/9//4P/g/+D/4v/h/+H/4v/g/+H/4f/h/+H/4v/l
/+f/6f/q/+3/7f/t/+3/7//z//f/+P8AABEALABKAGQAgQCmAMUA3QD8AB0BNQE5ASkB
BAHOAIsATwA0ACQAAADS/7T/qf+x/8j/3P/o//D/+P/9///////+//r/+f/5//b/9v/1
//X/9f/0//P/8//z//L/8v/y//L/9P/0//T/9P/y//L/8v/y//L/8v/y//L/8//z//P/
8//1//X/9f/1//f/+P/4//j/9v/3//f/+P/6//r/+v/7//r/+v/6//r/+//8//3//f/9
//3//v///wAAAAAAAAEAAwADAAMABAAFAAYABwAHAAgACQAKAAsADQAOAA8AEAATABQA
FAAWABkAGwAbAB0AIAAiACQAJgAsAC0AMQAyADYAOQA6AD4AQQBEAEcASgBOAE8AUwBW
AFkAWwBdAF8AYQBiAGQAZQBoAGkAagBrAGsAbABsAGwAbgBuAG0AbABsAGsAagBoAGcA
ZABgAFwAWQBWAFMATQBIAEIAPQA3ADIALQAoACMAIAAaABcAEwAPAAsABwAFAAIA///8
//v/9//2//T/8v/w/+//7//u/+3/7P/r/+v/6//r/+v/6//q/+r/6v/q/+f/5//n/+f/
6P/p/+n/6v/p/+n/6f/p/+n/6v/q/+r/7f/t/+3/7f/u/+7/7v/u/+7/8P/w//D/8f/x
//H/8v/y//L/8//z//T/9P/1//X/9f/2//f/9//3//j/+P/4//n/+f/6//r/+v/6//r/
+//7//v/+//7//n/+f/5//n/+v/6//r/+v/6//n/+f/5//f/9v/2//b/9v/2//b/9f/y
//L/8v/y//T/8//z//P/8//x//H/8P/w//D/8P/v/+//8P/w/+//7v/u/+7/7v/u/+7/
7v/u/+z/7P/r/+v/7f/t/+3/7f/t/+z/7P/s/+z/7P/s/+z/7P/s/+z/7P/s/+z/7P/s
/+z/7P/r/+v/6//r/+v/6//r/+v/6//r/+v/6//r/+v/6//q/+r/6v/q/+r/6v/q/+z/
6//s/+r/6v/q/+r/6v/q/+r/6v/q/+j/6P/o/+j/6v/q/+r/6v/q/+r/6v/q/+j/6P/o
/+j/6v/q/+r/6v/o/+j/6P/o/+r/6v/q/+r/6P/o/+j/6P/o/+j/6P/o/+r/6v/q/+r/
6P/o/+j/6P/o/+j/6P/o/+r/6v/q/+r/6v/q/+r/6v/q/+r/6v/q/+r/6v/q/+r/6P/o
/+j/6P/q/+r/6v/q/+j/6P/o/+j/6v/q/+r/6v/q/+r/6v/q/+j/6P/o/+j/6v/q/+r/
6v/q/+r/6v/q/+r/6v/q/+r/7P/s/+7/7v/s/+z/7f/u/+7/7v/v/+//7v/w//D/8P/x
/+//7v/u/+//7//u/+7/7v/t/+3/7f/t/+z/7P/s/+z/7f/u/+//8v/y//L/8P/t/+z/
6//o/+f/5f/j/+L/4//l/+f/6P/m/+b/5f/l/+j/6P/p/+n/6f/r/+z/7f/t//H/9P/1
//X/8//z//f/+f/7/wQAGAA1AFIAbgCYAMUA4gD9ACcBUAFpAXEBYwE9Af4AtAB5AFkA
QgAaAOr/yv++/8X/2//s//b//v8EAAYACQAHAAUAAgAAAP///f/8//z/+//7//v//P/7
//v/+//4//j/+P/4//r/+v/6//r/+P/4//j/+P/4//j/+P/4//n/+f/5//n/+//7//v/
+//7//z//P/8//z//f/9//7/AAAAAAAAAQACAAIAAgACAAEAAgADAAMAAwADAAQABQAG
AAYABgAHAAcABwAHAAgACwAMAA0ADQAQABEAEgATABMAFAAVABYAGwAcABwAHgAhACMA
IwAlACgAKgAsAC4AMgAzADcAOAA8AD8AQABEAEkATABPAFIAVgBXAFsAXgBhAGMAZQBn
AGcAaABqAGsAbABtAG4AbwBtAG4AbgBuAHAAcABvAG4AbQBrAGkAZgBjAGAAXABYAFMA
UABNAEcAQgA8ADcAMQAsACcAIgAdABoAFAARAA0ACQAFAAEA///+//v/+P/3//X/9P/y
//D/7v/t/+3/7P/t/+z/6//r/+n/6f/p/+n/6P/o/+j/6P/n/+f/5//n/+n/6f/o/+j/
6//r/+v/6//p/+r/6v/q/+v/6//r/+v/7P/s/+z/7P/s/+7/7v/u//H/8f/x//L/8P/w
//H/8f/0//T/9f/1//P/9P/1//X/9f/2//b/9v/3//f/+P/4//b/9v/2//f/9//3//f/
9//3//f/9//3//b/9v/2//b/9v/1//X/9f/z//L/8v/y//L/8v/y//H/8P/w//D/8P/w
/+//7//v/+//7f/t/+z/7v/u/+7/7f/t/+7/7v/t/+r/6v/q/+r/6v/q/+r/6v/s/+z/
6//r/+n/6f/p/+n/6//q/+r/6v/q/+r/6v/q/+j/6P/o/+j/6P/o/+j/6P/o/+j/5//n
/+f/5//n/+f/5//n/+f/5//p/+n/6f/p/+n/6P/o/+j/6P/o/+j/6P/o/+n/6P/o/+j/
6P/o/+j/6P/o/+j/6P/o/+j/6P/o/+j/6P/o/+j/6P/o/+j/6P/o/+j/6P/o/+j/6P/o
/+j/6P/o/+j/6P/m/+b/5v/m/+j/6P/o/+j/6P/o/+j/6P/o/+j/6P/o/+j/6P/o/+j/
5v/m/+b/5v/m/+b/5v/m/+b/5v/m/+b/6P/o/+j/6P/o/+j/6P/o/+b/5v/m/+b/6P/o
/+j/6P/o/+j/6P/o/+j/6P/o/+j/6P/o/+j/6P/o/+j/6P/o/+j/6P/o/+j/6P/o/+j/
6P/o/+j/6P/o/+j/6P/o/+j/6P/o/+j/6P/o/+j/6P/o/+j/6P/o/+j/6P/q/+r/7P/s
/+z/7P/t/+7/7v/u/+//7f/u//D/8P/x//H/8P/w/+7/7//v/+7/8P/w/+//7//t/+3/
7P/s/+z/7P/t/+7/7f/w//D/8P/w/+//7v/t/+r/6f/n/+X/4v/i/+P/5P/m/+b/5v/l
/+X/5v/m/+f/6f/p/+n/6v/t/+//8f/y//P/8//z//H/8f/z//X/+P8GACEAOgBSAG4A
lQC8ANUA6wAMASsBPQFBAS8BBgHIAIkAWQBCACwABADa/8D/uf/F/9z/7v/2//7/BAAF
AAcABQACAAAA//////z//P/7//v/+//4//f/9//3//j/+P/4//j/9v/2//b/9v/2//b/
9v/2//j/+P/4//j/9//3//f/9//5//n/+f/5//n/+v/6//r//P/9//3//v/+//7//v//
/wAAAAAAAAAAAQACAAMAAwADAAMABAAFAAYABgAGAAcABwAHAAcACAAJAAoACwALAAwA
DQAOAA8AEQASABMAFAAXABgAGAAaAB0AHwAfACEAJAAmACgAKgAuAC8AMwA0ADgAOwA8
AEAAQQBEAEcASgBOAE8AUwBWAFcAWQBbAF0AXwBgAGIAYwBkAGUAZgBnAGcAaABoAGgA
aABoAGcAZgBmAGUAZABiAGEAXgBaAFYAUwBQAE0ARwBDAD4AOgA1ADAAKwAmACEAHgAY
ABUAEQANAAkABQADAAAA/f/6//n/9//2//T/8v/y//H/8f/w/+//7v/t/+3/7f/t/+3/
7f/q/+r/6v/q/+v/6//r/+v/6f/p/+j/6P/p/+n/6f/p/+v/7P/s/+z/7f/t/+3/7f/s
/+z/7P/s/+7/8P/w//D/7//v/+//8P/w//D/8f/x//T/9P/1//X/9f/2//f/9//3//j/
+P/4//f/9//4//j/+v/6//r/+//7//v/+//7//v/+//7//v/+v/6//r/+v/4//f/9//3
//f/9v/2//b/9v/2//b/9f/0//T/9P/0//T/8//z//P/8//x//H/8P/u/+7/7v/t/+3/
7v/u/+3/7P/s/+z/7P/s/+z/7P/s/+z/7P/r/+v/7f/t/+3/7f/r/+r/6v/q/+r/6v/q
/+r/7P/s/+z/7P/q/+r/6v/q/+z/7P/r/+v/6f/p/+n/6f/p/+n/6f/p/+n/6f/p/+n/
6f/o/+j/6P/q/+r/6v/q/+r/6//o/+j/6P/o/+j/6P/q/+r/6v/q/+j/6P/o/+j/6P/o
/+j/6P/o/+j/6P/o/+j/6P/o/+j/5v/m/+b/5v/m/+b/5v/m/+b/5v/m/+b/5v/m/+b/
5v/m/+b/5v/m/+j/6P/o/+j/5//m/+X/5P/m/+b/5v/m/+T/5P/k/+T/5v/m/+b/5v/m
/+b/5v/m/+T/5P/k/+T/5v/m/+b/5v/m/+b/5v/m/+b/5v/m/+b/5v/m/+b/5v/m/+b/
5v/m/+b/5v/m/+b/5v/m/+b/5v/m/+b/5v/m/+b/5v/m/+b/5v/m/+b/5v/m/+b/5v/m
/+b/5v/m/+b/5v/m/+b/5v/o/+j/6P/o/+b/5v/m/+b/5v/m/+b/5v/m/+b/5v/o/+j/
6v/q/+r/6v/r/+z/7P/s/+3/7f/u//D/8P/w/+//6//q/+r/6//t/+z/7P/s/+v/6//r
/+v/6v/q/+r/6v/r/+z/7f/w//D/8P/u/+3/7P/r/+j/5//n/+X/5P/k/+P/5P/k/+T/
5P/j/+P/5P/i/+P/4//j/+f/5v/p/+v/7f/u//H/8//z//P/8//1//v//P8CABMALABG
AF4AfQCiAMEA1QDuAA8BIwEtASMBBAHOAI0AVQA6ACoACADe/77/sf+3/8z/4P/s//T/
/P8BAAMAAwACAP7/+//7//z/+v/5//n/+f/4//f/9//3//b/9v/2//b/9v/2//b/9v/2
//b/9v/2//j/+P/4//j/9//3//f/9//5//n/+f/5//v//P/8//z/+v/7//v//P/8//z/
/P/9//7//v/+//7/AQACAAMAAwABAAEAAgADAAQABAAEAAUABwAHAAcACAAJAAoACwAL
AAwADQAOAA8AEwAUABUAFgAXABgAGAAaAB0AHwAfACEAJAAmACgAKgAuAC8AMwA0ADgA
OwA8AEAAQQBEAEcASgBOAE8AUwBWAFkAWwBdAF8AXwBgAGIAYwBmAGcAaABpAGkAagBq
AGoAagBqAGkAaABqAGkAaABmAGUAYgBeAFoAVgBUAFIATQBJAEQAQAA7ADYAMQAsACcA
JAAeABsAFwATAA8ACwAJAAYAAwAAAP//+//6//j/9v/0//P/8//y//H/8P/v/+//7f/t
/+3/7f/s/+z/7P/s/+v/6//r/+v/7f/t/+z/7P/t/+3/7f/t/+3/7v/u/+7/7f/t/+3/
7f/u/+7/7v/u/+7/8P/w//D/8f/x//H/8v/0//T/9f/1//b/9v/3//f/9f/2//f/9//5
//r/+v/6//n/+f/6//r/+v/6//r/+//7//v/+//7//v/+//7//v//P/8//z//P/6//n/
+f/5//n/+P/4//j/+P/4//j/9//0//T/9P/0//T/8//z//P/8//x//H/8P/w//D/8P/v
/+//8P/w/+//7v/u/+7/7v/u/+7/7v/u/+7/7v/t/+3/7f/t/+3/7f/t/+z/7P/s/+r/
6v/q/+r/7P/s/+z/7P/s/+z/7P/s/+z/7P/r/+v/6//r/+v/6//r/+v/6//r/+v/6//r
/+v/6//q/+r/6v/q/+r/6v/q/+r/6//s/+z/7P/s/+z/7P/s/+z/7P/s/+r/6v/q/+r/
6v/q/+r/6v/q/+r/6v/q/+z/7P/s/+z/7P/s/+z/7P/s/+z/7P/s/+r/6v/q/+r/7P/s
/+z/7P/q/+r/6v/q/+z/7P/s/+z/7P/s/+z/7P/s/+z/7P/s/+z/7P/s/+z/6v/q/+r/
6v/s/+z/7P/s/+z/7P/s/+z/7P/s/+z/7P/s/+z/7P/s/+z/7P/s/+z/7v/u/+7/7v/t
/+z/6//q/+z/7P/s/+z/7P/s/+z/7P/s/+z/7P/s/+z/7P/s/+z/7P/s/+z/7P/s/+z/
7P/s/+z/7P/s/+z/7P/s/+z/7P/u/+7/7v/u/+7/7v/u/+7/7P/s/+7/7v/w//D/8P/w
//H/8v/y//L/8//z//T/9v/0//T/8//x//D/8P/x//H/8P/w//D/7//v/+//7//u//D/
8P/w//H/8v/z//b/9v/0//L/8f/w/+//7P/r/+n/5//m/+b/5//o/+j/6P/o/+f/5//o
/+j/5//p/+v/7f/u/+//8f/z//T/9f/1//X/9f/5//3//f8EABQAMQBOAGgAjAC3ANoA
9QAZAUIBXwFnAVkBOQEAAbYAcwBVAEQAHgDs/8r/uP+9/9P/6P/y//r/AgAGAAcACQAF
AAAAAAD//////v/8//v/+//7//r/+f/5//n/+v/6//r/+v/4//j/+P/4//r/+v/6//r/
+P/4//j/+P/5//n/+f/5//v/+//7//v/+//8//z//P/8//3//f/+/wAAAAAAAAEAAAAA
AAAAAAABAAIAAwADAAMAAwAEAAUACAAIAAgACQAJAAkACQAKAAsADAANAA0AEAARABIA
EwATABQAFQAWABsAHAAcAB4AIQAjACMAJQAoACoALAAuADIAMwA3ADgAOgA9AD4AQgBH
AEoATQBQAFIAUwBXAFoAXQBfAGEAYwBlAGYAaABpAGgAaQBqAGsAawBsAGwAbABsAGwA
awBqAGgAZwBmAGQAYwBgAFwAWABTAFAATQBHAEMAPgA6ADUAMAArACYAIQAgABoAFwAT
AA8ACwAHAAUAAgD///z/+//5//j/9v/0//L/8f/x//D/7//u/+3/7f/t/+3/7f/t/+z/
7P/s/+z/7f/t/+3/7f/t/+3/7P/s/+3/7f/t/+3/7f/u/+7/7v/v/+//7//v//D/8P/w
//D/8P/y//L/8v/z//P/8//0//T/9P/1//X/9v/2//f/9//3//j/+f/5//n/+v/6//r/
+//7//z//P/8//z//P/9//v/+//7//v/+//7//v/+//6//r/+v/6//r/+f/5//n/+f/4
//j/+P/2//b/9v/1//b/9v/2//b/9P/z//P/8//z//H/8f/w//D/8P/w/+//7//w//D/
7//w//D/8P/w/+7/7v/u/+7/7v/u/+3/7f/t/+3/7f/t/+3/7P/s/+z/7P/s/+z/7P/s
/+z/7P/s/+z/7P/s/+z/7v/u/+3/7f/t/+3/7f/t/+3/7f/t/+3/7f/t/+3/7f/r/+r/
6v/q/+v/7P/t/+7/7P/t/+z/7P/s/+z/7P/s/+z/7P/s/+z/7P/s/+z/7P/s/+z/7P/s
/+z/7P/s/+z/7P/s/+z/7P/s/+z/7P/s/+r/6v/q/+r/7P/s/+z/7P/s/+z/7P/s/+z/
7P/s/+z/6v/q/+r/6v/q/+r/6v/q/+z/7P/s/+z/6v/q/+r/6v/s/+z/7P/s/+r/6v/q
/+r/6v/q/+r/6v/q/+r/6v/q/+r/6v/q/+r/7P/s/+z/7P/s/+z/7P/s/+z/7P/s/+z/
6v/q/+r/6v/q/+r/6v/q/+z/7P/s/+z/6v/q/+r/6v/s/+z/7P/s/+z/7P/s/+z/6v/q
/+r/6v/s/+z/7P/s/+r/6v/q/+r/7P/s/+z/7P/s/+z/7P/s/+z/7P/s/+z/7P/s/+z/
7v/u//D/8P/w//D/8f/y//L/8v/z//P/9P/2//b/9v/1//P/8v/y//P/8f/w//D/8P/x
//H/8f/x//D/8P/w//D/8f/y//P/9v/2//b/9P/z//D/7//s/+v/6//p/+j/6P/p/+r/
6v/q/+r/6f/p/+r/6v/r/+v/6//r/+z/7//v//H/8v/1//f/9f/1//f/+//7//7/CgAj
AEIAWgB0AJ0AwgDZAPEAFAEzAUMBQwEvAQQBxACFAFsARAAsAAIA2P/A/7//z//k//D/
+v8CAAYABwAJAAkABgACAAEAAQAAAAAA/////////v/9//3//f/8//z//P/8//r/+v/6
//r/+v/6//r/+v/8//z//P/8//v/+//7//v//f/9//3//f/9//7//v/+/wAAAQABAAIA
AgACAAIAAwAEAAQABAAEAAUABgAHAAcACQAJAAoACwAKAAoACgALAA0ADQANAA4AEQAS
ABMAEwASABMAFAAVABcAGAAZABoAHQAeAB4AIAAjACUAJQAnACoALAAuADAANAA1ADkA
OgA+AEEAQgBGAEcASgBNAFAAVABVAFkAXABdAF8AYQBjAGUAZgBoAGkAaABpAGoAawBt
AG4AbgBuAGwAbABrAGoAbABrAGoAaABnAGQAYABcAFkAVgBTAE0ASQBEAEAAOwA4ADMA
LgApACYAIAAdABkAFQARAA0ACwAKAAcABAADAP///v/8//r/+P/3//f/9v/3//b/9f/1
//P/8//z//P/8v/y//L/8v/x//H/8f/x//P/8//y//L/8f/x//H/8f/x//L/8v/y//P/
8//z//P/9P/0//T/9P/0//b/9v/2//f/9//3//j/+v/6//v/+//8//z//f/9//3//v//
//////8AAAAAAAABAAEAAgACAAAAAAAAAAEAAwADAAMAAwADAAMAAwADAAAAAAAAAAAA
AgABAAEAAQD///7//v/+//7//v/+//3/+v/6//r/+v/8//v/+//7//v/+f/5//j/+P/4
//j/9//3//j/+P/3//b/9v/2//b/9v/2//b/9v/2//b/9f/1//P/8//z//P/8//y//L/
8v/0//T/9P/0//T/9P/0//T/9P/0//T/9P/y//L/8f/x//P/8//z//P/8//z//P/8//z
//P/8//z//P/8v/y//L/8v/y//L/8v/y//P/9P/0//L/8v/y//L/8v/y//L/8v/y//L/
8v/y//L/8v/y//L/8v/y//L/8v/0//T/9P/0//L/8v/y//L/9P/0//T/9P/y//L/8v/y
//L/8v/y//L/8v/y//L/8v/y//L/8v/y//L/8v/y//L/8v/y//L/8v/y//L/8v/y//T/
9P/0//T/8v/y//L/8v/0//T/9P/0//T/9P/0//T/9P/0//T/9P/0//T/9P/0//T/9P/0
//T/9P/0//T/9P/0//T/9P/0//T/9P/0//T/9v/2//b/9v/2//b/9v/2//b/9v/2//b/
9P/0//T/9P/2//b/9v/2//j/+P/4//j/9v/2//b/9v/4//j/+P/4//b/9v/2//b/9v/2
//b/9v/4//j/+P/4//j/+P/4//j/+f/6//v//P/+//7//v/+/wAAAAAAAAAAAgACAAIA
AgABAAAA///+//7//v/+//7//v/+//7//v/+//7//v/+////AAABAAIAAgACAAIAAgAB
AAAA///+//v/+v/5//j/+P/4//j/+P/4//j/+P/4//r/+v/6//r//f/+////AAADAAQA
BQAGAAcACAAJAAoADwAUABkAHgA0AEoAYAB2AJMAsADNAOoA/QAQASMBNgETAfIA0QCw
AIsAZgBBABwACAD2/+T/0v/g/+7//P8KAA8AEgAVABgAFwAWABUAFAATABIAEQAQABAA
EAAQAA==
         </WaveFormData>
      </LeadData>
      <LeadData>
         <LeadByteCountTotal>10000</LeadByteCountTotal>
         <LeadTimeOffset>0</LeadTimeOffset>
         <LeadSampleCountTotal>5000</LeadSampleCountTotal>
         <LeadAmplitudeUnitsPerBit>4.88</LeadAmplitudeUnitsPerBit>
         <LeadAmplitudeUnits>¦ÌV</LeadAmplitudeUnits>
         <LeadHighLimit>2147483647</LeadHighLimit>
         <LeadLowLimit>268435456</LeadLowLimit>
         <LeadID>V4</LeadID>
         <LeadOffsetFirstSample>0</LeadOffsetFirstSample>
         <FirstSampleBaseline>0</FirstSampleBaseline>
         <LeadSampleSize>2</LeadSampleSize>
         <LeadOff>FALSE</LeadOff>
         <BaselineSway>FALSE</BaselineSway>
         <ExcessiveACNoise>FALSE</ExcessiveACNoise>
         <MuscleNoise>FALSE</MuscleNoise>
         <LeadDataCRC32>1945864927</LeadDataCRC32>
         <WaveFormData>
6v/q/+r/6v/r/+z/7f/u/+7/7v/u/+7/7v/u/+7/7v/w//D/8P/w/+7/7v/u/+7/7//w
//H/8v/y//L/8v/y//L/8v/y//L/8//0//X/9v/0//T/9P/0//b/9v/2//b/9v/2//b/
9v/2//b/9v/2//b/9v/2//b/9P/0//T/9P/0//T/9P/0//L/8v/y//L/8P/w//D/8P/y
//L/8v/y//H/8P/v/+7/8P/w//D/8P/u/+7/7v/u/+7/7v/u/+7/8P/w//D/8P/u/+7/
7v/u/+7/7v/u/+7/7v/u/+7/7v/u/+7/7v/u/+7/7v/u/+7/7P/s/+z/7P/u/+7/7v/u
/+z/7P/s/+z/7P/s/+z/7P/s/+z/7P/s/+r/6v/q/+r/7P/s/+z/7P/s/+z/7P/s/+r/
6v/q/+r/7P/s/+z/7P/q/+r/6v/q/+v/7P/t/+7/7P/s/+z/7P/q/+r/6v/q/+z/7P/s
/+z/6v/q/+r/6v/s/+z/7P/s/+r/6v/q/+r/6v/q/+r/6v/r/+z/7f/u/+3/7P/r/+r/
7P/s/+z/7P/q/+r/6v/q/+r/6v/q/+r/7P/s/+z/7P/q/+r/6v/q/+z/7P/s/+z/6v/q
/+r/6v/q/+r/6v/q/+r/6v/q/+r/6v/q/+r/6v/q/+r/6v/q/+r/6v/q/+r/6v/q/+r/
6v/q/+r/6v/q/+n/6P/o/+f/6f/p/+n/6v/q/+r/6v/q/+r/6v/q/+r/7f/v/+//7//t
/+3/7f/u//D/8f/x//H/8v/z//P/8//x//H/8f/y//X/9f/0//P/8P/w//D/8P/y//P/
8//z//L/8v/0//X/9f/1//P/8f/z//L/7//t/+n/5//m/+b/6f/p/+n/6f/n/+f/5//n
/+f/5//n/+f/6//t/+z/7f/t/+z/7P/t/+r/5f/l/+n/7f/0/wAAFgA4AGEAkADGAPwA
LQFfAZIBwAHkAfUB6gHGAYsBQQH3ALoAggBKABgA9//r/+z/9////wEAAQADAAEAAAD+
//3/+v/4//T/9f/y//H/8f/w/+7/7f/s/+z/7v/u/+3/7P/r/+r/6f/o/+n/6v/r/+z/
6v/q/+r/6v/q/+r/6v/q/+z/7f/t/+3/6//r/+v/6//s/+z/7f/t/+3/7P/s/+z/7P/s
/+z/7P/s/+3/7f/t/+3/7f/t/+7/7v/v/+//7//w//D/8P/w/+7/7//v//D/8v/z//P/
8//y//P/9P/0//f/+P/5//n/+//9//3//f8AAAEAAgADAAUABgAIAAoACgAMAA8ADwAT
ABUAFgAZABsAGwAeACAAIgAlACcAKAArACsALAAtACwALQAuAC8AMgAzADMANQAzADIA
MQAxADMAMwAzADMAMQAxAC8ALAAoACcAJAAjACIAIAAdABsAFgASABAADQAKAAkABgAE
AAMAAQD+//3/+P/2//X/8//z//L/8f/x/+//7v/t/+3/6v/p/+n/6f/q/+r/6//r/+j/
6P/o/+j/6v/q/+r/6v/q/+r/6v/q/+r/6v/r/+v/6//r/+v/6//p/+n/6f/p/+z/7P/s
/+z/6//q/+r/6v/s/+z/7P/s/+7/7v/u/+//7f/u/+7/7v/x//H/8f/x//D/8f/x//H/
8f/y//P/8//1//b/9v/2//X/9f/1//X/9//3//f/9//1//T/9P/1//f/9//2//b/9v/2
//X/9f/z//H/8f/y//P/8//0//X/9P/z//H/8P/y//H/8f/x//D/8P/v/+//7//v/+//
7//x//H/8f/x//D/7//u/+3/7f/s/+z/7P/u/+7/7v/t/+v/6//r/+v/7f/t/+3/7f/r
/+v/6//r/+v/6v/q/+r/7f/t/+3/7f/r/+r/6v/q/+z/7P/s/+z/6v/q/+r/6v/q/+r/
6f/p/+n/6v/q/+r/6v/o/+j/6P/q/+r/6v/q/+r/6v/q/+r/6v/q/+r/6v/q/+r/6v/q
/+r/6v/q/+r/7P/s/+z/7P/r/+r/6f/o/+r/6v/q/+r/6v/q/+r/6v/o/+j/6P/o/+r/
6v/q/+r/6P/o/+j/6P/q/+r/6v/q/+r/6v/q/+r/6P/o/+j/6P/q/+r/6v/q/+j/6P/o
/+j/6v/q/+r/6v/q/+r/6v/q/+j/6P/o/+j/6v/q/+r/6v/o/+j/6P/o/+b/5//n/+f/
6f/p/+r/6v/o/+j/6P/o/+n/6v/r/+3/7f/t/+3/7f/t/+3/7v/u/+//7//v//D/8f/x
//H/8f/x//H/8v/z//P/8v/x//D/8P/w//D/8P/x//H/8f/y//D/8v/z//P/9f/z//H/
8f/w/+3/6//p/+n/6P/o/+n/6f/p/+n/6f/n/+f/5//n/+n/6f/r/+3/7f/s/+3/7//w
//D/7//s/+f/5//p/+3/8v/+/xQANABbAIgAvADyAB8BTQGEAbIB1gHtAeYBxAGLAUEB
9wC4AIIATAAaAPn/7f/w//f///8BAAEAAwADAAIAAAD9//z//P/6//f/9f/z//L/8P/v
/+//7//w/+7/7v/t/+z/7P/s/+z/7P/s/+z/7P/s/+z/7P/s/+z/7v/u/+7/7v/u/+//
7//v/+3/7f/t/+3/7v/u/+//7//t/+z/7P/s/+3/7v/v//D/8P/x//H/8f/v/+//7//w
//L/8//z//P/8v/y//L/8v/y//P/8//0//T/9f/1//X/9v/3//j/+P/5//r/+//7//v/
/f/9//3/AgADAAQABQAFAAYACAAKAAoADAAPAA8AFQAXABgAGwAcABsAHQAeACAAIwAl
ACYAKQApACoAKwAsAC0ALgAvADIAMwAzADUAMwAyADEAMQAzADMAMwAzAC8ALwAtACoA
KAAnACQAIwAiACAAHQAbABYAEgAQAA0ACgAJAAYABAADAAEA/v/9//j/9v/1//P/9f/0
//P/8//v/+7/7f/t/+3/7f/u/+//7P/s/+3/7f/s/+z/7P/s/+z/7P/s/+z/6//q/+n/
6P/q/+r/6//r/+n/6f/p/+n/6f/p/+n/6f/s/+z/7P/s/+v/6v/q/+r/6v/q/+r/6v/s
/+z/7P/t/+3/7v/u/+7/8f/x//H/8f/x//H/8P/v//D/8v/0//X/9P/0//P/8v/x//H/
8f/x//P/8//z//P/8f/w//D/8f/z//P/8v/y//L/8v/x//H/8f/v/+//8P/y//H/8f/x
//D/7//t/+z/7v/t/+3/7f/s/+z/6//r/+v/6//r/+v/7f/t/+3/7f/s/+v/6v/p/+v/
6v/q/+r/6P/o/+j/5//p/+n/6f/p/+n/6f/p/+n/5//n/+f/5//o/+j/6f/q/+n/6f/p
/+n/5//m/+b/5v/o/+j/6P/o/+b/5v/m/+b/6P/o/+f/5//n/+j/6P/o/+b/6P/o/+r/
6P/o/+j/6P/m/+b/5v/m/+j/6P/o/+j/6P/o/+j/6P/o/+j/6P/o/+j/6P/o/+j/5v/m
/+b/5v/o/+j/6P/o/+j/6P/o/+j/6P/o/+j/6P/q/+r/6v/q/+n/6P/n/+b/6P/o/+j/
6P/o/+j/6P/o/+j/6P/o/+j/6v/q/+r/6v/p/+j/5//m/+j/6P/o/+j/6P/o/+j/6P/o
/+j/6P/o/+j/6P/o/+j/6P/o/+j/6P/q/+r/6v/q/+j/6P/o/+j/5v/m/+b/5v/o/+j/
6f/p/+f/5//n/+j/6P/o/+j/6P/o/+j/6P/o/+f/6f/p/+n/6v/r/+z/7v/s/+3/7f/t
//D/8f/x//H/7//v/+//8P/v/+//7v/t/+//8P/x//L/8f/x//D/7//w//D/8v/z//P/
8//x/+//7//u/+v/6f/p/+f/5v/m/+b/5f/k/+P/5f/l/+X/5f/l/+X/5f/l/+P/5f/o
/+n/6//u/+7/6//o/+P/4//l/+n/8P/8/w4ALABTAH4ArADgABUBSQF8Aa4B2AHxAe4B
0AGbAVEBAwHEAI4AWAAiAPn/4f/e/+n/8f/z//f//f/9//7//v/5//b/9P/y//H/8P/v
/+//7v/q/+n/6P/o/+b/5v/l/+T/5f/m/+f/6P/m/+b/5v/m/+j/6P/o/+j/6P/o/+j/
6P/m/+f/5//n/+j/6f/q/+v/6//q/+r/6f/q/+r/6//s/+r/6v/q/+r/6P/p/+n/6f/q
/+v/7P/u/+z/7f/t/+3/7v/u/+7/7v/u/+//7//w/+7/7//v/+//8v/z//T/9P/1//b/
9//3//v//f/9//3//v///wAAAQADAAQABgAIAAkADAAQABEAEwAVABYAGQAdAB0AIAAi
ACIAJQAnACgAKwArACwALQAvADEAMwA1ADUANQA0ADUANgA2ADYANwA3ADcANwA3ADUA
NQAzADAAMAAvACwAKwAlACIAHgAbABoAFgAUABEADgANAAoACAADAAEA/v/9//z/+v/5
//f/9v/0//L/8f/v/+7/7f/t/+r/6f/p/+n/6P/o/+n/6f/q/+r/6v/q/+j/6P/o/+j/
6f/q/+v/7P/q/+r/6//r/+v/6//r/+v/7f/t/+3/7f/s/+z/7P/s/+7/7v/v//D/8P/w
//D/8P/w//D/8P/x//P/9P/0//T/8//z//P/8//0//X/9f/1//X/9v/3//f/9f/2//b/
9v/5//n/+f/5//f/9//3//f/9//2//b/9//3//f/9v/2//b/9v/1//X/9//1//X/9v/1
//P/8v/x//L/8//z//T/9P/z//P/8//y//L/8f/x//H/8f/x//H/7//v/+//7//x//H/
8f/x/+//7v/u/+7/8P/w//D/7//x//H/8f/x/+//7//v/+//8f/x//H/8f/v/+7/7v/u
/+3/7f/t/+3/7//u/+7/7v/s/+z/7P/s/+z/7P/s/+z/7v/u/+3/7f/t/+7/7v/u//D/
7v/u/+z/7P/s/+z/7P/u/+7/7v/u/+z/7P/s/+z/7P/s/+z/7P/u/+7/7v/u/+3/7P/r
/+r/6//s/+3/7v/s/+z/7P/s/+z/7P/s/+z/7P/s/+z/7P/q/+r/6v/q/+v/7P/t/+7/
7P/s/+z/7P/s/+z/7P/s/+z/7P/s/+z/6v/q/+r/6v/r/+z/7f/u/+z/7P/s/+z/7P/s
/+z/7P/u/+7/7v/u/+3/7P/r/+r/7P/s/+z/7P/s/+z/7P/s/+z/7P/s/+3/7f/t/+3/
7f/s/+z/7P/s/+7/7v/u/+7/7P/t/+//7//v/+//7//v//L/8v/z//P/8v/y//L/8f/y
//P/9P/1//T/9f/1//T/9f/0//T/9P/0//T/9f/1//P/9P/0//b/+f/5//n/9//z//P/
8v/v/+3/6//p/+j/6f/r/+z/7f/r/+v/6//r/+3/7f/t/+3/7//v/+//7v/v//H/9P/0
//P/7P/p/+n/7f/z/wAAFgA2AGAAjwDGAAIBNAFnAZ8B1gEAAhoCGQL6AcABcwEjAeEA
pABqADIACADx/+//+v8BAAMABQAHAAcABwAGAAQAAQD+//r/+P/3//T/8//z//L/8f/x
//H/8v/x//D/7v/s/+7/7v/u/+7/7v/u/+7/7v/s/+z/7P/s/+7/7v/u/+7/7P/t/+3/
7f/v/+//7//v//D/8P/x//H/8f/w//D/8P/y//L/8v/y//D/8f/x//H/8//z//P/9P/y
//P/8//z//L/8v/y//L/8//1//b/+P/2//f/9//3//j/+f/6//r//f/+/////////wEA
AQABAAYABwAIAAkACQAKAAwADgAQABIAFQAVABkAGwAcAB8AIQAhACQAJgAoACsALQAu
ADAALwAvAC8AMQAzADUANwA2ADcANwA5ADkAOAA3ADcANwA3ADcANwAzADMAMQAuACwA
KwAoACcAIwAgABwAGQAUABAADgALAAkACQAHAAYAAgD///v/+f/3//b/9v/1//P/8v/x
//H/7//u/+3/7f/u/+3/7f/t/+r/6v/r/+v/7P/s/+z/7P/s/+z/7P/s/+z/7P/s/+z/
7v/u/+//7//u/+3/7P/r/+3/7f/t/+3/7v/u/+7/7v/u/+7/7//w//L/8v/y//L/8P/w
//D/8f/x//L/8v/y//H/8f/x//H/8v/z//P/8//1//b/9//3//X/9v/2//b/+f/5//n/
+f/5//n/+f/5//f/9v/2//f/+f/5//j/+P/3//b/9P/z//X/8//z//T/9P/z//P/8//z
//P/8v/y//T/8//z//P/8P/w/+//7//x//H/8f/x/+//7//v/+//7//v/+//7//x//D/
8P/w/+7/7v/u/+3/7//v/+//7//v/+//7//v/+//7//v/+//8f/w//D/8P/v/+//7//v
//H/8P/w//D/8P/w//D/8P/w//D/8P/w//L/8v/x//H/8P/w/+//7v/u//D/8P/w//D/
8P/w//D/7v/u/+7/7v/w//D/8P/w/+7/7v/u/+7/8P/w//D/8P/y//L/8v/y//D/8P/w
//D/8v/y//L/8v/w//D/8P/w//D/8P/w//D/8P/w//D/8P/w//D/8P/w//L/8v/y//L/
8f/w/+//7v/w//D/8P/w/+7/7v/u/+7/7v/u/+7/7v/w//D/8P/w/+7/7v/u/+7/8P/w
//D/8P/w//D/8P/w/+7/7v/u/+7/7//w//H/8v/w//D/8P/w/+7/7v/u/+7/8P/w//D/
8P/u/+7/7v/u//D/8P/w//D/7//v/+//7//x//L/8v/y//D/8P/w//D/8P/w//H/8//1
//X/9f/1//P/9P/0//X/9f/1//b/9//5//n/+f/5//j/+P/4//f/+f/5//n/+v/5//j/
9//3//f/9//4//j/+v/7//v/+//5//f/9//2//P/8f/v/+3/6v/q/+v/6//t/+3/7f/t
/+v/6//r/+v/6//r/+3/7//w//P/8//y//L/8f/s/+f/5//p/+//9P8EABwAPABfAIwA
wgD4ACkBWQGMAboB3gHzAeoBxAGJAUEB+wC+AIgAVAAgAP3/7f/u//n/AQAFAAcACQAJ
AAYABAD///z/+v/6//n/+P/3//f/9v/y//H/8P/w//D/8P/v/+7/7v/u/+7/7v/u/+7/
7v/u//D/8P/w//D/7v/u/+7/7v/w//H/8f/x//H/8f/x//H/8P/w//H/8f/z//L/8v/y
//D/8P/w//D/8v/z//P/8//x//H/8f/y//L/8//z//P/9v/2//b/9v/1//X/9P/0//X/
9//4//n/+P/5//r/+v/7//z//f/9////AQABAAEAAgADAAQABQAJAAoADAAOAAwADgAR
ABEAEwAVABYAGQAdAB0AIAAiACEAIwAkACQAKQApACoAKwAsAC0ALgAvAC4ALwAvADEA
MgAyADIAMwAyADEAMAAvAC4ALwAuACwAKgApACYAJQAgAB4AGwAZABgAFAASAA8ADAAL
AAgABgAFAAMAAAD///7//P/7//n/9//2//X/9f/1//T/8//z//D/7//v/+//8P/w//H/
8f/u/+7/7v/u/+7/7v/u/+7/8P/w//D/8P/u/+7/7//v//H/8f/x//H/8f/x//H/8f/x
//D/7//u//D/8P/x//L/8P/w//D/8P/x//L/8//1//X/9v/2//b/9//3//f/9//6//v/
+//7//n/+v/7//v//f/+//7//v/9//3//f/9//3//f/9//3////+//7////9//3//P/8
//7//v/9//3/+//5//n/+v/6//n/+f/5//n/+f/4//j/9v/1//X/9f/2//b/9f/1//X/
9f/1//X/8//z//P/8//1//X/9f/1//P/8v/y//L/9P/0//T/8//x//H/8f/x//H/8f/x
//H/8//z//P/8//x//D/8P/w//H/8f/x//H/8f/w//D/8P/u/+7/7v/u//D/8P/w//D/
7v/u/+3/7f/v//D/8P/w//D/8P/u/+7/7v/u/+7/7v/w//D/8P/w/+//7v/t/+z/7v/u
/+7/7v/u/+7/7v/u/+z/7P/s/+z/7v/u/+7/7v/s/+z/7P/s/+7/7v/u/+7/7P/s/+z/
7P/q/+r/6v/q/+v/7P/t/+7/7f/s/+v/6v/r/+z/7f/u/+7/7v/u/+7/7v/u/+7/7v/w
//D/8P/w/+//7v/t/+z/7f/u/+//8P/u/+7/7v/u/+7/7v/u/+7/8P/w//D/8P/u/+7/
7v/u//D/8P/w//D/7v/u/+7/7v/u/+7/7v/u//D/8P/w//D/7v/u/+7/7v/w//D/8P/w
/+7/7v/u/+7/7v/u/+7/7v/w//D/8f/x//D/7//u/+7/7v/u/+7/7v/u/+7/7v/u/+//
8f/x//H/8//z//P/9P/y//P/8//z//X/9//4//n/+P/3//b/9v/3//f/9v/1//X/9v/3
//j/9//3//b/9f/4//j/+v/7//v/+//5//f/+f/4//X/8//z//H/8P/w/+7/7f/s/+v/
7f/t/+3/7f/t/+3/7f/t/+3/7//y//P/9f/0//b/9f/y/+3/6//t//P/+v8CABIALgBR
AHoAqADeAA0BPQFuAZ4BxgHhAeQBzAGZAVMBCQHKAJQAYAAsAAMA7f/q//P/+//9////
AwAHAAYABAABAPz/+P/4//f/+P/3//f/9v/0//P/8v/y//L/8v/x//D/8P/w//D/8P/u
/+7/7v/u//D/8P/w//D/7v/u/+7/7v/w//H/8f/x//P/8//z//P/8//y//L/8f/x//D/
8P/w//D/8P/w//D/8v/z//P/8//z//P/8//0//L/8//z//P/9P/0//T/9P/0//X/9f/2
//b/9//3//f/+v/7//z//P/7//z//f/9////AQABAAEABAAFAAYABwAJAAoADAAOABAA
EgAVABUAFgAXABcAGQAcAB0AIQAkACIAJQAnACgAKQApACoAKwAtAC8AMQAzADIAMwAz
ADUANwA2ADUANQA1ADUANQA1ADMAMwAxAC4ALQAtACsAKwAmACQAIQAfAB4AGgAYABUA
EQAPAAsACAAFAAMAAAD///3//P/8//v/+v/4//b/9f/1//T/8//z//D/7//v/+//7v/u
/+//7//w//D/8P/w/+7/7v/u/+7/7//w//H/8v/x//D/8P/v/+//7//v/+//8f/x//H/
8f/y//L/8v/y//T/9P/1//b/9P/0//T/9P/0//T/9P/1//f/+P/4//j/+P/3//b/9f/3
//n/+v/7//n/+v/7//v/+//8//z//P/9//3//f/9//3//f/9//3////+//7////+//3/
+//6//r/+v/5//n/+//5//n/+v/4//f/9//3//n/+f/4//j/+P/3//f/9//2//b/9f/1
//f/9//3//f/9f/1//X/9f/3//f/9//3//X/9P/0//T/9P/0//T/8//0//X/9v/3//b/
9f/0//P/9f/1//X/9f/z//L/8v/y//P/8//z//P/9f/0//T/9P/0//T/9P/0//T/9P/0
//T/8v/y//H/8f/z//T/9P/0//T/9P/0//T/8v/y//L/8v/0//T/9P/0//L/8v/y//L/
8v/y//L/8v/y//L/8v/y//L/8v/y//L/9P/0//T/9P/0//T/9P/0//L/8v/y//L/9P/0
//T/9P/y//L/8v/y//T/9P/0//T/9P/0//T/9P/y//L/8v/y//T/9P/0//T/8v/y//L/
8v/0//T/9P/0//L/8v/y//L/9P/0//T/9P/0//T/9P/0//L/8v/y//L/9P/0//T/9P/y
//L/8v/y//L/8v/y//L/8v/y//L/8v/w//D/8P/w//L/8v/y//L/8P/w//D/8P/y//L/
8v/y//L/8v/y//L/8P/x//H/8f/x//H/8v/y//D/8P/w//D/8v/y//L/8//1//X/9f/1
//P/8//0//T/9//3//f/+P/3//f/9//3//f/9//4//n/+f/4//f/9v/2//b/9v/2//f/
9//3//j/+P/6//v/+//7//n/9//3//j/9f/z//H/7f/s/+z/7f/v/+//7//v/+3/7f/t
/+3/6//t/+//8f/z//T/9f/1//T/9P/x/+7/7f/v//X/+f8CABQAMgBYAIMAuADwACYB
WwGRAcgB8gEKAgsC9AHCAXcBKQHnAK4AdAA6AAoA8f/r//j/AQAFAAcACwALAAsACgAE
AP///v/+//z//f/6//n/+f/4//T/8//y//L/8//0//T/9P/z//L/8f/w//L/8v/y//L/
8P/w//D/8P/w//D/8P/w//L/8//z//P/8f/x//H/8f/0//T/9f/1//X/9P/0//T/9P/0
//T/9P/0//X/9f/1//P/8//z//T/9v/3//f/9//4//j/+P/4//j/+f/5//r//P/9//3/
/f/8//3//v/+/wEAAgADAAMAAwAFAAUABQAIAAkACgALAA8AEAASABQAEgAUABcAFwAd
AB8AIAAjACUAJQAoACoAKAArAC0ALgAzADMANAA1ADQANQA2ADcAOAA5ADkAOwA7ADoA
OQA5ADcANwA3ADcANwA3ADUAMgAuAC0AKgApACYAJAAhAB8AHgAaABgAFQASABEADgAM
AAkABwAEAAMAAAD+//3/+//7//r/+f/5//f/9v/1//X/9P/z//P/8//0//T/9f/1//L/
8v/y//L/8v/y//L/8v/y//L/8v/y//D/8P/x//H/8v/z//T/9f/z//P/8//z//b/9v/2
//b/9v/2//f/+P/2//b/9v/2//f/+P/5//v/+f/6//r/+v/9//3//f/9//z//f/9//3/
/f/+/////////wAAAAAAAP//////////AQABAAEAAQD///7//v/////////+//7/AAAA
AP/////9//v/+//8//z/+//7//v/+//7//r/+v/6//n/+f/5//r/+v/5//n/9//3//f/
9//3//f/9//3//f/9//3//f/9//2//b/9v/2//b/9v/1//P/8//z//P/8//z//P/8//1
//X/9f/1//P/8v/y//L/9f/1//X/9f/z//L/8v/y//L/8v/y//L/8v/y//L/8v/w//D/
7//v//D/8v/z//T/8v/w/+7/8P/y//L/8v/y//L/8v/y//L/8P/w//D/8P/y//L/8v/y
//D/8P/w//D/8P/w//D/8P/w//D/8P/w//D/8P/w//D/8P/w//D/8P/w//D/8P/w//D/
8P/w//D/8P/w//D/8P/u/+7/7v/u//D/8P/w//D/7v/u/+7/7v/w//D/8P/w/+7/7v/u
/+7/7v/u/+7/7v/w//D/8P/w/+7/7v/u/+7/8P/w//D/8P/w//D/8P/w/+7/7v/u/+7/
8P/w//D/8P/u/+7/7v/u//D/8P/w//D/8P/w//D/8P/w//D/8P/w//L/8v/y//L/8P/w
//D/8P/y//L/8v/y//D/8P/w//D/8P/w//H/8f/x//H/8f/y//D/8P/w//D/8v/y//L/
8v/z//X/9f/1//f/9//3//j/+P/5//n/+f/4//n/+f/5//n/+f/5//r/+f/5//j/9//4
//j/+P/4//j/+f/5//n/+P/4//r/+//9//3/+//5//n/+P/1//P/8f/v/+7/7v/v/+//
7//v/+3/7f/t/+3/7v/v//D/8f/z//P/8v/z//P/9P/2//X/8v/v/+//8f/1//r/BgAe
AEIAaQCWAMwAAgExAV0BkAG+AeIB8wHoAcIBgQE5AfMAtgB+AEgAGAD7//H/9v///wMA
BQAHAAkABwAGAAYAAwAAAP7//P/7//n/9//2//T/8//z//P/9P/y//L/8f/w//D/8P/w
//D/8v/y//L/8v/w//D/8P/w//L/8v/y//L/8v/z//P/8//x//H/8f/x//T/9P/1//X/
8//y//L/8v/z//T/9f/2//T/9f/1//X/9//3//f/+P/4//n/+f/5//j/+P/4//j/+v/7
//v//P/8//3//f/9//z//f/+//7/AQACAAMAAwAEAAUABAADAAgACQAKAAsADQAOABAA
EgASABQAFwAXABkAGwAcAB8AIQAhACQAJgAmACkAKwAsAC4ALQAtAC0AMAAxADIAMwA0
ADUANQA3ADUANAAzADMANAA1ADYANwAzADMAMQAuAC0ALQArACsAKgAoACUAIwAeABoA
GAAVABQAEwAQAA4ADQALAAgABwAEAAIAAQD//////v/9//3/+f/4//f/9//3//f/+P/5
//b/9v/3//f/9v/2//b/9v/2//b/9v/2//T/9P/0//T/9v/2//f/9//1//X/9f/1//X/
9f/1//X/+P/4//j/+P/2//b/9//4//r/+v/6//r/+v/6//r/+//5//r/+v/6//3//f/9
//3//P/9//3//f///wAAAQABAAEAAgACAAIAAQABAAEAAQACAAMABAAFAAQAAgABAAEA
AwADAAIAAgACAAIAAQABAP///f/9//7/AAD////////9//3//P/8//7//f/9//3/+v/6
//n/+f/7//v/+//7//v/+//7//v/+f/5//n/+f/7//r/+v/6//j/+P/4//f/+f/5//n/
+f/7//v/+//7//n/+f/5//n/+//6//r/+v/5//n/+f/5//v/+v/6//r//P/8//z//P/7
//r/+f/4//n/+v/6//v/+f/6//r/+v/4//r//P/8//z//P/8//z/+v/6//r/+v/8//z/
/P/8//z//P/8//z/+//6//n/+P/5//r/+//8//r/+v/6//r//P/8//z//P/6//r/+v/6
//z//P/8//z//P/8//z//P/8//z//P/8//7//v/+//7//P/8//z//P/8//z//P/8//z/
/P/8//z/+v/6//r/+v/7//z//f/+//z//P/8//z//v/+//7//v/+//7//v/+//z//P/8
//z//v/+//7//v/+//7//v/+//7//v/+//7/AAAAAAAAAAD+//7//v/+//7//v/+//7/
/v/+//7//v/+//7//v/+/wAAAAAAAAAA/v/+//7//v8AAAAAAAAAAAAAAAAAAAAAAAAA
AAAAAAACAAIAAgACAAIAAgACAAIAAwAEAAUABgAGAAYABgAGAAgACAAIAAgACQAKAAsA
DAAKAAoACgAKAAoACgAKAAoACgAKAAoACgAKAAoACgAKAAsADAANAA4ADAAMAAwADAAK
AAoACgAKAAcABgAFAAQABAAEAAQABAAEAAQABAAEAAQABAAEAAQABwAIAAkACgAMAAwA
DAAMAAkACAAHAAYADAASABgAHgA7AFgAdQCSAMIA8gAiAVIBeAGeAcQB6gHLAa4BkQF0
ATYB+gC+AIIAYgBEACYACAAOABIAFgAaABoAGgAaABoAGAAWABQAEgARABAADwAOAAwA
DAAMAA==
         </WaveFormData>
      </LeadData>
      <LeadData>
         <LeadByteCountTotal>10000</LeadByteCountTotal>
         <LeadTimeOffset>0</LeadTimeOffset>
         <LeadSampleCountTotal>5000</LeadSampleCountTotal>
         <LeadAmplitudeUnitsPerBit>4.88</LeadAmplitudeUnitsPerBit>
         <LeadAmplitudeUnits>¦ÌV</LeadAmplitudeUnits>
         <LeadHighLimit>2147483647</LeadHighLimit>
         <LeadLowLimit>268435456</LeadLowLimit>
         <LeadID>V5</LeadID>
         <LeadOffsetFirstSample>0</LeadOffsetFirstSample>
         <FirstSampleBaseline>0</FirstSampleBaseline>
         <LeadSampleSize>2</LeadSampleSize>
         <LeadOff>FALSE</LeadOff>
         <BaselineSway>FALSE</BaselineSway>
         <ExcessiveACNoise>FALSE</ExcessiveACNoise>
         <MuscleNoise>FALSE</MuscleNoise>
         <LeadDataCRC32>1663989359</LeadDataCRC32>
         <WaveFormData>
9v/2//b/9v/5//r/+//8//v/+v/5//j/+P/4//j/+P/7//z//f/+//v/+v/5//j/+v/8
//7/AAD///7//f/8//z//P/8//z///8AAAEAAgD///7//f/8//7/AAACAAQAAQAAAP//
/v8AAAAAAAAAAAIAAgACAAIA///+//3//P/+/wAAAgAEAAEAAAD///7//v/+//7//v8B
AAIAAwAEAAIAAAD+//z//f/+////AAD///7//f/8//z//P/8//z//v/+//7//v/7//r/
+f/4//v//P/9//7//f/8//v/+v/6//r/+v/6//z//P/8//z/+f/4//f/9v/5//r/+//8
//v/+v/5//j/+P/4//j/+P/6//r/+v/6//f/9v/1//T/9//4//n/+v/5//j/9//2//j/
+P/4//j/+v/6//r/+v/3//b/9f/0//b/+P/6//z/+f/4//f/9v/2//b/9v/2//f/+P/5
//r/9//2//X/9P/2//j/+v/8//n/+P/3//b/9v/2//b/9v/3//j/+f/6//j/9v/0//L/
9P/2//j/+v/3//b/9f/0//T/9P/0//T/9f/2//f/+P/1//T/8//y//T/9v/4//r/9//2
//X/9P/2//b/9v/2//j/+P/4//j/9//2//X/9P/1//b/9//4//f/9v/1//T/9v/2//b/
9v/4//j/+P/4//b/9P/z//H/9P/2//f/+P/1//X/9f/1//X/9f/2//f/+//7//v/+//4
//f/9v/1//n/+v/8//3/+//7//z//P/8//z//f/9/wAAAQABAAIA/v/9//z//P///wAA
AwAEAAMAAgABAAEAAQABAAAA/////////v/8//n/9v/0//P/9f/2//j/+f/1//P/9f/1
//X/9f/2//b/+//7//n/9v/2//T/8//1//P/7//t//H/8v/1//3/DAAnAE0AeQCpANkA
BgE0AVsBgAGfAbYBuAGpAYQBTgEGAbkAfgBWADsAKAAeABgAFQAVABMADQAKAAcAAgAB
AAIAAgAAAP3////7//f/9v/0//P/8//z//P/8v/z//P/9P/x/+//7f/r/+7/8P/x//P/
8v/w/+//7v/v/+//8P/w//H/8v/x//L/7//v/+7/7f/w//H/8f/y//H/8P/v/+7/7v/v
/+//7//x//H/7//v/+3/7P/s/+v/7f/u/+//8P/v/+3/7P/r/+v/7f/t/+z/7v/u/+7/
7f/s/+v/6//q/+3/7v/v//D/7//v/+//7//x//L/8//z//X/9f/2//b/9P/1//b/9v/8
//3//v////7//f/+////AAABAAQABwAIAAgACQAKAAgACQAIAAkADQAQABEAFAARABAA
DwAOAA8ADwAQABIAEwAUABMAFAARAA8ADQAMAA8AEAARABEADQAJAAYABQAGAAUABQAE
AAMABAADAAMA///8//v/+f/8//z//f/+//v/+v/4//f/9v/2//b/9//5//n/+f/5//X/
9P/z//L/8//1//j/+v/2//X/9P/z//X/9f/2//b/9v/5//b/9v/1//T/9P/z//X/9//4
//j/9f/0//P/8//1//b/9//3//r/+v/5//n/+P/3//b/9v/5//r/+//9//z/+f/4//j/
+v/7//3//f/////////+//3//P/7//z///8AAAEAAgAAAP///v/9/////////wAAAgAC
AAAAAAD9//z/+//6//7//////wAA///8//v/+v/8//z//P/8//z//P/7//r/+f/4//f/
9v/3//n/+v/6//b/9f/0//P/9f/1//X/9f/3//f/9v/2//P/8v/x//D/8v/0//b/+P/3
//X/9P/z//P/9P/0//T/9v/2//X/9P/z//L/8f/y//X/9v/3//j/9P/z//L/8f/z//P/
8//z//X/9f/1//T/8v/v//H/8v/z//T/9f/2//X/9P/z//L/9P/0//T/9P/0//T/9P/0
//L/8v/y//L/9f/2//f/+P/1//T/8//y//T/9P/0//T/9v/2//b/9v/z//L/8f/w//L/
9P/2//j/9f/0//P/8v/0//T/9P/0//b/9v/2//b/8//y//H/8P/y//T/9v/4//b/9P/y
//D/8v/y//L/8v/0//T/9P/0//H/8P/v/+7/8f/y//P/9P/z//L/8f/w//D/8f/x//H/
9P/0//T/8//y//H/8P/v//L/9P/2//n/9v/1//T/8//1//X/9f/2//j/+f/5//n/+P/4
//f/9v/5//v//P////z/+v/5//f/+f/5//r/+v/6//z//P/8//v/+v/6//n//P/8//z/
/P/6//f/8//w/+//7//w//L/8v/z//P/8f/u/+//7v/t//P/9P/2//X/8//x//D/8P/y
//P/8//x/+v/6f/p/+r/6//z/wQAHwBFAG8AnQDNAPYAIAFPAXYBlQGyAbgBqQGGAVAB
CAG5AHwAVgA7ACgAHgAYABMADwAJAAUAAgD///7////+//7//v/7//f/8//v/+7/7P/t
/+//8f/z//D/7//t/+z/6//r/+v/6//t/+7/7v/v/+z/6v/p/+j/6v/r/+3/7v/s/+z/
6v/q/+j/6f/p/+n/7P/t/+3/7v/s/+r/6P/m/+f/6f/q/+v/6f/p/+f/5//m/+b/5//n
/+r/6v/q/+r/6f/n/+b/5f/m/+n/6v/q/+j/6P/o/+f/5f/l/+b/5v/p/+r/6//s/+z/
6//q/+n/7P/u//D/8f/x//H/8v/y//D/8f/y//L/+P/5//r/+//4//f/+P/5//v//f8B
AAUABAACAAEAAAABAAMAAwAFAAcACgALAA4ACwAKAAkACAAMAA0ADwASAA8ADgALAAoA
CgAJAAgACAAJAAoACwALAAcAAwAAAP//AQABAAIAAgD///7/+//5//j/9v/2//X/9v/2
//f/+P/z//L/8P/v//D/8v/0//f/9P/z//L/8f/w//D/8P/w//D/8f/z//T/8P/v/+7/
7f/w//H/8//0//D/8//w//D/7v/u/+//7//x//P/9P/0/+//7v/t/+3/8P/y//T/9f/1
//T/8v/x//H/8f/x//L/9v/2//b/9//0//H/8P/w//L/9f/5//v/+v/5//j/9v/0//T/
9P/2//f/+P/5//r/+P/3//b/9f/4//n/+v/8//n/+P/1//T/9P/0//T/9P/4//n/+f/6
//f/9P/z//L/8//0//X/9v/0//T/8//y//L/8v/y//L/8//1//b/9v/y//H/8P/v//L/
8//0//X/9P/z//H/8P/y//L/8v/y//P/9P/1//b/9P/x/+//7f/w//L/8//0//L/8v/x
//D/8P/w//D/8v/0//T/9P/0//D/7//u/+3/7//x//P/9f/y//H/8P/u/+z/7f/z//b/
9P/0//T/9P/x//D/7//u//D/8v/0//b/8//y//H/8P/w//D/8P/w//H/8v/z//T/8f/w
/+//7v/x//L/8//0//P/8v/x//D/8P/w//D/8P/x//L/8//0//H/8P/v/+7/7//w//H/
8v/w//D/8P/w//D/8P/w//D/8f/y//P/9P/x//D/7//u//H/8v/z//T/8v/y//L/8v/w
//D/8P/w//H/8v/z//T/8f/w/+//7v/x//L/8//0//P/8v/x//D/7v/u/+7/7v/x//L/
9P/1//P/8v/w/+7/7//x//P/9f/0//P/8//z//X/9f/1//X/9v/3//j/+f/4//b/9f/z
//b/9//5//r/+P/4//n/+f/5//n/+P/4//r/+//8//7//P/6//r/+P/7//z//f////3/
/f/8//v/+P/3//X/8v/z//L/8v/z//L/8P/v/+3/7f/t//H/8//y//H/8f/w/+3/7//x
//b/+P/2//X/8f/p/+X/4//l/+r/8f/7/woAHwA9AGUAjQC7AO4AIgFTAX4BoQG8AcAB
sQGQAV4BGAHLAIwAYgBFACwAGAAMAAcAAwABAAMABgAHAAYAAwD+//j/9P/z//P/8//x
//L/8v/v/+//7//v/+v/6//q/+r/6//t/+//8f/w/+7/6//p/+z/7P/t/+7/7v/t/+3/
7P/s/+z/6v/q/+v/7f/u/+//7P/r/+n/6P/r/+z/7f/u/+v/6//q/+n/6f/p/+f/5//o
/+r/7f/v/+7/7P/q/+j/6v/r/+3/7//u/+//7v/s/+z/7P/s/+v/7P/t/+//8P/w/+7/
7P/q/+//8f/z//X/8v/y//L/8f/z//P/9P/0//b/+f/8//7////9//v/+f/9////AwAH
AAUABQAHAAkACQAIAAgACAALAA8AEQAVABIAEgAQABAAEAASABQAFgAVABUAFgAYABYA
FgAUABQAFQAVABUAFgAUABIAEAANAA8ADQAMAA0ACQAHAAYABAAEAAQAAgABAAIAAAAA
AP///P/6//n/+P/5//r/+v/7//n/+P/3//f/9//3//f/9//4//j/+P/4//b/9f/1//T/
9f/3//n/+//4//f/9//2//b/+f/2//b/+f/6//z//f/8//v/+f/2//f/+P/5//v/+v/6
//r/+f/6//r/+f/5//z//f/+/wAAAAD+//z/+//9//3///8CAAEAAQACAAEAAQABAAEA
AAADAAQABQAIAAYABAACAAAAAgADAAQABQAEAAMAAgACAAIAAgAAAAAAAQACAAMABAAB
AP///P/6//7//v8AAAIA///+//3//P/8//z/+//6//3//v///wAA/f/9//z/+v/7//3/
//8BAP7//f/8//v//f/9//z//P/9//7///8AAP7//P/6//j/+v/7//3////8//z/+//6
//z//P/7//r/+//8//3/AAD+//z/+v/4//j/+f/6//v/+v/5//j/9//5//n/+f/4//7/
/f/9//r/+f/4//f/9v/4//r//P/+//z/+v/4//b/9//4//n/+v/8//z//P/8//n/+P/3
//b/+P/6//z//v/7//r/+f/4//r/+v/6//r/+//8//3//v/8//r/+P/2//j/+v/8//7/
+//6//n/+P/6//r/+v/6//v//P/9//7//P/6//j/9v/4//r//P/+//3//P/7//r/+v/6
//r/+v/7//z//f/+//z/+v/4//b/+P/6//z//v/7//r/+f/4//j/+P/4//n/+//7//z/
/P/5//f/9v/1//f/+f/7//7//f/9//v/+f/7//v/+//7//z//v///wEA///9//v/+v/+
/wAAAgAFAAIAAwACAAAAAQABAAIAAwAGAAYABgAIAAUABAADAAIABgAHAAgACAAFAAIA
///7//r/+P/2//X/9v/4//n/+//4//X/8v/z//X/9//5//z/+v/5//f/9f/2//j/+v/7
//n/8//v/+3/7f/w//v/DQAmAEkAcwChAM8A+wAmAVYBfwGiAb8BygG8AZsBZAEeAc4A
jQBiAEYAMQAkABwAGAARAAsACQAHAAQABQAIAAcABgACAP7/+f/3//j/9f/1//T/9P/1
//b/9//y//H/7//u//D/8f/y//P/8v/y//H/8f/v/+7/7v/u//D/8f/z//T/8f/w/+3/
7P/v//H/8v/z//H/8f/w//D/7v/u/+7/7v/v//H/8v/z//D/7//s/+v/7f/u//D/8f/x
//D/7//u/+z/6//r/+v/7v/x//L/8v/v/+7/7f/r/+7/7//x//L/8//y//H/8P/v/+//
7//v//H/9P/3//n/+f/3//b/9P/3//n/+//8/////////////////wEAAwAFAAcACwAP
AA0ACgAIAAYACgANAA4AEQARABIAEQASABAAEAAQABAAEgATABUAGAAWABQAEAAOABEA
EQARABIAEQAQAA8ADQAKAAcABQAFAAcABwAIAAgABAACAP7/+//9//z//f/9//v/+v/6
//r/+P/4//f/9//5//r/+//9//v/+f/3//X/9v/4//r//P/6//n/+f/4//X/9f/1//X/
+P/5//v//P/3//n/9f/0//f/+P/6//v/+//7//r/+P/2//b/9v/3//j/+v/8//3//P/6
//f/9f/3//n/+//+//3//P/7//v//f/7//v//P/9////AgADAAAA///+//z//f/+////
AgAAAAAAAAAAAP3//f/9//3/AAABAAIABAACAAAA/P/6//z//v8AAAIAAgABAP///v/+
//z//P/8//3//v///wAA/f/8//r/+P/7//z//f/+//3//f/8//r/+f/5//n/+f/6//v/
/P/9//r/+f/3//b/+f/6//v//P/6//r/+v/6//j/9//3//f/+P/6//v//P/6//j/9f/y
//T/9v/4//z/+//6//n/+P/3//f/9//3//j/+f/6//v/+P/3//b/9P/4//n//f/8//n/
+P/3//b/9P/0//T/9P/3//j/+f/6//f/9v/1//T/9f/2//f/+P/4//j/+P/4//f/9v/1
//T/9//4//n/+v/3//b/9f/0//X/9v/3//j/9v/2//b/9v/2//b/9v/2//f/+P/5//r/
9//2//X/9P/3//j/+f/6//n/+P/3//b/9P/0//T/9P/3//j/+f/6//f/9v/1//T/9//4
//n/+v/4//j/+P/4//b/9v/2//b/9//4//n/+v/3//b/9f/0//f/+P/5//r/+f/4//f/
9v/0//T/9P/0//f/+P/5//r/+f/3//X/9P/3//j/+P/5//f/9//3//f/9//3//j/9//4
//n/+v/7//j/9//3//b/+v/7//z//f/8//z//P/8//v/+//9//3//v8AAAEAAwABAAAA
/v/8////AAABAAIAAAABAAEAAQD+//3//P/7//z/+v/5//j/9P/z//P/8v/0//X/9P/z
//P/8//z//P/8P/y//P/9//7//z/+v/4//X/7//r/+n/5//t//L/9/8BABAAJQBFAG0A
nQDPAAABMAFdAYIBoQG2AbYBowGAAU4BDAHBAIgAYABDACwAHAASAA8ADwAPAA8ADgAL
AAgAAwD8//r/+v/7//v//P/5//n/+P/1//P/8f/v/+//8f/y//T/8f/x//H/8f/x//D/
7v/t//D/8P/x//L/8P/v/+//7v/x//L/8f/y//D/8f/x//H/8f/x//D/8P/x//L/8//0
//L/8f/v/+3/8P/x//D/8f/v/+7/7v/t/+z/7P/s/+z/7//v//D/8f/v/+//7f/q/+3/
7v/v/+//7//v//D/8P/w//D/8P/w//L/8//0//X/8v/y//L/8f/0//X/9//4//b/9//4
//j//P/7//r/+f/7//3/AQAFAAIAAQACAAMABQAGAAgACgAJAAsACwANAA0ADgANAA4A
DgAQABIAFAATABEAEAAQABMAFAATABQAEgARABAAEAAQABAAEAAPAA8ADQAMAA0ACQAH
AAYABAAFAAYABQAFAAIAAAAAAP/////+//7//v/9//7//v////v/+v/5//n//P/9//7/
///9//z/+//6//n/+f/6//r/+v/7//z//f/6//n/+f/4//j//f/8//7//P/8//3//f/9
//3//P/6//r//P/+/wEA///+//3/+//9//7//v////3//f/9//7//v/+//7///8AAP//
AAACAP////8AAP//AgADAAQABAACAAIAAgAEAAIAAgACAAIAAgADAAQABQACAAEAAAAA
AAMABAADAAQAAgACAAIAAgABAAEAAAAAAAEAAAABAAIA///+//3//P/9//7//v/+//7/
/v/+//7//f/9//z/+v/8//3//v////z/+//6//n//P/9//3//v/9//z/+//6//z//P/8
//z//f/9//7////9//z/+v/4//v//P/8//z/+v/6//r//P/6//r/+v/6//z//f/+////
/f/7//n/9//5//v//f/+//7/+//5//b/+P/4//j/+P/5//r/+//8//n/+P/3//b/+f/6
//v//P/7//r/+f/4//j/+P/4//j/+v/6//r/+v/3//b/9f/0//X/9v/3//j/9//2//X/
9P/0//T/9P/0//X/9v/3//j/9v/0//L/8P/y//T/9v/4//f/9v/1//T/9P/0//T/9P/1
//b/9//4//b/9P/y//D/8v/0//b/+P/1//T/8//y//L/8v/y//L/9P/0//T/9P/x//D/
7//u//H/8v/z//T/8v/y//L/8v/y//L/8v/y//T/9P/0//T/8f/w/+//7v/w//L/9P/2
//P/8v/x//D/8P/w//D/8P/x//L/9P/1//P/8v/w/+7/8P/x//L/8//y//H/8f/x//P/
8//z//P/9P/1//b/9//2//T/8//x//X/9//6//z/+f/4//j/9//5//n/+P/4//r/+//8
//7//P/6//r/+P/7//z//f////3//f/8//v/+v/5//f/9P/z//L/8v/z//L/8P/v/+3/
7f/t//H/8//y//H/8f/w/+//7//z//j/+P/4//f/8//t/+f/5f/n/+7/9f/9/wgAGwA3
AF0AhwC1AOYAGAFJAXIBlQGuAbgBqwGMAV4BHgHVAJIAZgBJADAAHgAUAA0ACQAHAAcA
CgAJAAgABQAAAPr/9P/z//X/9//1//b/9v/y//H/8P/v/+//7//u/+7/7v/v//D/8f/w
/+7/6//p/+v/7P/u//D/7v/t/+3/7P/u/+7/7P/s/+7/7//v/+//7v/t/+v/6v/t/+7/
7//w/+//7//u/+3/7//v/+3/7f/u/+7/7//v/+3/7P/r/+r/7f/t/+7/7//u/+//7v/s
/+z/7P/s/+v/7P/t/+//8P/w/+7/7P/q/+7/7//w//H/8P/w//D/7//x//H/8v/y//P/
9f/3//j/+f/3//X/8//3//n//f8BAP////8BAAMABQAEAAQABAAHAAkACQALAAkACgAJ
AAoACgAMAA4AEAAQAA8ADwAQABAAEAAOAA4ADwAPAA8AEAAOAAwACgAHAAoACQAJAAsA
CAAFAAMAAAAAAAAA/v/9//3//P/9//3/+v/4//f/9v/3//j/+P/5//f/9v/1//X/9f/1
//X/9f/1//b/9//4//X/8//y//D/8//1//f/+f/3//X/9P/y//L/9f/y//L/8//0//b/
9//2//X/8//w//L/9P/2//n/9v/2//b/9f/2//b/9f/1//b/9//4//r/+f/4//f/9//7
//v//f8AAP7//f/9//v//f/9//3//P/9//7///8CAAAA/v/8//r//f///wEAAwAAAP//
/v/+//7//v/8//z//f/+////AAD9//v/+P/2//r/+v/8//7//f/8//v/+v/8//z/+//6
//z//P/8//z/+f/5//j/9v/3//n/+//9//r/+f/4//f/+f/5//j/+P/6//r/+v/6//f/
9v/1//T/9v/3//n/+//5//j/9v/0//X/9v/2//b/+P/4//j/+v/3//b/9f/0//b/9//4
//n/+P/3//b/9f/3//f/9//2//z/+//7//j/9//2//X/9P/3//j/+f/6//n/+P/3//b/
+P/4//j/+P/6//r/+v/6//n/+P/3//b/+P/6//z//v/8//r/+P/2//b/9v/2//b/+P/4
//j/+P/1//T/8//y//b/+P/6//z/+//6//n/+P/4//j/+P/4//n/+v/7//z/+v/4//b/
9P/2//j/+v/8//n/+P/3//b/+P/4//j/+P/6//r/+v/6//f/9v/1//T/9v/4//r//P/5
//j/9//2//j/+P/4//j/+v/6//r/+v/3//b/9f/0//f/+P/5//r/+f/4//f/9v/4//j/
+P/4//r/+v/6//r/9//3//b/9f/5//r/+//7//r/+f/4//f/+f/6//v//f//////////
//z/+//6//r//f///wAAAQD+//7//f/8//7//////wEAAwACAAIAAQD+//3//f/8////
AgADAAQAAgACAAMAAwADAAIAAQAAAP///f/6//j/9f/z//L/8v/1//f/+P/3//T/9f/0
//P/8f/0//j/+f/7//v/+v/4//b/8//v/+//7f/v//P/9v/9/wkAHAA7AGMAjwDBAPMA
IgFQAXkBmgGxAboBtAGbAWwBLAHiAJ0AbABKADEAHgAUABQAFQATABEAEQAOAAsABgAB
AP7//v8AAAEAAQD///v/+v/4//X/9f/1//X/9v/3//f/+P/0//P/8v/x//P/9P/0//X/
8//y//L/8v/y//H/8f/w//P/9P/z//T/8f/x//D/7//y//P/8//0//L/8v/y//L/8P/x
//H/8f/y//P/8v/z/+//7v/u/+3/8f/y//P/9P/y//H/8f/x/+//8f/x//D/8//0//X/
9f/y//H/8f/w//P/9P/1//b/9//3//f/9//1//b/9//3//r/+//9//7/+//7//v/+v8C
AAMABAAFAAMAAwAFAAcABwAHAAkACwAMAAwADQAOAAwADQAMAA0ADwASABMAFgASABIA
EgASABEAEQASABQAFwAYABcAGAAVABMAEQAQABEAEgATABMAEAANAAsACwAIAAcABwAG
AAUABgAFAAUAAwAAAP///f/+//7///8AAPz//P/7//v/+P/4//j/+f/8//3//v////v/
+v/5//j/+v/7//3//v/7//v/+//7//n/+f/6//r/+f/9//v//P/7//r/+v/5//z//f/9
//z//P/8//z//f/7//z//f/9////AAAAAAEA/v/9//z//P///wAAAQADAAEA/////wAA
/v///wEAAQACAAMABAAEAAMAAgABAAIABQAGAAcACAAGAAUABAADAAMAAwADAAQABQAG
AAUABgADAAIAAQAAAAIAAwADAAQAAgAAAAAAAAD+//7//v/+/wEAAgACAAIA///+//3/
/P/9////AAAAAP3//f/9//3/+//7//v/+//+//////8AAP3//P/7//r/+//8//3//v/+
//3//f/9//v//P/8//z//f/+//7//v/7//r/+f/6//v//P/9//7/+//7//v/+//5//n/
+f/5//v//f///wAA/P/5//f/+v/9//7///8AAP///v/9//z/+v/6//r/+v/9//7///8A
AP3//P/7//r/+//8//3//v/8//z//P/8//z//P/8//z//v/+//7//v/9//z/+//6//v/
/P/9//7//P/8//z//P/6//r/+v/6//3//v///wAA/f/8//v/+v/7//z//f/+//z//P/8
//z//P/8//z//P/9//7///8AAP3//P/7//r/+//8//3//v/8//z//P/8//z//P/8//z/
/f/+////AAD+//z/+v/4//v//P/9//7//P/8//z//P/8//z//P/8//3//v///wAA/f/8
//v/+v/9//7///8AAP///v/9//z//P/8//3//f///wAAAAAAAP7//f/8//v//P/9////
AQACAAEAAAD//wEAAQABAAEABAAEAAUABQACAAEAAQAAAAMABAAGAAcACAAHAAUABAAD
AAMAAwAEAAUABgAJAAoABwAGAAUABQAIAAkACQAJAAcABQACAP7//v/8//v/+//8//z/
/f/9//r/9//4//f/+v/7//3//v////3/+//6//r//P/9//3/+//3//X/8//y//f/AQAS
ADEAVQB/AK0A3QAIATIBXQGCAaMBvAG+AasBhAFMAQQBtQB6AFYAPwAuACYAIAAdABcA
EQANAAoACQAIAAkACgAIAAQAAQD///3/+f/4//b/+P/5//r/+//3//f/9v/2//X/9f/1
//X/+P/4//f/9//2//T/8//y//T/9f/3//j/9v/2//T/9P/y//P/8//z//b/9//3//j/
9f/0//P/8v/z//X/9v/3//X/9f/z//P/8v/y//P/8//2//b/9v/2//X/8//y//H/8v/1
//b/9v/0//T/9P/z//P/8//0//T/+P/4//j/+P/2//X/9P/z//b/+P/6//v/+//7//z/
/P/8//3//v/+/wMAAwADAAMAAQABAAMABQAHAAkADQARABAADgANAAwADwARABEAEwAW
ABgAGAAaABcAFgAVABQAGAAZABsAHgAdABwAGQAYABoAGQAYABgAGgAaABoAGQAXABMA
EAAPABEAEQASABIADwAOAAsACQAKAAgACAAHAAkACAAIAAgAAwACAAAA//8AAAIABAAH
AAQAAwACAAEAAgACAAIAAgADAAMABAAEAAAA///+//3//v///wEAAgD+/wEA/v/+//z/
/P/9//3/AAABAAEAAAD9//z/+//7//z//v8AAAEAAQAAAP7//f/9//3//f/+/wIAAgAC
AAMAAgD///7//v8BAAMABgAHAAYABQAEAAIAAgACAAIABAAGAAYABgAGAAIAAQAAAP//
AgADAAQABgAFAAQAAQAAAAAAAAAAAAAAAwADAAIAAgABAP7//f/8////AAABAAIA///+
//z/+v/8//z//P/8//3///8AAAAA/P/7//r/+f/8//3//v////7//f/7//r/+v/6//r/
+v/7//z//f/+//v/+f/4//f/+v/8//3//v/7//r/+P/2//j/+P/4//r//P/8//z//P/6
//n/+P/3//j/+f/6//v/+v/5//j/9v/0//f/+//+//z//P/8//z/+f/4//f/9v/5//r/
+//8//v/+v/5//j/+P/4//j/+P/5//r/+//8//n/+P/3//b/+f/6//v//P/5//j/9//2
//f/+P/5//r//P/8//z//P/7//r/+f/4//v//P/9//7/+//6//n/+P/4//j/+P/4//r/
+v/6//r/+f/4//f/9v/4//r//P/+//v/+v/5//j/+P/4//j/+P/5//r/+//8//n/+P/3
//b/+f/6//v//P/7//r/+f/4//n/+v/7//z//v/+//7//v/7//r/+f/4//v//P/9//7/
/f/8//v/+v/7//z//f/+//7//v/+//7/+//6//n/+P/7//z//f/+//3//P/7//r//P/8
//z//P/8//z//P/8//n/+P/3//b/+v/8//7/AAD9//z/+//6//r/+v/6//r/+//8//3/
/v/8//r/+P/2//j/+v/8//7/+//6//n/+P/4//j/+P/4//n/+v/7//z/+f/4//f/9v/4
//j/+P/4//X/8v/v/+z/7P/s/+z/7P/s/+z/7P/s/+v/6v/p/+j/6v/s/+7/8P/t/+z/
6//q/+b/5P/i/+D/5//s//H/9v8PACYAPQBUAIIAsADeAAwBMQFUAXcBmgGJAXoBawFc
AR8B5ACpAG4AVQA+ACcAEAAMAAoACAAGAAMAAAD9//r/9//2//X/9P/y//L/8v/y/+//
7v/t/w==
         </WaveFormData>
      </LeadData>
      <LeadData>
         <LeadByteCountTotal>10000</LeadByteCountTotal>
         <LeadTimeOffset>0</LeadTimeOffset>
         <LeadSampleCountTotal>5000</LeadSampleCountTotal>
         <LeadAmplitudeUnitsPerBit>4.88</LeadAmplitudeUnitsPerBit>
         <LeadAmplitudeUnits>¦ÌV</LeadAmplitudeUnits>
         <LeadHighLimit>2147483647</LeadHighLimit>
         <LeadLowLimit>268435456</LeadLowLimit>
         <LeadID>V6</LeadID>
         <LeadOffsetFirstSample>0</LeadOffsetFirstSample>
         <FirstSampleBaseline>0</FirstSampleBaseline>
         <LeadSampleSize>2</LeadSampleSize>
         <LeadOff>FALSE</LeadOff>
         <BaselineSway>FALSE</BaselineSway>
         <ExcessiveACNoise>FALSE</ExcessiveACNoise>
         <MuscleNoise>FALSE</MuscleNoise>
         <LeadDataCRC32>1213254010</LeadDataCRC32>
         <WaveFormData>
/P/8//z//P/+//7//v/+//7//v/+//7//v/+//7//v/+//7//v/+/wAAAAAAAAAAAAAA
AAAAAAAAAAAAAAAAAAIAAgACAAIABAAEAAQABAAEAAQABAAEAAQABAAEAAQABAAEAAQA
BAAGAAYABgAGAAQABAAEAAQABAAEAAQABAAGAAYABgAGAAQABAAEAAQABAAEAAQABAAC
AAIAAgACAAIAAgACAAIAAgACAAIAAgACAAIAAgACAAIAAgACAAIAAgACAAIAAgACAAIA
AgACAAIAAgACAAIAAAAAAAAAAAACAAIAAgACAAAAAAAAAAAAAgACAAIAAgACAAIAAgAC
AAIAAgACAAIABAAEAAQABAADAAIAAQAAAAIAAgACAAIAAgACAAIAAgAAAAAAAAAAAAIA
AgACAAIAAgACAAIAAgACAAIAAgACAAIAAgACAAIAAgACAAIAAgACAAIAAgACAAIAAgAC
AAIAAgACAAIAAgACAAIAAgACAAAAAAAAAAAAAgACAAIAAgAAAAAAAAAAAAIAAgACAAIA
AgACAAIAAgAAAAAAAAAAAAIAAgACAAIAAgACAAIAAgAAAAAAAAAAAAIAAgACAAIAAAAA
AAAAAAACAAIAAgACAAAAAAAAAAAAAgACAAIAAgAAAAAAAAAAAAAAAAAAAAAAAgACAAIA
AgACAAIAAgACAAAAAAAAAAEAAQABAAEAAQABAAEAAQACAAIAAgACAAIABAAFAAYABwAF
AAUABQAFAAUABQAFAAUABgAHAAcACAAKAAoACgALAAoACwALAAsACwALAAsACwANAA0A
DgAOAAwADQAOAA4ADgAOAAwACwAJAAkABwAGAAMAAwACAAIAAQABAAEAAAD+//7//v//
/wEAAQABAAEAAQABAAEAAQAAAAAAAQAAAP3/+P/4//n/+//+/wUAEQAkAD4AXAB8AJ8A
wQDiAPwAFgEsAT8BRgE+ASwBCwHZAJkAaQBSAEYAPAA0ACgAIAAbABYAEQAPAA0ACwAK
AAkACQAEAP//AQAAAAAA///+//7//v/+//z/+v/6//r/+v/5//n/+v/6//v/+//6//r/
+v/6//r/+v/6//r/+v/6//v/+//7//r/+P/4//j/+P/6//r/+v/6//f/9//3//f/+v/6
//r/+v/4//f/9v/1//f/+P/5//r/+v/4//f/9//3//f/+P/4//j/+P/4//j/9//3//f/
9v/0//X/9v/2//j/+P/3//f/9//6//j/9v/4//n/+f/6//r/+v/6//r/+v/7//z//P/+
//7//v/+//7//v8AAAIAAgACAAQABQAEAAUABQAFAAgACQAKAAsADAAMAAwADgAPAA8A
DwARABEAEwAUABYAFAAUABQAFAAUABQAFQAVABUAFQAVABUAEwASABEAEAASABEAEQAR
ABEAEQAQAA8ADgAOAA0ADQANAAwADAAKAAoACQAJAAkABwAIAAgACAAKAAgACAAIAAkA
CQAJAAkABwAHAAcABwAGAAYABwAHAAkACQAJAAkABwAHAAYABgAHAAcABwAHAAcABwAH
AAYABgAHAAcACAAKAAoACgAKAAoACgAKAAoACAAJAAkACQALAAsACwAMAAoACgAKAAsA
DAANAA0ADQANAAwADAANAA0ADQAOAA8ADwAPAA8ADwAOAA4ADgAOABAAEAAQABEADwAP
AA4ADgANAA0ADQANAA8ADwAPAA4ADAAMAAoADAAMAAwADAAMAAsACwAKAAoACwAMAAwA
DAAMAAsACgAKAAgACQAJAAkACwALAAsACwALAAoACQAJAAkACQAJAAkACwALAAsACwAI
AAgACQAJAAoACgAJAAkACQAJAAkACQAJAAkACQAJAAsACwAKAAoACQAIAAgABwAIAAgA
CAAHAAkACQAJAAoACgAKAAoACgAKAAoACgAKAAgACAAIAAgACgAKAAoACgAIAAgACAAI
AAoACgAKAAoACgAKAAoACgAIAAgACAAIAAoACgAKAAoACAAIAAgACAAIAAgACAAIAAoA
CgAKAAoACgAKAAoACgAKAAoACgAKAAoACgAKAAoACgAKAAoACgAMAAwADAAMAAoACgAK
AAoACgAKAAoACgAKAAoACgAKAAoACgAKAAoACgAKAAoACgAKAAoACgAKAAoACgALAAsA
CwALAAsACwALAAsADAAMAA4ADgAOAA4ADQAOAA8ADwARABEAEQARAA8ADwAPABAAEwAT
ABQAFAAUABQAFQAWABcAFwAXABcAFwAXABcAFwAXABgAGAAYABkAGgAaABoAGgAYABcA
FQAVABMAEgAPAA8ADgAOAA0ACwALAAoACgAKAAoACwALAAsACwALAAsACwANAA0ADgAO
AA0ADAAHAAQAAgADAAUACAANABkAKgBEAGIAggClAMcA5gAIASABNAFHAVABSgE6AR0B
6wCvAH0AYgBSAEgAQgA2ACwAIwAeAB0AGwAZABkAFgAVABMAEAAPAA0ACgAKAAkACAAJ
AAoACwAKAAgACAAIAAgABwAHAAgACAAHAAcABgAGAAgACAAIAAgACAAIAAgACAAHAAcA
BwAGAAgACAAIAAgACAAIAAgACAAFAAUABQAFAAYABgAGAAYACAAHAAYABQADAAQABQAG
AAYABAADAAMAAwADAAQABAAEAAQABAAEAAMAAwADAAIABAAFAAYABgAGAAYABQAFAAUA
CAAGAAQABgAHAAcACAAIAAgACAAIAAgACQAKAAoADAAMAAwADAAMAAwADgAQABAAEAAS
ABMAEgATABMAEwAWABcAGAAZABoAGgAaABwAHwAfAB8AIQAhACMAJAAmACIAIgAiACIA
JAAkACUAJQAlACUAJQAlACcAJgAlACQAJgAlACUAJQAkACMAIQAfACAAIAAfAB8AHwAe
AB4AHAAeAB0AHQAdABsAHAAcABwAHAAaABoAGgAdAB0AHQAdAB0AHQAdAB0AHAAcAB0A
HQAfAB8AHwAfAB8AHwAeAB4AHQAdAB0AHQAfAB8AHwAeAB4AHwAfACAAIAAgACAAIAAg
ACAAIAAgACIAIwAjACMAIwAjACMAJAAiACIAIgAjACYAJwAnACcAJQAkACQAJQAlACUA
JgAnACcAJwAnACcAKAAoACgAKAAoACgAKAApACcAJwAmACYAJwAnACcAJwAnACcAJwAm
ACYAJgAkACYAJgAmACYAJgAlACUAJAAkACMAJAAkACQAJgAlACQAJAAkACUAJQAlACUA
JQAlACUAJQAkACMAIwAlACUAJQAlACUAJQAlACUAIgAiACMAIwAkACQAIwAjACMAIwAj
ACMAIwAjACMAIwAjACMAIgAiACIAIgAjACMAJAAkACQAIwAiACEAIAAgACAAIgAmACYA
JQAkACMAIgAgACAAIAAgACEAIgAjACQAIgAiACIAIgAiACIAIgAiACAAIAAgACAAIgAi
ACIAIgAgACAAIAAgACAAIAAgACAAIAAgACAAIAAeAB4AHgAeAB4AHgAeAB4AHgAeAB4A
HgAcABwAHAAcAB4AHgAeAB4AHAAcABwAHAAaABoAGgAaABoAGgAaABoAGAAYABgAGAAa
ABoAGgAaABgAGAAYABgAGAAYABgAGAAYABgAGAAYABYAFgAWABYAFgAWABYAFgAWABYA
FgAXABYAFQAUABMAFQAVABUAFgAVABQAEwASABQAFQAWABcAFQAVABUAFQAVABUAFQAV
ABYAFwAXABgAFgAWABYAFwAYABkAGQAZABcAFwAXABcAFwAXABgAGAAYABkAGgAaABgA
GAAWABUAEwATABEAEAANAA0ADAAMAAkACQAJAAgABgAGAAYABwAHAAcABwAHAAcABwAJ
AAkACAAIAAcABAABAAAA/v//////AgAHAA0AHAA0AFIAcACRALkA3AD4ABABJgE5AUIB
PgEyARkB6QCpAHEAUgBCADYAKgAgABYADwAIAAUABQADAAMAAAD9//n/+v/5//f/9P/0
//P/8v/y//L/8v/w//D/8P/w//D/7//v//D/8P/t/+3/7P/s/+z/7P/s/+z/6v/q/+r/
6v/q/+n/6P/m/+j/6P/o/+j/5v/m/+b/5v/n/+f/5//n/+f/5v/l/+T/5P/j/+L/4f/h
/+L/4//k/+T/4v/h/+H/4f/h/+L/4v/g/+D/4P/g/+H/4f/h/+D/3v/f/+D/4P/e/97/
3f/d/97/4v/h/+D/4f/h/+D/4P/g/+D/4P/g/+L/4//k/+T/5P/k/+T/5P/k/+T/5v/o
/+f/5v/n/+f/6P/p/+n/6f/q/+v/7P/t/+z/7P/s/+7/7//v/+//8f/v//H/8v/0//L/
8v/y//L/9P/0//X/9f/z//P/8//z//X/9P/z//L/8P/v/+//7//t/+3/7P/r/+j/6P/n
/+f/5//m/+b/5P/j/+H/4P/f/93/3v/e/97/3//e/9//4P/g/9//3v/d/93/3f/d/93/
3v/e/9//3//e/93/3P/b/9n/2f/Y/9j/2//b/9v/2//b/9v/2//a/9j/2f/Z/9r/2f/Y
/9f/1v/Y/9j/2P/Y/9b/1//X/9f/1//X/9f/2P/W/9b/1v/X/9f/1//W/9X/1//W/9b/
1//X/9f/2P/Z/9f/1//X/9f/1v/W/9b/1v/W/9b/1v/X/9f/1//W/9b/0//T/9P/0//R
/9H/0f/Q/9H/0v/R/9T/0v/S/9L/0v/R/9H/0P/Q/8//0P/Q/9D/0v/R/9D/0P/Q/9H/
0f/R/8//z//P/8//0f/Q/8//z//P/8//z//P/8//z//P/8//zv/O/8//z//Q/9D/z//P
/9H/0f/R/9H/z//P/8//z//R/9H/0P/Q/9D/0P/R/9H/0v/S/9L/0f/R/9H/0f/S/9L/
0P/Q/9D/0P/Q/9D/0P/S/9L/0v/S/9D/0P/Q/9D/0v/S/9L/0v/S/9L/0v/S/9L/0v/S
/9L/0//U/9X/1v/U/9T/1P/U/9b/1v/W/9b/1v/W/9b/1v/U/9T/1P/U/9b/1v/W/9b/
2P/Y/9j/2P/a/9r/2v/a/9j/2P/Y/9j/2P/Y/9j/2P/a/9r/2v/a/9r/2v/a/9r/2v/a
/9r/2v/a/9r/2v/a/9r/2v/a/9r/3P/c/9z/3P/a/9r/2v/a/9z/3P/c/9z/3f/d/93/
3f/d/93/3f/d/97/3v/e/97/3v/e/9//4P/h/+H/4f/h/+H/4f/h/+H/4f/i/+P/4//m
/+b/5v/m/+X/5v/n/+f/6f/p/+n/6f/p/+n/6f/q/+r/6v/r/+z/7P/s/+z/6v/n/+X/
5f/j/+T/4f/h/+D/4P/f/9//3//e/97/3v/e/+H/4f/h/+H/4f/h/+H/4//j/+T/5P/h
/97/2//Y/9r/3f/f/+T/6//5/xIAMABOAHAAkQCzANIA6gAAARQBHwEcAQwB8gDHAIkA
UQA1ACYAGgASAAgA/v/0/+//7v/t/+v/6//n/+b/5f/j/+D/3//f/+D/4P/f/97/3v/e
/97/3P/a/9r/2v/a/9v/2//c/9z/2//b/9r/2v/c/9z/3P/c/9z/3P/c/9z/3f/d/93/
3P/e/97/3v/e/9z/3P/c/9z/3f/d/93/3f/e/97/3v/e/97/3f/c/9v/2//c/93/3v/e
/9z/2//b/9v/2//c/9z/3P/c/9z/3P/b/9v/2//a/9z/3f/e/97/3P/c/9v/2//d/+D/
3v/c/9z/3f/d/97/4P/g/+D/4P/g/+H/4v/i/+L/4v/i/+L/5P/k/+b/6P/o/+j/6v/r
/+z/7f/t/+3/7v/v//D/8f/y//L/8v/0//f/9//3//n/+P/5//n/+v/6//r/+v/6//v/
/P/+/////v/9//z/+//9//z/+//6//r/+f/5//n/9//3//b/9f/1//b/9v/3//X/9P/0
//L/8//z//T/9f/z//T/9P/0//b/9P/0//T/9//3//f/9//1//X/9f/1//X/9v/4//n/
9//3//f/9//3//f/9v/2//n/+f/5//n/+f/5//n/+P/4//n/+f/6//r/+v/6//r/+v/6
//r/+v/8//3//f/9//v/+//7//z//v/+//7////+/////////////v/+/////////wAA
AQD/////////////AAABAAIAAgACAAIAAwABAAEAAAAAAAEAAQABAAEAAQABAAEAAAAC
AAIAAAACAAAAAAAAAAAAAQABAAAAAAD//wAAAAAAAAIAAQAAAAAAAgADAAMAAwABAAEA
AQABAAEAAAD/////AQABAAEAAQABAAEAAQABAAAAAAABAAEAAgACAAEAAQABAAEAAQAB
AAEAAQABAAEA//////7//v///wAAAgADAAIAAgACAAEAAQABAAEAAgACAAQABAACAAAA
AAAAAAAAAgACAAIAAgAEAAQABAAEAAIAAgACAAIABAAEAAQABAACAAIAAgACAAQABAAE
AAQABAAEAAQABAAEAAQABAAEAAQABAAEAAQABAAEAAQABAAEAAQABAAEAAQABAAEAAQA
BAAEAAQABAAGAAYABgAGAAQABAAEAAQABAAEAAQABAAGAAYABgAGAAYABgAGAAYABgAG
AAYABgAIAAgACAAIAAgACAAIAAgACAAIAAgACAAIAAgACAAIAAgACAAIAAgACAAIAAgA
CAAIAAgACAAIAAgACAAIAAgABgAHAAcABwAJAAkACQAJAAgACAAHAAYACAAIAAgACQAI
AAkACQAJAAsACwALAAsADQANAA4ADwANAA4ADgAOABAAEQASABMAEwATABMAEwATABMA
EwATABQAFAAUABUAFAAUABQAFAATABMAEgATAA8ADgALAAsACgAKAAkACQALAAoACgAK
AAgACQAJAAkACQAJAAsACwALAAsADAAKAAsACAAFAAIAAgADAAUACAAPABsAKgBEAGIA
hACnAMkA6gAGARwBNAFFAU4BSAE4AR0B7QCvAHsAYABSAEgAPgA0AC4AJwAiAB0AGwAZ
ABcAFgATABEAEgARAA8ADAAMAAsACgAKAAoACgAIAAoACgAKAAoABwAHAAgACAAJAAkA
CAAIAAgACAAIAAgACAAIAAgACAAJAAkACQAIAAgACAAIAAgACAAIAAgACAAHAAcABwAH
AAgACAAIAAgACAAHAAYABQAFAAYABwAIAAgABgAFAAUABQAFAAYABgAGAAYABgAGAAcA
BwAHAAYABAAFAAYABgAIAAgABwAHAAcACgAIAAYACAAJAAkACgAKAAoACgAKAAoACwAM
AAwADAAMAAwADAAOAA4AEAASABAAEAASABMAFgAXABcAFwAYABkAGgAbABwAHAAcAB4A
HwAfAB8AIQAfACEAIgAkACQAJAAkACQAJAAkACUAJQAnACcAJwAnACcAJgAlACQAJgAl
ACUAJQAjACMAIgAhACIAIgAhACEAIwAiACIAIAAgAB8AHwAfAB0AHgAeAB4AHwAeAB8A
IAAfAB8AHwAfACEAIQAhACEAHgAeAB8AHwAfAB8AHwAfACAAIQAhACIAIQAhACEAIQAh
ACEAIQAgACAAIQAhACIAIgAiACIAIgAiACIAIgAiACAAIQAhACEAIwAjACMAJAAiACIA
IgAjACIAIwAjACMAJQAkACQAJQAlACUAJgAnACUAJQAlACUAJAAkACQAJAAkACQAJAAl
ACcAJwAmACYAJQAlACUAJQAlACUAJQAkACQAJAAiACQAJAAkACQAJAAjACMAIgAiACMA
JAAkACQAJAAjACIAIgAiACMAIwAjACMAIwAjACMAJQAkACMAIwAhACEAIQAhACMAIwAj
ACMAJAAkACUAJQAkACQAIwAjACUAJQAlACUAIwAjACMAIwAlACUAJAAkACYAJgAnACcA
JAAkACQAIwAlACUAJQAmACYAJgAkACQAJAAkACQAJAAkACQAJAAkACYAJgAmACYAJgAm
ACYAJgAkACQAJAAkACYAJgAmACYAJAAkACQAJAAmACYAJgAmACgAKAAoACgAJgAmACYA
JgAmACYAJgAmACYAJgAmACYAJgAmACYAJgAoACgAKAAoACgAKAAoACgAKgAqACoAKgAq
ACoAKgAqACgAKAAoACgAKgAqACoAKgAoACgAKAAoACkAKgArACwALAAsACwALAAsACwA
LAAsACwALAAsACwALAAsACwALAAuAC4ALgAuAC4ALgAuAC4ALgAuAC4ALgAuAC4ALgAu
ACwALAAsACwALQAuAC8AMAAuAC4ALgAvADEAMQAxADEALwAvAC8AMAAuAC4ALgAuAC8A
MQAzADUAMwAzADMAMwAzADMAMwAzADYANwA3ADgANgA2ADYANwA4ADkAOQA5ADkAOQA5
ADkAOQA5ADoAOgA6ADsAPAA8ADwAPAA6ADkAOQA5ADcANgAzADMAMgAyAC8ALwAvAC4A
MAAwADAAMQAvAC8ALwAvADEAMQAxADEAMgAwAC8AMAAtACoAKAApAC0AMAAzADsARgBc
AHoAmgC7AN0AAgEgATgBTgFhAW4BbgFiAUsBIwHlAKsAiAB6AG4AZABcAFIASQBCAEEA
PwA7ADkAOAA3ADMAMAAvAC8ALgAuAC0ALAAqACoAKgAoACoAKgAqACoAJwAnACgAKAAl
ACUAJAAkACQAJAAkACQAIwAiACEAIAAfAB8AHwAeACAAIAAgACAAHgAeAB4AHgAbABsA
GwAbABoAGgAaABoAGAAXABYAFQARABAADwAOAAsABgACAP///f/9//7//v/9//z/+//6
//f/9//3//b/9P/1//b/9v/2//b/9f/1//X/+P/2//T/9P/1//X/9v/4//j/+P/4//b/
9//4//j/+v/6//r/+v/6//r//P/+//3//P/9//3/AAABAAEAAQAAAAEAAgADAAQABAAE
AAYABQAFAAUABwAFAAcACAAKAAoACgAKAAoACgAKAAsACwAJAAkACQAJAAkACAAHAAYA
BQADAAIAAQD//////v/9//z//P/7//v/+v/4//f/9P/2//X/9f/1//X/9v/2//b/9v/0
//T/9P/0//P/8v/x//D/7//u/+3/6v/q/+v/6//p/+f/5f/j/+H/4f/g/+D/3v/b/9j/
1f/U/9P/0v/Q/9D/0f/R/9L/0P/Q/9D/0P/S/9L/0v/S/9H/0f/Q/8//zv/N/8z/zP/M
/8z/zP/N/83/zf/M/8v/zP/M/83/z//O/83/zf/N/83/zf/N/83/zv/O/87/zv/M/8z/
zP/N/8//z//O/87/zP/L/8r/yf/H/8f/x//G/8j/yP/G/8j/yP/I/8j/yP/J/8n/yP/I
/8j/yP/H/8b/xv/F/8T/xP/G/8f/x//H/8X/xf/F/8X/xv/G/8b/x//F/8X/xf/F/8P/
w//D/8P/xP/E/8X/xf/F/8T/wv/B/8P/w//D/8P/wf/B/8H/wf/D/8P/wv/C/8D/wP/B
/8H/wP/A/8D/v//B/8H/wf/C/8D/wP/C/8L/wP/A/8D/wP/C/8L/wv/C/8H/wP+//77/
wP/A/8D/wP/A/8D/wP/A/77/vv++/77/wP/A/8D/wP++/77/vv++/77/vv++/77/vv++
/77/vv++/77/vv++/8D/wP/A/8D/vv++/77/vv++/77/vv++/77/vv++/77/vP+8/7z/
vP+8/7z/vP+8/7r/uv+6/7r/vP+8/7z/vP+6/7r/uv+6/7r/uv+6/7r/vP+8/7z/vP+6
/7r/uv+6/7r/uv+6/7r/uv+6/7r/uv+8/7z/vP+8/7z/vP+8/7z/vP+8/7z/vP+8/7z/
vP+8/7r/uv+6/7r/uv+6/7v/u/+9/73/vf+9/7z/u/+7/7r/u/+8/73/vv+9/77/v/+/
/7//v/+//7//wf/B/8H/wv/C/8H/wf/A/8L/wv/D/8T/xf/F/8X/xf/F/8X/xf/F/8f/
yP/I/8j/x//I/8j/yP/K/8j/x//F/8P/wf/A/73/vf+8/7z/u/+8/73/vf++/7z/vP+9
/73/vf+9/73/v/+//7//wf/A/77/vf+8/7n/uP+6/7v/vf/A/8n/1//s/woAKgBMAG0A
jwCsAMYA2gDsAPkA/ADyANoAsQB1AD0AGQAIAP7/9P/q/+T/3v/X/9T/0f/P/8//zf/K
/8n/x//G/8X/xf/C/8L/wf/A/8L/wv/C/8D/wP/A/8D/wP+//7//wP/A/8H/wf/A/8D/
wP/A/8D/wP/C/8L/wv/C/8H/wf/B/8D/wv/C/8L/wv/C/8L/wv/C/8P/w//D/8P/xP/E
/8T/xP/E/8P/wv/B/8H/wv/D/8T/xv/E/8P/w//B/8H/wv/C/8T/xP/E/8T/w//D/8P/
wv/C/8P/xP/E/8T/xP/D/8P/w//G/8T/wv/G/8f/x//I/8j/yP/I/8j/xv/H/8j/yP/M
/8z/zP/M/8z/zP/O/9D/0P/Q/9L/0//U/9X/1f/V/9b/1//Y/9n/2v/a/9r/3P/d/93/
3f/f/93/3//g/+L/4v/i/+L/4v/i/+L/4//j/+X/5f/l/+X/5f/k/+P/4v/k/+P/4//j
/+H/4f/g/9//3v/e/93/3f/f/97/3v/c/97/3f/d/93/2//c/9z/3P/e/9z/3P/c/9v/
2//b/9v/3f/d/93/3f/c/9z/3f/d/93/3f/d/93/3f/d/9z/3P/d/93/3f/d/9//3//f
/97/3P/d/93/3v/g/+D/4P/g/+D/4P/g/+D/4P/h/+H/4f/j/+P/4//k/+L/4v/i/+P/
5P/l/+X/5f/n/+b/5v/n/+X/5f/m/+f/6f/p/+n/6f/m/+b/5v/m/+j/6P/o/+n/6f/p
/+j/6P/n/+f/5//n/+f/5//n/+b/5v/m/+T/5v/o/+j/6P/o/+f/5//m/+b/5f/m/+b/
5v/o/+f/5v/m/+T/5f/l/+X/5f/l/+X/5f/n/+b/5f/l/+X/5f/l/+X/5f/l/+X/5f/k
/+T/5f/l/+b/5v/l/+X/5f/l/+X/5f/l/+X/5f/l/+f/5//m/+b/5P/k/+X/5f/m/+b/
5v/l/+X/5f/l/+b/5P/k/+T/5v/m/+b/5v/m/+T/5P/k/+T/5v/m/+b/5v/m/+b/5v/m
/+b/5v/m/+b/5v/m/+b/5v/k/+T/5P/k/+b/5v/m/+b/5v/m/+b/5v/m/+b/5v/m/+b/
5v/m/+b/5v/m/+b/5v/m/+b/5v/m/+j/6P/o/+j/5v/m/+b/5v/o/+j/6P/o/+b/5v/m
/+b/6P/o/+j/6P/o/+j/6P/o/+b/5v/m/+b/5v/m/+b/5v/m/+b/5v/m/+b/5v/m/+b/
5v/m/+b/5v/m/+b/5v/m/+b/5v/m/+b/5v/m/+b/5v/m/+b/5v/m/+b/5v/m/+b/5v/m
/+b/5v/m/+b/5v/m/+b/5v/m/+b/5v/m/+b/5//n/+f/5//n/+f/5//n/+j/5v/m/+b/
5v/m/+f/6P/p/+v/6//r/+v/6//r/+v/6//s/+3/7f/u/+7/7v/u/+//7v/v/+//7//v
/+//7//v//H/8f/y//L/8P/x//L/8v/0//T/8v/x/+3/7f/r/+r/6f/p/+j/6P/l/+X/
5f/k/+T/5P/k/+X/5//n/+f/5//n/+X/5f/n/+b/6P/n/+b/4//g/97/3//h/+T/6//1
/woAJABAAGIAgwClAMYA4AD4AA4BIQEmAR4BDAHvALsAewBNADYAKgAgABYADgAEAP3/
+P/3//P/8f/v//D/7//r/+j/5//n/+T/5P/j/+L/4v/i/+L/4P/g/+D/4P/g/9//3//g
/+D/3//f/97/3v/e/97/3v/e/97/3v/e/97/3//f/9//3v/e/97/3v/e/97/3v/e/97/
3f/d/93/3f/e/97/3v/e/97/3f/c/9v/3f/e/9//4P/e/9z/2//b/9v/2//c/9z/3P/c
/9z/3P/b/9v/2//a/9z/3f/e/97/3P/c/9v/2//b/97/3P/a/9z/3f/d/97/3v/e/97/
3v/e/9//4P/g/+D/4P/g/+D/4v/i/+T/5v/k/+T/5v/n/+b/5//n/+f/6v/r/+z/7f/s
/+z/7P/u/+//7//v//H/7//x//L/9P/0//T/9P/0//b/9v/3//f/9//3//f/9//3//b/
9f/0//b/9f/1//X/8//z//L/8f/y//L/8f/x//H/8P/w/+7/7v/t/+3/7f/t/+7/7v/u
/+7/7P/s/+z/7//v/+//7//t/+3/7f/t/+z/7P/t/+3/7f/t/+3/7f/t/+3/7P/s/+//
7//v/+//7f/t/+3/7P/s/+3/7f/u//D/8P/w//D/8P/w//D/8P/w//H/8f/x//H/8f/x
//L/8v/y//L/8//0//X/9f/1//P/8v/y//P/9f/1//b/9//1//X/9f/1//T/9P/0//T/
9P/0//T/9f/1//X/9P/0//P/8//z//P/8f/x//H/8P/x//L/8f/0//L/8v/y//L/8f/x
//D/8P/x//L/8v/y//L/8f/w//D/8P/x//H/8f/x//H/8f/x//H/8P/v/+//7//v/+//
7//v/+//7//v//D/8P/x//H/8P/w/+//7//v/+//7//v/+//7//v/+//7//v/+7/7v/u
/+7/7//v/+7/7v/u/+3/7f/t/+3/7v/u//D/8P/w/+7/7v/u/+7/7v/u/+7/7v/u/+7/
7v/u/+7/7v/u/+7/7P/s/+z/7P/u/+7/7v/u/+7/7v/u/+7/7v/u/+7/7v/s/+z/7P/s
/+7/7v/u/+7/7P/s/+z/7P/s/+z/7P/s/+7/7v/u/+7/7P/s/+z/7P/s/+z/7P/s/+z/
7P/s/+z/7P/s/+z/7P/t/+7/7//w/+//7v/t/+z/7P/s/+z/7P/s/+z/7P/s/+z/7P/s
/+z/7P/s/+z/7P/q/+r/6v/q/+v/7P/t/+7/7f/s/+v/6v/q/+r/6v/q/+j/6P/o/+j/
5v/m/+b/5v/n/+j/6f/q/+n/6P/n/+b/5P/k/+T/5P/k/+T/5P/k/+L/4v/i/+L/4v/i
/+L/4v/h/+D/3//e/97/3v/e/97/3//g/+H/4v/g/+D/4P/g/+L/4v/i/+L/4v/i/+L/
4v/i/+L/4v/i/+L/4v/i/+L/4v/i/+L/4v/k/+T/5P/k/+L/4v/i/+L/4P/g/+D/4P/f
/97/3f/c/9r/2P/W/9T/0v/Q/87/zP/L/8r/yf/I/8b/xv/G/8b/xv/G/8b/xv/E/8T/
xP/E/8L/wP++/7z/wP/C/8T/xv/X/+j/+f8KACoASgBqAIoAogC6ANIA6gDlAOAA2wDW
AKoAfgBSACYAFwAIAPn/6v/i/9z/1v/Q/83/yv/H/8T/wf/A/7//vv+9/7z/u/+6/7j/
uP+4/w==
         </WaveFormData>
      </LeadData>
   </Waveform>
</RestingECG>
