# Supplementary material for: Detection of Left Atrial Enlargement Using a Convolutional Neural Network-Enabled Electrocardiogram
Source: Front Cardiovasc Med. 2020 Dec 17;7:609976. doi: 10.3389/fcvm.2020.609976 (PMC7773668; doi:10.3389/fcvm.2020.609976)
Supplement: Supplementary file 1 [file Data_Sheet_1.ZIP › hyp/1802032254_1838_00000016.XML]

<?xml version="1.0" encoding="Windows-1252"?>
<!DOCTYPE RestingECG SYSTEM "restecg.dtd">
<RestingECG>
   <PatientDemographics>
      <PatientID>1802032254</PatientID>
      <PatientAge>67</PatientAge>
      <AgeUnits>Years</AgeUnits>
      <Gender>Male</Gender>
      <PatientLastName>yuandeming</PatientLastName>
   </PatientDemographics>
   <TestDemographics>
      <DataType>Resting</DataType>
      <Site>1</Site>
      <AcquisitionDevice>MAC55</AcquisitionDevice>
      <Status>Unconfirmed</Status>
      <Priority>Normal</Priority>
      <AcquisitionTime>10:20:54</AcquisitionTime>
      <AcquisitionDate>08-19-2016</AcquisitionDate>
      <CartNumber>1</CartNumber>
      <AcquisitionSoftwareVersion>009C</AcquisitionSoftwareVersion>
      <XMLSourceVersion>MAC5000 v1.0</XMLSourceVersion>
   </TestDemographics>
   <RestingECGMeasurements>
      <VentricularRate>71</VentricularRate>
      <AtrialRate>71</AtrialRate>
      <PRInterval>158</PRInterval>
      <QRSDuration>90</QRSDuration>
      <QTInterval>390</QTInterval>
      <QTCorrected>423</QTCorrected>
      <PAxis>23</PAxis>
      <RAxis>-25</RAxis>
      <TAxis>18</TAxis>
      <QRSCount>12</QRSCount>
      <QOnset>212</QOnset>
      <QOffset>257</QOffset>
      <POnset>133</POnset>
      <POffset>198</POffset>
      <TOffset>407</TOffset>
      <ECGSampleBase>500</ECGSampleBase>
      <ECGSampleExponent>0</ECGSampleExponent>
   </RestingECGMeasurements>
   <Diagnosis>
      <Modality>Resting</Modality>
         <StatementCount>2</StatementCount>
         <LabelText>12SL ��ϳ���</LabelText>
      <DiagnosisStatement>
         <StmtFlag>ENDSLINE</StmtFlag>
         <StmtText>�������</StmtText>
      </DiagnosisStatement>
      <DiagnosisStatement>
         <StmtFlag>ENDSLINE</StmtFlag>
         <StmtText>���� ECG</StmtText>
      </DiagnosisStatement>
   </Diagnosis>
   <Waveform>
      <WaveformType>Rhythm</WaveformType>
      <WaveformStartTime>0</WaveformStartTime>
      <NumberofLeads>8</NumberofLeads>
      <SampleType>CONTINUOUS_SAMPLES</SampleType>
      <SampleBase>500</SampleBase>
      <SampleExponent>0</SampleExponent>
      <HighPassFilter>16</HighPassFilter>
      <LowPassFilter>150</LowPassFilter>
      <ACFilter>NONE</ACFilter>
      <LeadData>
         <LeadByteCountTotal>10000</LeadByteCountTotal>
         <LeadTimeOffset>0</LeadTimeOffset>
         <LeadSampleCountTotal>5000</LeadSampleCountTotal>
         <LeadAmplitudeUnitsPerBit>4.88</LeadAmplitudeUnitsPerBit>
         <LeadAmplitudeUnits>��V</LeadAmplitudeUnits>
         <LeadHighLimit>2147483647</LeadHighLimit>
         <LeadLowLimit>268435456</LeadLowLimit>
         <LeadID>I</LeadID>
         <LeadOffsetFirstSample>0</LeadOffsetFirstSample>
         <FirstSampleBaseline>0</FirstSampleBaseline>
         <LeadSampleSize>2</LeadSampleSize>
         <LeadOff>FALSE</LeadOff>
         <BaselineSway>FALSE</BaselineSway>
         <ExcessiveACNoise>FALSE</ExcessiveACNoise>
         <MuscleNoise>FALSE</MuscleNoise>
         <LeadDataCRC32>4004853052</LeadDataCRC32>
         <WaveFormData>
9v/2//b/9v/3//j/+f/8//7//f/9//7//v/+//7//v8CAAIAAgACAAEAAQABAAEAAwAE
AAQABAAGAAYABAAEAAUABQAGAAYABAAEAAQABAAGAAYABgAGAAQABAAEAAQABAADAAIA
AQACAP7//P/6//f/9v/2//b/9P/0//T/9P/1//X/9P/0//T/9P/0//L/8P/w//D/8v/0
/+//7f/x//T/8f/w//D/7v/u//T/AgARAB8ANQBKAFwAcQCEAJAAjwCKAHkAXAA/ACYA
CwDw/9j/x//F/8f/yf/Q/9j/2v/a/9z/3//e/+H/5//r/+v/6//s/+7/8P/w/+//7//v
//D/8P/w//D/8f/x//H/8f/x//D/8P/x//H/8f/x//H/8f/x//L/8v/x//P/9P/0//T/
9v/2//b/9v/1//T/8//y//T/9P/0//X/8//0//T/9P/2//b/9v/2//b/9v/2//f/+P/5
//v//P/6//r/+//+/wAAAAAAAAEA////////AAAAAAIAAwAFAAYABgAGAAYACgALAA0A
DgARABIAFgAWABQAFQAWABcAGQAaABsAHAAdAB0AHQAdAB4AHwAgACEAIAAfABwAGwAd
ABsAGgAZABYAFQATABEAEgARABAADgAMAAoACAAIAAkACAAFAAUAAQABAP///v/+//3/
/P/7//v/+//5//f/9//3//f/9f/z//X/9f/0//b/9v/1//X/9f/0//T/9P/y//L/8P/y
//P/8//0//X/9f/1//X/9v/2//X/9f/2//T/9P/0//T/9//3//b/9v/0//T/9P/1//X/
9f/1//X/9f/1//X/9f/z//P/8//0//b/9v/2//b/9P/1//X/9v/4//j/+f/5//n/+f/3
//n/9//3//f/9//4//n/+//8//v/+P/3//b/9//5//r/+v/6//r/+v/6//j/+P/4//j/
+v/6//n/+f/5//n/+f/6//r/+v/6//j/9v/2//b/9v/2//b/9v/2//n/+f/5//n/+f/3
//f/+P/2//b/9v/2//j/+P/4//j/9v/3//f/9//2//b/9v/2//b/9f/1//b/+P/4//j/
9//0//T/9f/1//X/9f/1//X/9//4//n/+v/4//j/+v/6//r/+v/8//7//v/9//3//v//
/wAAAQACAAQABAADAAIAAAD///////8BAAIABQAGAAkACgAGAAYABwAHAAgACAAIAAgA
BgAGAAYABgAEAAQABAAEAAUABgAFAAUAAgABAAAA/P/4//b/9f/0//b/9v/2//b/9v/2
//X/9f/2//b/9v/2//b/9P/0//T/8v/0//L/8f/v//H/8v/x//D/9P/4//7/DgAeAC8A
RwBhAHIAgACRAJYAjgB9AGIARQAqABEA9v/b/8j/wP+//7//w//J/9T/2v/a/9r/4P/j
/+D/4//v//P/7//v//D/8P/w/+7/7//v/+//8P/y//L/8v/z//P/8//z//P/9P/0//X/
9f/z//P/8//z//X/9v/2//X/9f/2//b/9v/4//j/+P/4//j/+P/4//j/+P/4//j/+f/5
//r/+v/6//j/+P/4//j/+//8//3/////////AAAAAAAAAAABAAQABAAEAAQABQADAAMA
AwAEAAYACAAJAAsADgAOAA4ADgAQABEAEwAUABMAFAAYABgAGAAZABoAGwAdAB4AHwAg
ACAAHwAeAB0AHwAfAB8AHwAfAB8AHQAdABwAGQAXABUAFQAVABQAEwATABEADwAMAAwA
CgAIAAgABwAGAAMAAwABAAEA///+//7//f/8//v//P/9//z/+//5//n/+f/3//f/+f/5
//j/+P/4//f/9//3//b/9v/2//b/9v/0//b/9P/z//P/8//z//P/8//0//T/8//z//T/
9v/2//b/9v/5//n/+P/4//f/9v/1//X/+P/5//r/+//7//v/+//7//v/+//7//z//v/+
//7//v/8//3//f/+//7//v////////////3///////////////7//f/9//z//v/8//z/
/P/+///////+//3//P/7//r//P/8//z//P/8//z/+//7//n/+f/5//r//P/8//z/+v/6
//r/+v/6//j/+P/4//j/+//7//v/+//7//n/+f/6//r/+v/6//r/+P/4//j/+P/5//v/
/P/9//v/+v/5//j/+v/5//n/+v/4//j/+P/3//b/9v/3//f/+f/5//n/+f/6//r/+v/6
//j/+f/6//v//P/6//z//P/7//v//P/9//7/AAACAAUABgAFAAQAAgABAAMAAwAFAAYA
BAAEAAYABgAGAAYABwAHAAoACgAKAAoACAAIAAgACAAIAAgACAAIAAgACAAGAAUAAgAB
AAAA/P/7//r/+v/6//r/+v/6//r/+P/4//f/9//2//b/9v/2//T/8v/y//L/9P/2//T/
8//3//f/8v/t/+7/8P/2//z/BAAUACUANwBLAGIAdACFAJIAlgCHAHQAYQBIACsADgDz
/9r/zP/F/73/vf/H/9D/2P/e/+D/4v/l/+b/5//p/+v/7f/t//D/8v/w//L/8f/x//H/
8v/y//L/8v/z//P/8//z//P/9v/2//f/9//3//f/9//3//X/9v/2//X/9//4//j/+P/5
//j/9//2//f/+P/5//r/+f/4//f/9//4//r/+//8//r/+v/6//r//P/8//z//f//////
AAAAAP///v/+/wAAAgACAAIAAwAFAAUABQAGAAYACAAJAAsADgAOAA4ADgAOAA8AEQAS
ABMAFAAYABgAGAAZABoAGwAbABwAHQAeAB8AHwAfAB8AHwAfAB8AHwAfAB8AHQAdABsA
GQAYABcAFwAXABYAFQAVABMAEQAOAAwACgAIAAgACQAIAAUABQADAAMAAQAAAP7//f/8
//v/+//7//n/9//5//n/+f/3//n/+//7//r/+f/4//b/9f/3//b/9v/2//b/9v/0//b/
9P/z//P/8//1//X/9f/2//T/8//z//T/9P/0//T/9P/3//f/9v/2//T/9P/0//X/9//3
//f/9//3//f/9//3//n/+f/5//r/+v/6//r/+v/6//v/+//8//r/+v/7//v/+//7//n/
+//9//3//f/9//v/+//8//z//v/8//z//P/8//3//f/8//r/+v/6//r/+P/4//j/+P/6
//r/+f/5//f/9//3//j/+P/4//j/9v/3//j/+f/6//j/+P/4//j/+P/3//b/9f/2//X/
9v/4//b/9v/2//b/+P/4//j/+P/2//f/9//3//j/+P/4//j/9v/1//X/9v/4//j/+P/3
//b/9v/3//f/9f/1//X/9f/0//T/9P/0//b/9v/4//j/+P/4//r//P/8//v/+//8//3/
/v8BAAIABAAEAAIAAgABAAEAAQABAAMABAACAAIABAAEAAQABAAFAAUABAAEAAQABAAE
AAQABAAEAAUABgAHAAgACAAIAAYABQACAAEAAAD8//z/+v/5//j/9v/2//b/9v/0//T/
8//z//T/9P/0//T/8//w/+//7v/x//T/8//z//X/8f/u/+//8P/u/+7/8v/4/wQADwAd
ADEASABgAHUAhACMAJEAigB5AGAARwAqAAkA7P/W/8X/vf+//8P/zP/U/9j/2P/e/+X/
5P/f/+P/6//r/+n/7P/u/+z/7P/u/+//8P/y//L/8v/y//P/8//z//P/8//z//L/8v/x
//H/8f/x//H/8//0//T/8//x//L/8v/y//T/9P/0//T/9P/0//T/9P/0//T/9P/1//b/
+P/5//r/+f/4//f/9v/6//r/+v/7//3//f/+//7//f/8//z//v/+//7//v///wEAAQAB
AAIAAgAEAAUABwAGAAYABgAGAAkACwAOABAADwAQABQAFAASABMAFAAVABYAGAAaABwA
HQAdAB0AHQAdAB0AHQAdAB0AHQAbABsAGwAZABgAFwAXABcAFgAVABUAEwARAA4AEAAO
AAwADAAKAAgABAADAAEAAQD///7////////////+//3/+v/3//n/+f/5//f/9f/3//f/
9v/2//b/9f/1//X/9P/0//T/9v/2//T/9v/0//P/8//z//X/9f/1//b/9f/z//L/8v/z
//T/9f/2//b/9f/z//L/9P/0//T/9f/1//X/9f/1//X/9f/1//X/9f/1//X/9v/4//j/
+P/4//b/9//3//j/+P/4//n/+f/3//f/9f/3//n/+f/5//n/+//7//z//P/7//j/9//2
//j/+f/5//j/+v/6//r/+v/4//j/+P/4//j/+P/3//f/9//3//f/+P/6//r/+v/4//b/
9v/2//b/9P/0//T/9P/2//f/+P/5//f/9f/1//b/9v/2//b/9v/4//j/+P/4//f/9//2
//X/9v/2//b/9v/2//X/9f/2//j/+P/4//f/9P/0//X/9f/z//P/8//z//X/9v/3//j/
+P/2//X/9P/3//j/+f/6//r//P/8//v/+//8//3//v///wAAAgACAAAAAAD/////////
/wEAAgADAAQABwAIAAYABgAHAAcABwAGAAUABAAEAAQABAAEAAUABgAHAAgABgAGAAQA
AwAEAAMAAgD+//r/+P/3//b/9v/2//b/9v/2//b/9f/1//L/8v/y//L/8//y//P/9P/y
//T/8v/x//H/7//0//f/8P/s//L/+P/8/wQAEwAlADkAUABoAH0AjACUAJEAhgBzAFgA
NwAcAAUA6P/O/8X/xf/F/8n/0v/Y/9z/3P/c/+H/5P/l/+n/6f/r/+//8P/w//L/8v/x
//H/8f/y//D/8P/w//H/8//z//P/8//z//L/8v/x//P/8//z//P/9f/2//b/9f/z//T/
9P/0//j/+P/4//j/9//2//X/9P/1//b/9//5//n/+v/6//r/+P/4//j/+P/8//z//P/9
//v/+//8//z//v/+////AgAAAAAAAAABAAMAAwADAAQABgAIAAkACwAKAAoACgAKAA4A
DwARABIAEwAUABgAGAAWABcAGAAZABkAGgAbABwAHwAfAB8AHwAfAB8AHwAfAB8AHwAd
AB0AHwAdABwAGwAXABcAFgAVABUAEwARAA4ADgAMAAoACgAJAAgABQAFAAMAAwABAAAA
/v/9//z/+//7//v/+f/3//n/+f/5//f/9//5//n/+P/4//j/9//3//n/+P/4//j/9v/2
//T/9v/2//X/9f/1//P/8//z//T/9P/z//P/9P/0//T/9P/0//X/9f/0//T/9f/2//f/
+f/2//X/9P/z//T/9f/2//f/+f/5//n/+v/3//b/9f/0//X/9//4//r/+v/6//v/+//5
//n/9//5//n/+f/5//n/+f/5//r/+v/8//r/+v/6//n/+f/4//b/+P/4//j/+P/6//r/
+v/6//z//P/7//v/+f/5//n/+v/4//j/+P/2//T/9P/0//T/9v/2//b/9v/4//n/+v/7
//r/9//2//b/9v/2//b/9v/2//b/9v/2//b/9//3//f/9v/2//b/9v/4//f/9//4//j/
+P/4//f/9v/2//f/9//5//n/+f/5//r/+v/4//b/9v/5//r/+//8//7/AAAAAP////8A
AAEAAgACAAIAAwACAAIAAgABAAEAAgADAAYACAAGAAYACAAIAAYABgAHAAcABgAGAAYA
BgAIAAgACAAIAAoACgAKAAoACQAIAAUAAwAAAP///v/6//r/+P/3//b/9v/2//b/9v/4
//j/9//3//T/9P/0//T/9v/0//T/9P/0//b/9P/z//X/8//w/+//8P/0//r/AAAKABgA
LQBDAFkAcACEAJEAmgCYAIcAbABRADYAGQAAAOX/0P/E/8H/v//B/8n/1P/Y/9r/3P/g
/+f/6v/t/+v/6//t/+//8P/y//T/9P/z//P/8//0//L/8v/y//P/8f/x//H/8f/z//T/
9v/3//f/9//3//f/9//4//j/9//3//j/+P/4//r/+v/6//r/+P/4//j/+P/6//r/+v/7
//v//P/8//z//v/+//7//v/+//7//v////3//f/+//7/AAAAAAEABAAEAAQABAAFAAUA
BQAFAAYACAAKAAsADQAMAAwADAAMAA8AEQAUABYAFgAWABkAGAAZABsAHQAfAB0AHgAf
ACAAHwAfAB8AHwAhACEAIQAhAB8AHwAdAB0AGwAZABgAFwAWABcAFwAXABQAEQAOAAoA
DAAKAAgACAAJAAgABQAFAAMAAwABAAAAAAD///7//f/9//3/+//5//n/+f/5//f/9//5
//n/+P/2//b/9f/1//f/9v/2//b/9v/2//T/9v/4//f/9//3//f/9//3//j/9v/1//X/
9v/2//b/9v/2//f/9//2//b/+P/4//j/+f/3//f/9//3//j/+f/6//v/+//7//v//P/6
//r/+v/6//z//f/9//7//f/8//z/+//9//3/+//9/////////////v/9//3//P/9//z/
/f/+//z//f/9//z/+v/6//r/+v/6//r/+v/6//r/+v/5//n/+f/5//n/+v/8//z//P/6
//r/+v/6//r/+v/6//r/+v/6//n/+P/3//n/9//3//j/+v/6//r/+v/4//j/+P/4//j/
+f/5//n/+P/4//j/+P/6//n/+f/6//j/+P/4//f/+P/4//n/+f/5//n/+f/5//z/+P/4
//r/+v/6//r//P/+//7//f///wAAAQACAAMABAAGAAYABAAEAAMAAwADAAMABQAGAAgA
CAAKAAoACAAIAAkACQAKAAoACgAKAAoACgAKAAoACAAIAAgACAAIAAgABgAFAAQAAwAC
AP7//v/8//v/+v/4//j/+P/4//r/+v/5//n/+P/4//j/+P/2//T/9P/0//X/+P/3//f/
+f/1//T/8f/w//T/+P/+/woAHAAtAD8AUwBsAIAAjQCSAJIAiQByAFcAPgAfAAAA6f/U
/8b/v//B/8X/zf/U/9j/3P/i/+T/4//k/+f/6//t/+//8f/y//T/9v/0//X/9f/1//b/
9P/0//T/9f/1//X/9f/1//b/9v/3//f/9//3//f/9//3//j/+P/3//f/+P/4//j/+v/6
//r/+v/6//r/+v/6//r/+v/6//v/+//8//z//P/6//r/+v/6//7//v/+/////f/9//7/
/v8AAAAAAQAEAAIAAgACAAMABQAFAAUABgAIAAoACwANAA4ADgAOAA4AEAARABMAFAAV
ABYAGgAaABwAHQAeAB8AHQAeAB8AIAAfAB8AHwAfAB8AHwAfAB8AHwAfAB0AHQAdABsA
GgAZABUAFQAUABMAFQATABEADgAMAAoACAAIAAcABgADAAMAAQABAP///v/+//3//P/7
//v/+//5//f/+f/5//n/9//1//f/9//2//T/9P/z//P/9f/0//T/9P/0//T/8v/0//T/
8//z//P/8f/x//H/8v/0//P/8//0//T/9P/0//T/9f/1//T/9P/0//T/9P/1//X/9f/1
//X/9f/1//X/9f/3//f/9//4//j/+P/4//j/9v/3//f/+P/6//r/+//7//n/+f/3//n/
+f/5//n/+f/5//n/+v/6//z/+v/6//r/+v/7//v/+v/4//j/+P/4//j/+P/4//j/+P/4
//f/9//3//f/9//4//r/+v/6//j/9v/2//b/9v/4//j/+P/4//f/9//3//f/9//1//X/
9v/2//b/9v/2//T/9P/0//T/9f/3//j/+f/2//b/9v/2//b/9f/1//b/+P/4//j/9//0
//T/9f/1//X/9f/1//X/9v/2//j/9v/0//X/9v/3//j/+f/8//3//f/7//z//f/+////
AAACAAIAAgACAAEAAQADAAMABQAGAAYABgAIAAgAAwACAAIAAQADAAQABQAGAAYABgAG
AAYABAAEAAQABAAEAAQAAgABAAIAAQAAAPz/+P/2//X/9P/2//b/9v/2//T/9P/z//P/
9P/0//T/9P/y//D/8P/w/+7/8P/u/+3/8f/v/+7/7//s/+z/8P/2//z/CgAbAC0APwBY
AHAAgwCOAJQAkQCCAGkASgApAA4A8//Y/8L/u/+5/73/x//Q/9b/2P/a/9r/2//g/+P/
5f/n/+n/6//s/+r/6P/q/+z/7f/u//D/7v/u/+7/7//t/+3/7f/t/+//8P/y//P/8f/x
//H/8f/v//D/8P/v//H/8v/y//L/9P/0//T/9P/0//T/9P/0//T/9P/0//X/9f/2//b/
9v/2//b/9v/2//r/+v/6//v/+f/5//r/+v/6//r/+//+//z//P/8//3/////////AAAC
AAQABQAHAAgACAAIAAgACgALAA0ADgAPABAAFAAUABQAFQAWABcAFQAWABcAGAAbABsA
GwAbABsAGwAbABsAHQAdABsAGwAZABcAFgAVABUAFQAUABMAEQAPAA0ACgAKAAgABgAG
AAcABgADAAMA//////3//P/8//v/+v/5//n/+f/3//X/9f/1//X/8//z//X/9f/0//T/
9P/z//P/8//y//L/8v/y//L/8P/y//L/8f/x//H/8//z//P/9P/y//H/8f/y//L/8v/y
//L/8//z//L/8v/y//L/8v/z//X/9f/1//X/8//z//P/8//z//P/8//0//b/9v/2//b/
9P/1//X/9v/2//b/9//3//n/+f/3//n/+P/3//b/9f/3//f/+P/4//r/+P/4//j/+P/5
//n/+P/2//b/9v/2//T/9P/0//T/9v/2//X/9f/1//X/9f/2//T/9P/0//L/8//0//X/
9v/1//T/8//y//X/9f/1//X/9f/z//P/9P/0//T/9P/0//T/9P/0//T/9f/3//j/+f/1
//T/8//y//L/8f/x//L/9P/0//T/8//y//L/8//z//X/9f/1//X/9v/y//L/9v/2//T/
9P/0//T/9//6//v/+//7//z//f/+//7//v////7///8AAAAAAQD/////AQACAAIAAgAE
AAQABAAEAAUABQAEAAQABAAEAAQABAAEAAQABAAEAAQABAAGAAYABAADAAIAAQAAAPz/
/P/6//n/+P/3//b/9f/0//T/9P/z//P/8v/y//L/8v/y//D/8P/w//L/9P/y//H/8f/x
//D/7f/s/+z/7P/u//L/+P8DABMAJQA8AFIAZwB8AIwAlwCWAIcAcABVADgAGwD8/+D/
y//F/8P/wf/G/9L/2P/W/9j/3f/e/+H/5//p/+n/6f/s/+7/7v/s/+3/7f/t/+7/7v/u
/+7/7//v/+//7//v//H/8v/0//X/9P/z//L/8f/z//T/9P/z//P/9P/0//T/9P/0//T/
9P/0//T/9P/0//b/9v/2//f/9f/2//b/9v/4//j/+P/4//j/+P/4//n/+f/5//r/+v/6
//r/+//+//7//v/+////////////AAACAAQABQAHAAoACgAKAAoACgALAA0ADgARABIA
FgAWABQAFQAWABcAGQAaABsAHAAdAB0AHQAdAB0AHQAdAB0AHQAdABsAGwAdABsAGgAZ
ABcAFwAWABUAEwARAA8ADAAOAAwACgAKAAkACAAFAAUAAgABAP7//P/+//3//P/7//v/
+//5//f/+f/5//n/9//1//f/9//2//b/9v/1//X/9f/0//T/9P/2//b/9P/2//b/9f/1
//X/9P/z//L/8v/0//P/8//0//T/9P/0//T/8//z//L/8v/0//T/9P/1//X/9f/1//X/
8//z//P/8//z//P/8//0//T/9P/0//T/9P/1//X/9v/2//b/9//3//X/9f/z//X/9v/3
//j/+f/5//n/+v/6//j/9v/2//b/9v/3//f/9v/4//j/+P/4//b/9v/2//b/9v/2//X/
9f/3//f/9//4//b/9v/2//T/9P/0//T/9P/2//b/9v/2//f/9//3//f/9//1//X/9v/4
//j/+P/4//b/9v/2//b/9v/3//f/9//2//b/9v/2//b/9f/1//b/9P/0//T/8//y//L/
8//z//P/8//z//P/9P/0//T/9P/4//j/+v/6//r/+v/6//r//P/8//v/+//8//3//v/9
//7/AAAAAAIAAgABAAEAAQABAAMABAAGAAYACAAIAAUABAAEAAMABgAGAAYABgAGAAYA
BgAGAAYABgAGAAYABAAEAAIAAQAAAP///v/6//r/+P/3//b/9v/2//b/9v/2//b/9f/1
//L/8v/y//L/9P/y//L/8v/y//T/8v/x//H/8f/w/+3/6v/w//b//P8IABYAJwA7AFUA
bgCAAJEAnACaAI0AdABZADwAHQAEAOn/0P/E/8H/vf+7/8X/0P/W/9j/2v/a/93/4P/l
/+v/7f/r/+3/8P/w//D/8v/z//P/8//0//P/8v/x//H/8f/x//H/8f/w//D/8f/x//P/
8//z//P/9f/2//b/9f/0//T/8//y//b/9v/2//b/+P/4//j/+P/4//j/+P/5//n/+v/6
//r/+v/6//r/+v/8//z//P/9//////8AAAAA///+//7/AAAAAAAAAAABAAIAAwAEAAYA
CAAKAAsADQAMAAwADAAMABAAEQATABQAEwAUABgAGAAYABkAGgAbABkAGgAbABwAHQAd
AB0AHQAdAB0AHQAdAB0AHQAbABsAGwAZABgAFwAXABcAFgAVABMAEQAPAAwADAAKAAgA
CAAFAAQAAQABAAEAAQD///7//v/9//z/+//9//3/+//5//f/9//3//X/9f/3//f/9v/2
//b/9f/1//f/9v/2//b/9P/0//L/9P/0//P/8//z//X/9f/1//b/9f/z//L/8v/z//T/
9f/2//f/9//2//b/9v/2//b/9//3//f/9//3//X/9f/1//X/9v/3//j/+v/6//r/+v/6
//r/+//7//z//P/8//3//f/7//v/+f/7//v/+//7//v/+//7//z//P/8//r/+v/6//r/
+//7//r/+v/6//r/+v/6//r/+v/6//r/+v/5//n/+f/5//n/+v/4//j/+P/2//j/+P/4
//j/+P/4//j/+P/5//n/+f/5//n/9//3//j/+v/6//r/+v/5//j/9//2//j/+f/5//n/
9v/2//b/9v/4//f/9//4//r/+v/6//n/+P/4//n/+f/5//n/+f/5//j/+P/6//z/+v/6
//r/+v/8//7//v/9//v//P/9//7/AQACAAQABAAEAAQAAwADAAMAAwAFAAYABAAEAAYA
BgAEAAQABQAFAAYABgAGAAYACAAIAAgACAAGAAYABgAGAAgACAAGAAUABgAFAAQAAAD8
//r/+f/4//j/+P/4//j/+P/4//f/9//2//b/9v/2//T/8v/y//L/9P/2//T/8//x//P/
9P/x//D/8v/0//r/BAAQAB0AMwBJAF4AcgCFAJAAlACNAHwAYwBGACkAEADz/9r/yv/F
/7//vf/D/87/1v/a/97/4P/h/+T/6f/r/+n/6//v//L/8P/w//D/8f/x//H/8v/w//D/
8P/x//P/8//z//P/9v/2//f/9//1//X/9f/1//X/9v/2//X/8//0//T/9P/2//b/9v/2
//n/+v/7//z/+//6//n/+f/3//j/+P/4//n/+v/7//z//v/+//7////9//3//v/+//7/
/v///wIABAAEAAQABQAEAAMAAgACAAYACAAJAAsADgAOAA4ADgAOAA8AEQASABMAFAAY
ABgAFgAXABgAGQAbABwAHQAeAB8AHwAfAB8AHQAdAB0AHQAfAB8AHQAdAB0AGwAaABkA
FgAVABMAEQATABEADwAMAAwACgAIAAgABwAGAAMAAwADAAMAAQAAAP///f/7//n/+//7
//n/9//5//n/+f/3//X/9//3//b/9P/0//P/8//0//T/9f/2//T/9P/y//T/9P/z//P/
8//z//P/8//0//T/8//z//T/9P/0//T/9P/3//f/9v/2//b/9v/2//f/9f/1//X/9f/3
//f/9//3//f/9//3//j/+P/4//j/+P/6//v/+//8//z//P/9//3//f/9//v//f/9//3/
/f/9//3//f/+//7//P/6//r/+v/6//v/+//6//z//P/8//z/+//6//n/+P/4//j/9//3
//n/+f/5//r//P/8//z/+v/4//j/+P/4//r/+v/6//r/+v/5//j/9//5//f/9//4//j/
+P/4//j/+P/4//j/+P/2//f/9//3//j/+P/4//j/+P/3//f/+P/2//b/9v/1//b/9v/3
//f/9f/1//X/9f/0//T/9P/0//L/8v/z//b/+P/4//j/+P/2//j/+P/3//j/+v/8//7/
//8AAAIAAgAAAAAA//////////8BAAIAAAAAAAIAAgABAAIABAAFAAQABAAEAAQABgAG
AAYABgAIAAgACAAIAAcABgADAAEAAQABAAEA/v/7//j/9v/0//T/9P/0//T/9P/0//P/
8//y//L/8v/y//T/8v/y//L/8P/y//D/7//v/+//7v/t/+r/6v/y//j/+v8EABUAJwA9
AFIAZAB3AIoAkgCPAIYAcQBWADsAIgAHAOr/1P/F/8H/v//F/9L/2v/a/9r/2v/d/+L/
5f/l/+f/6f/p/+j/6v/o/+b/6f/p/+n/6v/t/+7/7//x/+//7//v/+//7//u/+7/7f/v
/+//7//v/+//8P/w/+//7f/u/+7/7v/w//D/8P/w/+7/7v/u/+7/7//w//H/8//z//T/
9P/0//T/9P/0//T/9v/2//b/9//5//n/+v/6//r/+v/7//7//f/8//v/+//9//3//f/+
//7/AAABAAMABAAEAAQABAAGAAcACQAKAAwADgATABQAEgATABQAFQAVABYAFwAYABoA
GwAcAB0AGgAZABgAFwAZABkAFwAXABkAFwAWABUAEwATABIAEQARAA8ADQAKAAoACAAG
AAYABQAEAAEAAQD//////f/8//z/+//6//n/+P/3//T/8f/z//P/8//x//H/8//z//L/
8P/w/+//7//x//D/8P/w//D/8P/u//D/8P/v/+//7//v/+//7//w//D/7//v//D/8v/y
//L/8v/w/+//7f/s/+7/7v/u/+//7//v/+//7//v/+//7//v//D/8f/y//T/8//y//H/
8P/y//P/8//0//L/8v/z//P/9f/3//f/+//6//n/+P/3//X/8//y//D/8f/w//H/8v/0
//X/9f/0//L/8v/y//L/8v/y//L/8v/y//L/8f/x//P/8//z//T/8v/y//L/8P/u/+7/
8P/y/w==
         </WaveFormData>
      </LeadData>
      <LeadData>
         <LeadByteCountTotal>10000</LeadByteCountTotal>
         <LeadTimeOffset>0</LeadTimeOffset>
         <LeadSampleCountTotal>5000</LeadSampleCountTotal>
         <LeadAmplitudeUnitsPerBit>4.88</LeadAmplitudeUnitsPerBit>
         <LeadAmplitudeUnits>��V</LeadAmplitudeUnits>
         <LeadHighLimit>2147483647</LeadHighLimit>
         <LeadLowLimit>268435456</LeadLowLimit>
         <LeadID>II</LeadID>
         <LeadOffsetFirstSample>0</LeadOffsetFirstSample>
         <FirstSampleBaseline>0</FirstSampleBaseline>
         <LeadSampleSize>2</LeadSampleSize>
         <LeadOff>FALSE</LeadOff>
         <BaselineSway>FALSE</BaselineSway>
         <ExcessiveACNoise>FALSE</ExcessiveACNoise>
         <MuscleNoise>FALSE</MuscleNoise>
         <LeadDataCRC32>298838202</LeadDataCRC32>
         <WaveFormData>
9P/0//T/9P/2//j/+//9/wAAAAABAAMAAwAGAAYABQAHAAUABAAEAAMABAAFAAQABQAF
AAIAAQD9//3/+//5//v/+//8//z/+//5//n/+f/3//f/9//3//f/9//0//L/8v/y//L/
8f/y//L/8v/y//L/8f/v/+//7f/t/+3/7v/v//D/8f/w/+7/7v/u/+7/7P/t/+3/7f/y
/+7/6v/t//H/8P/0//j/+P/2//j/9v/v/+n/5v/i/+L/6//0//z/AwAJAAYA+P/0//P/
7P/k/+P/3//U/9b/3P/h/+j/9v/+/wQABgAFAAQABQAAAPf/8//z//L/8v/z//X/9P/z
//L/8P/w//D/8f/x//H/8f/w//L/8v/y//L/8P/y//P/8//z//L/8v/w//L/8v/z//P/
8//y//L/8f/y//L/8v/y//H/8f/y//L/8//z//H/8P/y//P/9P/1//T/9f/1//X/9//2
//b/9v/2//j/+f/5//n/+f/5//n/9//3//f/+f/7//3//f/9//z//P/8//z/AQACAAMA
BQAHAAkACQAJAAYABgAJAAoADQAOAA4AEAAMAAwADAAMAA0ADQAPAA8ADQANAAsACwAK
AAoACwALAAkACQAJAAcABwAHAAUABQADAAIAAgADAAUAAwAAAP7/+//7//n/+f/7//v/
+//5//r/+f/3//f/9v/1//T/8//y//L/8v/w//L/8v/y//L/8//z//P/8v/y//H/8f/x
//L/8v/y//P/9f/1//X/9f/y//L/9P/1//T/9P/0//T/9P/0//P/8//z//P/8//1//b/
9v/1//j/9v/2//b/+f/3//f/9//3//j/+P/4//j/9v/3//j/+P/5//r/+//7//n/9//5
//v/+//7//r/+v/5//f/9//4//j/+P/4//j/+f/6//n/+v/4//j/+v/6//r/+v/6//n/
+f/5//f/9//2//f/9//3//j/9//4//j/9f/0//T/8//0//X/9f/2//b/9v/2//b/9P/0
//T/9P/2//b/9v/1//T/9P/0//b/9//3//f/9v/3//b/9f/1//T/9P/2//b/9//4//j/
+P/2//X/9f/0//L/8//z//P/9P/1//X/9v/0//b/+f/6//v//P//////AAAAAAMABQAH
AAoACQAHAAYAAwACAAIAAgAEAAYABgAGAAUAAwABAP/////7//n/+//7//3//v/+//3/
/P/7//r/+f/5//n/+f/5//f/9v/3//j/9v/1//T/9P/z//L/8f/v/+7/7//w//H/8f/y
//L/8v/y//D/8P/w//D/8P/w//H/8f/x//D/8P/u//H/9f/2//j/+v/4//T/8P/q/+H/
3//k/+j/8P/5/wIACAAFAPn/9P/6//z/9//y/+7/6//v//D/7P/s//f/BAAIAAgADgAQ
AAkABgAHAAQA/f/5//f/9P/0//f/9//2//X/9P/2//b/9v/3//f/9//3//b/9P/0//T/
9P/0//b/9//3//n/+P/4//b/9P/0//X/9f/2//b/9//3//j/+P/4//j/+P/3//f/9v/5
//n/9//2//b/9//4//n//P/9//3//f/7//r/+v/6//z//v/////////////////9//3/
/f///wMABQAFAAUABAAEAAQABAAFAAYABwAJAAkACwALAAsACgAKAA0ADgAPABAAEAAS
AA4ADgAOAA4AEQARABMAEwAVABUAEwATAA8ADgAOAA0ADwAPAA8ADQAKAAkABgAFAAcA
BgAGAAcABQADAAAA/v/9//3/+//7//3//f/9//v/+v/5//f/9//1//X/9f/1//b/9v/2
//T/9v/2//b/9v/5//n/+f/4//j/9//3//f/9v/2//b/9//3//f/9//3//b/9v/4//n/
+v/6//r/+v/6//r/+f/5//n/+f/5//v//v/+//3/AAD+//7//v8BAP///////////v/+
//7//v/8//3//v/+/wAAAAAAAP///f/7//3//////////v/+//3/+//7//z/+v/6//r/
+v/9//7//f/+//v/+v/7//r//P/8//z/+//7//v/+f/5//r/+//7//v//f/7//v/+v/5
//j/+P/3//j/+f/5//r/+v/6//r/+v/4//j/+P/4//r/+v/6//n/9v/2//b/+P/6//v/
/P/8//n/+P/3//f/+P/4//r/+v/8//z/+//6//f/9//4//j/+P/5//n/+f/3//f/+P/4
//b/+P/6//z//v8BAAEAAgACAAMABQAHAAoACwALAAwACwAIAAgACAAKAAoACgAKAAkA
BwAFAAMAAwABAP//AQABAAMABAAEAAMAAgABAAAA///9//3//f/9//z/+v/6//r/+P/3
//b/9v/4//j/+P/3//X/9f/1//X/8//0//T/9P/2//T/9P/0//P/8v/x//H/8v/z//P/
9P/2//f/9f/2//r//v/+//z/+P/0/+//6//o/+z/8v/7/woAEgARAAsAAgAAAAIA/f/0
//D/7f/n/+b/5v/o/+///P8IAAwAEAASABEADgAJAAQA///7//n/+P/4//v/+//6//n/
+P/3//b/9f/1//f/9//3//b/+P/4//j/+P/2//j/+f/5//v/+v/6//j/9v/2//f/9//4
//j/+f/5//r/+v/6//r/+v/5//n/+P/6//v/+v/6//n/+f/5//n//P/9//3//f/9//z/
/P/8//r//P/9//3//v///wAAAQD///////8BAAMABQAFAAUABAAEAAQABAAFAAYABwAJ
AAkACwALAAsACgAKAA0ADgARABIAEgAUABIAEgASABIAEQARABMAEwAUABUAFAAVABAA
EAARABEAEQARABEADwAMAAsACAAHAAcABgAGAAcACQAHAAQAAgD//////f/9//3//f/9
//v/+v/5//f/9//3//f/9//3//j/+P/4//b/9f/0//P/8v/0//X/9v/2//T/8//z//P/
9v/2//b/9//3//f/9//3//T/9P/2//f/+v/6//r/+v/6//r/+f/5//n/+f/5//v//f/8
//r//P/6//r/+v/9//3//f/9//3//P/8//z//P/8//3//v/+//7//v/+//3/+//5//v/
/f///////v/+//v/+f/5//r//P/8//z//P/8//z/+v/6//j/+P/6//r/+v/6//r/+f/7
//v/+f/5//j/+f/5//n/+//5//n/+P/4//j/+f/5//n/+f/4//j/9v/2//b/9v/3//j/
+f/6//r/+v/6//n/9v/2//b/+P/5//n/+f/4//n/+P/3//f/9v/2//j/+P/6//r/+f/4
//f/9//4//j/9v/3//f/9//1//X/9P/0//T/9v/5//r/+//8//7///8BAAIAAQADAAUA
CAAJAAkACgAJAAcABgAFAAYACQAKAAsACwAFAAMAAQABAP///f//////AAAAAP///f/7
//v/+//7//3//f/9//3/+v/4//j/+P/2//X/9P/0//T/9P/0//P/8//z//P/8//x//L/
8v/y//T/8v/y//L/8f/w/+//7//y//P/8//0//T/7//t//L//P8AAP7//P/8//r/8f/r
/+j/6P/s//f//v8EAAkADQAKAAIAAAD///T/6v/p/+P/2v/a/97/4f/o//b/AgAMABAA
CwAIAAcABAD///n/9//2//T/9f/3//b/9f/0//T/9P/0//X/9//3//f/9v/1//T/8//y
//L/9P/1//X/9f/0//T/8v/y//L/8//z//b/9v/3//f/9P/0//T/9P/1//X/9v/2//n/
+f/3//b/9f/1//X/9f/4//n/+f/5//n/+P/4//j/+P/6//v/+//9//3//f/9//v/+//7
//3/AQADAAMAAwABAAAA///+/wMABAAFAAcABQAHAAcABwAGAAYACQAKAAwADgAPABIA
EAAQABAAEAAPAA8AEQARABEAEQAPAA8ADgAOAA8ADwAPAA8ADwANAAwACwAIAAcABwAG
AAYABwAFAAMAAAD+//3//f/7//v//P/9//7//f/6//n/9//3//X/9f/1//X/9P/0//T/
8v/y//L/8v/y//P/8//z//L/8v/x//H/8f/y//L/8v/z//H/8f/x//H/8P/w//L/8//2
//b/9v/2//X/9P/y//H/9P/1//b/+f/5//j/9v/4//j/+P/4//v/+f/5//n/+f/6//r/
+v/6//r/+//8//z//P/8//z/+//5//f/+f/7//3//f/8//z//f/7//v//P/7//r/+f/4
//n/+v/5//r/+P/4//r/+v/6//r/+v/5//f/9//1//X/9v/3//f/9//4//f/+P/4//f/
9v/2//X/9//3//b/9v/2//b/9v/2//T/9P/0//T/9v/2//b/9f/2//b/9v/4//j/9//2
//T/8//y//H/8f/z//T/9//4//j/+P/3//b/9P/z//P/8v/y//P/8//z//X/9f/0//T/
9v/2//X/9P/3//j/+f/6//3//f/+//7/AQADAAUACAAGAAUABQADAAQABAAEAAYABwAG
AAUAAwAAAP///v///////f///////f/8//r/9//4//n/+v/7//v/+//7//v/+P/2//b/
9v/4//f/9v/2//P/8v/x/+//8P/x//L/8//z//T/9P/0//P/8P/v/+7/8f/y//P/9f/0
//P/8f/w/+7/7//3//z/+v/6//z//v/4//D/7f/p/+b/5v/s//X/+v/+/wMACQAIAAAA
/P/7//T/6v/j/9//2v/a/+D/5//y//7/CAAMAAwACQAGAAcAAAD///3/+//4//r/+//6
//j/9v/0//b/9v/2//f/9f/1//X/9P/0//T/9P/0//b/+P/5//n/9//2//b/9P/2//b/
9//3//r/+v/7//v/+f/4//f/9v/5//n/+v/6//n/+f/3//b/+P/5//r/+//8//3//f/9
//v/+v/6//r//P/+///////9//3//f/9//7///8AAAMABAAFAAQAAwADAAQABQAGAAcA
CAAJAAsACQALAAsACwAMAAwADwAQAA8AEAAQABIAEQASABMAFAAVABUAFwAXABYAFQAS
ABEAEQASABQAFQASABEAEAANAA4ADQAKAAkACgAKAAsADQAKAAcAAwAAAAIAAwACAAMA
AAD///7/+//7//v/+v/7//v/+//7//v/+v/6//r/+P/6//r/+v/6//n/+f/5//j/+P/3
//f/9//4//j/+P/5//j/9//2//X/9f/2//n/+//7//r/+f/4//n/+v/6//v//f/9//3/
///8//r/9//4//v//P/9/wEA///////////+//7//v/+////AQADAAQAAwACAAEA//8B
AP//AQADAAEAAQAAAAAA///9//3//v8AAAAAAAAAAP///v/7//r//P/8//7//v/+//7/
/v/9///////9//3//P/9//3//f/7//n/+f/4//r/+v/7//v/+//7//r/+v/8//z//P/8
//z//P/8//z/+v/6//r/+f/5//r/+//+//7//f/8//r/+f/4//f/9//6//r//P/8//r/
+v/5//j/+P/5//v//P/6//v/+//7//3//f/8//r//P///wAAAQACAAUABQAGAAYACQAL
AA0AEAAPAA0ADAAJAAoACgAKAAwADgAOAA4ADQAHAAUAAwADAAQAAwAGAAcABQAEAAIA
//8BAAEAAQABAAMAAwADAAMA/v/8//z//P/6//n/+P/4//r/+v/6//n/+f/5//n/+f/5
//r/+v/6//j/9v/2//b/+P/4//j/+f/3//f/9v/2//j/+//9//7/BAAEAAQAAAD2/+7/
6//p/+b/7v/0//v/BgAOAAsAAQD6/wAAAgD///r/9v/v/+3/7v/u//D/+f8IABAAEgAW
ABgAFQAQAA0ACAAFAAMAAQACAAIA///9//z/+//6//r/+v/6//v/+//7//v/+v/7//z/
/f/+//7/AAABAAEA///+//7//P/9//7/AAABAAEAAAAAAP///v/+//7//v8BAAEAAgAC
AAEAAQD///7///8BAAMABQAFAAUABAADAAMAAgACAAIABAAGAAcABwAHAAcABwAHAAcA
BwAHAAkACQALAAsACwAKAAoACgAKAA4AEAASABUAFAAVABQAEwAUABQAFwAYABcAGAAY
ABoAFgAWABYAFgAYABkAHAAdABwAGwAYABcAFQAWABgAGQAXABcAFwAVABIAEQAOAA0A
DwAOAA4ADwAPAA0ACgAIAAkACQAHAAcABQAFAAUAAwACAAEA/////////////////P/8
//z/+v/7//z//f/+//3//f/9//z//P/7//v/+//9//7///8BAAEAAQABAAEAAAAAAAIA
AwADAAIAAQAAAAIAAgABAAEABQAFAAUABwAGAAQAAQACAAQABAAEAAcABQAFAAUABQAE
AAQABAAEAAYABwAIAAgABwAGAAUAAwAFAAMABQAHAAcABwAGAAYAAwABAAEAAgAFAAYA
BwAIAAUABAABAAAAAAAAAAIAAgAAAAAAAAD//wEAAQD/////AAABAAEAAQABAP/////+
/wAAAAABAAEAAQABAAAAAAD+//7//v/+/wAAAAAAAAAAAAAAAAAA//8AAAAAAAACAAEA
AQABAAAA///+//3//f8AAAAAAgACAAAAAAD///7//////wAAAAD+//////////////8A
AAMABAAFAAYACQAJAAoACgANAA8AEQAUABQAEwATABEAEAAQABAAEgASABIAEgARAA0A
CwAJAAkABwAFAAcABwAKAAoACQAHAAUABQAFAAUABQAFAAUABQACAAAAAAAAAAIAAQAA
AAAAAAAAAAAA///7//v/+//7//3//v/+//7//P/6//r/+v/6//r/+v/7//z//f/9//7/
/v///wEAAgAEAAYABgAEAP7/+v/1/+//8P/4/wQACQAOABgAGwAPAAYACAAIAP//+v/6
//H/7f/y//L/8v/5/wYAEAAYABwAGAATABIAEQAKAAcABQABAAIABgAFAAMAAgABAAAA
/v/+//7///8BAAEAAQAAAP7//v/+//7//v8AAAEAAQABAAAAAAD+/wAAAAABAAEABAAE
AAUABQACAAIAAgACAAEAAQACAAIAAwADAAEAAAAAAAEAAgADAAQABQAFAAUABQAEAAQA
BAAGAAgACQAJAAkACQAJAAkACQAJAAkACwANAA8ADwAPAAwADAAMAAwADwAQABEAEwAT
ABUAFQAVABQAFAAXABgAGQAaABoAHAAYABgAGAAYABkAGQAbABsAHQAdABsAGwAWABYA
FwAXABcAFwAXABUAFgAVABIAEQAPAA4ADgAPAA0ACwAIAAYABQAFAAMAAwADAAMAAwAB
AAAA///9//3////////////8//z//P/6//r/+v/6//r//f/9//3//P/6//n/+f/5//r/
+v/6//v/+//7//v/+//6//r//P/9/wAAAAAAAAAA/v/+//3//f8BAAEAAQADAAMAAgAA
AAIAAAAAAAAAAwADAAMAAwADAAIAAgACAAIAAAABAAIAAgAEAAQABAADAAEA//8BAAMA
AwADAAIAAgABAP////8AAAEAAgADAAQAAgACAAAAAAAAAAAAAgACAAIAAgACAAEA////
//3//f/+/////////wAA//8AAAAA/v/+//////8AAAEAAQACAAEAAAD///7//v/+//7/
/v8AAAAAAAD///3//P/7//z/AAABAAIAAgD///7//f/9//z//P/+//7/AAAAAP///v/9
//3//v/+//7//////////f/7//z//P/6//7/AAACAAQACAAJAAsADAALAA0ADwASABIA
EQARAA8ADAAMAAwADgASABIAEgARAA0ACwAJAAkABgADAAQAAwAFAAYABgAFAAMAAwAD
AAMAAwADAAMAAwAAAP7//v/+//7//f/8//z/+v/6//r/+f/5//n/+f/5//n/+v/6//r/
+v/4//j/+P/2//b/9v/3//f/9//2//b/+v/5//n//v8CAAIABAACAP7/+P/z/+3/6v/s
//j/AQAKABIAFwAVAAwAAgAAAPv/8v/w/+v/4//g/+T/5v/t//z/CAAMAA4ADgAPABAA
DQAGAAEA/f/7//r/+P/7//z//P/8//z/+//6//n/+f/7//v/+//6//z//P/8//z/+v/8
//3//f/7//r/+v/4//r/+v/7//v//v/+///////8//z//P/8//3//f/+//7///////3/
/P/8//3//v///wIAAwADAAMAAQAAAAAAAAAAAAIAAwADAAMAAwADAAMAAwADAAMABQAJ
AAsACwALAAoACgAKAAoACwAMAA0ADwARABMAEwATABAAEAATABQAFQAWABYAGAAWABYA
FgAWABcAFwAZABkAGwAbABkAGQAUABQAFQAVABUAFQAVABMAEAAPAAwACwANAAwADAAN
AA8ADQAKAAgABQAFAAMAAwADAAMAAwABAAAA///9//3//f/9//3//f/8//z//P/6//r/
+v/6//r/+//7//v/+v/4//f/9//3//j/+P/4//n/+//7//v/+//4//j/+v/7//r/+v/6
//r//P/8//v/+//9//3//f///wEAAAD+/wAA/v/+//7/AQABAAEAAQABAAAAAAAAAAAA
AAABAAIAAgACAAIAAgABAAEA//8BAAMAAwADAAIAAgABAP////8AAAIAAgACAAIAAgAC
AAAAAAD+//7/AAAAAP7//v/+//3///////3//f/+/////////////f/9//z//P/8//3/
/f///////v/+//7//v/+//7//v/+//7//v/+//7//v/9//z//P/8//7/AQABAAEAAAD+
//z/+v/5//r/+v/8//z//P/8//v/+v/7//v//P/8//z//f/9//3////5//j/+v/8//7/
/v/+//7/AgADAAUABgAHAAkACwAOAA8ADwAQAA8ADAAMAAwADgAOAA4ADgANAAsACQAH
AAcABQADAAUABQAGAAYABQADAAEAAQABAAEAAwADAAMAAwACAAAAAAAAAP7//f/8//z/
/v/+//7//f/5//n/+f/5//n/+v/6//r/+v/4//j/+P/4//j/+P/5//v/+//6//r/+P/3
//f/+v/8//7/BAAGAAQAAAD7//X/8P/s/+z/8//8/wYADQATABQADgAGAAUAAgD2/+3/
6//o/+T/4v/n/+7/+v8GAA4AEgARABAAEQAOAAcAAwD///7//v/9/////v/9//z/+v/6
//r/+//9//3//f/8//z//P/8//z/+v/8//3//f/9//z//P/6//r/+v/7//v//v/+////
///8//z//P/8//////8AAAAAAQABAP///v/8//3//v///wIAAwADAAMAAQAAAAAAAAAA
AAIAAwADAAUABQAFAAUAAwADAAMABQAHAAkACQAJAAoACgAKAAoACwAMAA0ADwAQABMA
FAAVABIAEgAVABYAFwAYABgAGgAYABgAGAAYABkAGQAbABsAGwAbABkAGQAWABYAFwAX
ABkAGQAZABcAFAATABAADwARABAAEAARAA8ADQAKAAgABwAHAAUABQAHAAcABwAFAAQA
AwABAAEA//////////8AAAAAAAD+//z//P/8//z/+//7//v/+v/6//n/+f/5//z//P/8
//3/+//7//v/+//6//r//P/9//7//v/+//7//P/8//v/+/////////8BAAMAAgAAAAIA
AQAAAP//AQABAAEAAQABAAIAAgACAAIAAAABAAIAAgACAAIAAgABAP///f///wEAAgAD
AAMABAAFAAMAAwAEAAMAAgABAAAAAgACAAAAAAAAAAAAAgACAAIAAgACAAEAAQABAP//
//8AAAEAAQABAAEA//////7//P/8//3//f/+//////8AAP7//v/+//7//P/8//z//P//
/wAAAQABAP///v/9//7/AQABAAEAAAD///7//f/9//7//v8AAAAA/v/+//3//P/7//v/
/P/8//r/+//7//v/+//7//r/+v/+/wIAAgADAAQABQAGAAcABwAIAAgACgANABAAFAAR
AA8ADgALAA0ADgAPABIAEwASABEADwALAAkABwAHAAUAAwAFAAUABAAEAAMAAQACAAMA
BAAFAAMAAwADAAMA/v/8//z//P/+//3//P/8//z//P/8//v/+f/5//n/+f/5//r/+v/6
//n/9v/1//T/9//4//n/+//5//n/+P/4//j/+////wAAAgAEAAQAAgD+//T/7f/r/+z/
8P/4////BAAMAA0ABQD+/wAAAgD9//j/9P/x/+//7P/q/+z/9/8EAA4AEgAWABYAEwAQ
ABEADAADAAEAAwACAAAAAQABAAAA///+//7//v/+/////////////v/9//z/+//6//z/
/v///////f/8//z/+v/8//z//f/9/wAAAAABAAEA/v/+//7//v8BAAEAAgACAAMAAwAB
AAAAAAABAAIAAwAEAAUABQAFAAMAAgACAAIAAgAEAAUABQADAAMAAwADAAUABQAFAAcA
CwANAA0ADQAKAAoACgAKAA0ADgAPABEAEAARABAADwARABIAFgAYABgAGAAXABgAFgAW
ABYAFgAZABkAGwAbABkAGQAXABcAFgAWABcAFwAVABUAFQATABIAEQAOAA0ADQAMAAwA
DQANAAsACAAGAAcABwAFAAUABQAFAAUAAwAAAP///f/9//3//f/9//3//P/8//z/+v/8
//z//P/8//3//f/9//z/+//5//j/9//5//r/+//9//3//f/9//3/+v/6//z//f///wAA
AQACAAAAAAD/////AgADAAQABwAGAAQAAQACAAIAAgACAAUABwAHAAcABwAFAAQAAwAC
AAMABQAHAAgABgAGAAYABQAFAAMABQAHAAcABwAGAAYABQADAAMABAAEAAQABAAEAAQA
BAACAAIAAgACAAQABAAGAAYABgAFAAMAAwABAAEAAgADAAMAAwADAAEAAQAAAAIAAgAD
AAMABQAFAAQABAACAAIAAgACAAQABAAEAAQAAgACAAIAAQAAAAAAAAACAAUABQAFAAQA
AQAAAP////8CAAIABAAEAAIAAgABAAAAAAABAAMABAACAAMAAwADAP//AQACAAQABQAG
AAcACAAJAAkACgAKAA0ADwARABQAFQAVABYAFQATABIAEQASABYAFgAWABUAEQAPAA0A
DQAJAAcACQAJAAoACgAJAAcABwAHAAcABwAHAAcABwAHAAYABAAEAAQABgAFAAQABAAE
AAQABAADAP//////////AQACAAIAAgAAAP7//v/+//7//v/+//////////7//v/6//3/
//8CAAYACgAKAAgABAD+//f/9f/0//b//v8JABIAGgAhABsADAAGAAoACQACAP7/+//5
//j/+P/4//v/BgAUABwAHgAiACEAHAAXABIADQALAA0ACgAGAAcABwAGAAUABAACAAIA
AgADAAQABQAGAAYABgAGAAYABgAEAAYABwAHAAcABgAGAAQAAgACAAMAAwAGAAYABwAH
AAcACAAJAAoACgAJAAkACAAJAAkABwAGAAgACQAKAAsADAANAA0ADQAMAAoACQAIAAoA
DAANAA0ADwAPAA8ADwAOAA0ADAANABAAEwAUABUAFgAWABYAFgAXABgAGQAbABsAHQAd
AB0AGgAaAB0AHgAhACIAIgAkACIAIgAiACIAIQAhACMAIwAkACUAJAAlACIAIgAjACMA
IgAhACAAHQAeAB0AGgAZABkAGAAYABkAGQAXABQAEgARABEADwAPAA8ADwAPAA0ADAAL
AAkACQAJAAkACQAJAAgACAAIAAYABAAEAAQABAAGAAcACAAIAAcABQAEAAMABgAGAAYA
BwAJAAkACQAJAAgACAAKAAsADAAMAAwADAAOAA4ADQANAA8ADwAPABEADwAOAAwADgAQ
ABAAEAATABEAEQARABEAEAAQABAAEAARABMAFQAWABQAFAAUABMAEwARABMAFQAXABcA
FgAWABUAEwATABQAFAAUABQAFAAWABYAFAAUABQAFAAWABYAFAAUABQAEwATABMAEQAR
ABQAFQAVABUAFgAVABYAFgAUABQAFQAVABYAFwAXABgAFgAWABYAFgAWABYAFgAWABgA
GAAYABcAFgAWABYAGAAXABcAFwAWABYAFgAWABcAFgAWABgAGAAXABYAFAASABMAEwAU
ABQAFgAXABcAFwAVABUAFAAUABIAFAAXABoAHAAcABwAHAAfAB8AIAAgACIAJQAoACwA
KgApACkAJwAoACgAKAAqACoAKgAqACkAJQAjACEAIQAhAB8AIQAhACEAIAAeABsAHgAf
ACAAIQAfAB8AHwAfABoAGAAYABgAGQAZABkAGgAXABYAFQATABMAEwATABMAEwAUABQA
FAAUABIAEgASABQAFAAUABUAEwATABIAEgAUABcAFwAYABoAHAAeAB4AGgAWABMADwAQ
ABAAEAAZACIAKAAtADEALAAkACYAJQAaABIAEQAJAAIABAAKABMAIAAsADIAMgAwAC8A
LgArACgAIwAfAB8AHgAaABcAGQAYABcAFgAYABoAHAAfAB4AHQAcABoAGAAYABgAGAAa
ABwAHQAdABwAGgAZABYAFwAYABoAGwAcABwAHQAdABoAGgAaABoAHQAdAB4AHgAfAB8A
HQAcAB0AHwAhACMAIwAjACIAIQAiACIAIwAkACQAJgAnACcAJgAlACQAIwAkACUAJgAp
ACgAKQAoACcAJwAoACkAKgArACwALQAvADEAMwAzADMAMgAyADUANgA1ADYANgA4ADkA
OgA7ADwAPAA7ADwAOwA7ADsAOQA5ADcAOAA6ADsAOgA5ADgANQA1ADUAMwAzADEAMAAw
ADEAMAAtACkAJgAoACkAKAApACcAJwAnACUAIwAhAB4AHQAfAB8AHwAfABwAHAAcABoA
HAAcABwAHAAdAB0AHQAcABwAGwAbABsAHgAeAB4AHwAeAB0AHAAbABsAHAAfACEAIAAg
ACAAIAAgACAAHwAfACMAIwAjACUAIwAiACAAIgAkACQAJAAnACcAJwAnACcAJgAmACYA
JgAmACcAKAAoACcAJgAlACMAJgAnACwAMQAwAC8ALQAsACoAJwAmACYAKAAoACgAKAAo
ACgAJgAmACgAKAAqACoAKAAoACgAJwAnACcAJQAlACcAKQAqACsAKQAnACcAJgAmACYA
KQAtAA==
         </WaveFormData>
      </LeadData>
      <LeadData>
         <LeadByteCountTotal>10000</LeadByteCountTotal>
         <LeadTimeOffset>0</LeadTimeOffset>
         <LeadSampleCountTotal>5000</LeadSampleCountTotal>
         <LeadAmplitudeUnitsPerBit>4.88</LeadAmplitudeUnitsPerBit>
         <LeadAmplitudeUnits>��V</LeadAmplitudeUnits>
         <LeadHighLimit>2147483647</LeadHighLimit>
         <LeadLowLimit>268435456</LeadLowLimit>
         <LeadID>V1</LeadID>
         <LeadOffsetFirstSample>0</LeadOffsetFirstSample>
         <FirstSampleBaseline>0</FirstSampleBaseline>
         <LeadSampleSize>2</LeadSampleSize>
         <LeadOff>FALSE</LeadOff>
         <BaselineSway>FALSE</BaselineSway>
         <ExcessiveACNoise>FALSE</ExcessiveACNoise>
         <MuscleNoise>FALSE</MuscleNoise>
         <LeadDataCRC32>3728443262</LeadDataCRC32>
         <WaveFormData>
AAAAAAAAAAAAAAAAAAD/////////////AAACAAMAAwACAAIAAgACAAQAAwABAAAA///7
//v/+P/3//j/9//2//j/+P/4//b/9f/1//X/9f/3//j/+P/5//n/+f/4//b/+P/4//j/
+f/5//n/+//8//3//f/9//7//v/+//7//v8AAAEAAQABAAEAAQACAAIAAgACAAIAAgAE
AAIAAgAEAAcABwAHAAkACAAJABAAFwAYABoAHAAdABoAFAAKAP//7//f/9X/z//G/77/
t/+1/7b/tv+x/67/tP+3/77/yf/T/9v/4//q/+7/8v/5//3///8EAAMAAwAEAAIAAwAE
AAUABwAIAAkACQAJAAkACQAJAAkACQAJAAkACQAKAAoACgAKAAoACQAJAAwADAAMAAwA
CgAKAAkACQALAAwADAAMAAwADAAMAAwADAALAAsACwALAAsACwALAAsACwALAAsACwAK
AAoACgAMAAwACwAKAAoACgAKAAoACAAHAAcABwAJAAgACAAIAAUABQAFAAQABQAEAAUA
BgAEAAMAAwADAAEAAQABAAAAAAAAAP////////////8AAAIAAgABAAEA////////////
/wAAAAABAP//////////AAAAAAEAAwAFAAUABQAGAAUABQAFAAUABwAHAAgACAAIAAgA
CAAJAAkACQAKAAoACgALAAsACgAGAAgACAAIAAgACQAJAAkACQAJAAkACQAHAAcABwAH
AAoACgAKAAkACwALAAsACwAJAAkACQAJAAsACwALAAoACgAKAAoACgAKAAoACgAKAAoA
CQAJAAkACgALAAwADQALAAsACgAKAAoACgAKAAoACgAKAAoACgAJAAkACQAJAAcACAAI
AAgACgAKAAkACQAJAAkACQAKAAgACAAIAAgACAAHAAcABwAIAAgACAAIAAcABwAHAAcA
BwAIAAgACAAHAAYABQAEAAYABgAGAAYACAAIAAgACQAIAAgACAAIAAYABgAHAAcABwAH
AAcABgAGAAYABgAGAAYABgAGAAcABwAGAAYABgAGAAYABgAGAAcABwAHAAcABgAGAAYA
BgAIAAkACQAJAAkACQAJAAkACQAJAAkACQAJAAoACgAKAAoACgAJAAcABgAFAAYABwAJ
AAwADQANAAwADAAKAAoACgAJAAUABAABAP3////8//z//v8AAAAAAAAAAP///P/6//n/
+v/7//7/AAAAAAEAAQABAP7//P/+//7/AAABAAEAAQADAAQABQAFAAMABAAEAAQABAAE
AAQABQAFAAUABQAFAAgACAAIAAgABgAGAAYABgAGAAgABwAJAAsADQAQABMAFgAXABgA
GAAYABcAFAAOAAQA+//5//f/8f/n/97/2P/V/9P/1v/W/9H/zv/O/83/zv/V/93/4//p
/+7/9P/6//3/AQABAAIAAwADAAQAAgADAAQABQAFAAYABwAHAAcABwAHAAcACQAJAAkA
CQAJAAoACgAKAAgACAAHAAcACgAKAAoACgAIAAgABwAHAAcACAAIAAgACAAIAAgACAAI
AAcABwAHAAUABQAFAAUABQAFAAUABQAFAAQABAAEAAYABgAFAAQABAAEAAQABAACAAEA
AQABAAMAAgACAAIAAQABAAEAAAAAAP7//v/+//7//f/9//3/+//7//v/+v/6//r/+f/5
//f/9//3//j/+v/6//n/+f/3//f/9//3//f/+P/4//n/+//7//v/+//8//z//f//////
/////wAAAQABAAEAAQADAAMABAAEAAQABAAEAAUAAwADAAQABAAEAAUABQAEAAQABgAG
AAYABgAHAAcABwAHAAcABwAHAAcABwAHAAcACAAIAAgABwAHAAcABwAHAAcABwAHAAcA
BwAHAAcABgAGAAYABgAGAAUABAADAAIABAADAAMAAwADAAMAAwADAAMAAwACAAIAAgAC
AAIAAgACAAIAAgACAAEAAQABAAEAAQACAAIAAgAAAAAA/////wEAAQABAAIAAAAAAAAA
AAACAAEAAQABAAIAAgACAAIAAQABAAEAAQD//wAAAAAAAAIAAgACAAIAAgACAAIAAgAC
AAIAAgADAAMAAgABAAAAAAAAAAEAAQABAAEAAQAAAAIAAgACAAIAAgACAAIAAwADAAIA
AgACAAIAAgACAAIAAQABAAEAAQAAAAAAAAAAAAAAAQABAAEAAQABAAEAAQD//wEAAwAD
AAQABAAEAAQABAACAAEAAQABAAEAAQACAAQABQAFAAQABAAEAAQABAADAAEAAAD9//n/
9//0//T/9v/2//b/9v/2//j/9v/1//X/9f/1//f/+P/4//n/+f/5//j/9v/4//j/+P/5
//n/+f/7//z//f/9//3//v/+//7//v/+//7////9//3//f/9/wAAAAAAAAAAAAAAAAAA
AAAAAAAA//8BAAMABQAGAAkADgARABIAEgASABEADAAGAAAA9//r/+X/5f/d/9T/zv/L
/8n/yv/K/8f/wP/C/8P/xv/L/9P/2//h/+j/7P/w//X/+//9/wAAAQABAAIAAAABAAIA
AwADAAQABQAFAAMAAwADAAMABQAFAAUABQAFAAYABgAGAAQABAADAAMABAAEAAQABAAG
AAYABQAFAAMABAAEAAQABAAEAAQABAAEAAMAAwADAAMAAwADAAMAAwADAAMAAwADAAIA
AgACAAIAAgABAAAAAgACAAIAAgAAAP///////////v/+//7//f/9//3//P/8//r/+v/6
//r/+f/5//n/9//3//f/9v/2//b/9f/1//P/8//z//T/9P/0//P/8//1//X/9f/1//X/
9v/2//f/9//3//f/9//4//j/+f/7//v/+//7//z//f/9//3//f//////AAAAAAAAAAAA
AAEAAQABAAIAAgAEAAUABQAEAAIABAAEAAQAAgADAAMAAwAFAAUABQAFAAMAAwADAAMA
BgAGAAYABQAFAAUABQAFAAUABQAFAAUAAwADAAMAAgACAAIAAgACAAQABAAEAAQABAAD
AAMAAwADAAMAAwADAAMAAwACAAIAAAAAAAAAAAAAAAAAAAAAAP////////////8AAAAA
AAACAAIAAQABAP///////wAAAgACAAIAAgAAAP///////wAAAAAAAAAAAQABAAEAAQD/
/wAAAAAAAAAAAAAAAAAAAAAAAAAAAAACAAIAAgADAAMAAgABAAAA/v/+//////8BAAEA
AQAAAAAAAAAAAAAAAAAAAAAAAQADAAIAAgACAAAAAAAAAAAAAQABAAEAAQAAAAAAAAAA
AAAAAQABAAEAAQABAAEAAQABAAEAAQABAAEAAgACAAIAAgACAAIAAQABAAEAAQABAAIA
BAADAAMAAgACAAIAAgACAAEAAAAAAP7/+//5//b/9v/4//j/+P/4//j/+v/4//f/9//1
//X/9//4//j/+f/5//n/+P/2//j/+P/4//n/+f/5//v//P/9//3///8AAAAAAAD+//7/
/v//////////////AAAAAAAAAAACAAIAAgACAAQAAgABAAMABQAHAAYABwAMABMAFAAW
ABgAFwAUAAwABAD7/+3/4f/Z/9f/0v/K/8P/wf/C/8T/v/+6/7z/vf/A/8f/0f/b/+H/
5v/q//D/9f/7//3/AAABAAEAAAAAAAEAAgADAAUABgAHAAcABQAFAAUABQAFAAUABQAF
AAUABgAGAAYACAAIAAcABwAIAAgACAAIAAgACAAHAAcABwAIAAgACAAIAAgACAAIAAgA
BwAHAAcABwAHAAcABwAFAAUABQAFAAUABAAEAAQABgAGAAUABAAEAAQABAAEAAQAAwAD
AAMAAwACAAIAAgD////////+/wAA/v/+//7//v/9//3//f/7//v/+//6//z//P/7//v/
+f/5//n/+v/6//r/+f/5//n/+f/5//n/+f/6//r/+//7//v/+//7//r/+v/7//3/////
////AAD//////////wEAAQACAAIABAAEAAQABQAFAAUABgAGAAQABQAFAAQAAgAEAAQA
BAAEAAUABQAFAAMAAwADAAMABQAFAAUABQAGAAYABgAFAAMAAwADAAMABQAFAAUABQAF
AAUABQAEAAQABAAEAAQABgAGAAYABgAEAAMAAwADAAUABQAFAAUABQAFAAQABAAEAAQA
BAAEAAQABAAEAAQAAwADAAMAAwADAAQABAAEAAQABAADAAMABQAFAAUABgAFAAQAAwAC
AAQAAwADAAMABAAEAAQABAADAAMAAwADAAMABAAEAAQABAAEAAQABAAEAAQABAAEAAQA
BAAEAAUABAAEAAQABAAEAAQABQAFAAUABQAFAAQAAgACAAIAAgAEAAQABAAFAAMAAgAC
AAIAAgACAAIAAgAFAAUABQAFAAQABAAEAAQABAAFAAUABQADAAMAAwADAAMAAwADAAMA
BQAFAAUABAAEAAQABAAEAAYABQAFAAUAAwADAAQABgAHAAcABgAGAAgACAAIAAcAAwAC
AP//+//9//r/+v/8//z//P/8//z//P/6//n/+f/5//n/+//8//r/+//7//v//P/6//z/
/P/8//3//f/9//3//v//////AQACAAIAAgACAAIAAgADAAMAAwADAAMAAgACAAIAAgAC
AAIAAgACAAQABAAHAAcABQAHAAoADQASABUAFgAaABwAGwAWAA4ABgD7/+v/3//b/9P/
xv/A/7v/uf+6/7r/t/+2/7r/vf/C/8v/1f/d/+X/6v/u//T/+////wEAAgABAAMABAAE
AAUABgAHAAUABgAHAAcABwAHAAcABwAJAAkACQAJAAcACAAIAAgACAAIAAcABwAIAAgA
CAAIAAoACgAJAAkACQAKAAoACgAKAAoACgAKAAoACQAJAAkACQAJAAkACQAJAAkACQAJ
AAkACAAIAAgACAAIAAcABgAIAAgACAAIAAYABQAFAAUABQAEAAQABAAFAAUABQAEAAIA
AAAAAAAAAAD////////////////+//z//P/7//v//f/9//3//v/8//z/+//7//v/+//7
//v/+//8//z//f///////////wAAAAABAAMAAQABAAEAAgAFAAUABQAFAAUABQAGAAYA
BgAGAAYABwAFAAUABgAGAAQABQAFAAQAAwAGAAcACAAGAAcABwAHAAUABQAFAAUABwAH
AAcABwAIAAgACAAHAAkACQAJAAkABwAHAAcABwAHAAcABwAGAAgACAAIAAgACAAIAAgA
CAAGAAUABQAFAAcABwAHAAcABQAFAAQABAAGAAYABgAGAAQABAAEAAQAAwADAAMAAwAD
AAQABAAEAAQABAADAAMABQAFAAUABgAEAAQABAAEAAQAAwADAAMABAAEAAQABAAFAAUA
BQAFAAUABgAGAAYABgAGAAYABgAGAAYABgAGAAQABAAEAAUABAAEAAQABAAGAAYABwAH
AAUABQAFAAQABAAEAAQABAAEAAQABAAFAAUABAAEAAQABAAEAAQABAADAAMAAwADAAQA
BAAEAAQAAgADAAMAAwADAAMAAwADAAcABQAFAAUAAgACAAIAAgACAAQAAwADAAMABQAF
AAYACAAJAAkACAAIAAgACAAIAAcABQAEAAEA/f/7//j/+P/6//r/+v/6//r/+P/2//X/
9f/1//X/9//4//j/+f/5//n/+v/4//r/+v/6//v/+//7////AAABAAEA//8AAAAAAAD+
//7//v//////////////AgACAAIAAgAAAAAAAAAAAAIABAADAAMABQAFAAgADQAQABEA
EAASABIAEwAOAAgAAAD3//H/7//p/9//1v/Q/8n/yf/O/87/x//G/8b/x//I/8//1//d
/+P/5v/s//T/+f/9//3//v///wEAAgACAAMABAAFAAcACAAJAAkABwAHAAcABwAHAAcA
BwAHAAcACAAIAAgACAAIAAcABwAGAAYABgAGAAgACAAHAAcABwAIAAgACAAIAAgACAAI
AAgABwAHAAcABwAHAAcABwAFAAUABQAFAAcABgAGAAYABgAGAAUABAACAAIAAgACAAQA
AwADAAMAAQAAAAAAAAABAAEAAQAAAAAA/v/+//7//v/9//3//f/5//n/+f/4//r/+v/5
//n/+f/5//n/+v/6//r/+f/5//v/+//7//v/+//8//z//f/9//3//f/9//3//P/8//3/
////////AAABAAEAAQABAAMAAwAEAAQABAAEAAQABQAFAAUABgAGAAQABQAFAAQABAAG
AAYABgAIAAkACQAJAAcABwAHAAcABwAHAAcABwAGAAYABgAFAAcABwAHAAcABQAFAAUA
BQADAAMAAwACAAMABAAFAAYABQAEAAMAAgAEAAMAAwADAAMAAwADAAMAAQABAAAAAAAC
AAIAAgACAAAAAAAAAAAA/f/9//3//f/+/wAAAQACAAIAAgABAAEAAQABAAEAAgAAAAAA
AAAAAAIAAQABAAEAAgACAAIAAgABAAEAAQABAAEAAgACAAIAAgACAAIAAgACAAIAAgAC
AAIAAgACAAMAAwACAAEAAAACAAIAAwADAAEAAQABAAAAAgACAAIAAgACAAIAAgADAAMA
AgACAAIAAgACAAIAAgABAAEAAQABAAEAAgADAAQABAAFAAUABQADAAMAAwADAAMAAwAE
AAIAAgACAAIAAgABAAEAAQADAAMABAAGAAUABQAEAAQABAAEAAQAAwABAAAA/f/5//n/
9v/2//j/+v/6//r/+v/4//b/9f/1//X/9f/3//j/+v/7//v/+//6//j/+v/6//r/+//7
//v//f/+///////9//7//v/+/wAAAAAAAAEA//////////8AAAAAAAAAAAAAAAAAAAAA
BAAEAAMAAwAFAAcACgANABAAEQAUABYAFgATABAACgAAAPX/7//r/+f/3//W/9D/y//L
/87/zv/J/8b/yP/J/8j/zf/X/9//4//o/+7/8v/3//v///8AAAEAAQACAAAAAQACAAMA
AwAEAAUABQAFAAUABQAFAAMAAwADAAMABQAGAAYABgAEAAQAAwADAAYABgAGAAYABAAE
AAMAAwADAAQABAAEAAYABgAGAAYABgAFAAUABQAFAAUABQAFAAMAAwADAAMAAwACAAIA
AgAEAAQAAwACAAAAAAAAAAAAAgABAAEAAQD///7//v/+//3//f/9//z//P/6//r/+v/6
//n/+f/5//n/+f/5//j/+P/4//f/9//3//f/9//4//b/9v/1//X/9f/1//X/9f/3//j/
+P/5//n/+f/5//n/+v/6//v//f/9//3//f/+////////////AQABAAIAAgACAAIAAgAD
AAUABQAGAAYABAAFAAUABAAEAAYABgAGAAQABQAFAAUABQAFAAUABQAFAAUABQAFAAgA
CAAIAAcABQAFAAUABQAHAAcABwAHAAUABQAFAAQABAAEAAQABAAEAAQABAAEAAQAAwAD
AAMAAwADAAMAAwADAAMAAgACAAIAAgACAAIAAAAAAAAAAAABAAEAAQABAAEAAgACAAIA
AAAAAP////8BAAEAAQACAAIAAgACAAIAAAD///////8AAAAAAAAAAP////////////8A
AAAAAAACAAIAAgACAAAAAAAAAAAAAgACAAIAAwACAAIAAgACAAAAAAABAAEAAQABAAEA
AAAAAAAAAAAAAAAAAAAAAAEAAwACAAIAAgAAAAAAAAAAAP//////////AAAAAAAAAAAA
AAEAAQABAP//////////AQD//wEAAQACAAIAAgACAAIAAAD/////////////AAACAAMA
AwACAAIAAgACAAIAAQD///7/+//3//f/9P/0//b/9v/2//b/9v/4//b/9f/1//X/9f/3
//j/9v/3//f/9//4//b/+P/4//j/+f/5//n/+//8//3//f/9//7//v/+//7//v/+////
//////////8AAAAAAAAAAP7//v/+//7/AAACAAEAAwAFAAUABgAJAA4AEQASABIAFAAR
AAwABAD8//H/5f/f/9v/1f/M/8b/w//D/8T/wv+7/7r/vv+//8T/zf/V/9v/4f/m/+z/
8v/3//v//f/+/////f/+/wAAAQACAAMAAQACAAMAAwADAAMAAwADAAUABQAFAAUABQAG
AAYABgAEAAQAAwADAAQABAAEAAQABAAEAAMAAwADAAQABAAEAAQABAAEAAQABAADAAMA
AwAFAAUABQAFAAMAAwADAAMAAwACAAIAAgACAAIAAQAAAAAAAAAAAAAAAAD/////////
//7//v/+//3//f/9//z//v/8//z//P/6//n/+f/5//n/+f/5//j/9v/2//X/9f/1//X/
9f/2//b/9v/1//X/9f/1//X/9f/3//j/+P/5//f/9//3//f/+P/4//n/+//9//3//f/+
////////////AQABAAIAAgAAAAAAAAABAAEAAQACAAIAAgADAAMAAgAAAAIAAgACAAIA
AwADAAMAAwADAAMAAwABAAEAAQABAAQABAAEAAMAAwADAAMAAwADAAMAAwADAAMAAwAD
AAIAAgACAAIAAgACAAIAAgACAAIAAQABAAEAAQABAAEAAQABAAEAAAAAAAAAAAAAAAAA
AAAAAAAAAAABAAEAAQABAAEAAgACAAIAAAAAAP////8BAAEAAQACAAIAAgACAAIAAgAB
AAEAAQACAAIAAgACAAEAAQABAAEAAQACAAIAAgACAAIAAgACAAIAAgACAAIAAgACAAIA
AwACAAIAAgACAAIAAgADAAMAAQABAAEAAAAAAAAAAAAAAAAAAAAAAAEAAQAAAAAAAAAA
AAAAAAAAAP//////////AAAAAAAAAAACAAMAAwADAAMAAwADAAMAAQABAAEAAwAEAAIA
AgACAAIAAgABAAEAAQD/////AAACAAMAAwACAAIABAAEAAQAAwADAAIA///7//n/9v/2
//j/9v/2//b/9v/4//b/9f/1//X/9f/3//j/9v/3//f/9//4//b/+P/4//j/+f/5//n/
+f/6//v/+//9//7//v/+//7//v/+/////f/9//3//f8AAAAAAAAAAAAAAAAAAAAAAAAC
AAMAAwADAAMABAAHAAgADwASABQAFgAXABgAEgAKAAEA9f/l/9n/0//M/8T/vf+5/7b/
uv+5/7T/sv+1/7r/wf/L/9X/2//g/+b/7P/x//f/+//+//////8AAAAAAQACAAMAAwAE
AAUABQAFAAUABQAFAAUABQAFAAUABQAGAAYABgAIAAgABwAHAAgACAAIAAgACAAIAAcA
BwAHAAgACAAIAAgACAAIAAgACAAHAAcABwAHAAcABwAHAAcABwAHAAcABwAGAAYABgAG
AAYABQAEAAQABAAEAAQABgAFAAUABQADAAIAAgACAAEAAQABAAAAAgAAAAAAAAAAAP//
//////3//f/9//z//P/8//v/+//7//v/+//8//z//P/7//v/+f/5//n/+f/5//r/+v/7
//v/+//7//v//P/8//3///////////8AAAEAAQABAAEAAwADAAQABAAEAAQABAAFAAMA
AwAEAAQABAAFAAUABAACAAQABAAEAAYABwAHAAcABQAFAAUABQAFAAUABQAFAAgACAAI
AAcABQAFAAUABQAHAAcABwAHAAcABwAHAAYACAAIAAgACAAIAAgACAAIAAgABwAHAAcA
BwAHAAcABwAHAAcABgAGAAYABgAGAAYACAAIAAgACAAHAAcABwAHAAUABgAGAAYABgAG
AAUABQAFAAUABQAGAAYABgAGAAYABgAFAAUABQAIAAgACAAIAAcABwAHAAcABwAIAAgA
CAAIAAgACAAIAAgACAAIAAgABgAGAAYABwAIAAgACAAIAAYABgAHAAcACQAJAAkACAAI
AAgACAAIAAYABgAGAAcABwAGAAYABgAIAAgACAAIAAkACQAJAAkABgAGAAYABgAIAAkA
CQAJAAcABwAHAAcABwAHAAcABwAJAAkACAAIAAgACAAIAAgABwAHAAcACQAJAAoADAAL
AAsACgAKAAwADAAMAAsACQAIAAUAAQABAP7//v8AAAAAAAAAAAAAAAD+//3//f//////
AQACAAAAAQABAAEA/v/8//7//v8AAAEAAQABAAMABAAFAAUABwAIAAgACAAGAAYABgAH
AAUABQAFAAUABgAGAAYABgAIAAgACAAIAAoACgAJAAkACwALAA4AFQAaABkAGgAcABwA
GQAUAAwABAD7//P/8f/v/+X/3P/U/8//z//U/9T/zf/K/8r/y//O/9X/3f/l/+v/7v/y
//r///8BAAMABgAHAAcACAAIAAkACgALAAsADAANAA0ADQANAA0ADQAPAA8ADwAPAA0A
DgAOAA4AEAAQAA8ADwAOAA4ADgAOAA4ADgANAA0ADQAOAA4ADgAOAA4ADgAOAA4ADQAN
AA0ADQANAA0ADQANAA0ADQANAA0ADAAMAAwACgAKAAkACAAIAAgACAAIAAoACQAJAAkA
BwAGAAYABgAFAAUABQAEAAYABAAEAAQAAgABAAEAAQD////////+/wAAAAD/////////
////AAD+//7//f/9//3//f/9//3///8AAAAAAQABAAEAAQABAAIAAgADAAUABwAHAAcA
CAAJAAkACQAJAAkACQAKAAoACgAKAAoACwALAAsADAAMAAwADQANAAwADAAOAA4ADgAM
AA0ADQANAA0ADQANAA0ADwAPAA8ADwAQABAAEAAPAA8ADwAPAA8ADQANAA0ADQANAA0A
DQAMAA4ADgAOAA4ADQAMAAsACgAMAAsACwALAAkACQAJAAkACQAJAAgACAAKAAoACgAK
AAoACgAKAAoACQAJAAkACQAJAAoACgAKAAgACAAHAAcACQAJAAkACgAKAAoACgAKAAoA
CQAJAAkACAAIAAgACAAHAAcABwAHAAkACgAKAAoACgAKAAoACgAKAAoACgAKAAgACAAI
AAkACgAKAAoACgAKAAoACwALAAsACwALAAoACAAIAAgACAAIAAgACAAJAAkACAAIAAgA
CAAIAAgACAALAAsACwALAAoACgAKAAoACAAJAAkACQAHAAcABwAHAAkACwALAAwADAAM
AAwADAAMAAsACwALAAsACwAMAA4ADQANAAwADAAMAAwADAALAAsACgAHAAMAAQD+//7/
AAACAAIAAgACAAAA/v/9//3//f/9////AAAAAAEAAQABAAAA/v8AAAAAAAABAAEAAQAD
AAQABQAFAAMABAAEAAQABAAEAAQABQAHAAcABwAHAAgACAAIAAgACgAKAAoACgAIAAoA
CQAJAAsADQAMAA8AFgAXABgAGgAcABsAGAASAAwAAwD7//f/8//t/+L/2v/T/8//0v/W
/9H/zP/M/83/zv/R/9v/4//n/+z/8v/2//n///8DAAYABwAHAAgACAAJAAoACwAJAAoA
CwALAAsACwALAAsACwALAAsACwALAAwADAAMAAwADAALAAsADAAMAAwADAAMAAwACwAL
AA0ADgAOAA4ADgAOAA4ADgAMAAsACwALAAsACwALAAsACwALAAsACwALAAoACgAKAAoA
CgAJAAgABgAGAAYABgAGAAUABQAFAAcABgAGAAYABQAFAAUABAACAAAAAAAAAAAA////
/////f/9//3//P/8//z/+//7//v/+//7//z//P/8//v/+//9//3//f/9//v//P/8//3/
//////////8CAAIAAwAFAAMAAwADAAQABQAFAAUABQAHAAcACAAIAAgACAAIAAkACQAJ
AAoACgAKAAsACwAKAAgACgAKAAoACgALAAsACwANAA0ADQANAA0ADQANAA0ADgAOAA4A
DQANAA0ADQANAA0ADQANAA0ACwALAAsACgAMAAwADAAMAAwADAAMAAwACgAJAAkACQAL
AAsACwALAAsACwAKAAoACAAIAAgACAAKAAoACgAKAAkACQAJAAkACQAKAAoACgAIAAgA
BwAHAAkACQAJAAoACAAIAAgACAAIAAcABwAHAAoACgAKAAoACQAJAAkACQAJAAoACgAK
AAoACgAKAAoACgAKAAoACgAKAAoACgALAAoACgAKAAoACgAKAAsACwALAAsACwAKAAoA
CgAKAAoADAAMAAwADQALAAoACgAKAAwADAAMAAwACwALAAsACwAKAAoACgAKAAoACwAL
AAsACwALAAsACwALAAsACwALAAkACQALAAoADAAMAAwADAAMAAsACwALAAkACQAKAAwA
DwAPAA4ADgAOAA4ADgANAAsACgAHAAMAAwAAAAAAAgACAAIAAgACAAQAAgABAAEAAQAB
AAMABAAEAAUABQAFAAYABAAGAAYABAAFAAUABQAHAAgACQAJAAkACgAKAAoACgAKAAoA
CwALAAsACwALAAwADAAMAAwADAAMAAwADAAOAA4ADQANAA0ADwAQABUAHAAhACIAIgAm
ACUAIAAYABAABQD3/+//7f/l/9j/0P/L/8v/zP/O/8v/yP/K/83/zv/V/9//5f/p//D/
9v/6/wEABQAHAAoACwALAAoACgALAAwADQAPABAAEQARABEAEQARABEAEwATABMAEwAT
ABQAFAAUABQAFAATABMAFAAUABQAFAAUABQAEwATABMAFAAUABQAFAAUABQAFAAUABMA
EwATABUAFQAVABUAEwATABMAEwAUABQAFQAWABYAFgAVABQAEgASABIAEgASABEAEQAR
AA8ADgAOAA4ADgAPABAAEAAQAA4ADgAOAA4ADQANAA0ACwALAAsACgAKAAoACQAJAAsA
CwALAAwACwAKAAgABwAHAAcABwAHAAkACgAKAAsACQAJAAkACQAMAAwADQAPAA8ADwAP
ABAAEwATABMAEwATABMAFAAUABQAFAAUABUAFwAXABgAGAAWABcAFwAWABYAGAAYABgA
GAAZABkAGQAZABkAGQAZABcAFwAXABcAGAAYABgAFwAXABcAFwAXABkAGQAZABkAGQAZ
ABkAGAAYABgAGAAYABgAGAAYABgAGAAXABcAFwAZABkAGQAZABkAGQAYABgAGAAYABgA
GAAWABYAFgAWABUAFQAVABUAFgAYABkAGgAYABgAFwAXABUAFQAVABYAFgAWABYAFgAW
ABUAFQAVABYAFgAWABYAFQAVABUAFQAVABYAFgAWABgAGAAYABgAGAAYABgAGAAWABYA
GAAZAA==
         </WaveFormData>
      </LeadData>
      <LeadData>
         <LeadByteCountTotal>10000</LeadByteCountTotal>
         <LeadTimeOffset>0</LeadTimeOffset>
         <LeadSampleCountTotal>5000</LeadSampleCountTotal>
         <LeadAmplitudeUnitsPerBit>4.88</LeadAmplitudeUnitsPerBit>
         <LeadAmplitudeUnits>��V</LeadAmplitudeUnits>
         <LeadHighLimit>2147483647</LeadHighLimit>
         <LeadLowLimit>268435456</LeadLowLimit>
         <LeadID>V2</LeadID>
         <LeadOffsetFirstSample>0</LeadOffsetFirstSample>
         <FirstSampleBaseline>0</FirstSampleBaseline>
         <LeadSampleSize>2</LeadSampleSize>
         <LeadOff>FALSE</LeadOff>
         <BaselineSway>FALSE</BaselineSway>
         <ExcessiveACNoise>FALSE</ExcessiveACNoise>
         <MuscleNoise>FALSE</MuscleNoise>
         <LeadDataCRC32>3837158420</LeadDataCRC32>
         <WaveFormData>
9v/2//b/9v/4//j/+P/5//n/+f/7//z//P/9//7/AAABAAEAAAAAAAIAAgACAAEAAQAB
AAEAAQD//////////wEA///+//3/+P/3//f/+P/7//v/+//7//z//P/6//n/+P/3//f/
9v/2//b/9v/2//P/8//y//H/8f/x//H/8P/w//D/8P/v/+//8P/w/+//7//v/+//7//x
/+//7//w//D/7v/v//H/9f8BABcAMwBQAHYAnwDAANIA1gDLAK8AfQBGABMA3f+e/2D/
K//5/tH+vf7F/t/+Cf8y/0//Zv96/4v/mf+p/7X/wP/M/9b/3v/k/+j/6f/q/+z/7P/u
//H/8f/y//P/9P/2//b/9//4//f/9//5//r//P/8//z//P/6//v/+//8////////////
/////wAAAQABAAEAAgACAAMAAwAEAAQABAAEAAQABAAFAAcABwAHAAUABQAGAAcACQAL
AAsACwANAA4ADwAPABEAEQASABMAEgATABQAFQAYABkAGgAcABsAHAAdAB4AIgAlACYA
KAAqACoALQAtAC4AMAAyADMAMwA0ADUANQA3ADgAOQA6ADoAOAA4ADcANQA0ADMAMgAz
ADIAMAAvAC0AKwApACcAJwAlACMAIgAfAB0AGwAZABcAFQAUABQAEQAQAA4ADQALAAoA
CgAKAAcABQAEAAMABAADAAIAAgAAAAAA//////3//f/8//z//P/8//z/+//7//r/+v/6
//z//P/8//z//v/9//z//P/8//z//P/8//v//P/8//z//P/8//z//P/8//z//P/8//r/
+//8//z////////////+//7///8AAAAAAAAAAAEAAAAAAAAAAAACAAIAAgADAAEAAQAB
AAEAAQABAAAAAAAAAAAAAAAAAAAAAAAAAP//AQABAAEAAQABAAEAAQABAAAAAAAAAP//
///////////9//3//f/9//3//f/8//z//v/+//7//v/8//z//P/8//7//v/+//7//f/9
//3//f/9//z//P/9//v/+//7//v//P/8//z/+//8//z//P/9//v/+//7//r/+//7//v/
+//6//r/+v/5//v/+//7//v/+//7//v/+//7//z//v/+//7//v/+/////////wEAAgAC
AAMABAAGAAcABwAGAAYABgAGAAQAAwADAAMABQAFAAUABQAFAAUABQADAAIAAQD+//3/
/f/+////////////AAAAAP7//f/8//v/+//6//r/+v/6//r/+f/5//j/9//3//f/9//2
//b/9v/4//f/9//4//j/9//3//f/9//3//f/9//3//b/9v/4//3/BQAVACkARwBrAJYA
vgDdAPAA9gDoAMkAnQBnADgAAwDF/4b/SP8L/+f+6f75/g3/Jf9D/2L/d/+K/5j/o/+x
/73/yf/U/97/5v/q/+z/8P/x//T/9P/0//b/+f/5//r/+//8//z//P/9//7//f/9////
AAAAAAAAAAAAAAAAAQABAAIAAwADAAMAAwADAAMABAAFAAcABwAIAAgABwAHAAgACAAI
AAgACAAIAAcACQAJAAkACwALAAwADQANAA8ADwAPAA8AEAARABEAEwATABQAFQAUABUA
FgAXABoAGwAcAB4AHwAgACEAIgAkACcAKAAqACoAKgAtAC0ALgAwADIAMwA1ADYANwA3
ADUANgA3ADgANgA0ADQAMwAxADAALwAuAC0ALAAqACkAJwAlACMAIQAfAB0AGwAaABsA
GQAXABUAEwARABAAEAAPAA4ADAALAAsACgAKAAoACQAHAAYABQAGAAUABAAEAAQABAAD
AAMAAwADAAIAAgACAAIAAgABAAEAAAAAAAAAAAAAAAAAAAAAAP///v/+/wAAAAAAAAAA
//8AAAAAAAAAAAAAAAAAAP7//v/+//7/AAABAAIAAgADAAMAAwADAAIAAgADAAQABAAE
AAQABQAGAAYABgAGAAYABgAGAAcABQAFAAUABQAFAAUABAAEAAQABAAEAAQABAAEAAQA
AwAFAAUABQAFAAMAAwADAAMAAgACAAIAAQABAAEAAQABAAEAAQABAAEAAwADAAIAAgAA
AAAAAAAAAAAAAAAAAAAAAAAAAAAAAAD//////////wEAAAAAAAEA//////////8AAAAA
AAD///7//v/+/////////////v////////////7//v/+//3///////////////3/////
//7///8AAAEAAgAAAAEAAQABAAMABAAEAAUACAAKAAsACwAKAAoACgAKAAgABwAHAAcA
BQAFAAUABQAHAAcABwAFAAYABQACAAEAAQACAAMAAwADAAMABAAEAAIAAQAAAP/////+
//7//v/+//7//f/9//z/+//7//v/+//6//r/+v/6//n/+f/6//j/9//3//f/+f/5//n/
+f/3//j/9v/2//n///8JAB0ANQBVAHwApgDJAOIA7gDqANkAuQCFAFQAJwDt/6z/cP8z
//3+4/7p/vn+D/8v/1L/a/+A/5D/nf+r/7n/w//O/9j/4P/o/+z/8P/x//L/8v/y//T/
9//5//r/+//8//z//P/9//7//f/9////AAAAAAAAAAAAAAAAAQABAAIAAwADAAMAAwAD
AAMABAAFAAMAAwAEAAQABQAFAAYABgAIAAgACAAIAAcACQAJAAkACwALAAwADQALAA0A
DQANAA0ADgAPAA8AEwATABQAFQAWABcAGAAZABgAGQAaABwAHwAgACEAIgAiACUAJgAo
ACoAKgAtAC0ALgAwADIAMwAzADQANQA1ADMANAA1ADYANgA0ADQAMwAzADIAMQAwAC8A
LgAsACsAKQAnACUAIwAhAB8AHQAcABsAGQAXABUAEwARABAAEAAPAA4ADAALAAkACAAI
AAgABQADAAIAAQACAAEAAAAAAAAAAAD//////f/9//z//P/8//z//P/7//v/+v/6//r/
+v/6//r/+v/8//v/+v/6//r/+v/6//r/+f/6//r/+v/4//j/+P/4//r/+v/6//r/+v/7
//z//P/7//v/+//7//z//P/9//7//v/+//7///8AAAAAAAAAAP7//v/+////////////
//8BAAEAAAAAAP7//v/+//7/AAAAAAAA///9//3//f/9//3//f/9//3//P/8//z/+//7
//v/+//7//v/+//7//v/+//7//r/+v/6//r/+v/6//j/+P/4//j/+v/6//r/+v/5//n/
+f/5//n/+P/4//n/+f/5//n/+f/6//r/+v/5//j/+P/4//n/+f/5//n/+P/5//n/+f/5
//r/+v/6//n/+f/5//n/+f/3//f/9//3//n/+v/6//r/+v/6//v//f/+//////8AAAAA
AQACAAQABQAFAAQABAAEAAQABAADAAMAAwADAAMAAwADAAMAAwADAAEAAAD///z/+//5
//r/+//7//3//f/+//7//P/7//r/+f/5//j/+P/4//b/9v/1//X/9P/z//P/8//z//L/
8v/y//L/8f/x//L/8v/x//H/8f/x//H/8f/x//P/8P/w//D/8f/1//n/AwAXADMAUAB0
AJ8AwADUANoAzwC3AI0AWgApAPn/vP9+/0P/D//h/sv+zf7j/gP/LP9L/2T/ev+L/5n/
p/+z/8D/zP/W/97/5P/o/+n/6v/s/+z/7v/x//P/9P/1//b/9v/2//f/+P/3//f/+f/6
//z//P/8//z//P/9//3//v/9//3//f/9//////8AAAEAAQABAAIAAgADAAMABAAEAAQA
BAAEAAQABQAHAAcABwAHAAcACAAJAAkACwALAAsACQAKAAsACwANAA0ADgAPABIAEwAU
ABUAFgAXABgAGgAZABoAGwAcAB4AIQAiACQAJgAmACkAKQAqACwALgAvADEAMgAzADMA
MwA0ADUANgA2ADQANAAzADMAMgAxADAALwAuACwAKwApACcAJQAjACMAIQAfAB4AHQAb
ABkAFwATABEAEAAQAA0ADAAKAAkABwAGAAYABgAFAAMAAgABAAAA///+//7//P/8//v/
+//7//v/+v/6//r/+v/6//n/+f/4//j/+P/4//j/+P/4//j/9//2//b/+P/4//j/+P/3
//j/+P/4//j/+P/4//j/+v/6//r/+v/4//n/+v/6//v/+//7//v/+v/6//v//P/8//z/
/P/9//7//v/+//7//P/8//z//f/9//3//f/9//3//f/8//z//v/+//7//v/8//z//P/7
//v/+//7//v/+//7//v/+//6//r/+v/5//n/+f/5//n/+f/5//n/+f/5//n/+P/4//j/
+P/4//j/+P/4//j/+P/4//j/+P/4//f/9//3//f/9//2//b/9//3//f/9//3//b/9v/2
//X/9v/2//b/9//3//f/9//2//f/9//3//f/9v/2//b/9f/1//X/9f/1//X/9f/1//X/
9//2//b/9v/4//j/+P/4//n/+//8//3//v/+//3//f8AAAIAAwADAAQABAAEAAQAAgAB
AAEAAQABAAEAAQABAAEAAQABAP///v/9//r/+f/5//r/+//7//v/+//8//z/+v/5//j/
9//3//b/9v/2//T/9P/z//P/9P/z//P/8//x//D/8P/w//D/7//v//D/8P/v/+//7//t
/+3/7f/t/+//7v/w//D/7//x//v/CQAfADsAWgCCAKkAxgDWANQAxQCjAG8AOAAHAM3/
jP9Q/x3/6/7F/rv+y/7n/hH/OP9T/2j/fP+P/5//q/+1/8L/zv/Y/9z/4v/m/+n/6v/q
/+r/7P/v//H/8v/z//T/9P/0//X/9v/3//f/+f/6//r/+v/6//r/+v/7//v//P/9//3/
/f/9//3//f/+/////////wAAAAD/////AAAAAAIAAgACAAIAAwAFAAUABQAHAAcACAAJ
AAcACQAJAAkACwAMAA0ADQAPAA8AEAARABIAEwAUABUAFgAXABgAGgAbABwAHQAeAB4A
IQAiACQAJgAmACkAKQAqACwALgAvADEAMgAzADMAMwA0ADUANgA2ADQANAAzADMAMgAx
ADAALwAuACwAKwApACcAJQAjACMAIQAfAB4AGwAZABcAFQAVABMAEgASAA8ADgAMAAsA
BwAGAAYABgAFAAMAAgABAAAA///+//7//v/+//3//f/9//3//P/8//r/+v/6//n/+//6
//r/+v/6//r/+v/6//r/+f/4//j/+v/6//r/+v/5//r/+v/6//z//P/8//z//P/8//z/
/P/8//3//v/+//3//f/9//3//P/8//3//v/+//7//v///wIAAgACAAIAAgACAAIAAwAB
AAEAAQABAAEAAQAAAAAAAgACAAIAAgACAAIAAgABAP/////////////////////+//7/
/v/9/////////////f/9//3//f/9//3//P/8//7//v/+//7//P/8//z//P/+//7//v/+
//3//f/9//3/+//6//r/+//7//v/+//7//r/+v/6//n/+v/6//r/+//7//v/+//6//v/
+//7//v/+v/6//r/+f/7//v/+//7//3//f/9//3//P/+//7//v/+/wAAAQABAAEAAQAC
AAIAAwAGAAgACQAJAAYABgAGAAYABgAFAAUABQAFAAUABQAFAAUABQAFAAMAAgABAP7/
/f///wAAAQABAP////8AAAAAAAD///7//f/7//r/+v/6//r/+v/5//n/+P/3//f/9//1
//T/9P/0//b/9f/1//b/+P/3//f/9//1//X/9f/1//X/9P/0//b/+f8BAA8AJQA/AGMA
jAC0ANMA6gDwAOQAyQCfAGkANgAFAMX/gv9I/wv/3/7Z/uf++/4X/zn/Vv9v/4L/kv+d
/6n/uf/F/9D/2v/i/+b/7P/u//H/8v/0//T/9v/5//f/+P/5//r/+v/6//v//P/9//3/
//8AAP7//v/+//7//v//////AAABAAEAAQABAAMAAwAEAAUAAwADAAQABAAFAAUABgAG
AAgACAAIAAgABwAJAAkACQAJAAkACgALAAsADQANAA0ADQAOAA8ADwARABEAEgATABYA
FwAYABkAGAAZABoAHAAfACAAIQAiACIAJQAmACgAKgAqAC0ALQAwADIANAA1ADMANAA1
ADUANQA2ADcAOAA2ADQANAAzADMAMgAxADAALwAuACwAKwApACcAJQAjACEAHwAdABwA
GwAZABcAFQAVABMAEgASABEAEAAOAA0ACwAKAAoACgAJAAcABgAFAAYABQAEAAQABAAE
AAMAAwADAAMAAgACAAAAAAAAAP//AQAAAAAAAAD+//7//v/+/wAA///+//7//v/+//7/
/v/9//7//v/+/wAAAAAAAAAA/v/+//7//v8AAAEAAgACAAMAAwADAAMAAgACAAMABAAE
AAQABAAFAAYABgAGAAYABgAGAAYABwAHAAcABwAHAAcABwAGAAYABAAEAAQABAAEAAQA
BAADAAUABQAFAAUABQAFAAUABQAEAAQABAADAAMAAwADAAMAAQABAAEAAQADAAMAAgAC
AAIAAgACAAIAAAAAAAAAAAAAAAAAAAAAAP//////////AQAAAAAAAQD//////////wAA
AAAAAP///v/+//7////////////+/////////////v/+//7//f////////////////8A
AAIAAgACAAIAAAABAAEAAQAFAAYABgAHAAYACAAJAAkACAAIAAgACAAGAAUABQAFAAcA
BwAHAAcABwAHAAcABQAEAAMAAAD/////AAABAAEAAQABAAIAAgAAAP///v/9/////v/+
//7//P/8//v/+//6//n/+f/5//n/+P/4//j/+P/3//f/+P/4//f/9//3//f/9//3//f/
9//2//b/9v/5/wEADwAjAD0AXwCIALIA0wDsAPQA6gDRAKsAeQBKABkA2/+Y/1z/H//v
/uH+6/79/hf/N/9W/23/gP+S/5//q/+3/8X/zv/Y/+D/6P/s//D/8f/y//L/8v/0//f/
9//4//n/+v/6//r/+//8//v/+//9//7//v/+//7//v/+//////8AAAEAAQABAAEA////
/wAAAQABAAEAAgACAAUABQAGAAYABgAGAAYABgAHAAkACQAJAAcABwAIAAkACQALAAsA
CwANAA4ADwAPAA8ADwAQABEAEgATABQAFQAWABcAGAAaAB0AHgAfACAAIAAjACQAJgAo
ACgAKwArACwALgAwADEAMQAyADMAMwAxADIAMwA0ADQAMgAyADEAMQAwAC8ALgAtACwA
KgApACcAJQAjACEAHwAdABsAGgAZABcAFQATABEADwAOAA4ADQAMAAoACQAHAAYABgAG
AAcABQAEAAMABAADAAIAAgAAAAAA///////////+//7//v/+//7//f/9//z//P/8//z/
/P/8//z//P/7//r/+v/6//r/+v/6//n/+v/6//r/+v/6//r/+v/6//r/+v/6//r/+//8
//z//f/9//3//f/+//7///8AAP7//v/+////AAAAAAAAAAAAAAAAAAABAAEAAQABAAEA
AQABAAAAAAAAAAAAAAAAAAAAAAAAAP///f/9//3//f/9//3//f/9//z//P/8//v/+//7
//v/+//9//3//f/9//v/+//6//r//P/8//z//P/6//r/+v/6//r/+v/6//r/+//7//v/
+//5//j/+P/5//n/+f/5//n/+v/6//r/+f/4//j/+P/5//n/+f/5//j/+f/5//n/+f/6
//r/+v/5//f/9//3//f/+f/5//n/+f/6//z//P/8//z//v///////////wAAAAABAAIA
BAAFAAUABgAGAAYABgAEAAMAAwADAAMAAwADAAMAAwADAAMAAQD+//3/+v/5//v//P/9
//3/+//7//z//P/8//v/+v/5//n/+P/4//j/+P/4//f/9//2//X/9f/1//P/8v/y//L/
9P/z//P/9P/y//H/8f/x//H/8f/x//H/8f/y//L/8v/z//f/AQATACsARwBsAJQAuQDQ
ANoA1ADBAJ0AawA4AAcAy/+K/1D/Gf/n/sn+yf7Z/vf+If9E/13/dP+G/5X/of+v/73/
yP/S/9z/4v/m/+r/6//s/+7/7v/w//P/8//0//X/9v/2//b/9//4//n/+f/7//z//P/8
//z//P/6//v/+//8//3//f/9//3//////wAAAQABAAEAAgACAAEAAQACAAIABAAEAAQA
BAAFAAcABwAHAAcABwAIAAkACQALAAsACwALAAwADQANAA8ADwAQABEAEgATABQAFQAW
ABcAGAAaABsAHAAdAB4AIAAjACQAJgAoACgAKwArACwALgAwADEAMQAyADMAMwAxADIA
MwA0ADQAMgAyADEAMwAyADEAMAAvAC4ALAArACcAJQAjACEAIQAfAB0AHAAbABkAFwAV
ABMAEQAQABAADQAMAAoACQAFAAQABAAEAAMAAQAAAP//AAD///7//v/8//z/+//7//v/
+//6//r/+v/6//r/+f/5//j/+P/4//j/+P/4//j/+P/3//b/9v/4//j/+P/4//f/+P/4
//j/+P/4//j/+P/6//r/+v/6//j/+f/6//r/+//7//v/+//6//r/+//8//z//P/8//3/
/v/+//7//v/+//7//v////////////////////7//v/+//7//v/+/wAAAAAAAP///f/9
//3//f/9//3//f/9//z//P/8//v/+//7//v/+//7//v/+//7//n/+f/4//j/+P/4//j/
+P/4//j/+P/4//j/+P/4//j/9//3//f/9//3//b/9v/3//f/9//3//f/+P/4//j/9//2
//b/9v/3//X/9f/1//T/9P/1//b/9//2//b/9v/1//f/9//3//f/9//1//f/9//4//j/
+P/4//j/+v/7//v/+//7//z//P/9//7/AAABAAEAAQACAAMABAACAAEAAQABAP//////
////AAABAAIAAQAAAP///P/7//r/+v/6//n/+f/5//r/+v/6//n/+P/3//X/9P/0//T/
9P/0//P/8//0//P/8//z//H/8P/w//D/8P/v/+//8P/w/+//7//v/+//7//v/+//7//w
/+7/7v/t/+3/8f/5/wsAIQA+AF4AhwCuAMwA2ADTAMEAnwBqADcAAwDI/4j/Tf8X/+f+
w/69/sv+6f4S/zn/VP9q/3//j/+d/6v/uP/E/87/1v/c/+L/5//o/+r/6v/s/+//7//w
//H/8v/y//L/8//0//X/9f/3//j/+P/4//j/+P/6//v/+//8//v/+//7//v//f/9//7/
///9//3//v/+/wEAAQACAAIAAgACAAIAAgADAAUABQAFAAUABQAGAAcABQAHAAcABwAJ
AAoACwALAAsACwAMAA0ADgAPABAAEQASABMAFAAWABkAGgAbABwAHgAhACIAJAAkACQA
JwAnACgAKgAsAC0ALwAwADEAMQAzADQANQA2ADYANAA0ADMAMwAyADEAMAAxADAALgAt
ACsAKQAnACUAIwAhAB8AHgAdABsAGQAXABUAEwASABIADwAOAAwACwAJAAgACAAIAAUA
AwACAAEAAAD///7//v/8//z/+//7//v/+//6//r/+v/6//r/+f/7//r/+v/6//r/+v/6
//r/+P/3//b/9v/3//j/+f/6//n/+v/6//r/+v/6//r/+v/6//r/+v/6//r/+//8//z/
+//7//v/+//6//r/+//8//7//v/+/////v/+//7//v/+//7//v//////////////AQAB
AAAAAAD+//7//v/+//7//v/+//3//f/9//3//f////////////z//P/8//v/+//7//v/
+//7//v/+//7//v/+//6//r/+v/6//r/+v/6//r/+v/6//r/+v/6//r/+//7//v/+//7
//r/+v/7//n/+f/5//n/+v/6//r/+f/6//r/+v/7//v/+//7//r/+f/5//n/+f/6//r/
+v/5//n/+f/5//n/+f/5//n/+f/7//z//P/8//z//P/8//3///8AAAEAAwAEAAQABQAE
AAYABwAHAAgACAAIAAgABgAFAAUABQAFAAUABQAFAAcABwAHAAUAAgABAP7//f///wAA
AQABAP////8AAAAA/P/7//r/+f/7//r/+v/6//r/+v/5//n/+P/3//f/9//3//b/9v/2
//b/9f/1//b/9v/1//X/9f/1//X/9f/1//X/9v/0//T/9//9/wsAIQA9AF0AhACuANEA
6ADwAOQAywCfAGcANgAFAMX/hP9I/w3/3f7R/t3+8/4N/y//Uv9p/37/jv+d/6n/t//D
/9D/2P/e/+b/7P/u//H/8v/0//T/9v/5//f/+P/5//r/+v/6//v//P//////AQACAAAA
AAAAAAAAAgADAAMABAADAAMAAwADAAMAAwAEAAUABwAHAAgACAAHAAcACAAIAAgACAAI
AAgACQALAAsACwALAAsADAANAA0ADwAPAA8ADwAQABEAEQATABMAFAAVABgAGQAaABsA
HAAdAB4AIAAhACIAIwAkACYAKQAqACwALgAuADEAMQA0ADYAOAA5ADcAOAA5ADkAOQA6
ADsAPAA6ADgAOAA3ADcANgA1ADQAMwAyADAALwAvAC0AKwApACUAIwAhACAAHwAdABsA
GQAZABcAFgAWABUAFAASABEADQAMAAwADAAMAAsACwALAAgABwAGAAYABgAGAAUABQAF
AAUABAAEAAIAAgACAAEAAwACAAIAAgACAAIAAgACAAIAAQAAAAAAAAAAAAAAAAABAAIA
AgACAAIAAgACAAIAAgACAAIAAgACAAMABAAEAAMAAwADAAMAAwAEAAYACAAGAAYABgAH
AAgACAAIAAgACAAIAAgACQAJAAkACQAJAAkACQAIAAgACgAKAAoACgAKAAoACgAJAAcA
BwAHAAcABwAHAAcABwAGAAYABgAFAAUABQAFAAUABQAFAAUABQAFAAUABAAEAAQABAAE
AAQABAAEAAQABAAEAAQABAAEAAMAAwADAAMAAwACAAIAAwADAAMAAwADAAIAAgACAAEA
AgACAAIAAwADAAMAAwACAAEAAQABAAEABAAEAAQAAwABAAEAAQABAAEAAwAFAAYABgAG
AAYABgAEAAUABQAFAAcACAAIAAkACgAMAA0ADQAOAA4ADgAOAAwACwALAAsACQAJAAkA
CQAKAAsADAALAAgABwAEAAMABQAGAAcABwAHAAcACAAIAAQAAwACAAEAAwACAAIAAgAA
AAAA/////wAA///////////+//7//v/+//3//f/+//7//f/9//3//f/9//3//f/9//z/
/P/8//3/AwANAB8ANwBTAHoApgDNAOgA+AD4AOkAzQCfAG4AQwANAMr/iv9N/xH/8f7z
/gH/E/8v/1D/af+A/5L/of+t/7n/xf/Q/9r/4v/q//D/9P/1//b/+P/4//r//f/9//7/
//8AAAAAAAABAAIAAwADAAUABgAEAAQABAAEAAQABQAFAAYABwAHAAcABwAHAAcACAAJ
AAkACQAKAAoACwALAAwADAAMAAwADAAMAA0ADwAPAA8ADwAPABAAEQARABMAEwATABMA
FAAVABUAFwAXABgAGQAYABkAGgAbAB4AHwAgACIAIwAkACUAJgAmACkAKgAsAC4ALgAx
ADEAMgA0ADYANwA5ADoAOwA7ADkAOgA7ADwAPAA6ADoAOQA5ADgANwA2ADUANAAyADEA
LwAtACsAKQApACcAJQAkACEAHwAdABsAGQAXABYAFgAXABYAFAATABEAEAAQABAADwAN
AAwACwAMAAsACgAKAAgACAAHAAcABQAFAAQABAAGAAYABgAFAAUABAAEAAQABAAEAAQA
BAAEAAMAAgACAAQABAAEAAQAAwAEAAQABAAEAAQABAAEAAQABAAEAAQABAAFAAYABgAH
AAcABwAHAAgACAAJAAoACAAIAAgACQAMAAwADAAMAAwADAAMAA0ADQANAA0ADQANAA0A
DAAMAAwADAAMAAwADAAMAAwACwALAAsACwALAAsACwALAAsACAAIAAgABwAJAAkACQAJ
AAkACQAJAAkACQAJAAgACAAIAAgACAAIAAYABgAGAAYABgAGAAYABgAHAAcABwAHAAUA
BAAEAAUABwAHAAcABwAGAAYABgAFAAYABgAGAAcABQAFAAUABAADAAMAAwADAAQABAAE
AAMAAwADAAMAAwADAAMAAwADAAEAAgAEAAQABAAEAAQABAAGAAcABwAHAAkACgAKAAsA
DgAQABEAEQAQABAAEAAQAA4ADQANAA0ADQANAA0ADQAPAA8ADwANAAwACwAIAAcABwAI
AAkACQAJAAkACgAKAAgABwAGAAUABQAEAAQABAAEAAQAAwADAAIAAQABAAEAAQAAAAAA
AAAAAP////8AAAAA//////////////////8BAAAA/P/6//3///8HABcALwBLAGwAlAC/
ANwA7ADsAOEAxwCfAHIARQARANL/kP9X/x3/7/7j/u3+Af8h/0j/Zf98/47/m/+n/7X/
wf/M/9b/4P/m/+z/8v/z//T/9v/2//j/+//9//7///8AAAAAAAABAAIAAQABAAMABAAE
AAQABAAEAAQABQAFAAYABwAHAAcABwAJAAkACgALAAsACwAMAAwACwALAAwADAAOAA4A
DgAOAA8AEQARABEAEQARABIAEwAVABcAFwAXABcAGAAZABkAGQAZABoAGwAcAB0AHgAf
ACAAIQAiACQAJwAoACkAKgAqAC0ALgAwADQANAA3ADcAOAA6ADwAPQA9AD4APwA/AEAA
QgBEAEYARABCAEIAQQBBAEAAPwA+AD0APAA6ADkANwA1ADMAMQAxAC8ALQAsACkAJwAl
ACMAIwAhACAAIAAeABwAGQAXABcAFgAWABYAEwARABAADwAOAA0ADAAMAA4ADgANAA0A
CwALAAoACgAKAAoACgAJAAkACAAIAAgACAAIAAgACAAIAAcABgAGAAYABgAGAAYACQAK
AAoACgAIAAgACAAIAAoACgAKAAoACgALAAwADAALAAsACwALAAwADAANAA4ADgAOAA4A
DwAOAA4ADgAOAA4ADgAOAA8AEQARABEAEQATABMAEgASABAAEAAQABAADgAOAA4ADQAP
AA8ADwAPAA0ADQANAA0ADAAMAAwACwALAAsACwALAAsACwALAAsACwALAAoACgAKAAoA
CgAKAA==
         </WaveFormData>
      </LeadData>
      <LeadData>
         <LeadByteCountTotal>10000</LeadByteCountTotal>
         <LeadTimeOffset>0</LeadTimeOffset>
         <LeadSampleCountTotal>5000</LeadSampleCountTotal>
         <LeadAmplitudeUnitsPerBit>4.88</LeadAmplitudeUnitsPerBit>
         <LeadAmplitudeUnits>��V</LeadAmplitudeUnits>
         <LeadHighLimit>2147483647</LeadHighLimit>
         <LeadLowLimit>268435456</LeadLowLimit>
         <LeadID>V3</LeadID>
         <LeadOffsetFirstSample>0</LeadOffsetFirstSample>
         <FirstSampleBaseline>0</FirstSampleBaseline>
         <LeadSampleSize>2</LeadSampleSize>
         <LeadOff>FALSE</LeadOff>
         <BaselineSway>FALSE</BaselineSway>
         <ExcessiveACNoise>FALSE</ExcessiveACNoise>
         <MuscleNoise>FALSE</MuscleNoise>
         <LeadDataCRC32>460914586</LeadDataCRC32>
         <WaveFormData>
7v/u/+7/7v/v//D/8v/0//P/9P/1//X/+P/4//n/+//8//z//P/8//7//v/+//3//f/9
//z//P/6//v/+//7//3/+//6//j/9P/y//L/9P/0//T/9P/0//T/9P/y//H/8P/w//D/
7//u/+3/7P/s/+v/6//q/+r/6f/p/+n/6P/q/+r/6f/p/+f/6P/o/+j/6P/o/+j/5//p
/+f/5//n/+r/6f/q/+//9P8AABQAKwBFAGkAkgC1AM4A2wDaAMQAmABiACoA6/+p/2v/
Nf8H/93+w/7B/tn+//4n/0j/Yv91/4f/mP+n/7H/uv/E/87/1f/b/93/3//g/+L/4v/k
/+f/5//o/+r/6v/s/+z/7P/s/+z/7f/u/+7/8P/w//H/8f/v/+//8P/x//X/9f/0//T/
9P/0//X/9f/1//f/9//4//j/+P/5//n/+//7//v/+//7//3//f/9//3//f/9//7//v/+
/wAAAAACAAQABAAEAAIABAAEAAQABgAHAAgACQAMAAwADQAOAA0ADgAQABEAFAAWABcA
GQAaABsAHQAeAB8AIQAiACMAJgAnACgAKAAoACkAKgAqACwALAArACoAKQAoACcAJgAl
ACUAIwAiACEAHwAeABwAHAAbABgAGAAXABYAFQATABAADwAOAA0ACwAKAAkACAAKAAkA
CAAHAAQABAAEAAMAAwACAAEAAAD///////////7//v/9//z//P/8//z//P/6//n/+f/5
//v/+//7//v//P/8//z//P/7//v//P/9//v/+//7//v//f/9//3//v/8//z//P/8//z/
/f/+//7/AAAAAAAAAAAAAAAAAAAAAAAAAQABAAIAAQABAAIAAgAEAAUABQAEAAQABAAE
AAQABAADAAMAAwADAAMAAwADAAUABQAEAAMAAwADAAMAAwADAAMAAwADAAIAAgACAAIA
AQABAAEAAQABAAEAAQAAAAAAAAAAAAAAAAAAAAAAAAAAAP//////////////////////
///////+//7//v/+/wAAAAAAAAAAAAAAAAAAAAAAAAAAAAAAAAAAAAAAAAAA////////
////////AAAAAP//////////AQABAAEAAQAAAAIABAAEAAQABAAFAAYABwAIAAsACwAM
AAwACwANAA4ADgAOAA4ADgAOAA4ADQANAA0ADgAOAA4ADwAPAA8ADwANAAwACgAIAAYA
BgAIAAgACAAIAAgACAAIAAQAAwACAAIABAADAAIAAQACAAIAAQABAAAAAAD////////+
//7//v////////8AAP7//v/+//7//v/9//3//f/9/////v8BAAgAEwAgADQAUABzAJ8A
ywDsAAcBEgENAfQAxgCMAFAAGADZ/53/Zf8n//v+8/4D/xX/K/9H/2f/gv+U/6H/r/+6
/8f/0f/c/+T/7P/v//P/9f/3//j/+P/4//r//f/9//7/AAAAAAIAAgACAAIABAAFAAYA
BgAGAAYABwAHAAUABQAGAAcABwAHAAYABgAIAAgACQAJAAcACQAJAAoACgAKAAsACwAL
AAsACwALAAsADQANAA0ADwAPAA8AEAASABIAFAAUABQAFgAWABYAFgAYABgAGAAYABkA
GgAbAB4AHgAfACAAIQAiACQAJQAoACoAKwAtAC0ALQAuAC4AMQAzADQANQA0ADUANgA2
ADQANQA2ADYANgA2ADUANAAxADAALwAuAC0ALQArACoAKQAnACYAJAAjACEAHQAcAB0A
HAAbABkAGAAXABYAFQAXABYAFQAUABQAEwASABEAEAAQABAADwAPAA4ADQAMAAsACwAL
AAsACgAKAAkACAAIAAgACAAIAAgABwAHAAcABwAHAAcABwAGAAYABgAGAAUABQAGAAcA
BwAHAAcABwAHAAcABwAIAAgACAAIAAgACAAJAAoACgAMAAwADAAMAAwADAAMAAwADAAN
AA0ADgAPAA8AEAAQABAAEQARABAAEAAQABAAEAAOAA0ADQANAA0ADQANAA0ADQANAAwA
CwANAA0ADQANAAsACwALAAsACgAKAAoACgAJAAkACQAJAAkACQAJAAgACAAIAAgACAAI
AAgACAAIAAgABwAHAAcABwAHAAcABwAFAAUABQAFAAYABgAGAAYABgAGAAYABgAGAAYA
BgAGAAQABAAEAAQABgAGAAYABgADAAMAAwADAAMAAwAEAAQABQAFAAUABQADAAMABQAF
AAYACAAIAAgACAAIAAgACAAIAAsACwAMAAwADwARABIAEgASABIAEgASABAADwAPAA8A
DgAOAA4ADwAPAA8ADwANAAwACgAIAAYACAAKAAoACgAIAAgACAAIAAYABQAEAAQABAAD
AAIAAQACAAIAAQABAP7//v/9//3//f/8//z//P/7//v/+//8//z//P/8//z//P/7//v/
+//7//v//P/7/wAABwASACQAOgBZAIMArwDWAPUACgEPAQYB6AC0AHwARAAHAMP/if9P
/xP/7f7t/vv+Ef8t/0//bv+C/5X/o/+w/73/x//S/9r/4v/p/+3/7//x//L/8v/y//T/
9//3//j/+v/6//z//P/8//z//P/9//7//v/+//7///////////8AAAEAAQABAAAAAAAC
AAIAAwADAAEAAwADAAQABAAEAAUABQAFAAUABQAFAAUABwAHAAcABwAHAAcACAAIAAgA
CgAKAAoADAAMAAwADgAQABAAEAAQABEAEgATABQAFAAVABYAFwAYABoAGwAcAB4AHwAh
ACIAIwAlACYAJQAnACgAKQAqACsALAAsACoAKwAsACwALAAsACsAKgApACgAJwAmACMA
IwAhACAAHwAdABwAGgAYABcAFAAUABMAEgARAA8ADgANAAwACwALAAoACQAIAAgABwAG
AAUAAgACAAIAAQADAAIAAQAAAP///////////v/+//3//P/8//z//P/8//r/+f/5//n/
+f/5//n/+f/4//j/+P/4//n/+f/6//v/+f/5//n/+f/5//n/+f/6//z//P/8//z/+v/7
//z//P/+//7//v/+/wAAAAAAAAAAAAABAAEAAgABAAEAAgACAAAAAQABAAAAAgACAAIA
AgACAAEAAQABAAEAAQABAAEAAQABAAAA/////////////////////////P/8//z//P/7
//v/+//7//v/+//7//r/+v/6//r/+v/6//r/+v/6//j/9//3//f/+f/5//n/+f/5//n/
+f/5//j/+P/4//j/+P/4//j/+P/4//j/+P/4//j/+P/4//j/+P/4//j/+P/3//f/9//3
//f/9//4//j/9f/1//X/9f/1//X/9f/1//b/+P/4//j/+P/4//v//P/9//7//////wAA
AAABAAMABAAEAAQABAAEAAQABgAFAAUABQACAAIAAgADAAUABQAFAAMAAAD+//z/+v/6
//z//P/8//z//P/8//z/+v/5//j/+P/4//f/9v/1//b/9v/1//X/9P/0//P/8//x//D/
8P/w/+//7//v//D/8P/w//D/8P/w/+//7//v//H/7//s/+//8v/3//z/BgAaADEASwBx
AJoAwQDaAOkA6gDaALYAhABOABMA1f+V/1v/J//1/tH+y/7f/v3+I/9G/2L/ef+L/5z/
p/+z/8D/zP/U/9v/3//j/+P/5P/m/+b/6P/r/+v/7P/u/+7/8P/w//D/8P/w//H/8v/y
//T/9P/1//X/9f/1//b/9//5//n/+P/4//j/+P/5//n/+f/7//v//P/8//z//f/9//3/
/f/9//3//f////////////////8AAAAAAAACAAIAAgAEAAQABAAEAAYABgAGAAgACQAK
AAsADAAMAA0ADgANAA4AEAARABIAFAAVABcAGAAZABsAHAAfACEAIgAjACQAJQAmACYA
JgAnACgAKAAoACgAJwAmACUAJAAjACIAIwAjACEAIAAdABsAGgAYABYAFQASABIAEQAQ
AA8ADQAMAAsACgAJAAkACAAHAAYABAADAAIAAQAAAAAAAAD///3//P/7//r/+f/5//n/
+f/6//r/+f/4//b/9v/2//b/9v/1//X/9f/1//X/9f/1//L/8v/y//L/8//z//T/9f/1
//X/9f/1//P/8//z//T/9v/2//b/9v/2//f/+P/4//j/+P/4//j/+v/6//r/+v/6//v/
+//8//v/+//8//z//P/9//3//P/8//z//P/8//7//f/9//3//f/9//3//f/7//v/+v/5
//n/+f/5//n/+//7//v/+//4//j/+P/4//f/9//3//f/+f/5//n/+P/2//b/9v/2//T/
9P/0//T/9P/z//P/8//z//P/8//z//P/8//z//P/8v/y//L/8v/0//T/9P/0//L/8v/y
//L/8v/y//L/8v/0//T/9P/0//P/8//z//P/8f/x//L/8v/x//H/8f/x//H/8f/x//H/
8v/y//H/8P/x//L/8//0//f/+P/5//r/+f/5//r/+v/9////AAAAAAAAAAAAAAAA/v/9
//3//f/+//7//v////////////3//P/6//j/9v/2//j/+P/4//j/+P/4//j/9v/1//T/
9P/0//P/8v/x//D/8P/v/+//7v/u/+3/7f/t/+z/7P/s/+v/6//r/+z/6v/q/+r/6v/q
/+n/6f/p/+v/6//s/+3/7v/x//r/CAAeADUAUwB5AKAAwQDWAN8A2AC+AJAAWgAgAN//
m/9f/y3//f7T/sH+y/7l/gv/Mf9Q/2b/e/+P/57/qf+z/77/yv/S/9f/2//d/9//4v/k
/+T/5v/p/+n/6v/s/+z/7P/s/+z/7P/u/+//8P/w//L/8v/z//P/8//z//T/9f/1//X/
9P/0//b/9v/3//f/9//5//n/+v/4//j/+f/5//v/+//7//v/+f/7//v/+//8//3//v8A
AP7//v8AAAAAAAACAAIAAgAEAAYABgAGAAYABwAIAAkACgAKAAsADAAPABAAEgATABMA
FAAUABUAGAAZABsAHAAdAB8AIAAhACIAIwAkACQAJgAnACgAKAAmACYAJQAkACQAJAAk
ACQAIQAhAB8AHgAdABsAGgAYABgAFwAUABQAEwASABEADwAQAA8ADgANAAsACgAJAAgA
BgAFAAQAAwACAAIAAgABAAEAAAD///7//f/9//3//f/+//7//f/8//z//P/8//z//P/7
//v/+//7//v/+//7//r/+v/6//r/+//7//z//f/9//3//f/9/////////wAAAAAAAAAA
AAD+////AAAAAAIAAgACAAIAAgACAAIAAgAEAAUABQAGAAcABwAIAAgACAAJAAkACAAI
AAgACAAIAAgABwAHAAcABwAHAAcABwAHAAcABgAFAAUABQAFAAUABwAHAAcABwAGAAYA
BgAGAAUABQAFAAUABQAFAAUABAAEAAQABAAEAAQABAAEAAQABAADAAMAAwAFAAUABQAF
AAMAAwADAAMABAAEAAQABAAEAAQABAAEAAIAAgACAAIAAgACAAIAAgACAAIAAgACAAMA
AwADAAMAAQABAAIAAgABAAEAAQABAAUAAwAFAAMAAgADAAQABQAGAAkACgALAAwACwAL
AAwADAAPABEAEgASABAAEAAQABAAEgARABEAEQAQABAAEAARAA8ADwAPAA0ADAAKAAgA
BgAIAAoACgAKAAgACAAIAAgABgAFAAQABAAEAAMAAgABAAIAAgABAAEAAAAAAP/////9
//z//P/8//3//f/9//7//v/+//7//v/+//3//f/9//3//f/+/wEABgANABwAMABIAGsA
lQC9AOAA+QAIAQMB7gDEAIoAUAAaANn/m/9l/yv/+/7r/vf+Cf8h/0H/Yf98/5D/n/+t
/7j/x//T/9z/5P/q/+//8//1//X/9v/6//r//P//////AAACAAIAAAAAAAAAAAAEAAUA
BgAGAAQABAAFAAUABQAFAAYABwAJAAkACAAIAAgACAAJAAkACQALAAsADAAMAAwADQAN
AA0ADQANAA0ADQAPAA8ADwAPAA8ADwAQABAAEAASABIAEgAUABQAFAAWABgAGAAYABgA
GQAaABsAHAAcAB0AHgAhACIAJAAlACYAKAApACsALAAtAC8AMAAxADMANAA1ADQANQA2
ADYANgA3ADgAOAA2ADYANQA0ADMAMgAxADAALQAtACsAKgApACcAJgAkACQAIwAgACAA
HQAcABsAGQAaABkAGAAXABcAFgAVABQAFAATABIAEQASABIAEgARABEAEAAPAA4ADQAN
AA0ADQAMAAwACwAKAAoACgAKAAoACgAJAAkACQAJAAkACQAJAAgACAAIAAgABwAHAAgA
CQAJAAkACQAJAAsACwALAAwACgAKAAoACgAMAA0ADgAOAA4ADgAOAA4ADgAOAA4ADgAQ
ABEAEQASABIAEQARABAAEAARABEAEAASABIAEgASABIAEQARABEAEQARABEAEQARABEA
EAAPAA8ADwAPAA8ADwAPAA8ADwAMAAwADAAMAA0ADQANAA0ACwALAAsACgAKAAoACgAK
AAwADAAMAAwACgAJAAkACQAJAAkACQAJAAcABwAHAAcACAAIAAgACAAIAAgACAAIAAYA
BgAGAAYABgAGAAYABgAGAAYABgAGAAUABQAFAAUABwAHAAgACAAFAAUABQAFAAUABwAI
AAgACAAIAAgACQAKAAsADAAPAA8AEAAQAA8AEQASABIAEgASABIAEgASABEAEQARAA4A
DgAOAA8AEQARABEADwAMAAoACAAGAAgACgAKAAoACgAKAAoACgAIAAcABgAGAAYABQAE
AAMAAgACAAEAAQAAAAAA/////////v/+//7//f/9//3//v/+//7//v/+//7//f/9//3/
/f/9//7///8CAAsAGgAsAEQAZQCPAL0A5AABARIBEQEAAdwAqABuADYA9f+x/3f/Pf8F
/+n+8f4B/xn/Of9X/3L/iP+b/6f/sv+//8v/1P/c/+T/6//t//H/8//y//L/8v/0//f/
9//4//r/+v/6//r/+v/6//r/+//8//z//v/+///////9//3//v///wEAAQAAAAAAAAAA
AAEAAQD//wEAAQACAAIAAgADAAMABQAFAAUABQAFAAcABwAHAAcABwAHAAgACAAIAAoA
CgAKAAwADAAMAAwADgAOAA4AEAARABIAEwASABIAEwAUABUAFgAYABkAHAAeAB8AIQAg
ACEAIwAkACUAJwAoACkAKgArACwALAAqACsALAAsACwALAArACoAKQAoACcAJgAjACMA
IQAgAB8AHQAcABoAGAAXABQAFAATABIAEQAPAA4ADQAMAAsADQAMAAsACgAIAAcABgAF
AAYABgAGAAUABQAEAAMAAgABAAEAAQABAAAAAAD///7//v/+//7//v/8//v/+//7//3/
/f/9//3/+v/6//r/+v/7//v//P/9//v/+//7//v/+//7//v//P/+//7//v/+//z//f/+
//7/AAAAAAAAAAACAAIAAgACAAIAAwADAAQAAwADAAQABAAEAAUABQAEAAQABAAEAAQA
BAADAAMAAwADAAMAAwADAAMAAwACAAEA//////////8BAAEAAQABAP7//v/+//7//f/9
//3//f/9//3//f/8//z//P/8//z//P/8//z//P/8//v/+//7//v/+//7//v/+//7//v/
+//6//r/+v/6//r/+v/6//r/+v/6//r/+v/6//r/+v/6//j/+P/4//j/9//3//f/9//3
//f/+P/4//f/9//3//f/9//3//n/+f/6//z//P/8//z//f/+////AAABAAEAAgACAAUA
BwAIAAgABgAGAAYABgAGAAUABQAFAAQABAAEAAUAAwADAAMAAQAAAP7//P/6//z//v/+
//7//P/8//z//P/6//n/+P/4//j/9//2//X/9P/0//P/8//0//T/8//z//H/8P/w//D/
8f/x//H/8v/w//D/8P/w//D/7//v/+//8f/x//L/8//2//n/BAAWACwARQBpAJMAugDX
AOwA8QDkAMYAlgBgACQA4/+h/2f/M//9/tX+y/7X/vP+F/8//1z/dP+J/5f/pP+x/73/
xv/Q/9j/3//j/+X/5f/o/+r/6v/s/+//7f/u//D/8P/w//D/8P/w//L/8//0//T/9v/2
//f/9//1//X/9v/3//n/+f/4//j/+P/4//n/+f/5//v/+//8//z//P/9//3/+//7//v/
+//9/////////////////wAAAAAAAAIAAgACAAQABAAEAAQABgAGAAYABgAHAAgACQAM
AAwADQAOAA8AEAASABMAFAAWABcAGQAaABsAHQAeAB8AIQAiACMAIgAjACQAJAAkACUA
JgAmACgAKAAnACYAJQAkACMAIgAfAB8AHQAcABsAGQAYABYAFAATABAAEAAPAA4ADQAL
AAoACQAIAAcABwAGAAUABAACAAEAAAD///7//v/+//3//f/8//v/+v/5//n/+f/5//j/
+P/3//b/9v/2//b/9v/0//P/8//z//X/9f/1//X/8v/y//L/8v/z//P/9P/1//P/8//z
//P/9f/1//X/9v/2//b/9v/2//T/9f/2//b/+P/4//j/+P/6//r/+v/6//r/+//7//z/
+//7//z//P/8//3//f/8//z//P/8//z//P/7//v/+//7//v/+//7//3//f/8//v/+//7
//v/+//5//n/+f/5//j/+P/4//j/9//3//f/9//3//f/9//2//b/9v/2//b/9v/2//b/
9v/0//P/8//z//P/8//z//P/8//z//P/8//y//L/8v/y//L/8v/y//L/9P/0//T/9P/y
//L/8v/y//L/8v/y//L/8f/x//H/8f/x//H/8v/y//H/8f/x//H/8f/x//H/8f/y//L/
8v/y//L/9f/2//f/+P/5//n/+v/6//v//f/+//7/AAAAAAAAAAAAAP////////7//v/+
////AQABAAEA///8//r/+P/2//T/9v/2//b/9v/2//b/9v/1//X/9f/2//T/8//y//H/
8P/w/+//7//u/+7/7f/t/+v/6v/q/+r/6f/p/+n/6v/q/+r/6v/q/+r/6f/p/+n/6f/p
/+r/6//q/+v/8P/6/wgAHQA1AFMAfACjAMQA2QDiANgAvACMAFgAHQDb/5v/X/8r//n+
0f7B/sv+5f4L/zL/UP9p/33/jv+d/6n/tv/A/8r/0f/X/9v/3//g/+D/4P/i/+X/5f/m
/+j/6P/q/+r/6v/q/+z/7f/u/+7/7v/u/+//7//v/+//8P/x//P/8//y//L/9P/0//X/
9f/z//X/9f/2//j/+P/5//n/9//3//f/9//5//v/+//7//n/+f/5//r/+v/6//z//P/8
//7//v/+//7/AAAAAAAAAgADAAQABQAEAAQABQAGAAkACgAMAA0ADgAQABEAEwAUABUA
FwAYABkAGwAcAB0AHgAfACAAIAAiACMAJAAkACYAJgAlACQAIwAiACEAIAAfAB8AHQAc
ABsAGQAYABYAFgAVABIAEgAPAA4ADQALAAoACQAIAAcABwAGAAUABAAEAAMAAgABAAAA
AAAAAP/////+//3//P/7//v/+//7//r/+v/5//j/9v/2//b/9v/4//f/9//3//f/9//3
//f/9P/0//T/9P/0//X/9//5//f/9//3//f/9//3//f/+P/4//j/+P/4//j/+f/6//r/
+v/6//r/+v/8//z//P/8//z//f/9//7//////wAAAAAAAAEAAQAAAP7//v/+//7/AAD/
/////////////////wEAAQAAAP////////////////////////7//v/+//7//f/9//3/
/f/9//3//f/8//z//P/8//z//P/8//z//P/8//v/+//7//v/+//7//v/+//7//v/+//8
//z//P/8//z//P/8//z//P/8//z//P/8//z//P/8//z//P/8//z/+//7//v/+//7//v/
/P/8//v/+//7//v/+//7//v/+//+//7//v8AAAAAAAAAAAEAAgADAAQABwAHAAgACAAJ
AAsADAAMAAwADAAMAAwADAALAAsACwAKAAoACgALAAsACwALAAkABgAEAAIAAAABAAQA
BQAGAAYABgAGAAYAAgABAAAAAAACAAEAAAD///7//v/9//3//P/8//v/+//7//r/+v/6
//n/+f/5//r/+v/6//r/+v/6//n/+f/5//v/+//8//3/AgAJABYAKgBCAF8AhwCzANYA
8QAAAf0A6AC+AIYATAAUANX/l/9h/yn/9/7j/u3+//4X/zf/Wf92/4z/nf+n/7T/wf/P
/9j/4P/k/+v/8f/z//X/9v/4//j/+v/9//v//P/+//7//v/+//7//v8CAAMABAAEAAQA
BAAFAAUABQAFAAYABwAHAAcABgAGAAYABgAHAAcACQALAAsADAAKAAoACwALAAsACwAL
AAsADQAPAA8ADwAPAA8ADwAQABIAEgAUABQAEgAUABQAFAAWABgAGAAYABoAGwAcAB0A
HgAeAB8AIAAjACQAJgAnACgAKgArAC0ALAAtAC8AMAAzADUANgA3ADYANwA4ADgANgA3
ADgAOAA4ADgANwA2ADUANAAzADIAMQAxAC8ALgArACkAKAAmACYAJQAiACIAIQAgAB8A
HQAeAB0AHAAbABsAGgAZABgAFgAVABQAEwATABQAFQAVABMAEgARABAAEQARABEAEQAO
AA4ADQAMAAwADAAMAAwADAALAAsACwAJAAkACQAJAAoACgAKAAoACQAJAAoACwANAA0A
DQANAA8ADwAPABAAEAAQABAAEAAQABEAEgASABMAEgARABAAEgASABIAEgASABMAEwAU
ABUAFQAWABYAFgAXABcAFgAWABYAFgAWABYAFQAVABUAFwAXABcAFwAVABUAFAATABMA
EwATABMAFQAVABUAFQASABIAEgASABMAEwATABMAEQARABEAEAAQABAAEAAQABAAEAAQ
ABAAEgARABEAEQARABEAEQARABEAEQARABEAEAAQABAAEAAQABAAEAAQAA4ADgAOAA4A
DgAOAA4ADgAQABAAEAAQAA8ADwAPAA8AEQARABIAEgAPAA8ADwAPAA8AEQATABIAEgAS
ABIAEgARABIAEwAUABcAFwAYABgAGQAbABwAHAAeAB4AHgAeABwAGwAbABsAGgAaABoA
GwAdAB0AHQAbABoAGAAWABQAFgAYABgAGAAWABYAFgAWABQAEwASABIAEgARABAADwAQ
ABAADwAPABAAEAAPAA8ADQAMAAwADAALAAsACwAMAAwADAAMAAwADgANAA0ADQALAAsA
DgAPABIAFwAiADQASgBnAI8AvQDoAAcBIAErASQBDAHeAKYAbgAzAPH/s/93/zf/C/8D
/xH/I/89/1v/ev+S/6f/tf++/8v/1//i/+r/9P/7////AwADAAQABgAGAAgACwAJAAoA
DAAMAA4ADgAOAA4AEAARABIAEgASABIAEwATABMAEwAUABUAFQAVABQAFAAUABQAFQAV
ABUAFwAXABgAGAAYABkAGQAZABkAGQAZABsAHQAdAB0AGwAbABsAHAAcABwAHgAeACAA
IgAiACIAIgAkACQAJAAkACUAJgAnACoAKgArACwALQAuADAAMQAyADQANQA3ADgAOQA7
ADwAPQA/AEAAQQBCAEMARABEAEQARQBGAEYARABEAEMAQgBDAEIAQQBAAD0APQA7ADoA
NQAzADIAMAAyADEALgAuAC0ALAArACkAKAAnACYAJQAnACYAJQAkACQAIwAiACEAHgAe
AB4AHQAfAB4AHQAcABsAGwAbABsAGgAaABkAGAAYABgAGAAYABgAFwAXABcAFwAXABcA
FwAWABYAFgAWABcAFwAYABkAFwAXABcAFwAZABkAGQAaABoAGgAaABoAGAAZABoAGgAe
AB4AHgAeAB4AHgAeAB4AHgAfAB8AIAAhACEAIgAiACIAIwAjACIAJAAkACQAJAAkACMA
IwAjACMAIwAjACMAIwAjACIAIQAhACEAIQAhACMAIwAjACMAIAAgACAAIAAfAB8AHwAf
AB8AHwAfAB4AHgAeAB4AHgAeAB4AHgAeAB4AHQAdAB0AHQAdAB0AHQAbABsAGwAbABoA
GgAaABoAGwAcAB0AHgAcABwAHAAcABwAHAAcABwAHAAcABwAHAAZABkAGQAZABsAGwAc
ABwAGQAZABkAGQAXABcAFwAXABgAGgAZABoAGgAaABoAGgAbABwAHQAeAB8AHwAgACAA
IwAlACYAJgAmACYAJgAmACQAIwAjACMAIgAiACIAIwAjACMAIwAhACIAIAAeABwAHAAe
AB4AHgAeAB4AHgAeABwAGwAaABoAGgAZABgAFwAWABYAFQAVABIAEgARABEADwAOAA4A
DgANAA0ADQAOAA4ADgAOAA4ADgANAA0ADQANAA0ADAALAA4AEQAaACgAPgBZAHsApQDQ
APEACAEVARIBAAHaAKgAcAAzAPH/sf95/0H/Df/1/vn+Df8r/0//bv+I/53/qf+0/8H/
z//Y/+L/6v/v//X/+f/5//r//P/8//7/AQADAAQABgAGAAQABAAEAAQABgAHAAgACAAI
AAgACQAJAAkACQAKAAsACwALAAoACgAMAAwADQANAAsADQANAA4ADgAOAA8ADwARABEA
EQARABEAEwATABMAEQARABEAEgATABQAFwAYABgAGgAaABoAGgAcABwAHAAeAB8AIAAh
ACIAIgAjACQAJwAoACoAKwAsAC4ALwAxADQANQA3ADgANwA5ADoAOwA8AD0APgA+AD8A
QQBDAEQAQwBCAEAAPgA+AD4APgA+ADsAOwA5ADgANQAzADIAMAAyADEALgAuACwAKgAo
ACUAJgAlACQAIwAhACAAHwAeAB4AHQAcABsAGgAaABoAGQAXABYAFQAUABQAFQAWABcA
FgAWABUAFAAUABQAFAAUABIAEQARABEAEQARABEAEQAQABAAEAAQABEAEQASABMAEwAT
ABMAEwATABMAEwAUABQAFAAUABQAFAAVABYAFgAWABYAFgAWABcAGAAZABoAGgAbABsA
HAAbABsAHAAcABoAGwAbABoAGwAcAB0AHgAeAB0AHQAdABsAGwAbABsAGwAbABoAGQAb
ABsAGwAbABkAGQAZABkAGgAaABoAGgAZABkAGQAZABcAFwAXABYAGAAYABgAGAAWABYA
FgAWAA==
         </WaveFormData>
      </LeadData>
      <LeadData>
         <LeadByteCountTotal>10000</LeadByteCountTotal>
         <LeadTimeOffset>0</LeadTimeOffset>
         <LeadSampleCountTotal>5000</LeadSampleCountTotal>
         <LeadAmplitudeUnitsPerBit>4.88</LeadAmplitudeUnitsPerBit>
         <LeadAmplitudeUnits>��V</LeadAmplitudeUnits>
         <LeadHighLimit>2147483647</LeadHighLimit>
         <LeadLowLimit>268435456</LeadLowLimit>
         <LeadID>V4</LeadID>
         <LeadOffsetFirstSample>0</LeadOffsetFirstSample>
         <FirstSampleBaseline>0</FirstSampleBaseline>
         <LeadSampleSize>2</LeadSampleSize>
         <LeadOff>FALSE</LeadOff>
         <BaselineSway>FALSE</BaselineSway>
         <ExcessiveACNoise>FALSE</ExcessiveACNoise>
         <MuscleNoise>FALSE</MuscleNoise>
         <LeadDataCRC32>2017992424</LeadDataCRC32>
         <WaveFormData>
9v/2//b/9v/3//j/+v/7//n/+//7//z//f//////AAABAAEAAQABAAMAAwADAAMABQAF
AAQAAwABAAIAAgACAAQAAwABAAAA/P/8//r//P/8//z//P/8//7//f/7//v/+P/4//j/
9//3//b/9v/1//T/8//y//L/8v/y//H/8P/y//L/8v/x//H/8f/x//H/7//v/+//7//x
//H/7//v//H/8v/1//n///8JABcAJwA4AFEAbwCNAKUAugDCALkAnABzAD8AAQDI/5j/
bf9M/y3/F/8Q/xv/Nf9V/2//hf+X/6f/s/+//8b/z//W/93/4P/l/+X/5v/o/+j/6P/p
/+r/7f/u/+//7//w//D/8P/x//H/8f/y//L/8//z//T/9P/0//T/9P/0//T/9f/2//b/
9v/2//f/9//3//f/9//4//j/+P/5//n/+//7//v/+//5//v/+//7//v//P/8//3//f/9
//3//f/9/////////wEAAgACAAMAAgADAAMAAgAFAAYABgAGAAYABwAIAAgADAAPABEA
EwAUABUAFgAXABYAFwAYABoAHAAdAB0AHQAcAB0AHQAdAB8AHwAfAB8AHgAdABsAGgAZ
ABgAFwAWABUAFAATABEAEgARABAADwAOAA4ADQANAAsACgAJAAgABwAHAAcABwAFAAUA
BQAEAAQABAADAAMAAgABAAAA/f/+//7//v/8//z//f/9//z//P/8//v/+//4//j/+P/4
//r/+v/6//r//P/8//z//P/6//r/+v/8//r/+v/6//r/+v/6//v/+//8//z//P/9//3/
/f/+//7//v/+//7/AAAAAAAAAQABAAIAAgACAAIAAAABAAIAAgACAAMAAwADAAUABQAF
AAUABQAFAAQABAAGAAUABQAFAAMABAAEAAIAAgACAAEAAQADAAMAAwADAAQABAAEAAIA
AgAAAAAAAQAAAAAAAAAAAAEAAQD//////v////////8BAAEAAQD//wEAAgACAAIAAgAC
AAIAAgD///////////7//v/+//////////////////7//v/+//7//v/+//7//v/+//7/
/v8AAAAAAQABAP7//v/+//7///8AAAEAAgD//wAAAQACAAMABAADAAMAAwAFAAYACAAK
AA0ACwAMAA0ADQALAAsACwALAA0ADQANAA0ADgANAA0ADgAMAAwADAALAAsACgAIAAgA
BgAIAAgACAAGAAYABgAFAAEAAQAAAAAAAgABAAEAAAACAAEAAAD///7//v/+//7//f/8
//z//P/+//3//f/9//v/+//7//v//f/9//3//f/9//////8AAAcAEQAdACsAPQBXAHoA
nQC7ANUA5wDoANoAtwCAAEUADwDf/7T/jv9j/0D/N/9B/0z/Vf9p/4P/nf+r/7f/w//N
/9X/3P/j/+j/6//u/+3/8f/0//b/9v/2//f/+P/5//r/+//7//7//v/+/////////wAA
AAD/////AAAAAAAAAAAAAAAAAAABAAIAAgACAAIAAwADAAMAAwADAAQABAAEAAUABQAF
AAUABQAFAAMABQAFAAUABwAIAAgACQALAAsACwALAAsADQANAA0ADQAOAA4ADwANAA8A
EAAQABMAFAAUABQAFgAXABgAGAAZABsAHAAdABwAHQAeAB8AIAAhACIAJAAkACUAJQAl
ACQAJQAlACUAJQAlACUAJQAkACMAIQAgAB0AHAAbABoAGQAYABcAFQAUABMAEgARABIA
EgARABEADwAOAA0ADAANAA0ADQANAAsACwALAAoACAAIAAcABwAHAAcABwAFAAIAAgAC
AAAAAAABAAEAAAAAAAAA//////7//v/+//7/AAAAAAAAAAD+//7//v/+/wAAAAAAAAIA
AgACAAIAAgAAAAAAAQABAAIAAgACAAMABQAFAAYABgAGAAYABgAIAAgACAAJAAkACgAK
AAoACgAMAA0ADgAOAAwADQANAA0ACwALAAsACwAJAAkACAAIAAoACQAJAAkABwAIAAgA
BgAIAAgABwAHAAcABwAHAAcABgAGAAYABAAEAAIAAgADAAQABAAEAAQABQAFAAMAAwAC
AAMAAwADAAUABQAFAAMAAwAEAAQABAADAAIAAQAAAAAAAQACAAMAAAAAAAAAAQADAAMA
AwADAAEAAAAAAAAAAgACAAIAAgAAAAAAAAAAAP7//v//////AAAAAAAAAAAAAAAAAAAA
AAAAAQACAAMABAADAAMAAwAFAAcACAAJAAsACwAMAA0ADQANAA0ADQANAAsACwALAAsA
DAALAAsADAAKAAoACgAJAAkACAAGAAYABAAGAAYABgAEAAQABAADAAEAAQAAAAAA/v/9
//3//P/+//3//P/7//j/+P/4//j/+f/4//j/+P/4//f/9//3//f/9//3//f/+f/5//n/
+f/3//f/+f/6////BQARAB8AMQBFAGQAhwCpAMcA3wDsAO4A2wCyAHkAPwAHANT/qP9/
/1L/Mf8r/zT/P/9R/23/if+d/6n/tf+//8n/0v/Z/+D/5f/o/+v/7f/u//D/8P/w//H/
8v/x//L/8//z//b/9v/2//f/9//3//j/+P/5//n/+v/6//r/+v/6//r/+P/5//r/+v/8
//z//f/9//v/+//7//z//P/8//3//f////////////3///////////8AAAAAAQABAAEA
AQABAAEAAwADAAMABQAGAAYABwAFAAcACAAIAAsADAAMAAwADgAPABAAEAAPABEAEgAT
ABYAFwAYABkAGAAZABoAHAAcAB0AHQAdABwAHQAdAB0AHQAdAB0AHQAeAB0AGwAaABcA
FgAVABQAEwASABEADwAOAA0ADAALAAoACgAJAAkABwAGAAUABAADAAMAAwADAAMAAwAD
AAIAAAAAAP/////////////9//z//P/8//r/+P/5//n/+P/6//r/+f/5//b/9v/2//b/
9v/2//b/9v/4//j/+P/4//j/+P/4//r/+v/6//r/+v/6//r/+//7//z//P/8//3//f/9
//7//v/+//7//v8AAAIAAgADAAMABAAEAAQABAACAAMABAAEAAIAAwADAAMAAwADAAMA
AwAFAAUABAAEAAQAAwADAAMAAwAEAAQAAgACAAIAAQABAP//////////AAAAAAAA/v8A
AP7//v////7//v/+//7//f/9//v/+//8//3//f/9//v/+//7//n/+f/6//r/+v/8//z/
/P/8//v/+//7//v/+v/6//r/+//7//v/+//7//v/+v/6//r/+P/4//j/+P/6//r/+v/6
//r/+v/7//v/+v/6//r/+v/4//j/+P/4//n//P/8//z//P/8//7///8AAAMAAwAEAAUA
BwAHAAgACQAJAAcABwAHAAcACQAJAAkACQAGAAUABQAGAAgACAAIAAcABQAEAAIAAgD+
/wAAAAAAAAAAAAAAAP////////7//v/8//v/+//6//z/+//6//n/9v/2//b/9v/1//T/
9P/0//T/8//z//P/8//z//P/8//z//P/8//z//X/8//x//T/+f///wUADQAbACsAPABX
AHkAmQC1AMwA1gDRALoAkwBfACUA7P+4/4n/Yv89/x//FP8d/zH/Tf9r/4P/l/+p/7X/
vf/I/9H/2P/d/+L/5f/p/+r/6v/s/+z/7f/u/+//8P/x//H/8v/y//L/8//z//P/9P/0
//X/9f/2//b/9v/2//b/9v/2//f/+P/4//j/+P/5//n/+f/5//n/+v/6//r/+//7//3/
/f/9//3/+//9//3//f/9//7//v//////////////AQADAAMAAwADAAQABAAFAAMABQAG
AAYABwAIAAgACAAIAAkACgAKAA0ADwAQABEAEgATABQAFQAWABcAGAAaABwAHQAdAB0A
HgAfAB8AHwAfAB8AHwAfAB4AHQAbABoAGQAYABcAFgAVABQAEwARABAADwAOAA0ADAAM
AAsACwAJAAgABwAGAAUABQAFAAUABQAFAAUABAAAAAAA//////////////3//P/8//z/
+v/6//v/+//6//r/+v/5//n/+P/4//j/+P/4//j/+P/4//b/9v/2//b/9v/2//b/+P/6
//r/+v/6//j/+P/5//n//P/8//z//f/7//v//P/8//z//P/8//7//v/+//////8AAAAA
AAAAAAAAAQACAAIAAgADAAMAAwABAAEAAQABAAMAAwACAAIABAADAAMAAwABAAIAAgAA
AAAAAAD/////AQABAAEAAQAAAAAAAAD+/wAA/v/+/////v/+//7//v/9//3/+//7//r/
+//7//v//f/9//3/+//7//z//P/8//z//P/8//z/+f/5//n/+f/6//r/+v/7//n/+f/5
//n/+f/4//j/+P/6//r/+v/6//r/+v/6//r/+P/4//n/+f/6//r/+v/6//r/+v/6//r/
+//6//v/+v/8//z//P/8//7///8AAAMAAQACAAMABQAFAAYABwAHAAkACQAJAAkABwAH
AAcABwAIAAcABwAIAAgACAAIAAcABQAEAAIAAgAAAAIAAgACAAIAAgACAAEA//////7/
/v/+//3//f/8//r/+f/4//f/+P/4//j/+P/3//b/9v/2//T/8//z//P/9f/1//X/9f/z
//P/8//z//P/9f/3//r/+/8BAAkAEwAhADEARgBhAH8AmwCzAMQAxgC3AJYAbQA3APv/
wv+Q/2n/SP8p/xf/GP8p/0P/Yf95/4//of+x/7v/w//M/9X/3P/h/+b/6f/r/+z/7v/u
/+7/7//w//H/8v/z//P/9P/0//T/9f/1//X/9v/2//f/9//4//j/+P/4//j/+P/4//n/
+v/6//r/+v/7//v/+//7//v//P/8//z//f/9//3//f/9//3//f////////8BAAIAAgAD
AAEAAQABAAEAAQADAAMAAwADAAQABAAFAAUABwAIAAgACQAKAAoACgAMAA0ADgAOAA8A
EQASABMAFAAVABYAFwAaABsAHAAeABwAHQAdAB0AHgAfAB8AHwAhACEAIQAhAB4AHQAb
ABoAGwAaABkAGAAVABQAEwARABAADwAOAA0ADgAOAA0ADQALAAoACQAIAAcABwAHAAcA
BQAFAAUABAACAAIAAQABAAEAAQABAP///v/+//7//P/+///////+//z//P/7//v/+P/4
//j/+P/6//r/+v/6//r/+v/6//r/+v/6//r//P/8//z//P/8//7//v//////AAAAAAAA
AQD/////AAAAAAAAAAAAAAIAAgACAAMAAwAEAAQABAAEAAQABQAGAAYABgAHAAcABwAH
AAcABwAHAAUABQAEAAQABgAFAAUABQAFAAYABgAEAAIAAgABAAEAAwADAAMAAwAEAAQA
BAACAAIAAAAAAAEAAgACAAIAAgD//////f/9/wAAAQABAAEA/////////f///wAAAAAA
AP7//v/+//7//f/9//3//f/9//7///8BAP///////////f/8//z//P/+//7//v/+//7/
/v/+//7//P/8//3//f/+//7//v/+/wAAAAAAAAAAAAACAAIAAgACAAUABQAFAAcABwAI
AAkACwALAAwADQANAA0ADQANAA0ADQANAA0ADQAMAAsACwAMAAoACgAKAAkABwAGAAQA
BAAEAAYABgAGAAYABgAGAAUAAQABAAAAAAAAAP/////+//7//f/8//v/+v/6//r/+v/5
//j/+P/4//j/9//3//f/+P/5//r/+//5//n/+f/5//n/+//9/wAABQALABcAJQA3AE0A
bACLAKcAwwDTANYAygCtAHwAQwAPAN//sv+O/2X/QP8v/zH/PP9L/2H/ff+X/6n/s/+9
/8n/0f/a/+H/5v/p/+7/8f/x//L/8v/0//T/9f/2//n/+v/7//v/+v/6//r/+//7//v/
/P/8//v/+//8//z//v/+//7//v/+////AAAAAAAAAAABAAEAAQABAAEAAgAEAAQABQAF
AAMAAwADAAMAAwAFAAUABQADAAQABAAFAAcABwAHAAcACQALAAsACwALAAwADAANAAsA
DQAOAA4ADwAQABAAEAAUABUAFgAWABcAGQAaABsAGgAbABwAHQAeAB8AIAAiACAAIQAh
ACEAIgAjACMAIwAjACMAIwAjACIAIQAfAB4AGwAaABkAGAAXABYAFQATABQAEwASABEA
EAAQAA8ADwAPAA4ADQAMAAsACwALAAsACQAJAAkACAAIAAgABwAHAAUABQAFAAMAAgAC
AAIAAAACAAMAAwACAAAAAAD/////AAAAAAAAAAACAAIAAgACAAAAAAAAAAAAAgACAAIA
BAAEAAQABAAEAAQABAAFAAUABAAEAAQABQAHAAcACAAIAAgACAAIAAoACgAKAAsACwAM
AAwADAAMAAwADQAOAA4ADAANAA0ADQAPAA8ADwAPAA0ADQAMAAwADAALAAsACwALAAwA
DAAKAAgACAAHAAcACQAJAAkACQAIAAgACAAGAAYABAAEAAUABAAEAAQABAAEAAUABAAF
AAYABwAHAAcABQAFAAUAAwADAAQABAAEAAIAAgACAAIAAgADAAQABQACAAIAAgADAAMA
AwADAAMAAwACAAIAAgACAAIAAgACAAIAAgACAAIAAgACAAMAAwACAAIAAgACAAIAAgAC
AAQABAAEAAQABwAHAAcACQAJAAoACwANAA0ADgAPAA8ADQANAA0ADQAPAA8ADwAPAAwA
CwALAAwADAAMAAwACwAJAAgABgAGAAYACAAIAAgACAAIAAgABwADAAMAAgACAAIAAQAB
AAAAAgABAAAA///8//z//P/8//v/+v/6//r/+v/5//n/+f/5//n/+f/5//n/+f/5//n/
+//7//3/AAAFAAsAFwAlADUATQBuAJMAswDTAOkA8ADqANEAogBnAC8A+f/G/5r/cf9G
/y3/Lf86/0f/W/91/43/of+v/7v/w//L/9T/2//e/+X/6v/r/+3/7v/w//D/8P/x//L/
8//0//X/9f/2//b/9v/3//f/9//4//j/+f/5//r/+v/6//r/+v/6//r/+//8//z//P/8
//3//f/9//3//f/+//z//P/9//3//////////////wEAAQABAP//AAAAAAEAAQABAAEA
AQADAAUABQAFAAUABgAGAAcABQAHAAgACAALAAwADAAMAA0ADQANAAwADgARABMAFQAW
ABcAGAAZABgAGQAaABwAHAAdAB0AHQAcAB0AHQAdAB0AHQAdAB0AHAAbABkAGAAXABYA
FQAUABMAEgARAA8ADgANAAwACwAKAAoACQAJAAcABgAFAAQAAwADAAMAAwADAAMAAwAC
AAAAAAD//////////////f/+//7//v/8//r/+//7//r/+v/6//n/+f/4//j/+P/4//r/
+v/6//r/+P/4//j/+P/4//j/+P/6//r/+v/6//r/+v/6//v/+//8//z//P/9//3//f/+
//7//v/+//7/AAAAAAAAAQABAAIAAgACAAIAAgADAAQABAACAAMAAwADAAMAAwADAAMA
AwADAAIAAgACAAEAAQABAAEAAgACAAAAAAAAAP///////////////wAAAAAAAP7//v/8
//z//f/+//7//v/+//3//f/7//v/+v/7//v/+//9//3//f/7//v//P/8//z//P/8//z/
/P/5//n/+f/5//j/+P/4//n/+//7//v/+//5//j/+P/4//j/+P/4//j/+P/4//j/+P/4
//j/+f/5//j/+P/4//j/+P/2//b/+P/4//n/+v/7//z/////////AQABAAIAAwAFAAcA
CAAJAAkABwAHAAcABwAHAAcABwAHAAYABQAFAAYABAAEAAQAAwADAAIAAAAAAP7/AAAA
AAAAAAAAAAAA///9//3//P/8//z/+//7//r/+P/3//b/9f/0//T/9P/0//P/8v/y//L/
8v/x//H/8f/x//H/8f/x//H/8f/x//H/8//z//P/9v/7////CQAXACUANwBQAHEAkQCv
AMkA2ADWAMUAoABvADMA9//A/5L/a/9E/yH/E/8Y/yv/Q/9h/33/k/+j/6//u//F/87/
1f/c/9//4v/l/+f/5v/q/+r/6v/r/+z/7f/u/+//7//y//L/8v/z//P/8//0//T/8//z
//T/9P/0//T/9P/0//T/9f/2//b/9v/2//f/9//5//n/+f/6//j/+P/5//n/+f/5//n/
+f/5//v/+//7//v//P/8//3//f/9//3//f/9////////////AAAAAAEAAQADAAQABAAF
AAYABgAGAAgACQAKAAoACwANAA4ADwAQABEAEgATABQAFQAWABgAGAAZABkAGQAYABkA
GQAZABsAGwAbABsAGgAZABcAFgAVABQAEwASABEAEAAPAA0ADAALAAoACQAIAAgABwAH
AAUABAADAAIAAQABAAEAAQD////////+//z//P/7//v/+//7//v/+f/4//j/+P/2//b/
9//3//b/9v/2//X/9f/0//T/9P/0//T/9P/0//T/8v/y//L/8v/y//L/8v/0//T/9P/0
//T/9P/0//X/9f/2//b/9v/3//X/9f/2//b/+P/4//j/+v/6//r/+//7//r/+v/6//r/
/P/9//7//v/+//////////////////////////7//v/+//3//f/9//3//v/+//z//v/+
//3//f/7//v/+//7//z//P/8//r//P/6//r/+//6//r/+v/6//v/+//5//n/+P/5//n/
+f/5//n/+f/3//f/+P/4//j/9v/2//b/9v/3//f/9//3//b/9v/2//f/9//3//f/9//1
//T/9P/0//T/9P/0//T/9v/2//b/9v/0//T/9f/1//b/9v/2//b/9v/0//T/9v/2//j/
+P/4//j/+//7//v//f/9//7///8BAAEAAgADAAMABQAFAAUABQAFAAUABQAFAAQAAwAD
AAQABgAGAAYABQADAAIAAAAAAP3//v/9//z//v/+//7//f/9//3//P/8//r/+f/5//j/
+P/3//b/9f/0//T/9P/0//P/8v/y//L/8v/x//H/8f/x//H/8f/x//H/8f/x//H/7//v
//H/8v/z//f/+/8FABEAHwAuAEEAXwB/AJsAtADEAMcAuACXAGkAMQD0/8D/j/9m/0P/
Jf8U/xX/J/9B/13/ef+P/6H/r/+5/8T/zf/W/9n/3v/h/+P/5v/o/+j/6P/p/+r/6//s
/+3/7f/w//D/8P/x//H/8f/y//L/8//z//T/9P/0//T/9P/0//T/9f/2//b/9v/2//f/
9//1//X/9f/2//b/9v/3//f/+f/5//n/+f/5//v/+//7//v//P/8//3//f/9//3//f/9
//////////3//v/+//////8BAAIAAgADAAQABAAEAAYABwAIAAgACQALAAwADQAOAA8A
EAARABIAEwAUABYAGAAZABkAGQAaABsAGwAbABsAGwAbABsAHAAbABkAGAAZABgAFwAW
ABUAFAATABEADgANAAwACwAKAAoACQAJAAcABgAFAAQAAwADAAMAAwADAAMAAwACAP7/
/v/9//3//f/9//3/+//8//z//P/6//j/+f/5//j/+P/4//f/9//2//b/9v/2//j/+P/4
//j/9v/2//b/9v/2//b/9v/4//j/+P/4//j/+P/4//n/+f/8//z//P/9//v/+//8//z/
/P/8//z//v8AAAAAAQABAAAAAAAAAAAAAgADAAQABAACAAMAAwADAAMAAwADAAMABQAF
AAQABAAEAAMAAwADAAEAAgACAAAAAgACAAEAAQABAAEAAQABAAIAAgACAAAAAAD+//7/
///+//7//v/+///////9//3//P/9//3//f/9//3//f/7//v//P/8//z//v/+//7//v/9
//3//f/9//z//P/8//3//f/9//3//f////7//v/+//7//v/+//7//P/8//z//P/+//7/
//////7//v/+//7//v/+//7//v///wAAAAACAAIAAgACAAQABQAGAAkACwAMAA0ADwAO
AA4ADgANAA8ADwAPAA8ADwAPAA8ADwAMAAsACwAMAA4ADgAOAA0ACQAIAAYABgAGAAgA
CAAIAAgACAAIAAcAAwADAAIAAgACAAEAAQAAAAIAAQAAAP///P/8//z//P/9//z//P/8
//z/+//7//v/+//7//v/+//5//n/+f/5//n/+//9/wAABQALABcAJwA1AEcAZACFAKMA
uwDPANIAyACrAHwARQARAN//sv+I/2X/Qv8t/y//PP9J/1//e/+V/6n/t//B/8n/0f/c
/+P/5v/p/+7/8//z//b/9v/2//b/9//4//f/+P/5//n//P/8//z//f/9//3//v/+////
//8AAAAA/v/+//7//v8AAAEAAgACAAAAAAABAAEAAwADAAMABAACAAIAAwADAAMAAwAD
AAMAAwAFAAUABQAHAAgACAAJAAkACQAJAAkABwAJAAkACQAJAAoACgALAA0ADwAQABAA
EQASABIAEgASABMAFAAUABcAGQAaABsAHAAdAB4AHwAiACMAJAAmACUAJQAkACMAIgAj
ACMAIwAlACUAJQAlACQAIwAhACAAIQAgAB8AHgAbABoAGQAXABQAEwASABEAEgASABEA
EQATABIAEQAQABEAEQARABEADgANAAwACgAJAAoACgALAAkACQAJAAcACAAIAAgABgAE
AAUABQAEAAQABAADAAMAAgACAAIAAgAEAAQABAAEAAQABAAEAAQAAgACAAIABAAFAAYA
BwAIAAoACgALAAsADAAMAAwADQALAAsADAAMAAwADAAMAA4ADAAMAA0ADQAOAA4ADgAO
ABAAEQASABIAEQARABAADwARABEAEQARABEAEQAQABAAEAAPAA8ADwAPABAAEAAOAA4A
DgANAA0ADwAPAA8ADwAPAA4ADQAKAAwACgAKAAsADAAMAAwADAALAAsACQAJAAoACwAL
AAsADQANAA0ACwAKAAoACQAIAAoACgAKAAoACwALAAsACwAJAAgABwAHAAkACQAJAAkA
CQAIAAgACAAKAAoACgAKAAoACgAKAAoADAAMAA0ADQAKAAoACgAKAAgACgAKAAwADgAO
AA4ADgAOAA0ADAANAA4AEAASABUAFQAWABcAFwAZABkAGQAZABkAGQAZABkAFgAVABUA
FgAWABYAFgAVABUAFAASABIAEgAUABQAFAAUABQAFAATAA8ADwAOAA4ADgANAA0ADAAO
AA0ADAALAAoACgAKAAoABwAGAAYABgAIAAcABwAHAAUABQAFAAUABwAHAAcABwAFAAcA
CQAMAA8AFQAfAC8APwBTAHAAlQC5ANcA8wAEAQYB9QDSAJsAXwApAPT/xv+d/3D/S/9B
/0j/Uf9h/3f/kf+p/7v/x//P/9n/4v/p/+7/8//4//3//f/+/wAAAAAAAAEAAgADAAQA
BQAFAAYABgAGAAcACAAJAAsADAALAAsADAAMAAwADAAMAAwACgALAAwADAAOAA4ADwAP
AA8ADwAPABAAEAAQABEAEQAPAA8ADwAPABEAEwATABMAEwAUABQAFQATABMAEwATABQA
FwAYABkAFwAYABgAGQAZABsAHAAcAB8AIAAgACAAIgAjACQAJAAlACcAKAApACgAKQAq
ACsALAAtAC4AMAAyADMAMwAzADIAMwAzADMAMwAzADMAMwAyADEALwAuAC0ALAArACoA
JwAmACUAIwAkACMAIgAhACAAIAAfAB8AHwAeAB0AHAAbABsAGwAbABkAGQAZABgAGAAY
ABcAFwAXABcAFwAVABIAEgASABAAEAARABEAEAASABIAEQARABAAEAAQABAADgAOAA4A
DgAQABAAEAAQABAAEAAQABIAEgASABIAEgAUABQAFQAVABYAFgAWABcAFQAVABYAFgAX
ABgAGQAcABoAGgAbABsAGgAaABoAGgAcAB0AHgAeAB4AHwAfAB8AHwAfAB8AHwAhACEA
IAAgAB4AHQAdAB0AHQAeAB4AHAAeAB4AHQAdAB0AHQAdAB0AHAAcABwAGgAcABoAGgAb
ABwAHAAcABwAGwAbABkAGQAYABkAGQAZABkAGQAZABcAFwAYABgAGAAYABgAGAAYABcA
FwAXABcAGAAYABgAGQAXABcAFwAXABcAFgAWABYAFgAWABYAFgAUABQAFAAUABYAFgAX
ABcAFgAWABYAFgAUABQAFAAUABUAFgAXABgAGAAYABgAGAAZABkAGQAbAB0AHgAfACEA
IQAiACMAIwAjACMAIwAjACEAIQAhACEAIgAhACEAIgAgACAAIAAfAB8AHgAcABwAHAAe
AB4AHgAeAB4AHgAdABkAGQAYABgAGAAXABcAFgAWABUAFAATABIAEgASABIAEwASABIA
EgAQAA8ADwAPAA8ADwAPAA8ADQANAA0ADQAPAA8ADQAQABUAGQAfAC0APQBNAGYAhQCr
AMkA4wD2APwA8QDWAKkAcQA3AAAAzv+l/37/Vf89/zz/R/9d/3f/kf+p/7v/x//P/9n/
5P/r//L/9//6//3///8AAAAAAgACAAMABAAFAAYABwAHAAgACAAIAAkACQAJAAoACgAL
AAsADAAMAAwADAAMAAwADAANAA4ADgAMAAwADQANAA0ADQANAA4ADgAOAA8ADwARABEA
EQARABMAFQAVABUAEwAUABQAFQAVABUAFQAVABUAFwAXABcAFwAYABgAGQAZABsAHAAc
AB0AHgAeAB4AIAAhACIAIgAlACcAKAApACoAKwAsAC0AMAAxADIANAAyADMAMwAzADYA
NwA3ADcANwA3ADcANwA2ADUAMwAyADMAMgAxADAALwAuAC0AKwAqACkAKAAnACQAJAAj
ACMAIQAgAB8AHgAfAB8AHwAfAB0AHQAdABwAGgAaABkAGQAZABkAGQAXABgAGAAYABYA
FgAXABcAFgAUABQAEwATABIAEgASABIAFAAUABQAFAASABIAEgASABMAFAAVABgAFgAW
ABYAFgAWABYAFwAXABgAGAAYABkAGQAZABoAGgAcABwAHAAeAB4AHgAfAB8AIAAgACAA
IAAeAB8AIAAgACAAIQAhACEAIgAjACQAJQAjACMAIgAiACIAIQAhACEAIQAiACIAIAAg
ACAAHwAfAB8AHwAfAB8AIAAgACAAHgAeABwAHAAdAB4AHgAeAB4AHQAdABsAGwAcAB0A
HQAdAA==
         </WaveFormData>
      </LeadData>
      <LeadData>
         <LeadByteCountTotal>10000</LeadByteCountTotal>
         <LeadTimeOffset>0</LeadTimeOffset>
         <LeadSampleCountTotal>5000</LeadSampleCountTotal>
         <LeadAmplitudeUnitsPerBit>4.88</LeadAmplitudeUnitsPerBit>
         <LeadAmplitudeUnits>��V</LeadAmplitudeUnits>
         <LeadHighLimit>2147483647</LeadHighLimit>
         <LeadLowLimit>268435456</LeadLowLimit>
         <LeadID>V5</LeadID>
         <LeadOffsetFirstSample>0</LeadOffsetFirstSample>
         <FirstSampleBaseline>0</FirstSampleBaseline>
         <LeadSampleSize>2</LeadSampleSize>
         <LeadOff>FALSE</LeadOff>
         <BaselineSway>FALSE</BaselineSway>
         <ExcessiveACNoise>FALSE</ExcessiveACNoise>
         <MuscleNoise>FALSE</MuscleNoise>
         <LeadDataCRC32>632764532</LeadDataCRC32>
         <WaveFormData>
/v/+//7//v8AAAAAAAABAAIAAwADAAQABQAFAAUABgAGAAYABgAGAAYABwAIAAgACAAI
AAgABwAHAAgACAAHAAkACAAHAAYABQAEAAMAAgAEAAQABAAEAAQAAwACAAEAAQAAAAAA
AAAAAP7//f/9//n/+f/5//n/+f/4//j/+P/6//r/+v/6//j/+P/4//j/+P/4//j/+P/5
//f/9f/2//r/+v/+/wAAAgAIABAAFwAfACwAPwBRAGYAewCJAIsAhwB0AFEAJgABAOX/
yv+1/6P/k/+L/43/mv+p/7n/x//R/9j/3//j/+j/6v/u/+//8v/0//X/8//z//L/8v/0
//X/9//3//j/+P/4//j/+P/4//b/9//4//j/+v/6//r/+v/4//j/+P/4//z//P/8//z/
/P/8//3//f/9//3//f/+//7/////////AgACAAIAAgACAAMAAwAEAAMAAwACAAEAAwAD
AAMABQAGAAcABwAHAAcABwAIAAgACAAIAAoACwANAA8ADwAPAA4ADwAQABEAFAAWABcA
GAAXABgAGAAaABoAGwAdAB8AIQAhACEAIQAiACIAJAAkACYAJgAlACMAIwAiACEAIAAd
AB0AHAAbABwAGwAaABkAGgAZABcAFgAVABMAEgARAA8ADgANAA0ADQAMAAsACgAJAAgA
BwAGAAYABQAEAAQABgAFAAQABAADAAIAAQAAAAAAAAAAAP//AQAAAP7//v/8//z//P/8
//3//v///wEAAQAAAAAAAAAAAAAAAQABAAAAAAAAAAAA//8AAAAAAQABAAEAAQABAP//
AAAAAAAAAgAEAAQABAACAAMAAwADAAMAAwAEAAUACAAIAAgACAAIAAgACAAHAAkACQAJ
AAoACAAIAAgACAAGAAYABgAGAAYABwAIAAcABgAGAAUABAAEAAQABQAFAAYABQAFAAMA
AwADAAQABAADAAMAAwADAAEAAQABAAEAAAAAAAAAAQAEAAQAAwADAAEAAQACAAIAAgAB
AAEAAQD//////v/+/wEAAQABAAEAAQAAAAAAAAAAAAAA/////wAAAAAAAAAAAAD/////
//8BAAIAAgACAAIAAgACAAIABAAEAAQABAABAAAAAQACAAMABAAGAAcACAAJAAsADAAN
AA0ADAAMAAsACgAIAAgACAAJAAsADAANAA4ADgANAA0ADgAOAA0ADQAMAAkACAAIAAgA
CAAIAAgACAAGAAYABgAFAAYABQAFAAQAAgACAAIAAAAAAAEAAAABAAEAAQD///7//v/+
//7//v/8//z//P/8//z//P/8//z//v/+//3//f/9//7/AAAAAAIACAAQABYAIAAvAEMA
WgBxAIsAnAClAKUAlQBvAEAAGQAAAOn/1f/C/63/o/+l/6f/qf+y/8P/0//b/+H/5v/r
/+3/8P/0//b/9//2//b/9f/3//n/+v/6//z//f/7//v//P/8//7//v/+//7//v///wAA
AAAAAAAAAAAAAAAAAAAAAAAAAAAAAAAAAAAAAAAAAQABAAMAAwADAAQABAAFAAUABQAE
AAQABAAEAAQABQAFAAYABgAHAAcABwAIAAkACgANAA4ADwAPAA8ADgANAA0ADAAMAAwA
DgAPABAAEwAUABUAGAAZABoAGwAaABwAHQAeAB4AHgAdAB4AHgAfACEAIwAlACUAJQAl
ACYAJgAoACgAKAAoACcAJQAlACQAIwAiAB8AHwAeAB0AHgAdABwAGwAYABcAFQAUABMA
EQAQAA8ADQAMAAsACwANAAwACwAKAAkACAAHAAYABAADAAIAAgAEAAMAAgACAAAAAAAA
AAAAAAAAAAAA//////7//P/8//z//P/8//z//v/+//7////9//z//P/8//7//v//////
AAAAAAAAAAD//wAAAAABAAEAAQABAAEAAwAEAAQABAAEAAYABgAGAAYABwAHAAcACQAJ
AAoACwAMAAwADAAMAAoACgAKAAkACQAJAAkACgAJAAgABwAGAAYABgAGAAYABwAHAAcA
BQADAAQABAAEAAIAAgADAAMABAADAAMAAQABAAEAAgACAAMAAwADAAMAAQABAAEAAQAC
AAIAAgADAAMAAgAAAP///////wAAAAD+//3//f/9///////+//7//f/9//3//f////7/
/v/+//z//P/7//v//v/+//7//v/8//v/+//7//v//P/8//z//v/+//7//v/+//7//v/+
//7/AAAAAAAAAAAAAAEAAgADAAMABAAFAAUABwAIAAgACAAGAAYABgAHAAgACAAIAAgA
CAAHAAcACAAIAAcABwAGAAcABgAGAAYABQAEAAMAAgACAAIAAgABAAIAAQABAAAAAAAA
AAAA/v///////f/9//z/+//4//b/9v/2//b/9v/0//T/9P/0//b/9v/2//b/9v/2//X/
9f/1//b/+P/6//z/AAAGAA4AFgAjADUATABhAHcAjgCfAKkApwCRAGwAPwAaAP3/4//M
/7X/n/+X/5f/m/+i/6//v//N/9P/2v/f/+P/5v/q/+z/7//w//L/8f/x//P/8//y//P/
8//z//P/9P/0//b/9v/2//b/9P/1//b/9v/4//j/+P/4//j/+P/4//j/+P/4//j/+P/4
//j/+f/5//n/+f/5//r/+v/7//v/+//8//z//P/8//z//f/9//7//v/////////9//3/
/f///wAAAQABAAEAAwADAAQABAAEAAQABgAHAAcACQAJAAkACAAJAAoACwAMAA4ADwAQ
ABEAEgASABQAFAAVABcAGQAZABkAGQAZABgAGAAaABoAHAAcABsAGQAZABgAFwAWABUA
FQAUABMAEgARABAADwAOAA0ACwAKAAsACQAIAAcABQAEAAMAAwABAAAA///+/////v/9
//z/+v/5//j/+P/6//n/+P/4//b/9v/2//b/9P/0//T/8//0//T/8//0//L/8v/y//L/
8v/y//L/8//z//L/8v/y//P/9P/2//f/9v/2//b/9v/1//b/9v/3//n/+f/5//n/+f/6
//r/+v/6//z//P/8//z//f/9//3//f/9//7///8AAAAAAAAAAAAAAAAAAP//////////
AAAAAAAAAAAAAP7//v/+//7//////////f/7//z//P/8//z//P/9//3//P/7//v/+f/5
//n/+v/6//v/+//7//v/+f/5//n/+f/6//r/+v/7//v/+v/4//f/9//3//j/+P/6//n/
+f/5//n/+f/4//j/9//3//f/9//5//j/+P/4//b/9v/1//X/9v/2//b/9v/2//X/9f/1
//f/+P/4//j/+P/4//j/+P/2//b/9v/2//f/+v/6//r/+v/6//z//f/+//////8AAAEA
AQADAAQABAAEAAQABAAEAAUABgAGAAYABgAEAAMAAwAEAAYABQAFAAQAAwACAAIAAgAB
AAAA///+/wAAAAAAAP//AAD//////v/+//7//v/8//v/+//5//n/+f/5//f/9v/2//b/
9v/2//b/9v/2//b/9P/0//T/9P/2//b/9f/1//X/9P/0//b/+v/+/wAABgAOABcAHwAu
AEMAWQBuAIcAlQCbAJcAhgBjADgAEwDz/9T/vf+p/5X/if+L/5T/of+v/7//y//W/9v/
3f/i/+j/7P/v//D/8P/z//H/8f/w//D/8v/z//P/8//0//T/9P/0//T/9P/0//X/9v/2
//b/9v/2//b/+P/4//j/+P/6//r/+v/6//r/+v/7//v/+//7//v//P/8//3//f/9//7/
/v/+//7//v//////AAAAAAEAAQABAP///////wEAAgADAAMAAwAFAAUABgAGAAYABgAI
AAkABwAJAAkACQAKAAsADAANAA4AEAARABIAEwAUABQAFgAWABcAGQAbAB0AHQAdAB0A
HgAeACAAIAAgACAAHwAdAB8AHgAdABwAGwAbABoAGQAWABUAFAATABQAEwARABAADwAN
AAwACwAJAAgABwAHAAkACAAHAAYABQAEAAMAAgACAAEAAAAAAAAA///+//7//P/8//z/
/P/8//z//P/7//3//P/6//r/+v/6//r/+v/4//j/+P/5//n/+P/4//j/+v/6//v/+//8
//z//P/8//v//P/8//3//f/9//3//f/9//7//v/+//7/AAAAAAAAAAABAAEAAQABAAEA
AgADAAIAAgACAAIAAgACAAIAAQADAAMAAwAEAAQABAAEAAQABAAEAAQABAADAAMAAwAB
AAEAAgACAAIAAgACAAMAAwAEAAMAAwABAAEAAQACAAIAAQABAAEAAQD///////////7/
/v/+/////v/+//3//f/9//3//v/+//7//f/9//3//f/9//z//P/7//v/+//7//3//P/8
//z//P/8//v/+//+//7//v/+//7//f/9//3//f/+//7//v/8//z//P/8//7//v/+//7/
/f/9//3//v/+//7//v/+////AQADAAUABQAGAAcABwAHAAgACAAIAAoACgAKAAsACwAK
AAkACAAKAAkACQAKAAoACQAJAAgABwAGAAYABgAIAAgACAAIAAYABgAGAAUABAADAAMA
AgACAAIAAgAAAP/////9//3//f/9//v/+v/6//r/+v/6//r/+v/6//r/+v/6//r/+v/4
//j/9//3//f/+v/8/wAAAgAEAAgADgAWAB0AJwA4AEkAXQByAIUAjwCPAIUAbgBLACAA
+//f/8b/sf+f/5H/jf+V/6L/sf+//8n/1f/e/+P/5//s//D/8v/z//T/9P/1//X/9//2
//b/+P/5//n/+f/6//r/+v/6//r/+v/6//v//P/8//z//P/8//z//P/8//z//P/+//7/
/v/+//7//v//////////////AAD+/////////wAAAAAAAAAAAAABAAEAAgAEAAUABQAF
AAUABQAFAAcABwAHAAYABQAHAAcACAAIAAoACgAMAA0ACwANAA0ADQAOAA8AEAARABAA
EgATABQAFQAWABYAGAAaABsAHQAfAB8AHwAfAB8AIAAgACIAIgAiACIAIQAfACEAIAAf
AB4AGwAbABoAGQAWABUAFAATABQAEwARABAAEQAPAA4ADQANAAwACwALAAsACgAJAAgA
BQAEAAMAAgAEAAMAAgACAAIAAQAAAAAAAAAAAAAAAAAAAAAAAAD//////v/8//z/+v/6
//r/+v/8//z//P/9/////v/+//7//f/8//z/+//8//z//P/8//7/AAABAAMAAQABAAEA
AQABAAIAAgACAAAAAgACAAIAAgADAAMAAwADAAMABAAFAAYABgAGAAYABgAGAAYABQAF
AAUABQAGAAYABgAGAAYABgAGAAYABgAFAAUABQADAAEAAgACAAIAAgACAAMAAwAEAAMA
AwABAAEAAQACAAIAAQABAAEAAQD///////////7//v/+/////v/+//3//f//////AAAA
AP7//f/9//3///////7//v////////////3//P/8//z//v/+//3//f/8//z//P/8//z/
+//7//v/+//8//z//P/8//z//P/8/wAA/v/+//7//v8AAAAAAAAAAAAAAQACAAMAAwAE
AAUABQAGAAgACQAKAAgACAAIAAkACgAKAAoACgAIAAcABwAIAAYABQAFAAQABQAEAAQA
BAAEAAQABAAEAAQABAAEAAMABAADAAMAAgAAAAAAAAD+//3//f/7//v/+f/5//f/9v/2
//b/9v/2//b/9v/2//b/+P/4//j/+P/4//j/9//3//n/+v/6//z//v8CAAoAEgAaACcA
OQBMAGEAdwCIAI8AkQCHAGsAQAAbAP7/5f/P/7z/qf+b/5f/mf+f/6r/uf/J/9P/1//e
/+X/6//u//D/8v/z//T/9P/1//P/8//0//T/9v/3//n/+f/6//r/+P/4//j/+P/4//n/
+v/6//j/+P/4//j/+v/6//r/+v/8//z//P/8//7//v//////////////AAAAAAEAAQAB
AAAAAAAAAAAAAAABAAEAAgAAAAEAAQABAAMAAwADAAUABAAFAAUABQAGAAcACQAKAAoA
CgAMAA0ADAANAAwACwAOAA8AEAARABIAFAAVABYAFQAWABYAGAAZABsAHgAhAB8AHwAf
AB8AIAAgACIAIgAgACAAHwAdAB0AHAAbABoAGQAZABgAFwAWABUAFAATABIAEQAPAA4A
DQALAAoACQAJAAgABwAHAAcABgAFAAQABQAEAAMAAgAEAAMAAgACAAAA///+//7//v/+
//7//v/+//7//v/9//v/+v/4//j/+v/6//r/+v/8//z//P/9//v/+v/6//r/+//8//7/
//8AAAAAAAAAAAEAAgACAAMAAQABAAEAAQADAAQABAAEAAQABgAGAAYABAAFAAUABQAF
AAUABgAHAAYABgAGAAYACAAIAAgABwAHAAcABwAIAAYABgAGAAYABgAGAAYABgAFAAUA
BQADAAMABAAEAAQAAgACAAMAAwACAAEAAQD///////8AAAAA//////////8BAAEAAQAB
AAIAAgACAAMAAwACAAAA////////AAAAAP7//f/9//3//v//////AAABAAEAAQABAP//
/v/+//7/AAAAAP/////+//7//v/+//7//f/9//3//f/+//7//v/+//7//v/+//7//v/+
/wAAAAAAAAAAAgADAAQABQAFAAYABwAHAAcACAAIAAgACAAIAAgACQAKAAoACgAKAAgA
BwAHAAgACAAHAAcABgAFAAQABAAEAAYABgAGAAYABgAGAAYABQACAAEAAQAAAAAAAAAA
AP7//f/9//v/+//7//v/+f/4//j/+P/4//j/9v/2//b/9v/4//j/+P/4//j/+P/3//f/
+f/6//z//v8CAAYADAAUABoAJwA7AFIAaQCDAJgAowCnAKEAhwBaAC8ADgDx/9n/xP+v
/53/l/+Z/5//qP+1/8X/z//X/9z/3f/h/+b/6v/q/+3/8P/y//H/8f/x//D/8P/y//P/
9f/1//b/9v/2//b/9v/2//T/9f/2//b/9v/2//b/9v/2//b/9v/2//r/+v/6//r/+P/4
//n/+f/3//f/9//4//j/+f/5//n/+v/6//r/+v/6//v/+//8//z//f/9//3//f/9//3/
//8AAAEAAQABAAEAAQACAAIABAAEAAYABwAFAAcABwAHAAgACQAKAAsADgAQABEAEgAT
ABQAFAAWABYAFwAZABsAGwAbABsAGwAaABoAHAAcABwAHAAbABkAGQAYABcAFgAXABcA
FgAVABIAEQAQAA8ADgANAAsACgAJAAcABgAFAAMAAgABAAEAAQAAAP///v////7//f/8
//z/+//6//r/+v/5//j/+P/4//j/+P/4//b/9v/2//X/9f/0//L/8v/0//T/9P/0//T/
9P/0//X/8//y//L/8v/0//T/9f/1//b/9v/2//b/9//4//j/+f/5//n/+f/5//n/+v/6
//r/+v/8//z//P/8//3//f/9//3//f/+/////v/+//7//v8AAAAAAAD//////////wAA
/v/+//7//v/+//7//v/+//////////3/+//8//z//P/8//z//f/9//z/+//7//n/+f/5
//r/+v/5//n/+f/5//f/9//3//f/+P/4//j/+f/6//r/+f/5//n/+f/6//r/+v/5//n/
+f/3//f/9v/2//f/9//3//f/9//2//b/9v/2//b/9f/1//j/+P/4//j/+P/3//f/9//1
//b/9v/2//b/9v/2//b/9v/2//b/9v/4//r/+v/6//r/+v/7//z//f/9//7//////wEA
AgACAAIAAgACAAIAAwAEAAQABAAEAAQAAwADAAQAAgABAAEAAAD///7//v/+//7//v/+
//7//v/+//7//f/8//v/+//6//r/+v/6//j/9f/1//P/8//1//X/8//y//L/8v/y//L/
8v/y//L/8v/y//L/8v/y//L/8v/x//H/8//0//T/+P/6//r/AAAKABIAGwApAD4AUwBp
AIIAlQCdAJsAjwBuAEEAFgD1/9f/wP+r/5X/h/+F/43/mP+p/7n/x//P/9T/2f/f/+T/
5v/o/+v/7P/s/+3/7f/t/+7/7v/w//H/8f/x//L/8v/y//L/8v/y//L/8//0//T/9P/0
//T/9P/0//T/9P/0//b/9v/2//b/9v/2//f/9//5//n/+f/6//r/+//7//v/+v/6//r/
+v/8//3//f/+//7/////////////////AQAAAAEAAQABAAEAAQACAAIABAAEAAYABwAH
AAkACQAJAAoACwAMAA0ADgAQABEAEgATABQAFAAWABYAFwAZABsAGwAbABsAGwAeAB4A
IAAgACAAIAAfAB0AHQAcABsAGgAZABkAGAAXABYAFQAUABMAEgARAA8ADgAPAA0ADAAL
AAkACAAHAAcABwAGAAUABAADAAIAAQAAAAAA///+//7//v/9//z//P/6//r/+v/6//r/
+v/6//n/+f/4//b/9v/2//b/9v/2//j/+P/4//n/+f/4//j/+P/4//j/+f/5//j/+P/4
//j/+f/6//r/+//7//v/+//7//v//P/8//z//P/+//7//v/+//////////////8AAAEA
AgACAAIAAgACAAIAAgABAAMAAwADAAQABAAEAAQABAACAAIAAgACAAMAAwADAAEAAQAC
AAIAAgACAAIAAwADAAIAAQABAP//AQABAAIAAgABAAEAAQABAP//////////AAAAAAAA
AQAAAAAA//////3//f/+//7//v/9//3//f/9//3//P/8///////////////+//7//v/+
//7//f/9//7//v/+//7//v/9//3//f/9//7//v/+//7//v/+//7//v/+//7/AAAAAAAA
AAAAAAAAAgADAAQABQAFAAYABwAHAAcACAAIAAgACgAKAAoACwAMAAwADAAMAAwACwAL
AAwADAALAAsACgAJAAgACAAIAAYABgAGAAYACAAIAAgABwAGAAUABQAEAAIAAgACAAAA
//////3//f/9//3/+//6//r/+v/6//r/+v/6//r/+v/8//z//P/8//r/+v/5//n/+f/6
//z//v/+/wAABAAIABAAFwAdACgAOQBPAGQAeQCLAJUAlQCKAHEATAAhAP//4v/H/7P/
of+V/5H/lv+j/7P/wf/N/9j/3//j/+r/8P/0//X/9v/4//f/9//3//j/+P/6//v/+f/5
//r/+v/8//z//P/8//z//f/+//7//P/8//z//P/+//7//v/+/wAAAAAAAAAAAAAAAAEA
AQABAAEAAQACAAIAAwADAAMABAAEAAQABAAGAAcABwAIAAgACQAJAAkABwAHAAcACQAK
AAsACwALAAsACwAMAAwADgAOABAAEQAPABEAEQARABIAEwAUABUAFAAWABcAGAAaABwA
HQAgAB4AHwAhACMAJQAlACUAJQAmACYAKAAoACoAKgApACcAJwAmACUAJAAlACUAJAAj
ACIAIQAgAB8AHAAbABkAGAAYABcAFwAXABUAFAATABMAEwASABEAEAARABAADwAOAAwA
CwAKAAoACgAJAAgACAAGAAYABgAGAAYABgAGAAUABQAEAAIAAgADAAQABQAGAAYABgAG
AAcABQAEAAQABAAEAAQABQAFAAQABAAEAAQABQAGAAYABwAJAAkACQAJAAcACAAIAAgA
CAAKAAoACgAKAAsACwALAA0ADQAOAA8AEAAQABAAEAAOAA4ADgANAA0ADQANAA4AEAAQ
ABAAEAAOAA4ADgAOAA0ADQANAAsADQAOAA4ADgAOAA4ADwAPAA4ADQANAAsACwALAAwA
DAALAAsACwALAAkACQAJAAkACgAKAAoACwAKAAoACQAJAAcABwAIAAgACQAJAAoACwAL
AAsACgAKAAkACQAJAAkACwAKAAoACgAKAAoACQAJAAwADAAMAAwACwAJAAgABwAJAAoA
CgAKAAoACgAKAAoACAAIAAgACAALAA0ADAAOAA4ADgAOABAAEQASABMAEwAUABUAFQAV
ABYAFgAWABYAFgAWABcAGAAYABgAGAAYABcAFwAYABgAFwAXABYAFQAUABQAFAAWABYA
FgAWABYAFgAWABUAEgARABEAEAAOAA4ADgAMAAwADQAMAA0ACwALAAkACAAKAAoACgAK
AAoACgAKAAoACgAKAAoACgAKAAoACQAJAAsACgAMABAAEgAWABwAJgAuADcARwBcAG8A
gwCUAJ0AnwCVAH0AVgAvABIA+//h/87/vf+t/6v/rf+x/7z/zf/d/+n/7//y//X/+f/8
/wIAAgADAAgACgALAAsACwALAAoACwALAAkACQAKAAoADAAMAAwADAAOAA8AEAAQAA4A
DgAOAA4ADgAOAA4ADgAQABAAEAAQABAAEAARABEAEwATABMAFAATABMAEgARABQAFAAU
ABQAFgAXABcAGAAYABkAGQAZABkAGQAZABsAGwAbABoAGQAZABkAGgAaABsAHAAfACEA
IQAjACMAIwAkACUAJgAnACgAKgArACwALQAuAC4AMAAyADMANQA3ADIALQAoACMAIgAi
ACQAJAAmACYAJQAjACQAJAAkACQAIQAhACAAHwAdABsAGQAXABYAFQATABIAEgARABEA
EQATABIAEQARAA8ADgANAAwACgAIAAYABAAFAAUABQAGAAQAAwACAAIAAAAAAAAAAAD+
//7//v/9//3//P/6//r/+v/6//r/+v/5//j/9//3//f/9v/2//b/9P/0//X/9f/3//j/
+f/6//3//v/+/////f/9//3//f/7//z//P/8//n/+v/5//j/+P/5//n/+f/5//n/+v/7
//r/+v/6//r/+f/4//f/9f/3//f/9//4//X/9P/z//L/9P/0//T/9P/z//P/8//x/+//
8P/w//D/7v/u/+//7//u/+3/7f/r/+n/6f/q/+r/6//r/+v/6//p/+n/6f/p/+r/6v/q
/+v/6v/q/+n/6f/n/+f/6P/o/+r/6f/p/+n/6f/p/+j/6P/o/+f/5v/l/+b/5v/n/+j/
6P/o/+f/5//o/+j/6P/o/+r/6f/p/+n/6//s/+z/7P/r/+r/6f/o/+j/6v/q/+z/7P/s
/+z/7P/r/+v/6//r/+7/8P/y//P/8f/y//L/8v/z//T/9f/3//b/9v/2//b/9v/1//X/
9v/2//X/9f/0//P/8v/y//L/9P/0//T/9P/y//L/8v/x//L/8f/x//D/8P/w//D/7v/t
/+3/6//r/+3/7f/r/+r/6v/q/+r/6v/o/+j/6P/o/+b/5v/m/+b/5//o/+j/6f/r/+z/
7v/w//L/9v/8/wQADAAXACcAPgBVAGsAggCVAJ0AnQCPAGwAPQAYAPv/4f/K/7X/nf+P
/4//kf+W/6H/sf/B/8v/0v/V/9n/3v/i/+L/5f/o/+j/5//n/+f/6v/q/+z/7f/t/+3/
7v/u/+7/7v/u/+7/8P/x//L/8v/y//L/8v/y//L/8v/y//L/9P/0//T/9P/y//L/8//z
//X/9f/1//b/9v/3//f/9//2//b/9v/2//f/+f/6//z/+v/7//v/+//7//v/+//9//7/
/////////////wAAAAACAAIABAAFAAUABwAHAAcACgALAAwADQAOABAAEQASABIAEgAR
ABIAEwAVABgAGwAbABsAGwAbABwAHAAeAB4AHgAeAB0AGwAdABwAGwAaABkAGQAYABcA
FQATABEADwAQAA8ADQAMAAsACQAIAAcABwAGAAUABQAFAAQAAwACAAEAAAD///7//v/9
//z//P/+//3//P/8//v/+v/5//j/+P/4//j/9//4//j/9//4//j/+P/4//j/+P/4//j/
+f/7//r/+v/6//r/+v/7//v/+v/6//r/+v/7//z//P/9//7///8AAAEAAQACAAIAAgAE
AAYABgAGAAQABQAFAAUAAwADAAQABQAIAAgACAAIAAoACgAKAAkACwALAAsADAAKAAoA
CgAKAAgACAAIAAgACQAJAAkABwAHAAgACAAIAAgACAAJAAkACAAHAAcABQAFAAUABgAG
AAUABQAFAAUABwAHAAcABwAGAAYABgAHAAYABgAFAAUAAwADAAQABAAEAAMAAwADAAMA
AwACAAIABQAFAAUABQAFAAQABAAEAAQABAADAAMABAAEAAQABAAEAAMAAwADAAMABAAE
AAQAAgACAAIAAgACAAIAAgACAAUABQAFAAQABgAGAAYABgAIAAkACgALAA0ADgAPAA8A
EQASABIAEgAQABAAEAARABEAEAAPAA4ADwAPABAAEgASABEAEQAQAA0ADAAMAAwADgAO
AA4ADgAQABAAEAAPAAwACwALAAoACgAKAAoACAAHAAcABQAFAAUABQADAAIAAgACAAIA
AgACAAIAAgACAAAAAAAAAAAAAAAAAP////8BAAAAAAACAAQACAAMABQAHAAlADEAQgBZ
AG8AhACZAKUApwCfAIgAYQA0ABMA9//e/8n/tf+j/53/of+o/7X/xf/R/9v/4P/j/+n/
7v/w//T/9//2//b/+f/3//f/9v/2//j/+f/7//v//P/8//z//P/8//z/+v/7//z//P/+
//7//v/+/wAAAAAAAAAAAQAAAP///v8AAAAAAQABAP///////wAAAAABAAEAAQAEAAQA
BAAEAAQABQAFAAYABAAFAAUABQAHAAcABwAJAAgACQAJAAkACQAJAAoACgAKAAoADAAN
AAsADQANAA0ADwARABMAFQAWABgAGQAaABsAHAAcAB4AIAAhACMAJQAlACUAJQAlACgA
KAAqACoAKAAoACcAJQAmACYAJgAmACUAJQAkACMAIgAhACAAHwAeAB0AGwAaABcAFQAU
ABMAEwASABEAEQARABAADwAOAA8ADgANAAwADAALAAoACgAIAAcABgAGAAgACAAIAAgA
BgAGAAYABQAFAAQAAgACAAQABAAEAAQAAgACAAIAAwADAAIAAgACAAQABAAFAAUABgAG
AAYABgAFAAYABgAHAAcABwAHAAcACQAKAAoACgAKAAwADAAMAA4ADwAPAA8ADwAPABAA
EQAQABAAEAAQABIAEgASABEAEwATABMAFAASABIAEgASABAAEAAQABAADwAPAA8ADQAN
AA4ADgAOABAAEAARABEADgANAA0ACwALAAsADAAMAAsACwALAAsACwALAAsACwAMAAwA
DAALAA==
         </WaveFormData>
      </LeadData>
      <LeadData>
         <LeadByteCountTotal>10000</LeadByteCountTotal>
         <LeadTimeOffset>0</LeadTimeOffset>
         <LeadSampleCountTotal>5000</LeadSampleCountTotal>
         <LeadAmplitudeUnitsPerBit>4.88</LeadAmplitudeUnitsPerBit>
         <LeadAmplitudeUnits>��V</LeadAmplitudeUnits>
         <LeadHighLimit>2147483647</LeadHighLimit>
         <LeadLowLimit>268435456</LeadLowLimit>
         <LeadID>V6</LeadID>
         <LeadOffsetFirstSample>0</LeadOffsetFirstSample>
         <FirstSampleBaseline>0</FirstSampleBaseline>
         <LeadSampleSize>2</LeadSampleSize>
         <LeadOff>FALSE</LeadOff>
         <BaselineSway>FALSE</BaselineSway>
         <ExcessiveACNoise>FALSE</ExcessiveACNoise>
         <MuscleNoise>FALSE</MuscleNoise>
         <LeadDataCRC32>1993923686</LeadDataCRC32>
         <WaveFormData>
/v/+//7//v///wAAAQACAAQABAAFAAUABwAIAAgACAAHAAcABwAHAAgACQAJAAkACQAJ
AAgACAAIAAgACAAIAAoACQAIAAgABgAFAAQAAwAGAAYABgAGAAUABQAEAAQABAACAAEA
AQABAP///v/+//v/+//7//r//P/8//z/+//7//v/+v/6//r/+v/6//r/+v/6//r/+f/7
//n/+P/6//z///8AAAMAAgAFAAgACgALABIAGwAmADIAQABLAFEAUgBNADkAIAAKAP3/
7v/h/9b/zf/D/8P/yf/S/9v/5P/s//L/9f/3//j/+f/7//v/+//8//z//P/7//n/+f/5
//n/+f/6//z//P/7//v/+//6//r/+v/7//z//P/8//3//f/7//v/+v/6//z//f/9//7/
//////7//v/+//7/////////AAAAAAAAAgACAAIAAgADAAQABAAEAAIAAgACAAIAAgAC
AAQABAAGAAYACAAIAAYABgAGAAYABgAHAAgACAAKAAoADAAMAAwADAANAA4ADwARABQA
FgAVABUAFgAXABYAFwAZABkAGgAbAB0AHgAeAB8AIAAgACIAIgAiACEAHwAeAB4AHgAc
ABwAHAAaABgAFwAWABUAFQAVABUAFQAUABMAEQAQAA8ADgANAA0ADQAMAAkABwAHAAUA
BAAEAAIAAgACAAEAAgABAAEAAQD9//3//f/8//r/+//8//z/+v/6//r/+f/5//n/+f/5
//7//v/9//z//v/+//7//v/+//3//f/8//7//v/+//7//v/+/wAAAAD+////////////
//8AAAAAAgACAAMAAwACAAEAAAD/////AAABAAEAAwADAAQABAAEAAQABAAEAAIAAgAC
AAEAAwADAAMAAwAEAAQAAwADAAMAAwADAAMAAAAAAAAAAAAAAAAA/////wEA////////
//////////8BAAEAAQABAP///////////f/9//z//P/9//3//v////3//f/9//3//f/9
//3//f/7//r/+v/6//v//P/+/////f/9//3//f/9//z//P/8//z//P/8//z/+v/6//r/
+v/8//z//P/8//7//v/9//3//f/+//7//v/7//z//P/8//z//P/7//r/+//6//3//f/9
//7/+//6//r/+f/3//f/+P/5//z//f/+/////P/8//z//P/8//z//P/7//r/+v/5//n/
9//3//j/+P/4//j/9//3//j/+P/4//b/8//z//P/8f/y//L/8f/x//P/8v/y//L/8P/v
/+//7//u/+7/7v/u/+//8P/x//L/8v/x//H/8f/y//T/9v/1//b/9//4//n//P8CAAsA
GAAnADoASgBSAFcAUQA8AB0ABwD+//T/6f/g/9X/zP/J/8n/x//J/9b/4f/m/+j/6v/r
/+v/7v/x//H/8f/x//D/7v/w/+//8f/x//H/8f/v//D/8v/y//H/8f/x//D/8P/w//H/
8v/0//T/9f/1//P/8//y//L/8//1//b/+P/3//f/9v/2//j/+P/5//n/+f/6//r/+v/6
//r/+v/6//n/+v/6//r//P/8//z//P/+//7/AAAAAAAAAAACAAIAAAAAAAAAAAAAAAEA
AgACAAMABAAHAAgADAAMAA0ADgAOAA8AEQASABAADwAPAA8AEAARABMAEwAVABUAFgAW
ABgAGQAaABoAHAAcABwAGwAaABgAFwAWABQAFAAUABIAEgARABAADwAMAAsACgAJAAgA
BwAFAAQAAQAAAP////8CAAIAAAD///3/+//6//r/+f/4//f/9f/1//X/9v/3//X/9f/1
//T/9v/3//j/+P/0//T/9P/z//P/8//z//P/9v/2//X/9P/0//T/9P/0//f/9//4//j/
+P/4//j/+P/4//j/+v/6//r/+//7//v/+f/5//r/+v/7//z//v////3//f/9//3///8A
AAEAAQD/////AAAAAAAAAAAAAAAA/v/+//7//f/9//3//f/9//7//v/9//3//f/9//3/
/f/6//r/+v/6//r/+v/5//n/+v/5//r/+//7//v/+//7//v/+//7//v/+//7//v/+//7
//v/+v/6//r/+f/5//n/+f/5//n/+f/3//f/9//3//j/+P/5//r/+P/4//n/+f/5//n/
+f/5//n/+P/4//j/+P/4//j/+P/2//b/9v/2//j/+P/4//j/+v/6//n/+f/5//r/+v/6
//r//P/8//z//P/6//r//P/8/////////wAAAgACAAMAAwADAAMABAAFAAMAAwADAAMA
AgACAAIAAgACAAIAAgABAAIAAgABAAEAAQABAAIAAgAAAAAA//////7//v/+//z//f/9
//3/+//6//r/+f/5//j/9v/1//T/9v/1//X/9f/0//T/9P/0//T/9P/0//T/9P/z//P/
8//2//b/+P/5//r/+/8AAAMABgAKABMAHgApADgASABUAF8AYwBaAEUAKQAWAAgA+f/s
/9//0v/H/8X/x//J/9D/3f/m/+r/7P/t//H/9P/z//H/8//1//T/9P/0//P/8f/x//H/
8f/x//L/9P/0//X/9f/1//T/9P/0//X/9v/2//b/9//3//f/9//2//b/9v/3//f/+P/3
//f/9v/2//j/+P/5//n/9//4//j/+P/6//r/+v/6//v//P/8//z//P/8//z//P/8//z/
/v/+//7//v8AAAAAAgACAAIAAgAEAAUABgAGAAQABAAGAAYABgAGAAcACAAKAAsADQAO
AA8ADwAQABEAEgATABUAFQAVABUAFgAWABQAFQAWABYAGAAYABgAFwAXABYAFgAWABQA
FAAUABIAEAAPAA4ADQAOAA0ADAALAAoACQAHAAYABQAEAAMAAwACAAIAAAD//////f/8
//z/+v/6//r/+f/4//f/9//3//X/9f/1//T/9P/1//b/9v/2//b/9v/1//P/8//z//P/
+P/4//f/9v/2//b/9v/2//f/9//4//j/+P/4//j/+P/2//b/+P/4//r/+//7//v/+//7
//z//P/8//z//f/9//3//f/9//3//f/+////////////AAAAAP7//v/+//7//v/+//7/
/f///////////////v/8//v//P/9//7////8//z//P/8//z//P/7//v//f/7//v/+//7
//v/+//7//v/+//7//v/+f/5//n/+f/7//v/+v/6//j/9//3//f/+f/5//n/+f/7//v/
+//7//n/+P/4//j/+P/4//n/+f/5//n/+f/5//f/9v/2//b/+P/4//j/+P/4//j/+P/4
//j/+P/4//j/+P/4//f/9//3//j/+P/4//v//P/6//r/+v/6//z//P/+//7/AQABAAEA
AgACAAIAAwADAAMAAwAEAAUABQAFAAUABQACAAIAAgACAAQABAAEAAMAAgACAAEAAQD/
////AAAAAAIAAgABAAEAAAAAAAAA/v/9//3//f/7//r/+v/5//n/9//2//b/9v/2//X/
9f/1//b/9v/2//b/9v/2//b/9v/2//X/9f/1//b/9v/2//n//P///wAAAQAEAAgACwAS
ABsAKAA0AEQAUQBXAFoAUwBDACoAFAAFAPT/4//Y/8v/wf+//8P/yv/T/97/6P/u//H/
8f/y//P/9//3//X/9v/2//b/9f/1//X/9f/1//X/9v/4//j/9//3//f/9v/2//b/9//4
//j/+P/5//n/+f/5//j/+P/6//v/+//8//v/+//6//r//P/8//3//f/7//z//P/8//z/
/P/8//z//f/+//7//v/+//7//v/+//7//v8AAAAAAAAAAAIAAgAEAAQABAAEAAYABwAI
AAgABgAGAAgACAAIAAgACQAKAAwADQAPABAAEQARABIAEwAUABUAFwAXABkAGQAaABoA
GgAbABwAHAAaABoAGgAZABkAGAAYABgAGAAYABgAFgAWABUAFAATABIAEQAQAA8AEAAP
AA0ADAAJAAgABwAHAAYABgAEAAMAAgABAAEAAgABAAAA///9//7//f/9//3/+//7//v/
+v/6//v//P/8//r/+v/6//n/+f/5//n/+f/6//r/+f/4//b/9v/2//b/+f/5//r/+v/6
//r/+v/6//r/+v/8//z//P/9//3//f/9//3//v/+//7//v///////////////////wAA
AQABAAEAAQACAAIAAAAAAAAAAAACAAIAAgABAAEAAQABAAEAAgACAAEAAQABAAEAAQAB
AAAAAAAAAAAAAgACAAEAAQABAP/////////////////////////////9//3//f/9//3/
/f/8//z//P/7//v/+//9//3//f/9//3//f/9//3/+//6//r/+v/8//z//f/9//v/+//7
//v//f/8//z//P/+//7//v/+//z//P/8//z/+v/6//r/+v/6//r/+f/5//v//P/8//z/
+//7//v//P/8//z//P/8//3//v8BAAIAAQABAAEAAgAEAAQABQAFAAUABQAGAAcABQAF
AAUABQAFAAYABwAIAAYABgAGAAUABgAGAAUABQAFAAUABgAGAAQABAADAAMABAAEAAQA
AgABAAEAAQD///z//P/7//v//f/8//z//P/6//n/+f/5//j/+P/4//j/+v/6//r/+v/4
//f/9//3//j/+v/8////AAABAAQABwAKAAoADQAWAB8AKAA0AEIASwBPAFAARwAzABoA
BgD3/+j/2//Q/8f/wf/F/83/1P/b/+T/7P/y//P/9f/4//n/+f/5//n/+P/2//j/9//5
//n/+f/5//n/+v/8//z/+f/5//n/+P/6//r/+//8//r/+v/7//v/+f/5//j/+P/6//v/
+//8//3//f/8//z//v/+///////+//7//f/8//7//v/+//7///8AAAAAAAACAAIAAgAC
AAIAAgAEAAQAAgACAAQABAAEAAQABAAEAAYABwAIAAgACAAIAAoACgAOAA4ADwAQAA4A
DwARABIAEwATABQAFQAWABcAGQAZABkAGQAaABoAHAAdAB4AHgAcABwAHAAbABsAGgAa
ABoAGAAYABgAFgAUABMAEgARABEAEQARABEADgANAAsACgALAAoACQAJAAgACAAGAAUA
BQADAAIAAgAAAAAAAAD///7//f/9//3//f/9//3//P/8//3//v/+//r/+v/6//n/+f/5
//n/+f/8//z/+//6//z//P/8//z/+//7//z//P/8//z//P/8//3//v8BAAIAAQABAAAA
//8BAAEAAgACAAAAAAABAAEA//////////8BAAIAAwADAAMAAwAEAAQABAAEAAQABAAE
AAQABAADAAMAAwADAAMABAAEAAMAAwADAAMAAwADAAAAAAAAAAAAAAAAAP////8BAP//
/////wEAAQABAAEA///////////////////////////+//7//P/7//v/+//+////AAAB
AP///////////f/8//z//P/8//z//f/9//3//f/9//3//f/8//z//P/8//z//P/8//z/
/P/8//z/+v/6//r/+v/6//r/+f/5////AAD+//7//P/+//7//v/+/wAAAAACAAIAAQAB
AAEAAgADAAQABgAHAAUABQAGAAcABwAHAAcABwAGAAYABgAGAAQABAAEAAMABAAEAAMA
AwAFAAUABgAGAAUABAACAAEAAAAAAAAA/v/9//3//f/7//r/+v/5//n/9//2//b/9v/4
//f/9//3//j/+P/4//j/+P/4//j/+P/2//X/9f/1//r//P/8//v//P///wIABQAIAA4A
FQAeACsAOgBGAEwAUQBTAEQAKwATAAQA+v/t/+T/2f/M/8f/yf/L/8//2P/j/+r/7P/u
//H/9f/2//f/9//3//f/9v/2//b/9f/3//f/9//3//f/+P/6//r/9//3//f/9v/2//b/
9//4//b/9v/3//f/+f/5//j/+P/6//v/+//8//3//f/8//z//P/8//3//f/7//z//P/8
//z//P/8//z//f/+//7//v/8//z//P/8//7//v8AAAAAAAAAAAIAAgAEAAQABAAEAAYA
BwAIAAgABgAGAAgACAAKAAoACwAMAAwADQAPABAAEQARABIAEwAVABcAGgAbABkAGQAa
ABoAGAAZABoAGgAaABoAGgAZABcAFgAWABYAFgAWABYAFAAUABMAEgARAA4ADQAMAAsA
CAAHAAUABAADAAIAAQABAAIAAgAAAP/////9//z//P/+//7//v/9//r/+f/5//n/+f/5
//n/+P/4//n/+v/6//b/9v/2//X/9//3//f/9//4//j/9//2//j/+P/4//j/+//7//z/
/P/8//z//P/8//r/+v/8//z//P/9//3//f//////AAAAAAAAAAABAAEAAQABAAEAAQAB
AAIAAwADAAEAAQACAAIAAgACAAIAAgAEAAQABAADAAMAAwADAAMAAgACAAEAAQABAAEA
AQABAAAAAAAAAAAA/v/+//3//f////3//f/9/////////////f/9//3//f/9//3//f/9
///////+//7//P/7//v/+//5//n/+f/5//f/9//3//f/+v/6//v//P/8//z//f/9//v/
+//7//v/+//6//r/+v/4//j/+P/4//j/+P/4//j/+v/6//r/+v/4//j/9//3//n/+v/6
//z//P/8//z//v/+/wAAAAABAAEAAQACAAIAAgADAAMAAwADAAQABQADAAMAAwADAAIA
AgACAAIABAAEAAQAAwAAAAAA/////wEAAQACAAIAAgACAAEAAQD///7//f/6//r/+//8
//v/+v/6//n/+f/3//b/9v/2//b/9f/1//X/9P/0//T/9P/0//T/9P/0//b/9f/1//X/
9v/4//r//f/+////AgAFAAYACgAVACIALwA+AE4AWABfAF8AVAA5AB8AEAAEAPX/6P/d
/9D/yf/H/8f/y//W/+H/5v/q/+z/7f/v//L/8//x//X/9f/2//T/9P/1//P/8//z//P/
9f/2//j/+P/1//X/9f/0//L/8v/z//T/9v/2//f/9//5//n/+P/4//r/+//7//z//P/7
//n/+P/4//j/+f/5//v//P/8//z/+v/6//r/+v/7//z//P/8//z//P/8//z//P/8//7/
/v8AAAAAAgACAAAAAAAAAAAAAgADAAQABAAEAAQABgAGAAgACAAJAAoADAANAA8AEAAP
AA8AEAARABQAFQAXABcAFwAXABgAGAAWABcAGAAYABgAGAAYABcAFwAWABYAFgAWABYA
FgAUABIAEQAQAA8ADgANAAwACwAKAAkABwAGAAMAAgABAAEAAgACAAAA///9//v/+v/6
//r/+v/6//n/+v/5//n/+f/3//f/9//2//T/9f/2//b/9v/2//b/9f/1//X/9f/1//b/
9v/1//T/9P/0//T/9P/3//f/+P/4//j/+P/4//j/+P/4//r/+v/6//v/+//7//v/+//8
//z//v/+///////9//3//f/9////AAABAAEA/////wAAAAAAAAAAAAAAAAAAAAAAAP//
///////////+//7//f/9/////////////P/8//z//P/+//7//f/9//3/+//7//v/+//7
//v/+//5//n/+f/5//f/9//3//f/+P/5//n/+v/6//n/+f/5//n/+f/5//n/+f/5//n/
+f/5//j/+P/4//j/+P/5//n/9//3//f/9//3//b/9v/2//j/+P/4//j/+P/4//j/+P/4
//j/+P/4//j/+P/3//f/+f/4//j/+v/6//z//P/8//z//P/8//7//v8BAAEAAQACAAIA
AgADAAMAAwADAAQABQAFAAUABQAFAAQABAAEAAQAAgACAAIAAQAAAAAA//////////8A
AAAAAAAAAP/////+//7//v/8//3//f/9//v/+P/4//f/9//5//j/+P/4//b/9f/1//X/
9P/0//T/9P/0//T/9P/0//T/8//z//P/9P/2//b/+f/8//3/AAADAAQABgANABYAIwAw
AEIAUABZAF0AWgBJAC0AFgAGAPX/5v/Z/8z/wf+9/8H/x//Q/93/5v/q/+z/7f/v//L/
8//z//P/8//0//T/8v/z//X/9f/1//X/9f/2//j/+P/1//X/9f/0//b/9v/3//j/+P/4
//n/+f/3//f/9v/2//j/+f/5//r/+f/5//j/+P/6//r/+//7//v//P/8//z//P/8//z/
/P/9//7//v/+//7//v/+//7/AAAAAAIAAgAAAAAAAgACAAIAAgACAAIAAgADAAQABAAG
AAYACAAIAAoACgALAAwADAANAA8AEAAPAA8AEAARABQAFQAXABcAFwAXABgAGAAaABsA
HAAcABoAGgAaABkAGQAYABgAGAAYABgAGAAWABQAEwASABEAEAAPAA4ADQAOAA0ACwAK
AAkACAAHAAcABgAGAAQAAwADAAEAAAAAAP7//v/+//3//v/9//3//f/5//n/+f/4//r/
+//8//z/+P/4//j/9//3//f/9//3//j/+P/3//b/+P/4//j/+P/7//v//P/8//z//P/8
//z/+v/6//z//P/8//3//f/9//3//f/+//7/AAAAAAEAAQD/////////////AAABAAEA
AwADAAQABAACAAIAAgACAAIAAgACAAEAAQABAAEAAQACAAIAAQABAAEAAQABAAEAAAAA
AAAAAAAAAAAA/////wEA//////////////////////////////3//f/9//3///////7/
/v/+//3//f/9//3//f/9//3//f/9//3//f/9//z//P/8//z//P/9//3//f/9//3//f/9
//z//P/8//z//P/8//z//P/8//z//P/+//7//v/+//z//P/7//v//f/8//z//P/+//z/
/P/8//z//f/+/wEAAgADAAMAAwAEAAQABAAFAAUABQAFAAYABwAHAAcABwAHAAYABgAG
AAYACAAIAAgABwAGAAYABQAFAAMAAwAEAAQABAAEAAMAAwAEAAQABAACAAEAAQABAP//
/v/+//3//f/9//z//P/8//z/+//7//v/+P/4//j/+P/6//r/+v/6//r/+f/5//n/+P/4
//r/+//8//3/AAABAAQABgAJAAwAFQAeACoAOABFAE8AVABTAEkANAAaAAkA/P/r/97/
0//J/8P/xf/O/9X/3v/o/+7/8f/z//b/+f/7//v/+//6//r/+v/5//n/+f/5//n/+f/6
//z//P/7//v/+//6//r/+v/7//z/+v/6//v/+//7//v/+v/6//r/+//7//z//f/9//z/
/P/8//z//f/9////AAAAAAAAAAAAAAAAAAABAAIAAgACAAIAAgACAAIAAAAAAAIAAgAE
AAQABgAGAAQABAAEAAQABgAHAAgACAAKAAoADAAMAAwADAANAA4ADgAPABEAEgAVABUA
FgAXABYAFwAZABkAGwAbABwAHAAeAB8AIAAgAB4AHgAeAB0AHQAcABwAHAAcABwAHAAa
ABgAFwAWABUAFAATABIAEQARABEAEAAQAA0ADAALAAsACgAKAAgABwAHAAUABAAEAAIA
AgACAAEAAAD////////9//3//f/8//z//f/+//7//P/8//z/+//7//v/+//7//7//v/9
//z/+v/6//r/+v/9//3//v/+//7//v/+//7//P/8//7//v8AAAEAAQABAAEAAQACAAIA
AgACAAMAAwABAAEAAQABAAEAAgADAAMABQAFAAYABgAGAAYABgAGAAQABAAEAAMABQAF
AAUABQAGAAYABQAFAAUABQAFAAUABAAEAAQABAAEAAQAAwADAAMAAQABAAEAAQABAAEA
AQABAAEAAQABAP////////////////7//v/+//3//f/9//3//f/9//3//v///wAAAQD/
//7//v/+//7//v////////////////////7//v/+/wAAAAAAAAAA/v/+//7//v/+//7/
/v/+//7//v/9//3/+//8//z//P///wEAAAACAAIAAgACAAMABAAHAAgABwAHAAcACAAG
AAYABwAHAAcABwAIAAkACQAJAAkACQAKAAoACgAKAAoACgAKAAkABgAGAAUABQAHAAcA
CAAIAAgACAAHAAcABAAEAAQAAgABAAEAAQD//wAAAAD//////v/8//v/+v/8//v/+//7
//z//P/8//z//P/8//z//P/8//v/+//7//z//P/8////AgADAAgADQAOABAAFwAgACsA
OABEAEwAUQBRAEYALwAZAAwAAADx/+b/3f/S/8//z//P/9P/3v/r//L/9P/2//f/9//6
//3//f/7//3//v/8//z/+//7//v/+//7//v//P/+//7/+//7//v/+v/8//z//f/+//z/
/P/9//3///////7//v8AAAEAAQACAAIAAQD///7//v/+///////8//z/+//6//z//P/8
//z//f/+//7//v8AAAAAAAAAAAAAAAACAAIAAAAAAAIAAgAAAAAAAAAAAAMABQAHAAgA
CAAIAAoACgAKAAoACwAMAAwADQAPABAAEgATABUAFwAaABsAHQAdABwAGwAbABoAGgAb
ABwAHAAeAB4AHgAdAB8AHgAeAB4AHAAcABwAGgAXABUAEwARABIAEQAQAA8AEAAPAA0A
DAALAAoACQAJAAoACgAIAAcAAwABAAAAAAABAAIAAwADAAIAAQABAAEA/f/9//3//P/8
//3//v/+//7//v/+//3//f/9//3//f/+//7//f/8//7//v/+//7//f/9//7//v///wAA
AQACAAQABAAGAAYABAAFAAUABQAFAAUABgAGAAQABAAFAAUABQAFAAUABQAFAAYABwAH
AAcABwAIAAgACAAIAAgACAAGAAYABgAFAAUABQAFAAUACAAIAAcABwAHAAcABwAHAAYA
BgAGAAYABgAGAAUABQAHAAUABQAFAAMAAwADAAMAAwADAAMAAwABAAEAAQABAAMAAwAC
AAIABAADAAMAAwABAAEAAQABAAMAAwADAAMAAQAAAAAAAAD+//7//////wEAAQABAAEA
AwACAAIAAgAAAAAAAAAAAAIAAgACAAIABAAEAAQABAACAAIAAQABAP//AgACAAQAAgAC
AAIAAgACAAIABAAEAAYABwAIAAoACQAIAAgABwAIAAkACwANAA0ADQANAA0ACwAKAAkA
CAAKAAoACgAJAAgACAAHAAcACQAJAAoACgAIAAgABwAHAAYABgAGAAQAAwADAAMAAQAB
AAIAAgADAAEAAAAAAAAAAAD////////8//z//P/8//z//P/8//z//v/9//3//f/+/wAA
AgADAAQABwAKAA0AEAASABkAJAAxADwATABaAGUAawBoAFUANwAgABQABwD6/+3/3v/T
/8//z//P/9b/3//s//L/9v/3//n//P/7//n/+f/7//z//P/6//n/+//7//v/+//9//7/
AAAAAP7//f/8//r/+//8//7/AAD+//7////////////+//7/AAABAAEAAgACAAEA///+
/wAAAAABAAEAAwAEAAQABAACAAIAAgACAAUABgAGAAYABgAGAAYABgAGAAYACAAIAAgA
CAAKAAoACgAKAAoACgAMAA0ADgAOAA4ADgAQABAAEgASABMAFAAUABUAFwAYABcAFwAY
ABkAHAAdAB8AHwAfAB8AIAAgAB4AHwAgACAAIgAiACIAIQAhACAAIAAgACAAIAAgAB4A
GwAZABcAFQAWABUAFAATABIAEQAPAA4ACwAKAAkACQAMAAwACgAJAAcABQAEAAQAAgAC
AAIAAQACAAEAAQABAP////////7//P/9//7//v/+//7//v/9//3//f/9//3/AAAAAP//
/v8AAAAAAAAAAAEAAQACAAIAAQAAAP///v///wAAAwAEAAQABQAFAAUABQAFAAYABgAG
AAYABwAHAAcABwAHAAcABwAIAAkACQALAAsADAAMAAwADAAMAAwADgAOAA4ADQANAA0A
DQANAAwADAALAAsACwALAAsACwAIAAgACAAIAAkACgAKAAsACwAJAAkACQAHAAcABwAH
AAkACQAJAAkACQAJAAkACQAJAAkACAAIAAgABwAHAAcABwAHAAcABwAHAAcABwAHAAcA
BgAGAAYACAAIAAkACQAHAAcABwAHAAkACAAIAAgACAAIAAgACAAGAAYABgAGAAYABgAG
AAYABAAEAAMAAwAFAAYABgAGAAcABwAHAAgACAAIAAgACAAJAAoADQAOAA8ADwAPABAA
EgASABMAEwARABEAEgATABIAEQAQAA8ADwAQABEAEgAQABAAEAAPAA4ADgANAA0ADwAP
ABAAEAAQABAADwAPAA4ADgAOAAwACwALAAsACQAIAAgABwAHAAkACAAIAAgABgAFAAUA
BQAGAAYABgAGAAUABAADAAIAAgABAAEAAQAEAAQABAADAAYABwAKAA0AEAAUABkAIAAr
ADgARgBUAF0AYwBiAFsAQwAoABgACwD4/+3/5v/Z/9H/0f/V/9r/4//s//L/9P/z//X/
+P/5//v/+f/5//j/+P/2//f/9f/1//X/9f/3//j/+v/6//f/9//3//b/9v/2//f/+P/2
//b/9//3//n/+f/4//j/9v/3//f/+P/3//f/9v/2//T/9P/1//X/9//4//j/+P/6//r/
+v/6//n/+v/6//r/+P/4//j/+P/6//r//P/8//z//P/+//7//P/8//z//P/8//3//v/+
//7//v8AAAAAAwAEAAYACAAHAAcACAAIAAsACwAMAA0ADgAPABEAEQARABEAEgASABQA
FQAWABYAFAAUABQAEwATABIAEgASABIAEgASABAADgANAAwACwAMAAsACgAJAAcABQAC
AAAAAQAAAP/////+//7//P/7//n/9//2//b/9v/2//b/9f/0//P/8//z//L/8//0//T/
8v/z//T/9P/y//L/8v/x//H/8f/x//H/8v/y//H/8P/y//L/8v/y//P/8//0//T/8v/y
//L/8v/0//T/9v/2//T/9f/1//X/9f/1//b/9v/2//b/9//3//n/+f/5//n/+//8//3/
/f/7//v//P/8//z//P/8//z//v/+//7//f/9//3//f/9//3//P/6//n/+//7//v/+//8
//z//P/8//z//P/7//v/+f/3//f/9//5//n/+f/5//f/9//3//f/9//3//f/9//1//f/
+P/2/w==
         </WaveFormData>
      </LeadData>
   </Waveform>
</RestingECG>
