# Supplementary material for: Detection of Left Atrial Enlargement Using a Convolutional Neural Network-Enabled Electrocardiogram
Source: Front Cardiovasc Med. 2020 Dec 17;7:609976. doi: 10.3389/fcvm.2020.609976 (PMC7773668; doi:10.3389/fcvm.2020.609976)
Supplement: Supplementary file 1 [file Data_Sheet_1.ZIP › hyp/1802032278_1864_0000000X.XML]

<?xml version="1.0" encoding="Windows-1252"?>
<!DOCTYPE RestingECG SYSTEM "restecg.dtd">
<RestingECG>
   <PatientDemographics>
      <PatientID>1802032278</PatientID>
      <PatientAge>67</PatientAge>
      <AgeUnits>Years</AgeUnits>
      <Gender>Male</Gender>
      <PatientLastName>liangyaorong</PatientLastName>
   </PatientDemographics>
   <TestDemographics>
      <DataType>Resting</DataType>
      <Site>1</Site>
      <AcquisitionDevice>MAC55</AcquisitionDevice>
      <Status>Unconfirmed</Status>
      <Priority>Normal</Priority>
      <AcquisitionTime>09:11:12</AcquisitionTime>
      <AcquisitionDate>08-20-2016</AcquisitionDate>
      <CartNumber>1</CartNumber>
      <AcquisitionSoftwareVersion>009C</AcquisitionSoftwareVersion>
      <XMLSourceVersion>MAC5000 v1.0</XMLSourceVersion>
   </TestDemographics>
   <RestingECGMeasurements>
      <VentricularRate>64</VentricularRate>
      <AtrialRate>64</AtrialRate>
      <PRInterval>162</PRInterval>
      <QRSDuration>96</QRSDuration>
      <QTInterval>390</QTInterval>
      <QTCorrected>402</QTCorrected>
      <PAxis>58</PAxis>
      <RAxis>7</RAxis>
      <TAxis>40</TAxis>
      <QRSCount>10</QRSCount>
      <QOnset>217</QOnset>
      <QOffset>265</QOffset>
      <POnset>136</POnset>
      <POffset>191</POffset>
      <TOffset>412</TOffset>
      <ECGSampleBase>500</ECGSampleBase>
      <ECGSampleExponent>0</ECGSampleExponent>
   </RestingECGMeasurements>
   <Diagnosis>
      <Modality>Resting</Modality>
         <StatementCount>3</StatementCount>
         <LabelText>12SL ��ϳ���</LabelText>
      <DiagnosisStatement>
         <StmtFlag>ENDSLINE</StmtFlag>
         <StmtText>�������</StmtText>
      </DiagnosisStatement>
      <DiagnosisStatement>
         <StmtFlag>ENDSLINE</StmtFlag>
         <StmtText>�����ҷʴ�ĵ�ѹ��׼</StmtText>
      </DiagnosisStatement>
      <DiagnosisStatement>
         <StmtFlag>ENDSLINE</StmtFlag>
         <StmtText>�쳣 ECG</StmtText>
      </DiagnosisStatement>
   </Diagnosis>
   <Waveform>
      <WaveformType>Rhythm</WaveformType>
      <WaveformStartTime>0</WaveformStartTime>
      <NumberofLeads>8</NumberofLeads>
      <SampleType>CONTINUOUS_SAMPLES</SampleType>
      <SampleBase>500</SampleBase>
      <SampleExponent>0</SampleExponent>
      <HighPassFilter>16</HighPassFilter>
      <LowPassFilter>150</LowPassFilter>
      <ACFilter>NONE</ACFilter>
      <LeadData>
         <LeadByteCountTotal>10000</LeadByteCountTotal>
         <LeadTimeOffset>0</LeadTimeOffset>
         <LeadSampleCountTotal>5000</LeadSampleCountTotal>
         <LeadAmplitudeUnitsPerBit>4.88</LeadAmplitudeUnitsPerBit>
         <LeadAmplitudeUnits>��V</LeadAmplitudeUnits>
         <LeadHighLimit>2147483647</LeadHighLimit>
         <LeadLowLimit>268435456</LeadLowLimit>
         <LeadID>I</LeadID>
         <LeadOffsetFirstSample>0</LeadOffsetFirstSample>
         <FirstSampleBaseline>0</FirstSampleBaseline>
         <LeadSampleSize>2</LeadSampleSize>
         <LeadOff>FALSE</LeadOff>
         <BaselineSway>FALSE</BaselineSway>
         <ExcessiveACNoise>FALSE</ExcessiveACNoise>
         <MuscleNoise>FALSE</MuscleNoise>
         <LeadDataCRC32>2615932672</LeadDataCRC32>
         <WaveFormData>
8v/y//L/8v/y//L/8v/y//L/8v/y//L/8v/y//L/8v/y//L/8v/y//T/9P/0//T/8v/y
//L/8v/0//T/9P/0//T/9P/0//T/9P/0//T/9P/0//T/9P/0//X/9v/3//j/+P/4//j/
+P/4//j/+P/4//j/+P/4//j/+P/4//j/+P/4//j/+P/4//n/+v/7//z//f/+////AAAC
AAIAAgACAAQABAAEAAQABgAIAAoADAAPABAAEQASABQAFgAYABoAHQAeAB8AIAAhACIA
IwAkACcAKAApACoAKwAsAC0ALgAsACwALAAsACkAKAAnACYAJQAkACMAIgAfABwAGQAW
ABQAEgAQAA4ACgAIAAYABAABAAAA///+//z//P/8//z/+//6//n/+P/2//b/9v/2//T/
9P/0//T/9P/0//T/9P/2//b/9v/2//T/9P/0//T/9P/0//T/9P/0//T/9P/0//T/9P/0
//T/9P/0//T/9P/2//b/9v/2//X/9P/z//L/8v/y//L/8v/y//L/8v/y//T/9P/0//T/
9v/2//b/9v/0//T/9P/0//b/9v/2//b/9v/2//b/9v/2//b/9v/2//b/9v/2//b/9v/2
//b/9v/2//b/9v/2//b/9v/2//b/9P/0//T/9P/2//b/9v/2//T/9P/0//T/8v/y//L/
8v/0//T/9P/0//T/9P/0//T/9P/0//T/9P/0//T/9P/0//T/9P/0//T/8v/y//L/8v/y
//L/8v/y//T/9P/0//T/8v/y//L/8v/w//D/8P/w//D/8P/w//D/8f/y//P/9P/0//T/
9P/0//L/8v/y//L/9P/0//T/9P/y//L/8v/y//L/8v/y//L/8P/w//D/8P/y//L/8v/y
//L/8v/y//L/8P/w//D/8f/z//T/9v/2//j/+P/4//j/9//3//b/9f/3//j/+P/4//j/
+P/4//j/+//7//3//v/8//z//f//////AAACAAIAAgABAP///////////f/8//v/+v/4
//b/8v/x/+//7//u/+3/7f/t/+3/7f/t/+z/7v/u//D/7v/u/+7/7v/u/+z/7P/r/+v/
7f/t/+3/7f/u/+7/7P/s/+7/7P/o/+P/4v/d/9n/1v/W/9f/2f/f/+T/7v8AABUAKgBC
AGMAfgCTAKkAxQDfAO4A9gD4AO4AywCeAHQATgAoAAkA9v/v/+//8v/w/+z/7P/t/+3/
7//w//H/8//y//D/7v/w//D/8P/w//L/8v/y//L/8v/y//L/8v/y//P/8//0//L/8v/y
//L/9P/0//T/9P/0//T/9P/0//T/9f/1//X/9f/1//X/9f/z//P/9P/0//b/9v/2//b/
+P/4//j/+P/4//j/+f/5//r/+v/4//r/+//8//z//P/9//3///8AAAAAAAABAAMAAwAD
AAUABQAHAAgACQAJAAsADAANABAAEgATABYAGAAYABsAHQAeACAAIgAjACUAJQAnACkA
KgAtAC4ALwAvAC8ALwAvAC8AMAAwAC4ALgAsACoAJwAmACUAIQAfABsAHAAYABYAFQAR
AA4ACwAKAAoACAAEAAMAAQD+//3//P/8//v/+v/5//j/+P/2//b/9v/1//T/9P/0//T/
9P/0//T/8//0//b/9f/1//X/9f/1//X/9f/1//P/8//z//P/9P/2//f/9//1//X/9f/1
//P/8//z//P/9f/0//T/9P/1//X/9f/1//P/8//z//P/9P/0//X/9f/3//f/9//3//f/
9//2//b/9//3//b/9f/1//b/9v/2//b/9v/2//f/9//0//b/9v/4//j/+P/5//j/9//2
//X/9f/1//T/9P/2//b/9v/2//b/9v/2//b/9v/2//X/9f/1//X/9f/1//P/8//z//P/
8//z//L/8v/y//L/8v/y//T/9P/0//T/8//z//T/9P/0//T/9P/0//T/8//z//T/8v/y
//L/8v/z//P/8//z//H/8f/x//H/8//z//P/8//x//H/8f/x//H/8f/x//H/8//z//P/
8//z//T/9P/z//P/9P/0//T/9P/z//L/8v/z//P/9P/0//P/8//z//P/8//z//P/8//y
//L/8//z//P/8//y//L/9P/0//T/9P/0//P/8//0//b/+P/4//j/+P/4//j/+f/5//n/
+f/6//r/+v/6//r/+v/4//n/+f/7//z//P/8//3//////wAAAgADAAQABAADAAEAAQAB
AP///v/9//z/+v/4//b/9f/z//P/8v/x//H/7//v/+//7//w//D/8P/y/+7/7v/u/+7/
7v/u/+7/7f/v/+//7//v/+//8P/w/+7/7P/u/+7/7v/r/+j/4f/b/9j/1v/V/9f/3f/i
/+j/9v8JACIAPgBXAHAAiwCnAMMA3QDwAP4ABgEEAesAwACUAGwARAAlAAoA9//z//T/
8P/u//D/7//v/+//9P/1//X/9P/0//T/8v/y//L/8v/y//L/8v/y//L/8v/y//L/9P/1
//X/9v/0//T/9P/0//b/9v/2//b/9v/2//b/9v/0//X/9f/1//f/9//3//f/9f/1//b/
9v/4//j/+P/4//r/+v/6//r/+v/6//v/+//6//r/+P/6//v//P/8//z/+//7//3//v/+
//7///8BAAMAAwAFAAUABwAIAAkACQALAAwADQAQABAAEQAUABYAGAAbAB0AHgAiACQA
JQAnACcAKQArACwAKwAsAC0ALQAuAC8AMAAxADAAMAAuAC4AMAAuACsAKgAnACMAIQAd
AB4AGgAYABcAEwAQAA0ADAALAAoABwAHAAYAAgAAAP7//P/7//r/+f/6//r/+P/4//j/
9//2//b/9P/0//T/9P/0//P/9P/2//X/9f/1//X/9f/1//X/9f/1//X/9f/1//X/9v/2
//X/9f/1//X/9f/1//X/9f/1//X/9P/0//T/9f/1//X/9f/1//X/9f/1//T/9P/1//X/
9f/1//X/9f/3//f/9v/2//j/9//1//P/9f/2//b/9v/2//b/9v/3//n/9v/4//j/9v/2
//b/9//3//f/9//3//f/9//2//b/+P/4//j/+P/4//j/+P/4//b/9v/1//X/9f/1//X/
9f/1//X/9f/1//X/9f/0//T/9P/0//T/9P/0//T/9P/0//X/9f/2//b/9P/0//T/9P/2
//X/9f/2//b/9v/2//b/9f/1//X/9f/z//P/8//z//X/9f/1//X/9f/1//X/9f/z//P/
8//z//P/8//z//P/8//0//T/8//z//T/9P/0//b/9f/0//T/8//z//T/9P/z//P/8//z
//P/8//z//P/8v/y//P/8//1//X/9v/2//b/9P/y//L/8v/y//L/8//0//X/9v/1//X/
9v/4//j/+P/4//j/+P/4//n/+f/5//n/+v/6//z//P/8//z/+v/7//v//f/+//7//v//
/wEAAQACAAQABAAEAAMAAQADAAMAAwABAP7//f/8//r/+v/4//f/9f/z//L/8f/x//H/
8f/x//H/8P/w//D/8v/u/+7/7v/u//D/8P/w/+//7//v/+//7//v//D/8P/u/+7/8P/y
//D/7f/o/+X/3//a/9b/1f/V/9v/4v/q//T/BwAcADYATwBoAIUAowC/ANkA7AD6AAQB
CAH3AMwAoAB4AFAAKwAMAPf/8f/y//D/7v/w//H/8f/z//T/9f/z//T/9v/2//T/9P/0
//T/9P/0//T/9P/0//T/9P/0//L/8//z//T/9P/0//T/9P/0//T/9P/0//T/9P/0//T/
9P/1//X/9f/1//X/9f/1//f/9//4//j/9v/2//b/9v/2//b/9v/2//j/+P/5//n//P/8
//r//P/9//7//v/+//7//f/+//7/AAAAAAEAAwADAAMABQAFAAcACAAJAAkACwAMAA0A
EAASABMAFgAYABYAGQAbABwAHgAgACEAIwAnACkAKwAsAC0ALgAvAC8ALwAvAC8ALwAw
ADAALgAuAC4ALAApACgAKQAlACMAHwAeABoAGAAXABUAEgAPAA4ACgAIAAQAAwADAAAA
///+//7//f/8//v/+v/6//j/+P/4//f/9v/2//j/+P/4//j/9f/z//P/9P/1//X/9f/1
//P/8//z//P/9f/1//X/9f/z//T/9P/z//P/8//z//P/9f/1//X/9f/1//T/9P/0//X/
9f/1//X/8//z//P/8//0//T/9f/1//X/9f/1//X/9f/1//T/9P/3//f/9v/1//X/9v/2
//b/9P/0//T/9f/3//T/9v/2//T/9P/0//X/9f/1//X/9f/3//f/9v/2//b/9v/2//b/
9v/2//b/9v/0//T/8//z//X/9f/1//X/9f/1//X/9f/1//X/9P/0//T/9P/0//T/9P/0
//T/9P/z//P/9P/0//L/8v/y//L/9P/z//P/9P/y//L/8v/y//P/8//z//P/8//z//P/
8//z//P/8//z//P/8//z//P/8//z//P/8//1//X/9f/1//P/9P/0//P/8f/y//L/8v/z
//P/8//0//P/8//0//T/8//z//P/8//z//P/8//z//L/8v/z//P/8//z//T/9P/2//T/
9P/0//T/9P/0//L/8v/y//L/8v/y//L/8v/z//P/9P/2//j/+P/4//j/9v/2//f/9//5
//n/+v/6//j/+P/4//j/+P/5//n/+//6//r/+v/7//////8AAAIAAgACAAEA///9//3/
/f/7//z/+//6//j/9v/0//P/8f/x//D/7//v/+//7//v/+//7v/u/+7/8P/u/+7/7v/u
/+7/7v/u/+3/7f/t/+3/7f/v//D/8P/u/+7/6v/q/+r/5//k/+H/2f/U/9b/2f/b/93/
5P/w/wYAGwAuAEQAXwB6AJUAsQDJANsA6ADqAO4A4gC5AIwAYAA4ABwABQDy/+3/7f/w
/+7/7v/u/+//7//x//T/9f/1//T/9P/y//D/8P/w//D/8v/y//L/8v/y//L/8v/y//L/
8//z//T/9P/0//T/9P/y//L/8v/y//T/9P/0//T/9v/3//f/9//1//X/9f/1//X/9f/2
//b/9v/2//b/9v/4//j/+P/4//j/+P/5//n/+v/6//j/+v/7//z//P/8//3//f///wAA
AAAAAAEAAwABAAEAAwADAAcACAAJAAkACwAMAA0AEAASABMAFgAYABgAGwAdAB4AIAAi
ACMAJQAlACcAKQAqACsALAAtAC0ALQAtAC0ALQAwADAALgAuAC0AKgAmACQAJQAhAB8A
GwAaABYAFAATABEADgALAAoACgAIAAQAAwADAAAA///+//7//f/8//v/+v/6//j/+P/6
//n/+P/4//b/9v/2//b/9//1//X/9v/1//X/9f/1//X/9f/1//X/9f/1//X/9f/1//b/
9v/1//X/9f/1//X/8//z//P/8//1//T/9P/0//X/9f/1//X/8//z//P/8//z//T/9v/3
//X/9f/1//X/8//z//L/8v/1//X/9P/z//T/9v/3//j/9v/2//b/9//3//T/9v/2//b/
9v/2//f/9f/1//X/9f/3//f/9v/2//T/9P/0//T/9f/2//f/+P/4//j/9//3//X/9f/1
//X/9f/1//X/9f/z//P/8v/y//T/9P/0//T/8v/y//L/8v/z//P/9P/0//T/9P/0//T/
9P/z//P/9P/0//T/9P/0//P/8//z//P/8f/x//H/8f/z//P/8//z//P/8//z//P/8//z
//P/8//x//H/8f/x//H/8v/y//H/8v/0//X/9v/1//P/8f/w//P/8//0//T/8f/x//H/
8f/x//H/8f/x//L/8v/z//P/8//1//T/8v/y//L/8v/y//X/9f/2//j/9v/2//b/9v/2
//b/9//3//n/+f/6//r/+P/4//j/+P/4//n/+f/7//z//P/8//3/AQABAAIABAADAAIA
AAD9//3//f/9//v//P/7//r/+P/2//T/8//x//H/8P/v/+//8f/x//H/8f/v/+7/7f/u
/+7/7v/u/+7/7v/u/+7/7f/v/+//7//v/+3/7v/u/+z/7P/u/+z/5v/j/+D/2//X/9b/
1v/X/93/5//u//z/EgApAD4AWgB3AI4ApQDBANkA6QDuAPIA7ADMAJ8AcgBKACoAEAD7
//L/7//v/+7/7v/w/+7/7//z//P/8P/z//X/8v/y//b/9P/0//T/9P/0//T/9P/0//L/
8v/y//L/8v/z//P/9P/0//T/9P/0//L/8v/y//L/8v/y//L/8v/0//X/9f/1//X/9f/1
//X/9f/1//b/9v/2//b/9v/2//r/+v/6//r/+P/4//n/+f/6//r/+P/6//3//v/+//7/
/////wEAAgABAAAAAAABAAIAAwAGAAcABwAIAAkACQANAA4ADwASABIAEwAWABgAGgAd
AB8AIAAgACIAIwAlACcAKQArACwALQAuAC8ALwAvAC8ALwAvAC4ALgAsACwALAAqACcA
JgAjAB8AHQAZABoAFgAUABMAEQAOAAsACgAIAAYAAgABAAEA/v/9//z//P/7//r/+f/6
//r/+P/4//j/9//2//b/9v/2//b/9v/1//P/8//0//X/9f/1//X/9f/1//X/9f/z//P/
8//z//X/9v/2//X/8//z//P/8//0//X/9v/3//X/9P/0//T/9f/1//X/9f/1//X/9f/1
//b/9v/3//f/9f/1//X/9f/1//X/9P/0//n/+f/4//f/9//4//j/+P/2//b/9v/3//n/
9v/4//j/+P/4//j/+f/3//f/9//3//n/+f/4//j/9v/2//b/9v/2//b/9v/2//f/+P/4
//n/9//3//f/9//3//f/9//3//f/9//2//b/9v/2//b/9v/2//b/9v/2//X/9f/2//b/
9v/2//b/9v/2//X/9f/2//T/9P/0//T/9f/1//X/9f/1//X/9f/1//f/9//3//f/9P/z
//L/8f/y//P/9P/1//X/9f/1//X/9//4//j/9//2//b/9f/0//X/9f/1//b/9f/1//b/
9v/1//X/9f/1//X/9f/1//X/9v/2//f/9//3//f/+P/4//T/8v/2//b/9v/2//b/+P/4
//j/+f/3//j/+v/6//z//P/8//z/+v/7//v/+//7//z//P/8//z//P/8//z//////wEA
AgABAAAAAAABAAIABAAHAAgABgAFAAMAAwADAAMAAQAAAP///v/8//r/+v/5//f/9//0
//P/8//z//P/8//z//L/8v/y//T/8v/y//L/8v/y//T/9P/z//P/8v/x//D/7//x//L/
8f/y//T/8v/s/+n/5v/h/93/3P/c/93/3f/d/+j/9v8GABcAMABMAGcAggCbALUA0QDn
APQA/AAAAfgA2QCsAH4AVgA0ABUAAAD1//P/9v/2//T/8P/x//X/9f/2//f/9//2//j/
+P/4//j/+P/4//b/9v/2//b/+P/4//j/+P/4//n/+f/6//j/+P/4//j/+v/6//r/+v/4
//j/+P/4//r/+//7//v/+f/5//n/+f/7//v//P/8//z//P/8//z//P/8//z//P/+//7/
//////7//v/8//7///8AAAAAAAADAAMABQAGAAQABAAFAAcACQAJAAsACwANAA4ADwAP
ABEAEgATABYAGAAZABwAHgAeACEAIwAkACQAJgAnACkALQAvADEAMgA1ADYANwA3ADUA
NQA1ADUANwA4ADcAOAA3ADQAMAAuAC8AKwApACUAJAAgAB4AHQAZABYAEwASAA4ADAAI
AAcABwAEAAMAAgABAP///f/7//r/+v/4//j/+P/3//b/9v/0//T/9P/0//P/8f/x//L/
8//z//P/8//x//H/8f/x//H/8f/x//H/8f/y//L/8f/x//H/8f/x/+//7//v/+//8f/w
//D/8P/v/+//7//v/+//7//v/+//8P/w//H/8f/x//H/8f/x/+//7//u/+7/8//z//L/
8f/x//L/8v/y//H/8P/v/+//8P/u//H/8v/w//D/8P/x/+//7//v/+//8f/x//D/8P/w
//D/8P/w//D/8P/w//D/8P/w/+//7//v/+//7//v/+//7//v/+//7//v/+7/7v/u/+7/
7v/u/+7/7v/u/+7/7f/t/+7/7v/u/+7/7v/u/+7/7f/t/+7/7v/u/+7/7v/t/+3/7f/t
/+3/7f/t/+3/7//v/+//7//t/+3/7f/t/+//7//v/+//7f/t/+3/7f/t/+7/7v/t/+3/
7v/u/+7/7v/t/+z/7P/t/+3/7v/u/+//7//v/+//7//v/+//7//s/+z/7f/t/+//7//w
//D/7v/s/+z/7v/u/+7/7v/s/+z/7P/s/+//7//w//L/8v/y//L/8v/y//L/8//z//P/
8//0//T/9v/2//b/9v/0//X/9f/3//r/+v/6//v/+//7//z//v8AAAAA///9//v/+//7
//n/+P/3//b/9P/0//L/8f/v/+//7v/t/+3/6//r/+v/6//q/+r/6v/s/+z/7P/s/+z/
7P/s/+z/6//q/+n/6P/n/+n/6v/q/+j/6v/o/+j/6P/l/+L/3//X/9L/0v/T/9P/0//c
/+b/8P8DAB4AOABPAG4AiQCjAL8A2wDuAPoAAAEAAe0AxACUAGoARAAjAAgA9f/t/+z/
7P/s/+r/6f/r//H/8v/v/+3/8P/0//L/8P/w//D/8P/w//D/8P/w/+7/7v/u/+7/8P/x
//H/8v/y//L/8v/y//D/8P/w//D/8P/w//D/8P/y//P/8//z//P/8//z//P/8//z//T/
9P/0//T/9P/0//T/9P/0//T/9P/0//X/9f/4//j/9v/4//n/+v/6//r/+f/5//v//P/+
//7///8BAAEAAQADAAMABQAGAAcABwAJAAoACwAOAA4ADwASABQAFgAZABsAHAAeACAA
IQAjACUAJwApACoAKwAsAC0ALQAtAC0ALQAtAC4ALgAsACwALgAsACkAKAAnACMAIQAd
AB4AGgAYABcAEwAQAA0ADAAMAAoABgAFAAMAAAD///7//P/7//r/+f/6//r/+P/4//b/
9f/0//T/9P/0//T/9P/z//H/8f/y//P/8//z//P/8f/x//H/8f/z//P/8//z//P/9P/0
//P/8//z//P/8//z//P/8//z//X/9P/0//T/8//z//P/8//z//P/8//z//L/8v/z//P/
8//z//P/8//z//P/8v/y//P/8//y//H/8//0//T/9P/0//T/9P/1//P/8P/y//L/9P/0
//T/9f/1//X/9f/1//X/9f/0//T/9P/0//T/9P/y//L/8v/y//L/8v/x//H/8f/x//H/
8f/z//P/8//z//P/8//y//L/8v/y//L/8v/y//L/8v/y/+//7//w//D/8v/y//L/8v/y
//H/8f/y//D/8P/w//D/7//v/+//7//x//H/8f/x//H/8f/x//H/8f/x//H/8f/x//H/
8f/x//H/8f/x//H/8f/y//L/8f/v//D/8P/w//D/7//u/+7/7//v//D/8P/v/+//7//v
/+//7//v/+//8P/w//H/8f/v/+//8P/w//L/8P/u/+//8P/x//L/8P/w//D/8P/y//L/
8v/y//H/8f/y//T/8v/y//L/8v/0//T/9f/1//P/8//0//T/9f/2//f/+P/2//f/9//5
//r/+v/6//v//f/9//7/AAACAAIAAQD///3//f/9//v//P/7//r/+P/0//L/8f/v/+//
7v/t/+3/7f/t/+3/7f/s/+z/7P/u/+r/6v/q/+r/7P/s/+z/6//t/+3/7f/t/+v/7P/s
/+r/7v/s/+r/6P/n/+T/2//Z/9b/1P/V/9f/2//g/+j/9P8JACAANgBRAG4AiwCnAL8A
0wDkAPAA9gDyANsAsACAAFYANAAVAPr/6//r/+7/7P/q/+z/7f/v/+//7v/v/+//8P/w
//D/8P/w//D/8P/u/+7/7v/u//D/8P/w//D/8P/x//H/8v/y//L/8v/y//L/8v/y//L/
8v/y//L/8v/w//H/8f/x//P/8//z//P/8f/x//L/8v/0//T/9P/0//T/9P/0//T/9f/2
//j/+f/4//j/9v/4//f/+P/4//j/+//7//3//v/8//z//f///wEAAQADAAMAAwAEAAUA
BQAJAAoACwAOAA4ADwASABQAFAAXABkAGgAcAB4AHwAhACUAJwApACoAKwAsAC0ALQAt
AC0ALQAtAC4ALgAsACwALgAsACkAKAAlACEAHwAbABwAGAAWABUAEQAOAAsACgAKAAgA
BAADAAMAAAD///7//P/7//r/+f/6//r/+P/4//b/9f/0//T/9P/0//T/9P/x/+//7//w
//P/8//z//P/8f/x//H/8f/z//P/8//z//H/8v/y//H/8//z//P/8//z//P/8//z//P/
8v/y//L/8//z//P/8//x//H/8f/x//L/8v/z//P/8//z//P/8//z//P/8v/y//X/9f/0
//P/8//0//T/9P/2//b/9v/3//X/8v/0//T/9P/0//T/9f/3//f/9//3//X/9f/0//T/
9P/0//T/9P/0//T/9P/0//T/9P/z//P/8//z//P/8//z//P/8//z//P/8//y//L/8v/y
//L/8v/y//L/8v/y//P/8//0//T/8//y//H/8P/y//H/8f/y//L/8v/y//L/8f/x//H/
8f/x//H/8f/x/+//7//v/+//7//v/+//7//x//H/8f/x//H/8f/x//H/8f/y//L/8f/x
//L/8v/y//D/7//u/+7/8f/x//L/8v/v/+//7//v//H/8f/x//H/7v/u/+//7//x//H/
8v/y//L/8v/w//D/8P/w//P/8//0//b/9P/0//T/9P/0//T/9f/1//X/9f/2//b/9v/2
//b/9v/2//f/9//5//r/+v/6//v//f/9//7/AAD+//7//f/7//n/+f/5//f/+P/3//b/
9P/0//L/8f/v/+3/7P/r/+v/7f/t/+3/7f/s/+z/7P/u/+z/7P/s/+z/7P/s/+z/6//r
/+v/6//r/+v/7P/s/+r/6P/o/+r/6v/l/97/2f/X/9b/2P/X/9v/5f/u//r/EAAjADYA
UABvAIYAnQC3AM0A2wDgAOAA3gDEAJcAaABAACQADAD3/+7/6//r/+z/7P/s/+z/7//x
//H/8v/z//H/9P/y/+7/8P/w//D/8P/y//L/8v/y//D/8P/w//D/8P/x//H/8v/y//L/
8v/y//L/8v/y//L/9P/0//T/9P/y//P/8//z//P/8//z//P/8//z//T/9P/y//L/8v/y
//b/9v/2//b/9v/2//f/9//4//j/9v/4//n/+v/6//r/+//7//3//v/+//7///8BAAEA
AQADAAMABwAIAAkACQALAAwADQAQABAAEQAUABYAFgAZABsAHAAgACIAIwAlACYAJwAo
ACgAKQAqACsAKwArACsAKwArACwALAAqACoAKAAmACMAIgAjAB8AHQAZABYAEgAQAA8A
DwAMAAkACAAGAAQAAAD//wEA/v/9//z//P/7//r/+f/4//j/9v/2//b/9f/0//T/9P/0
//T/9P/1//P/8//0//P/8//z//P/8//z//P/8//z//P/8//z//P/9P/0//P/8//z//P/
8//x//H/8f/x//P/8v/y//L/9f/1//X/9f/z//P/8//z//L/8v/z//P/8//z//P/8//z
//P/8v/y//X/9f/0//P/9f/2//b/9v/0//T/9P/1//f/9P/2//b/9v/2//b/9//1//X/
9f/1//f/9//2//b/9v/2//b/9v/2//b/9v/2//b/9v/1//X/9f/1//X/9f/1//X/9f/1
//P/8//y//L/9P/0//T/9P/0//T/9P/0//H/8f/y//L/9P/0//T/9P/0//P/8//0//L/
8v/y//L/8v/z//T/9f/1//X/9f/1//X/9f/1//X/9f/1//X/9f/z//P/8//z//P/8//z
//P/8//0//T/8//z//T/9P/0//b/9f/0//T/9f/1//b/9v/z//P/8//z//X/9f/1//X/
9P/0//f/9v/0//T/9P/0//f/9//4//r/+v/6//r/+v/4//j/+f/5//v/+//8//z/+v/6
//r/+v/8//3//f////7//v/+////AQABAAIABAAEAAQAAwABAAMAAwADAAEA/v/9//z/
+v/4//b/9f/z//X/9P/z//P/8f/x//H/8f/y//L/8v/0//L/8v/y//L/8P/w//D/7//v
/+//7//v/+//8P/w/+7/7v/u//D/7v/r/+b/4f/d/9j/2P/Z/9v/4f/o//D/AAAZADAA
RABdAHwAlQCtAMkA4QDwAPYA+gD2ANUApAB4AFQANAAXAPz/7//x//b/8v/w//L/8//x
//X/+P/3//f/9v/2//T/9v/2//b/9v/2//b/9v/2//b/9v/2//b/9v/3//f/+P/6//r/
+v/6//n/+P/3//b/+P/4//j/+P/4//n/+f/5//n/+f/5//n/+f/5//r/+v/4//j/+P/4
//z//P/8//z/+v/6//v/+//+//7//P/+////AAAAAAAA/////wEAAgAEAAQABQAHAAUA
BQAHAAcACwAMAA0ADQANAA4ADwASABYAFwAaABwAGgAdAB8AIAAkACYAJwApACsALQAv
ADAAMQAyADMAMwAzADMAMwAzADQANAAyADIAMgAwAC0ALAAtACkAJwAjACAAHAAaABkA
FwAUABEAEAAOAAwACAAHAAcABAADAAIAAAD///7//f/+//7//P/8//r/+f/4//j/+v/6
//r/+v/7//n/+f/6//n/+f/5//n/+f/5//n/+f/5//n/+f/5//n/+v/6//n/+f/5//n/
+f/5//n/+f/5//v/+v/6//r/+f/5//n/+f/3//f/9//3//j/+P/5//n/+f/5//n/+f/5
//n/+P/4//n/+f/4//f/9//4//j/+P/6//r/+v/7//n/9v/4//j/+P/4//j/+f/5//n/
+f/5//n/+f/4//j/+v/6//r/+v/4//j/+P/4//r/+v/5//n/+f/5//n/+f/3//f/9//3
//n/+f/4//j/9v/2//b/9v/4//j/+P/4//f/9//4//j/9v/2//b/9v/2//X/9f/2//j/
+P/4//j/9//3//f/9//3//f/9//3//f/9//3//f/9//3//f/9//5//n/+f/5//j/9//2
//X/9//4//j/9//3//j/+P/4//j/9//2//b/9//3//j/+P/5//n/+f/5//n/+f/5//n/
+P/4/w==
         </WaveFormData>
      </LeadData>
      <LeadData>
         <LeadByteCountTotal>10000</LeadByteCountTotal>
         <LeadTimeOffset>0</LeadTimeOffset>
         <LeadSampleCountTotal>5000</LeadSampleCountTotal>
         <LeadAmplitudeUnitsPerBit>4.88</LeadAmplitudeUnitsPerBit>
         <LeadAmplitudeUnits>��V</LeadAmplitudeUnits>
         <LeadHighLimit>2147483647</LeadHighLimit>
         <LeadLowLimit>268435456</LeadLowLimit>
         <LeadID>II</LeadID>
         <LeadOffsetFirstSample>0</LeadOffsetFirstSample>
         <FirstSampleBaseline>0</FirstSampleBaseline>
         <LeadSampleSize>2</LeadSampleSize>
         <LeadOff>FALSE</LeadOff>
         <BaselineSway>FALSE</BaselineSway>
         <ExcessiveACNoise>FALSE</ExcessiveACNoise>
         <MuscleNoise>FALSE</MuscleNoise>
         <LeadDataCRC32>1155979452</LeadDataCRC32>
         <WaveFormData>
/P/8//z//P/4//b/9P/y//H/8P/v/+7/8P/y//T/9v/y//D/7v/s/+7/8P/y//T/8//y
//H/8P/y//L/8v/y//T/9v/4//r/9v/0//L/8P/x//L/8//0//b/9v/2//b/9v/2//b/
9v/3//j/+f/6//j/9v/0//L/9v/4//r//P/7//r/+f/4//r/+v/6//r//f8AAAMABgAD
AAIAAQAAAAMABgAJAAwADgAQABIAFAAWABYAFgAWABsAHgAhACQAJgAmACYAJgAqACwA
LgAwADAAMAAwADAAMgAyADIAMgA0ADQANAA0ADEALgArACgAKgAqACoAKgAmACIAHgAa
ABcAFAARAA4ADAAMAAwADAAHAAQAAQD+//7//v/+//7//P/6//j/9v/1//T/8//y//P/
9P/1//b/9P/y//D/7v/x//L/8//0//H/8P/v/+7/7P/s/+z/7P/v//D/8f/y/+7/7P/q
/+j/7P/u//D/8v/y//L/8v/y//L/8v/y//L/9f/2//f/+P/1//T/8//y//X/9v/3//j/
+P/4//j/+P/3//b/9f/0//b/+P/6//z/+f/4//f/9v/3//j/+f/6//j/+P/4//j/+P/4
//j/+P/6//r/+v/6//f/9v/1//T/9v/2//b/9v/0//T/9P/0//b/9v/2//b/9v/2//b/
9v/1//T/8//y//P/9P/1//b/9v/2//b/9v/1//T/8//y//P/9P/1//b/9P/y//D/7v/x
//L/8//0//T/9P/0//T/8v/y//L/8v/0//T/9P/0//H/8P/v/+7/8f/y//P/9P/y//L/
8v/y//D/8P/w//D/8//0//X/9v/0//L/8P/u//H/8v/z//T/8//y//H/8P/w//D/8P/w
//P/9P/1//b/9P/y//D/8f/2//r//f8CAAAAAAAAAAEAAAAAAAEAAwAFAAYABwAIAAUA
BQAFAAUACgALAA8AEgAQAAwACQAIAAYABgAIAAgACAAGAAIA/v/7//n/9v/z//L/8v/y
//L/9P/w/+v/6//r/+v/6//r/+z/7P/s/+n/6P/o/+j/6P/o/+r/7P/p/+f/5v/l/+X/
5//p/+n/6f/s/+3/7f/q/+n/5//n/+b/5v/q/+r/6//v//X/9f/5/wUAFQAlADAAPgBV
AG4AegCCAJAAlwCUAJoAmgCDAFkAJwACAO//6P/m/+T/4v/i/+f/7v/x//D/8P/y//H/
8v/y//T/9v/1//L/7//t/+3/7f/u//L/8//z//L/9P/z//L/8f/w//L/8v/x//P/8//z
//P/7//v/+//7//y//f/+P/4//X/9f/0//T/9P/2//b/9v/2//n/9//3//X/9P/0//T/
+P/5//n/+v/6//j/+P/4//b/9v/4//n//v/+//7//v/7//v/+////wIABAAGAAYACAAI
AAgACQALAAsACwAOABIAFQAXABwAGwAbABwAHgAjACUAKAAoACsAKwAsAC0ALAAvADAA
NAA3ADgAOQA4ADQAMgAxADEANAA1ADQANAAyAC4ALQAtACcAJgAjACEAIAAeABwAGgAX
ABEADQALAAsACgAJAAQABQABAP7//f/7//v/+f/5//v/+P/4//f/8v/x/+//8v/1//X/
9P/0//L/7//v/+//7//v/+//8f/y//P/8v/x/+7/7f/s/+z/7//y//P/9P/x/+//7f/v
/+7/7f/s/+3/7//w//L/8//w/+//8P/x//T/9f/2//f/9f/1//X/9f/z//X/9v/2//r/
+//5//r/+v/5//f/9f/2//r/+//8//r/+P/4//j/+P/5//r//P/9//v//P/8//n/9//2
//b/+v/7//n/+f/3//f/9//2//T/9P/0//X/9v/3//f/9v/1//T/8//z//b/+P/2//b/
9f/1//X/9f/0//T/9f/0//f/9//3//f/9f/z//H/8P/y//T/9v/3//b/9P/z//L/8f/x
//H/8f/1//T/9f/0//P/7//u/+7/8P/z//X/9v/0//H/7f/v//D/8P/z//T/9v/0//P/
8//y//H/7//u//D/8//0//T/8v/x//H/8P/w//D/8P/y//T/9P/z//H/8P/v/+7/7v/v
//L/9P/1//b/8f/v/+7/7v/w//L/9P/2//j/+v/7//v//P/8//z//P///wIABAAHAAcA
BgAEAAIAAwADAAQABQAEAAYABgAJAAoACgAGAAMABAAGAAgADAALAAgABQAAAP7//f/7
//j/9f/0//T/9P/z//T/7//p/+v/7f/v//H/7f/q/+j/5v/l/+b/6P/q/+n/6P/p/+r/
5v/l/+P/4f/j/+X/6f/r/+r/6v/q/+n/5v/n/+n/6//u/+z/6P/m/+f/6f/v//f/AQAH
ABEAHwAoAC4AQQBWAGYAdgCIAJUAlgCWAJgAhQBfAC8ACADz/+z/7P/u/+j/3v/b/97/
5f/q//D/9v/5//r/+v/0//D/7f/u/+//8P/x//L/9P/0//P/8f/u/+//7//v/+//8P/0
//b/9//1//P/8f/v/+//8f/z//X/9P/3//b/9P/z//P/8v/y//X/+P/5//r/9v/3//P/
8f/z//T/9v/4//f/9//2//b/+P/2//b/9v/5//r//f////7//P/6//j/+f/7//3/AwAB
AAIAAwACAAMABAAFAAcACwANAA8AFAATABMAEgAUABgAGwAfACQAJAAlACcAJgApACkA
KgArAC4AMwA2ADwAOAA2ADQAMAAzADQANgA5ADkANwAzADAAMgAuAC0ALQAsACwAKgAp
ACUAIAAbABYAFwATABEAEQAQAA4ADAAGAAMA///8//v//P/9//z//f/8//j/9//1//T/
9f/1//r/+f/3//T/8v/z//H/8v/z//X/9f/1//f/9f/z/+//6//t/+//8f/0//H/8v/x
//D/8f/v/+3/7//y//P/9P/3//X/8v/w/+3/7//x//X/+f/2//X/9P/z//X/9f/1//X/
9//5//r/+v/6//n/9f/0//f/+f/6//v/+P/6//n/+P/3//b/9//4//n/+//9/wAA/v/5
//f/9P/4//n/+//+/////f/4//X/9v/3//j/+P/6//r/+v/7//f/9f/y/+7/8P/y//T/
9//2//j/9v/2//X/9f/1//X/9f/2//j/+P/1//P/8f/v//H/8//1//j/9//2//X/8//0
//T/9f/2//f/9//3//f/+f/2//X/8v/0//P/9f/4//f/9//2//T/9f/z//D/8//0//T/
9//4//X/8v/w/+//8f/z//T/9v/0//X/9P/y//L/8f/x//D/8//0//X/+P/1//T/8v/v
//L/8//0//b/8//0//T/8//y//H/8f/y//j/9v/0//P/8v/x//D/8//0//X/9v/3//r/
/P/9/////v/9//z///8CAAQABwAFAAQAAgAAAAIAAwAFAAcABQAIAAkADQAPAA4ACQAF
AAYACAAKAA4ACwAIAAUAAAD+///////+//j/9v/1//T/8v/0//D/6//t/+//8f/z/+//
7P/q/+j/6P/o/+n/6v/o/+j/6v/s/+n/6f/o/+f/6v/r/+7/7//t/+z/6//p/+b/6//v
/+//8P/u/+j/6P/r//H/8f/z//n/BwATACEAKgAuADsAUgBkAHQAiACXAJoAmACYAI8A
cQBDABYA+f/w//D/9P/w/+b/4//m/+n/7P/y//r//f/+//7/+v/0//H/8v/x//L/8//0
//b/9//3//b/9P/y//H/8P/v//L/9v/4//n/9f/z//H/7//x//P/9f/3//f/+f/3//T/
9f/1//T/9P/1//j/+f/6//f/+f/2//X/+P/4//n/+v/7//v/+v/6//r/+P/4//j/+//8
////AQACAAAA/v/8//7///8AAAUABQAGAAcABgAIAAgACAAJAA4ADwAQABQAEwATABIA
FAAYABsAHwAkACYAJwApACgAKQApACoAKwAsADEANAA6ADgAOAA4ADYANgA2ADcAOQA4
ADcANAAyADQAMAAvAC8ALAAsACoAKQAkACAAHAAYABgAFQAUABUAEgAQAA4ACAAJAAUA
AgABAAMAAwABAAEA///6//j/9f/2//f/9//8//r/+f/3//b/+P/1//X/9f/3//f/9//5
//f/9f/x/+3/8f/z//X/+P/2//b/9P/y//L/8f/w//P/9//3//f/+f/2//T/8//x//P/
9f/5//3/+//5//f/9f/2//f/+P/5//v//f/+//7//P/7//f/9v/5//v//P/9//v//v/+
//7//v/8//z//P/+////AAACAAAA+//5//b/+P/5//v//v/+//3/+f/3//r/+//8//z/
/v/+//7////7//n/9v/y//b/+P/6//3/+//8//n/+P/3//f/9//3//n/+v/8//z/+f/3
//X/8//1//f/+f/8//n/+P/3//X/9//2//b/9v/3//f/9//3//n/9v/1//L/9P/z//X/
+P/2//f/9//2//f/9f/y//X/9P/0//f/+P/2//T/8//z//T/9f/1//b/9P/1//T/8v/z
//P/9P/0//X/9v/3//r/9v/0//H/7f/w//P/9v/6//b/9v/1//P/8//z//T/9v/2//T/
9v/0//T/9P/0//b/9v/2//b/9v/2//b/9v/3//r//P/9/wMABAAFAAYABgAGAAUABQAJ
AAoACgAKAAwACwALAAsACAAKAAoADQATABQAEQAPAAsACgAJAAoADAAKAAgABAADAAMA
AgAAAPn/9v/0//L/9P/4//b/8//w/+//7v/t/+//7v/u/+7/7f/s/+z/7P/r/+r/6//s
/+z/7f/t/+3/6v/p/+r/6f/r/+z/7f/t/+7/6//p/+v/6v/o/+j/6v/t//X///8BAAEA
BwAbAC0ANABCAFsAdACGAJQAngCfAKAAoACWAH8AVwAhAP7/+f/2//D/7P/q/+j/6f/w
//X/+v/+//z/+f/6//j/9v/4//n/+P/5//f/9f/z//L/9P/1//X/9P/3//f/9//3//T/
9v/2//X/+P/5//r/+//4//f/9v/1//b/+f/4//b/+f/7//z//v/8//z/+v/4//v////+
/////v/8//v/+v/6//v/+//8/////v///wAA///+//////8DAAQABQAGAAMAAwADAAcA
BgAIAAoACgANAA4ADwARABEAEQARABQAFwAZABoAHgAdAB8AIgAmACcAKQAsACwAMAAx
ADMANQAzADUANQA4ADkAOgA7ADoAOwA6ADoAOwA9AD0AOwA6ADgANAAzADMALgAsACgA
JQAmACQAIgAgABwAFwAUABMAEQAQAA8ACgAKAAcABQAFAAIAAQD+//3////+/wAAAQD9
//v/+P/6//r/+f/3//b/+f/3//j/+f/2//X/9P/1//j/+f/4//f/9v/1//T/9P/0//b/
9v/2//b/9f/0//f/9v/1//T/9f/2//b/9//3//f/9//5//v/+//7//v/+//8//3//v//
//3//f/8//r//v////3//v///////v/9//3/AAAAAAAAAQAAAAEAAgAAAP///v/+/wEA
//8AAAAA/v/9//3//v8BAAEA/v/9//////////7/+//6//n/+f/7//3//v/+//v/+v/5
//n/+P/6//j/+P/3//n/+//9//r/+v/7//r//f/9//3//f/8//v/+v/6//j/+P/4//f/
+P/4//n/+v/4//f/9v/1//v/+v/7//r/+f/1//T/9P/1//f/+P/4//n/9//0//f/9f/0
//b/9v/5//j/+P/5//j/9//1//T/9//5//n/+P/4//f/9//2//X/9P/z//T/9//4//j/
9//1//X/9f/2//T/9v/3//f/+v/7//v/9v/4//j/+P/4//7/AgAFAAcABwAGAAUABAAH
AAgACAAJAA0ADgAOAA4ACwAJAAgABwAKAA4AEAAVABUAFAAPAAsACwAMAA0AEAAPAAwA
CQAEAP7//f/7//j/9v/2//f/+P/3//j/8//t/+//7//v/+//7//u/+7/7v/p/+j/6P/o
/+v/7P/v//L/7v/t/+v/6f/r/+v/7f/t/+3/7v/v/+//6P/p/+n/6//w//D/7P/w//X/
9f/5////CQAXACkANQBCAFYAbQB+AIgAkgCcAKMAqACkAI4AZwA1AAsA8v/p/+z/7v/s
/+r/7P/v//D/8f/0//b/+P/7//r/+v/8//z/9//0//X/8//z//P/9P/4//n/+f/4//f/
9f/z//H/8v/2//j/+f/4//f/9v/1//X/9f/1//X/+f/9//3//P/4//f/9f/0//X/+P/5
//r/+v/9//v/+//5//j/+P/4//v//f/+/wAA///8//v/+v/8//z//v///wIAAgACAAIA
AQABAAEABQAIAAoADAAMAAsACgAJAAkADQAPABEAFgAYABkAGQAcABsAHQAgACQAKAAr
AC8AMAAwAC8ALwAvAC8AMwA1ADoAOAA4ADgANgA1ADQANAA1ADkAOQA3ADYANQAwAC4A
LQArACoAJwAlACEAHgAbABgAFgARAA4ADQAPAA4ADQAIAAUAAQD+//3///////3//f//
//z//P/7//f/9f/y//T/+P/5//n/+v/3//P/8v/x//T/9f/2//n/9//3//X/8//x//H/
8f/y//X/+P/5//r/9v/z//D/8f/2//f/+P/7//n/+P/4//f/9v/1//b/9//6//v//P/9
//r/+f/4//f/+f/7//z//P/9//3/+v/6//z//f/9//3///8CAAIAAgD///z/+//6//z/
/f/+/wAA/v/7//v/+v/6//n/+f/6//7////9//3//P/7//r/+P/6//r/+v/7//3//f/8
//r/9//2//X/9f/3//r/+f/6//f/9//3//f/9f/2//j/+P/6//n/+P/3//X/9f/1//b/
9//4//n/+f/2//T/8//y//b/9//4//n/+v/4//j/9v/2//P/8//0//b/+f/7//z/+v/1
/+//7//z//T/+P/6//j/9v/1//X/9f/1//T/9P/3//n/+f/4//f/9f/0//L/8//0//X/
+P/2//b/9f/z//H/8f/x//L/8//2//j/+f/3//X/9P/0//L/8P/2//b/9v/2//b/9P/0
//T/9//8//7///8CAAIAAgACAAMAAgACAAMABQAIAAgACAAIAAYABQAEAAMABwAJAA4A
EgARAAwACAAGAAgACAAKAAoACgAIAAQAAAD9//v/+P/1//T/9P/0//T/9//0//D/8f/w
/+//7v/t/+7/7v/u/+v/6P/o/+j/6P/r/+7/8f/v/+7/7P/q/+n/5//p/+n/6f/s/+3/
7f/q/+n/6f/n/+b/5v/q/+7/8f/1//f/9//5/wUAGQAnADIAQABVAGYAdgCCAI4AlQCY
AJwAmgCBAFcAJQAAAO3/5v/k/+T/5P/k/+X/7P/x//D/8P/y//P/9P/2//r/+v/3//D/
7//t/+3/7f/u//L/8//z//L/8v/x//D/7//v//L/8//z//X/9f/1//X/8f/x//H/8f/0
//n/+v/6//n/+f/4//j/9f/2//X/9P/1//n/+P/5//f/9v/2//b/+v/7//v//P/6//j/
+P/4//j/+P/6//v///8AAAEAAgD+//3//P///wEABAAHAAgABgAGAAYABwAMAA0ADgAS
ABYAFwAXABoAGgAbAB0AIAAkACcAKwAsACwAKwArACsAKwAvADEANgA4ADgAOAA2ADMA
MgAyADMANgA3ADYANgA1ADAALgAtACkAKAAlACMAIgAgAB4AHAAXABEADQALAA0ADAAL
AAYABwADAAAA/////////f/9/////P/8//v/9//1//L/9P/2//f/9//4//f/8//y//H/
8f/x//H/8//2//f/9v/1//P/8f/v/+7/7//y//P/9P/x/+//7f/v//H/8f/x//P/9f/0
//T/8//y//H/8v/z//b/9//4//n/9//3//f/9//1//f/+P/4//r/+//5//r/+//7//r/
+f/7//7//v/+//r/+P/4//j/+P/5//r//P/9//v//P/8//n/9//2//b/+v/7//n/+f/3
//f/9//2//b/9v/2//f/+f/5//j/9v/1//T/8//z//X/+P/3//j/8//z//P/8//z//T/
9v/2//b/9f/0//P/8v/x//D/8P/z//T/9f/1//T/8v/x//D/8v/z//T/9f/2//T/9P/y
//L/7//v//D/8v/1//f/+P/1//H/7P/t/+//8P/0//b/9v/0//P/8//y//H/7//u//L/
9f/2//b/9f/z//L/8P/u/+7/7v/w//P/9P/0//P/8P/v/+7/7v/v//L/9P/1//P/8f/w
//D/8P/w//T/9v/2//b/9v/0//L/8P/u//L/9v/5//v//v/+//7//v///wAAAAABAAUA
BgAGAAYABQADAAIAAQADAAYABwALAAwADAAIAAUABgAGAAYACAAJAAgABwAEAP///f/6
//b/9f/0//T/9P/0//b/8v/t/+v/6//r/+v/7P/s/+3/7v/o/+b/5f/k/+f/6P/r/+7/
6f/p/+j/5//m/+X/5v/l/+b/6P/q/+v/5v/l/+P/4//o/+z/7P/q/+3/8f/z//H/9f//
/w0AHwAsADQAQwBYAGoAdgCAAIkAkACWAJgAiwBpADkACgDv/+T/4v/m/+b/4v/h/+T/
5//o/+r/7P/x//j/+v/2//T/9f/0//H/8P/v/+7/7v/y//P/8//y//D/7//u/+3/7v/y
//T/9f/1//X/9f/1//L/8f/w/+//8//3//f/9v/1//X/9P/0//T/9v/2//b/+P/7//n/
+f/3//b/9v/2//j/+f/5//r/+v/4//j/+P/6//r//P/9/wAAAAAAAAAA/v/9//z///8B
AAQABwAIAAYABgAGAAcACwANAA8AFAAUABUAFQAYABgAGQAbAB4AJAAnACsALAArACsA
LAAtAC0AMQAzADgAOgA6ADoAOAA1ADQANAA1ADgAOQA4ADgANgAyADEAMQAtACwAKQAn
ACYAJAAiACAAHQAXABMAEQASABIAEgAOAAwABwADAAEAAQABAP////8BAP7//v/9//j/
9//1//j/+//7//r/+v/5//X/9P/z//X/9f/1//f/+P/5//j/9//0//P/8v/y//X/+P/5
//r/+P/1//L/8//3//f/9//5//v/+v/6//n/+P/3//j/+f/7//v/+//7//v/+//7//v/
+f/7//z//P///////P/8//3//f/8//v//v8CAAMABAAAAP7//v/+//z//f/+/wAAAQD/
/wAAAAD+//3//f/+/wMAAwAAAP///v/9//z/+v/6//r/+v/7//z//f/9//z/+//6//n/
+f/9/wAA//8AAPv/+//7//v/+//8//7//v/+//3//P/7//j/9//2//b/+P/6//z//f/8
//r/+f/4//n/+f/5//n/+v/4//j/9v/4//X/9f/2//j/+//9//7//f/5//T/9f/2//b/
+f/6//r/+P/3//f/9//3//b/9v/5//v/+//6//j/9//3//b/+P/4//j/+v/7//z//P/7
//j/9//2//b/+P/6//v/+//6//n/+f/6//j/+P/4//n/+v/7//z/+//6//n/+P/5//r/
+//8//3/AAACAAMABgAGAAYABgAIAAoACwANAA0ADAAKAAgADAANAA8AEQAOABAAEAAT
ABQAFAAQAA0AEAASABQAGAAVABIADwAKAAcABwAGAAQA///+//7//v/9//7/+f/z//b/
9//4//n/9//0//L/8P/v//D/8v/0//P/8v/z//T/8//z//L/8f/y//P/9v/3//P/8v/x
/+//9P/3//n/9f/0//L/8P/u//H/9f/7/wUADQATAB8ALQA2AD4ATQBoAH4AkACgAKkA
qACkAKQAkQBpADkAEAD7//j//P/+//j/8P/v//L/8//4/wIACgALAAgAAgD8//r/+f/4
//v//P/9//7/AAAAAP///f/6//v/+//7//v//f8AAAEAAQD+//3//P/7//3///8BAAMA
AQADAAEA/v/+//////8AAAAAAgACAAIA//8BAP7//f8BAAIABAAGAAUABQAEAAQAAgAA
AAAAAAAAAAAAAgADAAQAAgAAAP7/AQADAAUACwAJAAgABwAEAAgACgAMAA8AEQARABEA
FAAUABUAFQAYABwAHwAjACgAKQApACoAKAAsAC0ALwAxADMANwA5AD4APQA8ADsAOAA6
ADoAOwA9ADwAOwA4ADYAOQA2ADYANwA1ADQAMQAvACoAJgAiAB4AHgAbABoAGwAZABYA
EwAMAAwACQAHAAcACQAJAAcABwAEAAAA///9//z//f/9/wIAAQD///z/+v/7//n/+v/7
//3//f/9/////P/7//j/9f/4//n/+v/8//n/+v/5//j/+v/5//j/+//9//3//f////3/
+v/4//X/9//5//3/AQAAAP///v/9//////////////8BAAIAAgACAAEA/f/8/wAAAwAF
AAcABQAGAAQAAgABAAAAAQACAAIAAwAEAAYABgADAAMAAgAFAAUABgAIAAkABwACAP//
AAABAAIAAgAEAAQABAAFAAIAAQD///z///8AAAEAAwABAAIA///+//z//f/+/////f/+
/wAAAAD///3/+//5//z//f/+/wAA/v/8//r/9//6//r/+//8//v/+//7//v//P/4//b/
8v/2//X/9//6//n/+f/4//b/+f/3//T/9//4//j/+//8//r/9v/z//H/8//1//b/+P/2
//f/9v/0//b/9f/1//T/9f/2//f/+v/3//b/9P/x//P/9f/3//r/9v/2//X/8//z//P/
9P/2//7/AAD9//r/9//0//r//v8BAAMABQAEAAMAAgADAAQABAAFAAgACgALAAwACgAJ
AAkACQAJAAwADQARABYAFgASAA8ADAAMAAwADgAOAAwACgAGAAAA///9//r/9//2//b/
9v/3//r/9//z//D/7//u/+3/8P/w//H/8v/t/+z/7P/s/+z/7P/u//D/7f/t/+z/6//r
/+v/7f/t/+3/7v/v/+//7P/p/+n/6f/q/+r/7P/w//X/+//9/wEACQAZACkAMwBAAFYA
bwCCAI4AmACgAKMApgCiAI4AaQA5AA0A+P/z//L/8P/u/+z/7P/x//T/9f/2//j/+P/5
//j/+P/4//j/+f/4//X/8v/x//D/8P/z//X/9v/2//T/8//y//H/7//y//P/8//0//X/
9v/3//P/8//z//P/8//3//f/9v/3//f/9v/2//b/+P/4//j/+f/9//z//f/6//j/9//2
//n/+//8//7//P/6//r/+v/6//r//P/9/wIAAgACAAIAAAD///7/AQADAAYACQAKAAoA
CgAKAAsACwALAAsADgARABMAFAAYABYAFwAZABwAIQAjACYAJgAnACcAKAApACgAKwAs
ADAAMQAyADMAMgAuACwAKwArAC8ALwAtACwAKgAmACUAJQAhACAAHQAbABsAGAAVABIA
DQAHAAMAAQACAAIAAgD+//7/+//5//n/9v/1//L/8f/0//L/8//z/+//7f/q/+z/7//v
/+7/7v/u/+v/6//r/+r/6f/o/+n/6v/r/+r/6f/o/+f/5v/m/+f/6v/r/+z/6//p/+f/
6f/q/+n/6P/p/+z/7P/t/+3/7P/r/+z/7f/v/+//7//v/+3/7f/t/+3/7P/t/+3/7P/u
/+//7f/u/+//7//u/+3/7//y//L/8v/u/+z/7P/s/+r/6//s/+7/8f/v//D/8P/t/+v/
6v/q/+7/7//t/+3/6//r/+v/6v/q/+r/6v/r/+3/7f/s/+r/6f/o/+f/5//q/+z/6v/q
/+f/5//n/+f/5v/m/+f/5v/n/+f/5//n/+b/5f/k/+T/5f/m/+f/5//l/+T/5P/k/+P/
4//j/+P/5//m/+f/5v/l/+H/4P/g/+P/5f/m/+b/6P/l/+H/4//j/+L/5P/k/+X/5P/k
/+X/4v/h/9//3v/i/+X/5v/m/+T/4//j/+L/4v/i/+L/5P/m/+b/5f/j/+L/4f/g/+D/
4v/m/+f/6P/m/+b/5v/m/+f/6v/s/+3/8v/y//L/8v/x//L/8v/z//f/+P/4//j/+P/3
//f/9//2//j/+P/7////AAD9//v/9//2//X/9v/3//b/9f/y/+7/7f/r/+j/4//i/+L/
4v/l/+j/5f/h/9//3f/b/9n/3P/c/93/3v/b/9r/2v/a/9n/2P/Z/9r/2f/Z/9j/1//W
/9X/1v/V/9b/2P/a/9v/3P/b/9f/0f/S/9b/2P/c/+H/4//n/+n/7f/3/wUAFQAgADIA
RQBYAGoAdgCCAIcAiACMAIgAcQBLABkA7v/b/9b/1v/U/87/yv/R/9b/2f/e/+L/4v/h
/+T/5P/g/97/4//k/+H/4P/f/97/3v/g/+H/4f/g/+L/4f/g/9//3v/g/+D/3//i/+P/
5P/l/+D/3//e/93/3//j/+P/4v/i/+P/4//k/+P/5P/j/+L/4//n/+b/5//m/+T/4//i
/+T/5f/l/+b/5//m/+f/6P/n/+b/5//n/+z/7P/s/+z/6f/p/+n/7f/w//L/9P/0//T/
9P/0//X/9//3//f/+v/9////AAAEAAUABwAKAA4AEAARABMAEgAWABcAGQAbABgAGwAc
ACAAIwAkACUAJAAhACAAIAAhACMAIwAhACAAIQAeAB4AHwAYABYAEgAPAA4ADAAKAAgA
AwD9//n/9//4//j/+P/0//X/8f/u/+3/6//p/+X/4//l/+T/5v/n/+P/4f/e/+D/4//j
/+L/4v/i/9//3//f/97/3f/c/93/3//f/93/2//Z/9n/2f/a/9v/3v/f/+D/3//d/9v/
3f/c/9v/2v/b/97/3v/f/9//3v/d/97/3//f/9//3//f/+H/4f/h/+H/4P/h/+H/4P/k
/+X/4//k/+P/4//i/+H/4f/k/+T/5P/k/+L/4v/i/9//3//f/+D/4//h/+L/4v/g/9//
3//g/+P/4//g/9//4P/h/+L/4v/g/97/3P/b/93/3//g/+D/3//e/93/3f/c/97/3P/c
/9r/2//c/93/2v/a/9v/2v/b/9v/2//b/9n/2f/Z/9r/2P/Y/9j/1//Y/9j/2f/a/9r/
2f/Y/9f/3P/a/9r/2P/Y/9X/1f/W/9X/1//Y/9j/2f/X/9T/1//V/9T/1v/W/9n/2P/Y
/9n/1//X/9b/1v/V/9f/1//W/9j/1//X/9b/1f/U/9P/1P/V/9b/1v/V/9P/0//T/9T/
1P/U/w==
         </WaveFormData>
      </LeadData>
      <LeadData>
         <LeadByteCountTotal>10000</LeadByteCountTotal>
         <LeadTimeOffset>0</LeadTimeOffset>
         <LeadSampleCountTotal>5000</LeadSampleCountTotal>
         <LeadAmplitudeUnitsPerBit>4.88</LeadAmplitudeUnitsPerBit>
         <LeadAmplitudeUnits>��V</LeadAmplitudeUnits>
         <LeadHighLimit>2147483647</LeadHighLimit>
         <LeadLowLimit>268435456</LeadLowLimit>
         <LeadID>V1</LeadID>
         <LeadOffsetFirstSample>0</LeadOffsetFirstSample>
         <FirstSampleBaseline>0</FirstSampleBaseline>
         <LeadSampleSize>2</LeadSampleSize>
         <LeadOff>FALSE</LeadOff>
         <BaselineSway>FALSE</BaselineSway>
         <ExcessiveACNoise>FALSE</ExcessiveACNoise>
         <MuscleNoise>FALSE</MuscleNoise>
         <LeadDataCRC32>424615061</LeadDataCRC32>
         <WaveFormData>
9v/2//b/9v/8/wAABAAIAAoADAAOABAAEgASABIAEgATABQAFQAWABYAFgAWABYAFwAY
ABkAGgAaABoAGgAaABoAGgAaABoAHAAcABwAHAAcABwAHAAcAB4AHgAeAB4AHgAeAB4A
HgAeAB4AHgAeAB4AHgAeAB4AHwAgACEAIgAiACIAIgAiACQAJAAkACQAIgAiACIAIgAk
ACYAKAAqACoAKgAqACoAKgAqACoAKgAsACwALAAsACkAKAAnACYAJAAkACQAJAAgAB4A
HAAaABgAFgAUABIAEQAQAA8ADgAKAAgABgAEAAIAAgACAAIA///+//3//P/8//z//P/8
//3//v///wAAAgACAAIAAgADAAQABQAGAAYABgAGAAYACAAIAAgACAAKAAoACgAKAAgA
CAAIAAgACgAKAAoACgAIAAgACAAIAAoACgAKAAoACgAKAAoACgAKAAoACgAKAAwADAAM
AAwACgAKAAoACgAKAAoACgAKAAoACgAKAAoACgAKAAoACgAMAAwADAAMAAwADAAMAAwA
CgAKAAoACgAMAAwADAAMAAoACgAKAAoADAAMAAwADAAKAAoACgAKAAoACgAKAAoACAAI
AAgACAAGAAYABgAGAAcACAAJAAoACAAIAAgACAAIAAgACAAIAAgACAAIAAgABwAGAAUA
BAAFAAYABwAIAAgACAAIAAgABgAGAAYABgAIAAgACAAIAAYABgAGAAYABwAIAAkACgAI
AAgACAAIAAYABgAGAAYABgAGAAYABgAEAAQABAAEAAcACAAJAAoACQAIAAcABgAGAAYA
BgAGAAYABgAGAAYABgAGAAYABgAIAAgACAAIAAcABgAFAAQABAAEAAQABAAFAAYABwAI
AAcABgAFAAQABgAGAAYABgAKAAsADAAMAA8AEAARABIAEwAVABYAFgAVABQAEwASABQA
FAAUABEADQAKAAcABQAAAP3/+f/3//j/+P/4//r/9v/2//T/9P/3//j/+f/5//v//P/8
//3/AAABAAIAAgACAAIAAgABAP//////////AAACAAMABAADAAMABAAEAAIAAwADAAMA
AwADAAMAAwABAAEAAQABAAUACAANABIAHAAmADEAPQBHAEkASQBFAD4ANQAkAAQA2P+p
/3f/QP8L/+H+yv64/qf+l/6K/ob+lP6w/s3+7P4R/zX/WP99/5r/sf/C/9H/3//r//T/
+/8AAAEABAAIAAoADQAOABAAEAASABIAEgAVABUAFAAVABYAFQAWABcAGAAaABoAGgAa
ABoAGgAaABsAGwAbABwAHAAcABwAHAAcAB0AHQAdAB0AHQAbABsAGwAbABwAHgAfACAA
HgAeAB8AHwAdAB4AHgAeAB8AIAAgACAAHwAfAB8AIQAkACQAJQAlACUAJQAlACYAJgAm
ACcAKQAqACoAKQApACgAKAAoACgAKQAqACsAKwAoACUAJAAkACEAHgAeAB0AHAAbABsA
GQAUABIAEQAPAA0ADAAKAAgACAAGAAQAAwACAP///f/8//7//P/7//v/+v/6//v/+//+
//7///////3//v8AAAEAAQACAAMAAwADAAMABAAEAAIAAwAEAAQABgAGAAYABgAGAAYA
BgAFAAcACAAIAAkACQAIAAgACAAHAAYABQAEAAYABwAHAAcABQAFAAUABQAHAAcABwAH
AAcABwAGAAYABgAGAAYABgAGAAYABgAGAAQABQAGAAYACAAIAAgACAAIAAgABgAGAAUA
BQAFAAYABwAHAAYABgAFAAUABQADAAUABgAHAAcABQAGAAYABgABAAEAAgACAAIAAwAE
AAUAAgACAAMABAAEAAMAAwAEAAYABgAFAAUABAADAAEAAAACAAMAAwADAAIAAgACAAIA
AgADAAQABAAEAAQABAAEAAIAAgACAAIAAgACAAIAAgAAAAAAAAD//wAAAQACAAQAAgAB
AAEAAQD////////+/wAAAAAAAAEAAQABAAEAAQABAAAAAAAAAAEAAQABAAEA////////
//8BAAEAAQAAAAAAAAAAAAEAAAAAAP///v8AAAAAAAABAP//////////AAAAAP//////
//7//f/9////AAAAAAEAAgAAAAAAAAAAAAAAAgADAAQABAAFAAYABwAGAAcACQAKAAsA
DAANAA4ADAAMAAwADAAJAAUAAgD//////P/5//X/8f/w//D/8P/0//L/8v/w/+//7//v
/+//8f/z//T/9P/z//b/9//4//r/+v/6//r/+//7//v/+//5//n/+v/6//j/9//3//j/
+f/6//z//f/8//v/+v/5//v/+//7//v/+//7//r///8CAAoAGAAnADUAPQBDAEMAPQA2
AC8AJAAMAOr/v/+L/1D/Gf/r/sr+sv6f/o3+fv5y/nr+kv6r/sb+7f4X/zz/Zf+I/6H/
tP/F/9P/3f/k/+3/9P/5//7/AAAEAAcABwAIAAcACAAJAAoADgAPAA0ADwARABEADwAP
AA8AEAARABIAEwAUABIAEgATABMAEwAUABQAFAAUABQAFAAVABUAFQAVABUAFwAXABcA
FwAVABYAFgAWABcAGAAaABsAGQAaABoAGgAbABwAHAAcAB0AHQAdAB8AHgAeAB8AHwAh
ACEAIQAiACQAJAAlACcAJgAmACUAJQAoACgAKAAoACYAJgAmACUAJQAjACMAJAAjACAA
IAAfABwAGQAXABMAEQAQABAADwAMAAoABwAEAAIAAAD+//3//f/7//r/+v/4//b/9f/1
//j/+P/5//n/+P/4//n/+f/5//r//P/9////AAABAAEA/////wAAAAABAAMABQAGAAcA
BgAFAAQABgAGAAYABQAFAAYABgAHAAUABAAEAAQABAAEAAQABAAEAAUABQAFAAMAAwAD
AAMABwAHAAcABwAFAAUABAAEAAYABgAGAAYABQAEAAMAAgACAAMABAAEAAUABgAHAAgA
BgAGAAQABAAHAAcABwAIAAcABwAGAAYABQAFAAUAAwAFAAYABwAHAAcACAAIAAgABwAH
AAgACAAFAAUABQAFAAYABgAHAAgABgAFAAUABgAEAAQAAwADAAUABQAEAAQABAAFAAUA
BQACAAIAAgACAAQABQAGAAYABAAEAAQABAAEAAQABAAEAAQABAAEAAQAAgACAAIAAQAD
AAMAAwAEAAIAAQABAAEAAwADAAMAAgAAAAAAAAABAAEAAQABAAEAAgACAAMABAACAAEA
AAD//wAAAQACAAMAAwADAAMAAgACAAIAAgADAAIAAgABAAAAAAAAAAAAAQADAAMAAwAD
AAIAAgABAAEAAgACAAIAAwADAAIAAgADAP///v8AAAEAAgADAAQAAgACAAIAAgACAAQA
BQAGAAgACQAKAAsACgALAA0ADgAPABAAEQASABAAEAAQABAADwALAAgABQADAAAA/f/5
//X/9P/0//T/9v/0//T/8v/w//H/8v/z//X/9//4//j/+f/8//3//v/+//7//v/+////
/////////v/9//3//P/+//3//f/+/wAAAAABAAEAAAD///7//f///////////wEA//8A
AAEABgAMABgAJQAxADkAPwBHAEcAQAA3ADAAHAD4/9H/o/9s/zX/A//a/sD+rf6b/pD+
hP6E/pj+tf7O/uv+D/80/1v/gP+f/7T/x//T/93/6P/x//b/+f/+/wIABAAJAAoADAAM
AA4ADAAMAA8ADwAQABMAFgAXABUAFQAVABYAGAAYABgAGAAXABYAFgAVABcAGAAYABgA
GAAYABgAGQAZABkAGQAZABsAGwAbABsAGQAaABoAGgAaABoAGwAbABsAHAAcABwAGwAc
ABwAHAAfAB8AHwAhACEAIAAgAB8AIAAhACIAJAAiACIAIwAlACYAJgAlACUAKAAoACgA
KAAnACYAJQAjACMAIQAhACIAHwAcABwAGwAXABUAFAARAA8ADgAOAA0ACQAIAAYABAAC
AAAA/v/9//3/+//6//r/+P/2//X/9f/5//r//P/9//z//P/9//3/+//8//7//////wAA
AQABAAEAAQACAAIABAAFAAYABgAGAAYABgAGAAgACAAIAAcABwAIAAgACQAIAAYABQAE
AAUABgAHAAgABwAHAAYABQADAAMAAwADAAcABwAHAAcABgAFAAMAAgAFAAYABwAIAAcA
BgAFAAQABAAFAAYABgAGAAYABgAGAAYABgAEAAQABwAHAAcACAAIAAcABQAEAAUABQAF
AAMABQAGAAcABwAGAAYABQAEAAQABQAHAAgABgAFAAQAAwAEAAQABQAGAAQAAwADAAQA
BAAEAAMAAwADAAMAAgACAAAAAQABAAEAAgACAAIAAgACAAMABAAEAAIAAgACAAIAAQAC
AAMABAADAAIAAQAAAAAAAAAAAP//AQABAAEAAgACAAEAAQABAAEAAQABAAAAAAAAAAAA
AQABAAEAAQABAAMAAgACAAIAAQABAAEAAQADAAMAAwADAAIAAQAAAP7/AAAAAAAAAQAC
AAIAAQAAAP7//v/+////AAABAAIAAwADAAIAAAD//wAAAAAAAAEAAQAAAAAAAQD//wIA
AgACAAIAAgACAAEAAAD///7///8AAAEAAgAEAAYABwAIAAYABwAIAAkACAAJAAsADAAO
AA4ADgAOAA4ADgAOAA4ACwAHAAQAAQD///z/+f/1//P/8v/y//L/9P/y//L/8P/u/+//
8P/x//P/9f/2//b/9f/4//n/+v/8//z//P/8//v/+//7//v/+f/5//r/+v/7//v//P/+
//z//P/9//3///////////8BAAEAAQABAAMAAQAEAAkAEAAcACgAMwA9AEUARQBDAD8A
OAAtABgA+P/O/6H/bf84/wn/5f7Q/r7+rf6j/pr+mv6w/sr+4/78/hn/Of9c/3//nP+x
/8L/0f/d/+f/8P/3//z/AQAEAAQABgAHAAkADAANABAAEAAQABMAEwARABMAFQAVABUA
FQAVABYAFgAWABYAFgAWABYAFwAXABUAFgAWABYAFgAWABYAFwAZABkAGQAZABcAFwAX
ABcAFwAYABgAGAAYABgAGQAZABcAGAAYABgAGwAcABwAHAAbABsAGwAdAB4AHgAfAB8A
IQAhACEAIgAgACAAIQAjACYAJgAlACUAJgAmACYAJgAlACQAIwAhACEAHwAfACAAHQAa
ABoAGQAZABcAFgATAA8ADAAKAAcABgAGAAUABAACAAAA/v/9//3/+//6//r/+//6//r/
+//6//r/+//7//z//P/9//3///8AAAIAAwACAAIAAgABAAMAAwAEAAQABAAFAAYABgAI
AAgACAAIAAoACgAKAAkACAAIAAcABwAJAAgACAAIAAYABgAGAAYABgAHAAcABwAHAAcA
BwAHAAgABwAGAAUACAAJAAkACgAHAAYABQAEAAUABgAHAAgACgALAAwADAALAAoACQAI
AAoACgAIAAgACAAHAAYABgAHAAcABgAGAAcABwAHAAUAAwAEAAUABQAHAAgACAAIAAMA
AwAEAAQAAwADAAMAAwAEAAQABQAGAAQAAwADAAQABgAGAAUABQADAAMAAgACAAQABQAF
AAUABAAEAAQABAAEAAUABgAGAAYABgAGAAYAAgACAAIAAgAEAAQABAAEAAIAAgACAAEA
////////AAADAAMABAAFAAQAAwACAAAAAgACAAIAAwADAAMAAwADAAEAAAAAAAAAAwAD
AAMAAwABAAEAAQABAAEAAQABAAAAAAAAAAAAAQACAAIAAQAAAAAAAAAAAAEAAQABAAEA
AQACAAIAAQABAAIAAgACAAMAAQAAAAIABAAEAAQABAAEAAQABgAHAAgABgAHAAgACQAM
AA0ADwAQAA4ADgAOAA4ADgAOAA4ADgAJAAUAAgD///3/+v/3//P/8v/y//P/9P/0//L/
8v/w//H/8//1//f/9f/3//j/+P/5//z//f/+//z//P/8//z/+//7//v/+//9//3//v/+
//3/+//6//r//P/8//3//f/9//3//f/9////////////AQADAAgACwASAB4ALAA3AD8A
RQBFAEEAOwAyACEABADc/67/ef9D/xL/6/7P/rr+pv6Z/o3+hv6U/q7+yv7p/gb/J/9L
/3D/j/+m/7n/yv/Z/+X/7//0//f/+v/9//7/AAAGAAsACgAMAAwADgAOAA4AEQARABEA
EwAVABUAEwATABMAFAAWABYAFgAWABgAGAAZABkAFwAYABgAGAAZABoAGwAdABsAGwAb
ABsAGwAbABsAGwAdAB4AHgAeABwAHAAdAB0AHgAgACEAIgAiACIAIQAgACEAIQAhACMA
JAAkACUAJQAlACUAJQAmACgAKAApACsALAAsACsAKwAsACwALAAsACwALAAsACsAKAAl
ACQAJAAlACIAIgAhAB0AGwAaABcAFAASABEADwAPAA4ADAAKAAcABAABAP/////9//z/
/P/+//z/+//7//7//v//////AAAAAAEAAQABAAIABAAFAAUABgAHAAcABwAHAAgACAAI
AAkACgAKAAoACgAKAAoACgAKAAoACQAJAAoACgALAAkACAAIAAgACAAIAAgACAAKAAsA
CwALAAkACQAJAAkACwALAAsACwAJAAkACAAIAAoACgAKAAoADAAMAAwADAALAAsACwAK
AAwADAAMAAwADAAMAAoACgALAAsACwAMAA0ADQAMAAwACQAJAAkABwAIAAoADAANAAoA
CgAJAAgABwAHAAgACAAIAAkACgALAAoACgALAAwADAALAAsADAAKAAoACQAJAAsACwAK
AAoACAAJAAkACQAIAAgACAAIAAgACQAKAAoACAAIAAgACAAIAAgACAAIAAoACgAKAAoA
CAAIAAgABwAJAAkACQAKAAkABwAGAAUABwAHAAcABgAIAAgACAAJAAcABwAHAAcACQAI
AAgACAAHAAcABwAHAAcABwAHAAcABwAHAAcABgAGAAYABgAHAAgACAAHAAYABgAGAAYA
BwAFAAUABQAFAAgACAAHAAcABwAGAAUABQAHAAYABgAHAAcABgAGAAYABgAGAAYACAAI
AAgACAAJAAkACQAIAAsADAANAA4AEQATABQAFAAUABQAFAAUABQAFAAUABEADQAKAAcA
BQACAP//+//5//j/+P/4//r/+P/4//b/9v/5//r/+//7//z//P/7//v///8BAAMABAAC
AAIAAgABAAEAAQABAAEAAwAEAAQABAACAAEAAQAAAAIAAwADAAMABQAFAAUABQADAAMA
AwADAAUABgAJABAAGgAoADMAPwBHAEsARwBDAEAANwAiAP7/1v+r/3n/RP8R/+n+zP64
/qf+l/6G/oD+kv6s/sX+6P4P/zP/WP99/5z/sf/E/9X/4f/r//L/+f/8////AgAIAAwA
DwAOABAAEAASABIAEgAVABUAEwAVABcAFwAXABcAFwAYABgAGAAYABgAGgAaABsAGwAa
ABoAGQAYABoAGgAaABsAGwAbABsAGwAbABsAGwAbAB0AHgAeAB4AHAAcAB0AHQAfACAA
IAAgACMAJAAkACQAJAAjACIAIwAmACYAJwAnACUAJQAlACYAJwAoACoALQAsACwAKwAr
ACwALAAsACwALgAuAC4ALQArACcAJQAkACUAIgAiACEAIAAfAB8AHQAYABYAFQATAA8A
DgAMAAoACAAGAAQAAwABAP///v/+//7//P/7//v//P/8//3//f8AAAAAAQABAAEAAgAE
AAUAAwAEAAUABQAHAAcACAAIAAgACQAKAAoADAAMAAwADAAKAAoACgAJAAoADAANAA8A
DQAMAAwADAAMAAwADAAMAAwADQANAA0ACwALAAsACwANAA0ADQANAA0ADQAMAAwACgAK
AAoACgALAAwADQAOAA4ADwAQABAADgAOAA4ADgAQABAADgAOAA8ADwAPABAADwAPAA4A
DgAPAA8ADwANAA0ADgAPAA8ADwAQABAAEAALAAsADAAMAAwADQAOAA8ADAAMAA0ADgAQ
AA8ADwAQAA4ADgANAA0ADQANAAwADAAMAA0ADQANAAwADAAMAAwADAANAA4ADgAOAA4A
DgAOAAwADAAMAAwADAAMAAwADAAMAAwADAALAAsACwALAAwADAALAAsACwALAAsACwAK
AAoACgAKAAsACQAJAAkACQALAAoACgAKAAsACwALAAsACQAJAAkACQALAAsACwAKAAoA
CgAKAAsADAAMAAsACgAKAAoACgALAAkACQAJAAkACwAMAAwADQANAAwACwALAAsACgAK
AAsACwAMAAwACwAKAAkACAAIAAgACAAIAAgACgALAAwADAANAA4ADwAQABEAEwAUABQA
FAAUABQAFQAWABcAGAATAA8ADAAJAAcABAABAP3/+//6//r/+v/6//j/+P/2//j/+f/6
//v/+v/7//v/+v/7//7///8AAAIAAgACAAIA//////////8BAAEAAgACAAAA/////wAA
AgACAAMAAwABAAEAAQABAAEAAQABAAEAAQADAAYACQAMABIAHgAtADcAPwBHAEkARQBA
ADkAKgASAPD/xf+V/17/J//5/tb+vv6p/pX+iP58/oD+mP6x/s7+8/4b/z7/Y/+G/6H/
tv/J/9n/5f/u//X//P/9//z/AAAEAAcACQAMAA0AEAAOAA4AEQARABMAFQAXABcAFQAV
ABUAFgAUABQAFAAUABUAFgAYABkAGAAYABcAFgAYABgAGAAZABkAGQAZABkAGQAZABkA
GQAbABwAHAAcABsAGgAaABkAHAAeAB8AIAAfACAAIAAgACEAIQAhACMAJgAmACcAJwAl
ACUAJQAmACYAJgAnACkAKgAqACkAKQAqACoAKgAqACwALAAsACsAKAAlACQAJAAjACAA
IAAfABsAGQAYABUAFAASABEADwANAAwACgAIAAQAAgAAAP/////9//z//P/8//r/+f/5
//r/+v/7//v//P/8//3//f/7//z//v///wEAAgADAAMAAQABAAIAAgACAAMABAAEAAcA
CAAJAAoACAAIAAgABwAHAAgACAAJAAkACAAIAAgABgAGAAYABgAIAAkACQAJAAcABwAH
AAcABwAHAAcABwAHAAcABgAGAAgACAAIAAgACAAIAAgACAAHAAcABwAGAAYABgAGAAYA
BwAIAAcACAAHAAcABwAIAAkACQAIAAgABwAHAAcABQAHAAgACQAJAAcACAAIAAgABQAF
AAYABgAGAAcACAAJAAcABgAGAAYABwAHAAgACgAIAAgABwAHAAcABwAGAAYABgAHAAcA
BwAEAAQABAAEAAYABwAIAAgABgAGAAYABgAEAAQABAAEAAYABgAGAAYABQAEAAMAAQAC
AAMABAAGAAYABQAFAAUABAADAAIAAAADAAQABQAHAAYABQAEAAMABAAEAAUABgAFAAUA
BQAFAAMAAwADAAMABAAFAAYABgAFAAQAAwADAAYABgAFAAQAAgACAAIAAwADAAMAAwAD
AAQABAADAAMAAgACAAIAAwAFAAQABAAFAAUABAACAAIAAgACAAIABAAEAAQABAACAAIA
AgACAAIABAAFAAYACAAJAAoACwAKAAsADQAOABAAEAAQABAAEAAQABAAEAAOAAsACQAH
AAcABAABAP3/+v/4//f/9v/4//b/9v/0//L/8//0//X/8//1//b/9v/5//z//f/+//3/
/P/7//r/+//9////AQAAAP/////+/wAA/////wAA/v/+/////////////////wEAAQAB
AAEAAQD//wAAAwAIABIAHgAtADkAQwBHAEUAQQA8ADUAKAAQAOz/w/+R/1z/Jf/5/tj+
xP6x/qf+nv6W/qD+uP7P/uj+Af8f/0L/a/+O/6f/uP/J/9f/4f/s//P/+P/9/wIABAAI
AAsACgAMAAwADgAQABAAEwATABEAEwAVABUAFwAXABcAGAAaABoAGgAaABkAGAAYABcA
FwAYABgAGAAYABgAGAAZABkAGQAZABkAGQAZABkAGQAXABgAGAAYABoAGgAbABsAGwAc
ABwAHAAbABwAHAAcAB4AHwAgACMAIwAiACIAIQAjACMAIwAkACQAJAAlACcAJgAmACUA
JQAoACgAKAAoACYAJgAmACUAJgAjACIAIgAfABwAHAAbABkAFwAWABMAEgAQAA8ADQAK
AAgABQACAAEAAAD//////f/7//r/+v/6//j/9//3//r/+v/7//v/+v/6//v/+//9//7/
AAABAP//AAABAAEAAQABAAIAAgADAAUABwAIAAkACAAHAAYABwAIAAkACQAHAAgACAAJ
AAcABgAGAAYABwAIAAkACgAJAAkACAAHAAcABwAHAAcABwAHAAcABwAHAAcABgAGAAcA
CAAJAAoACQAIAAcABgAIAAkACgAKAAgACAAIAAgACAAIAAYABgAJAAkACQAKAAoACQAH
AAYABwAHAAcABQAFAAYABwAHAAcACAAIAAgABQAFAAYABgADAAMAAwADAAIAAgADAAQA
BAADAAMABAAEAAQAAwADAAMAAwACAAIAAgADAAMAAwAEAAQABAAEAAIAAwAEAAQAAgAC
AAIAAgABAAIAAwAEAAIAAgACAAIAAgACAAIAAQADAAMAAwAEAAQAAwADAAMAAwADAAMA
AgACAAIAAgADAAMAAwADAAMAAwACAAIAAgADAAMAAwADAAUABQAFAAUABAADAAIAAAAB
AAIAAwAFAAYABgAFAAQABAAEAAQABQAHAAcABwAHAAYABgAFAAUABgAGAAYABwAHAAYA
BgAHAAUABAAFAAYABwAIAAgACgALAAwACwALAAsACwANAA8AEgAUABIAEgASABIAEAAQ
ABAAEAANAAkABgADAAEA/v/7//f/9f/0//T/9P/4//b/9v/0//b/9//4//n/+f/7//z/
/P/8//7//v/+/wAAAAAAAAAA//////////8BAAEAAgACAAAA/////wAAAAAAAAEAAQAB
AAEAAQABAP//////////AQADAAYACwAUACAALgA5AEEARQBFAEEAPQA0ACcACgDi/7j/
h/9P/xz/9f7b/sr+uP6t/qP+mv6k/sD+3P73/g7/K/9P/3L/kf+o/7v/zP/b/+f/8f/2
//n//P///wQACAAKAAkADAAOAA4AEAAQABAAEwATABMAFQAXABcAGQAZABkAGgAZABgA
FwAWABcAGAAaABsAGgAaABkAGAAaABoAGgAbABsAGwAbABsAGQAZABkAGQAbABwAHAAc
ABoAGgAbABsAGwAcABwAHAAbABwAHAAcAB0AHQAdAB8AIgAiACMAIwAhACEAIQAiACQA
JAAlACcAKAAoACcAJwAmACYAJgAmACgAKAAoACcAJgAjACIAIgAfABwAHAAbABsAGQAY
ABUAEgAQAA8ADQANAAwACgAIAAYABAACAAEAAwABAAAAAAACAAAA/////////v/+//3/
//8AAAIAAwADAAQABgAHAAUABgAHAAcACQAJAAoACgAJAAkACQAIAAwADAAMAAwACgAK
AAoACQALAAwADAANAA0ADAAMAAwACgAKAAoACgAMAA0ADQANAA0ADQANAA0ADQANAA0A
DQAPAA8ADgAOAAwADAAMAAwADQAOAA8AEAAPAA8ADwAOABAAEAAQABAAEAAQAA4ADgAN
AA0ADQAOAA8ADwAOAA4ADQANAA0ACwALAAwADQANAA8AEAAQABAACwALAAwADAANAA0A
DQANAAwADAANAA4ADgANAA0ADgAOAA4ADQANAA0ADQAMAAwADAANAA0ADQAMAAwADAAM
AAoACwAMAAwADAAMAAwADAAKAAoACgAKAAsADAANAA4ADAAMAAwACwANAA0ADQAOAAwA
CwALAAsACQAJAAkACAAJAAoACwANAAsACwALAAsACwAKAAoACgANAA0ADQANAAsACwAL
AAsACwALAAsACgAKAAoACgALAAwADAALAAoACgAKAAoACwAJAAkACQAJAAsADAAMAA0A
DAAKAAoACgAMAAwADAAMAAwADgAPABAADgAPABAAEQATABUAGAAaABgAGAAYABgAGAAY
ABgAGAAVABEADgALAAcABAABAP3//P/8//3//v8AAP7//v/8//r/+//8//3//f///wAA
AAADAAYABwAIAAgACAAIAAgABQAFAAUABQAHAAcACAAIAAYABQAFAAYABgAGAAcABwAI
AAkACgALAAoACQAIAAcACQAJAAwAEQAYACIALgA5AEEASQBPAFEASwBGAD8ALgAOAOL/
tf9//0b/Ff/v/tj+wv6t/p/+kP6K/pz+tv7P/vD+E/83/1z/gf+g/7f/yv/Z/+f/8f/6
////BAAHAAwADgAQABMAFgAYABgAGgAYABgAGwAbABsAHQAfAB8AIQAhACEAIgAhACAA
HwAeAB8AIAAiACMAIwAkACQAJAAiACIAIgAjACUAJQAlACUAIwAjACMAIwAlACYAJgAm
ACYAJgAnACcAJwAoACgAKAArACwALAAsACwAKwAqACsALgAuAC8ALwAvAC8ALwAwADAA
MAAxADMANgA2ADUANQA2ADYANgA2ADYANgA2ADUANgAzADIAMgAwACwAKwApACgAJwAn
ACUAIAAeAB0AGwAXABYAFAASABAADgAMAAsACwAJAAgACAAKAAgABwAHAAUABAAEAAMA
BwAIAAoACwAJAAoADAANAA0ADgAPAA8AEQARABIAEgARABEAEQAQABQAFAAUABQAFAAU
ABQAEwARABIAEgATABUAFAAUABQAEgASABIAEgAUABUAFQAVABUAFQAVABUAFQAVABUA
FQAVABUAFAAUABQAFAAUABQAFgAWABYAFgAUABUAFgAWABYAFgAWABYAFgAWABQAFAAV
ABUAFQAWABUAFQAUABQAFAAVABYAFQAVABYAFwAXABUAFgAWABYAEQARABIAEgASABMA
FAAVABYAFgAXABgAFgAVABUAFgAWABYAFQAVABMAEwASABIAFAAVABUAFQASABIAEgAS
ABIAEwAUABQAFgAWABYAFgASABIAEgASABIAEgASABIAFAAUABQAEwATABMAEwAUABYA
FQAVABUAEwATABMAEgASABIAEgATABMAEwATABMAEwASABIAEgATABMAEwATABMAEwAT
ABMAEwATABMAEgAUABQAFAAVABUAFAASABAAEQASABMAFQATABMAEwATABQAFAATABMA
FAAUAA==
         </WaveFormData>
      </LeadData>
      <LeadData>
         <LeadByteCountTotal>10000</LeadByteCountTotal>
         <LeadTimeOffset>0</LeadTimeOffset>
         <LeadSampleCountTotal>5000</LeadSampleCountTotal>
         <LeadAmplitudeUnitsPerBit>4.88</LeadAmplitudeUnitsPerBit>
         <LeadAmplitudeUnits>��V</LeadAmplitudeUnits>
         <LeadHighLimit>2147483647</LeadHighLimit>
         <LeadLowLimit>268435456</LeadLowLimit>
         <LeadID>V2</LeadID>
         <LeadOffsetFirstSample>0</LeadOffsetFirstSample>
         <FirstSampleBaseline>0</FirstSampleBaseline>
         <LeadSampleSize>2</LeadSampleSize>
         <LeadOff>FALSE</LeadOff>
         <BaselineSway>FALSE</BaselineSway>
         <ExcessiveACNoise>FALSE</ExcessiveACNoise>
         <MuscleNoise>FALSE</MuscleNoise>
         <LeadDataCRC32>256376545</LeadDataCRC32>
         <WaveFormData>
3P/c/9z/3P/j/+r/8f/4//z/AAAEAAgACQAKAAsADAAPABAAEQASABQAFAAUABQAFQAW
ABcAGAAZABoAGwAcABwAHAAcABwAHwAgACEAIgAkACQAJAAkACUAJgAnACgAKwAsAC0A
LgAvADAAMQAyADYAOAA6ADwAPgBAAEIARABHAEoATQBQAFUAWABbAF4AYgBmAGoAbgBz
AHgAfQCCAIcAjACRAJYAnQCiAKcArACyALYAugC+AMIAxADGAMgAygDMAM4A0ADPAM4A
zQDMAMkAxgDDAMAAugC2ALIArgClAJ4AlwCQAIcAgAB5AHIAaABgAFgAUABIAEIAPAA2
AC8AKgAlACAAGgAWABIADgAMAAoACAAGAAIAAAD+//z/+//6//n/+P/2//b/9v/2//X/
9P/z//L/8P/w//D/8P/w//D/8P/w/+7/7v/u/+7/8P/w//D/8P/u/+7/7v/u//H/8v/z
//T/9P/0//T/9P/2//b/9v/2//j/+P/4//j/+P/4//j/+P/5//r/+//8//z//P/8//z/
/v/+//7//v8AAAAAAAAAAP7//v/+//7//v/+//7//v/8//z//P/8//z//P/8//z/+v/6
//r/+v/4//j/+P/4//j/+P/4//j/9//2//X/9P/0//T/9P/0//L/8v/y//L/8f/w/+//
7v/v//D/8f/y//H/8P/v/+7/8P/w//D/8P/w//D/8P/w/+7/7v/u/+7/7v/u/+7/7v/s
/+z/7P/s/+z/7P/s/+z/7v/u/+7/7v/s/+z/7P/s/+7/7v/u/+7/7P/s/+z/7P/s/+z/
7P/s/+z/7P/s/+z/6v/q/+r/6v/s/+z/7P/s/+r/6v/q/+r/7P/s/+z/7P/q/+r/6v/q
/+r/6v/q/+r/7P/s/+z/7P/s/+7/7//w//L/8//z//P/9f/2//f/9//2//b/9v/2//b/
9v/y/+//6v/o/+j/6f/n/+b/5v/o/+r/6v/r/+v/5//j/+L/4v/l/+X/5f/k/+P/4v/i
/+P/5f/l/+X/5f/j/+P/4//j/+D/4P/h/+H/4//k/+T/5P/k/+T/4//j/+P/5P/k/+X/
5f/l/+X/5f/k/+T/5f/l/+b/5//r//X/AQAPAB8AMgBBAEUATABQAEQALwAbAP3/z/+W
/07/8f6T/ln+Qf4d/uX9w/3F/dH93/3t/Qr+QP53/p/+0f4N/0L/av+H/57/tf/J/9j/
4//q/+7/8//5//7/AgAFAAcACgANAA8ADwARABMAEgATABUAFwAXABgAGQAZABsAGwAd
AB4AHQAeAB8AHwAhACIAIgAjACIAIwAkACUAJwAnACkAKgArACsALAAtAC4AMQA0ADUA
OAA5ADoAPQA8AEAAQgBFAEkASwBNAFEAUgBVAFkAXgBkAGgAbABvAHUAeQB9AIMAiQCP
AJQAmwChAKUAqgCwALUAugDAAMUAywDPANMA1gDXANkA2wDbAN8A4ADgAN8A3wDdANsA
2QDUANAAzQDHAMMAvgC2AK4ApwCeAJQAiQCBAHkAcQBoAGAAWABQAEcAQQA6ADQALgAq
ACYAIgAdABgAFAARAA4ADQAKAAkABwAFAAMAAQAAAPz//P/8//r//P/8//v/+v/5//j/
9//3//j/+P/4//f/9//3//b/9v/1//X/9v/2//b/9v/2//f/9f/1//T/9P/2//f/9//5
//n/+f/5//n/+P/4//n/+f/9//3//f/9//v/+//8//3//f////////8BAAEAAQABAAAA
AAAAAAEAAQACAAIAAgABAAEAAQAAAAIAAgADAAMAAQAAAAAA///8//z//P/8//7//v/9
//z/+//6//r/+v/6//r/+v/6//r/+P/4//j/9v/0//T/9P/2//b/9v/2//X/9P/z//P/
8//z//P/8//z//P/8v/x//D/8P/x//H/8//z//P/8//x/+//7v/t/+//7//w//D/8P/v
/+//7//t/+3/7f/t/+//7//v/+7/7v/u/+7/7v/u/+7/7v/u/+//7//u/+7/7P/r/+v/
6//u/+7/7v/t/+3/7f/t/+3/7f/t/+3/7v/u/+3/7f/t/+v/6//r/+v/7f/t/+3/7f/q
/+r/6v/r/+v/6//r/+7/7v/s/+z/7P/s/+7/7v/w//H/9P/0//X/9f/z//X/9v/3//n/
+v/6//r//P/8//z/+P/0/+7/6//q/+3/7f/s/+z/7P/s/+z/7f/v/+3/6f/o/+b/5//n
/+f/5v/l/+T/5P/n/+n/6f/p/+j/5f/k/+P/5f/k/+T/5f/l/+X/5v/m/+b/5v/m/+X/
5//n/+j/6P/o/+f/5v/l/+f/5v/m/+f/6f/o/+f/6f/v//f/BwAbAC4APwBJAE4AUABK
ADkAJwANAOf/tv9y/xv/tf5l/j3+H/7p/bn9rf23/cf91/3s/Rj+Vf6H/rP+7f4s/1r/
e/+W/6//wf/Q/9v/5v/w//f//f8CAAYABwAJAAwADwAQABEAFAAXABgAGQAbAB0AHAAc
ABwAGwAcAB0AIAAiACEAIgAjACMAJQAmACYAJwAmACcAKAApACsAKwAtAC4AMQAxADIA
MwAyADUAOAA5ADwAPQA+AEEAQgBGAEgASwBNAE8AUQBVAFgAWwBfAGQAZgBqAG4AcQB3
AHsAfwCFAI0AkwCYAJ8ApQCpAK4AtAC7AMAAxgDLANAA0wDWANgA3QDfAOEA4QDlAOYA
5gDlAOMA4QDfAN0A1wDUANIAzQDIAMIAuQCwAKoAogCZAI8AhwB/AHcAbgBlAFwAUwBJ
AEQAPgA5ADQALQAoACMAHQAaABYAEwAQAA0ACgAJAAcABQADAAEAAAAAAAAAAAD+//3/
/P/6//j/+f/4//f/9//4//j/+P/3//X/9f/0//T/9f/1//b/9v/2//b/9v/3//X/9f/0
//T/9v/3//f/+f/3//f/9//3//n/+v/8//3//v/9//z/+//9//3//v//////AQABAAEA
AQABAAEAAQAEAAQABAAFAAQABAADAAIAAgADAAQABAACAAIAAwADAAMAAgACAAEAAgAC
AAIAAgACAAIAAQAAAAEAAAAAAAAA/v/+//7//v/8//r/+v/6//z/+v/6//r/+f/4//f/
9v/3//b/9f/1//f/9//3//f/9f/1//T/8//0//T/9f/1//P/8//z//P/8v/x//H/8f/z
//P/9P/0//L/8f/x//H/8//z//P/8//x//H/8f/w//L/8v/y//L/8v/y//L/8v/x//H/
8P/w//H/8f/y//P/8//y//H/7//x//H/8f/x//H/8f/x//L/8P/v/+//7//w//H/8v/z
//L/8f/w/+//8P/w//D/8f/x//H/8f/y/+//7//w//D/8P/w//D/8P/w//D/8P/y//L/
9P/1//f/+P/6//v/+v/7//v/+//8//7///8AAAAAAAAAAPz/+f/0//L/8v/z//P/8v/y
//L/8v/y//P/9f/z/+//7v/s/+3/7f/t/+z/6//q/+r/7f/v/+//7//t/+v/6//r/+3/
7P/s/+3/6//r/+z/7P/q/+r/6v/p/+v/6//s/+z/6//r/+v/6//t/+z/7P/t/+//7v/v
/+//8//7/wsAHQAuAD0ASwBSAFYAVABJADcAHwD7/8z/kP9B/9/+gf5L/jH+Bf7N/bX9
v/3N/d398P0U/k3+gf6p/t3+Hv9U/3v/lv+t/8H/0v/f/+r/8v/5/wEABgAMAA4ADwAR
ABMAFQAVABcAGQAcAB0AHwAhAB8AIAAhACEAIgAjACYAKAAoACgAKAAnACgAKgArAC0A
LAAtAC4ALwAvAC8AMQAyADQANQA3ADkAOQA7AD0APQBAAEEAQgBFAEQASABKAE0ATwBR
AFMAVwBcAF8AYwBoAGkAbABvAHEAdgB7AIAAhwCMAJEAlQCbAKEApQCqALAAtwC8AMIA
xwDKAM0A0ADSANYA2QDcAN0A3wDgAOAA3wDfAN0A2wDZANUA0gDQAMsAxwDCALoAsgCu
AKYAnQCTAIsAgwB7AHIAagBiAFoAUQBNAEYAQAA6ADIALgAqACUAIAAcABkAFgAVABIA
EQAPAAsACQAHAAYABgAGAAYABAADAAIAAAD+/////v/9//3//v/+//7//f/7//v/+v/6
//n/+f/6//r/+P/4//j/+f/7//v/+v/6//r/+//7//3//P/7//r/+f/8//z//f/9//7/
/f/8//v//P/9////AQD//wEAAQABAP//////////AgACAAIAAwABAAIAAgACAAEAAQAB
AAAAAgACAAMAAwABAAAAAAD//wAAAAAAAAAA///+//z/+v/7//r/+v/6//j/+P/4//j/
+P/2//b/9v/2//T/9P/0//L/8v/y//L/8//y//H/8f/v/+//7//v/+3/7f/s/+v/6//s
/+7/7//u/+3/7P/r/+z/6//r/+v/6//r/+z/7P/r/+n/6P/n/+n/6f/p/+n/6f/p/+n/
6P/o/+j/6P/o/+j/6P/o/+j/5//n/+b/5v/n/+f/6P/p/+n/6P/n/+X/5f/l/+X/5f/n
/+f/5//o/+b/5f/l/+X/5f/l/+X/5f/j/+P/4//j/+T/5P/k/+X/5f/l/+X/5v/l/+X/
5P/k/+T/5P/k/+T/5P/k/+T/5P/k/+T/5P/n/+j/6//t/+3/7P/s/+v/6//t/+7/7//v
//D/8P/w/+7/7v/u/+r/6f/k/+L/4v/j/+P/4v/i/+T/5P/k/+X/5f/j/9//3v/d/93/
3P/b/93/3f/d/97/3v/f/97/3f/e/93/3v/f/93/3P/c/93/3f/d/97/3v/g/+D/4P/f
/93/3f/e/97/3//f/9//3//h/+D/4P/h/9//4P/h/+f/7//9/w8AHwAwADsAQQBEAEYA
OgAlAA8A7/+//4r/QP/l/o3+W/5H/iH+6f3N/dH94f3x/fn9Ev5E/nf+n/7T/hP/SP9q
/4f/nv+z/8X/0v/b/+L/6v/x//X/9v/4//z///8DAAcACQAJAAsADQANAA0ADgAPABAA
EgAUABUAEwATABUAFgAXABgAGQAZABkAGgAaABsAHAAdAB4AHwAhACEAIwAkACMAIwAk
ACUAJgApACwALQAuAC8AMAAzADIANgA4ADsAPwBBAEMARwBJAEsATgBSAFYAWgBeAGEA
ZQBpAG0AcwB4AH0AgQCHAI0AkQCWAJwAnwCkAKoArwC0ALcAugC8AL8AwQDDAMMAwwDE
AMQAwwDEAMMAwgDBALsAuAC2ALEArQCoAKAAmACUAIwAgwB5AHMAawBjAFoAUwBMAEUA
PQA5ADIALAAmACIAHgAaABUAEgAOAAsACAADAAAA///9//z/+//6//r/9v/2//b/9P/0
//T/8//y//P/8v/x//H/8P/w//D/7//x//H/8P/w/+3/7f/u/+7/8P/w//D/8f/x//H/
8P/w/+7/7//v//H/8v/z//T/9f/1//T/9P/z//X/9f/1//X/9//3//j/+f/3//n/+f/5
//r/+//8//3//f/8//v/+//7//z//P/8//3//f/9//z/+v/6//v/+//7//r/+v/5//j/
+P/4//j/9v/2//X/9P/1//T/9P/0//P/8v/x//D/8f/w//H/8v/w/+7/7v/u/+7/7v/u
/+7/7//u/+3/7f/r/+v/6//r/+3/7f/s/+v/6P/o/+n/6f/r/+v/6//r/+r/6f/p/+n/
5//n/+j/6P/q/+n/6f/p/+f/5//n/+f/5//n/+f/5v/o/+j/6P/o/+j/6P/o/+j/6f/p
/+j/6P/m/+X/5f/l/+j/6P/o/+f/5//n/+f/5//l/+X/5f/m/+j/5//n/+f/5v/l/+T/
4//l/+X/5f/l/+b/5v/m/+f/5f/l/+X/5v/n/+j/6f/q/+r/6v/s/+3/7f/s/+z/6//s
/+//8f/z//H/8v/y//L/8P/w//D/7P/n/+L/4P/g/+L/4//j/+T/5P/k/+T/5f/j/+H/
3f/c/93/3//g/+H/3v/d/9z/3P/f/+H/4f/h/9//3f/d/93/3//e/97/3//f/9//4P/g
/97/3v/e/93/3//f/+D/4P/f/9//3//f/+H/4P/g/+H/4f/i/+X/6//1/wUAGQApADgA
QQBFAEgAQAAsABcA+//T/5//Wv8C/6f+Z/5L/iv+8/3L/cn91f3l/fH9B/42/mz+k/7B
/v/+N/9e/3z/l/+u/8H/0f/a/+H/5v/s//H/9f/8/wAAAQADAAYACQAHAAcACQALAA4A
DwARABMAEQASABMAEwATABMAFQAWABcAGAAZABkAGQAaABoAGwAcAB0AHgAfACEAIQAj
ACQAJQAlACYAJwAqAC0AMAAxADAAMQAyADUAOAA8AD4AQQBDAEUARwBLAE4AUQBVAFoA
XgBiAGYAaQBtAHEAdQB7AIEAhwCMAJMAmQCdAKIAqACtALIAuAC9AMIAxQDIAMoAywDN
AM8AzwDRANIA0gDRAM8AzQDLAMkAwwDAAL4AuQC0AK4ApQCcAJQAjACDAHkAcQBpAGEA
WABSAEoAQgA5ADUALgAoACIAHQAaABcAEwAOAAoABwAEAAMAAAD///3/+//5//f/9v/0
//T/9P/y//T/9P/z//L/7//u/+3/7f/u/+7/7v/t/+3/7f/s/+z/6//r/+z/7P/u/+7/
7v/v/+3/7f/s/+z/7v/v/+//8f/x//H/8f/x//L/8v/z//P/9//3//f/9//1//X/9v/3
//n/+//7//v/+//7//v/+//6//r/+v/7//v//P/8//z/+f/5//n/+P/6//r/+//7//n/
+P/4//f/+P/4//j/+P/4//j/9//2//X/9P/0//T/9P/0//T/9P/0//L/8v/y//L/8P/w
//D/8v/y//L/8v/v/+7/7f/t/+//7//v/+//7f/t/+z/6//q/+r/6//r/+v/6//r/+v/
6v/p/+n/6f/r/+v/7P/s/+v/6f/o/+f/5//n/+f/5//p/+n/6f/o/+j/6P/o/+j/6P/o
/+j/6P/p/+n/6P/o/+j/5//n/+f/6P/o/+j/5//n/+f/5//n/+n/6f/p/+r/6P/n/+f/
5//n/+f/5//n/+f/5//n/+f/5v/m/+b/5//p/+n/6f/q/+n/5//m/+b/5v/m/+b/5//o
/+n/6v/o/+r/6//s/+3/7//w//H/8//0//X/9f/0//T/9P/0//b/9v/y/+//6P/m/+b/
5//n/+b/5v/o/+j/6P/p/+n/5//j/+L/4v/l/+X/5f/k/+H/4P/g/+H/4//j/+P/4//h
/+H/4f/h/+D/4P/h/+H/4f/i/+L/4v/g/+D/3//f/+H/4v/i/+P/4//j/+P/4//i/+L/
4//j/+T/5//r//H//f8NAB0AMAA/AEUASgBKAEAALQAXAPf/y/+S/0j/6/6L/lH+N/4P
/tP9s/2z/cH9z/3f/f79Nv5x/pv+yf4J/z7/Zv+D/57/s//F/9T/3//m/+r/7//1//z/
AAADAAUACAALAAkACQALAA0AEAARABMAFQAVABYAFwAXABUAFQAXABgAGwAcAB0AHQAd
AB4AHgAfACAAIQAiACMAJQAlACcAKAApACkAKgArACwALwAyADMAMgAzADQANwA6AD4A
QABDAEUARwBJAE0AUABTAFcAXABiAGYAagBtAG8AcwB3AH0AhQCLAJAAlwCdAKEApgCs
ALEAtgC8AMEAxwDLAM8A0gDTANUA1wDXANkA2gDaANkA2wDZANcA1QDPAMwAygDFAL8A
ugCyAKoAogCaAJEAhwB/AHcAbwBmAF4AVgBOAEUAPQA2ADAAKgAmACIAHgAZABQAEAAN
AAoACQAGAAUAAwABAP///f/8//r/+v/6//j/+v/6//n/+P/1//T/8//z//T/9P/0//P/
9f/1//T/9P/x//H/8v/y//T/9P/0//X/9f/1//T/9P/0//X/9f/3//f/9//3//f/+P/4
//n/+f/7//v/+//7//v/+//8//3//f///////////////////wAAAAAAAAEAAwAEAAQA
BAABAAEAAQAAAAAAAAABAAEAAwACAAIAAQD+//7//v/+/wAAAAD///7//f/8//z//P/8
//z//P/8//z/+v/6//r/+P/2//b/9v/4//j/+P/4//f/9v/1//X/9f/1//X/9f/1//X/
9P/z//D/8P/x//H/8//z//P/8//w/+//7//v/+//7//w//D/8v/x//H/8f/v/+//7//v
//H/8f/x//D/7v/u/+7/7v/u/+7/7v/u/+//7//u/+7/7P/r/+v/6//u/+7/7v/t/+v/
6//r/+v/7f/t/+3/7v/u/+3/7f/t/+v/6//r/+v/7f/t/+3/7f/q/+r/6v/r/+3/7f/t
/+7/7f/t/+7/7P/s/+z/7P/u/+7/7v/u/+z/7P/u/+//8v/y//P/8//z//X/9v/3//n/
+v/6//r//P/8//z/+P/1//D/7v/u/+//7//u/+7/7v/u/+7/7//v/+3/6f/o/+j/6f/p
/+n/6P/n/+b/5v/l/+f/5//n/+j/5//o/+n/6P/m/+X/5f/n/+f/6P/o/+b/5v/m/+X/
5//n/+j/6P/p/+n/6f/p/+n/6P/o/+n/6f/q/+v/6//x//n/BwAZACoAOwBHAE4AUgBQ
AEEALQAVAO//uv96/yf/w/5x/kX+J/7v/bn9q/2z/cP90/3q/Rb+Vf6J/rP+6f4m/1T/
ef+W/63/wf/S/+H/6v/u//P/+/8AAAQACQALAA4AEQARABEAEwAVABYAFwAZABsAHQAe
AB8AHwAdAB0AHwAgACMAJAAlACUAJQAmACYAJwAqACsALAAtAC0ALQAvADAAMQAxADIA
MwA2ADkAPAA9AD4APwBAAEMARABIAEoATQBPAFEAUwBXAFgAWwBfAGQAagBuAHIAdQB5
AH0AgQCHAI0AkwCYAJ8ApQCpAK4AtAC5AL4AxADJAM8A0wDXANoA2wDdAN8A3wDjAOQA
5ADjAOMA4QDfAN0A1wDUANIAzQDJAMQAvAC0AK4ApgCdAJMAiwCDAHsAcgBoAGAAWABP
AEkAQgA8ADYAMAAsACgAIwAfABoAFgASAA8ADAALAAkABwAFAAMAAgD+//7//v/8//7/
/v/9//z/+//6//n/+f/6//r/+v/5//f/9//2//b/9f/1//b/9v/4//j/+P/5//f/9//2
//b/+P/5//n/+//5//n/+f/5//r/+v/7//v////////////9//3//v//////AQABAAEA
AwADAAMAAwACAAIAAgADAAUABgAGAAYAAwADAAMAAgAEAAQABQAFAAMAAgACAAEAAAAA
AAAAAAACAAIAAQAAAP3//P/8//z//v/+//7//v/+//z//P/8//z/+v/6//r/+v/6//r/
+v/5//j/9//3//f/9//3//f/9//3//b/9f/0//T/9f/1//P/8//z//P/8v/x//H/8f/z
//P/9P/0//L/8f/x//H/8f/x//H/8f/z//P/8//y//D/8P/w//D/8v/y//L/8v/z//P/
8v/y//D/7//v/+//8P/w//D/7//t/+3/7f/t/+//7//v//D/8P/v/+//7//t/+3/7f/t
/+7/7//w//H/7//u/+3/7f/t/+3/7f/u/+//7//s/+z/7P/s/+z/7v/u/+7/7v/u/+7/
7v/u/+7/7v/w//H/9P/0//X/9f/0//X/9f/1//b/+P/5//r/+P/4//j/9P/x/+z/6v/q
/+3/7f/s/+z/7f/s/+v/6//s/+v/6P/o/+f/5//m/+X/5P/j/+L/4v/l/+f/5//n/+X/
4//j/+P/5P/k/+X/5//m/+X/5f/k/+b/5v/m/+X/5f/l/+b/5v/l/+X/5f/l/+f/5v/m
/+f/5//m/+X/6f/v//n/CQAbAC4APQBDAEYATABIADcAIwALAOP/sv9y/x//vf5t/kf+
Lf79/c/9w/3P/eH97f38/SL+Wf6H/q/+6/4q/1r/ef+U/6v/vf/M/9n/5P/s//P/+f/+
/wIABAAFAAcACQAMAA0AEAATABIAEwAVABcAFQAWABcAFwAYABkAHAAeABwAHAAcABsA
HAAeAB8AIQAgACEAIgAjACMAIwAlACYAJwAnACgAKQAoACsALgAvADIAMwA0ADcANgA6
ADwAPwBBAEMARQBJAE4AUQBVAFoAWwBeAGEAYwBoAG0AcgB5AH4AgwCHAI0AkQCVAJoA
oACnAKwAsgC3ALoAvQDAAMIAxgDJAMwAzQDNAM4AzgDNAM0AywDJAMcAxADCAMEAvQC3
ALIAqgCiAJ0AlgCOAIUAfwB3AG8AZgBeAFYATgBFAEEAOgA0AC4AKAAkACAAGwAYABQA
EQAOAAsACAAHAAUAAQD///3//P/8//z//P/6//n/+P/2//T/9P/0//T/9f/0//T/9P/z
//P/8//y//L/8v/z//X/9v/0//T/9P/1//X/9f/0//T/8v/z//P/9f/1//X/9f/1//j/
+P/5//n/+v/5//j/9//4//n/+//9//v//f/9//3//f/9//3//f/+//7//v////3//v/+
//7//////////v8AAAAAAQABAAAA/v/9//v//P/8//z//P/6//r/+f/4//n/+P/4//j/
+P/4//j/+P/4//b/9v/2//j/9v/2//b/9P/0//T/9P/1//T/8//z//P/8//z//P/8f/x
//D/7//v//D/8v/z//L/8f/w/+//8P/v/+//7//v/+//8P/w//D/7//v/+//8f/x//H/
8f/v/+//7//u//D/8P/w//D/7v/u/+7/7v/t/+3/7P/s/+3/7f/u/+//7v/u/+7/7f/v
/+//7//v/+3/7f/t/+7/7v/t/+3/7f/v/+//7//v/+3/7f/t/+3/7v/u/+7/7//t/+3/
7f/u/+3/7v/w//D/8P/w//L/8v/0//X/9f/0//T/8//0//f/+f/7//r/+v/5//j/+P/4
//j/9P/v/+r/6P/o/+v/6//q/+r/7v/u/+7/7//t/+v/5//m/+j/6f/p/+n/6P/n/+b/
5v/n/+n/6f/p/+n/5//n/+f/5//m/+b/5//p/+n/6v/q/+j/6P/o/+f/5//n/+j/6P/r
/+v/6//r/+v/6v/q/+v/6f/s/+//9f8BABEAHwAvAD4ARwBLAFAASgA4ACMACQDh/7H/
dP8g/8X+gf5n/k3+F/7r/eX98f39/Qf+Ff4+/nL+m/7H/gX/Pf9m/4T/of+2/8f/1//i
/+n/7v/0//v///8EAAQACQALAA4AEQAPAA8AEQATABQAFQAXABkAGwAcAB0AHQAcABsA
HAAcAB8AIAAhACEAHwAgACAAIQAiACMAJAAlACcAJwApACoAKQApACoAKwAuADEANAA1
ADQANQA2ADkAOgA+AEAAQwBFAEcASQBNAE8AUQBUAFgAXgBiAGYAaQBtAHEAdQB7AH8A
hQCKAJEAmQCdAKIAqACsALAAtQC5AMAAwwDGAMgAywDNAM8AzwDPANAA0ADPAM8AzQDL
AMkAwwDAAL4AuQC3ALIAqgCiAJwAlACLAIEAeQBxAGkAYABZAFIASwBDAD0ANgAwACoA
JQAiAB8AGwAYABQAEQAOAA0ACgAJAAcABwAFAAMAAgD+//7//v/8//7//v/9//z/+//6
//n/+f/4//j/+P/3//j/+f/5//r/9//3//j/+P/4//j/+P/5//n/+f/4//j/+P/5//n/
+//9//3//f/9//z//P/9//3/AQABAAEAAQD/////AAABAAEAAwADAAMABQAFAAUABQAE
AAQABAAFAAUABgAGAAYABwAHAAcABgAEAAQABQAFAAcABgAGAAUAAgACAAIAAgAEAAQA
AwACAAEAAAAAAAAAAAAAAAAAAAAAAP7//v/+//7//P/8//z//v/+//7//v/9//z/+//7
//v/+//7//v//f/9//z/+//4//j/+f/5//v/+//7//v/+v/5//n/+f/5//n/+v/6//r/
+f/5//n/9//3//f/9//5//n/+f/4//b/9v/2//b/9v/2//b/9v/5//n/+P/4//b/9f/1
//X/+P/4//j/9//1//X/9f/1//X/9f/1//b/9v/1//X/9f/1//X/9f/1//f/9//3//f/
+P/2//T/9P/2//b/9v/2//j/+P/6//v//P/8//3//f///wEAAgADAAEAAgACAAIAAAAA
AAAA/P/7//b/9P/0//X/9f/0//T/+P/4//j/+f/3//X/8f/w/+7/7//v/+//7//v/+//
8P/v//H/8f/x//P/8f/x//H/7//u/+7/7//x//H/8v/y//L/8v/y//H/8f/x//L/8v/1
//X/9f/1//P/8v/y//P/8//y//X/+f///wsAGwAtAD4ASwBRAFYAWgBQAD8AKQANAN//
pv9e/wP/pf5p/k/+K/7x/c/9z/3d/ev9+f0U/kj+gf6r/tv+F/9O/3b/k/+s/8P/1//m
//H/+P/+/wMACQAMABAAFQAXABoAHQAdAB0AHwAhACAAIQAjACUAJwAoACkAKQApACkA
KwAsACsALAAtAC0ALwAwADAAMQAyADMANAA1ADkAOQA7ADwAOwA7ADwAPQBAAEMARgBH
AEgASQBKAE0ATABQAFIAVQBYAFsAXgBjAGUAZwBqAG4AcgB2AHoAfQCDAIcAiwCRAJUA
mwCgAKcArwCzALgAvgDDAMgAzgDTANoA3QDgAOIA5wDpAOsA6wDrAOwA7ADrAO0A6wDp
AOcA4QDeANwA1wDTAM4AxgC+ALYArgClAJsAkwCLAIMAegByAGoAYgBZAFMATABGAEAA
OgA2ADIALQAoACQAIQAeAB0AGgAZABcAFQATABEAEAAMAAwADAAKAAwADAALAAoACQAI
AAcABwAGAAYABgAFAAcABwAGAAYAAwADAAQABAAGAAYABgAHAAkACQAIAAgACAAJAAkA
CwANAA0ADQANAAwADAANAA0ADwAPAA8ADwAPAA8AEAARAA8AEQARABEAEwATABMAEwAS
ABIAEgATABUAFgAWABYAFQAVABUAFAAWABYAFwAXABUAFAAUABMAEgASABIAEgAUABQA
EwASABMAEgASABIAEAAQABAAEAASABAAEAAQAA4ADAAMAAwADgAOAA4ADgANAAwACwAL
AAkACQAJAAkACwALAAoACQAGAAYABwAHAAkACQAJAAkACgAJAAkACQAHAAcACAAIAAgA
BwAHAAcABQAFAAUABQAHAAcABwAGAAYABgAGAAYABgAGAAYABgAHAAcABgAGAAYABQAF
AAUABgAGAAYABQAHAAcABwAHAAUABQAFAAYACAAHAAcABwAFAAUABQAFAAcABwAHAAcA
CAAIAA==
         </WaveFormData>
      </LeadData>
      <LeadData>
         <LeadByteCountTotal>10000</LeadByteCountTotal>
         <LeadTimeOffset>0</LeadTimeOffset>
         <LeadSampleCountTotal>5000</LeadSampleCountTotal>
         <LeadAmplitudeUnitsPerBit>4.88</LeadAmplitudeUnitsPerBit>
         <LeadAmplitudeUnits>��V</LeadAmplitudeUnits>
         <LeadHighLimit>2147483647</LeadHighLimit>
         <LeadLowLimit>268435456</LeadLowLimit>
         <LeadID>V3</LeadID>
         <LeadOffsetFirstSample>0</LeadOffsetFirstSample>
         <FirstSampleBaseline>0</FirstSampleBaseline>
         <LeadSampleSize>2</LeadSampleSize>
         <LeadOff>FALSE</LeadOff>
         <BaselineSway>FALSE</BaselineSway>
         <ExcessiveACNoise>FALSE</ExcessiveACNoise>
         <MuscleNoise>FALSE</MuscleNoise>
         <LeadDataCRC32>75788271</LeadDataCRC32>
         <WaveFormData>
0v/S/9L/0v/a/+D/5v/s//H/9P/3//r/+//8//3//v8AAAIABAAGAAgACAAIAAgACQAK
AAsADAANAA4ADwAQABIAEgASABIAFQAWABcAGAAaABoAGgAaAB0AHgAfACAAIwAkACUA
JgApACoAKwAsAC4AMAAyADQANwA6AD0AQABDAEYASQBMAFAAVABYAFwAYQBkAGcAagBw
AHYAfACCAIkAjgCTAJgAoACmAKwAsgC5AL4AwwDIAM4A0gDWANoA3QDgAOMA5gDoAOgA
6ADoAOUA5ADjAOIA3gDaANYA0gDKAMQAvgC4ALAAqACgAJgAjgCEAHoAcABmAF4AVgBO
AEcAQAA5ADIALAAmACAAGgAVABIADwAMAAkABgADAAAA/v/8//r/+P/3//b/9f/0//H/
8P/v/+7/7P/s/+z/7P/s/+z/7P/s/+r/6v/q/+r/7P/s/+z/7P/s/+z/7P/s/+3/7v/v
//D/7v/u/+7/7v/v//D/8f/y//T/9P/0//T/9P/0//T/9P/1//b/9//4//r/+v/6//r/
/P/8//z//P/8//z//P/8//r/+v/6//r//P/8//z//P/6//r/+v/6//j/+P/4//j/9v/2
//b/9v/1//T/8//y//L/8v/y//L/8f/w/+//7v/s/+z/7P/s/+r/6v/q/+r/6f/o/+f/
5v/o/+j/6P/o/+b/5v/m/+b/5P/k/+T/5P/k/+T/5P/k/+L/4v/i/+L/5P/k/+T/5P/i
/+L/4v/i/+L/4v/i/+L/4v/i/+L/4v/g/+D/4P/g/+L/4v/i/+L/4f/g/9//3v/g/+D/
4P/g/+D/4P/g/+D/4P/g/+D/4P/e/97/3v/e/97/3v/e/97/3v/e/97/3v/g/+D/4P/g
/97/3v/e/97/3//g/+H/4//i/+P/5P/l/+j/6P/o/+j/6v/r/+v/7P/q/+n/6f/q/+r/
6v/p/+f/5f/j/+X/5f/m/+b/5v/n/+n/6v/q/+n/5P/i/9//3//f/97/3f/a/9z/2//a
/9r/2//b/9r/2f/Z/9j/2P/X/9b/1v/X/9f/2P/Y/9j/2P/W/9b/1v/W/9X/1v/W/9b/
2P/Y/9j/2P/W/9b/1v/W/9j/2f/a/9//6P/v//v/DQAcACIAKQA0ADYAOgBDAD4AJQAD
ANT/kP9K/yP/Dv/s/rT+j/6J/oz+iP54/nH+iv6h/q3+zP4F/z3/Y/+A/5f/rf/B/87/
2P/e/+H/5v/r/+7/9P/4//v//P/+/wAAAAABAAMAAgAFAAYACAAJAAkACQAJAAoACwAN
AA4ADwAPABEAEQARABMAEwATABYAFgAYABkAGgAbABwAHQAeAB8AIQAiACUAJwApACoA
KwAtAC8AMQAzADUAOQA8AD8AQABEAEcATABPAFIAVwBbAF8AZABoAGwAcAB2AHsAgQCH
AI0AkwCZAJ8ApQCrALEAuAC+AMQAzADQANUA2gDcAOAA4wDmAOgA6gDtAO4A7gDuAO0A
6wDmAOQA4gDeANsA1gDPAMgAwQC5ALAAqACeAJQAiwCCAHoAcABmAF4AVQBMAEUAPQA2
ADAAKwAlAB4AGQAVABAACwAJAAcABQACAAAA/v/7//j/9//3//b/9v/1//T/8//w/+//
7v/u/+7/7v/u/+7/7v/t/+3/7P/t/+3/7f/u/+7/7v/v/+//7//v/+//7v/w//H/8v/y
//P/8//0//T/8v/y//P/8//1//X/9f/2//b/9//3//f/9//5//v//P/8//3//f/8//z/
/f/9////AQABAAEAAQD////////+//7//v///////v/+//7//P/5//n/+f/5//v/+v/5
//n/9//3//f/9v/2//X/9f/1//X/8//y//L/7//u/+7/7v/v//D/8P/x/+7/7f/s/+v/
6//r/+v/6//q/+r/6v/p/+j/6P/p/+n/6f/p/+j/6P/m/+b/5//n/+X/5v/m/+b/5P/k
/+T/4//j/+P/4//j/+X/5v/m/+X/4//i/+L/4v/k/+T/5P/l/+P/4v/i/+L/4v/h/+H/
4f/j/+P/4//j/+H/4f/g/+D/4P/h/+H/4f/h/+D/4P/g/+D/3//f/+D/4P/g/+D/4P/e
/93/3f/d/9//3f/e/+D/4v/g/+D/4P/g/+P/5P/l/+b/6f/q/+r/6v/p/+r/6v/p/+v/
7P/s/+3/7v/u/+7/7f/p/+f/5f/n/+n/6v/q/+r/6v/p/+n/6P/q/+j/5//l/+T/4//h
/9//3P/c/9v/2v/a/93/3f/c/9v/2f/Y/9j/2f/Y/9j/2f/X/9j/2P/Y/9j/1v/W/9b/
1v/X/9j/2P/W/9b/1v/W/9j/2P/Y/9j/2P/Y/9f/2P/b/+D/6//5/wcAFgAiACcALgAy
ADgAQQBEADMAFwDu/67/Yv8r/w7/8P6+/o/+f/6A/oT+fP5z/oD+nf6r/r7+6/4n/1X/
dv+P/6f/uf/G/9L/3P/j/+j/7f/y//b/9v/5//r//P8AAAAAAQADAAIABQAGAAgABwAH
AAcABwAKAAsADQAOAA0ADQAPAA8AEAATABQAFQAWABYAGAAZABgAGQAaABsAHQAfACIA
JAAmACcAKAAoACsALQAvADEAMwA1ADkAPAA/AEAARABHAEoATQBQAFUAWQBdAGIAZgBq
AG4AdAB5AH8AhQCLAJEAlwCdAKMAqQCxALgAvgDEAMgAzADRANYA2gDeAOEA5ADoAOoA
7QDuAOwA7ADrAOkA6ADmAOQA4ADbANYAzwDIAMMAuwCyAKoAogCYAI8AhgB6AHAAZgBe
AFcATgBHAD8ANwAwACoAIwAeABkAFQAQAAwACQAGAAMA/v/8//r/9//2//X/9f/0//D/
7//u/+3/7P/r/+r/6v/q/+r/6v/q/+j/5//n/+b/5v/n/+j/6v/o/+j/6f/p/+n/6f/p
/+j/6v/r/+z/7P/r/+v/7P/s/+7/7v/v/+//7//v/+//8P/y//P/8//z//P/9f/3//j/
9v/3//f/9v/4//n/+f/7//n/+f/5//n/+//7//v/+v/4//j/+f/5//r/+v/6//j/+f/5
//n/+f/3//b/9f/1//P/8//z//L/8v/x//H/8f/v/+3/7P/s/+3/7P/s/+z/6v/q/+n/
6f/q/+n/6P/n/+f/5//n/+f/5v/m/+b/5f/k/+T/5f/l/+P/4//i/+L/4v/i/+P/4//h
/+L/4v/i/+D/4P/g/9//4f/h/+H/4f/g/+D/3//d/97/3v/f/+D/4v/i/+L/4//i/+D/
3//e/9//3//g/+H/3//f/9//3//f/9//3v/e/97/3//f/9//3//e/97/3v/g/9//3//g
/9//3v/d/9z/3v/d/93/3f/d/93/3v/e/9z/3P/c/97/3v/e/97/3P/c/9z/3P/f/+D/
4f/i/+X/5v/m/+b/5P/m/+f/5//q/+r/6f/p/+r/6v/q/+n/5//l/+P/5f/l/+b/5v/m
/+X/5f/m/+b/5v/k/+P/4f/f/9//3v/d/9r/2v/Z/9j/2P/b/9v/2v/Z/9f/1v/W/9X/
1P/U/9X/1f/W/9b/1v/U/9L/0v/S/9T/1f/W/9b/1P/U/9T/1P/W/9b/1v/W/9j/1v/X
/9b/1//c/+f/9f8BABAAHAAlACwAMgA2AD8ARgA7AB8A+P/A/3b/Mf8K//T+yv6V/nv+
ev5+/nz+cf52/pP+p/6y/tf+E/9H/2z/h/+d/7H/wP/O/9b/3f/m/+v/8v/2//b/+f/6
//z//v/+////AQAEAAcACAAKAAkACQAJAAkACwANABAAEgARABEAEwATABUAFwAXABcA
GgAaABwAHQAcAB0AHgAfACIAIwAlACYAJwApACsALAAvADEAMwA1ADUANwA7AD4APwBA
AEQARwBLAE8AUwBZAFwAXwBjAGYAbABwAHYAewB/AIUAiwCRAJcAnQCjAKkArwC2ALwA
wgDGAMoAzwDUANoA3gDhAOQA6ADqAO0A7gDsAOwA6wDpAOkA6ADnAOQA3wDaANMAzADI
AMEAuQCyAKoAoACXAI4AhgB8AHIAagBhAFgAUQBJAEEAOgA0AC0AJgAhAB0AGAAUABEA
DgALAAYABAACAP///v/9//3//P/4//f/9v/1//T/8//y//L/8v/y//L/8v/y//H/8f/w
/+//7//v//D/7v/u/+//7//x//H/8f/w//D/8f/y//L/8f/x//L/8v/0//T/9f/1//X/
9f/1//b/+P/5//n/+f/5//v//f/+//3//f/8//r/+//9//7/AQD/////////////////
//7/AAAAAAEAAQD+//7//v/8//3//f/9//3//P/6//j/9//3//f/9//2//b/9f/1//X/
8//x//D/8P/x//D/8P/w/+7/7v/t/+3/7v/t/+z/6//r/+v/6//r/+r/6v/q/+n/6P/o
/+n/6f/n/+f/5v/m/+T/5P/l/+X/5f/m/+b/5v/k/+T/5P/j/+X/5f/l/+X/4//k/+T/
4//j/+L/4v/i/+T/5P/k/+X/4//i/+L/4v/k/+P/4//j/+H/4f/h/+H/4//j/+L/4v/i
/+P/4//j/+H/4P/g/+D/4v/h/+H/4v/g/+D/4P/g/+L/4f/h/+H/3//f/+D/4P/g/+L/
4P/g/+D/4P/g/+D/4P/g/+D/4P/g/+D/4P/i/+T/5v/o/+f/6P/o/+j/6P/q/+v/6//s
/+z/6//r/+z/7P/s/+v/6f/n/+X/5//n/+j/6P/o/+n/6f/q/+r/6f/m/+T/4f/f/9//
3v/d/9v/3P/c/9z/2//d/9z/2v/b/9n/2P/Y/9f/1v/W/9f/1f/W/9b/1v/X/9b/1//Y
/9f/1//X/9b/2P/Y/9j/2P/Y/9j/2P/Y/9j/2P/Z/97/4//s//n/BQAVACAAKAAtADYA
OgA+AEMAOAAdAPv/yv+E/0T/H/8K/+D+qv6L/on+jv6I/m7+Zf6C/p3+q/7S/hH/R/9r
/4b/nf+x/8H/zv/Y/97/5f/s/+3/8P/0//j/+//8//7/AgACAAMABQAFAAcABwAIAAoA
CwAMAA0ADQANAA4ADgAPAA8AEQARABMAFQAVABUAFgAWABgAGQAcAB0AHgAfAB4AHwAh
ACIAJQAnACkAKgArAC0ALwAxADEAMwA3ADoAPQA+AEIARQBIAEsATgBTAFcAWwBgAGQA
aABsAHIAdwB7AIEAhwCNAJMAmQCfAKUAqwCyALgAvgDEAMgAzQDSANYA2gDdAOAA4ADi
AOUA5gDnAOgA6ADnAOIA4ADeANoA2QDUAM0AxgDBALkAsACoAKAAlgCNAIQAewByAGkA
YgBZAFAASQBBADgAMgAtACcAJAAfABsAFgAOAAsACAAFAAQAAgAAAP3/+v/5//n/+P/2
//X/9P/z//T/8//y//L/8f/w/+//7v/w/+//7//u/+v/6//r/+z/7v/u/+//7//t/+3/
7f/s/+z/7f/u/+7/8f/x//L/8v/x//D/8P/v//H/8f/x//L/8v/z//P/8//x//P/9f/2
//j/+f/5//j/9//3//b/9//3//f/9//3//n/+f/5//j/9v/2//f/9//2//b/9v/0//P/
8//z//P/8//y//H/8f/v/+//7//u/+z/6//r/+v/7f/r/+r/6v/n/+b/5v/m/+b/5v/l
/+X/5v/l/+T/4//h/+H/4f/h/+L/4v/i/+H/3v/e/9//3//f/9//3v/e/97/3v/f/9//
3v/e/93/3P/d/97/3//f/97/3f/c/9v/2//c/9z/2//d/9z/3P/c/9r/2v/a/9v/3f/c
/9z/3P/b/9n/2P/X/9n/2f/Z/9n/2//b/9r/2v/Z/9n/2P/X/9j/2P/Z/9r/2P/X/9f/
2P/Y/9j/2P/Y/9j/1//X/9f/1//V/9b/2P/Z/9r/2//c/9v/3P/d/97/3//g/+D/4P/g
/+L/4//j/+T/5P/j/+P/4v/i/+L/4f/h/9//3f/f/+D/4v/j/+T/4//j/+T/5P/h/97/
3P/Z/9v/2//a/9n/1v/W/9X/1P/U/9f/1//W/9P/0f/Q/9D/0P/Q/9H/0//R/9L/0v/S
/9L/0P/Q/9D/0P/R/9L/0v/S/9L/0v/S/9L/0v/S/9L/1P/U/9f/2P/f/+r/+f8HABUA
IAAmAC0AMAA0ADoAOQAkAAUA2f+c/1j/Kv8V//L+uv6S/of+i/6I/nb+aP57/pj+of67
/vb+Mf9X/3X/jv+n/7n/x//Q/9b/3P/f/+T/6f/u//T/9P/3//j/+v/8//z//f///wAA
AwAEAAYABgAFAAQAAwAGAAcACQAKAAsACwANAA0ADQAPAA8ADwASABIAFAAVABYAFwAY
ABkAGgAbAB0AHgAhACMAJQAmACcAKQArAC0AMQAzADcAOgA9AD4AQgBFAEgASwBOAFMA
VwBbAGAAZABoAGwAcgB3AH8AhQCLAJEAlwCdAKMAqQCvALYAvADCAMgAzADRANYA2ADc
AN8A4gDiAOQA5wDoAOgA6ADnAOUA4ADeANwA2ADTAM4AxwDAALoAsQCnAJ4AlgCMAIMA
egBuAGQAWgBSAEkAQAA5ADEALAAmACEAGwAUAA8ACwAGAAMAAQD///3/+P/2//T/8f/u
/+3/7f/s/+z/6//q/+n/5v/l/+T/5P/m/+b/5v/m/+b/5f/l/+T/4//j/+P/5P/k/+T/
5f/l/+P/4//j/+L/4//l/+f/6P/n/+f/6P/o/+j/6P/p/+n/7f/t/+3/7v/s/+3/7f/t
/+3/7//x//L/8v/z//P/8v/y//P/8//1//X/9f/1//X/8//z//P/8v/0//T/9f/1//L/
8v/y//D/7//v/+//7//v/+7/7f/t/+v/6//r/+r/7P/r/+v/6//r/+n/6P/o/+X/5P/k
/+T/5P/k/+P/4//i/+H/4P/f/+H/4f/h/+H/4P/g/+D/3//c/9z/3f/d/93/3f/c/9z/
2v/a/9v/2//b/9z/3P/c/9r/2v/a/9n/2v/b/9z/3f/d/97/3v/d/93/3P/c/9z/3P/c
/9z/3f/d/9z/3P/c/97/3f/d/93/3f/d/93/3f/b/9v/2v/a/9z/3f/d/93/2//a/9r/
2v/a/9n/2f/a/9r/2v/a/9r/2v/Z/9n/2f/b/9v/3P/c/9z/2v/a/9r/2v/a/9r/2//c
/93/3//e/9//4P/h/+T/5P/k/+T/5v/n/+f/6P/o/+f/5//o/+r/6v/p/+f/5P/h/+L/
4f/i/+L/4v/j/+P/5P/k/+P/4P/e/9v/2//b/9r/2f/W/9T/0//S/9L/1//X/9b/1f/R
/9D/0P/P/87/zv/P/8//0P/Q/9D/0P/O/87/zv/O/8//0P/Q/9D/0P/Q/9D/0P/O/87/
zv/O/9D/0f/S/9f/3v/p//X/BQAUABwAIwAqAC4ANAA5ADIAGQD3/8b/gv86/xH//P7W
/p7+e/51/nj+dv5q/mn+hP6b/qf+xv7//jX/Xf94/5H/p/+5/8b/0P/Y/9v/3v/l/+z/
8P/y//X/9v/4//n/+P/4//n/+////wEABAADAAMAAwADAAQABQAHAAgACwALAA0ADQAL
AA0ADQANABIAEgAUABUAFgAXABgAGQAaABsAHQAeACEAIwAlACYAJwApACsALQAxADMA
NwA6AD0APgBCAEUARgBJAEwAUQBXAFsAYABkAGYAagBwAHUAfQCDAIkAjwCXAJ0AowCp
AK8AtgC8AMIAygDOANMA2ADaAN4A4QDkAOYA6ADrAOwA7ADsAOsA6QDmAOQA4gDeAN0A
2ADRAMoAwwC7ALIAqgCiAJgAjwCGAHwAcgBoAGAAVQBMAEUAPQA4ADIALQAnACAAGwAX
ABIADgALAAgABQAEAAIAAAD9//j/9//3//b/9v/1//T/8//y//H/8P/w//D/8P/w//D/
7v/t/+3/7P/r/+v/6//s/+7/7v/v/+//7//v/+//7v/u/+//8P/w/+//7//w//D/8P/w
//H/8f/z//P/8//0//T/9f/1//X/9f/3//n/+v/6//v/+//6//z//f/9////AQABAAEA
AQD////////+//7//v///////v/+//7//P/7//v/+//7//v/+v/5//n/9//3//f/9v/2
//X/9f/1//X/8//y//L/8f/w//D/8P/w//D/7//v/+7/7f/s/+v/6//r/+v/6//q/+r/
6v/p/+b/5v/n/+f/6f/p/+j/6P/m/+b/5//n/+X/5v/m/+b/5f/m/+f/5//l/+X/5f/l
/+X/5v/m/+X/4//i/+L/4v/i/+L/4v/j/+P/4v/i/+L/4v/h/+H/4f/j/+P/4//j/+H/
4f/g/+D/4P/h/+H/4f/j/+L/4v/i/+D/3//f/+D/4v/i/+L/4v/g/9//3//f/+H/4f/i
/+L/4v/i/+L/4P/g/+D/4P/i/+L/4v/i/+P/5P/l/+b/5//o/+j/6P/o/+r/6//r/+z/
7P/r/+v/7f/u/+//7//s/+n/5v/n/+n/6v/q/+r/6f/p/+r/6v/p/+b/5P/h/+P/4//i
/+H/3P/c/9v/2v/a/93/3f/c/93/2//a/9r/1//W/9b/1//Z/9r/2v/a/9j/1v/W/9b/
1v/X/9j/2P/a/9r/2v/a/9j/2P/Y/9j/2P/a/9v/2v/d/+L/6//3/wUAFAAiACkAMAA4
AD4ARQBGADcAFQDq/7D/Zv8t/xD/8v68/ov+d/54/nz+eP5v/n7+nf6t/rz+5f4f/0//
cv+N/6P/t//I/9b/3v/h/+b/7f/w//T/+P/7//z//v8AAAAAAQADAAQABwAIAAoADQAN
AA0ADQAOAA8AEQASABUAFQAXABcAFQAXABcAFwAcABwAHgAfACAAIQAiACMAIgAjACUA
JgArAC0ALwAwADEAMwA1ADcAOQA7AD8AQgBFAEYASgBNAFAAUwBWAFsAYQBlAGoAbgBw
AHQAegB/AIUAiwCRAJcAnQCjAKkArwC1ALwAwgDIAM4A0gDXANwA4ADkAOcA6gDsAO4A
8QDyAPIA8gDxAO8A7ADqAOgA5ADjAN4A1wDQAMsAwwC6ALIAqgCgAJcAjgCGAHwAcgBq
AF8AVgBPAEcAQAA6ADUALwAnACEAHAAWABIADwAMAAkABgAEAAIA///6//n/+f/4//j/
9//2//X/8v/x//D/8P/w//D/8P/w//D/7//v/+7/7f/t/+3/7v/w//D/8f/x/+//7//v
/+7/8P/x//L/8v/y//H/8f/w//L/8v/z//P/9//3//f/+P/2//f/9//3//f/+f/7//z/
/P/9//3//P/+//////8BAAEAAQABAAEA/////////v8AAAAAAQABAP7//v/+//z/+//7
//v/+//9//z/+//7//f/9//3//b/+P/3//f/9//3//X/9P/0//P/8v/y//L/8v/y//H/
8f/u/+3/7P/r/+3/7f/t/+3/7P/s/+z/6//o/+j/6f/p/+n/6f/o/+j/5v/m/+f/5//p
/+r/6v/q/+b/5v/m/+X/5f/l/+X/5f/l/+b/5v/l/+X/5P/k/+T/5v/m/+b/5//n/+b/
5v/m/+T/4//j/+P/5f/l/+X/5f/j/+P/4v/i/+T/5f/l/+X/4//i/+L/4v/g/9//3//g
/+H/4v/j/+T/4v/h/+H/4f/h/+H/4v/i/+T/4v/g/+D/4P/g/+D/4v/i/+L/4v/i/+L/
4v/i/+P/5P/l/+b/5//o/+j/6P/o/+r/6//r/+7/7v/t/+3/7v/u/+7/7f/r/+n/5//p
/+n/6v/q/+r/6f/p/+r/6v/q/+j/5//l/+T/4//h/9//3P/c/9v/2v/a/93/3f/c/9v/
2f/Y/9j/2P/Y/9n/2//a/9r/2f/Y/9r/2P/Y/9j/2P/Z/9r/2v/Z/9j/1//W/9f/2P/Z
/9r/2v/Y/9f/2P/d/+T/8f///w0AHAAmACkAMAA4ADoAQQBEADEAEwDo/67/Yv8n/wr/
8P7A/pH+g/6I/or+fP5r/nb+lf6j/rb+6f4n/1f/dv+R/6f/uf/G/9L/2v/j/+r/7//0
//b/9v/5//r//P///wAAAgAFAAQABwAIAAoACwALAAsACwANAA8AEgAUABQAEwAUABMA
FQAXABcAFwAYABgAGgAbABwAHQAeAB8AIAAhACMAJAAmACcAKAAoACoALQAwADMAMwA1
ADkAPAA/AEAARABHAEwATwBSAFcAWABbAF8AYgBoAGwAcgB3AH0AgwCJAI8AkwCZAJ8A
pQCrALIAuAC+AMQAyADNANIA2ADcAN8A4gDkAOYA6QDqAOoA6gDpAOcA5QDkAOMA4ADd
ANgA0QDKAMgAwQC5ALIAqgCgAJcAjgCCAHgAbgBmAF8AVgBPAEcAPgA4ADMALQAmACEA
HQAYABQAEQAOAAsABgAEAAIA///+//3//f/8//n/9//1//P/8//z//P/9P/z//L/8f/w
//D/7//v/+7/7v/v//D/8v/x//D/8P/v//H/8f/x//D/8P/x//L/8v/x//H/8v/y//P/
9P/2//f/+P/3//b/9v/4//n/+f/5//n/+//9//7//P/9//3//P/+//////8BAAAA///+
//3//////////v8AAAAAAQABAP///v/9//r/+v/7//z//f/7//r/+f/5//f/9//3//b/
9v/1//X/9f/1//P/8v/y//P/8v/y//L/8P/w/+//7//w/+//7v/t/+3/7f/t/+3/6v/q
/+r/6f/p/+r/7P/t/+z/6//p/+j/6P/o/+n/6f/n/+j/6P/o/+j/6P/o/+f/6f/p/+n/
6f/o/+j/5//l/+f/5v/m/+b/5v/m/+b/5//l/+T/5P/k/+b/5f/l/+X/4//j/+P/4//l
/+X/5P/k/+T/5f/l/+X/5f/k/+T/5P/k/+P/4//k/+L/4v/i/+L/5P/j/+P/4//j/+P/
5P/k/+L/4v/k/+T/5P/k/+f/6P/p/+r/6f/q/+r/6v/s/+7/7//v/+7/7v/t/+3/7v/u
/+7/7f/r/+n/5//p/+n/6v/q/+r/7f/t/+7/7v/s/+j/5f/h/+P/4//i/+H/3v/e/93/
3P/a/93/3f/c/93/2//a/9r/2f/Y/9j/2f/Z/9r/2v/a/9r/2P/Y/9j/1v/X/9j/2P/a
/9r/2v/a/9j/2P/Y/9j/2P/Y/9v/4P/p//T///8NABsAJAAqADMAOAA8AEAAPwAsAA8A
5/+u/2r/OP8h/wb/zv6g/pX+lf6S/nr+ZP5z/pL+o/69/vb+Mf9b/3f/kv+r/73/y//W
/9z/4P/n/+z/8f/0//b/+P/7//z//v8AAAAAAQADAAQABwAIAAoADQANAA0ADQANAA0A
DgAOABEAEQATABMAEQATABMAEwAWABYAGAAZABwAHQAeAB8AHgAfACEAIgAlACcAKQAq
ACsALQAvADEAMwA1ADkAPAA/AEAARABHAEgASwBOAFMAWQBdAGIAZgBqAG4AdAB5AH0A
gwCJAI8AlgCdAKQAqwCwALYAuwDAAMYAygDPANQA2ADcAN8A4gDiAOQA5wDoAOgA6ADn
AOUA4ADeANwA2ADXANIAywDEAL0AtQCsAKQAnACSAIkAgAB4AG4AZABcAFEASABBADkA
MwAuACoAJQAeABkAFQAQAAsACQAHAAUAAgAAAP7/+//4//f/9//2//b/9f/0//P/8v/x
//D/8P/w//D/8P/w//L/8f/x//D/7f/t/+3/7v/w//D/8f/x//H/8f/x//D/8P/x//L/
8v/z//P/9P/0//T/9P/1//X/+f/5//n/+v/4//n/+f/5//n/+//9//7/AAABAAEAAAD+
//////8BAAEAAQABAAEAAQABAAEAAAD+//7//////wAAAAAAAP7/+//7//v/+//9//z/
+//7//n/+f/5//j/+P/3//f/9//3//X/9P/0//P/8v/y//L/8v/y//H/8f/w/+//7v/t
/+3/7f/t/+3/7P/s/+z/6//q/+r/6//r/+v/6//q/+r/6v/q/+v/6//p/+r/6v/q/+j/
6P/o/+f/5//n/+f/5//p/+r/6v/p/+f/5v/m/+b/5v/m/+b/5//p/+j/6P/o/+b/5f/l
/+X/5f/l/+X/5f/l/+X/5P/k/+T/5f/l/+X/5f/k/+T/5P/k/+P/4//k/+b/5v/m/+b/
5v/l/+X/5P/m/+b/5v/m/+n/6v/r/+z/6//s/+z/7P/u//D/8f/x//L/8v/x//H/8P/w
//D/7//t/+v/6f/r/+3/7v/u/+7/7//v//D/8P/v/+z/6v/n/+f/5//m/+X/4v/i/+H/
4P/g/+P/4//i/+H/3//e/97/3f/c/9z/3f/d/97/3v/e/+D/3v/e/97/3f/d/93/3P/d
/97/3//g/97/3v/e/97/3v/e/9//5P/n/+7/+f8HABUAJAAsADEAOgA+AEQASwBGAC8A
DQDe/5r/Vv8t/xj/8v66/pf+jf6S/pD+fv55/pD+qf61/tT+C/9F/23/iP+h/7n/y//a
/+T/6v/v//b/+f/+/wAABAAHAAgACgAMAAwADQAPAA8AEQARABIAFQAVABUAFQAUABUA
FwAYABsAGwAdAB0AHQAfAB8AHwAgACAAIgAjACUAJwApACsAKgArAC0ALgAxADMANQA2
ADcAOQA7AD0APQA/AEMARgBKAEwAUQBVAFYAWQBcAGEAZQBpAG4AcgB4AHwAggCHAIsA
kQCXAJ0ApQCrALEAtwC9AMQAygDQANcA3ADiAOgA6gDuAPEA9AD2APgA+wD8AP4A/gD9
APsA+AD2APQA8ADtAOgA4QDaANMAywDCALoAsACmAJ0AlACMAIIAeABwAGYAXABUAEsA
RAA+ADkAMwAsACcAIwAeABgAFQASAA8ADgAMAAoABwADAAEAAAD+//7//f/8//v/+v/5
//j/+P/4//j/+P/4//r/+f/5//j/9f/1//X/9v/4//j/+f/5//n/+f/5//j/+P/5//r/
+v/7//v//P/8//z//P/9//3/////////AAACAAMAAwADAAEAAwAFAAYACAAJAAkACAAG
AAcABwAJAAkACQAJAAkACQAJAAkACAAKAAoACwALAAoACgAKAAgABwAHAAcABwAHAAYA
BQAFAAMAAwADAAIAAAD///////8BAP///v/+//3//P/8//z//P/8//v/+//6//n/+P/3
//f/9//3//f/+P/4//j/9//1//T/9P/z//X/9f/0//T/8v/y//P/8//x//L/8v/y//H/
8v/z//P/8f/x//H/8f/x//L/8v/x//P/8v/y//L/8P/w//D/8f/x//D/8P/w//D/7//v
/+//8f/x//H/8f/x//H/8P/w/+7/7//v/+//8f/w//D/8P/w/+//7//w//L/8v/y//L/
8v/x/w==
         </WaveFormData>
      </LeadData>
      <LeadData>
         <LeadByteCountTotal>10000</LeadByteCountTotal>
         <LeadTimeOffset>0</LeadTimeOffset>
         <LeadSampleCountTotal>5000</LeadSampleCountTotal>
         <LeadAmplitudeUnitsPerBit>4.88</LeadAmplitudeUnitsPerBit>
         <LeadAmplitudeUnits>��V</LeadAmplitudeUnits>
         <LeadHighLimit>2147483647</LeadHighLimit>
         <LeadLowLimit>268435456</LeadLowLimit>
         <LeadID>V4</LeadID>
         <LeadOffsetFirstSample>0</LeadOffsetFirstSample>
         <FirstSampleBaseline>0</FirstSampleBaseline>
         <LeadSampleSize>2</LeadSampleSize>
         <LeadOff>FALSE</LeadOff>
         <BaselineSway>FALSE</BaselineSway>
         <ExcessiveACNoise>FALSE</ExcessiveACNoise>
         <MuscleNoise>FALSE</MuscleNoise>
         <LeadDataCRC32>1878666737</LeadDataCRC32>
         <WaveFormData>
yv/K/8r/yv/O/9D/0v/U/9f/2P/Z/9r/3P/c/9z/3P/f/+D/4f/i/+L/4v/i/+L/4//k
/+X/5v/n/+j/6f/q/+r/6v/q/+r/6//s/+3/7v/w//D/8P/w//H/8v/z//T/9f/2//f/
+P/6//r/+v/6//z//v8AAAIABQAGAAcACAAKAAwADgAQABIAFAAWABgAHAAeACAAIgAn
ACoALQAwADUAOAA7AD4AQgBGAEoATgBSAFYAWgBeAGIAZgBqAG4AcQB0AHcAegB7AHwA
fQB+AIAAgACAAIAAfwB+AH0AfAB5AHYAcwBwAGsAaABlAGIAWwBWAFEATABFAEAAOwA2
ADAALAAoACQAHgAaABYAEgAOAAwACgAIAAQAAgAAAP7//P/6//j/9v/1//T/8//y//H/
8P/v/+7/7v/u/+7/7v/s/+z/7P/s/+z/7P/s/+z/7P/s/+z/7P/q/+r/6v/q/+v/7P/t
/+7/7P/s/+z/7P/u/+7/7v/u//D/8P/w//D/8P/w//D/8P/x//L/8//0//T/9P/0//T/
9v/2//b/9v/4//j/+P/4//b/9v/2//b/9v/2//b/9v/0//T/9P/0//T/9P/0//T/8//y
//H/8P/u/+7/7v/u/+7/7v/u/+7/7f/s/+v/6v/q/+r/6v/q/+j/6P/o/+j/5//m/+X/
5P/m/+b/5v/m/+X/5P/j/+L/4P/g/+D/4P/i/+L/4v/i/+D/4P/g/+D/4P/g/+D/4P/e
/97/3v/e/97/3v/e/97/3v/e/97/3v/e/97/3v/e/97/3v/e/97/3v/e/97/3v/e/97/
3v/e/97/3v/e/97/3P/c/9z/3P/c/9z/3P/c/97/3v/e/97/3v/e/97/3v/e/97/3v/e
/9z/3P/c/9z/3f/e/9//4f/i/+L/4//l/+f/5//n/+f/6P/q/+r/6f/n/+j/6P/o/+n/
6f/p/+n/6P/o/+j/6//r/+v/7P/s/+z/7f/t/+z/6v/m/+P/4//l/+T/4v/g/9//3v/c
/9z/3f/d/9z/2//a/9j/2P/X/9b/1v/X/9f/1//X/9f/1//V/9X/1f/V/9X/1v/W/9b/
1v/W/9b/1v/V/9X/1P/U/9X/1f/V/9X/1f/R/9L/3P/p//f/CwAiADsAYACHAKUAuQDJ
ANwA5wDuAAEBGAEfAQYB2AC0AJoAawAgANH/kP9W/yz/Kf9I/23/iv+e/67/v//O/9X/
2//c/93/3f/g/+L/5P/n/+f/6P/p/+n/6f/r/+z/7P/u/+//8P/w//D/8P/w//H/8f/0
//b/9v/2//f/9//3//f/+P/4//j/+v/6//v//f/9//3//v/+//7///8AAAQABQAIAAgA
CQAJAAoACwAMAA4AEQASABYAFwAYABoAGQAcAB4AIAAjACUAKQArACwAMAAyADYANwA6
AD8AQwBJAEwAUABSAFUAWQBdAGMAagBtAG8AdAB3AHoAfQB/AIEAgwCFAIgAigCKAIoA
igCIAIgAiACFAIcAhgCDAIAAfAB4AHQAcABsAGgAZABeAFkAVABPAEgAQwA9ADkANAAx
ACwAKQAlAB8AGQAWABQAEwAPAA0ACgAJAAYABAACAAAA/v/+//3//P/7//r/+f/4//f/
9//3//f/9v/2//b/9v/2//X/9f/1//T/9P/1//f/9//3//f/9//3//X/9f/2//b/9//5
//f/9//3//f/9v/2//b/9v/6//r/+v/6//v/+//7//v//P/+//7//v/+//7//v/+//3/
/v/+/wAAAgABAAAAAAAAAAAAAQABAP/////+//7/AAD//////v/7//v//P/8//7//f/8
//v/+P/3//f/+P/4//j/9//3//f/9f/z//L/8P/v/+//8f/y//H/8P/x//H/7//v/+//
7f/t/+3/7f/u/+7/7f/t/+r/6v/r/+v/6//q/+r/6v/p/+n/6P/o/+j/6P/o/+j/6v/q
/+r/6P/n/+f/6P/n/+f/5//o/+j/5v/m/+b/5//o/+j/5//m/+b/5v/m/+X/5f/m/+b/
5v/o/+f/5//n/+X/5f/l/+X/5f/l/+X/5f/n/+f/5v/m/+X/5f/l/+T/5f/k/+T/5P/i
/+H/4f/h/+P/4//j/+T/5v/m/+b/5v/m/+f/6P/o/+n/7f/t/+3/7f/s/+z/7f/s/+z/
7f/v//D/7v/v/+//7//t/+z/7P/s//D/8f/y//T/8//y//L/8f/x//D/7f/r/+n/6f/o
/+b/5P/j/+L/4P/g/+H/4f/g/93/3P/a/9r/2//a/9r/2//Z/9n/2f/Z/9n/1//X/9f/
2f/Z/9r/2v/Y/9j/2P/Y/9r/2//b/9r/2v/Z/9f/1//V/9X/1f/Y/+D/6f/3/wUAFgAr
AEoAcwCVAK0AvwDOANUA2ADjAPYA/QDwAMwAoACCAGMALADn/6z/dv9E/y//PP9d/4D/
mv+q/7n/yP/P/9f/3P/f/+H/5P/m/+j/6P/n/+f/5//o/+n/7P/u/+z/7v/v//D/8P/w
//D/8P/z//P/9v/4//b/9v/3//f/+f/5//r/+v/8//7//v///////////wAABAAEAAUA
BgAGAAcACgAKAA0ADQAOAA8AEAASABUAFgAWABcAGAAaABsAHgAgACIAJQAnACsALQAu
ADIANAA4ADsAPgBDAEcASwBOAFIAVABbAF8AYwBpAG0AbwBwAHQAeQB8AH8AgQCFAIcA
iQCMAI0AjACLAIoAjACMAIwAiQCHAIYAgwCAAIAAfAB4AHQAcABsAGgAYgBbAFYAUQBK
AEYAQQA+ADoANAAuACoAJQAjAB0AGgAYABUAEQAPAAwACQAGAAQAAgABAAAAAQABAP//
/f/7//n/+v/5//n/+f/5//j/+P/4//b/9v/1//X/9//2//b/9//3//f/9//3//f/9//1
//X/9v/2//f/+f/3//f/9//3//r/+v/6//r/+//6//n/+P/7//v/+//7//r//P/8//z/
/P/8//z//P///wAAAAACAAAA///+//7/AAAAAAEAAQD//////v/+/wAA//////7/////
/wAAAAD///3/+//5//r/+f/5//r/+P/4//f/9//3//X/8//y//T/8//z//X/8//x/+//
7//v/+3/7f/t/+//7//v/+//7v/u/+3/7f/s/+z/7f/t/+v/6v/q/+r/6f/p/+j/6P/o
/+j/6P/o/+j/6P/o/+b/6P/p/+v/6//p/+f/5v/k/+b/5v/m/+f/6P/o/+f/5v/k/+T/
5P/j/+T/5v/n/+j/5v/l/+X/5f/l/+X/5f/l/+f/5//n/+f/5f/l/+T/5P/m/+f/6P/o
/+X/5P/k/+T/5P/j/+P/4//j/+P/4//k/+T/5P/k/+T/5P/k/+T/4v/i/+L/4v/l/+b/
5v/n/+r/6//s/+3/7P/s/+3/7P/s/+3/7//w/+7/7//v/+//7//u/+7/7v/x//H/8f/y
//L/8v/z//P/8//y/+//7f/r/+v/6v/o/+b/5f/k/+L/4v/j/+P/4v/f/97/3P/c/93/
3P/c/93/2//b/9v/2//d/9v/2//b/9v/2//c/9z/2v/a/9r/2v/c/93/3f/c/97/3f/b
/9v/2f/Z/9v/3v/i/+n/9/8HABgAKwBGAGsAjwCnALcAxgDRANQA1wDmAPMA7gDOAKIA
gABjADYA9f+6/4j/Vv81/zj/Wf98/5j/qv+5/8b/0f/Z/97/4//l/+j/6v/s/+v/6//s
/+3/7f/t/+//8P/w//L/8//0//T/9P/0//T/9//3//r//P/6//r/+//7//3//f/+//7/
/v8AAAAAAQABAAEAAQACAAYABgAHAAgACQAJAAsACgANAA0ADgAPAA4AEAATABQAFAAV
ABYAGAAaAB4AIQAkACYAJwAqACsALgAyADQAOAA5ADwAQQBFAEcASgBOAFAAVwBbAF8A
ZQBpAGsAbABwAHUAeAB7AH0AgQCDAIUAiACIAIgAiACIAIoAigCKAIcAhwCGAIMAgACA
AHwAeAB0AHAAbABoAGIAXQBYAFMATABJAEMAPwA6ADQALgAqACUAIwAdABoAGAATAA8A
DQAKAAcABAACAAAAAAD+//7//f/6//n/+P/3//b/9f/1//X/9//2//b/9v/0//T/8//z
//P/8v/y//P/8f/x//H/8f/z//P/8f/x//L/8v/z//X/8f/x//H/8f/0//T/9P/0//X/
9P/z//L/9f/1//X/9f/2//j/+P/4//j/+P/4//j/+//8//z//v/+//3//P/8//z//P/9
//3//f/9//z//P/8//v/+//6//v/+//8//z/+//5//f/9f/2//X/9f/2//T/9P/z//P/
9f/z//H/8P/w/+//7//x//H/7//t/+3/7//t/+3/7f/t/+3/7f/t/+r/6v/p/+n/6v/q
/+v/6//q/+j/5//m/+X/5f/k/+T/5v/m/+b/5v/k/+T/5P/i/+T/5f/n/+f/5P/j/+P/
4v/i/+L/4v/j/+T/5P/j/+L/4v/i/+L/4f/j/+T/5P/k/+P/4f/g/9//4f/h/+H/4f/h
/+H/4f/h/+H/4f/g/+D/3v/f/+D/4P/f/97/3v/e/+D/3//f/9//3//f/9//4P/g/+D/
3v/g/+D/4P/g/97/3v/e/97/3v/e/97/3v/g/+L/4//l/+X/5f/l/+X/5f/m/+j/6P/n
/+f/6P/o/+j/6f/p/+n/6f/o/+j/6P/r/+v/6//s/+z/7P/t/+3/7v/s/+j/5f/k/+P/
4f/e/93/3f/d/9z/2v/b/9v/2v/Z/9j/1v/W/9f/1v/W/9f/1v/V/9T/0//V/9P/0//T
/9H/0f/S/9L/1P/U/9T/1P/U/9X/1f/U/9L/0f/R/9P/0//R/9P/1v/e/+n/+f8LACAA
PwBiAIkAowC1AMcA1gDfAOoA/wASARUB+ADQALIAmABdAAAAqf9w/zz/Gv8l/0r/b/+I
/5r/qv+5/8b/zf/R/9T/1//Z/9r/2v/a/93/3f/e/9//4f/h/+P/5P/i/+T/5f/m/+f/
6P/p/+r/6v/p/+v/7P/s/+z/7f/t/+3/7f/u/+7/7v/w//D/8f/y//P/9P/2//b/9v/3
//j/+v/7//7//v//////AAABAAAAAgAFAAYACAAJAAoADAAPABIAFAAWABkAGwAfACEA
JAAoACoALgAwADIANgA5AD8AQgBGAEgATQBRAFUAWwBgAGMAZQBqAG0AcABzAHUAeQB7
AH0AgACEAIQAhACEAIIAggCCAH8AgQCAAH0AegB4AHQAcABsAGYAYgBeAFgAVQBQAEsA
RAA9ADcAMwAuACkAJAAhAB0AGwAVABIAEAAMAAcABAAAAP///P/6//j/+P/2//b/9f/0
//P/8v/x//D/7//v/+//7f/s/+z/7P/u/+7/7f/t/+v/6v/q/+v/6//r/+v/6//r/+v/
6f/p/+j/6P/p/+v/6v/r/+z/7f/t/+z/6//q/+z/7P/s/+z/7f/t/+3/7f/t/+7/7f/s
/+3/7v/v//D/8P/w/+//8P/w/+//7v/u//D/8P/x//H/7//v/+7/7v/w/+//7//u/+v/
6//s/+z/6v/p/+j/5//o/+f/5//o/+f/5v/k/+P/5v/l/+T/5P/j/+H/4P/h/+P/4f/f
/9//4f/f/9//3//e/93/3P/b/9z/3P/b/9v/2P/Y/9n/2f/b/9r/2v/a/9n/2f/Y/9j/
2P/Y/9j/2P/a/9r/2v/Y/9f/1//Y/9f/2P/X/9f/1v/W/9b/1v/X/9b/1v/V/9T/1P/U
/9T/0//T/9T/1P/U/9b/1f/V/9X/0//T/9P/0//T/9P/0//T/9X/1f/U/9T/0//T/9P/
0v/T/9L/0v/S/9L/0f/R/9H/0f/R/9H/0v/T/9T/1f/W/9f/2P/Y/9n/2//b/9v/2//b
/9z/3v/e/9v/2//c/9z/3v/f/9//3//d/9z/3P/c/+D/4f/i/+T/4v/i/+P/4//g/97/
2v/X/9n/2f/Y/9b/0v/R/9D/zv/Q/9H/0f/Q/8//zv/M/8z/zf/M/8z/zf/L/8v/y//L
/8n/x//H/8f/yf/J/8r/yv/M/8z/zP/M/8r/y//L/8r/yv/L/8v/yf/H/8f/y//S/9z/
7f///xMALABPAHYAlwCtAL8A0wDgAO0AAAEVAR4BDQHkAL4ApAB4ACsA0v+P/1L/IP8Y
/zf/XP95/47/oP+y/7//yP/N/8//0P/P/9H/1P/Y/9z/2//b/9z/3f/d/93/3//g/+D/
4v/j/+T/4v/i/+L/4v/j/+P/5v/o/+j/6P/p/+n/6f/p/+r/6v/s/+7/7v/v/+//7//v
//D/8v/y//P/9P/2//f/+v/6//v/+//8//3//v8AAAMABAAGAAcACAAKAAsADgAQABIA
FQAXABsAHQAgACQAJgAqAC8AMgA3ADsAPwBCAEYASABNAFEAVQBbAGAAYwBlAGoAawBu
AHEAcwB1AHcAeQB8AH4AfgB+AH4AfAB8AHwAeQB5AHgAdQByAG4AagBmAGIAXgBaAFYA
UABJAEQAPwA4ADMALQApACQAIQAcABkAFQAPAAkABgAEAAIA///+//z/+f/2//T/8v/y
//D/8P/v/+7/7f/s/+v/6P/n/+f/5//p/+j/6P/o/+j/6P/n/+f/5//m/+b/5//n/+f/
5//n/+X/5f/j/+P/5v/m/+f/6f/n/+f/5//n/+j/6P/o/+j/7P/s/+z/7P/r/+v/6//r
/+z/7v/u/+7/8P/w//D/8P/v//D/8P/y//T/8//y//L/8P/w//H/8f/x//H/8P/w//D/
7//v/+7/7f/t/+7/7v/u/+3/7P/r/+r/6f/p/+r/6v/q/+n/6f/p/+f/5f/k/+T/4//j
/+X/5f/j/+H/4f/h/9//3//f/9//3//f/9//3v/e/93/3f/c/9z/3f/d/93/3P/c/9z/
2//b/9r/2v/c/9z/3P/c/9r/2v/a/9j/2P/Z/9v/2//c/9v/2//a/9j/2P/Y/9n/2v/a
/9n/2P/Y/9j/2P/X/9f/2P/Y/9j/2v/Z/9n/2f/X/9f/1//X/9n/2f/Z/9n/1//X/9b/
1v/W/9f/2P/Y/9n/2P/Y/9j/2P/X/9f/1//Z/9n/2f/a/9j/2P/W/9b/1v/W/9b/1//Y
/9n/2//c/9z/3f/f/9//3//f/9//4P/i/+L/4f/h/+L/4v/i/+X/5f/l/+X/4v/i/+L/
5f/n/+f/6P/o/+j/6f/p/+j/5v/i/9//3//f/97/3P/a/9f/1v/U/9T/1//X/9b/1f/U
/9L/0v/R/87/zv/P/8//0f/R/9H/0f/P/8//z//P/9H/0v/S/9L/0P/Q/9D/0P/P/8//
zv/O/8//z//P/8//z//N/9L/2v/l//P/AwAYADMAVgB7AJUAqQC5AMoA0wDYAOsA/gAB
AegAvACYAHwAUQAKAMH/iv9S/yj/Jf9A/2P/gv+W/6b/t//E/8v/0f/U/9X/1f/a/97/
3v/f/9//4P/h/9//3//h/+L/5P/m/+f/6P/o/+j/6P/o/+n/6f/s/+7/7v/u/+//7//v
/+//8P/w//D/8v/y//P/9f/1//X/9v/4//j/+f/6//z//f8AAAAA/////wAAAQAEAAYA
CQAKAAwADQAOABAADwASABQAFgAbAB0AIQAjACQAKAAqAC4AMQA0ADkAPQBBAEQASABK
AE8AUwBXAF0AYgBlAGcAbABvAHIAdQB3AHkAewB9AIAAggCCAIIAggCCAIIAggB/AIEA
gAB9AHoAeAB0AHAAbABoAGQAYABaAFUAUABLAEQAPwA5ADUAMAAtACgAJQAhABsAFQAS
ABAADwALAAkABgAFAAIAAAD+//z/+v/6//n/+v/5//j/9//0//P/8//z//P/8v/y//L/
8v/y//H/8f/x//D/8P/x//P/8//z//P/8//z//H/8f/y//L/8//1//P/8//z//P/9P/0
//T/9P/2//b/9v/2//n/+f/5//n/+v/8//z//P/8//z//P/8//v//P/8//7/AAD///7/
/v/+//7////////////+//7//v/9//3//P/7//v//P/8//z/+//6//n/+P/3//f/+P/2
//b/9f/1//f/9f/z//L/8v/x//H/8//1//P/8f/x/+//7f/t/+3/7//v/+//7//u/+7/
7f/t/+r/6v/r/+v/7f/s/+z/7P/p/+n/6P/o/+r/6v/q/+r/6v/q/+r/6P/m/+f/6f/p
/+r/6f/p/+j/5v/m/+b/5//m/+b/5f/k/+X/5v/n/+f/5f/m/+b/5v/o/+f/5//n/+X/
5f/l/+X/5//n/+f/5//n/+f/5v/m/+T/5f/m/+b/5v/m/+f/6P/m/+X/5f/l/+f/5//n
/+j/6P/o/+b/5P/k/+T/5P/l/+b/5//o/+n/6v/q/+v/7f/t/+3/7f/t/+7/8P/w/+//
7//w//D/8v/z//P/8//x//D/8P/w//X/9f/1//b/9v/2//f/9//2//T/8P/t/+3/7f/s
/+r/6P/n/+b/5P/i/+P/4//i/+L/4v/h/+L/4P/e/93/3f/f/9//3//f/9//3f/d/93/
2//b/9z/3P/e/97/3v/e/9z/3f/d/9z/3v/f/93/3f/d/9v/2//e/+L/6//5/wcAGAAx
AE4AcwCTAKkAtQDEAM0A0ADdAPAA9wDqAMgAngB8AF8ALADp/7D/gP9O/zP/Pv9d/37/
mv+s/7v/yv/X/93/4v/h/+H/5P/o/+r/7f/t/+7/7//t/+3/7//w//L/9P/1//b/9v/2
//b/9v/1//X/+P/6//z//P/9//3/+//7//z//P/+/wAAAAABAAMAAwADAAQABAAEAAUA
BgAKAAsADgAOAA0ADQAOAA8AEAASABUAFgAYABkAGgAcAB0AIAAiACQAKQArAC8AMQAx
ADQANQA4ADwAQABGAEsATQBQAFQAVgBZAF0AYQBnAG4AcQBzAHgAeQB8AH8AgQCFAIcA
iQCMAI4AjgCOAI4AjgCOAI4AiwCLAIoAhwCEAIIAfgB6AHYAcgBuAGoAZABhAFwAVwBQ
AEkAQwA/ADoANQAwAC0AKQAjAB0AGgAYABcAEwARAA4ACwAIAAYABAACAAAAAAD//wAA
///+//3/+v/5//n/+f/5//j/+P/4//j/+P/3//f/9f/0//T/9f/3//f/9//3//f/9//1
//X/9v/2//f/+f/3//f/9//3//b/9v/2//b/+v/6//r/+v/6//n/+P/3//r//P/8//z/
/v/+//7//v/9//7//v8AAAIAAQAAAAAA/v/+//////8BAAEAAAAAAP7//f/9//z/+//7
//z//P/8//v/+v/5//b/9f/1//b/9v/2//X/9f/3//X/8//y//L/8f/x//P/8//x/+//
7//v/+3/7f/t/+3/7f/t/+3/6v/q/+n/6f/o/+j/6f/p/+n/6P/o/+j/5//n/+b/5v/o
/+j/6P/o/+b/5v/m/+T/5P/l/+f/5//m/+X/5f/k/+L/4v/i/+P/5v/m/+X/5P/m/+b/
5v/l/+T/5P/j/+L/5P/j/+P/4//h/+H/4f/h/+P/4//j/+P/4f/h/+D/4P/e/9//4P/g
/+D/4P/h/+L/4v/h/+H/4f/h/+H/4f/i/+L/4v/g/+D/4P/g/+D/4v/i/+L/4v/i/+L/
4v/i/+P/5P/k/+X/5//n/+f/5//l/+b/6P/o/+n/6f/q/+r/6v/r/+v/6//r/+r/6v/q
/+//7//v//D/7v/u/+//7//w/+7/6v/n/+X/5f/k/+L/4P/f/97/3P/e/9//3//e/9v/
2v/Y/9j/2f/Y/9j/2f/Y/9f/1v/V/9f/1f/V/9X/1f/V/9b/1v/U/9T/1P/U/9b/1//X
/9b/1v/T/9P/0//V/9X/1f/a/+D/6//1/wMAGAAtAEwAcQCTAKcAtwDIANMA1gDfAPAA
+wDyANAAqACOAG0AKADT/5b/ZP80/x//Nv9d/3z/lP+k/7X/wv/N/9P/1v/b/93/4P/g
/+L/4f/h/+L/4//l/+X/5//o/+j/6v/r/+z/6v/q/+r/6v/s/+3/8f/0//P/8v/y//H/
8//z//T/9P/1//b/9f/1//f/9//3//j/+v/6//v//P/9//3////+/wAAAQADAAUABAAG
AAkACgAMAA0ADgAQABIAFgAZABwAHgAfACIAIwAmACoALAAwADEANAA5AD0APwBCAEYA
SABOAFMAWABfAGIAZQBnAGwAcQB0AHcAeQB7AH0AfwCCAIIAggCCAIIAgwCEAIUAgwCB
AIAAfQB6AHoAdgByAG4AagBmAGIAXABVAFAASwBEAEAAOwA4ADQALgAoACQAHwAdABcA
FAASAA0ACQAHAAQAAQD+//z/+v/5//j/+f/5//f/9f/z//H/8v/x//H/8f/v/+7/7v/u
/+7/7v/t/+3/7//u/+7/7//t/+3/7f/t/+3/7f/r/+v/6v/q/+v/7f/r/+v/6//r/+3/
7v/v//D/8P/w//D/8P/x//H/8f/x//D/8v/y//L/8v/y//L/8v/z//T/9P/2//T/8//y
//L/9P/0//X/9f/3//f/9v/2//X/8//y//D/8f/x//L/8v/w/+//7v/t/+7/7f/t/+7/
7P/s/+v/6//r/+n/5//m/+j/5//n/+n/5//l/+P/4//l/+P/4//j/+P/4//j/+P/4v/i
/+H/4f/i/+L/4//j/+H/4P/g/+D/3//f/97/3v/e/97/3v/e/97/3v/e/9z/3P/d/9//
3//c/9v/2//a/9z/3P/c/93/3P/c/9v/2v/a/9r/2v/Z/9v/3P/c/9z/3P/b/9v/2//b
/9v/2//b/9v/2//b/9v/2//b/9r/2v/a/9v/3P/c/9n/2P/Y/9j/2v/Z/9n/2f/b/9v/
2//c/9r/2v/c/9z/3P/c/9//4P/g/+H/4v/h/+D/3//g/+L/5f/m/+T/4//j/+L/5P/l
/+X/5f/l/+T/5P/k/+X/5f/l/+b/6P/o/+n/6f/n/+T/3//b/93/3f/c/9r/2P/X/9b/
1P/S/9P/0//S/9H/0P/O/87/z//O/87/z//P/8//z//P/83/y//L/8v/y//L/8z/zP/O
/87/zv/O/8z/zf/N/8z/zP/N/83/zf/P/83/z//W/+L/7////xUALgBRAHgAmQCvAMMA
1wDmAPMABgEhATIBJQEAAd4AxACYAEEA3P+P/1T/Iv8Y/zf/Xv99/5L/pP+4/8P/zP/R
/9P/1P/V/9f/3P/c/9z/3//f/+D/4f/h/+H/4//k/+L/5P/l/+b/5//o/+n/6v/q/+n/
6//s/+7/7v/v/+//7//v//D/8P/w//L/8v/z//T/9f/2//j/+P/4//n/+v/8//3/AAAA
AP////8AAAEABAAGAAkACgAMAA0ADgAQABEAFAAWABgAHQAfACMAJQAkACgAKgAuADEA
NAA5AD0AQgBGAEsATgBSAFUAWABdAGIAZQBnAGwAcQB0AHcAeQB7AH0AfwCCAIIAggCC
AIIAggCCAIIAfwCBAIAAfQB6AHgAdABwAGwAZgBiAF4AWABVAFAASwBEAD0ANwAzAC4A
KwAmACMAHwAbABUAEgAQAA0ACQAHAAQAAwAAAP7//P/6//j/+P/3//j/9//2//X/9P/z
//P/8//z//L/8v/y//T/9P/z//P/8f/w//D/8f/x//H/8f/x//H/8f/v/+//8P/w//H/
8//z//P/8//z//T/9P/0//T/+P/4//j/+P/3//f/9//3//j/+v/6//r/+//8//3//v/+
//7//f/+/wAA///+//7//v/+///////9//3//P/8//7//f/9//z/+f/5//r/+v/8//v/
+v/5//b/9f/1//b/9v/2//X/9f/1//P/8f/w//D/7//v//H/8//x/+//7//v/+3/7f/t
/+v/6//r/+v/7P/s/+v/6//q/+r/6//r/+v/6v/q/+r/6f/p/+j/6P/q/+r/6v/q/+r/
6v/q/+j/5//n/+j/5//n/+f/6P/o/+b/5v/m/+f/5v/m/+X/5P/l/+b/5//n/+X/5v/m
/+b/6P/n/+f/5//l/+X/5f/l/+X/5f/l/+X/5//n/+b/5v/k/+X/5v/m/+b/5v/n/+j/
6P/l/+X/5v/m/+b/5v/m/+j/6v/r/+3/7//v/+//7//v//D/8v/y//H/8f/y//L/8P/x
//H/8f/x//D/8P/w//P/8//z//T/9v/2//f/9//2//T/8P/t/+v/6//q/+j/6P/n/+b/
5P/i/+P/4//i/+P/4v/g/+D/3f/c/9z/3f/f/9//3//f/9//3f/d/93/2//b/9z/3P/e
/97/3v/e/9z/3f/d/9z/3P/d/93/3f/d/9v/2//e/+T/7//9/w8AJAA/AGQAjQCrAL8A
0QDiAO0A9gALAR4BJQEQAeYAwACmAHkALADb/5z/Yv82/zH/Tv9x/5D/pP+0/8X/1P/b
/+H/5P/l/+f/6P/q/+z/7//v//D/8f/x//H/8//0//T/9v/3//j/+v/6//r/+v/6//n/
+//8//7//v///////////wAAAAAAAAIAAgADAAYABwAIAAoACwAKAAoACgAMAA0AEAAQ
ABEAEQASABMAEgAUABcAGAAbAB0AHwAiACEAJAAmACgAKwAtADEAMwA0ADgAOgA+AEEA
RABJAE0AUQBUAFgAWgBdAGEAZQBrAHIAdQB3AHwAfQCAAIMAhQCJAIsAjQCQAJQAlACU
AJQAkgCSAJIAjwCRAJAAjQCKAIgAhACAAHwAeAB0AHAAagBnAGIAXQBWAE8ASQBFAEAA
OwA2ADMALwArACUAIgAgAB0AGQAXABQAEwAQAA4ADAAKAAgACAAHAAYABQAEAAMAAgAB
AAEAAQABAAAAAAAAAAAAAAD////////+//7////9//3//f/9//7////+///////+//7/
///+////AAABAAAAAAAAAAAAAgACAAIAAgADAAMAAwADAAQABgAGAAYACAAIAAgACAAH
AAgACAAKAAwACwAKAAoACgAKAAsACwALAAsACgAKAAwACwALAAoABwAHAAgACAAIAAcA
BgAFAAYABQAFAAYABQAEAAIAAQADAAEA///+//7//f/9////AQD///3//f/9//v/+//7
//n/+f/5//n/+v/6//n/+f/2//b/9//3//f/9v/2//b/9//3//b/9v/0//T/9P/0//b/
9v/2//T/8v/z//X/9f/2//X/9f/0//T/9P/0//X/9P/0//P/8v/0//T/9P/z//P/9P/0
//T/9P/z//P/8//z//P/8//z//P/8//z//P/9f/1//T/9P/z//P/8//y//L/8v/z//T/
9P/z/w==
         </WaveFormData>
      </LeadData>
      <LeadData>
         <LeadByteCountTotal>10000</LeadByteCountTotal>
         <LeadTimeOffset>0</LeadTimeOffset>
         <LeadSampleCountTotal>5000</LeadSampleCountTotal>
         <LeadAmplitudeUnitsPerBit>4.88</LeadAmplitudeUnitsPerBit>
         <LeadAmplitudeUnits>��V</LeadAmplitudeUnits>
         <LeadHighLimit>2147483647</LeadHighLimit>
         <LeadLowLimit>268435456</LeadLowLimit>
         <LeadID>V5</LeadID>
         <LeadOffsetFirstSample>0</LeadOffsetFirstSample>
         <FirstSampleBaseline>0</FirstSampleBaseline>
         <LeadSampleSize>2</LeadSampleSize>
         <LeadOff>FALSE</LeadOff>
         <BaselineSway>FALSE</BaselineSway>
         <ExcessiveACNoise>FALSE</ExcessiveACNoise>
         <MuscleNoise>FALSE</MuscleNoise>
         <LeadDataCRC32>1963623179</LeadDataCRC32>
         <WaveFormData>
lv+W/5b/lv+W/5b/lv+W/5j/mP+Y/5j/mP+Y/5j/mP+Y/5j/mP+Y/5r/mv+a/5r/m/+c
/53/nv+g/6D/oP+g/57/nv+e/57/n/+g/6H/ov+i/6L/ov+i/6P/pP+l/6b/p/+o/6n/
qv+q/6r/qv+q/6v/rP+t/67/r/+w/7H/sv+0/7T/tP+0/7X/tv+3/7j/uf+6/7v/vP++
/8D/wv/E/8b/yP/K/8z/z//S/9X/2P/c/97/4P/i/+X/6P/r/+7/8//2//n//P/+/wAA
AgAEAAYACAAKAAwADQAOAA8AEAAOAA4ADgAOAAsACgAJAAgABAACAAAA/v/5//b/8//w
/+z/6P/k/+D/2//W/9H/zP/J/8j/x//G/8T/wv/A/77/u/+6/7n/uP+2/7b/tv+2/7X/
tP+z/7L/tP+0/7T/tP+0/7T/tP+0/7T/tP+0/7T/sv+y/7L/sv+y/7L/sv+y/7L/sv+y
/7L/sv+y/7L/sv+y/7L/sv+y/7T/tP+0/7T/tP+0/7T/tP+2/7b/tv+2/7j/uP+4/7j/
uP+4/7j/uP+5/7r/u/+8/7r/uv+6/7r/vP+8/7z/vP+8/7z/vP+8/7z/vP+8/7z/u/+6
/7n/uP+2/7b/tv+2/7j/uP+4/7j/tv+2/7b/tv+0/7T/tP+0/7T/tP+0/7T/s/+y/7H/
sP+y/7L/sv+y/7H/sP+v/67/rv+u/67/rv+w/7D/sP+w/67/rv+u/67/rv+u/67/rv+s
/6z/rP+s/67/rv+u/67/rP+s/6z/rP+s/6z/rP+s/67/rv+u/67/rP+s/6z/rP+s/6z/
rP+s/6z/rP+s/6z/qv+q/6r/qv+q/6r/qv+q/6r/qv+q/6r/rP+s/6z/rP+s/6z/rP+s
/6z/rP+s/6z/rf+u/6//sP+u/7D/sf+x/7P/tP+1/7f/t/+3/7f/tv+0/7X/tf+1/7j/
uP+4/7j/tv+2/7j/uv+8/7z/vf+//7//v/+//7//u/+4/7b/tv+3/7f/tv+1/7X/sv+x
/7H/sP+w/67/rf+u/6z/q/+q/6f/p/+o/6j/qf+p/6r/qv+o/6f/p/+n/6j/qP+o/6j/
qP+o/6j/qP+o/6f/p/+n/6b/p/+i/53/lv+M/4L/gP+E/4//of+5/9X//v8yAGYAmwDY
ABoBXQGhAegBJwJQAlICHgLRAXwBFgGnAEYA8P+r/3r/Yv9f/23/gP+I/5D/mv+j/6f/
qf+r/6n/p/+o/6j/qv+q/6r/qf+p/6v/rP+t/63/q/+t/67/rv+w/7D/sf+y/7L/sv+z
/7X/tv+3/7j/uP+6/7r/u/+8/7v/vf++/77/v/+//8D/wP/B/8H/wf/B/8P/xv/H/8n/
yf/J/8n/yf/K/8z/zf/N/9H/0f/R/9P/1P/V/9b/1//a/9z/3v/e/9//4P/i/+T/5v/o
/+r/7P/x//P/9f/3//n//f8AAAUACQAMABEAFQAYABsAHgAhACYAKgAsAC8ANQA2ADgA
OgA9AD0AQABDAEUARQBGAEYASABGAEUAQwBDAEMAQAA/AD0AOQA2ADUAMgAvACsAJwAl
ACIAHwAdABoAFwAVABMAEwARAA8ADQALAAoACgAJAAkACQAIAAcACQAJAAcABgAIAAcA
BgAGAAgACAAJAAkACQAJAAkACQAIAAgACQALAAsACwAMAAwADAALAAsACwANAAwADAAN
AA4ADgAOAA0ADQANAA0ADQANAA4ADwAPABAADwAPABAADgAQABEAEgARABEAEQARABEA
EgASABIAFgAWABUAFQATABQAFAAUABQAFAAVABUAFwAXABcAFwAWABUAFAATABQAFAAU
ABQAEgASABEAEQATABMAEgASABIAEQARAA8ADAAMAAsACwANAA4ADQANAA0ADAALAAsA
CQAJAAkACgAMAAsACgAIAAYABgAHAAcABgAGAAYABgAEAAQABAAEAAQABQAFAAQABgAE
AAMAAwABAAEAAwAEAAQABAAEAAMAAgADAAQABgAIAAgACAAIAAgACAAHAAYABAAFAAUA
BQAIAAgABwAHAAUABAAEAAUABQAFAAUABQAFAAUABAAEAAQABAAEAAQABAAEAAQAAwAD
AAMAAwAEAAQABQAHAAgACAAGAAYABgAGAAgACAAKAAsADQAOAA4ADgANAA0ADQANAA4A
DgAPAA8AEQASABIAEgAQABAAEAASABYAFgAWABcAFwAXABcAFwAYABcAFQAUABIAEQAR
ABAADQALAAgABwAJAAoACgAIAAUABAACAAEAAgABAAEAAgACAAEAAQACAAIAAAD/////
//8AAAAAAAD///7//f/8//7//v/9//3//f/+//v/+P/1//D/6P/g/9z/3P/j/+//AQAZ
ADwAagCeANMADAFIAYUBxQEIAkUCcAKCAmgCHwLKAXABCwGsAFoAEwDc/7r/sf+5/8z/
2v/i/+r/8//1//f/+//9//3//P/8//7//P/8//v/+//9//7/////////AQACAAIAAAAA
AAEAAgAEAAQABQAHAAYABwAIAAgACgAKAAsADAANAA8AEAAQAA8ADwAQABAAEQARABEA
EQASABQAFAAVABUAFQAVABUAFgAYABkAGQAZABkAGQAbABwAHQAeAB8AIgAkACYAJgAo
ACoALQAwADIANAA2ADgAOQA7AD0APwBBAEUASABNAE8AUABTAFUAWgBdAGAAYwBmAGoA
bABvAHEAcgB0AHYAeQB5AHwAfwB+AH0AfQB8AH4AfAB7AHkAeAB3AHMAcQBuAGkAZQBj
AGMAYQBeAFsAVABQAEwASQBIAEUAQwBBAD4AOwA4ADUANAAyADEALwAvAC8ALgAtACwA
KwAoACYAJgAlACQAJAAkACQAJQAlACQAIwAiACEAIAAgACEAIwAhACEAIgAiACIAIQAh
ACEAIQAgACAAIQAgACAAIAAfACEAIQAhACEAIAAgACAAHwAgAB8AHwAgAB4AIAAhACIA
IQAhACEAIQAjACQAJAAkACMAIgAgAB8AIQAiACIAIgAgACAAIQAhACIAIwAkACUAJgAn
ACgAKQAnACYAJQAkACQAJAAjACMAIwAjACIAIgAiACEAIQAfAB8AIAAgACEAHwAeABsA
GQAYABgAGAAZABkAGQAZABoAGgAZABgAFgAWABYAFwAXABYAFgAWABYAFAAUABQAFAAS
ABMAEwASABIAEAAPAA8AEQARABMAFAARABAADwANAA4ADwAQABIAEgASABIAEgAPAA4A
DAAKAAsADQAOAA8ADwAOAAwACwANAAwADAANAA0ADQANAA0ACwALAAoACgAMAAwADAAM
AAoACgAKAAkACQAJAAkACgAIAAkACQAKAAgACAAIAAoACgAKAAoACgAKAAoACgAMAAwA
DgAPABEAEgASABIAEgARABAADwAPABAAEgATABIAEgARABAAEAAQABAAEgAUABQAFAAV
ABUAFQAVABUAFgAVABMAEgASABEAEQAQAA0ACwAIAAcACQAKAAoACAAFAAQAAgABAAIA
AQABAAIAAAD/////AAD+//z/+//7//3//v/+//7//v/+//7//v/+//7//f/9//3//P/9
//r/9//y/+z/5v/e/9z/4f/v/wEAFQAyAF4AkgDDAPgANgF1AbMB9AEzAmYCggJyAjEC
3AGEAR0BugBoACMA6P/C/7H/tf/G/9b/3v/m/+//9f/3//f/+f/7//z//P/+//z//P/7
//v/+f/6//v/+//7//3//v/+//7//v///wAAAgACAAMABQADAAMAAwACAAIAAgADAAQA
AwAFAAYABgAFAAUABgAGAAkACQAJAAkACQAKAAkACQAKAAsADAANAA0ADgAOAA0ADQAN
AA0ADwASABMAFAAVABUAFgAXABYAGQAaABwAHgAgACIAJAAmACcAKQArAC0ALQAxADQA
OQA7ADwAPwBBAEQARwBKAE0AUABUAFYAWQBbAFwAXgBgAGMAYwBmAGkAaQBpAGoAagBq
AGgAZwBlAGYAZQBhAF8AXgBZAFUAUwBPAE0ASgBHAEAAPAA4ADUAMgAvAC0AKwAqACcA
JAAhACAAHgAdABsAGwAbABoAGQAYABcAFAASABQAEwASABIAEAAQABEAEQAPAA8ADwAP
AA8ADgAOAA8ADAALAAsACgAMAAsACwALAA0ADAAMAA0ADQAMAAsACQALAAsACwALAAoA
CgAKAAkACgAJAAkACgAIAAoACwAMAAoACQAIAAcACAAKAAsADAAMAAwACwALAAkACgAK
AAoADAAMAA0ADQALAAsACwALAAsACwALAAsACQAIAAcABgAIAAgABwAHAAUABQAEAAQA
BAADAAMAAQACAAIAAQABAAAAAAD+//3//f/8//v/+//7//v/+//8//r/+f/4//b/9v/2
//f/9//3//b/9f/0//T/9P/0//T/8v/z//P/8v/w/+7/7f/t/+7/7//y//T/8//y//H/
7//t/+3/7f/u/+7/7v/u/+7/7P/s/+v/6v/s/+3/7f/t/+3/7P/q/+n/6//q/+r/6//p
/+n/6f/p/+n/6f/o/+j/6P/o/+j/6P/n/+b/5f/j/+X/5f/l/+b/5v/n/+f/6P/m/+j/
5v/m/+b/5v/m/+X/5P/j/+L/4v/i/+L/4v/j/+T/5//p/+j/6P/n/+b/6P/p/+r/6//o
/+j/6f/p/+f/6P/o/+j/6v/q/+r/7P/u/+7/7v/v//P/8//z//P/8v/v/+v/6P/m/+X/
5f/k/+T/4//h/+H/3v/e/93/2v/b/9r/2P/X/9j/1//X/9j/1//V/9T/1P/W/9T/0//T
/9L/0v/R/9D/0v/S/9L/0v/U/9T/0//T/8//zv/N/8z/x/++/7T/rP+q/7D/u//N/+X/
BQAwAGQAmADPAA4BUgGXAeEBKgJrApYCkgJaAgkCsgFCAcUAWAAEAMX/mv+G/4f/mf+m
/67/tv/C/8n/y//L/8v/zf/N/8r/yP/G/8j/yP/H/8f/yf/K/8v/y//J/8v/zP/M/87/
zv/P/9D/z//O/87/z//O/8//0P/Q/87/zv/P/9D/z//R/9L/0v/T/9P/1P/U/9P/0//T
/9P/0//U/9P/0//V/9X/1f/V/9T/1v/X/9f/2f/Z/9n/2//c/93/3v/f/+D/4v/k/+T/
4//k/+b/6P/o/+r/7P/u//P/9f/3//n/+f/9/wAABQAIAAoADgARABQAFwAaAB0AHwAi
ACMAJQArACwALgAwAC8ALwAyADUAMwAzADQANAA0ADIAMQAvACwAKwAnACUAJAAfABsA
GQAUABEADQAJAAYAAgD+//v/+P/1//P/8f/v/+v/5//j/+H/4P/g/9//3f/d/9z/2//Z
/9n/1//W/9j/1//W/9b/1P/U/9X/1f/V/9X/1f/V/9H/0P/Q/9H/0f/R/9L/0v/S/9H/
0f/R/9H/0P/Q/9H/1P/U/9T/0//Q/8//zv/N/8//0P/R/9H/0v/R/9H/0v/R/9L/0v/S
/9P/0//T/9P/0v/S/9H/0P/U/9T/0//T/9P/1P/U/9T/1P/U/9X/1f/V/9X/1f/V/9P/
0//T/9P/0//S/9H/0P/Q/9D/z//P/87/zf/L/8r/zP/L/8v/yf/H/8b/xP/D/8P/xP/D
/8P/w//C/8H/wf+//7//v//A/8L/wf/A/77/vP+8/73/vf++/77/vv++/7z/vP+8/7z/
uv+7/7v/uv+8/7r/uf+5/7f/t/+5/7r/uP+4/7j/t/+2/7f/uP+6/7j/uP+4/7j/tv+2
/7X/tP+y/7P/s/+z/7b/tv+1/7X/tf+0/7T/tf+z/7P/s/+z/7T/tf+1/7b/tf+0/7P/
sv+0/7T/tP+z/7P/s/+z/7T/sv+x/7H/sv+z/7T/tf+2/7b/tv+4/7n/uf+6/7r/uv+7
/7v/u/+7/7r/uv+7/7v/u/+8/7z/vP+8/7z/vP++/8L/wv/C/8P/w//D/8P/w//B/7//
vP+6/7z/u/+7/7r/uP+1/7H/r/+x/7L/sv+w/6//rv+s/6v/rP+r/6v/rP+s/6v/q/+s
/6r/qP+n/6f/qf+q/6r/qv+s/6z/rP+s/6z/rP+r/6v/q/+s/6f/oP+X/47/hv+C/4T/
kP+h/7f/0//5/yoAYACWANMAFAFYAaMB7QEsAlsCagJCAvYBpQFCAcwAYQAGALr/gf9m
/2L/b/9//4r/kv+e/6b/qf+t/63/q/+p/6f/qP+q/6z/rP+s/6v/q/+r/6z/rf+t/63/
r/+w/7D/rv+u/6//sP+w/7D/sf+z/7L/s/+0/7T/tP+0/7X/tv+3/7n/uv+6/7n/uf+6
/7r/u/+7/7v/u/+8/77/vv+//7//v/+//7//wP/C/8P/w//F/8X/xf/H/8j/yf/K/8v/
zP/O/9D/0P/P/9D/0v/U/9b/2P/a/9z/3//h/+P/5f/n/+v/7v/z//j/+v/+/wEAAgAF
AAgACwAOABIAFAAXAB0AHgAgACIAIQAhACQAJwAnACcAKAAoACcAJAAiAB8AIAAfABsA
GQAWABEADQALAAgABQABAP3/+f/2//P/8f/s/+n/5//l/+b/4//g/93/3P/a/9n/1//X
/9f/1v/V/9X/1f/T/9L/0P/P/87/zv/Q/9D/0f/R/8//z//P/8//z//O/87/z//P/8//
0P/Q/8//zf/M/8v/zP/M/83/z//P/87/zf/L/8v/y//L/8v/zf/O/8//z//M/8v/y//M
/87/0P/R/9L/0v/R/9D/z//P/9D/0P/Q/9T/1P/T/9P/0f/S/9L/0v/S/9L/0//T/9P/
0//T/9P/0//T/9P/0//V/9T/0//S/9D/0P/P/8//z//P/87/zv/O/83/zf/L/8z/zP/L
/8v/zP/M/8r/yf/J/8j/x//H/8f/x//H/8j/yP/H/8b/xP/G/8b/x//H/8b/xv/G/8b/
xP/E/8T/xP/E/8X/xf/E/8T/wv/B/8H/w//D/8X/xv/G/8b/xv/F/8H/wf/B/8L/wv/C
/8L/wv/C/8L/wf/A/8L/w//D/8P/xP/E/8P/w//B/8D/wP/B/8P/w//D/8P/wf/B/8D/
wP/C/8L/wv/C/8T/xP/E/8P/w//D/8P/xP/E/8X/xf/G/8T/wv/C/8L/wv/C/8L/xf/G
/8f/yP/I/8r/y//L/83/zv/P/9H/1P/V/9b/1v/W/9f/1//X/9n/2v/b/9z/3P/c/97/
4P/i/+L/4//l/+X/5f/l/+X/4f/e/9z/3P/d/93/3P/b/9f/1P/T/9P/1v/W/9T/0//S
/9D/z//O/83/zf/O/87/zf/N/87/zv/M/8v/y//L/87/zv/O/87/zv/O/87/zv/M/8v/
y//L/87/zf/K/8X/vv+0/6r/qP+u/7f/yf/d//v/JABUAIYAuwD4ADoBeQG/AQQCPwJo
AmoCOALpAZYBMAHHAGgAGADV/6T/jP+J/5f/qP+0/7z/yP/P/9H/1f/V/9P/0//U/9b/
1P/U/9T/0//T/9P/1P/V/9X/1//Z/9r/2v/a/9r/2//c/9r/2v/b/93/4P/h/+L/4v/i
/+L/4//k/+P/5f/m/+b/5v/n/+n/6v/p/+n/6f/p/+z/7v/u/+//7//v/+//7//y//T/
9f/1//n/+f/5//v/+v/7//z//f///wIABQAGAAcACAAKAAwADgAQABIAFAAXABkAGwAd
AB8AIwAmACsAMAAyADYAOQA6AD0AQABDAEgATABOAFEAVQBWAFgAWgBdAF0AYABjAGUA
ZQBmAGYAZgBkAGMAYQBhAGEAXgBdAFwAVwBTAFEATgBLAEcAQwBBAD4AOwA5ADYAMwAx
AC8AMAAtACoAJwAmACQAIwAhACEAIQAgAB8AIQAhAB8AHgAcABsAGgAaABwAHAAdAB0A
GwAbABsAGwAbABoAGgAbABsAGwAcABwAGgAZABkAGQAbABoAGgAbABoAGgAaABkAGQAZ
ABkAGQAZABoAGwAbABoAGQAZABoAHAAeAB8AIAAgAB8AHgAdABsAHAAcABwAIAAgAB8A
HwAfACAAIAAgACAAIAAhACEAIwAjACMAIwAhACEAIQAhACIAIgAiACIAIgAiACEAIQAh
ACEAIAAgACIAIQAhAB8AIAAgAB8AHwAgACAAHgAdABsAGgAZABkAGwAbABsAHAAcABsA
GgAYABYAFgAXABcAGAAYABgAGAAUABQAFAAUABQAFQAVABQAFAASABEAEQARABEAEwAU
ABIAEgASABEADwAPAA8AEAAQABAAEAAQABAAEAAPAA4ADgAPAA8ADwASABIAEQARAA8A
DgAOAA8AEQARABEAEQATABMAEgASABIAEgASABIAFAAUABQAEwARABEAEQASABAAEQAR
ABIAFAAUABQAEgASABIAEgAUABQAFAAUABIAEgAUABUAFwAYABgAGAAXABcAFwAXABYA
FgAXABcAGQAaABoAGgAYABgAGAAaABwAHAAcAB0AHwAfAB8AHwAfAB0AGgAYABgAFwAX
ABYAFwAVABIAEQAPABAAEAAOAA8ADgAMAAsACAAHAAcACAAKAAkACQAKAAkABgAEAAMA
BQAGAAYABgAGAAYABgAGAAYABgAFAAUABQAGAAUAAgD///r/8P/o/+T/4v/p//f/CwAj
AEQAcACiANUACAFCAYEBvQECAkUCcAKAAmgCIwLQAXgBEwG0AGQAHwDm/8L/s/+5/8r/
2v/i/+z/9//9/wEAAwABAAEAAAAAAAAAAgACAAEAAQD//wAAAQABAAMABQAGAAYABwAI
AAoADAAMAAwADQAPABIAEwAUABQAEgASABMAFAATABUAFgAWABcAFwAYABgAGwAbABsA
GwAeACAAIAAhACMAIwAjACMAJAAmACcAJwApACkAKQArACwALQAuAC8AMgA0ADYANgA1
ADYAOAA6AD4AQABCAEQARwBJAEsATQBPAFMAVgBbAF4AYABkAGcAagBtAHAAcwB0AHgA
egB9AIEAggCEAIYAhwCHAIoAjQCNAI0AjgCOAI4AjACLAIkAigCJAIUAgwCBAH0AegB5
AHUAcwBwAG0AagBmAGIAXwBaAFcAVQBTAFQAUQBOAEsASQBIAEgARwBFAEUARABDAEUA
RQBDAEIAQgBBAEAAQAA+AD4APwA/AD8APwA/AD8APQA8ADwAPQA/AD8AQABAAD4APQA9
AD0APQA8ADwAPQA8ADwAPAA7ADkAOQA5ADkAOwA8AD0APQA7ADkAOAA4ADgAOgA7ADwA
OwA7ADsAOwA7ADwAPAA8AD4APgA9AD0AOwA8ADwAPAA8ADwAPQA9ADsAOwA7ADsAOQA5
ADkAOQA7ADoAOQA4ADcANgA0ADMANQA1ADQANAA0ADMAMwAxAC4ALgAtAC0ALAAsACoA
KQAnACYAJQAlACUAJQAlACYAJgAlACQAIgAgACAAIQAhACEAIAAfAB4AHAAcABwAHAAc
AB0AHQAcABwAGgAZABkAFwAXABkAGgAYABgAGAAXABMAEwATABQAFAAUABQAFAAUABQA
EwASABEAEQAQAA8AEAAQAA8ADwAPAA4ADgAPAA8ADwAPAA8ADgANAAsACgAIAAgACAAI
AAkACgALAAsACgAJAAgACAAIAAkACQAKAAwACgAIAAYABgAGAAYABgAGAAYABgAEAAQA
BAAEAAQABAAGAAcACQAKAAoACgAJAAkACQAJAAgACAAJAAkACQAKAAoACgAKAAoACgAM
AA4ADgAOAA8AEAAPAA4ADQAOAA0ACwAKAAkABwAGAAQAAwABAP7//f///wAAAAD+//z/
+v/3//X/9f/1//b/+P/1//P/8v/y//T/8v/x//H/8f/y//L/8v/w//D/8P/w//H/8v/y
//P/8//y/+//7v/r/+b/3v/W/9D/0P/V/+P/9/8RADIAYACUAMcAAgFCAYUBxwEOAk0C
fgKWAn4CNQLgAYIBDwGeAEYAAQDK/6r/o/+t/7z/yP/Q/9j/4f/l/+f/6f/r/+v/7P/q
/+r/6P/o/+f/5//p/+r/6//r/+v/7f/u/+7/7P/s/+3/7v/w//D/8f/z//H/8f/x//D/
8v/y//P/9P/z//P/8v/w//H/8f/y//L/8//z//P/8//y//T/9P/1//f/9//3//f/+P/6
//v/+//7//v/+//9/wAAAQACAAMAAwAEAAUABAAHAAgACgAMAAwADgAQABIAFAAVABYA
FwAbAB8AIgAnACgAKgAuADEANAA3ADoAPQBAAEQARgBJAEsATABOAFAAUwBTAFYAWQBY
AFcAVwBWAFgAVgBVAFMAUgBRAE0ASwBIAEMAPwA9ADsAOQA2ADMALAAoACQAIQAgAB0A
GwAZABYAEwAQAA0ACgAIAAcABQAHAAcABgAFAAIAAQD+//z//f/9//3//v/9//z//P/7
//n/+f/5//n/+v/6//v//f/8//v/+//6//j/9//3//f/9f/0//T/9f/1//T/8//x//H/
8f/x//H/7//w//H/8f/y//H/8f/y//D/8v/z//T/8//z//P/8//z//T/9P/0//X/9P/y
//H/8v/0//X/9v/2//b/9//3//T/8//y//H/8//z//P/8//x//D/7//u/+7/7v/t/+3/
6//r/+r/6v/o/+f/5//l/+b/5v/l/+X/4v/i/+D/3//f/97/3f/d/93/3f/d/97/3P/b
/9r/2P/a/9r/2//b/9r/2v/a/9r/1v/W/9b/1v/W/9f/1//W/9b/1P/T/9P/0//T/9X/
1v/T/9L/0f/P/87/z//Q/9L/0P/Q/9D/0P/O/87/zf/M/83/z//Q/9H/0f/Q/87/zf/N
/8z/zP/N/8z/y//K/8n/y//L/8r/yv/M/8z/zP/M/8v/yv/J/8f/x//H/8f/yP/G/8f/
x//I/8b/xv/I/8j/yP/I/8r/yv/M/83/y//M/8z/zP/P/8//z//P/8v/yv/K/8n/y//M
/8z/zP/O/87/zv/Q/9H/0P/P/8//0f/R/9H/0f/Q/83/yf/G/8j/x//H/8b/w//B/77/
vf+8/7z/u/+4/7n/uP+2/7X/tP+z/7P/tP+0/7P/s/+0/7P/sP+u/63/rf+u/67/rv+w
/7D/sP+w/67/rv+t/63/q/+q/6f/pv+f/5T/iP+E/4j/kP+f/7P/z//3/ygAXACSAM8A
EgFaAaMB7wE2Am8CigJqAiQC0wFuAfIAewAYAMr/jf9s/2T/b/9//4r/lP+g/6j/q/+t
/6v/qf+n/6n/qv+s/6r/rP+s/6v/q/+r/6z/rf+t/63/r/+w/7D/sv+y/7P/tP+z/7L/
sv+z/7b/t/+4/7j/tv+2/7f/uP+4/7n/uf+4/7j/uf+7/7z/u/+7/7v/u/+8/77/vv+/
/7//v/+//7//wP/C/8P/w//F/8X/xf/H/8j/yf/K/8v/zv/Q/9L/0v/S/9L/0//U/9j/
2v/c/97/4v/l/+j/6//s/+//8f/1//n//P8BAAUACgANABAAEwAWABoAHAAfACMAJAAm
ACgAKQApACwALwAvAC8AMAAwADAALgAtACsAKgApACUAIwAgABsAFwAVABAADQAJAAUA
AQD+//v/+f/2//P/8f/v/+3/6f/l/+H/4f/g/+D/3//d/93/3P/b/93/3f/b/9r/3P/b
/9r/2v/Y/9j/2f/Z/9n/2f/Z/9n/1//W/9b/1//Z/9n/2v/a/9j/1//X/9f/1//W/9b/
1//a/9r/2v/Z/9f/1//X/9f/2f/a/9v/2//Y/9f/1//Y/9r/3P/d/97/3//f/9//3//f
/+D/4P/g/+D/4P/f/9//4f/i/+L/4v/i/+L/4//j/+P/4//j/+P/4f/h/+H/4f/j/+L/
4f/g/+D/4P/f/9//3//f/97/3v/e/93/3f/b/9z/3P/b/9v/3P/c/9r/2f/Y/9j/2P/Z
/9f/1//X/9j/2f/Z/9n/2P/W/9b/1//X/9j/2P/Y/9j/2P/Y/9j/2P/W/9f/1//W/9j/
1v/V/9X/0//T/9X/1v/W/9b/1v/V/9X/1f/V/9b/1P/U/9T/1P/W/9b/1f/U/9T/1f/V
/9X/1v/W/9X/1f/V/9T/1P/V/9X/1f/V/9X/1f/V/9T/1P/U/9T/1P/U/9X/1v/X/9f/
1//V/9X/1v/W/9b/1v/W/9f/2P/b/93/2//c/9z/3P/d/93/3f/d/9z/3P/d/93/3//g
/+D/4P/i/+L/4v/k/+T/5P/k/+X/6f/p/+n/6f/p/+f/5P/i/+D/3//f/97/3//d/9r/
2f/X/9j/2P/W/9f/1v/U/9P/0v/R/9H/0v/U/9P/0//U/9b/1P/T/9P/0f/S/9L/0v/U
/9T/1P/U/9T/1P/T/9P/0f/Q/8//zv/L/8L/uP+y/67/rv+5/8v/4////ygAXACOAMMA
AAFAAYMBywEUAlECfAKGAloCDQK6AVYB4wB+ACgA3/+s/5L/j/+b/67/uP/A/8z/1f/Z
/9v/3f/b/9v/2v/a/9r/2//c/9z/3f/d/97/3//f/9//4f/i/+L/5P/k/+X/5v/k/+T/
5f/n/+j/6f/q/+r/6v/q/+v/7P/r/+3/7v/u//D/8f/z//T/8//z//P/8//0//b/9v/3
//n/+f/5//n/+P/6//v/+/8AAAEAAgAFAAQABQAGAAcACgAMAA4ADgAPABAAEgAUABYA
GAAaABwAIQAjACUAJwAnACsALgAzADgAOgA+AEEAQgBFAEgASwBOAFIAVABXAFwAXgBh
AGQAZQBlAGgAawBrAGsAbABsAG4AbABrAGkAagBpAGUAYwBhAF0AWgBZAFYAUwBPAEsA
SABEAEAAPQA8ADkANwA1ADQAMQAuACsAKQAoACgAJwAlACUAJAAjACUAJQAjACIAIgAh
ACAAIAAgACAAIQAhACMAIwAjACMAIQAgACAAIQAfAB8AIAAgACIAIQAhACEAIwAiACIA
IwAkACQAJAAjACMAIwAjACMAJQAmACcAJwAoACcAJwAoACYAKAApACoAKwArACsAKwAr
ACwALAAsADAAMAAvAC8AMQAyADIAMgAyADIAMwAzADUANQA1ADUANQA1ADUANQA1ADQA
MwAyADQANAAzADMAMwAzADIAMgAzADMANAAzADQANAAzADMAMwA0ADMAMwAyADIAMgAz
ADEAMQAxADIANAAzADIAMAAuAC4ALwAvADAAMAAwADAALwAwADEAMgAwADEAMQAwADEA
MAAwADEAMQAxADMANAAyADIAMgAxAC8ALwAvADAAMAAwADAAMAAyADIAMQAwADAAMQAx
ADEAMgAyADEAMQAzADIAMgAzADEAMQAxADEAMgAzADMANAAyADIAMgAyADQANAA0ADMA
NQA1AA==
         </WaveFormData>
      </LeadData>
      <LeadData>
         <LeadByteCountTotal>10000</LeadByteCountTotal>
         <LeadTimeOffset>0</LeadTimeOffset>
         <LeadSampleCountTotal>5000</LeadSampleCountTotal>
         <LeadAmplitudeUnitsPerBit>4.88</LeadAmplitudeUnitsPerBit>
         <LeadAmplitudeUnits>��V</LeadAmplitudeUnits>
         <LeadHighLimit>2147483647</LeadHighLimit>
         <LeadLowLimit>268435456</LeadLowLimit>
         <LeadID>V6</LeadID>
         <LeadOffsetFirstSample>0</LeadOffsetFirstSample>
         <FirstSampleBaseline>0</FirstSampleBaseline>
         <LeadSampleSize>2</LeadSampleSize>
         <LeadOff>FALSE</LeadOff>
         <BaselineSway>FALSE</BaselineSway>
         <ExcessiveACNoise>FALSE</ExcessiveACNoise>
         <MuscleNoise>FALSE</MuscleNoise>
         <LeadDataCRC32>508398142</LeadDataCRC32>
         <WaveFormData>
pv+m/6b/pv+m/6b/pv+m/6b/pv+m/6b/pP+k/6T/pP+m/6b/pv+m/6j/qP+o/6j/qv+q
/6r/qv+q/6r/qv+q/6j/qP+o/6j/qf+q/6v/rP+s/6z/rP+s/63/rv+v/7D/sv+y/7L/
sv+w/7D/sP+w/7L/sv+y/7L/tP+0/7T/tP+2/7b/tv+2/7j/uP+4/7j/uP+4/7j/uP+6
/7z/vv/A/8L/wv/C/8L/xP/G/8j/yv/O/9D/0v/U/9b/2P/a/9z/3//i/+X/6P/r/+7/
8f/0//r/AAAGAAwADwASABUAGAAaABoAGgAaABgAGAAYABgAFgAUABIAEAAMAAoACAAG
AAEA/v/7//j/8//w/+3/6v/n/+b/5f/k/+H/4P/f/97/2//a/9n/2P/X/9b/1f/U/9L/
0v/S/9L/0v/S/9L/0v/S/9L/0v/S/9L/0v/S/9L/0v/S/9L/0v/R/9D/z//O/8//0P/R
/9L/0P/Q/9D/0P/Q/9D/0P/Q/9D/0P/Q/9D/0P/Q/9D/0P/R/9L/0//U/9T/1P/U/9T/
1P/U/9T/1P/V/9b/1//Y/9b/1v/W/9b/1//Y/9n/2v/a/9r/2v/a/9j/2P/Y/9j/1v/W
/9b/1v/U/9T/1P/U/9b/1v/W/9b/1P/U/9T/1P/S/9L/0v/S/9T/1P/U/9T/0//S/9H/
0P/S/9L/0v/S/9D/0P/Q/9D/zv/O/87/zv/Q/9D/0P/Q/87/zv/O/87/zv/O/87/zv/O
/87/zv/O/9D/0P/Q/9D/zv/O/87/zv/M/8z/zP/M/87/zv/O/87/zv/O/87/zv/O/87/
zv/O/87/zv/O/87/zv/O/87/zv/O/87/zv/O/87/zv/O/87/0P/Q/9D/0P/Q/9D/0P/Q
/9D/0P/Q/9D/0v/S/9L/0v/S/9T/1f/V/9j/2//c/93/3v/g/+H/4v/h/+D/3//e/93/
3f/e/97/3//h/+P/5f/m/+b/5v/n/+7/8f/0//f/9f/z//L/8f/z//L/8f/v/+3/7P/q
/+r/6v/q/+j/5//m/+X/5P/j/+D/4P/h/+H/4//j/+P/4//h/+D/4P/g/+H/4v/i/+L/
4v/i/+L/4v/i/+L/4f/h/+H/3//e/9n/0v/G/77/vP++/8X/0v/m//n/FwA9AGMAjgDA
APcALAFgAZIBvQHZAeEBxgGTAUwB9wClAGMAKwAAAOD/yP+//8T/zf/Q/9D/2P/f/+L/
5P/k/+L/4f/h/+P/5f/l/+X/5v/m/+T/5P/k/+T/5P/m/+b/5f/n/+f/5//o/+j/6P/p
/+r/6P/p/+v/6f/q/+r/6f/p/+n/6//s/+z/7P/t/+3/7P/q/+r/6v/q/+3/7v/v/+//
7//v/+//7//t/+7/8P/w//D/8f/y//P/8//z//X/9v/3//f/9//2//X/9f/2//n/+f/7
//3/AAABAAIAAwADAAMABQAHAAkADgASABQAFgAXABkAHAAeAB8AIgAlACkALgAvADAA
MQAxADQANgA4ADsAPAA9AD4APQA9ADwAOwA9ADwAPAA8ADsAOAA0ADAALQAqACgAJQAi
ACAAHgAbABcAFAARAA8ADQALAAsACwAKAAkABgAFAAEAAQABAAEAAgABAAAA//////7/
/f/9//7///8AAAAAAAD///7//f/9//3//f/+////AAAAAP///v/8//z/+//7//z//f/+
///////+//3//f/9//3//f/+/////////wAA/////////f///wEAAQACAAIAAQAAAAAA
AQACAAMABgAGAAYABwAHAAYABQAFAAYABwAIAAgACAAHAAcABwAFAAUABgAHAAcABgAG
AAYABQAFAAUABQAFAAYABgAGAAYABgAEAAQAAAAAAAAAAgAEAAQAAQABAAMAAQD/////
AAAAAAEAAwABAAAA/v/+//z//P/9//3/AAAAAP///v/9//3//f/9//z//f/9//3//v/+
//3//P/7//v/+//8//7//v/+//z//P/8//3//f/9//3//v/+/////f/7//v/+v/7//z/
/P/+//7//v/+//3//P/6//n//P/8//z//P/9//z//P/8//r/+//7//v//f/8//v/+v/6
//n/+P/4//r/+//7//z//P/8//z//P/8//7//v8AAAEAAwADAAUABQAEAAMAAwACAAQA
BAAEAAQAAgADAAMABAAEAAQABQAGAAgACgALAAwACgALAAoACQAKAAkACAAIAAUABQAE
AAMAAQD///7//P/+//7//v/8//r/+P/2//T/9f/0//T/9f/1//X/9f/1//X/8//y//L/
9P/1//b/9v/0//T/9P/0//b/9v/2//X/9f/z//P/8P/t/+j/4P/a/9b/1P/Z/+L/7v8B
ABkAPQBjAIwAvgDvACABUgGEAa8BywHbAdQBqwFsAR8BywCHAEsAGgD4/+D/0//U/93/
4v/k/+j/7f/w//L/9P/2//X/9f/3//f/9v/1//X/9P/2//b/9v/2//b/+P/4//f/9//3
//f/+P/5//r//P/+//3//f/+//v/+//8//z//f/9////AAAAAP/////+//z//f/+////
AAAAAAAAAAD/////////////AQACAAQABAABAAEAAQABAAMAAwAFAAYACAAJAAoACgAK
AAsADQARABEAEwAVABgAFwAYABkAGQAcAB8AIgAlACcAKgArACwALwAxADQANgA5ADwA
PwBDAEYARwBIAEkASwBOAFAAUgBRAFIAUwBUAFUAVQBUAFMAVQBUAFQAVABTAFAATABI
AEYARABDAEEAPQA6ADcAMwAxAC4AKwApACcAJQAlACUAIAAfABwAGwAbABsAGwAbABgA
FwAWABUAFwAWABUAFQAUABUAFgAWABYAFQAUABMAFAAVABYAGAAYABgAFwAVABYAFAAU
ABMAEwAUABUAFgAVABUAFAATABUAFQAVABUAFgAXABcAFwAYABcAFwAXABUAFwAZABkA
GAAYABcAFgAYABkAGgAbABsAGgAZABkAGwAaABkAGQAaABsAHAAcABwAGwAbABsAGwAb
ABwAHQAbABoAGgAaABkAGQAZABkAGQAaABoAGgAYABgAFgAWABYAFgAWABgAGQAYABQA
EwAUABMAEgATABIAEgATABUAFQAUABIAEgASABIAEwATABIAEgARABAAEAARABIAEwAT
ABMAEgARABAAEAAPAA4AEAARABIAFAATABIAEQAOABAAEAARABEAEAAPAA8ADgAMAAkA
BgAFAAgACQAKAAoACAAIAAgACAAIAAgABwAHAAgACAAIAAgABQAEAAQABAAGAAcABwAH
AAUABAADAAIAAwADAAMABAAEAAUABQAGAAQABAAEAAYABgAGAAYABgAGAAYABgAGAAYA
CAAJAAsACwANAA0ACwALAAwADAAOAA4ADgAOAAwADQANAA4ADAAMAA0ADgAQABIAEwAU
ABMAFQAVABUAFQATABEAEAAPAA8ADgANAA0ACwAKAAgACAAIAAgABgADAAIAAQAAAP//
/v/+/////f/9//3//f/9//v/+v/6//z//f/+//7//f/8//v/+v/8//z//P/7//3//f/9
//r/9//y/+7/5v/g/9z/3//o//b/BQAZADsAYQCIALQA5wAaAUwBfgGtAc8B4wHiAcMB
iAE5AeMAlwBdACwACADu/93/2v/h/+j/6v/s//P/+P/4//j/+v/7//v//f/9//z/+//7
//r/+P/4//j/+P/5//z//f/9//3//f/9//7/AAAAAAEAAgD/////AAD9//3//v/+////
/f///wAAAAD//////v/8////AAABAAIAAAAAAAAA//8AAAEAAgADAAEAAgAEAAQAAQAB
AAEAAQADAAMABQAGAAUABQAFAAQAAwADAAQABwAHAAkACwAOAA0ADgAPAA8AEgAVABgA
GwAcAB4AHgAeACAAIwAnACoAKwAuADEANQA3ADcANwA3ADgAPAA/AEIAQQBCAEMARABH
AEcARgBFAEUARABEAEQAQwBAADwAOAA3ADQAMgAvACsAKAAlACEAHQAaABcAFQATABEA
EQARAAwACwAIAAcABQAFAAUABQADAAEA///9//7//v/+/////////////v/+//3//P/7
//v/+//7//z/+v/6//n/9//5//j/+f/5//f/+P/5//r/+f/5//j/9//4//n/+v/7//v/
+//6//n/+f/5//r/+//5//v//f/9//3//P/6//j/+v/7//z//f/+//7//v///////v/9
//3/AAABAAIAAgAAAP////////////8AAAEAAAD+//3//P/6//v//P/9//v//P/8//z/
+v/6//j/+P/5//r/+//+//3//P/4//f/+f/3//X/9f/2//b/9//5//f/9v/0//T/9P/0
//X/9f/0//T/8//y//P/8//z//P/8v/z//P/8//w//D/7//u//D/8f/y//T/8//y//H/
7v/u/+7/7//v/+//7//w//D/7//t/+v/6//s/+3/7v/u/+z/7P/s/+z/7v/u/+3/7f/s
/+z/7P/s/+v/6v/q/+r/6v/r/+v/6//q/+j/5v/k/+f/5//n/+j/6v/r/+v/7P/q/+z/
6P/o/+j/6P/o/+f/5v/l/+T/5P/k/+T/5P/l/+b/6f/r/+r/6f/q/+n/6//r/+z/7P/q
/+r/6v/q/+r/6//r/+z/7P/s/+3/7v/v//D/8P/w//H/8//z//P/8//x/+//7v/s/+v/
6f/n/+j/5//n/+b/4//i/+H/3v/f/97/3f/c/93/3P/c/93/3P/b/9r/2f/b/9n/2P/Y
/9f/1//X/9b/1//Y/9n/2v/a/9r/2v/Z/9f/1f/V/9T/0f/G/77/tv+y/7T/vf/M/97/
9f8VADsAYwCQAMQA+QAwAWwBoAHJAeUB6wHKAY8BRAHpAJUATwAZAPT/1v/A/7n/vv/F
/8T/yv/S/9X/1v/Y/9j/2P/X/9X/0f/R/9H/0f/S/9L/1P/U/9T/1P/S/9T/1P/T/9T/
1f/W/9j/1f/U/9T/1P/U/9X/1//V/9b/1v/V/9X/0//V/9b/1v/W/9f/1//W/9b/1v/W
/9b/1v/W/9b/1f/W/9f/2P/Z/9f/2P/a/9r/2f/Z/9n/2f/X/9f/2f/a/9z/3f/e/97/
3f/d/97/4f/g/+H/4v/k/+b/6P/q/+v/7f/v//H/8//0//j/+v/8////AQAEAAYACAAK
AAwADwAUABUAFgAXABUAGAAaABwAHQAeAB8AIAAhACEAIAAfAB0AHAAcABwAGgAYABUA
EgAOAAoABwADAAAA/v/8//n/9//0//H/7//s/+n/6P/n/+b/5f/i/+H/3f/d/93/3f/e
/93/3P/b/9v/2v/Z/9n/2f/Z/9n/2P/a/9n/2P/X/9X/1f/V/9b/1//Y/9j/1//Y/9b/
1v/V/9P/1P/V/9b/1//X/9b/1f/T/9P/0//T/9T/1f/V/9X/1f/V/9b/1//V/9f/2f/Z
/9r/2v/Z/9j/1v/X/9j/2f/c/9z/3P/d/93/3P/b/9v/3P/d/97/3v/g/9//3//f/93/
3f/e/9//3v/c/9v/2v/Y/9n/2v/b/9n/2v/a/9r/3P/c/9r/2v/X/9b/1f/W/9b/1v/T
/9P/1v/V/9T/1f/V/9T/1P/V/9f/1v/U/9T/0P/Q/9H/0f/U/9T/0//S/9P/0//T/9P/
0//T/9L/0f/S/9L/0f/Q/83/zf/N/87/0P/Q/9D/zv/Q/9D/0f/R/8//z//Q/9D/0P/P
/87/z//P/8//z//O/9D/0P/Q/9D/zv/O/83/zf/O/87/zv/O/87/zv/P/9D/z//P/87/
zf/O/87/zv/O/9D/z//O/87/zP/L/8v/zv/P/9D/0f/S/9L/0v/U/9X/1f/V/9f/1//X
/9f/2P/Y/9f/1v/V/9T/1f/X/9j/2v/a/9r/2//c/93/3v/e/97/3f/f/9//3//d/9v/
2f/Y/9n/2f/Y/9f/0//R/9D/zv/Q/9D/0P/O/83/zP/L/8r/y//K/8r/y//L/8v/y//L
/8v/yf/I/8j/yP/J/8r/yv/K/8r/yv/K/8r/yv/K/8n/y//J/8X/wP+5/7D/qv+m/6b/
rv+7/8z/3v/7/x8ARwBxAKQA2AAPAUgBgAGqAccB1QHDAZQBUQH8AKUAYQAlAPP/zv+4
/67/sf+2/7n/vv/G/8z/zf/Q/87/zv/M/8v/y//N/8//zf/N/87/zv/M/8z/zP/M/87/
0P/Q/8//z//P/8//0P/O/87/z//Q/87/z//R/8//zv/O/83/zf/P/9H/0v/S/9D/0f/R
/9D/0P/Q/9D/0P/R/9L/0//T/9P/0//T/9P/0//U/9b/1v/V/9X/1f/V/9f/1//Z/9r/
2v/b/9z/3P/a/9n/2f/b/9//4f/j/+b/5f/m/+f/5//q/+3/8P/z//T/+P/6//z//f//
/wIABAAHAAoADQARABQAFQAWABcAFwAaABwAHgAfACAAIQAiACEAIQAgAB8AHwAeAB4A
HgAbABgAFAAQAA8ADAAKAAcABgAEAAIA///9//r/9//1//X/8//z//P/7v/t/+r/6f/n
/+f/5//n/+j/5//m/+X/4//i/+H/4f/i/+P/5P/k/+T/4//i/+H/4f/h/+H/4v/j/+T/
5P/j/+L/4P/g/9//4f/i/+P/5P/k/+P/4f/f/+H/4f/h/+H/5P/l/+X/5f/k/+P/4//j
/+P/5f/n/+f/5v/m/+X/5P/m/+f/6P/p/+r/6v/q/+v/6f/o/+f/5//q/+v/7P/s/+z/
6//r/+v/6f/p/+r/6//r/+r/6v/q/+f/5//n/+f/5//o/+j/6P/m/+b/5P/k/+T/5P/k
/+b/6P/o/+X/5f/l/+P/4f/h/+L/4v/j/+X/5f/k/+L/4v/g/+D/4f/h/+L/4v/h/+D/
3//f/9//3//g/+H/4f/h/97/3v/d/9z/3f/d/93/3v/g/+D/4P/e/97/3v/f/9//3//f
/+D/4P/f/93/2//b/9z/3f/e/97/3v/e/97/3v/e/97/3f/d/97/3v/e/97/3f/c/9z/
3P/c/93/3f/d/9//3v/d/9z/3P/b/9r/2v/b/93/3v/g/97/3P/c/97/3v/e/97/4P/g
/+D/4P/g/+L/4//j/+P/5f/l/+X/5//o/+j/6P/m/+b/5v/m/+f/5//o/+j/6P/p/+r/
6//s/+z/7P/t/+//7//v/+//7f/r/+r/6f/p/+j/5//l/+P/4v/g/+D/4v/i/+D/3//c
/9v/2v/Z/9j/2P/Z/9n/2//b/9v/2//X/9b/1v/W/9n/2v/a/9r/2v/a/9r/2v/Y/9j/
1//X/9n/2f/W/9H/zP/C/7r/tv+4/7//zP/c/+//DwAzAFcAggC2AOsAHgFUAYgBrwHJ
AdEBuAGDAT4B6QCZAFsAIQD2/9b/wP+1/7r/w//I/8z/1P/X/9j/2v/c/9j/1f/Z/9v/
2//b/9v/3P/c/9v/2v/Z/9j/2v/c/9z/2//b/9v/2//c/9z/3P/d/97/3v/f/+H/3//e
/97/3f/d/9//4f/i/+L/4v/j/+P/4v/i/+L/4v/i/+P/5P/l/+X/4//j/+P/4//l/+b/
6P/o/+n/6f/p/+n/5//n/+n/6v/u/+//8P/w//D/7//v//H/8//1//f/+v/5//r/+//7
//3///8BAAMABgAKAAwADgAPABEAFAAWABsAIAAlACsAMAAxADIAMwA1ADgAOgA8AD0A
PgA/AEAAQQBBAEAAPwA/AD4APgA+ADwAOgA3ADQAMQAuACwAKQAoACYAJAAhAB0AGgAX
ABUAEwARABEAEQAQAA8ADAALAAkACQAJAAkACgAJAAgABwAHAAYABQAFAAYABwAIAAgA
CAAHAAYABQAFAAUABQAGAAkACgAKAAkACAAGAAYABQAHAAgACQAKAAkACQAIAAcABwAH
AAcABwAIAAkACQAJAAkACQAKAAsACwANAA8ADwAOAA4ADQAMAAwADQAOAA8AEAAQABAA
EQARABAADwAPABAAEQASABIAEgARABEAEQAPAA8AEAARABMAEgASABIADwAPAA8ADwAP
ABAAEAAQABAAEAAOAA4ADAAMAAwADgAOAA4ACwALAA0ACwAJAAkACgAKAAsADQALAAoA
CAAIAAgACAAJAAkADAAMAAsACgAHAAcABwAHAAgACQAJAAkACgAKAAkACAAHAAcABwAI
AAoACgAKAAgABgAGAAcABwAHAAcACAAIAAgABwAGAAcABwAHAAcABgAIAAgACAAIAAYA
BgAFAAUACAAIAAgACAAJAAgACAAIAAYABwAHAAcACAAIAAgACAAIAAcABgAGAAgACQAJ
AAoACgAKAAoACAAIAAgACAAKAAoACgAKAAoACgAMAA0ADQANAA8ADwAPAA8AEAAQABAA
EAAQABAAEAARABEAEgASABIAEwAUABcAGAAYABgAFwAZABkAGQAZABcAFQAUABMAEwAS
ABEAEQAPAA4ADAAMAAwADAAKAAsACgAJAAgABQAEAAQABQAHAAcABwAHAAUAAwACAAIA
BAAFAAYABgAGAAYABgAGAAQABAAEAAMABQAHAAUABAABAPr/8v/s/+b/5P/p//T/AgAT
AC0ATQBxAJgAxgD3ACoBXAGSAcMB3QHrAeQBvwGCATUB4QCbAGMAMgAQAPb/4//g/+n/
8v/0//r/AQAGAAgACAAGAAMABQAHAAkACQAJAAoACgAJAAgABwAGAAgACgAKAAkACwAL
AAsADAAKAAoACwAMAAwADQAPAA0ADAAMAAsACwALAA0ADgAOAA4ADwAPAA4ADgAOAA4A
DgAPABAAEQARAA8ADwAPAA8AEQASABQAFAATABMAEwATABEAEQATABQAFgAXABgAGAAW
ABUAFQAXABsAHQAfACIAIQAiACMAIwAlACcAKQArAC4AMgA0ADYANQA3ADoAPABBAEQA
RwBLAE4ATwBQAFEAUQBUAFYAWABZAFoAWwBcAF0AXQBcAFsAWwBaAFoAWgBaAFgAVQBS
AFEATgBMAEkARgBEAEIAPwA5ADYAMwAxADEALwAvAC8AKgApACYAJQAjACMAIwAjACQA
IwAiACEAIQAgAB8AHwAgACEAIgAiACAAHwAeAB0AHQAdAB0AHgAfACAAIAAfAB4AHAAc
ABsAHQAeAB8AIAAfAB8AHgAdAB0AHQAdAB0AIAAhACEAIQAeAB0AHQAdAB0AHwAhACEA
IgAiACEAIAAgACEAIgAjACQAJAAkACUAJQAkACMAIwAkACUAJgAmACQAIwAjACMAIQAh
ACIAIwAlACQAJAAkACEAIQAhACEAIQAiACIAIgAiACIAIAAgABwAHAAcAB4AHgAeABsA
GwAZABcAFQAVABgAGAAZABsAGQAYABYAFgAUABQAFQAVABQAFAATABIAEQARABEAEQAS
ABMAEwATABIAEgARABAADwAPAA8AEAAQABAAEAAOAAwADAANAA0ADQANAA4ADgANAAsA
CQAJAAgACQAKAAoACgAKAAoACgAIAAgABwAHAAoACgAKAAoACQAIAAgACAAHAAcABgAF
AAgACAAIAAgACAAHAAYABgAGAAcABwAIAAoACgAGAAQABAAEAAQABgAGAAYABgAGAAYA
BgAGAAYABgAIAAkABwAHAAkACQAJAAkACgAKAAsADAANAA4ACwALAAoACgAMAAwADQAO
ABEAEgASABIAEgATABIAEQATABEADwAOAAwACwAJAAcAAgD///3/+v/8//z//P/6//f/
9v/1//T/9P/0//X/9//1//P/8f/v//H/7//u/+7/7P/t/+7/7v/t/+z/6//q/+z/7P/s
/+v/6//r/+n/6P/l/+D/2P/Q/8z/yv/N/9T/5P/3/xEAMwBbAIYAuADtACABVAGKAbkB
2QHrAeQBuQF2ASUBywB9AEEAEgDy/9r/zf/M/9P/1v/Y/9z/3//i/+T/5v/o/+n/6f/p
/+f/5v/l/+X/5P/l/+b/5//o/+j/6v/q/+n/5//n/+f/6P/o/+j/6f/q/+j/6f/r/+n/
6v/q/+n/6f/n/+n/6v/q/+r/6//r/+r/6v/q/+r/6v/q/+r/6v/p/+r/6//s/+3/7f/u
//D/8P/v/+//7//v//H/8f/z//T/8//z//P/8v/z//P/9P/3//j/+f/6//z//P/8//z/
+//+/wEABAAHAAkADAANAA4AEAATABcAGgAbAB4AIQAlACYAJwAoACkAKgAuADEANAA0
ADQANAA0ADYANwA3ADcANgA0ADMAMgAxAC4AKgAmACQAIgAhAB8AGwAYABUAEQAPAAwA
CQAHAAMAAQABAAEA/P/7//j/9//3//f/9//3//X/8//x/+//8P/w//D/8f/v/+//7//u
/+z/6//q/+n/7P/t/+7/8P/u/+7/7f/r/+z/6v/q/+n/5//o/+n/6v/o/+f/5f/j/+T/
5f/m/+f/5//n/+b/5f/m/+X/5f/l/+X/5//p/+n/6P/o/+f/5v/o/+n/6v/r/+n/6P/n
/+f/6v/q/+r/6//u/+//8P/w/+//7f/s/+v/6//r/+z/7f/q/+j/5//m/+b/5//o/+n/
5//o/+j/6P/o/+j/5v/m/+b/5v/m/+j/6P/m/+H/3//i/+H/4P/h/+L/4v/j/+X/4//i
/+D/4P/g/+D/4f/h/+L/4v/h/+D/3//f/9//3//e/9//3//f/97/3v/d/9z/3f/d/93/
3v/d/9z/2//Y/9r/2v/b/9v/2//b/9z/3P/b/9n/1//X/9n/2//d/97/2//a/9n/2P/W
/9b/1f/V/9T/1P/U/9T/1f/U/9T/1P/V/9f/2P/Z/9f/1v/V/9T/1v/V/9T/1P/U/9X/
1f/W/9T/0v/T/9T/1f/W/9b/1v/Y/9n/2f/Z/9v/2//b/9v/3P/c/9v/2v/Z/9j/2P/Z
/9n/2v/c/9z/3f/e/93/3v/e/97/3f/f/9//3//e/9v/2P/W/9f/1//W/9X/0//R/9D/
zv/M/8z/zP/K/8n/yP/H/8b/xf/E/8T/xf/H/8f/x//H/8X/w//C/8L/wv/D/8T/xP/E
/8T/xP/E/8T/xP/E/8P/w//B/7//vP+3/6z/ov+e/6D/pP+x/8D/1P/x/xUAOwBnAJgA
0AAFAUABegGqAc8B4QHTAaQBYQEMAbUAaQArAPf/1P+6/6r/qf+w/7P/uP/A/8b/xf/G
/8j/xv/G/8f/x//H/8X/xf/F/8b/xv/G/8b/xv/G/8b/yP/I/8f/yP/J/8r/zP/L/8r/
yv/K/8z/zf/P/83/zv/O/83/zf/L/83/zv/O/87/z//P/87/zv/O/87/zv/P/9D/0f/R
/9H/0f/R/9H/0f/S/9T/1P/V/9X/1f/V/9X/1f/X/9j/2v/b/9z/3P/c/9v/2//d/93/
3//h/+T/5v/o/+r/6//s/+3/7v/v//T/+P/6//z//v8BAAUACAAJAAwADwATABgAGQAa
ABsAGwAeACAAIgAkACYAKAAqACkAKQAoACcAJQAkACQAJAAjACAAHAAYABMAEAAOAAsA
CAAGAAQAAQD9//r/9//1//P/8f/x//H/7v/t/+r/6f/n/+f/5//n/+f/5//n/+f/5//m
/+X/5f/k/+X/5v/m/+j/5//m/+X/4//j/+P/5P/j/+T/5P/j/+P/4v/j/+P/4//k/+X/
5v/l/+X/5P/j/+P/4//j/+P/5v/n/+f/5//k/+P/4//j/+T/5//q/+v/7P/s/+v/6v/o
/+n/6v/r/+z/7P/s/+3/7//u/+3/7f/u/+//8P/w//L/8f/x//H/7//v//D/8f/v/+7/
7v/u/+3/7f/t/+3/7f/u/+7/7v/s/+z/6v/q/+r/6v/q/+z/7v/u/+v/6//t/+v/6f/p
/+j/6P/p/+v/6//q/+j/6P/m/+b/5//n/+n/6v/q/+r/6f/p/+n/6f/p/+n/6P/n/+f/
6P/o/+j/5//n/+f/6P/o/+j/6P/m/+b/5v/n/+f/5f/l/+b/5v/o/+f/5v/n/+f/5//n
/+b/5//o/+n/6v/o/+j/5//n/+j/6P/o/+j/5//m/+b/5v/m/+f/5//n/+j/6P/o/+j/
6P/n/+b/5v/o/+j/6P/o/+r/6v/s/+3/6//r/+3/7f/v/+//8P/w/+7/7v/u/+7/8P/x
//H/8v/y//L/8//0//P/9P/0//T/9v/5//r/+//5//f/9f/0//P/8//y//H/7//t/+z/
6v/o/+j/6P/m/+b/5v/m/+b/4//i/+L/4//l/+X/5f/l/+f/5f/k/+T/4v/j/+T/5P/m
/+b/5v/m/+T/5P/k/+P/4//j/+X/4v/d/9b/zP/G/8D/wP/H/9b/6P/9/xsAPwBlAJAA
xAD3ACwBZAGaAcMB3wHpAdYBowFeAQkBtQBxADcACgDo/9L/xf/K/9P/1P/Y/+D/5f/o
/+r/6v/q/+v/6f/p/+n/6//r/+z/7P/q/+r/6v/q/+r/7P/s/+v/7f/t/+3/7v/s/+z/
7f/u/+7/7//x/+//7//w//D/8f/v//H/8v/y//T/9f/1//T/8v/y//L/8v/z//T/9f/1
//X/9f/1//X/9P/0//X/9P/2//f/+P/5//n/+f/7//z//v///wAAAAD/////AAADAAMA
BQAHAAoACwAMAA0ADQAPABEAEwAVABYAGgAcAB4AIQAjACYAKAApACwALwAzADgAOQA6
ADsAOwA+AEAAQgBDAEQARQBGAEkASQBIAEcARwBGAEYARgBEAEIAPwA8ADcANAAyAC8A
LAAqACgAJQAjACAAHQAbABcAFQAVABUAFAATABAADwALAAsACwALAAoACQAIAAcABwAG
AAUABQAEAAUABgAGAAYABQAEAAMAAwADAAMABAADAAQABAADAAMAAgADAAMAAQACAAMA
BAADAAMAAgABAAEAAQABAAEABAAFAAUABQAGAAUABQAFAAMABQAHAAcACAAIAAcABgAE
AAUABgAHAAoACgAKAAsADQAMAAsACwAMAA0ADgAOAA4ADQANAA0ACwALAAwADQANAAwA
DAAMAAsACwALAAsACQAKAAoACgAMAAwACgAKAAgACAAIAAoADAAMAAkACQAJAAcABQAF
AAYABgAHAAkACwAKAAgACAAEAAQABQAFAAYABgAFAAQABAAFAAYABwAHAAcABgAFAAUA
BgAGAAYABQAFAAUABgAGAAYABgAEAAYABgAHAAcABQAFAAYABgAGAAUABAAFAAUABQAF
AAQABAAEAAQABAAGAAYABQAFAAQABAAEAAQABAAEAAUABgAFAAUABAADAAQABAAEAAQA
CAAHAA==
         </WaveFormData>
      </LeadData>
   </Waveform>
</RestingECG>
