# Supplementary material for: Detection of Left Atrial Enlargement Using a Convolutional Neural Network-Enabled Electrocardiogram
Source: Front Cardiovasc Med. 2020 Dec 17;7:609976. doi: 10.3389/fcvm.2020.609976 (PMC7773668; doi:10.3389/fcvm.2020.609976)
Supplement: Supplementary file 1 [file Data_Sheet_1.ZIP › hyp/1802032370_1951_00000003.XML]

<?xml version="1.0" encoding="Windows-1252"?>
<!DOCTYPE RestingECG SYSTEM "restecg.dtd">
<RestingECG>
   <PatientDemographics>
      <PatientID>1802032370</PatientID>
      <PatientAge>69</PatientAge>
      <AgeUnits>Years</AgeUnits>
      <Gender>Male</Gender>
      <PatientLastName>cuiguanzhen</PatientLastName>
   </PatientDemographics>
   <TestDemographics>
      <DataType>Resting</DataType>
      <Site>1</Site>
      <AcquisitionDevice>MAC55</AcquisitionDevice>
      <Status>Unconfirmed</Status>
      <Priority>Normal</Priority>
      <AcquisitionTime>08:30:57</AcquisitionTime>
      <AcquisitionDate>08-22-2016</AcquisitionDate>
      <CartNumber>1</CartNumber>
      <AcquisitionSoftwareVersion>009C</AcquisitionSoftwareVersion>
      <XMLSourceVersion>MAC5000 v1.0</XMLSourceVersion>
   </TestDemographics>
   <RestingECGMeasurements>
      <VentricularRate>61</VentricularRate>
      <AtrialRate>61</AtrialRate>
      <PRInterval>206</PRInterval>
      <QRSDuration>100</QRSDuration>
      <QTInterval>436</QTInterval>
      <QTCorrected>438</QTCorrected>
      <PAxis>29</PAxis>
      <RAxis>28</RAxis>
      <TAxis>22</TAxis>
      <QRSCount>10</QRSCount>
      <QOnset>227</QOnset>
      <QOffset>277</QOffset>
      <POnset>124</POnset>
      <POffset>184</POffset>
      <TOffset>445</TOffset>
      <ECGSampleBase>500</ECGSampleBase>
      <ECGSampleExponent>0</ECGSampleExponent>
   </RestingECGMeasurements>
   <Diagnosis>
      <Modality>Resting</Modality>
         <StatementCount>2</StatementCount>
         <LabelText>12SL ��ϳ���</LabelText>
      <DiagnosisStatement>
         <StmtFlag>ENDSLINE</StmtFlag>
         <StmtText>�������</StmtText>
      </DiagnosisStatement>
      <DiagnosisStatement>
         <StmtFlag>ENDSLINE</StmtFlag>
         <StmtText>���� ECG</StmtText>
      </DiagnosisStatement>
   </Diagnosis>
   <Waveform>
      <WaveformType>Rhythm</WaveformType>
      <WaveformStartTime>0</WaveformStartTime>
      <NumberofLeads>8</NumberofLeads>
      <SampleType>CONTINUOUS_SAMPLES</SampleType>
      <SampleBase>500</SampleBase>
      <SampleExponent>0</SampleExponent>
      <HighPassFilter>16</HighPassFilter>
      <LowPassFilter>150</LowPassFilter>
      <ACFilter>NONE</ACFilter>
      <LeadData>
         <LeadByteCountTotal>10000</LeadByteCountTotal>
         <LeadTimeOffset>0</LeadTimeOffset>
         <LeadSampleCountTotal>5000</LeadSampleCountTotal>
         <LeadAmplitudeUnitsPerBit>4.88</LeadAmplitudeUnitsPerBit>
         <LeadAmplitudeUnits>��V</LeadAmplitudeUnits>
         <LeadHighLimit>2147483647</LeadHighLimit>
         <LeadLowLimit>268435456</LeadLowLimit>
         <LeadID>I</LeadID>
         <LeadOffsetFirstSample>0</LeadOffsetFirstSample>
         <FirstSampleBaseline>0</FirstSampleBaseline>
         <LeadSampleSize>2</LeadSampleSize>
         <LeadOff>FALSE</LeadOff>
         <BaselineSway>FALSE</BaselineSway>
         <ExcessiveACNoise>FALSE</ExcessiveACNoise>
         <MuscleNoise>FALSE</MuscleNoise>
         <LeadDataCRC32>480336297</LeadDataCRC32>
         <WaveFormData>
+v/6//r/+v/6//r/+v/6//z//P/8//z//P/8//z//P/9//7///8AAAAAAAAAAAAAAgAC
AAIAAgAEAAQABAAEAAUABgAHAAgACgAKAAoACgALAAwADQAOABAAEAAQABAAEQASABMA
FAAWABYAFgAWABgAGAAYABgAGAAYABgAGAAYABgAGAAYABgAGAAYABgAFgAWABYAFgAV
ABQAEwASABEAEAAPAA4ADQAMAAsACgAJAAgABwAGAAUABAADAAIAAAAAAAAAAAD+//7/
/v/+//z//P/8//z//P/8//z//P/8//z//P/8//r/+v/6//r/+v/6//r/+v/6//r/+v/6
//r/+v/6//r/+v/6//r/+v/6//r/+v/6//r/+v/6//r/+v/6//r/+v/8//z//P/8//z/
/P/8//z//v/+//7//v/+//7//v/+//7//v/+//7//v/+//7//v/+//7//v/+//7//v/+
//7//v/+//7//v8AAAAAAAAAAP7//v/+//7//v/+//7//v/+//7//v/+//7//v/+//7/
/P/8//z//P/+//7//v/+//z//P/8//z//P/8//z//P/6//r/+v/6//r/+v/6//r/+v/6
//r/+v/6//r/+v/6//r/+v/6//r/+v/6//r/+v/6//r/+v/6//r/+v/6//r/+v/6//r/
+v/6//r/+v/6//r/+v/6//r//P/8//z//P/9//7///8AAAIAAgACAAIAAwAEAAUABgAG
AAYABgAHAAcABwAIAAkADAAMAA0ADQANAA0ADQANAAsACwAKAAkACAAIAAcABgAFAAUA
BQAEAAEAAQAAAP///////////f/9//z/+//6//n/+P/2//X/9P/0//T/9P/0//T/9P/0
//P/8//z//P/8//z//P/8//y//L/8v/y//L/8v/y//L/9P/0//T/9P/y//L/8v/y//T/
9P/0//T/9P/0//T/9P/0//T/9P/0//X/9f/z//T/8//x//H/9f/6/wMADwAaACkAOgBK
AF4AcgCGAJcAnACVAIEAVgAfAPT/2//H/7n/sf+u/67/sP+t/6v/rv+2/77/xf/J/87/
0//a/+L/5//q/+v/7f/u//D/8v/y//T/8v/y//T/9P/0//T/9P/0//T/9P/0//T/9P/1
//X/9f/2//b/9v/2//b/9v/2//b/9f/1//b/9v/3//f/9//3//f/9//3//f/9//3//f/
+P/2//b/9v/2//j/+P/4//j/+P/4//j/+f/5//n/+f/6//r/+v/6//r/+v/6//r/+//7
//z//P/8/////////wAAAAAAAAEAAQD//wAAAgACAAMAAwADAAUABQAGAAYABwAIAAkA
CgAKAAoACwALAA0AEAAQABEAEgASABIAEwAUABQAFAAVABUAFQAWABcAFwAVABUAFQAV
ABUAFgAWABYAFgAVABUAFAAUABQAEwASABEAEAAPAA0ADAALAAoACQAIAAcABgAFAAQA
AwACAAEAAAAAAP////////3//f/9//3//P/8//z//P/8//v/+//5//n/+P/4//r/+v/6
//r/+v/6//n/+P/4//j/+P/4//r/+v/6//r/+v/6//r/+v/6//r/+v/6//r/+v/6//r/
+P/5//n/+f/7//v/+//7//v/+//8//z/+v/6//v/+//7//v/+//8//z//P/8//3/////
//////////////8AAP7///////////////////8AAAAAAAAAAAAAAAAAAP//////////
//////////////7//v/+//7//v/+//7//v/+//3//f/9//3//P/8//z//P/8//z//P/8
//z//P/8//z//P/8//z//P/8//z//P/6//r/+f/5//v/+//7//v/+//7//v/+v/6//v/
+//7//v/+//7//v/+//7//v/+//7//r/+v/6//r/+v/6//v/+f/5//n/+P/4//n/+f/5
//r/+v/6//r/+v/6//r/+v/6//r/+v/4//j/+P/4//j/+P/4//j/+P/4//j/+P/4//j/
+P/4//r/+v/6//r//P/8//z//P///wAAAQACAAQABAAEAAQABgAGAAYABgAHAAkACQAK
AAsADAAMAA0ADQANAA0ADQANAAsACwAKAAkACAAIAAcACAAHAAcABwAEAAMAAwACAAEA
AQABAAEA//////7//f/8//v/+v/4//f/9v/2//b/9P/0//T/9P/0//P/8//z//P/8//z
//P/9f/0//T/9P/0//T/9P/0//L/8v/y//L/8v/y//L/8v/y//L/8v/y//L/8v/y//L/
8v/y//L/8v/0//P/8//z//T/8//z//H/8f/0//v/BQAQAB0ALAA8AFAAZAB6AI8AnACd
AJMAegBNABQA6//V/8H/tf+w/6z/qv+r/6n/qP+q/7T/u/+//8L/x//O/9T/3//m/+n/
6//u/+7/8P/y//L/8v/y//T/9P/y//L/8v/y//T/9P/0//T/9P/1//X/9f/0//T/9P/0
//T/9P/0//T/9f/1//b/9v/1//X/9f/1//X/9f/1//X/9//3//f/+P/4//j/+P/4//j/
+P/4//j/+P/4//j/+f/5//n/+f/6//r/+v/6//r/+v/6//r/+//7//z//P/8//3//f/9
//7//v/+/////////wAAAgACAAMAAwADAAUABQAGAAYABwAIAAkACgAKAAoACwALAA0A
DgAOAA8AEAASABIAEwAUABQAFAAVABUAFQAWABcAFwAXABcAFwAXABcAGAAYABgAGAAX
ABcAFgAWABYAFQAUABUAFAATABEAEAAPAA4ADQAMAAsACgAJAAYABQAEAAMAAgACAAEA
AQABAP///////////v/+//7//P/8//v/+//7//v/+v/6//r/+v/6//r/+v/6//n/+P/6
//r/+v/6//r/+v/6//r/+v/6//r/+v/6//r/+v/6//r/+v/6//r/+v/7//v/+//7//v/
+//7//3//f/+//7//P/8//3//f/9//3//f/+//7//v/+//////////////////////8A
AAAAAQABAAEAAQABAAEAAQACAAIAAgACAAAAAAAAAP////////////////////////7/
/v/+//7//v/+//7//v8AAP///////////v/+//7//P/8//z//P/8//z//P/8//z//P/8
//z//v/+//7//v/+//7//f/9//3//f/9//3/+//7//v/+v/6//v/+//7//v/+//7//v/
/f/9//3//f/7//r/+v/6//r/+v/6//v/+//7//v/+v/4//n/+f/5//r/+v/6//r/+v/6
//r/+v/6//r/+v/6//r/+v/6//z//P/8//z//f/+////AAABAAIAAwAEAAYABgAGAAYA
BgAGAAcACQALAAwADQAOAA4ADwAPAA8ADwAPAA8ADQALAAoACQAIAAoACQAIAAcABQAF
AAQAAwADAAIAAQABAAEAAQD//////v/9//z/+//6//j/9//2//b/9v/2//b/9v/2//b/
9f/3//f/9//3//X/9f/1//T/9P/0//T/9P/2//b/9v/2//T/9P/0//T/9v/2//b/9v/2
//b/9v/2//b/9v/2//b/9P/0//T/9f/1//X/9P/1//X/9//7/wAACQAVACQANQBGAFgA
bACCAJQAnwCeAJEAcwA8AAcA5v/R/7//t/+x/67/rv+w/63/q/+w/7r/wP/F/8n/zv/V
/9r/5P/p/+z/7//x//D/8v/0//T/9P/0//T/9v/2//b/9v/2//b/9v/2//b/9v/2//f/
9//3//b/9v/2//b/9v/2//b/9v/3//f/+P/4//f/9//3//f/+f/5//n/+f/5//n/+f/6
//r/+v/6//r/+v/6//r/+v/6//r/+v/7//v/+//7//z//P/8//z//P/+//7//v////3/
/v/+//7/////////AAAAAAAAAQABAAEAAgAEAAQABwAHAAcACQAJAAoACgALAAwADQAO
AA4AEAARABEAEwASABIAEwAUABYAFgAXABgAGAAYABkAGQAXABgAGQAZABkAGQAZABkA
GQAaABoAGgAaABkAGQAYABgAGAAXABYAFQAUABMAEQAQAA8ADgANAAoACQAIAAcABgAF
AAQAAwAEAAQAAwADAAMAAQABAAEAAQAAAAAAAAD+//7//f/9//3//f/8//z//P/8//z/
/P/8//z/+//6//z//P/8//z/+v/6//r/+v/6//r/+v/6//r/+v/6//r//P/8//z//P/8
//3//f/9//3//f/9//3//f/9//7//v/+//7///////3//f/9//7/AAAAAAAAAQD/////
/////wEAAQABAAIAAAABAAEAAQABAAEAAQABAAAAAAAAAAAA/v/+//7//f//////////
/wEAAQABAAEAAAAAAAAAAAD+//7//v/+//7//f/9//3//f/8//z//P/8//z//P/8//z/
/P/8//z//P/8//z//P/8//z//P/8//z//P/7//v/+//7//v/+//7//v/+//6//r/+//7
//v/+//7//v/+//5//n/+f/5//v/+v/6//r/+v/6//r/+//7//v/+//6//r/+//7//v/
/P/+//7/AAAAAAAAAAACAAIAAgACAAQABAAEAAQABgAGAAYABwAJAAkACgALAAwADAAN
AA0ADQANAA0ADQANAA0ADAALAAgACAAHAAYABwAHAAcABgAFAAUABAADAAEAAQABAP//
AQAAAP///v/9//z/+v/5//j/+P/4//j/9v/2//b/9v/1//X/9f/1//X/9f/1//X/9P/0
//T/9P/0//T/9P/0//b/9v/2//b/9P/0//T/9P/2//b/9v/2//T/9P/0//T/9v/2//b/
9v/1//X/9f/0//P/8//z//f//v8HABMAIAAvAEAAUgBkAHoAjgCbAJ4AkwB5AEoAEwDu
/9n/xf+7/7X/sP+u/7D/r/+t/7D/uP/A/8X/x//O/9P/2v/i/+f/6v/t/+//8P/y//L/
9P/0//L/8v/0//T/9P/0//T/9P/0//T/9P/0//T/9f/1//X/9v/2//b/9v/2//b/9v/2
//f/9//4//j/9//3//f/9//3//f/9//3//f/9//3//j/+P/4//j/+P/6//r/+v/6//r/
+v/6//v/+//7//v//P/6//r/+v/6//r/+v/6//v/+//8//z//P////////8AAAAAAAAB
AAEA//8AAAIAAgADAAMAAwAFAAUABgAGAAcACAAJAAoACgAMAA0ADQAPABAAEAARABIA
EgASABMAFAAUABQAFQAVABUAFgAXABcAFwAXABcAFwAXABgAGAAYABYAFQAVABQAFAAU
ABMAEgARABAADwANAA4ADQAMAAsACAAHAAYABQAGAAUABAADAAAAAAD////////9//3/
/f/9//z//P/8//z//P/7//v/+//7//r/+v/8//z//P/8//r/+v/5//j/+P/4//j/+P/4
//j/+P/4//j/+P/4//j/+v/6//r/+v/6//r/+v/6//r/+//7//v/+//7//v/+//7//v/
/P/8//z//P/9//3/////////AAAAAAAAAAABAAEAAQABAAEAAQABAAEAAgAAAAEAAQAB
AAEAAQABAAEAAAAAAAAAAAACAAIAAgABAAEAAQABAAEA//////////8AAAAAAAAAAAAA
AAAAAAAAAAD////////9//z//P/8//7//v/+//7//v/+//7//v/+//7//v/+//7//v/+
//7//v/+//3//f/9//3//f/9//3//f/9//z//P/9//3//f/9//3//f/9//3//f/9//3/
/f/8//z//P/8//z//P/9//3//f/9//z//P/9//3//f/8//z//P/8//z//P/8//z//P/8
//z//P/8//z//P/8//z//P/8//z//P/8//z//P/8//z//P/+//7//v/+////AAABAAIA
AwAEAAUABgAIAAgACAAIAAoACgAKAAsACwALAAwADQAOAA4ADwAPAA8ADwAPAA8ADQAN
AAwACwAKAAoACQAIAAcABwAHAAYABwAHAAYABQADAAMAAwABAAEAAAD///7//f/8//r/
+f/4//j/+P/4//j/+P/4//j/9//3//f/9//3//f/9//3//b/9v/2//b/9v/2//b/9v/2
//b/9v/2//b/9v/2//b/9v/2//b/9v/2//b/9v/2//j/+P/4//j/+f/5//n/+P/3//f/
9//3//z/AQALABgAIwA0AEQAVgBqAIAAkwCeAJ0AkwB2AEMADgDt/9f/w/+5/7T/sP+w
/6//rf+s/7L/vP/D/8f/zP/P/9b/3v/l/+r/7f/x//L/8v/0//T/9v/0//T/9v/2//b/
9v/2//b/9v/2//b/9v/4//n/+f/5//r/+v/6//r/+v/6//r/+v/5//n/+v/6//n/+f/5
//n/+f/5//n/+f/5//n/+f/6//r/+v/6//r/+v/6//r/+v/6//r/+v/7//3//f/9//7/
/v/+//7//v/+//7//v//////AAAAAAAA////////AAACAAIAAwADAAEAAgAEAAQABQAF
AAUABwAHAAgACAAJAAoACwAMAAwADAANAA0ADwAQABAAEQASABIAEgATABQAEgASABMA
EwATABQAFQAVABUAFQAVABUAFwAYABgAGAAYABcAFwAWABYAFgAVABQAFQAUABMAEQAQ
AA8ADgANAAwACwAKAAkACgAJAAgABwAGAAYABQAFAAMAAQABAAEAAQAAAAAAAAAAAAAA
///////////+//7//P/8//z//P/8//z/+//6//z//P/8//z//P/8//z//P/8//z//P/8
//7//v/+//7//P/8//z//P/8//3//f/9/////////////////wAAAAAAAAAAAQABAP//
/////wAAAAAAAAAAAQABAAEAAQABAAEAAQABAAIAAgADAAMAAwAFAAUABQAFAAQABAAE
AAQABAAEAAQAAwADAAMAAwADAAMAAwADAAMAAgACAAIAAgACAAIAAgACAAIAAQABAAEA
AQAAAAAAAAAAAAAAAAAAAAAAAAAAAAAAAAAAAAAAAAAAAAAAAAAAAAAAAAD/////////
///////9//3//f/8//z//f/9//3//f/9//3//f/9//3//f/9/////v/+//7//P/8//z/
/f/9//3//f/8//z//f/9//3//v/+//7//v/+//7//v/8//z//P/8//z//P/8//z//P/8
//z//P/6//r/+v/6//z//P/8//z//P/8//z//P/+//7//v/+/wEAAgADAAQABgAGAAYA
BgAIAAgACAAIAAgACQALAAsADAANAA4ADgARABEAEQARABEAEQAPAA8ADgANAAwADAAL
AAoACQAJAAkACAAHAAcABgAFAAUABQADAAEAAQAAAAEAAAD///7/+v/5//j/+P/6//r/
+v/6//j/+P/3//f/9//3//f/9//5//n/+P/4//j/+P/4//j/+P/4//j/+P/2//b/9v/2
//T/9P/0//T/9v/2//b/9v/2//b/9v/2//T/9v/3//f/9//2//X/9f/1//f//v8HABMA
IAAvAEAAUgBmAHwAkgChAKYAnwCLAGAAJwD4/93/yf+7/7X/sP+u/67/r/+r/6z/sv+8
/8H/xf/K/9H/1v/g/+n/7P/v//H/8v/y//T/9v/4//b/9v/4//j/+P/4//j/+P/4//j/
+P/4//b/9//3//f/9v/2//b/9v/2//b/9v/2//f/9//4//j/+f/5//n/+f/5//n/+f/5
//n/+f/5//r/+v/6//r/+v/8//z//P/8//z//P/8//3//f/9//3//v8AAAAAAAAAAP7/
/v/+//////8AAAAAAAABAAEAAQACAAIAAgADAAMAAwAEAAYABgAHAAcABwAJAAkACgAK
AAsADAANAA4ADgAMAA0ADQAPABAAEAARABIAEgASABMAFAAUABQAFQAVABUAFgAXABcA
FwAXABcAFwAXABgAGAAYABoAGQAZABgAGAAYABcAFgAVABQAEwARABAADwAOAA0ADAAL
AAoACQAIAAcABgAFAAQABAADAAMAAwABAAEAAQD///7//v/+//7//v/9//3//f/9//z/
/P/8//z//P/8//r/+v/5//j/+v/6//r/+v/6//r/+v/6//r/+v/6//r//P/8//z//P/8
//z//P/8//z//f/9//3//f/9//3//f/9//3//v/+//z//P/9//3//f/9//3//v/+//7/
/v//////////////////////AAD+/////////wEAAQABAAEAAAAAAAAAAAACAAIAAgAB
AAEAAQABAAEAAQABAAEAAQAAAAAAAAAAAAAAAAAAAAAA/v/9//3//f/9//z//P/8//z/
/P/8//z//P/8//z//P/8//z//P/8//z//P/8//z//v/+//3//f/9//3//f/9//v/+//7
//r/+v/7//v/+//7//v/+//7//v/+//7//v//f/8//z//P/8//z//P/9//v/+//7//r/
+v/7//v/+//6//r//P/+//7//v/+////AAABAAIAAwAEAAUABgAGAAYABgAGAAYABwAJ
AAkACAAJAAoACgANAA0ADQANAA0ADQALAAsACgAJAAgACAAHAAYABQAFAAUABAADAAMA
AgABAAEAAQD///3//f/8//v/+v/5//j/9v/1//T/9P/0//T/9P/0//b/9v/1//X/9f/1
//X/9f/3//f/9v/2//T/9P/0//T/9P/0//T/9P/0//T/9P/0//b/9v/2//b/9v/2//b/
9v/2//b/9v/2//b/9v/1//f/9f/0//P/9f/7/wMADAAZACcAOABHAFgAbACAAJIAmgCX
AIgAZwAxAAAA4//O/73/tf+v/63/rv+w/67/q/+x/7r/wv/G/8n/z//U/9v/5P/o/+v/
7v/v//H/8v/y//T/9P/0//T/9P/2//b/9P/0//T/9P/2//b/9v/2//X/9f/0//P/9P/0
//T/9P/0//T/9P/0//P/8//0//T/9f/1//X/9f/1//X/9f/1//X/9f/1//b/+P/4//j/
+P/4//j/+P/4//j/+P/4//n/+f/5//n/+v/6//r/+v/6//r/+v/6//v/+//8//z//P/9
//3//f/+/wAAAAABAAEAAQACAAQABAAFAAUABQAHAAUABgAGAAcACAAJAAoACgAKAAsA
CwANAA4ADgAPABAAEgASABMAFAAUABQAFQAVABUAFgAXABcAFwAXABcAFwAVABYAFgAW
ABYAFQAVABQAFAAUABMAEgARABAADwANAAwACwAKAAkABgAFAAQAAwAEAAMAAgABAAAA
AAD////////9//3//f/9//z//P/8//z//P/7//v/+//7//r/+v/6//r/+v/6//z//P/7
//r/+v/6//r/+v/6//r/+v/6//r/+v/6//r/+v/6//r/+v/6//r/+v/6//j/+f/5//n/
+f/5//n/+f/7//v//P/8//z//P/9//3//f/9//3//v/+//7//v//////////////////
////AAD+////////////////////AAAAAAAAAAD+//7//v/9////////////////////
///8//z//P/8//z//P/8//z//P/7//v/+//7//r/+v/6//r/+v/6//r/+v/6//r/+v/6
//r/+v/6//r/+v/6//r/+v/6//n/+f/7//v/+//7//v/+//7//r/+v/7//v/+//7//v/
+//7//v/+//7//v/+//6//r/+v/6//r/+v/7//v/+//7//r/+v/7//v/+//6//r/+v/6
//r/+v/6//v//P/9//7///8AAAEAAgACAAIAAgACAAQABAAFAAcABwAIAAkACgAKAAsA
CwALAAsACwALAAkACQAIAAcABgAGAAUABAADAAMAAwACAAEAAQAAAP///////////f/9
//z/+//6//n/+P/2//X/9P/0//T/9P/0//T/9P/0//P/8//z//P/8//z//P/8//y//L/
8v/y//L/8v/y//L/8v/y//L/8v/y//L/8v/y//L/8v/y//L/8v/0//T/9P/0//T/9P/0
//X/8//1//T/8//z//P/9f/8/wUADwAaACkAOgBKAF4AcgCIAJcAmgCVAIEAWAAjAPb/
3f/J/7v/s/+s/6r/qv+p/6n/qv+y/7z/wf/F/8r/z//W/+D/5//q/+3/7//w//D/8v/y
//L/8v/y//T/9P/y//L/8v/y//L/8v/y//L/9P/1//X/9f/0//T/9P/0//b/9v/2//b/
9f/1//b/9v/3//f/9//3//f/9//3//f/9//3//f/+P/2//b/9v/2//b/9v/2//b/9P/0
//T/9f/1//X/9f/2//b/9v/2//b/9v/2//b/9//3//j/+P/4//n/+f/5//r/+v/6//v/
+//7//z//v/+/////////wEAAQACAAIAAwAEAAUABgAGAAYABwAHAAkACgAKAAsADAAM
AAwADQAOAA4ADgAPAA8ADwAQABEAEQARABEAEQARABEAEgASABIAEgARABEAEAAQABAA
DwAOAA0ADAALAAkACgAJAAgABwAEAAMAAgABAAAA///+//3//P/8//v/+//7//n/+f/5
//v/+v/6//r/+P/4//f/9//3//f/9v/2//b/9v/2//b/9v/2//X/9P/2//b/9v/2//b/
9v/2//b/9v/2//b/9v/2//b/9v/2//b/9v/2//b/+P/5//n/+f/3//f/9//3//f/9//4
//j/+v/6//v/+//5//n/+f/6//z//P/8//3//f/9//3//f/9//3//f/+//z//f/9//3/
/f/9//3//f/8//z//P/8//r/+v/6//n/+f/5//n/+f/5//n/+f/5//r/+v/6//r/+P/4
//j/+P/6//n/+f/5//n/+P/4//j/+P/4//j/+P/4//j/+P/4//j/+P/4//j/+P/4//j/
+P/4//j/9//3//f/9//3//f/9//3//f/9v/0//X/9f/1//f/9//3//f/9f/1//X/9f/3
//b/9v/2//b/9v/2//f/9//3//f/9v/2//f/9//3//j/+P/2//b/9v/2//b/9v/2//b/
9v/2//b/9v/2//b/9v/2//b/9v/2//b/9v/4//j/+P/4//n/+v/7//z//f/+////AAAC
AAIAAgACAAIAAwAFAAUABgAHAAgACAALAAsACwALAAkACQAHAAcABgAFAAQABAADAAIA
AQABAAEAAAD//////v/9//3//f/9//v/+//6//n/+P/3//b/9P/z//L/8v/w//D/8P/w
/+7/7v/t/+3/7//v/+//7//v/+//7v/u/+7/7v/u/+7/7v/u/+7/7v/u/+7/7v/u/+7/
7v/u/+7/7v/u/+7/7v/u/+7/7v/u//D/7v/v/+//7//u/+3/7f/t/+//9P/7/wUAEAAf
ADAAQABUAGoAgACTAJwAlwCHAGQALwD6/9v/xf+1/63/qP+k/6T/pf+h/6D/pv+u/7X/
uf++/8P/yv/U/93/4v/l/+X/6P/o/+r/7P/s/+r/6v/s/+z/7v/u/+7/7v/u/+7/7v/u
/+7/7//v/+//8P/w//D/8P/w//D/8P/w//H/8f/y//L/8f/x//H/8f/x//H/8f/x//H/
8f/x//L/8v/y//L/8v/y//L/8v/y//L/8v/y//P/8//z//P/9P/0//T/9P/0//T/9P/0
//X/9f/2//b/9v/3//f/9//4//j/+P/5//n/+f/6//z//P/9//3//f//////AAAAAAEA
AAABAAIAAgAEAAUABQAHAAgACAAJAAoACgAKAAsADAAMAAwADQANAA0ADgAPAA8ADwAP
AA8ADwAPABAAEAAQABAADwAPAA4AEAAQAA8ADgANAAwACwAJAAgABwAGAAUABAADAAIA
AQAAAP///v/9//r/+v/5//n/+f/3//f/9//1//T/9P/0//b/9v/1//X/8//z//L/8v/y
//L/8v/y//L/8v/x//D/8v/y//L/8v/y//L/8v/y//D/8P/w//D/8v/y//L/8v/y//L/
8v/y//L/8//z//P/8//z//P/8//z//P/9P/0//T/9P/1//X/9f/1//X/9v/2//b/9v/3
//f/9//3//f/9//3//f/+P/2//f/9//3//f/9//3//f/9v/2//b/9v/2//b/9v/1//X/
9f/1//X/9f/1//X/9f/0//T/9P/0//L/8v/y//L/9P/z//P/8//z//L/8v/y//L/8v/y
//L/8v/y//L/8v/w//D/8P/w//D/8P/w//D/8P/w/+//7//x//H/8f/x//H/8f/x//D/
8P/x//H/8f/x//H/8f/x/+//7//v/+//8f/w//D/8P/w//D/8P/x//H/8f/x//D/8f/z
//T/9f/2//j/+P/6//r/+v/6//r/+v/6//v//f/9//7///8AAAAAAQABAP//////////
//////7//f/8//z/+//6//n/+f/5//j/9//3//b/9f/1//X/9f/z//P/8v/x//D/7//u
/+z/6//q/+r/6v/q/+r/6v/q/+r/6f/p/+n/6f/p/+n/6f/p/+j/6P/o/+j/6P/o/+j/
6P/o/+j/6P/o/+j/6P/o/+j/6P/o/+j/6P/q/+r/6v/q/+j/6P/o/+j/6f/p/+n/6P/n
/+f/6f/v//b///8LABoAKQA6AEoAXgByAIQAjQCKAHsAVwAiAO//0P+7/63/pf+h/57/
nv+g/5//nf+g/6r/sP+z/7f/vv/D/8r/0v/X/9r/2//d/+D/4v/i/+L/4v/i/+L/5P/k
/+T/5P/k/+T/5P/k/+T/5P/k/+X/5f/l/+b/5v/m/+b/5v/m/+b/5v/l/+X/5v/m/+f/
5//n/+f/5f/l/+X/5f/n/+f/5//o/+j/6P/o/+j/5v/m/+b/5v/m/+b/5v/n/+f/5//n
/+j/6P/o/+j/6P/q/+r/6v/r/+v/7P/s/+z/7f/t/+3/7v/s/+z/7f/t/+3/7v/w//D/
8f/x//H/8//z//T/9P/1//b/9//4//j/+P/5//n/+//8//z//f/+/wAAAAABAAIAAAAA
AAEAAQABAAIAAwADAAMAAwADAAMAAQACAAIAAgACAAEAAQAAAAAAAAD///7//f/8//v/
+f/4//f/9v/1//T/8//y//H/8P/v/+7/7f/q/+r/6f/p/+n/5//n/+f/5//m/+b/5v/m
/+b/5f/l/+X/5f/k/+T/4v/i/+L/4v/k/+T/4//i/+L/4v/i/+L/4v/i/+L/4v/i/+L/
4v/i/w==
         </WaveFormData>
      </LeadData>
      <LeadData>
         <LeadByteCountTotal>10000</LeadByteCountTotal>
         <LeadTimeOffset>0</LeadTimeOffset>
         <LeadSampleCountTotal>5000</LeadSampleCountTotal>
         <LeadAmplitudeUnitsPerBit>4.88</LeadAmplitudeUnitsPerBit>
         <LeadAmplitudeUnits>��V</LeadAmplitudeUnits>
         <LeadHighLimit>2147483647</LeadHighLimit>
         <LeadLowLimit>268435456</LeadLowLimit>
         <LeadID>II</LeadID>
         <LeadOffsetFirstSample>0</LeadOffsetFirstSample>
         <FirstSampleBaseline>0</FirstSampleBaseline>
         <LeadSampleSize>2</LeadSampleSize>
         <LeadOff>FALSE</LeadOff>
         <BaselineSway>FALSE</BaselineSway>
         <ExcessiveACNoise>FALSE</ExcessiveACNoise>
         <MuscleNoise>FALSE</MuscleNoise>
         <LeadDataCRC32>3895770412</LeadDataCRC32>
         <WaveFormData>
AAAAAAAAAAABAAIAAwAEAAQABAAEAAQABAAEAAQABAAFAAYABwAIAAcABgAFAAQABwAI
AAkACgAKAAoACgAKAAoACgAKAAoACwAMAA0ADgAMAAwADAAMAA0ADgAPABAAEgASABIA
EgAUABQAFAAUABUAFgAXABgAFgAWABYAFgAZABoAGwAcABoAGgAaABoAGgAaABoAGgAc
ABwAHAAcABsAGgAZABgAGAAYABgAGAAVABQAEwASABEAEAAPAA4ADgAOAA4ADgALAAoA
CQAIAAoACgAKAAoACAAIAAgACAAGAAYABgAGAAgACAAIAAgABwAGAAUABAAFAAYABwAI
AAYABgAGAAYABgAGAAYABgAIAAgACAAIAAYABgAGAAYABwAIAAkACgAIAAgACAAIAAgA
CAAIAAgACgAKAAoACgAJAAgABwAGAAcACAAJAAoACgAKAAoACgAKAAoACgAKAAwADAAM
AAwACwAKAAkACAAKAAoACgAKAAkACAAHAAYABgAGAAYABgAHAAgACQAKAAcABgAFAAQA
BQAGAAcACAAGAAYABgAGAAQABAAEAAQABQAGAAcACAAFAAQAAwACAAMABAAFAAYABAAE
AAQABAAEAAQABAAEAAYABgAGAAYABQAEAAMAAgADAAQABQAGAAQABAAEAAQAAgACAAIA
AgADAAQABQAGAAUABAADAAIAAwAEAAUABgAIAAgACAAIAAsADAANAA4AEAASABQAFgAT
ABMAEgASABQAEwASABIAFAAUABUAFQATABMAEwARABAADwANAAsACgAGAAMAAgADAAQA
BAAEAAAA//////7//P/8//v/+//9//7///////7//f/6//j/+P/5//r/+//7//r/+f/4
//r/+v/6//v//f/9//3//f/6//n/+f/4//n/+v/7//z/+v/6//r/+v/6//r/+v/7//3/
/f/9//3//P/7//r/+f/8//z/+//7//z//P/4//b/9v/4//7/BgAPABQAFwAaAB8AKAA0
AEUAVQBfAGMAWAA9ABgA+//o/9r/1P/f/+//9f///w0AFAASABIADgAJAAoACgAKAAgA
AwD/////AgADAAUACQAJAAkABgACAP///v/9//z/+//8//3//f/+//z//P/8//z//P/8
//z/+v/8//z//f/9//z/+//6//n/+v/7//z//f/7//v/+//7//v/+//7//v//f/9//3/
/f/9//z/+//6//r/+//8//3//f/8//v/+v/6//r/+v/6//z//P/8//z/+//7//r/+f/6
//v//P/9//3//f/9//7//f/9//3//f/+////AQADAAIAAgABAAEAAwADAAMAAwABAAEA
AgADAAMABAAFAAUABgAHAAgACwAKAAsACgAKAA0ADgAQABEAEAAQABEAEQAPABAAEQAR
ABMAEwAUABQAEwATABIAEQASABMAFQAWABQAEwASABAAEAAQAA4ADgAOAA0ADQANAAoA
CQAHAAUABQAEAAQABQACAAEAAAAAAP////////3//f/9//7//v/7//z/+//5//r/+v/5
//r/+f/5//n/+f/3//f/9//3//f/+P/5//v/+P/3//b/9v/4//n/+P/5//j/+P/4//j/
+f/5//n/+P/6//v/+//7//j/+P/3//b/9//4//n/+v/4//j/+P/5//n/+v/6//n/+v/7
//z//f/8//v/+//6//v//P/8//3//f/8//v/+v/6//r/+v/5//n/+v/8//3/+v/5//j/
9//4//j/+f/6//j/+P/4//j/+P/4//f/9v/4//j/+P/4//f/9v/1//T/9v/2//b/9//4
//f/9v/2//T/9P/0//P/8//0//X/9//0//P/8v/x//L/8v/z//T/8v/y//L/8v/y//L/
8f/x//H/8v/z//X/8v/x//D/8P/x//H/8v/z//L/8f/w/+//8P/w//D/7//w//D/8f/x
/+//7f/u//D/8P/w//D/8P/w//D/8P/u/+7/7v/u/+//8P/x//L/8f/w/+//7v/w//D/
8P/w//D/8P/w//D/8v/y//L/8v/0//b/+P/6//z//P/8//z//f/+/wAAAQACAAIAAQAA
AP7//v/+////AAABAAIAAwD///z/+//5//n/+f/2//T/8v/y//L/8f/u/+z/6//r/+v/
7P/t/+3/7P/s/+v/6v/r/+v/6//p/+j/5//n/+f/5f/m/+b/5v/n/+j/6f/q/+r/6f/o
/+f/6f/p/+n/6v/o/+j/6P/o/+b/5v/m/+b/5//o/+n/6v/q/+n/6P/n/+j/6f/q/+v/
6f/q/+r/6f/n/+b/6P/q/+r/6v/q/+r/7P/z//j//f8CAAcADgAaACcAMwBBAEkASAA7
ACAA///o/9r/zv/J/8//3f/j/+///v8GAAgABgABAPz/+P/0//D/7f/p/+n/8P/1//f/
9//3//X/8v/w/+v/7f/t/+3/7f/r/+v/6v/q/+z/7P/s/+z/7v/u/+7/7P/r/+r/6v/p
/+v/6//r/+v/6f/p/+n/6f/p/+n/6f/p/+v/6//r/+v/6v/p/+j/5//q/+r/6v/q/+n/
6f/p/+n/6v/q/+r/6v/s/+z/7P/s/+r/6v/q/+r/6//t/+7/7//u/+3/7P/r/+3/7f/t
/+7/7//v/+//7//t/+3/7v/v//H/8v/y//P/8v/x//D/7//w//H/8//1//X/9v/3//f/
9v/1//T/9f/3//n/+f/6//j/+P/5//n//P/8//3//f///wAAAQABAP7//f/9//z///8B
AAIAAwABAAEAAgACAAEAAQABAAAAAgACAAAAAAD9//v/+v/5//r/+//7//v/+f/2//T/
8//0//P/8v/y//P/8//z//H/7v/t/+3/7P/u//D/8P/v/+3/7P/q/+r/7f/t/+3/7f/t
/+3/7f/t/+r/6v/q/+v/7P/t/+7/8P/w/+//7P/r/+7/7v/u/+7/7//v/+//7v/u/+//
7//v/+//8P/w//D/7//u/+3/7P/t/+7/7//x//H/8v/y//H/7//v/+//7//x//H/8v/y
//L/8v/x//H/8P/w//D/8P/y//L/8v/x/+//7v/u/+3/7v/v//D/8f/v/+7/7v/u/+7/
7v/u/+7/7v/u/+3/7P/s/+z/7P/s/+7/7v/u/+7/7f/s/+v/6//r/+v/6//s/+z/7P/s
/+v/6v/q/+r/6//s/+3/7v/v/+3/7P/s/+z/7P/s/+z/7P/s/+z/6//r/+n/6P/n/+f/
6P/p/+r/7P/q/+n/6f/p/+n/6f/p/+n/7P/s/+z/6//p/+j/6P/n/+v/6//s/+r/6v/q
/+r/6f/o/+f/5v/n/+j/6f/q/+j/6P/o/+j/6v/s/+7/8P/x//L/8//0//b/9v/2//b/
+f/5//r/+v/5//j/+P/4//n/+//8//3//P/7//j/9P/z//H/7//v/+7/7P/s/+z/6//p
/+f/5P/l/+X/5P/k/+T/4//j/+T/5P/k/+P/4//k/+P/4//j/+L/4f/g/+D/4P/g/+D/
4P/i/+L/4//j/+H/4f/h/+H/4//k/+T/5P/j/+L/4f/g/+H/4v/j/+T/4v/i/+P/4//l
/+X/5f/l/+X/5f/l/+b/5P/j/+P/4v/k/+b/5P/k/+j/7P/y//X/+P/9/wIACwAYACYA
NQBBAEcARQA0ABUA/P/v/+b/3v/i/+3/9//9/wkAFQAYABgAFAAKAAMAAgD+//r/9P/v
/+3/8//2//n/+f/3//H/7f/q/+b/5//o/+n/6v/r/+n/6f/o/+j/6v/q/+r/6v/q/+r/
6v/o/+f/5v/m/+X/5v/n/+j/6f/o/+f/5v/l/+b/5//o/+n/6//r/+v/6//q/+n/6P/n
/+r/6v/q/+r/5//n/+f/5//q/+r/6v/q/+r/6v/q/+r/6v/q/+r/6v/s/+3/7f/t/+z/
6//q/+n/6//r/+v/7P/t/+3/7f/t/+3/7f/u/+//8f/y//L/8//x//H/8f/x//P/8//0
//X/9f/2//f/9//1//X/9f/3//n/+//7//z/+v/6//v/+//+//7/////////AAABAAEA
/////wAAAAABAAMABAAFAAQAAwADAAIAAwADAAMAAgACAAIAAAAAAP3/+//6//n/+v/7
//v/+//4//b/9f/1//T/8//y//L/8//z//P/8f/w/+//7//u//D/8v/y//H/7//u/+z/
7P/v/+//7//v/+//7//v/+//7f/s/+v/6//s/+3/7v/w//D/7//s/+v/7v/u/+7/7v/x
//H/8f/w/+7/7//v/+//8P/y//P/9P/y//L/8v/y//D/8P/w//H/8//0//T/8//x//H/
8f/x//L/8//1//b/9f/0//L/8f/0//T/9P/0//T/9P/0//P/8P/w//H/8f/y//P/9P/1
//P/8v/y//L/8v/y//L/8v/0//T/8//y//D/8P/w//D/8v/y//L/8v/x//D/7//v//H/
8f/x//L/8v/y//L/8f/u/+7/7v/v//D/8f/y//P/8v/w/+//7v/u/+7/7v/u//D/8P/v
/+//7P/s/+z/7f/u/+//8P/y//H/7//u/+3/7//v/+//7//w//D/8P/v/+z/7P/t/+3/
7//x//L/9P/0//T/9P/3//j/+f/6//3//v///wAA//////7//v8AAP///v/+//7//v//
/////f/9//3/+//5//n/+P/3//b/8v/v/+7/7//w//D/8P/u/+3/7f/s/+z/7P/r/+v/
7f/u/+//7//s/+v/6P/m/+j/6f/q/+v/6v/q/+r/6v/q/+r/6v/r/+3/7f/t/+3/7P/r
/+v/6v/r/+z/7f/u/+z/7P/s/+z/7P/s/+z/7f/v/+//7//v/+7/7f/s/+v/7f/u/+7/
7//w/+z/7P/o/+j/6v/w//r/AQAGAAkADAARABwAKgA5AEcAUwBTAEQAJwAEAOv/3P/S
/9D/3f/r//P//f8LABAADgAKAAQAAQAAAAAAAAD+//f/8//1//b/+f/7//3////9//r/
9P/z//L/8f/w/+//8v/z//P/9P/z//L/8f/w//D/8P/w/+7/7//w//L/8//y//H/8P/v
//D/8f/y//P/8f/x//H/8f/x//H/8f/x//P/8//z//P/8//y//H/8P/y//P/9P/1//X/
9P/z//L/8P/w//D/8P/x//L/8//0//P/8//y//H/8v/z//T/9f/z//P/8//0//X/9f/1
//X/9//3//j/+f/4//j/9//3//j/+f/6//v/+//7//z//f/9//7//////wAAAQACAAUA
AgADAAIAAgADAAQABgAHAAYABgAHAAcACQAKAAsACwANAA0ADgAOAA0ADQAMAAsADQAN
AA4ADgALAAsACwAKAAgACAAGAAYABgAFAAUABQAEAAMAAQD//////v/+/////P/7//r/
+v/5//n/+f/3//f/9//4//j/9f/2//X/8//2//b/9f/2//X/9f/1//X/8//z//P/8//z
//T/9f/3//b/9f/0//T/9//3//X/9f/0//T/9P/0//X/9f/1//T/9f/3//j/+f/4//j/
9//2//f/+P/5//r/+P/4//j/+f/3//j/+P/3//j/+f/6//v/+v/5//n/+P/5//r/+v/7
//r/+v/6//r/+v/6//r/+f/5//r//P/9//z/+//6//n/+v/6//v//P/6//r/+v/6//r/
+v/5//j/+v/6//r/+v/5//j/9//2//j/+P/4//n/+v/5//j/+P/4//j/+P/3//f/+P/5
//v/+P/3//b/9f/2//b/9//4//b/9v/2//b/9v/2//X/9f/1//b/9//5//j/9//2//b/
9//3//j/+f/4//f/9v/1//b/9v/2//X/9v/2//f/9//1//P/9P/2//b/9v/2//j/+P/4
//j/9v/2//b/9v/3//j/+f/6//n/+P/3//b/+P/4//j/+P/6//r/+v/6//z//P/8//z/
AAACAAQABgAGAAYABgAGAAcACQAKAAwACgAJAAgACAAIAAgACQAJAAsACwALAAkABAAD
AAEA//////z/+v/6//r/+v/5//j/9v/1//X/9P/2//b/9f/1//X/9P/z//H/8//z//H/
8P/v/+//7//v//D/8P/w//D/8f/y//P/9f/0//P/8v/x//P/8//0//T/9P/0//T/9P/y
//L/8v/y//P/9P/1//f/9v/1//T/8//1//X/9f/1//b/9v/1//X/8v/y//T/9P/2//b/
+P/8/wMACAALABAAFQAgACwAOQBHAFMAWQBUAEUAKgAJAPD/4P/U/9P/3f/n/+3/9/8G
AAwADAAMAAkABgAEAAAA/v/7//f/9//8/wMABQAHAAcABQAAAPz/+f/7//v/+//7//v/
+//6//r/+P/4//j/+P/5//r/+//6//j/+P/5//n/+//7//v/+//7//v/+//7//n/+f/5
//n/+//7//v/+//5//n/+f/5//z//P/8//z/+//7//v/+//6//r/+v/6//v//P/9//7/
/f/8//v/+v/7//3//v///////////////f/9//3//v8BAAEAAQABAAAA////////AAAC
AAMABQADAAMAAwADAAMAAwAEAAUABgAIAAoACwAKAAkACAAJAAoADQAOABAADgAOAA8A
DwAOAA4ADwAPABEAEgATABMAEwATABQAFAAWABcAFwAXABcAFwAYABgAFQAVABUAFAAV
ABYAFQAWABQAEQAPAA0ADwAPAA4ADQAMAAoACQAJAAYABQAEAAQABwAHAAcABQACAAEA
AQAAAAIABAAEAAMAAwACAAAAAAD//////////wEAAQABAAEA/v/+//7///8BAAEAAQAC
AAEAAQD/////AAAAAAAAAAACAAMABAAEAAMAAwACAAEAAgAEAAUABgAEAAQABAAEAAIA
AgACAAMABQAGAAYABQAEAAMAAgABAAMAAwAEAAQABAAEAAMAAwAEAAQABAAEAAYABgAG
AAUAAgACAAMAAwAFAAUABQAFAAUABAAEAAQAAgACAAIAAgADAAQABAAEAAMAAgABAAAA
AQACAAMABAADAAIAAQABAAEAAQABAAIABAAEAAQAAwAAAAAAAAABAAMAAwADAAMAAQAA
AAAAAAD+//7//v/+////AAAAAAEA/v/+//7///8BAAEAAQACAAIAAQABAAEA////////
//8CAAIAAgABAP///v/+//3///8BAAIAAgACAAIAAgABAAAA///+////AAABAAIAAQAA
AP///v/+//7//v/+/wAAAAAAAAAA/v/+//7//v///wAAAQACAAMABAAFAAYACQAKAAsA
DAAPABAAEQATABIAEgARAA8ADwAQABEAEgARABEAEQARABMAEQAOAA0ADQALAAsACAAD
AAIAAQAAAAIAAgABAAEAAAD+//3//P/9//3//v/+//7//f/9//3/+//6//n/+f/7//v/
/P/8//r/+v/6//r/+v/7//v/+//8//3//v///////v/9//z//f/+////AAD///7//f/8
//r/+//7//v//f/9//3//f/8//v/+//6//v//f/+//z//P/6//j/9v/8/wYADQAUABcA
HAAhACoANABDAFEAXQBhAFoAQwAkAAkA+v/w/+z/9/8FAA0AGQAnAC4ALAAoACAAGQAW
ABQAEgAQAAsABQAFAAgACwALAA0ADwAPAA4ACgAFAAMAAwADAAMAAwADAAIAAgAEAAQA
BAAEAAMAAgABAP7/AAAAAAEAAQD//////////wEAAQABAAEAAQABAAEAAQD/////////
/wEAAQABAAEAAAAAAAAAAAABAAEAAQABAAIAAgACAAIAAAAAAAAAAAADAAQABQAGAAUA
BQAEAAMABQAFAAUABQADAAMAAwAEAAQAAwACAAEABAAFAAcACQAIAAgABwAHAAkACQAJ
AAkACwALAAwADQAMAAwADAALAAwADQAOABEAEAARABAAEAAQABAAEQARABQAFAAVABUA
FAAUABQAEwAWABcAGQAaABkAGQAYABcAGQAZABoAGgAaABsAHAAcABkAGAAVABQAFgAV
ABUAFQASABEADwANAA4ADAALAAsACwALAAsADAAKAAkACAAFAAcABwAIAAgABwAIAAcA
BQAHAAYABAAEAAMAAwADAAMAAQABAAEAAQABAAIAAwAFAAQAAwACAAIABQAFAAMAAwAE
AAQABAAEAAMAAwADAAIAAwAFAAYABwAGAAYABQAEAAQABAAEAAQABAAEAAQABQAEAAQA
AwABAAIAAwAEAAUAAwADAAQABAAGAAYABQAFAAYABgAGAAYABAAEAAQAAwADAAQABgAH
AAYABQAEAAMABQAEAAQABAAGAAYABgAGAAQABAADAAIAAwAEAAUABgADAAIAAQAAAAEA
AAD/////AQABAAEAAgAAAAAAAAD/////AAABAAMAAgABAAAA//8AAAAAAQACAAAAAAAA
AAAA/v/+//3//f///wAAAQADAAIAAQAAAAAAAAD///////8BAAEAAQABAAEAAAD///3/
/f/+/wAAAQD///3//P/9//7///8AAAMABgAJAAwADAAMAAwADAANAA4ADwARABAAEAAP
AA0ADAAMAAwADAAOAA8AEAARAA4ACwAHAAUABAADAAQAAgACAAIAAgACAP///v/8//v/
/f/8//z//P/6//n/+f/4//r/+f/5//n/9//2//X/9f/1//X/9v/2//j/+P/4//j/9v/3
//f/9//4//n/+v/7//v/+v/5//j/+P/4//j/+P/6//r/+v/6//j/+f/5//n/+v/7//z/
/f/8//v/+//6//n/+f/6//7//v/8//z/AAAGAAwADwAUABsAJAAxAEAAUABbAF8AWQBH
ACgADQAAAPf/8P/0/wAABQANABsAJwArACwAKAAeABgAEwAQAAwACAACAAMABwAJAAoA
CwALAAkABQABAP7//v8BAP///////////v/9//v/+v/7//z//f/+//3//P/7//j/+P/4
//n/+f/7//v/+//7//r/+f/4//f/+P/5//r/+//5//n/+f/5//n/+f/5//n/+//8//3/
/v/7//v/+//7//3//v///wAA///+//3//P/6//r/+v/6//v//f/+/////f/9//3//f//
//////8AAP//////////AQABAAIAAwADAAQABAAFAAQAAwACAAEAAgADAAUABwAGAAYA
BgAFAAcABwAHAAkACwANAA0ADgAMAAwADQANABAAEAARABEADwAQABEAEQAPAA8AEAAQ
ABIAEwATABMAEgARABEAEAAQABEAEgASABEAEAANAAwACwAJAAgABwAJAAkACAAHAAQA
AgABAAEAAQABAAEAAgACAAEAAAD9//7//f/9//z//v8AAAAA///9//z/+v/6//z//f/+
/////v/9//z/+//8//z//P/9//3//f/9//7//v/9//r/+f/8//z//P/8//v/+//7//r/
+v/7//v/+//9//7//v/+//z//P/8//z//f/+////AQAAAAAA///9////////////AQAB
AAIAAgABAAAA/v/9////AAABAAIAAQAAAP///f/+//7//////wEAAQABAAEAAAD+//3/
/P/+//7//v/+//3//P/6//j/+v/6//r/+v/6//r/+v/6//n/+P/3//f/+f/5//n/+v/4
//j/+P/3//b/9v/2//f/+f/5//n/+f/3//b/9v/2//f/+P/5//r/+P/4//f/9//2//b/
9v/3//n/+f/5//r/+f/3//b/9f/2//f/+P/5//n/+P/3//X/9v/2//f/9//7//v/+v/5
//j/9//2//n/+v/7//z///8AAAEAAgAEAAQABAAEAAcABwAIAAgABgAEAAMAAgADAAUA
BgAHAAcABwAFAAIA///9//v/+//5//j/+f/6//n/9//1//L/8//z//L/8v/y//H/8f/y
//D/8P/v/+//8P/v/+//7//u/+3/7P/s/+7/7v/u/+7/7v/u/+//7//t/+3/7f/t/+7/
8P/x//L/8f/w/+//7v/v//D/8f/y//D/8P/x//H/7//v/+//7//w//H/8v/0//P/8f/w
/+7/8P/w//L/9P/0//b//P8BAAYACwAOABUAIgAwAD0ASwBXAFcATAA1ABIA9//m/9j/
zv/V/+H/5//v//v/BAAIAAgABgADAAAA/v/8//j/9f/z//f//P8BAAEAAQD///3/+P/2
//X/9f/1//X/9f/z//P/8v/y//L/8v/y//L/8//0//X/9P/y//L/8//z//X/9f/1//X/
8//z//P/8//z//P/8//z//X/9f/1//X/8//z//P/8//2//b/9v/2//P/8//z//P/8v/y
//L/8v/0//T/9P/0//P/8v/x//D/8f/z//T/9f/z//P/8//z//X/9f/1//b/9//3//f/
9//1//X/9v/3//n/+v/6//v/+f/5//n/+f/7//v//P/9//3//v///////f/9//3///8A
AAMABAAGAAQABAAFAAUABgAGAAcABwAJAAoACwALAAoACQAJAAgACQALAAwADQAMAAsA
CwAKAAsACwALAAoADAAMAAoACgAIAAUAAwABAAMAAwACAAEA/v/8//v/+//6//n/+P/4
//n/+f/5//f/9v/1//X/9P/2//j/+P/3//X/9P/y//L/9f/1//X/9f/1//X/9f/1//L/
8v/y//P/9P/1//b/+P/4//f/9P/z//T/9P/0//T/9//3//f/9v/1//X/9P/z//T/9v/3
//j/9v/2//b/9v/2//b/9v/3//n/+v/6//n/+f/5//n/+f/7//v//P/8//r/+v/5//n/
+v/6//r/+v/6//r/+v/5//f/9v/2//X/9//3//f/9//1//T/9P/0//b/9v/2//b/9v/2
//X/9P/y//L/8v/y//P/9P/1//b/8//y//H/8f/z//P/8//0//b/9v/2//X/8v/y//L/
8//1//X/9f/1//P/8v/y//L/9P/0//T/9P/0//T/8//z//D/8P/w//H/8//z//P/9P/y
//H/8f/x//H/8f/x//H/9P/0//T/8//w//D/8f/x//P/8//0//L/8v/y//L/8P/w//D/
8P/x//L/8//0//P/8v/x//D/8v/y//L/8v/y//L/8v/y//P/9P/1//b/+v/8//7/AAAA
AAAAAAABAAEAAgACAAEAAgACAAIAAgADAAMAAwADAAUAAwAAAP///P/5//j/9P/y//L/
8v/y//H/8P/u/+3/6//q/+r/6v/q/+v/7f/u/+z/6//r/+v/6//q/+n/6f/n/+f/6P/o
/+b/5v/m/+b/5//p/+r/6//q/+n/6P/n/+r/6v/q/+r/6P/o/+j/6P/o/+j/6P/o/+r/
6//r/+v/6f/p/+n/6f/r/+v/7P/s/+//7f/s/+r/6P/o/+j/6v/s//T/+/8AAAEAAgAH
ABAAHgArADsASQBPAEgANQAUAPf/5P/a/9j/3f/r//X/+/8HABAAEgAQAAwABwAEAAIA
/v/6//P/7f/t//L/9//5//3//f/9//j/8v/t/+3/7f/t/+3/7v/v/+//8P/v/+7/7f/s
/+3/7v/v/+7/7v/u/+//7//v/+//7//v//H/8f/x//H/8P/v/+7/7f/v/+//7//v/+3/
7f/t/+3/7P/s/+z/7P/s/+3/7v/v/+//7v/t/+z/7f/u/+//8P/w//D/8P/w/+7/7//v
/+//8P/x//L/8//w/+//7v/u//D/8f/y//P/8f/x//L/8//z//T/9P/1//f/9//3//f/
9v/1//X/9f/2//j/+v/7//n/+f/5//v/+f/7//v//P/9//7/AAABAAEAAAAAAP//AAAC
AAQABQADAAMABAAEAAQABQAFAAUABwAHAAgACAAFAAUABQAEAAYABgAEAAQAAwABAAAA
///9//3//P/7//v/+v/6//v/+f/3//X/9P/1//X/9f/z//T/8//z//L/8P/y//L/8f/y
//L/8f/y//D/7//u/+3/7//v/+//7//u/+7/7v/v/+//7//v//D/8//z//H/8f/x//D/
7//u//L/8//0//T/8//z//L/8f/v//D/8P/w//H/8v/z//T/8//y//H/8f/z//T/9P/z
//P/8//z//P/8f/x//L/8v/0//T/8//z//P/8v/x//D/8v/y//L/8f/w//D/8f/x//H/
8f/x//H/8//y//L/8v/x//D/7//u/+//8P/w//D/7//u/+3/7P/q/+r/6v/q/+z/7P/s
/+3/7v/t/+z/7P/s/+z/7P/r/+z/7P/s/+3/6//r/+v/6//t/+z/7P/s/+v/6v/p/+j/
6f/q/+r/6//q/+r/6v/r/+r/6f/o/+j/6f/p/+r/6//q/+n/6P/n/+n/6v/r/+v/6//s
/+7/7//z//X/+P/5//r/+//8//v/+//6//r//P/7//r/+v/6//r/+//7//j/9//2//P/
8//z//L/8f/w/+z/6f/o/+n/6v/q/+r/6P/n/+f/5v/l/+T/4v/h/+P/5P/l/+X/5P/j
/+D/3v/f/9//3//f/+L/4v/i/+L/4f/g/9//3//h/+H/4f/h/9//3//g/+D/4v/i/+L/
4v/i/+L/4v/i/+H/4P/f/9//4v/j/+T/5f/k/+P/4v/h/+L/4v/h/+H/5P/k/+L/4P/e
/+D/5v/w//X/+v///wIABwAUACIAMQA/AEcARQA0ABUA9v/n/9z/1P/a/+f/7//5/wkA
EQASABAACAD8//f/9P/y//L/8P/p/+f/6f/q/+n/6f/r/+v/6f/m/+T/4//i/+H/4P/f
/+H/4f/g/+D/3v/e/97/3v/c/9z/3P/a/9z/3v/h/+P/4v/h/+D/3//f/9//3//f/9//
3//f/9//3f/d/93/3f/f/9//3//f/9//3v/d/9z/3P/d/97/3//g/+D/4P/g/9//3v/d
/9z/3f/e/9//4P/f/9//3v/d/9//3//f/9//4f/h/+H/4v/i/+H/4P/f/+D/4f/j/+X/
5P/k/+P/4//j/+P/4//j/+X/5f/m/+f/5v/m/+b/5f/m/+f/6P/r/+r/6//q/+r/7P/s
/+3/7f/u/+7/7//v/+3/7v/v/+//8P/x//P/9P/z//P/8v/x//H/8f/y//L/8f/x//H/
8P/u/+7/7P/s/+3/6//q/+n/6P/n/+X/4//j/+L/4v/j/+L/4f/g/+D/4P/f/97/2//b
/9v/3P/c/9n/2v/Z/9f/2P/Y/9f/2P/Z/9n/2f/Z/9f/1//X/9f/1//Y/9n/2//Z/9f/
1f/W/w==
         </WaveFormData>
      </LeadData>
      <LeadData>
         <LeadByteCountTotal>10000</LeadByteCountTotal>
         <LeadTimeOffset>0</LeadTimeOffset>
         <LeadSampleCountTotal>5000</LeadSampleCountTotal>
         <LeadAmplitudeUnitsPerBit>4.88</LeadAmplitudeUnitsPerBit>
         <LeadAmplitudeUnits>��V</LeadAmplitudeUnits>
         <LeadHighLimit>2147483647</LeadHighLimit>
         <LeadLowLimit>268435456</LeadLowLimit>
         <LeadID>V1</LeadID>
         <LeadOffsetFirstSample>0</LeadOffsetFirstSample>
         <FirstSampleBaseline>0</FirstSampleBaseline>
         <LeadSampleSize>2</LeadSampleSize>
         <LeadOff>FALSE</LeadOff>
         <BaselineSway>FALSE</BaselineSway>
         <ExcessiveACNoise>FALSE</ExcessiveACNoise>
         <MuscleNoise>FALSE</MuscleNoise>
         <LeadDataCRC32>2720395771</LeadDataCRC32>
         <WaveFormData>
+P/4//j/+P/4//j/+P/4//j/+P/4//j/+P/4//j/+P/3//b/9f/0//L/8v/y//L/8v/y
//L/8v/x//D/7//u/+7/7v/u/+7/7f/s/+v/6v/p/+j/5//m/+X/5P/j/+L/4P/g/+D/
4P/e/97/3v/e/9z/3P/c/9z/3P/c/9z/3P/c/9z/3P/c/9z/3P/c/9z/3f/e/9//4P/h
/+L/4//k/+b/6P/q/+z/7f/u/+//8P/y//L/8v/y//P/9P/1//b/9v/2//b/9v/2//b/
9v/2//b/9v/2//b/+P/4//j/+P/4//j/+P/4//j/+P/4//j/+P/4//j/+P/4//j/+P/4
//j/+P/4//j/+P/4//j/+P/4//j/+P/4//j/+P/4//j/+P/4//j/+P/2//b/9v/2//b/
9v/2//b/9P/0//T/9P/0//T/9P/0//T/9P/0//T/8v/y//L/8v/0//T/9P/0//T/9P/0
//T/9P/0//T/9P/y//L/8v/y//T/9P/0//T/9v/2//b/9v/0//T/9P/0//T/9P/0//T/
9P/0//T/9P/0//T/9P/0//b/9v/2//b/9v/2//b/9v/2//b/9v/2//b/9v/2//b/9P/0
//T/9P/2//b/9v/2//b/9v/2//b/9v/2//b/9v/2//b/9v/2//b/9v/2//b/9v/2//b/
9v/2//b/9v/2//b/9v/2//b/9v/2//b/9v/2//b/9v/2//r//P/+/wAAAgACAAIAAgAE
AAQABAAEAAQAAgACAP///P/8//r/+f/6//r/+f/4//T/8v/w//D/7f/s/+v/6v/s/+3/
7//v/+//7//v/+//7//v/+//8P/x//L/8v/y//L/8v/y//T/9P/0//T/9P/1//X/9f/1
//b/9v/2//b/9v/2//b/9//3//f/9//3//f/+P/4//j/+P/4//j/+P/7//v/+v/6//r/
+//7//v/+//7//v/+//7//v/+//7//v/+//9/wAAAwAFAAcACQAJAAQA///8//T/7//n
/97/0f/H/8D/wf/L/93/9v8XAC8AQgBbAHEAdQBoAE8AMgAmACQAHQAQAAQAAADz/+L/
3v/c/9b/2P/j/+z/8v/4//z//P/9/wAAAQABAAEAAQAAAAAAAAAAAAAAAAAAAAAAAgAC
AAIAAgACAAIAAgACAAIAAgACAAIAAgACAAIAAgACAAIAAgACAAIAAgACAAEAAQABAAEA
AQABAAEAAQABAAMAAgACAAIAAAAAAAAAAAABAAEAAQABAP///f/9//3///////7//v/+
//3//f/9//3//f/8//v/+//7//v/+v/6//r/+f/4//f/9//2//X/9//3//b/9f/0//P/
8v/y//H/8P/w/+//7v/u/+7/7P/s/+z/7P/r/+n/6f/p/+n/6//q/+r/6v/q/+r/6v/q
/+r/6v/q/+v/7f/t/+7/7v/u//D/8P/x//L/9P/1//b/+P/5//r//P/7//z//f/+/wEA
AgACAAIAAwADAAQABAAFAAUABgAGAAYABgAGAAYABwAHAAcABwAHAAcABwAHAAcACAAI
AAgACAAIAAgACAAIAAgACAAIAAgACAAIAAkABwAHAAcABgAHAAcABwAHAAcABwAHAAYA
BwAHAAgACAAGAAYABgAGAAYABgAFAAUABQAFAAMAAwAEAAQABAAEAAUABQAFAAUABAAD
AAIAAQADAAMAAwADAAMAAwADAAMAAwADAAMAAwADAAMAAwADAAMAAwADAAMAAwADAAMA
AwADAAMABAAEAAIAAgACAAIABAAEAAQABAAEAAQABAAEAAQABAAEAAQABAAEAAQABAAG
AAYABgAGAAYABgAGAAYABAAEAAQABAAFAAUABQAFAAcABgAGAAYABgAGAAcABwAHAAcA
BwAHAAUABQAFAAUABQAFAAUABQAFAAUABQAFAAUABQAFAAUABQAFAAUABQAFAAUABQAF
AAcACAAIAAgACAAIAAgABgAGAAYABgAIAAgACAAIAAYABgAGAAYACAAIAAgACAAIAAgA
CAAIAAYABgAGAAYACAAIAAgACAAJAAoACwAMAA8AEAARABIAFAAUABQAFAAUABQAEgAS
ABEAEAAQAA4ADQAMAAwACwAMAAgABgAEAAMAAQD///3/+v/6//v//f//////////////
////////AAABAAIAAgACAAIAAgACAAQABAAEAAQABAAFAAUABQAFAAYABgAGAAYABgAG
AAYABwAHAAcABwAHAAcACAAIAAgACAAIAAgACAAJAAkACAAIAAgACQAJAAkACQAJAAkA
CwALAAsACwANAA0ACwALAAwADwAPABMAFQAXABgAEwAOAAoAAwD7//T/6f/f/9b/0f/T
/9//8P8LACcAPgBRAG0AgQCGAHsAYABGADoANwAuABwAEAALAP7/8P/s/+r/5P/l//L/
/P8AAAYADAAPABAAEAAPAA4ADQAOAA4ADgAOAA4ADgAOAA4ADAAMAAwADAAMAAwADAAM
AAwADAAMAAwADgAOAA4ADgAOAA4ADgAOAAwADAAMAAsADQANAA0ADQALAAsACwALAA0A
DAAMAAwADAAMAAwADAAJAAkACQAJAAsACQAJAAkABwAHAAYABgAGAAUABQAFAAcABwAG
AAUABQAFAAUABAAEAAQAAwACAAEAAQAAAP///f/9//z/+//8//v/+v/6//n/+P/4//f/
9v/2//b/9P/0//T/9P/z//P/8//z//P/8//y//L/8v/y//L/8v/y//L/8v/y//P/8f/x
//L/8v/w//L/8v/z//b/+P/5//r/+v/7//z//v///wAAAQACAAUABgAGAAYABwAHAAgA
CAALAAsADAAMAAwADAAMAAwACwALAAsACwALAAsACwALAAsADAAMAAwADAAMAAwADAAM
AAwADAAMAAwADAAMAA0ADQANAA0ADAAJAAkACQAJAAsACwALAAoACQAJAAoACgAKAAoA
CgAKAAoACgAJAAkACwALAAkACQAKAAoACgAKAAcABwAHAAcABwAHAAcABwAHAAcABwAH
AAcABwAHAAcABwAHAAcABwAHAAcABwAHAAkACQAJAAkACQAJAAkACQAJAAkACgAKAAoA
CgAKAAoACgAKAAoACgAKAAoACgAKAAoACgAKAAoACgAKAAoACgAIAAgACAAIAAoACgAK
AAoACAAIAAgACAAJAAkACQAJAAkACAAIAAgACgAKAAsACwALAAsACwALAAsACwALAAsA
CQAJAAkACQAJAAkACQAJAAkACQAJAAkACQAJAAkACQAJAAkACQAJAAsACgAIAAgACAAI
AAgACQAKAAsADAALAAoACQAIAAgACAAIAAgACQAKAAsADAAPABAAEQASABQAFAAUABQA
FAAUABQAFAAUABQAEQAQAA4ADAALAAoACAAHAAYAAgACAAAAAAD///z/+//6//r//f//
//////8BAAEAAQABAP////8AAAEABAAEAAQABAACAAIABAAEAAYABgAGAAcABwAHAAcA
CAAGAAYABgAGAAgACAAJAAkACQAJAAkACQAIAAgACAAIAAgACAAIAAkACQAIAAgACAAJ
AAkACQAJAAkACQAJAAkACQAJAAkACQALAAsACgANAA8AEwATABMADgAJAAQA/P/1/+//
5P/X/8//zP/T/9//8/8SADEARQBaAHMAgQCBAG4AUQA8ADYANAAnABgAEAAMAAEA9v/y
/+r/4v/m//H/+P/+/wIACAAKAAsACgAKAAkACAAHAAgACAAIAAgACAAIAAgACAAIAAgA
CAAIAAoACgAKAAoACAAIAAgACAAIAAgACAAIAAgACAAIAAgABgAGAAYABQAFAAUABQAF
AAUABQAFAAUABQAEAAQABAAEAAQABAAEAAMAAwADAAMAAwABAAEAAQADAAMAAgACAAAA
//////////////7//f/9//3//f/8//z//P/7//r/9//3//b/9f/3//f/9v/1//T/8//y
//L/8f/w//D/7//s/+z/7P/q/+r/6v/q/+n/6f/p/+n/6f/p/+j/6P/o/+b/5v/m/+b/
5v/m/+b/5//p/+n/6v/q/+z/7v/u/+//8P/y//P/9P/2//f/+P/6//v//P/9//7//f/+
//7//v8BAAEAAgACAAMAAwAEAAQABAAEAAQABAAFAAUABQAFAAMAAwADAAMAAwAEAAQA
BAAEAAQABAAEAAQABAAEAAQABgAGAAYABwAFAAUABQAEAAMAAwADAAMABQAFAAUABAAB
AAEAAgACAAQABAAEAAQAAgACAAEAAQADAAMAAQABAAIAAgACAAIA//////////8BAAEA
AQABAAEAAQABAAEAAQABAAEAAQABAAEAAQABAP//////////AQABAAEAAQABAAEAAQAB
AAEAAQACAAIAAgACAAIAAgACAAIAAgACAAQABAAEAAQAAgACAAIAAgACAAIAAgACAAIA
AgACAAIAAgACAAIAAgACAAIAAgACAAMAAwADAAMABQAEAAQABAAEAAQABQAFAAUABQAF
AAUABQAFAAUABQADAAMAAwADAAMAAwADAAMABQAFAAUABQAFAAUABQAFAAUABQAFAAUA
BQAEAAQABAAEAAQABAAIAAoADAAOAA4ADgAOAA4ADgAOAA4ADgAQAA4ADgALAAgACAAG
AAUABgAGAAUABAAAAP7//P/8//v/+v/5//j/+v/7//3//f/7//v/+//7//3//f/9//7/
/f/+//7//v8AAAAAAAACAAAAAAAAAAAAAQABAAEAAQACAAIAAgACAAIAAgACAAMABQAF
AAUABQADAAQABAAEAAQABAAEAAQABQAFAAQABAAEAAUABQAFAAcABwAHAAcABQAFAAUA
BQAFAAUACQAKAA0AEQATABMAEQAOAAkAAgD8//X/7f/k/9n/zf/K/83/2f/r/wgAJwA9
AFIAbQB9AH0AcABTADoAMgAwACcAGAAOAAoA/f/u/+r/5v/g/+L/7//2//z//v8CAAQA
BQAIAAcABwAHAAcABgAGAAYABgAGAAYABgAGAAYABgAGAAYABgAGAAYABgAGAAYABgAG
AAYABgAGAAYABAAEAAQABAAGAAYABgAFAAUABQAFAAUABQAFAAUABQAFAAQABAAEAAQA
BAAEAAQAAwADAAMAAwADAAEAAQABAAEAAQAAAAAAAAD//////////////v/9//3//f/9
//z//P/8//v/+v/5//n/+P/3//f/9//2//X/9P/z//L/8v/x//D/8P/v/+7/7v/u/+z/
7P/s/+z/6//r/+v/6//r/+v/6v/q/+r/6v/q/+r/6v/q/+r/6v/r/+v/6//s/+z/7P/u
/+7/7//y//T/9f/2//j/+f/6//z//f/+////AAABAAIAAgACAAMAAwAEAAQAAwADAAQA
BAAGAAYABgAGAAUABQAFAAUABwAHAAcABwAHAAgACAAIAAYABgAGAAYABgAGAAYABgAG
AAYABgAHAAkACQAJAAgABwAHAAcABwAJAAkACQAIAAcABwAIAAgABgAGAAYABgAGAAYA
BQAFAAUABQADAAMABAAEAAQABAADAAMAAwADAAEAAQABAAEAAwADAAMAAwABAAEAAQAB
AAEAAQABAAEAAQABAAEAAQABAAEAAQABAAEAAQABAAEAAQABAAIAAgACAAIAAgACAAQA
BAAEAAQAAgACAAIAAgAEAAQABAAEAAIAAgACAAIAAgACAAIAAgACAAIAAgACAAIAAgAC
AAIAAwADAAMAAwADAAIAAgACAAIAAgADAAMAAwADAAMAAwADAAMAAwADAAMAAwADAAMA
AwADAAMAAwAFAAUABQAFAAUABQAFAAUABQAFAAUABQAFAAYABgAGAAYABgAGAAQABAAE
AAQABAAEAAQABAAEAAQABAAEAAQABAAEAAQABAAEAAQABAAEAAQABAAEAAYABgAGAAYA
BwAIAAkACgANAA4ADwAQABAAEAAQABAAEAAOAA4ACwAMAAwACgAJAAgACAAHAAYAAgAA
AP7//v/7//r/+f/4//j/+f/7//v/+//7//v/+//7//v/+//8//3//v/+//7//v/+//7/
AAAAAAAAAAAAAAEAAQABAAEAAgACAAIAAgAEAAQABAAFAAUABQAFAAUAAwAEAAQABAAG
AAYABgAGAAUABQAEAAQABAAFAAUABQAFAAUABQAFAAUABQAFAAUABQAHAAcACAALAA0A
DwATABMAEgAPAAoABAD9//f/7v/j/9f/zv/L/8//2//u/wsAKQA8AFEAbQB9AH4AbQBS
ADwANAAvACIAEgAKAAUA9P/o/+b/5P/e/+X/8P/4//z/AgAEAAcACAAIAAcABgAFAAYA
BgAGAAYABgAGAAYABgAGAAYABgAGAAYABgAGAAYACAAIAAgACAAGAAYABgAGAAYABgAG
AAYABgAGAAYABQAFAAUABQAFAAUABQAFAAUABQAEAAQABAAEAAQABAAEAAMAAwADAAMA
BQADAAMAAwADAAMAAgACAAAA////////AQABAAAA///9//3//f/8//z//P/7//r/+//7
//r/+f/5//n/+P/3//j/9//2//b/8//y//L/8f/w//D/8P/u/+7/7v/u/+3/6//r/+v/
6//t/+z/7P/s/+z/7P/s/+z/7P/s/+z/7f/r/+v/7P/s/+z/7v/u/+//8P/y//P/9P/0
//X/9v/4//v//P/9//7///8AAAAAAAABAAEAAgACAAMAAwAEAAQABAAEAAQABAAFAAUA
BQAFAAUABQAFAAUAAwAEAAQABAAGAAYABgAGAAYABgAGAAYABgAGAAYABwAHAAcABwAG
AAUABQAFAAUABwAHAAcABgADAAMABAAEAAQABAAEAAQABAAEAAMAAwADAAMAAQABAAIA
AgACAAIAAQABAAEAAQADAAMAAwADAAEAAQABAAEAAQABAAEAAQADAAMAAwADAAMAAwAD
AAMAAQABAAEAAQABAAEAAQABAAEAAQACAAIABAAEAAQABAACAAIAAgACAAQABAAEAAQA
BAAEAAQABAACAAIAAgACAAQABAAEAAQABAAEAAQABAAEAAQABAAEAAUABQAFAAUAAwAC
AAIAAgAEAAQABQAFAAMAAwADAAMABQAFAAUABQAFAAUABQAFAAUABQAFAAUABQAFAAUA
BQADAAMAAwADAAUABQAFAAUABQAEAAQABAAEAAQABAAEAAQABAAEAAIAAgACAAIAAgAC
AAIAAgAEAAQABAAEAAIAAgACAAIAAgACAAIAAgACAAIAAgACAAMABAAFAAYACAAKAAwA
DgAOAA4ADgAOAA8AEAARABAAEAANAAwADAAIAAcABgAGAAcABgACAAAA/v/+//3//P/5
//j/+P/5//v/+//7//v/+//7//v/+//9//7///8AAP7//v/+//7/AAACAAIAAgACAAIA
AwADAAEAAQACAAIAAgACAAIAAgACAAMAAwADAAUABQAFAAYABAAEAAQABAAEAAQABQAF
AAQABAAEAAUAAwADAAMAAwAFAAUABQAFAAUABQAFAAUABQAGAAkACwAPABEADwAMAAcA
AAD6//P/7f/k/9n/zf/G/8n/0f/f//j/FwAxAEYAXwB3AIEAfABlAEYANgA0AC0AHgAQ
AAoAAwD0/+r/6P/g/97/6f/0//r//v8CAAQAAwAEAAMAAwADAAMABAAEAAQABAAGAAYA
BgAGAAQABAAEAAQABAAEAAQABAAEAAQABAAEAAQABAAEAAQABAAEAAQABAAEAAQABAAD
AAMAAwADAAMAAwADAAMAAwADAAIAAgACAAAAAAAAAAAAAQABAAEAAQD///3//f/9//3/
/f/8//z//f/9//7////9//3//P/7//v/+//7//r/+P/4//f/9v/1//X/9P/z//P/8//y
//H/7v/t/+z/7P/s/+z/7f/t/+r/6v/q/+j/5v/m/+b/5f/n/+f/5//n/+X/5P/k/+T/
5P/k/+T/5P/k/+T/5P/l/+X/5f/m/+b/5v/o/+j/6f/o/+r/6//s//D/8f/y//T/9f/2
//f/+P/5//r/+v/6//3//f/+//7//v/9//3//P/+//7//v/+//3//f/9//3//f/9//3/
/f///wAAAAAAAP7//v/+//7//v/+//7//v/+//7//v////3//f/9//z//f/9//3//f/9
//3//f/8//3//f/+//7//P/8//z//P/+//7//f/9//3//f/7//v/+v/6//r/+v/5//n/
+f/5//n/+f/5//n/+f/5//n/+f/5//n/+f/5//n/+f/5//n/+//7//v/+//9//3//f/9
//v/+//7//v/+//7//z//P/8//z//P/8//7//v/+//7//P/8//z//P/6//r/+v/6//z/
/P/8//z/+v/6//r/+v/8//z//P/8//z//P/8//z/+//7//v/+//7//r/+v/6//j/+P/5
//n/+v/7//z//f/7//v/+//7//3//f/9//3/+//7//v/+//7//v/+//7//v/+//7//v/
+f/5//n/+f/5//j/+v/6//r/+v/6//3//v///wAAAwAEAAUABgAIAAgACAAIAAgACAAI
AAYABAABAAAAAAD8//v/+v/6//n/+P/0//L/8f/y//L/8v/x//D/8P/x//X/9f/1//X/
8//z//P/8//1//b/9//4//j/+P/4//j/9v/4//j/+P/4//j/+f/5//n/+f/6//r/+v/6
//r/+v/6//v/+//7//v/+//7//z//P/8//z//P/8//z//f/9//7//v/+////////////
///9//3//f/9//3//f///wEAAQACAAUABwAHAAUAAwD+//f/8P/q/+H/1f/K/8P/w//K
/9f/7f8NACoAPwBVAGwAdwBzAGEARAAvACoAJgAcAAsABAACAPb/6f/m/97/2P/c/+j/
7//0//r//P/+/wAA//8AAP///////////v/+//7//v/+//7//v/+//7//v/+//7//v/+
//7//v/+//7//v/+/wAAAAAAAAAA/v/+//7//v/+//7//v/9/////////////f/9//3/
/f////7//v/+//z//P/8//z/+//7//v/+//7//n/+f/5//n/+f/4//j/+P/3//f/9//3
//f/9v/1//X/9f/1//T/9P/0//P/8v/x//H/8P/v/+//7//u/+3/7P/r/+r/6v/n/+b/
5v/l/+b/5v/m/+T/5P/k/+T/4//j/+P/4//j/+P/4v/i/+L/4v/i/+L/4v/i/+L/4v/j
/+P/4//k/+T/5v/o/+j/6f/s/+7/7//w//L/8//0//b/9//4//n/+v/5//r/+v/6//3/
/f/+//7//f/9//7//v/+//7//v/+/wEAAQABAAEA//////////8BAAIAAgACAAIAAgAC
AAIAAgACAAIAAgACAAIAAgADAAEAAQABAAAAAAABAAIAAwABAAEAAQAAAP////8AAAAA
AAAAAAAAAAAAAAAA///////////9//3//v/+//7//v///////////////////////f/9
//3//f/9//3//f/9//3//f/9//3//f/9//3//f///////////////////////////wAA
AAAAAAAAAAAAAP7//v/+//7//v/+//7//v/+//7//v/+/wAAAAAAAAAA/v/+//7//v/+
//7//v/+/wAAAAAAAAAA//////////8BAAAAAAAAAP7//v///////f/9//3//f//////
//////////////////////////////////////////////////////////////7//P/+
//7//v/+/wAAAAAAAAAAAgAEAAYACAAJAAoACwAMAAoACgAKAAoACgAKAAcABgAEAAIA
AQAAAAAA///+//r/+v/4//j/9//0//P/8v/y//P/9f/1//X/9f/1//X/9f/z//P/9P/1
//j/+P/4//j/+P/4//r/+v/6//r/+v/7//v/+//7//z/+v/6//r/+v/8//z//f/9//3/
/f/9//3//v/+//7//v/+//7//v///////v/+//7///////////8BAAEAAQABAAEAAQAB
AAEAAQADAAQABQAJAAsADQANAAwACQACAPz/8//t/+T/2f/N/8j/yf/T/+P//P8bADMA
RgBfAHUAewByAFcAPAAuACwAIwAUAAgAAgD3/+j/4v/i/9z/3P/n//D/9v/8/wAAAgAD
AAQAAwADAAMAAwACAAIAAgACAAIAAgACAAIAAAAAAAAAAAACAAIAAgACAAIAAgACAAIA
AgACAAIAAgACAAIAAgACAAAAAAAAAP//AQABAAEAAQABAAEAAQABAAEAAAAAAAAAAAAA
AAAAAAD//////////////f/9//3//f/9//z//P/8//v/+//7//3//f/8//v/+f/5//n/
+P/6//r/+f/4//f/9//2//X/9f/1//T/8//y//H/8P/w/+//7v/u/+3/7v/u/+7/7P/q
/+r/6v/p/+n/6f/p/+n/6f/o/+j/6P/o/+j/6P/o/+j/6P/o/+n/6f/p/+r/6v/q/+z/
7P/t/+7/8P/x//L/9P/1//b/+P/5//r/+//8//3//v/+//7//////wAAAAABAAEAAgAC
AAIAAgACAAIAAwADAAMAAwADAAMAAwADAAEAAgACAAIAAgACAAIAAgACAAIAAgACAAIA
AgACAAMAAwADAAMAAgADAAMAAwADAAMAAwADAAIAAQABAAIAAgACAAIAAgACAAIAAgAB
AAEAAQABAP////8AAAAAAAAAAP//////////////////////////////////////////
///////////////////////////////////////////9//3//v/+//7//v/+//7//v/+
//7//v8AAAAAAAAAAP7//v/+//7/AAAAAAAAAAAAAAAAAAAAAAAAAAAAAAAAAAAAAAAA
AAD//////////////v/+//7/AAAAAAEAAQD//////////wEAAQABAAEAAQABAAEAAQAB
AAEAAQABAAEAAQABAAEA/////////////////////wEAAAAAAAAAAAAAAAAAAAAAAAAA
AAD+//7//v/+/wAAAAAAAAAAAgACAAIAAgACAAIAAgACAAQABAAEAAQABgAIAAoADAAO
AA4ADgAOAA4ADgAOAAwADgALAAoACgAGAAUABAAEAAMAAgD+//z/+v/6//n/+P/3//b/
9v/3//n/+f/5//n/+f/5//n/+f/3//j/+f/6//z//P/8//z//P/+//7//v/+//7/////
//////8AAAAAAAAAAAAAAAAAAAEAAQABAAEAAQABAAIAAgACAAIAAgACAAIAAwADAAIA
AgACAAMAAwADAAMAAwADAAMAAwADAAEAAQABAAMAAwAGAAkACwANAA8ADwAOAAkABAD8
//X/7//o/9v/0f/I/8f/zf/Z/+7/DQArAD4AVQBvAH8AfgBrAE4AOgA2ADEAIgAQAAgA
AQD0/+j/5v/g/9r/4//w//b/+v/+/wIAAwAEAAUABQAFAAUAAgACAAIAAgAEAAQABAAE
AAQABAAEAAQAAgACAAIAAgACAAIAAgACAAIAAgACAAIABAAEAAQABAAEAAQABAADAAEA
AQABAAEAAwADAAMAAwADAAIAAgACAAAAAAAAAAAA//////////////3//f/9//3//f/8
//z/+v/5//n/+f/7//v/+v/5//f/9//3//b/+P/4//f/9v/1//X/9P/z//P/8//y//H/
8v/x//D/8P/t/+z/7P/r/+r/6v/q/+j/5v/m/+b/5f/l/+X/5f/l/+f/5v/m/+b/5P/k
/+T/5P/i/+L/4v/j/+X/5f/m/+b/5v/o/+j/6f/q/+z/7f/u//D/8f/y//T/9f/2//f/
+P/5//r/+v/6//v/+//8//z//////wAAAAD+//7//v/+//3//f/9//3/////////////
/wAAAAAAAAIAAgACAAIAAAAAAAAAAAD+//7//v///wEAAQABAAAAAQABAAEAAQD/////
///+//3//f/+//7//v/+//7//v8AAAAA//////3//f/7//v/+v/6//r/+v/6//v//P/9
//3//f/9//3/+//7//v/+//7//v/+//7//v/+//7//v/+//7//v/+//9//3//f/9//3/
/f/9//3/+//7//z//P/8//z//P/8//z//P/8//z//P/8//z//P/+//7//v/+//7//v/+
//7//v/+//7//v/8//z//P/8//z//P/8//z//f/9//3//f/7//r/+v/6//z//P/9//3/
/f/9//3//f/9//3//f/9//3//f/9//3/+//7//v/+//9//3//f/9//v/+//7//v//P/9
//7///8FAAQABgAIAAgACAAIAAoACgAKAAoACAAGAAYAAwACAAIAAAD//wAAAAD///7/
+f/2//P/8v/y//L/8v/y//L/8//1//X/9f/1//X/9f/z//P/8//0//f/+P/4//j/+P/4
//j/+v/8//z//P/8//v/+//7//v//P/8//z//P/6//r/+v/7//v/+//7//v/+//8//z/
/P/8//z//P/8///////+//7//P/9//3//f/9//3//f/9////////////////////AAAD
AAkACQALAAkABgD///j/8P/p/+H/2P/N/8f/xv/L/9n/7/8QAC0AQQBWAG8AewB1AGAA
QQAqACYAIgAXAAoABAD+//H/5P/g/9r/1P/a/+f/7v/0//j/+v/8//3//v/9//3//f/9
//7//v/+//7//v/+//7//v/+//7//v/+//z//P/8//z//P/8//z//P/8//z//P/8//z/
/P/8//z//P/8//z/+//7//v/+//7//v/+//7//v/+//6//r/+v/4//j/+P/4//n/+f/5
//n/+f/3//f/9//1//X/9P/0//b/9f/1//X/8//z//L/8f/x//H/8f/w/+7/7v/t/+z/
7f/t/+z/6//r/+v/6v/p/+j/5//m/+b/5f/k/+T/4//g/+D/4P/e/+D/4P/g/9//3f/d
/93/3f/d/9z/3P/c/9z/3P/c/9z/3P/c/9z/3f/d/93/3v/e/+D/4v/i/+P/5P/m/+f/
6P/s/+3/7v/w//H/8v/z//T/9f/2//b/9v/3//f/+P/4//n/+f/6//r//P/8//z//P/7
//v/+//7//3//f/9//3//f/+//7//v/8//z//P/8//z//P/8//z//P/8//z//f/9//3/
/f/8/w==
         </WaveFormData>
      </LeadData>
      <LeadData>
         <LeadByteCountTotal>10000</LeadByteCountTotal>
         <LeadTimeOffset>0</LeadTimeOffset>
         <LeadSampleCountTotal>5000</LeadSampleCountTotal>
         <LeadAmplitudeUnitsPerBit>4.88</LeadAmplitudeUnitsPerBit>
         <LeadAmplitudeUnits>��V</LeadAmplitudeUnits>
         <LeadHighLimit>2147483647</LeadHighLimit>
         <LeadLowLimit>268435456</LeadLowLimit>
         <LeadID>V2</LeadID>
         <LeadOffsetFirstSample>0</LeadOffsetFirstSample>
         <FirstSampleBaseline>0</FirstSampleBaseline>
         <LeadSampleSize>2</LeadSampleSize>
         <LeadOff>FALSE</LeadOff>
         <BaselineSway>FALSE</BaselineSway>
         <ExcessiveACNoise>FALSE</ExcessiveACNoise>
         <MuscleNoise>FALSE</MuscleNoise>
         <LeadDataCRC32>1896097513</LeadDataCRC32>
         <WaveFormData>
9P/0//T/9P/0//T/9P/0//T/9P/0//T/9v/2//b/9v/2//b/9v/2//j/+P/4//j/+v/6
//r/+v/8//z//P/8//3//v///wAAAgACAAIAAgADAAQABQAGAAgACAAIAAgACQAKAAsA
DAAPABAAEQASABIAEgASABIAFAAUABQAFAAUABQAFAAUABQAFAAUABQAFQAWABcAGAAW
ABYAFgAWABYAFgAWABYAFQAUABMAEgARABAADwAOAA0ADAALAAoABwAGAAUABAADAAIA
AQAAAP7//v/+//7//P/8//z//P/8//z//P/8//r/+v/6//r/+v/6//r/+v/4//j/+P/4
//j/+P/4//j/+v/6//r/+v/4//j/+P/4//r/+v/6//r/+v/6//r/+v/8//z//P/8//7/
/v/+//7//v/+//7//v8AAAAAAAAAAAIAAgACAAIAAgACAAIAAgAEAAQABAAEAAIAAgAC
AAIABAAEAAQABAAEAAQABAAEAAQABAAEAAQABAAEAAQABAADAAIAAQAAAAAAAAAAAAAA
/v/+//7//v/+//7//v/+//z//P/8//z/+v/6//r/+v/8//z//P/8//z//P/8//z/+v/6
//r/+v/6//r/+v/6//r/+v/6//r/+v/6//r/+v/6//r/+v/6//j/+P/4//j/+P/4//j/
+P/4//j/+P/4//j/+P/4//j/+P/4//j/+P/7//z//f/+/wAAAgAEAAYACAAIAAgACAAK
AAsADAANAA4ADwAQABEAEQASABIAFAAWABYAFgAWABIADwANAAoACAAEAAEAAAAAAAAA
/v/+//3/+//5//j/+f/5//n/+f/3//f/9v/1//T/8//z//L/8f/x//H/8f/w//D/8P/w
//L/8v/y//L/8P/w//D/8P/y//P/8//z//H/8f/x//H/8f/x//H/8f/z//P/9P/0//L/
8f/x//L/9P/0//T/9f/z//P/8//z//P/8//4//z/AwAMABgAJQAxADwASABVAGAAcwCH
AJoArQDJAOQA7gDdALYAagAGALX/gf9t/23/Wf80/yL/F/8I//3+A/8Q/yH/K/8v/zz/
UP9q/4X/nf+y/8H/zf/X/97/5f/s//D/8P/x//L/8v/z//T/9P/0//T/9f/1//b/9v/3
//f/9//3//f/9//3//f/9//3//f/9f/1//X/9f/1//T/9P/1//f/9v/2//b/9v/1//X/
9f/1//X/9f/1//X/9f/2//b/9f/1//X/9f/3//j/+P/4//b/9v/2//b/+P/4//n/+f/5
//r/+v/6//r/+//7//v//v/+//7////9//7//v///wEAAgACAAQABAAEAAQABgAHAAgA
CAAJAAkACgALAAwADQAPABAAEQASABMAFAAVABYAFwAXABcAGQAZABoAGgAdAB0AHQAd
ABsAGwAbABsAHgAeAB4AHwAfAB8AHwAfAB8AHwAfAB8AHQAcABwAGwAZABcAFQAUABMA
EgARABAADgANAAwACwAIAAgABwAGAAcABgAFAAQAAgABAAEAAAACAAIAAgABAAEAAQAB
AAAA/v/+//7//v8AAAAAAAAAAAAA////////AAAAAAAAAAAAAAAAAAAAAP7//v/+//7/
AAAAAAAAAAABAAEAAQACAAIAAwADAAMAAwAEAAQABQAFAAYABgAGAAgACQAJAAoACAAJ
AAoACgAMAAwADAANAAsACwALAAsADAAMAAsACwANAA0ADQANAA0ADAAMAAwACwALAAsA
CwAKAAoACQAJAAkACQAJAAgACAAIAAcABwAFAAQABAAEAAYABQAFAAUABQAFAAQABAAC
AAIAAgABAAMAAwADAAMAAQAAAAAAAAACAAIAAgACAP////8AAAAAAgABAAEAAQABAAEA
AQABAAEAAQABAAEAAwADAAIAAgAAAAAAAAAAAAAAAAAAAAAAAgACAAIAAgAAAAAAAQAB
AAEAAQACAAAAAAAAAAAAAAAAAAAAAAAAAAAAAAAAAP7//v/+//7/AAAAAAAAAAAAAAAA
AAAAAP7//v/+//7/AQACAAMABAAHAAgACQAKAAsADAANAA4ADwAQABIAFAAVABYAFwAY
ABsAGwAcABwAHAAcABwAHAAdABwAGgAZABQAEgAOAAsACAAIAAgABgAIAAUAAwABAP7/
/f/9//3//f/9//3//P/7//r/+f/5//j/9//3//f/9//4//j/+P/2//b/9v/2//j/+P/4
//j/+P/4//n/+f/3//f/9//3//n/+f/5//n/+f/5//n/+v/6//r/+f/5//r/+v/6//r/
+//7//v/+//9//3//f/+/wIABQAKABQAHwAtADoASABTAF4AbQB/AJYAqwDBAN4A9gD5
AOAAsgBaAPH/nf9n/1n/X/9Q/zj/Lf8g/wn///4A/w3/G/8n/y7/Pv9Y/3P/j/+m/7v/
y//X/+D/6//y//j/+P/5//r/+v/9//7//v/+/wAAAQABAAIAAAABAAEAAQABAAEAAQAB
AAEAAQABAAEAAQABAAEAAQADAAIAAgADAAEAAAAAAAAAAAD/////////////////////
//8AAAAA///////////9//7//v/+/wAAAAAAAAAAAAAAAAEAAQD//wAAAAAAAAIAAwAD
AAMABAAEAAQABQAFAAYABgAHAAcACAAIAAoADAAMAAwADgANAA4ADgAPAA8AEAARABIA
EwAVABYAFwAYABkAGgAbABoAGwAbABsAHQAdAB4AHgAdAB0AHQAdAB0AHQAdAB0AHAAc
ABwAHQAdAB0AHQAdAB0AHQAdAB0AHQAcABwAGwAcABsAGgAaABcAFgAVABQAFAATABIA
EQAQABAADwAOAA0ADAALAAoADAALAAsACgAIAAgACAAHAAcABwAHAAYACAAIAAgACAAG
AAYABgAGAAgABwAHAAcABgAGAAYABgAGAAYABgAGAAgACAAIAAgACAAIAAgACAAJAAkA
CQAKAAgACQAJAAkACQAKAAoACwANAA4ADgAOAAwADQANAA4ADgAPABAAEAAQABAAEAAR
ABEAEQARABEAEgASABEAEQAPAA8ADwAPABEAEAAQABAADQANAA0ADQAOAA4ADQANAAsA
CwALAAoACgAKAAkACQALAAoACgAKAAgABwAHAAcABwAHAAYABgAIAAgACAAHAAUABQAF
AAUABwAGAAYABgAEAAQABAAEAAMAAwAEAAQABgAFAAUABQADAAMAAwADAAMAAwADAAMA
AwADAAIAAgACAAIAAgACAAIAAgACAAIAAAAAAAAAAAACAAIAAwADAAEAAQACAAAAAAAA
AAAAAgACAAIAAgAAAAAAAAAAAAEAAgADAAQABQAGAAcACAAKAAwADgAQABEAEgATABQA
FwAYABkAGgAbABwAHQAdABwAHAAeAB4AHgAeAB4AHAAZABcAFAASAAwACQAIAAgACgAI
AAgABQADAAEAAAD//wEAAQABAAEA///+//3//P/7//v/+v/5//v/+//7//z/+v/6//r/
+v/6//r/+v/6//v//P/9//7//v/9//z/+//9//3//f/9//v/+//7//v/+//8//z//P/9
//3//v/+//z//P/9//3//f/9//3//f8BAAYACgAPABgAJgAzAD8ASgBWAGEAbgB9AJEA
ogC3ANUA7gDyAOEArgBWAP7/w/+h/5//n/9//1j/Pv8n/xL/B/8J/xT/If8p/zH/QP9a
/3b/j/+n/7z/y//V/9//6v/x//j/+v/4//n/+v/6//v//P/8//z//v//////AAD+////
/////////////////////////////////////////v/+/////f/8//z//P/9//3//v//
//3//f/9//3//f/9//7//v////////////3//v/+//7/AAAAAAAAAAAAAAAAAQABAAEA
AgACAAIAAgADAAMAAwACAAIAAgADAAUABgAGAAcABQAGAAYACAAKAAoACgAMAAsADAAM
AA0ADwAQABEAEgATABUAFgAXABgAGQAaABsAHAAdAB0AHQAdAB0AHgAeAB0AHQAdAB0A
HwAfAB8AHwAgACAAIAAhACEAIQAhACEAIQAhACEAIQAfAB4AHgAdABwAGwAaABoAFwAW
ABUAFAAUABMAEgARABAAEAAPAA4ADQAMAAsACgAKAAkACQAIAAYABgAGAAUABQAFAAUA
BAAGAAYABgAGAAQABAAEAAQABAADAAMAAwAEAAQABAAEAAQABAAEAAQABAAEAAQABAAE
AAQABAAEAAcABwAHAAgABgAHAAcABwAHAAgACAAJAAkACgAKAAoACgALAAsADAAMAA0A
DgAOAA4ADgAOAA8ADwAPAA8ADwAQABAADwAPAA0ADQANAA0ADwAOAA4ADgALAAsACwAL
AAwADAALAAsACwALAAsACgAKAAoACQAJAAkACAAIAAgACAAHAAcABwAHAAcABgAGAAYA
BgAGAAUABQAFAAUABQAHAAYABgAGAAQABAAEAAQAAwADAAQABAAGAAUABQAFAAMAAwAD
AAMABQAFAAUABQADAAMAAgACAAIAAgACAAIAAgACAAIAAgACAAIAAgACAAIAAgADAAMA
AwADAAQABgAGAAYABgAIAAoADAAOAA8AEAARABIAFAAVABYAFwAYABkAGgAbABsAHAAc
AB4AHgAeAB4AHgAaABcAFQASABIADgALAAoACgAKAAgACAAFAAMAAQAAAAEAAQABAAEA
//////7//f/+//3//f/8//n/+f/5//n/+v/6//r/+v/8//z//P/8//r/+v/6//r//P/9
//3//f/7//v/+//7//v/+//7//v/+//7//z//P/8//v/+//8//z//P/8//3//f/9//3/
/f/9////BAAIAA8AGAAkADEAPQBIAFIAXQBsAH8AkwCmALkA0wDsAPAA3QCyAGQACADD
/5v/kf+R/3X/Tv84/yn/FP8L/w3/Gv8p/zH/Nf9A/1j/dP+P/6f/vP/L/9f/3//m/+3/
9P/4//j/+f/6//r/+//8//z//P/8//3//f/+//7//////////f/9//3//f//////////
//3//f/9//3////+//7////9//z//P/8//z/+//7//v//f/9//3//f/7//v//P/8//v/
+//7//v/+//8//z//P/6//r/+v/6//z//P/9//3//f/+//7//v/+/////////wAAAAAA
AAEAAQACAAIAAwADAAQABAAGAAYABgAGAAgACQAKAAoACwANAA4ADwAQAA8AEQASABMA
FgAXABgAGQAaABsAGwAbAB0AHQAeAB4AHwAfAB8AHwAfAB8AHwAfACAAIAAgACEAIQAh
ACEAIQAhACEAIQAhAB8AHgAeAB0AGgAZABgAGAAXABYAFQAUABIAEQAQAA8ADAAMAAsA
CgAJAAgABwAGAAYABQAFAAQABAAEAAQAAwADAAMAAwACAAIAAgACAAIAAAAAAAAAAAAA
AP///////wIAAgACAAIAAAAAAAAAAAAAAAAAAAAAAAIAAgACAAIAAQABAAEAAgACAAMA
AwADAAMABAAEAAUABQAGAAYABgAIAAkACQAKAAgACQAKAAoACgAKAAoACwALAAsACwAL
AAwADAALAAsACwALAAsACwALAAoACgAKAAsACwALAAsACAAIAAcABwAHAAcABwAGAAYA
BgAFAAUABQAEAAQABAAEAAMAAwADAAEAAQAAAAAAAAAAAAAA//8BAAEAAQABAP///v/+
//7//v/+//7//v/9//3//v/+//7//f/9//3//f/9//3//f/9//3//f/9///////+//7/
/P/8//z//P/+//7//v/+//7//v/+//7//v/+////////////AAD+//7//v/+//7//v/+
//7//v/+//7//v/+//7//v/+//7//v/+//7//v/+//7//v/+//7//v/+////AAABAAIA
BAAGAAgACgALAAwADQAOABAAEQASABMAFAAVABYAFwAXABgAGAAaABwAHAAcABwAHAAZ
ABcAFAAQAAwACQAIAAYABgAEAAQAAwABAP///v/7//v/+//7//3//f/8//v/+P/3//f/
9v/1//X/9f/1//b/9v/2//b/9P/0//T/9P/1//b/9//4//b/9//3//f/9//3//f/9//5
//n/+f/5//f/9//4//j/+v/5//n/+v/6//r/+v/7//n/+f/5//n/+f/7//7/AAAFAAoA
FAAfAC0AOgBIAFMAXgBvAIEAlgCrAMEA3AD0APEA1gCgAEQA3f+R/2P/W/9d/0b/Lv8n
/xj/B////gb/E/8l/yv/Mv9E/1z/d/+T/6j/u//J/9P/3P/l/+z/8v/y//P/9P/0//X/
9v/2//b/+P/5//n/+v/4//n/+f/5//v/+//7//v/+//7//v/+//5//n/+f/5//v/+v/6
//v/+f/4//j/+P/6//n/+f/5//n/+f/5//n/9//3//j/+P/5//n/+f/5//f/+P/4//j/
+P/4//j/+P/4//j/+f/5//n/+v/6//r//P/9//3//f/8//z//P/9////AAAAAAEAAQAC
AAIABAAEAAQABAAGAAcACAAIAAkACQAKAAsADAAPABEAEgATABQAFQAWABcAFgAXABcA
FwAZABkAGgAaABkAGQAZABkAGwAbABsAGwAaABoAGgAbABsAGwAbABsAGwAbABsAGwAZ
ABgAGAAXABYAFQAUABQAEwASABEAEAAOAA0ADAALAAwADAALAAoABwAGAAUABAAEAAMA
AwACAAIAAgACAAEA/////////v8AAAAAAAAAAP7//v/+//7/AAD///////8AAAAAAAAA
AP7//v/+//7/AAAAAAAAAAAAAAAAAAAAAAEAAQABAAIAAgADAAMAAwADAAQABAAFAAcA
CAAIAAgABgAHAAcACAAIAAkACgAKAAoACgAKAAsADQANAA0ADQAOAA4ADQANAA0ADQAN
AA0ADQAMAAwADAALAAsACwALAAgACAAHAAcACQAJAAkACAAGAAYABQAFAAcABgAGAAYA
BAADAAMAAwADAAMAAgACAAQABAAEAAMAAQABAAEAAQABAAAAAAAAAAAAAAAAAAAA////
/wAAAAACAAEAAQABAP///////////////////////////v/+/wAAAAAAAAAAAAAAAAAA
AAD+//7//v/+//7//v//////AQD//wAA/v/+//7//v/+//7//v/+//7//v/+//7//v/+
//7//v/+//7//v/+//z//P/8//z//f/+////AAAAAAAAAAAAAAIABAAGAAgACwAMAA0A
DgAOAA4ADgAPABEAEwAVABcAGAAZABkAGgAaABwAHAAcABwAHAAaABcAFQASABAADAAJ
AAgACAAIAAYABgADAAEA///+//3//f/9//3//f/9//r/+f/4//f/+f/4//f/9//3//f/
+P/4//j/+P/4//j/9v/2//b/9v/2//b/9v/3//f/9//3//f/9//3//f/9//3//f/9//3
//j/+P/4//f/9//4//j/+P/4//n/+f/5//n/+f/5//v//v8CAAcAEAAcACkANQBAAEwA
VQBiAHMAhwCcAK0AxQDiAO4A4wDAAHoAHADP/5n/gf+F/3v/Wv9C/y3/GP8H/wH/Bv8R
/x3/Jf8w/0L/Xv99/5f/rv/B/8//1//g/+f/7v/0//T/9f/2//b/9//4//j/+P/4//n/
+f/6//r/+//7//v/+//7//v/+//7//v/+//7//v/+//7//v/+f/4//j/+f/7//r/+v/6
//j/9//3//f/+f/5//n/+f/7//v//P/8//n/+f/5//n/+//8//z//P/6//r/+v/6//r/
+v/7//v/+//8//z//P/8//3//f/9//7//v/+/////f/+//7//////wAAAAACAAQABAAE
AAYABQAGAAYABwAHAAgACQAKAAkACwAMAA0ADgAPABAAEQAUABUAFQAVABUAFQAWABYA
FwAXABcAFwAXABcAFwAXABgAGAAYABkAGQAZABkAGQAZABkAGQAZABkAGAAYABcAFAAT
ABIAEgARABAADwAOAA4ADQAMAAsACAAIAAcABgAHAAYABQAEAAQAAwADAAIAAgACAAIA
AQABAAEAAQAAAAAAAAAAAAAAAAAAAAAAAAD+//3//f/9/wAAAAAAAAAAAAAAAAAAAAAA
AAAAAAAAAAIAAgACAAIAAQABAAEAAgAEAAUABQAFAAMABAAEAAUABQAGAAYABgAGAAcA
BwAIAAYABwAIAAgACAAIAAgACQAJAAkACQAJAAgACAAHAAcACQAJAAkACQAHAAYABgAG
AAcABwAHAAcABgAGAAUABQAFAAUABQAEAAQABAADAAMAAwACAAIAAgACAAEAAQABAAEA
AQAAAAAAAAAAAAAA/////////////////v/+//7//v/+//7//v//////AAAAAP7//f/9
//3//f/9//3//f/9//3//f/9//3//f/8//z//v/+//7//v/8//z//P/8//7//v/+//7/
/f/8//z/+//7//v//P/9//7///8AAAMABAAFAAYACQAKAAsADAAOAA4ADgAPABAAEQAS
ABMAFAAVABUAFgAWABgAGAAYABYAFgAUABEADQAKAAgABAADAAIAAgACAAAAAAD9//v/
+f/4//f/9//4//n/+v/7//j/9//2//X/9f/0//P/8//z//P/9P/0//T/9P/0//T/9v/2
//b/9v/2//b/9v/3//f/9//3//f/9//3//f/9//1//X/9f/1//j/+P/4//f/9//4//j/
+P/2//f/9//3//n/+//9/wEABAAKABUAIgAwAD0ASQBUAF4AbQB+AI8AnwC4ANUA7QDu
ANgAowBMAPr/xP+p/6f/n/97/1P/Ov8i/w3/Bv8H/xX/JP8r/zP/Qf9c/3j/kP+l/7n/
yP/T/93/5f/u//P/9P/0//T/9f/2//b/+f/6//r/+v/6//v/+//8//r/+//7//v/+//7
//v/+//5//n/+f/5//n/+f/5//n/+f/4//j/+f/5//j/+P/4//r/+f/5//n/+f/5//n/
+f/5//n/+v/6//n/+f/5//n/+f/6//r/+v/6//r/+v/6//j/+P/5//n/+//8//z//P/8
//3//f/9//7//v/+//////8AAAAAAQD//wAAAAACAAQABAAEAAYABQAGAAYABwAHAAgA
CQAKAA0ADwAQABEAEAARABIAEwAWABcAFwAXABcAFwAYABgAGQAZABkAGQAbABsAGwAb
ABwAHAAcAB0AHQAdAB0AHQAdAB0AHQAdABkAGAAYABcAFgAVABQAFAARABAADwAOAA4A
DQAMAAsACgAKAAkACAAHAAYABQAEAAYABQAFAAQAAgACAAIAAQADAAMAAwACAAAAAAAA
AAAAAAAAAAAAAAACAAEAAQABAAAAAAAAAAAAAgACAAIAAgAAAAAAAAAAAP7//v/+//7/
AQABAAEAAgACAAMAAwADAAMABAAEAAUABQAGAAYABgAGAAcABwAIAAgACQAKAAoACgAK
AAoACwALAAsACwALAAoACgAJAAkACwALAAsACwALAAoACgAKAAkACQAJAAkACgAKAAkA
CQAHAAcABwAGAAYABgAFAAUABwAGAAYABgAEAAMAAwADAAUABQAEAAQAAgACAAIAAQAB
AAEAAQABAAMAAgACAAIAAgACAAIAAgADAAMABAAEAAIAAQABAAEAAQABAAEAAQABAAEA
AQABAAEAAQAAAAAAAgACAAIAAgAAAAAAAAAAAAAAAAAAAAAAAAAAAAEAAQD/////AAAC
AAIAAgACAAMABAAFAAYACAAKAAwADgAPABAAEQASABMAFAAVABYAFwAYABkAGQAaABoA
HAAcABwAHAAcABoAFwAVABIAEAAMAAkACAAIAAgABgAGAAMAAwABAAAA///9//3//f/9
//7//v/+//7//P/7//n/9//3//f/9//4//b/9v/2//b/9v/2//b/9v/4//j/+P/4//f/
9//3//f/+f/5//n/+f/5//n/+f/5//f/+P/4//j/+f/5//r/+v/4//j/+f/5//v/+//7
//v//f8AAAQACwASABwAKwA5AEYAUgBdAGoAewCRAKYAuQDTAPAA+gDrAMIAeAASALn/
gf9p/2n/Wf84/yj/H/8M/wP/B/8S/yX/Mf83/0L/WP9y/43/pf+4/8f/1f/f/+b/7//2
//j/+P/5//r/+v/7//z//P/8//7//////wAA/v////////8BAAEAAQABAP//////////
//////////8BAAAAAAABAP///v/+//7/AAD////////9//3//f/9//3//f/+//7/////
///////9//7//v/+//7//v/+//7//v/+/////////wAAAAAAAAIAAwADAAMAAgACAAIA
AwAFAAYABgAHAAcACAAIAAoACgAKAAoADAANAA4ADgAPAA8AEAARABIAFQAXABgAGQAY
ABkAGgAbABkAGQAYABcAFwAXABgAGAAYABcAFgAVABcAFwAXABcAGAAYABgAGQAXABcA
FwAXABcAFwAXABcAFQAUABQAEwASABEAEAAQAA8ADgANAAwACgAJAAgABwAGAAYABQAE
AAMAAgABAAAAAgABAAEAAAD+//7//v/9//3//f/9//z//P/8//z//P/8//z//P/8//z/
+//7//v//P/8//z//P/8//z//P/8//z//P/8//z//P/8//z//P////////8AAAAAAQAB
AAEAAQACAAIAAwAFAAYABgAGAAYABwAHAAgACAAJAAoACgAKAAoACgALAAsACwALAAsA
DAAMAAsACwALAAsACwALAAsACgAKAAoABwAHAAcABwAGAAYABQAFAAUABQAFAAQABAAE
AAMAAwAFAAQABAAEAAIAAQABAAEAAQABAAAAAAACAAIAAgABAP//////////AQAAAAAA
AAD+//7//v/+//3//f/+//7//v/9//3//f/9//3//f/9//3//f/9//3//f/9//z//P/8
//z//P/8//7//v/+//7//P/8//z//P/+//7///////3//f/8//z//P/8//z//P/8//z/
/P/6//r/+v/6//z//P/8//z//v/+//7//v8AAAAAAAAAAAMABAAFAAYACQAKAAsADAAN
AA4ADwARABIAEwAUABUAGAAZABkAGgAaABwAHAAcABwAHAAaABcAFQASABAADAAHAAYA
BgAGAAYABgADAAEA///+//3//f/7//v/+//7//r/+f/4//f/9//2//X/9f/1//X/9v/2
//j/+P/4//j/9v/2//b/9v/2//b/9v/3//n/+f/5//n/9//3//f/9//5//n/+f/5//j/
+P/4//f/+f/6//r/+v/4//n/+f/5//n/+f/7//v/AAAEAAcADgAYACMAMQA+AEoAVQBi
AHMAhwCcAK8AwwDeAO4A5wDMAJAAMgDX/5X/bf9r/23/Vv8+/y//HP8H/wH/Av8N/xn/
If8o/zz/WP91/5H/qP+7/8v/1f/c/+X/7v/0//T/9f/2//b/9//4//j/+P/6//v/+//8
//r/+//7//v/+//7//v/+//9//3//f/9//v/+//7//v/+//6//r/+//7//r/+v/6//r/
+f/5//n/+//7//v/+//5//n/+v/6//n/+f/5//n/+f/6//r/+v/6//r/+v/6//z//P/9
//3/+//8//z//P/+//////////7//v/+////AQACAAIAAwABAAIAAgAEAAQABAAEAAYA
BwAIAAgACQAJAAoACwAMAA0ADwAQABEAEAARABIAEwAUABUAFQAVABcAFwAYABgAFwAX
ABcAFwAXABcAFwAXABgAGAAYABkAFwAXABcAFwAZABkAGQAZABkAGAAYABcAFgAVABQA
FAATABIAEQAQAA4ADQAMAAsADAAMAAsACgAJAAgABwAGAAYABQAFAAQABAAEAAQAAwAB
AAEAAQAAAAIAAgACAAIAAgACAAIAAgAEAAMAAwADAAQABAAEAAQABAAEAAQABAAGAAYA
BgAGAAYABgAGAAYABQAFAAUABgAIAAkACQAJAAcACAAIAAkACQAKAAoACgAKAAsACwAM
AAwADQAOAA4ADgAOAA4ADwANAA0ADQANAA4ADgANAA0ADQANAA0ADQALAAoACgAKAAoA
CwAMAA0ACgAKAAkACQAJAAkACQAIAAYABgAFAAUABwAGAAYABgAGAAUABQAFAAMAAwAC
AAIABAAEAAQAAwADAAMAAwADAAMAAgACAAIAAgACAAIAAgABAAEAAgACAAIAAQABAAEA
AQABAAEAAQABAAEAAQABAAEAAQAAAAAAAAAAAAAAAAACAAIAAgACAAIAAgACAAIAAwAE
AAYABwANAA0AEAASABIAEgASABQAFQAWABcAGAAZABoAGwAZABoAGgAcAB4AHgAeAB4A
GgAXABUAEgAQAAwACQAIAAoACgAIAAgAAwABAP///v///////////wEAAQAAAP///v/9
//3//P/5//n/+f/5//r/+v/6//r/+v/6//r/+v/6//r/+v/6//r/+//7//v/+//7//v/
+//7//v/+//7//v/+//8//z//P/7//v//P/8//z//P/9//3//f/9//3//f8BAAQACAAP
ABwAKgA3AEEATABWAGEAcgCFAJcAqAC/AN8A9gD2AN0ApABKAPj/w/+p/6f/n/93/1L/
Ov8j/xD/Cf8N/xj/J/8t/zP/RP9c/3j/k/+r/8D/zf/X/+H/6P/v//T/9v/4//n/+v/6
//v//P/8//z//P/9//3//v/+////////////////////////////////////////////
/v/+///////+//7//v/+//3//f/9//3//f/9//3//f/9//7//v/7//v/+//7//3//v/+
//7//v/+//7//v/+//7/////////AAAAAAAAAAABAAEAAQACAAIAAgADAAMABAAEAAUA
BQAGAAYACAAGAAYABgAIAAkACgAKAAsADQAOAA8AEAAQABEAEQARABQAFQAWABcAGAAZ
ABkAGQAZABkAGgAaABsAGwAbABsAGwAbABsAGwAeAB4AHgAfAB8AHwAfAB8AHwAfAB8A
HwAdABwAHAAbABoAGQAYABgAFwAWABUAFAAUABMAEgARAA4ADgANAAwADQAMAAsACgAI
AAcABwAGAAYABgAGAAUABwAHAAcABgAEAAQABAAEAAYABgAGAAYABAADAAMAAwAEAAQA
BAAEAA==
         </WaveFormData>
      </LeadData>
      <LeadData>
         <LeadByteCountTotal>10000</LeadByteCountTotal>
         <LeadTimeOffset>0</LeadTimeOffset>
         <LeadSampleCountTotal>5000</LeadSampleCountTotal>
         <LeadAmplitudeUnitsPerBit>4.88</LeadAmplitudeUnitsPerBit>
         <LeadAmplitudeUnits>��V</LeadAmplitudeUnits>
         <LeadHighLimit>2147483647</LeadHighLimit>
         <LeadLowLimit>268435456</LeadLowLimit>
         <LeadID>V3</LeadID>
         <LeadOffsetFirstSample>0</LeadOffsetFirstSample>
         <FirstSampleBaseline>0</FirstSampleBaseline>
         <LeadSampleSize>2</LeadSampleSize>
         <LeadOff>FALSE</LeadOff>
         <BaselineSway>FALSE</BaselineSway>
         <ExcessiveACNoise>FALSE</ExcessiveACNoise>
         <MuscleNoise>FALSE</MuscleNoise>
         <LeadDataCRC32>438972179</LeadDataCRC32>
         <WaveFormData>
/P/8//z//P/8//z//P/8//7//v/+//7//v/+//7//v/+//7//v/+//7//v/+//7/AAAA
AAAAAAACAAIAAgACAAQABAAEAAQABAAEAAQABAAGAAYABgAGAAYABgAGAAYABgAGAAYA
BgAGAAYABgAGAAUABAADAAIAAQAAAP///v/9//z/+//6//j/+P/4//j/+P/4//j/+P/4
//j/+P/4//r/+v/6//r//P/8//z//P/+//7//v/+/wAAAAAAAAAAAAAAAAAAAAAAAAAA
AAAAAAAAAAAAAAAAAAAAAAAAAAAAAAAAAAAAAP7//v/+//7//v/+//7//v/+//7//v/+
//z//P/8//z//P/8//z//P/6//r/+v/6//z//P/8//z//v/+//7//v8AAAAAAAAAAAEA
AgADAAQABgAGAAYABgAHAAgACQAKAAwADAAMAAwADAAMAAwADAAOAA4ADgAOAAwADAAM
AAwADgAOAA4ADgAMAAwADAAMAAwADAAMAAwACgAKAAoACgAIAAgACAAIAAYABgAGAAYA
BgAGAAYABgAEAAQABAAEAAQABAAEAAQAAgACAAIAAgACAAIAAgACAAAAAAAAAAAA/v/+
//7//v8AAAAAAAAAAP7//v/+//7//v/+//7//v/+//7//v/+//z//P/8//z//v/+//7/
/v/8//z//P/8//z//P/8//z//P/8//z//P/9//7///8AAAIABAAGAAgACgAKAAoACgAL
AAwADgAQABEAEgATABMAEwATABQAFQAXABcAFwAXABUAFAASAA8ADgALAAgABwAHAAYA
BgAFAAIAAAD9//z//f/8//z//f/7//v/+f/4//f/9//2//X/8v/y//L/8v/y//L/8v/y
//T/9P/0//T/8v/y//L/8v/0//T/9P/1//X/9f/0//T/8//z//P/8//1//X/9f/1//X/
9f/1//X/9v/2//b/9v/2//b/9v/2//f/9//7//7/AwAKABUAJgA5AEkAWwBvAIcAqADN
APAADwEsAToBKQH4ALAAQQC8/1f/Gv8G/xL/Fv8Q/xn/HP8U/xL/Gv8o/zb/Pf9B/03/
Yf92/5P/q/+8/8j/1P/c/+L/6f/t//D/8f/y//L/8//0//T/9P/1//b/9v/2//f/+f/5
//n/+f/3//f/9//3//f/9//3//j/+P/3//f/9//3//f/9//3//n/+f/5//n/9//3//f/
9//5//n/+v/6//n/+f/5//n/+f/5//r/+v/6//r/+v/6//j/+P/5//n/+//7//v/+v/8
//z//f/9//z//f/9//3/////////AAD+/wAAAAAAAAMAAwADAAMABQAFAAYABgAHAAgA
CAAIAAoACgAKAAoACgAKAAoACgANAA0ADAAMAAwACwALAAoACwAKAAkACAAJAAgABwAG
AAMAAgACAAIAAQABAAIAAwABAAEAAQABAAAAAAAAAAEAAQACAAMAAwACAAIAAQABAAEA
AQACAAIAAQABAAIAAgACAAIAAwADAAEAAQABAAEA//////////8BAAEAAQABAP//////
//7//v/+//7//v/+//7///////7//v/9//3//f/9//3//f/9//3//f/9//3//f/9//7/
/v/+//7//////wAAAAACAAIAAgACAAMABAAEAAUABQAIAAgACQAKAAwADQANAA0ADAAM
AA0ADgAQABAAEAAQAA4ADwAPAA8AEQARABEAEQARABEAEQAQAA4ADgAOAA4ADwAOAA0A
DQANAA0ADAAMAAwADAALAAsACgAJAAkACQAJAAkACQAIAAgACAAGAAYABwAHAAYABgAF
AAUABQAFAAQABAAEAAQAAwADAAMAAwADAAIAAgACAAIAAgACAAIAAgACAAIAAgADAAMA
AwADAAEAAQABAAEAAQAAAAAAAAAAAAAAAAAAAAAAAAAAAAAAAAAAAAAAAAD+//7//v/+
/wAAAQAAAAAAAAAAAAAAAAAAAAAAAAAAAAAAAAAAAP7//v/+//7/AAAAAAAAAAAAAAAA
AAAAAAAAAAAAAAAAAgACAAIAAgAFAAYABwAIAAsADAANAA4ADwAQABEAEwASABMAFAAV
ABcAGQAZABoAGwAbABsAGwAdAB0AHAAaABkAFgATABAADgANAAsACgALAAgABgADAAIA
AQAAAAAA/////////f/8//v/+//6//n/+P/4//j/+v/6//r/+v/4//j/+P/4//r/+v/6
//r/+v/6//r/+v/5//n/+f/4//r/+//7//v/+f/5//n/+f/5//n/+f/5//v//P/8//z/
+v/6//r/+v/8//3//f///wIABQAIAA0AGgArAD8AUQBjAHUAjACvANQA9wAUAS4BMwEY
AeIAlwAoAK3/VP8g/xb/LP80/zn/Rv9A/zL/LP8y/zr/Qf9F/0v/Wf9s/4f/of+2/8b/
1P/e/+T/7f/z//r/+f/6//r/+//+//7//v///wAAAAAAAAEA//////////8BAAEAAQAB
AAEAAQABAAIAAgABAAEAAQABAAEAAQABAAEAAQABAAEAAQABAAEAAQD/////AAAAAAEA
AQABAAEAAQABAAIAAgAAAAAAAAAAAAAAAAABAAEAAQABAAEAAAAAAAAAAQABAAIAAwAD
AAMAAQABAAEAAgAEAAYABgAGAAcABwAHAAcABwAHAAgACAAJAAoACgAKAAoACgAKAAoA
CgAKAAoACgALAAsACgAKAAoACQAJAAgABwAGAAUABAADAAIAAQAAAP///v/+//7//P/7
//v/+//7//v/+//7//z//P/8//3/+//8//3//f/9//7//v///wEAAQACAAIAAwADAAQA
BAAGAAYABwAHAAcABwAHAAcACQAJAAkACQAJAAkACQAJAAkACQAJAAgACAAIAAgACAAI
AAgACQAJAAgACAAHAAcABwAHAAcABwAJAAkACQAJAAsACwALAAwADAAMAAwADQAPABAA
EAASABAAEAAQABEAEgASABMAEwAUABQAFQAWABYAFwAXABcAGAAYABkAGgAaABoAGgAa
ABoAGwAbABsAGwAbABsAGwAZABkAGQAYABgAGAAYABgAFwAWABUAFQAVABUAFAAUABQA
FAATABMAEAAPAA8ADwARABEAEQAQABAAEAAOAA4ADQANAAwADAANAA0ADQANAAoACgAK
AAoACwALAAsACwAJAAgACAAIAAoACgAKAAoACgAKAAoACgAHAAcABwAHAAkACQAJAAkA
CQAIAAgACAAIAAgACAAIAAgACAAIAAgABgAGAAYABgAIAAgACAAIAAgABwAGAAYABgAG
AAYACAAIAAgACAAIAAgACAAIAAgACAAIAAgACwAMAA0ADgARABIAEwAUABUAFgAXABgA
GAAZABoAGwAeAB8AHwAhAB8AIAAhACEAIQAhACEAIQAgAB4AGwAYABUAEgARABEAEAAQ
AA8ADAAKAAcABgAFAAYABgAHAAcABQADAAIAAQABAAAA///+/wAAAAAAAAAAAAAAAAAA
AAD+//7//v/+/wAAAAAAAAAA/v/+//////8BAAAAAAABAP////////////////////8B
AAEAAQACAAIAAgACAAIAAAAAAAAAAQADAAcACgAPABgAJQA6AE0AXwBvAIMAmwC8AN8A
/gAbATYBPAEhAfAApAAtALr/b/9I/0z/Wv9U/1D/T/8+/y7/KP8s/zT/Ov89/0X/Vf9r
/4b/n/+1/8b/1P/c/+T/7P/1//v//v/9//7//v///wAAAAAAAAEAAgACAAIAAwABAAEA
AQABAAMAAwADAAMAAwADAAMABAAEAAMAAwADAAUABQAFAAUAAwADAAMAAwADAAMAAwAD
AAEAAQACAAIAAwADAAMAAwADAAMABAAEAAIAAgACAAIABAAEAAUABQADAAMAAwACAAQA
BAAFAAUABgAHAAcABwAHAAcABwAIAAgACgAKAAoACwALAAsACwALAAsADAAMAAsADAAM
AAwADAAMAAwADAAOAA4ADgAOAA8ADwAOAA4ADAALAAsACgALAAoACQAIAAUABAADAAIA
AwACAAIAAgAAAP//////////////////AAAAAAAAAQD//wAAAQABAAMABAAEAAUABQAF
AAYABgAHAAcACAAIAAgACAAJAAkACQAJAAkACQAJAAkACQAJAAcABwAHAAcABwAHAAcA
BgAIAAgACAAIAAYABgAHAAcACAAIAAcABwAFAAUABQAFAAcABwAHAAcABwAHAAcACAAI
AAgACAAJAAkACgAKAAwADAAMAAwADQAOAA4ADwAPABAAEAARABIAEAARABEAEQAUABQA
FQAWABYAFgAWABYAFAAVABUAFQAXABcAFwAXABUAFQAVABQAFgAWABYAFgAVABQAEwAT
ABMAEwASABIAEgASABEAEQAQAA8ADwAPAA8ADwAPAA4ADgAOAAwADAALAAsACgAKAAsA
CwALAAsACAAIAAgACAAJAAkACQAJAAcABgAGAAYABgAGAAYABgAIAAgACAAIAAUABQAF
AAUABQAFAAUABQAHAAYABgAGAAQABAAEAAQABAAEAAQABAAEAAQABAAEAAQABAAEAAQA
BgAFAAYACAAIAAgACAAKAAwADgAQABIAEgASABIAEwAUABYAGAAZABoAGwAbABsAGwAc
AB0AHwAfAB8AHwAeABwAGQAVABQAEQAOAA0ADQAMAAwACwAGAAQAAQAAAAAAAAABAAMA
AQABAP///v/9//3//P/7//r/+v/6//r/+P/4//j/+P/6//r/+v/6//j/+P/4//j/+v/6
//r/+//5//n/+P/4//n/+f/5//n/+//7//v/+//5//n/+f/5//z//P/8//z/+v/6//r/
+v/7//3///8EAAkAEgAdAC4AQQBTAGUAeQCTALYA2wD8ABsBNgE+ASUB8gCoADMAtP9d
/yr/IP8w/zD/Kv8t/yj/HP8a/yD/Kv80/zn/Pf9L/2H/ev+X/6//wP/O/9r/4P/m/+3/
8//2//f/+P/4//n/+v/6//r/+//8//z//P/9//3//f/9//3/+//7//v/+//9//3//f/+
//7//f/9//3/+//7//v/+//9//3//f/9//v/+//7//v/+//7//z//P/7//v/+//7//v/
+//8//z//P/8//z//P/6//r/+//7//3//f/9//z//P/8//3//f/8//3//f/9////////
/wAAAAACAAIAAgADAAMAAwADAAMAAwAEAAQABQAGAAYABgAIAAgACAAIAAoACgAKAAoA
CwALAAoACgAMAAsACwAKAAkACAAHAAYABwAGAAUABAADAAIAAgACAAIAAQABAAEA////
//////8AAAAAAAABAP//AAABAAEA//8AAAAAAQABAAEAAgACAAEAAQACAAIAAgACAAMA
AwABAAEAAQABAAEAAQABAAEAAQABAAEAAQABAAEAAQAAAAAAAAAAAAAA/v/+///////+
//7//f/9//////////////////////////////8AAAAAAAAAAAEA//8AAAAAAgAEAAQA
BAAFAAYABgAHAAcACAAIAAkACgAKAAsACwALAAoACgALAAwADgAOAA4ADgAOAA8ADwAP
AA8ADwAPAA8ADwAPAA8ADgAOAA4ADgAOAA8ADgANAA0ACwALAAoACgAKAAoACQAJAAoA
CQAJAAkABwAHAAcABgAGAAYABAAEAAMAAwACAAIAAQABAAEAAQACAAIAAgACAP//////
////AQAAAAAAAAAAAAAAAAAAAP7//v/+//7////////////9//3//f/9/////v/+//7/
/v/+//7//v/+//7//v/+//7//v/+//7//v/+//7//v/+//3//v/8//z//P/8//z//P/8
//z//v/+//7//v/8//z//P/8//z//P/8//z//P/8//z//P/8//z//P/8////AAABAAIA
BQAGAAcACAAJAAoACwAMAA0ADgAQABIAEQASABMAEwAXABcAGAAZABkAGQAZABkAGQAY
ABYAEwAQAA0ACgAJAAcABgAGAAUABAACAP///v/7//r/+v/7//3//f/7//r/9//3//b/
9f/y//L/8v/y//T/9P/0//T/9P/0//T/9P/0//T/9P/0//T/9P/0//X/9f/1//T/9P/3
//f/9//3//f/9//3//f/9//3//f/9//4//j/+P/4//b/9v/2//b/9//3//n//P///wQA
CwAaAC0APwBRAGMAdwCSALUA2gD9ABoBNAE3ARYB3ACHAAwAkf86/wz/CP8a/x7/Jf8w
/yr/IP8g/yj/Mv87/z//R/9X/2z/hf+f/7T/wv/O/9j/3v/l/+3/8v/x//L/8v/z//b/
9v/2//f/+P/4//j/+f/5//n/+f/5//n/+f/5//n/+//7//v//P/6//n/+f/5//v/+//7
//v/+f/5//n/+f/5//n/+f/5//n/+f/6//r/+f/5//n/+f/5//n/+v/6//r/+v/6//r/
+v/6//v/+//7//v/+//6//r/+v/7//v//P/9//3//f/9//3//f/+//7/AAAAAAAAAwAD
AAMAAwADAAMABAAEAAUABgAGAAYABgAGAAYABgAIAAgACAAIAAsACwAKAAoACgAJAAkA
CAAIAAgACAAIAAUABAADAAIAAQAAAAAAAAAAAP////////3//f/9//3//v/+//7////9
//7/////////AAAAAAEA/////wAAAAD/////AAAAAAIAAgADAAMAAQABAAEAAQABAAEA
AQABAAEAAQABAAEA/////////v8AAAAAAAAAAP7//v//////AAAAAP//////////////
////////////AQABAAEAAgACAAIAAgADAAMABAAEAAYABgAGAAYABwAIAAgACQAJAAwA
DAANAA4ADAANAA0ADQAQABAAEQASABAAEAAQABAAEAARABEAEQATABMAEwATABMAEwAT
ABIAEgASABIAEgARABAADwAPAA0ADQAMAAwADAAMAAsACwAKAAkACQAJAAkACQAJAAgA
CgAKAAgACAAHAAcABgAGAAUABQAFAAUAAgACAAIAAgADAAMAAwADAAMAAgACAAIAAgAC
AAIAAgAEAAQABAAEAAEAAQABAAEAAQABAAEAAQABAAAAAAAAAAAAAAAAAAAAAgACAAIA
AgAAAAAAAAAAAAIAAgACAAIAAgADAAIAAAAAAAAAAAACAAIAAgACAAAAAAAAAAAAAgAC
AAIAAgACAAIAAgACAAAAAAAAAAAAAgACAAIAAgAEAAQABAAEAAYACAAKAAwADQAOAA8A
EAASABIAEgASABUAFgAXABgAGwAbAB0AHQAeAB8AHwAfAB8AHwAfAB4AGgAXABQAEQAO
AA0ADQAMAAwACwAIAAYAAwACAAEAAAACAAMAAwADAAEAAAD//////v/9//z//P/8//z/
/P/8//r/+v/6//r/+v/6//r/+v/6//r/+v/6//z//f/9//3/+v/6//v/+//7//v/+//7
//3//f/9//3/+//7//z//P/8//z//P/8//7//v/9//3///8CAAcADgAZACoAOwBNAF0A
bQCDAKAAwwDkAAEBGgEmARcB7gCwAFUA4v+H/1L/QP9Q/1j/Vv9Z/1T/Qv82/zT/Nv8+
/0P/Rf9P/1//dv+R/6v/vv/O/9r/4v/o/+//9f/6//n/+v/6//v//v/+//7////+//7/
/v////////////////////////////////8AAAAA////////////////////////////
//3//f/9//3//f/9//7//v////////////3//f/+//7//v/+//7//v/8//z//f/9//3/
/f/9//z//v/+///////+/////////wEAAQABAAIAAAACAAIAAgADAAMAAwADAAMAAwAE
AAQAAwAEAAQABAAEAAQABAAEAAQABAAEAAQABQAFAAQABAAEAAMAAwACAAEAAAD///7/
/f/8//v/+v/3//b/9v/2//b/9f/1//X/8//z//P/8//0//T/9P/1//f/+P/5//n/9//4
//j/+f/7//v//P/8//////8AAAAAAAAAAAEAAQABAAEAAQABAP//////////AQABAAEA
AQABAAEAAQAAAAAAAAAAAAAAAAAAAAEAAQAAAAAA/////wEAAQABAAEAAQABAAEAAQD/
//////8AAAEAAgADAAUAAwAEAAQABgAGAAYABgAHAAgACAAJAAkACAAIAAkACgALAA0A
DgAPAA4ADgAPABAADgAOAA4ADgAQABEAEQARAA8ADwAPAA8AEQARABEAEAAOAA4ADgAO
AA0ADAALAAsADQANAAwADAAKAAoACQAJAAoACQAJAAkACQAJAAkACAAIAAgABgAGAAUA
BQAEAAQAAwADAAMAAwAEAAQABAAEAAEAAQABAAEAAwACAAIAAgACAAIAAgACAAAAAAAA
AAAAAQABAAEAAQABAAEAAQABAP///v/+//7/AAAAAAAAAAD+//7//v/+/wAAAAAAAAAA
/v/+//7//v/+//3//v///wAAAQACAAUABgAHAAgACwAMAA0ADgAPABAAEQASABMAFAAV
ABYAFwAXABkAGQAaABsAGwAbABkAGQAZABgAFAARAA4ACwAIAAcABwAGAAYABQACAAAA
/f/8//v/+v/7//3//v////v/+v/5//n/+P/3//b/9v/4//j/+P/4//b/9v/2//b/+P/4
//j/+P/4//j/+P/4//j/+f/5//n/+P/4//n/+f/3//f/9//3//n/+f/5//n/9//3//j/
+P/4//j/+P/4//r//P///wEAAwAIABEAIAA1AEgAWwBtAIEAnQC/AOQAAQEeATkBPAEe
AekAlgAeAK3/Yv8//0L/TP9E/0D/Pv8t/x7/HP8g/yr/Mv82/z3/T/9l/4H/nP+x/8H/
zv/Y/97/5v/w//X/9f/2//f/+P/4//n/+v/6//r/+//6//r/+v/7//v/+//7//v//f/9
//3//f/7//v/+//8//z/+//7//v/+//7//v/+//7//v/+//7//v/+//7//v/+f/5//r/
+v/7//v/+//7//v/+//8//z//P/8//z//P/8//z//f/9//v/+//7//r//P/8//3//f/+
/////////////////wAA/v8AAAAAAAABAAEAAQABAAEAAQACAAIAAwAEAAQABAAEAAQA
BAAEAAYABgAGAAYABQAFAAQABAAEAAMAAwACAAEAAAD///7//f/8//v/+v/7//r/+v/6
//b/9f/1//X/9//3//f/9//4//j/+P/5//f/+P/5//n/+//8//z//f/9//3//v/+////
//8AAAAA/v/+/////////////////////////////f/9//3//f/////////+//7//v/+
//7//P/8//3//f/+//7//f/9//3//f/9//3//f/9//3//f/9//3//f/+//z//P/8//3/
//8AAAAAAgAAAAAAAAABAAQABAAFAAUABAAEAAUABgAGAAcABwAHAAgACAAJAAoACgAK
AAoACgAKAAsACwALAAsACwALAAsACwALAAsACgAMAAwADAAMAAsACgAJAAkACQAJAAgA
CAAIAAgABwAHAAYABQAFAAUABQAFAAUABAACAAIAAAAAAAAAAQABAAIAAQABAAEAAQAA
AAAAAAAAAP/////////////+//7//v/+//7//v/+//7//v/+//7/+//7//v/+//9//3/
/f/9//3//P/8//z//P/8//z//P/8//z//P/8//z//P/8//z//P/8//z//P/8//v/+v/8
//z//P/8////AAABAAIABQAGAAcACAAJAAoACwAMAAwADQAOAA8AEgATABMAFQAVABYA
FwAXABcAFwAXABcAFgAUABEADgALAAgABwAHAAYABgAFAAIAAAD9//z/+//6//r/+//7
//3/+//6//n/+P/2//T/8v/y//L/8v/y//T/9P/0//T/8v/y//L/8v/0//T/9P/0//L/
8v/z//P/8//y//L/8//z//P/8//z//P/8//z//P/9f/1//X/9v/0//T/9P/0//b/9v/2
//f/+f/7//7/AQAIABMAJAA5AEsAXQBxAIkAqADNAPQAEwEyAUIBMQEAAbgASQDC/1n/
Fv/+/gr/Ev8Q/xv/Hv8W/xT/Gv8o/zT/O/9D/0//Y/96/5X/q/+8/8j/1P/c/+L/6//x
//L/8//0//T/9f/4//j/+P/5//r/+v/6//v/+//7//v/+//7//v/+//7//n/+f/5//r/
+v/5//n/+f/5//n/+f/5//n/+f/5//n/+f/5//n/+f/5//n/+v/6//n/+f/5//n/+f/5
//r/+v/6//r/+v/6//r/+v/7//v/+f/5//n/+P/6//r/+//7//z//f/9//3//f/9//3/
/v/+/wAAAAAAAAEAAQABAAEAAwADAAQABAAFAAYABgAGAAYABgAGAAYABwAIAAkACgAL
AAsACgAKAAoACQAJAAgACQAIAAcABgAFAAQAAwACAAEAAAAAAAAA/v/9//3//f/9//3/
/f/9//7//v/+/////v/+//7//f///wAAAAABAP////8AAAAA/////wAAAAACAAIAAwAD
AAEAAQABAAEAAQABAAEAAQABAAEAAQABAP////////7/AAAAAAAAAAD+//7//////wAA
AAD///////////////8BAAEAAQABAAEAAQABAAIAAAAAAAAAAQADAAQABAAGAAYABgAG
AAcACAAIAAkACQAMAAwADQAOAAwADQANAA0ADgAOAA8AEAAQABAAEAAQABAAEQARABEA
EQARABEAEQARABEAEQAQABAAEAAQABAADwAOAA0ADQALAAsACgAKAAoACgAJAAkACAAH
AAcABwAJAAkACQAIAAYABgAEAAQABQAFAAQABAAFAAUABQAFAAIAAgACAAIAAwADAAMA
AwABAAAAAAAAAAAAAAAAAAAAAAAAAAAAAAD//////////wEAAQABAAEA///+//7//v/+
//7//v/+/wAAAAAAAAAA/v/+//7//v8AAAAAAAAAAAAA///+//7//v/+//7//v/+//7/
/v/+//7//v/+//7//v/+//7/AAAAAAAAAAAAAAAAAAAAAAIABAAGAAgACQAKAAsADAAP
ABAAEQASABMAFAAVABYAFwAXABkAGQAcAB0AHQAdAB0AHQAdABwAHAAZABYAEwAOAA0A
DQAMAAwACwAIAAYABQAEAAMAAgAAAAEAAQABAP///v/9//3//P/7//r/+v/6//r/+v/6
//r/+v/6//r/+v/6//r/+v/8//z//P/8//7/////////AAAAAAEAAQADAAMAAwADAAEA
AQABAAEAAQABAAIAAgACAAIAAgACAAIAAgADAAMABQAIAA0AEAAZACgAOQBLAF0AbwCD
AJ4AwQDkAAEBGgEsASMB/gDEAHMAAgCb/1b/NP8+/07/UP9X/1z/Tv8+/zz/Pv9E/0n/
Sf9P/1//dv+R/6v/wP/Q/9r/4v/o/+//9//8//3//v/+////AAAAAAAAAQACAAIAAgAD
AAMAAwADAAMAAwADAAMAAwAFAAUABQAGAAQAAwADAAMAAwADAAMAAwADAAMAAwADAAMA
AwADAAMAAwADAAQABAABAAEAAQABAAEAAQACAAIAAgACAAIAAgACAAIAAwADAAMAAwAD
AAIABAAEAAUABQAEAAUABQAFAAUABQAFAAYABgAIAAgACAAHAAcABwAHAAcABwAIAAgA
CQAKAAoACgAKAAoACgAKAAgACAAIAAgACQAJAAgACAAIAAcABwAGAAUABAADAAIAAQAA
AP///v/7//r/+v/6//r/+f/5//n/9//3//f/9//6//r/+v/7//v//P/9//3//f/+//7/
//8BAAEAAgACAAEAAQACAAIAAwAEAAYABwAHAAcABwAHAAcABwAHAAcACQAJAAkACQAJ
AAkACQAIAAgACAAIAAgACAAIAAkACQAIAAgABwAHAAkACQAJAAkACQAJAAkACQALAAsA
CwAMAAwADAAMAA0ADQAOAA4AEAAQABAAEAARABIAEgATABMAEgASABMAFAAWABcAFwAX
ABYAFgAXABgAGAAYABgAGAAWABcAFwAXABcAFwAXABcAFwAXABcAFgAWABYAFgAWABUA
FAATABMAEQARABAAEAASABIAEQARABAADwAPAA8ADwAPAA8ADgAQABAADgAOAAsACwAK
AAoACwALAAsACwAMAAwADAAMAAsACwALAAsACwAKAAoACgAJAAgABwAGAAcACAAJAAoA
CQAJAAkACQAJAAkACQAJAAkACAAIAAgABgAGAAYABgAIAAgACAAIAAgACAAIAAgACQAK
AAsADAASABUAFgAYABgAGAAYABoAGgAbABwAHQAeAB8AHwAfAB8AIAAhACMAIwAjACMA
IQAgAB4AGwAYABUAEgARABMAEgASABEADAAKAAcABgAHAAYABgAHAAcABwAFAAQAAwAD
AAIAAQAAAAAAAAAAAP7//v/+//7/AAAAAAAAAAAAAAAAAAAAAAAAAAAAAAEAAQABAAAA
AAABAAEAAQABAAEAAQABAAEA//////////8CAAIAAgACAAIAAgACAAIAAwAFAAcADAAR
ABwALQBAAFEAYwB1AIkApwDMAO8ADAErAUYBSAErAfQAnAAhALT/a/9K/07/Vv9M/0j/
Rf82/yj/Jv8o/zT/Pv8//0X/Vf9r/4b/o/+7/8z/2P/g/+j/8P/3//v//v///wAAAAAB
AAIAAgACAAMABAAEAAQABQAFAAUABQAFAAcABwAHAAcABwAHAAcACAAIAAcABwAHAAcA
BwAHAAcABwAHAAcABwAFAAUABQAFAAUABQAGAAYABwAHAAcABwAFAAUABgAGAAgACAAI
AAgABgAGAAcABwAJAAkACQAIAAgACAAJAAkACAAJAAkACQALAAsACwAMAAwADgAOAA4A
DQANAA0ADQAPAA8AEAAQAA8AEAAQABAAEAAQABAAEAAQABAAEAAQAA8ADwAOAA4ADgAN
AA0ADAALAAoACQAIAAcABgAFAAQAAwACAAIAAgAAAP///////wEAAQABAAEAAgACAAIA
AwAFAAYABwAHAAUABgAGAAcACQAJAAoACgAJAAkACgAKAAoACgALAAsACwALAAsACwAJ
AAkACQAJAAsACwALAAsACwALAAsACgAIAAgACAAIAAoACgALAAsACgAKAAkACQAJAAkA
CQAJAA==
         </WaveFormData>
      </LeadData>
      <LeadData>
         <LeadByteCountTotal>10000</LeadByteCountTotal>
         <LeadTimeOffset>0</LeadTimeOffset>
         <LeadSampleCountTotal>5000</LeadSampleCountTotal>
         <LeadAmplitudeUnitsPerBit>4.88</LeadAmplitudeUnitsPerBit>
         <LeadAmplitudeUnits>��V</LeadAmplitudeUnits>
         <LeadHighLimit>2147483647</LeadHighLimit>
         <LeadLowLimit>268435456</LeadLowLimit>
         <LeadID>V4</LeadID>
         <LeadOffsetFirstSample>0</LeadOffsetFirstSample>
         <FirstSampleBaseline>0</FirstSampleBaseline>
         <LeadSampleSize>2</LeadSampleSize>
         <LeadOff>FALSE</LeadOff>
         <BaselineSway>FALSE</BaselineSway>
         <ExcessiveACNoise>FALSE</ExcessiveACNoise>
         <MuscleNoise>FALSE</MuscleNoise>
         <LeadDataCRC32>1615614197</LeadDataCRC32>
         <WaveFormData>
/P/8//z//P/8//z//P/8//z//P/8//z//P/8//z//P/8//z//P/8//7//v/+//7/AAAA
AAAAAAAAAAAAAAAAAAAAAAAAAAAA///+//3//P/8//z//P/8//7//v/+//7//P/8//z/
/P/6//r/+v/6//n/+P/3//b/9P/0//T/9P/z//L/8f/w/+7/7v/u/+7/7//w//H/8v/w
//D/8P/w//L/8v/y//L/8//0//X/9v/4//j/+P/4//r/+v/6//r//P/8//z//P/8//z/
/P/8//z//P/8//z//P/8//z//P/8//z//P/8//z//P/8//z/+v/6//r/+v/6//r/+v/6
//r/+v/6//r/+v/6//r/+v/4//j/+P/4//r/+v/6//r//P/8//z//P/+//7//v/+/wAA
AAAAAAAAAgACAAIAAgAEAAQABAAEAAUABgAHAAgACAAIAAgACAAKAAoACgAKAAgACAAI
AAgACgAKAAoACgAIAAgACAAIAAgACAAIAAgABgAGAAYABgAEAAQABAAEAAQABAAEAAQA
AgACAAIAAgACAAIAAgACAAAAAAAAAAAA/v/+//7//v/+//7//v/+//7//v/+//7//P/8
//z//P/8//z//P/8//r/+v/6//r//P/8//z//P/8//z//P/8//r/+v/6//r/+v/6//r/
+v/6//r/+v/6//r/+v/6//r//P/8//z//P/+//7//v/+/wAAAgAEAAYACAAIAAgACAAK
AAsACwAMAAwADgAPABAAEQASABIAEgASABQAFAAUABIAEAAPAA4ACwAHAAQAAwAFAAUA
BAAEAP///f/7//n/+//7//v/+//7//v/+f/5//j/9//2//T/8v/y//L/8v/y//L/8v/y
//L/8v/y//L/8v/y//L/8v/y//L/8v/z//P/8//z//P/8//z//P/8//z//P/8//z//P/
8//z//T/9v/2//b/9//3//b/9v/3//b/9v/3//n/+/8BAAsAHAAwAEQAWABvAIoAsQDc
AAUBJQE8ATkBDQHEAGwABgCg/1T/Jv8i/z3/TP9X/2f/bf9l/2L/Zv9r/3H/cv90/33/
iP+Y/6z/v//L/9T/2//h/+X/6//u//D/7//v//D/8f/z//P/8//z//T/9P/0//T/9f/1
//X/9f/1//X/9f/2//b/9v/2//b/9v/1//X/9v/0//T/9P/0//T/9P/0//T/9P/0//T/
9P/0//T/9P/0//T/9P/1//X/9P/0//T/9P/2//b/9v/2//T/9P/0//X/9//3//f/9//3
//f/9//4//j/+P/4//j/+v/6//r/+//6//v/+//7//z//P/8//z//v//////////////
/////wAAAQACAAQAAgACAAMAAwAFAAUABQAEAAQABAAEAAIAAgABAAAA/////////v/8
//7//f/9//7//v/+//7//v/+//7//v/+//z//f/+//7/////////AAD+//7//v8AAAAA
AQABAAEAAQACAAIAAgABAAEAAQABAAIAAgACAAIAAAAAAAAAAAAAAAAAAAAAAAAAAAAA
AAAA/f/9//3//f//////////////////////////////////////////////AAAAAAAA
AAABAAEAAgAAAAEAAQACAAQABAAFAAYABgAGAAcACAAIAAgACAAJAAoACgALAAsACwAL
AAwADQAPAA8ADwAPAA4ADgAOAA4ADgAOAA4ADgAPAA8ADwAPAA8ADwAPAA8ADwAOAA4A
DQANAA0ADQANAAoACgAJAAkACQAJAAkACAAIAAgABwAHAAUABQAEAAQABAAEAAMAAwAD
AAMAAgACAAQABAAEAAQAAgABAAEAAQADAAMAAgACAAIAAgACAAIAAAAAAAAAAAACAAIA
AAAAAAIAAgACAAIAAgACAAIAAgAAAAAAAAAAAAAAAAAAAAAAAAABAAEAAQABAAAAAAAA
AAAAAAACAAIAAgACAAIAAAAAAAAAAAAAAAAAAAAAAAAAAAAAAAAAAAAAAAAAAAAAAAAA
AAAAAAAAAAAAAAAAAQACAAMABAAFAAYABwAIAAsADAANAA4AEAAQABEAEQAQABAAEgAT
ABQAFQAWABYAGAAYABoAGgAcABwAGgAZABgAFQARAA4ACwALAAsACgAKAAcABQADAAEA
AQABAAEA/////////f/9//z/+//6//r/+v/6//r/+v/6//r/+v/6//r/+v/6//r/+v/6
//r/+v/6//r/+v/5//n/+f/5//v/+//7//v/+//7//v/+//9//3//f/9//7//v/+//7/
/f/9//z//P////7/AAD//wEAAwAFAAkAEgAkADgATABdAHIAjwCyANkA/wAeATEBJQH0
AKoAVAD0/5r/Wv82/z3/XP9v/3//k/+T/4b/gP9//4H/gP98/3//iv+W/6b/uf/J/9T/
3//n/+v/8f/0//b/9//3//j/+f/7//v/+//7//7//v/+//7//v/9//z/+//9//3//f/+
//z//P/8//z//P/7//v//P/8//z//P/8//z//P/8//z//v/+//7//v/8//z//P/8//z/
/P/9//3//v/+//7//v/8//z//P/8//7//v/+///////////////9//3//f/+//7//v/+
//7//v/+//7///8CAAMAAwADAAQABAAEAAQAAgADAAMAAwADAAMAAwADAAMAAwADAAQA
BAAEAAUABQAFAAUABQAEAAIAAgACAAAAAgABAAAA/////////v/8//z/+//7//z/+v/6
//r/+v/6//r/+v/6//z//f/+//7/////////AAACAAIAAgAEAAIAAwADAAMAAwAEAAQA
BAAHAAcABwAHAAgACAAIAAgACAAIAAgACAAKAAoACgAKAAgACAAIAAgABwAHAAcABwAH
AAcABwAHAAcABwAHAAcACQAJAAkACQAJAAkACQAJAAsADAAMAAwADAANAA0ADgAOAA8A
DwAQAA4ADgAPABAAEAAQABEAEgASABIAEgATABQAFAAVABUAFQAVABYAFwAVABUAFQAV
ABYAFgAWABYAFgAWABYAFgAVABUAFQAVABMAEwATABMAEgASABMAEwARABEAEQARABAA
EAAPAA8ADQANAA0ADAAOAA4ADQANAA0ADQAMAAwACwAKAAgABwAIAAkACQAKAAgACAAI
AAgACgAJAAkACQAHAAcABgAGAAYABgAGAAYACAAIAAgACAAGAAYABAAEAAQABAAEAAQA
BgAGAAYABgAEAAQABAAEAAQABAAEAAQABAAFAAUABQAFAAQABAAEAAQABAAEAAIAAgAC
AAIAAgACAAIAAgAEAAQABAAEAAQABAAEAAQABwAIAAkACgANAA4ADwAQABEAEgATABQA
EwATABQAFAAYABkAGgAbABoAGgAaABoAGgAaABoAGgAaABkAGAAVABMAEAAPAA8ADQAM
AAwACQAFAAMAAQABAAMAAwADAAMAAQD//////v/9//z/+v/6//z//P/8//z//v/+//7/
/v/8//z//P/8//z//P/8//z/+v/6//v/+//7//v/+//7//v/+//7//v/+//7//v/+//9
//3//v/+//7//v///////P/8//3//v/8////AwAFAAsAGQAuAEIAVgBoAIEAngDDAO4A
EwEzAUABLQH3AKoAVgD6/6b/bv9W/2j/gf+M/5f/n/+R/4P/fP92/3f/df9y/3b/gf+O
/6D/tP/D/8//2v/h/+f/6//x//b/+v/5//n/+v/7//v/+//7//v//P/8//z//P/8//v/
+v/5//v/+//7//z/+v/6//r/+v/6//n/+f/6//v//P/9//7//P/8//z//P/+//7//v/+
//z//P/8//z//P/8//3//f/8//z//P/8//r/+v/6//r//P/8//z//f/9//3//f/9//3/
/f/9//7//v/+//7//v8AAAAAAAABAAAAAQABAAEAAAAAAAAAAAACAAMAAwADAAEAAQAB
AAEAAQABAAEAAgACAAIAAwADAAMAAwADAAIAAAAAAAAA/v/+//3//P/7//v/+//6//j/
9v/1//X/9v/2//b/9v/2//b/9v/2//b/+P/5//r/+v/7//v/+//8//7//v/+/wAA/v//
//////8BAAIAAgACAAMAAwADAAMAAgACAAIAAgAEAAQABAAEAAIAAgACAAIAAgACAAIA
AgADAAMAAwADAAMAAwADAAMAAQABAAEAAQABAAEAAQABAAEAAQABAAEAAQACAAIAAgAC
AAMAAwAEAAQABQAFAAYACAAIAAkACgAIAAgACQAKAAwADAAMAA0ADAAMAA0ADQAPAA8A
EAARABEAEQARABEAEAAQABAAEAAQABAAEAAQAA8ADwAPAA8ADwAPAA8ADwAPAA4ADgAN
AAsACwALAAsADAAMAAsACwAJAAkACQAIAAgACAAHAAcABwAHAAYABgAGAAYABQAFAAUA
BQAEAAQAAgACAAIAAgAEAAMAAwADAAMAAwACAAIAAgACAAIAAgACAAIAAgACAAIAAgAA
AAAAAAAAAAAAAAD+//7//v/+//7//v/+//7//v/+//7//v/+/////////////v/+//7/
AAAAAAAAAgACAAIAAgAEAAYACAAKAAwADAAMAAwADgAPAA8AEAAQABIAEwAUABUAFgAW
ABYAGAAaABoAGgAZABYAFAASABEADQAKAAkACQAJAAgACAADAAEA///9////////////
//////3//f/8//v/+v/4//j/+P/4//j/+P/4//j/+P/4//j/+P/4//b/9v/2//b/+P/4
//j/+f/3//f/9//3//f/9//3//f/+f/5//n/+f/3//f/9//4//r/+v/6//v/+//6//r/
+//6//r//f///wEABwARACYAOgBMAGIAewCYAL8A7AATATMBRgE5AQcBugBiAPz/nv9a
/zT/PP9X/2L/b/99/3n/bf9q/2r/bf9v/27/cv97/4j/mv+w/8H/zf/Y/9//4//p/+3/
8P/y//P/8//0//X/9f/1//X/9f/2//b/9v/2//n/+f/5//n/9//3//f/+P/4//j/+P/4
//j/9//3//j/+P/4//j/+P/4//j/+P/4//b/9v/2//b/+P/4//j/+P/2//b/9//3//b/
9v/2//b/9v/2//b/9v/2//b/9v/3//n/+f/5//n/+f/5//n/+v/6//r/+v/6//z//P/8
//3//P/9//3//f/+//7//v/+//7/////////AQABAAEAAQABAAEAAQACAAIAAgADAAMA
AwADAAMAAgAEAAQABAACAAIAAQAAAP////////7//P/8//v/+//8//r/+v/6//r/+v/6
//r/+v/6//v//P/8//3//f/9//7//P/8//z//v/+/////////wEAAgACAAIAAQABAAEA
AQACAAIAAgACAAAAAAAAAAAAAAAAAAAAAAAAAAAAAAAAAP//////////////////////
////////////////////AQABAAEAAQABAAIAAgACAAIAAwADAAQAAgADAAMABAAGAAYA
BwAIAAYABgAHAAgACgAKAAoACwAMAAwADQANAA0ADQAOAA8ADwAPAA8ADwAQABAAEAAQ
ABAAEAAQABAADwAPAA8ADwANAA0ADQANAA0ADAAMAAsACwALAAsACwAKAAoACQAJAAkA
CQAJAAgACAAIAAcABwAHAAcABgAGAAYABgAFAAUABQAFAAQABAAEAAQABAAEAAQAAwAD
AAMAAwADAAIAAgACAAIAAgACAAIAAgACAAIAAgACAAAAAAAAAAAAAAAAAAIAAgACAAIA
AAAAAAAAAAACAAIAAgACAAAAAQABAAEAAQAAAAAAAAAAAAAAAAAAAAAAAAAAAAAAAAAA
AAAAAAAAAAAAAAAAAAAAAAAAAAAAAAAAAAAAAAAAAAAAAAAAAAAAAAAAAAEAAgADAAQA
BwAIAAkACgALAAwADQAOAA4ADwAPABAAEAASABMAFAAXABgAGAAYABgAGgAaABoAGgAY
ABcAFgATAA8ADAALAAkACQAIAAgABQADAAEA///////////////////9//3//P/7//r/
+P/2//b/9v/2//j/+P/4//j/+P/4//j/+P/4//j/+P/4//j/+P/4//n/+f/5//n/+f/5
//n/+f/5//n/+f/5//n/+f/5//n/+v/8//z//P/9//v/+v/6//v//P/8//3///8BAAMA
CQAUACYAOgBOAGMAfACZAL4A5wALASoBOQEpAfIApgBKAOL/iP9E/yb/Mf9O/13/b/99
/3v/cv9w/3P/df94/3b/ff+I/5T/pv+5/8f/0v/b/+H/5f/r//D/9P/z//P/9P/1//X/
9f/1//X/+P/4//j/+P/5//n/+f/5//n/+f/5//r/+v/6//r/+v/4//f/9//4//j/+P/4
//j/+P/4//j/+P/4//j/+P/4//j/+P/4//j/9v/2//f/9//3//j/+f/6//j/+P/4//j/
+P/4//j/+f/5//n/+f/5//n/+f/5//r/+v/6//r/+v/6//r/+v/7//z//f/9//3//v/+
//7//v/+/////////wEAAQABAAEAAQABAAEAAgAEAAQABQAFAAUABQAFAAQABgAGAAYA
BAAEAAMAAgABAAEAAQAAAP7//v/9//3//v/+//7//v/+//7//v/+//7//v///wAAAAD/
//////8AAAAAAAAAAAIAAAABAAEAAQABAAIAAgACAAMAAwADAAMAAgACAAIAAgACAAIA
AgACAAIAAgACAAIAAAAAAAAAAAABAAEAAQABAAEAAQABAAEAAQABAAEAAQABAAEAAQAB
AAEAAQABAAEAAwAEAAQABAAEAAUABQAGAAYABwAHAAgACAAIAAkACgAKAAoACwAMAA4A
DgAOAA8ADgAOAA8ADwAPAA8AEAARABEAEQARABEAEgASABIAEgASABIAEgASABEAEQAR
ABEAEwATABMAEwARABAAEAAPAA0ADQANAA0ADgAOAA0ADQALAAsACwAKAAoACgAJAAkA
CQAJAAgACAAIAAgABwAHAAcABwAGAAYABAAEAAQABAAGAAUABQAFAAcABwAGAAYABgAG
AAYABgAGAAYABgAGAAYABgAEAAQABAAEAAQABAACAAIAAgACAAIAAgACAAIAAwAEAAUA
BgAFAAUABAADAAUABAAEAAQABAAEAAQABAAEAAQABAACAAIAAgACAAIAAgACAAIAAgAC
AAIAAgAEAAQABAAEAAIAAgACAAIABAAEAAQABAAGAAYABgAGAAkACgALAAwADQAOAA8A
EAASABIAEgATABUAFgAWABgAFwAYABkAGgAaABoAGgAcABwAHAAcABoAGQAYABUAEQAO
AA0ADQANAA4ADgALAAkABQADAAMAAwADAAMAAwADAAEAAQAAAP//AAD+//7//v/8//z/
/P/8//z//P/8//z/+v/6//r/+v/8//z//P/8//z//f/9//3/+//7//v/+//9//3//f/9
//3//f/9//3//f/+//7//v/+///////+//7////+//7///8BAAUACQATACIANgBIAFoA
bQCIAKcAzgDzABEBJgEjAf0AugBqABYAxP+E/2D/YP97/5D/m/+r/6v/m/+O/4j/hf+F
/4L/gP+H/5D/nP+w/8H/z//c/+P/6f/t//P/9v/4//n/+f/6//v/+//7//v/+//6//r/
+v/6//v/+//7//v/+//7//v//P/6//r/+v/6//z/+//7//z//P/8//z//P/+//7//v/+
//z//P/8//z//P/8//z//P/+//7///////z//P/8//z//P/8//z//P/8//z//P/9//3/
/f/9//3//f/9//3//v/+//7//v/+//7//v/+/////v////////8AAAAAAAAAAAAAAQAB
AAEA//////////8BAAEAAQACAAEAAAAAAP///////////v/+//7//v/8//z/+//6//n/
9//3//b/9P/0//P/8//0//T/9P/0//T/9P/0//T/9P/0//X/9v/2//n/+f/5//r//P/8
//z//v/+////////////AAAAAAAAAwADAAMAAwACAAIAAgACAAIAAgACAAIAAgACAAIA
AgAEAAQABAAEAAMAAwADAAMAAwADAAMAAwADAAMAAwADAAMAAwADAAMAAwADAAMAAwAD
AAQABAAEAAYABwAHAAgABgAHAAcACAAIAAgACQAKAAoACgALAAwACgAKAAoACwANAA4A
EAARAA8ADwAQABEADwAPAA8ADwASABIAEgASABAAEAAQABAADwAPAA8ADwAPAA8ADwAP
AA8ADgAOAA0ADQANAA0ADQAKAAoACQAJAAkACQAJAAgACAAIAAcABwAHAAcABgAGAAQA
BAADAAMAAwADAAIAAgAEAAQABAAEAAIAAQABAAEAAwADAAIAAgACAAIAAgACAAIAAgAC
AAIAAgACAAAAAAAAAAAAAAAAAP7//v/+//7/AAAAAAAAAAD+//7//v/+//7/////////
AQAAAAAAAAD8//z//P/9//7///8AAAMABAAFAAYACQAKAAsADAANAA4ADwARAA8AEAAQ
ABIAEwAUABUAFgAWABYAFgAYABYAFgAWABQAEwASAA8ACwAIAAcABwAHAAQABAABAP//
///9//3//f////////////v/+//6//n/9v/0//T/9P/2//b/9v/2//b/9v/2//b/9v/2
//b/9v/2//b/9v/2//j/+f/5//n/+f/5//n/+f/3//f/9//3//n/+f/5//n/9//4//j/
+P/4//n/+f/4//r/+//8//7///8BAAkAFwArAEAAVgBsAIgAqQDSAP0AIAE7AUcBMAH3
AKkAUADy/5z/Yv9O/2D/dv9//4r/j/9//3P/bf9s/2z/a/9r/3D/fP+J/5z/sv/E/8//
2f/e/+P/6f/v//P/8v/y//P/8//0//X/9f/1//X/9f/2//b/9v/2//X/9f/1//X/9//3
//f/+P/2//b/9v/2//b/9f/1//b/9v/2//b/9v/2//b/9v/2//j/+P/4//j/9v/2//b/
9v/2//b/9//3//b/9v/2//b/9v/2//b/9v/2//b/9v/3//X/9f/1//X/9//3//f/+P/4
//j/+P/4//r/+v/6//v/+v/7//v/+//8//z//P/8//r/+//7//v/+//7//v/+//7//v/
+//8//r/+v/7//v/+//7//v/+v/4//j/+P/2//j/9//2//X/8//z//L/8P/y//H/8f/y
//H/8P/v/+7/8P/w//D/8P/w//H/8v/y//P/8//z//T/9P/0//T/9v/2//f/9//3//n/
+v/6//r/+//7//v/+//8//z//P/8//z//P/8//z/+v/6//r/+v/8//z//P/8//v/+//7
//v/+//7//v/+//7//v/+//7//v/+//7//v//f/9//3//f/7//z//P/8//z//f/9//7/
/v//////AAAAAAAAAQACAAIAAgADAAQABAAEAAQABQAGAAYABwAHAAkACQAKAAsACQAJ
AAkACQAKAAoACgAKAAoACgAKAAoACwALAAsACwALAAsACwALAAkACAAIAAcABwAHAAcA
BwAGAAYABQAFAAMAAwADAAIABAAEAAMAAwADAAMAAgACAAIAAgABAAEAAQABAAAAAAAA
AAAAAAAAAAAA//////////////7//v8AAAAAAAAAAAAAAAAAAAAA/v/+//z//P/+//7/
/v/+//7//v/+//7//v/+//7//v/+//7//v/+//z//f/9//3////+//7//v/8//z//P/+
//7//v/+////AAABAAIABQAGAAcACAALAAwADQAOAA8ADwAQABAAEgATABQAFQAWABYA
FgAWABYAFgAWABYAFAATABIADwALAAgABwAHAAkACAAIAAUAAwABAP/////9//3//f/9
/////f/9//z/+f/4//b/9v/2//b/9v/2//b/9v/2//b/9v/2//b/9v/4//j/+P/4//b/
9v/3//f/9//3//f/9//3//f/9//3//f/9//3//f/+f/5//r/+v/4//j/+f/5//r/+v/7
//z//P//////AQADAA0AHgAyAEgAXABzAI4AsQDcAAcBKQFAAUEBGwHUAHoAFACs/1z/
KP8g/zn/TP9Z/2n/cf9p/2b/av9x/3X/dv94/4H/jv+e/7L/w//P/9r/4//n/+3/8f/2
//b/9//3//j/+f/5//n/+f/5//r/+v/6//r/+//7//v/+//7//v/+//8//z//P/8//z/
/P/7//v//P/8//z//P/8//r/+v/6//r/+v/6//r/+v/6//r/+v/6//r/+v/7//v/+v/6
//r/+v/6//r/+v/6//r/+v/6//v/+//7//v/+//7//v/+//8//z//P/8//z//P/8//z/
/f/+/////////wAAAAAAAAAAAgADAAMAAwADAAMAAwADAAMAAwADAAQABgAGAAcABwAH
AAcABwAGAAgACAAIAAYACAAHAAYABQADAAMAAgAAAAIAAQABAAIAAAAAAAAAAAAAAAAA
AAAAAAIAAwAEAAQAAwADAAMABAAEAAQABAAGAAQABQAFAAUABQAGAAYABgAHAAcABwAH
AAYABgAGAAYABgAGAAYABgAGAAYABgAGAAYABgAGAAYABQAFAAUABQAFAAUABQAFAAUA
BQAFAAUABQAFAAUABQAFAAUABQAFAAUABgAGAAYABgAHAAcACAAKAAsACwAMAAwADAAN
AA4ADgAOAA8AEAAQABAAEAARABAAEAARABEAEwATABQAFQAVABUAFQAVABQAFAAUABQA
FgAWABYAFgATABMAEwATABMAEwATABMAEQAQABAADwAPAA8ADwAPAA4ADgANAA0ACwAL
AAsACgAMAAwACwALAAsACwAKAAoACgAKAAkACQAJAAkACAAIAAgACAAIAAgACAAHAAcA
BwAHAAcABgAGAAYABgAGAAYABgAGAAYABgAGAAYABAAEAAYABgAGAAYABAAEAAQABAAE
AAQABAAEAAQABAAEAAQAAgADAAMAAwAFAAQABAAEAAYABAAEAAQABAAEAAQABAAEAAQA
BAAEAAQABAAEAAQABAAEAAQABgAGAAYABgAIAAgACAAIAAsADAANAA4ADwAQABEAEgAU
ABQAFAAVABUAFgAWABgAFwAYABkAGgAcABwAHAAeACAAIAAgAB4AGwAaABcAEwAQAA8A
DwAPAA4ADgALAAkACQAHAAcABwAFAAUABQAFAAMAAwACAAEAAAD+//7//v/+//7//v/+
//7//v/+//7//v/+//7//v8AAAAAAAAAAP7/////////AQABAAEAAQABAAEAAQABAAEA
AQABAAEAAQACAAIAAgACAAMAAwACAAQAAwACAAIABQAHAAcACQARACAAMgBEAFgAawCC
AJ8AxADrAAsBIgErAQ8B0gCEADAA2v+S/2L/Uv9p/4L/kf+j/63/o/+U/5D/jf+L/4b/
gv+F/5D/nv+w/8P/0//e/+X/6//v//P/+P/6//3//f/+///////////////+//7//v/+
/wEAAQABAAEA////////AAACAAIAAgACAAIAAQABAAIAAAAAAAAAAAAAAAAAAAAAAAIA
AgACAAIABAAEAAQABAACAAIAAwADAAIAAgACAAIABAAEAAQABAACAAIAAgADAAMAAwAD
AAMABQAFAAUABgAEAAQABAAEAAQABAAEAAUABgAHAAcABwAGAAYABgAGAAgACQAJAAkA
CQAJAAkACQAJAAkACQAKAAgACAAJAAkACQAJAAkACAAGAAYABgAEAAQAAwACAAEAAwAD
AAIAAAAAAP////8AAP7//v/+//7/AAAAAAAAAAAAAAEAAgACAAEAAQABAAIABAAEAAQA
BgAIAAkACQAJAAcACAAIAAgACwALAAsACwAOAA4ADgAOAA4ADgAOAA4ADgAOAA4ADgAM
AAwADAAMAA0ADQANAA0ADQANAA0ADQANAA0ADQANAAsACwALAAsADQANAA0ADQAPABAA
EAAQABIAEwATABQAEgATABMAFAASABIAEwAUABQAFAAVABYAFgAWABYAFwAaABoAGwAb
ABkAGQAaABsAGwAbABsAGwAcABwAHAAcABoAGgAaABoAFwAXABcAFwAZABkAGQAZABcA
FgAWABUAEwATABMAEwASABIAEQARABEAEQARABAAEAAQAA8ADwARABEAEAAQAA4ADgAN
AA0ADwAPAA4ADgAMAAwADAAMAA4ADQANAA0ACwALAAoACgAIAAgACAAIAAkACgALAAwA
DAAMAAoACgAIAAgACAAIAAoACgAKAAoACQAIAAcABgAHAAgACQAKAAgACQAJAAkACgAK
AAsADAASABYAGAAYABgAGAAYABoAGwAbABwAHAAeAB8AIAAgACAAHwAeACAAIgAiACIA
IAAeAB0AHAAbABcAFAATABQAFQAVABYAEAANAAoABwAJAAkACQAJAAsACwAJAAkACAAH
AAYABAAEAAQABAAEAAQABAAEAAQABAAEAAQABAACAAIAAgACAAQABAAEAAUAAwADAAMA
AwADAAMAAwADAAMAAwADAAMAAwADAAMABAAGAAYABgAHAAUABAAEAAUABgAGAAkADQAP
ABUAJQA6AE4AYAB2AJMAtADfAAoBLQFLAVgBPwEDAbIAVgD4/6b/cP9g/3T/hf+M/5n/
nf+P/4H/fP94/3n/e/94/3z/h/+U/6j/vv/R/93/5v/r/+//9f/7//7/AAD/////AAAB
AAMAAwADAAMABgAGAAYABgAJAAkACQAJAAsACwALAAwADAAMAAwADAAOAA0ADQAOAA4A
DgAOAA4ADgAOAA4ADgAOAA4ADgAOAA4ADgAOAA4ADgAOAA8ADwAQABAAEAAQABAAEAAQ
ABAAEAAQABAAEQATABMAEwATABMAEwATABQAFAAUABQAFAAUABQAFAAVABYAFwAXABcA
GAAYABgAGAAYABkAGQAZABcAFwAXABcAFwAXABcAGAAaABoAGwAbABoAGQAYABYAFgAW
ABYAFAAUABMAEgARAA8ADwAOAAwADAALAAsADAAMAAwADAAMAA4ADgAOAA4ADgAPABAA
EAATABMAEwAUABQAFAAUABYAGAAZABkAGQAZABoAGgAaABsAGwAbABsAHAAcABwAHAAc
ABwAHAAcABwAHAAcABwAHAAcABwAHAAbABsAGwAbAB0AHQAdAB0AHQAdAB0AHQAdAB0A
HQAdAA==
         </WaveFormData>
      </LeadData>
      <LeadData>
         <LeadByteCountTotal>10000</LeadByteCountTotal>
         <LeadTimeOffset>0</LeadTimeOffset>
         <LeadSampleCountTotal>5000</LeadSampleCountTotal>
         <LeadAmplitudeUnitsPerBit>4.88</LeadAmplitudeUnitsPerBit>
         <LeadAmplitudeUnits>��V</LeadAmplitudeUnits>
         <LeadHighLimit>2147483647</LeadHighLimit>
         <LeadLowLimit>268435456</LeadLowLimit>
         <LeadID>V5</LeadID>
         <LeadOffsetFirstSample>0</LeadOffsetFirstSample>
         <FirstSampleBaseline>0</FirstSampleBaseline>
         <LeadSampleSize>2</LeadSampleSize>
         <LeadOff>FALSE</LeadOff>
         <BaselineSway>FALSE</BaselineSway>
         <ExcessiveACNoise>FALSE</ExcessiveACNoise>
         <MuscleNoise>FALSE</MuscleNoise>
         <LeadDataCRC32>3554172885</LeadDataCRC32>
         <WaveFormData>
/P/8//z//P/+//7//v/+/wAAAAAAAAAAAgACAAIAAgACAAIAAgACAAMABAAFAAYABwAI
AAkACgAMAAwADAAMAA0ADgAPABAAEgASABIAEgAUABQAFAAUABYAFgAWABYAGAAYABgA
GAAZABoAGwAcABwAHAAcABwAGgAaABoAGgAaABoAGgAaABoAGgAaABoAHAAcABwAHAAb
ABoAGQAYABcAFgAVABQAEwASABEAEAAPAA4ADQAMAAsACgAJAAgABwAGAAUABAAEAAQA
BAAEAAIAAgACAAIAAAAAAAAAAAAAAAAAAAAAAP///v/9//z//P/8//z//P/8//z//P/8
//z//P/8//z//v/+//7//v/8//z//P/8//z//P/8//z//v/+//7//v8AAAAAAAAAAAIA
AgACAAIABAAEAAQABAAFAAYABwAIAAgACAAIAAgACAAIAAgACAAKAAoACgAKAAgACAAI
AAgACgAKAAoACgAIAAgACAAIAAgACAAIAAgABgAGAAYABgAEAAQABAAEAAIAAgACAAIA
BAAEAAQABAACAAIAAgACAAIAAgACAAIAAAAAAAAAAAAAAAAAAAAAAP7//v/+//7//P/8
//z//P/+//7//v/+//z//P/8//z//P/8//z//P/8//z//P/8//r/+v/6//r//P/8//z/
/P/6//r/+v/6//z//P/8//z//P/8//z//P/+//7//v/+/wEAAgADAAQABgAGAAYABgAI
AAgACAAIAAgACgAKAAoACgAMAA0ADgAOAA4ADgAOAAwADAAKAAkACAAHAAQABAAEAAQA
AgABAAAA/v/8//z//v/+//3//f/9//3/+//7//r/+f/4//f/9P/0//T/9P/0//T/9P/0
//b/9v/2//b/9P/0//T/9P/0//T/9P/0//T/9P/0//T/9f/1//X/9f/2//b/9v/2//T/
9P/0//X/9//3//f/+P/4//j/+P/4//f/9//3//f/9//1//n/BQAXACsAQQBdAH8ApQDU
AAMBKQFHAUkBIgHVAHEADgCz/2v/Pf88/1L/XP9m/3r/iP+M/5P/l/+g/6n/rP+v/7X/
vP/F/9D/2//h/+f/7P/u//D/8f/z//T/9P/1//X/9f/3//f/9//3//j/+P/4//j/+v/6
//r/+v/4//n/+f/5//n/+f/5//n/+v/6//r/+v/6//r/+v/6//v/+//7//v/+f/6//r/
+v/8//z//P/8//3//f/9//3//v/+//7//v//////AAAAAAAAAQABAAEAAgACAAIAAgAD
AAQABAAFAAQABAAEAAYACQAKAAsACwAMAA0ADQANAA8AEAAQABIAEQARABIAEwAUABQA
FAAUABYAFwAYABgAGAAYABoAGwAeAB4AHgAeAB8AHwAfAB8AHwAeAB4AHgAeAB4AHwAf
AB8AHwAgACAAIQAhACEAIgAgAB8AHwAeAB4AHgAcABsAGgAaABoAGQAWABUAFAATABIA
EQAQABAADwAOAA0ACwAMAAwACwAKAAoACQAIAAcABwAHAAYABgAFAAUABQAFAAUABQAF
AAUAAwACAAEAAQAAAAAAAQACAAAAAAD/////AQABAAEAAQABAAEAAQABAAAAAAAAAAAA
AQACAAIAAgACAAIAAgADAAQABAAFAAUABgAHAAcABwAIAAkACQAKAAsACwALAAwADAAM
AAwADAAMAA0ADQANAA0ADQANAA0ADQANAA0ADQAPAA4ADgAOAAwADAAMAAwADAALAAsA
CwALAAoACgAKAAoACgAJAAgACQAJAAoACgAHAAcABwAHAAcABgAGAAYABgAFAAUABQAH
AAcABgAGAAYABgAFAAUABQAFAAUABQAFAAQABAAEAAQAAwADAAMAAwADAAIAAgADAAMA
AwADAAMAAwADAAMABAAEAAQABAAEAAQABAAEAAQABAAEAAQABAAEAAQABAADAAMAAwAF
AAQABAAEAAQABAAEAAQABAAEAAQABAAEAAQABAAEAAQABAAEAAQABAAEAAQABAAGAAYA
BgAGAAQABAAEAAQABgAGAAYABgAHAAgACQAKAAsADAANAA4ADwAQABEAEgASABIAFAAU
ABQAFAAWABcAGgAaABoAGgAcABwAHAAaABcAFgAVABIAEAAQABAADgAPAA4ADAAKAAgA
CAAIAAcACQAJAAkABwAHAAYABQAEAAEAAAAAAAAAAgACAAIAAgACAAIAAgACAAIAAgAC
AAIAAgACAAIAAgAAAAAAAAAAAAIAAQABAAEA//8AAAAAAAACAAIAAgACAAEAAQABAAEA
AgACAAIAAgAEAAMAAwADAAMAAQD/////AwAPACMANQBLAGUAgwCoANEA+wAfATcBMgEJ
AbsAWgD//7H/c/9Q/1b/bP94/4b/mP+i/6X/p/+s/7P/tv+3/7v/wv/J/9L/3//n/+3/
8v/2//j/+//7//z//P/9//3//f///////////wAAAAAAAAAA/v/+//7//v8AAAEAAQAB
AAEAAQABAAEAAAAAAAAAAAAAAAAAAAAAAAEAAQABAAEAAQACAAIAAgACAAIAAgACAAMA
AwADAAMABAAEAAQABAAFAAUABgAGAAYABwAHAAcACAAIAAgACAAHAAgACAAJAAgACAAI
AAoACQAKAAsACwAMAA0ADQANAA8AEAAQABIAFQAVABYAFwAaABoAGgAaABsAGwAbABoA
GAAYABoAGwAcABwAHAAcAB0AHQAdAB0AHwAeAB4AHgAeAB4AHwAfAB8AHwAgACAAIQAh
ACEAIgAiACEAIQAgACIAIgAgAB8AHgAeAB4AHQAcABsAGgAZABYAFQAUABQAFAAUABQA
EwAUABQAEwASABAADwAOAA0ADQANAAwADAANAA0ADQANAAsACwALAAsACQAIAAcABwAG
AAYABwAIAAYABgAFAAUABgAHAAgACQALAAsACwALAAwADAAMAAwADQAOAA4ADgAOAA4A
DgAPAA4ADgAPAA8AEAARABEAEQAQABEAEQASABIAEQAQABAAEQASABMAFAASABMAEwAT
ABMAEwATABMAFQAVABUAFQAVABQAFAAUABQAFAAUABQAEgARABEAEQAPAA4ADgAOAA4A
DgANAAwADQANAA4ADgANAA0ADQANAAsACgAKAAoACgAJAAkACQALAAsACgAKAAoACgAJ
AAkACwALAAsACwAJAAgACAAIAAgABwAHAAcAAwABAP7//P/4//f/9v/1//X/9f/1//X/
8v/y//L/8v/w//D/8P/w//L/8v/y//L/8P/w//D/8P/v/+//7//x//D/8P/u/+z/7P/s
/+z/7v/u/+7/7v/w//D/8P/w//L/8v/y//L/9P/0//T/9P/0//T/9P/0//f/+P/5//r/
+//8//3//v/+//7//v/+//7///8AAAAAAgACAAIAAgACAAAA///+//3/+v/6//r/+v/4
//f/9v/z//D/7//u//D/7//v/+//8f/v/+//7v/r/+r/6f/o/+r/6v/q/+r/7P/s/+z/
7P/r/+r/6f/o/+r/6v/q/+r/6f/o/+f/5v/m/+b/5v/l/+b/5//o/+r/6P/o/+j/6P/q
/+r/6//r/+v/6//s/+z/6v/q/+r/6f/r/+v/6f/n/+f/7//9/xEAJwA/AF8AgwCxAOIA
EQE3AU0BPwECAaMAOwDg/5H/Vf9B/1D/ZP9u/3z/iv+O/47/j/+R/5b/mf+Y/5v/o/+q
/7X/wv/L/9H/1//a/97/3v/h/+P/5P/k/+X/5f/l/+P/4//j/+P/5v/m/+b/5v/m/+b/
5v/m/+T/5f/l/+X/5//n/+f/5//o/+j/6P/o/+n/6v/r/+z/7P/r/+r/6f/r/+z/7P/s
/+r/6v/q/+r/7f/t/+3/7f/w//D/8P/w//H/8f/y//L/8v/z//P/8//y//L/8v/y//P/
9P/0//X/+P/4//j/+v/6//r/+v/5//r/+//7//v/+//8//z//v//////AAABAAQABAAE
AAQABAAFAAYABgAIAAgACgALAA4ADgAOAA4ADQANAA0ADQAPAA4ADgAOAAwADAANAA0A
DQANAA4ADgANAA0ADQAOAA4ADQANAAwACgAKAAgABwAGAAYABgAFAAQAAwACAAEA/v/9
//z//P/7//r/+f/3//j/+P/3//b/9v/1//T/8//z//P/8v/y/+//7//v/+//7//v/+//
7//x//D/7//v/+7/7v/v//D/7v/u/+3/7f/t/+3/7f/t/+3/7f/t/+3/7v/u/+7/7v/x
//L/8v/y//L/8v/y//P/9P/0//X/9f/2//f/9//3//r/+//7//z/+//7//v//P/8//z/
/P/8//z//f/9//3//f/9//3//f/9//3//f/9//v/+v/6//r//P/8//z//P/6//n/+f/5
//n/+P/4//j/+P/4//f/9v/z//P/9P/0//X/9f/1//X/9f/0//T/9P/y//H/8f/x//P/
8//y//L/8P/w/+//7//v/+//7//v//H/8P/w//D/8P/v/+//7//x//H/8P/w/+//7//v
/+//7//v/+//7//u/+7/7v/u/+7/7v/u/+7/8P/w//D/8P/u/+7/7v/u/+3/7f/t/+//
7v/u/+7/8P/w//D/8P/z//T/9f/2//j/+P/4//j/+v/6//r/+v/6//z//P/8//z//v//
/wAAAgACAAIAAgACAAIAAAD///z/+//4//j/+v/6//j/9//2//T/8v/y//D/8P/v/+//
8f/x/+//7//u/+3/7P/r/+r/6v/q/+r/6v/q/+r/6v/q/+r/6v/q/+r/6v/q/+r/7P/s
/+z/7P/s/+z/7P/s/+v/6//r/+v/7P/s/+z/7P/s/+z/7P/t/+3/7f/t/+7/7v/u/+7/
7v/t/+//7//t/+3/6//x////EQAnAEEAXwCDAK0A3gANATUBTwFHARYBvwBVAPL/nf9Z
/zX/QP9U/17/bP9+/4b/iP+N/5P/mv+h/6L/p/+t/7T/vf/K/9X/2//h/+T/5v/o/+n/
6//s/+z/7f/t/+3/7//v/+//7//w//D/8P/w//L/8v/y//L/8P/x//H/8f/z//P/8//z
//L/8v/y//L/8v/y//L/8v/z//P/8//z//P/9P/0//T/9P/0//T/9P/3//f/9//3//b/
9v/2//b/9//3//j/+P/4//n/+f/5//r/+v/6//r/+//8//z//f/+//7//v8AAAEAAgAD
AAMABAAFAAUABQAFAAYABgAIAAkACQAKAAsADAAMAAwADAAOAA8AEAAQABAAEAASABMA
FAAUABQAFAAXABcAFwAXABcAFgAWABYAFgAWABcAFwAVABUAFgAWABcAFwAXABgAFgAV
ABUAFAAUABQAEgARABAAEAAQAA8ADAALAAoACQAKAAkACAAIAAcABgAFAAMAAgACAAEA
AAACAAEAAAD////////+//7////////////9//3//f/9//3//P/7//v/+v/6//v//P/8
//z/+//7//3//f/9//3////////////+//7//v/+////AAAAAAAAAAAAAAAAAQACAAIA
AwADAAQABQAFAAUABgAHAAcACAAJAAkACQAKAAoACgAKAAoACgALAAsACwALAAsACwAL
AAkACQAJAAkACwAKAAoACgAIAAgACAAIAAYABQAFAAUABwAGAAYABgAGAAYABQAEAAMA
AwAEAAQAAwADAAMAAwADAAIAAgACAAIAAQABAAEA//////7//v8AAAAA//////3//f/9
//3//f/8//z//P/+//3//f/9//3//f/8//z//f/9//3//f/7//v/+//7//z//P/8//z/
/P/8//z//P/8//z//P/8//7//v/+//7//f/9//3////+//7//v/+//7//v/+//7//v/+
//7//v/+//7//v/8//z//P/8//z//P/8//z//P/8//z//P/8//z//P/8//3//v///wAA
AQACAAMABAAGAAYABgAGAAgACAAIAAgACAAKAAoACgAKAAwADQAOAA4ADgAOAA4AEAAQ
AA4ADQAKAAkABgAGAAYABgAEAAMABAACAAAAAAD+//7//f/9//3//f/7//v/+v/5//j/
9//0//T/9P/0//b/9v/2//b/9v/2//b/9v/2//b/9v/2//b/9v/2//b/9v/2//b/9v/3
//f/9//3//b/9v/2//b/9v/2//b/9//3//f/9//4//j/+P/4//j/+f/5//n/+f/3//X/
9f/9/wkAGwAvAEkAZQCFAKwA2QABAScBPQEyAQEBrQBIAOv/m/9b/zz/Rv9a/2T/dP+G
/47/kf+X/57/pf+q/6v/sf+4/7//yv/V/9//5f/q/+z/7v/v//H/9P/0//X/9f/1//X/
9f/1//X/9v/2//b/9v/2//b/9v/2//b/9//3//f/+f/5//n/+f/4//j/+P/4//j/+P/4
//j/+f/5//n/+f/5//r/+v/6//r/+v/6//r/+//7//v/+//8//z//P/8//3//f/+//7/
/v////////8AAAAAAAAAAP//AAAAAAEAAgACAAIABAADAAQABQAFAAYABwAHAAcABwAI
AAgACgALAAsADAANAA4ADgAOAA4ADgAPABAAEAASABIAFAAVABYAFgAWABYAFwAXABcA
FwAXABYAFgAWABYAFgAXABcAFQAVABYAFgAVABUAFQAWABgAFwAXABYAGAAYABYAFQAS
ABIAEgARABAADwAOAA0ADAALAAoACgAHAAYABQADAAQABAADAAIAAgABAAAA///9//3/
/P/8//3//f/9//3/+//7//v/+//7//r/+f/5//j/+P/5//r/+v/6//n/+f/5//n/+f/5
//n/+f/5//n/+v/6//r/+v/7//z//P/8//z//P/8//3//v/+//////8AAAEAAQABAAAA
AQABAAIAAQABAAEAAgACAAIAAgACAAIAAwADAAMAAwADAAMAAwADAAMAAwADAAMAAgAC
AAIAAgACAAIAAgAAAP////////3//P/8//z//P/8//v/+v/5//n/+v/6//n/+f/5//n/
+f/4//j/+P/4//f/9//3//f/9//2//b/9v/2//X/9f/z//P/8//z//X/9P/0//T/8v/x
//H/8f/z//P/8v/y//H/8f/x//H/8f/x//H/8f/u/+7/7v/u//D/8P/w//D/8v/y//L/
8v/w//D/8P/w/+//7//v//H/7v/u/+7/7v/u/+7/7v/u/+7/7v/u/+z/7P/s/+z/7P/s
/+z/7P/s/+z/7P/s/+r/6v/q/+r/7P/s/+z/7P/u/+7/7v/u/+//8P/x//L/8//0//X/
9v/2//b/9v/2//j/+P/4//r//P/8//z//v/9//7//v/+//7//v/+//7/+v/5//j/9//2
//b/9v/2//b/9f/0//L/7v/u/+7/7v/t/+3/7f/t/+n/6f/o/+f/6P/n/+b/5v/k/+T/
5P/k/+T/5P/k/+T/4v/i/+L/4v/i/+L/4v/i/+T/5P/k/+T/4v/i/+H/4f/h/+H/4v/i
/+T/5P/k/+T/4v/j/+P/4//l/+b/5v/m/+b/5v/l/+X/5f/j/+H/3//l//H/AQAVACkA
QwBfAIUAsADdAAMBIQEjAQABswBPAPT/qf9t/0n/SP9e/2z/dv+G/5D/kv+T/5P/lv+b
/57/n/+l/6r/r/+6/8X/zf/T/9b/2v/c/93/3//i/+L/4//j/+P/4//j/+P/4//i/+L/
4v/i/+T/5P/k/+T/5P/l/+X/5f/l/+X/5f/l/+b/5v/m/+b/6P/o/+j/6P/p/+n/6f/p
/+n/6v/q/+r/7P/s/+z/7P/t/+3/7f/t/+z/7P/s/+z/7//v//D/8P/y//P/8//z//L/
8v/y//L/9P/2//f/+f/6//r/+v/8//3//v//////AgADAAMAAwADAAQABAAGAAcABwAI
AAkADAAMAAwADAAQABEAEgASABAAEAASABMAFAAUABQAFAAXABcAFwAXABcAFgAWABYA
FgAWABcAFwAXABcAGAAYABgAGQAaABwAHAAbABsAGgAcABwAGgAZABoAGgAaABkAGgAZ
ABgAFwAYABcAFgAWABUAFAATABEAEAAQAA8ADgAMAAsACgAJAAkACQAIAAgACQAJAAkA
CQALAAsACwALAAkACAAHAAcABgAGAAcACAAIAAgABwAHAAkACQAJAAkACQAJAAkACQAG
AAYABgAGAAkACgAKAAoADAAMAAwADQANAAwADAALAAwADQANAA0ADgAPAA8AEAARABEA
EQASABAAEAAQABAAEAARABEAEQARABEAEQARABAADwAOAA0ADwAOAA4ADgAMAAwADAAM
AAwACwALAAsADQAMAAwADAAKAAoACQAIAAcABwAIAAgABQAFAAUABQAFAAQABAAEAAQA
AwADAAMAAwADAAIAAgAAAAAA/////wEAAQABAAEAAQAAAAAAAAAAAP/////////////+
//7//f/9//3//f/9//3//f/9//z//P/8//z//v/+//7//v/8//z//P/8//z//P/8//z/
+f/5//n/+//4//j/+v/8//z//P/8//3//v///wAAAQACAAMABAAGAAYABgAGAAYABgAG
AAgACQAKAAsADgANAA4ADgAOAAwADAAMAAwACAAHAAYABQACAAIAAgACAAIAAQAAAP7/
/P/8//z//P/9//3//f/9//n/+f/4//f/9P/z//L/8v/z//T/9f/2//T/9P/0//T/9P/0
//T/9P/2//b/9v/2//T/9P/0//T/9P/0//P/8//z//P/9P/0//T/9P/0//T/9P/1//X/
9f/z//T/9P/0//b/9v/3//f/8//x//P/+f8LACEAOwBVAHcAnwDNAP8ALAFTAWUBTwEP
Aa4ARQDp/5b/W/9N/1//bv92/4b/kv+U/5b/mP+b/6H/pv+n/6z/tf+7/8b/0//c/+H/
5//p/+z/7v/y//P/8//0//T/9f/1//X/9f/1//X/9f/2//b/9v/2//b/9v/2//b/9P/1
//X/9f/1//X/9f/1//b/9v/2//b/9v/2//b/9v/3//f/9//3//n/+v/6//r/+P/4//j/
+P/5//n/+f/5//z//P/8//z//f/9//7//v/+//////////7//v/+//7/AQACAAIAAwAE
AAQABAAGAAUABgAHAAcACAAJAAkACQALAAwADAAOAA0ADQAOAA8AEAAQABAAEAASABMA
FAAUABYAFgAYABkAGAAYABgAGAAZABkAGQAZABkAGAAYABgAGgAaABsAGwAbABsAHAAc
ABkAGQAZABoAGgAZABkAGAAWABYAFAATABIAEgASABEADgANAAwACwAKAAkACAAIAAcA
BgAFAAMABAAEAAMAAgACAAEAAAD//wEAAQAAAAAA/f/9//3//f///////////////v/9
//3//P/8//3//v/+//7//f/9//3//f/9//3///////////8AAAAAAAAAAP//AAAAAAAA
AgACAAIAAwAEAAQABQAFAAYABwAHAAcACAAJAAkACgAJAAkACQAKAAoACgAKAAoACgAL
AAsACwALAAsACwALAAsACwALAAsACQAIAAgACAAKAAoACgAKAAgABwAHAAcABwAGAAYA
BgAGAAYABQAEAAMAAwAEAAQAAQABAAEAAQABAAAAAAAAAAIAAQABAAEAAQABAAAAAAAA
AAAA///////////////////+//7//v8AAP/////////////+//7//f/9//3//f//////
//////7//v/+//7//v/+//7//v/+//7//v/+//7//v/+//7//f/9//3////+//7//v/+
//7//v/+////AAABAAIAAwAEAAUABgAHAAgACQAKAAoACgAKAAoADgAOAA4ADgAQABEA
EgASABIAEgASABIAEgAQAA8ADgANAAoACgAKAAwACgAJAAgABgAEAAQABAAEAAMAAwAD
AAUAAwADAAIA///+//3//P/6//r/+v/6//z//P/8//z//P/8//z//P/8//z//P/8//z/
/P/8//z//P/8//z/+//9//3//f/+//z//P/8//z//P/8//3//f/9//3//v/+/wAAAAAA
AP//////////+//5//v/BwAZAC0ARQBfAH8ApQDSAP0AJwFFAUsBKgHjAIEAGgC//3P/
Qf88/1L/Xv9q/3z/iv+Q/5X/m/+k/6v/rv+z/7v/wv/J/9b/4f/n/+v/8P/0//b/9//5
//r/+v/7//v/+//9//3//f/9//7//v/+//7//v/+//7//v8AAAEAAQABAAEAAQABAAEA
AAAAAAAAAAACAAIAAgACAAEAAQABAAEAAQACAAIAAgACAAIAAgACAAMAAwADAAMABAAE
AAQABAADAAMABAAEAAYABwAHAAcACAAIAAgACAAHAAgACAAJAAoACgAKAAwADQAOAA8A
DwAQABEAEQARABEAEgASABQAFQAVABYAFwAYABgAGAAYABgAGQAaABoAGwAcAB8AIQAi
ACIAIgAiACEAIQAhACEAIwAiACIAIgAiACIAIwAjACEAIQAiACIAIwAjACMAJAAkACMA
IwAiACIAIgAgAB8AHgAeAB4AHQAcABsAGgAZABgAFwAWABYAFQAUABMAEQASABIAEQAQ
ABAADwAOAA0ADQANAAwADAALAAsACwALAAkACQAJAAkACwAKAAkACQAIAAgACQAKAAoA
CgAJAAkACQAJAAkACQALAAsACwALAAwADAAMAAwACwAMAAwADAAOAA4ADgAPABAAEAAR
ABEAEAARABEAEQASABMAEwAUABMAEwATABQAFgAWABYAFgAWABcAFwAXABcAFwAXABcA
FwAXABcAFwAVABQAFAAUABQAFAAUABQAFAATABMAEwARABAAEAAQABAAEAAPAA4ADQAN
AA4ADgANAA0ADQANAA0ADAAMAAwADAALAAsACwALAAsACgAKAAoACgAJAAkACQAJAAkA
CQAJAAgACAAIAAgABwAHAAcACQAJAAgACAAHAAcABwAHAAcABwAHAAcABgAGAAYABgAG
AAYABgAGAAYABgAGAAYABgAGAAYABgAFAAUABQAHAAYABgAGAAYABgAGAAYABgAGAAYA
BgAEAAQABAAEAAQABAAEAAQABgAGAAYABgAGAAYABgAGAAcACAAJAAoACwAMAA0ADgAQ
ABAAEAAQABAAEAAQABIAFAAUABQAFgAXABgAGAAYABgAGAAYABgAFgAVABQAEwAOAA4A
DgAOAAwACwAKAAgACAAIAAgACAAFAAUABQAFAAUABQAEAAMAAAD///7//v/+//7//v/+
//7//v/+//7//v/+//7//v/+//7//v/+//7//v/+//7//P/8//v/+//7//v//P/8//r/
+v/6//r/+v/7//v/+//7//z//P/8//z//P/7//v//f/9//v/+f/7/wUAEwAlADkATwBr
AI0AtgDhAAcBJwEzARwB3wCFACgA2f+X/2f/Wv9q/3z/hv+Y/6b/qv+r/63/rv+z/7T/
s/+3/77/xf/O/9v/4//p/+z/7v/w//P/9//4//j/+f/5//n/+f/5//n/+f/4//j/+P/4
//r/+v/6//r/+v/7//v/+//9//3//f/9//z//P/8//z//P/8//z//P/9//3//f/9//3/
/v/+//7/AAAAAAAAAAD///////////7//v/+//7/AQABAAIAAgACAAMAAwADAAQABAAE
AAQABwAIAAgACQAKAAoACgAMAAsADAANAA0ADAANAA0ADQAPABAAEAASABEAEQASABMA
FAAUABQAFAAWABcAGAAYABYAFgAYABkAGgAaABoAGgAZABkAGQAZABsAGgAaABoAHAAc
AB0AHQAdAB0AHgAeAB8AHwAfACAAHgAdAB0AHAAeAB4AHAAbABoAGgAaABkAGAAXABYA
FQAUABMAEgASABEAEAAPAA0ADAAMAAsACgAMAAsACgAJAAkACQAIAAgABwAHAAcABwAG
AAUABAADAAUABAADAAMABAAEAAUABgAGAAYABQAFAAUABQAFAAUABQAFAAUABQAFAAYA
BwAIAAcACAAIAAgACAAIAAgACQAMAAwADQANAAwADQANAA0ADgAPAA8AEAARABEAEQAS
ABAAEAAQABAAEAARABEAEQARABEAEQARABEAEQARABEAEQAQABAAEAAOAA4ADgAOAAwA
CwALAAsACwAKAAoACgAKAAoACQAIAAcABwAIAAgACQAJAAkACQALAAoACgAKAAgABwAH
AAcABwAHAAYABgAGAAYABQAFAAcABwAHAAcABgAEAAMAAgAEAAMAAwADAAQABQAFAAYA
BQAFAAUABQADAAMAAwADAAIAAgACAAIAAgACAAIAAgAEAAQABAAEAAIAAgACAAIAAwAD
AAMABQAKAAwADgAOAA4ADgAOAA4ADgAOAA4ADwASABMAFAASABQAFQAWABYAFgAWABYA
FgAWABQAEwAQAA8ADAAMAA4ADgAMAAsACAAGAAQABAAGAAYABQAFAAMAAwABAAEAAgAB
AAAA//8AAAAAAAAAAAAAAAAAAAAA/v/+//7//v/+//7//v/+//z//P/8//z//P/8//z/
/P/9//3//f/9/wAAAAAAAAAA/v/+//7///////////8AAAAAAAAAAAAA//////3//f/7
//v/BwAZAC8AQwBdAH8ApwDTAAQBMwFZAWsBVwEUAbEASQDw/6P/af9b/27/fP+E/5T/
oP+i/6L/o/+j/6j/q/+s/7H/t/++/8n/2P/h/+f/7f/u//D/8v/z//P/9P/2//f/9//3
//j/+f/6//v//P/8//z//P/8//z//P/8//z//f/9//3//f/9//3//f8AAAAAAAAAAAAA
AAAAAAAAAQABAAEAAQD//wAAAAAAAAAAAAAAAAAAAwADAAMAAwACAAIAAgACAAUABQAG
AAYABAAFAAUABQAGAAYABgAGAAcACAAIAAkADAAMAAwADgAPABAAEQARABIAEwATABMA
FQAWABYAGAAZABkAGgAbABwAHAAcABwAHAAdAB4AHgAeAB4AIAAhACIAIgAiACIAIwAj
ACMAIwAjACIAIgAiACQAJAAlACUAIwAjACQAJAAlACUAJQAmACQAIwAjACIAIgAiACAA
HwAgACAAIAAfABwAGwAaABkAGAAXABYAFgAVABQAEwARABIAEgARABAAEAAPAA4ADQAL
AAsACgAKAAkACQAJAAkACQAJAAkACQAJAAgABwAHAAoACgALAAwACgAKAAkACQAJAAkA
CwALAA==
         </WaveFormData>
      </LeadData>
      <LeadData>
         <LeadByteCountTotal>10000</LeadByteCountTotal>
         <LeadTimeOffset>0</LeadTimeOffset>
         <LeadSampleCountTotal>5000</LeadSampleCountTotal>
         <LeadAmplitudeUnitsPerBit>4.88</LeadAmplitudeUnitsPerBit>
         <LeadAmplitudeUnits>��V</LeadAmplitudeUnits>
         <LeadHighLimit>2147483647</LeadHighLimit>
         <LeadLowLimit>268435456</LeadLowLimit>
         <LeadID>V6</LeadID>
         <LeadOffsetFirstSample>0</LeadOffsetFirstSample>
         <FirstSampleBaseline>0</FirstSampleBaseline>
         <LeadSampleSize>2</LeadSampleSize>
         <LeadOff>FALSE</LeadOff>
         <BaselineSway>FALSE</BaselineSway>
         <ExcessiveACNoise>FALSE</ExcessiveACNoise>
         <MuscleNoise>FALSE</MuscleNoise>
         <LeadDataCRC32>1755263678</LeadDataCRC32>
         <WaveFormData>
8P/w//D/8P/w//D/8P/w//L/8v/y//L/9P/0//T/9P/0//T/9P/0//X/9v/3//j/+v/6
//r/+v/8//z//P/8//3//v///wAAAgACAAIAAgADAAQABQAGAAgACAAIAAgACgAKAAoA
CgAMAAwADAAMAAwADAAMAAwADgAOAA4ADgAOAA4ADgAOAA4ADgAOAA4ADgAOAA4ADgAN
AAwACwAKAAkACAAHAAYAAwACAAEAAAD9//z/+//6//r/+v/6//r/+f/4//f/9v/0//T/
9P/0//L/8v/y//L/8P/w//D/8P/w//D/8P/w/+//7v/t/+z/7v/u/+7/7v/s/+z/7P/s
/+7/7v/u/+7/8P/w//D/8P/u/+7/7v/u//D/8P/w//D/8v/y//L/8v/0//T/9P/0//b/
9v/2//b/9v/2//b/9v/4//j/+P/4//r/+v/6//r/+v/6//r/+v/8//z//P/8//r/+v/6
//r//P/8//z//P/6//r/+v/6//z//P/8//z//P/8//z//P/7//r/+f/4//j/+P/4//j/
+P/4//j/+P/2//b/9v/2//b/9v/2//b/9P/0//T/9P/0//T/9P/0//T/9P/0//T/8v/y
//L/8v/y//L/8v/y//L/8v/y//L/8v/y//L/8v/y//L/8v/y//L/8v/y//L/8v/y//L/
8v/w//D/8P/w//D/8P/w//D/8v/y//L/8v/0//T/9P/0//f/+P/5//r/+v/6//r/+v/8
//z//f/9//3//v/+/wAAAAACAAIAAwADAAMAAwADAAMAAwABAAAA///+//3/+//7//v/
+//6//n/+P/3//b/9//2//b/9//1//X/9P/0//T/8//y//H/7v/u/+7/7v/u/+7/7v/u
/+7/7v/u/+7/7v/u/+7/7v/u/+7/7v/u/+7/7v/t/+3/7f/u/+7/7v/u/+7/7v/u/+7/
7v/v/+//8f/x//H/8f/v/+//7//v/+//7v/w/+//7P/r/+3/9f8CABEAIQA4AFEAbwCR
ALcA2QDxAPoA4wCtAGMAGQDZ/6D/e/93/4H/hf+M/5r/o/+o/6z/sP+2/73/v//C/8f/
zP/S/9r/4//n/+r/7P/u/+7/7//w//H/8//z//T/9P/y//L/8v/z//X/9f/1//X/9f/1
//X/9f/1//X/9v/2//b/9v/2//b/9v/2//b/9//1//X/9v/2//j/9//3//f/9//3//j/
+P/4//j/+f/5//n/+f/5//r/+v/6//r/+v/8//z//f/9//3//f/+////////////AAD/
////AAAAAAAAAgADAAMABAAEAAUABQAFAAcABwAHAAkACgALAAsADAAMAAwADAAQABEA
EgATABQAFAAVABYAFgAWABYAGAAZABoAGgAaABoAGwAbABsAHAAcABwAHQAdAB0AHQAd
AB0AHQAeAB4AHgAeAB4AHgAdAB0AHQAcABwAGwAaABkAGAAXABYAFAARABAADwAOAA8A
DQANAAsACgAJAAkACQAJAAgABwAFAAYABgAFAAQAAgACAAIAAgADAAMAAwACAAIAAgAC
AAEAAQABAAEAAQABAAEAAQABAAEAAQABAAEAAwADAAQABAACAAMAAwADAAUABQAGAAYA
BgAGAAYABwAHAAcACAAIAAkACQAJAAkACgAKAAoACwALAAsADAAMAA4ADgAPAA8ADQAN
AA0ADgAQABAAEAAQAA4ADgAOAA4AEAAQABAAEAAQAA8ADwAPAA8ADwAPAA8ADwAPAA8A
DwAPAA8ADgAOAAwADAAKAAoADAAMAAwADAAKAAoACQAJAAkACQAJAAkACgAKAAoACgAM
AAwACgAKAAoACgAKAAoACAAIAAgACAAKAAoACQAIAAgACAAIAAkABwAHAAcABgAIAAgA
CAAIAAYABgAGAAYACAAIAAgACAAGAAYABgAGAAYABgAGAAYACAAIAAgACAAFAAUABQAF
AAYABgAIAAYABgAGAAYABgAGAAYABgAIAAgACAAIAAgACAAIAAgABgAGAAYABgAIAAgA
CAAIAAYABgAGAAYABwAIAAkACgAMAAwADAAMAA0ADgAPABAAEgASABIAEwATABMAFAAU
ABYAFgAYABgAGQAZABkAGQAZABkAGQAXABgAFwAWABUAEQARABEAEQAQAA8ADgANAAwA
CwAKAAoACwALAAsACgAMAAoACQAIAAUABAAEAAQABAAEAAQABAAEAAQABAAEAAYABgAG
AAYABgAGAAYABgAEAAQABAADAAMAAwAEAAQABAAEAAQABAAEAAQABAAFAAUABQAFAAUA
BQAFAAUABQAHAAcABgAGAAUAAgABAP//AQAMABkAKQA6AE0AZQCBAKEAwQDhAPgA+wDh
AKkAXwAZAOD/r/+T/5X/n/+k/67/vf/E/8b/yP/K/9H/1f/Y/9v/4P/k/+r/8//5//z/
AAACAAIAAwAEAAcABQAFAAYABgAIAAgACAAJAAcABwAHAAcABwAHAAcABwAHAAcACAAI
AAgACAAIAAgACAAIAAgACQAJAAkACgAKAAoACQAJAAkACwALAAwADAAKAAoACwALAAsA
CwALAAwADgAOAA4ADgAMAAwADQANAA8ADwAQABEADwAPAA8AEAAPAA8AEAAQABAAEgAT
ABMAEgASABMAEwAVABcAFwAXABcAGAAZABkAGgAaABoAGgAeAB8AIAAhACEAIAAgACAA
IgAiACIAJAAjACQAJAAkACQAJQAlACUAJgAmACYAJwAnACcAJwAnACkAKQAqACoAKgAq
ACoAKgApACkAKQAoACoAKQAoACcAJgAlACQAIgAfAB4AHQAcABsAGQAZABcAFwAXABgA
GQAXABYAFQATABIAEgARABAADgAOAA4ADgANAA0ADQAMAA4ADgAOAA0ADQANAA0ADQAM
AAsACgAJAAkACQAJAAkACwALAAwADAAMAA0ADQANAA0ADQAOAA4ADgAOAA4ADwAPAA8A
EAAQAA8ADwAPAA8ADgAOAA4ADwAPAA8AEAAQAA4ADgAPAA8AEQARABEAEgAQABAAEAAQ
ABAAEAAQABAAEgASABIAEgAQAA8ADwAPAA8ADwAPAA8ADQANAA0ADQALAAsACgAKAAoA
CgAIAAgACAAIAAgACAAKAAoACQAJAAcABwAHAAcABQAEAAMAAgADAAQAAwAEAAQABAAE
AAQABgAGAAYABgAFAAQAAgAAAAAAAAAAAAEAAQABAAEAAAAAAAAAAAAAAAAAAAAAAAAA
/v/+//7//v/+//7//v/+/wAAAAAAAAAA/v/+//7//v/9//3//f/9//7//P/8//r/+v/6
//r/+//8//3//v/+//7//v/+//7//v/+//7/AAAAAAAAAAAAAAAAAAAAAAIABAAGAAgA
CAAJAAkACQAJAAgACQAIAAoACgALAAsACwALAAsACwANAAsACgAJAAgABwAFAAUABQAF
AAQAAwABAP///f/7//r/+v/7//v/+//6//r/+P/1//T/8//y//P/9P/1//b/+P/4//j/
+P/3//b/9f/0//b/9v/2//b/9P/0//T/9P/y//H/8f/x//T/9P/0//T/9P/0//T/9P/2
//f/9//3//f/9//3//f/9f/1//X/9f/2//T/8//u/+3/8f/9/wwAGwAtAEYAYwCFAKsA
0QDxAAcBBAHfAJkASwAJAM//oP+L/5X/nf+h/6z/tv+5/7j/uP+4/77/wf/B/8T/yf/O
/9b/4P/l/+n/7P/w//D/8P/x//L/8//z//P/9P/0//P/8v/x//H/8//z//P/8//z//P/
8//z//P/8//0//T/9v/2//b/9v/2//b/9v/3//X/9f/2//b/9v/1//X/9f/1//X/9v/2
//T/9P/1//X/9//3//f/+P/6//r/+v/6//z//P/9//3//f/9//7////+//3//P/8////
//8AAAAAAgAEAAUABQACAAIAAwADAAUABwAHAAcABwAIAAkACQAMAAwADAAMAA4ADwAQ
ABEAEgASABMAFAAUABQAFAAWABkAGgAaABoAGgAbABsAGwAcABwAHAAdAB0AHQAdAB0A
GwAbABwAHAAcABwAHAAcABsAGwAbABoAGgAZABgAFwAUABMAEgAQAA8ADgANAAwACQAH
AAcABQAEAAMAAwADAAMAAgABAP///v/+//3//P/8//z//P/8//v/+//7//r/+P/4//j/
9//5//n/+f/5//n/+f/5//n/+f/5//n/+f/3//f/+P/4//j/+f/5//n/+//7//z//P/8
//z//P/9//3//f/+//7//f/9//3//f8AAAAAAAABAAMAAwAEAAQAAgACAAMAAwADAAMA
AwAEAAQABAAEAAQABAAEAAQABAAEAAQABAAEAAIAAQABAAEAAwADAAMAAwABAAEAAQAB
AAMAAwACAAIAAgACAAAAAAD+//7//v/+//7//v/9//3//f/9//3//f/8//z//P/8//z/
/P/6//r//P/8//z//P/8//z//P/8//z//P/7//r//P/8//z//f/7//v/+//6//r/+v/6
//r/+v/6//r/+v/4//j/+P/4//j/+P/4//j/+v/6//r/+v/4//j/+P/4//j/+f/6//v/
+v/6//j/+v/6//r/+v/9//7///8AAAIAAgACAAIABAAEAAUABQAFAAYABgAIAAYACAAI
AAkACgALAAwADQALAAsACQAIAAcABgAFAAMABQAFAAUABAABAAAA///+//3//P/8//3/
/f/9//z//P/8//v/+v/5//b/9v/2//b/9v/2//b/9v/2//b/9v/2//b/9v/2//b/+P/4
//j/+P/4//j/9//3//X/9v/2//b/+P/4//j/+P/4//j/+f/5//n/+f/5//n/+f/5//n/
+f/5//j/+P/3//b/9f/3/wEAEAAfADEASABlAIUAqwDPAPEABwEKAesArwBhABcA2f+k
/4X/if+T/5f/ov+s/7P/tv+6/77/wv/J/8n/zP/R/9b/3P/m/+//8//2//j/+v/6//v/
+v/7//3//f/+//7//P/8//z//f///////////wEAAQABAAEA/////wAAAAACAAIAAgAC
AAAAAAAAAAEAAQABAAIAAgAAAP////////r/9//1//L/8P/w//H/8f/x//H/8f/y//L/
8v/y//L/8v/y//P/8//x//H/8v/z//P/8//z//T/9f/1//b/9v/0//b/9//3//f/+P/6
//v/+//9//3//f/9//7//////wAAAAAAAAAAAgADAAQABQAIAAgACQAKAAoACgAKAAwA
DwAQABAAEAAQABEAEQARABIAEgASABMAEwATABMAEwATABMAFAAUABQAFAAUABQAEQAR
ABEAEAAQAA8ADgANAA4ADQAMAAoABwAGAAUABAAFAAMAAwABAAAA/////////f/8//v/
+f/5//r/+v/6//j/+P/4//j/+f/5//n/+P/2//b/9v/1//X/9f/1//X/9//3//f/9//3
//f/9//3//f/9//4//j/+P/5//n/+f/5//n/+v/6//z//P/8//3/+//7//z//P//////
//////7//v/+/////////wAAAAACAAIAAwADAAEAAQABAAIABAAEAAQABAACAAIAAgAC
AAIAAgACAAIABAADAAMAAwABAAEAAQABAAEAAQABAAEAAQABAAAAAAAAAAAA/v/+//7/
/v/+//7//v/+//3//f/9//3//f/9//z//P/8//z//P/8//r/+v/6//r/+v/6//r/+v/6
//r//P/8//v/+v/6//r/+v/7//n/+f/5//j/+v/6//r/+v/6//r/+v/6//r/+v/6//r/
+v/6//r/+v/6//r/+v/6//z//P/8//z/+f/5//n/+f/6//z//P/8//z//P/8//r/+v/6
//r//P/8//z//P/6//r/+v/6//r/+v/6//r/+v/6//r/+v/6//r/+v/6//v//P/9//7/
AAAAAAAAAAABAAIAAwAEAAQABAAFAAUABQAGAAYACAAKAAwADAANAAsACwALAAsADQAN
AAsACgAJAAgABwAFAAUABQAFAAQAAwACAAEAAAD///7//v/////////+//7/+v/5//j/
9//2//b/9v/2//j/+P/4//j/+P/4//j/+P/4//j/+P/4//j/+P/4//j/9v/2//X/9f/3
//j/+P/4//b/9v/2//b/+P/4//n/+f/5//n/+f/5//n/+f/5//n/+f/6//r/+f/2//X/
8//3/wIADwAfADAARwBhAH8AnwC/AN8A9AD1ANUAmQBNAAcAyv+X/33/g/+N/5D/mv+n
/7D/sv+2/7r/v//D/8b/y//S/9b/3P/l/+v/8P/y//T/9v/3//j/+f/5//n/+v/6//r/
+v/6//v//f/9//3//f/7//v/+//7//v/+//8//z//P/8//z//P/8//z//P/9//3//f/+
//7//P/7//v/+//9//3//v/+/wAAAAABAAEA////////AAACAAIAAgACAAAAAAABAAEA
AwADAAQABQADAAMAAwAEAAUABQAGAAYABgAIAAkACQAKAAoACwALAAsADQANAA0ADQAO
AA8ADwASABIAEgASABQAFQAWABcAFgAWABcAGAAaABoAGgAcAB0AHgAeAB4AHgAfAB8A
HwAgACAAIAAhAB8AHwAfAB8AIQAhACIAIgAgACAAIAAgACEAIQAhACAAIgAhACAAHwAe
AB0AHAAaABkAGAAXABYAFQATABMAEQAOAA0ADQANAA0ADAALAAkACAAIAAcABgAGAAYA
BgAGAAcABwAHAAYABgAGAAYABQAFAAUABQAFAAUABQAFAAUABQAFAAUABQAFAAUABgAG
AAQABQAFAAUABwAHAAgACAAGAAYABgAHAAcABwAIAAgACQAJAAkACQAKAAoACgALAAsA
CwAMAAwADAAMAA0ADQANAA0ADQAOAA4ADgAOAA4ADgAOAA4ADgAQABAAEAAQAA4ADQAN
AA0ADwAPAA8ADwANAA0ADQANAAsACwAKAAoACgAKAAgACAAIAAgACAAIAAgACAAHAAcA
BwAHAAcABwAGAAYABgAGAAYABgAEAAQAAgACAAIAAgACAAIAAgACAAIAAgABAAAAAAAA
AAAAAQABAAEAAQAAAAAAAAAAAAAAAgACAAIAAgAAAAAAAAAAAAAAAAAAAAAAAgACAAIA
AgAAAAAAAAAAAAEAAQABAAEAAgAAAAAA/v/+//7//v8AAAAAAAAAAAAAAAAAAAAA/v/+
//7//v/+//7//v/+//z//P/8//z//v/+//7//v8AAAAAAAAAAAEAAgADAAQABgAGAAYA
BgAGAAYABgAGAAcABwAHAAgACAAKAAoADAAMAA0ADQANAA0ADQANAA0ACQAIAAcABgAH
AAUABQAFAAUABAADAAIAAQAAAP///v/8//3//f/9//r/+v/4//f/+P/3//b/9v/2//b/
9v/2//T/9P/0//T/9P/0//T/9P/0//T/9P/0//T/9P/0//T/8f/x//H/8v/0//T/9P/0
//L/8v/y//L/8//z//P/8//1//X/9f/1//X/8//z//T/8v/x//D/7f/x//n/BAATACEA
NgBNAGsAjQCvANEA6wD0AN0ApwBdABcA4f+0/5P/kf+d/6H/pv+w/7n/vP+8/7z/vv/D
/8X/xP/J/87/0P/Y/+H/5//q/+7/8P/y//H/8v/z//P/8//0//T/8v/y//L/8//x//H/
8f/x//P/8//z//P/8f/x//L/8v/y//L/8v/y//L/8v/y//P/9f/1//b/9v/4//f/9//3
//X/9f/2//b/9v/2//f/9//3//f/9//4//f/9v/1//T/9v/2//f/9//3//f/+P/5//f/
9//3//j/+//7//z//P/8//7//////wAAAAABAAEA//8BAAEAAQABAAIAAwADAAQABAAE
AAQABgAHAAgACQAMAAwADQAOAA0ADAALAAwADQAOAA4ADgAPABEAEgATABIAEgASABMA
EwATABMAEwATABMAFAAUABQAFAAUABQAEwATABMAEgASABEAEAAPAA4ADQAMAAoACQAI
AAcABgADAAEAAQD///7//f/9//3/+//6//n/9//2//b/9f/0//T/9P/0//T/8//z//P/
8v/w//D/8P/v/+//7//v/+//8f/x//H/8f/v/+//7//v//H/8f/y//L/8v/z//P/8//x
//H/8v/y//L/8v/y//P/8//z//T/9P/1//X/9f/1//b/9v/2//f/9//3//j/+P/4//j/
+f/5//j/9//2//b/+P/4//j/+P/6//r/+v/6//n/+P/3//b/9v/1//X/9f/3//f/9//3
//X/9f/1//X/9f/1//T/9P/0//T/8v/y//T/9P/0//T/8f/w/+7/7f/v/+//7//v//D/
8P/w//D/7v/u/+z/7P/s/+z/7P/s/+z/7P/s/+z/7P/s/+v/6v/q/+r/6v/r/+n/6f/p
/+j/6P/o/+j/6P/o/+j/6P/o/+r/6v/q/+r/6v/q/+r/6v/o/+j/6P/o/+j/6P/o/+j/
5f/l/+X/5f/k/+T/5P/l/+b/5//o/+n/6v/r/+z/7v/u/+7/7v/v//D/8f/y//H/8f/x
//L/9P/2//b/+P/2//f/9//3//f/9//3//f/9P/y//D/7v/t/+v/6//r/+3/7P/r/+r/
6f/o/+f/5v/m/+f/5//n/+T/5P/i/+H/4P/f/97/3v/f/+D/4f/i/+D/4P/g/+D/3v/e
/97/3v/f/+D/4f/i/+D/4P/g/+D/3//f/9//4P/g/+D/4P/g/+D/4P/g/+D/4f/h/+H/
4f/h/+H/4f/h/+H/4f/h/+D/3P/Z/9r/3//t////EgAnAD8AWgB/AKUAyQDrAP8A+QDO
AIcAOQD1/7n/if96/4X/if+P/5v/pP+m/6X/pv+m/6z/sv+z/7f/vP+//8b/0P/W/9n/
3f/e/+D/4v/k/+X/5v/l/+X/5f/m/+b/5v/m/+b/5//l/+X/5f/l/+f/5//n/+f/5//n
/+j/6P/m/+b/5v/m/+j/6P/o/+n/5//n/+j/6P/q/+n/6f/p/+v/6//s/+z/6v/q/+v/
6//r/+v/6//s/+7/7v/u/+7/7v/u/+//7//v/+//8P/x//H/8f/x//L/8//z//T/9P/0
//b/9//3//j/+P/5//n/+f/7//v/+//7//z//f/9/wAAAAAAAAAAAgADAAQABQAEAAQA
BQAGAAcACAAJAAwACwAMAAwADAAOAA8ADwAPAA4ADgAOAA8ADwAPAA8ADwAPAA8AEAAQ
AA4ADgAOAA4ADQANAA0ADAAKAAkACAAHAAYABQAEAAIAAQAAAP///v/7//n/+f/3//j/
9//3//f/9//2//X/8//z//T/9P/0//T/9P/0//T/8f/x//H/8P/x//L/8//z//P/8//z
//P/8//z//P/8//z//P/8//z//P/8//0//T/9v/3//f/9//2//X/9f/0//T/9P/0//X/
9//3//j/+P/5//n/+f/5//r/+v/6//v/+//7//z//P/8//z//f/9/////////wAA/v/+
//7//v8AAAAAAAAAAP7//v/+//7//v/9//3//f////////////3//f/9//3//f/9//z/
/P/8//z/+v/6//r/+v/6//r//P/8//v/+//5//n/+f/5//r/+v/6//r/+v/6//j/+P/4
//j/+P/4//j/+P/4//j/+P/4//f/9v/4//j/+P/5//n/+f/5//j/+P/4//j/+P/4//j/
+P/4//j/+P/4//j/+P/4//j/+P/4//j/+P/4//j/+P/4//j/+f/5//n/+f/4//j/+P/4
//j/+P/4//n/+v/7//z//f/+////AAACAAIAAgACAAIAAwADAAMABAAEAAYABgAKAAoA
CwALAAsACwALAAsACwAJAAgABwAEAAMAAQABAAIAAwADAAMAAgABAAAA///+//7/////
/wEAAAAAAP7/+//6//n/+P/2//b/9v/2//j/+P/4//j/+P/4//j/+P/4//j/+P/4//j/
+P/4//j/+P/3//f/9//4//j/+P/4//j/+P/4//j/+v/7//v/+//5//n/+f/5//v/+//7
//v//P/8//v/+P/1//f///8OAB0ALQBCAFsAdwCZALsA3QD5AAQB8QC/AHcAKwDn/67/
hf9//4n/j/+U/6L/rf+y/7T/uP++/8X/x//M/9P/1v/c/+b/7f/x//T/+P/6//z//f/+
/////f/9//7//v/+//7//v////////////////////////8BAAEAAgACAAAAAAAAAAAA
AAAAAAAAAQADAAMABAAEAAIAAQABAAEAAwADAAQABAACAAIAAwADAAMAAwADAAQABgAG
AAYABgAGAAYABwAHAAcABwAIAAkACQAJAAkACgAJAAkACgAKAAwADgAPAA8ADgAOAA8A
DwARABMAEwATABMAFAAVABUAGAAYABgAGAAaABsAHAAdABwAHAAdAB4AIAAgACAAIgAj
ACQAJAAkACQAJQAlACUAJgAmACYAJwAnACcAJwAnACcAJwAoACgAKAAoACgAKAAnACcA
JwAmACYAJQAkACMAIgAhACAAHgAfAB4AHQAcABsAGQAZABcAFgAVABUAFQATABIAEQAP
ABAAEAAPAA4ADgAOAA4ADgANAA0ADQAMAAwADAAMAAsACwALAAsACwALAAsACwALAAsA
CwALAAsACQAJAAoACgAKAAsACwALAA0ADQAOAA4ADAAMAAwADQAPAA8AEAAQAA8ADwAP
AA8AEAAQABAAEQATABMAFAAUABIAEgATABMAFQAVABUAFgAUABQAFAAUABYAFgAWABYA
FgAWABYAFgAWABUAFQAVABUAFQAVABUAEwATABMAEwATABMAEgASABIAEgAQABAAEAAQ
ABAAEAAQABAADwAPAA8ADwAPAA8ADgAOAA4ADgAOAA4ADAAMAAoACgAKAAoADAAMAAwA
DAAKAAoACQAIAAgACAAIAAkACwALAAsACgAKAAoACgAKAAoACgAKAAoACgAKAAoACgAI
AAgACAAIAAgACAAIAAgACAAIAAgACAAJAAkACQAJAAgACAAIAAgACAAIAAgACAAIAAgA
CAAGAAYABgAGAAgACAAIAAgABgAGAAYABgAIAAgACAAIAAsADAANAA4AEAAQABAAEAAS
ABIAEgASABMAEwATABQAEgAUABQAFgAYABkAGQAZABcAFwAXABcAFwAWABUAFAARAA8A
DwAPAA8ADgANAAwADQAMAAsACgAJAAkACAAHAAgACAAGAAUABAADAAIAAgAAAAAAAAAA
AAAAAAAAAAAAAAAAAAAAAAACAAIAAgACAAIAAgACAAIAAQABAAEAAgACAAIAAgACAAAA
AAAAAAAAAwADAAMAAwABAAEAAQABAAEAAQABAAAAAgABAP7//f/9/wMADgAdACsAPgBT
AG0AiwCtAM8A6wD4AO0AxQCBADkA///O/6f/mf+j/6v/sP+8/8f/zP/M/87/zv/R/9P/
0v/V/9r/4P/m//H/9//4//r//P/+////AgADAAMAAwAEAAQAAgACAAIAAwADAAMAAwAD
AAMAAwADAAMAAwADAAQABAAEAAQABAAEAAQABAAEAAUABQAFAAYABgAEAAMAAwADAAUA
BQAGAAYACAAIAAkACQAHAAcABwAIAAYABgAGAAYACAAIAAkACQAJAAkACgALAAsACwAL
AAwADwAPABAAEAAOABAAEQARABAAEAARABEAEQATABMAEwAVABYAFwAXABgAGAAYABgA
GgAbABwAHQAcABwAHQAeAB4AHgAeACAAIQAiACIAIgAgACEAIQAhACQAJAAkACUAJQAl
ACUAJQAlACUAJgAmACgAKAAoACgAJQAlACUAJAAmACUAJAAjACIAIQAgAB4AHQAcABsA
GgAZABcAFwAVABQAEwATABMAEQAQAA8ADQANAA4ADgAOAAwADAAMAAwACQAJAAkACAAG
AAYABgAFAAYABwAIAAkACQAJAAkACQAHAAcABwAHAAcABwAIAAgABwAHAAYABQAGAAcA
CQAKAAoACgAKAAsACQAJAAoACgANAA0ADQANAA4ADgAOAA8ADwAPABAAEAAQABAAEQAR
AA8ADwAPABAAEAAQABAAEAAOAA4ADgAOABAAEAAQABAAEgARABEAEQAQAA8ADgANAAsA
CwALAAsACwALAAoACgAKAAoACAAIAAcABgAFAAQABgAGAAUABQAGAAcACAAJAAYABgAG
AAYABgAGAAQABAAEAAQABAAEAAQABAAEAAQAAwACAAAA/v///wAAAQADAAUABQAFAAQA
AwACAAEAAAACAAIAAgACAAAAAAAAAAAAAAAAAAAAAAACAAIAAgACAAAAAAAAAAAAAQAB
AAEAAQAIAAgACgAIAAgACAAIAAgACAAJAAkACwAMAAwADgAOABAAEAARABEAEQARABEA
EQARAA8ADgALAAoACQAHAAcABwAHAAYABQAEAAMAAgADAAIAAgADAAIAAQD///7//f/9
//3//f/+//7//v/+//7//v/+//7//P/8//z//P/8//z//P/8//r/+v/6//r/+P/4//f/
9//3//j/+P/4//n/+v/7//z/+v/6//v/+//9//3//f/9//3//f/9//3//f/6//r/+f/4
//f///8NABwAKwA9AFgAdQCXAL0A4wAFARkBEAHjAJsATwAPANP/pv+X/6P/qf+r/7j/
wP/B/8L/wv/C/8b/yf/J/8z/0f/W/97/6P/v//X/+P/4//j/+P/5//j/+f/7//v//P/8
//7//v/+//////////////////////////////8AAAAAAAAAAAAAAAACAAIAAgADAAEA
AQACAAIAAgABAAEAAQADAAMABAAEAAQABAAFAAUABQAFAAUABgAGAAYABgAGAAgACAAJ
AAkABwAHAAgACQAJAAkACQAKAAsACwAMAAwADgAQABEAEQARABIAFAAVABUAFwAXABcA
FwAYABkAGQAcABwAHAAcABwAHQAeAB8AIgAiACMAJAAiACIAIgAkACUAJgAmACYAKAAp
ACkAKQAoACgAKAApACkAKQApACkAKQApACoAKgAqACoAKgAqACkAKQApACgAJgAlACQA
IwAkACMAIgAgAB0AHAAbABoAGwAZABkAFwAUABMAEwATABMAEgARAA8AEAAQAA8ADgAM
AAwADAAMAA0ADQANAAwADAAMAAwACwAJAAkACQAJAAoACwAMAA0ACwALAAsACwAJAAsA
DAAMAA==
         </WaveFormData>
      </LeadData>
   </Waveform>
</RestingECG>
