# Supplementary material for: Detection of Left Atrial Enlargement Using a Convolutional Neural Network-Enabled Electrocardiogram
Source: Front Cardiovasc Med. 2020 Dec 17;7:609976. doi: 10.3389/fcvm.2020.609976 (PMC7773668; doi:10.3389/fcvm.2020.609976)
Supplement: Supplementary file 1 [file Data_Sheet_1.ZIP › hyp/1802032381_1971_0000001V.XML]

<?xml version="1.0" encoding="Windows-1252"?>
<!DOCTYPE RestingECG SYSTEM "restecg.dtd">
<RestingECG>
   <PatientDemographics>
      <PatientID>1802032381</PatientID>
      <PatientAge>78</PatientAge>
      <AgeUnits>Years</AgeUnits>
      <Gender>Male</Gender>
      <PatientLastName>cuiguanhao</PatientLastName>
   </PatientDemographics>
   <TestDemographics>
      <DataType>Resting</DataType>
      <Site>1</Site>
      <AcquisitionDevice>MAC55</AcquisitionDevice>
      <Status>Unconfirmed</Status>
      <Priority>Normal</Priority>
      <AcquisitionTime>09:52:38</AcquisitionTime>
      <AcquisitionDate>08-22-2016</AcquisitionDate>
      <CartNumber>1</CartNumber>
      <AcquisitionSoftwareVersion>009C</AcquisitionSoftwareVersion>
      <XMLSourceVersion>MAC5000 v1.0</XMLSourceVersion>
   </TestDemographics>
   <RestingECGMeasurements>
      <VentricularRate>68</VentricularRate>
      <AtrialRate>68</AtrialRate>
      <PRInterval>188</PRInterval>
      <QRSDuration>74</QRSDuration>
      <QTInterval>392</QTInterval>
      <QTCorrected>416</QTCorrected>
      <PAxis>56</PAxis>
      <RAxis>51</RAxis>
      <TAxis>72</TAxis>
      <QRSCount>11</QRSCount>
      <QOnset>231</QOnset>
      <QOffset>268</QOffset>
      <POnset>137</POnset>
      <POffset>192</POffset>
      <TOffset>427</TOffset>
      <ECGSampleBase>500</ECGSampleBase>
      <ECGSampleExponent>0</ECGSampleExponent>
   </RestingECGMeasurements>
   <Diagnosis>
      <Modality>Resting</Modality>
         <StatementCount>3</StatementCount>
         <LabelText>12SL ��ϳ���</LabelText>
      <DiagnosisStatement>
         <StmtFlag>ENDSLINE</StmtFlag>
         <StmtText>�������</StmtText>
      </DiagnosisStatement>
      <DiagnosisStatement>
         <StmtFlag>ENDSLINE</StmtFlag>
         <StmtText>��������ST����T���쳣</StmtText>
      </DiagnosisStatement>
      <DiagnosisStatement>
         <StmtFlag>ENDSLINE</StmtFlag>
         <StmtText>�쳣 ECG</StmtText>
      </DiagnosisStatement>
   </Diagnosis>
   <Waveform>
      <WaveformType>Rhythm</WaveformType>
      <WaveformStartTime>0</WaveformStartTime>
      <NumberofLeads>8</NumberofLeads>
      <SampleType>CONTINUOUS_SAMPLES</SampleType>
      <SampleBase>500</SampleBase>
      <SampleExponent>0</SampleExponent>
      <HighPassFilter>16</HighPassFilter>
      <LowPassFilter>150</LowPassFilter>
      <ACFilter>NONE</ACFilter>
      <LeadData>
         <LeadByteCountTotal>10000</LeadByteCountTotal>
         <LeadTimeOffset>0</LeadTimeOffset>
         <LeadSampleCountTotal>5000</LeadSampleCountTotal>
         <LeadAmplitudeUnitsPerBit>4.88</LeadAmplitudeUnitsPerBit>
         <LeadAmplitudeUnits>��V</LeadAmplitudeUnits>
         <LeadHighLimit>2147483647</LeadHighLimit>
         <LeadLowLimit>268435456</LeadLowLimit>
         <LeadID>I</LeadID>
         <LeadOffsetFirstSample>0</LeadOffsetFirstSample>
         <FirstSampleBaseline>0</FirstSampleBaseline>
         <LeadSampleSize>2</LeadSampleSize>
         <LeadOff>FALSE</LeadOff>
         <BaselineSway>FALSE</BaselineSway>
         <ExcessiveACNoise>FALSE</ExcessiveACNoise>
         <MuscleNoise>FALSE</MuscleNoise>
         <LeadDataCRC32>1241317680</LeadDataCRC32>
         <WaveFormData>
/v/+//7//v/+//7//v/+//z//P/8//z//v/+//7//v/+//7//v/+//7//v/+//7//P/8
//z//P/8//z//P/8//7//v/+//7//v/+//7//v/+//7/AAABAAIAAgACAAIAAQAAAP//
/v/+/wAAAQACAAUABwAIAAgACQAJAAkACQAHAAcACAAJAAwADQAOAA8ADQALAAsACwAK
AAkACAAHAAYABgAFAAIA/P/5//n/+f/5//r/+//8//z/+//7//v/+//6//r/+v/6//r/
+v/6//n/+f/5//n/+v/6//n/+f/5//n/+f/5//v/+//7//v/+f/5//n/+f/3//f/9//4
//r/+v/6//r//P/7//j/9f/z//H/8f/z//P/9P/2//3/CAAZAC0ARABcAHEAegBvAEwA
KAASAP//6//W/8T/vP/A/8b/z//Y/97/4//q//D/9f/2//b/9v/2//b/9v/2//b/9v/3
//f/9f/1//X/9f/3//f/+P/4//j/+P/4//j/+P/4//j/+P/4//f/9v/1//b/9//4//n/
9//2//b/9v/4//n/+f/5//f/9//3//f/+f/5//n/+f/5//n/+f/5//n/+f/5//n/+f/5
//r/+v/6//r/+v/6//r/+v/6//r//P/8//z//P/8//z//P/8//z//P/8//3/+//7//v/
+//9//3//v/+//7//v/+//7//v///////////wAAAAAAAP7//v/+//7/AAABAAEAAQD/
////////////AAAAAAAAAQABAAEAAQD///////8AAAIAAgACAAEAAQABAAIAAgACAAIA
AwADAAMAAwADAAMAAQACAAIAAgAEAAMAAwADAAMAAgACAAIAAgACAAIAAQABAAIAAgAC
AP////////////////////8AAAAAAQABAP///////////////////v8AAAAAAAAAAAAA
AAAAAAAAAAABAAEAAAAAAAAAAAAAAP7//v/+//7/AAD//////////////v/+/wAAAAAA
AAAAAAAAAP/////9//3//f/9/wAAAAAAAP/////////////////////+/wAAAAAAAAAA
/v/+//7//v/+//7//v///////////////////////////////////wAAAAD/////////
//////8AAAAAAAAAAAAA/////////////wAAAAAAAAAAAAAAAAIAAgACAAIAAgABAAEA
AQADAAMAAwADAAEAAAD///7/AAAAAAAAAQABAAAAAAABAP//AAACAAIAAgACAAIAAwAE
AAQABgAGAAYABgAGAAYABgAIAAcACAAJAAsADAAMAA0ADQAPAA8ADwAPAA4ADwARABEA
EwATABMAEQATABMAEgARAA4ADQAMAAwADQAKAAYAAwACAAEA///+/wAAAAAAAP///f/9
//3//P/+//7//v/+//7//v/9//3/+//7//z//P/7//v/+//7//v/+//7//v//f/9//3/
/f/9//3//f/9//3//v/+//7//P/8//z/+//8//v/9//z//H/8//1//b/+v8BAAwAHQAz
AEwAaAB/AIwAhwBqAEIAJgARAPn/3v/I/77/vv/E/8//2v/k/+f/7P/0//f/+P/4//j/
+P/4//j/+P/2//b/9//3//f/9//3//f/9//3//j/+P/4//j/+P/4//r/+v/6//r/+//7
//v/+//7//v/+//7//n/+P/4//j/+P/5//n/+f/7//v/+//7//n/+f/5//n/+f/5//n/
+f/6//v//P/9//v/+//8//z/+v/6//r/+v/8//z//P/8//z//P/8//z/+v/6//r/+v/8
//z//P/9/////////////f/9//7//v/+//7//v/+//z//f/9//3///8AAAAAAAAAAAAA
AAAAAAAAAQABAAEAAQABAAEAAQABAAIAAgACAAMAAwADAAMAAwADAAMABAAEAAQABAAD
AAMAAwAEAAQABAAEAAUABQAFAAUABQAFAAcACAAIAAgABgAFAAUABQAHAAYABgAGAAYA
BgAGAAUAAwAEAAQABAADAAMAAwADAAMAAwADAAMAAgACAAMAAwADAAMAAwADAAMAAwAD
AAIAAgACAAIAAgAAAAAAAAAAAAEAAwAEAAQAAgACAAIAAgAAAAAAAAAAAAAA////////
AQABAAAAAAD+//7//v/+/wAAAAD///////////////8AAAAAAAD/////////////////
/////v/+//7//v/+//7//v/+//7//v/+//7/////////////////////////////////
///+//7//f/9//7///8AAAEAAAAAAAAAAAD+//3//f/9//////8AAAAAAAAAAAAAAAAA
AAAAAAAAAAIAAQABAAEAAQABAAEAAQAAAAAAAAAAAAAAAAAAAAEAAQAAAAAAAQAAAAIA
AgACAAIABAAFAAYABgAGAAYABgAGAAYABgAGAAgACQAKAAsADQAOAA4ADwAPAA8ADwAP
AA8AEAARABMAEwARABEAEQAPABEAEQAQAA8ADgANAAwADAAJAAYAAgD////////+//7/
/v/+//7//f/9//3//f/8//r/+v/6//r//P/8//v/+//7//v//P/8//n/+f/5//n/+f/5
//n/+f/7//v/+//7//v/+//7//v/+f/6//r/+v/6//r/+v/5//r/9//z//H/8f/z//X/
+P/8/wMAEgAjADkAVABuAIEAhgB1AFAAKgASAP3/5f/M/7z/tv+4/8L/y//S/9r/4//o
/+7/9f/2//b/+P/2//b/9v/2//b/9v/3//f/9//3//f/9//3//f/+P/4//j/+P/4//j/
9v/2//b/9v/5//n/+f/5//f/9//3//f/9//2//b/9v/4//n/+f/5//n/+f/5//n/9//3
//f/9//5//n/+f/5//f/9//3//f/+f/5//r/+v/4//j/+P/4//r/+v/6//r/+v/6//r/
+v/6//r/+v/6//z//P/8//3//P/7//r/+f/7//v//P/8//z//P/8//z//P/9//3//f/9
//7//v/+//7//v/+//7//v////////8BAAEAAQABAP//AAAAAAAA//////////8BAAEA
AQACAAIAAgACAAEAAQABAAIAAgACAAIAAwADAAMAAwADAAMAAQACAAIAAgACAAEAAQAB
AAEAAAAAAAAAAgACAAIAAQABAAIAAgACAAEAAQABAAEA//////////8AAAAAAQABAP//
////////AQABAAEAAAD+//7//v/+/wAAAAAAAAAAAAABAAEAAAAAAAAAAAAAAAAAAAAA
AAAA/v/9//3//f///////v/+//7//v/+//7//v/+//3//f///////////wAAAAAAAP//
///////////////////+//7//v/+//7//P/8//z//P/8//z//P/9//3//f/9//3//f/9
//3//f/9//3//f/9//7//v/9//3/+//7//v/+//+//7//v/+//7//f/9//3//f/9//7/
/v/+//7//v/+//z//P/8//z//f/9//7////9//3//f/9//7//v/+//7//v/+//7///8B
AAAA/v/+/wAAAAAAAAAAAgADAAQABAACAAIAAgACAAQABAAEAAYABwAIAAkACwAMAAwA
DQANAA8ADwAPAA8AEAARABMAEwARABEAEQAPAA8ADwAOAA0ADAALAAoACgAJAAYAAgD/
///////+//7//P/8//z/+//9//3//f/8//z//P/8//z//P/8//v/+//7//v//P/8//v/
+//7//v/+//7//v/+//7//v/+//7//v/+//7//v/+//8//z//P/8//z//P/7//r/9//x
/+//8f/1//X/9v/6/wUAFgArAEUAYgB8AI8AkgB/AFYAMAAYAAEA5f/M/7z/uP+8/8b/
0f/a/+D/5f/s//D/9f/2//T/9P/0//T/9P/0//b/9v/3//f/9f/1//X/9f/3//f/+P/4
//j/+P/4//j/+P/4//j/+P/5//n/+f/5//n/+f/5//n/+f/4//j/+P/4//n/+f/5//n/
+f/5//n/+f/5//n/+f/5//n/+f/5//n/+f/5//n/+f/5//r/+v/6//r/+v/6//j/+P/4
//j/+v/6//r/+v/6//r/+v/6//r/+v/6//v/+//7//v/+//7//v//P/8//z//P/8//z/
/P/9//3//f/7//z//P/8//z//P/8//z//v//////////////////////AAAAAAAA////
//////8BAAEAAQACAAAAAAAAAP//AQABAAIAAgACAAIAAwADAAMAAwADAAMAAwAEAAQA
BAAEAAMAAwADAAMAAgACAAIAAgACAAIAAQABAAIAAgACAAEAAQABAAEAAQABAAEAAQAA
AAAAAQABAAEAAQABAAEAAQABAAEAAAAAAAAAAAAAAAAAAAAAAAAAAAABAAEAAAAAAAAA
AAAAAAAAAAAAAAAAAAD//////////////v/+//7//v/+//7//v/+//3//f/9//3//f/9
//7//v/+//3//f/9//3//f/9//3//f/8//z//P/8//z//P/8//z//P/8//z//P/9//v/
+//7//v//f/9//3//f/9//3//f/9//7//v/9//3//f/9//3//f/+//7//v/+//7//f/9
//3//f/9//7//v/+//7//v/+//7//v/+//7//P/7//v/+//9//3//f/9//7//v/+//7/
/v/+//7///////7//v///wEAAQABAP7//v/+//7//v8AAAEAAgACAAQABAAEAAQABAAE
AAQABgAJAAoACwANAAwADAANAA0ADwAPAA8ADwAQABEAEwATABEAEQARAA8ADwAPAA4A
DQAMAAsACgAKAAcABAAAAP3//f/9//z//P/+//7//v/9//v/+//7//r/+v/6//r/+v/8
//z/+//7//v/+//8//z/+//7//v/+//7//v/+//7//v/+//7//v/+//7//v/+//7//z/
/P/8//z//P/8//v/+v/3//P/8f/x//P/9f/2//z/AwAQACMAOQBUAHAAgwCMAIEAXAAy
ABgAAwDp/87/uv+2/7j/vv/J/9T/2P/f/+j/7v/x//T/9v/2//b/9v/2//b/9v/2//f/
9//3//f/9//3//f/9//4//j/+P/4//j/+P/4//j/+P/4//n/+f/5//n/+f/5//n/+f/5
//j/+P/4//j/+f/5//n/+f/5//n/+f/3//f/9//3//n/+f/5//n/+f/5//n/+f/5//n/
+v/6//j/+P/4//j/+v/6//r/+v/6//r/+v/6//r/+v/6//r/+v/6//r/+//7//v/+//7
//n/+f/6//r/+v/6//r/+v/8//3//f/9//v//P/8//z//v/+//7//v/+/////////wEA
AQABAAEAAQACAAIAAgABAAEAAQABAAEAAQABAAIAAAAAAAAA////////AAAAAAAAAAAB
AAEAAwADAAMAAwABAAIAAgACAAIAAQABAAEAAwACAAIAAgAAAAAAAAD//wEAAgACAAIA
AQABAAEAAQD///////////7//v////////////////8BAAEAAQAAAAAAAAAAAAAAAAAA
AAAAAAD+///////+//7//v/+//7//v/+//7//v8AAP////////3//f/8//z//v/+//7/
/v/+//7//f/9//3//f/9//3//P/8//z/+//9//3//f/9//3//f/9//z//P/8//z//P/8
//z//P/8//7//v/+/////f/9//3//f/9//3//f/9//3//f/9//3//v/+//3//f/9//3/
/f/9//7//v/+//7//v/9//3//f/9//3//v/+//7//v/+//7//v/+//7//v/8//v/+//7
//3//f/9//3//v/+//7//v/+//7//v////3//v/+/wAAAAAAAAAAAAACAAMABAAEAAQA
BAAEAAQABAAEAAQABgAFAAYABwAJAAoACgALAAsADQANAA0ADQAMAA0ADwAPABEAEQAR
AA8ADQANAAwACwAKAAkACAAIAAkABgACAP////////7//v/+//7//v/9//3//f/9//z/
/P/8//z//P/8//z/+//7//n/+f/6//r/+//7//v/+//5//n/+f/5//v/+//7//v/+//7
//v/+//7//z//P/8//z//P/8//v/+v/3//X/8//z//P/9f/2//r///8IABcAKQBAAFoA
bwB6AHcAXAA2ABoABwDz/9r/xv+8/7z/wv/J/9T/3P/h/+j/7v/z//T/9P/2//b/9v/2
//b/9v/2//f/9//3//f/9//3//f/9//4//j/+P/4//j/+P/4//j/+P/4//n/+f/5//n/
+f/5//n/+f/5//j/+P/4//j/+f/5//n/+f/5//n/+f/5//n/+f/5//n/+f/5//n/+f/5
//n/+f/5//n/+v/6//r/+v/6//r/+v/6//r/+v/6//r/+v/6//r/+v/6//r/+v/6//r/
+//7//v/+//7//v/+//8//z//P/8//z//P/8//3//f/9//3//v/+//7//v/+//7//v/+
//////////////////////8AAAAAAAABAAEAAQABAAEAAQABAAIAAgACAAIAAQABAAEA
AgACAAIAAgADAAMAAQABAAEAAQABAAIAAgACAAIAAQABAAEAAQAAAAAAAAAAAAAAAAD/
/wEAAgACAAIAAQABAAEAAQABAAEAAQABAAAAAAABAAEAAQABAAEAAQABAAEAAQAAAAAA
AAAAAAAAAgACAAIAAgAAAAEAAQAAAAAAAAAAAAAAAAAAAAAAAAACAAEAAQABAAEAAQAA
AAAAAAAAAAAAAAAAAAAA//////3//f/9//3//v/+//7//f////////////////////7/
/v/+//7//v/+//7//v/+//z//P/8//3//f/9//3//f//////////////////////AAAA
AP////////////////7//v/+//7/AAD/////////////AAAAAAAAAAAAAAAAAAAAAAAA
AAAAAP///////////////////v/+//7//v/+//7//v///wEAAAAAAAEA////////////
////AAACAAIAAgACAAIAAwAEAAQABAAEAAQABAAEAAQABAAGAAcACAAJAAsADAAMAA0A
DQANAA0ADQANAAwADQAPAA8AEQARABEADwAPAA8ADgANAAoACQAIAAgACQAGAAIA////
/////v/+//7//v/+//3//f/9//3//P/8//z//P/8//z//P/7//v/+//7//z//P/7//v/
+//7//v/+//7//v/+//7//v/+//9//3//f/9//v//P/8//z//P/8//z/+//6//n/9//z
//H/8//1//b/+P/9/wYAEQAjADwAVgBtAHwAfwBsAEYAJgARAP3/5v/O/8D/vP/C/8v/
1P/c/+P/6P/u//P/+P/4//j/9v/2//b/9v/2//b/9//3//n/+f/5//n/+f/5//r/+v/4
//j/+P/4//r/+v/6//r/+f/5//n/+f/5//n/+f/5//v/+v/6//r/+v/7//v/+//5//n/
+f/5//n/+f/5//n/+f/5//n/+f/5//n/+f/5//n/+f/6//r/+v/6//r/+v/6//r/+v/6
//r/+v/6//r/+v/6//r/+v/8//z//P/9//v/+//7//v/+//7//z//P/8//z//P/8//z/
/f/9//3//f/+//7//v/+//7//v/+//7///////////////////8BAAIAAgACAAEAAQAB
AAEAAQABAAEAAgACAAIAAgABAAEAAQACAAIAAgACAAMAAwADAAMAAwADAAMABAAEAAQA
BAADAAMAAwADAAIAAgACAAIAAgACAAEAAQACAAIAAgADAAMAAwADAAMAAwADAAMAAgAC
AAMAAwADAAMAAwADAAMAAwADAAIAAgACAAIAAgACAAIAAgACAAAAAQABAAAAAgACAAIA
AgAAAAAAAAAAAAIAAQABAAEAAQABAAAAAAAAAAAAAAAAAAAAAAD////////////////+
//7//v/9//3//f/9//3//f/9//3//P/+//7//v/+//7//v/+//7//v/+//7////9//3/
/f/9///////////////////////+//7//f/9/////////////v/+//7//v8AAP//////
//////8AAAAAAAAAAAAAAAAAAAAAAAAAAAAA//////////////////8AAAAAAAAAAP7/
/v/+///////+//7//////////////////////wAAAAABAAIAAgACAAIAAgACAAMABAAE
AAQABAAEAAQABgAGAAYACAAHAAgACQALAAwADAANAA0ADwAPAA8ADwAOAA8AEQARABEA
EQARAA8ADwAPAA4ADQAMAAsACgAKAAsACAAEAAEAAQABAAAAAAD+//7//v/9//3//f/9
//z//P/8//z//P/+//7//f/9//v/+//8//z//f/9//3//f/9//3//f/9//3//f/9//3/
/f/9//3//f/9//7//v/+//z//P/8//v//P/7//f/8//x//H/9f/2//b//f8EABEAJQA+
AFgAcQCCAIsAfABWADAAFwADAOj/0P/A/7z/wv/J/9T/3v/j/+j/7v/z//b/9v/4//b/
9v/2//b/9v/2//f/9//3//f/9//3//n/+f/6//r/+P/4//j/+P/6//r/+v/6//v/+//7
//v/+//7//v/+//7//r/+v/6//r/+//7//v/+//7//v/+//7//v/+//7//v/+//7//v/
+//7//v/+//7//v//P/8//z//P/8//z/+v/6//r/+v/8//z//P/8//z//P/8//z//P/8
//z//f/9//3//f/9//v/+//8//z//P/8//z//P/8//3//f/9//3//v/+//7//v/+//7/
/v/+//////////////////////8AAAAAAAABAAEAAQABAAEAAQABAAIAAgACAAIAAQAD
AAMABAAEAAQABAAFAAUABQAFAAUABQAFAAYABgAGAAYABQAFAAUABQAEAAQABAAEAAQA
BAADAAMABAAEAAQAAwADAAMAAwADAAMAAwADAAQABAAFAAUAAwADAAMAAwADAAMAAwAC
AAQABAAEAAQAAgACAAIAAgACAAMAAwACAAAAAAAAAAAAAAAAAAAAAAACAAEAAQABAP//
///+//7//v/+//7//v/+//7//f/9//v/+//7//v//P/8//z/+//7//v/+//7//v/+//7
//r//P/8//z//P/6//r/+v/6//z//P/8//3/+//7//v/+//7//v/+//7//v/+//7//v/
/P/8//v/+//9//3//f/9//7//v/+//7//v/9//3//f/9//3//v/+//7//v/+//7//v/+
//7//v/+//3//f/9//3//f/9//3//P/8//z//P/8//z//P/9//3//P/8//3//f/9//3/
/f/9//3//f/+//7//v/+//7//v/+/wAAAQACAAIABAAEAAQABAAEAAQABAAGAAcACAAJ
AAsADAAMAA0ADQANAA0ADQANAA4ADwARABEAEQARABEADwANAA0ADAALAAoACQAIAAgA
CQAGAAIA///9//3//P/8//z//P/8//v/+//7//v/+v/4//j/+P/4//j/+P/3//f/9//3
//j/+P/5//n/+f/5//n/+f/5//n/+f/5//n/+f/5//n/+f/5//n/+v/6//r/+v/6//r/
+f/4//f/9f/x/+3/7f/v//L/8v/5/wAADQAhADgAVABtAIAAjwCGAGAANgAbAAUA7P/Q
/7z/tv+4/7//yP/U/9v/4P/o/+//8v/0//T/8v/y//L/8v/y//L/8//z//P/8//z//P/
9f/1//b/9v/2//b/9v/2//b/9v/2//b/9f/1//X/9f/1//X/9f/1//X/9P/0//T/9P/1
//X/9f/1//X/9f/1//X/9f/1//X/9f/1//X/9f/1//X/9f/1//X/9f/2//b/9P/0//T/
9P/2//b/9v/2//b/9v/2//b/9v/2//b/9v/2//b/9v/3//f/9//3//f/9f/1//b/9v/2
//b/9v/2//j/+f/5//n/+f/6//r/+v/4//j/+P/4//j/+f/5//n/+//7//v/+//7//z/
/P/8//3//f/9//3//f/9//3//v/+//7//v/9//3//f/+//7//v/+///////9//3//f/9
////AAAAAAAAAAD///////////7//v/+//z//P/8//v//f/+//7//v/9//3//f/9//3/
/f/9//3//P/8//3//f/7//v/+//7//3//f/9//z//P/8//z//P/8//z//P/8//z//f/9
//z//P/8//z//P/8//z//P/8//r/+f/5//n/+f/5//j/+P/6//r/+v/6//j/+P/3//f/
+f/5//n/+f/4//j/+P/3//n/+f/5//n/+f/5//n/+P/4//j/+P/4//r/+v/6//r/+v/6
//r/+//5//n/+f/5//n/+f/5//n/+f/5//n/+f/6//r/+f/5//n/+f/5//n/+v/6//r/
+v/8//v/+//7//v/+//8//z//P/8//z//P/6//r/+v/6//z/+//7//v/+//7//v/+//6
//r/+v/6//z//P/8//3//f/8//z//f/9//3//P/8//z//P/8//7///8AAAAAAAAAAAAA
AAAAAAAAAAACAAMABAAFAAcACAAIAAkACQAJAAkACQAJAAoACwANAA0ADQANAA0ACwAL
AAsACgAJAAgABwAGAAYABQACAP7/+//7//v/+v/6//r/+v/6//n/+f/5//n/+P/4//j/
+P/4//j/+P/3//f/9//3//j/+P/3//f/9//3//n/+f/5//n/+f/5//n/+f/5//n/+f/5
//n/+v/6//r/+P/4//j/9//2//P/8f/v/+//8f/z//T/+P///woAGwAxAEoAYgB1AHwA
cQBOACgADgD9/+n/0v/A/7j/uv/A/8n/0v/a/+H/5v/s//H/9P/0//b/9P/0//T/9P/y
//L/8//z//X/9f/1//X/8//z//T/9P/0//T/9P/0//b/9v/2//b/9f/1//X/9f/1//X/
9f/1//f/9v/2//b/9v/3//f/9//1//X/9f/1//X/9f/1//X/9f/1//X/9f/z//P/8//z
//X/9f/2//b/9v/2//b/9v/2//b/9v/2//b/9v/2//b/9v/2//b/9v/2//b/9v/3//f/
9//3//f/9//3//j/+P/4//j/+P/4//j/+f/5//n/+f/6//r/+v/8//z//P/8//r/+//7
//v/+//7//v/+//7//z//P/8//3//f/9//3//f/9//3//v/+//7//v/9//v/+//8//z/
/v/+//////////////////3//v/+//7//P/7//v/+//9//z//P/8//r/+v/6//n/+f/6
//r/+v/5//n/+f/5//v/+//7//v/+v/6//v/+//7//v/+//7//v/+//7//r/+P/4//j/
+P/6//r/+v/6//r/+//7//r/+P/4//j/+P/4//j/+P/4//j/9//3//f/+f/5//j/+P/4
//j/+P/4//j/+P/3//f/9//3//f/9//2//b/9v/1//f/9//3//f/9//3//f/9v/2//b/
9v/2//b/9v/2//b/9v/2//b/9//3//f/9//3//f/9//3//f/9//3//f/9//4//j/9//3
//X/9f/1//X/9v/2//b/9v/4//f/9//3//X/9f/2//b/9v/2//b/9v/4//j/+P/4//j/
9//3//f/9f/1//X/9f/2//b/9v/2//b/9v/2//f/9//2//b/9//1//f/9//3//j/+P/4
//j/+P/6//v//P/8//r/+v/6//r//P/8//z//v/9//7///8BAAIAAgADAAMAAwADAAMA
AwAEAAUABwAHAAUABQAFAAMABQAFAAQAAwACAAEAAAAAAP///P/4//X/9//3//b/9v/2
//b/9v/1//X/9f/1//T/9P/0//T/9P/0//T/8//z//P/8//0//T/8//z//P/8//x//H/
8f/x//H/8f/x//H/8//z//P/8//x//L/8v/y//L/8v/y//H/8v/v/+v/5//n/+v/7f/u
//D/9/8CABMAJwA+AFgAaQB0AG0ATgAoAA4A/f/p/9L/vv+4/7j/vP/F/9D/1v/d/+T/
6v/r/+7/7v/u/+7/7v/u/+7/7v/u/+//7//v/+//7//v/+//7//w//D/8P/w//D/8P/u
/+7/7v/u/+//7//v/+//7//v/+//7//v/+7/7v/u/+7/7//v/+//7//v/+//7//v/+//
7//v/+//7//v/+//7//v/+//7//v/+//8P/w//D/8P/w//D/8P/w//D/8P/w//D/8P/w
//D/8P/w//D/8P/w//D/8f/x//H/8f/x//H/8f/y//L/8v/y//L/8v/y//P/8//z//X/
9v/2//b/9v/2//b/9v/2//f/9//3//f/9//3//f/9//4//j/+P/3//f/9//3//n/+f/5
//r/+P/4//j/9//3//f/+P/4//j/+P/5//n/+f/5//n/+f/3//j/+P/4//j/9//3//f/
9//2//b/9v/4//j/+P/3//X/9v/2//b/9f/1//X/9f/1//X/9f/1//T/9P/1//X/9f/1
//X/9f/1//X/9f/0//T/9P/0//T/8v/y//L/8v/y//P/8//y//L/8v/y//L/8v/y//L/
8v/y//H/8f/x//H/8f/w//D/8v/y//L/8v/y//L/8f/x//H/8f/x//H/8P/w//D/7//v
/+//7//v/+//7//v/+7/7v/u/+7/7v/u/+7/7v/u/+7/7v/u/+//8f/x//H/8f/v/+//
7//v/+//7//v/+//8P/w/+//7//v/+//7//v//D/8P/w//D/8P/v/+//7//v/+//8P/w
//D/8P/w//D/8P/w//D/8P/w/+//7//v/+//7//v/+//8P/w//D/8P/w//D/8P/x/+//
7v/u/+//7//v/+//7//v/+//7//w//D/8f/y//L/8v/y//L/8v/z//T/9f/2//X/9P/1
//X/9f/1//f/+P/6//r/+v/6//v//P/9//7//v/+//7//v8AAAAAAAAAAAAAAAAAAAAA
/v/+//7//v/9//z/+//6//f/9v/1//T/8f/w/+//7v/u/+7/7v/u/+z/7P/s/+z/7P/s
/+z/7P/q/+r/6v/q/+r/6v/q/+r/7P/s/+z/7P/s/+z/7P/s/+r/6v/q/+r/7P/s/+z/
7P/q/w==
         </WaveFormData>
      </LeadData>
      <LeadData>
         <LeadByteCountTotal>10000</LeadByteCountTotal>
         <LeadTimeOffset>0</LeadTimeOffset>
         <LeadSampleCountTotal>5000</LeadSampleCountTotal>
         <LeadAmplitudeUnitsPerBit>4.88</LeadAmplitudeUnitsPerBit>
         <LeadAmplitudeUnits>��V</LeadAmplitudeUnits>
         <LeadHighLimit>2147483647</LeadHighLimit>
         <LeadLowLimit>268435456</LeadLowLimit>
         <LeadID>II</LeadID>
         <LeadOffsetFirstSample>0</LeadOffsetFirstSample>
         <FirstSampleBaseline>0</FirstSampleBaseline>
         <LeadSampleSize>2</LeadSampleSize>
         <LeadOff>FALSE</LeadOff>
         <BaselineSway>FALSE</BaselineSway>
         <ExcessiveACNoise>FALSE</ExcessiveACNoise>
         <MuscleNoise>FALSE</MuscleNoise>
         <LeadDataCRC32>2514731763</LeadDataCRC32>
         <WaveFormData>
BAAEAAQABAAEAAQABAAEAAYABgAGAAYABQAEAAMAAgAEAAQABAAEAAIAAgACAAIAAAAA
AAAAAAACAAIAAgACAAEAAAD///7///8AAAEAAgAAAAAAAAAAAAEAAgACAAQABQAJAAwA
DwAQABAAEgATABgAGwAcABwAGwAYABcAFwAUABIAEgAVABgAGAAXABUAEgAPAA4ADAAM
AAoACgAJAAYABgADAAEA/P/5//n/+f/6//r/+P/3//T/8f/w//D/8v/z//X/9v/0//P/
8v/x/+//8P/x//H/8f/y//L/8P/v/+//7//v//H/8v/z//P/8//x//D/7//t/+7/7v/u
//L/8v/y//L/8f/v/+7/9P8BAAwAEwAbACMAJwAoACgAMwBMAGYAggCeAKsAmgBmAC8A
HQAdAAkA8//r/9//1v/d/+b/6//u//D/9//+/wAA/P/8//r/9f/y//H/8P/w//P/8//z
//P/8v/w/+7/7P/r/+v/7f/u//L/8v/x//H/7f/t/+z/7P/t/+//8P/y//D/8P/u/+3/
6//r/+v/6//v/+//7v/u/+3/7P/q/+n/6v/r/+3/7v/t/+3/7P/s/+r/6v/r/+z/7//w
//D/8P/u/+z/7P/s/+7/7v/w//D/8P/w/+//7v/s/+3/7f/v//L/8v/x//H/8f/x//L/
8v/0//X/9//3//f/9//3//f/9v/1//T/9f/2//j/+f/5//b/9v/0//b/9//6//3//v/8
//z//P/7//v/+//7//z//v/////////9//v/+v/5//7/AAACAAQABgAGAAUABQADAAQA
BgAGAAgACQAJAAkABgAEAAMAAwAGAAcACAAJAAcABgAFAAQAAwADAAMABAAEAAQAAwAC
AP7//P/8//z//P/8//7//v/6//r/+v/5//X/9f/1//b/9//4//n/+P/2//b/9v/2//j/
+f/7//v/+//7//v/+v/6//r/+v/8//////////7/+//7//v/+//8//7//v//////AAAA
AP7//v//////AAACAAIAAQABAP/////+//7/AQACAAIAAgACAAEAAAD///3//f/+////
AgACAAEAAAD9//z/+//7//3//f/9//z//P/7//r/+f/6//r/+//7//3//v/+//3/+v/5
//j/+P/8//z//f/9//v/+v/4//j/9//3//j/+P/5//r/+v/5//b/9P/0//T/9v/3//n/
+f/4//f/9v/1//T/8//z//T/9f/2//b/9v/z//P/8//z//H/9P/2//b/9v/2//b/9v/3
//j/+v/8//3/AQAEAAcACAAIAAoACwAQABMAFgAWABUAEgAPAA8ADgAMAAwADwAQABAA
DQALAAgABQAGAAQAAgAAAAAA///+//7/+f/3//T/8f/z//P/8v/y//D/7//u/+v/6P/o
/+n/6f/r/+z/7f/t/+v/6f/o/+j/6f/p/+n/6v/q/+j/5//n/+f/5//n/+j/6f/p/+v/
6f/o/+f/5//o/+r/6v/s/+z/6v/q/+n/6f/q//D//f8KABEAGQAhACUAJAAkAC8ARgBe
AHgAlACdAIQATgAXAAcACwABAO3/4//Z/9T/2//i/+X/6P/u//P/9v/4//j/9v/y/+3/
7P/r/+r/6v/r/+v/6//r/+v/6v/p/+j/5//n/+n/6v/s/+z/6//r/+n/6f/o/+j/5//p
/+r/7P/r/+z/6//r/+n/6f/p/+n/7f/t/+z/7P/q/+r/6f/p/+v/6//s/+z/7f/t/+z/
7P/q/+r/6//s/+//8P/w//D/7v/s/+z/7P/s/+z/7v/u//D/8P/v/+7/7P/t/+3/7//w
//D/7//v/+//7//w//D/8v/z//X/9f/z//P/8//z//P/8//z//X/+P/6//v/+//4//j/
9v/4//b/+P/6//r/+v/6//r/+f/7//v/+//8/wAAAQABAAEA/v/9//3//f///wAAAQAC
AAIAAgABAAEAAgAEAAcACAAKAAsACwALAAgABgAFAAUABQAFAAUABQAFAAQAAwACAP//
/////wAAAgACAAEAAAD8//r/+v/6//r/+v/8//z/+v/6//r/+f/2//X/9P/0//X/9v/3
//b/9P/0//T/9P/0//X/9//3//j/+f/6//r/+f/4//f/+P/7//v/+//6//f/9//3//f/
+v/8//z//f/7//z//P/6//r/+//7//z/AAAAAP/////9//3//P/8//3//v/+//7//P/7
//r/+f/3//f/+P/5//v//P/8//z/+//6//n/+f/9//3//f/8//r/+f/4//f/9v/2//f/
9//3//j/+P/3//T/8//y//L/9v/2//f/9//3//b/9P/0//H/8f/y//L/9P/2//f/9//2
//T/9P/0//b/9//5//n/9//1//P/8f/w/+//7//w//H/8v/y//L/8//v/+//8f/w//L/
9P/2//j/+v/6//v//P/7//z//P///wQABwAIAAgACQAJAA0ADwARABIAEgAQAA0ADQAM
AAoACgANAA4ADgAPAA0ACgAHAAQAAgAAAP7/AAD///7//v/7//n/9v/z//P/8//y//L/
8v/x//D/7f/q/+r/6//r/+7/7v/u/+3/7v/t/+3/7v/t/+3/7f/u//D/7v/t/+3/6//r
/+v/7P/v/+//8f/v//D/7//v//D/7//u/+//7v/w//D/7//v//D/+P8DAAwAEwAdACcA
KQAoACwAOQBQAGgAggCcAKEAhgBWADEAKQAhAAkA9//t/+X/4P/n/+7/8//2//b/+/8A
AP7//P/8//z/+f/3//X/8//y//H/8f/x//H/8//y//H/8P/v/+//8f/y//b/9v/1//X/
8f/x//D/8P/w//H/8f/y//L/8v/w/+//7f/t/+3/7f/w//H/8f/y//H/8P/u/+3/7//v
//D/8P/z//P/8v/y/+//7v/u/+7/7//w//D/8P/u/+z/7P/s/+7/7v/w//D/8//0//T/
9P/z//P/8v/z//b/9v/1//X/8//z//T/9P/0//X/9//3//n/+f/5//n/9//3//f/+f/6
//z//f/9//z//P/6//z//P/+/wAAAAACAAIAAgABAAAA///+//7/AgADAAMAAwAAAP//
/////wEAAgADAAQABgAGAAUABQADAAQABgAGAAgACQAJAAkACAAGAAUABQAFAAUABQAF
AAcABgAFAAQAAQABAAEAAgAEAAQAAwACAP7//P/8//z//P/8//7//v/+//7//v/9//r/
+f/4//j/+f/6//v/+v/6//r/+v/6//r/+//9//3//v///wAAAAD9//z/+//8////////
//7/+//7//v/+//+/wAAAAABAAMABAAEAAIAAQABAAAAAAAEAAQAAwADAAEAAQAAAAAA
AQACAAIAAgAEAAMAAgABAAAA////////AgACAAEAAAD///7//f/9//3//f/9//z//v/9
//z/+//4//j/+f/5//r//P/9//3/+v/5//j/+P/6//r/+//7//v/+v/4//j/9f/1//b/
9v/4//r/+//7//j/9v/2//b/9P/1//f/9//4//f/9v/1//P/8//0//b/+P/4//f/9v/3
//X/8f/y//X/9v/3//j/+f/6//z//v/7//z//P///wUACQALAAwADQANABEAEwASABIA
EQAOABAAEQARABAADQAPAA8ADgAOAA0ACwAJAAYABAACAAAAAAD///7//v/9//v/+P/1
//P/8//y//L/8P/v/+7/6//q/+r/6//r/+z/7P/s/+v/6//r/+z/7v/s/+v/6v/q/+z/
6v/p/+n/6f/p/+n/6v/p/+n/6//p/+n/6f/q/+z/6f/o/+n/6P/r/+z/7P/t//L/+v8D
AAoAEQAbACMAJQAmACwAOwBSAGgAggCWAI8AbAA4ABcAGQATAPv/6f/d/9P/1P/h/+z/
7//y//T/9//2//b/9v/0//D/7//w/+//7v/u/+7/7f/s/+v/7P/s/+z/7P/p/+n/6//s
/+z/7P/r/+v/6v/r/+v/7P/r/+v/6v/q/+v/7P/r/+v/6f/p/+n/6f/r/+v/6v/q/+v/
7P/s/+3/7P/r/+v/6v/t/+3/7P/s/+r/6v/r/+z/7f/u/+7/7v/w/+7/7v/u/+//7v/v
/+7/7//w//D/8P/w//H/8f/z//T/9P/z//P/9f/1//b/9v/z//P/9P/z//X/9//5//v/
+f/5//n/+//6//z//f/9//7//v/8//7//f/+/////v8AAAAAAAD///3//f/9//7//v//
//////8BAAEAAgADAAIAAgACAAIAAwAEAAQABQADAAQABgAGAAgACQAJAAkACgAIAAcA
BwAGAAUABAADAAUABgAHAAgABgAFAAQABAADAAIAAAD+//3//P/9//7/+//6//v/+v/6
//z//v///////////wAA///+//3/+v/8//z//P/8//v/+//8//v//P/9//7//v/8//z/
/P/+//////////7//v///wAAAQD//wAA/////wIABAAFAAQAAgADAAMABAAGAAYABQAF
AAcABwAGAAYABAAEAAMAAgAFAAUABQAFAAQAAwADAAMABAAEAAMAAgACAAIAAgADAAIA
AQAAAP7/AQABAAEAAQD+//7/////////AAAAAP//////////AAABAAAAAAD//wEAAAD+
//7//f/9//7//v///wAAAAD//wAA/v/+//7/+//7//z/+//7//v/+//7//v/+//8//7/
/v/+//3//P/8//3//v////3/+//7//z//v/+//7//v8AAAAAAQACAAIABAAFAAkADgAR
ABIAEgASABMAGAAbABwAHAAbABgAFQAVABQAEgAQABMAFAAUABYAFQATABEADQAKAAcA
BAAGAAUABAAEAAEA///8//n/+//7//r/+v/6//n/+P/1//P/8v/y//H/9P/0//T/8//0
//P/8//0//P/8//z//T/9P/y//H/8f/v/+//7//w//L/8//2//X/8v/x//H/8v/0//T/
9v/2//j/+P/3//f/9P/6/wcAEAAXACEAKQAtAC4AMAA7AFIAbACGAKAApwCOAF4ANQAt
ACcADwD7//H/5//k/+v/8v/1//j/+v///wQAAgAAAAAA/v/7//n/9//1//T/9f/1//X/
9f/3//b/9f/0//P/8//1//b/+P/4//f/9//z//P/8v/y//P/9f/2//j/9//4//f/9//2
//X/9P/z//X/9f/0//T/9P/0//P/8//1//X/9v/2//f/9//2//b/8v/y//P/9P/3//j/
+P/4//j/9v/2//b/+P/4//r/+v/8//z/+//6//j/+f/5//v//v/+//3//f/7//v//P/8
//z//f//////AAABAAIAAwAAAP///v///wAAAgADAAMAAgACAAAAAgAEAAYACAAIAAoA
CgAKAAkACAAHAAYABgAJAAsADAANAAsACQAIAAcACQAKAAsADAAMAAwACwALAAoACgAL
AAoADQAPABAAEQAQAA4ADQANAA8ADwAPAA8AEQAQAA8ADgAMAAsACgAKAAwADAALAAoA
CAAGAAYABgAEAAQABgAGAAYABgAGAAUAAwADAAMABAAGAAYABgAEAAIAAgACAAIABAAF
AAcABwAHAAcABwAGAAUABAADAAQABgAHAAgACAAFAAUABQAFAAQABgAGAAcACQAKAAoA
CAAGAAcABwAIAAsADAAMAA0ACwALAAoACgALAAwADAAMAA4ADQAMAAsACgAJAAkACQAM
AAwACwAKAAsACgAJAAkACwALAAsACgAKAAkACAAHAAUABAAEAAMABQAGAAYABQAEAAMA
AgACAAIAAgADAAMABQAEAAIAAgAAAP/////+/wAAAgADAAMAAQD+//3//P/8//3/////
/////////////f/9//7/AAAAAAAA///+//3//f/7//r//P/8//z//P/+/wAAAwAGAAUA
BgAGAAkADgARABIAEgAUABUAGgAdABwAHAAbABgAGQAZABgAFgATABUAFQAUABYAFQAT
ABEADwAMAAkABgAGAAUABAAEAAQAAwABAP///P/7//n/+P/4//f/9v/z//D/8P/x//H/
8v/y//L/8f/y//H/8f/y//H/7//t/+z/7v/u/+//8f/v/+//7//w/+7/7f/u/+v/6//r
/+z/7v/t/+z/7f/s/+3/7v/u/+//8v/2//3/BgALABMAHQAnACwALgA1AEoAYgB+AJoA
rQCiAHgAQQAnACMAEwD3/+n/4f/Y/93/6P/v//L/9P/3//r/+P/2//j/+P/1//T/8//y
//L/8f/v/+3/6//s/+z/7P/s/+n/6f/r/+z/7P/s/+v/6//q/+v/6//s/+z/7f/t/+7/
7v/u/+z/6//p/+n/6f/p/+v/6//q/+r/6//s/+z/7f/s/+v/6//q/+z/7f/t/+7/6v/q
/+v/7P/r/+z/7P/s/+3/7P/t/+7/7f/s/+3/7P/v//D/8P/w//D/8f/x//P/8v/y//H/
8f/x//H/8v/y//D/8f/z//P/9P/1//b/9//1//X/9f/3//b/+P/5//n/+f/6//n//P/5
//r/+//6//3//v///////f/9//3//v8AAAEAAQABAAEAAQACAAMAAwACAAEAAAACAAIA
AQABAAEAAgAEAAQABAAFAAUABQAGAAQAAwADAAIAAQAAAP//AAAAAAAAAAD9//3//f/+
//7//v/9//z//f/8//3//v/9//z//f/8//z//P/8//v/9//3//f/+P/2//b/9v/0//X/
9v/3//j/9f/1//b/9f/1//X/9f/0//L/8v/y//T/9//3//f/9v/4//n/+v/7//v//P/7
//v//v8AAAEAAAD//////v/+/wAAAAD/////AgADAAMABAAEAAQAAwACAAQAAwACAAEA
///9//z/+//6//r/+f/4//r/+v/6//v//P/7//r/+P/7//v/+//7//r/+v/7//v/+//8
//z/+//7//v/+//8//z/+v/5//f/+v/6//n/+v/5//n/+v/6//r/+v/5//f/+P/2//b/
9v/1//X/9v/1//f/9//3//f/9P/z//P/9P/z//L/8P/u//D/8f/y//P/8v/x//L/8v/y
//T/9v/0//T/9P/0//b/9v/3//j/+v/8//3/AQABAAMAAwACAAYACQAQABUAFAAUABMA
EAAPAA8ADgAMAAwADwAQABAADgALAAcAAwADAAIAAQAAAP///f/7//r/+f/3//T/8f/z
//P/8v/y/+//7f/r/+f/5//o/+r/6//q/+r/6v/p/+j/5//n/+j/6//r/+v/7P/r/+j/
5v/l/+b/5//o/+r/6//r/+3/6//o/+f/5//o/+r/6v/s/+z/6//q/+j/5//q//D/+/8G
AA0AFQAdACEAJAAoAC8AQgBgAHoAlgCpAKQAfgBBABsAFwATAP3/6f/d/9D/z//Y/93/
4v/o//H/+P/6//j/9v/y/+v/7P/r/+r/6v/s/+3/7v/v/+z/6v/o/+b/5v/n/+r/7P/t
/+z/6v/p/+n/6f/o/+j/6//t/+7/8P/s/+z/6v/p/+v/6//r/+v/6v/p/+f/5v/m/+b/
5f/l/+b/5//p/+r/6v/p/+f/5v/l/+b/6P/q/+r/6v/p/+j/6v/o/+j/6P/s/+z/7v/u
/+3/7P/q/+j/6f/r/+z/7//v/+7/7P/r/+v/6//s/+z/7f/v//L/8//y//H/8P/v//L/
8//0//f/9//4//j/9//4//j/9v/4//r//P/+//7//f/8//v/+f/6//v//P/+///////+
//3//v/9//3//f8BAAIAAwAEAAEAAAD+//3//v8AAAMABAAFAAUABAADAAQAAgABAAEA
AgADAAQABQACAAAA/v/8//z//f/+/wAA/v/+//3//P/8//r/+v/6//v//P///wAA+//6
//n/9//3//f/9//4//b/9v/2//T/8v/y//L/8v/0//X/9//3//b/9f/0//L/8//0//X/
+P/5//n/+f/4//f/9//3//f/+v/8//z//f/7//z//P/6//v//f/+/wAAAQAAAP7//f/9
//3//P/8////AAAAAAAA/v/9//z/+//8//3///8BAAEAAAD+//z/+//6//n/+f/9//3/
/f/8//r/+f/4//f/9//4//r/+//6//r/+f/3//j/9//2//b/+P/4//n/+f/4//b/8//y
//T/9f/3//j/+P/4//f/9f/0//L/8v/y//T/9f/3//f/9P/z//L/8f/y//P/9f/4//f/
9v/0//L/8//z//P/8//1//X/9//4//j/9v/z//H/8//z//T/9v/2//b/9v/2//b/9//4
//r//P/9/wEAAwAFAAUABAAIAAkADgARABQAFAATABAADwAPAA4ADAAMAA8AEAAQAA4A
CwAHAAMABAACAAAA/v/+//3//P/8//f/9f/y/+//8f/x//D/8P/s/+v/6v/n/+f/6P/q
/+v/6v/q/+r/6f/o/+f/5//o/+n/6f/p/+r/6P/m/+X/5f/m/+f/6P/q/+n/6f/r/+n/
5v/l/+X/5v/n/+j/6//s/+v/6v/o/+f/6v/u//n/BAALABMAHQAhACIAJAApADwAWAB0
AJIApwCiAH4APwATAA8ACwD1/+P/1//M/8v/1P/b/97/5v/v//T/9v/2//b/8P/p/+j/
5//m/+b/6P/p/+r/6//p/+j/5//m/+f/5//p/+r/7P/s/+v/6//p/+n/6P/o/+n/6//s
/+7/6v/q/+j/5//o/+n/6v/r/+3/7f/s/+z/6v/q/+n/6f/r/+v/7P/s/+v/6//q/+r/
6v/q/+v/7P/t/+7/7v/u/+z/6v/q/+r/7v/u//D/8P/v/+7/7P/q/+z/7f/t/+//8P/w
/+//7//v/+//8P/w//L/8//1//X/9P/z//L/8f/y//P/9P/3//b/+P/5//n/+P/4//b/
+P/6//z//v/+//z//P/8//v//P/9//7/AAAAAAEAAQABAAAA////////AQACAAMABAAC
AAIAAQABAAMABAAGAAYABgAHAAcABwAGAAQAAwADAAYABwAIAAkACAAGAAQAAgADAAMA
AwAEAAIAAgABAAAA/P/6//r/+v/8//z//v/+//r/+v/6//n/+P/5//r//P/8//z//P/6
//r/+v/6//r//P/9///////8//v/+v/4//r/+v/6//z//f/9//3//P/5//n/+f/5//z/
/v/+/////v/+//3/+v/8//3//f/+/wAAAAD///////////7//v8BAAIAAgACAAEA///9
//v//f/9//7///8AAAAA///+//3//P/7//v//////////v/+//3//P/7//r/+v/7//v/
+f/6//r/+f/6//n/+P/4//z//P/9//3//P/6//f/9v/3//f/+P/4//n/+v/6//n/+P/2
//b/9v/4//n/+//7//j/9//2//X/9//3//j/+v/4//j/9//2//X/9f/1//X/9//3//n/
+v/5//j/9v/1//X/9v/3//j/+f/6//z//P/9//7//v8AAAEABQAIAAsADAAMAAwADQAS
ABUAGAAYABcAFAATABMAEgAQABIAFQAWABYAFQATABAADQAKAAgABgAEAAYABQAEAAQA
AQD///z/+f/5//n/+P/4//j/9//2//P/8f/w//D/7//w//D/8P/v/+7/7f/t/+7/8f/x
//H/8v/y//D/7//v/+3/7f/t/+7/8f/x//P/8f/w/+//7//w/+7/7v/w//D/8f/y//L/
8//y//T/+/8IABMAGwAjACkALAAsAC0APABWAHAAigClAKYAiABVACUAGQAZAAUA7//n
/97/2//i/+v/7v/w//f//v8AAAAAAAD+//v/9//1//P/8v/z//P/8//z//P/8v/x//D/
7//v//H/8v/2//b/9f/1//H/8f/w//D/7//x//L/9P/z//T/8//z//L/8f/w/+//8v/z
//P/9P/z//L/8P/v/+//7//w//D/8v/z//P/9P/y//L/8//0//X/9v/2//b/9v/0//T/
9P/1//T/9f/0//X/9v/2//b/9f/1//T/9f/4//j/9//3//f/9//4//j/+P/5//v/+//9
//3//f/9//z/+//6//v//v8AAAEAAQD+//7//P/+/wAAAgAEAAQABAAEAAQAAwABAAEA
AQACAAUABwAIAAkACAAHAAcABwAJAAoACwAMAAwADAALAAsACgAKAAsACgANAA8AEAAR
AA4ADAALAAsACwALAAsACwAMAAwADAAMAAoACQAIAAgACgAKAAkACAAEAAIAAgACAAIA
AgAEAAQABAAEAAQAAwABAAEAAQACAAQABAAEAAIAAAAAAAAAAAD+////AQABAAIAAwAE
AAQAAgACAAIABAAGAAcACAAIAAYABQAEAAMAAgAEAAQABQAFAAYABgAEAAQABQAFAAYA
CQAKAAoACwAJAAkACAAIAAsADAAMAAwACgAJAAgABwAHAAcACAAJAAwADAALAAoACQAI
AAcABwAIAAcABgAEAAYABQAEAAMAAAAAAAEAAQACAAQABQAFAAIAAQAAAAAAAgACAAMA
AwAFAAQAAgACAAEAAQACAAIAAQACAAIAAQAAAP7//v/+//7///8BAAEAAgABAAAA///9
//3//v8AAAAAAAD///7/////////////////AAACAAIAAgACAAIAAgADAAQABgAIAAkA
DQAOABEAEgASABIAEwAYABsAHgAeAB0AGgAZABkAGAAWABYAGQAaABoAGQAXABQAEQAQ
AA4ADAAKAAsACwALAAwACAAFAAEA/f/9//3//P/8//r/+f/4//X/9v/2//f/9//4//j/
+P/3//b/9f/1//b/9//3//f/+P/4//b/9f/1//X/9f/1//b/+f/5//v/+f/4//f/9//4
//n/+v/9//7//P/8//v/+//6/wAADQAWAB8AKQAvADMANAA4AEUAYAB8AJgAtgC/AKYA
cgBDADMALwAZAAUA+//v/+j/7//0//f/+v/+/wMACgAMAAoACAAGAAEA/f/7//n/+P/6
//v//P/9//3//P/7//r/9//3//n/+v/9//7//v////v/+//6//r/+f/7//z//v/8//z/
+v/5//f/9//3//f/+//7//r/+v/6//r/+f/5//v/+//8//z/+//7//r/+v/4//j/+f/6
//7/AAABAAIAAQD+//3//P8AAAAAAgACAAIAAgABAAAA/f/9//z//f///wAAAAABAP//
//8AAAAAAgADAAUABQAEAAMAAgABAAIAAwAEAAcACAAKAAsACwAIAAgABgAIAAgACgAM
AAwADgAOAA4ADQANAA0ADQAOABAAEQARABEADwANAAwACwAPABAAEQASABAAEAAPAA8A
DwAQABIAEgAUABUAFQAVABIAEAAPAA8AEQARABEAEQARABAADwAOAA8ADwAPABAAEAAQ
AA8ADgAMAAoACgAKAAoACgAMAAwACgAKAAoACQAJAAkACQAKAAoACgAKAAgABgAGAAYA
BgAHAAkADAANAAwACwAKAAgABgAGAAYACAAJAAkACQAIAAcABwAHAAcACgAMAAwADQAL
AAwADAAKAAwADQANAA4AEgASABEAEQAQAA8ADQAMAA8AEAAQABAAEgARABAADwANAA0A
DgAPABIAEgARABAADQAMAAsACwAPAA8ADwAOAAwACwAKAAkABgAGAAcABwAIAAoACwAL
AAkABwAFAAQACAAIAAkACQALAAoACAAIAAUABQAGAAYABwAIAAgABwAGAAQABAAEAAUA
BwAKAAsACAAHAAYABQADAAMABAAGAAcACAAIAAgABgAFAAQAAwABAAMABwAEAAQABAAE
AAQABAAFAAYACAAKAAoADAANABEAEgAVABYAFgAbAB0AIwAnACYAJAAhABwAHAAdAB0A
HAAcAB8AIAAgAB0AGwAYABUAFQAUABMAEgARAA8ADQAMAAwACwAJAAcABQAFAAQABAAB
AP///f/5//v//P/+/////v/8//r/9//3//f/+P/6//3//f/9//7//P/6//n/+f/7//v/
+//8//v/+//9//v//P/7//v//P/6//r//P/8//v/+v/4//f//v8EAA8AFgAdACUALwAx
ADYAOgBHAGIAfgCYALQAvQCmAHQAPQAtAC0AGwAFAPX/5//g/+f/8P/3//z/BAALAA4A
DAAKAAYAAAD9//3//f/9//7////////////+//z/+v/4//r/+//+/wAAAAD+//v/+f/6
//v/+//8//v//f/+/wAA/v/+//z/+//8//3//v////7//f/7//r/+//8//z//f//////
AAAAAAAA///9//z/+//8//7/AAD+//7//f/8//7//P/8//z//v/+/wAAAAD+//7//f/8
//3///8AAAMAAwACAAAA//8BAAEAAgACAAIAAwAFAAUABQAFAAUABQAGAAcACAALAAsA
DAAMAAsADAAMAAoADAAMAA4AEAAQAA8ADgANAAsADQAPABEAFAATABMAEgARABEAEQAS
ABMAFQAWABcAGAAXABYAFAATABQAFgAZABoAGgAZABcAFQAXABYAFgAXABcAFwAXABcA
FgAUABIAEAASABMAFAAWABUAFAASABAAEAAOAA4ADgAMAAwADgAOAAwADAAMAAsADAAN
AA4AEAAOAAwACgAGAAgACAAIAAgACgALAA0ADQAMAAsACgAIAAsADAANABAADgANAAwA
CgAKAAsADAANAA4AEAAQABEADwAQABAADgAPABEAEgAUABMAEgAQAA8AEAARABEAEgAT
ABQAFAAUABIAEQAQAA8AEAARABMAFQAVABQAEgAQABAAEAAQABEAEwATABMAEgAQAA8A
DgANAA8AEAASABMAEgASABEADwAPAA8ADwAQABIAEgATABMAEAAOAAsACgAKAAsADQAO
AAwADAALAAkACQAIAAkACgAIAAkACwALAAoACQAIAAcACAAJAAsADgANAAwACgAIAAgA
CQAKAAsACQAJAAsADAALAAoACAAHAAgACQALAA4AEAAOAAwADAANAA8AEAARABIAFAAW
ABYAFgAYABsAHgAgACIAJAAmACYAJgAmACYAJAAkACQAJAAiACIAIgAiAB8AHgAdABwA
GgAaABoAGgAXABYAFQAUABEAEAAPAA4ADQAMAAsACgAHAAYABQAEAAUABgAHAAgABgAG
AAYABgAGAAYABgAGAAQABAAEAAQAAwACAAEAAAABAAIAAwAEAAMAAgABAAAAAgACAAIA
AgADAA==
         </WaveFormData>
      </LeadData>
      <LeadData>
         <LeadByteCountTotal>10000</LeadByteCountTotal>
         <LeadTimeOffset>0</LeadTimeOffset>
         <LeadSampleCountTotal>5000</LeadSampleCountTotal>
         <LeadAmplitudeUnitsPerBit>4.88</LeadAmplitudeUnitsPerBit>
         <LeadAmplitudeUnits>��V</LeadAmplitudeUnits>
         <LeadHighLimit>2147483647</LeadHighLimit>
         <LeadLowLimit>268435456</LeadLowLimit>
         <LeadID>V1</LeadID>
         <LeadOffsetFirstSample>0</LeadOffsetFirstSample>
         <FirstSampleBaseline>0</FirstSampleBaseline>
         <LeadSampleSize>2</LeadSampleSize>
         <LeadOff>FALSE</LeadOff>
         <BaselineSway>FALSE</BaselineSway>
         <ExcessiveACNoise>FALSE</ExcessiveACNoise>
         <MuscleNoise>FALSE</MuscleNoise>
         <LeadDataCRC32>2065306931</LeadDataCRC32>
         <WaveFormData>
9v/2//b/9v/2//b/9v/2//b/9v/2//b/9v/2//b/9v/2//b/9v/2//b/9v/2//b/9v/2
//b/9v/2//b/9v/2//b/9v/2//b/9P/0//T/9P/0//T/9P/0//P/8//0//T/9f/2//f/
+f/5//n/+f/5//v/+//7//v/9//3//f/9//3//f/9//3//j/9//0//P/7v/t/+v/6//r
/+z/7f/u/+//7//v//H/9P/2//f/9//2//b/9v/2//b/9v/2//b/9v/2//b/9v/4//j/
+P/4//j/+P/4//j/9//3//f/9//3//f/9//3//f/9//3//f/9//3//f/9v/4//j/+P/4
//b/9v/2//b/9v/4//r///8EAAwAFQAbAB8AIgAmACQAFgAFAPP/1v+w/5b/hv+I/57/
rv+y/7f/wf/K/9L/2P/b/9n/1f/V/9r/4P/l/+n/7//0//n/+f/5//r/+v/6//v/+//7
//v//P/8//z//P/8//z//P/8//z//P/9//3/+//7//v/+//+//7//v/+//z//P/8//z/
/P/8//z//f/9//3//f/9//3//f/9//3//P/8//z//f/9//3//P/8//7//v/+//7//P/8
//z//P/9//3//f/+//7///////7//v/9//3//f/7//z//P/8//z//P/8//z//P/8//z/
/P/8//z//P/8//z//P/8//z//P/8//z/+//7//r/+v/6//r/+v/6//n/+//7//v/+v/4
//j/+P/3//n/+f/4//f/9//3//f/9v/2//b/9v/1//X/9f/1//X/9f/1//X/9f/1//X/
9f/1//X/9f/1//b/9v/2//b/9v/3//n/+f/5//n/+f/5//n/+v/6//r/+//7//v/+//7
//v/+//8//z//P/8//z//P/8//z//P/8//z//P/9//3//f/9//3//f/+//7//v/+//7/
/v/+//7//v/+//7//v/+//7//v/+//7//////////f/9//3//f/9//3//f/9//3//f/9
//3//f/9//z//P/8//3//f/9//3//f/8//z//P/8//3//f/7//v/+v/6//z//P/8//z/
/P/8//z//P/8//v/+v/6//z//f/9//3/+//7//v/+//5//n/+f/5//n/+f/5//n/+f/4
//j/+P/4//n/+f/5//f/9v/2//b/+P/4//j/+P/4//j/+P/4//j/+P/4//j/+P/4//j/
+P/6//r/+v/6//r/+v/6//r/+v/6//r/+v/6//r/+v/6//r/+v/6//r/+v/6//r/+v/5
//n/+v/6//v//P/9//////////////////////////3//f/9//3//f/9//////////3/
+f/3//T/8//x//H/8//0//X/9v/3//f/9//5//r//P//////AAAAAP7//v/+//7//v/+
//7//v/+//7//v/+/wAAAAAAAAAAAAAAAAEAAQABAAEAAQABAAEAAQABAAEAAQABAAEA
AQABAAAAAAAAAAIAAgACAAIAAAAAAAAAAAACAAUADAAWACEAKQAtADAAMgAuACAADQD5
/9r/tP+a/4j/hv+W/6b/rv+5/8X/0P/W/97/4f/h/9//4f/m/+z/8f/3//v/AgADAAMA
AwAEAAQABAAFAAUABQAFAAYABgAGAAYABgAGAAYABgAGAAYABwAHAAcABwAHAAcACAAI
AAgACAAGAAYABgAGAAgACAAIAAkACQAJAAkACQAJAAkACQAJAAgACAAIAAkACQAJAAgA
CAAIAAgACAAIAAgACAAIAAgABwAHAAcACAAKAAsACwAKAAoACQAJAAkACQAKAAoACgAM
AAwADAAMAAoACgAKAAoADAAMAAwADAAKAAoACgAKAAwADAAMAAsACwAKAAoACgAKAAoA
CgAJAAsACwALAAoACgAKAAoACQAJAAkACAAHAAkACQAJAAgACgAKAAoACQALAAsACwAL
AAkACQAJAAkACQAJAAkACQAJAAkACQAKAAoACgAKAAoACQALAAsACwALAAsACwALAAoA
CgAKAAsACwALAAsACwALAAsADAAMAAwADAAMAAwADAAMAAwADAAMAAwADQANAA0ADQAN
AA0ADgAOAA4ADgAOAA4ADgAOAA4ADgAOAA4ADgAOAA4ADgAOAA8ADwAPAA8ADwAPAA8A
DwAPAA8ADwAPAA8ADwAPABEAEQAQABAADgAPAA8ADwANAA0ADAAMAA4ADgAPAA8ADQAN
AAwADAAOAA4ADgAOAA4ADgAOAA4ADAALAAoACgAKAAsACwALAA0ADQANAA0ACwALAAsA
CwALAAsACwALAAkACAAIAAgACgALAAsACwAJAAgACAAIAAgACAAIAAgACAAIAAgACAAI
AAgACAAIAAYABgAGAAYACAAIAAgACAAIAAgACAAIAAgACAAIAAgABgAIAAYABgAGAAYA
BgAGAAYABAAEAAMAAwAGAAYABwAIAAkACwALAAsACQAJAAkACQAHAAcABQAFAAcABwAH
AAcABwAHAAcABQD///3/+v/5//f/9//5//r/+//8//3//f/9////AAACAAMAAwAEAAQA
BAAEAAQABAACAAIAAgACAAQABAAEAAQAAgACAAIAAgACAAIAAwADAAMAAwADAAMAAwAD
AAMAAwADAAMAAwADAAEAAAAAAAAAAgACAAIAAgACAAIAAgACAAQACQAQABoAIwAnACsA
LAAuACoAHAANAP3/4P+8/6L/lP+a/7D/vv/C/8X/0f/c/+T/6v/t/+3/6f/n/+r/7P/x
//X/+f/+/wEAAQD//wAAAAAAAAMAAwADAAMAAgACAAIAAgACAAIAAgACAAIAAgADAAMA
AwADAAMAAwACAAIAAgACAAQABAAEAAQAAgACAAIAAwADAAMAAwADAAMAAwADAAMAAgAC
AAIAAwADAAMAAgACAAMABAAFAAYABgAGAAYABgAFAAUABQAGAAQABQAFAAQABgAFAAUA
BQADAAQABAAEAAQABAAEAAQAAgACAAIAAgAEAAQABAAEAAQABAAEAAQABAAEAAQAAwAF
AAQABAAEAAQABAAEAAMAAwADAAMAAgAAAAAAAAD////////+//3//////////v/+//7/
/v/9//3//f/9//3//f/9//3//f/7//v/+//7//3//f/9//7/AAAAAAAAAAD//wEAAQAB
AAMAAwADAAMABAAEAAQABQAFAAUABQAFAAUABQAGAAYABgAGAAYABgAEAAQABAAEAAQA
BAAFAAUABwAHAAcABwAHAAYABQAEAAQABAAEAAQABgAGAAYABgAIAAgACAAIAAYABwAH
AAcABwAHAAcABwAHAAcABwAHAAcABwAHAAcABwAHAAYABgAGAAcABwAHAAcABwAGAAYA
BgAGAAcABwAFAAUABAAEAAQABAAEAAQABAAEAAQABAAGAAUABAAEAAQABQAFAAUABQAF
AAUABQADAAMAAwADAAMAAwADAAMAAwACAAIAAgACAAMAAwADAAMAAgACAAIABAAEAAQA
BAAEAAQABAAEAAQABAAEAAQABAAEAAQABAAEAAQABAAEAAQABAAEAAQABAAEAAQABAAE
AAIAAgACAAIAAgACAAIABAAEAAMAAwAEAAQABQAGAAcACQAJAAkABwAHAAcABwAHAAcA
BQAFAAUABQAFAAUAAwADAAMAAQD9//v/+P/3//f/9//5//r/+//8//3//f///wEAAgAE
AAMAAwAEAAQABAAEAAQABAACAAIAAgACAAIAAgACAAIABAAEAAQABAAEAAQABQAFAAUA
BQAFAAUABQAFAAUABQAFAAUABQAFAAUABAAEAAQABAAEAAQABAAEAAQABAAEAAgADQAU
AB4AJwAtAC8AMgA0ACoAGAAHAO//zP+q/5T/iP+Q/6T/sv+4/8X/0f/a/+L/6P/r/+n/
5//p/+7/8v/3//v///8EAAcABwAFAAYABgAGAAcABwAHAAcACAAIAAgACAAIAAgACAAI
AAgACAAJAAkACQAJAAkACQAKAAoACgAKAAoACgAKAAoACgAKAAoACwALAAsACwALAAsA
CwALAAsACgAKAAoACwALAAsACgAKAAgACAAIAAgACAAIAAgACAAJAAkACQAKAAgACQAJ
AAgACgAJAAkACQAHAAgACAAIAAgACAAIAAgACAAIAAgACAAIAAgACAAIAAoACgAKAAoA
CAAIAAgABwAJAAgACAAIAAgACAAIAAcABwAHAAcABgAGAAYABgAFAAUABQAEAAMAAwAD
AAMAAgACAAIAAgABAAMAAwADAAMAAwADAAMAAwADAAMAAwADAAEAAQABAAIABAAEAAQA
BAADAAUABQAFAAcABwAHAAcACAAIAAgACQAJAAkACQAJAAcABwAIAAgACAAIAAgACAAK
AAoACgAKAAgACAAJAAkACwALAAsACwAKAAoACgAKAAoACgAKAAoADAAMAAwADAAMAAwA
DAAMAAwADQANAA0ADwAPAA8ADwAPAA8ADwAPAA8ADwAPAA8ADwAPAA4ADgAOAA8ADwAP
AA8ADwAOAA4ADgAOAA8ADwAPAA8ADgAOAA4ADgAOAA4ADgAOAA4ADgAQAA8ADgAOAA4A
DwAPAA8ADwAPAA8ADwAPAA8ADwAPAA0ADQANAA0ADQAMAAwADAAMAA0ADQANAA0ADAAM
AAwADAAMAAwADAAKAAoACgAKAAoACgAKAAoADAAMAAwADAAKAAoACgAKAAgACAAIAAgA
CAAIAAgACAAIAAgACAAIAAgABwAHAAYACAAIAAgACAAGAAYABQAFAAYABgAHAAgACQAL
AAsACwAJAAkACQAJAAkACQAHAAcACQAJAAkACQAHAAcABwAFAAEA///8//v/+f/5//v/
/P/9//7//////wEAAwAEAAYABQAFAAYABgAEAAQABAAEAAQABAAEAAQABgAGAAYABgAE
AAQABAAEAAQABAAFAAUABQAFAAUABQADAAMAAwADAAUABQAFAAUABQAEAAQABAAEAAQA
BAAEAAQABAAEAAQACAANABIAHAAlACkALQAwADAALgAgABEA///i/8D/pP+U/5b/qv+8
/8D/xf/T/+D/6P/s//H/7//r/+v/7v/w//X/+f///wQABwAHAAUABgAGAAYABwAHAAcA
BwAIAAgACAAIAAgACAAIAAgACAAIAAkACQAHAAcABwAHAAgACAAIAAgACAAIAAgACAAG
AAYABgAHAAcABwAHAAcABwAHAAcABwAGAAYABgAHAAcABwAGAAYABgAGAAYABgAGAAYA
BgAGAAUABQAFAAYABAAFAAUABAAGAAUABQAFAAMABAAEAAQABgAGAAYABgAEAAQABAAE
AAQABAAEAAQAAgACAAIAAgAEAAQABAADAAUABAAEAAQAAwACAAEA///////////+//7/
/v/+//3//f/9//z/+//7//v/+//6//r/+v/6//n/9//3//f/9//3//f/9//3//f/9//3
//f/9//3//f/+P/6//r/+v/6//n/+//7//v/+//7//v/+//8//z//P/9//3//f/9//3/
/////wAAAAAAAAAAAAAAAAAAAAAAAAAA/v/+//////8BAAEAAQABAAIAAgACAAIAAAAA
AAAAAAAAAAAAAAAAAAAAAAAAAAAA/v////////8BAAEAAQABAAEAAQABAAEAAQABAAEA
AQABAAEAAAAAAP7//////////f/9//z//P/8//z//f/9///////+//7//v/+//7//v/+
//7//v/+//7//f/8//z//P/9//3//f/7//v/+//7//v/+//7//v//f/9//3//f/9//z/
/P/8//r/+//7//v/+//6//r/+v/8//z//P/8//z//P/8//z//P/8//z//P/8//z//P/8
//z//P/8//z//P/8//z//P/6//r/+v/6//z/+v/6//r/+v/6//r/+v/6//r/+f/5//r/
+v/7//z///8BAAEAAQD////////////////9//3//f/9//3//f/9//3//f/7//f/9f/y
//H/8f/x//P/9P/z//T/9f/1//X/9//4//r/+//7//z//P/8//z//P/8//z//P/8//z/
/P/8//z//P/8//z//P/8//z//P/9//3//f/9//3//f/9//3//f/9//3//f/9//3////+
//7//v/8//z//P/8//z//P/8//z//v8BAAgAEgAdACUAJwAqAC4ALAAgABEAAQDm/8L/
ov+Q/47/nv+w/7j/u//D/9D/1v/c/+P/4//h/+H/5P/o/+v/8f/1//r///8BAP//AAAA
AAAAAQABAAEAAQACAAIAAgACAAIAAgACAAIABAAEAAUABQADAAMAAwADAAQABAAEAAQA
BAAEAAQABAAEAAQABAAFAAUABQAFAAUAAwADAAMAAwACAAIAAgADAAMAAwACAAIAAgAC
AAIAAgACAAIAAgACAAMAAwADAAQAAgADAAMAAgACAAEAAQABAAEAAgACAAIAAgACAAIA
AgAEAAQABAAEAAIAAgACAAIAAgACAAIAAgACAAIAAgABAAEAAAAAAAAAAAAAAAAA////
///////+//z//P/8//v/+f/5//j/9//3//f/9//2//b/9v/2//X/9f/1//X/9f/3//f/
9//3//f/9//3//f/9//3//f/+P/4//j/+P/4//n/+//7//v//f/9//3//f/+//7//v//
/////////////////wAAAAAAAAAAAAAAAAIAAgACAAIAAAAAAAEAAQADAAMAAwADAAQA
BAAEAAQAAgACAAIAAgAEAAQABAAEAAQABAAEAAQABAAFAAUABQAFAAUABQAFAAMAAwAD
AAMAAwADAAMAAwADAAMAAgACAAIAAwADAAMAAQABAAAAAAACAAIAAwADAAMAAwACAAIA
AgACAAIAAgACAAIAAgACAAIAAQAAAAAA/v//////////////////////////////////
//////8BAAAAAAAAAAAAAQABAAEAAQAAAAAAAAD+//7//v/+/wAAAAAAAAAAAAAAAAAA
AAD+//7//v/+/wAAAAAAAAAAAAAAAAAAAAAAAAAAAAAAAP7//v/+//7//v/9//3//f//
/////v/+//7//v/+//7//v/9//3//P/8//3//v///wEAAQABAAEAAQABAAEAAQABAP//
//////////////////////3/+f/3//T/8//z//P/9f/2//f/+P/5//n/+f/7//z//v/9
//3//v/+//7//v/+//7//v/+//7//v/+//7//v/+//7//v/+//7//v/+////////////
//////////////////////////////7//v/+//7//v/+//7//v/+//7//v8AAAUACgAS
ABsAIwAnACwAMAAwACYAFQAHAOz/yP+m/5D/iP+S/6T/rv+z/73/yP/S/9r/3//h/93/
3//i/+j/7f/x//f//P///wEAAQACAAIAAgADAAMAAwADAAQABAAEAAQABAAEAAQABAAC
AAIAAwADAAMAAwADAAMABAAEAAQABAACAAIAAgACAAQABAAEAAUABQAFAAUABQAHAAcA
BwAHAAYABgAGAAcABwAHAAYABgAGAAYABgAGAAYABgAGAAYABQAFAAUABgAGAAcABwAG
AAYABQAFAAUABQAGAAYABgAGAAYABgAGAAYABgAGAAYABgAGAAYABgAGAAYABgAGAAYA
BgAGAAUABQAEAAQABAAEAAQABAADAAMAAwADAAIAAAAAAAAA/////////v/9//3//f/9
//z//P/8//z/+//7//v/+//7//3//f/9//3//f/9//3//f/9//3//f/+//7//v/+//7/
//8BAAEAAQABAAEAAQABAAIAAgACAAMAAwADAAMAAwADAAMABAAEAAQABAAEAAQAAgAC
AAIAAgAEAAQABQAFAAUABQAFAAUABgAGAAYABgAIAAgACAAIAAYABgAGAAYACAAIAAgA
CAAGAAcABwAHAAcABwAHAAcABwAHAAcABwAFAAUABQAFAAcABwAGAAYABAAFAAUABQAH
AAcABgAGAAYABgAHAAcABQAFAAQABAAGAAYABgAGAAQABAAEAAQABgAFAAQABAAEAAUA
BQAFAAUABQAFAAUABQAFAAUABQAFAAUABQAFAAcABgAGAAYABgAHAAcABwAFAAQABAAE
AAQABAAEAAQABAAEAAQABAAGAAYABgAGAAYABgAGAAYABgAGAAYABgAEAAQABAAEAAYA
BgAGAAYABgAGAAYABgAGAAUABQAFAAUABQAFAAUABQAFAAQABAAEAAQABAAEAAQAAwAD
AAQABAAFAAYABwAJAAkACQAJAAkACQAJAAkACQAHAAcABwAHAAcABwAJAAkACQAHAAMA
AQD+//3/+//7//3//v///wAAAQABAAEAAwAEAAYABwAHAAgACAAIAAgACAAIAAgACAAI
AAgACAAIAAgACAAIAAgACAAIAAgACAAJAAkACQAJAAkACQAJAAkACQAJAAcABwAHAAcA
CQAIAAgACAAIAAgACAAIAAYABgAGAAYACAALABAAGAAjAC0AMQA0ADYANgAsAB0ACQDu
/8r/qv+U/4j/kP+i/67/t//D/9D/2P/g/+X/6f/n/+f/7P/w//X/+////wQABwAJAAkA
CgAKAAoACwALAAsACwAMAAwADAAMAA4ADgAOAA4ADAAMAA0ADQANAA0ADQANAA4ADgAO
AA4ADgAOAA4ADgAOAA4ADgAPAA8ADwAPAA8ADwAPAA8ADwAQABAAEAARAA8ADwAOAA4A
EAAQABAAEAAQABAAEAAQAA8ADwAPABAAEAARABEAEAAQAA8ADwAPAA8AEAAQABAAEAAQ
ABAAEAAQABAAEAAQABAAEAAQABAAEAAQABAAEAAQABAAEAAPABEAEAAQABAAEAAQABAA
DwAPAA8ADwAOAA4ADgAOAA0ADQANAAwACwALAAsACwAKAAgACAAIAAcABwAHAAcABwAF
AAUABQAFAAUABQAFAAUABQAFAAUABgAGAAYABgAGAAUABwAHAAcABwAHAAcABwAIAAgA
CAAJAAcABwAHAAcABwAHAAgACAAKAAoACgAKAAoACgAKAAoACgAKAAsACwAJAAkACQAJ
AAoACgAKAAoACgAKAAoACgAKAAoACgAKAAwADAAMAAwACgALAAsACwALAAsACwALAA0A
DQANAA0ADQANAA0ADQAPAA8ADgAOAAwADQANAA0ADQANAAwADAAOAA4ADwAPAA8ADwAO
AA4ADAAMAAwADAAMAAwADAAMAAwACwAKAAoADAANAA0ADQALAAsACwALAA0ADQANAA0A
DQANAA0ADQANAAwADAAMAAwADQANAA0ADQAMAAwADAAMAAwADAAMAAwADAAMAAwADAAM
AAwADAAOAA4ADgAOAA4ADgAOAA4ADgAOAA4ADgAOAA4ADgAOAA4ADgAOAA4ADgANAA0A
DQANAA0ADQANAA0ADAAMAAwADAAMAAwADAALAAsADAAMAA0ADgANAA8ADwAPABEAEQAR
ABEAEQARAA8ADwAPAA8ADwAPAA0ADQANAAsACQAHAAQAAwABAAEAAwAEAAMABAAFAAUA
BQAHAAgACgALAAsADAAMAA4ADgAOAA4ADgAOAA4ADgAQABAAEAAQAA4ADgAOAA4ADgAO
AA8ADwAPAA8ADwAPAA8ADwAPAA8AEQARABEAEQAPAA4ADgAOABAAEAAQABAAEAAQABAA
EAAQABEAFgAcACcAMQA3ADoAPAA+ADgAKQAXAAIA4v++/6T/lP+W/6j/tv+9/8n/1v/g
/+b/7f/x//P/8//0//j//f///wMACAANAA8ADwAQABAAEAAPAA8ADwAPABIAEgASABIA
EgASABIAEgASABIAEwATABMAEwATABMAFAAUABQAFAAUABQAFAAUABQAFAAUABUAFQAV
ABUAFQAVABUAFQAVABYAFgAWABcAFQAVABQAFAAUABQAFAAUABIAEgASABIAEwATABMA
FAAUABUAFQAUABIAEQARABEAEwAUABQAFAAUABQAFAAUABIAEgASABIAFAAUABQAFAAU
ABQAFAAUABIAEgASABEAEwASABIAEgAQABAAEAAPAA8ADwAPAA4ADgAOAA4ADQANAA0A
DAALAAkACQAJAAgACgAKAAoACQAJAAkACQAJAAcABwAHAAcABwAHAAcABwAJAAkACQAK
AAgACAAIAAgACQALAAsACwAJAAkACQAJAAwADAAMAA0ADQANAA0ADQANAA0ADgAOAAwA
DAAMAAwADAAMAAwADAAOAA4ADwAPAA0ADQANAA0ADgAOAA4ADgAOAA4ADgAOAA4ADgAO
AA4ADgAOAA4ADgAOAA8ADwAPAA8ADwAPAA8AEQARABEAEQARABEAEQARABEAEQAQABAA
EAARABEAEQAPAA8ADgAOAA4ADgAPAA8AEQARABAAEAAOAA4ADgAOAAwADAAMAAwADgAN
AAwADAAOAA8ADwAPAA0ADQANAA0ACwALAAsACwANAA0ADQANAAsACgAKAAoACgALAAsA
CwALAAoACgAKAAgACAAIAAgACQAKAAsADAAKAAoACgAKAAoACgAKAAoACgAKAAoACgAK
AAoACgAKAAoACgAKAAoACAAIAAgACAAIAAkACgAIAAgACAAIAAgACAAHAAcACAAIAAkA
CgANAA8ADwAPAA0ADQANAA0ACwALAAkACQALAAsACwALAAkACQAJAAcAAQD///z/+//7
//v//f/+/wEAAgADAAMAAQADAAQABgAHAAcACAAIAAgACAAIAAgABgAGAAYABgAIAAgA
CAAIAAYABgAGAAYACAAIAAkACQAJAAkACQAJAAkACQAJAAkACQAJAAkACQAJAAgACAAI
AAgACAAIAAgABgAGAAYABgAKAA0AFAAeACkALQAxADIANgAwACIAEwADAOb/wv+m/5b/
mP+s/7r/vv/B/8v/2P/e/+T/6//r/+n/6f/u//D/9f/5////BAAHAAkACQAKAAoACgAJ
AAkACQAJAAoACgAKAAoACgAKAAoACgAKAAoACwALAAkACQAJAAkACgAKAAoACgAMAAwA
DAAMAAwADAAMAA0ACwALAAsACwALAAsACwALAAwADAAMAA0ACwALAAoACgAKAAoACgAK
AAgACAAIAAgACQAJAAkACgAIAAkACQAIAAgABwAHAAcACQAKAAoACgAKAAoACgAKAAgA
CAAIAAgACAAIAAgACAAIAAgACAAIAAYABgAGAAUABQAEAAQABAAEAAQABAADAAMAAwAD
AAIAAAAAAAAA/////////v/9//////////7//P/8//z/+//7//v/+//7//v/+//7//v/
+//7//v/+//9//3//f/+//7//v/+//7///8BAAEAAQABAAEAAQABAAQABAAEAAUAAwAD
AAMAAwADAAMABAAEAAQABAAEAAQABAAEAAQABAAEAAQABQAFAAUABQAFAAUABgAGAAYA
BgAGAAYABgAGAAYABgAGAAYABgAGAAYABgAGAAcABwAHAAcABwAHAAcABwAHAAcABwAH
AAcABwAHAAkACQAIAAgABgAHAAcABwAHAAcABgAGAAYABgAHAAcABwAHAAYABgAEAAQA
BAAEAAQABAAEAAQABAADAAIAAgACAAMAAwADAAUABQAFAAUABQAFAAUABQADAAMAAwAD
AAMAAgACAAIABAAFAAUABQAFAAQABAAEAAQABAAEAAQAAgACAAIAAgACAAIAAgACAAIA
AgACAAIAAgACAAIAAgAEAAQABAAEAAQABAAEAAQABAAEAAQABAAGAAUAAwADAAQAAgAC
AAIAAgAEAAQAAwADAAQABAAFAAYABwAJAAkACQAJAAkACQAJAAcABwAFAAUABQAFAAUA
BQAFAAUABQADAP///f/6//n/+f/5//v//P/9//7/////////AQACAAQABQAFAAYABgAG
AAYABgAGAAYABgAGAAYABgAGAAYABgAIAAgACAAIAAYABgAHAAcABwAHAAcABwAJAAkA
CQAJAAcABwAHAAcACQAIAAgACAAKAAoACgAKAAoACgAKAAoADgARABoAJAAtADMANwA6
ADwAOAAqABkABQDk/8D/pP+S/5T/qP+2/7r/w//N/9b/3v/m/+v/6f/p/+v/8P/2//v/
//8FAAoADQANAA8AEAAQABAAEQARABEAEQASABIAEgASABIAEgASABIAEgASABMAEwAT
ABMAEwATABIAEgASABIAFAAUABQAFAAUABQAFAAVABUAFQAVABUAFQAVABUAFQAUABQA
FAAVABUAFQAUABQAFgAWABYAFgAWABYAFgAWABcAFwAXABgAFgAXABcAFgAYABcAFwAX
ABkAGgAaABoAGAAYABgAGAAYABgAGAAYABgAGAAYABgAGAAYABgAGAAaABoAGgAZABkA
GAAYABgAGAAYABgAFwAVABUAFQAUABYAFgAWABUAFQAVABQAEwATABMAEwASABIAEgAS
ABEAEwATABMAEwARABEAEQARABMAEwATABMAFQAVABUAFgAWABYAFgAWABcAGQAZABkA
GwAbABsAGwAcABwAHAAdAB0AHQAdAB0AHQAdAB4AHgAeAB4AHgAeAB4AHgAeAB4AHgAe
AB8AHwAhACEAIQAhACIAIgAiACIAJAAkACQAJAAkACQAJAAkACQAJAAkACQAIgAjACMA
IwAlACUAJQAlACcAJwAnACcAJQAlACUAJQAnACcAJgAmACYAJwAnACcAJwAnACYAJgAo
ACgAKQApACcAJwAmACYAJgAmACYAJgAmACYAJgAmACcAJwAnACgAJgAnACcAJwAnACcA
JwAnACcAJwAnACcAJwAnACcAJwAnACYAJgAmACYAJwAnACcAKQAoACgAKAAoACgAKAAo
ACgAKAAoACgAKAAoACgAKAAoACgAKAAoACgAKAAoACgAKgAqACoAKgAqACoAKgAqACoA
KgAqACoALAArACsAKwArACsAKwArACsAKwArACsAKgArACsAKwArACsAKwArAC0ALgAu
AC8AMwAzADMANAA0ADQANAA0ADIAMgAyADIAMgAyADIAMgAwADAAMAAwAC4ALAAqACgA
KAAoACgAKAApACoAKwAsAC4ALgAuAC4ALwAwADEAMgA0ADQANAA0ADIAMgAyADIAMgAy
ADIAMgA0ADQANAA0ADYANgA2ADYAOAA4ADgAOAA4ADgAOAA4ADgAOAA4ADgAOgA6ADoA
OgA6AA==
         </WaveFormData>
      </LeadData>
      <LeadData>
         <LeadByteCountTotal>10000</LeadByteCountTotal>
         <LeadTimeOffset>0</LeadTimeOffset>
         <LeadSampleCountTotal>5000</LeadSampleCountTotal>
         <LeadAmplitudeUnitsPerBit>4.88</LeadAmplitudeUnitsPerBit>
         <LeadAmplitudeUnits>��V</LeadAmplitudeUnits>
         <LeadHighLimit>2147483647</LeadHighLimit>
         <LeadLowLimit>268435456</LeadLowLimit>
         <LeadID>V2</LeadID>
         <LeadOffsetFirstSample>0</LeadOffsetFirstSample>
         <FirstSampleBaseline>0</FirstSampleBaseline>
         <LeadSampleSize>2</LeadSampleSize>
         <LeadOff>FALSE</LeadOff>
         <BaselineSway>FALSE</BaselineSway>
         <ExcessiveACNoise>FALSE</ExcessiveACNoise>
         <MuscleNoise>FALSE</MuscleNoise>
         <LeadDataCRC32>2495055820</LeadDataCRC32>
         <WaveFormData>
9v/2//b/9v/2//b/9v/2//T/9P/0//T/9v/2//b/9v/0//T/9P/0//b/9v/2//b/9v/2
//b/9v/2//b/9v/2//T/9P/0//T/9P/0//T/9P/0//T/9f/2//b/9v/3//f/+P/5//r/
+//6//v/+//8//3//v8AAAAAAAAAAAAAAQD/////AAACAAMABAACAAAA/f/6//j/+P/3
//b/9v/2//b/9f/0//T/9f/1//X/9v/2//X/9P/z//P/8v/y//L/8P/w//D/8P/y//L/
8v/y//L/8v/y//L/8v/y//L/8v/w//D/8P/w/+7/7v/u/+7/7v/u/+7/7v/w//D/8P/w
/+7/7//v/+//7//x//P/9////w4AIwA1AEIASwBSAFAAQAAuAB0ABQDn/8n/rv+a/4r/
ev9l/1L/Pf8i/xP/Iv87/0//Yf92/4//pP+1/8j/2v/l/+v/7P/r/+z/7f/u//H/8v/z
//P/8f/z//P/8//2//f/9//3//f/+P/4//n/+f/5//n/+f/5//r/+v/6//j/+f/5//n/
+f/5//n/+f/7//v/+//7//v/+//7//z/+v/6//r/+v/6//r/+v/6//v/+//7//v/+//8
//z//P/+//7///////3//f/+//7/AAABAAEAAQABAAAA//////////8AAAAAAAAAAAEA
AQACAAIAAwADAAMAAwADAAQABAAEAAQABQAFAAUABQAFAAQABAAEAAMAAwADAAEAAQAA
AP/////+//3//P/8//v/+v/5//j/+P/1//T/8//z//D/8P/x//H/8f/w//D/7//x//H/
8f/x//L/8//0//T/9P/1//X/9//3//f/+P/4//b/9v/2//f/+f/5//n/+f/5//n/+f/6
//j/+P/4//j/+P/4//j/+P/4//j/+P/4//j/+P/4//n/+f/5//r/+v/6//r/+v/6//r/
+v/7//v/+//7//v/+//9//3//f/9//3//f/9//3//f/9//3//f/9//3//f/8//z//P/8
//z/+v/5//n/+f/5//n/+f/4//j/+P/4//j/+P/4//j/+P/3//f/9//3//n/+P/4//j/
+P/4//j/9//3//f/9//3//f/9//3//f/+P/4//j/9//1//X/9f/1//X/9f/1//T/9P/0
//T/9P/2//b/9v/2//T/9P/0//T/9P/1//b/9//1//X/9f/1//T/9P/0//T/9v/2//b/
9f/1//X/9f/1//P/9P/0//P/9f/1//b/9v/4//f/9//3//f/+P/4//j/+P/4//n/+v/6
//r/+//7//z//f/8//3//v///wEAAgADAAQABgAGAAYABgAIAAkACQAJAAoADAAMAAwA
CwAIAAUAAgAAAAAA///+//7//v/+//3//P/8//v/+//7//z//P/7//z/+//7//r/+v/6
//r/+v/4//j/+P/4//j/+P/4//j/+v/6//r/+v/6//r/+v/6//r/+v/6//r/+v/6//r/
+v/6//r/+v/6//r/+v/6//v/+//7//v/+//7////BQAYAC8ARQBWAF0AYgBYAEIALgAd
AAMA6f/R/7b/nP+G/3L/Yf9Q/z3/IP8P/x7/Of9R/2f/hv+j/7j/y//c/+z/9f/5//r/
+//8//3//v/9//7//////wEAAwADAAMAAgADAAMAAwADAAQABAAFAAUABQAFAAUABwAI
AAgACAAGAAcABwAHAAkACQAJAAkACQAJAAkACQAJAAkACQAKAAoACgAKAAoACgAKAAoA
CgALAAsACwALAAkACgAKAAoADAAMAA0ADQANAA0ADgAOAA4ADwAPAA8AEAAQABAAEQAT
ABMAFAAUABYAFgAXABcAFgAWABcAFwAXABcAFwAYABoAGgAaABsAGwAbABsAGwAaABoA
GgAZABsAGwAZABkAGAAXABcAFgAXABYAFgAVABQAEwASABIAEgASABIAEwASABIAEwAT
ABMAEgASABEAEQARABEAEQASABMAFAAUABQAFQAVABcAFQAVABYAFgAUABQAFAAVABUA
FQAVABUAEwATABMAFAASABIAEgASABIAEgASABIAFAAUABQAFAASABIAEgATABMAEwAU
ABQAEgASABIAEgASABIAEwATABMAEwATABMAEwATABMAEwARABEAEQARABMAEwATABMA
EQARABEAEAAQABAAEAAQABIAEQARABEAEQARABEAEAASABIAEgASABIAEgASABIAEQAR
ABEAEQAPAA4ADgAOAA4ADgAOAA0ACwALAAsACwALAAsACwALAAwADAAMAAsACwALAAsA
CwALAAsACwAKAAgACAAIAAgACgAKAAoACgAMAAwADAAMAA0ADQANAA0ADQANAA0ADQAO
AA4ADgAOAA4ADgAOAA0ADQANAA0ADQANAA4ADgANAAsACwAMAAwADAANAA0ADQAMAAwA
DAAMAAwADQAOAA4ADgAPAA8AEAARABIAEwAUABUAFwAYABkAGgAcABwAHAAcABwAHQAd
AB0AHgAgACAAIAAbABgAFQASABAAEAAPAA4ADAAMAAwACwAMAAwACwALAAsADAAMAAsA
CgAJAAkACAAHAAYABQAEAAQABAAEAAQABgAGAAYABgAGAAYABgAGAAQABAAEAAQAAgAC
AAIAAgAEAAQABAAEAAQABAAEAAQABAAEAAQABQADAAMAAwADAAcADQAXACgAPwBTAGAA
awByAG4AXABMAD0AJQAFAOX/xv+q/5b/hP9r/1L/O/8k/x3/Lv9H/1v/bf+E/53/tP/H
/9r/6v/1//v//P/7//z//f/+////AAABAAEAAQADAAMAAwAEAAUABQAFAAUABgAGAAcA
BwAHAAcABwAHAAgACAAIAAgACQAJAAkACQAJAAkACQAJAAkACQAJAAcABwAHAAgACAAI
AAgACAAIAAgACAAIAAkACQAJAAkACQAKAAoACgAMAAwADQANAA0ADQAOAA4AEAARABEA
EQASABIAEgATABMAEwAUABQAEgASABMAEwAWABYAFwAXABcAFwAXABgAGAAYABgAGQAZ
ABkAGQAZABgAGAAYABcAFQAVABMAEwASABEAEQAQAA0ADAAMAAsACgAJAAgACAAHAAYA
BQAFAAIAAgADAAMAAwACAAIAAQADAAMAAwADAAIAAwAEAAQABgAHAAcACQAJAAkACgAK
AAwADAAMAA0ADQANAA0ADQANAA0ADQAOAAwADAAMAAwADAAMAAwADAAMAAwADAAMAA4A
DgAOAA8ADwAPABAAEAAOAA4ADgAOAA4ADgAPAA8AEQARABEAEQARABEAEQARAA8ADwAP
AA8ADQANAA0ADQAPAA8ADwAOAA4ADgAOAA4ADgANAA0ADQAPAA8ADwAOAA4ADgAOAA4A
DAAMAAwADAALAAsACwALAAsACgAKAAoACgAKAAoACQAJAAkACQAJAAkACQAJAAkACAAI
AAgABwAFAAUABQAFAAUABQAFAAQABAAEAAQABAAEAAQABAAEAAQABAAEAAQABQAFAAUA
BQAFAAUABQAFAAQABAAEAAQABAAEAAQAAwADAAMAAwADAAEAAgACAAEAAQABAAIAAgAC
AAEAAQACAAIAAgACAAIAAwAEAAQABAAFAAUABgAHAAgACQAKAAsADQAOAA8AEAASABIA
EgASABIAEwATABMAFAAWABYAFgARAA4ACwAIAAYABgAFAAQABAAEAAQAAwACAAIAAQAB
AAEAAgACAAEAAAD//////v/8//z//P/8//z//P/8//z//P/8//z//P/8//z//P/8//z/
/P/8//z//P/8//z//P/8//z//P/8//7//v/+//7//v/+//7////9//3//f/9/wMABwAT
ACoAQwBXAGQAbQBsAFoARAAyABsA/f/h/8X/pv+M/3j/ZP9R/0D/J/8Q/w//KP9B/1f/
cf+Q/6f/vP/R/+L/7v/3//v//P/7//z//f/+////AAABAAEAAQADAAMAAwAEAAUABQAF
AAUABgAGAAcABwAHAAcABwAHAAgACAAIAAgACQAJAAkACQAJAAkACQAJAAkACQAJAAkA
CQAJAAoACgAKAAoACgAKAAoACgAKAAsACwALAAsACwAMAAwADAAMAAwADQANAA0ADQAO
AA4ADgAPAA8ADwAOAA4ADgAPABEAEQASABIAEgASABMAEwAUABQAFQAVABUAFQAVABYA
FgAWABYAFwAVABUAFQAVABYAFgAWABUAFQAVABMAEwAUABMAEwASAA8ADgAOAA0ADAAL
AAoACgALAAoACQAJAAgACAAJAAkACQAIAAgABwAHAAcABwAHAAYABwAIAAgACQALAAwA
DwANAA0ADgAOAA4ADgAOAA8ADwAPAA8ADwAPAA8ADwAQAA4ADgAOAA4ADgAOAA4ADgAO
AA4ADgAOAA4ADgAOAA8ADwAPABAAEAAQABAAEAAQABAAEAARABEAEQARABEAEQARABEA
EQARABEAEQARABEAEQARABEAEQARABEAEQAQAA4ADgAOAA4ADgANAA0ADQAPAA8ADwAO
AA4ADgAOAA4ADgAOAA4ADgANAA0ADQANAAsACgAKAAoADAAMAAwACwALAAsACwALAAsA
CwALAAsACgAKAAoACQAJAAkACQAJAAkACQAJAAgACAAIAAgACAAIAAgACAAIAAYABgAG
AAYABQAFAAUABQAHAAcABwAHAAYABgAGAAYACAAIAAgABwAHAAcABwAHAAUABgAGAAUA
BQAFAAYABgAGAAUABQAFAAUABQAHAAYABgAGAAYABgAHAAgACAAIAAkACQAKAAsADAAN
AA4ADwARABIAEwAUABYAFgAWABYAGAAZABkAGQAaABwAHAAcABgAFAAQAAwADAAMAAsA
CgAIAAgACAAHAAYABgAFAAUABQAGAAYABQAEAAMAAwACAAAAAAAAAAAAAAAAAAAAAAAA
AAAAAAAAAAAAAAAAAAAAAAAAAAAAAAAAAAAAAAAAAAAAAAAAAAAAAAAAAAAAAAAAAAAA
AAABAAEAAQABAAEABwALABUAKABBAFcAZABtAHQAbgBaAEoAOwAfAP//3/++/6T/jv96
/2X/TP81/yD/Ff8k/z3/Uf9n/4D/mf+w/8X/2P/q//f//f/8////AAABAAIAAQACAAMA
AwADAAUABQAFAAQABQAFAAUABwAIAAgACQAHAAcABwAHAAcACAAIAAgACAAJAAkACQAH
AAcABwAHAAkACQAJAAkABwAHAAcACAAKAAoACgAKAAgACAAIAAgACwALAAsACwAJAAoA
CgAKAAoACgALAAsACQAJAAoACgAKAAsACwALAAwADAAMAA0ADQANAA4ADgAOAA4ADwAP
ABAAEAARABEADwAPAA8AEAASABIAEgATABEAEQARABEADgAOAA4ADQANAA0ACwALAAoA
CQAJAAgABwAGAAYABQAEAAMAAgACAAEAAAD//////P/8//3//f/9//z//P/7//v/+//7
//v//P/9//7//v/+//////8BAAMAAwAEAAQABAAEAAQABQAFAAUABQAFAAUABQAFAAYA
CAAIAAgACAAGAAYABgAGAAgACAAIAAgACAAIAAgACQAJAAkACgAKAAoACgAKAAoACgAK
AAsACwAJAAkACQAJAAkACQAJAAkABwAHAAcABwAJAAkACQAJAAkACQAJAAgACAAIAAgA
CAAIAAcABwAHAAcABwAHAAYABgAGAAYABgAGAAYABgAGAAUABQAFAAUABQAEAAQABAAE
AAQABAADAAMAAwADAAMAAQABAAEAAQAAAAAAAAD//wEAAQABAAEA/////////v8AAAAA
AAAAAAAAAAAAAAAAAAAAAAAAAAD//////////////////////v/+//7//v/+//7//v/9
//3//f/9//3//f/+//7//f/9//3//v/+//7////9//z//v/+//7//v///wAAAAAAAAEA
AQACAAMABAAFAAYABwAFAAYABwAIAAoACgAKAAoACgALAAsACwAMAA4ADgAOAAsACAAF
AAIAAAAAAP///v/+//7//v/9//7//v/9//3/+//8//z/+//8//v/+//6//r/+v/6//r/
+v/6//r/+v/6//r/+v/6//j/+P/4//j/+v/6//r/+v/4//j/+P/4//r/+v/6//r//P/8
//z//P/6//r/+v/7//v/+//7//v//f8BAAkAGgAxAEcAWABhAGgAYgBQAD4ALwAXAPf/
2f+6/6L/jv98/2f/Uv89/yb/E/8Y/zP/Sf9d/3b/kf+o/7v/zv/g/+3/9f/4//f/+P/5
//r/+//8//3//f///wEAAQABAAIAAwADAAMAAwAEAAQABQAFAAUABQAFAAMABAAEAAQA
BQAHAAgACQAHAAcABwAHAAcABwAHAAcABwAHAAcACAAGAAYABgAGAAgACAAIAAgABwAH
AAcABwAHAAgACAAIAAoACgALAAsACwALAAwADAAMAA0ADQANAAwADAAMAA0ADQANAA4A
DgAQABAAEQARABAAEAARABEAEwATABMAFAAUABQAFAAVABMAEwATABMAEgASABIAEQAR
ABEADwAPAA4ADQANAAwACQAIAAgABwAGAAUABAAEAAMAAgABAAEA/v/+//////////7/
/v/9//3//f/9//3//v///wAAAAAAAAEAAQADAAMAAwAEAAQABgAGAAYABwAHAAcABwAH
AAcABwAHAAgACgAKAAoACgAKAAoACgAKAAoACgAKAAoACgAKAAoACwANAA0ADgAOAA4A
DgAOAA4ADgAOAA8ADwARABEAEQARAA8ADwAPAA8AEQARABEAEQAPAA8ADwAPAA0ADQAN
AAwADAAMAAwADAAMAAsACwALAAsACwALAAoACQAIAAcABgAGAAYABgAGAAcABwAHAAcA
BwAGAAYABgAGAAYABgAFAAMAAwADAAMAAQABAAEAAQAAAAAAAAD/////////////////
/////v/+//7//v/+//z//P/8//z//P/8//z//P/9//3//f/9//3//f/9//3//P/8//z/
/P/6//r/+v/5//v/+//7//v/+//8//z/+//7//v//P/8//z/+//7//v/+//7//v/+//7
//v/+v/6//r/+v/6//3//v/+//7//f/9//7///8AAAEAAgADAAMABAAFAAYACAAIAAgA
CAAKAAsACwALAAwADgAOAA4ACwAIAAUAAgAAAAAA///+//z//P/8//v/+v/6//n/+f/5
//r/+v/5//j/9//3//b/9v/2//b/9v/2//b/9v/2//b/9v/2//b/9v/2//b/9v/2//b/
9v/2//b/9v/2//b/9v/2//b/9v/2//b/9v/2//b/9v/2//f/9//3//f/9//5//3/AwAO
ACUAPQBQAFkAYABcAEoANAAlAA0A7f/P/7L/mP+E/3L/Xf9K/zv/JP8L/wj/If87/03/
av+J/57/s//G/9r/5//t//D/8//0//X/9v/3//j/+f/5//n/+//7//v//P/9//3//f/7
//z//P/9//3//f/9//3//f/+//7//v/+////////////////////AQABAAEAAQABAAEA
AQACAAIAAgACAAIAAgACAAIAAgADAAMAAwADAAMABAAEAAQABAAEAAUABQAFAAUABgAG
AAYABwAHAAcACAAIAAgACQAJAAkACgAKAAoACgALAAsADAAMAA0ADQANAA0ADQAOAA4A
DgAOAA8ADwAPAA8ADwAOAA4ADgANAA8ADwANAA0ADAALAAsACgAJAAgACAAHAAYABQAE
AAQAAwACAAEAAQD+//7//////////v/+//3///////////8AAAEAAgACAAAAAQABAAMA
BQAFAAYABgAGAAYABgAHAAcABwAHAAcABQAFAAUABgAGAAYABgAGAAYABgAGAAYACAAI
AAgACAAKAAoACgALAAkACQAKAAoACgAKAAoACgAMAAwADQANAAsACwALAAsADQANAA0A
DQALAAsACwALAAsACwALAAsACwALAAsACgAKAAoACgAKAAwACwALAAsACQAJAAkACAAK
AAoACgAKAAgACAAIAAgABwAHAAcABwAHAAYABgAGAAQABAAEAAMAAwADAAMAAwAFAAUA
BQAFAAQABAAEAAMAAwADAAMAAwAFAAUABQAEAAQABAAEAAQABAAEAAQABAAEAAQABAAE
AAMAAwADAAMABQAFAAUABQAEAAQABAAEAAQABAAEAAMAAwADAAMAAwADAAQABAADAAUA
BQAGAAYABAADAAMAAwADAAMAAwADAAMAAwAEAAQABgAGAAYABAAEAAQABAAFAAYABgAG
AAcABwAIAAkACgALAAwADQAPABAAEQASABIAEgASABIAEgATABMAEwAUABYAFgAWABUA
EgAPAAwACAAIAAcABgAGAAYABgAFAAQABAADAAMAAwAEAAQAAwAEAAMAAwACAAIAAgAC
AAIAAgACAAIAAgAAAAAAAAAAAAIAAgACAAIAAgACAAIAAgACAAIAAgACAAIAAgACAAIA
AgACAAIAAgACAAIAAgADAAEAAQABAAEAAwAHAAsAGAAvAEkAXgBnAGwAaABSADoAJwAN
AO//0f+2/57/jP96/2X/Uv9D/yr/D/8M/yf/Qf9X/3T/lf+u/8H/1v/o//X//f8AAP//
AAABAAIAAwAEAAUABQAHAAkACQAJAAoACwALAAsACwAMAAwADQAPAA8ADwAPAA8AEAAQ
ABAADgAPAA8ADwAPAA8ADwAPAA8ADwAPAA8AEQARABEAEgASABIAEgASABIAEgASABIA
EwATABMAEwATABQAFAAUABQAFAAVABUAFQAVABYAFgAWABcAFwAXABgAGAAYABkAGQAZ
ABoAGgAaABoAGwAbABwAHAAdAB0AHQAdAB0AHgAeAB4AHgAfAB8AHwAfAB8AHgAeAB4A
HQAfAB8AHQAdABwAGwAbABoAFwAWABYAFQAWABUAFAAUABMAEgARABEAEgASABMAEwAR
ABAAEAAPABEAEQARABEAEgATABQAFAASABMAEwAVABMAEwAUABQAFAAUABQAFQAVABUA
FQAVABUAFQAVABYAFAAUABQAFAAUABQAFAAUABQAFAAUABQAEgASABIAEwATABMAFAAU
ABQAFAAUABQAFAAUABUAFQAVABUAFQAVABUAFQAVABUAFQAVABUAFQATABMAEwATABMA
EwATABIAEgASABIAEgASABEAEQARABEAEQARABAAEgASABIAEgASABIAEgASABEAEQAR
ABEAEQAQABAAEAAQABAAEAAPAA8ADwAPAA8ADwAPAA8ADwAQABAAEAAPAA8ADwAPAA8A
DwAPAA8ADgAMAAwADAAMAAwADAAMAAwADAAMAAwADAANAA0ADQANAA0ADQANAA0ADAAM
AAwADAAMAAwADAALAA0ADQANAA0ACwAMAAwACwALAAsADAAMAAwACwALAAsADQANAA0A
DQALAAsADAAMAAwADAAMAAwADAAMAA0ADgAOAA4ADwAPABAAEQASABMAFAAVABcAGAAZ
ABoAHgAeAB4AHgAeAB8AHwAfACAAIgAiACIAHQAaABcAFAAQABAADwAOAA4ADgAOAA0A
DAAMAAsACwALAAwADAALAAoACQAJAAgABgAGAAYABgAGAAYABgAGAAYABgAGAAYACAAI
AAgACAAIAAgACAAIAAgACAAIAAgACAAIAAgACAAIAAgACAAIAAgACAAIAAkACQAJAAkA
CQAJAAsAEQAaAC8ASQBgAG0AdgB4AGoAUgA/ACsADQDt/9D/sv+Y/4T/b/9a/0f/Mv8Z
/w7/I/8//1X/cP+P/6r/v//U/+j/9/8BAAQABQAGAAcACAAHAAgACQAJAAsADQANAA0A
DAANAA0ADQAPABAAEAARABEAEQARABEADwAQABAAEAAQABEAEQARABMAEwATABMAEwAT
ABMAEwATABMAEwAUABQAFAAUABQAEgASABIAEgATABMAEwATABMAFAAUABQAEgASABMA
EwAVABUAFgAWABYAFwAXABcAGAAYABgAGQAZABkAGgAaABoAGgAbABsAGgAaABsAGwAd
AB0AHQAeAB4AHgAeAB8AHQAdAB0AHQAcABwAHAAbABsAGwAZABkAGAAXABcAFgAVABQA
FAATABAADwAOAA4ADwAOAA0ADQAKAAoACwALAAsACgAKAAkACwALAAsACwAKAAsADAAM
AAwADQANAA8AEQARABIAEgAQABAAEAARABEAEQARABEAEQARABEAEgASABIAEgASABIA
EgASABIAEgASABIAEgAQABAAEAARABEAEQASABIAFAAUABQAFAAUABQAFQAVABUAFQAV
ABUAFQAVABUAFQAVABUAFQAVABUAFQAVABUAFQAVABUAFAAWABYAFgAWABYAFQAVABUA
FQAVABUAFAASABIAEgASABIAEgASABIAEQARABEAEQARABAAEAAQABAAEAAQAA8ADwAP
AA8ADwAPAA8ADwAPAA4ADgAOAA0ADQANAA0ADQANAA0ADQAMAAwADAAMAAwADAAMAAwA
DAAMAAwADAAMAAkACQAJAAkACwALAAsACwAMAAwADAAMAAoACgAKAAkACQAJAAkACQAL
AAwADAALAAkACQAKAAoACAAHAAcABwAHAAkACgAKAAoACgAKAAkACgAKAAoACwALAAwA
DQAMAA0ADgAPABEAEgATABQAFgAWABYAFgAWABcAFwAXABYAGAAYABgAEwAQAA0ACgAI
AAgABwAGAAYABgAGAAUABAAEAAMAAwADAAQABAADAAIAAQABAAAA/v/+//7//v/+//7/
/v/+//7//v/+//7//v/+//7//v/+//7//v/+//7//v/+//7//v/+//7//v/+//7//v/+
//7//v/+/////f/9//3//f8BAAUAEQAmAD0AUQBeAGcAagBiAEwAPgAvABUA9f/V/7j/
nP+G/3L/Xf9I/zX/Hv8R/yD/Of9N/2P/fP+X/67/wf/U/+j/8//5//r/+//8//3//v/9
//7/////////AQABAAEAAgADAAMAAwADAAQABAAFAAMAAwADAAMAAwAEAAQABAAEAAUA
BQAFAAUABQAFAAUABQAFAAUABQADAAMAAwAEAAYABgAGAAYABgAGAAYABgAFAAUABQAF
AAUABgAGAAYABgAGAAcABwAHAAcACAAIAAYABwAHAAcACgAKAAoACwALAAsADAAMAAwA
DAANAA0ADgAOAA8ADwANAA0ADQAOAA4ADgAOAA8ADQANAA0ADQAOAA4ADgANAA0ADQAL
AAsACgAJAAkACAAHAAYABgAFAAQAAwACAAIAAQAAAP/////8//z//f/9//3//P/8//v/
+//7//v/+//8//3//v/+/wAAAQABAAMAAwADAAQABAAEAAQABAAFAAcABwAHAAcABQAF
AAUABgAGAAYABgAGAAgACAAIAAgACAAIAAgACAAIAAgACAAJAAkACQAKAAoACgAKAAoA
CgAKAAoACwALAAsACwALAAsACwALAAsACwANAA0ADQANAAsACwALAAsADQANAA0ADAAK
AAoACgAKAAwACwALAAsACwALAAsACgAIAAgACAAIAAgACAAIAAgABwAHAAcABwAHAAYA
BgAGAAYABgAGAAUAAwADAAMAAwAFAAUABQAFAAQABAAEAAMAAwADAAMAAwADAAMAAwAC
AAIAAgACAAIAAgACAAIAAgAAAAAAAAAAAAEAAQABAAEA//////////8AAAAAAAAAAAAA
AAAAAP////////////8BAAIAAgABAP////8AAAAAAAD///////8BAAEA//8BAAAAAAAA
AAAAAAADAAQABAAEAAUABQAGAAcACAAJAAoACwALAAwADQAOABAAEAAQABAAEAARABEA
EQASABQAFAAUABEADgALAAgACAAIAAcABgAGAAYABgAFAAQABAADAAMAAwAEAAQAAwAC
AAEAAQAAAAIAAgACAAIABAAEAAQABAACAAIAAgACAAIAAgACAAIABAAEAAQABAAEAAQA
BAAEAAYABgAGAAYABgAGAAYABgAGAAYABgAHAAkACQAJAAkACwARABkALABDAFkAaABv
AHIAZgBQAEAALQARAPH/1f+4/6D/jv96/2f/Vv9F/yr/Hf8o/0X/W/9z/5D/q//C/9X/
6P/6/wUACQAKAAsADAANAA4ADwAQABEAEQATABUAFQAVABYAFwAXABcAFwAYABgAGQAb
ABsAGwAbABsAHAAcABwAHAAdAB0AHQAdAB0AHQAdAB0AHQAdAB0AHQAdAB0AHgAeAB4A
HgAeAB4AHgAeAB4AIAAhACIAIwAjACQAJAAkACQAJAAlACUAJQAlACYAJgAmACcAJwAn
ACgAKAAoACkAKwArACwALAAsACwALQAtACwALAAtAC0ALwAvAC8AMAAwADAAMAAxAC8A
LwAvAC8AMAAwADAALwAvAC8ALQAtACwAKwArACoAKwAqACoAKQAoACcAJgAmACUAJAAj
ACMAIgAiACMAIwAjACIAIgAhACMAIwAjACMAJAAlACYAJgAoACkAKQArACkAKQAqACoA
KgAqACoAKwArACsAKwArACsAKwArACwALAAsACwALAAuAC4ALgAuAC4ALgAuAC4AMAAw
ADAAMQAxADEAMgAyADQANAA0ADQANAA0ADUANQA1ADUANQA1ADUANQA1ADUANQA1ADUA
NQA1ADUANQA1ADUANQA1ADQANAA0ADQANAA2ADUANQA1ADMAMwAzADIANAA0ADQANAA0
ADQANAA0ADMAMwAzADMANQA0ADQANAA0ADQANAAzADUANQA1ADUAMwAzADMAMwAyADIA
MgAxADMAMwAzADMAMwAzADMAMgAyADIAMgAyADQANAA0ADQANAA0ADQANAA1ADUANQA1
ADUANQA1ADUANgA2ADYANgA0ADQANAAzADUANQA1ADUANQA2ADYANQA1ADUANgA2ADgA
NwA3ADcANwA3ADcANwA5ADkAOgA6ADoAOgA6ADoAOgA7ADwAPQA9AD0APgA/AD8AQQBC
AEMAQwBFAEYARgBJAEoASwBMAE4ATgBOAE4AUABQAFAAUABRAFIAUwBUAFAATgBMAEoA
SQBIAEcARgBEAEQARABEAEIAQgBCAEIAQgBCAEIAQgBCAEIAQgBCAEAAQABAAEAAPgA+
AD4APgBAAEAAQABAAEIAQgBCAEIAQgBCAEIAQgBEAEQARABEAEQARABEAEQARgBGAEYA
RgBIAA==
         </WaveFormData>
      </LeadData>
      <LeadData>
         <LeadByteCountTotal>10000</LeadByteCountTotal>
         <LeadTimeOffset>0</LeadTimeOffset>
         <LeadSampleCountTotal>5000</LeadSampleCountTotal>
         <LeadAmplitudeUnitsPerBit>4.88</LeadAmplitudeUnitsPerBit>
         <LeadAmplitudeUnits>��V</LeadAmplitudeUnits>
         <LeadHighLimit>2147483647</LeadHighLimit>
         <LeadLowLimit>268435456</LeadLowLimit>
         <LeadID>V3</LeadID>
         <LeadOffsetFirstSample>0</LeadOffsetFirstSample>
         <FirstSampleBaseline>0</FirstSampleBaseline>
         <LeadSampleSize>2</LeadSampleSize>
         <LeadOff>FALSE</LeadOff>
         <BaselineSway>FALSE</BaselineSway>
         <ExcessiveACNoise>FALSE</ExcessiveACNoise>
         <MuscleNoise>FALSE</MuscleNoise>
         <LeadDataCRC32>6110224</LeadDataCRC32>
         <WaveFormData>
BAAEAAQABAACAAIAAgACAAIAAgACAAIAAgACAAIAAgACAAIAAgACAAAAAAAAAAAAAAAA
AAAAAAAAAAAAAAAAAAAAAAAAAAAAAAAAAAAAAAACAAIAAgACAAMABAAEAAQABAAFAAcA
CAAIAAkACgALAA4AEAAQABEADwAPAA8ADwAPAA8AEAASABIAEgAPAA0ABwAEAAMAAQAB
AAAA///+//7//f/8//v/+v/5//n/+f/5//j/9//2//X/9f/0//P/8f/x//H/8f/x//H/
8f/x//H/8f/x//H/8f/x//H/8f/x//H/8f/x//P/8//z//P/8f/x//H/8f/y//L/8v/y
//L/8v/y//L/8v/y//X/+v8EABQAKgBAAFAAXQBlAGUAXgBaAFwAWQBVAEgAKwD7/8n/
p/+P/23/Qf8T//j+Bv8k/zz/U/9x/4z/ov+3/8j/2f/l/+r/6v/p/+r/6//s/+3/7v/v
//D/8P/w//D/8P/x//L/8v/y//X/9f/1//X/9P/0//T/9P/3//f/9//3//b/9v/2//b/
+P/4//j/+f/5//n/+f/5//n/+f/5//n/+f/5//n/+f/5//n/+f/5//r/+v/6//r/+//7
//v/+//9//3//f/+//7//v/+///////////////+//7//////wAAAAAAAAAAAAABAAEA
AgACAAIAAwADAAMAAwAEAAQABAAEAAUABQAFAAUABAAEAAQAAwADAAIAAQABAAEA///+
//3//P/7//v/+v/5//j/9//2//X/9f/0//P/8v/x//H/8f/x//H/8f/x//D/8P/x//H/
8v/y//b/9//4//r/+f/6//v//P/9////AAABAAEAAQACAAIAAwADAAMABAAEAAUABQAE
AAQABAAEAAUABQAFAAUABQAFAAUABQAFAAUABQAFAAYABgAGAAYABgAGAAYABgAGAAYA
BgAHAAcABwAHAAcACAAIAAgACAAIAAgACAAIAAgACAAIAAgACAAIAAgACAAIAAgACAAI
AAgACAAIAAgACAAIAAcABwAHAAcABgAGAAYABgAGAAYABgAFAAUABQAFAAMAAwACAAIA
BAAEAAMAAwABAP/////////////////////+//7//f/9//3//f/9//3//f/8//z//f/9
//3//f/9//3//f/9//3//f/8//z//P/8//z//P/8//z//P/8//z//P/7//v/+//8//z/
/P/8//z//P/8//r/+v/6//r//P/8//z/+//7//v/+//7//v//P/8//z//P/8//z//P/9
//7//v/+/wAAAQADAAQABgAHAAYABwAKAAwADAANAA0ADQAPAA8ADwAPABAAEgASABIA
EQAPAAsACAAHAAUABQAEAAMAAgACAAEA///9//v/+f/2//X/9P/y/+//7v/t/+3/7P/r
/+v/6//p/+n/6f/p/+f/5//n/+f/6f/p/+n/6f/n/+f/5//n/+f/5//n/+f/6f/p/+n/
6f/p/+n/6v/q/+r/6v/q/+r/6v/q/+r/6v/t//L/+v8MACIAOgBOAFkAXwBbAFAATABM
AEsASwBAAB8A5f+p/4X/cf9V/zH/B//s/vj+GP80/1H/c/+O/6T/t//I/9f/3//k/+T/
4//k/+X/5v/n/+j/6f/q/+r/6v/q/+r/6//s/+z/7P/t/+3/7f/t/+7/7v/u/+7/7//v
/+//7//u/+7/7v/u/+7/7v/u/+//7//v/+//7//v/+//7//v//H/8f/x//H/8f/x//H/
8f/w//D/8P/w//H/8f/x//H/8f/x//H/8v/0//T/9P/1//P/8//z//P/9P/0//X/9f/4
//j/+P/4//r/+//7//z/+v/6//v/+//7//v//P/8//z//P/9//3//f/9//z//P/+//3/
/f/8//v/+//7//n/+v/5//j/9//3//b/9f/0//X/9P/z//P/8//z//P/8//1//X/9f/1
//X/9f/0//T/9f/1//b/9v/6//v//P/+//3//v///wAAAQADAAQABQADAAMABAAEAAMA
AwADAAQAAgADAAMAAgACAAIAAgADAAMAAwADAAMAAwADAAMAAwADAAMAAwAEAAIAAgAC
AAIAAgACAAIAAgACAAIAAwADAAMAAwADAAQAAgACAAIAAgACAAIAAgACAAIAAgACAAIA
BAAEAAQABAACAAIAAgACAAIAAgACAAIAAgABAAEAAQADAAIAAgACAAIAAgACAAIAAQAB
AAEAAQD//////v/+/wAAAAD////////9//3//f/9//3//f/9/////v/+//3//f/9//3/
/f///////v/+//v/+//7//v//f/9//3//f/7//v/+v/6//z//P/8//z//P/8//z//P/8
//z/+//7//n/+v/6//r//P/8//z//P/8//z//P/8//z//P/8//v/+//7//v/+//6//z/
/P/8//z//v/+////AAAAAAAAAgADAAUABgAIAAkACgALAA4AEAAQABEAEQARABEAEQAR
ABEAEgAUABQAFAAPAA0ACQAGAAcABQAFAAQABQAEAAQAAwAAAP///v/9//////////7/
/f/8//v/+//4//f/9//3//n/+f/5//n/+f/5//n/+f/5//n/+f/5//n/+f/5//n/+f/5
//n/+f/5//n/+f/5//f/9//4//j/+v/6//r/+v/4//j/+P/4//3/BAASACQAOgBQAGQA
cQB5AHcAcgByAHQAcwBrAFoALwDz/7//o/+F/1v/L/8J//j+DP8q/0L/W/91/5D/qP+9
/9D/3//r//D/8P/v//D/8f/y//P/9P/1//b/+P/4//j/+P/3//j/+P/4//n/+f/5//n/
+P/4//j/+P/5//n/+f/5//r/+v/6//r/+v/6//r/+//9//3//f/9//v/+//7//v/+//7
//v/+//7//v/+//7//z//P/8//z//f/9//3//f/9//3//f/+//7//v/+////////////
//8AAAAAAQABAAIAAgACAAIAAAABAAEAAgAEAAQABQAFAAUABQAGAAYABAAEAAUABQAF
AAUABAAEAAQAAwADAAIAAQABAAEA///+//3//P/7//n/+P/3//b/9f/0//P/8//w/+//
7v/t/+3/7f/t/+3/7f/t/+z/7P/t/+3/7v/u//D/8f/y//T/9f/2//f/+P/7//3//v//
/wEAAQACAAIAAwADAAMABAAEAAUABQAEAAQABAAEAAUAAwADAAMAAwAFAAUABQAFAAMA
AwADAAQABgAGAAYABgAGAAYABgAGAAYABgAHAAcABwAHAAcACAAIAAgACAAIAAgACAAI
AAgABgAGAAYABgAIAAgACAAIAAYABgAGAAYACAAIAAgACAAIAAcABwAHAAcABgAGAAYA
BgAGAAYABgADAAMAAwADAAMAAwACAAIAAgACAAEAAQABAP///////////////////f/8
//z/+//7//v/+//7//v/+//6//r/+f/5//n/+f/5//n/+f/5//n/+f/4//j/+P/4//j/
+P/4//j/+P/4//j/+P/3//f/9//4//j/+P/2//b/9v/2//b/9v/2//b/9v/2//b/9f/3
//f/9//2//b/9v/2//b/+P/4//n/+v/6//r//P/9////AAACAAMABAAFAAgACgAKAAsA
CwALAAsACwALAAsADAAOAA4ADgAJAAcAAwAAAP///f/9//z/+//6//r/+f/6//n/+P/3
//f/9//3//b/9f/0//P/8//y//H/8f/x//H/8f/x//H/8f/x//H/8f/x//H/8f/x//H/
8f/x//H/8f/x//H/8f/x//H/8f/x//H/8f/y//L/8v/y//L/8v/0//T/9P/0//n/AgAQ
ACQAPgBUAGQAbQBxAGcAXgBgAF4AXQBVAD4ACwDJ/5n/gf9n/0P/F//z/u7+Cv8o/0T/
Y/+D/5z/sP/F/9T/4f/n/+r/6v/r/+z/7f/u/+3/7v/v//D/8v/y//L/8v/z//T/9P/0
//X/9f/1//X/9v/2//b/9v/5//n/+f/5//r/+v/6//r/+v/6//r/+//7//v/+//7//v/
+//7//v/+//7//v/+//9//3//f/9//z//P/8//z//f/9//3//f////////8AAP7//v/+
////AQABAAEAAQAAAAAAAQABAAIAAgACAAIAAgADAAMABAAGAAYABwAHAAcABwAIAAgA
CAAIAAkACQAJAAkACAAIAAgABwAHAAYABwAHAAcABQAGAAUABAADAAMAAgABAAAA///+
//3//f/+//3//P/7//v/+//7//v//f/9//z//P//////AAAAAAAAAQACAAQABQAGAAcA
CAAHAAkACgALAA0ADQAOAA4ADwAPAA8AEAAQABEAEQAQAA4ADgAOAA8ADQANAA0ADQAN
AA0ADQANAA0ADQANAA4ADAAMAAwADAAOAA4ADgAOAA4ADgAPAA8AEQARABEAEgAQABAA
EAAQABAAEAAQABAAEgASABIAEgAQABAAEAAQABAAEAAQABAADgAOAA4ADgAQAA8ADwAP
AA8ADgAOAA4ADgAOAA4ADgANAA0ADQANAAsACwAKAAoADAAMAAsACwALAAkACQAJAAkA
CQAJAAkACQAIAAgABwAHAAcABwAHAAcABwAGAAYABQAFAAUABQAFAAUABQAFAAcABwAG
AAYABAAEAAQABAAEAAQABAAEAAQABAADAAMAAwAEAAQABAAEAAQABAAEAAIAAgACAAIA
AgACAAIAAQADAAMAAwADAAMAAQADAAQAAgACAAIAAgAEAAQABQAGAAYABgAIAAkACwAM
AA4ADwASABMAFgAYABgAGQAZABkAGQAZABkAGQAaABwAHAAcABcAFQARAA4ADQALAAsA
CgAJAAgACAAHAAYABQAEAAMAAwADAAMAAgABAAAA//////7//f/9//3//f/9//3//f/9
//3//f/9//3//f/9//3////////////9//3//f/9//3//f/9//3//////wAAAAD+//7/
/v/+/wAAAAAAAAAAAwAKABgALABEAFoAbAB5AH8AfwB0AHQAegB5AHEAYAA3APv/xf+l
/4f/X/81/wv/+P4I/yb/QP9b/3n/lP+q/7//1P/l//H/9P/0//X/9v/3//j/+f/6//v/
/P/8//z//P/8//3//v/+//7///////////8AAAAAAAAAAAEAAQABAAEAAgACAAIAAgAA
AAAAAAABAAEAAQABAAEAAQABAAEAAQABAAEAAQABAAEAAQABAAEAAgACAAIAAgADAAMA
AwADAAEAAQABAAIAAgACAAIAAwAFAAUABQAFAAQABAAFAAUACAAIAAgACAAIAAkACQAK
AAoACgALAAsACQAJAAoACgAKAAoACwALAAsACwAKAAoACAAHAAcABgAFAAUABQADAAIA
AQAAAP/////+//3//P/7//r/+f/5//b/9f/0//P/8//z//P/8//z//P/8v/y//P/8//0
//T/9v/3//j/+v/7//z//f/+/wEAAwAEAAUABwAHAAgACAAJAAkACQAKAAoACwALAAoA
DAAMAAwADQALAAsACwALAA0ADQANAA0ACwALAAsADAAOAA4ADgAOAA4ADgAOAA4ADgAO
AA8ADwAPAA8ADwAQAA4ADgAOAA4ADgAOAA4ADgAQABAAEAAQAA4ADgAOAA4ADgAOAA4A
DgAOAA4ADgAOAA4ADQANAA0ADwAOAA4ADgAMAAwADAAMAAsACwALAAsACwALAAoACgAK
AAoACQAJAAkABwAHAAcABwAHAAcABwAHAAYABgAFAAUABQAFAAUABQAFAAQABAADAAMA
AwADAAMAAwADAAMAAwADAAIAAgACAAIAAgACAAIAAgACAAIAAgACAAEAAQABAAIAAgAC
AAIAAgACAAIAAgACAAIAAgACAAIAAgABAAMAAwABAAIAAgACAAIAAgAEAAQABQAGAAQA
BAAGAAcACQAKAAwADQAMAA0AEAASABQAFQAVABUAEwATABMAEwAUABYAFgAWABUAEwAP
AAwACwAJAAkACAAHAAYABgAFAAQAAwACAAEAAQABAAEAAAD///7//f/9//z/+//7//v/
+//7//v/+//7//v/+//7//v/+//7//v//f/9//3//f/7//v/+//7//v/+//7//v//f/9
//7//v/8//z//P/8//z//P/8//z///8EAAwAHgA4AFAAZABvAHcAdwBsAGgAbABrAGkA
XgBDABMA2/+x/5P/b/9H/xn/9v76/hj/NP9N/23/iv+i/7f/zP/d/+n/8P/y//H/8v/z
//T/9f/2//f/+P/6//r/+v/6//v//P/8//z//f/9//3//f/+//7//v/+//3//f/9//3/
//8AAAEAAgAAAAAAAAABAAEAAQABAAEAAQABAAEAAQABAAEAAQABAAEAAQABAAEAAAAA
AAAAAAABAAEAAQABAAMAAwADAAQABAAEAAQABQAFAAUABQAFAAQABAAFAAUABgAGAAYA
BgAIAAkACQAKAAgACAAJAAkACwALAAwADAAKAAoACwALAAsACwAKAAoACgAJAAkACAAF
AAUABQADAAQAAwACAAEA///+//3//P/7//r/+f/5//j/9//2//X/8//z//P/8//1//X/
9P/0//P/8//0//T/9v/3//j/+v/7//z//f/+////AQACAAMABQAFAAYABgAHAAcABwAI
AAoACwALAAoACgAKAAoACwALAAsACwALAA0ADQANAA0ACwALAAsADAAOAA4ADgAOAA4A
DgAOAA4ADgAOAA8ADwAPAA8ADwAQAA4ADgAOAA4AEAAQABAAEAAQABAAEAAQABAAEAAQ
ABAAEAAQABAAEAAQABAAEAAQABAADwAPAA8ADQAMAAwADAAMAAwADAAMAA0ADQANAA0A
DQANAAwADAAMAAwACwALAAsACQAJAAkABwAHAAcABwAJAAgACAAHAAcABwAHAAcABwAH
AAYABgAFAAUABQAFAAMAAwADAAMABQAFAAQABAACAAIAAgACAAQABAAEAAQABAAEAAMA
AwADAAQABAAEAAIAAgACAAIAAgACAAIAAgAEAAQABAADAAEAAQABAAEAAwADAAMAAwAC
AAQABAAEAAQABAAEAAQABAAFAAYABgAGAAgACQAJAAoADAANAA4ADwASABQAFAAVABUA
FQAVABUAFQAVABYAGAAYABgAFgAVABIAEAAPAA0ADQAMAAsACgAKAAkABgAFAAQAAwAD
AAMAAwACAAEAAAD//////v/9//3//f/9//3//f/9//3//f/9//3//f/9//3//f/9//3/
/f/9//3//f/9//3//f/9//3//f/9//3//v/+//7//v/+//7//v/+//7//v8BAAYADAAa
ADAASABeAG0AdwB3AGoAYgBmAGUAYQBcAEcAHwDp/7X/lf95/1P/J//6/vD+Cv8o/0X/
Z/+I/6L/t//M/9//6//w//L/8//0//X/9v/3//j/+f/6//r/+v/6//r//f/+//7//v/9
//3//f/9//7//v/+//7////////////+//7//v/+/wAAAAAAAAEA//////////8BAAEA
AQABAAEAAQABAAEAAQABAAEAAQACAAIAAgACAAMAAwADAAMAAwADAAMABAAEAAQABAAF
AAUABQAFAAUABgAGAAcABwAKAAoACgAKAAoACwALAAwADAAMAA0ADQALAAsADAAMAA4A
DgAPAA8ADQANAAwADAAMAAsACwAKAAsACwALAAkABgAFAAQAAwADAAIAAQAAAP///v/9
//3//P/7//r/+f/5//n/+f/5//n/+f/4//j/+f/5//r/+v/6//v//P/+////AAABAAIA
AwAFAAYABwAHAAcACAAIAAsACwALAAwACgALAAsACgAMAAwADAANAA0ADQANAA0ADQAN
AA0ADQANAA0ADQAOAA4ADgAOAA4ADgAOAA4ADgAOAA4ADwAPAA8ADwAPABAADgAOAA4A
DgAQABAAEAAQABAAEAAQABAAEAAQABAAEAAOAA4ADgAOABAAEAAQABAADgANAA0ADQAP
AA4ADgAOAA4ADgAOAA4ADQANAA0ADQANAA0ADAAMAAwADAALAAsADQALAAsACwALAAsA
CwALAAkACAAIAAcACQAJAAkACQAJAAkACAAIAAcABwAHAAcABwAHAAcABwAHAAcABgAG
AAYABgAGAAYABgAGAAYABgAGAAYABQAFAAUABgAGAAYABgAGAAYABgAGAAYABgAGAAQA
BAAEAAMABQAFAAUABQAFAAUABQAFAAQABAAEAAUABwAGAAYABgAGAAYABgAGAAYABwAI
AAoACgAMAA0ADwAQABIAEwAUABUAGAAaABoAGwAbABsAGwAbABsAGwAcAB4AHgAeAB0A
GwAXABQAEQAPAA8ADgANAAwADAALAAoACQAIAAcABwAHAAcABgAFAAQAAwADAAIAAQAB
AAEAAQABAAEAAQABAAEAAQABAAEAAQABAAEAAQABAAEAAQABAAEAAQABAAEAAQABAAEA
AQABAAIAAgACAAIAAgACAAIAAgACAAIAAwAGAA4AHAAyAEwAZABzAHsAeQBsAGIAYgBf
AF0AWABFACEA7f+5/5n/f/9Z/yf/+P7u/gr/Kv9J/2v/jv+o/73/1P/l//H/+P/6//n/
+v/7//z//f/+////AAAAAAAAAAAAAAMABAAEAAQAAwADAAMAAwAEAAQABAAEAAcABwAH
AAcACAAIAAgACAAIAAgACAAJAAkACQAJAAkACQAJAAkACQAJAAkACQAJAAkACQAJAAkA
CgAKAAoACgALAAsACwALAAsACwALAAwADAAMAAwADQANAA0ADQANABAAEAARABEAEAAQ
ABAAEAASABMAEwAUABQAFAAVABUAFQAVABYAFgAYABgAGQAZABkAGQAYABgAFgAVABUA
FAATABMAEwARABIAEQAQAA8ADwAOAA0ADAALAAoACQAJAAoACQAIAAcABwAHAAcABwAH
AAcABgAGAAkACQAKAAoACgALAAwADgANAA4ADwAQABEAEwAUABUAFQAVABYAFgAXABcA
FwAYABYAFwAXABYAFgAWABYAFwAXABcAFwAXABcAFwAXABcAFwAXABcAGAAYABgAGAAY
ABgAGAAYABgAGAAYABkAGQAZABkAGQAaABgAGAAYABgAGAAYABgAGAAYABgAGAAYABgA
GAAYABgAGAAYABgAGAAYABgAGAAYABgAFwAXABcAFwAWABYAFgAWABYAFgAWABcAFwAX
ABcAFwAXABYAFgAWABYAFQAVABUAEwATABMAEwATABMAEwATABIAEgARABMAEwATABMA
EQARABAAEAAPAA8ADwAPABEAEQARABEAEQARABAAEAASABIAEgASABAAEAAQABAAEAAQ
AA8ADwAPABAAEAAQAA4ADgAOAA4ADgAOAA4ADgAQABAAEAAPAA8ADwAPAA8ADwAPAA8A
DwAOAA4ADgAPAA8AEAAQABAAEAAQABAAEAARABIAFAAUABYAFwAZABoAHAAdAB4AHwAi
ACQAJAAlACUAJQAnACcAJwAnACYAKAAoACgAJwAlACEAHgAbABkAGQAYABcAFgAWABUA
FAATABIAEQARABEAEQAQAA8ADgANAA0ADAALAAsACwALAAsACwALAAsACwALAAsACwAL
AAsACwALAAsACwALAA0ADQANAA0ADQANAA0ADQALAAsADAAMAA4ADgAOAA4ADgAOAA4A
DgAPABIAGAAkADoAVABsAH0AhwCNAIQAegB6AHsAdwByAGEAOQD//8f/o/+F/2H/Of8M
//j+Dv8u/0v/a/+O/6r/wf/W/+v/+f8CAAYABQAGAAcACAAJAAoACwAMAA4ADgAOAA4A
DQAOAA4ADgARABEAEQARABIAEgASABIAEwATABMAEwAUABQAFAAUABQAFAAUABUAFQAV
ABUAFQATABMAEwATABUAFQAVABUAFQAVABUAFQAWABYAFgAWABcAFwAXABcAFwAXABcA
GAAYABgAGAAZABsAGwAbABsAGgAaABsAGwAcABwAHAAcABwAHQAdAB4AHAAcAB0AHQAd
AB0AHgAeAB4AHgAfAB8AHwAfAB4AHgAeAB0AHQAcABsAGwAbABkAGAAXABYAFQAVABQA
EwASAA8ADgANAA0ADAALAAoACQAHAAcABwAHAAcABwAGAAYABwAHAAgACAAIAAkACgAM
AA0ADgAPABAAEQATABQAFQAVABUAFgAWABcAFwAXABgAGAAZABkAGAAYABgAGAAZABkA
GQAZABkAGQAZABkAGQAZABkAGQAaABoAGgAaABoAGgAaABoAGgAaABoAGwAbABkAGQAZ
ABoAGAAYABgAGAAYABgAGAAYABYAFgAWABYAGAAYABgAGAAWABYAFgAWABYAFgAWABYA
FgAVABUAFQAVABQAFAAUABQAFAAUABQAEwATABMAEwARABEAEAAQABAAEAAPAA8AEQAP
AA8ADwANAA0ADQANAA0ADAAMAAsACwALAAsACwALAAsACgAKAAkACQAJAAkABwAHAAcA
BwAHAAcABgAGAAYABgAGAAYABgAGAAYABgAGAAYABQAFAAMABAAEAAQAAgACAAIAAgAE
AAQABAAEAAIAAgACAAEAAQABAAEAAQABAAMABAACAAIAAgACAAQABAAFAAYABAAEAAYA
BwAJAAoADAANAA4ADwASABQAFAAVABUAFQAVABUAFQAVABYAGAAYABgAEwARAA0ACgAL
AAkACQAIAAcABgAGAAUABAADAAIAAQABAAEAAQAAAP///v/9//3//P/7//v/+//7//v/
+//7//v/+//7//v/+//7//v/+//7//v/+//7//v/+//7//v/+//7//v/+//7//v//P/8
//z//P/8//z//P/8//z//P8BAAYAEgAoAEAAVgBoAHMAeQB1AGwAbABwAG8AbQBeADsA
AwDH/6H/g/9f/zX/Cf/w/v7+Hv82/1P/c/+Q/6b/vf/S/+H/7f/y//L/8//0//X/9v/3
//j/+f/6//r/+v/6//r/+//8//z//P/9//3//f/9//z//P/8//z//f/9//3//f/+//7/
/v/+//7//v/+///////////////9//3//f/9///////////////////////+//7//v/+
////////////////////AAAAAAAAAAABAAEAAQABAAEAAgACAAMAAwAGAAYABgAGAAQA
BQAFAAYABgAGAAcABwAHAAcACAAIAAgACAAJAAkABwAHAAYABgAGAAUABQAEAAUABQAF
AAMAAAD///7//f/9//z/+//6//n/+P/3//f/9P/z//L/8f/x//H/8f/x/+//7//u/+7/
7//v//D/8P/y//P/9P/2//f/+P/5//r//f///wAAAQADAAMABAAEAAUABQAFAAYABgAH
AAcABgAGAAYABgAHAAkACQAJAAkABwAHAAcABwAJAAkACQAKAAwADAAMAAwACgAKAAoA
CgAKAAoACwALAAsACwALAAwADAAMAAwADAAMAAwADAAMAAwADAAMAAwADgAOAA4ADgAM
AAwADAAMAAwADAAMAAwADgANAA0ADQANAAwADAAMAAwADAAMAAwACwALAAsACwALAAsA
CgAKAAgACAAHAAcABwAFAAUABQAHAAcABwAHAAcABgAGAAUABQAFAAUABQAFAAUABAAE
AAMAAwADAAMAAwADAAMAAwADAAMAAgACAAIAAgACAAIAAgACAAIAAgAAAAAA////////
AAAAAAAAAgACAAIAAgACAAIAAgACAAIAAgACAAEAAQABAAEAAQADAAMAAwABAAIAAgAC
AAIAAgAEAAQABQAGAAYABgAIAAkACQAKAAwADQAOAA8AEgAUABQAFQAVABUAFQAVABUA
FQAWABgAGAAYABUAEwAPAAwADQALAAsACgALAAoACgAJAAgABwAGAAUABQAFAAUABAAD
AAIAAQABAAAA//////////////////////////////////////////////////8BAAEA
AQABAAEAAQABAAEAAQABAAIAAgACAAIAAgACAAQABAAEAAQACQAOABoALABEAFwAbgB5
AH0AdQBsAGoAbABpAGcAWgA7AAkAz/+n/43/bf9D/xP/+P4C/yL/Pv9f/4H/nv+2/8n/
3P/t//f//P/8//3//v///wAAAQACAAMABAAEAAQABAAEAAUABgAGAAYABwAHAAcABwAI
AAgACAAIAAkACQAJAAkACgAKAAoACgAKAAoACgALAAsACwALAAsACwALAAsACwALAAsA
CwALAAsACwALAAsADgAOAA4ADgANAA0ADQANAA8ADwAPABAAEAAQABAAEQARABEAEQAR
ABQAFAAVABUAFAAUABQAFAAUABUAFQAWABYAFgAXABcAFwAXABgAGAAYABgAGQAZABkA
GQAYABgAGAAXABcAFgAVABUAFQATABIAEQAQAA8ADwAOAA0ADAALAAoACQAJAAgABwAG
AAUABwAHAAcABwAFAAUABAAEAAcABwAIAAgACAAJAAoADAANAA4ADwAQABEAEwAUABUA
FwAXABgAGAAZABkAGQAaABgAGQAZABgAGgAaABoAGwAbABsAGwAbABsAGwAbABsAHQAd
AB0AHgAeAB4AHgAeAB4AHgAeAB4AHgAeAB8AHwAfAB8AHwAgACAAIAAgACAAIAAgACAA
IAAiACIAIgAiACAAIAAgACAAIAAgACAAIAAiACIAIgAiACAAHwAfAB8AIQAgACAAIAAg
ACAAIAAgAB8AHwAfAB8AHwAfAB4AHgAeAB4AHQAdAB8AHQAdAB0AHQAdAB0AHQAdABwA
HAAbAB0AHQAdAB0AGwAbABoAGgAZABkAGQAZABkAGQAZABkAGwAbABoAGgAaABoAGgAa
ABoAGgAaABoAGgAaABkAGQAZABoAGgAaABoAGgAaABoAGgAaABoAGgAaABoAGgAZABsA
GwAbABsAGwAbABsAGwAcABwAHAAdABsAHAAdAB0AGwAcAB4AHgAfACAAIQAjACIAJAAl
ACUAJwApACoALAAtAC4ALwAwADEAMgAzADQANAA0ADQANAA2ADYANgA2ADQAMgAwAC4A
LQAsACsAKgApACgAJwAmACQAJAAkACQAIgAiACIAIgAhACAAHwAeAB4AHgAeAB4AHQAc
ABsAGgAcABwAHAAcABwAHAAcABwAHgAeAB4AHgAeAB4AHgAeACAAIAAgACAAIAAgACAA
IAAiAA==
         </WaveFormData>
      </LeadData>
      <LeadData>
         <LeadByteCountTotal>10000</LeadByteCountTotal>
         <LeadTimeOffset>0</LeadTimeOffset>
         <LeadSampleCountTotal>5000</LeadSampleCountTotal>
         <LeadAmplitudeUnitsPerBit>4.88</LeadAmplitudeUnitsPerBit>
         <LeadAmplitudeUnits>��V</LeadAmplitudeUnits>
         <LeadHighLimit>2147483647</LeadHighLimit>
         <LeadLowLimit>268435456</LeadLowLimit>
         <LeadID>V4</LeadID>
         <LeadOffsetFirstSample>0</LeadOffsetFirstSample>
         <FirstSampleBaseline>0</FirstSampleBaseline>
         <LeadSampleSize>2</LeadSampleSize>
         <LeadOff>FALSE</LeadOff>
         <BaselineSway>FALSE</BaselineSway>
         <ExcessiveACNoise>FALSE</ExcessiveACNoise>
         <MuscleNoise>FALSE</MuscleNoise>
         <LeadDataCRC32>2063510518</LeadDataCRC32>
         <WaveFormData>
DgAOAA4ADgAOAA4ADgAOAAwADAAMAAwADAAMAAwADAAMAAwADAAMAAwADAAMAAwADAAM
AAwADAAMAAwADAAMAAwADAAMAAwADAAMAAwADAAMAAwADQANAAwADQANAA0ADwAPABEA
FAAUABYAFwAYABoAHAAdAB0AHQAcABwAHAAcABwAHQAfACIAIgAgAB0AGwAZABgAFgAW
ABUAFQAUABIAEQAQAA8ADQALAAsACwALAAoACQAIAAcABgAFAAUAAwADAAMAAwAFAAUA
BQAFAAMAAgACAAIABAAFAAUABQACAAIAAgACAAMAAwAEAAQAAgACAAIAAwADAAMAAwAD
AAUABQAFAAUAAwAEAAYADAAVACUAOQBMAGEAbgB4AIEAiACYALEAyQDhAOQAugBdAPv/
zP+6/5f/av87/x3/I/9B/1v/cf+N/6b/u//O/93/6v/z//X/9f/2//b/9//4//j/+f/6
//v/+//7//v/+//8//z//P/9//3//v/+//7//P/8//z//P/8//3//v/+//7//P/8//z/
/f/9//7//v///////////////////////f/9//3//f/+//7//v/9//////8AAAAAAAAA
AAAAAAD///////////////8AAAAAAgACAAIAAgAAAAAAAQABAAMAAwAEAAQABAAEAAUA
BQAFAAUABQAGAAYABgAGAAYABAAEAAQABAAEAAQABAACAAIAAgABAAAAAAAAAP7//f/9
//z/+//6//n/+P/3//f/+P/3//f/9f/z//L/8v/x//H/8f/x//H/8f/x//H/8f/0//X/
9//3//n/+v/7//z//v///wAAAgADAAYABgAIAAcACAAJAAoACwALAAsACwAOAA4ADgAP
AA0ADQANAA0ADQAOAA4ADgAOAA4ADgAOAA4ADgANAA0ADQAOAA8ADwANAA0ADQANAA8A
DwAPAA8ADgAOAA4ADgAQABAAEAARABEAEQARABEAEQARABIAEgASABIAEwATABEAEQAR
ABEAEQARABEAEQARABEAEQARAA8ADwAPAA8ADwAPAA8ADgAOAA4ADgANAA0ADQANAAwA
DgAOAA0ADAAKAAoACgAKAAoACgAKAAkACQAJAAkACAAGAAYABgAGAAgABwAGAAYABgAG
AAYABgAFAAUABQAFAAMAAwADAAIABAAEAAQABAAEAAQABAAEAAEAAQABAAIABAAEAAQA
BAAEAAQAAwADAAUABQAFAAUAAwADAAMAAwADAAMAAwADAAMAAgACAAIAAgACAAMAAwAE
AAUABQAFAAcABwAJAAwADAAOAA0ADgASABQAFQAVABUAFAAUABQAFAAUABcAGQAaABoA
GAAVABMAEQAQAA4ADAALAAsACgAKAAkABgAFAAMAAQADAAMAAwACAAEAAAD///7//f/9
//3//f/9//3//f/9//v/+//7//r//P/8//z//f/7//v/+v/6//r/+v/5//n//P/8//z/
/P/6//v/+//7//3//f/9//3/+//7//v//P8AAAQADwAhADUASgBdAGoAdAB1AHgAhgCb
AK8AxwDIAJQALwDL/6L/mv+B/1r/Nf8d/yX/Q/9f/3n/lf+s/7//0P/f/+j/7//v/+//
7v/u/+//8P/w//H/8v/z//P/8//z//P/8v/y//L/8//z//T/9P/0//b/9v/2//b/9v/3
//j/+P/4//b/9v/2//X/9f/2//b/9//3//f/9//3//f/9//3//n/+f/5//n/+P/4//j/
9//5//n/+v/6//r/+v/6//r/+f/5//n/+f/7//v//P/8//r/+v/6//r/+v/6//v/+//7
//v//P/8//7//v//////////////AAAAAAAAAAAAAAAAAAAAAAAAAAAAAAAA/v/+//7/
/f/8//7//v/8//v/+//6//n/+P/5//j/9//3//j/9//3//X/9f/0//T/8//1//X/9f/1
//X/9f/1//X/+P/5//v/+//9//7///8AAAIAAwAEAAYABQAIAAgACgAIAAgACAAIAAkA
CQAJAAkACAAIAAgACQAJAAkACQAJAAcACAAIAAgABgAGAAYABgAGAAYABQAFAAUABgAH
AAcABQAFAAUABQAHAAcABwAHAAYABgAGAAYABgAGAAYABwAHAAcABwAHAAUABQAGAAYA
CAAIAAkACQAIAAcABgAFAAcABwAHAAcABwAHAAcABwAHAAcABwAHAAcABwAHAAYABgAG
AAYABQAFAAUABQAEAAQABAADAAIAAgACAAIAAgAAAAAAAAD///////////7/AAAAAAAA
AAAAAP///v/+//7//v/+//7//f/9//3//f/9//3//f/8//z//P/8//z//v/+//7//v/9
//3//f/+//z//P/8//z//P/8//v/+//9//3//f/9//3//f/9//3///////3//f/8//7/
/v/+//7//f/9//7///8BAAEAAwADAAUACAAIAAoACQAKAA4AEAARABEAEQAQABIAEgAS
ABIAEwAVABYAFgAUABEADwANAAwACgAIAAcABwAGAAYABQAEAAMAAQD///////////7/
/f/8//v/+v/5//n/+f/5//n/+f/5//n/+f/5//n/+P/6//r/+v/7//v/+//6//r/+v/6
//n/+f/8//z//P/8//v/+//6//n/+//7//v/+//7//v/+//8/wAABgAVACcAPQBUAGcA
dAB8AIEAjACeALUAzwDjANwAmgAtANn/uv+k/3n/UP8r/xn/Kf9D/1v/c/+N/6L/t//K
/9n/5v/v//H/8f/w//D/8f/y//L/8//0//X/9//3//f/9//4//j/+P/5//n/+v/6//r/
+v/6//r/+v/6//v//P/8//7//P/8//z/+//7//z//P/9//3//f/9//z/+//6//n/+//7
//v/+//6//r/+v/5//n/+f/6//r/+P/4//j/+P/7//v/+//7//v/+//8//z//P/8//z/
/P/8//z//f/9//3//f/+//7//P/8//3//f/9//3//f/+//7//v/+//7//v/+//7//v/+
//7//v/8//r/+v/5//j/+P/4//b/9f/1//T/8//y/+//7v/t/+3/7P/r/+v/6f/n/+b/
5v/l/+X/5f/l/+X/5//n/+f/5//m/+f/6f/p/+3/7v/v//D/8v/z//T/9v/3//r/+v/8
////AAABAAIAAwADAAMAAwAEAAQABAAFAAMAAwADAAMAAwAEAAQABAAEAAQABAAEAAQA
BAADAAMABQAGAAcABwAFAAUABQAFAAcABwAHAAcABgAGAAYABgAIAAgACAAJAAkACQAJ
AAkABwAHAAgACAAIAAgACQAJAAkACQAJAAkACwALAAsACwALAAsACwALAAsACwALAAsA
CwALAAsACgAIAAgACAAHAAcABwAHAAYABgAGAAUABAAEAAQABAAEAAIAAgACAAEAAwAD
AAMAAgAAAAAAAAAAAAIAAQAAAAAA/v/+//7//v/9//3//f/9//3//f/9//z//P/8//z/
/P/8//z//P/8//v/+//7//z//P/8//z//P/8//z/+//7//v/+//7//v/+//7//v/+//5
//n/+f/6//r/+v/6//r//f/9//7/////////AQABAAMABgAGAAgACQAKAA4AEAAPAA8A
DwAOAA4ADgAOAA4ADwARABIAEgAOAAsACQAHAAYABAACAAEAAQAAAAAA//8AAP///f/7
//v/+//7//r/9//2//X/9P/z//P/8//z//P/8//z//P/8//z//P/8v/y//L/8v/z//P/
8//y//L/8v/y//H/8f/y//L/8v/y//L/8//z//P/8//z//P/8//z//P/8//0//r/AgAR
ACMAOwBQAGEAbAB0AHUAfgCQAKUAuwDJALAAYgDz/6n/lv+E/1//OP8Z/w//J/9F/13/
ef+V/6r/u//K/9f/4P/l/+f/5//m/+b/5//o/+j/6f/q/+v/6//r/+v/6//s/+z/7P/t
/+3/7v/u/+7/7v/u/+7/7v/s/+3/7v/u//D/7v/u/+7/7//v//D/8P/v/+//7//v//H/
8f/x//H/7//v/+//7//w//D/8P/v/+//7//w//D/8P/w//D/8P/x//H/8f/x//H/8f/y
//L/8v/y//L/8v/0//T/9f/1//X/9f/2//b/9v/2//f/9//3//f/9//4//j/+P/4//j/
9v/2//b/9v/2//b/9v/0//b/9v/1//T/9P/0//L/8f/x//D/7//u/+3/7P/r/+v/6v/p
/+n/5//p/+j/6P/n/+f/5//n/+f/5//n/+f/5//q/+v/7f/t/+3/7v/v//D/8v/z//T/
9v/3//r/+v/8//3//v///wAAAAD///7//f/+//7//v////3//f/9//3//f/+//7//v/+
//7//v/+//7//v/9//3//P/8//z/+//9//3//f/9//3//f/9//3//v/+//7//v/+//7/
/v///////////////////wAAAAD+//7/////////////////////////////////////
//3//f/9//3//f/9//3//P/+//7//v/9//v/+//7//r//P/8//v/+v/4//j/+P/4//j/
+P/4//f/9//3//f/9v/2//b/9v/2//b/9f/0//T/9P/0//T/9P/z//P/8//z//X/9f/1
//T/9P/0//T/9P/0//T/9P/0//P/8//z//T/8v/y//L/8v/0//T/8//z//P/8//z//P/
8//z//P/8//z//P/8//z//H/8f/z//L/8v/y//L/8v/z//P/9P/1//X/9f/3//f/+//+
//7/AAADAAQACAAKAAsACwALAAoACgAKAAoACgALAA0ADgAOAAoABwAFAAMAAgAAAP7/
/f/7//r/+v/5//j/9//1//P/9f/1//X/9P/1//T/8//y//D/7//u/+3/7v/v//D/8f/z
//P/8//y//D/8P/w//H/7//v/+7/7v/u/+7/7f/t//D/8P/w//D/8P/x//H/8f/x//H/
8f/x//P/8//z//T/9v/+/w0AHwAzAEoAXwBuAHgAeQCAAJQArQDHANsA1gCcADEA0f+q
/5b/b/9C/x3/Cf8X/zX/Tf9l/4H/lv+r/77/z//e/+f/5//n/+b/5v/n/+j/6f/r/+3/
7//t/+3/7f/t/+7/7v/u/+//7//w//D/8P/w//D/8P/w//D/8f/y//L/8v/w//D/8P/x
//H/8v/y//H/8f/x//H/8f/x//H/8f/x//H/8f/x//D/8P/w/+//8f/x//L/8v/y//L/
8v/y//H/8f/x//H/8f/x//L/8v/z//T/9f/2//T/9P/1//X/9f/1//b/9v/4//j/+f/5
//n/+f/5//r/+v/6//r/+v/5//j/9//2//f/+P/5//j/9v/2//X/9P/0//T/8v/x//H/
8P/v/+7/6//q/+n/6f/q/+n/6f/n/+X/5P/k/+P/4//j/+P/4//j/+P/4//j/+T/5f/n
/+f/6f/q/+v/7P/w//H/8v/0//X/+P/4//r//f/+////AAADAAMAAwADAAQABAAEAAUA
BQAFAAUABQAHAAgACAAIAAgACAAIAAgACAAIAAcABwAHAAgACQAJAAkACQAJAAkACwAL
AAsACwAMAAwADAAMAAsACgAJAAkACwALAAsACwANAA0ADgAOAA4ADgAPAA8ADwAPAA8A
DwAPAA8ADwAPAA8ADwAPAA8ADwAPAA8ADwAPAA8ADwAOAA4ADgAOAA0ADwAPAA8ADgAO
AA4ADQAMAAwADAAMAAwADAAMAAwACwAJAAkACQAIAAgACAAIAAgACgAJAAgACAAIAAgA
CAAIAAcABwAHAAcABwAHAAcABgAEAAQABAAEAAYABgAGAAYABQAFAAUABgAEAAQABAAE
AAYABgAFAAUABQAFAAUABQAFAAUABQAFAAcABwAFAAQABAAEAAQABAAHAAcACAAJAAcA
BwAJAAkADQAQABAAEgARABIAFgAYABkAGQAZABgAGAAYABgAGAAZABsAHAAcABwAGQAX
ABUAFAASABAADwANAAwADAALAAwACwAJAAcABwAHAAcABgAFAAQAAwACAAEAAQABAAEA
AQABAAEAAQADAAMAAwACAAEAAAD/////AAABAAEAAgABAAAA/v/9//7//v/+//7/AAAB
AAEAAQD//////////wAAAQACAAQABAAKABMAIwA1AE4AZQB0AIAAhwCMAJoAswDPAO0A
+gDaAIMAFQDO/7L/kf9i/zX/E/8T/y3/S/9l/4H/nP+x/8T/1//k/+//8//z//L/8v/z
//T/9P/1//b/9//5//n/+f/5//r/+v/6//v/+//8//z//P/8//z//P/8//z//f/+//7/
/P/6//r/+v/9//3//v/+//v/+//7//v//f/9//3//f/9//3//f/9//7//v/+//3/+//7
//z//P/8//z//P/8/////////////f/9//7//v8AAAAAAAAAAAAAAAABAAEA/////wAA
AAACAAIAAwADAAEAAQABAAIABAAEAAQABAACAAIAAgACAAIAAgACAAAAAgACAAEAAAD+
//7//P/7//3//P/7//r/+P/2//T/8//0//P/8//x//H/8P/w/+//7v/t/+z/6//t/+3/
7f/t/+z/7f/v/+//8//0//X/9v/2//f/+P/6//v//v/+/wAAAgAEAAYACAAJAAkACQAJ
AAwADAAMAA0ADQANAA0ADQANAA4ADgAOABAAEAAQABAADgAOAA0ADQANAA4ADwAPAA8A
DwAPAA8ADwAPAA8ADwAQABAAEAAQABIAEgASABMAEwATABMAEwATABMAFAAUABQAFAAV
ABUAFwAXABcAFwAVABUAFQAVABUAFQAVABUAFwAXABcAFwAWABUAFAASABQAFAAUABMA
EQARABEAEAAQABAADwAOAA4ADgAOAA4ADgAOAA4ADQANAA0ADQAMAA4ADgAOAA4ADAAL
AAoACgAMAAwADAAMAAsACwALAAsACwALAAsACgAIAAgACAAIAAoACgAKAAoACQAJAAkA
CgAKAAoACgAKAAgACAAHAAcABwAHAAcABwAJAAkACQAJAAcABwAHAAcABwAHAAcABwAH
AAcACAAIAAgACAAIAAkACQAKAAsADQANAA8ADwAPABIAEgAUABcAGAAcAB4AHQAdAB0A
HAAeAB4AHgAeAB0AHwAgACAAHgAbABkAFwAYABYAFAATABMAEgASABEAEAAPAA0ACwAJ
AAkACQAIAAcABgAFAAQAAwADAAMAAwADAAMAAwADAAMAAwADAAIABAAEAAQABQADAAMA
AgACAAIAAgABAAEAAgACAAIAAgACAAMAAwADAAMAAwADAAMAAwADAAMABAAIAAoAEQAf
ADMASgBhAHQAgACFAIYAlACtAMkA5QD6AOoApQA1ANr/uv+f/3T/Q/8V/wn/If9B/1v/
ef+Y/7H/xP/X/+b/7//z//X/9P/0//X/9v/2//f/+P/5//n/+f/5//n//P/8//z//f/7
//z//P/8//z//P/8//z//v///wAAAAD+//z//P/8//////8AAAAA/f/9//3//f//////
/////////////////v/+//7//f//////AAAAAAAAAAAAAAAAAQABAAEAAQABAAEAAgAC
AAAAAAAAAAAAAQACAAQABQADAAMABAAEAAIAAgADAAMAAwADAAMABAAEAAQABAAEAAYA
BgAGAAYABgAGAAYABAACAAIAAQAAAAAAAAD+//3//f/8//v/+v/5//j/9//3//b/9f/1
//P/8//y//L/8f/x//H/8f/x/+//7//v/+//8v/z//X/9f/1//b/9//4//r/+//8//7/
//8CAAIABAAFAAYABwAIAAkACQAJAAkACgAKAAoACwALAAsACwALAAsADAAMAAwADAAM
AAwADAAOAA4ADQANAAsADAANAA0ADQANAA0ADQANAA0ADQANAA4ADgAOAA4ADgAOAA4A
DwAPAA8ADwAPAA0ADQAOAA4AEAAQABEAEQARABEAEQARABEAEQARABEADwAPAA8ADwAP
AA8ADwAPAA8ADwAPAA4ADAAMAAwACwANAA0ADQAMAAwADAALAAoACgAKAAoACgAKAAoA
CgAJAAcABwAHAAYABgAGAAYABgAIAAcABgAGAAYABgAGAAYABQAFAAUABQADAAMAAwAC
AAQABAAEAAQAAgACAAIAAgADAAMAAwAEAAIAAgACAAIAAgACAAEAAQABAAEAAQABAAEA
AQABAAEAAQABAAEAAQABAAEAAQABAP//////////AAAAAAAAAgACAAIAAgADAAMABAAF
AAMAAwAFAAUABwAKAAoADAAPABAAFAAWABkAGQAZABgAFgAWABYAFgAXABkAGgAaABgA
FQATABEAEAAOAAwACwAJAAgACAAHAAgABwAFAAMAAwADAAMAAgABAAAA///+//v/+//7
//v/+//7//v/+//7//v/+//6//r/+v/6//v/+//7//r/+v/6//r/+f/5//r/+v/6//r/
+P/5//n/+f/7//v/+//7//v/+//7//z//P8CAAkAFwArAEAAWQBqAHYAewB+AIgAnQC3
ANMA6ADaAJkAKQDM/6z/lf9q/zn/Df8B/xv/Of9V/3f/lP+t/8D/0f/g/+n/7f/v/+7/
7v/v//D/8P/x//L/8//z//P/8//z//T/9P/0//X/9f/2//b/9v/0//T/9P/0//T/9f/2
//b/+P/2//b/9v/3//f/+P/4//X/9f/1//X/9f/1//X/9f/1//X/9f/1//T/9P/0//P/
8//z//T/9P/2//b/9v/2//X/9f/1//X/9f/1//b/9v/2//b/9v/2//j/+P/5//n/+f/5
//r/+v/6//r/+//7//v/+//7//z//P/8//z//P/8//z//P/8//r/+v/6//j/+P/4//f/
9v/4//j/9v/1//X/9P/z//L/8//y//H/8f/u/+3/7f/r/+v/6v/q/+n/6f/p/+n/6f/n
/+f/5//n/+r/6//t/+3/7//w//H/8v/0//X/9v/4//n//P/8//7//f/+////AAADAAMA
AwADAAIAAgACAAMAAwADAAMAAwAFAAYABgAGAAQABAAEAAQABAAEAAMAAwADAAQABQAF
AAUABQAFAAUABwAHAAcABwAGAAYABgAGAAQABAAEAAUABQAFAAUABQAFAAUABgAGAAYA
BgAHAAcABQAFAAUABQAHAAcABwAHAAcABwAHAAcABwAHAAcABwAHAAcABwAGAAYABgAG
AAUABQAFAAUABAAEAAQAAwACAAQABAAEAAQAAgACAAIAAQABAAEAAQAAAAAAAAAAAAAA
AAD///7//v/+//7//v/+//3//f/9//3//f/9//3//P/+//7//v/+//z//P/8//z/+//7
//v//P/8//z//P/8//z//P/7//v/+//7//v/+//7//v/+//7//3//f/9//3/+//7//v/
+//5//n/+f/5//r//P/6//r/+v/6//3//f/+/////////wEAAQADAAYABgAIAAkACgAO
ABAAEQARABEAEAAQABAAEAAQABEAEwAUABQAFAARAA8ADQALAAgABQADAAMAAgACAAEA
AAD///3/+//7//v/+//6//n/+P/3//b/9//3//f/9//1//X/9f/1//X/9f/1//T/9P/0
//T/9f/1//X/9P/0//T/9P/z//P/9v/2//b/9v/2//f/9//3//f/9//3//f/9f/1//X/
9v/4//z/AwARACUAPABTAGYAcgB5AHwAhACZALEAyQDeANgAmwAvAMz/oP+L/2b/Of8T
/wH/E/8x/0v/af+I/5//tP/H/9b/4f/p/+v/6v/q/+v/7P/s/+3/7v/v/+//7//v/+//
8P/w//D/8f/x//L/8v/y//L/8v/y//L/8v/z//T/9P/0//L/8v/y//P/8//0//T/9f/1
//X/9f/z//P/8//z//X/9f/1//X/9P/0//T/8//z//P/9P/0//b/9v/2//b/9f/1//X/
9f/3//f/+P/4//b/9v/2//b/+P/4//n/+f/5//n/+v/6//r/+v/7//v/+f/5//n/+v/8
//z//P/8//z//P/8//z//v/+//7//P/6//r/+f/4//j/+P/2//X/9f/0//P/8v/z//L/
8f/x//D/7//v/+3/6//q/+r/6f/p/+n/6f/p/+v/6//r/+v/6v/r/+3/7f/x//L/8//0
//T/9f/2//j/+//+//7/AAADAAQABQAGAAcABwAHAAcACgAKAAoACwALAAsACwALAA0A
DgAOAA4ADAAMAAwADAAMAAwACwALAAsADAANAA0ADQANAA0ADQAPAA8ADwAPABAAEAAQ
ABAAEAAQABAAEQATABMAEwATABIAEQARABAAEgASABMAEwATABMAEwATABEAEQARABEA
EwATABMAEwATABMAEwATABUAFQAVABQAFAAUABQAEwATABMAEwASABIAEgARABAAEAAQ
ABAAEAAQABAAEAAPAA8ADwAPAA4ADgAOAA4ADgAOAA0ADAAMAAwADAAMAAwADQANAA0A
DQANAA0ADQAMAAoACgAKAAoACwAMAA0ADgALAAsACwAMAAwADAAMAAwADAAMAAsACwAL
AAsACwALAAsACwALAAsACwALAAsACwALAAsADAAMAAwADAAMAA0ADQAOAA8ADwAPABEA
EQATABYAFgAYABoAHAAhACQAIwAjACMAIgAgACAAIAAgACIAJQAnACgAJQAhAB4AGwAc
ABoAGAAXABkAGAAYABcAEwARAA4ACwAMAA0ADgAOAA0ADAALAAoACQAJAAkACQAJAAkA
CQAJAAkACQAJAAgACAAIAAgACQALAAsACgAKAAgACAAHAAcACAAIAAgACAAIAAkACQAJ
AAcABwAHAAcACQAJAAkACgAMABIAIQA1AEkAYABzAIAAigCPAJgAsADLAOcABQEGAdQA
bQD//8j/sP+J/1r/K/8P/x3/O/9V/3H/j/+o/7v/0P/j/+7/9//5//v//P/8//3//v/+
////AAABAAEAAQABAAEAAAAAAAAAAQADAAQABAAEAAQABAAEAAQAAgADAAQABAAGAAQA
BAAEAAMAAwAEAAQABQAFAAUABQAFAAUABQAFAAUABQAFAAUABAAEAAQAAwADAAMABAAE
AAYABgAGAAYABQAFAAUABQAHAAcACAAIAAYABgAGAAYABAAEAAUABQAIAAkACwAMAAsA
CgAKAAkACQAJAAkACgAKAAoACgAKAAoACgAKAAoADAAMAAwACgAIAAgABwAGAAYABgAE
AAMAAwACAAEAAAD9//z/+//7//r/+f/5//f/9//2//b/9f/1//X/9f/1//P/8//z//P/
9P/1//f/9//7//z//f/+/wAAAQACAAQABQAIAAgACgANAA4ADwAQABEAEQARABEAFAAU
ABQAFQAXABcAFwAXABcAGAAYABgAGAAYABgAGAAYABgAFwAXABcAGAAZABkAGQAZABkA
GQAbABsAGwAbABwAHAAcABwAGgAaABoAGwAbABsAGwAbABsAGwAcABwAHgAeAB8AHwAd
AB0AHQAdAB8AHwAfAB8AHwAfAB8AHwAfAB8AHwAfAB8AHwAfAB4AHgAeAB4AHQAdAB0A
HQAcAB0AHgAeAB4AHQAcABsAGgAaABoAGgAZABsAGwAbABoAGAAYABgAGAAYABcAFgAW
ABQAFAAUABQAEwATABMAEwATABMAEwASABIAEgASABIAEgASABIAEgARABEAEQASABQA
FAAUABQAEgASABEAEQARABEAEQARABMAEwATABMAEQARABEAEQATABMAFQATABIAFAAU
ABQAFAAVABUAFgAXABcAFwAZABkAGwAeAB4AIAAhACIAJgAoACcAJwAnACYAKAAoACgA
KAApACsALAAsACgAJQAjACEAIgAgAB4AHQAfAB4AHgAdABwAGwAZABcAFQAVABUAFAAV
ABQAEwASAA8ADwAPAA8ADQANAA0ADQAPAA8ADwAOABAAEAAQABEADwAPAA4ADgAQABAA
DwAPABAAEAAQABAAEAARABEAEQARABEAEQARABEAEQARABIAFgAcACkAOQBNAGQAeQCK
AJIAkwCYALAAywDlAAEBCAHcAHkACwDO/7r/l/9o/zX/F/8f/z//Xf99/5v/tv/L/97/
7f/6/wMAAwADAAYABgAHAAgABgAHAAgACQALAAsACwALAAwADAAMAA0ACwAMAAwADAAO
AA4ADgAOAA4ADwAQABAAEAAOAA4ADgAPAA8AEAAQAA8ADwAPAA8ADwAPAA8ADwAPAA8A
DwAPAA4ADgAOAA0ADgAPABEAEgAQABAAEAAQABEAEQARABEAEQARABIAEgASABIAEgAS
ABQAFAAVABUAEwATABQAFAAUABQAFQAVABMAEwATABQAFgAWABYAFgAWABYAFgAWABQA
FAAUABIAFAAUABMAEgAQABAADgANAA8ADgANAAwADQAMAAsACwAIAAcABwAFAAUABAAE
AAMAAQABAAEAAQADAAMAAwADAAQABQAHAAcABwAIAAkACgAOAA8AEAASABMAFgAWABgA
FwAYABkAGgAdAB0AHQAdAB4AHgAeAB8AHwAfAB8AHwAdAB4AHgAeACAAIAAgACAAIgAi
ACEAIQAfACAAIQAhACEAIQAhACEAIQAhACEAIQAiACIAIgAiACQAJAAkACUAIwAjACMA
IwAlACUAJgAmACQAJAAlACUAJQAlACUAJQAnACcAJwAnACUAJQAlACUAJQAlACUAJQAl
ACUAJQAkACQAJAAkACMAJQAlACUAJAAkACQAIwAiACQAJAAkACQAIgAiACIAIQAhACEA
IQAgACAAIAAgACAAIgAhACAAIAAgACAAIAAgAB8AHwAfAB8AHQAdAB0AHAAeAB4AHgAe
ABwAHAAcABwAHQAdAB0AHgAeAB4AHgAeABwAHAAbABsAGwAbABsAGwAbABsAGwAbABsA
GwAbABsAGwAbABsAGwAbABsAGwAbABwAHAAcAB0AGwAdAB8AIAAfACAAIQAiACIAIwAk
ACUAJwAqACwALAAvADAAMQAyADQANAA0ADQANAA0ADQANAA2ADYANgA2ADMAMgAxADAA
LwAuAC0ALAArACoAKQAoACcAJgAlACQAIwAiACEAIAAeAB4AHgAeABwAHAAcABwAGgAa
ABoAGgAaABoAGgAaABoAGgAaABoAGgAaABoAGgAaABoAGgAaABoAGgAaABoAHAAcABwA
HAAcAA==
         </WaveFormData>
      </LeadData>
      <LeadData>
         <LeadByteCountTotal>10000</LeadByteCountTotal>
         <LeadTimeOffset>0</LeadTimeOffset>
         <LeadSampleCountTotal>5000</LeadSampleCountTotal>
         <LeadAmplitudeUnitsPerBit>4.88</LeadAmplitudeUnitsPerBit>
         <LeadAmplitudeUnits>��V</LeadAmplitudeUnits>
         <LeadHighLimit>2147483647</LeadHighLimit>
         <LeadLowLimit>268435456</LeadLowLimit>
         <LeadID>V5</LeadID>
         <LeadOffsetFirstSample>0</LeadOffsetFirstSample>
         <FirstSampleBaseline>0</FirstSampleBaseline>
         <LeadSampleSize>2</LeadSampleSize>
         <LeadOff>FALSE</LeadOff>
         <BaselineSway>FALSE</BaselineSway>
         <ExcessiveACNoise>FALSE</ExcessiveACNoise>
         <MuscleNoise>FALSE</MuscleNoise>
         <LeadDataCRC32>3473968972</LeadDataCRC32>
         <WaveFormData>
AgACAAIAAgAAAAAAAAAAAAAAAAAAAAAAAAAAAAAAAAAAAAAAAAAAAAAAAAAAAAAA/v/+
//7//v/+//7//v/+//7//v/+//7//v/+//7//v/+//7//////wEAAQABAAEABAAGAAcA
CAAHAAgACQALAA0ADwAQABAAEAAQABAAEAAPAA8ADwARABIAEwATABMAEAAOAA4ADQAN
AA0ADAALAAgABwAGAAQABAACAAIAAQD///7//f/8//v/+v/6//n/+f/5//n/+f/5//n/
+f/5//j/+P/4//j/+P/4//j/+P/4//f/9//3//n/+f/5//r/+P/4//j/+P/7//v/+//7
//v/+//7//v/+//7//z//v8BAAUADgAcACwAOQBHAFcAbwCUALwA7AAbATQBGQG+AFAA
FgAIAOz/wv+e/4H/ef+E/5P/ov+0/8L/z//b/+X/6//w//D/7v/u/+3/7f/u//D/8P/x
//H/7//v/+//7//x//H/8f/x//L/8v/y//L/8P/w/+//7//y//L/8//z//H/8f/x//H/
8f/x//H/8f/z//P/8//z//H/8f/x//H/8f/x//H/8f/z//P/8//z//P/8//z//P/8f/x
//H/8f/x//H/8f/x//P/8//z//T/9P/0//T/9P/0//T/9P/0//X/9f/1//b/9v/2//b/
9v/2//f/9//3//j/+P/4//j/+P/5//n/+f/6//r/+v/5//n/+f/5//j/+P/4//n/+f/3
//f/9//3//b/9v/2//b/+P/4//j/+P/2//b/9v/2//b/9v/3//f/+f/6//r/+//7//3/
/v/+/wAAAgACAAIAAQABAAMAAwAEAAUABgAGAAcABwAHAAcABwAHAAcABwAHAAcABwAH
AAUABQAEAAQABgAGAAYABgAGAAYABgAFAAUABQAFAAUABQAFAAYABgAFAAUABQAFAAUA
BQAFAAUABgAGAAYABgAFAAUABQAGAAYABgAHAAcABQAFAAYABgAIAAgACAAIAAgACAAI
AAgABwAHAAcABwAHAAgACAAIAAgABwAHAAcABwAHAAcABwAFAAUABQAEAAQABAAEAAQA
BgAFAAQAAwADAAMAAwADAAMAAwADAAMAAwADAAMAAgAAAAAAAAAAAAAAAAAAAAAAAAAA
AP///v8AAAAAAAAAAP7//v/+//7/AAAAAAAAAAAAAAEAAQAAAP7//v/9//3/////////
AAAAAAAA///////////////////////////////////+/wAAAAAAAAAAAAAAAAEAAQAD
AAMAAwADAAQABgAHAAgACQAKAAkACwANAA8AEAAQABAAEAAQABAAEQARABEAEwATABMA
EgARABAADgAOAA0ACwALAAwACwAKAAkABgAEAAIAAAACAAEAAQAAAP///v/9//z//P/7
//v/+//7//v/+//7//n/+f/4//j/+P/4//j/+P/4//j/+P/3//f/9//3//f/9//4//j/
+P/4//j/+f/5//n/+f/5//n/+f/5//n/+f/6//7/BQANABYAJAAyAD8ASwBVAGkAiACs
ANQA/QAQAe0AkgAsAPz/9v/i/77/oP+J/4P/kP+f/67/vv/O/9n/4//r//H/9P/0//L/
8P/v/+//8P/y//L/8//z//H/8f/x//H/8f/x//H/8f/y//L/8v/y//L/8v/x//H/8v/y
//P/8//x//H/8f/x//P/8//z//P/8//z//P/8//z//P/8//z//X/9f/1//X/8//z//P/
8//z//P/8//z//P/8//z//P/8//z//P/8//z//P/8//0//L/8v/y//L/8v/y//L/8v/1
//X/9f/2//j/+P/4//j/+v/7//v/+//6//r/+v/6//j/+f/5//n/+v/6//r/+f/7//v/
+//6//r/+v/7//v/+f/5//n/+f/6//r/+v/6//z//P/8//z//P/8//z//P/8//z//f/9
//3//v/+//////8BAAIAAgAEAAYABgAGAAkACQALAAsADAANAA4ADgAOAA0ADAALAAsA
CwALAAsACQAJAAkACQAJAAkACAAIAAYABgAGAAYABgAGAAYABQAFAAUABQAFAAUABQAG
AAYABQAFAAUABQAHAAcABwAHAAYABgAGAAYABwAHAAcACAAIAAgACQAJAAcABwAIAAgA
CAAIAAgACAAIAAgACAAIAAkACQAJAAkACQAKAAoACgAIAAcABwAHAAkACQAJAAkABwAH
AAcABgAGAAYABgAGAAYABQAEAAMAAwADAAMAAwABAAEAAQABAAEAAQABAAAAAQACAAMA
BAAEAAQABAAEAAIAAgABAAAAAAAAAAAAAAAAAAAAAAAAAAAAAAAAAAAAAAABAAEAAAAA
AAAA//////3//f/9//7/AAAAAP///////////////////////////////////v/+//7/
/v/+//7//////wEAAQD/////AAACAAUABgAHAAgACQALAA0ADwAQABAAEAAQABAAEAAR
ABEAEwAVABUAFQASABEAEAAOAA4ADQALAAsACgAJAAgABwAGAAQAAgAAAAIAAQABAAAA
/f/8//v/+v/6//n/+f/5//v/+//7//v/+f/5//j/+P/6//r/+v/6//r/+v/6//n/+f/5
//n/+f/7//z//P/8//v/+v/6//n/+f/5//n/+f/7//v/+//7//r//v8FAA0AGAAoADgA
RQBTAGMAfwCkAM4A/AAnATIB/wCSAC4ABgD2/9T/rv+O/3n/ef+G/5X/pP+0/8L/z//d
/+X/6//w//D/8P/u/+3/7f/u//D/8P/x//H/8f/x//H/8f/x//H/8f/x//L/8v/y//L/
8P/w/+//7//y//L/8//z//P/8//z//P/8//z//P/8//1//X/9f/1//P/8//z//P/8//z
//P/8//1//X/9f/1//P/8//z//P/8//z//P/8//z//P/8//z//P/8//z//T/9P/0//T/
9P/0//T/9P/0//f/9//3//j/9v/2//b/9v/2//f/9//3//r/+v/6//r/+v/7//v/+//6
//r/+v/5//n/+f/5//j/+P/4//n/+f/3//f/9//3//b/9v/2//b/9v/2//b/9v/2//b/
9v/2//b/9v/3//f/+f/6//r/+//5//v//P/8//7/AAAAAAAA/////wEAAQAEAAUABgAG
AAcABwAHAAcABQAFAAUABQAFAAUABQAFAAUABQAEAAQAAgACAAIAAgAEAAQABAADAAMA
AwADAAMABQAFAAYABgADAAMAAwADAAUABQAFAAUABAAEAAQABAAFAAUABQAGAAYABgAH
AAcABQAFAAYABgAGAAYABgAGAAgACAAIAAgACQAJAAkACQAJAAoACgAKAAoACQAJAAkA
CQAJAAkACQAHAAcABwAGAAYABgAGAAYACAAHAAYABQADAAMAAwADAAMAAwADAAMABQAF
AAUABAACAAIAAgACAAQABAAEAAQAAgACAAEAAAAAAAAAAAAAAAIAAgACAAIAAAAAAAAA
AAAAAAEAAQAAAAIAAgABAAEA////////AAAAAAAA////////////////////////////
/////f/+/wAAAAAAAAAAAQABAAMAAwABAAEAAgAEAAYACAAKAAwACwANAA8AEQASABIA
EgASABIAEgATABMAEQATABMAEwASABEAEAAOAAwACwAJAAkACgAJAAgABwAIAAYABAAC
AAIAAQABAAAA/f/8//v/+v/6//n/+f/5//v/+//7//v/+//7//r/+v/6//r/+v/6//j/
+P/4//f/9//3//f/9//3//j/+P/4//j/+P/5//n/9//3//f/9//5//n/+f/5//z/AgAJ
ABEAHAAsADwASQBVAGUAfwCkAMwA9gAZARQBzwBgAA4A+v/s/8r/pv+K/3v/g/+S/6H/
sv/A/87/2f/j/+n/7f/w//D/7v/w/+//7//w/+7/7v/v/+//8f/x//H/8f/x//H/8f/x
//D/8P/w//D/8v/y//H/8f/w//D/8f/x//H/8f/x//H/8//z//P/8//z//P/8//z//P/
8//z//P/8f/x//H/8f/x//H/8f/x//H/8f/x//H/8f/x//H/8f/x//H/8f/x//H/8f/x
//L/8v/y//L/8v/y//L/8v/y//P/8//z//T/9v/2//b/9v/0//X/9f/1//b/9v/2//b/
9v/3//f/9//4//j/+P/3//f/9//3//b/9v/2//f/9//3//f/9//3//b/9v/2//b/9v/2
//b/9v/2//b/9v/2//b/9v/3//f/+f/6//r/+//7//3//v/+//z//v/+//7//////wEA
AQACAAMABAAEAAUABQAFAAUAAwADAAMAAwAFAAUABQAFAAUABQAEAAQAAgACAAIAAgAC
AAIAAgABAAEAAQABAAEAAQABAAIAAgABAAEAAQABAAEAAQABAAEAAgACAAIAAgABAAEA
AQACAAIAAgADAAMAAwADAAQABAACAAIAAgACAAQABAAEAAQAAwADAAMAAwAFAAYABgAG
AAYABQAFAAUABQAFAAUABQAFAAUABQAEAAIAAgACAAIABAADAAIAAQADAAMAAwADAAEA
AQABAAEA/////////v8AAAAAAAAAAAAAAAAAAAAAAAAAAP///v/+//7//v/+//7//v/+
//7//P/8//z//P/8//3//f/8//7//v/9//3//f/9//3//v8AAAAA//////3//f/9//3/
///////////////////+//7////+//7//P/8//z//P//////AQABAAEAAQACAAQABQAG
AAcACAALAA0ADwARABIAEgASABIAEAAQABEAEQARABMAEwATABAADwAOAAwADAALAAkA
CQAIAAcABgAFAAQAAgAAAP7//v/9//3//P/7//r/+f/4//b/9f/1//X/9//3//f/9//3
//f/9v/2//b/9v/2//b/9v/2//b/9f/1//X/9f/1//X/9v/2//b/9v/2//f/9//5//n/
+f/5//n/+f/5//n/+P/8/wMADQAWACQANgBFAFMAYwB9AKQAzgD+AC0BPAERAaYAOAAE
APL/1P+s/4z/d/93/4L/j/+g/7L/vv/L/9f/4//r/+7/7v/s/+z/6//r/+z/7v/u/+//
7//t/+3/7f/t/+v/6//r/+v/7v/u/+7/7v/u/+7/7f/t/+7/7v/v/+//8f/x//H/8f/v
/+//7//v/+//7//v/+//7f/t/+3/7f/v/+//7//v/+//7//v/+//7//v/+//7//v/+//
7//v/+3/7f/t/+3/7f/t/+3/7v/v//D/8f/y//D/8P/w//D/7//v/+//8P/y//L/8v/y
//D/8f/x//H/8v/y//L/8v/y//P/8//z//b/9v/2//X/8//z//P/8v/w//D/8f/x//P/
8//z//P/8v/y//L/8v/y//L/8v/y//H/8P/v/+7/8P/w//H/8f/z//T/9P/1//T/9f/1
//T/9v/4//j/+P/5//n/+//7//z//f/+//7///////////8BAAEAAQABAAMAAwADAAMA
AQABAAAAAAAAAAAAAAAAAAIAAgACAAEAAQABAAEAAQD/////AAAAAAEAAQABAAEA////
//////8AAAAAAAAAAP///////wAAAgACAAMAAwAFAAUABgAGAAQABAAEAAQABgAGAAYA
BgAHAAcABwAHAAcACAAIAAgACAAHAAcABwAHAAcABwAHAAUABQAFAAQABAAEAAQABAAF
AAUABQAFAAUABQAFAAUAAwADAAMAAwADAAMAAwACAAIAAgACAAIAAgACAAIAAgAEAAQA
AwACAAIAAgACAAIAAAAAAAAAAAAAAAAAAAAAAAAAAQABAAAAAgACAAEAAQD///////8A
AAAAAAD///////////////8BAAEAAQABAAMAAwABAAAAAAAAAAAAAAABAAEAAwADAAUA
BQAGAAgABwAIAAkACgALAA0ADwARABIAEgASABIAEAAQABEAEQARABMAEwATABMAEwAT
ABIAEAAPAA0ADQAMAAsACgAJAAgABgAEAAIAAgABAAEAAAABAAAA///+//z/+//7//v/
+//7//v/+//7//v/+v/6//j/+P/4//j/+f/6//v/+//5//n/+f/5//v//P/8//z//P/8
//3//f/8//v/+v/5//r/+//8//3//v8AAAMABwAOABwALAA7AEsAXQB1AJgAwADyACkB
TgFBAfQAegAkAAYA7v/E/5z/ff9x/3j/if+c/67/vP/J/9X/4f/n/+7/8P/u/+7/7f/t
/+7/7v/u/+//7//x//H/8f/x//H/8f/x//H/8v/y//L/8v/y//L/8f/x//L/8v/z//P/
8f/x//H/8f/x//H/8f/x//H/8f/x//H/7//v/+//7//w//H/8v/z//P/8//z//P/8f/x
//H/8f/v/+//7//v//H/8f/x//H/8f/x//H/8v/w//D/8P/w//D/8P/w//D/8//z//P/
9P/2//b/9v/2//T/9f/1//X/+P/4//j/+P/2//f/9//3//j/+P/4//f/9f/1//X/9P/2
//b/9//3//n/+f/5//n/9v/2//b/9v/4//j/+P/4//j/+P/4//j/9v/2//f/9//3//j/
+P/5//f/+f/6//r//P/+//7//v/9//3//////wAAAQACAAIABQAFAAUABQAFAAUABQAF
AAcABwAHAAcABQAFAAQABAAEAAQABAAEAAQABAAEAAMAAwADAAMAAwADAAMABAAEAAMA
AwADAAMAAwADAAMAAwAEAAQABAAEAAMAAwADAAQABAAEAAUABQAFAAUABgAGAAQABAAE
AAQABgAGAAYABgAHAAcABwAHAAcACAAIAAgACAAHAAcABwAFAAUABQAFAAYABwAIAAgA
BgAGAAYABgAIAAcABgAFAAUABQAFAAUAAwADAAMAAwADAAMAAwACAAIAAgACAAIAAgAC
AAIAAgACAAIAAQAAAP7//v/+//7///8AAAEAAgABAAAA///+//7///////7/AAAAAP//
///9//3//f/+//7//v/9//3///////////8BAAEAAQABAAEAAQABAAAA/////////v8A
AAAAAAAAAAAAAAAAAP////8BAAEAAQABAAIABAAHAAgACQAKAAkACwANAA8AEAAQABAA
EAASABIAEwATABEAEwATABMAFAATABIAEAASABEADwAPAAwACwAKAAkACgAIAAYABAAD
AAEAAAD+//3//P/7//r//P/7//v/+//5//n/+f/5//n/+f/4//j/+f/6//v//P/6//r/
+v/5//n/+f/5//n/+f/6//r/+v/6//r/+//7//v/+//7//v/+//7//v/+//+//7///8D
AAoAFgAoADcARQBXAGsAjAC4AOoAHwFMAU8BFgGgADgAEAD8/9b/qv+H/3P/dP+D/5T/
qP+6/8n/1f/f/+n/7v/w/+7/7v/t/+3/7v/u/+7/7//v/+//7//v/+//8f/x//H/8f/w
//D/8P/w//L/8v/x//H/8v/y//P/8//x//H/8f/x//H/8f/x//H/8//z//P/8//1//X/
9f/1//X/9f/1//X/8//z//P/8//1//X/9f/1//f/9//3//f/9f/1//X/9f/z//P/8//0
//T/9P/0//T/9v/2//b/9v/1//X/9f/2//b/9v/2//b/9v/3//f/9//4//j/+P/4//r/
+//7//v/+v/6//r/+f/7//v/+//6//r/+v/7//v/+//7//v/+//8//z//P/8//r/+v/6
//r//P/8//z//P/8//z//f/9//v//P/8//3//f///wAAAAAAAAIAAgACAAMAAwAFAAUA
BAAFAAYABgAHAAcABwAHAAkACQAJAAkABwAHAAcABwAHAAcABgAGAAgACAAIAAgACAAI
AAgABwAHAAcABwAHAAUABQAGAAYABQAFAAUABQAHAAcABwAHAAYABgAGAAYABwAHAAcA
CAAIAAgACQAJAAcABwAIAAgACAAIAAgACAAIAAgACAAIAAsACwALAAsACQAKAAoACgAK
AAkACQAJAAkACQAJAAkABwAHAAcABgAIAAgACAAIAAgABwAGAAUABwAHAAcABwAJAAkA
CQAJAAgABwAGAAQABgAGAAYABgAEAAQABAAEAAYABgAFAAQABgAGAAYABgAEAAQABAAE
AAQABAAEAAQAAgADAAMAAgACAAIAAQABAAMAAwADAAQAAgACAAEAAQADAAMAAwADAAMA
AwADAAMAAwADAAMAAgACAAMABAAEAAMAAgABAAAAAgADAAQABAAEAAQABAADAAMABQAF
AAUABQAGAAgACwAMAA0ADgAPABEAEwAVABgAGAAYABgAFgAWABcAFwAZABsAGwAbABgA
FwAWABQAEgARAA8ADwAQAA8ADgANAA4ADAAKAAgABgAFAAUABAADAAIAAQAAAAAA////
/////f/9//3//f/9//3//P/8//7//v/+//7//v/+//7//f/9//3//f/9//3//v/+//7/
/P/8//3//f/9//3//f/9//3//f/9//3//v8AAAUACQAQABwALgA9AEkAWQBtAIwAtgDm
ABkBRAFJARIBoAA2ABAA/v/Y/6z/i/93/3r/h/+a/67/wv/P/9n/5f/t//L/9P/0//L/
8f/x//L/8v/y//P/8//z//P/8//z//P/8//z//P/9P/0//T/9P/0//T/8//z//T/9P/1
//X/9f/1//X/9f/3//f/9//3//X/9f/1//X/9f/1//X/9f/1//X/9f/1//P/8//z//P/
8//z//P/8//1//X/9f/1//X/9f/1//X/9f/1//X/9v/2//b/9v/2//b/9v/2//b/9//3
//f/+P/4//j/+P/4//j/+f/5//n/+v/6//r/+v/6//v/+//7//z//P/8//v/+//7//v/
+v/6//r/+//7//v/+//7//v//P/8//z//P/6//r/+v/6//r/+v/6//r//P/8//3//f/7
//z//P/9//3///8AAAAAAAACAAIAAgADAAMABQAFAAYABwAIAAgACQAJAAkACQAJAAkA
CQAJAAkACQAJAAkACwALAAoACgAKAAoACgAKAAgACAAIAAcACQAJAAkACQAHAAcACAAI
AAkACQAJAAkACQAJAAkACQAIAAgACAAIAAkACQAJAAoACgAKAAsACwAJAAkACgAKAAoA
CgAKAAoACgAKAAoACgALAAsACwALAAkACgAKAAoADAALAAsACwALAAsACwALAA0ADQAN
AAwADAAMAAwADAAKAAkACAAHAAcABwAHAAcACQAJAAkACQAHAAcABwAGAAgACAAIAAgA
BgAGAAYABgAGAAYABQAEAAYABgAGAAYABgAGAAYABgAIAAgACAAIAAYABwAHAAYABAAE
AAMAAwAFAAUABQAGAAQABAADAAMAAwADAAMAAwADAAMAAwADAAUABQAFAAQABAAFAAYA
BgAEAAQABAAEAAQABAAEAAQABAAEAAUABQAHAAcACQAJAAoADAALAAwADQAOABEAEwAV
ABcAGgAaABoAGgAYABgAGQAZABsAHQAdAB0AHAAbABoAGAAWABUAEwATABIAEQAQAA8A
DgAMAAoACAAGAAUABQAEAAUABAADAAIAAAD///////8BAAEAAQABAP/////+//7//v/+
//7//v8AAAAAAAD///////////////8AAAAAAAD+//7/////////////////////////
//8AAAIABwANABYAIAAwAD8ATQBbAG0AiACyAN4ADwE+AUsBHAGwAD4ADAD6/9r/sv+P
/3n/ev+H/5j/qv++/8v/1//j/+3/9P/2//b/9v/1//X/9v/2//b/9//3//f/9//3//f/
9f/1//X/9f/2//b/9v/2//b/9v/1//X/+P/4//n/+f/3//f/9//3//n/+f/5//n/+f/5
//n/+f/3//f/9//3//n/+f/5//n/9//3//f/9//3//f/9//3//f/9//3//f/9//3//f/
9//5//n/+f/6//z//P/8//z/+v/6//r/+v/7//v/+//8//r/+v/6//r/+v/7//v/+//8
//z//P/8//z//f/9//3//v/+//7//f/7//v/+//6//r/+v/7//v//f/9//3//f/8//z/
/P/8//z//P/8//z/+v/6//r/+v/8//z//f/9//3//v/+/////f///wAAAAAAAAIAAgAC
AAEAAQADAAMABQAHAAkACgALAAsACwALAAsACwALAAsADQANAA0ADQANAA0ADAAMAA4A
DgAOAA4ADQAMAAsACQAHAAcABwAHAAkACQAKAAoACwALAAsACwALAAsACwALAAoACgAK
AAoACQAJAAkACgAKAAoACwALAAkACQAKAAoADAAMAAwADAAMAAwADAAMAA0ADQANAA0A
DQAOAA4ADgAOAA0ADQANAA0ADQANAA0ADQANAA0ADAAMAAwADAAMAAwACwAKAAkACwAL
AAsACwALAAsACwALAAsACwALAAoACAAIAAgACAAIAAgACAAIAAoACgAJAAgACAAIAAgA
CAAGAAYABgAGAAYABgAGAAYACAAJAAkACAAGAAYABQAFAAcABwAHAAgABgAGAAUABQAH
AAcABwAHAAcABwAHAAcABQAFAAUABAAGAAcACAAGAAYABgAGAAkACQALAAsACwALAAwA
DgANAA4ADwAQABEAEwAVABcAFgAWABYAFgAYABgAGQAZABsAHQAdAB0AGwAZABcAFAAW
ABUAEwATABIAEQAQAA8ADAAKAAgABgAIAAcABwAGAAMAAgABAAAAAAD/////////////
//////3//f/8//z//P/8//z//P/+//7//v/9//v/+//7//v//f/+//7//v/+//7/////
//3//f/9//3//f/9//3//f/+/wAABQANABYAJAA0AEUAVwBpAIUArgDeABQBSQFgAT8B
2ABeABgAAADe/7T/jv91/2//fP+L/57/sP/A/83/2//l/+3/8v/y//D/8P/v/+//8P/w
//D/8f/x//H/8f/x//H/8f/x//H/8f/y//L/8v/y//L/8v/x//H/8v/y//P/8//x//H/
8f/x//P/8//z//P/9f/1//X/9f/z//P/8//z//P/8//z//P/8f/x//H/8f/x//H/8f/x
//H/8f/x//H/8f/x//H/8f/x//H/8f/y//D/8P/w//D/8v/y//L/8v/1//X/9f/2//T/
9P/0//T/9v/3//f/9//2//b/9v/2//j/+f/5//n/+v/6//r/+f/5//n/+f/4//j/+P/5
//n/9//3//f/9//2//b/9v/2//b/9v/2//b/+P/4//j/+P/4//j/+f/5//f/+P/4//n/
9//5//r/+v/8//7//v/+//3//f//////AAABAAIAAgADAAMAAwADAAMAAwADAAMABQAF
AAUABQADAAMAAgACAAQABAAEAAQABgAGAAYABQADAAMAAwADAAMAAwAEAAQAAQABAAEA
AQABAAEAAQABAAIAAgACAAIAAQABAAEAAgACAAIAAwADAAUABQAGAAYABgAGAAYABgAG
AAYABgAGAAcABwAHAAcACQAKAAoACgAKAAkACQAJAAkACQAJAAkACQAJAAkACAAIAAgA
CAAIAAoACQAIAAcABgAFAAQAAwAFAAUABQAFAAcABwAHAAYABgAGAAYABgAGAAYABgAG
AAQABAADAAIABAAEAAQABAAEAAQABAAEAAIAAgACAAIAAgADAAMAAgAEAAQAAwADAAUA
BQAFAAYABgAGAAUABQADAAMAAwADAAMAAwADAAMAAwADAAMAAgAEAAUABAAEAAQABgAG
AAYABgAFAAUABwAHAAkACQAKAAwACwAMAA0ADgARABMAFQAXABcAFgAVABQAFgAWABcA
FwAZABsAGwAbABgAFwAWABQAFgAVABMAEwASABEAEAAPAA4ADAAKAAgACAAHAAcABgAF
AAQAAwACAAQAAwADAAMAAQABAAEAAQABAAEAAAAAAAIAAgACAAIABAAEAAQAAwADAAMA
AwADAAEAAgACAAIABAAEAAUABQAFAAUABQAFAAUABQAFAAUACAAKAA0AEwAaACoAOgBJ
AFkAaQCDAKwA3AAQAUMBXAFBAeQAbAAmABIA9v/K/6D/g/99/4b/mf+s/8D/0P/d/+n/
8//5//7//v/8//7//f/9//7//v/+/////////////////wEAAQABAAEAAAAAAAAAAAAC
AAIAAQABAAAAAAABAAEAAQABAAEAAQABAAEAAQABAAEAAQABAAEAAQABAAEAAQABAAEA
AQABAAEAAQABAAEAAwADAAMAAwABAAEAAQABAAMAAwADAAMAAQABAAEAAgACAAIAAgAC
AAQABAAEAAQAAwADAAMABAAEAAQABAAEAAQABQAFAAUACAAIAAgACAAKAAsACwALAAsA
CgAJAAcACAAJAAoACgAKAAoACwALAAsACwALAAsADAAMAAwADAALAAoACQAIAAoACgAK
AAoACAAIAAkACQALAAwADAANAA8AEQASABIAEAASABIAEgATABMAFQAVABYAFwAYABgA
FwAXABcAFwAZABkAGQAZABcAFwAXABcAGQAZABgAGAAYABgAGAAYABgAGAAYABcAGQAZ
ABkAGQAXABcAGAAYABkAGQAZABkAFwAXABcAFwAYABgAGAAYABkAGQAZABoAGgAaABsA
GwAbABsAHAAcABoAGgAaABoAGgAaABoAGgAdAB0AHQAdAB0AHgAeAB4AHgAdAB0AHQAd
AB0AHQAdAB0AHQAdABwAHgAeAB4AHgAeAB0AHAAbAB0AHQAdAB0AGwAbABsAGwAZABkA
GQAYABoAGgAaABoAGgAaABoAGgAaABoAGQAYABgAGAAYABgAGAAYABgAGAAYABgAGAAY
ABgAGQAZABgAGgAaABkAGQAZABkAGQAaABgAGAAXABcAGQAZABkAGQAZABkAGQAZABkA
GQAZABgAGAAZABoAGgAYABgAGAAYABoAGwAbABwAHAAdABwAHAAbABwAHQAeAB0AHwAg
ACEAIwAnACgAKAApACoAKwAsAC4ALgAuAC4AMAAwADAAMAAyADIAMgAyADEAMAAvAC4A
LQAsACsAKgApACgAJwAmACUAJAAjACIAIQAgAB8AHgAdABwAGwAaABgAGAAYABgAFgAW
ABYAFgAWABYAFgAWABgAGAAYABgAGAAYABgAGAAYABgAGAAYABoAGgAaABoAGgAaABoA
GgAaAA==
         </WaveFormData>
      </LeadData>
      <LeadData>
         <LeadByteCountTotal>10000</LeadByteCountTotal>
         <LeadTimeOffset>0</LeadTimeOffset>
         <LeadSampleCountTotal>5000</LeadSampleCountTotal>
         <LeadAmplitudeUnitsPerBit>4.88</LeadAmplitudeUnitsPerBit>
         <LeadAmplitudeUnits>��V</LeadAmplitudeUnits>
         <LeadHighLimit>2147483647</LeadHighLimit>
         <LeadLowLimit>268435456</LeadLowLimit>
         <LeadID>V6</LeadID>
         <LeadOffsetFirstSample>0</LeadOffsetFirstSample>
         <FirstSampleBaseline>0</FirstSampleBaseline>
         <LeadSampleSize>2</LeadSampleSize>
         <LeadOff>FALSE</LeadOff>
         <BaselineSway>FALSE</BaselineSway>
         <ExcessiveACNoise>FALSE</ExcessiveACNoise>
         <MuscleNoise>FALSE</MuscleNoise>
         <LeadDataCRC32>2462120918</LeadDataCRC32>
         <WaveFormData>
7P/s/+z/7P/q/+r/6v/q/+j/6P/o/+j/6v/q/+r/6v/q/+r/6v/q/+j/6P/o/+j/6P/o
/+j/6P/o/+j/6P/o/+j/6P/o/+j/6v/q/+r/6v/o/+j/6f/p/+v/6//r/+v/7f/v//D/
8v/x//L/8//0//X/9//4//n/+f/5//n/+f/4//j/+f/6//v//P/8//z/+f/5//j/9//4
//f/9v/1//f/9v/1//L/8P/v/+3/7f/s/+z/6//q/+n/6f/o/+f/5//n/+f/5//n/+f/
5v/m/+b/5v/m/+b/5v/m/+b/5v/k/+T/5P/k/+b/5v/m/+b/6P/o/+j/6P/o/+j/6P/o
/+r/6v/r/+v/6//r/+v/7f/w//T//P8IABIAHAAnADcATgBwAJYAvwDqAAMB9gC4AGoA
PwAxABkA9P/W/77/sf+y/7n/wv/M/9X/3v/m/+z/7v/w//D/7v/v/+//7v/u/+z/7P/s
/+z/7f/t/+3/7f/t/+3/7f/t/+3/7f/t/+3/7f/t/+3/7f/t/+3/7f/u/+7/7v/u/+7/
7v/u/+7/7v/v/+//7//v/+//7//v/+//7//v/+//8P/w//D/8P/w//L/8v/y//L/8v/y
//L/8v/z//P/8//z//P/8//z//P/8//z//P/8//z//P/9P/0//T/9P/1//b/9f/1//X/
9f/1//b/9v/2//b/9//3//j/+P/4//j/+P/6//r/+//8//r/+v/6//v//v/+//7//v/8
//z//f/+//7//v/+//7///8AAAAAAQD//////////wEAAQABAAEABQAFAAYABgAGAAcA
BwAHAAkACgALAAsACQAKAAoACgAKAAsACwALAAsACwALAAoACgAKAAoACgAJAAgACAAI
AAYABgAFAAUABwAGAAYABgAGAAUABAAEAAQABAAEAAQABgAGAAUABQADAAMAAwADAAMA
AwADAAQABAAEAAQABAAGAAYABQAFAAYABgAGAAcABQAGAAYABgAGAAYABgAGAAgACAAI
AAgABgAHAAcABwAGAAYABwAIAAYABQAFAAUABwAHAAcABwAFAAUABQAFAAMAAwADAAMA
BQAEAAMAAgAAAAEAAQABAAEAAQAAAAAAAgACAAEAAQABAAEAAQABAP///////////v/+
//7//v8AAP////////3//f/9//3////+//7//f/9//7///////3//f/8//z//v/+//7/
/v/+//7//v/+//7//v/+//7//v/+//7//v/+//7//v/+//3//v/+//7//v/+//////8B
AAEAAwADAAMABQAGAAgACQAKAAsADAANAA8AEAARABEAEQAPAA8AEAAQABEAEgASABIA
EwASABEAEQAOAA0ADAALAAoACQAJAAgACQAGAAQAAwABAAEAAAAAAP///v/9//3//P/7
//v/+//5//n/+f/5//j/+P/4//j/+P/4//j/+P/4//j/+P/4//j/+P/4//j/+v/6//r/
+v/6//r/+v/6//r/+v/6//r/+//7//v/+//7////BAAKAA4AGAAiACoAMwA/AFIAcgCU
ALcA3gDxANwAnABSAC8AKQAVAPb/3P/I/7//xP/L/9L/3P/l/+z/8v/4//r/+v/4//j/
9f/1//T/9P/2//b/9v/2//X/9f/1//X/9f/1//X/9f/1//X/9f/1//P/8//z//P/9f/1
//X/9v/0//T/9P/0//b/9v/2//b/9f/1//X/9f/1//X/9f/1//f/9//3//j/9v/2//b/
9v/2//b/9v/2//b/9v/2//b/9f/1//X/9f/1//X/9f/1//P/8//z//P/9f/1//b/9v/4
//j/+f/6//v/+//7//v/+//8//z//P/8//3//f/+//z//P/8//z//P/8//3//v/+//7/
/v///wIAAgACAAIAAQAAAAAAAAACAAIAAgACAAUABgAGAAcABwAHAAcABwAHAAcABwAH
AAkACQAKAAoACgALAAsACwALAAwADQANAA8AEAAQABAAEAARABEAEQAPAA8ADwAOABAA
EAAQABAADQAMAAwADAAKAAoACQAJAAkACAAIAAgACgAJAAgACAAIAAgACAAIAAYABgAF
AAUABwAHAAcABwAHAAcABwAIAAgACAAIAAgACgAKAAkACQAIAAgACAAJAAkACgAKAAoA
CgAKAAoACgAIAAgACAAIAAgACQAJAAkACAAIAAkACgAKAAkACQAJAAkACQAJAAkACQAJ
AAkACQAHAAcABwAHAAcABgAFAAQAAgADAAMAAwADAAMAAgACAAQABAADAAMABQAFAAUA
BQAFAAUABQAFAAIAAgACAAIAAAD///////8BAAEAAQABAAMAAgACAAEA//8AAAEAAQAB
AAEAAAAAAP7//v/+//7/AAAAAAAAAAAAAAAAAAAAAP7//v/+//7//v/+//7//v/+//7/
/v/+//7//f/9///////9//3//f///wIABAAFAAYABwAIAAkACwAMAA0ADQANAA0ADQAO
AA4ADwAQABAAEAANAAwACwALAAoACQAIAAcABgAFAAUABAADAAAA/v/9//v/+//6//r/
+f/4//f/9//2//X/9f/1//X/9f/1//X/9P/0//T/9P/0//T/9P/0//T/9P/0//T/8v/y
//L/8v/z//T/9f/2//T/9P/0//T/9P/0//T/9P/1//X/9f/1//X/9//8/wAABAAQABwA
KAAzAEEAXgCCAKgA0QD4AAcB6gCgAFYANQAlAAcA5P/K/7b/r/+y/7n/wv/M/9X/3v/m
/+r/7v/w/+7/7P/r/+v/6v/q/+r/6v/q/+r/6//r/+v/6//r/+v/6//r/+n/6f/p/+n/
6f/p/+n/6f/q/+v/7P/u/+7/7v/u/+7/7P/s/+z/7P/v/+//7//v/+3/7f/t/+3/7f/t
/+3/7v/u/+7/7v/u/+7/7v/u/+7/8P/w//D/8P/x//H/8f/x/+//7//v/+//7//v/+//
7//v/+//8P/w//L/8v/z//T/8//z//P/8//z//T/9P/0//b/9//3//j/+P/4//j/+P/4
//j/+f/6//j/+P/4//n/+v/6//r/+v/8//z//f/+//7//v/+//7//f/+//7/////////
/////wEAAQABAAEAAwADAAQABAAEAAUABQAFAAUABgAHAAcABwAIAAgACAAIAAkACQAJ
AAkACQAJAAgACAAIAAgACAAFAAQABAAEAAQABAADAAMAAwACAAIAAgACAAEAAAAAAAAA
AAAAAAAAAgACAAEAAQD//////////wEAAQABAAIAAAAAAAAAAAACAAIAAQABAAIAAgAC
AAMAAQACAAIAAgACAAIAAgACAAQABAAEAAQABAAFAAUABQAGAAYABwAIAAgABwAHAAcA
BQAFAAUABQADAAMAAwADAAMAAwADAAMABQAEAAMAAgACAAMAAwADAAEAAQAAAAAAAgAC
AAEAAQD//////////wEAAQABAAEA/v/+//7//v8AAP/////////////////////+//7/
/f/9//7////////////+//7//v/+//7//v/+//7//v/+//z//P/8//z//P/8//z//P/8
//z//P/8//z//P/8//z//f/9//////////////8BAAQABgAHAAgACQAKAAsADQAOAA8A
DwAPAA8ADwAQABAAEQASABIAEgARABAADwAPAAwACwAKAAkACgAJAAkACAAHAAQAAgAB
AP/////+//7//f/8//v/+//6//n/+f/5//n/+f/5//n/+P/4//j/+P/4//j/+P/4//j/
+P/4//j/+P/4//j/+P/4//j/+P/4//j/+P/4//j/+P/4//j/+P/7//v/+//7//3///8E
AAgAEAAcACYAMAA7AEsAZgCKAK4A1QD2APcAygB8AEAALwAjAAMA5P/M/7z/u//C/8v/
1P/e/+X/7P/y//T/9v/2//T/9P/z//P/8v/y//T/9P/0//T/9f/1//X/9f/z//P/8//z
//X/9f/1//X/9f/1//X/9f/1//X/9f/2//b/9v/2//b/9v/2//b/9v/1//X/9f/1//X/
9f/1//X/9f/1//X/9v/2//b/9v/2//b/9v/2//b/9v/2//b/9v/3//f/9//3//f/9//3
//f/9//3//f/9//3//f/+P/4//j/+P/5//r/+f/5//n/+f/5//r/+v/6//r/+//7//z/
+v/6//r/+v/8//z//f/+//7//v/+////AAAAAAAAAAAAAAAAAQACAAIAAgACAAIAAwAE
AAQABQADAAMAAwADAAUABQAFAAUABwAHAAgACAAIAAkACQAJAAcACAAJAAkACwAMAAwA
DAAMAA0ADQANAAsACwALAAoACgAKAAoACgALAAoACgAKAAoACgAJAAkABwAGAAYABgAG
AAUABAAEAAQABAAEAAQABgAGAAUABQAFAAUABQAFAAUABQAFAAYABgAGAAYABgAGAAYA
BQAFAAYABgAGAAcABwAIAAgACAAGAAYABgAGAAgACAAIAAgACAAJAAkACQAIAAgACQAK
AAoACQAJAAkABwAHAAcABwAJAAkACQAJAAcABwAHAAcACQAIAAcABgAGAAcABwAHAAUA
BQAEAAQABAAEAAMAAwADAAMAAwADAAMAAwADAAMABAAEAAQABAAEAAMAAwADAAEAAQAB
AAEAAQAAAAAA/////wAAAQABAAEAAQAAAAAAAgACAAIAAgAAAAAAAAAAAP7//v/+//7/
AAAAAAAAAAAAAAAAAAAAAP/////9//z//v/+//7//v8BAAEAAwADAAEAAQABAAMABAAG
AAcACAAKAAwADgARABAAEQARABEAEQARABIAEgARABIAEgASABEAEAAPAA8ADgANAAwA
CwAKAAkACQAIAAUAAgAAAP///f/9//z//P/7//r/+f/5//b/9f/1//X/9f/1//X/9f/2
//b/9v/2//T/9P/0//T/9P/0//T/9P/0//T/9P/0//L/8v/y//L/9P/0//T/9P/0//T/
9P/0//P/8//z//P/9f/3//z/AAAGABAAHAAmADMAQwBcAIAAqADVAAABEwH4ALIAYgA5
ACcADQDq/87/uv+x/7L/t//A/8z/0//c/+T/6v/u//D/7v/s/+3/7f/s/+z/7P/s/+z/
7P/s/+v/6v/p/+n/6f/p/+n/6v/r/+z/7f/s/+v/6v/p/+v/6//r/+z/7P/s/+z/7P/q
/+r/6v/q/+v/6//r/+v/6f/p/+n/6f/r/+v/6//s/+r/6v/q/+r/6v/q/+r/6v/q/+r/
6v/q/+f/5//n/+f/5//n/+f/5//q/+v/7P/t/+v/6//s/+z/6v/q/+v/7P/t/+3/7f/t
/+v/7P/s/+z/7P/t/+3/7v/w//D/8P/w//L/8v/z//T/8v/y//L/8//z//L/8f/w//L/
8v/z//T/9v/2//b/9v/2//b/9f/1//X/9f/1//X/9//3//f/9//5//n/+v/6//r/+//7
//v/+f/6//v/+//7//z//P/8//z//f/9//3//f/9//3//P/+//7//v/+//3//P/8//z/
+v/6//n/+f/5//j/+P/4//j/9//2//b/9v/2//b/9v/4//j/9//3//X/9f/1//X/8//z
//P/9P/0//T/9P/0//b/9v/1//X/+P/4//j/+f/5//r/+v/6//j/+P/4//j/+v/6//r/
+v/8//3//f/9//z//P/9//7//P/7//v/+//7//v/+//7//n/+f/5//n/+f/5//n/+f/7
//r/+f/4//j/+f/5//n/+f/5//j/+P/4//j/9//3//n/+f/5//n/9//3//f/9//2//b/
9v/2//b/9f/1//X/9f/1//X/9f/1//T/9P/z//P/9P/1//X/9//3//b/9v/0//T/9P/0
//T/9P/0//T/9P/0//T/9P/2//b/9v/2//b/9v/2//T/9P/0//T/9P/3//f/+f/5//n/
+f/5//v/+v/8//3//v///wAAAQADAAYABwAHAAcABQAFAAYABgAHAAgACAAIAAgACAAI
AAkABwAFAAMAAQACAAEAAQAAAP3/+v/4//f/9//3//b/9v/1//T/8//z//L/8f/x//H/
7//v/+//7//w//D/8P/w/+7/7v/u/+7/7v/u/+7/7v/u/+7/7v/u/+//8P/x//L/8v/y
//L/8v/w//D/8P/w//H/8f/x//H/8//z//T/9v/4/wIADgAYACUANQBMAG4AlADBAPAA
EQEQAd4AigBLADMAHQD4/9b/vP+t/6r/sf+8/8b/z//W/97/5v/q/+z/7v/q/+n/6f/o
/+j/6P/o/+j/6P/p/+n/6f/p/+v/6//r/+v/6f/p/+n/6f/r/+v/6//r/+v/6//r/+z/
6v/q/+r/6v/q/+r/6v/q/+v/6//r/+v/6f/p/+n/6f/r/+v/6//s/+7/7v/u/+7/7f/s
/+v/6v/q/+r/6v/q/+v/6//r/+v/7f/t/+3/7f/r/+v/6//r/+v/6//s/+z/7v/u/+//
8P/v/+//7//v/+//8P/w//D/8P/x//H/8v/y//L/8v/y//L/8v/z//T/9P/0//T/9f/2
//b/9v/2//j/+P/5//r/+P/4//j/+P/5//r/+v/7//3//f/9//3/+//7//v/+//9//3/
/v/+//7///////////8AAAEAAQD//wAAAAAAAAAAAQABAAEAAwADAAMAAgAAAAAAAAAA
AAEAAAAAAAAA/v/+//3//f/9//z//P/8//7//f/8//z//P/8//z//P/8//z/+//7//n/
+f/5//n/+//7//v//P/+//7//v/+//z//P/7//v//P/8//z//f/9//7//v/+//z//P/8
//z//P/8//z//P/+/////////wAAAAABAAIAAQD///7//f/9//3//f/9//7///8AAAEA
AQABAAEAAQABAAAA///+//7///////////////7//v/8//z/+//7//v/+//7//v/+//7
//v/+//8//z//P/8//v/+f/4//f/+P/5//r/+//5//j/+P/3//f/+P/5//n/+//7//r/
+v/5//j/9//2//f/+P/5//r/+v/6//r/+v/8//z//P/8//r/+v/6//r/9//3//f/9//5
//n/+v/6//r/+v/6//v/+//9//3//f/9//3///8AAAIAAwAEAAMABAAFAAcACAAJAAkA
CQALAAsADAAMAA0ADgAOAA4ADQAMAAsACwAMAAsACgAJAAgABwAHAAYAAwAAAP7//f/7
//v/+v/6//f/9v/1//X/9v/1//X/9f/1//X/9f/1//T/9P/0//T/9v/2//b/9v/0//T/
9P/0//L/8v/y//L/9P/0//T/9P/0//T/9P/0//T/9P/0//T/8//z//P/8//z//P/9v/4
//z/BAAQABoAIwAzAEYAZgCOALsA7AATAR4B+gCqAF8APwAtAAwA5v/K/7X/rv+z/7z/
yP/R/9r/4v/q/+7/8P/w//D/7f/t/+z/7P/s/+z/7P/s/+3/7f/t/+3/7f/t/+3/7f/t
/+3/7f/t/+3/7f/t/+3/7f/t/+3/7v/s/+z/7P/s/+7/7v/u/+7/8f/x//H/8f/x//H/
8f/x/+//7//v//D/8P/w//D/8P/y//L/8v/y//L/8v/y//L/8//z//P/8//x//H/8f/x
//P/8//z//P/9f/1//b/9v/0//T/9f/2//f/9//3//f/9//4//j/+P/4//n/+f/6//z/
/P/8//z/+v/6//v//P/8//z//P/9//7//v/+//7/AAAAAAEAAgACAAIAAgACAAEAAgAC
AAMABAAFAAYABwAJAAkACQAJAAkACQAKAAoACgALAAsACwALAAwADQANAA0ADgAOAA4A
DAANAA0ADQALAAsACwAKAAwADAAMAAwACwAKAAoACgAIAAgABwAHAAkACAAIAAgACgAJ
AAgACAAKAAoACgAKAAgACAAHAAcABwAHAAcABwAHAAcABwAIAAYABgAGAAYACAAIAAcA
BwAGAAYABgAHAAcACAAIAAgACAAIAAgACAAIAAgACAAIAAoACwALAAsACgAKAAsADAAK
AAkACQAJAAsACwALAAsACwALAAsACwAJAAkACQAJAAsACgAJAAgACgALAAsACwAJAAkA
CAAIAAgACAAHAAcACQAJAAkACQAHAAcABwAHAAgACAAIAAgACAAHAAcABwAHAAcABwAH
AAcABgAGAAUABQAGAAcABwAHAAcABgAGAAYABgAGAAYABgAGAAYABgAGAAYABgAGAAYA
BgAGAAYABAAEAAQABAAFAAUABQAFAAMAAwADAAMABgAGAAgACAAIAAgACAAHAAcACQAJ
AAkACQAJAAsADAAOAA8AEAARABIAEwAVABYAFwAXABcAFwAXABgAGAAbABwAHAAcABsA
GgAZABkAFgAVABQAEwASABEAEQAQABEADgAMAAsACQAJAAgACAAFAAQAAwADAAIAAQAB
AAEAAQABAAEAAQAAAAAAAAAAAAAAAAAAAAAAAAAAAAAAAAD+//7//v/+/wAAAAAAAAAA
AAAAAAAAAAAAAAAAAAAAAP//////////AQADAAYADAAOABQAIAAqADMAQQBUAHQAmgDF
APIAFwEiAQABsgBnAEsAOwAaAPT/1v/D/7z/wf/K/9b/4//q//L/+P/8//7//P/8//v/
+//6//r/+v/6//r/+v/7//v/+//7//v/+//7//v/+//7//v/+//7//v/+//7//v/+//7
//z//P/8//z//P/8//z//P/8//3//f/9//3//f/9//3//f/7//v/+//8//r/+v/6//r/
/P/8//z//P/8//z//P/8//3//f/9//3//f/9//3//f/9//3//f/9//3//f/+//7//v/+
////AAD/////////////AAAAAAAAAAABAAEAAgACAAIAAgACAAQABAAFAAYABAAEAAQA
BQAGAAYABgAGAAYABgAHAAgACAAIAAgACAAHAAgACAAJAAsACwALAAsADQANAA0ADQAP
AA8AEAAQABAAEQARABEAEQASABMAEwARABIAEgASABIAEwATABMAEwATABMAEgASABIA
EgASABMAEgASABIAEAAQAA8ADwARABAAEAAQABAADwAOAA4ADgAOAA4ADgAMAAwACwAL
AAsACwALAAsACwALAAsADAAMAAwADAAMAAwADAALAAsADAAMAAwADQANAA4ADgAOAA4A
DgAOAA4AEAAQABAAEAAPAA8ADgANAA4ADgAPABAAEAAPAA8ADwARABEAEQARABEAEQAR
ABEAEQARABEAEQAPAA4ADQAMAA4ADwAPAA8ADwAPAA4ADgAMAAwACwALAA0ADQANAA0A
DQANAA0ADQAMAAwADAAMAAwACwALAAsADQANAA0ADQAPAA4ADgANAAsADAANAA0ACwAL
AAoACgAMAAwADAAMAAoACgAKAAoACgAKAAoACgAKAAoACgAKAAwADAAMAAwACwALAAsA
CwALAAsACwALAAoACgAIAAgACAAIAAsACwANAA0ADwAPAA8AEQARABIAEgASABUAFgAX
ABkAHAAdAB0AHQAdAB0AHgAeAB8AIAAgACAAHwAeAB0AHQAcABsAGgAZABYAFQAVABQA
EwAQAA4ADQALAAsACgAKAAkACAAHAAcABAADAAMAAwAFAAUABQAFAAIAAgACAAIABAAE
AAQABAAEAAQABAAEAAQABAAEAAQAAgACAAIAAgAEAAQABAAEAAIAAgACAAIAAwADAAMA
AwAFAAcACgAOABIAGAAiAC4ANwBDAFQAcACYAMEA7AAXASgBCgHAAG8ASQA5ABwA+P/a
/8f/wP/D/8r/1P/h/+r/8P/2//z/AAAAAP7//f/9//z//P/+//7//v/+////////////
/f/9//3//f/9//3//f/9//3//f/9//3//f/9//3//v/+//7//v/+/wAAAAAAAAAA////
/////////////////////////wAA/v/+//7//v/8//z//P/8//z//P/8//z/+//7//v/
+//8//3//v///wEAAQABAAEA/////wAAAAAAAAAAAQACAAEAAQABAAEA//8AAAAAAAAA
AAEAAQACAAQABAAEAAQABAAEAAUABgAFAAQAAwADAAYABgAGAAYACAAIAAkACgAIAAgA
CAAIAAcACAAIAAkACQAJAAkACQALAAsACwALAA0ADQAOAA4ADgAPAA8ADwAOAA4ADgAN
AA0ADgAOAA4AEAARABEAEQAPAA8ADwAOAA4ADgAOAA4ADwAOAA4ADgAOAA4ADQANAA0A
DAAMAAwADAALAAoACgAHAAYABQAEAAUABgAGAAcACQAJAAkACQAHAAcABwAIAAYABgAG
AAYABAAEAAMAAwAEAAQABAAFAAUABgAGAAYACAAIAAgACAAGAAYABgAGAAYABwAHAAcA
CAAIAAkACgAIAAcABwAHAAcABwAHAAcABwAHAAcABwAFAAUABQAFAAUABAADAAIAAgAD
AAMAAwADAAMAAgACAAIAAgABAAEAAQABAAEAAQABAAEAAQABAAIAAgACAAIAAAD/////
///9//3//f/9/////v/+//3/+//8//3//f/7//v/+v/6//z//P/8//z/+v/6//r/+v/6
//r/+v/6//r/+v/6//r/+P/4//j/+P/z//H/8v/w//D/8P/w//H/8f/z//P/8//z//P/
9f/2//j/+f/6//n/+v/7//3//P/9//3//f//////AAAAAAEAAgACAAIA///+//3//f/+
//3//P/7//j/9//3//b/9f/y//D/7//v/+//7v/u/+z/6v/o/+f/6P/n/+f/5//l/+X/
5f/l/+T/5P/k/+T/5P/k/+T/5P/k/+T/5P/k/+L/4v/i/+L/4v/i/+L/4v/k/+T/5P/k
/+L/4v/i/+L/5f/l/+X/5f/j/+X/6P/q/+7/+P8CAA4AHQAvAEwAcgCcAM0A/AAVAQIB
wABoADMAHQD//9r/uv+i/5X/lv+d/6j/tP+9/8T/zv/U/9j/2v/a/9j/1//X/9b/1v/U
/9T/1P/U/9X/1f/V/9X/0//T/9P/0//T/9P/0//T/9P/0//T/9P/0f/R/9H/0v/Q/9D/
0P/Q/9L/0v/S/9L/0//T/9P/0//R/9H/0f/R/9H/0f/R/9L/0v/S/9L/0v/R/9D/z//O
/8//0P/R/9L/0f/R/9H/0f/P/8//z//P/9H/0f/R/9H/0f/R/9L/0v/S/9L/0//U/9P/
0//T/9P/0//U/9T/1P/U/9X/1f/W/9j/2P/Y/9j/2P/Y/9n/2v/Y/9j/2P/Z/9r/2v/a
/9r/2v/a/9v/3P/a/9r/2v/a/9v/3P/c/93/3//f/9//3//d/93/3f/d/9//3//g/+D/
4v/j/+P/4//j/+T/5f/l/+T/5P/j/+L/4v/j/+P/4//j/+P/4//i/+D/4P/g/+D/4f/g
/+D/4P/e/97/3f/d/9//3v/e/97/4P/f/97/3v/c/9z/3P/c/9z/3P/b/9v/2f/Z/9n/
2f/Z/9n/2f/a/9r/2v/a/9r/2v/a/9n/2f/c/9z/3P/d/93/3v/e/97/3P/c/9z/3P/e
/97/3v/e/97/3//f/9//4P/g/+H/4v/i/+H/4f/h/+H/4f/h/+H/4f/h/+H/4f/f/9//
3//f/+H/4P/f/97/2//b/9r/2f/c/93/3f/e/+D/4P/f/9//3f/d/93/3f/d/93/3f/d
/97/3v/e/97/3P/b/9v/2//b/9v/2//b/9v/2v/a/9n/2f/a/9v/2//b/9v/2v/a/9r/
2v/a/9r/3P/c/9z/3P/a/9r/2v/a/9r/2v/a/9r/2v/a/9r/2v/Z/9n/1//Z/9j/2v/a
/9r/2v/b/9v/3f/d/9//3//f/+H/4P/i/+P/5P/l/+b/5//p/+j/6f/p/+n/6//r/+z/
7P/r/+z/7P/s/+3/7P/r/+v/6v/p/+j/5//o/+f/5//m/+P/4P/e/93/3f/d/9z/3P/d
/9z/2//b/9j/1//X/9f/1//X/9f/1//W/9b/1v/W/9b/1v/W/9b/2P/Y/9j/2P/Y/9j/
2P/Y/9b/1v/W/9b/2P/Y/9j/2P/Z/9r/2//c/93/3f/d/93/3f/f/+L/5P/m//D//v8I
ABUAJQA+AGYAkgC/AOwABQH4ALoAZgAzACEABwDi/8L/qP+d/57/pf+w/7z/x//O/9b/
3P/i/+T/4v/g/+H/4f/g/+D/4v/i/+L/4v/j/+P/4//j/+X/5f/l/+X/4//j/+P/4//l
/+X/5f/l/+X/5f/l/+b/5v/m/+b/5v/o/+j/6P/o/+n/6f/p/+n/6//r/+v/6//u/+//
8P/y//P/9P/1//b/+P/4//j/+P/4//j/+P/4//j/+f/6//v/+//7//v/+//7//v/+//7
//3//f/+//7//P/8//3//v/9//3//f/9//3//v/+//7/AAABAAEAAgACAAIAAgACAAAA
AAABAAIABAAEAAQABQAEAAQABAAEAAYABgAHAAgACAAIAAgACAAHAAgACAAJAAsACwAL
AAsACwALAAsACwANAA0ADgAOABAAEQARABEADwAQABEAEQARABIAEgASABAAEQARABEA
DwAPAA8ADgAOAA4ADgAOAA0ADAAMAAwADAAMAAsACwANAAwADAAMAA4ADQAMAAwADAAM
AAwADAAMAAwACwALAAsACwALAAsACQAJAAkACgAKAAoACgAKAAwADAALAAsACgAKAAoA
CwALAAwADAAMAAwADAAMAAwADAAMAAwADAANAA8AEAARAA4ADgAPABAAEAAPAA8ADwAP
AA8ADwAPAA8ADwAPAA8ADwAPAA8ADwAPAA4ADQAMAAwADQANAA0ADQANAAwADAAKAAoA
CQAJAAsACwALAAsACQAJAAkACQAIAAgACAAIAAoACQAJAAkACQAJAAkACQALAAoACgAJ
AAcACAAJAAkACQAJAAgACAAIAAgACAAIAAgACAAIAAgACgAKAAoACgAIAAgACAAIAAoA
CgAKAAoACQAJAAkACQAJAAkACQAJAAoACgALAAsACgAKAAsACgAKAAsADAANAA8AEQAR
ABEAEgAUABUAGAAaABoAGgAaABwAHAAcABwAHAAcABwAHAAeAB4AHgAeABwAHAAcABwA
GwAaABkAGAAXABYAFQAUABMAEgARABAADQAMAAsACgAJAAgABwAGAAQABAAEAAQAAwAC
AAEAAAACAAIAAgACAAIAAgACAAIAAgACAAIAAgAEAAQABAAEAAQABAAEAAQABAAEAAQA
BAAEAA==
         </WaveFormData>
      </LeadData>
   </Waveform>
</RestingECG>
