# Supplementary material for: Detection of Left Atrial Enlargement Using a Convolutional Neural Network-Enabled Electrocardiogram
Source: Front Cardiovasc Med. 2020 Dec 17;7:609976. doi: 10.3389/fcvm.2020.609976 (PMC7773668; doi:10.3389/fcvm.2020.609976)
Supplement: Supplementary file 1 [file Data_Sheet_1.ZIP › hyp/1802032444_2027_0000000V.XML]

<?xml version="1.0" encoding="Windows-1252"?>
<!DOCTYPE RestingECG SYSTEM "restecg.dtd">
<RestingECG>
   <PatientDemographics>
      <PatientID>1802032444</PatientID>
      <PatientAge>68</PatientAge>
      <AgeUnits>Years</AgeUnits>
      <Gender>Female</Gender>
      <PatientLastName>ligenying</PatientLastName>
   </PatientDemographics>
   <TestDemographics>
      <DataType>Resting</DataType>
      <Site>1</Site>
      <AcquisitionDevice>MAC55</AcquisitionDevice>
      <Status>Unconfirmed</Status>
      <Priority>Normal</Priority>
      <AcquisitionTime>09:38:48</AcquisitionTime>
      <AcquisitionDate>08-23-2016</AcquisitionDate>
      <CartNumber>1</CartNumber>
      <AcquisitionSoftwareVersion>009C</AcquisitionSoftwareVersion>
      <XMLSourceVersion>MAC5000 v1.0</XMLSourceVersion>
   </TestDemographics>
   <RestingECGMeasurements>
      <VentricularRate>66</VentricularRate>
      <AtrialRate>66</AtrialRate>
      <PRInterval>170</PRInterval>
      <QRSDuration>82</QRSDuration>
      <QTInterval>422</QTInterval>
      <QTCorrected>442</QTCorrected>
      <PAxis>45</PAxis>
      <RAxis>28</RAxis>
      <TAxis>30</TAxis>
      <QRSCount>11</QRSCount>
      <QOnset>222</QOnset>
      <QOffset>263</QOffset>
      <POnset>137</POnset>
      <POffset>160</POffset>
      <TOffset>433</TOffset>
      <ECGSampleBase>500</ECGSampleBase>
      <ECGSampleExponent>0</ECGSampleExponent>
   </RestingECGMeasurements>
   <Diagnosis>
      <Modality>Resting</Modality>
         <StatementCount>2</StatementCount>
         <LabelText>12SL ��ϳ���</LabelText>
      <DiagnosisStatement>
         <StmtFlag>ENDSLINE</StmtFlag>
         <StmtText>�������</StmtText>
      </DiagnosisStatement>
      <DiagnosisStatement>
         <StmtFlag>ENDSLINE</StmtFlag>
         <StmtText>���� ECG</StmtText>
      </DiagnosisStatement>
   </Diagnosis>
   <Waveform>
      <WaveformType>Rhythm</WaveformType>
      <WaveformStartTime>0</WaveformStartTime>
      <NumberofLeads>8</NumberofLeads>
      <SampleType>CONTINUOUS_SAMPLES</SampleType>
      <SampleBase>500</SampleBase>
      <SampleExponent>0</SampleExponent>
      <HighPassFilter>16</HighPassFilter>
      <LowPassFilter>150</LowPassFilter>
      <ACFilter>NONE</ACFilter>
      <LeadData>
         <LeadByteCountTotal>10000</LeadByteCountTotal>
         <LeadTimeOffset>0</LeadTimeOffset>
         <LeadSampleCountTotal>5000</LeadSampleCountTotal>
         <LeadAmplitudeUnitsPerBit>4.88</LeadAmplitudeUnitsPerBit>
         <LeadAmplitudeUnits>��V</LeadAmplitudeUnits>
         <LeadHighLimit>2147483647</LeadHighLimit>
         <LeadLowLimit>268435456</LeadLowLimit>
         <LeadID>I</LeadID>
         <LeadOffsetFirstSample>0</LeadOffsetFirstSample>
         <FirstSampleBaseline>0</FirstSampleBaseline>
         <LeadSampleSize>2</LeadSampleSize>
         <LeadOff>FALSE</LeadOff>
         <BaselineSway>FALSE</BaselineSway>
         <ExcessiveACNoise>FALSE</ExcessiveACNoise>
         <MuscleNoise>FALSE</MuscleNoise>
         <LeadDataCRC32>2785995401</LeadDataCRC32>
         <WaveFormData>
9v/2//b/9v/2//b/9v/2//j/+P/4//j/+P/4//j/+P/5//r/+//8//7/AAACAAQAAAD+
//z/+v/9//7///8AAAMABAAFAAYABgAGAAYABgAEAAQABAAEAAcACAAJAAoACwAMAA0A
DgAOAA4ADgAOAA4ADgAOAA4ADwAQABEAEgAQABAAEAAQABEAEgATABQAEAAOAAwACgAI
AAgACAAIAAcABgAFAAQAAgACAAIAAgD///7//f/8//r/+P/2//T/9v/2//b/9v/5//r/
+//8//r/+v/6//r/+f/4//f/9v/4//j/+P/4//f/9v/1//T/9f/2//f/+P/3//b/9f/0
//f/+P/5//r/9//2//X/9P/x//D/7//u/+//8P/x//L/9P/0//T/9P/0//T/9P/0//L/
8v/y//L/9P/0//T/9P/2//b/9v/2//j/+P/4//j/+P/4//j/+P/3//b/9f/0//b/9v/2
//b/9v/2//b/9v/2//b/9v/2//j/+P/4//j/9f/0//P/8v/w//D/8P/w//H/8v/z//T/
9v/2//b/9v/0//T/9P/0//b/9v/2//b/9f/0//P/8v/0//T/9P/0//X/9v/3//j/9v/0
//L/8P/z//T/9f/2//X/9P/z//L/9P/0//T/9P/0//T/9P/0//b/9v/2//b/8//y//H/
8P/x//L/8//0//b/+P/6//z/+f/4//f/9v/0//X/9//3//n/+////wMAAgABAAAA/f/7
//r/+//6//b/9v/2//P/9v/4//r/+//9/////P/8//z/+//5//j/+v/6//r/+f/7//v/
/P/8/wEAAgACAAAA///+//v/+f/1//X/9P/z//X/9P/y//L/7//u/+7/8P/0//T/8//z
//H/8P/t/+r/6//t/+//8P/w//D/8P/w//H/8v/x//L/8//y//D/7//w/+7/8P/0//T/
+v8EAAUAAAADAA8AHAAgACoAPABXAG8AigCeAKAAoQCnAJ4AeQBXADsAHAAKABAAEAAF
APv/9v/3//P/7v/s/+v/6//r/+z/7//x//D/7//v//D/8P/u/+7/7v/u/+3/7f/u//D/
8P/x//L/8//0//T/8//x/+//7v/y//L/8f/x//P/9P/1//X/9f/2//L/7f/u//L/9P/1
//X/9P/0//X/8v/x//L/7//s/+z/7f/t//D/8v/z//P/9P/1//b/+f/2//X/9P/z//P/
9P/2//f/9//3//f/+P/3//b/9P/z//T/9f/2//f/+f/6//n//P8AAAAA//////7//P/4
//j/9v/4//v/+//9/wEAAwAGAAMAAgABAP//AgAHAAgABwAEAAcACAAHAAoACwANAA0A
DwAPAA4ADgATABMAEwATABEADQALAAwADgAOABAAEgAQAA4ADQANAA0ACwAHAAQABgAH
AAwACwAIAAcABwAGAAAA/v/9//z//f/9//z/AAD9//z/+//6//j/+f/5//n/9v/1//L/
8//1//X/9P/0//X/9v/5//r/+P/4//n/+f/4//f/9v/1//X/9f/1//P/9f/3//f/9v/0
//T/9P/0//T/8//x//D/8v/z//T/9v/4//j/+P/2//T/9v/2//b/9v/0//b/9v/1//T/
9P/0//L/8v/y//P/9f/z//P/9P/z//L/8f/z//X/9//5//r/+P/1//b/9f/2//f/+P/5
//b/9P/0//T/8v/x//L/9f/4//f/+P/6//b/8//x//H/9f/2//P/8v/0//P/8//0//n/
+v/7//r/9//2//T/8//z//P/8v/x/+//7//x//L/9P/0//P/9//2//X/9f/0//X/9f/2
//j/8//x//H/8v/0//T/9P/0//P/8//1//X/8v/z//L/8f/z//T/9f/4//j/9//z//H/
9v/4//v/+//4//f/9P/z//j/+P/4//n/9//w//H/8v/z//T/9//7//3////9//3//f/7
//3//f/7//r//P/+//7//P/+//7/+//7//v/+//6//v////8//z//f////7//v8AAP7/
/v/9//3/+//8//z//v///////f/+//7//P/7//n/+//6//n/+f/2//T/9P/x/+7/7v/w
//L/8v/x//H/8v/1//T/8//0//f/+P/4//j/9v/0//L/8P/u/+z/7P/u//j/9//5//r/
+v/4//T/8P/y//r/AwAEAAcAEQAcACgAPgBSAGUAfwCaAKwAtAC9AMcAwgCnAIMAZwBE
ACoAIgAgABcADQAEAP//+//0/+7/6//p/+v/8P/1//X/9P/z//P/8f/u/+n/5v/q/+z/
7f/v//L/9P/0//X/9f/1//X/9P/x/+//7f/s//D/8P/v/+//8//0//X/9f/2//j/9f/x
//H/9P/1//X/8//y//L/8//z//P/9f/z//L/8v/z//P/8f/y//L/8f/0//X/9v/5//j/
9//2//X/9P/0//X/9f/1//X/9f/2//f/9v/0//P/9f/3//n/+//6//r/+P/6//r/+v/5
//n//P/8//r//P/8//7/AQABAP/////9//z//v/+//7//f/+/wMABAADAAMABwAJAAkA
CAAJAAsACwAIAAcABQAEAAoACwAMAA0AEQAPAA8AEgASABAAEAAQABEAEAAQABEAEwAR
AA0ACgAJAAkADQALAAoACQAJAAgABQAEAAQABAAAAP3/+f/6//v//P/9//7/+//7//r/
+f/6//v/+v/9//r/+f/3//b/+f/6//3//v/6//r/+//7//r/+f/4//f/+v/7//z/+//5
//v/+//6//f/9v/1//T/9//5//r//P/8//v/+v/6//v//P/9//z/+f/6//n/+P/7//r/
/f/+//r/+P/3//b/+P/4//j/+f/3//X/9f/2//n/+v/7/////v/9//z/+v/6//n//P/9
/////////////v/8//z//P/7//n/+f/7//z/+//8//7//v/9//3///8CAAIA/v/8//z/
+//7//z//P/6//j/9P/2//b/9f/1//j/+f/5//n/+//9/wEABAABAP7/+v/7//z/+//7
//r//P/9////AgD8//n/+P/4//r/+v/6//r/+P/3//j/9//3//v//f////z//P/8//7/
/v/9//n/9//6//z////////////9//3//v/+//7///8DAAAA+v/8/wIAAQAAAP///v//
/wEAAQABAAQABwAKAAsACQAHAAMAAAACAAYACAAIAAoACgAHAAcABgAFAAMAAwAGAAQA
BQAHAAgACAAJAAwACQAIAAYABQAGAAgACQAMAAoACQAGAAYABAACAAEA//////7//f/9
//r/+P/4//X/9//6////BAACAP///f/8//r/+P/2//b/9//4//j/+P/4//j/+P/4//j/
9v/2//j//P/9//3/+v/6//7/AAACAAgACAAFAAgAEQAVABwAMABGAFgAcQCHAJoAsgDG
ANEA2wDYAMEAoQCDAF4AOgAuACwAIQAVABgAGwAPAPr/9P/1//X/9f/0//f/+v/6//r/
+//6//r/+P/4//j/+P/3//f/+P/6//r/+//7//v/+//6//z/+//6//r/+//6//j/9//5
//r/+//7//7/AAD9//n/+P/6//r/+f/7//r/+v/7//v/+//9//v/+v/6//v/+//9//7/
/v/9//v/+//7//3//v///wAAAQD+//7///////3//f/9//7/AgACAAEAAQD/////////
/wIAAgAAAAIABAAEAAMAAwADAAIA//8AAAEABAAIAAkACAAJAAgACAALAAwADQANAAoA
DQAMAAkACgAPABIAEwAUABUAFwAXABUAFQAUABQAFwAXABcAFwAZABcAFwAaABkAFgAV
ABQAFgAYABsAHwAdABkAEwAOAA4ADwAUABMAFAATABMAEgAMAAoACQAIAAUAAwAAAAIA
AwAEAAUABgAFAAUABAADAAMAAwABAAMAAwADAAIAAgD///7////+//z//P/9//3//f/9
//3//f8AAAEAAgABAP7////+//z/+v/6//r/+v/8//3//f/+//z/+//6//r//f/+////
/v/9//7//f/8//z/+v/8//z//v/+////AAD+//z/+v/5//n/9//3//j/+f/6//v/////
///////+//z/+f/6//n/+v/7//z//f/9//z//f/+//z/+//8////AQD/////AAD+//v/
+f/5//3//v/7//r/+P/3//f/+P/8//z//P/6//z//P/7//v///////7//f/6//n/+v/6
//z/+v/3//n/+//7//z//P/5//n/+v/8//f/9f/1//b/9//4//n/+v/7//v//f/9//z/
//8AAAEA/v/8//r/+v/6//n/9f/z/wIA/v/7//j/+v/6//r/+v/7//3//f/9//z//f/+
//3///////3//P///wIAAwACAAAAAAD9//3//v//////AQADAAAAAAABAAMAAgACAAQA
AwACAAAA///7//r/+P/4//z//f/8//7//v/8//v/+f/6//r/+v/7//n/9v/1//H/8f/y
//X/+P/1//P/8v/y//P/8v/x//L/8f/y//L/8v/w//D/8P/w//L/8P/w//L/8v/x/+//
9P/6//b/7v/w//b/+P///wgACwAPABoAJgAsADgASwBjAIAAkgCcAKUArQCwAJ8AewBP
ACgAFgAUAA4ACwANAAIA8//v/+z/6v/r/+3/7f/w//H/8//y//H/8f/w//D/7v/u//D/
8P/v/+//8P/y//L/8//x//H/8f/w//L/8f/w//D/8P/w/+//7//z//T/9f/1//b/+P/1
//H/7//w/+//7f/w//L/9f/5//n/+f/7//n/9//2//b/9f/0//T/8//x//L/8//0//f/
9v/1//T/8//1//b/+P/5//j/9//2//b/+P/4//f/9//2//X/9P/z//X/9v/1//j/+//8
//z//f/+//7//P/+//3//v8AAP//AQADAAMABAACAAIAAgABAAEABQAFAAMAAwAHAAkA
CQAKAAsADQANAA8ADwAOAA4ADwAPAA8ADwATABEAEQAUABYAFAAUABQAEgAQAA8ADwAP
AA0ACQAGAAUABQAJAAcABgAFAAUABAADAAQABgAIAAUAAQD8//z//f/+////AAD6//n/
9//1//b/9//2//n/9//3//b/9v/0//T/9v/2//X/9v/4//n/+f/5//n/+f/3//f/9//1
//j/+//8//z/+P/2//T/8v/z//P/8v/y//P/8//z//T/9v/4//r/+v/4//r/+v/6//f/
9P/1//T/8//y//L/8v/1//b/9//5//r/+f/6//z/+f/4//f/+f/7//v/+//6//b/8//0
//P/9v/3//j/+f/6//r//P/+//3/+//7//3/+v/3//b/9v/5//n/+v/9/////v/5//b/
9P/z//P/9P/3//j/+f/4//j/+P/3//f/+f/5//j/9//3//f/+f/6//n/9v/y//P/9//3
//j/+P/4//n/+//+//v/+f/5//r/+P/2//T/8v/z//X/+f/7//f/+f/5//n/9v/2//b/
+P/4//f/8//x//b/+P/7//v/+//7//n/+f/2//T/9//4//n/+v/5//v/+//7//z///8C
AAMAAAD///z/+v/8//7//v/8//7//v/7//v//v//////AQACAP7//f/9//v/+v/6//z/
/v8AAAEAAwADAAQABAAGAAgABwAEAAQAAQD+//z/+f/4//b/9P/z//L/8P/w/+3/6//q
/+v/7P/v/+//8P/y//T/8v/w//D/7v/u/+3/7P/u/+7/7v/u//D/7v/u//D/8v/v/+//
8P/u/+r/6v/2/wAAAgABAAQADQATABoAKAA4AEoAWwBzAIwApAC2AMEAyQDGAK8AjwBx
AE4AMAAmACAAFQALAAYA/f/z//L/9P/z/+//7f/u//P/8P/u/+z/6//v//D/7//w//D/
8P/v/+//8P/y//L/8//y//H/8P/u/+z/6//q/+r/7//w//D/8f/x//L/8//z//T/9v/z
/+//7//y//P/8//1//T/9P/1//X/9f/3//X/9v/2//f/9//z//L/8P/t//L/9f/4//3/
+v/5//j/9//4//j/+f/5//b/9f/0//T/9//4//j/+f/7//v/+//7//v/+v/3//j/+f/4
//b/9f/3//j/9//6//z//v8BAAEAAwAFAAUABgAEAAQABAADAAMABwAHAAUABAAHAAgA
BwAJAAsADgAPAA4ADQALAAoADgAPABAAEQAQAA0ADAAOABAAEAASABQAEQAQABAAEQAT
ABEADQAKAAcABwALAAkACAAHAAcABgADAAIAAgACAAIAAQD//wIAAQAAAP///v/6//n/
9//1//n/+//7/////v/9//v/+v/6//r//P/8//r/+v/7//v//P/9//7////8//v/+v/3
//f/+f/5//j/9//4//n/+v/4//f/9f/0//j/+f/6//z/+f/4//f/9P/2//r//P/+//7/
/P/+//7//P/6//n/+P/6//z//v8BAP7/+//6//r/+f/4//f/+f/7//v/+//6//n/9//5
//n/+P/3//b/9f/5//r//f8AAP///f/9////AQD/////AAD+//3//f///wQABAAAAP7/
+//5//j/+P/5//j/9//0//b/9v/1//X/+f/5//j/9//2//X/9v/2//j/9v/z//X/+f/7
//7/AAD/////AAACAP3/+//7//z/+//6//n/+P/5//n/+//7//j/+f/4//f/9f/0//P/
9P/3//f/9P/z//j/9v/5//7//v/+//7//v/9/////////wAAAwAGAAcACQAJAAcABgAC
AAIAAAD8//r/+v/3//f/+//9//7/AQABAP7//v////3//P/8//7/AAAAAP////8CAAQA
BQAIAAYAAwD+//z////+//7//f/6//j/9v/1//X/9P/1//P/9P/0//b/+P/2//P/8f/w
//H/8P/v//D/8f/y//L/8v/0//T/9P/0//T/8v/y//T/8P/v/+//9P/0//T/9P/4//r/
+P/9/wQABwAPABYAIgAuAEAAUQBpAIgAoACsALkAxwDEAKEAewBdADgAHAAaACAAFQAL
AAQA/f/z//D/8v/v/+v/6//0//X/9P/y//D/7//w//D/7v/u//D/8P/v/+//7v/w//D/
8f/w/+//7v/s/+//7//v//D/8v/y//H/8f/x//L/8//z//L/9P/x/+3/7v/y//T/9f/1
//T/9P/1//L/8f/y/+//7//w//L/8//x//L/8v/x//P/8//z//X/9//3//f/9//2//b/
9//3//f/9//3//j/+v/6//n/+f/3//f/9//3//j/+P/2//j/+//8//z//f/9//z/+f/6
//n/+v/8//v//f8BAAMABgADAAIAAQD//wAABQAGAAUABQAJAAsACwAMAA0ADwAPABEA
EQAQABAAEgARABAADwAPAA0ADQAQABEAEAARABIAEAAOAA0ADQAQAA8ADAAKAAYABQAI
AAUABAADAAMAAgD9//z//P/8//7//f/7//7//f/8//v/+v/3//f/9v/1//P/8//x//P/
9P/1//X/9v/z//L/8//y//H/8v/0//X/9f/1//X/9f/1//X/9f/z//X/9//3//b/8//y
//H/8P/x//H/8P/w//L/8//0//b/9P/y//D/7P/v//L/8//0//L/8P/y//L/8v/y//P/
9P/0//T/9P/1//P/8f/x//L/8v/y//L/9f/3//f/9//2//X/8//1//X/8v/x//D/7//x
//L/9f/4//T/8f/w//H/8f/v/+//8P/y//H/8f/z//b/9v/y//D/8v/z//X/+P/3//b/
9f/y/+//7v/s/+v/7v/v/+//7//t/+3/7//w//H/8P/u//H/8f/x//L/8v/u/+3/7f/u
/+3/7f/v//L/8f/w/+//7v/v/+//8f/x/+3/7//v/+//7P/s/+z/7v/y//T/8//y//H/
8P/y//X/9v/3//b/9//4//f/+P/5//j/+P/1//b/9f/y//D/8P/t/+3/8P/x//H/8//2
//T/9f/3//f/9v/2//j/9v/2//X/9f/3//j/+P/6//n/9//z//L/8f/u/+z/6f/r/+z/
7f/v/+//7v/v/+3/6//q/+v/7P/q/+n/6f/q/+z/6v/o/+j/7P/u/+//8P/t/+z/6//q
/+r/6P/o/+r/5P/p/+f/5P/k/+b/7P/0//j/+v///wIAAwAFAA4AGgAqAD4AVQBpAH4A
kACeAKcArwCuAJMAaQBHACYADAAMABIACwAFAPz/8f/t/+z/6P/n/+f/6f/s/+//7//u
/+3/7f/u/+7/7P/s/+r/6v/p/+n/6f/q/+n/6f/q/+v/7P/s/+//7//v//D/7//u/+z/
6//r/+z/7f/t//D/9P/z//H/7//y//P/8//x//D/8P/x//H/8f/z//H/8P/w//H/8f/v
//D/8P/v/+3/7f/t/+//8v/z//T/9f/1//b/+P/5//f/9//3//j//P/8//v/+//4//f/
9v/1//T/9P/y//T/9//4//j/+f/4//j/9v/4//n//P8AAAEA/v////7//v8BAAIAAwAD
AAMABwAHAAUABQAJAAsACwAMAA0ADwAPABIAEwATABQAFQATABEADwATABEAEQAUABYA
FAAUABQAEAAOAA0ADQARAA8ACwAIAAcABwALAAkABwAFAAQAAgAAAAAAAQACAAEA///8
//7/AAAAAAAAAAD6//n/9//1//f/9//1//f/9//3//b/9v/0//T/9v/2//b/9v/3//f/
9f/1//X/9f/2//f/+P/3//b/9//2//T/9f/2//f/+P/7//v/+v/6//r/+f/4//j/+P/4
//j/9v/2//j/+P/4//b/8v/y//D/8f/y//T/9v/2//b/9v/3//X/8//z//T/9v/2//b/
+f/7//v/+//6//j/9f/2//X/9v/3//j/+f/5//j/+f/6//r/+f/6//3/+//5//n/+v/5
//f/9v/3//z//P/4//b/9f/z//L/8v/4//r//P/8//n/+P/2//X/9f/1//T/8//2//f/
+v/8//v/+P/0//X/+f/5//r/+v/5//n/+v/8//z/+//8//7//f/8//v/+v/3//X/9f/z
//T/9//4//n/9v/2//b/+P/3//X/8P/t//T/+P/9////+f/x/+7/8//2//n//P/9////
//////3///8BAAEAAwADAAEAAAAAAAIAAgAAAP3//P/4//f//P///wEABQAEAAAA////
/////v/+/wAAAAAAAP////8BAAIAAgAEAAYABQACAAIA///8//r/9//5//j/9//3//n/
+P/5//f/9P/y//L/8v/1//X/9v/4//f/9P/x//D/8f/y//L/8v/0//T/9P/0//L/8P/w
//L/8v/z//H/8P/y//T//P8EAAgACgAPAAwACwAVACYANABKAGQAdQCHAKAAugDIANEA
0QC6AJcAeQBbAEAALAAkACAAFwALAAQAAQD7//b/9P/5//n/8//u/+//8f/w/+//7//x
//L/8f/y//L/8v/x//H/8v/0//T/9f/1//X/9f/0//L/8f/w//D/9P/0//P/8//1//b/
9//3//X/9v/y/+3/7v/y//T/9f/z//L/8v/z//X/9f/3//X/9P/0//X/9f/1//b/9v/1
//T/8//y//P/9P/1//b/9//0//T/9f/1//f/9//3//j/+//8//z//f/8//v/+v/5//v/
/P/7//7//f/8//r/+f/4//j/9v/4//n//P8AAAEAAAABAAAAAAAAAAAAAAD//wAABQAG
AAUAAwAHAAkACQAMAA0ADwAPAA8ADwAOAA4ADwAPAA8ADwAPAA0ADQAQABAADgAOAA4A
DwAOAA4ADwATABEADQAKAAkACQANAAsACgAJAAkACAACAAAA///+/wAA///9/wAA/v/+
//7//v/7//v/+v/5//j/9//0//X/+P/5//n/+v/6//r//P/8//j/9v/1//P/9f/3//n/
+//5//n/+f/3//X/9//3//b/9v/2//b/9v/5//n/+P/4//v/+//7//z/+f/4//f/9P/0
//b/9v/2//f/9v/5//r/+P/2//X/9P/y//L/8v/z//b/9f/2//j/9v/2//b/+f/3//f/
9//2//P/8f/z//P/9P/1//b/9//6//r//P/+//n/9//3//n/+f/3//f/+P/6//n/+f/7
//z//P/4//b/9f/z//L/8v/1//b/9//2//j/+P/3//f/9//3//b/9f/1//X/9//4//n/
+P/2//n/+f/5//r/+v/4//f/9//4//X/8//z//T/9f/2//f/+P/3//f/+f/5//n/+//7
//v//P/8//z//v/6//f/8f/t//L/9P/3//f/9f/5//v//f8CAAEAAAD///7//P/9//z/
+//7//3//////wAAAQAAAAAA/v8AAAAA/v/8//z/+f/5//r/+//7//3////8//z//f/+
//7///8CAAAAAAD//////f/+//7/AAAAAP///P/8/////v/+//3/+v/4//b/9f/0//L/
8v/v//D/8P/y//T/8v/x//H/8v/y//D/7v/u//H/8v/y//L/8v/y//L/8v/x/+7/7f/u
/+z/6f/r//D/8v/u/+7/+P8AAAIAAQACAAsAFQAaACYANgBIAF0AdQCOAKIAuADHAM0A
xgCtAIkAZwBEACwAKAAmABkADQAIAP//+f/6//b/8f/1//P/7v/t//D/8P/w//H/8P/w
/+7/7v/u/+7/7f/t/+7/8P/w//H/8f/x//H/8P/u/+3/7P/s/+//8P/w//H/8//0//X/
9f/2//j/9f/x/+//8v/z//P/8f/w//D/8f/w/+//8P/t/+//8P/y//P/9f/2//b/9f/0
//P/8v/z//P/8//z//P/9P/0//X/9f/1//X/9f/2//b/9v/1//X/9//3//f/9//2//b/
9P/2//b/9v/1//X/9//4//f/+v/6//z///////7////+//7/AAACAAQABQABAAEA/f/3
//v/AQAFAAcABgAHAAkACQAJAAkACAAIAAsACwALAAsAEAAPABAAFAASAA4ADAAKAAsA
CgAKAAsADgANAAoACAAFAAUACQAHAAMAAQAAAP7/+v/6//v//P/7//n/9v/4//r/+v/6
//r/9f/1//T/8//1//X/8//1//P/8//y//L/8//0//f/+P/0//L/8f/v/+//7//v/+//
7//v/+//7f/v//H/8f/w/+7/7v/u/+7/8P/x//H/8v/x//H/8f/y//H/8P/v/+z/7P/u
/+7/7v/w//D/9P/2//L/8P/v/+7/8P/w//D/8f/y//H/8v/0//H/8P/v//H/7v/t/+z/
6v/r/+v/7//x//H/8f/x//H/8v/y//T/9v/x/+//7//x/+//7f/t/+7/8P/v/+//8f/z
//L/7f/q/+r/6f/p/+r/7//w//H/8P/x//L/8v/z//L/8f/v/+3/7P/r/+z/7P/u/+z/
6f/r/+//7//w//D/7f/t/+7/8P/u/+3/7v/w/+//7v/t/+z/6f/p/+v/6//r/+3/7f/t
/+7/7v/u//D/8f/x/+7/7f/s/+z/7v/u/+7/7v/v//H/8f/x//P/9f/3//f/9//3//X/
9P/0//b/9v/0//L/8v/v/+//8v/z//P/9f/2//L/8f/x//P/8v/y//T/9P/0//P/8//x
//L/8v/0//T/8//w//D/8f/w//D/7//x//D/7//v/+z/6P/m/+H/4f/i/+X/6P/q/+n/
6f/q/+r/6P/m/+b/5v/m/+X/5P/m/+b/5v/m/+j/5v/m/+j/5v/t//H/6v/m/+7/8v/u
/+z/7P/x//T/9f/7/woAGAAkADQASQBVAGoAhACWAJ8ApwCmAIsAYwBBACIADgAKAAgA
AQD7//L/6//t/+z/6P/l/+H/4f/k/+f/6P/o/+j/6f/o/+b/4v/g/+L/4v/h/+H/5v/q
/+z/7//t/+v/6f/m/+j/5//m/+b/5v/m/+X/5f/p/+r/6//r/+r/7P/p/+X/5//q/+v/
6//p/+j/6P/p/+z/7f/w/+//7f/s/+z/6//s/+7/7//v/+z/6//q/+v/6//r/+v/6//o
/+j/6f/p/+z/7f/u//D/8v/y//H/8f/v/+//7//v//D/8P/u//D/8f/w/+7/7f/y//T/
9P/4//X/9v/4//f/+f/7//v//P/6//r/+v/5//n//f/9//v/+////wEAAQACAAMABQAF
AAMAAwACAAIABgAHAAgACQAJAAcABwAKAAcABAADAAIABQAGAAgACwAKAAcAAgD+////
//8DAAEAAAD//////v/3//b/9v/2//P/8f/u//D/7f/s/+v/6v/r/+3/7v/v/+3/7f/r
/+3/7//v/+7/7v/s/+z/7v/u/+z/7P/t/+3/7P/r/+r/6f/p/+n/6f/n/+n/6//r/+r/
6P/o/+j/6P/p/+n/6P/o/+f/5//n/+j/5v/m/+b/5P/n/+r/6//s/+r/6P/q/+r/6v/q
/+v/7P/q/+r/6v/r/+n/5//n/+j/6f/q/+v/7//s/+v/6v/o/+r/6f/s/+3/7P/r/+r/
6f/q/+r/7P/u/+v/6f/p/+v/6v/n/+b/5v/p/+n/6v/t//D/8P/s/+r/7P/r/+v/7P/q
/+j/5v/i/+T/5v/n/+n/6f/p/+j/5//o/+n/7P/u/+v/6P/k/+X/5//n/+j/6P/l/+X/
5v/o/+b/5f/m/+j/5v/m/+b/5v/m/+f/6v/r/+b/5//m/+X/5f/m/+f/6v/q/+n/5f/j
/+P/5P/m/+X/5v/n/+b/5//s/+z/5v/n/+j/6f/q/+v/7f/t/+3/6//t/+//7//u/+3/
6v/o/+v/7v/v/+7/7f/s/+j/5//p/+v/7P/v//P/8P/w//H/7//s/+r/6v/r/+z/7P/t
/+7/8P/x//T/8v/x/+7/7v/t/+r/6P/l/+X/5P/j/+P/4v/g/+D/3f/d/97/4f/k/+P/
4f/g/+D/4f/g/9//4P/g/+D/3//e/97/3v/e/97/3//e/9//4v/m/+H/2f/Y/9z/3v/i
/+j/7P/s/+3/9P///wsAFAAkADgASgBdAHUAjgCmALQAvQC9AKoAhQBhAEEAJAAUABQA
DgAHAAEA+P/v/+X/4P/a/9n/3f/f/97/4f/f/97/3f/d/9//4P/f/+D/3v/e/93/3f/c
/9z/2v/Z/9z/3f/e/97/4P/f/97/3v/e/97/3f/d/+H/4v/j/+P/4//k/+D/2//h/+j/
5//j/w==
         </WaveFormData>
      </LeadData>
      <LeadData>
         <LeadByteCountTotal>10000</LeadByteCountTotal>
         <LeadTimeOffset>0</LeadTimeOffset>
         <LeadSampleCountTotal>5000</LeadSampleCountTotal>
         <LeadAmplitudeUnitsPerBit>4.88</LeadAmplitudeUnitsPerBit>
         <LeadAmplitudeUnits>��V</LeadAmplitudeUnits>
         <LeadHighLimit>2147483647</LeadHighLimit>
         <LeadLowLimit>268435456</LeadLowLimit>
         <LeadID>II</LeadID>
         <LeadOffsetFirstSample>0</LeadOffsetFirstSample>
         <FirstSampleBaseline>0</FirstSampleBaseline>
         <LeadSampleSize>2</LeadSampleSize>
         <LeadOff>FALSE</LeadOff>
         <BaselineSway>FALSE</BaselineSway>
         <ExcessiveACNoise>FALSE</ExcessiveACNoise>
         <MuscleNoise>FALSE</MuscleNoise>
         <LeadDataCRC32>842659673</LeadDataCRC32>
         <WaveFormData>
0v/S/9L/0v/T/9T/1f/W/9P/0P/N/8r/zf/Q/9P/1v/V/9T/0//S/9X/1v/X/9j/1v/W
/9b/1v/Y/9j/2P/Y/9v/3P/d/97/4P/g/+D/4P/h/+L/4//k/+b/6P/q/+z/8v/2//r/
/v8DAAYACQAMAAwADAAMAAwADgAQABIAFAAUABQAFAAUABQAFAAUABQAFAAUABQAFAAQ
AA4ADAAKAAoACgAKAAoABwAGAAUABAAEAAQABAAEAAMAAgABAAAA///+//3//P/7//r/
+f/4//r//P/+/wAA/v/+//7//v/+//7//v/+//z//P/8//z//P/8//z//P/9//7///8A
AP///v/9//z//v/+//7//v/8//z//P/8//7//v/+//7/AQACAAMABAAAAP7//P/6//z/
/P/8//z///8AAAEAAgD///7//f/8//7//v/+//7//P/8//z//P/8//z//P/8//3//v//
/wAA/v/+//7//v/9//z/+//6//z//P/8//z//P/8//z//P/7//r/+f/4//v//P/9//7/
/v/+//7//v/8//r/+P/2//T/9P/0//T/9//6//3/AAD///7//f/8//r/+v/6//r//P/8
//z//P/6//r/+v/6//j/9v/0//L/8//0//X/9v/2//b/9v/2//T/9P/0//T/9f/2//f/
+P/5//r/+//8//v/+v/5//j/+v/6//r/+v/8//z/+//7//z////+//7//f/8//j/9f/3
//n/+f/5//v/+f/3//f/8//y//D/7//0//b/9//4//f/9v/3//b/9P/z//P/9v/3//T/
9f/1//j/+//8//7//f/8//v/+v/3//b/9v/4//b/9v/2//X/8P/w//H/8f/0//T/9P/0
//P/8v/y//H/7//v/+//7//z//n/9//4//b/8v/u//P/8P/v/+7/7f/0//f/9//z//H/
9f/8//7//f///wkAGQAhACUALgA3AEUAYQB6AIoAlACZAJcAkACIAIUAfgByAF4ASwAz
ACAAGAAUABEAEAANAAYABQAHAP//AAAAAAEA/f/7//v/+v/4//j/9f/z//L/8f/z//P/
8//y//P/9P/2//f/9v/z//L/8//0//T/8//2//X/9v/3//L/8v/y//L/9P/y/+//7//v
//H/8f/z//P/9P/0//L/9P/y//H/8f/x//T/8f/w//D/9P/w//D/8P/1//b/9v/3//r/
+v/3//b/8v/t/+//7v/y//P/9f/3//f/9v/2//j/+P/3//b/9v/7//z//f////z//f/7
//v/+v/5//r//f8AAAQABAAEAAcABgAFAAQABgAJAAwADgANABAAEQAOAAwACwAJAAwA
FAAYABkAFwAXABUAEwARABMAEwAUABcAHAAcABsAFwAWABcAFgATABIAEQAQAA8ADgAO
ABAAEQARAA4ADgANAAgABAADAAAAAgD9/wAAAAD+/wAA/f/8//7//v/9//n/9//4//3/
/f/8//7//v/9//v/+//8//z/+//7//v/+//5//f/+f/8//j/+P/6//r/+P/5//n/+v/7
//v//P/7//n/9//5//v//f/4//j/+v/6//z//P/8//7//v/7//r/+f/8//7///8AAAAA
+//+/wEA/f/1//T/+P/5//r//f/7//v/+//7//7////8//3//f////////8CAAIAAgAA
AP7/+v/2//L/9v/4//n/+v/7//r/+v/9//v/+f/4//j/+//9//3//P/3//n//f/2//b/
9v/3//3/+f/4//T/9P/0//r/9f/z//T/+v/3//j/+v/3//P/9//4//j/+f/6//r/+f/3
//f//P/6//b/+f/9//r/+//8//r/+f/3//T/9P/0//b/9v/5//r/+//6//r/+v/4//r/
+v/6//r/+v/0//L/9f/4//r/+v/8///////0//X/9v/3//j//P/9////AQABAP///v/+
//7/+//5//n/+f/5//n/+f/5//f/9//2//T/8//z//b/+P/5//r//P/6//z//P/8//n/
+f/8//z/9v/2//X/9f/5//n/+v/6//z//P/8//v//P/8//7//P/7//r/+P/0//H/8f/w
//D/8//2//n//P/6//n/9//z//H/8f/x//P/+f/1//T/9P/u/+r/7//w////9v/x//r/
+//5//f/8//v//b/BAALAAcACwAVACEAKQAwADMARQBdAG4AggCQAIsAhwCIAIgAgwB8
AHQAaABNADMAJgAcABYAEQAGAAMACAAHAAMABQAEAAEAAQD8//n/+//6//j/+P/3//X/
9P/z//P/8//z//L/9f/2//j/+f/2//P/8v/z//P/8v/w//L/8//2//n/9v/1//T/8//0
//f/9f/2//f/9v/1//b/9f/2//b/9P/2//f/9//4//n/+v/3//b/9v/6//b/9v/2//f/
+P/4//n/+P/4//X/9P/2//P/9//4//n/+f/6//v/9//2//b/+P/6//n/+P/4//7//v/+
////AAADAAMABQD///3//f///wQACAAIAAgACwAKAAkACAAJAAsADQAOAAwAEAASABAA
DgANAAsADgASABQAEwAPABIAEwAUABUAFgAXABkAHQAeABwAGQATABYAGQAaABkAFQAT
ABEADwAMAAwADgAPAA0ACgAKAAkACAAGAAcABgAEAP//AgACAAQABgADAAIAAgACAAEA
/f/7//z/AQABAPz//v/+//3//v///wEAAgD///////////v/+f/7//7//f/+/wEAAgD/
/////v/+//7//f/9//v/+f/5//3/AQACAPz/+//8//7/AAAAAAAAAgACAP///v/6//z/
/f/9/wAAAgD//wQABgADAPz//P/+////AAADAAMAAwADAAMAAgABAPz/+//9/wEAAwAF
AAcABgAFAAIABAAEAAQABAADAAIAAAD+/////v/+/wEAAAD/////AAAEAAUABAACAP3/
AQAHAAIA///+//7/AwAEAAQAAQACAAAABgABAP//AAAGAAMABAACAP//+////wIAAgAD
AAQAAgABAP////8AAP7/+v/9//7/+v/6//r//P/9//3//P/8//z//v/+//7//v/+//z/
/f/+//3/AAD///7//f/8//n/+P/8/wAAAgAAAAAAAQADAAcACQAFAAIAAAAAAAAAAAAA
AP///////wUABQAGAAgABwADAAAA//8BAAEAAQABAAAA//8AAAAA///9//z//v/+//3/
/P/8//3/AAABAAIAAAD//wEAAAD+/wAAAQADAAMAAQAAAP7//P/8//z/+//8//z//v/8
//r/+v/5//b/9//5//r//P/6//r/+v/6//j/+f/5//f/9f/1//X/9//5//X/9P/0//L/
8P/3//r/+f8CAPv/7P/v//X/9//7/wEA/v/+/wcADwATABUAIwAzADwARQBPAFkAbACC
AJIAlwCXAJAAhACDAIQAdABmAFcAPwAsACIAIAAZABIACwAKAAkACwANAAgABwAHAAIA
///9//z/+v/6//v/+//8//3//f/9//3//P/6//r/+//7//v/+f/5//v/+f/4//b/+P/3
//j/+f/0//X/9v/3//r/+v/3//f/9//3//f/+f/5//j/+P/2//j/+P/3//f/9//9//v/
+//8////+v/5//j//f/+//7///8AAAAA/f/8//v/9//6//r//v///wEAAwABAAAAAAAC
AAAA///+//7/AQAAAP////8DAAcACAALAAYAAwACAAMABAAIAAgACAANAA4ADwAQAA4A
DwAQABAADgASABQAEgAVABUAFAAYABoAGgAXABEAFwAbAB8AIwAgAB0AGwAbAB0AHAAa
ABUAGAAbABwAGwAXABUAEwARABMAFAAXABkAFwASABAADQAKAAgACQAIAAoABQAIAAgA
CAAKAAcABgADAAIAAAD7//z//v8EAAUAAAACAAIAAQD/////AAAAAAEAAQABAAEA/v/7
//z//v///wAAAwAEAAIAAQD///7/AQABAAIAAQD+//3/AAADAAUA/v/8//z///8CAAMA
BAAGAAQA///8//r//v8BAAMABAAEAP//AgAGAAMA/P/8//7///8AAAMAAgABAAAA//8C
AAMAAAABAAEAAwADAAMABAAEAAQAAgACAAAA/v/8////AAAAAAAAAQAAAAAAAwD///3/
/P/8////AQABAAAA+//9/wEA+v/6//r/+/8BAAAAAAD9//7/+/8AAPr/9//6/wAA/f/+
/////f/6/////P/6//n/+P/5//n/+P/5//7//P/4//v/AQD+////AAD9//3//P/6//z/
/P/+//7//P/8//z/+v/4//j/9v/4//b//P8AAP7///8AAAEAAgACAAEAAQABAAIA///9
//z//f/7//r/+//8//v/+v/5//n/9//3//b/+P/3//f/+v/8//3//v8AAPz//P/6//j/
9//3//r/+v/4//j/9//3//v/+//8//z//P/8//z/+//4//j/+v/4//v//P/8//r/+f/5
//j/+P/2//b/9v/2//j/+f/5//f/9P/z//L/8//4//X/9f/2//L/7v/z//T/9//2//X/
8v/3//X/7//v//X/+v8CAAUACQAPABkAHwAjACwAPQBLAFcAZgB4AIYAjwCVAJgAkACD
AH4AgABuAFUASQA+ACgAEgANAAwACQAKAA0AEQANAAIAAAD///n/9f/2//b/9f/2//f/
9//4//n/9//1//P/8P/z//T/9v/3//X/8//z//X/9P/y/+//8P/y//T/9v/y//D/8P/w
//L/8//x//L/8//z//P/9f/1//b/9v/0//b/9P/z//P/8//2//P/8v/y//b/8v/y//L/
8//0//T/9f/0//T/8f/w//D/7f/x//L/8v/z//X/9//z//L/8v/0//X/9f/1//b/9//2
//X/9f/4//v/+//9//v/+f/5//v/+//+//3//P8AAAAAAAAAAAMABQAHAAgACAAMAA4A
DAAMAAsACQAMAA8AEgASAA8AEwATABMAEwARABEAEgAVABgAGAAXABMAEQATABMAEQAQ
AA8ADgANAAwADAAOAA8ADwAMAAwACwAIAAYABwAGAAMA/f////7///8CAAAAAAAAAAAA
///7//n/+v//////+v/8//z/+//5//n/+v/6//z//f/+///////9////AgD+//7/AAAA
AP7//////wAA/v/9//3/+//7//v///8DAAEA+v/4//j//f8CAAUACAALAAoABgAEAP7/
AAABAAEAAwAEAAAABAAKAAcAAAAAAAIAAwAEAAcABQAFAAUABQAFAAUAAQABAAEAAwAD
AAMABAAEAAQAAgAEAAQABAAEAAcACAAIAAgABQACAAAAAQACAAMABQAIAAcABwAFAAIA
/P///wQA/v///wAAAgAJAAQAAgD9//z/AAAIAAUABQACAAYAAQAAAAEA///8/wEAAgAC
AAMABAAGAAUAAwADAAQAAgD+/wEAAgD+//7//v8BAAMABAAEAAIAAgAEAAQABAAEAAQA
AgAAAAAA/v8AAAIAAgACAAIAAgACAAcADAAIAAQABQAGAAcACAAJAAkACgALAAwACQAH
AAYABgADAAEAAQADAAMAAwADAAEA//////7//////wAABAACAAEAAAAAAAMABgAHAAgA
BgAFAAcABgADAAQABAAFAAcABwAIAAgABgAGAAYABQACAAIABAACAAIAAgABAP7///8B
AAIABAABAAAA///+/wEAAwAEAAMABQAFAAUABwAJAAMAAAD+//v/+P/+/wAA/f/8/wEA
BAD///v/AwAHAAEABAAQABEADQAZACcAKwAzAEQASQBPAF8AcgCGAJQAnwClAJoAkgCT
AIwAfABuAGEASQAyACgAIAAXABYAFQAUABMADwARABYAEwATAA4ACwAJAAYAAgAAAAEA
AQACAAMABQAFAAUABAACAAIAAwADAAMAAQABAAMAAQAAAP7/AAABAAQABwAEAAIAAgAC
AAQABAABAAEAAQACAAMABgAHAAcABgADAAQABgAFAAUABQAGAAMAAgACAAcABAAFAAYA
CwAMAAwADQAMAAoABQACAAUAAwAIAAoACgAJAAkACQAKAAoACwAOAA4ADQAMAAwADAAK
AAgABwAKAA0ADQAPAA0ADQAPABMAFAAYABgAGAAaABoAGgAaABoAGwAcABwAHgAiACQA
IgAjACMAIgAmACkAKgAoACMAKQArAC0ALwArACkAKAApAC4AMAAxAC8ALQAvAC8ALQAp
ACcAJQAjACMAJAAnACkAKAAkACMAIQAfABwAHAAaABsAFwAbABwAGgAcABkAGAAXABYA
FAAPAA8AEAAVABUAFAAWABYAFQATABMAFAAUABIAEQAQAA8AEgATABgAHgAbABoAGwAa
ABcAFwAWABYAGAAXABcAFQAUABMAFgAZABoAFAATABQAFAAWABYAFgAaABoAFwAWABQA
FgAXABcAFwAYABQAGAAeAB0AGAAaABkAFwAVABUAFgAXABgAGQAbABsAFwAXABYAFwAW
ABUAGQAaABsAGgAaABgAFgAUABUAFgAWABYAFgAWABcAGwAZABcAFgAWABoAGwAaABgA
FAAXABwAFgAUABIAEQAVABUAFAAQABAAEQAYABQAEwATABgAFAAUABQAEQANABEAFAAU
ABUAFgAWABUAEwATABgAFgASABUAGAAUABQAFAAUABUAFQAUABIAEgAUABQAFAAUABQA
EgASABIAEAASABoAFgAUABwAGQAYABcAFgAZABkAGgAbAB8AHQAcABwAGAARAAsABwAF
AAMAAQD///r/9//2//T/9v/3//n//v/8//v/+v/6//v//v///wAA/f/9/wAAAAD6//r/
+f/5//j/9//3//b/+P/6//z//f/7//r/+//4//j/+P/3//T/8//z//L/8v/y//L/8v/y
//D/8f/x/+//8f/x//H/8//5//X/9P/0/+//6v/u/+7/9f/w//P//v8DAP3/+f/9//f/
8v/6/wMACQANAA8AGQAlACYALQBBAFcAaAB4AI4AnQCZAIYAfAB9AHoAdABuAF0ARQAy
ACQAGgANAAgACwAOAAkABQAHAAQAAQABAPz/+f/7//r/+P/4//r/+f/5//n/+P/3//b/
9P/y//L/8//z//T/8//0//f/9f/0//L/9P/2//j/+v/2//b/9v/2//j/9v/z//P/8//1
//X/9//3//b/9v/0//b/9v/1//X/9f/2//P/8v/y//j/9P/0//T/9//4//j/+f/6//r/
9//2//f/8//2//b/+P/5//v//f/5//j/+P/6//z/+//6//r/AAAAAAAAAQACAAUABQAH
AAIA///+////AwAIAAkACgAOAA4ADgAOAA0ADQANAAwADgASABQAEgAQAA8ADQAQABgA
HAAdABsAGwAZABcAFQAWABcAGQAdACAAIAAfABsAGwAdAB0AGwAZABcAFQATABAAEAAS
ABMAFQASABIAEQAPAAwADAAKAAoABQAIAAgABgAIAAUABAAGAAYABQABAP//AAAFAAUA
BAAGAAYABQAAAP/////+//7///8AAAEA/v/7//z//v///wAAAwAEAAUABwAIAAoACAAF
AAMA//8BAAMACQAPAA4ABgADAAIABAAGAAYABgAIAAgABQAEAP//AAAAAP//BgAKAAkA
EAASAA8ACAAIAAgABwAGAAcABwAHAAcABwAFAAUAAQABAAMABQAFAAUACAAIAAgABgAI
AAgACAAIAAgACAAHAAYABgAGAAcACwALAAsADAAOAAwACwAIAAQAAgAHAA4ACgAJAAgA
CAANAAoACAADAAIAAQAGAAAA/f/s/+L/z//A/7b/q/+f/5v/lf+Q/4z/iP+C/33/d/9z
/3P/cP9r/23/bP9m/2T/Yv9i/2P/Y/9i/2D/YP9i/2L/Xv9c/1r/Vv9c/2L/Xv9c/1r/
WP9a/1v/Xf9f/1//Xf9c/1z/XP9Z/1f/V/9Z/1n/Wf9Z/1j/V/9Y/1j/W/9b/1z/YP9g
/1//Xv9e/17/YP9g/2D/XP9b/13/XP9c/17/X/9h/2H/Yf9i/2L/Y/9k/2X/Zf9j/2L/
Y/9g/27/ev+F/47/mf+l/7D/vP/C/8b/yv/O/9P/1//a/9v/3P/d/97/4f/p/+n/7P/w
/+//7P/y//T/8//4//f/8v/3/wEA///3//f/AgAKAAsACQAVACcALQAxAD4ARwBRAGcA
fgCOAJoApQCnAKAAmACXAJAAggB4AGcATwA8ADQALAAhABgAFwAaABUAFQAZABYAFAAT
AA0ACQAJAAgABgAGAAYABQAFAAUACAAJAAoACgAIAAgACQAJAAsACQAJAAsACQAIAAYA
CAAIAAoADAAIAAoACgAKAAwACgAHAAcABwAJAAkACwALAAoACgAIAAoACgAJAAkACQAO
AAsACgAKAA4ACgAKAAoACwAMAAwADQAQABAADQAMAA0ACQAMAAwADAANAA8AEQANAAwA
DAAOABAADwAOAA4AEAAQABAAEQAUABcAFwAZABUAEwATABUAGAAcABwAHAAeAB4AHgAe
ABwAHQAeAB4AHgAiACQAIgAmACcAJwAsAC4AMAAvACsALgAvADAAMQAuAC0ALQAvADQA
NAAzAC8AMQAzADMAMQAsACkAJgAjACQAJgAqAC0AKQAkACIAHwAeABwAHQAcABoAFQAY
ABgAGgAcABkAGAAaABoAGQAVABQAFAAYABcAEwAUABMAEQAQABEAEwAUABQAFQAWABcA
EgAPABAAEgARABIAFQAWABgAGQAZABoAGgAZABkAFwAWABUAGAAbABwAFgAVABYAGAAa
ABoAGgAgACAAHQAcABYAGAAZABkAGgAcABkAHgAlACMAHQAeAB4AHQAcAB0AGwAbABsA
GwAfACEAHwAhACMAJQAlACUAJQAkACMAIAAgAB4AHAAaAB0AIAAiACQAIgAgAB8AIQAe
AB0AHQAeACEAIwAjACIAHAAfACQAHgAbABoAGgAfACAAIAAdAB4AHgAkAB8AHQAgACYA
IwAkACMAHwAaAB0AIAAgACEAIgAkACMAIQAhACIAIAAcAB8AJQAiACMAJAAhACEAIAAe
ABwAHAAeAB4AIQAiACMAIgAiACIAIAAiACQAJAAkACQAJAAkACIAJAAmACgAKgAsACsA
KwArACsAJwAkACIAJgAlACUAJwArACsAKwArACgAJQAkACIAJQAlACYAKgAnACUAIwAi
ACQAKAAqACwAKAAnACkAKAAlACYAJgAnACkAKQAqACoAJwAmACUAIwAmACgALAAsACoA
KAAlACAAIgAjACMAJAAkACQAJAAkACQAJQAlACMAJAAlACYAKQAqACUAIwAiAB8AHAAi
ACQAJQAkACkAKgAjACMAKwAxADEAMgA0ADcAOwBBAEUAUwBjAGgAbQB/AJkArgC8AMIA
wwDBALwAtACtAKwAogCKAHEAWwBMAEoATgBHADgANwA8ADcALwAxADoANwA3ADIALwAt
ACwAKgAqACgAJwAnACcAKgArACwALAAtAC4AMAAxAC8AKwApACkAKwAqACgAKgArAC4A
MQAuAC0ALAArACwALgArACsAKwAtAC0ALwAvAC0ALAApACoALAArACsAKwAvAC0ALQAu
ADAALAAsACwALgAuAC0ALQAvADAALgAuADAALQAxADIAMwAzADQANQAzADIAMgA0ADUA
NQA1ADYAOQA4ADcANwA2ADkAOQA7ADsAOwA9AEEAQgBEAEIAQABCAEAAPgA8AD8AQwBH
AEoASgBOAFAATgBOAE0ASwBOAFAAUgBRAE0AUABRAFIAUwBSAFEAUQBTAFYAVgBVAFEA
UgBVAFYAVQBWAFUAVABTAFAAUABSAFMAUQBOAE4ATQBHAEIAQAA8AD8APQBDAEYARQBG
AEIAQABBAEIAQgA/AD0APgBDAEMAQgBEAEQAQwA/AD8AQABAAD8APwA/AD8APgA9AEAA
RABAAEAAQgBCAEIAQwBDAEQAQgBBAEEAPwBBAEEARQBJAEwARgBFAEYARgBIAEgASABK
AEoARwBGAEUASABKAEsATQBOAEoATgBQAEsAQgBAAEQARQBGAEkASgBLAEwATQBNAE0A
SQBJAEoATQBOAE8AUABOAEwASABNAE4ATwBQAE8ATgBMAEoASQBIAEgASwBMAE0ATwBS
AFIAUQBOAEoASQBNAFMATgBNAEwATABRAFAAUABNAE4ATQBSAEwASQBLAFAATABMAE4A
SwBHAEsATwBQAFIAVABRAE8ATABLAFAATgBKAE0AUABMAEwATABPAFEAUgBSAFEAUABR
AFAAUABQAFAATgBPAFAATwBSAFIAUgBSAFIAWgBaAFkAVABUAFYAVgBWAFYAVgBVAFUA
VQBZAFkAWgBcAFsAVwBUAFMAUgBRAFAATwBAADMAKAAcABMACQAAAPr/8f/p/+H/2v/W
/9b/1P/S/8//z//S/9L/yf/G/8L/v//A/7//v/++/8D/wv/E/8X/wP++/77/uv+3/7b/
tP+w/7D/sf+x/7L/sv+y/7L/sv+x/7H/sP+t/63/rf+t/6//s/+v/67/rv+o/6T/qf+q
/7P/qv+j/6j/q/+x/7f/s/+r/6b/sP+7/8f/y//H/83/3f/m/+n/8/8HAB4AMgBCAEkA
QQAyADIANwA0ADIAKAALAO3/2v/W/9T/y//C/8X/xv/D/7//vf+6/7f/t/+y/6//sv+y
/7H/sv+w/6//r/+v/6z/q/+q/6j/qP+o/6n/qf+s/6v/rP+v/67/rP+p/6r/q/+u/7H/
rv+s/6z/rP+u/6z/qf+p/6n/q/+r/63/rf+u/67/rP+u/6//r/+w/7H/tv+z/7L/sv+z
/67/rf+s/63/rv+u/6//s/+0/7L/sv+t/6f/qP+m/6v/rf+w/7P/tP+0/7X/uP+2/7P/
sP+u/7P/tP+1/7f/tv+5/7n/u/+5/7f/t/+5/7r/vv++/77/wP/A/8D/wP/A/8H/wv/C
/8P/yP/L/8r/zP/L/8n/zP/P/9L/0v/P/9D/z//O/83/0P/T/9f/3f/e/9z/2f/T/9P/
1f/V/9P/0//R/8//zf/N/87/0f/T/9D/zP/L/8n/xf/C/8L/wP/D/7//w//E/8T/xv/D
/8L/wP/A/7//u/+8/77/xP/F/8D/wv/C/8H/v/+//8D/wP+//7//v/+//7//vf+//8L/
v/++/7//vv+//8H/wv/E/8L/wf/B/7//wf/B/8X/yf/I/8D/vf+8/8D/wv/C/8L/yP/K
/8n/yv/F/8b/xv/F/8b/yP/F/8r/zP/J/8L/wv/F/8X/xf/H/8n/yf/J/8n/y//L/8f/
x//E/8X/xP/D/8j/yP/I/8b/y//M/83/zv/K/8j/xf/C/8L/wv/D/8f/yP/J/8v/zv/M
/8v/yP/E/8P/yf/R/87/zv/O/8//1f/V/9b/1P/W/9j/3v/Z/9f/2f/e/9r/2v/a/9f/
0//X/9r/2v/b/9z/3P/b/9n/2f/g/+D/3v/j/+P/3P/Z/9b/1v/X/9f/1v/Z/9r/3f/e
/9//4P/h/+D/3v/e/9z/3v/k/+T/4v/i/+L/4v/j/+P/5P/l/+f/5f/k/+T/5f/j/+L/
4//j/+P/4//j/+P/4f/h/+D/4//j/+T/6P/m/+P/4P/e/9//4v/j/+T/5P/l/+n/6v/i
/+D/3f/b/9//4f/k/+b/5f/k/+P/4f/g/+D/4v/g/+D/4P/f/9z/2v/Z/9f/1v/Z/9r/
2//c/9z/3f/d/9v/2v/Z/9j/2f/f/9v/2v/a/9n/1v/c/97/2f/e/+H/3v/b/+H/3//X
/9X/1v/g/+n/7//5/wMABwALAA4AFwAnADsAUgBmAHQAewB7AHQAbgBtAGgAXABQAEkA
OwAgAAQA+v/7//r/9f/w/+//8//x/+j/5v/l/9//2//Y/9b/0//S/8//zf/M/8v/y//L
/8v/yv/J/8j/yP/H/8X/w//D/8X/x//G/8T/xv/I/8r/zP/I/8b/xP/C/8L/xf/D/8T/
xf/B/7//v/+9/8H/xP/F/8r/yf/H/8b/xf/H/8P/wf/A/8f/xP/F/8b/xv/G/8X/xf/H
/8j/xv/G/8j/xf/J/8r/yP/H/8f/x//H/8j/yv/O/8z/y//K/8r/y//K/8n/yf/L/8//
0P/T/9D/z//Q/9P/1P/W/9T/0v/Z/9r/2//c/9r/2//c/9z/2//e/9//3P/g/+P/5f/s
/+//8v/y/+//9P/1//b/9//1//X/9v/5//z//P/7//f/+v/9//7//f/9//v/+f/3//P/
8v/z//P/8f/u/+7/7f/r/+j/6P/m/+j/4//m/+b/5v/o/+X/5P/i/+L/4f/d/9//4P/l
/+X/4v/k/+T/4//f/9//4P/g/+H/4f/h/+H/4P/f/+L/5v/k/+T/5v/m/+P/4//i/+L/
5P/j/+P/4f/h/+H/5f/p/+f/4P/e/97/4//m/+f/6P/r/+r/5v/k/+L/5P/l/+X/6P/q
/+f/7P/u/+v/5P/k/+X/5f/l/+f/5f/l/+X/5f/l/+X/4f/h/+L/5f/m/+f/6P/m/+T/
4P/k/+T/5P/k/+b/5v/l/+T/5f/k/+T/5//m/+X/5f/m/+f/5//l/+L/3//j/+n/5P/j
/+L/4v/n/+P/4v/e/97/4f/o/+T/4//m/+z/6f/q/+f/4//e/+H/4P/g/+H/4v/k/+P/
4f/h/+b/5P/g/+P/5f/g/9//3v/f/+H/4v/i/9//3v/f/97/4P/i/+T/5P/i/+L/4P/i
/+L/4v/i/+L/3//e/+L/5v/m/97/2v/c/9z/3P/c/97/3f/d/93/3v/b/9n/2P/Z/9f/
1v/X/9j/1//W/9X/0//R/9H/0P/S/9H/0f/U/9T/0//S/9L/0v/U/9T/1P/V/9X/2P/Y
/9T/1P/T/9P/1//X/9j/2P/V/9T/0//R/9H/0v/V/9T/1v/W/9X/0v/R/9H/0P/Q/9D/
0P/Q/9D/0P/R/9H/z//R/9H/0f/T/9b/0f/P/87/yv/G/8v/zP/P/9T/0//U/9X/z//N
/9H/1f/W/9r/4f/l/+n/8f8DABkAGgAZAC0AQwBYAGYAaABlAGUAYgBgAFsAUgBEADoA
KwATAPj/7v/u/+n/4P/f/+T/5f/h/93/3P/Z/9n/1P/R/9T/1P/T/9T/0//R/9D/z//N
/83/zf/M/8z/zP/N/83/zv/N/87/0f/S/9L/0f/U/9L/0v/S/8z/z//Q/9H/1P/W/9n/
1//R/w==
         </WaveFormData>
      </LeadData>
      <LeadData>
         <LeadByteCountTotal>10000</LeadByteCountTotal>
         <LeadTimeOffset>0</LeadTimeOffset>
         <LeadSampleCountTotal>5000</LeadSampleCountTotal>
         <LeadAmplitudeUnitsPerBit>4.88</LeadAmplitudeUnitsPerBit>
         <LeadAmplitudeUnits>��V</LeadAmplitudeUnits>
         <LeadHighLimit>2147483647</LeadHighLimit>
         <LeadLowLimit>268435456</LeadLowLimit>
         <LeadID>V1</LeadID>
         <LeadOffsetFirstSample>0</LeadOffsetFirstSample>
         <FirstSampleBaseline>0</FirstSampleBaseline>
         <LeadSampleSize>2</LeadSampleSize>
         <LeadOff>FALSE</LeadOff>
         <BaselineSway>FALSE</BaselineSway>
         <ExcessiveACNoise>FALSE</ExcessiveACNoise>
         <MuscleNoise>FALSE</MuscleNoise>
         <LeadDataCRC32>2609105887</LeadDataCRC32>
         <WaveFormData>
HgAeAB4AHgAeAB4AHgAeACAAIgAkACYAJgAmACYAJgAnACgAKQAqACkAKAAnACYAKQAq
ACsALAAuAC4ALgAuADEAMgAzADQANAA0ADQANAA2ADYANgA2ADgAOAA4ADgANgA2ADYA
NgA0ADIAMAAuACwALAAsACwAKwAqACkAKAAmACQAIgAgAB4AHAAaABgAEwAQAA0ACgAK
AAoACgAKAAcABgAFAAQAAgACAAIAAgAEAAQABAAEAAIAAgACAAIAAAAAAAAAAAD+//7/
/v/+//z//P/8//z//v/+//7//v/+//7//v/+//7//v/+//7///8AAAEAAgABAAAA///+
/wAAAAAAAAAAAAAAAAAAAAAAAAAAAAAAAAIAAgACAAIAAAAAAAAAAAACAAIAAgACAAIA
AgACAAIA///+//3//P///wAAAQACAAIAAgACAAIAAgACAAIAAgABAAAA///+////AAAB
AAIAAAAAAAAAAAD+//7//v/+//z//P/8//z//P/8//z//P///wAAAQACAAIAAgACAAIA
AQAAAP///v/9//z/+//6//v//P/9//7//v/+//7//v/+//7//v/+//z//P/8//z//v/+
//7//v/9//z/+//6//3//v///wAAAgACAAIAAgAAAP7//P/6//j/+P/4//j/+v/6//r/
+v/7//z//f/+//7//v/+//7//v/+//7//v/+/wAAAAAAAAAAAAAAAAAABAAFAAUABAD/
//7/+//4//X/9P/1//T/9//4//n/+P/3//b/9f/1//X/9f/0//P/9P/1//j/+f/4//n/
+f/5//b/9v/1//X/+P/4//r/+v/9//3//f/9//3////8//z/+//7//v/+v/6//v//P/9
/////f///wAAAgACAAIAAgABAP7/AAD9//3//v/+//7//v/+//7//f/9//3///8BAAMA
BwALAAwAFAAYABUADAACAPP/5P/S/7r/nv+E/2n/TP80/yz/Lv84/0T/Vv9q/3X/fv+R
/6P/r/++/8n/1P/c/+P/6P/t//H/8//0//b/9//4//v//f//////AAADAAUABwAIAAgA
CgAKAAwADAALAAsACQAJAAgACAAHAAcABwAIAAkACQAHAAcABwAHAAcACQALAAoACgAK
AAgACAAJAAkACgAJAAwADgANAAwADAALAAoACgAKAAoACwAMAA0ADgANAA4ADgANAAoA
CgAMAAkACwAPABAAEgATABQAFQAXABYAFQAUABYAGAAYABgAGAAZABkAGwAbABoAGwAb
ABsAHAAeAB4AHgAhACMAJgAkACYAJgAmACcAJgAnACgAKQApACkAJwAmACcAKQAqACsA
KwAqACkAKAApACYAIwAjACcAKAAnACQAHgAdABwAGgAWABQAEAAMAAwADAANAA0ACwAJ
AAcABwAHAAQABAAEAAIAAgACAAAA//////////////7///8BAAAA/v/8//r/9v/2//f/
9//5//z///8CAP////8AAAAA/v/9//z/+//8//z/+v/8/wAAAQACAAQAAQD///7//f/9
//z//P8AAAIAAwAFAAcABAADAAIAAQAAAP///f/8//z//P/8//z///8AAAEAAQD//wEA
AQD+/wAAAQACAAIAAQABAAEA//8DAAQABAABAP///v/+//7/AAABAAMABAD///3/+v/5
//z//f/+////AQACAAEA/v/9//3//P/7//n/+//7//z//v/+//7//f/8////AgAAAP3/
/P/8/wAAAAD9//3//f///////v/+/wAA///+//7//v/8//z/+//+//////8AAP///v/+
//3//f/9//3//P/4//f/9v/1//f/+P/5//r//f/+////AAAAAAAA///+//z//f/9//3/
+//7//v/+//7//z//P/9//v/+v/4//j/+v/8//3//v///wAAAgACAAIAAgABAAAA//8A
AAMAAwACAP//AAD9//r/+P/3//j/9//2//b/9v/0//P/9P/z//P/9P/z//P/8//z//X/
9//3//j/+f/5//n/+P/3//X/9P/0//L/9P/0//X/9//3//f/+f/8//r/+//7//z//f/9
//7//f/8//v/+f/4//v//f/+//z//P/8//z/+/////7////+//7//v/+//7/AAD9//v/
/f8BAAMACQALAAkADgAUABYAEQAGAPb/5f/Q/7b/kv9y/17/R/8o/xD/Bv8I/w7/Iv86
/1L/Zf94/4n/n/+x/8D/z//Y/97/4//q//H/8//1//f/+v/8//7///8BAAMAAwABAAMA
BAAFAAcACAALAAwACwAKAAgABwAKAAsACwAMAAoACwAMAA4ADwAPAA0ADQANAA0ADQAP
AA0ADAAMAAwADQAOABAAEQAPAA0ADwAQAA4ADgAPAA8AEAASABQAFgAVABQAEwASABAA
EgATABMAEgASABQAEQASABcAGQAcABsAGgAZABkAGQAZABkAHAAdAB4AHwAgACMAIwAl
ACUAKAApACkAKQAqACwALAAsAC0ALwAyADAAMgA0ADYAOQA4ADkAOgA7ADoAOQA2ADQA
NwA5ADoAOwA7ADoAOQA4ADoAOAA2ADcANgA2ADQAMAAsACsAKgAoACgAJgAiAB4AGQAY
ABgAFwASAA8ADAALAAkABgAGAAYABAAEAAQAAgACAAMABAAFAAIAAAAAAAEAAQAAAP//
/v/9//7/AAABAAIAAgACAAIA/v/9//3//P/8//3//v///wIAAgAAAAIAAgABAAAAAAAC
AAEAAQABAAMAAgACAAYABAABAP///f////////////3//f/8//z//v8AAAIABAAFAAQA
AwABAAMABQAFAAIAAgADAAQABAAFAAUABQADAAMAAgAAAPv//v/+////AAD/////AAAA
AP/////+////AwADAAMAAwAGAAYABAAAAAAAAQABAAEA/v////7//v/9//z/+//5//n/
+//9//r/+//6//r//v////v/+v/5//r/+//7//z//f/9//3//v/8//r/+v/5//v/+//6
//r/+v/6//v/+//7//v/+//6//v/+//7//v/+v/6//r/+v/6//r/+v/6//r/+v/5//j/
9v/3//f/9//6//v//P/9//z//P/7//v//f/8//r/+v/8//n/9//6//7//f/8//v/+v/8
//z//P/8//7//v/+/wAAAAD///3/+f/5//f/9f/0//L/9P/0//T/9P/0//L/8f/y//H/
8f/y//L/8f/w/+//8f/z//P/9P/0//P/8v/w//L/8f/x//L/8f/y//H/8f/0//X/9v/5
//z/+v/7//v/+P/3//X/9P/2//j/+v/7//n/+//8//z//v/+//7//v/7//3/+v/5//n/
+P/3//b/9v/2//f/+f/7/wEABwAHAAkACwAOABQAFAAPAAoA/P/n/9L/tP+S/3L/Wv9B
/yT/Cv/6/vz+Cv8W/y7/Sv9d/2z/f/+V/6P/sP/B/8z/2P/f/+T/5//r//H/9//6//z/
/v///wEAAwADAAMABQAGAAcABwAGAAcABgAIAAgABwAHAAQAAwABAAAAAQADAAUACAAL
AAsACQAJAAkACQAJAAsADQAMAAwADAAMAAwADQANAAwACQAKAAoACgAKAAsACwAMAAwA
DAAMAAsACgAJAAgACgAMAA0ADQANAA4AEQAPABAAFQAXABoAFgAUABIAEQATABMAEwAW
ABgAGAAYABgAFwAXABkAGQAaABsAGwAbAB8AIgAjACQAJQAnACoAKAAnACYAJQAlACYA
JwAoACkAKwArACkAKAAqACsAKwArACwALAAsACwALQAqACcAJwAmACYAJAAgAB0AHQAd
ABwAHAAaABYAEgAPAA4ADgANAAoABwAEAAMAAQD+//7//v8AAAAAAAD+//v/+//7//v/
+P/2//b/9//6//r/+v/6//j/+P/5//n/+v/6//r/+v/5//n/+v/6//v/+//7//v/+//6
//f/+P/3//f/9//4//n/+f/6//v//f/8//z/AAD///3//P/7//3//f/9//3///////7/
/v/8//z//P/8//z//P/8//v//f///////P/8//3//v/+//3//f/9//v///8AAAAA/f/9
//z//P/8//v/+//8//z/+//7//r/+//9//3//f/9//z//P/6//b/+P/5//n/+f/5//v/
+//8//z//P/8//v/+P/5//r/9v/2//b/9//8/wAA/f/9//3/+//5//b/9P/6//v//P/+
//z/+P/2//P/9f/1//T/9P/4//r//f////3/+//5//b/9f/1//X/9f/3//j/+f/6//z/
/P/8//z/+v/6//n/+P/4//n/+f/5//f/9f/1//j/+v/6//r/+v/+//7//v/+/wAAAAAA
AAIAAAD///3/+f/6//f/9P/y//T/9v/2//b/9v/2//T/8//x/+//7v/u//H/8f/x//H/
8f/z//P/9P/1//X/9f/0//b/9f/1//b/9f/2//X/9f/1//X/9f/3//z/+v/7//v/+f/5
//j/+P/5//r/+//7//n/+//8//z/+v/6//r/+v/4//v/+f/5//z//P/8//z//P/4//f/
9f/3//n///8DAAMABwAOABQAFgAVABQACgD9/+7/2P++/6D/hP9r/1T/Ov8k/x7/Jv8y
/0T/XP9p/3T/g/+V/6P/sv+9/8j/1P/f/+b/6f/r//P/9f/4//r//P///wEAAwADAAMA
BQAGAAcABQAEAAUABAACAAIAAQABAAIAAwADAAQABQAHAAkADAALAAkABQADAAQABQAG
AAkACgAKAAsADAAIAAYABQADAAQAAwAGAAgABgAGAAcABwAHAAgACQAKAAgACAAIAAgA
CgAMAA0ADQALAAoACwAHAAgADQAPABIAFAAUABQAFQATABMAEwAWABYAFgAWABYAFwAX
ABkAGQAYABkAGQAZABwAHgAeAB4AHQAfACIAIAAhACIAIwAlACcAKQArAC0ALwAvAC0A
LAAoACcAJQAjACUAJgAnACgAKQAmACMAIwAkACQAIgAeABsAGwAbABoAGgAYABQAEAAO
AA4ADwAPAAsACQAHAAcABgAEAAUABgACAAAA/v/6//z//f/+////+//4//f/9//6//r/
+v/6//r//P///wEA///+//3//P/7//v//P/8//v/+//7//v/+v/6//j/+v/8//3//v8A
AP3/+//6//n/+f/4//j//P/+//3//f/9//////////////////7//v8AAAAAAAAAAP//
/v/9//v//P///wAA/v/8//3//v/+//7//f/8//n//f/+//7/+//5//j/+P/4//r/+//9
//7/+v/5//f/9//7//v/+//7//r/+v/4//T/9v/3//f/9//4//v//P/+//7//v/+//3/
+P/5//r/9v/z//L/8v/2//r/9//3//f/+f/5//j/+P/5//n/+f/6//z/+v/6//n/9//3
//b/9v/5//r//P/9//v/+//7//r/9//3//f/9//2//b/9v/2//X/9P/z//L/8//0//T/
9P/2//f/9//3//f/9//3//f/9f/2//b/9//7//j/9v/2//b/9v/6//r/+v/6//v//P/9
/wAA//////7/+//4//X/8v/w/+7/8P/w//D/8f/y//H/8f/u/+3/7f/u/+3/7f/t/+3/
7//x//H/8v/x//H/8f/w//D/7//v//D/8v/0//T/9f/z//P/8//1//j/9v/3//f/9v/1
//P/8v/2//j/+v/7//f/+f/6//r//P/8//z//P/6//3/+//7//v/+v/5//j/9v/2//n/
+//9////AQAFAAUABwAMABIAEgALAAAA8v/h/87/tP+U/3L/Wv9B/yL/Bv/6/vr+Bv8W
/zD/TP9h/3L/h/+d/6n/tv/D/87/1v/d/+L/6f/v//P/9f/4//r//P/7//3/////////
AwAGAAkACAAGAAYABAAEAAQAAwADAAQABQAFAAYABgAHAAgACgALAAsACQAJAAkACQAJ
AAsACgAIAAcABgAGAAYABwAHAAcABQAHAAgACgAKAAsACwAMAAwADAAMAA0ADgAPABAA
DwAQABAADwANAAwADQAJAAsADwAQABIAEwAUABUAFwAWABUAFAAWABgAGAAYABgAGgAb
AB4AHwAgACEAIQAhACEAIgAhACAAIgAlACkAKAApACoAKwAtACwALQAuAC8ALwAvAC0A
LAAuAC8ALwAvADIAMgAyADIALwAsACkAKQAqACoAKAAkACAAHwAeABwAGgAYABQAEAAL
AAoACgAJAAgABwAGAAcABAAAAP///v/8//z//P/6//n/+f/5//n/+P/2//b/9//2//b/
9v/2//X/9v/4//n/9v/2//b/9v/1//X/9v/2//P/8//z//P/9v/2//T/9v/6//v//P/+
//3/+//6//n/+f/4//j//P/8//v/+//7//r/+f/4//f/+f/5//j/+P/5//r/+//8//7/
/v/+//3/+//9//3/+v/4//n/+v/6//z//f/+//3//v/+//3/+f/7//r/+v/6//n/+f/6
//r/+//7//r/+//8//v/+v/5//r/+v/4//T/9//5//r/+//7//3//f/+//z/+v/4//X/
9P/3//r/+P/3//b/9v/6//r/9//3//f/+f/5//j/+P/4//f/9v/2//n/+P/5//n/9//3
//b/9v/4//j/+f/5//f/9//3//b/9v/3//j/+f/1//T/8//y//f/+P/5//r/9//2//T/
8v/z//X/9v/3//v////9//r//P/8//z//P/9//z/+//6//f/9v/1//b/+f/7//z/+//8
//n/9v/0//f/+v/7//z/+//6//f/9f/0//P/8//0//b/9//4//n/9//5//n/+v/7//v/
+//6//r/+f/5//r/+P/6//r/+//9//3//f///wIAAAABAAEA//////7//v8BAAIAAwAD
AP//AQACAAIAAgACAAIAAgD+/wEA/////wIAAgACAAIA/P8AAAEAAQADAAUAAwAFAA8A
FQAWABgAGAATAA4ACAD9/+7/3P/A/6D/gP9l/0b/Iv8S/xT/Iv8y/0T/Wv9r/3j/h/+b
/6v/uv/H/9L/2v/j/+r/8f/1//n/+//+/wAAAgAFAAcACQAJAAQABQAFAAUABgAGAAgA
CAAJAAoACgALAAkACQAIAAgABgAHAAgACgANAA0ACwALAA0ADQANAA8ADgAMAAsACgAL
AAwADgAPAA8ADQAPABAADwAOAA4ADQAOAA4ADgAOABAAEAAQABAADgAQABEAEQAQABAA
EgAPAA0AEQASABQAEgASABIAEwAVABUAFQAYABoAGgAaABoAGwAbAB0AHQAdAB0AHAAb
ACAAIgAiACIAIAAhACMAIAAiACQAJgApACkAKQApACkAKwArACkAKAAnACcAJgAlACgA
KAAoACgAKQAmACMAIwAkACQAIgAeABwAHQAeAB4AGwAYABMADgAMAAwADQANAA0ACwAJ
AAkABgACAAEAAAACAAIAAgAAAP//////////AQAAAAEAAwAAAP7//P/6//v//P/+////
/P/8//z//P/9//3//v/+//z/+//6//n/+//8//v//v/9//3//f/+//7//f/9//3////+
//7/AgABAP///v/9//////////////////7//v/+//7//v/+/wIAAgACAAEAAAABAAAA
/P/6//v//P/8//7///8AAP////8AAAAA/f/+//7///8AAAAA//////7//f/9//z//f/9
//3//f/9//z//P/6//b/+P/5//n/+f/3//n/+f/6//z//P/8//v/+f/7//3/+v/7//r/
+v/+//7/+//7//v/+//7//r/+v8EAAkADgAUABgAGAAaABsAHgAhACMAJgAnACYAJgAl
ACkAKwAtAC4ALgAvADAAMQAwADAAMAAwADAAMAAwADAAMAAwAC8ALgAyADQANAA0ADQA
NAA4ADgAOAA4ADgAOAA4ADoAOAA3ADUAMQAyADEAMAAwAC4AMAAwADAALwAuACsAKQAq
ACkAKQAqACkAKQApACkAKQArACsALAAtAC0ALQAsACsAKQAoACgAKgAsACwALQAtAC0A
LQAvAC0AJgAiAB0AGQAXABQAEgARABAADwANAAgACQAJAAgABgAEAAIAAAD9/////P/7
//3//v///wAA/v/+/wEAAwD///v//f8BAAUACQAQABQAFAAVAA4ABAD1/+D/yv+y/5L/
eP9j/0j/Kv8a/xj/Gv8o/z7/VP9p/3z/i/+Z/6v/uP/F/9D/1v/Z/+D/5//t//P/9f/4
//r//P/8//3//v/9//3///8AAAEAAAAAAAIAAgACAAIAAQABAAEAAQAAAAAA/v///wAA
AgAEAAUABAAFAAMAAwADAAUAAwACAAIAAgADAAQABgAHAAUAAwAFAAYABgAGAAcABwAI
AAgACAAIAAgACAAIAAgABgAIAAkACQAIAAgACgAHAAYACQAJAAoADAAMAAwADQAQABEA
EgAWABUAFAATABIAEQARABMAEwAVABcAGAAZABsAHAAbABoAHQAfACIAIAAgACAAIAAh
ACIAIwAkACUAJwAnACUAJAAiACMAIwAjACUAJgAnACgAJwAkACEAIQAfAB4AGwAWABEA
EQARABAAEAAQAA4ADAAJAAgACAAHAAQAAQD+//3//f/6//r/+v/7//z//f/8//v/+//7
//v/9//0//P/8//0//T/9P/0//P/9P/2//f/9//4//n/+v/4//f/9//2//P/8//z//P/
9v/2//T/9v/3//f/9//4//j/9//3//f/+f/4//j//P/7//n/+P/3//n/+f/5//n/+f/5
//j/+P/2//b/9v/2//r/+v/6//n/9v/3//b/8v/z//X/9//4//r/+//8//v//P/8//v/
9//1//T/9P/0//P/8//0//T/8P/v/+3/7f/y//P/9P/1//b/9v/0//D/8f/z//T/9f/1
//f/9//4//j/+P/4//f/8//1//f/9P/x//D/8P/0//X/8f/w/+//8P/x//H/8v/y//H/
8P/w//P/8v/z//P/8//z//L/8v/y//L/8//z//X/9f/1//T/8f/x//H/8f/v/+7/7f/s
/+//8P/x//L/8v/y//H/8P/w//H/8f/x//H/8f/x//H/8//4//r/9v/0//L/8P/0//T/
9P/0//T/9P/0//b/9//3//b/8//w/+3/6v/o/+r/7P/s/+z/6v/q/+j/5//n/+f/6P/q
/+n/6f/p/+n/6P/p/+j/6P/s/+3/7v/u/+v/6f/o/+j/6//u/+//8f/v/+//7//x//H/
7v/u/+3/7//v/+7/7v/v//D/8f/x/+//8f/y//L/8P/w//D/8P/s/+//7f/t//D/8P/w
//D/9v/0//H/8//1//X/9//9/wEAAQAIAAoABgD///L/3P/F/6r/jv9w/1b/PP8Z//z+
7v7u/vj+Cv8i/z7/Vv9l/3j/jf+b/6f/tP/B/8r/0P/Z/97/5f/r/+3/8P/y//P/9P/0
//X/9v/1//X/9//4//n//P/8//7//v/9//z/+v/5//r/+//7//z//P/9//7/AAABAAEA
//////7//f/8//3//f/8//z//P/9//7/AAABAAEA//8BAAIAAgACAAMAAwABAAAA///+
//7//v/+//7/AQAEAAYABwAJAAoADQALAAgACwALAAwACQAIAAcABwAKAAsADAAQABIA
EgASABIAEAAPABAADwASABUAFwAZABkAGgAZABgAGQAbAB4AHAAgACIAJAAnACYAJwAo
ACkAKgApACYAJAAkACUAJQAlACYAJgAmACYAJAAgABwAGwAaABoAGAAUABMAEwATABIA
EAAOAAoABgADAAIAAgABAP3/+//5//n/9v/y//H/8P/x//L/8//y/+//7f/r/+n/6f/o
/+n/6//s/+z/7P/s/+z/7P/t/+3/6v/q/+r/6v/r/+v/7P/s/+n/6f/p/+n/7P/s/+r/
7P/s/+v/6v/q/+j/5//n/+f/5//m/+b/6v/r/+v/7P/t/+v/6//r/+v/6//r/+r/6v/s
/+z/7P/s/+7/7v/u/+3/7f/v/+//7P/r/+v/6//q/+z/7f/u/+3/7P/s/+v/5//p/+j/
6P/o/+f/5//o/+j/6f/p/+j/6f/q/+n/6P/n/+j/6P/m/+L/4//l/+b/5//m/+f/5v/m
/+b/5v/m/+X/5P/n/+r/6P/k/+L/4f/k/+j/5f/l/+X/4//j/+L/4v/l/+X/5f/m/+b/
5P/k/+P/5f/l/+T/5P/l/+T/5P/j/+P/4//j/+L/4f/h/+H/4f/j/+T/5f/m/+f/5v/l
/+T/4//i/+D/3v/c/93/3f/d/9//4f/j/+X/4//e/9r/2f/c/97/4P/i/+T/6P/o/+j/
6P/m/+b/5v/o/+v/6//q/+f/5P/h/97/3P/f/+T/5//q//D/9P/2//n/+v/7//3/AAAE
AAUABgAHAAYABwAGAAYACgALAAwADAANAA0ADgAQABAAEgASABMAEQARABEAEwAVABIA
EgARABQAFQAVABYAFwAYABkAGQAXABkAGgAaABgAGAAYABgAFAAXABUAFQAWABYAFgAW
ABYAFgAZAB0AHQAfACEAJQAlACUALAA2ADgAMQAoABwABwD0/+D/wv+g/4L/a/9Q/zb/
Kv8s/zL/Pv9U/2r/ff+O/5//s/+//8z/2//s//j///8EAAsADQAPABUAGAAaABwAHAAd
AB4AHQAeACEAIwAlACUAJAAlACQAJAAkACMAIwAlACUAJAAkACYAJwAoACoAKQAnACMA
IQAkACUAJgApACgAJgAlACQAJQAmACgAKQAnACUAJwAoACgAKAApACkAKgAqACoAKgAo
ACgAKAAoACYAKAApACkAKAAoACoAJwAoAC0ALwAyADAAMAAwADEALwAvAC8AMgAyADIA
MgAyADYANwA6ADsAOQA5ADgANwA7AD4APwBAAEAAQQBDAEAAPgA+AD4APwBAAEEAQgBD
AEUARQBDAEIAQwBFAEYARwBGAEYARgBGAEMAQAA9AD0AQABAAD4AOgA3ADcANwA2ADQA
MgAuACoAJwAmACYAJQAhAB8AHQAdAB0AGgAaABoAGgAaABoAGAAWABUAFAATABQAEgAS
ABMAFwAYABkAGgAWABYAFwAXABMAEgARABAAEAARABMAFAAVABUAFQAVABUAFAARABIA
FQAVABUAFgAWABUAFQAVABMAEgASABYAFAATABMAEwAUABUAFgAXABkAGQAYABgAFwAW
ABUAFAAVABQAEwARABQAFwAYABYAEwATABMAEgATABMAEwARABUAGAAaABkAGAAWABUA
FAATABMAFAAUABIAEQAPAA8AEQARABEAEQASABIAEAAMAA4ADwAPAA8ADwARABEAEgAS
ABIAEgARAA8AEQATABAADQAMAAwAEAARAA0ADAALAAsACwAKAAoADAALAAoACgAKAAgA
CAAHAAkACQAIAAgACQAIAAgABwAJAAkACQAIAAcABwAHAAcABgAGAAYABgAIAAgACAAI
AAoACgAJAAgABwAHAAYABQAHAAQABgAGAAYABgAJAAoACwAMAAsACgAJAAoADQANAAwA
CQAGAAMAAAD+//7/AAAAAAAAAgACAAAA///7//n/+P/4//z//f/+/////f//////AAAD
AAMAAwACAAQAAwADAAQABAAGAAYABwAGAAUABAAFAAUAAgACAAEAAQABAAAAAAACAAQA
BgAHAAcACQAKAAoACQAIAAcABgAEAAcABQAFAAYABgAGAAYACgAKAAkABwAJAAkACQAN
ABMAFQAUABoAIgAhABYADgABAPD/3P/G/6r/jP91/1z/Pv8s/yz/NP8+/1D/av95/4D/
j/+n/7X/vv/J/9j/5P/v//T/9//7////AwAGAAgACgANAA8AEQARAA8AEQASABMAEwAS
ABMAEgAUABQAEwATABQAFQAVABYAFgAXABgAGgAdAB0AGwAbABoAGQAYABkAGgAaABsA
HAAcABwAHQAdABsAGQAbABwAHAAcAB0AHQAbABoAGQAYABkAGgAbABwAHAAeAB8AHwAg
ACAAIgAfAB0AIQAiACQAIgAiACIAIwAlACUAJQAoACgAKAAoACgAKQApACsAKwAsAC0A
LQAtADIANAA0ADQAMgAzADUAMgAyADIAMgAzADYANwA4ADkAPAA9ADwAPAA4ADcANQAz
ADUANgA3ADgAOQA2ADMAMwA0ADQAMgAuACsAKwArACoAJQAiAB0AGAAVABQAFAATABIA
EQAQABEAEAAOAA8AEAAPAA4ADQAKAAoACwAMAA0ADgAMAAwADQALAAoACQAIAAYABgAH
AAcABwAIAAkACgALAAsADAAMAAgABwAGAAUACQAKAAkADAAMAAsACgAKAAsACwAMAA0A
DwAOAA4AEgAOAAsACQAHAAgACQAKAAsADAANAA0ADgANAAwACwAKAA8AEAARABEADgAP
AA4ACgAIAAkACgAKAAwADQAOAA0ADgAOAA0ACQAKAAoACwAMAAsACwAMAAwADQANAAwA
DQAMAAsACgAJAAsADAALAAgACgALAAsACwALAA0ADQAOAAwACgAIAAUABAAHAAoACAAK
AAoACwAQABIADwAPAA8ADgANAAsACgAKAAkACAAIAAkACAAJAAkACwALAAoACgAKAAoA
CwALAAkACQAJAAgACAAJAAoACwALAAwADQAOAA8ADgANAAwADAAMAAsACgAKAAsACwAL
AAkACQAJAAkACQAKAAoACwAJAAgACAAKAAwADgAQABMAFAAVABYAFAAUABQAFgAXABcA
FgATABQAEQAOAAwACwAMAAsACgAKAAoACAAHAAQAAwADAAQACAAJAAoACwALAA0ADQAO
AA0ADQANAAwACgAJAAkACgANABAAEQATABEAEQARABMAEwAQABAADwARABEAEAAQABAA
EAAQAA8ADwARABIAEgATABQAFQAWABQAFwAVABUAFQAUABMAEgAOABIAFQAZABkAGwAd
AB8AIwAnACwAMAAwACkAGAD8/+X/1P+8/5j/eP9g/0P/KP8a/xb/HP8s/0L/YP92/4f/
lP+p/7//zf/Y/+X/8v/6/wUADAANAA8ADwATABYAGAAaABgAGQAaABkAGAAbAB0AHwAi
ACIAJAAkACMAIgAgAB8AIAAhACEAIgAiACMAJAAmACcAJwAlACUAKAApACoALQAhACIA
JAAkAA==
         </WaveFormData>
      </LeadData>
      <LeadData>
         <LeadByteCountTotal>10000</LeadByteCountTotal>
         <LeadTimeOffset>0</LeadTimeOffset>
         <LeadSampleCountTotal>5000</LeadSampleCountTotal>
         <LeadAmplitudeUnitsPerBit>4.88</LeadAmplitudeUnitsPerBit>
         <LeadAmplitudeUnits>��V</LeadAmplitudeUnits>
         <LeadHighLimit>2147483647</LeadHighLimit>
         <LeadLowLimit>268435456</LeadLowLimit>
         <LeadID>V2</LeadID>
         <LeadOffsetFirstSample>0</LeadOffsetFirstSample>
         <FirstSampleBaseline>0</FirstSampleBaseline>
         <LeadSampleSize>2</LeadSampleSize>
         <LeadOff>FALSE</LeadOff>
         <BaselineSway>FALSE</BaselineSway>
         <ExcessiveACNoise>FALSE</ExcessiveACNoise>
         <MuscleNoise>FALSE</MuscleNoise>
         <LeadDataCRC32>3465129302</LeadDataCRC32>
         <WaveFormData>
HgAeAB4AHgAhACIAIwAkACMAIgAhACAAIQAiACMAJAAnACoALQAwADYAPABCAEgASABI
AEgASABGAEYARgBGAEkATABPAFIAWABeAGQAagBuAHIAdgB6AHYAdAByAHAAcABwAHAA
cABxAHIAcwB0AHYAdgB2AHYAdAByAHAAbgBpAGQAXwBaAFQAUABMAEgARQBCAD8APAA1
ADAAKwAmACEAHgAbABgAFwAWABUAFAANAAgAAwD+//z//P/8//z/+v/4//b/9P/2//b/
9v/2//T/9P/0//T/8v/w/+7/7P/w//L/9P/2//P/8v/x//D/7f/q/+f/5P/m/+b/5v/m
/+z/8P/0//j/9//2//X/9P/y//D/7v/s/+7/8P/y//T/9//4//n/+v/9//7///8AAPz/
+v/4//b/9f/0//P/8v/x//D/7//u/+7/7v/u/+7/8f/0//f/+v/6//r/+v/6//X/8v/v
/+z/6v/q/+r/6v/w//b//P8CAAEAAAD///7/+v/2//L/7v/w//D/8P/w/+z/6v/o/+b/
5P/k/+T/5P/r//D/9f/6//f/9v/1//T/8f/w/+//7v/x//T/9//6//j/9v/0//L/8f/w
/+//7v/v//D/8f/y//D/7v/s/+r/5f/g/9v/1v/e/+b/7v/2//j/+v/8//7//f/8//v/
+v/4//j/+P/4//T/8v/w/+7/7P/q/+j/5v/r//H/9//8//3///8CAAUA/P/2//P/7//v
//H/9f/4//v/+v/5//b/9f/2//j/+v/5//j/9//2//P/8//y/+//8f/x//L/9P/4//n/
+v/8//n/9f/x/+7/7f/s/+v/6//p/+f/4//h/+X/5//p/+v/8P/1//j/+//3//b/9P/z
/+7/6v/p/+r/7v/x//D/8P/v/+3/7P/r/+v/6//q/+f/5f/k/+X/6f/x/+//8//9/wgA
EwAjADEAPQBIAE8AUQBXAGMAcQCAAIsAkwCVAIkAbwBQACIA3v+f/2//Tv9P/2j/e/+F
/5X/m/+a/6D/qv+5/83/4v/t//P/9f/3//v//P/9//v/+//7//z/+v/+//7//v/6//j/
9v/0//b/9//4//r//P8AAAIABQAAAP7//f/9//z/+v/4//T/9f/2//r///8BAAYACQAL
AAwADQARABIADwAOAAwACwALAAwADAAMAAkACQAKAAsADgAQABEAGAATABIAEAAPABIA
FQAXABMAFAAUABQAGQAZABUAEwAWAB4AJAAtADEAMAAuACkAKwAtAC4ALQAuADQAOwBC
AEkAUQBVAFcAXQBcAFwAXgBeAFsAXABgAGAAYABfAF0AXABjAGoAbgB0AHgAeAB6AHoA
dQBzAHEAcgB1AHEAcABuAG0AagBpAGUAawBtAHEAdQBtAGYAWABRAE0ASgBJAEMAPAAz
AC0AJAAfABsAGQAWABQAEgARAAwAAwD///v/9P/v/+z/4//g/+r/9v8AAAgACAAGAAQA
BAD+//r/9f/x//L/8v/z//T/8v/y//H/8P/u/+3/7f/u/+7/7P/n/+b/6f/w//P/9v/z
//L/8v/1//H/7//t/+r/5f/k/+T/5f/q/+7/9f/5//j/9v/2//b/9P/1//f/+f/0//H/
7v/n/+j/6P/o/+r/6//s/+3/8P/0//L/8f/v//L/9//5//r/9f/w/+3/7P/u/+3/7//x
//T/8//y//D/6//q/+n/7P/s/+7/7f/r/+n/6P/n/+X/4//j/+T/5P/o/+r/7P/w/+z/
6v/q/+n/4//i/+D/3//g/+P/5//r/+j/5f/l/+f/4//g/9//3//d/9z/2//X/9b/1//c
/97/4v/j/+b/6v/q/+z/8P/z//H/7P/q/+j/6f/n/+D/2P/a/9v/3P/i/+X/6v/q/+X/
4f/g/+D/3//d/9r/2//h/9//3v/e/93/3P/g/+H/4v/j/+T/4v/i/+H/4f/n/+z/8f/v
/+r/6P/l/+H/5//t//L/9P/w/+z/5v/h/+D/4P/g/+D/3f/c/9v/2v/b/9v/2f/Z/9n/
2v/c/93/2v/Z/9n/2P/a/9z/3//i/+T/5P/l/+X/4//h/+H/3//d/9v/2f/b/9n/1//V
/9L/0v/R/9H/z//R/9T/2f/f/93/1//S/87/z//R/9P/2P/d/9//3//e/9r/4P/j/+X/
6//v/+//8v/9/wkAFQAjACoALQAxAD8ASwBVAF4AXwBpAH8AiQB7AGIANgDu/6f/cf9I
/0f/Yv93/4X/l/+j/6b/rv+4/73/x//Q/9P/0//T/9T/2f/b/93/3f/f/+H/5P/o/+7/
8P/y/+//7v/t/+z/6//p/+f/5v/o/+z/7v/x//D/8P/x//P/8f/u/+v/5v/o/+r/7//1
//X/+P/5//n//f///wQABgAGAAYABQAFAAIAAAD9//r/+P/5//v//f8BAAIAAgAIAAYA
BgAFAAUABQAHAAgAAwAEAAQABAAJABAAEQAUABwAIAAiACcAJwAmACYAIwAnACkAKgAp
ACoALAAvADIANQA9AEEAQwBJAEcASABLAEwATwBSAFgAWgBbAFsAWgBaAF4AZABnAGwA
cwB0AHcAeAB3AHcAdwB6AHwAdwB1AHIAbABoAGYAYQBiAF8AXgBdAFUAUABEAD8APAA6
ADoANQAyACsAJwAgAB4AGwAaABgAEgAMAAcA/v/7//n/9//y//f//P/7/wAAAAACAAIA
AAD6//b/8v/w/+7/7P/p/+f/6//s/+7/8P/y//T/9f/2//L/8f/x//L/8//y/+7/7v/p
/+r/5//k/+b/5v/n/+v/7//x//P/9P/v/+7/7v/v/+v/6P/o/+X/5v/m/+j/6v/u//H/
9f/5//f/9//3//P/8//0//X/+P/4//j/+P/6//r/9P/v/+n/5v/n/+X/4v/n/+j/6//w
//D/7f/t/+3/7v/t/+z/6v/l/+T/4//m/+f/6v/q/+n/6v/s/+7/7//t/+v/6v/o/+X/
5P/j/+T/4//i/+P/4//j/+b/6P/r/+j/6f/r/+3/6//p/+r/7f/o/+L/3v/b/97/4P/i
/+H/4v/j/+j/6v/o/+P/4P/e/9v/2v/b/9v/3//g/+T/6P/r/+v/5v/g/+D/4f/i/+j/
5v/q/+n/4//k/+T/5f/l/+D/3P/c/+H/3//g/+L/4//q/+T/3v/j/+b/5P/k/+T/5P/m
/+j/6f/r/+n/6P/n/9//4f/m/+r/7f/u//H/8//y/+3/6P/h/9v/3f/e/9//4P/c/9r/
2P/W/9f/1//V/9X/2P/c/+H/5f/k/+P/4//i/+L/4v/j/+T/5v/m/+f/5//m/+P/4v/f
/+D/3//e/+H/4P/f/97/3P/Z/9f/1v/T/8z/yv/K/8v/z//P/9D/0v/T/9X/1//c/+D/
4//k/+T/4P/g/+P/4//j/+v/9f/6//3/BwAVACMAKAApAC8ANQBBAEkAUABXAGkAgQCJ
AHsAXAAsAOz/q/9z/07/Tf9o/4H/i/+R/5f/nv+o/7b/xf/P/9L/1//d/9//3P/f/9//
3//d/9//4f/k/+X/6v/r/+z/6v/q/+r/6v/n/+X/4//i/+X/6v/t//H/8v/y//P/9f/0
//T/9P/y/+7/7P/t/+//8P/0//b/9//5//n//P/8////AAAAAAEAAQACAAIAAgD5//X/
8v/v//b/+v/9/wYABgAIAAkACwAIAAUAAQD3//r//v8CAAsAEwAXAB0AKAAmACQAJQAh
AB8AHgAaAB0AIgAkACQAJgApAC0AMQA1ADgAOQA4ADsAPAA+AEIARABHAEwAVABYAFYA
UwBPAEwAVQBgAGgAcgBxAG4AbQBqAGoAbQBwAHYAeQB1AHQAcgBsAGYAYgBbAFgAUwBQ
AE0ASwBKAEIAQQA6ADQAMAAnACgAIwAhABwAGwAZABkAGAAPAAgAAgD4//b/9//4//b/
9//4//P/9P/y//T/9P/y/+3/6v/n/+b/4//g/9z/2f/g/+T/6f/u/+3/7P/q/+j/6f/p
/+r/7P/v//D/7v/w/+z/7v/s/+r/5//m/+b/6f/p/+n/6f/o/+L/3v/b/9n/3P/e/+P/
5f/o/+j/6v/s/+v/6//s/+3/8f/z//X/8//w/+7/7P/s/+3/7v/v//L/9P/w/+3/6f/o
/+v/6//q/+j/5v/m/+j/5v/j/+P/4//l/+X/5f/k/+X/5v/n/+z/7v/w/+//7f/q/+r/
6v/p/+z/7f/v//D/8v/y//L/9P/v/+r/5//j/9z/2v/X/9X/2f/d/+L/5//m/+X/5//r
/+//8P/z//f/9P/y//D/6//m/+X/6P/o/+r/5//m/+b/5v/m/+j/6f/o/+T/4//i/+f/
6f/m/+L/3v/b/9j/2v/h/+r/7v/t//b/8P/t/+j/5v/k/+L/4P/l/+r/7v/z//f/+v/9
//n/+f/6//r/+f/0//P/8f/s/+r/6P/k/+H/4P/g/+D/4P/m/+r/7v/y/+//7f/p/+f/
4//i/+L/4f/m/+v/8f/2//L/7v/r/+j/6f/q/+z/7f/u/+3/7v/t/+j/4//e/93/4f/j
/+X/5v/o/+f/5//l/+P/5P/n/+v/6v/l/+H/3v/f/+H/4//o/+j/5//k/+D/4P/g/+P/
6f/z//f/+f/8/wEACwAbACcAMgA9AEMAQwBJAFcAZgBzAIEAkwCbAI8AagA4APr/t/99
/1L/Rf9Y/3H/ef9//4//nP+o/7j/xf/N/87/0f/V/9//4P/l/+f/6f/q/+3/8P/0//H/
8v/v/+z/7//w//H/8v/4//v//v8CAAEAAgABAAEA+//2//L/7//y//T/9v/2//b/9v/5
//3///8CAAMAAwAFAAUACAAIAAYABAABAP//AgAEAAUABgADAAMABAAFAAgACgALABIA
DQAMAAoACQAOABMAFwAVABQAFAAUABkAGQAVABMAFgAaABwAIQAhACYAKAAnAC0ALwAw
AC8AMAAzADcAOwA/AEUARwBHAEsATABOAFIAVABVAFgAXgBgAF8AXwBeAF4AXwBiAGIA
ZABrAGwAbwBwAG0AbQBtAHAAegB5AHsAfAB3AHIAbwBpAGYAYQBeAFsAWgBYAE8ATQBK
AEYARAA9ADkAMQAsACQAGgATAA4ACAAMAA4AEQAQAAkABwAFAAAA/P/6//L/8P/x//T/
9f/0//L/8P/u/+7/7P/s/+v/6//s/+z/7f/u//H/8v/y//L/8v/x//H/8v/v/+r/4v/e
/9//5P/l/+b/6P/q/+3/8//1//X/9f/0/+7/7P/r/+v/6//q/+z/6//t/+z/7f/u/+v/
6f/o/+f/6v/t//D/7//s/+r/6P/o/+r/7P/u//L/9v/0//P/8f/v//P/9P/0//b/9P/0
//b/8//v/+7/7f/p/+X/4f/c/9z/3P/c/+D/5f/q/+z/7f/q/+r/6v/p/+j/5//n/+b/
5P/i/+D/4P/g/97/3v/d/+D/5v/r//H/7v/t/+3/7f/q/+f/5//p/+T/4P/e/93/4P/i
/+T/4//i/+P/6P/q/+f/4f/d/9r/2//c/9//4f/j/+D/4P/g/+T/5f/h/9z/3v/f/+D/
5v/k/+b/4//b/9z/3v/h/+P/4f/e/9//5f/a/9j/2//c/93/3v/h/+T/5v/p/+n/7P/v
/+v/6P/o/+f/5f/p/+3/8P/w/+7/7P/o/+X/4v/i/+L/4v/f/97/3f/c/9r/1//S/8//
0P/S/9X/1//b/93/4P/i/+L/4v/j/+T/4P/e/93/2//d/93/3//f/9//3f/b/93/4f/h
/+H/4P/f/93/3P/Z/9L/zv/M/8v/0P/P/8//0P/T/9X/1//c/+D/4f/g/97/4v/e/9v/
3//h/+X/7f/y//f///8NABUAGgAdAB8AJwA1AEcAWgBrAIEAmwCjAI8AbAA4APD/qf9x
/0z/Sf9i/23/b/+D/53/qv+0/8D/xf/F/8r/0f/X/9v/2//f/+D/4f/g/+H/4v/k/97/
3P/W/9D/2f/g/+f/7v/t/+v/6f/o/+n/7P/t/+//7//u/+7/7//z//T/9f/0//L/8v/1
//n/9f/0//H/7f/u/+//8//0//b/+P/5//v/+P/4//f/9v/2//f/+f/7//z//P/7/wAA
/v/+//3//f8EAAsAEQARAA4ADgAOABMAEQANAAsADgATABYAHAAdABwAHAAZAB0AJQAq
AC0AMgAzADcAOwA/AEAAPwA8AD0APAA+AEIARABIAEwAUwBWAFkAWwBcAF4AZABqAG0A
cgBxAG4AbQBqAGcAZwBnAGoAbQBnAGQAYABhAGAAYQBfAGEAYQBjAGUAXABWAEkAQwA6
ADQAMAAnACkAJQAkACAAHAAXABQAEAAOAAwACwAGAP7/+//4//L/8//0/+//8P/v//D/
7//s/+f/5P/h/+D/5f/o/+r/7f/r/+r/6v/q/+z/7v/v//D/7v/t/+3/7v/q/+b/3//c
/+D/5v/o/+r/6f/o/+j/6//p/+n/6f/o/+j/6v/t//H/7//u//D/7//s/+r/6v/q/+n/
6f/q/+v/7f/t/+3/6f/p/+r/6//u/+7/7v/u//D/7//q/+b/4f/k/+n/6//s/+//8P/z
//j/9v/x/+//7f/t/+v/6f/m/+T/5P/k/+j/5//o/+b/4//d/9z/2//Z/9v/3f/g/+L/
5P/m/+j/7P/q/+j/6P/n/+X/5v/m/+f/5P/l/+f/6f/r/+v/7v/z/+7/6P/k/+H/4P/g
/+D/3f/b/9v/3//g/+D/3f/c/9z/2P/Y/9r/2//i/+T/6f/u//D/7//p/+L/5P/l/+b/
7P/q/+z/6f/h/97/4P/j/+L/4P/e/9z/2v/f/+T/6P/t/+3/7v/v/+n/6//u//D/8f/w
//P/9f/0//T/8v/u/+v/6f/o/+f/5v/m/+b/5v/m/+r/7f/u//H/7P/q/+n/5//m/+X/
5f/k/+X/5v/o/+r/7v/w//P/9f/z/+//7f/p/+X/4//h/+P/6P/p/+r/6v/m/+H/3f/X
/9n/3P/h/+f/7P/t/+//8v/t/+v/6f/q/+j/5//k/+D/4P/i/+P/5f/r/+//8//4/wEA
DQAdACkANgA9AEEARwBRAFsAZgBtAHcAiwCTAIEAXgA0APr/uf+F/2D/V/9q/3v/ff+F
/5H/oP+0/8T/y//H/8r/0f/Z/93/4P/l/+f/6f/n/+n/6//u/+//9P/1//b/9//4//n/
+v/4//X/8v/w/+7/7v/s/+v/7//0//r/AQABAAAA///8//v//P8AAAUAAwAGAAcABwAC
AP/////8////AAAAAAEABQAIAAoADAAFAAMAAgABAAAAAAD//wQABgAIAAkACwARABUA
GAAVABMAEgARABUAGQAZABsAIgAiACIAJQAjACMAIgAeACEAJAAmACYAKAAvADUAOwBB
AEQARQBEAEcATABQAFYAWgBZAFoAXgBeAGEAYQBgAGAAYQBmAGgAbABwAHAAcgByAG0A
bQBtAHAAdgBzAHMAcgBwAGwAagBlAF0AVQBPAEkATQBQAEwATwBLAEgARwBBADkALwAo
AB4AFgARAA4ACgAJAAgACAAEAAIAAQAAAPz/+f/4//H/8P/u//D/8P/u/+3/7P/r/+z/
6v/q/+n/6f/r/+z/7v/w//H/8v/y//L/7f/r/+r/6v/n/+T/3v/c/+D/5v/o/+r/5v/k
/+P/5f/n/+n/6//s/+z/7P/t/+//8P/w//P/8//w/+z/6v/o/+f/5//o/+n/6//r/+v/
5//p/+r/6//u/+z/6v/o/+j/7P/q/+n/5//m/+n/6f/o/+f/5P/j/+T/6P/n/+n/6//p
/+f/5f/i/+H/4v/j/+j/7f/w//D/7//o/+T/4P/b/93/3//i/+T/5P/k/+T/5v/j/+D/
3//d/9v/3P/c/93/3//j/+j/7f/x//P/+P///wAA/v/+////BAAGAAgABwAIAAkADgAQ
ABEADwAPABAADgAOABAAEQAPAAwADAAMABYAGwAbABoAGwAbABsAIAAbACAAHwAeAB0A
HAAaABgAFQATABgAHAAgAB0AGQAYABYAEwAWABsAHwAgACIAIgAgAB8AGwAYABUAEgAU
ABQAFAAUABMAEwARABEAEQASABQAFQASABEAEQAQAA8ADgAOAA4AEgAUABcAGQAYABUA
FAARAAgAAQD6//f/8//t/+f/4P/j/+P/5P/j/+P/5P/n/+v/7P/p/+f/5v/h/9//3f/e
/93/2//X/9L/1v/W/9f/3f/j/+X/5//y//v/AQANABcAJAAtAC0AMQBDAFUAYgBtAH0A
iQCDAGcARgAYANr/n/9t/0j/P/9S/2X/af9v/3//jv+e/6z/tf+9/8L/wf/B/8n/zP/T
/9f/2//a/9v/3P/e/9r/3P/a/9j/3P/e/+D/4v/j/+P/4//k/97/3P/Y/9X/2f/e/+T/
6//s/+z/7P/q/+f/5v/o/+v/7f/y//X/9//y/+//7//s/+r/6P/l/+P/5v/o/+n/6v/r
/+3/8P/z//T/9P/z//j/9P/y/+//7f/v//P/9v/z//P/9P/1//v//////wEACAAHAAQA
BAD//wMABgAGAA0AFAAYABoAHgAjACcAKwAvADAAMQAwADMAMwA0ADcAOAA1ADYAOgA6
AD8AQwBGAEoATABQAFEAVABWAFQAVABSAFMAVwBbAGIAYgBbAFcAUgBRAFAAUQBPAEwA
SQBIAEcAPwA6AC4AKQAiAB4AHAAVABIACwAHAAAA///9//3//P/z/+z/5v/c/9r/2//c
/9r/3f/g/93/4P/b/9r/1//S/9X/1v/X/9r/2v/a/9n/2f/X/9T/0v/Q/9L/1P/V/9b/
1f/V/9b/2P/U/9D/yf/G/8T/yP/I/8j/yf/K/8z/0f/Q/8//zv/M/8r/yv/L/83/0v/U
/9n/2//Z/9b/1f/U/9T/1f/X/9n/2P/X/9b/0f/O/87/zv/Q/83/yv/H/8b/z//Q/9L/
0//T/9f/2P/Y/9X/0v/R/9L/z//J/8b/w//H/8n/y//M/8z/zv/Q/9b/1P/U/9H/zf/M
/87/0P/R/8//zf/M/8r/yf/I/8f/yP/J/8r/zf/P/8r/yv/J/8n/x//H/8j/yf/G/8X/
x//L/8v/yP/H/8f/xv/G/8b/w/+//7//w//E/8L/v/++/77/v//C/8f/y//O/8z/zf/O
/87/zf/H/8D/w//F/8f/zv/O/9L/0f/L/8b/xP/D/8H/sP+4/77/xP/I/8z/0P/T/9T/
1P/V/9L/0v/S/8v/xP/C/7//u//C/8v/0//Y/9j/1v/S/8//zf/M/8v/yv/H/8T/wf++
/8P/xf/F/8f/yP/K/83/z//N/8v/yv/I/8r/yv/L/8z/x//E/8L/v//B/8H/w//D/73/
uf+1/7X/vP/B/8b/yv/K/8n/yf/H/8H/wP/B/8P/xv/F/8X/xv/H/8f/x//K/8j/x//E
/8D/uv++/8H/x//R/9v/4//s//P/9f/3//f/+v8HAB0AMwBFAFMAYABxAIkAkwCBAGMA
NgD0/6r/b/9J/zr/S/9e/2P/a/91/3n/hv+c/6r/r/+z/7j/vf/F/8n/zP/R/9P/1f/U
/9X/1v/Y/9f/2v/Z/9j/2v/c/97/4P/h/+H/4f/i/97/3v/c/9v/2f/Y/9j/2f/Y/9j/
2P/W/9j/3P/j/+v/7f/w//H/8f/v/+3/7v/s/+b/4v/d/9n/4P/o/+//9v/x//H/8v/z
//X/9v/2//z/9//2//T/8//1//f/+P/z//X/9v/3//3/AwADAAUADAAQABIAFwAXABYA
FAAPABEAGgAeACAAJAAiACMAJAAlACsALwAxADcAOQA8AEEARABFAEgATgBQAE8ATwBO
AE4AUQBWAFgAXABeAFwAXABaAFoAWwBcAGAAZQBhAGAAXgBaAFYAVABPAE8ATQBNAE0A
RQBAADQALwAtACoAKQAjACEAGQAUAAwABgABAP7/+v/1//D/7P/k/+X/5//p/+j/5P/k
/97/3v/h/+T/5f/k/+P/4v/h/+L/4f/g/97/3f/e/97/3//g/97/3v/d/9z/2f/X/9b/
1v/a/9r/1//Y/9n/3v/f/+D/3//e/97/4f/f/9//3//e/9v/2v/a/9v/3v/e/+H/4f/e
/9z/3P/c/9n/2f/a/9v/3f/d/93/2f/c/+D/5P/q/+j/5v/k/+T/5v/i/9//2//d/+H/
4v/i/+D/3P/a/9r/2//Z/9r/2//a/9f/1P/Q/9D/0v/U/9r/2//c/9r/1//T/9L/0f/P
/9H/0//W/9j/2P/Y/9j/2v/Z/9j/2f/Z/9T/1P/T/9P/0f/R/9L/0//T/9P/1v/b/9X/
0P/N/8v/zv/Q/9L/0f/R/9P/2f/c/9r/1//W/9b/0//S/9P/0//Q/8r/x//E/8n/y//I
/8T/xP/F/8b/zP/O/9T/1f/R/9L/0v/T/9P/2P/Y/9r/2f/a/9j/1v/U/9L/0f/Q/87/
zf/U/9r/4P/f/9j/1v/T/8//0P/T/9X/1P/Y/9r/2v/b/9v/3P/d/97/5P/q//D/9v/3
//f/9f/1//n//P8AAAMAAgABAAEAAAABAAIABAAGAAEA/v/8//n/+f/3//f/9f/1//X/
9f/5//r/+f/4//b/9//3//j/9//y//L/9P/3//3//f/+/wAAAgADAAQACAAEAAEA/P/2
//z//P//////AwAHAAkADgAXACMAMwBFAEwARwBJAFEAWwBrAHwAhQCLAJsApQCVAHYA
UAAUANH/of+C/3f/iP+b/6X/r/+3/7z/yP/W/93/3//k/+v/8f/3//X/+f/6//v/+//9
////AgAFAAoACwAMAAkACAAHAAYABAADAAIAAgAGAAwAEAAVABMAEgASABMAEgAQAA4A
CgAKAAoADQARABUAHAAhACUAIQAfACAAHgAdABwAGgAZABcAGAAYABgAGAAZABsAHQAg
ACIAIwAqACUAIgAeABsAIQAlACgAJQAnACgAKQAvAC0AKQAnACoAMAA0ADsAPQBAAEAA
PQBBAEIAQgBAAEAARQBLAFEAVwBaAFsAWgBdAF4AYABkAGYAZQBoAG4AcAByAHMAcwB0
AHkAfgCAAIQAhQCEAIUAhAB/AH8AfwCCAIoAhwCHAIYAfwB4AHMAawBtAG0AbwBxAG8A
bgBmAGUAXQBWAFEARwBAADcAMQAoACcAJQAlACQAIQAgACAAHAAVABMAEQAMAAcABgD/
//7//f/+//3/+v/7//z//f8AAAIAAgABAAEAAAAAAAEAAgABAAIAAgACAAIAAQABAAIA
AAD+//n/+P/0//b/9P/y//X/9v/4//3/+//5//f/9P/1//j//P8BAAAAAAADAAMA///6
//f/9P/3//v/AAAFAAMAAQD///n/9v/2//b/+P/2//T/8v/y//X/8v/w/+3/9P/9/wMA
CAAFAAIAAQACAAIA////////+//3//P/7v/u/+7/7v/y//b/+v/7//v/+f/4//f/9f/1
//X/9v/2//P/8v/x//L/7v/s/+z/6//m/+T/4f/f/+L/5f/p/+3/7P/r/+3/8f/t/+j/
5f/j/+b/6P/q/+n/6//t//P/9v/x/+v/5//k/+X/5v/p/+v/6//o/+j/6P/p/+n/5P/e
/9v/2//b/+D/4//q/+z/6f/m/+T/5f/m/+f/6P/n/+j/6P/p/+z/8P/0//H/7f/s/+r/
5//r/+//8v/y/+3/6v/l/+H/4f/i/+P/5P/m/+j/6v/s/+r/6f/m/+X/4f/g/+D/3//h
/+P/5v/o/+P/4P/e/9z/3v/g/+P/5f/l/+P/4//h/+D/3//e/+H/5v/n/+j/6P/m/+X/
5f/j/97/3P/c/93/3//d/9z/3P/Z/9n/2f/c/97/3//e/9z/3v/a/9f/2//d/+H/5//y
/wEAEQAhADEAPAA9ADUANQBDAFcAaABzAIEAjwCXAIcAZAA0APL/q/9z/07/Rf9Y/23/
ef+H/4//kv+a/6b/s/+//8b/z//Z/+H/3//j/+T/5f/n/+n/6//u//D/9P/0//T/8P/u
/+z/6v/s/+v/6v/q/+//9v/7/wEA///+//7///8CAAIAAgAAAPv/+v/8/////f/+//3/
+//+////AwAEAAMAAgAAAP///f/+//7//v/8//3///8BAAEAAgACAAgACQAMAA4AEQAU
ABcAGQAVABIAEgASABcAFQARAA8AEgAZAB4AJgApACsALAAqAC8ANAA2ADYAOAA4ADsA
PgBBAEEAPwA7ADsAQABEAEoATgBSAFYAXQBgAGAAXwBdAFwAXgBiAGMAZgBsAG4AcgB0
AHMAcwBzAHYAegB1AHMAcABpAGQAYQBbAFkAVQBTAFEAVABWAFEAUwBMAEgARgA/ADkA
LwAoAB4AFAALAAQA/P8AAAQACQAKAAQAAQD+//j/+P/6//b/+P/0//T/8v/u/+r/6P/m
/+b/6f/q/+r/6//s/+z/7f/u/+3/7v/u/+7/6v/p/+n/6v/t/+7/7P/u/+r/7P/q/+j/
6v/q/+v/7//x//P/9f/2//H/8P/w//H/8P/u/+//7f/u/+z/7P/s/+3/7//y//X/8//z
//P/7//v//D/8f/0//T/9P/0//b/9f/w/+z/5//o/+3/7//w//L/8v/0//j/9P/v/+3/
6//u/+//8P/w/+v/6v/p/+z/7f/w//D/7//w//L/9P/1//T/8//z//L/8v/y//L/9P/w
/+z/6v/n/+T/5P/j/+P/3//f/+D/4f/m/+n/7//3//P/8P/v/+//8//0//X/8//v/+//
8//0//H/6//n/+T/5f/m/+n/6//p/+T/4v/g/+b/6f/n/+T/5P/l/+b/7P/v//b/+P/1
//H/8P/w/+//6//m/+X/6f/w//T/9v/0//T/9P/0//L/8P/t/+v/7//0//n/9//2//j/
+f/5//n/+//8//r/+//6//f/9f/y//L/8v/y/+//7v/t/+z/7v/v/+7/7//x//L/9P/1
//T/8//z//L/7//s/+r/6P/q/+z/7//x/+//7f/t/+v/5//l/+P/5f/p/+n/6f/o/+r/
6f/p/+f/6P/s//L/+f/4//P/7//s/+n/6f/p/+z/6//p/+X/4P/e/+L/5f/n/+3/8//7
/wgAEQAdACkANQA4AD0ARwBTAF8AcQB8AIsApQC3AK0AjwBmACAA0v+V/23/Xv9t/4D/
if+V/6n/t/+6/77/xP/F/83/2P/l/+//6//p/+v/6v/p/+v/7f/v//L/9//+/wEABAAG
AAYABgAGAAMAAQD///7//P/+//7////6//j/9//3//r//P/+//7//P/8////AwAHAAQA
BQAHAA==
         </WaveFormData>
      </LeadData>
      <LeadData>
         <LeadByteCountTotal>10000</LeadByteCountTotal>
         <LeadTimeOffset>0</LeadTimeOffset>
         <LeadSampleCountTotal>5000</LeadSampleCountTotal>
         <LeadAmplitudeUnitsPerBit>4.88</LeadAmplitudeUnitsPerBit>
         <LeadAmplitudeUnits>��V</LeadAmplitudeUnits>
         <LeadHighLimit>2147483647</LeadHighLimit>
         <LeadLowLimit>268435456</LeadLowLimit>
         <LeadID>V3</LeadID>
         <LeadOffsetFirstSample>0</LeadOffsetFirstSample>
         <FirstSampleBaseline>0</FirstSampleBaseline>
         <LeadSampleSize>2</LeadSampleSize>
         <LeadOff>FALSE</LeadOff>
         <BaselineSway>FALSE</BaselineSway>
         <ExcessiveACNoise>FALSE</ExcessiveACNoise>
         <MuscleNoise>FALSE</MuscleNoise>
         <LeadDataCRC32>2209313746</LeadDataCRC32>
         <WaveFormData>
GgAaABoAGgAcABwAHAAcAB0AHgAfACAAIgAiACIAIgAmACgAKgAsADEANAA3ADoAOwA8
AD0APgA+AD4APgA+AEEARABHAEoATwBSAFUAWABcAGAAZABoAGYAZABiAGAAYgBiAGIA
YgBjAGQAZQBmAGYAZgBmAGYAYwBiAGEAYABdAFoAVwBUAE8ATABJAEYAQwBAAD0AOgA1
ADAAKwAmACEAHgAbABgAFgAUABIAEAAMAAgABAAAAP3//P/7//r/+P/2//T/8v/y//L/
8v/y//L/8v/y//L/7//u/+3/7P/t/+7/7//w/+//7v/t/+z/6v/o/+b/5P/i/+L/4v/i
/+X/6P/r/+7/7v/u/+7/7v/r/+r/6f/o/+r/7P/u//D/8v/y//L/8v/0//T/9P/0//H/
8P/v/+7/7v/u/+7/7v/r/+r/6f/o/+r/6v/q/+r/7f/u/+//8P/u/+7/7v/u/+v/6v/p
/+j/5//m/+X/5P/p/+z/7//y//L/8v/y//L/7f/q/+f/5P/n/+j/6f/q/+j/5v/k/+L/
4P/g/+D/4P/j/+b/6f/s/+v/6v/p/+j/5v/m/+b/5v/p/+r/6//s/+v/6v/p/+j/5//m
/+X/5P/m/+b/5v/m/+X/5P/j/+L/3f/a/9f/1P/a/97/4v/m/+n/6v/r/+z/7P/s/+z/
7P/q/+r/6v/q/+j/5v/k/+L/4f/g/9//3v/j/+b/6v/t/+//8f/z//P/8f/u/+z/6f/o
/+j/6//r/+z/7P/p/+f/6f/p/+n/6v/o/+f/5//n/+f/5v/l/+L/4//l/+n/6v/s/+3/
7v/u/+v/6f/m/+T/4P/g/+D/4f/f/97/3f/c/9//4P/g/+D/4v/n/+n/6//p/+f/5v/l
/+H/3v/d/9z/4f/i/+P/4v/i/+L/4v/i/9//4v/f/93/3//d/9//3//n/+b/6P/v//f/
AwAVACgAOABKAFQAXABpAH8AlQCpAL0A1ADlAN4AxACaAGIAFQDP/5n/cf9r/3z/if+L
/5P/lv+X/5//qf+0/8X/0v/a/9//4v/l/+f/6f/q/+j/6P/p/+j/6v/s/+z/6v/o/+f/
6P/m/+j/6f/q/+v/6//r/+3/7v/v/+7/7P/r/+r/6v/p/+n/6f/p/+z/8P/z//X/9v/1
//b/9//8//3/+v/4//j/+v/5//r/+v/5//j/9f/3//r//P/9//7////9//7//v/+/wAA
AAABAAAAAAABAAEAAgABAAIABAAHAA0AEAAUABgAFwAWABUAFAAUABgAHAAeACMAJgAs
AC4ANQA6AD0AQAA+AD0AQAA/AEAAQQBDAEUARQBHAEgATABPAFEAVQBYAFsAXgBfAF8A
XQBbAFoAXABbAF0AWwBZAFoAWABUAFUAWQBZAFsAXABUAE4ASABHAEEAPgA6ADMALQAo
ACQAIQAbABUAEwAOAAwACwAJAAIA/P/6//b/8P/u/+r/5//m/+v/8P/0//j/+f/4//j/
+v/3//H/7v/r/+v/6v/q/+r/6v/q/+r/6f/p/+f/5v/m/+j/5//k/+T/5//o/+v/7//u
/+r/6f/q/+r/6f/p/+n/5f/k/+b/5//p/+v/7//x//L/8v/v/+//7//w//H/8f/v/+7/
7P/q/+z/6//r/+z/7v/u/+7/7v/v/+//7v/v/+//9P/0//T/8f/v/+3/7P/u/+z/7P/t
/+7/7v/s/+3/6f/p/+r/6v/p/+r/6f/o/+f/6P/o/+j/5v/m/+f/5//q/+v/7P/t/+r/
6v/q/+v/6v/m/+X/4//j/+T/5//q/+r/5//m/+X/5P/h/+H/4//h/+H/3v/g/+H/4f/l
/+X/5v/m/+j/6v/r/+3/7//w/+3/6//q/+n/6P/m/+L/4f/i/+L/4v/m/+f/6f/q/+v/
6P/n/+b/5P/k/+P/4//l/+b/5P/h/9//4v/m/+j/6P/o/+j/6P/p/+n/6//w//P/9P/1
//L/8P/t/+r/7f/x//L/8v/x/+3/6v/o/+f/5v/m/+b/4v/h/+D/4P/h/+L/4f/i/+P/
5v/m/+b/5v/m/+X/5f/m/+b/5//m/+j/6P/p/+n/6P/n/+b/5f/m/+T/4v/i/+P/4f/f
/9z/2//b/9v/2v/c/97/4P/m/+T/4v/e/9z/3//g/+H/4v/o/+b/5f/l/+H/5//p/+n/
7v/0//X/9/8DABEAIgAyADwARABQAGUAdwCHAJUAnwC0ANUA4gDQAKoAdAApAOX/q/+D
/33/kP+b/53/p/+w/7P/u//D/8j/z//Y/9z/3f/c/97/4f/k/+b/5//o/+r/6v/r/+7/
7//u/+7/7//y//L/7v/t/+z/6//u/+//8v/0//b/9v/1//X/9P/0//P/8//1//X/+P/8
//z//f/9//v//f///wUABwAIAAYABgAIAAQABAADAAEAAgD//wEABAAFAAUABQAFAAcA
CAAIAAgACAAIAAkACAAIAAkACQAKAA8AEgAWABsAGwAcAB4AIAAgACAAIAAgACEAJAAn
ACgAKQAqAC4ALgAzADgAOwA+ADwAPQBCAEMARQBHAEoATQBRAFMAVABYAFwAXQBgAGIA
ZgBqAGwAbQBuAG0AbQBwAHAAcQBuAGsAawBoAGMAYwBhAF8AXwBeAFgAUgBMAEsASgBI
AEUAPwA6ADYAMwAxADAAKwAqACYAIQAdABgADgALAAwACwAIAAoACgALAA4ADgAOAA0A
DAAJAAYABAAEAAMA///+//3//v/+////AAADAAQABQAFAAMAAQAAAAAAAQABAP//AAD+
//z//P/9//3/+v/6//z//v///wEAAwABAAAAAgADAP///f/9//v//v/+//v/+//9/wAA
AwAFAAUABgAGAAYACAAHAAcACAAKAAoACgAKAAcABQACAAEA//8CAAAA/v8BAAEAAQAC
AAQAAgACAAMABAAEAAIAAwAAAP/////+//7/AAAAAAAAAAACAAMABAABAAAAAAD///3/
/f/9//3//v/+//7///8CAAAAAQABAP///v///wAAAgD///7//f/7//f/9v/3//j/+f/3
//r/+f/5//3//f/8//r/+v/6//j/9//2//T/+P/5//v//f/9//z/+f/5//j/+P/4//z/
+//7//r/+f/4//n/+v/6//j/9//3//n/+f/4//b/9f/6//n/9f/5//z/+v/6//r/+v/8
//3//f/////////9//v//P/+////AAD+/wEAAQAAAP3/+f/2//T/9P/0//X/9v/0//P/
8v/y/+//7v/r/+r/7//0//b/+P/4//j/9//3//n/+P/4//b/+P/4//n/+f/2//X/9P/z
//P/8v/x//L/8v/x//D/7v/r/+v/6//q/+X/5P/j/+b/6f/q/+n/6v/t/+7/7//w//b/
9P/z//P/8//x//P/8//0//z/BQAHAAsAFwAqADoAQgBIAFYAZwB5AIkAkwCfALYA0QDe
ANAArgB2ADEA8f+5/5H/i/+e/63/r/+x/7L/tf+//8v/1v/d/+D/5P/r//L/8P/x//L/
8v/y//L/8//y//P/9v/3//b/9f/1//f/9v/z//P/8//z//T/9f/4//r//v/+//3//f//
/wAAAAABAP3/+//8//7/AQADAAQAAwADAAMABwAHAAcABgAHAAoACgAMAA0ADQAHAAEA
AAAAAAMABQAHAAkACwAOABAAEgARAA4ADAAIAAsADQAOABAAFQAaACAAJwAlACQAJAAk
ACMAIgAhACAAJAAoACwALgAvADAANAA0ADUAOAA5ADoAOwA9AEMARQBHAEkATABPAE4A
TwBPAFIAVwBbAGEAZgBnAGgAZwBlAGYAZwBpAG4AbQBvAG0AawBpAGQAXQBbAFgAVQBU
AFIAUABMAEgASQBCAD4AOQAxAC4ALAArACsAKAAjACIAHgAXABMADgAEAAIABAAEAAIA
AwAAAP7//v/8//z/+//6//b/9P/z//T/8P/r/+n/5//q/+z/7//y//L/8v/y//H/8f/v
/+7/7v/y//P/8v/0//L/8P/w//H/8P/s/+v/7P/t/+3/7v/v/+v/6P/o/+f/6f/p/+v/
6//u/+7/6//r/+3/7v/v/+//8v/0//X/9v/z//H/8P/w//L/8v/y//L/8P/v/+3/7f/q
/+7/7f/s/+7/7f/s/+z/6v/o/+j/6f/r/+r/5//n/+j/6f/r/+z/6v/s/+z/7P/s/+z/
6//q/+z/7P/t/+3/7f/t/+3/7f/q/+j/5v/l/+T/4P/f/93/3f/e/+H/5P/n/+X/5f/l
/+n/6f/s//H/7//t/+j/6P/n/+X/5//l/+T/4v/i/+L/5P/l/+b/5v/l/+P/4v/h/+L/
4v/g/+H/4P/e/9z/3v/g/+P/5f/n/+v/6f/p/+j/5P/i/+D/3v/h/+X/6P/t/+3/7//v
/+//7//w//D/8P/t/+3/6v/m/+b/4//h/+D/3//e/97/3v/g/+H/4v/k/+H/4P/d/9z/
3P/e/93/3P/f/+L/5P/n/+b/5P/j/+D/4P/g/+H/4f/h/+H/4f/h/93/2v/X/9b/2v/b
/9z/3P/b/9v/2//a/9r/2v/a/97/3P/a/9b/1P/X/9j/2f/a/9z/2v/Z/9n/2f/X/9f/
3f/m/+r/6//t//H///8QACAAMABAAEoAUwBjAHkAjQChALgA0wDgANIArAB2ADEA6f+t
/3v/Zf9y/4P/hf+H/5D/mf+j/6//uv/D/8b/yv/P/9b/2f/b/93/3v/h/+L/5P/k/+H/
4v/h/97/3//h/+X/5v/o/+v/7v/x/+7/7f/u/+7/7P/q/+f/5f/m/+j/6f/r/+v/6//u
//L/9P/1//X/8//z//P/9//3//b/9P/0//b/9v/4//n/+f/2//P/9f/4//r/+//8//3/
+//8//z//P///wAAAgACAAIAAwADAAQAAwAEAAYACQALAAwADgAQABIAFAAWABgAGQAc
AB8AIAAgACIAJwAoACoALgAwADIANAA1ADoAOwA/AEEARABHAEgASQBJAEwATQBNAE8A
UABUAFgAWgBbAFoAWQBZAFwAXwBjAGMAYwBjAGAAWwBbAFkAVQBTAFAATABIAEQARQBB
AD4AOgAzADAALAApACcAHwAXABMADAANAA0ADAAGAAQABAACAP7/+v/2//P/8v/z//T/
9P/0//H/8P/w//L/8f/t/+z/6//r/+r/6v/q/+v/7P/t/+3/7v/t/+3/7v/s/+n/5P/i
/+T/5P/m/+n/7P/q/+v/7v/v/+//8P/x/+3/7P/u/+//7P/r/+z/6//t/+7/7P/t/+r/
6v/q/+n/7f/w//L/9P/y/+//7f/s/+//8P/x//L/9f/1//T/9f/y//b/9f/0//b/9f/0
//T/8v/w//D/8f/u/+z/6P/n/+P/4//k/+T/6P/s/+7/8P/u/+7/7f/s/+r/6v/r/+v/
6v/p/+j/5//k/+T/5P/l/+r/6v/t/+//7f/s/+3/7v/v/+v/6f/n/+b/4//j/+X/5v/n
/+X/6P/p/+n/7f/t/+r/5v/k/+L/5P/l/+b/5v/o/+f/5//n/+f/5v/j/+P/5P/k/+T/
6P/l/+X/5P/j/+T/5f/m/+b/6P/n/+f/6f/k/+L/5P/k/+T/5P/m/+n/6//v/+//8f/x
//H/8P/w/+//7v/u//H/8f/w//D/7f/r/+r/6//q/+r/6v/m/+X/5P/k/+H/4P/d/9z/
3//i/+L/4v/k/+b/5//p/+r/6v/r/+r/5//m/+b/5f/n/+f/5//n/+j/5v/k/+T/5//n
/+f/5v/j/+P/4//i/9z/2v/Y/9r/2//c/9v/3P/e/+D/4v/k/+r/6P/n/+f/6f/l/+P/
5f/o/+z/8//3//v/BwAWACQALgA2AEAAUQBjAHkAjwCfALoA3QDqANgAsAB6ADMA7f+z
/4n/hf+U/5n/lf+h/7L/uf+//8v/0P/R/9T/3P/h/+b/5f/n/+n/6v/q/+r/6//q/+b/
5v/k/+D/5P/p//D/9P/x//H/8f/x/+//7//x//L/9P/0//P/8//2//j/+f/7//r/+f/7
//7//P/7//n/9f/3//f/+//7//3//P/9/wAA/f/+//7//f////3/AAAEAAQAAwACAAEA
AQACAAIAAgAIAAoADQAOAAwADQANAA4ADAAMAA0ADwATABQAFgAYABYAFgAWABYAGwAg
ACUAKAAoACoALwAwADAAMgAyADIAMgAzADgAOQA9AD8AQgBFAEgASwBNAFIAVgBXAFoA
XABbAFwAWwBZAFoAWQBZAFwAWgBbAFgAVQBZAFgAVQBXAFkAVwBXAFYATgBIAEIAQQA6
ADYAMQApACYAJAAjACMAIQAbABkAFAAQAA8ADQAGAAAAAAD+//r/+v/4//f/+P/3//b/
9P/y/+//7P/q/+r/7v/t/+//8f/u/+z/6//q/+7/8P/y//P/8f/v/+7/7v/t/+v/5//m
/+n/6v/t//H/8P/s/+v/7P/u/+3/7f/t/+7/7v/x//P/8f/x//P/8//x//D/7P/r/+v/
7P/t/+3/7//w//D/8P/w/+//7//w//D/8P/w//D/7//t/+r/6f/p/+7/7v/u//D/8f/y
//T/8f/u/+3/7f/v/+7/6//r/+f/5//o/+j/5//o/+f/5v/i/+L/4f/g/+H/4v/k/+X/
6P/p/+r/6//p/+j/5//n/+n/5v/m/+X/4v/i/+T/5v/r/+n/6f/p/+f/4//i/+P/4//j
/+D/4v/i/+H/5P/j/+H/3v/d/9z/2v/b/9z/3P/h/+P/5v/p/+j/5v/i/+H/5P/k/+T/
6P/l/+X/5P/j/93/4f/n/+T/4f/g/9//3v/i/+X/5//r/+v/6//p/+f/6f/s/+7/8P/v
//H/8P/u//D/7f/r/+r/5//m/+b/5v/l/+X/5f/m/+j/6v/q/+z/6f/q/+j/5v/l/+b/
5v/n/+j/6P/p/+j/6f/q/+z/7f/r/+n/5//l/+T/4v/g/+D/5P/l/+b/5v/h/9//3f/a
/9z/3v/g/+b/6f/q/+n/6v/n/+b/5f/k/+f/5P/i/+H/3f/h/+X/5f/q//D/8f/x//v/
CwAYACgANgBEAFAAXQBtAH8AkQCfALIAzwDcAMoApAB0ADMA7/+3/4//f/+M/5f/lf+V
/5r/o/+z/8P/yv/J/8z/1v/b/97/4f/j/+X/5v/l/+b/6P/o/+n/7P/t/+z/7v/v//L/
8v/w/+//7v/t/+r/6f/q/+r/8P/y//P/9f/z//T/9P/1//f/9//6//7//P/9//3/+//5
//f/+f/3//f/9v/3//r//f8AAAIAAwAAAPv/+//8//z/+//6//n/+//+/wAAAgAFAAYA
CAAIAAcABwAGAAYACgAMAA8AEwAUABQAFQAWABQAFAAUABQAFAAYABwAHgAhACQAKgAs
AC4AMgA0ADYAOQA7AEEAQwBCAEMARQBHAEkASwBMAFAAUgBTAFYAWABZAFwAXQBdAF4A
XQBdAGAAYwBlAGMAYQBhAF4AWQBZAFQATwBMAEgARgBEAEIARQBDAEAAPAA1AC0AKAAk
ACEAGgATABAACgAKAAkABwAAAP3//v/9//r/9//0//L/8v/x//D/7v/s/+3/7P/s/+7/
7f/p/+j/5//n/+j/6v/s/+3/7v/v/+//7f/p/+b/5P/i/+H/3v/e/+D/4v/m/+v/6P/k
/+P/5P/m/+f/6f/r/+r/6v/t/+//7f/t/+//7//u/+z/5//l/+f/6P/p/+n/6f/q/+r/
6v/r/+v/7P/u/+3/7P/r/+r/6//r/+r/6//o/+z/6//q/+j/5//m/+b/6P/o/+r/7f/t
/+z/6f/p/+X/5f/m/+b/6f/s/+3/7v/q/+j/5f/i/+P/5P/m/+f/5//n/+f/5//k/+T/
5P/l/+P/4P/g/9//4v/k/+j/7P/z//X/+f/9/wAA//8BAAUACQALAAoADgAPAA8AEwAT
ABMAEgATABQAFAAVABYAFgAUABMAEwATABYAGAAYABsAHgAeAB4AIgAcAB4AHgAeAB4A
HgAbABsAGgAbAB4AIQAiACMAHwAeABwAGgAbAB8AIAAgACIAIQAhACIAHgAaABcAFAAU
ABUAFgAYABcAFgATABIAFQAYABgAGAAYABgAFwAXABcAFgAWABQAFQAWABgAGQAWABUA
FAATAA0ABgD///r/9//z/+//6v/q/+v/7P/s/+j/6P/o/+z/6//q/+f/5v/j/+L/4f/g
/+H/3v/c/9v/3f/b/93/4f/k/+b/6f/z//v/BQAWACQANABEAEwAWwBzAIkAmQCvAMwA
4wDkAMgAoABsACUA3/+p/33/bf98/4n/h/+H/5L/n/+p/7X/vP/B/8j/yv/N/9T/1v/Z
/9z/3v/e/97/3//e/9z/3v/e/9z/3//h/+X/5v/m/+f/6P/p/+T/4f/g/97/5P/m/+f/
6f/s/+7/7//x/+//7f/u//D/8//1//b/9f/y//H/9P/z/+//7P/r/+z/7f/w//L/8//1
//P/9v/6//n/+f/5//n/+P/4//f/9v/5//r//P/8//z//f/9//7/AgAEAAcACwALAAoA
CgAKAAwADgAQABIAFQAaAB8AIgAkACYAKwAsAC0AMAAxADIAMAAxADYANwA2ADcAOQA7
AEAARQBJAFAAUQBRAFMAVABVAFYAVQBTAFcAWQBcAGIAYQBhAF0AWQBcAFoAVgBXAFYA
UwBSAFAASABCADwAOwA1ADIALgAnACQAIAAdABsAGgAVABQAEAAJAAUAAAD2//X/9v/1
//L/8//y//L/9P/w/+7/6//o/+n/6v/s//D/7v/r/+v/6//n/+b/5v/m/+n/6v/r/+v/
6//p/+j/6P/n/+X/4f/g/+D/4P/i/+X/5f/i/+L/5P/i/+H/4f/h/+D/4P/j/+X/5//p
/+3/7//t/+z/6P/n/+j/6v/s/+3/7P/s/+v/6v/p/+f/5v/m/+P/4v/h/+D/5f/n/+j/
6//q/+7/7f/s/+z/6//q/+r/5v/i/+D/3//j/+T/4//l/+b/5//p/+r/6P/o/+b/5P/l
/+b/5v/m/+X/5P/k/+P/4v/h/+D/3//g/+L/5P/n/+X/4v/i/+H/3v/e/+D/4v/i/9//
3v/d/9//3f/e/+H/3//f/9z/3v/c/9v/3v/d/9z/2v/a/9r/3P/f/+L/5P/k/+P/4//j
/+L/4P/c/9v/3f/e/9//5P/i/+P/4//j/97/3f/c/9r/0P/X/9r/3v/g/+L/5P/l/+f/
6P/r/+r/6f/m/+P/3//e/9z/2v/e/+P/5f/m/+j/5f/j/+L/4P/e/93/3P/a/9n/2P/Y
/9v/3P/b/9z/2//e/97/3v/e/97/3f/d/93/3P/c/9r/2f/Y/9j/1//Y/9f/1v/V/9P/
0P/N/8z/0f/T/9X/1v/X/9f/1//W/9L/0v/S/9b/2P/Y/9b/1v/Y/9j/2P/Y/9n/1v/U
/9P/0f/T/9P/2f/i/+j/7//3/wEACQAQABYAHgAuAEYAXwBzAIUAlQCrAMwA3wDQAKwA
egA4APH/t/+L/3f/gf+O/43/j/+T/5T/n/+x/7v/wP/D/8j/zv/T/9T/1v/Z/9z/3v/e
/97/3//e/9z/3v/e/9z/3//h/+X/5v/l/+X/5f/l/+L/4f/i/+L/4v/i/+H/4f/h/+L/
4v/j/+b/5//r//D/8P/x//H/7//v/+//8//z/+//6v/n/+b/6v/w//X/+f/3//P/9P/2
//f/9//3//f/9//4//j/+P/6//r/+//6//r/+//7//z/AAACAAUACQALAAwADgAQAA4A
DgAOAA4AEQAWABsAHgAcABwAHwAeACQAKAAqACwALwAxADcAOQA8AD0APwBBAEEAQwBE
AEgASQBJAEsATABOAFAAUABPAE8ATwBQAFQAUwBVAFMAUQBRAE4ASQBJAEkARwBHAEYA
PgA4ADIAMQAuACwAKQAjAB4AGgAXABUAEAAJAAYAAAD9//v/+P/w/+7/8P/w/+7/7f/q
/+j/6P/p/+r/6v/q/+n/6P/o/+r/5//j/+L/4f/g/+D/4f/i/+L/4v/i/+H/3//d/9z/
3P/f/9//3f/e/+D/4P/i/+X/5P/g/9//4P/g/9//3//f/97/3v/h/+P/4v/h/+L/4f/j
/+L/3v/d/9z/3P/c/9v/3P/e/9//4P/j/+P/5P/m/+X/5P/j/+L/4P/f/93/3f/b/+D/
4P/g/93/2//Z/9j/2//a/9v/3f/c/9r/1v/V/9T/1f/X/9j/1v/Y/9j/2P/U/9T/0//S
/9X/1v/Y/9n/1//X/9f/1//Y/9j/2P/Z/9f/1P/U/9P/0v/S/9T/1v/X/9X/1f/V/9P/
z//O/8//0v/T/9H/1P/X/9f/2//b/9j/1v/W/9b/1f/V/9X/1P/S/8//zf/L/8z/zP/K
/8v/zP/M/8z/0P/S/9P/0//T/9L/0//U/9T/2P/X/9X/1//a/9j/2P/Y/9j/1f/V/9T/
1f/a/93/3v/f/9z/2v/X/9T/0v/V/9X/1P/a/9v/3f/g/+H/4v/k/+b/6//v//P/+P/5
//r/+f/6//z/AAABAAIAAQACAAIAAwAGAAYABwAGAAMAAgACAAEA/v/9//z/+//9//z/
+//8//3//f/9//z//P/9//7//v/7//r/+f/8//7/AAAAAAIABAAEAAQABAAGAAIA///9
/wEAAQABAAMACAAKAA8AEwAZACMANgBMAFYAWABiAHMAhQCXAKkAtwDIAOEA8ADeALoA
iABJAAsA2/+1/6f/sv+9/73/v//E/8n/1f/j/+j/6//w//b/+//+////AQADAAQABAAE
AAUABAAIAAwADgAOAAsACwANAAwACQAJAAkACQALAA0AEQAUABQAFAATABMAEAAQAA8A
DwANAA0AEAAUABgAGwAdAB0AGwAbAB8AHwAcABoAGgAcABkAGgAaABkAGQAXABoAHgAh
ACEAIQAhAB4AHgAdABwAHwAgACIAIgAjACUAJgAoACcAKAAqAC0AMQAyADQANgA3ADgA
OQA6ADoAPAA+AD4AQgBEAEkASgBMAFAAUgBUAFIAUwBYAFkAWwBdAGAAYwBmAGkAawBw
AHEAcQBzAHQAdgB4AHgAdwB4AHcAdwB6AHwAfwB+AH0AewB2AG8AbQBuAG0AbgBuAGwA
aABkAGUAXwBaAFQASwBEAD4AOQA1ADMALwAvACwAKgApACcAIAAcABwAGgAWABIADgAL
AAoACAAIAAcABgAIAAgACQAMAAwACQAJAAkACQAIAAgACAAHAAgACQAJAAcABQAEAAQA
BgAFAAIAAgD///7///8BAAMAAAAAAAIAAgABAAEAAQADAAQACAALAAoACQAKAAkABgAE
AP///f8BAAQABwAJAAcACAAIAAgABQADAAIAAgABAAAA///+/wAA///9//3/AQAIAAoA
DAAKAAkACAAIAAgABgAGAAcABAACAP7//f/9//3//v/+////AgADAAQAAAAAAP///v8A
AAAAAQABAAAA///+//3/+//6//n/+f/2//L/8f/v//H/8v/1//j/+f/3//f/9//0//H/
8f/z//b/9//1//j/+//7///////8//j/9v/0//b/9//4//j/9//1//T/8//x//D/7f/t
/+3/7P/r/+7/8f/z//T/9f/1//T/9v/2//b/9v/2//f/9//5//v//f/9//3/+v/6//n/
+P/6//3//f/8//v/9//0//L/8//y//L/8v/0//X/9v/4//f/9v/z//L/8P/y//H/8P/y
//T/9f/3//T/8v/x/+7/7//w//L/8//0//P/8v/x//D/7v/s/+z/8v/z//T/9P/z//P/
8//y/+3/7P/r/+7/7v/u/+z/7P/q/+r/6v/q/+//7v/u/+//8//v/+n/6//u//D/9/8B
AA0AGwAqAD4ATgBWAFgAYwB5AJMAqQC7ANQA7QD8AO4AxgCQAEcA/f+//5H/gf+M/5n/
n/+l/6b/qf+z/7//yv/T/9r/3v/n/+7/7f/v//H/8v/0//b/+f/6//v//v////7//f/9
/////v/7//v/+//7//7/AQAGAAoACgAKAAkACQAJAAoACgALAAgABwAJAAwACwALAAoA
BwAKAAsAEAARABAADgAOABAADwAQABAADwAQAA0ADwASABIAEQAQAA8AEgAWABkAHAAd
AB4AIAAgAB4AHwAfACAAHgAeAB8AIQAlACgALAAwADEAMgAzADQANgA6AD4AQAA/AEAA
RABEAEYASABIAEgASQBLAFEAUwBXAFkAXABfAGEAYwBkAGgAaABpAGwAbgBzAHYAdwB3
AHgAdwB3AHoAegB7AHgAdQBzAHAAawBrAGgAZQBkAGIAYABeAFwAXwBZAFYAUgBLAEMA
PgA6ADcAMAAnACIAGgAdAB8AIAAcABYAFgAUABAAEAAOAA0ADgANAAwACgAIAAQAAgAB
AAIAAwABAAIAAwACAAIAAwAEAAMABAAFAAUAAwABAAAAAAADAAMAAQACAP///v///wEA
AwAAAAAAAgAFAAUABgAHAAUABAAGAAcABQADAAMAAQACAAIA/////wEABAAHAAkABwAI
AAgACAAIAAcABwAIAAkACgALAAwACgAHAAMAAQABAAYABgAGAAkACQAJAAoACQAGAAUA
BQAIAAgABgAHAAMAAwAEAAQABgAIAAgACAAJAAoACgAKAAkACAAIAAcABwAHAAcABwAF
AAQAAwADAAMAAAAAAP///f/8//3//v8DAAMABQAHAAgABQAFAAcACQAJAAYACAAHAAcA
CwALAAgABAACAAAAAAABAAIAAgABAP///v/9/wAAAAD+////AgACAAIABgAIAAkACQAJ
AAcABwAHAAYABQADAAIAAwAGAAoADAANAA4ADwAQAA4ADQALAAsADgARABIAEwAVABYA
FgAWABMAFQAUABIAEwARABAAEAANAAwADAAMAAoACQAIAAgACwAMAAsADAAPABIAEgAS
ABIAEgARABEADgAMAAsACAAKAAwADwARAA4ADQAMAAsACgAIAAYABgALAAsACwAKAAkA
CQAJAAgACQAMAA8AFgATABIADwAOAAwADAAMAAwADQAKAAgABwAHAAsADQAPABIAGAAd
ACUAMQA/AFAAYABoAHIAggCVAKUAuQDLAN8A/gAVAQ4B7AC8AHgALwDz/8f/s/+7/8b/
xf/L/9n/4v/n/+v/8f/0//v/BAAMABMAEgAQABEAEgASABEAEgAUABQAFwAcAB8AIAAi
ACMAJgAmACQAIwAiACEAIAAfACAAIAAhACAAHgAdAB8AIgAkACcAJgAlACcAKgAqACkA
KQArAA==
         </WaveFormData>
      </LeadData>
      <LeadData>
         <LeadByteCountTotal>10000</LeadByteCountTotal>
         <LeadTimeOffset>0</LeadTimeOffset>
         <LeadSampleCountTotal>5000</LeadSampleCountTotal>
         <LeadAmplitudeUnitsPerBit>4.88</LeadAmplitudeUnitsPerBit>
         <LeadAmplitudeUnits>��V</LeadAmplitudeUnits>
         <LeadHighLimit>2147483647</LeadHighLimit>
         <LeadLowLimit>268435456</LeadLowLimit>
         <LeadID>V4</LeadID>
         <LeadOffsetFirstSample>0</LeadOffsetFirstSample>
         <FirstSampleBaseline>0</FirstSampleBaseline>
         <LeadSampleSize>2</LeadSampleSize>
         <LeadOff>FALSE</LeadOff>
         <BaselineSway>FALSE</BaselineSway>
         <ExcessiveACNoise>FALSE</ExcessiveACNoise>
         <MuscleNoise>FALSE</MuscleNoise>
         <LeadDataCRC32>245805595</LeadDataCRC32>
         <WaveFormData>
CgAKAAoACgAIAAgACAAIAAkACgALAAwADgAOAA4ADgARABIAEwAUABYAGAAaABwAHQAe
AB8AIAAeAB4AHgAeACAAIgAkACYAKAAqACwALgAzADYAOQA8ADkAOAA3ADYANgA2ADYA
NgA4ADgAOAA4ADYANgA2ADYANAA0ADQANAAxADAALwAuACwAKgAoACYAIwAiACEAIAAd
ABoAFwAUABAADgAMAAoABwAGAAUABAD///z/+f/2//T/9P/0//T/8P/u/+z/6v/q/+r/
6v/q/+z/7P/s/+z/6f/o/+f/5v/o/+j/6P/o/+f/5v/l/+T/4//i/+H/4P/f/97/3f/c
/+D/4v/k/+b/5v/m/+b/5v/j/+L/4f/g/+P/5P/l/+b/5v/m/+b/5v/n/+j/6f/q/+f/
5v/l/+T/5v/m/+b/5v/j/+L/4f/g/+L/4v/i/+L/4//k/+X/5v/l/+T/4//i/+D/4P/g
/+D/3//e/93/3P/g/+L/5P/m/+b/5v/m/+b/4f/e/9v/2P/a/9z/3v/g/97/3P/a/9j/
2P/Y/9j/2P/b/9z/3f/e/9z/3P/c/9z/3P/c/9z/3P/c/9z/3P/c/9r/2v/a/9r/2v/a
/9r/2v/Y/9j/2P/Y/9b/1v/W/9b/0v/Q/87/zP/Q/9L/1P/W/9n/2v/b/9z/3P/c/9z/
3P/a/9r/2v/a/9f/1v/V/9T/0v/S/9L/0v/V/9j/2//e/9//4P/h/+L/4P/d/9v/2f/a
/9r/3P/c/9r/2v/Y/9j/1//Y/9j/2f/X/9f/1//X/9X/1f/V/9T/0//W/9r/2//b/93/
3f/d/9r/2f/X/9X/1f/V/9X/1v/T/9H/z//N/8//0P/P/9D/0v/W/9j/2f/X/9b/1v/V
/9H/z//O/87/0P/S/9P/1P/T/9P/1P/U/9H/0v/R/87/z//Q/9H/0//a/9j/1//a/+H/
7P/6/wkAGgAsADoARABVAHAAjQCmAMEA4gD6AAAB7gDOAJ0AXwAkAPX/zf++/7//vP+1
/6//qv+m/6r/s/+8/8f/0f/V/9b/1P/W/9f/2v/b/9n/2//b/9r/3P/c/9z/3f/b/9v/
2v/Y/9z/3f/e/9//3f/d/97/3v/e/93/3f/e/93/3P/b/9r/2//b/93/4f/k/+X/5v/n
/+f/5//o/+j/6f/p/+n/6v/o/+j/6P/p/+n/6f/p/+n/7P/u/+7/7f/t/+7/7v/u/+3/
7f/t/+3/7P/v//D/8f/v/+//8v/0//j/+v/9////AgD///7//f/8//7/AAADAAYABwAI
AAsAEQAWABoAHAAaABgAGgAaABoAGwAeACAAIwAkACUAJwAmACcAKgAqAC4AMAAyADMA
MgAxADEAMwAyADEALgAtADEAMgAyADEAMwA0ADYAOAAyAC8ALQAqACkAJwAlACQAIQAc
ABgAFQAQAA0ACgAHAAUABQAEAAEA/f/6//j/9P/x/+7/7P/r/+7/8f/0//b/9//2//X/
9P/y//D/7//w/+7/7f/t/+3/6//r/+v/6//s/+v/6v/q/+z/6//q/+r/7f/t/+7/7v/t
/+3/7f/u/+z/7P/t/+3/6//p/+j/5//p/+z/7//y//T/8v/x//H/8f/x//D/7//u/+3/
7f/s/+3/7f/t/+7/8P/w//D/7//u/+3/7f/u/+//8P/1//f/9f/z//L/8P/w/+7/7v/u
/+//8P/w//D/8P/v/+7/7v/s/+3/7f/s/+z/7P/t/+7/7P/s/+3/7f/v//H/8f/w/+7/
7v/v/+//7v/s/+r/6f/q/+v/7f/v/+7/7f/s/+v/6P/o/+j/6v/p/+n/6P/o/+r/6v/s
/+z/7f/u//D/8v/y//L/8//z//H/8P/u/+3/7f/s/+r/6f/p/+n/6v/r/+7/8P/x//L/
7//u/+3/7P/r/+v/7P/t/+z/6v/o/+b/6P/s/+3/7v/v//D/8P/w//D/8f/1//f/+f/6
//b/9f/0//L/9P/2//b/9P/0//L/8v/w/+7/7f/t/+3/6v/p/+j/5//q/+v/6//q/+r/
7f/t/+3/7f/t/+3/7f/v/+7/7f/t/+//7//w//D/7//u/+3/7f/u/+v/6v/q/+n/6P/m
/+X/5v/m/+X/5P/m/+f/6f/r/+n/6P/n/+X/5v/o/+n/6v/u/+7/7P/s/+r/7v/v//D/
9P/3//j/+f8CAAwAGwAoADQAPgBQAGcAfACPAKAAsQDOAPIABAH6AN4AswB7AEYAGQDz
/+b/6f/k/9f/1f/S/9L/1v/b/9z/4f/n/+v/6v/o/+r/6//u/+//7//x//H/8P/x//L/
8//1//P/9f/2//b/9P/z//L/8f/0//X/9//4//r/+f/5//r/+P/4//j/+P/1//X/9//7
//n/+f/5//n/+//9/wAAAgADAAMAAwAEAAEAAAD/////AQABAAEAAQACAAQABAADAAMA
BAAEAAQAAwADAAMAAwAEAAcACAAJAAoACwAPABIAEgASABMAEwAXABUAFQAVABMAFgAZ
AB0AGwAbABsAHQAgACQAJwAoACgAKAAsAC4ALgAvADIANAA0ADQANAA1ADYANwA6ADoA
PgBAAEIAQwBFAEUARgBJAEcARwBFAEUARQBEAEIAPwA/AD4APgA+ADoANwA1ADIAMgAx
ADAAMAAuACoAJwAlACMAIQAfAB0AFwAVABIADQANAAwADAAKAAwADAANAA8ADQANAA0A
DAAKAAgABgAEAAEAAAAAAAIABAADAAMAAwAFAAUABQAFAAQAAwACAAIABAADAAIAAgAC
AAEAAQAAAAEAAQABAAIAAwAEAAYABwAFAAMAAgABAP7//v/+//7/AQAAAAAAAQACAAMA
AwADAAMAAwAEAAQABQAFAAUABgAIAAgACAAHAAMAAQAAAAAA///+/wEAAQADAAMABAAE
AAIAAAAAAAAAAQACAAIAAgACAAEAAAAAAAAAAQABAAAA//8AAAIABAADAAIAAgABAAIA
AwACAAAAAAAAAAEAAQACAAIAAgADAAIAAQABAAEAAQABAAEAAQD///7//f/+///////+
//7//P/8//7//v////7//v/+//3//P/8//v//f/+//7////+//7//f/9//3//f/+////
/P/8//v/+v/7//z//f/+//v/+//8//3////+//3//P/8//r/+v/9/wAA/v/+//7//v8A
AAAAAAABAAEAAQABAAAAAgADAAQABAACAAQABAACAAEA/v/9//r//P/7//v/+//5//n/
+f/5//b/9f/z//D/9P/5//v//f/9//3//f/9//3//P/7//v//f/9//7//v/8//r/+P/3
//n/9//3//j/9//2//T/8//0//T/8//y/+7/7f/t/+3/8P/w//D/7//y//T/9f/2//j/
+P/2//b/9v/2//f/9v/4////BAAFAAgAEgAjADIAOgBCAFIAZwB8AJEAoACtAMYA5gD2
APIA3ACxAHkARgAdAPv/8P/x//D/5f/d/9j/1v/Y/9//5v/r/+v/7//0//r/+P/3//j/
9//z//X/9f/0//X/9v/3//n/9v/3//f/9v/1//X/9f/1//f/9//4//j/+f/5//r//P/+
//7//v/+//v/+f/5//v//P/9//7////9//3//v/+/////////wAAAQACAAMABQACAP//
/P/5//3/AAABAAEABAAGAAcACAAFAAMAAQD//wAAAwAEAAUACAALABEAFgATABIAEgAR
ABQAEQAQAA8AEQAUABcAGwAZABkAGQAbABwAHgAfAB4AHwAgACUAKAAqACsALgAwADAA
MAAwADEANQA3ADsAPAA7ADwAPQA9AD4APwBBAEUARQBFAEMAQwBCAEAAPQA5ADgANgA1
ADQAMwAxADAALgAtACsAKQAoACgAJAAhAB8AHgAbABgAFQAPAA0ACgAFAAQABAAFAAQA
AgAAAP/////////////+//z/+v/4//b/8f/u/+z/7P/w//H/8//1//P/8//z//P/9P/z
//L/8v/1//X/9f/2//X/8//y//D/7//v/+//8P/y//L/8//z//D/7f/r/+n/6//s/+3/
7v/w/+7/7f/t/+//8f/y//P/8f/x//L/8v/x//H/8f/y//D/8P/w/+//8P/v/+//8P/t
/+z/7//v/+3/7f/u/+7/7P/q/+r/6v/s/+z/6//q/+v/6//r/+z/6v/r/+v/6v/q/+r/
6//s/+r/6v/r/+v/7f/v/+//7v/p/+j/6P/n/+X/5P/j/+P/4f/h/+L/4//n/+f/5//n
/+n/6v/r/+7/7P/r/+n/6P/l/+T/5f/k/+X/5P/k/+T/5P/k/+X/5f/i/+L/4f/h/+L/
4v/h/+H/3//f/+D/4f/j/+T/5P/k/+b/5P/o/+j/5v/k/+L/4P/k/+b/6P/r/+z/7f/u
/+7/7f/t/+3/7P/q/+r/6P/k/+T/4v/i/+D/4P/f/9//3//g/+H/4v/j/+L/4f/f/9z/
3f/f/97/3f/i/+P/5P/l/+P/4v/h/+H/4f/h/+L/4v/h/+D/3//f/9z/2f/Y/9j/3P/c
/9v/2//Y/9j/1//W/9b/1//Z/9v/2f/Y/9f/1f/Y/9r/2//c/93/3P/Z/9j/2P/Y/9f/
3P/i/+X/5v/n/+z/9v8HABQAIAAuADwATQBkAH0AlACrAMoA6gD+APoA4AC1AHsARAAR
AOf/zv/J/8j/v/+3/7b/tv+6/8H/xv/L/9H/0//W/9z/2//b/93/3f/c/9//4P/g/9//
3v/d/93/3f/f/+D/4P/j/+X/5//p/+j/5//n/+b/5f/j/+L/4v/k/+T/5P/k/+P/4//l
/+n/6f/p/+n/6f/p/+n/6v/q/+v/6//r/+z/7P/s/+z/7f/r/+v/6//r/+3/8P/x//H/
7//w//D/8P/z//P/8//z//L/9f/2//f/9f/1//j/+v/7//z//v///wUAAwADAAMAAQAE
AAcACwAJAAkACQALAA8AEgAUABQAFgAWABoAHAAdAB8AIwAmACYAJgAmACcAJgAnACoA
KgAuADAAMgAzADIAMQAxADMANQA3ADcAOQA4ADgANwA1ADQAMgAxADAALwAtACwAKgAp
ACcAJQAkACQAIAAdABsAFgARAAwABwAHAAcABgADAAEAAAAAAP7/+f/2//T/8//0//X/
9v/2//X/9P/z//L/7//u/+7/8P/u/+3/7f/t/+//7//v/+//7//v/+//8P/u/+v/6P/m
/+n/6f/q/+r/7P/t/+7/8P/y//L/8//z//H/7//u/+3/6//s/+3/7v/w/+7/7f/t/+v/
6//q/+n/6//t//D/8v/w/+//7v/u/+//8P/x//H/8f/x//L/9P/x//D/8//z//P/8//0
//T/8v/w//D/8P/v/+7/7P/q/+r/6f/o/+j/6v/t/+//8P/u/+7/7//w/+//7v/u/+3/
7P/t/+z/6v/o/+j/6f/p/+v/7P/t/+//7//v//D/8f/x/+//7f/r/+j/6P/o/+r/6//r
/+r/6v/s/+z/7v/u/+z/6v/p/+j/6v/q/+v/6//q/+r/6f/p/+z/7P/r/+v/6f/p/+r/
6//q/+r/6f/o/+n/6v/r/+z/6v/r/+3/7//s/+b/5//o/+n/6v/s/+7/8P/z//L/8//0
//T/8//z//P/8v/y//T/9P/y//L/8P/w/+7/7v/t/+3/7f/s/+v/6v/p/+n/6f/o/+b/
5v/p/+n/6f/s/+3/7v/v//H/8P/v/+//7f/t/+7/7v/v/+7/7f/t/+7/6//q/+r/7P/s
/+v/6//q/+r/6f/o/+T/4//j/+P/5v/m/+b/5f/m/+j/6f/q/+7/7v/s/+z/7v/q/+v/
7v/w//P/9v/3//r/BAARACAAKAAyAEAAVQBqAH8AlgCpAMgA7AAAAfYA2gCvAHsASAAb
APX/6P/p/+D/0//T/9b/1v/a/9//4v/h/+P/5//s/+7/7//v//H/8f/t/+//7//u/+3/
7P/r/+v/7v/x//P/9P/z//P/8//z//P/8//0//T/9P/z//P/9P/1//b/9//4//X/9f/3
//v/+P/3//b/9f/1//X/9v/2//f/9//3//j/9v/2//b/9//4//n/+v/7//r//P/8//v/
+//8//z//P8AAAEAAgADAAMABQAFAAUAAwADAAYACAAKAAoACwALAA4ACwAKAAkACgAO
ABIAFwAZABkAGQAbABsAHAAcABoAHAAcACAAIgAkACUAKAAqAC0ALgAvADEAMwA1ADkA
OgA4ADgAOAA3ADcANwA4ADsAOAA3ADQAMwA2ADgAOQA5ADsAOgA6ADoANgAzADEALgAq
ACcAJAAiACMAIAAeAB0AGgAXABQAEQAPAA8ADgALAAgABgAFAAIAAgAAAP/////+//3/
/P/6//j/9v/0//L/8//0//b/+v/4//X/8//x//P/9f/3//n/+P/3//b/9v/z//H/7//u
//D/8f/z//T/8f/x//H/8v/0//T/9f/1//b/9f/1//X/9f/2//f/+P/2//T/8//z//T/
9f/1//X/8//z//T/9P/z//P/8//0//b/9v/2//X/8f/v/+7/7v/w//D/9P/1//f/9//4
//j/9//0//P/8v/0//T/8//y//D/7//u/+7/7v/v/+//7v/r/+r/6v/q/+z/7P/t/+3/
7//x//H/8P/u/+7/7//v/+3/7P/r/+v/6//r/+z/7f/v/+//7//v/+v/6v/p/+r/6v/p
/+f/5v/m/+b/6P/o/+X/5P/k/+T/5P/k/+X/5f/o/+r/6//t/+3/7P/q/+n/6f/p/+r/
6//p/+r/6v/q/+T/6P/s/+r/6f/o/+f/5v/p/+r/6//t/+v/6//r/+r/7P/v//L/9P/x
//L/8f/u/+//7v/v/+7/7P/r/+v/6//r/+v/6//r/+3/7//w//D/7v/v/+3/6//r/+v/
6//r/+z/7P/s/+3/7//v//D/8P/u/+z/6v/p/+r/5//m/+b/6P/o/+f/5//l/+T/4v/g
/+L/4//l/+f/6v/q/+r/6f/n/+j/6P/o/+n/6P/l/+T/4P/k/+f/6P/u//H/8P/t//b/
BAAPABgAJgA0AEIAVQBqAH8AlACnAMIA4gD2AOwA1ACtAHkARAAZAPX/3v/b/9j/y//B
/7z/wP/K/9P/1v/T/9X/3f/g/+D/4f/h/+P/4//k/+f/6P/o/+b/5v/m/+f/5//p/+r/
6v/o/+f/5v/l/+X/5f/m/+b/6f/p/+r/7P/q/+r/6v/q/+r/6//u//P/8v/x//D/7//s
/+v/6//q/+v/6//r/+z/7//w//H/8//x/+//7f/r/+r/7P/s/+v/7P/u/+//8P/y//P/
9P/1//X/9//3//f/9//3//r//P/8//z//f/9/wAA/f/8//v/+//+/wEABQAGAAcACAAL
AA0AEAASABIAEwAUABkAHAAaABsAHgAgACAAIAAgACEAIwAlACkAKgApACoAKwArAC0A
LQAuADEAMwAzADEAMQAxADAALgArACgAJgAlACQAJQAlACYAJgAjACEAHwAeABsAFgAS
AA8ACQAFAAEA/f/8//v/+f/1//X/9P/0//L/7v/s/+v/6//p/+n/6f/o/+n/6P/n/+b/
4//i/+L/5P/m/+X/5f/l/+X/5f/l/+X/4//h/9//3v/d/9v/2f/Y/9v/3f/g/+L/3//d
/9v/2v/c/97/4f/j/+L/4f/h/+H/4f/i/+P/5P/j/+D/3v/d/97/3//f/9//3f/d/97/
3v/f/9//3//g/+D/4P/g/9//3//f/+D/4v/f/97/4f/h/97/3f/d/9z/4P/g/+L/5P/k
/+T/4//i/+H/3//d/9z/3v/h/+P/5P/e/9z/2//a/9z/3P/d/93/3f/f/9//3v/c/9z/
3f/d/9z/2v/Y/9f/2v/d/+H/5f/s/+//8v/1//b/+P/6//7/AQADAAQABgAHAAgACwAM
AAwADAANAA4ADgAOAA8ADwAQABAADwAPABMAFAAUABUAFgAXABkAGwAZABgAGgAaABoA
GgAZABgAFwAXABkAGwAdAB4AHAAbABoAGAAaABwAHAAaABwAHAAeAB4AGgAXABUAEwAV
ABUAFQAVABMAEwASABAAEgAVABUAFQAVABUAFQAVABYAFgAWABcAFQAVABYAFgAVABQA
EwATAA0ABQD///r/9//0//D/7f/s/+z/6//q/+j/5//n/+f/5v/m/+b/5f/i/+L/4f/g
/+H/4P/d/9z/3v/e/9//4v/k/+P/5P/r//L/+v8JABYAJAA0AEIAVwB0AIsAoAC7AOAA
/gAIAfgA2gCvAHUAPgARAOf/zv/P/8z/v/+1/7T/uv/C/8f/yP/L/9H/0f/S/9j/3P/d
/+D/4f/d/9//3//e/9z/3P/c/93/3v/h/+P/5P/n/+f/5//n/+P/4f/g/97/4P/h/+P/
5v/n/+j/6f/q/+j/5//o/+v/7P/t/+7/7//s/+v/6//q/+j/5//m/+b/5//o/+n/6//s
/+3/7v/v//D/8v/y//H/8P/w/+//7v/w//H/8v/z//P/9f/1//X/9v/3//v//v/9//z/
/P/7/wIAAQACAAMABQAIAAsADwARABEAEQATABMAFgAYABgAFgAWABoAHAAaABsAHgAg
ACMAJgApAC0ALQAtAC8ALgAtAC4ALwAvADMANQA4AD0APAA7ADgANwA6ADoAOQA3ADUA
NAA0ADQAMAAtACsAKAAjACEAHwAeAB0AGgAYABcAFQATABEADwAIAAUAAQD7//z//P/9
//z/+//6//r/+//4//f/9v/0//X/9v/3//j/9f/0//T/9v/1//P/8v/x//P/8//z//P/
9P/z//L/8v/v/+3/6//q/+3/7f/u/+7/7//v/+//8P/v/+7/7v/t/+7/7f/t/+3/7//y
//X/+P/3//T/8v/x//T/9f/1//X/8v/x//H/8P/t/+3/7f/u/+z/7P/s/+v/7P/t/+//
8v/w//D/9P/1//P/8//0//T/8P/s/+r/6P/q/+z/7f/u/+//7//v//D/7//v/+7/7P/t
/+7/8P/y//H/8P/w/+//7v/v/+7/7P/r/+z/7v/v/+3/7P/r/+v/6f/p/+r/6//s/+v/
6v/p/+r/6v/q/+z/6//r/+r/6v/p/+j/6f/o/+f/5v/m/+b/6P/q/+3/7//s/+z/6//r
/+r/6v/p/+n/6//r/+z/7f/t/+7/7v/u/+z/6v/o/+b/3//l/+r/6//s/+3/7v/v//D/
8f/z//H/8f/x//D/7v/t/+z/6v/t//D/8f/w//D/7v/u/+z/6v/p/+n/6f/n/+f/5//n
/+j/6f/p/+j/6v/t/+3/7f/u/+3/7P/r/+v/6v/p/+n/5//n/+j/6P/n/+b/5f/l/+L/
3//e/97/4//k/+T/5f/m/+b/5f/k/+H/4f/i/+P/5P/k/+T/4//l/+b/5v/m/+f/5v/j
/+L/4P/i/+H/5v/u//P/9v/7/wQACgARABYAIAA2AFAAZwB8AJEApAC/AOQA+gD0ANwA
tgCDAE8AJAD//+X/4v/f/9L/yf/D/8L/yP/U/9f/2P/b/9//4//k/+b/6f/p/+v/6//n
/+n/6f/o/+b/5v/m/+f/6P/r/+3/7v/t/+3/7f/t/+z/6//r/+r/6P/n/+f/6P/q/+r/
6v/q/+v/6//t//H/8f/x//H/8f/v/+//8P/w/+3/6//p/+j/6//u//H/9f/z//P/8//z
//L/9P/0//P/9f/2//b/9v/1//X/9f/1//T/9//4//n/+//7//7/AAACAAIAAwADAAYA
AwACAAEABAAIAAwAEQAOAA0ADAANABEAFAAWABYAFwAYAB0AIAAgACEAJAAmACYAJgAm
ACcAKAApACwALAArACwALQAtAC8ALwAwADMAMwAzADEAMQAyADIAMQAvAC8ALgAuAC4A
KgAnACUAIgAgAB8AHgAeABwAGAAVABMADgALAAgABQAAAP///f/5//j/+P/5//j/9P/y
//H/8f/z//P/8//y//P/8v/x//D/7f/s/+z/7v/w/+//7//v/+z/6//q/+n/6v/p/+j/
6P/q/+n/6P/o/+v/6//s/+z/6f/p/+n/6v/o/+j/6f/p/+j/5//n/+f/5//o/+n/6v/q
/+j/5//n/+X/5f/k/+P/5P/l/+f/6P/o/+n/6v/s/+r/6v/q/+n/5//l/+T/5P/k/+T/
6P/p/+f/5f/k/+L/5f/k/+X/5v/l/+T/4v/g/+L/4f/g/+D/4v/j/+P/4v/d/9z/3P/c
/93/3v/g/+H/4v/j/+L/4P/f/+D/4v/j/+L/4P/e/93/3//f/+D/4f/g/9//3v/d/9v/
2v/Z/9r/3f/d/9z/3P/e/97/4P/g/9//3v/e/97/3P/c/93/3f/Z/9j/1v/V/9b/1v/V
/9X/1//X/9j/2f/Z/9r/2v/a/9z/3P/c/9z/4f/d/9r/2f/e/97/3v/e/97/3f/c/9v/
2//f/+H/4//k/+H/3//d/9r/2v/c/9z/2v/g/+L/5v/o/+z/7f/v//H/9P/3//r//f8A
AAEAAQAAAAQABwAHAAcACQAJAAkACQALAAwADQAPAA0ACwAKAAgABwAGAAUABQAGAAMA
AgACAAIAAgABAAEAAwAEAAQABAAAAP///////wIABAAGAAcABwAIAAgACAAHAAYAAwAC
AAYABAAFAAgADAAPABIAFQAWABwALQBCAEoATgBeAHMAiACZAKwAwQDYAPYACAECAeYA
vQCPAGIAPQAdAAgABQAAAPP/6//m/+b/7P/3//r/+f/7////AAACAAUABQAHAAcABAAF
AAQAAgAGAAgACgANAAoACwALAAoACgAJAAgABwAKAAsADQAOAA4ADQANAA4ADQAMAAsA
CgAJAAkACwAPABAAEQASABMAEwATABQAFAATABMAEwAUABMAEgARABEAEQARABEAEQAU
ABYAFgAVABQAFAATABIAFQAVABUAFQAYABsAHAAdAB0AHQAgACIAIAAgACEAIQAnACUA
JQAlACIAJAAmACkAKgArACwALwAzADYAOAA4ADcANgA5ADoAOgA7AD4AQABDAEQARQBH
AEYARwBKAEoASwBMAE0ATQBLAEsATABPAFAAUQBQAFEATwBOAEwASQBKAEoASwBMAEoA
SQBJAEgARABBAD4APAA2ADAAKwAnACYAJQAkACMAIgAhAB8AGwAXABYAFgAUAA8ADAAK
AAkACQAJAAkACAAIAAgACAAIAAkACAAIAAoACQAHAAYABQAHAAcABwAHAAQAAwACAAIA
BAADAAIAAgACAAEAAQAAAP///////wAAAAAAAAEAAQADAAMABAAFAAUABgAHAAgABQAC
AAAA//8BAAMABAAFAAUABQAGAAYAAgABAAAAAAD+//7//v/9//7//f/9//7/AQACAAcA
CQAIAAcABwAGAAYABAAEAAQAAgACAAEAAAD+//3//P/8////AQACAAIA/f/8//z//P/9
//7/AAABAAEAAQD///z/+f/4//j/9//2//T/8v/x//P/8//0//X/9v/1//T/8//x//D/
7//w//L/8//z//T/9f/2//n/+v/2//T/8//y//L/8v/z//P/8P/w/+//7//u/+7/7f/t
/+v/6//s/+3/7v/w//H/8v/0//T/8v/y//L/8v/y//L/8v/z//b/9//4//j/9f/1//X/
9P/0//b/9v/0//P/8P/v/+z/7f/t/+7/7//w//H/8v/z//L/8f/v/+z/7P/v/+//7//y
//P/9P/1//T/8v/w/+//8f/x//L/8v/x//D/7//v/+7/6//q/+r/7//w//D/8f/w//D/
7//u/+z/6//r/+v/7P/s/+z/6//r/+z/7P/s//D/8P/u/+7/9P/y/+v/6v/u//H/9P/9
/wYAEAAdAC4APABGAE4AXwB8AJcAsADJAOgACgEgARwB/gDPAJMAWgApAP//5v/h/97/
2f/T/8r/yP/O/9X/2v/f/+P/5//s//L/8f/x//P/8//0//f/+P/4//n/+v/7//3/+v/7
//v/+v/5//n/+f/5//v//f8AAAIABAADAAMABAAEAAQABAAEAAIAAQACAAUABQAFAAUA
BQAHAAcACAAIAAUABQAFAAYACAAIAAgACQALAAsACwALAAsADAALAAkACwAOABAAEgAT
ABMAEwATABIAFQAWABcAFgAVABcAGAAaABwAHwAhACUAIwAjACMAIwAmACkALQArACsA
KwAtAC0AMAAyADIANAA0ADgAOgA8AD0AQABCAEMARABFAEcASABJAEwATABNAE4ATwBP
AFEAUQBSAFUAVQBVAFMAUwBTAFIAUABNAEsASgBKAEoASQBJAEoASgBHAEUAQwBCAD8A
OgA2ADMALgApACQAHwAfACEAIgAhAB4AHAAbABgAGAAWABUAFQATABMAEwASAA4ADAAK
AAgACgAKAAsADgAQAA8ADwAPAA8ADwAPAA8ADgANAAwADAAOAA0ADAAMAAsACwAMAAwA
DQANAA0ADgAQABAAEQARAA4ADQANAA0ADAAMAAwADAAOAAwACwALAA0ADwAQABEAEQAR
ABIAEgAPAA8ADwAQABEAEgATABMADwANAAwADAAOAA4AEgATABUAFQAWABYAFQASABEA
EAASABIAEQAQABIAEQAQABAAEgATABMAEgASABIAEwAUABMAEgASABEAEgATABIAEAAO
AA4ADwAPAA8ADgANAA0ACgAJAAkACQANAA8AEQATABIAEgASABQAFQAVABQAFAAUABQA
FgAWABIAEAAPAA4AEAAQABEAEQAOAA4ADQANABAAEAAPAA8AEQARABIAEwAVABYAFgAW
ABQAFAAUABQADwAPABAAEQAWABgAGgAcABwAHAAcABsAGgAZABkAGwAdAB8AIAAhACEA
IQAgAB4AIAAgAB4AIAAeAB4AHAAcABsAGwAbABgAFwAWABUAFgAXABcAFgAaAB0AHQAd
AB0AHQAdAB0AGwAaABkAGQAbABsAHAAcABsAGgAZABkAGAAVABQAFAAYABgAFwAXABgA
GAAXABYAGAAZABsAHQAdABwAGwAZABcAGAAYABgAGQAYABUAFAASABYAGQAaABwAHwAi
ACkAMgA+AE0AXABmAHQAiACbAK4AxQDaAO8AEgEuAS4BGAHyAL0AiQBcADcAHwAaABUA
CAADAAcACAAGAAYACQAMABEAFwAdACIAHgAcABsAHAAbABoAHQAeAB4AIQAiACMAJQAn
ACkAKgAqACgAJwAmACUAIwAjACQAJAAiACEAIQAiACUAJgAnACgAJQAlACcAKwApACkA
KQApAA==
         </WaveFormData>
      </LeadData>
      <LeadData>
         <LeadByteCountTotal>10000</LeadByteCountTotal>
         <LeadTimeOffset>0</LeadTimeOffset>
         <LeadSampleCountTotal>5000</LeadSampleCountTotal>
         <LeadAmplitudeUnitsPerBit>4.88</LeadAmplitudeUnitsPerBit>
         <LeadAmplitudeUnits>��V</LeadAmplitudeUnits>
         <LeadHighLimit>2147483647</LeadHighLimit>
         <LeadLowLimit>268435456</LeadLowLimit>
         <LeadID>V5</LeadID>
         <LeadOffsetFirstSample>0</LeadOffsetFirstSample>
         <FirstSampleBaseline>0</FirstSampleBaseline>
         <LeadSampleSize>2</LeadSampleSize>
         <LeadOff>FALSE</LeadOff>
         <BaselineSway>FALSE</BaselineSway>
         <ExcessiveACNoise>FALSE</ExcessiveACNoise>
         <MuscleNoise>FALSE</MuscleNoise>
         <LeadDataCRC32>2898266807</LeadDataCRC32>
         <WaveFormData>
EAAQABAAEAAPAA4ADQAMAA4ADgAOAA4ADgAOAA4ADgARABIAEwAUABUAFgAXABgAGgAa
ABoAGgAXABYAFQAUABcAGAAZABoAGwAcAB0AHgAiACQAJgAoACUAJAAjACIAIgAiACIA
IgAkACQAJAAkACIAIgAiACIAIAAgACAAIAAgACAAIAAgAB8AHgAdABwAGgAaABoAGgAY
ABYAFAASABEAEAAPAA4ACwAKAAkACAAGAAQAAgAAAP7//v/+//7//P/6//j/9v/4//j/
+P/4//j/+P/4//j/9f/0//P/8v/z//T/9f/2//X/9P/z//L/8f/w/+//7v/t/+z/6//q
/+z/7v/w//L/8v/y//L/8v/v/+7/7f/s/+//8P/x//L/8v/y//L/8v/0//T/9P/0//P/
8v/x//D/7v/u/+7/7v/t/+z/6//q/+z/7P/s/+z/7P/s/+z/7P/q/+r/6v/q/+j/6P/o
/+j/5f/k/+P/4v/j/+T/5f/m/+b/5v/m/+b/4v/g/97/3P/d/97/3//g/97/3P/a/9j/
2v/a/9r/2v/c/9z/3P/c/9r/2v/a/9r/2P/Y/9j/2P/Y/9j/2P/Y/9b/1v/W/9b/1P/U
/9T/1P/U/9T/1P/U/9H/0P/P/87/zP/K/8j/xv/K/8z/zv/Q/9L/0v/S/9L/0P/Q/9D/
0P/Q/9D/0P/Q/87/zP/K/8j/x//G/8X/xP/H/8n/yv/L/8r/yv/K/8r/xv/F/8T/w//C
/8L/xP/E/8P/wv/B/77/vv+//7//wP++/73/vf+9/7r/uv+5/7j/uv+6/7v/u/+8/7z/
vf+9/7v/uP+2/7T/tP+1/7X/tf+x/6//rP+q/63/rP+t/6z/r/+y/7P/s/+y/7H/r/+u
/6z/q/+q/6r/rf+u/67/r/+v/67/rP+q/6j/qf+p/6j/qP+o/6n/q/+t/67/rf+v/7D/
uP++/8b/0v/g/+n/9P8GAB0ANQBMAGQAgwCeAKoArACpAJEAbgBLACoADQD2/+r/3P/N
/8H/sf+n/6T/pf+p/7H/t/+2/7f/tf+3/7f/t/+3/7X/tf+2/7j/t/+2/7f/uv+4/7f/
tv+1/7b/t/+3/7j/uP+6/7r/uv+7/7v/u/+8/7z/vP+7/7r/u/+8/7//wf/E/8X/xf/G
/8j/yP/L/8v/zP/J/8f/yv/M/8n/yP/J/8r/yv/K/8r/zP/N/83/yv/I/8v/y//L/8n/
y//L/8v/zf/M/8z/z//O/8//0P/T/9b/1//Z/9r/2v/Z/9n/2f/Y/9n/2//a/9z/3v/g
/+L/6P/s/+z/7v/u/+3/7f/s/+z/7P/u//D/8v/x//H/8f/z//b/+f/5//r/+//8//3/
/v/+////AQABAP///f/9////AgAEAAQABQAHAAsADQAJAAcABQADAAMAAgADAAUAAgAB
AP7/+//5//j/9f/v/+//8P/x//L/7//t/+v/5v/i/+D/4P/f/+P/5//p/+j/5v/m/+f/
6P/m/+b/5v/l/+b/5P/k/+T/4v/k/+L/4v/h/+H/4P/g/+H/4f/f/+D/5P/l/+j/6f/l
/+X/5f/l/+X/5f/l/+T/4P/g/+P/5f/l/+b/6f/q/+z/6v/p/+n/6f/p/+f/5//l/+X/
5v/o/+j/5//n/+f/6v/r/+v/6f/q/+r/6f/o/+r/6//w//D/7P/r/+v/7P/s/+z/7P/s
/+3/7f/r/+v/6f/r/+z/7P/p/+n/6f/p/+r/6f/p/+r/6P/o/+n/6v/s/+3/7v/v/+3/
7P/t/+z/6//p/+j/5f/m/+n/6//s/+r/6v/q/+n/6f/o/+j/6v/r/+v/6//r/+v/6f/t
/+3/7//v//D/8f/x//H/8f/w/+//7v/u/+3/7f/s/+z/7f/r/+v/6//u//H/8v/z//P/
8P/v/+7/7v/u/+7/7v/u/+3/7f/s/+r/7P/w//L/8v/y//L/8//z//P/8v/0//b/+P/5
//j/9//2//T/9P/2//b/9v/0//T/8v/x//P/8v/y//L/8P/v/+7/7f/w//D/8P/w//L/
8//z//T/8v/z//P/8//0//T/9P/0//X/9f/1//T/9f/z//L/8v/x//L/8f/y//H/8P/u
/+3/7f/s/+z/7P/s/+z/7f/v/+//7v/u/+7/7//v/+//8P/z//P/8v/w//D/8//z//P/
9v/5//f/+P/8/wIACAAUABwAJQA0AEYAWQBpAHoAjgCpAMoA4ADmAN0AywCwAJEAdABX
AEYAPgAuABsADwAFAP3//P/5//f/+f/9//z/+f/3//n/+f/5//n/9//3//j/+v/5//j/
+f/8//v/+//7//v/+v/5//f/9v/3//r/+//8//3//f/9//7//v/+//3//P/8//z//v//
//3//f/8//z/AAACAAcACQAJAAcABgAKAAsABwAFAAUABgAGAAYABgAIAAkACQAGAAQA
BwAHAAcABQAHAAcABwAJAAgACAALAAwADQAOABEAEwATABQAFAASABEAEQARABEAEwAW
ABYAFQAWABcAGAAbAB4AHQAeAB4AHwAhACIAIQAiACUAKAAmACUAJQAlACcAKgAtAC0A
LwAvAC8ALwAwADAAMQAzADUAMwAxADEAMgA0ADUANAAxADEAMwAzADAALwAuAC0ALwAu
AC8AMQAuAC0AKgAnACgAKAAmACEAHAAcABwAHAAZABkAGQAWABcAGAAbAB0AGwAdAB0A
GgAXABYAFgAWABQAFAAUABMAEwASABMAFAAVABgAFwAYABgAFwAVABQAFQAVABMAFAAU
ABMAFAATABIAEwAUABUAFwAXABcAFgATABIAFAAVABAADgAOAAwAEAAQABEAEwAVABUA
EwATABUAFQAWABgAGAAXABcAFwAWABcAFwAVABMAEgAQAA4ADQANABEAEAARABEAEgAU
ABQAFAAUABQAFgAVABIAEQAPABEAEgASABMAEwATABMAFAATABMAFAATABIAEgASABEA
EQARABEAEAAQABIAEgATABMAFAATAA8AEQASABIAEgASABIAEQANAAwADAAOABEAEQAR
ABEADwANABEAEQAQAA8ADwAPAA8ADwAPAA4AEAAQABEAEQARABAAEAARABEAEQARABQA
EQAQAA8ADQANAA8AEQAUABEAEAAPAA4AEAARABEAEAAQAA4ADAAQABQAEwASABEAEAAR
ABEAEQAQAA4ADgAOAA0ADwARABMAFAATABQAEwASAA8ADgALAAkACwAKAAoACgAJAAkA
CQAJAAgABgAEAAIABgAJAAsADgAMAA0ADQANAAoACgAKAAoACwALAAsACgAHAAUABAAE
AAMABAADAAQAAwACAAAA//////7//v/+//r/+P/3//f/+v/6//v//P/9//3//f/+/wEA
AQAAAP7//P/7//////8AAAUABwAGAAQADAAWACAAJgAtADoASgBdAG8AfgCOAKkAxADY
AOIA3wDJAKwAkwB6AF8AUABKADwAKwAZAA0AAwD+//3//f/9//3//P///wEAAAD///7/
/f/6//n/+f/6//n/+P/5//z/+//5//f/9f/1//X/9P/0//L/9P/0//T/9P/1//b/+P/3
//j/+P/4//b/9P/0//P/9v/3//f/+P/4//j/+//7//z/+f/3//r////9//3////9//r/
9//0//X/9//4//b/+P/7//v/+//3//f/9f/z//b/9v/3//v//f///wEABQACAAEAAQAA
AP7//f/9//3//v///wEAAAD//wAAAQACAAIABAACAAIABgAHAAkACgAKAAoADAAOAA0A
CwAKAAkADAAQABQAFQAUABMAEgARABUAFgAYABsAHQAbABkAGQAaABoAGQAWABIAEQAS
ABEAEQARABEAEQAQAA4ADgAPAA8ADwANAAsADQAMAAkAAwD///7//f/8//3//f/9//r/
9v/0//T/8//1//f/9//0//H/8P/w//D/7v/s/+r/5//o/+j/6v/s/+r/7P/q/+r/6//r
/+r/6v/t/+3/6//s/+3/6//r/+n/5//n/+f/5//p/+n/6f/o/+T/4v/j/+P/4f/i/+X/
5v/k/+L/4f/h/+T/5f/k/+X/5f/l/+b/6P/n/+X/5P/j/+T/5f/l/+P/4v/i/+H/4P/f
/9//4//i/+D/3//f/+D/3f/c/9v/2v/b/9v/2f/Z/9v/3f/e/97/2//b/9v/2//b/9n/
2P/Y/9r/2v/b/9z/3f/d/93/3f/Z/9j/2f/Y/9f/1f/U/9H/z//R/9L/0v/T/9T/1f/V
/9X/1v/Y/9z/2//Z/9f/1f/U/9H/1P/T/9L/0f/R/9H/0//T/9P/0v/R/9D/0P/P/8//
zv/O/8//zv/N/8z/zv/Q/9D/0P/P/9P/0f/R/9L/0P/O/8z/yv/N/8//0f/S/9P/1P/V
/9X/1f/V/9X/1P/S/9L/0P/O/87/zv/M/8v/yf/I/8j/yP/K/8v/zP/N/8z/yv/I/8b/
xP/F/8X/xv/J/8v/zP/N/8r/yv/K/8r/y//L/8v/yv/L/8n/yP/I/8T/xP/C/8L/xv/G
/8X/xf/F/8T/xP/E/8T/xP/F/8f/xf/E/8T/xP/H/8f/x//I/8j/x//F/8L/yP/H/8f/
yf/O/8//z//Q/9D/1v/g/+j/8P/9/wgAFAApAEEAVgBuAIsAqAC+AMYAwwCxAJQAcwBW
ADsAJAAWAAYA9f/l/9n/z//M/83/zf/N/8//zv/N/9H/z//P/8//z//O/8//0f/U/9H/
zv/N/87/zf/N/83/zf/R/9P/1P/W/9X/1v/V/9T/0f/R/9H/0v/U/9b/1//Y/9f/1v/X
/9f/2v/b/9v/3P/a/9r/3f/d/93/2//a/97/3//d/93/3//e/97/3v/e/+H/4//k/+L/
4P/j/+P/4//j/+X/5f/l/+f/5v/m/+n/6f/p/+n/6//t/+3/7v/u//H/8f/y//P/8//1
//j/+P/2//b/9v/2//r//P/6//r//P/9////AAADAAQABwAKAAgABwAHAAcABQAIAAsA
CwAMAA0ADgAPAA4ADgAPABEAFQAVABUAFwAZABoAGgAYABYAFQAWABUAFQAVABUAFQAV
ABQAFQAXABYAFQASAA8ADAAKAAYA/////wAAAQACAP////////z/+f/2//X/8//2//n/
+v/4//f/9v/2//b/9v/2//b/9f/0//L/8v/y//P/9v/1//b/9//3//b/9v/z//H/7f/s
/+//7//x//H/8v/z//T/9f/2//f/+P/4//X/9P/2//f/8v/y//T/9P/1//T/9P/1//P/
8//x//H/9P/1//f/+v/3//X/9P/z//X/9//4//f/+f/6//r/+v/3//f/+//6//n/+f/6
//z/+//6//n/+P/2//X/8v/x/+//8f/y//L/9P/1//b/9//4//f/9//4//f/9v/2//b/
9v/1//T/8//w//D/8v/y//b/9//5//n/9//5//r/+v/5//j/9//1//T/9P/1//j/+f/5
//n/+f/7//n//f/9//r/+f/5//n/+f/5//n/+P/5//j/+P/3//j/+P/5//v/+f/5//n/
/P/6//r/+v/5//r/+//8//7//v/+//7//v/9//j/+v/6//r/+v/+////AAAAAAEAAgAD
AAMAAQABAAEAAAAAAAIAAgACAAQABAACAAEAAQAAAAAAAAD+//3//P/7//r/+v/6//r/
+v/7//v//P/9////AAABAAIAAgACAAIAAwADAAMAAgACAAEAAQACAAAAAAD+//7/AgAC
AAEAAQABAAAAAAAAAP7//P/7//v//v/+////AAABAAEAAQACAAUABQAEAAIABgADAAMA
BQAKAAsACwAMAAwAEAAaACIAJgAtADoATABfAHMAiACaALkA2gDuAPIA6QDXALwAowCI
AGsAWgBSAEAALQAlAB8AFwASABEADwALAAkADgAPAA8ADQANAA0ADQAKAAkACQAKAAYA
BAAEAAYACgALAAwADQAMAAsACQAIAAgACgAKAAoACwALAAsADAAPABAAEAAQAA4ADgAQ
ABEAEAAPAA0ADAAMAAwADwAPAA8ADQAMABAAEAANAAwADQAQABAAEAAQABAAEQARAA4A
EAATABMAEwATABUAFQAVABUAFAAUABcAFwAXABcAGQAZABkAGgAaABoAGQAZABkAHQAf
ACIAIgAhACIAIwAkACQAJAAgAB4AIgAjACUAJgAnACgAKwAuADAALwAvAC8AMAA0ADgA
OQA2ADUANAAzADQANAA1ADcANwA1ADMAMwA5ADwAPgA+AD8APwBBAEEAPQA7ADkANwA2
ADQANAA1ADcANwA1ADMANQA0ADEAKwAqACoAKgAqACYAJQAkACAAIAAeAB4AHQAbAB0A
HQAaABcAFgAWABYAGQAaABsAGwAZABYAFQAUABcAGgAZABoAGQAZABgAGAAWABUAEgAS
ABcAFwAZABkAFQAVABUAFQAXABcAFwAWABYAFgAZABsAFwAWABcAFgAWABQAEwATABUA
FQATABMAEwATABQAFgAVABMAEgARABQAFQAVABMADwAOAAwACgANAA8AFQAWABYAFQAV
ABYAEwASABEAEAASABEADgANAAsADQAOAA4ADQANAA0ADQALAAkACAAIAAgACAAJAAoA
CwALAAsACwAKAAoADAAMAAwACwALAAkABwAJAAoACgAMAAwADAALAAgABgAFAAYABQAF
AAUABQADAAEABQAFAAQAAwADAAMAAwADAAMAAgAEAAQABQAFAAUABAAEAAUAAwADAAMA
BgAEAAQABAADAP//BQAJAAYAAwACAAEAAAAEAAUABgAGAAUABAADAAEABQAHAAkACgAJ
AAoACQAIAAoACgAIAAcABQAEAAQABAABAAEAAQABAAUABgAHAAgABQAFAAQABAAEAAUA
BQAFAAQABAAEAAQABwAHAAcABgADAAEAAAAAAPz//P/6//r//P/8//v/+//6//j/9//2
//j/+P/5//v//v/+////AAD9//v/+f/4//n/+f/4//b/9P/3//n/9//6/////f/8/wIA
CgAOABQAGgAjADAAQgBTAGkAfACOAKkAyADcAOAA2wDPALQAlwCAAGUATAA+ADAAHQAL
AP3/9//4//n/9f/v/+//9P/3//P/8f/x//H/8f/x//H/8v/0//D/7v/u//D/7//v/+//
7//u/+3/6//q/+n/6v/p/+j/6f/r/+3/8P/u/+7/7f/s/+7/7v/w//H/7//v/+7/7v/t
/+z/7v/t/+3/6//q/+7/8f/v/+//8f/w/+7/7P/q/+j/6f/p/+b/5v/p/+n/6f/o/+v/
7P/t/+z/6v/p/+v/7P/t/+7/8f/w/+//7//u/+3/6//q/+n/7f/v//L/8v/y//L/8v/y
//b/+P/2//b/+P/5//v//P/8//z//v8AAP7//f/9//3//f8AAAMAAwADAAMAAwADAAQA
BAAFAAcACAAHAAYABwAJAAoACgAIAAMAAQABAP////8BAAMABQAGAAQABAAFAAEA///7
//f/9P/y/+7/5//n/+j/6f/q/+j/5//m/+L/4P/e/97/3f/b/93/3f/a/9n/2P/Y/9j/
1v/W/9b/1f/V/9T/1f/W/9b/2P/W/9b/1P/T/9H/0P/O/83/yv/K/87/z//S/9P/zv/N
/8z/y//O/8//0P/Q/8z/zP/P/9H/zv/O/9D/0P/O/8z/y//L/8n/yf/H/8f/x//H/8j/
yv/K/8n/yf/J/8f/x//G/8P/w//E/8T/xP/D/8P/x//G/8H/v/++/77/wf/C/8P/xP/C
/8H/vv+9/7z/vf+9/7z/vv+//8D/wf++/7v/uf+4/7j/uP+5/7r/u/+7/7v/u/+5/7j/
uf+4/7r/uf+5/7f/uf+9/8D/wv/I/8z/0P/T/9X/1v/Y/9z/4P/h/+L/4//m/+X/6v/r
/+v/6//s/+3/7f/t/+3/7P/u/+7/7//v//H/8v/0//f/9//3//f/+v/4//r/+P/4//j/
+P/3//f/9//2//n/+v/7//v/+f/5//n/+P/6//z//P/8////AAD//////f/6//j/9v/2
//f/+P/5//r/+v/6//r/+v/7//v//P/8//3//f/9////AAABAAIAAQABAAEAAAD///3/
/P/8//T/8P/q/+b/5f/i/97/2//a/9j/1//W/9X/1P/U/9X/1f/U/9T/1P/R/8//zf/M
/83/zf/M/8r/zv/N/83/0f/U/9H/0f/U/9j/3v/m/+7/+P8DAA4AIAA5AE8AYgB8AJ0A
ugDKAMwAxQC1AJYAdwBaADsAIAAUAAgA9f/h/9f/0//S/9P/0f/R/9P/0P/P/9X/1//X
/9f/1//U/9P/0//U/9L/0P/Q/9L/1P/V/9b/1//X/9f/1v/W/9T/1P/S/9D/0f/T/9X/
2P/Z/9r/2v/a/9j/2P/a/9v/3v/f/9//4P/f/97/4P/f/9z/2f/X/9r/3//d/93/3//g
/+D/4P/g/+L/4//j/+D/3f/f/97/3f/c/9//4P/h/+H/4P/g/+P/5P/l/+b/6f/n/+f/
6P/o/+v/6//s/+3/7v/v//H/8P/w//L/9P/2//b/+P/2//b/9v/3//n/+v/4//j/+v/8
/wAAAQADAAUABAAGAAgABwAFAAUABQAFAAgACgANABEAEQAPAA0ADQAQABIAEwASABEA
EQATABMADgANAAwACwAKAAgACAAJAAkACQAHAAUABgAGAAQA///5//j/9//2//X/9f/1
//L/8//y//P/8//w//H/8P/s/+z/7v/x//T/9P/0//T/8//x/+7/7f/s/+//8v/x//L/
8//z//L/8v/x/+//6//q/+3/7f/v/+//7f/t/+3/7f/r/+v/6//q/+r/6v/t/+//7//w
//P/9P/y//D/7//v//D/8f/w//H/7//v//D/8v/x/+//7v/t/+z/7f/t/+v/7f/u/+7/
7v/s/+3/8v/y//L/8f/x//L/7v/s/+r/6P/s/+3/7P/t/+//8f/y//L/8P/v/+7/7f/t
/+3/7v/w/+7/7v/v//D/7//v/+//7//w//D/8v/y//D/7//v/+3/6//t/+7/7v/s/+z/
7P/r/+z/7P/t//D/7v/t/+z/6//r/+n/7f/t/+z/6//r/+v/7f/v//H/8v/x//D/8P/v
/+//7v/u/+//7//v/+//8v/0//T/9P/z//D/7//u/+7/5v/u//T/9f/2//f/+P/5//n/
+f/4//f/9v/1//P/8f/x//H/8P/x//T/9f/2//j/+P/2//X/9f/0//T/9P/x//H/8f/x
//T/9P/0//T/9P/1//X/9v/0//X/9f/1//T/9P/0//T/8//z//P/8v/z//H/8P/w/+z/
7P/q/+r/7//w//D/8f/z//L/8v/y/+//7v/u/+//8P/w//H/8v/0//P/8v/y//H/8f/w
/+7/7v/x/+//8//6//3//f8AAAYACAAKAAwAFAAlADwAUABlAHcAigCkAMUA2gDeANoA
ywCzAJgAgQBmAE8ARAA2ACAADwABAPn/+f/8//v/9//3//n//P/7//n/+//7//v/+//3
//f/+P/6//j/9v/2//j/+//7//v/+//9//3//P/8//n/+v/5//j/9//3//f/+P/5//r/
+v/6//z//P/+////AQABAAAAAAD+//7/AQABAP//+//4//r//////wEABQADAAIAAQAA
AP7///////z//v8BAAEAAQD9/////////////v/+/wEABAAFAAYACQAJAAkACgAKAAgA
BwAHAAcACwANABAAEAAMAAwADAAMABAAEgAQABAAEwAVABgAGgAZABoAHQAgAB8AHQAc
ABsAHQAgACMAIwAhACEAIQAhACMAJAAmACkAKwApACcAJwAqACwALQAsACkAKQArACsA
KAAnACYAJQAlACQAJQAnACUAJQAjACEAHwAeABsAFQAUABQAFAAUABEAEQARAA4ADAAK
AAoACQAKAA0ADgAMAAsACgAKAAoACgAKAAoACQAKAAgACAAIAAcACAAFAAQABwAHAAYA
BgAIAAcABAAEAAUABQAHAAcABQAFAAUABQAFAAUABQAEAAIAAgAFAAcABAAEAAYABgAG
AAQAAwADAAEAAQD/////AQABAAIABAAGAAUABQAFAAQABQAFAAMAAwACAAAA/v/+////
BAAEAAEA///+//7/AAAAAAAAAAD+//3/+v/5//v//f/+//7//f/9//3//f/7//n/+P/4
//n/+v/8//7//v/9//z/+//8//z//v/+//3/+//6//f/9//5//r/+v/6//r/+v/5//X/
9P/0//b/9//3//f/9//3//X/+f/5//r/+f/5//n/9//3//f/9v/0//L/8f/v/+//7v/u
/+//7//v/+//8v/0//T/9P/z//L/8//0//b/9v/2//T/9P/2//b/9v/2//b/9P/z//L/
8P/0//b/+P/5//b/9f/0//L/8P/y//L/8v/3//r/+//9/wIABAAHAAoADAAPABIAFQAY
ABgAGAAYABkAGwAcAB4AHgAfAB8AHwAhACIAIwAkACIAIQAgAB4AHwAdABwAHAAaABoA
GAAYABgAGAAXABcAGAAYABkAGgAYABYAFQAVABkAGgAcAB4AHAAbABoAGgAZABkAGAAW
ABgAGQAZABsAHgAfACEAJAAkACYAMAA8AEIARQBQAGIAcwCHAJoAqgDBAN4A9AD6APMA
5QDOALcAogCJAHQAaABaAEUANQAnABsAGgAfAB0AGQAZABgAFwAXABcAFwAXABcAFAAT
ABMAFAAVABQAFQAYABgAFwAWABUAFAATABEAEAARABQAFQAWABMAEwATABQAEgASABEA
EAASABIAFAAVABcAFwAWABYAFgAWABkAGQAYABUAEwAWABYAEwASABMAFAAUABQAFAAW
ABcAFwAUABEAEwASABEAEQATABMAEwAUABQAFQAZABkAGQAZABsAGQAZABoAGgAcABsA
GwAbABoAGwAdABwAGwAcAB0AHgAhACQAIwAkACMAIwAkACQAIgAiACQAJgAnACcAKAAp
ACgAKgAsACsALQAtAC0ALQAsACwALQAvADAALwAuAC8AMAAwAC8ALAAsAC0AMAAxAC8A
LwAvAC8ALQAqACkAKQAlACMAHwAbABwAHAAaABUAEwAUABUAFgASABEAEAAMAAkABgAF
AAMAAwAFAAUAAgACAAIAAwAEAAMABAAFAAUAAgAAAAAAAAACAAQAAgACAAAA///9//z/
/v/9//r/+v/6//n/+v/5//n/+f/5//n/+f/5//n/+P/3//j//P////z//P/+//7/+//4
//b/9f/2//f/9v/3//f/9//4//r/9//1//T/8//y//P/8//x//L/8v/x//D/8f/z//n/
+v/3//X/9P/0//L/8v/y//L/8P/v/+z/6//p/+v/7P/s/+3/7f/t/+3/6//p/+j/6P/q
/+r/6//s/+r/6f/o/+f/4//i/+P/4v/f/93/3P/Z/9j/2//d/97/3P/c/9z/2//Y/9b/
1f/W/9j/2f/a/9v/3f/b/9//3//b/9n/2P/X/9f/1//X/9b/0//S/9L/0f/Q/87/zf/N
/8v/y//L/87/0P/Q/9D/z//P/87/zv/O/87/zv/N/83/zf/M/87/zv/O/83/zf/N/83/
zP/L/8z/y//K/8n/yP/F/8P/xP/E/8X/xv/H/8f/x//H/8f/xv/F/8T/w//D/8L/wv/F
/8f/yP/J/8f/xv/F/8T/xv/H/8j/yP/F/8P/wv/C/8D/wP++/77/wf/C/8L/w//D/8L/
wv/C/8H/wP/A/8H/wv/C/8P/xP/C/8H/wP/A/8T/xf/F/8T/yv/J/8X/w//G/8X/x//O
/9T/2v/g/+r/9v/9/wIAEAAnAEEAWABwAI8ArgDGANAAxwCzAJYAdwBYADkAJAAWAAYA
+f/r/9n/zf/M/8v/y//N/9H/0P/T/9X/0//T/9P/0//S/9P/1f/Y/9f/1v/X/9r/2v/Z
/9j/1//X/9f/1v/W/9n/3P/d/97/3//f/9//4P/f/+D/4P/g/97/3v/g/+H/4//j/+L/
4v/j/+T/6P/p/+b/4//h/+T/6f/n/+f/6f/o/+j/6P/o/+b/5//n/+T/5//r/+z/7f/t
/+//7//v/+3/7P/s/+//7//v/+//8f/0//X/9//4//n/+f/6//v/+//9/wAAAAAAAAAA
AAAAAAIABAACAAIABAAFAAcACAAJAAoADQAQABAADwAPAA8ADwASABUAFQAXABcAFwAX
ABgAGAAZABsAHAAbABoAGwAdAB4AHgAcABkAGQAbABsAGgAbABwAHQAeABwAHAAdABoA
GQAWABMAEQAOAAkAAQABAAQABwAKAAgABwAGAAIAAQAAAAEAAQAAAAEAAAD8//n/+P/4
//j/+//8//3//f/9//z//f/+//7/AAD+//7//f/9//z//P/9//3/+//8//z/+//8//v/
/P/9//7///8BAAEAAQAAAPz//P///wEA/P/8//7//v8AAP7//f/9/wAAAQAAAAEAAwAD
AAQABgAFAAMAAgABAAMABQAGAAUAAwACAAAA/v8AAAEABgAGAAUABQAGAAgABQAEAAMA
AgAFAAUAAwADAAEAAwAEAAQABAAFAAYABwAGAAUABQAGAAQABAAFAAYABQAFAAUABQAC
AAIABAAEAAYABQAFAAMA//8BAAIAAgAEAAYACAAJAAgACAAJAAwADQANAA0ADQANAAsA
DwAPAAsACQAIAAcACQAJAAkACAAJAAgACAAHAAgACAAJAAsACwALAAsADgAQABAAEAAP
AA0ADQANAA4ADQAMAAsACgAPABEAEgAUABQAFAAUABMAEwATABIAEwAUABUAFQAWABcA
GAAYABgAGgAaABoAGgAaABgAFwAXABYAFgAWABIAEQAQAA8AEwAUABUAFgAWABcAFwAY
ABYAFwAXABcAFAAUABQAFAAVABUAFQAUABQAEwATABQAEAAQAA4ADgASABIAEQARABMA
EgASABIAFAAUABUAFwAVABQAFAAUABQAEwASABIAEQARABAADgAMAA8AEwATABQAFwAX
ABoAIAAoADAAOABCAE8AXgBsAH8AlQCqAMAA3QD4AAIBAAHxANcAugChAIgAcwBmAFYA
RAA1AC8AKQAfABoAGQAXABkAHQAgACEAGwAaABkAGAAXABUAFQAWABgAGQAYABkAHAAd
AB0AHQAdABwAGwAZABgAFgAYABgAGAAXABcAFwAYABsAHAAcABwAGgAaABwAHQAdABsA
HAAeAA==
         </WaveFormData>
      </LeadData>
      <LeadData>
         <LeadByteCountTotal>10000</LeadByteCountTotal>
         <LeadTimeOffset>0</LeadTimeOffset>
         <LeadSampleCountTotal>5000</LeadSampleCountTotal>
         <LeadAmplitudeUnitsPerBit>4.88</LeadAmplitudeUnitsPerBit>
         <LeadAmplitudeUnits>��V</LeadAmplitudeUnits>
         <LeadHighLimit>2147483647</LeadHighLimit>
         <LeadLowLimit>268435456</LeadLowLimit>
         <LeadID>V6</LeadID>
         <LeadOffsetFirstSample>0</LeadOffsetFirstSample>
         <FirstSampleBaseline>0</FirstSampleBaseline>
         <LeadSampleSize>2</LeadSampleSize>
         <LeadOff>FALSE</LeadOff>
         <BaselineSway>FALSE</BaselineSway>
         <ExcessiveACNoise>FALSE</ExcessiveACNoise>
         <MuscleNoise>FALSE</MuscleNoise>
         <LeadDataCRC32>578244363</LeadDataCRC32>
         <WaveFormData>
CAAIAAgACAAHAAYABQAEAAYABgAGAAYABAAEAAQABAAHAAgACQAKAAwADAAMAAwADgAO
AA4ADgANAAwACwAKAAsADAANAA4AEAAQABAAEAAUABYAGAAaABcAFgAVABQAFAAUABQA
FAAUABQAFAAUABYAFgAWABYAFAAUABQAFAAWABYAFgAWABUAFAATABIAFAAUABQAFAAT
ABIAEQAQAA4ADgAOAA4ACwAKAAkACAAFAAQAAwACAAIAAgACAAIA///+//3//P/9//7/
//8AAP7//v/+//7/+//6//n/+P/5//r/+//8//v/+v/5//j/9v/2//b/9v/1//T/8//y
//T/9v/4//r/+P/4//j/+P/3//b/9f/0//b/+P/6//z/+v/6//r/+v/7//z//f/+//3/
/P/7//r/+P/4//j/+P/3//b/9f/0//X/9v/3//j/+v/6//r/+v/4//j/+P/4//j/+P/4
//j/9//2//X/9P/3//j/+f/6//r/+v/6//r/+P/2//T/8v/0//T/9P/0//P/8v/x//D/
8f/y//P/9P/0//T/9P/0//L/8v/y//L/8v/y//L/8v/0//T/9P/0//T/9P/0//T/8v/y
//L/8v/y//L/8v/y//H/8P/v/+7/7f/s/+v/6v/s/+7/8P/y//T/9P/0//T/9P/0//T/
9P/0//T/9P/0//H/8P/v/+7/7P/s/+z/7P/u//D/8v/0//b/9//4//j/9f/z//H/7//w
//D/8//z//H/8f/x//D/8f/y//P/9P/z//T/8f/w//D/8P/w//D/8v/z//P/8//z//T/
9P/0//L/8P/v/+//8f/x//H/8f/t/+v/5//m/+n/6f/o/+f/6//t/+//8P/u/+3/7f/t
/+z/6v/p/+j/7P/s/+z/6//q/+r/6v/p/+n/6f/p/+j/6f/o/+j/6v/s/+v/7P/u/+//
9P/3//z/BQAPABgAIQAvAEIAWABtAIQAnwC2AMQAzgDSAMgArwCWAIAAZQBTAEQAMwAj
ABUAAwD0/+7/7P/s//P/9f/1//P/8P/w/+//7//v/+z/7P/s/+z/7v/u/+3/7f/t/+z/
6v/p/+z/7P/s/+z/7P/s/+z/6//p/+n/6f/q/+j/6P/n/+f/6P/p/+v/7//x//H/8f/x
//H/8f/x//H/8P/v/+//7//u/+7/7v/u/+7/7v/u/+//8f/x//H/8P/w//D/8f/x/+7/
7v/u/+7/7v/v/+//8f/x//H/8v/z//T/9f/3//j/9v/1//X/9f/y//L/8//z//b/9//5
//r//v8AAAIABAABAAEAAQAAAP////8BAAEAAQAAAAAAAQADAAUABgAGAAYABwAJAAsA
CwAKAAkACQAKAAoACQAJAAsADQAOAA8AEAASABYAGwAXABQAEgAQABAAEAARABEADwAO
AA0ACwAIAAYABAAAAP//AAABAAIA///9//z/+//3//b/9v/2//j//P/+//3//P/8//v/
+//6//j/9//2//j/+P/5//n/9//2//b/9v/2//b/9v/5//n/9//0//T/9//4//n/+f/4
//f/9//4//j/9//3//f/9f/z//P/9f/2//f/+v/7//n/+//4//f/9f/2//f/+P/3//b/
9f/y//L/8//0//b/9//3//b/9f/2//f/9f/1//j/+f/6//z/+//4//n/+f/5//b/9v/2
//j/+f/6//r/+P/4//j/+P/2//b/+P/4//j/+P/2//b/9P/0//b/9v/3//j/+v/7//f/
9v/2//X/8//z//P/8//0//T/9P/3//f/9v/0//L/8f/x/+//8//1//X/8v/w//D/8v/z
//T/9v/2//j/+f/3//f/+P/5//j/+P/3//b/9P/z//P/8//z//T/9P/0//b/9//4//n/
+P/3//f/9v/0//T/9P/1//P/8v/x//D/8//2//j/+P/4//j/9v/2//b/9v/4//r/+//7
//n/+f/5//j/+P/7//v/+f/3//f/9v/2//b/9v/2//b/9v/0//T/9P/2//b/9v/2//f/
9//3//n/+P/4//j/9//4//j/+f/5//n/+f/5//j/9//0//T/9P/1//P/8f/z//H/8f/w
//D/7//v/+//7//w//D/8P/y//H/8P/u/+3/7//x//L/8//1//X/9P/z//D/9P/0//L/
9f/2//T/9f/4//v/AAAJABEAGAAjADUARABSAGEAcgCNAKoAwADMAM4AxgC1AKAAjABx
AGEAVgBHADEAIwAVAAoABgACAPz//f8BAP//+f/0//b/9f/1//X/9P/0//T/9P/2//b/
9f/1//T/9P/z//P/8v/y//L/8v/z//T/9f/1//f/9//3//j/9//2//T/8//z//P/9P/3
//X/9f/1//X/+P/5//r/+//7//v//P/9//z/+v/4//b/9v/2//b/9//3//f/9//2//b/
9v/3//f/9P/0//T/9P/0//X/9f/3//n/+f/6//v/+//7//z//P/6//n/+f/5//j/+P/5
//n//f/9//7//v8CAAIAAgACAAIAAwAEAAQAAgADAAYABwAHAAYABgAHAAcACQAKAAoA
CgALAA0ADwAQABAAEAARABIAEgARABEAEAARABEAEQASABIAFAAXABQAEgARABAAEgAS
ABMAEwARABAADwANAA8ADgANAAoABQAEAAMAAgAAAP///////wEAAgAEAAYABQAGAAUA
AQD+//7//f/9//3//P/8//z//P/8//3//f////7//v/+//3//P/7//3////9//r/+v/5
//j/9//1//b/9//5//z//v/9//3//f/5//f/9//5//T/8//0//P/9v/5//f/9//5//r/
+//8//3//P/7//j/+P/5//r//P/9//3//P/7//n/+f/2//X/8//z//P/9P/1//T/9//5
//n/9v/2//b/+P/5//r/+v/5//j/9//2//b/9v/4//j/+v/6//j/+P/3//b/9//2//T/
9P/1//X/8//y//L/8f/x//P/9f/3//f/9v/1//f/+f/4//b/9P/x//H/7//z//f/9//0
//L/8P/y//P/9P/0//L/8v/x/+//7//w//H/8v/0//X/9v/0//P/8//z//P/9P/0//T/
8f/x//H/8f/y//P/9f/2//P/8v/x//H/8v/y//L/8v/z//L/8P/0//b/9P/0//T/9P/0
//T/9P/0//P/9P/0//P/9v/3//j/+P/2//n/+f/3//b/9f/z//L/9P/0//T/9P/0//L/
8v/y/+//7v/t/+z/7//x//P/9//4//j/+P/3//b/9v/3//f/9f/1//X/9P/1//L/8v/y
//L/8f/w//P/8v/x/+//7v/t/+3/7f/t/+n/6P/n/+j/6f/q/+r/6//u/+//7//v//H/
8f/w/+//7P/s//D/8P/v//T/+P/z//D/9f/+/wcACwAQAB0AKwA8AEwAWwBqAIMAngCy
AMAAxgC6AKcAmgCIAHMAYwBaAEsANwAlABMACAACAP7//v/9//n/9//3//j/9v/1//X/
9f/w//D/8P/w//H/8v/y//P/8f/w/+7/7f/u/+7/7v/u/+7/7v/u/+3/7//v/+//8P/y
//L/8f/x/+7/7f/t/+//8f/x//H/8f/z//P/8//z//T/8//z//P/9v/2//b/9v/0//L/
8P/v//H/8f/x//D/8f/y//T/9f/y//D/7v/s/+//8f/y//X/+P/5//v//f/6//n/+f/4
//b/9f/1//X/9v/2//f/9//5//n/+v/6//z//P/8//z//P/9//7//v/8//3/AAABAAAA
/v/9//3/AAADAAUABgAFAAUABgAHAAkACgALAA0AEAAQAA8ADwAOAA0ACwAJAAYABgAI
AAsACwAKAAoACgALAAoACgAJAAoACgAKAAkACQAIAAcABAD+//7//v/+//3//f/+////
+//6//r/+v/8//7//v/7//b/9v/1//X/8v/w/+//7v/w//L/9f/3//b/9P/z//L/8//0
//X/+f/7//n/9v/2//T/9P/0//P/8//z//T/9v/2//X/9f/1//L/7//u/+//8P/x//T/
9f/0//X/8f/v//H/8v/z//T/9v/2//b/9P/z//P/8//0//f/9//2//X/9//3//T/8//x
//H/8f/y//L/8P/y//P/8v/u/+3/7P/t/+//8f/y//L/8v/y//L/8P/w//L/8v/y//L/
8P/w//L/8v/0//T/9P/0//X/9f/x//D/8P/v/+3/7f/t/+3/7P/s/+z/7//w//D/7//u
/+//8f/x//f/9//1//D/7P/q/+z/7f/u/+7/7P/s/+v/7f/t/+7/7//u/+7/7f/s/+z/
6//r/+v/6f/q/+r/6v/s/+3/7v/v//P/8f/w//D/7v/s/+r/6P/q/+z/7v/w//L/9P/1
//X/9f/1//X/9P/y//P/8f/t/+3/7f/s/+z/6v/q/+r/6v/v/+7/7//w/+3/7P/r/+r/
6f/p/+n/6//v//D/8f/x/+7/7v/v/+//7//v/+//7v/t/+r/6v/q/+n/5//l/+f/6f/p
/+j/6P/l/+X/5f/l/+X/5v/n/+r/5//m/+T/4//l/+f/6P/p/+f/5//m/+X/6P/m/+b/
6P/r/+r/6v/r/+z/7//2//n///8KABUAHwAuAEQAWQBuAIcApAC4AMQAyADAAK0AmgCG
AHEAWwBMADsAKQAXAAkA/v/2//L/7v/t/+//6//r/+z/6v/p/+n/6f/n/+j/6f/q/+n/
6P/m/+X/5v/m/+X/5f/p/+r/6//s/+n/6P/n/+X/5f/l/+X/5v/n/+j/6P/p/+j/5//n
/+n/6v/r/+z/7f/r/+v/6//r/+r/6f/p/+n/6P/o/+j/6P/q/+r/6v/r/+z/7f/u/+7/
7f/s/+z/6//s/+z/7P/s/+z/7f/t/+//7f/t/+7/7//v/+//8P/w//H/8f/y//P/9P/0
//X/9f/2//X/9f/0//b/9v/2//b/+P/5//r/+v/8//3/AAABAP///v/+/////f///wAA
AAAAAAEAAwAFAAUABAADAAMACAAKAAsADQANAA0ADAALAAgACAAKAA0ACwAKAAoACgAM
AAwADQANAAoACgAKAAkABgAEAAIA/v/7//z//f/+//r/+f/5//n/9v/0//P/8v/z//b/
9//1//T/9P/z//P/8//y//L/8v/w//D/8f/x//L/8v/z//T/8v/y//L/9f/1//H/7P/q
/+z/7P/s/+v/7P/t/+//8v/z//P/9P/1//H/7//v//H/7f/t/+//7//x//P/8P/v/+7/
7v/u/+7/8f/y//P/8v/w/+//7v/u//P/8//y//H/9P/1//P/8//y//H/8P/w//H/8P/z
//X/8//w//D/8P/v/+//7//u/+z/7P/s/+z/7f/u//H/8v/0//T/8v/y//H/8P/x//D/
7//u/+7/7f/r/+r/6v/p/+v/7f/v//H/8P/w//D/8//0//L/7//s/+3/7f/r/+//8f/x
/+7/7P/t//D/8v/0//H/7v/t/+v/7f/t/+7/7//u/+7/7f/s/+3/7f/u/+//7f/u/+7/
7v/t/+3/7f/t/+//7//w//D/8P/w//D/8f/u/+r/6//s/+3/7v/v//D/8f/y//P/9P/0
//P/8//z//P/8v/y//X/9f/z//P/8//y//L/8P/w//D/8P/x/+7/7f/s/+z/7P/s/+z/
6//r/+v/7f/v//D/8f/x//L/8v/z//P/8//z//P/8v/z//D/8P/w/+//7f/r/+3/7//v
/+7/7v/t/+3/7f/t/+v/6v/p/+r/6v/q/+n/6f/s/+3/7f/t/+7/7//v/+//8P/s/+r/
7v/z//L/8v/x//D/9f/6/wEAAwAIABMAJQA0AEYAWQBsAIcApgC4AMAAwgC4AKsAmgCE
AG0AXwBUAD0AKQAfABcADAAGAAIA/P/3//X/9//3//b/9P/z//P/8//u/+7/7v/u/+3/
7P/q/+n/7P/u/+//8f/x//D/7//u/+7/7v/u/+3/7f/t/+3/7v/x//L/8v/z//H/8f/y
//X/8//x/+//7f/v/+//7//v//D/7//v/+//7v/u/+7/7v/v//D/8f/z//H/8f/x//D/
8P/w//H/8f/y//L/8v/y//L/8//z//X/8//z//T/9f/1//X/9v/2//T/8//z//P/9P/2
//n/+//7//v//P/8//z/+v/4//b/+P/5//r/+v/8//3/AAABAAMAAgACAAMABQAHAAgA
CAAFAAUABgAHAAcABgAFAAUABgAGAAUABQAIAAsADQAPAA4ADgAQABMAEAAOAA0ADAAJ
AAgACAAHAAkACgALAAsACQAIAAcABAACAAIAAgACAP///f/8//v/+f/4//j/+P/4//r/
+v/3//T/9P/z//P/9P/0//X/9v/1//T/9P/z//b/9v/3//j/9v/2//b/+f/6//f/8//y
//X/9v/3//f/9f/1//b/+P/4//f/9//3//f/9f/1//f/8//z//X/9f/1//f/9P/z//P/
9P/1//b/9v/2//b/9P/1//X/9f/2//n/+f/4//f/9P/z/+//7f/v//H/8//2//f/9v/5
//v/+v/2//X/9P/y//P/9P/0//L/8v/y//L/8v/y//T/9P/z//L/7//u//D/8P/y//L/
8P/w//H/8f/w//D/8f/x//D/8f/y//P/8//y//H/8//0//T/8//y/+//7//t//H/8f/x
/+7/7P/s/+7/7//w//D/7v/u/+3/7f/t/+7/7//x//L/8v/y//D/7//v/+//8f/y//L/
8v/v/+//7//v/+//8//2//L/8f/w/+//7v/x//L/8//0//T/9P/z//H/9f/3//n/+v/5
//v/+v/3//j/+f/5//r/+f/4//f/9v/4//b/9v/2//j/+v/8//7//P/7//r/+//+//7/
/v/9//z//P/9//3//////////v/8//j/9//2//f/9f/z//X/9//3//b/9v/y//H/8P/v
/+//8P/x//T/9v/2//X/9f/1//X/9P/z//P/8//y//H/7v/0//T/8v/1//j/+P/3//z/
AwAGAAcADQAUAB8ALQA+AFAAYQB0AI0ArADAAMYAyADEALcApgCWAIEAaQBaAEsANwAj
ABMACgAIAAYAAAD5//n//f/9//j/9v/1//X/9f/0//T/9P/0//L/8v/x//H/9P/0//P/
8//z//L/8f/w/+//7v/t/+v/7//x//P/9v/1//T/8v/x//P/8//0//f/9f/1//X/9f/0
//P/8v/x//H/8f/y//P/9f/2//f/+P/1//T/8//z//H/8f/x//D/7v/u/+//7//x//L/
8//0//L/8//z//X/9f/1//b/9//1//X/9v/2//T/8//z//P/9f/2//j/+f/5//n/+v/6
//3//v///wAAAAABAAIAAgACAAMABgAHAAUABAAEAAUABQAHAAgACAAJAAkACgALAAwA
DAAMAA0AEAAQAA8ADwAOAA8ADwAPAAsACgALAA0ADwAQABIAFAAVABQAFAATAA8ADgAN
AAsACQAGAAMA/v/8//7/AAACAAAA/////////f/8//z//P/7//z/+//3//b/9v/1//X/
9f/0//T/9P/2//b/9//3//f/9v/2//b/8//y//H/8//0//H/7f/s/+7/8P/y//P/8P/v
/+//8P/x//H/8v/z//L/8f/y//X/9f/1//f/9//2//f/8//x/+//8P/x//L/8//y//H/
7v/u/+//8P/y//L/8f/v/+3/7//x//D/8f/v/+//7//w/+//7P/t/+3/7//u//D/8v/x
//H/8f/w/+//7v/t/+z/7f/u//H/8v/v/+7/6//q/+z/7P/u/+7/7P/s/+3/7f/p/+j/
6P/n/+f/6f/r/+3/7//w//H/9f/8/wAAAwAGAAkACwALABEAFAAVABMAEgAUABgAGwAe
ACAAHgAeAB0AHQAdAB4AHwAhACIAIgAiACUAJQAmACcAJwAoACgAKAAnACoAKgAqACoA
KgApACgAJwAmACgAKgArACsAKQApACkAKAAoACsAKwApACsAKwAqACoAJwAmACUAJAAk
ACIAIgAiACMAJAAlACYAJwAnACcAKQApACgAJwAlACUAJgAoACkAKQApACkAKAAlACIA
IgAiABwAFQAOAAsACAAFAAEA/v/8//v/+v/5//j/+P/4//r/9//2//T/8//y//H/7//t
/+3/7f/s/+v/7P/s/+z/7v/v/+7/7P/t//D/8//6////BwAQABkAJwA+AFAAYwB6AJcA
sgDCAMoAzADEALMAnACIAG0AUwBGADkAJQARAAMA/P/6//j/8v/v/+//7f/p/+z/7f/t
/+7/7//p/+j/5//m/+b/5v/l/+X/5//o/+j/6f/q/+r/6v/q/+j/5v/k/+H/5P/l/+b/
6P/q/+r/6f/p/+f/5//o/+v/7f/t/+3/7f/s/+v/6v/p/+b/5f/l/+X/5//o/+n/6v/s
/+z/7P/t/+3/7f/t/+z/6//q/+r/6f/p/+r/6//s/+v/6//q/+v/7f/t/+7/7//t/+3/
7v/u/+//7//w//H/8v/y//P/8//3//f/+P/4//j/+P/4//j/9v/3//j/+P/3//f/+f/5
//v//P/+/wEA//8BAAIAAgABAAEAAgADAAcACAAJAAsACwAKAAgABwAKAAsACwALAAoA
CgAMAA8ACwAKAAoACgAHAAYABgAFAAYABgAGAAUABwAGAAUAAgD7//r/+f/4//j/9//3
//f/9//2//b/9v/z//T/8//v/+//8v/0//f/9f/0//T/9P/x//D/8P/v//L/8v/z//T/
9P/0//T/9//3//P/7v/s/+3/7v/v/+//7f/t/+7/8P/v/+3/7P/r/+z/6//s/+//7v/v
//L/8//y//P/7//t/+//8P/x//L/8f/w/+//7P/r/+v/6//s/+3/7f/s/+v/7v/v/+3/
7f/t/+3/7f/u//D/7v/w//H/7v/q/+n/6P/r/+3/7//w//D/8P/w//D/7f/s/+3/7P/u
/+7/7P/s/+z/7P/u/+7/7P/s/+3/7f/t/+z/7P/r/+n/6f/p/+n/6P/o/+j/6//r/+r/
6P/m/+j/6f/o/+3/7v/t/+n/5v/m/+j/6f/q/+r/6P/o/+f/6f/p/+r/6//q/+r/6f/o
/+j/5//n/+f/6f/q/+r/6v/q/+v/7P/t/+v/6f/o/+b/4P/m/+r/7P/s/+z/7P/s/+z/
7P/s/+z/7P/r/+n/6P/n/+b/5P/l/+n/6v/p/+v/6//q/+r/6P/o/+j/6P/q/+j/6P/o
/+r/6v/q/+r/6f/p/+n/6//q/+r/6v/p/+j/6P/p/+n/5//n/+f/5v/m/+T/5f/m/+T/
4f/e/9//4v/j/+P/5P/h/+H/4f/h/+D/4P/g/+L/4v/i/+H/4f/i/+P/4//j/+H/4f/g
/9//3v/e/97/4P/n/+r/6v/t//D/7//w//H/9f8EABkAKwA8AEwAXwB6AJcAqgCyALQA
sACiAJEAggBuAFkASwA8ACUAEwADAPX/8v/0//D/6v/p/+v/6//p/+b/6P/n/+f/5//j
/+L/4f/g/+D/4P/f/9//4//k/+T/5f/k/+T/5P/k/+H/4P/f/93/3//f/9//4P/i/+L/
4f/h/+P/4//k/+f/5//n/+f/5//l/+X/5f/l/+H/3//e/93/4v/k/+b/6P/n/+b/5f/l
/+P/4//j/+L/5P/k/+X/5f/k/+T/5P/k/+L/4//j/+X/5f/l/+b/5//p/+n/6v/q/+n/
5//m/+X/5//o/+r/6//q/+n/6f/o/+z/7P/s/+z/7v/v//D/8P/w//H/9P/1//T/8v/x
//H/8f/z//T/9P/1//X/9v/3//j/+P/4//n//P/8//v/+//+//////////7//v8AAAMA
AAD+//3//P/9//z//P/7//z//P/8//v/+P/2//T/8P/u/+7/7v/u/+7/7f/t/+3/6f/o
/+j/6P/o/+r/6v/n/+X/5v/m/+f/5f/k/+T/5P/m/+b/5//n/+X/5P/k/+T/5P/k/+T/
5//n/+X/4v/i/+P/5P/l/+X/4//j/+T/5v/k/+P/4//j/+L/4f/i/+X/4//j/+X/5f/j
/+X/4v/h/+D/4P/g/+D/4v/i/+L/4P/i/+P/5P/m/+j/5//l/+P/4f/h/97/3f/f/9//
3//g/97/3P/e/9//4v/g/+H/4v/f/9//3//e/97/3v/e/97/3v/e/+D/4P/f/97/2//a
/9v/3P/f/+D/3//e/97/3f/c/9z/3f/d/93/3f/d/93/3P/c/9z/3//h/+D/3v/c/9n/
2f/X/9v/3//f/9z/2v/a/9z/3f/e/97/3P/c/9v/2//b/9z/3f/a/9r/2f/Y/9b/1f/V
/9X/1f/W/9b/1v/Y/9n/2v/b/9v/2//c/9z/3P/c/9z/2//e/9z/3P/c/9z/2v/a/9r/
2v/e/+D/4f/h/+D/3//e/9z/3P/f/9//3f/g/+P/5f/o/+3/8P/z//b//P/8//7/AAAD
AAQABQAGAAcABwAHAAkADAAMAAwACwAMAA4AEQATABAADwAOAAwADQAKAAoACgALAAkA
BwAJAAkACQAIAAgACQAJAAkACQAHAAYABQAGAAgACgALAA0ADQANAAwACwAJAAkACAAH
AAgACAAKAAoADwAQABIAEwASABMAGgAjACcAKAAxAEEAUgBkAHcAiACdALgAzADYANoA
1gDLALwAqgCXAIMAdgBlAFEAPwAtACAAHgAeABgAEwARABEADwAMAAwACwALAAsACAAI
AAgACAAJAAoACgALAAoACgAJAAkACAAIAAgACAAJAAoACwALAAkACQAJAAoACQAIAAYA
BQAHAAcACAALAAwADQAOAA8ADgANAAwACwAMAAsACwALAAoACgAKAAoACgAKAAoACwAL
AAsACwAKAAgACAAJAAkACAAIAAgACAALAA0ADgARABAADwAPAA8ADQANAA4ADgAQAA8A
DwAPAAwADAANAA0AEQARABIAEgAUABQAFAAUABQAFQAWABYAFQAVABcAFwAYABgAGQAb
ABkAGwAcABwAHQAdAB4AHwAgACAAIAAhACQAJAAjACMAIwAjACIAIQAhACIAJQApACkA
KAAoACgAJgAkACMAIQAdABwAGwAZABsAGgAZABYAFQAWABcAGAAVABMAEgARAAwACgAJ
AAgACgAMAAwACQAIAAoACwANAAsACgAKAAoACAAIAAkACQALAAoACgAKAAkACAAHAAkA
CQAHAAQABAAEAAQABAADAAUABQAGAAgABwAFAAQAAwAFAAUABwALAAkACQALAAsACQAJ
AAQAAQADAAQABQAGAAgACAAIAAYAAwADAAMABAAEAAMAAQD//wIAAwABAAEABAAFAAYA
CAAGAAQABgAHAAkABgAGAAYAAwADAAMAAgACAAIAAgACAAMABAAHAAgABQAEAAEAAAAC
AAIABAAEAAMAAgACAAEA/f/8//z/+//3//f/9//3//r/+v/6//3//f/8//r/+P/2//X/
8v/1//j/+f/3//b/9//6//z//v/7//j/9//1//b/9//5//v/+P/4//f/9v/1//P/8v/x
//H/8v/y//L/9P/1//b/9//1//T/9v/2//b/9v/0//T/9P/0//f/+P/4//f/+f/5//n/
+P/3//n/+P/1//T/8//x//D/8f/y//P/9P/4//b/9v/2//T/9P/0//T/9P/z//L/8//1
//b/9//3//T/9P/1//X/+P/5//r/+v/4//T/8//y//D/7f/q/+v/7f/v//D/8v/v/+//
7//v/+z/7P/s/+7/7v/u/+3/7f/s/+3/7f/t/+7/7//v/+//9P/y//D/7v/v//D/8P/1
//r//f8AAAcADwAWABkAIwA2AE4AYwB4AJUAsgDIANQA1ADMALsApgCQAHcAYwBUAEMA
MwAnABMABAD+//r/+P/3//f/9//3//j/9v/1//X/9f/1//b/9//4//r/+v/5//n/+f/4
//b/9f/0//T/9P/0//f/+P/5//n/+f/5//n/+v/8//z/+//7//j/9//3//n/+//7//v/
+//8//3//v////3/+//6//n//P/8//z//P/8//z//P/9//z/+//6//j/+//8//7////+
//7//v/+//z//f/9/////f/9//7///8AAAEAAwAEAAQAAwADAAMAAwAEAAYABwAGAAUA
BQAEAAgACAAIAAgACAAJAAoACgAKAAsADgAPAA8ADgAOAA8ADQAPABAAEAARABEAEgAT
ABQAFAAUABUAGAAYABcAFwAXABcAFgAVABQAFAAWABkAGAAYABkAGgAZABgAGAAXABQA
FAAUABMAEQAOAAsABgAGAAgACgAMAAgABwAHAAcABQAEAAQABAADAAQAAwD///7//v/9
//3//v/+////AAACAAIAAwADAAEAAAAAAAAA///+//3///8BAP///P/8//r/+v/6//n/
+//7//z//v8AAP////////3/+//7//3/+//7//3//f/9/////P/7//z//v8AAAIAAwAC
AAEA/v/9//3//f/+/wEAAQAAAP///f/9//r/+f/6//v//P/+/////v8BAAMAAgD+//3/
/P/+////AAAAAP///v/9//z//f/+/wEAAgAAAAAA/v/+//z//P/+//7//f/8//z/+//7
//r/+v/5//r/+//8//3//P/6//j/+f/9//7//v/+//3//f/7////AQABAP7//P/7//7/
AAACAAAA/P/6//f/+P/5//v//f/6//r/+f/4//n/+f/6//v/+v/6//n/+P/4//n/+v/7
//n/+f/6//r/9v/2//b/9//6//z//v8AAAAAAAAAAP7//v/+//7/AQACAAIAAQADAAMA
AwACAAIABQAFAAMAAwADAAIAAgACAAIAAgACAAEA/v/9//z//f/+////AAADAAMAAwAF
AAUABAADAAEA/v/+//////8BAAEAAQAAAAAA/v///wAA/P/5//b/9//4//n/+f/6//v/
+//7//v/+//8//3/AAD///7//P/7//r/+//7//v/+f/5//j/9//0//j/+v/6//3//v/+
////BAAJAA4AFQAdACgANQA/AFAAZAB5AI4AqQDCAM4A1ADOAL4ArQCcAIgAcwBlAFYA
QQAxACcAHQASAAoACAAEAAUACQAJAAcAAgABAP///v/9//z//P/8//z//f/+//7///8C
AAIAAQABAAEAAAD///7//f/8//v/+f/7//v/+//8//7//v/9//3//f/9//7/AQABAP//
/////w==
         </WaveFormData>
      </LeadData>
   </Waveform>
</RestingECG>
