# Supplementary material for: Detection of Left Atrial Enlargement Using a Convolutional Neural Network-Enabled Electrocardiogram
Source: Front Cardiovasc Med. 2020 Dec 17;7:609976. doi: 10.3389/fcvm.2020.609976 (PMC7773668; doi:10.3389/fcvm.2020.609976)
Supplement: Supplementary file 1 [file Data_Sheet_1.ZIP › hyp/1802032510_2097_00000020.XML]

<?xml version="1.0" encoding="Windows-1252"?>
<!DOCTYPE RestingECG SYSTEM "restecg.dtd">
<RestingECG>
   <PatientDemographics>
      <PatientID>1802032510</PatientID>
      <PatientAge>75</PatientAge>
      <AgeUnits>Years</AgeUnits>
      <Gender>Male</Gender>
      <PatientLastName>liangjinbiao</PatientLastName>
   </PatientDemographics>
   <TestDemographics>
      <DataType>Resting</DataType>
      <Site>1</Site>
      <AcquisitionDevice>MAC55</AcquisitionDevice>
      <Status>Unconfirmed</Status>
      <Priority>Normal</Priority>
      <AcquisitionTime>09:56:04</AcquisitionTime>
      <AcquisitionDate>08-24-2016</AcquisitionDate>
      <CartNumber>1</CartNumber>
      <AcquisitionSoftwareVersion>009C</AcquisitionSoftwareVersion>
      <XMLSourceVersion>MAC5000 v1.0</XMLSourceVersion>
   </TestDemographics>
   <RestingECGMeasurements>
      <VentricularRate>72</VentricularRate>
      <AtrialRate>72</AtrialRate>
      <PRInterval>154</PRInterval>
      <QRSDuration>84</QRSDuration>
      <QTInterval>412</QTInterval>
      <QTCorrected>451</QTCorrected>
      <PAxis>55</PAxis>
      <RAxis>-30</RAxis>
      <TAxis>6</TAxis>
      <QRSCount>12</QRSCount>
      <QOnset>226</QOnset>
      <QOffset>268</QOffset>
      <POnset>149</POnset>
      <POffset>199</POffset>
      <TOffset>432</TOffset>
      <ECGSampleBase>500</ECGSampleBase>
      <ECGSampleExponent>0</ECGSampleExponent>
   </RestingECGMeasurements>
   <Diagnosis>
      <Modality>Resting</Modality>
         <StatementCount>3</StatementCount>
         <LabelText>12SL ��ϳ���</LabelText>
      <DiagnosisStatement>
         <StmtFlag>ENDSLINE</StmtFlag>
         <StmtText>�������</StmtText>
      </DiagnosisStatement>
      <DiagnosisStatement>
         <StmtFlag>ENDSLINE</StmtFlag>
         <StmtText>������ƫ</StmtText>
      </DiagnosisStatement>
      <DiagnosisStatement>
         <StmtFlag>ENDSLINE</StmtFlag>
         <StmtText>�쳣 ECG</StmtText>
      </DiagnosisStatement>
   </Diagnosis>
   <Waveform>
      <WaveformType>Rhythm</WaveformType>
      <WaveformStartTime>0</WaveformStartTime>
      <NumberofLeads>8</NumberofLeads>
      <SampleType>CONTINUOUS_SAMPLES</SampleType>
      <SampleBase>500</SampleBase>
      <SampleExponent>0</SampleExponent>
      <HighPassFilter>16</HighPassFilter>
      <LowPassFilter>150</LowPassFilter>
      <ACFilter>NONE</ACFilter>
      <LeadData>
         <LeadByteCountTotal>10000</LeadByteCountTotal>
         <LeadTimeOffset>0</LeadTimeOffset>
         <LeadSampleCountTotal>5000</LeadSampleCountTotal>
         <LeadAmplitudeUnitsPerBit>4.88</LeadAmplitudeUnitsPerBit>
         <LeadAmplitudeUnits>��V</LeadAmplitudeUnits>
         <LeadHighLimit>2147483647</LeadHighLimit>
         <LeadLowLimit>268435456</LeadLowLimit>
         <LeadID>I</LeadID>
         <LeadOffsetFirstSample>0</LeadOffsetFirstSample>
         <FirstSampleBaseline>0</FirstSampleBaseline>
         <LeadSampleSize>2</LeadSampleSize>
         <LeadOff>FALSE</LeadOff>
         <BaselineSway>FALSE</BaselineSway>
         <ExcessiveACNoise>FALSE</ExcessiveACNoise>
         <MuscleNoise>FALSE</MuscleNoise>
         <LeadDataCRC32>1943516797</LeadDataCRC32>
         <WaveFormData>
9P/0//T/9P/0//T/9P/0//b/9v/2//b/+P/4//j/+P/2//b/9v/2//j/+P/4//j/+P/4
//j/+P/5//r/+//8//z//P/8//z//v/+//7//v/+//7//v/+////AAABAAIAAgACAAIA
AgAEAAQABAAEAAUABgAHAAgACQAKAAsADAAOAA4ADgAOAA8AEAARABIAFAAUABQAFAAU
ABQAFAAUABUAFgAXABgAFgAWABYAFgAYABgAGAAYABYAFgAWABYAFAAUABQAFAARABAA
DwAOAAsACgAJAAgABwAGAAUABAACAAIAAgACAAIAAgACAAIA///+//3//P/6//r/+v/6
//n/+P/3//b/+P/4//j/+P/3//b/9f/0//T/9P/0//T/8v/y//L/8v/0//T/9P/0//L/
8v/y//L/8v/y//L/8v/y//L/8v/y//T/9P/0//T/9v/2//b/9v/0//T/9P/0//T/9P/0
//T/9P/0//T/9P/2//b/9v/2//b/9v/2//b/9v/2//b/9v/2//b/9v/2//b/9v/2//b/
9P/0//T/9P/0//T/9P/0//L/8v/y//L/9P/0//T/9P/0//T/9P/0//T/9P/0//T/8v/y
//L/8v/y//L/8v/y//L/8v/y//L/8v/y//L/8v/y//L/8v/y//L/8v/y//L/9P/0//T/
9P/y//L/8v/y//T/9P/0//T/8v/y//L/8v/y//P/8//z//X/9f/1//b/9P/0//T/9P/z
//P/9P/2//b/9v/2//j/+v/6//v/+//5//n/+f/6//3//v///////////wEAAQD///3/
+//6//r/9v/1//X/9f/0//P/8//z//P/8v/y//D/8P/w/+//7//w//D/8P/y//H/8f/x
/+//7//v/+//7v/u/+7/7v/x//H/8f/x//H/7f/u/+3/7f/w/+3/6f/r/+3/7//9/wkA
FAAoAEEAVQBrAIsArADIANgA3QDXAMoArgCIAGIAPgAZAP//8v/n/9v/2v/e/9v/3f/q
/+v/5//s//D/7v/w//D/8P/w//D/8P/x//H/8P/w//D/8P/w//H/8f/v//H/8v/w//D/
8P/w//H/8f/y//L/8f/w//H/8P/w//D/8f/z//T/9P/z//P/8//z//P/8v/0//T/9P/1
//P/9P/0//T/9P/0//X/9f/1//X/9v/2//T/8//z//b/+P/5//j/+f/6//r/+f/5//v/
+//7//z//P/6//r//f/9//3//v///wAAAQAFAAYABQAFAAYABQAIAAgACgALAAsADAAN
AA4ADAAMAA0ADQAOAA4AEAAQAA4AEAAQABAADgAOAA8ADwAPAA4ADgANAA0ADgAOAAwA
CwAJAAkACQAHAAUABQAFAAQABAADAAMA///+//7//v/8//j/9//3//j/9//3//f/9P/z
//P/8//1//L/8v/z//P/8v/x//H/8f/w//D/8P/v/+z/7v/v/+//7//v/+//7f/t/+3/
7f/t/+z/6//r/+7/7v/q/+z/7//v/+7/7v/u/+7/7v/u/+//7//t/+3/7P/s/+z/7f/u
/+//8P/x//H/8v/y//H/7//v/+//8P/w//D/8v/y//D/8P/w//D/8P/u//D/8P/z//P/
8v/y//H/8f/u/+3/7//w//H/8f/w//D/8P/w/+//7f/t/+7/7f/t/+7/7v/u/+3/7f/t
/+3/7v/v/+//8P/w//D/7//t/+//8P/w/+7/7//v/+7/7v/u/+z/7P/u/+//7//w/+7/
7v/u/+7/7v/u/+7/7v/u/+7/7v/u/+7/7v/u/+7/7v/u/+7/7v/s/+3/7f/t/+7/7//w
//L/8P/w//D/8P/x//H/8v/0//L/8v/y//T/8v/y//P/8//1//X/9f/2//f/+P/5//n/
9//3//n/+f/7//n/9//2//T/8P/v/+//7f/s/+v/6//s/+3/7f/u/+z/7P/s/+v/6//s
/+z/7P/s/+v/6//r/+3/7f/t/+3/7P/s/+z/7P/r/+v/6//r/+//7f/s/+v/6f/q/+v/
5//n/+n/7f/z//3/CgAYACkAOQBPAGsAigCmALgAuwC9ALgAoACCAF4APAAZAAMA+P/t
/+H/2P/W/9X/1//c/+X/6f/q/+j/6P/q/+z/6v/q/+r/6v/s/+3/7f/u/+z/7P/s/+3/
6//p/+v/7P/q/+r/6v/q/+z/7f/v//D/8P/w//L/8v/v/+7/7v/v//D/8P/v/+//7//v
/+//7v/s/+z/7P/t/+//8P/w//D/8P/w//H/8f/x//H/8v/y//D/7//v//L/9f/1//P/
8//1//b/9v/3//X/9f/1//b/+P/2//b/+f/7//v//P/9//v/+//+//7//v///wEAAQAC
AAIABAAFAAUABgAHAAgACAAIAAkACQAIAAgACgAKAAgACgAKAAoABgAGAAcABwAIAAgA
CQAJAAcACAAIAAYAAwABAAEAAQAAAP//AAABAPz//P/7//v/+f/4//j/+P/3//T/9P/1
//X/8//y//H/8v/x//H/8f/x/+7/7v/v/+3/7P/r/+v/6//q/+r/6v/p/+b/6P/p/+n/
6f/p/+n/6f/p/+n/6f/r/+r/6f/p/+r/6v/m/+j/5//n/+b/5v/o/+j/6P/o/+n/6f/n
/+f/6v/q/+r/6//p/+n/6f/p/+f/6P/o/+f/6P/p/+r/7P/q/+r/7P/s/+z/7P/s/+z/
6v/o/+r/6v/p/+n/6P/o/+v/6//o/+f/5//o/+n/6f/q/+r/6v/q/+n/5//n/+j/5//n
/+j/6P/m/+X/5f/l/+X/5v/n/+f/5v/m/+b/5f/k/+f/6f/q/+n/6f/o/+b/6P/o/+b/
5v/m/+f/5//o/+b/5v/m/+b/6P/m/+T/5v/m/+T/5P/k/+T/5v/m/+b/5v/k/+T/5P/k
/+b/5//n/+f/5f/l/+X/5v/o/+j/6P/o/+f/5//o/+r/6P/o/+j/6v/q/+r/6//r/+3/
7f/t/+7/7f/u/+//7//x//H/8//z//L/7//s/+r/6v/m/+X/5f/n/+b/5f/l/+P/4//i
/+L/5P/k/+T/4//h/+L/4v/i/+L/4f/h/+H/4f/h/+H/4f/e/97/3v/e/+D/4f/i/+P/
4//h/+D/4f/f/97/3f/d/93/4f/l/+v/+f8IABYAKwBBAFcAcQCQAKwAvAC/ALkArgCW
AHAASgAmAAUA8//o/93/z//M/87/0//X/9r/3f/h/+L/3v/c/+D/4v/g/+D/4P/g/+H/
4f/g/+D/3v/e/97/3//g/9//4v/k/+L/4v/i/+L/3//f/+D/4P/g/+D/4v/i/+P/4v/i
/+P/4v/i/+H/4f/j/+P/4//i/+T/5P/k/+X/4//k/+T/5P/m/+b/5//n/+X/5f/m/+b/
5v/l/+X/6P/q/+v/6v/r/+v/7P/s/+3/7f/t/+3/7v/w/+7/7v/x//H/8f/y//P/8//z
//b/9v/2//f/+f/5//r/+v/8//3//f/+////AAAAAAAAAQABAAEAAgAFAAYABQAGAAUA
BAAEAAQABQAFAAUABAAEAAMAAwAEAAQAAgD///3//f/9//v/+f/5//n/+P/4//f/9//z
//L/8v/y//H/7v/u/+//8f/v/+7/7f/s/+v/6//r/+v/6P/o/+n/6//q/+n/6f/n/+b/
5v/m/+b/5P/n/+n/5v/l/+T/4//i/+P/5P/l/+P/4v/h/+H/5P/k/+D/4v/k/+X/5f/m
/+X/5P/j/+L/5f/l/+P/4//k/+T/5P/l/+f/5//n/+f/5v/m/+X/4//l/+X/5f/m/+j/
6P/q/+r/5v/m/+b/5v/o/+b/6P/o/+n/6f/o/+j/6f/p/+b/5f/n/+j/6f/p/+n/6P/n
/+b/5v/l/+b/6P/n/+f/6P/o/+j/5//n/+f/5//o/+n/6f/o/+j/6P/n/+P/5f/m/+b/
5v/n/+f/5v/o/+j/5v/m/+b/5//n/+j/5v/m/+b/5v/o/+T/5P/o/+b/5v/m/+b/5P/k
/+T/5P/l/+b/5//o/+b/5//n/+f/5//n/+f/6P/p/+r/6//s/+r/6f/p/+r/7P/s/+z/
7v/u/+7/7//v/+//7//v//D/8//0//X/9f/0//P/9P/z//X/8//x//D/7v/q/+n/6f/p
/+j/5//n/+X/5f/k/+T/5P/k/+T/4//l/+b/5v/m/+b/5f/l/+X/4//j/+P/4//k/+T/
5P/k/+P/4//j/+P/5f/l/+b/5//l/+L/3//f/+P/4//j/+n/9/8EABIAJwA/AFkAcwCW
ALYAygDXANsA1AC+AJoAcABGAB0AAQDy/+X/2f/U/9T/0f/R/9r/3//h/+b/6P/i/+L/
5v/k/+T/5P/k/+X/5f/k/+T/5P/k/+T/5f/n/+X/5//o/+b/5v/m/+b/5f/l/+b/5v/m
/+b/6P/o/+f/5v/m/+f/6P/o/+f/5//r/+v/6//q/+r/6v/q/+v/7f/u/+7/7v/s/+z/
7f/t/+v/6//s/+z/7f/t/+7/8v/x//H/7//v//P/9P/0//X/8//z//P/9P/4//b/9v/5
//n/+f/6//v//f/9/wAAAAAAAAEAAwADAAQABAAGAAcABwAIAAkACgAMAAwADQANAAwA
DAAOAA4ADgAQABAAEAAOAA4ADwAPAA8ADgAOAA0ADQAOAA4ADAALAAkACQAJAAcABQAF
AAUAAgACAAEAAQD///7//v/+//v/+P/4//n/+f/3//b/9f/0//P/8//z//T/8v/z//X/
8//y//H/8f/z//L/8v/y/+//7P/u/+//7f/t/+3/7f/s/+3/7v/v/+//7v/t/+3/7v/u
/+r/7P/r/+v/6v/q/+z/7P/s/+z/7//v/+3/7f/u/+7/7v/v//H/8f/x//H/7//w//D/
7//x//H/8f/y//D/8P/y//L/8v/y//L/8v/y//D/8v/y//H/8f/w//D/8v/z//H/8f/x
//L/8//z//L/8v/y//L/8//x//H/8v/x//H/8v/y//H/8f/y//P/8P/w//D/7//w//D/
8P/v/+7/8f/z//T/8//z//L/8P/y//L/8P/w//D/8f/x//L/8v/y//L/8v/x//L/9f/2
//T/8P/0//L/8v/y//L/8v/y//L/8v/0//T/9P/0//T/9f/1//X/9f/1//X/9v/4//j/
+P/4//f/9//4//r/+v/6//r//P/6//r/+//7//z//f/+/wAA//8AAAEAAQABAAEAAwAD
AAUAAwABAAAA/f/4//b/9f/3//b/9f/1//P/8//y//L/9P/0//T/8//1//b/9v/2//T/
8//z//P/9f/1//X/9f/0//T/9P/0//P/8//z//P/9f/1//D/8f/3//b/8f/v/+v/7f/7
/wMABwAWACoAPwBVAHEAjwCwAM4A4gDpAOUA2gDCAKAAeABMACcADwAAAPX/6f/e/97/
4f/l/+r/7//v//L/9v/2//b/+P/2//b/9v/2//X/9f/0//T/9f/2//f/+f/5//f/+f/6
//z//P/8//z/+f/5//r/+v/6//r//P/8//v/+v/6//v/+v/6//n/+f/8//3//v/+//7/
/v/+/////f/+//7//v///wAAAgADAAEAAQACAAIABAADAAMABgAFAAUAAwADAAcACAAI
AAkACQAJAAkACgAMAAoACgANAA0ADQAOAA8ADwAPABIAEgASABMAFQAVABYAFgAYABkA
GwAcAB0AHgAeAB4AHwAfACAAIAAiACIAIAAiACIAIgAgACAAIQAhACEAIAAgAB8AHwAg
ACAAHgAdABsAGwAbABsAGQAZABkAFAAUABMAEwARABAAEAAQAA0ACgAKAAsADQALAAoA
CQAGAAUABQAFAAUAAgACAAMAAwACAAEAAQADAAIAAgACAAMAAAACAAMAAgABAAAA///+
////AAABAAEAAAD/////AAAAAPz//v8BAAEAAAAAAP///v/9//z/AQABAP////8CAAIA
AgADAAMAAwADAAMAAwAEAAQAAwAFAAUABQAGAAQABAAGAAYABAAEAAQABAAEAAIABAAE
AAUABQAEAAQABQAFAAIAAQACAAQABgAHAAUABAADAAIABAADAAQABgAGAAUABQAEAAIA
AQABAAEAAwAEAAUABQAGAAYABgAFAAIAAwADAAIAAgADAAMAAgADAAQAAwAEAAQABQAF
AAYABAAEAAQABAAGAAQAAAACAAYABAAEAAQABAAEAAQABAAEAAYABgAGAAYABQAFAAQA
AwAFAAUABQAGAAgACAAIAAgABQAFAAYACAAKAAoACgAMAAwADAANAA0ACwALAAsADAAN
AA4ADwAPAA8ADwARABEADwANAAsACgAKAAYABQAFAAUABAADAAMAAwADAAIAAgACAAIA
AgABAAEAAgACAAIAAgABAAEAAQD//////////wAAAAAAAAAAAQABAAEAAQD//wcABgD/
/wEAAgD9//v//f///wEACwAbACYAMABFAFsAbwCLAKoAwgDYAOEA2wDQALoAmgByAE4A
LQAXAAwAAQD1/+z/6P/t//P/9v///wUAAgAEAAoACAACAAMABAAFAAYABQAFAAQABAAE
AAQABAAFAAcABQAHAAgACAAIAAgACAAFAAUABgAGAAYABgAIAAgABwAGAAYABwAKAAoA
CQAJAAsACwALAAoACgAKAAoACwALAAwADAAMAAwADAANAA0ADQANAA4ADgAOAA0ADQAQ
AA8ADwANAA0AEQASABIAEwATABMAEwAUABYAFAAUABcAFQAVABYAFwAXABcAGgAaABoA
GwAdAB0AHgAeACAAIQAhACIAIwAkACQAJAAlACUAIgAiACQAJAAmACgAKAAoACYAJgAn
ACcAJwAmACYAJQAjACQAJAAiACEAHwAfAB8AHwAdAB0AHQAZABgAFgAVABUAFAAUABQA
EQAOAA4ADwARAA8ADgANAA4ADQANAA0ACwAIAAgACQAJAAgABwAHAAcABgAGAAYABwAE
AAYABwAFAAUABQAFAAMAAwADAAMAAwACAAEAAQAGAAYAAgAEAAUABQAEAAQABgAGAAYA
BgAIAAcABAADAAQABAAEAAUABQAFAAUABQAFAAYABgAFAAMAAwADAAQABgAGAAgACAAI
AAgACAAIAAYABAAGAAYABwAHAAYABgAHAAcABAADAAMABAAFAAUACAAIAAgACAAHAAUA
BQAGAAYABQAFAAQAAwADAAQABQAEAAQABAADAAQABAAEAAMA//8BAAIAAgACAAMAAwAC
AAQABAACAAIAAAABAAEAAgACAAIAAgACAAAAAAACAAIABAAGAAUAAAAAAAAAAAAAAAAA
AAAAAAAAAgACAAIAAgAAAAEAAQABAAEAAQABAAIAAgACAAIAAgD/////AAACAAQABAAE
AAYABgAGAAcABwAFAAUABQAGAAkACgALAAsACwALAA0ADQAPAA0ACwAKAAcAAgAAAP//
AQAAAP///////////v/+//7//v/+//3/+//8//z//P/+//3//f/9//v/+//7//v/+//8
//3//v/8//v/+v/5////+//6//3//f/6//X/9//3//X/+f8BAA0AHAAqADkATQBhAHsA
ngC8ANIA4QDlAN4AyACoAIgAXgA3AB0ADgABAPX/6P/k/+v/7f/s/+//+f/6//r/+v/4
//j/+v/6//r/+v/9//3//P/8//r/+v/6//v/+//5//v//P/+//7//v/+//v/+//8//z/
/P/8//7//v////7//v////7//v/9//3/AQABAAEAAAD+//7//v//////AAAAAAAAAAAA
AAEAAQABAAEAAgACAAIAAQABAAQABQAFAAMAAwAFAAYABgAHAAcABwAHAAgADAAKAAoA
DQANAA0ADgAPAA0ADQAQABAAEAARABMAEwAWABYAGAAZABcAGAAZABoAHAAcAB0AHQAc
ABwAHgAeAB4AIAAgACAAHAAcAB0AHQAfAB4AHgAdAB0AHgAeABwAGwAZABkAGQAXABUA
FQAVABIAEgARABEAEQAQABAAEAAOAAoACQAJAAkABwAGAAUABgAFAAUABQADAAAAAAAB
AAMAAgABAAEAAQAAAAAAAAD///z//v///////////////f/9//3//f/7//r/+f/5//z/
/P/4//r/+//7//r/+v/8//z//P/8//3//f/7//v//v/+//7////9//3//f/9//v//P/8
//v//f/9//3//v/8//z//v/+//7//v/+//7//v/8//7//v8BAAEAAAAAAAEAAQD+//3/
/f/+//////////7//f/8//3/+//7//z//f/9//7//v/+//3//f/9//v//P/9//3//P/8
//z/+//5//v//P/8//r/+//7//r//P/8//r/+v/6//v/+//8//r/+v/6//r/+v/6//z/
/P/4//r/+//4//v//P/9//7/+//6//n/+P/4//j/+P/4//n/+//8//3//f/9//3//v/8
//z//P/8//v/+//8//7//v/+//7/AAACAAIAAwADAAIAAQAAAAAAAwAEAAUABQAHAAcA
CQAJAAcABQADAAIAAAD8//v/+//7//r/+f/5//n/+f/4//j/+P/4//j/9//3//j/+P/4
//b/9f/1//X/9f/1//X/9f/0//T/9P/0//X/9f/1//X/9f/z//T/9//x/+r/8f/3//H/
7//1//3/BwASACIANwBPAGUAgQCmAMgA3ADlAOUA4ADIAKYAfgBUACsADQAAAPf/6//i
/97/3//j/+r/6//r/+7/8P/y//j/9v/1//T/8//y//L/8f/v/+7/7//w//H/8//x/+//
8f/y//P/9P/1//b/8//z//T/9P/y//L/9P/0//X/9P/0//X/9v/2//X/9f/3//f/9//2
//b/9v/2//f/9f/2//b/9v/2//b/9//3//n/+f/6//r/+v/5//n//P/9//3/+//7//v/
/P/8//3/////////AAAEAAIAAgAFAAQAAwADAAMABQAFAAgACAAHAAcACAAHAAkACgAN
AA8AEQASABMAFAATABIAEgARABEAEgAVABYAFAAWABYAFgAWABYAFwAXABUAFAAUABMA
EwAUABQAEgASABEAEgATABAADQAMAAsACAAIAAcABwADAAIAAgACAAMAAAAAAAEA///9
//z/+//8//v/+//7//n/9v/2//f/+f/4//f/9//1//T/9P/0//X/8v/0//X/9P/z//L/
8f/x//H/8f/x//P/8v/x//H/8v/y/+7/8P/z//P/8v/y//D/8P/w//D/8//z//H/8f/y
//L/8v/z//P/8//z//P/8f/y//L/8f/z//P/8//0//L/8v/0//T/8v/y//L/8v/y//D/
8v/y//P/8//y//L/9f/1//L/8f/x//L/8//z//T/9P/0//T/8//x//H/8v/x//H/8v/y
//L/8f/x//H/8f/y//P/8//w//D/8P/v/+//8f/y//L/8P/x//H/8P/w//D/7v/u//D/
8f/x//L/8P/w//D/8P/u/+7/8P/w//L/7v/u/+7/7v/u//D/8P/w//D/8P/w//D/8P/u
/+//7//v//H/8f/x//L/8v/y//L/8v/x//H/8v/0//L/8v/y//T/9v/2//f/9//3//f/
9//4//f/+P/5//n/+//7//3//f/8//n/9v/0//T/8P/v/+//7//u/+3/7f/s/+v/6f/o
/+v/7P/t/+3/6//s/+z/7P/s/+v/6//r/+v/6//r/+v/6P/o/+j/6P/q/+v/7P/t/+n/
5//s/+v/5//o/+n/4//j/+f/7//3/wEAEgAkADcATwBpAIcAqgDGANIA3QDbAMQApgCG
AF4AMAANAP3/8v/j/9f/1v/U/9H/1//i/+P/4//o/+z/6v/q/+j/6P/o/+j/6P/r/+v/
6v/q/+j/6P/o/+n/6f/n/+n/6v/q/+r/6v/q/+v/6//s/+z/6v/q/+z/7P/t/+z/7P/t
/+z/7P/r/+v/7f/t/+3/7P/u/+7/7v/v/+3/7v/u/+7/7v/u/+//7//v/+//8P/w//L/
8f/x//T/8//z//H/8f/1//b/9v/3//X/9f/1//b/+v/4//j/+//5//n/+v/7//v/+//+
//7//v///wEAAQAAAAAAAgADAAMABAAFAAYABwAIAAoACwAJAAgACQAIAAkADAANAA4A
CgAKAAsACwANAAwADAALAAkACgAKAAgACQAHAAcABwADAAEAAQABAP7//v/9//3/+//6
//r/+v/5//b/9v/3//f/9f/0//P/8v/x//H/8f/v/+z/7P/t/+7/7v/u/+//7f/s/+z/
7P/t/+r/7P/t/+v/6//r/+v/6f/p/+n/6f/r/+r/6f/p/+r/6v/m/+j/6//r/+r/6v/p
/+j/5//m/+r/6//q/+v/7P/s/+z/7f/t/+3/7f/t/+3/7v/u/+3/6//r/+v/7P/t/+7/
8f/y/+//7v/t/+z/7P/q/+z/7P/v/+//7v/u/+3/7f/q/+n/6//s/+3/7f/u/+7/7v/u
/+v/6f/p/+r/7f/t/+7/7v/q/+n/6f/p/+n/6v/r/+v/6v/q/+r/6f/n/+n/6v/q/+z/
7f/t/+z/6v/q/+j/6P/o/+n/6f/q/+z/7P/s/+z/5v/q/+z/7P/q/+r/6v/q/+r/6v/q
/+r/6v/q/+r/6v/q/+v/6//r/+v/6//r/+z/7P/s/+z/7P/r/+v/7P/u/+7/7v/u//D/
8P/w//H/8f/x//H/8f/y//X/9v/3//f/9f/1//f/9//3//X/8//y//H/7v/u/+//7v/s
/+r/6f/r/+v/6v/q/+r/6v/q/+n/6//s/+z/7P/s/+v/6//r/+n/6f/p/+n/6f/q/+v/
7P/r/+v/6//r/+n/6//q/+f/7f/u/+f/5f/l/+X/7//3//3/BgAYACsAPQBPAGMAhACk
ALIAuQC7ALIAoACEAGIAOgAVAP//9v/t/9//1v/Y/9n/2f/e/+P/5f/o/+7/8P/w/+z/
7P/s/+z/7P/r/+v/6v/q/+z/7P/s/+3/6//p/+v/7P/q/+r/6v/q/+z/7f/v//D/7f/s
/+3/7P/t/+z/7P/t/+7/7v/t/+3/7//v/+//7v/w//D/8P/x//D/8P/v/+7/8P/w//H/
8f/x//H/8v/y//L/8f/x//T/8//z//H/8f/z//T/9P/1//f/9//3//j/+f/2//X/9//5
//n/+v/7//v/+//+//7//v///wEAAQAAAAAAAgADAAMABAAFAAYABgAGAAcABwAIAAgA
CgAKAAkACgAJAAgACAAIAAkACQAHAAYABgAFAAYACAAJAAgABQADAAMAAwADAAEAAQAB
APz//P/7//v/+f/4//j/+P/5//b/9v/3//X/8//y//H/8P/v/+//7//x/+7/7v/v/+3/
7P/r/+v/6//q/+r/6v/p/+b/6P/p/+v/6//r/+v/6//r/+v/6//p/+j/5//n/+r/6v/m
/+j/6f/p/+j/6P/m/+b/5v/m/+r/6//q/+v/6//q/+n/6f/p/+n/6f/p/+v/7P/s/+v/
6//r/+v/7P/s/+z/7v/u/+z/7P/s/+z/7P/q/+z/7P/s/+v/6f/o/+r/6//p/+n/5//o
/+n/6f/q/+r/6v/q/+v/6f/p/+r/6//r/+z/7P/o/+f/5//n/+n/6v/r/+v/6P/o/+j/
5//m/+n/6//s/+v/6//q/+j/6v/q/+j/6P/o/+n/6f/q/+j/6P/o/+j/6P/o/+r/6v/o
/+j/5//m/+b/6f/r/+j/6P/o/+j/6P/m/+b/5v/m/+f/6P/p/+r/6f/p/+j/5//p/+n/
6f/q/+j/6P/o/+j/6f/p/+r/7P/q/+r/6v/s/+z/7P/t/+3/7//v/+//8P/x//L/8//z
//L/8f/y//H/8v/x//D/8P/s/+j/5//n/+n/6P/n/+f/5//n/+b/5v/m/+b/5v/l/+f/
6P/o/+j/5//l/+T/4//l/+X/5f/l/+L/4v/i/+L/5f/l/+X/5f/n/+f/5P/h/+H/4P/f
/9//4f/n/+v/8////wwAHAApADsAVwB1AJAAqgC6AL0AtQCoAJAAbABGACIABQD1/+7/
4//V/9L/1v/V/9X/2v/Z/93/6P/q/+D/4P/k/+L/4v/i/+L/4//j/+L/4v/k/+T/5P/l
/+P/4f/j/+T/5P/k/+T/5P/j/+P/5P/k/+T/5P/m/+b/5f/k/+T/5f/k/+T/4//j/+f/
5//n/+b/5v/m/+b/5//p/+r/6v/q/+j/6P/p/+n/6f/p/+r/6v/q/+n/6f/s/+v/6//p
/+n/6//s/+z/7f/v/+//7//w//L/8P/w//P/8f/x//L/8//x//H/9P/0//X/9//6//v/
+v/6//z//f///wAAAQACAAAAAAABAAEAAgACAAQABAAEAAYABgAGAAIAAgADAAMABQAE
AAQAAwADAAQABAACAAAA/f/8//v/+//5//n/+f/4//j/9//3//X/9P/0//T/8f/u/+7/
7//t/+v/6v/p/+r/6f/p/+n/6//o/+j/6f/n/+b/5f/l/+f/5v/m/+b/4//g/+L/4//j
/+P/4//j/9//3//f/9//4P/g/+D/4f/i/+L/3v/g/9//3//e/97/4P/g/+D/4P/j/+P/
4f/h/+D/4P/g/+H/4f/h/+H/4f/f/+D/4P/f/+H/4f/h/+L/4v/i/+T/5P/i/+L/4v/i
/+L/4P/i/+L/4//j/+L/4v/j/+P/4P/f/+H/4v/j/+P/4//i/+H/4P/h/9//3//g/+H/
4f/i/+L/4P/f/9//3//f/+D/4f/h/97/3v/e/93/3f/f/+D/4P/e/9//3//e/97/3v/c
/9z/3v/f/9//4P/f/97/3f/c/9r/2v/c/9z/3v/e/93/3P/c/93/3f/d/9z/3P/a/9r/
2v/a/9v/3P/d/97/3f/c/9v/2v/c/93/3f/d/93/3f/d/97/3f/c/9v/2v/c/93/3//i
/+H/4P/f/+D/4v/i/+P/4//h/+H/4f/i/+X/5v/n/+f/5//n/+n/6f/n/+X/4//i/97/
2v/Z/9n/2v/a/9r/2//Z/9n/2P/Y/9b/1v/W/9X/1//Y/9j/2P/W/9X/1f/V/9X/1f/V
/9X/1v/W/9b/1v/W/9X/1P/T/9n/1//U/9P/0//S/9H/0f/R/9X/3f/j/+//AAASACUA
PwBdAH0AnAC0AMAAwwC9AKoAjABkADwAFAD1/+H/1v/N/8P/vv++/8P/yf/O/9P/0//S
/9L/1P/S/9L/0v/S/9L/0v/T/9P/0v/S/9T/1P/U/9X/1P/R/9L/0v/S/9L/0v/S/9X/
1//U/w==
         </WaveFormData>
      </LeadData>
      <LeadData>
         <LeadByteCountTotal>10000</LeadByteCountTotal>
         <LeadTimeOffset>0</LeadTimeOffset>
         <LeadSampleCountTotal>5000</LeadSampleCountTotal>
         <LeadAmplitudeUnitsPerBit>4.88</LeadAmplitudeUnitsPerBit>
         <LeadAmplitudeUnits>��V</LeadAmplitudeUnits>
         <LeadHighLimit>2147483647</LeadHighLimit>
         <LeadLowLimit>268435456</LeadLowLimit>
         <LeadID>II</LeadID>
         <LeadOffsetFirstSample>0</LeadOffsetFirstSample>
         <FirstSampleBaseline>0</FirstSampleBaseline>
         <LeadSampleSize>2</LeadSampleSize>
         <LeadOff>FALSE</LeadOff>
         <BaselineSway>FALSE</BaselineSway>
         <ExcessiveACNoise>FALSE</ExcessiveACNoise>
         <MuscleNoise>FALSE</MuscleNoise>
         <LeadDataCRC32>487326341</LeadDataCRC32>
         <WaveFormData>
AAAAAAAAAAD+//7//v/+/wAAAAAAAAAA/v/+//7//v/+//7//v/+/wAAAAAAAAAA/v/+
//7//v///wAAAQACAAAAAAAAAAAAAgACAAIAAgACAAIAAgACAAAAAAAAAAAAAwAEAAUA
BgAEAAQABAAEAAUABgAHAAgACgAKAAoACgALAAwADQAOAA8AEAARABIAEgASABIAEgAU
ABQAFAAUABcAGAAZABoAGQAYABcAFgAYABgAGAAYABcAFgAVABQAFAAUABQAFAATABIA
EQAQAA8ADgANAAwADgAOAA4ADgALAAoACQAIAAoACgAKAAoABwAGAAUABAACAAIAAgAC
AAIAAgACAAIAAgACAAIAAgAAAAAAAAAAAP7//v/+//7//P/8//z//P/+//7//v/+//z/
/P/8//z//P/8//z//P/+//7//v/+//z//P/8//z//v/+//7//v/8//z//P/8//3//v//
/wAA/v/+//7//v/8//z//P/8//3//v///wAA///+//3//P/8//z//P/8//z//P/8//z/
+//6//n/+P/5//r/+//8//v/+v/5//j/+v/6//r/+v/8//z//P/8//v/+v/5//j/+v/6
//r/+v/4//j/+P/4//r/+v/6//r/+v/6//r/+v/4//j/+P/4//j/+P/4//j/9v/2//b/
9v/3//j/+f/6//j/+P/4//j/+P/3//j/9//4//n/+//8//r//P/9/wAAAgADAAMAAwAB
AAIAAgACAAEAAAD///7/AQAEAAgACwAKAAgABwAHAAoACwALAAkABgADAAAA/v/9//v/
+//7//3//f/8//z/+P/4//j/9v/1//X/9P/z//P/8//x//H/8P/w//D/7//w//D/8f/y
//H/8P/v/+7/8P/w//D/8P/w//D/8P/w//D/7v/w//D/8v/2//X/9v/+/wAAAQAIAAoA
CgAOABUAFwAVABUAHAAiACQAHQAZABUAEAAKAPj/3v/C/63/ov+g/6f/sv+5/77/wv/J
/9D/1P/d/+T/5//n/+j/6f/p/+n/6f/q/+v/6//r/+3/7f/u/+7/6//r/+z/7P/s/+z/
7P/s/+z/7P/t/+3/7P/s/+v/6v/r/+z/6//s/+z/7P/r/+v/7v/u/+7/7v/u/+3/7f/t
/+3/7P/s/+v/7P/t/+3/7v/t/+3/7v/u/+//7//t/+3/7//v/+//7//u/+7/7v/u/+//
7//x//L/8P/w//L/8v/2//b/9v/4//j/+P/4//j/9v/5//v//P/9//7///8BAAAAAAAD
AAQAAgACAAIAAwADAAMABAAFAAMABQAFAAQABQAGAAcABwAFAAQAAwACAAQABAAEAAIA
AgACAAEAAAD///7//f/8//v/+v/7//v/+P/4//j/9//5//j/+P/2//b/9v/1//X/9P/0
//T/9P/0//P/8f/x/+//7v/u/+7/8P/w//D/8P/t/+3/7f/t/+v/6//s/+z/7f/u/+//
8P/v/+7/7f/s/+7/7v/s/+z/7v/u/+7/7v/t/+3/7P/r/+7/7v/t/+3/7P/s/+z/7f/v
//D/8f/x//H/8P/w/+7/7v/v/+//7//v/+//7//t/+z/6//r/+r/6//q/+3/7v/t/+3/
7f/t/+3/7f/t/+7/8P/u/+7/7//s/+r/6f/o/+r/6v/p/+n/7P/s/+z/7P/p/+n/6f/p
/+v/6//r/+v/6P/o/+n/6f/r/+v/6//r/+n/6P/n/+b/5v/m/+f/5//q/+v/6//s/+v/
6v/p/+j/6//p/+n/7P/q/+r/6v/q/+j/6P/o/+j/6f/p/+v/6//q/+n/6f/o/+v/7v/w
//T/9P/1//X/9f/1//b/9v/2//j/+P/4//j/9v/2//f/9//5//r//P////7///////3/
/P/5//b/9P/1//P/8//z//L/8f/v/+7/7P/s/+z/6v/r/+v/6v/p/+f/5//l/+X/6P/o
/+j/5//k/+L/4f/g/+H/4v/j/+T/5P/k/+T/5P/i/+L/4v/i/+T/5P/m/+j/5P/i/+X/
6v/u//b/+//+//7/AAACAAUABwAHAAkAEAAcAB4AFwATAA8ACAACAPb/3v/E/7H/pP+e
/5//pP+p/7L/tv+5/8D/yP/P/87/0//Z/9z/2//b/9v/2//d/9//4P/h/+D/3//f/97/
3//f/+D/4P/i/+L/4v/i/+T/5P/l/+X/4//k/+T/5P/j/+L/3//e/+L/4v/h/+H/4v/i
/+L/4v/i/+H/4f/h/+L/4v/j/+P/4f/h/+D/4P/j/+P/5P/k/+X/5f/j/+P/4//j/+P/
4//m/+b/5v/m/+P/4//l/+b/6P/o/+r/6v/q/+r/6v/s/+r/6v/q/+r/7P/v//H/8v/0
//T/9P/1//b/9v/5//r/+v/6//r/+//6//n/+f/5//r//f/+//7//P/8//z/+//7//z/
/f/+//3//P/7//j/9v/2//X/9P/1//b/9//4//X/8v/x/+//7v/u/+7/7f/t/+z/7P/q
/+j/6P/n/+f/6P/o/+j/6P/m/+X/4//j/+X/5P/k/+T/4v/i/+L/4v/f/9//3//f/97/
3//h/+L/4f/g/9//3v/e/97/3v/e/+D/4P/e/97/3P/c/9z/3P/e/9//3//f/97/3v/d
/93/4P/g/+D/4f/f/+D/4f/h/9//3v/e/9z/3//h/+L/4//i/+H/4P/d/9//3//g/+D/
4P/e/+D/4P/d/93/3f/d/9//3//f/+D/3//c/9v/2//d/9z/3P/c/9z/3P/b/9v/2v/a
/9r/2v/b/9v/2//b/9n/2f/Z/9n/2v/a/9v/2//Z/9n/2f/Z/9b/1v/W/9b/2P/Y/9n/
2f/Y/9f/1f/U/9X/1v/X/9j/2f/Z/9X/1f/U/9b/1v/W/9b/2P/Y/9j/2P/W/9X/1v/V
/9b/1//Z/9r/2P/a/9v/3v/g/+H/4f/h/+H/4v/i/+L/4f/g/9//3v/f/+L/5v/p/+f/
5v/m/+f/5v/n/+f/5f/m/+P/4P/e/9r/1//W/9X/1v/X/9f/2P/V/9T/0//Q/9H/0f/Q
/8//0P/R/9D/0f/R/9D/z//N/87/zv/P/9D/z//O/83/zP/M/8z/zP/M/87/zv/O/87/
yv/I/8r/zP/M/87/0f/W/9r/4P/h/+L/4v/m/+z/8f/1//P/9f/6/wIABgABAPn/8//w
/+j/1P+4/57/i/+A/3z/g/+M/5X/nP+i/6f/rv+2/7v/vP+//8P/xv/F/8X/xf/F/8T/
xf/F/8X/x//H/8j/yP/H/8f/yP/I/8b/xv/G/8b/yP/I/8n/yf/I/8j/x//G/8f/yP/H
/8j/yP/I/8f/x//I/8j/yP/I/8r/yf/J/8n/yP/I/8n/yf/L/8v/yv/K/8r/yf/J/8j/
yf/J/8f/x//K/8v/zP/N/8z/zP/M/8z/zf/N/8//0P/O/87/0P/Q/9T/1P/U/9b/1v/W
/9b/1v/U/9f/2f/a/93/3v/f/+H/3//e/+D/4P/i/+L/4v/j/+P/4//k/+X/4//l/+X/
5P/m/+b/5v/l/+L/4v/i/+L/5P/k/+T/4v/k/+T/4//i/+D/4P/g/+D/4P/e/97/3f/a
/9r/2v/Z/9n/2P/Y/9b/2P/Y/9f/1//V/9T/0//S/9X/1f/U/9X/0//S/9L/0v/S/9L/
0v/S/9P/0//T/9P/0P/P/8//zv/P/9D/0f/S/9L/0v/S/9L/0//S/8//zv/Q/9L/1P/W
/9X/1f/U/9P/1v/W/9X/1f/U/9T/1P/V/9f/2P/Z/9n/2f/Y/9j/1v/W/9f/1//X/9j/
2f/a/9n/1//X/9j/2P/Y/9b/2P/Y/9n/2f/Z/9n/2P/X/9b/1v/Y/9b/1v/X/9f/1v/W
/9b/2P/Y/9f/1//Y/9j/2P/Y/9f/1//X/9f/2f/Z/9n/2f/W/9b/1//X/9n/2f/Z/9n/
2v/a/9r/2v/Z/9j/2P/X/9r/2//b/9z/2v/a/9r/2v/Z/9n/2//c/9z/3P/c/9z/2v/a
/9r/2v/c/93/4P/h/+D/3//f/97/3//i/+T/6P/q/+v/6//r/+r/6v/p/+j/6f/q/+v/
7P/r/+z/7v/v//H/8P/w//H/8P/x//H/7//u/+v/6P/m/+b/5f/m/+f/5f/l/+T/5P/i
/+L/4v/g/9//3//e/93/3f/d/9v/2//e/97/3v/d/9v/2v/a/9r/3P/c/9z/3P/c/9z/
3P/c/9r/2v/a/9r/4P/g/97/4P/g/+D/3//i/+b/7v/1//j/9v/2//j/+/////////8E
AA4AEgAPAAkAAwD8//T/5v/Q/7b/pf+W/4z/i/+Y/6H/qP+u/7P/uv/E/9P/2v/V/9P/
2P/Z/9n/2f/Z/9v/3f/e/9//3v/d/93/3P/d/93/3v/e/97/3v/e/97/3f/c/9z/2//c
/97/3//g/9//3v/b/9r/3f/e/97/3//i/+L/4v/i/+D/3//f/9//4f/i/+T/5f/j/+P/
4v/i/+H/4f/i/+L/5P/l/+T/5f/m/+X/5P/j/+f/6P/p/+r/5//n/+n/6v/q/+r/7P/s
/+z/7P/s/+7/8P/w//D/8P/y//X/9//4//b/9v/2//f/+v/6//3//v/+//7//v////3/
/f/+////AQADAAMAAgACAAIAAgABAAEAAgADAAQABAAEAAQAAgAAAAAA///+/wAAAAAA
AAAAAAD+//7//f/8//z//P/7//v/+v/6//j/9//2//T/8//z//T/9f/2//b/9f/z//P/
8//y//L/8v/0//T/9P/0//L/8f/w/+//7v/v//H/8v/0//T/9P/0//T/9P/0//T/+P/4
//b/9v/1//T/8//y//P/9f/2//f/9v/2//X/9f/2//b/9v/3//n/+v/7//v/+f/4//j/
9v/6//v/+//7//v/+//7//n/+//7//z//P/8//r//P/8//n/+f/5//n/+v/7//z//v/8
//r/+v/7//3//P/8//z//P/8//v/+//6//r/+v/6//z//f/+/////P/7//r/+f/5//r/
/P/9//3//f/9//3/+v/6//r/+v/7//z//v////3//f/8//z//v/+//7//v//////////
//z//P/+////AAABAAIAAAAAAAAAAAD/////AQABAAIAAwAFAAYABgAIAAkADAAMAA0A
DQANAA0ADgAOAA4ADAAMAAwADAANABAAFAAXABYAFAATABMAFAAVABUAEwASAA8ADAAK
AAsACQAJAAkACQAJAAgACAAIAAgACAAGAAMAAwACAAEAAwADAAEAAQAAAAAAAAD//wAA
AAABAAIAAAAAAAAAAAACAAIAAgACAAQABAAEAAQABgAGAAAAAgAKAAoABwAKAAoADgAX
ABoAGgAeACQAJwApACcAJQAqADAANAAxACkAJQAkACAADgDy/9b/xf+4/7L/uf/C/8v/
0v/Y/9v/4P/q//H/9v/7////AAABAAEAAQABAAAAAQABAAEAAgADAAUABgAEAAMAAwAC
AAMABAAFAAYABAAEAAUABQAFAAYABgAGAAgACAAGAAYABwAGAAQAAwAFAAYABwAIAAgA
BwAHAAcABgAGAAcABwAIAAkACQAKAAoACQAJAAgACwALAAkACQALAAsACwALAA4ADgAO
AA4ADQANAA8AEAAOAA4AEAAQABQAFAAUABYAGAAYABgAGAAWABkAGwAcABwAHAAcAB0A
HQAcAB4AHgAfACAAIQAjACUAJQAmACcAJgAnACYAJAAlACYAJwAnACYAJgAmACYAKAAo
ACgAJgAoACgAJwAmACUAJAAjACIAIgAgACAAHwAeAB4AHgAdAB8AHgAeABwAGgAaABkA
GQAWABYAFgAWABkAGQAYABkAGAAWABUAFAAUABQAFAAUABUAFQAVABUAEQARABIAEgAU
ABQAFAAUABIAEgASABIAFAAUABIAEgASABIAEgASABIAEwATABMAFwAYABgAGQAZABgA
FwAXABkAGgAbABsAGwAaABoAGAAaABsAGwAbAB0AHQAdABsAGQAZABoAGgAcABoAHAAc
ABsAGwAbABsAGQAZABkAGgAbABoAGwAdABsAGgAaABoAHAAcABsAGwAeAB4AHgAeABsA
GwAbABsAHQAdAB0AHQAaABoAGwAbABwAHQAeAB8AIAAgACAAIAAeAB4AHwAfAB8AHwAe
AB4AHgAeAB4AHgAfAB0AHwAjACIAHwAeAB0AHAAdAB4AHwAgAB8AHwAhACEAIQAhACIA
IgAjACYAKAAsACsAKwAqACkAKwAsACwALAAsACwALAAsACoALAAvADEAMgAyADMANQA0
ADUANQAzADQAMQAuACwAKQAnACcAJwAkACMAIQAgACAAIgAkACQAIwAjACIAIQAfAB8A
HQAdAB4AHgAeAB0AHQAcABwAHAAeAB4AHgAeAB0AHAAbABoAHQAeAB8AIAAgACAAIAAe
AB4AIAAhACQALAAyADMANgA4ADgAOgA/AEMAQwBDAEgATgBWAFUATQBFAEQAPgAuABIA
+v/p/97/2v/d/+D/5f/u//b/+f/+/wgADQASABkAFwAUABcAGQAbAB0AHAAdAB0AHQAb
ABsAHAAcABwAHQAfACAAHwAeAB0AHAAcABwAHQAdAB0AHgAeAB4AHgAeABwAHAAgACAA
HwAfAB8AHgAdABwAHgAdAB0AHQAeAB4AHwAfAB8AHwAeAB4AIAAhACMAJAAkACMAIAAf
ACEAIQAhACEAJAAkACQAJAAhACEAIwAkACUAJgApACoAKQAoACcAKAApACoAKwAsACoA
LQAvADAAMAAwADAAMQA0ADQANwA4ADYANgA2ADcANQA1ADYANwA1ADcANwA2ADgAOAA4
ADcANwA4ADkAOgA5ADgANwA0ADYANgA1ADQAMgAyADIAMgAuACwALAArACsALAAtAC0A
LAAqACkAJgAoACgAJwAnACgAKAAoACgAJwAlACIAIQAiACIAIwAkACMAIgAhACAAIAAh
ACIAIwAfAB8AIAAgAB8AHgAdABwAHgAeAB4AHgAgACAAHgAeACAAIAAgACAAHgAfAB8A
HwAgACAAHwAfACIAIgAiACMAIgAiACIAIQAjACIAIgAgACIAIwAjACMAIQAhACEAHwAg
ACEAIwAkACMAIAAhACAAIgAjACQAJQAkACMAIgAiACAAHgAeAB8AIgAiACMAJAAjACIA
IAAfACAAIAAgACAAHwAfAB8AHwAdAB0AHQAdAB4AHgAfAB8AHQAdAB0AHQAcABwAHAAc
AB4AHgAfAB8AHQAdABwAHAAdAB4AHwAgACAAHwAeAB0AHgAiACIAIAAeAB4AHgAeABwA
HAAcABwAHwAfACEAIQAfAB8AIAAgACAAIgAjACYAKAApACkAKQAoACgAJwAmACkAKgAr
ACwAKwAsAC4ALwAxADAAMAAxADIAMwAzADEAMAAtACoAKAAoACcAKAApACYAJQAjACIA
IgAiACIAIAAdAB0AHAAbABsAGwAZABkAHAAcABwAGwAZABgAGAAYABoAGgAaABoAGgAa
ABoAGgAZABgAFwAWABwAHAAcABwAHAAaABkAHAAgACYALwA2ADgAOgA4ADcAOQA7AD8A
RABQAFYAUwBNAEUAOgA0ADAAHAD8/+f/2v/O/8v/0v/Z/+L/6v/t//T/AAAJAA4AEQAR
ABIAEwATABMAEwAWABcAFwAXABUAFQAWABYAFwAXABgAGAAaABoAGgAaABcAFgAWABUA
FwAYABgAGAAWABYAFAAUABgAGAAXABcAGAAYABgAGAAXABUAFAATABcAGAAaABsAGgAZ
ABcAFgAZABkAGgAaABsAGwAZABkAGQAZABkAGQAaABoAGgAaABsAGwAdAB4AHgAeACAA
IAAiACIAIgAkACMAIgAhACAAIQAlACgAKgAoACgAKAApACwALAAvADAAMAAwADAAMQAv
AC8AMAAxADEAMwAzADIAMAAwADAALwAwADAAMAAwAC4ALgAuACwALAAsACsAKgAqACoA
KgAqACgAJgAmACUAJQAmACcAJwAlACQAJAAiACEAIAAeAB0AHQAeAB8AIAAfAB0AGgAZ
ABoAGgAbABwAGgAaABoAGgAYABcAFgAVABYAFwAZABoAGQAYABcAFgAWABYAFgAWABoA
GgAYABgAFgAWABYAFgAXABkAGgAbABoAGgAZABkAGgAaABoAGwAbABwAHQAdABwAGgAZ
ABYAGQAbABwAHQAcABsAGgAXABkAGQAaABoAGAAWABgAGAAZABkAGQAZABkAGQAZABoA
GAAWABYAFwAVABQAFAAUABQAFAATABMAFAAUABQAFAAUABUAFgAXABYAFQAUABMAFAAU
ABUAFQAVABUAFQAVABIAEgASABIAFAAUABUAFQAUABMAEQAQABIAEgASABIAEwATABMA
EwAOAA4AEAAOABEAEgATABQAEQAQAA8ADgANAA0ADwAPABEAEQASABIAEAASABMAFgAY
ABkAGQAZABcAGAAYABgAGAAYABgAGAAaABwAHwAhAB4AHAAbABsAHQAfACAAHwAeABsA
GAAWABUAEwATABMAFAAVABUAFgASABAADgAKAAwADQANAA0ADAALAAgABwAIAAgACAAH
AAkACAAIAAgABwAGAAUABAAFAAYABwAIAAYABgAGAAYABgAEAAYACgAIAAYACQAMAAwA
EAAZACAAIgAgACQAJwAnACUAIwAqADQAOAA1AC8AKwAiABwAEAD6/9z/x/+6/7T/uf/C
/8X/yv/S/9f/3P/m/+//9P/7/////P/8//v/+v/5//r/+//7//v//f/9//7//v/8//v/
+//6//v//P/9//7//P/8//3//f/7//z//P/8//z//P/6//r//P/8//v/+//+//7//v/+
//z/+//7//v//P/8//3//f///////v/+//7//f/9//z///////3//f/9//3//f/9//7/
/v/+//7//v///wIABAADAAIAAwACAAYABgAGAAgABgAGAAYABgAEAAcACQAKAAoACgAK
AAsACgAKAA0ADgAQABAAEAARAA8ADwAQABEAEwAVABUAFAASABIAEgARABAAEAAQABAA
EAAQABAADgAQABAADwAOAAwADAAMAAwACgAIAAgABwAGAAYABgAFAAcABgAGAAQAAgAC
AAEAAQAAAAAAAAAAAAAA///9//3/+//6//r/+v/6//r/+v/6//n/+f/5//n/9f/1//b/
9v/4//j/+P/4//j/+P/4//j//P/8//r/+v/4//j/+P/4//j/+f/5//n//P/8//v/+//7
//r/+f/5//n/+v/7//v/+//6//r/+P/8//3//f/9//3//f/9//v/+v/5//n/+P/7//r/
/f/+//r/+f/4//f/+f/5//n/+v/8//r/+v/7//n/+P/4//j/+v/6//n/+f/5//j/9//2
//X/9f/1//X/9f/1//X/9f/0//T/9f/1//b/9//4//n/9f/0//P/8v/0//T/9f/1//f/
9//2//b/9P/0//T/9P/1//X/9f/1//j/9P/y//L/8v/y//P/9P/1//b/9v/1//b/9f/3
//f/+P/4//b/+P/5//z/+//7//r/+f/6//z//f/+//z//P/8//z//v8AAAMABQAFAAQA
BAAFAAMAAwACAP//AAD9//r/+P/3//X/9f/1//b/9//3//j/9P/0//T/8v/v/+//7v/t
/+7/7//u/+//7//u/+3/6//s/+z/7f/u/+z/7P/s/+z/6v/q/+r/6v/r/+z/7f/u/+j/
6P/o/+j/6P/s/+//8v/4//7/AQACAAIABAAIAA0ADwANAA8AGgAiAB4AGQAVABEADAAI
APb/1v+8/6//pP+c/6P/rv+v/7L/vv/J/8z/0v/X/9z/3//j/+b/5f/l/+X/5f/k/+X/
5f/l/+f/5//o/+j/5//n/+j/6P/m/+b/5v/m/+n/6v/s/+3/6v/q/+n/6P/q/+r/6P/o
/+j/6P/n/+f/6v/q/+r/6v/s/+v/6//r/+r/6v/r/+v/6//r/+r/6v/t/+3/7v/u/+3/
7f/r/+v/8P/x//L/8//x//D/7//u/+3/7f/v//D/8P/w//L/8v/y//L/8v/0//X/9v/3
//j/9//5//r/+v/9//7///8BAAAAAAADAAQAAgACAAIAAwADAAMABAAFAAUABwAHAAYA
BwAIAAkACQAGAAYABgAGAAQABAAEAAIABAAEAAMAAgAAAAAAAAAAAAAA/v/+//3//P/8
//z/+//5//j/+P/2//r//P/9////+v/4//b/9P/y//H/7//v//P/9P/2//j/9f/0//P/
8v/y//P/9P/1//L/8f/x//D/8P/w//D/8P/y//L/8v/y//T/9P/y//L/8//0//X/9v/z
//P/8v/x//P/9P/0//X/9v/2//b/9//3//j/+f/5//z//P/9//z/+//7//r/+f/5//n/
+f/3//f/9//4//j/9v/0//b/9v/4//n/+v/7//r/+f/4//j/+P/2//b/9//3//b/9v/2
//T/9P/z//P/9f/2//f/+P/3//f/9//3//f/9//3//f/9v/2//f/9//2//X/9P/z//T/
9v/4//r/+P/2//X/8//1//X/9P/0//T/9P/0//T/7f/z//X/+P/6//r/+v/6//f/9v/1
//T/9f/1//f/9//3//f/+P/4//b/+P/5//z///8BAAIAAwACAAIAAQAAAAAAAAAAAAAA
AAACAAUABwAHAAYABgAHAAkACwAMAAsACAAFAAIAAAABAP////////3//f/8//z/+P/4
//j/9v/2//f/9//3//f/9//1//X/9v/2//b/9f/z//L/8v/y//L/8v/y//L/9f/2//f/
+P/1//T/8//y//L/9P/y//L/+P/2//P/+v8AAAAABwAOAA4ADAASABcAGwAVABEAHAAo
ACwAKwApACMAHAAYAAwA9P/W/8P/uP+y/7P/uP+9/8D/wv/H/87/1P/d/+j/7//x/+7/
7v/t/+z/6//s/+3/7f/t/+7/7//x//L/8f/x//L/8v/w//D/8P/w/+7/7v/v/+//8f/y
//L/8v/y//L/8P/w//D/8P/v/+//8f/y//P/9P/z//H/8P/v//D/8P/x//H/8//z//L/
8v/x//H/8v/y//T/9f/0//X/9f/1//X/9f/4//j/+P/4//n/+f/7//z/+f/4//n/+P/7
//z//f8AAAAAAAAAAAAAAgAFAAcACAAGAAYABgAHAAgACAALAAwACgAKAAoACwANAA0A
DgAPAA8AEQARABAADgAOAA4ADQAMAAwADAAMAA8AEAARABAADgAMAAkABgAJAAoACwAM
AAgABgAGAAUAAgACAAIAAQADAAIAAgAAAAAAAAD//////v/+//7//v/8//v/+f/5//f/
9v/2//b/+P/4//j/+P/2//X/9P/z//L/8//1//b/+P/4//j/+P/3//b/9f/0//j/+P/2
//b/9P/0//T/9P/0//X/9f/1//f/+P/4//n/+P/4//j/+f/5//r/+//7//n/+P/4//b/
+v/7//v/+//5//n/+f/3//f/9//4//j/+P/2//j/+P/2//X/9P/z//T/9f/2//j/9v/0
//T/9f/1//T/9P/0//X/9v/2//f/9f/0//P/8v/z//P/8//z//P/8//z//P/8P/w//H/
8f/y//P/9P/1//L/8v/y//L/8//0//b/9//2//X/8//y//D/8P/w//D/8//z//P/8//w
//D/8P/v/+//8f/z//L/8P/w//D/8P/u/+7/7v/u//H/8f/z//P/8v/x//H/8P/x//T/
9v/6//j/+f/5//n/+f/6//r/+v/7//z//f/+//3//v8AAAEAAgACAAMABQAEAAUABQAD
AAAA/f/6//j/+P/3//j/+f/4//f/9f/0//P/9P/1//T/8f/x//D/7//t/+3/6//r/+7/
7v/u/+3/6//q/+r/6v/s/+z/7P/s/+z/7P/s/+z/6v/q/+r/6v/s/+7/7v/s/+z/7v/r
/+z/+P8AAAMABAAEAAgADAALAAsADwAVACAAKgAqACMAGQARAAwAAgDs/9L/uv+p/6L/
oP+l/6z/s/+2/7r/v//I/9j/4f/g/+H/4//k/+P/4//j/+P/5v/n/+f/5//l/+X/5v/m
/+X/5f/m/+b/5v/m/+b/5v/k/+T/5f/l/+f/6P/o/+j/6P/o/+b/5v/o/+j/5//n/+r/
6v/q/+r/6f/n/+b/5f/n/+j/6v/r/+r/6f/n/+b/6f/p/+r/6v/q/+n/5v/l/+f/5//n
/+f/6v/q/+r/6v/p/+n/6//s/+r/6v/s/+z/7v/u/+7/8P/u/+7/7v/u/+//8//2//j/
9v/2//b/9//6//r//f/+//z//P/8//3//f/9//7///8BAAMAAwACAAAAAAAAAP//AAAA
AAAAAAAAAAAAAAD+//3//P/6//j/+v/6//r/+v/4//b/9v/1//T/9P/0//P/8f/w//D/
7v/s/+z/6//r/+v/7P/t/+7/7P/r/+n/6f/r/+r/6v/q/+j/6P/o/+j/5//n/+f/5//n
/+f/6P/o/+X/5P/j/+L/5P/k/+T/5P/o/+j/5v/m/+X/5P/j/+L/4//l/+b/5//m/+b/
5f/l/+j/6P/o/+n/6f/q/+v/6//q/+j/5//k/+j/6f/p/+n/6P/n/+b/4//m/+f/6f/q
/+j/5v/o/+j/5//n/+f/5//n/+f/5//o/+j/5v/m/+f/5f/k/+T/5P/k/+T/4//j/+T/
5P/k/+T/4//j/+P/4//j/+P/4//j/+L/4v/j/+P/4//j/+P/4//i/+L/4v/i/+D/4P/h
/+H/4f/h/+D/4P/h/+L/4//k/+T/4//i/+H/3v/e/97/3f/f/+H/4f/h/93/3P/c/9z/
3P/c/93/3v/f/+D/3v/d/97/3f/f/9//4P/g/+D/4v/j/+b/5P/l/+X/5f/n/+j/6P/o
/+X/5P/j/+L/5f/o/+z/7//t/+z/7P/t/+3/7f/s/+n/6f/n/+X/5P/h/9//3//f/+H/
4f/g/+D/3v/e/97/3P/Z/9n/2P/X/9n/2f/X/9f/1//W/9X/0//U/9T/1f/W/9b/1v/W
/9b/1P/U/9T/1P/S/9L/0v/S/9b/1P/S/9L/1v/Y/93/5P/m/+b/6f/o/+j/6v/u//X/
9//1//f//P8AAAAA+//1/+3/6P/i/87/sv+Y/4f/ev96/4X/jv+Z/6L/qP+v/7j/vv/B
/8L/xf/H/8j/yv/L/8z/zf/M/8v/yf/H/8r/y//N/87/yv/J/8n/yP/K/8r/yv/K/8z/
zv/N/w==
         </WaveFormData>
      </LeadData>
      <LeadData>
         <LeadByteCountTotal>10000</LeadByteCountTotal>
         <LeadTimeOffset>0</LeadTimeOffset>
         <LeadSampleCountTotal>5000</LeadSampleCountTotal>
         <LeadAmplitudeUnitsPerBit>4.88</LeadAmplitudeUnitsPerBit>
         <LeadAmplitudeUnits>��V</LeadAmplitudeUnits>
         <LeadHighLimit>2147483647</LeadHighLimit>
         <LeadLowLimit>268435456</LeadLowLimit>
         <LeadID>V1</LeadID>
         <LeadOffsetFirstSample>0</LeadOffsetFirstSample>
         <FirstSampleBaseline>0</FirstSampleBaseline>
         <LeadSampleSize>2</LeadSampleSize>
         <LeadOff>FALSE</LeadOff>
         <BaselineSway>FALSE</BaselineSway>
         <ExcessiveACNoise>FALSE</ExcessiveACNoise>
         <MuscleNoise>FALSE</MuscleNoise>
         <LeadDataCRC32>2079633077</LeadDataCRC32>
         <WaveFormData>
FAAUABQAFAAUABQAFAAUABYAFgAWABYAFAAUABQAFAAUABQAFAAUABQAFAAUABQAFAAU
ABQAFAAUABQAFAAUABQAFAAUABQAFgAWABYAFgAUABQAFAAUABQAFAAUABQAFAAUABQA
FAAUABQAFAAUABQAFAAUABQAFAAUABQAFAASABIAEgASABIAEgASABIAEgASABIAEgAQ
ABAAEAAQAA4ADgAOAA4ADAAMAAwADAAKAAoACgAKAAoACgAKAAoACgAKAAoACgAIAAgA
CAAIAAoACgAKAAoACgAKAAoACgAIAAgACAAIAAoACgAKAAoACgAKAAoACgAKAAoACgAK
AAoACgAKAAoACgAKAAoACgAMAAwADAAMAA4ADgAOAA4AEAAQABAAEAAQABAAEAAQABAA
EAAQABAAEAAQABAAEAASABIAEgASABIAEgASABIAEgASABIAEgASABIAEgASABIAEgAS
ABIAEgASABIAEgASABIAEgASABAAEAAQABAAEAAQABAAEAAQABAAEAAQAA4ADgAOAA4A
EAAQABAAEAAOAA4ADgAOAA4ADgAOAA4ADgAOAA4ADgAMAAwADAAMAAwADAAMAAwADAAM
AAwADAAOAA4ADgAOAAwADAAMAAwACgAKAAoACgAMAAwADAAMAAwADAAMAAwADAAMAAwA
DAAMAAwADAAMAAsACwALAAsADQANAA0ADQALAAwADQANAA0ADQAOAA8AEAAQABEAEQAR
ABIAEgATABMAEwATABMAEwASABAADgALAAkABwAGAAUABQAFAAMAAQABAP///v8AAAEA
AwAEAAUABgAIAAkABwAIAAgACAAKAAsACwAKAAoACgAKAAoACgAKAAkACQAJAAoACgAK
AAoACwALAAsACwALAAsACwALAAsACwALAAsACwALAAsADQAQABIAFwAcABwAGQAVABMA
EQALAAAA8f/Z/77/oP+N/4P/dv9o/2X/av9v/3v/jv+h/6//vv/R/+X/9P/8//7/AQAG
AAsADgAQABEAEwARABEAEAAQABAAEAAPAA8ADwAPAA8ADgAOAA4ADgAQABAAEAAOAA8A
DwAOAA4ADgAOAA8AEQASABIAEQARABEAEAAQABAAEAARABEAEQARABEAEQAPAA8ADwAO
AA4ADgAOAA4ADgAOAA4ADgAOAA4ADwAPABEAEQARABEAEAAQABAAEAAQABAAEAAQABAA
EAAQABAAEAAQABAAEAAOAA8ADwAOAAsACgAKAAsADQAOAA4ADQALAAsACwALAAsACgAK
AAgACAAKAAoACQAKAAoACAAIAAYABgAFAAUABQAEAAIAAgAEAAQAAwADAAEAAQABAAEA
AQABAAEAAAACAAIAAwADAAEAAAAAAAEAAAAAAAIAAgADAAQABQAFAAQABAAEAAUABQAE
AAQABAAEAAQABAAFAAUABgAHAAcABwAHAAcABgAGAAcABwAHAAgACQAJAAgACAAIAAkA
CgAKAAoACgALAAoACgAIAAgACAAIAAgACAAKAAsADAAMAAoADAAMAAsACQAKAAoACgAI
AAcABwAHAAYABgAHAAcACQAJAAkACAAIAAgABwAHAAUABQAGAAYABwAGAAYABgAEAAQA
BAAFAAcABgAGAAUAAgACAAIAAgADAAMAAwADAAUABQAEAAQAAwACAAEAAAACAAIAAgAC
AAQAAwADAAMAAQAAAAAAAQABAAAAAAAAAAEAAAAAAAEAAQABAAEAAQABAAAAAAAAAAEA
AQABAAEAAQABAAAAAAD+//7//v/+/////////////f/9//3//f///wAAAQABAP////8A
AAEAAgACAAMAAwAFAAYABgAHAAcABwAHAAcABQAEAAIAAAD9//v/+f/4//X/9f/1//P/
8//z//H/8P/u/+//8f/y//P/9P/2//f/+f/6//r/+v/4//n/+f/4//j/+P/4//j/+P/4
//f/9//1//b/9v/2//j/+f/5//n/+f/5//n/+f/5//n/+f/5//f/+f/5//f/+f/8/wIA
AwAEAAgABwAFAAMAAQD7//T/6f/X/7r/mv+F/3v/cP9k/1v/XP9h/2n/ev+N/53/pv+3
/8n/3P/o/+z/7f/w//n//P/8///////9//3//v/+//7//v/9//3//f/9//3//P/8//z/
/P/+//7//v/8//3//f/8//z//P/8//3/+//8//z/+//9//3//P/8//z//P/9//3/+//7
//v/+//7//v/+//6//z//P/8//z/+v/6//r/+v/8//z//f/9//v/+//7//v//P/8//z/
/P/6//r/+v/6//r/+v/6//r//P/8//z//P/6//v/+//6//r/+v/7//3//P/8//v/+f/5
//n/+f/5//f/9v/2//T/8v/0//T/8//0//T/8v/y//L/8v/x//H/8//y//D/8P/u/+7/
7f/t/+v/6//r/+v/7f/t/+3/7P/s/+z/7f/t/+3/7P/s/+3/8P/w//L/8v/w//D/8P/v
//D/8P/w//H/8f/w//D/8P/y//L/8v/z//H/8v/z//P/8//z//P/8v/y//P/8//z//T/
9f/1//T/9P/0//X/9v/4//j/+P/5//j/+P/2//b/+P/4//j/+P/3//f/9//2//T/9v/2
//X/9f/2//b/9v/2//X/9f/1//T/9P/1//X/8//z//P/8v/y//L/8f/x//H/8f/y//L/
8//y//L/8v/w//D/8P/x//H/8P/w/+//7v/u/+7/7v/v/+//7//v/+//7//u/+7/7v/u
/+7/7v/s/+z/7P/s/+7/7f/t/+3/7f/s/+z/7f/r/+r/6v/q/+v/6v/q/+v/6//r/+v/
6//r/+r/6v/q/+v/6//r/+v/6f/r/+r/6v/o/+r/6v/q/+r/5//n/+f/5//p/+n/6f/p
/+n/6v/r/+v/6f/p/+r/6//u/+7/7//v/+//8P/w//H/7//v/+//7//t/+z/6v/o/+X/
4//h/+D/4f/h/+H/3//f/9//3f/c/9z/3f/f/+D/4f/i/+T/5f/j/+T/5P/k/+T/5f/l
/+T/4v/i/+L/4v/i/+L/4f/h/+P/5P/k/+T/4v/j/+P/4//j/+P/4//j/+P/4//j/+P/
5f/l/+X/5//p/+r/7v/v//L/8v/v/+//7f/p/+X/2v/H/6v/jP9w/1//V/9M/z7/Of8+
/0f/Uf9k/3f/if+Y/6n/vf/K/8z/0P/X/97/4//m/+j/6f/p/+n/5//m/+b/5v/m/+n/
6f/p/+n/5//m/+b/5v/k/+b/5v/m/+j/6f/p/+j/5v/m/+b/5//p/+r/6v/p/+n/6f/o
/+j/5v/m/+f/5//n/+f/5//n/+f/5//n/+b/6P/o/+j/6P/o/+j/6P/o/+j/6P/p/+n/
5//n/+f/5//o/+j/6P/o/+j/6P/o/+j/6P/o/+j/6P/m/+b/5v/m/+j/6f/p/+j/5//m
/+b/5//n/+j/6P/n/+X/5f/l/+X/5f/k/+T/4v/g/+L/4v/h/+L/4v/g/+D/3v/e/93/
3f/f/97/3P/c/9z/3P/b/9v/2//b/9v/2//Z/9n/2f/Y/9j/2P/Z/9n/2f/Y/9j/2f/a
/9r/3P/c/9z/3P/c/9v/3P/c/9z/3f/c/9z/3f/e/97/3v/e/9//3v/e/97/3f/f/9//
3//e/9z/3f/d/93/4P/h/+H/4P/g/+D/4f/i/+L/4v/i/+P/5P/k/+L/4v/k/+T/5P/k
/+P/4//j/+L/4v/k/+T/4//h/+L/4v/i/+T/4//j/+P/4v/i/+P/4//j/+P/4//i/+L/
4v/h/+H/4f/h/+L/4v/j/+L/4v/i/+D/4P/g/+H/4f/g/+D/3//g/+D/4P/g/9//3//f
/9//4f/h/+D/4P/e/97/3v/e/+D/4P/g/+D/4P/f/9//3//f/97/3v/f/9//3v/e/97/
3f/c/9z/3f/f/9//3//f/9//3v/e/97/3f/d/93/3f/h/+H/4P/g/97/3v/e/97/3//f
/9//3//f/9//3//f/9//4P/h/+H/4//j/+T/5f/k/+T/5f/l/+f/6P/o/+n/5//n/+f/
5//p/+j/5v/k/+H/3//d/9z/2f/Z/9n/1//Z/9n/1//W/9b/1//Z/9r/2//c/97/3//f
/+D/4P/g/+D/4f/h/+D/4P/g/+D/4P/g/+D/3//f/9//4P/g/+D/4v/j/+P/4//j/+P/
4//j/+X/5f/l/+X/4//j/+P/4//l/+j/7P/v//L/9P/1//H/7//t/+n/4P/T/73/oP+C
/2v/W/9O/0L/N/84/0H/Sf9Y/23/f/+M/5v/r//E/87/0v/Z/+D/5f/o/+r/6//r/+v/
6//r/+z/7f/u/+3/7f/t/+3/7//u/+7/7v/u//D/8P/w//D/8f/x//D/8P/w//D/8f/x
//L/8v/x//H/8f/w//D/8v/y//P/8//z//P/8//z//X/9f/1//T/9P/0//T/9P/0//T/
9P/0//b/9v/3//f/9f/1//X/9f/2//b/9v/2//T/9P/0//T/9P/0//T/9P/2//b/9v/2
//b/9//3//b/9//2//b/9//3//j/+P/3//X/9f/1//X/9f/0//T/8v/y//T/9P/z//T/
9P/y//L/8v/y//H/8f/x//D/7v/u//D/8P/v/+//7v/t/+z/6//t/+3/7f/s/+7/7v/v
/+//7//u/+7/7//u/+7/8P/w//L/8v/y//H/8v/y//L/8//y//L/8//0//L/8v/y//P/
8//0//X/9f/1//X/9f/0//T/9f/1//X/9v/3//f/9v/4//j/+f/6//r/+v/6//v//P/8
//r/+v/8//z//P/8//3//f/9//z//P/+//7//f/9//7//v/+//7//f/9//3//v/+////
///9//3//f/8//7//v/9//3//f/9//7//v/9//z//P/8//z//P/8//3//f/8//z/+//8
//z//P/8//3//f/9//3//f/9//z//P/+//7//v/+//7//v/+//7//v/9//3//f////7/
/v////3//P/8//z//P/8//3//////////////////v/+//7/////////////////AAAA
AP//AQACAAIAAgACAAIA//////////8BAAEAAQABAAEAAgADAAMAAQABAAIAAwAFAAYA
CAAJAAkACgAKAAsADQANAA0ADQAMAAoABwAEAAMAAQD///7//f/9//3/+//7//v/+f/4
//r/+//9//7//f/+/wAAAQADAAQABAAEAAQABQAFAAQABAAEAAQABAAEAAQAAwADAAUA
BgAGAAYACAAJAAkACQAHAAcABwAHAAcABwAHAAcABwAHAAcACQALAA4AEAAVABgAGgAZ
ABUAEwARAAsAAgD1/9//wv+m/4//gf92/2b/Yf9k/2n/c/+E/5n/q/+6/8n/3f/w//r/
/P8BAAgADQAQABIAEwATABMAFQASABIAEgASABMAEwATABMAFQAUABQAFAAUABYAFgAW
ABQAFQAVABQAFAAUABQAFQAXABgAGAAXABkAGQAYABgAFgAWABcAFwAXABcAFwAXABcA
FwAXABYAGAAYABgAGAAYABgAGAAYABgAGAAZABkAGQAZABkAGQAYABgAGAAYABoAGgAa
ABoAGgAaABoAGgAaABoAGgAaABoAGwAbABoAGQAYABgAGQAZABoAGgAZABgAGQAaABsA
GwAaABoAGAAWABgAGAAXABYAFgAUABQAFAAUABMAEwAVABQAEgASABIAEgARABEAEQAR
ABEAEQARABEAEQAQABIAEgATABMAEwASABIAEwAUABQAFgAWABYAFgAWABUAFgAWABYA
FwAWABYAFwAYABYAFgAWABcAFwAYABkAGQAaABsAHAAcABoAGwAbABsAHAAdAB0AHAAc
ABwAHQAeAB4AHgAeAB8AIgAiACAAIAAiACIAIgAiACEAIQAhACAAIAAiACIAIQAfACAA
IAAgACIAIQAhACEAIgAiACMAIwAhACEAIQAgACIAIgAhACEAIQAhACIAIgAhACAAIAAg
AB4AHgAeAB8AHwAeAB4AHQAeAB4AHgAeAB8AHwAfAB8AHwAfAB4AHgAeAB4AHgAeAB4A
HgAeAB4AHAAbABsAGwAcABwAHQAfAB0AHAAcABwAHQAcABwAHQAdAB0AHQAdAB0AHAAc
ABwAHQAdAB0AHQAfACEAIAAcABwAHgAeAB4AHgAfAB8AHwAfAB8AHwAfAB8AHwAgACEA
IQAfAB8AIAAhACQAJAAlACUAJQAmACYAJwAnACcAJwAnACcAJgAkACIAHwAdABsAGgAb
ABsAGwAZABcAFwAVABQAFgAXABkAGgAbABwAHgAfAB8AIAAgACAAHgAfAB8AHgAgACAA
IAAgACAAIAAfAB8AHwAgACAAIAAgACEAIQAhACMAIwAjACMAIwAjACMAIwAjACEAIQAl
ACUAJgAqAC0AMAAyAC8AKwApACkAJQAeABEA/f/i/8T/rf+h/5b/iv+D/4b/jf+X/6b/
u//N/9j/5f/5/woAFAAaAB0AIAAjACYAKAArAC0ALQArACoAKgAqACoAKQApACkAKQAr
ACoAKgAqACgAKgAqACoAKgArACsAKgAqACoAKgArACsALAAsACsALQAtACwALAAsACwA
LQAtACsAKwArACsAKwArACsAKgAqACoAKgAqACwALAAsACwAKgAqACsAKwArACsAKwAr
ACsALAAtAC4ALAAsACwALAAsACwALAAsACwALAAsACwALAAtAC0ALAAsACwALQAvAC4A
LgAtACsAKwArACsAKwArACoAKgAoACYAKAAoACcAJwAoACcAKAAnACYAJAAjACUAJAAi
ACIAIgAiACEAIQAhACEAIQAhACMAIwAjACIAIgAiACMAIwAlACQAJAAlACQAJAAmACYA
JgAmACYAJQAmACYAJgAnACYAJgAnACgAKAAoACgAKQAnACgAKQApACkAKQApACgAKQAr
ACwALQAtAC0ALAAqACsALAAuADAALgAuAC4ALwAwADAALgAuADAAMAAwADAALwAvAC8A
LgAsAC4ALgAtACsALAAsACwALAArACsAKwAqACoAKwArACsAKwArACoAKgAqACkAKQAn
ACcAKAAoACkAKAAoACgAKAAoACgAKQAnACYAJgAlACUAJgAnACgAJwAnACcAJwAnACcA
JgAmACgAKAAoACgAJgAmACYAJgAoACcAJwAnACcAJgAmACcAJwAmACYAJgAnACYAJgAn
ACUAJQAlACUAJwAmACYAJgAlACUAJQAlACUAJQAmACYAKQApACcAJgAkACQAJAAkACUA
JQAlACUAJQAlACUAJQAjACQAJQAlACcAJwAoACkAKgAqACsAKwArACwALAAtAC0ALQAt
AC0ALQAsACoAKAAnACUAIwAiAB8AHwAfAB0AHQAdABsAGgAaABsAHQAeACEAIgAkACUA
IwAkACQAJAAkACUAJQAkACQAJAAkACQAJAAkACMAIwAjACQAJAAkACQAJQAlACUAJQAl
ACUAJQAlACUAJQAlACUAJQAlACUAJwAqAC4ALwAyADQANQAxAC0AKQApACQAFwABAOb/
yv+v/53/kv+G/3v/eP9//4n/mP+p/73/zP/Z/+3/AgAOABIAFQAcACEAJgAoACkAKwAr
ACkAKAAoACgAKAApACkAKQApACsAKgAqACoAKAAqACoAKgAoACkAKQAoACoAKgAqACsA
KQAqACoAKQArACsAKgAqACoAKgArACsAKQApACkAKQArACsAKwAqACoAKgAqACoAKAAo
ACgAKAAoACgAKQApACcAJwAnACcAJwAoACkAKgAoACgAKAAoACYAJgAmACYAKAAoACgA
KAAmACcAJwAmACcAJgAmACcAJwAoACgAJwAlACUAJQAlACUAJAAkACIAIAAiACIAIQAg
ACAAHgAeACAAIAAfAB8AHwAeABwAHAAeAB4AHQAdABsAGwAbABsAHQAdAB0AHAAaABoA
GwAbABsAGgAaABsAHAAcAB4AHgAcABwAHAAbABwAHAAcAB0AHAAcAB0AHgAeAB4AHgAf
AB0AHgAfAB8AHwAfAB8AHgAeAB8AHwAfACAAIQAhACAAIAAgACEAIgAiACIAIgAjACIA
IgAgACAAIQAiACMAJAAjACMAIwAiACIAJAAkACMAIwAkACQAJAAkACMAIwAjACIAIgAj
ACMAIQAhACEAIAAgACAAHwAfAB8AHwAgACAAHwAeAB4AHgAgACAAIAAhAB8AHgAeAB0A
HgAeAB4AHgAdAB0AHQAdAB0AHQAcABwAHgAeAB4AHgAcABwAHAAcABwAGwAbABsAHQAc
ABwAHQAbABoAGgAaABoAGgAbAB0AGwAbABsAGwAbABoAGgAaABsAGwAbABsAGQAZABoA
GgAbABsAGwAaABoAGgAaABoAGQAZABkAGQAbABsAGwAbABkAGgAbABsAGwAbABwAHQAe
AB4AHwAfAB8AIAAgACEAIwAjACMAIwAhACAAHgAcABsAGQAXABYAEwATABMAEQARABEA
DwAOAA4ADwARABIAEwAUABYAFwAXABgAGAAYABgAGQAZABgAFgAWABYAFgAYABgAFwAX
ABUAFgAWABYAFgAXABcAFwAXABcAFwAXABcAFwAXABcAFwAXABkAGQAZABwAIAAlACYA
KgAnACMAIQAfABkAEgAHAPP/2P+4/5//kf+E/3j/bf9s/3P/f/+O/6H/tf/C/9H/4//2
/wAABgALABAAFwAcABwAHQAfAB8AHQAeAB4AHgAeAB8AHwAfAB8AHQAcABwAHAAcAB4A
HgAeABwAHQAdABwAHAAcABwAHQAdAB4AHgAdAB8AHwAeAB4AHgAeAB8AHwAfAB8AHwAf
AB0AHQAdABwAHgAeAB4AHgAcABwAHAAcAB4AHgAfAB8AHQAdAB0AHQAcABwAHAAcABwA
HAAcABwAHAAcABwAHAAcABwAHAAcABoAGwAbABoAGgAaABsAHQAbABwAHAAbABkAGQAZ
ABkAGwAaABoAGAAYABoAGgAZABYAFgAUABQAFgAWABUAFQAVABQAEgASABIAEgARABEA
DwAPAA8ADwARABEAEQAQAA4ADgAPAA8ADwAOAA4ADwASABIAFAAUABIAEgASABEAEgAS
ABIAEwASABIAEwAUABIAEgASABMAEwAUABUAFQAVABUAFQAUABYAFwAXABcAGAAZABkA
GAAYABgAGQAaABgAGAAYABkAGgAaABgAGAAaABoAGgAaABsAGwAbABoAGAAaABoAGQAZ
ABoAGgAaABoAGQAZABkAGAAYABkAGQAZABkAGQAYABgAGAAXABcAFwAXABgAGAAXABYA
FgAWABYAFgAWABcAFwAWABYAFQAUABQAFAAUABUAFQAVABUAEwATABIAEgAUABQAFAAU
ABQAFAAUABQAFAATABMAEwATABIAEgATABUAFAAUABQAEQAQABAAEQARABEAEQARABMA
EgASABIAEwATABMAEwARABEAEgASABEAEAASABIAEgASABEAEQARABEAEQARABEAEQAT
ABQAFQAVABUAFQAWABcAGgAaABsAGwAZABoAGgAbABkAGQAZABkAGQAYABYAFAARAA8A
DQAMAAsACwALAAkABwAHAAUABAAGAAcACQAKAAsADAAOAA8ADQAOAA4ADgAQABEAEQAQ
AA4ADgAOAA4AEAAQAA8ADwAPABAAEAAQAA4ADwAPAA8AEQARABEAEQARABEAEQARAA8A
DwAPABEAEwAYABwAHwAgACAAHQAZABkAFQAPAAQA8//b/7z/ov+R/4P/dv9s/2v/bv91
/4H/kv+n/7X/wP/R/+f/+v8AAAAABQAKAA0AEgAUABUAFQAVABUAFgAWABYAFgAVABUA
FQAVABUAFAAUABQAFAAWABYAFgAUABUAFQAUABQAFAAUABUAEwAUABQAEwAUABUAFQAW
ABQAFAAVABUAFQAVABUAFQAVABUAFQAUABQAFAAUABQAFgAWABYAFgAUABQAFQAVABMA
EwATABMAEgASABIAEgAUABQAFAAUABQAFAAUABQAEgASABIAEgASABMAEwASABEAEAAQ
ABEAEQASABIAEQAPAA8ADwAPAA0ADAAMAAoADAAOAA4ADQAMAAwACgAKAAgACAAHAAcA
CQAIAAYABgAEAAQAAwADAAUABQAFAAUAAwADAAMAAgACAAIAAwADAAYABgAHAAkACQAI
AAkACAAIAAgACAAHAAYABgAGAAcABwAGAAYABgAIAAgACAAJAAcACAAJAAkABwAHAAcA
BgAEAAUABQAFAAcACQAKAAoACwAMAA4AEAAOAA4ADgAPAA4ADgAMAAwADAAMAAwADAAN
AA0ADQAMAAoADAAMAAsACQAKAAoACgAMAAsACwALAAkACAAIAAcACQAJAAkACAAKAAoA
CQAJAAkACQAKAAoACQAIAAgACAAGAAYABgAHAAcABgAGAAUABgAGAAYABgAFAAUABQAF
AAcABwAGAAYABAAEAAQABAACAAIAAgACAAQAAwADAAMAAwACAAIAAwADAAIAAgACAAEA
AAAAAAEAAQABAAEAAQADAAIAAgACAAEAAQABAAEA//8BAAAAAAAAAAAAAAAAAAAAAQAC
AAMAAQABAAEAAQABAAIAAwADAAEAAQACAAMABAAEAAUABQAFAAYABgAHAAcABwAHAAcA
BwAGAAQAAgABAP///f/8//v/+//7//n/9//3//X/9P/2//f/+f/6//r/+v/7//v//P/+
////AAD+///////+//z//P/8//z//v/+//3//f/9//7//v/+//z//f/9//3/+//7//v/
+//8//3//v////3////9//3/AQAEAAgACQAMAAwACwAJAAUAAwD///r/7f/Z/77/pP+N
/3//dP9o/1//Xv9n/2//fP+R/6P/rv+9/9H/5P/u//L/8//4////AgAEAAUABQADAAEA
AQACAAMABAAHAAcABwAHAAYABAADAAIAAAACAAIAAgAEAAUABQAEAAIAAgACAAMAAwAE
AAQAAwAFAAUABAAEAAIAAgADAAMAAwADAAMAAwAFAAUABQAEAAQABAAEAAQAAgACAAIA
AgACAAIAAwADAAEAAQABAAEAAgACAAIAAgACAAIAAgACAAAAAAAAAAAAAQACAAMABAAE
AAUABQAEAAEAAAAAAAEAAwAEAAQAAwABAAEAAQABAAEAAAAAAP7//P/+//7//f/8//z/
+v/6//r/+v/5//n/+//6//j/+P/4//j/9//3//f/9//3//f/9//3//f/9v/2//b/9//3
//f/9v/2//f/+P/4//r/+v/4//j/+P/3//j/+P/4//n/+v/6//v//P/8//z//P/9//3/
/v///////////////v/+/////////wAAAQABAAAAAAAAAAEAAgACAAIAAgADAAQABAAC
AAIAAgACAAIAAgADAAMAAwACAAAAAgACAAEAAQACAAIAAgACAAEAAQABAAAAAAABAAEA
/////////v/+//7//f/9//////8AAAAA///+//7//v/+//7//v///////v/+//3//P/8
//z//P/9//3//f/9//3//f/8//z//P/8//z//P/8//z//P/8//r/+f/5//n/+//6//r/
+//5//j/+P/4//n/+P/4//n/+f/5//n/+f/5//j/+P/4//n/+f/5//n/+f/5//r/+v/5
//n/+f/5//n/+f/5//j/+P/4//j/+P/5//n/+f/5//n/+f/5//n/9//4//n/+f/7//v/
/P/9//7//v////////8AAAAAAQABAAEAAQABAAEAAAD+//z/+f/3//X/9P/z//P/8//x
//P/8//x//D/7//v//D/8P/x//L/9P/1//X/9v/2//b/9v/3//f/9v/2//b/9v/2//b/
9v/1//X/9//4//j/+P/2//f/9//3//f/9//3//f/9//3//f/9//3//f/+f/7//3/AgAE
AAUACgAKAAcAAwABAAEA+//u/9n/wf+i/4j/d/9t/2D/VP9R/1b/X/9t/37/kf+f/67/
wf/T/+D/5P/m//H/+v/9//z//P/9//////////7//v/+//7///////////////7//v/+
//7/AAAAAAAA/v///////v8AAAAAAAABAP//AAAAAP//AQABAAAAAAAAAAAAAQABAP//
////////AQABAAEAAAAAAAAAAAAAAAAAAAAAAAAAAAAAAAEAAQD//////////wAAAAAA
AAAAAAAAAAAAAAAAAAAAAAAAAAAAAAAAAAAA/v///////v/+//7///8BAAAAAAD///3/
/f/9//3//f/9//z//P/6//j/+v/6//n/+v/6//j/+P/4//j/9//3//n/+P/2//b/9v/2
//X/9f/1//X/9f/1//f/9//3//b/9P/0//X/9f/3//b/9v/3//b/9v/4//j/9v/2//b/
9f/1//b/9//5//j/+P/5//r/+P/4//j/+f/5//r/+//7//v/+//7//r/+v/7//v/+//8
//3//f/8//z//P/9//7//v/+//7///8AAAAA/v/+/wAAAAAAAAAA/////////v/+/wAA
AAD/////AAAAAAAAAAD////////+//7///////3//f/9//z//v/+//3//f/9//3//v/+
//v/+v/6//r/+v/6//r/+//7//r/+v/5//r/+v/6//r/+f/5//n/+f/7//v/+v/6//r/
+v/6//r/+P/4//j/+P/6//n/+f/5//n/+P/4//n/+f/4//j/+P/4//j/+f/7//r/+f/4
//f/+P/4//n/+v/5//n/+f/5//n/+f/6//r/+f/5//n/+f/5//n/+f/5//v/+v/6//r/
+v/6//v/+//7//v/+//7//v/+//5//r/+//7//v/+//8//3//v/+/////////wAAAAAB
AAEAAQABAAEAAQAAAP7//P/3//X/8//y//P/8//z//H/8f/x/+//7v/w//H/8//0//X/
9v/4//n/+f/6//r/+v/6//v/+//6//r/+v/6//r/+v/6//n/+f/5//r/+v/6//r/+//7
//v//f/9//3//f/7//v/+//7//3//f/9////AQAEAAoADQAMAAgABwAFAAMA///5/+z/
1/+5/5r/gP9v/2P/Wv9Q/03/VP9d/2v/fP+P/5//sP/D/9f/4P/m/+z/8//4//v//v8C
AAMAAQADAAMAAgACAAIAAgADAAMAAwADAAUABAAEAAQAAAACAAIAAgAEAAUABQAEAAQA
BAAEAA==
         </WaveFormData>
      </LeadData>
      <LeadData>
         <LeadByteCountTotal>10000</LeadByteCountTotal>
         <LeadTimeOffset>0</LeadTimeOffset>
         <LeadSampleCountTotal>5000</LeadSampleCountTotal>
         <LeadAmplitudeUnitsPerBit>4.88</LeadAmplitudeUnitsPerBit>
         <LeadAmplitudeUnits>��V</LeadAmplitudeUnits>
         <LeadHighLimit>2147483647</LeadHighLimit>
         <LeadLowLimit>268435456</LeadLowLimit>
         <LeadID>V2</LeadID>
         <LeadOffsetFirstSample>0</LeadOffsetFirstSample>
         <FirstSampleBaseline>0</FirstSampleBaseline>
         <LeadSampleSize>2</LeadSampleSize>
         <LeadOff>FALSE</LeadOff>
         <BaselineSway>FALSE</BaselineSway>
         <ExcessiveACNoise>FALSE</ExcessiveACNoise>
         <MuscleNoise>FALSE</MuscleNoise>
         <LeadDataCRC32>199621286</LeadDataCRC32>
         <WaveFormData>
BgAGAAYABgAHAAgACQAKAAwADAAMAAwADgAOAA4ADgAPABAAEQASABQAFAAUABQAFQAW
ABcAGAAaABoAGgAaABsAHAAdAB4AIQAiACMAJAAlACYAJwAoACsALAAtAC4AMQAyADMA
NAA4ADoAPAA+AEAAQgBEAEYASABKAEwATgBQAFIAVABWAFgAWgBcAF4AYABgAGAAYABi
AGIAYgBiAGAAYABgAGAAXwBeAF0AXABaAFgAVgBUAFIAUABOAEwASQBGAEMAQAA9ADoA
NwA0ADEALgArACgAJQAiAB8AHAAYABYAFAASABAADgAMAAoACQAIAAcABgAFAAQAAwAC
AAAAAAAAAAAA///+//3//P/+//7//v/+//z//P/8//z//v/+//7//v/+//7//v/+////
AAABAAIAAgACAAIAAgAEAAQABAAEAAYABgAGAAYACAAIAAgACAAIAAgACAAIAAgACAAI
AAgACAAIAAgACAAIAAgACAAIAAYABgAGAAYABgAGAAYABgAFAAQAAwACAAIAAgACAAIA
AAAAAAAAAAD+//7//v/+//7//v/+//7//P/8//z//P/6//r/+v/6//r/+v/6//r/+P/4
//j/+P/6//r/+v/6//j/+P/4//j/9v/2//b/9v/4//j/+P/4//j/+P/4//j/+P/4//j/
+P/4//j/+P/4//b/9v/2//b/+P/4//j/+P/5//n/+f/5//r/+//7//v//f/+//7/////
//////8BAAQABQAGAAYABgAGAAQABAABAAAA/f///////////////f/6//f/9v/2//b/
9v/0//T/9f/2//b/9P/0//T/9P/1//X/9P/z//H/8f/x//D/8P/w//D/8P/w//D/8P/w
//D/8P/w//H/8//z//P/8//x//H/8v/y//T/9P/0//T/+f///wQACwAXACIAKgA0AEQA
VABgAGMAVwA5ABUA+P/p/9z/wf+f/4D/YP8y/wf/7v7j/uX++P4Q/yv/Sv9o/4j/pf++
/9T/5f/u//X/9//4//n/+v/7//z//f/+//////8AAP7///8AAAAAAgACAAMAAwADAAQA
BQAFAAQABAAGAAYACAAIAAkACQAHAAkACQAJAAoACgALAAsADQANAA4ADwAQAA8ADwAP
ABEAEgASABIAEgASABIAFAAXABgAGQAaABwAHgAeAB8AIAAgACAAIQAkACUAJgAoACkA
KwAtAC4AMAAxADQANQA5ADsAPQA/AD8AQQBDAEYASgBKAE0ATwBPAE8AUQBSAFUAVwBY
AFgAWABYAFkAWQBYAFcAVgBVAFQAUwBSAFIAUQBPAE0ATABKAEgASABEAEIAPwA8ADkA
NgA0ADEALgArACcAJQAiAB8AHQAaABcAFgATABAADQAOAAsACQAHAAIAAgABAP/////8
//v/+v/5//j/9//3//f/9//3//X/9f/1//X/9f/3//b/9v/2//f/9//3//j/9//3//f/
9//5//n/+v/7//3//f/9//7////+//3//v8BAAEAAQAAAAAAAQABAAEAAQAAAAAAAQAB
AAIAAgACAAIAAgACAAIAAgACAAIAAwABAAAAAAD+//7//v/+//7//P/7//v/+//4//f/
9//3//f/9//3//f/9v/0//P/8v/x//H/8f/x//D/8P/w//D/8P/v/+3/7f/u/+7/7v/t
/+3/7f/s/+z/6//r/+v/6//t/+3/6v/q/+r/6v/p/+n/6f/p/+n/6v/o/+f/5//n/+b/
5//o/+r/6f/p/+f/5v/k/+T/5P/k/+b/5v/m/+b/5P/k/+T/5P/n/+f/5//n/+j/6f/p
/+n/6f/q/+r/6//r/+v/6//t/+7/7//w//D/7v/u/+z/7P/t/+z/6f/r/+n/6f/p/+n/
6f/m/+P/4v/g/+D/4P/e/97/3//g/+D/4v/i/+L/4v/f/9//3v/d/9v/2//b/9r/3P/c
/9z/3P/c/9z/3P/c/9z/3P/c/93/2//b/9v/2//d/93/3v/e/97/3P/c/9z/3//j/+r/
7//3/wIADAAWACQAMgBAAEcAQwArAAkA5v/V/8z/u/+b/3z/YP88/w//8P7h/t/+6v78
/hX/MP9O/2r/hf+g/7r/y//U/93/4f/g/+P/5P/l/+b/5//m/+f/5//o/+j/6f/q/+r/
6v/q/+v/6//r/+z/7f/t/+z/7P/u/+7/7v/u/+//7//x//P/8//z//L/8v/z//P/8//z
//T/9f/1//X/9v/3//f/+P/4//j/+v/6//r//P/9//7///8AAAAAAgACAAMABQAGAAcA
CQAKAAsADAAOAA8AEQATABQAFgAXABoAGwAfACEAIwAlACcAKQArAC4AMAAwADMANQA3
ADcAOQA6ADkAOwA8ADwAPAA8AD0APQA9AD0APQA9ADoAOQA4ADgANwA1ADMAMgAwAC4A
LgAqACgAJQAiAB8AHAAaABcAFAATAA8ADQAKAAcABQACAP//AAD9//r/9//2//P/8f/v
/+7/7v/t/+v/6//o/+f/5v/n/+b/5f/l/+X/5f/l/+P/4f/h/+H/4f/j/+L/4v/i/+P/
4//j/+T/5f/l/+X/5f/n/+f/6P/p/+f/5//n/+j/6v/q/+r/7P/r/+v/6//q/+z/7f/t
/+3/7//u/+7/7//v//D/8P/w/+7/7v/u/+7/7P/s/+z/7f/t/+z/7P/q/+r/6v/q/+r/
6v/p/+n/6f/o/+f/5//n/+X/5f/l/+X/4//i/+L/4v/h/+H/4f/h/+D/4P/g/+D/4P/f
/93/3f/c/9z/3P/b/93/3f/c/9z/2//b/9v/2//b/9v/2P/Y/9j/2P/X/9f/1//X/9f/
2P/Y/9f/1//X/9X/1f/V/9b/1f/V/9X/1v/W/9T/1P/U/9T/1P/U/9T/1P/S/9L/0v/S
/9P/0//T/9P/1P/V/9X/1f/X/9j/2P/Z/9n/2f/Z/9v/2v/b/9z/3P/c/9z/2v/a/9n/
2P/V/9f/1//X/9f/1//X/9T/0f/Q/9D/0P/Q/87/zP/N/87/zv/O/87/zv/O/83/zf/M
/8v/yf/J/8n/yP/K/8r/yv/K/8j/yP/I/8j/yP/I/8j/yf/L/8v/y//L/8v/y//M/8z/
0P/Q/9D/0P/V/9v/4v/n//H//P8GABIAIgAuADoAOQAjAAEA2//C/7f/rv+X/3f/Wv88
/xD/4/7I/r3+w/7U/uz+C/8u/07/bP+L/6b/uv/H/9D/0//T/9T/1f/W/9f/2P/Z/9r/
2//b/9z/3P/d/97/3v/c/9z/3f/d/9//4P/h/+H/4P/g/+L/4v/k/+T/5f/l/+X/5//n
/+f/5v/m/+f/5//p/+n/6v/r/+v/6//s/+3/7//w//D/8P/y//L/8v/0//X/9v/3//j/
+P/6//r/+//9//7///8BAAQABQAGAAgACQALAA0ADgAOAA8AEgATABcAGQAbAB0AHQAf
ACEAJAAoACgAKwAtAC8ALwAxADIAMwA1ADYANgA2ADYANwA3ADcANwA3ADcANgA1ADQA
NAAxAC8ALQAsACgAJgAmACIAIgAfABwAGQAUABIADwAMAAkABQADAAAA/f/7//j/9f/0
//H/7v/r/+r/5//l/+P/4P/g/9//3f/f/9z/2//a/9n/2P/X/9f/1f/V/9X/0//V/9X/
1f/V/9X/1P/U/9T/1f/V/9X/1v/V/9X/1f/V/9f/1//Y/9n/2f/Z/9n/2v/a/9r/2v/c
/93/3f/d/9z/3v/f/9//3//f/97/3v/f/93/3v/e/97/3f/e/9//4P/g/+D/4P/h/9//
3v/e/9z/3P/c/9z/3P/c/9v/2//b/9r/2f/Z/9n/2f/Z/9n/2f/X/9b/1v/W/9X/1f/V
/9X/1v/W/9b/1v/U/9P/0f/R/9L/0v/S/9H/0f/R/9D/0P/P/8//z//P/9H/0f/O/87/
zv/O/83/zf/N/83/zf/O/87/zf/N/83/y//L/8v/zP/P/8//z//M/8z/zP/M/8z/zv/O
/87/zv/M/8z/zP/M/83/zf/N/83/0P/R/9H/0f/R/9L/0v/T/9X/1f/V/9f/2P/Z/9r/
2v/a/9r/2P/Y/9f/1v/T/9X/1f/V/9X/1f/V/9L/z//O/8z/zP/M/8r/yv/L/8z/zP/M
/8z/zP/M/83/zf/M/8v/yf/J/8n/yP/I/8j/yP/I/8j/yP/I/8j/yv/K/8r/y//L/8v/
y//L/8v/y//M/8z/zP/M/8z/zP/P/9P/2P/h/+n/9P8AAAoAGAAmADYAOwAzABkA9f/S
/7//tP+j/4P/Yv9G/yD/8f7K/rH+rf62/sr+5/4M/zL/Uv9z/5L/qv+7/8b/zf/P/9D/
0//W/9f/2P/Z/9r/2//b/9z/2v/b/9z/3P/e/97/3//f/+H/4v/j/+P/5P/k/+b/5v/m
/+b/5//n/+f/6f/p/+n/7P/s/+3/7f/t/+3/7v/v//H/8f/y//P/9f/2//b/9v/4//j/
+P/6//3//v///wAA/v8AAAAAAQAFAAYABwAJAAoACwAMAA4ADQAPABEAEgAWABcAGgAb
AB0AHwAhACMAJwApACsALgAyADIANQA3ADkAOQA7ADwAPwBBAEIAQgBCAEIAQwBDAEUA
RQBFAEUAQgBBAEAAQABBAD8APQA8ADoAOAA4ADQAMAAtACoAJwAmACQAIQAeABsAFwAV
ABIADQALAAgABQAEAAEA/v/7//r/9//1//P/8v/y//H/7//v/+z/6//q/+n/6P/n/+f/
5//n/+f/5f/l/+X/5f/l/+f/5v/m/+b/5f/l/+X/5v/n/+f/5//n/+n/6f/q/+v/6//r
/+v/7P/s/+z/7P/u/+//7//v/+7/8P/x//H/8f/z//L/8v/z//H/8v/y//L/8f/y//P/
9P/0//T/9P/1//P/8v/y//D/8v/y//L/8v/y//H/8f/x//D/7//v/+//7f/t/+3/7f/t
/+z/7P/s/+v/6//r/+v/6v/q/+r/6v/s/+v/6f/p/+r/6v/q/+n/5//n/+b/5v/m/+f/
6P/p/+n/6f/m/+b/6P/o/+f/5//n/+f/5//o/+j/5//n/+f/5//n/+f/6P/n/+f/5//m
/+n/6f/q/+r/6v/q/+r/6P/o/+j/6P/o/+j/6P/o/+f/5//n/+f/6v/r/+v/6//v//D/
8P/x//H/8f/x//P/9v/3//j/+P/4//j/9v/2//X/9P/x//P/8//z//P/8//x/+7/6//q
/+r/6v/q/+j/5v/n/+j/6P/q/+r/6v/q/+v/6//q/+n/5//n/+f/5v/o/+j/6P/o/+j/
6P/o/+j/6v/q/+r/6//p/+n/6f/p/+n/6f/q/+r/7P/s/+z/7v/x//X//P8FAA0AGAAi
ACwAPABMAFYAXQBVADkAFQD2/+X/2P+//53/gP9k/zj/B//k/tX+1f7k/vr+F/86/1z/
fP+Z/7j/0P/h/+7/8//3//r/+//6//v//P/9//7//////wAAAgADAAQABAAGAAYABwAH
AAcACAAJAAkACgAKAAwADAAOAA4ADwAPAA8AEQARABEAFAAUABUAFQAXABcAGAAZABkA
GQAaABsAHQAeAB4AHgAgACAAIAAiACMAJAAlACYAKAAqACoAKwArACwALQAvADIAMwA0
ADYANwA5ADsAPABAAEEARABFAEkASwBNAE8AUQBTAFUAWABaAFoAXQBfAGIAYwBmAGgA
aQBrAGwAbABsAGwAbQBtAG0AbQBtAG0AbgBtAGwAbABrAGkAZwBmAGQAYgBiAF4AXABZ
AFYAUwBQAE4ASwBIAEcAQwBBAD4AOwA5ADYAMwAyAC8ALAApACoAJwAlACMAIAAgAB8A
HQAfABwAGwAaABkAGAAXABcAFwAXABcAFQAXABcAFwAXABcAFgAWABYAFwAXABcAGAAX
ABcAFwAXABkAGQAaABsAHQAdAB0AHgAeAB4AHgAgACEAIQAhACAAIgAjACMAIwAlACQA
JAAlACUAJgAmACYAJgAmACYAJgAkACQAJAAlACUAJAAkACIAIgAiACIAIgAgAB8AHwAf
ACAAHwAfAB8AHQAdAB0AHQAbABoAGgAaABkAGQAZABkAGgAaABoAGgAaABkAFwAXABgA
GAAYABcAFgAVABMAEgAUABUAFgAXABgAFwATABIAEgASABEAEQATABMAEwAUABIAEQAR
ABEAEQARABEAEgATABUAEwASABIAEgASABIAEgASABIAEgASABIAEgASABIAEwATABMA
EwAUABUAFQAVABUAFgAWABcAGQAZABkAGwAeAB8AIAAgAB4AHgAcABwAGQAYABUAFwAZ
ABkAGQAZABcAFAARABAAEAAQABAADgAQABEAEgASABAAEAAQABAADwAPAA4ADQAPAA8A
DwAOAA4ADgAOAA4ADgAOAA4ADgAOAA4ADgAPAA8ADwAPAA8AEQARABIAEgAQAA4ADgAS
ABMAGQAgACUALQA4AEAASgBaAGoAeAB/AHcAXwA9ABwACQD8/+X/x/+o/4r/ZP87/xz/
Ef8R/x7/MP9J/2j/hv+g/7v/2P/u//3/CgATABcAGAAXABgAGQAaABsAHAAdAB0AHgAe
AB8AIAAgAB4AHgAfAB8AIQAiACMAIwAiACIAJAAkACQAJAAlACUAJQAnACcAJwAqACoA
KwArACkAKQAqACsAKwArACwALQAvADAAMAAwADAAMAAwADIAMQAyADMANAA0ADYANgA3
ADsAPAA9AD8APgA/AEAAQgBDAEUARwBIAEoASwBOAE8AUQBTAFUAVwBbAF0AXwBiAGIA
YgBlAGcAawBrAG0AbgBtAG8AcABwAHAAcABxAHEAcwBzAHMAcwBwAG8AbgBuAG0AawBp
AGgAZABiAGIAXgBeAFsAWABVAFMAUgBQAE4ATQBJAEcARABDAEEAPgA7ADoANwA0ADEA
MgAvAC0AKwAqACoAKQAnACUAIgAhACAAIQAgAB8AHwAfAB8AHwAdAB8AHwAfAB8AHwAe
AB4AHgAdAB0AHQAeACEAIQAhACEAIwAjACQAJQAlACUAJQAmACYAJgAmACgAJwAnACcA
JgAoACkAKQApACkAKAAoACkAKQAqACoAKgAoACgAKAAoACgAKAAoACkAJwAmACYAJAAi
ACIAIgAiACIAIQAhACEAIAAfAB8AHwAdAB0AHQAdAB0AHAAcABwAGwAbABsAGwAaABoA
GgAaABoAGQAXABcAGAAYABgAFwAXABcAFgAWABUAFQAVABUAFwAXABQAFAAUABQAEwAT
ABMAEwATABQAFAATABMAEwARABEAEQASABEAEQARABAAEwATABEAEAAOAA4ADgAOABAA
EAAQABAAEAAQABAAEAARABEAEQARABIAEwATABMAFQAWABYAFwAXABcAFwAZABoAGwAc
ABwAHAAcABoAGgAZABgAFQAXABUAFQAVABUAFQASAA8ADgAMAAwADAAKAAoACwAMAAwA
DAAMAAwADAALAAsACgAJAAkACQAJAAgACAAIAAgACAAGAAYABgAGAAgACAAIAAkABwAH
AAcABwAHAAcACAAIAAgACAAKAAoADQATABgAHQAlADIAPABGAFIAYABuAHcAcwBZADUA
FAD9//L/4//H/6j/jP9o/z3/FP/7/vX+/v4Q/yf/Sv9u/47/rf/M/+b/9/8CAAkADQAQ
ABEAEAARABIAEwAUABUAFQAWABgAGQAaABoAGgAaABsAGwAbABwAHQAdAB4AHgAgACAA
IAAgACEAIQAhACMAIwAjACQAJAAlACUAJQAlACYAJwApACkAKgArACsALAAsACwALgAu
AC4AMAAxADIAMwA0ADQANgA2ADcAOQA6ADsAPQA+AD8AQABCAEMARQBHAEgASgBLAE4A
TwBRAFMAVQBXAFkAWwBdAGAAYgBiAGUAZwBpAGkAawBsAG0AbwBwAHAAcgByAHMAcwBz
AHMAcwBzAHIAcQBwAHAAbwBtAGsAagBoAGYAZgBiAGAAXQBaAFcAVgBUAFEATgBJAEUA
QwBAAD0AOwA4ADUAMgAvACwAKQAoACUAIwAhACAAIAAfAB0AGwAYABcAFgAVABQAEwAT
ABMAEwATABEAEQARABEAEQATABIAEgASABMAEwATABQAEwATABMAEwATABMAFAAVABMA
EwATABQAFgAWABYAGAAXABcAFwAWABgAGQAZABkAGwAaABoAGwAbABwAHAAcABoAGgAa
ABoAGgAaABoAGwAbABoAGgAYABoAGgAaABoAGAAXABcAFwAWABUAFQAVABEAEQARABEA
EwASABIAEgARABEAEQARAA4ADgAOAA4AEAAPAA0ADQAMAAwADAALAAsACwAKAAoACwAL
AAsACwALAAsACAAIAAoACgAJAAkABwAHAAcACAAIAAcABwAHAAYABwAIAAoACgAJAAgA
BgAHAAcABwAGAAgACAAIAAgABgAGAAYABgAGAAYABgAGAAcABwAHAAcACAAJAAkACQAJ
AAoACgALAA0ADQANAA8AEAARABIAEgAUABQAEgASABEAEAANAA8ADQANAA0ADQANAAoA
BwAGAAQABAAEAAIAAgADAAQABAACAAIAAgACAAEAAQAAAP///////////v/+//7//v/+
//7//v/+//7//v/+//7///////////////////8AAAAAAAAAAAAAAAADAAcADgAVAB0A
KAAwADoASgBaAGYAbQBnAFEALQAIAPP/6v/V/7P/lP92/1D/I//8/uf+4f7u/gD/G/88
/17/gP+h/8D/2v/t//r///8FAAYAAwAGAAcACAAJAAwADQANAA4ADAANAA4ADgAQABAA
EQARAA8AEAARABEAEgASABQAFAAWABYAFwAXABcAGQAZABkAGgAaABsAGwAbABsAHAAd
AB0AHQAeAB8AIQAiACIAIgAkACQAJAAmACcAKAApACoAKgAsACwALQAtAC4ALwAxADIA
MwA0ADYANwA5ADsAPABAAEEARABFAEcASQBLAE0ATwBRAFMAVgBWAFYAWQBbAF8AXwBh
AGIAYwBlAGYAZgBoAGgAaQBpAGcAZwBnAGcAaABnAGYAZgBlAGMAYQBgAF4AXABcAFgA
VgBTAFAATQBMAEoARwBEAD8AOwA5ADYAMwAxAC4AKwAqACcAJAAhAB4AGwAZABcAFQAW
ABYAFQATABAADwAOAA0ADAALAAsACwALAAsACQAJAAkACQAJAAkACAAIAAgACQAJAAkA
CgALAAsACwALAAsACwAMAA0ADQANAA0ADgAOAA4ADgAQABEAEQARABAAEAARABEAEQAT
ABIAEgATABMAFAAUABQAEgASABIAEgAQABAAEAARABMAEgASABAADgAOAA4ADgAMAAsA
CwALAAwACwALAAsACQAJAAkACQAHAAYABgAGAAUABQAFAAUAAgACAAIAAgAEAAMAAQAB
AAIAAgACAAEAAQABAAAAAAD//////////wEAAQD+//7//P/8//v/+//9//3//f/+//7/
/f/9//3/+//7//v//P/7//v/+//6//v/+v/8//z//P/8//r/+v/6//r//P/8//z//P/9
//3//f/9//7/////////AwAEAAQABQAFAAUABQAHAAgACQAKAAoADAAMAAoACgAHAAYA
AwAFAAUABQAFAAUAAQD+//v/+v/6//r/+v/4//r/+//8//z/+v/6//r/+v/6//v/+//7
//n/+f/5//j/+P/4//j/+P/4//j/+P/4//j/+P/4//n/+//7//v/+//7//v//P/8//r/
+v/8//z/AQAHAA4AFQAdACgAMAA8AEwAXABoAGsAXQA9ABcA/P/t/97/wf+f/4L/Yv82
/wn/8P7n/u3+/v4W/zP/Vv92/5D/rf/I/9z/6//2//v//f8AAAEAAAABAAIAAwAEAAUA
BQAGAAgACQAKAAoACgAKAAsACwALAAwADQANAA4ADgAQABAAEAAQABEAEQARABMAEwAT
ABQAFAAVABUAFQAVABYAFwAXABcAGAAZABsAHAAcABwAHgAeAB4AIAAfACAAIQAiACIA
JAAkACUAJwAoACkAKwAuAC8AMAAyADEAMwA1ADYAOAA5ADwAPQBBAEMARQBHAEkASwBN
AFAAUABQAFMAVQBZAFkAWwBcAFsAXQBeAF4AYABgAGEAYQBfAF8AXwBfAF4AXQBcAFwA
WwBZAFcAVgBUAFIAUgBOAE4ASwBIAEUAQgBAAD0AOgA1ADEALwAsACoAKQAnACUAIgAf
ABwAGQAaABcAFQATAA4ADgANAAsACwAIAAcABgAFAAQAAwADAAMAAwADAAEAAQABAAEA
AQABAAAAAAAAAAMAAwADAAQABQAFAAUABQADAAMABAAFAAcABwAHAAgACgAKAAoADAAN
AA0ADQAMAAwADQANAA0ADQAMAAwADQANAA4ADgAOAAwADAAMAAwACgAKAAoACwAJAAgA
CAAGAAgACAAIAAgABgAFAAUABQAEAAMAAwADAAEAAQABAAEAAQAAAAAAAAD/////////
//7//v/+//7//P/7//n/+f/4//j/+P/3//n/+f/4//j/9//3//f/9//5//n/9v/2//b/
9v/1//X/9//3//f/+P/2//X/9f/1//X/9f/1//b/9f/3//X/8v/0//T/9P/0//T/9P/0
//T/9P/0//T/9P/1//X/9f/1//T/9f/1//X/9f/2//b/9//5//n/+f/7//z//f/+//7/
/v/+//z//P/7//r/9//5//f/9//3//f/9//0//H/8P/w//D/8P/u/+z/7f/u/+7/8P/w
//D/8P/v/+//7v/t/+v/6//r/+r/6v/q/+r/6v/q/+r/6v/q/+z/7P/s/+3/6//r/+v/
6//r/+v/7P/s/+z/7v/s/+z/8f/z//j/AQAHABAAHAAoADYAQgBOAFcAUQA7ABsA/P/n
/97/y/+t/47/cv9M/x//AP/z/u/++P4O/yf/Qv9e/3j/k/+w/8j/2f/k/+3/8f/w//H/
9P/1//b/9//4//n/+f/6//n/+f/5//j/+P/4//n/+f/7//z//f/9//z//P/+//7//v/+
/////////wEAAQABAAAAAAABAAEAAQABAAIAAwADAAMABAAFAAUABgAGAAYACAAIAAgA
CgALAAwADQAOAA4AEAAQABEAFQAWABcAGQAYABkAGgAcAB0AHwAhACIAJgAnACoAKwAt
AC8AMQAzADMANQA3ADoAPgA+AEEAQwBFAEUARwBIAEkASwBMAEwATABMAE0ATQBNAE0A
TQBNAEoASQBIAEgARwBFAEMAQgBAAD4APgA6ADoANwA0ADEALgAsACkAJgAjAB8AHQAa
ABcAFQASAA8AEAANAAoABwAGAAMAAQD///7//v/9//v/+//4//f/9v/1//T/8//z//P/
8//z//H/8f/x//H/8f/z//L/8v/y//P/8//z//T/8//z//P/8//1//X/9v/3//f/9//3
//j/+v/6//r//P/7//v/+//6//z//f/9//3////+//7////9//7//v/+//7//v/+//7/
/P/8//z//f/7//r/+v/4//r/+v/6//r/+P/3//f/9//4//f/9//3//X/9f/1//X/8//y
//L/8v/z//P/8//z//D/8P/w//D/8v/x/+//7//w//D/8P/v/+//7//u/+7/7f/t/+3/
7f/t/+3/6v/q/+z/7P/r/+v/6f/p/+n/6v/q/+n/6f/p/+j/6f/q/+z/6//r/+v/6v/p
/+n/6f/p/+n/6v/q/+r/6v/q/+r/6v/q/+r/6v/q/+r/6v/q/+r/6//r/+v/6//s/+3/
7f/t/+//8P/w//H/8f/x//H/8//y//P/9P/0//T/9P/y//L/8f/w/+3/7//v/+//7//v
/+7/7P/q/+r/6P/o/+j/5v/m/+f/6P/o/+j/6P/o/+j/5//n/+b/5f/l/+X/5f/k/+T/
5P/k/+T/5v/m/+b/5v/k/+T/5P/l/+X/5f/l/+X/5f/l/+b/5v/m/+b/6P/q/+3/9f/6
/wEACwAYACAALAA6AEoAVABNADUAFQD1/97/1f/M/7P/k/94/1j/LP8D/+j+3f7h/vL+
Cv8n/0j/aP+I/6f/xP/W/9//5P/n/+v/7P/v/+7/7//w//H/8v/z//P/9P/0//X/9v/2
//b/9v/3//f/9f/2//f/9//6//r//P/8//z//P/9//3//f////////8CAAIAAwADAAEA
AQACAAMABwAHAAgACQAJAAoACgAKAA4ADgAOABAAEQASABMAFAAUABYAFgAXABkAGgAb
AB0AHgAfACAAIgAjACUAJwAoACoAKwAuAC8AMQAzADUANwA7AD0APwBCAEIAQgBFAEcA
SQBJAEsATABPAFEAUgBSAFIAUgBTAFMAVQBVAFUAVQBSAFEAUABQAFEATwBNAEwASgBI
AEgARABCAD8APAA5ADgANgAzADAALAAnACQAIAAdABsAGAAVABQAEQAOAAsACAAFAAMA
AQD//wAAAAD///3/+v/5//j/9//2//X/9f/1//X/9f/z//P/8//z//P/9f/0//T/9P/1
//X/9f/2//X/9f/1//X/9//3//j/+f/5//n/+f/6//r/+v/6//z/+//7//v/+v/8//3/
/f/9/////v/+/////f/+//7//v/+//7//v/+//z//P/8//3////+//7//P/8//z//P/8
//r/+f/5//n/+P/3//f/9//3//f/9//3//f/9v/2//b/8//z//P/8//y//L/8v/y//L/
8f/v/+//8P/w//D/7//v/+//7v/u/+//7//v/+//7//v/+z/7P/u/+7/7f/t/+v/6//r
/+z/7v/t/+3/7f/p/+n/6f/q/+v/6//r/+r/6//r/+v/6//p/+r/6v/q/+v/7P/q/+r/
6v/q/+r/6v/q/+r/7P/s/+z/7P/r/+v/6//r/+7/7//v/+//8f/y//L/8//z//P/8//1
//T/9f/2//b/+P/4//b/9v/z//L/7//x//P/8//z//P/8f/u/+v/6v/q/+r/6v/o/+j/
6f/q/+r/6P/o/+j/6P/p/+n/6P/n/+X/5f/l/+T/5v/m/+b/5v/m/+b/5v/m/+b/5v/m
/+f/5//n/+f/5//n/+f/6P/o/+r/6v/q/+z/8f/3//7/BwAPABgAJAAyAEIATgBWAFEA
NwARAO3/2v/R/8L/p/+J/2z/SP8Y/+v+0P7F/s/+5P7+/iH/Sv9u/47/q//E/9T/3//o
/+v/7f/w//H/8P/x//L/8//0//X/9f/2//b/9//4//j/+P/4//n/+f/7//z//f/9//7/
/v/+/w==
         </WaveFormData>
      </LeadData>
      <LeadData>
         <LeadByteCountTotal>10000</LeadByteCountTotal>
         <LeadTimeOffset>0</LeadTimeOffset>
         <LeadSampleCountTotal>5000</LeadSampleCountTotal>
         <LeadAmplitudeUnitsPerBit>4.88</LeadAmplitudeUnitsPerBit>
         <LeadAmplitudeUnits>��V</LeadAmplitudeUnits>
         <LeadHighLimit>2147483647</LeadHighLimit>
         <LeadLowLimit>268435456</LeadLowLimit>
         <LeadID>V3</LeadID>
         <LeadOffsetFirstSample>0</LeadOffsetFirstSample>
         <FirstSampleBaseline>0</FirstSampleBaseline>
         <LeadSampleSize>2</LeadSampleSize>
         <LeadOff>FALSE</LeadOff>
         <BaselineSway>FALSE</BaselineSway>
         <ExcessiveACNoise>FALSE</ExcessiveACNoise>
         <MuscleNoise>FALSE</MuscleNoise>
         <LeadDataCRC32>3737957580</LeadDataCRC32>
         <WaveFormData>
AAAAAAAAAAABAAIAAwAEAAYABgAGAAYACAAIAAgACAAJAAoACwAMAA4ADgAOAA4ADwAQ
ABEAEgATABQAFQAWABcAGAAZABoAHQAeAB8AIAAhACIAIwAkACcAKAApACoALAAuADAA
MgA1ADYANwA4ADwAPgBAAEIARABGAEgASgBMAE4AUABSAFQAVgBYAFoAXABcAFwAXABe
AF4AXgBeAF4AXgBeAF4AXABcAFwAXABaAFgAVgBUAFEAUABPAE4ASgBIAEYARABBAD4A
OwA4ADUAMgAvACwAKAAmACQAIgAeABwAGgAYABUAFAATABIADwAOAA0ADAALAAoACQAI
AAcABgAFAAQAAwACAAEAAAD+//7//v/+//z//P/8//z/+v/6//r/+v/8//z//P/8//z/
/P/8//z//v/+//7//v8AAAAAAAAAAAIAAgACAAIABAAEAAQABAAGAAYABgAGAAgACAAI
AAgACAAIAAgACAAIAAgACAAIAAYABgAGAAYABgAGAAYABgAEAAQABAAEAAMAAgABAAAA
AAAAAAAAAAAAAAAAAAAAAAAAAAAAAAAA/v/+//7//v/9//z/+//6//z//P/8//z/+v/6
//r/+v/6//r/+v/6//r/+v/6//r/+P/4//j/+P/4//j/+P/4//j/+P/4//j/+P/4//j/
+P/6//r/+v/6//v/+//7//v//f/9//3//f/9//7//v/+//3//////wAAAwADAAMAAwAG
AAYABwAJAAgACQAJAAoACgAKAAoACgAKAAgABwAHAAgACAAIAAgABQACAP7//P/7//v/
+//7//v/+//7//v/+//6//r/+v/5//n/+f/3//f/9//2//b/9v/2//X/9f/3//f/9//3
//b/9v/2//b/+P/4//j/+P/2//f/9//3//f/9//5//n//P8CAAcADwAeACwAOQBMAGIA
fACQAJ0AnwCVAIYAfgCCAHcAVwAwAAoA2/+c/1H/C//e/tP+4P74/hP/Nf9Z/3r/mP+z
/8n/2//n/+7/8v/1//f/9//4//n/+//8//3//v//////AAABAAEAAQADAAMAAwADAAQA
BQAGAAcABwAGAAYACgAKAAoACwALAAsADAAMAAoACwAMAAwADwAPAA8ADwAQABAAEAAS
ABMAFAAVABUAEwAUABYAFgAZABoAGwAcAB4AHwAfACAAHgAfACIAIwAmACcAKAApACsA
LAAtADAAMAAwADMANgA5ADoAPQBAAEAAQgBEAEYASgBLAE0ATwBQAFIAVABVAFUAVgBX
AFgAWQBbAFsAWwBbAFoAWgBaAFgAWABWAFYAWABWAFUAUgBOAE0ATABKAEgARgBDAEIA
PQA7ADgANQAzADAALQAsACgAJgAjACAAHQAbABcAFgAWABQAEQAPAAsACQAIAAYABQAD
AAIAAgABAAAA///9//3//P/7//v/+//6//r/+v/5//n/+f/5//n/+f/5//n/+P/4//j/
+P/4//n/+//8//z//f/+//7//P/9//////8BAAEAAgACAAQABAAFAAYABAAEAAUABQAG
AAYABgAGAAYABQAFAAUABgAGAAUABQADAAMAAwADAAEAAwADAAIAAAD/////AAD+//z/
/P/8//z//P/9//z/+v/5//n/+f/3//f/9//3//n/+P/1//X/8//y//L/8//y//L/8f/x
//T/9P/y//D/7f/t/+3/7v/w/+//7//v/+//7f/t/+7/7v/u/+7/7v/t/+3/7v/u/+z/
7P/s/+3/7f/s/+r/6v/o/+j/6P/o/+v/6//r/+v/6//r/+v/6//r/+z/7P/s/+3/7//v
//D/7//v/+//7//w//D/8f/z//L/8//z//T/8v/y//L/8v/z//L/8v/z//L/8v/y//L/
8f/u/+r/6P/n/+f/5//n/+X/5f/l/+X/5f/k/+T/5P/h/+H/4f/f/9//3//e/97/4P/g
/9//3//f/9//3//f/+D/4P/g/+D/4P/g/+D/4P/g/+H/4f/h/+H/3//h/+H/4v/m/+3/
8//8/wwAHQAuAEAAWABuAIEAiwCHAHoAbgByAHUAYwA+ABYA6/+0/2v/If/o/sv+yv7c
/vX+Ff81/1T/cv+P/6v/v//L/9T/2P/b/93/3v/g/+L/5f/k/+X/5v/n/+f/6P/p/+n/
6f/r/+v/6//r/+z/7f/u/+3/7f/s/+z/8P/w//D/8f/z//P/9P/0//T/9f/2//b/9//3
//f/9//4//j/+P/6//n/+v/7//v//f/+/wAAAAABAAIAAwAEAAQABQAFAAYACAAJAAwA
DQAOAA8AEAARABMAFAAVABgAGgAaAB0AIAAhACIAJQAoACoALAAuADAAMgAzADUANwA6
ADwAPgA/AEEAQgBDAEQARABFAEQAQwBDAEIAQgBCAEAAQAA+AD4APgA8ADsAOAA0ADMA
MgAwAC4ALAApACgAJQAjACAAHQAZABYAEwASAA4ADAAJAAYABQADAP///v/8//r/9//1
//X/8//y//D/7f/r/+r/6v/p/+j/5//l/+f/5v/l/+X/4//i/+L/4v/h/+H/4f/h/+H/
4f/h/+H/4v/i/+L/4v/j/+P/5P/k/+L/4//k/+T/5P/l/+f/5//n/+f/6P/o/+j/6P/p
/+r/6v/q/+v/6//q/+r/6v/q/+r/6f/p/+n/6v/q/+n/6f/p/+n/6f/p/+n/6//r/+r/
6P/n/+f/6P/m/+T/5P/k/+P/4v/i/+D/4v/h/+H/4f/f/9//3//f/9//3v/b/9v/3f/c
/9z/3f/c/9z/2//b/9z/3P/a/9j/2f/Z/9n/2v/a/9n/2f/Z/9n/1//X/9j/2P/Y/9j/
2P/X/9f/2P/Y/9b/1v/W/9f/1f/W/9T/1P/U/9T/1P/U/9T/0//T/9P/0//T/9P/0//T
/9P/1P/U/9T/1f/X/9f/2P/Z/9n/2f/Z/9r/2v/b/93/3P/d/93/3v/e/97/3v/e/97/
3P/b/9v/3v/e/97/3v/b/9j/1P/S/9H/0f/R/9H/0f/R/9H/0f/P/87/zv/O/83/zf/N
/8v/y//L/8r/yv/I/8j/x//H/8n/yf/J/8n/yP/I/8j/yP/I/8j/yP/I/8j/yf/J/8n/
yf/J/8n/y//O/9T/2f/h/+z//P8NACAANgBMAGQAcQBvAGMAVgBUAFoAVQA5ABAA6v+7
/3b/J//d/q7+o/6w/sj+6f4P/zP/VP90/4//of+v/7v/wP/C/8f/yf/H/8j/yf/L/8z/
zf/O/8//z//Q/9H/0f/Q/9H/0P/P/9D/0v/U/9b/1f/V/9T/1P/Y/9j/2P/Z/9n/2f/a
/9r/2v/b/9z/3P/d/93/3f/d/+D/4P/g/+L/4//k/+X/5f/j/+T/5v/m/+X/5v/n/+j/
6P/p/+n/6v/q/+v/7v/v//L/8//0//X/9//4//n//P/8//z///8CAAMABAAHAAoACgAM
AA4AEAAUABUAFwAZABoAHAAeAB8AIQAiACMAJAAjACUAJQAlACcAJgAmACYAJAAkACIA
IgAiACAAHwAcABgAFwAWABQAEgAQAA0ADAAGAAMA///7//n/9v/z//L/7v/s/+n/5v/j
/+H/3f/c/9z/2v/X/9X/0f/P/87/zP/N/8v/yv/K/8n/yP/H/8X/xf/E/8P/w//D/8L/
wv/C/8H/wf/B/8H/wf/B/8H/wf/C/8L/wv/C/8H/wf/C/8L/wv/D/8T/xP/C/8P/xf/F
/8X/xf/G/8b/yP/I/8n/yv/I/8j/yf/J/8r/yv/K/8r/zP/L/8v/y//M/8z/y//L/8v/
y//L/8v/yf/L/8v/yv/K/8n/yf/K/8r/yP/I/8j/x//G/8b/xP/G/8X/xf/F/8P/w//D
/8P/xf/E/8H/wf/B/8D/wP/B/8D/wP+//7//wP/A/77/vP+9/73/vf++/8D/v/+//7//
vf+7/7v/vP+8/7z/vP+8/73/vf++/77/uv+6/7r/u/+9/7z/vP+8/7r/uv+6/7r/u/+7
/7v/u/+7/7v/u/+7/7v/vP+8/7z/v//B/8H/wv/D/8P/w//D/8T/xP/F/8f/yP/J/8n/
yv/M/8z/zP/M/87/zP/L/8v/yv/K/8r/yv/L/8j/xP/C/7//v/+//7//wf/B/8H/wf/B
/8D/wP/A/7//v/+//73/vf+9/7z/vP++/77/vf+9/7//v/+//7//wv/C/8L/wv/E/8T/
xP/E/8b/x//H/8f/x//H/8f/x//I/87/0//Z/+T/8v8FABYAKAA+AFYAZwBtAGUAVgBK
AEwATQA5ABQA7P/F/5D/S//9/r7+of6g/rL+zf73/h//RP9m/4P/m/+t/7v/xP/I/8n/
zf/N/87/z//R/9T/1f/W/9f/1//Y/9n/2f/Z/9v/2//b/9v/3P/d/97/4f/h/+D/4P/i
/+L/4v/j/+P/4//k/+T/5f/n/+n/6v/r/+v/6//r/+7/7v/u//D/7//w//H/8f/x//L/
9P/0//f/+P/5//r/+v/7//v//P/+////AgADAAYABwAIAAkACwAMAA0AEAAUABQAFwAa
ABsAHAAfACIAIgAkACYAKAAsAC0ALwAxADAAMgA0ADUAOAA6ADwAPgA/AEEAQQBBAEMA
QgBCAEIAQgBCAEAAQABAAD4APQA6ADoAOQA4ADYAMgAwAC0ALAApACcAJAAhAB8AHAAZ
ABgAEgAQAA0ACgAJAAcAAwACAAAA/v/7//n/+f/3//b/9P/z//H/8P/w/+//7v/t/+v/
7f/s/+v/6//p/+j/6P/o/+n/6f/p/+n/6f/p/+n/6f/o/+j/6P/o/+n/6f/q/+r/6v/r
/+z/7P/q/+v/7f/t/+//7//w//D/8P/w//H/8v/0//T/9f/1//b/9v/2//b/+P/3//f/
9//6//r/+f/5//f/9//3//f/9f/3//f/9v/2//X/9f/2//b/9P/0//T/8//y//L/8P/w
/+//7//v/+//7//v/+//7//u/+v/6//t/+z/7P/t/+z/7P/r/+v/7P/s/+r/6P/q/+v/
7P/u/+z/6//r/+v/7f/r/+v/7P/s/+z/7P/s/+n/6f/q/+r/6v/q/+r/6//r/+r/6v/q
/+r/6v/q/+z/7P/s/+z/7P/r/+r/6f/r/+v/6//r/+v/7P/s/+z/7f/v/+//8P/y//P/
9P/1//b/9v/3//n//P/9//3//v/+//7//v/+//7//P/7//v//v/+//7//v/7//j/9P/y
//H/8f/x//H/8f/x//H/8f/z//L/8v/y//H/8f/x/+//7//v/+7/7v/u/+7/7f/t/+//
7//v/+//8P/w//D/8P/w//D/8P/w//D/8f/x//H/8//z//P/9f/4//z/AQAJABQAIgAx
AEIAWABuAIQAlQCbAJEAgAB4AHgAcwBZADAACgDj/6r/X/8V/+D+zf7W/uj+A/8r/1H/
cv+S/7H/x//b/+f/8P/2//v//f/9//7///8BAAIAAwAEAAUABQAGAAcABwAHAAkACQAJ
AAsADAANAA4ADwAPAA4ADgASABIAEgATABUAFQAWABYAFAAVABYAFgAYABkAGgAbABwA
HAAcAB4AHwAgACEAIQAhACIAJAAkACUAJgAnACgAKgArACsALAAsAC0AMAAxADQANQA2
ADcAOQA6ADsAPgBAAEAAQwBGAEcASABLAE4ATgBQAFIAVABWAFcAWQBbAF4AYABiAGMA
ZQBmAGcAaABnAGkAaQBpAGsAagBqAGoAagBqAGgAaABoAGYAZQBiAF4AXQBcAFoAWABW
AFMAUgBNAEsASABFAEMAQAA9ADwAOgA4ADUAMgAvAC0AKQAoACgAJgAjACEAIQAfAB4A
HAAbABkAGAAYABUAFAATABEADwAOAA0ADQAPAA4ADgAOAA0ADQANAA0ADQANAA0ADQAQ
ABAAEAAQABEAEQASABIAFAAVABYAFgAWABcAGQAZABsAGwAcABwAHAAcAB0AHgAcABwA
HQAdAB4AHgAeAB4AIAAfAB8AHwAgACAAHwAfACAAIQAiACMAIQAjACMAIgAiACEAIQAi
ACAAHgAeAB4AHgAeAB8AHgAcABsAGwAbABsAGwAbABsAHQAcABkAGQAZABgAGAAZABgA
GAAXABcAFgAWABQAEgAUABUAFgAYABYAFQAVABUAEwARABEAEgAUABQAFAAUABMAEwAU
ABQAEgASABIAEwATABYAFAASABIAEgASABIAEgATABMAEwATABEAEQARABEAEQASABIA
EgATABUAFQAWABcAFwAXABcAGgAaABsAHQAeAB8AHwAgACAAIAAgACAAIAAeAB0AHQAe
AB4AHgAeABsAGAAUABIAEwATABMAEwATABMAEwATABMAEgASABIADwAPAA8ADQAPAA8A
DgAOAA4ADgANAA0ADQANAA0ADQAMAAwADAAMAAwADAAMAAwADAANAA0ADQANAAsADQAP
ABAAFgAdACMALgA8AEsAXABwAIgAogC1ALkAswCoAJ4AngCZAIEAWgA0AAkA0P+H/z//
Cv/1/vr+DP8n/0f/af+I/6j/xf/b/+3/+f8EAAoADQANAA8AEAARABMAEgATABQAFQAX
ABgAGQAZABcAGQAZABkAGQAaABsAHAAfAB8AHgAeACAAIAAgACEAIQAhACIAIgAkACUA
JgAmACUAJQAlACUAKAAoACgAKgArACwALQAtACsALAAuAC4ALwAwADEAMgA2ADcANwA4
ADoAOwA+AD8APgA/AEAAQQBFAEYARwBKAEwATABPAFIAUQBSAFUAWABcAF4AYABiAGIA
YwBlAGcAaQBsAG8AcQBxAHIAcwB0AHMAdQB1AHUAdwB2AHYAdgB1AHQAcQBwAHIAcABv
AGwAagBpAGgAZgBkAGIAXwBeAFsAWQBWAFMAUQBOAEsASgBGAEQAQQA+AD0AOwA3ADYA
NgA0ADEALwAtACsAKgAoACkAJwAmACYAIwAiACEAHwAfAB4AHQAdAB0AHAAcABwAHQAd
AB0AHQAbABsAGwAbABwAHAAcABwAHAAdAB8AIAAgACEAIgAiACAAIQAjACMAIwAjACQA
JAAkACQAJQAmACYAJgAnACcAJgAmACYAJgAmACUAJQAlACYAJgAlACUAJQAlACUAJQAh
ACMAIwAiACAAHwAfACAAIgAgACAAIAAdABwAHAAaABwAGwAbABsAGQAZABkAGQAZABgA
FQAVABYAFgAXABkAGQAYABYAFQAWABYAFAASABMAEwATABQAFAATABMAEwAVABMAEwAU
ABIAEgASABIAEQARABIAEgAQABAAEAARABEAEAAQABAAFAASABIAEAAQABAAEAAQAA8A
DwAPAA8AEQARABEAEQAPABAAEAAQABEAEwATABQAFQAVABUAFQAWABYAFwAZABoAGwAb
ABwAHAAcABwAHAAeABwAGwAbABoAGgAaABoAGwAYABQAEgARABEAEQARABEAEQARABEA
DwAOAA4ADgANAA0ADQALAAsACwAKAAoACgAKAAkACQAJAAkACQAJAAoACgAKAAoACgAK
AAoACgAKAAsACwALAAsACwALAAsADgASABcAGwAkADIAQwBUAGQAegCQAKcAsQCpAJwA
kACSAJMAgwBgADoAEwDg/5v/Tf8M/+f+4v7y/gn/Lf9X/3j/mv+5/9H/5//z//z/AgAF
AAcABQAGAAcACQAKAAsADAANAA0ADgAPAA8ADwARABEAEQARABIAEwAUABcAFwAWABYA
GAAYABgAGQAbABsAHAAcABwAHQAeAB4AHwAfAB8AHwAiACIAIgAkACUAJgAnACcAJQAm
ACgAKAApACoAKwAsACwALQAtAC4AMAAxADQANQA4ADkAOgA7ADwAPAA8AD4AQgBCAEUA
SABHAEgASwBOAE4AUABSAFQAWABZAFsAXQBcAF4AYABhAGUAZgBnAGgAaQBrAGsAawBr
AGoAagBqAGwAbABqAGoAaABmAGUAYgBiAGEAYABeAFwAWgBXAFYAUwBRAE4ASwBHAEQA
QQBAADwAOgA3ADQAMQAvACsAKgAoACYAIwAhACEAHwAeABwAGwAZABgAGAAVABQAEwAR
ABMAEgARABEAEAAOAA0ADAANAA0ADQANAA8ADwAPAA8ADwAOAA0ADAANAA0ADgAOAAwA
DQAOAA4ADgAPABEAEQARABEAEgASABIAEgATABQAFAAUABUAFQAUABQAFAAUABYAFQAV
ABUAFgAWABUAFQAVABUAFQAVABMAFQAVABQAFAATABMAFAAUABIAEgASABEAEAAQAA4A
DgANAA0ADQANAA0ADQANAA0ADAAJAAkACQAIAAgACQAIAAgABwAHAAgACAAGAAQABAAF
AAYACAAHAAUABAADAAUAAwADAAQABAAEAAQABAADAAMABAAEAAQABAAEAAUAAwACAAIA
AgACAAIABAACAAIAAgACAAIAAQABAAEAAQADAAMAAwADAAMABAAEAAQAAwAFAAUABgAJ
AAkACQAJAAoACgALAA0ADAANAA0ADgAOAA4ADgAOAA4ADAALAAsADAAMAAwADAALAAgA
BAACAAEAAQABAAEA//////////8BAAAAAAAAAP////////3/+//7//r/+v/6//r/+f/5
//v/+//7//v//P/8//z//P/8//z//P/8//z//f/9//3//f/9//3///8AAAQABwAPABoA
KAA3AEYAXAByAIYAmwChAJsAjAB+AHwAfQBpAEAAGADx/77/ef8v//D+0/7W/uj+Af8j
/0n/bv+Q/6//yf/d/+n/8v/4//v/+//9//7///8BAAIAAwAEAAUAAwAEAAUABQAHAAkA
CQAJAAcACAAJAAoADQANAAwADAAOAA4ADgAPABEAEQASABIAEAARABIAEgAVABUAFQAV
ABYAFgAWABgAGQAaABsAGwAbABwAHgAeAB8AIAAhACIAIgAjACMAJAAmACcAKgArACwA
LQAuAC8AMQAyADMANgA4ADgAOwA+AD0APgBBAEQARgBIAEoATABOAE8AUQBTAFQAVgBY
AFkAWwBcAF0AXgBhAGMAYwBjAGMAYgBiAGIAYgBiAGAAYABgAF4AXQBaAFoAWQBYAFYA
UgBQAE0ATABLAEkARgBDAD8APAA5ADgANAAyAC8ALAArACkAJQAkACIAIAAdABsAGwAZ
ABgAFgATABEAEAAQAA8ADgANAAsADQAMAAsACwAJAAgACAAIAAcABwAHAAcABwAHAAcA
BwAIAAgACAAIAAcABwAIAAgACAAJAAoACgAKAAsADQANAA0ADQAOAA4ADgAOAA8AEAAQ
ABAAEQARABIAEgASABIAEgARABEAEQASABIAEQARABEAEQARABEADwARABEAEAAOAA0A
DQAOAA4ADAAMAAwACwAKAAoACAAIAAcABwAHAAcABwAHAAcABQAEAAEAAQADAAIAAgAD
AAQABAADAAMAAgACAAAA/v////////8AAAAA///////////9//3//v/+//7//v/+//3/
/f/+//7//P/8//z//f/9//z//P/8//7//P/8//z//P/8//v/+//7//v/+//7//v/+//9
//7//v/+////AQABAAIAAwADAAMAAwAEAAQABQAHAAgACQAJAAoADAAMAAwADAAMAAoA
CQAJAAoACgAKAAoABwAEAAAA/v/9//3//f/9//3//f/9//3/+//6//r/+v/6//v//P/7
//r/+f/3//b/9v/2//X/9f/3//f/9//3//j/+P/4//j/+P/4//j/+P/6//v/+//7//n/
+f/5//v/AAAGAA0AFQAgAC4APQBQAGYAfACUAKMAoQCVAIgAggCCAHUAUwAoAAQA1/+Y
/03/Cf/g/tX+4v74/hn/P/9h/37/nv+3/8v/3f/r//D/9P/5//v/+//8//3////+////
AAABAAMABAAFAAUABQAHAAcABwAFAAYABwAIAAkACQAIAAgACgAKAAoACwAPAA8AEAAQ
AA4ADwAQABAAEwATABMAEwASABIAEgAUABUAFgAXABcAGQAaABwAHAAbABwAHQAeAB4A
HwAfACAAIgAjACYAJwAoACkAKgArAC0ALgAvADIAMgAyADUAOAA7ADwAPwBCAEQARgBI
AEoASgBLAE0ATwBSAFQAVgBXAFkAWgBbAFwAXQBfAF8AXwBfAF4AXgBeAFwAXABaAFoA
WgBYAFcAVABSAFEAUABOAE4ATABJAEgARQBDAEAAPQA5ADYAMwAyADAALgArACgAJQAj
AB8AHgAeABwAGQAXABMAEQAQAA4ACwAJAAgACAAHAAYABQADAAUABAADAAMAAwACAAIA
AgABAAEAAQABAAEAAQABAAEAAgACAAIAAgABAAEAAgACAAIAAwAEAAQABAAFAAcABwAJ
AAkACgAKAAgACAAJAAoACgAKAAsACwAMAAwADAAMAAwACwALAAsACgAKAAkACQAHAAcA
BwAHAAcACQAJAAgABgAFAAUABgAGAAQABAAEAAEAAAAAAP7/AAD/////////////////
/////v/7//v/+f/4//j/+f/4//j/9//3//j/+P/2//T/9P/1//b/+P/2//X/9f/1//f/
9f/1//b/9P/0//T/9P/1//X/9v/2//T/9P/0//X/8//0//L/8P/w//D/8P/w/+//7//v
/+//8f/x//H/8f/x//L/8v/y//P/9f/1//b/9//3//f/9//4//j/+f/7//z//f/9//7/
/v/+//7//v/+//z/+//7//z//P/8//z/+//4//T/8v/z//P/8//z//L/8f/w/+//7//u
/+7/7v/v/+//7//t/+v/6//q/+r/6P/o/+f/5//o/+n/6v/r/+r/6v/q/+r/6v/q/+r/
6v/o/+n/6f/p/+v/6//p/+v/8P/y//f//f8GABQAJwA4AEoAYgB6AI0AlQCPAIQAfgCA
AIEAbwBMACIA+f/C/3n/L//4/tX+1P7o/gP/H/9B/17/fP+Z/7X/xf/T/97/5v/n/+f/
6P/q/+z/7//w//H/8v/z//L/8v/y//H/8f/z//P/8//1//b/9//4//n/+f/4//j/+P/4
//j/+f/7//v//P/8//r/+//8//z///////////8AAAAAAAACAAMABAAFAAUABQAGAAgA
CAAHAAgACQAKAA4ADwAPABAAEgATABYAFwAXABcAFwAXABsAHAAdACAAIgAiACUAKAAr
ACwALwAyADIANAA2ADgAPAA9AD8AQQBCAEQARgBHAEkASgBLAEwATQBPAE8ATwBPAE4A
TgBOAEwATABKAEoASgBIAEcARABEAEMAQgBAAD4APAA5ADgAMwAxAC4AKwApACYAIwAi
AB4AHAAZABYAFQATAA8ADgAKAAgABQADAAEA///+//z//f/7//r/+v/3//b/9f/z//P/
8v/x//H/8f/w//D/8P/v/+//7//v/+//7//v/+//8P/w//D/8P/x//H/8v/y//L/8//0
//T/8v/z//X/9f/1//X/9v/2//b/9v/3//j/+v/6//v/+//6//r/+v/6//r/+f/5//n/
+v/6//n/+f/5//n/+f/5//f/+f/5//j/9v/1//X/9v/2//T/9P/0//P/8v/y//D/8P/v
/+//7//v/+//7//v/+//7v/r/+v/7f/s/+z/7f/s/+z/6//r/+r/6v/o/+b/5//n/+f/
6P/o/+f/5//n/+f/5f/l/+b/5v/m/+b/5v/j/+P/5P/k/+T/5P/k/+X/5f/k/+T/5P/k
/+T/5P/l/+X/5f/l/+T/5P/k/+T/5P/l/+X/5f/l/+P/4//j/+P/4//k/+T/5P/n/+n/
6f/q/+n/6f/p/+n/6v/q/+v/7f/u/+//7//w//D/8P/w//D/8P/u/+3/7f/u/+7/7v/u
/+//7P/o/+b/4//j/+P/4//j/+P/4//j/+P/4v/i/+L/4f/h/+H/3//f/9//3v/e/97/
3v/d/93/3//f/9//3//g/+D/4P/g/97/3v/e/97/3v/f/9//3//h/+H/4f/j/+b/7P/x
//n/CAAYACkAPABQAGgAgACJAIMAewB0AHYAfgB3AFkAMAAKANn/lv9H//3+zP7B/s7+
5v4H/yv/T/9w/5D/rf/B/83/0//Y/97/3//h/+H/4v/j/+X/5v/n/+j/6f/p/+r/6//r
/+v/7f/t/+3/7f/u/+//8P/x//H/8P/w//L/8v/y//P/8//z//T/9P/2//f/+P/4//n/
+f/5//n//P/8//z//v///wAAAQABAAEAAgAEAAQABQAGAAcACAAKAAsACwAMAA4ADwAS
ABMAFAAVABYAFwAZABoAGwAeACAAIAAjACYAJwAoACsALgAwADIANAA2ADgAOQA7AD0A
PgBAAEIAQwBHAEgASQBKAEkASwBLAEsATQBMAEwATABMAEwASgBKAEoASABHAEQAQgBB
AEAAPgA+ADwAOQA4ADMAMQAuACsAJwAkACEAIAAeABwAGQAWABMAEQANAAwACAAGAAMA
AQABAP///v/8//v/+f/4//j/9f/0//P/8f/y//L/8v/z//H/8P/w//D/8f/x//H/8f/v
/+//7//v//D/8P/w//D/8f/x//L/8v/y//P/9P/0//L/8//1//X/8//z//T/9P/0//T/
9f/2//j/+P/5//n/+P/4//j/+P/6//n/+f/5//j/+P/3//f/+f/5//n/+f/3//n/+f/4
//b/9f/1//b/9v/0//T/9P/1//T/9P/y//T/8//z//P/8//z//P/8//1//T/8f/x//L/
8v/z//X/9P/0//P/8//0//T/8v/w//D/8f/y//T/8v/x//H/8f/z//H/8f/y//D/8P/w
//D/8P/x//P/9P/w//D/8P/x//P/8v/y//L/8v/y//L/8//z//P/8//z//X/9P/0//T/
9P/0//X/9f/1//X/9f/1//X/9f/1//b/9v/2//f/+f/5//r/+//7//v/+//+//7///8B
AAAAAQABAAIABAAEAAQABAACAAAA/////wIAAgACAAIA///8//j/9v/3//f/9//3//f/
9//3//f/9//2//b/9v/1//X/9f/z//P/8//y//L/8v/y//H/8f/z//P/8//z//L/8v/y
//L/9P/0//T/9P/0//X/9f/1//f/9f/1//n//P8CAAkAEwAgACwAPwBSAGgAfgCSAJsA
lQCHAHwAfAB+AG0ASwAmAAAAz/+I/zn/8/7M/sn+2v70/hn/Rf9t/47/rP/F/9X/4//t
//L/9v/5//n/+f/6//v//f/+////AAABAAMABAAFAAUAAwAFAAUABQAHAAgACQAKAAkA
CQAKAA==
         </WaveFormData>
      </LeadData>
      <LeadData>
         <LeadByteCountTotal>10000</LeadByteCountTotal>
         <LeadTimeOffset>0</LeadTimeOffset>
         <LeadSampleCountTotal>5000</LeadSampleCountTotal>
         <LeadAmplitudeUnitsPerBit>4.88</LeadAmplitudeUnitsPerBit>
         <LeadAmplitudeUnits>��V</LeadAmplitudeUnits>
         <LeadHighLimit>2147483647</LeadHighLimit>
         <LeadLowLimit>268435456</LeadLowLimit>
         <LeadID>V4</LeadID>
         <LeadOffsetFirstSample>0</LeadOffsetFirstSample>
         <FirstSampleBaseline>0</FirstSampleBaseline>
         <LeadSampleSize>2</LeadSampleSize>
         <LeadOff>FALSE</LeadOff>
         <BaselineSway>FALSE</BaselineSway>
         <ExcessiveACNoise>FALSE</ExcessiveACNoise>
         <MuscleNoise>FALSE</MuscleNoise>
         <LeadDataCRC32>402448729</LeadDataCRC32>
         <WaveFormData>
8v/y//L/8v/0//T/9P/0//b/9v/2//b/+P/4//j/+P/6//r/+v/6//z//P/8//z//v/+
//7//v8AAAAAAAAAAAIAAgACAAIAAwAEAAUABgAHAAgACQAKAAwADAAMAAwADwAQABEA
EgATABQAFQAWABkAGgAbABwAHgAgACIAJAAlACYAJwAoACoALAAuADAAMgAyADIAMgA0
ADQANAA0ADQANAA0ADQAMwAyADEAMAAvAC4ALQAsACsAKgApACgAJwAmACUAJAAiACAA
HgAcABoAGAAWABQAEQAQAA8ADgAMAAoACAAGAAUABAADAAIAAQAAAP///v/9//z/+//6
//j/+P/4//j/9f/0//P/8v/y//L/8v/y//D/8P/w//D/7v/u/+7/7v/w//D/8P/w//L/
8v/y//L/8v/y//L/8v/0//T/9P/0//X/9v/3//j/+v/6//r/+v/8//z//P/8//7//v/+
//7//v/+//7//v/+//7//v/+//7//v/+//7//P/8//z//P/8//z//P/8//r/+v/6//r/
+f/4//f/9v/2//b/9v/2//b/9v/2//b/9v/2//b/9v/1//T/8//y//L/8v/y//L/8v/y
//L/8v/y//L/8v/y//L/8v/y//L/8v/y//L/8v/w//D/8P/w//D/8P/w//D/8P/w//D/
8P/w//D/8P/w//D/8P/w//D/8P/w//D/8P/x//H/8f/y//T/9f/3//j/+f/5//n/+v/8
//z//P/+//z//f/9////AQABAAEAAgABAP///v/+/wAAAAAAAAAA/f/6//X/9P/z//P/
8//z//H/8//z//L/8v/y//H/8f/z//H/8P/v/+//7//v/+//7v/u/+3/7f/w//D/8P/w
/+7/7v/u/+7/7v/u/+7/7v/u/+7/7//w/+7/7f/v//D/8v/1//n/AQARACMANQBJAGIA
fQCaALMAwgDHAMkAzwDPALsAkQBlAD0AEgDX/43/P/8E/+v+7f4A/xn/Ov9a/3j/kf+n
/7v/zP/X/+D/5f/n/+j/6P/o/+n/6v/s/+3/7v/u/+7/7//w//D/8v/y//P/8//z//T/
9P/1//X/9f/1//f/+v/6//r/+//5//r/+v/6//v/+//7//z//f/9//3//v////////8A
AAEAAQABAAIAAAABAAEAAgAEAAYABgAGAAoACgAKAAsACwALAAwADAAPAA8AEAARABQA
FQAWABgAFgAYABkAGgAbAB0AIAAiACAAIQAjACUAKAAqACwALQAvADAAMgA0ADUANgA2
ADgAOAA4ADoAOgA4ADgAOAA4ADgANwA2ADYAOAA2ADYAMwAxADAALwAvAC4ALAArACoA
JwAnACQAIgAgAB8AHQAdABoAGAAWABQAEgAQAA8ADQANAAsACQAHAAMAAwACAP//AAD/
///////+//3/+//7//r/+f/3//X/9//2//b/9f/z//P/8//z//T/9P/0//T/8v/y//L/
8v/0//X/9f/1//f/9//3//f/9v/2//f/+f/7//v//P/8//7//////wAA/v//////AQAD
AAMAAwAEAAIAAgACAAIABQAFAAUABQAFAAUABAADAAIAAgABAAAA//////7//v/+//3/
/f/9/////v/+//3/+v/5//n/+f/5//n/+f/5//v/+//5//n/+P/3//X/9P/0//P/8//y
//T/9P/0//T/8v/y//L/8v/y//L/8//0//L/8v/y//L/8v/y//L/8v/w//D/7//v/+//
7//v/+//8f/x//H/8v/x//D/7//u//D/8P/w//D/8P/w//D/8P/x//H/8f/y//L/8//1
//b/9f/1//X/9v/2//b/9v/4//j/+f/5//v/+f/5//n/+v/7//v//P/+//7//v/+//7/
/f/6//X/9P/x//H/8f/x/+3/7//v/+7/8P/w/+//7//t/+v/6v/p/+n/6f/p/+n/6v/q
/+n/6f/o/+j/6P/o/+r/6v/q/+r/6P/o/+j/6P/o/+j/6f/q/+r/6f/n/+j/6v/r/+//
9f8BABMAJwA9AFQAcQCOAK0AxgDTANsA4wDvAO0A0QCnAH0AUAAXAM3/df8k//X+5/7w
/gf/Jv9G/2L/ff+X/6//wP/L/9T/2f/b/9z/3//g/+L/5P/m/+f/6P/o/+j/6f/q/+r/
6v/q/+v/6//r/+z/7P/t/+v/6//r/+3/7v/u/+7/7//x//L/8v/y//P/8//z//T/9f/1
//X/9v/1//X/9f/2//n/+f/5//r/+v/7//v//P/8//7//v/+/////v/9//3/AAABAAMA
BAAFAAUABgAHAAYABwAIAAoACwAOABAAEgATABUAGAAaABwAHQAfACEAIgAkACYAJwAn
ACgAKgAsAC0ALgAuADAAMAAwADIAMgAyADIAMgAyADAALwAuAC4ALAAqACoAJwAnACYA
JQAlACQAIgAhACAAHQAdABoAGAAWABUAEwATAA4ADAAKAAgACAAGAAUAAwABAP///f/7
//n/+f/4//X/8//x//D/7//w/+//7f/t/+3/7f/s/+v/6f/o/+j/5//l/+X/5f/l/+b/
5v/m/+b/5P/k/+T/5P/m/+f/5//n/+X/5f/l/+X/5v/m/+f/6f/r/+v/7P/s/+r/6//r
/+z/7P/t/+3/7//v/+//7//w//D/8P/w//D/7//v/+//7//v/+//7v/t/+//8P/w//D/
7//v/+7/7v/s/+v/6//r/+n/6P/o/+f/6P/n/+f/5//l/+X/5f/l/+X/5f/j/+P/4//j
/+L/4v/i/+H/4f/g/+D/4P/g/+D/3v/e/97/3v/d/9z/3P/c/9z/3P/c/9z/3P/c/9z/
3P/c/9z/2//b/9v/2//b/9v/2//b/9v/2f/Y/9r/2v/a/9r/2P/Y/9j/2P/Y/9j/2P/Y
/9n/2f/Z/9r/2v/b/93/3v/d/93/3f/e/+D/4P/g/+L/4P/h/+H/4//l/+X/5f/m/+T/
4//j/+T/5v/m/+b/5v/l/+L/3f/c/9v/2//b/9v/1//Z/9n/2P/W/9b/1f/V/9X/0//S
/9H/0f/R/9H/0f/O/87/zf/N/9D/0P/Q/9D/zv/O/87/zv/O/87/zv/O/87/zv/P/9D/
0P/P/8//0v/U/9f/2//h/+//AQAVAC0ARgBjAIQAnQCuALcAwQDLAM8AuwCTAGUAOwAO
AMv/d/8f/97+xf7J/tr++f4e/0D/XP93/43/n/+s/7f/vP+//8P/xv/G/8b/x//I/8j/
yf/K/8r/yv/L/8z/zP/K/8r/y//L/83/zv/O/8//z//P/8//0f/Q/9D/0P/R/9H/0v/S
/9L/0//T/9P/1P/V/9X/1f/W/9f/1//X/9j/2f/Z/9n/2v/a/9v/2//c/9z/3v/e/97/
4P/g/+D/4f/i/+P/5f/m/+f/5//o/+n/6v/r/+z/7v/s/+7/7//w//P/9f/4//r/+v/7
//3////+/wAAAgADAAUABgAIAAoACwAMAAwADgAOAA4AEAAQABAAEAAQABAAEAAPAA4A
DgAOAAwADAAJAAkACAAHAAcABAACAAEAAAD7//v/+P/2//T/8//x//H/7v/s/+r/6P/m
/+T/4//h/+H/3//d/9v/2f/Z/9j/1f/V/9P/0v/R/9L/0f/P/8//zf/N/8z/y//N/8z/
zP/L/8n/yf/J/8n/yv/K/8r/yv/I/8j/yP/I/8j/yf/J/8n/yf/J/8n/yf/K/8r/y//N
/8v/y//M/8z/zv/P/8//0P/O/8//z//R/9H/0f/R/9L/0v/S/9L/0v/T/9P/0//T/9X/
1f/U/9P/0f/S/9L/0v/T/9P/0v/S/9L/0f/R/9H/0f/Q/9D/z//Q/8//z//P/83/zf/N
/83/zf/N/8v/y//L/8v/yv/K/8z/y//L/8r/yv/K/8r/yv/I/8j/yP/I/8n/yP/I/8j/
yP/I/8j/yP/I/8j/yP/I/8j/yP/H/8f/x//H/8f/x//J/8f/yf/I/8b/xv/G/8b/yP/I
/8j/yP/G/8b/xv/G/8f/x//H/8j/yv/L/83/zv/N/83/zf/O/9D/0P/Q/9L/0P/R/9H/
0//V/9X/1f/W/9j/1//X/9j/1v/W/9b/1v/V/9L/zf/M/8v/y//L/8v/yf/L/8v/yv/M
/8z/y//L/8v/yf/I/8f/xf/F/8X/xf/G/8b/xf/F/8b/xv/G/8b/xv/G/8b/xv/G/8b/
xv/G/8j/yP/J/8r/xv/H/8n/yP/I/83/0f/V/9//7/8DABcALABFAGAAdwCKAJMAlQCZ
AJ8AlwB1AEcAGwD0/8P/g/81/+7+xf67/sT+3f4C/yj/RP9j/33/kf+i/6//uP+7/73/
wP/C/8L/w//E/8j/yf/K/8r/yv/L/8z/zP/M/8z/zf/N/8//0P/Q/9H/0f/R/9H/0//U
/9T/1P/V/9P/1P/U/9T/1//X/9f/2P/Z/9n/2f/a/9v/2//b/9z/3f/d/93/3v/e/9//
3//g/+L/5P/k/+T/5P/k/+T/5f/m/+f/6f/q/+v/6//s/+3/7P/t/+7/8P/y//T/9f/2
//f/+f/8//7//v///wEAAwAGAAgACgALAAsADAAOABAAEwAUABQAFgAWABYAGAAYABoA
GgAaABoAGgAZABgAGAAYABYAFgATABUAFAATABMAEAAOAA0ADAALAAsACAAGAAQAAwAB
AAEA/v/8//r/+P/4//b/9f/z//P/8f/v/+3/6//r/+r/5//p/+f/5v/l/+T/4//h/+H/
4f/h/+D/3//f/97/3v/d/9v/2//b/9v/3P/c/9z/3P/a/9r/2v/a/9z/3f/d/93/3f/d
/93/3f/e/97/3//h/+P/4//k/+T/4v/j/+P/5P/m/+f/5//p/+n/6f/p/+r/7P/s/+z/
7P/t/+3/7f/t/+3/7f/s/+v/6//s/+z/7P/r/+v/6v/q/+z/6//r/+v/6//q/+r/6f/o
/+f/5//n/+f/5//n/+f/5//n/+X/5f/l/+X/5P/k/+X/5f/m/+b/5P/k/+T/5P/m/+b/
5v/m/+f/5v/m/+b/5v/m/+b/5v/m/+b/5v/m/+b/5v/l/+X/5f/l/+X/5f/l/+X/5f/l
/+b/6P/o/+j/6P/o/+j/5v/m/+b/5v/m/+b/5v/m/+n/6f/p/+r/6P/p/+v/7P/u/+//
8P/y//L/8v/y//T/9P/1//X/9//3//f/9//4//j/9//3//j/+f/6//v//P/5//b/8f/w
/+3/7f/t/+3/7f/v/+//7v/w//D/7//v/+//7f/s/+v/6//r/+v/6//s/+z/6//r/+z/
7P/s/+z/7v/u/+7/7v/u/+7/7v/u/+7/7v/v//D/8P/t/+3/8P/y//X/+f8BAAsAGwAv
AEEAWABzAIwApQC2ALsAvQDBAMEAswCNAGEAOQASAN//m/9N/w7/7/7t/vj+Ef80/1b/
cv+P/6n/vf/O/9v/4v/p/+//7v/w//D/8f/y//T/9f/2//b/9v/3//j/+P/4//j/+f/5
//v//P/8//3//f/9//3///8AAAAAAAABAAEAAgACAAIAAwADAAMABAAHAAcABwAIAAcA
BwAHAAgACwALAAsADAAOAA8ADwAQABAAEgASABIAFAAUABQAFQAUABUAFwAYABkAGQAa
ABsAHAAdAB4AIAAiACQAJQAmACkAKwAuADAALgAvADEAMwA0ADYAOAA5AD0APgBAAEIA
QwBEAEQARgBGAEYASABIAEgASABIAEgASgBJAEgASABIAEYARgBDAEMAQgBBAEEAQAA+
AD0APAA5ADkANgA0ADIAMQAvAC8ALgAsACoAKAAoACYAJQAjACMAIQAfAB0AHQAdABwA
GQAbABkAGAAXABYAFQATABMAEQARABAADwARABAAEAAPAA8ADwAPAA8ADgAOAA4ADgAO
AA4ADgAOAA4ADwAPAA8AEQARABEAEQASABIAEwAVABUAFQAWABYAGAAZABkAGgAYABkA
GQAbAB0AHQAdAB4AHAAcABwAHAAfAB8AHwAfAB8AHwAeAB0AHAAcABsAGgAbABsAGgAa
ABoAGQAZABkAGwAaABoAGQAWABUAFQAVABUAFQAVABUAFwAXABUAFQAVABUAFAAUABYA
FQAVABQAEgASABIAEgAUABQAFAAUABMAEgASABIAEAAQABAAEAASABIAEgASABIAEgAR
ABEAEQARABEAEQARABMAEwARABIAEgASABIAEgAUABQAFAAUABIAEgASABIAFQAVABUA
FgAWABcAGQAaABkAGQAZABoAGgAaABoAHAAeAB8AHwAhACEAIQAhACIAIgAhACEAIgAk
ACQAJAAkACEAHgAZABgAGQAZABkAGQAVABcAFwAWABgAGAAXABcAFQATABIAEQARABEA
EQARABIAEgARABEAFAAUABQAFAAUABQAFAAUABIAEgASABIAFAAUABUAFgAWABUAFQAW
ABYAGQAdACUAMQBDAFUAZwB+AJ8AvgDZAO4A+QADAQkBDwEBAeEAtQCNAGIAKwDf/4n/
Qv8b/xX/Iv85/1j/dv+U/6//x//d/+z/+f8CAAkACwAMAA4ADgAPABAAFAAVABYAFgAY
ABkAGgAaABgAGAAZABkAGQAaABoAGwAdAB0AHQAfACAAIAAgACEAIQAiACIAIgAjACMA
IwAkACMAIwAjACQAJwAnACcAKAAnACcAJwAoACgAKQApACoAKgAsACwALAAwADAAMAAx
ADIAMwA1ADYANQA1ADYANwA4ADkAOgA8AD4AQABBAEIAQQBDAEYASABKAEsATQBPAE4A
UABSAFMAVwBYAFoAXABdAF4AXgBgAF4AXgBgAGAAYgBiAGIAYgBgAF8AXgBeAF4AXABc
AFkAWQBYAFcAVwBUAFIAUQBQAE0ATQBKAEgARgBFAEMAQwBCAEAAPgA8ADoAOAA3ADUA
NQAzADEALwAtAC0ALAApACkAJwAmACUAJAAjACEAIQAfAB8AHgAdAB0AHAAcABsAGwAb
ABsAGwAaABoAGgAaABoAGgAaABoAHAAdAB0AHQAdAB0AHQAdAB4AHgAfACEAHwAfACAA
IAAgACEAIQAiACIAIwAjACUAJQAlACUAJgAmACYAJgAmACcAJwAnACcAJQAlACQAIwAj
ACQAJAAkACEAIQAgACAAIgAhACEAIQAfAB4AHgAdABwAGwAbABsAGwAbABsAGwAZABkA
FwAXABkAGQAYABgAGAAXABcAFgAWABYAFgAWABYAFgAWABYAFQAUABQAFAAUABQAFAAU
ABQAFAAUABQAFAAUABMAEwATABMAEwATABEAEQARABEAFAAUABIAEAAQABAAEAAQABIA
EgASABIAEgASABIAEgARABEAEQASABQAFQAXABgAFwAXABcAGAAaABoAGgAcABwAHQAd
AB8AHQAdAB0AHgAgAB8AHwAgACAAIAAgACAAHwAcABcAFgAVABUAFQAVABMAFQAVABQA
EgASABEAEQATABEAEAAPAA0ADQANAA0ADgAOAA0ADQAOAA4ADgAOAA4ADgAOAA4ADgAO
AA4ADgAOAA4ADwAQABAAEQARABAAEAATABUAGQAhADEARwBbAHAAhwCkAMEA2ADjAOkA
8QD7APcA2wCvAIMAWAApAOf/l/9I/xX/Bf8M/x//QP9m/4b/of+7/9H/5P/x//j///8D
AAYABAAEAAUABgAIAAkACgAKAAwADQAOAA4AEAAQABEAEQAPABAAEAARABEAEQARABMA
FAAUABQAFQATABQAFAAUABUAFQAVABYAFwAXABcAGAAbABsAGwAcAB0AHQAdAB4AHAAd
AB0AHgAeACAAIAAgACIAIgAiACMAJAAlACcAKAApACkAKgArACwALQAuADAAMAAyADMA
NAAzADUAOAA6ADoAOwA9AD8AQABCAEQARQBFAEYASABKAE0ATgBOAFAAUABQAFIAUgBS
AFIAUgBSAFQAUwBSAFIAUABOAE4ASwBNAEwASwBLAEoASABHAEYAQwBDAEAAPgA6ADkA
NwA3ADYANAAyADAALgAsACsAKQAnACUAIwAhAB8AHwAeABsAHQAbABoAGQAWABUAEwAT
ABMAEwASABEADwAOAA4ADQANAA0ADQANAA4ADgAOAA4ADAAMAAwADAAMAA0ADQANAA0A
DQANAA0ADgAOAA8AEQAPAA8AEAAQABAAEQARABIAEgATABMAFQAVABUAFQAWABYAFgAW
ABYAFwAXABcAFwAXABcAFgAVABUAFgAWABYAFQAVABQAFAAWABUAFQAVABMAEgASABEA
EgARABEAEQAPAA8ADwAPAA8ADwANAA0ADQANAAwADAAMAAsACwAKAAwADAAMAAwADAAM
AAwADAALAAoACgAKAAoACgAKAAoACAAIAAgACAAIAAgABwAHAAkACQAJAAkABwAHAAcA
BwAGAAYABgAGAAgACAAIAAgABwAGAAUABAAGAAYABgAGAAcABwAHAAgACAAJAAsADAAN
AA0ADQAOABAAEAAQABIAEgATABMAFQATABMAEwAUABQAEwATABQAFAAUABQAFAARAA4A
CQAIAAcABwAHAAcABwAJAAkACAAGAAYABQAFAAcABQAEAAMAAQABAAEAAQAAAAAA////
//7//v/+//7/AAAAAAAAAAAAAAAAAAAAAP7//v///wAAAAD//wEAAgACAAUABwANABcA
JwA5AEsAYgB7AJIArQDCAMkAywDNANMAywCpAHsAUQAoAPf/uf9t/yj///71/v7+E/80
/1j/eP+T/63/w//W/+P/6v/x//X/9P/2//b/9//4//z//f/+//7//P/9//7//v/+//7/
////////AAAAAAEAAQABAAEAAwAEAAQABAAFAAUABgAGAAYABwAHAAcACAAJAAkACQAK
AAkACQAJAAoADQANAA0ADgAMAA0ADQAOAA4AEAAQABAAEgASABIAEwASABMAFQAWABcA
FwAYABkAGgAbABwAHgAgACIAIwAkACMAJQAoACoAKgArAC0ALwAuADAAMgAzADUANgA4
ADoAOwA8ADwAPgBAAEAAQgBCAEAAQABAAEAAQAA/AD4APgA+ADwAPAA5ADsAOgA5ADkA
NgA0ADMAMgAxADEALgAsACoAKQAnACcAJAAiACAAHgAeABwAGwAZABcAFQATABEAEQAR
ABAADQANAAsACgAJAAgABwAFAAUABQAFAAQAAwADAAIAAgABAP///////////v/+//7/
/v8AAAAAAAAAAP7/////////AQABAAEAAQAAAAAAAQADAAMAAwAEAAQABAAFAAUABgAG
AAcABwAJAAsACwALAAwACgAKAAoACgALAAsACwALAAsACwAKAAkABwAIAAgACAAJAAkA
CAAIAAYABQAFAAUABwAGAAYABQACAAEAAQABAAEAAQABAAEA//////3//f///////v/+
/wAA//////7//P/8//z//P/6//r/+v/6//r/+v/7//z/+v/6//r/+v/6//r/+v/6//r/
+v/5//n/9//3//f/9//5//n/+f/5//z/+P/4//j/+P/4//j/+P/4//j/+P/4//j/+P/7
//v/+//8//r/+//9//7/////////AAACAAIAAgAEAAQABQAFAAcABwAHAAcACAAIAAcA
BwAIAAgACAAIAAgABQACAP3//P/7//v/+//7//v//f/9//z/+v/6//n/+f/7//n/+P/3
//X/9f/1//X/9P/0//P/8//0//T/9P/0//T/9P/0//T/9P/0//T/9P/1//b/+P/6//j/
9//1//b/+v///wUADQAZACsAPQBRAGgAhQCiALkAxgDLAM8A1QDTALsAjwBjAD0AEADX
/43/Qf8K//P+9f4E/yP/SP9k/37/mf+x/8H/0v/f/+T/6//v//L/8P/w//H/8v/y//P/
9P/0//b/9//4//j/+P/4//n/+f/5//r/+v/7//3//f/9/////v/+//7//////wAAAAAA
AAEAAQABAAIAAwADAAMABAAFAAUABQAGAAcABwAHAAgACgALAAsADAAKAAwADAAMAA4A
DgAOAA8AEAARABMAFAAVABUAFgAXABYAFwAYABoAHAAeAB8AIAAhACMAJgAoACoAKwAt
AC8ALwAwADEAMQAzADQANgA4ADkAOgA6ADwAPgA+AEAAQABAAEAAQABAAD4APQA8ADwA
PAA6ADoANwA3ADYANQA1ADUANAA0ADQALwAvACwAKgAmACUAIwAjACIAIAAeABwAHAAa
ABkAFwAXABUAEwARAA8ADwAOAAsACgAHAAUAAwACAAEA/////wAAAQABAAEA///+//7/
/f////////////z//P/8//z//P/8//z//P/8//3//f/9//v/+//7//v//f/+/wAAAwAD
AAMABAAEAAIAAwADAAQABgAHAAcACQAJAAkACQAKAAoACgAKAAoACQAJAAkACQAJAAkA
CAAHAAcACAAIAAgACQAJAAgACAAIAAcABwAHAAYABAADAAEAAgABAAEAAQADAAMAAwAD
AAMAAwABAAEAAAD///3//P/6//n/+f/4//r/+v/6//r/+v/6//r/+v/7//r/+v/6//z/
/P/8//z/+v/6//r/+v/6//r/+f/5//n/+f/5//n/+f/7//n/+P/4//j/+P/4//j/+P/4
//j/+P/4//j/+P/7//v/+//8//z//f///wAA////////AAAAAAAAAAACAAIAAwADAAUA
BQAFAAUABgAGAAUABQAGAAYABgAGAAYAAwAAAPv/+v/7//v/+//7//n/+//7//r/+v/6
//n/+f/5//f/9v/1//X/9f/1//X/8v/y//H/8f/y//L/8v/y//L/8v/y//L/8v/y//L/
8v/y//L/8//0//T/9f/z//b/+v/7//3/AQALABsALwBFAF4AeQCaALkA0ADbAOUA8QD9
APcA2wCxAIUAWgAjANn/g/82///+7/78/hX/MP9Q/2z/hf+d/7X/xP/R/97/5f/n/+r/
6//s/+7/8P/w//H/8v/y//D/8f/y//L/8v/y//P/8//0//b/9//5//f/9//3//n/+P/4
//j/+f/5//r/+v/6//v/+//7//z/////////AAD///////8AAAEAAQABAAIAAgADAAMA
BAACAAQABAAEAAcACAAJAAsADAANAA8AEAAQAA8ADwAPABIAEwAUABYAFgAYABkAGgAd
AB8AIgAkACIAIwAlACcAKgAsAC4ALwAxADIANAA2ADkAOgA6ADwAPAA8AD4APgA8ADwA
PAA8ADwAOwA6ADoAOAA2ADYAMwA1ADQAMwAzADIAMAAvAC4AKwArACgAJgAmACUAIwAj
AB0AGgAXABQAFAASABEADwAPAA0ACwAJAAUABQAEAAEAAwABAAAA///+//3/+//7//n/
+f/4//f/9//2//b/9f/1//X/9f/1//T/9P/0//T/9P/0//T/9P/0//X/9f/1//f/9//3
//f/9v/2//f/+f/7//v//P/8//r/+//7//z//v//////AQD///////8AAAAAAAAAAAAA
AQABAAEAAQABAAEAAAD/////AAAAAAAA//////7//v/+//3//f/9//3//P/8//v/+P/3
//f/9//3//f/9//3//n/+f/3//f/9f/1//T/9P/2//X/9f/0//L/8v/y//L/8v/y//L/
8v/x//D/8P/w/+7/7v/u/+7/7v/u/+7/7v/s/+z/6//r/+v/6//r/+v/7f/t/+3/7f/q
/+r/6v/p/+v/6//r/+z/7P/s/+z/7P/q/+r/6v/q/+r/6v/q/+r/6//r/+v/7P/s/+3/
7//w//H/8f/x//L/8v/y//L/9P/0//X/9f/3//X/9f/1//b/+P/3//f/+P/4//j/+P/4
//f/9P/v/+7/6//r/+v/6//p/+v/6//q/+r/6v/p/+n/6f/n/+b/5f/l/+X/5f/l/+b/
5v/l/+X/5v/m/+b/5v/o/+j/6P/o/+j/6P/o/+j/5v/m/+f/6P/o/+n/5//q/+z/7//x
//n/CQAdADEASQBiAIMAogC5AMgA1QDhAO8A9wDjALkAiwBhADAA6/+V/z///P7j/uf+
+v4X/zz/XP94/5X/rf+//8r/z//W/9v/3//g/+D/4P/h/+L/5P/l/+b/5v/m/+f/6P/o
/+j/6P/p/+n/5//o/+j/6f/p/+n/6f/r/+z/7P/s/+3/6//s/+z/7P/v/+//7//w/+//
7//v//D/8//z//P/9P/1//X/9f/2//T/9f/1//b/+P/6//r/+v/6//r/+v/7//z//f//
/wAAAwADAAQABQAEAAUABgAIAAoADAANAA4ADQAPABIAFAAWABcAGQAbABwAHgAgACEA
IQAiACQAJgAnACgAKAAqACoAKgAsACwALAAsACwALAAuAC0ALAAsACwAKgAqACcAJwAm
ACUAJQAiACAAHwAeAB0AHQAaABgAFAATABEAEQAOAAwACgAIAAYABAADAAEAAQD///3/
+//5//n/+P/1//f/9f/0//P/8P/v/+3/7f/v/+//7v/t/+v/6v/q/+n/6f/p/+n/6f/o
/+j/6P/o/+j/6P/o/+j/6P/p/+n/6f/p/+n/6f/p/+j/6P/p/+v/6f/p/+r/6v/q/+v/
6//s/+7/7//v//H/7//v/+//8P/y//L/8v/y//T/9f/2//f/9//3//b/9f/1//b/9v/2
//X/9f/0//T/9P/z//P/8//z//L/8v/x//L/8f/x//H/7//v/+//7//v/+//7f/t/+3/
7f/s/+z/7v/t/+3/7P/q/+r/6v/q/+r/6v/q/+r/6f/o/+j/6P/q/+r/6v/q/+j/6P/o
/+j/6v/q/+n/6f/n/+f/5//n/+f/5//n/+f/6P/o/+j/5//n/+f/5//n/+j/6P/o/+j/
6P/o/+b/5v/m/+b/6P/o/+j/6P/p/+n/6f/q/+r/6//t/+7/7//v/+//8P/w//D/8P/y
//D/8f/x//P/9f/1//X/9v/0//P/8//0//T/9P/0//T/8//w/+v/6v/r/+v/6//r/+n/
6//r/+r/6f/o/+b/5f/n/+X/5P/j/+P/4//j/+P/4v/i/+H/4f/i/+L/4v/i/+L/4v/i
/+L/4v/i/+L/4v/i/+L/4//k/+T/4//j/+b/6P/r//P//f8JABkALQBDAFoAdQCSAKcA
sgC1ALcAvwC7AJsAbwBFAB8A7v+v/2H/Ff/i/tP+2/7w/hP/Ov9e/3r/k/+n/7f/xP/P
/9T/1//b/9z/3P/c/93/3v/e/9//4P/g/+D/4f/i/+L/4v/i/+P/4//j/+T/5P/l/+X/
5f/l/w==
         </WaveFormData>
      </LeadData>
      <LeadData>
         <LeadByteCountTotal>10000</LeadByteCountTotal>
         <LeadTimeOffset>0</LeadTimeOffset>
         <LeadSampleCountTotal>5000</LeadSampleCountTotal>
         <LeadAmplitudeUnitsPerBit>4.88</LeadAmplitudeUnitsPerBit>
         <LeadAmplitudeUnits>��V</LeadAmplitudeUnits>
         <LeadHighLimit>2147483647</LeadHighLimit>
         <LeadLowLimit>268435456</LeadLowLimit>
         <LeadID>V5</LeadID>
         <LeadOffsetFirstSample>0</LeadOffsetFirstSample>
         <FirstSampleBaseline>0</FirstSampleBaseline>
         <LeadSampleSize>2</LeadSampleSize>
         <LeadOff>FALSE</LeadOff>
         <BaselineSway>FALSE</BaselineSway>
         <ExcessiveACNoise>FALSE</ExcessiveACNoise>
         <MuscleNoise>FALSE</MuscleNoise>
         <LeadDataCRC32>3170191807</LeadDataCRC32>
         <WaveFormData>
+v/6//r/+v/8//z//P/8//7//v/+//7//v/+//7//v8AAAAAAAAAAAIAAgACAAIABAAE
AAQABAAEAAQABAAEAAQABAAEAAQABwAIAAkACgAKAAoACgAKAAoACgAKAAoACwAMAA0A
DgAPABAAEQASABMAFAAVABYAFwAYABkAGgAbABwAHQAeACEAIgAjACQAJgAmACYAJgAo
ACgAKAAoACgAKAAoACgAJgAmACYAJgAmACYAJgAmACQAJAAkACQAJAAkACQAJAAhACAA
HwAeAB0AHAAbABoAFwAWABUAFAARABAADwAOAA0ADAALAAoACAAIAAgACAAGAAYABgAG
AAMAAgABAAAA///+//3//P/8//z//P/8//v/+v/5//j/9v/2//b/9v/2//b/9v/2//j/
+P/4//j/9v/2//b/9v/4//j/+P/4//n/+v/7//z//v/+//7//v/+//7//v/+/wAAAAAA
AAAAAAAAAAAAAAACAAIAAgACAAQABAAEAAQABAAEAAQABAAEAAQABAAEAAMAAgABAAAA
/v/+//7//v/8//z//P/8//z//P/8//z//v/+//7//v/8//z//P/8//7//v/+//7//P/8
//z//P/6//r/+v/6//r/+v/6//r/+v/6//r/+v/6//r/+v/6//r/+v/6//r/+v/6//r/
+v/6//r/+v/6//r/+v/5//n/+f/5//r/+v/6//r//P/8//3//f/+//////////////8B
AAIAAgAEAAYABgAGAAcABwAHAAgACQAGAAUABAAFAAUABQAFAAUABAADAAIAAQAAAAAA
/////////////////f/9//3/+//6//r/+f/4//j/+f/5//n/9v/2//b/9v/2//b/9v/2
//T/9f/1//X/9v/2//b/9f/1//X/9f/2//T/8v/z//H/8v/y//P/9/8EABUAKQBDAGMA
hQCpANMA9gAUATIBUgFcAUABEQHhALUAgABFAAEAs/9w/0v/RP9I/1j/bf+B/5T/pv+2
/8T/0P/a/+H/5P/m/+j/6P/p/+n/6v/p/+r/6//s/+z/7f/t/+z/7P/s/+3/7f/v/+//
8P/x/+//7//v/+//8v/y//P/8//y//P/8//z//T/9P/0//T/8//z//P/8//1//X/9f/1
//f/9//3//f/+P/4//j/+f/6//r/+//7//3//f/9//7//P/8//v/+v/7//3///8AAAEA
AwAEAAgACAAIAAgABwAHAAYABwAHAAcACAAKAAsADQAPABEAFAAXABgAGQAaABwAHQAe
AB8AIAAgACEAIQAfAB4AHgAdAB0AHQAdAB0AHwAfAB4AHAAaABsAGwAbAB0AGwAbABsA
GQAXABUAEwATABMAEgARAA8ADQAMAAwACgAJAAgABwAEAAMAAgD///3//P/7//r/+f/4
//n/+f/3//X/8//x//L/8f/x//D/7//v/+7/7f/q/+r/6f/o/+j/6P/o/+f/6f/p/+n/
6f/n/+f/5//n/+j/6f/p/+f/6P/p/+j/6f/q/+v/7P/t/+7/7//x//P/8f/w//D/7//t
/+7/7v/v//H/8v/y//L/9v/3//j/+f/4//j/+P/4//X/9P/z//L/8v/y//L/8v/v/+//
7//v//D/7//w//D/7f/t/+7/7v/u/+7/7v/u/+7/7v/t/+3/6//q/+r/6v/q/+r/6P/o
/+n/6f/p/+n/5//m/+b/5v/n/+j/6f/q/+n/6f/p/+n/6f/p/+n/6P/m/+b/5v/m/+T/
5P/k/+T/5P/k/+b/6P/l/+T/4//i/+T/5P/j/+P/5f/l/+b/5v/o/+j/6v/q/+r/6f/p
/+n/6//r/+v/6//r/+z/7P/u/+3/7P/r/+v/6//r/+z/7f/u/+//8P/z//X/9f/1//X/
8//x/+//7f/r/+r/6P/n/+f/5//n/+f/5v/n/+j/5//l/+T/4v/g/+D/4f/h/+H/4P/g
/+D/4P/i/+L/4v/i/+L/4//j/+P/3//e/93/2//e/9//4P/i/+L/4P/d/9v/2v/a/9v/
2//k//X/CwAjAEEAZQCNALsA6gAUAToBZAGIAYoBZQE1AQUBzACNAEEA5/+Q/1P/Ov80
/z7/T/9l/3r/jP+e/67/uv/C/8f/yv/M/87/0f/T/9T/1v/Z/9r/2//c/9r/2//b/9r/
2v/a/9v/2//Z/9n/2v/b/9r/2f/Y/9f/2f/a/9z/3f/f/+H/4v/j/+P/4v/h/+D/4f/h
/+H/4f/j/+P/4//j/+X/5f/l/+X/6P/o/+j/6f/q/+r/6//r/+r/6f/o/+j/6//s/+z/
7P/q/+v/7P/s/+z/7f/t//D/8//0//X/9f/0//T/9v/3//j/+v/9////AAABAAIABAAF
AAYABwAIAAoACwAMAA0ADgAOAA8ADwAQABAAEQARAA8ADwAPAA8ADQANAAwACgAKAAsA
CwALAA0ACwALAAsACgAJAAgABwAFAAUABAADAP///f/8//z/+v/5//j/9//2//X/9P/x
/+//7v/t/+z/6v/o/+j/5//m/+X/5P/j/+L/4f/h/+D/3//f/97/3f/c/9z/2//a/9r/
2v/a/9n/2f/Z/9n/2f/X/9f/1//X/9f/1//W/9P/1//Z/9n/2//b/9v/2//b/9v/2//c
/93/3v/e/9//3//d/97/3v/f/9//4P/g/+D/4//j/+P/4//i/+L/4v/i/+T/5P/k/+T/
4v/i/+L/4v/f/9//3//f/+H/3//f/97/3//f/+D/4P/e/97/3v/e/97/3v/d/93/3f/c
/9z/3P/a/9r/2P/Y/9n/2f/Z/9n/2//a/9r/2v/Y/9j/2P/Y/9f/1//X/9f/1//X/9f/
1v/Y/9j/2P/Y/9j/2P/Y/9j/2P/Y/9j/2P/Y/9b/1v/W/9b/1P/U/9P/0//V/9X/1v/W
/9b/1v/Y/9j/2f/Z/9r/2//b/9v/2//b/9v/3P/c/97/3v/e/97/3//f/9//4P/h/+P/
4//j/+X/6f/p/+n/6f/l/+P/4f/f/+D/4P/f/9//3f/d/93/3f/Z/9n/2f/X/9b/1v/V
/9T/0v/T/9P/0//S/9L/0v/S/9L/0v/S/9L/0P/R/9H/0f/S/9L/0v/R/9P/0//T/9T/
0v/S/9H/0//U/9T/0//V/97/7/8FACEAQQBnAJEAvwDmAAwBMAFUAWIBSgEdAesAuQCC
AEEA8/+d/1T/L/8m/yz/PP9T/2n/fP+O/5z/qP+y/7z/wf/C/8b/xv/E/8X/xf/G/8f/
yP/J/8r/zP/N/83/zP/K/8r/y//L/83/zf/O/8//zv/N/8z/y//O/87/z//P/9D/0f/R
/9H/0v/S/9L/0v/T/9P/0//T/9P/0//T/9P/1f/V/9X/1f/Y/9j/2P/Z/9r/2v/b/9v/
2//b/9v/3P/d/97/3v/e/+D/4f/i/+L/4v/j/+P/5v/m/+b/5v/l/+j/6P/q/+v/6//s
/+7/7//w//H/8v/0//X/9v/3//j/+v/7//z//f/+//7///////7//v//////////////
//8BAAEAAAD+//z//f/9//3//f/7//v/+//4//f/9v/1//P/8//y//H/7//t/+z/7P/o
/+f/5v/l/+b/5f/k/+H/4f/g/9//3v/e/9z/3P/b/9r/2f/Y/9f/1v/V/9X/1P/T/9P/
0v/R/9D/0P/P/87/zv/O/87/zf/N/83/zf/N/83/zf/N/83/z//P/87/y//M/83/zP/N
/83/zf/N/83/z//P/9D/0f/Q/9D/0f/R/9P/1P/U/9X/1f/W/9b/1v/V/9X/1f/V/9j/
2P/Y/9j/1v/W/9b/1v/Y/9j/2P/Y/9f/1//X/9f/2f/X/9f/1v/V/9X/1v/W/9b/1v/W
/9b/1v/W/9X/1f/V/9T/1P/U/9T/1P/S/9L/0//T/9P/0//T/9L/0v/S/9T/1P/U/9T/
0//T/9P/0//T/9P/0//S/9L/0v/S/9L/0P/Q/9D/0P/U/9T/1P/S/9L/0v/S/9L/0v/S
/9H/0f/P/8//0P/Q/9D/0P/S/9L/1f/V/9b/1//V/9X/1f/V/9f/2P/Y/9r/2P/Y/9j/
2f/b/9v/3P/d/93/3f/d/9//4f/h/+H/4f/f/93/2//Z/9j/2P/X/9f/1//X/9f/1//X
/9f/1//V/9T/1P/T/9L/0P/R/9H/0f/S/9L/0v/S/9L/0v/S/9L/0v/T/9P/0//S/9L/
0v/R/9L/0//U/9b/1P/U/9X/0//S/9L/0//T/9r/5//7/xEAKwBJAG0AkwC4ANgA8gAO
ASQBHAH1AMEAlQBmADMA+f+x/2j/N/8k/x7/Kv9F/13/cv+I/5j/pP+w/7z/wf/E/8j/
yv/K/8v/y//M/83/zv/P/9D/0P/R/9H/0P/S/9L/0//T/9P/0//U/9X/1//X/9f/1//W
/9b/1//X/9b/1//X/9f/2f/a/9v/3P/d/93/3f/d/9//3//f/9//3//f/9//3//i/+L/
4v/j/+T/5P/l/+X/5f/l/+X/5v/n/+j/6P/o/+j/6f/q/+r/6v/r/+v/7v/v//D/8f/x
//T/9P/2//f/9//4//r/+//8//3//v8AAP//AAABAAIABAAFAAYABwAKAAoACwALAAwA
DAANAA0ADQANAA0ADQANAA0ADAAKAAwADQANAA0ACwAJAAkACQAKAAkACAAHAAcABwAG
AAUAAQD///7//v/+//3//P/7//r/+f/4//X/9//2//X/9P/y//D/8P/v/+z/6//q/+n/
6v/p/+n/6P/n/+f/5v/l/+T/5P/j/+L/4v/i/+L/4f/h/+H/4f/h/+H/4f/h/+H/4//j
/+L/3//h/+P/4//l/+X/5f/l/+X/5f/l/+b/5//q/+r/6//r/+n/6v/q/+v/7f/u/+7/
7v/v/+//7//v/+7/7v/u/+7/7v/u/+7/7v/w//D/8P/w//H/8f/x//H/7//t/+3/7P/t
/+3/7v/u/+z/7P/s/+z/7P/s/+v/6//t/+z/7P/s/+7/7v/s/+z/6//r/+v/6//s/+z/
7f/u/+7/7v/u/+7/7//v/+//7//t/+3/7f/s/+z/7P/s/+z/7v/u/+7/7v/u/+7/7v/u
//D/8v/w//D/8P/w//D/7//u/+z/6//s/+3/7//w//D/8P/y//L/8//z//T/9f/2//f/
+P/5//n/+v/6//z//P/8//z//f/9//3//v///////////wEAAwADAAMAAwABAP///f/7
//r/+v/5//n/+//7//v/+//7//v/+//5//r/+v/5//j/9v/3//f/9//2//b/9v/2//j/
+P/4//j/+P/5//n/+f/4//j/+P/3//f/9//3//j/+P/4//f/+f/6//r/+f/9/wQAEwAn
AD0AWwB7AJ0AwwDoAAYBIAE8AUoBOAELAdkArQCAAE0ADwDH/4L/Wf9M/0r/WP9v/4X/
mP+s/77/zP/a/+T/6//w//T/9v/0//X/9f/2//f/+P/5//r//P/9//3//P/8//z//f/9
//////8AAAEA///////////+//7///////7/////////AAAAAAAAAAACAAMABAAFAAcA
BwAHAAcACwALAAsACwAMAAwADAANAAwADAANAA0ADQANAA0ADgANAA4ADgAOAA4ADwAQ
ABAAEgATABMAFgAZABoAGwAbAB4AHgAgACEAIAAgACEAIQAiACMAJAAmACgAKgAsAC4A
MAAxADIAMwAzADIAMgAxADAAMAAxADEAMgAzADQANQA3ADcANgA0ADIAMwAzADMAMwAx
ADEAMQAuAC0ALAArACkAKQAoACcAJwAlACQAJAAkACMAIgAhACAAHwAeABsAHQAcABsA
GgAaABgAGAAXABYAFQAUABMAEQAPAA4ADAANAA0ADAALAAgACAAHAAYABgAGAAYABQAF
AAUABQAFAAcABwAHAAcACQAJAAgABQAFAAcABwAJAAsACwALAAsADQANAA4ADwAOAA4A
DwAPABEAEgASABMAEQASABIAEgATABMAEwATABQAFAAUABQAEwASABEAEAAQABAAEAAQ
AA8ADwAPAA8AEQAPAA8ADgAMAAsACwAKAAwADAAMAAwADgAOAA0ADQANAAwADAAMAA4A
DgAMAAwACwALAAsACwANAAwADAAMAAoACgAKAAoABwAHAAcABwAIAAkACgAKAAkACAAH
AAYABAAEAAQABAAIAAoACAAIAAoACgAKAAoACgAMAAwACwALAAsACwAMAAwACwAKAAsA
CgALAAsADAANAA0ADQANAA0ADwAQABAAEgATABQAFQAXABYAFQAVABUAFQAVABUAFwAb
ABsAGwAbABkAFwAVABMAFAAUABMAEwARABEAEQARAA0ADQANAAsACQAIAAYABAAFAAcA
CAAJAAkACgALAAwADgAOAA4ADgANAA0ADAALAAgACAAIAAcACQAJAAkACgAKAAoACQAL
AAoACgALAAsAEgAhADMASwBrAJEAvwDrABgBPgFkAYoBoAGSAWkBOQEJAdYAlwBNAPf/
pv91/2L/YP9s/4P/lf+q/7z/zv/c/+b/7v/3//z//v/8//z//f/9//7/AQACAAMABAAG
AAcABwAGAAgACAAJAAkACQAJAAoACwAJAAkACQAJAAwADAANAA0ADAANAA0ADQAQABAA
EAAQABEAEQARABEAFQAVABUAFQAWABUAFAATABIAEgASABMAFgAWABcAFwAYABkAGgAc
AB0AHgAeAB4AHQAdAB0AHAAeAB8AHwAiACEAIgAjACMAJAAkACYAJwApACoALAAtACwA
LQAuADAANAA2ADgAOgA6ADsAPAA9AD4APgA/AD8AQABAAEEAQQA/AD8APwA/AD8APwA+
ADwAOgA7ADsAOwA7ADkAOQA5ADgANwA2ADUAMwAzADIAMQAxAC8ALgAuACwAKwAqACkA
KgApACgAJQAkACIAIAAeAB4AHAAcABsAGgAZABgAFwAUABMAEwASABEAEQAQAA8ADgAO
AA0ADAAKAAoACgAJAAsACwALAAsACwALAAsACwALAAsACgAHAAsADQANAA8ADQANAA0A
DQAPAA8AEAARABIAEgATABMAEwAUABQAFQAVABYAFgAWABUAFQAVABUAFgAWABYAFgAW
ABYAFgAWABQAFAAUABQAEwATABMAEwARAA8ADwAOAA8ADwAQABAAEAAQABAAEAAQABAA
DwAPAA8ADgAOAA4ADgAOAAwADAANAA0ADQANAA0ADAAMAAwADAAMAAwADAANAA0ADQAN
AAsACwALAAoADAAMAAwADAAMAAwADAAMAAwADAAMAAwADgAQAA0ADAAKAAoACgAKAAwA
DAALAAsACwALAAwADAAMAAwADgAOABEAEQASABMAEwATABMAEwAVABYAFgAYABgAGAAY
ABkAFwAXABgAGQAbABsAGwAdAB0AHQAdAB0AHQAbABkAFwAWABYAFQAVABUAFQAVABUA
EwATABMAEQAQABAADwAOAA4ADwAPAA8AEAAQABAAEAAOAA4ADgAOAA4ADwAPAA8AEAAQ
ABAADwARABEAEQASABIAEgARAA8AEAASABEADwAUACEAMwBJAGMAgQCpANMA/AAeAUAB
YgGAAYIBXwEvAf8AzACVAFkADQC+/4P/aP9g/2b/f/+Z/6z/wP/Q/97/7P/2//v/AAAE
AAYABAAFAAUABgAFAAYABwAIAAoACwALAAoADAAMAA0ADQANAA0ADgAPAA8ADwAPAA8A
EAAQABEAEQAQABEAEQARABQAFAAUABQAEwATABMAEwAXABcAFwAXABkAGQAZABkAGAAY
ABgAGQAaABoAGwAbABkAGQAZABoAHQAeAB4AHgAgACEAIgAiACIAIwAjACYAJQAmACcA
JwAoACgAKgArACkAKgAsAC0AMAAxADIANAAzADQANQA2ADgAOQA6ADsAPAA8AD0APQA+
AD4APwA/AD8APwA/AD8APwA/AD4APAA+AD8APwA/AD8APQA9AD0APAA7ADoAOQA1ADUA
NAAzADMAMQAwADAALgAtACwAKwAqACkAKAAlACUAJAAjACIAIAAeAB4AHQAcABsAGgAZ
ABgAFwAXABYAFQAVABQAEwAUABQAEwASABIAEgASABEADwAPAA8ADwANAA0ADQANAA0A
DQAMAAkADQAPAA8AEQAPAA8ADwAPAA8ADwAQABEAEgASABMAEwATABQAFAAVABUAFgAW
ABYAFwAXABcAFwAYABgAGAAYABoAGgAaABoAGgAaABoAGgAZABkAGQAZABkAFwAXABYA
FQAVABYAFgAUABQAFAAUABQAFAATABMAEwASABIAEgASABIAEAAQABEAEQARABEAEwAS
ABIAEgASABIAEgASABMAEwATABMAEQARABEAEAAOAA4ADgAOABAAEAAQABAADgAOAA4A
DgAOAA4ADwAOAA4ADgAOAA4ADAAMAAsACwALAAsADAAMAA4ADgAQABAAEQARABIAEwAV
ABUAFQAVABUAFgAWABgAGAAYABgAGQAZABkAGgAbABkAGQAZABsAHQAdAB0AHQAZABcA
FQATABIAEgARABEAEQARABEAEQARABEAEQAPAA4ADgANAAwACgALAAsACwAKAAoACgAK
AAoACgAKAAoACgALAAsACwAKAAoACgAJAAkACQAJAAoACgAKAAsACwAKAAoACQALABAA
HQAvAEMAXwB/AKEAxwDuAA4BKgFGAVwBVAEtAfcAywCaAGcALQDn/57/b/9a/1b/YP93
/4//pP+4/8j/2P/m//D/9f/8//7//P/8//3//f/+/wEAAgADAAQAAgADAAMAAgAEAAQA
BQAFAAMAAwAEAAUABwAHAAcABwAGAAYABwAHAAgACQAJAAkACgAKAAoACgALAAsACwAL
AA0ADQANAA0ADwAPAA8ADwAOAA4ADgAPABAAEAARABEAEQARABEAEgARABIAEgASABQA
FQAWABYAFgAXABcAGgAbABwAHQAdAB0AHAAdAB0AHwAgACIAIwAkACUAJgAoACkAKgAr
ACwALAAtAC4ALwAyADIAMwAzADIAMgAzADMANQA1ADUANQA1ADUANAAyADIAMwAzADMA
MQAvAC8ALwAwAC8ALgAtACsAKwAqACkAKQAnACYAJgAkACMAIgAhACAAHwAeABsAGQAY
ABcAFgATABAADwANAA4ADQAMAAsACwALAAwADAAJAAkACAAHAAYABgAFAAQAAgACAAIA
AQABAAEAAQABAAEAAQABAAEAAwADAAIA/////wEAAQADAAMAAwADAAMAAwADAAQABQAG
AAYABwAHAAkACgAKAAsACQAKAAoACgAJAAkACQAJAAwADAAMAAwACgAKAAoACgAKAAoA
CgAKAAsACwALAAsACwAJAAkACAAGAAUABQAEAAQABAAEAAQAAgACAAEAAQACAAIAAwAE
AAYABgAEAAQAAwADAAMAAwABAAAAAAAAAAIAAgACAAIAAQABAAEAAQABAAEAAQAAAAAA
AAAAAAAA/v/+//7//v/8//z//P/8//7//v/+//7//v/+/wAAAAD//////////wAAAAAC
AAIABAAEAAQAAwADAAMAAwADAAMAAwABAAIAAgAEAAQABAAEAAUACAAJAAsADQANAA0A
DQAPABEAEQARABEADwANAAsACQAGAAYABQAFAAQAAwACAAEA/////////f///wAAAAAA
AP/////+//3//P/8//z//P/8//z//P/8//z//f/9//3/+v/6//r/+f/6//v//P/+//z/
+v/7//v//P/+//3/AQAKABsALwBJAGcAiwCzAN0AAAEeATwBWAFgAUIBDwHfALMAggBH
AAEAs/9y/1P/Sv9M/2D/ef+N/57/sP/A/87/2v/k/+f/7P/w//D/7v/v/+//8P/v//D/
8f/y//T/9f/1//T/9v/2//f/9//1//X/9v/3//f/9//3//f/+v/6//v/+//8//3//f/9
//3//P/7//r/+//7//v/+//7//v/+//7//3//f/9//3/AAAAAAAAAQAEAAQABQAFAAQA
AwACAAIAAwAEAAQABAAGAAcACAAIAAYABwAHAAoACQAKAAsACwAOAA4AEAARABIAFAAX
ABkAGQAZABkAGgAZABoAGwAcABwAHQAeAB8AIwAkACYAJwAmACYAJwAnACUAJQAlACUA
IgAhAB8AHAAdAB8AIAAhACQAIwAkACUAJAAjACIAIQAeAB0AGwAZABUAEwASABIAEAAP
AA4ADQAMAAsACgAHAAUABAADAAIA/v/8//z/+//6//n/+P/3//j/9//3//b/9f/1//T/
8//z//T/9P/0//L/8v/y//H/8//z//P/8//x//H/8f/x//H/8f/w/+3/8f/z//P/9f/1
//X/9f/1//T/8//z//P/9P/0//X/9f/1//b/9v/3//n/+v/6//r/+//7//v/+//6//r/
+v/6//z//P/8//z//P/8//z//P/5//n/+f/5//b/8//y//D/8P/x//P/9P/1//b/9//4
//b/9v/1//X/9P/y//H/8P/u/+7/7P/s/+3/7f/t/+3/7//u/+7/7v/w//D/8P/w/+3/
7f/t/+3/7f/t/+3/7P/u/+7/7v/u//D/8P/w//D/7v/u/+z/6P/o/+j/6P/o/+j/6P/n
/+f/5//n/+j/6P/r/+z/7//w//H/8f/y//P/8f/x//H/8f/x//L/8v/0//T/9P/0//X/
9f/1//b/9//1//X/9f/3//j/9//2//X/8//x/+//7f/t/+7/7v/v//H/8f/x//H/7//v
/+//7f/s/+z/6//q/+j/6f/p/+n/5f/k/+P/4v/k/+T/5P/k/+L/4//j/+P/5P/k/+T/
4//h/+H/4f/i/+b/6v/n/+f/6v/o/+X/5f/q//X/CwAlAEMAaQCTAMMA8AAWATwBaAGK
AYoBZQEzAQEBzACPAEUA7f+Y/1v/PP86/0b/V/9r/3z/jv+g/67/tv/A/8n/0P/S/9T/
1//Z/9r/3P/d/97/3//g/97/3f/b/9j/1v/W/9f/1//Z/9v/3v/h/9//3//f/9//4P/g
/+H/4f/i/+P/4//j/+b/5v/m/+b/5//n/+f/5//p/+n/6f/p/+v/6//r/+v/7P/s/+z/
7f/s/+z/7f/t/+7/7//w//L/8//0//T/9P/z//P/8//y//T/9f/1//j/+f/6//v/+//+
//7/AAABAAAAAAABAAEABAAFAAYACAAKAAwADgAQABQAFQAWABcAFgAWABcAFwAYABgA
GQAZABcAFwAXABcAFQAVABQAEgAUABUAFQAVABUAEwATABMAFQAVABUAFQARABEAEAAP
AAoABwAFAAQABAADAAIAAQAAAP///v/7//n/+P/3//b/9f/0//X/9f/y//H/8P/v/+7/
7f/t/+z/6//r/+r/6f/o/+j/5//m/+b/5v/m/+X/5f/l/+X/5f/l/+X/5f/l/+f/5//m
/+P/5f/n/+f/6f/n/+f/5//n/+f/5//o/+n/6//s/+7/7//t/+7/7v/v/+//8P/w//D/
8//z//P/8//y//L/8v/y//D/8P/w//D/8P/w//D/8P/x//H/8f/x//P/8f/x//D/7f/t
/+7/7v/u/+7/7v/u/+7/7v/t/+3/7f/s/+z/7P/u/+7/7P/s/+v/6//r/+v/6//q/+r/
6v/o/+j/6P/o/+X/5f/l/+X/5//n/+f/5v/k/+T/5P/k/+b/5v/m/+b/5v/m/+b/5v/k
/+T/4//j/+X/5f/l/+b/5v/m/+b/5v/o/+j/5//n/+X/5f/m/+b/5P/k/+b/5v/p/+n/
6v/r/+v/6//r/+v/7f/u/+7/8P/u/+7/7v/v/+//7//w//H/8//z//P/9f/2//X/9P/z
//P/8f/v/+3/6v/q/+n/6f/r/+v/6//r/+n/6f/p/+f/5v/m/+X/5P/i/+P/4//j/+L/
4v/i/+L/5P/k/+T/5P/k/+X/5f/l/+T/5P/k/+P/4f/h/+H/4v/k/+T/4//l/+b/5P/j
/+f/8v8DABcAMQBRAHkApQDPAPYAHgFIAW4BgAFqAT0BCwHZAKIAXwARALn/cP9J/0D/
Rv9W/23/g/+U/6b/uP/E/8r/0P/V/9j/3P/c/9r/2//b/9z/3f/e/9//4P/g/+H/4f/g
/+L/4v/j/+P/4f/h/+L/4//l/+X/5f/l/+b/5v/n/+f/5v/n/+f/5//p/+r/6//s/+v/
6//r/+v/7//v/+//7//x//H/8f/x//D/8P/w//H/8v/y//P/8//1//X/9f/2//n/+v/6
//r/+v/7//z//P/8//3//f8AAAEAAgADAAMABAAEAAYABwAJAAoADAANAAwADQAOABAA
EQASABMAFAAWABcAGAAZABoAGgAbABsAHgAeAB8AHwAfAB8AHwAfAB8AHwAeABwAHgAf
AB8AHwAdABsAGwAbABwAGwAaABkAFQAVABQAEwATABEAEAAQAAwACwAKAAkACAAHAAYA
AwAFAAQAAwACAAAA/v/+//3//P/7//r/+f/6//n/+f/4//f/9//2//X/9v/2//X/9P/y
//L/8v/x//H/8f/x//H/8f/x//H/8f/x//H/8P/t/+//8f/x//P/8f/x//H/8f/x//H/
8v/z//T/9P/1//X/9f/2//b/9//3//j/+P/4//f/9//3//f/+v/6//r/+v/8//z//P/8
//r/+v/6//r/+//7//v/+//7//n/+f/4//n/+f/6//r/+P/4//j/+P/4//j/9//3//f/
9v/2//b/+P/4//b/9v/3//f/9//3//f/9v/2//b/9P/0//T/9P/z//P/8//z//L/8f/w
/+7/8P/w//D/8P/u/+7/7v/u//D/8P/w//D/8P/w/+//7//x//H/8f/w//D/8P/w//D/
8P/w//D/8P/v/+//8f/x//L/8v/w//D/8v/y//P/8//0//X/9//3//f/9//1//b/9v/4
//j/+P/4//n/+//7//z//f/7//v/+//9//3//f/9//3/+//5//f/9f/2//b/9f/1//X/
9f/1//X/8f/x//H/7//w//D/7//u/+z/7f/t/+3/7P/s/+z/7P/s/+z/7P/s/+z/7f/t
/+3/7P/s/+z/6//r/+v/6//s/+7/7P/r/+3/7v/s/+//9f/+/w0AIwA7AFsAfQClAM0A
7AAIASQBPAE6ARYB5wC7AI0AWgAfANn/j/9W/z3/Ov9C/1j/c/+L/5z/rP+6/8b/0P/Y
/9v/3v/g/+L/4P/h/+H/4v/h/+L/4//k/+b/5//n/+b/5v/m/+f/5//p/+n/6v/r/+n/
6f/p/w==
         </WaveFormData>
      </LeadData>
      <LeadData>
         <LeadByteCountTotal>10000</LeadByteCountTotal>
         <LeadTimeOffset>0</LeadTimeOffset>
         <LeadSampleCountTotal>5000</LeadSampleCountTotal>
         <LeadAmplitudeUnitsPerBit>4.88</LeadAmplitudeUnitsPerBit>
         <LeadAmplitudeUnits>��V</LeadAmplitudeUnits>
         <LeadHighLimit>2147483647</LeadHighLimit>
         <LeadLowLimit>268435456</LeadLowLimit>
         <LeadID>V6</LeadID>
         <LeadOffsetFirstSample>0</LeadOffsetFirstSample>
         <FirstSampleBaseline>0</FirstSampleBaseline>
         <LeadSampleSize>2</LeadSampleSize>
         <LeadOff>FALSE</LeadOff>
         <BaselineSway>FALSE</BaselineSway>
         <ExcessiveACNoise>FALSE</ExcessiveACNoise>
         <MuscleNoise>FALSE</MuscleNoise>
         <LeadDataCRC32>2793891762</LeadDataCRC32>
         <WaveFormData>
+P/4//j/+P/6//r/+v/6//j/+P/4//j/+v/6//r/+v/6//r/+v/6//r/+v/6//r//P/8
//z//P/8//z//P/8//7//v/+//7///8AAAEAAgACAAIAAgACAAIAAgACAAIAAwAEAAUA
BgAIAAgACAAIAAoACgAKAAoADAAMAAwADAANAA4ADwAQABMAFAAVABYAFwAYABkAGgAa
ABoAGgAaABoAGgAaABoAGgAaABoAGgAaABoAGgAaABoAGgAaABoAGgAaABoAGgAYABgA
GAAYABYAFgAWABYAEwASABEAEAAPAA4ADQAMAAsACgAJAAgACgAKAAoACgAIAAgACAAI
AAcABgAFAAQAAgACAAIAAgACAAIAAgACAAEAAAD///7//v/+//7//v/8//z//P/8//z/
/P/8//z//P/8//z//P/8//z//P/8//3//v///wAAAgACAAIAAgACAAIAAgACAAIAAgAC
AAIAAgACAAIAAgAEAAQABAAEAAQABAAEAAQABAAEAAQABAAEAAQABAAEAAIAAgACAAIA
AAAAAAAAAAD+//7//v/+/wAAAAAAAAAAAgACAAIAAgAAAAAAAAAAAAIAAgACAAIAAAAA
AAAAAAD+//7//v/+//z//P/8//z//v/+//7//v/+//7//v/+//7//v/+//7/AAAAAAAA
AAAAAAAAAAAAAP7//v/+//7//v/////////+//7//v/+/wAAAQACAAMAAwADAAMAAwAD
AAMAAwADAAUABgAHAAgACAAIAAkACwAIAAcABgAHAAoACgAKAAoADAAKAAcABwAGAAYA
BgAFAAYABgAGAAQAAgACAAEAAAD//////v/+/wAAAAAAAAAA///////////9//3//f/9
//z//P/8//z//v/+//7//v/+//7//v////3/+//7//v/+//9//z//v8IABYAIgAyAEUA
WgBzAJEAqgDAANgA8gAAAfIA2AC7AJ8AfwBbAC0A8/++/57/kv+Q/5b/ov+s/7n/xv/P
/9n/4//p/+//8f/z//X/9f/1//X/9f/0//b/9v/2//b/9v/3//f/+P/5//n/+f/5//n/
+f/5//f/9//3//f/+P/5//r/+//5//n/+f/6//r/+v/6//n/9//4//j/+P/2//b/9//3
//j/+v/7//z/+v/7//v/+//9//3//v/+//7//////////v/+//3//f/+////AAABAAUA
BQAGAAcABwAGAAQAAwABAAIABAAEAAUABwAIAAkADAANAA4ADwASABIAEgAUABgAGQAa
ABoAGgAbABsAHAAbABoAGQAZABkAGQAYABgAGgAaABgAGAAZABoAGgAaABsAGwAbABsA
GAAXABcAFgAVABMAEwASABEAEAAOAA4AEAAOAA0ADAAMAAwACgAJAAgABgAEAAIAAwAC
AAIAAgD///3//P/7//z//f/+/////v/+//7//f/6//r/+f/4//b/9v/2//X/9v/3//j/
9//1//T/9P/z//T/9f/2//j/9v/3//f/+P/7//v/+//6//z//P/9//3//P/7//r/+v/4
//j/+f/5//r//P/9//3///8AAAAAAQD///7//v////7//f/+//3////+//7////9//3/
/f/8//3//f/8//z/+v/6//z//P/8//z//P/8//z/+v/6//r/+P/4//j/+P/6//r/9//3
//n/+f/5//v/+f/4//b/9f/4//j/+P/5//f/9//4//j/+v/6//r/+f/4//j/+P/5//b/
9f/1//T/8v/z//X/9v/1//T/8//y//L/8v/y//L/8//1//b/9//4//j/+P/4//b/9//4
//n/+//7//v/+//7//v/+//7//r/+v/6//r/+P/4//n/+//8//3//v8BAAQABAAEAAQA
AgAAAP3//f/7//r/+f/3//j/+P/4//b/9//4//j/+P/2//X/8//y//L/8v/y//L/7//v
/+//7//x//H/8f/x//L/8v/y//L/8f/w/+//7v/w//D/8P/x//H/7//v/+v/6//t/+7/
7v/w//r/CgAaAC0ARgBhAH8AogC+ANoA/AAaASIBEgH3ANcAswCLAFsAHQDc/67/lP+K
/4r/lP+g/6v/tv/B/8v/0//X/9v/3f/f/+H/5P/l/+b/5//o/+r/6v/q/+j/6P/p/+n/
6P/p/+n/6f/r/+v/6//r/+r/6f/o/+f/6P/p/+r/6//s/+3/7v/w/+7/7v/u/+3/6//s
/+z/7P/s/+z/7f/t/+3/7v/u/+7/7v/v/+//7//v/+//8P/w//D/8f/x//H/8f/y//L/
8//z//P/8//z//P/8//0//X/+P/4//f/9//3//j/+v/6//3///8AAAEAAAABAAIAAwAE
AAQABAAGAAgACQAKAAoACgALAAsADAANAA4ADwARAA8ADwAOAA4ADgAOAAwADAANAA4A
DgAOAA0ADQANAA0ADgANAA0ADAALAAkACQAIAAYABAABAAAAAgAAAP///v/+//7//P/7
//v/+v/5//j/9f/0//T/9P/y//H/8f/x/+//7//v/+//7//u/+3/6//p/+r/6v/q/+r/
6v/q/+n/6//r/+v/6f/p/+j/6P/n/+f/5//n/+j/6P/p/+n/6v/r/+v/6//q/+z/7P/t
/+3/6//r/+v/7P/q/+r/6//r/+3/7v/u/+3/7f/u/+7/7//x//D/8P/x/+//7//x//H/
7//u/+7/7//t/+3/7f/s/+3/7f/s/+z/7P/s/+7/7v/u/+7/7v/u/+z/6v/q/+r/6v/q
/+r/6v/o/+j/5f/l/+X/5f/l/+f/6P/o/+f/5//n/+b/5f/l/+X/5f/m/+b/5v/m/+b/
5f/k/+T/5P/l/+X/5f/m/+b/5v/l/+X/5f/m/+b/5v/m/+b/5f/k/+P/4v/i/+P/4//j
/+T/5P/k/+T/5v/n/+j/6f/n/+f/5//n/+f/5//n/+f/6P/o/+j/6P/o/+j/6f/r/+v/
6//r/+3/8P/w//D/8P/w/+7/6//r/+z/7P/s/+v/6P/o/+j/5v/l/+T/4v/g/+H/4f/g
/+D/3v/e/97/3v/d/93/3f/d/93/3f/d/93/3P/c/9z/3P/e/97/3v/e/9z/3P/c/93/
3f/b/9v/2//b/9v/2v/c/+D/6v/6/wwAIQA6AFcAdQCQAKwAxgDkAPIA6gDQALEAkwBx
AEkAFwDZ/6T/hP92/3L/ev+I/5T/nf+o/7H/u//D/8n/zf/N/8//0f/R/9H/0f/R/9D/
0v/S/9L/1P/U/9X/1f/V/9X/1P/T/9X/1f/V/9X/1P/T/9L/0f/T/9P/0//T/9X/1f/V
/9b/1P/U/9T/0//T/9T/1P/U/9T/1P/V/9X/1f/W/9b/1v/W/9f/1//X/9f/1//Y/9j/
2P/Z/9n/2f/b/9z/3P/d/93/3f/d/93/3f/d/97/3//g/+D/3//f/+H/4v/k/+T/5P/l
/+X/5f/o/+n/6v/r/+z/7P/s/+7/8P/x//L/8v/y//P/8//0//T/9P/0//X/9//3//b/
9v/4//j/9v/2//X/9v/2//b/9f/1//X/9f/y//H/8f/w//H/7//v/+7/7f/s/+r/6v/o
/+b/5f/k/+T/5P/i/+H/4f/g/9//3v/f/97/3v/e/9z/2//b/9v/2f/Z/9n/2f/Z/9j/
1//V/9X/1v/W/9b/1v/W/9b/1f/V/9X/1f/T/9X/1P/U/9P/0//T/9P/1P/S/9P/0//U
/9T/0//S/9D/0f/S/9T/1f/V/9X/1f/W/9T/1P/V/9X/1//Y/9j/1//X/9j/2P/Z/9n/
2P/Y/9n/1//X/9n/2f/Z/9j/2P/Z/9n/2f/Z/9j/2v/Z/9f/1v/W/9b/2P/Y/9j/2P/Y
/9j/2v/Y/9j/2P/W/9b/1v/W/9b/1v/T/9P/0//T/9P/1f/W/9b/1f/V/9f/1v/V/9X/
0//T/9T/1P/U/9T/1P/T/9T/1P/U/9X/0//T/9T/1P/W/9X/1f/W/9T/1P/U/9T/1P/U
/9T/1P/U/9X/1f/V/9b/1v/W/9b/2P/Z/9r/2//b/9v/2//b/9v/2//b/9v/3P/c/9z/
3P/e/97/3//h/+H/4f/h/+P/5P/k/+T/5P/k/+L/3//f/9z/3P/c/9v/3P/c/9z/2v/a
/9r/2f/Y/9f/1//W/9b/1v/W/9b/1v/V/9X/1f/V/9X/1f/V/9X/1v/W/9b/1v/W/9b/
1v/W/9j/2P/Y/9n/1//X/9f/1//V/9X/1P/W/9r/4v/u//z/DQAiADsAUwBsAIQAmACu
AMIAwgCsAI8AdQBZADcAEwDj/6z/gv9s/2T/aP94/4j/lf+i/6v/s/+9/8X/yf/L/83/
zf/P/8//z//P/87/0P/Q/9D/0v/S/9P/0//S/9P/0//T/9P/0//T/9P/1f/V/9X/1f/V
/9X/1f/V/9P/0//T/9T/1f/W/9f/1//X/9j/2P/Y/9j/2P/Z/9n/2f/a/9r/2v/a/9v/
2//b/93/3f/e/97/3P/d/93/3f/f/+D/4P/h/+H/4f/h/+H/4f/h/+L/4//l/+b/5v/n
/+n/6v/s/+z/7f/v//D/8f/w//H/8v/z//T/9P/0//b/+P/5//r/+v/8//3//f/+//7/
/v/+//////////7//v///wAA//8AAAEAAgACAAIAAgABAAAA//8AAP/////+/////f/9
//z/+//6//j/+P/6//j/9//2//T/9P/y//H/8//y//H/8P/v/+7/7v/u/+7/7f/t/+3/
6//r/+v/6//r/+r/6f/n/+f/6P/o/+j/5v/m/+b/5f/l/+X/5f/j/+T/5P/l/+X/5//n
/+f/6P/n/+f/5v/m/+f/5//n/+b/5v/m/+f/5//o/+n/6v/s/+z/7P/t/+3/7//w//D/
7//t/+7/7v/v/+//7v/u/+//7f/t/+//7//x//D/8P/x//P/8//z//L/8v/x/+//7v/u
/+7/8P/w//D/8P/w//D/8v/w//D/8P/w//D/8P/w//D/8P/t/+3/7f/t/+3/7//y//L/
8f/x//P/8v/x//H/8f/x//L/8v/w//D/8P/v/+7/7v/u/+//7//v//D/8P/y//H/8f/x
//L/9P/0//L/8v/y//L/8f/w/+//7v/w//H/8f/x//L/8v/y//L/9P/1//b/9//5//n/
+f/5//v/+//7//v//P/8//z//P/6//r/+//9//3//f/9////AAAAAAAAAAAAAP7/+//7
//r/+v/6//n/+v/6//r/+P/4//j/9//2//f/9//2//b/9P/0//T/9P/z//P/8//z//X/
9f/1//X/9P/0//T/9P/y//L/8v/y//L/8v/y//P/8//z//H/8//1//P/9P/2//r/BAAQ
ACAAMQBGAF0AdwCSAKYAvADUAOIA2gDAAKMAiQBtAEsAIwDv/7r/mP+I/4L/iP+W/6L/
r/+6/8X/0f/b/+X/6f/r/+//7//t/+3/7f/t/+7/8P/w//D/8v/y//P/8//0//X/9f/1
//X/9f/1//X/9f/1//X/9f/z//P/8//z//P/8//z//T/9v/2//b/9f/2//j/+f/6//j/
+P/5//n/+//8//z//P/8//3//f/9//3//f/+//7//v///////////wAAAAABAAEAAQAB
AAEAAwADAAQABQAHAAgACAAJAAkACgAMAAwADAANAA0ADQAPABEAEwAVABgAGAAYABoA
HAAdAB4AHgAdAB0AHAAcABoAGgAaABsAHgAfAB8AIAAiACIAIAAgAB8AIAAgACAAHwAf
AB8AHwAcABsAGwAaABkAFwAXABYAFgAWABUAFgAYABYAFQAUABQAFAASABEAEwASABEA
EAARABAAEAAQAAwACwALAAsACgAJAAgABwAGAAYABgAFAAUABgAGAAYABgAGAAYABQAH
AAcABwAFAAYABgAHAAcACQAJAAkACgAJAAkACAAIAAkACQAJAAgACAAIAAkACQAJAAkA
CQAKAAwADAANAA0ACwAMAAwACwANAA4ADgAPAA8ADgAOAA8ADgANAA4ADQALAAoACgAL
AA0ADQANAAwADgANAAsACgAIAAgACgAKAAoACgAKAAoACwAKAAsADAAKAAoACgAKAAsA
DAAKAAsACQAJAAkACwAKAAoACQAJAAoACgAKAAsACQAJAAoACgAIAAgACAAHAAYABgAG
AAcABQAFAAYABgAKAAsACwAJAAoADAAMAAwADAAMAAwADAAMAAoACwALAAsACgAKAAoA
CgAIAAkACgALAA0ADQANAA0ADwAPAA8ADwARABIAEwAUABIAEgATABUAFQAVABUAFwAa
ABoAGgAaABoAGAAVABUAFgAWABYAFQASABIAEgAQAA4ADgANAAwACQAJAAgACAAKAAoA
CgAKAAoACwAMAA0ADQANAA0ADQAKAAoACgAKAAgACAAIAAgACgAKAAoACwANAAsACwAN
AAsACQAIAAgADgAYACQANABJAGIAgQCfAL4A3AD4ABYBKgEmARAB9QDVALUAjwBhACMA
5v+8/6j/oP+k/7L/wP/L/9b/4f/n/+//9//9/wEAAQABAAEAAQABAAEAAgAEAAQABAAG
AAYABwAHAAgACQAJAAkACQAJAAkACQAJAAkACQAJAAkACQAJAAkACwALAAsADAAMAAwA
DAALAAsADAAMAAwADgAOAA8ADwANAA4ADgAOAAwADQANAA0ADwAPABAAEAASABMAEwAT
ABMAFAAUABUAEgARABAADwATABMAFAAVABcAGAAYABkAFwAYABoAGgAdAB8AIAAhACAA
IQAiACMAJQAmACcAKgAqACsALAAsAC4ALwAvADAAMgAyADIAMwAxADEAMAAwADIAMgAw
ADAAMQAyADIAMgAyADEAMAAvADAALwAvAC4ALQArACsAKgArACoAKAAoACYAJAAjACIA
JAAkACIAIQAfAB4AHQAcABsAGgAaABoAGAAXABcAFwAWABUAFAATABMAEgARAA8AEQAS
ABIAEgARABAADwANAA8ADwAPAA0ADgAOAA8ADwAPAA8ADwAQABIAEwATABQAEwATABMA
EgASABIAEwATABUAFQAVABYAFgAWABcAFwAXABgAGAAXABcAGAAYABkAGQAYABgAGQAX
ABcAGQAZABcAFgAWABcAFwAXABcAFgAWABUAEwASABQAFAAWABYAFAAUABQAFAAWABQA
FAAUABQAFAAUABQAFAAUABEAEQATABMAEwAVABQAFAATABMAEwASABEAEQATABMAFAAU
ABIAEgASABEAEgASABIAEwARABEAEgASABIAEQARABEAFgAWABQAEgASABIAEgASABAA
EAAQABAAEAARABEAEQASABIAEgASABQAFQAWABcAFwAXABcAFwAZABkAGQAZABoAGgAa
ABoAGgAaABsAHQAfAB8AHwAhACAAIAAgACAAIAAeABsAGwAaABoAGgAZABoAGgAaABgA
GAAYABcAFgATABMAEgASABIAEgASABIAEQARABEAEQAPAA8ADwAPABAAEAAQABAAEgAS
ABIAEgASABIAEgATABMAEwATABEAEQATABIADgAQABoAJgA0AEUAWABxAI8ArADGANwA
+AAQARYBBAHpAM0ArQCLAGUAMwD4/8r/sP+m/6T/sv/C/83/2P/j/+3/9f/7////AwAH
AAcABwAHAAcABwAGAAgACAAIAAoACgALAAsADAANAA0ADQANAA0ADQANAA8ADwAPAA8A
DQANAA0ADQAPAA8ADwAQAA4ADgAOAA0ADQAOAA4ADgAOAA4ADwAPAA8AEAAQABAADgAP
AA8ADwAPAA8AEAAQABAAEQARABEAEwAUABQAFQAXABcAFwAXABcAFwAYABkAGgAaABkA
GQAZABoAHAAcAB0AHwAgACEAIAAhACIAIwAkACQAJAAmACgAKQAqACoAKgArACsALAAu
AC4ALgAvADEAMQAwADAAMAAwAC4ALgAvADAAMAAwAC8ALwAvAC8AMAAvAC8ALgArACkA
KQAoACkAKAAmACYAJgAkACMAIgAiACIAIAAfACEAIAAfAB4AGwAaABoAGgAYABcAFwAX
ABUAFQAVABUAFQAUABMAEQATABQAFAAUABQAFAAUABMAEQARABEADwAPAA4ADgANAA0A
DQANAA4ADgAPAA8AEAARABEAEQAQABAAEAARABEAEQARABEAEgASABIAEwATABMAFAAU
ABMAEwAUABQAFQAXABYAFgAXABcAFwAZABkAFwAWABYAFwAXABcAFwAWABYAFQATABIA
FAAUABYAFgAUABQAFAAUABQAEgASABIAEgASABIAEgASABIADwAPABEAEQARABMAEgAS
ABEAEQARABAADwAPABEAEQASABIAEAAQABAADwAOAA4ADgAPABEAEQASABIAEAAPAA8A
DwAOABAAEAAQABAAEAAQABAADgAOAA4ADgAOAA8ADwAPABIAEgASABIAEgATABQAFQAV
ABUAFQAVABcAFwAXABcAGAAYABgAGAAYABgAGQAbAB0AHQAdAB8AHwAeAB0AHAAaABgA
FQAVABQAFAAUABMAEwAUABUAFAASABIAEQAQABEAEQAQABAAEAAQABAAEAANAA0ADQAN
AA0ADQANAA0ADAAMAAwADAAMAAwADAAMAAwADAAMAA0ADwANAA0ADQANAAsACgAMABAA
GgAkADIAQwBWAG8AiQCiALoAzgDkAPoA+gDiAMUAqQCLAGsARwAXAOD/uP+k/5r/nP+q
/7j/x//U/9//6f/z//v///8DAAUAAwADAAMAAwADAAQABgAGAAYABgAGAAcABwAIAAkA
CQAJAAkACQAJAAkACQAJAAkACQAJAAkACQAJAAkACQAJAAoACgAKAAoACQALAAwADAAM
AAoACgALAAsADQAOAA4ADgANAA0ADAALAA0ADQAOAA4ADAANAA0ADQANAA4ADgAPABEA
EQARABEAEQARABIAEwAUABQAEwATABMAFAAWABYAFwAZABoAGwAcAB0AHgAfACAAIAAg
ACIAJAAlACYAJgAoACkAKQAqACoAKgAqACsAKwArACoAKgAsACwAKgAqACkAKgAqACoA
KQApACkAKQAqACkAKQAoACcAJQAlACQAIwAiACAAIAAiACAAHwAeABwAHAAaABkAGwAa
ABkAGAAXABYAFgAWABQAEwATABMAFQAVABUAFQARABAADwANAA0ADgAOAA4ADAAMAAwA
CwALAAsACwAJAAkACAAIAAcACAAJAAoADAAKAAsACwAMAA0ADQANAAwADAAMAA0ADQAN
AA0ADQAOAA4ADgAPAA8ADwAQABAADwAPABAAEAARABEAEAAQABEAEQARABMAEwATABIA
EgATABEAEQARABAAEgARAA8ADgANAAwADQAMAAwADAAMAAwACgAIAAgACAAJAAoACwAM
AA4ADgALAAsACQAJAAkACwAKAAoACQAJAAsACgAJAAkACQAJAAoACgAIAAgACAAHAAYA
BgAGAAcABwAHAAgACAAGAAUABQAFAAQAAgAEAAQABAAEAAQABAAEAAQABgAHAAcABwAI
AAgACAAIAAYABwAIAAkACwALAAsACwAMAAsACgAJAAoACgAKAAoACwAMAA4AEQATABMA
EwAVABYAFgAWABYAFAASAA8ADwAMAAwADAALAAgACAAIAAYABgAGAAUABAAFAAUABAAE
AAIAAgACAAIAAwADAAMAAwABAAEAAQABAAIAAgACAAIAAAAAAAAAAAACAAIAAgADAAMA
AwAFAAUABQAFAAQABgAMABYAJAA0AEcAXgB5AJkAsgDGAN4A+AACAfIA1gC5AJ0AfwBb
AC0A8/++/6L/lP+Q/5z/rv+4/8H/zv/X/9//6f/x//P/9f/3//f/9//3//f/9//4//r/
+v/6//z//P/9//3//v//////////////////////////////AQABAAEAAQABAAEAAQAC
AAEAAAD///3///8AAAAAAAD+//7//////wEAAgACAAIABAAFAAUABQAFAAUABgAGAAQA
BQAFAAUABQAGAAYABwAJAAkACQAJAAkACQAKAAsACgAKAAkACQALAAwADgAOABEAEwAU
ABUAFAAVABYAFwAWABYAFgAYABkAGQAZABgAHQAfACAAIgAiACIAIgAjACEAIQAgACAA
IAAgAB4AHgAfACAAIAAgACIAIwAkACUAJAAjACMAIgAfAB0AHQAcABkAGAAWABYAFgAU
ABMAEgASABIAEAAPAA4ADAAKAAgABwAGAAYABgAFAAUABgAHAAUABQAFAAUAAQAAAP//
/f/+/wAAAQACAAAAAAAAAP///////////f/9//z//P/7//v/+//7//z//v//////AAAB
AAEAAQAAAP7//v///////f/9//3//v/+//7//////wEAAgACAAEAAwAEAAQABQAFAAQA
BAAFAAMAAwAFAAUABQAEAAQABQAFAAUABQAEAAMAAQD+//z//v/+/wAAAAACAAIAAgAC
AAIAAAAAAAAA///+//3//P/6//r/9//3//n/+f/5//v//v/+//3//f////7//f/9//z/
+//7//r/+v/6//r/+f/6//r/+v/7//v/+//8//z//P/9//n/9v/2//b/9v/2//j/+P/4
//j/+P/5//n/+f/8//z//P/8//z//f/+/////v/9//z/+////////////wIAAgACAAIA
AgACAAMABQADAAMAAwAFAAQABAAEAAQAAgAAAP3//f/+//7//v/9//z//P/8//r//P/8
//v/+v/5//n/+P/4//b/9v/2//b/8//z//P/8//x//H/8f/x//L/8v/y//L/8P/w//D/
8P/w//D/8P/x//P/8//x//H/8//z//L/8v/0//z/CAAaAC8ASABlAIUApADAAN4A/gAa
AR4BDAHxANEArwCLAF0AIQDi/7D/lP+K/47/lv+g/6v/tv/B/8n/0f/Z/+H/4//j/+P/
5v/n/+j/6f/r/+7/7//w/+7/7P/r/+n/6f/p/+j/5//q/+v/7P/t/+//7//v/+//7P/r
/+r/6f/r/+v/6//s/+7/7v/u/+3/6//s/+z/7P/u/+7/7//v/+//8P/w//D/8P/x//H/
8f/v/+//8P/w//D/8f/x//H/8//0//T/9f/z//P/8//z//X/9f/2//f/+v/6//n/+f/5
//r//P/8//r/+//7//v//f///wEAAwAGAAYABgAIAAwADQAOAA4ADwAPAA4ADgAOAA4A
DgAPABEAEQAQABAAEAAQAA4ADgAPABAAEAAQAA8ADwAPAA8ADwAPABAAEAANAAsACwAK
AAgABgADAAIABAACAAEAAAAAAAAA/v/9//v/+v/5//j/+f/4//j/+P/2//X/9f/1//P/
8//z//P/8f/w/+//7f/t/+7/7v/u/+z/7P/s/+v/6//r/+v/6f/q/+r/6//r/+v/6//r
/+z/6v/r/+v/7P/r/+v/6//q/+r/6v/r/+v/7P/t/+7/8P/u/+7/7//v//H/8v/y//H/
8f/y//L/8//x//D/8P/x/+//7//x//H/8f/w//D/8f/x//H/8f/w//L/8f/v/+7/7P/s
/+7/7v/w//D/8P/w/+7/7P/s/+z/7f/u/+//8P/w//D/7f/t/+3/7f/t/+//7//u/+z/
6//r/+r/6f/p/+n/6f/q/+r/6v/q/+r/6f/o/+j/6P/p/+n/6f/q/+r/6v/p/+n/6f/q
/+r/6v/q/+n/5//n/+j/6P/o/+j/6P/q/+r/6v/q/+r/6//r/+v/6v/q/+r/6v/q/+v/
7P/t/+3/7f/t/+3/7//v/+//7//u/+7/7v/u/+7/7v/v//H/8v/z//T/9//2//b/9v/2
//j/9v/z//P/8f/w/+//7f/u/+7/7v/s/+z/7P/r/+r/5//n/+b/5v/m/+b/5v/m/+X/
5f/l/+X/5v/n/+j/6f/m/+b/5v/m/+b/5v/m/+b/5P/k/+T/5f/l/+X/5//n/+f/5//k
/+b/7v/4/wYAFgArAEYAYwB9AJgAtgDWAPQABAH6AOAAxQCnAIUAXQArAO3/tP+U/4T/
gP+K/5j/pP+v/7r/xf/N/9H/0//X/9v/3f/d/9//3//f/9//3//g/9//3v/g/+D/4f/h
/+D/4f/h/+H/4f/h/+H/4f/j/+P/4//j/+P/4//j/+P/4//j/+P/5P/m/+b/5v/l/+P/
5P/k/+T/5v/m/+f/5//n/+j/6P/o/+b/5//n/+f/5//n/+j/6P/o/+n/6f/p/+v/7P/s
/+3/6//r/+v/6//t/+3/7v/v//L/8v/x//H/8f/y//T/9P/1//f/+P/5//j/+f/6//v/
/v/+//7/AAACAAMABAAEAAQABQAFAAYACAAIAAgACQAJAAkACAAIAAoACgAIAAgACQAK
AAoACgAJAAkACQAJAAgABwAHAAYAAwABAAEAAAABAAAA/v/+//7//P/7//r/+P/4//b/
9f/3//b/9f/0//H/8P/w//D/8P/v/+//7//v/+//7//v/+//7v/t/+v/6//s/+z/7P/q
/+r/6v/p/+n/6f/p/+f/6f/o/+j/5//n/+f/5//o/+j/6f/p/+r/6v/p/+j/5v/o/+j/
6f/p/+n/6f/p/+r/6v/q/+v/6//r/+z/7P/r/+v/7P/s/+3/7//u/+7/7//v/+//8f/x
/+//7v/u/+//7//v/+//7v/w/+//7f/s/+7/7v/w//D/7v/u/+7/7v/u/+z/7P/s/+7/
7v/u/+7/7v/u/+v/6//r/+v/6//t/+z/7P/r/+v/6//q/+n/6f/r/+v/7P/s/+r/6v/q
/+n/6f/q/+v/7f/s/+v/6//q/+z/6//r/+v/7P/s/+z/7P/s/+v/6v/o/+r/6v/q/+r/
6v/q/+r/6v/q/+r/6v/r/+v/6//s/+z/7P/s/+z/7f/u/+//8f/x//H/8f/x//H/8f/x
//L/8v/y//L/8v/y//P/9f/1//X/9f/3//j/+P/4//j/9v/0//H/8f/y//L/8v/x//D/
8P/w/+7/7P/s/+v/6v/r/+v/6v/q/+j/6P/o/+j/6f/p/+n/6f/n/+f/5//n/+b/5v/m
/+b/6P/o/+j/6P/m/+b/5v/n/+n/6f/p/+v/6//p/+j/7P/y//r/CgAaAC8ARgBfAHkA
kACkALoA0ADUAL4ApACLAG8ATwArAP3/xf+Y/4D/eP96/4b/mP+m/7H/uv/D/8v/0//Z
/93/3//h/+P/4f/h/+H/4f/g/+L/4v/i/+T/5P/l/+X/5P/l/+X/5f/n/+f/5//n/+f/
5f/n/w==
         </WaveFormData>
      </LeadData>
   </Waveform>
</RestingECG>
