# Supplementary material for: Detection of Left Atrial Enlargement Using a Convolutional Neural Network-Enabled Electrocardiogram
Source: Front Cardiovasc Med. 2020 Dec 17;7:609976. doi: 10.3389/fcvm.2020.609976 (PMC7773668; doi:10.3389/fcvm.2020.609976)
Supplement: Supplementary file 1 [file Data_Sheet_1.ZIP › hyp/1802032515_2106_0000000E.XML]

<?xml version="1.0" encoding="Windows-1252"?>
<!DOCTYPE RestingECG SYSTEM "restecg.dtd">
<RestingECG>
   <PatientDemographics>
      <PatientID>1802032515</PatientID>
      <PatientAge>73</PatientAge>
      <AgeUnits>Years</AgeUnits>
      <Gender>Male</Gender>
      <PatientLastName>cuizhibiao</PatientLastName>
   </PatientDemographics>
   <TestDemographics>
      <DataType>Resting</DataType>
      <Site>1</Site>
      <AcquisitionDevice>MAC55</AcquisitionDevice>
      <Status>Unconfirmed</Status>
      <Priority>Normal</Priority>
      <AcquisitionTime>08:48:28</AcquisitionTime>
      <AcquisitionDate>08-26-2016</AcquisitionDate>
      <CartNumber>1</CartNumber>
      <AcquisitionSoftwareVersion>009C</AcquisitionSoftwareVersion>
      <XMLSourceVersion>MAC5000 v1.0</XMLSourceVersion>
   </TestDemographics>
   <RestingECGMeasurements>
      <VentricularRate>61</VentricularRate>
      <AtrialRate>61</AtrialRate>
      <PRInterval>172</PRInterval>
      <QRSDuration>110</QRSDuration>
      <QTInterval>410</QTInterval>
      <QTCorrected>412</QTCorrected>
      <PAxis>26</PAxis>
      <RAxis>17</RAxis>
      <TAxis>7</TAxis>
      <QRSCount>10</QRSCount>
      <QOnset>223</QOnset>
      <QOffset>278</QOffset>
      <POnset>137</POnset>
      <POffset>187</POffset>
      <TOffset>428</TOffset>
      <ECGSampleBase>500</ECGSampleBase>
      <ECGSampleExponent>0</ECGSampleExponent>
   </RestingECGMeasurements>
   <Diagnosis>
      <Modality>Resting</Modality>
         <StatementCount>2</StatementCount>
         <LabelText>12SL ��ϳ���</LabelText>
      <DiagnosisStatement>
         <StmtFlag>ENDSLINE</StmtFlag>
         <StmtText>�������</StmtText>
      </DiagnosisStatement>
      <DiagnosisStatement>
         <StmtFlag>ENDSLINE</StmtFlag>
         <StmtText>���� ECG</StmtText>
      </DiagnosisStatement>
   </Diagnosis>
   <Waveform>
      <WaveformType>Rhythm</WaveformType>
      <WaveformStartTime>0</WaveformStartTime>
      <NumberofLeads>8</NumberofLeads>
      <SampleType>CONTINUOUS_SAMPLES</SampleType>
      <SampleBase>500</SampleBase>
      <SampleExponent>0</SampleExponent>
      <HighPassFilter>16</HighPassFilter>
      <LowPassFilter>150</LowPassFilter>
      <ACFilter>NONE</ACFilter>
      <LeadData>
         <LeadByteCountTotal>10000</LeadByteCountTotal>
         <LeadTimeOffset>0</LeadTimeOffset>
         <LeadSampleCountTotal>5000</LeadSampleCountTotal>
         <LeadAmplitudeUnitsPerBit>4.88</LeadAmplitudeUnitsPerBit>
         <LeadAmplitudeUnits>��V</LeadAmplitudeUnits>
         <LeadHighLimit>2147483647</LeadHighLimit>
         <LeadLowLimit>268435456</LeadLowLimit>
         <LeadID>I</LeadID>
         <LeadOffsetFirstSample>0</LeadOffsetFirstSample>
         <FirstSampleBaseline>0</FirstSampleBaseline>
         <LeadSampleSize>2</LeadSampleSize>
         <LeadOff>FALSE</LeadOff>
         <BaselineSway>FALSE</BaselineSway>
         <ExcessiveACNoise>FALSE</ExcessiveACNoise>
         <MuscleNoise>FALSE</MuscleNoise>
         <LeadDataCRC32>1112016008</LeadDataCRC32>
         <WaveFormData>
AQADAAQABAAFAAUABAAEAAQABQADAAIAAgACAAQAAgABAAAAAAD///z/+v/2//P/8//0
//T/8v/y//P/9f/1//T/9P/0//L/9P/z//P/9P/y//L/8//z//L/8v/y//H/8//0//X/
9f/1//X/8//z//b/9v/2//b/9v/z//T/8P/u//L/9//5////CAAUAB8ALABCAFwAcQCD
AKAAvQDTAOUA7gDtAOEAvACCAE0AKAALAPD/3f/X/9r/3v/c/9r/3v/i/+L/6P/t/+r/
7P/0//n/9//1//T/+f/7//r/+P/2//j/+v/7//3//P/8//7//v//////AAD9//r/+//7
//3//f/8//z//P/9//3//f/+//////8AAP7/////////AQABAAEAAQABAP7/AAABAAEA
AQABAAEABAAFAAUABQAEAAQABQAFAAMAAwAEAAQABwAHAAcACAAHAAkACQAJAAwADQAO
AA4ADQANAA0ADwARABEAFAAVABcAGAAZABkAGgAaABwAHgAfACEAIgAjACMAIwAlACYA
JgAmACUAJAAmACUAJQAlACUAJQAlACUAJwAnACcAJwAmACUAJAAiACIAIQAhACEAHwAd
ABwAGQAWABUAEgAQABEADgAOAAwACAAGAAUABQADAAEAAQABAP7/+v/6//r//P/8//z/
+v/6//v/+//5//f/9//3//b/+P/4//j/+P/4//j/+P/4//j/+f/6//r/+v/5//f/9//4
//r/+v/5//f/9//3//f/+v/6//n/+f/5//n/+f/5//f/+P/4//r//v/+//3//P/6//r/
+v/7//v/+v/6//r/+v/6//r/+v/7//v/+//7//v/+//9//3/+v/6//r/+v/6//r/+f/5
//r/+v/6//n/+f/4//f/9//5//n/+v/6//j/+P/3//f/9//3//f/9//3//f/9//3//n/
+f/4//j/+f/5//f/9//3//f/9//3//b/9P/z//P/9f/1//P/8//z//P/9P/2//b/9v/2
//f/9//3//f/9v/4//n/+v/6//j/9f/0//P/9P/2//f/+P/2//b/9v/2//b/9f/1//X/
9v/3//j/+f/4//j/+P/3//X/9f/1//X/9v/5//j/+P/5//n/+v/6//r/+f/5//j/+P/4
//n/+f/5//j/+v/6//r/+v/4//j/+P/4//n/+v/7//z//P/8//z//P/6//r/+v/6//v/
/P/9//7//f/8//v/+v/8//z//P/8//7//v/+//7/AAAAAP////8DAAMABAAEAAIABAAE
AAQABgAIAAkACQAHAAcABwAIAAwADAAMAA4ADAALAAsADQAOAA4ADwAPAA4ADgANAA0A
CAAGAAgACAAMAAwADQAOAAsACQAHAAQAAAD9//3//v/+//z//P/9//3//f/8//z//v/8
//z/+//7//z//P/8//v/+//6//r//f/9//7/AAAAAP///v/9//v/+//8//z//P/6//z/
/f/8//z//P/6////AwAJABQAIAArADoAUABmAH8AmQC4ANMA6QD7AAIB/QDnALwAgABN
ACYABQDs/9//3f/g/+L/3v/c/+L/6v/s/+z/8f/0//T/9P/5///////8//v//f8AAAAA
AAAAAAAAAwACAAAA//8AAAEAAwAEAAYABAAAAAAA//8BAAEAAAAAAAEAAwAEAAUABQAF
AAQABAAEAAUABQAFAAUABQAFAAUABQACAAQABQAFAAUABQAFAAgACQAJAAkACgAKAAsA
CwAKAAkACQAIAAsACwALAAwACwANAA0ADQAPABEAEwAUABMAEwATABUAFwAXABoAGwAb
ABwAHQAdAB8AIAAjACYAJgAnACcAJwArACsALQAuAC8AMAAwADAAMAAvAC8ALwAxADEA
MQAxAC8ALwAvAC8ALwAvAC8ALgArACkAKAAnACQAIwAjACEAHgAdABoAGAAXABQAFAAS
ABEAEAAQABEADQALAAsACwAKAAYABgAGAAYABgAGAAQABgAHAAcABQADAAMAAwACAAQA
BAAEAAQABQAGAAcACAAGAAcACAAIAAgABwAFAAUABAAGAAYABQAGAAcACAAJAAwADAAL
AAsACgAJAAgABwAJAAoACgAMAAwADAALAAoACgAKAAoACwALAAoACgAKAAoACgAKAAoA
CwALAAsACwALAAsADQANAAwADAAMAAwACwAKAAgABwAIAAgACAAHAAoACgAKAAsACQAJ
AAoACgAJAAgABgAFAAcABwAHAAcABwAHAAcABwAJAAkACAAIAAgABwAEAAMABQAFAAUA
BQAHAAYABgAHAAUABQADAAMAAQABAAIABAAEAAQABAAFAAMAAwADAAIABAAFAAYABgAF
AAMAAwADAAMABAAEAAQABAAEAAQABAAEAAMAAwADAAMAAwADAAMABAAEAAQAAwACAAEA
AAD//wIABQAEAAQAAwADAAQABAAEAAMAAwACAAAAAAABAAEAAwAEAAQABAAEAAQABAAE
AAQABAACAAIAAgACAAQABAAEAAQABAAEAAQABAAEAAQABAAEAAIAAgACAAIAAgACAAIA
AgADAAQABQAFAAMABQAFAAYABgAGAAgACAAIAAgACgALAAsACwALAAsADgAQABAAEAAQ
ABAADwAPABEAEgASABMAEwASABIAEQATABAADgAQAA4AEAAOAA0ACgAKAAkACAAGAAIA
/////wIAAgAAAAAA//8BAAEAAAACAAIAAAAAAP////8AAAAAAAABAAEAAAD///7//P/7
//7////////////9//3//v/+/wAAAAD+//3//v/+//z/AAABAAMACwAUAB4AKQA2AEgA
XABzAIsAogC7ANMA4wDqAOsA3wC6AIYAVQAyABMA+P/n/+P/6v/u/+j/5P/k/+r/8v/0
//H/8v/4//r/+//7////AgAFAAUAAgAAAAAAAgACAAMABQAEAAQABgAFAAUABAAEAAQA
AgAEAAUABwAHAAYABgAGAAcABwAHAAUABQAEAAQABgAHAAcABwAIAAcABgAFAAYABAAH
AAkACQAJAAkACQAIAAkACQAJAAoACgALAAsACwALAAwADAAPAA8ADwAQABAAEQAQAA8A
EAARABIAEgATABMAEwAVABcAFwAaABsAGwAcAB0AHQAcABwAHgAgACMAJQAmACcAJwAn
ACkAKgArACwALAAsACwAKwArACsAKwArACsAKwAtAC0ALQAtAC0ALQAtACwAKQAnACYA
JQAhAB8AHgAbABsAGwAZABgAGQAWABYAFAASABAADwAPAAwACQAIAAcACAAEAAQABAAC
AAIAAgAAAAEAAwAEAAMAAwADAAMAAgAAAAAAAAAAAAAAAAAAAAAAAgADAAQABAACAAEA
/////wAAAgACAAEAAQABAAEAAQACAAIAAQABAAMAAwADAAMAAgACAAEAAgAGAAYABQAE
AAQABAAEAAUABQAEAAQABAAEAAQABAAEAAUABQAFAAUAAwADAAUABQAFAAYABwAIAAYA
BAABAP//AwAEAAUABQADAAIAAQABAAMAAwAEAAQABAAEAAMAAwAAAP///v/9//7///8A
AAEAAQABAAAAAAAAAP///P/7//z//f/+////AQAAAAAAAQD//////f/9//3//f/+/wAA
/P/8//z//f/+////AAAAAP////////7//f/7//v/+//9//7//v/+//z//P/8//z//v/9
//3//f/7//v/+//7//z//P/8//v//f/9//3//f/8//3/+v/4//n/+f/6//r/+//7//z/
/P/6//r/+//7////AAD///7//f/8//v/+v/5//j/+v/6//r/+v/4//j/+P/4//n/+v/7
//z//P/8//z//P/8//z//P/8//z//P/7//v//f/9//7//v/+/wAAAAAAAP//AAAAAP//
AAABAAIABAAIAAgACAAKAAgABwAHAAkACAAIAAkACQAKAAoACQAJAAYABAAGAAYABgAE
AAMAAgAEAAMAAgAAAPr/9//3//j/+v/4//j/+f/5//n/+P/4//n/+P/5//n/9//4//j/
+P/3//f/9v/2//j/9//3//j/+f/5//n/+f/1//X/9v/2//r/+v/6//f/9v/2//j/+v/9
////BQASAB4AJwA0AEYAXABzAIsApAC/ANUA5QDmAOUA0QCgAGgAPQAeAAEA6P/Z/9n/
4P/i/97/3v/i/+T/5v/q/+//8v/y//b/+f/3//X/+P/9//3/+v/4//z//P/6//v//f/8
//z//v/8//3//f/+//z/+v/8//3///////7//v///wEAAgADAAAA///9//z//f///wAA
AQACAAEAAAD//wEA/v8AAAEAAwADAAMAAwACAAMAAwADAAQABAAFAAUABQAFAAYABgAF
AAUABQAGAAcACQAJAAkACgALAAwADAANAA0ADQAPABMAEwAWABcAFgAWABYAFQAYABgA
GgAcAB0AHwAgACEAIQAhACMAJAAlACYAJgAmACgAJwAnACcAJwAnACcAJwAnACcAJwAn
ACUAJQAlACQAIwAhACAAHwAeAB0AHQAbABoAGQAWABQAEQAMAAoABgAHAAYABgAHAAUA
AwADAAMAAgD+//7//v/+//7//v/8//r/+//7//n/+//7//v/+v/6//r/+v/6//j/+P/4
//j/+P/5//r/+v/6//n/9//3//j/+v/6//n/+//7//v/+//8//z/+//7//v/+//7//v/
+v/6//n/+v/9//7//v/+//7//v/+///////+//7//v/+//7//v/+//3//f/9//3//P/9
/wAAAQD///7//f/8//7//v/9//3//v/+//7//f/7//r/+f/5//f/9//4//j/+f/6//r/
+//7//v/+//7//n/+f/5//n/+//7//r/+v/7//v/+f/5//f/9//3//f/9//2//b/9//4
//n/+P/5//j/9//3//j/9v/2//b/9//5//n/+f/4//f/9//3//b/9//1//X/9f/1//b/
9v/2//b/9v/2//b/9v/1//X/9f/z//P/8//z//b/9v/2//X/9f/1//X/9f/2//n/+P/4
//X/9f/2//b/9v/1//X/9P/0//T/9f/1//P/9v/4//j/+P/4//b/9v/2//b/9P/0//T/
9P/2//b/9v/2//b/9v/2//b/9P/0//T/9P/0//T/9P/0//b/9v/2//b/9v/3//r/+//7
//r/+f/6//r/+v/6//z//v///wAAAQD//wAAAgACAAQABgAGAAUAAwAFAAYABgAHAAcA
BgAGAAQAAwD///z//v/+/wAA/v/+//7///////3/+v/1//H/7//w//D/7v/w//H/8//z
//T/9P/0//L/8P/v/+//8P/y//L/8//z//L/8v/y//H/7//w//H/8f/x//H/7//v//D/
8P/w//D/9P/z/+z/6v/u//L/8//7/wMADAAWACMANABMAGIAfQCXALAAxwDfAO0A8gDn
AMsAmABgADcAEgDx/97/0//R/9T/1v/U/9b/2v/g/+D/5P/n/+b/6P/q/+3/7f/x//b/
9//z//D/8P/y//L/9P/1//X/9P/0//b/9f/1//T/9P/1//T/9//5//f/9//2//b/9v/3
//f/9//5//n/+P/4//b/9//3//f/+//7//v/+//6//b/9//3//n/+f/5//n/+v/7//v/
+//6//r/+//7//3//f/+//7/////////AAD//wEAAQABAAIAAwAEAAQABQAFAAUABwAL
AAsADgAPAA0ADgAPAA8AEAAQABIAFAATABUAFgAXABkAGQAbABwAHwAgACAAIAAeAB0A
HQAdAB0AHQAdAB0AGwAbABsAGwAbABsAGwAaABcAFQAUABMAEQAPAA4ACwALAAsACQAI
AAUAAgACAAAA/v/8//v/+//3//X/9f/1//b/8v/y//L/8f/w/+//7P/s/+3/7f/r/+3/
7f/t/+z/7P/s/+z/7P/u/+7/7v/u/+z/7f/u/+7/7v/t/+v/6//s/+7/7v/t/+3/7f/t
/+3/7//w//D/8f/w/+//7v/t/+3/7v/u//D/8v/y//H/8P/u/+7/7v/v//L/8v/z//T/
8v/y//L/8v/x//H/8f/x/+//7//x//H/8P/w//D/8P/x//L/8v/z//P/8v/x/+//8f/w
/+//7//v/+//8P/w/+7/7v/t/+3/7//v/+//7//t/+3/7f/t/+//7//u/+7/8f/x/+//
7//v/+//7//v/+7/7P/r/+v/7P/t/+z/7f/s/+v/6//s/+z/7P/s/+3/7//v/+//7v/s
/+v/6v/o/+j/5//o/+n/6v/s/+3/7v/u/+7/7v/u/+z/6//r/+v/7f/t/+3/7f/s/+z/
7P/r/+n/6f/p/+n/7P/v/+7/7v/t/+3/7v/u/+3/6//q/+j/6P/o/+n/6f/r/+r/6v/q
/+r/6v/r/+z/7f/u/+7/7v/u/+7/7v/u/+7/7v/s/+z/7P/s/+z/7P/s/+z/6v/q/+r/
6v/s/+7/8P/y//D/8P/v/+//7//v//D/8P/y//T/9P/0//L/9P/1//X/9//3//f/+P/4
//j/+P/6//z/+//7//3//P/8//3//f/+//7//f/9//j/9v/4//j/+v/4//f/9v/2//X/
9P/y//D/7f/t/+7/7P/q/+r/6//v/+//7v/u/+7/7P/s/+v/6//s/+z/7P/t/+3/7P/s
/+z/6//r/+z/7f/t/+3/7f/s/+3/7//w/+z/8P/w/+f/4v/o/+z/6v/r//H//f8GAA4A
HwAyAEYAWgBvAIUAngC5AM8A2QDaANkAwQCMAFgAMQAOAPH/3v/R/83/1P/S/8z/zP/S
/9r/4v/m/+n/6v/q/+r/6//r/+3/7v/v/+//7v/u//L/9P/0//X/9P/y//H/8v/y//P/
8//0//L/8P/y//P/9f/1//T/9P/y//P/8//z//X/9f/0//T/9P/1//X/9f/4//n/+v/7
//n/9v/4//n/+f/5//n/+f/5//n/+P/3//j/+P/5//n/+v/7//3//v/9//3//f/+////
AQABAAEABAAFAAYABgAHAAcABwAJAAgABwAJAAkACwAMAA0ADQAOAA4AEAASABUAFwAY
ABkAGQAZABsAHAAbABwAHAAcAB4AHQAdAB0AHwAfAB8AHwAdAB0AHQAdABwAGwAaABgA
GAAXABcAFwAYABcAFwAVAA8ADQAJAAYABwAEAAQAAgACAAAA//////3/+//7//v/+v/2
//b/9v/4//j/+P/2//T/9f/1//P/9P/1//b/9v/1//T/8//y//L/8v/y//L/8v/z//T/
9P/0//P/8f/x//L/9P/0//P/8//z//P/8//2//b/9f/1//f/9//3//f/9f/2//b/+P/4
//j/9//2//f/+P/5//v/+P/2//X/9P/2//b/9v/2//j/+f/6//v/+P/3//j/9//2//b/
9v/2//j/+P/3//f/+P/4//j/9//1//T/8//z//P/8//0//T/9P/0//P/8//x//H/8f/x
//L/8//0//X/9P/z//H/8P/z//P/8f/x//H/8f/x//H/7//u/+7/7//t/+3/6//r/+z/
7f/v//L/8v/y//L/8//x//H/8f/w//D/8f/y//L/8f/v/+//7//t/+7/7v/u//D/8P/w
//D/8P/v/+//7//v/+//7//v/+7/7v/u/+3/7v/v//D/8f/v//H/7//u/+//7//w//D/
8v/x//H/8P/u/+7/7//v//P/8v/x//D/7//u//D/8P/w//D/8v/y//L/8v/y//L/8v/y
//H/8P/v/+7/8P/w//D/8P/x//H/8v/1//X/9v/2//b/+P/4//j/+P/4//n/+f/5//v/
+//8//7//v/+/wAAAAD9//3///8AAAAAAQABAAAAAgABAAEA/v/8//7//v8AAPz/+//6
//r/+//6//j/9P/x//H/8v/y/+7/7v/v//H/8f/w//D/8P/w//D/7//v//D/8P/w//H/
8//y//L/8v/w/+//7//v//H/8f/x/+//7//w//D/8P/u//L/9f/w/+z/7P/w//X/+f/9
/wgADgAVACQAPgBYAG0AfQCYALUAyQDZAOQA4wDTAKwAcAA9ABoA+//k/9n/1f/Y/9z/
2P/U/9j/4P/g/+D/5//q/+z/7P/r/+3/8f/2//f/9//2//j/9v/w//L/9//2//T/8//0
//b/9//3//j/+v/4//r/+//6//n/9//2//j/+f/5//n/+v/7//v//P/7//v/+v/5//v/
+//7//v/+f/2//j/+f/6//v//P/9//z//f/9//3//v/+///////9//3//v/+////////
/wAAAQADAAMAAwAGAAcACAAIAAcABwAHAAkADQANABAAEQASABQAFgAXABcAFgAXABgA
GQAbABwAHQAdAB0AHwAgACQAJgAnACgAJwAlACQAIwAjACMAIwAjACMAIwAjACMAIwAj
ACMAIgAfAB0AHAAbABwAGwAbABkAFgAVABIAEAARAA4ADgAMAAkABgAEAAMA///9//3/
/f/9//r/+//8//3//v////7/+//7//r/9//5//n/+f/4//j/+P/4//j/9v/2//b/9v/4
//n/+v/6//r/+f/3//f/9v/4//j/9//5//n/+f/5//r/+v/5//n/+//7//v/+//9//7/
/v8AAAEAAAD+//z//P/8//z//f/9//z//P/8//3//v///wAAAAD///7//f/9//3/////
////AAABAAIAAAAAAP////8AAAAAAAD//////v/9//3//f/9//7//v/+//7//f/9////
/////////f/9//3//f/7//v/+v/6//3//f/7//v/+//7//v/+//9//z//P/9//3//f/7
//v//f/9//7/AAD8//z//P/9//3//f/9//z//v///wAAAAD9//v/+//7//3//v/+//7/
+//6//n/+P/6//n/+f/5//v/+//7//v//P/8//z/+//5//n/+f/5//b/9f/w/+z/5//l
/+T/4v/k/+X/5//o/+b/5v/n/+f/6f/o/+r/6v/q/+r/6f/o/+f/5v/o/+j/6P/o/+j/
6P/o/+j/6P/o/+j/6P/o/+j/6P/o/+r/6v/q/+r/6f/n/+b/5//n/+j/6P/o/+z/7v/w
//L/8v/z//P/8//y//H/8f/y//L/8v/0//T/9P/1//j/+v/6//v/+//6//j/9//3//T/
8P/y//L/9P/w/+//7v/u/+7/7v/t/+r/5//n/+j/6P/k/+T/5f/n/+f/5v/m/+b/5P/k
/+P/4//i/+L/4v/j/+P/4v/i/+L/4v/j/+X/5//l/+X/5f/j/+P/5P/k/+T/5P/i/+X/
5P/k/+L/5P/n/+v/9f/+/wYADwAgADYASgBjAH8AmgC1ANUA6wDwAOkA1QCuAHYAQQAc
AP3/4v/N/8f/zP/Q/8z/yv/S/+D/6P/s/+3/7v/y//j////9//3//v/9//v//P/+/wAA
AAD+//3////+//7/AAD+//////8AAAIAAAACAAMAAwADAAIAAgAEAAUABQAFAAMAAQD+
//z//v8BAAMABQAEAAMAAgABAAMAAAACAAMABgAHAAgACQAKAAsACwALAAwADAANAA0A
DAALAAsACgAJAAkACQAKAAwADwAQABEAEQARABEAEAARABEAEQATABUAFQAYABkAGwAc
AB0AHQAgACAAIgAkACMAJQAmACcAKwArAC0ALgAvADAAMAAwAC8ALQAsACsALgAvADAA
MQAvAC8ALwAvADEAMQAxADAAKwApACgAJwAkACMAIwAhAB0AGwAXABQAFAASABMAEgAO
AAwACwALAAsACQAJAAkABwACAAEAAAAAAAAAAAD+//z//f/9//v//P/9//7//v/+//7/
/v/+//z//P/8//z/+//7//v/+v/9//3//P/9//7/AAAAAP///f/9//3//f/+//7//f/9
//v/+//7//v/+//8//z//v8AAAAA///+//7//v/+///////+//7//v8AAAAAAAAAAAEA
AQABAAEA/f/9//////8AAAAAAAAAAAEAAgACAAMABAAEAAQAAwAAAP7//P/7//v/+//8
//z//P/8//v/+//7//v/+//7//3//f/9//3///////7//v/8//v/+P/3//j/+f/6//v/
/f/8//z//f///////f/9//r/+f/5//r/+P/4//j/+f/6//v//P/8//r/+//8//z//f/7
//v/+//4//j/9//2//f/+P/5//r/+P/3//f/9//4//n/+v/7//r/+v/6//n/9//3//f/
9//5//v/+f/4//r/+//9//7/+//5//j/9v/4//j/+f/5//f/+P/6//r/+v/6//r/+v/6
//r/+v/6//r/+v/6//r/+v/6//j/+P/4//j/+v/6//n/+f/9//3//v/+//3//v/9//z/
/P/+//////8AAAEAAgAEAAUABAADAAQABgAFAAUABwAKAAoACwALAAgACAAHAAcABAAC
AAQABAAIAAYABQAEAAIAAQAAAP7//P/5//n/+v/6//j/+P/5//v/+//6//r/+P/2//b/
9f/1//b/9v/2//j/+f/5//r/+P/3//f/+P/3//f/9//3//f/9//4//j/9v/6//r/9f/0
//r//P/8//3//f/9/wIAFAAlACwAOABOAGcAfwCWAK8AwwDXAOQA4QDZAMAAkABZADIA
EwD6/+n/3//e/+D/4P/c/9r/4P/k/+b/5//q/+7/8v/z//P/8//4//3//f/6//z/AAAC
AAAA/f/7//r/+v/8//z//f/9//7////+/wEAAwADAAMAAgACAAAAAQABAAEAAAD///3/
/P/6//v/+//7//7///8AAAEAAgAAAAMABQADAAMAAwADAAYABwAHAAcAAgD+//v/9//2
//X/9f/0//X/9f/1//b/9f/3//f/9//2//f/+P/4//r/+//8/////////wIAAwAFAAYA
BwAHAAoACgAMAA4ADgAPAA8ADwAPAA8AEQASABUAFgAWABYAFgAVABUAFQATABMAEwAT
ABMAEwATABMAFQAVABUAFAAPAA0ADAALAAwACwALAAkABgAFAAIAAAABAP7//v/8//j/
9v/1//X/8f/v/+//7//v/+z/7f/u//D/8P/w/+7/6//r/+r/5//p/+n/6f/o/+j/6P/o
/+j/5v/m/+b/5v/m/+f/6P/o/+r/6f/n/+f/5v/o/+j/5//p/+n/6f/p/+r/6v/p/+n/
5//n/+f/5//o/+r/6//u/+//7v/s/+r/6v/q/+r/6//r/+r/6v/q/+r/6v/q/+r/7P/t
/+7/7//s/+v/7P/r/+j/6P/o/+j/6P/o/+f/5//q/+r/6v/p/+v/6v/p/+n/5v/l/+X/
5P/n/+j/6P/p/+f/5//n/+f/6f/p/+n/6f/o/+f/5f/k/+f/5//l/+X/5//n/+f/5//o
/+j/6f/r/+j/5//k/+P/4v/h/+H/4v/j/+T/5f/n/+b/5f/k/+L/4v/j/+T/5P/l/+P/
4//j/+X/5v/m/+b/5P/k/+T/5P/k/+P/4//j/+X/5f/l/+X/5f/k/+P/4f/j/+P/4//j
/+H/4//h/+D/4v/j/+X/5v/l/+P/4v/g/+D/4P/h/+H/4f/g/9//3v/d/9z/3f/e/9//
4P/i/+L/4v/i/9//3v/d/9z/3f/e/9//4P/e/97/3f/d/+L/4//l/+b/5f/m/+X/5P/k
/+b/5//n/+j/6f/q/+z/7v/u/+7/8P/w/+//7//x//L/8v/z//P/8v/y//H/8f/v/+7/
8f/y//P/8P/u/+z/6//p/+f/5P/i/+H/4//m/+b/5P/k/+X/5v/l/+P/4v/i/+D/4P/f
/+H/4v/i/+L/4//j/+L/4v/f/93/3P/c/9r/2f/Y/9f/1//X/9j/2P/g/97/2P/X/9b/
1v/Y/9r/3f/f/+X/7P/4/wcAGAAuAEIAWQB1AJQArQC/AM0A0ADLALUAhABOACMAAADh
/8z/wf+//8T/yP/G/8D/xP/O/9b/2P/X/9L/1P/c/9//3//j/+b/6f/p/+b/4v/e/97/
4v/h/+P/4v/i/+T/4v/j/+P/5P/l/+T/5//p/+j/5//l/+T/5f/n/+j/6f/n/+f/5v/m
/+j/6f/p/+n/6//r/+v/6//p/+b/6P/p/+n/6f/p/+n/6v/r/+v/6//o/+j/6f/p/+z/
7f/v//D/7//v/+//8P/y//X/9v/3//X/9f/1//T/9//3//f/+f/5//n//P/9////AAAB
AAEABAAEAAYACAAJAAsADAANAA8ADwARABIAEQASABIAEgASABEAEQARABMAEwATABMA
EQARABEAEQASABMAFAAUAA8ADQAMAAsADAALAAsACQAEAAMAAAD+//v/+P/4//b/9P/y
//H/8f/x/+//7//v/+7/6v/q/+r/6v/q/+r/6P/o/+n/6f/n/+X/5f/l/+T/5f/m/+f/
6P/n/+b/5f/k/+b/5//o/+j/5v/l/+P/4//l/+j/6f/p/+j/5//m/+X/5v/m/+X/5f/l
/+X/5f/l/+f/6P/o/+r/7P/s/+v/6v/q/+r/6v/r/+v/6v/q/+r/6v/q/+r/6v/p/+n/
6f/p/+j/6f/s/+3/6//q/+n/6P/o/+j/5//n/+r/6v/q/+n/6f/o/+f/5//p/+n/6v/q
/+n/6P/m/+X/5//n/+f/5//n/+f/5//n/+f/5//m/+b/5f/l/+P/4//j/+P/4//j/+X/
5P/k/+X/5//n/+X/5f/l/+X/5v/o/+P/4v/h/+H/4//j/+P/4v/k/+X/5v/m/+P/4f/h
/+H/4f/i/+L/4v/i/+L/4v/i/+L/4f/h/+H/4f/h/+H/4f/k/+T/5P/j/+P/4//j/+P/
4v/j/+D/3v/g/+H/4//k/+T/4//j/+L/4P/g/+H/4f/h/+b/5P/i/+D/3v/h/+L/4//k
/+P/4v/h/+D/4P/g/+D/4P/g/+D/4P/g/+L/4v/i/+L/4//k/+X/5v/l/+T/4//i/+P/
5P/l/+b/5//o/+n/6v/q/+r/6v/q/+v/7P/t/+7/7//w//H/8v/y//L/8v/y//D/7v/s
/+r/7P/s/+z/7P/q/+r/6v/q/+f/5v/l/+T/4f/g/9//3v/c/9z/3P/c/97/3v/e/97/
3v/e/97/3v/b/9r/2f/Y/9n/2v/b/9z/3P/c/9z/3P/a/9r/2v/a/9v/3P/d/97/3P/c
/9z/3P/a/9r/2v/a/9//5P/p/+7//P8KABgAJgA+AFYAbgCGAJwAsADEANgAwACqAJQA
fgBgAA==
         </WaveFormData>
      </LeadData>
      <LeadData>
         <LeadByteCountTotal>10000</LeadByteCountTotal>
         <LeadTimeOffset>0</LeadTimeOffset>
         <LeadSampleCountTotal>5000</LeadSampleCountTotal>
         <LeadAmplitudeUnitsPerBit>4.88</LeadAmplitudeUnitsPerBit>
         <LeadAmplitudeUnits>��V</LeadAmplitudeUnits>
         <LeadHighLimit>2147483647</LeadHighLimit>
         <LeadLowLimit>268435456</LeadLowLimit>
         <LeadID>II</LeadID>
         <LeadOffsetFirstSample>0</LeadOffsetFirstSample>
         <FirstSampleBaseline>0</FirstSampleBaseline>
         <LeadSampleSize>2</LeadSampleSize>
         <LeadOff>FALSE</LeadOff>
         <BaselineSway>FALSE</BaselineSway>
         <ExcessiveACNoise>FALSE</ExcessiveACNoise>
         <MuscleNoise>FALSE</MuscleNoise>
         <LeadDataCRC32>3141614258</LeadDataCRC32>
         <WaveFormData>
OgA7AD0APgA+AD4AOwA4ADQAMgAxADEALwAvADAAMAAuACsAKQAnACkAKQAqACsAKwAr
ACoAJwAoACcAJwAoACoAKgAqACsAKQApACkAKQArACwALAAtACsAKwAqACoAKgAqACoA
KgAtAC0ALgAuACwAKwAqACkALAAuAC4AKgAoACgAKwAtADEANAA2ADsAPwBIAFUAYwBw
AH8AkwCpAL0AxgDHAMMAtQCVAG4AWQBQAEgAPwA6ADgANwA0ADEAMgAxADEANQA7AD0A
PQBBAEEAPAA4ADYANgA1ADQANgA4ADgANwA0ADQAMgAxAC8AMQAzADUANQAzADIAMQAx
ADEAMQAxADEAMAAxADMAMwAyADEAMAAvADEAMgA1ADUANQA0ADQAMgAyADEAMQAyADMA
NAA3ADcANwA0ADMAMgAzADQANwA7ADkAOAA4ADgAOQA5ADkAOwA6ADwAPAA8ADwAPAA6
ADoAPAA+AEEARABDAEIAQQBAAEIAQgBDAEMARgBJAEoASgBIAEgARwBHAEkASwBOAE8A
TgBOAE4ATQBNAEwASgBKAEwATQBOAE4ASwBLAEkARwBJAEcASwBLAEoASgBJAEcARgBG
AEUARABGAEYARgBEAEIAQAA9ADsAPAA8ADwAPQA+ADoAOQA1ADQANAAzADMAMgA0ADQA
NAAzADAALgAtAC4ALwAvADAAMAAvAC4ALgAuAC4ALQAtAC8ALwAvADAALwAtACwAKwAt
AC4ALwAwAC4ALgAuAC4ALQAtAC0ALgAvADAAMQAxAC4ALgAuAC4ALwAuADEAMgAwADEA
MQAwACwALAAtAC4AMAAwADEAMQAvACwAKwArACwALQAuAC4ALQAsACsAKwApACkAKQAr
ACsAKwArACoAKQAoACUAJAAlACYAKQAqACcAJwAnACQAJgAlACUAJQAmACcAJwAmACUA
JAAkACUAJwAnACgAKAAnACYAIwAiACMAIwAkACQAJgAnACcAJQAiACEAIAAfACAAIQAi
ACQAIgAhACEAIAAfAB8AHwAhACEAIwAjACIAHQAdABwAHAAfACAAIgAiACAAHgAeAB4A
HQAdAB0AHgAhACEAIAAfAB4AHQAcABkAGgAcAB4AHwAdAB0AHQAdAB0AGwAbAB0AHwAf
AB0AHAAbABgAGgAaABoAGgAbABwAHQAeAB0AHAAbABoAHAAcABwAHAAbABoAGQAYABgA
GAAYABgAGgAaABoAGgAZABgAFwAWABcAGAAZABoAHAAcAB4AHgAeAB8AIAAiACUAJgAn
ACcAJQAlACYAJgAoACcAJwApACkAKQAnACYAIwAgACAAIQAlACYAJgAmACEAHgAaABgA
GQAZABcAFwAWABYAFAARAA0ACwALAAsADQAPABEAEwASAA8ADQALAAwADgAPABAADwAP
AA4ADQANAA0ADQAOABAAEQARABEADgAOAA4ADgAPABAAEgATABIAEgASABEAEAANAA4A
EgASABIAEAAOABEAEwAVABgAHAAfACMALAA7AEkAWABpAH0AkwClAKgApQChAI8AawBM
ADkALgAkAB0AGgAaABsAGAAVABQAFwAXABkAHQAhACMAIwAhACAAHAAWABQAFwAaABoA
GgAaABcAFgAUABIAEQAPABAAEwAWABcAFQAUABMAEwARABEAEQARABQAFQAXABcAFQAT
ABEADwARABIAFQAVABMAEgASABAAEgARABEAEgATABQAFwAXABUAEgARABAAEwAUABcA
GwAaABgAFwAWABcAFwAXABkAGgAcABwAHAAaABoAGAAYABoAHAAfACIAIAAgACAAIAAi
ACIAIwAjACYAKQAqACoAKAAoACcAJwApACsALgAvAC8ALgAtACsALQAsACoAKgAsAC0A
LgAuACsAKwApACcAKAAnACwALQAtACwAKgAnACYAJgAlACQAJgAmACYAJAAjACAAHAAZ
ABoAGgAaABsAHAAYABcAEwAUABQAEwATABIAFAAUABQAEgAQAA8ADwARABEAEAAQABEA
EQARABIAEgASABEAEQATABMAEwAUABIAEQARABEAFAAUABQAFAAUABQAFAAUABQAEwAS
ABIAFAAUABQAEwAQABAAEAAQABMAEgAVABYAEwATABIAEAAOAA4ADwAQABIAEgATABMA
EgAOAAwACwAOAA8AEAAQAA8ADgANAA0ADQANAA0ADwAPAA8ADwAOAAwADAAKAAoADAAM
AA4ADgALAAsACwAIAAYABQAFAAUACAAJAAkACAAFAAQABAAFAAcABwAIAAgABgAGAAQA
BAADAAMABAAEAAYABwAHAAUABAADAAIAAQADAAMAAwAEAAQAAwADAAIAAQABAAEAAwAD
AAUABQAEAP/////+//7/AQACAAQABAACAAAAAAAAAP///////wAAAQABAAAA///9//3/
/f/7//z//v8AAAEA///////////9//v/+//9///////9//z//f/8//z//P/8//z//v/+
//7//v/8//z//P/8//7//v/+//7//P/8//z//P/7//r/+f/4//n/+v/7//z/+//6//n/
+P/7//z//f8AAAAAAAABAAIAAgADAAQABQAGAAcACAAKAAkACAAGAAUACAALAAwACwAI
AAcABAAEAAMABQAGAAYACQAHAAUAAgD9//v/+v/3//n/+v/6//j/9f/z//H/8f/w//D/
8P/w//T/9f/0//T/8v/x//H/8P/y//L/8//z//H/8f/x//H/8P/w//H/8f/y//L/8//0
//P/8v/x//H/8//0//T/9P/1//T/8f/w//D/7v/u/+7/7v/x//X/+f/4//j/+//9/wQA
EwAlADYARwBbAHEAgwCIAIUAhwB/AGMAQgAvACIAFgANAAYABAABAAAA/f/8//3////9
//v/AQADAAMABQAGAAIA/v/8//v/+P/4//j/+v/5//j/+v/4//f/9f/y//P/9P/z//T/
9P/0//X/8//z//P/8//y//P/9f/1//X/9f/1//X/9P/0//b/9f/3//b/9v/0//T/8//z
//T/8//0//f/9//5//b/9f/0//L/8v/0//f/+P/4//n/+v/3//f/9//5//j/+v/6//r/
+//8//v//P/7//z//v8AAAIAAgACAAIAAgACAAMAAwAFAAcABwAGAAcACAAIAAkACAAJ
AAsACwANAA4ADwAPAA0ADAAKAAoADAANAA4ADgANAA0ACwAJAAgABQAIAAcACQAKAAoA
CQAGAAYABQAEAAYABgAGAAQABgAEAAEA///+//z/+v/5//z/+v/7//n/9//2//T/8//y
//T/9P/0//T/8v/x//H/8f/x//D/8P/z//P/8//0//P/8v/w/+//8f/x//H/8v/y//H/
8f/x//H/8P/v/+7/7//w//H/8v/y//H/8P/w//L/8v/y//H/8v/y//L/8v/w/+7/8P/w
//H/8//0//T/8P/w//H/8v/y//L/8//z//X/8v/x//H/7//v/+//7v/w//D/8P/x/+3/
7f/t/+//7//v/+//7v/u/+7/7P/s/+v/6v/r/+r/7P/t/+7/7P/q/+n/6f/p/+r/6//r
/+r/6//q/+r/6//q/+n/6f/o/+r/6v/o/+j/5f/l/+b/5v/k/+X/5f/j/+T/5f/m/+f/
5v/l/+T/5P/l/+X/5v/m/+P/4//j/+X/4//l/+X/5P/i/+P/4//k/+T/5P/l/+T/5f/k
/+X/5v/j/+P/4//k/+X/5f/k/+P/5P/l/+b/5f/k/+T/5P/j/+T/5f/m/+f/5v/j/+L/
4//j/+P/4f/g/+X/5v/l/+T/4//i/+L/4v/i/+L/5P/k/+T/5P/j/+L/4f/g/+H/4v/j
/+T/4v/i/+L/4v/i/+L/4v/i/+X/5v/p/+r/6P/p/+r/7P/v//D/8f/x//D/7//v/+7/
7//v//D/8//1//X/8//y//D/7P/r/+v/7//w//D/8P/t/+r/5v/k/+P/4//h/+H/5P/k
/+L/3//b/9n/2f/Z/9z/3f/e/9//3f/b/9r/2f/b/9z/3P/c/9r/2//b/9v/2f/Z/9n/
2v/b/93/3v/f/9z/3P/c/9z/3P/c/93/3f/g/+D/4P/f/9r/2//a/9z/3P/c/9z/2v/d
/9//4f/i/+T/5//t//j/BwAZACgAOQBNAGMAcwB2AHUAbwBdADkAGgAJAPz/9P/r/+j/
6P/n/+T/4f/k/+P/4f/h/+X/6f/r/+3/7//s/+r/5P/i/+H/4v/i/+L/5P/l/+T/4//g
/97/2//b/93/3//f/+H/4P/f/9//3f/d/93/3f/g/+H/4//j/+D/3//e/93/3f/e/+H/
4f/h/+D/4P/e/9z/2//b/9z/3f/e/+H/4f/h/97/3f/c/97/3v/g/+P/4f/g/+D/4P/d
/93/3f/f/+L/5P/k/+T/5P/k/+L/4v/l/+b/6P/q/+r/6v/q/+r/6v/q/+v/6//u//H/
8v/y//T/9P/z//P/9P/1//f/9//4//j/+P/3//X/9P/y//L/9v/3//j/+P/2//X/8v/v
//L/8f/2//f/9v/2//X/8//y//L/8f/w//L/8v/y//D/7v/s/+n/5//p/+j/5//n/+f/
5P/k/+H/3//e/9z/2//b/97/3//g/97/3P/b/9v/2//b/9r/2v/b/9v/2//c/9v/2v/Y
/9f/2v/b/9z/3v/d/9v/2v/Z/9z/3P/c/9z/3P/c/9z/3P/c/9v/2v/a/9v/3P/d/93/
2v/a/9r/2v/c/9r/3P/c/9r/2//b/9r/2v/a/9v/3P/c/9z/3f/d/9v/2P/X/9f/2v/b
/9z/3P/b/9r/2f/Z/9X/1f/V/9f/2f/Z/9n/2P/W/9b/1P/U/9T/1P/W/9b/1f/V/9X/
0v/S/9H/0f/R/9P/1f/W/9b/0//S/9L/0//T/9P/1P/U/9b/1v/U/9T/0f/R/9L/0v/U
/9X/1f/T/9H/0f/R/9H/0f/R/9H/0v/U/9P/0//S/9H/0f/R/9P/0//V/9X/1P/R/9H/
0P/Q/9H/0v/U/9T/1v/U/9T/1P/S/9H/0P/Q/9L/0//T/9P/0f/R/9H/z//Q/9L/1P/V
/9P/0//T/9P/0f/P/8//0f/U/9X/1P/U/9H/0v/S/9L/0v/S/9T/1P/U/9T/0v/S/9L/
0v/U/9T/1P/U/9T/1P/U/9T/0v/S/9L/0v/T/9T/1f/W/9T/1P/U/9T/2f/a/9v/3f/e
/+D/4f/i/+P/4//j/+P/5f/m/+f/5//m/+f/6P/n/+f/5v/l/+L/5P/l/+f/6P/l/+T/
4P/c/9r/2v/b/93/2v/Z/9n/2P/Y/9X/0//R/9L/0//V/9f/1f/V/9T/0f/S/9P/1f/Y
/9f/1v/V/9X/1//X/9f/1//Z/9r/2v/b/9n/2f/Y/9j/2//c/93/3v/e/93/3f/c/97/
3f/c/9v/3v/e/9r/2P/W/9b/2//h/+X/6P/q/+3/8f/6/wkAGQAqAD0AVQBpAHcAegB1
AGsAUwAvABYABwAAAPj/8f/s/+z/6//m/+X/6P/t/+//8//1//f/9//1//P/8v/y//D/
8P/x//L/8P/w/+7/7f/s/+3/7P/s/+v/7f/v//H/8f/v/+7/7f/t/+3/7//x//P/8//z
//T/8//z//P/8//z//X/9v/5//n/9//2//b/9P/3//f/+P/6//r/+v/8//v//f/6//n/
+P/5//r//f8BAP///v/+//7///8BAAMABwAHAAgABwAGAAcACAAHAAgACgAMAA8AEgAQ
ABAAEAAQABIAFAAXABkAGQAbABsAGgAbABwAHAAdACAAIQAjACMAJAAkACQAIwAmACYA
JQAmACcAJwAnACYAKAApACgAJwAnACUAKQApACkAKAAmACMAJAAmACcAKAAnACYAJQAi
ACQAIgAfAB0AHgAeAB4AHwAgABwAGwAXABkAGgAaABsAFgAYABgAGAAaABgAFwAXABgA
GQAZABoAGgAZABgAGAAbABwAHAAdABsAGwAbABwAHgAdAB0AHQAfACAAIQAiACAAIAAg
ACAAIgAjACQAJgAlACQAIwAhACMAJAAlACYAKAAmACgAKAAmACcAJwAmACcAKAAqACwA
KwAqACoAKQArACgAJwAnACoAKwAsACwAKgAoACYAJQAmACcAKAArACoAKQAoACYAJwAo
ACcAKAAoACgAKgAqACcAJwAnACQAJgAnACkAKwArACsAKgAoACkAKAAoACkAKQApACoA
KgAoACgAJgAmACYAJwApACoAKAApACkAJwAoACkAKgArAC0ALQAtAC4ALQArACoAKAAq
ACsALAAvACwALQAsACoAKgArACsALAAtAC4AMAAwAC8ALAArACoALAAtAC4AMAAwAC8A
LQArACwALQAuAC0ALwAwADEAMQAvAC8ALwAvADAALwAwADMAMQAxAC8ALgAvAC4AMQAy
ADMANAAzADIAMQAwADEAMgAzADQANAA0ADQANAAzADIAMQAwADEAMgAzADQANAA0ADQA
NAA2ADYANgA2ADcAOAA7ADwAOgA7ADwAPgBAAEIARABFAEMAQwBEAEQARgBFAEUARwBJ
AEkARwBGAEMAQABAAEEARABGAEcASABDAEAAPAA6ADsAOwA5ADkAOAA4ADYAMwAxAC8A
LwAvADEAMwA1ADcANgAzADEALwAxADIAMgAyADIAMwAzADMAMwAzADMANAA2ADcANwA3
ADQANAA0ADQANAA0ADUANQA4ADgAOAA3ADQAMwA0ADQANAA0ADQANgA5ADsAPQA8ADoA
PQBFAFIAYwBzAIQAkwCpAL8AywDOAM0AyQCxAJEAeABpAFwAVABLAEYASABFAD4APwBA
AEEAPwA/AEMARwBJAEcARwBGAEQAPgA8AD0APAA8AD4APgA9AD4APQA6ADgANQA1ADcA
OQA5ADsAOgA5ADkANwA3ADcANwA4ADkAOwA7ADgANwA2ADUANwA4ADsAOwA7ADoAOgA4
ADYANQA1ADYAOQA6AD0APQA7ADgANwA2ADgAOAA6AD0APQA8ADwAPAA7ADsAOwA9AEAA
QgBCAEIAQABAAD4APgA/AEAAQgBEAEQARABEAEQARABEAEUARQBIAEsATABMAEwATABL
AEsATABNAE8ATwBOAE4ATgBNAE0ATABKAEoATgBPAFAAUABNAE0ASwBJAEsASQBNAE0A
TABMAEsASQBGAEYARQBEAEYARgBGAEQARABCAD8APQA9ADwAOwA7AD0AOgA6ADcANAA0
ADMAMwAyADQANAA0ADMAMAAuAC0ALwAvAC4ALgAvAC8ALwAwAC8ALgAsACsALAAtAC4A
MAAvAC0ALAArAC4ALgAuAC4AMAAwADAAMAAuAC0ALAAsAC8AMAAxADEALgAuAC4ALgAu
ACwALgAuADAAMQAxADAALQAsACwALAAuAC4ALwAvAC8ALAArACsAKgArACwALAAtACwA
KwArACkAKQApACsAKwArACsAKgAoACgAJgAmACYAJgAoACgAKQApACkAJgAkACMAIwAj
ACYAJwAnACYAIwAiACIAIwAjACMAJAAkACQAJAAiACIAIAAfAB8AHgAgACEAIQAfAB0A
HQAdAB0AHwAfAB8AIAAiACEAIQAgAB4AHQAcAB0AHwAhACEAIAAbABsAGgAaAB0AHgAg
ACAAIAAeAB4AHgAbABsAGwAcAB8AHwAeAB0AGwAbABsAGQAZABoAGwAbABsAGwAbABsA
GQAXABcAGQAaABsAGgAaAB0AGgAYABgAGAAYABkAGgAbABwAGgAaABoAGgAaABoAGgAa
ABwAHAAcABwAGwAaABkAGAAbAB4AHwAgAB8AIAAiACMAJgAnACcAJwAnACgAKAAoACYA
JQAmACcAKQAnACYAJQAgACAAIQAjACQAJAAkACEAHwAcABsAGwAYABUAFAAUABcAFgAU
ABMAEAAPAA4ADgAPABAAEQARABEAEAAPAA8ADQAMAAsACgAMAA0ADgAPAA4ADQANAAwA
DwAPAA8ADgAQABAAEAAQAA0ADQAMAAwADQAOAA4ADgAPAAwACgAIAAYABgAIAA0AEQAV
ABYAFAAVABcAIAAvAEEAUgBnAH0AjwCbAKIAnwCbAI0AbwBQAD0ALgAkABsAEgAQAA8A
DgANABAAEwAVABMAEwAVABUAFQAXABgAGAAWABQAEwAQAA4ADAAMAA8AEAAQAA4ADQAL
AAoACwAMAAsADQAMAAsACwAJAAkACQAJAAkACQAKAAkACgALAAwADQAJAAgACQAHAAgA
CAAJAAgACQAJAAoADAAMAAwADgANAA8ADAALAAoACAAIAAoADQAPAA4ADgAOAA8ADwAP
ABEADwAQAA8ADgARABIAEQASABIAEgATABQAFQAWABcAGAAYABgAGQAZABkAGwAbABoA
HQAeAB4AHwAfAB8AIAAfACIAIgAiACEAIwAiACAAIAAfAB8AHwAeACAAIQAgAB8AHQAb
AB8AHwAgACAAHwAdABwAHAAbABoAGAAYABgAFgAXABYAFAATABIAEAAOAA0AEQAOAA4A
CwAKAAoACQAJAAYACAAIAAgACAAGAAUABQAEAAMAAQAAAAMAAwADAAQABAAEAAMAAwAB
AAEAAQACAAMAAwAEAAUABQAEAAMAAgAEAAQABAAEAAMAAwADAAQABAAEAAQAAwADAAQA
BQAGAAQAAgAEAAQABQAHAAgACAAFAAQABAAEAAIAAgADAAMABgAEAAQABQADAAMAAwAC
AAMAAgABAAEA////////AQD////////+/wAAAAD+//7//f/8//3//P/9//3//f/6//z/
+//7//v/+//7//r/+P/6//r/+//9//v/+f/4//b/+f/6//n/+v/3//f/+P/4//f/9//2
//P/9v/3//j/+f/2//X/9P/0//X/9f/2//b/8//z//P/9f/z//X/9f/0//T/9f/1//b/
9f/0//T/8v/z//L/8//0//P/8//z//T/8//z//L/8f/y//P/9P/z/+//7P/p/+X/4v/h
/+D/3//h/9//3//h/9//3//d/9z/4f/i/+D/4P/g/+D/3v/e/97/3v/f/+D/4f/i/+H/
4P/f/97/4P/g/+D/4P/i/+L/4v/i/+D/4P/g/+D/4//m/+f/6P/o/+j/6f/p/+z/7f/t
/+3/7//w//D/8P/u/+3/7v/v//D/7//v/+//6//q/+r/6//u/+7/7v/r/+j/5P/i/+H/
4P/d/9z/3P/e/9z/2f/X/9T/0//S/9L/1f/W/9f/1//V/9T/0//T/9L/0v/S/9L/1f/V
/9X/1f/U/9P/0//S/9X/1f/V/9T/1P/U/9T/1P/U/9X/1f/W/9j/2P/X/9b/0//Q/9L/
0v/Q/9D/0v/V/9n/3f/c/9z/2//f/+r/+f8LABoAKQA9AFMAYwBoAGUAYQBXADkAFgAD
APj/7v/j/9r/2v/b/9z/2//g/+v/8f/v/+3/8f/1//X/9f/4//b/8v/w/+3/6v/q/+z/
7P/t/+7/7P/q/+n/5//m/+f/6P/n/+r/6v/q/+v/6f/p/+n/6f/o/+n/6//r/+v/6//r
/+v/6v/q/+z/6//t/+z/7P/q/+r/6f/p/+r/6f/q/+3/7f/u/+z/7P/s/+r/6v/s/+//
8f/w//D/8P/v/+//7//x//D/8v/y//L/8//0//P/9P/0//T/9f/2//f/+P/5//r/+v/6
//v/+//8////AAAAAAEAAgACAAMAAgADAAUABQAIAAgACAAHAAcABgAEAAQABAAFAAYA
BgAFAAUAAwABAAEA//8DAAMABAAEAAMAAQACAAIAAQAAAP3//P/7//j/+//6//j/9//1
//T/8//z//X/8v/y/+//7v/u/+3/7f/q/+z/7P/s/+7/7P/r/+v/6v/p/+f/5v/p/+n/
6f/q/+j/6P/n/+f/6f/p/+n/6v/s/+v/6//r/+r/6v/q/+r/6//s/+3/7v/s/+v/6v/q
/+z/7P/s/+v/6//s/+3/7v/s/+r/7P/s/+3/7//w//D/7v/u/+//8P/u/+7/7//v//H/
7v/t/+3/7f/t/+3/7P/u/+7/7v/v/+3/7f/t/+//7v/t/+z/6v/r/+z/6//s/+v/6v/r
/+r/6v/r/+z/6v/o/+f/5//n/+j/6f/p/+j/6P/o/+n/6//q/+n/6f/o/+n/6v/p/+r/
5//n/+j/6P/o/+n/6f/n/+n/6f/p/+n/6P/n/+b/5v/n/+f/6P/o/+X/5f/l/+f/5f/n
/+f/5v/k/+X/5f/m/+T/5P/l/+T/5//m/+f/6P/m/+X/5P/k/+f/5//m/+X/5//n/+f/
5f/k/+T/5P/j/+b/5//o/+n/5//l/+X/5//n/+f/5f/k/+n/6P/m/+b/5v/m/+j/6P/o
/+j/6P/o/+j/6P/m/+b/5v/m/+j/6P/o/+j/6v/q/+z/7P/u/+//8P/y//P/9P/1//X/
9f/1//b/9v/4//f/9//5//n/+f/3//b/9f/y//L/8//1//b/9v/2//P/8P/s/+r/6v/r
/+r/6//r/+r/5//j/+P/4f/h/+H/4v/j/+T/5f/k/+H/3//d/97/4P/h/+L/4f/h/+D/
3//h/+H/4f/i/+L/4//j/+P/4f/g/9//3v/h/+L/5P/l/+T/5P/k/+P/5P/l/+b/5P/i
/+L/4P/e/93/4//p/+r/7P/x//P/9v8DABMAIgAzAEcAXwBzAH4AgQB9AHUAWQA2AB8A
FAAOAAkAAAD8//f/8P/r/+r/7f/v//H/8f/1//n/+f/1//T/8v/y//D/7//u//D/8P/w
//H/7v/t/+r/6P/l/+j/6//u/+//7P/q/+j/5//m/+f/6P/p/+r/6//t/+3/6v/p/+j/
5//o/+r/7v/v/+7/7P/r/+j/6f/p/+r/7P/r/+z/7//v/+//7P/r/+r/5v/k/+T/5f/j
/+D/3v/c/9z/3f/e/+H/4v/k/+T/5P/i/+L/4P/g/+T/5v/p/+z/6//q/+n/6P/p/+r/
7P/t//D/8//0//T/8v/y//H/8f/z//X/+P/5//n/+P/3//X/9v/2//X/9v/2//f/+P/4
//X/9f/z//H/9P/z//j/+f/3//b/9P/x//L/8v/x//D/8v/y//L/8P/u/+z/6f/n/+j/
6P/o/+n/6v/m/+X/4f/i/+L/4f/h/97/4P/g/+D/3v/c/9v/2//c/93/3f/e/9z/2//a
/9r/3P/c/9v/2//d/93/3f/e/93/2//a/9n/2//c/93/3v/c/9z/3P/c/9//3//f/+D/
4P/g/+D/3//e/97/3v/e/9//3v/h/+L/4P/h/+H/4P/e/97/3//g/+L/4v/j/+P/4f/e
/93/3f/g/+H/4v/i/+D/3v/c/9v/2v/b/9z/3//f/9//3//e/93/3P/Z/9j/2f/a/93/
3v/b/9v/2//Y/9n/2f/a/9v/2v/b/9v/2v/X/9b/1v/X/9j/2f/b/9z/2//a/9f/1v/X
/9f/2P/Y/9j/2f/Z/9f/1//X/9f/1//X/9f/1//Y/9b/1f/V/9T/1P/V/9b/2f/X/9n/
2f/Y/9X/1f/U/9T/1//Y/9r/2v/Z/9b/1f/U/9X/1f/V/9b/1//X/9b/1f/U/9P/0v/P
/9D/0v/U/9X/1P/T/9L/0f/S/9H/0v/V/9P/0//R/9D/0f/Q/9L/0v/S/9L/1P/U/9T/
1P/T/9L/0f/Q/9D/0P/Q/9D/0P/Q/9D/0P/T/9T/1//Y/9r/2//c/97/3v/e/97/3f/e
/9//4f/i/+D/3//f/+H/4//j/+H/4P/h/97/3v/f/97/3v/d/9z/3P/a/9f/1v/U/9P/
0P/P/9D/0P/O/8v/yv/J/8r/y//J/8n/yf/J/8z/y//L/8v/yv/K/8n/yP/I/8n/yf/J
/8v/y//L/8z/yf/J/8j/x//J/8r/y//M/8v/yv/K/8n/yv/K/8r/yf/O/8v/xv/G/8b/
xP/C/8T/yf/R/9X/0v/S/9P/2f/k//H/AQAUACkAPwBVAGEAYABbAFUAPwAdAAAA8//q
/+L/1//O/8z/zf/K/8f/zP/R/9P/1f/V/9P/0f/T/9X/1P/U/9T/1P/R/8z/zP/K/8j/
yf/K/8v/yv/K/8n/yP/J/8r/yf/J/8j/x//H/8f/x//H/8f/x//H/8j/x//H/8f/x//H
/8X/xv/J/8n/yf/I/8j/xv/I/8f/x//I/8j/yP/K/8n/yv/I/8j/yP/G/8b/yP/L/8v/
yv/K/8r/y//L/8v/zf/N/87/zf/M/83/zv/N/87/z//Q/9L/1P/U/9T/1P/U/9X/1v/Y
/9n/2f/b/9v/2v/d/97/3v/f/97/3//h/+H/4v/i/+L/4f/i/+L/4f/i/+P/4//j/+L/
4//j/+H/3//f/93/4f/h/+D/4P/f/93/3//g/+D/4P/e/9z/2v/W/9n/2P/W/9X/0//S
/9H/0f/T/9D/0P/N/87/zv/N/83/yf/K/8n/yP/L/8r/yv/L/8n/yf/I/8j/yf/J/8n/
yv/K/8r/yf/J/8f/x//H/8j/yf/J/8r/y//M/8z/zP/M/8r/yv/K/8r/zf/N/83/zv/M
/8z/zP/L/8z/zP/M/8z/yf/G/8f/xv/G/8f/x//G/8X/xv/I/8r/yP/G/8X/w//G/8T/
xP/F/8X/xf/F/8T/xP/E/8T/xf/F/8X/xf/H/8T/w//C/8D/w//E/8P/xP/D/8L/w//C
/8P/w//D/8D/wv/B/8H/wf/B/8H/wP++/77/vv+//8H/v/+//8D/wP/C/8L/wP/A/8H/
wf/C/8L/wf/B/8D/vf++/7//wP/B/7//v/+//8D/wv/B/8H/wP/B/8H/wf/D/8H/wf+/
/7z/u/+9/77/wP/A/8D/wf/A/8D/vv++/77/vv+//8D/wv/C/8H/v/+9/8D/wf/C/8H/
v//A/8H/wf+//7//v/+//8D/v//A/8P/wv/B/77/vP+//8T/wv/C/8L/wv/B/8D/v/++
/7//wP/B/8L/wP/A/8D/wP/A/8D/wP/A/8H/wv/D/8T/xP/E/8T/xP/I/8r/zP/O/87/
zv/O/87/0P/Q/9D/0P/S/9L/0v/S/9H/0P/P/87/0P/Q/9D/0P/P/87/zf/M/8n/yP/H
/8b/xP/E/8T/xP/B/8D/v/++/8D/wP/A/8D/v/++/73/vP++/77/vv++/7//wP/B/8L/
wf/A/7//vv+//8D/wf/C/8L/wv/C/8L/wP/A/8D/wP/B/8L/w//E/8P/wv/B/8D/wf/C
/8P/xP/B/8D/v/++/8H/xP/H/8r/zv/S/9b/2v/p//b/AwAQACAAMABAAFAARwA+ADUA
LAAbAA==
         </WaveFormData>
      </LeadData>
      <LeadData>
         <LeadByteCountTotal>10000</LeadByteCountTotal>
         <LeadTimeOffset>0</LeadTimeOffset>
         <LeadSampleCountTotal>5000</LeadSampleCountTotal>
         <LeadAmplitudeUnitsPerBit>4.88</LeadAmplitudeUnitsPerBit>
         <LeadAmplitudeUnits>��V</LeadAmplitudeUnits>
         <LeadHighLimit>2147483647</LeadHighLimit>
         <LeadLowLimit>268435456</LeadLowLimit>
         <LeadID>V1</LeadID>
         <LeadOffsetFirstSample>0</LeadOffsetFirstSample>
         <FirstSampleBaseline>0</FirstSampleBaseline>
         <LeadSampleSize>2</LeadSampleSize>
         <LeadOff>FALSE</LeadOff>
         <BaselineSway>FALSE</BaselineSway>
         <ExcessiveACNoise>FALSE</ExcessiveACNoise>
         <MuscleNoise>FALSE</MuscleNoise>
         <LeadDataCRC32>3465300149</LeadDataCRC32>
         <WaveFormData>
EwATABMAEgAUABIAEgASABAAEQASABIAEgASABIAEAASABQAFAAUABQAFAAWABcAGAAY
ABkAGgAaABoAGgAaABgAGAAYABgAGgAbABsAGwAbABsAGgAaABoAGwAbABsAHQAeAB4A
HgAdABwAGwAaABwAHAAcABwAHgAfACAAIgAkACYAJwAmACgAKQAsADMAPgBHAE8AUQBM
ADkAHQAAAOr/2v/H/7v/xP/Q/9T/1//i/+z/6f/f/9j/2P/e/+P/4//h/+T/6//0//v/
/v8CAAgADQAUABsAHAAdABsAHQAgAB4AHgAhACIAIgAjACMAIQAiACMAIwAjACMAIwAj
ACQAJgAnACcAJQAlACUAJgAmACYAJwAnACcAJwAnACcAJwAnACYAJgAoACgAJwAnACQA
JAAkACQAJAAjACMAIwAhACEAIQAhACAAIQAiACQAJgAmACUAIwAjACMAIwAjACMAIwAh
ACEAIQAhACEAIQAgACAAIAAgACEAIAAfAB8AHgAeAB0AHQAeAB0AHAAdABwAHAAbABoA
HAAcABsAGwAdABwAHAAcABwAGwAaABkAGwAbABkAGQAZABkAGQAaABkAGgAaABoAGwAc
AB0AIAAeACAAIAAiACUAJQAlACUAJQAnACcAKQAoACoAKAAnACgAKgArACwALAAsAC0A
LQAvAC4ALgAuAC0ALQAtAC0AKwAsACwAKwAsACwALQAtACsAKwArACsALQAsACwALAAs
ACwALAAsAC0ALQAtAC0ALQAtAC0ALAAqACsAKwArAC0ALQAtAC0ALAArACsALAAtAC4A
LgAtACwALAAsACsAKQApACkAKQArACsAKgAqACoAKQApACoAKgAqACoAKQApACoAKwAs
ACoAKgAqACoAKwArACoAKQArACwALAAsACoAKwArACkAKwArACsAKgAqACoALAAsACsA
KwArACsAKQAqACoAKwArACsAKwAqACoAKwAsAC0ALQAtAC0ALAAsACwALQAtACoAKgAr
ACwAKgAqACoAKgArACoAKgAqACgAKQApACoALAArACoAKgAqACoAKgAqACwALAArACsA
KwArACsAKwApACoAKgApACoAKwAtAC4ALQAsACsAKQArACoAKgAqACoAKwArACsAKgAq
ACkAKQAtACwALAAsACwALAAqACoAKgAqACoAKgAqACoAKAAoACgAKAAoACgAKAAoACoA
KgAqACoAKgAqACoAKgAqACoAKgAqACgAKAAoACgAKAAoACoAKwAsACwALAAsACwALQAt
AC0ALAAsAC0ALwAsACsAKgAqACgAJwAmACQAIwAjACEAIQAfAB4AHgAcAB4AHgAeAB8A
IAAgACAAIAAgAB4AHgAgACAAIAAgACAAIgAjACQAJAAnACgAKAAoACYAJgAmACYAJgAm
ACYAJwApACkAKQApACYAJgAmACcAJwAnACcAKAAoACgAKAAoACYAJgAmACYAKAAoACgA
KwAsAC4AMAAwADEAMgAyADMAOgBBAEoAUQBXAFcATAA1ABcA/P/q/9b/xf/B/8z/2P/Y
/+H/8P/2/+//5//i/+L/6P/r/+v/6//w//f//P8DAAgACgAOABUAGgAfACIAIwAjACMA
JAAkACQAIwAmACYAJwAnACYAJgAmACUAJgAnACgAKQApACoAKgApACcAJwAnACgAKAAo
ACkAKQAnACcAJwAnACcAJwAmACYAKAAoACcAJwAkACQAJAAkACQAIwAjACMAIQAhACEA
IQAgACEAIgAkACQAJAAjACEAHwAfAB8AHwAhACEAHwAfAB8AHwAfAB8AHAAcABwAHAAc
ABwAHAAdABoAGgAZABkAGQAXABUAFQAUABQAEwASABQAFAATABMAEwASABIAEgARABEA
EQARABIAEwASABMAEQARABEAEgATABQAFAAUABYAFgAWABgAFgAYABgAGgAdAB0AHQAd
ABsAHQAdAB8AIAAiACAAHwAhACIAIgAiACEAIAAgAB8AIAAgACEAIgAhACEAIQAhACEA
IgAiACEAIQAiACQAJQAjACMAIwAjACUAJAAkACQAIgAiACIAIgAhACEAIQAhACMAIwAj
ACIAIgAjACMAIwAjACMAIwAjACIAIQAhACIAIQAiACIAIQAiACIAIgAhACEAIQAhACEA
IQAhACAAIAAgAB8AHwAgACEAIAAfAB0AHwAgACEAIgAgACAAIAAgACEAIQAgAB8AIQAi
ACIAIgAiACMAIwAhACMAIwAjACIAIAAgACIAIgAjACMAIwAjACMAJAAkACUAIwAjACMA
IgAhACEAIQAhACMAIwAjACIAIgAiACMAIwAgACAAIQAiACIAIgAiACIAIwAiACIAIgAi
ACMAIwAkACQAIwAiACIAIgAiACIAIgAiACIAIQAhACEAIQAhACEAIAAgAB8AHQAgACEA
IwAkACMAIgAhAB8AIQAgACAAIAAiACMAIwAjACIAIgAhACEAIQAiACAAIAAgACAAHgAe
AB4AHgAfACAAIQAiACIAIgAiACIAIgAiACIAIgAkACQAJAAkACIAIgAiACIAJAAkACQA
JAAiACIAIgAkACcAKAAoACgAKAAoACkAKQAnACYAJgAnACsAKAAnACYAJgAkACMAIgAe
AB0AHQAbABsAGwAaABoAGAAYABgAGAAbABwAHAAcAB4AHgAcABwAHQAcABsAGgAcAB4A
HwAgAB8AHwAfAB4AIAAgACAAIAAgACAAIAAgAB8AHwAfAB8AIQAgACAAIAAhACEAIQAh
ACIAIgAiACIAIAAgACAAIAAgACAAIAAkACUAKAAqACoAKAApACgAKAArADIAOQBAAEsA
UwBZAFQAQQAlAAgA9P/g/8v/wf/K/9b/2P/X/+L/7P/r/+P/3P/c/+L/5//l/+H/5P/p
//L/+/8AAAQACgARABIAFQAYABsAGwAdACAAIAAeAB0AIAAgACEAIQAiACQAJgAnACcA
JwAnACcAJwAoACgAJwAnACcAJwAoACYAJgAnACcAJwAnACcAJwAlACUAJAAkACYAJgAl
ACUAJAAkACQAJAAkACMAIwAjACMAIwAjACMAIQAhACEAIgAiACIAIQAfAB8AHwAfAB8A
HwAfAB0AHQAfAB8AHwAfAB0AHAAbABoAGwAaABkAGQAaABoAGQAZABcAFQATABMAFgAW
ABUAFAASABIAEQARABEAEAAQABAAEQARABEAEQAPAA8ADQANAA0ADQANAA4ADQAOAA4A
DgARABIAEwAWABQAFgAWABgAGAAXABYAFQAXABkAGQAbABsAHAAZABcAGAAaABsAHAAc
ABwAHQAdABsAGgAaABoAGwAbABsAGwAZABoAGgAZABoAGgAbABsAGQAZABkAGQAZABgA
GAAYABkAGgAbABwAHAAbABoAGQAZABkAGQAYABgAGQAZABkAFwAXABcAFwAWABUAFQAW
ABUAFgAWABUAFQAWABcAFwAVABUAFQAVABUAFQAUABQAFgAVABUAFgAVABQAEwARABEA
EgATABQAEgASABIAEgARABEAEAAPABEAEgASABIAEAARABEADwARABEAEQAQAA4ADgAQ
ABAADwAPAA8ADwAPABAAEAARABAADwAOAAwADAANAA4ADwAPAA8ADwAOAAwADAANAA0A
DAAMAA0ADgANAAwACwAKAAoACgALAAwACgALAAsADAAKAAkACAAIAAoACgAKAAoACAAI
AAcABwAJAAkACQAJAAkACgAKAAkABwAHAAgACAAIAAgACAAHAAcABgAGAAYABgAHAAcA
BwAIAAgABwAHAAUABAAGAAYABgAGAAgACAAIAAgABwAGAAUABAAGAAYABgAGAAQABAAE
AAQABAAEAAQABAAEAAQABAAEAAQABAAGAAcACAAIAAgACAAKAAsACwALAAoACgALAA0A
CAAHAAYABgACAAEAAAD+//3//f/7//v/+f/4//j/9v/4//j/+P/5//r/+v/6//r/+v/4
//j/+v/4//j/+P/4//r/+//8//z/+//8//z//P/+//7//v/+//z//P/8//3//f/9//3/
/f/8//z//P/9//v/+//7//z//P/8//z//P/8//z//P/8//z//P/+////AgAEAAQAAgAD
AAQABgAJAA4AFQAeACkAMQAzACgAEQDz/9j/xP+y/5//l/+k/7D/rv+x/77/xv/B/7f/
sv+0/7b/uf+5/7v/vv/F/8z/0//Y/9z/4P/n/+z/8f/y//P/9f/1//T/9P/0//X/9v/2
//f/9//3//j/+f/5//n/+f/5//n/+f/6//r/+f/3//f/9//4//j/+P/5//n/9//3//f/
9//3//f/9v/2//j/+P/3//f/9P/0//T/9P/0//P/8//z//H/8f/x//H/7f/t/+3/7v/w
//D/7//t/+3/7f/t/+3/7f/t/+v/6//r/+v/6//r/+n/6P/n/+b/5//m/+X/5f/i/+L/
4f/h/+P/4f/f/9//3v/e/93/3P/c/9z/2//b/9v/2v/a/9r/2f/Z/9n/2f/Z/9n/1//X
/9f/1//X/9j/1//Y/9j/2P/a/9r/2v/c/9v/3P/b/9z/3v/f/+D/4f/f/+H/4f/j/+P/
5P/h/9//4f/i/+L/4v/g/+D/4f/h/+P/4v/i/+L/4//j/+P/4//i/+L/4f/f/+D/4P/h
/+H/3//f/9//3//h/+D/4P/g/+D/4P/g/+D/4P/f/97/3f/f/9//3//e/97/3//f/9//
3f/d/93/3f/c/9v/2//c/9z/3P/b/9n/2f/a/9v/2//a/9n/2P/X/9n/2f/Y/9j/2v/Z
/9n/2v/Z/9j/1//V/9X/1v/X/9j/1v/W/9b/1v/X/9f/1v/V/9X/1v/W/9b/1P/V/9X/
0//V/9X/1f/U/9L/0v/U/9T/1f/V/9X/1f/U/9T/0//T/9H/0f/R/9D/0P/R/9L/0//Q
/8//zv/M/83/zv/Q/9H/0P/Q/9H/0v/R/9D/z//O/87/zv/P/9D/zv/P/8//0P/Q/8//
zv/O/87/zv/O/87/zv/O/83/zf/P/8//z//P/83/zv/O/83/y//L/8z/zP/M/8z/zP/L
/8v/yv/K/8r/zP/N/83/zf/M/8z/y//L/8n/yv/K/8r/yv/K/8j/yP/I/8j/yP/I/8j/
yP/I/8j/yP/I/8j/yP/I/8j/yP/I/8j/yP/G/8b/xv/G/8j/yP/I/8j/yv/L/8z/zP/M
/8z/zP/N/87/z//P/9D/zv/P/8v/yf/K/8r/yP/H/8T/wv/B/8H/v/+//7//vv/A/77/
vv++/77/v//A/8D/wv/C/8L/wP+//8D/v/++/8D/wP/C/8P/xv/G/8f/yP/H/8b/xf/E
/8b/xv/G/8b/yP/J/8n/yf/I/8f/xf/E/8X/x//I/8n/yP/I/8f/xv/H/8j/yf/K/8j/
yP/I/8j/yP/J/87/1P/U/9L/1f/U/9T/1f/c/+P/7v/5////+//s/9P/tf+a/4b/dv9n
/2n/eP9+/3z/hf+U/5T/jf+H/4T/iP+O/5H/j/+P/5T/m/+g/6n/rv+0/7z/wf/E/8X/
xv/J/8v/yf/I/8r/zP/N/87/zv/P/8//zf/O/8//z//P/8//z//P/83/zv/O/83/z//P
/8//0P/S/9L/0//T/9H/0f/R/9H/0//T/9L/0v/S/9L/0f/R/9L/0v/S/9L/0P/P/8//
z//P/8//z//P/8//z//P/9D/0P/Q/8//zf/P/8//z//P/8//z//N/83/zf/N/83/zf/M
/8z/zP/M/8v/yv/J/8n/yv/K/8n/yf/L/8n/x//H/8b/xv/F/8T/xv/G/8X/xf/H/8b/
xv/G/8X/xf/F/8X/x//H/8X/xf/F/8X/xf/G/8f/yP/I/8j/yv/K/8r/zP/M/87/zv/Q
/9P/0//T/9P/0//V/9X/1//Y/9r/2P/X/9n/2v/a/9r/3P/c/93/3f/f/97/3v/e/93/
3f/d/93/3v/g/+H/4f/g/+D/4f/h/+H/4f/h/+H/4//i/+L/4v/i/+L/4v/i/+X/5f/l
/+X/4//j/+P/4v/k/+X/5f/l/+X/5f/l/+X/5P/j/+P/5P/n/+j/6P/n/+T/5P/k/+P/
5P/l/+b/5//p/+n/6P/o/+r/6f/p/+r/7P/s/+z/6//q/+r/6v/q/+z/7P/s/+z/7f/t
/+z/6//r/+z/7P/s/+7/7//v/+3/7f/t/+3/7P/u/+7/8P/w//H/8f/x//H/7//w//D/
8f/z//P/8//y//P/8//z//P/9f/1//X/9P/0//T/9f/1//T/9P/1//b/+P/4//j/+P/5
//j/+P/4//j/+f/5//r/+P/3//b/9v/4//j/+P/4//r/+v/5//n/9//3//f/9//5//r/
+v/5//n/+f/6//r/+f/4//f/9f/4//j/+f/6//z//f/9//3//v/+//3//f////7//v/+
//7//v/+//7//v/+//7//v/+//7//v/+//7//v8AAAAAAAAAAP7//v/+//7/AAAAAAAA
AAAAAAAAAAAAAAAAAAACAAMABgAGAAYABgAEAAUABQAFAAcACAAKAA0ACgAJAAgACAAE
AAMAAgAAAP/////9//3//f/8//z/+v/8//z//P/9/wAAAAAAAAAAAAD+//7/AAACAAIA
AgACAAIAAwAEAAQABwAIAAgACAAIAAgACAAIAAgACAAIAAkACwALAAsACwAKAAoACgAL
AA0ADQANAA4ADgAOAA4ADgAOAA4ADgAOABAAEAASABcAHAAaABgAGgAbABwAHgAhACYA
LQA2AD8ASQBJADwAIwAFAO7/3P/I/7P/s//C/8r/yP/R/97/4v/d/9X/1P/W/9r/2//d
/9v/3v/l/+z/8//2//z/AgAJAAwAEQAUABUAFQAVABYAFgAWABcAGgAaABsAGwAdAB4A
HwAfAB8AHwAfAB8AIQAiACIAIQAhACEAIQAiACIAIgAjACMAIQAhACEAIQAfAB8AHgAe
ACAAIgAjACUAJAAkACQAJAAkACMAIwAjACUAJQAlACUAIwAjACMAJAAkACQAIwAhAB8A
HwAfAB8AIQAhAB8AHwAfAB8AHwAfAB4AHgAeAB4AHwAeAB0AHQAcABwAGwAbAB0AGwAZ
ABkAGgAaABkAGAAYABgAFwAXABcAFgAWABYAFgAVABQAEwAUABUAFAAVABcAFwAXABgA
GAAYABcAFgAXABgAGQAcABwAHgAeACAAIQAhACEAIQAhACMAIwAlACUAJgAjACEAJAAm
ACcAKAAmACYAJwAnACkAKAAoACgAKQApACkAKQAnACgAKAAnACcAKAAqACsAKQApACkA
KQArACoAKgAqACoAKgAqACoAKQApACkAKQApACkAKQAoACgAKQApACkAKwArACsAKwAq
ACkAKQAqACgAKAAnACUAJwAoACkAKQApACkAKQApACkAKQAoACgAKgApACkAKgArACoA
KQAnACgAKAAoACgAJgAmACYAJgApACkAKAAnACcAKAAoACgAJgAnACcAJQAmACcAKAAo
ACcAJgAnACYAJwAnACcAJwAnACgAKAApACcAJwAnACYAKAApACoAKwArACsAKwAqACoA
KgArACsAKAAoACkAKgAoACgAKAAoACgAKAApACoAKAApACkAKgAqACkAKAAoACoAKgAq
ACoAKAAoACcAJwAoACkAKgArACkAKgAqACkAJwAnACgAKAAqACoAKgApACkAKAAoACgA
KAApACkAKQAqACoAKQApACkAKgAqACoAKgAqACgAKAAoACgAKAAoACgAKAAoACgAKAAo
ACoAKgAqACoAKgAqACoAKgAqACwALQAuAC4ALgAuAC4AMQAxADEAMAAuAC8AMQAuAC0A
LAAsACoAKQAoACYAJQAlACMAIwAjACQAJAAiACIAIAAgACEAIgAkACQAJAAkACAAIAAi
ACIAJAAkACQAJgAnACgAKAApACgAKAAoACgAKQAqACsALAAqACoAKwArACsAKwArACoA
KgAqACsAKwArACsALAAsACoAKgAqACoAKgAqACoAKgAsAC4ALwAwADYANgA0ADMANAA0
ADcAPgBJAFAAVwBdAGMAXABJACsADAD4/+b/1f/N/9j/5P/k/+X/8P/4//X/7f/o/+j/
7v/x/+//7f/y//n//v8FAAoAEgAYAB0AHgAjACQAJwApACkAKgAsACwAKwAsACwALQAt
AC0ALgAvAC8ALwAvAC8ALwAvADAAMAAvADEAMQAxADIAMQAwADAALwAvAC8ALwAvAC8A
LwAuAC4ALgAuAC0ALQAuAC4ALgAuACwAKwArACsAKwArACsAKwArACsAKwAsACoAKgAp
ACcAKQApACkAKQAnACcAJQAlACcAJwAnACcAJAAkACQAJAAlACQAIwAjACQAJAAjACMA
IQAfAB0AHQAgACAAHwAeABwAHAAbABsAGwAaABoAGgAbABsAGwAbABsAGwAZABkAGQAZ
ABkAGgAbABwAHAAcABwAHAAcAB4AIAAiACIAJAAkACMAIgAhACMAJQAlACcAKAAqACgA
JwAnACgAKAAoACoAKgArACsAKgAoACcAJgApACkAKQApACkAKgAqACkAKAAoACkAKQAn
ACcAJwAnACcAJgAmACYAJwAoACkAKgAqACkAKAAnACcAJwAnACYAKAApACkAKQAoACcA
JgAlACUAJQAmACgAJwAoACgAJwAmACYAJgAlACUAJQAlACUAJwAnACYAJgAmACUAJQAm
ACUAJAAjACEAIQAiACMAJAAmACYAJgAmACYAJQAjACEAIgAkACUAJgAkACUAJQAjACMA
IwAjACIAJAAkACYAJgAlACUAJQAlACUAJgAmACcAJQAlACUAJAAjACMAIwAjACUAJQAl
ACQAIgAiACMAIwAiACIAIwAkACIAIgAiACIAHwAeAB4AHgAfACEAIgAkACIAIQAgACAA
IgAiACIAIgAiACIAIQAhAB8AHwAfAB8AIQAiACIAIQAfAB8AIAAgAB8AHgAdABsAGwAa
ABoAGgAYABkAGQAZABoAGgAZABkAGQAaABgAGAAYABgAGgAaABoAGgAZABgAFwAWABcA
GAAZABoAGAAYABgAGAAYABgAGAAYABgAGAAYABgAGAAaABsAHAAeAB4AHgAeAB4AHQAc
ABoAGgAbAB0AGgAaABoAGwAaABcAFgAUABMAEwARABEAEQAQABAADgAOAA4ADgAPABAA
EgASABIAEgAOAA4AEAAQABAAEAAQABIAEQASABIAEwAWABYAFgAWABYAFgAWABYAFAAU
ABUAFQAWABcAGAAYABYAFgAXABcAFQAVABYAFgAXABgAGQAaABoAGgAaABoAGgAcAB0A
IAAiACIAIgAhACIAJAAnACwAMwA6AEEASwBLAEAALQAPAPT/3v/M/73/tf/A/8r/yv/N
/9z/6P/n/93/1v/W/9r/3f/f/+H/5v/r//T//f8CAAQACAAPABQAFQAaABsAGwAbAB4A
IAAgACEAIAAgACEAIQAjACQAJQAlACQAIwAiACEAIQAiACIAIQAjACMAIwAkACIAIgAj
ACMAIwAjACMAIwAlACUAJAAkACQAJAAjACMAIAAgACAAIAAeAB0AHQAdAB8AHwAfAB8A
HQAdAB0AHgAeAB4AHQAbAB0AHQAdAB0AHQAdABsAGwAbABsAGwAbABgAGAAYABgAFwAW
ABUAFQAUABQAEwATABUAEwARABEAFAAUABMAEgARABAADgANAA4ADgAPABAAEAAPAA4A
DQANAA0ACwALAA0ADQANAA4ADAAMAAsACgANAA4ADwASABIAFAAUABYAFgAVABQAEwAW
ABkAGgAdAB0AHgAbABkAGwAcABwAHAAeAB4AHwAfAB0AHAAcABwAHwAfAB8AHwAdAB4A
HgAdAB4AHgAfAB8AHwAfAB8AHwAeABwAGwAaABwAHAAcABwAHQAdAB0AHQAfAB8AHwAe
AB4AHwAfAB8AHgAdABwAGwAbABsAHAAeAB4AHgAdABsAHAAcABwAGwAZABkAGQAZABkA
GQAYABgAGQAZABoAHAAdABwAGwAZABgAGAAYABgAGAAYABgAGAAZABkAGAAXABgAGgAb
ABwAGwAbABoAFwAYABkAGgAaABgAGAAaABoAFwAXABcAFwAYABoAGwAdABoAGQAYABYA
FgAXABgAGQAXABcAFwAWABYAFgAXABcAGAAYABkAGgAYABgAGAAYABcAFgAWABYAFgAX
ABcAGAAZABkAGQAaABoAGgAaABoAGgAaABkAGQAZABkAGQAZABkAGgAaABkAFwAXABgA
GAAaABoAGgAZABgAFgAVABQAFQAXABgAGQAYABgAFwAXABcAFgAWABYAFgAWABgAGAAY
ABgAGAAYABgAGAAYABgAGAAYABYAFgAWABYAFgAWABgAGQAaABoAGgAaABoAGwAbABsA
HAAcAB0AHwAcABsAGgAaABgAFwAWABQAEwATABEAEQAPAA4ADgAMAA4ADgAOAA8ADwAO
AA0ADAAOAAwADAAOAA4ADgAOAA4ADwAPAA8ADgAQABIAEwAUABQAFAAUABQAFAAUABQA
FQAVABUAFQAVABIAEgASABMAFQAVABUAFgAWABYAFgAWABgAGAAYABgAGgAYABgAGQAa
ABwAHgAeAB0AIAAkACUAJAArADQAPQBHAE0ATAA9ACUACADs/9j/xf+3/7j/yP/O/8//
1P/g/+P/2//S/9D/1P/b/93/2//c/+H/5v/t//L/+P/+/wcADAAPABIAEwATABEAEgAS
ABQAFwAYABgAGQAZABcAGAAZABkAGQAZABkAGQAbABwAHAAbABsAGwAbABwAHAAcAB0A
HQAdAB0AHQAdAB0AHQAcABwAHAAcABsAGwAaABoAGgAaABoAGQAZABkAFgAVABQAEwAR
ABEAEQASABIAEgARAA8ADwAPAA8ADwARABEADwAPAA0ADQANAA0ADAAMAAwADAALAAoA
CQAJAAgACAAHAAcABwAFAAMAAwAEAAQAAwACAAIAAgABAAEAAQAAAAAAAAD/////////
/wEAAQD//////f/9//3//v///wAAAAAAAAEAAgADAAYABAAGAAYACAAJAAkACQAJAAkA
CwALAA0ADgAQAA4ADQAPABAAEAAQAA8ADgAOAA0ADgAOAA8AEAAPAA8ADwAPAA8AEAAQ
AA8ADwAQABIAEwASABEAEAAPABEAEAAQABAADgAOAA4ADgAPAA8ADwAPAA8ADwAPAA4A
DAANAA0ADQAPAA8ADwAPAA4ADQANAA4ADQAOAA4ADQAOAA4ADgANAAsACwALAAsADQAN
AAwADAAOAA0ADQAOAA4ADgAOAA0ADgAOAA4ADgANAAwACwAKAAsACwAKAAkACgAMAA0A
DgANAA0ADAAJAAsACwALAAoACQAIAAkACAAIAAkACgALAAoACgAJAAkABwAHAAcABgAH
AAcABwAHAAUABQAFAAQABwAIAAoACwAJAAgACAAIAAgACAAIAAgABwAGAAYABgAEAAUA
BQAGAAgABwAGAAYABgAGAAYABgAIAAgABwAHAAkACQAJAAkACAAIAAcABQAHAAcACAAI
AAYABgAGAAUABwAGAAYABgAGAAcABwAHAAcABgAEAAMABwAIAAgACAAIAAgABwAGAAUA
BAAGAAYABgAGAAYABgAGAAYABgAGAAYABgAIAAgACgALAAsACgAJAAgACQALAAwADQAL
AAoACgALAAgABwAGAAYABgAFAAQAAgD+//3/+v/5//r/+v/7//r/+P/4//j/+f/6//r/
+v/6//z/+v/6//z/+v/6//r/+v/8//3//v/+////AAAAAAAA/v/+//7//v/+//7//v//
////////////AAAAAAAAAQABAAEAAQACAAIAAgACAAIABAAEAAQABAACAAAAAAAFAAwA
DgAMAAwADQAQABAAEQAWAB8AKgA1ADsAOQAsABMA8//a/8j/tP+l/6X/sv+4/7T/u//I
/8z/xf+9/7z/wv/G/8f/xf/F/8j/zf/W/9//5P/q//D/9f/4//v//P/7//v///8CAAIA
AgADAAIAAgADAAMABQAGAAcABwAFAAUABQAFAAUABgAGAAUABwAHAAcACAAIAAgACQAJ
AAcABwAHAAcABwAHAAYABgAGAAYABQAFAAYABgAGAAYABgAFAAUABQAHAAcABwAHAAUA
BQAFAAYABAAEAAMAAQABAAEAAQABAAEAAQD////////////////+//7//v/+//v/+v/5
//n/+v/6//n/+f/5//f/9f/1//b/9v/1//T/9P/0//P/8//z//L/8v/y//P/8//z//P/
8f/x/+//7//x//H/8f/y//P/9P/0//T/8v/y//L/9P/2//j/+P/6//v/+//7//v/+//9
//3///8AAAIAAAD/////AAAAAAAAAAAAAAEAAQABAAAAAAAAAAEAAQABAAEAAQACAAIA
AQAAAAAAAQABAAEAAQABAAEAAQAAAAAAAAAAAAAAAAAAAAEAAQABAAEAAQABAAEAAAAA
AAEAAQABAAEAAQABAAEAAAD/////AAABAAIAAgABAP7//v/+//3/////////////////
/v/+//7//f/9//7/AAAAAAAA///+//7//v/+//7//v/+//7///////7//f/9//7//v/+
//7///////3/+//7//v/+v/8//z//v/+//3//f/9//3//f/+//7////////////+//v/
+//7//v//f/9//3//P/6//r/+//7//z//P/9//7//v/+//7//v/7//r/+v/6//z//f/9
//7//P/7//r/+v/8//z//P/8//z//P/7//v/+//7//v/+//7//z//P/7//n/+f/6//r/
/P/8//z/+//5//j/+P/4//j/+f/5//n//P/8//v/+//5//r/+v/6//r/+v/6//r/+v/6
//r/+v/6//r//P/8//z//P/8//z//P/8//r/+v/6//r//P/8//z//P/+//7//v/+//7/
/v/+//7//v/+//7//v/7//r/+f/4//b/9v/2//b/8//y//H/8P/w//D/8P/w//D/8P/w
//D/8P/w//D/8P/u/+7/7v/u//D/8P/w//D/8f/y//P/9P/2//b/9v/2//X/9P/z//L/
9P/0//T/9P/0//T/9P/0//T/9P/0//T/9P/0//T/9P/0//T/9P/0//b/9v/2//b/9v/2
//b/9v/5//r/+//8//3//v///wAABgAMABIAGAAVABIADwAMAPX/3v/H/7D/q/+m/6H/
nP+g/w==
         </WaveFormData>
      </LeadData>
      <LeadData>
         <LeadByteCountTotal>10000</LeadByteCountTotal>
         <LeadTimeOffset>0</LeadTimeOffset>
         <LeadSampleCountTotal>5000</LeadSampleCountTotal>
         <LeadAmplitudeUnitsPerBit>4.88</LeadAmplitudeUnitsPerBit>
         <LeadAmplitudeUnits>��V</LeadAmplitudeUnits>
         <LeadHighLimit>2147483647</LeadHighLimit>
         <LeadLowLimit>268435456</LeadLowLimit>
         <LeadID>V2</LeadID>
         <LeadOffsetFirstSample>0</LeadOffsetFirstSample>
         <FirstSampleBaseline>0</FirstSampleBaseline>
         <LeadSampleSize>2</LeadSampleSize>
         <LeadOff>FALSE</LeadOff>
         <BaselineSway>FALSE</BaselineSway>
         <ExcessiveACNoise>FALSE</ExcessiveACNoise>
         <MuscleNoise>FALSE</MuscleNoise>
         <LeadDataCRC32>2910076073</LeadDataCRC32>
         <WaveFormData>
GAAXABcAFwAZABcAFgATABIAEQAQAA8ADwAPAA0ACwALAAkACwALAAcABgAGAAYABgAH
AAcACQALAAsACgAKAAgACAAIAAgACQAKAAwADQANAA0ADQAMAAoACwALAAwADgAOAA4A
DwANAA0ADQANAA4ADgAOAA8AEgAVABgAGQAeACIAJwAxAD8AUwBuAJEAuwDpABUBNQFE
AUABKAEDAeQAvgCJAFIAIADl/6L/af87/xj//v7z/v3+D/8k/zb/Sv9e/3X/if+h/7X/
xf/R/9//6v/2/wEACQALAAoADgAUABQAEgAUABgAGgAbABwAGwAcABwAHgAgACAAIAAg
ACMAIwAlACUAIwAjACQAJAAmACYAJwAnACkAKQAqACoAKAAoACkAKQArACsAKwArACsA
KwArAC0ALQAtAC0ALQAxADEAMgAyADMAMwAzADUANgA3ADoAOgA7ADsAPAA+AD8AQABB
AEIARwBIAEkASwBKAEsATQBQAFQAVgBZAFoAXABeAGAAYgBkAGYAaABoAG0AbwBvAG4A
cABxAHEAcQBvAHAAcABvAG4AbQBqAGgAaABpAGgAaABlAGMAYQBfAF0AXABaAFcAVgBU
AFIATgBNAEsASABGAEUAQwBAAD0APAA6ADcANgA1ADQAMgAwADIAMQAwAC4AKgAqACkA
KAAqACoAKgAqACoAKgApACgAJQAlACUAJQAoACgAKQApACkAKAAoACgAKwArACsAKwAq
ACoAKgAqACsAKwArACsALQAuAC4ALwAuAC0ALAAsAC0ALgAvADAALgAuAC4ALwAvAC8A
LwAvAC8ALwAvAC8ALwAuAC4ALgAwADAAMAAwADAALwAtACsALAAsACwALAAsACwALAAs
ACsAKQApACkAKQApACoAKgApACkAJwAnACUAJQAlACUAJQAmACcAJwAkACMAIwAjACMA
IwAjACMAIQAiACIAIQAhACAAIAAgACMAIwAjACMAIwAjACEAIQAhACEAIQAhAB8AHgAe
AB4AHgAeAB4AHgAeAB4AHgAdAB0AHQAdAB0AHwAfAB8AHwAfAB8AHwAfAB8AHwAfAB8A
HwAeAB4AHgAcABwAHAAcAB8AIAAgAB8AHQAdABsAGgAcABwAHAAdAB0AHQAdAB0AHAAb
ABoAGQAcABwAHgAeAB4AHgAcABwAHAAcABwAHAAcABwAHAAcABwAHAAaABoAGgAaABwA
HAAcABwAHAAcABwAHAAcABwAHAAcABoAGgAaABoAHAAcAB4AHwAhACEAIQAiACAAIQAi
ACMAJAAmACgAKgApACgAJwAmACYAKAApACkAKQAoACYAJQAjACMAIwAhACAAHQAcABsA
GgAZABkAGQAXABUAEwARABUAFQATABIAEAAQABAAEQATABUAFQAVABQAFAAUABQAFAAU
ABQAFAAVABUAFQAVABUAFAAUABUAFQAWABYAFgAWABcAFwAXABcAFwAYABgAGgAXABgA
GwAeACEAJAAoAC0AOQBLAGUAhACnANEA/wAnAT8BRAE2ARoB/QDeALAAdwBEABIA0f+Q
/1n/Mf8S//z++/4J/xv/Lv9C/1r/bv+D/5f/q/+//9H/3f/n//L//P8HAA0AEQASABIA
FAAWABYAGgAdACAAIgAkACIAIgAhACIAJAAkACQAJAAnACcAKQApACgAJwAnACYAKAAo
ACkAKQAnACcAKAAoACgAKAApACkALQAtAC0ALQAtAC0ALQAvAC8ALwAvAC8ALwAvADAA
MAAzADMAMwA1ADYANwA6ADoAOwA7ADwAPgA/AEAAQQBCAEMARABFAEcASgBLAE0AUABU
AFYAWQBaAFoAXABeAGAAYgBkAGYAZgBoAGkAaABmAGgAaQBpAGkAaQBqAGoAaQBpAGkA
ZwBmAGUAZQBjAGIAXwBdAFsAWQBXAFYAVABRAFEAUABPAEwASQBHAEQAQgBBAD8APAA5
ADYANAAxADAALwAuACwAKgAqACkAKAAmACIAIgAhACAAIgAiACIAIgAkACQAIwAiACEA
IQAhACEAIAAgACEAIQAiACIAIwAkACUAJQAlACUAJAAkACQAJAAjACMAIwAjACQAJgAn
ACkAJwAnACcAKAAoACgAKAAoACoAKgAqACsAKgApACgAJwAoACkAKgArACkAKAAoACgA
KAAoACgAKAApACkAKAAnACYAJgAmACYAKAAoACgAKAAlACMAIwAjACMAIwAkACQAIwAj
ACEAIQAhACEAIQAhACAAIAAgAB8AHgAdAB0AHQAfAB8AHwAfAB0AHgAeAB0AHQAcABwA
HAAfAB8AHwAfAB0AHQAbABsAHQAdAB0AHQAbABoAGgAaABgAGAAYABgAGQAaABsAGwAZ
ABkAGQAZABkAGQAZABkAFwAXABcAFwAZABkAGQAZABkAGAAYABgAFgAWABYAFgAYABoA
GwAbABkAGQAXABYAFgAWABYAFwAZABkAGQAZABkAGQAZABkAGAAYABgAGAAYABgAFgAW
ABYAFgAYABgAGAAYABgAGAAYABgAFgAWABYAFgAWABYAFgAWABYAFgAWABYAFgAWABYA
FgAYABgAGAAaAB0AHQAdAB0AHgAeAB8AIAAgAB8AHwAfACEAIgAjACQAJAAkACYAJwAl
ACMAIgAgAB8AHwAfAB8AHQAcABkAGAAXABYAFQAVABUAEwARAA8ACwANAA0ACwAMAAwA
DAAMAAsACwANAA0ADwAOAA4ADgAOAA4ADgAOAAwADQANAA0ADwAPAA4ADgAPAA8AEAAQ
AA4ADgAPAA8ADwAPAA8AEAAQAA4AEQAUABcAGgAdACAAIAAlAC8APwBTAHAAlQC/AOsA
FwE3AUIBPgEoAQkB6gDEAI8AXAAqAO3/qP9v/z//IP8M/wH/B/8V/yj/OP9K/17/cf+F
/5v/sf/B/9H/3//q//L/+/8DAAUACAAMAA4AEgAWABQAFAAWABcAGAAbABwAHAAeAB4A
HgAeAB4AHQAdAB8AHwAhACEAIgAiACIAIgAjACMAIwAjACQAJAAkACQAJQAlACUAJQAl
ACUAIwAjACMAJQAnACcAJwAnACsAKwAsACwALAArACoAKwAsAC0AMAAwADMAMwA0ADYA
NQA2ADcAOAA9AD4APwBBAEIAQwBFAEgASgBMAE8AUABSAFQAVgBYAFgAWgBcAFwAXwBh
AGEAYABgAGEAYQBhAGMAZABkAGMAYgBhAF4AXABdAF0AWwBaAFcAVQBTAFEATwBOAEwA
SQBIAEYARABAAD0AOwA4ADYAMwAxAC4AKwAqACgAJQAkACMAIgAgAB4AHgAdABwAGgAa
ABoAGQAYABcAFgAVABQAFQAWABYAFgAUABMAEgARABIAEgATABMAEwASABIAEgATABMA
EwATABYAFgAWABYAFgAVABQAEwAVABYAFgAXABUAFQAVABYAFAAUABQAFAAVABYAFwAZ
ABgAFwAWABUAFQAVABUAFQAVABQAFAAUABIAEgASABIAFQAVABQAEwAQABAAEAAQABIA
EgASABIADwANAA0ADQANAA0ADgAOAA0ADQALAAsACQAJAAkACQAKAAoACgAJAAgABwAH
AAcABQAFAAUABQAFAAYABgAFAAMAAgACAAIAAQABAAEAAQADAAMAAQABAP//////////
AQAAAAAAAAD+//7//v/+/wAAAAAAAP///f/9//3//f/9//3//f/9/////////////f/9
//3//f/7//r/+v/6//z//P/8//z//P/8//v/+f/6//v/+v/6//j/+P/4//n/+f/5//n/
+f/5//n/+f/5//T/9P/1//b/9//4//r/+v/6//r/+P/4//j/+P/4//j/+P/4//f/9v/1
//T/9P/0//T/9P/0//T/9P/0//b/9v/4//n/+//7//v//P/6//v//P/9//3//v///wAA
/v/+//7//v/8//7///////3//P/6//n/+f/5//n/9//4//X/9P/z//D/7//v/+//7f/r
/+n/5//n/+f/5f/k/+L/4v/i/+P/4//l/+X/5f/m/+b/5v/m/+X/5P/j/+L/5f/l/+X/
5f/j/+L/4v/j/+H/4v/i/+L/5P/l/+X/5f/l/+X/5v/m/+T/5f/q/+v/7v/z//b/+P//
/wkAGQAvAFAAdQCjAM8A9wAPARgBDAHwAM8AsACEAEkAFgDi/6P/Yv8r/wH/5P7S/s/+
2/7t/vz+Dv8k/zr/S/9f/3f/i/+Z/6f/s/++/8j/0f/X/9v/3P/c/9z/3v/g/+L/5v/o
/+n/6v/r/+z/7P/u/+z/7P/s/+z/7//v//H/8f/w/+//7//u//D/8P/x//H/8f/x//L/
8v/y//L/8//z//P/8//z//P/8f/x//H/8//1//X/9f/1//f/9//4//j/+f/5//n/+//6
//v//v/+//3//f/+/wAAAwAEAAUABgAJAAoACwANAAwADQAPABIAFgAYABsAHAAcAB4A
IAAiACQAJgAoACgAKgArACoAKAAqACsAKwArACsALAAsACsAKQApACcAJgAjACMAIQAg
AB4AHQAcABsAFwAWABQAEQAQAA4ADAAIAAMAAQD+//z//f/7//j/9f/z//D/7P/q/+n/
6P/m/+T/5P/j/+L/4P/e/97/3f/c/9z/3P/c/9z/2v/a/9n/2P/X/9f/1//X/9j/2P/Z
/9n/1//W/9b/1v/X/9f/1//X/9j/2P/Y/9j/2f/Z/9n/2f/b/9z/3P/d/9v/2//b/9z/
3P/c/9z/3P/a/9r/2v/b/9n/2f/Z/9n/2//b/9v/2//b/9r/2v/a/9j/2P/Y/9j/2//b
/9r/2f/W/9b/1v/W/9b/1v/W/9b/1f/T/9P/0//R/9H/0v/S/9P/0//R/9H/0P/P/87/
zf/O/87/zv/N/8z/y//L/8v/y//L/8v/y//J/8r/yv/J/8n/yP/I/8j/yf/J/8n/yf/H
/8f/xf/F/8f/x//H/8f/x//G/8b/xv/E/8T/xP/E/8T/xP/E/8P/xf/F/8X/xf/D/8P/
w//D/8P/w//D/8P/wf/B/8H/wf/D/8L/wv/C/8L/wv/C/8L/wf/C/8L/wf/D/8P/wf/A
/77/vv++/7//wf/B/8H/wf+//7//v/+//77/vv++/77/vv++/77/vv++/77/vv++/77/
vv++/77/vv++/7z/vP+8/7z/vv++/77/vv+8/7z/vP+8/77/vv++/77/wv/D/8P/w//B
/8L/wv/D/8X/x//I/8r/yv/K/8n/yP/I/8j/yP/K/83/zf/L/8r/yP/H/8f/x//F/8P/
wv+//77/vf+8/7v/u/+7/7n/t/+z/7H/s/+z/7H/sP+w/7D/sf+z/7T/t/+2/7X/s/+y
/7P/tP+1/7b/tP+0/7X/tf+z/7P/s/+y/7P/tf+2/7j/t/+2/7X/tf+3/7f/t/+3/7r/
uv+6/7v/uv+9/8T/y//M/87/2f/l//X/CwAqAFMAfwCxANcA6wDsANwAvgCdAHgATAAV
AOb/sP9r/yj/8/7P/rD+oP6j/rX+x/7c/vD+Bv8Y/y3/Qf9X/2v/e/+H/5X/oP+o/63/
sf+3/7r/vP+8/77/wv/E/8T/xv/H/8j/yf/K/8r/zP/M/8z/zP/M/8//z//R/9H/0f/R
/9L/0v/S/9L/0//T/9H/0f/S/9L/0//U/9b/1//Z/9n/2f/Z/9n/2f/Z/9v/2f/Z/9n/
2f/d/93/3v/e/+H/4f/h/+P/4v/j/+b/5v/n/+f/6P/q/+z/7v/w//L/8//0//X/9//6
//v//f8AAAAAAgAFAAYACAAKAAwADgARABQAFwAYABkAGwAbABoAHAAdAB0AHQAbABwA
HAAbABkAGQAXABYAFgAXABYAFgATABEADwANAAsACgAIAAUABAACAAAA/P/7//n/9v/0
//P/8f/u/+v/6v/o/+X/5P/l/+T/4v/g/97/3f/c/9r/2//c/9z/3P/c/9z/3P/c/9r/
2v/Z/9j/2f/Z/9n/2f/a/9r/2//b/9z/3P/d/97/3//f/9//3//e/97/3v/e/+D/4f/i
/+P/4f/i/+L/4//l/+X/5f/m/+j/6P/o/+j/5v/m/+b/5//p/+n/6f/p/+f/5//n/+f/
6f/o/+j/6P/o/+j/6P/o/+n/6f/o/+f/5//o/+n/6v/o/+j/6P/o/+j/5//o/+n/6f/p
/+r/6v/n/+f/5f/l/+f/5//n/+f/5v/m/+b/5f/m/+X/5f/l/+P/4//j/+P/4//k/+T/
4//l/+T/5P/k/+P/4//j/+P/5P/l/+T/5f/j/+P/4//j/+P/4v/i/+L/5P/k/+T/5P/m
/+b/5v/l/+X/5f/l/+X/5f/l/+X/5f/l/+X/5f/l/+f/5//n/+f/5f/k/+T/5P/m/+b/
5v/m/+f/6P/o/+f/5//n/+X/5P/l/+b/5//p/+n/6f/p/+n/6//r/+v/6//w/+7/7f/s
/+v/6v/s/+z/7P/s/+z/7P/s/+z/7P/s/+z/7P/t/+7/7//w/+//7v/t/+z/7v/u/+7/
7v/u/+7/7v/u//D/8P/y//P/9f/1//X/9v/0//X/9v/3//r//P/+/wAA/v/+//7//v8A
AAIAAwADAP///v/8//v/+//7//v/+f/4//X/9P/z//P/8//0//X/8f/v/+3/6//v/+//
7f/s/+z/7P/s/+3/7//x//H/8f/u/+7/7v/u/+7/7v/u/+7/8f/x//H/8f/x//D/8P/x
//L/9P/1//b/9v/3//f/9//1//X/9v/2//j/+f/6/wEABgAHAAoADgAVAB8AMQBLAGwA
lQC/AOsAEwEpASwBHAH8AN8AwACMAFEAIADs/6v/bP87/xX/+v7s/u3++/4N/xr/Lv9C
/1b/Zf93/5H/pf+z/8H/z//c/+b/7//z//f/+v/6//z//v/+/wAABAAGAAcACAAJAAoA
CgAMAA4ADgAOAA4ADwAPABEAEQARABEAEgASABQAFAAVABUAFQAVABYAFgAVABQAFAAT
ABcAFwAXABcAGQAZABkAGwAcAB0AHgAfAB8AHwAgACAAIQAhACEAIwAkACUAKAAoACkA
KQAqACwALwAwADEAMgA3ADgAOQA7ADwAPQA/AEIARABGAEkASgBOAFAAUgBUAFQAVgBY
AFgAWwBdAF0AXABcAF0AXQBdAF8AYABgAF8AXQBdAFsAWgBZAFkAVwBWAFAATQBKAEcA
RABCAD8AOwA6ADgANgAyADEALwAsACoAJwAlACIAHwAeABwAGQAYABcAFgAUABIAFAAT
ABIAEAAOAA4ADQAMAAwADAAMAAwADgAOAA0ADAAJAAkACQAJAAwADAANAA0ACwAKAAoA
CgANAA0ADQANAA4ADgAOAA4ADwAPAA8ADwAPABAAEAARAA8ADwAPABAAEQASABMAFAAS
ABIAEgATABMAEwATABMAFQAVABUAFQAVABQAFAAUABQAFAAUABQAFQAVABQAEwASABIA
EgASABQAFAAUABQAEwARABEAEQARABEAEgASAA8ADwANAA0ADwAPAA8ADwAQABAAEAAP
AAwACwALAAsADQANAA0ADQANAA4ADgANAA0ADAAMAAwADwAPAA8ADwAOAA0ACgAJAAoA
CwAMAA0ACwAKAAoACgAKAAoACgAKAAoACgAKAAkACwALAAsACwALAAsACwALAAsACwAL
AAsACQAJAAkACQAKAAoACwAMAAoACgAKAAoACwAMAAwACwANAA0ACwAKAAoACgAKAAsA
DQANAA0ADQAMAAsACgAJAAgADAAMAAwADAAMAAoACgAKAAoACgAKAAoACgAKAAoACgAK
AAwADAAMAAwADAAMAAwADAAMAA4ADwAPABEAEQASABIAEwAUABUAFQAUABUAFgAWABgA
GAAYABgAHAAdAB0AGwAYABYAFQAVABcAFwAVABQADwAOAA0ADAANAA0ADQALAAkABwAF
AAcABwAFAAQABAAEAAQABQAFAAUABQAFAAQABQAGAAcACAAGAAYABgAHAAcABwAHAAcA
BgAGAAcABwAKAAoACgAKAAsACwALAAsACQAKAAoACgALAA4AEQAUABkAHgAeACMALQA9
AFMAcACXAMMA7wAXATMBQAE8ASIBAQHgALYAgQBOABoA3/+c/2H/M/8Q//z+9f7//hH/
Iv82/0r/YP91/4n/m/+x/8P/0//j/+z/9P/9/wUABwAKAAwAEAASABQAFAAUABYAFwAY
ABkAGgAaABwAHgAeAB4AHgAfAB8AIQAhACEAIQAiACIAIAAgACEAIQAjACMAJAAkACQA
JAAlACUAJQAlACUAJQAoACkAKgAtACwAKwAqACkAKwArACwALAAuAC8AMAAzADMAMwA1
ADQANgA3ADkAPAA8ADwAPAA8AEEAQgBDAEUARgBHAEkATABMAE4AUQBSAFUAWABbAF4A
XwBgAGEAYABlAGcAZwBmAGYAZwBnAGcAaQBqAGoAaQBrAGsAaQBoAGUAZQBjAGIAYQBf
AF0AWwBZAFgAVgBTAFAATgBMAEgARgBFAEMAQgA+ADsANwAzADUANAAyADIALwAuACwA
KgAoACcAJgAkACQAJAAjACIAIAAgACAAIAAiACIAIQAgAB8AHwAfAB8AIAAgACEAIQAh
ACAAIAAgAB8AHwAfAB8AIgAiACIAIgAjACMAIwAjACMAJAAkACUAJQAlACUAJgAkACQA
JAAkACUAJgAnACkAKQApACkAKQAoACcAJgAlACYAJgAnACgAJgAmACYAJgApACkAKAAn
ACUAJAAjACIAIgAiACIAIgAiACEAIgAjACEAIQAiACIAIwAjACEAIQAfAB8AHwAfAB4A
HgAeAB0AHgAdAB0AHQAdAB0AHQAdAB0AHgAeAB0AHQAcABwAHAAcABsAGgAZABoAGwAa
ABsAGQAZABkAGQAZABgAGAAYABgAGAAYABgAFgAWABYAFQAWABcAGAAZABkAGQAZABkA
GQAZABkAGQAXABcAFwAXABcAFgAWABYAGAAYABgAGAAYABgAFwAVABUAFQATABIAEQAQ
AA8ADwANAA0ADQANAA4ADwAQABEADAAMAA4ADgAOAA4AEAAQABAAEAAPAA4ADQAMAA4A
DgAOAA4ADAAMAAwADAAMAAwADAAMAAwADAAMAAwADgAQABEAEQARABEAEgASABEAEgAT
ABMAFQAXABkAGgAcABwAHAAcAB0AHQAcABkAGgAYABcAFwAXABcAFQAUABEAEAAPAA4A
DwAPAA8ADQAKAAcABAAFAAcABQAEAAQAAgACAAMAAwAFAAUABQAEAAIAAgACAAIABAAE
AAQABQAFAAUABQAFAAYABgAHAAcABgAGAAYABgAJAAkACQAJAAcACAAIAAgACQAOABEA
FAAXABoAHgAhACsAOQBNAGoAjwC5AOcAFwEzAT4BNgEcAfsA3AC0AH8ATgAeAN//mP9d
/zH/EP/6/vP+/f4P/yL/Nv9K/2L/d/+L/6P/uf/J/9X/4f/s//T//f8HAA0ADAAOABIA
FAAWABgAGQAaABoAGgAcAB4AHwAiACEAIAAfAB4AHwAfACEAIQAjACMAJAAkACYAJgAn
ACcAJwAnACgAKAAoACgAKQApACkAKQApACkAKQApACkAKwApACkAKQApAC0ALQAuAC4A
LQAtAC0ALwAwADEANAA0ADcANwA4ADoAOwA8AD0APgBBAEIAQwBFAEYARwBJAEwATgBQ
AFMAVABWAFgAWgBcAFwAXgBgAGAAZQBnAGcAZgBlAGUAZABjAGUAZgBmAGUAZwBnAGUA
ZABhAGEAXwBeAF0AWwBZAFcAUwBSAFAATQBNAEwASwBIAEUAQwBAAD4APAA5ADUAMQAy
ADAALQAsACoAKAAlACIAJAAjACIAIAAgACAAHwAeABwAHAAcABwAHAAcABsAGgAZABkA
GQAZABoAGgAbABsAGwAaABoAGgAbABsAGwAbABwAHAAcABwAHQAdAB0AHQAdAB4AHgAf
ACEAIQAhACIAIAAgACAAIAAgACAAIAAhAB8AHwAfAB8AIQAhACEAIQAhACAAIAAgAB4A
HgAeAB4AHwAfAB4AHQAcABwAHAAcABoAGgAaABoAGQAXABcAFwAZABkAGgAaABsAGwAZ
ABkAGAAXABYAFQAWABYAFgAVABQAEwATABMAEQARABEAEQASABQAFQAVABUAFAAUABQA
FAATABIAEQATABMAEQARABEAEQARABEAEwASABIAEgAQABAAEAAQABIAEgASABEAEQAR
ABEAEQARABEAEQARABEAEQARABEAEQARABEAEQAPAA4ADgAOAA4ADgAOAA4ADQAOAA4A
DQAQABEAEAAQAA8ADgANAA0ADgAPABAAEQAPAA8ADwAPAA4ADgAMAAwADAAMAAwADAAM
AAwADAAMAAwADAAOAA4ADgAOAAwADAAMAAwADgAOABAAEQARABEAEQASABAAEQASABMA
FQAWABcAGAAYABgAGAAYABYAGAAZABkAGQAYABYAFQAVABUAFQATABIADwAOAA0ACgAJ
AAkACQAJAAcABQADAAMAAwABAAAAAAAAAAAAAQABAAMAAwADAAIAAgACAAIAAgACAAIA
AgADAAMAAwADAAEAAAAAAAEAAQACAAIAAgACAAMAAwADAAUABQAGAAYABgAFAAQABwAM
AA8AEgAWABsAJQAzAEUAXAB/AKcA1QADAScBOgE6ASoBCwHmAMAAjQBWACIA5/+o/2v/
O/8a/wT/9f73/gf/GP8o/zz/Uv9l/3f/if+b/63/u//L/9j/6P/z//v////+//7//v8A
AAQACAAKAAwADQAOAA0ADgAOABAAEAAQABAAEAARABEAEwATABMAEwAUABQAFAAUABUA
FQAVABUAFgAWABYAFgAXABcAFwAXABcAFwAXABcAFwAZABsAGwAbABsAGQAXABYAFAAX
ABcAFwAZABwAHQAgACAAHwAfACAAIgAlACYAJwAoACkAKgArAC0ALgAvADEANAA0ADYA
OQA6ADoAPAA+AEAAQwBGAEkASgBNAE8ATwBOAE4ATwBPAE8ATwBQAFAATwBPAE8ATQBM
AEwATQBMAEwASQBHAEUAQwBBAEAAPgA7ADgANgA0ADAALQArACgAJgAnACUAIgAfAB0A
GgAWABQAFQAUABIAEAAQAA8ADgAMAAoACgAJAAgACAAIAAgACAAGAAYABQAEAAEAAQAB
AAEAAwAEAAYABwAGAAQAAwACAAMAAwADAAMABAAEAAQABAAFAAUABQAFAAMABAAEAAUA
BwAHAAcACAAGAAYABgAGAAQABAAEAAUABwAHAAcABwAHAAcABwAHAAcABgAGAAYABgAG
AAYABgAHAAcABgAFAAYABgAGAAYABAAEAAQABAACAP///v/9//7///8BAAIAAQABAP//
//////////////7//v/+//3//P/7//v/+//9//3//f/9//z//P/7//n/+f/4//j/+P/5
//n/+f/5//f/9//1//X/+P/5//r/+//6//j/9//2//j/+P/4//j/+v/6//r/+f/4//f/
9v/1//f/9//3//f/9f/1//X/9f/1//X/9f/1//f/9v/2//b/9P/0//T/9P/1//b/9v/1
//f/9//1//T/9P/0//T/9f/1//X/9f/1//P/8//z//P/9v/4//r/+v/6//r/+P/4//j/
+P/4//j/+P/4//b/9v/2//b/+P/4//j/+P/6//r//P/9//z/+//6//r/+//9////AQD/
/wAAAQACAAIAAgACAAIAAgAEAAUABQACAAAA/f/7//3//f/9//v/+P/1//T/8//y//H/
8f/x//D/7//u/+3/7f/t/+v/6v/q/+r/6v/r/+n/6//r/+v/7P/s/+z/7P/q/+r/6v/q
/+n/6f/p/+n/6//q/+r/6//t/+7/7v/u//D/8f/x//H/8f/x//L/8v/u/+3/8P/1//z/
//8AAAYADwAbACsAPwBcAIUAtQDlAAsBHwEiARQB9gDVALQAhgBPAB4A6P+l/2D/K/8F
/+j+1P7V/uX++f4K/x7/Mv9G/1v/b/+H/5n/qf+3/8X/0P/Y/9//5f/l/+b/7P/w//D/
8v/0//T/9v/3//j/+//8//z//v/+//7//v/+//7//f/+//3//////wAAAAACAAIAAwAD
AAEAAQACAAIABAAEAAUABQAFAAUABQAFAAcABwAHAAkACQAJAAkACQALAAsADAAMAA0A
DQANAA8ADgAPABIAEgATABMAFAAWABcAGAAZABoAHQAeAB8AIQAiACMAJQAoACgAKgAt
AC4AMgA0ADYAOAA4ADoAPAA8AD8AQQBBAEAAQABBAEEAQQBBAEIAQgBBAEMAQwBBAEAA
PQA9ADsAOgA1ADMAMQAvADAAMAAvAC0AKQAmACMAHgAcABsAGQAYABcAFQASAA8ADgAM
AAkACAAHAAYABAACAAAA///+//z/+//8//z//P/7//r/+f/4//r/+v/5//j/9//3//f/
9//2//b/9//3//f/9v/2//b/9//3//f/9//4//j/+P/4//n/+f/5//n/+f/6//r/+//7
//v/+//8//7//v/+//7//f/8//v/+//9//3//f/9//3//f/9//3//f/8//z//P/8//z/
/P/8//v/+//6//n/+f/6//v//P/6//r/+v/6//n/9//3//f/9f/1//b/9v/3//f/9f/1
//f/9//3//f/9P/0//T/8//0//P/8//z//H/8f/x//H/8f/y//L/8f/z//L/8v/y//D/
7//u/+3/7//v/+3/7f/t/+3/7f/t/+//7v/u/+7/7v/u/+7/7v/s/+z/7P/r/+3/7f/t
/+3/6//r/+v/6//t/+3/7f/t/+3/7f/t/+3/7f/s/+z/7P/s/+z/7P/s/+z/7P/r/+n/
6v/r/+r/6v/o/+j/6P/p/+n/6f/p/+n/6//r/+v/6//q/+r/6v/q/+r/6v/o/+j/6P/o
/+j/6P/o/+j/6P/o/+j/6P/p/+r/6//s/+r/6v/q/+r/7P/s/+z/7P/u/+7/7v/u/+//
8P/x//L/8//0//X/9v/2//b/9v/2//f/+P/5//r/9v/0//L/8P/u/+7/7v/u/+3/7P/r
/+r/6f/o/+f/5v/j/+L/4f/g/97/3v/e/97/3v/e/97/3v/g/+D/4P/g/97/3v/e/97/
3v/e/97/3v/g/+D/4P/g/+D/4P/g/+D/4P/g/+D/4P/g/+D/4P/g/+L/4v/i/+L/4//k
/+X/5v/r/+7/8f/0/wAADAAYACQASABqAIwArgDFANwA8wAKAesAzgCxAJQAXwAsAPn/
xv+g/w==
         </WaveFormData>
      </LeadData>
      <LeadData>
         <LeadByteCountTotal>10000</LeadByteCountTotal>
         <LeadTimeOffset>0</LeadTimeOffset>
         <LeadSampleCountTotal>5000</LeadSampleCountTotal>
         <LeadAmplitudeUnitsPerBit>4.88</LeadAmplitudeUnitsPerBit>
         <LeadAmplitudeUnits>��V</LeadAmplitudeUnits>
         <LeadHighLimit>2147483647</LeadHighLimit>
         <LeadLowLimit>268435456</LeadLowLimit>
         <LeadID>V3</LeadID>
         <LeadOffsetFirstSample>0</LeadOffsetFirstSample>
         <FirstSampleBaseline>0</FirstSampleBaseline>
         <LeadSampleSize>2</LeadSampleSize>
         <LeadOff>FALSE</LeadOff>
         <BaselineSway>FALSE</BaselineSway>
         <ExcessiveACNoise>FALSE</ExcessiveACNoise>
         <MuscleNoise>FALSE</MuscleNoise>
         <LeadDataCRC32>898691847</LeadDataCRC32>
         <WaveFormData>
EQARABEAEQATABEADwANAAkACQAHAAUABQAFAAQAAwABAAAAAAAAAP///f/9//7//v/+
//////8AAAAAAAAAAAAA////////AgACAAIAAgAEAAQAAwADAAMAAwADAAMAAwADAAMA
AwADAAMAAwADAAMABAAEAAQABgAJAAoACgALABIAGQAkADMAQwBbAHkAnwDMAAABMQFa
AXUBfwF/AXwBZwE2Af4AvABlAAQAs/92/0X/J/8c/yP/NP9C/1D/Yf9x/4X/l/+q/7z/
x//S/93/5f/v//n/AAABAAIAAwAHAAsACQAKAA0ADgAOAA8AEAARABIAEgAUABUAFgAW
ABcAGAAbABwAGwAaABkAGQAdAB0AHgAeAB4AHgAeAB4AHwAfAB8AIQAjACMAIwAkACIA
IgAiACQAJgAnACcAJwAoACkAKgArACsAKwAsAC0ALwAwADMANAA0ADYANwA5ADoAPAA9
AD4AQQBDAEUARgBGAEkASwBNAFEAVABWAFgAWgBcAF8AYgBjAGUAZwBnAG0AbgBuAG4A
cQBxAHEAcQBwAHAAcABvAGwAawBqAGoAawBrAGkAaABmAGUAZABhAF8AXwBeAFsAWwBa
AFgAVABSAE8ATQBKAEsASABDAEEAPgA8ADkANgA3ADUANAAyADQAMgAxAC8AKgAqACkA
KQArACoAKgAqACkAKQApACcAJAAkACUAJQAnACcAKAAoACYAJgAlACUAJwAoACgAKAAo
ACkAKQApACoAKgAqACoALAAtAC0ALgAsACwALQAtAC8ALwAvAC8ALQAtAC0ALgAwAC8A
LgAuAC4ALwAxADEALgAtAC0ALQAvAC8ALwAvAC0ALQAsACwALQAsACwALQAtACwALAAs
ACkAKAAoACcAJwAoACgAKAAoACYAJgAlACQAJAAkACQAJAAkACQAIwAjACMAIgAiACIA
IgAiACIAIQAhACEAIQAgACAAIAAgACEAIgAiACMAIgAiACEAIQAfAB8AHwAfAB8AHgAe
AB0AHQAdAB0AHQAdAB0AHQAdABwAHAAdAB0AHgAeAB4AHgAeAB4AHgAeABwAHAAcABwA
HAAcABwAHAAbABsAGwAbABwAHQAfACAAHwAeABsAGQAZABkAGgAbAB0AHAAcABwAGwAa
ABoAGQAeAB4AHAAcABwAHAAaABoAGgAaABwAHAAcABwAGgAaABoAGgAaABoAGgAaABoA
GgAaABoAGgAaABoAGgAaABoAGgAaABgAGAAYABgAGgAaABwAHQAeAB4AHgAfAB8AIAAh
ACEAIgAkACcAKQAoACgAJwAmACYAKAAoACgAKQAoACcAJwAlACUAJQAjACEAHwAdAB0A
GwAZABkAGQAWABUAEQAQABIAEgARAA8ADwAQABAAEAATABMAFAAUABIAEgASABEADwAP
ABAAEAASABIAEgASABEAEQARABEADwAPABEAEQATABMAEwATABMAEwATABQAFgAUABQA
FwAYABgAGQAeACcANABDAFkAcwCPALUA5AAYAUUBZAF5AX8BfwF0AVEBHgHoAKQASQDw
/6n/cv9L/zP/Lv87/0r/Vv9k/3f/if+Z/6v/uv/M/9n/5P/t//X///8HAAwADwAQAA8A
EQATABMAFgAZABoAGgAbABoAGwAcABwAHAAdAB4AHgAfACAAIwAkACMAIgAhACEAIwAj
ACQAJAAkACQAJAAkACUAJQAlACcAJwAnACcAKAAoACgAKAAqACgAKQApACkAKgArACwA
LQAvAC8AMAAxADQANAA2ADYANAA2ADcAOQA8AD4APwBAAEIAQwBEAEQARgBJAEsATQBR
AFQAVgBYAFgAWgBdAGAAYwBlAGcAZwBqAGoAaQBoAGsAawBrAGsAagBqAGoAaQBoAGcA
ZgBmAGUAZQBjAGIAYABfAF4AWwBZAFkAWABVAFUAVABSAE4ATABJAEcARABFAEIAPQA7
ADgANgAzADAALwAtACwAKgAsACoAKQAnACIAIgAhACEAIwAiACIAIgAfAB8AHwAdAB4A
HgAfAB8AHwAfACAAIAAiACIAIQAhACEAIgAiACIAIgAjACMAIwAiACIAIgAiACQAJQAl
ACYAJgAmACcAJwAnACcAJwAnACcAJwAnACgAKAAnACYAJgAoACkAKwArACkAJwAmACUA
JQAlACUAJQAlACUAJAAkACMAIgAiACMAIwAiACIAIgAfAB4AHgAdAB8AIAAgACAAHgAc
ABwAGwAcABwAHAAcABoAGgAaABkAGQAZABgAGAAYABgAGAAYABkAGQAZABkAFgAWABYA
FgAYABgAFwAXABYAFgAVABUAFQAVABUAFQAVABQAFAATABMAEwATABMAEwATABMAEwAS
ABIAEwATABIAEgASABIAEAAQABAAEAAQABAAEAAQABIAEgASABIADwAPAA8ADwAQABEA
EwAUABIAEgAQAA8AEAAPAA8ADwAQABAAEQASABAAEAARABEAEAAQAA4ADgAOAA4ADgAO
AA4ADgAQABAAEAAQAA4ADgAOAA4ADAAMAAwADAAMAAwADAAMAAwADAAMAAwADgAOAA4A
DgAOAA4ADgAQABEAEgASABIAEwATABQAFQATABMAFAAWABcAFwAYABgAGgAaABwAHAAa
ABkAGAAXABcAFwAXABcAFQATABEADwAPAA0ACwALAAsACgAJAAUAAgACAAIAAQABAAEA
AgACAAAAAQABAAIABAAEAAQABAADAAMAAwAEAAIAAgACAAIABAADAAMAAwADAAMAAwAF
AAMAAwADAAMAAwADAAMAAwAEAAIABAAGAAcACAAKAAsADgATACAALwBDAFkAdwCdAMwA
AgExAVgBcwGBAYMBggFtATwBBgHEAG0ACgC3/3r/Tf8v/yT/Kf80/0D/TP9b/23/e/+J
/5z/sP+//8z/1//f/+f/7f/0//n//P/9////AQABAAIABQAGAAYABwAKAAsADAAMAAoA
CwAMAAwADAAMAA4ADgAQABAAEAARABIAEQARABAAEAAQABAAEAARABEAEQATABMAEwAT
ABQAFAAUABQAFgAWABcAFwAXABoAGwAcAB0AHgAdAB0AHQAeAB4AIAAgACEAJAAmACkA
KQAqACoAKgAvADEAMwA0ADQANwA5ADsAPQBAAEIARABGAEgASwBOAE8AUQBTAFMAVwBY
AFgAWABXAFcAVwBXAFoAWgBaAFkAVgBVAFQAVABRAFEATwBOAE4ATQBMAEkARwBHAEYA
QwBDAEIAQAA8ADgANQAzADAALQAqACUAIwAkACIAHwAcABkAFwAWABQAFAASABEADwAM
AAwACwALAAkACAAIAAgACQAJAAkABwAEAAQABQAFAAMAAwAEAAQABAAEAAMAAwAFAAYA
BgAGAAgACQAJAAkACQAIAAcABgAIAAkACQAKAAoACgALAAsACQAJAAkACQALAAsACwAM
AAoACQAIAAgACAAJAAsACwAKAAkACQAJAAcABwAHAAcACQAJAAgACAAGAAQAAwADAAUA
BAAEAAQAAQAAAAAA///9//7//v/+/wAA/v/+//3/+v/6//r/+v/8//z//P/7//n/+f/4
//j/9v/2//b/9v/3//f/9//3//X/9P/z//L/9P/0//P/8//2//b/9f/1//P/8//z//P/
9P/0//X/9f/0//P/8v/x//P/8//z//P/8P/w//H/8f/w//D/8P/w//D/8P/w//D/7v/u
/+7/7v/u/+7/7v/u/+//7//v/+//7f/t/+7/7v/v//D/7//v/+7/7f/t/+3/7f/s/+z/
7P/s/+z/7f/t/+r/6v/s/+z/7P/s/+7/7v/u/+7/7P/s/+z/7P/s/+z/7P/s/+v/6v/p
/+j/6P/o/+j/6P/o/+j/6P/o/+j/6P/q/+v/7v/u/+7/7//t/+7/7//v/+//8P/y//P/
8f/y//L/8v/y//T/9P/0//P/8v/x//H/8f/x//H/7//v/+3/6//r/+n/5//n/+f/5P/j
/9//3v/e/97/3f/b/9n/2v/a/9r/2f/Z/9r/2v/a/9r/2v/Z/9n/2f/a/9r/3P/c/9z/
3P/Z/9n/2f/Z/9n/2f/b/9v/2//b/9v/2//b/9v/2//c/9r/2v/c/93/3v/i/+P/5v/v
//z/DQAfADkAWQCFALgA6gAbAT4BUwFbAV0BVgE1Af4AxAB8AB0AvP9x/zb/D//3/vL+
+/4K/xT/JP83/0n/Wf9p/3z/jP+Z/6T/r/+3/8H/yf/O/9H/0v/T/9P/1f/X/9b/2//c
/9z/3f/e/9//4P/g/97/3//g/+D/4v/i/+T/5P/j/+L/4f/h/+X/5f/m/+b/5v/m/+b/
5v/n/+f/5//p/+n/6f/p/+r/6P/o/+j/6v/o/+n/6f/p/+z/7f/u/+//7//v//D/8f/y
//L/9P/0//T/9v/3//n/+v/8//3//v8BAAMABQAGAAQABwAJAAsADwASABQAFgAXABgA
GgAcAB0AHwAhACEAJQAmACYAJgAnACcAJwAnACgAKAAoACcAJgAlACQAJAAiACEAHgAc
ABwAGwAaABcAEwATABIADwAPAA4ADAAIAAUAAQD+//r/+v/4//T/8//x/+7/6v/m/+X/
4//i/+D/4P/e/93/2//Y/9j/1//X/9f/1v/W/9b/0//T/9P/0f/Q/9D/0f/R/9H/0f/S
/9L/0v/S/9H/0f/P/9D/0P/Q/9L/0//T/9P/0v/S/9L/0v/U/9X/1f/W/9T/1P/V/9X/
1//X/9f/1//V/9X/1f/W/9b/1f/U/9T/1P/V/9f/1//V/9P/0v/R/9P/0//T/9P/0//T
/9L/0v/P/87/zv/P/9H/0P/Q/9D/z//O/87/zf/N/87/zv/O/9D/zv/O/83/zP/M/8z/
zP/O/87/zv/N/8v/y//K/8r/zP/M/8z/zP/L/8v/y//L/8r/yv/K/8r/yv/K/8n/yf/J
/8j/xv/F/8X/xf/F/8X/xf/E/8T/w//B/8H/wf/B/8P/w//D/8P/wv/C/8P/w//C/8L/
wv/C/8L/wv/C/8L/wP/A/8D/wP/C/8L/wv/C/8H/wf/B/8H/wf/B/8L/wv/C/8L/wP+/
/8D/v/+//7//wf/A/8D/wP++/77/v/+//77/vv/A/8D/wP/A/77/vv++/77/wP/A/8D/
wP/A/8D/wP/A/77/vv++/77/vv++/77/vv++/77/vv++/77/vv++/77/wv/D/8T/xP/C
/8P/w//E/8b/x//I/8r/yv/L/8v/zP/M/8z/zP/O/87/zv/N/8z/yf/J/8n/yf/J/8f/
xf/D/8H/wf+//73/vf+9/7z/u/+3/7b/tv+2/7X/s/+z/7T/tf+2/7j/uf+3/7b/tf+0
/7b/tf+1/7X/tv+2/7b/tv+0/7T/s/+z/7T/tf+2/7f/uP+3/7b/tf+3/7f/t/+3/7X/
tv+2/7b/tv+3/7z/wP+//8T/z//c/+v///8XADkAZQCaAMwA9wAWAScBKwEnARgB8wDA
AIgAPgDf/4L/P/8O/+f+0/7W/uX+9v4C/xL/I/81/0X/Vf9m/3j/hf+S/53/pf+r/7H/
sv+3/7z/u/+7/73/wf/A/8P/xP/E/8X/xv/H/8j/yP/K/8v/zP/M/8r/yv/M/8z/zv/O
/87/z//R/9H/0v/S/9D/0P/Q/9D/0//T/9P/1f/X/9f/1//Y/9j/2P/Y/9r/2P/Z/9n/
2f/c/93/3v/f/+H/4f/i/+P/4v/i/+T/5P/l/+j/6v/t/+7/8P/x//L/8//1//f/+P/5
//3/AAADAAUACAAKAAwADAAOABEAFAAWABkAHAAdAB8AIAAgACAAIwAjACMAIwAiACIA
IgAhACAAHwAeAB4AHgAfAB4AHgAaABkAGAAVABQAFQAVABMADwAOAAwACAAIAAUAAwAA
AAEA/v/5//f/9v/0//H/7v/t/+v/6v/o/+b/5P/j/+H/4f/i/+L/4//j/+L/4v/i/9//
3//f/93/3f/e/+D/4f/f/9//4P/g/+L/4v/h/+H/4//k/+T/5P/i/+P/4//j/+b/5v/m
/+b/5v/n/+f/6P/o/+j/6f/p/+v/6//r/+v/6v/p/+j/6P/p/+n/6f/q/+n/6f/q/+n/
6f/p/+r/6//p/+n/6f/p/+n/6f/o/+j/5//m/+b/5//l/+T/5P/k/+T/5P/l/+X/5//o
/+j/6P/l/+L/4f/f/9//4P/h/+L/4v/i/+L/4f/h/+H/4P/g/+D/4P/g/+D/4f/h/+H/
4f/i/+L/4v/i/+L/4v/h/+H/4v/i/+H/4f/h/+H/4f/h/9//3v/e/93/3v/f/+D/4f/i
/+P/5P/l/+L/4v/j/+P/4v/i/+L/4v/k/+T/5P/k/+T/5P/k/+T/5P/k/+T/5P/l/+X/
5f/l/+X/5f/m/+b/5P/k/+L/4f/j/+P/5P/l/+f/5v/m/+b/6P/o/+n/6f/q/+j/5v/m
/+b/5v/o/+j/6P/o/+j/6P/o/+j/6P/o/+j/6P/q/+r/6v/q/+j/6P/o/+j/6v/q/+r/
6v/q/+r/6v/q/+r/6v/s/+3/7//w//H/8//y//L/8v/x//L/9P/3//n/9//4//j/+P/6
//z//P/8//v/+v/5//n/+f/5//n/9//1//P/8f/x//H/7//v/+//7v/t/+n/6P/q/+r/
6f/n/+f/6P/o/+j/6f/p/+r/6v/q/+r/6v/p/+n/6f/q/+r/7P/s/+z/7P/r/+v/6//r
/+3/7f/v/+//7//v/+//7//t/+3/7f/u//D/8P/w//X/+v/4//n/AAAJABYAKQA/AFsA
fQCnANoADAE5AVoBbQFxAXEBZgE/AQQBygB+AB8Axv+D/1D/K/8Z/xj/Jf8y/zr/SP9b
/2v/d/+H/5z/rv+7/8b/0//b/+X/6//w//P/8v/z//X/9//3//r///8AAAAAAQACAAMA
BAAEAAQABQAGAAYABgAGAAgACAAIAAgACAAJAA0ADQAOAA4ADgAOAA4ADgANAA0ADQAP
ABEAEQARABIAEgASABIAFAAVABcAGAAZABoAGwAcAB0AHgAdAB0AHQAfACAAIwAkACIA
JAAlACcAKgAsAC0ALgAzADUANwA4ADgAOwA9AD8AQwBGAEgASgBMAE4AUQBUAFUAVwBZ
AFkAWwBcAFwAXABdAF0AXQBdAF8AYABhAGEAXwBdAFsAWgBbAFsAWQBYAFYAVQBUAFEA
TQBNAEwASQBHAEYARABAAEAAPQA7ADgANwA0AC8ALQAsACoAJwAkACEAHwAeABwAHQAc
ABwAGwAWABYAFQAVABcAFgAWABYAEwATABMAEQAQABAAEQARABEAEQASABIAEgASABEA
EQASABQAFQAWABYAFwAXABcAGAAYABgAGAAWABcAFwAYABYAFgAXABcAGAAZABoAGwAd
AB0AHQAeABwAGwAaABoAHAAdAB8AHwAeAB0AHQAdABsAGwAbABsAHQAdABwAHAAbABoA
GgAbABsAGgAaABoAGQAYABgAFwAVABYAFgAWABYAFAAUABMAEgASABIAEgAUABQAFAAT
ABEAEQAQABAAEgASABIAEgARABEAEQARABAAEAAQABAAEgASABEAEQAQABAADwAPAA8A
DwAPAA8ADwAOAA4ADQAPAA8ADwAPAA8ADwAPAA8ADgAOAA8ADwAOAA4ADgAOABAAEAAQ
ABAADwAOAA0ADAAOAA4ADgAOAA0ADQANAA0ADQANAA4ADgAQABAADgANAA4ADQANAA0A
DgAOAA8AEAAOAA4ADwAPAA4ADgAQABAAEAAQAA4ADgAOAA4ADgAOAA4ADgAOAA4ADgAO
AA4ADgAOAA4AEAAQABAAEAAOABAAEQASABQAFAAVABUAFgAXABcAFwAXABgAGAAXABoA
GgAaABoAHgAeAB4AHQAcABsAGwAbABsAGwAZABcAEwARABEADwAPAA8ADwAOAA0ACQAI
AAgACAAHAAUABQAGAAYABgAHAAcACAAIAAgACgAKAAkACQAHAAgACAAIAAgACAAIAAcA
BwAHAAcABwAHAAkACQAJAAkACQAJAAkACQAJAAoACgAMAA4ADQAQABIAFQAYAB0AKgA5
AEsAZQCJALEA3gAQAUEBaAGDAY0BjQGIAW8BPgEEAcIAZwAGALX/dv9J/y//JP8t/zz/
Sv9Y/2n/ef+L/5v/rP+8/83/3P/n//H/9//9/wQABQAIAAsADQAPABEAEAATABQAFAAV
ABYAFwAYABgAGAAZABoAGgAcABwAHgAeAB4AHgAeAB8AIAAfAB8AHgAgACAAIAAgACEA
IQAhACMAIwAjACMAJAAmACYAJgAoACcAJwAmACUAJgAnACgAKQArACsALAAtAC4ALgAw
ADAAMQA0ADYAOQA4ADoAOwA8AD0APwBBAEIARABHAEkASwBLAE4AUABSAFYAWABbAF4A
XwBhAGMAYwBpAGoAagBqAGkAaQBpAGkAbABsAGwAawBqAGkAaABoAGcAZwBlAGQAYgBh
AGAAXQBbAFsAWgBXAFMAUgBQAEwATABJAEcARABCAD4AOAA1ADUANAAyADAALwAtACwA
KgApACYAJAAhAB8AIAAgACEAHwAeAB4AHgAfAB8AHwAdABwAHAAdAB0AGwAbABwAHAAe
AB4AHQAdABsAHAAcABwAHgAfAB8AHwAfAB4AHQAcAB4AHwAfACAAIgAiACMAIwAiACEA
IAAfACAAIQAiACQAJgAlACQAJAAjACMAJAAjACQAIwAjACMAIwAjACMAIwAlACUAJAAk
ACIAIAAfAB8AHwAeAB4AHgAfAB4AHgAdABsAHAAcABwAHgAcABwAGwAYABgAGAAYABgA
GAAYABcAGQAZABgAGAAYABgAGAAYABcAFwAXABcAFgAWABYAFgAUABQAEwATABYAFgAV
ABUAEwATABMAEwATABIAEgARABMAEwATABMAEgARABAADwAPABAAEgATABAAEAAQABAA
EgASABIAEgASABIAEgASABAAEAAQABAAEQARABEAEQAPAA8AEAAQAA4ADgAMAAsACgAJ
AAkACQAHAAYABgAGAAcACAAKAAsACAAIAAgACAAIAAgACgAKAAoACgAIAAgACAAIAAoA
CgAKAAoACAAIAAgACAAIAAgACAAIAAgACAAIAAgACgAMAA0ADgAOAA4ADwAPAA4ADwAP
AA8AEgAUABUAFQAYABgAGAAYABgAGAAYABcAFgAVABUAFQAVABUAEwARAA8ADQANAAsA
CwALAAsACgAHAAMAAgACAAIAAQD/////AAAAAAAAAQADAAQABAAEAAIAAgABAAEA//8A
AAAAAAACAAIAAgABAAMAAwADAAMAAQADAAMAAwAFAAUABQAFAAUABQAGAAYABgAGAAkA
DAAKAA0AEAAXACAALwBDAFsAdwCdAMwAAAEvAVIBaQFxAXEBbAFRASIB7gCwAFcA9v+p
/3L/R/8r/yL/Kf84/0b/VP9l/3n/i/+b/7D/xP/T/9r/4//r//P/+f8CAAcABgAJAAsA
DQAPABAAEgASABEAEQATABUAFwAYABYAFwAYABgAFgAWABgAGAAaABoAGgAbABsAGwAc
ABwAHgAeAB4AHgAhACEAIQAjACEAIQAhACIAIgAiACIAJAAiACMAIwAjACYAJwAoACkA
KgApACkAKQArACwALwAwADAAMgAzADUANgA4ADkAOgA7AD0APwBAAEIARQBHAEkASQBM
AE4AUABSAFQAVwBaAFsAXQBfAF8AZQBmAGYAZgBlAGUAZQBlAGYAZgBmAGUAZgBlAGQA
ZABhAGEAXwBeAF4AXQBcAFkAVQBVAFQAUQBRAFAATgBKAEYAQwBBAD4APQA6ADUAMwAy
ADAALQAqACcAJQAkACIAJAAiACEAHwAeAB4AHQAdABwAGgAZABgAFwAXABcAFQAUABQA
FQAVABUAFQAWABYAFgAWABUAFQATABQAFAAUABYAFwAXABcAFgAWABYAFgAWABcAFwAY
ABoAGgAbABsAGQAZABkAGQAZABkAGQAaABoAGQAYABgAGgAbAB0AHQAcABsAGwAbABkA
GQAZABkAGgAbABsAHAAbABoAGgAbABkAGAAYABgAFwAWABYAFQAXABgAGAAYABoAGAAY
ABcAFAAUABQAFAAWABYAFgAVABUAFQAUABQAEwASABEAEAASABMAFAAVABIAEgASABIA
EAAQAA8ADwAQABAADwAPABEAEQARABEAEQAQABAADwANAA0ADQANAA0ADQANAA0ADgAO
AA8ADwAMAAwADAAMAA4ADgAOAA4ADgAOAA4ADgAMAAwADAAMAAsACwALAAsACQAJAAoA
CgALAAwACwALAAgABwAHAAcACAAIAAkACgAKAAoACwALAAoACAAIAAgACAAIAAgACAAI
AAgACAAIAAgACAAIAAgACAAIAAgACAAIAAgACgAKAAwADQAOAA4ADgAPAA8AEAARABEA
EQASABQAFQATABQAFAAUABQAFgAWABYAFwAWABUAFQATABMAEwARABAADwAOAA8ACwAJ
AAkACQAIAAcAAwACAAIAAgABAP///v/+//3//P//////AAAAAP7//v/+//3//v///wEA
AgAAAAAAAAAAAP7//f/8//v//f/9/////////////////wEAAQABAAIAAgACAAAAAQAE
AAQABQAIAA8AGgArAD0AUQBvAJEAvgD0ACcBUgFzAYMBhwGAAW0BQgEKAcYAcwAWAMH/
gP9R/zP/IP8h/y7/Ov9G/1f/af95/4f/lv+m/7X/wv/N/9v/5//v//b/+f/6//n/+f/7
////AgAFAAYABgAHAAYABwAIAAgACAAJAAoACgAKAAoADAAMAAwADAAMAA0ADQANAA4A
DgAQABAAEAAQAA8ADwAPABEAEQARABEAEgAQABAAEAASABQAFQAVABUAFAATABIAEQAV
ABUAFgAXABgAGAAaABoAGgAcAB0AHwAiACQAJQAmACgAKQAqACoAKgAtAC8AMQAzADYA
OAA6ADwAPgBBAEQARwBJAEsASwBNAE4ATgBOAE8ATwBPAE8AUABQAFAATwBQAE8ATgBO
AE8ATwBNAEwASABHAEYAQwBBAEEAQAA9ADsAOgA4ADQAMgAvAC0AKgArACgAIwAhAB8A
HAAYABQAFQATABIAEAAOAAwACwAJAAQABAADAAMABQAEAAQABAABAAEAAQD///7//v//
/////////wAAAAD+//7//f/9//3//v/+//7//v/////////+//7//v/+/wAAAQABAAIA
AgACAAMAAwADAAMAAwADAAMAAwADAAQABgAFAAQABAAEAAUABwAHAAQAAwADAAMAAwAD
AAMAAwADAAMAAgACAAMAAgACAAMAAQAAAAAAAAD+//z/+//5//v//P/8//z//v/8//z/
+//4//j/+P/4//j/+P/4//f/9f/1//T/9P/0//T/9P/0//H/8f/x//H/8P/w//D/8P/w
//D/7//v/+7/7v/t/+3/8P/x//L/8//y//D/7//t/+//7//v/+//7//v/+//7//t/+z/
7P/r/+v/7P/t/+7/7P/s/+z/7P/s/+z/7P/s/+7/7v/u/+7/6//r/+v/6//t/+3/7v/u
/+7/7v/s/+v/7P/r/+v/6//t/+z/7P/s/+r/6v/r/+v/7v/u/+7/7v/u/+7/7P/s/+z/
7P/s/+z/7P/s/+z/7P/s/+z/7P/s/+z/7P/t/+7/8f/z//P/8v/x//H/8v/0//b/9//1
//b/+P/5//f/+P/4//j/+f/8//3//v/8//r/+P/3//n/+f/5//f/8//x/+//7//r/+n/
6f/p/+n/6f/m/+b/5P/k/+P/4f/h/+L/4v/i/+H/4f/i/+L/4v/i/+L/4f/j/+P/5P/k
/+L/4v/i/+L/4//j/+P/4//l/+X/5//n/+n/6f/p/+n/6f/p/+n/6v/m/+b/5v/r/+7/
8v/z//b/AQAQAB8AMQBJAG0AmQDOAAABLQFMAV8BYwFjAVgBNQEAAcYAegAXALj/b/86
/xX///78/gn/HP8q/zb/R/9Z/2f/ef+O/57/q/+2/8H/yf/R/9n/3v/d/97/4f/n/+f/
6f/q/+v/7P/s/+3/8P/x//L/8v/y//P/9P/0//P/8v/z//L/9P/0//T/9f/3//f/+P/4
//j/+P/4//j/+f/5//n/+//7//v/+//8//7//v/+/wAAAAABAAEAAQAEAAUABgAHAAcA
BwAIAAkACAAIAAoACgAMAA4ADwARABIAFAAVABYAGQAbAB0AHgAeACEAIwAlACUAKAAq
ACwAMAAyADUAOAA3ADkAOwA7AD8AQABAAEAAQwBDAEMAQwBCAEIAQgBBAEIAQQBAAEAA
PgA9ADoAOAA2ADUANAAxADAAMQAxAC8ALAAqACcAIgAgAB0AGwAYABkAFgARAA8ADgAM
AAkABgADAAEAAAD+//7//P/7//n/+P/4//f/9//2//T/8//y//P/8//z//H/8v/y//P/
8//y//H/8f/w//D/8P/v/+//7//w//D/8P/y//P/8//z//T/9P/0//T/9P/1//X/9v/2
//b/9//3//f/9//3//f/9f/1//X/9v/3//f/9//4//b/9//5//n/+v/5//n/+f/3//f/
9//3//X/9f/0//T/9P/0//X/9//1//T/9P/0//X/9P/0//P/8f/y//L/8v/y//D/8P/v
//D/8P/w//D/7//u/+3/6//t/+3/7P/s/+v/6v/p/+j/6P/p/+r/6//s/+z/7P/s/+n/
6P/m/+X/6P/o/+f/5//l/+X/5f/l/+f/5v/m/+X/5f/l/+X/5f/j/+P/4//j/+P/5P/m
/+f/5f/k/+P/4v/k/+T/5P/k/+T/5P/k/+T/4v/i/+L/4v/h/+H/4f/h/+H/4f/i/+L/
5P/k/+L/4f/g/9//3//f/9//3v/e/97/3v/e/9//3//g/+D/4P/g/+D/4P/e/97/3v/e
/97/3v/e/97/3v/e/97/3v/g/+D/4P/g/+D/4P/g/+D/4v/i/+L/4v/k/+T/5P/k/+X/
5v/n/+j/6f/q/+v/7P/s/+z/7P/s/+7/7v/u/+7/6//q/+n/6P/m/+b/5v/m/+X/5P/j
/+L/3//e/93/3P/b/9r/2f/Y/9f/1v/V/9T/1P/U/9T/1P/W/9b/1v/W/9X/1P/T/9L/
1P/U/9T/1P/W/9b/1v/W/9T/1P/U/9T/1P/U/9T/1P/U/9T/1P/U/9b/1v/W/9b/2P/Y
/9j/2P/a/9z/3v/g/+3/+P8DAA4ALwBOAG0AjAC0ANwABAEsAScBJAEhAR4B5gCuAHYA
PgAJAA==
         </WaveFormData>
      </LeadData>
      <LeadData>
         <LeadByteCountTotal>10000</LeadByteCountTotal>
         <LeadTimeOffset>0</LeadTimeOffset>
         <LeadSampleCountTotal>5000</LeadSampleCountTotal>
         <LeadAmplitudeUnitsPerBit>4.88</LeadAmplitudeUnitsPerBit>
         <LeadAmplitudeUnits>��V</LeadAmplitudeUnits>
         <LeadHighLimit>2147483647</LeadHighLimit>
         <LeadLowLimit>268435456</LeadLowLimit>
         <LeadID>V4</LeadID>
         <LeadOffsetFirstSample>0</LeadOffsetFirstSample>
         <FirstSampleBaseline>0</FirstSampleBaseline>
         <LeadSampleSize>2</LeadSampleSize>
         <LeadOff>FALSE</LeadOff>
         <BaselineSway>FALSE</BaselineSway>
         <ExcessiveACNoise>FALSE</ExcessiveACNoise>
         <MuscleNoise>FALSE</MuscleNoise>
         <LeadDataCRC32>154192644</LeadDataCRC32>
         <WaveFormData>
CwALAAsACwANAA0ACwAIAAYABgADAAIAAQAAAP///f/7//v//P/8//r/+v/6//r/+//7
//3//f/9//3//f/9//v/+v/6//r//P/8//z//P/+//7//v/+//7//v/+////AAAAAAAA
AAAAAAAAAQABAAEAAwADAAIABgAGAAYABgAGAAkAEwAdACsAOQBKAF4AdwCYAMMA8gAb
AT8BWgFvAX0BcwFOARwB3wCJAC0A6v+8/5j/fP9u/2//df9+/4T/j/+c/6n/tv/G/9P/
2v/i/+v/8f/5/wAABAAGAAMABQALAAwACwAKAA4ADwAPABAADwAQABEAEQARABEAEgAV
ABkAGQAaABoAGgAaABwAHQAgACEAIgAiACAAIQAjACMAJAAkACUAJQAoACgAKAAoACYA
JgAmACcAKQApACkAKgArACwALQAtAC0ALgAvADAAMwAzADQANQA1ADUANwA5ADoAOwA8
AD4AQwBEAEQARgBFAEcASABMAE8AUgBTAFUAWABaAFwAXQBeAGAAYwBlAGYAZwBmAGUA
ZwBnAGcAZwBlAGYAZwBnAGUAZABiAGEAYgBiAGIAYQBgAF8AXgBdAF0AWwBaAFoAWgBZ
AFYAVQBUAFMAUABOAE4ATABJAEUAQgBBAD8APQA6ADgAOAA4ADgAOAA3ADQAMgAxADAA
LwAvAC8ALAArAC0ALQAuAC4AKwArACsAKwArACwALAAsACsAKwArACsALQAtAC4ALgAt
AC0ALQAtAC8AMAAwADAAMgAzADQANAA2ADYANgA3ADkAOQA5ADkANgA2ADYANgA5ADkA
OQA5ADcAOAA5ADkAOQA4ADgANwA5ADkAOAA4ADgANwA3ADYANwA3ADcANwA3ADYANQA0
ADQAMwAyADIANAA1ADUANQA1ADUANAAzADIAMgAyADIAMgAyADIAMQAyADIAMgAyADQA
MwAzADMAMwAzADMAMwAwADAAMAAwADIAMgAxADEALwAvAC8ALgAuAC4ALgAuAC4ALgAu
AC4ALAArACsAKwAtAC0ALQAtAC0ALQAtAC0ALQAtAC0ALQArACsAKwArACwALAAsACwA
LAAsACwALAAsACwALAAsAC4ALgAvAC8ALgAtACoAKQArACsAKgAqAC0ALQAtAC0ALQAs
ACsAKQAtAC4ALAAsACwALAAsACwALAAsACwALAAsACwALAAsACwALAAsACwALAAsACwA
LAAsACwALAAsACwALAAsACwALAAsACoAKgAqACoALAAsACwALQAuAC4ALgAvAC8AMAAy
ADIANAA0ADYANwA3ADcANwA3ADgAOgA6ADoAOQA6ADoAOwA5ADkAOQA5ADcANAAyADIA
MQAwADAAMAAvAC0AKQAnACgAKAAnACgAKAAoACkAKQArACsAKwArACsAKwArACoAKgAq
ACoAKgAsACwALAAsACsAKgApACgAKAApACoAKgAsACwALAAsAC0ALQAtAC8ALwAuAC4A
MAAwAC4AMAA1AD0ARwBVAGMAdgCKAKUAyADzABwBQQFfAXYBiQGPAXcBTAEcAdsAgwAz
APz/1v+4/6D/lv+b/6H/pv+w/7//zP/Z/+T/8P/9/wgADgATABkAHwAiACgAKgArACsA
KwAsACsALAAwADEAMQAyADIAMgAyADEAMwAzADQANwA5ADkAOgA6ADoAOgA8AD0APgA/
AEAAQAA+AD8AQQBBAEAAQABBAEEAQgBCAEIAQgBAAEAAQABBAD8APwA/AEAAQQBCAEMA
QwBFAEYARwBIAEkASQBKAEsASwBLAE0ATwBOAE8AUABSAFMAVABUAFYAVwBZAFoAXgBh
AGQAZQBnAGkAagBrAGsAbQBuAHAAcQByAHMAcgBxAHEAcQBxAHEAcQByAHMAcwBxAHAA
bgBtAGwAbABsAGsAagBpAGgAZwBnAGUAZABkAGQAYwBgAF8AXABbAFgAVgBWAFQAUQBN
AEsASQBGAEMAQQA+AD0APAA6ADoAOQA2ADQAMwAyADEAMwAzADAALwAvAC8AMAAwAC8A
LwAvAC8ALwAwADAAMAAvAC8ALwAvAC8ALwAwADAAMQAxADEAMQAvADAAMAAwADIAMwA0
ADQANAA0ADQANQA1ADUANQA1ADQANAA0ADQAMwAzADMAMwAzADQANQA1ADMAMgAyADEA
MwAzADIAMgAwAC8ALwAuAC8ALwAvAC8AMQAwAC8ALgAtACsAKQAoACgAKQApACkAJwAn
ACYAJQAkACQAJAAkACQAJAAkACMAIAAgACAAIAAgAB8AHwAfAB8AHwAfAB8AHAAcABwA
HAAdAB4AHgAfAB0AHQAdABwAHgAeAB4AHgAdABwAGwAaABoAGQAZABkAGQAZABkAGQAZ
ABkAGQAZABkAGQAZABkAFwAXABcAFwAWABYAFgAWABgAGAAYABgAGAAYABgAGAAZABoA
HAAdABsAGwAZABkAFwAXABYAFgAYABkAGgAbABoAGgAaABkAGQAYABYAFgAWABYAFgAW
ABYAFgAYABgAGAAYABYAFgAWABYAFAAUABQAFAASABIAEgASABIAEgASABIAEgASABIA
EgASABIAEgASABMAFAAUABQAFQAVABYAGAAWABYAFgAYABkAGQAZABkAGQAaABwAHAAc
ABoAGgAZABcAFwAXABcAGQAXABQAEgAQAA0ADAAMAAwADAALAAgABwAHAAYABAAGAAYA
BgAHAAcACQAJAAkACQAJAAkACQAKAAoACgAKAAgACAAIAAgACAAIAAgACAAGAAYABwAI
AAYABgAGAAYABAAFAAUABQAHAAUABgAIAAYABgAGAAYABwAPABkAJwA1AEYAWgBzAJYA
xQDyABkBPQFcAXUBhQF7AVIBIAHjAIsAKwDo/7z/mv+A/3D/b/9z/3T/ev+F/5L/m/+o
/7b/x//Q/9j/3//n/+v/7v/0//j/+f/7//v//v////z//v//////AAADAAQABQAFAAUA
BQAGAAkACAAHAAcABgAGAAYACAAJAAkACQAJAAgACgALAA0ADQAOAA4ADwAPAA4ADgAO
AA4ADgAOAA4ADwANAA0ADQAOABAAEgAUABUAEwAUABUAFgAVABUAFgAXABcAFwAZABsA
GgAbABwAHgAjACQAJAAmACUAJwAoACwALgAwADAAMQA0ADYAOAA5ADsAPAA+AD8AQQBD
AEMAQwBBAEEAQQBBAEEAQgBDAEMAQQBAAD4APQA7ADoAOQA3ADYANQA0ADMALwAtACwA
LAAsACsAKAAnACQAIwAgAB4AHAAaABcAEwAUABMAEQAPAA0ACgAJAAgABwAGAAQAAAAA
AP///v/9//3//f/6//n/+f/5//r/+v/1//X/9f/1//X/9v/2//b/9//3//f/9//1//X/
9v/2//n/+f/5//n/+f/6//r/+v/8//3//v/+/wAAAAAAAAEAAAD///7//f/+//7//v/+
//7//f/8//v//f/+///////9//z//P/7//n/+f/4//j/+v/5//n/+P/1//X/9f/1//f/
9v/1//T/8v/x//D/8P/w//H/8f/x//H/8f/w/+//7P/s/+z/7P/s/+z/7P/r/+r/6v/q
/+r/6P/n/+f/5//p/+n/6f/p/+b/5v/m/+b/5P/k/+P/4//l/+X/5f/k/+L/4v/i/+L/
5P/k/+T/5P/i/+H/4f/h/+H/4f/h/+H/4f/h/+H/4f/f/9//3//f/+H/4f/h/+H/3v/e
/97/3v/e/97/3v/e/+D/4P/g/+D/3v/e/9//3//f/9//3f/d/9//3//e/97/3f/d/93/
3f/e/97/3v/d/93/3v/e/97/3v/e/97/3v/e/97/3P/c/9z/3P/c/9z/3P/c/9r/2v/a
/9r/2v/a/9r/2v/a/9r/2v/a/9z/3P/c/93/4P/g/+D/4f/h/+L/5P/k/+T/5P/m/+f/
6f/p/+n/6f/p/+r/6f/o/+T/5P/j/+P/4f/h/+H/4f/f/9z/2v/a/9f/1v/W/9b/1v/V
/9L/0f/P/87/zP/M/83/zv/Q/9H/0v/R/9D/z//P/8//z//O/8z/zP/M/8z/zv/O/87/
zv/O/87/zv/O/87/z//Q/9D/zv/O/87/zv/P/8//z//R/8//0P/S/9D/0P/O/9D/0//Z
/+f/9/8FABYALABJAHQApQDSAPkAGQE0AUsBUwE9AQ4B2gCTADMA2f+e/3b/VP88/zL/
Nf87/z7/SP9X/2T/b/96/4b/k/+e/6b/rf+z/7v/vv/C/8T/xf/F/8X/xv/H/8j/zP/N
/83/zv/Q/9L/1P/V/9X/1f/W/9n/2f/Z/9r/2v/Y/9j/2v/b/9z/3f/e/97/3P/d/9//
3//e/97/3//f/+L/4v/i/+L/4P/g/+D/4f/f/9//3//g/+H/4v/j/+P/4f/i/+P/5P/l
/+X/5v/n/+n/6f/r/+3/7v/v//D/8v/1//b/9v/4//j/+f/5//z//f8AAAEAAwAEAAYA
CAAJAAkACgAMAA0ADQAPAA8ADwARABEAEQARABEAEgATABMADwAOAAwACwAIAAgACAAH
AAcABwAHAAcABQADAAIAAgACAAEA/v/9//v/+f/1//L/8f/w/+7/6//o/+f/5f/j/+H/
3v/d/9z/2v/a/9n/1v/W/9X/1P/T/9T/1f/T/9P/0//T/9T/1P/S/9P/1P/V/9P/1P/U
/9T/0f/R/9H/0f/R/9H/0v/S/9P/0//T/9P/0f/S/9L/0v/W/9f/2P/Y/9b/1v/W/9f/
2f/Z/9n/2f/Y/9j/2P/Y/9n/2f/Z/9n/1//Y/9n/2f/Z/9j/2P/X/9f/1//W/9b/1v/V
/9X/1P/R/9H/0f/R/9P/0v/R/9D/zv/N/8z/zP/O/8//z//P/8//z//O/83/yv/K/8r/
yv/K/8r/yv/J/8b/xv/G/8b/xv/F/8X/xf/D/8P/w//D/8P/xP/F/8b/xv/G/8X/xf/D
/8P/w//C/8T/xP/E/8T/xP/E/8T/xP/C/8H/wf/B/8P/w//D/8P/xf/F/8X/xf/F/8X/
xf/F/8X/xf/F/8X/wv/C/8L/wv/E/8T/xP/E/8P/wv/B/8D/wP/A/8H/wf/B/8H/v/+/
/7//v/++/77/v/+//7//v/++/77/vv+9/7v/vP++/77/vv++/7z/vP+8/7z/vv++/77/
vv/A/8D/wP/A/77/vv++/77/vv++/77/vv++/77/vv++/77/vv++/77/v//B/8P/xP/G
/8f/x//I/8z/zP/M/8z/zf/N/8z/y//N/83/zv/Q/9D/0P/O/87/y//L/8v/y//L/8v/
yf/G/8T/xP/B/8D/wv/C/8L/wf+8/7v/u/+6/7r/uv+6/7r/vf+9/7//v/++/73/vP+7
/73/vP+8/7z/vP+8/7z/vP+6/7r/uv+6/7v/vP+9/7//vv++/77/vv/A/8D/wf/B/8P/
xf/F/8T/wv/C/8b/yP/I/8v/1//j/+3/+/8MACIAQQBsAJkAwgDlAAMBGgEpAScBDQHg
ALAAZQAJALv/hv9i/0T/Lv8s/zP/Of9A/0r/V/9k/2//ev+I/5X/oP+o/6//t/+7/77/
wP/E/8X/w//D/8T/x//I/8r/y//L/8z/y//M/83/zf/P/8//0P/T/9P/0//U/9T/0//U
/9f/2f/a/9v/3P/c/9z/3f/f/9//4P/g/+H/4f/i/+L/4v/i/+T/5P/k/+X/5f/l/+X/
5v/p/+r/6//r/+3/7v/v//D/7//v//D/8f/y//P/9v/5//r/+//8//7/AQACAAIABAAH
AAkACgAOAA8AEgATABUAFgAYABoAGwAcAB4AIQAjACMAJQAlACUAJwAnACcAJwAlACYA
JwAnACcAJgAkACMAJAAkACQAIwAgAB8AHgAdABwAGwAbABwAGgAZABYAFQAUABMAEAAO
AA4ADAAJAAUAAgABAP///f/6//j/+P/4//j/+P/3//T/9f/1//X/9f/3//f/9P/z//H/
8f/y//L/8v/z//T/9f/0//T/8//y//P/8//z//P/9f/1//b/9v/1//X/9f/1//X/9v/2
//b/9v/3//j/+P/5//r/+//9//3//f/9//3/+v/6//r/+v/8//3//v////z//P/8//v/
/P/8//3//f/9//3//P/8//z/+//7//r/+f/5//n/+f/5//j/9//2//f/9//3//j/+P/5
//n/+f/4//f/9f/z//P/9P/1//b/9P/0//T/8//y//L/8v/y//L/8f/x//H/7//v/+//
7//v//D/8f/y//D/8P/v/+//8f/x//H/8P/y//L/8v/y//H/8P/v/+7/8P/v/+//7//x
//H/8f/x//D/7//u/+3/7f/t/+3/7f/v/+//7//v//D/8P/w//D/7//u/+3/7P/u/+7/
7v/u//D/8P/x//H/8P/v/+z/6//t/+3/7P/s/+3/7f/t/+3/8P/w//D/7//x/+7/7v/u
/+7/7v/u/+7/7v/u//D/8P/w//D/7v/u/+7/7v/w//D/8P/w/+//7v/t/+z/7v/u/+7/
7v/w//D/8P/w//H/8v/z//X/9v/2//b/9//1//b/+P/4//v//P///wEAAAD///7//f/+
/wAAAAAAAAAAAAD////////////////9//r/+P/4//X/9P/0//T/8v/x/+7/7f/r/+r/
6P/o/+j/6P/p/+n/7f/t/+3/7f/r/+v/6//q/+r/6v/q/+r/7P/s/+z/7P/q/+r/6v/q
/+r/6//s/+z/7P/s/+z/7P/t/+3/7f/v/+//7v/u//L/8v/w//D/9/8BAA0AGwArAD4A
UgBxAJwAywD2ABsBOwFSAWUBaQFJARoB5ACXADcA6/+6/5T/dv9i/1z/X/9j/2T/bP97
/4j/j/+a/6r/t//A/8r/0//Z/9//5P/m/+j/6f/n/+n/6v/r/+7/8P/x//H/8v/z//T/
9f/1//X/9f/2//n/+//7//z//P/4//j/+v/7//z//f/+//7/AAABAAMAAwABAAAAAAD/
/wAAAAAAAAAAAgACAAIAAwAFAAUABQAGAAcACAAJAAkABwAIAAkACgANAA0ADgAPAA8A
DwARABMAFAAVABYAGAAbABwAHAAeAB8AIQAiACYAKQAsAC0ALwAyADQANgA3ADcAOAA6
ADsAPQA/AD8APwA/AD8APwA/AEEAQgBDAEMAPwA+ADwAOwA6ADoAOgA5ADgANwA2ADUA
MwAxADAAMAAwAC8ALAArACoAKQAmACQAJAAiAB8AGwAaABkAFwAVABMAEAAPAA4ADgAO
AA0ACgAJAAcABQADAAUABQACAAEAAQABAAIAAgD//////////wEAAgACAAIAAQABAAEA
AQADAAMABAAEAAMAAwADAAMABAAGAAcACAAIAAkACgAKAAkACAAHAAcACQAJAAkACQAJ
AAoACwAMAAsACwALAAsADQAOAA8ADwAPAA4ADgANAAsACwAKAAoADAALAAsACgAHAAcA
BwAHAAkACAAHAAYABAADAAIAAgAEAAUABQAFAAUABQAEAAMAAgACAAIAAgACAAIAAgAB
AAAAAAAAAAAAAAD////////9//3//f/9//7//v/+//7/AAAAAP/////9//3//f/8//z/
/P/8//z//P/8//z//P/+//3//f/9//3//f/9//3//f/9//3//f/9//3//f/9////////
/////P/8//z//P/+//7//v/+//z//P/8//z//P/8//3//f/9//3/+//7//3//f/8//z/
/f/9//3//f/+//7//v/9//3//v/+//7//v/+//7//v/+//7//v/+//7//v/8//z//P/8
//7//v/+//7//v/+//7//v/+//7///8AAAIAAgADAAMABgAIAAgACAAHAAgACAAHAAkA
CQAJAAoADgAOAA4ADAAMAAsACwALAA0ADQANAAsACAAGAAYAAwACAAIAAgACAAEA/v/9
//3//v/8//z//P/8//3//f////////////////////7//v/+//7//v/+//z//P/8//z/
/v/+//7//v///wAAAAAAAAAAAAAAAAEAAQABAAMAAwACAAQABAAEAAYABgAJAA8AGwAp
ADcASABgAH0AoADLAPoAIwFJAWQBeQGFAXcBTgEeAd0AgQAlAOT/tv+S/3r/bP9t/3P/
ev+C/4//mv+n/7L/vv/N/9r/5P/t//P/9//8/wAAAgAFAAcACQAKAAsADAAMAA0ADQAO
AA8AEAARABEAEwATABQAFwAXABcAGAAYABcAGAAbAB0AHQAdAB0AHAAcAB0AHwAfACAA
IAAhACEAIgAiACIAIgAkACQAJAAlACMAIwAjACQAJQAmACcAJwAnACgAKQAqACsAKwAs
AC0ALwAvADEAMwAyADMANAA2ADkAOgA6ADwAPQA/AEAARABGAEgASABJAE4AUABSAFMA
UwBUAFYAVwBbAF0AXQBdAF0AXQBdAF0AXQBeAF8AXwBfAF4AXABbAFoAWgBaAFkAWABX
AFYAVQBTAFEAUABQAE4ATQBKAEkASgBJAEYARABAAD4AOwA3ADcANwA2ADUAMwAwAC8A
LgAtACwAKgAmACYAJQAkACMAIwAjACAAHwAgACEAIwAkACMAIwAjACMAIQAiACIAIgAj
ACMAIwAjACEAIQAiACIAJQAlACUAJQAlACYAJgAmACYAJwAoACgAKgAqACoAKwAqACkA
KAAnACcAKAApACoAKwArACsAKwApACoAKwArAC0ALAAsACsAKwArACoAKgAsACsAKwAq
ACgAJwAmACUAJQAkACMAIgAlACUAJQAmACUAJQAkACMAJQAlACQAIwAiACIAIgAiACAA
IAAgAB8AHwAgACEAIgAiACEAIQAhACEAIQAhACEAIAAgACAAIAAeAB4AHQAdAB8AHwAf
AB4AHgAeAB4AHgAcABwAHAAcAB4AHQAdAB0AGwAbABsAGwAdAB0AHQAdABsAGwAbABsA
HQAdAB0AHQAcABwAHAAcABwAHAAcABwAHQAeAB8AIAAeAB4AHwAfAB0AHQAbABsAGQAZ
ABgAGAAZABkAGQAZABoAGgAaABkAGQAaABgAGAAYABgAGgAaABoAGgAaABoAGgAaABwA
HAAcABwAGgAaABoAGgAaABoAGgAaABoAGgAaABoAHQAeACAAIgAiACIAIwAjACIAJAAk
ACQAJAAmACcAJwAoACkAKgAsACwALAAsACoALAArACsAKwApACkAKQAnACYAJAAkACEA
IgAiACIAIgAhAB4AHQAdABwAGgAaABoAGAAZABkAGwAdAB0AHQAdABwAGwAZABgAGgAa
ABoAGgAcABwAHAAcAB4AHgAeAB4AHQAeAB4AHgAfACAAIQAjACMAIwAlACUAJAAkACQA
JgAkACYAKQAvADkARwBVAGQAeACRALYA4wAMATEBTwFoAX0BhwF3AVIBJgHrAJMAOQD6
/9L/sv+a/4z/jf+T/5r/oP+t/77/y//W/+T/9f/+/wQACQAPABUAGgAiACQAIwAlACcA
KAApACoAKwArACoAKgAsAC4AMAAxADAALwAvADEAMgAxADEAMAAxADIANQA3ADcANwA3
ADYANwA5ADwAPQA+AD4APwA/AD4APgA+AD4APgA+AD4APwA/AD8APwBAAEEAQgBDAEMA
QwBEAEUARgBHAEcASABJAEkASQBLAE0ATABNAE4AUABRAFIAUgBUAFUAVwBYAFwAXgBg
AGAAYQBiAGQAZgBnAGcAaABqAGsAbwBxAHEAcQBvAG8AbwBvAHEAcgBzAHMAcwByAHAA
bwBsAGwAbABrAGwAawBqAGkAZwBlAGQAZABkAGMAYABfAFwAWwBYAFYAUgBQAE0ASQBI
AEcARQBDAD8APAA7ADoAPAA8ADsAOAA2ADUANAAzADMAMwAwAC8ALwAvADAAMAAtAC0A
LQAtACsALAAsACwAKwArACsAKwApACkAKgAqAC0ALQAtAC0ALAAsACsAKgAsAC0ALgAu
AC8AMAAxADMAMgAxADAALwAuAC4ALgAuAC0ALQAtAC0ALQAuAC8ALwAtACwALAArACkA
KQAoACgAKAAnACcAJgAlACUAJQAlACQAIgAgAB4AIAAfAB4AHgAgACEAIQAhACMAIwAi
ACEAHgAeAB4AHgAcABwAHAAbABoAGgAaABoAGQAXABYAFQAWABcAGAAZABYAFgAWABYA
FgAWABUAFQAVABUAFQAUABYAFgAWABYAFAAUABQAFAAUABMAEwATABUAFQAVABUAFQAV
ABUAFQATABMAEwATABMAEwATABMAFAAUABQAFAASABIAEgASABIAEgASABIAEAAQABEA
EQATABMAEQARAA8ADwAOAA4AEQARABEAEQASABIAEgARABEADgAOAA4ADgAOAA4ADgAO
AA4ADQAMAAsACgAKAAoACgAKAAoACgAKAAoACgAKAAoACwAOAA4ADgAPAA8AEAASABIA
EgASABQAFQAUABMAEgARABIAFAAUABQAEgASABEAEQAPAA8ADwAPABAADgANAA4ACgAI
AAcABgAGAAUAAgABAP///v/8//z/+v/6//v/+//7//v/+//7//v/+//7//r/+P/4//j/
+P/4//j/+P/4//b/9v/2//b/9P/1//b/9v/4//j/+P/4//f/9//3//n/9//2//b/9v/2
//b/9P/3//3/CQAZACcANgBIAGEAhACvANwACQEvAVABZwF1AW0BTgEeAd8AiQAtAOb/
tv+S/3b/Yv9d/2P/Zv9q/3f/hP+P/5j/pP+v/7z/xv/N/9f/3f/k/+b/6P/n/+f/5//o
/+v/7v/u/+//7//w//H/8v/z//P/8v/x//H/8//1//X/9v/2//b/9v/4//n/+v/7//z/
/P/6//v//f/9//z//P/9//3//v/+//7//v/8//z//P/9/////////wAA///+//3/+//9
//7///8AAAEAAQACAAMAAQABAAMABQAIAAkACgAMAA0ADgAOABAAEQATABQAGAAYABoA
GgAbABwAHgAgACEAJAAmACkAKwArAC0ALQAtAC0ALQAtAC0ALQAuAC8ALwAvAC4ALAAr
ACoAKgAqACkAKAAnACYAJQAlACMAIgAiACAAHwAcABsAGAAXABQAEgASABAADQAJAAYA
BQADAAEA///8//v/+v/3//b/9P/w/+//7f/r/+n/7P/t/+v/6//q/+n/6f/o/+f/5//n
/+f/6f/q/+r/6v/o/+f/5v/l/+f/5//o/+j/5//n/+f/5//p/+r/6v/q/+z/7f/u/+7/
7v/u/+7/7//v/+//7//v/+7/7v/u/+7/8f/x//H/8f/x//L/8//z//H/8P/w/+//8f/x
//D/8P/w/+//7//u/+//7//v/+//7f/s/+v/6v/o/+f/5v/m/+j/6f/p/+n/6//r/+r/
6f/m/+b/5v/m/+j/6P/o/+f/5v/m/+b/5v/o/+f/5//n/+b/5f/k/+P/4v/i/+L/4v/i
/+L/4f/h/9//3//f/97/3//g/+H/4v/h/+D/3//e/9//3//g/+H/3//f/9//3//d/93/
3f/d/9//3//f/9//3f/d/93/3f/e/97/3v/e/+D/4P/g/+D/3v/e/97/3v/e/97/3//f
/+H/4f/f/9//3//f/97/3v/h/+H/4f/h/+D/4P/g/9//3//i/+L/4v/i/+L/4P/g/+D/
4P/i/+L/4v/i/+T/5P/k/+T/4v/i/+L/4v/l/+b/5//p/+n/6P/n/+f/6v/s/+//8P/u
/+7/8P/x//H/8f/x//H/8v/0//T/9P/y//L/8f/x//P/8//z//P/7//s/+r/6v/n/+b/
5v/m/+j/5//k/+P/4f/g/97/3v/e/97/3//f/9//3//f/9//4f/h/+H/4P/g/+D/4P/g
/+D/4P/g/+D/4v/i/+L/4v/k/+X/5v/m/+j/6P/o/+j/6f/p/+n/6//n/+b/5v/q/+z/
7P/u//H/+/8JABcAIwAyAEoAawCWAMMA7gATATEBTAFhAWMBSwEeAeoAnQA7AOf/sP+K
/2r/VP9O/1P/W/9i/2j/d/+E/43/mP+o/7X/vv/I/8//0//b/+D/4v/g/9//5f/p/+r/
6//s/+z/7f/t/+7/8P/y//T/9f/1//X/9v/5//j/9//3//b/9f/2//n/+//8//3//v/+
//7///8BAAEAAgACAAMAAwAEAAQABAAEAAYABgAGAAcACQAJAAkACgALAAwADQANAA0A
DgAPABAADwAPABAAEQATABMAFQAXABgAGQAaABwAHwAgACAAIgAlACcAKAAsAC4AMAAw
ADEANgA4ADoAOwA7ADwAPgA/AEEAQwBDAEMARQBFAEUARQBDAEQARQBFAEUARABCAEEA
PgA+AD4APQA8ADsAOgA5ADoAOQA5ADoAOQA3ADMAMQAwAC8ALAAqACoAKAAlACEAIAAf
AB0AGwAYABYAFgAWABUAFAASAA4ADwAPAA8ADwANAA0ACgAJAAsACwAMAAwACwALAAsA
CwAJAAoACgAKAAsACwALAAsADQANAA4ADgAPAA8ADwAPABEAEgASABIAEgATABQAFAAW
ABYAFgAXABUAFQAVABUAFAAUABQAFAAYABkAGgAbABsAHAAdAB0AHQAcABwAGwAbABsA
GgAaABkAFwAWABQAFAAVABYAFwAXABYAFQAUABYAFQAUABQAEwATABIAEQARABEAEAAP
ABAAEAAQABAADgAOAA4ADQAPABAAEQASABAADwAPAA8AEQARABEAEQASABIAEgASABEA
EAAOAA0ADwAPAA8ADgAMAAwADAAMAA4ADgAOAA4AEAAPAA8ADwAOAA0ADAALAA0ADQAN
AA0ACwALAAsACwANAA0ADQANAAwADAAMAAwADAAMAAwADAAMAAwADAAMAAoACgALAAsA
DQANAAsACwALAAsACgAKAAkACQAJAAkADAAMAAwACwALAAoACgAKAAoACgAKAAoACgAK
AAoACgAKAAoACwAMAA0ADgAOAA4ADgAOAA4ADgAOAA4ADwAQABEAEgATABQAFQAWABgA
GAAYABgAGQAaABsAHAAaABoAGgAaABsAHAAdAB4AHQAcABsAGgAYABgAGAAYABUAFAAT
ABIADwAOAA0ADAALAAoACQAIAAcABgAFAAQABAAEAAQABAAGAAYABgAGAAQABAAEAAQA
BgAGAAYABgAGAAYABgAGAAgACAAIAAgABgAGAAYABgAIAAgACAAIAAgACAAIAAgACAAI
AAgACAAJAAoACwAMABYAIAAqADQASgBgAHYAjACyANgA/gAkAS8BOgFFAVABHQHsALsA
igBcAA==
         </WaveFormData>
      </LeadData>
      <LeadData>
         <LeadByteCountTotal>10000</LeadByteCountTotal>
         <LeadTimeOffset>0</LeadTimeOffset>
         <LeadSampleCountTotal>5000</LeadSampleCountTotal>
         <LeadAmplitudeUnitsPerBit>4.88</LeadAmplitudeUnitsPerBit>
         <LeadAmplitudeUnits>��V</LeadAmplitudeUnits>
         <LeadHighLimit>2147483647</LeadHighLimit>
         <LeadLowLimit>268435456</LeadLowLimit>
         <LeadID>V5</LeadID>
         <LeadOffsetFirstSample>0</LeadOffsetFirstSample>
         <FirstSampleBaseline>0</FirstSampleBaseline>
         <LeadSampleSize>2</LeadSampleSize>
         <LeadOff>FALSE</LeadOff>
         <BaselineSway>FALSE</BaselineSway>
         <ExcessiveACNoise>FALSE</ExcessiveACNoise>
         <MuscleNoise>FALSE</MuscleNoise>
         <LeadDataCRC32>1080705760</LeadDataCRC32>
         <WaveFormData>
DAAMAAwADAAMAAwACgAIAAYABQADAAIAAQABAAAAAAD///7//v/9//3//P/8//z//P/8
//z//P/+//7//v/+//7//f/9//3//v/+//7//v8AAAAAAQABAP//////////AQABAAEA
AQABAAEAAQABAP//AAAAAAAAAgABAAAA/f/7//7/AwAMABYAIAArADUARQBeAH8AnwDA
AOYADAExAU0BVQFFASIB6gCSAD8ADwD0/+D/z//G/8b/yv/K/8r/zv/V/9z/4v/n/+3/
8f/3//r//P8AAAQABwAHAAUABQAIAAgABgAIAAoACgAKAAsACQAJAAoACwANAA0ADQAN
AA8AEAASABMAEgASABIAEgAUABUAFwAYABcAFwAXABcAGAAWABYAFgAaABoAGwAbABkA
GgAcAB0AGwAcAB0AHQAfAB8AIAAgACIAIgAiACQAJgAmACgAKAAoACgAKgArACwALQAt
AC8ALwAwADEAMgAzADQANQA2ADoAPAA9AD0APwBBAEIAQwBHAEkASQBLAEwATQBNAE0A
TwBPAE8ATwBRAFEAUQBQAE4ATgBMAEsATABNAE4ATwBNAE0ATQBLAEoASgBJAEgASgBJ
AEgARwBGAEYAQwBAAEAAPwA8ADsAOAA3ADUAMwAyADIAMQAwADAAMAAvAC4AKwAqACgA
JwApACkAKQAoACgAKAApACkAJwAnACcAJwApACkAKQApACcAJwAnACcAKQApACkAKQAq
ACoAKgAqACoAKgAqACoAKwAsACwALQAtAC0ALQAtAC8AMAAwADAALgAuAC4ALwAvAC8A
LwAvAC8AMAAwADAAMAAwAC8ALwAwAC8AMAAyADAAMAAwADAALwAvAC4ALgAuAC4ALgAt
ACwALAArACsALQAtAC4ALgAsACsAKwApACoAKgAqACoAKwArACoAKgApACgAKAAoACgA
KAAoACgAKAAoACgAKAAnACcAJwAnACkAKQAoACgAKAAoACgAKAAoACgAKAAoACcAJwAn
ACcAJQAlACUAJQAnACcAJwAmACYAJgAmACYAJgAmACYAJgAmACYAJgAmACYAJQAlACUA
JQAlACUAJQAlACUAJQAlACcAJwAnACcAJQAlACQAJAAmACUAJQAlACUAJQAmACYAJAAk
ACQAJAAoACgAKAAoACgAKAAmACYAJgAmACgAKAAoACgAJgAmACYAJgAmACYAJgAmACYA
JgAmACYAJgAmACYAJgAoACgAKAAoACYAJgAmACYAKAAoACoAKgAqACoAKwAtAC0ALQAt
AC4AMAAwADEAMgAwADAAMAAxADEAMQAyADIAMwA0ADUANgA0ADQANAA0ADIAMAAwAC8A
LwAuAC0ALQAqACoAJwAmACYAJQAlACQAIgAiACIAIgAkACQAJAAkACQAJAAkACMAIwAj
ACQAJAAkACQAJAAkACMAIwAjACMAIwAjACMAIwAlACUAJQAlACUAJQAlACYAJgAmACYA
JQAkACEAIQAkACkAMgA8AEYAUQBdAG0AhgClAMUA5gAMATABUwFnAWEBSwEmAeQAjgBJ
ACcAEgD+//H/6v/s/+7/7v/u//T//f8CAAYADQATABcAGwAeACAAJAAoACsAKwArACkA
KgAqACgAKAAsACwALAAtACsAKwAsAC0ALQAtAC0ALQAwADAAMQAxADAAMAAwADAAMAAx
ADMANAAzADMAMwAzADQAMgAyADIANgA2ADcANwA2ADYANwA3ADUANgA3ADcANwA3ADgA
OAA6ADoAOgA8AD4APgBAAEAAPwA+AD8APwBAAEEAQQBDAEMARABFAEYASQBKAEsATABO
AFAAUQBRAFEAUwBUAFUAVwBZAFkAWwBaAFsAWwBbAFsAWwBbAFsAWwBbAFsAWgBaAFoA
WABXAFcAVwBXAFcAVQBVAFUAUwBUAFQAUwBSAFQAUwBSAFEATwBOAEoARgBIAEcARABD
AEAAPwA9ADsAOQA4ADYANAA0ADQAMwAyADEAMAAuAC0ALQAtAC0ALAAqACoAKwArACsA
KwArACsALQAtAC0ALQArACsAKwArAC0ALQAtAC0ALAAsACwALAAqACoAKgAqAC0ALgAu
AC8ALQAtAC0ALQAtAC4ALgAuAC4ALgAuAC8ALQAtAC0ALQAvADAAMAAwAC4ALgAtAC0A
LQArACsALAAqACoAKgAqACkAKQAoACgAKgAqACoAKQAmACYAJQAlACUAJQAmACYAJAAj
ACMAIQAgACAAIAAgACMAIwAiACIAIQAgACAAIAAeAB4AHgAeAB4AHgAeAB4AHQAdAB0A
HQAdAB0AHAAcABoAGgAaABoAHAAcABwAHAAZABkAGQAZABkAGQAZABkAGQAZABkAGAAY
ABgAGAAYABYAFgAWABYAFAAUABQAFAAWABUAFQAVABcAFwAXABcAFQAVABUAFQAXABcA
FwAXABYAFQATABIAEgARABEAEQASABMAFQAWABQAFAAUABQAEgAUABIAEgASABIAEAAQ
ABAAEAAQABAAEAAQABAAEAAQABAADgAOAA4ADgAOAA4ADgAOAA4ADgAOAA4AEAAQABAA
EAAOAA4ADgAQABAAEAAQABEAEwATABMAEwASABIAEgATABYAFgAWABYAFwAXABcAGAAY
ABgAGAAYABgAGAAYABgAGAAWABQAFAARAA8ADgANAA0ADAAMAAkABgAGAAUABQACAAIA
AgACAAQABAAEAAQABAAEAAQABAAFAAUABQAGAAUABAADAAIAAgADAAMAAwADAAMAAwAD
AAMAAwADAAMAAQABAAEAAQACAAAAAgAEAAMAAgD//////v8DAAoAFAAeACkANQBFAF4A
fwCfAMAA5AAOATUBUwFbAUsBLAHyAJgAQwARAPj/5P/T/8r/yv/K/8j/xv/K/8//1P/Y
/93/5f/p/+3/8P/0//b/+P/5//v//f////7//v/+//z//P/8//z//f//////AAABAP//
////////AAAAAAEAAQACAAIAAgACAAMAAwAEAAQAAwADAAMAAwADAAIAAwAEAAQABAAF
AAUAAwAEAAYABwAFAAYABwAHAAgACQALAAwACgAKAAoADAAKAAoADAAMAA4ADgAQABEA
EAARABEAEwAVABYAFwAYABkAGgAbABwAHgAgACEAIQAjACUAJgAnACcAKQApACsALgAv
AC8ALwAtAC0ALQAtAC8ALwAvAC4ALgAuACwAKwApACkAKQApACkAKQApACcAKAAoACcA
JgAoACcAJgAlACMAIgAeABoAGQAXABMAEQASABEADwANAAsACgAIAAYABAAEAAMAAgAD
AAIAAAD///3//f/9//z//P/8//3//f/7//v/+//7//n/+f/5//n/+//7//v/+//7//v/
+//7//z//P/8//z/+v/6//r/+v/9//7//v////////////////8AAAAAAAD+//7//v//
//3//f/9//3//f/+//7//v/+//7//f/9//v/+f/5//r//P/8//z//P/5//n/+P/4//r/
+v/6//n/9v/2//X/9f/z//P/9P/0//T/8//z//H/8P/w//D/8P/z//P/8v/y/+//7v/u
/+7/7v/u/+7/7v/u/+7/7v/u/+v/6//r/+v/7f/t/+z/7P/s/+z/7P/s/+r/6v/q/+r/
6v/r/+z/7f/r/+v/6//r/+n/6f/p/+j/6P/o/+j/6P/o/+j/6P/o/+r/6v/q/+r/6P/n
/+f/5//n/+f/5//n/+f/5//n/+f/5//n/+f/5//n/+f/5v/m/+b/5f/l/+X/5f/l/+b/
5v/o/+j/6P/o/+b/5v/m/+b/5v/m/+b/5v/m/+b/5P/k/+T/5P/m/+b/5v/m/+T/5P/k
/+T/4v/i/+L/4v/k/+T/5P/k/+T/5P/m/+b/5v/m/+f/6f/n/+f/5//o/+r/6v/r/+z/
7P/s/+z/7f/r/+v/7P/s/+z/7P/s/+z/7P/s/+z/7P/q/+j/6P/n/+X/5P/j/+P/4P/g
/93/3P/e/93/3f/c/9r/2v/a/9r/2P/Y/9j/2P/a/9r/2v/Z/9f/1//Y/9j/2v/a/9r/
2v/Z/9n/2f/Z/9v/2//b/9v/2f/Z/9n/2f/Z/9n/2f/a/9r/2v/a/9f/1P/R/9H/0v/Z
/+L/7v/4/wMADwAjAEAAYQCFAKYAzAD0ABkBMQEvARkB8ACqAEwA///Z/8L/rv+h/5r/
nP+c/5r/mv+g/6n/rP+y/7f/vf/D/8f/yP/M/9L/1P/V/9f/1//V/9T/1v/U/9b/2P/Y
/9j/2f/Z/9n/2v/b/9n/2f/Z/9n/2v/a/9v/2//a/9r/2v/a/9z/3f/f/+D/3//f/9//
3//f/97/3//g/+L/4v/j/+P/4v/i/+P/4//h/+L/4//j/+X/5f/m/+b/5v/m/+b/6P/q
/+r/7P/s/+z/7P/u/+//7v/v/+//8f/z//T/9f/2//X/9v/3//j//P/+/////////wEA
AgADAAcACQAJAAsACgALAAsACwALAAsACwALAA0ADQANAAwADAAMAAoACQAHAAcABwAH
AAkACQAJAAcABgAGAAUABAAEAAMAAgABAP///v/6//b/+P/3//T/8//w/+//7f/r/+n/
6P/m/+T/5P/k/+P/4v/h/+D/3v/d/93/3f/d/9z/3P/c/93/3f/b/9v/2//b/9n/2f/Z
/9n/2f/Z/9n/2f/Z/9n/2f/Z/9r/2v/a/9r/2P/Y/9j/2P/b/9z/3P/d/93/3f/d/93/
3f/e/97/3v/e/97/3v/f/93/3f/d/93/3//g/+D/4P/f/97/3P/b/9z/2//c/97/3P/c
/9z/3P/Z/9n/2P/Y/9j/2P/Y/9f/1v/W/9X/1f/V/9X/1v/W/9b/1f/V/9P/0v/S/9L/
0v/R/9H/0P/Q/8//zv/O/87/0P/Q/9D/0P/O/87/zv/O/83/zf/N/83/zf/N/8z/zP/K
/8r/yv/K/8r/yv/K/8r/y//L/8v/y//K/8n/yP/H/8n/yf/J/8j/yP/I/8j/yP/I/8j/
yP/I/8j/yP/I/8j/yP/H/8f/x//H/8f/x//H/8f/x//H/8f/xf/F/8X/xf/F/8X/xP/E
/8T/w//D/8P/xf/F/8b/xv/E/8T/xP/E/8L/wv/E/8T/xP/E/8L/wv/C/8L/xP/E/8T/
xP/E/8T/xP/E/8L/wv/C/8L/xP/E/8T/xP/C/8L/wv/C/8T/xP/E/8T/yP/I/8j/yP/H
/8n/yf/J/8v/zP/M/8z/y//M/8z/zP/O/8//z//P/87/zv/O/87/zv/O/87/zv/O/87/
zP/K/8r/yf/H/8b/x//H/8b/xv/B/8D/wP+//7//vv++/77/v//A/8H/wv/B/8D/v/++
/8D/v/+//7//wv/C/8L/wv/A/8D/wf/B/8P/w//D/8P/wf/B/8H/wf/D/8P/w//D/8P/
xP/E/8T/wv/B/8L/w//B/8T/y//U/97/5v/x//3/EwAyAFEAcQCUALoA4AD9AAsBAwHt
AMIAdgAgAOH/wf+q/5j/i/+K/47/kP+O/5D/mP+f/6T/qP+t/7P/uf+9/8L/xv/I/8j/
yf/L/8v/y//K/8z/zv/O/87/zv/O/8//z//P/9D/0f/R/9H/0f/R/9L/0v/T/9P/1P/U
/9T/1P/W/9f/2f/a/9r/2f/Y/9f/2f/Y/9n/2v/c/9z/3f/d/93/3v/g/+H/4P/g/+D/
3//h/+H/4v/i/+T/5P/k/+b/5v/m/+j/6P/q/+r/7P/t/+7/7//v//H/8//0//X/9v/3
//j/+f/6//z//v//////AwAFAAYABwALAA0ADQAPAA4ADwAPAA8AEQARABEAEQARABEA
EQAQABIAEgAQAA8AEQARABEAEQAPAA8ADwANAA0ADgAOAA4ADAALAAoACQAIAAgABQAC
AAIAAQD+//3//P/7//n/9//3//b/9P/y//D/8P/v/+7/7v/u/+3/7f/v/+//7//u/+3/
7P/s/+v/6v/r/+z/7f/t/+3/7f/t/+3/7f/t/+3/7//v/+//7//u/+7/7v/u/+//8P/x
//L/8f/y//L/8//0//X/9v/3//f/+P/4//j/9//2//X/9f/2//f/+P/5//f/+P/4//j/
+v/6//n/+f/5//f/9//4//b/9v/2//b/9v/3//f/+P/2//b/9v/1//X/9v/2//f/+f/5
//r/+v/5//f/9v/z//T/9P/0//T/8//z//L/8v/z//L/8v/y//T/9P/0//T/9P/0//T/
9P/1//X/9f/1//X/9f/0//T/9P/0//T/9P/0//T/9P/0//H/8f/x//H/8//z//P/8//1
//X/9f/0//T/9P/0//T/9P/0//T/9P/0//T/9P/0//b/9f/1//X/8//z//P/8//z//P/
8//z//X/9f/1//X/8//z//L/8v/0//P/8//z//P/8//0//T/9f/2//f/+P/4//j/9v/2
//b/9v/2//b/9v/2//j/+P/4//j/9v/2//b/9v/4//j/+P/4//b/9v/2//b/9v/2//b/
9v/2//b/9v/2//j/+P/6//r//P/8//3////+//3//P/8//7//v///wAA/v/+//7///8B
AAEAAgACAAIAAgACAAIAAgACAAIAAgAAAP7//v/9//v/+v/5//n/+P/4//X/9P/2//X/
9f/0//L/8v/y//L/9P/0//T/9P/0//T/9P/z//P/8//0//T/9v/2//b/9v/1//X/9f/1
//X/9f/1//X/9f/1//X/9f/z//P/8//0//T/9P/y//X/9P/x/+//9P/7/wQAEAAcACcA
MwBJAGYAhwCnAMwA9AAaAT0BTQFHAS0B/gCwAFQAFwD5/+T/0P/F/8L/xP/E/77/vv/E
/8v/zP/S/9n/3//l/+n/7v/y//T/9v/3//f/9//3//j/+P/4//r//P/8//z//f/9//3/
/v////3//f/9//3//v/+//////8AAAAAAAAAAAIAAwAFAAYABQAFAAUABQAEAAIAAgAC
AAYABgAHAAcABQAGAAgACQALAAwADQANAA0ADQAOAA4ADAAMAAwADgAOAA4AEAAQABAA
EAASABMAFgAXABcAGQAZABoAGwAcAB0AHgAfACAAIgAkACUAJQApACsALAAtAC0ALwAv
ADEANAA1ADUANQA1ADUANQA1ADUANQA1ADQANAA0ADIAMQAzADMAMwAzADEAMQAxAC8A
LgAuAC0ALAAuAC0ALAArACgAKAAlACIAIwAhAB0AGwAaABkAFwAVABUAFAASABAAEAAQ
AA8ADgAMAAoABwAFAAcABwAHAAYACAAIAAkACQAFAAUABQAFAAcABwAHAAcABQAFAAUA
BQAHAAcABwAHAAgACAAIAAgACAAIAAgACAAJAAoACgALAAoACQAIAAcACAAKAAsADAAM
AAwADAANAAsACwALAAsADAAOAA8AEAAOAA4ADQANAA0ACwALAAwADAAMAAwADAALAAsA
CgAKAAwADAAMAAsACAAIAAcABwAHAAcACAAIAAgABwAHAAUABAAEAAQABAAHAAcABgAG
AAMAAgACAAIAAgACAAIAAgACAAIAAgACAAMAAwADAAMAAwADAAIAAgACAAIAAgACAAAA
AAAAAAAAAQABAAEAAQABAAEAAQABAAMAAwADAAIAAgACAAIAAgACAAIAAgACAAIAAgAC
AAIAAAD///////8BAAEAAQABAP////////////////////8BAAEAAAAAAAAA////////
/////wAAAAAAAAAAAAAAAAAAAAACAAIAAgACAAAAAAAAAAAAAAAAAAAAAAAAAAAAAAAA
AAAAAAAAAAAAAgACAAIAAgAAAAIAAgACAAIAAwAFAAUABwAHAAgACAAGAAcACAAIAAoA
CgALAAsACQAKAAoACgAMAAwADAAMAA4ADgAOAAwACQAIAAYAAwAEAAMAAwACAAIA///+
//7//f/9//z//P/8//z//P/8//z//P/8//z//v/+//3//f/7//z//P/8//z//P/8//3/
+//7//v/+//9//3//f/9//3//f/9//3//f/9//7//v/+/wAA///8//v/+//8////CAAS
AB4AKQA3AEkAYgCBAKEAxgDsABQBNwFTAVcBRwEmAeYAjAA7AA0A8v/c/8v/xv/G/8r/
yP/I/8z/0//Y/97/4//p/+//9f/4//r//P8AAAEAAQABAAEAAgAEAAQAAgAEAAQABAAF
AAUABQAGAAcACQAJAAkACQAKAAoACwALAA0ADgAPABAAEQARABIAEgATABMAEwATABMA
EgATABQAFgAWABcAFwAZABoAHAAdABwAHAAcABsAGwAbABwAHAAcABwAHAAeAB4AHgAg
ACAAIQAiACUAJwAnACcAJgAnACkAKgArACwALQAuAC8AMAAyADQANQA1ADkAOwA8AD0A
PQA/AD8AQQBEAEUARQBFAEUARQBFAEUASQBJAEkASABIAEgARgBFAEUARQBFAEUARQBF
AEUAQwBEAEQAQwBCAEEAPwA9ADsAPAA8ADkANgA1ADMALwAtAC4ALQArACkAKQAoACYA
JAAjACIAIAAeACAAIAAfAB8AHwAfAB8AHgAgACAAIQAhAB8AHwAfAB8AHwAfAB8AHwAf
AB8AHwAfAB8AHwAfAB8AIAAgACAAIAAgACAAIAAgACEAIgAiACMAJQAlACUAJQAjACQA
JAAkACYAJgAmACcAKQApACkAKQAoACgAJwAmACgAKAAnACcAKQAnACcAKAAoACgAKAAo
ACUAJQAkACQAJAAkACQAIwAkACQAIwAjACIAIQAhACAAIQAhACIAIQAgACAAIAAgACEA
IQAgACAAIQAgACAAIAAgACAAIAAgACAAIAAgACAAHwAfAB8AHwAdAB0AHAAcAB4AHgAe
AB4AHAAcABwAHAAdAB0AHQAdAB0AHQAdAB0AGwAbABsAGgAbABwAHQAeABwAHAAcABwA
HgAeAB4AHgAeAB0AHQAdAB0AHQAdAB0AHQAdAB0AHQAbABsAGwAbABkAGQAYABgAGAAX
ABcAFwAVABUAFgAWABYAFgAWABYAFgAWABYAFgAWABYAGAAYABgAGAAWABYAFgAWABYA
FgAWABYAFgAWABYAFgAWABYAFgAWABYAFgAWABYAFwAaABsAHAAcAB0AHwAfAB0AHQAe
AB4AHgAfACAAIAAiACIAIwAjACMAJAAkACQAJAAkACQAJAAkACQAJAAiACAAIAAfAB0A
HgAdAB0AHAAcABkAGAAYABcAFwAWABYAFAAUABQAFAAWABYAFgAWABQAFAATABMAEwAU
ABQAFAAWABYAFgAXABcAFwAXABcAFwAXABcAFwAYABkAGgAbABsAGwAcABwAGgAaABsA
GgAXABcAGAAbACIALgA4AEMATQBdAHYAlQC1ANQA9gAaAT0BVQFZAUkBLAHyAJwATQAh
AAoA9v/p/+L/5P/m/+T/5P/q//P/+v/+/wUADwATABUAFgAaAB4AIAAjACMAIwAjACQA
JgAmACYAJwAmACUAJQAmACcAKQArACoAKQAoACcAJgAmACcAJwAnACgAKQAqACoAKwAt
AC4ALQAtAC0ALQAtACwALQAuADAAMAAxADEALwAwADIAMwAwADAAMAAvADAAMQAzADQA
NAA0ADQANgA2ADYAOAA4ADgAOAA6ADsAOgA7ADsAPQA/AEAAQQBCAEMARABFAEYASABK
AEsASwBNAE8AUABRAFEAUwBTAFUAWABZAFkAWQBYAFcAVgBVAFkAWQBZAFgAWABYAFYA
VQBVAFUAVQBVAFUAVQBVAFMAUgBSAFEAUABQAE8ATgBNAEwATABJAEYAQwBBAD0AOwA8
ADsAOQA3ADMAMgAwAC4ALgAuAC0ALAAtACwAKgApACcAJwAnACYAJgAmACcAJwAlACUA
JQAlACMAIwAjACMAJQAlACUAJQAjACMAIwAjACQAJAAkACQAIgAiACIAIgAjACQAJAAl
ACYAJwAoACkAKAAoACcAJgAmACYAJgAnACUAJQAlACUAJwAoACgAKAAmACYAJQAlACUA
IwAjACQAJAAkACQAJAAhACEAIAAgAB4AHgAeAB0AHQAeAB4AHwAdAB0AHgAeACAAHwAf
AB0AGgAaABoAGgAbABsAGgAaABkAGAAYABgAFwAWABUAFAAVABYAFwAYABYAFQAUABMA
EwATABIAEgASABIAEgASABIAEgASABIAEQARABEAEQAQAA8ADgANAA0ADQANAAwADgAO
AA4ADgAMAAwADAAMAA4ADgAOAA4ADgANAA0ADQALAAsACwALAAkACQAJAAkACQAJAAkA
CQAKAAsACwAMAAsACQAIAAcABwAHAAgACAAIAAgACAAIAAgACAAIAAgACAAIAAgACAAI
AAgABgAGAAYABgAGAAYABgAGAAQABAAEAAQABgAGAAgACAAIAAgACQALAAsACwALAAwA
DAAMAA0ADgANAAwACwALAA0ADQAOAA4ADgAOAA4ADgAOAA4ADgAOAA4ADAAMAAsACAAG
AAQAAwAEAAQAAQAAAAAA//////7//P/8//z//P/8//z//P/8//z//P/8//v/+f/5//r/
+v/6//r/+v/6//r/+f/4//f/+f/5//n/+f/5//n/+f/5//n/+f/5//r/+v/6//j/+f/4
//P/8f/y//f/AAAMABYAHQAnADUATgBxAJEAtADaAAIBKQFFAVEBRwEqAfQAnABFAA0A
8v/c/8v/wP++/8D/vv+6/8D/x//M/9D/1f/Z/9//4//m/+r/8P/0//X/9f/z//P/8v/w
//T/9v/2//b/9v/3//X/9f/2//f/9f/1//X/9f/2//b/9//3//j/+P/4//j/+v/7//3/
/v/+//3//P/7//v/+v/7//z//P/8//3//f/7//z//v////3//v///////P/7//v/+v/8
//z//P/+//7//v8AAAAA/v/+/wAAAQAEAAUABQAHAAgACAAIAAgACQAKAAsADAAOABAA
EQARABMAFQAWABcAGwAdAB0AHwAeAB8AHwAfACEAIQAhACEAIwAjACMAIgAiACIAIAAf
ACEAIQAhACEAIAAfAB4AGwAbABwAHAAcABoAGQAYABcAFgAWABMAEAARAA8ACwAJAAYA
BQADAAEA///+//z/+v/4//j/9//2//P/8v/w/+//8P/x//L/8v/x//D/8P/v/+3/7f/t
/+3/7//v/+//7//t/+3/7f/t/+//7//v/+//7v/u/+7/7v/u/+7/7v/u//H/8v/y//P/
8f/x//H/8f/x//L/8v/y//L/8v/y//P/8//z//P/8//z//T/9P/0//T/9P/z//P/9f/z
//P/9P/y//L/8v/y//P/8//y//L/8P/w//D/7//s/+z/6//r/+3/7f/u/+7/8P/v/+//
7f/q/+r/6v/q/+v/6//q/+r/6f/o/+j/6P/q/+r/6v/q/+n/6P/n/+b/5f/l/+X/5f/n
/+f/5v/m/+T/5P/k/+T/5f/m/+f/6P/m/+X/5P/j/+X/5f/l/+X/5f/l/+X/5P/i/+L/
4v/i/+T/5P/k/+T/5P/k/+T/5P/k/+P/4//j/+T/5f/m/+f/5f/l/+X/5f/n/+f/5//n
/+f/5//m/+b/5v/l/+X/5f/n/+f/6P/o/+b/5v/m/+b/6P/q/+r/6v/q/+r/6P/o/+j/
6P/o/+j/6P/o/+j/6P/o/+j/6P/o/+j/6P/q/+r/7P/s/+r/6v/r/+3/7v/v//D/8v/w
//D/8f/y//L/8v/y//P/9f/1//b/9v/1//T/8//y//T/9P/0//T/8P/u/+7/7f/r/+r/
6f/p/+r/6v/n/+b/5v/l/+X/5P/k/+T/5P/k/+T/5P/k/+T/5P/k/+T/4//j/+P/5P/k
/+T/5P/k/+T/5f/l/+X/5f/n/+f/5//n/+n/6f/p/+n/6f/p/+n/6v/o/+b/5v/n/+j/
5//l/+j/7//6/wQADAAVACMAOQBYAHkAmQC6AOAABgEpATsBNwEhAfgArABQAAkA5f/Q
/7z/r/+s/7D/sv+w/7D/tv+9/8D/xv/N/9P/2f/d/+L/5P/m/+j/6f/p/+f/6//u/+7/
7v/w//H/8P/v/+//8f/x//L/8//z//P/8//z//L/8v/z//P/8//0//X/9v/3//f/+P/4
//n/+f/5//n/+f/4//n/+v/6//r/+//7//v//P/+/////f/+//////8BAAEAAgACAAQA
BAAEAAYABAAEAAYABgAIAAgACgALAAwADQANAA8AEQASABMAFAAVABYAFwAYABgAGgAb
ABsAHwAhACIAIwAlACcAJwApACoAKwArACsALQAtAC0ALQAtAC0ALQAsAC4ALgAsACsA
KQApACkAKQAnACcAJwAlACcAKAAoACgAJwAlACMAIQAiACIAHwAcAB0AGwAXABUAFgAV
ABMAEQAPAA4ADAAKAAoACgAJAAgACQAIAAYABQADAAMAAwACAAIAAgADAAMAAwADAAMA
AwADAAMAAwADAAMAAwADAAMAAwADAAMAAwAEAAQABAAEAAYABgAGAAYABwAIAAgACQAL
AAsACwALAAsADAAMAAwACgAKAAoACwANAA0ADQANAA0ADgAOAA4ADgAOAA0ADQAPAA0A
DQAOAAwADAAMAAwADQANAAwADAAMAAwADAALAAwADAALAAsACQAJAAoACgAKAAkACQAH
AAgACAAIAAgACAAHAAUABAAEAAQABQAGAAQABAAEAAQABAAEAAQABAAFAAUABQAFAAMA
AwACAAIABAAEAAQABAACAAIAAgACAAMAAwADAAMAAwADAAMAAwABAAEAAQAAAAIAAgAC
AAIAAgACAAIAAgACAAIAAgACAAIAAQABAAEAAQABAAEAAQABAAEAAQABAAEAAQABAAEA
AwADAAIAAgACAAEAAQABAP////8AAAAAAgACAAIAAgACAAIAAgACAAIAAgACAAIAAgAC
AAIAAgACAAIABAAEAAQABAAEAAQABAAEAAQABAAEAAQABgAGAAYABgAIAAgACAAIAAoA
CgAKAAoADAAMAAwADAAMAAwADAAMAA0ADgAPABAADgAOAA4ADgAOAA4ADgAOAA0ADAAL
AAoACQAIAAcABgAFAAQAAwACAAAAAAAAAAAA/v/+//7//v8AAAAAAAAAAP7//v/+//7/
/v/+//7//v8AAAAAAAAAAAAAAAAAAAAA/v/+//7//v/+//7//v/+//7//v/+//7//P/8
//z//P/8//z//P/8/wMACgARABgAJgA0AEIAUABvAI4ArQDMAOQA/AAUASwBBQHgALsA
lgBwAA==
         </WaveFormData>
      </LeadData>
      <LeadData>
         <LeadByteCountTotal>10000</LeadByteCountTotal>
         <LeadTimeOffset>0</LeadTimeOffset>
         <LeadSampleCountTotal>5000</LeadSampleCountTotal>
         <LeadAmplitudeUnitsPerBit>4.88</LeadAmplitudeUnitsPerBit>
         <LeadAmplitudeUnits>��V</LeadAmplitudeUnits>
         <LeadHighLimit>2147483647</LeadHighLimit>
         <LeadLowLimit>268435456</LeadLowLimit>
         <LeadID>V6</LeadID>
         <LeadOffsetFirstSample>0</LeadOffsetFirstSample>
         <FirstSampleBaseline>0</FirstSampleBaseline>
         <LeadSampleSize>2</LeadSampleSize>
         <LeadOff>FALSE</LeadOff>
         <BaselineSway>FALSE</BaselineSway>
         <ExcessiveACNoise>FALSE</ExcessiveACNoise>
         <MuscleNoise>FALSE</MuscleNoise>
         <LeadDataCRC32>3602760961</LeadDataCRC32>
         <WaveFormData>
DQANAA0ADQANAA0ADQALAAkACAAHAAYABgAFAAUABAAFAAUABAAEAAMAAgACAAIAAgAC
AAIAAgAEAAQABAAEAAIAAQABAAEAAwADAAQABAAEAAQABAAEAAIABAAEAAQABwAHAAcA
BwAEAAQABQAFAAUABQAFAAUABgAEAAQAAQD//wEABQAKABEAGQAeACMALAA8AFQAawCF
AKMAxADiAP0ACAEEAfMAywCLAFAALQAaAAsA///5//f/9//2//H/8//3//n//f8BAAMA
BAAGAAgABwAKAA8AEAAOAAwADgAOAA4ADAANAA8ADwAOAA4ADwAPABAAEAAQABAAEAAQ
ABIAEgASABMAEwATABMAEwATABQAFAAUABQAFAAVABUAFgAWABUAFQAYABgAGAAZABcA
GAAZABkAGQAZABkAGQAaABoAGgAbAB4AHgAeAB4AIQAhACEAIQAhACIAIwAjACUAJQAl
ACcAKAAqACsALAAqACoAKwAsAC0ALgAwADIANAA2ADcANwA6ADsAOwA7AD4AQABAAEAA
QAA/AD8AQABCAEIAQwBDAEEAQAA/ADwAPQA+AD8AQAA/AD4APgA+AD4APgA+AD0APwA+
ADwAOwA7ADoAOQA3ADgANwA0ADMAMAAwAC8ALQAtACwAKwAqACsAKwAqACkAJgAmACQA
JAAmACYAJgAmACYAJAAmACYAJAAkACQAJAAmACYAJgAmACQAJAAkACQAJAAkACQAJQAl
ACUAJQAlACcAJwAnACcAJwAoACgAKQApACkAKQAqACoAKgAqACoAKgAqACoAKgAqACoA
KwArACsAKwArACwAKgApACkAKQApACoAKwAsACoAKgAqACoAKQApACgAKAAqACoAKgAq
ACoAKAAoACgAKAAoACgAKQApACkAJwAnACYAJgAmACYAJgAmACYAJgAlACUAJQAlACcA
JgAmACYAJAAkACUAJQAlACQAJAAkACYAJgAmACYAJQAlACUAJQAlACUAJQAlACUAJQAl
ACUAIwAjACMAIwAlACUAJQAlACMAIwAjACIAIwAkACUAJgAkACQAJAAkACQAJAAkACQA
JAAkACQAJAAhACEAIQAhACMAJAAkACQAIgAiACAAIAAiACIAIgAiACQAJAAkACUAIwAj
ACMAIgAkACQAJAAkACQAJAAiACIAIgAiACQAJAAkACQAIgAiACIAIgAiACIAIgAiACIA
IgAiACIAIgAiACIAIgAiACIAIgAiACIAIgAiACIAIgAiACQAJAAkACQAJQAmACQAJQAl
ACUAJgAoACkAKgAqACoAKwArACsALAAsACwALgAvAC8ALwAtAC0ALQAtAC8ALQArACoA
KQAoACgAJwAlACQAIwAjACQAJAAjACIAIAAgACAAIAAiACIAIgAiACAAIAAgAB8AIQAh
ACEAIQAiACIAIgAiACAAIAAeACAAIAAgACEAIQAhACEAIAAgACEAIQAhACEAIwAjACIA
IAAeABsAGwAdACMAKAAvADUAOgBBAEoAXAByAIsAowDBAOIAAAETARgBDgH5AMcAiQBY
AD0ALAAfABUAEQARABEADAALAA0AEQAVABcAFwAdACAAIAAgACEAJAAnACgAKAAoACYA
JgAkACQAIwAkACUAJQAmACUAJQAmACYAJgAmACYAJgAoACgAKAApACcAJwAnACcAJwAo
ACgAKAAoACgAKQApACgAKAAnACcAKgAqACoAKwApACoAKwArACsAKwArACsAKgAqACoA
KwAuAC4ALgAuADEAMQAxADEALwAwADEAMQAxADEAMQAzADQANgA3ADgAOAA4ADkAOgA8
ADwAPQA+AD4AQABBAEEARABFAEUARQBEAEYARgBGAEgARwBHAEgASABIAEkASQBJAEgA
RwBEAEYARgBGAEYAQwBCAEIAQgBCAEIAQgBBAEEAQAA+AD0APQA8ADsAOQA6ADkANgA1
ADIAMgAxAC8ALQAsACsAKgArACsAKgApACYAJgAkACQAJAAkACQAJAAkACIAJAAkACQA
JAAkACQAJAAkACQAJAAiACIAIgAiACQAJAAkACUAJQAlACUAJQAlACUAJQAlACUAJgAm
ACcAJQAlACUAJgAoACgAKAAoACYAJgAmACYAJgAmACcAJwAnACcAJwAoACYAJQAlACUA
JgAmACYAJgAkACQAJAAkACMAIwAiACIAIgAiACIAIgAiACAAIAAgACAAIAAgACEAHwAf
AB0AHQAcABwAHAAcAB4AHgAeAB4AHQAdAB0AHQAbABoAGgAaABwAHAAdAB0AGwAaABoA
GgAcABwAHAAcABkAGQAZABkAGQAZABkAGQAXABcAFwAXABcAFwAXABcAFwAXABcAFwAX
ABcAFwAWABQAFAAUABQAFAAUABQAFAAUABQAFAAUABQAFAAUABQAEwATABMAEwAVABYA
FgAWABQAFAASABIAEAAQABAAEAASABIAEgATABMAEwATABIAFAAUABIAEgASABIAEAAQ
ABAAEAASABIAEgASABAAEAAQABAAEAAQABAAEAAQABAAEAAQAA4ADgAOAA4ADwAQABEA
EgAQABAAEAASABIAEgASABMAFAAUABUAFQAUABMAEwASABIAEgASABMAEwATABQAFAAW
ABYAFwAXABcAFwAXABcAFwAXABUAEwASABEAEAAQAA8ADwAOAA0ACwAKAAoACQAIAAgA
CAAIAAYABgAGAAYACAAIAAgACAAHAAcABwAHAAUABgAGAAYABgAGAAYABAAGAAYABgAH
AAUABQAFAAQABAAFAAUABQAFAAUABQAGAAYABAADAAEAAQADAAgADwAVABoAIQAqADwA
UgBpAIEAnQDAAOQAAQEOAQoB+wDTAJEAVAAvABwADQADAP3/+//7//b/7//v//P/9f/3
//n//f8AAAAAAgADAAQAAwAGAAYACAAKAAgACAAGAAUABQAFAAQABAAHAAcACAAIAAYA
BgAGAAYABgAGAAYABwAJAAkACQAJAAkACgAKAAoACgAKAAsACwAKAAoACQAJAAoACgAK
AAsACQAKAAsACwALAAsACwALAA4ADgAOAA8ADwAOAA0ADAANAA0ADQANAA8AEAARABEA
EQARABEAEwAUABYAFwAYABYAFgAXABgAGgAaABsAHAAeACAAIQAhACAAIQAhACEAIgAk
ACQAJAAkACMAIwAkACQAJAAlACUAJAAkACQAIgAiACIAIgAiACEAIAAgACAAIgAiACIA
IQAjACIAIAAfAB0AHAAbABkAFgAVABIAEQAQABAADwANAAsACgAJAAgACQAJAAgABwAG
AAYABAAEAAMAAgABAAAAAgAAAAIAAgD+//7//v/+//7//v/+//7//v/+//7//v/+//7/
/v////////////////////////8BAAIAAgADAAMAAwADAAQABAAEAAQABAAEAAQABAAE
AAIAAgADAAMAAwADAAMABAAEAAMAAwADAAAAAAAAAAAAAgACAAIAAgABAAEAAAAAAAIA
AgACAAIAAAD+//7//v/8//z//P/9//3//f/7//v/+v/6//r/+v/6//r/+v/6//n/+f/5
//n/+f/4//j/+P/4//j/+f/5//f/9v/2//b/9v/2//b/9v/3//f/9//3//X/9f/1//X/
9//3//f/9//2//X/9P/z//X/9f/1//X/9f/1//X/9P/y//L/8v/y//T/9P/0//T/8v/y
//L/8v/0//T/9P/0//P/8//z//P/8f/y//L/8v/y//L/8P/w//D/8P/w//D/7v/u/+7/
7//x//H/8f/w//D/8P/w//D/8P/w//D/8P/w//D/7v/u/+7/7v/w//D/8P/w/+//7v/t
/+z/7P/s/+z/7P/s/+z/7P/s/+7/7v/w//D/7v/u/+//8P/w//H/8f/x//P/9P/0//T/
8v/y//P/8//y//L/8f/w//D/8f/x//H/8f/x//H/8f/x/+//7f/s/+v/6v/q/+n/6f/o
/+f/5//m/+b/5f/k/+L/4v/i/+L/4P/g/+D/4P/g/+D/4P/f/9//3//f/9//4P/g/+D/
4P/g/+D/3v/g/+D/4P/h/+H/4f/h/+D/4P/f/9//3//f/9//3//g/+D/3P/b/9v/2//f
/+b/7f/z//j///8MACAANgBPAGkAhwCqAMwA4QDmAN4AxQCTAE8AGAD9/+z/3f/T/8//
z//N/8j/xf/J/83/z//R/9P/1f/Y/9r/2v/d/+D/3//g/+L/4P/g/97/3v/e/9//3//f
/97/3v/f/9//4P/g/+D/4P/g/+D/4P/g/+D/4f/f/9//3//f/+D/4v/j/+T/5P/k/+X/
5f/k/+T/4//j/+b/5v/m/+f/5v/m/+b/5f/n/+f/5//n/+j/6P/o/+n/6f/o/+f/5v/o
/+n/6v/r/+n/6v/r/+v/7f/t/+3/7//u//D/8f/y//D/8P/x//L/9f/2//j/+v/7//z/
/P/7//7//////////v8AAAAAAAAAAP////8AAAIAAgADAAMAAgACAAIAAAD+//7//v/+
/////v/+//7//P/8//z/+//9//z/+v/5//b/9P/y/+//7//v/+3/7f/r/+r/6P/l/+X/
5P/j/+L/4f/h/+D/3//e/97/3P/c/9z/3P/c/9z/2v/Y/9r/2v/Y/9j/2P/Y/9r/2v/a
/9r/2P/Y/9j/2P/Y/9j/2P/Z/9n/2f/Z/9n/1//X/9f/1//Z/9r/2v/b/9n/2f/Z/9r/
2v/a/9r/2v/a/9r/2v/a/9r/2v/b/9v/3f/d/93/3v/d/9v/2v/Z/9n/2v/b/9z/2v/a
/9r/2v/X/9f/1v/W/9b/1v/W/9b/1v/U/9T/1P/U/9T/1P/V/9P/0//R/9H/0P/Q/9D/
0P/Q/9D/0P/Q/83/zf/N/83/zf/M/8z/zP/K/8r/y//L/8v/yv/K/8r/yv/K/8r/yv/J
/8n/yf/J/8f/x//H/8f/yf/J/8n/yf/I/8f/xv/F/8f/x//H/8f/xf/F/8X/xP/G/8b/
xv/G/8T/xP/E/8T/xP/E/8T/xP/G/8b/xv/G/8P/w//D/8P/w//E/8T/xP/C/8L/wP/A
/8D/wP/A/8D/wv/C/8L/w//D/8P/w//C/8D/wP/A/8D/wP/A/8D/wP/A/8D/wP/A/8D/
wP/A/8D/wP/A/77/vv++/77/wP/A/8D/wP/A/8D/wP/A/8D/wP/A/8D/wv/C/8L/wv/D
/8T/xP/F/8b/x//I/8r/yf/I/8f/xv/J/8n/yf/K/8r/yv/K/8v/yf/J/8n/yf/J/8n/
yf/H/8X/xP/D/8L/xP/D/8P/wv+//7//vv++/73/vP+8/7z/vv++/77/vv+9/7z/u/+6
/7z/u/+7/7v/vf+9/77/vv+8/7z/vP+8/7z/vv++/77/vv+9/7z/u/+7/7z/vv+//73/
vf+9/73/vP+6/7r/u/+7/7v/wf/G/8v/0f/W/9//7P8AABgAMQBLAGsAjACmALUAuACu
AJMAXwAdAPD/1//I/7n/r/+v/7P/sf+s/6v/r/+x/7P/tf+3/7v/vv/C/8T/x//G/8X/
xv/G/8j/xv/E/8b/yP/H/8f/x//G/8b/x//H/8j/yP/I/8j/yP/I/8j/yP/I/8n/yf/J
/8n/yf/L/8z/zP/M/8r/yv/L/8v/zv/O/83/zf/O/87/zv/P/8//0P/R/9H/z//P/8//
z//S/9L/0v/T/9T/1P/U/9T/1f/V/9X/1f/X/9j/2f/Z/9v/2//b/93/3P/e/9//4P/i
/+L/4//k/+b/5v/n/+j/6P/q/+v/6//t/+//8P/x//L/9P/0//T/9v/1//X/9v/0//T/
9f/1//T/9P/0//L/8//0//X/9v/z//L/8v/y//T/9P/0//P/8//y//D/7//v/+7/7f/r
/+v/6//p/+n/5v/m/+X/4//j/+L/4f/g/9//3//e/93/3f/e/93/3v/e/97/3v/e/9z/
2v/c/9z/2//c/93/3v/c/9z/3P/c/97/3v/e/97/4P/g/+D/4f/f/9//3//f/+H/4f/h
/+H/4f/i/+L/4//l/+X/5f/m/+b/5v/m/+b/5P/k/+T/5P/l/+b/6P/p/+j/5//m/+b/
6P/n/+f/5//o/+j/6P/o/+b/5v/m/+b/5v/n/+f/6P/o/+j/6P/o/+n/6P/p/+r/6v/q
/+r/6//q/+n/5v/l/+X/5v/n/+j/6P/o/+j/6P/p/+n/6f/p/+n/6P/o/+j/6P/o/+n/
6f/r/+r/6v/q/+r/6v/q/+r/6f/p/+n/6f/r/+v/6//r/+n/6f/p/+n/6//r/+v/6//t
/+3/7f/t/+v/6//r/+r/7P/s/+z/7P/s/+z/7P/s/+7/7v/u/+7/7f/s/+v/6v/r/+v/
6//r/+3/7v/u/+7/7P/s/+r/6v/s/+z/7P/s/+z/7P/s/+3/7//v/+//7v/w//D/7v/u
/+7/7v/u/+7/7v/u//D/8P/w//D/7v/u/+7/7v/v//D/8f/y//H/8P/v/+7/7v/u/+7/
7v/u/+7/7v/u//D/8P/y//L/8//0//b/+P/2//f/9//3//n/+v/6//r/+P/4//n/+f/5
//r/+v/6//z//f/9//3//f/9//3//f/9//v/+f/4//n/+P/4//f/9//2//X/9f/2//b/
9f/0//L/8v/y//L/9P/0//T/9P/y//L/8v/x//H/8f/x//H/8//0//X/9v/0//T/8v/0
//b/9v/3//f/9f/1//T/9P/1//X/9f/1//f/9f/2//j/+P/z//P/9f/5/wAACQAPABIA
GQAoAD4AUgBrAIkAqQDMAOoA/QAAAfQA1wCdAFsALgAZAAoA/f/1//P/8//v/+r/5//r
/+3/7f/v//P/9//4//r//v///wAAAQACAAIABAAEAAIAAgAAAAMABQAFAAQABAAFAAUA
BgAGAAQABAAEAAQABgAGAAYABwAFAAUABQAFAAcACAAIAAgACAAIAAkACQAIAAgABwAH
AAkACgALAA0ACwAMAA0ADQAPAA8ADwAPAA4ADgAOAA8AEAAQABAAEAATABMAEwATABMA
FAAVABUAFwAXABcAGQAYABoAGwAcABwAHAAdAB4AIAAgACEAIgAkACYAJwAnACoAKwAr
ACsALAAuAC4ALgAuAC0ALQAuAC4ALgAvAC8ALgAuAC4ALAAuAC4ALgAuAC0ALAAsACwA
KgAqACoAKQArACoAKAAnACcAJgAlACMAIgAhAB4AHQAcABwAGwAZABkAGAAXABYAFQAV
ABQAEwAQABAADgAOAA4ADgAOAA4ADgAMAA4ADgAOAA4ADgAOAA4ADgAOAA4ADgAOAA4A
DgAOAA4ADgAPABEAEQARABEAEQARABEAEQAPABAAEAARAA8ADwAPABAAEgASABIAEgAU
ABQAFAAUABIAEgATABMAFAAVABYAGAAWABUAFQAVABIAEgASABIAFAAUABQAFAATABMA
EgASABIAEgASABIAEgAQABAAEAASABIAEgATABMAEwARABEAEAAQABAAEAAQABAAEAAQ
AA0ADQANAA0ADwAOAA4ADgAOAA4ADwAPAA8ADgAOAA4AEAAQABAAEAAPAA8ADwAPAA0A
DQANAA0ADQANAA0ADQANAA0ADQANAA8ADwAPAA8ADwAPAA8ADgAOAA4ADgAOABAAEAAQ
ABAADgAOAA4ADgAQABAAEAAQAA0ADQANAA0ADwAQABAAEAASABIAEAAQAA4ADgAOAA4A
EAAQABAAEQARABEAEQAQABAAEAAQABAAEAAQAA4ADgAOAA4ADgAOAA4ADgAOAA4ADgAO
ABAAEAAQABAAEgASABIAEgAQABIAEgASABIAEwAUABQAFwAXABcAFwAWABYAFgAWABgA
GQAZABkAGgAaABoAGgAbABsAGwAbABsAGwAbABsAFwAVABQAEwATABQAFAAVABQAEwAT
ABIAEAAPAA4ADgAOAA4ADgAOAAwADAAMAAwADgAOAA0ADQANAA0ADQAOAA4ADgAOAA4A
DgAMAA4ADgAOAA8ADwAPAA8ADgAOAA8ADwAPAA8ADwAPABAADgAOAA0ACwALAA0AEgAZ
AB8AJgAvADoASgBeAHcAkQCxANIA8gALARQBEAH/ANMAkQBYADUAIgARAAcAAQADAAMA
/v/7//3///8DAAUABwAJAA4AEAASABMAFAATABQAFAAUABQAFgAWABYAFQAVABUAFAAU
ABUAFQAWABYAFgAWABYAFgAYABgAGAAZABkAGQAZABkAFwAYABgAGAAaABoAGwAbABoA
GgAZABkAHAAcABwAHQAdAB4AHwAfAB8AHwAfAB8AIAAgACAAIQAiACIAIgAiACMAIwAj
ACMAJQAmACcAJwAnACcAJwApACoALAAtAC4ALgAuAC8AMAAwADAAMQAyADYAOAA5ADkA
OgA7ADsAOwA+AEAAQABAAEAAPwA/AEAAQgBCAEMAQwBCAEIAQgBAAD4APgA+AD4APwA+
AD4APgA+AD4APgA9ADsAOgA4ADcAOQA4ADcANQAyADEALgAtAC4ALgAtACsAKwAqACkA
KAAlACUAJAAjACQAJAAiACIAIAAgACAAIAAiACAAIgAiAB4AHgAeAB4AHgAeAB4AHgAe
AB4AHgAeAB4AHgAeAB8AHwAfAB8AHwAfAB8AHwAfAB8AIAAgACEAIQAhACEAIgAiACIA
IgAiACIAIgAiACIAJAAkACUAJQAkACMAIgAiACQAIwAjACMAIgAiACIAIgAkACQAJAAk
ACIAIQAfAB4AHgAeAB4AHgAgAB4AHgAeABwAHAAcAB0AHwAfAB0AHQAcABwAHAAcABwA
HAAcABwAHQAdAB0AHQAdABwAHAAcABwAHAAdAB0AHQAcABwAHAAaABoAGgAaABoAGwAc
AB0AGwAbABsAGwAZABkAGQAZABsAGwAbABsAGgAZABgAFwAYABkAGgAaABoAGgAaABoA
HAAcABwAHAAaABoAGgAaABgAGAAYABgAGAAZABoAGwAaABoAGQAYABgAGAAWABYAFAAU
ABQAFAASABIAEgATABMAEwATABIAEgAUABIAEgASABIAFAAUABQAFAASABIAEgASABIA
EgASABIAEAAQABAAEAASABIAEgASABIAEgASABIAEgAUABQAFAAWABcAGAAYABgAFwAW
ABUAGAAYABgAGAAaABsAGwAbABwAHAAcABwAHQAdAB0AHQAbABsAGwAbABsAGQAYABcA
FgAWABUAFQAUABMAEwASABIAEQAQABAAEAAQABAAEAAQABAAEAAQABAAEAAPAA8ADwAP
AA8AEAASABIAEgASABIAEAASABIAEAARABEAEQATABIAEgATABMAEwATABMAEQASABIA
EgAPAA0ADwARABQAGwAjACoALwA4AEoAYAB3AI0AqQDIAOgA/wAIAQQB9QDLAI0AUgAx
AB4AEQAHAAMAAwAFAAIA/f/9/wUACQAJAA0AEwAWABYAFAAXABgAGQAcABwAGgAcABwA
HAAcAB0AGwAbABoAGgAdAB0AHgAeABwAHAAcABwAHAAcABwAHQAfAB8AHwAfAB0AHgAe
AB4AHgAeAB8AHwAiACIAIQAhACIAIgAiACMAIgAiACIAIQAfAB8AHwAfACIAIgAiACMA
IgAiACIAIgAlACUAJQAlACUAJgAnACcAJwAnACcAKQAqACwALQAuAC4ALgAvADAAMgAy
ADMANAA0ADYANwA3ADgAOQA5ADkAOgA8ADwAPAA6ADkAOQA6ADwAPAA9AD0APgA+AD4A
PAA8ADwAPAA8AD0APAA8ADwAOgA6ADoAOQA7ADoAOAA3ADUANAAzADEAMAAvACwAKwAq
ACoAKQAnACMAIgAhACAAIQAhACAAHwAeAB4AHAAcABoAGgAaABoAHAAaABwAHAAYABgA
GAAYABgAGAAYABgAGAAYABgAGAAWABYAFgAXABkAGQAZABkAFwAXABcAFwAXABgAGAAZ
ABsAGwAbABwAGgAaABoAGgAaABoAGgAaABgAGAAZABkAGQAZABkAGgAaABkAGQAZABYA
FgAWABYAGAAYABgAGAAVABUAFAAUABQAFAAUABQAFgAUABQAFAASABIAEgATABUAFQAT
ABMAEAAQABAAEAAQABAAEAAQAA0ADQANAA0ACwAKAAoACgALAAwADgAPAA0ADAAMAAwA
CgAKAAoACgALAAsACwALAAsACwALAAsADQANAA0ADQALAAsACwALAAsACwALAAsADQAN
AA0ADAAMAAwADAAMAAwADAAMAAwADgAOAA4ADgAMAAwADAAMAA0ADQANAA0ADAAMAAsA
CgANAA4ADQAOAA0ADAALAAoACgAKAAoACwALAAsACwAKAAoACgAKAAoACgAKAAwADAAM
AAwACgAKAAoACgAMAAwADAAMAAoACgAKAAoACgAKAAwADAAOAA4ADwAQAA4ADwAPAA8A
DwAQABAAEAAOAA4ADwAPAA8AEAAQABAAEgATABMAEwATABMAEwATABUAEwARABAADgAM
AAsACQALAAoACQAJAAgACAAHAAYABAAEAAQABAAEAAQABAAEAAIAAgACAAEAAwADAAMA
AwACAAIAAgACAAAAAAD+/wAAAAAAAAEAAQADAAMAAgACAAEAAQABAAEABQADAAIAAgAA
AP3/+//7//3/BAANABMAFgAbACQANABMAGMAewCZALwA3AD3AAQBCAH5ANUAlwBYAC8A
GgALAP//9f/1//X/8P/r/+3/8f/z//X/9f/3//r/+v/+/wEABAAFAAYABAAEAAQAAgAC
AAQABQAFAAUABAAEAAMAAwAEAAQAAgACAAIAAgAEAAQABAAFAAMAAwADAAMABQAGAAYA
BgAGAAYABwAHAAYABgAFAAUABgAGAAYABwAFAAYABwAHAAcABwAHAAcABgAEAAIAAQAE
AAQABAAEAAUABQAFAAUABQAGAAcABwALAAsACwANAAsADAAMAAwADgAOAA8AEAASABIA
EwAUABQAFgAXABcAGgAbABsAGwAcAB4AHgAeAB4AHQAdAB4AHgAeAB8AHwAeAB4AHgAc
AB4AHgAeAB4AGwAaABoAGgAcABwAHAAbABsAGgAYABcAFwAWABUAEwAUABMAEAAPAA0A
DAAKAAcABQAEAAMAAgABAAEAAAD///3//P/5//j/+f/6//v//P/6//j/+v/6//j/+P/4
//j/+v/6//r/+v/4//j/+P/4//j/+P/4//n/+f/5//n/+f/5//n/+f/5//n/+v/6//v/
+//7//v//P/8//z//P/8//r/+v/6//r/+v/6//v/+//7//v/+//8//z/+//7//v/+v/6
//r/+v/6//r/+v/6//v/+//6//r/+P/4//j/+P/2//T/9P/0//b/9v/2//f/9//3//X/
9f/0//T/9P/0//T/9P/0//T/8//z//P/8//1//T/9P/0//P/8v/y//H/8f/w//D/8P/w
//D/8P/w/+//7//v/+//8P/x//L/8//y//H/8P/v//H/8f/x//H/8f/x//H/8f/v/+//
7//u//D/8P/w//D/7v/u/+7/7v/u/+7/7v/u//D/8P/w//D/7//v/+//7//v//D/8P/w
//L/8v/w//D/8P/w//D/8P/y//L/8v/z//L/8f/w/+7/8P/y//T/9P/0//T/8//y//H/
8P/y//L/8v/y//L/8v/y//L/8v/y//L/8v/0//T/9v/2//T/9P/1//b/9//5//r/+//5
//r/+v/6//r/+v/7//v//f/+//7//v/9//3//P/7//3//f/9//3/+//5//f/9v/z//L/
8v/x//P/8v/x//H/8P/w/+//7v/u/+7/7v/u/+z/7P/s/+z/7v/u/+7/7f/t/+3/7f/t
/+z/7P/s/+z/7v/u/+z/7v/u/+7/7//v//H/8f/w//D/8f/x//H/8f/v/+//7v/u//D/
7f/t/+//8//6/wEABQAKABEAIAA0AEoAYwB9AJsAvADcAO8A8gDqANEAmwBXACQACQD6
/+v/4f/d/+H/4f/e/9n/2//f/+H/4f/l/+n/7P/w//D/8f/y//P/8v/w/+7/8v/2//b/
9P/1//X/9f/0//T/9f/1//b/9v/2//b/9v/2//T/9P/0//X/9//3//f/9//3//j/+P/4
//j/+P/5//n/+v/6//n/+f/6//r/+v/7//v//P/9//3//f/9//3//f/+//7//v///wAA
AAAAAAAAAQABAAEAAQABAAIAAwADAAUABQAFAAcACAAKAAsADAAMAAwADQAOAAwADAAN
AA4AEgAUABUAFQAWABcAFwAXABgAGgAaABoAHAAbABsAHAAaABoAGwAbAB4AHgAeABwA
GgAaABoAGgAZABgAGAAYABoAGgAaABkAGAAWABMAEQATABIAEQAPAA4ADQAKAAkACAAI
AAcABQAFAAQAAwACAP/////+//3//v/+//z//P/6//r/+v/6//r/+P/6//r/+v/6//r/
+v/6//r/+v/6//j/+P/4//j/+P/4//j/+f/5//n/+f/5//v/+//7//v/+//8//z//f/9
//3//f/+//7//v/+//7//v/+//7//v/+//7//////////////wAAAAD///////8AAAAA
AAAAAP7//v/+//7///////7//v/8//z//P/8//7//P/8//z/+v/6//r/+//7//v/+f/5
//r/+v/6//r/+f/4//f/9v/2//f/+P/5//f/9v/2//b/+P/4//n/+f/5//j/+P/4//b/
9v/2//b/9//3//f/9//1//X/9f/1//f/9//3//f/+f/5//n/+f/2//X/9P/z//T/9f/2
//b/9P/0//T/9P/0//T/9P/0//T/9P/0//T/9P/0//T/9P/z//P/8//z//P/9P/0//T/
9v/2//T/9P/y//L/8v/y//L/8v/y//P/8//z//P/8v/y//L/8v/y//L/8v/w//D/8P/w
//D/8P/w//D/8v/y//L/8v/y//L/8v/y//L/8v/y//L/8v/y//L/8v/z//T/9f/2//j/
+P/4//j/+v/6//r/+v/4//j/+P/4//n/+v/7//z/+v/6//r/+v/4//j/+P/4//b/9v/2
//b/8//y//H/8P/u/+7/7v/u/+3/7P/r/+r/6v/q/+r/6v/q/+r/6v/q/+j/6P/o/+j/
6P/o/+j/6P/o/+j/6P/o/+j/6P/o/+j/6P/o/+j/6P/o/+j/6P/o/+b/5v/m/+b/5v/m
/+b/5v/k/+T/5P/k/+j/7P/w//T//f8GAA8AGAAvAEYAXQB0AIsAogC5ANAAuQCiAIsA
dABYAA==
         </WaveFormData>
      </LeadData>
   </Waveform>
</RestingECG>
