# Supplementary material for: Detection of Left Atrial Enlargement Using a Convolutional Neural Network-Enabled Electrocardiogram
Source: Front Cardiovasc Med. 2020 Dec 17;7:609976. doi: 10.3389/fcvm.2020.609976 (PMC7773668; doi:10.3389/fcvm.2020.609976)
Supplement: Supplementary file 1 [file Data_Sheet_1.ZIP › hyp/1802032537_2127_00000012.XML]

<?xml version="1.0" encoding="Windows-1252"?>
<!DOCTYPE RestingECG SYSTEM "restecg.dtd">
<RestingECG>
   <PatientDemographics>
      <PatientID>1802032537</PatientID>
      <PatientAge>70</PatientAge>
      <AgeUnits>Years</AgeUnits>
      <Gender>Male</Gender>
      <PatientLastName>liangruiquan</PatientLastName>
   </PatientDemographics>
   <TestDemographics>
      <DataType>Resting</DataType>
      <Site>1</Site>
      <AcquisitionDevice>MAC55</AcquisitionDevice>
      <Status>Unconfirmed</Status>
      <Priority>Normal</Priority>
      <AcquisitionTime>09:55:19</AcquisitionTime>
      <AcquisitionDate>08-26-2016</AcquisitionDate>
      <CartNumber>1</CartNumber>
      <AcquisitionSoftwareVersion>009C</AcquisitionSoftwareVersion>
      <XMLSourceVersion>MAC5000 v1.0</XMLSourceVersion>
   </TestDemographics>
   <RestingECGMeasurements>
      <VentricularRate>73</VentricularRate>
      <AtrialRate>73</AtrialRate>
      <PRInterval>224</PRInterval>
      <QRSDuration>86</QRSDuration>
      <QTInterval>382</QTInterval>
      <QTCorrected>420</QTCorrected>
      <PAxis>54</PAxis>
      <RAxis>0</RAxis>
      <TAxis>13</TAxis>
      <QRSCount>12</QRSCount>
      <QOnset>219</QOnset>
      <QOffset>262</QOffset>
      <POnset>107</POnset>
      <POffset>159</POffset>
      <TOffset>410</TOffset>
      <ECGSampleBase>500</ECGSampleBase>
      <ECGSampleExponent>0</ECGSampleExponent>
   </RestingECGMeasurements>
   <Diagnosis>
      <Modality>Resting</Modality>
         <StatementCount>4</StatementCount>
         <LabelText>12SL ��ϳ���</LabelText>
      <DiagnosisStatement>
         <StmtText>�������</StmtText>
      </DiagnosisStatement>
      <DiagnosisStatement>
         <StmtFlag>ENDSLINE</StmtFlag>
         <StmtText>��һ�ȷ��Ҵ�������</StmtText>
      </DiagnosisStatement>
      <DiagnosisStatement>
         <StmtFlag>ENDSLINE</StmtFlag>
         <StmtText>�������� T ���쳣</StmtText>
      </DiagnosisStatement>
      <DiagnosisStatement>
         <StmtFlag>ENDSLINE</StmtFlag>
         <StmtText>�쳣 ECG</StmtText>
      </DiagnosisStatement>
   </Diagnosis>
   <Waveform>
      <WaveformType>Rhythm</WaveformType>
      <WaveformStartTime>0</WaveformStartTime>
      <NumberofLeads>8</NumberofLeads>
      <SampleType>CONTINUOUS_SAMPLES</SampleType>
      <SampleBase>500</SampleBase>
      <SampleExponent>0</SampleExponent>
      <HighPassFilter>16</HighPassFilter>
      <LowPassFilter>150</LowPassFilter>
      <ACFilter>NONE</ACFilter>
      <LeadData>
         <LeadByteCountTotal>10000</LeadByteCountTotal>
         <LeadTimeOffset>0</LeadTimeOffset>
         <LeadSampleCountTotal>5000</LeadSampleCountTotal>
         <LeadAmplitudeUnitsPerBit>4.88</LeadAmplitudeUnitsPerBit>
         <LeadAmplitudeUnits>��V</LeadAmplitudeUnits>
         <LeadHighLimit>2147483647</LeadHighLimit>
         <LeadLowLimit>268435456</LeadLowLimit>
         <LeadID>I</LeadID>
         <LeadOffsetFirstSample>0</LeadOffsetFirstSample>
         <FirstSampleBaseline>0</FirstSampleBaseline>
         <LeadSampleSize>2</LeadSampleSize>
         <LeadOff>FALSE</LeadOff>
         <BaselineSway>FALSE</BaselineSway>
         <ExcessiveACNoise>FALSE</ExcessiveACNoise>
         <MuscleNoise>FALSE</MuscleNoise>
         <LeadDataCRC32>571607494</LeadDataCRC32>
         <WaveFormData>
6P/o/+j/6P/o/+j/6P/o/+n/6v/r/+z/7P/s/+z/7P/s/+z/7P/s/+r/6v/q/+r/7P/s
/+z/7P/u/+7/7v/u/+z/7P/s/+z/7v/u/+7/7v/s/+z/7P/s/+z/7P/s/+z/7f/u/+//
8P/u/+7/7v/u/+//8P/x//L/8P/w//D/8P/w//D/8P/w//P/9P/1//b/9P/0//T/9P/2
//j/+v/8//r/+v/6//r//P/8//z//P/+//7//v/+//7//v/+//7//P/8//z//P/6//r/
+v/6//r/+v/6//r/+P/4//j/+P/2//b/9v/2//j/+P/4//j/9f/0//P/8v/y//L/8v/y
//D/8P/w//D/8v/y//L/8v/y//L/8v/y//L/8v/y//L/8f/w/+//7v/w//D/8P/w/+7/
7v/u/+7/7v/u/+7/7v/u/+7/7v/u//D/8P/w//D/8v/y//L/8v/v/+7/7f/s/+//8P/x
//L/8P/w//D/8P/w//D/8P/w//L/8v/y//L/8P/w//D/8P/x//L/8//0//L/8v/y//L/
9P/0//T/9P/y//L/8v/y//D/8P/w//D/8f/y//P/9P/y//L/8v/y//L/8v/y//L/8//0
//X/9v/z//L/8f/w//L/8v/y//L/8v/y//L/8v/w//D/8P/w//L/8v/y//L/8v/y//L/
8v/1//b/9//4//j/+P/4//j/+P/4//j/+P/4//j/+P/4//j/+P/4//j/+v/6//r/+v/6
//r/+v/6//r/+v/6//r/+f/5//n/+P/1//T/8f/x//b/9v/2//b/9v/2//T/9P/0//T/
9P/0//b/9f/1//T/8v/y//L/8P/y//P/8//y//D/7//u/+3/7//v/+7/7f/u/+//8P/x
/+7/7f/s/+v/7v/u/+7/7v/v/+//8P/w/+7/7v/u/+7/8P/w//H/8f/w//D/8P/x//P/
8f/x//L/8P/w/+//7//x/+//6P/m/+n/5v/h/9//4v/k/+j/9/8JAB0APABeAH4AnwC8
ANAA3gDvAPcA+ADwAOEAyQCfAG8AQgAbAAUA/v/6//X/8//t/+z/7v/u/+z/7P/u//D/
7v/v/+//7//u//D/7v/u/+7/8P/w//D/8f/x//H/8f/v/+//8P/w//D/8P/x//H/7//x
//H/8P/w//D/8f/y//L/8v/x//H/8v/y//L/8v/0//T/9P/0//L/8v/y//L/9P/2//b/
9f/0//P/8v/x//L/8//1//b/9//3//f/9//1//b/9v/3//f/9//4//j/+f/5//n/+f/8
//3//f/9/wAAAQABAAEAAQACAAEAAAACAAIAAwADAAQABAAEAAQAAwACAAEAAQACAAEA
AgACAAAA/////wAAAgABAAEAAQD///7//f/8//z//P/8//z///////7//P/6//n/+P/4
//n/+v/7//z/+v/5//j/+P/4//j/+P/4//r/+v/6//n/9//3//b/9v/6//r/+P/6//j/
+P/3//f/9f/1//X/9v/4//j/+P/4//j/+P/4//j/+f/6//v//P/6//r/+f/5//j/+P/4
//j/+v/6//r/+f/3//f/+P/4//r/+v/6//r/+P/4//j/+P/4//j/+P/4//j/+P/5//n/
+P/4//n/+f/4//j/+P/4//n/+f/4//j/+//7//v/+//7//v/+//6//j/+f/5//n/+f/5
//r/+v/4//f/9//4//j/+P/4//j/+v/6//r/+v/4//j/9//3//n/+v/6//r/+P/4//j/
+P/6//v/+//8//z//P/8//3//P/8//3//f/+/wAAAQADAAMAAgACAAMAAwADAAMAAwAB
AAEAAQABAAEAAAABAAIAAwAEAAIAAgACAAIA/////////v////7/+//7//7//v/+//7/
/v/+//z//P/8//z//P/8//z/+//7//r/+v/6//r/+P/4//n/+f/4//f/9//3//f/9//3
//b/9f/1//X/9f/1//f/9//3//f/9//2//X/9P/1//X/9v/2//b/9v/2//b/9P/0//X/
9f/2//b/9v/3//X/8//z//T/9v/2//X/9f/5//X/9P/y/+v/5v/j/+X/6P/u//j/AwAT
ACsASABqAIwAswDWAPIABgEPARMBFAEOAfsA2QCtAH8ATAAlABEACAAAAPn/9f/z//L/
9v/4//r/+v/4//T/8v/z//P/8//1//j/9//4//X/9v/1//T/8//z//P/8//0//X/9//4
//f/9v/2//X/9P/3//j/+P/3//b/9v/2//j/+P/3//f/+P/4//j/+P/3//b/9f/0//X/
9v/3//j/+P/6//r/+f/3//f/9//3//f/9//4//j/+f/5//n/+f/7//z//P/9//3//f/+
//7///////////8AAAEAAQABAAAAAQABAAEAAwAGAAcACAAHAAYABgAFAAYABgAGAAYA
CAAIAAgACQAIAAUABAACAAUABQAGAAgABwAFAAQAAwADAAIAAQAAAAEAAgADAAQAAgAB
AP///P////////8AAP///v/9//z//P/7//r/+v/8//z//P/8//v/+v/5//f/+P/5//n/
+v/8//z/+v/8//z//P/7//v/+f/5//n/+v/4//j/+P/4//v//P/9//7//f/8//v/+v/6
//r/+f/5//z//P/8//z/+v/6//r/+f/7//v//P/8//z//P/8//z//P/8//z//P/6//r/
+v/6//r/+v/7//v//P/8//3//f/7//r/+f/4//n/+f/4//j/+//7//v/+//5//n/+f/4
//r/+//7//v/9//3//j/+P/4//f/9//4//r/+v/6//r/+v/6//r/+v/8//z/+//7//r/
+v/5//j/+v/6//r/+v/6//v/+//8//z//P/8//3/AAAAAAEAAQAAAAAA/////wAAAAAB
AAMAAQABAAEAAQD/////AAAAAAAAAAAAAAAAAAAAAAAA/f/9//3//P/9//z/+f/5//r/
+v/6//r/+//8//v//P/6//r/+v/6//j/9//3//b/+P/4//j/9v/0//X/9f/0//X/9f/1
//X/8//z//L/8f/x//H/8f/x//H/8f/x//H/9P/0//T/9P/z//P/9P/0//T/9P/0//T/
8v/y//P/8//0//T/9P/1//P/8f/x//L/8P/w/+//7//x//H/8P/q/+P/3v/f/+f/8P/w
//j/CQAfADsAWgB+AKYAyQDiAPIA/gABAQEB/ADsANEArQCDAE8AJAANAAMA+v/y/+//
7//t/+7/8P/y//L/8v/y//D/7v/v/+//7//x//T/8//0//H/8v/x//D/8f/x//H/8f/x
//H/8v/y//L/8v/z//P/8v/1//b/9v/1//T/9P/0//T/9P/z//P/9P/0//T/9P/0//T/
9P/0//T/9P/0//T/9P/2//b/9f/1//X/9f/1//X/9f/2//b/9f/1//X/9f/2//j/+f/7
//n/+f/6//r/+//7//v/+//+//////////7/////////AgAEAAQABAACAAIAAwADAAQA
BAAEAAQABAAEAAQABQAEAAEAAAD+//////8AAAIAAQD///7//f////7//f/8//7//v/+
//7//v/9//v/+P/5//n/+f/6//n/+P/3//b/9//3//f/+P/2//b/9v/2//b/9v/2//X/
9v/3//f/+P/4//b/8v/y//P/9P/0//X/9f/1//X/9v/1//T/8//y//P/9P/1//b/9P/0
//T/9P/2//b/9f/1//b/9v/2//b/9P/0//T/8//1//X/9v/2//T/9P/0//T/9v/2//b/
9v/2//b/9v/2//b/9v/3//f/9v/2//f/9//2//b/9v/2//f/9//2//b/9v/1//T/8//0
//X/9v/2//b/9//3//f/8//z//T/9P/1//X/9v/4//f/9v/1//T/8v/y//L/8v/1//b/
9v/3//b/9v/1//T/9v/2//b/9v/4//n/+f/6//n/+P/3//f/+v/6//v/+//6//r/+f/5
//r/+v/7//3//f/9//3//f/3//n//f/8//7//v/+//7//P/8//z//P/9//3//f/8//v/
+v/3//f/+f/4//f/9v/3//j/9//4//b/9v/2//b/+P/3//f/9v/0//T/9P/y//L/8//z
//L/8//z//P/8//x//H/8P/v//H/8f/x//H/8f/x//H/8f/x//D/7//u/+7/7//x//L/
8P/w//D/8P/y//L/8//z//L/8v/y//P/8f/v/+//8P/y//L/8f/x//H/7f/s/+j/5f/k
/+P/5f/k/+b/8P/9/w0AJQBGAGgAjACxANAA6AD0AP0ABQEEAfgA5QDJAKEAcQA+ABcA
BQD+//b/8f/x//H/8P/y//L/9P/y//D/7v/w//H/8f/x//L/9P/y//L/7v/w//D/8P/v
/+//7//v//H/8f/y//L/9P/0//X/9f/z//X/9f/0//L/8v/z//T/9P/0//P/8//y//L/
8v/y//P/9P/1//b/9P/0//T/9P/y//T/9P/z//b/9//4//n/+P/3//f/9v/3//f/9//3
//n/+v/6//v/+v/5//n/+P/7//3///8BAAAA///9//v//f///wAAAQAAAAIAAgACAAQA
BAAFAAUACAAIAAgACAAHAAYABQAFAAUAAwADAAIAAgABAAEAAgACAAEAAQABAAMAAgAB
AAAAAAAAAAAAAAABAAEAAAD+//7//f/8//z//P/8//z//P/+//3//P/8//v/+v/5//j/
+v/6//r/+f/5//n/+P/4//j/+P/2//j/+f/6//r/+//6//n/+P/4//n/+v/7//z/+//6
//n/+P/5//r/+//8//z//P/7//v/+//6//n/+P/6//r/+v/5//n/+f/6//r/+P/4//j/
+P/7//z//f/+//3//P/7//r/+v/6//v/+//6//r/+//7//r/+v/6//r//P/9//3//v/+
//3//P/7//v/+//7//r/+v/7//v/+//5//n/+v/6//v/+//8//7//f/8//v/+v/4//j/
+P/4//v//P/8//3/+v/6//n/+P/7//z//f/+//3//f/8//z//P/8//z//f8AAAAAAQAB
AAEAAgACAAMABQAEAAQABQAEAAMAAgABAAMAAwABAAMABAACAAIAAgACAAQABAAEAAQA
AwADAAMAAgD///7/+//7//7//v/+//7//P/8//r/+v/8//z//P/8//z/+//7//r/+v/6
//r/+P/6//v/+//6//n/+f/5//n/9//3//b/9f/1//X/9f/1//X/9f/1//X/+P/4//j/
+P/1//X/9v/2//b/9v/2//b/9v/2//f/9//2//b/9v/3//n/9//3//j/9v/2//X/9f/z
//P/8v/u/+3/6v/n/+f/5P/m/+z/+f8LACEAQABgAIQAqwDMAOYA+gARASEBIAEWAQcB
8QDJAJcAYAAxABMABgACAP3/+f/3//T/9P/4//j/+P/4//b/9P/1//X/9f/0//b/9P/0
//T/9v/2//b/8//z//P/8//z//P/9P/0//b/9v/3//f/9P/1//T/8v/1//b/+P/6//n/
+P/2//X/9v/2//b/9v/2//b/9v/2//j/+P/4//j/+P/6//r/+f/5//n/+f/5//f/9//4
//j/+//7//v/+//6//r/+f/5//r/+//9//7//f/9//3//f8AAAEAAQABAAIAAwADAAMA
AgAEAAQABAAEAAQABQAFAAYABgAGAAYABAAEAAQABQAGAAUABgAGAAUAAwACAAIABAAD
AAMAAwAFAAQAAwACAAIAAgACAAIAAwADAAIAAAD+//3//P/8//7//v/+//7//P/7//r/
+v/6//r/+v/6//v//P/9//3//P/7//n/+P/8//z/+v/8//r/+v/5//n/+f/5//n/+v/8
//z//P/8//v/+v/5//j/+f/6//v//P/6//r/+f/5//j/+P/4//j/+f/6//v/+//5//n/
+v/6//j/+P/4//j/+P/4//j/+P/4//j/+P/4//j/+P/5//n/+P/4//n/+f/6//r/+v/6
//n/+f/4//j/+f/5//n/+f/5//n/+f/4//b/9//3//f/9//3//j/+P/6//n/+f/6//j/
+P/4//j/+P/4//j/+P/3//b/9P/z//T/9v/3//j/+P/4//j/+P/4//n/+f/6//z//P/8
//3//P/8//3//f/+/wAAAQADAAAA/v/9//3//f/9//3//f8BAP//+//+/wAAAAAAAAAA
/v/+//7//v/7//v/+//6//v/+v/3//f/+v/6//r/+v/4//j/9v/2//j/+P/4//j/+P/3
//f/9v/2//b/9v/0//L/8//z//L/7//v/+//7//x//H/8P/v//H/8f/x//H/7//v/+//
7//y//L/8v/y//D/7//v/+7/7//w//H/8v/w//D/8f/x/+7/7v/u/+//8f/v/+//8P/w
//D/7//v/+//7f/o/+j/5//i/9//3//k/+z/+P8DABkANwBWAHYAnAC9ANYA6AD2AAEB
AwH8AOoA0wCtAH0ATQAmAA0A///4//b/7//r/+v/6P/q/+7/8P/w//D/7v/t/+3/7P/r
/+z/7v/s/+z/6//u/+//8P/t/+3/7f/t/+//7//w//D/7v/u/+//7//r/+3/7f/s/+7/
7v/v//D/8P/w/+//7//y//L/8v/y//D/8P/w//D/7v/u/+7/7v/v//L/8//z//H/8f/x
//H/8f/x//L/8v/y//H/8P/v//D/8v/z//X/9//3//j/+P/2//X/9P/z//f/+f/6//v/
+v/7//v/+//6//z//P/8//7//v///////v/+//7//v8AAAAAAAABAAEA//////7//P/7
//v//P/+//3//f/9//z/+v/4//b/+P/4//j/+P/3//f/9v/0//T/8//y//L/8//0//X/
9v/z//H/7//u//D/8P/w//D/8P/w//D/7//v/+//7v/u//D/8P/u//D/7v/u/+3/7f/v
/+//7//w//D/8P/w//D/7v/u/+7/7v/w//D/8P/w/+7/7v/t/+3/8P/w//D/8P/w//D/
8P/v/+3/7f/u/+7/8P/w//D/8P/u/+7/7v/u/+//8P/x//L/8f/w//D/7//w//D/8f/x
//L/8v/y//L/8f/x//D/8P/z//P/8//z//H/8f/x//D/7v/v/+//7//u/+//8f/y//H/
7//u/+7/8P/w//D/8P/w//D/8P/w//D/8P/v/+//8f/y//L/8v/x//D/7//u/+//8f/y
//T/9P/0//T/9f/0//T/9f/1//X/9v/2//f/9f/0//T/9f/1//X/9v/2//b/9v/2//T/
9P/0//T/9P/1//b/9v/z//L/7//v//L/8v/y//L/8P/w/+7/7v/u/+7/7v/u//D/7//v
/+7/7P/s/+z/6v/s/+3/7f/s/+3/7f/t/+3/6//r/+r/6f/q/+v/7P/t/+v/6//r/+v/
6v/q/+r/6v/p/+n/6v/q/+r/6v/q/+r/6v/q/+v/6//o/+j/6P/p/+r/6f/q/+z/6v/q
/+n/6f/p/+f/4v/i/+H/4P/d/9v/3P/g/+j/9f8HAB8APgBgAIIApQDAANIA4gDtAPEA
7ADiANMAtwCRAF8AMAAPAPn/8P/u/+v/6f/n/+b/5v/o/+j/6P/q/+r/6P/p/+n/6f/p
/+r/5//m/+X/6P/p/+r/6f/p/+n/6f/p/+n/6v/q/+z/7P/t/+3/6v/r/+r/6P/o/+j/
6f/q/+z/7P/r/+v/7P/s/+z/7P/s/+z/7P/s/+r/6v/q/+r/7P/u/+7/7f/t/+3/7f/t
/+3/7f/u/+7/8f/x//H/8f/v//D/8P/x//H/8f/y//L/9f/1//X/9f/0//X/9f/1//f/
+f/6//v/+//8//v/+v/8//z//f/9//7//v/+//7//P/8//z//f8AAP//AAAAAP///f/8
//z//P/7//v/+//9//z/+//6//n/+P/3//b/+P/5//n/+P/2//X/9P/0//T/9P/0//T/
9v/1//T/9P/z//L/8f/w//L/8v/y//H/8f/x//D/8P/0//T/8v/0//P/8v/w/+//8f/x
//H/8v/0//T/9P/0//L/8v/y//L/8v/y//L/8v/y//L/8f/x//D/8P/w//D/8v/y//L/
8f/z//P/9P/0//L/8v/y//L/8v/y//L/8v/y//L/8v/y//T/9P/1//X/8v/y//P/8//0
//T/9P/0//X/9f/0//T/8//z//P/8//0//X/9v/2//X/9f/0//P/8//z//T/9P/2//X/
9f/2//b/9v/2//b/9v/2//b/9v/0//T/8//z//X/9v/2//b/9v/2//b/9v/0//X/9f/2
//j/+P/4//n/+v/6//v/+//7//z//P/9//3//P/8//3/+//7//v/+//7//3///8AAP7/
/v/+//7//P/8//z//P/7//v/+//6//n/+P/1//X/+v/6//r/+v/4//j/9v/2//j/+P/4
//j/+P/3//f/9v/0//T/9P/y//T/9f/1//T/8v/x//D/7//w//H/8f/x//H/8f/x//H/
7//v/+//7//y//L/8v/y/+//7//w//D/8v/y//L/8v/y//L/8//z//D/8P/w//H/8//x
//H/8v/y//L/8f/x/+//7//w/+7/6//m/+H/4f/k/+z/8v8BABUALwBMAG4AkgCzANAA
6gAAAQ8BEwEQAQgB8wDPAKUAbwA8ABkACQAEAP7/9//1//X/9P/0//T/8v/0//b/9P/y
//P/8//z//L/9P/y//L/8f/0//X/9v/z//P/8//z//H/8f/y//L/8v/y//P/8//z//X/
9f/0//T/9P/1//b/9f/0//L/8f/z//T/9f/2//j/+P/4//j/9v/2//b/9v/2//j/+P/3
//f/9//3//f/+P/5//v//P/7//v/+//7//r/+v/5//n//P/9////AAAAAP///v/9//z/
/f/9//3/AAABAAEAAQACAAQABAAEAAYABgAHAAcABgAGAAYABgAIAAgACAAJAAkABwAH
AAYABgAFAAUABgAGAAUABQAFAAUABAADAAIAAgACAAIAAgADAAMAAgAAAP7//f/8//z/
/v/+//7//v/+//3//P/8//z//P/8//z//v/+//7//f/7//v/+v/6//7//v/8//7//P/8
//v/+//7//v/+//8//z//P/8//z//P/8//z//P/+//7//v/+//7//v/9//3//P/8//z/
/P/+//7//v/9//v/+//8//z//f/+////AAD9//z/+//6//z//P/8//z//P/8//3//f/8
//z//f/9//z//P/8//z//f/9//z//P/9//3//f/9//////////7//f/9//z/+//7//v/
/P/8//r/+f/5//r/+//8//3//v/8//z//P/8//r/+v/5//n/+//8//z//P/6//r/+v/6
//z//f/9//7//v/+//7///8AAAAAAQABAAMABAAEAAUAAwACAAIAAwAFAAUABQAFAAMA
AwADAAMAAwAAAAEAAgADAAQAAgACAAIAAgABAAEAAQAAAAEAAAD9//3/AAAAAAAAAAD+
//7//P/8//z//P/8//z/+v/5//n/+P/5//r/+//6//n/+f/4//b/9//3//f/9//3//f/
9v/1//P/8//z//P/9P/1//b/9//2//b/9v/2//X/9f/2//b/9v/2//b/9v/0//T/9f/1
//b/9v/2//f/9//1//X/9v/2//b/9f/1//f/8//u/+z/6f/o/+X/5f/o/+7/+P8FABsA
NwBWAHoAoADHAOYA/gASAR0BHwEYAQoB9wDXAKcAbwBAACEADwAEAPz/9//3//X/9P/2
//r/+v/4//j/9v/0//X/9f/1//T/9v/0//T/8v/0//T/9P/1//X/9f/1//X/9f/2//b/
9P/0//X/9f/z//X/9f/0//T/9P/1//b/+P/4//f/9//4//j/+P/4//f/9v/1//T/9f/2
//f/+P/3//j/9//1//f/9//3//f/+P/5//v//P/8//v/+v/5//v//P/8//3/+//7//z/
/P/9//3//f/9//z//f/9//3//P/9//3//f///wIAAwAEAAQABAAFAAUACAAIAAgACAAI
AAgACAAJAAcABQAFAAQABgAFAAUABgAEAAMAAwADAAMAAgABAAAAAAAAAAAAAAABAAEA
AAD+/wAA///+//7//P/8//z//P/+//3//P/8//z//P/8//z/+v/6//r/+f/7//v/+v/6
//v/+v/3//j/+f/6//r/+//7//v/+//8//v/+v/5//j/+v/6//r/+v/4//j/+P/4//j/
+P/3//f/+f/6//v//P/7//r/+f/3//j/+f/7//z/+//6//n/+P/4//j/+P/4//n/+v/7
//z/+v/6//v/+//6//r/+//7//j/+P/4//j/+f/5//j/+P/7//v/+//7//n/+f/5//j/
+f/7//z//f/5//n/+v/6//j/9//3//j/+f/6//v//P/7//r/+f/4//n/+v/6//v/+f/6
//r/+v/6//r/+v/6//z//f/9//7//f/8//v/+//+//7///////3//v/+////AQAAAAAA
AQABAAEAAgAAAAAAAAAAAAIAAgACAAIA/////////v/8//r/9v/1//n/+v/7//z//P/8
//r/+v/8//z//P/8//v/+f/4//b/9v/2//b/9P/2//f/9//2//X/9f/1//X/9//3//b/
9f/z//P/8//z//P/8//z//P/9f/2//f/+P/2//X/9f/0//T/9P/0//T/9P/0//X/9f/0
//T/9P/1//f/9f/1//b/9P/0//P/8//1//X/8P/u/+n/5v/l/+X/5P/q//D/9f8FABsA
NABQAG4AkwCyAMYA2ADpAPEA8ADqAN0AyQCpAH0ATAAlAA8ABAD8//f/9f/x/+r/7v/y
//D/8P/2//b/8//z//L/8f/w//L/8P/w/+//8v/z//T/8f/x//H/8f/0//X/9//4//X/
9P/0//P/8f/z//P/8v/z//T/9v/4//f/9v/0//P/9f/2//f/+P/2//b/9v/2//T/9P/0
//T/9v/4//j/9//3//f/9//3//n/+f/6//r/+f/5//n/+f/7//z//P/9//3//f/+//7/
/f/9//3//f8AAAEAAQABAAIAAwADAAMAAgAEAAQABAAGAAYABwAHAAYABgAGAAYACAAI
AAgACQAJAAcABwAGAAYABQAFAAYABgAFAAUABQADAAIAAQAAAAAAAAAAAAAAAwADAAIA
AAD+//3//P/8//7//v/+//7/AAD///7//v/9//z/+//6//z//P/8//v/+f/5//j/+P/7
//z/+//+//3//P/6//n/+f/5//n/+v/6//r/+v/6//r/+v/6//r//P/8//z//P/6//r/
+f/5//r/+v/6//r/+v/6//r/+f/7//v//P/8//7//v/+//7//P/8//z//P/8//z//P/8
//7//v///////v/+///////+//7//v/+//3//f/8//z////////////////////+//z/
/f/9//3//P/9////AAD///3//P/8//7//v/+//7//v/+//7//v/8//z/+//7//3//v/+
//7//P/8//z//P/6//v/+//8//7//v/+/////v/+/////////wAAAAABAAEAAAAAAAEA
AwADAAMAAwAFAAUABQAFAAQAAwACAAEABgAIAAYABgAGAAYABAAEAAQABAAFAAUABQAE
AAEAAAD9//3/AAAAAAAAAAACAAIAAAAAAP///v/9//z//f/9//7//v/9//z/+//4//r/
+//7//r/+//7//v/+//5//n/+P/3//n/+f/5//n/9//3//f/9//5//r/+//8//n/+f/6
//r/+P/4//j/+P/6//r/+//7//j/+P/4//n/+//5//n/+v/6//r/+f/5//X/9f/0//T/
7//s/+v/6//u//D/9v8FABkANQBWAHgAmgC5ANQA7AD+AAcBCQEGAfoA5wDJAJ0AawBA
AB8ACwAEAAAA//////3/+v/4//j/+P/6//z//P/8//3//f/9//3//v/7//r/+f/8//3/
/v/7//v/+//7//n/+f/6//r/+//8//7////8//3//P/6//z//P/9//7//v/+//3//f/8
//z//P/8//7//v/+//7//v/+//7//v/+/wAAAAD//////////////////wAAAAADAAMA
AwADAAEAAgACAAMAAwADAAQABAAFAAUABQAFAAYABwAHAAcACgALAAsACwALAAwACwAK
AAwADAANAA0ADgAOAA4ADgAMAAwADAANAA4ADQAOAA4ADAALAAsADAAOAA0ADQANAAsA
CgAJAAgACAAIAAgACAALAAsACgAIAAYABQAEAAQABgAGAAYABgAGAAUABAAEAAIAAgAC
AAIABAAEAAQAAwABAAEAAAAAAAIAAgAAAAIAAgACAAEAAQD///////8AAAEAAgADAAQA
AwACAAEAAAACAAIAAgACAAMABAAEAAUABQAEAAMAAgACAAIAAgABAP////8AAAAAAgAC
AAIAAgACAAIAAgACAAAAAAAAAAAAAQACAAQABQACAAIAAwADAAIAAgACAAIAAQABAAAA
AAADAAMAAwADAAUABQAFAAQAAwADAAIAAQACAAMABQAGAAUAAwACAAIAAAAAAAAAAAAB
AAIAAwAEAAIAAgABAAEAAwAEAAQABAAEAAQABAAEAAMAAwACAAIAAwAEAAUABwAHAAYA
BgAFAAcACAAIAAkACwAKAAoACwAJAAkACQAJAAsACwALAAsACgAJAAgABwAKAAoADAAM
AAwADAALAAoACQAIAAkACQAJAAgACQAIAAUABQAGAAYABgAGAAgACAAGAAYABQAEAAMA
AgAEAAMAAwACAAIAAgACAAAA/v///////v/+////AAABAAAA///9//v//f/9//3//f//
/////////////v/9//z//P/9////AAD+//7//v/+//7//v//////AAAAAAAAAQD///3/
/f/+/wAAAAD/////+//5//j/9v/1//T/8f/x//L/9v/+/wkAGQAzAFQAeACgAMUA5AD+
ABQBIQElASYBHAEHAekAvwCJAFIAKQAXABAACgAHAAUA///8//7/AgAAAP7//v/8//7/
/////////v8AAP7//v/8//7//v/+/////////////f/9//7//v/+//7///////3/////
//7//v/+////AAACAAIAAQABAAEAAAD///7/AAAAAAAAAAACAAIAAgACAAEAAgABAP//
BQAFAA==
         </WaveFormData>
      </LeadData>
      <LeadData>
         <LeadByteCountTotal>10000</LeadByteCountTotal>
         <LeadTimeOffset>0</LeadTimeOffset>
         <LeadSampleCountTotal>5000</LeadSampleCountTotal>
         <LeadAmplitudeUnitsPerBit>4.88</LeadAmplitudeUnitsPerBit>
         <LeadAmplitudeUnits>��V</LeadAmplitudeUnits>
         <LeadHighLimit>2147483647</LeadHighLimit>
         <LeadLowLimit>268435456</LeadLowLimit>
         <LeadID>II</LeadID>
         <LeadOffsetFirstSample>0</LeadOffsetFirstSample>
         <FirstSampleBaseline>0</FirstSampleBaseline>
         <LeadSampleSize>2</LeadSampleSize>
         <LeadOff>FALSE</LeadOff>
         <BaselineSway>FALSE</BaselineSway>
         <ExcessiveACNoise>FALSE</ExcessiveACNoise>
         <MuscleNoise>FALSE</MuscleNoise>
         <LeadDataCRC32>3850453530</LeadDataCRC32>
         <WaveFormData>
+v/6//r/+v/7//z//f/+//z//P/8//z//P/8//z//P/8//z//P/8//r/+v/6//r/+//8
//3//v/8//z//P/8//7//v/+//7/AAAAAAAAAAD///7//f/8//3//v///wAAAAAAAAAA
AAACAAIAAgACAAMABAAFAAYABQAEAAMAAgADAAQABQAGAAYABgAGAAYABwAIAAkACgAL
AAwADQAOAAwADAAMAAwADQAOAA8AEAAOAA4ADgAOAA4ADgAOAA4ADgAOAA4ADgANAAwA
CwAKAAoACgAKAAoACAAIAAgACAAIAAgACAAIAAoACgAKAAoACAAGAAQAAgADAAQABQAG
AAUABAADAAIABAAEAAQABAADAAIAAQAAAAAAAAAAAAAAAAAAAAAAAAD///7//f/8//7/
/v/+//7///8AAAEAAgAAAAAAAAAAAAIAAgACAAIAAAAAAAAAAAAAAAAAAAAAAAEAAgAD
AAQAAwACAAEAAAACAAIAAgACAAIAAgACAAIABAAEAAQABAAGAAYABgAGAAQABAAEAAQA
BQAGAAcACAAHAAYABQAEAAIAAgACAAIAAwAEAAUABgADAAIAAQAAAAIAAgACAAIAAgAC
AAIAAgABAAAA///+////AAABAAIAAAAAAAAAAAACAAIAAgACAAAAAAAAAAAAAgACAAIA
AgAFAAYABwAIAAgACAAIAAgACgAMAA4AEAAQABAAEAAQABAAEAAQABAAEAAQABAAEAAM
AAoACAAGAAcABwAGAAQABAAEAAIAAgAAAP7//v/+////AgADAAQABAAEAAIAAgABAAAA
AAD///7//v/8//z//f/+//7//P/+//7///////7//P/7//r//v///wAAAQD/////////
//3//P/8//3//f/9//z/+//6//r/+//7//z//P/8//7//v/9//3//P/8//z//f/9//3/
/f/9//3/+//6//r/+////wAABAAKAAwADQAOAA4ACwALAA8AFAAaACAAKwA/AFwAfgCP
AH0AcgCGAJIAhgB0AGMASwA3AC0AIgAQAP7/8v/t/+7/9f/z//L/9v/5//z//v8AAAAA
/v/9//3//P/8//z//f/9//3//f/9//3/+//5//n/+v/8//z//P/9//v/+v/6//r//P/7
//v//P/6//j/+v/6//j/+P/3//f/+P/6//v//P/6//r/+v/6//r/+v/6//v//f///wAA
AAD8//r/+f/5//r//P/+/////////////////wEAAQACAAIAAgADAAQAAgACAAMABAAH
AAcABwAHAAgACQAJAAkACAAJAAkACQALAAsACwALAAsACwALAAsACwALAAwADAAKAAgA
CAAHAAYABQAFAAUABwAHAAcABwAFAAQABAADAAUABQAEAAQABAADAAIAAQAAAP//////
/wEAAQAAAP////////3//f/+//7///8AAP7//v/9//3/+//7//v/+//7//v/+//6//r/
+v/6//r//P/9//3//f/5//n/+f/6//r/+v/6//r//P/9//7////9//7//v/+////////
/////f/9//3//f/9//3//P/8//3//v///wAA///+//3//P/+/wAAAgADAAIAAQD+//z/
/v/////////9//3//f/9//v/+//7//v//P/9//7//v/8//3//f/8//v/+//8//z//f/9
//3//v/9//r/+f/4//v/+v/7//z/+v/5//n/+//6//r/+v/4//n/+v/7//v/+v/5//n/
+P/4//v//f/9//v//f/9//3///8BAAIABAAFAAYACQAKAAgACAAIAAgACwALAAsACwAI
AAYABQAFAAQAAgACAAIAAgACAAIAAQD///z/+v/6//j/+P/5//j/+f/6//j/+v/6//r/
+//8//v//P/5//j/+P/3//T/9P/y//L/9f/2//b/9P/y//L/8//z//T/9P/1//b/9v/1
//T/8//z//P/8//z//X/9P/0//X/9P/z//H/7//x//L/9P/1//X/9P/z//T/9P/z//P/
8v/z//T/9v/3//b/9f/0//P/9f/0//T/9f/3//b/+v/8//7///8EAAYABQAHAAsADgAQ
ABQAIQA3AFQAcgCBAHEAagB6AIIAcgBeAEsANQAnAB8AEAD+/+z/3v/b/+L/5f/p/+z/
8P/z//j/9v/2//T/9P/z//P/8v/y//L/8//z//L/8f/w/+//8f/x//P/9v/0//T/9P/1
//T/8v/x//D/8v/x//H/8v/w/+7/8P/w//H/8v/y//P/8P/w/+//7v/s/+z/7P/s/+3/
7v/v//H/7//x//L/8v/x//D/8P/x/+//8P/x//H/8//z//P/8//1//f/9//4//f/9v/2
//b/+P/4//n/+v/5//n/+f/5//z//f/9//3/AAABAAEAAQABAP///f/7//3///8BAAMA
AgABAAEAAAAAAP7//v/9//////8AAAEA///9//v/+f/4//j/+f/5//r/+//7//z//v/9
//z/+//8//v/+//7//r/+f/3//X/9//3//X/9f/y//D/7//u//D/8P/v/+//8P/x//L/
8//w/+//7v/s/+7/7v/u/+7/7v/v/+//7//w//H/8v/0//b/9v/2//b/9f/z//H/7//w
//L/8//0//P/8//z//P/9f/1//X/9f/3//f/9v/2//T/9P/0//T/9v/2//b/9v/2//b/
9v/1//b/9//2//b/+P/5//n/+f/2//X/9P/z//T/9f/2//f/9//3//f/9v/4//n/+f/4
//f/9//4//j/9P/z//L/8v/2//T/9P/0//T/8v/y//L/9P/z//P/9f/2//b/9v/0//L/
8v/y//H/8//1//j/+v/4//n/+f/3//n/+//7//v//P///wEABAADAAIAAwACAAMABAAF
AAYABQADAAEA///8//7/AAD///7//f/8//z/+//5//b/9//4//f/+P/2//T/9P/0//b/
+P/4//j/+f/6//n/+v/3//T/8v/v//D/8P/u/+7/8f/y//L/8P/v/+7/7v/t/+7/7v/v
//D/8P/v/+7/7f/v/+//7//v//H/8P/w//H/7//v/+7/7f/q/+r/6//r/+r/6v/q/+z/
7f/t/+7/7v/u/+7/7//v/+7/7f/s/+v/7v/u/+//8f/x//T/+P/6//r/9//4//7/AwD/
////CAAQABoALQBLAHAAhAB3AGkAeACCAHQAZgBYAD8AKwAlAB0ACgD2/+j/4P/j/+r/
6//r/+z/7v/x//D/8P/y//T/9P/z//P/8v/w//D/8f/x//D/7//u/+3/7//t/+3/7v/s
/+z/7P/t/+3/7P/s/+z/7P/r/+v/7P/u/+z/7v/u/+//8P/w//H/8P/w/+//7v/u/+7/
7v/u/+7/7v/u/+//7f/v//D/8P/w//D/8f/z//P/9P/1//X/9//3//f/9//1//f/9//4
//f/9v/2//b/+f/6//z//v/9//3//f/9//7/////////AQADAAQABQAGAAUABAADAAUA
BQAFAAUAAwADAAQABAAEAAIAAgABAAEAAQACAAMAAgABAAAA//8AAAAAAQABAAAA///9
//z//f/9//3//f/8//v/+//7//n/+f/4//f/+v/7//r/+//6//j/9//2//b/9v/1//X/
9//3//f/9//0//P/8v/w//P/9P/1//b/9f/1//T/8//y//P/9P/2//j/+P/4//j/+P/3
//b/9f/2//j/+f/6//n/+f/5//n/+//7//v/+//7//v/+v/6//r/+v/6//r/+//8//3/
/v/8//z//P/7//3//f/7//r/+v/7//v/+//7//v/+//7//3//f/9//3/+v/5//j/9v/4
//v//f/+//z/+//7//r/+f/5//n/+v/+//z//P/8//v/+P/3//b/+P/3//f/+f/4//j/
+P/2//b/9v/2//X/9v/3//n/+v/4//v//f/9//3///////////8BAAIABAACAAIABAAE
AAcACAAJAAoACgAJAAgABwAEAAQABwAGAAQAAgAAAP7///////7//P/+//7//P/8//v/
+P/3//b/+P/6//r/+v/8//z/+v/6//j/9v/1//P/8//0//P/9P/0//T/8//w//L/8v/z
//P/9f/0//T/9P/z//P/8//z//P/8//z//P/8f/w//D/8f/x//H/8P/v/+//8P/y//P/
8//y//H/8v/z//P/9P/0//L/8v/z//P/9f/1//X/9f/1//T/9P/1//P/9P/4//z/AgAF
AAgACAADAAEABwAKAA4AGAAnAD0AWAB4AIcAdQBsAH4AiAB6AGgAVQA/AC8AJwAYAAIA
8v/k/93/5v/r/+v/7v/y//P/9v/2//b/9v/4//f/9//2//L/8v/z//P/9f/1//X/9f/1
//P/8//0//T/9P/0//X/9//2//b/9v/0//P/8//0//T/8v/0//T/9P/0//P/8//x//L/
8v/y//P/9P/1//b/9f/0//P/8//1//f/+P/4//n/+P/4//n/+P/4//j/9//5//n/+f/5
//n/+//7//z/+v/6//v//P/9//7/AAACAAIAAQAAAP//AQADAAQABQAFAAUABAADAAcA
BwAHAAcABwAHAAcABwAFAAUABgAGAAgABgAGAAUAAgABAAEAAQADAAMAAwADAAIAAgAD
AAMAAQABAAAAAAABAAEAAQABAP7//f/9//3//f/9//z/+//9//3/+//7//n/+P/4//j/
+f/6//r/+//5//n/+f/5//n/+f/5//j/+v/6//r/+v/5//n/+P/3//f/+f/7//7//f/8
//v/+v/9//3//f/9//3//v/+//7//f/9//3//f/+////AAABAAAA///9//z//f/+////
AAACAAIAAgACAAAAAAAAAP//AAABAAAAAAD+/////////wEAAQABAAEAAQABAAEAAQAA
AP///v/8//3///8AAAAA/f/9//7//v////////8AAAAA/v/+//7//v/8//z//P/+//3/
/f////7//v/+//z//P/8//z/+//9//3//v/+//v//f/+//3//v8BAAIAAwADAAUABgAI
AAoACgAMAAwADAAMAAwADAANAA0ADQANABAADgALAAkACAAFAAQAAwACAAUABQAEAAIA
AAAAAP7//v/8//r/+v/6//v//v///wAA///+//v/+v/6//r/+//7//r/+v/4//j/9//4
//j/9v/4//j/+f/5//j/9v/1//T/9//3//f/9//1//X/9f/1//f/9v/2//f/+f/5//j/
9//0//T/9f/1//j/+P/4//r/+P/3//f/9v/2//b/9//3//f/9//3//f/9f/0//T/9f/3
//r//P/+/wAAAwAEAAQAAwADAAcADgASABgAIQAxAEwAagB9AHMAZAB0AIoAggBqAFkA
QwAvACUAHAAOAPz/7P/l/+r/7f/t/+7/8P/1//r//P/+//7/+//5//j/9v/1//b/+P/5
//n/+f/5//n/9//1//X/9v/2//b/9v/3//f/9v/2//b/9v/1//X/9v/4//b/+P/4//X/
9P/y//H/8v/0//X/9v/2//b/9v/2//j/+P/4//n/+f/7//z//P/5//j/+P/5//v//P/9
//3//P/7//r/+f/4//n/+P/4//r//P///wIAAQAAAAAAAAADAAMAAwADAAIAAwADAAMA
BAAFAAUABQAHAAcABwAHAAYABQAEAAMABAAFAAcACAAKAAgACAAHAAQAAwADAAMAAwAD
AAMAAwABAAAAAAD//wAAAQABAAIAAQD///3/+//5//f/9v/1//b/9//3//f/9v/1//L/
8f/0//T/9f/2//T/9P/z//P/8f/x//H/8f/x//H/8f/w/+//7v/t/+z/8P/x//H/8f/y
//P/9P/2//X/9P/z//L/8//z//P/8//w//D/7//u//L/8//0//X/9//3//f/9//3//f/
9v/2//b/9v/2//b/9P/0//T/9P/1//b/9//3//f/9//1//T/9P/1//X/9f/3//f/9//3
//b/9f/0//P/9P/1//b/9v/0//X/9f/0//P/8//0//T/9P/1//b/+P/5//b/9f/0//b/
9P/0//T/9P/z//P/9f/2//b/9v/0//X/9v/3//f/9f/z//L/8P/z//f/+v/7//3/////
/////f///wAAAgADAAQABwAIAAYABAACAAAAAwADAAMAAwAEAAAA+//+//7//v/+//7/
/f/9//z/+v/4//j/9v/2//j/9v/2//b/9P/2//b/9v/2//b/9P/0//T/9P/1//X/8//y
/+//7v/x//L/8v/w/+7/7v/v/+//7//u/+7/7v/x//H/8f/x/+//7//v/+//8f/w//D/
8f/v/+//7v/t/+r/6v/r/+v/7//w//H/9P/z//H/8P/u/+7/7v/v/+//7f/t/+3/7f/u
/+7/7//x//P/8v/0//j/+v/7//7/AAD//wMACQAMABIAGgApAEMAZgB+AHMAYwBwAIYA
gABsAFwARQAvACUAHwASAP7/7P/k/+X/6P/p/+n/7P/w//f/+v/4//b/9P/z//H/8P/u
/+3/7v/w//H/8f/x//H/8f/v/+3/7f/u/+7/7v/u/+//7//u/+7/7v/v/+//8P/y//H/
7v/v/+7/8P/w/+//7//x//L/8v/y//H/8P/v/+7/7//w//H/8//x//P/9P/0//X/9P/0
//X/9//4//n/+f/4//f/9v/1//b/+f/6//z/+v/6//v//P/6//r/+//8////AQADAAUA
AgABAP///f///wEAAgADAAcABwAHAAcABQAFAAUABQAFAAUABgAGAAQAAgACAAEAAQAB
AAIAAwACAAEAAAD///z//P/9//3///////7//v/8//v/+v/5//v/+//8//3/+//7//r/
+f/3//f/9f/1//f/9v/2//b/9P/0//P/8//0//X/9v/3//f/9//3//b/9f/0//P/8v/1
//f/+P/5//X/9f/1//b/9//4//n/+v/5//n/+f/5//f/+P/4//j/+//7//v/+//5//n/
+f/5//3//f/8//z//P/8//z//P/8//z//P/8//v//P/9//3//f/9//v/+v/7//3//v//
/////////////f/9//3//f/9//3//f/8//v/+//6//j/+P/5//v//P/7//v/+//8//z/
+v/6//r/+//6//v//P/7//n/+P/5//r/+v/6//j/+P/4//j/9//5//n/+v/6//z///8B
AAEA//8BAAEAAQADAAUABgAIAAYABgAIAAgACAAIAAgACAALAAkABgADAAIAAQAAAAAA
///9//r/+//8//v//P/7//j/9//2//b/+P/4//j/+P/4//b/9v/3//b/9v/1//b/9v/0
//T/8//y//D/7P/u//D/8//1//P/8v/y//L/8f/x//H/8f/z//P/8//z//H/8P/w//H/
8f/x//D/7//w//D/8f/x//L/8v/y//T/8v/x//H/8P/u/+7/7//v//D/8f/y//P/8f/w
//D/8f/x//L/9v/8/wAABQAEAAIA/////wMACgASABYAIQA3AFYAdgCBAG0AagB+AIYA
dABmAFUAPQAtACUAFgAEAPD/4v/h/+b/6f/r/+r/6v/t//D/9P/2//b/9P/z//P/8v/u
/+7/7//v//D/8f/y//P/8f/v/+//8P/y//L/8v/z//X/9P/0//T/8f/v/+7/7v/w/+7/
8P/w//D/8P/v/+//8f/y//L/8v/y//L/8v/y//D/8P/w//H/8//1//b/9v/1//T/9P/1
//P/9P/1//X/9f/1//X/9f/1//f/9//4//r/+v/7//z/+//6//r/+v/9//3//f/9/wAA
AQABAAEAAAABAAEAAQAFAAUABQAFAAUABQAFAAUAAwADAAQABAAGAAQABAADAAEA///+
//3///////////8AAAAAAQABAAEAAQAAAAAAAgABAAAA///9//v/+v/5//r/+//7//v/
+v/5//b/9f/3//b/9v/2//j/+P/3//f/9f/1//X/9f/3//f/9//2//X/9P/z//L/9f/3
//j/+f/3//f/9//4//f/9v/1//T/9//3//f/9//1//b/9v/2//n/+f/5//n/+f/5//n/
+f/5//n/+P/4//n/+v/7//z/+v/6//r/+v/7//z//f/9///////9//z/+//7//r/+f/6
//v//P/9//z/+//6//n/+//7//v/+v/8//3//f/8//r/+f/5//j/+f/5//n/+v/6//j/
+P/4//n/+P/5//r/+v/5//n/+//7//r/+f/2//n/+v/7//v/+v/5//n/+P/2//n/+//7
//3///////////8BAAIABAAEAAQABgAGAAYABgAGAAYABQAFAAUABQAGAAQAAwACAAEA
AAD///7/AQABAAAA/v/9//z/+f/4//j/9v/2//b/+P/6//r/+v/4//j/9v/2//f/9v/2
//X/8v/y//D/8P/v//D/8P/u/+//8P/y//P/8f/w//D/8P/y//P/9P/1//T/8//y//H/
8f/w//D/8f/z//P/8v/x/+7/7v/v/+//8f/y//P/9v/1//P/8v/w//L/8v/z//P/9f/1
//X/9f/z//L/8v/z//X/+v/8/wAABAAFAAQABAAFAAcACwASABYAGgAnAD8AWAB2AH0A
aQBoAIAAhAByAGAASQAxACMAGwAOAP7/8P/k/+P/6P/p/+n/6v/u//H/9v/2//j/9v/2
//X/9f/0//L/8v/z//P/8//z//P/8//1//P/8//0//T/9P/0//X/8//y//L/8v/0//P/
8//0//b/9P/2//b/9f/0//L/8f/0//b/9//4//f/9v/1//T/9P/0//T/9f/z//X/9v/2
//f/9v/2//f/+f/6//v/+//5//n/+f/5//n/+//7//z//v/+////AAD+//7///8AAAEA
AQABAAEAAAABAAEAAQAEAAUABQAFAAcABwAHAAcABQAFAAUABQAHAAcACAAIAAYABAAE
AAMABAADAAMAAwADAAMAAwADAAQABAAFAAUABQAFAAQABAAGAAUABAADAAIAAQABAAEA
AQABAAAA///+//3/+v/5//n/+P/4//j/9v/2//X/9f/z//P/8//z//T/9f/2//b/9v/2
//b/9v/2//f/9//3//P/8//z//T/9v/2//b/9v/5//n/+f/5//f/+P/4//j/+//7//v/
+//7//v/+//7//v/+//6//r/+//8//3//v/9//z/+//6//3//v///////v/9//r/+P/5
//v//P/9/////////////f/9//3//f/////////+//3//f/8//r/+f/5//r/+v/6//v/
/P/+/////P/7//r//P/6//r/+v/4//f/9//5//z//P/8//r/+v/6//r/+f/4//f/9//2
//j/+//9//3///8BAAEAAQABAAMABAAGAAYABgAIAAgABgAGAAYABgAIAAkACgALAAgA
BgAFAAUABAACAAIAAgACAAIAAQABAAAA/v8AAAAA/v/+//3/+v/5//j/+P/6//r/+v/7
//z/+//8//n/9v/0//H/8f/y//H/8v/1//b/9v/0//L/8v/z//P/9f/0//T/9P/0//P/
8v/x//H/8f/x//H/9P/0//X/9//1//X/9P/z//L/8v/z//P/8//y//H/8v/z//P/9P/0
//T/9P/1//X/8v/x//D/7//y//L/8//1//f/+P/4//r/AAADAAgACAAHAAsADQAQABYA
HgAtAEMAYgB8AHcAZQBsAH4AegBoAFgARQAxACcAIQAUAAIA7v/g/9//5v/r/+v/7P/w
//X/9v/0//T/9P/1//X/9v/2//X/9v/4//n/9//1//P/8f/y//H/8v/0//P/8v/x//H/
8//y//L/8v/z//P/9P/2//X/8v/z//L/8v/y//H/8f/x//L/8v/y//L/8v/y//L/8//0
//X/9//2//f/9//2//f/9v/2//f/9v/2//b/9f/1//X/9f/1//b/+f/6//z//P/8//3/
/v8AAAAAAQACAAAA///+//3///8BAAIAAwAFAAcACAAJAAkABwAFAAMABAAFAAYABwAJ
AAkACgAKAAgABgAGAAUABAADAAMAAwACAAEAAAD//wEAAgAEAAUABAADAAEAAAAAAP//
/v/9//3//f/+/////v/9//v/+f/7//v/+f/5//f/9v/2//b/+P/4//f/9//3//f/9//3
//b/9f/0//L/9v/4//r//P/8//v/+f/3//X/9f/1//b/+P/4//j/+P/3//f/9//3//n/
+v/6//r/+//7//v/+//5//n/+f/5//z//f/9//7/+//6//n/+P/7//z//f/+//3//v//
//////////3//P/8//3//f/9//3//f/9//3//v///wAAAQAAAP///v/8//7///////7/
/////wAAAAD8//v/+v/6//3//P/9//7//P/6//r/+v/6//n/+f/7//7//v/+//z/+//6
//n/9//4//n/+//8//r//f//////AAADAAQABQAGAAkACwAOAAsACgALAAoACwAMAA0A
DgALAAcABgAEAAQABAAEAAcABwAGAAQAAwACAP///v8AAP7//v/+//z//v/+//7/AAAA
AP7//v/9//z//P/7//n/+P/1//T/9v/4//n/+P/3//b/9v/1//b/9v/3//j/9//3//f/
9//0//P/8v/x//T/9P/1//f/+P/5//n/+f/3//b/9v/1//j/+P/4//r/+P/3//f/9v/4
//j/+f/5//f/9//3//f/9//2//b/9//5//z//v8CAAIAAwAGAAgACQALAAsADgAUABwA
JQAxAEoAbgCLAIcAdAB+AJQAjgB8AG0AVwBDADcAMAAkABAA/v/v/+z/8f/z//L/9v/5
//r//v8AAAAA///9//z/+v/6//r/+//7//3//f/9//3/+//5//n/+v/8//z//P/9//z/
+v/5//j/+v/5//n/+v/8//r//P/8//r/+v/5//n/+v/8//3//v/7//r/+f/4//n/+v/7
//3//f///wAAAAD8//r/+f/5//r//P/+/////f/9//3//f///wEAAQACAAAAAAABAAIA
AAAAAAEAAgAEAAUABgAHAAgACQAJAAkACgALAAsACwANAA0ADQANAA0ADQANAA0ADwAP
ABAAEAAPAAwACwAJAAkACQAKAAsACwALAAsACwAIAAgACQAJAAsACwAKAAoACAAHAAYA
BQAGAAUABQAFAAMAAwACAAEAAwADAAEAAQABAAAAAAAAAP7//v/9//3//f/9//3//f/9
//3//f/8//r/+v/6//r//v/////////7//v/+//8//7//v/+//7//f/9//3//f/9//7/
/v/+/wEAAQABAAEA//////////8DAAMAAgACAAIAAgACAAIAAAAAAAAAAAADAAQABQAF
AAUABQADAAIAAwAFAAYABwAFAAUABQAFAAMAAwADAAMABQAFAAUABAADAAMAAgAAAAIA
AwAFAAYABQAFAAUABgAFAAIAAQAAAAEAAAABAAIAAAD/////AQAAAAAAAAD+////AAAB
AAEA/////wAAAAD+/wEAAwADAAEAAwADAAMAAwAFAAYACAAIAAgACgAKAAwADAAMAAwA
DgAPABAAEQASABAADwAPAA4ADAAMAAwADgAMAAoACAAGAAQABQAFAAQAAgACAAIAAAAA
AAAA/v/+//7/AAACAAIAAgABAAAA/f/8//3//P/8//v//P/8//r/+v/6//r/+f/2//n/
+v/8//3//P/6//n/+P/3//f/9//3//n/+f/5//n/9//2//b/9//5//n/+P/3//T/9P/1
//X/9v/2//b/+P/4//f/9//2//T/9P/1//X/9//3//f/9//3//b/9v/3//f//P8CAAYA
CAAJAAgACAAHAAcACQAQABgAIAAvAEUAYgB+AIMAbwBwAIgAigB4AGQATwA3ACkAHwAS
AAAA8P/k/+X/7v/x//H/8v/y//X/+P/8//7//v/8//v/+//6//b/9v/3//f/+f/5//n/
+f/4//X/9P/0//b/9v/2//f/+f/4//j/+P/3//X/9P/0//X/9P/3//j/9v/2//X/9f/3
//j/+P/4//b/9v/2//b/9v/2//b/9//3//n/+v/6//n/+P/4//n/+f/6//v/+//7//v/
+//7//n/+//7//z//v/+////AAAAAAAAAQACAAMAAwADAAMABAAFAAUABQAGAAcABwAH
AAkACQAJAAkABwAHAAcABwAHAAcACAAIAAgABgAGAAUABgAFAAUABQAHAAcABwAHAAMA
AgACAAEAAwADAAIAAgAEAAMAAgABAP///f/8//v//P/9//3//f/7//v/+f/5//v/+v/6
//r/+v/6//n/+f/3//f/9//3//n/+f/5//j/9v/2//b/9v/2//f/9//3//f/9//3//j/
9v/2//b/9v/4//n/+v/7//n/+v/6//r//f/9//3//f/7//v/+//7//v/+//6//r//P/8
//z//P/6//r/+v/6//3//v////////////3//P/8//3//f/9//3//f/9//3/+v/5//j/
9//6//v//P/8//7///////7//P/7//v/+v/6//v//P/+//3/+v/5//j/+f/4//n/+v/8
//v/+//9//3//P/7//j/+f/6//v/+//5//n/+v/6//j/+//9//3/+//9//3//f/7//3/
/v8AAAEAAgAFAAYABgAGAAYABgAIAAkACgALAAsACgAKAAsACQAGAAUABAAGAAIAAgAC
AAIAAgAAAP///f/6//3//v/9//7//P/6//r/+v/7//7///8AAP///v/7//r/+P/2//X/
8//1//b/9f/2//b/9v/1//L/8//0//b/9//5//j/+P/4//j/9//2//X/9v/3//j/+f/4
//b/9f/1//b/9//3//f/+P/4//n/+f/3//b/9f/2//j/9//3//b/9P/0//X/9f/3//f/
9//3//n/+P/4//n/9//6//7/BAAIAAsADAAMAAkABwALAAwAEAAaACkAPwBeAHoAgQBr
AGgAfgCEAHQAZABRADkAKwAhABAA/P/u/+T/4//q/+//8f/y//L/9f/4//r/+v/8//z/
+//7//r/9//2//b/9f/1//X/9f/1//X/8//z//T/8v/y//L/8//0//T/9f/2//T/8//z
//T/9v/0//b/9v/0//T/8//z//L/8v/x//D/8f/y//P/9P/y//L/8v/z//P/9f/2//b/
+f/2/w==
         </WaveFormData>
      </LeadData>
      <LeadData>
         <LeadByteCountTotal>10000</LeadByteCountTotal>
         <LeadTimeOffset>0</LeadTimeOffset>
         <LeadSampleCountTotal>5000</LeadSampleCountTotal>
         <LeadAmplitudeUnitsPerBit>4.88</LeadAmplitudeUnitsPerBit>
         <LeadAmplitudeUnits>��V</LeadAmplitudeUnits>
         <LeadHighLimit>2147483647</LeadHighLimit>
         <LeadLowLimit>268435456</LeadLowLimit>
         <LeadID>V1</LeadID>
         <LeadOffsetFirstSample>0</LeadOffsetFirstSample>
         <FirstSampleBaseline>0</FirstSampleBaseline>
         <LeadSampleSize>2</LeadSampleSize>
         <LeadOff>FALSE</LeadOff>
         <BaselineSway>FALSE</BaselineSway>
         <ExcessiveACNoise>FALSE</ExcessiveACNoise>
         <MuscleNoise>FALSE</MuscleNoise>
         <LeadDataCRC32>900792384</LeadDataCRC32>
         <WaveFormData>
+P/4//j/+P/4//j/+P/4//j/+P/4//j/+v/6//r/+v/6//r/+v/6//r/+v/6//r/+v/6
//r/+v/6//r/+v/6//z//P/8//z/+v/6//r/+v/8//z//P/8//z//P/8//z//P/8//z/
/P/+//7//v/+//z//P/8//z//v/+//7//v/+//7//v/+//7//v/+//7///8AAAEAAgAC
AAIAAgACAAQABAAEAAQAAgACAAIAAgACAAIAAgACAAIAAgACAAIAAQAAAP///v8AAAAA
AAAAAP///v/9//z/+v/6//r/+v/4//j/+P/4//b/9v/2//b/9v/2//b/9v/0//T/9P/0
//L/8v/y//L/8v/y//L/8v/w//D/8P/w//L/8v/y//L/8v/y//L/8v/y//L/8v/y//T/
9P/0//T/8v/y//L/8v/0//T/9P/0//T/9P/0//T/9P/0//T/9P/0//T/9P/0//L/8v/y
//L/9P/0//T/9P/y//L/8v/y//L/8v/y//L/9P/0//T/9P/y//L/8v/y//P/9P/1//b/
9P/0//T/9P/y//L/8v/y//T/9P/0//T/8//y//H/8P/x//L/8//0//L/8v/y//L/8v/y
//L/8v/0//T/9P/0//L/8v/y//L/9P/0//T/9P/0//T/9P/0//T/9P/0//T/9v/2//b/
9v/4//j/+P/4//v//P/9//7///8AAAEAAgAEAAQABAAEAAQABAAEAAQAAQAAAP///v/7
//j/9f/y/+//7v/t/+v/6//r/+n/6f/r/+v/6//r/+n/6f/p/+n/6//r/+3/7v/v//D/
8P/x//H/8f/x//L/8v/z//P/8//x//L/8v/y//X/9f/1//X/9v/2//X/9f/1//X/9f/1
//X/9f/1//X/8//0//T/9P/2//b/9v/2//b/9v/2//b/9v/1//X/9f/2//b/9v/2//b/
9v/3//f/9//3//f/9//3//f/+v/8//3/AgAKAA4AEAATABUAEwAQABAACgAFAPz/4P+7
/6b/l/94/13/U/9U/1v/aP95/4j/nf+s/7X/uv/A/8X/yv/W/+D/5P/n/+z/8P/y//P/
9f/4//r//P/+////AAAAAP7/////////AQACAAIAAgABAAEAAQABAAIAAgACAAMABQAF
AAYABgAGAAYABgAGAAkACQAKAAoACAAJAAkACQAKAAoACwAMAAoACwALAAsACQAJAAgA
CAAJAAoACgALAAwADAANAA0ADQAMAAwADQANAA0ADQAOAAwADAAMAAwADQAOAA8AEQAP
ABAAEAAQABIAEgASABIAEwATABMAEwASABIAEgARABMAEwATABMAEwASABIAEgARABEA
EQARABEAEQARABAADwAOAA0ADQAMAAsACwAKAAgABwAGAAQABgAGAAYABQAFAAMAAwAC
AAIAAQAAAAAAAAAAAAAAAAD+//7//v/9/////////////////////v/8//z//P/8//7/
/v/+//7//P/8//z//P/9//3//f/9///////////////+//3//P/8//3//v////3//v/+
//7//f/9//3//f////////8AAAAA//////7//v///wAAAQD///////8AAAAAAAD/////
AQABAAEAAQAAAAAAAAAAAAEAAQABAAEAAQABAAEAAQAAAP///////wEAAQABAAAA/v/+
//3//P/+//7//v/+//7//f/9//3//f/9//3//f/+//7//v/9//3//v/+////////////
AQD/////AAABAP////8BAAIABQAGAAcACQAHAAcACQAKAAsADAANAA4ADwAPAA8ADgAO
AAwACQAHAAgABAACAAAA/v/8//r/+v/6//n/+f/5//f/9//1//X/9f/1//f/9//3//f/
9f/1//f/+P/3//j/+P/5//r/+//8//7//P/9//3//f///wAAAAAAAAEAAQABAAEAAAAA
AP////8BAAEAAQABAP//////////AQACAAIAAgAAAAAAAAAAAAIAAgACAAIAAgABAAEA
AQAAAAAAAAAAAAIAAgADAAMAAwADAAMAAwADAAMABgAKAA0AEgAUABYAGAAbAB8AHwAg
AB4AGgAXAAgA4P+9/67/l/90/1v/Vf9Y/13/bP99/4z/nf+w/7v/wP/I/9H/2v/m/+z/
7v/z//j//P8AAAMABQAIAAoADAAMAA0ADgAOAA4ADwAPAA8ADwAQABAAEAARABEAEQAR
ABQAFAAUABUAEwATABQAFAAUABQAFAAUABcAFwAYABgAFgAXABcAFwAXABgAGgAcABsA
GwAaABkAGwAbABoAGgAcABwAGwAbABwAHAAdAB0AHwAeAB4AHwAdAB0AHQAeACAAIAAg
ACAAHgAeAB4AHwAfACAAIAAgACIAIgAiACIAIQAhACEAIQAiACIAIgAhACMAIwAjACMA
IwAiACIAIgAhACEAIQAhAB8AHwAfAB4AHgAeAB4AHwAcABsAGwAaABgAFwAWABQAFgAW
ABYAFQAUABEAEAAOABAADwAOAA4ADgAOAA4ADgAOAA4ADgANAA0ADQANAA0ACwALAAsA
CgALAAwADQAOAAwADAAMAAwACgAKAAoACgAKAAsADAANAAsACwALAAsADAAMAAwADAAN
AA0ADQANAAsADAAMAAwADQANAA0ADQALAAsACwAMAA0ADQAOAA4ADQANAA0ADQALAAsA
CwAMAA4ADgANAA0ACwALAAsACwAOAA4ADgAOAA0ADQANAA0ACwALAAsACwAMAAsACwAL
AAkACQAJAAgACgAKAAkACAAKAAoACgAKAAgABwAHAAcACQAJAAkACQAJAAgABwAFAAYA
CAAJAAsADwAPAA8AEQARABEAEgATABQAFQAYABoAGgAaABoAGwAdAB0AHwAgAB4AHgAe
AB4AHgAdABwAGgAZABQADgAMAAoACAAGAAQABAAEAAMAAQABAP/////9//3//f/9//3/
/f/9//3//////wEAAgADAAQABAAFAAUABQAFAAYABAAFAAUABQAHAAgACAAIAAcABwAH
AAcACAAIAAcABwAHAAcABwAHAAUABQAFAAUABgAIAAkACgAIAAgACAAIAAgACAAIAAgA
CAAHAAcABwAGAAYABgAGAAgACAAJAAkABwAHAAcABwAHAAkADgASABUAGAAaAB4AIgAj
ACEAHwAeABYAEgAJAPL/0P+7/67/k/92/2f/Z/9s/3f/hP+V/6j/uf/C/8X/zv/U/9f/
3v/o/+z/7v/x//T/+v/+/wEAAQAEAAYACAAGAAcACAAIAAoACwALAAsACwAMAAwADAAN
AA0ADQANAA4ADgAOAA8ADgANAA0ADAAOAA4ADgAOAA0ADQAOAA4ADgAPAA8ADwAQABAA
EQASABAAEQARABEAEwATABIAEgASABIAEQARABIAEgATABMAEwASABIAEwATABMAEwAU
ABQAFAAUABQAEgASABIAEwAVABYAFgAWABYAFgAWABYAFQAVABUAFQAWABYAFgAVABMA
EwATABMAFQAUABQAFAAVABUAFQAVABUAFQAVABQAFQAUABMAEwARAA8ADgAMAAwACwAK
AAgACgAKAAoACQAJAAcABwAGAAgABwAGAAYABQAEAAMAAgACAAIAAgABAAIAAwAEAAUA
AwADAAMAAgACAAIAAgACAAAAAAAAAAAAAgACAAIAAgD/////////////////////AgAC
AAIAAgD/////////////AAAAAAAA//////////////////8AAAEAAQACAAIA////////
//////////8AAAAAAAD//////f/9//3//f/+//7//v/+//3//f/9//3//f/9//3//f/+
//3//f/9//v/+//7//r/+//8//z//P/8//z//P/8//z/+//7//v/+//7//v/+//6//r/
+v/5//v//P/8//3//P/7//r/+//9//3//v////////8BAAIAAQACAAMABQAHAAcACQAK
AAgACAAIAAgABwAHAAcABgAHAAQAAAD6//j/9v/0//L/8v/y//L/8f/w/+//7P/r/+3/
7f/t/+3/7f/t/+3/7f/t/+3/7//w//P/9P/0//X/8//z//P/9P/0//X/9f/1//X/9v/2
//b/9//3//f/9//4//j/9//3//f/9//3//f/9//3//f/9//5//r/+v/6//j/+P/4//j/
+v/6//r/+v/4//f/9//3//j/+P/4//j/+P/4//n/+f/3//f/9//3//3//f/+/wAAAwAG
AAoADAAOABMAFQAVABIAEgAMAAUA+P/W/7X/qP+V/3T/Wf9T/1T/Wf9o/3f/iv+d/67/
t/+8/8D/xf/M/9b/3v/i/+X/6v/w//T/9//3//r//P/+//7///8AAAAAAAABAAEAAQD/
/wAAAAAAAAMAAwADAAMABAAEAAQABQAFAAUABgAGAAYABgAGAAYABQAFAAYABgAIAAkA
CQAJAAYABgAHAAgACAAJAAkACQAJAAkACAAIAAgACAAHAAcACgAKAAsACwALAAoACgAL
AAsACwALAAwADAAMAAwADAAKAAoACgALAA0ADgAOAA4ADAAMAAwADAAPAA8ADwAPABAA
EAAQAA8ADQANAA0ADQAPAA4ADgAOAA0ADQANAA0ADQANAA0ADAALAAoACQAJAAgABwAH
AAYABgAFAAQAAgACAAIAAgABAAEA//////7/AAD///7//v/9//z/+//6//z//P/8//v/
+f/5//n/+f/7//v/+//6//r/+v/6//r/+v/6//r/+v/6//r/+v/6//f/9//3//f/+f/5
//n/+f/6//r/+v/6//f/9//3//f/+f/6//r/+v/3//f/9//3//n/+f/5//r/+//7//z/
/P/7//v/+//7//v/+//7//z//P/8//v/+//7//v/+//7//z//P/8//z/+//7//v/+//7
//v/+//7//r/+f/5//n/+//7//v/+v/8//z/+//6//j/+P/4//j/+f/5//r/+//6//n/
+P/3//j/+P/4//f/+f/6//r/+//8//v/+v/7//v/+//8//3/+//7//3//v8BAAIAAwAF
AAcABwAJAAoACAAIAAgACAAJAAkACQAIAAkACAAEAAEA/P/5//j/9//2//P/8v/x/+//
8f/x/+//7//x//H/8f/x//D/7//u/+3/7//v//H/8v/z//T/9P/1//P/8//z//T/9v/3
//f/9//1//b/9v/2//n/+f/5//n/+v/6//n/+f/5//n/+f/5//n/+f/5//n/9//4//j/
+P/4//j/+P/4//j/+P/4//j/9v/1//X/9f/4//j/+P/4//b/9v/3//f/+f/5//n/+f/7
//v//P/+////BAAIAAwAEAARABUAFQASABIADAAJAAQA6P+//6r/m/98/1n/S/9K/0v/
WP9p/3j/i/+g/63/sP+2/73/xP/Q/9r/3v/h/+j/7P/w//P/9f/4//r//P/+////AAAA
AP7/////////AQACAAIAAgABAAEAAQABAAIAAgACAAMABQAFAAYABgAEAAQABAAEAAYA
BwAJAAoACgALAAsACwAOABAAEwAWABcAGQAaABsAGwAbABoAGgAcABwAGwAbABoAGgAb
ABsAHQAcABwAHQAfAB8AHwAgAB4AHgAeAB4AIAAgACAAIQAfACAAIAAgACIAIgAiACIA
IwAjACMAIwAkACQAJAAjACUAJQAlACUAIwAiACIAIgAhACEAIQAhACEAIQAhACAAIQAg
AB8AHwAeAB0AHQAcABoAGQAYABYAFgAWABYAFQAVABMAEwASABAADwAOAA4AEAAQABAA
EAAOAA4ADgANAA0ADQANAA0ADQANAA0ADAAKAAoACgAKAAwADAAMAAwACgAKAAoACgAJ
AAkACQAJAAkACQAJAAkACAAIAAgACAAIAAkACgALAAkACgAKAAoACQAJAAkACQAJAAkA
CQAKAAoACQAJAAgACQAJAAkACQAJAAkACQAKAAgACAAHAAcACQAJAAkACQAJAAgABwAG
AAUABQAFAAUABQAFAAUABQAGAAUABQAFAAUABQAFAAQABAAEAAMAAgAEAAQABAAEAAQA
AwADAAMAAQABAAEAAQACAAIAAgABAP//AAAAAAEAAQABAAEAAwABAAEAAgADAAEAAQAD
AAQABwAIAAkACwALAAsADQAOAA4ADgAOAA4ADgANAAwACgAJAAQAAAD+//v/+v/5//j/
9f/0//P/8f/z//P/8f/x/+//7//v/+//7//v/+//7//x//H/8//0//T/9P/z//P/9f/1
//X/9v/2//f/9//3//X/9v/2//b/+f/5//n/+f/5//j/9v/1//f/9//3//f/9//3//f/
9//3//j/+P/4//j/+P/4//j/9v/2//b/9v/4//f/9//3//b/9v/2//b/+P/4//n/+f/5
//n/+f/5//v/+//8/wAABQAKABAAFAAUABUAFQATAA4ACgAEAP//6v/I/7P/pv+N/27/
Wf9X/1z/Z/94/4n/mv+t/7T/t/+8/8T/yf/O/9j/4P/e/+H/6P/s/+z/8f/z//b/+P/6
//j/+f/6//r/+P/5//n/+f/6//z//f/+//7//f/8//v//v/+//7////9//3//v/+//7/
/v/+//7//f/9//7//v/9//3//P/7//v//P/+/wAA//////7//f/9//3//P/8//7//v/9
//3//f/8//z/+//7//r/+v/7//3//f/9//7//P/8//z//P/+//7//v////7//v/9//z/
/v/+//7//v////////////7//v/+//3////////////+//z/+//6//v/+//7//v/+f/5
//n/+P/3//b/9f/1//b/9f/1//T/8v/x//D/7v/u/+7/7v/t/+//7f/t/+z/7P/r/+r/
6v/q/+r/6v/q/+r/6v/q/+n/6//r/+v/6//p/+n/6f/o/+b/5v/m/+b/6P/o/+j/6P/m
/+b/5v/m/+f/5//n/+f/5f/l/+X/5f/l/+T/4//i/+L/4//k/+X/4//k/+T/5P/l/+X/
5f/l/+T/4//i/+L/4f/h/+L/4v/h/+H/4f/h/9//3//f/+D/4v/i/+H/4f/f/9//3//f
/97/3v/e/97/3//f/9//3//d/93/3f/d/97/3f/d/93/3f/d/93/3P/e/97/3f/c/9z/
3P/c/9z/2v/Z/9n/2f/b/93/3//h/+T/5P/k/+P/5f/o/+r/7f/1//v/AQAJAAoACwAN
AA8AEAARABQAFgAXABgAGQAbABoAGQAaABoAGAAYABgAGAAXABUAEAAOAAwACgAIAAcA
BgAFAAMAAwADAAEAAQADAAMAAwADAAEAAQABAAEAAQABAAMABAAFAAYABgAHAAcABwAH
AAgACgALAAsACwALAAwADAAMAA0ADQANAA0ADgAOAA0ADQANAA0ADQANAA8ADwAPAA8A
DQAOAA4ADgAOAA4ADgAOABAAEAAQABAADgANAA0ADQAQABAAEAAQAA4ADgAPAA8ADwAP
AA8ADwARABMAFAAWABkAHAAgACQAKAAtAC0AKwAqACYAHgAZAAwA7P/N/8L/s/+S/3X/
b/9y/3f/hP+X/6r/vf/M/9H/1P/a/9//5P/u//j/+v/9/wQACAAMAA0ADwASABQAFgAW
ABcAGAAYABYAFwAXABcAFwAYABgAGAAZABkAGQAZABoAGgAaABsAHQAdAB4AHgAcABwA
HAAcAB0AHQAeAB4AIAAhACEAIQAeAB4AHwAgACAAIQAhACEAIQAhACAAIAAiACIAIQAh
ACIAIgAjACMAIQAgACAAIQAjACMAIwAkACQAJAAkACQAJgAmACYAJwAlACYAJgAmACYA
JgAmACYAKQApACkAKQAoACgAKAAnACcAJwAnACcAKQAoACgAKAAnACcAJwAnACcAJwAn
ACYAJQAkACMAIwAgAB8AHwAeACAAHwAeABwAHAAcABwAGwAdABsAGwAaABoAGQAYABgA
GAAYABgAGAAYABgAGAAXABUAFQAVABUAFwAXABcAFgAWABYAFgAWABQAFAAUABQAFgAW
ABYAFgAVABUAFQAVABcAFwAXABcAFgAWABYAFgAXABcAFwAXABcAGAAYABgAFQAVABUA
FQAWABcAGAAaABkAGQAaABoAFwAXABcAFwAXABcAFwAYABYAFgAVABUAFwAXABcAFwAW
ABYAFgAWABMAEwATABMAEQARABEAEQAOAA0ADQANAA8ADwAPAA4ADgAOAA0ADAAMAAwA
DAAMAAwACwALAAsACQAJAAkACQAKAAoACgAJAAcACAAIAAkACgAJAAgACQAJAAkACgAL
AAsACwANAA4ADwAQABEAEwARABEAEwAUABQAFAAUABQAEwATABMAEgARAA4ACAAEAAMA
AgABAAAA///+//3/+//7//v/+f/5//n/+f/5//n/+f/5//n/+f/5//n/+//8//v//P/8
//3/////////AAACAAMAAwADAAEAAgACAAIABQAFAAUABQAEAAQAAwADAAMAAwADAAMA
BQAFAAUABQAFAAYABgAGAAYABgAGAAYABgAGAAYABgAGAAUABQAFAAYABgAGAAYABAAE
AAUABQAHAAcABwAHAAcACQAIAAoADwAUABgAHAAgACMAIwAlACIAHgAaABUABADe/7//
sv+b/3b/X/9Z/1z/Y/90/4X/lv+p/7r/wf/E/8r/0//c/+b/7P/y//f//P8AAAIAAQAF
AAgACgAMAA4ADwAQABAADgAPAA8ADwARABIAEgASABEAEQARABEAEgASABIAEwAVABUA
FgAWABQAFAAUABQAFQAVABYAFgAWABcAFwAXABgAGAAZABoAGgAbABsAGwAZABkAGAAY
ABkAGgAaABsAGgAaABsAGwAdABwAHAAdAB8AHwAfACAAHgAeAB4AHgAfACAAIQAjACEA
IgAiACIAJAAkACQAJAAlACUAJQAlACQAJAAkACMAJQAlACUAJQAjACIAIgAiACEAIQAh
ACEAIwAjACMAIgAfAB4AHQAdAB4AHQAdABwAGwAZABcAFAAWABYAFgAVABUAEwATABIA
EAAPAA4ADgAQABAAEAAQABAAEAAQAA8ADwAPAA8ADwAPAA8ADwAOAAwADAAMAAwADgAO
AA4ADgAOAA4ADgAOAA0ADQANAA0ADwAPAA8ADwAPAA4ADQAMAAwADQAOAA8ADQAOAA4A
DgANAA0ADQANAA8ADwAPABAAEAAPAA8ADgAOAA8AEAARAA8ADwAPABAAEAAQAA8ADwAR
ABEAEQARABEAEAAPAA4ADwAPAA8ADwAPAA8ADwAPABAADwAPAA8AEQARABEAEAAQABAA
DwAOABAAEAAQABAAEAAPAA8ADwAPAA8ADwAPABIAEgASABEADwAQABAAEQATABMAEwAV
ABIAEQARABEAEwATABUAFgAZABoAGwAdABwAGwAcABwAHQAeAB8AIAAfAB8AHwAeAB8A
HAAYABUAFgAOAAwACgAIAAYABAAEAAQAAwAFAAUAAwADAAEAAQABAAEAAgADAAQABQAD
AAMABQAGAAcACAAIAAkACQAJAAkACgAKAAsACwALAA0ADgAOAA4ADQANAA0ADQAOAA4A
DQANAA0ADQANAA0ACwALAAsACwALAAwADAAMAAwADAAMAAwADAAMAAwADAAOAA0ADQAN
AAwADAAMAAwADAAMAA0ADQALAAsACwALAA0ADwASABYAGQAcACAAIgAiACUAJwAlACQA
IgAcABUABADg/8f/uP+b/3j/Zf9h/2b/b/98/4v/nP+v/77/x//M/9L/2f/g/+z/8v/y
//X/+v8AAAIABwAIAAoACwAMAAoACwAMAAwADgAPAA8ADwAPABAAEAAQAA8ADwAPAA8A
EAAQABAAEQAPAA8AEAAQABAAEAAQABAAEQARABIAEgASABMAEwATABIAEgATABQAEwAT
ABIAEQATABMAEgASABIAEgARABEAEgASABMAEwATABIAEgATABMAEwATABQAFAAUABQA
FAAUABQAFAAVABUAFgAWABYAFgAWABYAFgAVABUAFQAVABgAGAAYABcAFQAVABUAFQAX
ABYAFgAWABUAFQAVABUAFAATABIAEAAQABAAEAARABAADwAPAA4ADAALAAoACAAIAAgA
CAAHAAcABQAFAAQABQAFAAUABgAFAAQAAwACAAAAAAAAAP//AQABAAEAAQD////////+
/wAAAAAAAAAAAAAAAAAAAAD+//7//v/+/////////////v/9//z/+//+//7//v/+//3/
/f/9//3/+//8//z//P/9//3//f/9//v/+//7//z//f/9//7//v/9//3//f/9//v/+//7
//z//P/8//v/+//5//n/+f/5//v//P/9//7/+//7//v/+//5//n/+f/5//r/+f/5//n/
9//3//f/9v/3//j/+P/4//b/9v/2//b/+P/3//f/9//3//f/9//3//b/9v/2//X/9//4
//j/+f/5//n/+f/7//n/+f/6//v//v///wIABAADAAQABQAHAAUABQAHAAgABwAGAAUA
BAABAAEA/v/6//j/9v/0//H/8P/v/+3/8P/x//D/8f/v/+//7//v/+3/7f/t/+3/7//v
//H/8v/x//L/8v/z//T/9f/2//j/+P/5//n/+f/3//j/+P/4//n/+f/5//n/+P/4//f/
9//5//n/+f/5//n/+f/5//n/+f/6//r/+v/6//r/+v/6//j/+P/4//j/+v/5//n/+f/6
//r/+v/6//j/+P/5//n/+//7//v/+//5//v//v/+/wEABgAMABAAEgAVABcAFwAUABIA
DgAHAAIA7v/L/7T/qf+S/3H/Xf9a/1//aP95/4z/nf+u/7n/vP/C/8f/zP/S/9z/4v/l
/+b/7P/w//P/9f/4//r//P/+////AAAAAP7///////////8AAAAAAAABAAEAAQABAAIA
AgACAAMAAwADAAQABAACAAIAAgACAAUABQAGAAYABAAFAAUABQAEAAQABQAGAAYABwAH
AAcABQAFAAQABAAFAAYABgAHAAYABgAHAAcABwAGAAYABwAJAAkACQAKAAgACAAIAAgA
CQAKAAsADQAMAAwACwAKAAwADAAMAAwADQANAA0ADQAMAAwADAALAAwADQAOAA8ADgAM
AAsACgALAAsACwALAAkACQAJAAgABwAGAAUABQAFAAUABgAGAAQAAwACAAAAAgACAAIA
AQADAAEAAQAAAAAA///+//7//v/+//7//v/+//7//v/9/////////////////////v/+
//7//v/+/wAAAAAAAAAA/v/+//7//v///////////////////////v/+//7//v/+////
AAABAP//AAAAAAAA//////////8BAAEAAQACAAIAAQABAAAAAQABAAEAAQD///////8A
AAIAAgABAAEAAQABAAEAAQAAAAAAAAAAAAEAAQABAAEAAQABAAEAAQACAAEAAQABAAEA
AQABAAAAAAAAAP///v///wAAAQACAAAA////////AQABAAEAAQACAAIAAgABAP//AAAA
AAEAAQABAAEAAwACAAEAAQABAAEAAQADAAQABQAGAAcACQAHAAcACQAKAAsADAANAA4A
DwAPAA8ADgAQAA4ACwAJAAsACQAIAAcA///8//z//P/8//z/+v/6//r/+f/3//f/9f/1
//b/9//4//n/+f/5//n/+f/7//v//f/+////AAAAAAEAAQABAAEAAgAEAAUABQAFAAMA
BAAEAAQABwAHAAcABwAIAAgABwAHAAcABwAHAAcACQAJAAkACQAHAAgACAAIAAgACAAI
AAgACAAIAAgACAAGAAUABQAFAAgACAAIAAgABgAGAAcABwAJAAkACQAJAAsACwAMAA4A
EQAUABoAHAAgACMAJQAlACQAIAAYABMAAgDc/7//sv+d/3r/Zf9h/2T/a/96/43/nv+v
/8D/x//M/9D/1f/c/+j/8P/0//f//P8CAAQABQAHAAoADAAOABAAEQASABIAEAARABEA
EQARABIAEgASABUAFQAVABUAFAAUABQAFQAXABcAGAAYABYAFgAWABYAFwAXABgAGAAY
ABkAGQAZABgAGAAZABoAGgAbABsAGwAZABkAGAAYABoAGgAZABkAGgAaABsAGwAbABoA
GgAbAB0AHQAdAB4AHAAcABwAHAAeAB4AHgAfAB8AIAAgACAAHgAeAB4AHgAhACEAIQAh
ACAAIAAgAB8AHwAfAB8AHwAfAB4AHgAeABsAGwAbABsAHQAdAB0AHAAbABoAGQAZABgA
FwAXABYAFgAVABQAEgAQABAAEAAPABEADwAPAA4ADAALAAoACgAKAAoACgAKAAoACgAK
AAkABwAHAAcABwAJAAkACQAIAAYABgAGAAYABgAGAAYABgAGAAYABgAGAAUABQAFAAUA
BQAFAAUABQAEAAQABAAEAAUABQAFAAUABQAGAAYABgAFAAUABQAFAAcABwAHAAgACAAH
AAcABgAHAAcABwAHAAcABwAHAAgABgAGAAUABQAGAAcACAAJAAgACAAIAAgABwAHAAcA
BwAHAAcABwAHAAQAAwADAAMABQAFAAUABAAEAAQAAwACAAQABAAEAAQABAADAAMAAwAD
AAMAAwADAAQABAAEAAMAAQACAAIAAwAEAAMAAgADAAMAAwAEAAUABAADAAQABAAHAAgA
CQALAAkACQALAAwADQAOAA8AEAARABEAEQAQABAADgALAAkACwAJAAgABwD///z/+v/6
//r/+v/4//j/+P/3//X/9f/z//P/9f/1//X/9f/1//X/9f/1//X/9f/3//j/+//8//z/
/f/9//3//f/+//7/////////AQACAAIAAgACAAEAAAD//wIAAgABAAEA////////////
/////////wEAAgACAAIAAAAAAAAAAAABAAIAAwAEAAIAAQABAAEAAgACAAIAAgACAAIA
AwADAAMAAwADAAMABQAJAAoADAAPABAAFAAaABwAHwAjACMAIgAgABoAFQAGAOD/u/+u
/5n/dv9b/1f/WP9d/2z/ff+O/6H/sv+9/8T/yP/P/9j/5P/q/+z/8//4//7/AgAFAAUA
CAAKAAwADgAPABAAEAAQABEAEQARABQAGAAbAB4AIwAlACcAKQAoACgAKAApACsAKwAs
ACwALAAsACwALAAtAC0ALgAuADAAMQAxADEALgAuAC8AMAAwADEAMQAxADMAMwAyADIA
MAAwAA==
         </WaveFormData>
      </LeadData>
      <LeadData>
         <LeadByteCountTotal>10000</LeadByteCountTotal>
         <LeadTimeOffset>0</LeadTimeOffset>
         <LeadSampleCountTotal>5000</LeadSampleCountTotal>
         <LeadAmplitudeUnitsPerBit>4.88</LeadAmplitudeUnitsPerBit>
         <LeadAmplitudeUnits>��V</LeadAmplitudeUnits>
         <LeadHighLimit>2147483647</LeadHighLimit>
         <LeadLowLimit>268435456</LeadLowLimit>
         <LeadID>V2</LeadID>
         <LeadOffsetFirstSample>0</LeadOffsetFirstSample>
         <FirstSampleBaseline>0</FirstSampleBaseline>
         <LeadSampleSize>2</LeadSampleSize>
         <LeadOff>FALSE</LeadOff>
         <BaselineSway>FALSE</BaselineSway>
         <ExcessiveACNoise>FALSE</ExcessiveACNoise>
         <MuscleNoise>FALSE</MuscleNoise>
         <LeadDataCRC32>3125368577</LeadDataCRC32>
         <WaveFormData>
5v/m/+b/5v/m/+b/5v/m/+b/5v/m/+b/5//o/+n/6v/q/+r/6v/q/+z/7P/s/+z/7P/s
/+z/7P/u/+7/7v/u//D/8P/w//D/8P/w//D/8P/x//L/8//0//T/9P/0//T/9f/2//f/
+P/5//r/+//8//3//v///wAAAQACAAMABAAFAAYABwAIAAsADAANAA4AEQAUABcAGgAd
AB4AHwAgACIAJAAmACgAKQAqACsALAAsACwALAAsACoAKgAqACoAKAAmACQAIgAfAB4A
HQAcABgAFgAUABIADwAMAAkABgAEAAIAAAD+//v/+P/1//L/8f/w/+//7v/r/+r/6f/o
/+f/5v/l/+T/4v/i/+L/4v/g/+D/4P/g/+D/4P/g/+D/3v/e/97/3v/g/+D/4P/g/+D/
4P/g/+D/3v/e/97/3v/e/97/3v/e/+D/4P/g/+D/4P/g/+D/4P/i/+L/4v/i/+L/4v/i
/+L/4//k/+X/5v/m/+b/5v/m/+b/5v/m/+b/5//o/+n/6v/o/+j/6P/o/+r/6v/q/+r/
6v/q/+r/6v/o/+j/6P/o/+b/5v/m/+b/5v/m/+b/5v/o/+j/6P/o/+f/5v/l/+T/5P/k
/+T/5P/k/+T/5P/k/+L/4v/i/+L/4v/i/+L/4v/i/+L/4v/i/+L/4v/i/+L/5P/k/+T/
5P/m/+b/5v/m/+f/6P/p/+r/7P/s/+z/7P/t/+7/7//w//D/8P/w//D/7//u/+3/7P/r
/+r/6f/o/+X/5P/i/+H/4P/f/97/3f/a/9n/1//X/9f/1v/V/9T/1f/W/9f/2v/b/9r/
2f/Y/9r/2v/a/9v/3f/e/97/3v/c/9z/3P/c/97/3v/e/97/3v/c/9v/2//c/9z/2//b
/9v/2//c/9z/2//a/9n/2P/Z/9r/2//c/9z/3P/c/9z/2v/a/9r/2v/c/9z/3P/c/9z/
3P/c/9z/3P/c/9z/3P/b/9n/2f/V/9D/z//R/9T/2f/g/+v//v8cAEEAZQCQAL0AzADE
ANIA3wDRALwAsQCfAIYAbABGABEA6//U/77/qf+j/6f/sv++/8f/zv/U/9r/3//h/+H/
4f/i/+P/5f/q/+v/6//s/+r/6f/p/+r/6//s/+7/7//x//D/7//u//D/8f/y//L/9P/0
//X/9f/1//X/9v/2//f/+f/8//3/+//8//3//f/9//7///////////8AAAEAAQADAAQA
BQAHAAcABwAIAAoACwALAA0ADQAOAA8AEQASABQAFgAXABYAFwAYABkAHgAfACAAIwAl
ACcAKQArAC4AMAAzADUAOAA5ADsAPQA+AEAAQABBAEEAQwBDAEMAQQBBAEEAQAA9ADsA
OQA5ADcANwA2ADQAMAAuACkAJQAjACEAIAAfABsAFwATAA8ACwAKAAcABQAFAAMAAQD/
//3/+//5//n/+P/3//b/9f/0//P/8v/y//L/8v/y//L/8v/y//L/8f/x//H/8f/w//D/
8P/w//H/8f/x//H/8P/v/+//8P/x//P/9P/0//P/8//z//P/8//1//b/9v/2//X/9f/0
//T/9P/0//X/9f/2//b/9//3//X/9P/0//X/9v/3//n/+//6//n/+f/4//f/9//4//j/
+v/6//r/+v/4//j/+P/4//j/+P/4//f/+P/4//j/+P/4//j/+P/4//j/+P/5//r/+f/4
//f/9//3//b/9v/2//j/9v/1//X/9v/2//X/9f/1//X/8//z//P/8//y//L/9P/0//T/
9P/0//T/9f/1//P/9P/2//f/+//8//z//f/9//3//v8AAAIAAgADAAMAAwACAAEAAQAB
AAAA///+/wEA/v/9//z/+//6//f/9v/0//P/8v/x//D/7//q/+n/5//n/+r/6v/q/+r/
6v/q/+r/7P/s/+z/7P/s/+7/7v/u/+//7f/u/+7/7v/w//D/8P/w//D/8P/w//D/8P/u
/+3/7f/u/+7/7f/t/+3/7f/u/+7/7v/u/+7/7v/u/+7/7v/u/+7/7v/u/+7/7v/u/+7/
7v/u/+7/7v/u//D/8P/w//D/8P/w//D/8P/t/+v/6f/n/+T/4f/h/+L/5//u////GAA8
AGEAiQC4AN8A5ADmAAIBEQEDAfQA7QDXALoAmABqAC8ABwDs/9T/wf+//8X/0P/a/+H/
5v/q//D/8//1//X/9//4//n/+//9//3//P/8//z/+//7//z//v/+//////8AAAAAAAAA
AAIAAwAEAAQABAAEAAUABQAHAAcACAAIAAgACQALAAsADQAOAA8ADwAPABAAEQARAA8A
DwAQABEAEwAVABYAFwAXABcAFwAYABoAGwAbAB0AHwAgACEAIwAjACQAJQAlACgAKQAq
ACsALgAvADAAMwA1ADcAOQA7ADwAPgBBAEMARgBHAEkASwBOAFAAUABRAE8AUQBRAFEA
TQBNAE0ATABMAEsASgBLAEYARQBDAEAAPwA+ADoANwAyAC8ALQArACcAIwAfABsAGgAa
ABgAFwATABEADwANAA0ACwAJAAkACAAHAAYABQAEAAMAAgACAAIAAgACAAIAAQAAAP//
/f/+////AAAAAAAAAAAAAAEA/////////v/+////AQADAAEAAgACAAEAAQABAAEAAQD/
/wAAAAAAAAEAAQAAAAAAAgACAAMAAwACAAIAAwADAAMAAgACAAMAAwADAAQABQAEAAMA
AwACAAIAAwAFAAYABQAEAAMAAgAEAAQABAAEAAIAAgACAAEAAgACAAIAAgACAAIAAgAC
AP///v/+//7/AAAAAAAAAQD///7//v/+//7//P/7//v//v/+//3//f/7//v/+f/5//v/
+//6//r/+v/6//r/+v/8//z//f/9////AAACAAMABAAEAAMAAwAFAAUABgAIAAgACAAJ
AAkABwAGAAUABQAHAAYABAABAAAA///+//n/+P/2//X/9P/z//L/8f/s/+v/6f/p/+r/
6v/q/+r/6//s/+3/8P/y//L/8v/y//L/8v/y//P/8v/y//H/8P/y//L/8v/y//D/8P/w
//D/8v/w/+//7//u/+7/7f/t/+v/6//s/+z/7f/u/+//8P/w//D/8P/w/+7/7v/u/+7/
7v/u/+7/7v/u/+7/7v/u//D/8P/w//D/7v/u/+7/7v/r/+v/6//p/+b/5f/l/+r/8f/4
/wkAKABMAHEAmQDIAOMA6ADyAP4A8wDbAMwAuQChAIYAYAAsAP//5//Q/7j/rf+z/8H/
zP/U/9n/3P/g/+b/6//t/+//8f/y//P/9f/2//f/9//4//n/+f/6//z/+v/6//v/+//9
//z/+//6//z//f/+//7//P/8//3//f//////AAAAAP7///8BAAEAAQACAAMAAwADAAQA
BQAFAAMAAwAEAAUABwAJAAoACwALAAsACwAMAAwADQANAA8ADwAQABEAEwASABQAFgAX
ABoAGwAcAB0AHgAfACAAIwAnACkAKwAtAC4AMAAzADUANgA3ADkAOwA8AD4APgA/AD0A
PwA/AD8APQA9AD0APAA5ADcANQA1ADAALwAtACoAKQAoACQAIQAcABkAFwAVABQAEQAO
AAsACQAIAAUAAwABAP///f/7//r/+f/4//n/9v/1//T/8//0//P/8v/y//T/9P/0//T/
8//y//H/7//x//H/8f/w/+7/7v/u/+//8f/x//H/8P/v/+//8P/x/+//8P/w/+//8P/x
//L/8//y//L/8f/w//P/8//y//L/8v/y//P/8//y//L/8//z//T/9P/1//f/9v/1//X/
9f/3//f/+P/4//n/+f/6//r/+P/4//j/+P/6//r/+v/6//j/+P/4//f/9v/2//b/9v/4
//j/+P/4//X/9P/0//T/9v/2//b/9//2//T/8//y//T/8v/x//H/8v/y//H/8f/x//H/
7//v//H/8f/w//D/8P/w//D/8P/y//L/8//z//P/9P/2//f/9//4//j/+f/6//v//f8A
AP7//v/////////+//3//f////7/+//6//n/+P/3//b/8f/w/+7/7f/s/+v/6v/p/+b/
5f/j/+P/5v/m/+b/5v/k/+T/5P/m/+r/6v/q/+r/6v/q/+r/6//p/+r/6v/q/+r/6v/q
/+r/7P/s/+z/7P/s/+r/6f/p/+j/6P/n/+f/6f/p/+r/6v/o/+j/6P/o/+j/6P/o/+j/
6v/q/+r/6v/o/+j/6P/o/+j/6P/o/+j/6v/q/+r/6v/o/+j/6P/o/+n/5//l/+H/3v/b
/9v/3P/j/+r/+f8SADQAWQB/AKoA0wDcANwA8AD5AOUA0gDHALEAlAB2AEoAFQDx/9z/
xv+1/6//t//C/8r/0//a/+D/5P/r/+//7//t/+7/7//x//b/9//3//j/+v/5//n/+v/5
//j/+P/3//z//P/8//z/+v/7//z//P/+//7//////wEAAQACAAIAAgADAAUABQAFAAYA
BwAHAAcACAAJAAkACwALAAwADQALAA0ADgAPAA8ADwAPABAAEQATABQAFwAVABYAFwAZ
ABoAHAAeAB8AIgAjACQAJQAmACcAKAArAC0ALwAxADMANgA4ADsAPQBAAEEAQwBFAEgA
SgBKAEsASQBLAEsASwBLAEsASwBKAEcARQBDAEMAQgBBAD8APAA3ADYAMgAvACwAKQAn
ACUAJAAhAB4AGwAXABYAEwARAA8ADQALAAkABwAFAAMAAwAAAP///v/9//7//f/8//z/
+v/6//r/+v/8//z//P/7//v/+//7//r/+v/6//r/+//7//v/+//6//n/+f/6//v/+//8
//z/+//7//v/+//7//v//P/8//z///////7//v/8//z//f/9//z//P/9//3//v/+////
AQD/////AAABAAMAAwAEAAQAAQABAAIAAgACAAIAAgACAAIAAgACAAIAAAAAAAAA//8A
AAAAAAAAAP7//v/+//7//f/8//z//P/+//7//v////7//P/7//r/+//6//r/+//6//r/
+f/5//v/+//5//n/+//7//r/+v/6//r/+v/6//r/+v/7//v/+f/6//z//f///wAAAAAB
AAIAAwAFAAgABgAGAAcABwAJAAgABwAHAAcABgAFAAQAAgACAAIAAgACAP7//P/5//f/
9v/1//T/8//y//H/7//v/+7/7v/u/+7/7v/u/+7/8P/y//L/8v/y//D/8P/w//H/8//0
//T/9P/0//T/9P/0//T/9P/0//T/9P/y//H/8f/y//L/8f/x//P/8//0//T/8v/y//L/
8v/y//L/8v/y//L/8v/y//L/8P/w//D/8P/y//L/8v/y//D/8P/w//D/8v/y//L/8v/x
/+//7f/p/+T/4f/f/+L/5f/s//n/DAAoAEsAcQCeANEA6ADoAPoAFwETAQAB8wDjAMYA
qACAAEcAFQD4/97/xf+7/7//yP/U/9//5P/q/+7/8f/1//f/9f/2//f/+f/8//3//f/+
//z/+//7//z//v/+//////8AAAAAAAAAAAAAAQACAAIABAAEAAUABQAHAAcACAAIAAgA
CQALAAsACQAKAAsACwALAAwADQANAA8ADwAQABEADwARABIAEwAVABUAFQAWABYAFwAX
ABkAGwAcAB0AHwAeACAAIgAjACIAIwAkACUAKQArAC0AMQAxADMANQA3ADoAPAA/AEEA
RABFAEcASQBIAEoASgBLAE0ATwBPAE8ATQBNAE0ATABJAEcARQBFAEQAQwBBAD4APQA8
ADgANQAyAC8ALQArACgAJQAiAB8AGwAaABcAFQAVABMAEQAPAAwACQAGAAUABgAFAAQA
AwACAAEAAAAAAAAAAAAAAAAAAAAAAAAA///////////+//7//v/+/////////////v/7
//v//P/9////AAAAAP////////////8BAAIAAgACAAIAAQD///7//v/+//////8CAAIA
AwADAAEAAAAAAAEAAQABAAIAAwABAAEAAgACAAEAAQACAAIABAAEAAQABAADAAIAAQAA
AAAAAAAAAP//AAAAAAAAAAD+//7//v/+/////v/+//7//P/8//z//f/9//z//P/8//7/
/P/7//v/+v/6//n/+f/7//v/+f/5//n/+f/4//j/+v/6//r/+v/4//j/+f/5//n/+v/8
//3/AQACAAIAAwAFAAUABgAIAAgACAAJAAkABwAGAAUABQADAAAA//8AAP7//v/+//7/
+v/4//X/8//0//P/8v/x/+7/7f/r/+v/6v/q/+r/6v/q/+r/6v/s/+3/7P/r/+r/6//s
/+3/7//v//D/8P/w/+//7v/t/+z/7f/u/+//8P/v/+z/6v/p/+r/6v/p/+n/6//r/+z/
7P/q/+r/6v/q/+r/6v/q/+r/6v/q/+r/6v/s/+z/7P/s/+r/6v/q/+r/6v/q/+r/6v/s
/+z/7P/s/+v/5//l/+P/4v/h/+X/6P/r//T/BQAeAEAAaQCTAMAA3wDoAPIA/ADxANkA
yACzAJsAhgBmADIAAQDl/87/tv+n/6v/uf/E/8z/0//a/97/5P/p/+n/6//r/+z/7f/v
//D/8f/x//L/9P/z//P/9P/1//b/+P/5//n/+P/3//b/9//5//v//P/6//r/+//7//v/
+//8//z//P/9///////+//7//v/9////AAABAAEAAQABAAIAAwABAAMABAAFAAcABwAH
AAgABgAHAAcACQALAAwADQAPAA4AEAASABMAFAAVABYAFwAaABsAHAAfAB8AIQAjACUA
KAAqAC0ALwAwADEAMwA1ADYAOAA4ADkAOQA7ADsAOwA3ADcANwA2ADUAMwAxADEALAAr
ACkAJgAlACQAIAAdABoAFwAVABMADgALAAgABQAFAAQAAQD///3/+//5//f/9f/z//H/
8f/w/+//7v/t/+7/7f/s/+z/7P/s/+z/7P/q/+r/6v/p/+n/6f/p/+j/6P/o/+j/6f/n
/+f/5//m/+f/5//o/+n/6P/o/+f/5f/n/+f/5//n/+f/6P/o/+j/5//n/+b/5v/n/+j/
6v/r/+v/6v/q/+n/6//q/+r/6//t/+3/7v/v/+7/7f/t/+z/7f/t/+7/7v/s/+z/7P/s
/+z/7P/s/+z/7v/u/+7/7f/s/+z/7P/s/+r/6v/q/+r/6f/o/+j/6P/m/+b/5v/n/+f/
5v/m/+b/5v/k/+P/4//m/+b/5f/l/+X/5f/j/+P/4//j/+L/4v/j/+T/5f/m/+b/5v/n
/+f/6f/q/+z/7f/t/+7/7v/v/+//7//w//L/8P/w//H/8f/v/+7/6v/o/+j/6P/o/+f/
5v/k/+P/4P/f/97/3f/a/9n/1//X/9b/1v/W/9b/1v/W/9b/2P/a/9r/2v/a/9r/2v/a
/9v/2//c/9z/3P/a/9r/2v/a/9r/2v/a/9r/3P/a/9n/2f/Y/9j/1//X/9n/2f/a/9r/
2P/Y/9j/2P/Y/9j/2P/Y/9j/2P/Y/9j/1v/W/9b/1v/X/9j/2f/a/9j/2P/Y/9j/2P/Y
/9j/2P/Z/9n/1//T/9D/y//N/9D/1//g/+3/AAAgAEcAbQCWAL0AygDKANgA3wDHALIA
pQCRAHYAXAA0AAMA3//K/7L/n/+b/6P/rv+6/8H/yv/Q/9T/2f/b/9v/2//c/93/3//k
/+X/5f/m/+T/4//j/+T/5v/m/+f/5//q/+r/6v/q/+j/6f/q/+r/7P/s/+3/7f/t/+3/
7v/u/+7/7//x//H/8f/y//P/8//z//T/9f/1//f/9//4//n/9//5//r/+//7//v/+//8
//7//////wEAAQACAAMABQAGAAgACgALAAwADQAOAA8AEAARABIAFQAZABsAHQAfAB4A
IAAjACUAKgArAC0ALwAwADIAMgAzADEAMwAzADMAMgAzADQANAAxAC8ALQAtACwAKwAp
ACYAIQAgABwAGQAUABEADwANAAwACQAGAAMAAQAAAP3/+//5//f/9f/z//H/7//t/+3/
7P/r/+r/6f/q/+n/6P/o/+b/5v/m/+b/5v/m/+b/5f/l/+X/5f/k/+T/5P/k/+X/5f/l
/+X/5P/h/+H/4v/j/+X/5v/m/+X/4//j/+P/4//l/+b/5v/m/+f/5//m/+b/5v/m/+f/
5//o/+j/6f/p/+n/6P/o/+n/6f/p/+r/6//r/+v/7P/s/+v/6//s/+z/7v/u/+7/7v/s
/+z/7P/s/+z/7P/s/+v/7P/s/+z/7P/q/+r/6v/q/+v/6v/q/+r/6v/q/+r/6//p/+j/
6P/o/+r/6P/n/+f/5v/m/+X/5f/n/+f/5f/l/+X/5f/k/+T/5v/m/+b/5v/o/+j/6f/p
/+n/6v/s/+3/7//w//D/8f/x//H/8v/0//T/9P/1//X/9//2//X/9f/z//L/8f/w/+7/
7v/u/+7/6f/o/+b/5f/k/+P/4v/h/97/3f/b/9v/3P/c/9z/3P/e/97/3v/g/+D/4P/g
/+D/4P/g/+D/4f/j/+T/5P/k/+L/4v/i/+L/5P/k/+T/5P/i/+D/3//f/+D/4P/f/9//
4f/h/+L/4v/i/+L/4v/i/+L/4v/i/+L/4v/i/+L/4v/i/+L/4v/i/+L/4v/i/+L/4P/g
/+D/4P/i/+L/4v/i/+P/4f/d/9f/1P/R/9P/1v/d/+b/9f8OADAAVQB9AKwA0QDUANoA
9gD/AOsA2gDPALcAmAB6AEwAFQDv/9j/wP+v/6//tf/A/8r/1f/a/+D/5P/n/+X/5f/m
/+j/6v/t//D/8f/x//L/8P/v/+//8P/y//L/8//z//T/9P/0//T/9P/1//b/9v/4//j/
+f/5//n/+f/6//r/+v/7//3//f/9//7/////////AAABAAEAAwADAAQABQADAAUABgAH
AAkACQAJAAoACgALAAsADQAPABAAEQATABIAFAAWABcAGAAZABoAGwAfACEAIwAnACcA
KQArAC0AMAAyADUANwA6ADsAPQA/AD4AQABAAEEAQgBFAEYARwBDAEMAQwBCAEEAPwA9
AD0APAA7ADkANgAxADAALAApACgAJQAjACEAHQAZABUAEQANAAwACQAHAAcABQADAAEA
/f/7//n/+f/6//n/+P/3//j/9//2//b/9v/2//b/9v/0//T/9P/z//P/8//z//L/9P/0
//T/9f/1//X/9f/0//X/9f/2//f/9f/2//b/9f/3//f/9//3//n/+v/6//r/+P/3//X/
9P/2//b/9//3//j/+P/5//n/9//2//b/9//5//n/+v/7//n/+f/6//r/+f/5//r/+v/6
//r/+v/6//j/+P/4//j/+v/6//r/+f/4//j/+P/4//j/+P/4//j/+f/4//j/+P/3//b/
9f/1//X/9P/0//T/9v/0//P/8//0//T/8//z//T/9f/0//X/9P/z//H/8P/x//L/8//0
//L/8v/z//P/9f/2//j/+f/7//z//P/9//3//f/+/wAAAgACAAMAAwABAAAA/////wEA
AAD///7////8//v/+v/5//j/9P/y/+//7f/u/+3/7P/r/+j/5//l/+X/6P/o/+j/6P/m
/+b/5v/o/+r/6v/q/+r/6v/q/+r/6//p/+r/6v/q/+z/7P/s/+z/7P/s/+z/7P/q/+j/
5//n/+r/6v/p/+n/5//n/+j/6P/o/+j/6P/o/+j/6P/o/+j/6P/o/+j/6P/o/+j/6P/o
/+j/6P/o/+j/6P/o/+j/6P/o/+j/6P/o/+f/5//l/+H/3P/b/93/4P/j/+r/+/8YADoA
YQCLALgA3QDoAPQACgEHAfMA5ADXAL8ApACAAEoAEwDz/9z/wv+x/7H/vf/I/9D/1//e
/+T/6v/v//H/8//z//T/9f/3//n/+f/4//j/+f/5//r//P/8//z//f/9//7//v/+//7/
/v///wAAAAD+//7//////wEAAQACAAIAAgADAAUABQAFAAYABwAHAAcACAAJAAkABwAH
AAgACQALAA0ADgAPAA0ADQANAA4ADwARABIAFQAVABYAFwAZABkAGgAbABsAHgAfACAA
IQAkACUAJgApACkAKwAtAC8AMgA0ADcAOQA6ADsAPQA/AEIARABEAEUAQwBFAEUARQBF
AEUARQBEAEEAPwA9AD0AOgA5ADcANAAxADAALAApACYAIwAhAB8AHAAZABYAEwARABAA
DQALAAcABQADAAEAAAD///7////8//v/+v/5//j/9//2//b/9v/2//b/9v/1//T/8//x
//L/8//0//T/8v/y//L/8//z//P/8//y//H/8f/y//P/8f/y//L/8f/z//P/8//z//P/
9P/0//T/9f/1//T/9P/0//T/9f/1//T/9P/1//X/9v/2//f/+f/4//f/9//3//f/9//4
//j/9//3//j/+P/2//b/9v/2//j/+P/4//j/9//2//X/8//0//T/9P/0//T/9P/0//T/
8//y//L/8v/y//L/8v/z//L/8P/v/+7/8P/u/+3/7f/w//D/7//v/+3/7f/r/+v/7//v
/+7/7v/w//D/8P/w//D/8P/x//H/8//0//b/9//3//j/+P/5//n/+f/6//z/+//6//r/
+f/5//j/9v/1//T/8//y/+//7v/s/+v/6v/p/+j/5//i/+H/3//f/97/3v/e/97/4P/g
/+D/4v/i/+L/4v/i/+T/5P/k/+X/5f/m/+b/5v/k/+T/5P/k/+b/5v/m/+b/5P/i/+H/
4f/g/+D/3//f/+H/4f/i/+L/4P/g/+D/4P/g/+D/4P/g/+D/4P/g/+D/4P/g/+D/4P/g
/+D/4P/g/+D/4P/g/+D/4v/i/+L/4v/f/93/3f/b/9j/1//X/9r/3//k/+3/+v8SADUA
WwCCAKsAzgDQANQA4QDXALwApwCXAIIAbABQACUA9f/Y/8T/rf+f/6P/sP+6/8P/yv/Q
/9T/1//b/9//3//g/+H/4//m/+f/5//o/+r/6f/p/+r/6v/q/+v/6//s/+z/7P/s/+7/
7//w//D/8P/w//H/8f/x//H/8v/y//D/8f/z//P/8//0//X/9f/1//b/9//3//n/+f/6
//v/+f/7//z//f////////8AAAAAAQABAAMAAwAEAAUABwAIAAoADAANAAwADQAOAA8A
FAAVABYAGQAZABsAHQAfACIAJAAnACkAKgArAC0ALwAwADIAMgAzADUANwA3ADcAMwAz
ADMAMgAzADEALwAvAC4ALQArACgAIwAiAB4AGwAZABcAFgAVABAADQAKAAcABQAEAAEA
//////3/+//5//f/9f/z//P/9P/z//L/8f/u/+3/7P/s/+z/7P/s/+z/7P/s/+z/6//r
/+v/6//q/+z/7P/s/+3/7P/r/+r/6P/o/+n/6//t/+v/7P/s/+v/6//r/+v/6//r/+z/
7P/s/+3/7f/s/+z/7v/u/+//7//w//D/8f/x//H/8P/w//H/8//z//T/9f/z//P/9P/0
//P/8//0//T/9v/2//b/9v/0//T/9P/0//b/9v/2//X/9P/0//T/9P/2//b/9v/2//X/
9P/0//T/8v/y//L/8//1//T/9P/0//L/8P/v/+//8v/y//H/8f/x//H/7//v//H/8f/w
//D/8P/w//D/8P/u/+7/7//v/+3/7v/w//H/8//0//T/9f/1//X/9v/4//r/+v/7//v/
/f/8//v/+//8//z//P/8//3//P/7//r/9//2//T/9P/0//T/8f/w/+7/7f/s/+v/6v/p
/+j/5//l/+X/5P/k/+T/5P/m/+b/5v/o/+r/6v/q/+r/6v/q/+r/6//r/+z/7P/s/+r/
6v/q/+r/6//s/+3/7v/u/+z/6//r/+r/6v/p/+n/6v/r/+3/7v/s/+z/7P/s/+7/7v/u
/+7/7v/u/+7/7v/s/+z/7P/s/+7/7v/u/+7/7v/u/+7/7v/w//D/8P/w/+//7f/r/+f/
4v/f/+H/5P/r//T/BQAeAEAAYwCJALgA2QDaANwA9AD5AOEA0ADDAK0AkAB0AEYAEwDz
/+D/yv+7/7n/wf/K/9b/3f/k/+r/7v/z//X/8//z//T/9f/3//z//f/9//7//P/7//v/
/P/+//7//////wIAAgACAAIAAgADAAQABAAGAAYABwAHAAcABwAIAAgACAAJAAsACwAL
AAwADQANAA0ADgAPAA8AEAARABMAFQAUABUAFQAVABUAFQAVABYAGAAZABkAGwAbABwA
HQAfACIAJAAmACcAJgAnACgAKQAuAC8AMAAzADUANwA5ADsAPAA+AEEAQwBIAEkASwBN
AEwATgBOAE8AUQBTAFMAUwBTAFMAUwBSAE8ATQBLAEsASgBJAEcARABBAEAAPAA5ADYA
MwAxAC8ALAApACYAIwAfAB4AGwAZABcAFQATABEADQALAAkACQAKAAkACAAHAAYABQAE
AAQAAwACAAEAAAABAAIAAwADAAEAAQABAAAAAgACAAIAAwADAAMAAwACAAEAAQACAAMA
AwAEAAQAAwADAAMAAwADAAMABAAEAAQABQAFAAQABAAEAAQABQAFAAgACAAJAAkABwAG
AAYABwAFAAUABgAHAAkACQAKAAoABwAHAAgACAAKAAoACgAKAAoACgAKAAoACgAKAAoA
CQAKAAoACgAKAAkACAAHAAYABgAGAAcACAAHAAYABQAFAAcABgAGAAYACAAGAAUABQAE
AAQAAwADAAUABQADAAMAAwADAAIAAgACAAIAAgACAAQABAAFAAUABAAEAAUABQAJAAoA
CgALAAsACwAMAA4AEAAQABEAEQATABIAEQARABMAEgARABAAEAAQABAAEAAPAAoACQAI
AAcABgAFAAQAAgABAP7//f/8//v/+v/5//f/9//6//r/+v/6//r/+v/6//z//v/+//7/
/v/+//7//v//////AAAAAAAAAAAAAAAAAAD+//7//v/+/wAA/v/9//3//P/8//v/+//9
//3//v/+//7//v/+//7//P/8//z//P/9//7///8AAP///v/9//z//v/+//7//v/+//7/
/v/+//7//v/+//7////9//v/9f/y/+3/6//w//X//v8PACgASgBvAJcAxgDvAPQA9gAW
AScBFwEGAfsA5QDGAKQAdAA9ABUA+v/i/9H/y//R/9z/5v/t//T/+P/+/wMABQAFAAMA
BAAFAAcACAAJAAkACgALAAsADAAOAAwADAANAA0AEAAQABAAEAAQABEAEgASABQAFAAV
ABUAFQAVABYAFgAWABcAGQAZABsAHAAdAB0AHQAeAB8AHwAhACEAIgAjACMAJQAmACcA
JQAlAA==
         </WaveFormData>
      </LeadData>
      <LeadData>
         <LeadByteCountTotal>10000</LeadByteCountTotal>
         <LeadTimeOffset>0</LeadTimeOffset>
         <LeadSampleCountTotal>5000</LeadSampleCountTotal>
         <LeadAmplitudeUnitsPerBit>4.88</LeadAmplitudeUnitsPerBit>
         <LeadAmplitudeUnits>��V</LeadAmplitudeUnits>
         <LeadHighLimit>2147483647</LeadHighLimit>
         <LeadLowLimit>268435456</LeadLowLimit>
         <LeadID>V3</LeadID>
         <LeadOffsetFirstSample>0</LeadOffsetFirstSample>
         <FirstSampleBaseline>0</FirstSampleBaseline>
         <LeadSampleSize>2</LeadSampleSize>
         <LeadOff>FALSE</LeadOff>
         <BaselineSway>FALSE</BaselineSway>
         <ExcessiveACNoise>FALSE</ExcessiveACNoise>
         <MuscleNoise>FALSE</MuscleNoise>
         <LeadDataCRC32>2403904847</LeadDataCRC32>
         <WaveFormData>
6P/o/+j/6P/m/+b/5v/m/+b/5v/m/+b/6P/o/+j/6P/m/+b/5v/m/+j/6P/o/+j/6P/o
/+j/6P/q/+r/6v/q/+z/7P/s/+z/6v/q/+r/6v/r/+z/7f/u//D/8P/w//D/8v/y//L/
8v/1//b/9//4//r/+v/6//r/+//8//3//v8BAAIAAwAEAAcACAAJAAoADgAQABIAFAAW
ABgAGgAcACAAIgAkACYAJwAoACkAKgAqACoAKgAqACkAKAAnACYAJAAiACAAHgAcABoA
GAAWABIAEAAOAAwACAAGAAQAAgAAAP7//P/6//f/9v/1//T/8//y//H/8P/t/+z/6//q
/+n/6P/n/+b/5v/m/+b/5v/l/+T/4//i/+L/4v/i/+L/4v/i/+L/4v/i/+L/4v/i/+D/
4P/g/+D/3v/e/97/3v/e/97/3v/e/97/3v/e/97/3v/e/97/3v/g/+D/4P/g/+L/4v/i
/+L/5P/k/+T/5P/k/+T/5P/k/+b/5v/m/+b/6P/o/+j/6P/m/+b/5v/m/+j/6P/o/+j/
6P/o/+j/6P/m/+b/5v/m/+T/5P/k/+T/4v/i/+L/4v/i/+L/4v/i/+D/4P/g/+D/3v/e
/97/3v/e/97/3v/e/9z/3P/c/9z/2v/a/9r/2v/a/9r/2v/a/9j/2P/Y/9j/2f/a/9v/
3P/c/9z/3P/c/93/3v/f/+D/4f/i/+P/5P/m/+b/5v/m/+j/6P/o/+j/5//m/+X/5P/i
/+L/4v/i/93/2//a/9j/1//W/9X/0v/R/8//zv/O/83/zf/N/83/zf/N/87/z//P/8//
z//Q/9D/0P/Q/9D/0v/S/9L/0v/P/87/zv/O/8//z//O/87/0P/P/8//z//M/8z/zP/M
/8z/zP/M/8z/yv/K/8r/yv/M/8z/zP/M/8z/zP/M/8z/zv/O/87/zf/N/83/zv/P/8//
z//P/8//zv/O/87/zv/N/8z/y//I/8D/vP+6/7r/vP/A/8r/3/8BACoAWgCWANYABAEl
AVQBggGXAZwBmgGFAVoBJgHjAJYAVwAoAPX/xP+m/6L/r/+8/8P/yf/M/8//0P/S/9D/
0P/Q/9D/0P/T/9X/1v/W/9P/0//S/9L/1P/U/9X/1f/W/9b/1//Y/9f/1v/X/9b/1f/V
/9b/2f/Z/9n/2v/c/9z/3P/d/97/3v/e/97/4P/h/+H/4f/i/+P/4//j/+T/5P/l/+X/
6P/o/+f/5//p/+r/6//r/+3/7P/u/+//7//x//L/9P/1//X/9v/3//r//P/9////AgAF
AAYABwAJAAwADgARABMAFAAXABoAHAAeACAAIQAiACMAJAAkACQAIgAgAB8AHQAcABsA
GAAWABUAEwARAA4ACwAJAAYAAwACAAAA///9//n/9//z//H/7//u/+3/6v/s/+n/6P/m
/+X/4//i/9//4P/f/97/3f/c/9v/2//b/9r/2//b/9n/2v/a/9r/2//Z/9n/2//b/9r/
2v/a/9r/2v/b/9v/2//b/9z/3P/c/97/3f/c/9z/2//c/93/3f/d/93/3f/e/9//3//f
/9//3f/e/97/3v/f/9//4P/h/+D/4P/h/+D/4f/h/+H/4P/f/9//4P/h/+D/4P/g/+D/
4P/g/+H/4v/h/+H/4P/f/+D/3//e/97/3v/e/97/3f/d/97/3v/e/97/3v/e/97/3P/b
/9v/2v/b/9r/2v/a/9r/2v/a/9r/2f/Z/9n/2f/Z/9f/1//X/9X/1f/W/9f/1//X/9f/
1//W/9b/1//Y/9f/2f/a/9r/3f/e/97/3//i/+P/4//j/+T/5f/n/+r/6f/p/+j/6P/o
/+j/5v/l/+f/5P/j/+L/4f/g/93/2//a/9j/1//W/9X/0v/P/83/zP/M/8z/zf/O/8//
zf/N/87/z//P/8//z//Q/9L/0v/S/9L/0//S/9H/0P/Q/9D/0f/S/9H/0f/Q/9D/0P/P
/8//z//O/87/zv/O/87/zv/O/87/0P/Q/9D/0P/Q/9D/0P/Q/87/zv/O/87/zv/O/87/
zf/N/83/zv/P/9D/0f/S/9P/1P/U/9T/1P/R/87/z//O/8j/wv++/77/wP/G/9b/8f8V
AD4AcACuAOYADgExAWgBmAGtAbYBtgGbAWoBMAHrAJwAXwAwAP3/0P+8/77/yf/S/9f/
2//e/+H/5P/m/+T/5P/k/+T/5P/k/+X/5f/k/+T/5f/l/+b/5v/m/+f/5//m/+b/5//o
/+j/6P/q/+r/6v/p/+n/6//t/+//8v/2//f/+P/6//z//P/8//z//v8BAAEAAQACAAMA
AwADAAQABQAHAAgADAAMAAsACwANAA4ADwAPABEAEgAUABUAFQAXABgAGgAbABwAHgAg
ACQAJgAnACkALAAvADAAMQAzADYAOAA7AD0AQABDAEYASABGAEgASQBKAEsATABMAEwA
TABKAEkARwBJAEkARwBGAEMAQQA/ADwAPAA7ADkANwA0ADIAMQAvACoAKQAmACUAJwAm
ACUAIgAhAB0AGwAYABoAGQAZABcAGAAXABYAFQAUABMAEwATABIAEwATABEAEwASABEA
EQATABMAFQAVABIAEgASABIAEAARABEAEQATABQAFAAUABYAFQAUABQAEwAUABUAFQAT
ABMAEwAUABUAFQAVABUAEwAUABQAFAAVABUAFgAXABUAFgAYABgAFwAXABcAFgAVABUA
FgAXABYAFgAWABYAFwAWABYAFgAWABcAFwAXABYAFQAUABQAFAAUABQAEwARABIAEgAS
ABAAEAAQABAADwAPABAAEAARABAAEAAQAAwADAAMAAwADQANAA0ADQALAAkACQAJAAsA
CwAMAA0ACwALAAsACwAMAAwADQAOAA8AEQASABIAEQASABIAEwAWABcAFwAXABcAFwAY
ABoAGAAXABUAFAAWABYAFAARABAADwAOAAkABwAGAAQAAwACAAEA/v/7//n/+P/4//f/
9//3//f/+f/5//r/+//9//3//f/+//z//P/8//z//f/8//v/+v/7//r/+v/6//3//f/8
//z/+v/5//n/+f/2//b/9v/2//b/9v/2//b/+P/4//j/+P/4//j/+P/4//b/9v/2//b/
9v/2//b/9f/1//X/9v/3//f/9//3//f/9P/0//T/9P/x//D/7//u/+j/4v/g/+T/6v/w
/wAAIQBJAHYArgDwACgBTAF3AaIBuAG9AboBpAF7AUoBCgG9AHoASwAcAOv/yP/E/9D/
3f/i/+X/6f/q/+3/8v/y//L/9P/0//T/9P/2//f/9//2//j/+f/5//r/+f/4//j/9//2
//b/9//4//j/+P/6//r/+P/3//f/+f/5//n/+v/8//r/+v/7//z//P/8//z//v//////
//8AAP///////wAAAQADAAQACAAGAAUABQAHAAgACQAJAAsACgAMAA0ADQAPABAAEgAT
ABQAFgAYABwAHgAfACEAJAAnACgAKQArACwALgAxADMAMgA1ADgAOgA6ADwAPQA+AD0A
PgA+AD4APAA6ADkANwA2ADUAMgAwAC0AKwApACYAJQAjACAAHQAaABgAFwAVABIAEQAO
AA0ACwAKAAkABgAGAAMAAgAAAAAA//////3//P/7//r/+f/6//n/+f/5//r/+//7//n/
9//2//X/9f/1//X/9//3//T/9P/0//T/9P/1//X/9f/z//T/9P/0//T/8//y//L/9f/2
//f/9//2//X/9P/0//X/9f/1//X/9f/2//b/9v/1//X/9v/3//f/+P/6//r/9//3//f/
9v/2//f/+f/7//r/+v/6//r/+f/4//j/+P/4//n/+f/5//b/9f/0//T/9P/0//T/8//z
//T/9P/0//D/8P/w//D/8f/x//L/8v/v/+7/7v/u/+z/7P/s/+z/7f/t/+3/7f/r/+n/
6f/p/+n/6f/q/+v/6v/p/+j/5//n/+j/6v/s/+v/7f/u/+7/7f/u/+7/7//x//P/9P/1
//P/8//0//b/9f/1//T/9P/2//b/9P/0//H/8P/v/+7/7f/r/+r/6P/l/+T/4//g/9//
3f/c/9z/2//b/9v/2//b/9v/3P/d/97/3//g/+L/4P/g/+D/4P/g/+D/4P/g/+H/4P/g
/+D/4v/j/+P/5P/k/+P/4//j/+T/5P/k/+T/5v/m/+b/5v/m/+b/5v/m/+b/5v/m/+b/
5v/m/+b/5v/m/+b/5v/l/+X/5f/m/+f/5//n/+f/5//k/+T/5P/k/+X/5P/h/9r/1v/Q
/8z/zv/Q/9b/5P/9/yEATAB8ALoA+AAiAUUBeAGiAbMBuAGyAZUBZgEuAecAmABdADAA
AQDU/7r/vP/H/9D/1f/b/+D/4//m/+j/5v/l/+T/4//i/+b/5//n/+b/5v/n/+f/6P/m
/+b/5//n/+j/6P/p/+r/6P/o/+r/6v/q/+n/6f/r/+v/6//s/+7/7P/s/+3/7v/w//D/
8P/y//P/8//z//T/9f/1//X/9v/2//f/9//6//r/+f/5//v//P/9//3////+/wAAAQAB
AAMABAAGAAcACQAKAAsADgAQABEAEwAWABgAGgAcAB8AIgAkACcAKQAoACsALgAwADIA
NAA1ADYANgA2ADUANAA2ADQAMwAxAC4ALQAqACgAJwAlACMAIAAdABsAGAAVABIAEAAP
AA0ACgAJAAYABQAEAAIAAAD8//z/+f/4//b/9v/1//X/8//x/+//7f/r/+z/6//r/+v/
6f/p/+j/5f/n/+b/5f/l/+X/5f/n/+f/5P/k/+T/5P/k/+X/5f/l/+P/5P/k/+T/5v/l
/+T/5P/l/+b/5//n/+f/5//n/+j/6//r/+v/6//p/+r/6v/q/+f/5//o/+n/6//s/+7/
7v/r/+v/6//q/+r/6//t/+//7//u/+3/7P/t/+z/7P/s/+z/7f/t/+3/7P/r/+r/6v/q
/+r/6v/p/+f/6P/o/+j/6P/o/+j/6P/n/+f/6P/o/+X/5P/k/+T/5P/k/+T/5P/j/+P/
4//j/+P/4f/h/+H/4//j/+T/5f/k/+P/4v/h/+L/4v/j/+T/5P/l/+X/5P/n/+j/6P/p
/+z/7f/t/+3/6//r/+z/7v/v/+//7v/u/+z/6v/q/+n/6P/o/+j/6P/o/+P/4f/g/97/
2//a/9n/1v/X/9X/1P/U/9H/0f/R/9H/0f/R/9L/0//T/9P/0//U/9T/1P/U/9T/1v/W
/9b/1v/V/9T/1P/U/9f/1//W/9b/1P/T/9P/0//S/9L/0v/S/9T/1P/U/9T/0v/S/9L/
0v/S/9L/0v/S/9L/0v/S/9L/0P/Q/9D/z//R/9H/0v/T/9H/0f/R/9H/0v/S/9L/0v/T
/9D/zf/K/8b/vv+6/7r/vP/A/8j/3f/7/x4ATACEAMYA9gAZAVABlAG5AcABwgGvAYQB
TgEPAcIAfQBMAB0A6v/K/8L/y//W/9//4//o/+v/7P/w//D/7f/s/+v/6v/t/+//8P/w
/+//7//u/+7/8P/w//H/8f/w//D/8f/y//D/8P/y//L/8f/x//L/9f/3//n//P8AAAAA
AAABAAIABAAEAAQABgAIAAkACgAMAA4ADwAQABIAEgATABMAFgAYABcAFwAZAB0AHwAg
ACMAJgAoACkAKQArACwALgAvAC8AMAAxADQAOAA5ADsAPgBBAEIAQwBFAEYASABLAE0A
UABTAFYAWABWAFgAWQBaAF0AXgBeAF4AXgBcAFsAWQBYAFcAVABSAFMAUQBPAEwASwBJ
AEYAQwBCAEAAPwA9ADwAOwA4ADcANgA0ADIALgAvAC0ALQAsACsAKQAoACUAJQAlACUA
JQAiACEAIQAhACIAIwAjACEAIwAiACEAIQAhACEAIwAjACIAIgAiACIAIgAjACMAIwAh
ACIAIgAiACQAIwAiACIAIwAkACUAJQAlACUAJQAmACUAJQAlACUAJQAmACYAJgAlACUA
JgAnACYAJgAnACYAJwAnACcAJgAnACcAKAApACkAKAAnACYAJgAmACcAKAAnACcAJgAl
ACYAJQAkACQAJAAkACQAIwAhACIAIgAiACIAIgAiACIAHwAfACAAIAAhACAAIAAgAB4A
HgAeAB4AHgAdABwAGwAdABsAGwAbABsAGwAcAB0AGwAbABsAGwAaABoAGwAcABsAHQAe
AB4AIQAiACIAIwAkACUAJQAlACcAJwAoACoAKgApACcAJgAkACIAIAAiACAAIAAgACAA
HAAZABcAFAAVABQAEwAQAA0ACwAKAAoACwALAAsACwAJAAkACgALAAkACQAJAAoADAAM
AAwADAAOAA4ADgAOAAsACgAKAAoADQANAAwADAAKAAkACQAJAAoACgAKAAoACgAKAAoA
CgAIAAgACAAIAAgACAAIAAgABgAGAAYABgAIAAgACAAHAAUABQAGAAcABQAFAAUABQAG
AAYABgAGAAUAAgD///z/9v/y//L/9P/4//7/EAAtAFEAfgC2APYALgFYAYMBrgHEAckB
xgGyAY0BXgEkAdkAkgBhADIA///a/9D/2v/p//D/9f/5//7/AQACAAIAAAACAAIAAgAC
AAQABQAFAAQABAAFAAUABgAIAAgACQAJAAYABgAHAAgACAAIAAoACgAIAAcABwAJAAcA
BwAIAAoACgAKAAsADAALAAoACQAKAA0ADQANAA4ADwAPAA8AEAAOAA8ADwASABQAEwAT
ABUAFQAVABQAFQAWABgAGQAZABoAHAAfACEAIQAiACMAJgApACkAKgAsAC0ALgAvADEA
NgA4ADsAPQA8AD8AQgBEAEQARgBHAEgASQBKAEoASgBJAEYARABBAEIAQQA+ADwAOgA3
ADQAMAAvAC0AKgAnACYAJAAjACEAHQAbABcAFQAVABQAEwAQABAADQAMAAoACAAHAAcA
BQAEAAMAAgABAAAA////////AAABAAEA//////7//f/9//v/+//9//3//P/8//z//P/6
//v/+//7//v//P/8//z//P/7//r/+v/5//r/+//7//v/+//7//z/+//7//v/+//9//7/
/v/+//3//f/+/////f/+/wAAAAAAAAEAAgACAP////8AAAEAAgACAAIAAgABAAAAAAAA
AP7/////////////////AAD+//7//v/9//v//P/8//z/+v/6//r/+v/4//f/9//2//f/
9v/2//b/9P/0//T/9P/1//X/9f/1//P/8f/x//H/7//v//D/8f/x//H/8f/x//L/8v/z
//T/8//1//b/9v/3//j/+P/5//r/+//7//v/+//7//z//v/5//f/9P/0//T/9P/0//H/
7//u/+z/6f/o/+f/5P/l/+P/4v/i/9//3//f/9//3f/d/97/3//h/+H/4f/i/+D/4P/g
/+D/4v/i/+L/4v/h/+D/4P/g/+H/4f/g/+D/4P/f/9//3//c/9z/3P/c/97/3v/e/97/
3P/c/9z/3P/c/9z/3P/c/9z/3P/c/9z/2v/a/9r/2f/b/9v/3P/d/9v/2//b/9v/2v/a
/9r/2v/b/9r/1//S/8z/xv/E/8b/yv/Q/9z/9f8ZAEIAdACwAOwAGAE7AWwBkgGfAZ4B
mAF7AU4BGgHZAIwATwAkAPP/xP+s/6z/uf/E/8v/z//U/9f/2v/a/9z/2v/a/9r/2v/d
/9//4P/g/9//3//e/97/3v/e/9//3//g/+D/4f/i/+H/4P/h/+D/3//f/+D/4//h/+H/
4v/k/+L/4v/j/+T/5v/m/+b/6P/n/+f/5//o/+n/6f/p/+r/6v/r/+v/7v/w/+//7//x
//L/8//z//X/9P/2//f/9//5//r//P/9////AAABAAQABwAHAAgACgANAA4ADwARABIA
FAAXABkAHAAfACIAJAAkACYAJwAoACcAKAAoACgAKgAoACcAJQAkACMAIAAeAB8AHQAb
ABgAFQATABAADQAIAAYABQADAAIAAQD+//3//P/6//j/9P/2//P/8v/w/+7/7f/t/+v/
6v/p/+j/5//o/+f/5//n/+f/5//m/+P/5P/k/+T/5f/j/+P/5f/l/+L/4v/i/+L/4v/j
/+P/4//h/+L/4v/i/+P/4//j/+T/4//k/+X/5f/j/+P/4//k/+X/5f/l/+X/5f/m/+b/
5v/m/+f/6f/r/+r/6v/r/+r/6f/p/+n/6P/o/+n/6//t/+3/7P/r/+r/6//q/+r/6v/q
/+v/6//r/+z/6//q/+r/6v/q/+r/6f/n/+j/6P/o/+j/6P/o/+j/5f/l/+b/5v/l/+T/
5P/k/+L/4v/i/+L/4f/h/+H/4f/h/9//3//f/93/3f/e/9//3//f/9//3//g/+D/4f/i
/+L/4//j/+L/5f/m/+b/5//o/+n/6f/p/+n/6f/q/+z/6//r/+r/6v/o/+j/6P/m/+T/
5P/k/+T/3//d/9z/2v/Z/9j/1//U/9P/0f/Q/9D/z//P/8//z//R/9H/0v/T/9P/0//T
/9T/0v/S/9L/0v/U/9T/1P/U/9H/0P/Q/9D/0//T/9L/0v/Q/8//z//P/87/zv/O/87/
0P/Q/9D/0P/O/87/zv/O/9D/0P/Q/9D/zv/O/87/zv/O/87/zv/N/83/zf/O/8//zf/N
/83/zf/O/87/zv/O/83/yv/H/8L/vP+4/7b/uP+6/8D/zv/p/w0ANABqAKgA5AASAT8B
eAGiAbMBugGyAZEBYAEoAd8AkgBXACwA+//Q/7z/vv/L/9T/2//h/+T/5f/m/+b/5P/k
/+T/5P/k/+j/6f/p/+j/5v/n/+f/6P/o/+j/6f/p/+j/6P/p/+r/6P/o/+r/6v/p/+n/
6v/t/+v/6//s/+7/7v/u/+//8P/w//D/8P/y//P/8//z//T/9//3//f/+P/2//f/9//6
//z/+//7//3//P/9//3///8AAAIAAwADAAUABgAIAAkACQAKAAsADgAQABEAEwAWABcA
GAAZABsAHgAgACMAJQAmACkALAAuAC4AMAAxADIAMwA0ADQANAA0ADIAMQAvADAALwAs
ACoAKQAnACUAIgAfAB0AGgAXABYAFAATABEADAALAAgABwAGAAQAAgD+/wAA/f/8//r/
+P/3//f/9f/2//X/9P/z//T/8//z//P/8v/z//P/8f/z//L/8f/x/+//7//x//H/8P/w
//D/8P/w//H/8f/x//H/8v/y//L/9P/z//L/8v/x//L/8//z//X/9f/1//b/9v/1//T/
8//1//b/9v/2//f/9//4//n/9v/2//f/9v/2//f/+P/4//n/+f/6//v/+v/6//r/+v/7
//r/+v/6//j/+f/5//n/+v/5//j/+P/2//b/9v/1//f/+P/4//j/9v/2//b/9v/1//X/
9v/2//f/9v/2//b/9v/2//b/9v/1//X/9f/1//b/9f/2//f/9v/1//X/9f/1//X/9f/1
//b/9v/3//j/9//5//r/+v/8//7///8BAAAAAQABAAEABAAFAAcACgAIAAcABQAEAAYA
BgAEAAMABQAEAAEAAAD///7/+f/3//b/9P/0//T/9P/y/+//7f/s/+z/7f/t/+3/7f/t
/+3/7v/v//H/8f/x//L/8v/y//L/8v/y//L/8v/y//P/8v/y//L/8//z//L/8v/y//H/
8f/x//D/8P/w//D/8P/w//D/8P/w//D/8P/w//D/8P/w//D/8P/w//D/8P/y//L/8v/x
/+//7//w//H/7//v/+//7//w//D/8P/w/+//7v/t/+r/5P/g/97/4P/i/+b/9v8RADcA
YgCWANIACgEyAV0BjgGuAbkBvgGyAY8BXAEgAdUAjgBdADIAAQDW/8b/0P/d/+T/5//t
//D/9f/2//b/9v/2//b/9v/2//b/9//3//b/+P/5//n/+v/6//r/+//7//r/+v/7//z/
/P/8//7//v/8//v/+//9//3//f/+/wAAAAAAAAEAAgACAAIAAgAEAAMAAwADAAQABQAF
AAUABgAIAAkACQAMAAoACQAJAAsADgAPAA8AEQASABQAFQAVABUAFgAYABkAGQAaABsA
HgAgACEAIwAmACcAKAApACsAMAAyADUANwA2ADkAPAA+AD4AQABBAEIAQgBCAEEAQABC
AEAAPwA9AD4APQA6ADgANwA1ADMAMAAvAC0AKgAnACQAIgAhAB8AHAAbABgAFwAXABYA
FQASABIADwAOAAwADAALAAsACQAIAAcABgAFAAQAAwADAAMABAAFAAUAAwADAAIAAQAB
AAEAAQADAAMAAgACAAIAAgACAAMAAwADAAMABAAEAAQAAgABAAAAAAADAAQABQAFAAUA
BQAFAAYABwAHAAcABwAHAAgACAAIAAcABwAIAAkACQAKAAwADAAJAAkACQAIAAkACQAK
AAsADAAMAAwADAAJAAgACAAIAAoACwALAAsACAAHAAYABgAIAAgACAAHAAcACAAIAAgA
BAAEAAQABAAFAAUABgAGAAMAAgACAAIAAgACAAIAAgADAAMAAwADAAMAAQABAAEAAQAB
AAIAAwADAAMAAwADAAIAAgADAAQABQAHAAgACAAJAAoACgALAAwADQANAA0ACwALAAwA
DgALAAsACgAIAAgACAAIAAMAAQAAAP7////+//3/+v/3//X/9P/0//H/8f/x//H/8//z
//T/9f/1//X/9f/2//b/9v/2//b/+P/4//j/+P/3//b/9v/2//n/+f/4//j/+P/3//f/
9//1//T/8//y//T/9P/0//T/9P/0//T/9P/0//T/9P/0//T/9P/0//T/9P/0//T/8//z
//P/9P/1//X/9f/1//X/9v/2//b/9v/z//T/8//w/+r/5v/i/+T/5v/q//D///8bAEIA
cgCoAOYAIgFJAWwBnAG3AboBtgGnAYYBWgEjAdgAjwBYACkA9v/O/8L/z//c/+X/6f/s
/+//8P/y//T/9P/0//T/9P/4//n/+f/4//j/+f/5//r/+P/4//n/+f/4//j/+f/6//r/
+v/8//z/+//7//z////+//3//f/+//7//v///wAA/v/+//7/AAABAAEAAQACAAMAAwAD
AAQABAAFAAUACAAIAAcABwAJAAoACwALAA0ADAAOAA8ADwARABIAFAAVABUAFgAXABoA
HAAdAB8AIgAlACYAJwApACwALgAxADMAMgA1ADgAOgA8AD4APwBAAEEAQgBCAEIAQgBA
AD8APQA8ADsAOAA2ADcANQAzADAAKwApACYAIwAhACAAIAAfABoAGQAWABUAEwASABEA
DgAOAAsACgAIAAgABwAHAAUABgAFAAQAAwABAP///v/9//z//f/9//v//f/8//v/+//5
//n/+//7//z//P/8//z/+v/7//v/+//7//z//P/8//7//f/8//z//P/8//z/+//9//3/
/f/+//////////////8AAAAAAAAAAAEAAwAFAAQABAAFAAQABAAFAAYABgAHAAcACAAJ
AAgACAAIAAgACAAIAAkACgAIAAkACQAJAAkACQAJAAoACAAIAAgABwAHAAgACAAIAAgA
CAAIAAgABwAHAAgACAAJAAgACAAIAAYABgAGAAYABwAHAAcABwAFAAMAAwADAAMAAwAE
AAUAAwADAAMAAwAAAAAAAQACAAMABQAGAAYABwAIAAgACQAKAAsACwALAA4ADwARABQA
FQAVABQAFAAVABYAFQAVABcAFgAVABMAEQAQAA4ADgAOAA4ADQALAAoACAAFAAQAAwAA
AAEA///+//7//f/9//3//f//////AAABAAEAAQABAAIAAgACAAIAAgAEAAQABAAEAAMA
AgACAAIABQAFAAQABAACAAEAAQABAAAAAAAAAAAAAQACAAMABAACAAIAAgACAAQABAAE
AAQABAAEAAQABAAEAAQABAADAAMAAwAEAAUAAwADAAMAAwAFAAYABwAIAAcABAADAP7/
+P/y//D/8v/0//z/DAApAE8AeACsAOwAJAFGAW0BpgHMAdkB3AHWAbUBhAFKAQMBtgB/
AFIAIQD2/+T/5v/z//z/AwAJAAwADQAQABIAEAAQABAAEAAQABMAFQAWABYAFQAVABQA
FAAUABQAFQAVABUAFgAYABoAGAAYABoAGgAZABkAGgAdAB0AHQAeACAAIAAgACEAIgAk
ACQAJAAmACUAJQAlACYAKAApACoALAAsAC0ALQAwADAALwAvADEAMgAzADMANQA0ADYA
NwA3ADgAOgA9AD8APwBAAEEARABGAEcASQBMAE4AUABSAFUAVgBYAFsAXQBgAGMAZgBo
AGYAaABpAGoAawBsAGwAbABuAGwAawBpAGgAZwBkAGIAYgBhAGAAXgBbAFkAVgBTAFIA
UABPAE0ASgBJAEYARQBEAEIAQAA8AD4AOwA6ADgANgA1ADUAMwAyADEAMAAvADAALwAv
AC8ALwAvAC4AKwAsACwALAAtACsAKwAtAC0ALgAuAC4ALgAuAC8ALwAvAC0ALgAuAC4A
LwAvAC8AMAAxADIAMwAzADMAMwAzADQANQA1ADUANQAzADQANAA0ADUANQA2ADcANQA2
ADgAOAA3ADcANwA2ADYANwA5ADsAOwA6ADkAOAA4ADgAOQA6ADoAOwA7ADsAOgA5ADgA
OAA6ADoAOgA5ADcAOAA4ADgAOAA4ADgAOAA3ADcAOAA4ADcANgA2ADYANgA2ADYANgA1
ADUANQA1ADcANQA1ADUAMwAzADQANQAzADMAMwAzADQANAA1ADYANgA3ADcANgA5ADoA
OgA7ADwAPQA9AD0APgA/AEEARABFAEUARABEAEQARABCAEEARABEAEQAQwBDAEAAPwA+
AD0APAA7ADkAOAA2ADMAMgAxAC4ALgAtAC0ALgAvAC8ALwAvAC0ALQAuAC8AMAAxADIA
NAAyADIAMgAyADQANAA0ADQAMwAyADIAMgAzADMAMgAyADIAMQAxADEAMAAwADAAMAAy
ADIAMgAyADIAMgAyADIAMAAwADAAMAAxADIAMwA0ADIAMgAyADEAMwAzADQANQA1ADUA
NQA1ADQANAA0ADQANwA2ADEALAAoACAAHAAeACIAKAA4AFEAdQCeANAADAFIAXABkwHM
AfoBDQIWAhIC9QHCAYYBPwHyALcAigBbADAAGgAYACUAMAA3ADkAPgA/AEQARABCAEAA
QABAAEAARABFAEUARABGAEcARwBIAEYARgBHAEcASABIAEkASgBIAEgASgBKAEkASQBK
AE0ATwBPAFAAUgBQAFAAUQBSAFMAVABVAFgAVwBXAFcAWABbAFsAWwBcAF4AXwBfAGIA
YgBhAA==
         </WaveFormData>
      </LeadData>
      <LeadData>
         <LeadByteCountTotal>10000</LeadByteCountTotal>
         <LeadTimeOffset>0</LeadTimeOffset>
         <LeadSampleCountTotal>5000</LeadSampleCountTotal>
         <LeadAmplitudeUnitsPerBit>4.88</LeadAmplitudeUnitsPerBit>
         <LeadAmplitudeUnits>��V</LeadAmplitudeUnits>
         <LeadHighLimit>2147483647</LeadHighLimit>
         <LeadLowLimit>268435456</LeadLowLimit>
         <LeadID>V4</LeadID>
         <LeadOffsetFirstSample>0</LeadOffsetFirstSample>
         <FirstSampleBaseline>0</FirstSampleBaseline>
         <LeadSampleSize>2</LeadSampleSize>
         <LeadOff>FALSE</LeadOff>
         <BaselineSway>FALSE</BaselineSway>
         <ExcessiveACNoise>FALSE</ExcessiveACNoise>
         <MuscleNoise>FALSE</MuscleNoise>
         <LeadDataCRC32>149962407</LeadDataCRC32>
         <WaveFormData>
5v/m/+b/5v/k/+T/5P/k/+T/5P/k/+T/5f/m/+f/6P/n/+b/5f/k/+T/5P/k/+T/5P/k
/+T/5P/m/+b/5v/m/+j/6P/o/+j/6P/o/+j/6P/q/+r/6v/q/+z/7P/s/+z/7P/s/+z/
7P/u//D/8v/0//T/9P/0//T/9v/2//b/9v/5//r/+//8////AAABAAIAAwAEAAUABgAJ
AAoACwAMAA4AEAASABQAFgAWABYAFgAWABYAFgAWABMAEgARABAADQAMAAsACgAHAAYA
BQAEAAEAAAD///7/+//6//n/+P/2//b/9v/2//X/9P/z//L/8P/w//D/8P/w//D/8P/w
/+//7v/t/+z/7P/s/+z/7P/q/+r/6v/q/+r/6v/q/+r/6v/q/+r/6v/o/+j/6P/o/+r/
6v/q/+r/6P/o/+j/6P/o/+j/6P/o/+j/6P/o/+j/6v/q/+r/6v/s/+z/7P/s/+z/7P/s
/+z/7v/u/+7/7v/w//D/8P/w//D/8P/w//D/8v/y//L/8v/w//D/8P/w//L/8v/y//L/
8v/y//L/8v/x//D/7//u/+7/7v/u/+7/7v/u/+7/7v/s/+z/7P/s/+r/6v/q/+r/6v/q
/+r/6v/q/+r/6v/q/+j/6P/o/+j/6P/o/+j/6P/m/+b/5v/m/+T/5P/k/+T/5f/m/+f/
6P/o/+j/6P/o/+n/6v/r/+z/7f/u/+//8P/y//L/8v/y//L/8v/y//L/8P/w//D/8P/u
/+7/7v/u/+z/6f/p/+j/5//n/+X/4//f/93/2//b/9r/2v/a/9r/3P/c/97/3v/f/9//
3//f/97/3v/d/93/4f/h/+H/3//d/93/3f/d/93/3v/e/97/4P/f/9//3v/d/93/3v/e
/9z/3P/c/9z/3P/c/9z/3P/e/97/3v/e/9z/3P/c/9z/3v/e/97/3v/e/97/3//f/9//
3//f/97/3v/e/97/3v/c/9z/3P/b/9T/z//P/83/zP/O/9T/5v8BACMAUACQANUAFgFP
AYQBuAHiAfsB+wHdAaQBXQEQAcQAhQBNABQA4f/A/7z/x//R/9T/2v/e/9//4f/h/97/
3P/c/9z/3P/e/97/3v/e/9z/3P/c/9v/3f/d/97/3v/e/97/3v/d/93/3v/e/9//4f/i
/+L/4//j/+P/4//j/+L/4v/j/+T/5P/k/+X/5f/l/+X/5//n/+n/6f/p/+v/6//r/+z/
7P/t/+7/7v/v/+//7//w//D/8f/x//P/9P/1//b/9//4//r/+v/8//7/AQABAAIABQAE
AAUABgAHAAsADAAOAA8AEgASABQAFQAWABYAFgAXABcAFwAXABcAFgAVABUAFAARAA8A
DgAMAAoACAAHAAUABAADAAIAAQACAAAA//////3//P/7//r/+v/6//n/+P/6//n/+P/4
//X/9f/1//X/9//1//T/9P/y//L/8P/w//D/8P/w//D/8P/w//D/8P/v/+//7//v//L/
8v/y//L/8P/w//D/8P/u/+7/7v/u//D/8f/y//P/8f/y//L/8v/y//P/8//z//P/9P/0
//T/9P/0//T/9f/1//X/9v/2//T/9P/0//X/9//3//f/9//3//f/9//3//X/9f/1//X/
9//3//f/9//1//X/9f/1//T/9P/0//T/9P/0//T/9P/0//P/8//z//T/9P/0//P/8P/w
//D/8P/w//D/8P/w//D/8P/v/+7/7P/s/+z/7P/u/+7/7v/u/+z/6//r/+v/6//r/+v/
6//u/+7/7v/u/+3/7f/v//D/8//0//X/9v/1//X/9f/3//n/+f/6//r//P/8//z/+//5
//j/+P/4//j/9v/0//T/9P/0//D/7f/t/+z/7f/t/+v/6f/n/+X/4//j/+b/5v/m/+b/
5f/k/+X/5P/j/+P/4//j/+T/5P/j/+P/5f/l/+X/4//j/+P/4//j/+P/5P/k/+T/4v/h
/+H/4P/h/+H/4v/i/+L/4v/i/+L/4v/i/+L/4v/k/+T/5P/k/+L/4v/i/+L/5P/k/+T/
5P/k/+T/5f/l/+P/4//j/+L/5P/k/+T/5P/i/+L/4v/h/97/2f/X/9f/1v/Y/+T/+P8T
ADMAYACcANkAEAFDAXIBoAHIAdsB1QGxAXIBKwHkAKAAZwA7AAoA3//K/8z/1f/d/+D/
5P/m/+n/6f/r/+r/6v/q/+r/6v/r/+r/6f/o/+r/6v/q/+n/6f/p/+r/6v/q/+r/6v/p
/+n/6v/q/+v/6f/q/+r/6//t/+3/7f/t//D/8P/x//L/8P/w//H/8f/z//P/9f/1//X/
9f/1//f/+f/5//r/+v/5//r/+v/7//3//f/+//7/AQABAAMABAAFAAYABwAIAAgACAAK
AAwACwALAAwADwAQABEAEgATABcAGAAaABsAHAAcAB4AHwAgACAAIAAhACMAIwAjACMA
IAAfAB8AHgAfAB0AHAAaABgAFgAVABMAEgARABAADwAQAA4ADQANAAsACgAJAAgACQAK
AAoACgAJAAcABQAEAAMAAwADAAMAAwABAAAAAAAAAAAA/v/+/wAAAAAAAAAAAAAAAAAA
AAAAAAEAAgADAAIAAgACAAIAAAAAAAAAAAACAAIAAgACAAUABQAFAAUABQAGAAYABgAE
AAUABQAFAAUABgAGAAYABgAGAAYABwAHAAcACAAIAAoACgAKAAsACQAJAAkACQAJAAkA
CQAJAAcABwAHAAcABwAHAAcABwAHAAcABwAHAAYABgAGAAYABgAGAAYABgAGAAUABQAF
AAQABAAEAAMAAgACAAIAAgAEAAQABAAEAAIAAgABAAAAAgACAAIAAgAAAAAAAAAAAAAA
////////AQABAAEAAQACAAIAAgACAAUABQAHAAgABwAIAAkACgAMAA0ADgARAA8ADwAQ
ABAADwAOAA0ACwANAA4ADAALAAoACQAIAAQAAQABAAAAAQABAP///f/6//f/9P/z//X/
9v/3//j/9v/2//j/+P/4//n/+v/7//v/+v/4//f/+f/5//n/9//3//f/9//3//f/+P/4
//j/9v/1//X/9P/0//X/9//4//f/9v/1//T/9f/2//f/+P/2//b/9v/2//T/9P/0//T/
9v/2//b/9v/2//b/9//3//f/9//3//b/+P/4//j/+P/4//b/9v/z//D/6//n/+f/7P/w
//7/GgA9AGUAnADiACMBXAGNAbwB5AH6AfkB3QGpAWgBHQHSAJIAYwAxAAAA3f/U/9z/
5f/p/+z/7v/w//P/9//3//j/9P/0//T/9P/2//b/9v/2//f/+P/5//n/+f/5//r/+v/6
//r/+v/5//v//P/8//3/+//8//z//f///////////wAAAAABAAIAAQAAAAAA////////
AQABAP///////wEAAwADAAQABAAFAAYABgAHAAcABwAIAAgABwAHAAkACgAJAAoACwAM
AA0ADgARABQAEwATABQAFwAYABkAGgAbAB8AIAAiACMAJAAkACYAJwAmACYAJgAnACUA
JQAlACUAJAAjACMAIgAhAB8AHgAcABgAFgAVABMAFAATABIAEQAQAA4ADQANAAsACgAJ
AAgACgAKAAkACAAGAAUABAAEAAMAAwADAAMAAwABAAAAAAACAAIAAAAAAAAAAAAAAAAA
/v/+//7//v/9//3//f/9//z//P/8//z//P/8//z//P/8//z//P/8//v/+//7//v//f/+
//7//v/8//3//f/9//3//v/+//7//v/+//7/////////AAAAAAIAAgACAAMAAQABAAEA
AQABAAEAAQABAAMAAwADAAMAAwADAAMAAwADAAMAAwADAAIAAgACAAIAAAAAAAAAAAAC
AAEAAQABAP7//v/+//3//v/+//7//v/8//z//P/8//r/+v/5//j/+v/6//r/+v/4//j/
+P/4//r/+f/5//n/9//3//f/9//4//j/+P/4//v/+//9//7//P/8//z//P/+////AAAD
AAMAAwAEAAQAAgACAAIAAQAFAAQAAgACAP///v/9//z//P/5//n/+P/1//X/8//x/+//
7f/r/+v/7P/s/+z/7P/s/+z/7v/u/+//7//v/+//7v/u/+3/7f/v/+//7//t/+3/7f/t
/+3/6//s/+z/7P/s/+v/6//q/+v/6//s/+z/6v/q/+r/6v/s/+z/7P/s/+r/6v/q/+r/
6v/q/+r/6v/q/+r/6v/q/+r/6v/r/+v/7f/t/+3/7P/q/+r/6v/q/+r/6v/q/+X/4v/d
/9n/2f/a/9z/6P/8/xkAOwBqAKgA6wAoAV0BkAHCAegB+wH1Ac8BkAFHAfwAtAB3AEcA
FgDp/87/zP/X/93/4P/m/+r/6//v//H/8P/t/+z/6//q/+z/7P/s/+z/7v/u/+7/7f/r
/+v/7P/s/+z/7P/s/+v/6//s/+z/7f/t/+7/7v/v/+//7//v/+//8P/w//H/8v/0//T/
9f/1//P/8//1//X/8//z//P/9f/3//f/+P/4//j/+P/3//f/+P/5//v//P/7//v//f/+
////AAABAAIABAAEAAYACAAHAAcACAALAAwADQAOAA8AEQASABQAFQAWABYAGAAZABwA
HAAcAB0AGwAbABsAGwAaABkAGQAYABUAEwASABAADgAMAAsACQAKAAkACAAHAAQAAgAB
AAEAAwACAAEAAAAAAAAA///+//7//f/8//z/+//7//v/+//5//f/9v/2//j/+P/2//b/
9P/0//T/9P/0//T/9P/0//X/9f/1//X/9P/0//T/9P/2//b/9v/2//T/9P/0//T/9f/1
//X/9f/3//j/+P/4//b/9//3//f/+f/6//r/+v/6//r/+v/7//v/+//8//z//P/8//z/
/f/7//v/+//7//3//f/9//3//f/9//3//f/7//v/+//7//v/+//7//v/+v/6//r/+v/6
//r/+v/6//r/+f/5//n/9v/2//b/9f/2//b/9v/2//T/9P/0//T/9v/2//X/9P/y//L/
8v/y//L/8v/y//L/9P/z//P/8//x//H/8f/x//T/9P/0//T/8//z//X/9v/3//j/+f/6
//z//f/+/wEA/////wAAAAABAAIAAwADAP///v/+//7//v/8//z//P/8//j/9f/1//T/
8//z//H/7//t/+v/6f/p/+j/6P/o/+j/6P/o/+r/6v/p/+n/6f/p/+r/6v/p/+n/6//r
/+v/6f/n/+f/5//n/+n/6v/q/+r/6v/p/+n/6P/l/+X/5v/m/+j/6P/o/+j/5v/m/+b/
5v/m/+b/5v/m/+b/5v/m/+b/5v/m/+b/5v/o/+j/6f/p/+j/5//m/+T/5v/m/+b/5v/m
/+b/5P/j/+D/2//X/9f/2P/a/+D/7v8FACEASAB8ALkA9AAnAVYBhAGuAcsBywGvAXoB
OQHyAK4AdQBJAB4A7//O/8T/y//T/9r/4P/m/+n/6f/p/+j/5P/k/+T/5P/o/+j/6P/o
/+f/5v/l/+P/5f/l/+b/5v/m/+b/5v/l/+P/5P/k/+X/5f/m/+b/5//n/+f/5//n/+j/
6P/p/+r/7P/s/+3/7f/t/+3/7//v//H/8f/x//P/8f/x//L/8v/z//T/9P/1//b/9//5
//r/+v/5//r/+v/7//z//f/+//7//v8AAAIAAwADAAQABwAGAAcACAAJAAsADAAOAA8A
EgASABQAFQAVABQAEwATABUAFwAZABsAGgAZABkAGAAVABMAEgAQAA8ADgAOAA0ACgAJ
AAgABwAGAAQAAwADAAQABAAEAAQAAwACAAAA/v8AAP///v/+//3//f/9//3//f/7//r/
+v/6//r/+P/4//j/+P/4//j/+P/4//j/+P/1//X/9f/1//b/9v/2//b/+P/4//j/+P/4
//j/+P/4//n/+f/5//n/9//4//j/+P/4//n/+f/5//n/+v/6//r/+v/6//r/+//5//n/
+v/6//z//P/8//3/+//7//v/+//7//v/+//7//v/+//7//v//f/9//3//f/9//3//f/9
//z//P/8//z//P/8//z//P/7//n/+P/3//j/+P/4//f/+P/4//j/+P/4//j/+P/4//j/
+P/3//b/9P/0//T/9P/0//T/9P/0//b/9f/1//X/9f/1//X/9f/2//b/9v/2//b/9f/2
//b/+f/6//v//P/+////AAADAAEAAQACAAIAAAAAAAAA///9//z/+P/6//r/+v/6//r/
+P/1//X/9P/x//H/7//t/+z/6//q/+v/6//q/+n/6P/o/+j/6v/q/+n/6f/p/+n/6v/q
/+n/6f/t/+3/7f/r/+v/6//r/+v/6//s/+z/7P/s/+v/6//q/+f/5//o/+j/6P/o/+j/
6P/q/+r/6v/q/+j/6P/o/+j/6P/o/+j/6P/o/+j/6P/o/+j/6P/p/+n/5//n/+f/5v/n
/+j/6f/q/+z/6P/o/+f/4v/d/93/3//g/+b/8v8IACUASwCCAMYACwFGAXkBqgHSAe4B
8QHXAaMBYgEbAdIAkgBhAC8A/v/X/8j/zv/X/9v/3P/g/+b/6f/p/+f/5v/l/+b/5//o
/+r/6v/q/+r/6v/q/+r/6f/o/+f/5//m/+j/6P/o/+f/6f/q/+r/6//r/+z/7P/t/+z/
6//q/+n/7P/s/+3/7v/s/+z/7f/t/+v/6//t/+3/7v/v//D/8//y//H/8f/w//P/9P/0
//X/8//z//T/9P/3//f/+f/6//3//v///wAA/v/+/wAAAgABAAEAAgAFAAcACQALAA0A
DQAOABAAEQAUABQAFgAXABoAGgAaABsAGwAbABsAGwAYABcAFwAWABUAEwASABAADQAK
AAgABQAGAAUABAADAAQAAgABAAEAAAD+//z/+v/8//z/+//6//r/+f/4//j/9//3//f/
9//3//X/9P/0//T/9P/y//L/8v/y//L/8v/w//D/8P/w/+//7//v/+//8P/w//D/8P/w
//D/8P/w//D/8P/w//D/8f/x//H/8f/v//D/8P/w//D/8f/x//H/7//w//D/8P/y//L/
8v/z//P/8//0//T/8v/y//L/8//1//X/9f/1//P/8//z//P/9f/1//X/9f/1//X/9f/1
//P/8//z//P/8//0//X/9v/1//T/8//y//L/8f/x//H/8P/w//D/7//s/+z/7P/s/+z/
7P/s/+z/7v/u/+3/7P/s/+z/7P/s/+r/6v/q/+r/6P/n/+f/5//o/+n/6v/r/+z/7P/s
/+z/7f/t/+//8P/z//T/9f/2//X/9f/1//f/9f/1//b/9v/0//L/8P/u/+7/7v/u/+7/
6//r/+r/6P/n/+T/4f/h/9//3f/d/97/3v/e/97/3P/c/97/3v/f/9//3//f/97/3v/d
/93/3//f/9//3f/f/9//3//f/93/3v/e/97/3v/d/93/3P/b/9v/3P/c/9z/3P/c/9z/
2v/a/9r/2v/a/9r/2v/a/9r/2v/a/9r/2P/Y/9j/2P/a/9r/2//b/93/3f/d/9z/2v/a
/9r/2v/a/9r/2P/V/9D/y//J/8n/yv/O/9j/7P8LAC8AXgCaAN8AIgFZAY4BwAHmAfcB
7QHHAYoBQwH6AK4AcQA7AAYA1f+4/7j/w//L/9D/1P/Y/9n/2//b/9r/2P/Y/9j/2P/a
/9r/2v/a/9j/2P/Y/9f/1//X/9j/2P/Z/9r/2//b/9n/2v/a/9v/2f/a/9r/2//b/9v/
2//b/9r/2v/b/9z/3v/e/9//3//d/93/3//f/+H/4f/h/+P/4//j/+T/5P/o/+r/6//t
/+3/7f/u/+7/7f/t/+//8P/x//L/8//0//b/9v/4//r/+f/5//r//f8AAAEAAgADAAMA
BAAGAAcACgAKAAwADQAQABAAEAARAA8ADwAPAA8ADwAPABAAEAAOAAsACQAGAAYABAAD
AAEA///9//v/+f/6//j/9//3//f/9v/1//T/8v/y//H/8P/y//H/8P/w/+3/7f/t/+3/
7f/r/+r/6v/r/+z/6//s/+r/6v/q/+r/6v/q/+r/6v/p/+n/6f/p/+j/6P/o/+j/6v/q
/+r/6v/q/+r/6v/q/+v/6//r/+v/6//s/+z/7P/s/+3/7f/t/+3/7v/u/+7/7P/s/+z/
7f/v/+//8P/w//D/8P/w//H/7//v/+//7//x//H/8f/x/+//7//v/+//8f/x//H/8f/x
//H/8f/x/+7/7v/u/+7/8P/w//D/8P/w/+//7//v/+7/7v/u/+3/7P/s/+z/7P/s/+z/
7P/s/+z/7P/r/+r/6P/o/+j/6P/q/+r/6v/q/+r/6f/p/+n/6f/p/+n/6f/s/+z/7P/s
/+v/6//t/+7/8f/y//P/9P/z//P/8//1//X/9f/2//b/+P/4//j/9//1//T/9P/0//P/
8v/x//D/7v/r/+v/6v/n/+f/5f/j/+H/3//d/93/4P/g/+D/4P/g/+D/4v/i/+P/4//j
/+P/4v/i/+H/4f/j/+P/4//h/+H/4f/h/+H/4f/i/+L/4v/i/+H/4f/g/9//3//g/+D/
4P/g/+D/4P/g/+D/4P/g/+L/4v/i/+L/4P/g/+D/4P/e/97/3v/e/+D/4P/h/+H/4f/h
/+H/4P/g/+D/4P/g/+L/4P/e/9v/2P/T/9H/0//U/9b/4P/0/xEAMwBkAKAA3QAWAUsB
fgGuAdIB4wHXAa0BbAEjAdwAmABhADMAAgDZ/8T/xv/P/9X/2v/g/+D/4//l/+P/4v/i
/+L/4v/i/+T/5P/k/+T/4v/i/+L/4f/h/+H/4v/i/+L/4v/i/+H/4f/i/+L/4//l/+b/
5v/n/+f/5//n/+f/5v/m/+f/6P/q/+r/6//r/+v/6//t/+3/7//v/+//8f/v/+//8P/w
//H/8v/y//P/8//z//T/9P/1//X/9//4//v//P/9//7//P/8//7/AAADAAMABAAHAAgA
CQAKAAsACwAMAA4ADwASABIAFAAVABQAFAAUABUAFwAXABcAFwAUABMAEwASABMAEQAQ
AA4ADgAMAAsACQAGAAUABAADAAQAAgABAAEA///+//3//P/8//z/+//6//z/+//6//r/
9//3//f/9//3//X/9P/0//T/9P/y//L/8v/y//L/8v/y//L/8v/y//H/8f/x//H/8v/y
//L/8v/y//L/8v/y//L/8v/y//L/9P/1//b/9//1//b/9v/2//j/+f/5//n/9//4//j/
+P/4//j/+P/5//n/+f/6//r/+P/4//j/+f/7//v/+//7//3//f/9//3//P/7//r/+f/5
//n/+f/5//n/+f/5//n/+v/6//r/+v/4//j/+P/4//r/+f/5//n/+P/4//j/9//2//b/
9v/2//b/9v/2//b/9v/2//X/9P/0//T/9P/0//b/9v/2//b/9f/z//L/8f/x//H/8f/x
//L/8v/y//L/8//z//X/9v/3//j/+f/6//v/+//7//3//////wAAAAAAAAAAAAD//wEA
AAAAAAAAAAD+//3//P/7//r/9v/z//P/8v/z//P/8f/v/+v/6f/n/+f/6v/q/+r/6v/o
/+j/6v/q/+v/6//r/+v/7P/s/+v/6//r/+v/6//p/+v/6//r/+v/6f/q/+r/6v/q/+n/
6f/o/+n/6f/q/+r/6P/o/+j/6P/q/+r/6v/q/+r/6v/q/+r/6v/q/+r/6v/s/+z/7P/s
/+v/6v/q/+n/6f/p/+n/6P/q/+r/6v/q/+r/6v/o/+f/5v/j/+P/4//i/+T/8P8GACEA
RwB2ALAA7QAkAVEBfgGmAcQBzQG5AYsBSgEDAcAAhgBZAC8AAgDZ/8j/zv/Z/93/4P/k
/+j/6//r/+v/7P/s/+z/7P/s/+z/7P/s/+z/6v/q/+r/6f/r/+v/7P/s/+r/6v/q/+n/
6//s/+z/7f/t/+7/7v/v/+//7//v/+//7v/u/+//8P/w//D/8f/x//P/8//1//X/9f/1
//X/9//3//f/+P/4//f/+P/4//n/+f/5//r/+v/9//3///8AAP//AAABAAIAAgACAAQA
BgAHAAcACAALAAwADQAOAA8AEwAUABYAFwAYABgAGgAbAB4AHgAeAB8AHQAdAB0AHQAe
AB0AHQAcAB0AGwAaABgAFQASABAADQAMAAsACgAJAAgABgAFAAUABQAEAAMAAgAEAAQA
AwACAAIAAQAAAAAAAQABAAEAAQD///3//P/8//r/+v/4//j/+v/6//r/+v/4//j/+P/4
//n/+f/5//n/+v/6//r/+v/6//r/+v/6//z//P/8//z//P/7//r/+f/6//z//f/+//z/
/f/9//3//f/+//7//v8AAAAAAAABAAEAAQACAAIAAAAAAAAAAQABAAEAAQABAAMAAwAD
AAMABQAFAAUABQAEAAMAAgABAAEAAQABAAEAAAAAAAAAAAACAAIAAgACAAQAAwADAAMA
AQAAAP///f/+//7//v/+//z//P/8//z//v/+//3//P/+//7//v/+//7//v/+//7/AAD/
///////9//3//f/9/wAAAAAAAAAAAwADAAUABgAFAAYABwAIAAkACQAJAAsACQAJAAoA
CgAGAAQABgAGAAYABgAGAAQAAQABAAAA/f/9//v/+f/4//f/9v/3//X/9P/z//L/9P/0
//b/9v/1//X/9f/1//T/9P/z//P/9v/3//j/9//1//X/9f/1//b/+P/5//r/+P/3//f/
9v/z//P/9P/0//b/9v/2//b/9P/0//T/9P/0//T/9P/0//T/9P/0//T/9P/0//T/9P/2
//b/9//3//f/9//3//b/9v/2//b/9v/2//j/+P/z/+z/5//l/+X/6P/q/+z/+P8RADMA
XgCWANsAIgFjAZwB1AECAiECKQIXAugBqQFcAQwBwQCDAEoADwDi/9L/2f/l/+7/8P/y
//H/8f/z//b/8v/y//L/8v/0//T/9P/0//L/8v/y//H/8//z//T/9P/y//L/8v/x//P/
9P/0//X/9f/2//b/9//2//X/9P/z//b/9v/3//j/9//2//b/9f/1//X/9//3//f/9//3
//n/9//3//j/+P/5//r/+v/7//3//f/+//7//f/9////AAABAAIAAwAEAAYABgAIAAoA
DQANAA4AEQAQABEAEgATABMAFAAWABcAHAAcAB4AHwAiACIAIgAjACMAIwAjACMAIgAh
ACEAIAAfAB0AHAAaABgAFgAVABMAEQAPAA0ACwAMAAoACQAJAAcABgAFAAQABAAEAAMA
AgACAAEAAAAAAP3//f/9//3//v/9//3//v/9//z/+f/4//j/+P/4//j/+P/4//j/+P/3
//f/9//3//r/+v/6//r/+P/4//j/+P/4//j/+P/4//n/+f/5//n/+f/6//r/+v/8//3/
/f/9//3//v/+//7//v/+//7/////////AAAAAAAAAAAAAAEAAwADAAMAAwAFAAUABQAF
AAUABQAFAAUABwAHAAcABwAFAAUABQAFAAYABgAGAAYABAAEAAQABAAEAAMAAwADAAMA
BAAFAAUAAgACAAIAAgACAAIAAgACAAIAAgABAAAAAAAAAAAAAAAAAAAAAAAAAAAA////
///////////////+//7//v/+/wEAAQADAAQABAAEAAQABAAFAAUABQAHAAgACQALAAwA
DgAOAA4ADQAPAA4ADgAOAA4ADQAMAAsACgAIAAYABgAGAAYABgADAAMAAgD//////f/7
//r/+f/4//n/+v/6//r/+v/6//r//P/8//3//f/9//3//v/+//3//f/////////9//3/
/f/9//3//f/+//7//v/+//3//f/8//3//f/+//7/AAAAAAAAAAD+//7//v/+//7//v/+
//7/AAAAAAAAAAD+//7//v/+/wAAAAABAAEAAQABAAEAAAACAAIAAgACAAAAAAAAAPv/
9v/v/+3/7f/y//T/AAAaADcAWwCMAMwADwFKAYEBugHsARICIQIVAukBpgFdARAByACN
AF0AKgD9/+j/6v/z//n//v8CAAQABwAJAAsACAAGAAYABgAGAAgACAAIAAgABgAGAAYA
BQAHAAcACAAIAAkACgALAAsACQAKAAoACwALAAwADAANAA0ADQANAA0AEAAQABEAEgAS
ABIAEwATABEAEQATABMAFAAVABYAGQAXABcAGAAYABkAGgAaABsAHQAdAB4AHgAdAB0A
HwAgACMAJAAlACYAJgAmACgAKgArACsALAAvADAAMQAyADMANQA2ADgAOQA+AD4AQABB
AEAAQABAAEEAQQBBAEEAQQBCAEEAQQBAAD8APQA8ADoAOgA4ADcANQAyADEAMAAvADAA
LgAtAC0ALwAuAC0ALAAqACoAKQAoACoAKQAoACgAJQAlACUAJQAlACMAIgAiACQAJAAi
ACIAIAAgACAAIAAiACIAIgAiACEAIQAhACEAIgAiACIAIgAkACQAJAAkACIAIgAiACIA
JQAlACUAJQAlACYAJgAmACYAJwAnACcAKQAqACoAKgAoACgAKAApACsAKwAsACwAKgAq
ACoAKwArACsAKwArAC0ALQAtAC0ALQAtAC0ALQAtAC0ALQAtAC0ALQAtAC0ALAAsACwA
LAAsACwALAAsACoAKQApACkAKQAqACsAKwAoACgAKAAoACoAKgAqACoALAAsACsAKgAo
ACgAKAAoACgAKAAoACgAKgApACkAKQAnACcAJwAnACgAKAAoACgAJwAnACkAKgAtAC4A
LwAwADEAMQAxADMANQA1ADYANgA4ADgAOAA3ADcANgA2ADYANQA1ADUANQA2ADQAMgAy
ADIAMgAuACsAKwAqACkAKQAnACUAJAAjACIAIwAmACYAJgAmACUAJAAlACQAJQAlACUA
JQAmACYAJQAlACcAJwAnACUAJwAnACcAJwAlACYAJgAmACYAJQAlACQAIwAjACQAJAAm
ACYAJgAmACYAJgAmACYAJgAmACYAJgAoACgAKAAoACgAKAAoACgAJgAmACcAJwApACkA
KQAoACgAKAAoACgAKAAqACgAJQAiAB0AGQAbABwAIAAqAD4AWQB7AKgA4AAfAVQBgwG0
AeIBCAIZAg8C5wGoAV8BGAHWAKMAeQBOACUAEAAOABcAIQAkACgAKgAtADEAMQAwAC4A
LgAuAC4AMAAwADAAMAAwADAAMAAvAC0ALQAuAC4ALwAwADEAMQAvADAAMAAxADEAMgAy
ADMANQA1ADUANQA0ADQANQA2ADgAOAA5ADkAOQA5ADsAOwA7ADsAOwA9AD8APwBAAEAA
QQBAAA==
         </WaveFormData>
      </LeadData>
      <LeadData>
         <LeadByteCountTotal>10000</LeadByteCountTotal>
         <LeadTimeOffset>0</LeadTimeOffset>
         <LeadSampleCountTotal>5000</LeadSampleCountTotal>
         <LeadAmplitudeUnitsPerBit>4.88</LeadAmplitudeUnitsPerBit>
         <LeadAmplitudeUnits>��V</LeadAmplitudeUnits>
         <LeadHighLimit>2147483647</LeadHighLimit>
         <LeadLowLimit>268435456</LeadLowLimit>
         <LeadID>V5</LeadID>
         <LeadOffsetFirstSample>0</LeadOffsetFirstSample>
         <FirstSampleBaseline>0</FirstSampleBaseline>
         <LeadSampleSize>2</LeadSampleSize>
         <LeadOff>FALSE</LeadOff>
         <BaselineSway>FALSE</BaselineSway>
         <ExcessiveACNoise>FALSE</ExcessiveACNoise>
         <MuscleNoise>FALSE</MuscleNoise>
         <LeadDataCRC32>2932157869</LeadDataCRC32>
         <WaveFormData>
4P/g/+D/4P/e/97/3v/e/9//4P/h/+L/5P/k/+T/5P/i/+L/4v/i/+H/4P/f/97/4P/g
/+D/4P/i/+L/4v/i/+P/5P/l/+b/5f/k/+P/4v/k/+T/5P/k/+T/5P/k/+T/5v/m/+b/
5v/p/+r/6//s/+z/7P/s/+z/7P/s/+z/7P/u/+7/7v/u//D/8P/w//D/8f/y//P/9P/1
//b/9//4//n/+v/7//z//P/8//z//P/8//z//P/8//n/+P/3//b/9f/0//P/8v/w//D/
8P/w/+7/7v/u/+7/8P/w//D/8P/y//L/8v/y//H/8P/v/+7/7v/u/+7/7v/u/+7/7v/u
/+7/7v/u/+7/7P/s/+z/7P/q/+r/6v/q/+r/6v/q/+r/6v/q/+r/6v/o/+j/6P/o/+n/
6v/r/+z/6//q/+n/6P/o/+j/6P/o/+r/6v/q/+r/7P/s/+z/7P/s/+z/7P/s/+z/7P/s
/+z/7P/s/+z/7P/u/+7/7v/u/+7/7v/u/+7/8P/w//D/8P/w//D/8P/w//L/8v/y//L/
8P/w//D/8P/w//D/8P/w/+7/7v/u/+7/7v/u/+7/7v/w//D/8P/w/+//7v/t/+z/7P/s
/+z/7P/u/+7/7v/u/+z/7P/s/+z/6v/q/+r/6v/q/+r/6v/q/+r/6v/q/+r/7P/s/+z/
7P/u/+7/7v/u/+//8P/x//L/9P/0//T/9P/0//T/9P/0//T/9P/0//T/8v/y//L/8v/y
//L/8v/y//P/8v/x//H/8P/v/+//7f/q/+j/5//n/+j/6P/p/+n/6f/p/+n/6f/p/+n/
6f/p/+n/6f/o/+j/7P/s/+v/6v/o/+f/5v/l/+f/5//n/+f/6P/o/+f/5//l/+X/5f/k
/+T/5f/l/+X/4//j/+P/4//l/+X/5f/l/+P/4//j/+P/5f/l/+b/5v/o/+j/6P/o/+j/
6P/o/+j/6P/o/+j/6P/o/+b/5v/m/+H/3v/c/97/4P/h/+f/9/8MACgATwCEAMEAAQE5
AV4BgAGrAccBxQGsAYABQQH8ALAAaQAtAAYA7v/e/9v/3//j/+L/5v/r/+v/6//r/+j/
5//m/+b/5v/p/+n/6P/o/+f/5f/k/+P/5f/l/+X/5f/l/+X/5f/l/+P/4//k/+T/5f/m
/+f/5//n/+j/6P/o/+r/6v/r/+v/6v/r/+v/6//q/+r/6v/q/+r/6v/q/+v/6//r/+z/
7P/t/+3/7f/t/+7/7v/v//D/8P/w//D/8v/y//P/8//z//H/8f/y//L/9f/2//f/+P/4
//n/+f/5//r//P/8//z//v////////////////////////////7//v/9//3//P/5//j/
9//3//f/9//2//X/9f/0//T/9f/3//f/9//4//j/9//2//T/9v/3//f/9//3//b/9v/2
//b/9P/0//X/9f/1//X/9f/0//P/8//z//P/8//z//P/9f/1//T/9P/z//P/8//z//X/
9P/0//T/8v/z//P/8//x//H/8f/x//L/8//0//b/9f/1//T/8v/z//T/9f/3//f/+P/4
//f/9f/1//X/9f/3//j/+P/4//f/9//2//X/9//3//j/+P/4//j/+P/4//b/9v/2//b/
9//4//n/+v/6//n/+P/2//b/9v/2//b/+P/4//f/9//3//f/9//3//f/9//3//f/9f/1
//X/9f/2//b/9v/2//j/+P/3//f/9f/1//X/9f/1//X/9f/0//T/9f/1//T/9v/2//b/
9//1//b/9v/2//b/9v/3//n/+f/6//z//P/6//v/+//8//3//v///wEAAQABAAAAAAD9
//3//f/9/////v/8//z//P/8//n/+P/3//f/+P/3//f/9f/y//D/7//v//L/8v/z//P/
8f/x//H/8f/x//H/8f/x//P/8//y//L/8v/y//H/8P/x//H/8f/x//H/8f/x//H/8P/w
/+//7//v/+//7//u/+7/7//v/+//7//v/+//7//v/+//7//v/+//7//v/+//7//v//D/
8P/u/+7/7v/u//D/8P/w//D/8v/y//L/8v/u/+7/8P/w/+//7P/q/+z/7P/v//n/CQAe
ADgAXQCOAMMA+wApAUQBZgGNAaMBnQGAAU4BEQHQAIwAUQAjAAQA8P/m/+f/6f/r/+r/
6v/t//H/8f/x//L/8//y//L/8v/y//H/7//u/+7/7f/t/+3/7//v/+//7//x//H/8f/x
/+//7//w//D/7v/u/+7/7f/t/+7/7v/u//D/8P/x//H/8P/x//H/8f/w//D/8P/w//D/
8P/w//H/8//z//T/9P/1//X/9f/1//T/9P/1//b/+P/4//j/+v/4//n/+f/5//n/+f/6
//r/+//8//3//v/8//3//f/9/wAAAgACAAIABAAFAAUABQADAAMAAwADAAUABQAFAAQA
AgABAAEAAAABAAAA//////v/+//6//n/+v/6//v//f/9//3//f/+//7//f/8//r//P/9
//3//f/8//r/+f/4//r/+P/4//n/+//7//v/+//8//v/+//7//n/+f/5//n/9//3//b/
9v/4//n/+v/7//v/+v/6//r/+P/5//n/+f/5//n/+f/5//v/+//7//z/+v/7//v/+v/6
//r/+v/7//v//P/8//v/+//7//v/+//9//7//v/+//z//f/9//3//////wAAAAD///7/
/f/8//7//v/+//7//v/+//7//v/9//3//f/8//7//v/+//7//P/8//v/+//7//v/+//7
//v/+//7//v//f/9//3//f/6//r/+v/6//r/+v/5//n/+//7//v/+//5//n/+f/4//b/
9//3//b/+P/4//j/+f/7//z//P/8//7//v///wEAAAAAAAEAAAD+//////8AAAIAAgAC
AAMAAQABAAAAAAADAAMAAgABAAAA///+//v/+v/5//n/+v/5//n/9//0//L/8f/x//T/
9P/1//X/9f/1//X/9f/3//f/9//3//X/9f/0//T/9f/0//L/8P/w//H/8v/z//P/8//z
//P/8v/y//H/8f/z//P/8//y//H/8f/w/+//8P/x//L/8//z//P/8//z//P/8//z//P/
8//z//T/9P/y//L/8v/y//D/8P/w//D/8P/w//D/8P/y//L/8v/y/+//7P/q/+z/8P/1
/wEAFwA0AFYAhQC+AP0ANQFZAXgBpAHBAcMBrwGGAUgBAQG4AHQAOwAVAPz/7P/k/+f/
6f/p/+z/7P/t/+//7//v/+7/7v/u/+//8P/z//P/8v/y//L/8f/x//H/8P/v/+7/7f/t
/+3/7f/t/+7/7//x//L/8P/w//D/7//v//D/8P/w//D/8P/x//H/8f/x//D/7//v//D/
8f/y//D/8P/w//H/8v/z//X/9v/1//X/9f/1//L/8v/z//T/9P/0//T/9v/2//f/9//3
//n/+f/6//r/+f/6//v//P/+/////////wAAAgACAAIAAgADAAMAAwADAAMAAwADAAEA
AQABAAAA/v/9//3//P/7//r/+f/5//X/9f/0//P/9P/0//X/9//3//f/9//4//n/+f/5
//j/+P/5//n/+f/4//b/9f/0//X/9P/1//f/9v/1//T/8//0//P/8//z//X/9f/1//X/
8//z//L/8v/x//H/8f/x//H/8P/w//D/8P/x//H/8f/x//H/8f/x//H/8f/x//L/9P/1
//X/9P/0//T/9P/1//P/9P/0//P/8//z//P/8//x//L/8v/y//T/9f/1//X/8//z//T/
9P/2//b/9v/2//j/+P/4//j/9v/2//b/9v/3//f/9//2//b/9v/2//b/9v/2//X/9f/1
//X/9f/1//P/8//z//P/9f/1//X/9f/y//L/8v/y//D/8P/v/+//8f/x//H/8f/x//H/
8f/w//D/8f/x//D/8P/w//D/8f/y//T/9f/2//f/+P/6//3/+//6//r/+P/5//v//P/+
//7//v/+//////////7//v////3//f/+//3//P/7//r/+v/6//r/+//4//f/9//1//L/
8P/v/+//8v/y//P/8//x//H/8f/x//P/8//z//P/8f/x//D/8P/y//L/8f/w//H/8f/x
//H/8f/x//H/8f/u/+7/7f/t/+3/7f/t/+z/7v/v/+//7//v/+//7//v/+3/7f/t/+3/
7v/v//D/8f/v/+//8P/w//D/8P/w//D/8v/y//L/8v/x//D/7//u//D/8P/u/+z/6//o
/+T/5P/m/+v/9f8HABwAOgBjAJYAzwANAT8BYAGGAa8BwwG9AZ4BbAEpAeQAnABbACkA
CgD0/+b/5f/p/+f/6P/q/+//8f/z//P/8v/w/+7/7f/s/+v/6//q/+r/7P/r/+v/6//p
/+n/6f/p/+v/6//r/+v/6f/p/+r/6v/q/+r/6v/p/+v/7P/s/+z/7P/s/+3/7f/u/+//
7//v/+7/7v/u/+7/7P/s/+z/7f/v/+//8P/w//D/7//u/+3/7//w//L/9P/y//L/8v/0
//T/9f/1//X/9//3//j/+P/4//j/+P/4//r/+//7//v//P/+//7//v/+/////////wEA
AQABAAEA/////////v8AAP/////+//v/+v/5//n/+f/5//j/9//3//b/9v/3//X/9f/1
//b/+f/5//n/+P/4//n/+f/5//n/+P/4//j/+v/4//j/+f/4//f/9v/1//X/9f/2//f/
9v/1//T/8//1//X/9P/0//X/9f/1//X/9f/0//T/9P/2//f/9//3//X/9f/1//X/9f/1
//X/9v/2//f/9//2//b/9v/2//f/+f/6//r/+f/3//f/9//3//f/+P/4//j/+v/7//v/
+//5//n/+v/6//v//P/9//7//P/8//z//P/6//r/+v/6//v/+//7//r/+v/6//r/+v/8
//z/+//7//n/+f/5//n/+f/5//n/+f/7//v/+//7//n/+P/3//b/+P/4//f/9//1//X/
9f/1//X/9f/1//T/9f/3//j/+P/2//b/9v/3//n/+v/6//r/+P/4//n/+//7//z//v/+
/wAAAQABAAIAAAAAAAAAAQADAAMAAgACAAEA////////AAAAAAAAAAAAAP///v/9//3/
/P/7//v/+f/4//b/9f/1//T/9P/1//X/9//3//f/9//3//f/9//3//X/9f/0//T/+P/4
//f/9v/z//P/8//z//X/9f/1//X/9P/0//P/8//z//P/8//y//L/8//z//P/8//z//P/
8//x//H/8f/x/+//7//v/+//7//v//D/8P/x//L/8//0//L/8v/y//L/9P/0//T/9P/0
//T/8v/y//H/7v/s/+z/7v/v//f/AwAUACoASQB0AKkA4QAVATQBUgF3AZcBmQGCAVgB
IQHiAKQAaQA3ABIA+P/o/+P/5//p/+z/8P/z//f/9//3//b/8//y//L/8v/1//X/9P/0
//L/8f/x//H/8v/z//T/9f/z//P/8//z//H/8f/y//L/9P/0//T/8//z//T/9P/0//T/
9P/1//X/9P/1//X/9f/0//T/9P/0//X/9v/3//n/+P/3//f/9v/3//f/9//3//j/+P/5
//r/+v/6//r//P/8//3//f/9//v/+//8//z///8AAAEAAgAEAAUABQAFAAQABgAGAAYA
CgALAAsACwAKAAkACAAHAAkACQAJAAgACAAHAAcABgADAAIAAQABAAAAAQABAAEAAQAA
AAAAAQD///////8AAAMAAwADAAIAAQABAAAA//8AAAAAAQACAAAA/v/+////////////
///+//3//f/9//v/+//7//v//f/9//z//P/9//3//f/9//3//P/8//z//P/9//3//f/9
//3//f/9//3//f/9//7//v///////v/+//7//v////3//v/+//3///////////8BAAIA
AgACAAAAAQABAAEA/////wAAAAD+//7//v/+//7//v/+//7///8AAAEAAgABAAEAAQAA
AP7//v/+//7/AAAAAP/////9//3//f/9/////////////v/9//z/+//7//z//f/+//7/
/v/9//3/+//7//v/+//7//v/+//6//z//f/9//z//f/+////AQD+//7//f/8//z//P/9
////AQACAAQABAAGAAcABwAIAAYABgAGAAcABQAFAAQABAADAAEA//8CAAQABAAEAAQA
AwACAAEAAQAAAP/////9//z/+v/5//n/+P/4//n/+f/5//n/+f/5//j/9//2//X/9v/3
//f/+P/6//r/+f/4//X/9f/1//X/9//3//f/9//0//T/8//z//X/9f/1//T/8v/z//P/
8//0//X/9v/3//b/9f/0//P/8f/x//H/8f/y//P/9f/2//X/9P/z//L/8v/y//L/8v/z
//T/9f/2//T/8v/w//D/7f/q/+j/6v/u//P///8RACoATAB9ALgA+QA1AVsBegGiAcEB
xwGxAYYBTgELAcYAgABFABsAAADs/+T/5//p/+f/6P/q//H/9f/z/+//7v/v/+7/7v/u
/+3/7f/s/+z/7P/r/+v/6//t/+3/7f/t/+3/7f/t/+3/7f/t/+7/7v/u/+7/7v/t/+z/
7P/r/+r/6//s/+7/7//t/+3/7P/r/+z/7P/s/+z/7f/u/+//8f/w/+//7//u//H/8f/x
//H/7//u/+7/7v/w//D/8P/y//P/9f/2//f/9f/1//b/9v/2//b/9v/2//j/+f/5//n/
/P/+//7//v/+//////////3//f/9//3//v///wAAAAD///3//P/6//n/+P/3//f/8//z
//L/8f/y//L/8//1//X/9f/1//b/9v/1//T/8v/y//P/8//z//P/8v/y//L/8v/w//D/
8f/x//H/8f/x/+7/7f/t/+3/7f/t/+3/7f/s/+v/6f/o/+n/6f/p/+n/6v/q/+v/7P/q
/+v/6//r/+n/6f/p/+n/6//r/+v/7P/q/+v/6//q/+r/6v/q/+v/6//s/+z/6//s/+3/
7v/v/+3/7v/u/+7/7P/t/+3/7f/u/+//8f/y//H/8P/v/+7/7//w//H/8v/y//L/8v/y
//L/8f/w/+7/8f/y//P/9P/x//D/7v/t/+7/7//w//H/7//v/+//7//s/+v/6v/p/+r/
6v/q/+r/7P/s/+v/6//r/+v/6//r/+v/6//r/+r/6P/p/+n/6P/p/+r/6//t/+v/7P/s
/+z/7v/u/+//8f/x//L/9P/0//L/8//z//T/8v/y//L/8//x/+//7P/s/+z/7P/s/+7/
7v/u/+//7P/r/+v/6f/o/+b/5f/l/+T/5P/l/+X/4//j/+P/4//l/+X/5f/l/+P/4//i
/+L/5v/m/+X/5P/j/+P/4//j/+H/4f/h/+H/4v/i/+H/4f/f/9//3//e/97/3//f/9//
3//f/9//3//f/9//3//f/+H/4f/h/+H/4P/f/9//3v/g/+D/4P/g/+D/4P/g/+D/4P/g
/+D/4P/i/+L/4P/e/9n/1P/S/9L/1P/Z/+X/9/8OAC4AVwCMAMsADQE/AWABhgGvAcMB
uQGcAWoBKQHiAJgAVQAhAP7/5P/W/9H/1f/X/9j/2v/f/9//4f/h/+D/3f/c/9z/3P/f
/9//3v/e/97/3f/d/93/3f/d/93/3f/f/9//3//f/93/3f/e/97/3v/e/97/3f/b/9z/
3P/c/9z/3P/d/93/4P/h/+H/4f/e/97/3v/e/+D/4P/g/+H/4f/h/+L/4v/j/+P/4//j
/+T/5P/l/+b/5v/m/+b/6P/q/+v/6//r/+v/6//s/+z/6//s/+3/7v/w//H/8f/x//D/
8v/y//L/9v/3//f/9//3//f/9//3//f/9//3//b/+P/3//f/9v/z//L/8f/x//H/8f/w
/+//7f/s/+z/7f/t/+3/7f/u//H/8f/x//D/7v/v/+//7//x//D/8P/w//D/7v/u/+//
7f/t/+3/7f/s/+v/6//r/+v/6//r/+v/7f/t/+z/7P/t/+3/7f/t/+3/7P/s/+z/7P/t
/+3/7f/r/+v/6//r/+z/7f/u//D/7v/v/+//7v/u/+7/7v/v/+//8P/w/+//7//v/+//
7//v//D/8P/w//D/8f/x//H/8f/x//L/8v/0//T/9P/0//L/8v/y//L/8v/y//L/8v/z
//P/8//y//L/8v/y//L/8//0//T/9f/z//P/8//z//H/8f/x//H/8f/x//H/8f/w//D/
8P/w//D/8P/v/+//7//v/+//7//x//H/8f/w/+7/7//v/+7/7v/u/+7/7//x//L/8v/y
//L/8v/z//X/9f/2//j/+P/2//f/9//4//r/+v/6//v//f/9//z//P/5//n/+f/4//b/
9v/2//b/9f/0//P/8//y//H/8f/v/+7/7P/r/+v/7P/s/+3/7f/u/+//8P/x/+//7//v
/+//7//v/+7/7v/w//D/7//u/+v/6//r/+v/6//r/+v/6//s/+z/6//r/+v/6//r/+r/
6v/r/+v/6//r/+v/6//r/+3/7f/t/+3/6//r/+v/6//r/+v/7P/s/+z/7P/s/+z/6v/q
/+r/6v/s/+z/7P/s/+z/6v/q/+r/5//m/+T/5v/o/+v/9f8FABoANgBfAJAAyQADAS8B
TgF0AZsBrQGjAYIBTAENAcoAiABLAB0AAADs/+D/4f/j/+X/5v/q/+3/7//t/+3/6v/r
/+r/6v/q/+3/7f/s/+z/6v/p/+n/6f/r/+v/6//r/+n/6f/p/+n/6f/p/+r/6v/s/+z/
7P/r/+n/6v/q/+r/7P/s/+3/7f/s/+3/7f/t/+7/7v/u/+7/7v/u/+7/7//t/+3/7v/u
//H/8f/x//H/8P/w//H/8v/y//L/8v/0//T/9f/1//X/9f/1//b/9v/5//r/+//8//r/
+//7//v//P/+//7//v8CAAMAAwADAAMAAwADAAMAAwADAAMAAgACAAEAAQAAAP///v/9
//3//f/9//z/+//5//j/+P/5//n/+f/5//r/+f/5//n/+P/4//n/+f/5//v/+v/6//r/
+P/2//b/9//5//n/+f/5//r/+f/5//n/+f/5//n/+f/5//n/+P/4//f/9//3//f/+f/4
//j/+P/4//n/+f/5//n/+f/5//n/+v/7//z//v/9//3//P/6//r/+v/6//v/+//8//z/
+//7//v/+//7//3//v/+//7//P/9//3//f/9//3//v/+/wAAAAAAAAAA/v/+//7//v/+
//7//v/+//3//f/9//z//f/+////AAAAAAAA/////////////////f/9//3//f/8//v/
+v/5//n/+v/7//z//v/+//3//f/7//v/+//7//v/+//7//r/+P/5//n/+P/6//r/+v/7
//v//P/8//z/+v/6//v//f///wAAAgACAAIAAwADAAQABAAEAAQABQAFAAUABAAEAAMA
AwADAAMABQAEAAIAAgACAAIA///+//3//f/+//3//f/7//j/9v/1//X/9v/2//f/9//3
//f/9//3//f/9//3//f/+f/5//j/+P/5//j/9v/0//X/9f/1//X/8//z//P/8//0//T/
8//z//P/8//z//L/9P/1//X/9f/1//X/9f/1//X/9f/1//X/8//z//P/8//1//X/9v/2
//X/9P/z//L/8v/y//L/8v/y//L/8v/y//T/9P/0//T/9f/y//L/8v/0//f/AQATACgA
SABxAKQA2wATATcBUgF2AZkBowGTAW4BOAH3ALYAegBFAB0AAgDw/+T/5//r/+3/7v/w
//P/9f/1//X/9v/z//L/8v/y//H/8f/w//D/8v/x//H/8f/z//P/8//z//H/8f/x//H/
8f/x//L/8v/v/+7/7f/r/+z/7v/v//D/8P/w//H/8f/x//H/8P/v/+//8P/x//L/8P/w
//D/8f/x//H/8v/y//P/8//z//P/9P/0//X/9v/2//b/9v/4//f/9//2//X/9f/1//b/
9v/5//r/+//8//z//f/9//3//v8AAAAAAAABAAEAAAD//wAAAQACAAMAAQABAAEAAAAC
AAEAAQAAAAEAAAD/////+//7//r/+f/5//j/+P/5//f/9//3//j/9//3//f/9v/3//n/
+v/7//n/+P/4//j/+v/4//j/+f/4//f/9v/1//T/8//z//P/9P/1//b/9//2//X/8//y
//P/8//z//P/8//y//L/8v/z//X/9v/3//X/9f/1//X/9P/z//L/8v/z//X/9v/2//T/
9P/0//X/9//4//j/9//3//f/9//3//f/+P/4//j/+v/7//v/+//4//f/9//2//j/+P/4
//j/+v/6//r/+v/5//j/9//2//n/+f/5//j/9v/2//b/9v/4//j/9//3//f/9//3//f/
9f/1//X/9f/1//X/9f/1//P/8v/x//D/8f/y//L/8//z//P/8//z//X/9f/1//T/9v/3
//f/9v/0//T/9P/1//X/9v/2//b/9v/2//f/+f/3//j/+v/6//r/+//7//z//P/8//z/
/f/5//n/+v/4//j/+P/4//f/9v/1//X/9P/z//P/8f/y//D/7//v/+//7v/u/+3/7//v
/+//7//v/+//7//v/+7/7f/r/+r/7v/u/+3/7P/r/+v/6//r/+3/7f/t/+3/7P/s/+v/
6//q/+n/6P/m/+b/5//n/+f/5//n/+f/5//n/+f/5//n/+f/5//n/+f/5//n/+j/6P/q
/+r/6v/q/+r/6v/q/+r/6P/o/+j/6P/o/+j/5v/g/9v/2P/Y/9r/3v/j/+X/8f8EAB4A
QwB2ALEA8wA1AWQBiAGxAdcB3wHOAawBcwEsAdwAiwBDABQA9v/g/9f/2//h/+L/5P/n
/+f/5f/n/+b/4//i/+L/4v/h/+H/4P/g/97/3f/d/93/3//f/9//3//e/93/3P/b/93/
3f/e/97/3//g/+H/4f/f/+D/4P/g/+L/4v/j/+P/4//j/+L/4f/g/+D/4P/g/+D/4P/g
/+H/4f/h/+L/4v/l/+X/5f/l/+b/5v/n/+j/5v/m/+b/6P/q/+v/6//r/+v/6//s/+z/
7v/w//L/9P/z//P/8v/x//D/8v/y//L/9P/1//X/9f/2//f/+P/5//n/+f/5//j/+P/3
//f/9v/1//T/8//z//P/8//y//H/8P/u/+3/7f/v/+//7//w/+//7//v/+7/7P/t/+3/
7f/v/+7/7v/u//D/7v/u/+//8f/x//H/8f/v/+3/7P/r/+n/6f/p/+n/6//r/+r/6v/p
/+n/6f/p/+v/6v/q/+r/6P/p/+n/6f/r/+v/6//r/+3/7f/t/+7/7f/t/+z/6v/q/+r/
6v/r/+3/7v/u/+3/7f/t/+3/7f/t/+7/7v/u//D/8f/x//H/8f/x//L/8v/0//T/9P/0
//L/8v/y//L/8v/y//L/8v/1//X/9f/0//b/9v/2//b/9v/2//X/9f/z//P/8//z//X/
9f/1//X/8//z//P/8//z//T/9f/2//T/9P/z//P/9P/1//b/9//1//X/9f/0//T/9f/1
//T/9P/0//T/9f/0//T/8//y//T/9P/1//f/9f/2//j/+P/4//n/+f/6//3//v///wEA
AQABAAAAAAABAAEAAQABAAEAAAAAAAAAAQAAAP7//v/+//7////+//3//f/6//n/+f/3
//j/9v/1//X/9v/2//f/9//2//X/9P/z//X/9f/1//X/9f/1//T/9P/4//j/9//2//X/
9f/1//X/9f/1//X/9f/0//T/8//z//P/8//z//L/8//1//b/9//3//f/9//3//X/9f/1
//X/9//3//f/9//1//X/9v/2//j/+P/4//j/+P/4//j/+P/4//j/+P/4//j/+v/4//b/
8//u/+z/7v/y//f/AQAVACwASgBzAKgA5QAjAVMBdgGgAckB2QHNAaoBcgEvAegAoABd
AC8AEAD8//D/8f/z//P/9P/4//n/+//7//3/+v/5//j/+P/4//v/+//6//r/+P/3//f/
9//3//f/9//3//j/+f/6//v/+f/5//r/+v/4//j/+P/3//f/+P/4//j/+v/6//v/+//8
//3//f/9//r/+v/6//r//f/+////AQAAAP/////+////////////AAAAAAEAAgAAAAAA
AAACAAMABQAGAAcABwAHAAgACAAHAAgACQAKAAsADQAOAA8ADgAQABAAEAASABMAEwAT
ABMAEwATABMAFQAVABUAFAAWABUAFQAUABEAEAAPAA8ACwALAAoACQALAAoACgALAA0A
DQANAA4ADwAPAA8ADgAOAA8ADwAPAA8ADgAOAA4ADgAMAAwADQANAA0ADQANAAwACwAL
AAsACQAJAAkACQALAAsACgAKAAkACQAJAAkACwAKAAoACgAMAA0ADQANAAsACwALAAsA
DQANAA0ADgAMAA0ADQAMAA4ADgAOAA8ADwAQABAADwANAA0ADQANAA8AEAAQABAAEAAR
ABEAEQARABEAEgASABIAEgASABIAEgASABIAEgASABIAEgASABMAEwATABIAEgASABIA
EgASABIAEQARABEAEQARABEAEwATABMAEwARABEAEQARABIAEgASABIAEgASABEAEQAR
ABEAEQARABEAEQARABAAEAARABEAEAAOAA4ADgAPABEAEgASABIAEAAQABEAEwATABQA
FgAWABYAFwAXABgAGgAaABoAGwAdAB0AHAAcABsAGwAbABsAGwAaABoAGgAbABgAGAAY
ABgAGAAXABYAFQAVABIAEQARAA8AEAAOAA0ADQAQABAAEQARAA8ADwAPAA8ADwAPAA8A
DwAPAA8ADgAOABAAEAAPAA4ADwAPAA8ADwAOAA0ADAALAAwADAALAAsACwALAAsACgAK
AAsACwALAA0ADQANAA0ACwALAAsACwANAA0ADQANAA0ADQAOAA4ADgAOAA4ADgAQABAA
EAAQAA4ADgAOAA4AEAASABAAEAAPAAoACAAKAAwADwAbACsAPgBaAH8ArgDlABsBRwFi
AYIBqwG/AbUBlgFiASMB4gCkAGsAPwAkABIACAAFAAcACwAKAAwADwARABMAEwASABEA
EAAQABAAEQARABAAEAASABEAEQARABEAEQARABEAEwATABMAEwASABEAEQAQABAAEAAQ
AA8AEQASABIAEgASABIAEwATABQAFQAVABUAFAAUABQAFAAWABYAFgAXABcAFwAYABgA
FwAVAA==
         </WaveFormData>
      </LeadData>
      <LeadData>
         <LeadByteCountTotal>10000</LeadByteCountTotal>
         <LeadTimeOffset>0</LeadTimeOffset>
         <LeadSampleCountTotal>5000</LeadSampleCountTotal>
         <LeadAmplitudeUnitsPerBit>4.88</LeadAmplitudeUnitsPerBit>
         <LeadAmplitudeUnits>��V</LeadAmplitudeUnits>
         <LeadHighLimit>2147483647</LeadHighLimit>
         <LeadLowLimit>268435456</LeadLowLimit>
         <LeadID>V6</LeadID>
         <LeadOffsetFirstSample>0</LeadOffsetFirstSample>
         <FirstSampleBaseline>0</FirstSampleBaseline>
         <LeadSampleSize>2</LeadSampleSize>
         <LeadOff>FALSE</LeadOff>
         <BaselineSway>FALSE</BaselineSway>
         <ExcessiveACNoise>FALSE</ExcessiveACNoise>
         <MuscleNoise>FALSE</MuscleNoise>
         <LeadDataCRC32>3823472787</LeadDataCRC32>
         <WaveFormData>
3P/c/9z/3P/b/9r/2f/Y/9n/2v/b/9z/3v/e/97/3v/d/9z/2//a/9j/2P/Y/9j/2v/a
/9r/2v/c/9z/3P/c/97/3v/e/97/3P/c/9z/3P/e/97/3v/e/97/3v/e/97/3v/e/97/
3v/f/+D/4f/i/+L/4v/i/+L/5P/k/+T/5P/k/+T/5P/k/+T/5P/k/+T/5v/m/+b/5v/o
/+j/6P/o/+n/6v/r/+z/7v/u/+7/7v/u/+7/7v/u/+v/6v/p/+j/5//m/+X/5P/m/+b/
5v/m/+T/5P/k/+T/5f/m/+f/6P/o/+j/6P/o/+b/5v/m/+b/5v/m/+b/5v/k/+T/5P/k
/+T/5P/k/+T/5v/m/+b/5v/l/+T/4//i/+T/5P/k/+T/4v/i/+L/4v/i/+L/4v/i/+P/
5P/l/+b/4//i/+H/4P/i/+L/4v/i/+T/5P/k/+T/5P/k/+T/5P/i/+L/4v/i/+L/4v/i
/+L/4v/i/+L/4v/j/+T/5f/m/+b/5v/m/+b/6P/o/+j/6P/m/+b/5v/m/+b/5v/m/+b/
5v/m/+b/5v/m/+b/5v/m/+T/5P/k/+T/5P/k/+T/5P/l/+b/5//o/+f/5v/l/+T/5P/k
/+T/5P/l/+b/5//o/+f/5v/l/+T/5P/k/+T/5P/i/+L/4v/i/+T/5P/k/+T/5v/m/+b/
5v/m/+b/5v/m/+n/6v/r/+z/6v/q/+r/6v/q/+r/6v/q/+z/7P/s/+z/6v/q/+r/6v/s
/+z/7P/s/+3/7f/r/+v/6v/q/+n/6P/n/+X/5f/l/+P/5P/k/+T/5v/m/+b/5v/l/+T/
4//i/+L/4v/i/+L/4//k/+X/5f/i/+H/4P/f/+H/4f/g/+D/4v/i/+L/4f/f/9//3//e
/+D/4f/h/+H/3//f/9//3//f/9//3//f/9//3//f/9//4f/h/+H/4f/j/+P/4//j/+L/
4v/h/+H/4//k/+T/5P/i/+L/4//h/93/2//b/93/3//f/+X/8f///xQAMwBZAIYAuwDl
APgADQEtAUQBQgEzARcB7QC8AIYATQAdAP//7//i/97/4P/i/97/4v/m/+j/5v/m/+T/
4v/i/+L/4v/j/+P/4//i/+D/4P/f/9//4f/h/+H/4f/h/+H/4f/h/9//3//f/9//4f/i
/+L/4//h/+H/4v/i/+P/5P/k/+T/4//j/+P/4//l/+X/5f/l/+P/4//k/+T/5P/k/+X/
5f/n/+f/5//n/+n/6v/q/+r/7P/s/+7/7//v/+//7//v/+3/7f/u/+7/7//v//H/8f/x
//H/8f/x//P/9f/2//f/9v/2//f/9//3//f/9//3//f/9//2//b/9f/1//T/8//y//L/
8v/y//P/8//x//H/8f/x//H/8f/z//P/9P/0//P/8v/y//H/8//z//P/9P/0//T/8//y
/+//7//v//D/8P/w//D/8P/w/+7/7f/t/+//7//w//D/8v/y//L/8f/w/+//7v/u//D/
7//v//D/7v/u/+7/7v/u/+7/7//w//D/8P/w//D/7//v/+7/7v/v//D/8f/z//P/8//y
//L/8f/x//H/8f/x//H/8f/x//D/8P/w//D/8v/y//P/8//y//L/8v/z//H/8P/v/+//
8v/z//T/9f/0//P/8v/x//H/8f/y//L/8v/y//H/8f/x//D/8P/w//L/8v/y//L/8P/v
/+7/7v/w/+//7//v/+//8P/w/+7/8P/w//D/8f/z//P/8f/x//L/8f/w/+7/7//x//L/
9P/z//L/8f/w//L/8v/y//T/9f/1//X/9v/5//n/+f/6//z//P/+//7//f/9//3//f/8
//v/+//7//7//P/6//r/+v/6//n/+f/3//f/+P/4//f/9v/z//H/8f/x//L/9P/1//b/
9P/0//T/9P/0//T/9P/0//T/9P/0//T/8v/y//L/8f/z//P/8//z//P/8//y//L/8P/w
//D/7//x//H/8f/w/+7/7//v/+//8f/x//H/8f/x//H/8f/x/+//7//v/+//7//v/+//
7//t/+3/7f/t/+//8P/w//H/8f/y//L/8v/w//D/8f/z//P/8f/v/+//7f/v//f/AwAT
ACgARQBpAJAAvQDdAO4AAwElATgBMgEhAQEB0wCkAHIAPwAZAAEA9f/u/+z/7P/s/+r/
6v/u//D/8P/w//L/8v/y//L/8v/y//H/8P/u/+7/7v/t/+3/7f/t/+3/7f/v/+//7//v
//H/8f/x//H/7v/u/+3/7f/v/+//8P/w//H/8v/y//L/8//z//P/8//2//f/+P/5//v/
/f8AAAIAAwAEAAYABwAFAAUABQAFAAMABAAEAAQABgAGAAgACQAIAAcABgAFAAcABwAI
AAgABwAHAAkACQAJAAkACQAJAAoACwALAAsADAAMAA0ADQANAA0ADQANAAsACwAKAAoA
CwALAAoACQAIAAgACAAIAAcABwAFAAUACAAJAAoACwAJAAkACgAKAAkACAAIAAcABwAH
AAcACAAGAAYABQAEAAUABQAFAAYABgAGAAYABgAHAAYABgAHAAYABQAFAAQAAgACAAIA
AQAEAAUABgAIAAYABQAFAAYABAAEAAQABAAAAAAAAQACAAQABAAEAAQABwAHAAYABgAF
AAQAAwADAAUABQAEAAQABQAFAAUABQAFAAUABQAFAAYABgAGAAYABgAGAAcABwAHAAYA
BQAFAAcABgAFAAUABQAFAAUABQAFAAUABQAFAAUABQAGAAYABQAEAAIAAQABAAAAAAAA
AAIAAgACAAIAAwADAAMABAACAAEAAQABAAEAAgACAAAAAQACAAMABQAEAAMAAAD//wAA
///+//z//v//////AAABAAIAAwAEAAYABgAGAAgABgAFAAQABAADAAMAAwAEAAUABgAJ
AAoACQAJAAkACQAKAAkACgAHAAYABQAEAAMAAwABAAEAAgACAAEAAAD///3//f/9//3/
/v/+//7//P/8//z//P/9//7///8AAPz//P/8//z/+//6//n/9//6//v//P/9//v/+//6
//r/+v/6//r/+f/5//n/+f/4//f/9//2//X/9v/3//j/+f/7//v/+//7//n/+f/5//n/
+f/5//n/+f/7//v/+//7//r/+v/5//n/+P/4//f/9v/4//j/+f/7//n/9//z//f/+f/9
/wUAFwArAEYAaQCVAMYA7wADARoBPQFXAVgBSgExAQcB0wCcAGQANQAVAAUA+f/y//T/
8v/w//D/8v/0//b/9v/2//b/9f/2//f/+P/5//n/+f/4//j/+P/3//f/9P/z//L/8f/z
//P/8//z//b/9//4//n/9//2//T/8//1//X/9v/2//T/9P/z//L/8//z//P/8//0//X/
9v/3//X/9f/2//b/9//4//r/+//6//n/+P/3//f/+P/4//j/9v/2//j/+f/7//v/+//7
//z//f///wAA/v/9//7//f////////////7/////////AAAAAAEAAQADAAMAAwADAAEA
AQAAAAAA//////7//f/8//z//P/8//n/+f/3//f/+f/5//n/+f/7//v//P/8//7//v//
/////f/9//3//v/9//z/+v/4//j/+f/6//z/+f/4//f/9v/5//j/+P/5//v/+//8//z/
+//6//n/9//3//f/9//4//b/9f/1//b/+P/4//j/+P/2//b/9//4//j/+P/4//j/+//7
//r/+v/4//j/+P/5//n/+f/4//j/+f/5//n/+f/3//f/9//3//n/+v/7//z/+//6//r/
+f/8//z//P/9/////v/9//3/+//7//v/+//9//3//f/9//v/+//8//z//P/8//v/+//7
//r/+v/6//n/+P/3//b/9v/3//j/+v/6//n/+f/5//f/+P/4//b/+P/4//j/+f/5//n/
9//3//f/9//3//b/9P/1//X/9v/3//j/+f/6//r/+v/6//z//P/7//r/+v/8//3//v8A
AAEAAgAFAAYABQAFAAUABQAEAAUABQAEAAIAAgACAAIABQAFAAMAAwAAAAAA///+////
/f/9//3//f/+//7//v/8//z//P/8//7//v/+//7/+v/6//r/+v/8//z//P/7//v/+//7
//v/+f/5//j/+P/4//j/+P/3//n/+f/5//j/+P/5//n/+f/5//n/+f/5//f/9//3//f/
+P/5//r/+//5//n/+f/5//n/+f/5//n/+v/6//n/+f/3//j/+P/4//j/+P/3//f/9f/z
/+//8f/z//f///8NAB0AMgBRAHcApADTAPkADAElAUcBWAFSAT8BHQHvALwAhgBPACUA
DwABAPb/8v/0//D/8P/0//j/+v/8//z/+v/2//b/9v/2//X/9f/1//T/9f/2//b/9//1
//X/9f/1//f/9//3//f/9v/1//T/8//0//T/8//z//X/9f/2//b/9f/2//b/9v/5//n/
+f/5//f/9//3//f/9//3//j/+P/4//j/+f/5//f/9//3//f/+v/8//3//v/9//z//f/9
/////////////////wAAAAD/////AQABAAEAAQABAAEAAgADAAMAAwAEAAQABQAFAAUA
BQAFAAUABQAFAAQABAAFAAUABAADAAAAAAAAAAAAAQABAP////////////////3//f/+
//7///8AAAIAAwADAAMAAwAEAAQABAADAAIAAQABAAEAAgABAAAA///+/////v/+////
/v/9//3//P/+//7//v/9/////////wAA/v/9//3//v8AAAAAAAAAAPz//P/9//7/AAAA
AAAAAAD//////v/+//7//v/+////AAABAAEAAgACAAEAAAD/////////////AgACAAIA
AgACAAIAAwADAAQABAAEAAUAAwACAAEAAQABAAEAAQABAAMAAwADAAMAAQABAAIAAgAC
AAIAAQABAAEAAAAAAAAAAgACAAIAAgADAAMAAwAEAAMAAQAAAP//AQACAAIAAAD+//7/
/v///wEAAQD/////AQABAAEAAAAAAAEAAQACAAIAAgACAAIAAAAAAAAAAgAFAAUABQAG
AAkACQAJAAoACQAIAAkACAAJAAkACQAJAAgABQAFAAcACAAIAAgACAAIAAcABwAFAAUA
BAAEAAMAAgADAAEAAQABAP//AAAAAAAAAgACAAIAAgAAAAAAAAAAAP7//v/+//7/AAAA
AAAA///9//3//f/9///////+//7//P/8//z/+//7//v/+//6//z//f/9//3/+//7//v/
+//7//v/+//7//n/+f/5//n/+f/5//n/+f/6//v//P/9//3//P/6//n/+v/8//3//v/+
//7//f/9//3/+//5//v/+//9/wMACwAXACgAQQBjAIwAuQDfAPIABQEjAT4BPgEvARUB
7QDAAJIAXwAzABUAAwD4//T/9P/2//j/+v/8/wAAAAAAAAAA/P/8//z//P/9//3//f/8
//v/+v/4//f/+v/7//z//f/7//v/+//7//n/+f/5//n/+v/6//n/+f/3//f/+P/4//v/
/P/8//z//P/7//r/+f/3//f/9//3//j/+f/7//z/+v/6//v/+//7//v/+//7//v//P/8
//z//P/8//7///////////////7//f/9//z//////wEAAQACAAMABAAFAAYABwAHAAcA
CAAIAAkACQAGAAUABAADAAQABQAFAAYABwAHAAYABQACAAIAAgACAAIAAwACAAMAAQAB
AAEAAQADAAMABAAEAAYABgAHAAcABgAFAAQABAAGAAYABQAEAAEAAQABAAIAAgACAAIA
AgACAAAA//////////8AAAAAAAAAAAAA//////////8AAAIAAQABAAIAAAAAAAAAAAD8
//z//f/+/wAAAAAAAAAAAQABAAAAAAAAAAAAAAABAAAA///9//z///////////8AAAEA
AgADAAMAAgABAAAAAAAAAAEAAQAAAAAAAAABAAMAAgABAAEAAwADAAMAAwABAAEAAQAB
AP////8AAAAAAgACAAEAAQABAAAAAAAAAAAAAAAAAAAA/v/9//z//P/+//3//f/9////
AAAAAP7//P/8//z//f/7//v/+f/5//3//f/9//z//f///wAAAgABAAAA///+//z//P/8
//7/AAABAAIABAAFAAUABQAGAAQABAAGAAYAAwADAAMAAwAAAP////8EAAIAAgACAAIA
AgABAP7//f/9//7//v/+//3/+//7//v/+f/6//r/+v/6//r/+v/6//n/+P/3//b/9//4
//n/+v/6//r/+v/5//f/9//3//f/9//3//b/9v/1//T/8//x//P/8//z//L/8v/z//P/
8//0//X/9v/3//b/9f/0//P/8v/x//D/7//y//P/9P/1//P/8//z//P/8v/y//H/8f/y
//T/9f/2//T/8v/x//H/7//r/+v/7f/t//H/+/8LAB8APABjAI8AwgDtAAUBGAE1AU8B
UgFEASkBBQHVAKAAagA3ABUAAQD1/+7/8P/w/+z/7P/w//T/9P/y//D/7v/t/+7/7//w
//D/7//u/+z/7v/u/+3/7f/u/+//8P/x/+//7//v/+//7//v/+//7//s/+z/6//r/+v/
6//s/+z/7//w//D/8P/w/+//7v/t/+3/7f/t/+3/7//v//D/8P/w//D/8f/x//H/8f/x
//H/7v/u/+3/7P/u/+7/8P/x//L/8//0//X/8//z//T/9P/0//P/9P/z//X/9f/1//X/
9//5//r/+//6//r/+//7//r/+f/4//f/+P/5//n/+v/5//n/+P/3//b/9v/2//b/8//z
//H/8f/y//P/9P/1//X/9f/2//b/9P/0//X/9f/1//X/9f/2//T/9P/z//L/8v/z//T/
9v/2//b/9v/2//T/8v/x//H/8//z//T/9P/x//D/7//t/+//7//v//D/8P/v/+//8P/u
/+7/7v/u/+7/7v/v//D/7v/u/+7/7v/v/+//7v/u/+7/7v/u/+//7//v/+7/7v/x//H/
8f/x//D/7//u/+3/7v/u/+7/7v/v//D/8v/z//P/8v/x//H/8v/y//L/8//z//P/8//z
//H/8f/x//H/8v/z//X/9v/1//T/8v/x//P/8v/y//L/8P/w//D/8P/t/+3/7f/u/+7/
7f/t/+3/7//w//D/7v/w//D/8P/x/+//7//t/+3/7f/t/+3/7P/u/+//7//w/+7/7v/u
/+7/8P/w//D/8v/1//X/9f/2//f/9//3//j/9//2//f/9v/z/+//7P/v//D/8f/y//X/
9f/z//P/8P/w/+//7v/v/+3/7f/t/+v/7P/s/+z/7P/s/+z/7P/s/+z/7P/s/+r/6v/q
/+r/7P/s/+z/6//p/+n/6f/p/+n/6f/o/+j/6P/o/+j/5//n/+f/5//m/+b/5//n/+f/
5//n/+f/5//l/+X/5f/l/+f/5//n/+f/5//n/+f/5//n/+f/5//n/+b/5v/l/+X/5//o
/+j/6P/o/+j/5//j/+P/3//d/93/3//l/+v/+f8LACQAQwBrAJoAzQDxAAQBHQE9AUwB
RgEzARMB5wC0AH4ARQAbAAMA8f/k/+D/4P/g/+D/4v/k/+b/6P/o/+b/5P/k/+T/5P/n
/+f/5//m/+T/5P/j/+P/4//j/+P/4//l/+X/5f/l/+T/4//i/+H/4v/i/+H/4f/h/+H/
4v/i/+P/5P/k/+T/5//n/+f/5//l/+X/5f/l/+f/5//o/+j/5v/m/+f/5//n/+f/5//n
/+f/6P/o/+j/6P/o/+r/6//t/+3/7f/t/+v/6//s/+z/7f/t/+//7//x//H/8f/x//D/
8f/x//H/9P/0//X/9f/1//X/9f/1//P/8//y//L/9f/1//T/8//y//L/8v/y//P/8//x
//H/7//v/+//7//v/+//8P/w//L/8v/z//P/8f/x//H/8v/z//T/9P/0//H/8f/x//L/
8P/w//D/8P/w/+7/7f/t/+3/7f/u/+7/7//w//H/8f/v/+//7//w//D/7//v//D/7v/u
/+7/7v/u/+7/7//w//L/8v/y//L/8f/x//D/8P/w//D/8P/x//H/8f/w//D/7//v/+//
7//x//H/8f/x//L/8v/y//L/8v/y//P/8//0//T/9P/1//P/8v/x//H/8v/z//T/9f/1
//X/9f/1//f/9//4//j/+v/6//n/+f/4//b/9f/0//T/9P/0//T/8//z//P/9P/0//P/
8//z//H/8v/y//D/8v/y//L/8//1//X/8//z//T/8//y//D/8v/z//P/9P/0//T/9P/0
//b/9v/2//j/+//7//v//P/8//v/+v/6//r/+v/8//z//f/9//3//f/6//f/+f/6//r/
+v/6//r/+v/5//b/9f/0//T/8//y//P/8f/x//H/8f/y//L/8v/z//T/9f/2//T/9P/0
//T/8v/y//L/8v/0//T/9P/z//L/8f/w/+//7//v/+7/7v/u/+7/7v/t/+//7//v/+7/
7v/v/+//7//v/+//7//v//H/8f/x//H/7//v/+//7//v/+//7//v/+//7//v/+//7v/u
/+3/7f/v//D/8P/w//D/8P/v/+//7f/t/+3/7f/v//P/+/8FABUAKABJAG8AnADJAOkA
+gARATMBQgE6ASUBAwHXAKYAcgA/ABkAAwD1/+7/7P/s/+z/7P/w//L/8v/w//D/7v/u
/+7/7v/u//H/8f/x//D/7v/u/+3/7f/v/+//7//v/+//7//v/+//7f/t/+3/7f/t/+7/
7v/v/+3/7f/u/+7/7//w//D/8P/x//H/8f/x//H/8f/x//H/8f/x//L/8v/w//D/8f/x
//P/8//z//P/8f/y//L/8v/y//L/9P/1//X/9f/1//X/9f/1//b/9v/5//n/+//7//n/
+f/5//n//P/9//3//f/+//7/////////////////AQABAAAAAAD//////v/9//z//P/8
//z/+//7//n/+f/3//f/9//3//n/+f/6//r/+v/6//v/+//5//n/+f/6//z//P/7//r/
9//3//f/+P/6//r/+v/6//z/+v/5//n/+f/5//r/+v/4//j/+P/3//f/9//3//j/+P/3
//f/+P/4//j/+P/4//f/+P/6//z//P/8//z//P/8//v/+f/4//r/+v/6//v/+//7//r/
+v/7//v/+//7//3//f/9//3//P/8//z//P/+//7//////////v/9//3//f/8//v/+//9
//3//f/9//v/+//7//v//P/9////AAAAAAAA/////////v/+//7//f/8//v/+v/3//f/
9//4//n/+f/6//v//f/+//7//P/7//r/+f/5//r/+//6//v/+v/5//j/9v/3//n/+v/8
//r/+v/6//r/+v/6//r//P////////8AAP///////wAAAAAAAAIAAgABAAEAAQABAAAA
////////BAAEAAMAAgABAAAA//////3//f/+//7//f/8//r/9//2//X/9v/4//n/+v/5
//j/9//2//j/+P/4//j/9v/2//b/9v/0//T/9P/z//P/8//z//P/8//z//L/8v/y//L/
8v/x//P/8//z//L/8P/x//H/8f/y//P/9P/1//P/8//z//P/8//z//P/8//1//X/9f/1
//T/8//y//H/8v/y//H/8f/x//L/8v/y//T/9P/1//X/9//1//P/8//z//X//f8LABsA
NABVAHsAqADTAO0A/AAZATcBQAE2ASEB+wDLAJgAZgA5ABcAAwD3//D/7v/w//D/7v/w
//L/9P/0//b/9v/y//L/8v/y//H/8f/x//D/8f/y//L/8//z//P/8//z//P/8//z//P/
8//z//P/8//v/+7/7P/r/+7/7//x//L/8//0//T/9P/z//P/8//z//P/8//z//P/8f/x
//L/8v/0//T/9f/1//X/9f/1//X/9//4//j/+P/4//j/+v/7//r/+f/4//f/+f/5//r/
+v/7//v//f/9/////////////v////////////7//v/9//7///8AAAEA//////7//v//
/////v/9//7//v/+//7//f/9//v/+//7//v/+//7//j/9//3//b/+P/4//n/+f/7//v/
+//8//r/+v/5//j/9//3//f/+P/2//b/9v/2//b/9P/z//P/9v/3//n/+v/3//b/9f/z
//P/8//z//T/8v/x//H/8v/1//b/9//4//b/9v/3//j/9//2//X/9P/1//X/9P/0//T/
9P/0//X/9v/3//f/+P/3//f/9//3//X/9f/1//X/9//4//n/+v/4//b/9f/z//X/9v/3
//n/+//6//n/+f/4//f/9v/1//b/9//4//n/+P/3//f/9v/2//b/9f/1//f/9v/2//b/
9v/2//b/9v/1//X/9f/2//P/8f/w/+//8v/0//X/9P/0//T/9P/1//X/9f/z//P/9//3
//f/9v/2//f/9//4//b/9v/2//b/+P/4//j/+v/6//n/+P/4//v/+//7//z/+v/6//z/
/P/7//n/+v/4//j/+P/4//n/+f/3//f/9P/0//P/8v/x/+//7//v/+//8P/w//D/8v/y
//L/8v/0//T/9P/0//H/8P/v/+7/8P/w//D/7//t/+3/7f/t/+//7//u/+7/7f/s/+v/
6f/r/+v/6//q/+j/6f/p/+n/6//r/+v/6//r/+v/6//r/+n/6f/p/+n/6f/p/+n/6f/p
/+n/6f/p/+z/7P/r/+v/6//s/+z/7P/q/+r/5//j/9//3//f/9//4//l/+n/8/8BABIA
LwBXAIQAtQDnAAYBGwE3AVYBXAFRAT0BFwHmAKoAbQA1AA8A+//s/+L/5P/o/+r/6v/s
/+r/6v/q/+r/6P/o/+j/6P/n/+f/5//m/+b/5v/l/+X/5f/l/+X/5f/j/+P/4//j/+P/
4//j/+P/4//k/+T/5f/j/+P/5P/k/+X/5v/m/+b/5f/l/+X/5f/n/+f/5//n/+X/5f/m
/+b/5P/k/+X/5f/o/+n/6v/r/+r/6v/p/+j/6f/q/+3/7//v/+//7//v/+3/7f/u/+7/
8P/x//T/9f/0//P/8v/x//L/8//z//P/8v/y//P/8//0//X/9v/3//f/9//2//b/+f/5
//j/9//2//b/9v/2//f/9//1//X/9P/z//L/8f/z//P/9P/0//P/8v/y//H/8//z//P/
9P/0//T/8//y//L/8//0//b/+P/4//j/+P/1//L/8P/v/+//7//w//D/8P/w//D/7//x
//H/8f/y//T/8//z//T/8f/w/+//7v/u//D/8//2//T/9P/0//T/8v/x/+//7v/v//D/
8f/z//P/8//y//L/8//z//P/8//1//X/9f/1//b/9v/2//b/+P/4//n/+f/4//j/+P/5
//f/9v/1//X/9//3//f/9//5//n/+f/5//v/+//8//z/+v/6//n/+f/5//j/+P/4//b/
9v/2//b/9//3//f/+P/6//n/+f/5//j/+P/3//T/9//4//n/+//5//n/9//3//f/9//3
//b/+P/5//n/+v/5//j/9//2//b/9v/2//j/+f/5//n/+v/5//n/+f/6//v//P///wAA
//////////8AAP///////wAAAAAAAAAA/v/+//7//v/+//7///////3//f/8//z/+//6
//v/+f/5//n/9//4//j/+P/4//j/+P/4//j/+P/4//j/9v/2//b/9v/4//j/+P/3//X/
9f/1//X/9//3//b/9v/0//T/9P/z//P/8//z//L/9f/3//j/+f/3//f/9//3//X/9f/1
//X/9//3//f/9//3//f/9//3//f/9//3//f/9v/2//X/9f/1//b/9v/2//j/+P/3//X/
8f/v/+3/7//x//X//f8LABsAMgBTAHsAqADbAP0AEgEtAU8BXAFSATsBFwHnALQAfgBH
AB8ACQD7//L/8P/w//D/8P/0//T/9P/2//b/9P/y//L/8v/y//X/9f/1//T/8//y//D/
7//x//H/8f/x//H/8f/x//H/8f/x//H/8f/y//L/8f/x/+//7//w//D/8f/y//L/8v/x
//H/8f/x//L/8//0//X/+P/5//v//P/7//r/+v/5//n/+f/5//n/+//8//z//P/6//r/
/P/9//7///8AAAEA/////wAAAAD/////AQABAAMAAwADAAMABAAFAAUABQAGAAYABwAH
AAYABQAEAAMABAAFAAUABgAHAAcABgAFAAIAAgACAAIAAQABAP/////9//3//f/9//7/
//8BAAIABAAEAAUABQADAAMAAwAEAAYABgAFAAQAAQABAAEAAgACAAIAAgACAAIAAAD/
/////f/9//7//v///wAAAQABAP///////wAAAgABAAEAAgACAAIAAgACAP7//v///wAA
AAAAAAAAAAABAAEAAAAAAAIAAgACAAMAAwADAAIAAgABAAEAAQABAAIAAwAEAAUABAAE
AAQABAAEAAQABQAFAAQABAAEAAUAAwACAAEAAQAEAAUABgAHAAUABQAFAAUAAwADAAQA
BAAGAAYABQAFAAMAAgACAAIABAAEAAQABAADAAMAAwAEAAQAAwADAAMAAwAEAAQAAgAC
AAIAAgADAAMAAwABAAEAAQABAAEAAAAAAAEAAQACAAIAAgACAAIAAgACAAIABAAHAAcA
BwAIAAgABwAGAAYABwAIAAsADAAJAAkACQAJAAgABwAHAAcACgAKAAoACgAKAAYABgAG
AAYABgAHAAcABQAFAAIAAgABAAAAAQD///////8BAAIAAgACAAAAAAAAAAAAAgACAAIA
AgD+//7//v/+/wAAAAAAAP/////////////9//3//P/8//z//P/8//v/+f/5//n/+P/6
//v/+//7//3//f/9//3/+//7//v/+//9//3//f/9//3//f/9//3///////////8DAAQA
BAAFAAUABgAGAAYABgAIAAcABwAHAAMAAQADAAUACQARAB0ALQBAAF0AfwCqANcA9QAE
AR0BPQFMAUYBMwEPAeEAsgCCAFMALQAZAA0ABgACAAIAAgACAAIABgAIAAoACgAKAAYA
BgAGAAYABwAHAAcABgAIAAgABwAHAAUABQAFAAUABgAHAAgACQAIAAcABgAFAAYABgAF
AAUABQAFAAYABgAFAAYABgAGAAcABwAHAAcABwAHAAcABwAJAAkACgAKAAoACgALAAsA
EQATAA==
         </WaveFormData>
      </LeadData>
   </Waveform>
</RestingECG>
