# Supplementary material for: Detection of Left Atrial Enlargement Using a Convolutional Neural Network-Enabled Electrocardiogram
Source: Front Cardiovasc Med. 2020 Dec 17;7:609976. doi: 10.3389/fcvm.2020.609976 (PMC7773668; doi:10.3389/fcvm.2020.609976)
Supplement: Supplementary file 1 [file Data_Sheet_1.ZIP › hyp/1802032679_2267_0000001V.XML]

<?xml version="1.0" encoding="Windows-1252"?>
<!DOCTYPE RestingECG SYSTEM "restecg.dtd">
<RestingECG>
   <PatientDemographics>
      <PatientID>1802032679</PatientID>
      <PatientAge>81</PatientAge>
      <AgeUnits>Years</AgeUnits>
      <Gender>Male</Gender>
      <PatientLastName>liangjinyuan</PatientLastName>
   </PatientDemographics>
   <TestDemographics>
      <DataType>Resting</DataType>
      <Site>1</Site>
      <AcquisitionDevice>MAC55</AcquisitionDevice>
      <Status>Unconfirmed</Status>
      <Priority>Normal</Priority>
      <AcquisitionTime>10:20:50</AcquisitionTime>
      <AcquisitionDate>08-29-2016</AcquisitionDate>
      <CartNumber>1</CartNumber>
      <AcquisitionSoftwareVersion>009C</AcquisitionSoftwareVersion>
      <XMLSourceVersion>MAC5000 v1.0</XMLSourceVersion>
   </TestDemographics>
   <RestingECGMeasurements>
      <VentricularRate>65</VentricularRate>
      <AtrialRate>65</AtrialRate>
      <PRInterval>156</PRInterval>
      <QRSDuration>126</QRSDuration>
      <QTInterval>448</QTInterval>
      <QTCorrected>465</QTCorrected>
      <PAxis>57</PAxis>
      <RAxis>56</RAxis>
      <TAxis>39</TAxis>
      <QRSCount>11</QRSCount>
      <QOnset>223</QOnset>
      <QOffset>286</QOffset>
      <POnset>145</POnset>
      <POffset>194</POffset>
      <TOffset>447</TOffset>
      <ECGSampleBase>500</ECGSampleBase>
      <ECGSampleExponent>0</ECGSampleExponent>
   </RestingECGMeasurements>
   <Diagnosis>
      <Modality>Resting</Modality>
         <StatementCount>3</StatementCount>
         <LabelText>12SL ��ϳ���</LabelText>
      <DiagnosisStatement>
         <StmtFlag>ENDSLINE</StmtFlag>
         <StmtText>�������</StmtText>
      </DiagnosisStatement>
      <DiagnosisStatement>
         <StmtFlag>ENDSLINE</StmtFlag>
         <StmtText>����֧��������</StmtText>
      </DiagnosisStatement>
      <DiagnosisStatement>
         <StmtFlag>ENDSLINE</StmtFlag>
         <StmtText>�쳣 ECG</StmtText>
      </DiagnosisStatement>
   </Diagnosis>
   <Waveform>
      <WaveformType>Rhythm</WaveformType>
      <WaveformStartTime>0</WaveformStartTime>
      <NumberofLeads>8</NumberofLeads>
      <SampleType>CONTINUOUS_SAMPLES</SampleType>
      <SampleBase>500</SampleBase>
      <SampleExponent>0</SampleExponent>
      <HighPassFilter>16</HighPassFilter>
      <LowPassFilter>150</LowPassFilter>
      <ACFilter>NONE</ACFilter>
      <LeadData>
         <LeadByteCountTotal>10000</LeadByteCountTotal>
         <LeadTimeOffset>0</LeadTimeOffset>
         <LeadSampleCountTotal>5000</LeadSampleCountTotal>
         <LeadAmplitudeUnitsPerBit>4.88</LeadAmplitudeUnitsPerBit>
         <LeadAmplitudeUnits>��V</LeadAmplitudeUnits>
         <LeadHighLimit>2147483647</LeadHighLimit>
         <LeadLowLimit>268435456</LeadLowLimit>
         <LeadID>I</LeadID>
         <LeadOffsetFirstSample>0</LeadOffsetFirstSample>
         <FirstSampleBaseline>0</FirstSampleBaseline>
         <LeadSampleSize>2</LeadSampleSize>
         <LeadOff>FALSE</LeadOff>
         <BaselineSway>FALSE</BaselineSway>
         <ExcessiveACNoise>FALSE</ExcessiveACNoise>
         <MuscleNoise>FALSE</MuscleNoise>
         <LeadDataCRC32>291478594</LeadDataCRC32>
         <WaveFormData>
/P/8//z//P/8//z//P////3//f/9/////f/9//z/+//6//v/+v/3//n/+P/4//j/9//5
//n/9v/3//v//P/9////AQACAAMAAgADAAMAAwAFAAQABAAGAAYABAAEAAYABAAEAAQA
AwAFAAcACAAHAAMAAQD7//b/+P/5//r/+//7//v/+//7//j/+P/4//f/+f/6//3//v/8
//z/+//5//n/+f/6//r/+v/7//v//P/6//z/+P/3//T/7v/w//n//f8AAAMABgAPAB0A
KwA8AFEAYgBnAF0ATAA+ACwAEgD7//X/9P/x/+v/5v/j/+H/2//T/87/0P/U/9X/0f/R
/9H/0P/U/9j/0v/H/8X/yP/A/7v/yP/b/+L/3f/f/+H/4P/k/+n/5//q//P/9//0//P/
8v/0//T/9v/8/////P/6//r//P///////P/6//n/+f/4//v/AAD+//z//v8BAAEAAQAC
AAIAAAAAAAUABQACAAEA/v/9//z//v8AAAAAAgAEAAEAAAABAAMAAQAAAAAAAAD/////
AAAAAAAAAwADAAEAAQADAAMAAQABAAIAAwADAAMABAAFAAUABwAHAAcACQAJAAkACQAK
AAgACQAJAAoADgATABYAGgAWABQAFQAXABUAEgAVABcAGwAdACIAJgAjACIAIgAjACYA
JwAoACgAKgAsACwALQAsACsAKwAsACcAJgAmACIAIAAeAB0AGwAZABkAGQAWABMAEAAO
AAwACwAJAAUAAQAEAAYABwAEAAMAAwACAAAAAAABAAIAAwABAPz/+f/5//v/+//7//v/
/P/8//z//P/3//X/9f/4//z//P/5//f/9//3//f/9//1//T/9P/y//T/9f/3//n/+P/5
//j/9//5//n/+f/4//f/+P/7//z/+v/5//n/+f/4//j/+//7//v/////////+v/4//v/
+//8//v///8AAAEAAwAAAAAA///+//3//f/9//7/AAABAAEA/v8AAAAA/////wMAAwAC
AAAA/////wEAAgAEAAUABAAEAAMAAwAEAAAA//8AAAMAAAD9//v//f/9//////8FAAAA
+//9//7/////////AQADAAMAAAAFAAIA/v/+/wIABAADAAIABgAEAAEAAQD///z/AQAE
AAIA////////AQD+//7/AQD9//3//f/9//3//v///wMABQAEAAQAAwACAP///v/+/wIA
CwAIAAQAAgAAAP7///8DAAQABQACAAMAAAD///7//f/9////AAD//wAAAAACAAIAAwAF
AAUAAgACAAUABAADAAQABQAHAAkACwANAAsACwALAAoACgAMAAwACgAMAA4ADgAOAA0A
CwAKAAkACgAHAAcABwACAP7//f/9////AQACAAMAAwADAAIAAgACAAEAAAAAAAIAAgAC
AAIAAgABAAIAAwADAAIAAAD///z//P/+//7/BAAHAAQA/P/w//H/+/8CAAUAEgAfACcA
NwBMAFsAbAB1AGUATAA6ACgAFgAFAP3/AAADAPv/9P/r/9//4f/n/+D/1P/W/9X/0f/V
/9n/1v/Y/9T/yv/L/9H/yv/E/8//1P/R/9j/4f/f/+H/7v/w//P/+/8AAP3//f8AAP//
AAACAAIABAAKAAwACAAFAAQABgAJAAkABgAHAAcACAAIAAkADAAIAAQACgAPABEAEwAQ
AA4ACgAIAA0ADQAKAAkACwALAAsADgANAAoACQAIAAgACAAKAA0ADgAOAA8AEAARABEA
EgASAA8AEQAQAA0ADgARABIAEQATABQAFQAVABYAFgAWABUAFgAXABgAGwAZABkAGQAa
ABkAGQAYABgAGwAfACEAJAAiACIAJQApACsAKAArAC0ALQAtADAAMgAyADIAMwA1ADYA
NwA4ADgAOgA8ADwAPQA6ADkAOQA6ADoAPAA/AD4ANwAyAC4AKQAlACUAJQAiACEAIAAg
ACAAHwAdABkAFQAYABoAGwAYABUAFQAUABIADwAPAA8ADwARAA4ADQAPAA0ACwAJAAcA
DAAOABAAEgAOAAsACgAMAA8ADgAKAAcACwANAA8AEQAQAA4ADQAKAAoACwANAA8ADgAP
AA4ADQAPAA8ADwAOAAoACgAMAAwADgANAA0ADQALAAoADAALAAsADwAPAA8ADwAOABIA
EwATABEAFAAUABQAFQARABAAEQAQAA8ADwATABQAFgAXABYAEgATABIADwAPABMAEwAU
ABIAEQARABAAEAARABEAEAAQAA8ADwAPAAwADAAOABIAEAAOAA0AEQATABcAGQAbABQA
DQANAAwADQANAA0ADwARABEADgATABIAEAASABMAEgAOAAoADgAOAA0ADwANAAoADwAS
ABIADwAPAA8ADwAMAAwADwAOAA8AEAARAA8ADgANAA8ADwAOAA4ADQAPAA0ADQAOAA4A
CwAOABIAEgASAA8ADgANAAwADQARABIAEwARABEADQALAAoACQAJAAsADQANAA8AEAAO
AAwACwALAA0ACgAKAA0ADwAPABEAEwAUABUAFgAXABQAEwASABAAEgAUABQAEgASABQA
FAAUABQAEwATABMAFAARABEAEQALAAgACAAJAAgACQAJAAkACQAJAAgACAAJAAkACQAK
AAoACAAGAAQABQADAAMAAwAEAAQAAwADAAAAAAACAAIA/P/7//z/+v/6//n///8GAAsA
EAAfADEAPwBSAGcAegB7AGUARgA2ACoAGgALAAMA+v/1//P/8P/n/93/2//Z/9T/yv/O
/9X/1f/X/9f/zv/E/8T/xv/D/73/uv/A/8f/yP/J/8r/zf/Z/+X/5v/k/+n/8f/y/+//
6//s//H/9P/x/+7/7f/w//f/9P/y//L/8f/z//L/7v/t/+3/7v/u//L/9v/z//D/8P/x
/+//7f/v//D/7//w//L/8f/t/+v/7P/t/+7/8v/w/+7/7v/u//D/8P/y//X/8f/w//D/
8P/v/+//8P/w/+3/7//u/+v/7P/v//D/7//w//L/9P/1//b/9v/2//X/9//3//f/+f/4
//f/9v/2//j/+//9/wAAAgAFAAYACAAFAAQABgAJAAwACgAOABEAEAAPABEAEgAQABAA
EQATABQAFQAWABYAGAAcAB4AIQAfAB0AHAAcABsAGgAaABYAEgAQAA8ADQAIAAcABgAC
AAAA/v/9//z//P/7//j/9f/2//j/+f/2//X/9f/0//L/7//v/+//7//v/+r/5//n/+j/
6f/q/+v/6v/q/+r/6v/p/+f/5//q/+z/7P/p/+f/5//n/+f/5//p/+j/6P/m/+T/4//j
/+P/5v/p/+r/6//q/+n/6P/m/+X/5v/p/+r/5//l/+T/4//i/+L/5f/l/+P/5//n/+f/
4v/g/+P/4//j/+H/5P/k/+f/6f/m/+b/5v/m/+b/5//o/+j/6f/p/+f/5P/m/+b/4f/h
/+X/5f/m/+T/4//j/+X/5v/o/+n/6P/o/+f/5//p/+b/5v/o/+r/5v/i/9//4P/f/+D/
3//l/+L/3//j/+P/4//i/+H/4f/j/+P/4P/m/+T/4f/i/+X/5v/k/+L/5f/k/+L/4//g
/9z/4P/i/+L/3//f/9//4//i/+T/6f/m/+X/5P/j/+L/4v/i/+X/3P/k/+P/3//g/+P/
5P/l/+b/5P/l/+P/4f/f/+H/3//f/+D/4f/j/+f/5f/j/+P/4v/i/+L/4//l/+P/4P/g
/+P/5f/l/+f/6f/s/+3/7v/v/+3/7f/t/+z/6//s/+v/6P/p/+z/7f/u/+//7//w//H/
8P/t/+3/7f/p/+b/5v/n/+b/5f/j/+H/5P/l/+X/5v/m/+X/5P/k/+b/5v/m/+b/5P/h
/+D/3//j/+T/5P/l/+P/4v/j/+L/6P/f/9r/4P/g/9//5f/o/+n/9P8BAA0AGQAqAD8A
VABbAFEANgAgAA4A+P/r/+H/3P/Z/9X/1P/X/9H/w/+//8L/wv/E/8f/wf+9/7//vP+2
/7T/uP+9/73/tv+2/73/vv+5/8L/yf/D/7//yv/U/9v/4f/k/+P/5f/o/+v/8P/s/+j/
5v/o/+v/6P/m/+b/5//r/+z/6v/q/+v/7f/u/+//8v/u/+r/6v/t/+3/7f/t/+7/7f/u
/+//7//s/+v/7P/t/+7/8v/v/+z/6//q/+z/7P/u//H/7//u/+7/7v/w//H/8//0//H/
8//y/+//8f/z//P/8f/x//L/8//z//X/9v/3//f/+v/7//z////7//n/9//2//j/+//9
/wAAAQADAAMABAADAAIABAAHAAkACAANABEAEAAPABEAEgAQABAAEQATABQAFQAWABYA
GAAaABoAGwAZABkAGgAcABcAFgAWABIADwAOAA4ADQAIAAcABgACAAAA/v/9//z/////
//3/+//6//r/+f/0//L/8f/v/+z/7v/v//D/8f/y/+7/7P/t/+r/6f/o/+f/6f/q/+v/
7P/q/+n/6v/u//D/8P/t/+v/6//r/+v/6//p/+j/6P/m/+X/5f/m/+f/6f/r/+v/6//r
/+v/6//q/+f/5v/n/+b/6P/n/+f/5//o/+j/6//r/+n/7f/t/+3/7v/u//P/9f/y/+3/
7f/q/+3/7//s/+z/6//q/+n/6f/r/+z/7v/v/+//7P/u/+7/6//r/+//7//x//D/8P/x
//D/7v/t/+v/6//s/+z/7f/w/+7/7//y//L/7v/q/+f/7P/t//D/8f/0/+7/6P/p/+v/
7f/u/+//8f/z//P/8P/x/+z/5v/k/+r/7v/v//D/8P/u/+v/6//r/+j/7f/w/+//6//q
/+n/6v/o/+n/7f/s/+3/7v/v/+7/7v/u//H/8P/u/+3/6//r/+n/6f/q/+v/5//p/+z/
6P/m/+z/7P/s/+z/7P/s/+//7//v/+v/6//n/+X/6P/p/+v/7//u/+v/6v/o/+b/5v/n
/+n/7P/q/+v/7//x//H/8//1//T/8//y//H/8v/z//T/9P/2//j/+P/2//f/+v/7//z/
+P/1//P/8f/z//H/8v/z//H/7v/u/+//7//v/+7/7f/v//H/8v/0//P/8f/v/+7/8P/w
//D/8P/t/+v/6//r/+7/7v/t/+3/7v/u//D/8P/y//P/8v/s/+j/6//x//b/9//+/w0A
GwAnADYASQBcAGMAVwA+ACwAIAAUAAMA8f/s/+f/3//a/9v/1//T/8//zv/Q/87/x//F
/8P/vf+8/7z/wP/E/7//u/+8/8D/wf/A/8X/zv/V/9f/2f/c/+L/6f/t//L/9f/1//b/
8//y//D/7v/u//L/+//6//r//P/7//3//P/4//b/9f/1//T/9P/4//X/8v/1//n/+v/7
//r/+v/4//j//P/9//v/+//7//v/+//+//z/+v/6//r/+v/6//z///8AAAAAAQACAAAA
//////7/AAADAAMAAQABAAMAAwABAP//AAABAAEABQAGAAcABwAHAAcABwAJAAcABwAH
AAgACQALAAwADgANAA8ADwAQABEAEgAWABsAGAAUABYAFwAaABsAHwAiACMAJAAmACkA
JwAnACcAJgAoACoAKgArACoAKQApACoAKAAoACkAJgAiACAAHwAdABwAHQAeABwAFgAS
AA8ADAANAA0ACwAJAAcACAAIAAQABQAHAAgACAAFAAMAAQD//wIA/v/8//3/AAABAAIA
AwACAAIAAgACAP///f/9/wAAAwACAP7/+//+////AAABAAEAAAAAAP7//////wAAAQD/
/wEAAQABAP////////7//f/+/wEAAgABAP///v/9//7//v8BAAEAAQAFAAUABQAEAAIA
BQAFAAQAAQADAAIABQAHAAQABAAFAAQAAwADAAMABAAGAAcACQAGAAgACAAFAAUACQAJ
AAkACAAIAAkACAAGAAUAAwAEAAYABwAJAAoABgAFAAYACwAIAAUAAwAIAAkADAANAA4A
CAACAAMABgAJAAsADQAMAA0ADAAIAAsACAAEAAQACAAKAAkACAANAAwACgALAAgABAAI
AAoACAAFAAUABQAIAAYABwALAAkACQAJAAkABgAGAAYACQALAAoACgAJAAoABwAGAAYA
CgAHAAoADgAJAAgABwAFAAsAEgAOAAoABgACAAUABgAHAAsACQAJAAkACwAKAAsACwAL
AAgABwAEAP//AAAAAAEAAgABAAMAAwAAAAEABQAGAAcACwANAA4ADwAOAA0ACwAJAAwA
DAANABAAEgAQABAAEgAPAA4ADQALAAsACwAKAAcABAADAP7/+v/8////AgAFAAUABQAF
AAUAAQAAAP///f/8//z//v/+////AAAAAP///f/9//7//v/9//3//P/8//7/+v/2//v/
AAD6//T/+f///wIABwASABsAJwA7AFoAcQB2AG8AVwA8ADAAJAASAAMAAQAAAPn/8f/o
/+X/4//b/9H/zv/O/9L/0//b/9v/1f/M/8j/yv/K/8X/w//E/8j/y//O/9P/1v/f/+n/
7f/u//D/8f/x//j/+//z//L/AQAGAAMAAAD//wIABgACAP///v///wMABAACAP7//f/9
//z//v8CAP///P///wMABAAFAAIAAgAAAAAABAAFAAMAAwABAAEAAQAEAAMAAAD///7/
AQACAAUACQAFAAQABAAEAAMAAwAEAAQABAAHAAcABQAFAAcABwAFAAUABgAHAAcACQAK
AAsACwAJAAkACQALAA0ADQANAA4ADgAPAA8AEAASABUAFgAYABgAGAAbAB8AIQAeACEA
IwAhACEAJAAmACkAKgAsAC8ALgAtACwAKgAqACwALAAtADAAMQAzADYAMAAuAC0AKAAm
ACQAIwAhAB8AHwAfABwAGAAUABEADgAQABEAEAAPAA0ADAAKAAQABAAFAAUABAAFAAcA
CQALAAcAAAD7//n//f///wEAAwACAAAA/v/8//r/+f/6//7/BAAEAAEA///9//3//f/9
/////v/+//z/+P/3//f/9//6//3//v////z/+//6//j/9v/2//j/+P/6//n/+f/5//z/
/P///////f8BAAEAAQD6//b/9//1//n/+f/+/wAA/v////v/+v/7//r/+f/5//v//P/+
////AQD+/wAAAAD9//3/AQABAP7//P/7//v///8AAAIAAwABAAIAAgADAAIA/v/9//7/
AwAAAP3/+/8AAAEABAAFAAgAAgD8//3///8BAAIAAwADAAUABQACAAQAAAD7//r/AgAG
AAcACAAHAAQAAAD//wAA/v8EAAgABwADAAIAAQADAAAAAAADAAMAAwADAAMAAQAAAP//
AQAKAAgACAAIAAgACAAFAAUAAgD//wIABwAIAAsACAAHAAcACQAGAAMAAgAAAAMABAAG
AAkACAAEAAMABQADAAMABQAHAAoACwAMAA0ADgAPABAAEAAOABAAEAAOAAwADgAOAA4A
DgANAA0ADQAKAAcABwAHAAQAAgADAAUABgAHAAcABwAEAAMAAQAAAAIAAQAAAAAAAgAC
AAIAAgAAAP3//P/7//7/AAABAAMAAgACAAQABAD+//v//P/4//T/8//3/wAABQAMABMA
HwA1AEgAWQBwAHcAXQBAADYALgAYAP//8//0//H/6f/m/+X/4f/Z/9X/1P/S/8z/y//R
/9P/z//O/9D/0P/Q/8v/x//I/8j/xf/E/8X/zv/Z/93/3//i/+D/4f/n/+z/8f/1//T/
8f/0//T/8v/y//b/+f/2//T/9P/2//n/+f/2//j/+////wIA//8AAPr/9P/2//n/+f/5
//r/+v/4//j//P/9//v/+//4//f/9v/4//n/+P/5//r//f/+/wEABQAAAP7//f/8//v/
+//8//z/+v/9//3/+//+/wEAAgABAP7//v/+//3/AgAEAAYABwAGAAUABAAFAAcACQAL
AA4ACgAJAAcABgAMABEAFAAYABcAFgAYABsAGgAWABgAGQAZABkAHAAeACIAJAAnACsA
KQApACkAKAApACwALQAvACsAKQAoACgAJgAmACcAJAAhACAAIAAfABwAGwAaABYAFAAS
ABEAEAARABEADwANAAoACAAFAP7/AAADAAUABgADAAMAAwADAAIA/P/4//f/+v/7//z/
/f/9//z/+//6//j/9//4//z//f/8//j/9f/3//f/9//3//f/9v/2//T/8f/x//L/8//z
//X/9f/1//f/9//3//b/8//y//P/8v/y//H/8f/x//H/8P/y//H/8v/3//j/+f/4//b/
+f/5//b/8//1//T/9//5//b/9v/0//L/8P/v//H/8v/0//X/9v/0//f/+P/3//f/+//7
//j/9v/1//X/9P/0//X/9f/2//j/+f/7//z/+P/3//j/+//4//X/8//1//X/9//3//3/
+P/z//X/9P/1//X/9f/3//n/+f/2//r/+P/1//b/+v/8//v/+v/6//j/9f/1//X/8v/3
//r//f/7//z//f/7//j/+P/7//j/9//2//X/9//4//n//f////7//v/9//7/+//6//r/
/v/3//T/9f/2//f/+P/3//n/+P/3//r///8AAAMA/v/7//n/+f/6//n/+v/6//j/+P/5
//v//P/6//v////9//3///8BAAQABQAGAAcABwAHAAcABgAFAAYABQACAAUACAAJAAoA
CAAHAAcABwAFAAEAAAD///7//P/9/////v/////////9//3//P/8//3//f/9//7////+
//3//P/9//v/+//7//z//P/7//v//P/8//7//v/+//n/+P/4//b/8//5/wIABwAMABkA
JwA1AEYAWQBsAHMAYQBIADIAIgAWAA0ACQAEAP3/8//q/+P/2f/R/9P/2P/U/9L/2f/b
/9f/1//S/9D/0P/S/8//zf/M/8b/yf/U/9f/1P/V/9n/4f/w//z/9//v//T/9//5//r/
+//+//3/+v/5//z/AQD+//z//P8AAAUABwAGAAUABQAGAAYABQAIAAQAAAADAAcACAAJ
AAUABAABAAAAAQABAP7//f8AAAMABgAMAAoACAAIAAgABQAEAAUABwAIAAgACQAKAAcA
BwAIAAgACAALAAsACQAIAAkACAAFAAcACgANAA8ADwAQABEAEQATABMAEwAVABQAEwAS
ABIAFAAVABUAFgAXABkAGQAaAB0AHgAiACcAJQAgACEAIQAiACMAJwAqACgAKAApACsA
LwAxADMANAAyADQANAA1ADQAMwAzADQAMwAyADIALgAqACgAJwAlACQAJQAmACQAHwAc
ABoAGAAVABMADwALAA0ADgAOAAoACwALAAoACAAIAAkACgALAA0ACAAFAAUAAgABAAAA
//8CAAIAAgACAAEA/////wIABQAEAAAA/f/+////AAABAAEAAAAAAP7//P/7//v/+//8
////AAABAAQABQAGAAYAAQD+//3/+v/8//3///8BAAEAAAACAAEA//8DAAMAAwACAAAA
AwADAAEA//8CAAIABAAHAAUABgAFAAQAAwADAAUABgAIAAkABwACAAIAAAD//wEABwAJ
AAgABgAFAAUABgAGAAcABwAFAAYABgAHAAsACAAIAAoADQAKAAcABQAFAAUABwAHAA0A
CAADAAUACQALAAwADQAMAA0ADAAIAAgABAD///7/BQAIAAgACAAIAAYAAwADAAMAAgAJ
AA4ADAAJAAkACQAJAAYABgAJAAcABwAHAAcACAAIAAgACwANAAwADAALAAwACwAMAA4A
DAAHAAgACgAEAAIACAATABQADwAMAAkABgAIAAsACwALAAsADQALAAsACgAJAAkACwAN
AAsACwAKAAgACAAJAAsACgAGAAUABwAJAAkACwANABAAEQASABMAFQAVABUAFAASABQA
FAASABQAFgAWABYAFAATABMAEwAUABEAEQARAA8ADAAMAA0ADAANAA0ADQANAA0ADAAM
AAwACwAKAAoADAAMAAwADAALAAkACQAJAAgACAAHAAcACAAIAAoACgAKAAkACAAGAAIA
BQANABIAFQAYACUAOQBNAF4AcQCAAIMAcQBYAEIALgAeABUAEQAKAAMA///+//v/8//n
/93/2v/e/+7/9//p/9P/0//c/9r/3P/e/93/1//S/9D/2f/i/+X/4v/n//P/+f/6//r/
/f///wAAAQADAAYACQAMAAwACgAKAA4AFQASABAAEAAPABEAEAAMAAwADQAPABAAEQAU
ABAADAAMAA0ACwAJAAkACgAJAAoADwAPAAwACwALAAsACwAOAAwACgAKAAoACAAIAAoA
DQALAAoACgAKAAgABwAHAAYACAALAAsACQAHAAkACQAHAAcACAAJAAkACwAMAA0ADQAN
AA0ADQAPAA8ADwAPABAADQANAAwADAAQABMAFAAWABgAGAAbAB8AIQAeACEAIwAgAB8A
IQAiACUAJgAoACsALAAtAC4ALgAsACwAKgApACcAJwAoACoAKAAoACkAJgAgAB4AHQAb
ABcAFwAXABQAEQAOAAwACgALAAsACQAHAAQABAADAP7//f/9//z/+v/4//n/+v/7////
/P/7//3/+//5//f/9f/3//j/+f/6//T/8f/w//L/+P/4//X/8//z//P/8//z//X/9P/0
//L/7//v//D/8f/x//P/8//z//L/8f/w/+7/7f/u//H/8v/w/+//7//v//L/8v/1//X/
8v/1//T/8//x//D/9P/1//b/9f/5//r/9//3//L/8P/x//D/7//v//P/9P/2//f/+f/2
//j/+P/1//X/+f/5//r/+P/3//f/9//2//b/9f/y//L/8f/x//T/8v/z//b//P/6//j/
9//4//f/+P/3//r/9P/u/+//8P/x//H/8f/x//P/8//w//b/9P/x//L/9P/2//X/9P/4
//b/8//z//H/7v/z//b/+P/1//X/9f/y/+7/7f/v/+v/6//r/+v/7P/u//D/9f/0//T/
8//x//L/8v/y//L/8v/y//X/9f/1//L/8//w/+//8P/x//P/9//0//H/8P/u/+7/7v/v
//H/8f/u/+7/8f/v/+//8f/z//b/9//4//n/+f/5//n/+P/1//b/9f/y//P/9v/3//j/
+v/5//n/+f/5//f/+P/5//T/8P/v/+//8P/x//H/8f/w/+//7f/s/+7/7f/s/+z/8P/w
//D/8P/v/+3/7f/t/+3/7P/q/+n/6//s/+//8P/k/+n/7P/i/97/5//t/+z/7f/4/wUA
EQAfADYAQwBOAFsAVQA6ACQAGgAMAPX/5f/k/+X/4//c/9H/y//J/8X/wv/E/8T/yf/L
/8X/wf/A/7z/vv/C/7//uf+4/77/v//A/8X/yv/F/8P/yf/M/87/1//j/+b/5//n/+r/
7f/o/+n/6P/p/+7/8f/u/+z/7P/q/+3/7f/q/+r/6//t/+7/7v/y/+//7P/x//X/9v/3
//T/9P/y//L/8v/x/+3/6//s/+3/7v/y//L/8P/w//D/8v/y//T/9//z//L/8v/y//P/
8//0//T/9P/3//f/9f/1//f/9//1//X/9v/3//f/+P/4//j/9//4//n/+v/9//3//f/9
//7/AAABAAEAAgACAAMAAgACAAQABgALABEAEwAQABMAFQAUABMAFQAWABUAFAAUABUA
GgAdACAAIgAeAB4AHAAbABwAHQAfACIAHgAcABsAFgATABIAEgARABEAEQARAA4ACQAG
AAQAAgAAAP///P/5//r//P/9//r/9//3//b/9P/y//P/9P/1//f/8v/v/+//7f/t/+3/
7f/w//D/8P/w/+3/6//r/+7/8P/w/+3/6//r/+v/6//r/+z/7P/t/+z/6f/p/+r/6//p
/+v/6//r/+3/7f/t/+z/6v/q/+z/7P/s/+v/6//r/+7/7v/x//H/7v/x//D/7//u/+z/
7//v/+z/6f/r/+r/7v/x/+//8P/v/+7/7f/t//H/8v/0//X/8//w//L/8v/v/+//8//z
/+//7P/q/+n/7f/u//D/8f/x//L/8v/z//f/9P/0//b/9//0//H/7//x//H/8//z//b/
8P/q/+v/7P/t/+3/7f/t/+//7//s//H/7v/q/+r/8f/0//T/9P/0//L/7//v/+v/6P/t
//D/8v/v/+//7//x/+7/7v/x/+//7//v/+//7v/u/+7/8f/y//L/8//z//D/7//y//b/
+P/0//L/8P/u/+v/7f/s/+v/7f/x//H/8//w/+//7//x//L/8f/y//L/8f/w//D/8f/v
/+z/7P/v//H/8f/z//X/9v/3//j/+f/5//n/+f/4//n//P/9//z/+//8//v/+v/6//n/
+f/5//r/9//3//f/8v/u/+3/7f/x//P/9P/1//P/8//y//L/8v/x//D/8P/0//T/9P/0
//P/8f/x//H/8P/w/+//7//u/+7/8P/w/+7/5//m/+7/9P/t/+3/9v/3//r/CwAZACEA
MgBLAFwAYwBfAEwANAAeAAwA/f/3//D/6f/j/9z/2f/Z/9X/y//M/8z/yv/J/8n/yf/H
/8T/xP/E/8L/wf+9/77/vP+7/8L/yf/M/83/y//L/9b/5P/l/+f/7v/v/+3/8v/3//L/
8v/w//D/9P/6//j/9//4//f/+f/4//T/9f/1//b/9v/5//7//P/6//n/+//6//n/+P/4
//b/9v/6//v/+f/5//v/+//7//7//P/6//r/+v/8//z//v8BAP///v/+//7//P/7//v/
+v/7////AAD//wAAAwAEAAMAAgACAAIAAQADAAQABQAFAAMAAwADAAUACAAJAAoADAAO
AA8ADwAQAA8AEQARABIAEwAUABgAHQAaABYAGAAZABoAGwAfACIAJAAkACUAJwAmACcA
KAAoACgAKgAqACsAKQApACoALAAsACwALQAqACQAIgAhAB8AHAAbABoAFgAWABQAEwAS
ABIAEQAOAAsACgAKAAkABAAEAAUABQAEAAEAAQABAAEAAQD8//n/+f/6//v//P/9/wAA
AAAAAAAA/P/5//j/+v/8//z/+f/3//r/+//8//3/+v/4//f/9P/2//n//f8BAP/////9
//v/+//7//v/+v/4//j/+v/6//j/9//3//f/+P/4//v/+//7//////////7//P//////
AQD//wIAAgACAAMA///+//v/+v/5//n//P/+/wEAAwABAP7/AAAAAP////8DAAMAAQD+
//z/+//+//7//////wEAAgACAAMAAwAAAAAAAgAEAAAA/P/5//z//f8AAAEAAwD+//n/
+//7/w==
         </WaveFormData>
      </LeadData>
      <LeadData>
         <LeadByteCountTotal>10000</LeadByteCountTotal>
         <LeadTimeOffset>0</LeadTimeOffset>
         <LeadSampleCountTotal>5000</LeadSampleCountTotal>
         <LeadAmplitudeUnitsPerBit>4.88</LeadAmplitudeUnitsPerBit>
         <LeadAmplitudeUnits>��V</LeadAmplitudeUnits>
         <LeadHighLimit>2147483647</LeadHighLimit>
         <LeadLowLimit>268435456</LeadLowLimit>
         <LeadID>II</LeadID>
         <LeadOffsetFirstSample>0</LeadOffsetFirstSample>
         <FirstSampleBaseline>0</FirstSampleBaseline>
         <LeadSampleSize>2</LeadSampleSize>
         <LeadOff>FALSE</LeadOff>
         <BaselineSway>FALSE</BaselineSway>
         <ExcessiveACNoise>FALSE</ExcessiveACNoise>
         <MuscleNoise>FALSE</MuscleNoise>
         <LeadDataCRC32>3995034694</LeadDataCRC32>
         <WaveFormData>
AgACAAIAAgAAAAAAAAABAAEAAQADAAMABQAFAAYABwAFAAYACQAIAAUABAAEAAUABQAG
AAYABgAKAA0ADgAPAA0ADAAJAAcABwAIAAgACAAGAAQABAAEAAQABAABAAAA//////7/
/v/+////AAAAAAAA///6//b/9//3//b/9P/2//f/9//2//P/8v/x//D/7//y//P/9P/z
//L/7//u//H/8v/z//T/9f/1//X/9f/z//L/7P/r/+3/7v/s/+r/6f/p/+z/8v8BABEA
HwA0AE4AYQBtAHQAewBvAFYAQgA9ADoAMQAhABQADwALAAQAAQD9//j/8f/t/+7/7//t
/+v/6P/n/+f/5v/n/+f/4v/Z/9b/3//v//b/8P/q/+r/7f/v//H/7f/s//P/9v/1//X/
9//1//P/8//0//P/8v/v/+7/8P/2//j/+P/0//L/8f/w//H/9P/z//T/9f/4//j/9v/0
//L/8f/w//H/8v/1//j/9v/0//b/9v/5//j/+f/7//z//P/8//3//f/8//z//f/+/wAA
AQACAAUABQAGAAYABgAFAAQABAAGAAUABQAGAAYABwAGAAUABgAFAAYABQAGAAUABQAF
AAgACgAKAAoADQAQABEAEgARABAAEQATABcAFwAZABoAGAAYABoAGwAbABsAGwAcAB4A
IAAjACMAIwAkACQAJgAlACUAJgAqACcAJAAjACEAIAAgACAAHQAcABwAHQAbABUAFAAT
ABAADQAOAA8ADgAOAA0ADAAKAAgABgAGAAUABwAEAAMAAwABAAEAAQABAAEAAgABAAIA
AwADAAIAAAAAAAAAAwADAAAA///9//z//f/9//7//v////7/+//5//r/+v/7////AQD/
////AQD9//3//v/+/wAAAQACAAEA//8AAAAA/////wEAAQACAAIAAgADAAQAAgACAAIA
AgABAAIAAQABAAQAAgADAAUABwAEAAQABAAEAAMABAAFAAQAAwAIAAcAAwAFAAcABQAG
AAUABQAFAAQABQAFAAUABwAHAAQAAwAFAAkABQAHAAcABgAGAAYABQAFAAUABAAAAP//
AAD//wEAAQACAAMAAwADAAMABAAGAAYABAADAAMABgADAAMAAgABAAAAAQAEAAMABAAF
AAMAAgAEAAMABAAEAAIAAgAEAAUAAwAEAAMAAwABAAQACAAIAAgACAAHAAQAAwACAAAA
CQAIAAgACAAIAAgABgAHAAcABwAHAAcABwAHAAoACwAMAA4AEQAQAA4ADAANAA8AEAAS
ABIAEgATABUAFAATABMAEgASABEAEAAQAA4ADAAJAAYACAAIAAoACgAHAAYABQAFAAMA
AgABAAEAAwAEAAYABwAAAPz/+v/5//r/+v/8/////f/8//z//P/6//r/+P/6//z//P/8
//z/+v/6//r/+v/6//r/+f/5//f/9//3//b/8v/v/+//6v/q//D/8//v//L//P8HABcA
LQBAAFQAawB3AHgAdwBpAFAASABFADwANwA1ACgAIQAdABYAEwATAAoA//////z/9f/1
//n/+v/3//H/7P/r/+n/5P/h/+z/9//z//D/8v/u//L//f/7//X/9f/6//v/AAABAP3/
/f/+//3//v8AAAAAAAD+//7//f8AAP///P/8//z//f/+//3//v/7//r/+//+//7//P/9
//z//P/8//r/+v/8//7//v/8//7//v8CAAAAAAABAAAAAAAAAAEABAAEAAUABwAFAAYA
BgAGAAkACQAKAAoACQAJAAkACgALAAsADAAOAA0ADwAPAA8AEwATABUAFQASABEAEQAR
ABMAFAATABIAFgAaABwAHgAcABoAGgAbAB4AHwAiACQAIgAiACQAJQAjACMAIwAkACgA
KgAtAC0ALQAuAC4AMAAsACsAKwAuADAALgAuAC0AKgAqACoAJwAhACAAIAAdABgAGAAY
ABYAEAAQABAADgAPAA8ADwAOAAwACgAKAAkACQAGAAUABQAHAAcABwAHAAMAAgD///7/
AQADAAQABAACAAAAAQD//wAAAQABAAIAAQABAAIAAgAEAAQAAgABAAEAAAAAAAMAAQD/
////AQABAAEAAgACAAIAAQAAAP3//v8AAAEAAQD//wEAAQACAAEAAAAAAAAAAwAEAAUA
BgAFAAYABQAFAAMAAAAAAAEAAwACAAQABgAGAAUABgAHAAcABQAJAAcABQAHAAkABwAJ
AAkACgALAAoACQAHAAUABwAHAAQAAwAGAAsACAALAAgABgAFAAQABwAHAAcABgAFAAUA
BwAHAAYABQAFAAUABQAFAAUABgAHAAgABwAHAAYACAAEAAMABwAHAAcACQAHAAUABQAF
AAUABgAKAAsACgAKAAgACAAJAAkABgAGAAkACQAHAAoACgAKAAoACgAMAAoACgAKAAoA
CwANAA8ACwAMAA4ADgAOAA4ACwALAAoACQALAAsACwALAAwADQAOABAAEgASABEAEAAR
ABMAFAAWABgAGAAZABsAGQAZABoAGgAbABsAGwAcABcAFAAQAAwADgAOABAAEAAPAA4A
DQANAAwADAAMAA0ADgAOAA8ADwAKAAYABAADAAQAAgACAAMAAQD+//z/+v/8//7//v8C
AAEAAAD///7/+//6//n/+P/6//r/+f/5//j/9//2//T/8P/z//P/7v/s/+z/6f/n/+z/
+P8JABsALQA8AFAAZQBzAHYAawBRAEQAPgA5ADIAKwAhABYAEQALAAYAAwABAPr/8//v
//D/7f/p/+X/4P/b/93/3v/d/9n/0v/R/9b/2//f/+L/4P/g/+L/4f/f/+H/5f/m/+X/
4v/j/+X/6f/n/+X/5f/m/+b/5v/k/+T/4//m/+X/4v/f/97/3v/e/9//4v/h/+L/4v/k
/+P/4P/d/9z/3P/c/97/3v/g/+L/4P/e/+D/4P/j/+L/4//l/+T/5P/k/+X/5//m/+b/
5//p/+r/6v/q/+j/5//n/+b/5f/l/+X/5v/p/+n/6v/s/+z/7f/s/+v/7//v//H/8f/u
/+3/7f/t//D/8v/y//L/9P/2//b/9v/4//j/+v/9//////8BAAIABAAEAAYABwAHAAcA
BwAIAAcACAAKAAkACgAMAA0AEAANAAsACgAMAAwACgAKAAkACAAIAAgABQADAAIAAgD/
//r/+v/6//j/9P/0//T/8v/y//H/8P/u//H/8P/x//H/7//s/+v/6//q/+n/6P/n/+j/
6P/m/+b/5//n/+b/5P/k/+T/5//n/+b/5//n/+j/5v/l/+X/5P/m/+b/5P/j/+P/4v/i
/+X/5f/j/+P/5f/k/+X/5//o/+j/5//m/+P/4//k/+T/4//k/+f/6P/q/+n/6P/o/+j/
5v/m/+b/5v/k/+b/5v/n/+j/5v/n/+n/6v/o/+n/6v/o/+f/6P/p/+f/5f/p/+f/5//p
/+v/6f/q/+n/6f/p/+j/6f/p/+n/6f/p/+b/5f/m/+v/6P/r/+r/6P/n/+b/5v/l/+T/
4v/i/+P/5v/n/+T/4//j/+P/5P/l/+b/6P/m/+b/5P/j/+X/6P/l/+X/5f/l/+X/5//n
/+X/5f/l/+P/4v/k/+P/5v/m/+T/5P/n/+f/5P/k/+X/5f/j/+b/3v/i/+T/4v/i/+D/
4P/g/+D/3//f/97/3f/g/+H/4v/j/+L/4//k/+b/7P/s/+v/6v/q/+v/6//s/+r/6v/r
/+3/7f/t/+7/7v/s/+v/6v/q/+n/6P/m/+T/4v/i/+T/5P/i/+L/4v/j/+H/4P/f/9//
4v/i/+P/4//h/97/3f/d/9v/2P/X/9f/2f/Y/9j/2P/b/9z/2//e/9v/2v/Z/9j/2P/Y
/9j/2P/W/9b/1f/V/9P/0//T/9L/3v/Z/8//zv/M/8r/z//R/9L/3v/x////DwAgADYA
SwBVAF4AXwBNADQAJgAfABYACQD///L/6//p/+j/4//f/97/2//V/9D/y//J/83/zv/L
/8n/zP/P/8v/wv+//8T/zf/T/9j/2v/S/8z/z//V/9P/1//Y/9f/2v/b/9n/2//d/9v/
2//c/9z/3P/a/9r/2f/c/9v/2P/a/9r/2//c/9r/3P/a/9r/2f/c/9z/2v/a/9r/2//c
/97/3v/g/+L/4P/e/+D/4P/g/97/3v/f/+H/4v/j/+X/5v/m/+f/6f/n/+j/6P/o/+f/
5//o/+j/6//r/+v/7P/r/+n/6P/o/+z/7//w//H/8P/v//D/7//v/+//8P/x//X/+P/5
//r/+v/8//z//P/6//r//P///wMAAwAFAAYACAAIAAoACwAJAAkACQAKAAoADAAPAA8A
EQASABIAFAATABMAFAAYABcAFAATABEAEAAQABAADQALAAoACgAHAAQABAAEAAIA/P/8
//z/+v/4//f/9v/0//T/8v/y//H/8f/u/+3/7f/t/+3/7f/t/+3/7v/t/+7/7f/t/+z/
6v/q/+r/7f/t/+z/7f/t/+7/7f/t/+7/7v/v/+7/6//p/+n/6P/o/+v/7f/r/+v/7f/t
/+3/7v/u/+3/7f/t/+v/7P/u/+//7//t/+//7//w//L/8v/z//T/8v/y//L/8v/w//L/
8v/z//X/8v/y//P/9f/y//L/8v/x//H/8//1//D/7f/w/+3/6//t/+//7f/v/+//8P/x
/+//7//u/+3/8P/x/+//7//v//P/7//x//H/8P/w//D/7//v/+//7v/s/+v/7P/r/+v/
6//s/+3/6//r/+v/7P/t/+7/7f/t/+3/8P/t/+3/7f/t/+3/7//v/+3/7f/t/+v/6v/s
/+v/7f/u/+3/7v/w//H/7//w//D/7//s/+7/7//u/+3/7P/t/+z/7f/u/+7/7//x//P/
7f/r/+7/7v/u/+7/7v/u/+//7//v/+7/7f/s/+v/7v/x//T/+P/8//z/+//6//n/+f/4
//j/+//8//7/AQD/////AAAAAP7//f/8//z/+//6//j/9v/2//b/+P/4//b/9v/2//f/
9f/0//P/8//0//T/9f/1//L/8P/w//H/7v/s/+z/7f/w//D/8f/y//H/8P/t/+7/7P/s
/+z/7P/s/+z/7P/s/+7/7v/t/+3/7f/t/+3/7P/u/+//5//g/+L/5v/l/+X/6P/w/wMA
FQAhADAASgBhAG0AcgBvAFkARAA8ADMAKAAfABkADAAFAAcACAAHAAEA+P/v/+3/7P/r
/+v/6f/m/+H/4//k/9//2//Y/93/5P/l/+f/7v/w/+j/4v/l/+3/7//v//L/8//y//P/
8//z//X/8//z//T/9f/2//X/9v/1//j/9//0//X/9P/0//T/8//0//H/8P/x//T/9P/y
//H/8P/w//D/7//u/+//8P/z//L/9f/2//b/9P/0//X/9v/2//b/9//5//j/+P/5//b/
9v/1//T/+P/5//v//P/9//3//f/+//z/+//7//z//f////////8AAP//AAD///////8A
AAEABAAGAAYABgAGAAgACAAIAAgACAAKAA0ADgANAA4ADgAQABAAEgATABUAFQAVABYA
GAAaAB0AHQAdAB4AHgAgABwAGwAbAB4AIAAeAB4AHQAcABwAHAAZABQAEgARAA0ACgAK
AAoACAACAAIAAgAAAAEAAQABAAAA/v/8//z/+//7//j/9//3//f/9//3//f/9P/0//L/
8v/z//P/8v/w//D/8P/z//P/8//z//L/8v/x//H/8v/y//T/9P/y//H/8//y//L/9f/0
//H/8P/x//H/8f/y//L/9f/1//X/8//y//L/8f/v/+3/7//v//D/7v/u/+//8P/y//L/
8v/y//L/9P/0//X/8//w//D/8f/0//L/8//0//T/8//0//X/9f/z//f/9f/z//X/9//1
//T/8//z//P/8v/z//P/8//1//X/8v/x//H/9f/x//P/8//y//L/8v/z//P/8//y//L/
8//2//f/9f/z//L/8f/x//H/8f/y//T/9P/y//H/7//y/+//7//z//P/8//1//P/8f/x
//H/8v/y//X/9f/2//b/9P/0//P/8//w//D/8v/z//L/9v/2//b/9v/2//j/9v/2//b/
9v/3//n/+//9//3/+f/3//v/+v/8//z//P/8//v/+v/5//n/+//7//3//f/9//3//v//
/wIABAAIAAgACQAIAAgACQAIAAgABwAGAAcACQAJAAkADAAMAAoACQAIAAgABwAGAAYA
BAAEAAQABQAEAAAA/v/+//////8AAP7///8AAAAA//////v/+P/3//f/9v/0//X/9//4
//j/9v/2//b/9v/0//b/9v/2//b/9v/0//T/9P/0//T/9P/z//P/8//z//X/8P/s/+3/
7//q/+T/5P/p/+n/7P/6/xEAHwAtAEQAXABlAGsAbgBjAFMARgA+ADcAMgArACEAGgAX
ABMADAAFAAEA+P/z/+//6v/r/+3/6f/o/+v/6//q/+P/2f/W/93/5v/t//H/7P/o/+7/
8P/v//P/9f/z//T/9f/w/+//9//3//f/9f/1//b/+P/4//b/9v/1//j/9//0//T/9P/1
//b/9P/2//T/9P/1//j/+P/2//f/9v/2//b/+P/4//r//P/7//j/+f/4//z/+v/6//v/
+v/6//r/+//7//r/+v/7//v//P/8//z//f/9//7//v8BAAEAAQACAAAA/////wAA//8B
AAEAAQAEAAUACAAJAAoACQAJAAkACQAKAAkACAAJAAwADQAOABAAEAASABUAFQAVABcA
GAAWABYAGAAZAB0AHwAhACQAIwAkACYAJQAkACQAIwAkACMAIwAkACgAJgAkACQAIwAg
ACAAIAAdABkAGAAYABUAFAAUABQAEgAQABAAEAAOAAwACQAGAAIAAwACAAMAAwABAP7/
/f/9//3//f/9//3//v/+//z//P/9//3//P/6//z//P///////P/7//n/+P/3//f/+P/4
//z//P/6//n/+f/4//j/+//8//v//P////v/+f/4//b/+f/5//n/9//4//r/+//7//n/
+//7//z//P/8//3//v/8//z//P/8//3/AAABAAMAAgD+//3//f/+//z//f/+//////8B
AAMAAwABAAUAAwABAAMABQADAAAA////////AgADAAMAAwAEAAMA///9//3/AQD9////
AQACAAQABgAFAAMAAQD+//////8BAAEAAgABAAEAAQADAAMAAwAEAAMAAgD///3//v8C
AAAAAQABAAEAAQADAAQAAwAEAAUAAQAAAAIAAQAEAAYABgAIAAcABwAEAAQABAADAAAA
AgAKAAQABgAGAAYABgAIAAkACQAJAAsACwALAAsADAANAA4AEAAUABQAEwASABIAEwAT
ABQAEgASABMAFQAVABUAFgAWABYAFQAUABQAFgAWABUAFAATABIAEwASAA0ADAALAAsA
CgAKAAoACwAMAAwADQANAAoACAAIAAkABQACAAEAAQADAAIAAgACAAIAAgAAAAIAAQAA
AP///v/8//z//P/8//z//P/7//v/+f/5//n/+P8AAP//+//y/+7/8P/v/+//8v/+/w8A
IQAzAEYAWgBrAHcAfgB9AG0AWABMAEMAMgAnAB8AEAALAA0ADAAJAAkACAABAPP/6P/n
/+n/7f/u/+//7//u/+n/5//k/93/3P/n/+//8P/w//D/7v/v//H/7//x//b/9//2//f/
9//5//n/9//3//j/+v/6//j/+P/1//b/8//u//D/8v/1//j/9v/4//b/9v/0//b/9f/y
//P/9P/2//j/+P/4//r//P/7//j/+f/4//r/+P/4//n/+v/6//r/+//+//7///8BAAAA
AAD///7/AAABAAMABAAHAAcABwAIAAYABQAFAAYABwAJAAkACQAKAAkACgAJAAoACwAN
AA8AEgAUABQAFAATABQAEwASABIAEgAUABcAGwAbAB0AHgAgACAAIgAjACUAJQAlACYA
JwAoACoAKQAqACwALQAwAC4ALQAtADAAMAAuAC4ALQAqACoAKgAnACUAJAAkACEAIAAg
ACAAHgAcABwAHAAaABcAFQATABAAEQAQABEAEQAQAAwACgAJAAsACwALAAsACwAMAAsA
DAANAA0ADAAKAAoACgANAA0ACQAJAAgACAAJAAkACgAKAAoACgAIAAcABQAEAAQABwAJ
AAcABwAJAAcABwAIAAgACQAJAAkABwAHAAgACAAHAAUABwAHAAgACQAKAAwADgANAAwA
CwAKAAoADAAMAA0ACwAIAAgACQAMAAoACwAMAAwACwAMAA0ACQAHAAsACQAJAAsADQAL
AAgABwAHAAcACgALAAsACwANAA0ACgAJAAgACwAGAAcACQAIAAgACAAJAAkACQAIAAcA
BwAJAAkACAAHAAcABwAIAAkACgAMAAoACgAIAAcABQAIAAUABQAIAAkACgANAAsACQAJ
AAkACAAIAAsACwAKAAoACAAIAAoACwAJAAoACgAJAAYACAAMAAwADAAMAAoACAAIAAgA
CAALAA4ADAAMAAwADAALAAsACgAJAAsACwALAAsADAANAA4AEAAVABYAFgAWABQAFQAV
ABYAFgAWABcAGQAZABkAGgAaABgAFwAWABYAFQAUABIAEAAOAA4AEAAQAA0ADAALAAsA
DQAOAA8AEQAPAA4ADgANAAsACAAHAAcABgAEAAQABQADAAIAAgACAAQABAACAAQAAgAC
AAIAAgACAAIAAgACAAAAAAD//////////////v8CAP///f/6//b/8P/x//f//P8GABkA
KQA3AEYAWABtAH8AhAB9AG8AWgBMAEcAQgA7AC0AIAAZABkAFgATABEADAAFAP//AgAD
AAEA/f/8//n/9//0//P/8//u/+f/6v/1//v/+v/2//T/+P/9//3/9f/1/wAABQAEAAUA
BwAHAAQAAQAAAAAAAwAEAAMABAACAAYABgAEAAEAAAAAAAAAAgAEAAIAAgACAAQAAwAA
AAAAAAABAAIAAAAAAAIABAAEAAIABAAEAAgABgAGAAcABgAGAAYABwAJAAgACAAJAAcA
CAAIAAgACwALAAwADAANAA0ADQAOAA4ADQANAA4AEQATABMAEwAXABcAGQAZABYAEwAR
AA8AFQAYABkAGgAYABoAGgAaABoAGgAcAB8AIQAhACMAJAAiACIAJAAlACUAJQAlACYA
JwAoACoAKQAsAC4ALwAyAC8ALQAsAC4AMAAuAC4ALQAqACoAKgAnACMAIgAiAB8AHAAc
ABwAGgAWABYAFgAUABMAEQAPAAwADgAMAAwACwALAAgABwAHAAkACQAJAAkABwAGAAMA
AgADAAMAAgAAAAEAAgAGAAcABAADAAEAAAD/////AAAAAAAAAAD+//3//f/8//z///8B
AP////8BAP////8AAAAAAwADAAMAAQD+//7//f/7//n/+//7//z//v/+////AAD///7/
/f/8//z//v/+////AQD+//7///8BAP7//v/+/wEAAQADAAUAAAD9/wAA/f/7//3////9
//3//f/+//////////7//f/9//3/+v/5//v////7//3////+//7//v/+//3//P/6//v/
+//9//3//v/9//3//f/7//v/+//8//3//v/9//3//f8AAP3//f/8//v/+v/7//z/+//8
//3//P/8//////8AAAAA/v/+//3//f/6//r//f/9//v//v8AAAAAAAAAAP3/+v/5//j/
+v/7//3////7//n//f////z/+v/6//r/+v/9////AAABAAIAAQAAAP//AQADAAUACAAK
AAoACQAIAAYABwAHAAgACgAKAAsADQAPAA8AEAAQAA4ADQAMAAwACwAKAAgABgAGAAYA
CAAIAAcABgAFAAUABAAEAAQABQAHAAgACgALAAcABAADAAMAAgAAAAAAAQABAAAAAAAA
AP7//v/8//7/AQACAAMABAABAAAA///+//z//P/7//v//v///wAAAAD+//v/+f/2//T/
/P////v/+v8EABMAJwA5AEoAXABvAHsAggB5AGUAVgBOAEMAPgA7AC0AJAAjACMAHgAZ
ABEACgADAAMACgAJAP//+//4//f/9//2/+3/5f/o/+v/7v/3//v/+P/4//r/+v/7//v/
/f////7//f8AAAMA///9//7//f/+/wAAAwAEAAMABAADAAYABQACAAAA/v/9//z//v8A
AP7//v///wIAAgAAAP///v/+//7//v/+/wAAAgAEAAIABAAEAAMAAAD/////AgACAAIA
AwADAAIAAgADAAEAAgACAAIABQAFAAYABgAEAAMAAgACAAQAAwADAAQABAAFAAQAAwAF
AAUABwAHAAkACQAKAAsACwAKAAcABAAHAAoACwAMAAoACgAMAA8ADwAPABEAEgASABIA
FAAVABcAFwAXABgAGgAcAB8AHwAcABwAGwAcABwAGwAbAB4AHgAcABwAGwAYABgAGAAV
ABIAEgATABEACwAKAAkABgAEAAQABAACAAAA///+//z//f/8//3//f/8//j/9v/1//b/
9//4//n/9v/2//T/9P/3//f/9v/0//P/8v/0//P/8v/z//P/9P/z//P/9P/0//X/9P/x
/+//7//u/+7/8f/v/+3/7f/v//D/8f/z//T/9P/z//L/7//v//D/8P/v/+3/7//v//D/
8P/w//H/8v/0//T/9P/0//L/9P/0//X/9v/0//X/9//2//L/8f/w//L/8//2//n/9f/z
//f/9f/z//X/9//1//X/9f/2//f/9v/1//P/8f/x//H/7v/t/+7/8//w//P/9f/0//T/
9P/0//P/8v/w/+//7//x//H/8P/v/+//7//x//H/8f/y//D/8P/u/+3/7v/y//D/8f/w
/+//7v/v/+//7f/t/+3/7P/s/+//7//u/+7/7P/s/+7/7//t/+7/8f/x/+//8v/y//L/
8P/w//b/9v/2//b/9v/z//P/8v/x//H/8f/x//H/9P/1//b/+P/7//r/+P/2//n/+//8
//7//f/8//z//f/7//v//P/8//v/+//7//z/+//6//j/9v/0//T/9v/2//H/8P/v/+//
8P/w//D/8f/y//L/8//z/+3/6v/p/+n/6P/m/+b/5//n/+b/5v/m/+j/6P/m/+j/5v/m
/+b/5v/i/+L/4v/i/+T/5P/j/+P/4//j/+P/4v/c/+P/5f/a/9T/2P/d/9n/1v/e//H/
AwAXAC4AQABRAF8AagBnAFcAQgAyACcAHgAXAA0AAAD1/+//7P/p/+n/7P/p/9//2P/X
/9f/1//S/83/0f/Y/9f/1f/O/8n/yP/P/9f/1v/W/9j/2v/b/9v/3f/f/+L/4f/g/+H/
4//j/+P/4f/h/+L/4//k/+P/5P/i/+b/5v/k/+H/4P/g/+D/4v/k/+L/4v/j/+b/5v/k
/+H/4P/g/+D/4v/i/+T/5v/k/+L/5P/k/+b/5P/k/+X/6P/o/+j/6f/p/+j/6P/p/+v/
7P/s/+z/7f/t/+7/7v/t/+3/7f/u/+z/6//r/+z/8P/z//T/9f/1//P/8//x//H/8f/y
//P/9P/2//b/9v/4//r/+v/6//r/+v/8////AwADAAUABgAGAAYACAAJAAcABwAHAAgA
CwAOABIAEwASABIAEQASABEAEQASABYAFAASABIAEQASABIAEgAPAA0ADAAMAAkABAAE
AAQAAgD+//7//v/8//z/+//6//j/9v/0//T/8//z//D/7//v//H/8f/x//H/8v/y//D/
8P/w/+//7f/q/+z/7P/v/+//7f/t/+z/7P/p/+n/6v/q/+7/7v/s/+v/6f/o/+j/6//r
/+n/6f/r/+r/6//t/+7/7f/t/+3/6//r/+z/7P/r/+v/7f/t/+7/7P/s/+3/7v/u/+7/
7v/u/+7/8P/w//H/8v/w//H/8//w/+z/6//q/+3/7f/v//H/7//t//H/7//r/+3/7//t
/+7/7f/t/+3/8P/x//H/8f/y//H/7f/r/+z/8f/u//H/8P/u/+3/7P/v/+//7//u/+r/
6f/q/+n/6f/p/+r/6//t/+3/7f/u/+z/7P/q/+n/7P/w/+7/7//u/+3/7P/t/+3/6//r
/+v/6v/q/+3/7f/s/+z/6v/q/+3/7f/q/+r/6//r/+n/7P/s/+z/7P/s//D/7P/s/+r/
7P/u/+7/7v/u/+7/7//v/+//7//v/+//7//y//P/9P/2//r/+v/5//j/9v/3//f/+P/4
//j/+f/7//v/+//8//z//P/7//r/+v/3//b/9P/y//T/9P/2//b/8f/w/+//7//u/+7/
7v/v//D/8P/x//H/7v/s/+z/7f/q/+j/6P/p/+v/6v/q/+r/5//m/+P/5P/n/+j/6f/q
/+b/5v/m/+b/6P/o/+f/5//n/+f/5//m/+T/4f/f/97/4v/i/+H/3//e/+j//f8TAB0A
KgA8AE8AYwBsAGsAWwBEADIAKwAmACEAGQAOAAMA//8EAAEA+f/y/+//6f/m/+f/6//p
/97/3f/h/+L/2f/V/9j/2f/U/9v/5f/o/+b/4v/g/+X/6f/n/+n/7P/r/+r/7f/v/+3/
7//t/+3/7v/w//D/7v/u/+3/8P/v/+z/7f/s/+z/7P/q/+z/6v/q/+v/7v/u/+z/7P/s
/+3/7v/t/+z/7f/u/+7/7P/u/+7/8P/u/+7/7//w//D/8P/x/+//7v/u/+//7//w//D/
8P/y//P/9f/2//X/9f/1//b/+P/3//f/+P/4//n/+P/3//n/+f/7//v//f/9//7/////
/wAA///+//7/AAAAAAAAAQACAAUACQAJAAkACwAMAAwADAAOAA8ADQANAA0ADgAQABIA
FQAVABUAFgAWABgAGAAXABcAGgAcABoAGgAZABYAFgAWABMADgAMAAsABwAFAAYABwAG
AAIAAgACAAAA///9//v/+P/6//j/+P/3//f/9P/z//P/8f/x//H/8f/y//L/8P/w//H/
8f/w/+7/7P/s/+//7//v/+//7v/u/+3/7f/u/+7/7v/u/+z/6//t/+z/7P/v/+7/6//q
/+v/6//r/+z/7P/t/+3/7f/r/+3/7v/u/+3/6f/r/+v/7P/s/+z/7f/u//D/8P/w//D/
8P/y//L/8//y/+7/7f/t/+3/6v/q/+r/7f/t/+//8f/x/+//8//x/+3/7//x/+//7f/r
/+r/6f/r/+3/7v/v/+//7//s/+v/7P/x/+7/8f/x//D/8P/w//H/8f/x//D/8f/x//P/
8//w/w==
         </WaveFormData>
      </LeadData>
      <LeadData>
         <LeadByteCountTotal>10000</LeadByteCountTotal>
         <LeadTimeOffset>0</LeadTimeOffset>
         <LeadSampleCountTotal>5000</LeadSampleCountTotal>
         <LeadAmplitudeUnitsPerBit>4.88</LeadAmplitudeUnitsPerBit>
         <LeadAmplitudeUnits>��V</LeadAmplitudeUnits>
         <LeadHighLimit>2147483647</LeadHighLimit>
         <LeadLowLimit>268435456</LeadLowLimit>
         <LeadID>V1</LeadID>
         <LeadOffsetFirstSample>0</LeadOffsetFirstSample>
         <FirstSampleBaseline>0</FirstSampleBaseline>
         <LeadSampleSize>2</LeadSampleSize>
         <LeadOff>FALSE</LeadOff>
         <BaselineSway>FALSE</BaselineSway>
         <ExcessiveACNoise>FALSE</ExcessiveACNoise>
         <MuscleNoise>FALSE</MuscleNoise>
         <LeadDataCRC32>147349612</LeadDataCRC32>
         <WaveFormData>
8v/y//L/8v/y//L/8v/y//L/8v/y//L/8v/0//X/9v/6//3//v8BAAMABAAEAAQABAAE
AAQABgAKAA0ADAAMAAgAAgD8//X/8P/u/+n/5f/h/+D/4f/h/+X/5v/n/+j/5v/o/+j/
6f/p/+3/7//x//T/9P/0//T/9v/2//b/9v/2//f/9//3//X/9v/3//f/9//3//j/+P/4
//n/+f/5//r/+//8//3//f/8//v/+//7//3//f///wAABAALAA8ADQAHAAMAAgAAAPT/
5P/X/8b/tP+n/6b/p/+r/7P/v//J/9H/2//p//3/EgAcACYAMwBAAEsAWQBoAHgAhACO
AJsAqwC5AMMA0QDgAOsA6wDrAOwA6wDhANAAxgDBAKwAiQBtAFMAOAAlACIAIAAbABYA
FAAQAAwACgAKAAgABgADAAIABAADAAEA///9//3//P/7//3//f/8//z//P/8//z/+//9
//3//f/8//v/+//7//v/+f/4//f/9//1//X/9f/1//T/8//y//H/8f/y//L/8f/v/+7/
7v/u//D/7//v/+7/7v/t/+3/7f/s/+z/6//r/+r/6f/o/+j/6f/p/+j/6P/o/+f/5v/l
/+P/4v/f/9//3//e/9z/2f/Y/9b/1P/T/9L/0f/S/9H/zv/L/8j/xv/E/8L/v/++/77/
vv+8/7v/t/+3/7f/tv+4/7n/uv+6/7n/u/+8/7//wP/E/8b/yv/O/9H/0//Y/9z/3v/h
/+L/5P/p/+7/8v/z//T/9f/3//X/9f/4//n/+v/6//r/+v/4//n/+f/6//v//P/+////
/v/9//z/+/////////////3//v/+//7//v/+//7//v/+//////////3//v/+//7///8A
AAEAAgAAAAAAAQABAAMABAAEAAQABgAGAAQABAAEAAMAAgABAAMAAgABAAEAAwADAAMA
AwACAAEAAAD//wEAAQAAAAAAAQABAAAA//////////////7//v/+//3//f/9//3/+//9
//7//v////3//f/9//3////+//7//v/+//7//v/+//z//P/8//r/+//9/wAAAQAAAP//
/f/8//3//v/+/////v/+//7//v///wAAAAAAAAAAAgAAAAAA/v/9//3//f8BAAEA////
/wEAAQABAAEA////////AAACAAEAAQABAP///f/9//3//v8AAAAAAAAAAP7//P/8//3/
AQAAAAAAAAAAAAAA/v/+//7//v/+//7//v8AAAMABAAGAAkACQALAA4ADgAQABAAEAAQ
ABIAFAAXABkAFwAWABIADAAEAP3/+P/2//P/7//s/+z/7v/v//D/8P/w//D/8P/y//T/
9f/1//n/+//9//7//v/9//z/+//6//v//P/9/////f/9//3//v///////////wAAAAAA
AAEAAAD///7//f//////AAAAAAAAAQABAAMA///9/wAACAARABcAFwAPAAkABAD8//T/
6P/X/8j/vP+z/67/r/+1/7n/w//N/9f/3//v/wUAEgAcACoAPQBKAFcAaQB+AI4AmACo
ALkAyQDVAOEA7QD2APkA+wD7APgA6QDRAL4AtgCfAHoAXwBJAC0AHgAbABwAGgAZABYA
EgAOAAoACAAIAAYABAABAAAAAgABAP///f///////v/9///////+//7//P/8//z/+//7
//v/+//6//n/+f/5//n/+//6//n/+f/5//n/+f/5//j/9//2//X/8//0//T/8//x//D/
8P/w//D/7//v/+7/8P/v/+//7//u/+7/7f/t/+r/6f/o/+j/6f/p/+j/6P/m/+X/5P/j
/+P/4v/f/9//4f/g/97/2//Y/9b/1P/T/9L/0f/S/9H/zf/L/8n/yP/G/8T/wf/A/7//
wP+//7//vP+7/7r/uP+5/7v/vf++/77/v/+//8H/xf/K/83/0v/W/9n/2//g/+T/5v/p
/+r/6//v//P/9v/5//r/+//9//v/+//+////AAAAAAAAAAD+//////8AAP7//v//////
AQABAAEAAQACAAEAAAD//wEAAgACAAIAAgACAAIAAgADAAUABgAHAAUABgAGAAYABgAG
AAYABgAHAAgACgALAAkACgAKAAoACgAKAAgACAALAAsACwALAAkACAAHAAcACQAJAAkA
CQAHAAcABwAHAAkACQAIAAgABwAHAAYABQADAAMAAwADAAYABgAGAAUABQAFAAUAAwAD
AAQABAAFAAMAAwADAAMABQAEAAQABAAGAAYABgAGAAUABAADAAAAAgADAAUABQADAAMA
AgACAAQABAADAAMAAgACAAIAAgABAAIAAgACAAMABgAFAAYABgAFAAUABQAFAAUAAwAD
AAMAAwADAAMAAgABAAAAAAACAAEAAQABAAEA/////////v8AAAAAAAACAAAA/v/+//3/
////////AQAAAAIAAgACAAIA///+//3//P/8//z//P/+////AAACAAUACAALAA8AEAAQ
ABAAEAAQAA4AEAATABUAEgAQAAsABAAAAPn/9P/y/+//6//o/+j/6P/p/+r/6v/s/+z/
7P/u/+7/7//v//P/9f/3//j/+P/2//b/9v/2//j/+P/4//n/+P/3//b/9v/4//n/+v/7
//z//P/8//3/+//7//v/+//7//v//P/8//z//f/9//////8DAAYACgAPABEADwAJAAUA
AgD6//D/4v/R/77/sP+r/6r/r/+1/7v/w//L/9f/4//z/wUAEgAeACwAOQBEAFUAaQB2
AIIAjgCgALEAwQDNANkA5wDwAPMA8QDxAPAA4wDRAMQAvACjAH4AZQBPADUAIgAbABgA
FgARAAwADAAKAAYABAAEAAAA/P/3//T/9//3//b/9f/z//P/8v/x//P/8//y//L/8P/w
//D/7//v/+//7//u/+//7//v/+//7f/s/+v/6//r/+v/6//r/+j/5//m/+X/5f/m/+b/
5f/m/+b/5//o/+r/6f/p/+j/5v/l/+X/5f/j/+L/4P/f/+D/3//e/97/3//f/97/3v/e
/93/3P/b/93/3P/Z/9n/2P/W/9P/z//O/8z/yv/J/8n/x//H/8X/xP/D/8L/wv++/7z/
uf+4/7b/tv+0/7P/sP+v/67/rP+t/6//sf+y/7H/s/+0/7f/vP/A/8L/xv/H/8n/yv/O
/9X/2P/c/97/3//j/+f/6v/o/+j/6P/p/+r/6//v//H/9P/0//T/9P/2//f/9//4//b/
9v/3//f/9f/1//X/9f/1//X/9f/1//X/9v/2//b/+P/4//j/+P/4//n/+f/5//r//P/9
//7//f/8//v/+v/6//r/+//7//r/+v/5//j/+f/6//n/+v/9//3//f/9//v/+v/5//n/
+P/3//b/9f/4//n/+v/7//n/+f/4//j/+f/5//j/9//3//f/9//3//b/9v/2//X/9f/1
//X/8//1//b/9v/3//b/9f/0//P/9f/0//T/9P/0//T/9P/0//T/9P/0//L/9P/1//f/
9//1//X/9P/0//T/9P/z//P/9P/0//T/9P/0//T/8//y//L/9P/y//L/8v/x//H/8f/0
//X/9P/1//f/9//3//f/9f/1//X/9v/2//X/9f/1//f/9f/1//X/9v/0//b/+P/6//n/
+P/3//b/9v/2//b/9v/3//j/+f/8//r/+v/7//3///8DAAgACgAIAAgACAAIAAoADAAP
ABEAEQAQAAwABgACAPv/9v/0/+7/6f/l/+T/5v/n/+j/6P/m/+b/5v/o/+b/5//n/+v/
7v/x//P/9P/2//b/9v/2//b/9v/2//f/9v/1//T/9P/2//f/+P/5//j/+P/4//n/+v/7
//z//f/8//v/+//6//z//f/9////AQADAAAAAgAJABEAEQANAAUAAgD8//L/5P/P/7r/
rv+n/6b/q/+z/7v/xf/R/9v/5f/z/wkAGgAkAC4AOwBGAFEAYQB0AIAAjACaAKsAuwDD
AM0A2QDkAOkA7wDzAPIA7wDhANYA0ADFAKgAhwBtAE8ANAAlAB4AHgAbABYAEgAQAA4A
DgAQAA4ADAAJAAgABgAFAAMAAQABAAEAAAD////////+//7//P/8//z/+//8//3//v/+
//3//f/9//3/+//6//n/+f/5//n/+f/5//n/+f/5//n/+//8//z/+//4//b/9f/0//L/
8f/x//D/8P/v/+//7//s/+z/6//r/+3/7f/t/+7/7P/r/+n/6P/o/+f/5v/l/+P/4v/f
/9//4f/g/97/2//c/9r/2P/X/9T/0f/Q/83/zP/L/8r/yv/I/8b/w//C/77/vv+8/7v/
t/+3/7f/tv+4/7n/uv+6/7v/vf++/8H/xv/K/8z/0P/S/9X/1//c/+H/5P/o/+r/6//v
//P/9v/5//r/+//9//7///8DAAUABQAEAAMAAgACAAMAAwAEAAQABAAFAAUABwAHAAcA
BwAHAAcABwAHAAcACAAIAAgACQAKAAsADAALAAsACgAJAAkACgAKAAoACAAIAAgACAAI
AAgACQAJAAkACgAKAAoADAAMAAoACgANAA0ADQANAA0ADAALAAsACgAJAAgABwAIAAkA
CgALAAkACQAIAAgACQAJAAgABwAHAAcABwAHAAgACAAIAAcACQAJAAkABwAHAAgACAAJ
AAcABwAHAAcACQAIAAgACAAHAAYABQAEAAYABgAGAAQAAgADAAUABQAFAAUABAAEAAQA
BAADAAMAAAAAAAAAAAACAAQABQAGAAQABgAEAAQABAADAAMAAwAHAAcABQAFAAMAAwAD
AAMAAwADAAMABAAEAAMAAwADAAMAAQABAAEAAgAEAAQABAACAAAA/v/+/wEAAwADAAMA
//8DAAYAAwACAAEAAAACAAIAAgACAAAAAAAAAAIABQAGAAgACwAMAA8AEwAUABIAEgAS
ABIAFAAWABkAGwAZABgAFAAOAAgAAQD8//r/9//z//D/8P/w//H/8v/y//D/8P/w//L/
8v/z//P/9//5//v//P/8//7//v/+//7//v/+//7///8BAAEAAQACAAEAAQABAAEAAAAA
AAAAAQADAAMAAwADAAMAAwAEAAQAAwADAAIAAwABAAMACAAMABMAGQAVAA0ACQAGAAIA
+v/s/9n/yP+8/7f/tv+7/7//x//N/9f/4f/v////EwAeACgANABDAFAAXQBvAIYAmACk
ALIAwQDRAN0A4wDrAPYA/wABAQEB/gDzAOEA1gDOALMAjgBzAF0AQwAyACsAJgAgAB0A
HAAeABoAFgAUABQAEQAOAAoACAAKAAkABwAFAAYABwAHAAcABQAFAAQABAAEAAQABAAD
AAEAAQABAAAA//////////8BAAAA////////////////AAD///7//f/7//z//P/7//n/
+P/4//j/+v/5//n/+P/4//f/9//3//b/9v/1//X/8v/x//D/8P/v/+//7v/u/+7/7f/s
/+v/6f/o/+X/5f/l/+T/4v/f/+D/3v/c/9v/1//V/9X/0//P/83/y//K/8j/xv/D/8L/
wf/C/8H/wf+//7//v/++/7z/vf++/77/v//B/8L/xf/I/8z/zv/S/9T/1//Z/97/4//m
/+r/7P/t//H/9f/4//v//P/9/////f/9/wAAAQADAAQABQAGAAYABwAHAAgABwAGAAYA
BQAHAAcABwAHAAkACQAJAAkACQAKAAoACgAIAAgACAAIAAoACwALAAsACwAMAAwADAAM
AAwADAAMAA4ADgAPAA8ADwAQABAAEAAQABAADgAOAA8ADwAPAA8ADQAMAAsACwAMAA0A
DgAPAA8ADwAPAA8ADQANAAwADAANAA0ADAALAAkACQAJAAkACgAKAAoACQALAAsACwAJ
AAcACAAIAAkACQAJAAkACQAHAAYABgAGAAcACAAJAAoACQAIAAcABAAEAAUABwAHAAgA
CQAJAAoACQAIAAYABQAGAAYABgAGAAcACAAIAAgABgAIAAYABgAGAAUABQAFAAcABwAF
AAUABQAFAAUABQAFAAUABQAGAAYABQAFAAUABwAFAAUABQAEAAYABgAGAAgABgAEAAQA
AwAFAAUABQAFAAUABAAEAAQAAAACAAIAAgACAAQABAAEAAQABgAGAAYABgAEAAYABwAI
AAsADwARABUAFwAYABgAGAAaABoAGgAcAB4AHwAcABoAFAAMAAQA+//3//b/8v/v/+//
8P/z//X/9P/0//T/9P/1//j/+f/7//n//f///wEAAgACAAIAAgD///7//f/8//3///8A
AAEAAQACAAMAAwABAAEAAgACAAIAAwADAAMAAwADAAMAAwAGAAYABgAHAAkACQAJAAcA
CgAQABcAGQAXABEACQAIAAYA+P/m/9X/wv+0/6//tP+7/8X/y//T/93/5//x/wMAGQAk
ACwAOgBJAFgAaQB/AI4AmgCmALgAywDbAOcA8QD7AAABAQEHAQUB+gDlANMAxACyAJEA
cgBbAEMAMQAqACkAJgAiAB0AGgAYABIADgAMAAwACgAIAAUABAACAAEA///9/wAAAQAB
AAEA//////7//v8AAAAAAAD///////////7/+//7//v/+//5//j/9//3//n/+f/5//n/
+v/5//j/9//5//r/+v/5//b/9P/z//L/8//z//T/9P/0//P/8//z/+//7v/s/+v/6//r
/+v/7P/r/+v/6v/q/+r/6f/o/+f/5f/k/+H/4f/f/97/3P/Z/9j/1v/U/9P/z//N/83/
y//L/8n/x//G/8b/xP/B/8D/vv++/7z/u/+5/7n/uf+4/7b/t/+4/7j/uv+9/7//w//D
/8b/x//K/83/0f/U/9r/4f/k/+j/6v/o/+v/7v/w//L/9P/2//n/+f/5//z//f/7//r/
+f/4//v//f/+/wAA/f/8//z/+//8//3//v///wMAAwADAAMAAgACAAEAAAACAAIAAgAC
AAIAAwADAAMAAwAEAAQABAADAAIAAQAAAAIAAgADAAMABQAGAAYABgAGAAYABAAEAAMA
AwADAAMAAgAAAP7//f/+////AAABAP//////////AQABAAAAAAABAAEAAAD/////////
/////v/8//r/9//4//n/+v/5//n/+v/6//v/+//7//v/+//7//r/+v/6//r/+v/6//r/
+//8//3//P/6//v//f/9//v/+//6//r/+P/4//f/9//4//j/+P/4//v//P/8//z/+//8
//n/+P/7//v//P/9//7//f/6//n/+f/5//n/+f/3//f/9//4//j/9//3//f/+f/3//f/
9//8//j/9//2//X/9P/2//b/9v/2//X/9P/z//T/9//4//r//f8BAAUACgAMAAsACgAJ
AAgABgAIAAsADQANAAwACAACAPr/8//u/+z/5//j/+D/4P/i/+P/5P/k/+T/5P/k/+b/
5P/l/+X/6f/s/+//8f/y//D/8P/w//D/8P/w//D/8f/x//H/8f/y//X/9f/1//X/9P/0
//T/9f/1//X/9f/1//X/9f/2//b/9v/3//f/+f/7//n/+v8AAAcADQANAAcAAwAAAPz/
8v/i/83/uv+o/53/oP+n/63/s/+7/8f/0//f/+//AwAQABoAJAAzAEAATQBbAGoAdgCE
AJIAoQCzAL0AxQDPANgA4QDlAOsA7ADrAN0AzADEALkAnAB7AGEARQAuACEAHAAYABUA
EgAQAAwACAAGAAYABgAEAAEAAAD///3/+v/3//n/+f/4//f/+f/5//j/+P/2//b/9v/1
//X/9f/1//T/8v/x//D/7//y//L/8v/z//H/8f/x//H/8P/v/+7/7f/v//D/8P/v/+3/
7P/s/+z/7v/t/+3/7P/q/+n/6f/p/+b/5v/l/+X/5v/l/+T/5P/h/+H/4P/g/9z/2//a
/9n/2v/a/9j/2f/Y/9b/0//P/87/zP/K/8n/yP/H/8j/x//F/8P/wf/A/77/vP+5/7j/
tP+0/7L/sf+v/6//r/+u/67/r/+w/7D/sf+z/7T/t/+6/77/wP/E/8b/yf/L/9D/1//a
/97/4P/f/+P/5//q/+z/7v/w//P/8f/x//T/9f/0//T/9P/0//X/9//4//r/+P/4//n/
+f/7//v/+//7//v/+//7//v/+//8//z//P/+//7//v/+//7///////////8AAAAAAAAA
AAAAAAAAAP///v/+//3///8AAAAAAAD+//7//P/8//3//f/9//3/+//6//n/+f/7//v/
+//7//3//f/9//3/+v/5//f/9v/4//n/+f/5//r/+//8//3//P/8//z/+//7//v/+//5
//f/+P/4//n/+v/7//z//f/8//r/+f/4//j/+P/4//j/+v/6//r/+P/6//v//f/9//v/
+//6//r//P/8//v/+//6//r/+v/6//v//P/8//z/+//8//n/+P/6//n/+f/5//n/+f/3
//f/+f/5//n/+f/7//v/+//8//r/+f/5//n/+f/3//f/9//6//z//P/8//z/+v/4//j/
+f/9//7/+//6//n/+P/6//r/+v/6//r/+v/6//z/+//8//7/AQACAAUACQAKAAoACgAK
AAoACAAKAA0ADwAPAA4ACgAEAAAA+f/0//L/7f/p/+b/5v/m/+f/6P/o/+j/6P/o/+r/
7P/t/+3/8f/z//X/9v/2//b/9v/2//b/9v/2//b/9//1//X/9f/2//f/9//3//f/+v/6
//r/+//5//n/+f/5//f/9//4//j/+f/7//z///8BAAEAAgAEAAkACwANAAkAAwD+//z/
9P/m/9X/wv+2/7H/rv+x/7f/v//F/8v/1f/j//H/AwAUACIALgA7AEgAVQBnAHgAhgCS
AKAArwC/AM0A1QDdAOgA7wDzAPkA+ADvAN0AzgDGALMAkgBzAFcAPQAuACUAIAAeABsA
GAAUABAADAAKAAoACgAIAAUABAADAAEA/v/7//3//f/8//v/+//7//r/+v/4//j/+P/3
//n/+f/5//j/9//3//f/9//1//T/8//z//X/9f/1//X/9v/1//T/8//x//L/8v/x//H/
8P/w//D/8P/v/+//7v/u/+3/7f/t/+r/6v/p/+n/6v/p/+j/6P/n/+f/5v/m/+T/4//i
/+H/4//i/9//3//d/9z/2v/X/9T/0v/Q/8//zv/N/87/zf/J/8f/xf/E/8L/wP+9/7z/
uv+6/7j/t/+3/7f/t/+2/7T/tf+2/7b/uf+7/7z/v//B/8T/xf/I/8z/z//R/9b/2//e
/+L/5P/n/+v/7//y//L/8v/y//P/9P/1//n/+//6//r/+v/6//z//f/9//7//f/8//z/
+//9//3//f/9//////////////8AAAAAAAAAAAAAAAAAAP7/////////AQACAAIAAgAC
AAIAAgACAAAAAAABAAEAAgAEAAUABgAFAAQAAQAAAAEAAQABAAEAAgACAAIAAwABAAEA
AQABAAEAAQABAAEA//////7//v8BAAEAAAD//wEAAQABAAEAAgACAAIAAQAAAP///v/7
//z//v///wEAAQABAAEAAQD///7//v/+//z//P/8//z//f/+/////v/8//3/////////
///+//7//v/+//3//f/8//z//P/8//3//v/+//7//P/+//z//P/8//v/+//7///////9
//3//f/9//3//f/9//3//f/+//7//f/9//3//f/7//v/+//8//7//v/+//z/+v/4//j/
+v/9//7///8DAP///v/+//7//v/+//7//v/8//z//P/8//7//v/+/wAAAQACAAQABwAK
AA0AEQASABAAEAAQABAAEAASABUAFwAVABQAEAAKAAIA+//2//T/7f/p/+b/5v/q/+v/
7P/s/+7/7v/u//D/7v/v/+//8//1//f/+P/4//b/9v/2//b/+P/4//j/+f/7//v/+//8
//v/+//7//v//v/+//7///8BAAEAAQABAP////8AAAAAAAABAAEAAwABAP//AgAIAA8A
FwAXAA0ABQACAPz/8v/m/9X/wv+6/7X/tP+3/73/xf/L/9H/2//n//X/CQAYACAALAA9
AEwAXQBtAHoAigCaAKgAtwDJANcA4QDpAPQA/QABAQEB/gDtANUAxgC+AKUAggBpAFMA
OwAsACMAIAAeABsAGAAWABIADgAMAAwADAAKAAcABgAEAAMAAQD////////+//3//f/9
//z//P/+//7//v/9//3//f/9//z/+//7//v/+//5//j/9//3//f/9//3//f/9P/z//L/
8f/z//T/9P/z//X/9P/0//T/8v/x//H/8P/w/+//7//v//D/8P/v/+//7P/r/+r/6v/p
/+n/6P/o/+T/4//i/+H/4f/g/93/3f/e/97/3f/b/9r/2P/W/9X/0f/P/8//zf/L/8n/
x//G/8T/wv+//77/uv+6/7j/t/+2/7f/uP+4/7j/uf+6/7r/uf+7/7z/v//E/8j/yv/O
/87/0f/T/9j/2v/c/9//4P/j/+f/6//u/+//8P/x//P/9P/1//n/+//6//r/+v/6//r/
+//7//z//v/+/////////////////wEAAQABAAEAAQACAAIAAgABAAAA///+////AQAC
AAMAAQACAAIAAgACAAIAAgACAAAAAAABAAEAAQACAAIAAgAEAAQAAgACAAIAAQAAAP//
AQAAAP////////////////7//f/8//v//P/9//3//v///////v/9//3//f/9//3//v/+
//7//f/7//v/+//5//f/+P/4//n/+v/7//z//f/9//z//P/8//r/+v/6//r/+//8//3/
/P/5//n/+v/5//r/+//7//z//P/8//v/+//8//z//P/8//z//P/7//r//P/+//z//P/6
//n/+f/5//n/+f/3//f/+f/5//n/+f/3//f/9//4//n/+f/6//v/+//5//n/+f/6//b/
9v/4//j/9v/2//b/9v/0//T/9P/0//X/9v/3//r/+P/4//n/+//9/wEABgAIAAkACgAL
AAwACwAMAA4ADwAPAA4ACgAEAP//+f/1//T/7v/p/+X/5P/k/+X/5v/m/+b/5v/m/+j/
6f/r/+z/8f/y//P/8//y//P/9P/1//b/9P/0//T/9f/1//X/9f/2//f/9//3//f/+P/4
//j/+f/7//v/+//7//v/+//8//z//P/9//3////9////AgACAAcADQALAAUAAQD+//z/
8v/k/9X/xP+0/6n/pv+n/6v/tf/B/83/1//j/+////8QAB4AKAAzAEAATwBfAHIAfACG
AJQAoQCrALkAxwDPANwA5QDrAOsA6gDpAN8A0gDKAMkAtACRAHUAWQA6ACcAIgAeABsA
GAAWABIADgAMAAwACgAIAAUABAAEAAMAAQD///3//f/8//v//f/9//z//P/6//r/+v/5
//f/9//3//b/9//5//v//f/7//r/+f/5//f/9//3//f/+P/3//b/9f/z//T/9P/z//P/
8v/y//L/8v/x//H/8P/w/+//7//v/+z/7P/r/+v/7P/r/+r/6v/q/+v/6//s/+j/5//m
/+X/5f/k/+H/4f/j/+L/4P/d/9r/2P/W/9X/0f/P/8//zf/L/8n/x//G/8X/xP/C/8L/
wP/A/77/vf+5/7n/uf+4/7f/t/+3/7b/uP+7/73/wf/C/8b/yP/M/8//0//W/9z/4P/i
/+X/5v/p/+3/8f/0//X/9v/3//n/+//7//7///////7//f/8//3///8AAAIAAgACAAMA
AwADAAMAAwADAAcABwAHAAcABwAIAAgACAAGAAYABgAGAAYABwAHAAcABwAIAAgACAAK
AAoACgAKAAoACgALAAsACwAMAAwADAAKAAoACAAIAAkACQAJAAkACgAKAAoACwAKAAkA
CAAHAAkACQAJAAkACwALAAoACgAJAAkACAAHAAkACQAJAAkACQAIAAcABQAHAAcABwAF
AAYACAAJAAsACQAJAAkACQAJAAgACAAIAAgACAAIAAgACAAIAAgABgAGAAcACQAJAAkA
CQAIAAgACAAIAAcABwAIAAgACAAIAAgACAAHAAYACAAKAAgACAAIAAcABwAHAAkACQAH
AAcABQAFAAUABQADAAMAAwAEAAYABQAFAAUABQADAAMAAwACAAQABAAEAAYABgAGAAYA
BAAGAAYABgAGAAYABgAGAAYABQAEAAMABAAHAAgACgANAA4AEQAVABYAGAAYABgAGAAY
ABoAHQAfAB0AHAAYABIADgAHAAIAAAD5//X/8v/y//P/8//z//L/8//0//X/+P/4//n/
+f/9//3///8AAAAAAQACAAMABAADAAIAAQABAAMAAwADAAQABAADAAIAAQAEAAQABAAF
AAUABQAFAAUABQAFAAYABgAGAAcABwAJAAUACQAMAA4AEwAZABsAFQANAAgACAACAPb/
4//Q/8D/uf+2/7f/uf/B/8v/1f/f/+v/+f8NAB4AKAAyAEEAUgBdAG8AggCSAJwAqAC5
AMcA0wDfAOsA+AD9AAMBBwEEAfkA5wDUAMwAvwCcAH0AZQBJADQAKwAmACIAHwAcABgA
FQASABEAEgAQAA4ACwAKAAoACQAHAAUABwAHAAYABQADAAMAAgACAAQABAAEAAMAAQAB
AAEAAAABAAEAAQABAAEAAAD//////f/9//3//f/8//v/+v/5//f/+P/4//f/+P/4//n/
+v/4//f/9//2//T/8//z//P/8v/y//H/8f/w/+//7v/u/+//7//u/+7/7P/r/+r/6f/p
/+j/5f/l/+X/5P/i/9//3v/c/9r/2f/X/9X/1f/T/9H/z//N/8z/yP/G/8P/wv/C/8L/
wP+//7z/u/+6/7j/uP+5/7r/uv+7/73/vv/B/8T/yP/K/87/0v/V/9f/3P/h/+T/6P/q
/+n/7f/x//T/9//4//n/+//5//n//P/9//7//v/+//7//v//////AAACAAIAAwADAAEA
AQABAAEAAwADAAMAAwAFAAYABgAGAAYABgAGAAYABgAHAAcABwAHAAgACAAIAAgACAAI
AAgACgAKAAsACwAKAAoACQAIAAoACgAIAAgACwALAAsACwALAAoACQAJAAsACwALAAsA
CgAJAAgABwAIAAkACQAKAAkACQAIAAcABwAHAAcABwAKAAoACgAJAAkACQAJAAcABwAI
AAgACQAHAAcABwAHAAcABgAGAAYABgAGAAYABgAGAAYABgAEAAIAAwAFAAUABQAFAAQA
BAAEAA==
         </WaveFormData>
      </LeadData>
      <LeadData>
         <LeadByteCountTotal>10000</LeadByteCountTotal>
         <LeadTimeOffset>0</LeadTimeOffset>
         <LeadSampleCountTotal>5000</LeadSampleCountTotal>
         <LeadAmplitudeUnitsPerBit>4.88</LeadAmplitudeUnitsPerBit>
         <LeadAmplitudeUnits>��V</LeadAmplitudeUnits>
         <LeadHighLimit>2147483647</LeadHighLimit>
         <LeadLowLimit>268435456</LeadLowLimit>
         <LeadID>V2</LeadID>
         <LeadOffsetFirstSample>0</LeadOffsetFirstSample>
         <FirstSampleBaseline>0</FirstSampleBaseline>
         <LeadSampleSize>2</LeadSampleSize>
         <LeadOff>FALSE</LeadOff>
         <BaselineSway>FALSE</BaselineSway>
         <ExcessiveACNoise>FALSE</ExcessiveACNoise>
         <MuscleNoise>FALSE</MuscleNoise>
         <LeadDataCRC32>3667553890</LeadDataCRC32>
         <WaveFormData>
3P/c/9z/3P/a/9r/2v/a/9z/3P/c/9z/3v/f/+D/4P/i/+P/5f/l/+P/4//j/+L/5P/l
/+X/5f/o/+n/6//r/+3/7f/s/+n/6f/m/+X/4//f/93/2//a/9z/3P/c/9z/3P/c/93/
3f/e/+H/4v/j/+T/5f/l/+T/4//i/+L/4//j/+T/5P/k/+L/5P/l/+X/4v/i/+P/4//j
/+P/4//j/+T/5f/m/+f/5f/l/+X/5f/l/+X/5f/n/+r/7f/1////CAAGAAQADgAjADEA
OgBCAE8AVgBUAEQAIwD0/8r/rf+a/5j/o/+5/9r///8MAAQAAgADAP7//f8KABIADwAF
AP//AQACAAIABQALAAkA/v/3//X/9P/s/+T/3v/f/93/2f/b/+T/6f/t//L/+f/7//v/
/f/6//n/+f/5//f/9//3//f/+v/8//3////+//3//P/8//7//v/+//7//v8AAAAA///+
//7//v/9//7//v/+//7/AAD+//3//f/8//v/+v/6//r/+v/4//j/+P/4//f/9//5//n/
+f/5//r/+//7//v/+v/7//v/+//9//7//v/+//////8AAAEAAQADAAQABAAEAAYABgAG
AAgACQAJAAkADAAMAAwADQAMAAwADAANABMAFQAWABgAFQAWABYAFwAbABkAGQAbAB4A
HwAgACAAIAAgACIAJQAmACoAKwAtAC4AMAAyADQANgA5ADsAOwA8ADwAPAA8ADoAOgA4
ADUANAA0ADIALwAsACkAJwAkABwAFwAUABEADgAKAAkACAAGAAIAAgACAAQAAgAAAP7/
+//6//r/+f/6//r/+v/4//j/+P/3//b/9v/2//b/9v/2//b/9v/2//T/9P/2//b/+P/3
//f/9//3//f/9//4//n/+v/6//r//P/8//v/+v/4//j/+P/5//n/+f/3//f/+v/7//v/
/P/8//v/+//6//v/+v/7//z//v/+//7//f/9//3//f/9//z//P/8//z/+v/6//r/+P/6
//z//f/9//z//P/8//v/+f/4//j/+f/7//v/+//6//j/+P/4//f/+P/6//v//f/8//v/
9//2//j/+P/4//j/+P/2//b/9v/4//j/+f/5//v/+//5//n/9//2//b/9v/2//b/9v/2
//f/+P/4//n/+P/4//f/9v/2//b/9v/2//X/8v/y//T/9v/2//b/9v/2//T/9P/0//P/
9P/2//b/9v/2//b/+P/4//j/+P/2//b/9v/3//n/+v/7//3//v/9//z/+//9//z//P/9
//////8CAAMABQAFAAUABQAEAAEA///8//v/+f/3//X/9f/0//T/9P/y//L/8v/y//P/
8//0//f/+v/7//v/+//5//b/9P/y//L/8//z//T/9P/0//L/9P/z//P/8v/y//X/9f/1
//X/9P/z//L/8f/y//P/9P/1//f/9//3//f/9f/x//L/+/8JABcAHgAeACAAKAA7AE8A
YABqAHkAiACGAGoAPQAKANr/uf+q/6j/s//P//L/CQAKAAYABgABAPb//f8MAAoA///3
//f/+f/6//z/+f/z/+v/6P/n/+n/6v/k/+L/5v/n/+f/6//t/+7/9f/9/wIABQAHAAcA
BQAGAAUABQAFAAcABwAHAAcACQAKAAoACwALAAsACwAMAA4ADgAOAA4ADgAQABAADwAN
AA4ADwAPAA4ADgAOAA4AEAAOAA0ADQAPAA8ADwAQAA4ADgAMAAwADgAOAA0ADQANAA0A
DQANABAAEQARABEAEAARABEAEQATABQAFAAUABUAFQAWABcAFwAZABoAGgAcAB4AHgAe
ACAAIQAhACEAIwAkACUAJwAoACgAKAApAC0ALwAwADIAMAAyADMANQA3ADUANQA3ADoA
OwA8ADwAPgA+AEAAQwBEAEgASQBLAEoATABOAFAAVABXAFkAWQBaAFoAWgBaAFcAVgBT
AE8ATABMAEoARwBEAEEAPwA8ADYAMQAuACsAKgAmACUAJAAjAB4AHQAcABoAGAAWABQA
EwAUABYAFwAVABQAEwAQABMAFAAUABQAEgASABIAEgAUABQAFAAUABIAEgAUABQAFAAT
ABMAEwATABUAFwAaABgAGAAXABYAFAAUABMAEgATABQAFQAXABYAFQASABEAEgATABMA
FAAUABMAEwASABQAEgASABIAFgAWABYAFQASABEAEAAPABIAEgASABIAEAAQABAADgAM
AA4ADwAPAA4ADgAOAA0ADQAMAAwADQAPAA8ADwAOAAoACgAKAAkACQAKAAoACwALAAsA
CAAIAAoACgAKAAoADAAKAAoACgAJAAgACAAHAAcABwAFAAUABwAGAAYABgAFAAQAAwAC
AAQABAADAAMAAgACAAEAAAACAAIAAgACAAEA/v/+/wAAAAAAAAAAAAAAAP7//v/+//3/
/v/+//3/+//+/wAAAAAAAAAA/v/8//r/+P/6//r/+v/7//7//v/+//////////////8B
AAAAAAABAP////8CAAMAAwADAAMAAwAAAP3/+//4//X/8//x/+//7//u/+7/7v/s/+z/
7P/s/+//7//w//P/8v/z//P/8//w/+7/7f/s/+3/7//w//L/8f/w/+3/7v/v/+//7v/u
/+//7//v/+//7f/t/+3/7f/t/+3/7f/t/+//7//v/+//7f/x//b/+/8DAA8AFAAUABgA
JgA5AEsAWgBmAG8AeAB0AFQAJwD6/87/r/+i/6b/t//V//b/CQAIAAQABAD///z/BwAO
AAoA///5//n/+//8//7////7//P/6v/n/+X/4v/c/9r/3P/Z/9n/2//h/+j/7f/z//j/
+//5//f/+//6//n/+f/5//b/9f/0//P/9P/2//f/+f/5//n/+f/6//r/+v/6//r/+P/6
//r/+f/4//j/+P/3//j/+P/4//j/+v/4//f/9//3//f/9//4//b/9v/0//T/9P/0//P/
8//0//X/9v/3//r/+//7//v//P/9//3//f/9//7//v/+//////8AAAEAAwAFAAYABgAG
AAgACAAIAAoACwALAAsADAAMAAwADQAOAA4ADgAPABEAEQAQABAAEQAUABYAGQAaABcA
FgAXABkAGwAdAB4AHQAcAB0AHwAiACYAJwApACoALAAuADAAMAAzADUANQA2ADYANgA2
ADgAOAA2ADMALgAuACwAKQAlACEAHgAaABMADwANAAsACgAGAAUABAACAP7//v/+//z/
+v/4//b/9P/0//X/9f/y//L/8v/w//L/8v/x//D/8P/w//D/8P/u/+7/7v/u/+z/7P/u
/+7/7P/r/+v/6//s/+3/7v/w/+//7v/s/+r/7P/s/+v/6v/s/+z/7P/t/+3/7f/r/+v/
6//r/+r/6v/p/+n/6v/q/+z/6v/q/+r/6//q/+n/5//n/+f/5//n/+b/5v/m/+b/5P/k
/+T/4v/i/+T/5f/l/+L/4v/i/+H/3//e/97/3//h/+H/4f/g/97/3v/e/93/3f/e/97/
3//d/93/2v/a/9r/2v/a/9r/3P/a/9r/2v/Y/9j/2f/Z/9f/1//V/9X/1//W/9b/1v/Y
/9j/2P/Y/9j/2P/X/9f/1f/W/9b/1v/Y/9j/2P/Y/9n/1v/W/9j/1v/U/9b/2P/a/9n/
2P/X/9b/2P/Y/9j/2P/b/9z/3f/f/9//3v/d/93/4f/h/+H/4f/h/+D/4P/h/+H/4f/k
/+X/6f/p/+n/6f/m/+P/4f/e/93/2//Z/9f/1v/W/9f/2P/X/9b/1f/U/9X/1f/W/9n/
3P/d/93/3f/e/9z/2//a/9j/2f/Z/9r/2P/Y/9b/2P/a/9v/2//c/9z/2//a/9n/3P/d
/97/3//e/93/3P/b/93/3f/d/93/4//n/+T/5f/v//3/BgAGAAQADgAjADEAOgA+AEMA
SgBIADQAEQDq/8L/o/+Y/5z/p/+//+b/AwAGAAIAAgABAPr///8OABIACQABAAMABwAI
AAYACQALAAUA/P/5//f/9P/s/+T/5P/h/9n/1f/Z/97/5//t//L/9//3//X/9f/2//X/
9f/1//f/9//3//f/9f/2//b/9//1//X/9f/2//b/9v/2//b/8v/0//T/8//1//b/9//3
//b/9v/2//b/9v/0//P/8//1//X/9f/2//b/9v/0//T/+P/4//f/9//3//f/9//3//b/
9//3//f/+v/7//v/+//5//r/+v/6//7///8BAAMAAAABAAEAAAAAAAIAAgACAAQABQAF
AAUABAAEAAQABQAHAAgACQALAAsACwAKAAoADAAOAA8AEQARAA8ADwARABQAFQAWABYA
GAAYABoAHQAeACIAIwAlACYAKAAqACwALgAxADMAMwA0ADQANAA0ADQANAAyAC8ALgAu
ACwAKQAkACEAHwAcABkAFQATABEADQAIAAYABAAEAAAAAAAAAAIAAAD+//z/+v/6//v/
+//6//r/+v/4//r/+v/5//j/+v/6//r/+v/4//j/+P/4//b/9v/4//j/+v/5//n/+f/3
//f/9//4//f/+P/4//j/+v/6//n/+P/4//j/+P/5//v/+//5//n/9//3//b/9v/5//n/
+v/6//z/+v/6//r/+//6//n/9//5//n/+f/5//r/+v/6//r/+v/6//r/+P/2//j/+f/5
//r/+v/6//n/+f/4//j/+f/6//n/+P/2//X/9v/3//f/9v/2//X/9f/1//X/8v/y//T/
9P/0//T/8//w/+//7v/v//D/8v/z//P/8//x//H/8f/w//D/8P/w//D/8P/w/+7/7v/t
/+3/7f/u/+7/7v/u/+7/7v/u/+3/6v/q/+z/7v/u/+7/7v/u/+z/7P/s/+v/7P/s/+v/
6f/v//D/7f/s/+v/6v/s/+z/7P/s/+r/6v/q/+v/7f/u/+//8f/z//P/8//z//H/8P/w
//H/8f/x//T/9f/1//X/9f/1//b/8//x/+7/7f/r/+n/5//l/+T/5P/k/+b/5v/m/+b/
5f/l/+b/6f/q/+v/6//r/+z/6v/p/+j/6P/p/+n/6v/s/+z/6v/s/+3/7f/s/+z/6//r
/+v/6//t/+3/7f/t/+3/7f/t/+3/6//r/+v/6//t/+//8v/1//3/DQAUABIAEgAgADcA
SQBUAFwAZwB0AHQAXgA1AAYA3P+7/6z/rv+9/9v//v8TABQADgAQAAsAAgAJABYAGAAP
AAUABQAJAAgABgABAP3/+f/0//H/7//q/+b/6v/s/+f/4//l/+v/8v/5////AgADAAEA
AQAFAAQAAwADAAMAAwADAAMAAwABAAIAAgADAAQABQAGAAgACAAIAAgACAAGAAgACAAH
AAcACAAJAAkABwAGAAUABAAIAAYABQAFAAYABwAIAAoACgAKAAgACAAKAAoACQAJAAcA
BwAHAAcACQALAAwADQAOAA8ADwAPAA0ADgAOAA4AEQARABIAEwASABMAEwASABQAFgAW
ABYAGAAZABkAGQAaABoAGgAbAB4AHgAeAB8AIQAhACAAIAAiACQAJQAnACcAJQAlACcA
KAApACoAKgAuAC4AMAAzADMANgA2ADcAOgA8AD4AQABCAEUARwBHAEYARgBGAEYARwBI
AEcARQBBAEAAPQA5ADYAMwAxAC4AKQAlACMAIQAgABwAGwAaABgAFAAUABQAEwAQAA0A
CgALAAwADgAPAAwADAAMAAoADgAOAA0ADAAMAAwADAAMAAwADAAMAAwADAAMAA4ADgAO
AA0ADQANAAwADQAOABAAEQASABIAEgAQABAADwAOABAAEAAQABEAEgARAA4ADQAOAA8A
DwAQAA8ADwAQABAAEAAOAA4ADgAQABAAEAAPAA0ADQANAA0ADAAMAAwADAAMAAwADAAK
AAkACgAKAAkACAAIAAgABwAFAAQABAAFAAUABQAFAAQABAAEAAQAAwABAAIAAgADAAYA
BwAFAAYABQAEAAMAAgACAAAAAAAAAAEAAgAEAAUAAwADAAEAAQABAAAAAAAAAAAAAAAA
AAAAAAAAAP///////wAAAAAAAP///v/9//z//P/6//v//v/+//7//v/+//7//P/8//z/
/f/+//7//f/7//v/+v/6//v/+v/8//z//P/8//r/+v/6//r//P/8//z//P/8//3//v/+
//7///8BAAEAAwADAAMAAgAAAAEAAQABAAQABQAHAAcABgAFAAMA///7//j/9//1//X/
8//x//D/8P/w//D/8P/x//L/9P/1//T/9//4//n/9//3//b/9P/z//L/8v/z//H/8v/y
//L/8v/0//X/9f/y//L/8//z//P/8//z//P/8f/x//H/8f/z//P/8//z//X/9f/1//P/
9v/9/wkAFQAaABgAHAAyAE0AXQBoAHYAhQCIAHoAWgAtAP7/1P+3/67/sv/D/+H/BAAT
AA4ACgAKAAMAAAANABQADAD///v//f8BAAQAAgD///X/7f/u/+//6//o/+b/5v/k/+X/
5f/n/+3/9P/5////BgAHAAUABQADAAIAAQABAAEAAwADAAMAAwABAAIAAgADAAQABQAG
AAgACQAIAAcABgAEAAYABgAFAAcACAAJAAkABgAGAAYABgAGAAQAAwADAAUABQAFAAYA
BgAGAAQABAAIAAgABwAHAAUABQAFAAUABgAHAAcABwAKAAsACwALAAkACgAKAAoADQAN
AA4ADwAPABEAEgASABAAEgASABIAFAAVABUAFQAUABQAFAAVABQAFAAUABUAFgAXABcA
GAAYABoAGwAdAB8AHQAdAB8AIAAhACIAIgAkACQAJgApACkALAAsAC0ALwAyADUAOAA6
AD0APwA/AEAAQABAAEAAQQBCAEEAPwA5ADgANQAxADAALQArACgAJQAhAB8AHQAZABQA
EgAQABAADAAMAAwACwAIAAUAAgABAAIABAAFAAYABgAGAAQAAwACAAAA/v/+//7//v/+
/wAAAAAAAAAA///+/////v/+//3//f/9//v/+//7//z///8AAAAAAAD+//7//f/8//z/
/P/8//3//v/9//r/+f/7//v/+v/6//v/+//8//z//P/6//r/+v/6//r/+v/5//n/+f/5
//n/9//2//X/9P/z//T/9f/0//T/9v/3//f/9P/0//T/8//z//L/8v/z//P/8//z//L/
8f/y//P/8//x//L/8v/z//P/8//w//D/7v/u/+7/7v/w/+7/7v/u/+z/7P/t/+3/6//r
/+n/6f/r/+r/6v/q/+r/6v/q/+r/6P/o/+f/5//n/+j/6P/o/+f/5v/l/+T/5f/i/+L/
5P/o/+b/5f/k/+P/4v/k/+T/5P/k/+T/5P/k/+X/5f/k/+P/4//n/+f/5//n/+f/5v/m
/+f/5f/l/+j/6f/t/+3/7f/t/+r/5//l/+L/4f/f/93/2//b/9r/2v/a/9j/2P/Y/9j/
2f/Z/9r/3f/e/9//3//f/97/3P/b/9r/2P/Z/9n/2v/a/9r/2P/a/9z/3f/d/97/3v/d
/9z/2//b/9v/2//b/9v/2//b/9v/2//b/9v/2//h/+H/4v/j/+///f8GAAQAAgAOACUA
NQA+AEYASwBQAEwAOAATAOj/wv+l/5j/mP+n/8H/5P/9/wQAAAAAAAEA+v///woADgAH
AP////8FAAYABAAFAAUA///4//X/9f/y/+r/4P/c/93/1//V/9n/4P/n/+3/8v/1//f/
+//7//f/9f/0//P/9f/1//X/9f/0//T/8//z//X/9f/1//b/+P/4//j/+P/0//b/9v/1
//X/9v/3//f/9P/0//T/9P/3//b/9v/3//f/9//3//j/9//2//P/8v/3//j/+P/5//v/
+//7//v//P/9//3//f/8//3//f/9//3//v/+//7/AQABAAIAAwACAAMAAwACAAAAAgAC
AAIABQAHAAgACQAHAAYABQAFAAcACAAJAAsADAANAA0ADgAOABAAEQATABUAEwATABUA
FAAVABYAFgAaABoAHAAfAB4AIgAjACUAKAAqACwALgAwADMANQA1ADQANAA0ADQANgA2
ADQAMQAuAC4ALAApACQAIQAfABwAFwATABEADwALAAYABAACAAMAAAABAAIAAAD+//z/
+v/4//j/+f/5//j/+P/4//b/9v/2//X/9P/2//b/9v/2//b/9v/2//b/9v/2//j/+P/2
//X/9f/1//P/8//z//T/9f/2//b/9v/2//b/9f/0//T/9P/0//X/+f/5//f/9//1//X/
9P/0//f/9//4//j/9//0//P/8v/2//b/9v/1//f/9//3//f/9v/2//b/9v/0//T/9P/y
//L/9P/1//X/9v/2//b/9f/x//D/8P/x//L/8f/w/+7/7f/u/+//7//t/+7/7v/v/+//
7//s/+z/7v/u/+7/7v/u/+z/7P/s/+7/7v/v/+//7f/t/+v/6//t/+z/7P/s/+z/7P/s
/+z/7P/s/+v/6//r/+z/7P/s/+z/7P/s/+z/6//o/+j/6v/s/+z/7P/s/+z/6v/q/+r/
6//s/+7/7f/s/+v/6v/q/+r/6v/q/+z/7P/s/+3/7P/s/+z/7f/v/+//7//v//H/8P/w
//H/7//v//L/8//1//X/9f/1//T/8f/v/+z/6//p/+f/5f/j/+L/4v/i/+L/4v/i/+L/
5P/l/+f/6//q/+v/6//r/+z/6v/p/+j/5v/n/+f/6P/o/+j/5v/o/+v/6//q/+r/6f/p
/+n/6f/p/+n/6f/p/+n/6f/p/+n/6f/p/+n/6f/t/+//8P/x//v/BQAOAA4ADgAYADEA
RwBSAFgAYwBuAG4AWAAxAAYA3P+7/6b/pv+1/8//8v8NABIADAAOAAkAAAAFABIAEgAJ
AAEA//8BAAYABgADAAEA9//w/+3/6//o/+T/5P/k/+P/4f/h/+H/6P/z//f/+v///wEA
AQABAP7//f/9//3////////////9//7//v///////////wAAAgACAAIAAgD+/wAAAAD/
/wEAAgADAAMABAAEAAQABAAFAAIAAAD//wAAAQACAAQABAAEAAIAAgACAAIAAQABAAMA
AwADAAMAAgADAAMAAwAGAAcABwAHAAUABgAGAAYABwAHAAgACQAKAA0ADwAQAA8AEAAP
AA4AEgATABMAEwAWABYAFgAXABcAFgAVABUAGAAZABkAGgAaABwAHQAfACMAIQAhACMA
IgAjACQAJAAoACgAKgAtACwAMAAxADMANgA4ADoAPAA8AD8AQQBBAEIAQgBCAEIAQgBC
AEAAPQA8ADwAOgA3ADIALwAtACoAJQAhAB8AHQAbABYAFAASABIADgAOAA4ADAAKAAgA
BgAGAAYABwAHAAYABgAGAAQABAAEAAMAAgACAAIAAgACAAIAAgACAAIAAgACAAQABAAG
AAUABQAFAAMAAwADAAQABgAIAAkACgAJAAgABgAEAAYABgAGAAcACwALAAkACQAHAAcA
BgAGAAkACQAKAAoACAAGAAYABgAIAAgACAAHAAkACQAJAAkACAAIAAgACAAGAAYABgAE
AAYACAAJAAkABgAGAAYABQADAAIAAgADAAQAAwACAAAA//8AAAEAAQD//wAAAAABAP//
///8//z//v/+//7//v/8//r/+v/6//z//P/9//3///////3//f/8//r/+f/4//n/+v/7
//z/+v/6//n/+f/5//r/+v/6//j/+P/4//j/+f/2//b/+P/8//z//P/8//v/+P/3//b/
+P/6//v/+//9//3//P/6//j/+P/4//j/+P/6//r/+v/6//j/+P/4//n//P/8//z//f8B
AAEAAQABAP///v/+////AQABAAQABQAHAAcABwAHAAUAAQD+//r/+//5//f/9f/x//D/
8P/w//L/8v/y//L/8f/x//L/9f/2//f/9//3//T/8v/x//D/8P/x//H/8v/0//T/8v/0
//T/8//x//D/8//z//P/8//z//P/8//z//H/8f/x//H/8f/x//H/8f/1//X/9v/7/wcA
FwAgABoAGAAsAEMAVQBiAGwAeQCGAIQAZgA3AAgA3v+9/6z/rv+//9v//v8TABIADAAO
AAsABgALABAAEgALAAMAAQAHAAoACAAFAAEA/f/6//n/+f/y/+r/6v/s/+n/5//r//P/
+v8DAAUACAAJAAsADQALAAkABwAGAAUABwAHAAcABwAHAAgACAAJAAkACQAJAAoACgAK
AAoACgAKAAwADAALAAkACgALAAsACAAIAAgACAAKAAgABwAHAAcABwAHAAgABgAGAAQA
BAAGAAYABQAFAAcABwAHAAcABgAHAAcABwAIAAkACQAJAAoADAANAA4ADQANAA4ADwAP
ABEAEgASABAAEgASABIAEwATABIAEQAVABYAFwAZABgAGAAYABkAGwAbABoAGgAaABwA
HQAfACEAHwAfACEAIAAhACIAIgAmACYAKAArACoALgAvADEAMgA0ADYAOAA6AD0APwA/
AD4APgA+AD4APgA+ADwAOQA0ADQAMgAvACwAKQAnACQAHwAbABkAFwAVABAADgAMAAoA
BgAGAAYABQACAP///P/6//r/+//7//r/+v/6//j/+v/6//n/+P/4//j/+P/4//b/9v/2
//b/9v/2//j/+P/2//X/9f/1//b/9//4//r/+v/6//n/+P/5//r/+v/6//j/+P/4//n/
+v/5//b/9f/2//f/9//4//j/9//3//b/9//2//f/+P/6//r/+v/5//f/9//3//f/9v/2
//b/9v/2//b/9v/0//L/9P/1//X/9P/0//T/8//z//L/8v/z//T/8//y//D/7//w//H/
8f/w//D/7//v//H/8f/u/+7/7P/s/+z/7P/u/+z/7P/s/+r/6v/r/+v/6//r/+n/6f/p
/+j/6P/o/+b/5v/m/+b/6P/o/+f/5//l/+b/5v/m/+j/6P/o/+j/6f/m/+b/6P/m/+L/
4v/k/+b/5P/k/+T/5P/k/+T/5P/k/+T/5P/k/+X/5P/k/+T/5f/n/+f/5//n/+n/6P/o
/+n/6P/n/+n/6f/s/+3/7v/v/+7/6//p/+b/4//h/9//3f/d/9z/3P/c/9r/2v/a/9r/
3f/d/97/4f/i/+P/4//j/+T/4v/h/+D/4P/h/+H/4v/i/+L/4P/i/+P/4//i/+L/5f/l
/+X/5f/l/+X/5f/l/+b/5//o/+n/5//n/+f/5//l/+v/7v/x//f/BQAOAA4ACgAQACcA
NwBCAEwAVQBaAFoASgAnAPr/1P+1/6b/pP+v/8f/5v8FABAACgAIAAkABgAJABYAHAAX
AA8ADQALAAwADgAPAA8ADwAKAAEA/f/6//L/6v/m/+n/5//j/+X/6v/v//P/9v/5//3/
//8BAP7//f/9//3/+//7//v/+//9//7//v////3//f/9//7//v/+//7//v/+/wAAAAD/
//7//v/+//3//v8AAAIABAAEAAIAAQABAP///////wAAAgACAAAAAAAAAAAA/////wAA
AQACAAMAAgADAAMAAwAEAAUABQAFAAUABgAGAAYABwAHAAgACQAJAAsADAAMAAoADAAM
AAwADAANAA0ADQARABIAEwAVABQAFAAUABUAFwAXABYAFgAWABgAGQAbAB0AGwAbAB0A
HgAfACAAIAAgACAAIgAlACQAKAApACsALgAwADIANAA4ADsAPQA9AEAAQABAAEAAPgA+
ADwAOQA4ADgANgAzAC4AKwApACYAIQAdABsAGQAXABIAEAAOAA4ACgAKAAoACgAIAAYA
BAACAAIAAwADAAIAAgACAAAAAAAAAP///v/+//7//v/+//7//v/+//7//P/8//7//v8A
AP////////7///8AAAIAAgACAAEAAAABAAIAAgACAAAAAAAAAAEAAwADAAEAAQADAAMA
AgACAAMAAwAEAAQABgAEAAQABAAFAAQAAwABAAIAAwAEAAUABQAEAAMAAgACAAIAAgAA
AAEABAAGAAcABAAEAAQAAwADAAIAAgADAAMAAwADAAIAAgACAAIAAQABAAIAAgADAAMA
AwAAAAAAAAAAAAAAAAACAAAAAAAAAP7//v//////AQABAP////////7//v/+//7//v/+
//7//v/+//3//f/7//z//P/8//7//v/+//7//f/6//r//P/8//z//P/8/wAAAAD+//z/
+v/8//z//P/8//7//v/+//7/+//6//n/+f/7//z//f/////////////////+//7///8B
AAEABAAFAAUABQAFAAUABQADAAIAAAD9//v/+f/3//P/8v/y//L/8v/y//L/8v/1//X/
9v/5//j/+f/5//n/+f/4//j/+P/3//f/9v/2//j/+P/2//j/9//3//b/9v/5//n/+f/5
//n/+f/5//n/+f/5//n/+f/7//v/+//7//v//f/8//3/BQAXACIAIAAcACYAPwBVAGAA
aAB1AIAAggByAEsAGgDw/8//uv+2/7//1//6/xcAHAAWABYAFQAKAA0AHAAgABUACwAJ
AAsADAAMAAsABwD///z//f/7//T/8P/u//D/7//t/+//8//4/wEACQAKAAsACwALAAsA
CwALAAwADQANAA0ADQANAAsADAAMAA0ADwAPAA8AEAARABAADwAOAA8AEgATABMAEQAS
ABMAEwAUABQAFAAUABYAFAATABMAEwATABMAFAASABIAEAAQABIAEgARABEAEgATABQA
FQAWABcAFwAXABYAFwAXABcAFwAYABgAGAAZABkAGgAbABsAHQAeAB4AHgAgACAAIAAg
ACEAIQAhACQAJAAkACUAJgAmACYAJwAoACkAKQAqACwALgAvADEAMgAvAC4ALwAyADMA
NAA0ADYANgA4ADsAOgA+AD8AQQBEAEYASABKAEwATwBRAFEAVABUAFQAVABUAFQAUgBP
AEoASgBIAEUAQgA/AD0AOgA1ADEALwAtACsAJgAkACIAIAAcABwAHAAcABoAGAAWABYA
FgAXABcAFQAUABMAEAATABQAFAAUABQAFAAUABQAFAAUABQAFAAUABQAFgAWABQAEwAT
ABMAFAAVABYAGAAXABgAGAAYABoAGgAZABgAGQAaABsAHQAdAB0AGwAbAB0AHQAcABwA
HAAbABsAGgAcABoAGgAaABwAHAAcABsAGQAZABkAGQAaABoAGgAaABgAGAAYABYAFAAW
ABcAFwAYABgAGAAXABMAEgASABMAEwATABMAEgASABIAEgARABAAEAAPAA8AEAARAA8A
EAAQAA==
         </WaveFormData>
      </LeadData>
      <LeadData>
         <LeadByteCountTotal>10000</LeadByteCountTotal>
         <LeadTimeOffset>0</LeadTimeOffset>
         <LeadSampleCountTotal>5000</LeadSampleCountTotal>
         <LeadAmplitudeUnitsPerBit>4.88</LeadAmplitudeUnitsPerBit>
         <LeadAmplitudeUnits>��V</LeadAmplitudeUnits>
         <LeadHighLimit>2147483647</LeadHighLimit>
         <LeadLowLimit>268435456</LeadLowLimit>
         <LeadID>V3</LeadID>
         <LeadOffsetFirstSample>0</LeadOffsetFirstSample>
         <FirstSampleBaseline>0</FirstSampleBaseline>
         <LeadSampleSize>2</LeadSampleSize>
         <LeadOff>FALSE</LeadOff>
         <BaselineSway>FALSE</BaselineSway>
         <ExcessiveACNoise>FALSE</ExcessiveACNoise>
         <MuscleNoise>FALSE</MuscleNoise>
         <LeadDataCRC32>2928306038</LeadDataCRC32>
         <WaveFormData>
yv/K/8r/yv/J/8j/x//G/8j/yP/K/8j/yv/M/83/zf/P/9D/0v/S/9D/0P/P/8//0v/S
/9L/0v/U/9b/1//X/9n/2f/Z/9j/2f/X/9b/1v/W/9P/0v/S/9P/0v/R/9H/z//P/9D/
0P/R/9P/1P/U/9f/2P/X/9X/1f/U/9T/1P/U/9T/1P/T/9X/1v/X/9f/1v/W/9b/1//X
/9b/1v/W/9n/2f/Z/9n/1//Z/9n/1//X/9f/1//a/9z/2v/d/+n/9P/6/wEAFgA6AF8A
gAChAMwA+QARAQ4B5ACbAEoABwDU/6v/kf+J/5z/uf/H/77/t/+x/6T/o/+w/7b/tf+x
/7D/tP+7/77/wv/E/8H/uf+x/7P/uf+//8H/w//G/8j/y//Q/9n/4P/l/+v/9P/2//b/
+v/4//f/9//6//r/+//8//3/AgADAAIAAAABAAMABAAEAAMABAAFAAUABwAHAAYABQAF
AAcABwAFAAUABQAGAAYABgAEAAQABQAEAAQAAwADAAUABAAEAAYABgAGAAcACQALAAoA
CQAIAAkACgAKAAoACgAKAAsADAANAA4ADwAPAA0ADQARABIAEwAVABUAFAAUABQAFwAY
ABoAGwAbAB0AHgAfACAAIQAjACQAJAAnACkAKwAtAC8ALgAvAC8ALwAyADIANAA3ADkA
OgA7ADwAOwA7AD0APgBBAEQARQBGAEUARwBIAEgATABOAE4ATQBOAE0ATABLAEoASABE
AEEAPwA9ADwAOAA2ADMAMQAuACoAJgAiACAAIQAdABsAGgAWABUAFAATABMAEQARABIA
EAAOAA0ACwALAAsADAAMAAoACQAJAAgACQAJAAkACgAKAAkACQAJAAgACQAJAAcACQAJ
AAkACgAIAAkACQAJAAwADAAMAAwADAAMAAwADAALAAsACwALAAsACgAKAAsACwALAAsA
CgAKAAkACgAMAA0ADgAPABEAEwATABEAEAASABIAEgASABIAFAAUABQAEQARABEADwAQ
ABIAEwAUABQAFAAUABIAEwATABMAFAASABIAEgASABAAEAAQAA4AEQASABMAFAATABIA
EAAPABAAEQARABAADwAPABEAFAAUABMAEwATABQAFQAUABIAEQARABEAEwATABMAEwAT
ABUAFAAUABQAEgAQABAAEAARABEAEgATABIAEQARABIAFAATABIAEgAQABAAEAARABEA
EwAWABYAFgAWABYAGAAYABgAGAAaABgAGAAaAB0AHQAdAB4AHgAeAB4AHgAfAB8AIAAg
ACIAIgAkACYAJQAlACUAJQAlACQAIwAhACAAIAAeABsAGgAaABkAGAAUABMAEgARABIA
EgATABUAFQAUABMAEgANAAkACAAGAAYABgAGAAYABQADAAIAAgABAAEAAAAAAAAAAQAB
AAAA/f/8//v/+f/4//f/9//5//n/9//3//f/8//w//D/9P/7/wcAEgAaACcAPABgAIsA
sADTAAIBMwFFATIB+ACjAEwACwDc/7H/lf+V/6z/wf/H/8T/vf+x/6b/rf+4/7j/s/+1
/7r/vP+//8T/wv+8/7f/tf+1/7v/w//J/83/0//W/9r/4f/k/+f/7v/z//n//v8CAAIA
AgAEAAMAAwAGAAgACQAKAAsADgAPAA4ADAARABMAFAAUABcAGAAZABkAGQAZABgAFwAX
ABkAGQAXABcAFwAYABgAFgAUABQAFQAYABgAFwAXABUAFAAUABYAFgAWABcAGQAbABoA
GQAYABkAGgAaABoAHAAcAB0AHgAdAB4AHwAfACEAIQAlACYAJwApACkAKAAoACgAKwAs
AC4ALwAvADEAMwAzADMAMwAwADAALwAxADUANwA5ADsAOwA7ADoAOQA7ADoAOwA9AEEA
QgBDAEQAQwBDAEUARgBIAEwATgBQAE8AUQBSAFIAVgBYAFgAVwBWAFUAVABTAFIAUABM
AEkARQBDAEIAPgA+ADsAOQA2ADEALgArACoAKwAnACUAJAAgAB8AHgAdAB4AGwAaABoA
GQAYABgAFwAUABMAEwASABMAEwAUABQAFAATABIAEgATABMAFAAVABQAFQAVABMAFQAV
ABUAFgAYABkAGQAZABkAGAAXABYAFAAUABQAFAATABMAEwATABEAEAAQABEAEgATABQA
FAATABEAEQASABMAFAAVABcAGQAZABcAFgAWABYAFgAWABYAGAAYABgAFwAXABcAFQAX
ABgAGAAYABgAGAAYABYAFgAVABQAFAAVABYAFwAYABcAFgAVABIAFAAUABQAFAASABIA
EQARABMAEwASABAADwAPABEAFAARAA8ADgANAA8ADwANAAoACwALAAsADQAMAAsACgAJ
AAsACgAKAAoABwAEAAMAAgADAAMABAAFAAQAAwADAAQABgAFAAQABAADAAIAAQABAP//
///+//7//v8AAAAAAAAAAAAA/v/8//r/+P/8//r/+v/8//v/+//7//z//f/8//v/+v/5
//n/+v/6//f/9v/3//j/9//3//f/9//3//b/9f/z//D/8P/u/+v/6P/o/+f/5v/j/+P/
4//j/+T/5P/l/+f/5v/m/+b/5v/k/+H/4f/g/+D/4P/g/+D/3//d/9z/3P/d/93/3P/c
/9r/2//b/9r/2P/Y/9j/1//Y/9f/1//Z/9f/1f/V/9X/0//W/9r/2v/b/+X/8P/6/wcA
IgBIAG0AjgCxAN4ABQETAfoAvgBtAB4A3f+u/43/ff+F/5r/rf+x/67/pf+b/5j/of+k
/57/mf+b/6D/pP+l/6j/qv+m/5//l/+V/5v/of+l/6n/q/+s/7L/uf/A/8f/zP/R/9f/
3P/c/9r/3v/f/9//4P/k/+T/4//i/+H/5P/l/+T/4v/j/+X/5v/m/+j/6v/s/+3/7P/r
/+n/5//n/+n/6f/n/+n/6f/q/+r/7P/q/+r/6//s/+z/6//r/+v/6v/q/+z/6v/q/+v/
7f/w//D/8P/w//P/9P/0//T/9v/2//f/+P/3//j/+f/5//n/+f/9//7//f///////v//
/wAABAAGAAgACQAJAAsACwALAAsACwANAA4ADgARABEAEQARABEAEwAVABYAFwAXABYA
FwAZAB0AHgAfACAAHwAfACEAIgAjACYAJwAoACkAKwAsACwALAAuAC4ALQAqACkAKAAn
ACoAKgAoACcAIQAfAB4AGgAXABMAEAAMAAsACAAFAAQABQABAP///v/7//n/9//1//L/
7//u/+7/7P/q/+n/5//k/+P/4//i/+H/3//e/9z/2v/Z/9j/2P/X/9X/1P/T/9P/0//S
/8//zf/N/83/zv/O/8//z//P/8z/yv/I/8b/yP/I/8j/yP/J/8n/yf/J/8v/yv/K/8v/
yv/J/8j/xv/H/8X/xf/G/8b/xv/G/8f/xf/F/8P/wv/C/8L/wv/C/7//wP+//77/u/+7
/7v/uf+5/7r/uv+6/7j/uP+4/7b/tP+z/7L/sv+0/7T/tP+0/7P/sv+x/67/sP+w/7D/
sP+u/67/rf+t/63/rf+s/6r/qf+p/6v/rv+r/6n/qP+n/6f/p/+l/6L/o/+j/6P/pf+n
/6f/p/+n/6f/pv+m/6b/p/+m/6f/qP+q/6n/qf+p/6n/qf+q/6z/qv+n/6r/rP+u/67/
rv+u/67/sP+w/7D/sP+z/7L/s/+2/7X/tf+1/7b/uv+6/7r/uv+3/7f/uP+4/7n/uv+9
/8D/w//D/8P/w//F/8T/w//B/77/vv+8/7n/u/+8/7z/vP+7/7v/u/+7/7r/uv+7/73/
wf/C/8P/xP/D/8H/wv/C/8D/wP/A/8D/wP+//7//wP/D/8P/wv/C/8D/wf/B/8D/w//E
/8X/xf/D/8H/wP/B/8P/wf/B/8H/xf/I/8b/xv/L/9f/5v/w//f/DgA0AFkAeACXAMAA
6wADAfQAxAB7AC4A6/+4/5X/e/97/5T/r/+z/6z/o/+X/47/lf+g/6T/of+f/6T/qv+r
/67/sv+y/6v/pf+l/6n/rf+x/7P/t/+4/7j/vf/E/8v/0v/X/9v/5P/m/+T/5P/l/+X/
5v/q/+z/7f/u/+//8f/x/+//7P/v//H/8v/y//L/8v/y//H/7//v/+7/7f/w//P/9P/z
//X/9f/2//b/9v/0//T/9f/2//b/9f/1//f/9v/2//j/+v/6//v//f/9//z/+//6//3/
/v/+//7/AAAAAAEAAgACAAIAAgABAAQABQAKAAwADAANAAwACgAMAAwADwAQABIAEwAT
ABUAFgAXABgAGQAbABwAHAAfAB8AHwAfAB8AIwAlACYAJwAnACYAJwApACkAKgArACwA
LgAvADIANAA1ADgAOQA6ADsAPQA+AD4AQABCAEIAQQBCAEEAQAA/AD0APAA5ADcANQAz
ADIALgAuACsAKQAmACUAIgAfAB4AHQAZABcAFgASABEAEAAPAA8ADQANAA4ADwAOAA4A
DQAKAAkACQAIAAYABQAFAAQABgAFAAQABAADAAEAAAD//wAAAQABAP//////////AAD+
//////////7//v/+//7/AAAAAAAAAAD+//3//P/7//3//P/8//3/+//7//v/+v/6//n/
+v/8//z//P/8//3//P/7//j/9v/3//j/+f/6//r//P/8//z/+//7//v/+f/4//j/9//2
//j/+P/4//b/+P/3//b/9v/0//T/9P/0//b/9v/2//T/8v/y//L/8v/0//T/8//z//X/
9f/0//L/7f/t/+//8v/0//P/8//z//P/8//x/+7/7//v/+//8f/x//H/8f/x/+//7v/u
/+7/7v/s/+z/7P/u/+3/7f/t/+z/6//r/+z/7v/t/+z/7P/q/+r/6v/r/+n/6f/o/+j/
5v/p/+r/5//m/+X/5P/m/+b/5v/m/+b/5P/k/+b/6P/p/+r/7P/u/+7/7v/u/+v/6//s
/+z/7v/u//D/8v/1//X/9f/1//P/8v/x/+//8P/w/+7/6//q/+r/6f/o/+n/6f/p/+n/
6v/q/+v/7f/w//D/8P/w/+7/6//r/+r/7P/s/+z/7P/t/+3/7v/w/+//7//u/+7/8P/x
//H/8P/y//L/8v/x//L/8f/x//P/8v/v/+7/7f/v//L/8v/y//f/AwAQABgAIQA8AGIA
iQCqAMsA+AAlATsBKgH0AKMATgALANr/t/+j/6n/vv/R/9X/0v/L/8H/uP+9/8j/zP/J
/8f/zP/Q/9P/0v/Q/87/yf/F/8X/x//L/8//2f/h/97/4P/p//D/9//+/wMABQAGAAYA
BgAKAAsACwAMABAAEQARABEAEQATABMAEQAOABMAFQAWABYAFQAWABcAFwAVABUAFAAT
ABMAFQAVABMAEwATABQAFAAWABQAFAAVABgAGAAXABcAFwAWABYAGAAWABYAFwAZABsA
GgAZABgAGwAcABwAHAAdAB4AIAAiACIAIgAiACEAHwAfACMAJAAlACcAJwAmACkAKgAu
ADAALgAvAC8AMQAyADMANAA1ADUANgA2ADkAOAA5ADoAOwA8AD0APQA9AD0APAA9AD8A
QwBEAEUARgBJAEkASwBMAE0AUABRAFIAUwBVAFYAVgBYAFoAWgBZAFgAVwBWAFUAVwBW
AFMAUQBNAEsASgBGAEQAQQA/ADwANwA0ADEAMAAwAC0ALAAsACgAJwAmACUAIgAfAB4A
HgAfACAAIgAjACIAIQAhACAAIgAhACEAIAAfAB0AGwAaABsAGwAcAB0AHAAdAB0AGwAb
ABsAGwAcABwAHQAdAB0AHgAeAB4AHgAcABwAHAAcAB0AHQAdAB0AGwAaABoAGwAdAB0A
HQAcABwAGwAcAB4AHAAcABwAHQAdAB0AGwAaABoAGgAaABoAGgAcABwAHAAbABsAGwAZ
ABcAGAAYABgAGAAYABgAFgAWABUAFAAUABYAFgAWABYAFAAUABQAEgASABIAEgASABUA
FgAWABcAFgAVABMAEAANAA0ADwASABQAEwATABMAEQARAA8ADAANAA0ADQAPAA8ADwAP
AA8ADQAMAAwADAAMAAoACgAKAAoACQAJAAkACwALAAwADgAMAAsACgAKAAwADAAMAA0A
CwALAAoACgAMAA0ADQAOAAwACgALAAwADQAOAAwADAAMAAwADgAOABAADgAMAA4ADwAP
AA8AEAASABIAFAAUABMAEwASABIAEgASABIAFAAVABUAFQAVABUAFAASAA8ADQAMAAoA
BwAGAAYAAwACAAEAAQADAAMABAAEAAMABQAGAAYABQAEAAEA/f/8//r/+f/4//r/+v/6
//n/+f/6//v/+//4//j/+P/5//n/+P/4//j/9v/1//T/8//z//X/9f/z//P/8f/t/+z/
6v/u//f/AwAQABgAJQBIAHQAmwC8AOcAGAE5ATsBGgHUAH0ALgDv/8D/nf+N/5n/sv/D
/8P/vP+x/6n/qv+z/7j/tP+x/7H/tv+6/73/vP+6/7L/q/+t/7P/tf+7/8H/w//F/8r/
zv/R/9j/4f/m/+n/7f/w//D/8v/w/+7/7f/t//D/8v/z//T/9f/3//f/9f/y//f/+f/6
//r/+v/6//r/+f/7//v/+v/5//n/+//7//n/+f/5//r/+v/6//j/+P/5//r/+v/5//n/
+v/6//v//v/8//z//f///////v/9//z//f/+//7//v///wAAAgAEAAMABAAFAAUABQAF
AAkACgAJAAsACwAKAAoACgANAA4ADgAPAA8AEQASABMAFAAVABMAFAAUABcAFgAXABgA
GQAcAB0AHQAdAB8AHgAfACEAJQAmACcAKAAnACcAKQAqACsALgAvADAAMwA1ADYANgA2
ADgAOAA3ADcANwA3ADcAOQA4ADUAMwAtACkAJgAgACEAHwAeABwAGQAWABMAEgAPAAsA
CQAIAAgABwAGAAUAAgD///7//v////7//v/9//z/+//7//r/+f/3//b/9P/2//X/9P/0
//T/8//z//P/8//z//L/7//v/+//7//w/+7/7//v/+//8v/y//L/8v/w//D/8P/w//H/
8f/x//H/8P/u/+3/7f/u/+//8P/w//H/7//v//D/8P/w//D/8f/z//P/8f/w//D/8P/w
//D/7//w/+//7v/t/+//8f/x//P/9P/0//T/9P/0//T/8v/y//H/8P/w//D/8P/w//D/
8f/y//P/8v/w//D/8P/w/+7/7v/t/+3/6//r/+r/6P/m/+f/6v/u/+z/6//r/+v/6f/p
/+f/5P/k/+X/5v/p/+j/5//m/+X/4//i/+L/4v/g/97/3v/e/97/3f/d/93/2//b/9z/
3v/e/9r/2P/Y/9j/2P/Y/9j/2P/Y/9j/1v/W/9j/1//X/9f/2P/a/9r/2v/a/9f/1//Y
/9j/1v/W/9j/2v/d/93/3f/d/9v/2v/Z/9f/2P/Y/9b/0//Q/9D/z//O/83/zf/N/83/
zP/M/83/z//S/9L/0v/S/87/y//L/8r/yf/I/8f/xv/G/8X/xf/G/8j/yf/J/8r/yf/J
/8j/xv/E/8T/xP/D/8T/w//D/8X/xf/D/8P/w//H/8j/xv/E/8v/2//o//D/+f8QADgA
XwB+AJ0AxgDtAP8A8gDAAHUAKADl/7T/j/95/3n/kP+n/6//qv+l/5v/kv+V/57/oP+d
/5v/ov+o/6n/qv+u/6z/pf+h/5//of+n/6v/q/+t/7D/sv+3/7z/w//M/9P/1//a/9z/
4P/i/+H/3//e/+D/5P/l/+b/5//n/+f/5f/i/+f/6f/q/+r/6//s/+3/7f/r/+v/6v/p
/+v/7f/t/+v/6//r/+z/7P/u/+7/8P/z//L/8v/x//H/7//u/+7/8P/z//T/9v/5//r/
+v/6//r//f/+//7//v/8//z//f/+////AAABAAEAAQABAAUABgAFAAcABwAGAAYABgAJ
AAoACwANAA4AEQARABEAEQARABIAFAAVABkAGAAZABoAGwAdAB8AIAAhACEAIAAhACMA
JQAmACcAKAArACsALQAuADEANAA1ADYANwA5ADoAOgA+AEAAQAA/ADwAOwA6ADkAOwA6
ADcANQAxAC8ALgAqACoAJwAlACIAHwAcABkAGAAVABEADwAOAA4ADQAMAAsADAAJAAgA
CAAHAAYABgAFAAIAAQABAAAAAgABAAEAAAAAAP///v/+/wAA/////////v///////f/9
//3//f/+//v/+//6//n//P/8//z//P/7//r/+f/4//n/+f/5//n/+//6//r/+//7//v/
+//6//r/+f/6//z/+//6//n/+f/7//3//f/+/wAAAAAAAAAA/v8AAAAAAAD////////9
//3//v/+//7/AAAAAAAA/v/8//v/+v/6//r/+v/6//r//P/8//z/+v/4//j/+P/4//j/
+P/3//f/9f/1//T/8v/x//H/8//2//T/8//z//P/8//z//H/7v/v/+//7//x//D/7//u
/+3/7v/u/+//8P/w/+7/7v/u//D/7//v/+//7v/t/+3/7v/v/+//7//w/+7/7v/u/+//
7//x//D/7v/u/+7/7v/w//D/8P/w//D/7v/u//D/8f/x//H/8v/2//b/9v/2//P/8//0
//T/8v/y//T/9v/4//n/+v/7//v/+v/5//f/9P/0//L/7//s/+z/6//q/+v/6//r/+v/
7f/u//D/8//0//T/9P/0//D/7f/t/+z/7P/s/+z/7P/s/+v/6//s/+//7//u/+7/7v/v
/+//7v/u/+7/7v/t/+7/7f/t/+//8f/v/+//7//v//D/8P/w//X///8MABYAHQA0AF4A
iQCmAMUA8AAdATEBJgHyAKkAWAATAOD/u/+n/6f/vP/T/9v/2v/T/8f/vv/B/8r/yv/H
/8f/yv/Q/9P/1v/U/9L/y//H/8f/yf/L/8//2f/d/+D/5P/p/+r/8f/6/wEABQAIAAwA
DgAOAAwACwALAA4ADgAPABAAEQATABMAEQAOABMAFQAWABYAFQAWABcAFwAXABcAFgAV
ABYAGQAaABkAGQAZABoAGgAaABgAGAAZABoAGgAZABkAGwAaABoAHAAaABoAGwAdAB4A
HgAeAB4AHwAgACAAIAAgACAAIQAiACEAIgAjACMAJQAlACkAKgArAC0ALQAsACoAKgAt
AC4ALwAxADIANQA2ADcAOAA5ADcAOAA4ADsAPAA9AD4APwBBAEMARABFAEUARABFAEcA
SQBKAEsATABPAE8AUQBSAFMAVgBXAFgAWQBbAFwAXABeAGAAYABfAF4AXQBcAFsAWwBa
AFcAVQBSAFEAUQBOAEsARwBEAEAAPwA8ADkAOAA3ADMAMQAwADAALwAuAC0AKgAnACYA
JgAmACYAJwAnACgAJwAnACYAJgAlACUAJAAmACUAJAAkACIAIQAhACEAJAAlACUAIwAh
ACEAIQAiACEAIQAgAB8AIwAkACUAJgAjACIAIQAgACEAIQAhACEAIwAiACIAIwAjACMA
IwAiACQAIwAkACYAJAAkACQAJQAnACcAJQAkACYAJgAmACYAJAAmACYAJgAjACMAIwAh
ACEAIgAiACIAIgAiACIAIAAgAB8AHgAeABwAHAAcABwAHgAeAB4AHAAaABoAGgAaABgA
GAAXABcAFwAXABYAFAATABMAFQAYABgAFwAXABcAFwAXABUAEgARABEAEQATABMAEwAT
ABMAEwASABIAEgATABIAEwAUABIAEQARABEAEQARABIAFAAVABUAFQAWABUAFAATABMA
FgAXABcAGAAWABUAFwAUABQAEgASABIAEgAUABQAFAAUABYAFAAUABYAFwAXABcAGAAc
ABwAHAAcABkAGQAaABoAGgAaABwAHgAfAB8AHwAfAB0AHAAbABkAGAAYABYAEwAQABAA
DwAOAA8ADwAPAA8ADgAOAA8AEQAQABAAEAAQAA4ACwALAAoADAAMAAwADAAOAA0ADQAO
AA4ADQALAAoACgALAAsACgAIAAgACAAHAAUAAwACAAMAAwABAAEAAQD///7//v/+/wUA
FQAiACYALwBMAHYAnQC+AN8ACgE1AUUBLAHsAJkATgAPANr/uf+n/6n/wP/V/9n/1v/R
/8f/xP/H/8r/yv/J/8n/zP/Q/9P/1P/S/87/y//H/8X/yf/L/83/z//T/9T/1v/b/+D/
5//u//H/9f/4//z//v/+//3/+//6//z//P/9//7///8DAAMAAQD+/wEAAwAEAAQAAwAE
AAUABQAIAAkACQAJAAkACwALAAkABwAHAAgACAAGAAQABAAFAAYABgAFAAUAAwACAAIA
BAACAAIAAwAFAAYABgAGAAYABQAGAAYABgAGAAYABwAIAAsADAANAA0ACwAJAAsACgAJ
AAsACwAKAAgABgAHAAYACAAJAAkACwAMAA0ADgAPAA8AEAAQABMAEwATABMAEwAWABcA
FwAXABcAFgAXABkAGgAaABoAGgAdAB0AHwAgAB8AIgAjACQAIwAlACYAJgAmACgAKAAn
ACQAIwAiACEAIAAeABoAFwATABEAEAAMAAgABQADAAAA///8//n/+P/3//P/8f/w/+3/
6//p/+f/5P/h/+D/4P/d/9z/3P/b/9n/1//W/9T/1P/T/9P/0v/R/8//zf/M/8z/y//L
/8v/yv/L/8v/yf/J/8n/yf/K/8j/yf/J/8n/yP/I/8j/yP/J/8r/y//M/8r/yf/I/8f/
yf/I/8j/yf/J/8n/yf/I/8f/xf/F/8b/yP/I/8j/yf/J/8n/x//G/8b/xv/G/8b/xP/G
/8b/xv/B/8H/wf+//7//wP/A/8D/wP/A/8D/vv++/73/vP+8/7r/uv+6/7r/vP+8/7z/
uv+6/7r/uv+6/7z/vP+7/7v/uf+5/7j/tv+0/7X/uP+8/7r/t/+1/7P/tP+1/7T/sv+x
/7H/sf+z/7H/sf+x/7H/s/+y/7L/sv+y/7D/sP+w/7H/sf+y/7P/sv+x/7H/sv+y/6//
rv+w/7L/sv+y/7L/sv+y/7L/sv+y/7b/tP+0/7b/tf+1/7X/tv+6/7r/uv+6/7v/u/+8
/7z/vP+8/77/wP/C/8P/xP/F/8X/xP/D/8H/wP/A/77/u/+4/7j/t/+2/7f/t/+3/7f/
u/+8/77/wf/C/8L/wv/C/8H/v//A/8D/wP/A/8D/wP/C/8H/wf/C/8X/xf/E/8T/xP/F
/8X/xP/G/8b/xv/F/8f/x//I/8v/yf/H/8f/x//H/8z/0P/Q/9H/3f/s//T/+/8OADIA
WQB4AJkAwgDtAAUB/gDUAI0AQAD9/8j/n/+F/4H/kP+p/7X/sv+r/6P/nP+f/6j/rP+p
/6n/rP+s/6//tP+2/7b/tf+v/6n/qf+v/7H/tf+5/7z/wP/D/8j/z//U/9n/3f/i/+b/
6v/s/+z/6//r/+7/7v/v//D/8f/0//X/9P/y//P/9f/2//b/9f/2//f/9//5//n/+P/3
//f/+f/5//f/+f/7//7/AAAAAP7//v////7//v/9//3//v/+////AgAAAAAAAQADAAYA
BgAGAAYABQAGAAYABgAIAAgACQAKAAkACgALAAsADQANABEAEgARABMAEwASABIAEgAV
ABYAFgAXABcAGQAdAB8AIQAjACMAJAAkACcAJgAnACgAKQAqACsAKwArAC0ALAAtAC8A
MQAyADMANAAzADMANQA2ADcAOgA7ADwAPwBBAEIAQgBGAEgASABHAEgARwBGAEUARABC
AD4AOwA4ADcANwA0ADAALQArACgAIwAgAB0AHAAbABcAFQAUABQAEwASABEAEAANAAwA
DAALAAoACgAJAAoACQAJAAgACAAHAAcABgAIAAcABgAGAAYABQAFAAUABgAHAAcABQAH
AAcABwAIAAgACQAJAAkACgAKAAoACgAMAAwADAAMAAwACwAKAAkACQAIAAgACQAHAAcA
BwAGAAYABQAGAAgABgAGAAYABwAHAAcABQAEAAYABgAGAAYABQAGAAUABAACAAMABAAD
AAQABgAHAAgACAAIAAgABgAIAAcABgAGAAQABAAEAAQABAAEAAQAAgACAAIAAgACAAIA
AgABAAEAAwADAAIAAAD9//3///8CAAAA////////AQABAP///P/7//v/+//9////////
/////f/8//z//P/8//r/+v/6//z/+//7//v/+v/5//n/+v/6//n/+P/4//z//P/6//f/
9v/3//j/+f/6//r/+v/6//r/+f/2//X/9v/6//v//P/+//7//v/+//7//f/9//7//v8A
AAAAAgAEAAUABQAFAAUABwAGAAUAAwACAAIAAAD9//r/+v/5//j/+f/5//n/+f/6//r/
+//9//7//v/+//7//v/7//v/+v/6//r/+v/6//z/+//7//z/+//7//r/+v/8//3//f/8
//z//P/8//v/+v/5//n/+//7//n/+f/5//v//v8AAPz///8PAB4AIgAnAD4AZgCRALAA
zQD4ACMBPQE4AQwBvwBuACsA9v/N/7X/r//C/9v/4//i/9v/0f/I/8v/1v/Y/9P/0f/U
/9j/2//c/9z/2P/T/9H/0//T/9H/1//f/+P/5v/q/+//9P/7/wIACQAJAAwAEAAOABAA
EwATABQAGAAYABkAGgAbABsAGwAZABYAGgAdAB8AIAAgACAAIAAfACAAIQAhACEAIAAh
ACAAHQAbABsAHAAcABoAGAAYABkAGgAaABkAGQAbABoAGgAcABwAHAAdAB8AIgAiACIA
IgAjACQAJAAkACQAJAAlACYAJQAmACcAJwApACkALQAuAC0ALwAvAC4ALgAuADEAMgA0
ADUANQA3ADgAOQA6ADsAPQA+AD4AQQBCAEMARABFAEQARQBFAEUARABCAEIAQwBFAEYA
RwBIAEcARwBJAEoASQBMAE0ATgBRAFMAVABUAFYAWABYAFcAVgBVAFQAUwBRAFAATQBL
AEcARQBEAEAAPgA7ADkANgAzADAALQAsACkAJQAjACIAIAAfAB4AHQAeABsAGgAaABkA
GAAYABcAFgAVABUAFAAWABUAFQAUABQAEwASABIAEwATABQAFQAWABcAFwAVABMAEwAT
ABQAFgAXABcAFwAWABYAFgAWABgAGAAYABgAFwAXABcAFwAXABYAFgAXABkAGQAZABgA
FQATABMAFAAUABQAFAAVABUAFQATABIAEgASABIAEgAUABYAFgAWABEAEQARAA8ADwAQ
ABAAEAAOAA4ADgAMAAwACwAKAAoADAAMAAwADAAKAAoACgAIAAYABgAGAAYACAAIAAcA
BwAHAA==
         </WaveFormData>
      </LeadData>
      <LeadData>
         <LeadByteCountTotal>10000</LeadByteCountTotal>
         <LeadTimeOffset>0</LeadTimeOffset>
         <LeadSampleCountTotal>5000</LeadSampleCountTotal>
         <LeadAmplitudeUnitsPerBit>4.88</LeadAmplitudeUnitsPerBit>
         <LeadAmplitudeUnits>��V</LeadAmplitudeUnits>
         <LeadHighLimit>2147483647</LeadHighLimit>
         <LeadLowLimit>268435456</LeadLowLimit>
         <LeadID>V4</LeadID>
         <LeadOffsetFirstSample>0</LeadOffsetFirstSample>
         <FirstSampleBaseline>0</FirstSampleBaseline>
         <LeadSampleSize>2</LeadSampleSize>
         <LeadOff>FALSE</LeadOff>
         <BaselineSway>FALSE</BaselineSway>
         <ExcessiveACNoise>FALSE</ExcessiveACNoise>
         <MuscleNoise>FALSE</MuscleNoise>
         <LeadDataCRC32>4084654542</LeadDataCRC32>
         <WaveFormData>
uv+6/7r/uv+5/7j/uP+4/7j/uf+5/7j/uf+7/73/vv+//7//wv/C/8H/wP+//77/vv+/
/8D/wv/B/8P/w//D/8b/x//H/8b/xf/E/8T/w//E/8L/wP+//8D/wP++/77/vv++/7//
wP/A/8D/wP+//8H/wv/D/8L/wP/A/8D/wf/C/8L/wf/B/8D/wf/D/8T/wP/A/8D/wf+/
/73/vf+9/77/v/+//8D/v/++/7z/u/+5/7v/vf+//8D/vP+4/77/xv/Q/97/9/8cAEYA
cQCiAOAAHgFEAUoBHwHCAFQA///F/5b/cv9g/2X/d/+D/4X/g/+B/33/fv+B/4X/iP+H
/4T/if+N/4//kf+U/5L/iv+E/4T/j/+Z/6D/o/+l/6j/q/+w/7b/vP+//8P/y//Q/9H/
z//P/9D/0P/Q/9H/0v/U/9T/1f/W/9f/2P/Y/9j/1//X/9n/2f/Z/9n/2f/Z/9r/2v/a
/9r/2v/a/9r/2v/a/9r/2v/a/9r/2v/b/9v/2//c/97/3P/c/93/3//g/+L/4v/i/+L/
4//k/+L/4//j/+P/5P/m/+b/5v/o/+j/6f/q/+z/7f/w//L/8v/z//T/9f/4//n/+v/7
//3//v///wAAAgAEAAUABgAKAAsADAANABEAFAAXABkAFwAYABoAGgAdAB4AHwAiACEA
IwAmACcAKAApACkAKwAtAC4AMQAyADIAMwAzADMANQA2ADcANgA2ADMAMQAwACwALAAp
ACYAJAAhACAAHQAaABcAFgATAA4ACwALAAoACgAJAAgACAAHAAUAAwABAAEAAQD/////
/v/+//3/+//8//7/AQADAAAA///+//3/AAD//wAAAQD////////+//z//P/9//3//v/+
//7//v/9//z//f/8//3//v///wAAAgADAAMAAQADAAMAAwADAAMAAwADAAMABQAFAAUA
BQAFAAUABQAGAAgACAAHAAcACgAKAAoACgALAAwADQAOAA0ADQAMAAsACQAIAAgACAAK
AAoACgALAAsACwAKAAoACwAKAAoACgAKAAkACQAJAAoACQAIAAQABgAIAAoACwAKAAkA
CAAHAAkACQAIAAkACAAHAAcABwAJAAoACgAIAAgACQAJAAYABAADAAMAAwAEAAUABgAG
AAYABgAEAAQAAwADAAMAAwACAAIAAgADAAIAAQAAAP//AQADAAUABgACAAEAAQABAAEA
BAAIAAYABgAGAAYABgAGAAUABQAHAAYABgAHAAoACgALAAsADQAMAAsACgAKAAoACQAJ
AAsADAANAA8ADwAPABAAEQARABAADwAOAA4ADQAMAAoACAAHAAYABgACAAIAAgACAAUA
BgAHAAgABwAHAAcABgADAAAA/v/+/wAAAQACAAIA/v/9//r/+f/7//z/+//8//r/+//7
//n/+P/3//b/9f/0//T/9P/0//X/9f/z//P/7f/r/+z/7P/u//b/AAAMABoAMQBUAIIA
swDkACABWAFwAWQBJQG4AEwABQDb/7T/mP+Q/5n/p/+v/6//rf+n/6X/pv+r/6//rv+v
/7D/s/+1/7n/t/+y/6z/qv+s/7L/vf/D/8j/yf/L/9L/2f/a/9r/3v/l/+v/7//y//H/
7//x//L/8v/y//P/9P/2//b/9v/2//b/9v/3//j/+P/5//v/+//7//v/+v/5//n/+P/4
//j/+P/4//f/9v/1//T/9v/2//b/9v/3//f/9//4//f/9P/z//P/9f/2//j/+P/3//b/
9v/2//b/9//3//f/+P/6//r/+v/+//7///8AAP////8BAAIABAAFAAYABwAJAAsADQAP
ABMAFAAVABYAGAAaABsAHAAgACEAIgAjACYAKgAuADEAMQAyADQANAA2ADYANgA4ADoA
PQBBAEMAQgBDAEMARQBJAEoATQBOAEsASwBKAEkASwBMAE0ATABKAEcARQBEAD8APgA6
ADYAMwAxADEALwAuACsAKgAnACQAIQAhACAAIQAfAB0AHAAbABkAFwAVABUAFQATABMA
FAAWABcAFwAWABYAFwAXABcAFwAXABcAGQAXABcAFwAaABsAHAAcABsAGgAaABkAGgAa
ABoAGgAcABwAHgAeABwAHAAcABwAHAAdAB0AGwAdAB0AHQAdAB0AHQAdAB0AIQAhACEA
IQAfAB8AHwAgACMAJAAkACUAJgAmACYAJgAmACYAJgAmACgAKQApACkAKQAoACgAKAAq
ACoAKgArACsAKwAqACoAKwAqACoAKgArACsALAAtAC4ALQAsACgAKQAqACsAKwApACkA
KQApACoAKwArAC0ALQAtAC4ALwAuAC4ALQAqACwALQAtACoAKQApACoAKwArACsAKwAq
ACsALAArACwALAArACoAKQApACoAKwAtACoAKQAoACcAKQArAC0ALgAqACkAKQApACcA
KAArACoAKgAsACwALAAsACwAKwAqACgAJwAoACgAKQArACoAKgArACsALAAsACwALAAu
AC4ALQAtACwALAAsAC0AKwArACwALQAvAC4ALQAsACoAKQAoACYAIgAhACAAIAAeAB4A
HgAeAB0AHgAfACAAIQAhACEAIAAeABoAFwAWABcAGQAbABwAGAAXABQAEwAUABQAEgAS
ABIAEwATABEADwAPAA8ADwAOAA4ADgAOAAsACwAJAAkACQALAAwACAAGAAwAFgAkADgA
UwB4AKIAywD6ADIBYAF0AWIBGwGuAE4AEQDn/8b/sv+s/7f/w//N/8//y//F/8f/yv/H
/8X/xP/F/8j/y//P/9P/0//O/8b/wP++/8T/y//R/9b/2f/b/97/4//o/+z/8P/z//n/
+//6//n/+//9//7//v/+//3//P/8//r//P/8//z//P/7//z//P/9//7///8AAAEAAAD/
/////v/8//z//P/8//7//v/+//7//v/+//7//v////////8AAP3/+v/5//n/+v/8////
AAABAAIABAAGAAYABwAHAAcACAAKAAoACgAKAAoACwAMAA0ADQAPABAAEAARABIAEwAU
ABUAFgAXABkAGgAbABwAHQAeAB4AHgAiACMAJAAlACMAJAAlACUAJgAoACsALAAsACwA
LAAuAC8AMQA0ADUANgA3ADcAOQA5ADoAPQA+AD0APQA8ADsAPAA8ADwAOgA8ADkANwA2
ADYAOAA3ADYAMQAtACsAJwAkACEAIAAdABwAGQAZABgAFwAVABMAEgARAA8ADQALAAoA
CQAGAAUAAgACAAEA/////wAAAgADAAAA///+//3//f/7//v/+//4//f/9v/0//T/9P/1
//X/8v/y//L/8v/w//D/8v/y/+//7v/t/+z/7v/v/+//7f/t/+3/7f/t/+//7//v/+//
7v/t/+z/6//t/+3/7f/u/+7/7v/t/+3/7P/s/+z/7P/s/+z/7P/s/+n/6f/o/+f/5f/i
/+D/3v/g/+D/4P/h/+D/3//d/9z/2P/W/9X/1P/S/9H/0f/R/9H/0f/R/87/zf/M/8v/
yf/J/8n/yf/J/8r/yf/H/8f/xP/D/8P/w//C/8L/wf++/7z/vf+9/7r/uP+3/7f/t/+6
/7v/vP+8/7r/uv+4/7j/t/+3/7f/t/+2/7b/tv+3/7n/uf+5/7n/tP+x/7L/tP+2/7b/
tv+2/7b/uf+6/7r/u/+9/7z/vP+9/7z/vP+9/73/wP/A/8D/wP++/77/vf+9/77/wP/C
/8X/xf/F/8b/x//G/8T/wv/A/8D/v/++/7z/u/+7/7v/vP+4/7j/uP+4/7f/uP+5/7r/
vP+9/77/vv/A/77/vf++/7z/vf++/77/vP+7/7j/t/+4/7j/tv+2/7X/tf+0/7H/tP+1
/7b/t/+0/7T/tP+0/7P/s/+x/7H/s/+1/7L/rv+w/7r/yv/W/+L/+/8kAFAAfQCsAOgA
JgFIAUQBDwGsAD4A6/+z/4T/ZP9Y/2X/d/+B/4H/e/91/3P/eP97/3//gP+B/4T/if+L
/43/k/+Q/4j/hv+G/4r/kf+Z/5z/n/+f/6D/pf+q/7L/uv+9/7//x//K/8n/x//I/8r/
y//M/83/zv/Q/9D/0P/Q/9D/0P/T/9T/1P/V/9T/0//S/9H/z//P/9D/0P/T/9T/1f/W
/9b/1v/W/9b/1v/W/9b/1v/V/9X/1f/W/9f/1v/X/9n/2v/c/9//4P/f/97/3v/e/97/
3//f/9//4P/i/+L/4v/i/+L/4//k/+b/5//q/+z/7P/t/+7/7//y//P/9P/1//X/9v/3
//j//P/+////AAACAAMABAAFAAUABgAHAAcACQAMABAAEgATABIAEQASABMAFQAYABkA
HAAdAB0AHwAhACIAJQAmACgAKQApACkAKgAqACoAKAAqACcAJQAkACIAIgAfABwAGAAV
ABQAEQASAA8ADgALAAgABQAFAAQAAwABAP///v/7//n/9//1//X/9f/z//P/8//0//T/
8//w//D/8f/x/+//7//v/+//7f/r/+v/6//r/+v/6//q/+r/6v/r/+v/6v/q/+r/6v/s
/+z/7v/u/+z/7P/s/+z/7f/v//D/7//x//H/8f/x/+//7//v/+//7//v/+//7//x//H/
8f/y//b/9v/1//X/9f/0//P/8v/z//T/9f/2//j/+f/5//n/9//2//b/9v/1//T/8//z
//f/9//2//b/9f/0//T/9P/0//P/8//z//T/8//y/+7/8P/w//D/7//w//H/8v/z//T/
8//x//H/8P/v/+//7//x//L/8v/w//D/8f/x/+7/7f/t/+7/7//u/+//8P/w/+7/7v/s
/+z/7P/r/+r/6f/p/+r/6//t/+3/7f/t/+3/7P/t/+7/7v/q/+n/6f/p/+j/6v/u/+7/
6P/t/+7/7f/s/+v/6v/t/+7/7v/v/+//7v/u/+//8f/y//T/9f/2//b/9v/2//b/9v/1
//X/9f/2//f/+f/3//f/+P/5//v/+v/5//j/+P/3//b/9P/0//P/8v/y//D/8P/w//D/
8f/y//P/9P/1//X/9f/0//P/8P/u/+7/8P/x//L/8v/z//P/8f/x//D/8P/u/+7/8P/x
//H/7//y//P/9P/1//L/8v/y//L/7//v/+3/7f/t/+//7v/s/+z/8v/8/wgAGAAzAFoA
hACvANwAFgFOAWwBZAEnAbwATAABANH/rv+U/5L/nf+p/7H/s/+x/6v/qf+s/7H/tf+2
/7X/uP+9/73/vf+7/7j/tv+2/7b/uP+9/8X/0P/V/9P/1P/Z/+D/6P/s/+//7//x//L/
8f/1//b/+P/5//r/+v/6//v/+v/8//z//P/8//v//P/8//3/+//7//v/+//7//v//P/8
//r/+v/6//r/+v/6//r/+v/6//r/+v/6//v/+//7//z//v/8//z//f/8//z//f/8//z/
/P/9//7/AAABAAEAAQAEAAYABgAGAAYABgAHAAgACQAJAAsADAAMAA0ADgAPABIAEwAU
ABUAFQAWABcAGAAaABwAHQAeAB4AHwAgACEAJAAmACgAKQApACoALAAsAC4ALgAuADAA
MgA1ADkAOwA6ADsAOwA9AD8AQABDAEQARABFAEUARQBFAEQAQwBAAD8AOwA4ADYANgA2
ADMAMAAqACcAJgAjACQAIQAgAB0AGgAXABcAFgAVABMAEQAQABAADwAOAA0ACgAJAAYA
BQAIAAoACwALAAgACAAJAAkACQAJAAkACQAHAAUABQAFAAcABwAHAAYABwAIAAoACwAK
AAoACgAKAAoACgAMAAwADgAOAA4ADgANAA0ADAAJAA0ADQANAA0ACwALAAsACwANAA0A
DQANAA0ADQANAA4AEAAQAA8ADwAOAA4ADgAOAAwADAAMAAwADgAPAA8ADwANAAwADAAM
AAoACgAKAAsACwALAAoACgAKAAgABwAGAAcABwAIAAkACAAHAAYAAgADAAQABQAFAAYA
BwAIAAkABgAFAAMAAwADAAMABAAFAAUABgAGAAQABAAFAAUAAgAAAP////////7///8A
AAAA/v/+//z//P/9//3//f/9//7//v/+///////////////+////AAAAAAAA////////
//8AAAMAAgAAAP///v/+/////P/9//7///8AAP7//v///wAAAgADAAMAAgACAAMABAAE
AAYABwALAAwADAAMAAwADAAMAA0ADgAQAA8AEQARABEAEgATABMAEgAPAA4ADgANAA4A
DAAKAAkACgAKAAgACAAIAAgACQAKAAwADgAQABEADwAOAA0ACgAGAAYABgAHAAgACAAH
AAcAAwADAAQABAAAAAAAAAABAAIAAQACAAMAAQABAAAAAAAAAAAA////////+//5//f/
9v/2//j/AgAQABwALgBPAHwAqADTAAoBRAFsAXwBXgEFAZIAOAD//9P/sP+e/6D/sf+/
/8X/w/+9/7v/vf/C/8X/w//C/8P/yP/L/83/y//J/8T/wP/C/8b/zP/X/93/3P/d/+P/
6P/r//D/+P/8/wEABQADAAQABwAFAAQABAADAAIABQAGAAgACAAKAAoACgAKAAsADAAM
AA0ACwALAAsACwAMAA0ADwAQABAAEAAQABAADgAOAA4ADgAMAAwADAAMAA0ADQANAA4A
EAAOAA4ADwANAA4AEAAQAA4ADgAPABAAEAARABEAEQAUABYAFgAWABYAFgAXABgAGQAZ
ABsAHAAcAB0AHgAfACIAIwAkACUAJQAmACcAKAAqACwALQAuAC0ALQAtAC0ALgAwADIA
MwA0ADYAOQA6ADwAPAA8AD4AQQBDAEYARwBGAEcARwBJAEkASgBNAE4AUABRAFEAUQBR
AFAATwBMAE4ASwBJAEgARgBGAEMAQAA4ADMAMAArACwAKwAsACsAJgAjACMAIgAgAB0A
GgAYABoAGQAYABcAFAATABAADwARABIAEgARABAAEAARABEADAALAAoACQAKAAkACgAL
AAkACQAJAAgABgAGAAcABwAEAAQABAAEAAYABgAIAAgABgAGAAYABgAFAAUABAABAAUA
BQAFAAUAAgABAAAA//8CAAMABAAFAAcABwAHAAgACgAKAAkACQAIAAgACAAIAAYABgAG
AAYABQAFAAQAAwAEAAQABQAGAAQABAAEAAUABgAFAAMAAgD+//z/+//6//v/+//8//3/
AQABAAEA/v/+//7//v/9//v/+//7//v/+P/3//X/9f/2//X/9f/1//n/+v/6//j/9//3
//b/8v/z//P/9P/1//X/9f/1//T/8v/y//D/8P/v/+//7//v/+7/7v/u/+//7v/t/+z/
6//u/+z/6//q/+n/6P/p/+r/6v/r/+v/6v/q/+v/6v/q/+v/6//u/+7/7v/u/+3/7P/q
/+n/5//o/+n/6//r/+v/7P/t/+v/6v/p/+j/6f/p/+n/6P/j/+H/3//e/9z/3P/c/9z/
2v/a/9r/2v/d/93/3f/c/9r/1v/T/9L/0P/P/87/zP/O/8//zv/P/9L/0v/Q/9D/z//P
/87/y//J/8n/yf/J/8b/xv/G/8b/x//H/8X/xf/H/8f/xv/C/8T/0v/e/+j/9v8PADYA
ZACRAMIA/AA0AVQBTgEXAa4ARAD1/73/kv9y/2r/df+H/4//j/+P/43/jf+M/43/jf+O
/4//lP+b/5n/mf+d/5z/lv+U/5b/mv+h/6n/rP+t/7H/tv+7/8D/yP/Q/9X/1//X/9r/
3//f/97/3v/d/9z/3//g/+L/4v/h/+D/3//e/+D/4v/j/+X/5f/l/+X/5f/l/+X/5v/m
/+b/5v/m/+b/5v/m/+b/5v/n/+j/6f/q/+r/6f/o/+j/5//k/+P/4//l/+j/7P/u/+7/
7v/v//D/8P/x//H/8f/x//L/8f/w//P/9P/2//j/9//3//n/+v/7//v/+//7//z//f/+
////AgAEAAYACAAHAAgACAAIAAwADQAOAA8AEAASABQAFQAYABoAHQAeACAAIAAgACIA
IQAjACYAJwAoACkAKQArAC0ALgAxADIAMwA1ADYANwA2ADYANgA0ADMALwAsACoAKQAq
ACgAJgAkACEAIAAdAB4AGwAaABcAEgAPAA8ADgALAAkABwAGAAYABQAEAAMABAADAAAA
//8BAAIAAgABAP3//P/8//v/+f/5//n/+f/5//f/9//3//X/9f/1//T/8v/y//P/8//y
//L/8v/y//H/8P/x//D/8v/y//L/8v/y//P/8//x//P/8//z//P/9f/1//X/9f/1//X/
9f/1//X/9f/1//b/9f/0//L/8f/0//b/+P/6//r/+v/6//r/+P/5//n/+f/7//r/+v/6
//j/+P/4//n//P/9//3//v/7//j/9v/0//X/9f/2//f/+f/5//n/9v/2//b/9v/1//X/
9f/1//X/9v/1//P/8//z//P/9P/1//X/9v/2//T/9P/1//X/8v/x//H/8v/z//P/8//z
//L/9P/0//L/8v/z//P/8//z//L/8v/y//P/8f/x//H/8f/z//X/9//4//b/9f/1//X/
9f/4//z/+v/6//r/+v/9//7//v////7//P/7//v//P/8//3//f8CAAIAAgACAAAAAAD/
/////f/+////AQADAAMABAAFAAcABgAFAAQABAADAAIAAAD+//3//P/8//r/+v/6//r/
/P/+/wAAAgADAAMAAwACAP///P/6//r/+f/5//n/+P/3//f/9f/1//f/+P/3//j/+P/5
//n/9//1//X/9f/1//L/8v/y//L/8//z//H/8f/x//H/8P/u/+7/8v/+/wwAGgAzAFwA
igCxANoAEgFIAWYBYgEtAcgAXgAPANv/tv+g/5j/n/+v/7n/vf+5/7H/r/+w/7H/s/+2
/7f/vP/B/8H/w//B/77/uv+6/77/wv/F/8v/1P/X/9f/3P/f/+D/5P/u//X/9//5//z/
//////3//v/+//7/AQACAAQABAACAAIAAgACAAUABgAGAAcABQAFAAUABQADAAMABAAE
AAUABgAHAAgABgAGAAYABgAIAAgACAAIAAkACQAJAAoACgAIAAgACQAHAAgACgAKAAgA
CAAJAAoACgALAAsACwAMAA4ADgAOAA8ADgAOAA4AEAARABQAFgAYABkAGgAbABoAGwAc
AB0AIAAiACQAJgAoACoAKwAsACsAKwArACsALgAwADIAMwA2ADgAOwA8AD4APgA+AEAA
QQBDAEYARwBKAEsASwBNAE0ATgBRAFIAUgBTAFMAUwBSAFIAUgBQAFAATQBLAEoASABI
AEUAQgBAAD0APAA5ADgANQA0ADEALgArACsAKgArACkAJwAmACgAJwAmACUAJAAjACAA
HwAfACAAIAAfAB4AHgAfAB8AHQAdAB0AHQAdABsAGwAbABsAGwAbABoAHAAcAB0AHQAd
AB4AHwAgAB4AHgAgACAAIgAiACIAIgAgACEAIQAfACMAIwAjACMAJQAlACUAJQAmACUA
JAAjACYAJwAoACoAKQAoACYAJQAmACYAJgAmACQAJAAkACQAJAAlACUAJQAkACIAIQAg
ACIAIgAiACMAIwAjACIAIgAgAB4AHQAcABwAGwAbABsAHwAfAB8AHAAbABoAGQAXABcA
FwAXABcAFgAVABMAEwASABEAEQARABUAFgAWABQAFAAVABUAEgAQAA8ADwAPABAAEQAS
ABIAEgASABAAEAARABEAEQARABAAEAAQABEAEQARABEAEQASABMAFAAUABIAEQARABEA
FQAYAB0AHgAcABkAGgAaABgAGAAYABgAGAAbABwAHAAdAB0AHAAcAB0AHgAeAB8AHwAi
ACIAIgAiACIAIgAhACEAIQAiACMAJQAmACcAKQArACkAKAAnACYAJgAlACQAIgAgAB8A
HgAeABwAHAAcABwAGwAcAB0AHgAdAB0AHQAcABkAFgAUABQAFQAXABkAGgAbABsAGQAZ
ABgAGAAWABYAFwAZABoAGQAXABcAFwAXABQAFAAUABQAFQAVABMAEwARABEADAAKABAA
HAAqADIAQABbAIIArgDdAAwBRAF0AYgBdgErAb4AYAAhAPP/0v++/7j/w//T/9v/2//Z
/9X/1f/W/9P/1//a/9v/3P/f/+H/4//h/97/3v/a/9r/4P/l/+n/7P/x//X/+P/9/wQA
CgAQABMAFQAXABgAGQAZABgAGAAXABYAFgAWABcAFgAXABgAGQAaABoAGgAZABkAGQAZ
ABkAGQAbABsAHAAcABoAGgAaABoAGgAaABoAGgAaABoAGgAaABsAGwAbABwAGgAYABgA
GQAZABoAHAAcABwAHAAdAB4AHQAdABwAGwAeACAAIAAgACMAJAAmACgAJgAlACYAJgAp
ACsALQAvAC0ALQAtAC0ALwAwADEAMgA2ADgAOQA6ADwAPQA+AD8APgBAAEIAQwBEAEYA
SQBKAEwATABMAE4ATQBPAFIAUwBWAFcAVwBZAFkAWgBdAF4AXABdAF0AXQBeAF4AXgBc
AFoAVwBVAFQAUgBSAE8ATABIAEUARABBAD8AOwA5ADUAMgAvAC8ALgArACkAJwAmACQA
IwAiACEAHgAdABoAGQAXABgAGAAXABUAFAAUABMAEgATABQAFQATABEAEQARAA8ADwAP
AA4ADQAMAAwACwAMAAwADAAMAAoACgAMAAwADAAMAAwADAAOAA8ADwANAAwACwAKAAkA
CwALAAsACwALAAsACwALAAkACQAJAAoADgAOAA0ADQAOAA4ADgAOAAwADAAMAAwACgAL
AAsACwAJAAgACAAIAAgACAAIAAkACgAJAAcABgAHAAYABgAGAAUAAwACAAEAAQABAAEA
/v/+//7//v/9//v/+//7//v/+P/3//X/9f/3//f/+P/5//n/+P/2//L/9P/1//X/8v/w
/+//7//v//D/8f/y//L/8v/y//D/8P/x//H/8f/x//L/8v/y//P/8v/x//D/7//u/+v/
6v/s/+7/7P/s/+z/7P/r/+z/7P/t/+v/6v/q/+v/6v/o/+f/5f/o/+j/6P/o/+j/6P/n
/+f/6f/q/+v/7f/v/+//8P/x//D/7v/s/+r/6v/p/+j/5v/h/9//3f/c/9z/3P/c/9z/
3//g/+H/4v/l/+X/5f/k/+X/4v/g/+D/3//f/9//3v/f/9//3f/d/+D/4P/e/97/3v/f
/9//3f/d/93/3f/d/93/3v/f/+D/3//f/93/3f/b/93/4P/e/9r/4v/w//z/CAAfAEQA
cACdAM4ACgFEAWwBcAFDAeYAegAlAOf/uP+W/4b/if+Z/6P/pf+l/6X/pf+o/63/q/+o
/63/sP+x/7P/tf+3/7b/tv+0/67/rv+3/8H/xv/N/83/0P/V/9j/3P/g/+X/6//x//T/
9//3//X/9v/2//b/+f/6//z//P/+//7//v/+//7//v/9//3//f/9//3//f//////AAAA
AAIAAgACAAIAAwAEAAUABgAGAAYABgAGAAcABwAHAAgACgAIAAgACQAHAAgACgAKAAwA
DAANAA4ADgAPAA8ADwASABQAFAAUABYAFgAXABgAGwAbAB0AHgAeAB8AIAAhACIAIwAk
ACUAJQAmACcAKAAsADAAMwA2ADYANwA4ADkAOgA8AD4APwA/AEAAQgBCAEUARgBHAEoA
SwBNAFAAUQBSAFMAUwBVAFkAWgBdAF4AXwBhAGIAYwBkAGQAZABiAGMAYQBgAGAAXABc
AFkAVgBUAFEAUABNAEwASQBIAEUAQgA/AD8APgA9ADsAOQA4ADsAOwA7ADsAOAA3ADQA
MwAyADIAMQAvAC8AMAAyADMAMAAvAC4ALQAvAC0ALQAtAC0ALQAtACwALgAuAC8ALwAw
ADAAMAAwADAAMAAyADIAMgAyADIAMgA0ADUANQAzADMAMwAzADMANQA1ADUANQA3ADcA
NwA3ADgAOQA6ADwAPgA+AD0APQA+AD4APgA+AD8AQABBAEIAQgBDAEMAQwBEAEQARQBG
AEYARgBGAEcASwBLAEoASgBJAEgASABIAEgARwBHAEcASwBLAEsASABIAEgASABHAEkA
SQBJAEkASQBJAEgASQBIAEcARwBHAEkASgBKAEgASgBLAEsASABIAEcARwBHAEoASwBM
AEwASgBKAEgASABJAEkASQBJAEkASgBLAE0ASwBLAEsASwBKAEsATABMAFAATwBPAE0A
TgBQAFAAUABQAFEAUgBSAFMAUQBQAFAAUQBUAFYAWQBbAFwAXABcAFwAXABcAFsAWwBd
AF4AXwBhAGEAYQBiAGMAZABkAGQAZABkAGMAYgBgAFwAWwBaAFoAWABYAFgAWABbAFwA
XQBeAF8AXwBfAF4AXgBcAFsAXABbAFsAWwBaAFoAWwBaAFsAWwBaAFcAVgBXAFkAWgBZ
AFkAWQBZAFkAWQBaAFsAXABdAF0AWwBbAF0AXwBeAFoAWABiAG4AeACEAJsAwgDwABkB
RAF6AbAB0gHUAaMBQAHWAIcAUQAqABIACAAPAB0AJQAnACcAIwAhACQAKQAtACwALQAw
ADEAMwA1ADUAMgAuAC4ALgAwADEAOQBCAEcASwBOAFUAWABcAGIAaQBrAGsAbgBvAHEA
dAB2AHcAeAB4AHgAeQB4AHgAeAB4AHgAewB8AHwAfQB9AH0AfQB9AH4AfwCBAIIAgACA
AIAAgACCAIIAggCCAIIAggCCAIIAhQCFAIUAhgCGAIQAhACFAIUAhgCIAIgAiQCKAIwA
jgCMAI0AjQCNAI4AkACQAJAAlACUAJUAlgCVAJUAlwCYAJwAnQCeAJ8AngCfAKAAoQCj
AKQApQCmAKoArACtAK4AsgCzALQAtQC4ALoAvAC9AL4AwADDAMQAyADIAMgAygDNAM8A
0gDTANQA1QDVANcA2QDaAN0A3gDgAOEA4QDhAOIA4gDiAOAA4gDfAN0A3ADaANoA1wDU
ANIAzwDOAMsAygDHAMYAwwDAAL0AvQC8ALkAtwC1ALQAtACzALIAsQCxALEArwCvAK8A
sACwAK8AsACwALEAsQCvAK8ArwCvAK8ArQCtAK0ArgCvALAAsACyALIAswCzALAAsACw
ALAAswC0ALcAuAC4ALgAuAC4ALkAuwC8ALsAvgC/AMAAwQDBAMEAwQDBAMUAxQDFAMUA
wgDBAMAAwADDAMQAxADFAMQAxADEAMQAxADEAMQAxADFAMcAyADJAMcAxgDGAMYAyADI
AMgAyQDKAMkAxwDGAMUAxADEAMQAxADDAMMAwwDHAMcAxwDEAMYAxgDGAMUAxwDHAMcA
xwDGAA==
         </WaveFormData>
      </LeadData>
      <LeadData>
         <LeadByteCountTotal>10000</LeadByteCountTotal>
         <LeadTimeOffset>0</LeadTimeOffset>
         <LeadSampleCountTotal>5000</LeadSampleCountTotal>
         <LeadAmplitudeUnitsPerBit>4.88</LeadAmplitudeUnitsPerBit>
         <LeadAmplitudeUnits>��V</LeadAmplitudeUnits>
         <LeadHighLimit>2147483647</LeadHighLimit>
         <LeadLowLimit>268435456</LeadLowLimit>
         <LeadID>V5</LeadID>
         <LeadOffsetFirstSample>0</LeadOffsetFirstSample>
         <FirstSampleBaseline>0</FirstSampleBaseline>
         <LeadSampleSize>2</LeadSampleSize>
         <LeadOff>FALSE</LeadOff>
         <BaselineSway>FALSE</BaselineSway>
         <ExcessiveACNoise>FALSE</ExcessiveACNoise>
         <MuscleNoise>FALSE</MuscleNoise>
         <LeadDataCRC32>3312429184</LeadDataCRC32>
         <WaveFormData>
CAAIAAgACAAGAAYABgAGAAgACAAIAAcABwAIAAkACQAJAAkACwALAAkACQAJAAkACQAJ
AAkACQANAA4ADgAOABAAEQARAA8ADgAOAA0ACgAKAAoACgALAA4ADgAMAAsACgAKAAkA
CAAJAAoACgAKAAsACgAJAAgABwAHAAYABQAHAAgACAAIAAgACAAIAAcABgAFAAIAAQAD
AAQABAAEAAIAAgACAAIAAgACAAEAAAAAAPz/9//6//3/9//x//H/9//+/wwAIQA9AGIA
jwDBAP4AMQFQAVwBRwEHAbIAbwA/AB4ABwDy/97/1//Z/9j/0//V/9P/0v/Q/9L/1P/V
/9b/2P/Y/9X/1f/Z/9v/1//R/9H/1//e/+P/5f/l/+r/7P/w//b/+//8/wEABQAFAAUA
BgAIAAcABQAEAAQABQAFAAUACAAHAAgACQAIAAgABwAGAAkACQAHAAcABgAFAAQAAwAE
AAUABwAJAAcABwAHAAgACgAIAAgACQAIAAcABgAHAAgACAAFAAUABQAHAAcABwAHAAcA
BwAIAAgACAALAAsACwALAAwADQALAAwADQAOAA4ADwAQABIAEwAUABUAFQAWABgAGwAc
AB0AIAAgACEAIgAkACcAJwAoACgAKwAsADAANQA4ADsAOQA5ADsAPABAAEEAQgBFAEYA
RwBJAEwATQBMAEwATABNAE8AUABRAE4ATgBMAEkASQBHAEQAQQBAAD0AOAA1ADEAMAAu
ACsAJgAkACIAIAAhAB8AHQAcABgAFgAUABMAEgAPAA8ADwAOAA0ADQANAA4ADQAMAAsA
CgAJAAgABgAHAAgACQAKAAoACQAJAAkACQAHAAYABgAJAAkACAAHAAUABQAFAAQABAAF
AAUABAACAAMAAwADAAQABwAKAAkABwAHAAcABwAIAAgACQAJAAkACQAJAAkACwANAA4A
DgAMAA4AEAAQABIAEwASABUAFQAWABYAFgAUABQAFAATABUAFgAWABYAGAAZABkAGQAW
ABYAFgAXABUAEwATABMAFAAVABQAFQAUABQAFAASABAAEAAQAA8AEAASABMAEgARABAA
DwAPABAAEQARABIAEQAQAA8ADgARABEAEQAQABAAEAAQAA4ADgAOAA4ADgAOAA8ADwAO
AA4ADgANAA0ADQANAA0ADQAPAA0ADQANAAsACwALAA0ADgAOAA8AEAAOAA0ADQANAAsA
DQAMAA4ADgAOAA4ADgAOAA4ADgAQAA8ADwAQABEAEQARABEAEQARABEAEQARABEAEQAR
ABEAEQATABQAFAAUABYAFwAXABUAFQAWABYAFAATABIAEQARABIAEgAQAA8ADwAQABAA
EAARABIAEgASABIAEAAMAAoACQAJAAoACQAJAAoACAAIAAgACAAKAAkACQAJAAUABQAE
AAQAAgAAAP///v///wAAAQACAP///v/+//z/+//2//H/5//j/+v/8//6/wIAEwAxAFoA
iQC3AOgAEQEoASgBCwHLAIQATwAvABYAAQDw/97/1f/V/9T/z//L/8n/xP/C/8T/wv/B
/8T/wv/C/8H/w//D/8P/vf+3/7n/wf/K/8//0f/T/9j/4P/g/97/4f/m/+f/6f/r/+3/
7P/u/+3/6//q/+r/6//r/+v/7f/r/+v/6//q/+r/6f/o/+n/6f/n/+f/5f/l/+X/5f/k
/+P/4//j/+H/4f/h/+L/4v/g/+D/4f/h/+H/4f/j/+P/4v/e/93/3//h/+H/4f/h/+H/
4f/i/+D/4P/j/+P/4f/h/+L/4//j/+T/5f/m/+T/5f/m/+j/6//s/+3/7f/s/+7/8f/y
//P/9v/2//f//P/+/wEAAQADAAIABAAEAAgADQAQABMAEwATABUAFgAaABsAHAAfAB4A
HwAhACQAJQAkACQAJAAlACcAKAApACUAJAAhAB0AHQAdABwAGwAXABMADQAJAAcABgAE
AAEA/v/8//r/+P/2//P/8P/u/+v/6v/p/+n/6P/l/+X/5f/k/+P/4//j/+L/4f/g/9//
4P/h/+L/4v/h/+D/3//e/+H/4f/i/+P/4f/f/97/3v/g/+H/4f/h/9//3//f/97/4P/h
/+H/4P/i/+P/4//j/+L/4//k/+H/3//f/9//3//i/+L/4//j/+P/4//j/+P/5f/n/+j/
6P/n/+j/6f/o/+n/6f/n/+n/6v/s/+3/7v/u/+7/7v/t/+//8P/w//D/8v/z//P/8//w
//D/8P/x//H/7//v/+//8f/x/+//7//x//L/8//y//H/8P/v/+3/7//w//D/7v/w//D/
8P/x/+//7//u/+7/7v/u/+7/7v/u/+3/7P/q/+v/7P/t/+z/6v/q/+r/6v/q/+v/6//q
/+v/7P/s/+3/6//r/+v/6//t/+v/6//r/+v/6//r/+3/7f/s/+z/7P/t/+3/7v/v/+3/
7f/t/+z/7v/w//L/8v/y//L/7//u/+3/7P/u/+//8f/0//X/9f/1//X/9//3//f/9//5
//n/+f/5//n/+f/7//z/+v/6//z//f/9//v/+//8//7//P/7//r/+f/5//r/+v/2//X/
9f/2//j/+P/5//r//P/8//z/+v/2//T/8//z//X/9f/2//j/9//2//X/9P/0//P/8//z
//P/8//y//L/7//u/+7/7v/t/+z/6//q/+r/6v/r/+r/6f/q/+n/5f/f/9//5//0/wIA
FQAxAFoAhwC1AOQACQEeARoB7wCrAGgAOwAbAAYA9f/g/9D/zf/N/8z/x//D/8P/wP+8
/7r/uv+5/7r/vv/A/8P/wf+//7v/t/+1/7n/v//K/8//0f/R/9T/1P/Y/9z/3//i/+f/
6//p/+n/6v/t/+3/7P/s/+v/6//q/+n/6//p/+n/6f/r/+z/7P/s/+3/7f/r/+v/6//r
/+v/6//r/+v/7P/t/+7/7//w//L/8f/u/+3/7f/u/+//8P/z//L/8v/v/+//8f/z//P/
8//1//X/9f/2//j/+P/7//v//f/9//7//////wAAAQACAAIAAwAEAAYACQAKAAsACwAM
AA4AEQASABUAGAAYABkAGgAcAB8AHwAjACQAKAAqACsALwAxADMANAA1ADgAOgA8AD0A
PgBBAEMARQBIAEwATQBMAEwATABKAEsASwBLAEwATABKAEcARwBFAEIAPwA8ADkANAAx
AC8ALgAsACkAJQAkACMAIgAfAB0AGwAaABkAGAAXABcAFgATABMAEwASABEAEQARAA8A
DQALAAkACwALAAsACgAMAAwADAAMAAkABwAGAAUABgAFAAUABgAHAAcABgAFAAQAAwAC
AAAAAAABAAEAAAACAAMAAwADAAIAAwAEAAEAAwADAAMAAwACAAIAAwADAAMAAwADAAMA
AQADAAQABAACAAQABgAGAAYABwAGAAkACAAIAAcABgAGAAYABgAFAAMABAAEAAQAAgAD
AAMAAwAAAAAAAAABAAEA/////////P/7//j/9//5//r/+//6//n/+P/3//X/9f/2//b/
9P/z//L/8f/x//H/8f/w//D/7v/u/+7/7v/s/+v/6v/o/+j/6P/o/+b/6P/o/+j/6P/o
/+n/6f/o/+b/5v/l/+X/5f/l/+X/5f/p/+f/5//n/+X/5f/l/+f/5//k/+b/5P/i/+D/
4P/g/+D/4//k/+X/5v/n/+f/6P/q/+v/6//r/+v/6//r/+v/6//r/+v/6//r/+v/6//t
/+7/7v/u//D/8f/y//H/8v/0//T/8v/x//D/7f/t/+7/7v/u/+3/7f/u/+3/7P/s/+z/
7v/u/+7/7P/q/+j/5//n/+b/5f/l/+b/5//o/+n/6v/p/+f/5v/l/+H/4f/g/+D/4P/g
/+H/4v/i/+L/4v/i/+L/4v/j/+L/5f/m/+P/2//X/9n/3//q//j/DQAtAFYAgwC1AOwA
HQE4ATwBHQHZAIQAQQAVAPj/4f/I/7j/s/+1/7b/s/+x/6//sP+y/7D/sP+v/7L/tP+0
/7f/uf+3/7P/sf+v/7H/uf/C/8f/yf/J/8r/0P/S/9j/3//g/+H/5//n/+X/5P/n/+f/
5v/m/+f/6f/q/+v/6f/n/+f/5//n/+j/6P/o/+f/5//l/+X/4//j/+P/4//m/+f/6f/r
/+r/6f/o/+j/6v/o/+j/6f/p/+n/6f/r/+3/7v/s/+3/7//x//H/8f/v/+//7//w//D/
8P/z//P/8//z//T/9f/1//b/9//4//r//f8AAAQAAgACAAIAAQAEAAYACQAKAAsADgAO
AA8AEAASABUAFQAaABoAHQAeACAAIwAkACUAKAApACwALgAwADEAMgA1ADgAOQA7AD4A
QABAAEEAQgBEAEUARQBFAEQARABCAD8AOwA5ADYAMwAuACsAJgAjACEAIAAeABsAGAAW
ABQAEgATABEADwAOAA0ADAALAAsACAAFAAUABQAEAAMAAwADAAQAAwACAAEAAQABAAEA
AAAAAAAAAAAAAAAA///////////9//z//P/7//v/+v/5//z//f/+//7//f/9//z/+v/8
//3//f/9//z//f/+//v//f/9//3//f/+//7//////wAAAQACAAMAAAABAAEAAAACAAQA
BgAGAAcABwAFAAcABgAGAAUABAAGAAYABgAFAAcACAAIAAgACAAJAAkACQAGAAYABgAH
AAgABwAIAAkACQAJAAcABwAGAAYABgAEAAQABAAEAAMAAwAEAAQAAgAEAAQABAAFAAUA
BQAEAAQAAwACAAEAAAACAAMABAAEAAMAAgABAP7/AAAAAAAAAAD+///////+//7//v/9
//3/+//7//v/+/////3//f/9//v/+//7//3////+//7//v/9//3//v////////////7/
9P/6//7//v/+//7//v/+//7//v/+//z/+//7//z//////////////////////wEAAQAB
AAEA/////wEAAgACAAIABAAFAAcABQAFAAYABgAEAAMAAgD/////AAAAAAAA/////wAA
/v/+////AAAAAAAAAAD+//r/+P/3//f/+P/3//f/+P/6//r/+v/6//j/9//3//f/9f/1
//T/9P/0//T/9f/2//T/9P/0//T/8f/w//D/7v/v/+7/6//l/+H/5//v//b/AAATADEA
WACFALcA7AAbATABLAEJAcUAdgA9ABsABgD3/+b/0v/H/8f/yP/J/8X/wf++/77/xP/G
/8P/xP/E/8L/vf+//7//vf+9/73/v//D/8r/0//V/9P/1v/c/97/4v/n/+j/5//n/+f/
6f/q/+//7//u/+7/8P/x//H/8f/v/+3/7f/t/+//8P/w//D/8f/x/+//7//x//H/8f/x
//D/7//v/+//7P/r/+r/6v/s/+r/6v/r/+z/7f/u//H/8f/w/+z/6//t/+//7//v/+//
7//v//D/8P/w//P/8//1//X/9v/3//b/9v/2//b/9v/3//j/+v/7//z//f/9//7/AAAD
AAQAAwAGAAYABwAMAA4AEQARABIAEgAVABYAGQAdAB8AIQAgACEAJAAmACgAKQAqAC0A
MAAxADMANgA2ADYANwA4ADgAOQA5ADkAOAA4ADYAMwAvAC0AKgAnACIAHwAaABcAFwAW
ABQAEQAMAAoACAAGAAUAAwABAAAA+v/4//b/9f/1//P/9P/1//T/8//z//P/8v/x//D/
7//x//H/8f/w/+//7v/t/+z/7v/t/+3/7f/v/+3/7P/s/+3/7f/s/+v/6//r/+v/6v/o
/+n/6f/o/+j/6f/p/+n/5//p/+v/6f/p/+n/6f/p/+z/7P/t/+3/7P/r/+r/6f/q/+3/
7//w/+//8P/x//D/8f/x/+//8f/x//L/8v/y//D/8P/w/+//7//w//D/8P/y//P/8//z
//D/8P/w//H/7//t/+3/7f/t/+3/6//r/+7/7v/u/+z/6v/q/+r/6f/r/+z/7P/q/+v/
7P/t/+//7P/r/+n/6P/q/+r/6v/q/+3/7f/t/+z/6v/q/+r/6P/o/+j/6P/o/+j/6f/p
/+j/6v/q/+n/6f/p/+n/6f/p/+n/5//n/+f/5//n/+f/6f/p/+j/6P/o/+j/6f/r/+3/
6//r/+v/6v/r/+7/7f/t/+3/7P/t/+7/7//w//H/8v/z//T/8v/y//L/8f/z//T/9f/1
//f/9//5//n/+//7//v/+//5//n/+f/5//n/+v/6//r//P/9//3/+//9//7//v/8//3/
/P/7//v/+//6//f/9f/4//r/+//8//v//P/8//z//P/6//j/9v/0//P/8f/v//D/8v/z
//T/9P/0//T/8//x//H/7//v/+//8P/w//D/8P/w//D/8P/z//T/9P/0//T/7v/n/+T/
4f/d/9n/3//r//T/AgAbAEEAagCVAMUA9AATASQBGgHnAJ0AYAA5AB0ACADz/97/1P/X
/9X/0P/L/8n/x//E/8L/wv/E/8P/xP/E/8b/x//F/8H/u/+7/7//w//L/9D/z//R/9f/
3P/e/+L/5v/p/+z/7//t/+3/7//u//H/8f/w//D/8v/z//P/8//x/+//7//v//H/8v/y
//L/8v/x/+7/7f/u/+//8P/x/+//7//w//H/7//v/+//8P/y//D/8P/x//P/8//z//X/
+P/4//X/9f/3//n/+f/5//n/+f/5//r//P/8//////8AAAEAAwAFAAQABAAEAAQAAgAD
AAQABgAIAAoADAANAA4AEAATABQAFQAYABgAGQAcAB4AIQAhACIAIgAlACYAJwArAC0A
LwAzADUAOQA8AD4APwBAAEMARgBHAEkATABMAEwATQBOAE4ATwBPAE8ATgBOAEwASQBH
AEUAQgA/AD4AOwA2ADMAMwAyADAALQAnACQAIQAeAB4AHQAcABwAGwAaABkAGQAXABMA
EgARABIAEQARABEAEAAPAA4ADQAOAA8AEAAQABAAEAAQABAADgALAAkABwAKAAkACQAK
AA0ADQAMAAsACQAJAAkACAAHAAcABgAEAAQABQAFAAUABQAHAAkABwAHAAcABwAHAAgA
CAAJAAkABwAHAAcABwAHAAkACgAKAAwADgAQABAAEQARAA8AEQAPABAAEAAQABAAEAAQ
AA8ADQAOAA4ADgAQABEAEQARAA4ADgAOAA8ADwANAA0ADQANAA0ACwALAAsACgAJAAYA
CAAKAAwADQANAA4ADgAMAAoACgAKAAsACQAJAAgACAAGAAYABgAGAAcABwAHAAYABwAI
AAkACAAIAAgACAAIAAgACQAJAAgACAAIAAcABwAGAAUABAADAAcABQAFAAUABgAHAAgA
CwAJAAQABAAEAAQABAAHAAgACQAKAAoACQAJAAoACQAJAAkACQANAA0ADQANAAsACwAL
AAsACAAHAAgACAALAAwADwARABEADwAPABAADgAMAAsACgAKAAsADQAOAAwACwALAAwA
CwAKAAoACgAKAAoACgAIAAQAAgABAAEA///9//z//P/9//7///8AAAIAAQABAAEA/f/9
//z//P/5//j/+P/4//r/+v/6//r/9//2//b/9P/1//b/8f/p/+X/6//x//z/CgAdAD8A
aACVAMUA+gAnAUIBRgElAd8AjgBTACcACAD1/+L/zv/F/8X/wv/B/8H/wf++/7r/uv+8
/7//wP/C/8D/wf/B/73/uf+1/7f/u//D/8z/z//P/8//0v/W/9r/4P/n/+r/5//n/+f/
6f/s/+3/7f/s/+z/7v/v/+//7//u/+v/6v/p/+v/7v/w//L/8//z//H/8f/x//H/8f/x
//H/8f/y//P/8v/x//D/8P/y//L/9P/3//T/8//y//P/9P/0//H/8f/1//n/+//9//v/
+//7//z//P/8///////9//3//v//////AAABAAIAAgADAAQABgAFAAYABwAHAAcACAAK
AAoADgASABMAFQAXABgAGgAZAB4AHgAhACIAJwArAC0ALwAwADEANAA2ADYANwA4ADsA
OwA7ADwAPgBAAEAAQQBCAEIAQwBDAEMAQgBCAEAAPQA8ADsAOQA3ADIALwAqACcAJQAk
ACIAHwAYABYAFAASABMAEQAPAA4ACgAIAAYABQAGAAMAAwADAAIAAQABAAEA/v/9//z/
+//7//v/+//6//r/+v/6//r/+P/3//f/9//3//X/9P/0//P/8//y//H/8//z//P/8v/x
//H/8P/u/+z/7f/t/+3/7//x//P/8f/x//H/8f/x//L/8v/z//P/8f/x//H/8f/x//P/
9P/0//b/+P/6//r/9//3//X/9//5//z//v8AAP///v/9//v/+//8//z//P/8//3//f/9
//7//v/+////AAD//wAAAQD+//3/+v/5//z//P/8//r/+v/6//r/+f/7//z//P/6//n/
+P/3//f/9f/1//T/9P/3//j/+f/6//v/+//7//r/+f/4//f/9P/2//b/9v/2//T/9f/1
//T/9P/0//P/8//0//X/9v/3//n/9//3//f/9f/1//X/9//5//j/+P/4//n/+f/6//v/
+f/9/wAA/f/8//v/+v/7//z//f/+//3/+//6//r//P/9//7///8AAP///v/9//3//f/9
//3//////wEAAgAEAAQABgAHAAcABQAFAAYABAACAAEAAAD/////AAAAAP7//f/9//7/
AAAAAAEAAgACAAIAAgAAAP7//P/7//v/+v/5//n/+v/6//r/+v/6//z/+//7//v/+//7
//r/+v/5//j/+P/4//b/9v/2//b/9f/0//T/8v/z//D/6//n/+P/5f/r//b/AAAPADEA
XACHALMA5AANASYBLAERAc0AggBJACMACAD5/+b/0P/L/9H/0v/N/8n/w/++/7j/vP/C
/8P/xP/G/8j/y//L/8n/xf/B/8P/w//F/8z/1f/X/9n/3P/e/97/5P/t//D/7//x//P/
8f/y//P/8//y//L/9P/1//X/9f/z//H/8f/x//L/9P/1//b/9f/1//P/8//y//H/8P/v
//D/8f/z//X/8//z//P/9P/0//L/8v/z//P/8//z//X/9v/2//P/8//z//X/9f/1//P/
8//z//T/9f/2//r/+//6//n/+f/5//n/+v/7//z//v///wAAAgADAAQABQAFAAQABgAJ
AAoACwAOAA4ADwAUABYAGQAZABoAGgAdAB4AIQAlACcAKQAqACsALgAwADEAMQAxADMA
NAA1ADcAOgA+AEAAQwBGAEMAQwBCAEEAQQBCAEEAPwA8ADkANQAxADAALQAoACUAJQAk
ACIAHwAcABoAGAAWABMAEQAPAA4ACwAKAAkACQAIAAUABQAFAAYABQAFAAUAAgABAAAA
//8BAAEAAQAAAAIAAgACAAIAAAD////////9//v/+v/6//v/+//6//n/+v/7//z//P/8
//3//f/8//v/+//6//n/+v/9/wAA///9//3//f/9//7//v///////////////////wEA
AgACAAIABAAGAAYABAADAAAAAQADAAQABAAEAAQABAAEAAMAAwAEAAQABAACAAMAAwAD
AAIAAgACAAMABQADAAMAAwADAAMAAQABAAIAAgACAAAAAgACAAIAAQAAAAAA///8//r/
+v/6//v/+f/5//j/+P/4//j/+P/4//r/+//8//z//P/8//z/+v/5//j/9//2//b/9//3
//b/+P/4//f/9//5//n/+f/5//n/9//3//f/+f/5//n/+//8//z//f/+//v/+//8//3/
/////////v/+//7//P/7//z//v/+//7//v/+//7//v/+/wAA/////wAAAQABAAEAAQAD
AAMAAwADAAMAAwADAAMAAwADAAUABgAIAAgACgALAAkABwAHAAgABgAEAAMAAgABAAEA
AgACAAAA/////wAAAgACAAMABAACAAIAAgAAAP3/+v/4//f/+f/5//r//P/8//z//P/8
//z/+//7//v/+//7//r/+v/3//b/9v/2//T/9P/0//T/8//y//L/8P/x/+7/6f/l/+X/
6//x//b/AAAXADcAYACNALkA5gALASIBIAH1AK0AbgBDACEADAD9/+b/2P/Z/9v/0v/N
/83/zf/G/8D/wv/G/8X/xP/E/8T/xf/F/8P/w//B/8P/x//L/87/0//X/9n/2v/c/+D/
5v/t//D/7//x//X/9f/2//j/9//1//T/9f/3//j/+f/5//f/9//3//f/+P/4//j/+//7
//n/+f/3//f/9//3//n/+f/6//v/+f/5//n/+v/6//j/+P/5//v/+//7//3/AAAAAP3/
/f/9/////////////////wAA/f/8//7//f/+////AQADAAUACAALAA4ACwALAAsADAAP
ABAAEQARAA8AEAASABIAEwAWABYAFwAbAB4AIgAjACYAJgApACoAKwAvADEAMwA0ADUA
OAA6AD4APwBAAEMAQgBDAEUASABLAEwATgBQAFAAUQBRAFEATQBMAEkARQBDAEEAPgA7
ADoANwAyAC8AKwAqACgAJQAgAB4AHAAaABkAFwAVABQAFAAUABQAFQAUABEAEQARAA8A
DQAMAAsACgAJAAgABwAGAAUABAACAAQABAAEAAQABgAFAAUABQAFAAMAAgACAAEAAQAA
AP//AQABAAEAAAACAAMAAwACAAAAAQABAAEA//8BAAMAAQACAAMABAAFAAYABgAHAAcA
BwAHAAcABwAGAAcABwAGAAYACAAKAAoADAANAAwADwAPABAAEAAQABAAEAAQAA8ADgAO
AA0ADAAMAA0ADQANAA4ADgAOAA8ADQALAAsACwAMAA0ADAANAAwADAAMAAoADAAMAAwA
CwAJAAoACgAIAAgACAAIAAkABwAHAAYABgAEAAQABAAEAAUABQAFAAQABwAIAAkACAAG
AAQAAgAAAAIAAwADAAIAAgACAAEAAQABAAEAAQABAAEA////////AQABAAEAAwD7//b/
9P/4//z//v/+//7//v/8//z//P/8//v/+f/4//j/+P/3//b/9f/5//n/+f/5//f/9//3
//f/+P/5//z//v/+//7/AAABAAAA/f/8//z//v/8//v/+v/5//n/+v/6//b/9f/1//b/
9v/2//f/+P/6//r/+v/4//j/9v/1//X/8v/x//H/8v/x//D/7//u/+//7//w//H/7f/t
/+z/7P/t/+z/7P/s/+7/7v/u/+7/7P/q/+n/5v/l/+b/5//h/93/3//l/+7/+v8LACsA
UgCBALMA6gAbAToBQgEpAecAlgBTACMABADv/9r/xP+7/7//vv+7/7v/vf+8/7z/uP+2
/7n/vP+6/7r/vf+9/7v/uf+5/7f/t/+9/8T/yf/N/8//1P/c/+D/4v/l/+j/5//n/+v/
7//y//L/8f/v/+7/8P/x//H/8f/y//H/8v/z//L/8v/x//D/8//z//H/8f/y//P/9P/1
//P/8//0//X/+P/5//r//P/8//r/+v/7//j/9//2//f/+f/6//j/+f/9////////////
/////wAAAgACAAUABQADAAMABAAFAAMABAAFAAYABwAJAAsADgARABIAEwATABcAGgAe
ACAAHwAiACIAIwApACwAMAAxADQANAA3ADgAPQBBAEMARQBIAEkATABOAE4ATwBQAFMA
VQBXAFoAXgBgAGAAYQBiAGAAYQBhAGEAYQBiAGEAXwBbAFkAVgBTAFAATQBIAEUAQQBA
AD4AOwA2ADQAMgAwAC4AKwAoACYAIwAiACEAIQAgAB0AHQAdAB4AHQAdAB0AHgAdABwA
GwAZABkAGQAYABYAFgAWABYAFAATABMAEwATABEAEAAQABMAEwASABEAEQARABEAEAAS
ABMAEwASABIAEwATABMAEQATABUAEwAUABUAFgAXABYAFgAXABcAGAAZABoAGwAZABsA
HAAcABwAHgAgACAAHwAfAB0AHwAfACAAIAAgACEAIgAjACMAIgAiACEAIAAiACMAIwAj
ACQAJAAkACUAIwAhACEAIQAjACMAIQAhACEAIAAfABwAHgAeAB4AHQAdAB4AHgAcAB4A
HgAeAB8AHwAfAB4AHgAgACAAIAAgAB8AHQAbABgAGQAaABsAGgAaABoAGgAaABwAHQAd
ABwAGgAaABkAGQAbABsAGwAbAB0AGwAbABsAGwAbABsAHQAdABwAHAAcAB0AHQAeABsA
GAAZABoAGwAcAB4AHgAeAB4AHAAbABsAHAAfAB8AHwAfACAAHwAeAB0AHwAfAB8AHwAf
AB8AIQAiACIAIgAkACUAJQAjACMAJAAkACIAIQAgABwAGwAbABoAGgAZABkAGgAcABwA
HQAeABsAGgAZABYAFQAUABQAFQASABEAEQASABQAFAAUABQAEwARABAADwANAA0ADAAM
AAsACgAKAAoACQAIAAcABgAGAAYABwAGAP//AAABAPv/9//3//v/AgAMAB8APQBmAJEA
vQDuABcBMAE4AR8B4QCYAF8ANwAcAA0A+v/k/93/3//e/93/2f/V/9L/0v/Q/9D/0//S
/9D/0v/V/9X/0f/R/9P/1f/T/8//0v/b/+H/4f/k/+z/7v/w//X/+P/5//v/+//7//7/
AQABAAAAAAAAAAEAAQABAAEA//////////8AAAAAAAABAAEA/////wAAAQACAAMAAwAD
AAQABQADAAMAAwAEAAQAAgACAAMABAAFAAYACQAIAAgABQAFAAUABwAHAAcACAAJAAoA
DAAMAAwADwAPAA0ADQAOAA8AEQASABMAFAASABMAFAAWABkAGgAbABsAGgAcAB8AIAAf
ACIAIgAjACUAJgAoACcAKwAsADAAMgA1ADkAOwA9AEAAQQBEAEYARwBHAEcASQBMAE0A
TwBSAFQAVABVAFYAVgBXAFcAVwBUAFQAUgBPAE4ATQBLAEkARABBADwAOQA3ADYANAAx
ACwAKgAoACYAIwAhAB8AHgAbABoAGQAZABYAEwATABMAFAATABMAEwASABEAEAAPAA8A
DwAPAA4ADQAMAAsACgANAA0ADgAPAA8ADQAMAAwADQANAAwACwALAAsACwAKAAoACwAL
AAoACgALAAsACwANAA8AEQAPAA8ADwAPAA8AEgASABMAEwARABEAEQARABEAEwAUABQA
EwAUABUAFAATABMAEQATABMAFAAUABQAFAAUABQAEwAVABYAFgAWABUAFQAUABMAFAAU
ABQAFQAXABUAFQAVABUAFQATABMAEgASABIAEAASABIAEgARAA8AEAAQAA4ADwAQABEA
EwARAA==
         </WaveFormData>
      </LeadData>
      <LeadData>
         <LeadByteCountTotal>10000</LeadByteCountTotal>
         <LeadTimeOffset>0</LeadTimeOffset>
         <LeadSampleCountTotal>5000</LeadSampleCountTotal>
         <LeadAmplitudeUnitsPerBit>4.88</LeadAmplitudeUnitsPerBit>
         <LeadAmplitudeUnits>��V</LeadAmplitudeUnits>
         <LeadHighLimit>2147483647</LeadHighLimit>
         <LeadLowLimit>268435456</LeadLowLimit>
         <LeadID>V6</LeadID>
         <LeadOffsetFirstSample>0</LeadOffsetFirstSample>
         <FirstSampleBaseline>0</FirstSampleBaseline>
         <LeadSampleSize>2</LeadSampleSize>
         <LeadOff>FALSE</LeadOff>
         <BaselineSway>FALSE</BaselineSway>
         <ExcessiveACNoise>FALSE</ExcessiveACNoise>
         <MuscleNoise>FALSE</MuscleNoise>
         <LeadDataCRC32>2885181108</LeadDataCRC32>
         <WaveFormData>
xv/G/8b/xv/F/8T/w//C/8L/w//D/8L/wv/D/8X/xf/H/8f/yP/J/8f/x//H/8f/yf/H
/8f/x//I/8r/y//L/8r/zP/N/83/y//L/8z/zP/M/8v/zP/O/9D/zv/N/83/y//L/8z/
zf/L/8v/y//L/83/zf/N/87/zP/M/8z/zf/L/8v/y//L/8v/y//L/8r/yP/I/8f/x//J
/8n/yP/I/8r/yv/K/8r/yP/I/8j/xv/J/8b/xf/F/8T/vv+5/7n/uv+//8r/2//w/wsA
KgBPAHwAowC8AMsAxQCkAHUATQAvABYAAADp/9D/xP/B/7v/tP+z/7H/rP+o/6j/p/+n
/6f/qP+o/6n/qf+r/63/qf+j/6L/qf+y/7b/t/+3/7r/u/+//8T/yv/L/8//1P/V/9X/
2P/X/9b/0//S/9T/1f/V/9b/2P/Z/9z/3f/a/9j/1v/Y/9z/3P/b/9v/3f/c/9z/2v/c
/93/3//f/9//3//e/97/4P/h/+H/4f/h/+P/5P/k/+P/4v/i/+P/4//j/+L/4v/i/+L/
4v/k/+b/5//n/+j/6f/s/+z/6//p/+r/6//s/+7/7f/t/+7/7v/w//D/8f/w//H/8//2
//j/+f/7//v//P///wAAAAADAAUABgAHAAsAEAAUABYAGAAZABoAHQAfACIAJAAoACkA
KgAtAC0AKwArACsALgAwADIAMwAyADEALwAsACoAKgAqACgAJwAkAB4AGAAUABIADwAP
AA4ACwAJAAYAAwACAAIAAgACAAAA/v/8//n/9//3//f/9//2//b/+f/5//n/+P/3//b/
9P/z//H/7v/v//H/8//1//P/9P/1//X/9//1//P/9f/1//f/9f/0//L/8f/w//D/8f/z
//P/8//z//P/8v/x//P/8//0//X/9v/2//f/+v/4//j/+f/6//r/+f/4//f/+P/5//r/
+v/9//7///8CAAIAAgD+/wEABgAGAAUABAAEAAQABgAIAAYABQAFAAMABQAGAAYABgAF
AAYABgAFAAMAAgACAAEAAwADAAMABAAFAAUABQAEAAAAAAAAAAAAAAACAAQABQAFAAQA
///9////AQADAAQAAQABAAMABQADAAIAAwAEAAQABgAEAAQABAAEAAIABQAFAAUABgAG
AAQABAAEAAMAAQAAAAEABAAHAAcABwAGAAMAAwADAAUABwAHAAYABgAGAAUAAwACAAIA
BAAGAAgACAAIAAgACAAIAAgACQAJAAgACAAJAAsACwALAAsADAANAA0ADQAPAA8ADwAN
AAsACwAMAA4AEAARABMAFgAVABUAEwATABQAFAATABEAEwAUABQAEgARABEAEQARABQA
FQAVABUAFQAVABUAEwARABAADgAOABAAEQARABEAEQARABEAEQARABAAEAAQAA0ADQAN
AA0ACgAKAAoACgALAAwADQAOAA4ADAALAAoACQAFAAIA/v/7//3/AAADAAwAFQAqAEsA
bgCTALoA2wDsAPMA7QDMAKMAiQB3AGIAUAA7ACIAEgANAAUAAAD9//f/8v/u/+z/6//p
/+n/6P/o/+f/5f/l/+P/4f/h/+T/6f/u//T/9//5//7/BQAFAAYACAAJAAsAEAAVABMA
EAASABIAEAAQABAAEQARABIAEwATABUAFQAUABIAEAASABQAFAATABMAEQAQABAADgAQ
ABEAEwATABEAEQAQABAAEgATABMAEwAVABcAGAAYABcAFgAWABcAGAAZABkAGgAaABoA
GgAcAB0AHQAcABwAHQAgACAAHwAfACAAIQAiACIAIQAhACIAIgAkACQAJQAmACcAKQAs
AC4ALwAxADEANAA3ADgAOAA5ADsAPAA9AEAARABHAEgARgBHAEgASwBOAFAAUQBUAFUA
VgBZAFkAWQBZAFkAXABdAF4AXgBcAFkAVwBUAFIAVABUAFIAUQBOAEgAQgA+AD4AOwA7
ADoANQAzADAALQAtACwAKwAqACkAKAAnACUAIwAjACMAIwAiACIAJQAlACMAIgAhACAA
IAAhACEAIAAfAB8AHwAfAB8AIAAhACEAIQAfAB0AHwAhACMAIQAgAB4AHQAcABwAHwAh
ACEAIQAiACMAIwAjACIAIQAhACEAIQAgACAAIgAiACIAIwAkACUAJQAlACUAJgAnACgA
KAAmACYAJgAoACoAKgAmACkALAAsACsAKgAqACoALAAuAC4ALQAtACsALQAuAC4ALgAv
ADAAMAAvAC8ALgAuAC0ALQAtAC0ALgAvAC8ALwAuACwALAAsACwALgAwADIAMwAyADIA
LgAtAC0ALQAtACwAKwArAC0ALwAqACgAKAAoACwALgAsACwALAAsACoALQAvAC8AMAAw
ACwALAAsACsAKAAmACYAKAArACsAKwAqACkAKQApACsALwAvAC4ALgAvAC8ALgAuACwA
LAAqACoALAAuADAAMAAwADAALwAuAC0ALQAwADAAMQAzADUANQA1ADUANAA1ADUANQA1
ADUANQAzADEAMQAyADQAMwAzADQANgA5ADkANwA3ADoAOgA5ADcANQA2ADYANAAxADEA
MQAxADIAMwAzADMAMwAzADMAMQAvAC4ALAAsAC4ALwAvAC8ALgAtACwAKwArACoAKgAq
ACkAKQApACkAJwAmACUAJAAkACQAJAAkACUAJAAkACQAIQAhACAAGgATABMAFgAfACoA
NQBKAGcAiACrAM4A6wAAAQkB+QDUAK0AjwB5AGgAVgA/ACgAHAAZABEACgAFAAMA/P/2
//L/8f/x//P/8v/y//P/8//x/+//7f/p/+z/8//4//7////9/wAAAQADAAYADAANAA8A
EAAPAA0ADgAQABAADgAOAA0ADQAMAAwACgAJAAoACQAJAAgABwAKAAsACgAIAAcABwAG
AAYABAAEAAUABwAHAAUABQAEAAQABAAFAAUABQAGAAcABwAGAAUABAAEAAUABQAFAAQA
BAADAAIAAQACAAUABQAEAAQABQAIAAgABwAHAAgACQAKAAoACQAJAAoACAAKAAoACwAK
AAsADQAQABEAEQASABEAEQATABMAEgAVABkAHAAfACEAJAAmACYAKAApACoALQAtAC4A
LgAwADMANAA3ADcANQA1ADUAOAA2ADYANQAyADEALwAsACoAKAAmACIAHwAcABYAEAAM
AA0ACwAMAAwACQAHAAQAAQD9//r/9//0//H/8P/v/+3/7P/t/+7/7//r/+r/7P/r/+b/
5P/i/+D/4v/j/+P/4v/f/9//3//f/9z/2v/Y/9X/1//X/9f/2//a/9v/2P/W/9T/0//S
/9L/0P/R/9D/z//S/9P/0//T/9T/0//T/9P/0f/Q/9D/0v/P/87/zv/O/83/zf/N/83/
zP/L/8r/yP/J/8r/y//O/8z/zP/I/8v/zf/M/8r/yP/I/8j/yv/M/8v/yf/I/8X/xP/E
/8P/wv/B/8L/wv/B/8H/wP/A/7//vv+9/7z/vP+9/73/vf+8/7n/uP+3/7b/tP+2/7j/
uf+5/7j/s/+x/7H/sf+x/7D/rf+t/6//sf+u/6z/rP+s/63/rv+r/6r/rP+s/6r/rf+u
/63/rf+s/6j/qP+o/6f/pv+m/6j/rP+s/6v/qv+o/6j/qf+q/63/q/+p/6r/qv+o/6b/
pv+m/6b/qf+q/6v/rf+v/67/rv+v/7H/sf+x/7H/sf+x/7D/r/+t/63/rf+r/63/r/+y
/7b/tP+z/7P/tP+3/7n/uf+7/7v/uv+4/7X/t/+4/7j/tv+3/7f/t/+3/7X/tf+0/7P/
s/+z/7P/sf+x/7D/rv+u/67/r/+v/6//sP+x/7L/s/+x/7D/sP+w/63/rf+t/63/rv+u
/67/rv+s/6z/rP+s/6//rv+u/67/sf+x/67/pv+h/6P/qv+x/7j/xf/e//3/HgBBAGwA
kQCqALEApwCCAFEAKQALAPT/4P/H/7L/qP+l/53/mP+X/5X/kP+O/4z/jf+J/4n/jP+M
/4v/j/+N/4f/h/+L/47/l/+e/6D/of+f/6L/p/+r/67/tv+1/7X/uP+7/7n/uP+8/7z/
uv+6/7v/vf++/8D/wP+//8D/v/+//77/vf/A/8H/wP++/73/v/++/77/vP+//8H/xP/F
/8P/w//C/8L/w//F/8b/x//I/8n/yf/I/8j/yP/J/8v/yv/L/8v/zP/L/8r/yf/K/83/
zf/M/8z/zf/Q/9D/z//P/9D/0f/S/9T/1f/X/9r/2f/a/9n/2f/b/93/4P/k/+X/5f/m
/+X/6P/r/+z/7P/u//H/8//1//b/+P/5//j/+//9////AwAEAAYABwAKAAwADgASABMA
EwATABMAFgAVABYAFgAUABQAEwARABAADQAMAAkABwAEAP7/+P/0//L/7//v/+7/6//p
/+b/4//k/+T/5P/k/+P/4v/h/9//3f/d/93/3f/a/9r/3f/d/93/3P/b/9r/2v/b/9v/
2v/Z/9n/2f/Z/9n/2v/b/9v/2v/X/9T/1f/Z/9v/2f/Y/9r/2//c/97/3P/d/9z/2//c
/93/3f/d/9z/2//b/9v/2//a/9r/3P/e/97/3//g/+H/4f/h/+H/4P/h/+L/4v/k/+T/
5P/m/+j/6P/k/+f/6f/o/+b/5P/i/+L/5P/m/+b/5f/l/+P/5f/m/+b/5v/n/+j/6P/n
/+j/6P/p/+n/5//n/+f/6P/o/+f/5v/k/+T/5P/k/+T/4//k/+X/5f/n/+j/5f/l/+X/
5f/l/+T/4v/h/+L/4//k/+T/5v/o/+j/6P/k/+L/5P/k/+L/5f/m/+X/5f/k/+P/5P/l
/+X/5P/i/+L/5P/k/+P/4v/g/+D/4f/i/+X/5//n/+b/5v/l/+X/5P/k/+b/5v/k/+T/
3v/k/+r/6f/o/+f/5v/k/+T/5P/l/+X/5P/k/+X/6P/p/+r/6//q/+v/6//r/+v/6//r
/+n/6//r/+z/7v/v/+//8P/y//X/9f/z//P/8//y//D/7f/v//D/8P/u/+v/6//r/+v/
7v/v/+//7//v/+//7//t/+v/6v/o/+j/6P/p/+n/6f/p/+n/6f/p/+n/6P/o/+j/6f/p
/+n/6f/q/+r/6v/q/+r/6v/q/+r/5//k/+L/4P/h/+H/4P/c/93/4f/k/+f/7v/9/xIA
LwBUAHsApADDANgA3wDRAKwAfQBbAEMAMgAiAA8A9v/m/+H/3f/Y/9X/0f/M/8z/0P/R
/8v/yf/K/8j/xf/D/8P/x//H/8P/xv/J/9D/1v/Z/9f/2P/f/+X/6P/q/+3/7f/s/+3/
7f/y//T/9P/y//L/8v/z//P/9P/z//P/9f/1//f/9v/1//j/+v/6//n/+f/7//r/+v/4
//b/9//5//n/+//7//r/+v/7//3//v//////AQACAAIAAwACAAIAAwACAAMAAwAEAAYA
BgAGAAgACwALAAoACgALAA4ADgANAA0ADgAPABAADgANAA0ADgAPABIAEwAVABgAGQAb
AB4AHQAdAB4AHQAgACMAJAAkACYAKQArAC0AMAA0ADcAOAA2ADcAOAA7ADoAPAA9AEAA
QgBEAEgASQBJAEkASQBMAE0ATgBOAEwASwBJAEYARABDAEIAPwA9ADkANAAvACwAKgAn
ACcAJgAlACMAIAAdAB0AHAAbABoAFgAUABIADwAQABEAEgATABAAEAATABMAEwASABEA
EAAOAA8ADwAOAA8ADwAPAA8AEQASABMAEwATABEADwARABEAEwARABAAEgARABAAEAAQ
ABEAEAAPABAAEQARABEAEQARABIAEwAVABQAFAAWABQAFAAVABYAFgAVABQAEwAWABcA
GAAYABoAGgAaABwAHgAeABoAHQAfAB4AHAAaABoAGgAcAB4AHgAdAB0AGwAdAB4AHgAe
AB0AHgAeAB0AGwAaABoAGQAbABsAGwAcAB8AHwAfAB4AGgAaABoAGgAaABwAHgAfACIA
IgAeAB0AGwAbABsAGgAbABsAHQAfAB0AHAAdAB4AHgAgAB4AHgAeAB4AHAAfACAAHwAf
AB4AHQAeAB8AHwAeABwAHAAeAB4AHQAcABoAGwAbABsAHQAfAB8AHgAeAB8AHwAeAB4A
HgAeABwAHAAeACAAIQAiACEAHgAgACAAIAAgACEAIgAjACQAIwAjACIAIAAeAB8AIQAh
ACIAIwAlACcAJwAnACcAJwApACcAJwAnACcAKAAoACcAJgAoACkAKQApACkAKgAqACcA
JQAlACYAJgAkACMAIwAkACUAJwApACcAJwAnACcAJgAjACAAHgAbABoAGQAZABsAGwAb
ABsAGwAbABsAGgAYABgAFwAXABkAGQAYABgAGgAaABoAGgAcABwAHAAaABsAFgAPAAsA
BgACAP//AwAKABMAGgArAEYAZwCIAK0A0gDpAPoA/wDrAMYApQCLAHMAYABMADMAJAAe
ABcADwAIAAMA/f/4//b/9v/1//H/7//u//D/7//r/+f/5f/n/+n/7P/z//b/9P/1//3/
AgADAAcADAAOABEAEwAQABEAEwASABIAEgAQABAAEAARABEAEgAQAA8AEAAPABEAEAAP
ABIAEQAQAA4ADQAOAA4ADwAOABAAEQATABMAEwATABIAEgAQABEAEQARABIAEwATABIA
EwASABIAEwASABMAEwAUABIAEgASABQAFwAXABYAFgAXABoAGgAZABYAFgAWABYAFAAT
ABMAFAAVABgAGQAbAB4AHwAhACQAJQAlACYAJQAoACsALAAsACsALQAuAC8AMQA0ADYA
NgA5ADsAPQBBAEAAQgBDAEYARQBGAEkASQBJAEkASQBMAEsATABMAEoASgBJAEcARgBD
AEAAOwA3ADcAMgAtACoAKgAnACcAJgAfABsAFgARABEAEgATABQAEwASABEADwAMAAsA
CgAJAAgACAALAAsACAAGAAQAAgADAAUABgAGAAIAAQAAAP///P/8//z/+//8//v/+v/9
//z//f/6//j/+v/5//j/+P/4//n/+P/3//b/9//3//f/+f/5//r/+//4//b/9f/2//j/
+P/5//r/+P/3//b/9f/4//n/+v/6//r/+v/6//z//P/8//j/+//7//r/+P/2//T/9P/2
//j/9v/1//X/8//2//j/+f/6//j/+P/3//X/9f/0//T/8//x//H/8f/y//H/7//t/+r/
6v/s/+7/8P/t/+7/7//v/+7/7v/q/+n/6f/p/+n/6P/n/+f/6f/r/+n/6P/p/+r/6v/s
/+r/6v/o/+j/5v/p/+r/6f/p/+j/5P/k/+T/4//h/+D/4f/k/+X/5f/l/+T/5f/l/+X/
5//l/+D/3v/e/97/3v/h/+L/4//l/+T/4v/h/+H/4v/h/+D/3//h/+P/5P/l/+P/4//j
/+H/4P/f/9//4P/i/+P/5f/o/+f/5//l/+X/5f/k/+L/3//h/+L/4v/g/93/3f/d/93/
3v/f/9//3//h/+H/4f/f/9z/2v/X/9b/0//T/9L/0f/T/9P/0//T/9T/1P/V/9b/0//T
/9P/0//Q/9D/0P/Q/9D/0P/Q/9D/zv/M/8v/yv/L/8n/xP+8/7n/v//E/83/2P/l//z/
GwA8AGEAiACpAMAAyQC/AJoAaQBHACsAEgAAAOn/0P++/7n/sf+u/63/q/+o/6L/ov+j
/6X/pf+i/6D/n/+h/5//nf+d/5//pP+r/7L/sv+x/7H/tP+3/7v/wv/G/8n/x//G/8n/
y//M/87/zv/M/8z/zv/P/8//0P/P/83/zf/L/83/zv/P/9T/1f/U/9L/0f/R/9D/0P/O
/8z/zf/P/8//z//P/87/zv/R/9P/1P/V/9X/1f/U/9L/0f/Q/9D/0f/V/9f/2P/a/9j/
2P/Y/9r/3f/d/9z/3P/a/9z/2//Z/9v/3P/d/97/3v/d/93/3v/e/+D/4P/h/+D/4f/j
/+b/6f/r/+7/7//x//P/8//y//T/9//5//v//v8CAAUABgAHAAkACwAPAA4AEAARABQA
FQAWABkAGQAZABkAGQAcABsAHAAcABoAGAAXABUAFAATABIADwANAAkABAD///z//P/5
//n/+P/0//H/7f/p/+n/6P/n/+b/5P/i/+D/3f/c/93/3v/f/9z/3P/f/9//3P/a/9j/
1v/Y/9n/2f/Y/9j/2f/a/9v/2v/a/9r/2f/X/9X/0//V/9X/1//V/9T/1v/V/9T/1P/U
/9X/1P/T/9T/1f/V/9X/1//X/9j/2f/X/9b/1v/Y/9n/2v/c/97/3//f/9//3//e/9//
4P/g/+H/4v/j/+b/5v/m/+L/5f/p/+r/6v/q/+j/6P/q/+z/7P/r/+v/6f/q/+r/6f/o
/+v/7P/s/+v/7f/s/+z/6//o/+f/5v/m/+n/6f/p/+j/6P/o/+j/6P/m/+j/6v/r/+7/
7v/q/+n/5//n/+f/5v/o/+n/7P/v/+7/7P/s/+z/7P/s/+j/5v/p/+r/6f/t/+z/6//r
/+r/6v/q/+r/6f/p/+j/6f/s/+v/6//r/+r/6f/p/+n/6//t/+3/7P/s/+//7//u/+7/
7v/w//D/7f/s/+v/6v/r/+z/7f/v/+//7v/u/+//8//z//P/8//y//P/8//z//P/8//z
//H/8f/x//L/9P/3//f/+P/6//3//f/7//v/+v/6//n/9//1//b/9v/0//X/9f/1//X/
+P/5//n/+f/3//f/9//1//X/9P/y//L/8v/z//P/8//z//P/8//z//X/9P/0//T/9f/1
//X/9f/2//b/9v/2//X/9P/z//L/9P/y//H/8P/x/+//7P/m/+P/4//o/+//+P8DABoA
OQBaAHkAoADBANgA4wDbALwAjwBrAFEAPAAsABcA/P/y//P/7f/i/93/2f/Q/8r/zv/T
/9P/0//S/9L/0//R/8//zf/N/8//0P/R/9j/3v/h/+P/5v/n/+n/7v/2//X/9f/4//n/
9//4//r/+v/4//j/+f/7//z//v/8//v//P/7//3//P/7//7//v/+//3//f/9//z//P/6
//3///8CAAMAAwADAAIAAgACAAMAAwADAAMABQAGAAYABwAGAAYABwAFAAUABAAEAAYA
BgAGAAgACwALAAoACgAKAAwACwAJAAkACgALAAwADwAPABAAEgASABQAFAAVABYAFwAZ
ABwAHQAdAB4AHQAgACMAJAAkACcAKQAqACsALgAyADUANgA4ADkAOgA9AD0APgA+AEAA
QwBEAEcARwBJAEsATQBSAFAAUABPAEwATABLAEkASABGAEQAQAA9AD0AOAAzADAAMAAt
AC0ALAApACcAJAAhAB8AHgAdABwAGwAaABkAFwAXABcAFwAXABYAFgAZABkAFgAUABIA
EAASABMAEwASABMAEwATABMAEQASABMAEwATABEADwARABIAEwAQAA4AEQARABEAEgAT
ABUAFQAVABUAFQAUABMAFAAVABcAGQAXABYAFgAYABoAGgAbABwAGwAbABsAGwAcAB0A
HgAeAB8AIAAhACQAIgAiAB4AIQAiACIAIQAgACAAIAAiACQAJQAlACYAJQAlACYAJgAm
ACUAJgAmACUAJgAmACcAJwAlACUAJQAmACUAJQAlACQAIwAkACUAJgAlACYAJwAnACYA
JgAiACEAIwAjACMAIgAjACMAJQAnACcAJgAnACgAKAAqACgAKAAoACgAJgApACoAKQAp
ACgAJgAmACYAJQAkACQAJgAqACkAKQApACgAKAApACoALQAxADEAMAAwAC4ALQArACoA
KwAsACsALAAuADAALwAuACwALgAuAC4ALgAsACwALAAtAC8ALgAuAC8ALwAvAC8ALwAu
AC8ALwAvADEAMQAxAC8AMQAxADIANAA3ADcAOAA6ADgANwA0ADMANAA0ADMAMQAxADIA
MgAwAC0ALQAtAC0AMAAxADEAMQAxADEAMQAvACwAKgAnACYAKAApACkAKQApACkAKQAp
ACcAJgAmACYAJQAlACUAJQAkACQAJAAkACMAIgAhACAAIgAgAB8AHgAhAB8AGgAUABEA
EwAWABkAIAAxAEgAZwCMAK8A0gDxAAQBCwH5ANQAsQCXAH8AbABeAEUALAAmACMAGQAU
ABEADQAEAPz//v////v/9//2//j/+f/3//f/9f/1//X/+P/7//z/AAAFAAcABgAJAA8A
FAAYABsAGwAeAB8AIQAgAB8AHgAbABoAHAAdAB0AHgAeAB0AHgAdABoAGAAWABgAHAAc
ABsAGwAdABwAHAAaABsAHQAgACEAHwAfAB4AHgAbABsAGgAZABsAHQAeAB4AHwAeAB4A
HwAdAB0AHAAcABoAGgAaABwAGgAZABcAFgAZABwAHAAbABwAHgAgACIAIQAfAB4AHgAg
ACIAIgAjACIAIQAhACIAIgAjACUAJQAmACkAKgAqAC4AMQAzADUANQA4ADoAOgA5ADkA
OQA7ADwAPgA/AEIAQQBCAEUARQBIAEkASgBOAEwATABLAEgAQwBBAD4APAA5ADgANQAz
ADAAKgAkACAAHgAbABsAGgAWABMADwALAAcABgAFAAQABAAEAAQAAwABAAEAAQABAP7/
/P/9//v/+//6//n/+P/1//X/9P/y//H/8f/x//H/7//w//H/8f/x/+//7f/v/+7/7//s
/+r/7P/r/+r/6v/r/+3/7f/t/+v/6//q/+n/6v/p/+n/6f/s/+z/7f/w/+//7v/u/+7/
7v/t/+z/6//p/+n/6f/o/+j/6P/o/+r/7f/u/+v/7//x//D/7v/s/+7/7v/w//L/7v/r
/+n/5f/l/+b/5v/m/+n/6v/q/+n/5//m/+b/5f/m/+f/6P/q/+j/5//m/+T/4v/i/+L/
4v/g/+L/5P/l/+P/4v/d/9v/3f/d/93/3P/Z/9n/2//d/9z/2v/a/9r/2v/c/9r/2v/X
/9b/0//V/9X/1f/W/9b/1v/W/9b/1f/U/9L/0v/U/9X/1f/V/9T/0f/R/9H/0//R/83/
yv/K/87/zv/O/87/zv/N/8z/y//L/8n/yP/I/8n/yv/J/8j/x//K/8v/y//L/8n/yf/J
/8f/x//H/8j/yv/L/8v/zP/O/87/zf/K/8n/y//M/8z/y//K/8r/yf/G/8b/x//I/8n/
yP/J/8n/yf/J/8n/yf/H/8f/xv/E/8T/w//D/8L/wf/B/8H/wf/B/8P/wv/C/8L/w//D
/8P/w//C/8L/wv/C/8D/wP/A/8D/wP++/73/vP+5/7v/vP+2/7H/sf+0/7n/wv/P/+T/
AQAkAEsAdgCbALQAwQC3AJQAYwA9AB8ACAD2/9//wP+w/7H/rf+o/6f/pf+k/57/mv+Z
/5v/m/+a/5j/m/+b/5n/l/+X/5X/lP+b/6L/pv+p/63/rv+x/7P/tv+4/7v/vf++/8H/
xf/G/8b/xv/E/8T/xv/H/8f/yP/J/8n/y//L/8r/yP/G/8j/yv/K/8n/yf/K/8r/y//K
/8j/yf/L/8v/zf/P/9D/0v/S/9P/0//T/9P/0//S/9D/0P/Q/9H/0//U/9X/1f/W/9b/
1v/W/9j/2//b/9r/2v/Z/9z/3P/b/9n/2v/b/9z/3//f/+D/4v/i/+T/5P/l/+b/5//p
/+z/7f/t/+7/7f/x//X/9//4//v//f/+////AQAEAAYABgAIAAkACgANAA4AEAARABQA
FQAWABkAGQAcAB0AHgAiACIAIgAhAB4AHQAdABwAHAAbABoAFwAVABIADAAGAAIA/v/7
//v/+v/5//f/9P/x/+3/7P/r/+r/6f/o/+f/5f/k/+X/5v/n/+j/6P/r/+v/5//m/+X/
5P/i/+P/4//i/+H/4f/h/+H/4P/g/+D/3//h/9//3f/f/+H/4//h/+D/4v/h/+D/4P/f
/+H/4f/h/+L/4//j/+P/5P/j/+P/4//k/+T/5f/o/+b/5v/n/+j/6//r/+v/6//p/+n/
6f/o/+n/6v/r/+7/7v/u/+r/7f/w//D/7//u//D/8P/y//T/8f/v/+7/6//v//D/8P/w
//L/9P/1//X/9P/y//H/7//v/+//7//w/+//7//v/+7/7v/u/+7/7v/t/+7/7//v//H/
8v/v/+//8f/x//H/8P/v/+//8f/z//D/7v/u/+7/8v/0//L/8v/0//T/8v/1//X/9f/2
//b/8//y//H/7//v/+7/7//y//P/8//z//L/8//z//P/9f/4//f/9f/0//f/9f/2//T/
9P/1//b/9//4//j/+P/4//n/+f/4//j/+f/9//3//f/9//z//f/9//3//v///wAA///9
//3//v8AAAMAAwAEAAYABwAHAAUABQAFAAQAAgD//wEAAgACAAAAAQABAAEAAQAEAAUA
BQAFAAMAAwADAAEAAAAAAP//AAD//////v/9//3//f/9//3//f/8//z//P/9//3//f/9
//z//P/8//z/+v/6//r/+v/6//j/9//2//f/+f/4//L/6//t//D/8//4/wUAHAA9AGAA
gwCoAMcA3gDrAOMAwgCZAHkAWwBKAD4AJwAMAP7/+f/1//D/7f/n/+L/3v/e/9v/2f/Z
/9j/2P/Z/9v/2f/X/9f/2f/Y/9f/2v/g/+X/5//q//H/9f/2//j/+//5//r//f///wIA
BAAEAAIAAgAEAAUABQAGAAYABQAGAAUABgAEAAIABAAEAAQAAwADAAUABAAEAAIAAgAD
AAUABQAGAAcABwAIAAgACQAJAAkACwANAA4ADgANAAwADAANAAwADQANAA4AEAAQABAA
EgATABMAEgASABEAFAAUABMAFQAWABcAGAAaABkAGQAaABoAHAAcAB0AHgAfACEAJAAk
ACUAJwAnACgAKwAsACwALgAxADMANQA4ADwAPwBAAEEAQwBFAEkASABKAEsATgBNAE4A
UQBRAFIAUwBUAFgAVwBYAFgAVgBUAFMAUQBQAE4ATgBMAEsARwBCAD0AOgA4ADUANQA0
AC8ALQAqACcAJQAkACMAIgAiACIAIgAhAB8AHwAfAB8AGwAaABwAGwAbABoAGQAYABYA
FwAXABYAFwAXABcAFwAZABoAGwAbABkAFwAVABcAGQAbABkAGAAaABkAGAAYABcAGQAZ
ABkAGgAbABsAGwAbABsAHAAdAB4AHgAfACIAIQAgACAAIAAfAB8AHwAfACAAIQAiACIA
IgAiACIAJAAmACYAIgAlACcAJgAkACIAIwAkACcAKgAqACkAKQAnACgAKAAnACYAJwAo
ACgAJwApACgAKAAnACkAKQApACoAKgApACgAJgAmACYAJgAmACMAJAAlACUAJwAoACUA
JQAlAA==
         </WaveFormData>
      </LeadData>
   </Waveform>
</RestingECG>
