# Supplementary material for: Detection of Left Atrial Enlargement Using a Convolutional Neural Network-Enabled Electrocardiogram
Source: Front Cardiovasc Med. 2020 Dec 17;7:609976. doi: 10.3389/fcvm.2020.609976 (PMC7773668; doi:10.3389/fcvm.2020.609976)
Supplement: Supplementary file 1 [file Data_Sheet_1.ZIP › hyp/1802032694_2282_0000000M.XML]

<?xml version="1.0" encoding="Windows-1252"?>
<!DOCTYPE RestingECG SYSTEM "restecg.dtd">
<RestingECG>
   <PatientDemographics>
      <PatientID>1802032694</PatientID>
      <PatientAge>65</PatientAge>
      <AgeUnits>Years</AgeUnits>
      <Gender>Female</Gender>
      <PatientLastName>liangbaochu</PatientLastName>
   </PatientDemographics>
   <TestDemographics>
      <DataType>Resting</DataType>
      <Site>1</Site>
      <AcquisitionDevice>MAC55</AcquisitionDevice>
      <Status>Unconfirmed</Status>
      <Priority>Normal</Priority>
      <AcquisitionTime>09:08:35</AcquisitionTime>
      <AcquisitionDate>08-30-2016</AcquisitionDate>
      <CartNumber>1</CartNumber>
      <AcquisitionSoftwareVersion>009C</AcquisitionSoftwareVersion>
      <XMLSourceVersion>MAC5000 v1.0</XMLSourceVersion>
   </TestDemographics>
   <RestingECGMeasurements>
      <VentricularRate>59</VentricularRate>
      <AtrialRate>59</AtrialRate>
      <PRInterval>164</PRInterval>
      <QRSDuration>96</QRSDuration>
      <QTInterval>392</QTInterval>
      <QTCorrected>388</QTCorrected>
      <PAxis>-9</PAxis>
      <RAxis>39</RAxis>
      <TAxis>0</TAxis>
      <QRSCount>10</QRSCount>
      <QOnset>229</QOnset>
      <QOffset>277</QOffset>
      <POnset>147</POnset>
      <POffset>197</POffset>
      <TOffset>425</TOffset>
      <ECGSampleBase>500</ECGSampleBase>
      <ECGSampleExponent>0</ECGSampleExponent>
   </RestingECGMeasurements>
   <Diagnosis>
      <Modality>Resting</Modality>
         <StatementCount>2</StatementCount>
         <LabelText>12SL ��ϳ���</LabelText>
      <DiagnosisStatement>
         <StmtFlag>ENDSLINE</StmtFlag>
         <StmtText>����Ķ�����</StmtText>
      </DiagnosisStatement>
      <DiagnosisStatement>
         <StmtFlag>ENDSLINE</StmtFlag>
         <StmtText>�ٽ� ECG</StmtText>
      </DiagnosisStatement>
   </Diagnosis>
   <Waveform>
      <WaveformType>Rhythm</WaveformType>
      <WaveformStartTime>0</WaveformStartTime>
      <NumberofLeads>8</NumberofLeads>
      <SampleType>CONTINUOUS_SAMPLES</SampleType>
      <SampleBase>500</SampleBase>
      <SampleExponent>0</SampleExponent>
      <HighPassFilter>16</HighPassFilter>
      <LowPassFilter>150</LowPassFilter>
      <ACFilter>NONE</ACFilter>
      <LeadData>
         <LeadByteCountTotal>10000</LeadByteCountTotal>
         <LeadTimeOffset>0</LeadTimeOffset>
         <LeadSampleCountTotal>5000</LeadSampleCountTotal>
         <LeadAmplitudeUnitsPerBit>4.88</LeadAmplitudeUnitsPerBit>
         <LeadAmplitudeUnits>��V</LeadAmplitudeUnits>
         <LeadHighLimit>2147483647</LeadHighLimit>
         <LeadLowLimit>268435456</LeadLowLimit>
         <LeadID>I</LeadID>
         <LeadOffsetFirstSample>0</LeadOffsetFirstSample>
         <FirstSampleBaseline>0</FirstSampleBaseline>
         <LeadSampleSize>2</LeadSampleSize>
         <LeadOff>FALSE</LeadOff>
         <BaselineSway>FALSE</BaselineSway>
         <ExcessiveACNoise>FALSE</ExcessiveACNoise>
         <MuscleNoise>FALSE</MuscleNoise>
         <LeadDataCRC32>4105713816</LeadDataCRC32>
         <WaveFormData>
/P/8//z//P/8//z//P/8//7//v/+//7//P/8//z//P/9//7///8AAP3//P/7//r/+v/6
//r/+v/7//z//f/+//z//P/8//z/+//6//n/+P/7//z//f/+//z//P/8//z//v/+//7/
/v/8//z//P/8//r/+v/6//r//f/+////AAD+//7//v/+//z//P/8//z//P/8//z//P/+
//7//v/+////AAABAAIAAAAAAAAAAAD+//7//v/+//7//v/+//7///8AAAEAAgABAAAA
///+//7//v/+//7/AAAAAAAAAAACAAIAAgACAAAAAAAAAAAA/v/+//7//v///wAAAQAC
AAAAAAAAAAAAAgACAAIAAgAEAAQABAAEAAEAAAD///7///8AAAEAAgACAAIAAgACAAAA
AAAAAAAAAQACAAMABAACAAIAAgACAAAAAAAAAAAAAAAAAAAAAAAAAAAAAAAAAAEAAgAD
AAQAAgACAAIAAgAAAAAA/////wAAAQACAAMABQAFAAUAAwAGAAYABgAGAAQABgAHAAgA
BwAHAAcABwAJAAkACgAMAAoACgAMAAwADAAMAAwADAAIAAYABQAFAAkACwAMAA0AEQAR
ABAAEAANAAsACgAHAAMAAAD///3/+f/5//v/+f/3//f/+f/5//b/9v/2//b/8v/y//P/
8//z//P/9P/1//X/9f/1//X/9//3//f/9//0//P/8v/x//P/9P/1//L/8v/x//H/8f/1
//r/AwAMABAAHQAvAEAAUwBqAIEAhwB3AFYAMwAdAAgA7f/j/+D/0//M/9L/1v/X/9r/
4P/k/+P/5P/j/+H/4P/l/+j/6P/o/+7/9v/0/+7/8P/y/+z/7P/t//D/8v/z//P/8//z
//L/8v/y//P/9P/1//b/9//2//b/+P/4//X/9P/1//X/9f/1//X/9f/1//X/8//z//b/
9v/1//X/9v/0//T/9P/1//b/9//4//n/+f/6//3/+v/3//T/8//1//f/9//3//X/9f/2
//b/+P/4//n/+v/6//n/+f/5//r/+v/6//r/+v/8//z//P/+////////////AAAAAAAA
AgACAP////8BAAQABQAEAAQABQAHAAkABwAHAAcABwAIAAgACQALAAoACwALAAsADQAM
AAsACwALAAoACgAKAAsACwAJAAkACQAJAAkACQAFAAQAAwACAAMAAwACAAEA/f/9//7/
///9//z/+//5//z//f/+/////v/+//7//P/5//j/+P/6//r/+v/6//n/+v/6//r/+v/6
//r/+f/5//v/+//8//z/+//7//v/+f/3//f/+P/4//j/9//4//v/+v/8//r/+v/4//f/
9v/0//f/9//3//f/+P/5//r/+//5//r/+v/5//j/+P/5//n/9//3//f/9//3//f/9//3
//j/9//2//b/+f/5//n/+f/3//f/9//4//f/9//1//X/9f/2//b/9v/4//j/+P/4//n/
+f/6//r/+//9//7////+//3//P/7//z//P/8//v/+//8//7//v/6//n/+f/6//z//P/8
////+v/8//z/+//4//j/+P/4//r/+v/7//7//f/+/wAAAQD+//7//f/8//z//f/+//7/
+//7//z//P/+/////v////3//f/9//3//P/5//j/+P/8//3///8AAAAAAAD+//7/////
//7//v////////8AAAIAAQAAAP7//v/+//7//f/8//v/+v/8//7/AAACAAAAAAAAAAAA
/v/+//7//v/+//7//v/+//7//v/+//7/AAAAAAAAAAAAAAAAAAAAAP///v/9//z//v/+
//7//v8AAAAAAAD//////////////v////7//f/9/wAAAAAAAAIAAgAEAAUABgAHAAcA
BwAHAAcABwAIAAoACgAKAAwACwAKAAkACAAJAAkACQAKAA0ADgAPAA8ADQAPAA8ADgAO
AAwACwALAAkABQACAAEAAQD/////AQD+//v/+v/7//7//v///wAAAAD+//7////8//r/
+P/3//j/+f/6//v/+v/5//j/9//6//v//P/9//3//f/8//v//P/4//f/9//3//v//P//
/wYAEgAhADEAQABRAGgAeQCBAIUAdABRADMAHAAFAPP/7v/p/9z/1v/g/+3/8P/u//D/
7//y//P/8f/s/+3/9v/+//z/+v/8//z/+v/8/wAAAgD+//3//v/+//3/+//5//f/9P/0
//T/9f/z//P/8//z//P/9P/3//j/9v/2//j/+f/4//f/9v/1//X/9f/z//P/9v/2//X/
9f/2//T/9P/0//L/8v/y//L/9f/1//b/+f/3//X/8//z//X/9//3//f/8//z//T/9P/2
//b/9//4//n/+f/6//v/+//6//n/+P/6//z//P/8//z//f/9//3//f/+//7//v8AAAAA
/f/9/wAAAgACAAAA/v///wEAAwAGAAcACAAJAAYABgAHAAkACQAJAAgABwAJAAgABwAH
AAkACAAIAAgACQAJAAcABwAFAAUABQAFAAQABAAEAAQAAwADAAIAAQD/////AAABAAAA
/v/8//n/+v/7//z//f/9//7////+//z/+v/5//r//P/8//z/+//4//j/+P/4//r/+v/5
//n/+//7//z//P/8//v/+v/3//n/+f/6//r/+f/3//f/+f/8//7//P/8//v/+//7//r/
+P/3//b/9f/3//f/9//3//f/+P/4//f/9P/0//X/9f/2//f/+P/5//f/9//3//f/9P/z
//L/8v/w/+//7v/t/+//8f/z//b/+P/5//j/+f/5//r/+v/6//j/+P/4//j/9//3//j/
+P/2//f/9//3//n/+f/5//n/+P/4//j/9//5//r//P/8//j/9//3//j/+v/6//r//f/4
//r/+v/5//n/+v/7//z/+P/2//X/9v/2//j/+//9//z//P/7//r//P/9//7//v/9//3/
/v/+//3//f/7//v/+f/5//n/+f/7//n/+f/6//v/+//8//z//f/8//n/+P/6//v/+//8
//n/+f/5//r//v////7//v/+//7//v/9//z/+//6//r/+v/6//r/+//8//3//v/8//z/
/P/8//z//P/8//z//P/8//z//P/6//r/+v/6//v//P/9//7//P/8//z//P/7//r/+f/4
//j/+P/4//j/+f/6//v/+//7//v/+//7//v//f/9//3/+//+//7//v8AAAAAAgADAAIA
AwADAAMAAwADAAMABAAEAAQABAAGAAkACgALAAwACgAJAAgACAAGAAYABgAFAAcACwAN
AA4ADQAKAAgABwAHAAMAAAD///v/+f/5//v/+//5//n/+//5//j/+P/4//j/9v/2//f/
9f/0//P/8//1//X/9f/1//b/9//4//n/+P/3//b/9f/1//X/9P/z//L/8P/z//f/+f/5
//z///8EAAoAFwArAD4ATQBeAHMAhQCDAGoASwAzABgA+//r/+j/4//a/9z/4v/l/+j/
7P/q/+f/6P/r/+v/7P/x//b/9v/2//r/+P/0//D/7v/0//r/+P/3//j/+P/3//f/9//3
//T/9P/0//X/9//3//f/9//2//b/+P/4//T/9P/2//f/9//3//f/9//3//f/9f/1//j/
+P/3//f/+v/4//j/+P/2//b/9v/2//f/9//4//v//v/9//z//f/8//3//P/7//v/+//8
//z//P/8//3//v/8//v/+//7//z//P/8//z//v8AAAAAAAAAAAEAAQABAAUABgAGAAYA
BgAGAAMAAwAGAAgACAAGAAYABwAJAAsADAANAA4ADwALAAoACgALAA4ADwAPAA8ADwAO
AA0ADQALAAoACgAKAAkACQAHAAcACwANAA8AEQALAAoACQAIAAUABQAEAAMAAwADAAQA
BQAFAAQAAwABAAEAAQABAAEA/v/+//7//P/7//r/+v/8/wEAAgADAAMAAQAAAP///v/+
//7//f/9//3//f/+//7/AAABAAIAAQAAAP/////+//v/+f/5//v//f8AAP//AAD/////
///+//7//f/8//v/+//7//v/+//9//7//v/9//r/+v/7//v/+v/5//j/9//4//n/+v/7
//j/9//2//b/+P/5//r/+//4//f/9v/2//j/+f/4//n/+f/6//r/+v/4//j/+P/4//X/
9f/2//b/9P/1//X/9f/4//n/+v/7//r/+v/6//n/+f/6//z//P/4//f/9//4//j/+P/4
//v/+v/8//z/+//6//r/+v/6//3//v8AAAQAAAAAAAEAAQD9//z/+v/4//n/+//9//7/
+//7//z//P/7//v/+f/5//z//f/+/////f/7//v//P/6//n/+f/4//v//P/7//z//v//
////AAD+//3//P/8//7/+//8//7//v/+//7//v/+//7//v/8//z//P/8//r/+v/6//r/
/P/8//z//P/7//r/+f/4//r/+v/6//r//P/8//z//P/+//7//v/+//7//v/+//7//P/8
//z//P/8//z//P/8//7//v/+//7//f/9//3//f/8//v//P/7//z/+////wAA/v/+//7/
AAADAAQABQAFAAMAAwADAAMABAAGAAYABgAKAAoACgAKAAoACgAJAAgABQAFAAUABQAI
AAkADAANAAwADAAKAAkACQAHAAMAAAD9//v/+f/5//v/+f/3//f/+f/5//j/+P/6//r/
+P/4//n/+f/4//f/9v/1//T/8//0//X/9v/3//f/9//3//f/9//3//f/9v/z//D/8P/x
//X/+f/5//j///8OACAAKwA5AEgAWQBqAHsAfwB1AFgAOwAjAAgA6//j/+T/1//M/9L/
3P/d/+D/4P/e/+H/5P/h/+H/5v/t/+7/6v/w//b/8P/s/+7/8v/0//b/8//z//X/9v/1
//X/9f/1//X/9v/3//n/9//3//f/9//2//b/+P/4//j/+P/6//v/+v/5//j/9//1//X/
8//z//b/9v/1//X/+v/4//j/+P/4//j/+P/4//j/9//3//n/+f/3//X/9f/6//3//v//
//v/+//8//z//P/8//3//v/8//v/+//7//z//P/8//z//v8AAAAAAAAAAAEAAQABAAQA
BgAHAAgACQAIAAQAAwAHAAoACwAKAAgACQALAA0ACwALAAsACwAKAAoACwANAA4ADwAP
AA8ADwAOAA0ADQAPAA4ADgAOAA4ADQAKAAkACgALAAwADQAMAAwADAAMAAgABwAFAAMA
AQABAAIAAwABAAAA///9/wAAAQACAAMAAAAAAAAA/v/7//r/+v/8//7//v/+//3//v/+
//7//v/8//z/+//7//v/+//8//z//f/9//3/+//8//3///8AAP7/+//6//v//P/+//z/
/P/+////AAAAAP///f/7//n/+f/5//n/+f/7//z//P/7//r/+v/7//v/+f/5//n/+f/7
//v/+//7//r/+f/4//j/9//3//f/9//6//v//P/+//3//f/7//v/+//8//z//P/6//r/
+v/6//v/+//8//z//P/9//3//f///////////////v/9//v//f/+/wAAAAD+//3//f/+
//z//P/8/////P/+//7//f/6//r/+v/6//z//P/9/wAAAAAAAAEAAQD///7//P/6//z/
/f/+//7/+//7//z//P/+/////v////z/+//6//n//P/7//z//v/9//3//v/+/wAAAAD+
//7///////7//v/9//3//f/+/wAA/f/+//7//v/+//7//f/8//v/+v/9//7///8AAAAA
AAAAAAAAAAAAAAAAAAAAAAAAAAAAAP///v/9//z//f/+////AAAAAAAAAAAAAAAAAAAA
AAAA///+//3//P/8//z//P/8//7//v/9//3//v///wAAAQADAAMAAwABAAEAAAD///7/
AQAEAAYACAAHAAcABwAHAAUABQAGAAgACAAIAAoACgAKAAoACgAKAAwADAANAA8ADQAN
AAwACwANAA0ADAAMAAsACwAMAAsABQACAAEA///+////AgABAP7//f/+//3//P/8//z/
/P/4//j/+f/5//r/+f/5//n/+//7//v/+//7//v/+//7//n/+f/5//n//f/8//v//P/+
//v/+f/3//f//P8FAAoAEAAdAC8APABBAEwAZQB/AIUAdgBdAEUAKgALAPX/8P/r/97/
2P/c/+P/5v/o/+7/7//w//H/8//y//X/9P/0//j//P/8//r/+P/4//j/9P/z//P/9f/2
//r/+//8//3//P/8//z//f/8//v/+v/5//r/+v/8//z//P/8//7////9//3//f/9//7/
///+///////+//z/+//+//z//P/8//7//v/+//7//f/9//7/AQACAAEAAAABAAIAAwAC
AAEAAgADAAUABgADAAIAAgACAAQAAwADAAMABAAEAAQABAAEAAYABgAGAAQABQAFAAUA
BwAIAAgACAAMAAwACQAJAAgACgAKAAgACgALAA0ADwARABEAEQARAA0ADAAMAA0AEAAR
ABEAEQASABIAEgATABUAFAAUABQAEgARAA4ADQANAA0ADQANAAwADAAMAAwADQANAAwA
CwAHAAcACAAJAAcABgAFAAMAAwADAAMAAwACAAIAAgAAAAEAAAAAAAIABAAEAAQAAwAE
AAQABAAEAAYABgAFAAUABAADAAMAAgABAAEAAQD///3//f/+//7/AAD//wAAAwADAAQA
AQAAAAMAAwADAAIAAgABAAAA//////////////7//v/9//v//f/+/wAAAQD/////////
////////////////////AAAAAP///v/9//v/+//7//z//f/9//v/+//5//r/+v/6//r/
+v/6//r/+v/7//3//v/8//3//f/9//3//f/9//3//P/8//z/+//7//z//v/+//3//f/+
/wAA///+//3////8//7//v/9//3//v///wAA/v/+////AgAAAAAAAQABAAAAAAD///7/
/v///wAAAAD/////AAAAAAAA///8//v/+//7//v/+//9//v/+//8//7///8BAAIAAwAC
AP///v///////v/+/////////wAA/v////7//P/8//z//P/9//7///8AAP///v/9//z/
/v/+//7//v8AAAAAAAAAAP3//P/7//r//P/8//z//P/8//z//P/8//7//v/+//7//v/+
//7//v/8//z//P/8//3//v///wAA/v/+//7//v8AAP////////z/+//6//v//v////7/
AgAEAAQABAAEAAUABQAFAAUAAwADAAMAAwAEAAYACQAKAAoADAAMAAwADAAMAAwACwAJ
AAgACAAIAAsACwALAA0ADQAMAAwACgAJAAkABwADAAEAAQAAAP///v////z/+f/7//3/
/f/8//7//v/+//z/+//7//r/+P/4//n/+v/7//n/+f/5//n/+f/5//n/+f/4//f/9v/1
//j/+f/4//r/+f/z//P/9//4//v/BAAOABsAKwA6AEcAWgBxAIEAhwB2AFcANwAcAAcA
9//s/+X/2P/Y/+L/6f/o/+r/7v/v//D/8f/v//T/9f/w//L/9P/6//z//P/2//b/9P/2
//X/9f/3//j/+f/5//n/+f/4//j/+P/5//j/9//2//X/9v/2//j/+P/2//b/+P/5//v/
+//7//v/+f/5//f/9//5//r/+v/7//3/+v/5//j/+f/6//v//P/9//3//v8BAP///f/7
//v///8BAAEAAQAAAAEAAwAEAAEAAAAAAAAAAQABAAIAAwADAAIAAQAAAAAAAgACAAIA
AwAFAAYABwAHAAgACAAIAAwADAAJAAkACAAKAAoACAAIAAkACwANAAsACwALAAsADAAM
AA0ADwASABMAEwATABEAEAAPAA8ADQAMAAwADAAPAA8ADQANAAsACwALAAsACQAKAAsA
DAAJAAkACAAHAAUABQAGAAcABwAGAAUAAwAFAAUABQAFAAIAAgACAAAAAQAAAAAAAgAC
AAIAAgABAP7//v/+//7/AAAAAP//////////AAAAAAEAAQABAP//AwAFAAgACgAHAAMA
AQABAAAAAgAAAAAAAwADAAMAAgAEAAMAAgABAAMAAwADAAMAAwAEAAQAAwAAAAAAAQAB
AAMAAwADAAMAAgABAAAA///+//3//P/8//3//f/9//3//P/7//r/+v/8//3//P/9//3/
/v/+//7///8AAAEAAgD+//3//f/8//r/+//7//v//P/9//7///8AAAAAAAD/////AAAC
AAIAAAD/////AAAAAAAAAAADAAEABAAFAAUAAwACAAEAAAD+//7///8CAAAAAAABAAEA
AQACAAIAAgABAAEAAQAAAAEAAQACAAIABQAFAAMAAwADAAMAAwADAAMAAQABAAIAAQAB
AAIAAgAEAAQAAgACAAEAAQAAAAAAAQABAAEAAgAAAP///P/9//7///8AAAIAAgACAAIA
AAAAAAAAAAAAAAAAAAAAAAIAAgACAAIAAgACAAIAAgAAAAAAAAAAAP7//v/+//7/AAAC
AAQABgAFAAQAAwACAAIAAgACAAIAAgACAAIAAgAEAAQABAAEAAEAAQABAAEAAwADAAUA
BQAEAAEAAwACAAMABAAFAAgABwAIAAkACQALAAsACwALAA4AEAAQABAAEgASABIAEgAR
ABAADgAMAA4ADwAQABEADwAPABEAEQAQABAADgANAA8ADQAJAAYABQADAAEAAQADAAEA
/////wAA///9//z//f/+//3//v/9//3//P/7//v/+//7//v//f/9//3//f/7//v/+//7
//v/+//7//r////8//j/9f/1//f///8GAAkAFAAkADEAPwBQAGMAeACJAI8AgwBmAEUA
LwASAPP/6//s/93/1P/a/+L/6//w/+z/6P/p/+z/6//r/+z/8f/0//b/+P/4//j/9v/2
//j/+v/2//f/9//5//r/+//7//v/+//8//z//P/9//3//f/9//3/+v/6//z//P/7//z/
//8BAAEAAQABAAEAAQABAP/////+//7//f/9//7//P/8//z//v/+//7//v/9//3//v8B
AAIAAQAAAAEAAwAFAAUABQABAAEAAgACAAAAAAABAAIABQAFAAYABwAGAAYABgAGAAQA
BgAGAAYABgAHAAcABwALAAwADAAMABAAEAANAA0AEAASABIAEAAOAA8AEQATABIAEQAQ
AA8ADwAQABIAFQAVABUAFAATABMAEgARABEAEQAQABAAEAASABMAEgATABEAEQARABEA
DQAMAAsACgAKAAsACwALAAkACQAKAAsADQAMAAsACQAIAAcABgAFAAMAAgABAP7////+
//7/AAAEAAQABAADAAQABAAEAAQAAwACAAAA///8//v/+//6/wAAAwAGAAcAAwABAAAA
/v////3//f///wAAAgAAAAAA/////////v/8//v/+v/5//v//f///wEA//8AAAAA///+
//7///////z/+//6//n/+v/7//z//f/8//v/+v/6//v/+//7//v/+//7//v//P/9//3/
+//7//r/+v/5//j/+f/6//v//P/7//v//P/8//3///8AAAEAAAD///7//f8AAAAAAAD/
//3//v8AAAAAAAD/////AAD///7//f////z//v/+//3//P/8//z//P/8//z//f8AAPz/
/P/9//3/AAACAAMABAABAAEAAQAAAP7//f/9//z///////3//f/9//3//f/9//7//f/+
/wAA/////wAAAAACAAIAAAAAAP/////+//7//f/9//3//v8AAAEAAgACAAIAAgACAAAA
AAAAAAAAAgACAAIAAgAAAAAAAAAAAP///v/9//z//v/+//7//v/8//z//P/8//3//v//
/wAAAAAAAAAAAAD///7//f/8//7//f/9//3//f/9//3///8BAAEA//8CAAQABAAEAAQA
BAAFAAYABwAHAAcABwAHAAUABgAIAAgACgAMAAwADAAKAAoACgAJAAYABgAHAAgACwAL
AAsADQANAAwADAAKAAsACwAJAAUAAAD///3/+//7//3/+//5//f/+f/5//j/+f/6//v/
+v/8//3//f/8//v/+//7//v/+v/5//j/9//2//X/9P/z//X/9//5//v/9v/1//T/9P/1
//n/+f/1//j/AwAKAA4AFwAnADYASQBeAHEAfwCDAHAAVwA/ACYABwDx/+7/6f/c/9r/
4v/p/+r/7v/u/+n/6P/t/+3/7P/t//D/9P/4//b/9v/2//b/9v/0//L/8v/z//b/+P/6
//v//P/9//z//P/8//3//P/7//r/+f/6//r//P/8//r/+v/8//3/+//7//v/+//+////
/v////7//v/9//3//v/6//j/9v/5//r/+//8//3//f/+/wEAAQD///3//f///wEAAQAB
AP3//f/+//7//v/+////AAABAAEAAgADAAQABAAEAAQAAgAEAAQABAACAAMAAwADAAUA
BgAGAAYACgAKAAcABwAKAAwADAAKAAgACQALAA0ACgAJAAgABwAJAAoADAAPABAAEQAR
ABEAEQAQAA8ADwARABAAEAAQABEAEQAPAA8ADgANAAwACwAKAAoACgAKAAgABwAFAAMA
BAAFAAcACQAHAAYABQADAAEAAQABAAEAAAAAAAAA/v////7//v8AAAEAAAD///3//v/+
//7//v///wAAAAABAP////8AAAAAAAD///7/+//8//3///8AAP3/+//7//3///8CAAEA
AgABAAEAAQAAAP7//f/8//v/+v/5//j/9//6//z//f/9//v/+v/6//n/+v/7//z//f/7
//v/+//7//r/+f/4//j/+f/5//n/+f/5//n/+f/6//v/+//5//n/+f/6//r/+v/8//z/
/P/8//v/+//8//z//v/////////8//v/+v/5//3//v////////8AAAIAAgD+//3//f/+
//z//P/8/////f8AAAEAAQD+//7//v/+//7//v///wIA/v/+///////8//z/+//6//z/
/f/+//7//v///wEAAgABAAEA///////////////////9//3//v8BAAEAAgACAAIAAgAA
AAAA/v/9//v/+v/7//3///8CAPr/+/8AAAAAAAAAAAAA/v/+//7//v/8//z//P/8//7/
/v/+//7/AAAAAAAAAAAAAAAAAAAAAAAAAAAAAAAAAAAAAAAAAAACAAIAAgACAAAAAAAA
AAAAAAAAAAAAAAD///7//f/8//7//f/9//3//f/9//3///8CAAMAAgAGAAMAAgABAAAA
BAAFAAYABwAJAAkACQAJAAsADAAOAA4ADQAOAA0ADAAOAA4ADgANAAoACgALAAwACwAL
AAsADQAPAA4ADgAMAAsACwAJAAUAAgABAP///f/7//3/+//5//v//f/9//z//P/8//z/
+v/8//3//f/8//r/+f/4//f/+f/5//n/+f/5//n/+f/5//n/+f/5//n/+P/7//z/9v/x
//H/9f/5//r//f8CAAoAGwAtADoASQBgAHUAgQCFAHgAVwA5ACAABwDx/+r/5//g/+L/
5v/l/+r/8v/y/+//8v/z//H/8v/z//L/+P/+//z/+v/6//r/+v/8//r/9v/1//b/9v/3
//f/9//3//j/+P/4//n/+//7//v/+//4//j/+v/6//j/+P/6//v//f/9//3//f/7//v/
+f/5//z//P/7//v//P/6//r/+v/6//r/+v/6//v/+//8/////f/7//n/+f/9////////
//3//f/+//7/AAAAAAEAAgABAP///v/9//7//v/+//7/AAACAAIAAgAEAAUABQAFAAUA
BgAGAAYABgAGAAMAAwAGAAgACAAGAAQABQAHAAkADAANAA4ADwAMAAwADQAPABAAEQAR
ABEADwAOAA0ADQAPAA4ADgAOABEAEQAPAA8ADQANAA0ADQAKAAoACgAKAAsACwAKAAkA
BgAFAAUABQAGAAYABgAFAAQAAwACAAEAAAAAAAAA/v////7//v8AAAIAAgACAAEAAgAC
AAIAAgAAAAAA/////wAAAQADAAQABAADAAIA///9//3//v/+//3/+//7//3/AAACAAAA
AAABAAEAAQAAAP7//f/8//v/+//7//v/+//8//7///////3//P/8//v//f/9//3//f/7
//v/+//7//j/9//2//b/9//3//f/9//6//v//P/+//7//f/6//n/+//8//z//P/5//j/
9//2//b/9//5//r/+v/7//v/+//7//v/+//7//z//P/8//v/+f/6//z//P/8//v/+//8
//3//v///wMA//8AAP///f/8//z//P/8//7//v///wIAAAAAAAEAAQAAAAAA///+//7/
//8AAAAAAQABAAIAAgABAAEA/////////////////f/7//v//P/9//3//v/+/wIAAgAA
AAAAAQABAAAAAAD///////8AAAQAAwAEAAMAAgABAAAAAgACAAIAAgACAAIAAgACAP//
/v/9//z///8AAAEAAgAAAAAAAAAAAAAAAAAAAAAA///+//3//P/+//7//v/+//7//v/+
//7/AAAAAAAAAAD+//7//v/+////AAABAAIAAQAAAP///v////////////////8BAAEA
AwABAAQABAACAAIAAgAEAAMABAAFAAUABwAHAAcABwAIAAoACgAKAAwADAAMAAwADgAO
AA0ADAAMAA0ADgAPAA0ADQAPAA8ADgAOAAwACwANAAsABwAEAAEA/f/5//f//f/9//3/
//8BAAEAAAAAAP///v/7//r//f/9//z/+//6//n/+P/3//f/9//3//f/+P/5//r/+//5
//n/+f/4//X/9P/0//X/9//5//v//v8FABAAIAAxAD0ASgBfAHgAiQCLAHkAYABFACkA
DgD3//H/7P/f/9b/2P/e/+P/6P/q/+L/4//o/+n/6f/u//H/9P/0//b/+P/6//j/9P/y
//T/9P/z//P/9f/2//j/+f/6//v/9//2//X/9f/3//f/9//3//f/+P/7//z/+f/4//n/
+f/7//v/+//7//n/+f/3//f/+v/6//n/+f/+//z//P/8//r/+v/6//r/+//7//z////9
//v/+f/5//n/+//7//v/+//7//z//P/8//z//f/+//z/+//7//v//v/+//7//v/6//z/
AgAEAA==
         </WaveFormData>
      </LeadData>
      <LeadData>
         <LeadByteCountTotal>10000</LeadByteCountTotal>
         <LeadTimeOffset>0</LeadTimeOffset>
         <LeadSampleCountTotal>5000</LeadSampleCountTotal>
         <LeadAmplitudeUnitsPerBit>4.88</LeadAmplitudeUnitsPerBit>
         <LeadAmplitudeUnits>��V</LeadAmplitudeUnits>
         <LeadHighLimit>2147483647</LeadHighLimit>
         <LeadLowLimit>268435456</LeadLowLimit>
         <LeadID>II</LeadID>
         <LeadOffsetFirstSample>0</LeadOffsetFirstSample>
         <FirstSampleBaseline>0</FirstSampleBaseline>
         <LeadSampleSize>2</LeadSampleSize>
         <LeadOff>FALSE</LeadOff>
         <BaselineSway>FALSE</BaselineSway>
         <ExcessiveACNoise>FALSE</ExcessiveACNoise>
         <MuscleNoise>FALSE</MuscleNoise>
         <LeadDataCRC32>2398794001</LeadDataCRC32>
         <WaveFormData>
/P/8//z//P/6//r/+v/6//r/+v/6//r//P/8//z//P/8//z//P/8//v/+v/5//j/+v/6
//r/+v/8//z//P/8//z//P/8//z/+v/6//r/+v/7//z//f/+//3//P/7//r/+v/6//r/
+v/7//z//f/+//z//P/8//z//v/+//7//v/+//7//v/+//3//P/7//r//P/8//z//P/8
//z//P/8//z//P/8//z//v/+//7//v/9//z/+//6//z//P/8//z/+v/6//r/+v/8//z/
/P/8//z//P/8//z//P/8//z//P/8//z//P/8//z//P/8//z//P/8//z//P/8//z//P/8
//z//P/8//z//P/8//z//P/8//z//P/8//z//P/8//z//P/8//z//P/6//r/+v/6//z/
/P/8//z//P/8//z//P/8//z//P/8//z//P/8//z/+v/6//r/+v/7//z//f/+//z//P/8
//z/+v/6//r/+v/6//r/+v/6//z/+//7//z/+v/6//r/+v/9//3//f/+//7//v/+//3/
/f/8//v/+//7//v/+//9//v/+//7//v/+//7//v/+v/4//f/9v/1//T/9P/0//P/8//1
//X/9f/0//T/9f/3//X/9f/z//L/8f/w//D/7//w//D/8P/x/+//7//v/+//7f/t/+7/
7v/r/+v/6//r/+3/7v/u/+3/7//w//D/7//u/+3/7P/r/+3/7//v//H/9P/0/+7/7f/w
//P/+v8CAAoAFwAnADcATQBoAH0AewBoAE4AOAAiAA0A+f/z//n/AAD5/+3/5f/d/93/
4//t//P/9P/u/+z/7v/y//T/8f/v/+3/7f/t/+3/8f/x/+7/7P/s/+z/7f/u/+7/7v/t
/+v/6//r/+v/7P/s/+3/7//v/+//7//v/+3/7f/s/+z/7P/s/+3/7f/t/+3/7f/t/+//
7f/t/+7/7v/u/+7/7//t/+3/7f/t/+//7v/u/+//7f/t/+z/7P/q/+r/6//r/+n/6f/p
/+n/6//r/+v/6//t/+3/7v/v/+7/7P/r/+v/7f/s/+z/7P/u/+//7//v/+//7//w//D/
7//v/+7/7f/v/+//7//w//D/8P/w//D/8v/z//T/9P/y//L/8v/z//X/9f/2//f/9//3
//f/+P/4//j/+f/5//n/+f/6//r/+v/6//r/+v/6//r/+//7//3//f/9//z/+//6//r/
+f/5//r/+//7//j/9//3//f/9//3//f/9v/2//b/9v/2//b/9v/2//b/9//5//r/+//4
//b/9v/3//f/9//4//j/+v/6//r/+f/3//f/9//3//f/9//3//j/+P/4//j/+P/3//f/
9//3//n/9v/2//b/9v/2//j/+P/4//j/9//3//f/9f/1//b/9//4//j/+P/5//n/+f/4
//b/9v/2//f/+v/6//r/+P/4//j/+f/5//j/+f/5//n/+f/7//z//P/6//j/+P/5//v/
+//8//z//P/8//z//P/6//r/+v/7//3//f/9//3/+//6//r/+v/6//v//P/8//7//v/+
//7//P/7//r/+f/7//v/+//8//r/+f/5//r/+//8//z//P/7//r/+f/5//v/+//5//n/
+//5//v/+//8//z//P/8//3//f/9//3//f/8//z//f/7//v/+//7//3//f/8//z//P/8
//z//P/+//////////////8CAAEAAAD///7//P/8//z//P/+//7//v/+//7//v/+//7/
AAAAAAAAAAD+//7//v/+/wAAAAAAAAAAAAAAAAAAAAAAAAAAAAAAAP7//v/+//7/AAAA
AAAAAAAAAAAAAAAAAP7//v/9//3//v/+//7//v/+/////////wAAAgACAAIAAwADAAIA
AQABAAEAAQABAAMAAwADAAMAAQADAAMAAwAEAAIAAQAAAP///P/8//z/+//7//3//f//
/wAAAAABAAEAAQABAP//AAD///7//v/7//r/+v/6//3//f/9//3/////////AAD///3/
/P/7//v/+//8//z//f/9//7//v/9//3//f/9//////////////8AAAIAAAABAAIABQAI
AA4AGgAnADUAQwBXAHAAiQCTAIoAdABaAD4AJwATAAMA//8CAP//9f/t/+n/6f/t//f/
/f/+//z//P/+/wIABgAFAAMAAQABAP////8BAAMAAgACAAIAAgADAAEAAAD///3/+//7
//v/+//5//j/+P/5//n/+f/5//n/+f/5//j/+P/2//b/9//3//f/9//3//f/9//1//X/
9v/2//b/9v/3//j/+f/6//v/+v/4//f/9//5//n/+P/4//f/9v/2//X/9f/1//X/9f/3
//f/9//3//f/9//4//n/+f/4//j/+f/7//r/+v/6//j/+f/5//n/+//7//z//P/7//v/
+v/5//v/+//7//z//P/8//z//P/8//3//v/+/wAAAAAAAAEAAAD///////8BAAEAAQAC
AAIAAgADAAMAAwADAAQABAAEAAQABAAEAAIAAgADAAMABQAFAAUABAACAAIAAwADAAAA
AAAAAP///////wAAAQD////////+//7//v/+//7//v/+//7//v/8//3//f/9//3//P/9
/////v/9//3//P/+//7//v/9//v/+//7//v/+//7//v//P/+//7//v/+//3//f/9//3/
///8//z//P/8//z//v/+//3//P/6//n/+v/5//r//P/7//z//P/8//3//f/9//z/+v/6
//r/+//8//z//P/6//z//P/9//3//P/9//3//f/7//3//v/+/wAA/v/+/////f/9//7/
/v8AAAAAAAAAAP7//v/+////AQABAAEAAQABAAAAAAAAAP7///8AAAAAAgACAAIAAgAA
AP///v/9/////////wAA///9//z//P/+//7//f/8//z//P/8//3//f/9//v/+//8//v/
/v////7//v/+//7////////////9//z//P/9//3//f/9//3///////7//v/8//z//P/8
//z//f/9//3///8BAAIA///+//3//P/8//z//P/8//7//v/+//7//P/8//z//P/+//7/
/v/+//7//v/+//7//P/8//z//P/8//z//P/8//7//v/+//7/AAAAAAAAAAD///7//f/8
//7//v/+//7//v/+//7//v/+//7//f/9//7//v/+//7//P/9//3//f8AAAIAAgACAAEA
AQAAAP////////////8BAAEAAQABAAEAAwADAAMAAgAAAP///v/9//r/+v/6//n/+f/7
//v//f/+//7////////////9//7//f/8//z/+f/4//j/+P/5//n/+f/5//v/+//7//z/
+v/5//n/+f/7//v//P/8//n/+f/6//r/+f/5//n/+f/5//n/+f/5//3//v/+//7///8A
AAUACAAOABgAJQAzAEMAVQBuAIcAlQCIAGwAUgA6AB8ABQD3//P/9P/x/+X/2//X/9n/
4f/p/+3/8P/w//L/9v/8//z/+f/5//n/9//5//n/+//7//r/+P/4//j/+f/6//r/+v/5
//v/+//7//v/+f/4//j/+f/5//n/+f/5//v/+//6//r/+P/4//n/+f/7//v/+//7//n/
9//3//j/+v/6//r/+//7//v/+//7//n/+P/4//n/+//7//r/+v/6//r/+//7//3//f/9
//3/+//7//v/+//7//v//P/9//v/+v/6//v//f/8//z//P/8//3//f/9//3//f/+//7/
/v////////////////8AAAIAAgACAAIABAAFAAYABgADAAIAAQABAAMAAwAEAAUABQAF
AAUABgAGAAYABwAHAAcABwAIAAgACAAIAAgACAAEAAQABQAFAAcABwAHAAYABgAGAAcA
BwAEAAQABAADAAQAAwADAAMAAwADAAMAAgAAAAAAAAAAAAAAAAAAAAAAAAABAAEAAQAA
AP7//v////////8AAAAAAAAAAAAA///9//3//f/9/////////wAA/v/+//7//v/9//3/
/f/9/////P/8//z//P/8//7//v/+//7//f/9//3/+//7//z//P/8//v/+v/6//v//P/8
//z//P/8//3//v/+//7//P/6//r/+//7//r/+//7//v/+f/7//z//P/8//r/+v/7//3/
/f/+//7//P/8//z//P/+//7//v////3//f/9//3/+//6//r/+v/8//3//v/+//7//v/+
//7//f/9//3//f/9//3//f/+//z/+//7//z//v/+//3//P/7//r/+f/5//r/+//6//v/
/f/7//3//f/6//r/+v/6//3//f/9//3//P/6//n/+f/5//n/+f/5//n/+f/4//j/+P/4
//j/+P/4//n/+f/5//v/+f/6//j/+P/4//j/+f/6//v//P/7//r/+f/4//j/+P/4//j/
+v/6//r/+v/5//j/9//2//b/9v/2//b/9P/0//T/9P/1//b/9//4//j/+P/4//j/9v/2
//b/9v/4//j/+P/4//j/+P/4//j/9v/2//b/9f/1//b/9v/2//b/9v/3//f/+P/6//3/
/v/9//v/+v/4//f/9//3//f/+f/7//v/+//5//n/+//7//v/+v/4//f/9v/1//L/8v/y
//H/8f/z//H/8f/y//L/8//1//X/9f/x//D/7//u//D/7//u/+7/8P/x//H/8f/x//H/
8f/x//D/8P/v/+//8f/x//H/8v/w/+//7//w/+7/7f/t/+3/7v/v//D/8f/v/+//9P/y
//L/9f/2//X/+P8CAA4AGQAnADkATwBqAH0AfwBuAFYAPgAoAA8A/f/5/wEAAgD5/+//
5//h/9//4//p/+//8v/w/+7/7v/y//T/8//z//P/8f/t/+//8f/v/+z/7v/u/+7/7//y
//L/8v/x/+//7//v/+//8f/w//D/8f/v/+//7//v/+//7//u/+7/8P/w//H/8f/w/+//
7v/t/+7/7f/u//D/8P/w//D/8f/v/+//7//v/+//7v/u/+//7//v/+7/7v/w//D/8f/x
/+//7//v/+//8f/x//H/8f/x//H/8v/z//H/8P/w//H/8//y//L/8v/w//H/8f/x//H/
8f/y//L/8v/z//P/8//z//P/8//0//b/9v/2//b/9v/3//j/+P/4//j/+P/5//v/+//8
//3/+//7//v//P/8//z//f/9//3//f/+//7//v/+//7//v/+//7///////7//f/8//r/
+v/6//v/+//8//z//P/7//z/+//7//v/+//7//v/+v/4//j/+P/4//r/+v/6//r/+P/5
//n/+f/2//T/9P/1//f/9//4//j/9v/2//b/9f/3//f/9//3//f/9//3//j/+P/4//j/
+P/4//n/+v/7//r/9v/1//T/9v/2//j/+P/2//b/9f/1//X/8//z//T/9//4//j/+P/3
//f/9//2//b/9v/2//f/+v/6//r/+P/6//r/+//7//v/+//6//n/9//5//r/+v/8//r/
+v/7//n/+f/6//r/+P/4//j/+P/6//r/+v/7//v/+//7//v/+//6//r/+v/6//v//P/8
//r/+v/6//r/+//7//v/+//5//n/+f/6//r/+f/5//r/+v/6//n/+P/4//j/+P/5//v/
+//5//n/9//1//f/9//3//j/+f/6//n/+f/5//n/+//6//r/+//5//n/+f/5//n/+f/4
//j/+v/6//r/+v/4//n/+f/5//n/9//4//r/+v/6//r/+P/4//j/+P/6//r/+v/6//z/
/P/8//z/+v/6//r/+v/6//r/+v/6//r/+v/6//r//P/8//z//P/8//z//P/8//r/+v/6
//r//P/8//z//P/8//z//P/8//z//P/8//z//v/9//3//v/+//7//v/+//3//f/9//7/
AQACAAMAAwACAAAA/v/9/////////wEA//////////8DAAMAAwACAAAA///+//3/+v/6
//r/+f/5//v/+//7//z//P/9////AQABAP///v/9//z//P/7//r/+v/6//v/+//7//v/
+//5//n/+v/6//v/+//7//v/+//8//z/+//7//z//P/7//3//f/9//3////9//v//f/+
/wAAAgADAAIAAwAGAAwAFAAhAC8APQBLAGQAgQCTAJAAegBgAEYALQAXAAMA/f/+////
9//r/+P/4//p//H/9f/6//r/+P/6//7/AAD/////AQABAP///////////P/8//z//P/9
//7//v/+//3//f/9//3//f////7//v////3//f/9//3///////7//v/+//7/////////
////////AQD/////AAD+//7//v/////////////////+//7//////////v/+////AAAC
AAMAAQABAAEAAQD///////////////8AAAEAAQAAAAAAAQADAAIAAgACAAAAAQABAAEA
AwADAAQABAACAAMAAwADAAMAAwADAAQACAAIAAgACAAGAAcACAAIAAoACgAKAAsACwAL
AAwADQALAAsACwAMAA4ADgAPAA8ADgANAA0ADAAMAAwADAAMAAwADAANAA0ADQANAA0A
DAAOAA4ADwAPAAwADAAMAAsACgAJAAkACQAJAAkACQAIAAgACAAIAAgACAAIAAgACAAG
AAcABwAHAAgABgAGAAcABQAFAAYABgAGAAYABgAFAAUABQAFAAUABQAFAAUABgAIAAgA
CAAIAAUABQAFAAUABwAEAAQABAAGAAYACAAIAAgACAAHAAcABwAFAAUABgAFAAYABgAG
AAUABQAFAAQABgAGAAYABwAGAAYABgAEAAQABAAFAAUABAAFAAUABQABAAMABAAEAAYA
BAAEAAUABwAHAAgACAAIAAgACAAIAAgACAAIAAkABwAHAAcABwAGAAYABwAIAAgACQAK
AAoACAAIAAgACAAJAAkACQAJAAcABwAHAAgACAAHAAcACAAIAAgABwAGAAYABgAGAAcA
BwAHAAUABQAHAAUABwAHAAYABgAGAAYABQAFAAUABQAFAAQABAAFAAcABwAHAAcABgAF
AAMAAgADAAQABQAGAAQABQAFAAUAAwADAAYABAAEAAQABAAGAAYABgAGAAQABAAEAAQA
BgAGAAYABgAEAAQABAAEAAYABgAGAAYABAAEAAQABAAGAAYABgAGAAQABAAEAAQABAAE
AAQABAAGAAYABgAGAAQABAAEAAQABgAGAAYABgAGAAYABgAGAAUABQAGAAYABgAGAAYA
BwAFAAUABgAIAAoACgAJAAkACAAHAAcABwAHAAcACQAJAAkACQAJAAsACwALAAoACAAJ
AAgABwAEAAIAAgABAAEAAwADAAMABAAEAAUABwAHAAcABQAEAAMAAgACAAEAAAAAAAAA
AQABAAMAAwADAAMAAQACAAIAAQABAAEAAQABAAIAAgABAAEAAgACAAEAAQABAAEAAQAB
AAMAAwAFAAYACAAGAAUABgAJAAwAEgAaACcANwBHAFcAbACHAJkAlAB+AGIASAAtABUA
AQD3//j/9//v/+X/4f/f/+P/7f/1//b/9v/4//z/AgAEAAMAAQD//wEAAQABAAEAAQAC
AAAAAAAAAAEAAAAAAAAA//8AAAEAAgADAAEAAAAAAAEAAwADAAMAAwABAAEAAAAAAAAA
AAABAAEAAwADAAMAAwADAAEAAQACAAQABAAEAAUAAwADAAMAAwAFAAQABAAFAAcABwAG
AAYABAAEAAUABQAHAAcABwAHAAcABwAHAAcABwAHAAgACQAJAAgACAAJAAkACAAIAAgA
CAAJAAkACQAJAAkACgAKAAoACwALAAsACQAJAAkACgAMAAwADAAMAAwADQAOAA4ADgAO
AA4ADwAPAA8AEAARABEAEQARABIAEAAQABEAEQARABEAEgASABIAEgASABIAEAAQABEA
EQARABEAEQAQAA4ADgAPAA8AEAAQABAADwAOAA0ADQANAA0ADQANAAwADAAMAAwADAAM
AAwADAAMAAsACwAKAAkACQAIAAkACwALAAsADAAMAAoACgAKAAkACgALAAwADQALAAsA
CwAMAAwADAAMAAwACwALAAsACwAPAAwADAAMAAoACgAMAAwACgAKAAkACQALAAkACQAK
AAoACgAJAAgACQAJAAkACAAIAAgACAAJAAgACAAIAAYACAAIAAkACQAIAAkACQAJAAkA
CwAMAAwADAAKAAoACwALAAsADAAMAAwADAAMAAwADAAMAAwADQALAAsACwALAAkACAAI
AAgACAAJAAoACgAKAAoACgAKAAsACwALAAsACwALAAsADAAMAAsACwAMAAoACgAJAAgA
CgAKAAoACwAJAAkABwAHAAkABwAJAAkABgAGAAYABgAJAAkACQAJAAcABgAGAAcABwAH
AAcABwAHAAcABgAGAAYABgAGAAYACAAJAAkACQAHAAcACAAGAAYABgAGAAgACAAIAAgA
BgAGAAYABgAIAAgACAAIAAgACAAIAAgABgAGAAYABgAIAAgACAAIAAYABgAGAAYACAAI
AAgACAAGAAYABgAGAAYABgAGAAYACAAIAAgACAAIAAgACAAIAAYABgAGAAUABgAIAAkA
CgAJAAgACAAHAAgACgANAA4ADAALAAsACgAHAAcABwAHAAgACwAMAA0ADAALAAwACwAL
AAoACAAHAAgABwAEAAQAAgABAAEAAwADAAMABAAEAAUABwAHAAcABQAEAAMAAgACAAEA
AAAAAP7/////////AQABAAEAAQABAAAA/v/9//7///8AAAIAAAD/////AAAAAP//////
/wEAAQABAAEAAQABAAQABAACAAMACAALAA4AGAAkAC0AOwBNAGUAfACNAIkAdgBcAEQA
MgAbAAcAAwALABAABwD5/+//7f/x//X/+////wAAAAACAAQABgAEAAMA///9//////8B
AAMAAwAAAP7//v/+////AAAAAAAA//8BAAEAAQABAP///v/+////////////////////
/v/+//7//v///////f/9//3//f/9//v/+//8//z//P/8//3/+//7//v/+//7//r/+v/7
//v/+//6//r//P/8//3//f/9//3//f/9//v/+//7//v//f/9//7////9//z//P/9//3/
/P/8//z//P/9//3//f/8//v/+//6//v//f/+////AQABAAEAAgACAAIAAgACAAAAAQAC
AAIAAgACAAIAAwADAAMABAAFAAUABQAFAAYABAAEAAUABQAFAAUABgAGAAQABAAEAAQA
AwAEAAYABwAFAAUABQAEAAQABAAFAAUABwAIAAkACQAFAAMAAgABAAEAAQABAAAAAAAA
AAAAAAAAAAAAAAAAAAIAAwADAAMAAQD+//3//f/9//3//v/+////AAABAAEAAAD///7/
/f////////8AAP///v/9//z//f/9//3//f8BAP7//v/+//z//P/+//7//v/+//3//f/9
//v/+//8//v//P/8//z//f/9//3//P/6//r/+v/7//7//v/+//z//P/8//3//f/8//3/
/f/9//3///8AAAAA/v/8//z//f//////AAAAAP7//v/+//7/AAAAAAAAAQAAAP///v/9
//3//P/8//z//P/9//7//v/8//z//P/8//z//f/+/////v/9//z//P/8//v/+//8//7/
/v/9//z//P/8//z//f///////f/9//3/+//9//3/+v/6//r/+v/9//3//f/9//3//P/8
//3/+//7//v/+//9//3//P/8//z//P/8//z//P/9//3//f/7//3//P/8//z//P/8//z/
/P/8//z/+v/6//r/+v/8//z//P/8//r/+v/6//r/+v/6//r/+v/6//r/+v/6//r/+v/6
//r/+v/6//r/+v/4//j/+P/4//j/+P/4//j/+f/5//r/+v/4//j/+P/5//r/+//9/wAA
///+//z/+//8//v/+//7//n/+f/7//v/+//7//v//f/9//3//P/6//n/+P/3//T/9P/0
//P/8//3//f/9//4//j/+f/7//v//f/7//r/+f/2//b/9f/0//T/9P/1//X/9f/1//X/
9f/z//T/9P/z//X/9f/1//X/+P/4//f/9//2//b/9f/1//X/9f/1//X/8//z//P/9v/6
//7/+//4//n//v8CAAoAFQAlADUARwBgAHkAiQCEAGwAUgA8ACUADQD9//n/AAD///P/
6f/l/+H/4//r//H/9v/4//L/8v/4//z/+f/3//X/9//5//f/9f/z//T/9v/2//b/9//4
//j/+P/3//X/9f/1//X/9v/2//f/+f/5//n/+f/5//f/9//2//b/+P/4//n/+f/3//f/
9//3//j/9//4//r/+P/4//j/+f/5//n/+f/5//v/+v/6//v/+f/5//j/+P/6//r/+//7
//n/+f/5//n/+f/5//n/+f/5//n/+v/7//n/+P/4//n/+//6//r/+v/6//v/+//7//v/
+//8//z//v/////////9//3//f/+/wAAAAAAAAAA/v///wAAAAAAAAAAAAABAAMAAwAE
AAUAAwADAAMABAAFAAYACAAJAAcABwAIAAgABwAGAAUABAAEAAQABQAFAAUABQAFAAQA
BgAGAAcABwAGAAYABgAFAAIAAQABAAEAAwADAAMAAgAAAAAAAAAAAAIAAgACAAIAAAAB
AAEAAQAAAP7//v////////8AAAAAAAAAAAAA//8AAAEAAgADAAAA///+//7//v/+//7/
/v///////////////P/8//z//P/8//7//v/+//7//f/9/////f/9//7///8AAAAAAAD9
//3//f/8//7//v/+////AAAAAAAA/v/+//7//////wAAAQABAAEA/f///wAAAAACAAAA
AAABAAMAAwAEAAQAAgACAAIAAgAEAAQABAAFAAMAAwADAAMAAwACAAIAAgAAAAEAAgAC
AAIAAgACAAIAAwADAAMAAwABAAEAAQACAAAA/////wAAAAAAAP///v8AAAAAAAABAAEA
AQD/////AQD//wEAAQACAAIAAgACAAMAAwADAAMAAgAAAP////8BAAEAAQABAAEAAQAA
AAAAAAAAAAAAAAAAAAEAAQABAP3///8CAAQABAAEAAQAAgACAAIAAgACAAIAAgACAAIA
AgACAAIAAgACAAIAAgAEAAQABAAEAAIAAgACAAIAAgACAAIAAgAEAAQABAAEAAIAAgAC
AAIAAgACAAIAAgACAAIAAgACAAQABAAEAAQAAwADAAQABAAEAAQABAAFAAUABQAGAAgA
CAAIAAcABwAGAAUABQAFAAUABQAHAAcABwAHAAcACQAKAAsACwAKAAgABgAEAAAAAAAA
AP////8BAAEAAQACAAIAAwAFAAUABwAFAAQAAwABAAAA/v/8//7//v//////////////
/////wAAAAD///3//f/9//3//v/+//3//f/+//7//f/9//3//f/9//3/+////////v8A
AAIAAQACAAMABgAMABQAIwA1AEMAUQBoAIMAlQCOAHQAWAA+ACcADQD5//P/9v/3/+3/
3f/V/9f/3//n//H/9P/y//L/9v/8//z//f/9//n/+f/5//f/+f/7//j/9v/2//b/9//6
//r/+v/5//n/+f/5//n/+//6//r/+//7//v/+//7//v/+//6//r/+P/4//n/+f/3//f/
9//3//j/9//4//r/+P/4//j/+f/5//n/+f/5//v/+v/6//v/+f/5//j/+P/6//r/+//7
//j/9//2//X/+P/5//r/+//5//n/+v/7//r/+P/3//f/+P/4//n/+v/4//n/+f/5//n/
+f/6//r//P/9//3//f/9//3//f/+/wIAAgACAAIAAwAFAAcACAAIAAgACAAJAAsACwAM
AA0ADQANAA0ADgAOAA4ADwAPABEAEQASABIAEgASABIAEgAQABAAEQARABEAEQARABAA
DgAOAA8ADwAOAA4ADgANAA4ADQANAA0ACwALAAsACgAKAAoACgAKAAoACgAKAAoACAAJ
AAkACQAKAAgACAAJAAsACwAMAAwACgAKAAoACQALAAsACwALAAoACQAIAAgABgAGAAYA
BgAGAAcACAAJAAkABgAGAAYACAAIAAoACgAKAAoACQAJAAkABwAHAAgABwAIAAgACAAJ
AAkACQAIAAgACAAIAAkACAAIAAgABgAIAAgACQAJAAgACQAJAAkABwAJAAoACgAKAAgA
CAAJAAkACQAKAAoACgAKAAoACgAKAAoACgALAAsACwALAAsACwAKAAoACgAIAAkACgAK
AAwADAAMAAwADQANAA0ADQAMAAsACgAKAAwACwALAAwADAAMAAsACgAKAAoACgALAA0A
DQALAAsACQAHAAkACQAKAAoACgAKAAsACwALAAsACQAIAAgACQALAAsACwALAAsACwAK
AAoACgAKAAoACgAIAAkACQAJAAsACwAMAA4ADgAOAA4ADQAMAAsACgAKAAoACgAKAAoA
CgAKAAoACgAKAAoACgAKAAoACgAKAAgACAAIAAgACgAKAAoACgAKAAoACgAKAAoACgAK
AAoACgAKAAoACgAKAAoACgAKAAgACAAIAAgACAAIAAgACAAIAAgACAAHAAkACgAKAAoA
CgAKAAsACwAJAAoADAAMAA4ADQANAAwACwALAAsACwALAA0ADQANAA0ADQAPAA8ADwAO
AAwACwAMAAsACAAIAAYABQAFAAcABwAHAAgACAAJAAsACwALAAcABgAFAAQABgAFAAQA
BAAEAAUABQAFAAUABQAFAAUABgAGAAUABQAFAAUABQAGAAQAAwADAAQABgAFAAUABQAH
AAcABwAHAAcABwAIAAgACAALAA4AEQAWAB4AJgAzAEMAUwBpAIQAlQCTAHwAYgBMADYA
IQAPAAsAFQAWAAsA///5//f/9f/7/wEABwAIAAYABgAKAAwADgAJAAUABQAHAAkACQAH
AAcABgAEAAQABAAFAAcACAAJAAkACAAHAAYABQAFAAQABAAFAAYABwAIAAkABwAHAAYA
BgAGAAYABwAHAAkACQAJAAkABwAFAAUABgAIAAgACAAJAAgABwAGAAUABwAGAAYABwAH
AAcABgAGAAUABAAEAAMABAAFAAYABwAFAAUABQAFAAUABQAGAAcABwAGAAYABwADAAIA
BgAIAA==
         </WaveFormData>
      </LeadData>
      <LeadData>
         <LeadByteCountTotal>10000</LeadByteCountTotal>
         <LeadTimeOffset>0</LeadTimeOffset>
         <LeadSampleCountTotal>5000</LeadSampleCountTotal>
         <LeadAmplitudeUnitsPerBit>4.88</LeadAmplitudeUnitsPerBit>
         <LeadAmplitudeUnits>��V</LeadAmplitudeUnits>
         <LeadHighLimit>2147483647</LeadHighLimit>
         <LeadLowLimit>268435456</LeadLowLimit>
         <LeadID>V1</LeadID>
         <LeadOffsetFirstSample>0</LeadOffsetFirstSample>
         <FirstSampleBaseline>0</FirstSampleBaseline>
         <LeadSampleSize>2</LeadSampleSize>
         <LeadOff>FALSE</LeadOff>
         <BaselineSway>FALSE</BaselineSway>
         <ExcessiveACNoise>FALSE</ExcessiveACNoise>
         <MuscleNoise>FALSE</MuscleNoise>
         <LeadDataCRC32>1326437321</LeadDataCRC32>
         <WaveFormData>
BAAEAAQABAAGAAYABgAGAAYABgAGAAYABgAGAAYABgAIAAgACAAIAAgACAAIAAgACgAK
AAoACgAKAAoACgAKAAsADAANAA4ADgAOAA4ADgAOAA4ADgAOAA4ADgAOAA4ADgAOAA4A
DgAOAA4ADgAOAAwADAAMAAwADAAMAAwADAAKAAoACgAKAAoACgAKAAoACAAIAAgACAAI
AAgACAAIAAYABgAGAAYACAAIAAgACAAGAAYABgAGAAYABgAGAAYABgAGAAYABgAEAAQA
BAAEAAQABAAEAAQABAAEAAQABAAEAAQABAAEAAQABAAEAAQABAAEAAQABAACAAIAAgAC
AAQABAAEAAQAAgACAAIAAgACAAIAAgACAAQABAAEAAQAAgACAAIAAgACAAIAAgACAAIA
AgACAAIAAgACAAIAAgACAAIAAgACAAIAAgACAAIAAAAAAAAAAAACAAIAAgACAAAAAAAA
AAAAAAAAAAAAAAACAAIAAgACAAIAAgACAAMAAQACAAIAAwAFAAUABwAIAAkACQAHAAYA
AwADAAQABAAEAAQABAADAAMAAQD+//z/+v/4//X/9P/0//b/9v/2//b/9v/2//X/9//4
//n/+f/3//n/+v/7//3//f/9//3//v/+//7//v/+//7//v/+//7//////////f/9//3/
/f/9//3//f/9//3//f/9//3//v/+//3//f/9//3//f/9//3//f/9////BAAIAAsAEwAf
ACoALgAxADoAQwBJAEoAQAArAB0AGAAWABAAAQDu/+H/2//Q/8H/vf+7/63/nv+Z/6D/
qP+v/7j/v//I/9T/4P/o//D/9v/9/////v8AAAQABQADAAEAAQADAAMAAwAFAAUABgAG
AAQABAAFAAUABgAGAAYABgAGAAYABgAGAAQABQAFAAUABwAHAAcABwAHAAcABwAJAAkA
CQAJAAkACQAJAAkACgAIAAgACAAIAAgACQAJAAkACQAJAAoACgAKAAsACwALAA4ADwAP
AA8ADwAPAA4ADQAQABEAEQASABAAEAARABMAFAAUABUAFgAXABcAFwAXABoAHAAdAB0A
HQAfAB8AIAAeAB4AHwAhACMAIwAiACIAIwAjACMAIwAhACEAIQAhACAAHwAeAB0AHAAb
ABsAGgAXABYAFgAVABIAEQAQABAADwANAAoACgAMAAsACgAIAAcABgAFAAQAAgABAAAA
//8BAAEAAAD///3/+//6//n/+//7//v/+//9//z//P/8//z/+//7//v/+//7//v/+//5
//n/+f/5//n/+f/5//n/+v/6//r/+//7//v/+//7//n/+f/5//n/+f/5//n/+v/8//z/
/P/8//r/+v/6//r/+v/7//v/+//9//3//f/+//7//f/8//v//f/9//7////9//3//f/9
//7//v//////AAAAAAAAAAD+//7//////wEAAQABAAEAAQABAAEAAQD/////////////
///////////////////9//3//f/9/////v/+//7//v/+//3//f/9//3//f/9//3//f/9
//3//v/9//3//f/9//3//f/9//v/+//7//v/+//6//n/+f/5//n/+f/6//z//P/7//v/
/P/8//v/+//5//n/+f/5//v/+//7//r/+v/6//r/+v/5//j/9//2//j/+P/4//f/9//3
//f/+P/4//j/+P/4//j/+P/6//j/+P/4//j/9v/2//b/9v/2//b/9v/2//b/9v/2//b/
9v/2//b/9v/4//j/+P/4//b/9v/2//b/9v/2//b/9v/2//b/9v/2//b/9v/2//b/+P/4
//j/+P/2//b/9v/2//T/9P/0//T/9//3//j/+P/5//n/+f/7//z//f/9//v/+v/5//n/
+v/4//j/+P/4//n/+f/3//T/8v/w/+7/6//q/+r/7P/s/+r/6v/q/+r/6f/p/+r/6//t
/+3/7//w//H/8//z//P/8//0//T/9P/0//T/9P/0//L/8v/z//P/9f/1//X/9f/1//X/
9f/1//X/9f/1//X/9f/2//b/9f/z//P/8//z//P/8//z//P/9f/4//r///8JABUAIgAo
AC0ANAA9AEMARgBCADMAIQAaABgADgD//+r/2f/R/8b/s/+p/6f/n/+O/4f/jv+Y/5//
qP+z/77/yv/Y/+L/6P/s//P/9//6//r//v////3//f/9//////////////8AAAAA/v/+
//////8AAAAAAAAAAAAAAAAAAAAA/v////////8BAAEAAQABAAEAAQABAAMAAgABAAAA
//8BAAEAAQACAAQABAAEAAQAAwADAAIAAQADAAMABAAEAAIAAwADAAMABgAHAAcABwAG
AAcABwAHAAgACQAJAAoADAAMAA0ADwAOAA4ADwAQABEAEQARABEAFAAWABcAFwAXABkA
GQAaABoAGgAbAB0AHwAfAB4AHgAdAB0AHQAdAB0AHQAdAB0AHAAbABoAGQAYABcAFwAW
ABUAFAAUABMAEAAPAA4ADgANAAsACAAIAAgABwAGAAQABQAEAAMAAgACAAEAAAD/////
///+//3//P/7//v/+//5//n/+f/5//n/+P/4//j/+P/3//f/9//5//n/+f/5//n/+f/5
//n/9//3//f/9//4//j/+P/5//j/9//2//X/9//3//f/9//3//f/9//4//j/+P/4//j/
+P/4//j/+P/4//n/+f/5//v/+//7//z//f/9//3//f/7//v//P/9//3//f/9//3//P/8
//3//f8AAAAAAAAAAP7//v//////////////////////////////////////////////
//////////////3//f/9//3////+//7//v/8//z/+//7//3//f/9//3//f/9//3//f/6
//n/+f/5//v/+//7//v/+//7//v/+//5//j/9//3//n/+f/5//r/+P/4//f/9//4//j/
9//3//f/9//3//f/+f/5//n/+P/2//b/9v/2//b/9v/2//b/+P/4//j/9//1//X/9f/2
//j/+P/4//j/+P/2//j/9v/2//b/9v/2//b/9v/2//b/9v/2//b/9P/0//T/9P/0//T/
9P/0//T/9P/0//T/9P/0//T/9P/0//T/9P/0//b/9v/2//b/9v/2//b/9v/2//b/9v/2
//b/9v/2//b/9v/2//b/9v/4//j/+P/4//f/9//4//j/+//7//v//f/+///////9//r/
+f/5//r/+v/6//r/+v/5//n/9//0//L/8P/u/+v/6v/q/+z/7P/s/+z/7P/s/+v/6//s
/+3/7f/t/+//8P/x//P/8//z//X/9v/2//b/9f/0//P/8v/0//T/9f/1//X/9f/1//X/
9//3//f/9//3//f/9//3//b/9v/1//P/9P/1//b/9//1//X/9f/1//n//P/+/wEACwAX
ACQALAAxADoAQwBLAEwASAA3ACcAIAAaAA4A+//i/9H/x/+6/6v/n/+b/5H/hv+H/47/
lv+f/6z/t//E/87/2v/i/+j/8P/z//X/+P/8/wAAAQD///3///8BAAEAAQABAAEAAgAC
AAIAAgADAAMABAAEAAQABAAEAAQABAAEAAIAAwADAAMABQAFAAUABQAFAAUABQAHAAcA
BwAHAAcABwAHAAcACAAIAAgACAAIAAoACwALAAsACQAJAAoACgAMAA0ADQANAA4ADwAP
AA8ADgAPAA8ADwASABMAEwAUABIAEgATABUAFgAWABcAGAAZABkAGQAZABgAGgAbABsA
HQAfAB8AIAAgACAAIQAjACMAIwAiACIAIQAhACEAIQAhACEAIQAhACAAHwAeAB0AHAAb
ABsAGgAZABgAGAAXABYAFQAUABQAEgAPAAsACgAMAAsACgAIAAcABgAFAAQABgAFAAQA
AwABAAEAAAD//wAA///////////////////9//z//P/8//z/+//7//v//f/9//3//f/9
//3//f/9//3//f/9//3/+v/6//r/+//9//3//f/9/////////////v/9//z//P/+//7/
/v/+//7//v/+//7//v////////8BAAEAAQACAAEAAQABAAEAAwADAAQABQAFAAUABQAF
AAQABAAFAAUABAAEAAQABAAGAAYABwAHAAkACQAJAAkACQAJAAkACQAJAAkACQAJAAkA
CQAJAAkACQAJAAkACQAJAAkACQAJAAkACAAIAAgACAAIAAcABwAHAAcABwAHAAUABQAF
AAUABQAFAAYABwAFAAUABQAFAAMAAwADAAMABQAEAAMAAwADAAMAAwAEAAQABAADAAMA
BAAEAAMAAwADAAMAAwADAAMAAwADAAIAAgACAAIAAgAEAAQABAAEAAIAAgACAAEAAwAD
AAMABAACAAIAAgACAAIAAgAEAAIAAgACAAIAAgACAAIAAgACAAIAAgACAAQABAAEAAQA
AgACAAIAAgAEAAQABAAEAAIAAgACAAIAAgACAAIAAgAAAAAAAAAAAAAAAAAAAAAAAgAC
AAIAAgACAAIAAgACAAIAAgACAAIAAgACAAIAAgACAAMAAwAEAAQABQAFAAUABwAIAAkA
CQAFAAQAAwADAAQABAAEAAQABAADAAMAAQAAAP7//P/6//f/9v/2//j/+P/4//j/+P/4
//f/9//4//f/9//3//n//P/9////////////AAAAAP7//v/+//7/AAAAAAAAAQD/////
/////wEAAQABAAEAAQABAAEAAQD/////AAAAAP///////////f/9//3//f///wMABgAI
AAsAFQAjACwALgAxADgAQQBJAEgAQAAvACEAHAAcABYABwD0/+n/5f/c/83/xf+//7P/
pP+f/6T/rP+z/7z/w//M/9j/4v/q//L/+P///wEABAAGAAYABwAFAAUABQAHAAcABwAF
AAUABgAGAAYABgAHAAcACgAKAAoACgAKAAoACgAKAAoACwALAAsADQANAA0ADQALAAsA
CwANAA0ADQANAA0ADQANAA0ADgAOAA4ADgAOAA4ADwAPAA8ADwAPABAAEAAOAA8ADwAP
AA4ADwAPAA8AEgATABMAEwAUABUAFQAWABYAFgAXABkAGgAaABsAHAAbABsAGwAbAB4A
IAAhACEAIQAjACMAJAAiACIAIwAlACcAJwAmACYAJQAlACUAJQAlACUAJQAlACQAIwAi
ACEAIAAfAB8AHgAdABwAHAAbABgAFwAWABYAEwARAA4ADgAOAA0ADAAKAAoACgAKAAoA
CAAHAAYABQAFAAUABAADAAIAAQABAAEAAQABAAEAAQADAAIAAgACAAIAAQABAAEA////
//////8BAAEAAQABAP///////////v/+//7//////////////wEAAQABAAEAAQABAAEA
AgACAAIAAgACAAAAAAAAAAAAAgADAAMAAwABAAEAAQACAAMAAwADAAMAAwADAAQABQAF
AAUABQAFAAQABAAFAAUABAAEAAQABAAEAAQABQAFAAUABQAFAAUABQAFAAUABQAFAAUA
BQAFAAUABQAFAAUABQAFAAUABQAFAAUABQAFAAUABAAEAAQABAAEAAMAAwABAAEAAQAB
AAMAAwADAAMAAgABAAEAAQABAAEAAQABAAEAAQABAAEAAQAAAP////////////8AAAAA
AAD//////v/+//3//f/9//3//f/9//3//f/9//z//v/+//7//v/+//7//v/+//7//v/+
//3//f/9//3//v/8//z//P/8//7//v/+//7//v/+//7//v/+//7//v/8//z//P/8//z/
/P/8//z//P/8//z//P/8//z//P/8//z//P/8//z//P/8//z//P/6//r/+v/6//r/+v/6
//r//P/8//z//P/6//r/+v/6//r/+v/6//r/+v/6//r/+//9//7//v////3//f///wAA
AQABAP///v/9//3//v/+//7//v/+//3////9//r/+P/2//T/8f/w/+//8P/v/+7/8P/w
//D/7//t/+7/7//v//H/8//0//X/9f/1//X/9f/0//T/9P/0//b/9v/2//b/9v/3//f/
9//3//f/9//3//f/9//3//f/9//3//f/9//4//j/9//3//X/9f/1//X/9//3//f/+f/4
//r/AQAHABEAHAAmAC0AMgA7AEMASABKAD8AKwAeABoAFAAFAPD/3f/T/8r/uf+r/6f/
o/+W/4v/jv+Y/53/ov+t/7j/xP/Q/9z/5P/s//H/9f/2//r//P/9//3////9////////
//////8AAAAAAgACAAMAAwACAAIAAgACAAIAAgACAAIABAAFAAUABQADAAMAAwADAAUA
BQAFAAcABQAFAAUABQAFAAUABQAGAAgACAAIAAgABgAHAAcABwAHAAcACAAIAAoACwAL
AAsACgALAAsACwAMAA0ADQANAA4ADwAPABAAEAAQABEAEwASABIAEwAUABUAFQAVABUA
GAAaABsAGwAZABsAGwAcAB4AHgAfACEAIQAhACAAIAAfAB8AHwAfACAAIQAiACMAIAAf
AB4AHQAaABkAGQAYABcAFgAWABUAFAATABIAEgATABEADgAOAA0ACwAJAAYABQAEAAMA
AgACAAEAAAD//wEAAQAAAP///v/9//3//f/7//v/+//7//v/+v/6//r/+v/5//n/+f/5
//n/+f/5//n/+f/5//n/+f/5//n/+f/6//r/+v/7//v/+//7//v/+f/5//n/+f/7//v/
+//8//v/+v/5//j/+v/6//r/+v/6//v/+//7//3//f/9//7//f/9//3//f/9//3//v//
/////////////v/+//////8AAAAAAAAAAAAAAAABAAEAAQABAAEAAQABAAEAAQABAAMA
AwADAAMAAQABAAEAAQADAAMAAwADAAEAAQABAAEAAQAAAAAAAAACAAIAAQABAP//////
////AQABAAEAAQAAAP////////3//f/9//3//f/9//3//f/9//z/+//7//3//f/9//7/
/P/8//v/+//+//7//f/9//3//f/9//3/+//7//v/+v/8//z//P/8//v/+v/5//j/+f/6
//v/+//7//v/+//8//r/+v/6//r/+v/6//z/+v/6//r/+v/6//r/+v/6//r/+v/6//r/
+P/4//j/+P/4//j/+P/4//r/+v/6//r/+v/6//r/+v/6//r/+v/6//j/+P/4//j/+v/6
//r/+v/6//r/+v/6//j/+P/4//j/+P/4//j/+P/4//j/+P/4//r/+v/7//v/+v/6//v/
+//7//3//v///wEA///+//3/+//8//z//P/+//7//f/9//n/9v/0//L/8P/t/+z/7P/w
//D/8P/w/+7/7v/t/+3/8P/x//H/8f/x//L/8//1//X/9f/1//b/9v/2//b/9v/2//b/
9v/2//f/9//3//f/9//3//f/9//5//n/+f/5//f/9//3//j/+P/3//f/9//3//f/9//3
//n/+f/5//r//P8BAAkAFQAkAC4AMwA4AEEASwBOAEwAPQArACYAIAAUAAEA7P/Z/8v/
vv+t/6P/of+Z/4z/h/+O/5b/m/+m/7P/wP/M/9j/4v/q//L/9f/3//j//P8AAP////8B
AP//AQABAAEAAwADAAQABAAEAAQABQAFAAYABgAGAAYACAAIAAgACAAGAAcABwAHAAcA
BwAHAAcACQAJAAkACwAKAAkACAAHAAgACQAKAAwACwAKAAkACAAKAAsACwALAA0ADQAO
AA4ADAANAA0ADQAOAA8ADwAPABAAEQARABEAEgATABMAFAAWABYAFwAZABgAGAAZABoA
HQAdAB0AHQAeACAAIQAhAB8AIQAhACIAIgAiACMAJQAnACcAJgAmACcAJwAnACcAJQAl
ACUAJQAkACMAIgAhACIAIQAhACAAHQAcABwAGwAYABcAFgAWABUAEwAQABAAEAAPAA4A
DAANAAwACwAKAAkABwAFAAMABQAFAAQAAwACAAEAAQABAAEAAQABAAEAAQAAAAAAAAAA
AP////////////////////////////////////////7//v/+/////v/9//z/+//8//3/
/v////3//f/9//7//v/+//7//v/+//7//v/+/wAAAQABAAEAAQABAAEAAgABAAEAAQAB
AAMAAwAEAAUAAwADAAMAAwAEAAQABQAFAAYABgAGAAYABgAGAAcABwAFAAUABQAFAAcA
BwAHAAcABgAFAAQAAwAEAAUABgAHAAYABQAEAAMABQAFAAUABQAFAAQABAAEAAIAAgAB
AAEAAwADAAMAAwADAAMAAwADAAQAAwADAAMAAQABAAEAAQADAAMAAwADAAMAAgABAAEA
////////AAACAAIAAQABAAAAAAD//////f/9//3//f/////////+//7//v/+//7//v/+
//7//v/+//7//v/9//v/+//7//z//v/+//7//v/+//7//v/+//7//v/+//7//v/+//7/
/P/8//z//P/8//z//P/8//7//v/+//7//P/8//z//P/8//z//P/8//z//P/8//z//v/+
//7//v/8//z//P/8//z//P/8//z//v/+//7//v/8//z//P/8//7//v/+//7/AAABAAEA
AgAAAAEAAQABAAMABAAFAAUABQAEAAMAAwACAAIAAgACAAAA//////3/+v/4//b/9P/y
//L/8//2//T/9P/0//T/9v/1//X/9v/3//f/9//5//r/+//9//3//f/9//7//v/+//7/
/v/+//7//v/+/////////////////////////////////////////wAAAAABAAEAAQAB
AAEAAQABAAEA//8DAAgADAARABsAJQAuADQAOQBAAEcATQBMAEIAMQAjACAAHAAQAP//
7P/h/9n/zP+9/7v/uf+r/5r/mf+k/6r/sf+6/8P/zv/a/+b/7P/y//r///8BAAQABgAI
AAcABwAHAAcACQAJAAkACwALAAwADAAKAAoACwALAA4ADgAOAA4ADAAMAAwADAAMAA0A
DQANAA0ADQANAA0ADQANAA0ADwAPAA8ADwAPAA8ADwAPABAAEAAQABAAEAASABMAEwAT
ABEAEQASABIAEgATABMAEwAUABUAFQAVABYAFwAXABcAGAAZABkAGgAaABoAGwAdAB4A
HgAfACAAIQAhACEAIQAiACQAJQAlACUAJwAnACgAKAAoACkAKwAtAC0ALAAsACsAKwAr
ACsAKQApACkAKQAqACkAKAAnACYAJQAlACQAIwAiACIAIQAcABsAGgAaABkAFwAUABQA
FAATABIAEAAPAA4ADQAMAAwACwAKAAkACQAJAAgABwAGAAUABQAFAAUABQAFAAUABQAE
AAQABAAEAAMAAwADAAMAAwADAAMABQAFAAUABQAFAAUABQAFAAIAAgACAAMAAwADAAMA
AwABAAEAAQABAAMAAwADAAQABgAGAAYABgAEAAQABAAEAAIAAwADAAMAAwADAAMABAAH
AAcABwAHAAcABwAIAAkACQAJAAkACQAIAAgACQAJAAoACgAKAAoACgAKAAsACwANAA0A
DQANAA0ADQANAA0ADAALAAoACQAJAAkACQAJAAkACQAJAAkACQAJAAkACQAHAAYABgAG
AAgACAAHAAcABwAHAAcABwAFAAUABQAFAAUABQAGAAcABQAFAAUABQAFAAUABQAFAAUA
BAADAAMAAQABAAEAAgADAAQABAAFAAQABAADAAMAAwADAAMAAwADAAMAAwACAAIAAgAC
AAIAAAAAAAAAAAAAAAAAAAD//wAAAQACAAQAAwACAAEAAAAAAAAAAAAAAAAAAAAAAAAA
AAAAAAAAAAAAAAAAAAAAAAAAAAAAAAIAAgACAAIAAAAAAAAAAAAAAAAAAAAAAAAAAAAA
AAAA/v/+//7//v8AAAAAAAAAAAAAAAAAAAAAAAAAAAEAAQAAAAAAAQABAAEAAwAEAAUA
BQADAAIAAQABAAIAAgACAAIAAgABAAEA///8//r/+P/2//P/8v/y//T/9P/0//T/9P/0
//P/8//0//X/9f/1//f/+P/5//v/+//7//v//P/8//z//P/8//z//P/8//z/+//7//v/
+//9//3//f/9//v/+//7//v//P/9//7/AAAAAP////////3//f/9//3//f///wEAAgAG
AAkADQAXACQALgAzADgAQQBNAFAATgA/ACsAIgAgABwADwD6/+f/3//Y/8f/uf+1/63/
oP+V/5b/oP+n/67/uf/C/8z/2P/k/+7/9P/3//v/AAACAAIABQAFAAcABwAJAAkACQAH
AAcACAAIAAYABgAHAAcACgAKAAoACgAKAAoACgAKAAoACwALAAsACwALAAsACwALAAsA
CwANAAsACwALAAsADQANAA0ADgAOAA4ADgAOAA4ADwAPAA8ADwAPABAAEAAQABEAEQAR
ABIAEwATABMAFAAVABUAFQAUABUAFQAWABgAGAAZABsAHAAcAB0AHgAdAB0AHQAdACAA
IgAjACMAIwAlACUAJgAkACQAJQAnACkAKQAoACgAKQApACkAKQApACkAKQApACgAJwAm
ACUAJAAjACMAIgAjACIAIgAhABwAGwAaABoAGwAZABYAFgAUABMAEgAQABEAEAAPAA4A
DAALAAoACQAJAAkACAAHAAYABQAFAAUABQAFAAUABQAFAAQABAAEAAYABQAFAAUAAwAD
AAMAAwADAAMAAwADAAMAAwADAAMAAgACAAIAAwADAAMAAwADAAMAAwADAAMAAwADAAMA
BAACAAIAAgACAAQABAAEAAQABgAHAAcABwAFAAUABQAGAAcABwAHAAcABwAHAAgACQAH
AAcABwAHAAgACAAJAAkACgAKAAoACgAMAAwADQANAA0ADQANAA0ADQANAA0ADQANAA0A
DQANAAsACwALAAsACwALAAsACwANAA0ADQANAAsACgAKAAoADAAMAAsACwALAAsACwAL
AAsACwALAAsACgAJAAkACQAJAAkACQAJAAkACQAJAAkACQAIAAcABwAJAAkACQAKAAgA
CAAHAAcABgAGAAUABQAHAAcABwAHAAkACQAJAAgABgAGAAYABgAEAAQABAAEAAYABgAG
AAUABwAHAAcACAAGAAYABgAGAAgACAAIAAYABgAGAAYABgAGAAYABgAIAAgACAAIAAYA
BgAGAAYABgAGAAYABgAEAAQABAAEAAYABgAGAAYABgAGAAYABgAEAAQABAAEAAYABgAG
AAYABgAGAAYABgAEAAQABAAEAAYABgAGAAYABAAEAAUABQAGAAYABwAHAAkACwAMAA0A
DQALAAoACQAJAAoACgAKAAgACAAHAAcABwAEAAIAAAD+//v/+v/6//r/+v/6//r//P/8
//v/+//8//3//f/9////AAABAAMAAwADAAMABAAEAAQABAAEAAQABAAEAAQAAwADAAMA
AwAFAAUABQAFAAUABQAFAAUABQAFAAUABgAGAAUABQAFAAUABQAFAAUABQAHAAkACgAO
ABMAGQAjADAAPABDAEoAUwBbAF4AXABJADcAMgAuACIADwD6/+f/3f/Q/7//t/+z/6n/
mv+X/6D/pv+t/7j/xf/Q/97/6v/0//z/BAAHAAkADAAMAAwADwARABEAEwAVABUAFQAV
ABUAFgAWABYAFgAXABcAFgAWABYAFgAYABgAGAAYABoAGwAbABsAGQAZABkAGQAZABkA
GQAbAB0AHQAdAB0AGwAbABsAHAAeAB4AHgAeABwAHQAdAB0AHQAdAB4AHgAgACEAIQAh
ACAAIQAhACEAIgAjACMAIwAmACcAJwAoACgAKAApACsALAAsAC0ALgAvAC8ALwAvADAA
MgAzADMAMwA1ADUANgA2ADYANwA5ADsAOwA6ADoANwA3ADcANwA3ADcANwA3ADYANQA0
ADMAMgAxADEAMAAvAC4ALgAtACoAKQAoACgAKQAnACQAJAAiACEAIAAeAB8AHgAdABwA
HAAbABoAGQAXABcAFgAVABUAFQAWABcAFgAVABQAEwAVABQAFAAUABQAEwATABMAEwAT
ABMAEwAVABUAFQAVABQAEwASABEAEgASABIAEwAVABUAFQAVABUAFQAVABUAFQAVABUA
FgAUABQAFAAUABYAFgAWABYAFgAXABcAFwAXABcAFwAYABkAGQAZABkAFwAXABgAGQAZ
ABkAGQAZABoAGgAbABsAHAAcABwAHAAcABwAHQAdAB0AHQAdAB0AHQAdAB0AHQAfAB8A
HwAfAB8AHwAfAB8AHwAfAB8AHwAdAB0AHQAdAB8AHgAeAB4AHgAeAB0AHQAbABsAGwAb
ABsAGwAbABsAGgAZABkAGQAbABsAGwAbABsAGwAbABsAGQAYABcAFwAZABkAGQAaABoA
GgAZABkAGgAaABkAGQAZABkAGQAZABkAGQAZABgAGgAaABoAGgAaABoAGgAaABgAGAAY
ABcAGAAZABoAHAAaABoAGgAaABoAGgAaABoAGgAaABoAGgAaABoAGgAaABoAGgAaABoA
GgAaABoAGAAYABgAGAAaABoAGgAaABwAHAAcABwAHAAcABwAHAAaABoAGgAaABoAGgAa
ABoAGgAaABoAGgAcABwAHAAcABoAGgAaABoAHAAcABwAHAAcABwAHAAcAB4AHwAfACAA
IAAhACEAIQAjACQAJQAlACMAIgAhACEAIgAiACIAIgAkACMAIwAhABwAGgAYABYAEwAS
ABIAFAAUABQAFAAUABYAFQAVABYAFwAXABcAGQAaABsAHQAdAB4AHwAhACIAIQAgAB8A
HgAeAB4AHgAfAB8AHwAfAB8AIQAhACEAIQAjACMAIwAjACEAIQAiACIAHwAfAB8AHwAh
ACEAIQAhACMAJQAoACwAMwA9AEsAVABYAF0AYgBrAHEAcgBmAFMARwBGAEIANgAjAA4A
BQD///L/5f/h/9n/zf/C/8P/yv/O/9f/5P/t//b/AAAMABQAHAAiACUAJwAoACwALgAv
ADEAMQAvADEAMQAxADEAMQAyADIAMgAyADMAMwA2ADYANgA2ADQANAA0ADQANAA1ADUA
NQA1ADUANQA1ADcANwA3ADkAOQA5ADkAOQA5ADkAOQA6ADoAOgA6ADoAPAA9AD0APQA9
AD0APgA+AD4APwA/AD8AQABBAEEAQQBCAEMAQwBDAEYARwBHAEgASABIAEkASwBKAEoA
SQBMAA==
         </WaveFormData>
      </LeadData>
      <LeadData>
         <LeadByteCountTotal>10000</LeadByteCountTotal>
         <LeadTimeOffset>0</LeadTimeOffset>
         <LeadSampleCountTotal>5000</LeadSampleCountTotal>
         <LeadAmplitudeUnitsPerBit>4.88</LeadAmplitudeUnitsPerBit>
         <LeadAmplitudeUnits>��V</LeadAmplitudeUnits>
         <LeadHighLimit>2147483647</LeadHighLimit>
         <LeadLowLimit>268435456</LeadLowLimit>
         <LeadID>V2</LeadID>
         <LeadOffsetFirstSample>0</LeadOffsetFirstSample>
         <FirstSampleBaseline>0</FirstSampleBaseline>
         <LeadSampleSize>2</LeadSampleSize>
         <LeadOff>FALSE</LeadOff>
         <BaselineSway>FALSE</BaselineSway>
         <ExcessiveACNoise>FALSE</ExcessiveACNoise>
         <MuscleNoise>FALSE</MuscleNoise>
         <LeadDataCRC32>2022675669</LeadDataCRC32>
         <WaveFormData>
/v/+//7//v/+//7//v/+//7//v/+//7/AAAAAAAAAAAAAAAAAAAAAAAAAAAAAAAAAgAC
AAIAAgACAAIAAgACAAQABAAEAAQABgAGAAYABgAGAAYABgAGAAYABgAGAAYACAAIAAgA
CAAIAAgACAAIAAgACAAIAAgABgAGAAYABgAEAAQABAAEAAQABAAEAAQAAgACAAIAAgAC
AAIAAgACAAAAAAAAAAAAAgACAAIAAgAAAAAAAAAAAAAAAAAAAAAA///+//3//P/8//z/
/P/8//7//v/+//7//P/8//z//P/6//r/+v/6//z//P/8//z/+v/6//r/+v/4//j/+P/4
//n/+v/7//z/+v/6//r/+v/6//r/+v/6//z//P/8//z/+//6//n/+P/6//r/+v/6//j/
+P/4//j/+P/4//j/+P/4//j/+P/4//j/+P/4//j/+P/4//j/+P/6//r/+v/6//j/+P/4
//j/+P/4//j/+P/6//n/+f/5//n/+f/6//r/+v/6//v//f/9//3//v8AAAEAAgACAAIA
AQABAAEAAQABAAMABAAEAAQAAgAAAP7//f/8//z/+f/3//X/9f/1//P/8//y//L/9P/1
//X/9f/z//X/9f/1//X/9f/z//H/8f/x//D/8P/w//D/7//v/+//8P/w//D/7v/u/+7/
7v/u/+7/7f/t/+3/7f/t/+z/7v/v/+//7//v/+//7v/u/+3/7f/t/+3/8P/1////EwAx
AEcAXAB1AJsAxADgAOoA4gDZAM8AugCLAD0A4/+H/zL/9f7d/tj+2f7g/uj+8P4A/xj/
L/9E/1r/bv+B/5j/rf++/83/2v/o/+3/7v/z//f/+//5//n/+//9//7///8AAAAAAQAC
AAIAAgADAAQABwAHAAcACAAGAAcABwAHAAYABgAGAAYACgAKAAoACgAJAAsADAAMAAsA
CwALAAwADgAOABAAEAAQABEAEQAQABAAEQATABQAFgAXABcAGAAZABoAGwAcAB8AIAAh
ACIAIwAkACQAJgAnACkAKgAtAC0ALQAwADIANwA4ADoAPAA+AEEAQgBDAEkASwBOAFAA
UABSAFQAVgBYAFoAWwBeAGAAYgBiAGIAZABlAGYAZgBlAGQAYgBhAGIAYQBgAF4AXABa
AFgAVgBRAE4ATABJAEUAQgA/ADsANwAyAC4AKwApACYAIgAeABsAGAAVABMAEAAPAAwA
CQAJAAgABgAEAAEA///+//v//P/7//v/+v/8//v/+v/5//n/+f/5//j/+P/4//f/9//1
//X/9f/1//X/9f/1//X/9f/1//b/9v/2//b/9v/2//X/9f/0//T/8v/y//L/8//1//X/
9f/1//P/8//z//T/9P/0//T/9P/2//b/9v/2//X/9f/1//X/9//3//j/+P/2//b/9//3
//n/+f/6//r//P/8//3//f/9//7//v/+/wAAAAABAAEAAQABAAIAAgAAAAAAAAABAAEA
AQABAAEA/////////////////////wAA/////////f/+//7//f/9//3//f/9//3//f/8
//z//P/8//v/+//7//v/+//6//j/+P/4//j/+P/4//j/9//3//b/9v/3//f/9//1//X/
9v/2//b/9v/1//X/9f/1//b/9v/1//X/9f/1//X/9f/y//L/8v/y//P/8//z//P/8v/y
//L/8v/0//T/9P/0//P/8v/y//L/8v/y//L/8P/w//D/8P/u/+7/7v/u//D/8P/w//D/
7v/u/+7/7v/w//D/8P/w//D/8P/w//D/8P/w//D/8P/u/+7/7v/u//D/8P/w//D/8P/w
//D/8P/u/+7/7f/t/+3/7f/t/+7/7//w//H/8//z//P/8//0//b/9//4//j/+P/5//n/
+f/5//n/+//8//7//v/8//r/+P/3//b/9v/x/+//7f/t/+v/6//r/+r/6v/q/+v/6//t
/+3/7//v/+//7//v/+3/6//r/+v/6v/q/+r/6v/p/+f/5//o/+j/6f/q/+v/7P/q/+r/
6v/p/+n/6f/p/+n/6v/q/+v/6//p/+n/6f/o/+r/6f/p/+n/5//q/+3/8/8FACEAPQBU
AG0AjQC0ANIA4ADgANsA0wDIAKsAbQATALH/Vv8J/9n+yv7L/tT+3v7o/vb+DP8n/zz/
UP9m/33/kv+p/7r/x//S/97/5//q/+3/8f/z//P/8//1//f/+P/5//z//P/9//7//P/8
//3//v////////8AAP7/////////AAAAAAAAAAAEAAQABAAEAAMABQAGAAYABQAFAAUA
BgAIAAgACgAKAAwADQANAAwACgALAA0ADgAOAA8ADwAQABEAEgATABQAFwAYABkAGgAa
ABwAHQAgACEAIwAkACcAKwArAC4AMAAzADQANgA4ADoAPQA+AD8AQwBFAEgASgBMAE4A
UABSAFQAVgBXAFoAXABeAF4AXgBeAF8AYABgAGAAYABfAF8AXgBdAFwAWgBYAFYAVABS
AE8ATABKAEcAQwBAAD0AOQA3ADIALgArACUAIgAeABoAGQAWABMAEQAOAA0ACgAHAAcA
BgAEAAIA/v/9//3/+//6//n/+f/4//j/9//2//X/9f/1//X/9P/2//b/9f/1//P/8//z
//P/8f/x//H/8f/x//H/8v/y//D/8P/w//D/8//z//L/8v/y//L/8v/z//P/8//z//P/
8//z//P/9P/y//L/8v/y//T/9P/0//T/8//z//P/8//z//P/9P/0//b/9v/3//f/9f/1
//b/9v/3//j/+v/7//r/+v/5//j/+v/6//v/+//5//n/+v/6//z//P/8//3//f/9//3/
/f/9//3//f/9//v/+//7//v/+//7//z//f/7//z//P/7//v/+//7//v/+//7//r/+v/4
//j/9//3//n/+f/5//j/+P/4//j/+P/2//b/9v/1//X/9P/0//X/9f/1//P/8//0//T/
9P/0//X/9f/1//X/9v/2//X/9f/1//X/9f/1//T/9P/0//T/9f/1//X/9f/1//T/8//y
//T/9P/0//T/8//0//T/8v/y//L/8v/y//L/8v/y//T/9P/0//T/8v/y//L/8v/y//L/
8v/y//L/8v/y//L/8v/y//L/8v/y//L/8v/y//L/8v/y//L/8v/y//L/8v/y//L/8v/y
//L/8v/y//L/8v/y//H/8f/x//H/8f/y//T/9P/0//X/9//3//f/+P/6//v//P/8//r/
+//7//v//f/9////AAAAAAAA/v/8//r/+f/4//j/9f/z//H/8f/x//H/8f/w//D/8P/x
//H/8f/x//P/8//z//P/8//x//H/8f/x//D/7//u/+3/6//t/+3/7v/u/+7/7v/u/+7/
7v/u/+7/7f/t/+3/7f/t/+r/6v/r/+v/7f/t/+3/7P/q/+n/6f/p/+3/7v/v//f/BwAj
AEEAWgBzAJcAvgDaAOQA5ADhANsA1AC3AHUAEQCl/0j/+f7F/rT+u/7G/tD+4P70/g7/
J/8+/1j/cv+H/5z/sf/A/83/2v/k/+n/7P/x//f/+f/5//n/+//9//7///8AAAAAAQAC
AAIAAgADAAQABQAFAAUABgAGAAcABwAHAAoACgAKAAoACgAKAAoACgANAA8AEAAQAA8A
DwAPABAAEAAQABIAEgAUABUAFQAUABYAFwAZABoAGwAbABoAGgAdAB4AHwAgACMAJAAl
ACYAJgAoACkALAAvADEAMgA1ADUANQA4ADoAPQA+AEAAQgBEAEcASABJAE0ATwBSAFQA
VgBYAFoAXABeAGAAYQBkAGYAaABoAGgAaABpAGoAagBoAGgAZwBnAGYAZQBkAGIAXgBc
AFoAWABXAFQAUgBPAEkARgBDAD8APQA4ADQAMQAvACwAKAAkACEAHgAbABkAGAAXABQA
EQAPAA4ADAAKAAgABwAHAAUABgAFAAUABAACAAEAAAD///3//f/9//z//v/+//3//f/9
//3//f/9//3//f/9//3/+//7//z//P/8//z//P/8///////+//7//v/+//7////9//3/
/f/9//3//f/9//7/AAAAAAAAAAD+//7//v/+/////////////////wAAAAAAAAAAAQAB
AAEAAQACAAIAAAAAAAEAAQADAAQABAAEAAIAAgADAAMAAQABAAIAAgAEAAQABAAFAAUA
BQAFAAUABwAHAAcABwAFAAUABQAFAAUABQAGAAcABgAGAAUAAwAFAAUABQAFAAUABQAE
AAQABAAEAAMAAwADAAMAAwACAAAAAAAAAAAAAAAAAAAA//////7//v///wAAAQAAAAEA
AAAAAAAAAAD///////////7//v/9//3//f/9//3//f/+//7//v/+//v/+//7//v//P/8
//z//P/8//z//P/8//v//P/8//r/+v/6//r/+v/6//r/+v/6//r/+v/6//r/+v/6//r/
+v/6//r/+v/8//z//P/8//r/+v/6//r/+P/4//j/+P/4//j/+P/4//j/+P/4//j/+v/6
//r/+v/6//r/+v/6//j/+P/4//f/+f/5//n/+f/6//r/+v/6//v//f/9//3//v8AAAEA
AgAAAAAAAQABAAEAAQABAAMAAgACAAIAAAAAAP7//f/8//r/9//1//P/9f/1//X/9f/0
//T/9P/1//T/8//y//P/9f/1//X/9f/z//H/8f/x//D/8P/w//D/8f/x//H/8v/w//D/
8P/w//D/8P/w//D/7//v/+//7//v/+7/7v/v/+3/7f/t/+3/7P/s/+v/6//t/+//8v/1
////FQAvAEcAXAB3AJkAwADeAOgA5ADbAM8AvACRAEUA7f+V/0T/Bf/p/uD+3f7i/uj+
8v4A/xj/L/9E/1j/bP+B/5j/rf++/83/2v/m/+3/8v/1//f/+f/7//v/+//9//7///8A
AAAAAQACAAIAAgADAAQABwAHAAcACAAGAAcABwAHAAgACAAIAAgADAAMAAwADAALAA0A
DgAOAA8ADwAPABAAEQAQABEAEAAQABEAEQAQABIAEwAVABYAFgAXABcAGAAZABoAGwAc
AB0AHgAfACAAIgAkACUAKAApACsALAAvAC8ALwAyADQAOQA6ADwAPgA+AEEAQgBDAEcA
SQBMAE4AUgBUAFYAWABaAFwAXQBgAGIAZABkAGQAZABlAGYAZgBmAGYAZQBlAGQAYwBi
AGAAXgBcAFoAWABVAFIAUABNAEkARgBDAD8AOwA2ADIALwArACgAJAAgAB8AHAAZABcA
FAATABAADQAJAAgABgAEAAIAAQABAP///v/9//3//P/8//v/+v/5//n/+f/5//j/+P/4
//f/9//5//n/+f/5//n/+f/5//n/9//3//j/+P/2//b/9v/2//f/9//2//b/+P/4//j/
+f/5//n/+f/5//f/9//3//j/+P/4//j/+P/2//b/9v/2//n/+f/5//n/+f/5//r/+v/6
//r/+//7//v/+//8//z/+v/6//v/+//9//7//v/+//z//P/9//3//f/9//7//v8AAAAA
AAABAP///////////////////////////////wAA/////////v/+//3/+//7//v/+//7
//v/+//6//r/+v/6//n/+f/5//n/+f/4//r/+v/6//r/+P/4//j/9//3//b/9v/3//f/
9//1//X/9v/2//b/9v/1//X/9f/1//b/9v/1//X/9f/1//X/9f/0//T/9P/0//P/8//z
//P/9P/0//T/9P/y//L/8v/y//P/8v/y//T/9P/0//T/9P/0//T/9P/0//T/9P/0//T/
9P/0//T/8v/y//L/8v/y//L/8v/y//L/8v/y//L/9P/0//T/9P/y//L/8v/y//L/8v/y
//L/8v/y//L/8v/0//T/9P/0//T/8//z//P/8f/x//L/8v/0//T/9f/3//X/9f/2//j/
+f/6//r/+v/5//n/+f/5//v//f/+//7//v/8//r/+P/5//j/+P/1//H/7//v/+//7//v
/+7/7v/u/+//7//v//H/8//z//P/8//z//H/7//t/+3/7P/s/+z/7P/r/+v/6//s/+z/
7P/q/+r/6v/q/+r/6v/p/+n/6//r/+v/6v/q/+v/6//r/+n/6f/o/+j/6f/p/+n/6//q
/+v/8f///xcAMwBMAGMAgQCoAMoA3gDkAOEA2QDOALkAiQA3ANX/eP8n/+f+yv7J/tD+
3P7m/vL+CP8j/zb/Rv9e/3P/iP+d/7L/wf/Q/9z/4//o/+3/7//z//X/9//3//n/+v/7
//z//P/9//7/AAAAAAEAAgADAAMAAwAEAAIAAwADAAMABAAEAAQABAAEAAQABAAEAAUA
BwAIAAgACQAJAAkACgAKAAoADAAMAA4ADwAPAA4ADgAPABEAEgASABMAEwAUABUAFgAX
ABgAGQAaABsAHAAeACAAIQAkACUAJwAoACsALQAtADAAMgA1ADYAOAA6ADwAPwBAAEEA
RwBJAEwATgBOAFAAUgBUAFgAWgBbAF4AYABiAGIAYgBgAGEAYgBiAGMAZABkAGUAYgBh
AGAAXgBcAFoAWABWAFMAUABOAEsASQBGAEMAPwA9ADgANAAxACsAKAAkACAAHQAaABcA
FQASABEADgALAAkACAAGAAQAAgABAAEA///+//3//f/8//z/+//6//n/9//3//f/9v/2
//b/9f/1//X/9f/1//X/9f/1//X/9f/1//X/9v/2//b/9v/2//b/9//3//b/9v/4//j/
+P/5//j/9//2//X/9f/1//X/9v/2//b/9v/2//j/+P/4//j/9//3//f/9//5//n/+v/6
//r/+v/7//v/+f/5//r/+v/6//r/+//7//3//v/+//7//P/8//3//f/9//3//v/+//7/
/v/+/////////////////////////////////////v/9//3//f///wAAAAD///3//f/9
//3//f/9//z//P/8//z/+//7//v/+//7//r/+v/6//r/+v/6//r/+v/5//v/+v/6//v/
+f/5//f/9//4//j/+P/4//n/+f/5//n/+P/4//f/9//3//f/9//3//b/9v/2//b/9f/1
//X/9f/2//b/9v/2//T/9P/0//T/9f/2//b/9P/0//T/9P/0//T/9P/0//T/9P/0//T/
9P/0//T/9P/0//T/9P/0//b/9v/2//b/9P/0//T/9P/2//b/9v/2//T/9P/0//T/9P/0
//T/9P/0//T/9P/0//L/8v/y//L/8v/y//L/8v/z//P/8//z//X/9v/2//b/9P/1//f/
9//5//r//P/9//7//v/+//////////////8BAAIAAgACAP7//P/6//n/+v/6//f/9f/1
//X/9f/1//P/8v/y//L/9f/1//X/9f/1//X/9f/1//X/8//x//H/8f/w//D/8P/u/+3/
7f/t/+7/7v/u/+7/7v/u/+7/7v/w/+//7//v/+3/7f/s/+z/6//r/+v/6//t/+z/7P/r
/+3/7f/r/+z/7//1/wMAHQA9AFQAbQCLALAA0gDiAOYA3wDbANYAwwCLAC0Aw/9i/w//
zf6y/rn+xP7S/t7+8v4K/yP/OP9Q/2r/gf+Y/6v/vP/N/9r/5P/p/+z/7//1//f/9//5
//n/+//8//3/AAAAAAEAAgAEAAQABQAGAAcABwAHAAgACgALAAsACwAKAAoACgAKAAwA
DAAMAAwADQAPABAAEAAPAA8ADwAQABIAEgAUABQAEgATABMAEgAUABUAFwAYABoAGwAb
ABwAHQAeAB8AIAAhACIAIwAkACYAKAApACwALQAvADAAMwA1ADUAOAA6AD0APgBAAEIA
RABHAEgASQBNAE8AUgBUAFYAWABaAFwAXgBgAGEAZABmAGgAaABoAGgAaQBqAGoAagBq
AGkAaQBmAGUAZABiAGIAYABeAFwAWQBWAFQAUQBPAEwASQBFAEEAPAA4ADUAMQAuACoA
JgAjACAAHQAbABYAFQASAA8ADwAOAAwACgAIAAcABwAFAAQAAwADAAIAAAD///7//f/9
//3//f/8//z//P/7//v/+//7//v/+//9//3//f/9//v/+//8//z/+v/6//r/+v/9//3/
/P/8//z//P/8//3//f/9//3//f/9//3//f/+//7//v/+//7//v/+//7//v/9//3//f/9
//////8AAAAAAAAAAAEAAQD/////AAAAAAIAAgADAAMAAQACAAIAAgACAAIAAwADAAEA
AQACAAIAAAAAAAAAAQACAAMABAAFAAMAAwADAAMABQAFAAUABQAEAAMAAwADAAEAAgAC
AAEAAQABAAEAAQD//////v/+/wAAAAD//////////////v8AAAAAAAAAAP7//v/+//3/
/f/8//z//f/9//3/+//7//z//P/8//z/+f/5//n/+f/8//z/+//7//n/+f/5//n/+f/6
//v//P/7//v/+//7//v/+v/5//j/+v/6//r/+v/5//r/+v/4//j/+P/4//r/+v/6//r/
+P/4//j/+P/4//j/+P/4//j/+P/4//j/+P/4//j/+P/6//r/+v/6//j/+P/4//j/+P/4
//j/+P/2//b/9v/2//j/+P/4//j/+P/4//j/+P/4//j/+P/3//j/+f/6//v/+v/6//r/
+v/9/////////wAAAgADAAQABAAEAAUABQADAAMAAwAFAAYABgAGAAQAAAD+//3//P/+
//v/+f/3//f/9//3//f/9P/0//T/9f/1//X/9f/3//f/9//3//f/9f/z//P/8//y//L/
8v/y//H/8f/x//L/8v/y//L/8v/y//L/8v/y//H/8f/x//H/8f/w//D/8f/x//H/8f/x
//D/8P/v/+//7//x//T/+f8FAB0ANwBNAGQAgwCnAMwA5ADsAOgA4QDZAMQAkwA/ANv/
ff8s/+3+0/7O/tP+3v7k/u7+Av8c/zP/SP9e/3T/if+g/7P/xP/R/+D/6v/v//T/9//7
//3//f//////AQACAAMABgAGAAcACAAIAAgACQAKAAsACwALAAwADAANAA0ADQAOAA4A
DgAOABAAEAAQABAAEAARABEAEAAQABEAEgAUABQAFAAWABYAGAAZABkAGAAYABkAGwAc
ABwAHQAdAB4AIQAiACMAJAAlACYAJwAoACoALAAtADAALwAxADIANQA1ADUAOAA6AD8A
QABCAEQARgBJAEoASwBNAE8AUgBUAFgAWgBcAF4AXgBgAGEAZABoAGoAagBqAGoAawBs
AGwAbABsAGsAawBqAGkAaABmAGQAYgBgAF4AXQBaAFgAVQBQAEwASABDAEEAPAA4ADUA
MQAuACoAJgAhAB4AGwAZABYAFQASAA8ADwAOAAwACgAIAAcABwAFAAQAAwADAAIAAAD/
//7//f/////////+//z//P/7//v//P/9//7///////////////v/+//8//z//P/8//z/
/P/9//3//P/8//z//P/8//3//f/9//3//f/9//3//f/+//z//P/8//z//v/+//7//v//
/////////wEAAQACAAIAAgACAAMAAwABAAEAAgACAAIAAgADAAMAAwAEAAQABAAGAAYA
BwAHAAkACQAKAAoACQAIAAcABwAHAAcABwAHAAcABwAHAAcABwAHAAcABwAGAAUABQAF
AAUABgAGAAUABQAFAAUABQAFAAUABAAEAAYABgAFAAUAAwADAAMAAgACAAIAAgACAAIA
AgACAAEA///+//7///8AAAEAAAABAAAAAAAAAAAAAQABAAEAAQACAAIAAQABAP//////
/////v/+//7//v/9//3//f/9//7//v/+//7//v/+//7//v////7//v/+//7//v/+//7/
/v/+//7//v/+//7//v/+//7//v/+//7//v/+//7//v/+//7//v/+//7//v/+/wAAAAAA
AAAA/v/+//7//v/+//7//v/+//////////////8AAAAAAAD+////AQABAAEAAgAEAAUA
BgAGAAYABwAHAAcABwAHAAkACgAKAAoACAAGAAQAAwAAAAAA/f/7//v/+//7//v/+f/4
//j/+P/5//n/+f/5//3//f/9//3//f/7//n/+f/5//j/+P/4//j/9//3//f/9v/2//b/
9v/2//b/9v/2//b/9f/1//X/9//3//b/9v/3//f/9//3//X/9P/0//P/9f/3//f/+P/7
/wEACwAhAD8AWABvAI0AtADYAOwA8ADnAN8A1gC/AIsAOwDd/4L/Mf/3/uD+3f7i/uj+
8v4A/xT/Lf9C/1b/av+B/5T/qf++/8//3P/m//H/+P/7//3/AQADAAUABQAHAAgACQAI
AAgACQAKAAoACgALAAwADwAPAA8AEAAQABEAEQARABIAEgASABIAEgASABIAEgARABMA
FAAUABUAFQAVABYAGAAYABoAGgAaABsAGwAaABoAGwAdAB4AIAAhACEAIgAjACQAJQAm
ACkAKgArACwALgAwADEANAAzADUANgA5ADsAOwA+AEAAQwBEAEYASABKAE0ATgBPAFMA
VQBYAFoAXABeAGAAYgBkAGYAZwBqAGwAbgBuAG4AcABxAHIAcgByAHIAcQBxAHAAbwBu
AGwAagBoAGYAZABjAGAAXgBbAFUAUgBPAEsASwBGAEIAPwA9ADoANgAyAC0AKgAnACUA
IAAfABwAGQAXABYAFAASABAADwAPAA0ACgAJAAkACAAKAAkACAAHAAUABQAFAAQABAAE
AAMAAwABAAEAAQABAAMAAwADAAMAAwADAAQABAAEAAQABAAEAAMAAwACAAIAAgACAAIA
AwADAAMAAwADAAUABQAFAAYABgAGAAYABgAEAAQABAAEAAcABwAHAAcABwAHAAgACAAG
AAYABwAHAAkACQAKAAoACgAKAAsACwALAAwADAAMAAwADAANAA0ADQANAA4ADgAQABAA
EAARABEAEQARABEAEQARABEAEQARABEAEQARABIAEQARABEADwAQABAADwANAA0ADQAN
AA8ADwAOAA4ADgAOAA0ADQAPAA8ADwAOAAwADAAMAAwADAAMAAwACwAMAAwADQAPAA0A
DQALAAsACgAKAAoACgALAAsACwALAAwADAALAAsACwALAAsACwAKAAoACgAKAAsACwAL
AAsADAAMAAwADAAKAAoACgAKAAsADAAMAAoACgAKAAoACgAKAAoACgAMAAwADAAMAAoA
CgAKAAoACgAKAAoACgAIAAgACAAIAAgACAAIAAgACgAKAAoACgAKAAoACgAKAAoACgAK
AAoACgAKAAoACgAKAAoACgAKAAsACwALAAsACQAKAAoACgAKAAsADQANAA8AEAASABMA
EgASABIAEwATABMAEwATABUAFgAWABYAFAASABAADwAQABAADQALAAcABwAHAAcACQAI
AAgACAAHAAcABwAHAAsACwALAAsADQALAAkACQAHAAYABgAGAAYABQAFAAUABgAGAAYA
BgAGAAYABgAGAAgABwAHAAcABQAFAAQABAAFAAUABQAFAAUABAAEAAMABQAFAAcABgAL
ABEAHwA3AFUAcACLAKkAzgDuAAABAgH5APMA8ADZAJ0APwDX/3j/Jf/p/tL+2f7k/vD+
+v4O/yb/Qf9W/2z/hv+d/7T/y//c/+n/+P8AAAMACAANAA8AEwAVABUAGQAbABwAHQAe
AB4AHwAgACIAIgAjACQAJQAlACUAJgAmACcAJwAnACoAKgAqACoAKgAqACoAKgArAC0A
LgAuAC8ALwAvADAAMAAwADIAMgA0ADUANQA0ADQANQA3ADgAOgA7ADsAPAA/AEAAQQBC
AEMARABFAEYASABKAEsATgBPAFEAUgBVAFcAVwBaAFwAYQBiAGQAZgBmAGkAagBrAG8A
cQB0AHYAegB8AH4AgACAAIIAgwCGAIgAigCKAIoAiACJAIoAigCKAIoAiQCJAIYAhQCE
AIIAggCAAH4AfAB5AHYAdABxAG8AbABpAGUAYwBeAFoAVwBTAFAATABIAEcARABBAD8A
PAA7ADgANQAxADAALgAsACwAKwArACkAKAAnACcAJgAmACUAJAAjACMAIwAjACIAIgAi
ACEAIQAjACMAIwAjACIAIQAgAB8AHgAfACEAIgAiACIAIgAiACMAIwAiACIAIgAiACIA
IwAlACUAJQAlACUAJQAlACYAKAAoACgAKAAmACYAJgAmACcAJwAnACcAJwAnACgAKAAo
ACgAKQApACsAKwAsACwAKgAqACsAKwArACwALAAsACoAKgArACsAKwArACwALAAuAC4A
LgAvAC8ALwAvAC8ALwAvAC8ALwAvAC8ALwAvAC8ALwAwADEALwAwADAALwAvAC8ALwAv
AC8ALwAuAC4ALgAuAC0ALQAtAC0ALQAsACwALAAsACwALAAsACwAKwAtACwALAAtAC0A
LQArACsAKgAqACoAKgApACkAKQApACoAKgApACkAKgArACwALQAqACoAKgAqACkAKQAp
ACkALAAsACwALAAsACwALAAsACsALAAsACwALAAsACwALAAsACwALAAqACoAKgAqACsA
LAAtAC4ALAAsACwALAAuAC4ALgAuAC4ALgAuAC4ALgAuAC4ALgAuAC4ALgAuAC4ALgAu
AC4ALgAuAC4ALgAwADAAMAAwADAAMAAwADAAMAAwADAALwAxADEAMQAxADQANAA0ADQA
NwA5ADkAOQA6ADwAPQA+ADwAPAA9AD0APQA9AD0APwBCAEIAQgBAAD4APAA7ADoAOAA1
ADMAMQAzADMAMwAzADQANAA0ADUANQA1ADUANwA1ADUANQA1ADYANQA2ADcANQA0ADMA
MgAzADMAMwA0ADQANAA0ADQANAA0ADQANAA0ADUANgA3ADUANAA0ADUANQA1ADUANQA0
ADQAMwAzADUANQA4AD0ASQBhAH0AlQCsAMkA7wASAS4BNgEwASUBHQEOAd0AhwAhAMH/
cP8z/xn/GP8b/yL/LP84/0z/ZP97/5D/qP/A/9P/6P/9/w4AHQAqADQAOQA+AEMARwBH
AEkASwBLAE0ATgBPAFIAUgBTAFQAVABUAFUAVgBZAFkAWQBaAFoAWwBbAFsAXABcAFwA
XABeAF4AXgBeAF8AYQBiAGIAYwBjAGMAZABkAGQAZgBmAGYAZwBnAGYAZwBpAGwAbgBw
AHEAcQByAHMAdAB1AHYAdwB4AHkAegB8AH4AfwCCAIUAhwCIAIsAiwCLAI4AkACTAJQA
lgCaAA==
         </WaveFormData>
      </LeadData>
      <LeadData>
         <LeadByteCountTotal>10000</LeadByteCountTotal>
         <LeadTimeOffset>0</LeadTimeOffset>
         <LeadSampleCountTotal>5000</LeadSampleCountTotal>
         <LeadAmplitudeUnitsPerBit>4.88</LeadAmplitudeUnitsPerBit>
         <LeadAmplitudeUnits>��V</LeadAmplitudeUnits>
         <LeadHighLimit>2147483647</LeadHighLimit>
         <LeadLowLimit>268435456</LeadLowLimit>
         <LeadID>V3</LeadID>
         <LeadOffsetFirstSample>0</LeadOffsetFirstSample>
         <FirstSampleBaseline>0</FirstSampleBaseline>
         <LeadSampleSize>2</LeadSampleSize>
         <LeadOff>FALSE</LeadOff>
         <BaselineSway>FALSE</BaselineSway>
         <ExcessiveACNoise>FALSE</ExcessiveACNoise>
         <MuscleNoise>FALSE</MuscleNoise>
         <LeadDataCRC32>4029312086</LeadDataCRC32>
         <WaveFormData>
AgACAAIAAgACAAIAAgACAAAAAAAAAAAAAgACAAIAAgACAAIAAgACAAQABAAEAAQABAAE
AAQABAACAAIAAgACAAQABAAEAAQABgAGAAYABgAEAAQABAAEAAYABgAGAAYACAAIAAgA
CAAIAAgACAAIAAgACAAIAAgACgAKAAoACgAIAAgACAAIAAgACAAIAAgACAAIAAgACAAI
AAgACAAIAAYABgAGAAYACAAIAAgACAAGAAYABgAGAAYABgAGAAYABAAEAAQABAAEAAQA
BAAEAAQABAAEAAQABAAEAAQABAACAAIAAgACAAQABAAEAAQABAAEAAQABAACAAIAAgAC
AAQABAAEAAQAAgACAAIAAgACAAIAAgACAAQABAAEAAQAAgACAAIAAgAEAAQABAAEAAIA
AgACAAIABAAEAAQABAAEAAQABAAEAAIAAgACAAIAAgACAAIAAgAEAAQABAAEAAIAAgAC
AAIAAgACAAIAAgAEAAQABAAEAAUABQAFAAUAAwAEAAUABQAHAAgACQALAAoACwALAAsA
CwALAAsACwALAA0ADQANAA0ADQAJAAgACAAIAAcABQADAAEAAQABAP/////9//3//f//
/////v/+/wAAAAAAAAEAAQD9//z//P/7//r/+v/6//r/+f/5//z//P/7//v/+f/5//n/
+f/5//n/+f/5//n/+f/5//j/+P/5//n/+f/7//r/+v/6//j/+P/4//n//f8AAAMAEgAp
AD0AVAB0AJsAyADvAAkBHQEwAT0BNAEEAawAQgDS/13/Bf/l/uv+8P7x/vP++/4K/yD/
Of9P/2f/eP+L/5//s//E/9P/3//s//P/9P/3//3/AAD/////AAABAAIAAwAGAAYABwAI
AAgACgAKAAsADAAMAAwADAANAA0ADQAOAAwADAAMAAwADwAQABAAEAAOAA4ADgAQABAA
EAARABEAEgASABIAEwATABMAFQAVABYAFgAXABgAGAAZABkAGgAZABoAGgAbAB4AHwAf
ACAAIAAhACEAIQAlACcAJwAnACcAKAApACwALgAwADAAMQA0ADUANgA4ADkAOgA9AD4A
QQBCAEQARQBFAEQARQBHAEoASgBKAEoASgBKAEoASgBIAEgARwBGAEcARgBFAEQAQQBA
AD4APQA5ADgANgA0ADEALwAtACsAKQAlACMAIgAgAB4AHAAaABgAFgAWABMAEgASABAA
DwAPAA8ADgANAAsACQAIAAYACAAHAAcABwAFAAQABAAEAAQABAAEAAQABAAEAAMAAwAB
AAEAAQABAAEAAQAAAP//AQABAAEAAgAAAAAA//////3//f/9//3//P/8//z//P/+//7/
/v/+//3//f/9//3/+//8//z//P/8//v/+//7//z//P/8//z//v/+//7/////////////
//////8AAAAAAAAAAAEAAQABAAEAAgACAAQABAAEAAQABAAFAAUABQAEAAQABAAEAAQA
BQAFAAUABQAFAAUABQAFAAUABgAGAAUABQAGAAYABAAEAAMAAwADAAMAAwADAAMAAwAD
AAIAAgACAAIAAgACAAIAAgACAAAA////////AQAAAP/////9//3//f/+/wAAAAD/////
/f/9//3//f/8//z//f/9/////////////////////v/8//z//P/8//z//P/8//z//P/8
//z//P/8//z//P/8//7//v/+//7//v/+//7//v/+//7//v/8//z//P/8//z//P/8//z/
+v/6//r/+v/6//r/+v/6//z//P/8//z/+v/6//r/+v/6//r/+v/6//z//P/8//z//P/8
//z//P/6//r/+v/6//j/+f/5//n/+v/7//3////9//3//v///wEAAgADAAMAAwADAAMA
AwADAAMABQAFAAcABwAHAAMAAgACAAIAAQD9//v/+f/5//f/9//3//X/9f/1//f/9//4
//j/+v/6//r/+//7//f/9v/2//X/9P/0//T/9P/z//H/8v/y//H/8v/z//T/9f/z//P/
8//z//P/8//z//P/8v/y//P/8//x//H/8P/w//L/8v/y//L/8f/z//T/+f8GABsAMQBI
AGQAiQC0AN0A+QARASQBOQFAASgB6ACAAAoAlf8l/+H+0/7c/uH+5f7v/vz+FP8t/0X/
Wf9u/4H/lf+t/77/y//X/+L/6f/s/+//8//2//f/9//6//v//P/9/wAAAAABAAIAAQAC
AAEAAQACAAIAAgACAAMAAwADAAQAAgACAAIAAgAFAAYABgAGAAYABgAGAAgACAAIAAkA
CQAKAAoACgALAA0ADQAPAA8ADwAOAA4ADgAOAA8ADwAQABEAEgASABMAFAAVABUAFgAY
ABkAGQAZABsAHQAdAB0AIQAiACMAJgAmACgAKAApACsALQAvADIAMQAyADUANgA3ADgA
OgA7ADwAPAA+AEEAQgBCAEIAQgBAAEAAQABAAEIAQgBBAEAAPwA+AD0APAA5ADgANgA1
ADEAMAAuACwAKwApACcAJQAjAB8AHQAcABgAFgAUABIAEgAQABAADQAMAAwACgAJAAcA
BwAGAAUABAADAAMAAgAAAP///////////v/+//7//P/8//z//P/+//7//f/9//3//f/9
//3/+//7//r/+f/7//v/+//8//r/+v/5//n/+//7//v/+//4//j/+P/4//j/+P/4//j/
+f/5//n/+f/3//j/+P/4//j/9//3//f/+P/4//j/+P/2//b/9v/3//n/+f/5//n/+f/5
//r/+v/8//z//f/9//z/+//7//r//P/8//z//P/6//v/+//7//z//P/8//z//P/9//3/
/f////////////3//f/+//7//////wAAAAD+//7//f/9//3//f/9//3//f/9//3//P/8
//z//P/8//z//P/8//z//P/7//v/+//7//r/+f/5//n/+f/5//r/+P/4//f/9//3//f/
9//3//j/+P/5//n/+f/5//n/+f/3//f/9//2//j/+P/4//j/+P/4//j/+P/2//b/9v/2
//j/+P/4//j/+P/4//j/9v/2//b/9v/2//b/9v/2//b/9v/2//b/9P/0//T/9P/2//b/
9v/2//b/9v/2//b/9v/2//b/9v/2//b/9v/2//b/9v/2//b/9v/2//b/9v/4//j/+P/4
//b/9v/2//b/9P/0//T/9P/2//f/9//3//X/9f/2//f/+f/5//r/+//9//7///////3/
/f/9//3//////wEAAQADAAMAAwD///z//P/8//v/+f/3//X/9f/1//X/9f/z//H/8f/z
//P/9P/0//b/9v/2//f/9//z//T/9P/z//L/8f/w/+//7f/t/+7/7v/t/+3/7f/t/+3/
7//v/+//7//v/+//7//v/+3/7P/s/+v/7P/t/+3/7v/s/+z/7P/s/+//8f/w//X/AAAV
AC0ARgBiAIcAtADZAPUACwEkATkBQAEqAeYAdgD4/33/Df/J/r3+xv7N/tX+4/72/g7/
Kf9B/1v/cv+H/5n/rf++/8n/1//g/+P/6P/t//H/9P/1//P/9v/3//j/+f/6//r/+//8
//z//v/+////AAAAAAAAAAABAAEAAQACAAIAAgACAAIAAwAEAAQABAAEAAQABAAGAAYA
BgAHAAcACAAIAAgACQALAAsADQANAA4ADgAPABAADgAPAA8AEAATABQAFAAVABYAFwAX
ABgAGgAbABsAGwAfACEAIQAhACMAJAAlACgAKAAqACoAKwAsAC0ALgAwADEAMgA1ADYA
OQA6ADwAPQA+AD4AQABDAEQARABEAEQARABEAEQARABCAEIAQQBAAD8APgA9ADwAOQA4
ADYANQA1ADQAMgAwAC0AKwApACcAIwAfAB0AHAAcABoAGAAWABQAEgASAA8AEAAQAA4A
DQALAAsACgAJAAgABwAHAAYACAAHAAcABwAFAAQABAAEAAIAAgACAAIAAgACAAEAAQAD
AAMAAwADAAUABQAEAAMAAgABAAAAAAACAAIAAQABAAMAAwADAAMAAAAAAAAAAAAAAAAA
AAAAAP//////////AQACAAIAAgACAAEAAQABAAAAAAAAAAAAAAAAAAAAAQABAAEAAQAB
AAMAAwAEAAQAAgACAAMAAwADAAMABAAEAAQABAAEAAQABAAFAAUABQAGAAYABgAGAAYA
BwAHAAcACQAJAAkACQAHAAcACAAIAAkACQAKAAoACAAIAAcABwAJAAkACQAJAAcABwAH
AAYACAAIAAgACAAIAAgACAAIAAYABQAFAAUABQAEAAMAAwADAAMAAwAEAAUABgAGAAcA
BQAFAAUABQAEAAQABQAFAAUABQAFAAUAAwADAAMAAgADAAQABQAGAAQABAAEAAQABAAE
AAQABAAEAAQABAAEAAIABAAEAAQABAAEAAQABAAEAAQABAACAAIAAgACAAQABAAEAAQA
AgACAAIAAgAEAAQABAAEAAQABAAEAAQAAgACAAIAAgACAAIAAgACAAIAAgACAAIAAgAC
AAIAAgACAAIAAgACAAIAAgACAAIAAgACAAMAAwADAAMAAwAEAAUABQAFAAYABwAJAAoA
CwAJAAkACQAJAAkACQAJAAsACQAJAAkACQAHAAYABgAGAAUAAwABAP//AQABAAEAAQD9
//3//f////3//P/8//7/AAAAAAEAAQD9//z//P/7//r/+v/6//r/+f/5//r/+v/5//n/
+f/5//n/+f/5//n/+f/5//n/+f/5//j/+P/5//n/+f/5//j/+P/4//j/+P/4//v/+//8
/wMAFAArAD8AVAByAJkAxgDvAAkBGwEwATsBNgEKAbgATgDg/2//Ef/r/uv+7P7t/u/+
9/4I/x7/Nf9L/2H/dv+J/53/sf/C/9H/4f/s//P/9v/7//3//v///wEABAAFAAYABwAG
AAYABwAIAAgACgAKAAsADgAOAA4ADgANAA0ADQAOAA4ADgAOAA4ADwAQABAAEAASABIA
EgAUABIAEgATABMAFAAUABQAFQAVABUAFwAXABgAGAAZABoAGgAbABsAHAAbABwAHAAd
AB4AHwAfACAAIgAjACMAIwAnACkAKQApACsALAAtADAAMgA0ADQANQA2ADcAOAA6ADsA
PAA/AEAAQwBEAEYARwBGAEYASABLAEwATABMAEwATABMAEwATABOAE4ATQBMAEsASgBJ
AEgARQBEAEIAQQA9ADwAOgA4ADcANQAzADEALQApACcAJgAiACAAHgAcABwAGgAaABcA
FgAWABQAEwARABEAEAAPAA4ADQANAAwACgAJAAkACQAJAAgACAAIAAgACAAIAAgABgAG
AAUABQAHAAcABwAHAAcABwAGAAUABQAFAAUABgAEAAQAAwADAAUABQAFAAUABAAEAAQA
BAAEAAQABAAEAAEAAQABAAEAAwAEAAQABAADAAEAAAD//wIAAgACAAIAAgACAAIAAwAD
AAMAAwADAAMAAwAEAAQABAAEAAUABQAHAAcACAAIAAYABgAGAAYABgAHAAcABwAKAAoA
CgAKAAgACQAJAAkACQAJAAkACQAJAAkACgAKAAkACQAKAAoACgAKAAkACQAHAAcABwAH
AAkACQAJAAgACAAIAAgACAAGAAYABgAGAAYABQAFAAUABQAEAAMAAwADAAMAAwAEAAIA
AgABAAEAAwADAAMAAwACAAIAAwADAAMAAwADAAMAAwADAAMAAgACAAIAAgACAAIAAgAC
AAIAAgACAAIAAgAAAAAAAAAAAAAAAAACAAAAAAAAAAAAAAAAAAAAAAAAAAAAAAAAAAAA
AAAAAAAAAAAAAAAAAAAAAAAAAAAAAAAAAAAAAAAAAAAAAAAAAAAAAAAAAAAAAAAAAAAA
AAAAAAAAAAAAAAAAAAAAAAAAAAAAAAAAAAAA//////////8BAAIAAwADAAEAAgADAAUA
BgAHAAcABwAHAAcABwAHAAcACQAJAAkACwALAAcABgAGAAYABQADAAEA////////////
//3//f/7//3//f/8//7/AAAAAAAAAQABAP3//P/7//n/9//2//j/+P/3//f/+P/4//f/
9//1//X/9f/1//X/9f/1//X/9f/1//X/9P/0//X/9f/1//X/9P/0//T/9v/2//b/9f/1
//b/+/8EABUAKwBCAFoAewCmAM8A8wALASIBOQFEAToBCgGwADoAxf9R//X+0f7W/t/+
4/7r/vj+Dv8p/z3/Uf9m/3v/jf+h/7b/x//V/+D/5//u//H/8//2//n/+//8//3//v//
//7//v///wAAAgAEAAQABQAGAAYABgAGAAUABQAFAAYACAAIAAgACAAJAAoACgAKAAwA
DAAMAA4ADAAMAA0ADQAOAA4ADgAPABEAEQATABMAEwASABIAEgASABMAEwAUABUAFgAW
ABcAGAAZABkAGgAeAB8AHwAfAB8AIQAhACEAIwAkACUAKAAqACwALAAtAC4ALwAwADIA
NQA2ADkAOgA7ADwAPgA/AEAAQABCAEUARABEAEQARABEAEQARABEAEYARgBFAEQAQwBC
AEEAQAA9ADwAOgA5ADcANgA0ADIALwAtACsAKQApACUAIwAiAB4AHAAaABgAFAASABIA
DwAQABAADgANAAsACwAKAAkACAAHAAcABgAGAAUABQAFAAMAAgACAAIAAAAAAAAAAAAA
AAAA//////3//f/9//3///////7//f////////8AAP7//v/9//3//f/9//3//f/+//7/
/v/+//3//P/7//r/+//7//v/+//7//z//P/8//7//f/9//3//P/8//z//P/8//z//P/9
//3//f/9//3/+//7//z//P/+//7///////////8AAAAA/v/+//7//v/+/////////wAA
AAAAAAAAAAABAAEAAQABAAEAAQABAAEAAQACAAIAAQABAAIAAgAEAAQAAwADAAEAAQAB
AAEAAQABAAEAAAAAAAAAAAAAAP7//v/+//7/AAD///////////7//f/9//3//f/9//7/
/P/8//v/+//9//3//f/9//z//P/9//3//f/9//3//f/9//3//f/8//r/+v/6//r/+v/6
//r/+v/6//r/+v/6//z//P/8//z//P/8//z//P/8//z//P/8//z//P/8//z//P/8//z/
+v/6//r/+v/6//r/+v/6//z//P/8//z/+v/6//r/+v/6//r/+v/6//r/+v/6//r/+v/6
//r/+v/6//r/+v/6//j/+P/4//j/+P/4//j/+P/4//j/+P/5//v/+//7//v/+v/7//v/
+//8//3///8AAAMAAwADAAMAAwADAAMAAwAFAAUABQAFAAMA///+//7/AAD///3/+//5
//n/+f/5//f/9f/1//X/+f/5//j/+P/4//j/+P/5//n/9f/0//T/8//y//L/8v/w/+//
7//w//L/8f/x//H/7//v/+//7//v/+//7//v/+//7//u/+7/7//v/+//7//w//D/8P/w
//D/8P/x//H/8v/1/wAAEwArAEIAWgB7AKYAzwDxAAcBHAE1AUQBOAEAAZoAHgCl/y//
1f67/sb+0f7X/uH+9P4K/yX/O/9T/2z/gf+V/6n/uv/L/9f/4P/l/+j/7f/x//T/9//3
//j/+f/6//v//P/8//3//v8AAAIAAgADAAIAAgACAAIABQAFAAUABgAEAAQABAAEAAUA
BgAGAAYACAAIAAgACgAIAAgACQAJAAwADAAMAA0ACwALAA0ADQAOAA4ADwAQABIAEwAT
ABQAEwAUABQAFQAYABkAGQAaABoAGwAbABsAHwAhACEAIQAlACYAJwAqACsALAArACsA
LgAvADAAMgAzADQANwA4ADkAOgA8AD0APgA+AEAAQwBCAEIAQgBCAEQARABEAEQARABE
AEMAQgA/AD4APQA8ADsAOgA4ADcANQA0ADIAMAAtACsAKQAnACUAIQAfAB4AHAAaABgA
FgAUABIAEgAPAA4ADgAMAAsACwALAAoACQAGAAUABQAEAAQAAwADAAMAAwACAAIAAgAA
AAAAAAAAAAAAAAD//////////////////////v/9//3//f/9//7//P/8//v/+//8//3/
/v////7//v/+//7//P/8//z//P/9//3//f/9//3//v/+//7//v/9//3//f/8//z//P/8
//7//v/+////////////////////AAAAAAAAAAABAAEA/////wAAAAAAAAAAAAAAAAIA
AwADAAMAAwACAAEAAAABAAMABAAFAAMAAwADAAMABQAFAAYABgADAAMABAAEAAQABAAD
AAMABQAFAAUABQADAAMAAwACAAQABAAEAAQABAAEAAQABAAEAAMAAwADAAMAAgABAAEA
AQABAAEAAgACAAIAAQABAAEAAQABAAEAAAAAAAEAAQABAAEAAQABAAEAAQABAAAAAgAC
AAIAAgAAAAAAAAAAAAAAAAAAAAAAAgACAAIAAgAAAAIAAgACAAIAAgACAAAAAAAAAAAA
AAAAAAAAAAAAAAAAAAAAAAAAAAAAAAAAAAAAAAAAAAAAAAAAAAAAAAAAAAAAAAAAAAAA
AAAAAAD+//7//v/+/wAAAAAAAAAAAAAAAAAAAAD+//7//v/+/wAAAAABAAEAAQABAAEA
AgADAAMAAwAEAAUABwAIAAkACwALAAsACwAJAAkACQALAAsACwALAAsABwAGAAYABgAF
AAMAAQD//////////////f/9//3///////7//v8AAAAAAAABAAEA/f/8//z/+//6//r/
+v/6//n/+f/6//r/+//7//v/+//7//v/+//7//n/+f/5//n/+f/4//j/+f/7//v/+//6
//j/+P/4//j/9v/5//3/AAAHABgALQBBAFgAeAChAMoA7wALAR8BNgFDATYBBAGmADQA
wv9V///+4f7l/uz+7/7z/vv+EP8m/z//U/9p/37/kf+j/7n/yP/V/+H/7P/z//b/+f/9
//7///8BAAIAAwAEAAUABgAGAAcACAAIAAoACgALAAwADAAMAAwADQANAA0ADgAOAA4A
DgAOABEAEgASABIAEAAQABAAEgAUABQAFQAVABYAFgAWABcAFwAXABkAGQAYABgAGQAa
ABoAGwAbABwAHQAeAB4AHwAgACEAIQAiACYAJwAnACcAJwApACkAKQArACwALQAwADQA
NgA2ADcAOAA5ADoAPAA7ADwAPwBAAEEAQgBEAEUARgBGAEgASwBOAE4ATgBOAEwATABM
AEwATgBOAE0ATABLAEoASQBIAEUARABCAEEAPwA+ADwAOgA1ADMAMQAvAC0AKQAnACYA
JgAkACIAIAAcABoAGgAXABYAFgAUABMAEwATABIAEQAQAA8ADwAOAAwACwALAAsACQAI
AAgACAAIAAgACAAIAAgACAAHAAcABwAHAAcABwAJAAkACAAHAAUABQAFAAYABgAGAAUA
BQADAAMAAwADAAIAAgACAAIABAAEAAQABAADAAMAAwADAAEAAgACAAIAAgABAAEAAQAC
AAIAAgACAAQABAAEAAUABQAFAAUABQAFAAUABgAGAAYABgAHAAcABwAHAAgACAAKAAoA
CgAKAAwADQANAA0ADQAMAAsACgAKAAsACwALAAsACwALAAsACwALAAwADAAJAAkACgAK
AAoACgAJAAkACQAJAAkACQALAAsACwAKAAoACgAKAAoACAAIAAgACAAKAAkACQAJAAcA
BgAFAAUABQAFAAUABgAIAAgABwAHAAcABwAHAAcABAAEAAUABQAFAAUABQAFAAUABQAF
AAQABAAEAAQABAAEAAQABAAEAAQABAAEAAQABAAEAAQABAAEAAQABAAEAAQABAAEAAQA
BAAEAAQAAgACAAIAAgAEAAQABAAEAAYABgAGAAYABAAEAAQABAAEAAQABAAEAAQABAAE
AAQABAAEAAQABAAEAAQABAAEAAQABAAEAAUABQAFAAUABQAEAAUABQAFAAYABwAJAAoA
CwALAAsACwALAAsACwALAA0ADQANAA0ADQAJAAgACAAIAAcABQADAAEAAQABAAEAAQD/
//////8BAAEAAAAAAAIAAgACAAMABQABAAAAAAD9//z//P/8//z/+//7//z/+v/5//n/
+f/7//v/+//7//n/+f/5//n/+//7//r/+v/7//v/+//7//j/+P/4//j/+v/8//3//f/+
/wMACgAbADEASABiAIMArgDdAP0AFQEmATsBSAE6AQYBqgA4AMP/T//7/uH+6P7r/u3+
8/4C/xT/Lf9F/1n/bv+D/5P/p/++/8//2//k/+//9v/5//v/AAABAAMABAAFAAYABwAI
AAgACQAKAAoADAAMAA0ADgAOAA4ADgAPAA8ADwAQABIAEgASABIAEQASABIAEgASABIA
EgAUABQAFAAVABUAFgAWABYAFwAXABcAGQAZABoAGgAbABwAHAAdAB0AHgAdAB4AHgAf
ACIAIwAjACQAKAApACkAKQApACsAKwArAC0ALgAvADIANAA2ADYANwA6ADsAPAA+AD8A
QABDAEQAQwBEAEYARwBIAEgASgBNAE4ATgBOAE4AUABQAFAAUABQAFAATwBOAE0ATABL
AEoARwBGAEQAQwBBAEAAPgA8ADkANwA1ADMAMQAtACsAKgAoACYAJAAiACAAHgAeABsA
GgAaABgAFwATABMAEgARABIAEQARABAAEAAPAA8ADwAPAA4ADgAOAAwADAAMAAwADAAM
AAsACwAJAAkACQAJAAsACwAKAAkACQAJAAkACgAKAAoACQAJAAcABwAHAAcABgAGAAYA
BgAGAAYABgAGAAcABwAHAAcABwAIAAgACAAIAAcABwAHAAgACAAIAAgACAAIAAgACQAJ
AAkACQAJAAkACQAKAAoACgAKAAsACwANAA0ADgAOAAwADAAMAAwADgAPAA8ADwAOAA4A
DgAOAA4ADwAPAA8ADwAPAA8ADwARABEAEgASAA8ADwAQABAAEAAQAA8ADwANAA0ADQAN
AA8ADwAPAA4ADAAMAAwADAAOAA4ADgAOAA4ADQANAA0ADQAMAAsACwANAA0ADQAOAAwA
DAALAAsACQAJAAkACQAKAAoACwALAAsACwALAAsACQAJAAkACAAIAAgACAAIAAgACAAI
AAgACgAKAAoACgAIAAgACAAIAAwACgAKAAoACgAKAAoACAAIAAgACAAKAAoACgAKAAgA
CAAIAAgACAAIAAgACAAIAAgACAAIAAgACAAIAAgACAAIAAgACAAIAAgACAAIAAgACAAI
AAgACAAIAAgACAAIAAgACAAIAAoACgAKAAsACQAJAAkACQAMAA0ADQANAA4ADwARABIA
EwATABMAEwATABMAEwATABUAFQAVABUAFQARABAAEAASABEADwANAAkACQAJAAkACQAH
AAcABwAJAAkACAAIAAoACgAKAAsADQAJAAgACAAFAAQABAAEAAQAAwADAAQABAADAAMA
AwADAAMAAwADAAMAAwADAAMAAwADAAIAAgADAAMAAwADAAQABAAEAAQABAAGAAUABwAI
AA0AGAApAD8AWAB0AJcAwgDrAAsBIQE0AUsBXAFMAQ4BqgAuALP/P//t/tX+4P7p/u/+
+f4K/yL/Pf9V/2v/hP+Z/63/wf/S/+P/8f/4//3/AgAFAAcADAANAA8AEgATABQAFQAW
ABYAFwAYABgAGgAaABsAHAAcABwAHAAdAB0AHQAeACAAIAAgACAAHwAgACAAIAAgACAA
IAAiACQAJAAlACUAJAAkACQAJQAmACcAKgArACoAKgArACwALAAtAC0ALgAxADIAMgAz
ADQANQA1ADYAOAA5ADkAOQA7AD0APQA9AEEAQgBDAEYASABKAEoASwBMAE0ATgBQAFEA
UgBVAFYAVwBYAFoAWwBcAFwAXgBhAGIAYgBiAGIAYABgAGAAYABeAF4AXQBcAFsAWgBZ
AFgAVwBWAFQAUwBPAE4ATABKAEkARwBFAEMAQQA9ADsAOgA4ADYANAAyADAALgAuACsA
LAAsACoAKQAnACcAJgAlACYAJQAlACQAIgAhACEAIQAhACAAIAAgAB4AHgAeAB4AHgAe
AB0AHQAfAB8AHwAfAB0AHQAcABsAHQAdAB0AHgAeAB4AHQAdAB0AHQAdAB0AHAAcABwA
HAAcABwAHAAcABsAGwAbABsAGwAcABwAHAAcABsAGwAbAB4AHgAeAB4AHAAcABwAHQAd
AB0AHQAdAB0AHQAeAB4AHgAeAB8AHwAfAB8AIAAgACAAIAAgACAAIAAhACEAIQAkACQA
JAAkACQAJQAlACUAJwAnACcAJwAlACUAJgAmACYAJwApACoAKAAoACcAJwAnACcAJwAn
ACcAJwAnACYAJgAmACYAJgAoACgAKAAoACgAJwAnACcAJwAmACUAJQAnACcAJwAoACoA
KgApACkAJwAnACcAJwAmACYAJwAnACkAKQApACkAKQApACkAKAAoACgAKAAoACgAKAAo
ACgAKgAqACoAKgAqACoAKgAqACoALAAsACoAKgAqACoAKgAqACoAKgAsACwALAAsACwA
LAAsACwAKgAqACoAKgAsACwALAAsACwALAAsACwALgAuAC4ALgAuAC4ALgAuAC4ALgAu
AC4ALgAuAC4ALgAuAC4ALgAuAC4ALgAuAC4ALgAuAC4ALgAwADAAMQAxADEAMQAxADIA
MwAzADMANAA3ADkAOgA7ADsAOwA7ADsAOQA5ADkAOwA9AD0APQA9ADkAOAA4ADgANQAz
ADEALwAxADEAMQAxAC8ALwAvADEAMQAwADAAMgAyADIAMwAzADAAMAAxADEALgAuAC4A
LgAtAC0ALgAuAC0ALQAtAC0ALQAtAC0ALQAuAC8AMAAxAC8ALgAuAC8ALwAvAC8ALgAu
AC4ALgAuADIAMQAzADYAPwBQAGUAeQCSALIA2wAGAS0BRQFZAW4BeQFwAUAB4ABsAPr/
if8z/xf/Hf8i/yH/Kf81/0j/Xv91/4v/o/+4/8v/3f/x/wIAEQAdACYALQAwADUAOQA8
AD0APwA+AD8AQABBAEQARABFAEYARgBIAEgASQBKAEoASgBKAEsASwBLAEwATABMAEwA
TABNAE4ATgBOAFAAUABQAFIAUABQAFEAUQBSAFIAUgBTAFUAVQBXAFcAVgBWAFcAWABa
AFsAWwBcAF0AXgBeAF8AYABhAGEAYgBkAGUAZQBlAGkAawBrAGsAbQBuAG8AcgB0AHQA
dgB5AA==
         </WaveFormData>
      </LeadData>
      <LeadData>
         <LeadByteCountTotal>10000</LeadByteCountTotal>
         <LeadTimeOffset>0</LeadTimeOffset>
         <LeadSampleCountTotal>5000</LeadSampleCountTotal>
         <LeadAmplitudeUnitsPerBit>4.88</LeadAmplitudeUnitsPerBit>
         <LeadAmplitudeUnits>��V</LeadAmplitudeUnits>
         <LeadHighLimit>2147483647</LeadHighLimit>
         <LeadLowLimit>268435456</LeadLowLimit>
         <LeadID>V4</LeadID>
         <LeadOffsetFirstSample>0</LeadOffsetFirstSample>
         <FirstSampleBaseline>0</FirstSampleBaseline>
         <LeadSampleSize>2</LeadSampleSize>
         <LeadOff>FALSE</LeadOff>
         <BaselineSway>FALSE</BaselineSway>
         <ExcessiveACNoise>FALSE</ExcessiveACNoise>
         <MuscleNoise>FALSE</MuscleNoise>
         <LeadDataCRC32>4200901480</LeadDataCRC32>
         <WaveFormData>
EgASABIAEgAQABAAEAAQAA4ADgAOAA4AEAAQABAAEAAQABAAEAAQABAAEAAQABAAEAAQ
ABAAEAAOAA4ADgAOABAAEAAQABAAEAAQABAAEAAOAA4ADgAOABAAEAAQABAAEgASABIA
EgAQABAAEAAQABAAEAAQABAAEAAQABAAEAAOAA4ADgAOAA4ADgAOAA4AEAAQABAAEAAO
AA4ADgAOAA4ADgAOAA4AEAAQABAAEAAOAA4ADgAOAAwADAAMAAwACgAKAAoACgAMAAwA
DAAMAAoACgAKAAoADAAMAAwADAAMAAwADAAMAAwADAAMAAwADAAMAAwADAALAAoACQAI
AAkACgALAAwACwAKAAkACAAKAAoACgAKAAoACgAKAAoACQAIAAcABgAHAAgACQAKAAgA
CAAIAAgACAAIAAgACAAIAAgACAAIAAgACAAIAAgACAAIAAgACAAGAAYABgAGAAgACAAI
AAgABgAGAAYABgAGAAYABgAGAAYABgAHAAcABwAHAAcACAAIAAoACgALAAoACgAMAAwA
CwALAAsACwALAAsADAANAA0ADAAKAAoACAAJAAkABgAGAAQABAADAAEAAQD///////8B
AAEAAQD//wAAAQACAAIAAgAAAP7//P/7//r/+v/8//v/+v/6//v/+//7//v/+f/5//n/
+f/3//f/9//2//j/+P/4//j/9v/3//f/9//5//n/+f/5//f/9//3//n//P/6//n/AQAQ
AB0AKwBGAGkAjwCzANcA/QAoAUYBPwEKAbgAXQAAAJ7/U/87/0X/TP9E/z3/Pf9G/1P/
ZP94/4z/mP+h/6z/vP/J/9L/3v/m/+r/6f/s//L/9f/y//P/8v/z//X/9f/3//j/+P/6
//n/+P/3//b/+v/6//r/+v/8//z//P/8//v/+v/5//j/+v/6//v/+//5//r/+//7//v/
+//7//v//P/9//3//v/8//z//P/8//3//f/9//7///8AAAAAAAAAAAAAAAABAAAAAAAB
AAEAAQADAAMAAwADAAQABAAFAAMABAAFAAYABwAIAAgACAAKAAoACgAKAAwADgAOAA4A
DgAOAA4ADgANAAwADAANAA8ADwAPAA8ADgAOAA4ADgALAAsACgAJAAoACgAKAAkABQAF
AAQABAADAAIAAgABAAAA///+//3/+//6//r/+v/7//r/+v/6//r/+v/6//r/+v/6//r/
+v/6//r/+v/6//n/+P/3//b/+P/4//f/9//3//f/9//3//f/9//2//b/+P/4//f/9//2
//X/9P/z//T/9P/0//P/8//z//P/9P/y//H/8f/x//H/8P/w//D/7v/u/+7/7v/v/+//
7v/u/+7/7f/t/+3/6//r/+z/7P/q/+z/7P/s/+r/6f/p/+n/6v/r/+z/7f/r/+v/6//s
/+7/7v/u/+7/7v/u/+7/7//v/+//7//v//H/8v/y//L/8P/w//D/8P/x//H/8f/x//L/
8v/y//L/8P/w//D/8f/x//H/8f/x//H/8f/x//H/8f/x//H/8f/z//P/8//0//L/8f/x
//H/8f/x//H/8f/v/+//7//v/+//7//u/+7/7v/u/+7/7f/t/+7/7v/u/+7/7v/t/+3/
7v/u/+3/7f/v/+//8P/w/+7/7//v/+7/7v/u/+7/7f/t/+7/7v/u/+7/7f/t/+3/7v/u
/+7/7v/u/+7/7v/u//D/8P/w//D/8P/w//D/7v/u/+7/7v/u/+7/7v/u/+7/7v/u/+7/
7v/u/+7/7v/w//D/8P/w//D/8P/w//D/8P/w//D/8P/w//D/8P/w//D/8P/w//D/8v/y
//L/8v/w//D/8P/w//D/8P/w//H/8//z//P/8//y//L/9P/0//f/+P/4//r//P/7//v/
+//5//n/+f/6//3//f/8//r/+v/6//v/+//4//b/9P/0//P/8//z//H/8f/x//P/8//1
//X/9v/3//b/9v/2//T/9P/0//P/8v/y//L/8f/w//D/8f/x//H/8//z//P/8//z//P/
8//z//L/8v/y//L/9P/0//X/9f/z//P/8//z//P/8//z//P/8//2//b/9//9/wgAFwAl
ADwAWwB/AKUAywDvABoBQgFTATgB9gCbADoA1P91/zv/M/88/zz/N/83/z7/Tf9i/3b/
hP+U/6H/rv++/8v/1P/c/+T/6v/t/+7/8v/1//b/9f/2//f/+f/5//n/+v/6//z/+v/6
//r/+v/8//z//P/8//r/+v/6//r/+v/6//r/+v/8//z//f/9//v//P/9//3//f/9//3/
/f/+//////8AAAIAAgACAAIA////////AAABAAIAAgACAAIAAgACAAMABgAGAAcABwAF
AAcABwAHAAcACAAIAAkACQAKAAsADAANAA4ADgAOABAAEAAQABAAEAASABIAEgAWABYA
FgAWABYAFgAXABkAFwAXABcAFwAWABYAFgAWABcAFwAWABUAEgASABIAEQARABEAEAAQ
AA0ADAAMAAsADAALAAoACQAJAAgACAAIAAcABgAGAAYABgAGAAYABgAGAAYABgAGAAYA
BgAGAAYABgAGAAYABgAEAAQAAwADAAUABQAFAAUAAwADAAIAAgAEAAQAAwADAAMAAwAD
AAMABAAEAAQAAwADAAMAAwAEAAIAAQABAAEAAwACAAIAAgAAAAAAAAAAAAEAAQAAAAAA
AgABAAEAAQD/////AAAAAP7/AAAAAAAAAAD////////9//3//f/9/////////wAA/v/+
//7//v///wAAAQADAAIAAQAAAP////8AAAAAAAAAAAAAAAAAAAEAAQABAAEAAgACAAIA
AgACAAIAAgADAAMAAwADAAMABQAFAAUABQADAAMAAwADAAMAAwADAAQABAADAAMAAwAD
AAMAAwADAAMAAwADAAMAAwADAAIAAgACAAIAAgABAP//AAAAAAAAAAAAAP////8CAAIA
AQABAAEAAQACAAIAAgADAAMAAgACAAIAAgABAAEAAgACAAIABAADAAMAAwACAAIAAgAC
AAQABAAEAAQAAgACAAQAAgACAAIAAgAEAAQABAAEAAQABAAEAAQAAgACAAIAAgACAAIA
AgACAAIAAgACAAIAAgACAAIAAgAEAAQABAAEAAIAAgACAAIABAAEAAQABAAEAAQABAAE
AAYABgAGAAYABAAEAAQABAAGAAYABgAHAAcABwAHAAcACAAIAAoACgALAAwADAAOAAwA
CwALAAsADQANAA0ADgAPAA8ADgAMAAoACgALAAsACAAGAAQABAADAAMAAwABAAEAAQAD
AAMAAwADAAQABQAGAAYABgAEAAQABAADAAIAAAAAAP///v/+////////////////////
//////////8AAAAAAAAAAP///v/+//3////////////9//3//f/9/wEAAgACAAMACQAU
ACEAMQBIAGcAiwCxANEA9QAiAUwBWQFAAf4AnwA2AND/c/85/zH/OP84/zX/Of9G/1f/
bP+A/5L/pP+x/7z/yv/X/+D/6v/w//L/9f/6//7////+//3/AAABAAMAAwADAAQABAAG
AAYABgAGAAYACAAIAAgACAAIAAgACAAIAAoACgAKAAoACgAKAAsACwALAAwADQANAA0A
DQANAA0ADgAPAA8AEAAQABAAEAAQABEAEQARABIAEgASABEAEAARABIAEwAVABYAFgAX
ABcAFQAXABcAFwAZABoAGgAbABkAGgAbABwAHQAeAB4AHgAgACAAIAAgACAAIgAiACIA
JgAmACYAJgAmACYAJwApACkAKQApACkAJgAmACYAJgAlACUAJAAjACQAJAAkACMAHwAf
AB4AHgAfAB4AHgAdABwAGwAaABkAFwAWABYAFgAXABYAFgAWABYAFgAWABYAFgAWABYA
FgAWABYAFgAWABYAFgAWABYAGAAYABcAFwAVABUAFQAVABMAEwASABIAEgASABEAEQAT
ABMAEwATABQAFAAUABMAEQARABEAEgASABEAEQARABIAEgATABQAEgASABIAEgARABEA
EAAQABAADwAPAA8ADwAPABAAEAAOABAAEAAQAA4ADQANAA0ADQANAA0ADQANAA0ADQAO
AA4ADgAOAA4ADAAMAAwADQANAA0ADQANAA0ADgAOAA4ADAAMAAwADAANAA0ADQANAA4A
DgAOAA4ADgAOAA4ADwAPAA8ADwAPAA8ADwAPAA8ADQANAA0ADQANAA0ADQAOAA4ADQAN
AA0ADQANAA0ADQAPAA8ADwAPAA4ADQALAAoACgAKAAoACQALAAwADAAMAAwADAALAAsA
CgAKAAkACQAHAAcACAAIAAoACwALAAoACQAIAAcABQAGAAgACQAKAAgABwAHAAcABgAG
AAYABgAGAAYABgAGAAQABgAKAAkACAAHAAYABgAGAAYABgAEAAQABAAEAAYABgAGAAYA
BAAEAAQABAAGAAYABgAGAAQABAAEAAQABAAEAAQABAACAAIAAgACAAIAAgACAAIAAgAC
AAIAAgACAAIAAgACAAIAAgACAAIAAAAAAAAAAAADAAMAAwADAAEAAgACAAQABAAFAAYA
BgAIAAgABwAHAAUABQAFAAUABgAHAAcABgAEAAQABAAFAAUAAgAAAP7/AAD////////8
//v/+v/7//v/+//7//z//f/+//7//v/8//r/+v/5//j/+P/4//f/9v/2//f/9//1//X/
9f/1//f/9//3//f/9//2//b/9v/2//b/9v/3//X/9f/1//X/9f/1//X/9f/3//f/+P/2
//n/AwAQABsALQBEAGMAiwC1ANkAAQEsAUoBRQEYAcgAbwASALD/Xf8//0X/SP9C/zn/
Pf9E/1H/ZP92/4b/lP+f/67/vP/H/9L/3v/m/+r/7f/u//D/8f/y//P/9P/1//f/9//3
//j/+P/6//r/+v/6//r//P/8//z//P/8//z//P/8//z//P/8//z//P/8//3//f///wAA
AQABAAAA///+//3//v//////AAAAAAAAAAAAAAEAAQABAAIAAwAEAAQABAAEAAQABAAF
AAUABAAEAAMABQAHAAcABwAHAAgACAAJAAcACAAJAAoADQAOAA4ADgAQABAAEAAQABAA
EgASABIAFAAUABQAFAAUABQAFQAXABcAFwAXABcAFAAUABQAFAAVABUAFAATABIAEgAS
ABEADQANAAwADAALAAoACgAJAAkACQAJAAkACAAGAAUABAADAAIAAgACAAQABAAEAAQA
BAAEAAQABAACAAIAAgACAAIAAgACAAIAAgACAAEAAQABAAEAAQABAAEAAQAAAAAAAAAA
AP///////////////wAAAAAAAP///f/9//3//v/+//3//f/9/////v/+//7//P/8//z/
/P/7//v/+v/6//j/9//3//f/+P/5//v//P/5//r/+f/4//r/+f/5//n/+f/5//n/+f/7
//v/+//8//z//P/8//z/+v/6//r/+//7//v/+//7//v//P/8//z//v/+//7//v//////
/////wAAAAAAAAAA/v/+//7///8BAAEAAQABAAEAAQABAAEA//////////////////8A
AAAA///////////////////////////////////+//7//v/+//7//f/9//7//v/+//7/
/v/9//3//v/+//3//f/9//3//v/+//7///////7//v/+//7//f/9//7//v/+//7//f/9
//3//v/+//7//v/8//z//P/8//z//v/+//7//v/+//7//v/+//7//v/+//7//v/+//7/
/v/+//7//v/+//7//v/+//7//v/+//7//v/+//7//v/+//7//v/8//z//P/8//7//v/+
//7//v/+//7//v/+//7//v/+//7//v/+//7//P/8//3//f////////8AAAAAAgACAAMA
BAAEAAYABgAFAAUABQAFAAUABQAGAAcABwAGAAQABAAGAAcABwAEAAAA/v/+//3/////
//3//f/7//3//f/9////AAABAAIABAAEAAIAAAD///3/+//6//z/+//6//r/+//7//v/
+//7//v/+//7//n/+f/5//j/+P/4//j/+P/4//n/+f/5//n/+f/5//n/+//7//v/+//6
//z///8DAAoAFQAjADgAVQB5AJ0AwwDnABQBQAFbAVIBIAHLAGgABACh/0//M/86/z7/
O/87/0D/T/9i/3L/gv+S/5//qP+2/8X/1P/e/+b/7P/x//T/9v/3//r/+//6//v//f/9
//3//v/+/wAAAAAAAAAAAAACAAIAAgACAAIAAgACAAIABAAEAAQABAACAAIAAwADAAMA
BAAFAAUABQAFAAUABQAGAAcABwAIAAgACAAIAAgABwAHAAcACAAJAAoACgAKAAoACgAK
AAsACgAKAAsACwALAA0ADQANAA0ADgAOAA8ADwAQABEAEgATABQAFAAUABYAFgAWABYA
GAAaABoAGgAbABoAGQAYABoAGgAbAB0AHQAdAB0AHQAcABwAHAAcAB0AHQAcABsAGgAa
ABoAGQAVABUAFAAUABMAEgASABEAEgARABAADwAPAA4ADgAOAAsACgAKAAoACgAKAAoA
CgAKAAoACgAKAAoACgAKAAoACgAKAAoACgAMAAwACwALAAkACQAJAAkACQAJAAgACAAI
AAgABwAHAAcABwAHAAcACAAIAAgABwAJAAkACQAKAAgABwAHAAcABwAGAAYABgAIAAgA
CAAIAAYABQADAAIABAADAAMAAwADAAMABAAEAAQABgAGAAYABAADAAMAAwADAAMAAwAD
AAEAAQABAAIAAgACAAIAAgACAAIAAgADAAMAAwADAAMAAwAEAAQABAAEAAQABAAEAAUA
BQAFAAUABgAGAAYABgAGAAYABgAHAAcABwAHAAcABwAHAAcABwAHAAcABwAHAAUABQAF
AAYACAAHAAcABwAHAAcABwAHAAUABQAFAAUABQAFAAQABAAEAAQABAADAAUABgAGAAYA
BAAEAAMAAwAEAAQAAwADAAUABQAGAAYABAAFAAUABAAEAAQABAADAAEAAgACAAIABAAD
AAMAAwACAAIAAgACAAQABAAEAAQABAAEAAQABAAEAAQABAAEAAQABAAEAAQABAAEAAQA
AgACAAIAAgACAAIAAgACAAQABAAEAAQAAgACAAIAAgAEAAQABAAEAAMAAgABAAAAAgAC
AAIAAgACAAIAAgACAAAAAAAAAAAAAAAAAAAAAAAAAAAAAAAAAAIAAwADAAMAAQABAAIA
AgAEAAQABQAGAAYACAAIAAcABwAHAAcABwAHAAgACQAJAAYABAAEAAQABwAHAAQAAgAA
AAAA//////3/+//7//v///////////8AAAEAAgACAAIAAAD+//7//f/8//z//P/7//r/
+v/7//v/+//7//v/+//7//v/+//7//v/+v/6//r/+v/6//r/+f/5//n/+f/5//n/+f/5
//v/+//7//z//P///wMADgAbACkAOgBXAHkAnwDFAOkAEAE8AVcBSAEQAbcAUADq/4X/
Pf8p/zL/NP8z/zX/Pv9N/2D/dP+E/5b/pf+y/8D/zf/a/+T/6v/s/+//8v/2//n/+v/7
//r/+//9//3///8AAAAAAgACAAIAAgACAAQABAAEAAQABgAGAAYABgAEAAQABAAEAAQA
BAAFAAUABQAGAAcABwAHAAcABwAHAAgACQAJAAoACAAIAAgACAAJAAkACQAKAA0ADgAO
AA4ADAAMAAwADQAOAA4ADwAPAA8AEQARABEAEQASABIAEwAVABYAFwAYABcAGAAYABgA
GgAaABoAGgAaABwAHAAcAB4AHgAeAB4AHgAeAB8AIQAhACEAIQAhACIAIgAiACIAIQAh
ACAAHwAcABwAHAAbABsAGwAaABoAGQAYABgAFwAWABUAFAATABEAEAAQABAAEQAQABAA
EAAQABAAEAAQAA4ADgAOAA4ADwAQABEAEgAQABAAEAAQABAAEAAPAA8ADwAPAA8ADwAN
AA0ADAAMAA0ADgAOAA8ADQANAA0ADQAOAA4ADgANAA0ADQANAA4ADAALAAsACwAMAAwA
DQAOAA4ADgAOAA4ADQANAAwADAAKAAkACQAJAAsACwAMAAwACAAKAAoACgAKAAkACQAJ
AAsACwALAAsACwALAAsADAAMAAwADAAMAAwADAAMAA0ADQANAA0ADQALAAwADAAMAAwA
DAAMAAwACwALAAsACwANAA4ADwAQAA4ADgAOAA8ADwAPAA8ADwAPAA8ADwAPAA8ADwAP
AA8AEQARABEAEgARAA8ADgANAA8ADwAPAA8ADwAPAA8ADwAPAA8ADgAOAA4ADgAOAA0A
DQAOAA4ADgAOAA4ADQANAA4ADgANAA0ACwALAAwADAAOAA8ADwAOAAwADAAMAAsADAAO
AA8AEAAPAA0ADAALAAwADAAMAAwADgAOAA4ADgAMAAwADgAOAA4ADgAOAAwADAAMAAwA
CgAKAAoACgAMAAwADAAMAAoACgAKAAoADAAMAAwADAAMAAwADAAMAAoACgAKAAoACgAK
AAoACgAKAAoACgAKAAoACgAKAAoADAAMAAwADAAKAAoACgAKAAwADAAMAAwACwALAAsA
CwALAAwADAAOAA4ADwAQABAAEgASABEAEQARABEAEQARABIAEwATABIADgAOAA4ADwAR
AA4ADAAKAAoACQAJAAkABQAFAAUABwAFAAUABQAGAAcACAAIAAgABgAEAAQAAwACAAIA
AgABAAIAAgADAAMAAQABAAEAAQABAAEAAQABAAEAAAAAAAAA/v/+//7///8BAAEAAQAB
AAEAAQABAAEA//8BAAIABAAJABEAGgAnADkAVABzAJcAvQDfAAkBMgFMAT8BBgGyAFcA
/P+g/1v/R/9N/1L/TP9D/0f/Uv9j/3b/hv+Y/6T/sf++/8z/1//e/+b/8P/0//f/+v/8
//3//v////7///8BAAEAAQACAAIABAAEAAQABAAEAAYABgAGAAYABgAGAAYABgAGAAYA
BgAGAAYABgAHAAcABgAGAAYABQAHAAcABwAHAAgACQAJAAoACgAKAAoACgAJAAkACQAK
AAkACgAKAAoACgAKAAoACwAOAA4ADwAPAA8AEQARABEADwAQABAAEQARABIAEwAUABUA
FgAWABYAGAAYABgAGAAWABgAGAAYABwAHAAcABwAGgAaABsAHQAfAB8AHwAfAB4AHgAe
AB4AGwAbABoAGQAYABgAGAAXABcAFwAWABYAFQAUABQAEwARAA8ADQALAAsACgAKAAoA
CgAKAAsADAAKAAoACgAKAAoACgAKAAoACgAKAAoACgAKAAoACgAKAAgACAAHAAcABwAH
AAcABwAJAAkACAAIAAYABgAFAAUABwAHAAcABwAKAAoACgAJAAgABwAGAAYABgAFAAUA
BQADAAIAAgACAAIAAgACAAIAAwADAAIAAgACAAEAAQABAP////8AAAAA/v8AAAAAAAAC
AAEAAQABAAMAAwADAAMAAwADAAMABAACAAIAAgACAAIAAgACAAMAAwADAAMAAwAFAAYA
BgAGAAgACAAIAAgABwAHAAcABwAGAAYABgAGAAgACAAIAAkACQAJAAkACQAHAAcABwAH
AAkACQAJAAkABwAHAAcACAAIAAcABwAHAAkACQAJAAkACAAHAAYABQAGAAcABwAIAAYA
BgAGAAUABQAGAAYABgAHAAgACAAJAAgACAAHAAcABwAHAAgACAAGAAcABwAGAAgACAAI
AAcABQAGAAYABgAIAAcABwAHAAgACAAIAAgACAAIAAgACAAGAAgACAAIAAgACAAIAAYA
BgAGAAYABgAGAAYABgAGAAYABgAGAAcACAAJAAoACAAIAAgACAAIAAgACAAIAAoACgAK
AAoACAAIAAgACAAIAAgACAAIAAoACgAKAAoACgALAAsACwALAAsADAAMAAwADAANAA4A
DgAQABAADwARABEAEQARABEAEgATABMAEgAQABAAEAARABEADgAMAAoACgAJAAkACQAH
AAcABwAJAAkACQAJAAoACwAMAAwADAAKAAgACAAFAAQABAAEAAUABAAEAAUAAwADAAMA
AwADAAMAAwADAAEAAQAAAAAAAQACAAMABAAFAAUABQAFAAMAAwADAAMAAwAFAAcABgAI
AAkACwAUACEALwBCAGEAhQCtANMA9QAcAUgBYwFUAR4ByQBqAAYAo/9Z/0X/Tv9Q/0f/
Rf9O/1f/aP98/47/nv+r/7b/wv/T/+D/5v/u//b//f/+/wAAAwAEAAUABgAHAAkACQAH
AAgACAAKAAoACgAKAAoADAAMAAwADAAMAAwADAAMAAwADAAMAAwADAAMAA0ADQANAA4A
DwAPAA8ADwAPAA8AEAARABEAEgAQABAAEAAQABEAEQARABIAEQASABIAEgASABIAEgAT
ABQAFAAVABUAFwAZABkAGQAXABgAGAAZABcAGAAZABoAHQAeAB4AHgAgACAAIAAgACAA
IgAiACIAJAAkACQAJAAkACQAJQAnACcAJwAnACcAJgAmACYAJgAlACUAJAAjACIAIgAi
ACEAHwAfAB4AHgAfAB4AHgAdABsAGQAXABUAFwAWABYAFgAXABYAFgAWABYAFgAWABYA
FAAUABQAFAAUABQAFAAUABQAFAAUABQAFAAUABMAEwAVABUAFQAVABUAFQAUABQAFAAU
ABMAEwATABMAEwATABQAFAAUABMAEwATABMAFAAWABUAFQAVABMAEgASABIAEgASABIA
EgARABEAEAAQABIAEQARABEAEQARABIAEgAQABIAEgASABIAEQARABEAEQARABEAEQAR
ABEAEQASABIAEgASABIAEgASABIAEwAVABUAFQAVABUAFgAWABYAGAAYABgAGAAZABkA
GQAZABoAGgAaABoAGgAaABoAGwAdAB0AHQAdABsAGwAbABsAGwAbABsAGwAbABsAGwAc
AB4AHQAdAB0AGwAbABsAGwAdAB0AHQAdAB0AHQAcABwAHAAcABwAGwAdAB4AHgAeABwA
HAAbABsAHAAcABsAGwAdAB0AHgAeAB4AHwAfAB4AHgAeAB4AHQAdAB4AHgAeAB4AHQAd
AB0AIAAgACAAIAAeAB4AHgAeACAAIAAgACAAIAAgACAAHgAeAB4AHgAgACAAIAAgACAA
IAAgACAAIAAgACAAIAAeAB4AHgAeACAAIAAgACAAIAAgACAAIAAgACAAIAAgACAAIAAg
ACAAIgAiACIAIgAiACIAIgAiACIAIgAiACIAIgAjACMAIwAlACUAJgAmACgAKAApACoA
KgAsACwAKwArACsAKwArACsALAAtAC0ALgAsACwALAAtAC0AKgAoACQAJAAjACMAJAAj
ACQAJQAlACUAJQAlACgAKQAqACoAKgAoACYAJgAjACIAIgAiACMAIgAiACMAIwAjACMA
IwAjACMAIwAjACUAJQAkACQAJAAkACQAJAAlACUAJQAlACcAJwAnACcAJwAnACkAKgAs
AC0AMQA6AEUAVwBsAIkArQDTAPcAGQFAAW4BhwF2AToB3wB6ABQAsf9r/1v/ZP9o/2P/
Zf9w/3//lP+o/7j/yv/X/+T/9P8BAA4AGAAcAB4AIwAmACYAKwAsAC0AMAAxADMAMwAz
ADQANAA2ADYANgA2ADYAOAA4ADgAOAA6ADoAOgA6ADwAPAA8ADwAOgA6ADsAOwA5ADoA
OwA7AD0APQA9AD0APgA/AD8AQABCAEIAQgBCAEEAQQBBAEIAQwBEAEQARABGAEYARgBH
AEgASABJAEkARwBJAEkASQBLAEwATABNAE0ATgBPAFAAUwBUAFQAVABUAFQAVABUAFYA
WABYAFgAWgBaAFoAWgBaAFoAWwBdAF0AXQBdAF0AWgBaAFoAWgBbAFsAWgBZAFYAVgBW
AFUAVQBVAFQAVABTAFIAUgBRAFAATwBOAE0ATQBMAEwATABLAEoASgBKAEoASgBKAEoA
SgBKAEoASgBKAEoASgBKAEwATABMAEwATABMAEsASwBLAEsASwBLAEsASwBKAEoASgBK
AEkASQBLAEsASwBLAEoASgBKAEkASwBLAEsATABMAEsASwBLAEsASgBKAEoASgBKAEoA
SgBLAEsASgBKAEoASQBJAEkASwBLAEwATABIAEoASgBKAEwASwBLAEsASwBLAEsASwBL
AEsASwBMAEwATABMAEwATgBOAE4ATwBNAE0ATQBNAE0ATgBOAE4AUABQAFAAUABTAFMA
UwBTAFIAUgBSAFIAVABUAFQAVQBVAFUAVQBVAFcAVwBXAFcAVwBXAFcAVwBXAFcAVwBY
AFoAWQBZAFkAVwBXAFcAVwBZAFkAWQBZAFsAWwBaAFoAWgBaAFoAWQBZAFoAWgBaAFwA
XABbAFsAXABcAFsAWwBZAFkAWgBaAFwAXQBdAFwAXgBeAF4AXQBbAFwAXABcAF4AXQBd
AF0AXgBeAF4AXgBeAF4AXgBeAGAAYABgAF4AXgBeAF4AXgBeAF4AXgBgAGAAYABgAGAA
YABgAGAAYABgAGAAYABgAGAAYABgAGIAYgBiAGIAZABkAGQAZABiAGIAYgBiAGIAYgBi
AGIAYgBiAGIAYgBiAGIAYgBiAGIAYgBiAGIAZABkAGQAZABkAGQAZABkAGUAZQBlAGUA
ZwBoAGgAagBqAGsAbABsAG4AbgBtAG0AawBrAGsAawBtAG8AcABwAGwAbABsAG0AawBo
AGYAZABmAGUAZQBlAGUAZQBlAGcAZwBnAGcAaABnAGgAaABoAGcAZgBnAGcAZABkAGQA
YwBiAGIAYwBjAGMAYwBjAGMAYwBjAGMAYwBkAGQAZQBmAGYAZgBmAGcAZQBlAGUAZQBn
AGcAZwBnAGcAaQBqAGwAcQB5AIQAjwChALwA3QADASsBTQF1AZwBtAGrAXYBHgG/AGQA
CgDD/6//t/+4/7D/r/+1/8D/z//g//T/BgAUAB0AKgA4AEUAUABYAF4AYgBlAGgAbABv
AG4AbwBwAHEAcwBzAHMAdAB0AHYAdAB0AHQAdAB5AHoAewB8AHoAegB6AHoAeAB4AHgA
eAB5AHoAfAB9AHsAfAB9AH0AfwB/AH8AfwCAAIEAgQCCAIQAhACEAIQAgwCDAIMAhACH
AIgAiACIAIYAhgCGAIcAiACIAIkAiQCJAIsAiwCLAI0AjgCOAI8AjwCQAJEAkgCTAJQA
lACUAA==
         </WaveFormData>
      </LeadData>
      <LeadData>
         <LeadByteCountTotal>10000</LeadByteCountTotal>
         <LeadTimeOffset>0</LeadTimeOffset>
         <LeadSampleCountTotal>5000</LeadSampleCountTotal>
         <LeadAmplitudeUnitsPerBit>4.88</LeadAmplitudeUnitsPerBit>
         <LeadAmplitudeUnits>��V</LeadAmplitudeUnits>
         <LeadHighLimit>2147483647</LeadHighLimit>
         <LeadLowLimit>268435456</LeadLowLimit>
         <LeadID>V5</LeadID>
         <LeadOffsetFirstSample>0</LeadOffsetFirstSample>
         <FirstSampleBaseline>0</FirstSampleBaseline>
         <LeadSampleSize>2</LeadSampleSize>
         <LeadOff>FALSE</LeadOff>
         <BaselineSway>FALSE</BaselineSway>
         <ExcessiveACNoise>FALSE</ExcessiveACNoise>
         <MuscleNoise>FALSE</MuscleNoise>
         <LeadDataCRC32>1257541510</LeadDataCRC32>
         <WaveFormData>
CAAIAAgACAAGAAYABgAGAAQABAAEAAQABAAEAAQABAAEAAQABAAEAAQABAAEAAQABAAE
AAQABAACAAIAAgACAAIAAgACAAIABAAEAAQABAACAAIAAgACAAIAAgACAAIAAgACAAIA
AgACAAIAAgACAAIAAgACAAIAAgACAAIAAgAAAAAAAAAAAAAAAAAAAAAAAgACAAIAAgAC
AAIAAgACAAAAAAAAAAAAAgACAAIAAgAAAAAAAAAAAAAAAAAAAAAA/v/+//7//v8AAAAA
AAAAAAAAAAAAAAAAAAAAAAAAAAAAAAAAAAAAAAAAAAAAAAAAAgACAAIAAgABAAAA///+
/wAAAAAAAAAA/v/+//7//v8AAAAAAAAAAAAAAAAAAAAA/v/+//7//v8AAAAAAAAAAAAA
AAAAAAAAAAAAAAAAAAD+//7//v/+//7//v/+//7//v/+//7//v/+//7//v/+//7//v/+
//7//v/+//7//v/+//7//v/+//7//v////////////////8AAAAAAgADAAIAAwADAAIA
AgACAAIAAgACAAIAAgACAAMAAwACAAIAAgADAAMAAAD///7//f/9//3//f/7//r/+v/8
//z//P/8//7//v/+//z//P/6//f/9//2//X/9f/1//X/9f/1//f/9//3//b/9P/0//T/
9f/1//T/9P/0//T/9P/0//T/9P/1//X/9f/3//f/9//3//T/9v/2//f/+P/2//T/9f/8
/wQAEAAlAEEAZACGAKoA1QAJASwBLwEKAcoAfQAtANv/nf+J/5L/lP+L/4X/g/+G/47/
mv+l/7D/uP+9/8P/zv/W/9v/5P/r/+z/6//s//L/8v/x//D/8P/x//H/8f/x//L/8v/y
//L/8//z//P/9v/2//b/9v/2//b/9v/2//T/9P/0//T/9v/2//b/9v/2//f/9//4//j/
+P/4//j/+f/5//n/+//5//j/+P/5//v/+//7//v/+//7//v/+//7//v/+//8//z//P/8
//z/+//7//v//P/+//7//v/+//z//P/9//7//////wEAAQADAAMAAwADAAQABAAEAAUA
AwADAAQABAAEAAQABAAEAAYABgAFAAUABAAEAAUABQAFAAUABQAEAAQABAAEAAMAAgAC
AAIAAgACAAEAAQABAP/////////////+//7//v/+//7//v/+//7//v//////////////
////////AAAAAP3//f/9//3//f/9//3//f/9//3//f/8//z//P/8//z//v/+//7//v/9
//z/+//6//r/+v/6//n/+f/5//n/+f/5//n/+f/5//f/9//3//X/9//2//b/9v/2//b/
9v/1//P/8//z//P/8f/x//H/8f/y//H/8f/x//P/8//z//P/9f/1//X/9f/z//P/8//z
//X/9f/0//T/9P/0//X/9f/1//X/9f/1//b/9//4//n/+f/6//r/+v/6//r/+v/6//r/
+//7//z/+v/6//r/+v/8//z//P/8//z//f/9//3/+//7//r/+v/8//z//f/9//3//f/9
//3//v/+//7//f////////8AAP///v/8//v//P/8//z//P/6//r/+v/7//3//P/8//z/
/f/9//3//f/9//3//f/9//7//v/////////////////9//3//f/9//3//f/9//3/////
//////8BAAEAAQABAAEAAQAAAAAAAAAAAAAAAAAAAAAAAAAAAAAAAAAAAAAAAAAAAAAA
AAAAAAAAAAACAAIAAgACAAAAAAAAAAAAAAAAAAAAAAAAAAAAAAAAAAIAAgACAAIAAgAC
AAIAAgAAAAAAAAAAAAAAAAAAAAEAAwADAAMAAwABAAIAAgAEAAMABAAFAAUABgAGAAYA
BgAGAAYABgAGAAgACQAJAAgACAAIAAkACQAEAAMAAgABAAEAAQABAP//AAAAAAIAAgAE
AAQABgAGAAQABAAEAAIA//////7//f/9//3//f/9//v/+//7//v/+//8//3//v/9//3/
/P/8//z//P/8//z//P/8//3//f/7//v/+//7//3//P/8//z/+//8//z//P/9/wIACgAU
ACUAPwBeAIAAogDJAPsALAFDATYBBgG7AGcAFQDH/5X/kP+U/5H/i/+J/4z/lP+g/6v/
tv++/8X/zf/W/+D/5f/q/+//9P/1//b/+P/6//n/+v/8//3//f/9//3//v/+//7//P/9
//3//f/8//z//P/8//z//P/8//z/+v/6//r/+v/8//z//P/8//z//f/9//7//v/+//7/
/v////////8BAAIAAgADAAUABAADAAIAAQADAAMAAwADAAMAAwADAAQABgAGAAYABgAF
AAUABQAGAAYABgAGAAYACAAIAAkACgAKAAkACgAJAAsACwALAAsADAAMAAwADQANAA0A
DgAOAA4ADgAOAA4AEAAQAA8ADwAOAA4ADwAPAA8ADwAPAA4ADgAOAA4ADQAMAAwADAAM
AAwACwALAAsACQAJAAkACQAJAAgACAAIAAgACAAIAAgACgAKAAsACwALAAsACwALAAsA
CwAMAAwACwALAAsACwAJAAkACQAJAAsACwALAAoACgAKAAoACgAKAAoACgAKAAoACgAK
AAoACAAIAAgABwAJAAkACQAJAAcABwAHAAcACQAJAAkABwAHAAYABgAGAAYABgAGAAUA
AwADAAMAAwADAAMAAwADAAIAAQABAAEAAwADAAMAAwABAAEAAQABAAEAAQABAAEA////
//7//v///wAAAgADAAIAAQAAAP//AQABAAEAAQD//wAAAAAAAAAAAAAAAAAAAAABAAEA
AgACAAIAAgACAAIAAgACAAIABAAFAAUABQADAAMAAgACAAIAAgADAAMAAwADAAMAAwAC
AAIAAgABAAMAAwADAAQABAAEAAMAAwACAAIAAgACAAIAAgACAAMAAQAAAAAAAAADAAMA
AwADAAMAAwADAAMAAgACAAMAAwADAAMAAwADAAMAAwADAAMAAwADAAMAAwABAAEAAQAB
AAMAAwADAAMABQAFAAYABAAEAAQABAAEAAQABAAEAAQABAAEAAQAAgACAAIAAgACAAIA
AgACAAIAAgACAAIAAgACAAIAAgAEAAQABAAEAAIAAgACAAIAAgACAAIAAgAEAAQABAAE
AAIAAgACAAIAAgACAAIAAgACAAIAAgADAAEAAQABAAEAAwAEAAQABgAHAAgACQAJAAYA
BgAGAAYACAAIAAgACAAIAAkACQAIAAgACAAJAAkABgAFAAQAAwADAAMAAwABAAAAAAAC
AAIAAgACAAQABAAEAAQABAACAAEAAQAAAP///v/9//z/+//9//3//f/9//z//P/8//z/
/f/9//z//P/+//7//v/+//3//P/8//v//f/9//3//f/9//z//P/8/////v/8//z///8E
AAoAFgAnAEMAYACAAKAAyQD7ACoBPwEyAQIBtQBdAAkAu/+N/4b/jP+H/4P/hf+K/5L/
oP+t/7j/wv/J/9H/2v/i/+f/7v/x//L/9f/4//r//P/7//r//P/9//3//f/9//7//v/+
/wAAAQABAAEAAAAAAAAAAAAAAAAAAAAAAAAAAAAAAAAAAgACAAIAAgAAAAEAAQACAAQA
BAAEAAQAAwADAAMABQAFAAQABAAFAAcABwAHAAcABQAFAAUABQAHAAcABwAIAAgACAAI
AAgABwAHAAcACAAKAAoACgAKAAoACgALAAwADQANAA8ADwANAA0ADQANAA4ADgAOAA8A
DwAPABAAEAAQABAAEAAQABIAEgARABEAEAAQABEAEQARABEAEQAQABAAEAAQAA8ADgAO
AA4ADgAQAA8ADwAPAA8ADwAPAA8ADgAMAAsACgAMAAwADAAMAAwADAANAA0ADQANAA0A
DQANAA0ADgAOAA0ADQANAA0ADwAPAA8ADwANAA0ADQAMAAoACgAKAAoADAAMAAwADAAM
AAwADAAMAA4ADgAOAA0ADAALAAoACQALAAsACwALAA0ADQANAAsACwAKAAoACgAKAAoA
CgAJAAkACQAJAAkACQAJAAkACQAIAAcABwAHAAUABQAFAAUABQAFAAUABQAFAAUABQAF
AAUABQAEAAQAAgACAAMAAwAFAAUABQAFAAMAAwADAAMAAwAEAAQABAACAAIAAgACAAIA
AwADAAQABAAEAAQABAAEAAQABAAEAAQABQAFAAUABQAFAAQABAAGAAYABwAHAAUABQAF
AAUABAAEAAQAAwAFAAUABQAGAAUABAACAAEAAAAAAAAAAAACAAIAAgADAAUABAAEAAQA
AwADAAMAAwABAAEAAQABAAIAAgADAAMAAgABAAAA//8AAAEAAgADAAIAAQAAAP//AQAB
AAEAAQABAAEAAQABAP////8AAP7//v/+//7/AAAAAAAAAAD+//7//v/+//7//v/+//7/
/v/+//7//v/+//7//v/+//7//v/+//7//P/8//z//P/8//z//P/8//z//P/8//z//v/+
//7//v/8//z//P/8//z//P/8//z//P/8//z//P/9//3//f/9//3//f/+//7/AAABAAIA
AwADAAIAAgACAAAAAAAAAAAAAAAAAAEAAQAAAAAAAAABAAEA/v/9//z//f/9//3//f/5
//j/+P/6//j/+P/4//r//P/8//z//P/4//X/9f/0//P/8//z//P/9f/1//X/9f/z//L/
8v/y//L/8//z//L/8v/y//L/8v/y//L/8v/z//P/8//z//P/8//z//L/8v/0//X/9P/y
//L/9//8/wQAEAAjAD8AYACGAKwA1wANATIBOwEaAdoAiwA7AOn/o/+L/5L/kv+J/4H/
g/+G/4z/lv+h/6r/sv+5/8H/yv/S/9n/4P/n/+r/6//u/+7/7v/v//D/8P/x//H/8f/x
//L/8v/y//L/8//z//P/9v/2//b/9v/2//b/9v/2//b/9v/2//b/9v/2//b/9v/4//n/
+f/6//j/+P/4//j/+f/5//n/+//7//r/+v/7//v/+//7//v//f/9//3//f/9//3//f/+
//z//P/8//z//f/9//3//v8AAAAAAAAAAP7//v///wAAAQABAAMAAwADAAMAAwADAAIA
AgACAAMABQAFAAYABgAEAAQABAAEAAgACAAHAAcABgAGAAcABwAHAAcABwAGAAYABgAG
AAUABAAEAAQABAAEAAMAAwADAAMAAwADAAMAAQAAAAAAAAAAAAAAAAAAAAIAAgADAAMA
AQABAAEAAQABAAEAAgACAAEAAQABAAEAAQABAAEAAQABAAEAAQAAAAAAAAAAAAAA/v/+
//7//v8AAAAAAAAAAP7//v/+//3//f/9//3//f/9//3//f/9//3//f/9//v//f/8//z/
/P/6//r/+v/5//f/9//3//f/+P/5//r/+//4//f/9//3//n/+f/5//n/9//3//f/9//5
//n/+f/5//n/+f/4//j/+P/4//n/+f/5//n/+f/5//n/+f/5//n/+//8//z//P/+//7/
/v/+//z//f/9//7//v/+//7//v/+//7//v/+//7///////////////7//v/8//z//f/9
/////////////v/+//7//f/9//3//f/+//7//v/9//3//P/8//z//P/8//z//P/9//v/
+v/6//r/+//7//v/+//9//3//f/9//z//P/9//3//f/9//3//f/9//3//f/9//3//f/9
//3//f/9//3//f/7//v/+//7//v//f/8//7//v/+//7//v/+//7//v/8//z//P/8//7/
/v/+//7//v/+//7//v/+//7//v/+//7//v/+//7//v/+//7//v/+//7//v/+//7//v/+
//7/AAAAAAAAAAAAAAAAAAAAAAAAAAAAAAAA/v/+//////8BAAEAAQABAAAAAAACAAMA
BAAFAAUABAAEAAQABAAEAAQABAAEAAQABQAFAAQABAAGAAcABwAEAAMAAgABAAEA////
//3//P/8//7//v/+/wAAAgACAAIAAgACAAAA/f/7//r/+f/5//n/+f/5//n/+//7//v/
+v/4//j/+P/5//n/+P/4//j/+P/4//j/+P/4//n/+f/5//n/+f/5//n/+v/6//z/+//6
//r/+v/9/wAABAAMABsAMwBQAHIAlAC5AOsAHgE/AUIBIAHdAIkANQDj/6H/iv+Q/5H/
i/+J/4r/kv+c/6f/rv+4/7//xf/M/9j/3//m/+v/8P/x//T/9P/2//n/+v/6//v/+//7
//v//P/8//z//P/9//3//f/+//7//v/+//7//v/+//7/AAAAAAAAAAD///7//f/8//7/
/////wAAAAAAAAAAAAABAAEAAQADAAUABAAEAAUAAwADAAMAAwADAAMAAwADAAUABQAF
AAYABAAEAAQABAAFAAUABQAGAAYABgAGAAYACAAIAAkACgAJAAkACwALAAkACQAJAAkA
DAAMAAwADQALAAsADAAMAAwADAAMAAwADgAOAA0ADQAMAAwADQANAA8ADwAPAA4ADAAM
AAwACwAIAAgACAAIAAoACQAJAAkABwAHAAcABwAJAAgACAAIAAYABgAGAAYABAAEAAUA
BQAHAAcABwAHAAUABQAGAAYABwAHAAcABwAHAAcABwAHAAcABwAHAAYABgAGAAYABgAG
AAYABgAGAAQABAAEAAQABgAGAAYABQAFAAUABQAFAAUABQAFAAUABQAFAAUAAwAFAAQA
BAAEAAIAAgACAAEAAQABAAEAAQABAAEAAQABAAIAAQABAAEA////////////////////
/////////////f/9//z//P/8//z//f/9//3//f/9//3//f/9//3//f/9//7//v/+/wAA
AAAAAAAA/v//////AAAAAAAAAAAAAAAAAAAAAAAAAAABAAEAAQADAAMAAgACAAAAAAAB
AAEAAQABAAEAAQACAAIAAgABAP///////wAAAgACAAEAAQAAAAAAAAAAAAIAAgACAAMA
AQAAAAAAAAABAAEAAQABAAEAAQABAAEAAgACAAMAAwABAAEAAQABAAEAAQABAAEA////
//////8BAAEAAQABAAEAAQABAAEAAQABAAIAAAAAAAAAAAAAAAAAAAAAAAAAAAAAAAAA
/v/+//7//v/+//7//v/+/wAAAAAAAAAA/v/+//7//v8AAAAAAAAAAP7//v/+//7//v/+
//7//v/+//7//v/+//z//P/8//z//P/8//z//P/8//z//P/8//7//////////f/9//3/
/v/+/wAAAQACAAMAAwACAAIAAgACAAIAAgAEAAQABAAFAAMAAgACAAIAAwADAAAA///+
//3//f/9//3/+//6//r//P/8//z//P/+//7//v/+//7//P/5//n/+P/3//f/9//1//X/
9f/1//f/9//2//b/9v/2//f/9//2//b/9v/2//b/9v/2//b/+f/5//n/+f/7//v/+//6
//r/+v/7//j/+P/6//v/AAAGAA4AHQAzAFAAcgCUALkA5wAaATkBOAEQAckAcwAhAM//
kf+A/4b/h/+B/4H/hP+O/5j/pf+u/7j/wf/J/9L/2v/j/+r/7f/u/+//8P/0//b/9f/2
//b/9//3//f/+f/6//r/+v/6//v/+//7//z//P/8//z//P/8//z//P/6//r/+v/6//r/
+v/6//r/+v/7//v//P/8//z//P/8/////////wEAAAD+//3//f/9//3//f/9////////
/////f/9//3//v/+//7//v/+/////////wAAAAAAAAAAAAACAAIAAwAEAAMAAwAFAAUA
AwADAAMAAwAGAAYABgAHAAcABwAIAAgACAAIAAgACAAKAAoACQAJAAgACAAJAAkACQAJ
AAkACAAIAAgACAAHAAYABgAGAAYABgAFAAUABQAFAAUABQAFAAMAAgACAAIAAgACAAIA
AgACAAIAAwADAAMAAwADAAMABQAFAAYABgADAAMAAwADAAMAAwADAAMAAwADAAMAAgAC
AAIAAgACAAIAAgACAAIAAgACAAIAAgACAAIAAgABAAEAAQABAAEA//////////8AAAEA
AgABAAEAAAAAAAAAAAAAAAAA///9//3//f/9//3//f/9//3//v/9//3//f/9//3//f/9
//3//f/9//3//f/9//3//f/9//3//P/8//z//P/9//3//f/9//3//f/9//3//f/9//3/
/v/+//7//P/8//z//P/+//////8AAP7//v/+//7/AAAAAAAAAAAAAAEAAQABAP/////+
//7/AAAAAAEAAQD//////////wIAAgACAAEAAQABAAEAAgACAAIAAQABAAAAAAAAAAAA
AAAAAAAAAQABAAAAAAAAAAEAAQABAAEAAQABAAEAAQAAAAAAAQABAP//////////AAAB
AAIAAwABAAEAAQABAP//////////AQABAAEAAQABAAEAAgACAAIAAgACAAAAAAAAAAAA
AAAAAAAAAAAAAAAAAAAAAAAAAAAAAAAAAAAAAAAAAAACAAIAAgACAAIAAgACAAIAAgAC
AAIAAgAAAAAAAAAAAAAAAAAAAAAAAgACAAIAAgAAAAAAAAAAAAIAAgACAAIAAQABAAEA
AQABAAEAAgACAAIAAwAEAAUABwAGAAYABgAGAAYABgAGAAQABAAFAAUABAAEAAQABQAF
AAIAAQAAAP/////////////+//7/AAD+//7//v8AAAAAAAAAAAAA/v/7//v/+v/5//n/
+f/5//n/+f/5//n/+//6//r/+v/6//v/+//6//r/+v/6//r/+P/4//j/+f/7//v/+//7
//v/+//6//r/+P/7//z//P/8/wEABgAKABgALwBJAGgAjACyAN0ADwEwAS0BBAHCAHMA
JwDb/5//j/+U/5j/kf+J/4n/jv+W/6D/q/+2/7z/w//N/9b/3v/j/+j/7f/w//P/9P/0
//b/9f/4//j/+f/5//n/+f/6//r/+v/6//v/+//7//z//P/8//z//P/8//z//P/8//z/
/P/8//z//P/8//z/+v/7//v//P/8//z//P/8//3//f/9///////+//7/////////////
////////////////////AAACAAIAAgACAAMAAwADAAQABAAEAAQABAACAAIAAwAEAAcA
BwAJAAkABwAHAAcABwAIAAgACAAJAAkACQAKAAoACgAKAAoACgAOAA4ADQANAAwADAAN
AA0ACwALAAsACgAKAAoACgAJAAoACgAKAAoACAAHAAcABwADAAMAAwADAAUABAAEAAQA
BgAGAAYABgAEAAQABQAFAAUABQAFAAUABwAHAAgACAAFAAUABQAFAAUABQAFAAUAAwAD
AAMAAgAEAAQABAAEAAIAAgACAAIAAgACAAIAAgAEAAQABAADAAEAAQABAAEAAQABAAEA
AQD////////9/////v/+//7//v/+//7//f/9//3//f/9//v/+//7//v/+v/5//n/+f/7
//v/+//7//v/+//7//v/+//7//v/+//7//v/+v/6//r/+v/7//v//f/9//3//f/9//3/
/f/9////AAAAAAAA/v/+//7//v/+//////8AAAAAAAAAAAAAAAAAAAAAAAAAAAEAAQAB
AAEAAQAAAAAAAgACAAMAAwADAAMAAwADAAQABAAEAAMAAQABAAEAAgACAAIAAQABAAAA
AAAAAAAAAAAAAAAAAQADAAIAAgACAAEAAQABAAEAAQABAAEAAQAAAAAAAQABAAEAAQAB
AAEA//////////8BAAEAAQABAAEAAQABAAEAAQABAAEAAQABAAMAAgACAAIAAgACAAIA
AgACAAIAAAAAAAAAAAACAAIAAgACAAIAAgACAAIAAgACAAIAAgACAAIAAgACAAIAAgAC
AAIAAgACAAIAAgACAAIAAgACAAIAAgACAAIAAgADAAMAAwADAAMAAwAEAAIABAAFAAYA
BwAHAAYABgAGAAYABgAGAAgACAAIAAkACQAIAAgACAALAAsACAAHAAYABQAFAAUAAwAB
AAAAAAAEAAQABAAEAAYABgAGAAYABgAEAAEAAQAAAP///////////////////f/9//z/
/P/+//7///////z//P/8//z//v/+//7//v////////////3//f/9//z//v8AAAEAAAAA
AAAA//8CAAgAEAAfADcAVgB6AJ4AwQDvACIBQwFCARoB1wCHADMA4f+h/5L/mv+Z/4//
i/+Q/5b/oP+r/7b/vv/F/8n/0v/e/+X/6v/v//T/9//6//r//P/9//7//v//////////
/wAAAAAAAAAAAQABAAEAAgACAAIAAgACAAIAAgACAAIAAgACAAIAAgACAAIAAgACAAMA
AwAEAAQABAAEAAQABQAFAAUABwAHAAYABgAHAAUABQAFAAUABwAHAAcABwAHAAcABwAI
AAgACAAIAAgACQAJAAkACgAKAAoACgAKAAoACgALAAwADwAPABEAEQAPAA8ADwAPABAA
EAAQABEAEQARABIAEgASABIAEgASABQAFAATABMAFAAUABUAFQAVABUAFQAUABIAEgAS
ABEAEAAQABAAEAAQAA8ADwAPAA0ADQANAA0ADQAMAAwADAAMAAwADAAMAAwADAANAA0A
DQANAA0ADQALAAsADAAMAA0ADQANAA0ADQANAA0ADQANAA0ADQAMAAwADAAMAAwADAAM
AAwADAAKAAoACgAKAAoACgAKAAkACwALAAsACwANAA0ADQANAAsACwALAAkACQAIAAgA
CAAIAAgACAAHAAkACQAJAAkACQAJAAkACQAIAAcABwAHAAcABwAHAAcABwAHAAcABwAF
AAUABQAFAAUABQAEAAQABAAEAAUABQAHAAcABwAHAAUABQAFAAUABwAIAAgACAAKAAoA
CgAKAAgACQAJAAoACgAKAAoACgAMAAwADAAMAAoACwALAAsACwALAAoACgAKAAoACwAL
AAsACwALAAsACgAKAAoACQALAAsACwAMAAoACgAJAAkACgAKAAoACgAMAAwADAANAAsA
CgAKAAoACQAJAAkACQALAAsACwALAAoACgALAAsACwALAAsACwAJAAkACQAJAAkACQAJ
AAkACwALAAsACwALAAsACwALAAsACwAMAAwADAAMAAwADAAMAAwADAAMAAwADAAMAAoA
CgAKAAoADAAMAAwADAAKAAoACgAKAAoACgAKAAoADAAMAAwADAAMAAwADAAMAAoACgAK
AAoADAAMAAwADAAMAAwADAAMAAwADAAMAAwADAANAA0ADQANAA0ADQAOAA4AEAARABIA
EwATABIAEgASABIAEgASABIAEgASABMAFQAUABQAFAAVABUAEgARAA4ADQANAA0ADwAN
AAwADAAMAAwADAAMAA4ADgAOAA4AEAAOAAsACwAIAAcABwAHAAkACQAJAAkABwAHAAYA
BgAIAAgACQAJAAgACAAIAAgACAAIAAgACAAHAAcABwAHAAkACQAJAAgACAAKAAkACgAK
AAwACwAOABQAIAAxAEkAZACGAKoAzQD7AC4BTQFIAR4B1QCBAC0A2f+h/5L/mv+b/5P/
kf+W/6D/rP+3/8L/zP/T/93/5v/u//f//P///wAAAwAEAAQACAAJAAoADAANAA0ADQAN
AA4ADgAOAA4ADwAPAA8ADgAOAA4ADgAQABAAEAAQABIAEgASABIAEAAQABAAEAAOAA8A
DwAQABIAEgASABIAEQARABEAEwAVABQAFAAVABMAEwATABMAFQAVABUAFQAXABcAFwAY
ABgAGAAYABgAFwAXABcAGAAaABoAGgAaABwAHAAdAB4AHQAdAB8AHwAfAB8AHwAfACAA
IAAgACEAIQAhACIAIgAiACIAIgAiACQAJAAjACMAIAAgACEAIQAhACEAIQAgAB4AHgAe
AB0AHgAeAB4AHgAcABsAGwAbABsAGwAbABsAGwAaABoAGgAaABoAGgAaABoAGgAbABsA
GwAbABsAGwAbABsAHAAcAB0AHQAdAB0AGwAbABsAGwAbABsAGwAaABwAHAAcABwAGgAa
ABoAGgAcABwAHAAcABoAGgAaABkAGwAbABsAGwAbABsAGwAbABsAGwAbABkAGQAYABgA
GAAYABgAGAAXABcAFwAXABcAGQAZABkAGQAYABcAFwAXABcAFwAXABcAFQAVABUAFQAV
ABUAFQAVABUAFQAUABQAFAAUABUAFQAVABUAFQAVABUAFQAVABUAFQAWABYAFgAYABgA
GAAYABgAGQAZABoAGgAaABoAGgAYABgAGAAYABoAGwAbABsAGwAbABoAGgAaABoAGwAb
ABsAGwAbABsAHAAcABwAGwAbABsAGwAcAB4AHgAdAB0AHAAcABwAHAAeAB4AHgAfAB8A
HgAeAB4AHQAdAB0AHQAdAB0AHQAdAB4AHgAfAB8AHwAfAB8AHwAfAB8AHwAfAB8AHwAf
AB8AIQAhACEAIQAfAB8AHwAfACEAIQAiACAAIAAgACAAIAAgACAAIAAgACAAIAAgACIA
IgAiACIAIAAgACAAIAAiACIAIgAiACAAIAAgACAAIQAiACMAJAAiACIAIgAiACIAIgAi
ACIAIgAiACIAIgAiACIAIgAiACAAIAAgACAAIAAgACAAIAAiACIAIgAiACEAIQAhACEA
IwAjACQAJAAkACUAJgAnACkAKAAoACgAJgAmACYAJgAoACgAKQApACYAJgAmACcAJwAk
ACMAIgAhACEAIQAhACEAIAAgACIAIgAiACIAJAAiACIAIgAiACMAIQAiACIAIAAfAB4A
HQAdAB0AHQAdAB0AHAAcABwAHAAdAB0AHAAeAB4AHgAeAB4AHgAeAB8AHQAdAB0AHQAf
AB8AHgAeACAAHwAeAB4AIAAlACoAMAA+AFUAbwCQALYA3AAHATUBVgFXATAB7ACbAE0A
AQDF/7P/vP+8/7P/rf+x/7b/vv/I/9P/4P/o/+3/8//+/wYADQASABUAGAAbAB4AIAAg
ACEAIAAgACEAIQAhACMAJAAkACQAJAAlACUAJQAoACgAKAAoACYAJgAmACYAJAAkACQA
JAAlACYAJwAoACYAJwAnACgAKAAoACgAKAApACkAKQArACsAKgAqACsAKwArACsAKwAt
AC0ALQAtACsAKwArACwALgAuAC4ALgAtAC0ALQAuADAAMAAwADAAMAAwADEAMgAzADEA
MQAzAA==
         </WaveFormData>
      </LeadData>
      <LeadData>
         <LeadByteCountTotal>10000</LeadByteCountTotal>
         <LeadTimeOffset>0</LeadTimeOffset>
         <LeadSampleCountTotal>5000</LeadSampleCountTotal>
         <LeadAmplitudeUnitsPerBit>4.88</LeadAmplitudeUnitsPerBit>
         <LeadAmplitudeUnits>��V</LeadAmplitudeUnits>
         <LeadHighLimit>2147483647</LeadHighLimit>
         <LeadLowLimit>268435456</LeadLowLimit>
         <LeadID>V6</LeadID>
         <LeadOffsetFirstSample>0</LeadOffsetFirstSample>
         <FirstSampleBaseline>0</FirstSampleBaseline>
         <LeadSampleSize>2</LeadSampleSize>
         <LeadOff>FALSE</LeadOff>
         <BaselineSway>FALSE</BaselineSway>
         <ExcessiveACNoise>FALSE</ExcessiveACNoise>
         <MuscleNoise>FALSE</MuscleNoise>
         <LeadDataCRC32>1578069618</LeadDataCRC32>
         <WaveFormData>
DAAMAAwADAAKAAoACgAKAAgACAAIAAgACgAKAAoACgAIAAgACAAIAAYABgAGAAYABgAG
AAYABgAGAAYABgAGAAYABgAGAAYACAAIAAgACAAGAAYABgAGAAQABAAEAAQABgAGAAYA
BgAGAAYABgAGAAYABgAGAAYABgAGAAYABgAGAAYABgAGAAYABgAGAAYABgAGAAYABgAG
AAYABgAGAAQABAAEAAQABQAGAAcACAAGAAYABgAGAAYABgAGAAYABAAEAAQABAAEAAQA
BAAEAAQABAAEAAQABAAEAAQABAAEAAQABAAEAAQABAAEAAQABAAEAAQABAACAAIAAgAC
AAQABAAEAAQAAgACAAIAAgACAAIAAgACAAQABAAEAAQAAwACAAEAAAABAAIAAwAEAAIA
AgACAAIAAgACAAIAAgACAAIAAgACAAIAAgACAAIAAgACAAIAAgACAAIAAgACAAIAAgAC
AAIAAAAAAAAAAAACAAIAAgADAAMAAwADAAMAAwACAAIAAwADAAQABAAHAAUABQAFAAUA
BQAFAAUABQAFAAUABgAGAAUABQADAAMABAAGAAYABQADAAIAAQABAP/////+//3///8A
AAAAAAD+//7///8AAP7//v/8//r/+v/5//j/+P/4//f/9//3//n/+f/5//n/9//3//f/
9v/2//f/9//3//X/9f/1//T/9P/0//X/9f/3//f/9v/2//b/9v/2//b/+P/2//L/8v/2
//n/AQAPACUAPwBZAHcAmwDHAOUA7QDUAKoAdgBAAAgA2//P/9T/1f/L/8L/v/+//8D/
xv/N/9T/1f/V/9n/3v/j/+f/7P/w/+//7//v//L/8//x/+//7//v/+//8P/y//L/8//z
//P/8//z//P/8//z//P/8//z//P/8//z//P/8//y//L/9P/1//X/9f/z//T/9P/0//T/
9P/0//T/8//z//P/9P/0//T/9P/0//X/9f/1//b/9v/2//b/9v/2//b/9v/2//b/9//3
//f/9//2//X/9P/2//b/9v/2//T/9f/1//X/+P/4//j/+P/6//r/+v/6//r/+v/6//v/
+f/5//n/+v/6//n/+f/7//3//f/9//3/+//7//v/+//7//z//P/8//z//P/8//z//P/8
//z//P/8//z//P/8//z//P/8//z/+v/5//n/+f/8//z//P/8//r/+v/6//r/+v/6//r/
+v/8//z//P/8//r/+f/4//f/+f/5//n/+f/4//j/+P/4//b/9v/2//b/+P/4//j/9//1
//X/9v/2//b/9v/1//X/9f/1//X/9f/1//X/9f/1//X/9f/0//T/8//z//P/8//0//T/
8//z//H/8P/w//D/8P/x//H/8P/v/+//8P/w/+//7//v/+//8f/x//H/8f/v/+//7//v
//D/8P/w//H/8f/x//H/8f/x//H/8f/x//L/8//0//X/9f/1//X/9f/0//T/9P/0//T/
9f/1//X/9f/1//X/9f/1//X/9f/1//b/9v/2//b/9P/0//T/9P/2//b/9v/2//j/+P/4
//j/+P/4//j/+P/4//j/+P/4//f/9//2//b/9v/2//b/9v/2//b/9v/2//f/9//2//b/
+P/4//j/+P/4//j/+P/4//f/9//3//b/+P/4//j/+P/2//b/9v/2//b/9v/2//b/+P/4
//j/+P/5//n/+f/5//n/+f/6//r/+v/6//r/+v/6//r/+v/6//r/+v/6//r/+v/6//r/
+P/4//j/+P/6//r/+v/6//r/+v/6//r/+v/6//r/+v/8//z//P/8//z//P/8//z//v/+
//7//v/8//z//P/8//v/+//7//v//P/9//3//v/9//3//v/+/wEAAQABAAEAAQABAAEA
AQABAAEAAQACAAQABQAFAAMAAQACAAQABAADAAEAAAD///////////7//f/9//7//v//
/wAAAQADAAIAAgACAAAA/v/+//3//P/6//r/+f/5//n/+f/5//n/+v/7//z//f/6//r/
+//7//v/+//7//v//P/8//z//f/7//v/+//6//z//P/8//z/+v/8//r/+v/6//z///8F
ABEAJQA7AFUAbwCPALkA4QD3APAA0gCiAGoAMgD7/9n/1P/X/9P/yv/H/8f/yP/O/9X/
2v/f/+H/5f/q//H/8//0//b/+f/5//n/+v/7//v/+//9//3//f/+//7//v///////f/9
//3//f/9//3//f/9//3//f/9//3/+//7//r/+v/8//3//f/9//3//v/+//7//P/8//z/
/P////////8AAAIAAgACAAIAAAD///7//v8AAAAAAAAAAAAAAAAAAAAAAAABAAEAAQAC
AAIAAgACAAIAAgACAAIAAgADAAMAAwAEAAQABAAEAAQABAAEAAQABgAGAAYABwAHAAcA
BwAIAAgABwAHAAkACQAJAAkACQAJAAkACQAJAAkACgAKAAoACgAKAAoACgAKAAoACgAK
AAgACAAIAAgACgAKAAoACgAKAAkACQAJAAoACgAKAAoACgAKAAoACgAKAAoACgAKAAoA
CgAKAAoACQAJAAkACQAHAAcABwAHAAgACAAIAAgACAAIAAgACAAIAAgACAAHAAcABwAI
AAgABgAGAAUABQAHAAcABwAHAAUABQAFAAUABwAHAAYABgAFAAUABQAFAAYABgAFAAUA
BwAGAAYABgAEAAUABQAEAAMAAwAEAAQAAwADAAMAAwABAAEAAQABAAEAAQABAAEAAAAA
AAAAAQACAAMABAAFAAQAAwACAAEAAwADAAMAAwABAAEAAQABAAIAAgACAAIAAgADAAMA
AwAFAAUABQAFAAMAAwADAAMABAAEAAQABAAEAAQABAAEAAQABAAEAAQABAAEAAQABAAC
AAIAAgACAAQABAAEAAQABQAFAAQABAAEAAQABAAEAAQABAAEAAQAAwADAAIAAgAEAAQA
BAAEAAQABAAEAAQABQAFAAUABAACAAIAAgACAAIAAgACAAIABAAEAAQABAACAAIAAgAC
AAUABQAFAAUABQAFAAYABAAEAAQABAAEAAQABAAEAAYABgAGAAYABAAEAAQABAAEAAQA
BAAEAAQABAAEAAQABAAEAAQABAAEAAQABAAEAAQABAAEAAQABAAEAAQABAAEAAQABAAE
AAQABAAEAAQABAAEAAQABAAFAAUABQAFAAUABQAEAAQABQAFAAYABgAJAAkACQAJAAcA
BwAHAAcACQAJAAkACgAKAAsACwAJAAkACgAMAAwACQAHAAYABQAHAAcABwAGAAMAAwAE
AAQABgAGAAYABwAIAAgACAAGAAQABAADAAIAAAAAAP////8BAAEAAQABAAEAAQABAAEA
AAAAAAEAAQABAAEAAQABAP7//v/+////AQABAAEAAAD+//7//v/+/wIAAAAAAAAAAAAC
AAMACQAXACsAQQBZAHMAkQC7AOMA9wDyANIAoABkACwA9//V/9D/0f/L/8T/wf/F/8j/
0P/X/97/4//n/+n/7v/z//X/+P/6//n/+//9/wAA//////3/////////AAAAAAAAAQAB
AAEAAQABAAEAAQABAAEAAQADAAMAAwADAAMAAwACAAIAAgADAAMAAwADAAQABAAEAAQA
BAAEAAQABQAFAAUABgAGAAYABgAGAAcABwAHAAgABwAGAAUABAAGAAYABgAGAAgACQAJ
AAkACAAIAAgACAAKAAoACgAKAAgACQAJAAkACgAKAAoACgAKAAoACgAKAAoACgAKAAsA
DQANAA0ADgAOAA0ADQAPAA8ADwAPAA8ADwAPAA8ADwAPABAAEAAQABAAEAAQABAADgAO
AA4ADgAQABAAEAAQABIAEgASABIAEAAPAA8ADwAQABAAEAAQABAAEAAQABAAEgASABIA
EgAQABAAEAAQAA8ADwAPAA8AEQARABEAEQAOAA4ADgAOAAwADAAMAAwADgAOAA4ADQAN
AA0ADgAOAA4ADgANAA0ACwALAAsACwALAAsACwALAAwADQANAA4ADQANAA0ADQAOAA4A
DQANAAsACgAKAAoACgALAAsACgAJAAkACgAKAAkACQAJAAkABwAHAAcABwAHAAcABwAH
AAYABgAGAAcABQAFAAUABQAHAAcABwAHAAUABQAFAAUABQAFAAUABQAGAAYABgAGAAYA
BwAHAAcABQAFAAUABQAHAAcABwAHAAgACAAIAAgACAAIAAgACAAIAAgACAAIAAgACAAI
AAgACAAIAAgACAAIAAgACAAIAAcABwAGAAYABAAEAAQABAAGAAYABgAGAAcABwAGAAYA
BgAGAAYABgAGAAYABgAGAAUABQAFAAQABAAEAAQABAAGAAYABgAGAAUABAADAAIAAgAC
AAIAAgADAAMAAwADAAEAAwAEAAIAAgACAAIABAAEAAQABAACAAIAAgACAAQABAAEAAQA
AgACAAIAAgACAAIAAgACAAIAAgACAAIAAgACAAIAAgAAAAAAAAAAAAAAAAAAAAAAAgAC
AAIAAgAAAAAAAAAAAAAAAAAAAAAAAAABAAEAAQABAAEAAQAAAAAAAQABAAIAAgAFAAUA
BQAFAAUABQAFAAMAAwADAAMABAAEAAUABQADAAMABAAGAAYABQADAAIAAQABAAEAAQD+
//3//f/+//7//v/+//7///8AAAAAAAD+//z//P/7//r/+v/6//n/+f/5//n/+f/3//f/
9//3//n/+P/4//n/+f/5//n/+f/3//b/9v/2//f/9//3//f/9v/2//b/9v/4//j/+P/2
//T/+P/6//v/AwARACUAPwBbAHkAnQDJAO0A+QDkALoAhABOABYA5f/T/9j/1//L/8L/
wf/B/8T/yP/N/9L/1//Z/9v/4P/j/+f/7P/w//H/8f/z//T/8//x//H/8//z//P/9P/0
//T/9f/1//X/9f/1//X/9//3//f/9//3//f/9//3//f/9//2//b/9v/3//f/9//3//j/
+P/4//j/+P/4//j/9//3//f/+P/4//j/+P/4//f/9//3//j/+P/4//j/+P/4//j/+P/4
//j/+f/5//n/+v/6//r/+v/6//r/+v/6//r/+//7//v//v/+//7//v/8//z//P/8//z/
/P/8//3//f/9//3//v/+//3//f////////////////////////8BAAIAAgACAAIAAgAC
AAIAAgACAAIAAgAAAAAAAAAAAAIAAgACAAIAAAD////////+//7//v/+/wAAAAAAAAAA
AAAAAAAAAAD+//7//v/+//3//f/9//3////////////+//7//v/+//7//v/+//7//v/+
//7//f/9//3//v/+//7//v/9//3/+//7//v/+//9//3//f/9//3//f/8//z/+//7//v/
+//6//r/+f/5//n/+P/4//j/+P/5//n/+P/1//X/9v/2//f/9//3//f/9f/1//X/9f/3
//f/9//3//b/9v/2//f/9//3//f/9//3//f/9//3//f/9//3//f/9//3//f/9//4//j/
+P/4//j/+f/5//n/+f/5//n/+f/5//n/+f/5//r/+v/6//r/+v/6//r/+v/4//j/+P/4
//r/+v/6//r/+v/6//r/+v/6//r/+v/6//v/+//6//r/+P/4//j/+P/6//r/+v/6//n/
+f/4//j/+P/4//j/+P/6//r/+v/6//n/+f/5//j/+v/6//r/+v/6//r/+v/6//r/+v/6
//r//P/8//z//P/8//v/+v/5//n/+f/6//r/+v/6//r/+v/6//r/+v/6//r/+v/6//r/
+v/6//r//P/8//z//P/6//r/+v/6//z//P/8//z//P/8//z//P/6//r/+v/6//z//P/8
//z//v/+//7//v/8//z//P/8//z//P/8//3/+//7//v/+//9//z//P/9//3//v/+/wEA
AQABAAEAAQABAAEAAQABAAEAAQACAAIAAwADAAEAAQACAAQABAADAAEAAAD/////////
//7//f/7//z//P/8//7//v///wAAAgACAAAA/v/9//v/+f/4//r/+f/5//n/+f/5//n/
+f/5//n/+f/4//b/9//3//f/9//3//f/9v/4//j/+f/5//n/+f/4//j/+P/4//j/+P/4
//j/+P/4//j/+f///wkAGQAvAEcAYwCBAKsA1wDxAPYA4gC2AH4ARgAPAN//zv/R/9H/
yv/D/8P/xv/M/9H/1P/Z/93/3f/g/+f/6//u//D/8//1//X/9v/3//f/9//3//f/9//4
//j/+P/5//n/+f/5//n/+f/7//v/+//7//v/+//7//v//f/9//z//P/6//v/+//7//3/
/v/+//7//v/+//7//v/9//3//f/+/wAAAAAAAAAA/f/9//3//v/+//7//v/+/wAAAAAA
AAAA/v////////8CAAIAAgACAAAAAAAAAAAAAgADAAMAAwAEAAQABAAEAAQABAAEAAQA
BAAEAAQABQADAAMAAwAEAAYABQAFAAcABwAHAAcABwAFAAUABQAFAAcACAAIAAgACAAI
AAgACAAGAAYABgAGAAYABgAGAAYACAAIAAgACAAKAAkACQAJAAkACAAHAAYACAAIAAgA
CAAIAAgACAAIAAgACAAIAAgABwAHAAcABwAHAAcABwAHAAYABgAGAAYABgAGAAYABgAG
AAYABgAFAAUABQAGAAYABgAGAAUABQAFAAUABQAFAAcABwAHAAcABQAFAAQABAAHAAcA
BwAHAAQABAADAAMABQAEAAQABAACAAMAAwACAAMAAwAEAAQAAQABAAEAAQABAAEAAQAB
AAEAAQABAAEAAAAAAAAAAQABAAEAAQABAAEAAQABAAEAAQABAAEAAQABAAEAAQABAAIA
AgACAAIAAgADAAMAAwAFAAUABQAFAAMAAwADAAMABAAEAAQABAAGAAYABgAGAAQABAAE
AAQABgAGAAYABgAEAAQABAAEAAQABAAEAAQABQAFAAQABAAEAAQABAAEAAYABgAGAAYA
BgAFAAMAAgAEAAQABAAEAAQABAAEAAQABQAFAAUABAAEAAQABAAEAAQABAAEAAQABAAE
AAQABAAEAAQABAAEAAUABQAFAAUABQAFAAYABAAEAAQABAAEAAQABAAEAAQABAAEAAQA
BAAEAAQABAAEAAQABAAEAAYABgAGAAYABAAEAAQABAAGAAYABgAGAAQABAAEAAQABAAE
AAQABAAEAAQABAAEAAQABAAEAAQABAAEAAQABAACAAIAAwADAAUABQAFAAUABAAEAAUA
BQAEAAQABwAHAAkACQAJAAkACQAJAAkACQALAAwADAANAAsACQAJAAoADAAMAAsACQAI
AAcABwAHAAcABgAFAAUACAAIAAgACAAGAAcACAAIAAgABgAEAAQAAwACAAIAAgD/////
////////////////AQABAAAAAAD//////////wEAAQAAAAAAAAABAAEAAQABAAAAAAAA
AAIAAAACAAAAAAAAAAAAAgAFAAkAEwAjADcAUQBrAIkArwDZAPUA+ADeALIAeAA+AAUA
2f/M/9H/0f/I/8P/w//I/87/1f/a/9//4//p/+z/8f/3//r/+v/7//v/+//+/////f/9
/////////wAAAAAAAAEAAQABAAEAAQABAAMAAwADAAMAAwADAAMAAwADAAMAAgACAAIA
AwADAAMAAwAEAAQABAACAAIAAgACAAUABQAFAAYABAAEAAQABAADAAMAAwAEAAYABgAG
AAYABAAEAAQABAAEAAUABQAFAAYABgAGAAYABgAGAAYABgAIAAkACQAJAAgACAAIAAgA
CAAIAAgACAAIAAgACAAJAAkACQAJAAoACgAJAAkACwANAA0ADQANAA0ADQANAA0ADQAO
AA4ADgAMAAwADAAMAAwADAAMAAwADAAMAAwADAAMAAwADAAMAAwACwALAAsADAAMAAwA
DAAOAA4ADgAOAAwADAAMAAwADgAOAA4ADgANAA0ADQANAA0ADQANAA0ADAAMAAwADAAK
AAoACgAKAAwADAAMAAsACQAJAAoACgAMAAwACwALAAkACQAJAAkACQAJAAkACQALAAsA
CgAKAAsACwALAAsACgAKAAkACQAJAAgACAAIAAgACQAJAAgABwAHAAgACAAHAAcABwAH
AAcABwAHAAcABwAHAAcABwAGAAYABgAHAAcABwAHAAcABwAHAAcABwAHAAcABwAHAAcA
BwAHAAcABwAGAAUABAAFAAcACAAJAAcABwAHAAcACQAJAAkACQAKAAoACgAKAAgACAAI
AAgACgAKAAoACgAKAAoACgAKAAoACgAKAAoADAAMAAwADAANAA0ADAAMAAoACgAKAAoA
CgAKAAoACgALAAsACgAKAAwADAAMAAwACgAKAAoACgALAAsACwAKAAoACgAKAAoADAAM
AAwADAAKAAoACgAKAAoACgAKAAoACwALAAsACwALAAsADAAMAAwADAAMAAwADAAMAAwA
CgAKAAoACgAKAAoACgAKAAoACgAKAAoACgAKAAoACgAKAAoACgAKAAoACgAKAAoACgAK
AAoACgAIAAgACAAIAAgACAAIAAgACgAKAAoACgAKAAoACgAKAAoACwALAAsACwALAAsA
CgAKAAsACwAMAAwADwAPAA8ADwAPAA8ADwAPAA8ADwAPAA4ADgAPAA8ADQANAA4AEAAQ
AA8ADQAMAAsACwALAAsACgAJAAkACgAKAAoACgAKAAkACgAKAAoACAAGAAYABQAEAAQA
BAADAAMAAwADAAMAAwADAAMAAwADAAIAAgADAAMAAwADAAMAAwACAAIAAgADAAMAAwAD
AAIAAgACAAIAAgAEAAQABAAEAAQABgAHABEAIQA1AEsAZwCDAKkA1QDxAPMA2gCuAHgA
RAAQAOf/2//e/9//1//O/8v/zf/Q/9b/2//i/+X/5//r//D/8//1//j/+v/9//3///8A
AP///f/9/////////wAA/v/+//////8BAAEAAQABAAEAAQABAAEAAQABAAEAAQABAAEA
AAAAAAAAAQABAAEAAAAAAP///v8AAAAAAAAAAAEAAQABAAIAAgACAAIAAgABAAEAAQAC
AAIAAgACAAIAAgACAAIAAgACAAMAAwADAAYABgAGAAYABAAEAAQABAACAAMAAwADAAYA
BgAGAAYABgAGAAYABgAGAAYABgAHAAcABwAHAAgABgAFAAUABwAJAAkACQAJAAkACQAJ
AAkABwAIAAgACAAKAAoACgAKAAoACgAKAAoACgAKAAoACgAIAAgACAAIAAgABwAHAAcA
CgAKAAoACgAJAAgABwAGAAgACAAIAAgACAAIAAgACAAHAAcABwAHAAUABQAFAAUABAAE
AAQABAACAAIAAgACAAQABAAEAAMAAwADAAQABAAGAAYABQAFAAMAAwADAAMAAwADAAMA
AwADAAMAAgACAAEAAQABAAEAAAAAAP////8BAAAAAAAAAP7///////7//f/9//7//v//
/////////////////////f/9//3//f/8//z//P/9//3//f/9//3/////////////////
/////wEAAQABAAEAAQAAAP///v/+////////////////////AQABAAEAAQABAAAA///+
/wAAAAAAAAAAAAAAAAAAAAACAAIAAgACAAIAAgACAAIAAAAAAAAAAAABAAEAAAAAAAAA
AAAAAAAA/v/+//7//v8BAAEAAAAAAAAAAAAAAAAAAAAAAAAAAAABAAEAAQAAAAAAAAAA
AAAA/v/+//7//v8AAAAAAAAAAAAAAAAAAAAA////////////////AAAAAAAAAAAAAAAA
AAAAAAAA/v/+//7//v8AAAAAAAAAAAAAAAAAAAAAAAAAAAAAAAAAAAAAAAAAAAAAAAAA
AAAAAAAAAAAAAAAAAAAAAAAAAAAAAAABAAEAAQABAAEAAQAAAAAAAQABAAAAAAADAAMA
AwADAAMAAwADAAMAAwADAAMABAAEAAUABwAFAAUABgAIAAgABwAFAAIAAQABAAEAAQAA
AP////8AAAAAAAAAAAEAAwAFAAYABAACAAAAAAD9//z//P/8//3//f/9//3//f/9//3/
/f/9//3//P/8//v/+//7//v//f/9//z//P/+//////////3//P/8//z//v/+//7//v/+
//7//P/8////AwANAB8ANwBRAG0AiQCvANsA9wD8AOIAtgCAAEgADwDl/9j/3f/Z/87/
y//L/8z/0P/X/9z/4f/j/+P/6P/v//P/9P/2//f/+//7//r/+//7//3//f/9//3//v/8
//z//f/9////////////AQABAAEAAQD//////////wEAAQAAAAAAAAABAAEAAQD//wAA
AAAAAAIAAgACAAIAAQABAAEAAgAEAAQABAAEAAMAAwADAAQABAAEAAQABAAEAAQABAAE
AAYABwAHAAcACAAIAAgACAAGAAYABgAGAAYABwAHAAcACgAKAAoACgAKAAoACgAKAAoA
CgAKAAsACwALAAsADAAMAAsACwANAA0ADQANAA0ADwAPAA8ADwAPABAAEAAQAA4ADgAO
AA4ADgAOAA4ADgAQABAAEAAQAA4ADgAOAA4AEAAPAA8ADwAQABAAEAAQABAAEAAQABAA
EAAQABAAEAAOAA4ADgAOAA0ADQANAA0ADwAPAA8ADwAOAA4ADgAOAA4ADgAOAA4ADgAO
AA4ADQANAA0ADgAOAA4ADgANAA0ADwAPAA8ADwAPAA8ADwAPAA0ADQAMAAwADQANAA0A
DQAMAAwACwALAA0ADAAMAAwADAANAA0ADAAJAAkACgAKAAsACwALAAsACQAJAAkACQAJ
AAkACQAJAAoACgAKAAsACQAJAAkACQALAAsACwALAAsACwALAAsACwALAAsACwAMAAwA
DAAMAAwADQANAA0ADQANAA0ADQAPAA8ADwAPAA4ADgAOAA4ADgAOAA4ADgAOAA4ADgAO
AA4ADgAOAA4ADgAOAA4ADgAOAA4ADgAOAA8ADwAOAA4ADgAOAA4ADgAQABAAEAAQAA8A
DwAOAA4ADgAOAA4ADgAQABAAEAAQABEAEQARABAADgAOAA4ADgAOAA4ADgAOAA4ADgAO
AA4ADwAQABEAEgARABEAEQARABMAEwASABIAEgASABIAEgASABIAEgAUABQAFAAUABIA
EgASABIAEgASABIAEgASABIAEgASABIAEgASABIAFAAUABQAFAASABIAEgASABQAFAAU
ABQAFAAUABQAFAAUABQAFAAUABYAFgAXABcAFQAVABUAFQAWABYAFwAXABYAFgAZABkA
GwAbABsAGwAbABsAGwAbABsAHAAcAB0AHQAbABsAHAAeAB4AHQAbABgAFwAXABcAFwAW
ABUAFQAYABgAGAAYABgAGQAaABoAGgAYABYAFgAVABQAFAAUABMAEwATABMAEwATABMA
EwATABMAEgASABMAEwATABMAFQAVABQAFAAUABUAFQAVABUAFAAUABQAFAAWABYAFgAY
ABgAGAAYABkAIQAtAD0AUwBrAIUAowDJAPMADwEQAfYAxgCOAFYAHQDz/+j/7f/r/+L/
2//d/+L/6P/v//T/+f/9/wEABgALAA8AFAAUABMAFQAVABYAFwAXABcAGAAZABoAHAAa
ABoAGwAbAB0AHQAdAB0AHQAdAB0AHQAdAB0AHQAdAB4AHwAfACAAHwAfAB4AHQAdAB4A
HgAeACAAIAAgACAAHwAfAB8AIAAiACIAIgAiACEAIQAhACIAJAAkACQAJAAkACQAJAAk
ACQAJQAlACUAJgAmACYAJgAoACgAKAAoACgAKQApACkALAAsACwALAAqACoAKgAqACwA
LAAsAC0ALwAvAC8AMAAuAC0ALQAvADEAMQAxADEAMAAvAC4ALQAtAC4ALgAuAC4ALgAu
AC4AMAAwADAAMAAuAC4ALgAuAC4ALgAuAC4AMAAvAC8ALwAwADAAMAAwADAAMAAwADAA
MAAwADAAMAAwADAAMAAwADAAMQAyADMAMgAxADAALwAwADAAMAAwADAAMAAwADAAMAAw
ADAALwAxADEAMgAyADAAMAAvAC8AMQAxADEAMQAxADEAMQAxADEAMQAwADAAMQAxADEA
MQAwADAALwAvADEAMAAwADAAMAAxADEAMAAtAC0ALgAuAC8ALwAvAC8ALQAtAC0ALQAv
AC8ALwAvAC4ALgAuAC8ALwAvAC8ALwAvAC8ALwAvAC8ALwAvAC8ALwAvAC8ALwAyADIA
MgAyADIAMwAzADMANQA1ADUANQAzADMAMwAzADQANAA0ADQANgA2ADYANgA0ADQANAA0
ADQANAA0ADQANgA2ADYANgA2ADYANgA2ADcANwA2ADYANgA2ADYANgA4ADgAOAA4ADkA
OQA4ADgAOAA4ADgAOAA4ADgAOAA4ADcANwA3ADYANwA4ADkAOgA6ADoAOgA6ADgAOAA4
ADgAOgA6ADoAOgA7ADsAOwA7ADsAOwA8ADoAOgA6ADoAOgA6ADoAOgA8ADwAPAA8ADwA
PAA8ADwAOgA6ADoAOgA8ADwAPAA8ADoAOgA6ADoAPAA8ADwAPAA8ADwAPAA8ADwAPAA8
ADwAPAA8ADwAPAA8ADwAPAA8ADoAOgA6ADoAPAA8ADwAPAA8AD0APQA9AD0APQA9ADwA
PAA9AD0APgA+AEEAQQBBAEEAQQBBAEEAQQBBAEEAQQBCAEIAQwBDAEEAQQBCAEQAQgBB
AD8APgA9AD0APQA9AD4APQA9AD4APgA+AD4APgA9AD4APgA+AD8APgA/AD8AOwA6ADkA
NwA5ADkAOQA5ADcANwA3ADcAOQA4ADgAOQA5ADkAOQA5ADsAOgA6ADoAOQA5ADkAOQA4
ADgAOAA4ADwAOgA6ADoAOgA6AD4AQQBLAFkAbQCFAKMAwQDlAA8BKwEvARgB6gC0AH4A
SgAfABMAGgAXAA0ABgAHAAcACgAOABUAHgAhACEAIwAqAC0AMQA0ADQANQA3ADkAPAA7
AD0APQA7ADsAOwA8ADwAPAA9AD0AOwA7ADsAOwA/AD8APwA/AD0APQA9AD0APQA9ADwA
PAA+AD8APwA/AD8AQABAAEAAQABAAEAAQAA/AD8APwBAAEIAQgBCAEIAQQBBAEEAQgBC
AEIAQgBCAEIAQgBCAEIAQgBDAEMAQwBEAEQARABEAEYARgBGAEYARgBHAEcARwBIAEYA
RgBIAA==
         </WaveFormData>
      </LeadData>
   </Waveform>
</RestingECG>
