# Supplementary material for: Detection of Left Atrial Enlargement Using a Convolutional Neural Network-Enabled Electrocardiogram
Source: Front Cardiovasc Med. 2020 Dec 17;7:609976. doi: 10.3389/fcvm.2020.609976 (PMC7773668; doi:10.3389/fcvm.2020.609976)
Supplement: Supplementary file 1 [file Data_Sheet_1.ZIP › hyp/1802032771_2363_0000000V.XML]

<?xml version="1.0" encoding="Windows-1252"?>
<!DOCTYPE RestingECG SYSTEM "restecg.dtd">
<RestingECG>
   <PatientDemographics>
      <PatientID>1802032771</PatientID>
      <PatientAge>70</PatientAge>
      <AgeUnits>Years</AgeUnits>
      <Gender>Female</Gender>
      <PatientLastName>chendaidi</PatientLastName>
   </PatientDemographics>
   <TestDemographics>
      <DataType>Resting</DataType>
      <Site>1</Site>
      <AcquisitionDevice>MAC55</AcquisitionDevice>
      <Status>Unconfirmed</Status>
      <Priority>Normal</Priority>
      <AcquisitionTime>09:57:12</AcquisitionTime>
      <AcquisitionDate>09-02-2016</AcquisitionDate>
      <CartNumber>1</CartNumber>
      <AcquisitionSoftwareVersion>009C</AcquisitionSoftwareVersion>
      <XMLSourceVersion>MAC5000 v1.0</XMLSourceVersion>
   </TestDemographics>
   <RestingECGMeasurements>
      <VentricularRate>66</VentricularRate>
      <AtrialRate>66</AtrialRate>
      <PRInterval>120</PRInterval>
      <QRSDuration>82</QRSDuration>
      <QTInterval>392</QTInterval>
      <QTCorrected>410</QTCorrected>
      <PAxis>59</PAxis>
      <RAxis>52</RAxis>
      <TAxis>47</TAxis>
      <QRSCount>10</QRSCount>
      <QOnset>220</QOnset>
      <QOffset>261</QOffset>
      <POnset>160</POnset>
      <POffset>194</POffset>
      <TOffset>416</TOffset>
      <ECGSampleBase>500</ECGSampleBase>
      <ECGSampleExponent>0</ECGSampleExponent>
   </RestingECGMeasurements>
   <Diagnosis>
      <Modality>Resting</Modality>
         <StatementCount>3</StatementCount>
         <LabelText>12SL ��ϳ���</LabelText>
      <DiagnosisStatement>
         <StmtFlag>ENDSLINE</StmtFlag>
         <StmtText>�������</StmtText>
      </DiagnosisStatement>
      <DiagnosisStatement>
         <StmtFlag>ENDSLINE</StmtFlag>
         <StmtText>ST ���쳣����������ػ�����</StmtText>
      </DiagnosisStatement>
      <DiagnosisStatement>
         <StmtFlag>ENDSLINE</StmtFlag>
         <StmtText>�쳣 ECG</StmtText>
      </DiagnosisStatement>
   </Diagnosis>
   <Waveform>
      <WaveformType>Rhythm</WaveformType>
      <WaveformStartTime>0</WaveformStartTime>
      <NumberofLeads>8</NumberofLeads>
      <SampleType>CONTINUOUS_SAMPLES</SampleType>
      <SampleBase>500</SampleBase>
      <SampleExponent>0</SampleExponent>
      <HighPassFilter>16</HighPassFilter>
      <LowPassFilter>150</LowPassFilter>
      <ACFilter>NONE</ACFilter>
      <LeadData>
         <LeadByteCountTotal>10000</LeadByteCountTotal>
         <LeadTimeOffset>0</LeadTimeOffset>
         <LeadSampleCountTotal>5000</LeadSampleCountTotal>
         <LeadAmplitudeUnitsPerBit>4.88</LeadAmplitudeUnitsPerBit>
         <LeadAmplitudeUnits>��V</LeadAmplitudeUnits>
         <LeadHighLimit>2147483647</LeadHighLimit>
         <LeadLowLimit>268435456</LeadLowLimit>
         <LeadID>I</LeadID>
         <LeadOffsetFirstSample>0</LeadOffsetFirstSample>
         <FirstSampleBaseline>0</FirstSampleBaseline>
         <LeadSampleSize>2</LeadSampleSize>
         <LeadOff>FALSE</LeadOff>
         <BaselineSway>FALSE</BaselineSway>
         <ExcessiveACNoise>FALSE</ExcessiveACNoise>
         <MuscleNoise>FALSE</MuscleNoise>
         <LeadDataCRC32>675542538</LeadDataCRC32>
         <WaveFormData>
ZABkAGQAZABuAHgAggCMAIIAegByAGoAUQA4AB8ABgDz/+L/0f/A/8f/zv/V/9z/3//i
/+X/6P/r/+z/7f/u/+z/7P/s/+z/7f/u/+//8P/z//T/9f/2//X/9P/z//L/8f/w/+//
7v/w//L/9P/2//X/9P/z//L/7//u/+3/7P/u//D/8v/0//T/9P/0//T/9P/0//T/9P/0
//T/9P/0//L/8v/y//L/8//0//X/9v/3//j/+f/6//r/+v/6//r/+P/4//j/+P/7//z/
/f/+/wAAAAAAAAAAAwAEAAUABgAIAAoADAAOABMAFgAZABwAHwAgACEAIgAkACQAJAAk
ACcAKgAtADAALwAuAC0ALAAuAC4ALgAuACoAKAAmACQAIgAgAB4AHAAaABgAFgAUABEA
EAAPAA4ACgAIAAYABAACAAAA/v/8//z//P/8//z/+//6//n/+P/6//r/+v/6//f/9v/1
//T/8f/w/+//7v/u/+7/7v/u//H/8v/z//T/9P/0//T/9P/z//L/8f/w/+7/7P/q/+j/
7P/u//D/8v/y//L/8v/y//T/9P/0//T/9P/0//T/9P/1//b/9//4//r/+v/6//r/+P/4
//j/+P/8//7/AAACAAAA/v/8//r/+v/6//r/+v/6//r/+v/6//r/+v/6//r//P/8//z/
/P/8//z//P/8//n/+P/3//b/9v/2//b/9v/5//z///8CAAAA/v/8//r/+P/4//j/+P/3
//b/9f/0//b/9v/2//b/9v/2//b/9v/3//j/+f/6//j/+P/4//j/9//2//X/9P/1//b/
9//4//r/+v/6//r/9//2//X/9P/1//b/9//4//n/+v/7//z/+f/4//f/9v/0//T/9P/0
//X/9v/3//j/+P/4//j/+P/3//b/9f/0//T/9P/0//T/9P/0//T/9P/0//T/9P/0//X/
9v/2//X/9v/3//j/+f/4//n/+f/6//n/+v/5//j/9//2//X/9P/y//X/+P/4//v//P/+
////AQACAAEAAgAAAP7//P/8/wAAAAAAAAIABQAEAAUABAAFAAQABQAHAAYABAADAAQA
AQAAAP//+v/5//v/AAACAAAA/v/8//j/+f/7//7//P/4//b/9P/z//T/9f/2//f/8v/y
//P/8//x//D/8P/s/+n/5P/k/+v/9P/y//f/BwAYACkANwBHAFoAZwBwAIAAkQCRAIcA
eABmAFYARQAoAAkA+v/p/9f/z//L/8n/0f/a/+D/4f/j/+X/5//q/+7/8f/y//X/8v/y
//H/8f/w/+//7//y//T/8v/w//D/8P/x//X/8//x//H/8v/w/+7/7f/u/+//8f/x//H/
8f/v/+//8f/x//L/8f/y//P/8f/x//L/8//z//H/8//0//b/9f/1//X/8v/x//H/8v/z
//T/9P/1//f/+f/5//f/9v/2//j/9P/4//n/+f/6//r/+v/5//j//P/8//z//f///wAA
AgAHAAoACQAKAAkADAAOABAAEgAWABcAGwAbAB4AHgAdAB4AIAAhACIAIwAkACYAJgAl
ACAAIAAgAB8AHwAfAB0AGgAcABoAGAAUABMAEgAUABUAEwAQAA0ABwAEAAMAAAD//wEA
AQACAAIAAQD+//v/+v/5//r/+//7//n/9//2//T/9f/2//f/+f/2//f/9v/0//f/+P/4
//n/+P/3//b/8v/y//P/9v/3//f/9//1//X/9//5//f/9v/0//T/9f/1//T/9f/1//X/
9P/1//f/+v/4//j/9v/0//f/9//3//f/9f/3//j/+P/1//P/8P/v//P/+f/+//7/+v/5
//f/8//0//b/+f/7//n/+f/5//v//f/9//n/+f/6//r/+v/3//f//P/8//z/+v/4//j/
9v/2//f/+P/5//r/+//7//j/+//8//3//v/9//7//f/7//n/+v/6//r/+v/5//j/+P/5
//n/+f/9//r/+P/7//v//P/4//n//v/7//n/9//1//j/+f/6//r/+P/5//r/+v/4//f/
9//4//b/9f/z//P/9v/7//3//f/+//3/+v/4//j/+f/8//z/+//7//z////6//r/+v/4
//X/9//4//f/+f/6//r/+P/3//X/9f/1//r/+v/7//v/+v/6//r/+v/4//j/+f/5//T/
9v/4//j/+P/4//n/+v/6//n/9//1//P/8f/y//X/9//6//z//v/+//7//P/8//z//P/4
//v//v/+/wAAAAABAAEAAAAAAP7//v8DAAQABQAIAAsACgAJAAoACAAGAAYABAAFAAQA
BQAHAAQAAgABAAIA///+//3/+P/5//3/BAAIAAYABAACAP7//P/9/////P/6//j/9v/1
//f/9//3//f/9v/2//f/9//z//D/7v/s/+f/5P/m/+3/8P/y//3/EQAiADEARQBZAGYA
dQCGAJQAnQCdAJcAigB2AGAASQAsAA8A9P/h/9v/0f/F/8v/2f/c/+L/7f/v/+//9f/4
//X/9f/z//P/7v/u/+3/7f/v//H/9P/6//n/9v/z//L/8//z//b/8//w//H/8//y//D/
7//w//H/8//z//P/8//z//P/9f/1//X/8//z//P/8f/x//L/8//y/+//8P/w//P/8//0
//X/9v/3//n//P/6//j/9f/z//P/9f/1//P/9f/2//n/9v/4//n/+f/6//z//v///wAA
AQAAAP////8BAAIABAAJAAoACQAKAAkADgASABYAGgAaABsAHwAfACEAIgAiACQAIwAj
ACMAIwAnACoAKwArACgAKAAoACcAJgAlACIAHgAeABwAGgAWABYAFAAVABUAEwASABEA
DQAIAAUAAAD9/wEAAwAGAAgABAAAAPz/+v/2//b/9v/1//f/9//4//j/+f/4//f/9//5
//v/+//6//r/+v/5//n/+P/3//b/8v/x//H/8//z//j/+f/4//n/+f/7//n/+P/3//b/
9v/1//b/9//3//f/9P/z//P/9P/2//j/+P/4//n/+f/5//n/9P/1//X/9P/3//f/9v/3
//f/+f/6//b/+f/7//z/+//6//r/+//7//3//f/9/////P/7//b/9f/5//r/+//5//f/
+v/4//b/+f/6//3//v/5//f/9f/z//b/9//3//T/9//4//n/+v/6//z//P/7//3//v/+
//7/+//3//P/8P/z//X/9//9//r/+P/7//v/9//y//L/9v/3//f/9//3//n/+f/5//j/
9v/3//j/+P/4//f/9//4//j/9//1//X/+f/9//7//f/9//v/9//0//b/9//6//r/9v/1
//X/9//1//b/9//2//b/+f/7//v/+//y/+7/9v/2//b/9v/2//n/+v/6//n/9//3//f/
9//1//X/9P/0//P/9P/z//L/9P/2//j/+v/4//v//v/+////AAACAAMAAgACAAAAAAD/
//7//f/+/wMABAAFAAgABQACAAEA/v8AAAAAAgAFAAMAAgACAAQAAwACAAEA/P/6//v/
//8AAAAAAAAAAP7//f/9//7/+v/6//r/+v/7//j/9//2//X/9f/2//j/+f/z/+z/6v/s
/+//6P/k/+n/8P/2//v/BQAcACsAMwBHAF4AbQB6AIoAkQCPAIsAhAB4AGIARQAqABkA
DAD5/+P/0//N/8v/yf/K/87/1//h/+n/6//w//L/9f/2//n/9f/0//L/8f/w/+//7//y
//j/+P/4//r/9v/z//P/7f/v//P/+P/6//X/8//z//P/8//z//P/8//x//H/8//z//X/
9f/3//n/9v/1//X/9f/1//P/9f/2//n/+f/6//v/9//1//T/9P/4//r/+//9//v/+//5
//X/9//4//v/+P/8////AQAEAAQABAADAAIABQAEAAMAAwAHAAgACgAPABEAEQATABMA
FgAYABoAHAAcAB0AIQAhACYAKAApACwAKgApACgAJwAsAC4ALgAtACwALAAsACsAKQAp
ACcAJAAjACAAHQAYABYAFAAVABUAEgAQAA4ACQAHAAcABQAFAAMAAwAEAAQABQACAP//
/v/7//r/+f/3//f/9//4//j/+f/4//f/9//5//v/+//6//f/9v/0//P/9v/5//z//P/5
//f/9//1//b/9f/y//H/7//x/+//7v/w//L/9f/3//b/9//3//f/9f/1//b/+P/2//b/
9P/y//X/9//5//v/9//5//r/+v/7//v/+v/7//3/AQAEAAIA//////7/+//6//r/+//7
//3//f/9////AAABAP7////9//z/+//3//z/AgADAAQAAgAAAAAA/v/8//v/+v/5//v/
/f/+//z/+v/6//r/+v/5//r/+f/3//n/+v/6//r//P/7//r/+v/5//n/+f/9//r/+P/7
//v/+f/0//T/+P/7//v/+//7//v/+//7//r/+//9////AAD7//n/+P/4//n/+f/4//n/
+f/7//r/9//3//f/9f/0//X/9//7//z//P/7//v//f/5//j/9//0//b/+f/7//v/+//8
//z/+v/5//f/9//3//r/AAD/////AAD6//b/8v/u//H/9P/2//f/+P/5//r/+//3//f/
9v/2//f/+P/3//b/+P/4//j/+P/4//v//v/+//z//P/9//3///8AAP//AAAAAAAAAAAC
AAUABAADAAQABwAGAAcABgAEAAIAAgADAAUABAAEAAYABAAEAAQAAAD9//3/AAAAAP//
/v/9//r//f///wIAAAD///7//f/9//r/9//0//H/7v/u/+//7//1//T/8v/s/+3/8P/q
/+H/5v/u//P/+/8MACEANQBHAFgAZwB2AIYAjwCRAI0AhgB2AGAASQA4ACMAAgDn/9X/
z//P/9H/0f/Y/+D/4//j/+v/8f/w//P/9f/1//f/8P/u/+v/6f/r/+3/8P/2//f/9P/x
//D/8f/x//T/8f/v//H/9P/0//L/8f/y//P/9f/1//X/9f/y//H/8v/x//H/7//v/+//
8f/x//L/8//y/+//8P/w//D/7//v/+//8v/z//X/+P/0//L/7//t//D/9f/4//n/+P/4
//r/9v/2//f/9//4//v//P/8//z//v/+//7///8CAAIAAwAHAAkABwAHAAUACgAMAA4A
EAAQABEAFQAVABgAGAAXABgAGwAdAB8AIQAiACQAJAAjACAAIAAgAB8AHwAfAB0AGgAb
ABoAGQAWABMAEAAQAA8AEAAQABAADQAJAAcAAwABAAAA//////7/AAD+//z//P/6//r/
+v/5//n/+f/6//r/+//6//n/+f/5//v/+//6//j/+P/3//f/9//3//f/9P/1//X/9//3
//n/+f/3//f/9f/3//X/9P/y//L/8//z//b/9//3//f/8v/x//H/8v/y//T/9P/0//b/
9//4//n/9P/1//X/9P/0//P/8f/x//L/9f/3//T/9f/3//j/9//3//j/+v/7//n/+f/5
//v/+f/5//X/9f/4//j/+P/1//T/+P/3//b/+P/4//r/+v/5//n/+f/5//n/+f/4//T/
9v/2//b/9v/4//r/+v/5//n/+v/6//r/+v/5//j/+P/1//P/8f/z//P/9P/6//3//P/4
//n//v/8//n/9v/z//X/9f/1//T/9v/3//j/+P/4//f/9//4//f/9f/y//H/8//3//j/
9//3//f/9f/0//T/9f/4//j/+P/3//f/+f/0//L/8P/s//D/9f/5//v//f/+//7//P/5
//X/8//x//b/9v/3//f/+P/4//j/+P/0//T/9f/1//T/9v/2//b/9v/2//b/+P/4//n/
+v/4//X/8//x//T/9f/0//X/8v/y//T/9v/5//r/+//8//v/+v/3//n/+//6//n/+P/7
//3/AAACAP///v////7//P/+/wIAAgAEAAYABgAEAAQAAgACAAAAAgADAAMAAgABAAIA
AQAAAP//+v/2//X/+//8//3//v8AAP7//v//////+v/2//L/8v/x//H/8f/y//P/8f/y
//H/7//t/+z/6v/m/+X/6P/o/+f/7P/0//3/DQAiADMARQBdAHQAfQCIAJQAmwCbAJEA
fABmAFIAOQAkAA0A8v/b/8//xf/B/8v/2//i/+L/4//n/+v/8f/w/+7/7//u/+//7v/u
/+3/7f/t/+3/7v/y//L/8P/u/+7/7v/v//P/8f/x//P/9v/2//D/7f/s/+v/7P/t/+7/
7//x//H/8//z//H/7//v/+//8f/x//L/8//y/+//8P/w/+7/7f/t/+3/8P/x//P/9v/4
//j/9//3//b/9//2//P/9f/2//n/9v/2//f/9//4//v//P/8//z////+//3//f///wAA
AgAHAA0ADQAPAA8AEAASABQAFgAaABsAHwAfACAAIAAfACAAJAAlACYAJwAoACoAKgAp
ACUAJAAjACEAJAAlACQAIgAfABwAGQAUABMAEAAQAA8AEAAQABAADQAJAAcAAwABAAMA
AwAEAAQAAwAAAP3//P/4//j/+P/3//r/+//9//7//P/6//j/9//5//v/+//6//n/+P/2
//X/9v/3//j/9v/3//f/+f/5//r/+f/2//X/8//1//P/8v/0//T/9f/1//f/+f/6//v/
9v/z//H/8P/y//b/+P/6//j/9//2//X/9f/3//j/+P/4//f/9f/1//X/+f/8//r/+f/5
//j/9f/3//j/+v/7//n/9//1//X/+P/7//r//f/7//r/+f/1//f//P/8//z/+v/4//j/
9v/4//v//v8BAAAA///9//j/9//2//X/9P/0//b/9v/1//X/9v/2//b/+P/3//b/9v/5
//n/+f/9//j/9v/5//n/9v/w/+//8v/0//X/9v/3//j/+f/6//r/+f/5//n/+P/4//n/
+//+//v/9//y/+//8f/1//b/9f/1//X/8//y//P/9f/5//r/9//1//T/9f/z//T/9f/0
//b/+f/7//v/9//0//L/9f/2//f/+P/7//z//P/7//n/9//1//P/8//z//L/8v/2//j/
+P/4//f/9v/1//T/9v/7/wAAAgD9//r/+P/1//j/+P/2//b/+v/8//7/AgAFAAQAAwAE
AAYABAAEAAIAAAD+//7///8BAAAAAAACAAIAAgACAP7//P/9/wEAAgD///7//f/6//v/
/f8AAP7/+//4//X/8//x//H/8f/x//D/8P/x//H/9//w/+z/7v/n/+L/5v/r//D/9v/7
/wsAIAApADEARwBkAHEAdgCAAIUAiwCTAI4AdgBgAE0AMgATAPj/5//b/83/vf+9/8n/
0v/S/9X/3//n/+f/4P/k/+f/6P/r/+v/7v/w//P/8f/x//L/9v/4//b/9P/0//H/8f/0
//H/8f/z//b/9v/1//X/9//5//X/8//x/+//8P/x//T/9f/z//H/8f/x/+//7//w//H/
8v/x//T/9v/2//X/9f/1//X/9f/2//j/+v/6//n/+f/3//n/+f/3//r//P8AAP7//v//
////AAD///7//P/6/wAAAgAEAAcABQAEAAQABwAOAA8AEgATABYAGAAaABwAHAAdACEA
IQApACwALgAyADEALwAtACsALwAyADMAMwAvAC4ALQArACoAKQAmACIAIwAiACEAHgAZ
ABYAFgAVABIAEAAOAAkACAAJAAgACQAHAAUABAACAAIAAAD+//7/+//6//n/9//5//n/
+v/6//j/9v/0//P/9P/3//j/+P/3//b/9P/z//P/8//z//D/8f/x//P/8//1//X/8//z
//T/9//2//b/9f/0//T/8//z//P/8v/x//D/7//v//D/8v/2//j/+v/5//n/+f/5//n/
+//8//z//v/9//v/+//6//3////8////AwAGAAcAAwAAAP7/+//9//3//f/////////7
//v//f/+/////f/9/wIAAgACAAIAAAAAAP7/+v/5//j/9//7//3//v/8//r/+v/6//r/
+P/6//r/+f/5//r/+v/6//z/+//6//r/+v/5//j/+//7//r//v////v/9P/y//T/9v/3
//j/+f/7//v/+//6//n/+f/5//j/9//3//j/+v/5//f/9P/z//b/+f/5//f/+//9//3/
/v/6//n/+v/4//f/9//4//v/9v/2//b/9P/0//f/+f/5//v//P/8//r/8f/x//P/9//2
//f/+P/5//r/+f/6//r/+f/3//f/9//3//f/9//2//b/9v/4//j/+P/4//j/+P/4//j/
+//+//7/+//6//r/+f/8//7//v8AAAMABAAFAAgABwAEAAEAAAADAAIAAwACAAIAAAAA
AAEA///+//7/AAABAAIAAwAAAPr/+f/7//r//f/+/////v/+////AQD+//z/+v/4//f/
9f/1//X/9f/0//T/9f/1//n/9P/w/+z/5//m/+j/6f/m/+T/7/8FACAANQBDAFEAYgBv
AHoAhACHAIsAiQB+AGoAWABHADAAEwD0/9v/z//J/8f/y//R/9j/4v/t//H/7//x//j/
9f/1//P/8//w//D/7//v/+3/7f/u//L/9v/0//L/8v/x//H/9P/x//H/8//2//b/8f/v
/+//7//u/+3/7P/r/+7/7//y//P/8//x//H/8f/0//X/9//5//f/8//z//L/8v/x//H/
8f/z//P/9P/2//b/9v/1//X/8//1//X/8//1//j//f/8//z/+//5//j/+f/6//r/+v//
/wAAAQADAAEAAAAAAAMACwANABEAEwATABIAEQAQABMAFQAaABsAHwAgACAAIgAhACEA
IQAhACQAJgAmACUAIAAgACAAHwAiACMAIgAgAB4AHAAaABYAEQAOAA4ADQAOAA4ADgAL
AAkACQAHAAcABgAFAAUABAAEAAIAAAAAAP3//P/7//n/+v/7//3//v/5//b/8//x//T/
9//4//j/9//2//T/8//0//X/9v/0//X/9f/3//f/+f/5//f/9//1//f/9f/0//b/9v/3
//f/+P/5//n/+f/2//X/9f/2//X/9v/1//T/9f/1//X/9f/z//X/9v/2//j/9//1//X/
9f/5//z/+v/7//v/+v/3//b/9v/3//f/+f/7//3/AQD///3/9//1//n/+v/7//n/+f/+
//7//v/8//r/+v/4//f/9//3//f/+P/5//n/9v/2//b/9v/2//j/+v/6//n/+v/8//3/
/v/+//3//P/8//r/+f/4//v/+//6//7////9//j/+P/8//r/+f/4//f/+f/5//n/+P/5
//v//f/+//v/+f/4//j/+P/3//X/9f/2//n/+f/3//v/+//5//j/+v/7//7//v/6//f/
9f/1//T/9v/4//j/9//5//r/+f/7//z//P/6//f/9f/1//X/9v/2//f/9//3//j/+f/6
/wQA/P/5//j/9//2//X/9P/4//r/+//7//n/+f/5//n/+f/5//j/+P/8//7//v/+//z/
/P/8//z/+P/7//7//v/+//7///////7//v/8//z//v/+//7/AAAFAAYABwAKAAkABgAF
AAIAAAD+//7///8AAAAAAQAEAAYABgAGAAIA/f/9/wAAAAABAAIAAwACAAAAAQADAAAA
/P/4//T/8f/y//P/9P/1//P/9P/2//f/9f/y//L/9v/1/+r/5P/l/+b/6P/x/wcAGgAj
AC8ARwBgAHMAgACOAJEAhwCJAIwAeABgAFMARgAtAAwA6//X/9X/1//R/83/1v/k/+f/
5//t//P/8v/x//P/8//1//T/9P/z//P/8v/x//H/9P/4//b/9P/0//P/8//2//P/8//1
//j/+P/0//H/8P/v//H/8f/x//H/8v/z//b/9//1//P/8//z//L/8f/x//H/9P/z//b/
+P/2//P/8f/v//H/8//2//r/+P/4//f/9//1//f/9//1//P/9P/3//T/+P/5//n/+v/8
//7///8AAAIAAAD+//3/AAAAAAEABQAHAAcACQAJAAoADAAOABAADwAPABIAEQAXABoA
HAAgACMAIwAjACMAJQAmACUAIwAjACQAJQAlACYAJwAmACQAIgAgAB4AGgAXABQAFAAT
ABUAFAATAA8ACgAJAAYABQAGAAcACQAKAAcAAgD9//r//P/+/wAAAQD///3//P/6//z/
/P/8//3/+v/7//r/+P/5//r/+v/7//n/+f/5//b/9//3//n/+f/9//3/+//7//j/+f/2
//T/8f/w//D/7//0//f/+f/7//X/8//y//L/8v/0//T/9P/1//X/9f/1//T/9//5//r/
9//1//L/8f/x//X/+P/2//L/8f/v/+v/7v/y//f/+//7//v/+//9//3//f/5//n/+f/4
//f/8//4//7///8AAP7//P/8//r/+f/5//n/+f/8//3//f/6//n/+P/3//b/+P/6//r/
+f/3//j/+P/4//r/+f/4//j/+f/5//n//f/5//b/+P/3//f/8v/y//b/+v/7//z//f/6
//n/+P/2//T/9f/2//b/9f/1//b/+P/7//v/+v/7//j/+f/3//P/9v/3//b/9v/1//X/
9//2//b/9f/1//f/8v/y//L/8P/z//f/+v/7//r/+v/5//b/9//1//X/9f/0//b/9v/2
//b/9v/4//r/+//7//3//f/9//3/+P/1//H/7v/z//b/9//4//r/+v/6//r/9f/3//n/
+P/2//b/9//3//j/+P/2//b/+f/6//v//v8BAAAA//8AAAIAAgAEAAQAAwAAAP////8A
AAAAAQAEAAIAAgACAP7/+f/5//z//P/8//z//P/6//n/+f/6//b/9P/y//D/7//w//H/
8v/z//L/8v/z//P/9f/0//D/8v/r/+L/6P/v//L/9v/7/wkAGgAxAEkAWwBkAHUAiACQ
AI8AkQCRAIoAdABeAE0AMgAPAPb/3//N/73/s/+9/9H/4P/i/+X/5//l/+f/6P/r/+3/
7f/v/+//8P/w//H/8//z//T/+P/6//j/9v/2//P/8//2//P/8v/z//X/9P/z//H/8f/x
//T/9f/2//f/9P/z//T/8//1//P/8//z//H/8f/y//P/9f/1//n//P/5//f/9v/1//f/
9//4//r/+f/4//b/9f/3//v//f/9//v/+v/7//b//P///wEABAADAAIAAAD+/wQABAAE
AAUABwAIAAoADwATABMAFQAVABcAGAAZABoAGgAbAB8AHwAlACgAKgAuAC8ALwAvAC8A
MQAyADEALwAtAC4ALwAvACwAKwAoACQAJQAkACMAIAAZABQAEgAPAA8ADgANAAkACAAH
AAQAAwADAAMABAAEAAIA/v/6//j/9//4//n/+f/3//f/+P/4//j/+P/4//n/9//5//n/
+P/2//b/9f/1//X/9f/1//L/8P/v//D/7//v/+//7f/t/+//8//z//T/8f/w//D/7//z
//X/9v/3//T/8//z//T/9v/6//z//v/9//v/+f/3//b/+f/7//z/+f/3//T/8//3//v/
/v/8//v/+//6//f/+P/6//3////9//3//f///wEAAQD9//3//v/+//7/+////wQABAAE
AAIA/v/8//j/+f/7//3////9//3//P/4//b/9v/2//b/+f/8//3//f/8//z/+//6//j/
9//2//b/+P/5//r////9//z/AAABAPv/9P/y//T/9v/3//j/+f/3//f/9//2//j/+f/6
//r/+P/3//f/+P/6//n/9//3//X/9//2//P/9v/3//b/9v/2//f/+v/6//b/9f/1//f/
9f/2//f/9v/0//f/+f/5/////P/4//j/+P/4//j/+P/5//r/+v/5//f/9//3//f/8//z
//L/8v/2//j/+P/4//r/+v/6//r/9v/5//z//P/+//7///////3//P/5//j//P/8//z/
/v8FAAgACwAQAA0ACAAFAAAAAAD+//7///8AAAAAAQAEAAIAAgACAP7/+v/5//v/+v/8
//z//P/6//v//f8AAP7//P/6//j/9//1//X/9f/1/+//7v/u/+3/8f/4//b/7v/l/+D/
4v/r//L/9v/7/wMAEAAhADMAQQBWAG8AfAB+AIkAkwCTAIgAeABoAFUAPgAnAAgA6//Z
/83/wf/B/8v/0v/W/9//5f/p/+v/8P/x//P/8//1//D/7v/r/+n/7P/t/+//9P/0//L/
8P/w//H/8f/0//H/8v/1//n/+v/2//P/8v/x//T/9f/2//f/9v/1//b/9f/0//H/8P/v
//D/8f/z//X/9f/z//X/9v/2//X/9f/1//L/8f/x//L/8//0//T/9f/3//n/+f/3//f/
+P/7//j/+P/5//n/+v/8//7///8AAAQABAAEAAUAAwACAAIABQALAAsADQANABAAEgAU
ABYAGgAdACMAJQAnACYAJAAkACYAJwAoACkALAAuAC4ALQArACwALQAtACwAKwAoACQA
JgAkACIAHgAYABQAEwARABEAEAAPAAsACwALAAkACQAGAAUABQAEAAQAAgAAAAAA+//6
//n/9//5//v//v8AAP3//P/7//v/+v/7//r/+P/5//r/+v/7//n/+f/5//b/8//z//X/
9f/2//X/8v/x//P/9f/z//L/9f/2//j/+f/4//n/+f/5//b/9f/1//b/9v/4//j/+P/3
//f/9//3//b/+f/7//z//v/9//v/+//8////AQD+//z/+//5//X/9//6//7/AQD///3/
+//7//z//f/6//v///8AAAEA///+/wIAAQAAAAIAAAAAAP7/+//7//v/+//+///////8
//3//v///wAA/v/+//z/+f/8//7///8AAP7//f/8//z//f/9//3/AQD7//j/+v/5//r/
9v/3//z//f/9//3//f/////////+//v/+//7//r/9v/1//X/9v/6//v/+//9//v//f/8
//n/+f/5//f/9v/2//f/+v/6//n/+f/6//3/+v/6//r/+P/5//3/AAABAP///v/8//j/
+f/3//f/9//4//j/+f/5//r/+v/6//r/9v/2//f/9//+/wAA/v/8//r/+P/2//j/+v/8
//7//P/8//z//P/6//r/+v/6//r/+v/6//r//v8AAAIABAADAAIAAQAAAP///v/9//z/
AAACAAQABgAFAAQAAwACAAQABAAEAAQABgAIAAoADAAGAAIA/v/6//7/AAACAAQAAwAC
AAEAAAD+//z/+v/4//j/+P/4//j/9//2//X/9P/1//b/9//4//T/8v/w/+7/8f/y//P/
9P/6/w==
         </WaveFormData>
      </LeadData>
      <LeadData>
         <LeadByteCountTotal>10000</LeadByteCountTotal>
         <LeadTimeOffset>0</LeadTimeOffset>
         <LeadSampleCountTotal>5000</LeadSampleCountTotal>
         <LeadAmplitudeUnitsPerBit>4.88</LeadAmplitudeUnitsPerBit>
         <LeadAmplitudeUnits>��V</LeadAmplitudeUnits>
         <LeadHighLimit>2147483647</LeadHighLimit>
         <LeadLowLimit>268435456</LeadLowLimit>
         <LeadID>II</LeadID>
         <LeadOffsetFirstSample>0</LeadOffsetFirstSample>
         <FirstSampleBaseline>0</FirstSampleBaseline>
         <LeadSampleSize>2</LeadSampleSize>
         <LeadOff>FALSE</LeadOff>
         <BaselineSway>FALSE</BaselineSway>
         <ExcessiveACNoise>FALSE</ExcessiveACNoise>
         <MuscleNoise>FALSE</MuscleNoise>
         <LeadDataCRC32>1430197404</LeadDataCRC32>
         <WaveFormData>
QABAAEAAQABZAHIAiwCkAKMAogChAKAAjgB+AG4AXgBGAC4AFgD+//v/+P/1//L/8v/y
//L/8v/v/+7/7f/s/+n/6P/n/+b/5v/m/+b/5v/o/+j/6P/o/+f/5v/l/+T/4v/i/+L/
4v/l/+j/6//u/+v/6v/p/+j/5f/k/+P/4v/m/+j/6v/s/+z/7P/s/+z/7P/s/+z/7P/s
/+z/7P/s/+7/7v/u/+7/7//w//H/8v/0//T/9P/0//b/9v/2//b/9P/0//T/9P/2//j/
+v/8////AAABAAIABgAIAAoADAAQABIAFAAWABkAHAAfACIAJgAoACoALAAvADAAMQAy
ADcAOgA9AEAAQABAAEAAQABCAEIAQgBCAD8APgA9ADwANwA0ADEALgAqACgAJgAkACIA
IAAeABwAGAAWABQAEgAMAAgABAAAAAAAAAAAAAAA/f/8//v/+v/4//j/+P/4//X/9P/z
//L/8f/w/+//7v/u/+7/7v/u/+7/7v/u/+7/7//w//H/8v/w//D/8P/w/+7/7P/q/+j/
6//u//H/9P/1//b/9//4//f/9v/1//T/9P/0//T/9P/1//b/9//4//v//P/9//7/+//6
//n/+P/7//z//f/+/wAAAAAAAAAA///+//3//P/8//z//P/8//z//P/8//z//P/8//z/
/P/6//r/+v/6//f/9v/1//T/9//4//n/+v/7//z//f/+//3//P/7//r/+v/6//r/+v/4
//b/9P/y//X/9v/3//j/+P/4//j/+P/6//r/+v/6//j/+P/4//j/+P/4//j/+P/1//T/
8//y//T/9P/0//T/8v/y//L/8v/z//T/9f/2//j/+P/4//j/9v/2//b/9v/0//T/9P/0
//L/8v/y//L/9P/0//T/9P/0//T/9P/0//T/9P/0//T/8v/y//L/8v/y//L/8v/y//P/
8//z//T/9P/0//T/9P/3//b/9//3//T/9P/z//L/9v/2//b/9f/z//X/+v/6//7/AQAC
AAQABQAFAAUABgAFAAQAAwAEAAgACAAIAAgABgAEAAMAAwAEAAMABAAGAAUAAgABAAAA
AAD8//n/+P/6//v//v////n/9//0/+//8v/z//X/9v/1//T/8v/y//T/9P/0//T/8v/w
//D/8f/t/+7/7v/u/+3/6f/n/+r/7v/w//H/8v/3/wkAHwAqADQARABeAIEAnwC0AMIA
yADAALQApgCPAHkAZgBNACsAEQAAAPn//f8IAAgAAgD///z/9//y//P/8f/y//T/9P/x
//H/7v/r/+v/7P/t/+//7P/r/+r/7f/v//D/8f/w//D/7//s/+z/7f/u/+//7v/u/+//
7//w//D/8P/z//P/8f/x//H/8P/x//D/7//w//D/8f/x//P/8//z//T/8//z//L/8v/y
//L/8f/v//P/9v/3//j/9v/3//f/+P/4//n/+f/5//r//P/8//z///8CAAQABAAHAAcA
CQAMABIAFgAZABsAHwAiACQAJgAoACsALwAyADUAOAA6ADwAQABAAEAAQQBDAEUARQBE
AEMAQgA/AEEAQQBBAD0AOgA0ADMAMAArACkAKQAqACkAJAAgABwAFwAWABMACwAIAAoA
CQAHAAgABQADAAMAAAD8//z/+//4//X/9f/3//f/+P/4//n/+//5//n/+P/3//j/9//3
//f/9f/3//f/9//4//j/+P/6//r/+v/5//j/+P/4//j/+P/2//b/9v/4//j/9//3//f/
+f/7//z//v/7//j/+f/7//z//P/7//v//v8AAAAA///9/////P/8/wEABAAIAAoACAAG
AAQAAQD//////////wAAAAD/////AgACAAAA/v///wAAAAD///z////+//3////+//3/
/f/+////AAABAAAA///+//n//P////7////9//3//P/7//z/+//6//r/+v/7//v/+//6
//n/9//2//f/+f/8//v/+f/3//j//f/7//n/+P/2//f/9//3//f/+f/4//j/+f/4//X/
9P/1//L/7//u/+3/8v/4//v/+//6//r/+f/3//f/9f/3//f/+f/5//n/+f/7//r/+f/5
//n/9//1//X/8//z//X/8//z//L/8v/y//T/8//z//P/8f/0//T/9P/3//j/+v/6//j/
9P/x//D/7//u//D/8f/y//T/8v/y//L/8v/1//T/9f/1//X/9v/2//b/+P/2//T/8f/y
//X/+//8//3//////wAA////////AAADAAQABQAIAAoACgAKAAoACQAGAAQAAwABAP//
//8AAP3/+v/5//j/+f/2//T/9P/1//f/+//9//j/9//1//H/8P/v/+//7v/t/+z/6v/q
/+//8P/x//L/8v/w//D/8f/r/+r/7P/w/+3/5f/d/9z/4v/q/+//+P8FAA8AGwAqADoA
UgBsAIkAowC2AMAAuACkAJIAhABvAFsASgAtAA8A+f/y//X/+//+/wAABAD///b/8//0
//D/7f/t/+7/7P/p/+n/5v/o/+v/7//z//H/7P/p/+b/6f/r/+z/7f/r/+z/7P/q/+b/
5f/k/+P/5//o/+r/6//q/+r/6v/t/+//7f/t/+3/6//t/+3/7f/p/+j/6P/n/+n/6//t
//D/8v/z//P/9P/y//D/7f/p/+z/7v/u/+7/8P/x//H/8v/3//n/+v/7//v//P/7//r/
/v8CAAUABgAIAAcACAAKABAAFAAXABkAIAAkACcAKgApACsALgAwADEANAA2ADgAPwBA
AEEAQwBFAEUAQwBAAEAAQAA+AEEAPgA9ADgANAAvAC0AKQAjACIAIQAhAB8AHwAcABkA
FQATAA8ABgACAAQAAwABAAIAAQD//////P/5//j/9v/y//H/8f/z//P/7v/s/+v/6//t
/+//8P/x/+3/6//q/+n/6f/t/+//8f/t/+r/5//m/+r/7P/t/+7/7v/u/+7/7v/r/+r/
6f/q/+v/6//s/+3/7//x//L/9P/y//D/8v/1//b/9v/1//X/8v/y//D/7f/x//X/9P/2
//X/9v/4//j/9v/2//b/9f/1//X/9f/1//T/9P/z//P/+P/6//r/+v/4//b/8//v//H/
9f/1//X/9v/2//b/9//y/+//7P/p/+z/7f/u/+v/7v/x//D/8f/0//X/9f/1//P/8f/v
/+7/7P/t/+3/7f/w//H/8f/y//L/8//1//P/7//r/+r/7f/t/+3/7v/u/+//7//v/+//
8f/w//D/8f/u/+v/6v/r/+n/5//n/+f/6f/u//D/7//u/+7/7f/r/+z/6//u/+//7P/r
/+r/6f/q/+r/6v/r/+//7//v//H/7f/t/+3/7P/s/+z/7P/s/+r/6f/o/+j/6v/s/+7/
8P/u/+z/7P/r/+n/6v/q/+r/8P/w//D/7//s/+3/8f/w//P/9//5//z//f/9//3//v/9
//z/+//8/wAAAAAAAAAA/v/6//f/9f/3//f/+f/8//7//P/8//z/+v/2//P/8v/y//P/
9v/3//P/8//y/+//7v/t/+3/7P/r/+z/7P/u/+//7v/t/+z/7v/s/+z/7f/r/+b/5v/o
/+v/5//h/97/5P/q/+3/8P/7/wkAEwAgADQASgBiAIEAmQCsALwAvgCuAJgAhAB1AG8A
agBRACkACQD4/+//7//s/+r/7v/3//z/+//4//X/8f/w//D/8P/t/+3/6v/o/+n/6//t
//L/8P/w//D/7f/r/+j/5f/n/+r/7P/s/+n/6f/p/+n/6v/q/+v/6//q/+r/6v/t/+7/
7f/u/+//7P/t/+z/6//q/+r/6//r/+z/7f/u//D/7v/v/+//8P/x//L/8v/x//H/8v/x
//D/8v/z//P/9P/4//n/+f/5//v//v///wAAAgAEAAUABAAJAAkACwAOABEAFAAWABcA
HQAgACIAJAAoACsALwAyADUAOAA6ADwAPwA+AD0APQBCAEUARgBGAEQAQgA+AD8APwA/
ADsAOAA1ADUAMwAvACkAJwAmACMAIAAcABgAEwAVABMADAAKAAkABwAEAAQAAQD/////
/P/4//j/9//0//P/8//1//X/8v/w/+//7//x//P/9P/1//P/8f/w/+//8P/z//T/9f/z
//L/8f/y/+//7v/s/+r/7f/u/+//8P/y//L/8v/0//P/8//0//X/9f/1//T/9P/y//D/
8v/1//j/+v/7//3/+//8//v/+f/7//3/+v/6//7/AAADAAQAAgAAAP7/+//9//3//f/9
/wAAAAD/////AQAAAP3/+v/4//j/9//1//f//f///wEAAAD+//z/+//5//n/+f/5//z/
/f/+//v/+v/7//j/9//4//n/+f/5//r/+f/4//j/+P/5//n/+f/5//n/+P/4//f/9//4
//X/8v/v/+//8//0//X/9//4//X/9f/1//X/9//2//b/9//2//P/8v/z//T/8//0//X/
8//2//b/8//y//L/8f/v//L/8f/0//X/8//z//P/8//x//D/7//v//P/8//z//X/8f/x
//P/8f/x//D/8P/w//T/9f/x//H/9P/z//L/8f/w/+//7//v//D/8f/y//P/9P/2//T/
9P/z//H/8v/y//L/9P/y//D/7f/v//H/9v/2//n/+//7//z/AAABAAIABAABAAAA//8A
AAQABAAEAAQAAgAAAP////////3//f/+//7//P/8//z//v/6//f/9v/0//P/9P/z//P/
8//y/+//7v/t/+3/7P/r/+z/7P/u/+//7v/t/+z/6v/o/+j/6f/t/+7/6v/o/+v/6//h
/9r/3P/k/+3/8P/x//n/CQAYACgAPABSAG0AhwCeALQAxgDGALgAqgCZAIEAbABTADMA
GQAOAAcAAQAAAAIAAAD9//7/+//0//T/8f/x//L/7v/p/+f/4v/m/+n/7f/x//D/7P/q
/+j/5v/n/+f/5//p/+r/6v/o/+n/6f/p/+n/6P/o/+n/6f/o/+j/6P/r/+3/6//r/+v/
6f/r/+v/6//o/+j/6f/p/+n/6f/p/+r/6v/r/+v/7P/r/+r/6P/l/+z/8P/y//T/8f/x
//D/8P/w//H/8f/x//T/9v/2//b/9//6//z//P8AAAEABAAIAAkADAAOAA8AEwAWABgA
GgAeACEAJQAoACkALAAuADAANAA0ADQANQA7AD0APQA8ADsAOgA3ADkANwA3ADMAMAAt
AC0AKwAnACEAHwAeABsAGgAYABYAEwAVABMADAAKAAYAAwD///7//f/7//v/+P/3//j/
+P/2//P/8//1//X/8v/w/+//7//u/+//7//v//D/7//v/+//7f/v/+//7//s/+z/7P/u
//D/8P/v/+7/7P/s/+z/7P/u/+7/7v/w/+//7//w//H/7//v/+7/7v/w/+7/8P/z//b/
9v/1//X/9f/2//X/8//x//P/8P/w//P/9P/2//b/9//4//n/+f/4//f/9v/1//f/+P/4
//n/+v/6//j/9v/0//T/8//x//H/9f/1//X/9//2//X/9f/3//f/9//3//X/9f/1//H/
7//x/+//7//y//P/8//z//L/8f/w//D/8f/z//T/9f/x/+//7P/q/+3/7//y//H/8P/t
/+3/8f/u/+3/7f/s/+z/7f/u/+//8f/w//D/8f/v/+3/7f/v/+7/6//q/+n/7f/y//T/
8//w//D/7//t/+v/6f/r/+v/7P/t/+7/7//s/+r/6P/n/+r/6//s/+//7v/v//L/8f/v
/+7/7v/u//D/7//v/+//7f/w//D/8P/x//D/8P/u/+r/6//s/+z/7P/s/+z/7v/u/+//
7//u/+7/7f/s/+z/7P/s/+r/6v/p/+n/6v/s/+z/8P/w//D/7//v//H/9P/0//X/9//7
//7/AQADAAAAAAD///7/+//8//3//P/6//r/+v/4//r/+//8//v//f/+//7//P/6//r/
+v/2//H/8P/v/+//8f/x/+//7//x/+//8P/x/+//7v/q/+j/5v/m/+j/6P/r/+z/7f/s
/+z/6//p/+j/5P/k/+X/4//d/9j/4P/o/+v/8v///wsAFwAqADoATABkAH8AmQCyALwA
sgCcAIwAfgBrAFkAQgAjAAcA9//y//f//f/+//7//P/3//L/7//u/+r/5//n/+j/6P/l
/+X/4v/i/+P/5f/n/+r/6P/o/+j/6v/r/+v/6//q/+r/6f/m/+X/5f/l/+X/5f/k/+T/
4//i/+L/4v/l/+b/5f/m/+f/6f/r/+v/6//o/+j/6f/p/+j/5//m/+b/6f/r/+z/7v/v
//D/8P/v//H/8v/x//D/7v/v/+//8P/0//X/9f/1//n//P/9//7//v8AAAEAAAABAAEA
AwAGAAsAEAAUABcAHQAiACYAKgApACsALgAwADMANgA4ADoAPgA+AD4APwBCAEMAQgBA
AD0APAA5ADsAPAA9ADoAOAAyADEALgApACIAHwAdABkAHAAcABwAGwAYABMACQAEAAQA
AwABAAIA/P/5//j/9P/1//b/9v/0//b/9//6//v/9f/y//D/7//v/+//7v/t/+7/7f/t
/+3/7f/v/+//7//x//L/8//2//X/9P/y//D/7//u/+3/7P/u/+7/7v/w//L/8//1//f/
9f/1//T/9P/2//b/+v////z/+v/3//X/9v/4//j/9//1//f/9P/0//f/+v/+/wAA/v/8
//r/9//6//v//P/9//z/+v/3//X/+v/8//z//P/6//r/+f/3//n//f/9//3/+//4//X/
8//4//v//v8BAP3/+//5//P/9f/3//X/9f/z//P/8v/x//H/8f/x//L/8v/z//P/8//0
//X/9f/2//P/8//0//H/7//t/+7/8//z//P/9P/0//X/9f/1//X/9P/y//H/8f/0//P/
9P/3//X/8f/v/+3/8P/0//X/8//y//L/8f/v//D/7//y//P/8P/v/+7/7f/v/+7/7f/t
//D/8f/y//X/7f/p/+b/6v/s/+7/8P/z//P/8//0//L/8v/y//L/7//s/+v/6f/q/+z/
7f/u//L/8v/y//H/8//1//r/+v/3//f/9f/0//j/+f/6//z//v8AAAIABgAEAAIAAAD+
/////v/+/////f/7//v//P/9//z//f/+//z/+P/1//T/9f/1//f/9//0//P/8f/t/+7/
7//x//L/7f/s/+r/6v/s/+z/7P/s/+z/6v/q/+v/9f/y/+z/6v/n/+H/3//g/+T/6P/p
//D///8LABUAKAA+AFIAZgCDAJ0AuADMAMYArACQAIIAfQBzAGAARQArABMA+P/r/+v/
7P/s//L/9//6//f/8P/s/+n/6f/q/+z/6//t/+z/6v/r/+3/7//z//D/7//u/+3/7f/s
/+v/6v/q/+n/5v/n/+f/5//n/+j/6P/p/+n/6P/o/+j/6//r/+n/6f/p/+n/6//r/+v/
7f/u//D/8f/w/+//7v/u/+7/7//v//D/7v/u/+3/6//s/+7/7v/u/+//8f/y//T/9v/3
//f/9//2//j/+P/4//3/AAACAAIABQAFAAcACgAOABIAFQAXABkAHAAeACAAJQApAC4A
MgA1ADgAOgA8AD8APgA9AD0AQgBFAEYARgBFAEQAQQBDAEEAQQA9ADoANgA1ADIALQAn
ACUAJAAhAB0AGgAXABMAFAATAA0ADAAKAAcAAwACAP///f/9//r/+v/6//n/9v/3//f/
+f/5//P/8P/u/+3/7//x//L/8//w/+//7//v/+z/7f/s/+v/7P/s/+z/7v/v//D/8P/w
//L/8v/y//L/8f/w/+//8P/v/+//8P/x/+//7//u/+7/7v/s/+7/8f/1//b/9v/3//j/
+v/6//n/+f/7//j/+P/4//j/+f/4//z//v8AAAEA///9//v/+f/8//z/+//7//3//P/5
//b/+P/4//f/9f/2//v//P/9//z/+v/4//f/9v/1//T/8//0//X/9v/z//P/9f/z//P/
9P/1//X/9f/x/+//7f/s/+//8f/y//P/8f/x//D/8P/y//P/9f/z/+3/6f/o/+v/7f/v
//L/9P/z//P/8//z//H/7v/s/+v/7v/t/+7/8f/x/+//7//v/+3/8P/w/+3/7//w//D/
7//u/+v/7P/r/+7/7//w//H/7//s/+n/5//q/+v/7P/v/+7/7//y//H/6//o/+j/6P/i
/+b/6P/q/+z/7f/t/+3/7v/t/+z/6//q/+v/6v/r/+v/6f/q/+r/6v/s/+z/7P/r/+3/
7//0//T/8//1//X/9v/3//f/9//4//b/9v/2//j//P/8//z//P/9//z//P/9//v/9//1
//T/9//2//f/+P/4//T/8f/w/+7/7f/u/+3/7v/v/+//7f/r/+v/7P/s/+n/6P/m/+b/
5//m/+X/5P/k/+L/4v/j/+f/5v/m/+T/3//f/93/2P/W/9j/3f/m//f/CwAZACIAMABC
AF4AeQCPAKYAvADAALAAnACOAH8AawBUADMADwD3//D/7//v//T/+v8AAP//9P/r/+z/
6P/l/+X/5v/o/+X/5f/i/+H/4f/i/+P/5//k/+P/4v/i/+P/4//j/+X/5v/m/+T/4f/h
/+H/4f/f/97/3v/d/97/4P/i/+f/5v/j/+L/4f/i/+X/5v/n/+X/5P/k/+P/4//j/+P/
5P/k/+X/5f/m/+j/6v/r/+v/7P/s/+r/6P/r/+3/7v/w/+7/7f/r/+n/6//u/+//8P/0
//j/+//8//z/+//8//7/BAAKAA8AEwAVABYAFgAWABkAHQAiACYAKwAuADAAMgA1ADQA
MwAzADgAOwA8ADwAOgA4ADQANQA1ADUAMQAuACsAKwApACUAIQAfAB4AGwAZABYAEwAP
AA4ACwADAAAAAQD///z//P/7//n/+f/2//T/9P/z//D/8P/x//T/9f/w/+z/6f/n/+n/
6//s/+3/6v/p/+n/6f/p/+v/6//r/+z/7P/s/+7/7f/s/+r/6P/q/+r/6v/q/+z/7P/s
/+7/7v/t/+3/7f/v/+//7v/u/+7/7P/u//H/8v/y//H/8f/x//L/8f/v//L/9f/z//T/
9f/2//j/+P/3//b/9f/z//X/9f/1//X/9//4//j/+f/7//r/9//0//T/9P/z//H/8v/3
//j/+f/3//b/9f/1//T/8//y//H/8//z//P/7//t/+//7f/t//D/8f/x//H/8v/x//D/
8P/y//P/8//z//D/7//t/+z/7f/v//L/8f/u/+v/6//v/+7/7f/t/+z/6//r/+v/6//t
/+z/7P/t/+//7f/t/+//7f/r/+v/6//r/+7/7v/r/+v/7P/s/+v/6//p/+v/6//r/+v/
6//r/+z/7P/s/+3/7//v/+//8f/v/+//8f/v/+7/7P/r/+r/6//r/+z/7f/s/+7/7f/s
//H/7v/u//L/7v/s/+r/6P/s/+3/7v/w/+//7v/t/+z/7P/q/+r/6f/q/+z/7f/u//L/
8v/y//H/8f/z//j/+P/4//n/+P/4//z//f/+/wAAAAAAAAAAAgADAAIAAQAAAAAA/v/9
//3//P/5//j/+P/4//b/9v/2//n/9v/0//T/8//z//X/9f/0//X/9f/z//L/8f/x//D/
6v/o/+X/5P/n/+j/6f/q/+r/6P/o/+n/6f/o/+b/6P/p/+X/3//c/9r/2v/h/+j/8f/3
/wEAGAAuAD4ATgBpAIEAlACwAMgAxgCyAKIAkQB7AGIARQAnABMABAD/////AgAEAAQA
///2/+3/7P/t/+v/7P/u/+3/6f/o/+T/4v/j/+X/5//q/+j/6P/o/+f/5//m/+X/5//o
/+j/5v/j/+P/4//j/+b/5v/n/+f/5f/k/+P/5f/m/+X/5v/n/+X/5//n/+f/6P/o/+n/
6f/o/+f/5v/m/+f/6f/q/+z/7f/u/+7/7f/t/+7/7f/s/+r/6//r/+z/8P/x//H/8f/y
//T/9P/0//f/+v/8//z/AQABAAMABgAIAAwADwARABQAFgAXABgAGAAbAB8AIgAnACwA
MAA0ADkAOgA7AD0APgA9ADoANgA4ADgANgA5ADwAPQA6ADgAMQAvACsAJQAkACMAIwAh
AB8AHAAZABUAEwARAAoACAAKAAkABwAIAAQAAQAAAPz//P/8//v/+P/2//X/9v/1//T/
9P/1//f/9f/1//T/8//y//H/8f/x/+3/7//v/+//8P/w//D/8v/0//T/8//y//H/8P/v
/+7/7P/s/+z/7v/z//X/+P/7//f/9f/y//D/8P/u//D/8//2//b/9f/1//b/+P/4//f/
9//5//b/9v/2//b/9//2//X/9P/z//H/8//1//f/+f/4//j/9//3//z//P/6//j/9//2
//T/8f/z//n/+//9//v/+v/5//n/9v/1//T/8//1//f/+f/3//X/9//1//X/9P/1//X/
9f/z//H/7//u/+7/7//v/+//8v/z//P/9P/z//P/9P/x/+z/6f/p/+3/8P/x//P/9P/y
//H/8P/v/+//7v/u/+//7//t/+3/7//y//H/8v/z//D/8v/x/+3/7//w//D/7//t/+v/
7f/t/+7/7//w//H/7//u/+3/7f/w//H/8v/1//H/8f/z//H/8f/w//D/8P/u/+z/6v/q
/+r/6v/t/+//8f/0//H/8P/v/+7/7v/s/+z/6//r/+z/7P/s//H/8v/z//P/8//1//r/
+v/6//v/+v/6//r/+f/4//j/+f/6//v//v8AAAAAAAAAAAMAAgACAAMAAAD7//j/9v/5
//r//f8AAAIA/v/7//r/9v/z//L/7//u/+//7//t/+7/7//x//L/7P/q/+f/5v/m/+b/
5v/m/+n/6P/p/+v/6//q/+z/7v/p/93/2f/a/9z/4P/p//D/+f8LAB8AKAAuAEgAagCB
AJEAqAC+ALwAogCMAIQAeQBtAF4AQwAjAAMA6P/f/+X/8P/0//T/8//w/+//7v/s/+n/
6f/q/+j/5f/l/+L/4f/h/+L/4//m/+T/5P/k/+X/5//o/+n/5//o/+j/5v/i/+H/4P/f
/+P/5v/q/+3/6v/q/+r/7f/r/+f/5f/j/+P/5f/l/+X/5v/o/+v/7f/r/+n/5//m/+b/
5//n/+j/6v/q/+n/5//r/+7/7//w/+3/7f/s/+z/8P/z//X/9//3//j/9//2//f/+v/8
//z//f/9////AgAIAA4AEwAXABsAHgAgACIAIQAjACYAKAAqACwALQAuADMANAA1ADcA
PAA/AEAAQAA/AD4AOwA9ADwAOwA2ADIAMAAvACwAJwAhAB8AHgAbABcAFAARAA0ADwAN
AAYABAABAP///P/8//r/+f/6//j/9v/2//X/8v/u/+3/7v/t/+v/6v/q/+v/7v/v/+//
7//u/+3/7f/t/+n/6//r/+v/6f/o/+f/6P/p/+r/6v/q/+z/7P/s/+z/6v/q/+r/7P/u
/+//8f/z//H/8f/w//D/8v/w//L/9f/1//T/8v/x//P/9v/3//f/9f/3//T/9P/z//T/
9v/2//f/+P/5//n/+f/5//n/+f/6//r/+f/5//7//v/8//r/+P/4//f/9f/1//n/+f/5
//n/+P/3//f/+f/5//n/+f/3//X/8//t/+7/8f/w//H/8//1//b/9//0//P/8v/y/+//
7//u/+3/7//x//L/9P/x//H/8v/v/+z/6f/p/+3/8P/x//P/9P/x//H/8f/x//H/8P/w
//H/8f/v/+//8f/x/+//7//v/+3/7v/s/+f/6v/u//H/8//y/+//8P/v/+3/7f/t/+3/
7f/s/+v/6//t/+3/7f/v//f/8//x//D/7v/u/+7/7v/t/+3/7f/u//D/8P/w//D/7v/q
/+j/5f/o/+r/6//s//L/8v/y//H/8f/z//j/+P/3//n/+f/6//n/+f/5//r/+P/4//j/
+v/+/wAAAgAEAAIA/v/7//n//P/7//z//v/+//z//P/8//v/9v/y//D/8f/x//P/8//x
//H/8P/t/+3/7f/u/+7/7P/s/+v/7P/r/+r/6f/o/+f/5P/j/+P/4//q/+z/6P/j/93/
3f/c/+D/5v/n/+j/8////w0AHAAsAD4AVgBvAIkApAC6AL4ArACWAIwAgQBvAFwAQwAj
AAUA8v/p/+n/7v/w//L/9f/4//X/7v/r/+f/5v/m/+j/5f/l/+L/5P/l/+f/6f/q/+b/
5P/i/+T/5f/l/+X/5f/m/+b/5P/l/+X/5f/l/+b/5v/n/+f/5v/m/+b/6f/m/+P/4v/h
/+L/5f/m/+f/5P/k/+X/5f/m/+f/6P/q/+n/6f/o/+j/6f/q/+r/6f/r/+z/6//q/+v/
7f/u//D/7//v/+7/7f/x//T/9f/2//j/+v/7//r/+//7//3/AAACAAYACQALABEAFAAW
ABgAHQAhACYAKgArACwALAAsADIANAA2ADkAPAA9ADwAOgA6ADoAOAA7AD0APQA5ADYA
MgAxAC4AKQAjACEAIAAdABkAFgATAA8AEAAPAAkACAAGAAMA///+//z/+//8//r/9P/y
/+//6v/s/+3/8P/x//D/7v/t/+3/7f/t/+z/6//q/+n/6f/p/+f/6f/p/+n/6v/q/+r/
7P/p/+j/5v/k/+T/5P/k/+T/5f/m/+f/6v/r/+v/7P/t/+v/6//q/+r/7P/q/+z/7//t
/+z/6v/p/+3/8P/x//H/8f/z//D/8P/v//D/8v/y//L/8v/y//H/8//z//P/8//z//L/
8P/v//T/9P/y//D/8//0//T/8//w//P/8v/x//H/8P/v/+//7v/t/+z/6//t/+3/7f/p
/+r/7f/s/+3/6//r/+r/6f/r/+3/7//y/+//7//u/+3/6v/p/+f/5v/m/+f/6f/n/+j/
5//p/+//7v/t/+3/7P/q/+n/6P/n/+f/5v/m/+f/5f/j/+P/5f/o/+f/6P/p/+j/6v/p
/+X/4//k/+T/4//l/+P/5f/l/+f/5//n/+f/5//m/+X/5f/l/+X/5f/n/+P/4//l/+P/
5v/m/+f/6P/k/+H/3//d/+D/5P/l/+b/4//i/+L/4P/m/+f/5P/i/+L/4v/i/+T/5P/k
/+T/5P/k/+T/5P/l/+b/5//o/+j/6P/o/+j/6//u//H/9P/0//T/9P/0//P/8v/x//D/
8f/y//P/9P/2//b/9v/2//T/9P/0//T/8v/y//L/8v/u/+z/6v/o/+r/6v/q/+r/6f/o
/+f/5v/k/+L/4P/e/93/3P/b/9r/2v/a/9r/2v/a/9r/2v/a/9j/1v/U/9L/1P/U/9T/
1P/Y/w==
         </WaveFormData>
      </LeadData>
      <LeadData>
         <LeadByteCountTotal>10000</LeadByteCountTotal>
         <LeadTimeOffset>0</LeadTimeOffset>
         <LeadSampleCountTotal>5000</LeadSampleCountTotal>
         <LeadAmplitudeUnitsPerBit>4.88</LeadAmplitudeUnitsPerBit>
         <LeadAmplitudeUnits>��V</LeadAmplitudeUnits>
         <LeadHighLimit>2147483647</LeadHighLimit>
         <LeadLowLimit>268435456</LeadLowLimit>
         <LeadID>V1</LeadID>
         <LeadOffsetFirstSample>0</LeadOffsetFirstSample>
         <FirstSampleBaseline>0</FirstSampleBaseline>
         <LeadSampleSize>2</LeadSampleSize>
         <LeadOff>FALSE</LeadOff>
         <BaselineSway>FALSE</BaselineSway>
         <ExcessiveACNoise>FALSE</ExcessiveACNoise>
         <MuscleNoise>FALSE</MuscleNoise>
         <LeadDataCRC32>1164733973</LeadDataCRC32>
         <WaveFormData>
BgAGAAYABgAAAPz/+P/0//b/+P/6//z/AwAKABEAGAAWABYAFgAWABEADAAHAAIAAQAA
AP///v8AAAAAAAAAAP7//v/+//7//v/+//7//v8AAAAAAAAAAP7//v/+//7/AAAAAAAA
AAACAAIAAgACAAIAAgACAAIAAAAAAAAAAAABAAIAAwAEAAMAAgABAAAA/v/+//7//v/+
//7//v/+//7//v/+//7//v/+//7//v/9//z/+//6//v//P/9//7/+//6//n/+P/4//j/
+P/4//b/9v/2//b/8//y//H/8P/w//D/8P/w/+7/7P/q/+j/5f/k/+P/4v/k/+T/5P/k
/+H/4P/f/97/4P/g/+D/4P/i/+L/4v/i/+X/5v/n/+j/6f/q/+v/7P/u//D/8v/0//f/
+P/5//r//P/+/wAAAgAAAAAAAAAAAAIAAgACAAIABAAEAAQABAAGAAYABgAGAAYABgAG
AAYABAAEAAQABAAEAAQABAAEAAQABAAEAAQABwAIAAkACgAKAAoACgAKAAcABgAFAAQA
BAAEAAQABAAFAAYABwAIAAYABgAGAAYABQAEAAMAAgAAAAAAAAAAAAIAAgACAAIAAAAA
AAAAAAD+//7//v/+////AAABAAIAAgACAAIAAgAAAAAAAAAAAAAAAAAAAAAAAAAAAAAA
AAAAAAAAAAAAAP7//v/+//7//v/+//7//v8AAAAAAAAAAAIAAgACAAIAAgACAAIAAgAA
AAAAAAAAAP7//v/+//7//v/+//7//v8AAAAAAAAAAAAAAAAAAAAA/v/+//7//v/+//7/
/v/+/wAAAAAAAAAAAAAAAAAAAAAAAAAAAAAAAAAAAAAAAAAAAgACAAIAAgAAAAAAAAAA
AP7//v/+//7/AAAAAAAAAAAAAAAAAAAAAP7//v/+//7/AAAAAAAAAAD+//7//v/+/wAA
AAAAAAAAAAAAAAAAAAAAAAAAAAAAAP7//v/+//3///8AAAAAAAD+//7///8AAAEAAwAE
AAUABwAHAAgACQALAAsACQAJAAMAAgAAAP7/+P/3//X/9f/2//X/9f/1//T/8//y//L/
8//0//T/9f/4//r/+v/6//j/+P/4//j/9v/2//b/+P/3//n/+v/6//z//P/8//3/////
///////+/wIABQAJAA8AEwAXABoAHAAbABYADwAJAAgADgAOAAoACwANAAgA/v/1//X/
9v/4//j/+v/9/wEABQAHAAIA/f/8//j/9P/0//f/+P/7//3//f////////8AAAAAAAAA
AP//////////AAABAP///v/+//7/AAABAAIAAwADAAQABAAEAAMAAwACAAIAAgAEAAIA
AgAEAAQABAAFAAMAAwADAAIAAgACAAIABAAEAAMAAwADAAcABwAGAAYABgAGAAYABQAD
AAIAAgABAAMAAwADAAIABAAEAAQABAACAAIAAgACAAAAAAAAAAAAAAAAAAAA/v/7//r/
+v/5//n/+//5//j/+f/5//j/9//1//X/9f/0//P/8//0//X/8//z//P/8//y//L/9P/1
//f/9f/1//X/9P/1//X/9//4//n/+f/6//z/////////AQACAAIAAwADAAMAAgABAAEA
AQAEAAQABAAEAAUABQAFAAUABQAEAAQABAAEAAQABAADAAMAAwADAAMABAAEAAIAAgAC
AAIABAADAAMAAwADAAMABAAEAAIAAgACAAIAAAAAAAAAAAADAAMAAgACAAIAAgACAAIA
AwAEAAYABwAEAAQABQAFAAQAAwACAAEAAgAEAAUABQADAAMAAwACAAQABQAFAAUABQAE
AAQABAACAAIAAQABAAQABAAEAAQABAAEAAQAAgACAAIAAgABAAEAAgACAAIAAgACAAIA
AwADAAMAAwACAAAA////////AQABAAEAAAD+/////////wIAAgACAAEAAwADAAMAAwAC
AAAA///+/wAAAAABAAEAAQABAAIAAgAAAAAAAAD///7//v//////AAD////////+//7/
/v/+//7//v/9//3///8CAAMAAwABAAEAAAAAAAEAAQAAAAAAAAABAAEAAQD//////v/+
/wEAAgADAAUAAwACAAIAAgAAAAAAAAAAAAEAAAAAAAEAAAABAAAA//8BAAIAAgABAAAA
/v/+//7//v/+/wAAAAAAAAAAAAAAAAAAAAAAAAAAAAAAAAIAAgACAAEAAAAAAP///v8A
AAAAAQACAAUABwAIAAkACAAHAAcABwAJAAkABwAHAAMAAgAAAP7/+P/3//X/9f/0//P/
8//z//X/9f/1//b/9v/2//X/9f/2//j/+P/4//j/+P/4//j/+P/4//j/+v/7//3//v/+
//7//v/+//////////////8EAAYACQAPABUAFwAXABoAHAAbABYAEQANAAwACgAKAA4A
EQALAAIA+v/1//f/+v/4//b/9v/5//3/BQAFAPz/+//8//b/8v/0//v/AAABAP3/+//9
//////8AAAAAAAAAAP//////////AAABAAEAAAAAAAAAAgADAAQABQAHAAgACAAIAAcA
BwAGAAYABgAIAAYABgAEAAQABAAFAAYABwAIAAgACgAKAAoADAAJAAcABgAFAAkACQAI
AAgABgAGAAYABQACAAIAAwADAAQABQAGAAYABQAEAAMAAgABAAIAAwAEAAMAAgABAAAA
AgACAAIAAAD///7//v/9//v//f/7//r/+f/5//j/9//3//f/9//2//T/8//z//P/8//z
//P/8//z//L/8//z//X/8//z//P/9P/1//X/9//2//f/9//4//v///8AAAEAAAAAAP//
//8AAAEAAQABAAEAAQAEAAQABQAGAAgACQAHAAcABwAGAAYABgAGAAYACAAHAAcABwAG
AAUABQAEAAYABgAGAAYACAAHAAcABwAFAAUABgAGAAQABAAEAAQABgAGAAYABgAJAAkA
CAAIAAcABgAFAAQABgAGAAcABwAEAAQABQAFAAYABwAIAAkABwAIAAgABwAFAAUABQAE
AAYABwAHAAcABwAGAAYABgAGAAYABQAFAAgACAAIAAgACAAIAAgABgAEAAQABAADAAUA
BgAGAAYABAAEAAQABQAGAAcACAAIAAUAAwACAAEAAwADAAMAAgADAAUABgAHAAYABAAC
AP//AQABAAEAAQADAAIAAgACAAIAAgADAAMAAQABAAIAAgACAAIAAgABAAIAAgADAAMA
AgABAAEAAQAAAAAAAAAAAAAAAAD/////AAACAAIAAQADAAMAAgACAAMAAwACAAIAAAAB
AAEAAQABAAEAAAAAAP///v/9//3//f/+/wIAAAACAAIAAgACAAEAAAD///7/AAAAAAAA
AAACAAIAAgACAAEAAAD///3///8AAAAAAAD+//7///8AAAEAAwAEAAUABQAFAAYABwAJ
AAkABwAHAAEAAAD+//z/+v/5//f/9//2//X/9f/1//T/8//y//L/8//0//T/9f/4//r/
+v/6//n/+P/3//b/+P/4//j/+v/7//3//v/+//7//v/+////AQABAAEAAQAAAAIABQAL
ABEAFQAXABgAGgAZABQADQAJAAgABgAGAAoACwAJAAQA/P/z/+//8v/6//7//v8BAAsA
GQAdABgAEwAQAAoABgAAAPn/+P/5////AQD///////8AAAAA/v/+//3//f/9//3//v//
/wEAAAAAAAAAAAD///7//f/9//7//v/+////AQACAAQABAAGAAQABAACAAIAAgADAAMA
AwADAAIAAAAAAAAAAgACAAEAAQABAAUABQAEAAQAAgACAAIAAQD+//7/////////////
//7//P/8//z//P/4//j/+P/4//j/+P/4//j/+P/4//j/9v/1//T/9P/z//H/8//x//D/
7v/t/+v/6f/n/+f/5//m/+L/4f/h/+H/4f/h/+H/4f/i/+L/5P/l/+P/4f/h/+H/5P/l
/+X/5//q/+3/7//y//L/9f/1//X/9//4//j/+f/7//3//v////////8CAAIABAAEAAUA
BQAFAAUABQAEAAIAAgACAAIAAgABAAEAAQADAAMABAAEAAIAAgACAAIABAADAAMAAwAE
AAUABwAIAAcABgAFAAQABAAEAAQABAAFAAUABAAEAAQABAAEAAQAAgACAAMAAwAAAAAA
AQABAAMAAwADAAMAAQACAAIAAQABAAEAAQAAAAAAAQABAAEA///+//7//v8AAAAA////
/wAAAAAAAAAA/v/+//7//P/8//z//P/7//3//v/+//7//P/8//z//f/9//3//f/8////
//8AAAEA/////////v/+/////////wAAAAAAAP/////////////9//z//P/8//7//v//
/////////wAAAAAAAAAAAAD///z//P/9//3//v/9//3//f/+//7//v/+/wAAAAD/////
/v8AAAAA/////////v/+///////+//7//v///////////////v/+//7//v/+///////+
//7//v8AAAAAAAAAAAEA/v/8//3//P/9//7///8AAP///v/9//z//f/+////AAACAAIA
AgACAAIAAgACAAEA//8AAAAAAAAAAAAAAQACAAEAAwAEAAUABwAHAAgACQAHAAcABQAF
AAIAAgABAAAA+v/5//f/9//3//f/+P/5//f/9//3//j/+P/4//f/9//3//j/9//2//f/
+P/5//r/+P/4//j/+v/7//3//v/+////AAABAAMAAgABAAAA///+/wIAAwAFAAsAEQAV
ABYAGgAbABoAFQAPAAwACgAKAAoADwARAAoA/v/1//H/9P/2//b/9v/5//n/+/8BAAIA
/f/8//j/8v/w//P/9v/5////AwADAAQAAwADAAIAAQAAAP7//f/+////AQADAAEAAAAA
AAAAAQABAAEAAQABAAIAAgACAAQABQAFAAYABAAGAAQABAAGAAYABgAHAAcABwAHAAYA
BAAEAAQABgAFAAUABgAHAAkACQAIAAgABgAGAAYABQAEAAQABQAFAAYABwAIAAgABgAG
AAYABgAEAAQABAAEAAIAAgACAAIAAgACAAIAAAAAAAAAAQABAAEAAwABAAAA//////7/
/f/9//3//f/8//z/+//7//v/+f/5//n/+f/6//r//P/9/////f/9//3//f/9//z//f8A
AAEAAQACAAMABQAEAAMAAwAEAAQABQAIAAkACQAJAAgABwAJAAgABgAGAAcABwAHAAcA
BwAGAAgACAAIAAgABgAFAAUABQAFAAUABgAGAAYABgAGAAYABQADAAIAAQADAAMABAAE
AAYABgAGAAYABgAGAAYABgAHAAcABgAGAAYABgAGAAYACAAIAAkACQAIAAgACQAJAAcA
BwAHAAcACQAKAAoACQAHAAcABwAGAAgACQAJAAkACQAIAAgACAAGAAYABQAFAAgACAAI
AAgACAAIAAgABgAEAAQABAADAAMABAAEAAQABAAEAAQABQAFAAUABQAEAAYABQAFAAUA
AwADAAMAAgACAAMAAwADAAIAAgACAAEAAgADAAQABQADAAIAAgACAAIAAgADAAMAAwAD
AAQABAAEAAQABAADAAIAAgADAAMAAgABAAEAAQAAAAAAAAAAAAIAAgABAAEAAgAEAAQA
AwABAAEAAAAAAAEAAQAAAAAAAAABAAEAAQD//////v/+/wAAAAAAAAEAAQAAAAAAAAAA
AAAAAAAAAAEAAAAAAAEA//8BAAEAAQABAAIAAgABAAIAAQD+//7//v/+//7/AAAAAAAA
AAACAAIAAgACAAAAAAAAAAAA/v/+//7//v8AAP////8AAAIAAgACAAIAAQACAAMABQAG
AAcABwAHAAoACwALAAsACAAHAAIAAAD8//r/9v/1//T/9f/1//X/8//z//P/8//1//b/
9v/2//P/8//0//b/+P/4//j/+P/6//r/+v/6//r//P/9////AAAAAAAAAAD+////////
/wEAAQAEAAQABwANABUAFwAXABgAGAAVABAADwANAAwADAAOAA4ADQAFAPj/8v/z//f/
+P/4//b/+P/9/wMABwAHAAQAAQD8//b/9P/4//3/AAABAP///f/9//////8AAAAAAgAC
AAEAAQD/////AAABAAMAAgACAAIAAgABAAAA//8BAAIAAgACAAMABQAGAAgABgAIAAYA
BgAGAAYABgAHAAkACQAJAAgABgAGAAYACAAIAAcABwAHAAYABQADAAIAAwAEAAUABQAG
AAYABwAHAAcABwAHAAYAAwACAAEAAAAAAAAAAAAAAAAAAAAAAAAAAgACAAIAAAD+//7/
//////7////8//r/+f/5//j/9//1//X/9f/0//T/8//z//P/8f/x//H/8f/w//D/8v/z
//H/7//v/+//8v/z//P/9f/4//n/+f/6//r//f/9//3//f/+//7///8CAAMAAwADAAQA
BQAJAAoACAAIAAkACQAGAAUABAACAAQABAAEAAQABQAFAAYABwAFAAUABgAGAAQABAAE
AAQABAADAAMAAwABAAEAAgACAAMABAAFAAYABwAIAAkACgAIAAcABQAEAAQABAAEAAQA
BAAEAAUABQAFAAYACAAJAAgABwAGAAUABwAIAAgABwAHAAcABwAGAAYABwAHAAcABgAE
AAMAAgAEAAQAAwADAAIAAgACAAIABQAGAAcABgAGAAYABgAFAAQABAADAAIAAAAAAAAA
AQACAAMABAAEAAMAAQAAAP//AAABAAIAAgAAAAEAAQABAAAAAAAAAP////////////8B
AAAAAAAAAP7//v//////AQABAAIAAgAAAAAAAAD/////AAACAAMAAAD////////+//7/
/v/+/wEAAgACAAMAAgAEAAQAAwADAAMAAgACAAEAAQAAAAAAAAABAAEAAQABAAEAAAAA
AAAAAAAAAAEABQAGAAIAAgACAAIAAgAAAAAAAAAAAAEAAgADAAQABAAEAAQABAACAAIA
AgABAP//AAAAAAAA/v/+////AAADAAUABgAHAAUABQAGAAcACAAJAAgACQAHAAYABAAC
APz/+//5//n/+P/3//f/9//3//f/9//4//j/+P/3//f/+P/6//r/+v/5//j/9//2//j/
+P/4//r//P///wEAAgAAAAAAAAABAAEAAQABAAEABAAGAAcACQAPABMAGQAeAB4AGwAU
AA8ADQAKAAoACAAGAAUABQAAAPr/8//v/+7/+P8CAAYADwAbACMAJwAmACEAGgAWABAA
CgADAAAA//////3/+//9//3//v/+/wAAAAD//////////wAAAQADAAIAAgACAAMAAwAD
AAMAAQACAAIAAgABAAEAAAAAAAIABAACAAIAAgACAAIAAwABAAEAAQAAAAIAAgACAAQA
BAADAAMAAwAEAAMAAQAAAP7//v/+//3//P/8//3//f/////////+//3//P/7//r/+v/6
//r/+v/4//j/+P/4//X/9P/z//D/7v/u/+//7//u/+//7P/q/+j/5//l/+P/4f/h/+H/
4P/e/93/3f/d/9v/2//b/9v/2v/a/9z/3f/d/9v/2//b/9//4f/i/+X/6P/p/+n/6v/q
/+3/7f/t//D/8v/z//X/+f/7//z//f/9//3/AAAAAAAAAAABAAEAAQABAAEAAAAAAAAA
AAAAAAIAAQABAAEAAgADAAUABgAEAAQABAAEAAIAAQABAAEAAgADAAUABgAGAAYABgAG
AAYABgAGAAYABwAHAAYABgAEAAQABAAEAAQABAAFAAUAAgACAAMAAwADAAMAAwADAAEA
AgACAAEAAwADAAMAAgABAAEAAAD//wEAAAAAAAAAAgACAAEAAQAAAAAAAAAAAAIAAgAC
AAAA/v/+//7//f/+/wAAAQACAAAAAAAAAAEA/////////v/+//3//f/9//7///8AAAAA
AgADAAMAAwAAAP7//P/5//3///8BAAMAAwACAAIAAgAAAAAAAQABAP////8AAAAAAQAC
AAMAAwACAAIAAwADAAAA////////AAAAAAAAAAACAAIAAQABAAEAAgABAP//AQABAAAA
AAABAAEAAAAAAAEAAwAEAAUAAwADAAIAAgAAAAAAAAABAAMAAgACAAIABgAEAAAA/v/+
////AAABAAIAAgACAAIAAgACAAIAAgACAAQABAAEAAQAAwACAAEA/////wAAAAAAAAIA
AgADAAQABwAJAAoACwAKAAkACQAJAAcABwAFAAUABAAEAAMAAgD+//3/+//7//n/9//2
//X/9//3//f/+P/4//j/9//3//j/+v/6//r/+v/6//r/+v/4//j/+P/6//3///8AAAAA
AAAAAAAAAQABAAEAAQABAAIABgAHAAsAEQAXABsAHAAaABcAEgAPAA8ADgAMAAwADgAR
ABEACAD+//f/+f/6//r/+v/8/wEABQALAA0ABgABAAIA/v/2//b/+f/+/wEAAQD/////
AQABAAIAAgAEAAQAAwADAAEAAQACAAMABQAEAAQABAAFAAUABQAFAAMABAAEAAQABgAH
AAcACAAFAAYAAwACAAUABgAHAAkACAAHAAYABAAGAAYABgAIAAYABQAFAAUABQAFAAQA
BAAEAAQABAADAAQABAAFAAUABQAFAAUABAAGAAYABgAGAAIAAgACAAIAAAAAAAAAAAAC
AAIAAgAAAP3//P/8//v/+//9//v/+v/5//n/+P/3//f/9//3//b/8v/x//H/8f/x//H/
8f/x//L/8v/0//X/9f/z//P/8//0//X/9f/3//r/+//7//z//P///////////wAAAAAB
AAIAAwADAAMABQAFAAgACAAIAAgACQAJAAcABwAHAAYABgAGAAYABgAEAAMAAwADAAQA
BQAHAAgACAAIAAgACAAHAAUABAADAAMAAwAEAAQAAgACAAIAAgADAAQABQAGAAcABwAG
AAYABAAEAAQABAAGAAYABwAHAAQABAAFAAUABwAHAAcABwAHAAgACAAHAAkACQAJAAgA
CAAJAAkACQAIAAYABQAEAAUABgAGAAcABgAGAAYABgAGAAYABgAEAAIAAgACAAEAAwAE
AAQABAAFAAYABwAJAAYABQAEAAIABAADAAMAAwADAAMAAwACAAQABQAFAAUABAAEAAQA
AwADAAMAAwADAAMAAgACAAIAAgACAAMAAwADAAMABAAEAAIAAgACAAEAAgACAAMAAwAE
AAMAAwADAAQABAAEAAQAAgACAAEAAQAAAAIAAgABAAEAAQAAAAAAAwADAAIAAgAEAAUA
BQAFAAQAAwABAAAAAgACAAIAAwADAAIAAgACAAIAAgACAAIAAQAAAAAAAQD//wEAAQAB
AAUABgAEAAQAAQAAAP///v///wAAAQACAAIAAgACAAIAAQAAAP///v8AAAAAAAD//wAA
AgADAAQAAgACAAMABAADAAUABgAHAAoACwANAA8ADgANAAoACQAFAAQAAgAAAP7//f/7
//v/+f/3//b/9f/1//X/9f/2//f/+P/4//n/9//4//f/9v/3//j/+f/6//r/+v/6//z/
+//9//7//v///wAAAQADAAEAAQABAAEAAgACAAUABwANABEAFQAYABgAFwAUABEAEQAQ
AA4ADgAMAA0ACwAEAPj/8//z//b/9v/y//D/8f/z//f/+//+//3/+P/y//D/9v/5//z/
/f/9//3//f8BAAEAAgACAAEAAAD+//3//f/9//7///8AAAAAAQACAAEAAQABAAEAAgAE
AAUABgAEAAUABQAGAAYACAAGAAYABgAGAAYABwAJAAkACQAIAAgACAAIAAoACAAHAAcA
BwAHAAcABgAGAAYABgAGAAUABgAGAAcABwAJAAkACQAIAAgACAAIAAgACAAIAAgACAAG
AAYABgAGAAgACAAIAAYAAwACAAIAAQD//wEA///+/wAAAQABAAEA/v/9//z/+v/5//n/
+v/7//3//f/9//3//P/8//7////9//v/+//7//7//////wEA//////7//v/+/wEAAQAB
AP//AAAAAAEABAAFAAUABQADAAMABgAGAAMAAgACAAEAAgADAAQABAAEAAQABAAEAAQA
AwADAAMAAwADAAQABAACAAIAAgACAAQAAwADAAMAAQABAAIAAgAEAAQABAAEAAQABAAE
AAQAAwADAAIAAgADAAQABQAGAAYABgAHAAcABgAGAAcABwAHAAcABwAHAAcACAAIAAcA
CQAJAAkACAAIAAkACQAJAAkACAAIAAgACgAKAAkACQAIAAgACAAIAAoACgAKAAgABgAG
AAYABQAHAAgACAAIAAYABgAGAAcABgAFAAQAAgAFAAUABgAHAAUABQAFAAQABAAFAAUA
BQAFAAQAAwABAAMAAwADAAMAAwACAAIAAgAAAAAAAQABAAMAAwAEAAQABAAEAAQAAwAC
AAIAAwADAAIAAQABAAEAAQAAAP///v///wAAAAABAAIABAAEAAMAAwADAAIAAgACAAEA
///+////AQACAAMAAQABAAAAAAADAAQABQAHAAYABAADAAIAAQAAAP///v////7//v/+
//7//v8AAAIABAAGAAMAAgABAAAAAAAAAAAAAAAAAAAAAAD//wAAAgADAAQABgAGAAcA
CAAHAAcABgAFAAcABwAIAAkACwALAAkACQAHAAYABAACAP3/+//4//f/+P/3//f/9//3
//f/9//4//X/9P/y//H/8//2//f/+P/4//j/+P/4//v//P/9/wAA/v///////v/8//z/
/P/9////////////AgAGAAkADQATABUAFwAcABwAFwAUABEABwAEAAQAAgD+////AwD+
//T/7f/t//T//P8AAAYADwAbACUAKwAoAB0AFAAMAAgAAgD//wAA////////AQABAAEA
AgACAAAAAAD//////f/9//7///////7//v/+/wEAAQABAAEAAQACAAIAAgAAAAEAAQAC
AAIABAACAAIAAAAAAAAAAQD////////+////AAABAAQAAQD///7//f8CAAMAAwAEAAMA
AgABAP//AAAAAAEAAQAAAP///v/8//r/+v/6//r/+//8//3//v/9//z/+//6//n/+P/3
//T/8f/w//D/7//t/+//7f/s/+j/5//l/+P/3//f/9//3v/e/93/3f/d/9//3//f/9//
3//e/9//3//h/9//3//f/+D/4f/h/+P/5f/n/+j/6v/u//H/8f/x//H/8v/y//P/9//5
//r/+//7//v//v/+/wAAAAABAAEAAwADAAMAAgAEAAQABAAEAAMAAQAAAP//AQABAAIA
AgADAAQABQAGAAYABQAFAAUABQAFAAYABgAEAAQABAAEAAIAAgACAAIABQAFAAQABAAE
AAQABAAEAAIAAgADAAMAAgACAAMAAwABAAEAAQABAAEAAgACAAEA/////////v/8//3/
/f/9/wAAAAABAAIAAQAAAP7//f/8//z//P/8//7//v/+//z//P/8//z/+//9//7//v/+
//z//P/8//3//f/9//3//P/8//v/+//7//3//f/9//z//v////////8AAAAAAAD///3/
/f/9//3//v/+////AAD+//7///////////8AAAAAAAAAAAAA//8AAAAAAQABAP7//f/9
//3/AAAAAAAAAAAAAAAA//////3//v/9//v//f/9//z//P///////v/+/wAAAQABAAEA
AwADAAIAAgD///7//f/9//3//P/+/wAA/v/+//7//v/+//7//v/+/wAAAAAAAAAA/v/+
//7//v/8//z//P/7//7/AAABAAIAAAAAAAEAAgADAAUABgAHAAcABwAIAAkACAAHAAQA
AwD///7//P/6//j/9//1//X/9v/1//X/9f/1//X/9f/2//T/9P/z//P/9P/2//b/9v/4
//j/+P/4//j/+P/4//r//f///wAAAAD+//7//v////7//f/8//v//v8CAAcACQAPABUA
GQAeAB4AGQAUABEADwAMAAoACgAKAAkACwAGAP7/9//z//T/+v8AAAQABwALABEAFwAW
ABEADgAKAAIA+v/3//b/+f/9//3/+//9//3//v/+////AAAAAAEA/////wAAAQD///7/
/v/+//3//f/9//3//v8AAAEAAgAEAAUABQAGAAQABgAEAAQABAAEAAQABQADAAMAAwAC
AAQABAAEAAYAAgABAAEAAQADAAMAAgACAAQABAAEAAMAAAAAAAEAAQABAAEAAQAAAAIA
AgACAAIA///+//3//P/9//7///8AAP///v/9//r/+f/4//j/9//2//f/9P/y//H/8f/w
/+//6//r/+v/6v/m/+X/5f/l/+X/5f/l/+X/5P/k/+b/5//p/+f/5//n/+n/6//s/+//
7//v/+7/7v/y//X/9f/1//f/+P/4//n//P/9//3//f/9//3/AAAAAAEAAgAEAAUABAAD
AAIAAAABAAIAAwAEAAYABQAFAAUAAwADAAQABAAEAAQABAAEAAQAAwADAAMAAwADAAQA
BAAEAAQABAAEAAQABAAEAAQABQAFAAQABAAGAAYABgAGAAYABgAHAAcABgAGAAcABwAF
AAUABQAFAAUABgAGAAUAAwADAAMAAgACAAMAAwADAAMAAgACAAIABAAEAAMAAwACAAIA
AgACAAIAAgACAAAAAgACAAIAAQABAAIAAgACAAIAAgACAAMAAQABAAEAAAACAAEAAQAB
AAEAAQABAAAA/v////////8CAAIAAgABAAEAAQABAAEA///+//7//v8AAAAAAQABAAIA
AwAFAAYABQAEAAMAAQAAAAAAAQABAAEAAQACAAMAAgACAAIAAgAEAAQAAwADAAMABAAD
AAEAAQABAAAAAAADAAMAAgACAAIAAwADAAMAAQABAAAAAAACAAIAAgADAAMAAgACAAIA
BAAEAAQABAACAAAA/////wIABQAGAAcABgAGAAUAAwACAAMAAgACAAIAAgACAAIAAgAC
AAIABAAEAAQABAAGAAYABgAGAAQABAAEAAQACAAKAAwADgAQABAAEAAQAA4ADAAKAAgA
BwAGAAUABAABAAAA///+//z//P/8//z/+//6//n/+P/6//r/+v/6//r/+v/6//r//P/8
//z//P/9//7///8AAAAAAAAAAAAAAwAEAAUABgAGAAYABgAGAAoADAAOABAAFQAYABsA
HgAcAA==
         </WaveFormData>
      </LeadData>
      <LeadData>
         <LeadByteCountTotal>10000</LeadByteCountTotal>
         <LeadTimeOffset>0</LeadTimeOffset>
         <LeadSampleCountTotal>5000</LeadSampleCountTotal>
         <LeadAmplitudeUnitsPerBit>4.88</LeadAmplitudeUnitsPerBit>
         <LeadAmplitudeUnits>��V</LeadAmplitudeUnits>
         <LeadHighLimit>2147483647</LeadHighLimit>
         <LeadLowLimit>268435456</LeadLowLimit>
         <LeadID>V2</LeadID>
         <LeadOffsetFirstSample>0</LeadOffsetFirstSample>
         <FirstSampleBaseline>0</FirstSampleBaseline>
         <LeadSampleSize>2</LeadSampleSize>
         <LeadOff>FALSE</LeadOff>
         <BaselineSway>FALSE</BaselineSway>
         <ExcessiveACNoise>FALSE</ExcessiveACNoise>
         <MuscleNoise>FALSE</MuscleNoise>
         <LeadDataCRC32>3874026162</LeadDataCRC32>
         <WaveFormData>
zgDOAM4AzgDUANoA4ADmANEAvgCrAJgAcgBOACoABgDs/9T/vP+k/6j/rP+w/7T/u//C
/8n/0P/V/9r/3//k/+b/5v/m/+b/6P/o/+j/6P/p/+r/6//s/+r/6v/q/+r/7P/s/+z/
7P/t/+7/7//w//D/8P/w//D/7//u/+3/7P/v//D/8f/y//L/8v/y//L/8P/w//D/8P/u
/+7/7v/u/+7/7v/u/+7/8P/w//D/8P/w//D/8P/w//D/8P/w//D/8P/w//D/8P/0//b/
+P/6//3//v///wAAAgACAAIAAgAFAAgACwAOABMAFgAZABwAHgAgACIAJAAnACgAKQAq
ACwALgAwADIANAA0ADQANAAyADIAMgAyAC4ALAAqACgAJQAiAB8AHAAbABoAGQAYABYA
FAASABAADQAMAAsACgAHAAYABQAEAAMAAgABAAAA/f/8//v/+v/5//j/9//2//b/9v/2
//b/9v/2//b/9v/4//j/+P/4//X/9P/z//L/8P/w//D/8P/w//D/8P/w//D/8P/w//D/
9P/2//j/+v/8//z//P/8//7//v/+//7//v/+//7//v8AAAAAAAAAAAAAAAAAAAAA/v/+
//7//v/+//7//v/+////AAABAAIAAAAAAAAAAAABAAIAAwAEAAIAAgACAAIAAAAAAAAA
AAD+//7//v/+//3//P/7//r/+//8//3//v/9//z/+//6//j/+P/4//j/+P/4//j/+P/1
//T/8//y//X/9v/3//j/+P/4//j/+P/2//b/9v/2//T/9P/0//T/9v/2//b/9v/2//b/
9v/2//T/9P/0//T/8v/y//L/8v/y//L/8v/y//L/8v/y//L/8P/w//D/8P/w//D/8P/w
/+//7v/t/+z/7//w//H/8v/z//T/9f/2//X/9P/z//L/8f/w/+//7v/w//D/8P/w//L/
8f/x//H/8v/z//P/9P/z//P/8v/x/+//7v/t/+z/7v/v/+//7//x//H/8f/y//b/9v/4
//r/9v/2//b/9v/3//f/9//6//3//f/9//v/+v/5//n/9//0//D/7//u/+3/6//r/+v/
7f/s/+z/7f/t/+3/7f/t/+v/5//l/+T/5v/o/+r/7P/t/+7/8P/x/+//7//v/+//7//u
/+v/6f/n/+f/5//o/+j/5//r//L/+/8EAA4AHwA7AF4AggCkAL8A1wDnAOUA3ADQAMEA
pgCHAG8AUgAwAAUA5v/X/8f/sf+f/5f/oP+y/7//yP/Q/9n/4//p/+n/6v/p/+f/5f/m
/+b/5v/k/+b/5v/m/+f/5//l/+X/5P/k/+T/5f/m/+b/5v/m/+j/6f/p/+n/6v/t/+//
8P/w//D/8P/x//D/8P/v/+7/7P/q/+r/6P/q/+r/6f/p/+v/7f/w//P/8f/y//L/8v/w
//H/8f/x//H/8f/x//H/7//v//D/8P/0//X/9v/4//r//P/9////AQADAAUABgAHAAoA
DAAOABAAEQAUABYAGQAcAB8AIgAjACcALAAtAC8AMgA2ADcANwA5ADoAOwA8ADsAOgA5
ADoAOQA5ADkAOgA4ADYANAAyADAALAArACgAKAAnACYAJAAfABwAGQAWABEADwALAAoA
CQAJAAgABgAFAAUAAwAAAP3/+v/3//n/+P/4//j/9v/3//r/+f/5//n/+f/5//j/9//3
//f/9//2//b/9//3//f/9//3//f/9//3//b/9P/0//P/8//0//X/9f/1//P/8v/y//H/
9P/1//f/+P/3//f/9//4//j/9//2//X/9//3//b/9v/7//v//P/8//7//////////f/9
//z//P/8//3//f/9/////v/9//3//v/9//3////9//3//f/9//v/+//8//z//f/6//r/
+v/4//n/+f/5//j/9//3//b/9v/2//b/9f/z//T/9P/0//X/9P/0//X/9f/2//b/9v/2
//b/9f/0//X/9v/2//f/9f/1//X/9f/z//T/9v/0//L/8v/x//H/8//0//X/9v/0//T/
9P/y//L/8v/w//D/8//2//f/9//3//f/9v/2//X/9P/z//P/8f/x//D/8P/x//H/8f/y
//T/9f/1//b/+P/4//j/9//2//X/9f/0//D/7//v/+7/7f/t/+z/6//v//H/8v/0//b/
+P/4//j/+P/4//f/9f/0//P/8f/x//D/8P/y//P/8//z//b/9v/2//b/8//z//L/8f/y
//P/9P/2//n/+v/9/wAA+//6//n/+P/5//n/+f/8/wAAAQACAAEA/v/9//3/+//5//b/
9v/2//L/7//u/+3/7v/s/+v/6//u/+//8P/x//L/7//u/+7/7v/u/+7/7v/w//D/8f/x
/+//7//v/+//8P/w/+7/7f/t/+n/5//s//D/8f/z//z/CQASAB4AMwBRAHAAiACoAMsA
5wDvAOsA5gDeAMkArgCTAHMATAAcAPP/2v/H/6//n/+Z/6H/rv+8/8n/1P/c/9//4//l
/+X/5v/l/+P/5f/m/+b/5v/o/+r/6v/q/+n/6f/n/+f/6f/q/+v/7f/s/+z/7P/s/+v/
6//q/+n/6//t/+7/7v/u/+7/7v/v/+//8P/w//D/8v/y//T/9P/0//T/8//z//X/9f/2
//f/9v/2//X/9P/y//P/8//z//T/9f/2//f/9P/z//P/8v/2//f/+P/6//v//P/8//3/
//8DAAcACgAKAA4AEQAUABUAFQAXABgAHgAiACYAKgAsADEANwA5ADgAOgA9AD0AOwA9
AD4APwBCAEMARABFAEMAQQBAAD8APQA6ADcANAAwAC4AKgApACcAJgAkACIAHwAbABkA
FwAXABMAEgAPAAsACQAIAAYABgAFAAUAAwADAAMAAwADAAEAAAAAAAAA/f/9/////f/7
//v/+//7//n/9//2//X/9//2//b/9//4//n/+v/7//n/+f/5//j/+v/6//n/+f/4//n/
+f/5//X/9P/0//P/9v/3//n/+v/8//3//v8AAAAA///+//3//f/9//z//P8BAAEAAgAC
AAEAAQAAAP//AQABAAAAAAABAAEAAAD///3//P/7//v//P/9////AwADAAMAAwADAAMA
AwAEAAQAAgD+//3//P/8//3//f/9//7//f/9//z//P/8//z/+//6//r/+f/4//j/9v/1
//X/9v/4//n/+v/6//r/+f/4//j/+P/3//f/9f/1//X/9f/z//T/9v/0//b/9v/1//X/
9v/2//b/9v/3//j/+f/4//f/9v/z//L/8v/0//T/8//x//H/8P/w//L/9P/2//n/+P/3
//X/9P/z//P/8//0//X/9f/0//T/9P/0//b/9P/0//T/9P/0//H/7//u/+3/7//v/+7/
7v/v//H/8v/z//T/9P/0//T/9f/3//j/+f/2//X/9P/0//X/9P/1//b/9v/2//b/9v/5
//n/+f/8//////////3//v/9//3/+//5//b/9v/2//T/8f/w/+//7v/s/+v/6//s/+3/
7v/v/+//7f/t/+7/7f/s/+v/6v/r/+z/7v/v/+3/7f/t/+3/7v/u/+z/6//p/+n/6//w
//L/9//7/wAABwASABwALQBHAGQAfgCaAL0A3QDvAPMA6ADeANEAvgCnAIkAZAA6ABMA
9v/b/7//pf+P/43/oP+y/7v/yP/W/93/4f/l/+T/5v/m/+X/4//k/+T/5P/n/+r/6//s
/+//7//t/+3/7P/s/+z/7f/t/+z/6//q/+j/6f/p/+n/6v/t/+//8P/w//D/8P/x//H/
8v/y//L/8f/w//H/8P/y//L/8f/x/+//7//w//H/8f/y//L/8v/0//X/9f/1//L/8f/w
/+//8f/z//b/+P/6//v//P/+//7//v/9//3//f///wEAAgACAAYACQAMAAwADQAQABIA
FgAaAB4AIgAjACcALAAtAC0ALgAwAC8ALwAxADIAMwA3ADcANwA3ADgANwA3ADcANgA0
ADIAMAAuACwAKAAnACEAIAAeABwAGgAVABIADwAOAAsACwAJAAkABwAGAAQABAADAAMA
AQAAAP///v/9//v/+v/6//r/9f/1//f/9f/4//n/+v/7//r/+f/5//n/+f/4//j/+f/7
//v/+//7//j/9//2//T/9f/2//b/9//6//v/+//7//j/+P/5//n/+P/3//f/9v/6//v/
/P/+/wEAAwAFAAcABgAFAAMAAgAFAAUABgAGAAYABwAHAAcABAADAAEAAAACAAMAAwAD
AAYABgAGAAcABQADAAIAAwACAAEAAAD//wIAAwAFAAYABQACAAIAAgAAAAEAAQABAAAA
//////7//v/+//7//f///wAAAAAAAAIAAAD//////f/+//7//v/8//z/+//6//r/+v/5
//n/9//3//f/9//4//r//f/8//z//P/7//v/+//6//n/+P/2//b/9v/0//f/+P/3//j/
+P/6//r/+f/7//v/+v/6//r/+v/6//v/+v/5//f/9v/3//f/9//4//f/9//2//b/9P/0
//T/8//1//X/9v/2//b/9f/1//T/8v/z//T/9f/2//n/+f/6//v/+f/5//j/+P/2//f/
9//3//j/+P/4//j/9v/1//P/8f/0//X/9v/4//j/+P/6//z//f/+////AAD///////8C
AAUABQAFAAMAAgABAAEA///8//j/9//2//X/8//z//P/9P/y//H/8f/v/+//7//v//L/
8f/y//T/8f/w/+//7v/u/+7/7//v//D/8f/y//P/9P/0//L/8f/z//P/8//y//L/8f/t
/+7/9f/+/woAGQAxAFQAdACUALUA1QDpAO8A6ADcAMsAtACVAHkAXAA4AA0A6v/Z/83/
v/+x/6P/nv+s/73/yP/S/93/6f/v/+//8P/v/+3/6v/q/+n/6P/p/+z/7f/u/+3/7f/r
/+v/7P/s/+z/7f/s/+z/7P/s/+r/6//r/+v/6v/r/+v/6v/s/+7/8P/z//H/8v/y//L/
8P/w//L/8v/0//T/8//z//T/9f/3//n/+P/4//f/9v/0//X/9f/1//b/9//4//n/9//3
//j/+P/6//v//P/+//3//v/+//////8BAAMABAAHAAwAEAAUABYAFwAaABwAHwAiACUA
KAAqAC8ANQA3ADkAPABAAEEAQQBDAEQARQBHAEcARwBHAEkARwBGAEUAQgBAAD4APAA6
ADgANAAzAC4ALAApACYAIwAfAB0AGwAcABkAGQAXABYAFQAVABQADwANAAwACQAHAAUA
AwABAAMAAgACAAIA/////wEA///+//3//P/7//r/+f/5//n/+f/4//j/+f/7//v/+//7
//v/+//7//r/+f/4//b/9f/2//f/9//3//n/+v/8//3/+//7//z//P/7//v/+//8//v/
+//7//v//f/9//z//P/9//3//v/+//3//f/8//v//f/9//z//P/+/////////wAAAAAA
AAEA/v/9//3////+//3//P/7//7///8BAAIAAwAAAAAAAAD+/////////wAA//////7/
+//6//n/9//3//j/+P/4//n/+P/4//n/9//4//j/+P/2//b/9f/0//L/8v/x//H/9P/1
//b/9//5//r//P/6//r/+v/5//n/+P/4//j/+P/2//b/9v/0//b/9v/0//T/9v/4//j/
9//2//X/8//y//L/8v/y//P/8f/x//D/8P/x//H/8f/y//T/9f/1//b/8//y//H/7//x
//H/8v/y//P/8//0//T/9P/1//X/9f/1//X/9P/0//b/9f/0//L/8v/y//L/8f/w/+//
7f/w//H/8v/z//D/8P/w//H/8f/x//L/8v/w//D/8P/x//H/8f/x//H/8//0//b/9v/5
//z/+//8//z//P/9//3//f8AAAEAAQD///v/+P/1//f/9f/z//D/8P/w/+//7f/v/+//
7v/s/+v/6//r/+v/6v/p/+r/5//o/+r/6//s/+r/6v/q/+r/7v/v//D/8f/w/+//7//u
/+r/6f/p/+f/6f/s//D/8//1//r/AwAMABwANwBVAHYAmAC4ANcA6QDtAOUA3ADQALkA
ngCDAGMANgAGAN//yP+1/6H/kf+R/5//sP++/83/1v/a/93/4//j/+L/5P/k/+P/4//k
/+T/5P/j/+T/4//i/+T/5f/k/+X/5//o/+n/6//q/+r/6v/q/+r/6//r/+v/6f/r/+z/
7P/o/+j/6P/p/+n/6v/q/+r/7P/s/+7/7v/u/+7/7f/t/+3/7f/u/+//7//w//D/8P/v
/+//7v/t/+7/7//w//H/8v/z//X/9v/3//f/9//4//v//P/8//3//v8BAAQABgAHAAoA
DAAOAA0ADQAPABAAFgAaAB4AIgAmACsAMQAzADQANgA5ADkAOwA9AD4APwA+AD0APAA7
ADkANwA2ADUANgA0ADIAMAAwADAALgAvACoAKAAlACIAIQAdABsAGQAUAA8ADQAJAAgA
BwAHAAYABAADAAMAAQD///3/+//5//j/9v/1//T/9P/3//z//f/7//n/9//1//X/9f/2
//f/9//2//b/9//2//X/9P/z//T/9f/2//b/9P/0//P/8//y//P/8//z//P/9P/2//f/
9f/1//b/9v/5//n/+f/6//r/+f/4//f/+f/5//j/+P/5//n/+v/6//r/+//7//v/+f/5
//j/+P/8////AQADAAIAAAD+//3//P/7//v//f/9//3//f/9//3//f/+//7//f/6//r/
+v/6//v/+//7//n/9//2//T/9f/2//f/9//5//r/+v/6//j/9v/1//X/8//0//T/9P/0
//T/8//y//L/8v/x//H/7//v/+//7//x//L/9P/y//T/9P/z//P/9v/2//b/9v/0//T/
9P/y//L/8v/w//D/9P/2//b/9f/z//P/8v/y//T/9P/0//X/8//z//L/8v/v/+//7//w
//P/8//y//L/9P/2//T/9P/0//T/9P/y//H/8f/x/+//7//u/+7/8P/x//H/8f/x//D/
7//u//D/8f/x//H/8//z//P/9P/2//b/+P/6//n/+v/7//z//f/9//3/AAAAAP///v/7
//j/9//3//X/9f/y//L/8v/y//H/8v/z//D/7v/t/+3/6v/p/+j/5//p/+f/5//o/+r/
6v/q/+r/7P/s/+3/7f/t/+3/7f/t/+7/7v/s/+v/8f/z//H/8P/0//f/+/8CAAsAFAAe
ADEASQBiAHoAlgC5ANcA7QDxAOwA4gDVAMIAqwCLAGYAPgAVAPD/0f+7/6H/j/+T/6j/
tv+7/8b/0v/b/93/3//h/+T/5f/l/+b/6P/p/+r/6P/q/+r/6v/p/+n/5//n/+j/6P/o
/+n/7P/s/+z/7P/r/+v/6v/p/+v/7f/u/+7/7v/u/+7/7//u/+7/7f/s/+z/7P/u/+7/
7P/s/+v/6//t/+3/7v/v//D/8v/z//T/8//z//L/8f/z//P/8//z//H/8f/y//L/9v/3
//j/+v/9//7//v////7///8AAAAAAAAEAAcACgAMAA0AEAASABQAFgAYABoAGwAfACQA
JQAmACgAKwArAC4AMQAzADUANwA3ADcANwA2ADMAMQAvADAALgAsACoAKQAoACUAJQAg
AB4AGwAYABcAEwARAA8AEAANAA0ACwAIAAUAAwAAAAAA//////3//f/9//3//f////7/
/v/+//j/9//4//X/9v/3//j/+f/5//n/+v/7//r/+P/3//f/+f/5//n/+f/4//f/9v/0
//X/9v/2//f/+P/5//n/+f/4//j/+f/5//n/+f/6//r/+v/5//j/+P/8//3//v///wEA
AwAEAAYACAAHAAcABgAEAAMAAQD//wAAAQABAAIABgAHAAcABwAFAAQAAwADAAAA////
/wEAAQABAAEAAQD/////AAAAAP///P/8//z//f///wAAAQACAAEAAQAAAP7//v/+//3/
/f/+//7//v/7//j/9v/1//f/+P/4//j/+f/6//r/+v/4//j/9//3//f/9//3//f/9//4
//r/+P/6//r/+f/5//n/+P/3//b/9v/2//b/9P/0//T/8v/y//b/+P/4//f/9f/1//T/
9P/0//T/9P/1//j/+f/5//r/+P/3//b/9v/1//X/9P/0//b/9v/2//X/9//1//T/9P/y
//P/9P/1//b/+P/3//f/9//1//X/9P/0//L/8//z//P/9v/2//b/9v/5//v//P/9//z/
+//6//r//P/8//7/AAD+//7//v/+//z/+//6//z//////////f//////AAD///v/+P/4
//j/+f/3//f/9//0//L/8f/x//H/8f/x//H/9f/z//P/9P/z//L/8f/w//L/8v/z//P/
8v/x//D/7//w//D/7v/t//H/8f/x//D/8v/1//n//v8FAAwAGAAvAFMAdACSALAAzQDn
APUA8QDkANgAxwCoAIsAbwBQACgAAQDm/9f/x/+z/6P/n/+q/7j/x//S/9r/3//j/+f/
6P/q/+r/6f/r/+z/7P/s/+r/7P/s/+z/7//v/+3/7f/u/+7/7v/v//L/8v/y//L/9P/1
//X/9f/z//P/8v/w//D/8P/w//H/8v/0//X/9v/1//T/9f/0//L/8v/x//H/9P/1//f/
+f/3//j/+P/4//r/+//7//v/+f/5//n/+f/7//v//P/8//3//f/9//7/AQACAAIAAwAD
AAUABwAIAAkADAAOABAAFQAXABsAHgAfACIAJQAoACwAMQA3ADkAOgA8AD8APwA9AD8A
QABBAEQARQBGAEcARQBDAEIAQQA+ADwAOgA4ADQAMgAuAC0AKwAqACgAJgAnACMAIQAf
ABsAFwAWABMADwANAAwACgAHAAUABAABAAIAAQAAAP//AAAAAAEAAgD9//3////9//3/
/f/9//3//f/9//7////+//z/+//7//n/+f/5//n/+v/7//z//P/8//z/+//7//z//f/9
//3/+f/4//j/9//5//n/+v/6//v/+//7//z/+//7//v/+//+//////8AAAMAAwAEAAQA
BAAFAAUABQADAAMAAgACAAYABwAHAAcACQAIAAcABwAFAAMAAgADAAEAAQABAAEAAwAD
AAQABAADAAAAAAAAAAIAAwADAAMAAgABAAEAAAD+//7//v/9//3//v/+//7/AAD+//3/
/f/9//7//v/+//3//P/6//j/+v/6//n/+f/5//n/+f/5//v//P/+//z//P/8//v/+//6
//j/9v/0//X/9v/3//b/9//4//f/+P/4//r/+v/5//n/+f/4//j/9f/0//P/8//0//X/
9f/2//b/9//4//r/+//7//r/+v/4//j/+P/3//X/9f/2//b/9v/1//X/9P/0//X/9f/1
//T/8//1//b/+P/4//j/+P/4//f/9//3//b/9f/z//L/9P/1//X/9f/4//j/+P/4//j/
+f/5//n/9//3//f/+P/5//j/+f/6//n/+v/7//z/////////AgACAAEAAAD9//z/+//7
//n/+v/4//n/+v/2//P/8v/x//H/8P/w//H/8f/x//H/8f/y/+//7v/u//D/8v/0//b/
9P/y//H/7//x//H/8f/x//T/9P/y//H/8f/v/+//7v/u/+//8f/0//v/BAAQAB8AOwBg
AIQAoAC9ANkA6QDvAOgA3gDTALoAnwCFAGYAPAANAOr/2f/N/8H/r/+f/6D/sv/F/87/
1v/f/+f/6//s/+7/7v/t/+v/7P/s/+z/6//s/+v/6v/s/+3/7P/t/+z/7P/s/+3/7f/s
/+v/6v/s/+3/7f/t/+7/8f/z//T/8P/w//D/8f/x//L/8v/y//T/9P/2//b/9v/2//X/
9f/z//P/9P/1//b/+P/5//r/+P/5//n/+f/5//n/+f/5//n/+f/6//r//P/9//7/AAAA
AAAA////////AQADAAQACQAOABIAFgAaABsAHgAgACMAJgApACwAMAA1ADsAPQA+AEAA
QwBDAEUARwBIAEkASwBLAEsASwBNAEsASgBJAEoASABGAEQAQQA+ADkANwAyADAALQAq
ACoAJwAmACUAIQAdABwAGQAXABUAFAASAA8ADQAMAAkACQAJAAkACQAHAAQAAgAAAP//
//8BAP/////////////8//v/+//7//3//P/8//3//P/7//r/+f/3//f/9//2//j/+P/3
//f/+P/5//n/+f/6//r/+//7//r/+f/5//j/+//7//v//P/7//v/+//7//n/+f/4//j/
/f/9//7//v/+///////////////+//7/AAABAAEAAQABAAAA//////////8AAAMAAgAB
AAAA//8BAAEAAgACAAMAAgAEAAYAAwADAAIAAQD+//3//f/8//z//P/8//v//P/+////
AAACAAAA//////z//P/7//r/+v/6//n/+P/6//r/+f/5//n/+f/5//n/+P/4//n/9v/3
//j/+P/5//v//P/9//7/+v/4//b/8v/1//b/9f/2//j/+v/6//n/+f/5//j/+P/6//r/
+v/7//r/+f/3//b/9//3//f/+P/3//f/9v/2//b/9v/2//X/9f/1//b/9v/6//b/9f/0
//P/8v/z//P/9P/1//P/8//y//L/8v/z//P/8//2//b/9v/2//b/9//3//f/9//3//f/
+P/6//r//P/+//r/+v/6//r//f/9//3/AAAAAP///v/7//z/+//7//n/9//0//T/9P/1
//P/8//z//H/7v/s/+v/6//r/+v/6//v/+3/7f/u/+//8P/x//L/8P/w//H/8f/x//H/
8f/x//H/8P/t/+v/7f/x//H/8P/2//3///8EAAsAFAAiADsAUwBqAIgApgDDAN8A8wDx
AOIA2ADTAMQArQCRAGoAPgAXAPj/2/+//6P/kf+Z/6z/uP+//8j/0P/V/9n/4f/l/+j/
6f/p/+n/6v/q/+r/7P/u/+7/7v/t/+v/5//l/+b/5v/m/+f/6v/s/+7/8P/x//P/9P/1
//L/8//z//L/7f/s/+v/6//t//D/8v/0//P/8v/z//L/8P/w/+//7//t/+3/7v/v//H/
8v/y//L/8v/z//P/8//z//P/8//z//X/9f/2//b/+v/7//z//v///wAAAAABAP//AQAD
AAQAAwAGAAgACgAOAA8AEgAUABcAGgAdACAAHwAjACgAKQAoACoALQAtACsALQAuAC8A
MwAzADMAMwA1ADUANgA3ADUAMgAvACwAKQAmACEAHwAdAB4AHgAeABsAFwAVABMAEQAN
AAwACQAIAAcABwAGAAYABQAFAAMAAAD///7//f/9//z//P/8//v/+//9//v/+//7//v/
+//6//n/+f/5//n/+P/4//n/+P/3//b/9f/2//f/+P/4//r/+v/5//n/+P/5//n/+f/7
//z//v///wEAAQACAAIAAAD///7//v8BAAEAAQABAAQABQAFAAYABwAFAAQAAgAAAAEA
AQABAAIAAwADAAQABgAHAAcABwAHAAYABQAFAAYABQAFAAcABgAFAAQAAwAFAAUABgAG
AAMAAAAAAAAAAAABAAEAAQACAAEAAQAAAAAAAAAAAP///f/+//7//v/+//z/+//7//n/
+v/6//r/+//8//z//P/7//r/+P/3//n/+f/5//n/9//4//r/+P/7//z//P/9//7//v/+
//7//P/8//z/+v/6//r/+P/4//f/+P/3//X/+P/5//n/+v/5//j/9//3//X/9f/0//T/
9f/1//X/9v/3//f/9v/2//j/+P/2//j/+P/4//j/+P/2//X/9f/1//b/9//3//j/9v/3
//f/9//3//b/9f/0//f/+f/6//v/+//7//v//P/8//z//v8AAPz//P/8//z/+//7//v/
/v/////////9//7//f/9//v/+v/4//n/+v/3//X/9f/1//L/8P/v/+//8f/x//H/8f/1
//P/8//0//T/9P/0//T/8//y//L/8f/x//H/8f/x//T/9P/y//H/9f/3//f/9P/2//n/
+/8AAAcADAAUACcAQwBkAIIAogDBAN0A8wD1AO4A5ADbAMoAsQCTAHQATAAdAPb/2//J
/7f/o/+b/6z/wP/J/9D/3v/l/+P/5f/o/+r/6v/p/+z/7v/v//D/8//2//f/+P/3//f/
9f/1//X/9P/z//P/9P/0//T/9P/0//X/9f/1//T/9f/1//T/8//0//X/9//2//b/9f/0
//X/9v/5//r/+v/6//n/+f/5//n/+v/7//3//v/+//7//v/////////9//3//f/9////
//8AAAAA////////AAABAAIAAgADAAEAAwAFAAYACQAOABIAFgAYABkAHAAeAB8AIgAl
ACgAKgAvADUANwA2ADgAOwA7ADwAPwBBAEMARQBFAEUARQBCAD8APQA7ADwAOgA4ADYA
NwA2ADMAMwAxADAALgAsACoAJQAiAB8AHQAZABgAFQATABEAEAAOAAwACwALAAkACAAH
AAYABQAGAAYABwAIAAMAAwAFAAMAAgABAAAA///+//3//f/9//v/+v/6//v//f///wEA
AwABAAEAAQAAAAIAAgABAAEA//////7//f/+//7//////wAAAQADAAQAAwADAAMABAAH
AAcABwAHAAgACQAJAAoADAALAAsACgAKAAsACwALAA0ADQAMAAwADgAPAA8ADwAOAAwA
CgAJAAsACwAMAA8AEQARABEAEQAOAA0ADQAMAAsACAAIAAgACgALAAsACwAKAAkACQAI
AAgACAAIAAcABwAIAAgACAALAAoACgALAAgACAAHAAYABAAEAAMAAgAEAAQAAwADAAYA
BwAIAAkACAAIAAkABgADAAIAAAD//wIAAgACAAIABQAGAAcABgAIAAgABgAGAAYACAAI
AAcABQAFAAQABAAEAAQABAAFAAYABwAHAAgABQAFAAUABgAGAAUAAwACAAIAAgACAAEA
BAAFAAcACAADAAEAAAD+/wAAAQABAAEAAwAFAAYACAAMAA0ACgAJAAgABwAGAAYABgAG
AAYABgAGAAYABgAIAAgACAAIAAYABgAGAAYABwAIAAkACgALAAwADQAOAA4ADgAOAA4A
DAAMAAwADAALAAoACQAIAAcABgAFAAQAAgACAAIAAgAAAAAAAAAAAAEAAgADAAQABAAE
AAQABAAEAAQABAAEAAMAAgABAAAAAgACAAIAAgAEAAQABAAEAAQABAAEAAQACAAMABAA
FAAfAA==
         </WaveFormData>
      </LeadData>
      <LeadData>
         <LeadByteCountTotal>10000</LeadByteCountTotal>
         <LeadTimeOffset>0</LeadTimeOffset>
         <LeadSampleCountTotal>5000</LeadSampleCountTotal>
         <LeadAmplitudeUnitsPerBit>4.88</LeadAmplitudeUnitsPerBit>
         <LeadAmplitudeUnits>��V</LeadAmplitudeUnits>
         <LeadHighLimit>2147483647</LeadHighLimit>
         <LeadLowLimit>268435456</LeadLowLimit>
         <LeadID>V3</LeadID>
         <LeadOffsetFirstSample>0</LeadOffsetFirstSample>
         <FirstSampleBaseline>0</FirstSampleBaseline>
         <LeadSampleSize>2</LeadSampleSize>
         <LeadOff>FALSE</LeadOff>
         <BaselineSway>FALSE</BaselineSway>
         <ExcessiveACNoise>FALSE</ExcessiveACNoise>
         <MuscleNoise>FALSE</MuscleNoise>
         <LeadDataCRC32>657024996</LeadDataCRC32>
         <WaveFormData>
zgDOAM4AzgDhAPIAAwEUAQgB/gD0AOoAvgCUAGoAQAAZAPT/z/+q/6z/rv+w/7L/u//C
/8n/0P/U/9j/3P/g/+D/4P/g/+D/4P/g/+D/4P/h/+L/4//k/+L/4v/i/+L/4//k/+X/
5v/n/+j/6f/q/+j/6P/o/+j/5v/m/+b/5v/n/+j/6f/q/+z/7P/s/+z/6v/q/+r/6v/o
/+j/6P/o/+j/6P/o/+j/6f/q/+v/7P/s/+z/7P/s/+7/7v/u/+7/7v/u/+7/7v/x//T/
9//6//z//v8AAAIAAwAEAAUABgALAA4AEQAUABgAHAAgACQAKAAsADAANAA2ADgAOgA8
AEAAQgBEAEYARgBGAEYARgBGAEYARgBGAEMAQAA9ADoANQAyAC8ALAAoACYAJAAiAB0A
GgAXABQAEAAOAAwACgAIAAYABAACAP///v/9//z/+f/4//f/9v/z//L/8f/w//D/8P/w
//D/8P/w//D/8P/w//D/8P/w/+//7v/t/+z/6v/q/+r/6v/o/+j/6P/o/+j/6P/o/+j/
7P/u//D/8v/0//T/9P/0//X/9v/3//j/+P/4//j/+P/6//r/+v/6//z//P/8//z//P/8
//z//P/6//r/+v/6//v//P/9//7//v/+//7//v8AAAAAAAAAAAAAAAAAAAAA///+//3/
/P/8//z//P/8//v/+v/5//j/+v/6//r/+v/5//j/9//2//T/9P/0//T/8v/y//L/8v/w
//D/8P/w//L/8v/y//L/9P/0//T/9P/z//L/8f/w/+7/7v/u/+7/7//w//H/8v/w//D/
8P/w/+7/7v/u/+7/7v/u/+7/7v/u/+7/7v/u/+7/7v/u/+7/7P/s/+z/7P/s/+z/7P/s
/+v/6v/p/+j/6f/q/+v/7P/v//D/8f/y/+//7v/t/+z/6v/q/+r/6v/s/+z/7P/s/+7/
7v/u/+7/8P/v/+7/7v/u/+3/7P/r/+r/6f/o/+j/6v/r/+v/6//r/+v/6//t//D/8f/0
//f/8//z//P/8//2//b/9//5//v/+//7//r/9v/2//X/9P/v/+3/7f/t/+v/6f/p/+n/
6P/o/+j/6f/p/+n/6f/r/+f/5f/j/+H/4v/k/+f/6f/r/+v/6//r/+n/6f/p/+n/5//n
/+b/5v/i/+L/4//h/+H/4f/h/+P/7P/3/wIAEgAyAFUAeQCZALgA0wDuAP4ABgEMAQ0B
/gDqANYAtQCIAFEAKQALAOv/xv+n/5j/pP+4/8T/zf/V/9v/4v/n/+f/5v/l/+T/4v/j
/+P/4v/g/+L/4v/i/+T/5P/i/+L/4v/h/+D/3//j/+P/4//j/+P/4//j/+P/5f/n/+n/
6v/s/+v/6//s/+v/6v/p/+j/5f/k/+X/5P/k/+X/5v/n/+n/6v/s/+3/7f/u/+//7//t
/+3/7f/t/+7/7//v/+//7v/u/+7/7v/x//L/8//1//f/+f/7//7/AgAEAAYABgAIAAsA
DQASABMAFgAaAB0AIAAlACkALAAtADIANwA7AD8AQgBHAEgASgBLAE0ATgBNAE0ATQBO
AFAATgBNAEwASQBIAEcARABAAD0AOAA1ADUAMwAtACwAKQAlACAAHAAWABIADwAMAAoA
CAAIAAgABAACAAIAAAD8//r/+P/4//b/9v/1//X/9//2//b/9v/2//T/9P/0//T/9P/z
//P/8v/y//L/8v/z//P/8v/y//X/9f/0//T/8v/y//L/8v/y//L/8//z//P/8//z//P/
9f/3//j/+f/4//f/9v/2//X/9f/1//X/9P/1//b/9v/5//v//P/+/wAA/////wAA///+
//3//P/+//7//v/+//7//v/8//z//v/+//7//v/+//3//f/9//v/+//8//z//f/8//v/
+//5//n/+f/5//f/9v/2//X/9//3//b/9v/0//T/9P/0//X/9P/0//X/9f/1//b/9v/0
//T/8v/x//P/8//z//P/8f/w//D/8P/w//D/8P/w/+7/7v/u/+//8P/x//L/8//x//D/
8P/v/+//7//t/+3/8//0//X/9f/z//P/8f/x//D/8P/w//D/7//v/+//7v/w//D/8P/x
//L/8//z//T/8v/y//L/8v/y//L/8v/y/+//7v/u/+7/7f/s/+v/6v/t/+//8f/0//T/
8v/y//L/8v/y//D/8P/w//D/7v/t/+z/7P/u/+//8P/x//H/8f/x//L/7//v/+7/7f/w
//H/8v/1//n/+f/7//3/+v/5//j/9//4//j/+f/7/wAAAQACAAIA/v/+//3//P/3//X/
9f/1//L/7//u/+3/7f/s/+v/6//s/+3/7v/x/+3/7f/t/+3/6v/q/+v/6//s/+3/7v/v
/+3/7f/t/+3/7f/t/+z/7P/s/+j/5f/n/+n/5//l/+3//P8JABYALABKAGkAgQChAMYA
5wD+AAwBGAEiARsBBgHuAM4AoQBoADMADwDt/8f/qv+d/6T/sv/C/87/1//f/+H/4v/l
/+X/5P/j/+L/4v/j/+P/4v/j/+b/5//o/+b/5v/k/+T/5v/n/+j/6f/q/+n/6P/n/+X/
5f/l/+X/5//p/+v/7P/q/+n/6f/q/+z/7P/s/+z/7v/u//D/8P/t/+3/7f/t//D/8P/x
//H/7v/u/+7/7f/v/+//7//v//L/8//z//P/8v/y//L/8v/1//b/9//5//r/+//8//7/
AgAGAAoADAAPABEAEgAWABcAGgAeACEAJQArADAANAA5AD4AQwBHAEgASgBOAE4ATgBP
AFEAUgBUAFUAVgBYAFcAVABSAFAATABKAEgARABAAD0AOAA1ADUAMwAtACwAKQAlACAA
HAAZABYAFAASAA0ACgAJAAgACAAGAAYABAAEAAIAAAAAAP7//v/9//3/+//6//r/+v/4
//b/9v/2//T/9P/z//P/9P/0//T/9P/3//f/9v/2//f/9//2//b/9v/2//b/9v/2//b/
9//3//T/8//y//H/8//3//r//f/9//3//f/+//3//f/9//3//v///wAAAAAAAAEAAQAC
AAIAAQABAAIABAAEAAQABAADAAIAAQAAAAIAAgAAAAAAAQACAAMABAAEAAMAAwADAAMA
AwAEAAQAAgAAAP7//f/9//3//f/9/////v/+//3//f/9//z//P/7//r/+f/4//j/9v/1
//X/+P/5//v//P/6//r/+P/3//n/+f/5//n/9//2//b/9v/0//T/9P/0//b/9v/2//f/
9f/1//X/9f/3//b/9v/1//P/8//x//H/8v/y//L/8f/z//P/8f/x//X/9v/3//j/+P/3
//b/9P/y//L/8v/z//P/8//y//L/9P/2//T/9P/y//L/8v/y/+//7v/t/+z/7f/t/+3/
7v/x//H/8f/x//P/8//z//T/9P/1//X/9f/0//P/8v/z//P/8//1//f/9f/1//X/9f/3
//j/+v/9//////////7//v/+//3//P/5//f/9//3//T/8f/w/+//7//u/+3/7f/t/+3/
7f/v/+v/6//r/+v/6v/q/+v/6//t/+3/7f/t/+3/7f/t/+3/6//r/+r/6v/o/+b/6//t
/+3/7//v//H/+v8HABQAJABAAGEAewCXALoA3wD6AAoBEAEYAR0BFgEAAeYAvwCMAFkA
MQALAOH/tv+T/4z/ov+2/7z/yf/V/9v/3v/j/+L/4v/i/+L/4P/h/+H/4P/j/+b/5//o
/+r/6v/o/+j/6P/n/+b/5f/l/+X/5f/l/+X/5f/l/+X/5//p/+v/7P/s/+v/6//s/+z/
7P/s/+z/6v/q/+z/7P/p/+n/6f/p/+r/6v/r/+v/6//s/+3/7f/v/+//7//v/+//7//u
/+3/7v/w//L/9P/3//j/+f/7//v/+//7//z//v8AAAIAAgAGAAkACwAQABIAFAAXABkA
HwAlACoALgAwADQAOAA7ADwAPgBCAEIAQgBDAEUARgBJAEkASQBKAEoASABHAEYAQwBC
AEEAPgA6ADcAMgAvAC0AKwAlACQAIAAbABUAEAAPAAwACgAIAAcABAADAAIAAAD+//7/
/P/7//r/+f/6//f/9v/0//P/8//y//L/8v/0//L/8v/y//T/9P/z//P/8v/y//L/8v/z
//P/8v/y//D/7//t/+z/7f/u/+//8P/y//L/8//z//P/8//z//P/8v/z//P/8//2//f/
+P/6//7///8AAAEA/////////v8AAAEAAQACAAIAAQABAAIAAQAAAP///v8AAAAAAAAA
AAEAAgABAAIAAQAAAP///v/8//v/+//7//z//f///wAA/f/8//v/+//7//v/+//7//v/
+v/6//n/9//3//b/9v/3//j/+f/6//r/+P/3//f/9f/1//b/9v/0//T/8v/x//H/8f/x
//H/8f/w//D/8P/x//L/8//0//L/8v/y//P/8f/x//H/8f/x//D/8P/v//D/8f/w//H/
8v/y//L/8f/z//P/8f/x//L/8v/y//L/8v/x//D/7v/w//D/8P/x//H/8f/w//D/7//u
/+3/7P/u/+7/7v/u/+//7v/s/+z/7P/t/+7/7//w//L/8v/y//L/8v/x//D/8P/v/+//
7//v/+//7//v//D/7//v/+7/7f/v/+//7//x//P/8//1//f/+P/5//r/+//7//r/+v/7
//7///8AAAAA/f/8//r/+P/z//H/8f/x//H/7//v/+//6//q/+n/6f/p/+n/6f/r/+r/
6//s/+3/6f/o/+j/5//n/+f/5//n/+j/6f/q/+v/6//r/+r/6v/q/+z/6//p/+f/5f/h
/9//5v/v//z/DAAkAEUAaQCHAKoAzQDoAPwABgEMAQ0BBgH0ANwAwQCYAGMANQAVAPn/
3P+//6b/nv+u/8L/y//T/93/6P/r/+v/6v/p/+j/5f/l/+T/4v/i/+T/5P/k/+T/5P/i
/+L/4//j/+P/4//j/+P/4//j/+P/4//j/+P/4//j/+P/4v/k/+X/5//q/+r/6v/q/+r/
6f/o/+n/6P/p/+n/6f/p/+v/7P/u/+//7P/s/+z/6//r/+v/6//r/+3/7//w//H/7//w
//H/8v/z//T/9f/3//f/9//3//j/+v/8//7//v8DAAcACgAQABMAFgAaAB0AHgAjACcA
KgAtADIANwA7AD4AQgBIAEoASgBLAE0ATgBQAFEAUgBUAFQAUgBRAFAATgBMAEoARgBE
AEEAPAA5ADQAMQAqACgAKAAlACEAHgAbABgAFgAUABMAEAAPAA4ACQAGAAUAAgAAAP7/
/P/8//z//P/7//v/+v/4//f/9v/2//T/9P/0//T/9P/z//P/8v/y//L/8v/1//X/9P/0
//X/9f/0//T/8//y//H/8P/w//D/8f/x//L/8//0//X/9f/3//j/+f/4//f/9v/2//X/
9f/1//X/+P/5//r/+v/4//n/+f/6//r/+f/5//r/+v/6//r/+v/8//z//P/8//7//v/8
//z/+v/6//r/+v/6//n/+f/5//r/+//9//7////+//3//f/7//v/+//7//v/+v/6//n/
9//3//b/9v/2//b/9v/2//j/9v/1//X/9f/1//b/9v/z//L/7//t/+//7//v/+//8P/w
//H/8v/0//T/9P/0//T/9P/0//X/9P/z//L/8f/z//L/8v/x//H/8f/v/+//8v/y//L/
8f/w/+//7P/r/+z/7P/s/+z/7//v/+//7v/s/+z/7P/t/+7/7//v//D/7v/u/+7/7v/u
/+7/7v/u/+7/7v/v//D/7v/u/+7/7v/v/+//7//w//L/7//u/+7/7v/u/+7/7f/s/+v/
6v/t/+7/7//v/+z/7P/t/+3/7//v/+//7//u/+7/7f/t/+//7//v/+//8f/z//X/9f/4
//v/+v/7//n/+f/6//r/+f/7//3//f/8//r/9//2//X/9P/x/+//8f/x/+//7f/v/+//
7f/s/+n/6f/p/+n/5//p/+f/5//o/+n/6f/q/+n/6f/p/+n/7P/t/+7/7//u/+3/7P/r
/+r/6P/o/+b/5//p/+n/5//n/+3/+P8DABQAMABQAG0AjwCxANIA6wD+AAgBEgEWAQ0B
9gDgAL4AiwBQAB8A+f/X/7f/nv+X/6j/uP/E/87/2f/d/+H/5P/l/+X/5P/j/+L/4v/j
/+P/4v/h/+L/4f/g/+P/5P/j/+T/5v/n/+j/6f/o/+f/5v/l/+f/5//n/+f/6P/p/+r/
6v/n/+X/5P/k/+X/5v/n/+j/6P/o/+r/6v/r/+v/6//r/+v/6v/q/+n/6//s/+3/7f/r
/+v/6//r/+7/7//v/+//8f/y//P/9P/z//T/9f/3//r/+//8//7/AQAEAAcACAALAA0A
DgASABQAFgAZABsAIAAlACkALAAwADYAPABBAEEARABJAEoATgBPAFEAUgBQAE8ATgBO
AEwASgBJAEgARgBEAEIAPgA/AD0AOQA3ADQAMQAqACgAJgAjAB8AHAAWABIADwAMAAsA
CAAHAAYABAACAAIAAAD8//r/+P/4//T/9P/z//P/9f/2//j/+v/3//T/8//y//P/9P/0
//X/8v/y//L/8v/z//P/8v/y//X/9f/0//T/8v/y//L/8v/y//L/8//z//X/9f/1//X/
8//1//b/9//5//n/+f/6//j/9//2//X/+P/5//r/+v/4//n/+f/6//z/+//7//z/+v/6
//r/+v///wAAAQACAAEAAAD9//z//P/8//z//P/9//3//v////3//f/+//7/+//6//n/
+f/7//v/+//7//r/+P/3//X/9v/3//f/+P/4//j/+P/4//b/9P/z//P/8//z//T/9P/y
//L/8P/v//H/8f/x//H/7//u/+7/7v/w//D/8P/w//L/8v/y//P/8//z//P/8//x//D/
8P/v/+//7//t/+3/8v/y//L/8f/x//H/7//v//D/8P/w//D/7//v/+//7v/u/+7/7v/v
/+//7//u/+7/7v/y//L/8P/w//D/8P/u/+7/7v/u/+7/7f/s/+z/7f/t/+3/7f/t/+3/
7f/u/+7/7//v/+//8f/x//H/8//z//P/9f/3//b/9//4//n/+v/6//v//f/+//3//P/6
//b/9v/1//T/8//x//H/8f/w/+//8P/x/+3/7P/r/+v/6P/n/+b/5//n/+f/5//n/+j/
6P/p/+n/6f/p/+n/6f/p/+n/6f/p/+n/6f/o/+j/7v/w/+3/6//t/+//7//1/wAACQAU
ACoARABfAHkAlwC6ANsA+AAIARABGgEdARYBAAHiALkAigBZACcA+//V/67/jf+O/6b/
tP+4/8P/0f/X/9r/2//f/+D/4f/i/+L/4//j/+L/4v/k/+T/5P/k/+T/4v/i/+P/4//j
/+P/5//n/+f/5//m/+X/5P/j/+b/5//o/+j/6P/n/+f/6P/m/+b/5v/m/+j/6P/q/+r/
6P/n/+b/5f/o/+j/6f/p/+v/7P/t/+3/6//r/+v/6//u/+//7//v/+3/7v/v//D/8v/0
//b/+f/8//3//v8AAP//AAABAAAABgAJAAsAEAARABQAGAAbAB0AIQAkACYAKQAuADMA
NwA4ADoAPgA+AEEAQwBGAEgASQBJAEkASgBJAEYARABCAD8APgA9ADoAOgA3ADIALwAs
ACkAIgAgABwAGQAVABIAEQAOAAwACgAFAAIAAQAAAP7//P/8//r/+v/4//b/9v/2//b/
9f/1//L/8P/v/+7/8f/w//H/8v/y//L/8f/x/+7/7v/u/+7/8f/x//D/8P/w/+//7f/s
/+3/7v/v//D/8P/w//H/8f/z//P/8//z//P/9f/2//f/9v/1//T/9P/4//n/+v/7//3/
//8BAAIAAAABAAEAAgD///3//P/8////AAABAAIABAAEAAQABAADAAIA///+//z//P/8
//z//P/7//v/+//5//n/+v/6//n/+P/3//f/+P/5//r/+//9//z//P/7//n/+f/4//j/
9v/2//b/9v/1//L/8P/v//D/8f/z//T/9v/2//T/8//x//H/8f/x//H/8P/w//D/8v/y
//L/8v/y//L/8v/z//H/8f/x//H/8f/w//D/7//v/+//7f/t//D/8P/w/+//7//v/+3/
7f/u/+7/7v/u//D/8f/y//L/8f/w/+//7//v/+//7v/u//D/8P/w//D/8P/u/+7/7P/s
/+7/7v/u/+7/7//w//H/8v/x/+//7f/s/+3/7f/t/+3/7//v/+//8P/x//P/9P/1//T/
8//y//P/9f/1//f/+f/1//X/9f/1//X/9P/0//X/+f/5//n/+P/5//r/+v/6//b/8//y
//H/8P/v//D/8f/t/+z/6//r/+v/6//r/+3/7f/t/+3/7f/r/+r/6v/p/+v/6//r/+v/
6f/p/+n/6f/n/+f/5v/m/+j/6v/p/+n/6f/p/+n/6//y//v/CAAiAEYAaQCHAKMAxADh
APoABgEOARQBFQECAeoA0ACtAHoARwAjAAUA4//A/6X/nv+q/7z/xv/R/9n/3f/g/+P/
5P/k/+T/5P/k/+X/5f/k/+L/5P/k/+T/5v/m/+T/5P/n/+f/5//n/+n/6f/p/+n/6//r
/+v/6//q/+n/6P/m/+j/5//n/+j/6f/q/+v/7P/q/+r/7P/s/+v/6//r/+v/7f/u//D/
8f/w//D/8P/v//H/8f/x//H/8P/x//H/8f/x//L/8//0//P/9P/1//f/+v/7//z//v8A
AAIABAAEAAYACQALABAAFQAYABwAHwAiACcAKwAuADIAOAA+AEMARABGAEoASgBMAE0A
TwBQAFIAUwBUAFYAVABSAFEAUABMAEoASABEAEAAPQA4ADUANQAzAC0ALAAqACcAIwAg
ABoAFgATABAADQAKAAkACAAEAAIAAgAAAP7//P/6//r/+f/6//r/+//6//j/9//2//j/
9v/2//b/+P/4//f/9//2//b/9v/2//X/9f/0//T/9//3//b/9v/2//b/9v/2//j/+P/5
//n/9v/1//T/8//z//X/9v/3//n/+f/5//r/+f/5//n/+f/8//3//v/+/wAAAQABAAIA
BAADAAMABAADAAIAAQAAAAQABAAEAAQABgAGAAQABAADAAIAAQAAAP7//f/9//3/////
/wAAAAD///7//f/9///////////////+//7//f/7//v/+v/6//r/+v/6//r//P/6//n/
+f/5//n/+v/6//j/+P/2//X/9f/1//X/9f/1//T/9P/0//X/9v/3//j/9//2//X/9f/0
//P/8v/x//L/8v/z//P/9P/1//T/9f/2//b/9v/1//X/9f/z//P/8//y//H/8P/y//P/
9P/0//b/9v/2//f/9//3//b/9v/0//T/9P/0//L/8v/y//L/8//y//L/8v/y//L/8v/y
//H/8f/x//L/8v/y//L/8v/0//T/9P/0//L/8f/w//D/8//z//P/8//1//X/9f/2//T/
9f/1//X/9f/1//X/9//2//X/9v/3//j/+f/6//v//P/8//3///8AAP///v/8//z//P/7
//r/+f/3//f/9//z//H/8f/x//H/8P/v/+//7f/t/+3/7//t/+3/7f/t/+3/7v/w//H/
7v/t/+z/6//t/+3/7f/t/+3/7f/s/+z/7P/u/+v/6//p/+f/5f/l/+z/9/8EABQAMABV
AHcAlQC0ANEA7AAAAQwBFAEZARAB/gDqAMkAmgBhADEAEwD5/9z/vf+m/6b/uv/I/9P/
2//h/+b/6f/o/+j/6P/o/+b/5//n/+b/5P/m/+b/5v/o/+j/5v/m/+f/5//n/+f/6P/n
/+b/5f/n/+f/5//n/+n/6//t/+7/7f/r/+r/6v/s/+z/7P/s/+z/7P/u/+7/7//v/+//
7//u/+7/7//v//H/8v/z//P/8//z//P/8//z//P/8v/x//H/8v/z//T/9//4//n/+//7
//v/+//8//7/AAACAAIACQANABAAFgAXABoAHgAhACYAKwAvADIANQA6AD8AQwBHAEoA
TwBQAFAAUQBTAFQAVwBXAFcAWABaAFgAVwBWAFUAVABTAFAATQBJAEMAPwA8ADkAMgAw
AC8ALQAqACgAJAAgAB0AGgAZABYAFQAUABEADgANAAoACQAIAAcACAAEAAIA///9//3/
/P/8//z//v/8//z//P/7//r/+P/3//j/+P/4//j/9//3//b/9v/3//f/9v/2//T/9P/0
//T/9v/2//f/9//3//f/9//3//b/9//3//f/+f/5//n/+v/5//n/+f/5//n/+f/5//j/
+v/7//v//P/+//3//f/+//7//v/+//7/AAAAAAAAAAACAAIAAAAAAAAAAAAAAAAAAAD/
////////////AAAAAAIAAgACAAMAAAD///7//f/7//r/+v/5//v/+//6//r/+//8//3/
/v/8//r/+f/5//n/+f/6//r/+v/6//j/9//1//X/9f/1//f/9v/2//b/9P/0//T/9P/2
//b/9v/3//n/+f/5//n/9//0//L/7//y//P/8v/z//T/9P/0//P/9f/1//P/8//2//b/
9v/2//b/9f/0//L/8v/y//L/8//z//P/8v/y//L/8v/y//L/8v/y//L/8v/1//T/8//y
//H/8P/y//L/8v/y//D/7//u/+7/7//v/+//7//x//H/8f/y//T/9f/1//X/8//z//P/
9f/3//f/+f/7//n/+f/5//n/+v/6//v//f/9//3//f/8//z//P/7//r/9//1//X/9f/0
//P/9P/1//H/7v/r/+n/6//r/+v/7f/r/+v/6//r/+3/7v/w//H/7//v/+//7//t/+3/
7f/t/+3/7f/s/+z/7v/u/+3/6//x//P/8//5/wIADQAcADQATgBpAIUAowDAAOEAAAEM
AQoBEgEfARgBAgHkALsAiABXAC0ABQDZ/67/k/+W/6z/uv/E/8v/1f/Z/97/4f/l/+b/
5//o/+j/6f/p/+j/6v/s/+z/7P/p/+j/5f/k/+f/5//n/+f/6v/r/+z/7f/u/+//8P/x
//H/8f/x//D/7f/r/+r/6v/t/+7/7//w/+7/7v/w//D/7//v/+//7//t/+z/7P/r/+7/
8P/y//P/8//z//P/8//0//X/9f/1//X/9v/3//j/+//8//3///8AAAEAAgAEAAQABgAI
AAgACgANAA8AFAAZABwAIAAjACQAKQAtADAAMQA2ADsAPwBAAEIARgBGAEYARwBJAEoA
TABNAE4AUABRAFAAUABQAEoASABGAEIAPwA7ADUAMQAwAC8AKgAqACYAIwAfABwAGAAU
ABEADgAMAAoACgAKAAgABgAGAAQAAAD+//z//P/6//r/+f/5//n/+P/4//j/+P/2//b/
9v/2//b/9f/1//T/9P/0//T/9f/1//T/9P/1//X/9P/0//b/9v/2//b/+P/4//n/+f/7
//v/+//7//3///8AAAEA/v/9//z//P/+////AAABAAMABQAHAAgABgAFAAMAAgAEAAMA
AwAEAAQABAAEAAQACAAIAAgACAAGAAYABAAEAAYABgAGAAYABAADAAMAAwAFAAUABgAG
AAQAAgAAAP////////////8BAAAAAAD////////+//7//v/+//7//v/+//z/+//7//n/
+f/6//r//P/8//r/+f/3//f/9//3//n/+P/4//j/9v/2//b/9v/3//j/+f/7//n/+f/5
//n/+f/4//j/9//5//n/9//3//j/9v/0//H/8//1//X/9//3//b/9f/0//X/9f/1//T/
9v/2//b/9//1//X/9P/0//j/9v/2//b/9v/2//b/9v/2//b/9v/2//j/9//2//b/9f/1
//X/9f/z//P/8//0//X/9//4//n/+//7//v//f/+//3//v////v/+//7//v//P/8//3/
//8BAAEAAQAAAP7//v/9//z/+v/5//r/+//5//f/9//3//P/8v/x//H/8f/x//H/8//y
//P/9P/1//L/8v/z//P/8v/x//D/7//x//H/8f/x/+//7//u/+7/9P/2//P/8f/v//H/
8f/z//r/AwAMACAAPgBfAH8AnQC8ANsA+AAKARIBHAElAR4BCgHwANEAogBpADkAEwDx
/87/q/+a/6r/wP/K/9H/3f/l/+b/5//m/+b/5v/m/+n/6//s/+z/7//y//P/9P/y//L/
8P/w//D/7//u/+3/7//v/+//7//x//H/8f/x//D/8f/y//L/9P/z//P/9P/z//L/8f/w
//L/8v/0//T/8//z//P/8//2//b/9//3//f/+P/5//n/+f/5//n/+f/4//n/+f/5//v/
/P/9//7//v/+//7///8AAAEAAgAEAAQABgAIAAgADwATABYAHAAfACIAJgApACoALwAz
ADYANwA8AEEARQBHAEoATwBQAFMAVQBYAFoAWwBbAFsAXABbAFgAVgBUAFIAUABOAEoA
SQBHAEMAQQA/AD0ANwA2ADMALwAqACYAIwAgAB4AHAAXABQAEwASABAADgAOAAwACgAI
AAYABgAFAAYABgAHAAYABAADAAIAAAD+//7//v/+//7//f/9//r/+v/6//r//v//////
AAABAAEAAAAAAP7//v/+//7//P/8//3//f/+////AAABAAEAAwAEAAUABQAFAAUABgAH
AAcABwAHAAkACwANAA4ADQANAAwADAAOAA0ADQAOAA8AEAARABIAEgASABIAEgAQABAA
DgAOABAAEAAQABAAEQARABIAEwASABEAEQAQAA0ADAALAAsADQANAA0ADQANAAwADAAL
AAsACwAKAAoACgAKAAoACgALAAoACgALAAoACQAJAAgACAAIAAYABQAFAAUABQAFAAgA
CAAJAAoACQAIAAcABgADAAIAAQABAAMAAwADAAMABAAEAAUABQAHAAcABQAFAAYABgAG
AAUABQAFAAMAAwAEAAQABAAEAAYABwAIAAgABgAGAAYABwAGAAUAAwACAAIAAgACAAIA
BQAGAAcACAAEAAIAAQAAAAEAAgADAAQABwAHAAcACAAKAAsACgAJAAgABwAGAAYABgAG
AAYABgAGAAYABgAHAAgACQAKAAgACAAIAAgACQAKAAsADAAOAA4ADgAOABAAEAAQABAA
EAAQABAAEAAPAA4ADQAMAAsACgAJAAgABwAGAAUABAAEAAQABAAEAAYABgAGAAYABgAG
AAYABgAIAAgACAAIAAUABAADAAIAAwAEAAUABgAGAAYABgAGAAMAAgABAAAAAwAGAAkA
DAAWAA==
         </WaveFormData>
      </LeadData>
      <LeadData>
         <LeadByteCountTotal>10000</LeadByteCountTotal>
         <LeadTimeOffset>0</LeadTimeOffset>
         <LeadSampleCountTotal>5000</LeadSampleCountTotal>
         <LeadAmplitudeUnitsPerBit>4.88</LeadAmplitudeUnitsPerBit>
         <LeadAmplitudeUnits>��V</LeadAmplitudeUnits>
         <LeadHighLimit>2147483647</LeadHighLimit>
         <LeadLowLimit>268435456</LeadLowLimit>
         <LeadID>V4</LeadID>
         <LeadOffsetFirstSample>0</LeadOffsetFirstSample>
         <FirstSampleBaseline>0</FirstSampleBaseline>
         <LeadSampleSize>2</LeadSampleSize>
         <LeadOff>FALSE</LeadOff>
         <BaselineSway>FALSE</BaselineSway>
         <ExcessiveACNoise>FALSE</ExcessiveACNoise>
         <MuscleNoise>FALSE</MuscleNoise>
         <LeadDataCRC32>2924150729</LeadDataCRC32>
         <WaveFormData>
tAC0ALQAtADRAO4ACwEoASkBKgErASwBAgHYAK4AhABWACoA/v/S/9D/zv/M/8r/0P/W
/9z/4v/k/+b/6P/q/+j/6P/o/+j/5v/m/+b/5v/n/+j/6f/q/+n/6P/n/+b/6P/o/+j/
6P/q/+r/6v/q/+j/6P/o/+j/5v/m/+b/5v/p/+r/6//s/+7/7v/u/+7/7P/s/+z/7P/s
/+z/7P/s/+3/7v/v//D/8f/y//P/9P/2//b/9v/2//n/+v/7//z//P/8//z//P8AAAIA
BAAGAAoADAAOABAAEQASABMAFAAYABwAIAAkACgALAAwADQAOAA8AEAARABIAEoATABO
AFEAVABXAFoAWgBaAFoAWgBYAFgAWABYAFQAUgBQAE4ASABEAEAAPAA4ADYANAAyACwA
KAAkACAAHAAaABgAFgARAA4ACwAIAAQAAgAAAP7/+//6//n/+P/1//T/8//y//H/8P/v
/+7/7v/u/+7/7v/u/+7/7v/u/+3/7P/r/+r/6P/o/+j/6P/m/+b/5v/m/+b/5v/m/+b/
6P/q/+z/7v/x//L/8//0//T/9P/0//T/9v/2//b/9v/4//j/+P/4//j/+P/4//j/+P/4
//j/+P/2//b/9v/2//j/+P/4//j/9v/2//b/9v/4//j/+P/4//b/9v/2//b/9P/0//T/
9P/z//L/8f/w/+7/7v/u/+7/8P/w//D/8P/v/+7/7f/s/+n/6P/n/+b/5P/k/+T/5P/i
/+L/4v/i/+L/4v/i/+L/5P/k/+T/5P/j/+L/4f/g/97/3v/e/97/3//g/+H/4v/g/+D/
4P/g/+D/4P/g/+D/4P/g/+D/4P/g/+D/4P/g/+D/4P/g/+D/3v/e/97/3v/g/+D/4P/g
/9//3v/d/9z/3//g/+H/4v/k/+T/5P/k/+P/4v/h/+D/3v/e/97/3v/e/97/3v/e/97/
3f/d/97/4P/e/97/3v/c/93/3f/e/9v/2f/Y/9f/2v/a/9r/2f/b/9z/3f/e/+D/4v/l
/+b/4//i/+H/4f/i/+P/5f/o/+n/6f/p/+r/5//m/+L/3//f/97/3v/e/9v/2v/Z/9n/
2P/Y/9n/2f/Y/9j/2f/a/9f/1f/U/9P/1f/W/9f/2P/Z/9n/2f/Z/9f/1//X/9f/1f/U
/9P/0//R/9H/z//O/8z/xv/E/8b/y//W/+P/8P8IACcASgBmAIAAmgC6AN0A9gARASYB
KAEeAQ4B7AC+AIsAXgAzAAYA2v+x/57/qv+7/8H/xP/K/87/0v/U/9T/0v/S/9L/z//P
/8//z//N/83/zf/N/9D/0P/N/8z/yf/J/8z/zP/O/87/zP/M/8r/yv/K/8r/y//N/87/
z//P/9D/0f/R/9D/z//O/83/zf/M/8n/yP/L/83/zv/Q/9L/0//U/9X/1f/V/9X/1f/V
/9X/1v/W/9X/2P/Y/9f/1//a/9r/2v/e/97/4P/h/+X/5//q/+r/6//u//D/8v/2//f/
+/8AAAAABAAIAAsADgASABUAGgAcACIAJgAqAC0AMgA3ADoAOgA9AD4APwBBAEAAPwBA
AEIAQAA+ADwAPAA6ADcANAAvACwAJwAjACEAHgAbABoAFgAQAAsABgAAAP//+//3//X/
8//z//L/7v/s/+v/6v/m/+T/4//h/+D/4P/g/+D/3//f/+D/4P/g/+D/4P/g/9//3//f
/9//3//e/97/3v/e/97/3//f/+H/3//f/9//3//e/9z/2//e/97/3v/e/93/3P/c/97/
4P/k/+T/5P/i/+H/4P/h/9//3//g/+D/4P/i/+L/4v/l/+f/6P/q/+z/6//r/+z/7P/r
/+r/6f/q/+r/6f/p/+v/6//r/+v/7f/t/+3/7f/s/+v/6v/q/+n/6f/p/+j/6f/o/+v/
7P/q/+n/6P/n/+j/6P/m/+b/5//n/+b/5v/k/+T/5P/k/+b/5P/l/+b/5P/l/+b/5v/o
/+b/5f/l/+b/5//o/+f/5//n/+f/5//l/+b/5//n/+X/5f/l/+b/6P/p/+n/7f/t/+v/
6//s/+r/6v/q/+r/8P/x//D/8P/y//L/8P/u/+7/7v/v//D/8f/y//L/8v/w//H/8v/3
//n/+f/3//b/+P/4//j/+P/5//j/+P/4//j/9//2//b/9v/3//j/9f/3//n//P//////
/P/8//z//P/8//z/+//7//z//P/6//r/+v/8//3//f/+/wAA///////////+//3/+//+
/wAAAgAEAAcACAAKAAoACAAIAAgACQAJAAkACgAMABAAEQASABQAEgASAA8ADQALAAoA
CgAKAAgABgAEAAMAAgACAAMAAwAFAAYACAAKAAkABwAGAAUABAAEAAQABAAEAAUABgAH
AAUABQAFAAUABwAGAAUABQADAAEA//8AAAAA+v/0//r/CQAWACMANgBQAGkAggCeAL4A
4AACAR8BPgFZAWIBVgE+AR4B9AC+AIkAXgA1AAwA6v/Z/9z/6P/x//f//v8CAAQABAAE
AAQAAgACAAIAAQABAAEAAQACAAMABAAFAAUABAAAAP7/AAABAAUABgAFAAQAAQAAAP//
/v/9//z///8BAAIAAwABAAIAAwADAAMAAwADAAMABQAGAAUABgAEAAUABQAGAAoACwAM
AA0ADAALAAoACQAJAAkACgAKAA0AEAAQAA8ADQAQABAAEAAUABQAFgAXABgAGQAbABoA
IAAkACcAKgAqACsALwA0ADgAPABAAEMASABMAE8AVABYAF4AYgBmAGYAagBuAHAAcgB1
AHYAdwB4AHgAeAB6AHoAeAB2AHQAbwBsAGgAZABhAF4AWQBVAFQAUABMAEoARwBCAD4A
OgA2ADUAMQAtACgAJQAkACIAIQAgACAAIAAcABoAGQAXABQAFAAUABQAFAATABMAEgAP
AA4ADQAMAAsACwALAAsADQAMAAwADAAMAAwADQANAA0ACwALAAsADAAMAAsACwAMAAwA
DAAMAAkACAAIAAoACwAQABEAEgAPAA8ADwARABEAEQASABIAEgAUABQAFAAUABUAFQAW
ABQAEwATABQAFwAXABcAFwAWABYAFQAVABUAFQAVABUAFwAXABcAFwAWABUAFAAUABUA
FQAVABQAEQAOAA8ADgANAA0ADQANAAwADAAKAAoACQAJAAgACAAHAAYABQAEAAMAAAAA
AAAAAAABAAIAAgACAAAA//////////////3/+//7//v/+//5//r/+//7//r/+//8//7/
/v/9//v//f/9//v/+//8//n/+P/3//b/9//3//X/9P/1//b/9f/0//f/+P/6//z/+f/4
//b/9P/z//P/8//3//f/9//1//T/9v/2//b/9P/0//T/9P/0//P/8f/w//D/8f/w//H/
8v/0//X/9f/2//b/9f/1//X/9v/2//b/9f/z//T/9f/2//f/+P/6//r/+v/6//r/+//8
//3///8CAAEAAQABAAIAAgACAP///f/9//z//P/8//r/+P/2//X/8//y//L/8f/y//L/
8//0//P/8f/w/+//7P/s/+z/7P/t/+3/7f/t/+3/7f/t/+3/6//q/+n/6f/n/+f/6f/q
/+j/5v/i/+L/6f/2/wMAEgAsAEsAYgB6AJoAugDcAPkAFAEvAUYBSgE6ASAB+gDIAJkA
bgA9AAoA2P+v/6b/uP/H/8v/0v/c/+L/4v/k/+T/4v/i/+L/3//f/9//3//g/+H/4v/j
/+T/5P/h/+D/3f/d/+D/4P/e/97/3P/c/9r/2v/a/9r/3P/d/93/3f/b/9z/3f/d/9v/
2//b/9v/3P/c/9r/2v/a/9v/2//c/93/3f/d/93/3v/f/+D/4f/j/+P/5P/k/+T/5v/l
/+P/5P/o/+n/6v/s/+z/7v/v/+//8f/0//T/9v/4//n/+v/+////AwAIAAgADAAQABMA
GgAeACEAJgApAC4AMQA0ADUAOAA7ADwAPgBBAEIAQwBIAEgASABKAEgARgBEAEIAQgBA
AD0AOgA3ADQALwArACYAIgAeABwAGAASAA0ACAAFAAUAAgD///z/+f/4//b/8v/w/+//
7v/u/+z/6//p/+f/5v/l/+T/5P/j/+P/4v/k/+T/5P/k/+H/4f/h/+H/4f/g/+D/4P/g
/+D/4f/h/+D/3f/c/9v/3v/e/93/3f/g/+D/4P/g/+H/4P/g/+L/3//i/+H/4P/g/+H/
4v/l/+b/5//p/+r/6f/q/+n/6P/q/+v/6//s/+z/6//r/+z/6v/p/+j/5//q/+r/6f/p
/+v/6//r/+v/6f/p/+n/6f/m/+X/5P/k/+b/5//o/+j/5v/k/+b/5v/j/+P/4//j/+T/
5P/i/+L/3//f/97/3v/f/+D/4f/i/+P/4P/g/+D/3//f/9//3v/e/9z/2//b/9v/2//b
/9n/2f/Z/9n/2f/a/9z/3v/f/9v/2//b/9z/3P/b/9n/2//a/9f/1v/W/9f/2P/Z/9r/
3f/d/9v/2v/a/9r/2P/W/9f/2P/a/9z/3P/c/9v/2v/Z/9n/2f/d/9z/2//Y/9b/1v/W
/9b/1v/X/9b/1v/W/9j/1f/U/9T/0v/V/9b/1//Y/9j/1//X/9j/2v/Y/9j/2P/X/9f/
1v/W/9b/1f/V/9X/1f/U/9P/0f/T/9T/1f/W/9f/2P/a/9r/2//c/93/3//d/93/3v/g
/+L/4//k/+b/5f/k/+D/3f/b/9r/2v/a/9n/2P/X/9f/0//S/9L/0f/Q/9D/0f/S/9P/
0//U/9X/0//S/9H/0P/R/9H/0f/R/9P/0//T/9P/0//S/9H/0f/R/9P/0f/O/8z/yP/A
/77/v//K/9f/5v/4/xUAMgBOAG4AjgCsAMsA6AADARgBJAEgARQB+gDQAJ0AbABFABoA
8v/L/6z/ov+v/73/wv/I/9D/1v/W/9X/0v/R/9D/zv/N/8z/y//N/83/zf/N/87/zv/L
/8r/yf/J/8z/zP/K/8r/yP/I/8j/yP/I/8j/xv/H/8f/x//I/8r/zP/N/8v/y//L/8v/
y//K/8f/xv/H/8n/yv/M/87/z//Q/9H/z//P/8//z//P/8//0P/Q/9P/1v/W/9X/1f/Y
/9j/2P/a/9r/3P/d/9z/3f/f/97/4f/k/+b/6P/r/+3/8v/4//r//v8CAAUACAAMAA8A
FAAYAB4AIgAmACoALgAyADQANgA5ADoAOwBAAEAAQABCAEIAQAA+ADwAOgA4ADUAMgAx
AC4AKQAlACEAHAAXABQAEwAOAAoABgADAAMAAAD9//z/+f/4//b/8P/u/+3/7P/q/+j/
5//l/+b/5v/m/+b/4v/h/+H/4P/g/+D/4P/g/+H/4f/h/+H/3//e/97/3v/g/+D/4f/h
/+H/3//f/9//3//e/9z/2//e/97/3v/e/97/3v/f/+L/4P/k/+T/5P/h/+H/4f/j/+P/
4//k/+T/5P/m/+b/5v/k/+X/5f/m/+b/5f/l/+b/5//n/+f/5//o/+j/5//n/+n/6f/p
/+n/6f/p/+n/6f/m/+X/5P/k/+f/5//n/+b/5//m/+n/6v/p/+n/6f/p/+n/6P/l/+T/
4//j/+L/4v/g/+D/4P/g/+D/3v/f/+D/4P/h/+L/4v/h/97/3P/b/9z/3f/e/93/3v/f
/+D/4f/f/+D/4f/h/+H/4f/h/+L/4v/h/9//4f/j/+H/4f/i/+D/4P/g/+D/5f/l/+P/
4v/g/+D/3v/c/93/3v/g/+L/4//k/+T/5P/h/+H/4f/l/+f/6f/p/+r/6v/q/+r/6v/r
/+r/6v/q/+3/7f/t/+7/7v/v//D/7f/t/+3/7v/v/+//7v/u/+z/7P/s/+z/7P/s/+z/
6//s/+7/7//u/+7/7v/u/+//8P/y//P/8//x//H/8v/y//T/8//z//T/9//4//n/+v//
/wAAAQACAAAAAQABAAEAAgAEAAUABQAEAAQAAwACAAEA///9//z//f/+//7//v//////
/f/8//v/+f/3//b/+f/6//r/+f/7//v/+v/6//j/+P/3//f/+v/7//z//f/7//v/+//6
//v/+//7//n/9//2//T/8P/s//L//f8KABsAMgBMAGcAhACgAL4A3AD8ABkBNAFLAU4B
QgEqAQoB2gCiAHEARAAbAPb/1v/L/9r/6P/t//f//v8AAAAAAAAAAAAA/v/+//7/////
///////9//3//f/9/wAAAgABAAIAAQABAAQABAACAAIAAAAAAAAAAAAAAAAAAgADAAMA
AwACAAIAAgABAAIAAwAEAAUACAAIAAYABgAGAAcABwAIAAkACQAJAAkACgALAAwADQAN
AA0ADgAOAA0AEAAQAA8AEQAUABQAFAAUABQAFgAXABsAHQAgACAAIQAkACYAKAAoACkA
LQAyADIANgA6AD0ARABIAEsAUABUAFoAXgBiAGQAaABsAG4AcABzAHQAdQB2AHQAcgBy
AHAAbgBsAGoAaQBoAGYAZABiAGAAXABZAFMATgBJAEYARABAAD0AOgAzADEALAAnACYA
IwAiACAAHgAcABsAGgAWABQAEwARAA4ADgAOAA4ADQANAA4ADgANAAwACwAKAAwADQAO
AA8ADgAMAAsACgAKAAoACwALAAsACQAJAAkACgAKAAkACQAIAAgACAAIAAgACAAJAAwA
CwAOAA0ADAAMAA0ADgARABAADwAPAA4AEAASABIAEgASABMAEwAUABQAEwATABQAFAAT
ABIAEQAVABYAFgAXABUAFQAVABUAEwATABMAEwAVABUAFQAWABQAEwASABAAEAAOABAA
EAAPAA8ADwAPAA4ADgAMAAwADQANAAwADAAKAAoACgAKAAsACAAIAAgABgAHAAgACAAG
AAQAAwADAAMAAwADAAEAAAD///7//f/+/wAAAgADAAEAAQABAAIAAgABAP//AQABAP//
//8AAP7//v/+//7/AQABAP///v/+//7//P/6//z//P/9//7//P/8//v/+v/5//n/+f/9
//v/+//5//j/9v/6//r/+v/6//r/+v/4//f/9//4//j/9v/2//b/9P/1//X/9v/2//X/
9f/1//b/9v/2//X/9f/2//f/+P/4//j/+f/4//v//P/9/////f/9//7/AAAAAP///v/+
//z//P/5//f/9f/0//T/9P/z//L/8f/x/+//7v/u/+3/6f/o/+j/6P/o/+f/5//n/+j/
6P/o/+j/5f/l/+X/5f/n/+f/5//n/+f/5v/l/+X/6f/r/+X/4P/g/97/3P/g/+n/9P//
/xQALgBHAGAAfACYALgA3AD5ABQBLwFIAUoBOgEcAfQAygCZAGIALQD+/87/p/+k/7b/
wf/F/87/2P/c/97/3v/h/+D/4f/i/9//3//f/9//4f/h/+H/4f/g/+D/3f/c/93/3f/g
/+D/4P/g/97/3v/e/97/3v/e/9//4f/i/+P/4//k/+X/5f/j/+P/4//j/+f/6P/n/+j/
5v/n/+f/6P/s/+3/7v/v//H/8f/x//H/7//v//D/8P/y//b/9//3//X/+P/4//j//P/8
//7///8BAAMABgAGAAgACgALAAwAEAARABUAGgAcACAAJAAnACoALgAxADYAOgBAAEQA
SABIAEwAUABSAFUAWQBbAF0AXgBeAF4AYABeAFwAWgBYAFcAVgBUAFIATQBKAEUAQQA9
ADgAMwAwAC8AKgAmACIAHgAdABkAFQAQAA0ADAAKAAYABAADAAIAAgAAAP///f/8//z/
/P/8//n/9//2//T/9f/2//f/+P/1//X/9f/1//X/9P/0//T/9P/0//X/9f/0//H/8P/v
//L/8v/x//H/8v/y//L/8v/y//L/8//2//T/+P/4//j/9f/1//X/9//4//n/+//8//7/
AAAAAAAAAAABAAEAAgD///3//P/8//7///8AAAEAAgACAAEAAQAAAP///v/9//3//f/9
//3//P/7//r/+v/5//n/+f/4//j/9v/4//j/+f/5//n/+f/6//r/+P/4//f/9//2//b/
9v/2//b/9v/z//D/8P/w//L/8//0//T/9P/y//H/8f/v/+//7//t/+//7//v/+//7//w
//H/8f/v/+//7//w/+7/7f/r/+3/7f/r/+v/7P/s/+z/7P/s/+//7//t/+z/7P/s/+r/
6P/q/+r/6//s/+3/7v/u/+7/6f/p/+n/7f/r/+v/6f/o/+r/6v/q/+r/6f/q/+j/6P/k
/+X/5v/n/+j/6v/p/+n/6v/p/+b/5f/k/+b/5//n/+j/6P/n/+f/5//o/+j/6P/n/+f/
6P/p/+r/7f/u//D/8P/v/+7/7f/t/+v/6//s/+7/8f/x//H/8v/z//T/8v/x/+7/7P/r
/+r/6f/o/+f/5//l/+T/5P/j/+L/4v/j/+T/5v/l/+X/5f/j/+L/4f/g/+H/4f/h/+H/
4P/f/97/3f/d/9z/2//b/93/3f/d/9r/2P/U/9D/0P/Z/+L/7/8GACYAQwBeAHgAlACy
ANQA8QAMASkBPAE4ASgBEAHsALwAiQBeADUACADc/7f/qv+4/8X/y//U/9r/2v/a/9z/
3v/c/9z/3P/b/9v/2//b/9n/2f/Z/9n/3P/c/9n/2P/Z/9n/3P/c/9z/3P/a/9r/3P/c
/9z/3P/a/9n/1//V/9f/2P/Z/9n/2//b/9v/2//a/9r/2P/Y/9b/1//X/9j/3P/d/97/
3//f/9//3//f/+H/4f/i/+L/4f/k/+T/4//j/+b/5v/m/+j/6P/q/+v/7f/v//L/8v/1
//j/+v/8//z//f8BAAYACQAOABMAFwAcACAAIwAoACwAMgA2ADoAPABAAEQARgBIAEsA
TABNAFIAUgBSAFQAUgBQAE4ATABIAEYAQwBAAD0AOgA1ADEALwAsACkAKAAjAB4AGgAW
ABAADwALAAcABAABAAAA/v/4//b/9f/0//T/8v/x/+//8P/w//D/8P/u/+3/7f/s/+z/
7P/s/+z/7f/t/+3/7f/r/+r/6v/q/+r/6v/r/+v/7f/r/+v/6//q/+r/6f/p/+r/6v/q
/+r/5//m/+b/6P/m/+r/6v/q/+v/6//r/+3/6//r/+z/7P/s/+7/7v/u/+//8f/y//T/
9P/z//P/9P/0//P/8v/x//P/9P/0//X/8//z//P/8//x//H/8f/x//D/7//u/+7/7//v
/+//7v/t/+z/7//w/+//7//v/+//7v/u/+z/7P/r/+v/6v/q/+r/6v/q/+r/6//o/+j/
6P/m/+f/6P/o/+b/5P/j/+P/5f/l/+X/4//j/+P/4//j/+P/5P/l/+X/4f/h/+H/4v/i
/+H/3//h/+L/4f/i/+T/5P/k/+T/5P/l/+X/4//i/+T/5P/i/+D/3v/e/9//4P/h/+L/
4v/i/+H/4f/h/+X/5f/l/+P/4v/g/+D/4P/g/+H/4P/g/+D/4P/f/97/3v/e/9//4P/d
/97/3//f/+L/4f/g/9//3v/g/9//3//g/97/3P/c/9z/3P/d/93/3v/g/9//3//f/+D/
4P/g/9//4f/i/+P/5P/i/+L/4//i/+X/5v/n/+n/6f/p/+r/7P/q/+n/6P/o/+r/6v/n
/+X/5f/k/+T/5P/h/+D/3//f/9//3v/e/93/3P/c/93/3v/c/9v/2//b/93/3v/f/+D/
3P/b/9r/2f/a/9v/3P/d/93/3P/b/9v/2//b/9n/2P/W/9L/zP/K/8//2P/n//b/DAAp
AEYAYgB+AJoAuADZAPgAFQEsATYBMgEiAQQB1ACdAG4ARQAgAPr/1f+6/7j/yf/V/9r/
4P/i/+L/5P/m/+T/5P/k/+H/4f/h/+H/4//j/+P/4//m/+b/4//i/+P/4//m/+b/5P/k
/+L/4v/i/+L/4v/i/+P/5f/m/+f/5v/m/+b/5f/n/+f/5//n/+r/6v/o/+j/6v/r/+v/
7P/s/+3/7v/v//D/8f/y//P/8//z//T/9P/0//b/9f/z//T/+P/5//r//P/8//7/////
/wEABAAEAAUACAAKAAwAEAATABkAIAAgACQAKAArADIANgA5AD4AQQBGAEkATABPAFQA
WQBcAF4AYQBiAGMAZgBmAGYAaABqAGgAZgBkAGUAZABiAGAAWwBYAFMATwBOAEoARgBE
AEIAPgA7ADgANAAzAC8AKwAqACcAJgAkACIAIAAfAB4AHAAaABkAFwAVABQAEwASABIA
EQARABAAEAAQABAAEAANAA0ADQANAA0ADAAMAAwADAAMAA0ADQANAAsACwALAAoACgAJ
AAkADAAMAAwADAANAAwADAAOAA0AEAAPAA4ADgAPABAAEwARABEAEgASABEAEgARABAA
EgATABMAFAAUABMAEwAUABMAEwATABMAFQAWABYAFwAXABcAFwAXABUAFQAVABUAFgAV
ABQAFAAVABUAFQAUABUAFAAXABgAFgAVABQAEwAUABQAEgASABEAEQAQABAAEQASABMA
FAARAA4ADgAOAA4ADwAQABAAEAAOAA0ADQANAA0ADQALAAsACwALAAsACQAKAAsACwAL
AAsACwAMAA4ADQALAA0ACgAHAAYABgAHAAgACQAKAA0ADQALAAoACgAKAAgABgAHAAgA
CgAMAAoACgAJAAgABgAHAAgADQAMAAsACAAGAAkACgALAAwACwAKAAoACgAMAAoACQAI
AAcABgAHAAcACAAKAAoACAAIAAgABgAHAAcACAAIAAcABwAHAAsADAANAA0ACwAMAA0A
DgAPABAAEgASABIAEgASABMAEwATABQAFgAZABkAGQAaABgAGAAVABMAEQAQABAAEAAQ
ABAAEAARAA4ADAALAAkACAAIAAkACgAIAAcABwAHAAgACgAMAA4ACgAJAAgABwAFAAUA
BQAFAAYABgAGAAcACQAHAAMABAAGAAIA/P8CAA0AFgAlADwAVABtAIYAngC4ANgA/gAX
ASwBSQFkAWgBVAE2AQwB2gCpAHwATQAaAOb/xf/C/9T/4f/n/+7/9v/6//7/AAAAAP7/
/v/+//3//f/9//3////////////9//z/+P/2//b/9//7//z//P/8//r/+v/8//z//P/8
//r/+//7//v/+P/4//j/9//6//v//P/9//3//P/5//j/+f/7//z//v/+//3//P/7//z/
/f/+////AgADAAUABgAGAAgABwAFAAUACAAIAAgACwAMAA8AEQASABMAFQAUABYAGAAZ
ABoAGgAbAB8AJAAoAC4ANAA5ADwAQABDAEgASwBQAFMAVgBWAFoAXgBgAGAAYwBkAGUA
agBqAGoAbABtAGwAawBqAGcAZABgAFwAWABUAE4ASQBHAEQAQQBAADwANgAxACwAJwAl
ACAAGwAYABUAFAASABAADgANAAwACAAGAAUAAwABAAAA///+//z/+//7//r//P/8//z/
/P/7//v/+//7//n/+P/4//j/+P/4//n/+f/7//n/+f/5//j/+P/3//f/+f/6//v//P/8
//z//f8AAAAABAAEAAQAAgABAAAAAQACAAMABQAGAAkADAANAA4ACwALAAoACgAKAAkA
CQAKAAsACwALAAsADgAOAA0ADQANAA0ADQANAA8ADwAPAA8ADAALAAoACgALAAsACwAK
AAgABgAIAAgABwAHAAcABwAIAAgABgAGAAUABQAEAAQABAAEAAQABAAFAAIAAgACAAAA
AQACAAIABAACAAEAAQD////////9//////////////8AAAEAAQACAAMABAAGAAQAAwAB
AAMAAwABAAEAAgACAAIAAgACAAIAAQD+//z/AAACAAIAAgAAAAAAAQACAAIAAgABAAAA
/v///wAABQADAAMAAQAAAAQAAgACAAQABAAEAAQABAAEAAMAAwAEAAUABAAFAAYABQAF
AAQABAAEAAMAAwADAAYABgAGAAUABwAIAAkACgAJAAoADAAMAAoACgAKAAsACwALAAwA
DgANAA0ADQAOAA4ADgALAAkACgAKAAsADAAJAAgABwAHAAMAAgACAAEAAAAAAAEAAgAC
AAEAAQABAAAAAAAAAAAA/f/9//3//f/9//3//f/9//v/+v/5//n/+/////3/+v/4//T/
8P/w//f//v8JABoANgBTAHAAjACmAMQA5AABARwBOwFWAV4BUgE6ARoB7gC3AIYAWQAu
AAAA0/++/8r/3//j/+j/8v/2//b/9P/0//L/8v/y//L/8//0//X/9v/3//j/+f/5//j/
9P/y/+//7//y//L/8P/w/+7/7v/v//D/8f/y//D/8f/x//H/7//w//H/8f/v/+//7//v
//H/8v/x//L/8v/z//P/9P/0//X/9v/3//j/+f/6//v/+//7//z//P/7//7//v/9////
AgACAAIAAgACAAQABQAFAAcACgAKAAsADgAQABIAFQAXABwAIgAiACYAKgAtADIANgA5
AD4AQQBGAEkATABOAFIAVgBYAFsAXwBhAGMAZABkAGQAZgBkAGIAYABeAF4AXABZAFYA
VQBSAE0ASQBGAEIAPgA8ADcAMgAuACoAKAAnACMAHwAaABcAFgAUABAADgANAAwACAAG
AAUAAwAEAAQABAAEAAIAAQABAAAA///+//3//P/5//n/+f/5//n/+P/4//j/+f/6//z/
/f/9//v/+//7//r/+v/5//n/+P/4//j/+P/4//j/+f/8//z/AAAAAAAA/f/9//3/////
////AAAAAAEABAAFAAYABAAFAAUABgAGAAUABQAGAAkACQAJAAkACAAIAAcABwAHAAcA
BwAHAAkACQAJAAkACQAJAAkACgAJAAkACQAIAAYABAAGAAYABQAFAAUABQAGAAYABAAE
AAMAAwACAAIAAgACAAIAAgACAAAAAQACAP////////7//v/8//v/+//7//v/+//5//z/
/f/+/////v/+//7//f/6//n/+P/4//n/+f/4//v//P/7//z//v/+//7//v/+/wAA///8
//r/+//8//v/+v/6//r/+//8//3//v/+//7/+//7//v////+//3/+v/4//r/+v/6//r/
/P/8//3//v/8//n/9v/0//j/+//+//3//v/9//3//f///wAA/v/+//7//v/+//z//P/8
//z//v/+//7//v///wAAAQACAAAAAAAAAAAAAQACAAMABAAGAAYABgAGAAgACAAIAAgA
CAAIAAgACAAIAAgACAAIAAYABgAGAAYAAwACAAEAAAAAAAAAAAAAAAAAAAAAAAAAAgAC
AAIAAgAAAAAAAAAAAP///v/9//z//f/+////AAD+//7//v/+//r/+P/2//T/9f/2//f/
+P8DAA==
         </WaveFormData>
      </LeadData>
      <LeadData>
         <LeadByteCountTotal>10000</LeadByteCountTotal>
         <LeadTimeOffset>0</LeadTimeOffset>
         <LeadSampleCountTotal>5000</LeadSampleCountTotal>
         <LeadAmplitudeUnitsPerBit>4.88</LeadAmplitudeUnitsPerBit>
         <LeadAmplitudeUnits>��V</LeadAmplitudeUnits>
         <LeadHighLimit>2147483647</LeadHighLimit>
         <LeadLowLimit>268435456</LeadLowLimit>
         <LeadID>V5</LeadID>
         <LeadOffsetFirstSample>0</LeadOffsetFirstSample>
         <FirstSampleBaseline>0</FirstSampleBaseline>
         <LeadSampleSize>2</LeadSampleSize>
         <LeadOff>FALSE</LeadOff>
         <BaselineSway>FALSE</BaselineSway>
         <ExcessiveACNoise>FALSE</ExcessiveACNoise>
         <MuscleNoise>FALSE</MuscleNoise>
         <LeadDataCRC32>392615653</LeadDataCRC32>
         <WaveFormData>
lgCWAJYAlgCyAMwA5gAAAQQBBgEIAQoB5wDEAKEAfgBWADAACgDk/+H/4P/f/97/4v/m
/+r/7v/x//L/8//0//L/8v/y//L/8P/w//D/8P/x//L/8//0//P/8v/x//D/8f/y//P/
9P/2//b/9v/2//X/9P/z//L/8v/y//L/8v/1//b/9//4//j/+P/4//j/+P/4//j/+P/4
//j/+P/4//r/+v/6//r//P/8//z//P/8//z//P/8//3//v///wAA/v/+//7//v8CAAQA
BgAIAAwADgAQABIAFQAWABcAGAAdACAAIwAmACsALgAxADQAOQA8AD8AQgBFAEYARwBI
AEsATgBRAFQAVABUAFQAVABSAFIAUgBSAE4ATABKAEgARABAADwAOAA1ADIALwAsACcA
JAAhAB4AGgAYABYAFAARAA4ACwAIAAYABAACAAAA///+//3//P/5//j/9//2//T/9P/0
//T/9P/0//T/9P/0//T/9P/0//P/8v/x//D/7v/u/+7/7v/s/+z/7P/s/+z/7P/s/+z/
7//w//H/8v/z//T/9f/2//j/+P/4//j/+P/4//j/+P/6//r/+v/6//z//P/8//z//P/8
//z//P/6//r/+v/6//v//P/9//7//v/+//7//v8AAAAAAAAAAP7//v/+//7//P/8//z/
/P/6//r/+v/6//j/+P/4//j/+P/4//j/+P/2//b/9v/2//X/9P/z//L/8v/y//L/8v/w
//D/8P/w//L/8v/y//L/8v/y//L/8v/w//D/8P/w/+7/7v/u/+7/8P/w//D/8P/u/+7/
7v/u/+7/7v/u/+7/8P/w//D/8P/u/+7/7v/u/+7/7v/u/+7/7P/s/+z/7P/s/+z/7P/s
/+r/6v/q/+r/6//s/+3/7v/v//D/8f/y/+//7v/t/+z/7P/s/+z/7P/s/+z/7P/s/+7/
7v/u/+7/7v/u/+7/7v/t/+3/7P/s/+v/6v/p/+j/6v/r/+z/7P/s/+z/7P/u//D/8//0
//T/8v/x//H/8v/1//X/9f/3//f/9//3//f/9f/1//P/8v/x//D/8P/x//H/8P/v/+//
8P/v/+7/7v/s/+7/7v/u/+3/6//q/+n/6v/r/+z/7P/s/+v/6//q/+r/6v/q/+r/6f/o
/+j/6P/i/+L/4v/g/97/2v/X/9f/2f/h/+v/9f8JACEAPQBWAGoAfwCdALoA1QDtAAAB
AgH6AO8A2AC3AI4AaABBABgA8f/R/8T/zf/Z/93/3//i/+T/5//n/+f/5//m/+b/4//j
/+P/4//j/+P/4//j/+P/4//h/+H/4f/h/+H/4f/i/+L/4v/h/+H/4f/h/+H/5P/l/+X/
5f/n/+f/5//o/+f/5v/l/+T/4v/i/+L/4v/i/+P/5P/n/+j/6v/q/+r/6//s/+z/7P/p
/+n/6v/q/+r/6//r/+v/6//t/+3/7v/w//H/8v/z//X/9v/4//v/+//+/wAAAQACAAQA
CAAKAAwADgAQABMAFgAaABwAHgAhACYAKgAsAC8AMwA3ADsAOwA9AD4AQABBAEAAQAA/
AEEAQQA9ADsAPQA7ADoANgAxAC8ALAAnACYAJAAhAB0AGgAXABMAEQANAAkABgADAAIA
AAAAAP///P/6//r/+P/0//L/8v/x/+//7v/u/+7/7v/u/+//8P/w/+//7//v/+//7//v
/+//7P/s/+z/7P/u/+7/7v/u/+7/7//v/+//7f/s/+z/7P/u/+7/7v/v/+3/7P/s/+z/
7//w//H/8f/u/+7/8P/w/+7/7f/s/+3/7//v/+//7//w//P/9P/1//f/9//3//f/9f/2
//b/9//1//X/9v/2//b/9v/0//T/9//3//f/9//2//b/9f/1//P/8//0//T/9f/0//T/
9v/y//L/8//z//P/8v/x//H/8f/x/+//7//v/+//8P/w//L/8P/w//D/8P/w/+//7//x
/+//7v/u/+//7//v/+7/7f/t/+7/7v/s/+3/7f/t/+z/7P/s/+z/7f/t/+7/8P/u/+7/
7v/u/+z/7P/s/+z/8P/x//L/8//x//H/7//v/+7/7v/t/+3/7//v/+//7//v/+//7//x
//X/8//z//P/8P/w//D/8P/w//D/8P/w/+7/7f/t/+3/7P/t/+z/6//u//D/8f/y//L/
8P/w//D/8P/w//D/8P/w//D/7//u/+3/7P/v/+//7v/u//D/8P/w//D/7f/t/+3/7P/v
//D/8f/0//X/9//3//b/9P/z//P/9P/3//f/9//5//z//f/+/////f/9//v/+v/5//j/
+P/5//j/9v/0//P/9P/z//L/8v/x//T/9f/2//T/8//z//P/8f/x//H/8P/x//H/8v/y
//D/8P/w//D/8f/w//D/8P/w/+7/6v/q/+r/5P/d/+H/6//1////DwAjADkATQBiAH4A
nQC/ANwA9wARARwBEgEAAesAzAChAHYAUAApAAIA4//T/9T/3f/j/+n/7//w//D/7//x
/+//7//u/+7/6//r/+v/6//s/+3/7v/v/+7/7f/q/+n/7P/t/+7/7//v/+7/7f/r/+r/
6f/o/+f/6v/t/+//8f/w/+//7v/u//D/8P/w//D/8f/y//P/9P/x//H/8f/z//T/9v/2
//b/9P/0//P/8v/y//P/9f/2//j/+f/5//n/+P/5//j/+P/6//v//P/9//3//v8AAAMA
BQAKAA4AEQARABIAFQAWABkAHAAfACMAKQAuADEANAA3ADwAQABCAEQARwBKAE0ATQBP
AFAAUgBUAFQAVQBVAFUAVQBRAE8ATgBLAEkARABBAD8APAA3ADQAMgAvACsAKAAlACEA
HwAdABkAFgATABEADgANAAsACQAIAAkACAAGAAQABAADAAEAAAAAAAAAAQAAAAAAAAD/
//3//P/7//v/+//7//v//P/8//z//P/+//7//v/+//3//f/8//v//f/8//z//P/+//7/
/v////7//P/7//r//v8AAAIAAwAAAAAAAgACAAEAAQABAAMABQAFAAUABQADAAUABQAF
AAUABQAFAAUABgAIAAkACwAIAAcABwAGAAYABgAEAAQABgAHAAgACQAKAAoACQAJAAkA
CQAKAAoABgAEAAMABAACAAIAAwADAAUABAADAAMABQAFAAMAAwABAAEAAgACAAEA/v/9
//z/AAAAAP////8BAP///v/+//////////7/+//7//z//P/6//v/+//7//v//P/9//7/
/v/9//3//v/8//z//P/8//v/+v/5//j/+f/5//n/+f/7//v/+f/5//v//P/8//3//P/7
//r/+f/5//n/+f/7//z/+f/4//f/+P/4//j/+P/4//j/+P/4//f/9v/1//T/9v/2//b/
9v/5//n/+P/4//j/+P/4//j/+P/5//r/+v/5//j/9//4//n/+//7//r/+v/5//n/+v/8
//3//v8BAAEAAQABAAEAAwADAAEAAAD///7//v////7//P/6//n/+v/5//j/+P/4//r/
+v/6//n/9//2//X/8//z//P/8v/0//P/8//y//L/8v/y//L/8f/w//D/8P/s/+z/8P/w
/+z/6P/l/+P/6f/x//v/CwAhADcASQBeAHgAlQCxAMwA5QD9ABQBGgEOAfkA3AC1AI4A
aAA7AA4A5f/F/77/y//X/9n/3//o/+7/7f/t/+v/6//q/+r/5//n/+f/5//o/+n/6v/r
/+3/7f/r/+v/6P/n/+b/5f/m/+b/5v/l/+X/5f/l/+X/5//p/+r/6//r/+v/6//s/+r/
6v/q/+r/6v/q/+r/6v/p/+n/6f/r/+r/7P/s/+z/7f/u/+7/7v/v/+//8P/w/+//7//u
/+3/7v/x//L/9P/2//f/+P/5//r/+v/7//3//f8AAAIAAwAGAAgADAAOAA8AEgAVABkA
HQAiACUAKAArADAANAA2ADYAOQA8AD8APwBBAEIARABGAEYARwBHAEcARwBDAEEAQQA/
AD4AOgA3ADUAMgAtACgAJgAjAB8AGwAXABIADwAOAAsACQAHAAUAAgABAP///P/6//r/
+P/4//b/9v/1//L/8P/v/+7/7f/s/+z/7P/u/+3/7f/t/+3/7f/t/+3/7P/s/+z/7P/s
/+z/7P/s/+v/6//q/+n/6v/q/+v/7P/s/+z/7P/t/+3/7P/s/+z/7P/s/+z/6//t/+7/
8f/y//T/9f/2//n/+P/3//b/9f/3//n/+f/5//f/9//3//f/9f/2//b/9//5//n/+v/6
//v//P/7//z//P/7//r/+f/3//b/9P/z//T/9f/3//j/9f/0//T/9v/0//T/9f/1//X/
9P/z//P/8f/x/+//7//y//P/9f/2//T/8v/y//L/8v/y//H/8f/z//H/8P/w/+//7//v
/+7/7f/t/+7/7v/w//H/8f/x//D/8P/w//D/7v/t/+3/7v/s/+z/7P/s/+3/7v/v//D/
7//v/+//7//v/+//7f/t//D/8P/v/+//7f/t/+3/7f/t/+3/7f/v/+//7f/t/+3/6v/q
/+r/6v/s/+z/7P/s/+7/7f/r/+n/6v/r/+z/7f/u/+7/7v/u/+7/7v/u/+7/7v/t/+3/
7P/s/+7/7v/u/+7/7f/t/+3/7P/s/+z/7P/u/+//8f/x//D/8//z//T/9v/2//X/9P/1
//n/+f/5//n/+f/5//f/9v/z//L/8v/z//P/8v/x//H/8P/v/+7/7v/s/+7/7v/u//D/
7//v/+//7v/t/+z/6v/s/+v/6//q/+z/7P/s/+z/6//q/+r/6v/q/+z/6v/m/+T/4P/Z
/9P/1f/d/+f/8/8BABUALQBCAFwAeQCTAK4AyQDhAPYAAgEAAfUA5ADFAJ4AdgBTACwA
BwDp/9L/zf/V/93/4f/k/+r/7f/t/+z/6//p/+j/5v/l/+T/4//l/+X/5f/l/+X/5f/j
/+P/4//j/+P/4//i/+L/4v/h/+P/4//j/+P/4//j/+L/4f/i/+P/5P/m/+b/5v/m/+b/
5P/k/+T/5P/k/+X/5v/p/+j/6v/q/+r/6f/q/+r/6v/n/+f/6P/o/+v/7f/u/+//7f/v
/+//8P/w//H/8v/z//L/8v/z//X/9f/4//r/+//+/wAABAAGAAkADAAPABMAFAAYABoA
HAAfACQAKAAqAC8AMwA3ADsAPAA9AD0APgBCAEIAQwBDAEMAQwA/AD0APQA7ADoANgA1
ADMAMAArACcAJAAgABsAGgAXABMAEQASAA8ADQALAAkABgAFAAMAAAD+//7//P/4//b/
9v/1//T/9P/1//b/8//y//L/8v/w/+//7//v/+//7//v/+//7v/u/+7/7v/w//D/8P/w
//D/8f/x//H/8P/u/+3/7P/u/+7/7v/v//D/8P/x//L/8f/y//P/8//w//D/8v/y/+//
7//v//H/8//z//P/8//x//P/8//z//P/8//z//P/8//0//T/9f/1//X/9v/2//j/+P/2
//b/9f/1//X/9f/0//T/8//z//X/9f/2//b/9//2//b/+P/0//T/9f/1//X/9P/z//P/
8f/x/+//7//v/+//8P/w//L/8P/w//D/8P/w/+//7//x/+//7v/u/+//7//v/+7/7f/t
/+7/7v/w//H/8f/x//D/8P/w//D/8P/v/+//8P/w//D/8P/w/+7/7v/u/+7/8f/x//H/
8f/w/+//7P/r/+z/7P/r/+v/7f/t/+3/7f/r/+v/6//t/+//7f/t/+3/7P/s/+z/7P/s
/+z/7P/s/+v/6//s/+3/6//t/+3/7f/r/+z/7P/s/+7/7f/s/+z/7P/s/+z/6//q/+n/
6P/p/+r/6//s/+r/6v/r/+v/7P/s/+z/7P/r/+r/6f/p/+z/7P/s/+z/7P/u/+//8f/0
//T/9f/1//P/9P/1//X/8//1//f/9//0//P/8v/x//H/8P/v/+7/8P/x//H/8P/v/+//
7v/t/+r/6v/o/+r/6v/q/+r/6f/q/+v/7P/t/+v/6v/q/+n/6//q/+r/6v/q/+r/6f/o
/+j/6P/m/+T/4v/i/97/2v/X/9n/4f/r//f/CwAfADUATQBmAIAAmQC5ANQA7wADAQoB
AgHyANsAuACLAGIAOgATAO7/0f/J/9T/3f/f/+X/6f/q/+r/6//r/+n/6f/o/+j/5//n
/+f/5//l/+X/5f/l/+b/5//m/+f/6f/p/+n/6f/p/+j/5//l/+f/5//n/+f/6P/p/+n/
6f/n/+f/5//o/+r/6v/q/+r/7P/s/+z/7P/t/+3/7f/v/+3/7v/t/+z/7//w//D/8P/v
/+//8P/w//L/8//z//P/8//1//X/9v/2//f/+P/5//3//v8AAAMAAwAGAAgACQAJAAoA
DQAOABEAFAAXABsAIAAkACYAKAAvADQAOAA6ADwAPwBCAEUARQBHAEgASgBJAEgASABH
AEkASQBFAEMAQwBBAEAAPAA8ADsAOQA1AC8ALAAoACMAIgAfABsAGQAWABEADQAJAAkA
BgAFAAMAAgAAAAAA/v/8//r/+v/5//X/9P/0//T/9v/2//f/+P/3//X/9P/z//X/9f/1
//X/9P/0//T/9P/y//L/8v/y//T/9f/1//X/9f/0//T/9P/0//T/9P/1//X/9P/0//T/
8//0//X/9f/1//b/+f/6//f/9//3//n//f/9//3//f/8//3//P/7//3//f/9//3//P/8
//v/+//9////AgAEAAMAAgD///7//f/9//3//f/9//7//v////////8AAAAA/v/8//v/
/P/8//z//f/9//v/+v/5//n/+v/7//r/+//7//v//P/8//r/+P/4//j/+v/6//n/+f/7
//n/+P/4//f/9//3//b/8//z//T/9P/1//f/+P/5//r/+v/6//r//P/7//v//P/7//r/
+f/4//b/9v/2//b/+P/5//r/+//5//n/9//3//r/+v/5//n/9//3//f/9//3//f/9//5
//n/9//3//f/9v/6//j/+v/6//r/+v/4//j/+P/4//j/+P/4//j/9//3//b/9v/4//j/
+P/4//j/+f/6//r/+v/6//r//P/7//3//f/8//////8AAAIAAQABAAEAAwAEAAMAAgAB
AAEAAQD///7////+//7///8BAAAA//////7//f/8//z/+f/6//n/+P/2//X/9f/1//f/
9//3//b/+P/3//f/9v/2//b/9v/2//X/9P/0//T/+v/6//b/8v/w/+z/6f/p//H/+f8B
ABMAKQA9AFEAaACAAJsAuQDWAO8ACQEeASIBGAH/AOIAvQCUAGIAMQAGAOH/x//E/9H/
2f/d/+X/7v/y//P/8f/z//P/8v/y//H/8f/x//H/8f/x//H/8f/v/+//7f/t/+3/7f/t
/+3/8P/w//D/7//t/+3/7f/t/+//8f/y//P/8f/x//H/8v/y//L/8v/y//T/9P/0//T/
8//z//P/9f/2//j/+P/4//n/+v/6//r/+f/5//r/+v/8//3//f/9//v//f/9//7///8B
AAMABQAFAAYACAALAAkADAAOAA8AEgAUABgAGgAdACAAIwAnACoALgAwADIANwA8AEAA
QgBEAEcASgBNAFEAUwBUAFYAVgBWAFcAVwBVAFUAUQBPAE8ATQBMAEgARQBDAEAAOwA3
ADQAMAArACgAJQAhAB8AHQAZABYAEwAQAAwACgAHAAQAAgACAAAAAAD+//7//f/9//z/
/P/8//j/9v/1//T/9f/1//b/9//3//f/9//3//X/9P/z//L/8//0//X/9v/z//P/8v/x
//L/8v/z//T/9P/0//T/9f/3//b/9v/2//X/9v/3//f/9P/0//b/9v/3//n/+////wMA
AwADAAMAAQADAAMAAwAAAP///v/9/wAAAgADAAUABQAFAAYABgAFAAQAAQAAAP//////
/////v/+//3//f/7//v//P/8//3//P/8//7//P/8//3//f////7//f/9//3//f/7//v/
+f/5//r/+v/5//b/9f/0//j/+P/3//f/+f/3//b/9v/1//X/9f/0//P/8//0//T/9P/1
//X/9f/0//T/9P/0//T/8//z//T/8v/y//L/8v/y//L/8v/y//P/8//z//P/8f/x/+//
7//y//L/8f/x//P/8//z//P/8v/x//D/8f/x/+//7//v//D/8P/w//D/8P/w/+7/7v/u
//D/8P/w//D/8v/y//L/8v/x//D/7//u//H/8f/w//D/8P/w//D/8P/y//P/9P/0//L/
8v/y//T/9//5//n/+P/2//X/9f/2//b/9f/0//X/+f/5//n/+f/6//v/+v/6//j/9v/1
//X/9f/0//P/8//y//H/8P/w/+7/8P/w//D/8v/x//H/8f/v/+//7//u/+7/7f/t/+z/
6v/q/+r/6v/p/+j/6P/o/+r/6v/o/+b/4v/g/9v/2f/d/+X/7f8BABsAMwBJAF4AdACN
AKsAyADhAPsADAEKAfwA7QDSAK0AhABeADcADgDr/8//yP/R/9n/3//l/+r/6P/p/+n/
5//n/+b/5v/n/+f/5//n/+b/5f/k/+P/5f/l/+P/4//l/+X/5f/l/+b/5v/m/+X/5//n
/+f/5//l/+X/5P/j/+X/5f/l/+b/6P/o/+j/6P/o/+j/6P/o/+f/5//n/+n/6v/s/+z/
7P/s/+z/6//q/+r/6//t/+7/7v/v/+//7//t/+//7//w//D/8f/y//P/9f/2//j/+//7
//7/AAABAAAAAgAGAAgADQAQABMAFwAaAB4AIAAiACcALAAwADIANAA3ADoAPQA/AEEA
QgBEAEYARgBHAEcARwBHAEMAQQA/AD0APAA4ADUAMwAwACsAKgAoACUAIQAgAB0AGQAX
ABMADwAMAAkABQACAAEA///8//r/+v/4//j/9v/2//X/9f/0//T/9P/y//D/7//u//D/
7//v/+//8f/x//H/8f/w//D/8P/w//D/8P/w//D/8P/x//H/8f/x//D/8P/w//L/8v/y
//P/8P/u/+3/7P/t/+7/7//v//D/8P/y//L/8f/x//H/8//1//X/9f/1//f/+f/5//n/
+f/5//n/+f/3//j/+P/5//v/+//8//z//P/8//r/+v/5//n/+f/5//b/9v/1//X/9//3
//j/+P/5//j/+P/6//j/+P/5//n/9//2//X/9f/1//X/8//z//X/9f/2//b/9v/0//T/
9P/2//b/9f/1//P/8f/w//D/8f/x//H/8P/x//H/8v/y//L/8//z//P/8P/w//D/8P/u
/+3/7f/u//D/8P/w//D/8v/y//L/8v/x//H/8f/x//P/8//x//H/8f/w/+7/7f/v/+//
7//v/+//7//v//H/8//x//H/8f/w//D/8P/w//D/8P/w//D/8P/v/+//7//t/+//7//v
/+//8P/w//L/8f/w/+//7v/w//D/8P/w/+7/7v/u/+7/7//v/+7/7v/w//D/8P/w//D/
8f/y//L/8v/y//L/9P/0//X/9P/y//X/9f/2//j/9//3//f/+f/5//n/+f/5//v/+//5
//j/9//2//b/9//1//T/8//z//T/8//y//L/7v/w//D/8P/w/+//7//v//H/8f/x//D/
7f/r/+r/6P/p/+r/6//s/+v/6v/q/+r/6v/q/+j/5v/k/+D/2//X/9n/4f/r//f/CQAf
ADUASgBiAHsAlQCyAM8A5wD+AAgBBgH5AOQAwwCYAHAATQAsAAkA6f/S/9P/3f/j/+X/
6v/s/+v/6//r/+v/6v/q/+f/5//n/+f/5//n/+f/5//n/+f/5f/l/+X/5f/l/+X/5P/k
/+T/4//l/+X/5f/l/+b/5//n/+f/5v/l/+T/5P/m/+b/5v/m/+b/5v/m/+b/5//n/+f/
6f/q/+z/7P/s/+3/7v/u/+7/7f/t/+7/7v/t/+3/7P/r/+v/7f/t/+7/8P/x//L/8//0
//T/9f/3//f/+v/8//3///8CAAcACgALAA4AEQAVABgAHAAeACAAJQAqAC4AMAAyADUA
OAA7AD0APwBAAEIARABEAEUARQBHAEcAQwBBAEIAQQBBAD4AOQA3ADQALwAuACwAKQAl
ACMAIQAeAB0AGQAVABIADwAPAAwACwAJAAgABgAGAAQABAACAAIAAQD+//z/+//6//v/
+v/6//r/+P/3//f/9//1//X/9f/1//b/9v/2//b/9P/0//T/9P/2//f/9//3//X/9P/0
//T/9v/2//b/9//3//b/9v/2//b/9v/2//X/9f/2//n/+v/3//f/9//5//r/+f/4//f/
+f/7//v/+//7//v/+//7//v//P/8//3//////wAAAAAAAAAA/v/+//3//f/9//3//P/8
//v/+//9//3//v/+//7//v///wIA///+//7//f/7//r/+f/5//n/+f/3//f/+v/7//3/
/v/9//r/+f/4//r/+v/5//n/+//5//j/+P/3//f/9//2//f/9//4//j/9v/3//f/9//2
//b/9v/2//j/9//3//j/9//2//X/9P/1//b/9//4//v/+//7//v/+f/5//f/9//4//j/
9//3//f/9//3//f/+f/5//n/+//7//n/+f/5//j/+P/4//j/+P/4//j/+P/6//j/9//2
//X/9P/1//b/9//4//j/+P/4//j/+f/5//j/+P/4//j/+P/4//n/+//9//7//P/8//z/
/v///wEAAQAAAAAA/////wAAAQABAAEAAwAHAAcABwAHAAUABQADAAIAAwACAAIAAwAF
AAQAAwADAAEA///9//z//P/+//7//v/8//v/+//7//3//f/9//z//P/7//v/+v/6//r/
+v/6//v/+v/6//r/+v/6//j/9v/0//D/6//v//X//f8JAB0AMQBHAF0AcgCGAKMAxQDe
AO8ACwEkASgBHAEDAeQAuwCSAGgAPQAQAOf/y//K/9f/4f/n/+3/8v/0//f/+f/7//v/
+v/6//n/+f/5//n/+f/5//n/+f/4//f/9P/z//T/9f/2//f/+v/6//r/+f/6//v//P/9
//3//f/8//v/+f/5//n/+v/9//7///8AAP7//v/+//7/////////AQABAAIAAQAAAAMA
BAAEAAQABAAFAAcACAAIAAkACQAJAAkACwALAAwADgAPABAAEQASABIAEwAVABUAGAAa
ABsAHAAeACIAJAAqAC4AMgA3ADoAPgBAAEIARQBKAE4AUABSAFUAWABbAFsAXQBeAGAA
ZABkAGUAZQBmAGcAZABjAGAAXQBbAFYAUgBPAEsARQBDAEIAQAA9ADkANQAwAC0AKQAl
ACIAHwAdABoAGQAXABQAEgASABAADAAKAAoACQAHAAYABgAGAAMAAgACAAIAAgABAAEA
AQABAAEAAQABAP7//v/+//7//v/+//7//v/+/////////////v/+//7/AAAAAAAAAQAD
AAIAAgACAAMABAAFAAUAAwACAAMAAgAEAAUABgAJAA0ADQANAA0ADAANAAwACwALAAsA
CwALAA0ADgAOAA8ADwAPABAAEAAOAA4ADAAMAA0ADQANAA0ADAAMAAsACwALAAsADAAM
AAkACAAIAAoACAAIAAkACQAJAAgABwAHAAkACQAHAAcABQAFAAYABgAIAAYABgAGAAcA
BgAEAAMABQADAAIAAgADAAMAAwACAAEAAQACAAIAAgADAAMAAwADAAQABQAGAAQAAwAD
AAQABAAEAAQABAACAAIAAgACAAIAAQAAAP//AgADAAIAAwADAAIAAAD//wEAAQABAAEA
AQABAAEAAwAEAAEAAAD//wIAAgACAAQAAgACAAIAAgAAAAAAAAAAAAIAAgACAAIAAQAB
AAAAAAAAAAAAAAAAAAIAAwAEAAQABAAEAAQABgAFAAcABwAGAAYABQAFAAYABQAFAAUA
BwAJAAkACQAJAAsACwAJAAgACAAIAAkACwAKAAgABgAFAAQAAwACAAIAAAACAAIAAgAE
AAMAAwADAAEAAQABAAAA/v/9//3//P/+//7//v/+//v/+v/6//r//P/+//z/+v/2//L/
7f/t//H/9f/9/w8AJQA9AFMAaACAAJkAswDOAOkAAwEaASQBGgEHAfIAzwCiAHgATwAm
AAEA3//O/9f/5//r/+//9v/6//n/9//1//X/9P/0//b/9//4//n/+v/7//z//f/7//v/
+f/5//f/9//3//f/9v/2//b/9f/3//f/9//3//b/9//3//f/9//3//f/+P/2//b/9v/2
//f/+P/5//r/+f/5//n/+//8//7//v/+////AAAAAAAAAQABAAIAAgAAAAEAAQABAAEA
AwADAAQABAAFAAYABwAHAAgACgANAAsADgAQABEAFQAYAB0AIAAhACQAJwArAC4AMgA0
ADYAOwBAAEQARgBIAEsATgBRAFUAVwBYAFoAWgBaAFsAWwBbAFsAVwBVAFcAVQBUAFAA
TwBNAEoARQBCAEAAPQA5ADUAMQAsACkAKQAlACIAHwAcABgAFgATABIAEAAQAA4ACgAI
AAgABwAHAAYABgAGAAUABAAEAAQAAwABAAAA//////////////z//P/8//z//f/+////
AAAAAAEAAQABAP///v/+//7//v/+//7///8BAAAAAAAAAAEAAgADAAMAAgACAAQABAAD
AAMAAwAFAAkACQAJAAkACQALAAsACwALAAsACwALAA0ADgAOAA8ADQANAA4ADgAOAA4A
DAAMAA8ADwAPAA8AEAAQAA8ADwANAA0ADgAOAA0ADAAMAA4ADgAOAA8ADwANAAwACwAL
AAsACwAJAAkACQAJAAoACgALAAoACwAMAAsACgAIAAcACQAHAAYABgAHAAcABwAGAAYA
BwAJAAoACQAJAAgABwAEAAQABAAEAAYABQAFAAYACAAIAAgACAAKAAoACgAKAAkACQAJ
AAkACQAJAAcABwAIAAgABwAHAAkACQAJAAkACQAJAAkACwAKAAcABgAFAAQABAAEAAQA
BwAIAAkACgAFAAMAAgABAAIABQAGAAcACQAKAAoACgAKAAsACgAIAAgACAAIAAgACAAI
AAgACgAKAAoACgAMAAwADAAMAAoACgAKAAoADQAOAA8AEAAQABAAEAAQABIAEgASABIA
EgASABIAEgASABIAEgASABIAEgASABIAEQAQAA8ADgAOAA4ADgAOAA4ADgAOAA4ADgAO
AA4ADgAMAAwADAAMAAkACAAHAAYABwAIAAkACgAKAAoACgAKAAcABAABAP7//v/+//7/
/v8HAA==
         </WaveFormData>
      </LeadData>
      <LeadData>
         <LeadByteCountTotal>10000</LeadByteCountTotal>
         <LeadTimeOffset>0</LeadTimeOffset>
         <LeadSampleCountTotal>5000</LeadSampleCountTotal>
         <LeadAmplitudeUnitsPerBit>4.88</LeadAmplitudeUnitsPerBit>
         <LeadAmplitudeUnits>��V</LeadAmplitudeUnits>
         <LeadHighLimit>2147483647</LeadHighLimit>
         <LeadLowLimit>268435456</LeadLowLimit>
         <LeadID>V6</LeadID>
         <LeadOffsetFirstSample>0</LeadOffsetFirstSample>
         <FirstSampleBaseline>0</FirstSampleBaseline>
         <LeadSampleSize>2</LeadSampleSize>
         <LeadOff>FALSE</LeadOff>
         <BaselineSway>FALSE</BaselineSway>
         <ExcessiveACNoise>FALSE</ExcessiveACNoise>
         <MuscleNoise>FALSE</MuscleNoise>
         <LeadDataCRC32>1782970746</LeadDataCRC32>
         <WaveFormData>
XABcAFwAXAB0AIwApAC8AMEAxADHAMoArACQAHQAWAA3ABYA9f/U/9L/0v/S/9L/1v/Y
/9r/3P/d/97/3//g/97/3v/e/97/3P/c/9z/3P/f/+D/4f/i/+D/4P/g/+D/4v/i/+L/
4v/k/+T/5P/k/+L/4v/i/+L/4P/g/+D/4P/j/+T/5f/m/+b/5v/m/+b/5v/m/+b/5v/k
/+T/5P/k/+b/5v/m/+b/6P/o/+j/6P/q/+r/6v/q/+v/7P/t/+7/7P/s/+z/7P/w//L/
9P/2//n/+v/7//z//f/+////AAAFAAgACwAOABEAFAAXABoAHwAiACUAKAArACwALQAu
ADIANAA2ADgAOgA6ADoAOgA4ADgAOAA4ADYANAAyADAAKwAoACUAIgAgAB4AHAAaABUA
EgAPAAwACQAIAAcABgACAAAA/v/8//n/+P/3//b/9f/0//P/8v/v/+7/7f/s/+z/7P/s
/+z/7P/s/+z/7P/q/+r/6v/q/+j/6P/o/+j/6P/o/+j/6P/o/+j/6P/o/+j/6P/o/+j/
6f/q/+v/7P/t/+7/7//w//H/8v/z//T/9P/0//T/9P/2//b/9v/2//j/+P/4//j/+P/4
//j/+P/4//j/+P/4//n/+v/7//z//P/8//z//P/+//7//v/+//7//v/+//7//P/8//z/
/P/8//z//P/8//v/+v/5//j/+v/6//r/+v/6//r/+v/6//j/+P/4//j/+P/4//j/+P/3
//b/9f/0//b/9v/2//b/+P/4//j/+P/2//b/9v/2//T/9P/0//T/9f/2//f/+P/2//b/
9v/2//b/9v/2//b/9v/2//b/9v/2//b/9v/2//b/9v/2//b/9P/0//T/9P/0//T/9P/0
//L/8v/y//L/8//0//X/9v/4//j/+P/4//f/9v/1//T/9P/0//T/9P/2//b/9v/2//b/
9//3//b/+P/4//j/+P/4//j/+P/4//f/9v/1//T/9//3//f/9//3//f/+P/4//z//v/+
//7//P/7//v/+//+//7//v8BAAAAAQABAAAAAAAAAP///v/+//7//f/9//3//f/9//v/
+//8//z//f/9//3//v/+//n/+P/4//f/+P/5//n/+v/8//v/+v/6//r/+f/4//f/+P/2
//b/9v/y//L/8v/u/+3/6f/k/+T/5//t//X//P8JAB0ANABIAFkAagCEAKEAugDPAOEA
5gDfANYAxwCsAIwAawBJACUABADq/+L/6P/v//P/8//0//X/9//5//f/9//2//T/8//z
//T/9f/z//T/9f/1//b/9v/z//L/8v/y//L/8v/0//X/9f/0//L/8//z//P/9P/1//b/
9//3//j/+P/3//X/9f/2//b/9P/0//T/9P/0//T/9v/2//n/+f/6//r/+v/7//v/+//5
//n/+f/5//v/+//7//v/+//7//z//P/+////AAABAAQABgAHAAcACgAMAA0ADgAQABEA
EgATABUAGQAaABwAHgAhACQAJQAnACsALwAzADQAOAA7AD0AQABBAEEAQgBEAEMAQgBC
AEQAQgBCAEIAQgBAAD0AOwA4ADYAMgAwADEALgApACcAJQAjACEAHQAaABYAFAAPAA4A
DgANAAwACgAIAAgABwAEAAQAAwACAAEAAQABAAEAAwADAAMAAwADAAMABAAEAAQABAAD
AAMAAgACAAIAAgAEAAQABAAEAAQABAAEAAQAAgACAAIAAgACAAIAAgADAAMAAwADAAUA
BQAFAAYABgADAAMAAwADAAQABAAGAAYACAAHAAYABQAIAAgACAAIAAkACQAKAAwACwAL
AAsADAAKAAoACgAKAAwACgAKAAsADQANAAwADAANAAsACwANAAwADAALAAsADQAMAAwA
DAAKAAsACwALAAoACwALAAoACgAMAAoACQAHAAcABwAHAAkACQAHAAgACAAIAAoADAAK
AAgABwAHAAgACAAIAAYABgAGAAYABgAGAAcACAAIAAUABQAFAAUABgAHAAgACQAHAAYA
BgAGAAQABQAFAAMABwAJAAkACAAGAAUABQAFAAUABQAEAAQAAwADAAIAAgAEAAQABAAG
AAcABwAHAAYABQAFAAUABQAFAAUABQAFAAMAAgACAAIAAAD+//7//v8BAAMABQAGAAQA
AgAEAAQABAAEAAMAAwACAAAA/v/+//7//v8AAAAAAAAAAAIAAgACAAIAAQD///3/+//+
////AQACAAQABgAGAAYABQADAAIAAQAEAAQABAAHAAoACwALAAoACgAKAAkACAAGAAYA
BQAFAAQAAwACAP//AAAAAP////8AAAEAAwAEAAEAAAAAAP///f/9//z//P/+//3//P/8
//z/+//6//n/+f/4//n/+v/6//T/8P/y//H/6f/k/+b/7//3////CAAZACsAOgBMAGMA
fgCcALsA1ADrAPUA8ADhANAAuQCYAHQAUwAxAA0A8v/k/+T/6P/t/+//8//2//P/8//1
//P/8//y//D/7//v//D/8f/v//D/8f/x//D/8P/t/+z/7//w//H/8v/w//H/8f/w/+3/
7f/s/+v/7f/v//H/8//y//L/8f/v/+//7//w//D/8v/y//L/8v/w//D/8v/y//P/8//0
//T/8//z//L/8f/z//P/8//z//X/9f/1//X/8//z//T/9P/0//X/9v/3//j/+v/7//v/
/v8CAAUACAAIAAkACgALAA4AEQARABIAFgAbACAAIwAnACsALwAzADEANAA2ADcAOAA5
ADkAOgA/AD8APwBAAD4APAA8ADwAOwA4ADQAMQAwAC4AKgAoACUAIgAdABsAGQAXABUA
EQANAAoACQAFAAMAAgAAAP7//v/8//z/+//4//j/9//2//T/8//y//H/8//z//P/8//v
/+//8P/w/+7/7v/t/+3/7P/s/+z/7P/s/+z/7P/s/+z/7P/s/+z/7P/s/+z/7P/u/+7/
7v/v/+z/6//q/+v/7P/t/+//8P/v/+//7//v/+7/7v/w//D/8v/x//D/7//w//D/8P/w
//D/7//v//D/8v/z//T/9v/z//L/8f/w//D/7v/u/+//8P/x//H/8v/y//H/8v/1//X/
9P/y//H/7//u/+7/7v/u/+//7//v/+//7//u/+z/7P/u/+z/6//r/+v/6//r/+j/5//k
/+T/6P/o/+r/7P/q/+j/5//n/+r/6v/q/+j/5v/m/+b/5v/k/+X/5v/m/+b/5//o/+n/
6P/n/+b/5f/n/+b/5v/m/+X/5f/k/+H/4//l/+X/5P/k/+P/4//j/+b/5//n/+j/6P/n
/+X/5P/m/+b/5v/o/+j/5//m/+T/5f/l/+X/5P/k/+T/5P/k/+P/4//i/+D/4//k/+X/
5v/o/+j/6P/o/+b/5v/m/+b/5//n/+f/5//l/+X/5v/m/+b/6P/o/+j/6v/p/+n/6f/r
/+z/7f/x//H/8f/w/+7/8P/w/+//7v/u/+7/7f/t/+v/6//r/+n/6v/q/+n/6f/p/+n/
6v/q/+j/6P/p/+n/5//n/+b/5v/m/+X/5P/k/+X/5f/l/+X/5P/i/+L/4v/i/+D/4v/i
/9//2//W/9T/2f/f/+f/8v8FABkAJgA4AE0AZgCAAJkAsADHANsA4gDZAMoAswCUAHQA
VQAvAAcA5P/K/8T/zv/X/9f/2//i/+X/5//l/+X/5f/k/+L/3//f/+D/4f/j/+T/5f/l
/+b/5v/j/+L/4P/g/+D/4P/g/+H/4f/g/+D/4f/h/+H/4v/j/+T/5f/l/+b/5v/l/+X/
5f/m/+b/5P/k/+T/5P/k/+T/5v/m/+f/5//o/+j/6P/p/+n/6f/r/+v/6//r/+v/6//r
/+v/7P/t/+//8P/y//P/9P/1//T/9v/3//f/+P/6//v//P8BAAMABQAHAAkADQAOABAA
FQAZAB0AHwAfACMAJwArACoALgAxADMANAA1ADUANgA7ADsAOwA8ADoAOAA4ADgAOAA2
ADMAMQAuACwAKAAmACUAIgAdABsAFgATABAACwAKAAgACAAFAAMAAgAAAP7//P/6//r/
+f/6//r/+f/4//T/8//y//H/8f/x//H/8f/x//H/8v/y//L/8v/x//H/8v/y//L/8v/w
//D/8P/w/+7/7v/u/+7/7//w//H/8v/y//L/8v/z//H/8f/x//P/8v/x//H/8P/y//P/
9P/1//n/+v/9//7////9//v/+f/7//z//f/+//7//f/9//7//f/9//3//v/+//7//v/+
/////v///wEAAAD///3//P/7//n/+f/7//7//v/9//3//f/8//z//P/6//v/+//7//z/
/f/9//z/+//8//n/9//4//n/+v/7//z/+//4//j/+f/4//n/+v/4//b/9f/1//b/9v/2
//T/9P/0//T/9P/2//f/+P/4//X/9f/1//X/8//z//P/8//z//L/8v/y//P/9f/2//X/
9v/3//b/9P/2//X/9f/1//f/9//2//b/9f/1//T/9P/2//b/9v/4//j/9//2//T/8//z
//P/8//1//X/9f/1//X/9v/0//L/8v/z//T/9f/2//b/9//3//b/9v/2//b/9v/2//b/
9v/2//b/9v/2//b/9v/1//T/8//1//X/9v/2//j/+v/6//r/+//7//z//f/8//z//P//
/wIAAwADAAIAAgACAAEAAAD+//7//f/9//3//f/9//v/+v/6//n/+f/3//f/+P/4//f/
+P/6//v/9//3//b/9v/4//f/9v/2//X/9f/1//X/9v/0//T/9P/0//T/8v/w/+//6f/k
/+D/4f/l/+//9v8BABMAJAA2AEsAZAB6AJMArADDANUA4gDhANoAzQC2AJYAdwBZADUA
FAD8/+z/5v/r//H/8//0//n//f/7//n/+f/4//b/8//z//T/9f/z//T/9f/1//T/9P/x
//D/8v/y//L/8v/w//H/8f/w//D/8f/x//H/8f/x//H/8f/y//T/9f/1//X/9f/2//b/
9P/0//T/9P/0//T/9v/2//f/9//4//j/9v/3//f/9//3//f/9//3//r/+//8//3//f/9
//7//v/+////AAABAAEAAgACAAEAAgAEAAUABgALAA0ADwARABMAFwAYABoAGgAdACAA
IQAlACkALQAxADIANgA5ADsAOgA7ADsAPABAAEEAQgBEAEQAQgBCAEIAQAA+ADsAOQA4
ADYAMgAwAC8ALAAnACUAIwAhAB8AGwAaABgAGAAVABUAFAASABAADAAKAAoACQAIAAgA
BwAGAAUABQAFAAUAAwADAAMAAwABAAEAAgACAAIAAgABAAEAAAAAAAAAAAACAAIAAgAC
AAIAAgACAAIAAAAAAAAAAAACAAIAAgADAAMAAwADAAUABQAFAAYABgAFAAUABQAFAAQA
BAAGAAYABwAHAAcABwAGAAYABgAGAAUABQAGAAgACQAJAAkACgAIAAgACAAIAAoACAAI
AAkACQAJAAgACAAJAAcABwAJAAoACgAJAAkACgAKAAsADAAKAAsACwALAAsACwAKAAgA
BgAIAAYABQAHAAcABwAHAAcABwAFAAYABwAGAAcACAAGAAQAAwADAAYABgAGAAQABAAE
AAQABAAGAAcACAAIAAcABwAHAAcABQAFAAUABQAHAAYABgAGAAQABQAFAAMAAwAFAAUA
BAAEAAMAAwADAAUABQAEAAQABQAFAAQABAAEAAQABAAGAAcABwAHAAYAAwADAAMAAwAF
AAUABQAFAAQABAAFAAYACAAGAAYABgAGAAcACAAIAAgABwAGAAQABAAEAAQABAAEAAQA
BQAFAAQABAAEAAQABAAEAAQABgAGAAYABgAEAAQABQAFAAcABwAHAAcABgAGAAgACgAL
AAwADQANAAsACwAMAAwACgANAA4ADwANAAwADAAMAAsACgAKAAoACwALAAsACwALAAkA
CAAIAAYABQAEAAMABgAGAAQABAAHAAcABQAFAAIAAgACAAEAAgACAAMAAwACAAEA///8
//z//P/8//r/9v/0//P/7//q/+z/8f/3/wEAEgAjADMARgBcAHEAiACiAL0A1ADpAPEA
6gDfANAAtQCQAG4ATQApAAkA7v/m/+7/9P/z//f/+f/4//n/+f/3//n/+f/4//b/9f/1
//b/9//2//b/9v/1//j/+P/1//T/9f/2//f/+P/2//f/9//2//b/9//3//f/9//3//f/
9//2//b/9f/z//X/9f/2//b/9v/2//b/9v/2//b/+P/4//b/9f/1//T/9f/3//j/+f/3
//f/9//3//j/+f/6//v/+f/5//r/+v/8//3//v///wAAAgADAAMABQAIAAoADAAMAA0A
DgAPABIAFQAVABYAGQAdACEAIwAmACsAMAA1ADUAOAA6ADsAPAA9AD0APgA+AD0APAA8
AD4APAA8ADwAOwA4ADQAMQAwADAALgAuACoAJgAgAB0AGwAZABcAEwAQAAwACgAFAAUA
BAACAAAAAAD+//7//f/5//j/9v/0//T/8//y//H/8v/z//T/9f/x//H/8v/y//L/8v/x
//H/8P/w//D/8P/u/+7/7v/u//D/8P/w//D/7v/u/+7/7v/u/+7/7v/v/+3/7f/t/+//
7v/t/+3/7P/u/+//8P/x//D/8P/y//L/9f/1//X/9f/z//L/8f/w/+//7//w//L/8v/x
//D/8P/y//T/9v/4//f/9P/z//P/8//z//L/8v/y//H/8v/1//T/9P/z//P/8f/w//D/
8P/w//H/8f/x/+//7//u/+z/7v/w/+7/7f/v/+//7//v/+7/7f/q/+r/6v/q/+z/7v/s
/+r/6f/p/+j/6P/o/+b/5P/k/+T/5P/m/+f/6P/o/+n/6f/p/+n/6//r/+v/6//p/+j/
6P/o/+X/5f/k/+H/5P/n/+j/6P/m/+X/5f/l/+f/5//m/+b/5f/l/+T/5P/i/+L/4v/k
/+P/4//j/+L/5f/l/+T/5P/k/+T/5P/i/+P/4//i/+L/4v/i/+L/4v/i/+L/4v/i/+L/
4v/i/+H/4f/h/+H/4f/h/+L/4v/k/+b/5v/m/+b/5f/l/+X/5v/m/+b/6f/o/+n/6f/o
/+f/5v/k/+L/4//k/+T/5f/n/+f/5//l/+T/5P/j/+P/4P/f/9//3v/a/9r/2//b/9r/
2//b/9z/3P/b/9r/2v/a/9n/2P/X/9j/1v/W/9b/3P/c/9j/1v/T/8//yv/K/8//1f/b
/+j/+f8LABoALABBAFgAdACNAKQAvQDPANYAzQC6AKUAiABmADkADQDp/8r/tP+y/7z/
w//F/8v/0P/V/9X/1f/V/9X/1P/S/9H/0f/S/9P/0f/S/9P/0//U/9T/0f/Q/9L/0v/S
/9L/1P/V/9X/1P/S/9P/0//T/9X/1f/V/9X/0//U/9T/0//V/9X/1v/W/9b/1v/W/9b/
1P/U/9b/1v/X/9f/2P/Y/9j/2f/Z/9n/2f/Z/9n/2f/c/93/3v/f/97/3f/d/9z/3//h
/+P/5f/m/+j/6f/p/+r/7P/t/+7/8//1//f/+f/7////AAACAAQABwAKAAsADwATABcA
GwAcACAAIwAlACcAKQAqACwALQAtAC0ALgAsACoAKgAqACoAKAAlACMAIgAgABwAGgAW
ABIADAAJAAcABQADAP///f/6//n/9f/x//D/7v/s/+r/6P/o/+f/5v/m/+X/5P/k/+P/
4v/h/97/3f/c/9v/3P/d/9//4P/e/97/3f/d/9r/2v/a/9r/2//c/93/3v/c/9z/3P/c
/97/3v/e/97/3v/e/97/3//f/9//3//h/+H/4f/i/+L/4f/h/+H/4f/l/+b/6f/q/+v/
6//r/+v/7P/s/+z/7P/o/+f/5//o/+z/7f/u//D/8v/y//L/8v/w/+7/7v/v/+//7//u
/+7/7f/r/+v/7f/u/+7/7f/t/+3/7P/s/+z/7P/t/+3/7f/u/+//7//u/+7/8P/u/+3/
7f/t/+3/7f/s/+v/6P/o/+r/6v/s/+7/7v/s/+v/6//s/+z/7P/q/+r/6v/q/+r/6v/r
/+z/7P/r/+v/6//r/+v/6//r/+v/7f/s/+z/7P/s/+3/7f/r/+3/7//v/+7/7v/t/+3/
7f/t/+3/7P/s/+7/7//v//D/7//u/+3/7v/t/+3/7f/s/+z/7f/u/+//7//v/+3/7f/s
/+3/7v/v//D/8P/x//H/8P/v/+7/7f/s/+7/7v/u/+7/8P/w//D/8P/z//P/8//z//P/
8//0//T/9v/4//j/+P/2//X/9f/1//X/9P/z//X/9//5//r/+v/9//7//v/+//v/+v/4
//f/+f/5//n/9//2//b/9f/1//X/9f/2//b/9v/2//f/9//1//X/9P/0//T/8//y//L/
8v/x//D/7//w/+7/7v/u//D/8P/w/+z/6f/l/+D/4P/h/+f/7f/+/xMAJwA4AEgAWwBw
AIwApwC+ANMA5QDmAN0A0AC9AJ4AfgBdADsAFwD4/+L/3v/k/+n/7f/z//T/8//x//P/
8//z//L/8P/u/+//8f/z//D/8P/w/+//8v/y/+//7v/w//D/8P/w//L/8//z//L/8v/z
//P/8//y//H/8P/v//H/8v/y//H/8f/x//L/8v/0//T/9P/0//L/8v/0//T/9//3//j/
+P/3//f/9v/1//b/9//4//n/+f/5//n/+f/5//n/+v/6//r/+//8//3/AAACAAMAAwAG
AAgACQAKAAsADQAPABEAEwAXABgAGgAeACEAJAAlACkALQAxADUANAA4ADsAPQA+AD8A
PwBAAEMAQwBDAEQARABCAEIAQgBBAD4AOgA3ADYANAAwAC4ALgAsACgAJwAlACMAIQAd
ABkAFgAVABEADwAOAAwACgAIAAYABgAFAAQABAADAAIAAQABAAEAAQD/////////////
//8AAAAAAgACAAEAAQD+//7//v/+//7//v/+//7/AAAAAAAAAAAAAAAAAAAAAAAAAAAA
AAEAAAD///7////9//3//v/+//7///8AAAEAAgACAAQABAAGAAUABAADAAYABgAGAAYA
BwAHAAgACgAKAAkACAAIAAgACAAIAAgACgAIAAgACQAHAAcABgAGAAUAAwADAAUACAAI
AAcABwAJAAgACAAIAAgACQAJAAkACQAJAAgABgAEAAYABAADAAUABQAFAAUABQAFAAMA
BAAEAAQABgAIAAcABAACAAEABAAEAAQAAgACAAIAAgACAAIAAwAEAAQAAQABAAEAAQAB
AAEAAQABAAMAAgACAAIAAgADAAMAAQABAAMAAwACAAQAAwADAAMAAgABAP///v8AAAEA
AQACAAIAAgACAAQABQAFAAUABAADAAMAAwADAAMAAwADAAMAAwACAAIAAgACAAAAAAAA
AAIAAQACAAQAAgACAAIAAgACAAMAAwACAAIAAgACAAIAAgACAAIAAgAEAAQABAAEAAUA
BQAFAAUABQAFAAYABgAHAAgABwAGAAcABwAIAAkACgAKAAoADQAMAA0ADQAMAA4ADgAN
AAwADAAMAAsACwALAAsACwAJAAoACgAJAAkABwAHAAgACAAIAAgACQAJAAkACQAIAAgA
BQADAAEAAAACAAMABAAFAAQAAgACAAIABAAEAAIAAAD9//n/9P/w//H/9////wgAFQAn
ADgASgBdAHIAiACjAL4A1QDrAPYA9QDsANsAwgCiAIEAYwBFACgADAD6//r///8DAAUA
BgAFAAUABQAHAAcABgAEAAEAAQACAAMAAQACAAMAAwAEAAQAAQAAAAIAAgACAAIAAAAB
AAEAAAAAAAEAAQABAAIAAwAEAAUAAgACAAEA//8BAAEAAgACAAIAAgACAAIAAgACAAQA
BAADAAMABAAEAAQABQAFAAUABQAFAAUABQADAAMAAwADAAUABQAGAAYABgAHAAgACQAI
AAoACwALAAwADgAPABAAEQATABUAFwAZAB0AHgAgACQAJwAqACsAKwAvADMANwA4ADwA
PwBBAEIAQwBDAEQARwBHAEcASABKAEgASABIAEgARgBDAEEAPgA8ADgANgA1ADIALQAr
ACoAKQAoACUAIwAgAB8AGwAZABgAFgAUABAADgAOAA0ADQAOAA4ADgAJAAcABQADAAUA
BQAFAAUAAwADAAQABAACAAIAAQABAAAAAAAAAAAA///+//3//P/9//7///8AAP7//v/+
//7//v/+//7////9//3//f////7//f/9//z//P/9//7////+//7/AAAAAAAA///+//3/
AAAAAAAAAAD+//3//f/+/////////wAAAgACAAIAAgACAAAAAAABAAEAAQAAAAAA///9
//3///8AAAAA/////wAAAAABAAIAAQABAAAA///9//3//P/6//j/+v/4//f/+f/7//3/
///8//v/+P/4//j/+P/6//z/+v/4//f/9//2//b/9v/0//b/9v/2//b/9v/3//j/+P/1
//X/9f/1//f/9//3//f/9v/0//P/8v/z//X/9v/1//X/9//3//b/9P/z//P/8//z//P/
8v/y//H/8f/w//D/8v/y//L/9P/1//X/9f/0//P/8//z//P/8f/x//H/8f/z//L/8P/w
//D/8P/y//P/8//y//D/8P/w//D/8P/w//D/8P/u/+7/7v/u//D/8f/y//P/8f/x//L/
8v/0//b/9v/2//T/8//z//P/9v/2//b/+f/6//v/+//6//j/+P/3//b/+P/4//f/9//3
//f/9//1//L/8v/x//H/8f/x//L/8v/w//D/8f/x/+3/7f/s/+z/7v/t/+z/7P/r/+v/
6//r/+z/6v/q/+r/6v/q/+j/5P/h/93/2v/c/+H/5f/t//7/DwAhADQARABVAG4AjgCl
ALYAzwDlAOwA4QDQALcAlgB0AE0AJQD//97/yP/G/87/1f/b/9//4P/j/+P/5f/n/+f/
5v/k/+L/4//l/+f/5f/m/+f/5//l/+T/4P/e/9//4P/h/+L/4//l/+b/5v/n/+n/6v/r
/+j/5//m/+X/5P/k/+P/4f/k/+X/5//o/+f/5v/l/+T/5P/k/+b/5v/m/+X/5f/k/+b/
5//n/+f/6f/p/+n/6f/p/+n/6f/p/+v/6//s/+z/7v/v//D/8f/w//L/8//z//T/9v/3
//j/+f/7//3///8EAAkACwAOABAAEwAWABcAFwAbAB8AIwAkACgAKwAtACwALQAtAC4A
MgAzADQANgA2ADQANAA0ADEALgAqACcAIgAgABwAGgAbABgAEwARAAsACQAHAAMA///8
//v/9//1//T/8v/w/+7/7P/s/+v/6f/o/+b/5P/k/+P/4v/h/9//3//f/9//3f/d/97/
3v/e/97/3f/d/9r/2v/a/9r/2v/a/9r/2v/c/9z/3P/c/9z/3P/c/9z/3P/c/9z/3f/f
/9//3//h/+H/4f/i/+L/3//f/9//3//h/+L/5f/m/+n/6f/p/+n/6f/o/+f/5v/l/+X/
5v/o/+j/6f/q/+z/7P/s/+z/7P/q/+j/6P/p/+n/6f/o/+j/6P/n/+j/6//q/+r/6f/p
/+f/5v/m/+b/5v/n/+f/5//n/+f/5v/k/+T/5v/k/+P/4//j/+P/4//j/+P/4f/i/+P/
4v/j/+T/5P/i/+H/4f/g/+D/4P/e/+D/4P/g/+D/4P/h/+L/4v/i/+P/5P/l/+T/4//i
/+H/4//i/+L/4v/g/+H/4f/f/+D/4f/g/97/4f/h/+L/4//h/+H/4P/g/+H/4f/g/+D/
4v/i/+L/5P/k/+P/4v/g/+P/4f/h/+T/5P/k/+T/5P/i/+P/4//i/+T/5P/k/+T/4v/i
/+L/4v/k/+T/5P/k/+f/5//n/+f/5f/l/+b/5v/m/+j/6P/o/+j/5//n/+f/6P/o/+j/
6//s/+3/7f/s/+7/7v/t/+z/7v/u/+3/7f/r/+v/6//p/+b/5v/l/+X/5//n/+j/6P/n
/+j/6v/r/+f/5//m/+b/5P/j/+L/4v/j/+P/4//j/+L/4P/g/+D/5P/m/+T/4P/b/9f/
1P/S/9X/2f/h/+7///8TACQAOABLAGAAdgCPAKgAwQDXAOIA2QDKALsAoAB8AFkANQAR
APL/1v/I/87/2f/d/9//5P/n/+f/5f/j/+P/4v/g/+H/4//m/+n/6f/q/+v/6//q/+r/
5//m/+b/5v/m/+b/5v/n/+f/5v/n/+n/6v/r/+n/6f/p/+n/5//o/+j/5//p/+n/6v/q
/+r/6v/q/+r/6v/q/+z/7P/t/+3/7v/u//D/8f/x//H/8f/x//H/8f/x//H/8f/x//P/
8//0//T/9P/1//b/9//6//z//f/9//7/AAABAAIABwAJAAsADQAPABMAFAAWABkAHQAh
ACMAJQApAC0AMQAxADQANgA3ADsAPQA+AEAAQQBBAEEAQgBCAEAAQABAAEAAPgA7ADkA
NwA2ADMAMgAvACwAJwAlACEAHwAdABkAFwAUABMADwANAAwACgAIAAgABgAGAAUAAQAA
AP7//P/9//3//f/9//v/+//7//v/+f/5//r/+v/4//j/9//3//b/9v/2//b/9//4//n/
+v/4//j/+P/4//j/+P/4//j/9v/2//b/9//5//n/+f/7//v/+//8//z/+//7//v/+//7
//z///8AAAMAAwADAAMAAgACAAIAAgABAAEAAgAEAAQABQAGAAgABgAGAAYABgAGAAQA
BAAFAAcABwAGAAYABgAFAAYACQAIAAgABwAHAAcABgAGAAYABgAHAAcABwAGAAcABwAG
AAQABgAEAAMAAwADAAMAAwAFAAUAAwAEAAUABAAFAAYABAACAAEAAQACAAIAAgAAAAEA
AgADAAQAAwADAAMAAgD//////////wEAAQABAAEAAwACAAIAAgAEAAUABQADAAQABQAE
AAIAAgABAAEAAQABAAEAAAAAAAIAAwADAAQAAgACAAIABAACAAEAAAD+////////////
AgADAAQABQAAAP7//f/8//7//v8AAAIAAgADAAQABAAGAAUABgAFAAQAAwACAAIAAgAC
AAIABAAEAAQABAAGAAYABgAGAAYABgAGAAYABwAIAAkACgAMAAwADAAMAAwADAAMAAwA
DAAMAAwADAAOAA4ADgAOAAwADAAMAAwACgAKAAoACgAIAAgACAAIAAoACgAKAAoACAAI
AAgACAAGAAYABgAGAAUABAADAAIAAwAEAAUABgAEAAQABAAEAAEA/v/7//j/9v/2//b/
9v/8/w==
         </WaveFormData>
      </LeadData>
   </Waveform>
</RestingECG>
