# Supplementary material for: Detection of Left Atrial Enlargement Using a Convolutional Neural Network-Enabled Electrocardiogram
Source: Front Cardiovasc Med. 2020 Dec 17;7:609976. doi: 10.3389/fcvm.2020.609976 (PMC7773668; doi:10.3389/fcvm.2020.609976)
Supplement: Supplementary file 1 [file Data_Sheet_1.ZIP › hyp/1802032828_2429_0000000Y.XML]

<?xml version="1.0" encoding="Windows-1252"?>
<!DOCTYPE RestingECG SYSTEM "restecg.dtd">
<RestingECG>
   <PatientDemographics>
      <PatientID>1802032828</PatientID>
      <PatientAge>77</PatientAge>
      <AgeUnits>Years</AgeUnits>
      <Gender>Female</Gender>
      <PatientLastName>huanglizhen</PatientLastName>
   </PatientDemographics>
   <TestDemographics>
      <DataType>Resting</DataType>
      <Site>1</Site>
      <AcquisitionDevice>MAC55</AcquisitionDevice>
      <Status>Unconfirmed</Status>
      <Priority>Normal</Priority>
      <AcquisitionTime>10:01:21</AcquisitionTime>
      <AcquisitionDate>09-04-2016</AcquisitionDate>
      <CartNumber>1</CartNumber>
      <AcquisitionSoftwareVersion>009C</AcquisitionSoftwareVersion>
      <XMLSourceVersion>MAC5000 v1.0</XMLSourceVersion>
   </TestDemographics>
   <RestingECGMeasurements>
      <VentricularRate>74</VentricularRate>
      <AtrialRate>74</AtrialRate>
      <PRInterval>116</PRInterval>
      <QRSDuration>68</QRSDuration>
      <QTInterval>352</QTInterval>
      <QTCorrected>390</QTCorrected>
      <PAxis>85</PAxis>
      <RAxis>38</RAxis>
      <TAxis>98</TAxis>
      <QRSCount>12</QRSCount>
      <QOnset>217</QOnset>
      <QOffset>251</QOffset>
      <POnset>159</POnset>
      <POffset>188</POffset>
      <TOffset>393</TOffset>
      <ECGSampleBase>500</ECGSampleBase>
      <ECGSampleExponent>0</ECGSampleExponent>
   </RestingECGMeasurements>
   <Diagnosis>
      <Modality>Resting</Modality>
         <StatementCount>6</StatementCount>
         <LabelText>12SL ��ϳ���</LabelText>
      <DiagnosisStatement>
         <StmtText>�������</StmtText>
      </DiagnosisStatement>
      <DiagnosisStatement>
         <StmtText>��</StmtText>
      </DiagnosisStatement>
      <DiagnosisStatement>
         <StmtFlag>ENDSLINE</StmtFlag>
         <StmtText>�����粫</StmtText>
      </DiagnosisStatement>
      <DiagnosisStatement>
         <StmtText>ST����</StmtText>
      </DiagnosisStatement>
      <DiagnosisStatement>
         <StmtFlag>ENDSLINE</StmtFlag>
         <StmtText>T ���쳣���ɿ���Ϊ����ļ�ȱѪ</StmtText>
      </DiagnosisStatement>
      <DiagnosisStatement>
         <StmtFlag>ENDSLINE</StmtFlag>
         <StmtText>�쳣 ECG</StmtText>
      </DiagnosisStatement>
   </Diagnosis>
   <Waveform>
      <WaveformType>Rhythm</WaveformType>
      <WaveformStartTime>0</WaveformStartTime>
      <NumberofLeads>8</NumberofLeads>
      <SampleType>CONTINUOUS_SAMPLES</SampleType>
      <SampleBase>500</SampleBase>
      <SampleExponent>0</SampleExponent>
      <HighPassFilter>16</HighPassFilter>
      <LowPassFilter>150</LowPassFilter>
      <ACFilter>NONE</ACFilter>
      <LeadData>
         <LeadByteCountTotal>10000</LeadByteCountTotal>
         <LeadTimeOffset>0</LeadTimeOffset>
         <LeadSampleCountTotal>5000</LeadSampleCountTotal>
         <LeadAmplitudeUnitsPerBit>4.88</LeadAmplitudeUnitsPerBit>
         <LeadAmplitudeUnits>��V</LeadAmplitudeUnits>
         <LeadHighLimit>2147483647</LeadHighLimit>
         <LeadLowLimit>268435456</LeadLowLimit>
         <LeadID>I</LeadID>
         <LeadOffsetFirstSample>0</LeadOffsetFirstSample>
         <FirstSampleBaseline>0</FirstSampleBaseline>
         <LeadSampleSize>2</LeadSampleSize>
         <LeadOff>FALSE</LeadOff>
         <BaselineSway>FALSE</BaselineSway>
         <ExcessiveACNoise>FALSE</ExcessiveACNoise>
         <MuscleNoise>TRUE</MuscleNoise>
         <LeadDataCRC32>2141794188</LeadDataCRC32>
         <WaveFormData>
/v/+//7//v8AAAIABAAGAAMAAgABAAAAAwAAAAEABwAKAAcABQAHAAcAAQADAAgABgAB
AP//BQAEAAIAAQD///r/9v/6//r//f8HAAoAAwACAAgAEQASAAsACAAIAAEAAgAJAAsA
DAAJAAoACgAIAAQABwANAAoABAAEAAQAAgAFAAcACQAJAAgABwAAAPz//v/9//r//P//
/wMAAwADAAAA//8EAAEAAAACAP///v/3//j//P8AAAEAAwAKACAANQA2ADoASQBJAE8A
ZABeADYAFgANAAkAAQD9/wUADgAMAAsAEQAHAAYADgAJAAQACgANAPz/+//5//j/9P/2
//n/+f/5//v//P8BAAIA/f/8//z/+//2//b//f/9//n//P8AAAIAAAD+////+//6//j/
9//2//f/9//2//b/9//4//v/AQD//////f8AAPv/+P/y/+3/8f/4//z//////wMAAgD+
///////7//b/9v/5//v/AgD///3/9//y//n//P/6//v//v////7////9//v//v8AAP//
+v/9//7/+P/2//b/+v/7//z//v////v/+//5//n/+f/3//T/+f/4//X/8//x//X/9//5
//n/+v/5//X/9v/1//X/9P/z//v//P/8//n/+v/2//T/9//6//v//f8AAP3//f8AAAcA
BgAEAAIA//8CAAcACAACAAIAAgAGAAoA/v/4/wgACQAKAAsADAAIAAQAAAD4//z/AwAI
AAcAAgADAAIA+//7//7//P/1//j/AQAEAAYABAADAP///P8DAAQABAANAA0AAwD9//7/
BAACAAAAAAAFAAEAAQAHAAQAAgD8//r///8AAAIACQAMAAYAAQAAAAUABgAIAAkACwAJ
AAsADQAJAAgACAAFAAMABAAIAA0ADAALAAQAAQAHAAMAAwAGAAoACAAHAAAA/P8CAAcA
CQAOABoAMQBGAFYAXQBbAGUAbABOACIAFgATAAcABwAPAA8AFgAgABsAEQALAAwADgAP
AAQAAgAFAPb/+P/5//v/+v/5//v/+v/5//r//P8CAAQA/v/6//f/8//s/+z/8//z//H/
+P8AAAYAAgD+//3/9//5//r//P/+//r/+f/3//b/8f/w//H/9f/2//n/+v8AAAIAAgD/
//3/+v/6//f/8//y//X/8//u//X/+//9//7/+v/5//f/+v/6//n/9P/w//f/+v/4//n/
/P/9//z//f/7//f/+P/4//n/9v/7//7/+P/2//b/+v/+/wAAAwAFAP7/+//2//P/+f/7
//z/BQAEAAEA///9//z/+//6//f/+//7//j/+v/6//v/+//7/wEAAgACAP//BQAEAAUA
CwAHAAMAAAD+//////8CAAkACgAKAAoACQAFAAUAAQD2//f/+P/9/wIA/v/4//7/BQD/
//f/+f/8/wEA//8AAAcAAwD+//z/+v///wQABQD///j/9v/2//r////9//3/////////
/////wIABgAGAAYA///+/wEAAAD5//r//f/6//n//f8DAAIA/f///wAABQALAA0ADgAQ
AAgAAgD///n//f/+//z/+v/4//v////7/wEABQAEAAAA/f////z/+f/+/wMA/f/9//r/
//8AAP3///8CAAUABwACAPz/9//0//j/+P8BAAMACQABAPv/+f8AAP///v/9////AgD9
//f/+P/+//z/9f/8/////f/+/wAAAgACAAIABgAHAAEA/f/2//X/8v/0//3/AgAFAAQA
AAAAAAAAAAD+//7/AQABAPv//f8AAAQABgAGAAIAAQD9////+//5//n/+//7//v//v/5
//3/AwAFAPz//P///wEAAAD///v//P/6////CQAJAAMAAgD///v/+//5//j/+//7//v/
/P/+///////+//3//v8AAAEAAgAAAAEACwAAAPv/+P/2//j/BQAHAPv/+P/7//z//f/+
/wAAAAAAAAAA/v/+//7//v/9//z/+//6//v//P/9//7///8AAAEAAgD+//z/+v/4//r/
/P/+/wAA///+//3//P/6//r/+v/6//v//P/9//7//P/8//z//P/8//z//P/8//7//v/+
//7///8AAAEAAgAEAAQABAAEAP3//P8AAAIA+//3//f/9f/2////CwASAAMA+f/3/+//
8f/0//b/9f/2//3/AAACAAgACQAAAPv/+v/+//r/9v/5/////v8BAAkADAAOAAwACAAF
AAAA/P8EAA8AEQAUAAwABgD+//f/+v/7//r//f8CAP////8AAP//+v/6//3////9//v/
8//0//v/+v/9//b/9P/6//n/9v/2/wAABwD9//j/EgA1AEIATABdAGEAWQBYAEAAHAAW
ABkAFwAdAB0AEQAOABoAEwAFAAUA/P/0//f/9v/0//n//P/6//n/+f/2//n//f/+////
+v/2//b/8v/w//D/8f/x/+3/7v/2//f/7f/u//D/8P/0//b/+//7//r/+P/3//b/8//z
//L/8v/v/+7/7//z//P/9f/1//r/+f/4//T/8f/u//D/7//t/+z/8f/x/+7/9f/7//3/
/v/3//X/8v/0//P/8//v/+z/9P/2//P/8//3//f/9f/1//T/8f/z//T/9v/y//b/+P/2
//T/9P/4//T/8v/x/+//7v/v/+7/7//z//P/8v/5//f/8//w/+3/7v/v//D/7//w/+//
6//s/+z/7f/t/+3/8v/y//H/7f/z//L/8//5//b/8//x//D/8f/x//T/+/8AAAIABAAF
AAQABwAGAP7/AAAAAAQACAAEAP7/BAALAAYA//8CAAYABQD///z///8DAAIABAAGAAcA
CgAJAAEAAAAAAAIACAAGAP3/9v/x//j//f8CAAcABQAIAAcABgD+//7/AgACAP7/AAAE
AAIAAAADAAgABgD9////AAAFAAMA///6//b/+//+/wQABwAKAAoABwAEAAAAAQADAP3/
/P/9//n/8v/4/wEABQAJAAoACwABAP3/AAAJAA4ADwAHAAIA/f/3//r/+v/7//7////+
/wYABwALAAMA/f/7/wUABQAFAAUABAAEAPz/8//7/wYACQAHAAgABQD9//j/9//4//f/
9v8AAAcABwAJAAAA/f/4//j//P8AAAIAAAD9//7///8AAP7//v8BAAEA+f/7//7/AgAA
AAAA/P/7//v////9//3//v8BAAIAAwAFAP//AgAHAAUA+v/4//n//v/+//7/+//7//b/
AAAIAAoACgAKAAoABQAAAPv/8v/3/wEACQALAAUAAwD///X/9//8//z/9//5/wMABwAK
AAYAAQD5//L//P8AAAMADwANAAMA/f/+/wcABgAFAAYACQAFAAUACwANAA4ACwAMAAUA
/v/4//f////+//7/AgAEAAQABQAFAAcABwALAA8ACwAKAAoABwD+//z//f////3//f/3
//X//f/9/wEACAAQAA4AAQDy//b/+v/7/wUADgAaADUAQgAyADEASwBfAGIATgAkAAgA
CQARAA8ADwARAAgA+v/9/wkABwAIAAwABQD+//r/9f/0//f/+f/8//z/+//9//z/+//8
//z/AAAAAPv/+P/2//P/8f/0//7/AQD3//j/+v/6////AgAIAAkABAAAAP3/+v/8//3/
/f/+//f/9P/z//X/+P/7//z/AgAEAAQAAQD///v//P/6//f/9f/5//j/9P/8/wMABgAI
AAIA///7//z//f/9//n/9v/9/wAA/v////3/+//3//X/9//3//z/AAD+//r//v8AAAAA
AAACAAgABQACAAAA/f/4//f/9P/z//n/+f/4////AwADAAQABQABAP3/+f/z//f/9//0
//b/9v/3//f/9//9//7//v/7//z/+P/2//n/+v/5//n/+v/7//v//v8FAAcABgAFAAMA
AwAHAAcAAAAEAAoACAACAAEAAAD///7//P/8//z/+P/7/wEABQADAP//AQABAPv/+/8A
AAAA+//6/wEAAgACAAMAAwAAAP7/AQAAAP7/BQAHAP//+//+/wYABAACAAIAAgD9//z/
AQAAAAAA/P/8//7//P/7////BQACAAAAAgAIAAoADQAPAA0ACQAJAAkACQAKAAwACwAH
AAgADAARAA4ACwACAP3/BAABAAIABgD4//j/+f/8//b/+P8LABkAGgASABMAIgA2AEMA
UQBbAFoAVgBKAC4AFQARABUAFwAZABgAFAAPABMADwAAAAYAFwAUAAQA+//+//r/9//1
//D/8f/1//b/9//4//r/AAACAAEAAAAAAP//+P/4///////2//j/+//8//r/+P/5//X/
9v/2//f/+P/3//f/9v/2//b/+P/8/wMA/v/7//b/9v/5//z//P/9//r/+v/3//P/8f/1
//T/8P/2//v//P/8//b/9f/z//b/+//9//v/+v/+/wAA/f/9///////9//3/+v/1//X/
9P/3//b//f8CAP///v///wQAAQAAAAAA///6//n/9v/1//r/+f/3//3/AAD///////8C
AAMABAADAAEA///6//r//P///wEAAwAKAAoACQAFAAgABgAGAAsABwADAAAA/v/7//v/
/v8FAAUABAADAAEAAAADAAIA+v/6//r//v8CAP7/+v8CAAsABwD//wEABAACAP3/+///
/wEA/v/+//7/AgAGAAYA///7//r/+/8AAAgABwAIAAsABQD///n/8//5/wAAAwAGAAEA
AgAHAAgA///+////+v/5//3/AwACAP7/AwAHAA8ACwAFAP7/+P/7//7/BAAHAAcABgAC
AP7/+//9/wAA+/8AAAMAAQD8//7/AwADAAMAAwAFAPz/+f/7/wMABwAHAAEAAAD///3/
/P/6//n/+v/9//z/BAAFAAkAAQD7//n///////////8BAAQA///5//7/BgAGAAEAAgAB
APv/+P/6//z//P/8/wcADQAMAA0A///3/+3/6P/0//z/AgAEAAMABAAFAAYA/v/8//3/
+//5//3/AgAIAAcABgABAP////8DAAEAAQADAAUABQAFAAIA+//9/wEABAD8//3/AQAB
AAAA///7//7//P8BAAsABwABAAAA/f/8//3//P/8//3//f/9//7//P/7//n/9v/3//r/
/v8BAP///P/8/wUA///9//3//v8EAAcA///9/wIAAAAAAAAAAAADAAQABQAGAAIAAAD+
//z///8AAAEAAgAEAAQABAAEAAEAAAD///7/AAAAAAAAAAD9//z/+//6//z//v8AAAIA
AgACAAIAAgADAAQABQAGAAMAAgABAAAA/v/8//r/+P/9/wIABwAMAAcAAgD9//j/+//+
/wEABAADAAIAAQAAAAEAAgADAAQABwAIAAkACgAHAAQAAQD6//z/AQAEAAEABAAJAAwA
CQAGAAYAAQD3//r/AwAGAAgACAAHAAMAAAACAAIAAQAJAAkAAQD9/wAABwAGAAUABgAN
AAsADQAVABEADAADAP7/AgAEAAcADwARAAoABAACAAkADAAQABMAEAALAAoACQAGAAYA
BwAFAP7//v8BAAUACAAJAAQAAwADAPv/9//2/wQABgAFAPz/+v8IAA8AAQAEACAAMwA4
AEIATwBVAGEAbABUADgAKAATABMAHQAdACMAJgAUAAsAGQAXAAgACAATAB4AEAD1//b/
8//x//D/7P/z//v/AAAFAAEA/v////z/+v/6//v/+//0//T/+//7//X/+P/8//7//v/+
/wEA///9//z//P/8//r/+f/3//b/9//6////BwABAP3/9//2//n/+v/4//f/+/8AAAIA
AwD+////+//0//z/AQACAAIAAAD///3/AAD///3/9//y//r//P/5//n///8BAAEAAwD/
//v//P/8//z/+P/8//7//P/6//r//v/8//z//f/9////AwAFAAkABQD///j/+f/+////
AQADAAMAAwADAAEAAQD///r/+v/8//3//f/9//7//P/5//P//v8AAAQADQAKAAUAAQD+
/wAAAwAJABMADwAKAAUA//8CAAcACAACAAQABAAIAAwABAD+/wQACwAKAAUACgAQAAoA
AQD7//v//P/6//v//P8AAAYACAADAP3//P/9/wIABQABAP////8BAAEAAQABAAQACgAM
AA4AAwD+//3/+P/6/wAACAAKAAQABQAIAAQA+v/5//f/+f/+//////8AAAEAAgAGAAcA
BQAEAAAA/P/7////BAABAAIAAwD///j/+P/9//3//f8DAAcAAAD///3/AQABAP3//P/8
//z/+//9//7/AAAEAP//+v/+//v/AAD5//T/8//+////AAABAAIABAD+//f//P8EAAQA
//8EAAUAAQAAAP3//v/9//z/AAABAPv/9//2//n/+v8AAAQACAAKAAgAAAD8//j/9P/0
//b/+//9//n/+//+/wIAAAAAAPz/+//4//n/9P/x//X/+f/7//3/AQD7//z/+v/4//j/
+P/4//z//v8AAP7//P8BAAQAAQD8//3//P/1//b/+v/5//P/9v///wIABAAEAAMA///8
//3/+v/2//v/AAD7//r/AAAEAAAA/P/6//7/+//8/wMABgAGAAIAAgD+//r/9//5/wAA
/v/9/wAAAAAAAAEAAQAAAP3//v////3//P/8//n/8v/y//X/+f/8//3/+P/3//j/8f/u
/+7/7P/+/wEA+P/+/wYA///r/+r//P8LABwANgBBAEMATwBYAFIAPAAaAAMA9f/z/wcA
EQAKAAQAAwD9//f/9v/2//X/+P/8//v//P/6//f/9f/w/+7/8f/x//H/8v/y//b/9v/x
//D/8P/v/+j/6P/v/+//5//o/+r/6v/v//L/+P/5//b/8v/v/+z/7v/v/+//8P/u/+7/
8P/1//X/9//3//z/+f/2//D/6//v//b/+v/9//P/8f/q/+D/5//t/+//8P/w//H/8f/2
//b/9f/w/+z/8//2//T/9f/1//P/7//t/+//7//0//j/+P/0//j/+v/y/+7/7P/u/+7/
7v/v/+//8f/z//P/9f/z/+//6v/t//P/8//0//X/8f/v/+3/6f/t/+//7v/y/+7/7f/r
/+n/8v/0//X/8//1//D/7f/v//H/7//u/+7/8P/z//n/AwD///z/+f/1//n///8BAPz/
+v/4//r//P/8/+z/8f/2//v/AAD+//7//v/6//j/+//8//f/+P/7//z/9//7/wAAAAD7
//j//f/8//r/+//7//j/9v/6//r/+f8BAAEA+f/1//j/AQAAAP//AAADAP////8FAAQA
AgD8//r/+f/2//T/9/8BAAAAAAAEAAUABAAEAAMABgAFAAgACwAFAAIAAAD7//r//P8B
AAcABwAHAAEA//8CAP3//P/+//r/+P////z/6P/k/+//9f/6/w4AJQAyAEIATwBRAFsA
YABWAD4AGgAFAA0ADwAFAAMADAAUABEABQABAAQA/P/3//b/9v/7//7//f/7//r/9v/z
//X/9P/z//X/+P///wIA/f/6//j/9f/u/+7/9f/1/+//8v/2//j/9P/w/+//6f/t/+7/
8P/y//b/+f/7//7/9//0//P/9f/0//X/9P/4//X/9P/w/+3/8//6//7/AQD6//n/8//q
//D/9f/2//b/8//z//L/9v/4//n/9v/0//j/+v/3//f/9//3//X/9f/3//f//P8AAPz/
9v/4//j/8v/w//D/9P/1//b/+P/5//v//f/9/////v/7//f/+//5//X/8v/v//b/+/8A
AAMAAQD///r/+v/5//n/+P/3////AAAAAP3/AQD+//3/AQD///3//P/8//r/+f/7/wEA
AgACAAIAAQD8//3/+v/w//L/9P/6/wAA+v/0//r/AQAAAPn//P8AAP7/9//z//X/+P/2
//f/+P/9/wIAAwD9//r/+v/8/wIAAgD9//r/+f/3//f/9//3//r/AAACAAQA/f/8////
/v/6//z/AAD+//j/+f/8//j/9P/3//n///8BAAEAAAAAAP3//P/+//3////+//r/9v/2
//n//f/5//7/AQD///r/+/////7//f/+/wEA+f/3//f//f////3/+v/6//r/+f/3//b/
9v/4//r/+v8DAAUACAD///j/9f/9//3//f/9//z//v/4//H/+v8EAAYAAwAEAAEA+f/0
//b/+v/8//7/AgADAP3/+f/3//f/9f/4//3/AAABAP7//f/+////AAD6//j/+f/3//P/
9f/4//z//P/8//j/9//7/wEAAQADAAEAAQD///3////5//z/AQAAAPb/9f/3//7/AAAC
AAEA+//0//T/+f/7//n//P/9/wAAAwAEAAYAAwD///v/+P/4//f/9f/y//P/9v/6//3/
+v/2//X//f/5//v///8EAPr/7//l/+//BAABAAAA///+//v/+v/5//j/9v/0//L/8P/0
//j//P8AAP7//P/6//j//P/+/wAAAgD///7//f/8//z//P/8//z/+f/4//f/9v/0//T/
9P/0//f/+v/9/wAA/f/8//v/+v/9//7///8AAP7//v/+//7//P/8//z//P/6//r/+v/6
//3//v///wAA/v/+//7//v/1//L/9P/0//b/9//8////+//9/wIAAgD9//v/AQABAPz/
+v/3//H/8f/3//n/+v8DAAUA/f/5//z/AgAAAP7//P////v/+/8CAAQABQACAAQABQAE
AAQABQAJAAQAAAAEAAYABgAHAAYABQACAAMACAAFAAUABgD8//L/7f/r//T/9//6//f/
9v/7//j/+f/y//D/9v/7//r/AgAEAAMACwAKAAQAFwAoADAAQQBdAGUATAA0ACwAIAAN
AAsAEQAPAAUACgAeAB8ACwADAAwABADz//D/9P/z//z/+//5//j/9P/y//P/8f/v/+z/
7P/w//D/7//w//L/8//r/+j/7P/p/+f/7P/y//b/8v/w//H/7f/y//T/9//6//b/8//v
/+z/7P/s/+7/8//0//f/+P/+//r/9v/v/+n/7P/w//H/8f/w//P/8f/s/+//8//z//L/
7v/t/+v/7v/x//H/7f/q//D/8v/v/+//8v/z//L/8//x/+//8v/0//L/7v/y//T/8f/w
//H/9v/4//j/+f/5//T/8//w/+//8//x/+7/8//z//H/8P/v/+z/6//q/+f/7v/x//H/
9v/z//P/8v/x//X/9P/y/+3/9f/0//X/+///////AAACAP3/+f/4//v//v/+//7//f8A
AAUABgAAAAEAAgAHAAwACAACAAgADwAIAP3//P/8/////f/+/wUABAAAAP///v///wIA
AQD5//f/+P/7/wIAAgD9//r/+f/8//3//v//////AgABAAAA/v8AAAYACAADAAQABwAE
AAAAAQAEAAAA+////wIACQAJAAkACAAIAAYABAAFAAMAAQD+//j/8v/1//3/BgAHAAUA
BQAAAPj/+P/9//3//f8AAAMA+//5//v/AwAHAAcABQAGAAcABwAFAAQABAAGAAQAAAAF
AAMABwD///n/9/8AAAEAAgADAAIAAgD6//H/+f8CAAMA//8EAAUAAQAAAP3//P/5//b/
//8DAAAA///8//3//P8AAAUACAAJAAYABgAIAAoADAACAP7//f/5//T/9//7/wAAAgAC
AP7//f/4//n/9P/x//r/AwAKABEABQD8//z//P/8//z/+v/6//r/9v/2//v//v/7//r/
/f/+//n//f8EAAYAAwD8/////P/4//j/9//z//D/+P/6//v/BQAJAAMAAQAGAAgAAgD8
//j//f/7//3/BQAFAAQA///+/////P/6//3/BAACAAEABAACAAAA///9/wEAAQAFAAkA
BAACAAEA/f/0//L/8//1//b/9//y//H/+P/1//b/+v/2//L/9f/4//b/8v/3/wEACAAY
ADsASABAAEcAUQBTAFYARgAoAA4AAQADABUAFwAHABIAIgATAP3/9f/u/+T/5f/0//7/
8//o/+z/7//z//T/9v/7//3////4//L/8P/q/+v/7P/u/+//7P/u//f/+f/x//L/9P/0
//L/8v/1//P/8P/u/+3/7P/v//P/9v/6//r//P8AAAcA/P/z/+j/4v/m/+r/6//t/+7/
8v/z//P/7v/x/+//6v/0//v//v8AAPn/9f/w//D/9P/3//b/9v/5//j/8v/v//H/8f/v
/+//8//z//j//P/7//b/+f/6//b/9P/0//j/+v/8////AQD+//3/+v/5//X/7//o/+n/
7f/t/+7/7//u/+3/7P/p/+3/7f/q/+z/7f/v//D/8f/1//T/8v/t//P/8v/z//n/+v/5
//n/+v/3//f/+v8BAAIAAgACAAEA//8DAAMA/P///wAABQAKAAQA7v/z//j//f8CAAkA
DgATABQACQAFAP//8//3//3/AQD//wEABgAGAAEA/v8DAAIAAAACAAEA/f/6////AAAA
AAkACQABAP3/AAAFAAIA///+////+//7/wEABQAGAAMABAACAP7/+//9/wYABgAHAAwA
DAAMAA0ADQAQABEAFgAbABIADgALAAUAAwAEAAgADQAQABEADAALAAwABQACAAIABgD4
/+//+P8EAAAA//8HABAAGgArAD4ARgBHAFcAbQByAGAAPAAcAA0ACQARABMADwASABIA
DwAVABUACgAEAA8AIgAWAPP/7P/w//P/9//4//r//f/9//3//v/+/wIAAgACAAIAAwAD
AAAAAAAHAAcA+v/4//f/9P/4//z/AwAFAAEA/v/8//r/9//3//b/9v/2//b/+P/9//r/
+f/2//j/+//+//7////6//r/9//z//X/+//8//r//f////3/+v/4//f/9f/4//v//f/7
//r/AAACAP////////3/+f/3//n/+f/+/wIAAQD8////AAD5//b/9f/4//n/+v/8//3/
/v////7///8AAP3/+f/9/wAA////////AQABAAEA//8CAAMAAQAEAAMAAwACAAEABgAG
AAUAAQAGAAQABAAJAAkABwAGAAYAAwABAAIABwAIAAgACAAHAAYACQAIAAAA/f/8////
AgD9//j///8HAAQA/f8AAAQABQABAAAABQAEAAAA///+/wEABgAHAAEAAAACAAYADgAM
AAUAAAD9//7///8AAAEAAgAGAAYABgD+//7/AgACAP//AgAHAAYABQAJAA8ADgADAAEA
/v///wUABwAIAAoADAAMAA8ADwAPAA4ACgAGAAMABQAIAAMABwAJAAYAAAACAAcABwAH
AAwAEQALAAsABgAJAAgAAwACAAQABgAHAAkACAAIAAoACAAGAA0ADQAPAAcAAQD//wUA
BQAFAAUACQAMAAcAAQADAAoACQADAAYABQD///z//v8CAAQABgAKAAsABQABAAAAAQAA
AAQABgAGAAQA/v/9/wAAAwAGAAQABgALAA0AAwADAAQABgAJAAoABwAHAAoADwAOAA8A
CQAFAP//+f/9//v/AgALAAsAAgACAAUABgAGAAYAAwADAAAABAANAAgAAQD///v///8D
AAUACAAHAAcABwAIAAkACQAIAAYABQAGAAgACQAIAAQAAwALAAQAAwAEAAYAAgD//wMA
CQAQAA0ADAALAAoABQACAP///P8AAAQACAAMAAgABgAEAAIABAAGAAgACgAJAAgABwAG
AAgACAAIAAgABwAGAAUABAAIAAoADAAOAA0ADAALAAoACAAGAAQAAgACAAIAAgACAAYA
CAAKAAwADAAMAAwADAAJAAYAAwAAAP7//P/6//j///8EAAUACgARABQAEQAPAA4ACwAC
AAEACgAMAAkACQAJAAUAAAD8//7//f/9/wUACQAKABQAFwAMAAcACQAOAAsACAAHAAkA
AgABAAYABgAJAAYABwAHAAYABAAHAA0ABwAEAAUABgACAAEA///9//n/+//9//n/+v/8
//v/+P/+/wUADQARAAkA+//x/+3/7f/v//T/9P/8//n/BAAMAA4ACQDz/+7/DgApADQA
SABfAFkAQwA+AD4AKAAUABEADwALAAkACQASABAACwANAAcA/v8AAP3//P/+/////P/+
//3//f/6//j/+f/3//X/8v/y//b/9v/4//r//f////j/+P//////9f/0//T/8v/z//T/
+P/3//b/9P/z//L/8f/x//D/8P/w//L/9v/9//f/9f/x//L/9f/4//j/+f/2//j/9//1
//P/9//2//L/9v/7//z//P/4//f/9f/4//j/9//y/+7/9P/2//P/8//3//f/9f/1//P/
8f/0//b/8//u//H/8v/x//L/9f/8//n/+P/4//f/9f/1//P/8//z//H/7v/z//f/9//4
//n/9P/x/+7/6f/s/+3/6//u/+//8f/y//P/9//2//T/7//2//T/9P/5//n/9//2//b/
+f/7/wAACQAHAAYABQADAAQACQAKAAQAAAD+/wAAAgD+//j//v8FAAAA+f/8/wAAAwD/
//7/AwAFAAQABgAIAAYACAAGAP3/+f/4//n//v8EAAMABAAHAAUABQAFAAUAAwAEAAEA
/v/5//r///8AAP3/AAAFAAQAAAABAAQAAAD9/wEABAALAAkABwAEAAIAAAAAAAMAAwAF
AAYABAACAAAAAwAHAAMAAgADAP//+P/9/wMABAAFAAgACwADAAEAAAAFAAYAAwD9//z/
+//5//7/AAADAAgABAAAAAUAAwAFAP3/9//1/wEAAwAFAAcABwAIAAEA+f/+/wYABgAB
AAgACQAFAAQAAgAEAAQABAAIAAkAAwD///r/+f/2//j///8EAAcABgAAAP7//P/6//j/
+v///wEA+f/7//7/AgD///7/+f/3//r////+//////8BAAEAAQD+//f/+f/9////+P/6
////AAAAAAAA/f/9//r//v8HAAMA+//4//P/9v/7//7/AgAFAAUABQAGAAMAAQD+//r/
/v8CAAcACwAIAAQAAwALAAAA/f/8//z/BgABAAMACQAGAAQAAgAAAP7/AAACAAQABgAF
AAQAAwACAAQABAAEAAQAAgACAAIAAgD9//r/9//0//j/+v/8//7//P/6//j/9v/5//r/
+//8//7//v/+//7/CAAQABgAIAAuADoARgBSAE0ASgBHAEQANwAqAB0AEAASABQAFgAY
ABQAEAAMAAgABQAEAAMAAgD///z/+f/2//j/+P/4//j/9//2//X/9P/3//j/+f/6//b/
9P/y/w==
         </WaveFormData>
      </LeadData>
      <LeadData>
         <LeadByteCountTotal>10000</LeadByteCountTotal>
         <LeadTimeOffset>0</LeadTimeOffset>
         <LeadSampleCountTotal>5000</LeadSampleCountTotal>
         <LeadAmplitudeUnitsPerBit>4.88</LeadAmplitudeUnitsPerBit>
         <LeadAmplitudeUnits>��V</LeadAmplitudeUnits>
         <LeadHighLimit>2147483647</LeadHighLimit>
         <LeadLowLimit>268435456</LeadLowLimit>
         <LeadID>II</LeadID>
         <LeadOffsetFirstSample>0</LeadOffsetFirstSample>
         <FirstSampleBaseline>0</FirstSampleBaseline>
         <LeadSampleSize>2</LeadSampleSize>
         <LeadOff>FALSE</LeadOff>
         <BaselineSway>FALSE</BaselineSway>
         <ExcessiveACNoise>FALSE</ExcessiveACNoise>
         <MuscleNoise>TRUE</MuscleNoise>
         <LeadDataCRC32>1894806584</LeadDataCRC32>
         <WaveFormData>
AAAAAAAAAAACAAIAAgACAAQABAABAAQABgAEAAQABgADAAEAAAACAAQABAAEAAYAAwAB
AAEABgAEAAMAAwADAAMABAAIAAkACQALAA4ADgARABQAFwAaABYAFAASABAACwAKAAcA
BgAIAA0AEAANAAwADQAQAA8ACAAIAAgABAAAAAAAAAAAAAMA///6//n//f/+////AAD8
//n/+P/3//n//f8CAAIABAAEAAMAAQDp//P/BgAOABEAFAAVAB8ANwBBAEQAUQBeAG4A
fAB6AHIAbgBeAC8AEAAeAC4AIgAAAOb/7f/x//P/+f/2/+v/8v8AAPn/+v/7//z//f/5
//f/9P/y//T/9f/2//f/+P/5//r/+v/0//X/9v/2//r//P/+////+P/4//b/9P/w//D/
9f/1//j/+v/7//f/+v/9//7////9//v/+f/3//b/9//2//H/8f/6/////v/+//7/+v/4
//r/+v/5//j/+//9////AwD8//b/8//x//b//P/+/wIABAAEAAIAAAAAAAAAAAADAAUA
AgAHAAgABgAEAAQABAAEAAQABwAHAAYABgAFAAQABgAGAAkACQAIAAgACQAJAAoACgAK
AAoADwAUABQAEwARABAADgAKAAoACwANAA0ADwAPAA4ACgANABEADgAOAAwADAAMABIA
EQAQAA8ACwAHAAUABQADAAIACAAMABEACQD6//r//P/+/wAAAgD//wIAAgAAAAIABgAI
AAkABgAIAAcABgADAAQAAAD9//3/AgAAAP//AQABAAMABAAHAAcABgAHAAoACgAKAAoA
DAAMAAwADAAQABIAEgAUABEAEAAPABMAGQAXABYAFwAVABEACgAIAAwACgAIAAoACAAG
AAgAAwAAAAEAAwAEAAQABAADAAEAAwAFAAcACwALAAgABwAGAAMADQANAAEA/v8IABUA
IAApADcARwBPAFYAXQBgAGgAeACIAIYAeABgADkAHgAgACQAGAD4/+D/3//r//H/7//s
/+///v8IAP3/+//7//v/+//5//n/+P/4//b/9//4//n/+v/7//z//P/3//n/+//8//r/
+v/6//n/9v/4//j/+P/4//r/AQADAAIAAgABAPv/+v/7//r/+f/6//v//P/9////AwAF
AAMA/v8CAAIA/P/6//r/9v/0//v//v8AAAIABQAHAAkADQAGAAIAAQABAAEABAADAAQA
BgAGAAQAAgAEAAYACAANAA0ACgAPABAADAAKAAoACgAKAAoADQANABIAFgAZABwAHAAc
AB8AHwAbABgAFgATABQAFAAUABQAFwAaABgAFQAUABQAEwAQAA8ADwAQAA8ADwAPAA4A
CgAKAA0ACQAIAAUABAADAAgABgAGAAYAAwD/////AQABAP//AgADAAUAAwD+/wEABgAA
APf/+P/6//3///8AAAMABQAEAAMAAAD//////v/7//z//f/+/wIABAAFAAcACgAIAAYA
AwD///7//v////7/AQAAAAUACQACAAAABgAGAAEAAQACAAAA///+/wAA//8CAAMABAAI
AAYABAD///n/9////////v/8//3///8AAP7/AgD7//v//v///////v///wAAAgADAAEA
///9//z////+//3//v/5//v//P/7//7/+v/+/wUACQAEAAEAAAABAAIA+f/1//j/+v/7
//n//v///////v///wEAAgD8////BAABAP//AgAEAAAA///+//v/9//0//f/9//8/wEA
BAAAAAMAAwAAAAIAAgAAAPz//v8AAAAA/////wAAAAD+//r/+P/5//z//f/+/wEAAgD/
//z/+f////3/AgAEAAQAAgADAAYAAQD9//r/9//6//n/AQAFAAMAAAD5//f/9f/5//z/
/f/6//7/AwAGAAcAAwD+//z//v8AAPz/+//9//r/+v/7//3/AgABAPb/+P/6//z//v8A
AP7//v/+//7//P/8//z//P///wAAAQACAP///v/9//z//f/+////AAAAAAAAAAAAAPz/
+v/4//b/+v/8//7/AAD+//7//v/+//z//P/8//z//f/+////AAD8//r/+P/2//v//v8B
AAQABAAEAAQABAACAP//AgACAP///v////7/+v/5//v/+v/9//7/AQD///v/+/8AAP7/
+v/5//j/+f/4//z//f/9//3/AAAAAAAAAgAEAAYACAAKAAwADgAOABIAEgAUABYAGQAa
ABUAEQARABMAEQAMAAoACAACAPz/+v/6//r//v/8//n/+v/8//n/9v/z/+//8P/x//L/
8//1//j/9v/2//7////7//n/+/8CAA4AEQAMABMAJwAxADkARgBbAGgAZgBoAGYASAAk
AAYAAwAQABIA/P/s/+j/1P/D/9f/5f/j/+7/8//m/+b/9//2//X/9P/z//P/8//y//L/
7f/r/+n/5//q/+v/7P/s/+r/7f/w//L/8P/w//D/7//v//T/9//6//L/7v/v/+v/8P/y
//P/7//x//P/8//z//L/8f/w/+//8v/1//b/8//v//T/9f/w//P/9P/x//D/9f/2//b/
9v/2//X/9P/1//L/8P/x//P/8P/y//D/8P/1//j/+f/6//f/9v/1//f/9//0//n/+v/6
//r//P/+//3//v8CAAMAAAAAAP///v8CAAQACQALAAsACgAKAAkACgAKAAoACgAKAAwA
CQAFAAoADAANAAwADAALAAsACQAKAAsACwAIAAYACQAFAAQAAgACAAIACAAGAAYABgAD
AAQABQAIAAkAAQACAAEAAQABAPz///8EAAIA+//+/wIA///9//r/+f/8//z//P/6//r/
+//7//n/+v/7//z/AAD9//v/+v/6//3/AAACAAMAAQACAAQABAABAPz//f/9//j/9v/8
//z/9v/3//n/+P/7//7/BAAHAAgABQACAAIAAgACAP//+////wkACwAMAAcABQAEAAIA
AQAEAPz/+/8AAAMABQAGAAUABAAEAAMAAwADAAMABAABAP7/+//6//z/AQAFAAcABgAA
AAIABwAGAP7/+P/0//r/AAD8//3/+//6//j/8//9/wEABAAGAAQAAwABAPj/9v/6//b/
8//1//j/9f/1//r/+//7//z//P/5//v//f8AAPz///////j/+v/6//j/9v/4//r/+v/7
//v//P/8//r/+P/4//v/9//z/+//7f/z//X/9//5//z/+f/9//7//P/4//f/+P/6//n/
+f/4//v//v8BAAQA+//6//b/8P/y//b/+P/5//f/+v/6//r/+v/8//n/9//0//j/9f/z
//T/9f/4//r/AgAFAAcACwAOAA4ADgAOAAsACgAJAAgACAAIAAYABgABAP7/+//9/wMA
AQAAAAEABwAHAAQABgAGAAIA/v/+//r/+P/6//X/8//z//T/9P/2//j/+f/5//X/8//x
//H/9//2//f/+P/3//H/8f/7/wQAEAAZABIAFwAvAD0AMwAsADsAUABYAF4AagBsAFwA
QgArABwAJAAsABwA/P/m/+H/3//l/+n/6v/x//L/6v/r/+3/7//x//P/9v/3//f/+P/2
//f/+P/5//X/8//x/+7/7f/x//X/+P/4//j/+P/3//D/8P/u/+z/7f/u//T/9f/z//L/
8P/p/+b/5//m/+X/5//n/+f/5//l/+f/5//j/+L/6v/u/+z/7v/u/+r/6P/r/+r/6P/m
/+v/7f/v//P/7f/o/+b/5f/m/+r/6v/s/+3/7P/p/+b/6f/q/+v/7//x/+7/8//0/+//
7P/r/+r/7P/u//P/9f/1//b/9v/2//P/8v/0//P/9v/4//v//f/8//z//P/8//7/AAD9
//n//f/+//7//P/3//X/9P/x//X/9//4//b/8//1//D/7v/x//T/9/8AAPr/+P/2//H/
7v/t/+7/7f/v//D/4//q/+z/7v/w//L/7P/u/+3/6v/r/+7/7//v/+3/8P/w//D/8v/0
//H/7//u//L/7//t/+3/7f/v//D/8//z//L/8//y//D/7v/s/+7/8P/y//T/9v/2//T/
9P/z//T/9f/7/wIAAQABAAMAAQD7//L/7v/x/+7/6//s/+7/7v/y/+//7//z//j//P/5
//j/9v/z/+//6//n/+X/7v/w//T/+P/p/+f/6f/x//L/8v8BABoAKwAnAB8ALwBAAD8A
RABSAFIAXAByAGwATAAzACIAGAAcAB4ACADi/9H/0f/P/9P/3v/j/+L/4v/l/+P/4//j
/+P/5f/l/+T/5P/m/+n/7P/v/+v/6f/n/+T/4v/l/+j/6v/s/+z/7P/r/+j/6v/q/+r/
6v/q/+//7//v/+7/7P/l/+b/6f/q/+v/7f/v//H/8//v/+//7f/n/+T/6v/s/+j/6v/q
/+b/5P/r/+7/8P/y//H/8f/x//P/7f/q/+r/6//u//L/8v/0//b/9v/0//L/8P/w//D/
8//1//T/+//+////AAADAAYAAQAAAAIAAQAEAAYABwAIAAkACgAOAA8ADgAOAA8ADwAL
AAoACQAIAA8AFAAUABMAEgASABEADgAOAA0ADQALAA0ADQAMAAgACQANAAoACgAHAAYA
BQAKAAYABAACAP3//v///wIAAwD9/wAAAQADAAQAAAAEAAoABgD//wIABgAGAAUAAwAD
AAYABgAGAAQABgAHAAcABQAEAAMAAgAEAAcABwAIAAoABwAGAAQAAQAEAAYACQAKAAoA
CAAMAA8ABwAEAAkACAAGAAkADQAOAA0ADAAOAA0ACgAHAAQABAAHAAgABgADAAUADQAN
AAwACQAJAAoACgAMABAACQAJAAoACwALAAoACAAIAAkACQAGAAUABAAEAAcACAAJAAwA
BgAHAAcABQADAP7/AQAHAAwACAAGAAYACAAMAAYABQAFAAYABgADAAYABwAHAAYABwAJ
AAoABAAGAAoABgADAAQABgACAAEAAQABAAAAAAAEAAUACwARABAACgALAAkABwAKAAsA
CgAKAAwADgAOAA0ADQAOAA4ADgAMAAwADwAOAAsACAAHAAsACwALAAsADAAHAAkACAAJ
AAYABgAIAAgACQALAA0ACgAFAAkACQAMAAwACAAJAAUABwAIAAcABQAIAAwADgAOAAsA
BwAGAAsADgALAAsADQAKAAoACwANAAoAAwAIABIAEAAOAAwACgAKAAoACgAKAAwADAAM
AAwADAAMAAwADAAKAAoACgAKAAwADAAMAAwADAAMAAwADAAKAAoACgAKAA0AEAATABYA
EQAOAAsACAAKAAoACgAKAAkACAAHAAYABwAIAAkACgANAA4ADwAQAA4ADAAKAAgACwAM
AA0ADgAQABAAEAAQABIAEgASABIAEQAQAA8ADgALAA4ADgAMAA0AEAARABEAEQAUABQA
FAARABIADgALAA0AEgAQAA8ADwAPABEAEgAZABsAHAAfAB8AHgAdABwAHgAeAB4AHgAb
ABoAFwAWABQAFAAUABkAGwAXABQAEwAWABUAEQASABEADAAHAAYABwAIAA0ACwAIAAkA
CwAMAAoACgAJAAcABQAFAAUABwAMAAoACgAKAAcABQAFAAkADgAYACMAKAAvADsAQwBF
AEwAVwBiAHIAfgB2AG4AYAA4AB8AJAAqAC4AHgD8/+L/5//x//X/9//6/wUAEAAKAAUA
BAADAAIAAQACAAMAAwAEAAUABwAJAAsACwALAAsACgAEAAUABgAGAAYABgAGAAUAAwAG
AAcACAADAAIABgAFAAkACgAKAAUAAwAFAAUABQAEAAMAAgABAAMABQAFAAEAAAAIAAwA
CgALAAwACQAIAAsADAAMAAwACgAJAAgACQAIAAYABwAJAAgACgAIAAgACAAIAAYABAAF
AAYABwALAAoABgAKAAoADAAMAA4AEAANAAwADgANAA0ADgAOAA4ADAAMAA8ADwASABIA
EwATABMAFAAVABYAFwAaABgAFQAYABoAGwAaABUAEwASAA8AEwAVABYAFAAWABkAFQAU
ABEAEAAPABQAEwAUABUAEwAPAA8AEQARABAAFAAWABkAFAAOABAAFAANAAUABwAKAA0A
DQAMAA0ADgAMAAoABgAJAAsADAALAAkACQAJAAwACQAHAAYABgAIAAoACwALAAwADgAR
ABIADQAIAAkACQAHAAYADQAOAAsADQAQABAADgAMAA0ACwAMAAsACgAMAAwADAAJAAUA
BgAPABAAEAANAA0ADgAOAA8AFAAOAA8ADAALAAkABgAIAAgACQAJAAsACwALAAwACgAG
AAIAAAADAAkADgARAA0ABAADAAUACgAEAAAA/v8DAAgAAwADAAIAAgABAP3/BgAJAAsA
DAAKAAsACwAEAAMABgABAP3/AwAIAAcACQAIAAcABQAEAAYAAwAFAAcACQAEAAYABQAC
AAQABAACAAIABAAGAAYAAwADAAQABAACAAAAAAADAAIA///8//v/AQD9////CAAFAAQA
AwACAAEABAAEAAIAAAACAAIAAQD+/wAA///+//z//v/7//n//P8EAAUABwAEAAMABAAE
AAoACwALAA0AEAAQABAAEAAOAA4ADgAOAAwADAAKAAoABgAGAAYACwANAAkABgAFAAkA
BwACAAIABAAAAPz//P/8//z/AAD9//f/9f/0//L/9v/4//n/+f/3//X/8//z//j/9v/2
//b/8f/5/wEA9//4/wYADQAIAA0AHwArADcASABLAEoAVABeAGYAagBiAFYAMQAOABQA
KAAgAAwA+v/j/9X/3f/j/+L/6f/y//L/8//1//X/9f/1//X/9f/0//T/9P/1//b/9//5
//n/+f/4//P/9f/3//j/9//2//X/8//y//T/9P/0/+//7v/y//H/8v/y//H/6//s/+//
8P/x/+//7//v/+//8f/1//f/9f/w//T/9P/u//L/9P/y//L/9v/2//X/9P/0//P/8v/z
//H/7v/u/+//8f/2//f/+v/5//j/9f/y//L/8v/y//X/+P/2//z//v8AAAAAAgAEAAEA
AAACAAEA//8AAAAAAAD+//7/AQABAAYACgAPABMADQAKAAcABAAJAAwACgAHAAoADAAN
AAwABgADAAEA/f8EAAcACQAIAAYABwABAP7///8AAAEACAAEAAIAAAD7//r/+//+////
+v/8//z//f////T/9v/4//r//P/6//7////+//r/+v/4//X/9//8//7/AAD+/wAA/f/7
//n//v/8//v/+//7//3//v8AAAEAAQADAAMAAgABAAAAAwAEAAUABgAGAAYABAAEAAUA
CAALABMAFQARAA4ADQAPAA0ACAAIAAYAAgD+//7///8AAAUAAwD+//3//f/8//7//v/9
//v//f///wEABQAFAAAA/f/6/+3/9f8DAAEA/P/+/wsAHAApADMAOQA7AEgAUQBUAGgA
fgB+AHwAeABmAEcALAAeAB4AIAAYAPb/2//f/+v/6//s//P/9P/0//X/9v/3//j/+f/2
//P/7//s/+//8f/z//X/9f/1//X/9P/z//f/+//+//z/+v/4//X/9f/4//n/+v/3//b/
+v/5//3//v/+//n/+P/5//j/9//5//v//f////z/+//4//H/8v/6//7//P/6//r/9v/0
//z/AAADAAYABgAFAAQABQAAAPz/+//7////BAAFAAgABwAGAAMAAAACAAIAAgAFAAYA
BAAKAAwADAAMAA4AEAAQABAAEwATABMAFAAUABQAEAAOAA8ADQAOAA4ADwAPABEAEgAT
ABQAFgAYABUAEQASABIAEQAOAA0ADQAOAA0ADgAPAA8ADAAKAAsABQACAAEAAgADAAoA
BwAGAAUAAQD8//n/+P/1//T/+v/+/wMAAAD6//z/AAD9//f/+/8AAAAA///9//3////+
//3/+v/8//3//f/7//z//f/+/wIAAQD///7//v8CAAQABQAFAAQABAAFAAQAAwAAAAMA
BQD+//z/AgACAP3///8CAAIAAgACAAUABQAFAAMAAQACAAMABAACAP///f8FAAUABAD/
////AAAAAAIABgD//////v///////v/7//r/+v/5//3///8BAAQABgAEAAIAAgD+////
///9/wIAAAAGAA8ADQAEAP3/+P///wQA/////wAAAAD///v//v///////v/+///////4
//v/AAD9//v//f/+//n/9//8//3//f/+/wAA/f///wEAAQD8//7//f/6//z//P/6//n/
/P///wAA/f/9//7//v8AAP7//v8BAAAA/f/6//n/AAABAAIAAwACAP3////+//3/+v/6
//z//P/7//v/+//+//3/BQAJAAcABgABAAEA/f///wAA///5//z/AAACAAIA/f/3//T/
+P/8//r/+//+//z//f////X/+P8DAAIA/P/8//z//P/8//r/+v/6//r/+P/4//j/+P/6
//z//v8AAP7//P/6//j/+P/4//j/+P/5//r/+//8//z//P/8//z//P/8//z//P/5//j/
9//2//n//P///wIA/v/8//r/+P/7//z//f/+//v/+v/5//j/+v/6//r/+v/7//z//f/+
//7//v/+//7//f/5//v/+v/2//b/+P/4//r/+////wAA///+////+//7//v/AAD+//7/
//8AAAMABAAIAAkACQAJAAwADAAMAAwADAAMAAwACgAKAAoACAAGAAQABAAEAAsADgAL
AAkACAAJAAYAAAACAAIA/v/6//z//P/8/wAA/P/3//b/9v/1//T/8//x//H/8//1//f/
9v/4//X/9P/2//f/+f/7//v/BAAOABUAGAAZACEAKwArADAARQBYAGIAZABoAGgAXAA+
AB0AFAAcABoACgD0/+T/1//X/+X/6f/k/+f/7v/w//X/9f/1//X/9f/z//H/7v/s/+//
8f/z//X/8//z//P/8v/r/+v/6//q/+7/8v/2//n/8v/y//D/7v/v//D/9v/3//X/9P/y
/+v/7P/v//D/8f/u/+3/7P/r/+7/8f/y/+//7//2//n/9v/z//L/7f/q/+//8P/w//D/
8//z//P/9f/w/+z/6//r/+7/8v/y//T/9//4//f/9v/2//b/9v/5//f/9P/5//r/+v/6
//z//v/7//r//P/7//7/AAABAAIAAAAAAAMAAwADAAIAAgABAAAAAAAAAAAABQAIAAYA
AwADAAQABAACAAQABQAHAAcACgALAAsACAAIAAsABwAGAAIAAgACAAgAAwACAAEA/f/+
/wEABgAJAAIAAgAAAP///v/6//7/BAACAPv//v8CAAQAAwABAAEAAwACAAEA/v/8//3/
/f/7//v/+//7//7//v/9//3//v///wAAAAD///3//v8AAAAAAgAAAAQABwD///z/AQAA
AP7/AQAFAAYABAAEAAcABwAEAAEA/v/+/wEABAAEAAMA//8FAAMAAAABAAMABgAIAAYA
CAD///3/AAADAAUABgAEAAQABQAFAAUABQAFAAYABwAGAAUABgACAAMAAwABAAQAAAAE
AAsADAAEAP7/+v8AAAYAAgADAAIAAgABAP3/AAABAAEAAAADAAUABgAAAP7/AgD+//v/
AQAEAAEAAQABAAEAAAAAAP7/+//9////AwAAAAQABQD//wAA///8//j/+v/8//z//f/9
//7//v/9//r/+f/7//7///8AAAMABwAGAAMAAgABAAAA+v/8//v/+P/4//r/+v/5//f/
+v/6//r//f8CAAIAAwAAAAQAAQD///7//f/+//7/BQAHAAgACwANAAwACwAKAAgACAAI
AAgACgAKAAgACAADAAIAAQAFAAgABQADAAMACAAHAAMABAADAP7/+f/4//r//P8CAAEA
+//7//z//P/7//r/+P/1//f/9//3//n//P/6//r/+v/5//X/8//5/wYAEAAZACAAJQAv
AEEAQwA6AEUAWgBaAFoAYABeAEoAKAAPABYAHgASAP7/4P/C/8n/4f/j/9n/4P/v//b/
7v/l/+n/7f/x//X/9//3//b/9v/0//P/8v/x//P/9f/3//j/9P/1//b/9v/2//b/9v/1
//T/9v/2//b/9P/0//n/+f/7//z//P/3//P/8//x/+//8v/z//T/9f/2//n/+v/3//T/
+v/8//j/+P/4//T/8v/4//r/+//8//n/9//1//X/9v/2//n//f/8//7//P/8//7//v/8
//r/+P/4//j/+//9//r///8AAAEAAgAFAAgABgAGAAkACQAKAAwADQAOAA0ADAAOAA0A
DAAMAA0ADQANAA4ADwAQABMAFgAUABEAEgASABEADgAKAAkACQAHAAsADQAOAAwADAAP
AAsACgAIAAgACAAOAAkACAAHAAMA/////wEAAQD//wIAAwAFAAcA9v/3//j/+f/6//r/
AAADAAQAAwAEAAMAAQD//wIAAgACAAEAAgD+//v//P8CAAEAAQADAAMABQAGAAcABwAG
AAcABwAGAAUABAAGAAYABgAGAAoADAAMAA4ADwAQABEAFwAXABMAEAAPABAADQAHAAYA
CAAGAAQABgAEAAQACAAFAP////8AAAAAAQACAAIAAQACAAMABAAHAAoACAAIAAgACwAH
AAUABQAIABIAHwAmACkALQA3AEMASgBPAF4AcAB6AIIAhgB2AFoAPQAsACgALAAkAAgA
7P/n/+v/7//x//D/9f/y//b/CQAFAAMAAQD///z/+//5//j/+////wMABwAFAAMAAQD+
//7/AQAEAAYAAwAAAP3/+f/4//z//v8AAP//AAAGAAcABQAEAAIA+//+/wEAAgADAAEA
AQABAAEAAQADAAMA///9/wQABwAEAAUABgADAAIABAAEAAMAAgADAAMAAwAFAAUABAAG
AAkACgAOAA4AEAAPAA4ACwAIAAkACgALAA8ACwAGAAkACAALAA4AEwAYABMAEgAUABMA
FgAYABkAGgAYABgAGwAbAB4AHgAfAB8AHAAaABgAFgAbAB4AHAAZAB0AHgAeABwAGAAX
ABcAFQAVABMAEAAKAA8AFQAUABYAEAAOAAwAEAAPAA4ADQAJAAUABQAHAAcABQAIAAkA
CwAJAAQABwAMAAkAAwAHAAwACQAHAAQAAwAIAAgACAAGAAMAAwACAP//AQABAAEABAAI
AAkACwAOAAwADAALAAkACwAMAA4ADgAMAAgACgALAAkACAAPABAACgALAA0ADAAIAAYA
BwAFAAYABQAEAAYACgAMAAsACQAIAA8ADgAMAAgABwAHAAYABwAMAAYABwAIAAkACQAI
AAoACgALAAsACgAJAAgACAAKAAgABgAGAAQABwAJAAkACwAGAAkADwARAAoABQACAAkA
EAANAA8ACgAIAAUA//8DAAUABgAGAAgACQAJAAIAAgAGAAIA//8DAAYAAwADAAcACQAK
AAwACgAHAAkACwAMAAgACwALAAYACAAIAAYAAQACAAMAAgAEAAUABwAIAAkACAAJAA0A
CwAJAAcABwAJAAkACQAJAAsABwAKAAoACQAGAAYACAAHAAcACAAJAAUAAQAGAAcACgAM
AAoADQAHAAkACgAJAAMABgAKAAwADAAJAAUABAALABAADwARABAADAALAAsACwAIAA0A
EAAQAA8ADgANAAwACgAKAAoACgAOABAAEgAUABAADAAIAAQABwAKAA0AEAAPAA4ADQAM
AAsACgAJAAgACgAKAAoACgAMAAwADAAMAAgABgAEAAIABgAIAAoADAAKAAgABgAEAAUA
BgAHAAgACAAIAAgACAAKAAoACgAKAAgABgAEAP//BQAGAAUABgALAAwADAANAA8ADgAN
AAwADwANAAwADQAQAAwACQAHAAoADQAPABQAFwAXABkAHAAeAB4AHgAeABwAHAAcABwA
HAAaABoAGAAVABQAGAAaABkAFwAXABkAEwAMAAoACAAIAAYACAAKAAgACgAFAP//AAAC
AAMABAAGAAUAAwADAAAA//8AAAIA/v/+//7//f8FAAEADQAUABYAGQAYACUAOwBBAEEA
UABjAGgAZABuAHoAcgBSADQAKQAsADAAJgAQAPb/5v/p//H/8//z//j//f8AAAAA+//7
//v/+//7//3//f/8//z/+f/5//n/+f/5//n/+f/4//P/9f/3//j/9f/0//P/8f/z//j/
+//+//n/+P/8//v/+P/2//P/6//v//P/9f/3//b/9f/0//P/9f/3//f/8//v//b/+f/2
//T/9P/w/+7/8v/y//H/8P/v/+//7//x/+//7v/w//P/8P/y//D/8P/z//T/8//y//L/
8v/y//X/8//u//H/8P/y//L/9P/2//b/+P/9/////P/6//f/9P/4//r///8BAP///v/+
//3//f/+////AAACAAQAAQD9/wIABAAFAAQAAQD///7/+/8BAAMABAACAAQABwADAAIA
/f/8//v/AAACAAQABgAFAAIAAQACAAEA/f8AAAEAAwD///r//f8CAPz/9f/4//z//f/9
//z//f8CAAIAAgAAAP7///////3//v///wAABAACAP///f/8//7/AAABAAEAAwAEAAYA
BgACAP7/AAABAP7//P8CAAIA//8BAAQABAAFAAYACgALAAkABQABAAAAAwAEAAIA///9
/wUABQAEAAMAAwAEAAQABQAKAAQABQAFAAUABAACAAMABAAGAAcABwAHAAcACAAFAAAA
+//4//r/AQAHAAsACAAAAAAAAwAHAAAA+//4////BgADAAUAAwACAAAA+/8AAAEAAQAA
AAEAAwAEAP7//v8CAP7/+//+/wAA/P/7///////+//7////9/wAAAwACAPz//f/7//f/
+v/7//r/+v/+/wIABAABAP///v/8//7//P/8////AQD///3//f////3/+//5//z/+f/9
//7//f/6//r//P/7//v//P/9//v/9//8//3/AAAAAPz//f/7////AgADAAAABAAJAAwA
EQAPAAwADAANABAADQANAAoABgAFAAUADQAKAAcACAAEAAMAAgABAAAAAgAEAAYACAAG
AAQAAgAAAP7//P/6//j/+//8//3//v/7//r/+f/4//b/9v/2//b/9f/0//P/8v/2//j/
+v/8/wIABgAKAA4AFwAeACUALAAzADoAQQBIAE8AVgBdAGQAUgBCADIAIgAYABAACAAA
APb/7v/m/97/5P/q//D/9v/z//L/8f/w//D/8P/w//D/8//0//X/9v/0//L/8P/u/+//
8P/x/w==
         </WaveFormData>
      </LeadData>
      <LeadData>
         <LeadByteCountTotal>10000</LeadByteCountTotal>
         <LeadTimeOffset>0</LeadTimeOffset>
         <LeadSampleCountTotal>5000</LeadSampleCountTotal>
         <LeadAmplitudeUnitsPerBit>4.88</LeadAmplitudeUnitsPerBit>
         <LeadAmplitudeUnits>��V</LeadAmplitudeUnits>
         <LeadHighLimit>2147483647</LeadHighLimit>
         <LeadLowLimit>268435456</LeadLowLimit>
         <LeadID>V1</LeadID>
         <LeadOffsetFirstSample>0</LeadOffsetFirstSample>
         <FirstSampleBaseline>0</FirstSampleBaseline>
         <LeadSampleSize>2</LeadSampleSize>
         <LeadOff>FALSE</LeadOff>
         <BaselineSway>FALSE</BaselineSway>
         <ExcessiveACNoise>FALSE</ExcessiveACNoise>
         <MuscleNoise>TRUE</MuscleNoise>
         <LeadDataCRC32>2987868769</LeadDataCRC32>
         <WaveFormData>
+P/4//j/+P/2//b/9v/2//f/+P/8//7//P/8//v/+v/6//v//v/8//n/+f/5//j/+P/7
//v/+f/7//v/+//+/wMABAAFAAUAAwADAAQABQADAAIAAQABAP7/+f/0//L/8P/u/+r/
6P/m/+j/6v/q/+f/7P/x//P/7v/y//P/8//y//H/8v/y//j/+f/6//3//v8AAAAAAAD+
//7///8BAP////8AAAAA/P/8//z//P8MAAMAAgAGAAcAAwD8//T/7//r/+j/4v/W/8r/
vP+s/6P/p/+u/67/qP+h/5//rP+8/8r/2v/i/+P/6P/v//T/+P/+/wgABwAGAAUABAAF
AAcACAAKAAkACgAIAAQABQAHAAgACQAJAAsADAAMAAsACwALAAoACQAJAAkACAAIAAYA
CAAKAAsACwALAAsACAAHAAgABwAFAAUABgAGAAYABwAJAAoACAAIAAkACQAJAAgABwAG
AAgACQAKAAwACwAJAAcABQAGAAYABwAHAAgACAAIAAYABAAEAAQABAAEAAMAAwADAAQA
BQAGAAcABQAFAAUAAwAEAAQABQAFAAMAAwADAAMAAwAGAAMAAAAAAAEAAgAFAAEAAQAB
AAEABAAGAAQABAAEAAIAAAD//////v/9//3//P/8//j/+P/6//v/+//7//j/9f/z//P/
9P/0//T/9P/2//f/9//3//X/8//z//P/+f/2//D/8v/0//b/+P/5//r/+v/6//f/9v/2
//f/+P/2//X/9f/1//T/9P/3//n/9//3//f/9P/2//j/+P/3//f/9P/z//T/9f/2//b/
9f/1//X/8f/y//T/9f/2//b/9v/4//z/+//4//D/8P/v/+v/5P/k/+X/5f/l/+X/6f/q
/+3/7f/v//H/8v/0//H/8P/v/+7/8f/z//P/8//3//j/9//4//b/9v/4//n//P/8//f/
8f/w/+7/4//R/8b/xP+6/67/pv+i/53/mf+a/5r/lP+R/5f/qP+2/8T/0P/W/93/5P/p
//D/9v/6//z//v/+//7//v/+//////8AAAEABAAEAAIABAAFAAUABQABAAMABAAEAAQA
BQAGAAYABwAHAAcABgAGAAQABgAIAAcABwAHAAcABQAFAAcABwADAAMABAAEAAUABQAG
AAYACAAIAAkACQAIAAgACAAIAAcABQADAAIABAAFAAYABwAGAAYABwAHAAgACAAIAAYA
CQAKAAsADAALAAkACAAHAAkACQAJAAkACwALAAsACQAHAAYABgAFAAcACQALAA0ACwAM
AAcAAgACAAMABAAHAAUABQAFAAUAAwAEAAEAAAD+//z/+v/5//n/+P/3//f/+f/6//f/
+P/4//n/+f/5//v/+f/4//n/+f/4//f/9v/6//3///8BAP///f/9//3/+//8//3//f/9
//3/+//7//3//v///wAA///////////9//v//f/9//7///8AAAIAAQABAP//AQD/////
/v/+//v/+//9//7///////7//P/8//3//v////3//////////v/+//7//P/+//j/8//z
//n//P///wIAAQAAAAEA/f/+////AAABAP3//P/7//3/AAABAP/////+//v//P///wIA
AgABAAAA/f/+//3//P8AAAAAAgAGAAUAAgABAAEAAwD///////8CAAUABwAIAAMAAQAA
AP7//f/+////AQABAAEAAQAAAP7//v/9//3/AAAAAAEAAwADAAQABAACAP3//f/9//3/
/f/9/wAAAwAFAAUABQAEAAMAAgABAP//AAAAAAAAAAD/////AQACAAIAAgAAAAAA/v/+
//3//f/+/wAAAAAAAAIAAgABAAAAAAAAAAIAAAAAAAAAAAACAAIAAgAAAP3//f///wEA
AgABAAAAAQACAP3/AQACAAIA/v/+//z/+v/9//7//////wAAAAAFAAgABAACAAAA/v/8
////AAABAAIAAAAAAAAAAAAAAAAAAAAAAAIAAgACAAIAAQAAAP///v/+//7//v/+////
AAABAAIAAgACAAIAAgAAAAAAAAAAAAAAAAAAAAAAAgACAAIAAgAAAAAAAAAAAP7//v/+
//7/AAAAAAAAAAD9///////+/wAA///+//7/AQAEAAIAAQD//////v/+/wIAAwACAAMA
AgABAAMABQADAAMAAgD+////////////AAABAAMABQAFAAUACAAKAAgABAACAAIAAwAE
AAMA/f/5//f/8v/q//L/9f/3//n//P///wEABQACAAEAAgACAAUABgAHAAgABwAHAAgA
BwAGAAYABQACAAYABAAEAAYACQAKAAgAAwABAAQA/v/1/+//6v/e/9D/wP+y/6z/rf+v
/6T/lv+Q/5f/qf+8/9D/3P/g/+j/7//w//P/AAAIAAgACAAKAAoACgAKAAgABwAFAAQA
CgAQABMAFAATABMAEgARAA8AEQASABIAEAARABIAEgAUABUAFgAWABQAEgAUABYAFwAX
ABcAFwAVABUAFwAXABcAFwAYABgAFgAVABUAFAAXABgAGgAbABkAGAAXABYAFwAXABcA
GAAZABkAGQAZABYAFgAXABcAGAAYABgAFgAWABYAFgAWABQAEwATABMAFAAVABYAFwAV
ABUAFQATABUAFgAYABkAGAAXABYAFQAVABgAFQASABQAFQAWABkAFQAVABUAFQAUABYA
FAAUABYAFAASABEAEQAQAA8ADwAOAA4ACgAKAA0ADwAQABEADQAJAAYABQAGAAYABgAG
AAIAAQD///3//v/9//7///8BAAIAAwADAAEAAQD//////f/+////AAABAAEAAQABAAMA
AQADAAMAAAD///7//v8BAAMAAwAHAAYABQADAAIAAQABAAMABAAIAAkACQAIAAQAAwAC
AAEAAQADAAMAAwAGAAYABgAEAAgABAABAAMABAAEAAQABAADAAIAAwD//wEAAQABAAEA
AAAAAAAAAwADAAMAAAD///3/+//9/wEA///+//z/+v/7//7///8AAAAA/v/+/wAAAAD+
//7///8BAP3//f/9////AQACAAIA/////wAAAAD9//z/+//7//7///8AAAAA/v/+//3/
/f/9//z//P/9/wEAAgACAAAA///////////9//3/AAADAAAA///+//z//P/8//z/+//8
//z//P/8//v/+//9//7//P/8//r/+v/7//z//P/9//z//v/+//7//v/+//3//P/8//z/
/P/6//j/+P/4//j//v8AAAEAAgD///z/+v/5//3//P/8//3//f/8//z////+//v/+v/5
//v//v8BAAIABAAFAAMAAwACAAEAAAD+//////////v/9f/y/+7/6v/m/+T/5P/m/+v/
7P/o/+z/8f/x/+7/8v/z//P/8//z//T/9P/2//X/8//1//b/+P/7//z//f/+////AQAB
AAEA///+//v/+v/0//b//P///wAABAAFAAMAAAD0/+X/4f/k/97/0v/I/7b/qv+p/6v/
qv+o/5z/j/+V/6j/uv/K/9r/3v/f/+T/7//4//r/9v/4//z//P/8//z/+v/7//v//P//
/wIAAgAAAAAAAQABAAEA//8BAAIAAgABAAEAAQAAAP////////7/AAD+/wAAAgACAAEA
AAD//wEAAwAHAAkABgAFAAUABAACAAEAAQAAAAMABAAGAAcABgAGAAYABgAEAAEA/v/8
/wAAAQACAAMABAAEAAUABQADAAIAAQD+/wAAAAAAAAAAAgABAAEAAQD///////////3/
/f/9//v/+v/6//v/+//8//3//v///wAAAgD+//r/9//3//f/+f/7//3///8BAAAAAAD8
//r/+//6//n/+f/7//r/+f/5//z//P/4//j/+P/5//n/+f/4//X/8//z//L/8v/y//L/
8P/x//H/8f/3//P/9f/2//X/9P/z//L/9P/0//P/8v/x//D/8P/x//b/9P/z//P/9f/0
//T/9//0//H/8P/v/+7/8P/y//L/9f/1//L/8f/y//P/9P/0//P/8//z/+//8P/y//P/
9P/y//L/9P/4//f/9v/w//L/8P/r/+P/4v/h/+H/4f/h/+T/5v/q/+v/7f/v//D/8v/v
/+7/7f/s//D/8//0//X/9//4//f/+P/2//T/9P/1//b/+P/3//X/9P/0/+//5f/W/87/
yP++/7b/rP+d/5X/mv+a/5b/i/+N/57/rv+8/87/2P/b/+L/6f/u//T/+v/+/wAAAAAA
AAAAAgADAAMABAADAAYABgAEAAMAAwACAAEAAAADAAUABgAIAAkACgAKAAkACQAJAAgA
CAAGAAgACgAIAAcABgAFAAMAAwAFAAUABgAHAAkACgAHAAcACAAIAAgACAAJAAkACAAI
AAgACAAJAAkACQAKAAsACwALAAsACAAIAAkACQAMAA4AEAAQAA8ADgANAAwADAALAAsA
CwALAAsACwALAA0ADQANAAsACQAIAAgABwAJAAkACQAJAAkADAAJAAYABAADAAIAAwD+
//3//P/7////AgABAAIAAAD8//j/9f/2//b/9v/3//b/9v/y//L/8//1//b/9//5//f/
9v/3//b/9v/2//b/9//5//r/+//9//v/+//7//v//P/9//3//f/9//v/+//5//r/+//8
//v/+//7//v//f/7//3//f/9//3//f/+//7//f/6//v//f/9//z//P/3//f/+f/6//3/
/f/8//r/+v/7//z//f/8//3//P/7//v/+v/5//b/+f/2//T/9//4//j/+P/4//n/+v/9
//v//f/9//3//f/7//r/+f/7//3//f/6//n/+v/5//z/AQD+//z/+f/2//j//P/+/wAA
///8//v//P/9//r/+f/5//7/+//8//3//P/9//3//P/9//3//v/+//z//P/8//3//v//
/wAAAAD+//7//f/9//r/+P/3//f/+//+/wAAAAD///////////v/+//+/wEAAQABAAEA
AAD+//7//v/9//7//v/+//7/+//7//3//v/+//7//P/8//3//v/+/////f/+//3//P/9
//7//v/+//7//v8AAP7/+//6//n/+v/8//7//v/9//7///8AAAAA///+////AAD7////
AAAAAP//AAD///7//v/+//7//f/+//7//f8AAAYAAwACAAEAAAD+//7//v/+////AAAB
AAIAAQAAAP///v///wAAAQACAAIAAgACAAIAAAAAAAAAAAAAAAAAAAAAAAIAAgACAAIA
AQAAAP///v/+//7//v/+//7//v/+//7///8AAAEAAgABAAAA///+////AAABAAIAAAAA
AAAAAAACAAIAAgACAAIAAgACAAIA///+//3//P8BAAIAAgACAP///v/+////AQD+//z/
+//+//7///8DAAMAAQABAAEAAgAGAAoADAAOAA8ADQANAAsACQAHAAQAAAD///7/+f/z
//D/7P/o/+n/6v/t//L/9P/0/+//8v/3//n/+P/+//z/+//6//n//f/+/wEAAQACAAUA
BwAKAAoACgAKAAoACAAJAAgABwAKAAwADAAOAAgABgAGAAsADgAOAA0AEQAQAAgA/f/1
//D/6P/e/9T/xP+w/6n/q/+m/6D/mv+V/6H/uv/M/9j/4v/o/+3/8P/x//r/BgAQABAA
EQAQAA8ADgANAA0ADAAMAA4AEgATABIAEgATABMAEwAPABEAEgASABIAEwAUABQAEwAT
ABMAEgAUABIAFAAWABkAGQAZABkAFgAVABYAFQAVABUAFgAWABcAFwAYABgAGAAYABkA
GQAaABoAGgAaABgAFwAWABYAFwAXABcAFwAXABgAGgAbABoAGgAaABgAFgAWABYAFgAY
ABcAFwAXABkAGQAZABkAGAAXABYAEwASABIAEwATABMAEwATABMAEwAWABMAEAARABEA
EQATABEAEQARABEAFAAWABQAFAAVABQAEwATABEAEAAPAA8AEAAQAAwADAAKAAsACwAL
AAkABQACAAEAAwAEAAUABgAFAAUABAADAAYABQAGAAcABAAEAAQAAwADAAMAAQABAAMA
BgAJAAwADAALAAoACQAJAAcACQAJAAkACQAJAAoACgAJAAYABwAHAAcABgAGAAUABQAH
AAgACwALAAoACAAFAAUABQAFAAUABwAHAAcACAAIAAgABgAIAAQAAQADAAIAAgACAAIA
BAAEAAYAAwAFAAUABQAFAAQABAAEAAcACAAHAAMAAQABAP//AQAFAAcABgAEAAIAAgAE
AAQABAAGAAQABAAGAAcABAADAAMABwADAAMAAwABAAMABAAEAAMAAwAEAAQAAwAEAAUA
BwAFAAUABQAEAAQABAADAAMAAwACAAIAAwADAAQABAACAAEAAQABAAEAAAABAAUACQAG
AAUABAACAAIAAgACAAEAAwAEAAUABgADAAMABQAGAAUABAABAAAABgAEAAMABAADAAIA
AQAAAAUABgAGAAYAAwACAAIAAwAEAAIAAQABAAIAAgADAAcABwAFAAUABQADAAYACQAK
AA8AEQAQABEAEAAPAA4ADAANAA0ADQAJAAMAAAD8//j/9P/y//L/9P/2//b/8f/0//n/
+f/2//r//P/9//7////+//7/AAD///3///8AAAIABQAIAAsADgANAA0ACwAJAA0ADgAN
AA4ACgAKAA4ACwAMABAAEwARABAAEAAJAP3/9P/s/+T/3P/W/87/v/+3/7r/tv+s/6f/
o/+m/7b/zP/g/+r/7//y//f//v8EAAYABgAJAAoACwAMAAwADQANAA4ADwASABIAEAAQ
ABEAEQARABEAEwAUABQAFgAXABgAGAAUABMAEgAQABIAEAASABQAEwATABMAEwATABMA
FQAVABEAEQASABIAEwATABQAFAARABAAEAAPABIAFAAWABgAFgAVABQAFAATABMAEwAT
ABAAEAARABEAFAAUABQAEgAQABAAEAAQAA4ADQANAA0ADQANAA0ADQANAA0ADQALAAoA
CgALAAsACQAJAAkACQAJAAwACQAGAAcABwAHAAkABwAHAAcABwAGAAgABgAGAAcABgAF
AAUABQAEAAMAAwAFAAYAAwAEAAEAAQAAAP//AQD///7////9//z/+//6//z//f/9//3/
/f/7//v/+//7//j/+P/4//j/+P/7//z//P/8//n/+P/4//n//v/8//v/+//7//r/+v/9
//z/+f/4//f/9f/4//v//P/8//v/9//1//b/9//4//j/+f/5//n/9f/z//T/9P/0//P/
9P/3//z//f/8//b/+P/z/+3/5P/i/+T/5f/m/+f/5//o/+v/6//s/+//8f/0//L/8P/u
/+z/8P/1//j/+//5//j/9f/0//L/9P/6//v//P/6//f/9//2//T/6//b/9L/yv+8/7L/
rv+k/5n/l/+Y/5r/lv+N/4v/mv+u/7j/xP/U/9n/2P/f/+z/9P/2//r/+//6//n/+P/6
//v/+//8//r//P/7//j/+//9//7////7//3//v/+//7///8AAAAAAAABAAIAAgABAP7/
//8AAP7//f/8//v/+v/7//7/////////AAAAAP3//f/+//7//f/8//z/+//8//z//P/8
//3//f/9//7//f/9//3//f/6//r/+//7//7//v/+//z//P/8//z//P/6//n/+f/5//f/
9//3//f/+f/5//n/9//4//j/+f/5//b/9f/0//P/8//2//P/8P/w//H/8v/1//H/8f/x
//H/8P/y//D/8P/u/+z/6v/p/+v/6v/p/+n/7P/s/+j/6P/o/+n/6f/p/+n/5//m/+f/
6v/q/+r/6v/s/+3/7f/t/+7/7f/u/+//7f/u/+//7//t/+3/6//r/+z/7v/w//L/8P/v
/+7/7f/v/+3/7//v/+3/7f/t/+7/7v/t/+r/6//s/+3/7f/u/+v/6//t/+7/8P/v/+3/
6v/q/+v/7P/t/+//8f/x//H/8f/w/+//7P/u/+r/5//p/+v/7P/t/+7/7v/u//D/7f/t
/+3/7f/t/+7/7v/u//H/8//z//D/7//t/+v/7f/x//L/8v/x//D/8P/y//L/8v/w/+7/
7v/w//P/8v/z//X/9f/x//H/8f/v//H/8v/y//P/8//0//T/9P/0//T/9f/4//n/+v/6
//b/9v/1//X/8//y//L/8//1//b/9v/0//P/8//z//P/8f/x//T/9//2//X/9P/y//P/
9P/1//X/8v/y//L/8v/x//H/8//0//T/9P/y//L/9P/0//P/8//0//b/9v/2//P/8v/w
/+7/8f/y//X/9P/1//b/9//6//f/9v/z/+//8v/1//j/+v/5//j/+f/6//X/9//2//T/
9f/2//X/9P/0//T/9P/z//L/9P////7/9v/2//b/9v/2//j/+P/4//j/+v/6//r/+v/5
//j/9//2//b/9v/2//b/9P/0//T/9P/2//b/9v/2//b/9v/2//b/+P/4//j/+P/2//b/
9v/2//f/+P/5//r/+f/4//f/9v/4//j/+P/4//f/9v/1//T/9v/2//b/9v/4//j/+P/4
//b/9v/2//b/9P/3//j/+P/2//X/9P/0//X/+P/2//X/8//z//L/8v/3//f/9f/1//f/
+f/+/wMAAgADAAMAAAD9//3//f/9//n/9//2//X/7v/p/+f/5P/l/+L/4f/i/+f/6v/r
/+f/6//v//D/7v/w//H/8f/x//P/9f/2//n/9v/1//b/9v/8//7/AAACAAAAAQADAAMA
AgACAAEA/v8CAAQAAAACAAMABgAIAAcAAQAAAAIA+f/t/+j/4v/Y/8z/wP+w/6P/o/+k
/5z/kv+R/5//sP++/9D/4P/m/+n/7P/1//z/AgAEAAYACAAIAAgACAAKAAsACwAMAA0A
EAAQAA4ADgAPAA8ADwALAA0ADgAOABAAEQASABIADwAPAA8ADgAQAA4AEAASABUAFQAV
ABUAEwATABUAFQARAA8ADgAMABAAEwAXABoAGQAYABgAFwAXABYAFQAUABYAFQAUABQA
FwAXABcAFwAWABYAFwAXABYAFgAWABQAFQAWABcAGAAWABUAFQAVABMAEwATABMAFQAV
ABUAEwAQABAAEQARABMAEwATABMAEwAWABMAEAARABEAEQATABIAEwAUABUAEwAUABEA
EAASABAADgANABAAEAAQABEAEAAQAAwADAAIAAcABQADAAUAAwACAAMAAQAAAP///v/+
//////////z/+f/4//f/+P/6//z//f/+/////v//////AAABAAIAAQABAAEAAQD///3/
//////7///8AAAIAAQABAP//AQABAAEAAAAAAP3//f///wAAAgABAP///P/9//3//f/9
////AQABAAEAAQAAAP///P////r/9v/3//v//P/9//7//v/+/wAA/f/9//3//f/9//z/
/P/8////AgADAAEAAQAAAP3//v8BAP///v/8//r/+//+////AAD///z/+//8/////v//
/wEAAQD9//3//f/9////AAAAAAEAAQACAAIA///+//3//f8AAAEAAgACAAAAAAD/////
AAAAAAEAAwAEAAQAAwAAAPv/+//7//v/+//7//7/AQADAAMAAwACAAIAAgACAAEA/v/+
//7//v//////AQACAAEAAAD9//z/AAAAAAAAAAAAAAAAAgACAAEAAAD///7//v///wIA
AAD////////+//7/AQABAP///////wIABgAKAAwADQANAAoACQAJAAkACQAIAAQAAwAC
AP3/9f/y/+7/6v/n/+b/5//q/+7/7v/p/+z/8v/z//H/9v/3//f/9//3//j/+P/6//n/
+f/7//z//v///wAAAQACAAIAAwACAAEAAgACAAAAAAAAAAAAAAABAAgACgAFAAMA/v/2
/+3/5f/a/9j/2P/K/7b/qv+r/63/qv+g/5L/k/+l/7r/xv/O/97/7P/t/+z/9f/6/wAA
AgAAAAMABAAFAAYABQAFAAQABAAGAAoACwAKAAoACwALAAsABwAJAAoACgAIAAkACgAK
AAoACwAMAAwADAAKAAwADgANAA0ADQANAAgABwAIAAcACQALAA4AEAANAA0ADgAOAAwA
DAANAA0ADgAOAA4ADgAOAA0ADAAMAA8ADwAPAA8ADAAMAA0ADQAQABAAEAAOAAwADAAM
AAwADAALAAsACwAJAAkACQAJAAwADQAOAA0ACgAKAAsACwALAAsACwALAA8AEgAPAAwA
CwALAAsADQALAAsACwALAA4AEAAOAA4AEAAOAAwACwANAAwACwALAAsACgAFAAQAAwAD
AAIAAQAAAP3/+//7//z//P/8//z//f///wAAAQD+//v/+v/5//v/9v/4//r//P/+////
/v/8//r//f/+/wAAAwADAAAA/v/9//3//P/8////AQD////////9/wAAAwAEAAIAAQD9
//v//P/9//7//v/////////7//r//P/9//7//P/8//7/AgADAAIA/P/+//v/9f/s/+r/
6f/p/+n/6f/r/+z/7//v//L/9f/3//r/9//2//X/9P/2//n/+v/7////AAD//wAA/v8A
AAQA///8/wAAAwD9//b/8v/r/93/0v/O/8j/wP+0/6j/pf+l/6T/ov+i/53/l/+g/7T/
xv/S/9r/3//g/+f/7v/y//z/CAAHAAQAAQD+//7//////wAAAQAEAAQAAgACAAMAAwAD
AAMABQAGAAYABgAHAAgACAAGAAUABAACAAMAAgAFAAgACQAJAAkACQAHAAcACQAJAAcA
BwAIAAgABQAFAAYABgAEAAQABQAFAAcACAAJAAoACAAHAAYABgAFAAUABQAFAAYABgAH
AAcACAAIAAgABgAGAAYABgAGAAUAAwACAAEAAQABAAEAAQAEAAUABgAFAAMAAgACAAEA
/////////////wIA///8//n/+f/5//v/+f/5//n/+f/4//j/9P/y//X/9P/z//P/8v/w
/+7/7f/u/+7/6v/q/+3/8f/0//f/9v/z//H/8f/0//T/9P/0//b/9//3//f/9//1//X/
9f/3//j/+f/5//f/9//1//X/8//0//X/9v/1//X/9f/1//b/9f/4//n/9f/z//H/8P/0
//X/9P/3//b/9f/z//L/8f/x//P/9P/2//X/8//w//H/8f/x//H/7//x//H/8f/y//L/
8v/w//L/7v/r/+3/8P/w//D/8P/y//L/9P/x//P/8//z//P/8f/w/+//8f/z//P/8P/v
/+7/6//s/+//8P/w/+//7v/u//D/8P/w/+7/7P/s/+7/7//s/+v/6//t/+n/6f/p/+r/
7f/v//D/7v/t/+3/7P/t/+7/7//x//H/8f/x//D/7P/s/+v/6//s/+z/7f/v/+//8P/w
/+7/6//r/+v/6//r/+v/7v/x/+//7//v/+7/8P/w//D/7//r/+r/6f/o/+n/6f/r/+z/
7//w/+//8P/v/+7/7P/r/+z/7v/u/+7/7P/s/+v/6v/q/+r/7P/q/+n/6P/n/+j/6//s
/+v/6f/p/+v/7f/u/+z/6v/q/+r/6f/t/+7/7v/u/+7/7P/q/+r/6v/q/+n/7P/q/+//
7P/o/+j/6P/o/+j/6//s/+3/7v/s/+z/7P/s/+r/6v/q/+r/6//s/+3/7v/t/+z/6//q
/+r/6v/q/+r/6//s/+3/7v/r/+r/6f/o/+r/6v/q/+r/7P/s/+z/7P/s/+z/7P/s/+v/
6v/p/+j/6P/o/+j/6P/q/+z/7v/w/+7/7v/u//H/8f/w/+//7f/q/+r/6//u/+3/7f/u
/+//8P/w//P/8//x//H/8f/x//f/+//9/////v/6//j/9//2//X/8//x//D/7//q/+X/
5f/k/+P/4P/g/+L/5v/q/+z/5//q/+3/7//s//D/8f/0//f/+v////3////+//3//f/+
/wAAAAD9//z/+//7/wAAAQACAAQAAwAAAP///v8CAP7/AwAIAAIA//8DAAgAAgD1/+n/
4P/Y/9D/xP+0/6z/qf+n/6j/ov+W/5f/p/+4/8j/2v/m/+z/7f/y//n//v8EAAgACAAK
AAoACgAKAAwADQANAA4AEQAUABQAEgARABEAEAAPAA0ADwAQABAAEgATABQAFAAVABUA
FQAUABUAFAAXABoAGQAXABUAEwAUABUAGAAZABcAFwAYABgAFgAVABUAFAAVABYAGAAZ
ABgAGAAYABgAFgAVABQAFAAWABcAGAAZABgAGAAZABkAGQAYABcAFAAVABYAFwAYABoA
GQAZABkAGAAXABYAFQAVABUAFQATABUAFgAYABkAFgAVABQAEwAYABwAGgAYABUAFQAV
ABcAFgAXABgAGQAYABoAGAAYABkAGAAXABcAFQAUABMAEwAWABYAEgASABEAEQAQAA8A
DgALAAkACQALAAwADQAOAAwACwAJAAcACgAJAAoACwAJAAoACwALAA0ADQALAAsACwAM
AA0ADgAPAA8ADwAPABEADwARABEAEgATABQAFgAVABMADwAPABAAEQARABIAEAARABQA
FgAZABkAGAAWABUAFQAVABUAFQAXABcAFwAYABgAGAAWABgAFAARABMAFgAWABYAFgAV
ABQAFQARABIAEwAUABUAFgAWABYAGQAZABcAEgAPABAADwASABcAGQAYABYAFAATABQA
EwASABMAEgATABYAFwAUABMAEwAVABEAEQARABEAEwAUABQAEwATABQAFAAUABQAFAAV
ABQAFQAWABYAFAAUABMAEwATABIAEgATABcAGAAYABYAFQAVABUAFQATABMAFgAZABgA
FwAWABQAFQAWABcAFwAUABQAFAAUABMAEwAVABYAGAAYABYAFgAWABYAFQAVABQAFgAW
ABYAFAAUABMAEgAUABQAFgAUABIAEgASABQAFQAWABUAEwAVABcAGQAaABwAHgAiACYA
IAAjACMAIgAdABwAGQAWABQAEgAQAA0ACAAGAAMAAgACAAQABAAEAAQACAAKAAwADgAO
AA4ADgAOAA4ADgAOAA4ADwAQABEAEgAWABgAGgAcABoAGgAaABoAGAAYABgAGAAbABwA
HQAeAB4AHgAeAB4AHAAaABgAFgAMAAQA/P/0/+n/3v/T/8j/wf+8/7f/sv+6/8D/xv/M
/9r/5v/y//7/BAAKABAAFgAYABoAHAAeAB8AIAAhACIAJAAkACQAJAAjACIAIQAgACEA
IgAjAA==
         </WaveFormData>
      </LeadData>
      <LeadData>
         <LeadByteCountTotal>10000</LeadByteCountTotal>
         <LeadTimeOffset>0</LeadTimeOffset>
         <LeadSampleCountTotal>5000</LeadSampleCountTotal>
         <LeadAmplitudeUnitsPerBit>4.88</LeadAmplitudeUnitsPerBit>
         <LeadAmplitudeUnits>��V</LeadAmplitudeUnits>
         <LeadHighLimit>2147483647</LeadHighLimit>
         <LeadLowLimit>268435456</LeadLowLimit>
         <LeadID>V2</LeadID>
         <LeadOffsetFirstSample>0</LeadOffsetFirstSample>
         <FirstSampleBaseline>0</FirstSampleBaseline>
         <LeadSampleSize>2</LeadSampleSize>
         <LeadOff>FALSE</LeadOff>
         <BaselineSway>FALSE</BaselineSway>
         <ExcessiveACNoise>FALSE</ExcessiveACNoise>
         <MuscleNoise>TRUE</MuscleNoise>
         <LeadDataCRC32>1776265368</LeadDataCRC32>
         <WaveFormData>
6v/q/+r/6v/p/+j/5//m/+f/6P/p/+3/6//r/+r/6f/p/+r/6//r/+r/6f/n/+b/5v/m
/+b/5v/q/+j/6P/r/+z/7P/u/+7/7//x//T/+P/+//3//f/+//z/9v/z//P/8P/v/+j/
4//g/9//4P/d/9z/3v/i/+L/4v/k/+b/4//g/9//4P/h/+X/5v/n/+j/6f/p/+j/6P/j
/+L/4v/h/+D/4P/i/+D/4f/g/+D/3v/y/+v/7P/y//r/AgAUAC8ASQBgAGQATgAvABkA
8P+q/1L///7W/tT+2/7d/v3+Lv9U/3D/kP+i/6X/rf+7/8j/z//W/+P/5P/k/+P/4f/j
/+b/5v/o/+j/5v/l/+P/5f/m/+b/5v/o/+j/6f/p/+n/6v/r/+v/6f/p/+r/7P/q/+r/
6//r/+z/7v/v//D/7v/t/+//7v/p/+z/7f/t/+7/7//w//H/8f/w//D/7//t/+7/7v/v
//L/8P/x//L/8P/v/+//7v/u/+//7//v//L/8v/y//L/8P/v/+//8//z//T/9P/1//j/
+//7//n/+f/9/wAA/v/+//7/AAAAAP7//////wEAAQAEAAIAAQAAAAAA//////7//P/6
//f/+v/7//r/+P/2//b/8//x//D/8P/w/+7/8P/v/+r/6P/p/+n/6v/q/+r/5v/m/+X/
5f/l/+X/5f/l/+X/5//l/+X/5P/j/+P/5f/l/+D/4v/k/+b/6P/m/+n/5//n/+T/4//j
/+T/5f/l/+X/5f/k/+T/5P/k/+X/5v/p/+j/5//p/+v/6v/p/+j/5//n/+j/6v/s/+n/
6v/q/+r/5P/m/+n/7P/x/+7/7f/u/+//7v/r/+X/5P/m/+T/5P/m/+b/4//j/+P/5v/p
/+v/7P/u/+7/7//v/+z/7P/q/+r/7f/t/+7/7v/y//D/7//u/+j/6P/s/+3/8v/2//j/
BAAgAEMAXwBoAF4ASgAxABcA8P+u/07/7f7I/tD+1/7j/g3/QP9k/4D/lv+g/6n/u//J
/9T/3f/i/+X/5//o/+j/5//l/+j/6P/q/+7/7v/v/+//7//w//D/8P/w//D/8f/x//P/
9P/1//X/9f/1//b/+P/2//b/9//3//f/+P/4//j/9//3//r/+v/1//j/+f/5//r/+//8
//3//v/+//////8BAAIAAgADAAMAAAAAAAAAAgADAAUABgAEAAUABQAFAAkACgALAAwA
DwAPABAAFQAUABQAEwATABUAGQAaABkAGwAfACIAIAAgACAAIgAiACYAKQArAC8ALQAu
ACoAJwAnACgAKAApACkAKAAnACUAJgAlACIAHgAcABoAFQARAA4ADAAKAAYABgAFAAAA
/v/9//v/+v/4//j/9P/0//P/8f/v/+3/6//t/+//8//z/+//7v/t/+3/6f/r/+v/6//t
/+3/7f/r/+7/7v/s/+7/7v/v/+//7f/t/+3/7f/t//D/8f/x//L/8v/x//H/8v/w//D/
8P/w//D/7v/u/+//8P/w/+//7v/u/+//8P/y//H/8f/x//D/7//v/+7/7v/u/+n/5P/m
/+z/7//x//L/7v/u/+7/7P/r/+v/7P/u/+v/6P/n/+j/7P/t/+r/6v/o/+T/5f/o/+v/
6v/o/+n/6P/m/+X/5P/m/+f/6f/r/+r/6P/l/+f/5//k/+H/4f/j/+T/6f/q/+T/4//i
/9//4f/k/+T/5P/k/+H/4P/g/93/3v/f/+H/5P/k/+T/5v/m/+j/5f/i/+D/4P/f/93/
3//f/9//4P/k/+X/5f/m/+H/4f/h/+H/4f/h/+P/5v/h/97/4f/j/+P/4f/h/9//3//f
/9//3//f/+H/4f/f/9//4P/g/9//4P/i/+D/4P/h/+H/4v/j/+H/4f/f/9//3v/i/+L/
4f/h/93/3//g/97/3//h/+L/4P/f/+D/3v/h/+H/4f/f/97/4P/k/+f/4v/f/97/3f/c
/9//4P/h/+L/4f/g/9//3v/g/+D/4P/g/+L/4v/i/+L/4f/g/9//3v/c/9z/3P/c/9//
4P/h/+L/4v/i/+L/4v/g/+D/4P/g/+D/4P/g/+D/4P/g/+D/4P/e/97/3v/e/97/3v/e
/97/3v/e/97/3v/c/9z/3//d/97/3v/e/9//4v/j/+P/4//g/97/3f/c/9//4P/h/+T/
4P/g/+P/5v/j/+T/4//i/+H/4f/i/+P/4v/i/+P/5P/j/+X/6v/v//X/8//z//X/9v/5
//j/9P/t/+r/4//e/+T/6P/n/+n/5//n/+f/5v/i/+D/3v/d/9//4P/i/+L/4P/h/+H/
4v/h/+L/3//d/+L/3v/e/+T/6f/w//T//v8aAEIAYwBxAGgATgA4ACUA/f+6/1r/9P6/
/rb+uP7J/vn+L/9S/3D/iP+S/5z/qf+z/73/zP/Z/9r/3f/h/+L/4v/h/93/3v/c/9z/
4//m/+r/7f/q/+r/6f/o/+j/6P/p/+n/5//o/+n/6f/q/+v/7f/w/+3/7P/s/+v/7P/u
/+//8P/v/+//8v/y/+//8v/z//P/8f/x//H/8f/1//b/+P/5//j/+P/3//f/+//4//j/
+P/5//n/+v/6//n/+f/4//f/+//8//3//v/8//v/+/////3//v/+////AgAFAAUAAwAC
AAUABwAEAAUABgAJAAoACQAJAAgACQAJAAwACgAJAAsADAAMAA0ACwAKAAkABwAJAAkA
BwAEAAcACAAGAAUABAAEAAQAAgAEAAMA/v/8//7///8BAAIAAQD8//v/+f/6//v//P/9
//v/+f/5//X/9v/2//b/9//1//f/9//3//X/9f/1//P/9P/0//L/9P/2//f/9//1//X/
9f/1//X/8//z//L/8v/2//f/+f/8//v/+v/5//j/+P/2//b/9//8//7///8AAP3/+//5
//j/+v/7//z//P/8//3//f/+/wAA/f/6//7//v///////v/6//z//v/+//7//f/9//7/
/P/6//r//P/+/////P/8//n/9v/4//z//P/6//f/9//4//j/+f/6//r/+f/5//n/+f/4
//b/+f/5//b/8//z//X/9v/7//z/9//3//f/9f/0//b/9f/0//f/9f/1//b/8//0//X/
9//2//b/9v/4//z//v/7//j/+P/4//f/9f/5//n/+f/6//v/+f/2//T/8v/z//T/9f/1
//X/9//6//f/9P/3//n/+P/1//T/8f/0//X/9v/3//f/+f/5//f/+f/6//r/+f/2//T/
+P/4//X/9P/z//L/9P/5//n/+//3//X/9P/0//b/9//4//n/+P/4//j/+P/1//T/9f/y
//P/9//7//z/AAAAAAAAAQAFAAgACwAJAAsADgARAA4ABgADAAAA///3//P/8f/v//P/
8//w//L/9v/0//T/9v/6//f/9//3//j/+f/5//j/+v/6//v/+//6//r/+P/4//v/+//8
//z//f/6//j/9v/y//L/+v///wYADgAUACIAOgBPAGEAdAB8AGYARwAvAP7/tP9g/xH/
8P7w/u3+7f4X/0z/cP+O/7L/xP/H/8//4f/w//X/9v/3//r//P/9//3//P/+//3//v8C
AAIAAwADAAQABgAHAAgACAAIAAkACQAHAAgACQAJAAkACQAKAAwACwAMAA4ADwANAA4A
DgAOAA8AEQAWABgAFAAWABYAFQAUABMAEgARABQAFgAZABsAGQAaABoAGwAZABQAEgAQ
ABUAFwAaABwAHgAfAB8AHwAgAB4AHAAaAB0AHQAeACMAIwAkACQAJQAkACcAJwAlACYA
KQArACgAKAAoACoAKgArAC0ALgAxAC4AMAAtACsAKgAqACkAKQArACwALQAtAC0AKwAn
ACIAJAAkACEAHwAeAB4AHgAcAB4AHwAcABwAHQAdAB4AHgAgABwAHAAbABkAGQAZABkA
FwAXABkAFwAfABwAGwAaABgAGAAYABgAFgAZABcAFwAWABUAFQAWABgAGQAaABsAGgAa
ABoAGgAZABgAGQAWABUAFwAZABgAGgAaABoAGwAcAB4AIAAdABwAHAAcABYAFwAbAB8A
JQAhAB8AHwAfACAAHQAXABYAFgAUABQAFgAWABMAEwATABcAGwAeACAAHwAeAB4AHQAa
ABoAGAAYABwAHQAfACAAIAAeAB0AHAAaABYAFAAXABoAHAAgACgAOgBXAHkAkACYAIoA
cQBZAEQAEgDA/13/FP8C/wX/Bf8Z/0r/ev+Y/7b/zP/R/93/7//6/wMADAARABMAFAAU
ABMAFQAYABgAGgAbABoAGgAZABgAGAAXABYAFwAYABoAGwAbABwAHQAdAB0AHQAeACAA
HgAeAB8AHwAdAB4AHgAeAB0AHQAgACAAHwAiACMAIwAjACMAIwAjACIAIgAjACMAIwAk
ACQAJQAoACYAJwAoACcAJwAoACgAKAApACkAKQAtAC4ALwAwADAALwAvADMAMwA0ADQA
NQA4ADsAOwA5AD0AQQBEAEIAQABAAEIAQgBFAEcASABLAEsATgBMAEsASABIAEcARwBG
AEQAQgA/AEQARQBEAEIAPgA8ADcAMwAxADAALwAsACgAJQAeABoAHAAbABsAGgAYABQA
FAATABIAEQAQAA8AEAARABQAEwARABAADwAPAA8AEQARABEAEQARABEADwAQABAADgAQ
ABIAEwATABEAEQARABEAEQATABUAFgAYABcAFQAUABQAFgAWABYAFgAWABQAFAAVABcA
GAAYABgAGQAZABkAGgAXABcAFwAWABMAEwASABIAFgATABAAFAAVABUAFAASABEAFAAX
ABgAGAAXABcAGAAVABIAEQASABQAFQASABIAEgAQABMAGAAXABQAEAAPABEAEgAUABYA
FQATABIAEQARABAADgARABMAEgARABMAEQAQABMAEgAQABEAEgARABAAEgARABAAEwAR
ABEAEgAPABAAEQATABIAEAAOAA4AEwAWABQAEgATABQAFAATABQAEwASABIAEwATABIA
EgAQABEAEgATAA8ADwARABQADwAMAA8AEQATABEAEQAPABEAEQARABEAEAARABAADQAP
ABAAEAAPABAAEgAQABAADgANAA0ADQAPABEAEQATABAAFAAUABMAEwAPABEAEgARABEA
EgASABAAEQAUABQAFAATABIADwAQAA4ADgATABgAFgAUABIAEAAOAA4ADgAOAA8AEAAR
ABIAEAAQABAAEAAQABAAEAAQABIAEgASABIAEAAQABAAEAAQABAAEAAQABIAEgASABIA
EQAQAA8ADgAOAA4ADgAOABAAEAAQABAAEgASABIAEgAQABAAEAAQABEAEgATABQAEgAS
ABIAEgASABIAEgASABQAFAAUABQAEQAQAA8ADgAQABMAEQARABIAEQARABIAEAAPAA4A
DQANAA4ADwAQABAAEAASABAAEAATABYAFgAbABwAHQAfAB8AIgAlACMAIQAgAB8AGAAQ
AA0ACgAJAAkACQALAA0ADwANAAgACAAOAA4AEAAUABQADwANAAsADwARABIAEgASABIA
EwATABIAEgAQABAAEAAPAA8ADgASABIAEwAUAA4ADAAOABcAIAAiACoAQgBkAH8AkwCa
AIwAbgBbAEUADAC0/07///7k/uj+8f4J/0H/dP+Q/6r/wv/M/9P/2//l//D///8KAA0A
DQAOAA4ADQAMAA4ADQAOABEAEgAUABUAEwAUABQAFAASABIAEwATABMAFAAVABUAEwAT
ABQAFgAUABQAFQAVABYAGAAZABoAGAAXABkAGAAVABgAGQAZABkAGQAZABkAGgAaABsA
GwAZABoAGgAbAB0AGgAaABoAGQAZABoAGgAcAB0AHQAdACAAIAAgACAAIAAfAB8AIwAl
ACYAJgAnACYAKQApACcAJgApACsAKAAoACgAKgAqACgAKQApACsAKwAuACwAKwAqACoA
KQApACkAKAAnACUAKAApACgAJgApACoAKAAnACYAJgAmACQAJwAnACMAIgAiACEAIQAg
AB4AGgAaABkAHAAdAB4AHwAcABsAHAAZABkAGgAbAB0AGAAZABgAFwAVABUAFQATABcA
GAAXABoAGAAZABkAFwAXABcAFwAXABYAFwAXABgAGAAXABcAGAAWABYAFgAWABcAFgAX
ABkAHQAeAB4AHgAbABsAGwAcABwAHQAeAB4AHwAfAB4AHgAhAB0AGQAcABsAGwAaABgA
GAAaABwAHAAaABkAGQAaABwAGgAaABwAHAAbABYAFAAVABIAFAAYABoAGAAVABUAEwAS
ABIAEgAUABMAEwATABEAEAAOABEAEwAQAA0ADQAMAAwAEAAQAA0ADQANAAsADQAQABAA
EAARAA0ACwAKAAcACAAJAAsACwAKAAkACgAMAA4ACwAIAAYABgAFAAMACAAJAAoADAAM
AAsACQAIAAcABwAHAAcABgAHAAoADgAJAAYACQALAAoABwAGAAMACQAFAAMABgAEAAQA
BAAEAAUACQAIAAkABgAFAAUABgAFAAUABQAFAAYABgAGAAYABAAEAAYABAACAAUACAAI
AA0ADgAPABEAEwAWABkAFwAaABwAHgAaABQAEQAOAA0ABwADAAEA//8CAAEA/f/+//7/
/P/8//7/AQD//wAAAQABAAEAAAD+//z//P/9//3///8CAAMABgADAAEAAAD+/wEAAAAA
AAAAAgAAAAQAAwAEAA4AFAAYACoASQBnAHoAhgCAAGMASQA0AAAArP9H//z+4P7d/uX+
+f4m/1b/fP+e/7j/xf/L/9X/5P/v//L/9f/4//r/+//7//3/AAAAAAIABAAEAAUABQAD
AAQABAAEAAUABgAIAAkACwAMAA0ADQAMAAsACwAMAAoACgALAAsACwAMAAwADAANAA0A
EAAQAAwADgAOAA0ADwAPAA8ADwANAAwADAALAA0AEAASABUAFQASABIAEgASABEAEQAQ
ABAAEQARABEAFAAUABQAFAAWABUAFQAZABgAGAAXABcAGAAbABsAGQAZAB0AIAAeAB4A
HgAgACAAHgAfAB8AIQAfACIAIAAfACAAIAAfAB8AHQAcABsAGQAZABkAFwAUABQAFAAR
AA8ADgAOAA4ADAAPAA8ACwAKAAoACQAJAAgACQAGAAcABwAFAAUABQAFAAcABwAJAAcA
BQAEAAMAAwADAAAAAAAAAAAAAAAAAAMAAQABAP7//f/9//7/AQABAAEAAQAAAAAAAAAA
AAAAAAACAAAA/v8BAAQABAAFAAQAAwADAAMABAAFAAEAAQACAAMA/v/9////AQAFAAQA
AwAEAAUABQADAP7//v/+//r/+P/4//v/+f/6//v///8BAAIAAgADAAQABgAHAAMAAgD/
//7/AwAFAAgACgAIAAQAAQD+//j/+v8CAAUACAAIAAgAEAAiAEEAYQB0AHoAaABDAC0A
GADm/5b/O//0/ub+7/7v/v/+Mv9m/4D/mP+w/7v/wf/R/+L/7//4//3//v/+//3/+//9
/wAAAAACAAEAAAAAAP//AgAEAAUABgAGAAYABwAHAAcACAAJAAkACwALAAwADgAJAAgA
CAAHAAcACAAIAAgACQAJAAwADAALAA4ADwAPAA0ADQANAA0ADAAMAA0ADQAPABAAEAAR
ABUAEgASABIAEwATABQAFAAUABUAFQAVABoAGgAaABoAGgAZABkAHQAbABwAHAAdAB8A
IwAkACMAJwArAC4ALAAuAC4AMAAwAC4ALwAvADEAMwA2ADQAMwA0ADQAMwAzADMAMgAx
AC8ALwAvAC0AKgAnACYAIgAfAB0AHAAbABgAFgAVABAADgALAAkACAAGAAQAAAAAAP//
/f/9//3//f/9//3////9//7//v/+/////f/////////+//3//P/5//3//v/9/wAA////
//7/+//8//3//v////7//////wAA/v/9//3//v8AAAAAAAAAAP7//P/8//3//f/+//7/
/v/9//3//f/+//7///8AAAAA//////7//v////v/9//6//z//f/9//z/+v/8//7//v/6
//n/+f/6//z/+v/6//z//f/9//n/+P/3//T/9v/6//7//P/5//n/+//6//r/+v/5//f/
9v/1//b/9v/1//n/+f/2//P/8//y//L/9v/2//T/9f/2//X/8//2//b/9v/5//f/9//4
//b/9v/2//f/9f/0//P/9P/4//r/9//0//b/9v/1//P/9//3//f/+P/4//f/9f/0//T/
9f/2//f/9P/z//T/9v/z//D/8//1//f/9f/1//P/9f/1//X/9f/1//f/9//1//L/8v/x
/+//9P/2//T/9P/0//X/9//5//b/9f/y//H/8//4//n/+f/3//P/9f/2//P/8//0//T/
9P/1//j/+P/2//X/9P/x//D/8v8AAP//9P/0//T/9P/0//T/9P/0//T/9v/2//b/9v/0
//T/9P/0//T/9P/0//T/8v/y//L/8v/0//T/9P/0//T/9P/0//T/9v/2//b/9v/0//T/
9P/0//b/9v/2//b/9P/0//T/9P/2//b/9v/2//X/9P/z//L/8v/y//L/8v/0//T/9P/0
//L/8v/y//L/8v/y//X/8//1//T/8//z//T/9f/1//X/8//y//L/8v/0//T/9P/2//X/
9v/6//7//P/+//7//v8CAAUACQANAAoACAAHAAYA/f/3//T/8f/x/+3/6//r/+7/8f/w
/+z/7f/w/+//8P/w//L/7//v//H/8//1//b/9P/y//D/7//w//D/8f/w//L/8//z//T/
8//0//H/7//0//b/8v/0//f//P8CAAgAFgA0AFcAbQByAGQATAA3AB8A9P+o/0D/7f7U
/tb+1f7r/h//UP9s/4r/pv+w/7X/vf/L/9j/4f/m/+v/7f/u/+7/7f/t//D/8P/y//L/
8v/z//P/8//0//T/9P/y//L/8//z//T/9v/4//n/+P/3//f/+P/2//b/9//3//n/+v/6
//r/+f/5//z//P/3//j/9//1//n/+//9///////+//7//f/7//z//P/9/////P/8//z/
/f/9//7//v/8//3//f/9/wAAAAAAAAAAAQABAAIABwAEAAQAAwADAAIABQAFAAMABQAJ
AAwACgAJAAgACQAIAAsADQAOABEADwASABAADwAOAA4ADQANAA4ADgAOAA0ADQANAAsA
CAALAAwACgAJAAkACgALAAoACwALAAcABgAFAAMAAgAAAAIAAAACAAMAAAD///7//f//
////AQD///r/+P/2//X/9P/3//j/+f/5//n/+f/3//j/+P/2//j/+P/5//n/9//1//X/
9f/1//b/9//3//j/+P/3//f/+P/6//r/+v/6//r/+P/4//n/+f/6//r/+v/5//n/+f/6
//z//f/+//7//f/9//z//P/+//n/9P/2//n/+//8//z/+v/8//7//v/6//n/+f/6//r/
+P/4//r//P/9//r/+v/4//T/9f/4//j/9v/z//P/9P/0//X/9v/1//P/8v/x//L/8v/x
//X/8//w/+3/7f/u/+7/8v/y//H/8f/x/+//7P/u/+3/7P/w/+3/7P/s/+r/6v/q/+v/
7P/s/+z/7v/u//D/7f/q/+z/7P/r/+n/6//r/+v/7P/v/+//7v/u/+3/7f/t/+3/6v/p
/+r/7P/q/+j/7P/v/+3/6//r/+n/7f/s/+z/7P/s/+z/6v/t/+v/6//q/+n/6f/q/+v/
6//r/+v/7P/s/+z/7P/s/+z/7v/s/+7/8f/0//T/9v/2//b/9//6//7/AgABAAAAAAAA
APr/9P/x/+7/7f/n/+X/5f/l/+n/5//i/+L/5v/m/+j/7P/t/+n/6P/n/+j/6f/p/+j/
6v/q/+v/6//o/+j/5v/m/+X/5f/m/+b/6P/m/+X/5P/o/+r/6v/v//j/AAAGABwAPgBd
AHUAegBoAFIAQwAhANj/eP8M/8f+vP6+/sP+7f4r/1b/bv+G/6L/sP+1/73/zf/Y/9//
4v/j/+f/6P/o/+f/5f/o/+j/6v/t/+7/8P/x/+//8P/w//D/7v/u/+//7//v//D/8f/x
//H/8f/y//T/8v/y//P/8//1//b/9v/2//L/8f/z//L/8//4//v//f/7//v/+//7//r/
+v/7//v/+//8//z//f////z//P/8//////8AAAAA/v////////8CAAIAAgACAAIAAQAB
AAUABQAGAAYABwAHAAkACAAFAAgADQARABAADwAOAA8ADgAQABEAEQATABUAGAAWABUA
EwASABAADwAPAA4ADQALAA4ADwAOAAwADAAMAAkABwAGAAYABgAEAAQAAwD+//z/+v/5
//n/+P/4//T/9P/z//T/9f/2//f/+f/5//v/+f/1//L/7//t/+//6P/r/+7/8f/0//H/
8//w/+//8P/x//P/9v/2//X/9P/z//L/8v/y//L/9P/0//b/9P/0//f/+v/6//r/+P/2
//X/9v/4//r/9//3//j/+f/0//X/9//5//3/+v/5//r/+//8//n/8//y//H/7v/t/+7/
7v/r/+v/6//v//H/8v/y//P/9P/2//f/9P/0//L/8v/0//X/9//4//r/+P/3//b/9P/0
//b/8//0//z/AgAIABoAOQBZAG4AcgBiAEMAKwAIAMr/dv8V/9D+yP7V/t3+8/4m/1b/
ev+W/6r/sf+3/8X/1P/d/+r/9//2//T/8f/t/+3/8P/w//L/9f/2//j/+f/3//j/+P/4
//n/+v/8//3///8AAAEAAQD+//3//f/+//3//v8AAAEAAgAEAAUABgADAAMABgAGAAMA
BgAHAAcABQAFAAUABQAGAAYABwAHAAgACgALAA0ADwAMAAwADAAMAAsACwAKAAsADQAO
AA8AFAAUABQAFAAWABUAFQAZABgAGAAXABcAGQAdAB4AHQAhACUAKAAmACgAKAAqACoA
KgArACsALQAtADAALgAtACwALAArACsALQAsACsAKQApACcAIwAeAB8AIAAeAB0AGgAY
ABYAEgAPAA0ABwAEAAcABwAIAAgABwACAAEA//////////////////8BAP//+//6//n/
+f/6//3//v////////////3//v/+//z//v/+///////9/wAAAQACAAMAAAD///3//P/+
////AQAEAAEAAAD///7/AAD+//7//////wAAAAAAAP3//f/9//7//P/9//7//v/9//3/
/P/8////+//3//r//P/9//3//P/8//7/AAAAAAAA/////wAA/v/8//z//v/+//3/+P/2
//f/9P/2//r//v/8//n/+f/6//r/+//8//v/+f/4//f/9f/0//L/9f/2//T/8v/z//b/
9v/6//r/9f/1//X/8//z//b/9v/2//r/9//2//b/8v/y//L/8//0//T/9P/2//b/+P/1
//L/8v/y//H/7//y//P/9P/2//b/9f/z//L/8v/z//T/9f/x/+//7//w/+7/7P/w//P/
9v/1//b/9f/0//P/8v/x//P/9f/1//P/8v/y//H/7//w//L/8P/w/+3/7f/u/+//8P/x
//D/8f/w//T/9P/z//D/6//s/+z/7v/v//H/8v/x//H/8//y//L/8f/w/+3/8v/w//D/
7//s/+7/7v/u/+7/8P/w//D/8P/w//D/8P/w/+7/7v/u/+7/8P/w//D/8P/w//D/8P/w
/+7/7v/u/+7/7//w//H/8v/w/+7/7P/q/+3/7v/v//D/8f/y//P/9P/y//L/8v/y//H/
8P/v/+7/8P/w//D/8P/x//L/8//0//b/9v/2//b/+f/3//f/9v/0//P/8//z//b/9//4
//j/+P/4//j/+P/2//j/9v/2//z/AAABAAQABAAEAAUABwAKAA0ACwAKAAkACAABAP3/
+//7//3/+f/6//v//P////v/9v/2//j/9v/2//j/+v/6//3/AAAFAAQAAgD///z//v//
/////v/9//r/+f/5//3/AAACAAYAAwABAP///v8CAAAACQAOAA4AGAAwAFIAaQB1AHQA
XgBCADEAEwDY/4r/Lv/5/vj+/v77/hX/Sf9w/4r/qP/E/87/0f/X/+X/7v/1//z/////
/wAAAAD//wEABAAEAAYACgAKAAsACwAKAAoACQAIAAoACgALAAsACwAMAA0ADQAPAA8A
EAASABEAEgAUABUAEgASABEAEAAQABEAFQAWABMAFgAXABcAFAATABIAEQAVABYAGAAZ
ABcAGAAYABkAGgAWABUAFAAYABkAGwAcAB4AHwAfAB8AHwAeAB0AHAAdAB0AHgAjACMA
JAAkACUAJQAnACYAIwAkACcAKQAmACkAKgAtAC4ALAArACkAKQAqAC4ALQAtACoAKgAp
ACkAKgAqACoAKQApACkAJwAkACUAJgAkACMAIgAiACIAIAAjACMAHwAeAB4AHQAdABwA
HgAaABoAGQAcAB0AHgAfABwAGwAcABkAGgAaABoAGwAXABkAGQAZABcAFwAXABUAFgAW
ABQAFgAWABcAFwAVABUAFQAVABUAFwAZABoAHAAaABcAFQAUABUAFgAXABgAGwAaABsA
HQAdAB4AHgAeABsAGwAbABwAHAAdAB4AHgAeAB8AHwAgACEAHQAZABwAHgAfAB8AHgAa
ABwAHgAeAB0AHQAeACAAIAAeAB4AIAAgAB8AGgAYABgAFgAZAB4AIAAeABsAGwAZABgA
GAAYABoAGQAZABkAFwAWABQAFwAZABYAEwATABIAEgAWABYAEwATABMAEQARABQAFAAU
ABYAEwASABIAEAAQABAAEQAPAA4ADQAOABEAFAASABAAEgASABEADwAPAA8ADwAQABEA
EQAQABAAEAARABIAEwAQAA8AEAASAA0ACgANAA8AEQAPAA8ADQANAA0ADQANAA8AEQAR
AA8ADgAOAA0ACwAMAA4ADAAMAAsACwAMAA0ADQANAAsACwAJAA4ADwAPABEADwATABYA
GAAZABsAHAAeAB8AIgAiAB4AGwAYABMADgAMAAoACQAIAAgACAAIAAgACQAKAAsADAAM
AAwADAAMAAsACgAJAAgACQAKAAsADAAMAAwADAAMAAsACgAJAAgABgAGAAYABgAKAAwA
DgAQABUAGgAfACQAPQBUAGsAggB+AHwAegB4AEEADADX/6L/dv9K/x7/8v4U/zT/VP90
/43/pP+7/9L/3v/o//L//P8BAAQABwAKAA0ADgAPABAAEQASABMAFAASABIAEgASABQA
FAAUAA==
         </WaveFormData>
      </LeadData>
      <LeadData>
         <LeadByteCountTotal>10000</LeadByteCountTotal>
         <LeadTimeOffset>0</LeadTimeOffset>
         <LeadSampleCountTotal>5000</LeadSampleCountTotal>
         <LeadAmplitudeUnitsPerBit>4.88</LeadAmplitudeUnitsPerBit>
         <LeadAmplitudeUnits>��V</LeadAmplitudeUnits>
         <LeadHighLimit>2147483647</LeadHighLimit>
         <LeadLowLimit>268435456</LeadLowLimit>
         <LeadID>V3</LeadID>
         <LeadOffsetFirstSample>0</LeadOffsetFirstSample>
         <FirstSampleBaseline>0</FirstSampleBaseline>
         <LeadSampleSize>2</LeadSampleSize>
         <LeadOff>FALSE</LeadOff>
         <BaselineSway>FALSE</BaselineSway>
         <ExcessiveACNoise>FALSE</ExcessiveACNoise>
         <MuscleNoise>TRUE</MuscleNoise>
         <LeadDataCRC32>539086974</LeadDataCRC32>
         <WaveFormData>
9v/2//b/9v/1//T/8//y//X/9v/3//r/+P/4//b/9v/2//f/+f/5//f/9v/1//P/8//z
//P/9P/0//T/9P/4//z//P/8//z//f///wYACwARABEADwANAA0ABwAFAAMAAAAAAPv/
9v/1//T/8//w/+7/8P/y//P/8//2//b/9P/x//H/8v/y//T/9f/2//f/+P/4//j/9v/y
//H/8v/x/+//8P/w/+7/7f/t/+7/7v8AAPv//v8LABcAJgBDAG4AnwDIANQAugCWAHsA
SADn/2j/6v6g/pX+nv6w/t3+Ff83/1L/d/+R/5//r/++/83/1//f/+v/6v/r/+3/7f/u
//D/8f/0//T/9P/z//H/8//0//b/9v/2//f/+v/7//7///////////////7//v/+//3/
/f/+/wIAAgAEAAQAAQD//wIAAgD/////AQABAAIAAQAEAAcABQAEAAQABQAFAAQAAwAD
AAcABwAHAAkACQAHAAgABgAGAAcACAAIAAkACQAJAAoACwALAAkACwAJAAsADAANAA4A
EQATABQAFAAXABcAFgAWABcAGQAZABgAGQAZABoAGwAbABsAGQAZABkAFgAUABIAEQAQ
ABAAEgARAA8ADwANAAwACQAHAAUAAgACAAMABAABAPz/+f/8//3//v////z//P/8//z/
/P/8//z//f/9//3//f/9//r/+f/5//r//P/4//T/9v/4//r//P/7//z/+//6//b/9v/2
//f/9//3//b/9v/4//f/9//3//r//P/9//7/+//+/wEAAAD///7//f/9/wEAAwAFAAMA
AgABAAAA+//9////AwAKAAoACAAIAAgABQACAP3//P/+//3//f8AAP7//P/7//v//f/+
/wAAAQADAAMABAAEAAMAAAD8//v//f/9//3//v////7//v////r/+v/8////CAAPABkA
MABZAJAAwwDgAN4AxACkAIMASgDp/1z/zv6O/o3+mP6y/un+I/9D/2D/f/+T/6X/uf/I
/9X/4f/p/+3/7v/v//H/8f/v//D/8P/y//L/9P/1//X/9f/2//j/+P/3//f/+f/5//r/
+//7//v//P/9//3//v/+//3//f/+/wAAAAACAAIAAQD//wIAAgABAAEAAwADAAQAAwAG
AAkACQAIAAgACQAMAAwADAANAA0ACwAJAAkADgAPABMAFAATABMAEwASABcAFwAXABgA
GwAdAB0AIQAfACEAIgAjACYAKQArACwALwAzADQANAA0ADUANwA3ADoAPQA/AEIAQAA/
AD4AOwA8AD0AOwA6ADoAOQA4ADgANQAzADAALwAtACoAJQAhAB4AGgAZABkAGgAXABIA
DwANAAsACQAHAAUABAADAAIA/v/8//r/+f/8//3//v////r/+f/5//r/+P/0//f/9//5
//n/+P/4//n/+v/6//v/+f/7///////9//z/+//6//v/+//9////AQABAP7/AAAAAAEA
AQAAAP7//v/+//7//v8AAAAAAgABAAEAAgACAAMABAAFAAQAAAD//////v////r/9f/3
//3/AQADAAQAAgAAAAAA/v/8//z//f/9//n/+P/4//r//P/9//v/+v/3//X/9//7//z/
+v/7//z/+v/4//T/8v/2//f/+f/7//r/9//2//b/9v/1//L/9P/4//n/+v/6//j/9f/z
//H/8f/y//P/9f/z//P/8//z//H/8f/w//D/8//z//T/+f/3//f/9//3//P/8f/w/+//
8P/w//H/8//0//X/9v/2//P/9P/1/+//7v/v//L/8//y//L/8//z//L/8v/0//T/8//x
/+//7v/w//L/9P/0//P/8//y//L/8v/0//L/8v/y//L/8v/1//T/9P/y//H/7//w//L/
8v/v/+//8v/y//D/8P/0//b/8v/u/+7/7v/x//H/9f/z//H/8f/2//n/9P/z//L/8f/w
//H/8v/z//T/8//y//H/8P/y//L/8v/y//T/9P/0//T/8//y//H/8P/w//D/8P/w//P/
9P/1//b/9P/0//T/9P/y//L/8v/y//L/8v/y//L/9P/0//T/9P/z//L/8f/w//D/8P/w
//D/8P/w//D/8P/u/+7/8P/w//L/8P/w//D/8//1//X/9P/z//L/8P/v//L/8//1//b/
8//y//X/+P/1//T/8//y/+//8//1//f/+v/5//j/9//3//v///8FAAoACgAKAAwADwAQ
AA8ADAAGAAAA+f/z//n//P/9////+//6//j/9//z//H/7//u//H/8v/x/+//7f/v/+//
7//w//D/7v/t//P/8P/w//b//f8IABEAIwBIAH0AsgDRANAAuACkAJAAWwD+/3n/5P6Q
/oD+hf6g/tr+Ff83/1X/cP+D/5X/p/+1/8D/0//f/+P/4//l/+f/6v/r/+f/5v/k/+T/
6//w//T/9//0//T/9f/0//P/8//1//X/9f/1//T/8//3//n/+v/8//v/+f/4//j/+v/6
//z//P/9//v//v/+//3//f///////v/7//z//f8AAAAAAQADAAEAAAD/////AgABAAAA
AQABAAEABAAEAAMAAwADAAIABwAHAAcACAAHAAcABQAHAAUABwAIAAkACgANAA8AEAAP
ABEAEAAOABEAEwAWABcAFQAVABQAFAAXABcAFwAVABYAFwAVABQAEgARABAAEAAQAA8A
DQANAA4ADgAMAAsACwAIAAgACQALAAkABQADAAUABwAJAAsACQAIAAcABgAHAAgACQAL
AAoACQAIAAcABQAFAAYACAAIAAQABwAHAAUABQAEAAQAAgACAAEAAQADAAUACQAJAAcA
BgAFAAQAAQD///////8DAAUABAAIAAgACQAJAAgABgAGAAYABgAJAAwADQAQAAoACQAJ
AAgACAAKAAwADAAMAA0ADwAQABEADgALAA8ADwARABEAEAAPAA4ADwAOAAwADAANAA0A
DQAMAAwADgAPAA8ADAAKAAcABQAHAAsACQAGAAYABgAIAAgABgAGAAYABQAFAAUABQAD
AAMABAACAAEA/v8AAAMAAwADAAIAAgABAAEAAQD9//z/+//7//z//f/+/////f/9//z/
/P/6//n/+f/9//7///8AAAEA/P/7//v/+//+//7///8BAP7//f/8//r/+P/6//z/9//2
//f/+v/7//j/+P/5//n/9v/2//j/+P/5//n/+f/6//j/+v/8//z/+v/7//v//P/4//b/
+P/4//f/9v/1//T/9v/6//z//v/5//j/9//3//v/+//6//r/+v/5//n/+f/2//b/9f/0
//X/+v///wAAAQACAAMABQAKAA0AEAAPABAAEQASAA8ACAADAAAAAAD8//j/9v/0//b/
9v/0//b/9v/1//X/+P/6//j/9//3//f/9v/2//X/9//3//j/+P/4//b/8//z//f/9//3
//j/9//0//L/8f/q/+r/9P/7/wQAEQAdADIAVwB+AKEAxADUALgAlAB1ADQAzf9S/9r+
nv6Z/pr+qv7h/hn/O/9a/4H/mf+l/7X/yv/d/+P/5f/n/+r/6//t/+3/6//s/+z/7v/y
//T/9f/1//b/+P/7//z/+f/5//v/+//8//3//f/9//z//f/9//7//////wAAAgABAAAA
AQAAAAEAAQAGAAgABgAFAAYABQAEAAEAAgADAAUABgAIAAsACgAKAAoACwAJAAUAAQD/
/wUABwAMAA4ADgAPABAAEAARAA8ADQAMABAAEQAQABMAEwAVABYAFwAVABcAGAAYABkA
GwAaABgAGAAZABsAGwAdAB8AIAAiACIAIQAgAB0AGwAbABgAFgAaABsAHAAeABsAFwAS
AA8ADwAOAAsACQAJAAYABgAHAAsACQAFAAMABAAFAAYABwAIAAgACAAIAAcABgAFAAUA
AwADAAMAAwAKAAcABwAGAAUABAADAAIAAgAEAAQABAABAAAA/////wIAAwADAAQABAAD
AAMAAwACAAIAAQAAAP//AgAFAAQABgAGAAYABwAJAAsADQALAAsACQAHAAEABAAHAAwA
FAAQAA4ADgAOAAwACgAGAAYABAADAAMABgAEAAIAAQABAAUACAAMAA8ADQANAA4ADgAN
AAoABgAFAAgACQAKAAwADAAKAAkACQAIAAQAAgAFAAgADwAXACYARQByAKkA2gDwAOYA
wgCjAIQAPwDK/zr/yP6h/qL+qv7J/gf/Of9U/3P/k/+l/7f/zP/Z/+X/7//1//b/9//5
//n/+//8//z//v///wAAAAD///z//P/9//z//v///wIAAwAEAAUABQAFAAYABwAHAAgA
CAAHAAcACAAIAAgACgAKAAkABwAKAAoACgALAA4ADwANAAsADQAPABEAEAAQABEAEQAQ
AA8ADwATABMAEwAVABYAFQAXABYAFAAVABYAFgAcAB0AHgAgACEAIQAfACEAIgAlACcA
KQArAC0ALgAuADEANQA2ADYAOAA5ADsAOwA9AD8AQABCAEQARQBGAEUARABDAD8APAA6
ADkAOAA4ADkAOQA4ADkANQAyAC0AKQAoACQAIwAjACEAGwATAA0ADQANAA0ADQAKAAgA
BgAEAAAA/v/8//v//f/9//3//f/4//f/9//4//r/9v/5//n/+//7//r/+v/6//r/+f/5
//f/+f/9//3/+v/6//r/+v/8//v//P/9//3//f/6//z///8BAAIAAgD+//7//v/+/wAA
AgACAAQAAwADAAQABAAEAAQABAACAP7//f/9//z//v/8//r//////////f/6//v//P//
/wAA/v/+///////8//r/+f/6//3//f/6//j/+P/3//r////8//j/9//2//j/+v/6//z/
+//5//j/9//1//P/8//0//f/9//1//j/+P/3//b/9P/1//X/9v/3//X/9P/z//P/9f/1
//X/9f/z//P/8v/y/+//7f/s/+//8f/z//X/9//2//X/9f/1//X/9P/0//X/9f/1//X/
9P/y//T/9v/x//D/8f/0//X/8//y//L/8f/w//D/8v/y//T/8//y//L/8f/y//P/8v/w
//H/8f/y//L/9P/y//L/7//u/+3/7//z//T/8//z//L/8v/z//L/8f/x//T/9P/x//D/
8//0//P/8P/x//L/8f/x//X/8//x/+//7v/z//r/+P/2//T/8v/w//D/8P/w//H/8v/z
//T/8//y//H/8P/y//L/8v/y//L/8v/y//L/8P/w//D/8P/y//L/8v/y//L/8v/y//L/
8P/w//D/8P/u/+7/7v/u//D/8P/w//D/8f/y//P/9P/z//L/8f/w//H/8v/z//T/8v/y
//L/8v/y//L/8v/y//T/9P/0//T/8f/w/+//7v/v//L/8//0//L/8v/y//P/9P/z//H/
8P/x//H/8v/z//H/8v/y//L/8v/2//r/+v/8//7/AAADAAYACQAMAAsABwAFAAMA/f/4
//P/8P/w//D/8P/y//T/9P/y/+7/7v/y//P/9f/6//j/9P/x/+//8f/y//T/9f/z//P/
9P/0//T/8v/v/+//7//v/+//8P/y//L/8//1//L/8P/y//3/BgAPAB8APgBrAJgAwQDU
AMoArACWAHkAMAC3/yb/rv5+/oH+jv60/vf+K/9H/2L/f/+T/6H/rf+4/8f/2f/l/+f/
5v/n/+n/6f/n/+j/6P/q/+3/8P/y//P/8f/y//T/9P/x//H/8//z//T/9f/1//X/9P/1
//X/9v/4//f/9//4//z//P/+//7//P/5//v/+v/5//n/+//7//v/+f/7//3//f/8//z/
/f/8//z//P/9/////f/7//v/+//7//7//v8AAAEAAgACAAMAAwADAAQAAwADAAEAAwAE
AAcACQALAAsADQAOAA4ADQAPAA4ADAAMAA0ADwAPAA4ADwAPABAAEQARABEADwAPAA8A
DAAKAAoACQAIAAgACgAJAAcABwAKAAoACAAHAAkABgAGAAcACwAJAAUAAwAFAAUABQAF
AAIAAgACAAIABAAGAAgACwAJAAkACQAJAAoACwANABAADQAIAAoACQAHAAcABgAGAAgA
CgALAA0ACgALAA4ADQAKAAoACgAKAAoACQAKAAsADQANAAoADAAMAA0ADQAMAAwADAAM
AAwAEAASABIAFAAPAA8AEAAQABAAEgAUABQAEwATABQAFAAXABQAEQAVABQAFQAUABIA
EgASABQAFAAUABQAFQAVABUAFAAUABYAFgAVABEADgANAAsADQARABMAEAAQABAADgAO
AAwADAAMAAsACwALAAkABwAHAAgACgAJAAYACAAIAAcABgAEAAQAAwADAAMAAwAEAAUA
BwAEAAMAAgABAAAAAQABAAIAAAD/////AwABAAEAAQABAPz/+//7//v///8AAAIABQAC
AAEAAAD+//z//v8AAPv/+//9/wEAAwABAAAAAAD///z//P/+//7/AAD9//z//v/9//z/
+//6//z//v/+//7//P/8//z//f/+//3/+//6//v/+//8//3//f/+//7//v/9/wAAAwAC
AAQABgAIAAsADwARABMAEQAUABUAFgATAA4ACQAGAAYAAQD+//3//P/9//z/+f/6//j/
9//3//r/+//6//r/+//5//j/+P/3//f/9//4//j/+v/6//n/+//5//f/9f/0//f/9v/2
//f/+P/4//r/+f/+/wsAFwAiADsAZgCXAL4A2ADWALQAlQB4ADUAwP8y/77+i/6I/pb+
u/7x/iP/Rv9p/4n/n/+t/77/z//d/+P/5f/n/+n/7P/t/+7/8P/x//T/9v/4//n/+f/3
//j/+v/6//r/+//+////AQADAAQABQADAAMAAgACAAQAAwADAAQABQAEAAUABAAFAAMA
BgAGAAMAAwAFAAUABwAFAAcACQAGAAQAAwADAAgACgAMAA8ADwANAAsACwALAAsADgAO
AA0ADQANAAwAEQARABEAEgARABEADwARAA8AEQASABMAFQAXABgAGAAaAB0AHQAcABwA
HQAfAB8AHgAfAB8AIAAhACEAIQAfACAAIQAfAB4AHAAbABoAGgAXABUAEgARABEAEAAN
AAsACwAIAAgACQANAAsABwAFAAUABQAFAAUABgAGAAYABgAEAAQABAAFAAcABwAHAAcA
BAADAAMABAAEAAAAAAAAAAAAAAAAAAIAAgACAP7//v/+////AgADAAMABAAEAAMAAwAD
AAMABAAEAAQAAwAGAAkACAAGAAYABgAHAAoACwAMAAkACQAJAAkABQAHAAcACQAOAA0A
DAANAA4ADAAKAAYABgADAAEAAAACAAMAAgACAAMABQAGAAgACQALAAsADAAMAAsACAAE
AAMACQALAA0AEAAMAAgABQADAP7/AAAIAAsADgAVABsAKABHAHQApwDSAOYA1ACqAIsA
bAAjALL/KP+6/p3+pP6q/sn+B/89/1b/b/+R/6X/s//G/9f/5//z//n/+f/5//r/+f/5
//r/+v/8//v//P/8//v//v8AAAMABAADAAMABQAFAAQABQAFAAUABwAJAAoADAALAAkA
CAAIAAgACAAKAAoACwAJAAwADAAMAA0AEAARAA8ADQAPABEADwAOAA4ADwASABIAEgAT
ABYAFQAUABUAFwAXABoAGgAYABkAGgAaAB4AHwAgACIAIwAjACEAIwAlACcAKAApACsA
LQAuAC4AMwA3ADgAOAA6ADsAPQA9AD4APwA/AEAAQwBDAEMAQQBDAEMAQAA+AEAAPwA+
AD4APQA7ADgANwA0ADIALgArACoAJgAlACUAJAAhABwAGQAXABUAEwARAA0ADAALAAoA
BwAGAAUABQADAAMAAwADAAMAAwAEAAYABAAAAAMAAwACAAEA///+/wEAAgACAAMAAAAB
AAQAAwAEAAQABAAEAAQAAwAEAAUABgAFAAEAAgAEAAcACQAKAAYABgAGAAYABgAIAAgA
CgAHAAcACAAIAAkACgALAAoACAAHAAcABgAIAAQAAAADAAMABQAFAAQAAgACAAQABAAA
AAAAAQABAAAAAAABAAQABQAFAAIAAAD9//v//f8BAAMAAAAAAAAAAgACAAAAAAD///3/
/P/7//7//f/+/wAA///9//n/+v/7//v/+//6//z/+//7//v/+v/6//r/+//8//3//v//
//v/+//6//r/+P/3//f/+//7//v/+//7//r/+f/5//n/+v/6//v//f/6//n/+P/2//f/
+v/9//n/9f/1//f/9//4//j/+f/5//j/+P/6//r/+v/5//j/+P/2//j/+v/6//b/9f/z
//L/9f/4//f/+P/3//j/+f/9//z/+v/2//P/9P/2//n/+v/4//f/+f/4//P/8v/1//b/
9f/y//P/9P/0//P/9v/z/+//8/8AAP//9v/2//b/9v/2//b/9v/2//b/+P/4//j/+P/2
//b/9v/2//b/9v/2//b/9f/0//P/8v/0//T/9P/0//b/9v/2//b/9v/2//b/9v/0//T/
9P/0//b/9v/2//b/9P/0//T/9P/2//b/9v/2//X/9P/z//L/9P/0//T/9P/0//T/9P/0
//L/8v/y//L/9P/0//b/9v/0//L/8v/y//P/9f/1//T/8//y//D/7//w//H/8//0//X/
9v/7/wAA/v/+//7//v8AAAcADAARAA4ACwAIAAUA/v/7//j/9//3//T/8f/w//L/9P/0
//L/9P/0//P/8//0//T/8v/x//P/9P/0//X/8//x/+//7v/x//L/8f/v//H/8//z//P/
8//y/+//7f/z//T/8v/0//v/AgANABkALgBZAIwAtwDMAMIApgCQAHMAOADR/0L/wP6O
/o3+lP62/vX+J/9B/2D/gf+V/6H/r//A/8//2f/f/+P/5v/n/+n/6f/r/+z/7P/u//D/
8v/z//P/8f/y//T/9P/x//H/8//z//X/9//4//n/+f/5//j/+P/2//X/9f/2//r/+v/8
//z/+//5//z//P/5//f/9//1//n/+f/9/wEAAAD+//3//f/8//z//P/9/////f/7//v/
/f/9/wAAAAD+////AAAAAAEAAQABAAIABQAFAAMABQAEAAUABQAFAAMABQAGAAYACAAL
AAsACgAJAAkACgAJAAsADQAOABAADwAPAA8ADQANAA0ACgAIAAsACwALAAwACQAHAAQA
AwAEAAQAAgABAAMAAgAEAAcABwAFAAEA///9//3//f/9//7/AAACAAQAAwACAAEAAQAE
AAUABgAHAAEA///+//7////8/wAAAQADAAMAAgACAAIAAgABAAEA//8BAAUABQADAAIA
AQAAAAAA//8AAAEAAwADAAAAAgABAAMABAAEAAQABAAEAAQABAAGAAYACAAFAAUABgAG
AAgACgAMAAwACgAJAAkACAAKAAYAAgAFAAkACwALAAoACgAKAAwADAAIAAgACQAJAAcA
BgAGAAgACgALAAkACAAGAAMABAAHAAUAAgACAAIABAAEAAIAAgABAP///v/9//7//f/+
/wAA///9//n/+v/7//v/+//6//z/+//7//v/+f/4//f/9//5//n/+f/5//f/9//2//b/
+P/3//f/+//6//n/+P/3//T/8//z//P/9P/0//X/9//2//f/+P/4//b/+P/6//X/8f/x
//P/8//0//T/9f/1//L/8v/0//T/9v/0//T/9P/0//T/9P/2//b/9v/y//L/8v/z//X/
9f/0//T/9v/1//X/9f/z//T/9P/0//b/+v/+//7/AAAAAAAAAQAFAAkADQANAA0ACwAJ
AAMA///7//n/+v/2//T/9P/0//b/9P/w//D/8v/z//X/+v/4//b/9f/1//X/9P/0//P/
9f/1//b/9v/0//L/7//v/+//7//v//D/8v/w/+//7//w//L/9P/7/wgAFQAlAEIAbwCk
ANEA4gDQALgAqAB5ABgAk//8/pL+eP59/o7+xv4J/zP/Sf9i/4X/of+t/7f/yP/X/+H/
5f/j/+X/5//q/+v/6f/q/+r/7P/v//L/9P/1//X/9v/4//j/9f/1//f/9//2//f/9//3
//r/+//7//z//P/7//v//P/+//7/AAAAAPz/+f/7//r//f///wMABQAFAAMABQAHAAYA
BAADAAMABAAEAAQABQAJAAcABQAFAAcABwAKAAoACAAJAAoACgALAAsACwAMAA8ADwAN
AA8ADwARABIAEwASABMAEwASABUAGQAaABoAGAAZABsAGwAcAB0AHQAeACEAIQAhAB8A
HQAdABoAGAAWABUAFAAUABYAFQATABMAEQAQAA0ACwANAAoACgALAAwACQAEAAEAAwAD
AAMAAwACAAIAAgACAAQABAAEAAUABwAHAAcABwABAP///v/+//7/+P/8//7/AAACAAAA
AAD+//z//v8AAAIABQAEAAMAAQAAAAAA////////AAACAAMABAACAAYACgAKAAcABgAF
AAUABwAJAAsACQAKAAkACAADAAYABwAKABAADgAMAAwADAAKAAgABAAEAAIAAQABAAQA
AgAAAP////8CAAIAAwADAAQABQAHAAgACAAGAAMAAwAFAAUABQAGAAgABgAFAAUABAAE
AAQAAQAEAA8AHQAqAEcAdgCtANgA6gDWAK4AjQBeAAcAkP8C/5r+hf6U/qT+y/4F/zX/
Vv91/5P/pf+z/8T/0//d/+3/+f/2//X/9f/z//P/9P/0//b/+v/8//3//f/7//z//v/+
//////8BAAEABAAFAAUABQADAAMAAgACAAMAAwAEAAYACQAKAA0ADgALAAkADAAMAA0A
DQAPAA8ADQALAA0ADwAPAA4ADgAPABEAEgATABUAFwAVABMAEwAUABMAFQAUABYAFwAY
ABgAHQAdAB0AHgAgACEAIAAjACEAIwAkACUAJgApACsALAAxADUANgA2ADgAOQA7ADsA
PAA9AD0APgBBAEEAQQA/AD8APwA8ADoAOwA7ADsAPAA6ADcAMwAxADMAMgAvAC0AKwAm
ACQAIwAhAB0AFwATABUAFQAVABUAEAAOAAwACgAIAAgACAAJAAcABwAHAAcAAgABAAEA
AgADAAAABAAFAAMAAwACAAIABAAEAAMAAwABAAMABwAHAAgACAAIAAgABgADAAIAAQAF
AAcABgAKAAgACQAJAAgACAAIAAgACAAIAAoACgAMAAcABwAIAAgABwAIAAkACAAIAAcA
BwAGAAcABAABAAUABQAHAAcABgAGAAYACAAIAAYABgAHAAcABQAEAAQABgAGAAUAAQD+
/////f///wMABAACAAMABAAGAAYABAAEAAMAAQAAAP/////9//3//v8AAP///P/+/wEA
AQABAAAA/v/9//3//f///wAAAQADAAEAAQABAAEA//////7//v/+//3//f8BAAEAAQAB
AAEA/v/9//3//f8AAAAAAQADAP////////7/AAACAAQA///8//v//P/7//z//P/9//3/
//8AAAMABAABAP///f/8//7/AAACAAIA//////7//v/+/wAA/v/+//v/+v/5//v//f/+
//3//f/9//7/AAAAAPz/+//9//z//P/8/wAAAgACAP7//v/+//3//f8BAP/////9//7/
/f/6//z//P/8//z//v/+//7//v/+//7//v/+//z//P/8//z//f/+////AAD+//7//v/+
//z//P/8//z//f/+////AAD+//z/+v/4//n/+v/7//z//f/+////AAD+//7//v/+//v/
+v/5//j/+v/6//r/+v/9//7///8AAAAAAAAAAAAAAgACAAIAAAD9//z//P/9//7//v//
/wAAAQABAAEAAQAAAAAAAAAAAAUACgALAAwADAAMAA0AEwAWABkAGAAVABEADwAJAAcA
BwAHAAoACAAIAAgACAAIAAQAAAAAAAAA/v/9/////v///wEABAAIAAQAAwABAP///f/+
//7//v/6//f/9//5//3///8CAAQAAQD///7//v8CAAAACQAUABkAKwBOAH8AqgDFAMoA
tACUAH4AVwAGAJX/EP+2/qj+r/64/t7+G/9D/1v/fv+f/7H/u//F/9b/4f/r//P/9//2
//f/+f/5//v//P/8//7/AAACAAMAAwACAAIAAwACAAMAAwAFAAUABgAHAAcABwAIAAkA
CQAKAAsACwAMAA4ADgAMAAwACgAKAAkADQAOAAsACwANAA0ACgAHAAgACQALAAwADgAR
ABEAEAAPAA8AEAANAAoACQAMAA0AEQASABIAEwAUABQAFAATABIAEgAVABUAEwAVABYA
GQAbAB0AGgAbABsAGgAbAB0AHAAaAB0AHwAiACMAIAAfAB0AHAAeAB8AIAAfAB0AHQAa
ABgAGQAZABkAGgAZABcAFAATABQAFAASABEAEQAOAA4ADwATABEADQALAAsACwALAAsA
DAAMAAwADAAOABAAEgAVABQAEwASABEAEAARABMAFgAUABAAEwATABEAEQAQABAAEAAQ
AA8ADwAOAA8AEgARABAAEAAQABAAEQARABMAFQAUABMADwAQABEAEwAUABQAFQAWABcA
GAAYABoAGgAcABkAGQAaABoAGgAcAB4AHgAdAB0AHgAeAB8AHAAZAB0AHQAfAB8AHgAe
AB4AIAAgACAAIAAhACEAIQAgACAAIgAiACEAHQAaABoAGQAcACEAHwAcABwAHAAbABoA
FwAWABcAFwAYABkAFwAVABUAFgAWABUAEgAUABMAEwATABIAEgARABEAEQAQABAAEAAR
AA8ADwAPAA8ADwAPAA4ADgANAAsACgANAA4ADwAQABEADgANAA0ADQANAAwADAANAA0A
DQANAAwADgAQABIADQALAAsADQANAAoACgALAAsADAAMAA4ADgAMAAsACgAKAAgACgAM
AAwACwALAAoACgAKAAwACgAKAAgACAAIAAsADAAMAAoACQAJAAoADAAMAA0ADwAUABYA
FgAWABoAHAAcABoAHAAeABsAGQAbABcAEQAPAAwACwAKAAgACAAIAAgACgAKAAoACgAM
AAwADAAMAAkACAAHAAYABwAIAAkACgAIAAgACAAIAAUABAADAAIAAgACAAIAAgAGAAgA
CgAMABQAHAAkACwAUAB0AJgAvADDAMgAzQDSAIcAPgD1/6z/av8o/+b+pP7N/vT+G/9C
/17/ev+W/7L/wP/O/9z/6v/w//T/+P/8////AAABAAIAAwAEAAUABgAEAAQABAAEAAUA
BgAHAA==
         </WaveFormData>
      </LeadData>
      <LeadData>
         <LeadByteCountTotal>10000</LeadByteCountTotal>
         <LeadTimeOffset>0</LeadTimeOffset>
         <LeadSampleCountTotal>5000</LeadSampleCountTotal>
         <LeadAmplitudeUnitsPerBit>4.88</LeadAmplitudeUnitsPerBit>
         <LeadAmplitudeUnits>��V</LeadAmplitudeUnits>
         <LeadHighLimit>2147483647</LeadHighLimit>
         <LeadLowLimit>268435456</LeadLowLimit>
         <LeadID>V4</LeadID>
         <LeadOffsetFirstSample>0</LeadOffsetFirstSample>
         <FirstSampleBaseline>0</FirstSampleBaseline>
         <LeadSampleSize>2</LeadSampleSize>
         <LeadOff>FALSE</LeadOff>
         <BaselineSway>FALSE</BaselineSway>
         <ExcessiveACNoise>FALSE</ExcessiveACNoise>
         <MuscleNoise>TRUE</MuscleNoise>
         <LeadDataCRC32>3658826834</LeadDataCRC32>
         <WaveFormData>
9P/0//T/9P/z//L/8f/w//P/9P/2//j/9v/2//b/9f/2//b/+f/5//j/9v/1//P/8//z
//P/8//z//T/9P/3//r/+v/8//r//P/+/wIABQAIAAgABwAHAAYAAwADAAMAAQAAAP//
/P/6//n/+P/3//b/9//4//j/+P/7//v/+f/2//b/9v/2//n/+f/4//j/+//7//j/+P/y
//D/7//u/+//8P/w/+//7//u/+7/7/8BAPz//v8JABcAKgBKAH4AxAAIASsBMQEoARgB
4gB7AN7/NP/L/rH+t/7R/v/+K/89/0z/af+C/5T/pv+3/8X/zP/W/+P/4f/h/+L/4v/j
/+X/5v/o/+n/6f/p/+X/5v/o/+r/6//s/+z/7v/v//H/8v/z//P/8f/w//D/7//v/+//
7//w//L/8//z//P/8P/w//L/9P/v/+7/8P/v/+//8P/y//X/9P/z//L/8v/w/+//7//y
//f/9v/z//T/9v/0//L/8P/w/+//7//w//T/9P/z//P/8v/y//L/8v/y//P/8//z//X/
+P/4//j/+f/6//r/+v/4//j/+P/4//f/9v/1//P/9f/3//T/8P/v/+//6v/p/+f/5f/h
/+D/4f/i/+H/3//d/9z/2f/W/9b/1f/V/9f/2v/X/9b/1f/Z/9z/4v/n/+j/6P/q/+z/
8P/z//P/9f/4//j/+//7//n/+f/5//n/+//5//T/9v/4//r//P/8//z/+//6//j/9//2
//b/9//3//f/9v/2//X/9f/1//f/+f/7//7/+//9/////v////z/+//8////AQADAAIA
AgADAAEA//8DAAUABgAIAAYABAADAAMAAQABAP////8AAAAAAQAFAAUAAwACAAIAAwAE
AAYABwAGAAYABwAHAAYABgADAAIAAAAAAAEAAgAEAAMAAwACAP7///8BAAQACgATACMA
QgByALQA/gA4AVUBVwFKASwB7gB/ANL/HP+//rH+t/7X/gv/Nf9H/1j/df+O/6L/tP/D
/9H/3v/k/+f/6f/p/+r/6v/o/+n/6f/q/+3/7//x/+//7f/u/+//7//w//D/8v/z//H/
8v/z//P/9P/0//X/9f/1//X/9f/2//b/9//3//f/9v/2//j/+v/0//T/9//3//X/9v/4
//v//f/9//3//v/+//3//f8AAAEA/v/5//j///8AAAEAAgAAAP////8AAAMABAAEAAUA
CQAKAAsADAAKAAsACwALAAwAEAARABIAFQAWABYAFgASABIAEgASABUAGAAbAB0AGgAb
ABcAEgATABUAEgATABMAEwARABIAEQASABEADwAQABAADgAMAA4ADQANAA8AEQAPAA8A
DwANAAwADgAPAA0ACgAJAAgABAADAP///f///wAABAAFAAIAAQAAAP///f/9//3//f/+
//7//f/7//7///8AAAAAAAABAAIAAgAAAAAAAAAAAAMABAAFAAgABgAFAAUABQAEAAYA
BgAGAAUABAAEAAUABwAIAAcABgAIAAgACQAJAAcABwAJAAkACQAIAAYABgAFAAIA/v//
/wUACAAKAAsACQAIAAcABQAFAAUABwAHAAIAAAD//wEABAAFAAIAAgAAAP3//v8BAAQA
AgACAAMAAQD///z/+f/9////AQADAAEA/////////P/8//v/+//+////AAAAAPr/+//6
//n/+v/7//z//f/9//3//P/7//n/+P/4//j/+//7//z//////////v/+//j/+P/4//j/
+f/5//v/+//+////AAAAAP3//f/8//n/+v/6//r//P/5//n/+//9//v/+//7//v/+f/4
//j/9//5//z//P/7//3//f/8//z//f/9//z//P/6//r//P/+//7//v/8//v/+f/5//z/
/P/7//v//v/7//n/+f/7//3//P/5//b/9//6//3//P/8//r//P///wMA/v/7//r/+f/4
//v//P/9//7//f/8//v/+v/8//z//P/8//7//v/+//7//f/8//v/+v/6//r/+v/6//v/
/P/9//7//P/8//z//P/6//r/+v/6//r/+v/6//r//P/8//z//P/6//r/+v/6//j/+P/4
//j/+v/6//r/+v/5//n/+f/4//r/+v/5//j/+f/9//7////7//r/+P/3//n/+//9////
/f/8//7/AAD//wAA/f/8//r//P/9//7/AQABAAIAAAABAAUACQAMAA4AEAAQABEAEwAV
ABcAFwASAA0ABwACAAkACwALAAwACQAGAAMAAQD+//r/9//1//f/9v/4//f/9v/2//b/
9//2//b/9f/1//r/9v/3//v/AgAKABUAJwBMAIQAxgD8ABwBKQEzATIBBgGmAA0AWv/k
/r/+v/7Z/g//O/9L/1v/bv+D/5b/qv+0/7//0f/e/+D/4f/j/+P/5P/k/+L/4f/f/97/
5v/r//D/8f/u/+7/7v/t/+r/6v/s/+3/7P/s/+z/6//t/+7/8P/x//D/7//u/+7/7v/v
/+//7//w//D/8v/0/+7/7v/x//H/7P/s/+3/7//w//H/8v/0//H/7//u//D/9P/y/+7/
7v/w//D/8P/w/+7/7f/t/+7/8v/y//H/8f/w//D/8P/w/+7/7//v/+//7//y//L/8v/y
//L/8f/w/+//8P/x//L/8f/w/+//7f/t/+//7P/o/+r/6//n/+f/5P/j/+D/4P/g/+D/
3v/b/93/3v/d/9z/3P/b/9v/3f/f/93/3f/d/+P/5v/s//H/8f/w//H/8v/2//v//f8B
AAEAAAACAAEAAQADAAUABwAHAAcABwAHAAgACAAHAAUABgAFAAQAAgAEAAUABgAGAAYA
BgAGAAYAAwACAAEAAgAEAAUABwAJAAgACgAKAAoABwAGAAYABwALAA4ADwAQAA4ADAAL
AAkACwALAA0ADQAOAA4ADQAOABEAEAAOABEAEQASABIAEQAQABAAEAAPAA8ADwARABEA
DwAOAA4AEQARABEADQAMAAkABwAJAA0ADQAKAAkACQAJAAkACAAHAAcABwAHAAcABwAF
AAUABQAEAAQAAwADAAMAAwADAAIA//8BAAEAAQD9//3//f/9//7////////////+//7/
/v/8//v/+//9/wEAAQAAAAAA/v/+//7//v//////AQABAP7//f/8//r/+v/7//v/+f/6
//r/+v/8//n/+f/7//3/+f/5//n/+f/6//r/+//7//v//v/+//3///////7//v/5//f/
+P/6//n/+P/3//b/+v/8//3//v/7//n/9//2//r/+//8//z//P/7//v/+//4//f/9v/2
//j/+//+//7/AgAAAAAAAgAEAAcACgAKAA0ADwAOAA0ACgAHAAMAAAD///z/+v/5//v/
/f/9/////f/8//z///8BAP///v/+//v/+v/6//n/+v/6//v/+//4//j/9f/0//b/9v/3
//j/9//1//T/8v/q/+v/9//8/wIADwAdADgAXgCSAMoABAErASsBHAEEAcQAUQC0/xT/
wf6z/rX+zf4D/y//Pf9Q/3P/iv+a/6z/w//V/9r/3P/f/+D/4f/j/+T/4//j/+L/4v/n
/+n/6//p/+z/7v/w//H/7v/u//D/8f/v//D/8f/x/+7/7v/v/+//8v/z//T/9v/z//P/
8v/x//L/9P/4//z/9f/0//b/9f/w//D/8f/z//T/9f/2//j/+P/3//f/+v/4//T/7v/s
//T/9v/4//r//P/7//v//P/7//r/+P/3//r/+v/6//r/+v/7//v/+//7//7//v/+//7/
/v/9//z/+v/6//r/+v/7//z//f/9//z//f/5//T/8f/x/+z/6//u/+//7v/w/+z/6v/m
/+H/4P/g/97/3P/c/9v/2//d/+H/3//f/9//4//m/+z/8f/0//T/9v/4//j/+//7//3/
/P/8//////8FAAMAAwAEAAMAAgABAAAA//8AAAAAAAD+//3//P/8/wAAAQACAAIAAgAB
AAEAAQAAAP///v/+//z///8CAAIABgAEAAQABgAHAAkACwAKAAkACQAGAAMABwALAA4A
EgARAA4ADAALAAkACQAHAAcACAAIAAkADQALAAkACAAIAAwADgARABMAEAAQABEAEQAM
AAwACQAIAAkACgAMAA4ADQALAAoACAAGAAMAAQAEAAgADwAbADAAVgCMANIAHgFVAWcB
XAFKASgB2wBQAJj///7D/rv+wf7n/h//Q/9S/2n/hv+c/7L/xf/P/9z/6P/t/+//7//w
//D/8P/x//H/8v/0//X/9v/z//L/8v/y//H/8//0//f/+f/5//r/+//7//r/+v/7//v/
+//7//v//P/6//v/+//7//r/+v/8//7//f/+/wIAAwD+//7///8BAAEAAQABAAIAAAD/
////AgAHAAYAAwAEAAcABgAFAAQABAADAAMABAAIAAoACwANAAwADAAMAAwADQAPABAA
EQARABQAFAAUABYAGAAZABoAGAAYABgAGAAbABwAHQAdAB4AIQAfABwAHQAdABgAFwAY
ABcAFAAUABcAGgAbABsAGQAYABUAEgAUABMAEwAVABUAEQAPAA0ADgAOABEAEwAQAAwA
CgAIAAYABQABAP//AAAAAAMAAwD+//3//P/7//3//f/9//3/AAAAAP///f/////////+
//z//f/+//7//v/+//7//v///wAAAQAEAAMAAQAAAP//AQAEAAUABgAFAAQABAAFAAYA
CAAIAAgACAAIAAkACQAHAAcACQAJAAYABAABAAAABAAEAAMABwAHAAYABAABAAMABAAF
AAUABQAFAAcABwAEAAIAAQADAAUABQABAAAAAQD//wEABQACAP7//P/7//3///8AAAEA
AAD///7//f/7//n/+f/5//v//P/8//3//v/9//z/+v/4//v//P/9//n/+f/5//n/+//9
//7////9//z//P/8//n/9//2//f/+//9//7/AAD+//7//v/+//z/+//8//v//f/9//3/
/P/8//3//f/7//z//P/8//7/+v/5//r/+//7//v/+//7//3//P/8//v/+P/6//n/9//4
//n/+f/6//v/+//6//r/9f/0//X/9v/4//r/+v/7//n/+f/8//z/+f/5//z/+f/3//f/
+f/7//3/+//5//v/+//9//v/+v/6//j/9//9/wIAAAD+//z/+v/4//j/+P/4//n/+v/7
//z/+v/6//r/+v/8//z//P/8//z//P/8//z/+v/6//r/+v/8//z//P/8//z//P/8//z/
+v/6//r/+v/4//j/+P/4//r/+v/6//r/+//8//3//v/9//z/+//6//v//P/9//7//P/8
//z//P/8//z//P/8//7//v/+//7/+//6//n/+P/6//z//f/+//7//f/8//z//P/7//r/
+P/5//n/+v/7//v/+//7//z/+v/9/wAAAAAEAAQABgAKAA0ADwARABAADQANAAoABwAD
AAEA/v/8/wAAAAABAAMAAQABAP////8CAAIAAwAHAAUAAQD+//z//f/+/wAAAQD+//7/
//////z//P/5//j/9v/2//f/+P/8//3///8AAPr/+f/5/wIADAATACUARgByAKoA6AAW
ASkBLwEyASIB4ABfAK7/FP/H/rv+yf7x/in/S/9V/2b/ff+S/6T/sP+5/8f/2v/m/+X/
5//n/+j/6P/l/+X/5P/k/+r/7f/w/+//7f/u/+//7//s/+z/7v/v/+//8P/x//H/7v/u
/+//7//v/+//7//w//H/8//0//X/8v/w//D/8P/s/+z/7//v/+7/7v/v//H/7//v/+//
8P/w/+//7//y//T/8v/u/+7/8f/w/+//7v/v/+//8P/y//L/8v/x//H/8P/w//D/8P/y
//P/8//z//H/9P/0//T/8v/y//H/8P/w//D/8P/w/+7/7v/u/+3/7f/v/+z/6P/n/+f/
4v/h/+D/3//c/9z/2//c/9v/2f/a/9z/3P/c/9r/2f/Z/9v/4f/f/9//3//i/+T/6f/t
/+3/7P/t/+7/8//5//z/AQAEAAQABwAHAAkACwANAA8ADgANAAwACwAKAAoACQAHAAsA
DQAPABAADwAPAA8ADgAMAAwADAAMAAwADAAMAA4ADgANAA0ADQAMAA4ADgAOAA8ADgAO
AA8AFAAWABYAFgAVABQAFAATABUAFQAXABcAGQAYABYAFgAZABgAFgAZABgAGAAXABUA
FQAWABcAFwAVABUAFwAXABcAFgAWABkAGAAXABIAEAARAA8AEQAVABUAEgARABEADwAP
AA4ADQANAA0ADQANAAsACQAJAAkACgAKAAkACQAKAAkACAAGAAMABQAFAAUABgAHAAgA
CQAIAAcABQADAAMAAgACAAIAAgABAAEAAwADAAMAAgACAP7//v/+//7/AAABAAQABQAE
AAMAAgAAAP7///////3//v8AAAIABgACAAEAAgADAAAA///+//3/AQD+//7/AAD///7/
/f/8//7/AAABAAIAAAD///7//v8AAP///v/8//7//f/9//3//f/9//3//v/8////AgAC
AAcABgAHAAoACwANAA8ADgAPABEAEAAPAAsACQAGAAQABAACAAEAAQADAAMAAQABAAAA
/v/9////AAD/////AAD9//z//P/7//r/+v/7//v/+v/8//v//P/6//j/9//2//n/+f/6
//r/+v/5//v/+v/8/wcAEwAiAD4AbgCoAOgAGQEtASoBHgEIAcMAQACQ//f+sf6l/rf+
3/4R/zH/Rv9f/3r/kv+m/7f/x//S/9j/2//e/9//4f/i/+P/5f/m/+j/6//t/+//7f/t
/+7/7//v/+//8P/z//X/9f/2//f/9//1//T/9P/z//T/9f/2//j/9//3//b/9f/2//b/
+P/6//X/9P/2//X/8//0//b/+f/3//X/8//y//b/9//5//7//v/8//j/+P/7//r/+f/4
//j/9//3//j//P/8//v/+//6//r/+v/6//r/+//7//v/+//+//7//v8BAAIAAgACAP7/
/v/+//7//P/8//z/+//7//3/+v/2//b/9//z//P/8f/v/+v/6v/o/+j/5v/j/+D/4P/e
/9z/3P/b/9v/3f/j/+H/4f/h/+H/4v/m/+n/7f/u//H/9P/2//n/+f/7//7//v8BAAEA
//////////////7//P/8//z//P///wAAAAAAAP7//f/8//z/AQABAAEAAAD+//3//f/9
/////////wAA//8BAAMAAgACAAAAAAACAAQABQAGAAQABgAHAAUAAwAGAAcABwAIAAkA
CAAIAAkABwAHAAUABQADAAIAAgAFAAYABQAFAAYABwAIAAoACwALAAwADgAPAAsACgAG
AAQABgAIAAsADgAJAAUAAgD+//r///8HAAgADAARABsAMABYAIwAzgAUAUsBVQFAAS4B
CgG1ACwAeP/n/rP+s/6//uP+G/9B/07/Y/+C/5z/rP+9/83/3P/o/+3/6//r/+z/7P/u
/+//7//w//H/8f/x/+3/7//y//X/9//2//b/+P/5//n/+v/7//v//f/+/wAAAQD///3/
+//6//r/+//7//v//P/8//7/AAD+//7/AQABAPz//P/9/////f/9//3//v//////AAAE
AAcABgADAAQABgAGAAYABgAIAAcABwAIAAsADAAMAA0ADgAOAA4ADgAOAA8ADwAPABEA
FAAUABQAGAAaABsAHAAcABwAHAAcABwAHAAcABsAHAAfAB0AGgAbAB0AGgAbABwAGwAY
ABgAGQAaABkAFwAWABYAFAASABUAFQAWABkAGgAXABYAFQAUABIAEwATABEADgANAAwA
CQAJAAYABQADAAIABAADAAIAAwAEAAUABAADAAIAAQABAAAA/v/7/wAAAQACAAIAAAAB
AAIAAgAEAAQABAAEAAYABgAGAAgABwAFAAQAAwAFAAgACQAKAAcABgAGAAcACAAKAAoA
CgAIAAgACQAJAAsACwANAA0ACwAKAAgACAAJAAgABgAJAAoACgAJAAcABwAIAAkACQAG
AAUABgAFAAUABAAEAAcABwAHAAMAAgABAP//AQAFAAYABAAEAAUABQAFAAQAAwACAAEA
AAD//wIAAQACAAMAAAAAAP/////////////+//z///8AAAEA//////////8BAAMABAAF
AAIAAAD///7//P/7//v//f8BAAEAAAAAAP3//v///wAA/////wEAAQAAAP///v/8//3/
//8AAP///P/8//z//v/7//v//f////3//f/9//3////+//7//f/9/wAAAAD///z/+//5
//j//P/9//3//v/+//7/AAACAP///v/7//n//P/9/wEAAgD/////AgD///r/+f/6//v/
/P/7//r//f/8//3/+v/4//b/+v8HAAUA/v/+//7//v/+//z//P/8//z//f/+////AAD+
//7//v/+//7//v/+//7//f/8//v/+v/7//z//f/+//z//P/8//z//v/+//7//v/+//7/
/v/+/wAAAAAAAAAA///+//3//P/+//7//v/+//3//P/7//r//P/8//z//P/+//7//v/+
//z//P/8//z/+v/7//z//P/8//z/+//6//z//////////P/8//v/+//9//3//f/9////
AAAEAAgABgAIAAYABgAKAA4AEQAUABMAEQAQAAwACAAHAAYABAACAAIAAAD//wIAAwAE
AAMAAwADAAIAAgAEAAMAAAD+/wAAAAAAAAEA/f/6//j/9//6//j/+f/3//f/+P/5//v/
+//6//j/9//8//7//f/9/wIACAARAB8ANgBgAJwA3gAMASMBKwEwASAB7gB/AND/Kv/Z
/sX+yf7v/if/R/9R/2T/f/+U/6L/sP/B/8//2P/e/+P/4//j/+T/5P/m/+f/5//o/+v/
7f/v/+3/7f/u/+//7//s/+z/7v/v//H/8v/z//P/8P/w//H/8f/v/+//7//w//L/8//z
//P/8P/w//L/9P/u/+z/7f/r/+v/7v/y//f/9P/z//L/8v/w/+//7//y//T/8v/u/+7/
8v/y//L/8v/w/+//7//w//D/8P/v/+//8v/y//L/8v/x//H/8P/v/+3/8P/w//D/8f/y
//L/8v/t/+z/6//q/+3/7v/v/+//7v/v/+v/5v/n/+f/4v/h/+P/4//h/+L/3v/e/9z/
2f/Z/9r/2f/Y/9v/2//c/9//4//h/+H/4f/h/+L/5v/p/+z/7v/y//b/+P/7//v//f8C
AAQACQALAAgABwAGAAUABgAHAAgACQAMAAwACwAJAAsACwALAAoACgALAAwADAALAAoA
CQAIAAgACAAIAAoACgAJAAkACQAKAAwADAAMAAsACgAKAAsADQAOAA0ADAAMAAwADQAN
AA4ADwASABMAEwASABAAEAAQAA4ACwANABEAEgASABEAEQASABMAEwAPAA8AEQARAA8A
DgAOABEAFAAVABIAEgAQAA0ADgARAA8ADAALAAsADQANAAwACwAIAAcABgAFAAgABwAI
AAkABwAGAAQAAwADAAMAAwACAAAAAwAEAAUAAgABAAAA//8AAAEAAQABAP///v/+//7/
AAD/////AQABAAEAAAAAAPz//P/8//z/+//7//3//f/+////AAAAAP7///////3/+v/6
//r//P/6//v//v8BAP3//f/9//3////+//7//v/+//7//f/+//7//v/8//v/+v/6//3/
/f/9//z//v/9//3//f/9//3//f/+//7/AQAEAAQABAACAAIABAAIAAsADgAOAA8ADwAM
AAkABgAFAAMAAgAAAP7//f/9///////9//3//v/+////AwABAP///v/+//z//P/9//3/
/P/8//3//f/4//j/9f/0//T/9P/1//b/9v/1//X/9P/2//n/+//+/woAGQArAEoAegC6
APwAJgEzATcBOAEOAawAFwBi/97+sf6v/sP++f4x/0n/Tf9e/3//nv+s/7b/x//V/9z/
4P/f/+L/4//l/+b/5P/l/+X/5v/r/+3/7//t/+3/7v/v/+//7P/s/+7/7//t/+7/7//v
//D/8P/x//H/8//z//P/9P/0//X/9f/1//H/8P/x//L/8v/0//n/+//4//j/+f/7//r/
+f/4//j/9v/1//X/+P/6//j/9P/0//j/+P/4//j/+P/3//f/+P/6//r/+f/5//r/+v/6
//r//P/9//3//f/8//7//f/8//7/AAABAAIA///+//3//P/6//r/+v/5//r//f/7//j/
9f/1//D/7//s/+v/6P/o/+n/6v/p/+f/5P/k/+L/4P/i/+H/4f/j/+X/4//j/+P/5v/o
/+3/8f/0//T/9v/4//r//f/9////AQACAAYABwACAAEAAAD/////+P/8//7/AAACAAEA
AAD+//z/AAABAAIABAAEAAMAAgAAAAIAAQABAAEAAwADAAMABAAEAAcACgAKAAoABgAE
AAQABwAJAAsACgAKAAsACQAHAAkACwAMAA4ADAAKAAkACQAJAAkABwAHAAUABAAEAAcA
BQADAAIAAgAEAAQABQAFAAcACAAKAAsACgAKAAcABgAGAAYABwAIAAgABwAHAAYABgAH
AAcAAgAEAA8AIQA2AFoAkADWAB4BTQFRATwBIgHuAIsA/P9K/8X+o/6t/r/+6f4d/zv/
UP9p/4b/nP+u/73/y//W/+b/8//v/+3/7P/q/+r/6//r/+z/7//x//P/8f/v//D/8f/x
//H/8v/1//f/9//4//n/+f/3//b/9v/1//b/9//4//r/+//9//7////8//z//v8AAP7/
/v8BAAEA/P/8//3////9//3//f/+/wEAAQACAAYABgAEAAAAAAADAAIAAQAAAAMAAwAE
AAYACgAKAAkACQAMAAwADAAMAAoACwALAAsADAAQABEAEgAVABgAGgAcABoAGgAaABoA
HAAcABwAGwAcAB8AHQAaABoAGwAXABcAGAAZABgAGgAWABYAFAARABQAFgAWABYAFAAT
ABMAFQAWABEADgALAA0ADgASABUAEgAOAAwACgAKAAsACQAJAAcABgAIAAcAAgABAAAA
//8BAAEAAQABAAIAAgABAP//AQABAAEAAAAAAAEAAgACAAQABAAEAAQAAQAAAP//AAAE
AAUABwAJAAgACAAGAAQABAAEAAUABwAJAAoACQAIAAcABgAGAAUABQAFAAcABwAJAAgA
BgAGAAgABgADAAUABgAGAAUAAwADAAQABQAFAAUABQAHAAcAAwACAAIABQAEAAMA/v/8
//3/+//9/wEAAwAAAP////8AAAEAAQABAP7//f/8//v//f/7//v/+//8//z/+//7////
//////7/+f/7//v/+//8//3//v////7/////////+//6//r/+v/8//v/+//9//3//f/8
//z/+v/6//r/+v/9//3///////z/+//6//j/+//9//7//f/6//j/9v/2//T/9f/4//v/
+//9////AQD+//z/+//5//v//v/+//3/+//7//r/+v/9//3//P/8//f/9v/3//j/+//8
//v/+//5//n//P/8//j/9//5//X/9v/3//r//f////3/+//9//v//f/7//r//P/6//v/
+//4//j/+P/4//j/+f/6//v//P/8//z//P/8//r/+v/6//r//P/8//z//P/6//r/+v/6
//z//P/8//z//v/+//7//v/8//r/+P/2//f/+P/5//r/+//8//3//v/8//z//P/8//n/
+P/3//b/+P/4//j/+P/6//z//v8AAP7//v/+/////v/+//7//v/7//r/+v/9///////+
//7////////////9//3//v/+/wMABgAGAAgABgAGAAgADAANABAAEAAPAA8ADAAJAAkA
CgAKAAsADAALAAsADAANAAwACQAIAAcABAACAAMAAQABAAIABAAGAAMAAQD+//r//P/9
//3/+v/4//X/9P/0//f/+////wIAAAD///3//P//////BgAOABUAKwBQAIYAwgD2ABYB
HQEZARYB9gCkABcAaP/s/sn+zf7b/gX/Nf9L/1n/cP+N/6L/sP+8/8n/1f/e/+b/6f/n
/+f/6P/o/+n/6//s/+7/8f/z//X/8//y//L/8v/x//D/8P/y//P/9f/2//f/9//2//b/
9//3//j/+f/6//z/+v/5//f/9f/0//T/9v/4//T/9P/3//f/8//y//L/8//0//X/9v/4
//b/9f/1//j/+f/2//H/8P/1//b/9//4//r/+f/5//r/+f/4//b/9f/4//j/+P/4//r/
+//7//v/+P/6//n/+P/4//j/9//2//b/+P/6//z/+f/2//P/7//w//P/8f/u/+3/7f/o
/+f/5//n/+X/5v/k/+T/4v/f/9//4P/f/97/3P/b/9v/3f/j/+H/4f/h/+P/5P/o/+v/
7f/u//H/9P/6////AQAFAAUABAAGAAUABwAJAAsADQANAA0ADQANAAwADAALAAkACwAL
AAsACgAIAAkACgAKAAoACgAKAAoADQAOAA8AEgAQAA0ACwAJAAsADgAPABAAEAAQABEA
EwAUABYAFgAWABQAFAAVABUAFQAVABcAFwAaABoAGQAaABsAGgAYABsAHAAcABsAGQAX
ABgAGQAZABgAGQAcAB0AHQAcABwAHwAeAB0AGAAWABcAFQAXABsAGwAYABcAFwAWABUA
EwARABMAEwATABMAEQAPAA8ADwAQABAADwAPABAADwAOAAwACwANAA0ADQALAAsACwAL
AAoACwALAAsACQAIAAgACAAHAAUABAAFAAgACQAJAAoABgAGAAYABgAHAAcACQAJAAcA
BwAHAAYABwAJAAoACQAGAAYABgAIAAUABQAHAAkABwAHAAcABwAHAAYABgAFAAUACAAI
AAcABQAFAAQABAAFAAUABAAEAAIAAgAEAAYABgAGAAQAAwADAAMABgAGAAgACQANAAsA
CgALAA4AEQAUABMAEgAVABQAFQASABAAEAAOAAsACQAGAAYABgAGAAYACAAIAAgACAAI
AAgACAAIAAUABAADAAIAAwAEAAUABgAFAAQAAwACAP///v/9//z/+v/6//r/+v/+/wAA
AgAEAA0AFAAbACIATAB2AKAAygDqAAgBJgFEAfwAtgBwACoA0/9+/yn/1P70/hL/MP9O
/2T/eP+M/6D/sP++/8z/2v/f/+L/5f/o/+v/7P/t/+7/7//w//H/8v/w//D/8P/w//H/
8v/z/w==
         </WaveFormData>
      </LeadData>
      <LeadData>
         <LeadByteCountTotal>10000</LeadByteCountTotal>
         <LeadTimeOffset>0</LeadTimeOffset>
         <LeadSampleCountTotal>5000</LeadSampleCountTotal>
         <LeadAmplitudeUnitsPerBit>4.88</LeadAmplitudeUnitsPerBit>
         <LeadAmplitudeUnits>��V</LeadAmplitudeUnits>
         <LeadHighLimit>2147483647</LeadHighLimit>
         <LeadLowLimit>268435456</LeadLowLimit>
         <LeadID>V5</LeadID>
         <LeadOffsetFirstSample>0</LeadOffsetFirstSample>
         <FirstSampleBaseline>0</FirstSampleBaseline>
         <LeadSampleSize>2</LeadSampleSize>
         <LeadOff>FALSE</LeadOff>
         <BaselineSway>FALSE</BaselineSway>
         <ExcessiveACNoise>FALSE</ExcessiveACNoise>
         <MuscleNoise>TRUE</MuscleNoise>
         <LeadDataCRC32>531082383</LeadDataCRC32>
         <WaveFormData>
CAAIAAgACAAHAAYABQAEAAcACAAKAAsACQAJAAgACAAIAAgACQAJAAcABwAGAAYABgAG
AAYABgAGAAYABgAIAAwADQANAAwADQANABAAEgAUABQAFQAXABUAEgASABIADwAPAA8A
DwANAAwACwAKAAsADAANAAwADgARABEADwANAAwACgAJAAsADAAMAA0ADQANAAwACgAE
AAMAAgABAAEAAgACAAEA//////////8TAAsACAAPABoAKgBCAGsArwD5AC8BUAFlAWcB
QwHvAG0A1v9n/zj/Mv9J/27/h/+I/4f/lv+l/7T/wv/R/9r/3//m//H/7//v/+7/7v/v
//D/8v/1//P/8//z/+//8f/x//H/8P/y//P/9P/0//f/9//6//r/9//2//f/9v/1//X/
9v/2//j/+f/5//n/9f/3//f/+f/0//T/9f/1//f/+P/5//v/+f/5//n/+f/5//j/9f/0
//b/9//3//n/9v/2//f/9P/y//L/8//0//b/9f/1//X/9P/0//T/8//y//L/8//0//X/
9v/2//f/+P/4//f/9//0//T/9P/z//D/8P/w/+//7//u/+7/7v/r/+j/5f/j/+D/3//e
/93/3v/e/93/3P/b/9z/2//X/9n/2f/Z/9r/3P/b/97/4P/k/+f/6v/v//D/8//1//j/
+v/8////AQAEAAQACQAHAAYABgAGAAYACAAIAAQABwAIAAkACgAJAAkACQAJAAcABgAF
AAQAAwADAAMAAwACAAIAAgACAAUABgAHAAgABwAIAAsACwALAAoACQAJAAsADAANAAwA
DQAPAA0ACgAMAA4ADwARAA8ADwAOAA4ADAAMAAwADAANAAwADQARAA8ADQAMAAwADAAN
AA8AEAAQABEAEgATABIAEAANAA0ADAALAAoACgALAAsADAANAAcABwALAA0AEgAXACQA
PgBmAJ8A4QAhAU0BZgFvAWEBMwHjAF0AxP9j/0D/PP9T/3j/i/+K/43/nv+v/8D/zv/Z
/+L/6//u//P/8//z//L/8v/w//D/8f/z//H/8//1//P/9f/1//X/9P/2//f/+P/4//f/
9//6//r/+P/4//r/+v/5//n/+v/6//r/+//7//v/9//5//n/+//4//j/+f/5//n/+v/7
//3///////////8AAAAA/v/+//z/+//5//n/+v/8/////v/8//z//f/+//////8AAAEA
AwAEAAUABQADAAIAAgACAAMABAAEAAUABgAGAAUABQACAAIAAgABAAMABgAJAAsACAAG
AAUABAADAAIAAQABAAIAAwAEAAUABQAGAAYABgAIAAoACgAHAAoACwAMAA4AEQARABUA
GAAWABUAFAAVABMAEwASABIADwAMAAoABwAJAAoAEAAPAAsACgAJAAgABwAGAAUABAAG
AAYABgAEAAUABgAFAAkABwAJAAkACQAIAAcABgAFAAYACAAJAAsACwAMAAwADQALAAsA
DAAMAAgACAAKAAoACgAKAAsADAANAA0ADgAQAA4ADgAPAA8ADAAMAA4ADAAJAAgABwAI
AAwAEAASABQAEAAPAA8ACgAMAAoADQAPAAoACAAHAAkACgALAAkACAAFAAMAAwAIAAoA
CAAJAAsACgAIAAUAAwAFAAgACgANAAoACQAIAAcABQAFAAUABQAKAAoACAAIAAQABQAE
AAIA//8EAAcACAAFAAQABgAFAAEAAQD+//7/AAACAAQACgALAAoABwAGAAAAAAD+/wEA
AQABAAMAAwAEAAUABwAJAAYABQADAAAA/f/+/wAAAwADAAMAAwAGAAYABQAFAAQAAwAB
AAAAAAABAAQABAAEAAUABQAFAAUABQAFAAQAAgACAAIABAAHAAYABgAEAAIAAgACAAQA
BAAEAAIABAAEAAIABAAFAAcABgAEAAIAAAACAAIAAwAFAAMABQAKAA0ACAAFAAQAAwAC
AAMABAAFAAYABAAEAAQABAAEAAQABAAEAAUABgAHAAgABQAEAAMAAgACAAIAAgACAAUA
BgAHAAgABgAGAAYABgAEAAQABAAEAAQABAAEAAQABQAGAAcACAAHAAYABQAEAAQABAAE
AAQABAAEAAQABAACAAMAAwADAAUABAAEAAQABQAHAAgACQAGAAQAAwACAAUABgAHAAgA
BgAGAAgADAAMAAsACQAHAAQABgAHAAgACwANABAADwAQABIAFAAVABgAGQAaABoAHgAg
ACIAJAAeABoAFAAQABcAGQAZABoAFQARAA4ADAAIAAUAAwABAAMABAAEAAMAAwADAAMA
AwAEAAQAAwADAAcAAwADAAcACwAQABkAJgBCAHAApwDfAAkBLQFOAV0BQwH9AIcA8f9+
/0n/PP9Q/3n/kv+T/5L/m/+o/7f/xv/O/9X/4v/r/+z/7f/u/+//7//w/+z/6v/p/+n/
7f/z//n/+//6//n/+P/2//T/9f/2//b/9P/z//X/9P/1//b/+f/6//j/9//3//b/9v/3
//f/9//3//n/+f/7//j/+P/5//n/9//2//X/9f/2//f/+P/5//n/+P/1//T/9f/1//T/
9f/1//b/+P/2//P/8v/y//L/8//z//T/9f/z//T/9f/1//P/8v/y//L/8//0//T/9f/1
//T/8v/x//H/8v/z//P/8f/w/+//7f/r/+r/6v/q/+n/6P/n/+f/5P/j/+L/4f/i/+L/
4f/g/+D/4v/i/9//3//f/9//4P/i/+H/5P/m/+v/7//z//n/+v/9////AgAGAAgACwAN
AAwADAARAA8AEQASABMAFAAWABYAFgAWABYAFgAWABQAEgASABAAEwATABUAFQAVABMA
EwATABMADgAOAA0ADQAQABIAEwAVABMAEwAUABQAEgASABQAFAAVABYAGAAaABgAFQAT
ABIAEwAUABYAFwAYABgAGgAYABoAGgAaABwAHQAeAB0AHAAbABsAHAAYABgAFgAZABsA
GQAYABgAGwAbABsAGAAWABMAEQARABYAFgASABEAEQAUABQAEwATABAAEAAPAA8ADwAP
AA8ADwANAA0ADQANABAAEAAOAA4ADQAPAA8ADgAHAAoACwAKAAoACgANAA0ADQANAAoA
CgAIAAgACAAMAA4ADgAMAAwACAAIAAYACQAJAAkACwALAAkABwAGAAUABgAHAAcABgAE
AAQABQAHAAUABQAFAAgABwAFAAQAAgAEAAMAAwAEAAUACAAIAAgACAAJAAoACwAHAAUA
BgAGAAMAAgABAAAABAAFAAYABwADAAIAAQAAAAMABQAHAAkACAAIAAgACAAEAAIAAAD+
////AgAHAAkACQAIAAcABwAMAA4AEAAQABQAFwAWABQAEAAOAAsACQAIAAcABQAEAAYA
CAAKAAwACgAIAAgACwALAAkACAAIAAYABQAFAAQABQAFAAUABQACAAAA/f/9////////
/wAA///9//z/+//z//X//f8BAAIACwAYACwATAB5ALEA8wArAUoBVwFPAR0BwwA9AKj/
Sf8m/yL/Of9k/33/fP+B/5b/pf+u/77/0f/e/+H/4v/l/+b/5//n/+j/5//m/+b/5//n
/+n/6//p/+v/7f/v//D/7//v/+//7v/t/+3/8P/w/+z/7P/u/+7/8P/x//P/9P/z//P/
8v/x//P/9//5//3/+f/4//j/9//z//L/8f/x//T/9f/2//f/+P/4//b/9v/y/+//6//p
/+3/8P/0//T/9f/2//j/+v/4//X/8//x//L/9P/2//f/9P/0//X/9v/2//b/9f/1//b/
9v/1//X/8//y//H/7//x//L/8//z//H/7v/s/+r/5f/i/9//3f/f/+H/4//l/+D/3v/b
/9j/1//Y/9f/0//T/9P/0//U/9n/2f/d/+D/5P/n/+r/7//y//X/9//6//3//v8AAAEA
AAAAAAUAAwAMAAoACgAKAAkACAAHAAYABwAHAAcABwADAAIAAQAAAAMABQAHAAkABgAG
AAYABgAFAAQAAwACAAEAAgAFAAUABgAGAAYABwAIAAoADAAMAAwADQAKAAYACgAOABEA
FQATABEADgAMAAoACgAKAAoADAAKAAoADQALAAkACAAIAAwADwATABYAEwATABMAEwAS
ABAADQANAA8ADwAPABAADgANAA0ADQALAAcABQAHAAoADQAWACgASgB3ALUAAQFBAWoB
dwF3AWUBKwHBACwAof9W/zr/Pf9c/4P/kP+L/5b/qf+4/8r/1//g/+n/8v/1//X/9f/0
//T/9P/0//X/9//2//f/+P/1//T/8//y//D/8//1//f/+P/3//f/+v/6//r/+v/8//z/
+f/5//r/+v/4//n/+f/5//X/9//3//n/+f/6//z//f/6//r/+v/7//3//f/9//3////+
//v/+v/8//3//f////z//P/9//r/+P/4//n/+v/8//3///8BAP//AAABAAEAAgACAAMA
BAAEAAQAAwADAAUABgAGAAcABQAEAAMAAQACAAQABgAHAAkACAAIAAgABwAEAAEA///9
//3//f/9/wAABAAHAAoACAAKAAoABwAJAAsADQAQAA8ADQAPABAADgAPABAAEwAPAA8A
DgAOAAsACAAGAAMAAgACAAcABQABAAAA///+/wAAAAAAAAAAAgACAAIAAAAAAAAA/v8B
AP//AQABAAEAAQABAAEAAQABAAIAAgADAAQABAADAAMABAAFAAcACAAEAAQABgAGAAYA
BgAHAAgACgAJAAkACgAIAAgACQAJAAcABgAHAAQABQAGAAcACgAIAAgABgAEAAYABwAJ
AAYACAAGAAkACwAGAAQAAwAFAAcABwAEAAIAAgABAAIACAAFAAAA/v/9/wIABAAFAAcA
BQAEAAIAAQD//////////wAAAQACAAMAAwACAP///v/8////AAAAAPr//v8AAAAA//8A
AAQABQABAAEA/v/+//v/+v/5//z/AAACAAIABAACAAIAAAADAAMAAQABAP//AAD/////
///+///////+//z//P/9/////v/9//z//v/9//3//v/+//7//f/9//7//P/+//3//P/8
//3//v////3//f/8//r/9//2//f/+f/9//7//f/8//z//P/+//7//v/8//7//v/7//z/
/P/9//7//v/+//7/AAD+//3//f/9//v/+v///wYABAACAAAA/v/8//z//P/8//3//v//
/wAA/f/8//v/+v/7//z//f/+//7//v/+//7//P/8//z//P/+//7//v/+/wAAAAAAAAAA
///+//3//P/8//z//P/8//7//v/+//7///8AAAEAAgD///7//f/8////AAABAAIAAAAA
AAAAAAAAAAAAAAAAAAIAAgACAAIA///+//3//P8AAAEAAgADAAIAAgACAAIAAAD///7/
/f///wAAAQACAAIAAgACAAIAAAACAAYABwAKAAoACgALAAwADgAQABAADwARAA8ADAAK
AAgABQADAAcACQAKAAwACwAKAAkACAALAAoACwAPAAwACQAHAAYABgAHAAkACgAHAAcA
BwAHAAYABAABAAEA////////AAAEAAUABwAJAAEA/f/9/wMACgAPABwAOABaAIcAwQD1
AB0BOgFTAVMBKQHHADsAsv9d/zz/Qv9h/4j/lf+S/5P/nv+t/7z/xv/L/9T/4//w/+//
7f/t/+z/7P/p/+j/6P/p/+z/7//y//H/8f/x//H/8P/u/+//8P/w/+//7//y//L/7v/u
//D/8P/v/+//8P/w//P/9f/2//f/8//z//H/8f/w//D/8f/x//D/8P/w//H/8f/x//H/
8f/z//L/7//u//D/7//t/+3/6//s/+7/7P/u/+7/7//w//L/8f/x//H/8P/w//D/7//v
//D/8v/0//T/9P/z//P/8//y//D/7//u/+7/7v/t/+z/7P/s/+v/6//q/+r/6v/n/+T/
4f/f/93/3f/d/93/3v/e/93/3P/d/+D/4f/f/93/3f/d/97/4//j/+f/6v/r/+3/7//z
//T/9//5//z/AAAEAAkADQAQABAAFQATABQAFgAYABoAFwAWABUAFAAUABQAFAASABYA
GAAYAB0AGgAbABoAGQAYABcAFgAVABUAFgAWABcAGAAYABcAFwAXABcAGAAYABQAFAAW
ABYAGQAaABwAHgAbABkAGAAYABoAGgAbABsAGwAcAB8AHgAeAB4AHgAgACAAIAAeABwA
GgAbAB0AGgAcABoAHQAfAB8AHgAeACEAIAAfABsAGAAZABcAFwAcAB4AGgAZABkAGAAY
ABcAFwAWABYAFQAVABMAEwATABMAEwATABMAEwATABIADwAOAAwADwAQABAADgASABQA
FAAQAA4ADwANAA0ADQAKAAoACQAKAAsAEAARABAADQAMAAgACAAGAAkADQANAA8ADwAN
AAsACgAJAAgACQAJAAgABgAIAAsADwAOAA0ADAAOAAwACwALAAoACwAHAAYACgAIAAgA
CAAIAAoACwAMAA0ACwAKAAkACAAIAAcABgAFAAYABgAGAAYABAAEAAQABAAGAAgADAAN
ABAAEAAQABEAEwAUABUAFAAWABkAGAAWABQAEgAPAA0ADwAPAA4ADgAQABAAEAAQAA8A
DAALAA0ADwANAAwADAAKAAkACQAIAAUABQAFAAUABgAGAAUABwADAAEA///+/wEAAQAC
AAMAAwADAAcAAwACAAkAEAAcADQAWQCPAM0ABwEwAUcBVwFNARkBsQAWAIf/Nv8Y/yP/
Sv9t/3r/ff+I/5n/rP+8/8n/1v/f/+D/4//k/+X/5f/m/+f/6P/q/+3/7f/v//H/7//t
/+3/7f/s/+3/7//x//L/9f/1//j/+P/1//T/9f/0//X/9f/2//b/9f/1//T/8//y//X/
9v/5//T/9P/1//X/9v/2//b/9//1//P/8f/v//b/+P/4//r/+P/3//X/9f/z//T/9v/0
//L/8v/z//T/9v/1//X/9f/z//T/9f/1//L/8v/z//T/9v/2//X/9f/2//b/9f/1//T/
9P/0//P/8P/w//D/7//t/+z/7P/s/+v/6P/l/+P/4v/h/+D/3//d/9z/2v/Y/9X/1v/V
/9H/0//T/9P/1P/Z/9n/3f/g/9//4f/j/+f/6//v//L/9v/4//r//f///wIAAgAHAAUA
BAAEAAQABAAGAAQAAgACAAIAAgAFAAUABQAFAAIAAgACAAIABQAFAAUABQAEAAQABAAE
AAQABAAEAAQAAgAEAAgACQAHAAYABQAFAAUABgAHAAYACAALAAoACAAKAAoACQAJAAkA
CQAIAAgACAAIAAgACAAGAAQABAAHAAkABwAGAAYABwAJAAwADgAOAA8AEAARAA4ADAAJ
AAkADAANAA4AEAALAAcABAABAPv/AQAJAA0ADgAPABQAKgBMAHcAswD7AD8BYgFlAWMB
TQELAZsABgCB/zz/KP8v/07/c/+G/4P/iv+d/67/uv/J/9j/4//s//H/8P/v/+3/7P/s
/+z/7f/v/+3/7f/t/+n/6//t/+//8P/w//H/8v/y//H/8f/0//T/9P/2//r//P/5//f/
9v/0//T/9f/1//X/9f/3//f/+f/4//j/+f/5//b/9v/2//f/9f/1//X/9f/6//r/+P/4
//n/+f/4//n/+P/4//n/9v/2//b/9//4//n/+f/6//v/+f/6//v/+//6//r/+//8//z/
/P/7//v///8AAAAAAQAAAAAAAAD///z//P/8//v//v/+////AAAAAP7//P/7//3//f/9
//3///8AAAAAAAACAAQABAABAAMABQAHAAoACwALAA8AEgAQAA8ADgAPAAsACwAKAAoA
CAAGAAUAAwADAAIABgADAAQABAAEAAQAAwACAAEAAAD///7//f/6//z//v/+/wMAAgAD
AAIAAQADAAMAAwADAAMABAAEAAUABAAEAAMAAwAEAAUABwAIAAQABAAGAAYABgAGAAcA
CAAGAAUABQAGAAgACAAJAAkABgAGAAgABgAEAAQABAAGAAcACAAHAAYABAAFAAcABAAD
AAAAAgADAAIAAgADAAcABQAFAAIAAAD///3//f8CAAMAAAAAAAEAAgACAAEAAQD+//7/
/f/9//7///8AAAEA/v/9//z/+//8//z/+v/6//r//f/+//7/+v/+/wAAAAD//wAABAAF
AAIAAQD9//z/+v/6//r//v8AAAAA/v/+//v//P/7////AAD//wAA///8//v/+//7//7/
//////7/+//6//r/+//7//v/+//+//7//f/9//z//P/7//v//P/7//7//v/+//r/+f/4
//f/+v/7//v/+v/5//r//f8BAAAA/v/6//b/+P/6//7/AAD8//r//P/8//j/+P/3//f/
+f/6//v//P/6//j/9//3//X/+f8GAAMA/P/8//z//P/8//z//P/8//z//f/+////AAD/
//7//f/8//z//P/8//z/+v/6//r/+v/7//z//f/+//z//P/8//z//v/+//7//v/8//z/
/P/8//3//v///wAA///+//3//P/+//7//v/+//v/+v/5//j/+v/6//r/+v/6//r/+v/6
//r/+v/6//r/+v/7//v/+//7//r/+v/6//r/+//7//v/+v/4//f/9v/3//j/+f/6//v/
/P///wQABAADAAEA//8CAAYACQAMAAkACQAKAAcABAAEAAQAAwABAAEAAQAAAAEAAgAD
AAQABAAEAAIAAgAEAAMAAAD+/wAA/////wAA/f/5//b/8//1//b/9v/1//b/9//4//n/
+f/4//b/9f/7//3/+//7//3//v8DAA4AHgA+AHMAsQDlAA0BLgFJAUsBLwHhAFMAwv9r
/0L/PP9b/4L/jf+I/43/mP+n/7L/vP/J/9T/2//e/9//4f/h/+D/4P/g/+D/4f/j/+X/
5//p/+f/5//n/+f/5v/l/+X/5f/k/+f/5//q/+r/5//m/+f/5v/l/+X/5v/m/+f/6f/q
/+v/5//p/+n/6//m/+T/4//h/+X/6P/r/+//7P/r/+r/6f/p/+j/5f/k/+X/5f/k/+X/
5f/m/+j/5v/k/+T/5f/m/+b/5f/l/+X/5//o/+n/6f/n/+b/5v/m/+T/5P/j/+P/5v/m
/+X/5f/h/+D/3//d/9//4P/h/+H/3//e/97/3v/b/9j/1f/T/9T/1f/W/9f/1f/U/9L/
0P/Q/9L/0v/P/9H/0//V/9j/2f/Z/93/4P/g/+H/4v/l/+r/7//z//j/+f/6//z//f8A
AAIACQAJAAcABgAFAAQABQAGAAcACAAKAAoACgAIAAgACAAGAAkABwAJAAkACQAIAAcA
BgAFAAUABgAGAAcABwAIAAgACQAHAAcACAAIAAYABgAIAAgABgAGAAcACAAIAAcABwAI
AAkACgAMAA0ACgAKAAwACgAJAAgABwAIAAoADAAMAAwADAANAA8ADAAKAAgACwANAAsA
CgAKAA0ADgAPAA0ADAAJAAcABwAMAAoABgAFAAUACAAIAAcABwAFAAQAAgABAAQABQAG
AAcABAADAAIAAQACAAIAAAAAAP7/AQACAAIA+//+/////v/+//7/AQABAP/////8//z/
/P/8//z/AAAAAAAA/v/+//r/+v/4//v/+//7//3//f//////AAABAAEAAQAAAP7/+//6
//r/+//9//3//f8AAP7//f/9//z///8AAP7//v/+//7/AQABAAEAAQD///7//f/8////
/////////P/8//z//P/+//7//v/+/wAAAgAGAAcABQAEAAMAAwAIAAoADAAMAAsADQAL
AAgABwAGAAQAAwADAAMAAgACAAIAAgACAAIAAwACAAMABwAFAAMAAgACAP////8AAAAA
AQABAAEAAQD///z/+P/3//f/9//3//j/+P/3//f/9//5//n/+//7/wQADwAeADYAWgCT
ANMAAwEhAT4BTwE1AesAeQDn/2z/Mf8i/zL/X/+C/4f/fv99/5b/sf+8/8L/z//a/+P/
5P/j/+T/5f/l/+b/5P/k/+X/5//o/+v/7v/t/+//8f/z//T/8v/z//T/9P/0//P/9f/0
//T/9P/2//b/8//z//T/9P/2//f/9//3//L/8//y//P/8//2//r//f/6//r/+v/7//n/
+f/5//n/+v/6//j/+P/6//n/9//3//f/+P/6//j/9v/2//f/+P/2//X/9f/1//X/9v/3
//f/+P/4//n/+v/4//j/9//3//n/+v/6//v/+f/4//f/9f/0//T/9P/z//T/9P/1//b/
8v/u/+r/5//m/+X/5P/j/+P/5P/k/+T/4//k/+P/3//g/+H/4v/k/+f/5//r/+7/7//x
//P/9//4//v//f8AAAMABAAGAAcACwAMABIAEQAOAAwACgAIAAoAAgAGAAgACgAMAAoA
CQAIAAcACgAMAA4AEAAOAA0ADAALAAgACAAIAAgACQAKAAsADAAMAA4AEgATABAADgAM
AAsADAAOABAAEAARABMAEQAOABEAEgASABMAEQARABAAEAAQABAAEAAQABAADgAOABEA
DwANAAwADAANAA0ADgAOABAAEQASABMAFAASAA8ADwANAA0ADQAOABAADwAPAA8ADQAP
AA0ACQAIABMAIgA4AFYAgwDBAAsBRwFgAWMBWQEvAeEAbwDc/13/Kv8k/zP/Vv93/4T/
h/+U/6n/uv/I/9H/2v/j//D/+//3//X/8v/w//D/8P/x//P/9P/3//r/+f/3//f/9//2
//j/+f/6//r//f/9/wAAAAD7//r/+//6//r/+//9//7///8BAAIAAwD//wEAAQADAAIA
AgADAAMAAgACAAIAAwABAAEAAQABAAYABgAEAAQABAADAAEAAQAAAAAAAQD+////AAAC
AAQABgAFAAUABQAFAAYABwAHAAQABAAFAAYABwAIAAgACQANAA4ADgAPAA4ADgAOAA0A
DQAOAA8ADwARABAAEAAQABAADgAMAAsADAANAA4ADwAMAAwACwAKAA4AEgAUABMAFQAV
ABUAFgAVABMAFQAWABUAFwAZAB0AGgAZABcAFgAVABQAFAATABEAEAAUABEADgAMAAoA
CAAJAAoACwAMAAwADAAMAAoACgAKAAgACwALAA0ADQANAA8ADwAPAA8ACgAKAAkACQAO
ABAAEQATABAADwAPAA4ADAAMAA4ADgAQABAAEQASABEADwAOAA4ADAAMAA0ADQANAA4A
EQAQAA4ADgAOABAADwAQAA8ADgAOAA8AEQAOAA8ADgASABUAEAAOAA0ADwAOAA0ACQAG
AAcABQAFAAoADQAKAAoACwAOAA4ADQANAAsACgAIAAcABwAHAAcABwAGAAcACAAJAAwA
DAAKAAoABgAHAAYABAADAAgACwAMAAoACgANAA0ACgAJAAUABAADAAQABQAKAAoACgAI
AAgABAAEAAIABQAJAAkACwALAAkABwAGAAUABwAJAAoACgAEAAIAAQABAAIAAwAEAAgA
CgALAA0ADgAKAAcABQAEAAcACgAKAAoABwAHAAcABwAHAAcABgAEAAEAAAABAAMABwAI
AAcABgAEAAQABgAGAAMAAAABAAAA//8CAAQABwAIAAgACAAIAAgABgAFAAUABQADAAYA
BQACAAIAAgACAAIAAwAEAAUABgAIAAgACAAIAAYABgAGAAYACAAIAAgACAAGAAYABgAG
AAYABgAGAAYACAAIAAgACAAFAAQAAwACAAUABgAHAAgACgAKAAoACgAJAAgABwAGAAMA
AgABAAAAAQACAAMABAAHAAgACQAKAAoACgAKAAsACwALAAsACgAJAAgABwAHAAgACQAK
AAoADAAMAAwADAAKAAoACgAKAA4AEgATABMAFAATABMAFgAWABgAGAAZAB0AGwAYABgA
GQAZABoAGwAdABwAHAAcABsAGgAZABgAFAASABMAEQARABIAFAAVABIAEAANAAkACwAL
AAsACgAGAAMAAwADAAgACwAPABIADgANAAwACwANAAsADQAQABUAJABCAHIAqwDjABEB
MwFQAWMBUwEZAaUACwCO/1n/Sv9W/3n/mP+b/5j/of+0/8P/zP/U/9//6P/v//b/9//1
//X/9P/0//b/9v/3//n/+//9/////f/8//v/+v/4//b/9//4//j/+v/7////AAD+//7/
AAAAAAAAAQADAAQAAQABAAAA/////wEAAQADAAAAAAABAAEA/v/8//r/+f/7//3///8B
AAMAAgD///7//P/7//n/+f/8//7/AQAAAAIAAgADAAQAAQD///7//f///wAAAQABAAIA
AgADAAQAAwACAAAA///+//7//f/9//7/AAACAAMA///8//n/9f/4//j/+f/6//f/9P/x
/+//8f/x//H/8f/u/+7/7f/s/+z/7v/u/+v/6//r/+v/7P/x//H/9f/4//f/+f/7////
AQAFAAgADAAQABQAGQAdABwAHAAhAB8AIAAiACQAJgAkACQAJAAkACQAJAAkACIAIgAi
ACAAIwAiACMAIgAhACEAIQAhACEAIgAkACUAJwAmACQAIQAfACAAIQAjACQAIwAkACcA
KAAoACgAKQAqACgAJwAnACgAKAAoACkAKQApACoALQAsACwALAAsAC4ALwAwAC8ALgAs
AC0ALwAsAC0ALAAwADMAMQAwADAAMwAyADEALQAqACoAKQAqADAAMgAuAC0ALQAtACwA
KgApACoAKgApACkAJwAnACcAJwAnACcAJwAnACcAJgAjACIAIAAjACQAJAAeACIAJAAk
ACIAIgAlACUAIQAhAB4AHgAcABwAHAAgACMAJAAjACQAIAAgAB4AIQAiACEAIgAhACAA
HwAfAB8AIgAjACMAIgAfAB4AHgAfAB8AHwAfACIAIwAjACQAJAAjACEAIAAgAB8AIgAi
ACIAHwAfAB8AHwAhACEAIAAeABwAHAAeACEAIAAgAB4AHAAdAB4AIQAiACIAIgAmACgA
JAAmACcAKQAsACwALAAsAC4ALAArACsAKwArACgAJwAmACYAJgAmACYAKAAoACgAKAAo
ACgAKAAoACUAJAAjACIAIwAkACUAJgAjACIAIQAgAB0AHAAbABoAGAAYABgAGAAbAB4A
IQAkACgALAAwADQAWAB6AJwAvgDmAA4BNgFeATEBBgHbALAAYgAUAMb/eP+H/5b/pf+0
/73/xv/P/9j/5P/u//j/AgAGAAgACgAMAA0ADgAPABAAEgASABIAEgARABAADwAOABEA
EgATAA==
         </WaveFormData>
      </LeadData>
      <LeadData>
         <LeadByteCountTotal>10000</LeadByteCountTotal>
         <LeadTimeOffset>0</LeadTimeOffset>
         <LeadSampleCountTotal>5000</LeadSampleCountTotal>
         <LeadAmplitudeUnitsPerBit>4.88</LeadAmplitudeUnitsPerBit>
         <LeadAmplitudeUnits>��V</LeadAmplitudeUnits>
         <LeadHighLimit>2147483647</LeadHighLimit>
         <LeadLowLimit>268435456</LeadLowLimit>
         <LeadID>V6</LeadID>
         <LeadOffsetFirstSample>0</LeadOffsetFirstSample>
         <FirstSampleBaseline>0</FirstSampleBaseline>
         <LeadSampleSize>2</LeadSampleSize>
         <LeadOff>FALSE</LeadOff>
         <BaselineSway>FALSE</BaselineSway>
         <ExcessiveACNoise>FALSE</ExcessiveACNoise>
         <MuscleNoise>TRUE</MuscleNoise>
         <LeadDataCRC32>27114204</LeadDataCRC32>
         <WaveFormData>
EgASABIAEgAQAA4ADAAKAA4AEAAUABYAFQATABEAEAASABIAEwATABEAEwATABIAEQAQ
AA4ACwAJAAwADAANABMAEwATABMAFAAUABQAFwAYABgAGAAYABgAFgAWABYAFgAXABcA
FgATABIAFAATABUAFgAWABUAFgAaAB0AGgAWABQAEgAQABMAEgATABMAEwASABEADwAN
AAoACQAIAAcABwAHAAcABAAEAAIAAgAYAA8ACQAQABcAHQAlADoAZwCcAMoA7gALARcB
CgHoAKwAXwAbAO//4v/t//7/BAD0/+P/4f/h/+T/7P/y//T/9P/2/////f/8//r/+P/1
//X/9f/1//T/9P/z//D/8P/v/+3/6v/q/+v/7//w//P/9v/5//X/9P/0//b/9f/z//L/
8v/z//T/9v/3//f/9f/0//X/8f/w//D/8f/w//D/8//0//n/+P/6//n/+P/z//P/8//z
//f/9//3//n/9v/1//X/8//y//H/8P/t/+v/8P/u/+3/7P/r/+r/6f/q/+v/7P/t/+7/
7//v/+//8P/w//D/8P/u/+7/7v/u/+z/6//r/+v/6//r/+v/6//t/+j/5v/l/+T/4v/h
/9//4P/i/+P/5f/k/+P/4f/f/9//4P/j/+b/5v/m/+b/5v/p/+3/7//w//L/8//z//P/
9f/2//n/+//8//z//v/8//r/+v/6//v/AAAAAPz//f/+////AAABAAAA///9//r/+v/6
//r/+f/5//n/+//5//j/+P/4//n/+f/5//7//f/9/wAA///9//3//P/8//z///8CAAIA
AAAAAAAA/v///wAAAQADAAEAAAAAAAAAAQABAAAAAAABAAEAAwAIAAcAAgD///7///8A
AAMAAgADAAMABAAEAAMAAQAAAP7/+//6//j/9//4//n/+f/6//L/9P/6//v//f/+/wUA
FQAnAD4AYwCMAK4AygDbAN0A0gC8AIgAOwD9/9f/zP/X/+b/4P/M/7//v//F/8z/0v/U
/9b/2P/a/93/2//a/9j/1v/V/9X/1f/V/9b/2P/Z/9j/2v/Z/9f/1P/S/9P/1//Y/9j/
2v/c/9f/1f/W/9n/2f/X/9b/1v/X/9b/2P/Z/9n/1v/W/9j/1f/T/9T/1v/W/9X/1f/T
/9X/1f/Y/9j/2P/X/9f/1//X/9X/0//R/9H/0//V/9j/2f/Y/9f/1v/T/9X/2v/Y/9f/
2P/Z/9r/2//a/9n/2P/X/9j/2f/Z/9n/2v/a/9r/2v/X/9b/1f/U/9f/2f/c/9//3P/b
/9r/2f/d/9r/2v/b/9z/3P/d/93/3v/g/+H/4//l/+X/5P/j/+P/5P/n/+r/7P/s/+z/
7P/r/+3/7f/s/+v/6//q/+n/5P/i/+L/4f/l/+b/6f/o/+X/5P/j/+P/4f/g/+D/4f/h
/+H/3f/d/93/3//f/+H/4//k/+D/3v/c/9v/2v/a/93/3//h/+P/5f/h/+D/4f/j/+L/
4P/e/9r/2f/Z/9r/3P/e/97/3P/d/97/3//h/9//3//e/9v/2//b/9v/2//Z/9f/1f/Z
/9//5f/j/9//3P/e/93/2//d/9v/2//b/9f/1v/W/9f/2P/Z/9n/2v/Y/9T/0//Z/9j/
1v/Z/97/3P/b/9X/0v/V/9b/2f/c/9n/2P/X/9r/2P/W/9P/0v/U/9f/2f/Z/9b/1f/U
/9P/1v/X/9f/1//U/9P/1v/V/9P/0v/Q/9D/0v/R/9X/3P/c/9v/2v/Y/9X/1f/S/9L/
1//V/9X/2P/c/9z/2//a/9n/2P/X/9X/1P/U/9X/2f/V/9X/2f/a/9f/1v/V/9D/zv/O
/87/zv/Q/9L/0//T/9f/1f/S/9L/0P/R/9L/0v/S/8//0P/V/9X/1v/V/9L/0f/T/9X/
1P/S/9L/0v/S/8//0P/R/9P/0v/R/9D/z//R/9H/0v/S/9H/0f/X/9z/2P/W/9T/0v/Q
/9H/0v/T/9T/0v/S/9L/0v/S/9L/0v/S/9P/1P/V/9b/1f/U/9P/0v/Q/9D/0P/Q/9P/
1P/V/9b/1v/W/9b/1v/V/9T/0//S/9D/0P/Q/9D/0f/S/9P/1P/T/9L/0f/Q/87/zv/O
/87/0P/Q/9D/0P/N/87/zf/M/87/zv/P/9D/0//V/9b/1//V/9P/0P/O/9L/0//T/9P/
1f/U/9T/1//W/9X/1P/S/9D/0P/T/9b/2f/a/9v/3P/c/97/4P/i/+X/5f/k/+T/5//t
//D/8v/t/+f/4P/b/+P/6P/n/+j/5f/i/9//3v/Y/9b/0//R/9T/1f/V/9b/0v/S/9L/
0f/T/9P/0//S/9b/0v/Q/9L/1f/Z/97/4//1/xEAMgBTAHIAkgCyAMcAxQCuAHwAMADr
/7v/p/+w/8f/zP++/7L/rf+t/7P/vP/A/8D/xP/I/8b/xf/I/8j/x//G/8D/v/++/73/
xv/M/9H/1P/R/8//zP/I/8X/xf/I/8j/yP/K/8z/x//I/8r/zv/P/8z/yv/J/8n/zP/O
/8//z//Q/9D/0v/P/8//0P/S/9L/zP/L/8j/yf/K/87/z//Q/8v/y//L/8v/zf/L/8n/
yf/M/83/z//P/8z/y//K/8f/yP/O/83/zf/L/8v/y//L/8n/yf/J/8n/y//N/87/z//M
/8z/zP/M/83/zv/P/9D/zv/N/83/zf/L/8v/y//L/8//zP/M/83/zP/K/8n/x//H/8j/
yP/J/8v/y//K/8n/xv/G/8j/yv/K/8r/yv/K/9D/1//c/+D/4P/h/+H/4f/k/+b/6v/t
/+z/6v/q/+b/5//o/+n/6//s/+z/7f/v/+7/7f/o/+f/5v/n/+b/5//o/+r/5//m/+X/
5f/l/+b/5f/j/+H/3//m/+X/5//r/+z/6v/n/+T/5P/j/+P/5P/o/+r/6v/o/+f/5v/l
/+X/5v/n/+f/5f/n/+f/5//n/+f/5//n/+3/8P/z/+7/5//l/+j/6P/n/+f/5f/l/+X/
5P/k/+X/5//p/+n/6P/o/+X/4P/e/+P/4P/c/93/4P/h/+P/4P/g/97/3P/c/9z/3P/c
/9z/4P/g/97/2//a/9z/3f/d/9v/2f/Z/9n/2f/Z/9n/2P/X/9b/1//c/93/2//a/9j/
2P/b/9n/3P/i/+X/5f/l/+T/4//j/+D/4P/k/+P/5P/o/+r/6P/l/+L/5P/m/+j/6f/m
/+b/5//r/+v/6//v//D/7//u/+3/6P/p/+r/6//s/+//8v/0//X/+P/3//X/9v/0//P/
9P/0//H/8P/v/+7/8f/y//P/8//y//L/8v/y//X/9//5//3/+//6//r/+v/1//H/7f/u
//H/8//4//n/+P/3//X/9P/3//v///8AAAEAAgADAAIAAAD+//z/+//6//j/9//2//3/
//8AAAIA///7//n/+v////z/+//8//r/+v/8//r/+P/3//f/9v/1//P/8v/w/+7/7v/t
/+3/7v/v/+//8P/m/+T/7P/t/+v/8P/5/wUAFwAwAFMAfgCuANQA7QDzAOAAvACAAC8A
6//F/7b/wf/a/+L/0v/J/83/zf/O/9T/4P/k/+L/4v/l/+f/5v/k/+L/3P/b/9r/2f/f
/+L/5P/k/+f/5//m/+T/3//f/+L/4v/i/+T/5v/h/+X/6P/t/+//8f/y//T/9//1//b/
9v/1//j/+v/+//3//f/+/wAAAAD7//n/9f/1//f//P/+/wAA/f/9//3//f/5//X/8f/v
//L/9f/5//v//P/9//7//f/5//z/+P/1//b/9//4//n/+f/5//n/+f/4//n/+f/5//j/
+P/4//j/9//2//X/9P/4//n/+//9//v/+f/3//X/9f/w/+7/7f/w//D/8f/x/+//7v/s
/+v/6v/p/+f/5f/k/+T/5v/o/+v/7P/t/+7/8f/3//v//v///wEAAgADAAEAAgAFAAcA
BQAEAAUAAgANAAoADQAMAAsACgAJAAgACAAIAAgABwADAAIAAQAAAAQABQAGAAkABwAG
AAYABgAEAAEA/v8AAP////8CAAEAAwAFAAYACAAFAAcACQAIAAYABgAGAAQABwAKAA0A
EQANAAoACAAGAAkACQAIAAgACAAHAAgADAANAAgABQAEAAgACgAOAA4ADAALAAsACgAI
AAUAAwAAAAAAAAD//////f/9//z//P/8//b/9P/1//X/9v/5/wkAHQA4AF0AigC0ANYA
7QD3APgA6ADAAIEAOwAFAOj/4//y/wQA/v/n/9//5f/q//L/+P/4//r//v///wEAAAD+
//z/+//7//v/+//9//7//v/8//r/+f/3//T/9f/3//z//v/9/wAAAwD/////AAADAAMA
AQAAAAAAAQAAAAIAAwADAAAAAAACAP//AQACAAQABAADAAMAAQADAAMABgAGAAYAAwAD
AAMAAwAGAAUABAAFAAQAAwADAAEAAgADAAQAAwAEAAoACQAJAAcABwAHAAcACQAJAAkA
CQAIAAkACQAJAAkACgALAAwACwAKAAkACAALAAsADAANAA8ADwAPAA8AEQAMAAoACQAJ
AAgACAAHAAoADgARABUAFgAVABMAEQASABQAGAAcABoAGAAWABQAEwAXABkAGgAaABkA
FwAVABAADgAOAA0ADgAOABAADgAJAAgABwAHAAcACAAKAA0ADQANAAkACQAIAAkACAAJ
AAkACgAGAAQABAAFAAYACAALAAsACwALAA0ACQAIAAkADgAOAA0ADAAMAAsACwAMAA4A
EAAQAA4ADwAQABEAEwARABEAEAANAAsACwALAAsADgAPABAAFwAYABkAEgAJAAoAEAAT
ABUAEwARABEAEQANAAwADAANAA4ADwAPABAAEQAOAA4AFQAOAAgABwAIAA0AEQAQABIA
EQAOAA0ADAAKAAoACgAOAA8ADgAMAAwACwALAAoABwAKAAsADAANAA0ADQAMAAsACgAL
ABAAEQAOAAwACQAIAAcAAwAEAAgADgAPABAAEAAOAA8ADQAOAA4ACwAKAAwADgAOAA0A
DAAMAAwADAALAAgACAAJAA0ACgAJAAwADAAKAAoACgAGAAcACAAJAAoACQAKAAoACQAM
AAsACQAKAAgACQAKAAoABgABAAAAAwAGAAoADAAMAAkACwANAAwADAAMAAwADAAIAAgA
CAAJAAoACwAMAA0ADQALAAoACAAHAAUABQAMABIAEAAOAAwACgAIAAgACAAIAAsADAAN
AA4ACwAKAAkACAAKAAoACgAKAAwADAAMAAwACgAKAAoACgAKAAoACgAKAAwADAAMAAwA
CwAKAAkACAAIAAgACAAIAAgACAAIAAgACQAKAAsADAAJAAgABwAGAAkACgALAAwADAAM
AAwADAAMAAwADAAMAA4ADgAOAA4ACwAKAAkACAAMAAwADAALAAoACgAKAAoACAAHAAYA
BwAKAAoACwAMAA0ACwAJAAwACwALAA4ADQAQABEAEQASABAAEwAWABYAFgAWABYAFAAS
ABAADgANABAAEgAVABgAGQAXABQAEgATABMAFQAaABgAEgAOAAwADwAQABMAEgARAA8A
DgAMAAwACwALAAoACAAIAAcABwALAA0ADgAQAAoACAAGAAsADQAOABkAKwA9AFYAeQCc
ALwA2ADzAAEB+gDSAJAARwAJAOn/6P/5/wYABADy/+P/3//l/+z/8P/w//L/+v/8//H/
8//y//D/7v/q/+n/6P/n/+3/8P/y//L/8P/v/+3/6v/p/+n/7P/s/+v/7v/x/+3/7P/s
/+7/7f/r/+r/6v/r/+3/8P/y//P/7//u/+//6//r/+z/7v/u/+3/7f/r/+3/6//u/+7/
7v/p/+n/6f/p/+v/6f/n/+f/6P/p/+v/6//t/+3/7f/r/+3/8v/w/+//7v/t/+z/6//u
/+//8P/x//L/8//z//P/7//u/+3/7P/u/+7/7v/u/+7/7f/t/+3/7f/t/+3/7f/u/+r/
6f/p/+j/5v/l/+P/5P/m/+f/6f/t/+//8P/x/+7/7v/w//L/9v/2//b/9v/3//v//f/+
////AQACAAMABwAKAA8AEwAUABQAFgAUABUAFgAXABkAFAASABEAEQATABMADwAPABEA
FQAXABsAHAAcABcAFAASABEAEAAQABIAEwAUABUAFgATABMAFQAVABQAEgAQAA8ADwAQ
ABIAFwAaABsAGgAXABYAFQAVABQAFQAVABMAFAAVABYAFwAXABcAFwAdAB0AHwAZABEA
EAAUABUAFQATABEAEQARABAAEgAVABkAFgAVABMAEgASABAAEQAZABgAFAAVABgAFgAX
ABMAEgASABAAEAAQABAAEAAQABQAEgAQAA0ADAAMAA0ADQALAAsACwALAAsADgAPAA8A
DwAJAAcACQAHAAYABgAFAAYACAAFAAcADAANAA0ADQAMAAgABwADAAIACAAHAAgADAAM
AAoABwAEAAQABAAEAAMAAgAEAAcADQAKAAkADAAMAAkACAAHAAIABAACAAIABgAFAAQA
AwACAAUABgAHAAcABAAEAAQABAAEAAMAAgADAAUABAAEAAQAAwABAP//AgADAAUACgAL
AAwADQANAA4ADAANAA4ADAAPABAAEQAQAA4ADAAKAAkADAAMAA0ADgAPAA8ADgAOAA0A
CwALAA4ADgAKAAgACAAFAAQABQACAAQAAwADAAIAAwADAAQABAAAAP7/+//5//v/+//6
//r//P/8//7/+f/1//r///8FABUALgBPAHQAnAC+AN0A9QD8AOwAvABrABkA2f+4/7v/
1P/g/9r/zf/J/83/1P/e/+T/6v/s/+r/5f/n/+b/5P/i/+L/4//k/+X/5v/o/+n/6P/n
/+X/4v/e/93/3//k/+b/6P/s//D/7f/p/+j/6f/n/+b/5v/n/+n/5//o/+j/5//n/+j/
6//p/+b/5v/n/+b/5P/l/+T/5//l/+b/5P/i/+T/5//q/+3/7P/p/+b/5f/k/+X/5//n
/+b/5f/k/+H/4f/m/+T/4//l/+X/5f/l/+f/5//n/+f/5//n/+b/5f/k/+T/5P/k/+T/
5P/k/+T/5P/j/+P/4//h/+H/4f/h/+L/3v/d/93/2//a/9r/2f/X/9j/2P/Z/9j/1//V
/9P/0//U/9f/2v/e/97/3v/e/97/4f/i/+L/6P/r/+3/7//x//L/9f/3//b/9v/4//b/
9v/2//b/9//2//L/9P/0//T/9P/3//j/+f/5//j/+P/4//j/+//7//v//f/9//z//P/8
//n/9//1//j/+v/7///////+//3/+//6//n/+//9//z//f/+/////v/8//z//P/9//3/
/P/8//z/AQABAAAAAAD8//n/+P/6//7/+v/4//j/+v/8/wAAAAADAAMABAAEAAIA///9
//r/+//8//z//f/6//f/8//w/+z/9P/+/wEAAQD+//3/CwAlAD4AXwCMAMAA4ADrAPEA
9ADgALIAawAjAO3/0P/R/+D/7v/o/9X/yf/P/9T/2P/g/+j/7v/y//X/8v/w/+3/6v/o
/+n/6v/r/+v/7P/s/+r/7f/t/+z/6v/o/+n/7f/u/+3/8P/z/+//8f/0//n/+//2//T/
8//z//H/8v/y//H/8v/y//T/8f/z//T/9v/2//X/9f/z//X/8v/0//P/8v/y//P/9P/1
//b/9f/0//X/9f/1//b/9f/1//X/9f/z//X/+v/4//f/9//3//f/9//1//X/9f/1//b/
9//3//f/9//4//n/+v/5//j/9//2//b/9f/1//X/+P/5//r/+/8AAPz/+//7//v/+v/6
//n//P/+////AQABAAEAAAD//wAAAgAGAAoADAAMAAwADAAJAAsACwAKAAgABwAFAAMA
AgACAAQABQAFAAQABQACAAEAAgADAAUAAQAAAAAAAQAAAP//+v/5//r//f/+/wEAAgAE
AAEAAAABAAEAAQACAAMAAwADAAMABQABAAAAAQAGAAYABQAEAAMAAwAEAAYABwAIAAcA
BAAEAAQABAAFAAcACQAKAAkACAAHAAYABQAEAAMAAgAHAAkADQAJAAMAAQAGAAgACQAI
AAUABAADAAIAAgADAAUABQAFAAQABAADAAAAAAAHAAQAAAABAAQABQAHAAQABAAEAAIA
AgACAAMABAAFAAoABwAEAAAA/v8AAAEAAQD//wEAAQABAAEABAAFAAUABQAGAAcADAAN
AAkACAAGAAYAAwD//wAABAAFAAUABQAEAAQABQADAAQABQADAAMABgAHAAYABAACAAUA
BgAHAAcAAQAAAAAAAwD/////AwAEAAQABAAEAAAAAgACAAIAAgAAAAIAAwADAAIA///7
//r//f///wEAAgACAP//AAAFAAEAAAD9//j/+v///wQABgADAAIAAQAAAPv/+v/5//n/
+//9////AQAAAP3/+//4//X/+/8HAAYA/v/+//7//v/+//7//v/+//7///8AAAEAAgAB
AAAA///+//z//P/8//z//P/8//z//P/9//7///8AAP7//v/+//7/AAAAAAAAAAD+//7/
/v/+/wAAAAAAAAAA///+//3//P/9//7///8AAP3//P/7//r//P/8//z//P/6//r/+v/6
//r/+v/6//r//P/+//7//v/7//r/+v/6//z//f/9//3//f/7//j/9v/5//n/+P/3//v/
/P/+/wMAAgABAAAA/v8BAAIABgAKAAkACAAHAAYAAgACAAIAAgABAAEAAAAAAAIABQAF
AAQABAADAAEAAQADAAQA///8//7//v/+/wAA+v/4//X/8//2//f/9//4//j/+P/4//f/
9f/1//X/9P/6//z/+v/6//f/9//8/wEACQAZADoAYQCCAKAAwgDdAOsA7gDUAJIARQAN
AOP/2P/r//7/9v/g/9f/0//X/9r/3v/k/+j/6v/o/+n/6//q/+j/5v/l/+X/5f/l/+f/
6v/s/+z/6v/p/+f/5P/j/+P/5v/m/+f/6v/t/+n/6P/o/+r/6f/n/+b/5v/n/+r/7P/t
/+3/7P/s/+7/6//n/+b/5v/k/+X/6f/r//H/7v/w/+//7v/p/+n/6f/p/+v/6f/n/+f/
6v/r/+3/7f/r/+v/6//p/+f/7P/q/+n/6v/r/+z/7f/s/+v/6v/p/+r/6//r/+v/7P/s
/+z/7P/q/+j/5v/k/+f/5//o/+n/6f/p/+n/6f/q/+b/5f/l/+b/5v/n/+f/5v/m/+X/
5f/l/+X/5P/j/+T/5v/q/+7/7v/u/+7/7v/u//H/8v/y//f/+//+/wEA//8AAAMABQAH
AAgACwAKAAYABAACAAEAAQACAAQABwAJAAkABQAFAAMABQAFAAcACQAKAAYABAAEAAMA
AgACAAMAAwADAAMABgADAAMABQAHAAYABAACAAEAAQACAAQABQAGAAUAAgACAAIAAgAD
AAYABwAHAAUABQAFAAUABQACAAEAAAAFAAkADQAJAAMAAQAGAAgACQAIAAUABAADAAIA
AgADAAUABgAHAAcACAAGAAIAAQAHAAUAAAAAAAIAAwAFAAIAAgAAAP7//v/+////AAAB
AAYAAwAAAPz/+v/7//3//v/9//7///8AAAEAAAD///3/+//7//v///////3//P/6//r/
/P/5//v/AAACAAEAAAD+//v/+//4//j/+f/3//f/+v///wAAAAAAAP7//v/+//3/9//2
//b/+f/4//n//v8AAP///v/9//j//v/8//7//v/+//7/AAAAAAAA///9//z/+//6//3/
/f/9/////v/8//v/+v/9//3//f8CAAAAAQAFAAUAAwADAAIAAgAEAAcACgAKAAoACgAK
AAgABwAGAAUABQAHAAYABgAGAAcABwAGAAYABwAHAAkADgAPAAoABwAGAAYABgAIAAYA
CAAHAAcABgAEAAEA///8//r/+v/5//n/+v/7//v//P/8//r/+v/7/wEADAAVACEANQBU
AH0AoAC4ANgA8QDtANAAmgBSAAsA2//F/8z/5//2/+z/0v/B/8//4f/k/+T/6v/w//T/
9P/z//X/9P/y//D/7f/t/+3/7f/x//T/9v/2//b/9f/z//D/7v/v//P/9P/y//T/9v/x
//H/8v/1//X/8//y//L/8//0//b/9//3//T/8v/y/+3/8P/0//n//P/5//n/9//5//j/
+v/5//j/9//3//f/9//4//f/9v/3//j/+f/7//v/+v/5//j/9f/z//j/9v/1//P/8//z
//P/9//5//v//f/9//3//P/7//3//v///wAA/P/6//j/9v/2//X/9f/1//f/+f/7//3/
/P/2//P/8f/v/+7/7v/t//D/8v/z//X/9v/1//P/8f/w//D/8v/0//j/+P/4//j/9//7
//3//v///wEAAgADAAQABgAKAA0AEAAQABIAEAALAAgABQADAAgAAgAGAAgACgAMAAoA
CAAGAAMABQAIAAsADgAMAAsACgALAAoACAAHAAYABwAHAAcADAAKAAsADwAPAAwACwAJ
AAgACAALAA4ADgAOAA4ADgAMAA0ADgAPABEADgAMAAsACgAPAA8ADgAOAA0ACwALAA4A
DgAKAAgACAAIAAgACgAIAAoACwANAA4ADgANAA0ADAALAAoACAAHAAgACQAJAAoACAAI
AAgA///9/wgAFwAjADUAUAB1AKQAzgDqAPUA+QDsAMwAngBXAAkA2f/K/9H/5P/u/+j/
3f/Z/93/5v/u//D/7v/s//b//f/7//j/9P/w/+//7//v/+//9P/4//v//P/6//f/8//u
/+3/7//0//b/+P/8/wAA/f/7//r/+//5//n/+P/4//n/+//+/wAAAQD9//z//f/5//r/
/P///wAA/f/9//v//f/8//7//f/8//v//f///wEA///9//v/+//6//n/+f/3//r/+//8
//v//f8CAAAA///9//3//f/9//v/+//7//v//v8BAAMABQAEAAQABAAEAAYABgAGAAYA
BAADAAMAAwAEAAUABgAHAAoABgAFAAUABgAGAAcABwAGAAYABQAFAAsADQAOAA8ADgAO
ABAAEgAQAA4ADAAKAA0AEQATABQAEgARAA8ADQALAAwADwARABEAEAARAA4ACQAGAAMA
AQACAAQABwALAAsACwAHAAcABQAHAAcACQAKAAwACQAIAAcABwAHAAgABgAFAAQAAwAI
AAcACQANAAwACgAHAAQAAwADAAQABgAIAAoACgAIAAYABgAGAAcABgAHAAcABQAGAAcA
CAAJAAgABwAGAAsADgARAAwABQAHAAwADgAPAA8ADQANAA0ACAAIAAkACwAJAAcABAAC
AAIAAAABAAkACAAEAAUACAAJAAsACAAIAAUAAgABAAAAAgACAAIABgAIAAYAAwACAAUA
BwAIAAcABAADAAIAAQAFAAcACAAJAAcABwALAAsACAAGAAMAAgADAAEABAAKAAsACQAH
AAQAAwADAAAAAAAEAAMABAAIAAoACAAFAAIABQAGAAcABwABAP7//P/9//7///8EAAYA
CQAKAAsACAAEAAIAAAD+/wAABAAHAAkACgAHAAMAAgACAAMABAAEAP//+//7////AQAE
AAUABAABAAMABQAEAAIAAAD+//z//P/+/wAAAwACAAMABAAFAAMAAQAAAP7//////wEA
AAD+//7//v/+//7/AAAAAAAAAAAAAAAAAAAAAAAAAAAAAAAAAAAAAAAAAAD///7//f/8
//7//v/+//7///8AAAEAAgD///7//f/8//3//v///wAAAgACAAIAAgABAAAA///+//3/
/P/7//r/+//8//3//v///wAAAQACAAQABAAEAAYABgAGAAUABAABAAAA/////wAAAQAE
AAUABAAEAAQAAwABAP//AgACAAUACQAJAAkACwAKAAoACgANABAAEAAQABEAEgARABIA
FAAUABUAFQAUABQAFAAXABQAEgARAA8ACgAJAAsADAAKAAoADAAOAAkACAADAAAAAgAD
AAMAAwAAAP7/+//6/wAAAwAHAAsACQAGAAQAAAAGAAAA/////wAACQAfAD0AYACBAKQA
xADkAP8ABwH2AMQAdAAnAPn/5f/q//3/BgD6/+b/3f/h/+f/6P/s//D/8v/0//j/+f/4
//b/8//w/+3/7f/t/+3/8//2//j/+P/3//X/8v/u/+v/6//u/+7/8v/2//r/9//2//b/
+P/3//j/+P/5//v/+P/4//f/9f/1//b/+f/3//f/+P/6//r/9P/z//D/8f/z//j/+v/8
//n/+f/5//n/9v/z//D/7//y//X/+f/7//v/+//7//n/9v/6//f/9f/2//f/+P/5//r/
+//8//3/+//7//r/+f/4//j/+P/4//v//P/9//7/+//3//T/8f/z//X/9//5//n/9P/y
//H/9P/0//X/9f/z//T/9P/1//f/9//2//X/9P/0//b/+P/8//z//P/8//3/AQADAAQA
BwAJAAoACwANABAAFQAZABgAFgAWABIAEgAUABYAGQAWABYAFwAZABcAFwATABMAEgAT
ABIAEwATABQAEAAOAA0ADQANAA4AEQATABUAFwAXABEADgANABEAEgASABIAEwATABQA
FgAWABgAGAAWABQAFAAUABUAFAAVABUAEwAVABcAGQAbABoAGQAYAB0AHgAhABwAFQAT
ABgAGgAbAB0AGwAbABsAGQAaABwAHwAcABsAGQAYABgAFgAXAB8AHAAYABkAHAAbABsA
FgAUABcAFgAXABgAFwAWABUAGAAaABgAFQAUABQAFQAVABMAEwATABMAEwASABMAEwAT
ABEAEQAVABUAEwASABAAEAAOAAsADQASABcAFwAXABYAEwATABAAEAARAA8ADwASABMA
EgAQAA4AEAASABQAFQATABIAEgAVABIAEQAUABQAFAAUABQAEAASABIAEgASABAAEgAT
ABMAFQATABAAEAAQABEAEgASABAADQAOABMAEwAUABMAEAAOABEAFAAUABUAFgAXABgA
FgAWABYAFwAaABsAHAAdAB8AHQAcABoAHwAfABsAGgAaABoAGgAaABoAGwAcAB0AHgAc
ABwAHAAcABkAGAAXABYAGAAYABgAGAAXABYAFQAUABMAEgARABAADgAOAA4ADgAQABIA
FAAWABkAGgAbABwAMABEAFgAbACKAKYAwgDeANMAygDBALgAiwBgADUACgAJAAgABwAG
AAIA/v/6//b/+v/+/wIABgAEAAQABAAEAAYABgAGAAYABgAGAAYABgAFAAQAAwACAAUA
BgAHAA==
         </WaveFormData>
      </LeadData>
   </Waveform>
</RestingECG>
