# Supplementary material for: Detection of Left Atrial Enlargement Using a Convolutional Neural Network-Enabled Electrocardiogram
Source: Front Cardiovasc Med. 2020 Dec 17;7:609976. doi: 10.3389/fcvm.2020.609976 (PMC7773668; doi:10.3389/fcvm.2020.609976)
Supplement: Supplementary file 1 [file Data_Sheet_1.ZIP › hyp/1802032851_2462_0000000X.XML]

<?xml version="1.0" encoding="Windows-1252"?>
<!DOCTYPE RestingECG SYSTEM "restecg.dtd">
<RestingECG>
   <PatientDemographics>
      <PatientID>1802032851</PatientID>
      <PatientAge>65</PatientAge>
      <AgeUnits>Years</AgeUnits>
      <Gender>Female</Gender>
      <PatientLastName>lirunge</PatientLastName>
   </PatientDemographics>
   <TestDemographics>
      <DataType>Resting</DataType>
      <Site>1</Site>
      <AcquisitionDevice>MAC55</AcquisitionDevice>
      <Status>Unconfirmed</Status>
      <Priority>Normal</Priority>
      <AcquisitionTime>09:09:04</AcquisitionTime>
      <AcquisitionDate>09-05-2016</AcquisitionDate>
      <CartNumber>1</CartNumber>
      <AcquisitionSoftwareVersion>009C</AcquisitionSoftwareVersion>
      <XMLSourceVersion>MAC5000 v1.0</XMLSourceVersion>
   </TestDemographics>
   <RestingECGMeasurements>
      <VentricularRate>83</VentricularRate>
      <AtrialRate>83</AtrialRate>
      <PRInterval>160</PRInterval>
      <QRSDuration>84</QRSDuration>
      <QTInterval>388</QTInterval>
      <QTCorrected>455</QTCorrected>
      <PAxis>54</PAxis>
      <RAxis>52</RAxis>
      <TAxis>46</TAxis>
      <QRSCount>14</QRSCount>
      <QOnset>215</QOnset>
      <QOffset>257</QOffset>
      <POnset>135</POnset>
      <POffset>187</POffset>
      <TOffset>409</TOffset>
      <ECGSampleBase>500</ECGSampleBase>
      <ECGSampleExponent>0</ECGSampleExponent>
   </RestingECGMeasurements>
   <Diagnosis>
      <Modality>Resting</Modality>
         <StatementCount>2</StatementCount>
         <LabelText>12SL ��ϳ���</LabelText>
      <DiagnosisStatement>
         <StmtFlag>ENDSLINE</StmtFlag>
         <StmtText>�������</StmtText>
      </DiagnosisStatement>
      <DiagnosisStatement>
         <StmtFlag>ENDSLINE</StmtFlag>
         <StmtText>���� ECG</StmtText>
      </DiagnosisStatement>
   </Diagnosis>
   <Waveform>
      <WaveformType>Rhythm</WaveformType>
      <WaveformStartTime>0</WaveformStartTime>
      <NumberofLeads>8</NumberofLeads>
      <SampleType>CONTINUOUS_SAMPLES</SampleType>
      <SampleBase>500</SampleBase>
      <SampleExponent>0</SampleExponent>
      <HighPassFilter>16</HighPassFilter>
      <LowPassFilter>150</LowPassFilter>
      <ACFilter>NONE</ACFilter>
      <LeadData>
         <LeadByteCountTotal>10000</LeadByteCountTotal>
         <LeadTimeOffset>0</LeadTimeOffset>
         <LeadSampleCountTotal>5000</LeadSampleCountTotal>
         <LeadAmplitudeUnitsPerBit>4.88</LeadAmplitudeUnitsPerBit>
         <LeadAmplitudeUnits>��V</LeadAmplitudeUnits>
         <LeadHighLimit>2147483647</LeadHighLimit>
         <LeadLowLimit>268435456</LeadLowLimit>
         <LeadID>I</LeadID>
         <LeadOffsetFirstSample>0</LeadOffsetFirstSample>
         <FirstSampleBaseline>0</FirstSampleBaseline>
         <LeadSampleSize>2</LeadSampleSize>
         <LeadOff>FALSE</LeadOff>
         <BaselineSway>FALSE</BaselineSway>
         <ExcessiveACNoise>FALSE</ExcessiveACNoise>
         <MuscleNoise>FALSE</MuscleNoise>
         <LeadDataCRC32>831114258</LeadDataCRC32>
         <WaveFormData>
/v/+//7//v/8//z//P/8//z//P/8//z//P/8//z//P/8//z//P/8//z//P/8//z//v/+
//7//v/+//7//v/+//z//P/8//z//v/+//7//v/8//z//P/8//7//v/+//7//f/8//v/
+v/7//z//f/+//z//P/8//z//P/8//z//P/8//z//P/8//z//P/8//z//P/8//z//P/8
//z//P/8//z//P/8//z//P/8//z//P/8//z//P/8//z//P/8//z//P/8//z//P/8//z/
/P/8//3//v/+//3/+//7//3//f/+////AAABAAIAAQACAAEAAQACAAUABwAGAAcACAAI
AAgACAAIAAgACQAKAAoACgAJAAkACQAJAAkABgAEAAMAAAD///7//v/8//z/+//6//j/
+P/4//j/+P/4//j/+P/3//f/9//3//n/+f/4//j/+P/4//j/+P/4//j/+P/4//j/9//3
//f/9v/6//v//P8AAAMABAAGAA0AGQApADUAPwBLAFgAXwBhAF8AVgBIADcAHQAAAOr/
4//f/9n/1f/X/93/4v/n/+7/8P/u/+3/8P/w//D/9P/4//f/9v/2//b/9v/2//b/9//5
//f/9//4//j/+P/4//n/+f/5//v/+//7//v/+f/5//r/+v/6//r/+v/7//3//f/9//3/
+//7//v/+//9//3//f/+//z//P/9//3//f/+//7//v/8//z//P/8//7///8AAAEAAQAC
AAIAAgAAAAAAAAABAAQABAAEAAQAAwADAAMAAwADAAMABAAEAAMABAAEAAQABgAHAAcA
BwAJAAsACwALAAkACQAJAAkACAAIAAgACAAIAAkACQAKAAwACwAKAAoACwANAAsACwAJ
AAoACgAKAAsACgAKAAoACAAHAAYABgAIAAYABgAHAAUAAwACAAIAAgABAAAAAAD/////
/v/+//7//v///////f/8//z//P/8//v/+//8//7//f/9//3/+//7//v/+//7//v/+//7
//3//f/9//3//P/8//v/+f/6//v//P/9//3//f/+//7//v/+//7//v/+//7//v/+//7/
/v/+//7//v/+//7//v/8//z//P/8//7//v/+//7//f/9//v/+//9//3//f/9//3//v/+
//3//f/8//z//f/9//3//f/9//v/+//6//r/+v/6//r/+f/7//z//P/8//r/+v/8//z/
/P/8//z//P///wAAAAD///7//f/+//3/////////////////AQABAAIAAgAEAAUABAAF
AAYABgAIAAgACAAIAAkACgAKAAoACQAJAAkACQAIAAQAAQD//////////wAA/v/+//3/
/P/6//r/+v/6//r/+v/6//r/+//7//v/+//5//n/+P/4//j/+P/4//j/+v/6//r/+v/4
//f/9//3//j//P/7//z/AAD//wIACgATAB0AKQAzAD0ASQBUAFkAXQBZAE4AQgAvABUA
/P/w/+n/4f/d/9v/3//n/+r/6//s/+z/7v/z//T/9P/y//L/8v/z//j/9v/2//b/9v/0
//X/9//1//f/+P/4//j/9v/3//f/9//5//n/+f/5//n/+f/6//r/+v/6//r/+//5//n/
+f/5//v/+//7//v/+//7//v//P/8//z//f/9//3//v/+//7//v/+//7//v//////////
////AAAAAAAAAAAAAAAAAQACAAIAAgACAAMAAwADAAMAAwADAAQABAAFAAYABgAGAAYA
BwAHAAcABgAHAAYABQAGAAcACAAJAAgACAAIAAgACAAJAAkACgAKAAkACAAIAAkACwAJ
AAkACwAMAAwADAAKAAgABwAGAAcABwAHAAgABwAEAAMAAwAFAAMAAgACAAIAAQAAAAAA
//////7//v/8//z//f/9//3//P/8//z//v/9//3//v/+//3//f/9//3//f/9//3//f/9
//3//f/7//v/+//7//v//P/8//v/+//7//v/+//9//3//v/+//7//v/+//7//v/+//7/
/v/+//7//v/+//7//v/+//7//P/8//z//P/8//z//P/8//3//f/7//v/+//7//v/+//7
//z//P/7//v/+v/6//v/+//7//v/+//7//v/+v/6//r/+v/6//n/+//8//z//P/8//z/
/P/8//3//v/+//3//f/9/////////////////wEAAQADAAMAAAAAAAIAAwAGAAcACAAI
AAcABgAFAAQABwAIAAgACAAHAAcABwAHAAcABAACAAEAAAD///7//v/8//z/+//6//j/
+P/4//j/+P/4//j/+P/1//X/9f/1//b/9//3//j/9v/2//b/9v/4//j/+P/4//j/9//3
//f/+v/6//v//v8CAAEAAgAOABkAHwAnADMAQQBPAFoAXQBZAFUATAA+AC0AFQD+//L/
7f/l/9v/3f/l/+n/6v/p/+z/7v/s/+3/8v/2//T/9P/0//H/8v/z//T/9f/2//T/9f/3
//X/9//4//j/+P/4//n/+f/5//n/+f/5//n/+f/5//r/+v/6//r/+v/7//n/+f/5//n/
+//7//v/+//5//n/+f/6//r/+v/7//v/+//8//z//P/8//z//P/8//3//f/9//3///8A
AAAAAAD+//7//v///wAAAAAAAAAAAQABAAEAAQADAAMABAAEAAMABAAEAAQAAgADAAMA
AwAFAAcABwAHAAcABwAHAAcACAAIAAgACAAIAAkACQAKAAoACQAIAAgACQALAAkACQAJ
AAoACgAKAAkACAAIAAgABgAFAAQABAAEAAIAAgADAAMAAQAAAAAAAgABAAAAAAD/////
/v/+//7//v///////v/8//v/+v/6//n/+f/6//z/+//7//v//f/9//3//f/9//3//f/9
//v/+//7//v/+//8//z/+//7//v/+//7//v/+//8//z//P/8//z//P/8//z//P/8//z/
/P/8//z//P/8//z//P/+//7//v/+//z//P/8//z//f/9//v/+//7//v/+//7//v//P/8
//v//f/8//z//f/9//3//f/9//v/+//6//r/+v/6//r/+f/5//r/+v/6//r//P/8//z/
/P/7//z//P/7//v/+//9//3/////////////////AQABAAIAAgAEAAUABAAFAAYABgAE
AAQABAAEAAYACAAJAAoABwAHAAcABwAJAAYABAADAAIAAQAAAAAA+v/6//n/+P/6//r/
+v/6//j/+P/4//j/+f/5//n/+f/3//f/9v/2//b/9v/2//b/+P/4//j/+P/2//X/9f/1
//r/+v/7//7//v/7//7/CAAVACEALQA5AEUAUQBeAGcAZQBdAFYASgA5ACUAEAD6/+3/
5//f/9v/4//r/+z/6f/s/+7/7v/t//L/8v/y//L/9P/z//b/9v/2//b/9v/0//X/9//1
//f/+P/4//j/9v/3//f/9//5//n/+f/5//v/+//8//z/+v/6//r/+//5//n/+f/5//n/
+f/5//n/+//7//v//P/6//r/+//7//v//P/8//z//v/+//7//v/9//3//f/9//3//v/+
//7/AAAAAAAAAQAAAAAAAAAAAAEAAQABAAEAAQABAAIAAgADAAQABAAEAAYABwAHAAcA
BgAHAAYABQAGAAcACAAJAAoACgAKAAoACAAJAAkACgAKAAkACAAIAAcACQAHAAcACQAK
AAoACgAJAAgACAAIAAgABwAGAAYABgAEAAQABQAFAAMAAgACAAQAAwACAAIAAAD///3/
/P/7//z//v///////v/+//7//P/7//v//P/8//v/+//7//v/+//7//v//f/9//3//f/8
//v/+v/5//n/+v/6//n/+v/7//z//f/8//v/+//6//r/+v/6//r//P/8//z//P/8//z/
/P/8//r/+v/6//r/+v/6//r/+v/8//z//P/8//3//f/7//v/+//7//v/+//7//z//P/7
//n/+P/4//n/+//7//v/+//7//v/+v/6//r/+v/6//n/+f/6//r/+v/6//r/+v/6//j/
+v/8//7//f/8//v/+v/7//z//P/7//v/+//9//3//f/9//3//f8BAAEAAwADAAIAAgAE
AAUABgAHAAgACAAGAAYABgAGAAcACAAIAAgACQAJAAkACQALAAgABgAFAAMAAQD///7/
+v/6//n/+P/4//j/+P/4//j/+P/4//j/9//3//f/9//1//X/9P/0//b/9v/2//b/9v/2
//b/9v/2//X/9f/1//j/+v/5//r/+v/9/wIACAAPAB0AKwA3AEUAVQBiAG8AbwBrAGIA
UgA/ACkAFAACAPf/7//n/+H/4//n/+j/5//q/+7/7P/r//D/8v/0//T/8v/z//T/9P/0
//T/9P/0//X/9//1//T/9P/z//L/8//1//b/9//1//X/9f/1//X/9f/2//b/9v/2//b/
9//3//f/9//3//f/9//3//f/9//3//f/+P/4//j/+f/5//f/+P/4//j/+P/4//j/+P/7
//v/+//7//3//v/+//7//P/8//z//f/+//7//v/+//3//f/9//3//v///wEAAgABAAIA
AgACAAQABQAFAAUAAwAFAAUABQAFAAUABQAFAAYABgAGAAYABgAHAAcACAAIAAcABgAG
AAcACQAHAAcABwAIAAgACAAHAAYABgAGAAgABwAGAAYABgAEAAQABQAFAAMAAgACAAIA
AQAAAAAA/f/9//z//P/7//z//v////7//P/7//r//P/7//v//P/6//n/+f/5//v/+//7
//v/+f/5//n/+f/7//v/+//7//n/+v/6//n/+//7//v/+//5//n/+v/6//r/+v/6//r/
/P/8//z//P/6//r/+v/6//r/+v/6//r/+v/6//r/+v/6//r/+v/6//v/+//5//n/+f/5
//n/+f/5//r/+v/5//n/+P/4//n/+f/5//n/+f/5//n/+P/4//j/+P/4//f/9//4//j/
+P/4//j/+P/4//b/9v/2//f/9f/1//X/9f/5//b/+P/4//j/+P/5//r/+v/5//n/+f/7
//v/+f/5//n/+f/9//3///////z//P/+////AQADAAUABgAEAAQABAAEAAcACAAIAAgA
BwAHAAcABwAHAAQAAgABAP7//f/8//z/+P/4//f/9v/2//b/9v/2//b/9v/2//b/9f/1
//X/9f/z//P/8v/y//T/9P/0//T/9P/0//T/9P/0//P/8//z//T/9v/1//T/+P/7//z/
BgARAB0AKwA5AEcAVwBmAG8AbwBnAFwAUgBBAC0AFgAEAPn/8f/n/9//4//n/+j/5//q
/+z/6v/r/+7/8v/y//L/8v/z//T/8//y//H/8P/y//P/9f/z//P/9P/0//T/8v/z//P/
8//1//X/9f/1//P/8//0//T/9P/0//T/9f/1//X/9f/1//f/9//3//f/9//3//f/+P/4
//j/+f/5//n/+v/6//r/+v/6//r/+v/7//v/+//7//n/+v/6//r/+v/6//r/+//+//7/
/v/+/wEAAQABAAEAAQABAAIAAgABAAIAAgACAAIAAwADAAMAAwAFAAUABQAFAAUABQAF
AAYABgAGAAYABAAFAAUABgAIAAcABgAGAAkACwAJAAkABwAIAAgACAAHAAYABgAGAAYA
BQAEAAQABAACAAIAAwADAAEAAAAAAAIAAQAAAAAA//////7//v/8//z//f/9//v/+v/6
//r/+v/5//n/+v/6//n/+f/5//n/+f/5//n/+f/5//n/+f/5//n/+f/5//n/+v/6//n/
+f/5//n/+f/5//n/+v/6//r/+v/6//r/+P/4//j/+P/4//j/+P/4//r/+v/6//r/+v/6
//r/+v/6//r/+v/6//v/+//5//n/+//7//v/+//6//r/+f/3//n/+P/4//n/9//3//f/
9//5//n/+P/4//j/+P/4//f/9f/2//b/9v/2//b/9v/2//j/+P/4//n/9//3//f/9//2
//f/+P/5//r/+f/6//r/+f/5//n/+//7//n/+f/5//n//P/9/wAAAQACAAIABAAFAAUA
BQAFAAQABAAEAAQABAAHAAgACAAIAAUABQAFAAUABQACAAAA///+//3//P/8//j/+P/3
//b/+P/4//j/+P/2//b/9v/2//X/9f/1//X/9f/1//T/9P/0//T/9P/0//b/9v/2//b/
9P/z//P/8//4//r/+//8//z///8EAAoAEwAjAC8AOQBHAFkAZABpAGcAYQBWAEQALQAV
APz/7v/n/+H/1//R/9X/3f/m/+n/6v/o/+r/7f/u//D/8P/w//b/9//w//L/8v/y//L/
8v/z//X/8//z//T/9P/0//T/9f/1//X/9f/1//X/9f/3//f/+P/4//j/+P/4//n/+f/5
//n/+f/3//f/9//3//j/+f/6//z//P/8//3//f/8//z/+//6//z//P/8//z//f/9//3/
/f/9//7//v/+/wAAAAAAAAEAAAAAAAAAAAADAAMAAwADAAEAAQACAAIAAQACAAIAAgAD
AAUABgAHAAUABwAHAAcABwAHAAcABwAIAAgACAAIAAgACQAJAAoACgAJAAgACAAHAAkA
BwAHAAkACgAKAAoACQAIAAgACAAIAAcABgAGAAgABgAGAAcABQADAAIAAgACAAEAAAAA
AP/////+//7//P/8//3//f////7//v/+//z/+//7//z//v/9//3//f/7//v/+//7//3/
/f/9//3/+//7//v/+//7//z//P/7//v/+//7//v/+//7//z//P/8//z//P/8//7//v/+
//7//P/8//z//P/+//7//v/+//7//v/+//7//P/8//z//P/9//3/+//7//v/+//7//v/
+//8//z/+//5//j/+P/5//v/+//7//v//f/9//z//P/6//r/+v/5//n/+v/6//r/+v/6
//r/+v/8//z//P/8//z//P/7//z//P/7//3//f//////////////////////AQABAAIA
AgAEAAUABgAHAAgACAAIAAgACAAIAAgACAAHAAYABwAHAAcABwAJAAYABAADAAIAAQAA
AAAA/P/8//v/+v/4//j/+P/4//r/+v/6//r/+f/5//n/+f/5//n/+P/4//j/+P/4//j/
+P/4//j/+P/6//n/+f/5//z/+P/5//z/AAABAAAABAANABcAIwAxAD0ASQBWAF0AYQBh
AFgASgA9AC0AEgD4/+v/5//d/9n/3f/j/+b/5//s/+7/7v/x//T/9v/0//b/9v/1//j/
9v/2//b/9v/2//f/+f/3//f/+P/4//j/+P/5//n/+f/5//n/+f/5//n/+f/6//r//P/8
//z//f/9//3//f/9//v/+//7//v/+//7//v//P/8//z//f/9//3//v/+//7//v/+//7/
/v///////////wEAAgACAAIAAAAAAAAAAQADAAQABQAGAAYABQAEAAMAAwADAAQABAAH
AAgACAAIAAgACQAJAAkACQALAAsACwALAAsACwALAAoACgAKAAoACgALAAsADAAMAAsA
CgAKAAkACwAJAAkACwAMAAwADAAJAAgACAAIAAoACQAIAAgACgAIAAgACQAHAAUABAAE
AAQAAwACAAIAAQABAAAAAAD+//7//////////v/+//7//v/9//3//v/8//v/+//7//3/
/f/9//3//f/9//3//f/7//v/+//7//z//v///////f/9//3//f/9//3//v/+//7//v/+
//7//v/+//7//v8AAAAAAAAAAAAAAAAAAAAA/v/+//7//v8AAAAAAAAAAP/////9//3/
/f/9//3//f/9//7//v/9//3//P/8//3//f/9//3//f/7//v/+v/6//z//P/8//v//f/+
//7//v/+//7//v/8//z//P/8//z//f/+//7//f/9//3//////////////////////wEA
AQACAAIABAAFAAYABwAIAAgABgAGAAYABgAHAAgACAAIAAkACQAJAAkACwAIAAYABQAC
AAEAAAAAAP7//v/9//z/+v/6//r/+v/6//r/+v/6//n/+f/5//n/+//7//r/+v/4//j/
+P/4//j/+P/4//j/+P/3//f/9//4//z/AQAAAP7///8CAAYADwAbACcAMwA9AEsAWABf
AGMAYQBYAEwAOwAlAAwA+P/v/+v/4//d/93/4//q/+3/7v/w//D/7//w//T/+P/2//L/
9f/2//b/9v/2//b/9v/3//n/9//3//j/+P/4//j/+f/5//n/+f/5//n/+f/5//n/+v/6
//j/+P/4//n/+//7//v/+//7//v/+//7//3//f/9//7//P/8//3//f/7//z//P/8//7/
/v/+//7//////////////wAAAAAAAAAAAAAAAAEAAgACAAIAAgADAAMAAwADAAMAAwAE
AAQABQAGAAYABgAIAAkACQAJAAgACQAIAAcACQAJAAkACQAKAAoACgAKAAwADQANAA4A
DgANAAwADAALAA0ACwALAAsADAAMAAwACQAIAAgACAAKAAkACAAIAAgABgAGAAcABQAD
AAIAAgAEAAMAAgACAAMAAwACAAIA/v/+//////8BAAAAAAAAAP7//f/9//7//v/9//3/
/f/9//3//f/9//3//f/9//3//f/9//3//f/9//7//v/9//3//f/9//3/+//7//z//P/+
//7//v/+//7//v/+//7//v/+//7//v/+//7//v/+//7//v/+//7//P/8//z//P/+////
/v////3//f/9//3/+//8//z/+//9//z//P/9//3//f/9//3//P/7//n/+P/5//r/+//7
//v//P/8//z//v/8//z//P/8//z//P/9//7//v/9//3//f///////f/9//3//f8BAAEA
AwADAAAAAAACAAMABgAHAAgACAAIAAgACAAIAAcACAAIAAgACQAJAAkACQALAAgABgAF
AAIAAQAAAAAA/P/8//v/+v/4//j/+P/4//r/+v/6//r/9//3//f/9//4//n/+f/6//j/
+P/4//j/+P/4//j/+P/6//n/+f/5//b/+v/5//r//v8BAAQACAARAB0AKQA1AEEATwBc
AGMAZQBlAFwASgA5ACUADgD+//P/6//j/93/3f/n/+z/6//q/+7/7v/v//L/8v/y//T/
9P/1//b/9v/2//b/9v/0//X/9//1//f/+P/4//j/+v/7//v/+//6//n/+P/3//f/9//4
//j/+v/6//r/+//7//v/+//7//v/+//7//v/+//7//v//P/6//r/+//7//v//P/8//z/
/v/+//7//v////////////3//v/+//7/AAAAAAAAAQACAAIAAgACAAEAAQABAAEAAgAD
AAUABgAGAAYABQAEAAYABwAHAAcABwAJAAkACQAJAAkACQAJAAwADAAMAAwACgALAAsA
DAAMAAsACgAKAAsADQALAAsACwAMAAwADAALAAoACgAKAAoACQAIAAgABgAEAAQABQAF
AAMAAgACAAQAAwACAAIAAQABAAAAAAD8//z//f/9//3//P/8//z//v/9//3//v/8//v/
+//7//3//f/9//3/+//7//v/+//7//v/+//7//v//P/8//v//f/9//3//f/7//v//P/8
//z//P/8//z//P/8//z//P/+//7//v/+//z//P/8//z//P/8//z//P/8//z//P/8//3/
/f/7//v/+//7//v/+//7//z//P/7//v/+v/6//v/+//7//v/+//9//3//P/8//r/+v/6
//n/+f/6//r/+v/+//z/+v/8//z/+v/6//r/+v/7//z//P/7//3//f//////////////
////////AQABAAIAAgAEAAUABgAHAAgACAAGAAYABgAGAAgACgALAAwACgAJAAgABwAH
AAQAAgABAAEAAQABAAIA/f/8//r/+P/4//j/+P/4//j/+P/4//j/9//3//f/9//5//n/
+P/4//b/9v/2//b/+P/4//j/+P/2//X/9f/1//L/9v/5//r/+v/9/wIABgAPAB0AKwA3
AEMAUwBgAGcAawBpAGAAUgBBAC0AFgAAAPP/7f/n/+H/3//j/+b/5//q/+z/7P/t//L/
8v/y//L/9P/z//T/9v/2//b/9v/0//X/9//1//f/+P/4//j/9v/3//f/9//1//X/9f/1
//f/9//4//j/9v/2//b/9//5//n/+f/5//n/+f/5//n/+//7//v//P/8//z//f/9//v/
/P/8//z//P/8//z//P/7//v/+//7//3//v/+//7/AAAAAAAAAQACAAIAAgACAAMAAwAD
AAMAAQABAAIAAgAFAAYABgAGAAQABQAFAAUABwAJAAkACQAJAAkACQAJAAoACgAKAAoA
CgALAAsADAAMAAsACgAKAA0ADwANAA0ACwAMAAwADAALAAoACgAKAAoACQAIAAgACgAI
AAgACQAHAAUABAAEAAQAAwACAAIA//////7//v/+//7//////////v/+//7//v/9//3/
/v/+//3//f/9//v/+//7//v/+//7//v/+//9//3//f/9//3//v/+//3//f/9//3//f/7
//v//P/8//z//P/8//z//P/8//z//P/+//7//v/+//z//P/8//z//P/8//z//P/+//7/
/v/+//3//f/7//v/+//7//v/+//7//z//P/7//v/+v/6//v/+//7//v/+//9//3//P/8
//r/+v/6//n/+//8//z//P/6//r/+v/6//j/+P/4//n/+f/3//n//f/8//r/+v/6//r/
+f/6//r/+f/7//v//f/9//3//f/9//3//////wEAAQAAAAAAAgADAAYABwAIAAgABgAG
AAYABgAHAAgACAAIAAkACQAJAAkACQAGAAQAAwAAAP///v/+//z//P/7//r/+v/6//r/
+v/6//r/+v/6//f/9//3//f/9//3//b/9v/2//b/9v/2//b/9v/2//b/9v/1//X/9f/4
//j/+f/6//z/+//+/wgAEwAdACsAOQBHAFcAaABvAG8AbQBmAFoASQA1ABwACAD7//H/
6f/l/+f/6//q/+v/7P/u/+z/7f/y//T/8v/0//L/8//0//T/9P/0//T/9P/1//f/9f/1
//b/9v/2//b/9//3//f/9//3//f/9//3//f/+P/4//j/+P/4//n/+f/5//n/+f/7//v/
+//7//r/+f/4//j/+v/6//v/+//9//7//v/+//3//P/7//r/+//7//v/+//9//7//v/+
//7//v/+////AAAAAAAAAAABAAEAAQABAAEAAQACAAIAAwAEAAQABAAEAAUABQAFAAUA
BwAHAAcACQAJAAkACQAIAAgACAAIAAoACwALAAwADAALAAoACgALAA0ACwALAAsADAAM
AAwACwAKAAoACgAKAAkACAAIAAYABAAEAAUABwAFAAQABAAEAAMAAgACAAEAAQAAAAAA
/v/+//////////7//v/+//7//f/9//7//v/9//3//f/9//3//f/9//3//f/9//3//f/9
//3//f/9//7//v/9//3//f/9//3//f/9//7//v/+//7//v/+//z//P/8//z//v/+//7/
/v/+//7//v/+/wAAAAAAAAAA/v/+//7//v/9//3/+//7//z//f/+/////v/+//3/+//8
//z//f////3//f/9//3//f/9//z//P/+//7//v/9//z//P/7//r//P/8//z//P/8//z/
/P/9//v/+//7//z//v/+//7//v/9//7//v/9//////8BAAEA//////////8DAAMABQAF
AAQABAAGAAcACAAJAAoACgAKAAoACgAKAA0ADgAOAA4ADQANAA0ADQANAAoACAAHAAQA
AwACAAIA/v/+//3//P/8//z//P/8//r/+v/6//r/+//7//v/+//7//v/+v/6//r/+v/6
//r/+v/6//r/+v/6//n/+f/5//r//P/9//z//v///wQACgATACEALwA9AEcAVwBmAHEA
cwBvAGgAXABLADcAHgAIAPv/9f/t/+X/5f/p/+z/7//w//L/8v/z//T/9P/2//T/9v/5
//z/+//6//n/+P/6//v//f/7//v//P/8//z/+v/7//v/+//9//3//f/9//v/+//8//z/
/v/+//7////9//3//f/9////////////AQABAAEAAgAAAAAAAQABAAEAAgACAAIAAgAC
AAIAAgADAAMAAwADAAMABAAEAAQABAAEAAQABQAGAAYABgAGAAkACQAJAAkACQAJAAoA
CgALAAwADAAMAAwADQANAA0ACwANAA0ADQAPAA8ADwAPABAAEAAQABAAEAARABEAEgAQ
AA8ADgAOAA8AEQAPAA8AEQASABIAEgATABIAEgASABIAEQAQABAAEAAOAA4ADwANAAsA
CgAKAAwACwAKAAoABwAHAAYABgAEAAQABQAFAAcABgAGAAYABAADAAMABAAFAAUABgAH
AAUABQAFAAUABQAFAAUABQAHAAcABwAHAAUABgAGAAUABwAHAAcABwAFAAUABgAGAAYA
BgAGAAYABgAGAAYABgAGAAYABgAGAAgACAAIAAgABgAGAAYABgAIAAgACAAIAAcABwAF
AAUABwAHAAcABwAGAAYABQADAAQABAAFAAcABwAHAAcABwAFAAUABAAEAAUABgAHAAcA
BQAGAAYABgAGAAYABgAGAAQABgAIAAoACAAIAAgACAAJAAoACgAJAAcABwAJAAkACQAJ
AAkACQALAAsADQANAA4ADgAQABEAEgATABQAFAAWABYAFgAWABUAFgAWABYAFQAVABUA
FQAVABIAEAAPAAwACwAKAAoABwAIAAgACAAGAAYABgAGAAYABgAGAAYABQAFAAUABQAF
AAUABAAEAAQABAAEAAQAAgACAAIAAgADAAMABAAFAAQABgAHAAwADAALAA4AFAAbACUA
MwA/AEsAWQBoAHEAdQBzAGwAYABRAD0AIgAKAPv/8//r/+X/4//p//L/9f/2//j//P/9
/wAABAAGAAYAAgD//wIAAwAEAAUABgAEAAUABwAFAAcACAAIAAgABgAHAAcABwAHAAcA
BwAHAAkACQAKAAoACAAIAAgACQAJAAkACQAJAAkACQAJAAkACwALAAsADAAMAAwADQAN
AA8AEAAQABAADgAOAA4ADgANAA0ADQANAA4AEAARABIAEAAQABAAEQAUABQAFAAUABUA
FQAPAA==
         </WaveFormData>
      </LeadData>
      <LeadData>
         <LeadByteCountTotal>10000</LeadByteCountTotal>
         <LeadTimeOffset>0</LeadTimeOffset>
         <LeadSampleCountTotal>5000</LeadSampleCountTotal>
         <LeadAmplitudeUnitsPerBit>4.88</LeadAmplitudeUnitsPerBit>
         <LeadAmplitudeUnits>��V</LeadAmplitudeUnits>
         <LeadHighLimit>2147483647</LeadHighLimit>
         <LeadLowLimit>268435456</LeadLowLimit>
         <LeadID>II</LeadID>
         <LeadOffsetFirstSample>0</LeadOffsetFirstSample>
         <FirstSampleBaseline>0</FirstSampleBaseline>
         <LeadSampleSize>2</LeadSampleSize>
         <LeadOff>FALSE</LeadOff>
         <BaselineSway>FALSE</BaselineSway>
         <ExcessiveACNoise>FALSE</ExcessiveACNoise>
         <MuscleNoise>FALSE</MuscleNoise>
         <LeadDataCRC32>1359061467</LeadDataCRC32>
         <WaveFormData>
AAAAAAAAAAAAAAAAAAAAAP7//v/+//7//P/8//z//P/+//7//v/+////AAABAAIAAQAA
AP///v8AAAAAAAAAAAIAAgACAAIABAAEAAQABAADAAIAAQAAAP7//v/+//7//v/+//7/
/v8AAAAAAAAAAAAAAAAAAAAAAQACAAMABAACAAAA/v/8//7//v/+//7//P/8//z//P/7
//r/+f/4//n/+v/7//z/+v/6//r/+v/7//z//f/+//3//P/7//r/+//8//3//v/+//7/
/v/+////AAABAAIAAwAFAAYACAAIAAgACAAIAAcABwAHAAgACwAMAA8AEQARAA8ADAAK
AAsADAAOAA8ADwAOAA0ADAANAA4ADgAOAA0ADAALAAkABgADAAEA///8//n/9v/1//X/
9f/0//T/9P/0//P/8//1//X/9f/1//T/8v/x//D/8f/y//L/8//1//X/9v/2//T/8//y
//D/7P/r/+n/6v/q/+r/8P/0//X/+/8GABAAHgAyAEkAXABwAH4AgAB4AGsAYQBWAEcA
NQAkAB4AGAAQAA0AEQASAAsABgAEAP3/9f/x//L/9P/4//r/+P/3//b/9f/z//P/9P/1
//b/9f/0//P/8v/z//P/8v/y//X/9v/3//j/9v/2//b/9f/0//P/8//y//P/9P/1//b/
9f/0//P/8v/z//T/9f/3//b/9v/1//T/9v/2//b/9v/3//f/9//3//X/9v/2//X/8//0
//T/9f/4//j/+P/4//n/+//8//3//v/+//7//v/9//7///////z/+//6//n//P///wAA
AgACAAIAAgADAAIAAgABAAAAAgACAAMABAAEAAQABQAFAAQAAwABAAAABQAGAAcACAAJ
AAgABwAGAAkACQAIAAgACgAKAAoACgAIAAcABwAHAAkACAAHAAYABgAFAAUABAACAAEA
///+////AAABAAIABAACAAEAAQD//////////wAAAAAAAP///P/7//r/+v/8//z//P/8
//7/AAACAAUAAgABAAAA/////////////wEAAAAAAAEAAwAEAAQABAACAAEAAAD///7/
/v/+//7///8AAAAAAQD///7//f/9/wAAAQACAAMAAgABAP7//f////////////7//f/8
//r//f/+////AAAAAP////////3//P/6//j/+f/6//v//P/6//r/+v/6//j/+v/6//z/
//8AAAEAAgAFAAYABwAIAAcABwAGAAYACAAIAAgACAAJAAkACQAKAA0ADgARABMAFAAR
AA0ACgAMAAwADQANAA8AEAARABIAEQAQAA4ADAAJAAgABwAFAAQAAQD///3/+//5//f/
9//1//X/9P/0//T/9P/z//P/9f/1//X/9f/z//L/8v/y//T/9P/z//P/8//z//T/9P/0
//P/8v/w//D/7f/n/+L/5P/q//T/+v///wcAEgAcACwAQgBTAGYAeAB+AHoAcABnAFsA
TgA9ACcAHAAaABQADgAPABEADAAFAAAA/v////v/9//0//T/9P/0//b/9P/0//T/8//w
//D/8P/w//L/8v/y//L/8v/x/+//7v/w//L/9P/2//X/9P/z//H/8P/v/+//7v/v//D/
8f/y//L/8v/y//L/8v/y//L/8//1//b/9v/2//T/9P/0//T/9f/1//X/9f/1//b/9v/1
//f/+P/4//n/+v/6//r/+v/4//n/+f/5//j/+P/4//j/+f/6//v/+//9//3//f/9//3/
/////wAA/v/+//7//////wAAAAAAAAIAAgADAAQAAgACAAMAAwABAAEAAAAAAAQABAAE
AAQACQAKAAsADAAKAAkABwAGAAcACAAJAAoACgAJAAkACQAHAAYABQAEAAYABQAFAAQA
AQABAAAAAAACAAIAAgACAAIAAAD///////////////8AAAAAAAD//////////wAAAgAC
AAIAAgAAAAAAAAABAAEAAQABAAEA//////////8BAAAAAAABAAMABAAEAAQAAwADAAMA
AwACAAIAAgACAAMABAAEAAUAAgACAAIAAwABAAEAAQABAP/////9//3//v///wAAAQAB
AAEAAQAAAP7//v/+//7/AAD///////8BAAIAAgACAAEAAAD///7//v8AAAIAAgAEAAQA
BAAEAAkACgALAAwACwALAAoACgALAAwADQAOAA8ADwAPABAAEAAQABIAEwAXABUAEgAQ
ABAAEAARABEAEAAQABAAEAASABIAEQAQAA4ADAAKAAcABQADAAIAAQD9//v/+f/5//f/
9//2//b/+P/4//f/9//3//f/9//3//n/+P/4//j/9v/2//X/9f/z//P/9P/0//X/9f/1
//T/9P/v/+n/6v/u//T/+P8AAAcADQASACAANgBIAFkAagB6AH4AdABmAFsATQA6ACkA
IQAeABwAFgASABEAEQAMAAcABAACAAEAAQD///z/+v/6//r/9P/1//b/9//3//b/9v/2
//b/+P/4//j/+P/3//f/9v/2//b/9v/2//b/9v/2//b/9f/3//f/+P/4//b/9v/2//b/
9v/2//b/9v/2//b/9v/3//X/9v/2//b/9v/2//b/9v/1//X/9f/1//f/+P/4//f/9//4
//j/+f/6//r/+v/6//r/+//7//v/+v/6//r/+v/9//7///////3//f/9//3//f//////
AAACAAIAAgADAAEAAgACAAIAAwAEAAYACAAIAAgACQAJAAkACQAIAAgACgAKAAoACgAM
AAwADAAMAA0ADQAMAAwADAAMAAwADAAMAAsACwALAAkACAAHAAYABgAFAAUABAADAAMA
AgACAAAAAAAAAAAAAAD+//3//f/9//3//f/9/wAAAAAAAP//AQABAAEAAgACAAIAAgAC
AAIAAgACAAMAAwADAAMAAwADAAMAAwADAAMAAgACAAMAAwAEAAQABAADAAMAAwADAAYA
BgAGAAYABAAEAAMAAwAEAAQABAAFAAMAAwADAAMABQAFAAMAAwABAAEAAQABAAEAAQAB
AAAAAgACAAIAAgAEAAMAAwADAAEAAAD+//z//v/+//7//v/+//7//v8AAAIAAwAEAAUA
BgAJAAoACwAMAAwADQANAA4ADgAOAA4ADgANAA0ADQAOAA8AEAATABUAFwAVABIAEAAO
AA4ADwAPABAAEAAQABAAEAAQAA8ADgAPAA4ADQALAAgABQADAAEA///9//v/+//5//n/
+P/4//j/+P/3//f/9//3//f/9//3//b/9v/2//j/+P/3//f/9f/1//b/9v/0//P/8v/w
//b/8//v/+7/7v/y//T//P8DAAsAFAAeACoAPABNAFwAaABuAGgAYABXAEsAOgArAB0A
FgAYABoAFAATABMACgABAAAAAAD9//v/+f/2//b/9v/2//b/9v/2//b/9f/y//L/8v/y
//P/9P/1//b/9v/1//P/8v/z//T/9f/2//b/9v/2//X/9f/1//b/9v/2//b/9v/2//T/
9P/0//T/9P/0//T/9f/1//b/9v/2//b/9v/2//b/+f/5//n/+f/3//j/+P/3//f/+P/4
//n//P/8//z//P/8//3//f/9//z//P/8//z/+//8//3//f/+////AAABAAAAAQAAAAAA
AAAAAAAAAQADAAQABAAEAAQABAAFAAYABAAEAAUABQAGAAcABwAIAAoACgAKAAoADAAM
AAwADAANAA0ADAAMAA4ADgAOAA4ADAALAAsACwANAAwACwAKAAoACQAJAAgABgAFAAMA
AgAEAAQABAAEAAYABAADAAMAAQABAAEAAQAEAAQABAADAAEAAQABAAIABAAEAAQABAAC
AAIAAgADAAMAAwADAAMAAwADAAMAAwABAAAAAAABAAMABAAEAAQABQAFAAUABQAGAAYA
BgAGAAUABAACAAEAAAAAAAAAAQADAAMAAwADAAMAAwABAAEA//////////8BAAEAAQAA
AP7//v/+//7//v/9//3//f/+//7//f/8//z//P/8//z//P/8//z//P/+//7//v/+//7/
AAACAAIAAAAAAAAAAAAFAAYABwAIAAgACQAJAAoACAAIAAgACAAIAAkACgAMAAsADAAP
ABEAEwARAA4ADAAKAAoACwALAAwADAAMAAwADgAOAA0ADAALAAoACQAHAAIA///9//v/
+//5//f/9//1//X/9P/0//b/9v/1//X/8//z//P/8//z//L/8v/y//T/9P/z//P/8f/x
//L/8v/0//P/8v/w/+7/7f/r/+b/6P/y//r//P/7/wMADAAUACIANABBAE4AXABgAFgA
TgBHAD0AMAAhABkAGgAiACAAGAARAA8ACgADAAAA/v/9//3//f/6//r/9v/2//b/9v/2
//b/9f/2//b/9v/2//X/9P/z//L/9f/1//T/9P/0//T/9P/0//T/9P/0//P/9f/1//b/
9v/1//T/8//y//T/9P/0//T/8v/y//L/8//1//b/9v/2//b/9v/2//b/9f/1//X/9f/3
//j/+P/3//j/+v/7//3//f/8//v/+v/8//3//f/9//z//P/8//z//f/+//////8BAAEA
AQABAP//AQABAAIAAgACAAIAAwADAAQABAAEAAQABAAFAAYABgAGAAcABwAHAAcABgAG
AAgACAAIAAgACAAIAAgACAALAAsACgAKAAoACgAKAAoADAALAAsACwALAAoACQAIAAYA
BQAFAAQABQAFAAQABAACAAIAAgACAAIAAAD/////AQABAAEAAQABAAAA///9////////
/wAAAAAAAAAAAAAAAAAAAAABAAEAAQABAAEAAQABAAEAAQABAAAAAAABAAEAAgACAAIA
AQABAAEAAQAEAAQABAAEAAIAAgABAAEAAAAAAAAAAQABAAEAAQABAP/////9//3/////
///////////////+//7//v/+//7//P/7//v/+//+//7//f/8//7//v/+//7//P/8//z/
/P/8//z//P/8//v//P/9//3/+//6//n/+P/7//r/+//8//3//v8CAAQABgAIAAgACQAJ
AAoACAAIAAgACAAHAAcABwAIAAkACgANAA8AEQAPAAwACgAKAAoACwALAAwADAAMAAwA
DAAMAAsACgAJAAgABwAFAAAA/f/7//n/+P/3//b/9//1//X/9P/0//b/9v/1//X/9f/1
//X/9f/z//L/8v/y//T/9P/z//P/8f/x//L/8v/y//H/8P/u/+7/6//p/+r/7P/w//T/
+v///wUADgAYACgANgBBAE4AXABeAFYATABHAD0ALgAhABsAHAAiAB4AFAARAA8ACgAD
AAAA/P/7//n/+f/2//b/+P/2//b/9f/0//P/8f/z//T/9f/2//b/9v/2//b/9f/1//T/
9P/0//T/9P/0//T/9P/0//P/8//z//T/9P/2//b/9v/2//j/+P/4//j/9//2//X/9f/3
//j/+P/4//r/+v/6//r/+v/5//j/9//3//j/+P/3//n/+v/6//v/+v/6//r/+v/6//v/
+//7//7//v/+//7//f/+//////8BAAEAAQABAP//AQABAAIAAwAEAAUABwAGAAYABQAE
AAQABAAFAAYABgAGAAcABwAHAAcABgAGAAoACgAKAAoADAAMAAwADAALAAsACgAKAAwA
DAAMAAwACgAJAAkACQAHAAYABQAEAAYABQAFAAQABQAFAAQABAACAAIAAgACAAIAAAD/
///////////////+//7//v/9/////////wAAAAAAAAAAAAD+//7//v///wEAAQABAAEA
///////////9//z//P/9//7/AAABAAIAAAD///7//f8AAAAAAAAAAAAAAAD//////P/8
//z//f////////////3//f/7//v//P/9//7////+//3//P/6//j/+P/4//j/+//7//z/
/f/+//7//f/8//r/+v/6//r/+P/4//j/+P/6//r/+v/6//n/+v/7//v/+v/6//r/+v/6
//3//v///wAAAQACAAMABAAFAAcACAAKAAgACAAIAAgABQAFAAUABgAIAAoADgARABIA
DwALAAgACgAKAAsACwAMAAwADAAMAAwADAALAAoACAAGAAQAAQD///3//P/7//v/+f/3
//f/9f/1//T/9P/y//L/8f/x//L/8//0//X/8//y//L/8v/w//D/7//v//D/8f/z//T/
8//x/+//7P/w/+//6//o/+r/7v/y//L/9f8BAA4AGAAoADwASwBaAGQAagBmAF4AVwBP
AEQAMwAjAB4AIAAYABAADwARAAwAAwD8//r/9f/1//f/9v/0//b/9v/y//T/9P/0//P/
8v/y//L/8v/x//D/7//u/+3/7f/s/+z/7f/u/+//8P/y//L/8v/x//H/8f/y//L/9P/0
//T/9P/z//L/8f/w//L/8v/y//P/8//0//T/9P/y//L/8v/y//X/9f/1//X/8//0//T/
8//1//b/9v/3//b/9v/2//b/9P/1//X/9f/3//j/+f/6//r/+v/6//n/+//7//v/+//9
//////8AAP///v/9//3/+//8//z//P/9//7/AAACAAIAAgADAAMAAQABAAAAAAACAAIA
AgACAAIAAgACAAIABAAFAAUABgAEAAQABAAEAAIAAQABAAEAAwACAAEAAAD+//3//f/8
//v/+//6//r/+//8//3//v/8//r/+f/5//f/9//3//f/+v/8//7////8//v/+v/6//n/
+P/3//b/+f/6//v//f/8//v/+v/5//n/+f/5//n/+//6//r/+//8//7///8AAP7//f/8
//v/+//6//n/+P/5//r/+v/7//j/+P/4//n/9//3//f/9//6//v/+v/7//r/+f/4//f/
+f/5//n/+P/2//b/9v/2//b/9f/1//X/9//4//j/+P/3//b/9f/0//b/9v/2//b/9v/2
//b/9v/2//b/9//4//n/+v/7//z//f/+////AQACAAQABAAEAAQABAACAAEAAAAAAAIA
BAAIAAsADgANAAsACgAIAAgACQAJAAkACAAHAAYACAAIAAcABgAHAAYABQADAAAA/f/7
//n/9v/z//D/7//x//H/8P/w/+7/7v/t/+3/7v/v//D/8f/x//D/8P/w/+7/7v/t/+3/
7f/t/+7/7v/w/+//7v/s/+7/5//j/+L/5P/o/+r/8P/1//v/BAAQABwALgBDAFgAagB6
AIAAegBvAGUAWABFAC8AHAAWABgAFAAPAA0ADAAJAAIA/v/7//n/9//y//D/8P/y//T/
8v/y//L/8f/u/+7/7v/u/+7/7v/u/+7/8f/x//D/8P/w//D/8P/w//D/8P/w/+//7//v
//D/8P/u/+7/7v/u//D/8P/w//D/8f/y//P/9f/y//L/8f/w//D/8P/w//D/8v/z//T/
9f/z//T/9P/z//X/9v/2//f/9//2//X/9P/1//f/+P/5//n/+P/3//b/9//4//n/+f/7
//v/+//7//n/+//7//z//f/+////AQABAAIAAgACAAEAAAAAAAAAAQACAAQABQADAAMA
AgACAAIAAgACAAIABgAGAAYABgAFAAUABAAEAAYABgAGAAYACAAHAAcABwAHAAYABQAE
AAQAAwADAAIAAQABAAAAAAAAAAAAAAAAAAIAAAD/////AAABAAIAAwABAAAA///9//3/
/f/9//7//v/+//7//v8AAAAAAAABAAMAAwADAAMAAwADAAMAAwABAAAAAAABAAEAAgAC
AAIAAwADAAMAAwACAAIAAgACAAMABAAEAAUAAwACAAEAAQACAAMABAAFAAMAAwABAAEA
AwADAAMAAwABAAEAAQAAAP///v/9//z//v/9//3//f/8//z/+//6//r/+v/6//r//P/8
//z//P/8//7//P/4//n/+v/7//z/AAACAAQABgAGAAcABwAIAAgACAAIAAgABwAHAAcA
CAAJAAoADQAPAA8ADQAKAAgACAAIAAkACQAKAAoACgAKAAwADAALAAoACQAIAAcABQAA
AP3/+//5//n/9//1//X/9P/z//H/8P/w//D/7//v//H/8f/x//H/8f/w//D/8P/w//D/
7//v//H/8f/y//L/8f/v/+3/6v/q/+v/6f/m/+T/6P/s//L/+f8FABAAGAAiADgASwBa
AGwAfAB4AGwAYQBXAEQAMQAhABgAGgAYAA4ABwANABAACQAAAPr/9//1//X/9P/y//L/
9P/0//L/8v/y//H/8P/w//D/8P/y//L/8v/y//L/8f/v/+7/8P/w//D/8P/w//D/8P/v
/+//7//w//D/7v/u/+7/7v/u/+7/7v/u//D/8P/w//H/8//0//T/9P/z//L/8f/w//P/
8//z//P/8//0//T/8//z//T/9P/1//b/9v/2//b/9f/1//T/8//2//b/9v/2//n/+v/7
//v/+//7//v/+//9//////8AAP///v/9//3//v8AAAEAAgAAAAAAAQACAAQABAAFAAUA
BQAFAAQABAAEAAQABAAEAAYABgAGAAYACQAJAAgACAAGAAYABgAGAAgABwAHAAcACQAI
AAcABgAGAAUABQAEAAMAAwACAAIAAAAAAAAAAAACAAAA//////3//f/9//3/AAAAAAAA
//////////8AAAAAAAAAAAAAAAAAAAAAAQABAAEAAQABAAEAAQABAAEAAQAAAAAAAQAB
AAIAAgACAAEAAQABAAEAAgACAAIAAgACAAIAAQABAAAAAAAAAAEAAQABAAEAAQADAAMA
AQABAP//////////AQABAAEAAAD+//7//v/+//////8AAAEA///+//z/+v/7//z//f/+
//7//v/+//7//P/+//7//v/+//7//v8DAAQABQAGAAgACQAJAAoACAAIAAgACAAJAAkA
CQAKAAkACgANAA8AEQAPAAwACgAKAAoACwALAAwADAAMAAwADAAMAAsACgALAAoACQAH
AAYAAwABAP///P/5//b/9f/3//f/9v/2//X/9P/y//H/8f/x//H/8f/y//L/8//0//P/
8v/w/+//8f/x//L/8v/0//P/8v/w/+7/7//r/+b/6P/u//T/+P/9/wUAEAAaACYAOABL
AFoAaAB0AHAAYgBVAE8AQgAxACEAGAAYABgAEgANAA8ADgAHAAAA/v/9//3/+//4//j/
9v/2//b/9v/2//b/9f/y//L/8v/y//P/9P/1//b/9//3//b/9v/1//T/8//y//T/9P/0
//P/9f/1//b/9v/2//b/9v/2//b/9v/2//b/9f/0//P/8//0//b/9//4//b/9v/2//b/
9//3//f/9//5//r/+v/5//f/+P/4//n/+v/6//r/+v/6//v/+//7//z//P/8//z///8A
AAEAAQD/////////////AQABAAIABAAEAAQABQAFAAYABgAGAAYABgAHAAgACAAIAAkA
CQAJAAkACAAIAAgACAAIAAgACgAKAAoACgANAA0ADAAMAAoACgAKAAoACgAJAAkACQAL
AAoACQAIAAYABQAFAAQABQAFAAQABAACAAIAAgACAAQAAgABAAEAAQABAAEAAQACAAIA
AgABAAIAAwAEAAYABAAEAAQABAACAAIAAgADAAUABQAFAAUABQAFAAUABQAFAAQABAAF
AAMABAAEAAQAAwADAAMAAwAEAAQABAAEAAQABAADAAMABAAEAAQABQAEAAMAAgABAAMA
AwABAAEAAAD///7//f/////////+//7//v/+//7//P/7//v/+//9//7//v/+//3//P/7
//r/+v/6//r/+v/4//r/+v/6//z//v/+//7//v8CAAQABgAIAAgACQAJAAoACgAKAAoA
CgAHAAcABwAIAAcACAALAA0AEAAPAA0ADAAMAAwADQANABAAEAAQABAADwAOAAwACgAJ
AAgABwAFAAMAAQAAAP///P/5//b/9f/3//f/9v/2//b/9v/1//X/9f/1//X/9f/3//b/
9v/2//X/9P/y//H/8f/x//L/8v/w/+//7v/s/+z/6f/n/+j/6v/u//T/9v/5/wEACAAQ
AB4AMgBDAE4AXABoAGQAVgBNAEcAOgAnABkAGAAeAB4AFAANAA0ACgAFAAAA/v/9//v/
+//6//b/9P/0//b/9v/2//b/9f/0//T/9P/0//T/9P/0//T/9f/1//T/9P/z//L/8f/w
//L/8v/y//H/7//v//D/8P/x//L/8//0//T/9P/0//T/9P/0//T/9f/1//b/9v/2//b/
9v/2//b/9//3//f/9//5//r/+v/5//f/+P/4//n/+v/6//r/+v/4//n/+f/5//z//P/8
//z/+//8//3//f///////////wEAAwADAAQABAAEAAQABQADAAQABAAEAAQABAAFAAYA
BgAGAAcABwAIAAkACQAKAAoACgAKAAoACgAKAAoACgALAAsACgAKAAoACgAKAAoADAAL
AAsACwAJAAgABwAGAAQAAwADAAIAAwADAAIAAgABAAAA///+/wAA/v/9//3//f/9//3/
/f/+//7//v/9//3//f/9//7//P/8//z//P/+//7//v////3//f/9//3///////////8B
AAAAAAABAAAAAAD///7///////////8AAAAAAAAAAAAAAAD//////P/8//z//f//////
/////wEAAQD//////v/9//z/+//8//3//v/+//3//P/7//r//P/7//v/+//+//7//f/8
//r/+v/6//r/+v/6//r/+v/6//r/+v/6//n/+v/7//v/+P/6//r//P/+//7//v/+//7/
AwAEAAUABgAGAAcABwAIAAgACAAIAAgABwAHAAcACAAJAAoADQAPABEADwAMAAoACgAK
AAsACwAMAAwADAAMAA4ADgANAAwACQAIAAcABQAAAP3/+//5//n/9//1//X/9f/1//T/
9P/2//b/9f/1//T/8//y//H/8//y//L/8v/0//T/8//z//H/8f/y//L/9P/z//L/8P/w
/+v/5//o/+r/8P/2//z/AQAFAAoAFAAkADYAQQBMAFoAZABaAEwARwA/ADAAHwAVABYA
HgAgABgAEwAPAAoAAwD+//7//f/7//n/9v/0//L/8v/y//D/8P/w/+//7//w//H/8v/y
//L/8v/y//P/8//y//L/8v/y//L/8v/0//T/9P/z//H/8f/y//L/8v/y//L/8v/0//T/
9P/0//L/8v/y//P/8//0//T/9P/2//b/9v/2//b/9f/0//P/9f/2//b/9f/1//b/9v/3
//j/+P/4//j/+v/7//v/+//6//r/+v/6//v//P/9//3//////////////wEAAQACAAIA
AgACAAMAAQACAAIAAgAEAAQABQAGAAYABgAHAAcABwAHAAYABgAGAAYABgAGAAgACAAI
AAgACQAJAAgACAAIAAgACAAIAAgABwAHAAcABwAGAAUABAACAAEAAQAAAAEAAQAAAAAA
/v/+//7//v/+//z/+//7//v/+//7//v/+v/6//r/+f/6//v//P/+//z//P/8//z//P/8
//z//f/9//3//f/9//v/+//7//v//f/8//z//f/9//7//v/+//3//f/9//3//v/+//7/
/v/8//z/+//7//v//P/9/////f/9//3//f/9//3/+//7//3//f/9//3//P/7//r/+P/5
//r/+//8//z/+//7//v//P/8//v/+v/8//z//P/8//v/+v/5//j/+v/6//r/+v/5//r/
+//7//j/+v/6//z//f/+////AAADAAQABQAGAAgACQAJAAoACQAIAAcABgAGAAcACAAK
AAkACgANAA8ADwANAAoACAAKAAoACwALAA4ADgAOAA4ADgAOAA0ADAAJAAgABwAFAAIA
///9//v/+f/3//X/9f/1//X/9P/0//T/9P/z//P/8//z//P/8//x//D/8P/w//L/8v/x
//H/8//z//T/9P/0//P/8v/w//D/6//p/+b/5v/u//T/+P/7/wMADgAYACQAMAA9AEoA
VgBeAFwAUgBLAEUAOAApAB0AGgAeACAAGgARAA8ADAAFAAAA/v/7//n/9//2//b/9P/0
//b/9v/2//b/9f/y//L/8v/y//L/8v/y//L/8//z//L/8v/0//T/9P/0//P/8v/x/+//
8P/x//P/9P/y//L/8v/y//T/9P/0//T/9v/2//b/9//2//b/9f/0//X/9v/3//j/9//3
//f/9//3//j/+P/3//f/+P/4//n/+P/4//j/+P/5//v//P/9//z//P/8//z///8AAAEA
AQABAAEAAQABAP//AQABAAIABAAEAAQABQADAAQABAAEAAQABAAFAAYABgAGAAcABwAI
AAkACQAKAAkACAAHAAYACgAKAAoACgALAAsACgAKAAoACgAKAAoADAALAAsACwALAAoA
CQAIAAcABQAEAAIA//////7//v/+//7//v/+/wAA/v/9//3//f/9//3//f/+//7//v/9
//v/+//7//z//v/+//7//v/+//7//v////3//f/9//3///////////////7//v////3/
/v/+//7///////////8AAAAAAAAAAP7//v/9//3//v/+//7///////////////3//f/7
//v//f/9//3//f/7//v/+//6//z//P/8//z//P/7//v/+//8//z/+//6//r/+v/6//r/
+v/6//r/+v/4//j/+P/4//r//v8AAAIAAQAAAP///v8DAAQABQAGAAYABwAHAAgACgAK
AAoACgAJAAkACQAKAAkACgANAA8AEgARAA8ADgANAAwADAALAA4ADgAOAA4AEAAQAA8A
DgAMAAoACAAFAAIA///9//v/+//5//f/9//5//n/+P/4//b/9v/1//X/8//z//P/8//1
//T/9P/0//T/9P/z//P/8f/x//L/8v/z//P/8//y//D/7f/t/+r/6P/o//D/+v/7////
CAAQABoALAA/AFAAYgByAHgAcgBnAF0AVABHADUAIgAeACAAFgANAA0ACgADAP7/AAAB
AAEA///8//r/8v/s//D/8f/y//P/8//0//T/9P/0//L/8v/y//L/8f/x//D/8P/y//L/
8v/y//T/9P/0//P/8f/x//L/8v/y//L/8v/y//D/8P/w//D/8v/y//L/8//0//b/9//4
//X/9P/z//L/9P/1//b/9//2//b/9f/z//b/+P/5//v/+f/4//f/9v/5//v//P/9//7/
AAD8/w==
         </WaveFormData>
      </LeadData>
      <LeadData>
         <LeadByteCountTotal>10000</LeadByteCountTotal>
         <LeadTimeOffset>0</LeadTimeOffset>
         <LeadSampleCountTotal>5000</LeadSampleCountTotal>
         <LeadAmplitudeUnitsPerBit>4.88</LeadAmplitudeUnitsPerBit>
         <LeadAmplitudeUnits>��V</LeadAmplitudeUnits>
         <LeadHighLimit>2147483647</LeadHighLimit>
         <LeadLowLimit>268435456</LeadLowLimit>
         <LeadID>V1</LeadID>
         <LeadOffsetFirstSample>0</LeadOffsetFirstSample>
         <FirstSampleBaseline>0</FirstSampleBaseline>
         <LeadSampleSize>2</LeadSampleSize>
         <LeadOff>FALSE</LeadOff>
         <BaselineSway>FALSE</BaselineSway>
         <ExcessiveACNoise>FALSE</ExcessiveACNoise>
         <MuscleNoise>FALSE</MuscleNoise>
         <LeadDataCRC32>2297647299</LeadDataCRC32>
         <WaveFormData>
FgAWABYAFgAWABYAFgAWABgAGAAYABgAGAAYABgAGAAYABgAGAAYABYAFgAWABYAFQAU
ABMAEgATABQAFQAWABQAFAAUABQAEgASABIAEgAQABAAEAAQABAAEAAQABAAEgASABIA
EgAPAA4ADQAMAA4ADgAOAA4ADAAMAAwADAAMAAwADAAMAAwADAAMAAwADAAMAAwADAAO
AA4ADgAOAAwADAAMAAwACgAKAAoACgAIAAgACAAIAAoACgAKAAoACgAKAAoACgAMAAwA
DAAMAA4ADwAQABEAFAAUABQAFAASABIAEgARAA8ADQAMAAsACwAKAAgABQD///v/+//7
//v/+//7//v//f/8//z//P/6//v//P/9//3//f/9////AAAAAAAAAAAAAAAAAAABAAEA
AgACAAIAAgACAAIAAgAAAAAAAAAAAAAAAAABAAEA//8AAAAAAAAAAAEAAwAEAAIAAgAC
AAIAAQABAAQABwAIAAkADQATABUAEgANAAUA+//r/9n/yf+4/6r/m/+O/4n/jf+V/5v/
of+p/7X/wv/L/8//1v/g/+f/8P/3//v/AAAGAAgABgAHAAcACQAHAAkACQAKAAoACgAK
AAoADQANAA0ADQALAAsACwALAA4ADgAOAA4ADAAMAAwADQANAA0ADQAMAAwACwALAAsA
CwALAAsACgAIAAgACAAKAAwADAAMAAoACgALAAwADAANAA0ADQAOAA4ADQALAAkACwAL
AAsACwAJAAkACQAJAAkACQAJAAgABgAGAAYABwAFAAQABAADAAYACAAJAAsACAAGAAUA
BAAEAAQABAAEAAYABgAFAAUAAwADAAIAAgAEAAQAAwADAAQABAAEAAUABQAFAAIAAgAA
AAAAAAABAP/////+//7///8BAAIAAwABAAEAAQABAAEAAAAAAAAAAgACAAIAAQABAAEA
AQABAAEAAQABAAEAAAD///7//f/9//7/AAABAP/////+//7///8AAAMABQADAAIAAgAC
AP///v////7/AAAAAAAAAAD///////8BAP///v/+//7////+//7//v/8//z//v/+//7/
///////////+//7//v8AAAEAAQD///7//v///////v/+//7//v/+////AAABAAEAAAAA
AAAA///+//3//P/7//z//P/8//z//P/7//v//f/8//v/+//7//v//P/8//7//P/6//z/
/P/8//z//P/8//3//v///wEAAgADAAQAAgACAAIAAQAAAP////////7//P/5//X/8f/t
/+3/7f/t/+3/7f/t/+v/6v/q/+r/6P/p/+r/6//r/+v/6//t/+7/7v/u/+7/8P/w//D/
8f/v//D/8P/w/+7/7v/u/+7/8P/w//D/8P/y//L/8//z//H/8v/y//L/8f/x//L/8v/w
//D/8P/w//H/8f/0//f/+P/5//v//f/9//r/9f/r/9//z/+7/6X/kv+A/3P/av9n/2n/
cf97/4X/j/+Z/6T/rf+1/77/yv/T/9z/3//f/+L/5v/q/+z/7f/r/+n/6f/r/+v/7P/u
/+7/7v/u/+//7//v/+//7//v/+//7//u/+7/7v/u/+z/7P/s/+3/7f/t/+3/7P/t/+3/
7v/v/+//7//v/+7/7v/u/+7/8P/v/+7/7f/q/+z/7f/u/+7/7f/t/+3/7v/t/+3/7P/r
/+v/6//r/+v/6v/p/+j/5//o/+n/6v/q/+r/6v/q/+v/6//q/+r/6f/p/+r/6v/r/+v/
6v/q/+r/6P/o/+j/6P/q/+r/6f/p/+f/5//m/+b/5v/m/+X/5f/o/+j/6P/p/+f/5//k
/+T/4//i/+H/4f/i/+P/4//k/+T/5f/l/+X/4//j/+P/4//h/+D/4P/g/+L/4v/i/+H/
4v/j/+T/5f/l/+X/5f/l/+X/5f/l/+X/5P/k/+X/5f/l/+X/5P/k/+L/4v/k/+X/5//m
/+b/5v/k/+T/5v/m/+T/5P/k/+T/5f/l/+X/5//n/+b/5v/m/+b/5v/n/+j/5f/k/+X/
5P/k/+X/5f/l/+f/5v/m/+b/5P/l/+X/4//j/+T/5v/n/+f/5v/l/+T/4//j/+P/4//l
/+T/5P/k/+b/5v/m/+b/5f/m/+b/5v/k/+T/4//j/+X/5P/j/+P/5//p/+j/6P/m/+b/
5v/m/+b/5//o/+n/6v/q/+r/6v/o/+j/6P/n/+b/5f/l/+X/5f/k/+L/3//b/9f/1//X
/9n/2f/Z/9n/2f/Y/9j/2P/a/9v/3P/d/9v/2//b/93/4f/i/+P/5P/i/+L/4v/j/+P/
5P/k/+T/5P/k/+T/5P/m/+b/5v/m/+j/6P/p/+n/6f/q/+r/6v/n/+f/6P/o/+j/6P/o
/+j/5//n/+j/6//y//n//f/9//v/8v/n/9n/zf+9/6v/l/+C/3D/Yf9W/1f/W/9j/2v/
d/+F/5f/pv+x/7f/wP/K/9P/2P/b/+H/5P/m/+b/5v/p/+n/6f/n/+n/6f/q/+r/6v/q
/+r/6//r/+v/6//r/+v/6//r/+z/7P/s/+z/7v/u/+7/7//v/+//7//u/+7/7f/t/+3/
7//v/+//7v/s/+z/7P/u//D/8P/w/+7/7v/v//D/8P/x//H/8f/y//P/8//y//H/7//v
/+//7//v/+//7//v//D/8f/y//L/8v/y//L/8//y//D/7//t/+v/7P/s/+3/7//u/+7/
7v/u/+7/7v/u/+z/7P/r/+v/7f/t/+z/7P/s/+z/6//r/+r/6v/q/+v/6//r/+j/6P/o
/+j/6P/p/+n/6f/o/+j/6v/r/+v/6//p/+n/6f/p/+n/6P/o/+j/5v/m/+b/5f/n/+f/
5//n/+n/6f/p/+n/6f/p/+n/6f/o/+j/6f/p/+n/6f/o/+j/6P/o/+r/6//q/+j/5//m
/+j/6P/q/+r/6P/o/+j/6P/p/+n/6f/r/+n/6P/o/+j/5//m/+b/5v/o/+j/6v/q/+r/
6//r/+v/6f/o/+j/6P/o/+n/6f/n/+b/5v/n/+f/6v/q/+r/6v/p/+n/6f/p/+n/6P/o
/+j/6v/q/+r/6v/p/+r/6v/q/+j/6P/n/+f/6f/o/+f/5//p/+n/6v/s/+z/7P/s/+z/
7P/u/+//8P/x//L/8v/y//L/9P/0//T/8//w/+//7//v/+7/7P/p/+X/4f/d/93/3f/f
/9//3//f/9//3v/e/97/3P/d/97/3//g/+H/4v/l/+n/6v/r/+z/7P/s/+z/7f/r/+z/
7P/s/+r/6v/q/+r/6//s/+3/7v/s/+z/7f/t/+v/7P/s/+z/7f/t/+7/7v/s/+z/7P/s
//H/8f/y//P/+P/7//3//f/9//r/9f/r/9//0f+9/6X/kv9+/3H/Zv9j/2P/Z/9x/3v/
hf+V/6r/uf+//8r/1P/b/+L/5//p/+j/6v/w//b/9//3//f/9f/3//f/+P/2//b/9v/2
//j/+f/6//v/+//7//v/+//8//z//P/8//r/+v/6//v/+f/5//n/+P/6//n/+f/5//n/
+f/5//j/+v/6//r//P/8//z//P/6//r/+//8//z/+f/5//n/+v/9//3//P/7//3//f/9
//3/+//7//v/+//7//v/+//6//z//P/8//3/+//6//r/+f/5//r/+v/7//3//P/8//z/
/P/8//z//P/8//z/+//7//v/+//6//r//P/8//v/+//6//r/+v/7//v/+//4//j/+f/6
//v//f/8//v/+f/4//r/+//7//v/9//3//f/9//5//j/+P/4//j/+P/4//f/9//3//f/
9//1//X/9f/1//P/8//z//P/9P/0//X/9f/1//X/9P/0//T/9P/2//f/9f/0//T/9P/2
//b/+P/4//j/+P/4//j/9//3//f/+f/3//b/9v/2//j/+P/5//r/9//2//f/9v/2//f/
9//3//n/+P/4//j/+P/5//n/9//4//j/+f/5//n/+P/3//b/9v/3//j/+f/5//j/+P/4
//j/+P/4//j/9//4//j/+P/4//j/9//3//n/+P/3//f/+f/5//r/+v/4//j/+P/3//n/
+f/6//r/+f/4//f/9v/5//v//f///wIAAgACAAIAAAAAAAAA//8AAP////////3/+v/2
//H/7//r/+v/6//r/+v/6//r/+v/6v/q/+r/6v/r/+z/7f/t/+3/7f/v//H/8v/z//T/
9v/2//b/9//3//j/+P/4//j/+P/4//j/9v/2//b/9v/4//j/+f/5//v//P/8//z/+//7
//z//P/8//z//P/8//3//f8AAAUACAANABMAFQATAAwABQD5/+v/2//H/63/lv+E/3P/
Zv9h/2X/a/91/3//i/+f/7b/xf/P/9r/5P/p/+7/9f/7//7/AAAAAP7/////////AQAD
AAMABAAGAAYABgAGAAcABwAHAAcABwAHAAcABwAIAAgACAAIAAcABgAFAAUABgAHAAgA
CAAIAAcABwAHAAkACQAJAAgABgAGAAYACAAIAAgACAAGAAYABwAIAAgABwAHAAcACAAL
AAsACgAJAAsACwALAAsACgAJAAgABwAJAAkACQAIAAoACgAKAAsACwAKAAoACQAJAAoA
CgALAA0ADAAMAAwADAAMAAwADAAKAAoACQAJAAsACwAKAAoACAAIAAcABwAIAAgACAAJ
AAsACwAIAAgABgAGAAYABwAFAAUABAAEAAQABQAFAAUAAQABAAEAAQABAAAAAAAAAP7/
/v/+//3////////////9//3//f/9//3//f/9//3//P/8//3//f///////v/+//z//P/+
///////+//7//v/+//7/AAAAAP7//v/+//7/+//7//v//f////7//v/+/////v/+//7/
/f/8//3//P/8//3//f/9/////v/+//7//v///////f/+//7///////7//v/+//7/////
///////9//z//P/8//7//v/+//7//f/+//7//v8AAAAA/////////v/9//3//f/9//7/
/v/+//7//v/9//3///8AAAAA/////////v8BAAIAAgACAAIAAgAEAAUABgAHAAgACAAI
AAgABgAGAAYABQAGAAUABQAFAAQAAgD///v/9f/x//H/8f/y//P/9P/1//X/9P/0//T/
9P/1//b/9//5//n/+f/7//z//P/8//z///8AAAEAAwADAAQABAAEAAQABAAEAAQABgAG
AAYABgAGAAYABwAHAAUABgAGAAYABwAHAAgACAAGAAYABgAGAAkACwAOABEAEgAXAB8A
JQAjAB4AFQAJAPn/5f/N/7P/nv+K/3f/av9p/2//d/+B/4v/l/+r/8T/0//b/+b/8P/3
//z/AQAFAAgACAAKAA4ADwARABEAEAARABAAEAARABIAEwAUABMAEwATABMAFQAVABUA
FQAUABQAFAAUABQAFAAUABUAFQAVABUAFAAWABUAFQAVABUAFQAVABQAFAAUABQAFgAU
ABQAFAASABQAFQAWABYAEwATABMAFAAXABcAFgAVABcAFwAXABcAFwAXABcAFwAZABkA
GQAYABYAFgAWABcAFwAWABYAFQAXABgAGAAZABkAGAAYABgAGgAaABoAGgAaABoAGQAZ
ABkAGQAYABgAGgAaABkAGQAcABwAHAAdABsAGwAYABgAGAAYABgAGQAXABcAFgAWABgA
GQAZABkAFQAVABUAFQAWABYAFwAYABYAFgAWABUAEwATABMAEwATABMAEwATABMAEwAT
ABMAFAAUABUAFQAVABUAFAAUABQAFAAWABcAFQAUABQAFAAUABQAFgAWABYAFgAWABYA
EwATABMAFQAVABQAFAAUABQAFAAVABYAFAAUABYAFgAWABcAFwAXABcAFgAWABYAFgAX
ABcAFQAUABQAFQAVABQAFAAUABQAEwATABMAEwAVABQAFAAUABYAFgAWABYAFgAWABUA
FAAUABQAEwATABYAFgAWABcAFQAVABYAFgAWABYAFgAVABUAFwAYABgAGAAXABYAGAAY
ABgAGAAYABgAGgAbABwAHQAcABwAHAAcAB4AHgAeAB0AGgAZABkAGQAYABYAEwAPAA0A
CQAJAAkACwALAAsACwAJAAgACAAIAAYABwAIAAkACwALAAsADQANAA4ADwAQABIAEgAS
ABMAEwAUABQAFAATABIAEQAQABAAEAAQABAADgAOAA8ADwARABIAEgASABEAEQASABIA
EAAQABAAEAATABMAFgAXABoAHQAhACMAIQAcABUADQABAO//2//H/7b/pv+Z/5D/i/+P
/5X/m/+l/7H/vf/K/9X/3//o//L/9//+/wMABwAMABAAEgAQAA8AEQARAA8AEQARABIA
EgASABIAEgAVABUAFQAVABUAFQAVABUAFAAUABQAFAASABIAEgATABMAEwATABIAEgAR
ABEAEQATABMAEwASABMAFAAVABgAFwAWABUAEgASABMAFAAUABUAFQAVABYAFgAVABMA
EQATABMAEwATABEAEQARABEAEQARABEAEAAQABAAEAARABEAEAAQAA8ADwAQABAAEQAP
AA4ADgAOAA8AEAARABIAEgASABEAEQAPAA8ADgAOAAwADAALAAsADAAMAAwADQAPAA8A
DAAMAA4ADgAOAA8ADAALAAkACAAIAAkACQAJAAcABwAHAAcABQAEAAQABAAHAAgACQAJ
AAsACwALAAsACQAJAAkACQAHAAcABwAHAAgACAAJAAkABwAHAAYABgAGAAYACAAJAAkA
CAAIAAgABwAGAAcABgAGAAYABgAGAAcABwAHAAkABgAEAAMAAgACAAIAAwAEAAYABgAI
AAgABwAHAAYABQAFAAQABAAEAAQABQAFAAMAAgACAAMAAwACAAIAAgACAAEAAQABAAEA
AwACAAIAAgACAAIAAgACAAMABAAEAAQAAgACAAEAAQACAAIAAgADAAMAAwAEAAQAAgAC
AAIAAQADAAIABAAEAAQABAAEAAUABgAHAAYABgAGAAYABgAGAAYABQACAAEAAQABAAEA
AAD+//v/9//z//P/8//x//H/8f/x//P/8v/y//L/8v/z//T/9f/z//P/8//1//b/9v/2
//b/9v/2//b/9//4//r/+//8//v/+v/5//j/+v/6//r/+v/4//b/9f/z//T/9v/3//j/
+f/5//r/+v/4//j/+P/4//v//f/8//3//P8BAAUABwALAAwABwD///X/5//V/8P/rv+W
/4n/fv9z/3H/ef+F/4//l/+h/6z/t//B/8z/1v/f/+b/6//v//L/9v/4//r/+/////3/
/P/9//z//P/8//z//P/8//3//f/9//3////////////+//7//v/+//z//P/8//3//f/9
//3//P/9//3//v////3//f/9//z//P/8//z//v/8//z//P/6//r/+//8//z/+f/5//n/
+v/7//v/+v/5//v/+//7//v/+//7//v/+//6//n/+P/2//f/+P/5//v/+f/4//j/9//3
//j/+P/5//f/9v/2//b/9v/2//b/9v/2//b/9f/1//T/8//x//D/8f/y//L/8//0//T/
9P/1//X/9f/y//L/8P/w//D/8f/z//P/8v/y//L/8//z//P/8P/v/+7/7f/w//D/8f/y
//D/8P/w/+//7//v/+//7//v/+//7//v/+//7//v/+//7v/u/+//7//v/+//7v/u/+z/
7P/u/+//7//u/+7/7v/s/+z/7v/u/+7/7v/u/+7/7P/r/+r/6//t/+z/7P/s/+z/7P/t
/+7/7f/s/+3/7P/q/+v/6//r/+z/7P/t/+7/7f/t/+z/6f/q/+r/6//r/+z/7P/s/+z/
6//r/+v/6//r/+r/6v/q/+z/7P/s/+z/7f/u/+7/7v/s/+z/6//r/+z/7P/s/+3/7f/t
/+7/7v/u/+7/7v/u//D/8P/w//D/8P/x//L/8//0//T/9P/0//b/9v/2//X/8//x//D/
7//v/+7/7P/p/+f/4//j/+P/4f/h/+H/4f/j/+L/4v/i/+L/4//k/+X/5f/l/+X/5//n
/+j/6f/q/+r/6v/q/+v/7f/u/+7/7v/s/+z/7P/s/+7/7v/u/+7/7v/u/+//7//t/+7/
7v/u/+//7//w//D/8P/w//D/8P/z//P/8P/x//b/+f///wMABQAAAPn/8f/l/9X/xf+v
/5b/hP91/2r/Zf9n/23/d/+B/4v/l/+o/7f/v//I/9T/3f/i/+f/6//s/+z/7v/y//f/
9//1//P/9f/1//b/9v/2//b/9v/5//n/+f/5//n/+f/5//n/+v/6//r/+v/6//r/+v/7
//3//f/9//z//P/7//v/+//7//v/+//6//r/+v/6//z/+//6//n/9v/2//f/+P/4//j/
+f/6//z/+//7//r/+f/5//n/+f/5//n/+f/5//n/+f/5//n/+P/6//r/+v/7//r/+P/3
//X/9//4//j/+f/5//j/+P/4//j/+P/4//j/+P/4//f/9//3//f/9v/2//j/+P/3//f/
9//2//X/9f/2//f/9f/2//b/9v/2//f/9f/1//T/9P/2//f/9//3//X/9f/1//X/8//y
//L/8v/0//T/9P/z//H/8f/x//H/7//v/+//7//w//H/8v/z//L/8v/z//P/8//z//L/
8v/y//L/9P/1//f/9v/2//b/9P/0//b/9v/z//L/8f/w//D/8f/y//X/8//y//L/8v/y
//L/8//0//L/8v/0//T/8v/z//P/8//z//L/8v/y//L/8//z//H/8f/y//T/9f/0//T/
9P/0//P/8//z//P/8//y//L/8v/0//T/9P/0//P/9P/0//T/8v/y//H/8f/y//L/8v/z
//P/8//0//T/9P/2//b/+P/4//j/+P/5//n/+f/5//r/+v/6//r//P/8//z/+//8//v/
+//7//r/+P/1//H/7f/p/+n/6f/n/+f/5//n/+j/6P/p/+r/5//n/+f/5//q/+v/7P/v
//H/8v/z//T/9P/0//T/9f/1//b/9v/2//b/9v/2//b/+P/4//j/+P/2//b/9//3//X/
9v/2//b/9//3//j/+P/4//j/+P/4//f/+f/8////AgAHAA0ADwAPAAwABQD5/+v/3f/L
/7X/oP+M/3v/bv9p/2X/a/91/4H/jf+d/7D/vf/F/8z/2P/h/+j/7f/v//L/8v/y//T/
9//5//v//f//////AAD+//7//v/+//3//f/9//3////////////+//7//v/+/wAAAAAA
AAEAAQABAAEAAAD+//3//f/9//////////7/AAAAAAAAAgAAAAAAAAD+//3//f/9//z/
/v///wAAAgABAAEAAAD////////////////////////9//3//f/8//7//v/+///////+
//7//f/9//7//v///wEAAAAAAAAAAAAAAAAAAAAAAAAA///////////+//7/AAAAAP//
//8AAAAAAAABAAAA///7//r/+//8//3///8BAAEAAAAAAAAAAQABAAEA/f/9//3//f/9
//z//P/8//7//v/+//3/+//7//v/+//5//n/+f/5//v/+//7//v/+P/4//n/+f/7//v/
+v/6//r/+v/8//3//P/6//n/+P/6//r//P/8//7//v/+//7//f/9//3////+//z/+//6
//r/+v/7//z//P/8//7//v/9//3//P/7//3//P/8//z//v///////f/7//r/+v/5//r/
+v/6//r/+f/5//n/+f/5//j/+P/4//j/+P/4//j/+//8//z//P/6//r/+f/5//n/+P/3
//f/9//3//j/+P/4//j/+P/3//j/+v/6//r/+v/8//3//v////7//v/+//7/AAAAAAAA
///+//3//f/9//r/+P/1//H/7f/p/+n/6f/r/+v/6//r/+v/6v/q/+r/6P/p/+r/6//r
/+v/6//t//H/8v/z//T/9P/0//T/9f/z//T/9P/0//T/9P/0//T/9P/0//T/9P/0//T/
9f/1//X/9v/2//b/9//3//j/+P/3//b/9f/0//f/+f/6//3/AAADAAkACwAJAAYA///1
/+v/3f/L/7P/nP+I/3n/bP9l/2X/a/91/3//if+Z/67/vf/D/8z/1v/f/+j/7f/x//T/
9v/4//j/+f/5//v/+f/7//v//P/6//r/+v/6//3//f/9//3//f/9//3//f/+//7//v/+
/wAAAAAAAAEA/////////v8AAP////////3//f/9//z/+v/6//r//P/8//z//P/6//z/
/f/+//7/+//7//v//P/9//3//P/7//v/+//7//v//P/9//7////////////+//z//P/8
//3//f/8//z/+//7//z//P/9//3//P/8//z//P/8//z//P/8//z/+//7//v/+//6//r/
+v/6//n/+f/6//r/+v/7//v/+//4//j/+P/4//j/+f/5//n/+P/4//b/9//3//f/9//3
//f/9//1//T/9P/0//T/9P/0//P/8f/x//H/8f/z//P/8//z//X/9f/1//X/8v/y//P/
8//z//P/8v/y//L/8v/0//X/9//2//b/9v/4//j/+v/6//r/+v/6//r/+//7//v//f/7
//r/+v/6//v/+v/6//r//P/8//7//v/8//3//f/9/////v/+//7//v///////f/8//z/
/f/9/wAAAAAAAAAA//////////////7//v/+/wAAAAAAAAAAAAAAAP///v/+//7//f/9
//3//P/7//v//f/9//7//v///wAAAQABAAAAAQABAAAAAAD///z//P8AAAEAAgADAAQA
BgAHAAgACQAKAAoACgAKAAgACAAIAAcACAAHAAcABwAEAAIA///7//X/8f/x//H/8//z
//P/8//1//T/9P/0//T/9f/2//f/9//3//f/+f/5//r/+//8//3//v///wEA//8AAAAA
AAACAAIAAgACAAEAAAD///7/AQACAAQABQADAAQABAAEAAMAAwAEAAQABAAEAAQABAAH
AAUACAANABIAFwAdAB0AGwAYABEAAwDz/+H/yf+x/5r/iP93/2z/Zf9l/23/ef+D/4//
pf++/8//1//g/+b/6//y//v/AQAEAAYACAAIAAcABwAJAAkACwALAAwADgAOAA4ADgAP
AA8ADwAPAA8ADwAPAA8ADgAOAA4ADgAOAA4ADgAPABEAEQARABAAEAAPAA8ADwARABEA
EQAQAA4ADgAOABAAEQASABMAEgASABMAFAAUABEAEQARABIAEwATABIAEQARABEAEQAR
ABEAEQARABEAEwATABMAEgAQABAAEAARABMAEgASABEAEQASABIAEwATABIAEgASABAA
EAAQABAAEAAQAA8ADwAQABEAEQASABAAEAAPAA8AEAAQABAAEQARABEADgAOAAwADAAM
AA0ADgAPAA8AEAAPAA8ADgANAA0ADQANAA0ACwAKAAoACgAJAAgABwAFAAcABwAHAAcA
BwAHAAcABwAHAAcABwAHAAgACAAJAAkABwAHAAYABgAGAAYACAAJAAcABgAGAAYABgAG
AAgACAAGAAYABgAGAAUABQAFAAcACQAIAAgACAAJAAgACAAIAAYABgAIAAgABgAHAAcA
BwAFAAQABAAEAAcACQAKAAkACAAIAAkACQAIAAgACAAIAAcABwAHAAcABwAGAAYABgAI
AAgACAAIAAcACAAIAAgABgAGAAUABQAHAAYABQAFAAUABQAGAAYABgAGAAYABQADAAUA
BgAGAAgACQAIAAYABgAGAAYABgAKAAsADAANABAAEAAQABAAEAAQABAADwAQAA8ADwAP
AAwACgAHAAMA/f/5//n/+f/5//n/+f/5//f/9v/2//b/9v/3//j/+f/7//v/+//9//3/
/v///wAAAQACAAMABQADAAQABAAEAAQABAAEAAQABgAGAAYABgAGAAYABwAHAAcACAAI
AAgABgAFAAUABAAEAAQABAAEAAkACQAMAA0AEAAVABkAHQAfAB4AFwANAP3/6//X/7//
qv+Y/4f/ev91/3P/d/99/4f/j/+h/7r/z//X/+D/6P/v//b//f8BAAIABgAKAAwACwAJ
AAkACQALAAsADAAOAA4ADgAOAA8ADwAPAA8ADwAPAA8ADwAOAA4ADgAOAA4ADgAOAA8A
DwAPAA8ADgAOAA0ADQANAA8ADwAPAA4AEAAQABAAEgARABAADwAMAAwADQAOAA4ADQAN
AA0ADgAOAA0ACwAJAAoACwAMAA0ACwALAAsACwALAAsACwAKAAwADAAMAA0ACwAKAAoA
CQAJAAoACgALAAkACAAIAAgACAAIAAgACAAKAAoACQAJAAkACQAIAAgACgAKAAkACQAJ
AAgABwAHAAoACwAJAAoACAAIAAgACQAIAAcABQAEAAQABQAFAAUAAwADAAMAAwADAAIA
AgACAAIAAgACAAEAAQABAAEAAQACAAMABAAFAAQAAwACAAEAAAAAAAEAAQABAAEAAAAA
AP7//v8AAAEAAwACAAIAAgABAAAAAQAAAAAAAAAAAAAAAQABAAEAAwABAAAAAAAAAAEA
AAAAAAAA/v/+/wAAAAAAAAEAAQABAAMAAgACAAIAAAABAAEA//8AAAAAAQABAAEAAAD/
//7//f/9//3//f////7//v/+//z//P/8//z/+//8//z//P/8//z/+//7//3//P/7//v/
+//7//z//P/6//r/+v/5//3//f/+//z//v/+//7//v8AAAEAAgADAAMAAgABAAAAAAAA
AAAA//8AAP///////wAA/v/7//f/8f/t/+3/7f/t/+3/7f/t/+3/7P/s/+z/6v/r/+z/
7f/s/+v/6v/r/+//8v/1//j/9//2//X/9f/z//T/9P/0//T/9P/0//T/9P/0//T/9P/0
//T/9f/1//f/+P/4//j/9//3//j/+P/2//b/9v/2//X/9f/0//P/9P/7/wEABQAHAAQA
AQD9//X/5//V/8H/rv+e/43/fv9z/2//c/99/4X/j/+d/6j/s/+9/8T/zv/Z/+L/5f/p
/+z/8P/2//j/9f/1//f/9P/1//T/9P/0//T/9P/0//b/9//4//n/+f/5//n/+f/5//j/
9//2//T/9P/0//X/9f/1//X/9P/0//P/8//z//T/9f/2//b/9f/0//P/9P/0//T/9P/y
//L/8//0//T/8f/x//H/8v/1//X/9P/z//X/9f/1//X/9v/3//j/+f/2//X/9P/y//D/
8v/0/w==
         </WaveFormData>
      </LeadData>
      <LeadData>
         <LeadByteCountTotal>10000</LeadByteCountTotal>
         <LeadTimeOffset>0</LeadTimeOffset>
         <LeadSampleCountTotal>5000</LeadSampleCountTotal>
         <LeadAmplitudeUnitsPerBit>4.88</LeadAmplitudeUnitsPerBit>
         <LeadAmplitudeUnits>��V</LeadAmplitudeUnits>
         <LeadHighLimit>2147483647</LeadHighLimit>
         <LeadLowLimit>268435456</LeadLowLimit>
         <LeadID>V2</LeadID>
         <LeadOffsetFirstSample>0</LeadOffsetFirstSample>
         <FirstSampleBaseline>0</FirstSampleBaseline>
         <LeadSampleSize>2</LeadSampleSize>
         <LeadOff>FALSE</LeadOff>
         <BaselineSway>FALSE</BaselineSway>
         <ExcessiveACNoise>FALSE</ExcessiveACNoise>
         <MuscleNoise>FALSE</MuscleNoise>
         <LeadDataCRC32>2742767034</LeadDataCRC32>
         <WaveFormData>
AAAAAAAAAAD///7//f/8//7//v/+//7//v/+//7//v/+//7//v/+/wAAAAAAAAAAAAAA
AAAAAAAAAAAAAAAAAP7//v/+//7/AAAAAAAAAAACAAIAAgACAAAAAAAAAAAAAAAAAAAA
AAD+//7//v/+//7//v/+//7//f/8//v/+v/8//z//P/8//r/+v/6//r/+P/4//j/+P/6
//r/+v/6//n/+P/3//b/9v/2//b/9v/2//b/9v/2//T/9P/0//T/9P/0//T/9P/1//b/
9//4//f/9//4//j/+v/6//v/+//9//7///////7///8AAAAAAAABAAAA/v/6//r/+f/2
//X/9P/0//T/9P/0//P/8//x//H/8f/x//T/9P/0//T/9P/0//T/9P/y//D/7v/u//H/
8f/x//H/7//v/+//7//t/+3/7f/t/+//7//v/+//7//v/+//7//u/+7/7v/u//D/8P/w
//H/8//2//z/BAARACAALgA/AFYAbAB5AHoAbgBZAEAAIgD9/9L/ov9r/zr/C//m/tr+
7P4I/yX/Qf9Y/2//i/+m/7r/yf/U/9v/4f/q//D/8//3//j/+P/4//n/+//8//v//P/9
//7///8BAAIAAwACAAIABAAEAAQABQAGAAYABQAFAAUABQAGAAYABgAHAAgACAAIAAkA
CgAKAAoACgAJAAsACwAKAAoADAANAA0ADQAOAA8ADwARABEAEgASABEAFAAVABUAGAAZ
ABkAGgAaABoAGwAcABsAHAAdAB0AHgAfACAAIgAhACEAIwAkACcAKAApACoAKgAqACkA
KgAtAC0ALQAtAC0ALQAtAC4ALQAsACsAKgAqACkAKAAoACkAKAAoACcAKAAnACYAJgAj
ACEAHwAdAB4AHQAcABsAGwAZABcAFQAVABMAEQAPAAsACQAHAAQABgAGAAMAAQABAAEA
AAD///////////7//f/8//z/+//7//v/+//7//3//f/9//3/+//7//v/+//9//3//f/9
//v/+//8//z//v/+///////9//3//f/+//7//v/+//7/AQABAAAAAAAAAAAAAAABAP//
/v/+//7//P/8//z//P/+//7//f/9//3//f/7//v//P/8//z/+//7//v/+v/6//z/+//7
//n/9//3//f/9//3//f/9//3//f/9v/2//X/9//3//f/9//2//b/9v/2//T/9P/2//b/
+P/4//j/+P/3//f/+P/4//r/+v/7//v//f/+///////+////AAAAAP/////9//r/+P/4
//f/9P/1//T/9P/0//T/9P/z//P/8//z//P/8//0//T/9P/0//L/8v/y//L/8v/w/+7/
7v/v/+//7//v/+//7//v/+//7//v/+//7//v/+//7//v/+//7//v/+//8P/w//D/8P/u
/+7/7v/v//P/+P8AAAoAFwAkADIAQwBWAGYAawBkAFYAQwAsAA4A5/++/4z/Xf8w/wX/
6P7u/gT/HP85/1f/cv+L/6P/uP/I/9P/2v/h/+n/7v/u//H/9f/4//r/+P/5//v//P/7
//z//f/+//7/////////AAAAAAIAAgACAAMABAAEAAUABQAFAAUABgAGAAYABwAGAAYA
BgAHAAoACgAKAAoACQALAAsACgAMAA4ADwAPAA8AEAARABEAEQARABIAEgARABQAFQAV
ABYAFwAXABgAGQAaABwAHgAeAB4AHgAdACAAIQAiACQAJwAnACkAKgApACoAKwAsAC0A
LgAuADAALwAvAC8ALwAxADEAMQAyADEAMAAvAC4AMAAvAC4ALgAtACwALAArACoAKQAo
ACgAJwAlACMAIQAfAB0AGwAZABcAFQATABEAEQAPAA0ACwAJAAcABQACAAQABAABAP//
/f/9//z/+//5//n/+f/4//n/+P/4//f/9//3//f/9//3//f/9//3//f/9//3//f/9//3
//f/9//5//n/+v/6//r/+v/7//v/+//7//v//P/8//z//P/8///////+//7//P/8//z/
/f/9//z//P/8//z//P/8//z//v/+//3//f/9//3/+//7//z//P/8//v/+//7//r/+v/6
//n/+f/3//f/9//3//f/+f/5//n/+f/3//b/9v/1//P/8//z//P/9P/2//b/9P/0//T/
9P/0//f/9//4//j/+P/4//n/+f/5//r/+//7//7///8AAAAA/f/9//v/+P/2//b/9f/y
//H/8P/w//D/8P/w/+//7//x//H/8f/x//L/8v/y//L/8v/y//L/8v/w/+7/7P/s/+3/
7f/t/+3/7f/t/+3/7f/r/+v/6//r/+3/7f/t/+3/7//v/+//7//u/+7/7v/u/+7/7v/u
/+//8f/4/wAACgAZACgAOgBPAGAAZgBjAFoASgA5ACAA/v/V/6b/cv9F/xj/8f7c/uT+
+P4W/z3/Y/+A/5v/rf+8/8j/0f/Y/+H/5//u//L/8//3//j/9v/4//n/+//8//3//v//
/wAAAAABAAEAAQACAAIABAAEAAQABQAGAAYABwAHAAcABwAKAAoACgALAAoACgAKAAsA
DgAOAA4ADgANAA8ADwAOAA4AEAARABEAEwAUABUAFQAVABUAFgAWABkAHAAdAB0AHAAd
AB0AHgAfACAAIgAkACUAJgAnACcAKAApACoALAAtAC0ALwAwADEAMgAzADQANQA2ADYA
OAA5ADkAOQA5ADkAOQA5ADoAOgA6ADoAOgA5ADcANQA0ADUANAA0ADMAMgAxADAAMAAt
ACsAKQAnACcAJQAjACEAHwAdABsAGQAVABMAEQAPAA4ADQAMAAoACAAIAAUAAwADAAMA
AgABAP////////7//f/8//z/+//9//3//f/9//v/+//7//v//f/9//3//f/9//3//f/9
//v/+//8//z//P/8//3//f/9//3//f/+//7//v/+//7///////7//v/+//7//v///wEA
AAAAAAAA/v/+//7//v/+//7//f/9//3//f/7//v//v/+//7//f/7//v/+v/6//r/+f/5
//f/+f/5//n/+f/3//f/9//3//n/+P/4//f/9f/1//X/9f/0//T/9v/4//j/+P/4//j/
+P/5//n/+v/6//r/+v/7//v//f/+//////8AAAEAAgACAAEAAQD///z/+P/4//f/9P/z
//L/8v/y//L/8v/x//H/8//z//P/8//y//L/8v/y//T/9P/0//T/8v/w/+7/7v/v/+//
7//v/+3/7f/t/+3/7//v/+//7//t/+3/7f/t/+//7//v/+//8P/w//D/8P/u/+7/7v/v
//P/+v8AAAoAFwAkADYASwBeAGoAbQBkAFgARwAuAAoA4f+y/37/S/8c//P+2v7a/ur+
BP8t/1f/eP+T/6n/uP/E/9H/2v/h/+n/7v/y//X/9//4//r/+v/7//3//v///wAAAQAC
AAQABQAFAAUABAAEAAYABgAIAAkACgAKAAkACQAJAAkACgAKAAoACwAMAAwADAANAA4A
DgAOAA4ADwARABEAEAASABQAFQAVABUAFgAXABcAGQAZABoAGgAZABwAHQAdACAAIQAh
ACIAIwAkACYAKAAnACgAKQApACsALQAvADIAMQAxADMANAA3ADgAOQA6ADsAPAA8AD4A
PwA/AD8APwA/AD8APwBAAEAAQABAAEAAQAA/AD4APgA9ADwAPAA7ADoAOQA4ADgANwA1
ADMAMQAtACsAKQAnACMAIQAfAB0AGwAZABcAFQATABEADwAMAAwADAAJAAcABQAFAAQA
AwABAAEAAQAAAAEAAAAAAP///f/9//3//f/9//3//f/9//3//f/9//3////////////9
//3//v/+//7//v//////////////AAAAAAAAAAAAAAEAAQAAAAAAAAAAAAAAAQABAAAA
AAAAAAAAAAAAAAAAAAAAAP////8BAAEA//////7//v/+//3//f/9//z//P/+//3//f/7
//v/+//7//v/+f/5//n/+f/5//j/+P/3//f/9//3//f/9v/2//b/9v/2//b/9v/2//b/
9//1//b/+P/4//j/+P/5//n/+v/6//z//P/9//3//f/+//////8AAAEAAgACAAEAAQD/
//z/+v/6//n/9v/1//T/9P/0//L/8v/x//H/8//z//P/8//0//T/9P/0//T/9P/0//T/
8v/w/+7/7v/v/+//7//v/+3/7f/t/+3/7f/t/+3/7f/t/+3/7f/t/+//7//v/+//8P/w
//D/8P/w//D/8P/x//P/+P8AAAgAFwAoADwATwBeAGoAawBgAFAAQQAmAAIA2f+q/3b/
Rf8a//P+3P7a/uz+Cv83/2H/fv+X/6v/uv/E/8//2P/h/+f/7v/y//X/9//4//j/+P/5
//v//P/9//7///8AAAAAAQABAAEABAAEAAYABgAGAAcACAAIAAkACQAJAAkACgAKAAoA
CwAMAAwADAANABAAEAAQABAAEQATABMAEgASABQAFQAVABUAFgAXABcAGQAZABoAGgAb
AB4AHwAfACAAIQAhACIAIwAkACYAKAApACoAKwArAC4ALwAwADIANQA1ADcAOAA7ADwA
PQA+AD0APgA+AEAAQwBDAEMAQwBFAEUARQBGAEYARgBGAEYASABHAEYARgBDAEIAQgBB
AEIAQQBAAEAAPgA7ADgANQAzADEALwAtACkAJwAlACMAHwAdABsAGQAXABUAEwAQAA4A
DgALAAkABwAHAAYABQADAAMAAwACAAEAAAAAAP//////////////////////////////
////////////////////AAAAAAAAAAABAAEAAQABAAEAAgAAAAAAAAAAAAMAAwACAAIA
AAAAAAAAAQABAAAAAAAAAAAAAAAAAAAAAAAAAP///////////f/9//z//P/8//v//f/9
//z//P/8//v/+//5//n/+f/5//n/+f/5//n/+f/3//b/9v/1//f/9//3//f/9v/2//b/
9v/0//T/9P/0//T/9f/1//X/9P/0//T/9P/1//b/9v/2//b/9v/3//f/+P/4//r/+v/7
//v//f/+//////8AAAEAAgACAAEAAQD///z/+v/6//n/9v/1//T/9P/0//T/9P/z//P/
8//z//P/8//0//T/9P/0//L/8v/y//L/8v/w/+7/7v/v/+//7//v/+//7//v/+//7//v
/+//7//v/+//7//v//H/8f/x//H/8f/w/+//7v/w//D/8P/x//P/+P8CAA4AGQAmADoA
TwBgAGgAZwBaAEoAOQAcAPb/zf+e/2z/Pf8U//H+2v7a/uz+Dv85/2X/gv+Z/6v/uP/E
/9H/2v/l/+v/8P/0//f/+f/6//z//P/9////AAD//wAAAQACAAIAAwADAAMABAAEAAYA
BgAGAAcACAAIAAsACwALAAsACgAKAAoACwAMAAwADAANABAAEAAQABAAEQATABMAEgAS
ABQAFQAVABcAGAAZABkAGwAbABwAHAAbAB4AHwAfACIAIwAjACQAJQAmACgAKgArACwA
LQAtADAAMQAyADQANQA1ADcAOAA7ADwAPQA+AD0APgA+AEAAQwBDAEMAQwBFAEUARQBG
AEQARABEAEQARABDAEIAQgBDAEIAQgBBAEAAPwA+AD4AOwA5ADcANQAzADEALwAtACkA
JwAlACMAHwAdABsAGQAZABcAFQASABAAEAANAAsACQAJAAgABwAFAAUABQAEAAMAAgAC
AAEAAQABAAEAAQABAAEAAQABAAEAAQABAAEAAwADAAMAAwABAAEAAgACAAAAAAABAAEA
AwADAAMABAACAAIAAgACAAMAAwACAAIAAAAAAAAAAQABAAAAAAAAAAAAAAAAAAAAAAAA
AP///////////f/9//z//P/8//v//f/9//z//P/8//v/+//5//n/+f/5//n/+f/5//n/
+f/3//b/9v/1//f/9//3//f/9v/2//b/9v/0//T/9P/0//T/9f/1//X/9P/0//T/9P/0
//b/9v/2//b/9//3//j/+P/6//r/+//7//3//v///////v///wAAAAD//////f/6//j/
+P/3//T/8//y//L/8v/y//L/8f/x/+//7//v/+//8v/y//L/8v/y//L/8v/y//D/7v/s
/+z/7f/t/+3/7f/t/+3/7f/t/+3/7f/t/+3/7f/t/+3/7f/v/+//7//v/+7/7v/u/+7/
8P/w//D/8f/1//j/AAAKABkAKAA8AFEAZgB0AHcAbgBeAEkALAAGAN3/rP90/z3/EP/n
/tL+3P7y/gz/L/9P/2b/gf+d/7D/wv/R/9z/4f/l/+z/8P/z//f/+v/6//j/+f/7//z/
/f/+////AAACAAMAAwADAAQABAAGAAYABAAFAAYABgAHAAcABwAHAAgACAAIAAkACgAK
AAoACwAKAAoACgAKAAsADQANAAwADgAQABEAEQARABIAEwATABMAEwAUABQAFQAYABkA
GQAaABsAGwAcABsAHAAeACAAIQAiACMAIwAmACcAKAAqACoAKQAqACoALQAuAC8AMAAv
ADAAMAAyADMAMwAzADMAMwAzADMANAA0ADQANAA0ADIAMQAwADAAMQAwADAALwAuAC0A
LAAsAC0AKwApACcAJQAjACEAHwAfAB0AGwAZABkAFwAVABMAEQAPAA0ACgAMAAwACQAH
AAUABQAEAAMAAQABAAEAAAAAAAAAAQABAP////////////////////8BAAEAAQABAAEA
AQABAAEAAQABAAIAAgACAAIAAwADAAUABQAFAAYABAAEAAQABAAFAAUABAAEAAQABAAE
AAUABQAEAAQABAAEAAQABAAEAAIAAgABAAEAAQABAP////8AAAAAAAD////////+//7/
/v/9//3/+//7//v/+//7//v/+//7//v//f/8//z/+//5//n/+f/5//r/+v/6//r/+P/4
//j/+P/4//j/+f/6//v//P/7//v//P/8//7//v////////8AAAEAAQACAAMABAAEAAUA
BQADAAAA/P/8//v/+P/5//j/+P/4//b/9v/1//X/9f/1//X/9f/2//b/9v/2//b/9v/2
//b/9P/y//D/8P/x//H/8f/x/+//7//v/+//8f/x//H/8f/v/+//7//v/+//7//v/+//
8P/w//D/8P/w//D/8P/x//X/+P/8/wQADwAeACwAPQBQAGQAcQB2AG4AWwBGACwABwDg
/7L/f/9O/yH/+P7k/vL+DP8l/0H/Xv91/43/pv+6/8n/0v/b/+P/6v/w//H/8//2//j/
+P/5//v//P/8//z//P/8//7/////////AAAAAAIAAgACAAMABAAEAAMAAwADAAMABgAG
AAYABwAIAAgACAAJAAoACgAKAAoACwANAA0ADAAMAA4ADwAPAA8AEAARABEAEQARABIA
EgARABQAFQAVABYAFwAXABgAGQAaABwAHgAfACAAIQAhACAAIQAiACQAJAAjACQAJAAm
ACgAKgAsACsALAAsAC4ALwAvAC8ALwAxADEAMQAyADEAMAAvAC4ALwAvAC8AMAAtACwA
LAArACoAKQAoACgAJwAlACMAIQAhAB8AHQAbABsAGQAXABUAEwARAA8ADQALAAkABwAE
AAYABgADAAEA/f/9//z/+//5//n/+f/4//f/9v/2//X/9f/1//X/9f/1//X/9f/1//X/
9f/1//X/9f/1//X/9f/3//f/+P/4//j/+P/5//n/+f/5//n/+v/6//r/+v/6//v/+//6
//r//P/8//z//f/9//z//P/8//z//P/8//z//P/8//v/+//7//v/+f/5//j/+P/4//f/
9//3//b/9v/4//f/9//1//X/9f/1//X/9f/1//X/9f/1//T/9P/z//P/8//z//P/8v/y
//L/8v/y//L/8v/y//T/9P/0//T/9f/1//b/9v/2//b/9//3//n/+v/7//v//P/9//7/
/v/9//3/+//4//b/9v/1//L/8f/w//D/8P/u/+7/7f/t/+//7//v/+//8P/w//D/8P/w
//D/8P/w/+7/7P/q/+r/7f/t/+3/7f/r/+v/6//r/+3/7f/t/+3/6//r/+v/6//r/+v/
6//r/+z/7P/s/+z/7P/s/+z/7f/x//T/+P8CAA8AHgAsAEEAUgBgAGUAYgBUAEUAMgAU
AO//xv+W/2X/OP8L/+j+4P7w/gb/Jf9L/2r/g/+d/7L/wP/L/9T/2//h/+j/7P/v/+//
8v/0//b/9//5//r/+f/6//v//P/8//3//f/9//7//v8AAAAAAAABAAIAAgADAAMAAwAD
AAQABAAEAAUABgAGAAYABwAIAAgACAAIAAkACwALAAoADAAOAA8ADwAQABAAEAAPABAA
EQATABQAEwAWABcAFwAYABkAGQAaABkAGgAcAB4AHwAgACEAIQAkACUAJgAoACcAJwAp
ACoALQAuAC8AMAAxADIAMgA0ADMAMwAzADMANQA1ADUANgA0ADQANAA0ADYANQA0ADQA
MwAyADIAMQAwAC8ALgAuAC0AKwApACcAJQAjACEAHwAdABsAGQAXABMAEQAPAA0ACwAJ
AAcABAAGAAYAAwABAP/////+//3/+f/5//n/+P/5//j/+P/3//f/9//3//f/9f/1//X/
9f/1//X/9f/1//f/9//3//f/9//3//j/+P/4//j/+f/5//n/+f/5//r/+v/6//r/+v/5
//n/+P/4//n/+v/7//3/+//6//r/+v/8//z//P/8//r/+v/5//n/+f/5//f/9//6//r/
+v/5//f/9//2//b/9v/1//X/8//1//X/9f/1//P/8//z//P/8//y//L/8f/v/+//7//v
//D/8P/w//D/8v/y//D/8f/y//P/9P/1//X/9v/2//b/9v/3//f/+f/6//v/+//+////
AAAAAP3//f/7//j/9v/2//X/8v/x//D/8P/w//D/8P/v/+//7//v/+//7//w//D/8P/w
//D/8P/w//D/8P/u/+z/7P/r/+v/6//r/+v/6//r/+v/6//r/+v/6//r/+v/6//r/+v/
6//r/+v/7P/s/+z/7P/s/+z/7P/t/+//8v/4/wIAEQAgADAARQBYAGQAaQBkAFoASwA2
ABQA6/++/4z/Wf8q//3+3v7W/ub+/v4h/0v/bP+H/5//sP++/8n/1P/b/+P/6v/u//H/
8f/y//b/+P/5//v//P/7//z//f/+//7/////////AgACAAQABAACAAMABAAEAAUABQAF
AAUABgAGAAYABwAIAAgACAAJAAoACgAKAAoACwANAA0ADAAMAA4ADwAPABEAEgATABMA
FQAVABYAFgAXABoAGwAbABoAGwAbABwAHwAgACIAJAAjACQAJQAlACgAKQAqACwALQAt
AC8AMAAzADQANQA2ADUANgA2ADgAOwA7ADsAOwA7ADsAOwA8ADwAPAA8ADwAOgA5ADgA
OAA5ADgAOAA3ADgANwA2ADYAMwAxAC8ALQArACkAJwAlACMAIQAfAB0AGQAXABUAEwAP
AA0ACwAIAAoACgAHAAUAAQABAAAA///9//3//f/8//v/+v/6//n/+f/5//n/+f/5//n/
+f/5//n/+f/5//n/+f/5//n/+f/5//n/+v/6//j/+P/5//n/+//7//v//P/6//r/+v/6
//3//f/8//z//v/+//7///////7//v/+//7//v/+//7//v/+//3//f///////f/9//7/
/v/+//3//f/9//z//P/+//3//f/7//n/+f/5//n/+//7//v/+//5//j/+P/3//f/9//3
//f/+P/4//j/+P/2//j/+v/4//j/+v/6//r/+v/7//v//P/8//z//P/9//3///8AAAEA
AQACAAMABAAEAAMAAwABAP7//P/8//v/+P/1//T/9P/0//T/9P/z//P/8//z//P/8//0
//T/9P/0//b/9v/2//b/8v/w/+7/7v/v/+//7//v/+//7//v/+//7//v/+//7//x//H/
8f/x//H/8f/x//H/8v/y//L/8v/y//L/8v/z//X/+P/+/wgAFQAmADgASwBeAGwAbwBo
AFoATQA4ABQA6f++/4j/U/8k//n+3v7a/uj+Av8p/1X/dv+P/6P/tv/E/8//2P/h/+n/
7v/0//f/9//4//r//P/9////AAD//wAAAQACAAQABQAFAAUABgAGAAgACAAGAAcACAAI
AAsACwALAAsADAAMAAwADQAOAA4ADgAPAA4ADgAOAA4AEQATABMAEgASABQAFQAVABUA
FgAXABcAGQAZABoAGgAbAB4AHwAfACAAIQAhACIAIwAkACYAKAApACoAKwArAC4ALwAw
ADIAMwAzADUANgA1ADYANwA4ADsAPAA8AD4APwA/AD8APwBAAEEAQgBEAEIAQgBCAEIA
QgBBAEAAQABBAEAAQAA/AD4APQA8ADwAOQA3ADUAMwAzADEALwAtACoAJwAkACEAHwAd
ABsAGQAVABMAEQAOAA4ADgALAAkABwAHAAYABQABAAEAAQAAAP///v/+//3//f/9//3/
/f/9//3//f/9//3//f/9//3//f/9//3//f//////AAAAAP7//v//////////////AAAC
AAIAAgACAAEAAQAAAAAAAAAAAAAAAQADAAIAAgACAAIAAgACAAIAAAAAAP////8BAAEA
//////7//v/+//3//f/9//z//P/8//v/+//5//n/+f/5//n/+f/5//n/+f/5//j/+P/3
//X/9f/1//X/9P/0//T/9P/0//T/9P/0//L/8//z//P/9P/0//T/9P/0//T/9P/0//T/
9//3//j/+P/4//j/+f/5//v//P/9//3//v///wAAAAD//////f/6//j/+P/3//T/8//y
//L/8v/y//L/8f/x//H/8f/x//H/8v/y//L/8v/y//L/8v/y//D/7v/s/+z/7f/t/+3/
7f/v/+//7//v/+3/7f/t/+3/7//v/+//7//v/+//7//v/+7/7v/u/+7/8P/w//D/8f/z
//b//P8IABUAJgA4AEsAWgBkAGUAWgBKADsAIAD8/9H/pv90/0X/HP/1/tz+3P7q/gj/
M/9f/4D/l/+p/7b/xP/N/9b/4f/p/+z/8P/1//X/+P/6//r/+//9//7///8AAAEAAgAC
AAMAAwADAAQABAAGAAYABgAHAAgACAAHAAcABwAHAAoACgAKAAsACgAKAAoACwAOAA4A
DgAOAA8AEQARABAAEgAUABUAFQAVABYAFwAXABkAGQAaABoAGwAeAB8AHwAgACEAIQAi
ACMAJAAmACgAKQAqACsAKwAuAC8AMAAyADMAMwA1ADYAOQA6ADsAPAA9AD4APgBAAEMA
QwBDAEMARQBFAEUARgBGAEYARgBGAEgARwBGAEYARQBEAEQAQwBCAEEAQABAAD0AOwA5
ADcAMwAxAC8ALQApACcAJQAjACEAHwAdABsAGAAVABIADgAMAAwACQAHAAcABwAGAAUA
AwADAAMAAgABAAAAAAD//////////////f/9//3//f////////////3//f/9//3//f/9
//7//v/+//7///////3//f/9//7/AAAAAAAAAAD//////v/+//7//v/+///////+//7/
/v/+//7//v/+//7//v/9//3//f/9//v/+//6//r/+v/5//v/+//6//r/+P/3//f/9f/3
//f/9//3//X/9f/1//X/9f/0//T/8//z//P/8//z//L/8v/y//L/8v/y//L/8v/w//H/
8f/x//D/8v/0//T/9P/0//T/9P/1//X/9v/2//j/+P/5//n/+//8//3//f/+////AAAA
AP/////9//r/+P/4//f/9P/x//D/8P/w//L/8v/x//H/8f/x//H/8f/y//L/8v/y//L/
8v/y//L/8v/w/+7/7v/u/+3/7P/r/+3/7f/t/+3/7f/t/+3/7f/t/+3/7f/t/+//7//v
/+//7v/u/+7/7v/u/+7/7v/v//P/9v/+/wgAEwAiADQASQBcAGoAbwBkAFQAQQAoAAIA
2f+s/3j/Rf8a//P+1v7Q/tz+9P4d/03/cP+J/6H/sv/A/8v/1v/h/+f/7v/y//f/+f/6
//r/+v/7//3//v8BAAIAAwAEAAQABQAFAAUABgAGAAgACAAIAAkACgAKAAsACwALAAsA
DgAOAA4ADwAQABAAEAARABIAEgASABIAEwAVABUAFAAUABYAFwAXABcAGAAZABkAGwAb
ABwAHAAdACAAIQAhACQAJQAlACYAJQAmACgAKgApACoAKwArAC4ALwAwADIAMwAzADUA
NgA3ADgAOQA6ADsAPAA8AD4APwA/AD8APwBBAEEAQQBCAEIAQgBCAEIAQgBBAEAAQAA/
AD4APgA9AD4APQA8ADwAOwA5ADcANQAzADEALwAtACsAKQAnACUAIQAfAB0AGwAZABcA
FQASABIAEgAPAA0ACwALAAoACQAHAAcABwAGAAUABAAEAAMAAwADAAMAAwADAAMAAwAD
AAMAAwADAAMAAwADAAMAAwADAAMABAAEAAYABgAHAAcABQAFAAUABgAEAAQABAAEAAcA
BwAGAAYABAAEAAQABQAHAAYABgAGAAYABgAGAAYABgAGAAUABQAFAAUAAwADAAQABAAE
AAMAAQABAAAAAAACAAEAAQD////////////////////////9//z//P/7//3//f/9//3/
+v/6//r/+v/8//z//P/8//z//f/7//r//P/8//z//P//////AAAAAAAAAAABAAEAAQAC
AAMAAwAFAAcACQAKAAcABwAFAAIAAAAAAP///P/9//z//P/8//r/+v/5//n/+f/5//n/
+f/4//j/+P/4//r/+v/6//r/+P/2//T/9P/z//P/8//z//T/9f/2//f/9f/1//X/9f/1
//X/9f/1//f/9//3//f/9v/2//b/9v/2//b/9v/3//n/+v8AAAYAEQAgADAAQwBYAG4A
ewCAAHgAaQBUADYAEQDo/7j/f/9M/x3/8v7e/ur+Av8f/0H/Wv9x/43/pv+8/8v/2P/j
/+v/8v/2//v//f/+/wAAAAABAAMABAAHAAgACQAKAAoACwALAAsACgAKAAwADAAOAA8A
EAAQABEAEQARABEAEgASABIAEwASABIAEgATABYAFgAWABYAFQAXABcAFgAWABgAGQAZ
ABsAHAAdAB0AGwAbABwAHAAdACAAIQAhACIAIwAjACQAJQAmACgAKgApACoAKwArACwA
LwAuAA==
         </WaveFormData>
      </LeadData>
      <LeadData>
         <LeadByteCountTotal>10000</LeadByteCountTotal>
         <LeadTimeOffset>0</LeadTimeOffset>
         <LeadSampleCountTotal>5000</LeadSampleCountTotal>
         <LeadAmplitudeUnitsPerBit>4.88</LeadAmplitudeUnitsPerBit>
         <LeadAmplitudeUnits>��V</LeadAmplitudeUnits>
         <LeadHighLimit>2147483647</LeadHighLimit>
         <LeadLowLimit>268435456</LeadLowLimit>
         <LeadID>V3</LeadID>
         <LeadOffsetFirstSample>0</LeadOffsetFirstSample>
         <FirstSampleBaseline>0</FirstSampleBaseline>
         <LeadSampleSize>2</LeadSampleSize>
         <LeadOff>FALSE</LeadOff>
         <BaselineSway>FALSE</BaselineSway>
         <ExcessiveACNoise>FALSE</ExcessiveACNoise>
         <MuscleNoise>FALSE</MuscleNoise>
         <LeadDataCRC32>4250336271</LeadDataCRC32>
         <WaveFormData>
AAAAAAAAAAD///7//f/8//3//v///wAA/v/+//7//v/8//z//P/8//3//v///wAAAAAA
AAAAAAACAAIAAgACAAEAAAD///7//v/+//7//v///wAAAQACAAAAAAAAAAAAAAAAAAAA
AAD+//7//v/+//z//P/8//z/+v/6//r/+v/6//r/+v/6//r/+v/6//r/+P/4//j/+P/4
//j/+P/4//b/9v/2//b/9P/0//T/9P/0//T/9P/0//T/9P/0//T/8v/y//L/8v/1//b/
9//4//b/9v/2//b/9//5//n/+f/7//v/+//7//r/+v/9//3//v///////v/7//r/+f/2
//b/9f/1//X/9f/1//P/8//x//H/8v/y//X/9f/1//T/8f/x//H/8P/w/+3/7f/s/+z/
7P/s/+v/6//s/+z/7P/q/+r/6v/q/+r/6v/p/+n/7P/s/+z/7P/r/+v/6v/q/+r/6v/q
/+z/8f/z//b//v8NAB0ALABCAFwAeACPAJoAmACPAIEAZgBFAB4A6v+t/3L/Nv/7/uD+
6P7+/hr/Of9R/2f/g/+b/63/vf/K/9H/2P/h/+j/7P/w//L/8v/y//L/8//0//T/9f/2
//f/+v/7//v/+//5//r//P/8//3//v8AAAEAAQAAAAAA//8BAAEAAgACAAMAAwADAAQA
AgADAAQABAAEAAYABgAGAAcACAAIAAgACAALAAwADAAPABAAEAAQABAAEAAQABAAEgAU
ABYAGAAYABgAFwAYABkAGgAbABwAHwAgACEAIgAhACIAJAAlACcAKAApACoAKgApACgA
KAAsACwALAAsACwALQAtAC0ALAAqACgAJwAnACcAJwAnACcAJgAmACYAJAAjACMAIgAh
ACAAHQAcABwAGwAZABcAGAAWABQAEgARABAADwAOAAsACQAHAAYABgAGAAQAAgD///7/
/f/8//z//P/9//3//f/8//v/+v/4//n/+f/5//v/+//7//v/+P/4//j/+P/6//v/+//7
//v/+//7//v/+//7//z//P/8//z//f/9//3//f/9//3///8AAAAAAAD+//7//v/+//7/
/v/+//7//P/8//z//P/8//v/+//7//v/+//7//v/+//7//r/+v/7//v/+v/6//r/+v/6
//n/9f/1//X/9f/3//f/9//3//X/9f/z//P/8//z//P/8v/0//T/9P/0//H/8//z//L/
8//0//X/9v/2//b/9v/2//f/+f/5//n//f/9//3//f/9//z//v/9///////+//z/+//6
//n/9v/4//f/9//3//f/9//1//X/8//z//T/9P/3//f/9//2//P/8//z//L/8P/t/+3/
7P/s/+z/7P/r/+v/7P/s/+z/7v/u/+7/7v/u/+7/7f/t/+z/7P/s/+z/7//v/+7/7v/s
/+z/7P/u//H/9f/8/wgAFQAlADYASgBiAHgAiQCOAIoAgwB1AFwAOwAQANr/of9m/yj/
9f7q/vr+Ev8w/1H/af+D/5v/r/+//8v/0v/b/+L/5//q/+z/8v/2//b/9f/2//j/+v/4
//n/+v/7//z//f/9//3//f/+/wAAAAAAAAAAAQABAAQABAAFAAUAAwADAAQABAAFAAUA
BQAGAAYABwAIAAgACAAKAAoACgALAAwADAAMAAwADwAQABAAEQASABIAEgARABIAEwAU
ABcAGAAZABoAGwAcABwAHgAdAB4AHwAgACMAJAAlACYAJwAoACoAKwArACwALQAuADEA
MQAxADIAMwAyADEAMAAyADMAMwAzADIAMAAuAC0ALQAtAC0ALQAtACwALAAsACgAJwAn
ACYAJwAmACMAIgAeAB0AGwAZABgAFgAUABIAEgAQAA4ADAALAAkABwAGAAYABgAEAAIA
///+//3//P/7//r/+v/5//v/+v/5//j/9v/3//f/9//5//n/+f/5//b/9v/2//b/9v/3
//f/9//5//n/+f/5//v/+//8//z/+v/6//v/+//7//v/+//7//3//v/+//7//v/+//7/
/v/+//7//v/+//7//v/+//7//v/9//3//f/9//3//f/9//3//f/8//z/+//7//r/+v/6
//r/+v/5//X/9f/1//X/9//3//f/9//3//f/9f/1//P/8//z//L/9P/2//b/9P/0//T/
9P/0//X/9v/3//j/9//5//n/+f/7//v/+//7//7//v8BAAEAAAD///3/+v/5//j/9//0
//T/8//z//P/8//z//H/8f/y//P/9f/2//b/9f/0//L/8//z//P/8v/w/+3/7f/s/+r/
6v/q/+n/6//s/+z/7P/q/+r/6v/q/+z/7P/r/+v/7v/u/+7/7v/t/+3/7P/s/+7/7v/u
//D/8f/1//z/BgAXACkAPgBWAG4AfgCFAIYAhAB/AG8AVAAtAPz/wv+H/0z/EP/l/uD+
8v4S/zz/Yf97/5P/p/+1/8H/y//U/93/5P/r/+7/8P/y//L/8P/z//T/9v/4//r/+//8
//3//P/9//3//f///wAAAgACAAIAAgADAAMAAgACAAMAAwAEAAUABwAIAAcABwAHAAgA
CAAJAAoACgAKAAwADAAMAA0ADgAOAA4AEAATABQAFAATABQAFAAUABcAGAAZABoAGQAa
ABsAHAAfACAAIAAiACMAJAAlACYAJwAoACkAKgArACwALgAvAC8AMAAxADIANQA1ADUA
NgA4ADgAOAA4ADYANwA3ADcAOQA4ADcANwA2ADUANAAzADEAMAAwADAALgAtAC0ALAAp
ACgAJQAkACQAIwAhAB8AHAAaABgAFgAUABIAEAAOAA8ADQALAAoACAAIAAYABAADAAIA
AQAAAP///v/+//3/+//6//n/+P/6//v/+//7//n/+f/5//n/+v/6//r/+v/6//v/+//7
//n/+f/5//n/+//7//z//P/6//r/+//7//3//f/9//3//f/+//7//v/+//7//v/+//7/
/v/+//7//P/8//z//P/+//3//f/9//v/+//7//v/+//7//r/+v/7//v/+v/6//j/+P/4
//f/9v/3//j/+f/4//f/9v/1//f/9//1//X/9f/1//X/9P/y//L/9P/0//T/9v/2//b/
9v/4//j/+P/4//f/+f/5//n//f/9//3//f/8//z//////wEAAQAAAP7/+//6//n/9v/2
//X/9f/1//X/9f/z//P/8//z//T/9P/z//P/8//y//P/8//z//L/7v/r/+v/6v/s/+z/
7P/r/+n/6v/q/+r/7P/s/+z/7P/q/+r/6f/p/+z/7P/s/+z/7f/t/+z/7P/q/+r/6v/s
/+//8//6/wIAEQAfADIASgBkAHoAhwCKAIoAhwB3AFgAMQAAAMT/if9Q/xb/6f7c/ur+
Av8q/1H/cf+J/5//rf+7/8n/0v/b/+D/5f/q/+7/8P/y//T/8//0//b/+P/4//n/+v/7
//7//////////f/+/wAAAAAAAAAAAQABAAIAAgADAAMAAQABAAIAAgAFAAUABQAGAAYA
BwAIAAgACAAKAAoACgALAAwADAAMAAwADwAQABAAEQASABIAEgARABIAEwAUABYAGAAa
ABwAGwAcABwAHgAfACAAIQAiACUAJgAnACgAJwAoACoAKwAvADAAMQAyADMAMwAzADQA
NgA2ADYANgA2ADcANwA3ADcANgA1ADUANQA1ADUANQAzADIAMgAyAC4ALQAtACwALQAs
ACkAKAAkACMAIQAfAB4AHAAaABgAFgAUABIAEAANAAsACQAIAAgACAAGAAQAAQAAAP//
/v////7//v/9//3//P/7//r/+P/5//n/+f/5//n/+f/5//j/+P/4//j/+v/7//v/+//5
//n/+f/5//n/+f/6//r//P/8//3//f/7//v/+//7//v//P/8//z//P/8//z//P/8//z/
/P/8//7//v/+//7//P/7//v/+//9//3//f/9//v/+//6//r/+f/5//j/+P/6//r/+v/5
//X/9f/1//X/9f/1//X/9f/1//X/8//z//P/8//z//L/8v/y//L/8v/x//H/8f/x//P/
8//z//T/9P/0//T/9P/2//b/9v/2//f/+f/5//n/+//7//v/+//+//7/AQABAP/////+
//z/+//6//n/9v/2//X/9f/1//P/8//x//H/8//z//T/9P/1//X/9f/0//H/8f/x//D/
8P/t/+3/7P/s/+z/7P/r/+v/7P/s/+z/7P/s/+z/7P/q/+r/6f/p/+z/7P/s/+z/6//r
/+r/6v/r/+z/7f/w/+//8//6/wIADwAhADYATgBkAHgAgwCEAIIAfwBrAEwAJwD4/77/
hf9S/x7/9f7o/vT+Ev86/2H/ff+R/6X/s/+7/8X/0P/b/+L/6f/u//D/8v/y//L/8f/y
//T/9v/4//n/+v/7//r/+//7//v/+//8//7//v8AAAAAAQABAAAAAAABAAEAAwADAAQA
BAAFAAUABQAGAAYABwAIAAgACAAKAAoACgAJAAoACgAKAAwADwAQABAAEQASABIAEgAT
ABQAFQAWABcAGAAZABoAGwAcABwAHgAfACAAIQAiACMAJAAlACYAKQAqACwALQAvADAA
MQAyADEAMQAxADIANgA2ADYANgA2ADcANwA3ADkAOAA3ADcANwA3ADcANwAzADIAMgAy
ADEAMQAyADIAMAAuACoAKAAmACUAIwAhACIAIAAeABwAGAAWABQAEgARAA8ADQAMAAoA
CgAIAAYABQAEAAMAAgABAAAAAAD///3//P/7//r//P/9//3//f/7//v/+//7//z//P/8
//z//P/9//3//f/9//3//f/9//3//f/+//7//v/+///////9//3//f/9////AAAAAAAA
/v/+//7//v/+//7//v/+//7//v/+//7//v/9//3//f/9//3//f/9//v/+//6//r/+//7
//r/+v/4//j/+P/3//b/9//4//n/+f/5//n/+f/3//f/9f/1//f/9//3//b/9P/0//T/
9P/z//P/8//z//H/8//z//T/8//y//H/8P/z//T/9P/0//T/9P/2//b/9v/2//n/+//7
//v/+//7//v/+//+//7/AQABAAEAAQAAAP7/+//6//n/9v/2//X/9f/1//f/9//1//X/
9f/1//b/9v/1//X/9f/0//H/8f/x//D/8P/t/+3/7P/s/+z/7P/r/+3/7v/u/+7/7v/u
/+7/7v/s/+z/6//r/+7/7v/u/+7/7f/t/+z/7P/s/+z/7P/u//H/9f/6/wQAEQAfADQA
TABiAHQAfwCAAH4AdwBhAEAAHQDu/7b/gf9S/x7/+f7u/v7+GP9C/2f/f/+T/6f/s/+/
/8n/0v/b/+T/6f/s//D/8v/0//T/9P/0//X/9v/4//n/+v/7//z//f/9//3/+//8//7/
/v8AAAAAAQABAAIAAgADAAMAAwADAAQABAAFAAUABQAGAAYABwAIAAgACgAMAAwADAAM
AAwACwAKAAwADwAQABAAEQASABIAEgATABQAFQAWABkAGgAbABwAHAAcABsAHAAfACAA
IQAiACUAJgAnACgAJwAoACoAKwAtAC4ALwAwADEAMQAxADIANAA0ADQANAA2ADcANwA3
ADUANAAzADMAMwAzADMAMwAxADAAMAAwADAALwAvAC4ALQAsACkAKAAmACUAIwAhACAA
HgAcABoAFgAUABIAEAARAA8ADQAMAAgACAAGAAQAAwACAAEAAAD///7//v/9//3//P/7
//r//P/9//3//f/7//v/+//7//r/+v/6//r//P/9//3//f/7//v/+//7//v/+//8//z/
/P/8//3//f/9//3//f/9//3//v/+//7//P/8//z//P/+//7//v/+//z//P/8//z//P/7
//v/+//7//v/+//7//n/+f/4//j/+f/5//j/+P/4//j/+P/3//f/9//3//f/9//3//f/
9//2//X/8v/x//L/8//0//T/9P/0//T/9P/x//H/8f/x//H/8//z//T/8P/w//D/8P/y
//T/9P/0//T/9P/0//T/9P/1//f/9//3//r/+//8//3//P/8/////////////v/8//v/
+v/5//b/9v/1//X/9f/1//X/8//z//H/8f/y//L/9f/1//X/9P/z//P/8//y/+7/6//r
/+r/6//s/+3/7f/r/+z/7P/s/+z/7P/s/+z/7P/s/+v/6//s/+z/7P/s/+3/7f/s/+z/
7P/s/+z/7v/z//X//P8IABcAJwA6AFIAbACCAI8AkgCQAIcAbwBMACcA9P+2/3v/Qv8M
/+n+5v74/hD/Mv9N/2X/ff+V/6n/u//J/9T/3f/i/+f/7P/u//L/9v/2//b/9v/3//j/
+P/5//r/+//+//////////3//v8AAAAAAAAAAAEAAQAEAAQABQAFAAUABQAGAAYABwAH
AAcACAAGAAcACAAIAAgACgAKAAoADQAOAA4ADgANAA8ADwAOAA8AEAAQABAAEQASABMA
FAAXABgAGQAaABsAHAAcAB4AHQAeAB8AIAAjACQAJQAmACUAJgAoACkAKQAqACsALAAt
AC0ALQAuAC4ALgAuAC4ALgAvAC8ALwAvAC4ALQAtACsAKwArACsAKwAqACoAKgAmACUA
JQAkACQAJAAiACIAHgAdABsAGQAZABgAFwAWABYAFAASABAADwANAAsACgAKAAoACAAG
AAMAAgABAAAAAQAAAAAA//8BAAAA///+//3//f/8//v//f/9//3//f/8//z//P/8//7/
/////////f/9//3//f//////AAAAAAIAAgADAAMAAQABAAEAAQD//wAAAAAAAAIAAgAC
AAIAAAAAAAAAAAAAAAAAAAAAAAAA/////////////////////////v/+//7//f/7//r/
/P/8//z/+//5//n/+f/5//f/9//3//f/+f/5//f/9//1//X/9f/0//b/9v/2//b/8//z
//P/8//x//T/9f/2//f/+P/4//j/+P/4//n/+//7//v//f/9//3//f/+//7/AQABAAMA
AwACAAAA/f/8//v/+P/6//n/+f/5//f/9//1//X/9//3//j/+P/5//n/+f/4//f/9//3
//b/9P/x//H/8P/w//D/8P/v/+3/7v/u/+7/8P/w//D/8P/u/+7/7f/t/+7/7v/u/+7/
7//v/+7/7v/u/+7/7v/w//P/9f/6/wIADQAdAC4APgBWAHAAiQCYAJoAkwCJAHYAWQA0
AAYAyf+Q/1b/F//y/vT+CP8i/z//Wf9v/4n/o/+1/8H/zP/V/97/5f/s//D/8v/2//j/
+P/4//n/+v/4//n/+v/7//7///////////8AAAIAAgAEAAQABQAFAAUABAAEAAMABQAF
AAYABgAJAAkACQAKAAkACQAJAAgACAAKAAoACgALAAwADAAMAAwADwAQABAAEwAUABQA
FAATABQAFQAWABkAGgAbABwAGwAcABwAHgAhACIAIwAkACUAJgAnACgAKAAoACkAKQAt
AC4ALwAwADEAMQAxADIAMgAyADIAMgA0ADUANQA1ADMAMgAxADEAMwAzADMAMwAvAC4A
LgAuACwAKwArACoAKQAoACUAJAAiACEAHwAdAB0AHAAbABoAGAAWABQAEgAPAA0ACwAK
AAoACgAIAAYAAwACAAEAAAD///7//v/9//3//P/7//r/+v/7//v/+//5//n/+f/5//j/
+P/4//j/+v/7//v/+//7//v/+//7//v/+//8//z//P/8//3//f/9//3//f/9////AAAA
AAAAAgACAAIAAgAAAAAAAAAAAAIAAgACAAIAAAD///////8BAAEAAQABAP3//f/8//z/
+//7//r/+v/7//z//f/9//v/+//7//v/+//7//v/+//7//v/+f/5//f/9//3//b/+P/4
//j/+P/3//f/9//2//j/+P/4//j/+v/6//r/+v/7//3//f/9/////////////v/+/wEA
AQADAAMAAgAAAP///v/9//r/+v/5//n/+f/3//f/9f/1//f/9//4//j/+f/5//n/+P/3
//f/9//2//L/7//v/+7/7//w//H/8f/w//D/7//u//D/8P/w//D/8P/w/+//7//u/+7/
7v/u//H/8f/w//D/7v/u/+7/8P/z//X//P8EABMAIwA0AEgAYAB2AIcAjgCMAIkAgQBs
AEsAIgDs/7P/eP86/wP/6v7y/gj/KP9N/2v/gf+X/63/vf/J/9T/2//i/+n/7P/w//D/
9P/2//f/+P/6//z/+v/7//z//f/+/////////wEAAgAEAAQAAgACAAMAAwAEAAQABQAF
AAMAAwAEAAQABgAHAAgACgAIAAkACgAKAAoADAAMAAwADwAQABAAEAAOABEAEgASABUA
FgAWABYAFQAWABcAGAAbABwAHQAeAB8AIAAgACIAIQAiACMAJAAnACgAKQAqACkAKgAs
AC0ALwAwADEAMgA0ADUANgA4ADkAOAA3ADYAOAA5ADkAOQA5ADgANwA3ADcANwA3ADcA
NQA0ADQANAAwAC8ALwAuAC8ALgArACoAKAAnACUAIwAgAB4AHAAaABgAFgAUABIADwAN
AAsACgAJAAoACQAIAAUABAADAAIAAQAAAAAA//////7//f/8//r/+//7//v/+//7//v/
+//4//j/+P/4//r/+//7//v/+//7//v/+//7//v//P/8//7//v///////f/9//3//f/9
//7//v/+/wAAAAAAAAAA/v/+//7//v///wAAAQACAAAA///////////////////+////
//8AAP/////+//7//P/8//z/+//7//v/+//7//n/+f/5//n/+f/5//f/9//1//X/9f/0
//b/9v/2//b/9//1//T/9f/2//f/+P/5//r/+//8//z//f/8//v///////////8AAAAA
AwADAAEAAQAAAP7////+//3/+v/5//f/9v/1//b/9//2//f/9//3//j/+P/3//f/9//2
//f/9//3//b/9P/x//H/8P/u/+7/7v/t/+3/7v/u/+7/7v/u/+7/7v/w//D/7//v/+7/
7v/u/+7/8f/x//D/8P/w//D/8P/y/+//8//6/wIAEQAjADYATABkAHgAhwCOAI4AjwCF
AGwARwAaAOD/pf9q/y7/+f7i/ur+Av8m/03/bf+D/5n/qf+3/8X/0v/b/+L/6f/s//D/
8P/y//T/9//4//r//P/6//v//P/9//z//f/9//3//v8AAAMABAACAAIAAwADAAQABAAF
AAUABQAFAAYABgAHAAcABwAIAAgACQAKAAoACAAKAAoACgANAA4ADgAOAAwADwAQABAA
EwAUABQAFAAXABgAGQAaABkAGgAbABwAHwAgACAAIgAhACIAIwAkACUAJgAnACgAKgAs
AC8AMQAyADIAMgAyADUANQA1ADYAOAA4ADgAOAA4ADkAOQA5ADkAOAA3ADcANQA1ADUA
NQA0ADQANQA2ADIAMQAxADAALwAuACsAKgAoACcAJQAjACAAHgAcABoAGgAYABYAFAAR
AA8ADQAMAAoACgAIAAYABQAEAAMAAgD///7//v/9/////v/9//z/+v/7//v/+//5//n/
+f/5//r/+v/6//r/+P/5//n/+f/7//v/+//7//n/+f/6//r/+v/6//v/+//7//v/+//7
//v//P/8//z//v/+//7//v/8//z//P/8//z//P/8//z//v/9//3//f/7//v/+//7//r/
+//7//z/+//7//r/+v/6//r/+v/5//f/9//3//f/9//3//f/9//3//f/9f/1//X/9f/1
//T/9P/0//T/9P/1//X/9//1//T/9v/2//b/9v/3//j/+f/6//r/+//6//n//f/9//3/
/f/+//7/AQABAP/////+//z//P/8//z/+v/5//f/9v/1//X/9f/z//P/8//z//T/9P/1
//X/9f/0//X/9f/1//T/8f/t/+z/6v/s/+z/7P/r/+v/7P/s/+z/6v/q/+r/6v/r/+z/
7P/t/+z/7P/s/+z/7f/t/+z/7P/s/+z/7P/u/+//8f/4/wIADwAhADQASgBiAHgAhQCK
AIoAiwB9AGAAOQAMAND/kf9Y/yL/9f7k/u7+Bv8s/1P/cf+H/5v/q/+5/8X/0P/Z/+L/
5//s//D/8P/w//T/9f/2//j/+v/6//v//P/9//z//f/9//3///8AAAIAAgAAAAAAAQAB
AAQABAAFAAUABQAFAAYABgAHAAcABwAIAAgACQAKAAoACAAKAAoACgANAA4ADgAOAA4A
EQASABIAEQASABIAEgAVABYAFwAYABcAGAAZABoAHQAeAB4AIAAhACIAIwAkACcAKAAp
ACoAKwAsAC4ALwAwADAAMAAwADIAMwA0ADYANgA2ADYANgA4ADkAOQA5ADsAOgA5ADkA
OAA3ADYANQA0ADQANQA2ADIAMQAxADAALwAuACsAKgAqACkAJwAlACMAIAAdABoAGgAY
ABYAFAARAA8ADQAMAAoACgAIAAYABQAEAAMAAgD///7//v/9/////v/9//z//P/9//3/
/f/7//v/+//7//z//P/8//z/+v/7//v/+//9//3//f/9//3//f/+//7//P/8//3//f//
//////////3//v/+//7/AAAAAAAAAAAAAAAAAAAAAAAAAAAAAAAAAAD////////9//3/
/f/9//3//f/8//z/+//7//r/+v/6//r/+v/5//n/+f/5//n/9//3//f/9//5//n/9//3
//X/9f/1//T/8v/y//L/8v/y//P/9P/1//L/8//y//L/9P/0//T/9v/2//T/9P/0//T/
9f/2//f/+P/5//v/+//7//v/+//7//v//v/+/wEAAQD//////v/8//3//P/7//j/9v/1
//X/9f/1//X/8//z//X/9f/2//b/9f/1//X/9P/z//P/8//y//L/7//v/+7/7v/u/+7/
7f/v//D/8P/w/+//7v/t/+z/7v/u/+3/7f/u/+7/7v/u/+3/7f/s/+z/7v/u/+7/8P/x
//X/+P8CABEAIwA2AEwAYgB2AIEAggCCAH0AawBMACkA+v/C/43/XP8o///+8P78/hb/
QP9n/4P/lf+n/7P/v//J/9T/3//m/+v/7v/y//L/9P/0//X/9v/4//r//P/9//7////+
////////////AAACAAIAAgACAAMAAwAEAAQABQAFAAUABQAGAAYABwAHAAcACAAIAAkA
CgAKAAoADAAMAAwADwAQABAAEAAQABMAFAAUABUAFgAWABYAGQAaABsAHAAbABwAHQAe
AB0AHgAeACAAIgAkACYAKAAnACgAKQAqAC0ALgAwADEAMQAyADMANAA3ADcANwA4ADoA
OgA6ADoAOgA7ADsAOwA8ADwAPAA9ADsAOwA7ADsAOQA4ADgAOAA4ADcANwA2ADMAMgAv
AC4ALAArACkAJwAkACIAIAAeAB4AHAAaABgAFwAVABMAEgAPAA4ACwAIAAkACAAHAAYA
BQAEAAQAAwADAAIAAQAAAAAAAQABAAEA/////////////wAAAQACAAAAAQABAAEAAQAB
AAEAAQABAAEAAgACAAAAAAABAAEAAwADAAMAAwABAAIAAgACAAIAAgACAAIABAAEAAQA
BAACAAIAAgACAAQAAwADAAMAAQABAAEAAQD//////v/+/wEAAQAAAAAA///+//3/+//6
//v//P/9//v/+//7//v/+//7//n/+f/5//n/+f/4//j/+P/4//j/+f/5//n/+f/4//n/
+P/4//b/+P/4//j/+v/6//r/+v/6//r/+v/6//3/////////AQABAAEAAQACAAIABQAF
AAcABwAGAAQAAQAAAP///P/8//v/+//7//3//f/7//v/+f/5//r/+v/9//3//f/8//n/
+f/5//j/+P/1//X/9P/y//L/8v/x//H/8v/y//L/9P/0//T/9P/y//L/8f/x//T/9P/0
//T/8//z//L/8v/y//L/8v/0//n/+/8AAAgAEwAhADYATABkAHwAiwCMAIgAhQBzAFQA
LwACAMr/kf9g/y7/A//u/vT+CP8u/1n/ef+P/6P/tf/B/83/2P/h/+r/7//2//j/+v/8
//z/+//8//7/AAABAAMABQAHAAYABwAHAAcABwAIAAoACgAMAAwADQANAAwADAANAA0A
DwAPABAAEAATABMAEwAUABIAEwAUABQAFgAYABgAGAAZABoAGgAaABgAGwAcABwAHQAe
AB4AHgAfACAAIQAiACUAJgAnACgAJwAoACgAKgArACwALQAuAC8AMAAxADIAMwA0ADYA
NwA7ADwAPQA+AD0APQA9AD4AQABAAEAAQABCAEMAQwBDAEEAQAA/AD8AQQBBAEEAQQA9
ADwAPAA8ADwAOwA7ADoAOQA4ADUANAAyADEALwAtAC4ALAAqACgAJAAiACAAHgAfAB0A
GwAaABgAGAAWABQAEQAQAA8ADgAPAA4ADgANAAsACgAJAAgACAAJAAkACQAJAAkACQAJ
AAgACAAIAAgACAAJAAkACQALAAsACwALAAsACwAMAAwADAAMAA0ADQAMAAsACgAJAAoA
DAANAA4ADQAMAAsACgAMAAwADAAMAAwADAAMAAwADAALAAsACwALAAsACwALAAkACQAI
AAgABwAHAAYABgAGAAYABgAFAAUABQAFAAUABQAFAAUABQADAAMAAQABAAMAAwADAAIA
AAAAAAAAAAABAAEAAQABAAEAAwADAAAAAgACAAIAAgADAAQABQAGAAUABwAHAAcABwAH
AAcABwALAAwAEAARABAADwANAAoACgAKAAoACAAGAAUABQAFAAMAAwABAAEAAwADAAQA
BAADAAMAAwACAAMAAwADAAIAAAD9//3//P/6//r/+v/5//r//P/9//7//P/8//z//P/8
//z/+//7//7//v/+//7//f/9//z//P/+//7//v8AAP//AQAGAAwAFwAnADgATABmAIAA
lwCkAKgAowCbAIYAZQBCABAAz/+U/1j/Hf/2/vj+Cv8m/0n/Y/93/5H/qf+7/8v/2v/l
//D/9//8/wAAAgAEAAQABQAGAAgACgAMAA0ADgAPAA4ADwAPAA8AEQASABQAFAAUABQA
FQAVABYAFgAXABcAGQAZABoAGgAaABkAGAAYABkAGwAdAB4AHAAeAB4AHgAdAB4AHgAe
ACAAIwAkACQAIwAkACQAJAAnACgAKQAqACkAKgArACwALwAwADAAMgAzADQANQA2ADcA
OAA3AA==
         </WaveFormData>
      </LeadData>
      <LeadData>
         <LeadByteCountTotal>10000</LeadByteCountTotal>
         <LeadTimeOffset>0</LeadTimeOffset>
         <LeadSampleCountTotal>5000</LeadSampleCountTotal>
         <LeadAmplitudeUnitsPerBit>4.88</LeadAmplitudeUnitsPerBit>
         <LeadAmplitudeUnits>��V</LeadAmplitudeUnits>
         <LeadHighLimit>2147483647</LeadHighLimit>
         <LeadLowLimit>268435456</LeadLowLimit>
         <LeadID>V4</LeadID>
         <LeadOffsetFirstSample>0</LeadOffsetFirstSample>
         <FirstSampleBaseline>0</FirstSampleBaseline>
         <LeadSampleSize>2</LeadSampleSize>
         <LeadOff>FALSE</LeadOff>
         <BaselineSway>FALSE</BaselineSway>
         <ExcessiveACNoise>FALSE</ExcessiveACNoise>
         <MuscleNoise>FALSE</MuscleNoise>
         <LeadDataCRC32>2016642037</LeadDataCRC32>
         <WaveFormData>
+v/6//r/+v/4//j/+P/4//r/+v/6//r/+v/6//r/+v/4//j/+P/4//n/+v/7//z//P/8
//z//P/8//z//P/8//v/+v/5//j/+v/6//r/+v/7//z//f/+//z//P/8//z//P/8//z/
/P/6//r/+v/6//r/+v/6//r/+f/4//f/9v/2//b/9v/2//b/9v/2//b/9f/0//P/8v/0
//T/9P/0//P/8v/x//D/7v/u/+7/7v/w//D/8P/w/+7/7v/u/+7/7v/u/+7/7v/v//D/
8f/y//L/8//z//P/9f/1//X/9f/1//X/9v/2//j/+f/6//r/+v/7//v/+//7//n/+P/2
//X/9f/1//X/8//z//L/8v/y//P/8//z//X/9f/0//P/8P/v/+//7v/r/+n/5//n/+f/
5//n/+f/6f/p/+n/6f/n/+b/5v/m/+j/6P/o/+j/6f/p/+j/6P/o/+j/6P/o/+j/6P/o
/+j/6f/t/+7/9P8EABQAJAA7AFgAeACcALoAzQDaAN8A0gC7AJgAXgAXANP/if88/xf/
Ff8i/zr/Uv9j/3X/jP+c/6r/uf/H/83/1v/d/+L/5P/o/+n/5//m/+f/6P/p/+z/7f/t
/+3/7//w//D/8f/w//D/8f/y//T/9P/0//X/8//z//P/9P/0//X/9v/2//j/+P/4//n/
+P/4//j/+P/4//n/+v/6//v//f/9//3//f/+//////8BAAIAAgADAAEAAwADAAMACAAJ
AAkACgAJAAkACAAJAAwADAAMAA4ADwAPABAAEAAQABMAFAAUABUAFgAXABgAGAAXABYA
FQAYABgAGAAYABgAGQAZABkAGAAXABUAFAASABEAEQARABEAEQAPAA4ADwAQABAAEQAQ
AA4ACwAJAAkACQAKAAoACgAIAAcABQAHAAUABQAEAAMAAgABAAAA/v/9//r/+P/3//b/
9f/0//T/9f/1//b/9v/0//P/8//y//H/8P/v//D/8P/x//P/8f/w//D/8P/x//H/8f/x
//L/8v/y//P/8//0//T/9P/0//T/9P/1//X/9v/2//b/+P/4//j/+P/2//b/9//3//j/
+P/4//j/9//1//T/8//0//X/9v/3//X/9f/0//T/9P/0//T/8//z//P/8//x//P/8//z
//L/7//w/+//7f/t/+7/7v/v/+z/7P/s/+z/7P/s/+z/6//r/+z/7f/u/+z/7P/u/+7/
7v/u/+7/7v/u/+//7//v//H/8f/x//H/9f/1//b/9v/0//X/9v/2//b/9//3//f/+f/3
//b/9P/1//X/9f/1//P/8//y//L/8v/z//P/8//z//P/8v/x/+7/7f/t/+z/6f/n/+X/
5f/l/+X/5f/l/+f/5//n/+f/5//m/+b/5v/o/+j/6P/o/+f/5//m/+b/6P/o/+j/6P/n
/+b/5f/k/+f/6//w//r/CAAYACoAQQBgAIQApAC+ANMA5ADnANwAxQCaAFwAFwDP/3f/
LP8R/xn/Kv9E/2D/df+J/5z/rP+4/7//yf/R/9r/3//g/+L/5P/p/+n/6v/r/+z/7f/u
/+//7//v/+3/7v/u/+//8P/w//H/8v/0//T/9P/1//f/9//3//j/9v/3//j/+P/4//j/
+P/5//r/+v/6//r/+v/7//z//P/9/////////wEAAgADAAMAAQACAAIAAwADAAUABQAF
AAYABwAHAAgACQALAAwADwAOAA4ADgAQABMAEwAUABQAFgAZABoAGgAZABoAGwAcAB0A
HQAdAB0AHAAcABwAHAAeAB8AHwAfAB4AHQAbABoAGgAZABkAGQAZABkAFwAWABYAFgAV
ABUAFQAUABIAEQAQAA8ADwAOAAwACgAJAAcACQAHAAcABgAHAAYABQAEAAEAAQD///7/
/f/8//v/+v/3//f/9v/2//j/9v/1//X/9//3//f/9//3//b/9v/3//X/9P/0//T/8//z
//P/8//0//T/9P/1//b/+P/5//r/+f/4//f/9//5//r/+v/6//z//P/8//z/+v/6//v/
+//+//7//v/+//7//f/9//3//f/9//3//f/9//3//P/8//z//P/8//v/+//7//v/+f/5
//n/+f/4//X/9v/1//P/9f/2//b/9//2//b/9v/2//T/9P/0//P/9P/0//T/9P/0//T/
9P/0//b/9//3//f/+f/5//n/+f/9//3//v/+//7///8AAAAA/v/////////9//v/+v/4
//f/9//3//f/+f/5//j/+P/4//n/+f/5//f/9//2//X/9v/1//X/9P/x/+//7f/t/+3/
7f/t/+3/7f/t/+3/7f/r/+r/6v/q/+r/6v/q/+r/6//r/+r/6v/s/+z/7P/s/+z/7P/s
/+z/7f/x//b/AAAQACAANABRAHAAkgCsAMIA2wDsAOsA2AC5AIQAPAD1/6n/Wf8e/w//
G/80/1b/cv+F/5n/qP+2/8D/yf/R/9n/4P/l/+j/6v/s/+3/6f/s/+3/7v/v//L/8//z
//P/8//0//T/9f/0//T/9f/2//j/+P/4//n/+f/5//n/+v/6//v//P/8//7//v/+////
AAAAAAAAAAAAAAEAAgACAAEAAwADAAMAAwAEAAUABQAHAAgACAAJAAsADQANAA0ADgAP
AA8AEAAQABEAEQATABYAFgAWABgAGQAZABoAGgAaAB0AHgAeAB8AIAAhACIAIwAjACMA
IwAkACQAJAAkACQAJQAlACUAJQAlACQAJAAjACEAIAAfAB8AHwAdABwAGgAaABkAGQAZ
ABgAFgAVABQAEwATABIAEAAOAA0ACwALAAkACQAIAAkACAAHAAYABQAFAAMAAgABAAAA
///+//3//f/8//z/+v/4//f/9//3//f/9//3//n/+P/4//n/+f/4//j/+P/5//n/+f/5
//j/+P/4//n/9//4//j/+P/6//r/+v/7//n/+v/6//r//P/8//z//P/8//z//f/9//z/
/P/8//z//v/9//3//f/9//3//f/9//v/+//6//r/+//8//3//f/7//v/+//5//n/+f/5
//j/+P/6//r/+f/4//j/9//3//j/+P/4//j/9v/2//b/9f/0//T/9v/2//b/9v/2//b/
9v/3//n/+v/7//v/+//7//v//////wAAAAAAAAEAAgACAAAAAQABAAEAAQD///7//P/7
//v/+//7//v/+//6//r//P/9//3//f/7//v/+v/5//r/+f/5//j/8//x/+//7//v/+//
7//v/+3/7f/t/+3/7//u/+7/7v/u/+7/7v/u/+//7//u/+7/7v/u/+7/7v/u/+7/7v/u
/+//8f/0//z/CgAaAC4ASQBmAIYApAC6AM8A4gDhAM4ArQB8ADYA7f+r/2f/Kv8V/x3/
Mv9S/3L/h/+X/6j/tP++/8n/0//b/+L/5//q/+z/7v/x//H/8P/x//L/8//2//f/9//3
//f/+P/4//n/+v/6//v//P/8//z//P/9//3//f/9//7//P/9//7//v8AAAAAAAABAAIA
AgACAAIAAgADAAQABAADAAUABQAFAAcACAAJAAkACQAKAAoACwAJAAsACwALAA4ADwAP
ABAAEgATABMAFQAWABYAFgAYABkAGQAaABoAGgAdAB4AHgAfACAAIQAiACEAIQAhACEA
JAAkACQAJAAkACUAJQAlACMAIwAiACIAIgAhACEAIQAhACEAHwAeABwAHAAbABsAGwAa
ABgAFwAWABUAFQAUABIAEAAPAA0ADwANAA0ADAALAAoACQAIAAcABwAFAAQAAwACAAEA
AAABAAEAAAAAAAAA/v/9//3/+//7//v/+//7//r/+v/7//3//P/8//z//f/9//3//f/6
//r/+v/7//3//v/+//7//v/+//7////9//7//v/+/wAAAAAAAAAAAAAAAAEAAQAAAAAA
AAAAAAAA//////////////////8BAAEAAAAAAP7//v/+//3//f/9//3/+//9//3//f/8
//r//P/8//v/+v/6//n/+f/4//j/+P/4//j/+P/4//f/9v/2//b/9v/2//b/9v/2//b/
9//3//b/+P/4//j/+P/6//v/+//7//3//f/9//3//////wAAAAAAAAEAAgACAAIAAwAD
AAMAAwABAAAA/v/7//v/+//7//3//f/8//z/+v/7//v/+//9//3//P/7//r/+f/5//j/
9f/z//H/8f/x//H/8f/x//H/8f/x//H/8//y//L/8v/w//D/8P/w//H/8f/w//D/8P/w
//D/8P/y//L/8v/y//H/8//4/wAADAAeADIARwBgAH4AmACsAL0AygDFAKoAhwBYABYA
1/+j/2v/QP8v/zf/Sv9q/4b/l/+j/7L/vv/E/8//2f/h/+j/6//u//D/8v/x//H/8v/z
//T/9f/2//f/9//3//f/+P/4//n/+v/6//v//P/8//z//P/9/////////wAA/v///wAA
AAAAAAAAAAABAAIAAgACAAIAAgADAAQABAAFAAcABwAHAAcACAAJAAkACwAMAAwADQAL
AA0ADQANAA4ADwAPABAAEgATABMAFQAUABQAFAAWABcAFwAYABgAGgAdAB4AHgAdAB4A
HwAgAB8AHwAfAB8AIgAiACIAIgAiACMAIwAjACUAJQAkACQAIgAhACEAIQAfAB8AHQAc
AB4AHgAdAB0AGwAaABgAFwAYABcAFwAWABYAFAATABEAEQAPAA8ADgALAAoACQAIAAkA
CQAHAAYABQAEAAMAAgABAAEAAAAAAAAA/v/9//3///////////////7//v///////v/+
//7//f/9//3//f/+//7//v////3//v/+//7//v/+//7////9//7//v/+/wAAAAAAAAAA
AAAAAAEAAQAAAAAAAAAAAAAA/////////////////////////v/+//7//v/+//3//f/9
//3/+//7//v/+//6//r//P/8//v/+v/6//n/+f/4//j/+P/4//j/+P/4//f/9v/2//b/
9v/2//b/9v/2//T/9f/1//b/9P/0//T/9f/2//b/+P/4//j/+P/6//v/+//7//3//f/9
//3//////wAAAAAAAAEAAgACAAIAAwADAAMAAwABAAAA/v/9//3//f/9///////+//7/
/P/9//3//f/9//3//P/7//r/+f/5//j/9//1//P/8//z//P/8//z//P/8//z//P/8//y
//L/8v/y//L/8v/y//P/8//y//L/8v/y//L/8v/y//L/8v/y//P/9f/4/wAADAAaAC4A
RwBgAHwAlACkALUAvgCzAJoAewBMAA4A0/+h/2//Rv83/0H/Vv90/47/m/+n/7T/vv/G
/9H/2//j/+j/7f/w//L/8v/z//P/9P/1//b/9//2//f/9//3//f/+P/4//n/+v/6//v/
/P/8//z//P/9/////////wAA/v///wAAAAAAAAAAAAABAAQABAAEAAQABAAFAAYABgAG
AAcABgAFAAcACAAJAAkACQAKAAoACwALAA0ADQANAA4ADwAPABAAEgATABMAFQAUABQA
FAAWABcAFwAYABgAGAAbABwAHAAdAB4AHwAgACEAIQAhACEAIgAiACIAIgAiACMAIwAj
ACEAIQAgACAAHgAdAB0AHQAdAB0AGwAaABwAHAAbABsAGQAYABYAFQAVABUAFgAWABYA
FAATABEADwANAA0ADAANAAwACwAKAAkACQAHAAYABQAEAAMAAgABAAEAAAAAAAAA/v/9
//3///////////////7//v///////v/+//7//f/9//3//f/8//z//P/9//3//v/+//7/
/v/+//7//////wAAAAAAAP7//v/+//7//v/+//////8AAAAAAAAAAP7//f/9//3//f/9
//3//f/9//3//P/8//z//P/8//v/+//7//v/+f/5//n/+f/4//j/+v/6//n/+P/4//f/
9//2//b/9v/2//b/9v/2//X/9v/2//b/9v/2//b/9v/2//X/9f/0//T/8v/0//b/9f/2
//b/9v/2//b/9v/3//f/9//7//v/+//7//3//f/+//7//v///wAAAAD+////////////
/f/8//r/+//7//v/+//7//v/+v/6//j/+f/5//n/+//7//r/+f/4//f/9//2//P/8f/v
/+//7//v/+//7//v/+//7//v/+3/7P/s/+z/7v/u/+7/7v/t/+3/7P/s/+z/7P/s/+z/
7f/u/+//8P/z//P/9v8AAAwAHgA0AE0AagCKAKQAtgDHAM4AwwCqAIkAWAAUANP/l/9Z
/yz/I/8r/z7/Wv9u/3v/jf+i/7D/vP/J/9P/3f/i/+f/6P/q/+7/7//v/+7/7//w//H/
8v/z//P/8//z//T/9P/1//b/9v/3//j/+P/4//j/+f/5//n/+f/6//r/+//8//z/+v/6
//r/+//8//z//P/8//z//f/+//7///8BAAEAAQABAAIAAwADAAEAAgACAAMAAwAFAAUA
BQAIAAkACQAKAAwADQANAA8AEgASABIAFAATABMAFAAUABIAFQAWABYAFwAYABkAGgAb
ABsAGwAbABwAHAAcABwAGgAbABsAGwAbABsAGgAaABkAFwAWABUAFQAVABMAEgAUABQA
EwATABUAFAASABEAEAAPAA8ADgAOAAwACwAJAAsACQAJAAgABQAEAAMAAgABAAEA///+
/////v/9//z//f/9//z//P/8//r/+f/5//f/9//3//f/9//2//b/9//5//j/+P/4//n/
+f/5//n/+P/4//j/+f/7//z//P/8//z//P/8//3/+//8//z//P/8//z//P/8//z//P/9
//3//P/8//z//P/+//3//f/9//v/+//7//v/+//7//r/+v/6//r/+v/5//v/+//7//n/
9//3//f/9v/2//j/+P/3//T/9P/z//P/9P/0//T/9P/0//T/9P/z//T/9P/0//T/8//y
//H/8P/w//L/9P/0//T/9P/0//X/9f/1//n/+f/5//n/+//7//z//P/8//3//v/+//7/
///////////9//z/+v/5//n/+f/5//f/9//2//b/9v/3//f/9//5//n/+P/3//b/9f/1
//T/7//t/+v/6//r/+v/6//r/+v/6//r/+v/7f/s/+z/7P/q/+r/6v/q/+n/6f/o/+j/
6P/o/+j/6P/q/+r/6v/q/+3/7f/y//j/AgASACQANwBSAHIAlgC2AM0A4ADrAOYA1QC4
AIQAPwD5/6//Xv8p/yH/LP9A/1j/a/97/47/pP+y/73/xf/P/9r/4f/k/+b/6v/t/+//
7//v/+//7//u/+//7//v//D/8v/z//X/9P/0//X/9v/2//b/9v/3//X/9f/1//b/9//5
//v//P/8//z//P/9//7//v/+//7//P/9//7//v/9/////////wEAAgADAAMAAwAEAAQA
BQAFAAcABwAHAAgACQAJAAoACgALAAsADQAPABAAEQAUABMAEwAUABQAEgAVABYAFgAY
ABoAHAAeAB0AHQAdAB0AIAAgACAAIAAgACEAIQAhAB8AHwAeAB4AIAAfAB8AHwAbABsA
GQAYABoAGgAZABkAFwAWABQAEwASABEAEQAQABIAEAAPAA0ADQALAAsACgAHAAYABQAE
AAUABQADAAIA///+//3//P/5//n/+P/4//j/9v/1//X/9f/1//X/9f/z//L/8v/z//X/
9P/0//T/9f/1//X/9f/2//b/9v/3//n/+v/6//r/+P/4//j/+f/7//z//P/8//z//P/8
//z//v/+///////+//7//v/+//7//f/9//3//////////////////v/+//3//P/7//n/
+//7//v/+f/7//v/+//6//j/+v/6//n/+P/4//f/9//2//b/9v/2//b/9v/2//X/9P/0
//T/9P/2//j/+P/2//b/9v/2//b/+P/5//n/+f/7//v/+//7//v/+//8//z//v///wAA
AAAAAAEAAQABAAEA///+//z/+//7//v/+//5//n/+P/4//r/+//7//v//f/9//z/+//4
//f/9//2//P/8f/v/+//7//v/+//7//v/+//7//v/+//7v/u/+7/7v/u/+7/7v/v/+//
7v/u/+7/7v/u/+7/7v/u/+7/7v/v//H/9v/8/wgAGgAsAEMAYACCAKIAugDPAOQA8QDo
ANEArABwACkA4/+T/0b/Hf8d/y7/SP9m/3v/i/+g/7D/uv/D/8//1//g/+X/6P/q/+z/
6//t//D/8f/y//P/9v/3//f/9//2//b/9f/1//j/+P/5//r/+P/4//j/+f/5//n/+f/6
//r/+//8//z//v/+//7///8AAAAAAAAAAAIAAwAEAAQAAwAFAAUABQAFAAYABwAHAAkA
CgAKAAsACwANAA0ADQAOAA8ADwAQABAAEQARABMAFgAWABYAGAAZABkAGgAaABoAHQAe
AB4AIAAiACQAJgAnACcAJwAnACYAJgAmACYAJgAnACcAJwAnACcAJgAmACYAJQAlACUA
IwAjACEAIAAgACAAHwAfAB0AHAAaABkAGgAZABkAGAAWABQAEwARAA8ADQANAAwACwAK
AAkACAAHAAcABQAEAAUABAADAAIA//////7//v/+//z/+//7//v/+//7//v/+//6//r/
+//5//j/+P/4//v/+//7//v/+P/4//j/+f/7//z//P/8//z//P/8//3//f/+//7//v/+
//7//v/+/wAAAAABAAEAAAAAAAAAAAACAAEAAQABAP//////////AQABAAAAAAAAAAAA
AAD///////////3//f/9//3//P/8//7//v/9//z//P/7//v/+P/4//j/+P/4//j/+P/3
//b/9v/2//b/9v/2//b/9//4//n/+v/8//3//f/9//3//f/9//3/AQABAAIAAgACAAMA
BAAEAAQABQAFAAUABQADAAIAAAD9//3//f/9///////+//7//P/9//3//f///////v/9
//z/+//7//r/9//1//P/8//x//H/8f/x//H/8f/x//H/8f/w//D/8P/w//D/8P/w//H/
8f/w//D/8P/w//D/8P/w//D/8P/w//H/8//2//z/CgAaACwARQBkAIQApAC+ANUA6gDz
AOQAyQCeAF4AFQDP/4f/QP8b/x3/Lv9K/2z/gf+T/6T/sv+8/8f/0f/Z/+D/5//s/+7/
8P/x//H/8v/z//T/9f/2//f/9//3//f/+P/4//n/+v/6//v//P/8//z//P/9//3//f/9
//7//v///wAAAAAAAAAAAAABAAIAAgACAAIAAgADAAQABAADAAUABQAFAAUABgAHAAcA
CQAKAAoACwALAA0ADQANAA4ADwAPABAAEgATABMAFQAWABYAFgAYABkAGQAaABoAHAAf
ACAAIAAhACIAIwAkACUAJQAlACUAJgAmACYAJgAkACUAJQAlACcAJwAmACYAJgAlACUA
JQAjACMAIQAgACIAIgAhACEAHwAeABwAGwAaABkAGQAYABYAFAATABEAEQAPAA8ADgAL
AAoACQAIAAcABwAFAAQAAwACAAEAAAD//////v/+//7//P/7//v/+//7//v/+//7//r/
+v/7//v/+v/6//r/+f/5//n/+f/6//r/+v/7//n/+v/6//r//P/8//z//f/7//z//P/8
//7//v/+//7//v/+///////+//7//v/+//7//f/9//3////////////9//3//P/8//z/
/P/8//v//f/9//3/+//7//v/+//6//j/+v/6//n/+f/6//r/+//4//j/+P/4//j/+P/4
//f/+P/4//j/+P/2//j/+v/4//j/+P/4//j/+P/5//v//P/9//3//f/9//3//////wAA
AAACAAMABAAEAAQABQAFAAUABQADAAIAAAD9//3//f/9//3//f/8//z/+v/7//v/+//9
//3//P/7//r/+f/5//j/8//x/+//7//v/+//7//v/+3/7f/t/+3/7//u/+7/7v/w//D/
8P/w//H/8f/w//D/8P/w//D/8P/u/+7/7v/u/+//8f/0//z/CAAYACwAQwBeAH4AmgCy
AMUA2ADZAMIAowB2ADQA7f+v/3P/PP8j/yf/OP9W/3b/if+Z/6j/tP++/8f/0f/Z/+L/
5//s/+7/7v/t/+//8v/z//T/9f/2//f/9//3//f/+P/4//n/+v/6//v//P/8//z//P/9
//3//f/9//7//v///wAAAAAAAAAAAAABAAAAAAAAAAAAAgADAAQABAADAAUABQAFAAUA
BgAHAAcABwAIAAgACQALAA0ADQANAA4ADwAPABAAEAARABEAEwAUABQAFAAWABgAGQAb
ABwAGgAdAB4AHgAdAB4AHwAgACEAIQAhACEAJAAkACQAJAAkACUAJQAlACUAJQAkACQA
JAAjACMAIwAjACMAIQAgACAAIAAfAB8AHQAcABoAGQAYABcAFwAWABYAFAATABEAEQAP
AA8ADgANAAwACwAKAAkACQAHAAYABQAEAAMAAgABAAEAAAAAAAAA/v/9//3//f/9//3/
/f/9//z//P/9//3//P/8//z//f/9//3//f/8//z//P/9//v//P/8//z//v/+//7/////
/wAAAAAAAAAAAAAAAAAAAAAAAAEAAQAAAAAAAAAAAAIAAQABAAEAAQABAAEAAQABAAEA
AAAAAAAAAAAAAP///////////f/////////+//3//v/9//v//P/8//v/+//6//r/+v/6
//r/+v/6//n/+P/4//j/+P/6//r/+v/6//n/+f/4//j/+v/4//j/+f/6//r/+v/6//r/
/P/9//3//f///////////wEAAQACAAIAAgADAAQABAAEAAUABQAFAAUAAwACAAAA/f/9
//3//f///////v/+//7///////////////7//f/8//v/+//6//f/9f/z//P/8//z//P/
8//z//P/8//z//P/8v/y//L/9P/0//T/9P/z//P/8v/y//T/9P/0//T/9P/0//T/9P/1
//f/+v8AAAwAHAAwAEUAXgB6AJYAqgC7AMgAwQCoAIkAXAAeAOH/r/97/0z/O/8//1L/
cP+M/53/qf+2/8D/yP/R/9v/5f/q/+3/7v/y//T/8//1//b/9//4//n/+v/7//v/+//7
//z//P/9//z//P/9//7//v/+//7///8BAAEAAQACAAAAAQACAAIAAgACAAIAAwAEAAQA
BAAEAAYABwAIAAgABwAJAAkACQAJAAoACwALAA0ADgAOAA8ADQAPAA8ADwAQABEAEQAS
ABQAFQAVABcAGAAYABgAGgAbABsAHAAcABwAHwAgACAAHwAgACEAIgAjACMAIwAjACYA
JgAmACYAJgAnACcAJwAnACcAJgAmACYAJQAlACUAJAAlACQAJAAiACIAIQAhACEAIAAe
AB0AHAAbABsAGgAaABgAFwAVABUAEwATABIAEQAQAA8ADgALAAsACQAIAAkACAAHAAYA
BwAHAAYABgAGAAQAAwADAAMAAwADAAMAAQAAAAAAAQADAAIAAgACAAEAAQABAAEAAgAC
AAIAAwABAAIAAgACAAQABAAEAAUABQAGAAYABgAGAAYABgAGAAYABgAHAAcABgAGAAYA
BgAIAAcABwAHAAcABwAHAAcABwAHAAYABgAEAAQABAADAAUABQAFAAMAAQABAAEAAAAA
AAIAAgABAAAAAAD/////AAAAAAAAAAD+//7//v/9//7//v/+//7//v/+//7//v/8//3/
/f/+//7/AAAAAAAA/v/+//7//v///wEAAgADAAMAAwADAAMABwAHAAgACAAIAAkACgAK
AAgACQAJAAkACwAJAAgABgADAAMAAwADAAUABQAEAAQABAAFAAUABQAFAAUABAADAAQA
AwADAAIA///9//v/+//5//n/+f/5//n/+f/5//n/+f/4//j/+P/4//j/+P/4//n/+f/4
//j/+v/6//r/+v/4//j/+P/4//n/+//+/wYADgAeADIASQBiAH4AmACsALsAyADFAK4A
jwBmACgA6f+z/4H/UP85/zn/SP9i/4T/l/+j/7L/wP/K/9P/3f/p/+7/8//2//j/+P/5
//n/+v/7//z//f8AAAEAAQABAAEAAgACAAMABAAEAAUABgAEAAQABAAFAAMAAwADAAQA
BQAHAAkACgAIAAgACAAJAAoACgAKAAoACgALAAwADAAPABEAEQARAA8AEAARABEAEQAS
ABIAEwAVABcAFwAXABgAGQAZABoAGAAZABkAGwAeAB4AHgAgACEAIQAiACIAIgAlACYA
JgAnACgAKQAqACsAKwArACsALAAsACwALAAsAC0ALQAtAC0ALQAsACwALAArACsAKwAp
ACkAJwAmACgAKAAnACcAJwAmACQAIwAkACMAIwAiACIAIAAfAB0AGwAZABkAGAAXABYA
FQAUABMAEwARABAADwAOAA0ADAANAA0ADAAMAAwACgAJAAkACQAJAAkACQAHAAYABgAH
AAkACAAIAAgACAAHAAYABQAFAAYABwAJAAkACgAKAAoACgAKAAoACwAKAAoACQAIAAgA
CAAIAAgACAAIAAkACQAKAAoACgAKAAsACwAMAA0ADQANAA0ADQALAAsACgAKAAoACgAK
AAkABwAHAAcABQAFAAUABQAEAAYACAAIAAcABAAEAAMAAwAEAAQABAAEAAQABAAEAAMA
AgACAAIAAgACAAIAAgACAAIAAwADAAAAAgACAAIAAgADAAUABgAHAAgABwAGAAUABwAH
AAgACAAJAAsADQAOAA4ADwAPAA8AEQAPAA4ADAAJAAkACQAJAAkACQAIAAgACAAJAAkA
CQAHAAcABgAFAAYABQAFAAQAAQD///3//f/7//v/+//7//z//f/+///////+//7//v/8
//z//P/8///////+//7//v/+//7//v/8//z//P/8//3///8EAAgAEAAeADAARQBeAH4A
oAC+ANUA5gDzAOoA0QCwAHwANwDz/7P/bP85/zH/PP9M/2b/ef+J/5z/sP++/83/2//n
/+7/8//2//r//P/9//3/AAABAAIAAwAEAAUABQAFAAcACAAIAAkACAAIAAkACgAKAAoA
CgALAA0ADQANAA4ADAANAA4ADgAMAAwADAANABAAEAAQABAAEgATABQAFAATABUAFQAV
ABcAGAAZABkAFwAYABgAGQAZABsAGwAbAB4AHwAfACAAIgAjACMAJQAmACYAJgAoACkA
KwAqAA==
         </WaveFormData>
      </LeadData>
      <LeadData>
         <LeadByteCountTotal>10000</LeadByteCountTotal>
         <LeadTimeOffset>0</LeadTimeOffset>
         <LeadSampleCountTotal>5000</LeadSampleCountTotal>
         <LeadAmplitudeUnitsPerBit>4.88</LeadAmplitudeUnitsPerBit>
         <LeadAmplitudeUnits>��V</LeadAmplitudeUnits>
         <LeadHighLimit>2147483647</LeadHighLimit>
         <LeadLowLimit>268435456</LeadLowLimit>
         <LeadID>V5</LeadID>
         <LeadOffsetFirstSample>0</LeadOffsetFirstSample>
         <FirstSampleBaseline>0</FirstSampleBaseline>
         <LeadSampleSize>2</LeadSampleSize>
         <LeadOff>FALSE</LeadOff>
         <BaselineSway>FALSE</BaselineSway>
         <ExcessiveACNoise>FALSE</ExcessiveACNoise>
         <MuscleNoise>FALSE</MuscleNoise>
         <LeadDataCRC32>4207299457</LeadDataCRC32>
         <WaveFormData>
8v/y//L/8v/w//D/8P/w//H/8v/z//T/8v/y//L/8v/w//D/8P/w//H/8v/z//T/9v/2
//b/9v/0//T/9P/0//P/8v/x//D/8f/y//P/9P/2//b/9v/2//b/9v/2//b/9P/0//T/
9P/0//T/9P/0//T/9P/0//T/8v/y//L/8v/0//T/9P/0//T/9P/0//T/9v/2//b/9v/3
//j/+f/6//j/+P/4//j/+P/4//j/+P/5//r/+//8//z//P/8//z//P/8//z//P/9//7/
//8AAAIAAgACAAMABAAEAAQABAAGAAYABgAGAAgACQALAAsACwALAA0ADgAQABAADgAN
AAsACwALAAsACQAJAAoACgAMAA0ADQANAAsACwALAAkABgAGAAQABAADAAEA///+//z/
/P/8//z//P/8//z//P/7//v/+//7//v/+//7//v//P/8//v/+//5//n/+f/5//v/+//7
//r//v/8//v//f8EAA0AFAAiADgAUgBzAJIArwDMAOUA8gDuAN8AvgCRAGAAKgDy/83/
v/+6/7j/t/+4/77/y//T/9j/4P/m/+j/7P/x//T/9v/6//z/+v/4//j/+v/7//3//f/9
//7//v///////////wAAAAAAAAIAAgACAAMAAQABAAEAAgAEAAQABAAEAAQABAAFAAUA
BAAEAAQABQAHAAgACAAIAAgACQAJAAkACQAJAAkACgALAAsACwAMAAsACwAKAAoADAAO
ABAAEwARABAADwAQABIAEgASABIAFAAVABUAFAAWABYAFwAYABYAGAAZABkAFwAXABcA
GAAaABoAGwAbABsAHAAcABwAGgAaABoAGgAYABgAGAAYABkAGQAaABoAHAAcABwAHAAZ
ABkAGAAYABoAGgAaABoAGwAbABsAGQAbABoAGgAZABcAFgAVABQAEgASABEAEAAPAA4A
DQANAA4ADAAMAAwADAAMAAsACwAJAAkACQAJAAoACgAKAAoACAAIAAgACAAKAAoACgAK
AAoACgAKAAoACgALAAsACwAJAAkACQAJAA0ADgAPABAADgAOAA4ADgAOAA4ADgAPAA0A
DQANAA0ACwALAAsACgANAA4ADgAPAA4ADgAOAA4ADgAOAA4ADgANAA0ADQANAA0ADAAM
AAwACgAJAAkACQAIAAgACAAIAAgACAAIAAgACAAHAAcABwAJAAkACQAIAAgACAAKAAgA
CAAIAAgACAAIAAgACAAJAAsADAANAA4AEAAQABAAEAAPAA8AEAAPAA8ADwARABIAEwAU
ABMAEwATABMAEwATABMAEwAUABQAFAAVABUAFQATABMAEwARAA4ADgAMAAwABwAFAAMA
AgAAAAAAAAAAAAIAAgACAAIAAgADAAQABQAFAAUABQAFAAUABAACAAEAAwADAAMAAwAC
AAEAAAD+/wAAAAADAAUADAATAB4ALgBGAGQAhQCiAMEA4AD3AAIBAAHrAMQAlQBiACIA
6P/L/8X/wP++/7//yP/S/9v/4f/m/+r/7v/y//j/+//6//r//P/+//7//v/+/wAAAQAB
AAEAAQACAAAAAQABAAEAAQACAAIAAgAEAAQABAAFAAcABwAHAAgABgAGAAYABgAEAAQA
BQAFAAYABgAGAAcABQAGAAYABgAIAAkACQAJAAsACwALAAwACwALAAsADAAKAAsACwAM
AA4ADgAOAA8ADgAOAA4AEAASABIAEgASABIAEwATABIAEwAUABYAGAAXABgAGAAXABkA
GQAZABoAGgAaABsAGwAbABwAHAAcABsAGgAZABgAGAAYABgAGAAZABkAGgAaABgAGAAY
ABgAFwAXABYAFgAWABYAFgAWABUAFQAVABMAEwASABIAEQATABIAEQAQABAAEAAPAA4A
DQAMAAsACwAIAAYABgAGAAYABgAFAAUABQAFAAUABQAGAAYABgAGAAQABAAEAAQABAAE
AAQABAAEAAQABAAEAAYABwAHAAcABgAFAAQAAwAGAAYABgAGAAgACAAIAAgABgAGAAYA
BwAHAAcABwAHAAcABwAHAAYACAAIAAcABwAIAAgACAAIAAgACAAIAAgABwAHAAcABwAF
AAQABAAEAAIAAQABAAEAAQACAAMABAACAAIAAgACAAAA///////////9//3//P/9//7/
//8AAAIAAgACAAMABAAEAAQABAAEAAQABAAEAAQABQAHAAcABwAHAAkACgAIAAgABgAF
AAMAAwADAAMABQAFAAYABgAGAAcABwAHAAUABQAFAAMAAgACAAAAAAD9//v/+f/4//b/
9v/2//b/9v/2//b/9v/z//P/8//z//P/8//z//P/9v/2//X/9f/1//X/9f/1//X/9f/1
//T/9P/0//X/+f8AAAkAFAAoAEIAXgB7AJoAuwDaAO0A8ADoAMsAngBtADwAAgDQ/7v/
t/+2/7j/u//A/8r/0f/V/9r/3v/i/+b/6v/r/+z/7v/u/+7/7P/u/+7/8P/x//P/8//z
//T/8v/z//P/8//z//T/9P/0//b/9v/2//f/9f/1//X/9v/4//j/+P/4//j/+P/5//n/
+v/6//r/+//5//r/+v/6//j/+f/5//n/+//7//v//P/9//3//f/+/wAAAQABAAIAAAAA
AAAAAQACAAIAAgAEAAYABgAGAAYACAAJAAkACAAIAAgACQAKAAgACgALAAsADQANAA0A
DgAMAAwADQANAA0ADgAOAA4AEAAQABAAEAAPAA4ADQAMAA0ADQAOAA4ADAAMAAwADAAN
AA0ADAAMAAoACgAKAAoABwAHAAcABQAHAAYABgAFAAUABAADAAIAAgACAAEAAAABAAAA
//////7//P/8//z/+//6//j/9//5//n/+f/5//r/+v/6//r/+v/6//r/+v/6//r/+v/6
//j/+P/4//j/9v/3//f/9//5//n/+f/5//j/+P/4//j/+P/4//j/+P/6//r/+v/7//v/
+//7//v/+f/5//n/+P/6//r/+f/5//j/+P/4//j/+P/4//j/+P/1//X/9f/1//X/9P/0
//T/9v/1//X/9f/0//T/9P/0//T/9P/0//T/9P/z//P/8//z//P/8//0//T/8v/y//L/
8v/z//T/9f/3//b/9v/2//b/+P/4//j/+P/4//n/+//7//v/+//9//7//v/+//z/+//7
//v/+//7//v/+//8//z//P/9//3//f/8//v/+v/3//X/9v/1//b/8f/v/+3/7P/u/+7/
7v/u/+z/7P/s/+z/6//r/+v/6//r/+v/6//r/+z/7P/r/+v/6//r/+v/6//r/+v/6//q
/+z/7P/r/+3/8v/5/wQAGAAuAEoAZwCCAJ8AvgDPANQAzAC1AIwAXQAwAAAA0P+3/7P/
sP+0/7n/vP/C/8n/y//O/9b/2v/e/+L/5f/m/+b/6P/o/+r/6P/o/+r/6//t/+3/7f/u
/+7/7//v/+//7f/u/+7/7v/u/+7/7v/v/+//7//v//D/8P/w//D/8P/w//D/8f/x//L/
8v/y//P/8//0//T/9P/0//X/9f/1//X/9f/1//b/9//3//f/+P/4//n/+f/6//r/+v/6
//v//P/8//z//v/+//7//v/+/wAAAQABAAAAAQACAAQABgAIAAoACwALAAsACwALAAwA
DAAMAA0ADQAPABAAEAAQAA4ADgAOAA4ADgAOAA4ADgANAA0ADgAOAA4ADgAOAA4ADQAN
AAwADAAMAAwADAAMAAsACwALAAkACwAKAAoACQAJAAgABwAGAAYABgAFAAQABQAEAAMA
AwADAAIAAwAEAAIAAgABAAEAAQABAAEAAQAAAAAAAAAAAAIAAgACAAIAAgACAAIAAgAA
AAAAAAAAAAAAAQABAAEAAQABAAEAAQACAAIAAgACAAIAAgACAAIAAgACAAIAAwADAAMA
AwADAAMAAwADAAIAAgACAAEAAQACAAIAAgACAAAAAAAAAAAA//////////8BAAAAAAAA
AAAA/////////v/+//7//v/+//7//v/+//7//f/9//3//f/9//3//P/8//z//P/8//3/
/f/9//z//v/+//7//v/+//7//v///wAAAAAAAAAABAAEAAQABAACAAMABQAFAAMAAwAF
AAYACAAIAAYABQADAAMAAwADAAMAAwAEAAQABAAFAAUABQAFAAUABQADAAAAAAD+//7/
+//5//f/9v/4//j/+P/4//b/9v/2//b/9f/1//X/9f/1//X/9f/1//b/9v/1//X/9f/1
//X/9f/3//f/9//2//T/9P/1//f//P8FABIAIgA0AEwAZwCAAJkAtADBAL4AtgCfAHgA
TwAsAAgA5P/N/8f/yv/Q/9H/0P/S/9n/2//e/+D/5v/q/+7/8f/y//L/8v/y//L/8v/y
//T/9f/z//P/8//0//T/9f/1//X/9//4//j/+P/4//j/+P/5//f/9//3//j/9v/2//b/
9v/4//j/+f/5//r/+v/6//v/+f/6//r/+v/6//v/+//7//3//f/9//7/////////AAD+
//////8AAAIAAgACAAMAAgACAAIABAAEAAQABAAEAAQABQAFAAQABgAGAAcACAAGAAgA
CQAJAAkACQAJAAoADAAMAA0ADQANAA4ADgAOAA4ADgAOAA4ADAAMAAwADAALAAsADAAM
AAwADAAMAAwACwALAAoACgAKAAoACgAKAAkACQAJAAcACQAIAAgABwAHAAYABQAEAAQA
BAADAAIAAQAAAP/////+//z//P/8//z//P/7//v/+f/5//n/+f/6//r/+v/6//r/+v/6
//r/+P/4//j/+P/6//r/+v/6//j/+f/5//n/+f/5//n/+f/6//r/+v/6//r/+v/6//r/
+v/6//r/+//7//v/+//7//v/+//7//r/+v/6//n/+f/6//r/+v/6//j/+P/4//j/9//3
//f/9//3//b/9v/2//j/9//3//f/9v/2//b/9v/2//b/9v/2//T/8//z//P/8//z//P/
8v/0//T/9P/0//P/8//z//T/8//z//L/8v/0//L/9P/0//T/9P/2//b/9v/3//j/+P/4
//j/+v/6//r/+v/6//v//f/9//v/+//9//7/AAAAAP7//f/7//v/+//7//3//f/+//7/
/P/9//3//f/9//3//f/7//j/+P/2//b/8//x/+//7v/u/+7/7v/u/+7/7v/u/+7/7f/t
/+3/7f/t/+3/7f/t/+7/7v/t/+3/7f/t/+3/7f/t/+3/7f/s/+r/7P/t/+3/8v/5/wYA
FgAqAEIAWwByAIsAogCpAKgAogCLAGQAQQAiAP7/3P/J/8X/xv/K/8v/yP/K/8//0f/U
/9r/3v/k/+j/6f/q/+r/6v/q/+r/6P/o/+r/6//r/+v/6//s/+z/7f/t/+3/7f/u/+7/
7v/u/+7/7v/v/+//7//v//D/7v/u/+7/7v/w//D/8f/x//D/8P/w//H/8f/y//L/8v/y
//P/8//z//P/8//z//T/9f/1//X/9v/0//X/9f/2//j/+P/4//n/+P/4//j/+v/6//r/
+v/6//z//f/9//z//v/+////AAD+/wAAAQABAAEAAQABAAIAAgACAAMAAwADAAQABAAE
AAIAAgACAAIAAgACAAIAAgABAAEAAgACAAIAAgACAAIAAwADAAIAAgACAAIAAgACAAEA
AQABAP/////+//7//f////7//f/8//r/+v/5//j/+f/4//f/9//2//T/9P/0//L/8v/x
//H/8//z//P/8//y//L/8v/y//L/8v/y//L/8v/y//L/8v/w//D/8P/w//L/8//z//P/
8//z//P/8//0//T/9P/0//T/9P/0//T/8v/y//L/8//z//P/8//z//P/8//z//L/9P/0
//P/8//y//L/8v/y//T/9P/0//T/8//z//P/8//z//L/8v/y//L/8f/x//H/8P/w//D/
8P/u/+7/7v/u/+//7//w//H/7//v/+//7v/w//D/8P/w/+//7//v//D/7v/v//H/8P/w
//L/8v/y//L/8v/y//L/8//2//b/9v/2//j/+P/4//j/+P/5//v/+//5//n/+//8//z/
/P/6//n/+f/5//n/+f/7//v//P/8//r/+//7//v/+//7//v/+f/2//b/9P/0//H/7//t
/+z/7P/s/+z/7P/u/+7/7v/u/+v/6//r/+v/6//r/+v/6//s/+z/6//r/+v/6//r/+v/
7P/t/+7/7v/w//D/7//x//b/AQAOACAANgBSAG8AiACjALwAyQDIAL4AowB6AFEAKAD4
/87/u/+1/7T/tP+z/7b/vv/H/8//1P/a/+D/5v/q/+v/7P/s/+7/8P/u/+7/7v/w//H/
8f/x//H/8v/y//P/8//z//P/9P/0//T/9P/0//T/9f/1//X/9f/2//j/+P/4//j/+P/4
//n/+f/6//r/+v/7//n/+v/6//r//P/9//3//f////////8AAAAA///+//7//v//////
AAACAAIAAgADAAQABAAEAAYABgAGAAYABgAGAAcABwAGAAgACAAJAAoACAAKAAsACwAL
AAsACwAMAAwADAANAA0ADQAOAA4ADgAOAA4ADgAOAAwADAAMAAwACwALAAwADAAMAAwA
DAAMAAwADQANAA4ADAAMAAwADAANAA0ADQALAA0ADAAMAAsACgAIAAYABAACAAIAAQAA
AP///v/9//3//f/8//3//v/+//7//f/9//v/+//7//v/+v/6//r/+v/8//z//P/8//r/
+v/6//r/+v/6//r/+v/8//3//f/9//3//f/9//3//v/+//7//v/+//7//v/+//7//v/+
///////////////////////+//7//v/9//3//P/8//z//P/8//z//P/8//v/+//7//v/
+//6//r/+v/6//n/+f/5//j/+P/4//j/+P/4//j/+P/2//X/9f/1//b/9//4//j/9v/2
//b/9v/1//b/+P/4//j/+P/6//r/+v/7//z//P/8//z//P/8//z//P/8//3/////////
//8BAAIAAgACAAAA//////////////////8AAAAAAgADAAMAAwAFAAUABQADAAAAAAD+
//7/+f/3//X/9P/0//T/9P/0//T/9P/0//T/9f/1//X/9f/z//P/8//z//L/8v/x//H/
8//z//P/8//z//P/8//y//b/9v/3//f/+v8BAAwAFgAoAEQAYwCEAKMAwADfAO4A8gDn
AMoAnQBuAD4AAgDV/8P/vv+6/7f/tv+8/8f/z//U/9r/3v/k/+r/7f/w//D/8v/0//T/
8v/y//T/9f/z//P/8//0//b/9//3//f/9//4//j/+P/4//j/+P/5//n/+f/5//r//P/8
//z//P/+//7///////7//v/+/////f/+//7//v/+/////////wEAAQABAAIAAwADAAMA
BAAEAAUABQAGAAYABgAGAAcABgAGAAYACAAJAAoACwAMAA0ADQAMAAoADAAMAA0ADgAQ
ABIAEwATABMAEwATABQAFAAUABUAFQAVABYAFgAWABYAFgAWABYAFgAWABYAFgATABMA
FAAUABYAFgAWABYAEwATABIAEgASABIAEgASABMAEwATABEAEQAQABAADwAPAA4ADQAM
AAwADAALAAoABwAGAAUABQAEAAIAAgACAAIAAgABAAEAAQABAAEAAQD+//7//v/+//7/
/v/+//7/AAAAAAAAAAAAAAAAAAAAAP7/////////AQABAAEAAQACAAIAAgACAAIAAgAC
AAIABAAEAAQABQAFAAUABQAFAAUABQAFAAQABgAGAAUABQAEAAQABAAEAAMAAgABAAAA
AQABAAEAAQACAAIAAwAEAAIAAQABAAEAAgACAAIAAgABAAAA///+//7//f/9//3/////
/////v8AAAAAAAD+//7//v/+//7/AAAAAAAAAQAEAAQABAAEAAQABAAEAAQAAgADAAUA
BQAHAAcACQAKAAoACgAIAAcABwAHAAcABwAFAAUABgAGAAgACQAJAAkACwALAAsACQAE
AAQAAgACAP3/+//5//j/+v/6//r/+v/8//z//P/8//v/+//7//v/+f/5//n/+f/4//j/
9//3//n/+f/5//n/+f/5//n/+P/4//j/+f/7/wAABwAQACAANABSAHEAjgCrAMwA5wDy
APIA4wDAAJEAYgAsAPT/z//D/77/vv/B/8L/yP/R/9n/3v/g/+b/6v/u//P/8v/y//T/
9P/0//T/9P/2//f/+f/5//n/+v/4//n/+f/5//v//P/8//z/+v/6//r/+//9//3//f/+
//7//v/+//7//v/+//////8AAAAAAAABAAEAAgACAAIABAAFAAUABQADAAMAAwAEAAUA
BQAFAAYABAAFAAUABgAIAAgACAAJAAoACgAKAAwADAAMAAwADAAOAA8ADwAOABAAEAAR
ABIAEgAUABUAFQAXABcAFwAYABYAFgAXABcAFwAYABgAGAAaABoAGgAaABoAGgAaABoA
GQAZABoAGgAYABgAGAAYABcAFwAWABYAFgAWABYAFgAVABUAFQATABEAEAAQAA8ADwAO
AA0ADAAOAA4ADQAMAAsACgAJAAkABgAEAAQABAAEAAQAAwADAAMAAwADAAMAAgACAAIA
AgAAAAAAAAAAAAIAAgACAAIAAgACAAIAAgACAAMAAwADAAMAAwADAAMAAgACAAIAAgAC
AAIAAgACAAMABAAFAAcABwAHAAcABwAFAAUABQAEAAQABAADAAMABgAGAAYABgAEAAQA
BAAEAAUABQAFAAUAAwACAAIAAgAEAAMAAwADAAAAAAAAAAAAAAAAAAAAAAAAAP//////
//////////7//v/+//7///8AAAEAAgAEAAQABAAFAAUABAADAAIABgAGAAYABgAGAAcA
CQAJAAcABwAJAAoACgAKAAgABwAHAAcABwAHAAkACQAKAAoACAAJAAkACQALAAsACwAJ
AAQABAACAAIAAQD///3//P/6//r/+v/6//r/+v/6//r/+f/5//n/+f/5//n/+f/5//r/
+v/5//n/+f/5//n/+f/5//n/+f/4//j/+P/5//v/AAAHABIAIgA2AFIAbwCOAK0AzADj
AO4A7ADZALQAhQBWACQA8P/N/8P/wP/C/8X/yP/M/9P/2f/e/+L/5v/s//D/9f/2//b/
9v/2//b/9v/2//j/+f/5//n/+f/6//j/+f/5//n/+//8//z//P/8//z//P/9//3//f/9
//7//P/8//z//P/+//7//////wAAAAAAAAEAAQACAAIAAgAAAAEAAQABAAEAAQABAAIA
AwADAAMABAAGAAcABwAIAAgACAAIAAkACAAIAAgACgAKAAoACgAKAAwADQANAAwADgAO
AA8AEAASABQAFQAVABMAEwATABQAFAAUABUAFQAVABYAFgAWABYAFgAWABYAFgAWABYA
FgAVABUAFgAWABYAFgAWABYAFQAVABQAFAASABIAEgASABEAEQARAA8ADQAMAAwACwAN
AAwACwAKAAoACgAJAAgABwAGAAUABQAEAAIAAgACAAAAAAD////////////////+//7/
/v/+//7//v/+//7//v/+//7//v/+//7//v/+//z//f/9//3////////////+//7//v/+
/wAAAAAAAAAAAAAAAAAAAQD///////////////////7/AAAAAP////8AAAAAAAAAAP7/
/v/+//7///////////////7//v/+//z/+//7//v//P/8//z//P/8//z//P/8//z/+//7
//v/+//7//v/+v/6//r//P/6//r//P/8//z//P/+//7//v///wAAAAAAAAAAAgACAAIA
AgAAAAEAAwADAAMAAwAFAAYABgAGAAQAAwADAAMAAwADAAMAAwAEAAQAAgADAAMAAwAD
AAMAAwABAAAAAAD+//7/+//5//f/9v/2//b/9v/2//T/9P/0//T/8//z//P/8//1//X/
9f/1//j/+P/3//f/9f/1//X/9f/z//P/8//y//T/9P/1//f/+v8DAA4AHgAyAEwAZwCE
AJ8AvADPANAAygC3AJIAYwA8ABIA6P/L/8P/wv/E/8n/zP/O/9P/2f/c/+D/4v/m/+z/
7//y//L/8P/w//L/8v/y//T/9f/1//X/9f/2//b/9//3//f/9//4//j/+P/4//j/+P/5
//n/+f/5//r/+v/6//r/+v/8//z//f/9//z//P/8//3//f/+//7//v/8//3//f/9////
/////wAAAQABAAEAAgAAAAEAAQACAAQABAAEAAUABgAGAAYACAAIAAgACAAIAAoACwAL
AAoACgAKAAsADAAMAA4ADwAPAA0ADQANAA4AEAAQABEAEQATABQAFAAUABQAFAAUABQA
FAAUABQAFAATABMAFAAUABIAEgASABIAEQARABAAEAAQABAAEAAQAA8ADwAPAA0ADQAM
AAwACwALAAoACQAIAAgACAAHAAYAAwACAAEAAQACAAAAAAAAAP7//v/9//3//f/9//3/
/f/+//7//v/+//7//v/+//7//v/+//7//v/8//z//P/8//z//f/9//3//f/9//3//f/+
//7//v/+//7//v/+//7//v/+//7///////////////////////7//v/+//3//f8AAAAA
AAAAAP7//v/+//7//f/9//3//f////7//v/+//7//f/9//3//P/8//z//P/8//z//P/8
//z/+//7//v/+f/5//n/+P/4//j/+P/4//f/9//3//j/+v/5//n/+v/6//r/+v/6//r/
/P/8//z//f/8//z//P/8//7//v/+//7//v///wEAAQABAAEAAwAEAAYABgAEAAMAAgAB
AAAA//8AAAEAAwAEAAIAAwADAAMAAQABAAEA///8//z/+v/6//n/9//1//T/9P/0//T/
9P/0//T/9P/0//P/8//z//P/9f/1//X/9f/0//T/8//z//X/9f/1//X/8//z//P/8v/y
//T/8//1//j/AQAOABwAMABIAGMAegCVAK4AuQC4AK4AmwB2AE8ALgAMAOb/0f/N/8z/
0P/T/9L/1P/Z/9v/3P/g/+T/6v/u/+//8P/w//D/8P/y//L/8v/0//X/8//z//P/9P/0
//X/9f/1//X/9v/2//b/9P/0//T/9f/3//f/9//4//b/9v/2//b/+P/4//n/+f/4//j/
+P/5//n/+v/6//r/+v/7//v/+//9//3//f/+//3//f/9//7//v//////AAAAAAAAAAAB
AAIAAgACAAQABAAEAAQABAAGAAcABwAGAAYABgAHAAgACAAKAAsACwALAAsACwAMAAwA
DAANAA0ADQAOAA4ADgAOAA4ADgAOABAAEAAQABAADwAPABAAEAAOAA4ADgAOAA8ADwAO
AA4ADAAMAAwADAALAAsACwAJAAkACAAIAAcABwAGAAUABAAEAAQAAwACAAMAAgABAAEA
AAD+//7//v/+//7//f/9//v/+//7//v/+v/6//r/+v/6//r/+v/6//r/+v/6//r//P/8
//z//P/6//v/+//7//v/+//7//v//P/8//z//P/8//z//P/8//7//v/+/////f/9//3/
/f/9//3//f/8//7//v/9//3//v/+//7//v/8//z//P/8//3//f/9//3/+//6//r/+v/6
//n/+f/5//j/+P/4//j/+v/6//r/+v/4//f/9//3//n/+f/5//j/+P/4//j/+P/3//f/
9//4//b/9//5//j/+P/4//j/+P/6//r/+v/7//z//P/8//z//v/+//7//v/+////AQAB
AP////8BAAIABAAEAAIAAQD//////////wEAAQACAAIAAAABAAEAAQABAAEAAQD///7/
/v/8//z/+//5//f/9v/0//T/9P/0//T/9P/0//T/9f/1//X/9f/z//P/8//z//T/9P/z
//P/8//z//P/8//z//P/8//y//T/9P/1//f/+P8BAAwAHAAuAEYAXwB4AJEAqAC5ALoA
sgChAH4AVQAyAA4A6P/P/8f/wv/G/8v/zP/M/9H/1//a/97/5v/s/+7/8f/y//T/8v/y
//D/8v/y//T/9f/3//f/9//4//b/9//3//f/9//4//j/+P/6//r/+v/7//n/+f/5//r/
/P/8//z//P/8//z//f/9//7//v/+//////8AAAAAAAAAAAEAAQABAAEAAQABAAIAAwAD
AAMABAAGAAcABwAIAAYABgAGAAcABgAGAAYACAAKAAoACgAKAAwADQANAAwADgAOAA8A
EAAQABIAEwATABMAEwATABQAFAAUABUAFQAVABYAFgAWABYAFgAWABYAGAAYABgAGAAV
ABUAFgAWABYAFgAWABYAFwAXABYAFgAYABgAGAAYABUAFQAVABMAEwASABIAEQATABIA
EQAQABAAEAAPAA4ADQAMAAsACwAKAAgACAAIAAYABgAFAAUABQAFAAUABQAEAAQABAAE
AAQABAAEAAQABAAEAAQABAAGAAYABgAGAAYABwAHAAcABwAHAAcABwAGAAYABgAGAAYA
BgAGAAYABgAGAAYABwAJAAkACQAJAAsACwALAAoADAAMAAsACwALAAoACQAIAAgACAAI
AAgABwAHAAcABwAHAAYABgAGAAgABwAHAAcABAAEAAQABAAGAAYABgAGAAYABQAFAAUA
BQAFAAUABAAGAAYABgAGAAcABwAHAAgADQASABcAHAAgACQAKAAtAC4ALgAuAC4AMAAw
ADAAMAAzADUAOAA5ADkAOQA7ADwAPQA+AD0APQA7ADsAOwA7ADsAOwA8ADwAPAA9AD0A
PQA9AD0APQA7ADgAOAA2ADYANQAzADEAMAAuAC4ALgAuAC8AMAAxADIAMQAxADEAMQAx
ADEAMQAxADIAMgAxADEAMwAzADMAMwAzADMAMwAyADIAMgAzADUANgA7AEYAVABoAIAA
nwC+ANsA+gAVASQBIgEXAfoAzwCiAHYAQAATAAMA/P/4//f/9v/6/wUADwAWABwAIgAo
AC4AMQA0ADQANgA2ADYANgA2ADgAOQA7ADsAOwA8ADwAPQA9AD0AOwA8ADwAPAA+AD4A
PgA/AEEAQQBBAEIARABEAEQARABCAEIAQwBDAEYARgBGAEcARwBIAEgASABIAEkASQBJ
AEkASQBJAEoASwBLAEsATABMAE0ATQBOAFAAUABQAFEAUgBSAFIAVABVAFYAVwBYAFgA
WQBZAA==
         </WaveFormData>
      </LeadData>
      <LeadData>
         <LeadByteCountTotal>10000</LeadByteCountTotal>
         <LeadTimeOffset>0</LeadTimeOffset>
         <LeadSampleCountTotal>5000</LeadSampleCountTotal>
         <LeadAmplitudeUnitsPerBit>4.88</LeadAmplitudeUnitsPerBit>
         <LeadAmplitudeUnits>��V</LeadAmplitudeUnits>
         <LeadHighLimit>2147483647</LeadHighLimit>
         <LeadLowLimit>268435456</LeadLowLimit>
         <LeadID>V6</LeadID>
         <LeadOffsetFirstSample>0</LeadOffsetFirstSample>
         <FirstSampleBaseline>0</FirstSampleBaseline>
         <LeadSampleSize>2</LeadSampleSize>
         <LeadOff>FALSE</LeadOff>
         <BaselineSway>FALSE</BaselineSway>
         <ExcessiveACNoise>FALSE</ExcessiveACNoise>
         <MuscleNoise>FALSE</MuscleNoise>
         <LeadDataCRC32>1112430435</LeadDataCRC32>
         <WaveFormData>
AAAAAAAAAAAAAAAAAAAAAAAAAAAAAAAAAAAAAAAAAAD+//7//v/+/wAAAAAAAAAAAgAC
AAIAAgACAAIAAgACAP///v/9//z//f/+////AAACAAIAAgACAAAAAAAAAAAAAAAAAAAA
AAAAAAAAAAAAAAAAAAAAAAAA/v/+//7//v/+//7//v/+//z//P/8//z//v/+//7//v/+
//7//v/+//3//P/7//r//P/8//z//P/8//z//P/8//z//P/8//z/+v/6//r/+v/6//r/
+v/6//v//P/8//z//v/+//////8AAAAAAAAAAAAAAQABAAEAAQADAAUABgAJAAkACAAG
AAQABQAFAAUABQAFAAYABgAJAAkACQAJAAcABwAHAAUAAAD///7//P/9//v/+f/5//n/
+f/4//j/9v/2//b/9v/1//X/9f/1//f/9//3//f/9f/1//X/9f/z//P/8v/y//P/9P/1
//X/9//1//H/8f/1//r///8HABYAKQA/AFgAcACLAKYAuQDAAL0AsQCZAH0AWwA0ABQA
AwD1/+j/3f/Y/9r/3//i/+T/5v/o/+j/6v/s/+7/8P/0//T/8v/w//D/8P/x//P/9P/0
//P/8//0//T/9P/y//L/8v/z//X/9f/1//X/9P/z//L/8v/0//X/9f/1//f/9//3//f/
9//3//f/9//6//r/+v/6//n/+P/3//f/9//3//f/9//3//f/9//4//b/9v/2//f/+P/5
//r/+//6//r/+v/7//v/+//8//z//f/9//z//P/7//3//f/9////AAAAAAAA/v/+//7/
/v8BAAEAAQACAAIAAwADAAMAAQABAAIAAgAAAAAAAAAAAAIAAQABAAIABAAEAAQABAAD
AAMAAgACAAUABQAFAAUABAAEAAMAAwAFAAMAAwADAAIAAQD///7/AAD///3//P/8//v/
+//6//r/+f/4//j/+P/4//j/+P/4//j/+P/4//n/+f/5//n/9//3//f/9//3//f/9//3
//f/9//3//f/9//3//j/+P/1//X/9f/2//f/+P/5//r/+v/6//r/+v/4//j/+P/5//j/
+P/3//b/9v/2//b/9v/3//j/+f/6//n/+P/4//f/+P/4//j/+P/4//j/+P/4//X/9f/1
//X/8//z//P/8//1//X/9f/0//L/8v/y//L/8v/x//H/8f/y//L/8v/x//H/8//z//L/
9P/0//T/9P/z//T/9P/0//b/9v/3//f/+P/4//j/+P/2//f/9//3//f/+f/7//z//v//
/////v/+//////////3//f/+//7////////////////////9//r/+f/4//b/8//x/+//
7//u/+3/6//q/+v/7P/t/+7/7v/v//D/8f/v/+//7//v/+3/7f/t/+3/7f/t/+z/7P/s
/+z/7P/r/+v/6f/p/+n/6//w//n/AwASACkAQwBaAHYAkQCqALsAxAC9AKkAjQBvAEUA
HgAEAPf/6//e/9f/1v/c/93/4P/g/+D/4P/k/+j/6P/m/+j/6v/q/+r/6v/q/+r/6//r
/+z/7P/r/+v/7P/s/+z/7P/s/+z/7f/v/+//7//v//H/8f/x//L/8f/x//D/7//v/+//
7//v/+//7//v/+//7v/u/+7/7v/w//D/8P/x//H/8f/x//H/8f/x//H/8v/y//L/8v/z
//P/8//z//P/8v/y//L/8//0//X/9//4//n/+f/4//j/+f/7//v/+//7//z//P/8//r/
+v/6//r/+//7//v//P/9////AAABAP7//f/9//z//P/8//z//P/+//3//f/+//7//v/+
//7///////7//v8BAAEAAQABAAAAAAD////////9//3//f/9//3//P/8//z/+//5//j/
+P/3//f/9v/0//P/8v/y//L/8v/y//L/8v/y//L/8v/z//P/8//z//P/8//z//P/8//z
//P/8//z//P/8//z//P/8//0//T/8//z//P/9P/0//T/9P/0//b/9v/2//b/9P/0//T/
9f/2//b/9f/0//T/9P/0//T/9v/2//b/9v/2//b/9//3//b/9v/2//b/9v/2//b/9v/1
//X/9f/1//T/8//y//H/8//z//P/8v/y//L/8v/y//L/8f/x//H/8v/y//D/7v/v//D/
8f/y//T/9v/3//j/9v/2//f/9//4//j/+P/4//j/+f/5//n/+//9////AAD//////v/8
//z//f/9//3//////wAAAAD///////////////////3//P/7//r/+P/1//P/8f/x//H/
8f/w//D/7v/u/+7/7v/t/+3/7f/t/+3/7f/t/+3/7f/t/+3/7f/u/+//7//w/+7/7v/u
/+3/7f/t/+v/7f/x//T/+/8HABoAMQBHAF4AfACbAK4AuQC+ALEAmQB9AF8AOwAYAAIA
9//v/+b/3f/c/+L/4f/i/+L/5P/k/+j/6v/q/+r/7P/q/+r/6P/p/+r/6//t/+3/7v/u
/+3/7f/u/+7/7v/u/+7/7v/v/+3/7f/t/+3/7//v/+//8P/w//H/8f/x//H/8f/x//H/
8f/x//H/8f/y//L/8v/y//L/8v/y//P/8//z//P/8//z//P/8//0//b/9v/2//f/9f/1
//X/9f/2//b/9v/3//f/9//4//j/+//7//r/+v/5//v/+//7//v//P/8//z//v/+//7/
/v////////8AAAAAAQABAAEAAQABAAIAAgAAAAAAAAAAAAEAAQACAAQAAgACAAIAAgAD
AAMAAgACAAMAAwADAAMAAgACAAEAAQABAP/////////////+//7//v/9//v/+v/7//v/
/P/8//r/+f/4//j/9v/2//b/9v/2//b/9v/2//f/9//3//f/+f/5//n/+f/3//f/9//3
//f/9//3//f/9//3//j/+P/3//f/9//4//j/+P/4//j/+P/4//j/+P/6//r/+v/7//r/
+v/5//j/+P/4//j/+P/4//j/+P/4//b/9v/3//f/+P/4//j/+P/2//b/9v/2//f/9//3
//f/9//3//f/9//3//f/9//2//b/9v/2//b/9v/1//X/9f/0//T/9v/3//j/+P/4//j/
+P/7//z//P/8//r/+v/7//v//P/8//z//P/8//3//f/9////AQADAAQABQAFAAQAAgAA
AAEAAQABAAMAAwAEAAQABQAFAAUABQADAAMAAwABAAAA///+//z/+f/3//X/9f/3//f/
9v/2//X/9P/z//L/8f/x//H/8f/z//P/8//z//P/8//z//P/8//z//L/8v/y//L/8v/x
//P/8//v/+//8f/2//3/CQAYAC0AQwBYAHIAjQCiAK0AsgCpAJUAewBfAEEAIAAMAAMA
+f/y/+v/5v/o/+v/6P/o/+r/7P/u//D/8v/w//D/8v/y//L/8P/w//D/8f/x//L/8v/x
//P/9P/0//T/9P/0//T/9f/z//P/8//z//X/9f/1//b/9P/1//X/9f/1//X/9f/1//X/
9f/1//X/+P/4//j/+P/2//b/9v/3//f/9//3//f/9//3//f/+P/2//b/9v/3//n/+f/5
//n/+v/6//r/+//7//v//P/8//3//f/8//z//f////////8BAAIAAgACAAIAAgACAAIA
AwADAAMABAAEAAUABQAFAAMAAwAEAAQABgAGAAYABgAEAAMAAwAEAAQABAAEAAQABQAF
AAQABAAFAAUABQAFAAYABgAFAAUABQADAAMAAwADAAMAAgACAAQAAwABAAAAAAD/////
/v/+//3//P/8//z//P/8//z//P/8//z//P/7//v/+//7//v/+//7//v/+//7//v/+//5
//n/+f/5//n/+f/6//r/+//7//v//P/8//z//P/8//z//P/8//z//P/8//z//f/8//z/
+//6//z//P/8//z//P/8//z//P/8//z//f/9//z//P/8//z//P/8//z//P/7//v/+//7
//v/+//7//v/+//7//v/+v/6//r/+v/6//z/+//7//v/+v/6//r/+f/7//v/+//8//z/
/P/7//r/+v/6//r/+v/9//7//v/+//7//v//////AgACAAIAAgACAAMAAwADAAIAAwAE
AAQABwAHAAYABAAEAAUABQAFAAUABQAGAAYABwAHAAcABwAJAAkACQAHAAQAAwACAAAA
/f/7//n/+f/5//n/+P/4//j/+P/4//j/9//3//f/9//3//f/9//3//f/9//3//f/9//3
//b/9v/4//j/+P/3//X/9f/1//X/9//8/wUADwAcAC0AQQBSAGoAhQCUAJsAngCXAIEA
awBXAEEAKAAUAAsABwACAPn/8v/w//P/8v/w/+7/8P/0//b/9v/2//b/9v/2//b/9v/2
//b/9//1//b/9v/1//X/9v/2//b/9v/2//b/9//3//f/9//3//f/9//3//j/+P/5//n/
+f/5//n/+f/5//v/+//7//v/+v/6//r/+v/8//z//P/9//v/+//7//v//f/9//3//v/+
//7//v//////////////AAAAAAAAAQABAAEAAgACAAEAAQAAAAAAAwAFAAUABQADAAQA
BAAEAAQABAAEAAQABwAHAAcACAAIAAkACQAJAAkACQAKAAoACAAIAAgACAAIAAcABwAI
AAgACAAIAAgACQAJAAgACAAJAAkACQAJAAoACgAJAAkACwAJAAkACQAHAAcABgAGAAgA
BwAFAAQABAADAAMAAgACAAEAAAAAAAAAAAAAAAAA/v/+//7//v/9//3//f/9////////
/////f/9//3//f////////////////8AAAAA////////AAD+//7//v/+/wAAAAAAAAAA
AAAAAAAAAQAAAAAA///+//7//v/+//7//v/+//7//v/+//7///////7//v/+//7//v/+
//7//v/9//3//f/9//3//f/9//3//f/9//3//P/8//z//P/8//z/+//7//v//P/8//z/
+//5//n/+f/6//r/+v/7//v/+f/5//n/+v/7//r//P/8//z//P/9//7//v/+/wAAAAAB
AAEAAAAAAAAAAAACAAMAAwADAAEAAwAFAAYABwAHAAYABAAEAAUABQAFAAUABQAGAAYA
BwAHAAcABwAHAAcABwAFAAAA///+//z/+//5//f/9//5//n/+P/4//j/+P/4//j/9//3
//f/9//1//X/9f/1//f/9//3//f/9f/1//T/9P/0//T/9P/z//P/9f/z//H/8//2////
CwAYACkAPQBQAGYAewCIAI8AlACLAHcAYwBRADsAJAAUAAsABwACAPn/7v/u/+//7P/s
/+7/8P/y//T/9P/0//T/9P/0//T/8v/y//L/8//z//T/9P/z//P/9P/0//T/9P/0//T/
9f/1//X/9f/1//f/9//3//j/9//3//b/9f/1//X/9f/1//f/9//3//f/+P/4//j/+P/2
//b/9v/3//n/+f/5//n/9//3//f/+P/4//j/+P/5//n/+f/5//n/+v/6//r/+//7//v/
/P/8///////+//7//f///////////wAAAAAAAAAAAAAAAAAAAQABAAEAAgAEAAUABQAF
AAMAAwAEAAQAAgACAAIAAgAEAAMAAwAEAAQABAAEAAQABQAFAAQABAAHAAcABwAHAAgA
CAAHAAcABQADAAMAAwAFAAUABAAEAAQAAwABAAAAAAD//////v8AAP///v/+//7//v/+
//7//P/8//z//P/7//v/+//7//v/+//7//v//f/9//3//f/7//v/+//7//3//f/+//7/
/f/9//3//v/8//z//P/8//z//P/8//z/+v/6//r/+//6//r/+f/4//r/+v/6//r//P/8
//z//P/6//r/+//7//z//P/8//z//P/8//z//P/7//v/+//7//v/+//7//v/+f/5//n/
+P/6//r/+v/6//r/+f/5//n/+P/4//j/9//5//n/+f/6//j/+P/5//n/9//5//n/+P/4
//n/+v/7//z/+//8//z//P/+//7///////7//v/+//7/AAABAAEAAQD//wEAAwAEAAUA
BQAEAAIAAgADAAMAAwAFAAUABgAGAAUABQAFAAUABQAFAAUAAwACAAEAAAD+//3/+//5
//n/+f/5//j/+P/2//b/9v/2//X/9f/1//X/9f/1//X/9f/3//f/9//3//f/9//2//b/
+P/4//j/9//5//f/8//x//X/+v8DAA8AIAAzAEkAYAB2AI8AogCpAKoAoQCNAHcAXQA/
ACAADgABAPf/7P/j/+D/4v/n/+j/6v/s/+7/8v/0//T/9P/0//b/9v/0//L/8v/y//P/
9f/2//b/9f/1//b/9v/2//b/9v/2//f/9f/1//X/9f/3//f/9//4//j/+f/5//n/9//3
//f/9//3//f/9//3//j/+P/4//j/+P/4//j/+f/7//v/+//7//n/+f/5//r/+P/4//j/
+f/7//v/+//7//z//P/8//3//////wAAAAD//////v/+////AQABAAEA//8AAAAAAAAC
AAIAAgACAAMAAwADAAQABAAFAAUABQAFAAUABgAGAAUABAADAAIABAADAAMABAAEAAQA
BAAEAAcABwAGAAYABwAHAAcABwAIAAgABwAHAAkABwAHAAcABgAFAAMAAgAEAAMAAQAA
AAAA//////7/AAD///7//v/8//z//P/8//r/+v/6//r/+f/5//n/+f/7//v/+//7//v/
+//7//v/+f/5//n/+f/7//v//P/8//v/+//7//z/+v/6//r/+v/6//r/+v/6//z//P/8
//3//v/+//3//P/8//z//P/8//z//P/8//z/+v/6//v/+//6//r/+v/6//r/+v/6//r/
+f/5//n/+f/5//n/+f/5//n/+f/5//j/+P/4//j/+P/4//f/9//3//r/+v/6//n/9//3
//f/+P/4//j/+P/4//j/+P/5//r/+v/6//z//P/9//3//P/8//z//P/8//3//f/9//3/
//8BAAIAAQABAAAA/v///wEAAgADAAIAAQABAAAAAgADAAQABQADAAMAAwABAAAA///+
//z/+f/3//X/9f/z//P/8v/y//L/8v/y//L/8//z//P/8//x//H/8f/x/+//7//v/+//
8f/x//D/8P/w//D/8P/v//P/8f/x/+//7//0//n///8MAB8ANwBQAGgAhwCiALUAwgDD
ALUAnQCDAGUAQAAeAAsA/f/u/+H/2v/a/9//4v/i/+L/5P/o/+z/7P/u/+7/8P/w//D/
7v/u/+7/7//v//D/8P/v/+//8P/w//D/8P/w//D/8f/x//H/8f/x/+//7//v//D/8v/z
//P/8//z//P/8//z//P/8//z//P/8v/y//L/8v/y//L/8v/z//X/9f/1//X/9f/1//X/
9v/2//b/9v/3//f/9//3//f/9v/2//b/9//5//n/+v/6//v/+//6//r/+f/7//v/+//8
//7///8AAP7//v/+//7/AQABAAEAAgAAAAEAAQABAAEAAQACAAIAAwAEAAUABgAFAAMA
AgACAAQABAAEAAQAAwADAAIAAgAFAAUABQAFAAYABgAFAAUAAwABAAEAAQABAAEAAAAA
AAAA///9//z//P/7//v/+v/6//n/+P/4//b/9v/2//b/+P/4//j/+P/2//X/9P/z//X/
9f/1//X/9//3//f/9//3//f/9//3//X/9f/2//b/9//3//f/+P/4//j/+P/4//j/+P/4
//j/+v/6//r/+//6//r/+f/4//r/+v/6//r/+v/6//r/+v/6//r/+//7//j/+P/4//j/
+P/4//j/+P/4//n/+v/7//n/+f/5//n/+f/5//n/+P/2//b/9v/2//b/9f/1//X/+P/4
//j/9//3//n/+f/4//j/+P/4//j/+f/6//r/+v/8//z//f/9//z//P/8//z//P/9//3/
/f///wEAAwAEAAMAAwACAAAAAAABAAEAAQABAAEAAgACAAUABQAFAAUABQAFAAUAAwAA
AP///v/8//n/9//1//X/9//3//b/9v/2//b/9v/2//f/9//3//f/9v/1//T/8//z//P/
8//z//X/9f/0//T/9P/0//T/8//z//P/8f/z//X/+P/9/wcAFgApAEEAWAByAI8AqgC7
AMQAwwCxAJkAfQBZADQAGgAJAPv/8v/n/+D/4P/l/+r/6v/s/+7/8P/y//L/8v/y//L/
8v/y//L/8v/y//P/9f/2//b/9f/z//T/9P/0//b/9v/2//f/9v/1//T/8//1//X/9f/2
//b/9//3//f/9//3//f/9//3//f/9//3//j/+P/4//j/+v/6//r/+//5//n/+f/5//v/
+//7//z//P/8//z//f/9//3//f/9//7//v/+/////////wAAAAABAAEAAAAAAAEAAwAD
AAMABQAGAAYABgAGAAYABgAGAAcABwAHAAgABgAHAAcABwAJAAkACgAKAAoACgAKAAoA
CgAJAAkACgAKAAoACgAKAAkACQAIAAgACQAJAAkACQAKAAoACQAJAAkABwAHAAcABQAF
AAQABAAGAAUAAwACAAIAAQABAAAA/v/9//z//P/+//7//v/+//z//P/8//z/+//7//v/
+//5//n/+f/5//v/+//7//v/+//7//v/+//9//3//v/+//v/+//7//z/+v/6//r/+v/8
//z//P/8//3//v///wEAAAAAAP///v/8//z//P/8//r/+v/6//r/+//8//7////8//z/
/P/8//z//P/8//z/+//7//v/+//9//3//f/9//v/+//7//r/+v/6//r/+v/6//n/+f/5
//j/+P/4//f/+f/3//j/+f/6//v//P/9//7//v/+//7//v//////AgACAAIAAgACAAMA
AwADAAEAAwAFAAYABwAHAAYABAAEAAUABQAFAAUABQAGAAYABQAFAAUABQAHAAcABwAF
AAIAAQAAAP7/+//5//f/9//3//f/9v/2//b/9v/2//b/9//3//f/9//1//X/9f/1//X/
9f/1//X/9f/1//T/9P/0//T/9P/z//P/8//z//H/8//4////CQAYACkAPwBYAHIAjQCm
ALcAvgC5AKcAjQBxAFMAMAAWAAcA/f/0/+v/5P/k/+f/6P/o/+r/7P/w//L/9P/0//L/
8v/y//L/8v/y//L/8//x//L/8v/x//H/8v/y//L/9P/0//T/9f/1//X/9f/1//X/9f/1
//b/9P/1//X/9f/3//f/9//3//f/9//3//f/+P/4//j/+P/2//b/9v/3//f/9//3//f/
+f/5//n/+v/6//r/+v/7//v/+//7//v/+v/6//r/+//7//v//P/8//3//f/8//z//f//
/////////wAAAAAAAAIAAgACAAIAAwADAAMABAACAAMAAwADAAQABQAHAAgABgAGAAYA
BgAIAAcABwAIAAgACAAIAAgABwAHAAYABgAHAAcABwAHAAgACAAHAAcABQADAAMAAwAD
AAMAAgACAAQAAwABAAAA/v/9//3//P/8//v/+v/6//r/+v/6//r/+P/4//j/+P/5//n/
+f/5//f/9//3//f/9//3//f/9//5//n/+f/5//f/9//4//j/+f/5//n/+v/4//j/+P/4
//j/+P/4//j/+P/4//j/+f/4//j/9//2//j/+P/4//j/+P/4//j/+P/4//j/+f/5//j/
+P/4//j/+P/4//j/+P/3//f/9//3//f/9//3//f/+f/5//n/+P/2//b/9v/2//j/9//3
//f/+P/4//j/9//3//n/+f/6//j/+P/4//j/+P/7//z//P/8//z//P/9//3/AAAAAAAA
AAD+////////////AQADAAQABQAFAAQAAgACAAMAAwADAAMAAwAEAAQAAwADAAMAAwAD
AAMAAwABAAAA///+//z/+f/3//X/9f/1//X/9P/0//T/9P/0//T/8//z//P/8//1//X/
9f/1//X/9f/1//X/8//z//L/8v/y//L/8v/x//P/8f/x/+//8//4////CQAWACkAPQBS
AGoAhQCaAKMAqACjAJEAdwBfAEcAKgAUAAcA///6//H/6v/o/+v/7P/q/+z/7P/u//D/
8v/0//L/8P/w//L/8v/y//L/8//z//T/9P/z//P/9P/0//T/8v/y//L/8//z//P/8//z
//P/8//z//T/9P/1//X/9f/3//f/9//3//f/9//3//f/9v/2//b/9v/4//j/+P/5//f/
9//3//f/9//3//f/+P/4//j/+P/5//n/+f/5//n//P/8//z//f/9//3//v/+/wEAAQAA
AAAA//8BAAEAAQD//wAAAAAAAAIAAgACAAIAAwADAAMABAAGAAcABwAHAAUABQAGAAYA
CAAIAAgACAAKAAkACQAKAAgACAAIAAgACQAJAAgACAALAAsACwALAAoACgAJAAkACQAH
AAcABwAFAAUABAAEAAYABQADAAIAAgABAAEAAAAAAP///v/+//7//v/+//7//v/+//7/
/v/9//3//f/9//3//f/9//3//f/9//3//f/9//3//f/9//3//f/+//7/////////AAD+
//7//v/+//7//v/+//7//v/+//7///8AAAAA///+/wAAAAAAAAAA/v/+//7//v8AAAAA
AQABAP7//v/+//7//v/+//7//v/9//3//f/9//3//f/9//3//f/9//3//P/8//z//P/8
//z/+//7//v/+v/6//r/+f/7//v/+//8//r/+v/7//v/+//7//v//P/8//z//P/8//z/
//8AAAAAAAD+//7//////wAAAAAAAAAAAgADAAMAAwABAAMABQAGAAcABwAGAAQABAAF
AAUABQAHAAcACAAIAAcABwAHAAcABwAHAAcABQACAAEAAAD+//3/+//5//n/+f/5//j/
+P/4//j/+P/4//f/9//3//f/+f/5//n/+f/5//n/+f/5//n/+f/4//j/+v/6//r/+f/3
//X/9f/1//f//P8DAA0AGgArAD8AVABqAIEAkACXAJwAlQCBAGsAWQBDACoAGgARAAsA
BgD9//b/9P/z//L/8P/w//T/9v/4//b/+P/4//j/+P/4//j/+P/4//n/9//4//j/9//5
//r/+v/6//j/+P/4//n/+f/5//n/+f/5//n/+f/6//j/+f/5//n/+//7//v/+//7//v/
+//7//r/+v/6//r//P/8//z//f/9//3//f/9//3//f/9//7//v/+//7/////////////
/wAAAAAAAAEAAQABAAIAAgABAAEAAAAAAAMABQAFAAUABQAGAAYABgAGAAYABgAGAAcA
BwAHAAgACAAJAAkACQAJAAkACgAKAAoACgAKAAoACgAJAAkACgAKAAoACgAKAAsACwAK
AAoACwALAAsACwAMAAwACwALAA0ACwALAAsACQAJAAgACAAIAAcABQAEAAYABQAFAAQA
BAADAAIAAgACAAIAAgACAAIAAgACAAIAAQABAAEAAQADAAMAAwADAAEAAQABAAEAAwAD
AAMAAwABAAEAAgACAAMAAwADAAQABAAEAAQABAAEAAQABAAEAAQABAAEAAUABAAEAAMA
AgAEAAQABAAEAAQABAAEAAQABAAEAAUABQACAAIAAgACAAIAAgACAAIAAQABAAEAAQAD
AAMAAwADAAEAAQABAAAAAgACAAIAAgACAAEAAQABAAIAAgACAAEAAQABAAEAAgAAAAAA
AQABAAEAAwADAAIAAgACAAIAAgADAAQABAAEAAYABgAHAAcACAAIAAgACAAIAAkACQAJ
AAcACQALAAwADwAPAA4ADAAKAAsACwALAA0ADQAOAA4ADwAPAA8ADwAPAA8ADwANAAwA
CwAKAAgABQADAAEAAQABAAEAAAAAAAIAAgACAAIAAQABAAEAAQD//////////wEAAQAB
AAEA//////7//v/+//7//v/9//////////3//f8CAAkAEwAiADMARQBYAG4AhQCYAKEA
pgCjAI8AeQBlAFEANgAiABcADQAGAAEA+v/0//f/+P/2//j/+v/+//7/AAACAAIAAAAA
AP7//v/+//7///8BAAIAAgABAP//AAAAAAAAAAAAAAAAAQADAAMAAwADAAEAAQABAAIA
AgADAAMAAwAFAAUABQAFAAUABQAFAAUABAAEAAQABAAGAAYABgAHAAcABwAHAAcABwAH
AAcACAAIAAgACAAJAAkACQAJAAkACAAIAAgACQALAAsADAAMAA0ADQAMAAwADQAPAA8A
DwAPABAAEAAQABIAEgASABIAEwATABMAFAAUABUAFQAVABUAFQAWABYAFgAWABYAFgAU
ABMAEwAUABYAFgAWABYAFQAVABQAFAAWABcAGAAZABgAGAAXABcAFQATABMAEwAVABUA
FAAUABQAEwARABAAEAAPAA8ADgAQAA8ADgAOAA4ADgAOAA4ADgAOAA4ADgALAAsACwAL
AAkACQAJAAkACwALAAsACwANAA0ADQANAA0ADQAOAA4ACwALAAsADAAMAAwADAAMAA4A
DgAOAA4ADAAMAAwADQAOAA4ADQAMAA4ADgAOAA4AEAAQABAAEAAPAA4ADgANAA0ADgAP
ABAADgAOAA4ADgANAA0ADQANAA8ADwAPAA8ADQANAA0ADAAMAAwADAAMAA4ADQANAA0A
DAAMAAwACwALAAsACwAMAA4ADAALAAoADAAMAAwADAAPABAAEAAQAA4ADgAPAA8AEAAQ
ABAAEAASABMAEwATABMAFQAXABgAGwAbABoAGAAWABcAFwAXABcAFwAYABgAGQAZABkA
GQAZABkAGQAXABQAEwASABAADQALAAkACQAJAAkACAAIAAkACgALAAwACwALAAsACwAL
AAsACwALAAsACwALAAsACwALAAoACgAIAAgACAAHAAcACQAJAAcABQAIAA0AFwAkADMA
SwBkAH4AlwCyAMUAzgDPAMMAqwCVAHkAVAAyAB8AEwAGAPn/8P/u//X/+v/6//z/AAAC
AAYACAAKAAoACgAKAAgACAAIAAgACQAJAAoACgAJAAoADAANAA4ADAAMAAwADQALAAsA
CwALAA0ADQANAA4ADgAPAA8ADwANAA0ADQANAA8ADwAPAA8AEAAQABAAEAAPAA4ADQAN
AA8ADwAPAA8AEAARABIAFAASABIAEgATABEAEQARABEAFAAUABQAFQAVABUAFgAWABUA
FwAWAA==
         </WaveFormData>
      </LeadData>
   </Waveform>
</RestingECG>
