# Supplementary material for: Detection of Left Atrial Enlargement Using a Convolutional Neural Network-Enabled Electrocardiogram
Source: Front Cardiovasc Med. 2020 Dec 17;7:609976. doi: 10.3389/fcvm.2020.609976 (PMC7773668; doi:10.3389/fcvm.2020.609976)
Supplement: Supplementary file 1 [file Data_Sheet_1.ZIP › hyp/1802032949_2533_0000000L.XML]

<?xml version="1.0" encoding="Windows-1252"?>
<!DOCTYPE RestingECG SYSTEM "restecg.dtd">
<RestingECG>
   <PatientDemographics>
      <PatientID>1802032949</PatientID>
      <PatientAge>70</PatientAge>
      <AgeUnits>Years</AgeUnits>
      <Gender>Female</Gender>
      <PatientLastName>chenwanzhen</PatientLastName>
   </PatientDemographics>
   <TestDemographics>
      <DataType>Resting</DataType>
      <Site>1</Site>
      <AcquisitionDevice>MAC55</AcquisitionDevice>
      <Status>Unconfirmed</Status>
      <Priority>Normal</Priority>
      <AcquisitionTime>08:36:00</AcquisitionTime>
      <AcquisitionDate>09-12-2016</AcquisitionDate>
      <CartNumber>1</CartNumber>
      <AcquisitionSoftwareVersion>009C</AcquisitionSoftwareVersion>
      <XMLSourceVersion>MAC5000 v1.0</XMLSourceVersion>
   </TestDemographics>
   <RestingECGMeasurements>
      <VentricularRate>58</VentricularRate>
      <AtrialRate>58</AtrialRate>
      <PRInterval>186</PRInterval>
      <QRSDuration>108</QRSDuration>
      <QTInterval>456</QTInterval>
      <QTCorrected>447</QTCorrected>
      <PAxis>24</PAxis>
      <RAxis>-23</RAxis>
      <TAxis>25</TAxis>
      <QRSCount>10</QRSCount>
      <QOnset>209</QOnset>
      <QOffset>263</QOffset>
      <POnset>116</POnset>
      <POffset>153</POffset>
      <TOffset>437</TOffset>
      <ECGSampleBase>500</ECGSampleBase>
      <ECGSampleExponent>0</ECGSampleExponent>
   </RestingECGMeasurements>
   <Diagnosis>
      <Modality>Resting</Modality>
         <StatementCount>4</StatementCount>
         <LabelText>12SL ��ϳ���</LabelText>
      <DiagnosisStatement>
         <StmtFlag>ENDSLINE</StmtFlag>
         <StmtText>����Ķ�����</StmtText>
      </DiagnosisStatement>
      <DiagnosisStatement>
         <StmtText>ST����</StmtText>
      </DiagnosisStatement>
      <DiagnosisStatement>
         <StmtFlag>ENDSLINE</StmtFlag>
         <StmtText>T ���쳣���ɿ���Ϊǰ���ļ�ȱѪ</StmtText>
      </DiagnosisStatement>
      <DiagnosisStatement>
         <StmtFlag>ENDSLINE</StmtFlag>
         <StmtText>�쳣 ECG</StmtText>
      </DiagnosisStatement>
   </Diagnosis>
   <Waveform>
      <WaveformType>Rhythm</WaveformType>
      <WaveformStartTime>0</WaveformStartTime>
      <NumberofLeads>8</NumberofLeads>
      <SampleType>CONTINUOUS_SAMPLES</SampleType>
      <SampleBase>500</SampleBase>
      <SampleExponent>0</SampleExponent>
      <HighPassFilter>16</HighPassFilter>
      <LowPassFilter>150</LowPassFilter>
      <ACFilter>NONE</ACFilter>
      <LeadData>
         <LeadByteCountTotal>10000</LeadByteCountTotal>
         <LeadTimeOffset>0</LeadTimeOffset>
         <LeadSampleCountTotal>5000</LeadSampleCountTotal>
         <LeadAmplitudeUnitsPerBit>4.88</LeadAmplitudeUnitsPerBit>
         <LeadAmplitudeUnits>��V</LeadAmplitudeUnits>
         <LeadHighLimit>2147483647</LeadHighLimit>
         <LeadLowLimit>268435456</LeadLowLimit>
         <LeadID>I</LeadID>
         <LeadOffsetFirstSample>0</LeadOffsetFirstSample>
         <FirstSampleBaseline>0</FirstSampleBaseline>
         <LeadSampleSize>2</LeadSampleSize>
         <LeadOff>FALSE</LeadOff>
         <BaselineSway>FALSE</BaselineSway>
         <ExcessiveACNoise>FALSE</ExcessiveACNoise>
         <MuscleNoise>FALSE</MuscleNoise>
         <LeadDataCRC32>1682697228</LeadDataCRC32>
         <WaveFormData>
+v/6//r/+v/7//z//f/+//z//P/8//z//P/8//z//P/7//r/+f/4//r/+v/6//r/+v/6
//r/+v/4//j/+P/4//n/+v/7//z/+v/6//r/+v/4//j/+P/4//b/9v/2//b/9v/2//b/
9v/2//b/9v/2//f/+P/5//r/+P/4//j/+P/4//j/+P/4//j/+P/4//j/9v/2//b/9v/4
//j/+P/4//n/+v/7//z/+//6//n/+P/6//r/+v/6//n/+P/3//b/9//4//n/+v/8//z/
/P/8//r/+v/6//r/+v/6//r/+v/8//z//P/8//v/+v/5//j/+f/6//v//P/6//r/+v/6
//j/+P/4//j/+v/6//r/+v/4//j/+P/4//j/+P/4//j/+P/4//j/+P/6//r/+v/6//r/
+v/6//r//P/8//z//P/6//r/+v/6//j/+P/4//j/+f/6//v//P/6//r/+v/6//z//P/8
//z/+v/4//b/9P/1//b/9//4//r/+v/6//r/+P/4//j/+P/6//r/+v/6//r/+v/6//r/
+v/6//r/+v/8//z//P/8//z//P/8//z//v/+//7//v8AAAAAAAAAAAMABAAFAAYABAAE
AAQABAAEAAQABAAEAAUABgAHAAYABgAFAAYABgADAAEAAQABAAIAAgACAAAAAgAFAAMA
AwAAAP///v/9//3//P/8//z//v/8//r/+v/6//n/9//1//X/9//1//T/9v/2//j/+P/3
//T/8//0//X/9P/1//b/9P/0//T/9f/3//X/9//3//P/8//0//b/+P/4//f/9//6//T/
7v/x//P/8f/t/+r/6//q/+b/4P/d/93/4f/t//n/CAAdADwAXAB1AIgAlwCXAIkAbwBW
AEkAQgA9AD0AQQBDAEMARABEAEAANwAxAC8AKAAYAAoA///3//X/9v/1//b/9P/y//X/
9f/x/+//8//y//H/8f/z/+//7v/s/+v/7f/v/+//7//v/+//7v/u/+7/7P/s/+z/8P/w
//D/8P/u/+7/7v/u/+z/6//r/+v/6//r/+3/7f/v/+//7//u/+7/7//w//D/7f/t/+7/
7v/t/+3/7v/w/+7/7v/s/+v/7f/v/+//7//t/+7/7v/s/+z/7v/u/+7/8v/y//D/7//v
//L/8v/y//D/7//u/+7/8P/x//L/8v/1//X/9f/1//T/9f/2//b/+P/4//j/+f/6//z/
//8DAAMABAAEAAMABQAHAAoADgANAA0ADgAOAA4AEQASABMAFgAYABkAGwAeACEAIQAi
ACAAIQAjACMAIwAjACMAIwAiACIAIwAjACAAHgAeAB0AHAAcABsAGgAXABYAFAAUABIA
EAAOAA0ADQAMAAwACgAHAAUAAgAAAAMABAAEAAUABAADAP///v/+//////8AAP/////+
//z/+//7//v/+v/8//z//f/9//v/+//7//v/+//7//v/+//5//n/+f/5//v/+//7//v/
/P/8//z//P/6//r/+v/6//z//v/7//r/+P/6//r/+v/8//z//P/7//n/+f/6//v/+f/5
//n/+//4//j/9//3//r/+//7//r/+P/4//n/+f/3//f/9//2//b/9//3//f/+f/4//j/
+f/8//z/+v/6//v/+v/5//j/+P/5//n/+P/5//n/+f/5//f/+P/4//j/+P/6//f/9//6
//r/+v/6//j/+P/4//j/+v/6//v/+//3//n/+f/4//r/+v/6//r/+v/6//r/+v/4//j/
+P/4//j/+f/6//r/+v/4//j/+v/6//v/+//6//j/+P/4//j/+P/6//r/+v/6//v/+//5
//f/9//3//f/8//5//v/+f/4//r/+v/6//r/+f/4//f/9v/3//j/+f/6//r/+v/6//r/
+P/4//j/+P/2//b/9v/2//j/+P/4//j/+P/4//j/+P/6//r/+v/6//r/+v/6//r/+v/6
//r/+v/8//z//P/8//z//P/8//z//v/+//7//v8BAAIAAwAEAAYABgAGAAYABgAGAAYA
BgAGAAYABgAEAAYABQAGAAYAAwABAAEAAQABAAAA///8//7/AQD//////f/9//3//f/9
//z//P/8//z/+v/4//j/+P/3//X/8//1//f/9f/0//T/9P/2//b/9P/y//L/9P/0//L/
8v/y//L/8v/y//P/8f/v//H/8f/v/+//8P/y//T/9P/z//P/9v/0//D/7f/v//H/7f/q
/+n/6P/i/97/4f/j/+H/6f/3/wYAGwA+AFwAcQCIAJcAlQCHAG0AWABLAEQARwBLAEkA
QwBHAEoASgBIAEMAQQA9ACgADAAAAPv/+f/3//D/7f/w/+7/7P/t/+3/7//v/+3/6v/p
/+n/6//q/+r/6f/p/+v/7f/t/+3/7P/r/+n/6P/o/+b/5v/m/+j/6P/o/+j/6v/q/+r/
6v/q/+n/6f/p/+n/6f/r/+v/6v/p/+j/5v/p/+v/7f/u/+z/6//r/+r/5//n/+j/6v/q
/+r/6P/n/+f/6f/p/+n/6f/q/+r/6P/m/+j/6P/o/+v/7P/r/+v/6f/s/+z/7P/t/+3/
7f/u/+7/7//w//D/7//v/+//7//t/+//8f/y//L/8v/y//P/9f/2//j/+//6//z//f/9
////AQAEAAgABwAHAAgACAAMAA8AEAARABAAEgATABUAFgAZABkAGgAdAB8AIgAjACIA
IQAgAB8AHgAeAB8AHwAdABoAGQAXABgAGAAXABYAEwASABAAEAAMAAoACAAHAAgACAAJ
AAgABQADAAAA/v8AAAAA///////////8//z/+v/5//f/9v/3//n/+v/6//f/9//3//b/
9v/2//f/9//3//f/9//3//b/9f/0//P/9f/1//X/9f/3//f/9//3//T/9P/0//T/9v/2
//b/9v/1//b/8v/w//L/9P/0//T/8v/y//L/8f/x//H/8v/z//P/8//z//X/9P/0//P/
8//y//P/8//y//T/9P/1//X/9P/z//L/8P/x//P/9P/1//X/9P/0//X/9v/2//T/9P/0
//T/9P/0//L/8//z//L/8v/z//T/9f/z//T/9P/0//T/9v/z//P/9v/2//b/9v/0//T/
9P/0//b/9v/3//f/9f/3//f/9v/0//T/9P/0//T/9P/0//T/9v/2//b/9v/2//f/+P/4
//T/8v/y//T/9P/1//X/9P/0//T/9P/0//T/9v/2//b/9P/1//X/8//z//P/8//z//f/
9//1//X/9v/4//j/+P/4//f/9v/1//T/9v/2//b/9v/1//T/8//y//L/8v/y//L/9P/0
//T/9P/1//b/9//4//X/9P/z//L/9P/0//T/9P/2//b/9v/2//f/+P/5//r/+P/4//j/
+P/7//z//f/+//z//P/8//z//f/+////AAABAAIAAwAEAAIAAgACAAIABAAEAAQABAAE
AAMAAQABAAEAAQAAAAEA/v/+//3//P/6//r//f/7//3//f/9//3////8//r/+f/5//r/
+f/4//b/9//3//b/9P/z//T/8f/w//D/8P/y//L/8v/w//D/8v/y//D/8P/u/+7/7v/u
//D/8f/w//P/8//x//H/8v/z//L/8f/v//H/7v/u//D/8f/t/+n/6f/q/+f/4P/c/9r/
2f/d/+f/7//3/woAKQBIAGIAewCMAJMAiQBtAFEAQgA/ADwAOwA9ADsAOwBDAEoASABA
ADcALwAnABgACAD6//H/8//1//D/7f/w//T/9P/x/+3/6//r/+3/7P/r/+v/7f/o/+j/
5//n/+n/6//r/+v/6f/p/+j/6P/p/+j/6f/q/+r/6v/q/+r/6v/q/+r/6v/q/+n/6f/p
/+n/6f/r/+v/6f/p/+n/6P/o/+n/6v/q/+n/6f/q/+r/6f/p/+r/7P/s/+z/6v/p/+n/
6//r/+v/7f/u/+7/7P/s/+7/7v/u/+//7v/r/+n/6f/s/+z/7P/t/+3/7f/u/+7/7//w
//D/8//z//P/8//1//f/+f/6//n/+P/3//f/9//4//r//f///wIABAAFAAMABQAIAAwA
DQANAA4ADgAQABMAFAAVABgAGgAbAB0AHAAfAB8AIAAgACEAIwAjACMAIwAjACMAIgAi
ACMAIwAgAB4AHgAdAB0AHAAaABgAGQAYABYAFgATABAADQALAAoACgALAAoACAAHAAUA
BAACAAIAAQABAAAA///7//r/+//9//7/AAD9//3//P/6//n/+f/5//j/+f/6//z//f/4
//f/9v/1//b/9//4//n/9//3//f/9//4//n/+v/7//j/+P/4//j/+P/4//j/+P/2//j/
9f/0//X/+P/5//r/+f/4//f/9f/1//X/9v/3//f/9//3//n/+P/4//f/9//2//f/9//2
//b/9v/3//f/9//3//f/9v/4//n/+f/5//f/9v/2//f/+v/6//j/+P/4//j/+P/4//n/
+//8//z/+f/5//n/+f/5//r/+v/6//n/+v/2//X/9//4//n/+v/8//z//P/8//v/+v/6
//n/9//5//n/+P/6//r/+v/6//j/+P/4//j/+P/4//j/+P/2//f/+P/4//b/9P/0//b/
+P/5//n/+P/4//j/+P/4//b/+P/4//j/+P/5//n/9//3//f/9//3//n//f/9//v/9v/4
//j/+P/4//r/+v/6//r//P/8//z//P///wAAAQACAAIAAgACAAIAAwAEAAUABgAHAAgA
CQAKAAoACgAKAAgACAAHAAgACAAEAAEAAAD//wAAAAAAAP7/AAADAAEAAQADAAMAAwAD
AAAA/v/9//z/+//4//X/9P/3//f/9v/1//X/9//1//T/9P/0//b/9v/0//L/8v/0//T/
8v/y//L/8//0//X/9//1//P/9f/1//X/9f/2//j/9v/2//X/9f/2//T/9P/1//X/8//t
/+T/4f/k/+T/4v/f/9//4f/p//X/BAAZADYAVgBvAIYAlwCZAIsAcQBYAEsARgBBAEEA
SQBPAEsASgBKAEgAQQA7ADcALAAYAAgA///5//f/9v/1//T/8P/y//X/8//v//P/9f/z
//H/8P/x//D/8P/v/+//7f/v/+//7//v/+//7v/u/+7/7P/s/+z/7v/u/+7/7v/s/+z/
7P/s/+3/7f/u/+//6//r/+3/7f/t/+3/7f/s/+z/7f/u/+7/7//v//D/8P/s/+v/6//s
/+3/7v/t/+3/6//t/+3/7f/t/+7/7v/s/+z/7v/u/+7/7v/u/+z/6//t//D/8P/w/+//
7//v//D/8P/x//L/8v/x//H/8f/x//T/9//6//z//P/8//z//f/8//z//f///wAAAgAD
AAMAAwAFAAgADAAPAA8AEAAQABIAFQAWABcAFgAYABkAGwAdACEAIgAkACMAIwAkACMA
JQAlACUAJQAkACQAJQAlACQAIgAiACEAHgAcABkAFgAWABYAFQAWABIAEAAOAA0ADQAM
AAwACgAGAAUAAwACAAIAAgABAAEAAwADAAAAAAD+//3/+//6//z//f/9//z/+//7//v/
+v/6//r/+//7//r/+//8//3//P/7//r/+f/5//n/+f/5//n/+f/5//n/+v/6//r/+v/5
//j/9//2//f/+v/4//j/9v/4//j/+P/4//j/+P/3//f/9//4//n/+P/3//b/9//0//T/
8//z//b/9//3//b/9v/2//f/9//5//n/+f/4//b/9//3//f/+f/4//j/+f/4//j/9v/2
//r/+v/6//r/+v/7//v/+v/4//f/9v/1//f/+P/4//j/+P/6//f/9//4//j/+P/4//j/
+P/4//j/+v/6//v/+//3//n/+f/4//j/+P/4//j/9v/2//b/9v/4//j/+P/4//j/+f/6
//r/+v/4//j/+v/4//n/+f/4//j/+P/4//j/9v/4//j/+P/4//n/+f/3//f/9//3//f/
9//3//f/9//4//r/+v/6//r/+f/4//f/9v/3//j/+f/6//v//P/9//7/AAACAAQABgAE
AAQABAAEAAcACAAJAAoADAAMAAwADAAMAAoACQAHAAYABAACAP//AQABAAIAAgACAAAA
AAADAAEAAQABAAEAAQABAP7//P/7//r/+v/4//b/9v/3//f/+P/3//f/+f/2//T/8//y
//b/9v/2//T/9P/2//b/9P/2//b/9v/2//T/9f/1//P/9f/1//P/8//2//j/+P/4//X/
9f/0//T/8P/v//X/8//v/+7/6//m/+D/3v/d/+P/6//z/wEAEAArAE4AagB/AJQAnwCX
AIEAaQBYAE0ASABHAEcARQBFAEkATgBQAEwARwBBADEAHgAUAAgA+//3//n/+P/5//r/
+P/0//P/9//3//P/9f/y//H/8f/z//D/8P/v/+//8f/z//P/8//x//H/8P/w//D/7v/u
/+7/8v/y//L/8v/y//L/8v/y/+//7f/s/+v/6v/r/+7/7//v/+//7//u/+7/7//w//D/
7f/t/+7/7v/t/+3/7v/w/+7/7v/s/+v/7P/v//D/8f/x//L/8v/w/+//8P/v/+7/8v/y
//D/7//v//L/8v/y//D/7//u/+7/7//x//P/9P/1//X/9f/1//X/9//5//r//P/8//z/
/f/8//z//f///wAAAgADAAMABQAHAAoADgARABEAEgASABIAFQAWABcAGgAcAB0AHwAg
ACMAIwAkACIAIwAlACUAJQAlACUAJQAmACYAJwAnACUAIgAhAB8AHQAcABoAGAAXABYA
FAAUABIAEAAOAA0ACwAKAAoACAAGAAUAAwACAAMABAAEAAUABAADAP///v/9//3//P/8
//3///8AAAAA/v/9//z/+v/6//r/+//7//f/9//3//f/+f/5//n/+f/4//f/9v/1//f/
9//3//f/9//4//n/+v/3//b/9f/0//X/+P/2//b/9v/4//j/+P/6//r/+v/5//b/9f/1
//X/9//3//f/+f/4//j/9//3//f/9//2//T/9v/2//f/9//5//n/+f/4//b/9//3//f/
9f/0//T/9f/4//j/9v/2//j/+P/4//j/+P/5//n/+P/5//n/+f/5//f/+P/4//j/+v/8
//n/+f/5//j/9//2//j/+P/4//j/9v/2//f/9//2//n/+v/6//j/+P/4//j/+v/6//r/
+v/4//j/+P/4//b/9//4//j/9//2//f/+v/5//n/+P/2//n/+v/7//z/+P/6//r/+v/4
//n/+f/3//n/+f/5//n/+//9//v/+f/4//b/9v/2//b/9v/2//b/9v/3//j/+f/6//j/
+P/4//j/+P/4//j/+P/4//j/+P/4//j/+P/4//j/+P/4//j/+P/7//z//f/+/wEAAgAD
AAQABAAEAAQABAAHAAgACQAKAAkACAAHAAYACQAKAAkACQAFAAUABAADAAEAAQABAAIA
AgACAAAAAAADAAEAAQABAAEAAQABAP7/+v/5//j/+P/0//L/8v/z//T/9P/0//X/9//1
//T/9P/2//j/+P/4//T/9P/2//b/9P/0//T/9P/y//L/8//z//P/9f/1//P/8f/y//T/
9P/2//X/9f/0//T/9P/1//X/8//x/+7/6f/i/+D/3v/b/93/5f/t//P/AgAZADQAUABr
AIQAkQCTAIUAawBQAEEAOgA1ADcAOwA9AEEAQABAAD4AOQA1AC8AJAAUAAYA+//1//P/
9P/z//T/8v/u/+//8f/x/+//8f/w/+//7//x//D/8P/v/+//7f/v/+//7//v/+//7v/u
//D/7v/u/+7/7f/s/+v/6v/s/+7/8P/y//L/8f/x//H/7//v//H/8f/v/+//7//u/+7/
7//w//D/8f/x//L/8v/t/+3/7v/w/+7/7v/s/+v/7f/v/+//7//x//L/8v/w/+//8P/v
/+7/8v/y//D/7//v//L/8v/y/+//7//v//D/8v/z//T/9P/1//X/9f/1//X/9//5//r/
+f/4//f/9//5//r//P///wAAAgADAAMAAQADAAYACgAMAA0ADwAQABEAEwATABMAFAAW
ABcAGQAcAB8AHwAgAB4AHwAhACEAIwAjACMAIwAkACQAJQAlACQAIgAiACEAHQAcABoA
GAAVABQAEgASABMAEgARABEADQAMAAwACgAKAAkABwAGAAYABgAFAAUAAwADAAAAAAAB
AAEAAAAAAAAAAQABAAAA/f/9//3//P/6//r/+//7//v/+//7//v/+f/5//n/+f/7//v/
+//7//v/+//7//v/+P/4//j/+P/6//r/+v/6//j/+v/3//b/9//6//v//P/8//z//P/7
//n/+f/6//v/+//7//v//f/5//j/9v/1//b/9//3//b/+P/4//n/+f/5//n/+f/4//j/
+f/5//n/+f/4//j/+f/6//r/+P/4//r/+v/6//r/+v/7//v/+v/5//n/+f/5//v//P/8
//z//P/+//v/+//8//z//P/8//v/+v/5//j/+f/6//z//f/6//v/+v/4//r/+v/6//r/
+v/6//r/+v/8//z//P/8//7///8AAAAA/f/6//n/+v/6//v/+//6//z//P/8//z/+P/6
//r/+v/8//3//f/7//v/+//7//v/9f/5//v/+//6//v//P/9//7//f/8//v/+v/8//z/
/P/8/wAAAgAEAAYABAAEAAQABAAFAAYABwAIAAoACgAKAAoADAAMAAwADAAKAAgABwAF
AAcABgAFAAMABQAFAAYABgAEAAIAAgAFAAEAAQABAAEAAwADAAAA/v/8//r/+f/2//b/
9v/3//f/+P/3//f/+f/3//b/9v/2//j/+P/4//b/9f/2//X/8v/z//T/9f/2//b/9//3
//X/9//3//X/9f/0//b/9v/2//f/9//2//b/+P/1//f/9//x/+z/5f/e/+D/5P/h/+H/
7f/5/wcAGAAvAEoAaACBAJAAlwCRAHkAXwBOAEUAQgBFAEUARQBHAEsAUABSAEYANQAt
ACkAHAAQAAgA+//3//v//P/9//r/9v/y//P/9f/1//H/7//v/+//8P/z//D/8P/v/+//
8f/z//P/8//x//H/8P/w//D/7v/u/+7/8v/y//L/8v/w//D/8P/w//L/8f/x//H/7f/t
/+//7//v/+//7//u/+7/7//w//D/7f/t/+7/7v/t/+3/7v/w//L/8v/w/+//7f/v/+//
7//v//D/8P/u//D/8v/y//L/8//y/+//7f/v//L/8v/y//H/8f/x//L/8v/z//T/9P/z
//P/8//z//X/9//5//r/+v/6//r/+//8//7/AQAFAAQABgAHAAcABQAHAAoADgAPAA8A
EAAQABIAFQAWABcAGgAcAB0AHwAeACEAIQAiACIAIwAlACUAJAAjACIAIQAjACQAJgAn
ACQAIgAiACEAHwAeABwAGgAbABoAGAAYABUAEgAPAA0ACQAIAAgABgAFAAUABAAEAAYA
BgAFAAUABAADAP///v///////v/+/wAAAQABAAAA/f/9//3//P/7//r/+v/5//n/+f/5
//n/+//7//v/+//9//3//f/9//v/+//7//v/+f/4//f/9v/5//r/+//8//r//P/5//j/
+P/6//r/+v/4//j/+P/3//f/9//4//n/9//3//f/+f/4//j/9//3//r/+//7//r/9//2
//b/9f/2//f/+P/4//n/+//8//3/+//6//r/+//6//r/+P/4//r/+v/6//r/+v/7//v/
+v/6//v//P/9//r/+v/5//j/+v/8//n/+f/6//r/+v/6//r/+v/6//r/+v/6//v/+//6
//3//v/+//v/+v/5//j/+P/4//j/+P/6//r/+v/6//z//f/+//7/+v/4//j/+v/6//v/
+//6//r/+v/6//r/9v/4//j/+P/6//v/+//5//n/+f/5//n/AQABAP3//f/+//z//P/8
//z//P/8//z//P/6//r/+v/6//z//P/8//z//v/+//7//v/9//z/+//6//z//P/8//z/
/P/8//z//P/+//7//v/+//3//P/7//r/+//8//3//v8BAAIAAwAEAAYABgAGAAYACAAI
AAgACAALAAwADQAOAA4ADgAOAA4ADAAKAAkABwAHAAYABQADAAUABQAGAAYACAAGAAYA
CQAGAAUABAADAAUABQACAAAA/f/8//z/+v/6//r/+//7//r/+f/5//v/+f/4//j/+P/6
//r/+v/4//j/+v/6//j/9v/2//b/9v/4//n/+f/3//n/+f/3//f/+P/6//r/+v/3//f/
9v/2//j/+f/5//n/8//w/+//7v/q/+T/4//h/+X/7//7/wgAGwA6AFoAcQCGAJkAnQCR
AH0AagBTAEgASwBNAE0ASwBLAEoATgBOAEkAPwA1ACwAHgAOAAEA+f/5//r//f/6//j/
+P/1//P/8//x//H/8v/x//H/8//u/+7/7f/t/+3/7//v/+//8P/x//H/8v/w/+7/7v/u
/+7/7v/u/+7/7v/u/+7/7v/u/+3/7f/t/+3/7f/v/+//7f/t/+3/7P/q/+v/7P/s/+3/
7f/u/+7/7f/t/+7/8P/w//D/7v/t/+v/7f/t/+3/6//s/+z/6v/t//D/8f/y//L/8v/w
/+//7//y//L/8v/x//H/8f/y//H/8f/x//D/8v/z//T/9f/3//n/+//8//v/+v/5//n/
+//8//7/AQACAAQABQAFAAcACQAMABAADwAPABAAEAASABUAFgAXABgAGgAbAB0AHAAf
AB8AIAAiACMAJQAlACUAJQAlACUAJAAkACUAJQAmACQAJAAjAB8AHgAcABoAGwAaABgA
GAAWABQAEgARAA0ADAAMAAoACQAJAAgACAAGAAYABQAFAAcABwAEAAQAAgABAP///v/8
//3//f/8//7///8AAAAA///+//7//f/8//3//v////z/+//6//n//P/9//7////8//v/
+v/5//n/+v/7//z/+v/6//r/+v/8//7/+//6//j/+v/6//r/+v/6//r/+f/1//X/9v/3
//n/+f/5//v/+v/6//n/+f/4//n/+f/4//j/+P/5//n/+//7//v/+v/4//n/+f/5//n/
+P/4//n/+P/4//b/9v/6//r/+v/6//v//f/+//7/+v/5//j/9//6//z//f/+//3//v/6
//n/+P/4//j/+P/6//r/+v/6//r/+v/7//v/+//9//3//P/7//r/+f/4//j/+P/4//j/
+v/6//r/+v/4//n/+v/6//b/9P/0//b/9//5//r/+v/4//j/+P/4//j/+v/6//r/+v/7
//v/+f/7//v/+//7//f/9//7/////P/5//j/9//2//f/+P/5//r/+v/6//r/+v/6//r/
+v/6//j/+P/4//j/+P/4//j/+P/6//r/+v/6//j/+P/4//j/+//8//3//v8AAAAAAAAA
AAIAAgACAAIAAwAEAAUABgAIAAgACAAIAAoACgAKAAoACAAHAAUABQACAAEA/////wEA
AgACAAIA/v/+/wEA/////////////wEA/v/8//v/+v/6//j/9v/4//n/+f/4//X/9f/3
//X/8v/y//L/9P/0//T/8v/y//b/9v/0//T/9P/0//T/9P/3//f/9f/3//f/9f/1//b/
9//2//X/8//z//j/+v/0//H/8//x//H/8v/x/+7/5v/e/9//5f/p/+//+/8MAB8APABa
AHMAhgCTAJEAeQBfAE4AQQA6ADsAOwA5ADsAOwA+AEIAPAA3ADcAKQAWAA4ABgD7//v/
AQD8//P/8P/y//L/8//1//f/9//z//L/8f/x//P/8v/y//H/8f/v//H/8f/x/+//7//u
/+7/8P/u/+7/7v/w//D/8P/w/+7/7v/u/+7/7v/t/+3/7f/r/+v/7f/t/+3/7f/t/+z/
7v/v//D/8P/v/+//8P/w/+3/7f/u//D/7v/u/+z/6//t/+//7//v/+7/7v/t/+r/6//u
/+//8P/w//D/7v/t/+3/8P/w//D/7//v/+//8P/w//H/8v/y//P/8//z//P/8f/z//X/
9v/3//j/+f/7//r/+v/7//3/AAACAAMAAwAFAAcACgAOAA0ADQAOAA4AEgAVABYAFwAW
ABgAGQAbABoAHQAdAB4AHwAhACQAJQAjACMAIwAjACIAIgAjACMAIAAeAB4AHQAbABoA
GAAWABcAFgAUABQAEgAQAA4ADQAJAAgACAAGAAQAAwABAAAA///+//z/+//8//3/+//8
//v/+//6//r/+P/5//n/+P/5//n/+f/4//j/+P/5//n/9//3//f/9//5//n/+f/5//f/
9//3//f/9//3//f/9//2//b/9v/2//b/9v/2//b/9v/4//X/9P/y//T/9P/0//b/9v/2
//X/8//z//T/9f/z//P/8//1//T/9P/z//P/9v/3//f/9v/4//j/+f/5//j/9//2//T/
8v/z//P/8//1//T/9P/1//T/9P/y//L/9f/2//f/+P/3//f/9v/0//X/9f/1//X/9//4
//j/+P/2//j/9f/1//X/9P/z//L/9P/0//T/9P/2//b/9//3//T/9f/0//L/9f/2//f/
+P/4//j/+P/4//f/9v/1//T/9f/3//n/+v/4//b/9v/4//j/+f/5//j/9f/0//P/8v/x
//T/9f/2//T/9f/1//P/9f/1//X/9f/1//X/9f/1//b/9v/2//b/9v/4//j/+P/4//b/
9v/2//b/9v/2//b/9v/2//b/9v/2//b/9v/2//b/+P/4//j/+P/2//b/9v/2//j/+P/4
//j/9v/2//b/9v/0//T/9P/0//b/9v/2//b/9v/2//b/9v/2//b/9v/2//j/+P/4//j/
+//8//3//v8AAAAAAAAAAAEAAgADAAQABgAGAAYABgAHAAgACQAKAAUAAwAAAP//////
//7//////wAAAAAAAP7//v8BAP/////////////9//r/+P/3//b/9v/0//L/8v/z//P/
8v/x//H/8//x//D/8P/w//L/8v/y//D/8P/0//T/8v/y//L/8v/y//L/8f/x/+//8f/x
/+//7//w//P/9P/1//X/9f/u/+7/8P/v/+v/6//t/+z/6f/k/+L/4P/d/93/5f/x//v/
CAAdADQATABpAIIAkQCTAIUAbwBcAE0ARgBFAEMAQwBFAEcATABKAEIAPQA5ADEAIgAU
AAYA+//5//X/8v/x//D/7v/y//X/8f/p/+v/7//s/+v/6//t/+z/7P/r/+v/6//t/+3/
7f/p/w==
         </WaveFormData>
      </LeadData>
      <LeadData>
         <LeadByteCountTotal>10000</LeadByteCountTotal>
         <LeadTimeOffset>0</LeadTimeOffset>
         <LeadSampleCountTotal>5000</LeadSampleCountTotal>
         <LeadAmplitudeUnitsPerBit>4.88</LeadAmplitudeUnitsPerBit>
         <LeadAmplitudeUnits>��V</LeadAmplitudeUnits>
         <LeadHighLimit>2147483647</LeadHighLimit>
         <LeadLowLimit>268435456</LeadLowLimit>
         <LeadID>II</LeadID>
         <LeadOffsetFirstSample>0</LeadOffsetFirstSample>
         <FirstSampleBaseline>0</FirstSampleBaseline>
         <LeadSampleSize>2</LeadSampleSize>
         <LeadOff>FALSE</LeadOff>
         <BaselineSway>FALSE</BaselineSway>
         <ExcessiveACNoise>FALSE</ExcessiveACNoise>
         <MuscleNoise>FALSE</MuscleNoise>
         <LeadDataCRC32>4283461804</LeadDataCRC32>
         <WaveFormData>
+v/6//r/+v/6//r/+v/6//j/+P/4//j/9v/2//b/9v/2//b/9v/2//j/+P/4//j/9v/2
//b/9v/2//b/9v/2//f/+P/5//r/+v/6//r/+v/4//j/+P/4//r/+v/6//r/+v/6//r/
+v/6//r/+v/6//r/+v/6//r//P/8//z//P/6//r/+v/6//v//P/9//7//P/8//z//P/9
//7///8AAP7//v/+//7/AAAAAAAAAAD///7//f/8//z//P/8//z//v/+//7//v/+//7/
/v/+/wAAAAAAAAAA/v/+//7//v///wAAAQACAAEAAAD///7/AAAAAAAAAAD+//7//v/+
//7//v/+//7//v/+//7//v/+//7//v/+//7//v/+//7///8AAAEAAgAAAAAAAAAAAAAA
AAAAAAAAAQACAAMABAACAAIAAgACAAAAAAAAAAAAAgACAAIAAgACAAIAAgACAAMABAAF
AAYAAwACAAEAAAABAAIAAwAEAAQABAAEAAQABAAEAAQABAAGAAYABgAGAAQABAAEAAQA
BgAGAAYABgAJAAoACwAMAAwADAAMAAwADgAOAA4ADgAOAA4ADgAOABAAEAAQABAADwAO
AA0ADAAOAA4ADgAOAA4ADgANAAsACgALAAwADAAIAAcABwAHAAcABwAGAAYABwAHAAcA
BwAGAAcABwAHAAkACQAKAAwADAAKAAkACQAJAAkACQAJAAsADAAMAAoACgAMAAwADAAL
AAkACAAHAAgACQAKAAsACwAKAAoACwAMAA0ADgAOAAwADAANAA4AEAAQAA8ADgAQAA0A
CwAPAA8ADwAMAAwADAAOABAADAANAA8AFQAdACIAKQAyAD4ASgBUAFwAYgBnAGwAaQBN
ABwA8v/d/9P/zv/K/83/0//a/+T/7//4//r//v8CAAUABgAFAAcACgAMAA8AEgATABUA
FwAVABQAFAAVABUAFQAUABYAFgAVABUAFwAYABgAGAAYABkAFgAVABYAFgAVABUAGAAY
ABcAFwAZABkAGQAZABYAFgAZABkAGgAbABwAHQAbABoAGgAaABoAGwAbABsAGwAbABsA
GwAbABoAGgAdAB0AHQAdABwAHgAeAB4AHgAeAB8AHwAfAB8AHwAgACAAIgAiACIAIgAi
ACQAJAAkACUAJQAlACYAJwAnACcAKAAqACsAKwArACwALgAvAC8AMAAwADEAMwA2ADYA
OAA4ADoAOwA8ADwAPQA/AEIARQBEAEMAQwBDAEUARgBJAEoASgBKAEwATQBQAFAAUABR
AFEAUQBRAFAATwBOAE4ATQBNAE0ATQBNAEsASgBKAEkASgBJAEgASABFAEUARABCAEMA
QwBCAD8AQQBDAEMAQQBAAD8APgA9AD8APwA/AD8APQA8ADoAOgA7ADsAPAA8ADsAOwA8
ADwAPAA8ADwAPAA+AD4APQA9ADsAOwA7ADsAPAA9AD4APwA9AD0APQA8AD0APgA+AD8A
QgBCAEEAQQBBAEAAPwA9AD4AQABBAEIAQwBDAEMAQgBCAEMAQwBCAEMARABGAEcARQBF
AEYARgBIAEgARwBGAEYARwBIAEgARwBHAEgASABIAEgASABIAEoASgBLAEsASwBLAEoA
SgBLAEwATQBOAE4ATQBLAEoASwBMAE0ATgBMAEwATABMAEwATQBNAE0ATwBPAE8ATQBN
AE0ATQBNAFAAUABQAFAAUABQAE4ATgBPAFAAUABOAFAAUQBRAFEAUQBPAE8AUABRAFEA
UABQAFIAUgBTAFMAUwBTAFMAVABSAFIAUQBRAFMAUwBTAFMAVABUAFUAVQBWAFYAVQBT
AFEAUQBSAFIAVABVAFUAVABUAFYAVgBWAFYAVABUAFQAVABVAFYAVwBYAFYAVgBWAFYA
VgBWAFYAVgBUAFQAVABUAFYAVgBWAFYAVgBWAFYAVgBYAFgAWABYAFoAWgBaAFoAXABc
AFwAXABdAF4AXwBgAGAAYABgAGAAYABgAGAAYABhAGIAYwBkAGMAYgBhAGAAYABgAGAA
YABfAF4AXABZAFgAWQBaAFoAWABXAFcAVwBXAFcAVgBWAFUAVQBVAFUAVABVAFUAVQBX
AFcAWABaAFwAWgBZAFkAVgBVAFQAUwBUAFYAVwBWAFQAVgBWAFYAVABTAFMAUwBVAFUA
VQBVAFUAVABUAFUAVQBVAFUAVABUAFQAVQBWAFQAVABTAFIAVABVAFMATwBRAFUAUgBQ
AFIAVABSAFAAUwBXAFsAYQBmAGsAeACGAJAAmgCiAKQAqQCuAKUAhQBWADIAIQAXAA4A
CgARABcAIAAqADUAQABGAEAAPABBAEgASQBLAEwASgBJAEoASwBNAE0ATQBOAFAATwBP
AE8ATgBOAE4ATQBNAE0ATgBOAE4ATwBRAE8ATwBOAE4ATQBNAE4ATgBNAE0ATQBNAE0A
TQBKAEoATQBNAE0ATQBNAE0ASwBKAEoASgBKAEsASwBLAEsASwBLAEsASQBIAEgASwBL
AEsASwBKAEkASABHAEYARgBHAEcARwBFAEUARgBGAEgASABIAEgARgBIAEgASABJAEkA
SQBKAEkASQBJAEoASgBLAEsASwBKAEwATQBNAFAAUABRAFMAUgBSAFQAVABUAFUAVgBW
AFgAWQBbAF0AWwBbAFwAXQBeAF4AYABgAF4AXgBgAGEAYABgAGAAYQBiAGMAZABkAGMA
YgBiAGEAXwBfAF8AXwBaAFgAVwBVAFQAUwBSAFIAUQBRAFAATgBLAEsASgBHAEkASwBL
AEkARwBFAEMAQQBDAEMAQwBDAEMAQgBAAEAAPAA7ADsAOgA6ADsAPQA+ADsAOgA5ADgA
OAA4ADcANwA1ADUANQA1ADMAMwAzADMANQA1ADUANAA0ADQAMwAzADIAMgAxADEAMgAy
ADIAMQAvADAAMAAwADEAMQAxADAALwAvAC4ALAAuAC4ALwAvAC8ALwAwADAAMAAwAC8A
LgAuAC8AMAAwAC0ALQAuAC4ALgAuAC4ALgAwADAAMQAxAC8ALwAuAC4ALAAsACwALAAt
AC0ALAAsACoAKgAqACoAJgAmACYAJgAkACUAJQAlACMAIwAjACEAHwAfAB8AHwAgACAA
IAAgACAAIAAeAB4AHwAgACAAHgAcAB0AHQAdAB0AGwAbABwAHQAdABwAHAAaABoAGwAb
ABcAFwAXABgAFwAWABQAEwATABMAEwATABMAFAAWABcAFQAUABIADwARABEAEgASABAA
EQARABAAEAAOAA4ADgAOABAAEAAQABAADgAOAA4ADgAMAAwADAAMAAwADAAMAAwADAAM
AAwADAAOAA4ADgAOAA0ADAALAAoACAAIAAgACAAKAAoACgAKAAwADAAMAAwADgAOAA4A
DgAOAA4ADgAOAA4ADgAOAA4AEAAQABAAEAAPAA4ADQAMAAsACgAJAAgABwAGAAUAAwAD
AAEAAQABAAAA/v/9//3/+//7//v/+v/6//v/+//7//r/+v/6//n/+//6//n/+f/6//r/
+P/3//f/9//3//f/9f/1//b/9v/y//L/9P/0//T/9P/z//P/8f/x//H/8f/v/+//7v/u
//D/8f/y//P/8P/w//D/8f/w//D/8P/v//D/7v/t/+//7//r/+n/6v/q/+r/6P/m/+b/
6f/t//X/+//8/wMAEgAgACoAMAA4AEQATQBKADMABQDa/8L/tf+r/6T/oP+l/63/uP/C
/8v/0v/W/9j/2P/Z/9r/2//b/9z/3v/f/+T/5//l/+H/4f/g/+D/4f/h/+H/4P/g/+D/
3//f/+H/4v/i/+L/4f/j/+H/4f/g/+D/3//f/+D/4P/f/9//3//f/9//3//d/9z/3v/d
/93/3f/d/93/2//a/9r/2v/c/93/3f/d/9v/2//b/9v/2f/Y/9j/2//b/9v/2//a/9r/
2v/a/9r/2P/Z/9n/2f/Z/9n/2v/a/9j/2P/Y/9j/2P/a/9r/2v/Z/9n/2f/a/9v/2//b
/9z/3P/d/93/3f/e/+D/4f/h/+L/4v/j/+X/5P/k/+b/5v/q/+v/7P/s/+r/6//t/+//
7f/t/+7/7//w//D/8v/y//L/8v/0//X/9v/2//b/9//1//X/9f/0//X/9P/0//P/8v/x
//D/7//t/+z/7P/r/+r/6f/o/+j/5v/l/+P/4P/f/9//3v/b/9v/3f/d/9v/3P/b/9r/
2f/X/9f/1//X/9X/1P/S/9L/0v/T/9X/1v/S/9H/0f/Q/8//0P/R/9L/0v/S/9H/0f/Q
/8//zv/N/8//z//P/8//zf/N/83/zP/O/87/zf/N/87/zv/N/83/zP/M/8z/y//J/8r/
yv/K/8v/y//L/8r/yP/J/8n/yP/K/8r/y//L/8n/yf/K/8r/zP/M/8v/yv/I/8n/yv/K
/8n/yf/K/8r/zP/M/8z/zP/K/8r/y//L/8v/y//K/8r/yP/I/8j/yP/L/8v/yv/K/8r/
yv/K/8r/yP/I/8j/yP/I/8n/yf/J/8f/x//H/8X/x//H/8f/x//K/8r/yv/K/8n/yP/F
/8T/xf/G/8b/xP/E/8X/xf/F/8X/w//D/8T/xf/F/8T/xP/E/8T/xf/F/8H/wf/B/8L/
xP/E/8P/w//B/8H/wf/B/8L/wv/D/8P/wv/C/8H/v/+//7//wP/A/8L/w//D/8D/wP/A
/8D/wP/A/8D/wP/A/8D/wP/A/8D/wP/B/8L/w//E/8b/xv/G/8b/yP/I/8j/yP/K/8r/
yv/K/8r/yv/J/8f/xf/F/8X/xP+//73/vP+7/73/vf+8/7z/vf+9/73/vf+8/73/vf+9
/73/vf++/8D/v/+8/7r/uf+5/7n/uf+5/7f/uP+4/7b/uP+6/7r/uv+5/7f/tv+1/7X/
tf+1/7X/t/+2/7b/t/+3/7f/t/+2/7j/uP+5/7r/uP+4/7f/tv+4/7X/s/+3/7f/t/+0
/6z/rP+w/7L/sv+z/7P/uf/B/8T/yf/U/+L/7v/2//z/AgALABIABwDp/77/lv+B/3X/
cv9w/2//cf96/4b/k/+c/6L/ov+g/6X/qP+n/6v/rv+s/6v/rv+x/7X/s/+x/7T/tP+1
/7X/tf+0/7L/sv+x/7H/s/+0/7T/tP+z/7X/s/+z/7L/sv+x/7H/sv+y/7H/sf+x/7H/
sf+x/7P/tP+4/7n/tP+z/7L/sf+z/7L/sv+y/7L/s/+z/7P/sf+x/7H/sf+v/67/rv+x
/7H/sf+x/7D/sP+w/7D/sP+w/7H/sf+x/7H/sf+y/7L/sP+w/7D/sP+y/7T/tP+0/7X/
tf+1/7b/tf+1/7X/tv+2/7f/t/+3/7r/vP+9/73/vv++/7//wf/C/8L/xP/E/8T/xf/G
/8b/xv/H/8n/y//L/8v/zP/N/87/zv/Q/9D/zv/O/9D/0f/U/9T/1P/V/9P/0//T/9L/
0//S/9L/0f/P/8//z//P/83/zP/M/8v/yf/H/8X/xP/E/8X/xf/E/8P/w//C/7//wf/D
/8P/wf+//73/u/+5/7v/u/+7/7v/u/+6/7j/uP+1/7X/tv+2/7X/tf+2/7b/tv+2/7b/
tv+2/7b/tf+1/7X/tf+1/7X/s/+z/7P/s/+z/7P/s/+y/7L/sv+x/7H/tP+0/7P/s/+y
/7L/sv+x/7P/tP+0/7T/tf+1/7X/tP+0/7X/tf+0/7L/sv+z/7P/tf+1/7b/tv+0/7T/
s/+y/7T/tf+2/7b/s/+z/7T/tP+0/7T/tP+0/7T/tP+1/7X/t/+3/7b/tv+0/7T/tP+0
/7X/tf+0/7T/tP+0/7T/tP+w/7D/sP+w/7D/sf+x/7H/s/+z/7P/sf+x/7H/sf+x/7D/
sP+w/7D/sv+y/7D/sP+x/7L/sv+w/7L/s/+z/7P/sf+v/6//sP+x/7H/sP+w/7D/sP+x
/7H/sf+x/7H/sv+y/7L/sf+x/7H/sf+x/7H/sP+w/7H/sf+w/7D/r/+t/6//r/+w/7D/
sP+v/7H/sP+w/7D/sP+w/7D/sP+w/7D/sP+y/7L/sv+y/7L/sv+y/7L/s/+0/7X/tv+4
/7j/uP+4/7r/uv+6/7r/uP+4/7j/uP+5/7f/tf+1/7P/sv+w/6//r/+v/6//r/+w/7D/
sf+x/7D/r/+v/6//sP+x/7H/sf+w/7D/r/+s/6z/rf+u/6//r/+v/6//sP+u/6z/rP+u
/7D/sP+w/6//r/+v/6//r/+v/6//r/+u/6z/rf+t/63/rf+s/6z/rP+v/7D/sP+w/6//
rv+u/63/rf+r/63/r/+s/6r/qv+q/6r/qv+v/7X/u/+//8L/yf/S/+D/7P/2//j//P8F
AAQA8f/J/57/gP9x/2n/ZP9i/2n/c/+A/4z/lf+e/5z/mv+i/6f/pv+p/63/qv+o/6//
sv+t/6n/rf+x/7D/sP+x/7H/sf+w/7D/sP+v/6//sP+y/7P/tP+0/7X/sv+x/7L/sv+x
/7H/tP+0/7P/s/+z/7P/s/+z/7H/sP+y/7H/sf+x/7H/sf+z/7L/sv+y/7D/sf+x/7H/
sf+x/7H/sf+w/7D/sf+1/7X/tf+1/7T/tP+0/7T/tP+0/7X/tf+1/7X/tf+2/7b/uP+4
/7j/uP+2/7j/uP+4/7X/tf+1/7b/uf+5/7n/uv+8/73/vf+9/77/wP/B/8H/xP/E/8X/
x//G/8b/yP/I/8r/y//M/8z/zv/P/9H/0//T/9P/1P/V/9T/1P/W/9b/2P/Y/9r/2//c
/9z/3P/d/93/3f/d/9z/2//a/9r/2f/X/9f/1//X/9T/1P/V/9X/0v/R/9D/0P/P/8//
zv/M/83/zf/M/8n/x//J/8n/x//I/8f/xv/F/8P/w//D/8P/w//C/8D/wP+//7//wP/A
/8D/wf/D/8T/wP/A/8D/wP/A/8D/v/+//73/vf+9/73/v/+//7//v/+//7//v/++/8D/
wP+//7//wP/A/7//v/+//77/vf+7/77/wP/B/8L/wf/B/8H/wP/A/8H/wf/A/8D/wP/B
/8H/wf/B/8L/wv/E/8T/w//C/8L/w//E/8T/wf/B/8L/wv/E/8T/xP/E/8T/xP/F/8X/
xf/F/8T/xP/G/8b/xv/G/8X/xf/E/8T/xv/G/8b/xv/F/8b/x//I/8f/x//G/8X/x//H
/8f/xf/D/8P/w//D/8X/xv/H/8j/xv/G/8T/xP/H/8j/yP/G/8b/x//H/8f/yf/H/8f/
yP/J/8n/yP/I/8j/yP/J/8n/yf/J/8n/yv/I/8j/x//H/8r/y//M/83/y//K/8r/yf/K
/8r/yf/H/8j/yf/L/8z/zP/L/8v/yP/I/8r/yv/K/8r/yv/K/8r/yv/K/8r/yv/K/8r/
yv/K/8r/zP/M/8z/zP/O/87/zv/O/8z/zP/M/8z/yv/K/8r/yv/L/8z/zf/O/8//0P/R
/9L/0v/S/9L/0v/V/9b/1//Y/9f/1v/V/9T/1f/V/9T/0//T/9P/0v/Q/9H/0f/R/9H/
0f/Q/9D/0f/P/8//z//Q/9H/0f/R/9D/z//P/9D/0P/M/8v/y//L/8z/zf/O/8//zv/O
/8z/zP/P/9D/0f/S/9H/0f/R/9H/z//P/8//z//Q/9D/0f/R/9L/0//T/9T/0f/R/9H/
0P/O/83/zP/M/8//z//R/9H/z//O/87/0P/O/8z/zv/P/8//0//b/97/4//u//z/CAAS
ABgAIAArADQALQATAOb/vP+l/5n/lP+U/5P/l/+e/6r/s/+8/8T/xP/E/8n/zP/P/83/
zv/O/9H/0v/R/9P/0//V/9b/1v/X/9f/1//W/9b/1v/V/9X/0//U/9T/1P/V/9f/1f/V
/9T/1P/T/9P/1P/U/9P/0//V/9X/1f/V/9T/1P/X/9f/1f/V/9X/1f/V/9T/1P/U/9T/
1f/V/9X/1//X/9f/1//T/9L/0v/V/9P/0//T/9L/1P/U/9T/1P/U/9X/1f/V/9X/1f/W
/9b/1v/W/9b/1v/W/9j/2P/Y/9f/1//X/9j/2//b/9v/3P/c/93/3f/d/97/4P/h/+H/
4f/g/+D/4f/k/+T/5v/m/+j/6f/q/+r/6v/r/+3/7//v/+//8P/x//L/8v/0//T/9v/2
//j/+f/6//r/+v/7//v/+//7//r/+//6//r/+f/5//n/+f/5//f/9v/2//X/8v/x//D/
8P/t/+3/7P/q/+v/6//q/+f/6f/r/+v/6f/q/+n/6P/n/+b/5f/k/+P/4//i/+D/4P/g
/+H/4//k/+P/4//k/+T/4v/i/+L/4v/i/+L/4f/h/+H/4f/h/+H/4f/h/+H/4f/j/+P/
4//i/+L/4v/h/+H/5P/k/+P/4//i/+L/4v/h/+H/4v/i/+L/5f/l/+X/5P/k/+X/5f/k
/+T/5P/l/+X/5//n/+j/6P/m/+b/5f/k/+T/5f/m/+b/5f/l/+b/5v/o/+j/6P/o/+j/
6P/p/+n/5//n/+b/5v/n/+j/6f/q/+v/6//q/+r/6P/o/+j/6P/o/+j/6P/o/+r/6//r
/+v/6//r/+v/6f/p/+n/6f/p/+r/6v/q/+r/6v/q/+j/6P/n/+j/6P/m/+j/6f/p/+n/
6f/n/+f/6P/r/+v/6v/q/+z/7P/t/+3/6v/p/+j/6P/p/+r/6v/r/+v/6//r/+v/6P/o
/+n/6f/t/+7/7v/t/+z/6//r/+r/6v/r/+3/7P/q/+z/7P/s/+z/7P/s/+z/7P/s/+z/
7P/s/+3/7v/v//D/8P/w//D/8P/z//T/9f/2//b/9v/2//b/+P/4//j/+P/2//P/8P/v
//H/8P/u/+3/7f/t/+3/7f/u/+7/7//v/+//7//w//H/8f/x//D/7//s/+z/6//o/+j/
6f/q/+v/6//r/+v/7P/s/+r/6v/s/+7/7v/u/+3/6//r/+v/6//t/+3/7f/s/+r/6//r
/+v/7f/s/+z/7P/t/+7/7v/u/+//7v/u/+3/7//t/+//7f/s/+r/5v/k/+b/6v/r//H/
+f///wQACwAWACAAKgAyADYAQABJAEYALwAFANr/wv+3/63/qv+s/7H/u//E/87/1f/Y
/9z/3v/i/+f/5P/j/+f/6v/s/+v/6P/n/+v/7//v/+7/7v/v/+//7//u/+7/7v/t/+3/
7f/u/+7/7v/t/+//7f/t/+7/7v/t/+3/7P/s/+v/6//s/+3/7v/v/+z/7P/v/+//7//v
/+//7//v/+7/7v/u/+7/7//v/+//7f/t/+3/7f/t/+z/7P/v//H/8f/x//D/7v/u/+7/
7v/u/+//7//v/+//7//w//D/8v/y//L/8v/0//b/9v/2//P/8//z//T/9//3//f/+P/4
//n/+f/5//r//P/9//3/AAAAAAEAAwACAAIABAAEAAgACQAKAAoACQAJAAoACwAMAA0A
DwARABAAEAASABIAFAAUABYAFwAWABYAFgAXABcAFwAXABYAFQAUABQAEwATABMAEwAT
ABEAEAAQAA8ADgANAAwADAANAA0ADAAKAAkACQAIAAUAAwAFAAUAAwACAAEAAAD//wAA
AQACAAMAAQAAAP7//v/9//3//v/+//3//f/+//7//v/+//7//v/8//z/+//7//3//f/9
//3//f/9//3//f/9//3//f/8//7//v/9//3//P/8//v/+//9//7/////////AAAAAAAA
AQABAAEAAAAAAAEAAQAAAAAAAAABAAEAAQABAAIAAgAEAAQAAwACAAIAAwAEAAQAAgAB
AAEAAAABAAIAAwAEAAQABAAFAAUABQAFAAQABAAEAAQABAAEAAUABQAEAAQABAAEAAQA
BAAEAAQABAAEAAIAAwADAAMAAwADAAMAAQACAAMABAAFAAQABAAEAAQABgAGAAQABAAF
AAYABgAEAAIAAwADAAMAAwABAAEAAgAEAAUABQAGAAYABgAHAAcAAwADAAMABAAGAAYA
BQAFAAcABwAHAAcABQAEAAQAAwAGAAYABQADAAUABQAGAAYABgAHAAkACgAKAAkACAAH
AAYACAAIAAgACAAGAAYABgAGAAgACAAIAAgACAAIAAgACAAHAAYABQAEAAUABgAHAAgA
CAAIAAgACAAIAAgACAAIAAgACAAIAAgACAAIAAgACAALAAwADQAOAA4ADgAOAA4AEAAQ
ABAAEAARABIAEwAUABQAFAAUABQAFQATABEAEQAPAA4ADAALAAsACwALAAsACgAKAAsA
CwALAAsADAANAA8ADwAOAA0ADAAMAAsACAAIAAkACgALAA0ADQANAA4ADAAKAAoADAAO
AA4ADgANAAsACwALAAsADAANAA4ADgAMAA0ADQANAA0ADAAMAAwADwAQABAAEAAPAA4A
DgANAA0ADQAPAA0ACgAMAA4ADAAMAAwADQAPABcAHwAiACUALgA6AEYAUABYAFwAYQBm
AF8AQwASAOr/2//R/8r/yv/N/9H/3P/o//P//P/+/wAAAgAHAAwADQALAAgACgANAAwA
DQAPAA0ADQAOABAAEQARABEAEAAQABAADwAPAA8AEAAQABAAEQATABEAEQASABIAEQAR
ABIAEgARABEAEQARABEAEQAQABAAEwATAA8ADwAPAA8AEQAQABAAEAAQABEAEQARABEA
EQARABEAEQAQABAAEwARABEAEQAQABAAEAAQABAAEQATABQAFQATABMAFAAUABQAFAAU
ABQAFAAWABYAFgAXABcAFwAYABcAFwAXABgAGAAZABkAGQAbAB4AIAAhACEAIAAgACEA
JAAkACYAJgAmACcAKAAoACoAKwAtAC8ALwAvADAAMQAwADAAMgAyADIAMgA0ADUANAA0
ADQANQA4ADkAOgA6ADkAOAA4ADcANQA1ADUANQAxADAAMAAvADAALwAuAC4ALQAtACwA
KgApACkAKAAlACMAJQAlACMAIwAjACMAIwAjACMAIwAjACMAIgAgACAAHwAfACAAIAAd
AB0AHgAeAB0AHgAfACAAHwAeABwAGwAdAB0AHQAdABsAGwAbABsAHAAdAB4AHgAeAB4A
HQAdAB4AHgAdAB0AHgAeAB4AHQAfACAAIAAgAB8AHwAfAB4AHgAfAB8AHgAcABwAHQAd
ACAAIQAjACQAIgAiACEAIAAgACEAIgAiACMAIwAkACQAIgAiACIAIgAkACQAJQAlACMA
IwAiACIAIAAgACAAIAAjACMAIgAiACQAJAAkACQAIgAiACIAIgAjACUAJgAnACUAJQAl
ACMAIQAhACEAIQAkACQAJAAkACQAJAAiACIAJQAmACYAJAAjACMAIgAhACIAIQAiACQA
IwAjACIAIgAiACIAIwAjAB8AHwAfACAAIQAiACIAIwAhACEAIQAhACIAIgAjACMAJAAk
ACMAIQAjACMAJAAkACQAIQAjACYAJAAiACIAIgAiACQAJAAkACQAIgAiACIAIgAkACQA
JAAkACQAJAAkACQAIgAiACIAIgAiACIAIgAiACQAJAAkACQAJAAkACQAJAAkACQAJAAk
ACUAJgAnACgAKQAqACsALAAqACoAKgAqACwALAAsACsAKQAnACcAJwAmACQAIwAjACMA
IwAjACIAIgAjACMAIwAkACYAKAApACgAJgAkACMAJAAkACIAIQAhACEAIQAhAB8AHwAg
ACAAHgAeACAAIAAiACIAIQAhACEAIQAhACEAIQAhACAAIAAhACEAIQAhACAAIAAgACEA
IgAiACIAIQAgACAAHwAdAB8AHwAfAB4AHgAgACIAHgAYABsAIwAnACkALgA3AEAATABY
AGIAZgBuAHkAfABzAFEAIgAEAPf/6//i/+D/4f/l//D/+v8DAAwADgAKAAwAFQAaABkA
GQAYABYAFwAaABkAGwAfAB8AIAAeAB0AHQAdABwAHgAeAB0AHQAbABwAHAAcAB0AHwAd
AB0AHAAcABsAGwAaABoAGQAZABcAFwAXABcAFAAUABcAFwAVABUAFQAVABcAFgAWABYA
FgAXABcAFwAVABUAFQAVABMAEgASABUAFQAVABUAFAAWABYAFgAWABQAFQAVABUAFQAV
ABYAFgAUABQAFAAUABQAFgAWABYAEwATABMAFAAVABUAFQAWABgAGQAZABkAGAAaABsA
GwAcABwAHQAfACAAIAAiACIAJAAlACYAJgAkACUAJwApACkAKQAqACsALAAsAC4ALgAs
ACwALgAvADAAMAAwADEAMQAxADEAMAAtACwALAArAC0ALQAtAC0AJwAmACYAJQAiACEA
IAAgACAAIQAhACAAHQAdABwAGQAXABkAGQAXABQAEwASABEADwAPAA8ADwARABAADgAO
AAsACwAMAAwACwALAAwADAAIAAgACAAIAAgACAAHAAcABQAFAAUABQAHAAcABwAHAAYA
BQAEAAIAAAAAAP////8CAAIAAQABAAAAAAAAAP////8AAAAAAAD////////+//7/////
//7//P/8//3//f/7//v//P/8//7//v/9//z/+v/7//z//P/9//3//v/+//3//P/7//r/
+f/4//j/9//3//f/9v/2//T/9P/0//T/9//3//b/9v/1//T/8//y//L/8v/y//L/8P/x
//H/8f/x//H/8f/v/+7/7f/s/+v/6v/q/+r/6v/s/+z/6v/q/+r/6v/p/+b/5v/n/+f/
5//n/+X/5f/m/+f/5//m/+b/5P/k/+X/5f/j/+P/4//k/+T/5P/j/+P/4P/f/97/3f/e
/97/3//f/97/3v/d/9v/2f/Z/9r/2v/a/9v/3f/c/9r/2v/a/9r/2v/Y/9j/2P/Y/9j/
2P/Y/9j/1//W/9X/1P/W/9b/1v/W/9X/1P/T/9L/0v/S/9L/0v/S/9L/0v/S/9D/0P/Q
/9D/0P/Q/9D/0P/P/87/zf/M/8z/zP/M/8z/yv/K/8r/yv/K/8r/yv/K/8j/yP/I/8j/
yv/K/8r/yv/M/8z/zP/M/87/zv/O/87/zP/M/8z/zP/M/8z/zP/L/8j/xf/E/8P/xP/C
/8H/wf/B/8H/wf/A/77/v/+//7//v//A/8H/wf/A/77/vP+7/7r/uv+4/7f/uf+5/7n/
uf+2/7X/tf+0/7L/sv+0/7T/sv+y/7H/sf+z/7P/s/+z/7P/s/+y/7L/sP+v/67/rf+u
/67/rv+v/67/rv+u/63/rP+q/6n/q/+r/6n/q/+q/6j/pP+m/6T/pP+l/6n/sf+3/7r/
v//K/9L/2v/m/+z/7v/1//r/8//X/6j/gv9z/2v/Zv9i/2P/af9w/3j/g/+M/4z/jP+O
/5P/lv+X/5X/kv+U/5f/lv+Z/5v/mf+V/5j/mv+Z/5n/mf+Y/5j/mP+X/5f/l/+Y/5j/
mP+V/w==
         </WaveFormData>
      </LeadData>
      <LeadData>
         <LeadByteCountTotal>10000</LeadByteCountTotal>
         <LeadTimeOffset>0</LeadTimeOffset>
         <LeadSampleCountTotal>5000</LeadSampleCountTotal>
         <LeadAmplitudeUnitsPerBit>4.88</LeadAmplitudeUnitsPerBit>
         <LeadAmplitudeUnits>��V</LeadAmplitudeUnits>
         <LeadHighLimit>2147483647</LeadHighLimit>
         <LeadLowLimit>268435456</LeadLowLimit>
         <LeadID>V1</LeadID>
         <LeadOffsetFirstSample>0</LeadOffsetFirstSample>
         <FirstSampleBaseline>0</FirstSampleBaseline>
         <LeadSampleSize>2</LeadSampleSize>
         <LeadOff>FALSE</LeadOff>
         <BaselineSway>FALSE</BaselineSway>
         <ExcessiveACNoise>FALSE</ExcessiveACNoise>
         <MuscleNoise>FALSE</MuscleNoise>
         <LeadDataCRC32>1365403846</LeadDataCRC32>
         <WaveFormData>
CgAKAAoACgAIAAgACAAIAAoACgAKAAoACgAKAAoACgAKAAoACgAKAAsADAANAA4ADQAM
AAsACgAMAAwADAAMAAoACgAKAAoADAAMAAwADAAOAA4ADgAOAA4ADgAOAA4AEAAQABAA
EAAQABAAEAAQABAAEAAQABAAEgASABIAEgARABAADwAOAA4ADgAOAA4ADgAOAA4ADgAM
AAwADAAMAAwADAAMAAwADgAOAA4ADgAMAAwADAAMAAwADAAMAAwACgAKAAoACgAKAAoA
CgAKAAoACgAKAAoACAAIAAgACAAIAAgACAAIAAYABgAGAAYABgAGAAYABgAGAAYABgAG
AAgACAAIAAgACAAIAAgACAAGAAYABgAGAAYABgAGAAYABgAGAAYABgAGAAYABgAGAAYA
BgAGAAYABgAGAAYABgAGAAYABgAGAAYABgAGAAYABgAGAAYABgAEAAQABAAEAAYABgAG
AAYABgAGAAYABgAFAAQAAwACAAQABAAEAAQABAAEAAQABAAEAAQABAAEAAQABAAEAAQA
BgAGAAYABgAGAAYABgAGAAcACAAJAAoADAAMAAwADAAOAA4ADgAOAAwADAAMAAwACwAK
AAkACAAGAAQAAgAAAP7/+//3//T/9v/3//j/+f/8//v/+f/2//X/9//5//v/+//6//r/
+//6//v/+//7//v/+//9//3/+//7//v//P/9//3//v///////////wAA///+//3//P//
///////+//z//P/8//z//f/9//3//f////////////3//f/9//7/AAAAAAAAAAD+//z/
/f8AAP////8AAAEABAAGAAgAEAAXABoAGgATAAkA+//i/73/lP91/1n/O/8k/xz/IP8i
/yX/K/8p/yj/Kf8v/zf/Rf9a/3L/jf+h/6//wP/R/9z/5P/p/+3/8v/0//X/9//6//3/
//8DAAcABwAGAAcABwAHAAYABgAGAAcACQALAAkACQAHAAcABwAHAAkACQAJAAoACAAI
AAcABwAIAAgACAAIAAgACAAIAAgACAAIAAgACAAIAAcABwAIAAgACAAIAAgACAAIAAgA
CAAIAAcABwAHAAUABQAGAAYABgAGAAYABQAFAAYABgAGAAYABQAFAAUAAwADAAMAAgAC
AAIAAgABAAEAAQABAAEAAAAAAP////8AAAAAAAAAAP3//f/8//v/+v/5//n/+P/3//X/
9f/0//P/8v/x/+//6//p/+f/5v/k/+P/4f/g/97/3f/b/9n/1v/U/9P/0//U/9H/z//O
/8z/y//K/8n/yP/I/8j/yP/I/8r/yv/M/8r/y//N/87/0P/R/9T/1v/W/9j/2P/b/93/
3f/g/+H/4v/k/+X/5v/n/+j/6v/r/+z/7P/t/+7/7//v/+//7//v/+//8P/w//D/7//v
//D/7//v/+//7//w//D/8P/w//D/8P/w//D/8f/x//H/8f/x//L/8v/x//H/8v/y//L/
8v/y//H/8f/v//D/8P/w//L/8v/y//P/8f/x//H/8f/x//H/8f/y//L/8v/y//L/8v/y
//L/8v/y//L/8//z//P/8//z//P/9f/0//T/9P/0//T/9f/1//P/8v/y//L/8P/w//D/
7v/w//D/8P/x/+//7//v/+//7v/u/+7/7v/s/+z/7P/s/+7/7v/u/+3/7f/u/+7/7f/r
/+v/6//r/+3/7f/u/+7/6v/q/+r/6//r/+v/6v/q/+v/6//r/+r/6v/q/+r/6v/q/+r/
6v/q/+j/5v/o/+j/6P/o/+j/6P/o/+j/6P/o/+n/6f/p/+n/6P/o/+n/6f/n/+f/5//n
/+f/5//n/+f/6f/n/+X/5//o/+j/6P/o/+j/5v/m/+b/5v/m/+b/5v/m/+j/6P/o/+j/
5v/m/+b/5v/m/+b/5v/m/+b/5v/m/+b/5v/m/+b/5v/m/+b/5v/m/+j/6P/o/+j/5v/m
/+b/5v/p/+r/6//s/+z/7P/s/+z/7f/u/+//8P/u/+7/7v/u/+3/7P/r/+r/6f/o/+f/
5v/k/+H/3f/a/9v/2//b/9v/3v/d/9v/2P/Z/9v/3f/f/9//3v/e/9//3//f/97/3f/d
/93/3//f/+H/4f/h/+L/4v/h/+H/4f/j/+P/4//k/+T/5P/k/+T/4//j/+P/4v/k/+T/
5P/k/+X/5f/l/+X/5f/l/+X/5f/l/+X/5f/m/+T/5P/k/+T/5P/k/+X/5v/n/+n/6v/r
/+7/8P/y//b/+/8AAPz/9//v/+H/xP+b/3b/Vf85/xn/BP/+/v7+/P4D/wf/A/8C/wf/
Df8Z/y3/Qv9a/3X/i/+Z/6j/uf/G/9D/1f/X/9r/3v/d/+H/5v/p/+n/6//t//H/8P/x
//H/8f/y//L/8v/z//P/9f/z//P/9f/1//X/9f/1//X/9f/2//b/9v/1//X/9P/0//T/
9P/0//T/9P/0//T/9P/0//T/9v/1//X/9v/0//T/9P/0//b/9v/2//b/9v/1//X/9f/1
//X/9v/2//b/9v/2//X/9f/2//b/9v/2//X/9f/1//f/9//3//b/9v/2//b/9f/1//X/
9f/1//T/9P/z//P/8v/y//L/8v/z//P/8v/x//D/7//v/+7/7f/r/+v/6v/p/+j/5//l
/+X/4//h/+D/3P/b/9n/2P/W/9X/0//R/9D/zv/N/83/zP/J/8f/xv/E/8P/wv/B/8H/
wv/D/8T/wv/E/8T/xv/E/8X/x//I/8r/y//O/9D/0v/U/9T/1//b/9v/3v/f/+D/4v/j
/+T/4//k/+b/5//o/+j/6f/q/+v/6//r/+v/7f/t/+7/7v/u/+3/7f/u/+3/7f/t/+3/
8P/w//D/8P/w//D/8P/w//H/8f/x//H/8f/y//L/8f/z//T/9P/0//T/9P/z//P/9f/2
//b/9v/4//j/+P/5//f/9//3//f/9//3//f/+P/6//r/+v/6//r/+v/6//r/+v/6//v/
+//7//v/+//7//v/+v/6//r/+v/6//v/+//5//j/+P/4//j/+P/4//b/9v/2//b/9//5
//n/+f/5//r/+v/6//r/+P/4//j/+P/6//r/+v/5//n/+v/6//n/+f/5//n/+f/7//v/
/P/8//r/+v/6//v/+//7//r/+v/7//v/+//6//r/+v/6//r/+v/6//r/+v/8//r//P/8
//7//v/+//7//P/8//z//P/9//3//f/9//3//v8AAAEA//////////8BAAEAAQABAAEA
AQABAAMAAAAAAAAAAAAAAAIAAgACAAIAAAAAAAAAAAACAAIAAgACAAIAAgACAAIAAgAC
AAIAAgACAAIAAgACAAIAAgACAAIABAAEAAQABAACAAIAAgACAAMABAAFAAYABwAIAAkA
CgAKAAoACgAKAA0ADgAPABAAEAAQABAAEAAPAA4ADQAMAAsACgAJAAgABAACAP//+//7
//v//P/9//7////+//z/+//7//7/AQADAAMAAgACAAIAAgACAAEAAwADAAMABQAFAAUA
BQAFAAYABgAFAAUABwAHAAcABwAIAAgACAAIAAoACwALAAsACAAIAAgACAAKAAsACwAL
AAsACwALAAsACwALAAsACwAMAAwADAAMAAwACgAMAA8AEAARABEAEgATABQAGAAcACQA
KwAqACgAIwAXAAMA5P/B/57/f/9h/0n/Ov86/zz/Pv8//z//O/86/zv/Qf9L/13/cv+O
/6f/uf/J/9z/6//2//7///8BAAQACAAJAA0AEAARABMAFQAXABcAGAAZABkAGQAcABwA
HAAdABsAHQAbABsAGwAbABsAGwAdAB0AHQAeAB4AHgAdAB0AIAAgACAAIAAeAB4AHgAe
AB4AHgAeAB4AHgAdAB0AHgAgACAAIAAgAB4AHgAeAB4AHgAdAB0AHQAdAB0AHgAeAB4A
HgAeAB0AHQAeAB4AHgAeAB0AHQAdAB0AHQAdABwAHgAeAB4AHQAbABsAGwAbABoAGgAZ
ABkAGAAYABgAGAAZABkAGAAXABgAFwAXABYAEwARABEAEAANAAwACwAJAAkABwAFAAQA
AgABAP///v/8//v/+f/3//b/9P/z//P/8v/v/+3/7P/s/+v/6v/p/+r/6v/q/+r/5v/o
/+j/6v/s/+3/7//w//T/9f/4//r//P/+//7/AQAFAAUACAAJAAkACgAKAAoACwAMAA4A
DwASABIAEwAUABUAFQAVABUAFQAVABYAFgAWABUAFQAWABcAFwAXABcAGAAYABgAGAAY
ABgAGAAYABkAGQAZABkAGQAaABoAGQAXABgAGAAYABoAGgAZABkAGwAcABwAHAAcABwA
HAAdABsAGwAbABsAHQAdAB0AHgAeAB4AHgAeAB4AHgAeAB4AIAAgACEAIQAgAB8AHgAd
AB8AHgAeAB4AHgAeAB8AHwAfAB4AHgAeACAAIAAgAB4AHAAcABwAHQAdAB0AHQAdABwA
HAAcABwAHAAcABwAHAAeAB4AHgAdABsAHAAcABsAGwAbABsAGwAbABsAHAAcABoAGgAa
ABsAGwAbABoAGgAdAB0AHQAcABoAGgAaABoAHAAcABwAHAAcABoAHAAcABwAHAAcABwA
HgAeAB4AHgAdAB0AHQAdABwAHAAdAB0AGwAbABsAGwAdAB0AHQAdABsAGwAbABsAHAAc
ABwAHAAcABwAHAAcABwAHgAeAB4AHgAgACAAIAAgACEAIgAjACQAJQAmACcAKAApACoA
KwAsACoAKQAnACYAJQAlACUAJQAjACEAHgAaABgAGQAaABsAGAAWABUAFQAWABcAFwAX
ABgAGQAcAB0AHQAdAB0AHgAcABsAGwAbABsAGwAbABwAHgAeAB4AHgAfAB8AHwAeAB4A
HgAeAB4AHwAfAB8AHwAdAB0AHQAdAB8AHwAfACAAHgAeAB4AHgAgAB4AHQAgACMAJQAk
ACUAJgAqACwAMgA5ADwAPAA3AC8AHwAIAOP/vv+d/33/X/9I/0D/Pv9A/0P/Rf9B/0D/
Qf9F/0//Xf9y/4z/qf+//8//4P/z/wAACAALAA8AEgAUABcAGwAgACMAJQAnACcAJwAo
ACkAKQApACoAKgAqACsALQAvAC0ALQAvAC8ALwAvAC8ALwAvADAALgAuAC0ALQAwADAA
MAAwADIAMgAyADIAMQAwAC8ALgAwAC8ALwAwADIAMgAyADIAMAAwADAAMAAyADEAMQAx
AC8ALwAwADAAMgAyADIAMQAxADIAMgAyADAALwAvAC8AMQAxADEAMAAwADAAMAAvAC8A
LwAvAC8AMAAwAC8ALwAuAC4ALgAuACsAKwAqACkAKAAnACcAJgAnACUAJQAkACEAIAAf
AB0AHAAbABoAGgAYABcAFQAUABAADwANAAsACgAIAAcABwAGAAMAAQAAAAAA///+//3/
/P/8//z//P/6//z//P/+/wAAAQADAAQABAAFAAgACgAMAA4ADgARABMAEwAWABcAGgAc
AB0AHgAdAB4AIAAhACIAIgAjACQAJQAlACUAJQAlACUAJgAmACYAJQAlACYAKQApACkA
KQAoACgAKAAoACgAKAAoACgAKQApACkAKQApACoAKgApACkAKgAqACoAKgAqACkAKQAr
ACwALAAsACwALAAsAC0ALQAtAC0ALQAtAC0ALQAuAC4ALgAuAC4AMAAwADAAMAAuAC4A
LwAvAC8ALwAvAC8ALwAuAC4ALgAuAC4ALwAvAC8ALgAuAC4AMAAwADAALgAsACwALAAt
AC0ALQAtAC0ALAAsACwALAAqACoAKgAqACwALAAsACsAKwAsACwAKwArACsAKwArACsA
KwAsACwAKgAqACoAKwArACsAKgAqACkAKQApACgAKgAqACoAKgAoACgAKAAoACgAJgAo
ACgAKgAqACoAKgAqACoAKgAqACoAKQAoACcAKAAoACkAKQAnACcAJwAnACkAKQApACkA
KQArACkAKQAoACgAKAAoACgAKAAoACgAKAAqACoAKgAqACoAKgAqACoAKgAqACoAKgAt
AC4ALwAwADEAMgAzADQANAA0ADQAMwAxADAALwAvADEAMQAxAC8ALAAoACUAJQAkACMA
IgAgACAAIQAiACMAJQAlACUAJQAlACUAJQAlACUAJgAmACUAJQAlACUAJQAlACYAJgAm
ACYAJgAnACcAJwAmACYAJgAmACYAJwAnACUAJQAlACUAJQAlACUAJQAlACYAJgAmACYA
JgAmACYAKQAqACsAKQAqAC0ALgAwADQAPABBAEQAQgA5AC0AGwD4/9H/sP+T/3H/U/9G
/0T/Qv9E/0f/R/9D/0T/Sf9R/13/b/+G/6L/u//N/93/8P8BAAoAEAAVABcAGgAcACEA
JQAoACcAKQAtAC0ALQAuAC8ALwAvADIAMgAyADMAMQAzADEAMQAzADMAMwAzADMAMwAz
ADQANAA0ADMAMwA0ADQANAA0ADQANAA0ADQANAA0ADQANAAyADEAMQAyADQANAA0ADQA
NAA0ADQANAAyADEAMQAxADMAMwA0ADQAMgAyADIAMQAxADIAMgAyADIAMQAxADEAMQAx
ADEAMAAwADAAMAAvAC8ALwAvAC8AMAAwAC8ALwAuAC4ALgAuACsAKwAqACkAJgAlACUA
JAAkACMAJAAkACEAIAAfAB0AGwAZABcAFgASABEADwAOAAwACwAJAAcACAAGAAUABQAC
AP///f/8//7//f/8//v/+v/6//r/+v/4//r/+v/8//z//f///wAAAgADAAYACAAKAAwA
DAAPABEAEQAUABUAFAAWABcAGAAZABoAHAAdAB4AHgAfACAAIwAjACMAIwAiACEAIQAg
ACIAIQAhACIAIwAjACMAIwAkACQAJAAkACQAJAAkACQAJQAlACUAJQAlACYAJgAlACMA
JAAkACQAJgAmACUAJQAnACgAKAAoACYAJgAmACcAJwAnACcAJwApACkAKQAqACgAKAAo
ACgAKAAoACgAKAAmACYAJwAnACkAKQApACkAKQAoACgAKAAmACYAJwAnACkAKAAoACgA
KAAoACgAJgAmACYAJgAnACUAJQAlACUAJgAmACYAJgAkACQAJAAkACQAJAAkACMAIwAk
ACQAIwAhACEAIQAhACMAIwAkACQAJAAkACQAJQAlACUAJAAkACQAIwAiACAAIAAgACAA
IAAgACAAIAAgACAAHgAgACAAHwAeAB0AHAAeAB4AHgAeACEAIQAhACEAHgAeAB8AHwAf
AB8AHwAfAB0AHQAdAB0AHwAfAB8AHwAgAB4AHgAeAB4AHAAcABwAHAAcABwAHAAcAB4A
HgAeAB4AHgAeAB4AHgAcABwAHAAcABwAHAAcABwAHgAeAB4AHgAeAB4AHgAeACAAIAAg
ACAAIAAgACAAIAAiACQAJgAoACgAKAAoACgAJwAlACQAIwAhACEAIQAhACAAHgAbABkA
FwAVABMAEQARABIAFAAWABcAFwAXABcAGQAbABsAGwAZABkAGgAaABcAFwAXABcAGQAZ
ABoAGgAaABoAGgAbABkAGQAYABgAGgAaABoAGwAZABkAGQAZABcAFwAXABcAGQAZABoA
GgAaABoAGgAaABoAHQAcABsAGwAcAB0AIAAiACQALAAzADYAOAAzACsAIQAKAOf/wv+f
/3//X/9K/0D/Qv9I/0//Uf9N/0j/R/9J/03/W/9u/4j/of+5/8v/3P/r//j/AgAHAAcA
CgAOABEAEwAYABsAGwAdACEAIwAjACMAIgAhACIAIgAiACMAIwAlACMAIwAlACUAJQAl
ACMAIwAjACQAJgAmACUAJQAkACQAJAAkACQAJAAkACQAJAAkACQAJAAkACMAIwAkACQA
JAAkACQAJAAkACQAJAAiACEAIQAhACEAIQAiACIAIgAiACIAIQAhACIAIgAiACIAIQAh
ACEAIQAhACEAIAAgACAAIAAfAB8AHwAfAB8AHgAeAB0AHQAaABoAGgAaABsAGwAaABkA
GAAXABcAFgAVABMAEwASABEAEAAPAA0ACQAHAAUABAACAAEA///+//3//f/8//v/+P/2
//X/9f/y/+//7f/s/+r/6f/o/+f/6P/o/+j/6P/m/+j/6P/q/+j/6f/r/+z/7v/v//L/
9P/2//j/+P/7//v/+//+////AgAEAAUABgAHAAgACgALAAwADAANAA4ADwAPAA8ADwAP
AA8AEAAQABAADwAPABAAEQARABEAEQAUABQAFAAUABIAEgASABIAEwATABMAEwATABQA
FAATABEAEgASABIAFAAUABMAEwARABIAEgASABQAFAAUABUAFQAVABUAFQAVABUAFQAW
ABYAFgAWABYAFAAUABQAFAAWABYAFwAXABcAFwAXABcAFQAUABQAFAAUABQAFQAVABUA
FAAUABQAFAAUABQAEgAUABQAFAAVABUAFQAVABUAEgASABIAEgASABIAEgASABIAEgAS
ABEAEQASABIAEQAPAA8ADwAPABEAEQASABIADgAOAA4ADwAPAA8ADgAOABEAEQARABAA
DgAOAA4ADgAOAA4ADgAOAA4ADAAOAA4ADAAMAAwADAANAA4ADwAQABAADwAOAA0ADAAM
AA0ADQAPAA8ADwAPAA0ADQANAA0ADwANAA0ACwAMAAwADAAMAAwADAAMAAwADAAOAA4A
DgAOABAAEAAQABAAEgASABIAEgATABQAFQAWABcAGAAZABoAGAAYABgAFwAVABQAEwAT
ABMAEwATABEADAAIAAUABQAHAAcABwAGAAYABwAIAAkACgALAAwADQAOAA0ADAALAAsA
DAAMAAsACQAJAAkACQAJAAoACgAKAAoACgALAAsACwAKAAoACgAKAAoACwALAA0ADQAN
AA0ACwALAAsACwALAAwADAAMAAwADAAMAAwADQAQAA8ADwASABUAFgAYABwAIgAlACgA
JgAfABMA/f/a/7P/jv9x/1X/O/8u/yz/Lv8y/zX/M/8t/y7/Mf85/0n/Xf9y/47/qf+5
/8n/3v/r//L/+P/7//3/AgAGAAcACQAMAA8AEQATABUAFQAUABUAFQAVABYAFgAWABcA
FwAZABcAFwAZABkAGQAZABkAGQAZABoAGgAaABkAGQAaABoAGgAaABoAGgAaABoAGAAY
ABgAGAAaABkAGQAaABoAGgAaABoAGAAYABgAGAAYABcAFwAXABkAGQAaABoAGgAaABoA
GQAZABoAGgAaABgAFwAXABcAGQAZABkAGAAYABgAGAAXABUAFQAVABUAFgAWABUAFQAS
ABIAEgASABEAEQAQAA8ADgANAA0ADAALAAkACQAIAAkACAAHAAUAAgD///z/+v/6//n/
9//2//T/8//x/+//7v/s/+v/6//q/+f/5f/k/+T/4//i/+H/4P/g/+D/4P/e/+D/4P/i
/+T/5f/n/+j/6v/r/+7/8P/y//T/9P/3//n/+f/8//3//v8AAAEAAgABAAIABAAFAAgA
CAAJAAoACQAJAAkACQAJAAkACgAKAAoACQAJAAoADQANAA0ADQAMAAwADAAMAAwADAAM
AAwACwALAAsACwANAA4ADgANAA0ADgAOAA4AEAAQAA8ADwAPABAAEAAQAA4ADgAOAA8A
EQARABEAEQARABEAEQASABAAEAAQABAAEAAQABAAEAASABIAEwATABEAEQARABEAEQAQ
ABAAEAAQABAAEQARAA8ADgAOAA4ADgAOAA4ADAAMAAwADAANAA8ADwAPAA8ADgAOAA4A
DgAOAA4ADgAOAA4ADgAOAA0ACwAMAAwACwANAA0ADQANAAwACwALAAoACgAKAAoACwAJ
AAkACAAIAAsACwALAAoACgAKAAoACgAKAAoACgAKAAoACAAKAAoADAAMAAwADAAKAAoA
CgAKAAkACQAJAAkACAAIAAkACQAJAAkACQAJAAkACQAJAAkABwAJAAkABwAIAAgACAAI
AAgACAAIAAgACAAIAAgACAAIAAgACAAIAAgACgAKAAoACgAIAAgACAAIAAgACAAIAAgA
CAAIAAgACAAIAAgACAAIAAYABgAGAAYACAAIAAgACAAJAAoACwAMAAwADAAMAAwADQAO
AA8AEAARABIAEwAUABQAFAAUABMAEQAQAA8ADwANAA0ADQALAAoABgADAAMAAQABAAEA
AAAAAAEAAgADAAUABQAFAAUABgAFAAQAAwAFAAYABgAFAAUABQAFAAUAAwAEAAQABAAG
AAYABwAHAAUABAAEAAQABAAEAAUABQADAAMAAwADAAQABQAGAAcABwAIAAgACAAGAAYA
BgAGAAcACAALAAsACAALAA4ADAAQABgAHQAeACAAGwARAAEA5v+//5r/e/9d/z//KP8g
/x7/Gv8f/yP/If8c/x//J/81/0f/Wv90/4//pf+3/8b/1f/i/+7/9f/3//j//P///wUA
CAAJAA0ADQANAA8AEAARABEAEQASABIAEgATABMAFQATABMAEwATABMAEwAVABUAFQAW
ABYAFgAVABUAFgAWABYAFgAUABQAFAAUABYAFgAWABYAFgAVABUAFgAWABYAFgAWABYA
FgAWABYAFgAVABUAFQAVABUAFgAWABYAFgAWABUAFQAWABYAFgAWABUAFQAVABMAEwAT
ABIAFAAUABQAEwATABMAEwATABIAEgARABEADgAOAA4ADgAPAA8ADgANAAwACwALAAoA
CQAHAAcABgAFAAQAAwABAP///f/7//r/+P/3//X/9P/y//H/7//t/+7/7P/r/+v/6P/l
/+P/4v/i/+H/4P/f/9z/3P/c/9z/3P/e/97/4P/e/9//4f/i/+L/4//m/+j/6P/q/+r/
7f/x//H/9P/1//b/+P/5//r//f/+/wAAAQAAAAAAAQACAAMAAwADAAMAAwADAAQABAAE
AAMAAwAEAAUABQAFAAUABAAEAAQABAAGAAYABgAGAAkACQAJAAkABwAIAAgABwAJAAoA
CgAKAAoACgAJAAkACwAMAAwADAAKAAoACgALAAsACwALAAsADQANAA0ADgAMAAwADAAM
AA4ADgAOAA4ADAAMAA0ADQANAA0ADQANAA0ADAAMAAwADAAMAA0ADQANAAwADAAMAAwA
DAAMAAoADAAMAAwADQANAA0ADQANAAoACgAKAAoADAAMAAwADAALAAoACQAHAAkACgAK
AAkACQAJAAkACQAHAAcACAAIAAgACAAIAAkACQAJAAgACAAJAAkACQAIAAgACAAIAAgA
BgAGAAYABgAHAAYACQAKAAgACAAIAAgACAAIAAgACAAHAAcABwAHAAYABgAHAAcABwAH
AAcABwAHAAcABwAHAAsACQAJAAkACgAKAAoACgAKAAgACAAIAAgACgAKAAoACgAJAAgA
BwAGAAgACAAIAAgACAAIAAgACAAGAAYABgAGAAgACAAIAAgACAAIAAgACAAKAAoACgAK
AAwADAAMAAwADwAQABEAEgAUABQAFAAUABQAFAATABEAEAAPAA8ADwARABEADwAMAAYA
AwADAAMAAwADAAIAAgADAAQABQAFAAUABQAFAAcABwAHAAcABwAIAAgABwAHAAcABwAH
AAcACAAIAAgACAAIAAkACQAJAAgACAAIAAgACAAJAAkACQAJAAkACQAJAAkACQAJAAkA
CgAKAAoACgAKAAoACgALAA4ADQANAA4AEQAUABYAGgAeACMAKAAmACEAGQAJAO7/yf+m
/4f/af9L/zj/NP82/zz/P/8//z3/OP85/z//R/9X/2z/hv+d/7H/w//U/+P/8P/6//v/
+//+/wIABQAJAAwADwARABMAEwAVABQAFQAVABUAFgAWABYAFwAZABsAGQAZABsAGwAb
ABsAGQAZABkAGgAcABwAGwAbABoAGgAaABoAGgAaABoAGgAcABwAHAAcABwAGwAbABwA
HAAcABwAHAAaABoAGgAaABoAGQAZABkAGwAbABwAHAAaABoAGgAZABsAHAAcABwAHAAb
ABsAGwAbABsAGwAaABoAGgAaABkAFwAXABcAFwAYABgAFwAXABgAGAAYABgAFwAXABYA
FQASABEAEQAQABEADwAPAA4ADQAMAAsACQAFAAMAAQAAAP/////+//7/+v/5//f/9f/0
//L/8f/x//L/7//t/+z/6v/p/+j/5//m/+b/5v/m/+b/6P/o/+r/6P/p/+v/7P/w//H/
9P/2//r//P/8////AQABAAQABQAIAAoACwAMAA0ADgAQABEAEgASABMAFAAVABUAFQAV
ABcAFwAYABgAGAAXABcAGAAZABkAGQAZABgAGAAYABgAGQAaABsAHAAbABsAGwAbAB0A
HgAeAB0AHQAeAB4AHgAiACIAIQAhAB8AIAAgACAAIAAgACAAIQAhACEAIQAhACMAIwAj
ACQAJgAmACYAJgAkACQAJAAkACYAJgAnACcAJwAnACcAJwAnACYAJgAmACgAKAApACkA
KQAoACgAKAAoACgAKAAmACYAJgAmACcAKQApACkAKQAoACgAKAAoACgAKAAoACgAKAAo
ACgAJwApACoAKgApACkAKQApACkAKwArACwALAAoACgAKAApACsAKwAqACoAKwArACsA
KgAqACoAKgAqACwALAAsACwAKgAoACoAKgAsACwALAAsACwALAAsACwALwAvAC8ALwAu
AC4ALwAvAC8ALwAvAC8AMQAxADEAMQAxADEAMQAzADAAMgAyADIAMgAyADIAMgAyADIA
MgAyADIANAA0ADQANAA0ADQANAA0ADYANgA2ADYANgA2ADYANgA2ADYANgA2ADYANgA2
ADYAOAA4ADgAOAA4ADgAOAA4ADgAOAA4ADgAOAA4ADgAOAA6ADoAOgA6ADoAOgA6ADoA
PAA8ADwAPAA9AD4APwBAAEMARABFAEYARwBIAEkASgBIAEgARwBFAEYARQBFAEUARQBF
AEMAQAA8ADkAOQA5ADkAOQA4ADgAOwA8AD0APQA/AD8APwBBAEEAQQBBAEEAQABAAD8A
PwBAAEEAQgBDAEIAQgBCAEIARABFAEUARQBEAEQARABEAEYARwBHAEcARQBFAEUARQBH
AEcARwBHAEgASABIAEgASgBIAEoASwBKAEsATQBOAE8ATgBSAFgAXABhAGIAZgBhAFcA
RwAsAAMA3v/B/6H/g/9u/2j/ZP9k/2n/a/9n/2b/bf9z/3//kf+m/8L/3f/z/wUAFgAn
ADAAOgBBAEEARABMAE8AUwBUAFUAVwBZAFsAXQBeAF8AXwBfAGIAYgBiAGMAZQBnAGUA
ZQBnAA==
         </WaveFormData>
      </LeadData>
      <LeadData>
         <LeadByteCountTotal>10000</LeadByteCountTotal>
         <LeadTimeOffset>0</LeadTimeOffset>
         <LeadSampleCountTotal>5000</LeadSampleCountTotal>
         <LeadAmplitudeUnitsPerBit>4.88</LeadAmplitudeUnitsPerBit>
         <LeadAmplitudeUnits>��V</LeadAmplitudeUnits>
         <LeadHighLimit>2147483647</LeadHighLimit>
         <LeadLowLimit>268435456</LeadLowLimit>
         <LeadID>V2</LeadID>
         <LeadOffsetFirstSample>0</LeadOffsetFirstSample>
         <FirstSampleBaseline>0</FirstSampleBaseline>
         <LeadSampleSize>2</LeadSampleSize>
         <LeadOff>FALSE</LeadOff>
         <BaselineSway>FALSE</BaselineSway>
         <ExcessiveACNoise>FALSE</ExcessiveACNoise>
         <MuscleNoise>FALSE</MuscleNoise>
         <LeadDataCRC32>258273845</LeadDataCRC32>
         <WaveFormData>
EAAQABAAEAAOAA4ADgAOABAAEAAQABAAEAAQABAAEAAQABAAEAAQABEAEgATABQAFAAU
ABQAFAAWABYAFgAWABgAGAAYABgAGgAaABoAGgAcABwAHAAcABwAHAAcABwAHgAeAB4A
HgAeAB4AHgAeABwAHAAcABwAHgAeAB4AHgAcABwAHAAcABwAHAAcABwAHAAcABwAHAAa
ABoAGgAaABgAGAAYABgAGAAYABgAGAAYABgAGAAYABYAFgAWABYAFAAUABQAFAASABIA
EgASABQAFAAUABQAEgASABIAEgASABIAEgASABAAEAAQABAAEAAQABAAEAAOAA4ADgAO
AA4ADgAOAA4ADgAOAA4ADgAMAAwADAAMAAwADAAMAAwADAAMAAwADAAMAAwADAAMAAwA
DAAMAAwADAAMAAwADAAKAAoACgAKAAoACgAKAAoACgAKAAoACgAKAAoACgAKAAoACgAK
AAoADAAMAAwADAALAAoACQAIAAgACAAIAAgACAAIAAgACAAIAAgACAAIAAgACAAIAAgA
CgAKAAoACgAMAAwADAAMAA4ADgAOAA4AEAAQABAAEAARABIAEwAUABcAGAAZABoAGgAa
ABoAGgAYABYAFAASAA8ADQAKAAQAAwADAAQABwAHAAUAAgD+//7/AAAAAAIAAAD/////
/////wAAAAABAAEAAQAAAAAAAQABAAAAAAD+//7//v/+//3//f/8//z//P/9//3//f//
//3//f/9//3//v/+//7//v/+//7//v8AAAAAAAAAAP///v/9//z//f/9//3//f/9//3/
/v8AAAIA////////AgAFAAwAGwAmACwAMgAzADMALwAmABQAAQDu/9T/of9U//L+gv41
/ir+Qf5V/mf+fv6Y/rf+2/4F/zD/W/98/5L/qP+6/8j/0f/W/9n/3//k/+n/7f/x//X/
+P/9////AAABAAEAAQABAAMABAAEAAQABwAHAAcABwAFAAUABQAFAAcABwAHAAcABgAG
AAYABgAGAAYABgAGAAYABgAGAAYABgAHAAcABwAFAAUABQAFAAUABQAGAAYABgAGAAYA
BgAGAAYABgAGAAQABAAFAAUABgAGAAYABwAHAAcABwAHAAUABgAGAAYABgAGAAYABgAG
AAYABgAGAAYABgAGAAcABwAHAAcABwAHAAYABgAGAAQABAAEAAMAAwABAAEAAgAAAP//
/f/8//3//P/7//r/9//2//T/8v/v/+//7P/r/+f/5f/j/+H/4f/f/93/2//a/9j/1v/U
/9L/0f/P/87/y//K/8r/yf/J/8n/yf/K/8n/yf/L/87/0P/S/9T/1v/Y/9r/3P/e/+D/
4v/k/+b/5//p/+v/6//u/+//8P/x//D/8P/w//L/8v/y//L/8v/0//T/9P/0//L/8v/y
//L/8v/z//P/8//z//P/8//z//H/8v/y//P/8//0//T/9f/3//j/+P/4//b/9//3//j/
+v/6//r/+v/5//n/+f/5//z//P/+//7//P/9//3//f/9//7//v/+////////////////
//////8BAAIAAgABAP////////////////////////////////////8AAAAA///+//z/
+v/7//v//P/8//r/+f/5//n/+f/5//j/+P/2//b/9f/1//f/9v/2//X/9f/1//X/9P/z
//P/9P/0//L/8v/y//H/8f/w//D/8P/w//D/8P/w//D/8P/w/+//8f/x//H/8f/v/+//
7//v/+//7v/u/+//7//u/+7/7v/s/+z/7P/t/+3/7f/t/+3/7P/s/+z/7P/s/+z/7P/s
/+z/7P/s/+z/7v/s/+z/7P/s/+z/7P/s/+z/6v/q/+r/6v/q/+r/6v/q/+z/7P/s/+z/
7P/s/+z/7P/s/+z/7P/s/+z/7P/s/+z/6v/q/+r/6v/q/+r/6v/q/+z/7P/s/+z/7v/u
/+7/7v/w//D/8P/w//L/8v/y//L/9f/2//f/+P/6//r/+v/6//z//P/8//z/+f/4//f/
9v/z//H/7v/o/+j/5//n/+n/6//p/+b/4v/i/+T/5P/m/+T/4//j/+P/4v/i/+H/4f/j
/+P/4v/i/+P/4//i/+L/4v/i/+L/4v/j/+P/4v/i/+D/4f/h/+H/4//h/+H/4f/h/+L/
4v/i/+L/4v/i/+L/5P/k/+T/5P/i/+L/4v/i/+H/4f/h/+H/4//j/+T/5P/m/+X/5f/l
/+j/6f/w//v/BgAOABIAFQAVABMACgD8/+3/3P/C/5H/Qv/a/mb+G/4W/i3+Pf5N/mT+
fv6f/sf+8/4g/0n/aP+A/5b/pv+y/7v/vv/D/8n/zv/R/9X/2//f/+L/4//n/+r/7f/t
/+3/7f/t/+7/7v/u/+//7//v/+//8f/x//H/8f/x//H/8f/x//L/8v/y//L/8v/y//L/
8v/y//L/8v/y//L/8//z//P/8//z//P/8//z//P/9P/0//b/9v/2//b/9v/2//b/9v/2
//b/9//3//b/9v/2//f/9//3//f/9//1//b/9v/2//f/+P/5//r/+v/6//r/+v/6//r/
+v/7//n/+f/5//n/+//6//r/+v/6//r/+v/5//n/9//3//j/+P/3//X/9P/z//L/8f/w
/+//7v/s/+r/6f/p/+b/5f/h/9//3f/b/9v/2f/X/9X/1P/S/9D/zv/M/8v/yf/I/8f/
xv/G/8X/xf/F/8X/xv/H/8f/yf/M/87/0P/S/9T/1v/Y/9r/3P/e/+D/4v/k/+f/6f/r
/+v/6v/r/+z/7f/u/+7/7v/w//L/8v/y//L/8v/y//L/8v/y//L/8v/y//D/8f/x//H/
8//z//P/8//x//L/8v/z//X/9v/2//f/9//4//j/+P/6//v/+//8//z//P/8//z/////
//////8AAAAAAgACAAIAAwADAAMAAwAEAAQABAAFAAUABQAFAAUABQAFAAUABQAGAAYA
BQAHAAcABwAHAAcABwAHAAcABQAFAAUABQAFAAUABgAGAAYABgAFAAQAAwADAAQABAAE
AAMAAwADAAMAAwACAAIAAgACAAEAAQADAAIAAgABAAEAAQABAAAA/////wAAAAAAAAAA
AAD//////v/+//7//v/+//7//v/+//7//v/9//////////////////////////7//v//
/wEAAAAAAAAAAAAAAAAAAQD//////////wAAAAAAAAAAAAAAAAAAAAACAAIAAgACAAAA
AAAAAAIAAgACAAIAAgACAAQABAAEAAQAAgACAAIAAgACAAIAAgACAAIAAgACAAIAAgAC
AAIAAgACAAIAAgACAAIAAgACAAIABAAEAAQABAAEAAQABAAEAAUABgAHAAgACgAKAAoA
CgAMAAwADAAMAA0ADgAPABAAEwAUABUAFgAYABgAGAAYABUAFAATABIADwAOAAwACQAF
AAQABAAFAAUABQADAAAAAAAAAAIAAgAEAAQAAwADAAIAAQABAAAAAwADAAMAAgAEAAMA
AwACAAIAAgACAAIABAADAAMAAgAAAAAAAQABAAMABQADAAMAAwADAAQABAAEAAQABAAE
AAQABAAEAAQABAAEAAQABAAGAAcABwAHAAcABwAHAAoADAAMAAsACwANAA4AEwAeAC0A
NgA8AEAAQQA/ADkAKgAcAAsA8v/I/4P/JP+0/lb+Nf5E/ln+af59/pT+rv7R/vv+J/9S
/3f/kv+q/8L/1P/g/+f/6v/t//H/9v/5////BQAHAAoADwARABIAEwATABMAEwATABQA
FAAUABcAFwAXABcAGQAZABkAGQAZABkAGQAZABoAGgAaABoAHAAcABwAHAAaABoAGgAa
ABoAGwAbABsAGwAbABsAGwAdAB0AHgAeABwAHAAcABwAHAAcABwAHAAeAB4AHwAfABwA
HAAcAB0AHwAfAB8AHwAfACAAIAAgAB4AHgAeAB4AIAAgACAAIAAeAB4AHgAfAB8AHwAf
AB8AIQAgACAAIAAeAB4AHgAdAB8AHQAdAB4AHgAdABsAGgAZABgAFwAWABMAEgAQAA4A
DQANAAoACQAHAAUAAwABAP///f/7//n/+P/2//T/8v/w/+//7f/s/+3/7P/s/+v/6f/p
/+n/6v/t/+3/7//y//T/9v/4//r//P/+/wAAAgAGAAgACgAMAAsADQAPAA8AEAARABIA
EwAUABQAFAAWABYAFgAWABYAFgAWABYAFgAWABYAFgAWABgAGQAZABkAGQAZABkAGQAZ
ABoAGgAbABsAHAAcAB0AGwAcABwAHAAeAB8AHwAgACAAIAAgACAAIQAhACEAIQAkACQA
JgAmACYAJwAnACcAJwAoACgAKAApACkAKQApACkAKQApACkAKQAqACoAKQAnACcAJwAn
ACkAKQApACkAKQApACkAKQAnACcAKAAoACgAKAAnACYAJQAlACYAJgAoACcAJwAnACUA
JQAkACQAJAAkACMAIwAlACQAJAAjACMAIwAjACIAHwAfACAAIAAgACAAIAAfAB8AHgAe
AB4AHgAeAB4AHgAeAB4AHgAdAB0AHQAdAB0AHQAdAB0AHQAfAB4AHgAfAB8AHgAeAB4A
HgAeAB4AHwAdAB0AHQAdAB4AHgAeAB4AHgAeAB4AHgAeAB4AHgAeABwAHAAcABwAHgAe
AB4AHgAeAB4AHgAeAB4AHwAgACEAIgAkACYAKAAqACoAKgAqACoALQAuAC8AMAAzADQA
NQA2ADgANwA1ADAAMAAvAC8AMQAvACsAJgAgACAAIAAeAB4AHAAbABsAGwAZABoAGgAb
ABwAHQAdAB4AHQAdABwAHAAaABoAGgAaABcAFwAWABYAGAAZABkAGQAbABkAGQAZABkA
GgAaABoAGgAaABoAGgAaABoAGgAaABoAGgAaABoAGwAbABsAGwAdABsAGgAeACAAHwAd
AB0AHgAjACgAMwA+AEgATgBRAE8ATQBEADYAJwAWAPz/y/+C/xz/qP5V/kb+Xf5t/nv+
kv6s/sn+7/4X/0b/c/+W/67/xv/c/+r/8f/2//n//f8CAAcADQATABcAGgAdAB8AIgAk
ACMAIgAhACMAJAAkACQAJwAnACcAJwApACkAKQApACkAKQApACkAKAAoACgAKAAoACgA
KAAoACkAKgArACwAKwArACoAKQApACkAKQApACsAKwAsACwALAAsACwALAAqACoAKgAq
ACwALAAtAC0ALgAuAC4ALwAtAC0ALQAtAC8AMAAwADAAMAAwADAAMAAwADAAMAAwADAA
MAAwADEAMQAxADEAMQAxADAAMAAwADAAMAAwAC8ALwAtAC0ALgAwAC8ALQAsACkAKAAn
ACYAJQAkACIAIAAfAB8AHAAbABkAFwAVABMADwANAAsACQAIAAYABAACAAAA///9//z/
+//6//r/+f/5//n/+f/6//3//f///wIAAgAEAAYACAAKAAwADgAQABIAFAAWABgAGQAb
AB0AHQAeAB8AIAAhACQAJAAkACYAJAAkACQAJAAmACYAJgAmACQAJAAkACQAJAAlACUA
JQAlACUAJQAlACUAJgAmACcAJwAoACgAKQApACoAKgAqACwALQAtAC4ALgAuAC4ALgAv
AC8ALwAvADAAMAAyADIAMgAzADMAMwAzADQANAA0ADUANQA1ADUANQA1ADUANQA1ADYA
NgA1ADUANQA1ADUANQA1ADUANQA1ADUANQA1ADMAMwA0ADQANgA2ADUANAAxADEAMgAy
ADQAMwAzADMAMQAxADAAMAAwADAALwAvADEAMAAwAC8ALQAtAC0ALAAtAC0ALgAuAC4A
LgAuAC0AKwAqACoAKgAsACwALAAsACoAKgAqACkAKQApACkAKQApACkAKQApACkAKAAo
ACkAKQAoACgAKAAoACgAKAApACcAJwAnACcAJgAmACYAJgAmACYAJgAmACYAJgAmACYA
JgAmACYAJAAkACYAJgAmACYAJgAmACYAJgAoACgAKAAoACoALAAuADAAMgAyADIAMgA0
ADQANAA0ADYAOAA6ADwAOgA6ADoAOQA4ADQAMwAzADIAMwAyAC8ALAAoACYAJgAiACIA
IgAhACEAIQAhACIAIgAjACMAIwAiACIAIQAhACAAIAAgACAAHgAeAB0AHQAeAB4AHgAf
AB8AHwAhAB8AHQAdAB0AHgAgACAAIAAgAB4AHgAeAB4AIAAgACAAIAAgACAAIQAhAB8A
HwAfAB8AIgAkACQAIQAfACMAJAApADQAQQBKAFAAUgBTAFEASQA8ACwAHQAIAOL/of9K
/9z+cP5D/k7+Y/5x/of+nP66/t3+B/8z/2L/if+k/77/1P/k//D/9//+////AwAKABEA
FwAbABsAHgAjACUAJAAnACcAJwAnACkAKgAqACoAKwArACsAKwArACsAKwArACsAKwAr
ACsALAAsACwALAAsACwALAAsACwALAAsACwALAAtAC0ALQAtAC0ALQAtAC0ALQAuAC4A
LgAuAC4ALgAuAC4ALgAuAC4ALgAvAC8ALgAuAC4ALwAvAC8ALwAvAC8AMAAwADAAMAAw
ADAAMAAwADAAMAAwADAAMAAwADEAMQAxADEAMQAvAC4ALgAuADAAMAAwAC8ALQArACsA
LAAtAC0ALAAsACkAKAAnACYAIwAiACAAHgAbABsAGAAXABUAEwARAA8ADQALAAkABwAE
AAIAAAD+//7//f/7//r/+f/4//j/9//3//f/9//4//v/+//9/wAAAAACAAQABgAIAAoA
DAAOABIAFAAWABgAFwAZABsAGwAcAB0AHgAfAB4AHgAeACAAIgAiACIAIgAhACAAHwAe
ACAAIAAgACAAIAAhACEAIQAhACEAIQAhACEAIgAiACMAJQAmACYAJwAnACgAKAAoACYA
JwAnACgAKgAqACoAKgAtAC0ALQAtACwALAAuAC4ALgAvAC8ALwAvADAAMAAwADEAMQAx
ADEALwAvAC8ALwAvADAAMAAvADEAMQAxADEALwAvAC8ALwAvAC8ALwAvAC8ALwAwADAA
LwAuACwAKgApACkAKgAqACoAKQApACkAKQApACgAKAAoACgAJwAnACcAJgAmACUAJQAl
ACUAJAAhACEAIgAiACIAIgAiACEAIwAiACIAIgAiACIAIgAiACAAIAAgAB8AIQAhACEA
IQAfAB8AHwAfAB8AHgAeAB8AHQAcABwAHAAeAB4AHgAfAB8AHwAfAB8AHgAeAB4AHgAe
AB4AHgAeABwAHAAcABwAHgAeAB4AHgAeAB4AHgAeAB4AHAAcABwAHAAcABwAHAAcABwA
HAAcABwAHAAcABwAHAAaABoAGgAaABoAGgAaABoAGwAcAB0AHgAgACAAIAAgACMAJAAl
ACYAJAAkACQAJAAoACoALAAuAC4ALgAuAC4ALwAtACgAJgAjACMAJQAlACUAIgAeABwA
GwAYABcAFgAVABUAFQAVABgAGAAZABkAGQAYABgAFwAVABQAFAAUABIAEgASABEAEQAQ
ABAAEAARABEAEQATABMAEwATABMAFAAUABQAFAASABIAEgASABQAFAAUABQAEgASABIA
EwATABMAEwATABMAFgAYABgAFwAXABkAGgAbACIAMQA8AEAARABHAEkASQBAADIAJQAU
APz/yf96/xL/oP5T/kr+X/5v/oH+lP6s/sf+6/4V/0L/bf+O/6j/vv/Q/+D/6//u/+//
8f/2//3/AQAHAAsADgATABcAGgAcABsAGgAZABsAHAAcABwAHQAdAB0AHQAdAB0AHQAd
ABsAGwAbABsAHgAeAB4AHgAeAB4AHgAeABwAHAAcABwAHAAdAB0AHQAdAB0AHQAdAB8A
HwAgACAAHgAeAB4AHgAeAB4AHgAeAB4AHgAfAB8AHgAeAB4AHwAfAB8AHwAfAB8AIAAg
ACAAIAAgACAAIAAgACAAIAAgAB4AHgAeAB8AIQAhACEAIQAfAB4AHgAeACAAIAAgAB8A
HwAdAB0AHgAcABsAGQAYABcAFgAVABQAEwASABAADgALAAsACAAHAAcABQADAAEA///9
//v/+f/4//b/9P/y/+7/7f/r/+r/6//q/+r/6f/p/+n/6f/q/+n/6f/r/+7/7v/w//L/
9P/4//r//P/+//7/AAACAAQABQAHAAkACQAKAAsADAANABAAEAAQABIAEAAQABAAEAAQ
ABAAEAAQABAAEAAQABAAEAARABEAEQATABMAEwATABMAFAAUABUAFQAWABYAFwAVABYA
FgAWABQAFQAVABYAGQAaABsAHAAbABsAGwAbABwAHAAeAB4AHgAfAB8AHwAfACAAIAAg
ACEAIQAhACEAIQAhACEAIQAhACIAIgAhACMAIwAjACMAIQAhACEAIQAhACEAIQAhAB8A
HwAgACAAIAAgAB8AHgAfAB8AIAAgAB4AHQAdAB0AHQAdABwAHAAcABwAGwAbABsAGgAa
ABkAGwAbABsAGgAXABcAGAAYABgAGAAYABcAFQAUABQAFAAWABYAFgAWABYAFgAWABUA
EwATABMAEwATABMAEwATABUAFAAUABUAFQAUABQAFAAUABQAFAAVABMAEwATABMAEgAS
ABIAEgAUABQAFAAUABMAEgARABAAFAASABIAEgASABIAEgASABIAEgASABIAEgATABQA
FQAWABcAGAAZABoAGgAaABoAGgAcAB4AIAAiACMAJAAlACYAJAAkACQAIwAfABoAGAAX
ABkAGwAbABkAFQAQAA0ADAAMAAwADAALAAwADQAOABAAEAARABEAEQAPAA4ADAALAAoA
CgAKAAoACgAKAAkACQAIAAgACAAJAAkACQALAAkACwALAAsADAAKAAoACgAKAAoACgAK
AAoACgAKAAoACgAKAAoACwALAAsACwALAAsADAAOAA4ACwANABEAEgAXACIALQA0ADwA
QABBAD8AOQAuACAAEQD+/9j/k/8y/7z+XP49/lD+Y/5x/oX+nv66/t/+Bf8v/17/g/+c
/7L/yv/Y/+D/5f/o/+v/8f/4//3///8BAAcACgANABEAEgATABMAEwATABMAFAAUABQA
FQAVABUAFQAVABUAFQAVABUAFQAVABUAFgAWABYAFgAYABgAGAAYABgAGAAYABgAFgAX
ABcAFwAXABcAFwAXABkAGQAaABoAGAAYABgAGAAaABoAGgAaABgAGAAZABkAGAAYABgA
GQAbABsAGwAbABkAGgAaABoAHAAcABwAHAAcABwAHAAcABoAGgAaABsAHQAdAB0AHQAd
ABwAHAAcABoAGgAaABkAGwAZABkAGgAZABcAFAASABMAEgARABAADQAMAAoACAAHAAcA
BAADAAEA///9//v/+//5//f/9f/y//D/7v/s/+z/6//p/+j/6f/o/+j/5//l/+X/5f/m
/+n/6f/r/+7/7v/w//L/9P/2//j/+v/8/wAAAgAEAAYABQAHAAkACQAKAAsADAANABAA
EAAQABIAEQAQAA8ADgAQABAAEAAQAA4ADgAOAA4AEAARABEAEQARABEAEQARABEAEgAS
ABMAEwAUABQAFQAVABYAFgAWABQAFQAVABYAGAAYABgAGAAZABkAGQAZABwAHAAeAB4A
HAAdAB0AHQAdAB4AHgAeAB8AHwAfAB8AHwAfAB8AHwAfACAAIAAfAB8AHwAfAB8AHQAd
AB0AHQAdAB0AHQAdABsAGwAcABwAHAAcABsAGgAZABkAGgAaABoAGQAZABkAGQAZABgA
GAAYABgAFwAXABcAFgAWABUAEwATABMAEgATABMAFAAUABIAEgASABEAEwASABIAEgAQ
ABAAEAAQABIAEgASABEADwAPAA8ADwARABEAEQARAA8ADgAOAA8ADwAOAA4ADgAOAA4A
DgAPAA8ADwAPAA8ADgAOAA4ADgAOAA4ADgAOAA4ADgAOAA4ADAAOABAADgAMAA4ADgAO
AA4ADgAOAA4ADgAMAAwADAAMAAwADAAMAAwADgAOAA4ADgAMAAwADAAMAA4ADgAOAA4A
DAAMAAwADAAOAA4ADgAOAA4ADgAOAA4ADgAOAA4ADgARABIAEwAUABYAFgAWABYAGQAa
ABsAHAAfACAAIQAiACAAIAAgAB8AHwAaABgAFwAVABcAFwAVABIADgAMAAwACAAIAAgA
BwAJAAkACQAKAAoACwALAAsACAAIAAcABwAGAAYABgAGAAQABAADAAMABAAEAAQABQAD
AAMABQADAAMAAwADAAQABAAEAAQABAACAAIAAgACAAMABAAFAAYABgAGAAcABwAHAAcA
BwAHAAgACgAKAAkACQALAAwACwASAB8AKAAuADQANwAzAC8AJgAaAA0A/v/k/7f/bP8I
/5T+O/4o/j3+T/5f/nT+kv61/tv+Bf80/13/fv+a/7D/wP/M/9f/3v/j/+f/7v/z//n/
/f8BAAQABwAJAAoADQANAA0ADQANAA4ADgAOAA8ADwAPAA8AEQARABEAEQARABEAEQAR
ABIAEgASABIAEgASABIAEgASABIAEgASABQAFQAVABUAEwATABMAEwATABMAFAAUABQA
FAAUABQAFAAUABQAFAAUABQAFQAVABYAFgAWABcAFwAXABcAFwAVABYAFgAWABYAFgAW
ABYAFgAWABYAFgAYABgAGAAZABcAFwAXABcAFQAUABQAFAAUABQAFAATABUAEwATABQA
FAATABEAEAAPAA4ADQAMAAsACgAIAAYAAwADAAAA///9//v/+f/3//X/8//x/+//7P/q
/+j/5v/k/+P/4f/g/9//3v/e/93/2//b/9v/3P/d/93/3//i/+L/5P/m/+j/6v/s/+7/
8P/0//b/+P/6//v//f//////AgADAAQABQAGAAYABgAIAAYABgAGAAYACAAIAAgACAAI
AAgACAAIAAgACQAJAAkABwAHAAcABwAJAAoACgALAA0ADgAOAA8ADwAQABAAEAAQABEA
EQASABIAEgASABIAEwATABMAEwAUABQAFgAWABYAFwAXABcAFwAYABgAGAAXABcAFwAX
ABkAGQAZABkAFwAYABgAFwAVABUAFQAVABcAFwAXABcAFQAVABUAFQAVABUAFgAWABQA
FAATABIAEQARABIAEgAUABMAEwATABEAEQAQABAAEgASABEAEQAPAA4ADgANAA0ADQAN
AAwACwALAAwADAAKAAoACgAJAAsACgAKAAoACgAKAAoACgAIAAgACAAHAAkACQAJAAkA
BwAHAAcABwAJAAgACAAJAAcABgAGAAYACAAIAAgACQAHAAcABwAHAAgACAAIAAgACAAI
AAgACAAGAAYABgAGAAYABgAIAAgABgAIAAgACAAIAAcABgAFAAQABQAGAAcACAAGAAYA
BgAGAAYABgAGAAYABgAGAAYABgAEAAQABAAEAAYABgAGAAYABwAIAAkACgALAAwADQAO
ABAAEAAQABAAEwAUABUAFgAXABgAGQAaABoAGgAZABcAEAAOAA0ADQARABEADwAMAAgA
BgAGAAQAAgACAAEAAQACAAMABQAGAAUABQAFAAQABAADAAMAAgAAAAAAAAAAAAIAAQAB
AAAAAAAAAAEAAQABAAMAAQABAP////8AAAAAAAAAAAAAAAAAAAAAAAAAAAAAAAAAAAAA
AgADAAMAAwAFAAMAAQAEAAYABgAHAAUABwAKAA8AGAAjACwAMAAyADcAOQA1ACgAHAAR
AAIA5P+r/1L/5P56/kH+RP5d/mv+e/6Q/qz+y/7x/h3/Sv9t/4r/ov+4/8j/1v/f/+L/
4//n/+z/8f/1//v///8EAAcACQAMAA4ADQAMAAsADwAQABAAEAARABEAEQARABEAEQAR
ABEAEQARABEAEQASABIAEgASABIAEgASABIAEgASABIAEgAUABUAFQAVABMAEwATABMA
EwATABQAFAASABIAEgASABQAFAAUABQAFAAUABUAFQAUABQAFAAVABcAFwAXABcAFQAW
ABYAFgAWABYAFgAWABYAFgAWABYAFgAWABYAFwAXABcAFwAXABkAGAAYABgAGAAYABgA
FwAVABMAEwAUABQAEwARABAAEQAQAA8ADgANAAwACgAIAAcABwAEAAMAAQD///3/+//5
//f/9f/z//T/8v/w/+7/7P/r/+n/6P/l/+T/5P/j/+T/5f/m/+j/5//n/+n/7P/w//L/
9P/2//j/+v/8//7//v8AAAIABAAHAAkACwALAAwADQAOAA8AEAAQABAAEgASABIAEgAS
ABIAEgASABIAEgASABIAEgAUABUAFQAVABUAFQAVABUAFwAYABgAGQAXABgAGAAZABsA
HAAcABwAHAAdAB0AHgAgACAAIAAgACEAIQAhACEAJAAkACYAJgAmACcAJwAnACcAKAAo
ACgAKQApACkAKQApACkAKQApACsALAAsACsAKwArACsAKwArACsAKwArAC0ALQAtAC0A
KQApACoAKgAsACwAKwAqACkAKQAqACoAKgApACkAKQApACkAKAAoACoAKgApACkAJwAm
ACYAJQAmACcAKAAoACcAJwAoACgAKAAoACgAJwAnACYAJgAmACYAJgAmACYAJgAmACYA
JQAnACcAJwAnACkAKQApACkAKAAmACUAJQAnACYAJgAmACgAKAAoACkAJwAnACcAJwAo
ACgAKAAoACgAKAAoACgAKgAqACoAKgAqACoAKgAqACoAKgAqACoAKgAqACoAKgAqACwA
LAAsACwALAAsACwALAAuAC4ALgAuACwALAAsACwALgAuAC4ALgAuAC4ALgAuAC4ALgAu
AC4AMAAwADAAMAAwADAAMAAwADAAMAAwADAAMAAwADAAMAAyADIAMgAyADMANAA1ADYA
NwA4ADkAOgA7ADwAPQA+AEEAQgBDAEQARwBIAEkASgBKAEoASQBHAEIAQAA/AD8APwA/
AD0AOgA4ADYANgA0ADQANAAzADMANAA1ADcAOAA5ADkAOQA4ADYANQA1ADQAMgAyADIA
MgA0ADMAMwAyADQANAA1ADUANQA3ADUANQA1ADUANgA2ADgAOAA4ADgAOAA4ADgAOAA4
ADgAOAA4ADgAOQA5ADkAOwA5ADsAPAA+AD4APQA/AEEAPgBBAEwAVwBeAGQAagBvAG8A
bQBkAFQARQA4AB4A7/+m/0L/zP57/m7+gf6R/qH+uv7W/vf+Hf9L/3j/o//E/97/9P8E
AA4AFwAeAB8AIwAuADUAOQA7AD8AQgBFAEkASgBLAEsASwBLAE8AUABQAFAAUQBRAFEA
UQBRAA==
         </WaveFormData>
      </LeadData>
      <LeadData>
         <LeadByteCountTotal>10000</LeadByteCountTotal>
         <LeadTimeOffset>0</LeadTimeOffset>
         <LeadSampleCountTotal>5000</LeadSampleCountTotal>
         <LeadAmplitudeUnitsPerBit>4.88</LeadAmplitudeUnitsPerBit>
         <LeadAmplitudeUnits>��V</LeadAmplitudeUnits>
         <LeadHighLimit>2147483647</LeadHighLimit>
         <LeadLowLimit>268435456</LeadLowLimit>
         <LeadID>V3</LeadID>
         <LeadOffsetFirstSample>0</LeadOffsetFirstSample>
         <FirstSampleBaseline>0</FirstSampleBaseline>
         <LeadSampleSize>2</LeadSampleSize>
         <LeadOff>FALSE</LeadOff>
         <BaselineSway>FALSE</BaselineSway>
         <ExcessiveACNoise>FALSE</ExcessiveACNoise>
         <MuscleNoise>FALSE</MuscleNoise>
         <LeadDataCRC32>1877522904</LeadDataCRC32>
         <WaveFormData>
CgAKAAoACgAKAAoACgAKAAwADAAMAAwADAAMAAwADAAOAA4ADgAOAA8AEAARABIAEgAS
ABIAEgASABIAEgASABMAFAAVABYAGAAYABgAGAAaABoAGgAaABoAGgAaABoAHAAcABwA
HAAeAB4AHgAeAB4AHgAeAB4AHgAeAB4AHgAdABwAGwAaABoAGgAaABoAGgAaABoAGgAa
ABoAGgAaABgAGAAYABgAGAAYABgAGAAWABYAFgAWABYAFgAWABYAFAAUABQAFAASABIA
EgASABIAEgASABIAEAAQABAAEAAQABAAEAAQABAAEAAQABAAEAAQABAAEAAOAA4ADgAO
AA4ADgAOAA4ADAAMAAwADAAKAAoACgAKAAwADAAMAAwADAAMAAwADAAMAAwADAAMAAoA
CgAKAAoACgAKAAoACgAKAAoACgAKAAoACgAKAAoACgAKAAoACgAIAAgACAAIAAgACAAI
AAgACgAKAAoACgAIAAgACAAIAAgACAAIAAgACAAIAAgACAAIAAgACAAIAAgACAAIAAgA
CgAKAAoACgAMAAwADAAMAA4ADgAOAA4AEAAQABAAEAASABIAEgASABUAFgAXABgAFgAW
ABYAFgATABIAEQAQAA4ADgALAAYABwAHAAgACQAGAAYABAABAAAAAgAEAAYABAACAAEA
AQACAAIAAgACAAUABQAEAAMAAQABAAEAAQAAAAAAAAAAAP7//v/////////////////+
//7//v/+/////////////f/9//3//v8AAAAAAAAAAP7//v/+////////////////////
AAABAAEAAAD9//3//v8CAAwAGgApADgAUABvAIgAngC5ANYA7gADAQIB1wB7AOz/N/+n
/m/+Y/5X/lL+W/5u/or+rv7W/gP/Mf9S/2r/gv+Y/6n/tv+9/8P/y//Q/9f/3f/m/+z/
8P/0//b/9P/y//L/8//0//b/9//3//f/+f/5//n/+f/5//n/+f/5//n/+f/5//r//P/8
//v/+//7//r/+f/4//b/9v/1//X/+P/4//j/+P/3//f/9//3//X/9f/2//b/9v/1//X/
9v/2//b/9v/2//X/9f/2//b/9f/1//b/9v/2//X/9f/1//b/9//4//n/9v/2//X/9P/0
//T/9P/0//X/9f/0//T/9P/0//P/8//2//f/+P/5//f/9P/y//H/8f/v/+//7//v/+3/
7P/s/+z/6//p/+j/5//l/+T/4v/e/93/2//a/9j/1v/U/9L/0P/P/83/zP/O/87/zv/P
/8//zv/M/8z/x//F/8P/wf/A/8D/wP/A/8H/wf/D/8T/w//D/8L/wv/F/8j/zP/O/9H/
1P/W/9j/2v/e/+L/5f/m/+f/6f/q/+r/6//r/+z/7//v/+//8P/w//D/8f/x/+//7//v
/+//7//v/+//8P/w//H/8f/w//D/8f/x//L/8v/z//P/8//0//T/9f/1//P/9P/0//X/
+P/5//n/+f/4//n/+P/3//r/+v/8//z//P/8//z//f/9//3//v/+//7/////////////
////////////AAAAAAAAAAAAAP////////////////////////7//v/+//7//f/8//v/
+v/6//r/+//8//r/+f/5//j/+f/5//n/+P/2//f/9//2//j/+P/4//b/9P/1//X/8//y
//L/8//z//X/9f/1//T/8v/y//H/8f/y//L/8f/x//H/8f/x//H/8f/x//H/8f/v/+//
7//v/+//7//v/+//7//v/+//7//v/+//7v/u/+7/7v/u/+7/7v/u/+7/7v/u/+7/7v/u
/+7/7v/u/+7/7v/s/+r/6//s/+7/7v/u/+7/7P/s/+z/7P/s/+z/7P/s/+z/7P/s/+z/
7P/s/+z/7P/s/+z/7P/s/+r/6v/q/+r/7P/s/+z/7P/s/+z/7P/s/+z/7P/s/+z/7v/u
/+7/7v/v//D/8f/y//L/8v/y//L/8//0//X/9v/3//j/+f/6//r/+v/6//r/9//2//X/
9P/0//T/8f/s/+z/6//r/+v/6v/q/+j/5f/l/+b/5//o/+f/5v/m/+f/5//m/+X/5P/m
/+f/5//n/+X/5f/l/+X/5P/k/+T/5P/k/+T/5f/l/+P/4//j/+P/5P/k/+T/5P/j/+P/
4//j/+X/5f/l/+b/5v/m/+b/5v/k/+T/5P/l/+P/4//j/+P/5f/n/+b/5//n/+j/5//l
/+b/6P/u//r/CwAcADYAUQBoAIAAnQDAAOAA8wDwAMUAZwDU/x3/l/5l/lX+Q/4+/kf+
Wv52/pz+yP73/iH/Qv9c/3L/hP+T/6L/qf+v/7f/vP+//8X/zP/Q/9T/1v/a/97/3v/e
/9//4P/g/+H/4f/h/+P/4//j/+P/5f/l/+X/5f/l/+X/5f/m/+b/5v/l/+X/5v/m/+b/
5v/o/+j/5//n/+b/5v/m/+b/5//n/+f/5//l/+X/5v/m/+j/5//n/+j/5v/m/+b/5v/n
/+f/6P/o/+f/5//o/+j/6P/n/+f/5//l/+X/5f/l/+f/6P/o/+j/6P/o/+j/6P/p/+n/
6P/o/+j/6P/n/+f/5//n/+f/5//n/+b/5v/n/+f/5f/l/+X/5//l/+T/5P/k/+P/4f/g
/9//3f/c/9r/2P/X/9X/1P/S/9D/zv/M/8r/yf/H/8b/xP/C/8D/v/+7/7r/uP+4/7j/
t/+2/7X/tP+0/7T/tP+1/7X/t/+4/73/v//A/8L/w//G/8r/zP/R/9T/1v/Y/9r/3v/i
/+X/5P/l/+f/6P/q/+v/6//s/+3/7f/t/+7/8P/w//H/8f/x//H/8f/x/+//7//v//D/
8v/z//P/8v/y//P/8//0//T/9f/1//X/9v/2//f/9//5//r/+v/7//r/+//7//v/+//9
//3//f/+//7/AAAAAAIAAgACAAMAAQABAAIAAgAEAAUABQAFAAUABQAFAAUABQAFAAYA
BgAIAAgACAAHAAcABwAHAAcABQAFAAUABQAEAAQABAAEAAQABAAEAAQAAgACAAMABAAC
AAEAAQAAAAEAAQABAAAAAgADAAMAAgACAAIAAgAAAAAAAQABAP//AAAAAAEAAQABAAEA
AQAAAAAAAAD/////AAAAAP//////////////////////////AQABAAEAAQABAAEAAQAB
AAMAAwADAAMAAwADAAIAAgAEAAQABAAEAAQABAAEAAQAAgACAAIAAgAEAAQABAAEAAQA
BAAEAAUABgAEAAQABAAEAAUABgAHAAgABwAGAAUABAAFAAYABwAIAAoACgAKAAoABwAG
AAUABAAEAAQABAAEAAQABAAEAAQABgAGAAYABgAIAAgACAAIAAoACgAKAAoACwAMAA0A
DgAOAA4ADgAOAA8AEAARABIAEwAUABUAFgAXABgAGQAaABcAFgAVABQAEQAQAA8ACwAJ
AAgACAAJAAkACAAIAAYABgAEAAUABgAIAAcABgAGAAQABAADAAIAAwAFAAYABgAGAAUA
BgAHAAUABAAEAAQABgAEAAQABQADAAMAAwADAAUABgAGAAYABgAFAAUABQAFAAUABQAF
AAYABgAGAAYABgAGAAYABgAHAAcABwAHAAcABwAHAAgACQAJAAgABwAHAAoAEAAaACoA
OQBOAGoAgwCWALAAzQDuAAgBDQH0AKsALQB+/9n+h/5z/mn+X/5i/m3+hP6m/s7++v4n
/0//av+E/57/sv/B/8z/0//X/9//5P/p/+//9P/4//r/AAAAAAIABAAEAAUABgAGAAcA
BwAHAAkACQAJAAkACQAJAAkACQALAAsACwAMAAwADAALAAsADAAMAAwADAAMAAwACwAL
AAwADAAMAAwACwALAAsACwANAA0ADgAOAAwACwALAAwADAAMAAwADAALAAsADAAMAAsA
CwAMAAwADgANAA0ADQANAA0ADQANAAsADAAMAAwADgAOAA4ADgANAA0ADAAMAAwADAAL
AAsADQANAA0ADQALAAoACgALAA0ACwALAAsACwAJAAgACAAIAAcABQAEAAMAAQAAAP7/
/P/7//n/+P/2//T/8v/w/+7/7f/r/+r/6P/m/+T/4//h/+D/3v/e/97/3f/c/9v/2P/Y
/9j/2P/b/9v/3f/e/+P/5f/m/+j/6//u//L/9P/3//r//P/+////AgAFAAcACgALAA0A
DgAQABEAEQASABMAEwATABQAFAAUABUAFQATABMAEwATABUAFQAVABYAFgAXABcAFgAW
ABcAFwAYABgAGQAZABkAGAAYABkAGQAZABoAGgAbAB4AHwAfAB8AHwAhACEAIQAiACIA
JAAkACQAJAAkACUAJwAnACgAKAAmACcAJwAnACcAJwAnACcAKAApACsALAArACoAKQAn
ACkAKQApACkAKQApACkAKQAoACgAKAAoACgAKAAoACgAJgAmACcAKAAoACcAJwAmACUA
JQAlACQAJgAnACcAJgAmACYAJgAkACQAJQAlACMAIAAgACEAIQAhACEAIQAgACAAIAAf
AB8AIAAgAB8AHwAfAB8AHwAfAB8AHwAfAB8AHwAfAB8AHwAfAB8AHwAfAB0AHQAdAB0A
HwAfAB4AHgAgACAAIAAgACAAIAAgACAAHgAeAB4AHgAgACAAIAAgAB4AIAAeAB0AHgAg
ACAAIAAgACAAIAAgACAAIgAiACIAIgAkACYAKAAqACoAKgAqACoALQAuAC8AMAAxADIA
MwA0ADcAOAA2ADIALgAtAC0ALQApACgAJQAhAB8AIAAhACIAIAAeAB0AHQAcABwAHAAc
ACAAIQAhACEAHQAdAB0AHQAcABwAHAAcABgAGAAZABkAGwAbABsAGwAaABoAGgAaABkA
GQAZABkAGwAbABsAHAAaABoAGgAaABoAGgAaABsAHQAdAB0AHQAfAB0AGgAfACEAIAAd
ABsAHAAgACYAMgBDAFIAaACFAJoAsADLAOoACgEjASIB/QCnABoAZf/R/pf+if53/m7+
d/6I/qL+xP7s/h3/S/9w/4r/ov+4/8n/1v/f/+f/7f/y//f//f8EAAgACgAOABIAFAAU
ABQAFQAWABYAFwAXABcAGwAbABsAGwAbABsAGwAbABsAGwAbABwAHAAcABsAGwAcABwA
HAAcAB4AHgAdAB0AHAAcABwAHAAdAB0AHQAdAB0AHQAeAB4AHgAdAB0AHgAcABwAHAAc
AB0AHQAeAB4AHwAfACAAIAAgAB8AHwAfAB0AHQAdAB0AHwAgACAAIAAeAB4AHgAeAB8A
HwAeAB4AIAAgAB8AHwAfAB8AHwAfAB0AHAAcAB0AHwAdAB0AHQAdABsAGgAaABoAGQAX
ABYAFQATABIAEAAQAA8ADQAMAAgABgAEAAIAAAD///3//P/4//b/9P/z//H/8P/u/+7/
6v/p/+j/5//o/+j/6P/o/+v/6//t/+7/7//x//L/9P/3//r//v8AAAUACAAKAAwADwAS
ABUAFwAYABkAGwAcAB4AHwAfACAAIQAhACEAIgAiACIAIwAjACMAIwAjACMAIwAjACMA
JAAkACUAJQAkACQAJQAlACYAJgAnACcAJwAoACgAKQApACkAKgAqACsAKgArACsAKwAt
AC8ALwAvAC4ALgAwADAAMgAyADIAMwAzADMANAA0ADIAMwAzADMANQA1ADUANQA1ADUA
NgA2ADQANAA0ADMANQA1ADUANQAzADMAMwAzADQANAA0ADQANAA0ADQANAAwADAAMQAy
ADQAMwAzADIAMQAxADEAMAAuAC8ALwAuADAAMAAwAC4ALgAvAC8ALQAsACwALQAtAC0A
LQAtACwAKgAqACkAKQAsACwAKwArACkAKQApACkAKQApACkAKQAnACcAJwAnACcAJwAn
ACcAKQApACkAKQApACkAKAAoACgAKAAoACgAKAAoACgAKAAoACgAKAAoACgAKAAoACgA
KAAoACgAJwAmACgAKAAoACgAKAAoACgAKAAqACoAKgAqAC0ALgAvADAAMgAyADIAMgA0
ADQANAA0ADYAOAA6ADwAOgA6ADoAOgA4ADQAMwAzADEAMQAwADAALAApACYAJgAmACYA
JQAkACQAJQAmACYAJgAmACcAJwAmACUAIwAjACMAIwAiACIAIAAgAB4AHgAhACEAIQAh
ACEAIQAiACIAIAAgAB8AHwAhACEAIQAhAB8AIAAgACAAIgAiACIAIgAiACMAIwAjACEA
IQAhACEAJAAlACUAIgAhAB8AIAAmADIAQABPAGIAeACRAKQAvADZAPgAFAEfAQgByQBZ
ALj/Df+r/pH+g/51/nj+g/6Y/rj+4P4M/zv/Y/+A/5z/tP/G/9X/4v/r/+//9f/8/wEA
BwAMAA4AEAAWABgAGAAaABoAGwAcAB4AHwAfAB8AHwAfAB8AHwAhACEAIQAhACEAIQAh
ACIAIgAiACEAIQAgACAAIAAgACAAIAAfAB8AIAAgACAAIAAhACEAIQAhACEAIQAiACIA
IgAhACEAIgAiACIAIgAiACEAIQAiACIAHwAfACAAIAAgAB8AHwAfACEAIQAhACEAIQAi
ACIAIgAgACAAIAAgACEAIQAgACAAIAAgAB8AHwAfAB8AHwAfACEAIAAgACEAHwAdAB0A
HQAfAB0AHAAcABoAGQAXABYAFwAVABQAEgAOAA0ACwAKAAgABgAEAAIAAAD///3//P/4
//b/9P/z//H/8P/u/+7/7P/r/+r/6f/q/+r/6v/q/+v/6//t/+7/8f/z//T/9v/7//7/
AgAEAAcACgAMAA4ADwASABUAFwAaABsAHQAeAB8AHwAeAB4AIQAhACEAIgAgACAAIQAh
ACMAIwAjACMAIwAjACMAJAAiACMAIwAiACQAJQAlACYAJgAnACcAJwAoACgAKQApACcA
KAAoACkAKgArACsAKwAtAC8ALwAvAC4ALgAwADAAMAAwADAAMQAxADEAMgAyADIAMwAz
ADMAMQAxADEAMQAxADEAMgAyADQANAA0ADMAMQAxADEAMQAxADEAMQAxADIAMgAyADIA
MQAwAC8ALgAuADAAMwA2ADMAMQAwAC4ALQAtAC0ALAAqACsAKwAqACgAKAAoACYAKAAp
ACkAJwAkACQAJQAlACUAJQAlACQAJAAkACMAIwAkACQAIwAjACMAIwAjACMAIwAjACMA
IwAjACMAIwAjACYAJwAoACkAKQApACkAKQAoACcAJQAkACIAIgAiACIAIQAgAB8AHgAe
AB4AHgAeAB4AHgAeAB4AIAAgACAAHwAgACAAIAAgACAAHgAeAB4AHgAcABwAHAAcAB4A
HgAeAB4AHAAcABwAHAAcABwAHAAcABwAHAAcABwAHgAeAB4AHgAgACAAIAAgACEAIgAj
ACQAJgAmACYAJgAoACoALAAuAC4ALgAuAC4AMAAtACgAJgAjACMAIwAiACIAIAAdABoA
GAAYABgAFwAWABYAFwAYABoAGgAaABsAGwAaABkAFwAVABUAFQAUABQAFAAUABIAEgAT
ABMAEwATABMAEwAUABQAFAAUABMAEwATABMAEwARABEAEgASABIAEgASABIAEAAQABEA
EQATABMAEwATABMAFgAXABcAFgAXABkAGgAeACYANgBFAFIAZACBAJ4AuADRAPAAEgEp
ASgB/QCbAAIAR/+z/n/+c/5p/mL+Z/52/pD+sv7c/g3/O/9e/3z/lP+o/7f/xv/P/9P/
2f/g/+f/7f/0//j//P8AAAQACAAIAAgACQAKAAgACQAJAAkACwALAAsACwANAA0ADQAN
AA0ADQANAA4ADgAOAA0ADQAMAAwADAAMAAwADAALAAsADAAMAAwADAANAA0ADQANAAsA
CwAMAAwADAALAAsADAAKAAoACgAKAAkACQAKAAoACQAJAAoACgAMAAsACwALAAkACQAJ
AAkACQAKAAoACgAMAAwADAAMAAsACwAKAAoADAAMAAsACwALAAsACwALAAsACgAKAAsA
CwAJAAkACQAHAAUABAAEAAQAAwABAAAA///9//z/+v/4//f/9f/0//P/8v/x//D/7P/r
/+n/6P/m/+T/4v/h/93/3P/a/9r/2P/X/9b/1f/U/9T/1P/U/9P/0//V/9b/2f/b/9z/
3v/h/+T/6P/q/+3/8P/y//T/9//6//3///8AAAEAAwAEAAYABwAHAAgACQAJAAkACgAK
AAoACwALAAsACwALAAsACwALAAsADAAMAA0ADQAMAAwADQANAA4ADgAPAA8ADwASABIA
EwATABIAEgARABEAFAAVABUAFQAVABcAFwAXABYAFgAYABgAGgAaABoAGwAbABsAHAAc
ABwAHQAdAB0AHQAdAB0AHQAdAB0AHgAeACAAIAAgAB8AHQAdAB0AHQAdAB0AHQAdABwA
HAAcABwAHAAcABwAHAAcABwAHQAeABwAGwAbABoAGQAZABkAGAAYABkAGQAYABYAFgAW
ABQAFQAXABgAFwAUABQAFQAVABUAFQAVABQAEgASABEAEQAUABQAEwATABUAFQAVABUA
FAATABIAEQATABMAEwATABMAEwATABMAEQARABEAEQATABMAEgASABAAEAAQABAAEAAQ
ABAAEAASABIAEgASABAAEAAQABAAFAAUABQAEQAQABAAEAAQABAAEgASABIAEgAUABQA
FAAUABUAFgAXABgAGgAaABoAGgAdAB4AHwAgACEAIgAjACQAJAAkACQAJAAgABoAFwAV
ABcAFwAWABYAFAARAA4ADgAOAA4ADQAMAA0ADwARABIAEAAQABEAEQAOAA0ACwALAAsA
CwAKAAoACgAKAAgACAAJAAkACQAJAAkACQAKAAoACgAKAAkACQAJAAkACQAJAAkACgAK
AAoACgAKAAoACgAKAAsACwALAAsACwALAAsADAANAA0ACgALAA0ADgAUACAALgA7AFAA
bgCHAJwAtgDXAPgAFAEbAQIBtwAzAID/2f6J/nn+a/5j/mb+df6O/rL+1v4C/zP/W/90
/4z/pP+2/8P/zv/T/9f/3//m/+v/7f/w//b//P/+/wAABAAEAAQABQAGAAYABwAHAAcA
BwAHAAcABwAJAAkACQAJAAkACQAJAAoACAAIAAcABwAJAAoACwAMAAwADAALAAsACwAK
AAkACAAJAAkACQAJAAsACwAMAAwACgAJAAkACgAKAAoACgAKAAkACQAKAAoACQAJAAoA
CgAMAAsACwALAAkACQAJAAkACwAMAAwADAAMAAwADAAMAAsACwAKAAoADAAMAAsACwAL
AAsACwALAAkACAAIAAkACQAHAAcABwAHAAUABAAEAAYABQADAAIA///9//z/+v/6//n/
9//2//T/8v/w/+7/7P/r/+n/6P/k/+L/4P/f/9//3v/c/9z/2P/X/9b/1f/W/9b/1v/W
/9n/2f/b/9z/3f/f/+D/4v/n/+r/7v/w//P/9v/4//r//f8AAAMABQAEAAUABwAIAAwA
DQANAA4ADQANAA0ADgAOAA4ADwAPAA0ADQANAA0ADwAPAA8AEAAQABEAEQAQABAAEQAR
ABIAEAARABEAEQASABIAEwATABMAFAAUABUAFgAXABcAFwAZABsAGwAbABoAGgAcABwA
HAAcABwAHQAdAB0AHgAeAB4AHwAfAB8AHwAfAB8AHwAfAB8AIAAgAB4AHgAeAB0AHwAf
AB8AHwAfAB8AHwAfABwAHAAcABwAHAAcABwAHAAaABoAGwAcABwAGwAbABoAGQAZABkA
GAAYABkAGQAYABgAGAAYABYAFgAXABcAFQAUABQAFQAVABMAEwATABIAFAAUABMAEwAS
ABIAEQARABMAEwATABMAEQARABEAEQATABMAEwATABEAEQARABEAEQARABEAEQATABMA
EgASABIAEgASABIAEgASABIAEgAQABAAEAAQABIAEgASABIAEAASABQAEwASABAAEAAQ
ABAAEgASABIAEgAQABAAEAAQABAAEAAQABAAEAAQABAAEAAQABAAEAAQABIAEgASABIA
EQAQAA8ADgAQABAAEAAQABAAEAAQABAAEgASABIAEgATABQAFQAWABgAGAAYABgAGwAc
AB0AHgAfACAAIQAiACIAIgAiACIAIQAcABoAGQAYABcAFQAUABMAEQAPABAADgAOAA0A
DAAMAA0ADgAOAA4ADgAPAA8ADAALAAkACQALAAsACgAKAAoACgAIAAgACQAJAAkACQAJ
AAkACgAKAAgACAAHAAcACQAJAAkACQAIAAgABwAGAAgACAAIAAgACAAJAAkACQAJAAkA
CQAJAAoADQANAAwACQALAAoACgASAB4AKwA6AFIAawCAAJQArwDQAPIACQEIAeMAkQAI
AFX/wf6B/nP+Zf5e/mP+dv6W/rr+4v4P/zv/Xv96/5L/ov+z/8L/zf/T/9f/3v/l/+v/
7v/y//b//P8CAAYABAACAAEAAAACAAMAAwADAAUABQAFAAUABQAFAAUABQAHAAcABwAI
AAgACAAHAAcABgAGAAYABgAGAAYABQAFAAgACAAIAAgABQAFAAUABQAFAAUABgAGAAYA
BQAFAAYABgAGAAYABgAFAAUABgAGAAUABQAGAAYABgAFAAUABQAHAAcABwAHAAUABgAG
AAYABgAGAAYABgAHAAcABgAGAAQABAADAAMAAQABAAEAAQABAAAAAAABAAEA////////
AQD///7//v/+//3/+//6//f/9f/0//L/8v/x/+//7v/q/+j/5v/k/+L/4f/f/97/2v/Y
/9b/1f/T/9L/0P/Q/87/zf/M/8v/yP/I/8j/yP/J/8n/y//M/8//0f/S/9T/1//a/97/
4P/l/+j/6v/s/+3/8P/z//X/+P/5//v//P/+//////8AAAEAAQABAAIAAgACAAMAAwAD
AAMAAwADAAUABQAFAAYABAAFAAUABAAEAAUABQAGAAgACQAJAAkACAAIAAkACQALAAwA
DAANAA4ADwAPAA8ADQAPAA8ADwAQABAAEgASABIAEgASABMAEQARABIAEgAQABEAEQAR
ABIAEwAUABUAEwATABQAFAASABIAEgARABEAEQARABEAEQARABEAEQAQABAAEAAQABAA
EAAQABAADgAOAA8AEAAQAA8ADwAOAA8ADwAPAA4ADAANAA0ADAAKAAoACgAIAAgACQAJ
AAcACAAIAAkACQAHAAcABwAGAAYABgAFAAUABgAGAAUABQAFAAUABQAFAAcABwAHAAcA
BgAFAAQAAwAFAAUABQAFAAQAAwACAAEAAwADAAIAAgACAAIAAgACAAIAAgACAAIAAgAC
AAIAAgAAAAAAAAAAAAAAAgACAAMAAAACAAIAAgACAAAAAAAAAAAAAgACAAIAAgACAAIA
AgACAAIAAgACAAIAAgACAAIAAgAAAAAAAAAAAAIAAgACAAIABAAEAAQABAAFAAYABwAI
AAoACgAKAAoADAAOABAAEgAUABQAFAAUABQAFAAUABEADAAKAAkACQAJAAgACAAGAAMA
AAAAAAAAAAD///7//v8BAAIAAgACAAAAAQABAAAA///9//3//f/9//z//P/8//z/+v/6
//v/+//7//v/+//7//z//P/8//z/+//7//v/+//7//v/+//8//z//P/8//z//P/8//z/
/f/9//3//f////3//f/+/wEAAQAAAP///f8AAAgAEAAcACsAPABUAG0AhACcALkA2gD8
AA0BAgHLAF0AuP8F/4/+bf5l/ln+Vv5f/nL+kv64/uT+Ff87/1r/dP+M/5z/rf+8/8P/
x//N/9T/2//f/+L/5v/s//L/9P/4//j/+P/5//r/+v/7//v/+//9//3//f/9////////
/////f/9//3//v8AAAAA//////7//v/+//7//v/+//3//f8AAAAAAAAAAP//////////
/////wAAAAD+//3//f/+//7//v/+//7//////wAAAAD/////AAAAAAIAAQABAAEAAQAB
AAEAAQD//wAAAAAAAAIAAgACAAIAAQABAAAAAAACAAIAAQABAAEAAQABAAEAAwACAAIA
AwABAP///////wEA///+//7//v/9//v/+v/5//f/9v/0//T/8//x//D/7v/s/+r/6P/m
/+X/4//i/+D/3v/c/9v/2f/Y/9b/1v/U/9P/0v/R/9L/0v/S/9L/0f/R/9P/1P/Y/9v/
3f/g/+P/5v/q/+z/8P/y//P/9P/4//z/AAADAAIAAwAFAAYACAAJAAkACgANAA0ADQAO
AA4ADgAPAA8ADQANAA0ADQAPAA8ADwAQABAAEQARABAAEgATABMAFAAUABUAFQAVABYA
FgAXABcAFwAYABgAGQAaABsAGwAbABsAHQAdAB0AIAAgACIAIgAiACIAIgAjACMAIwAk
ACQAJAAlACUAJQAjACMAIwAjACUAJQAmACYAJgAmACYAJQAnACcAJwAnACcAJwAnACcA
JgAmACYAJgAoACgAKAAoACQAJAAlACYAJgAlACUAJAAlACUAJQAkACQAJQAlACQAJAAk
ACQAIgAkACUAJQAjACIAIgAjACMAJQAlACUAJAAkACQAIwAjACQAJAAjACMAIwAjACMA
IwAlACUAJQAlACUAJQAlACUAIwAjACMAIwAjACMAIwAjACUAJQAkACQAJgAmACYAJgAm
ACYAJgAmACYAJgAmACYAJgAmACYAJgAoACYAKAApACgAJgAmACYAJgAoACgAKAAoACgA
KAAoACgAKAAoACgAKAAqACoAKgAqACoAKgAqACoAKgAqACoAKgAqACoAKgAqACoAKgAq
ACoALAAsACwALAAuAC4ALgAuAC4ALgAuAC4ALAAsACwALAAtAC4ALwAwADIAMgAyADIA
MwA0ADUANgA3ADgAOQA6AD0APgA/AEAAQwBEAEUARgBGAEYARgBDAD4APAA7ADsAOwA6
ADoAOAA1ADIAMgAyADIAMQAwADAAMgA0ADUANgA0ADUANQA0ADEALwAvAC8AMQAwADAA
MAAwAC4ALgAvADEAMQAxADEAMQAyADIAMgAyADEAMQAxADMAMwAzADMAMgAyADIAMgA0
ADQANAA0ADUANQA1ADUANQA1ADMANgA3ADcAOAA3ADcANAA4AEIATgBbAGoAggCfALgA
zgDpAAYBKAE9ATwBFQG/ADIAf//v/rX+pf6T/o7+mf6s/sj+7P4a/0f/c/+W/7L/yP/a
/+f/9v8BAAUACwAUABsAHwAkACgALAAsADAANgA5ADoAPAA+ADsAOwA6ADkAPQA9AD0A
PQA5AA==
         </WaveFormData>
      </LeadData>
      <LeadData>
         <LeadByteCountTotal>10000</LeadByteCountTotal>
         <LeadTimeOffset>0</LeadTimeOffset>
         <LeadSampleCountTotal>5000</LeadSampleCountTotal>
         <LeadAmplitudeUnitsPerBit>4.88</LeadAmplitudeUnitsPerBit>
         <LeadAmplitudeUnits>��V</LeadAmplitudeUnits>
         <LeadHighLimit>2147483647</LeadHighLimit>
         <LeadLowLimit>268435456</LeadLowLimit>
         <LeadID>V4</LeadID>
         <LeadOffsetFirstSample>0</LeadOffsetFirstSample>
         <FirstSampleBaseline>0</FirstSampleBaseline>
         <LeadSampleSize>2</LeadSampleSize>
         <LeadOff>FALSE</LeadOff>
         <BaselineSway>FALSE</BaselineSway>
         <ExcessiveACNoise>FALSE</ExcessiveACNoise>
         <MuscleNoise>FALSE</MuscleNoise>
         <LeadDataCRC32>4152989746</LeadDataCRC32>
         <WaveFormData>
DAAMAAwADAAKAAoACgAKAAwADAAMAAwADAAMAAwADAAKAAoACgAKAAsADAANAA4ADgAO
AA4ADgAOAA4ADgAOABAAEAAQABAAEgASABIAEgASABIAEgASABIAEgASABIAFAAUABQA
FAAWABYAFgAWABYAFgAWABYAFAAUABQAFAATABIAEQAQABEAEgATABQAFAAUABQAFAAU
ABQAFAAUABIAEgASABIAEgASABIAEgASABIAEgASABIAEgASABIAEAAQABAAEAAOAA4A
DgAOAA4ADgAOAA4ADAAMAAwADAAMAAwADAAMAAwADAAMAAwADgAOAA4ADgANAAwACwAK
AAwADAAMAAwACgAKAAoACgAKAAoACgAKAAoACgAKAAoACgAKAAoACgAKAAoACgAKAAoA
CgAKAAoACgAKAAoACgAIAAgACAAIAAgACAAIAAgACAAIAAgACAAGAAYABgAGAAYABgAG
AAYACAAIAAgACAAIAAgACAAIAAYABgAGAAYACAAIAAgACAAIAAgACAAIAAgACAAIAAgA
CAAIAAgACAAKAAoACgAKAAwADAAMAAwADAAMAAwADAAOAA4ADgAOABEAEgATABQAFAAU
ABQAFAATABIAEQAQAA4ACwAKAAgACAAIAAkACgAJAAcABAACAAEAAgADAAQAAgABAAEA
AQABAAEAAgACAAUABQADAAMAAgACAAIAAAD+//7//v/+//7//v/+//7//////wAAAAD+
//7//v/+//7//v/+//7//v/+//7//v/+//7//v/9//3//f/+//////////////////3/
/f/9//7//P/6//j/9v/4//7/BwARABwAMABOAG0AjwC5AO0AIAFKAV0BSwEHAZkADgCO
/zX//P7V/sD+tv69/tP+6v4I/yz/T/9r/37/kP+h/67/uv/A/8b/y//P/9P/2P/d/+D/
5P/n/+r/6v/t/+7/7v/u/+//7//v//D/8//z//P/8//x//H/8f/x//H/8f/x//H/8f/x
//H/8f/v/+//7//v/+//7v/u/+7/8P/w//D/8P/t/+3/7v/u/+7/7v/u/+7/7P/s/+3/
7f/t/+z/7P/s/+z/7P/s/+z/7P/s/+z/7P/s/+z/7P/s/+r/6v/p/+n/6f/p/+n/6f/n
/+f/6P/o/+r/6f/p/+n/5//n/+f/5v/o/+n/6f/o/+j/6P/o/+j/5v/m/+X/5f/l/+T/
4//j/+P/4//i/+H/4P/f/9z/3P/Z/9j/1//W/9P/0f/P/87/zf/M/8v/yf/K/8j/xv/G
/8P/wP/A/7//vP+7/7r/uf+6/7r/uv+6/7j/uP+4/7r/u/+8/73/wP/C/8X/x//K/8z/
0P/T/9b/1//a/93/3//i/+T/5v/m/+j/6f/q/+z/7f/u/+7/7v/v//D/8f/x//H/8f/x
//H/8f/x//L/8v/w//D/8P/w//D/8P/w//D/8//z//P/9P/y//L/8//z//P/8//z//P/
9P/1//X/9f/0//T/9P/0//f/9//4//j/+P/4//n/+f/3//f/+P/4//j/+P/4//n/+f/5
//n/+f/6//r/+v/6//j/+P/4//j/+v/4//r/+v/6//r/+v/5//n/+f/5//n/+P/3//b/
9f/2//b/9v/2//T/9P/0//T/9v/1//X/9f/z//P/8//z//X/9f/1//X/9f/1//X/8//z
//P/8//z//P/8//z//L/8P/w//D/8P/w//D/8P/w//D/8P/w//D/8P/w//D/8P/w//D/
8P/w//D/7//v/+//7//v/+//7//t/+3/7f/t/+//7//v/+//7P/s/+3/7f/s/+z/7P/s
/+z/7f/t/+3/7f/t/+3/7f/u/+7/7v/u/+7/7P/s/+z/7P/s/+z/7P/s/+7/7v/u/+7/
7P/s/+z/7P/s/+z/7P/s/+z/7P/s/+z/7P/s/+z/7P/s/+z/7P/s/+z/7P/s/+z/7v/u
/+7/7v/v//D/8f/y//L/8v/y//L/8//0//X/9v/4//j/+P/4//r/+v/6//r/+f/4//f/
9v/2//P/8v/w/+//7v/u/+7/7P/r/+n/6P/n/+j/6f/q/+j/5//n/+f/5f/l/+b/5v/o
/+n/6P/p/+j/6P/o/+b/5v/m/+b/5v/m/+b/5v/m/+X/5f/m/+b/5v/m/+b/5v/m/+b/
5v/m/+b/5v/m/+b/6P/o/+j/5//l/+X/5v/n/+X/5f/l/+X/5//n/+f/5//m/+T/5P/i
/+L/4v/m/+v/9/8EABoAOABVAHkAowDXAAoBMgFDAS8B6wB/APj/fv8p//D+y/6y/qj+
sf7F/uD+AP8k/0X/X/90/4L/j/+c/6j/rv+0/7n/v//B/8b/y//Q/9L/0//Y/9r/2//c
/9z/3P/d/93/3f/e/9//3//f/9//3//f/9//3//f/9//3//f/9//3//f/9//3//f/9//
3//h/+D/4P/g/+D/4P/g/+D/3//f/+D/4P/e/97/3v/e/93/3v/g/+H/3//e/97/3v/e
/97/3v/e/97/3v/e/97/4P/g/+D/4P/e/97/3f/d/9//3//f/9//3f/d/97/3v/e/93/
3f/d/93/3f/d/9z/3P/d/93/3P/e/97/3v/e/9z/3P/b/9v/2//a/9n/2f/Z/9n/2P/X
/9f/1//V/9b/0//S/9H/0P/P/83/y//K/8n/yP/H/8X/xP/C/8D/wP+//7z/vP+7/7z/
u/+6/7n/tv+2/7b/tv+4/7j/uP+6/7v/vP+9/8D/wP/D/8X/yP/M/9D/0//W/9n/3P/f
/+H/4P/i/+T/5P/m/+f/6P/q/+3/7v/u/+7/7//w//H/8f/x//H/8f/x//H/8f/y//L/
8v/y//L/8v/y//L/8v/y//P/8//z//T/9P/0//X/9f/3//f/9//3//j/+f/5//n/+v/6
//r/+v/7//v//P/8//7//v///////f/9//7//v8AAAAAAAABAAEAAQABAAEAAgACAAIA
AgACAAIAAgACAAIAAAACAAIAAAAAAAAA/////////////wEAAQABAAEAAAAAAAAAAAD/
//7//f/8//3//f/+////AQABAAEAAQABAAEAAQABAAMAAwADAAEAAQABAAEAAQABAAEA
AQAAAAIAAgACAAIAAAAAAAAAAAD+//7//v/+//7//v/+//7/AAAAAAAAAAAAAP//////
/wEAAQABAAEAAwADAAMAAwADAAMAAwADAAIAAgADAAMAAAAAAAAAAAAAAAEAAQABAAEA
AQADAAMAAgACAAIAAgACAAQABAAEAAQAAgACAAIAAgACAAIAAgACAAIAAgACAAIAAgAC
AAIAAgACAAIAAgACAAIAAgACAAIAAgACAAIAAgAEAAQABAAEAAYABgAGAAYACAAIAAgA
CAAIAAgACAAIAAsADAANAA4ADwAQABEAEgAUABQAFAAUABMAEgARABAADwAOAAoACAAJ
AAcABwAIAAYABgAFAAMAAwACAAMABAAGAAYABQAFAAQAAwACAAIABAAFAAUAAwAFAAQA
BAAEAAIAAgACAAIABAAEAAQABAACAAEAAQACAAQABAAEAAQAAgACAAIAAgACAAIAAgAC
AAQABAAEAAQAAwADAAMABAAFAAUABQAFAAUABQAFAAcABwAGAAQAAgAAAAAABAAKABMA
HQAwAEwAaACDAKkA2QAPATwBWgFZASsBzQBHAML/XP8d//T+2f7I/sb+0/7r/gr/Kv9M
/2v/g/+Y/6r/uf/G/9D/1P/a/9//5f/n/+z/8f/2//j/+//8//z//f/+//7//v//////
//8AAAMAAwADAAMAAwADAAMAAwADAAMAAwADAAUABQAFAAUABQAFAAUABQAFAAQABAAE
AAQABAAEAAQAAwADAAQABAAEAAQABAAEAAIAAgADAAMABQAEAAQABAAEAAQABAAEAAIA
AgACAAIAAgACAAIAAgACAAIAAQABAAEAAQABAAEAAwADAAQABAAEAAMAAwADAAMAAwAD
AAIAAgADAAMAAgAAAAAAAAAAAAIAAgABAAEAAQAAAP///////////v/9//z/+//4//j/
9//2//X/9P/z//H/7//u/+3/7P/r/+n/6v/o/+b/5v/j/+D/4P/f/+D/3//e/93/2v/a
/9r/2v/c/9z/3P/e/+H/4v/j/+b/5v/p/+v/7v/y//b/+f/8//z//v8AAAEABAAGAAgA
CAAMAA0ADgAQABEAEgASABIAEQASABMAEwATABMAEwATABUAFQAWABYAFgAWABYAFgAW
ABYAFgAWABUAFQAVABYAFgAWABcAFwAZABkAGQAZABoAGwAbABsAHAAcABwAHAAfAB8A
IAAgAB4AHgAfAB8AIQAhACIAIgAiACIAIgAjACMAIwAjACMAJAAkACQAJAAkACQAJAAk
ACQAIgAkACQAJAAkACQAIwAjACMAIwAjACMAIwAjACMAIgAiACIAIgAkACQAJAAkACIA
IQAhACEAIwAjACMAIwAhACEAIQAhACEAIQAhAB8AHwAfAB8AHwAfAB8AHwAeAB4AHgAe
AB4AHgAeAB4AHgAeAB4AHgAeABwAHAAcABwAHgAeAB4AHgAgAB8AHwAfAB0AHQAdAB0A
HQAdAB0AHQAfAB8AHwAfAB4AHgAfAB8AHgAeAB4AHgAeAB8AHwAfAB0AHQAdAB0AHgAe
AB4AHgAeACAAIAAgACAAIAAgACAAIAAiACQAJgAoACgAKAAoACgAKQAqACsALAAtAC4A
LwAwADMAMQAxADAAKwAqACoAKgApACcAJAAiACIAIgAiACIAIQAfAB4AHQAbABsAHAAc
ACAAIQAgACEAHwAeAB0AGgAcABwAHAAcABoAGgAaABoAGwAbABwAHAAaABoAGgAaABoA
GgAaABoAGgAaABoAGgAaABoAGgAZABsAGwAcAB0AHQAdAB0AHQAdABsAGwAdABwAGgAY
ABYAFAAWABoAIQArADgATABqAIUAowDNAP8AMgFcAXEBYQEnAb0ANgC4/2H/KP///uT+
2P7f/vH+CP8m/0z/b/+N/6L/tv/F/9L/3v/k/+r/8f/1//f//P8BAAYACAALAA4AEAAR
ABIAEgASABMAEwATABQAFQAVABUAFQAVABUAFQAVABUAFQAVABUAFQAVABUAFQAVABUA
FQAVABcAFgAWABYAFAAUABQAFAAVABUAFgAWABYAFgAWABYAFAAUABUAFQATABIAEgAS
ABQAFAAUABQAFgAWABYAFgAWABYAFgAWABQAFAATABMAEwATABMAEwARABEAEgASABQA
EwATABMAEwATABMAEgASABMAEwASABIAEgASABIAEgASABEAEQARABAADwAPAA8ADwAO
AA0ADAALAAgACAAHAAYABQAEAAMAAQD///7//f/8//v/+f/4//b/9P/0//P/8P/w/+//
7P/r/+r/6f/o/+j/6P/o/+r/6v/q/+z/6//s/+3/8P/0//f/+f/8//7/AgAFAAgACQAM
AA8AEQASABQAFgAWABgAGQAaABwAHQAeAB4AHgAfACAAIQAhACEAIQAhACEAIQAhACIA
IgAgACAAIAAgACIAIgAiACIAIwAjACMAJAAiACIAIwAjACUAJQAlACUAJgAnACcAJwAo
ACgAKAAoACkAKQAqACoAKgAqACsAKwArACsALAAsACoAKgAqACsALQAtAC0ALQAsACwA
LAAsACwALAAsACwALAAqACwALAAsACwALAArACsAKwArACsALQAtAC0ALQAqACoAKgAq
ACoAKgAqACoAKgApACkAKQApACkAKQApACkAKQApACkAKQApACkAJwApACkAKQApACkA
KQApACgAJgAmACYAJgAmACYAJgAmACYAJgAmACYAJgAmACYAJgAmACYAJgAmACYAJQAl
ACUAJQAlACUAJQAlACUAJQAlACUAJQAlACUAJAAkACUAJQAkACQAJAAkACQAJQAlACUA
IwAlACUAIwAkACQAJAAkACQAJAAkACQAJAAmACYAJgAmACcAKAApACoALAAsACwALAAt
AC4ALwAwADMANAA1ADYANAA0ADQAMQAxADAALgAuACwALAAsACsAJwAmACQAJAAiACIA
IgAhACMAIwAjACMAJAAkACUAJQAhACEAIAAgACIAIAAgACAAHgAeAB4AHgAeAB4AHQAd
ACAAIAAgACAAHgAeAB4AHgAeAB4AHgAeAB4AHgAeAB4AHgAdAB0AHQAgACEAIQAhAB8A
HwAfAB8AIQAfAB4AHAAYABYAFgAcACIAKQA1AEQAXAB4AJMAtQDfABEBPgFcAVsBMQHh
AGkA5P98/zn/Dv/v/uD+3v7r/gH/Hv8+/2L/g/+b/67/vv/N/9z/5v/s//D/9f/5////
BgAJAAgADAARABIAEgATABQAFAAUABcAFwAXABgAGQAZABkAGQAZABkAGQAZABkAGQAZ
ABkAGQAZABkAGQAXABcAFwAXABkAGAAYABgAGAAYABgAGAAXABcAGAAYABYAFgAWABYA
FgAWABcAFwAXABYAFgAWABYAFgAWABYAFAAUABQAFAAUABQAFAAUABQAFAATABMAFQAV
ABUAFQATABMAFAAUABYAFQAVABUAFQAVABUAFAASABMAEwASABQAFAAUABQAEgASABEA
EQATABIAEQARAA8ADwAOAA0ADAALAAgACAAHAAYABQAEAAEA///9//z//f/8//v/+f/2
//T/8v/y//P/8P/w/+//7P/r/+r/6f/o/+j/6P/o/+j/6P/o/+r/7f/u/+//8v/2//n/
+//+//7/AgAFAAgABwAKAA0ADwAQABIAFAAUABQAFQAWABgAGwAcABwAHAAcABwAHAAb
AB0AHQAdAB0AGwAbABwAHAAcABwAHAAcAB4AHgAeAB4AHwAfAB8AIAAgACAAIQAhAB8A
HwAfAB8AIgAjACMAIwAkACQAJAAkACMAIwAkACQAIgAiACMAIwAjACMAJAAkACYAJgAm
ACcAJwAnACcAJwAmACYAJgAmACYAJgAmACYAJgAkACYAJgAmACYAJgAlACMAIwAjACMA
IQAhACEAIQAiACIAIgAiACIAIgAiACIAIgAhACEAIQAhACEAIQAhACEAIQAhACEAIAAf
AB4AGwAbABsAGwAbABsAGwAbABoAGwAcAB0AHgAeAB4AHgAeABwAHAAcABwAHAAcABwA
HAAaABoAGgAaABoAGQAZABkAGQAZABkAGQAZABkAGQAZABkAGQAZABkAFgAWABcAFwAY
ABgAGAAYABgAGQAZABkAGQAbABkAFwAYABgAGAAYABgAGAAYABgAGAAWABYAFgAWABgA
GAAYABgAFgAWABYAFgAUABQAFAAUABYAFgAWABYAFwAYABkAGgAaABoAGgAaABsAHAAd
AB4AHgAeAB4AHgAgACIAJAAmACYAJgAmACYAIwAiACAAHQAcABwAHAAcABsAGQAYABYA
FAAUABQAFAARABEAEQARABIAFAAVABcAFQATABMAEgAQABAADgAOAA4ADgAOAA4ADAAM
AAwACwANAA4ADgAOABAAEAAQABAADgAOAA4ADgAMAAwADAAMAAwADAALAAsACwAMAA0A
DQANAA0ADQANAA0ADQAPAA4ADAAKAAgACAAKAA4AFwAfACoAPgBcAHkAmQDDAPkAMAFc
AXMBZQEjAa8AHgCe/0v/Ev/r/tL+xv7J/tn+8P4Q/zb/Wf93/5D/pP+v/7z/yv/S/9T/
2f/f/+X/6v/x//T/9v/7/wAAAgACAAIAAQAAAAEAAQABAAIAAwADAAMAAwAFAAUABQAF
AAUABQAFAAUAAwADAAMAAwADAAMAAwADAAMAAgACAAIAAgACAAIAAgABAAEAAgACAAAA
AAAAAAAAAAAAAAEAAQABAAAAAAAAAAAAAAAAAAAA/v/+//7//v8AAAAAAAAAAP7//v/9
//3//f/9//3//f/9//3//v/+//z/+//7//v//P/9//7//v/8//3//f/8//z//P/8//z/
/P/8//v/+//7//r/+f/5//n/+f/4//f/9v/1//L/8v/x//D/7//u/+//7f/r/+r/5//m
/+X/4//k/+L/4P/g/93/2v/a/9n/2P/X/9b/1f/U/9T/1P/U/9L/0v/S/9T/1f/W/9f/
2v/e/+H/4//m/+b/6v/t//D/8f/0//f/+f/6//z//v/+/wIAAwAEAAYABwAIAAgACAAJ
AAoACwALAAsACwALAAsACwALAAwADAAOAA4ADgAOAA4ADgAOAA4ADwAPAA8AEAAQABAA
EQARAA8ADwAPAA8AEgATABMAEwAUABQAFAAUABUAFQAWABYAGAAYABkAGQAXABcAGAAY
ABgAGAAYABkAGQAZABkAGQAaABoAGgAaABwAHAAcABwAGgAYABoAGgAaABoAGgAZABkA
GQAZABkAGwAbABsAGwAcABwAHAAcABsAGgAZABgAGgAZABkAGQAXABcAFwAXABcAFwAX
ABcAFwAXABcAFQAVABUAFQAVABUAFQAVABQAEgASABIAEgAUABQAFAAUABYAFgAWABYA
FAAUABQAFAAUABQAFAAUABQAEwATABMAEwATABMAEwAVABUAFQAVABMAEwATABMAEAAQ
ABEAEQARABIAEwAUABMAEwASABEAFQATABMAEwASABIAEgASABIAFAAUABQAFAAWABYA
FgAWABgAGAAYABgAGgAaABoAGgAdAB4AHwAgACEAIgAjACQAIgAiACIAHwAcABoAFwAW
ABgAGAAYABcAEwASABAAEAASABIAEgARABIAEwAUABUAFAAUABUAFQASABEADwAOABAA
DgAOAA4ADAAMAAwADAAMAAwACwALAAwADAAMAAwADAAMAAwADAAOAA4ADgAOAA4ADgAO
AA4ADgANAA0ADQAOAA8ADwAPAA0ADQANAA0ADQANAAwACgAIAAoACAAKABAAGQAjADgA
VAByAI8AtwDnAB0BSgFoAWUBMwHRAEsAxP9k/yf//P7f/tD+0v7j/vv+Fv84/17/ff+T
/6T/tP/B/8z/1P/Y/9z/4//p/+3/8P/z//b/+v/9/wAAAgADAAQABAAEAAUABQAFAAYA
BQAFAAUABQAFAAUABQAFAAUABQAFAAUABQAFAAUABQAHAAcABwAHAAUABAAEAAQABAAE
AAQABAADAAMABAAEAAQABAAEAAQAAgACAAMAAwADAAIAAgACAAQABAAEAAQAAgACAAIA
AgAEAAQABAAEAAIAAgABAAEAAwADAAMAAwADAAMABAAEAAQAAwADAAMAAwADAAMAAgAC
AAMAAwACAAAAAAAAAAAAAgACAAEAAQD///7//f/9//3//f/8//v/+v/5//b/9v/3//b/
9f/0//P/8f/v/+7/6//q/+n/5//o/+b/5P/k/+P/4P/g/9//4P/f/97/3f/a/9r/2v/a
/9r/2v/a/9z/3//g/+H/5P/m/+n/6//u//D/9P/3//r/+//+/wEAAwACAAQABgAGAAoA
CwAMAA4ADgAOAA0ADAANAA4ADwAPAA0ADQANAA0ADwAPABAAEAAQABAAEAAQAA4ADgAO
AA4ADwAPAA8AEAASABIAEwATABMAEwATABMAEgATABMAEwAUABQAFAAUABUAFQAWABYA
FgAWABcAFwAXABcAGAAYABgAGAAYABkAFwAXABcAFwAYABgAGAAYABgAGAAYABgAGAAW
ABgAGAAYABgAGAAXABcAFwAXABcAFQAVABUAFQAWABYAFgAWABYAFgAWABYAFgAVABUA
FQAVABUAFQAVABUAFQAVABUAEwATABMAEQATABMAEwATABEAEQARABAAEgASABIAEgAS
ABIAEgASABIAEgASABIAEAAQABAAEAASABIAEgASABAADwAPAA8ADwAPAA8ADwARABEA
EQARABEAEQARABEAEAAQABEAEQAQABAAEAAQAA4ADwAPAA8ADwAPAA8ADwAQAA4ADgAO
AA4AEAAQABAAEAAQABAAEAAQABAAEAAQABAADgAOAA4ADgAMAAwADAAMAA4ADgAOAA4A
DAAMAAwADAAOAA4ADgAOAA4ADgAOAA4AEAAQABAAEAARABIAEwAUABQAFAAUABQAFwAY
ABkAGgAbABwAHQAeAB4AHgAeABsAHAAaABcAFgAUABQAFAATABEAEAAOAA4ADAAMAAwA
CwALAAsACwALAA4ADgAPAA8ADAALAAkACAAJAAgACQAKAAgACAAIAAgACAAIAAcABwAI
AAgACAAIAAYABgAGAAYABgAGAAYABgAEAAQABAAEAAUABQAGAAcABgAHAAcABwAHAAcA
BwAHAAkACQAIAAYABAAEAAIAAAAEAAsAEwAeADQAUABpAIUAqwDdABIBOgFNAT0BAwGd
ABoAnP9F/wz/6f7Q/sb+z/7l/v7+Gv8+/1//e/+S/6L/rf+6/8b/zv/S/9X/2//h/+b/
6f/s//D/8//2//b/+f/6//r/+v/5//n/+f/6//v/+//7//v//f/9//3//f/9//3//f/9
//3//f/9//3/+//7//v/+//7//r/+v/6//z//P/8//z/+f/5//r/+v/6//r/+v/6//j/
+P/5//n/+f/4//j/+P/2//b/9v/2//b/9v/2//b/9v/2//b/9v/4//j/9//3//X/9f/1
//X/9f/1//b/9v/2//X/9f/1//X/9f/1//T/8v/z//P/8v/y//L/8v/y//T/9P/z//P/
8//y//H/8f/x//H/8P/v/+z/6//o/+j/5//m/+X/5P/j/+H/3//e/93/3P/b/9n/1v/U
/9L/0v/T/9D/0P/P/87/zf/M/8v/yP/I/8j/yP/I/8j/yP/K/8n/yv/L/87/0v/V/9f/
2v/e/+L/5f/o/+n/7P/v//H/8P/y//T/9P/2//f/+P/6//3//v/+//7///8AAAEAAQD/
/////////wEAAQACAAIAAAAAAAAAAAAAAAAAAAAAAAEAAQABAAIAAgACAAMAAwAFAAUA
BQAFAAYABwAHAAcABgAGAAYABgAJAAkACgAKAAgACAAJAAkACQAJAAoACgAIAAgACAAJ
AAsACwALAAsACgAKAAoACgAKAAoACgAKAAoACAAKAAoACgAKAAoACQAHAAcABwAHAAkA
CQAJAAkABgAGAAYABgAHAAgACQAKAAoACQAJAAkABwAHAAcABwAFAAUABQAFAAUABQAF
AAMAAwADAAMAAwADAAMAAwACAAIAAgACAAIAAgACAAIAAgACAAIAAgACAAMABAAFAAYA
BQAEAAMAAgAEAAMAAwADAAEAAQABAAEAAQABAAEAAQABAAEAAQABAAIAAgADAAMAAAAA
AAAAAAD+/////////wEA/////wEAAAAAAAAAAAAAAAAAAAAAAAAAAgACAAIAAgAAAAAA
AAAAAAAAAAAAAAAAAAAAAAAAAAAAAAAAAAAAAAAAAAAAAAAAAgACAAIAAgADAAQABQAG
AAYABgAGAAYACAAKAAwADgAPABAAEQASABIAEgAPAA4ACgAHAAYABgAIAAgABwAFAAIA
AAAAAAAAAAAAAP////8AAAEAAgAEAAMAAwACAP///f/8//z//P/8//z//P/8//z//P/8
//z//P/7//v//P/+//7//v/+//z//P/8//z//P/8//z//P/8//z//P/8//3//f/9//7/
/////////////////f///wEAAAD+//z/+v/6//7/AgAHABMAIgA4AFYAdQCZAMUA/QA0
AVwBZwFHAfUAdwDq/3b/Lf/+/tv+wv66/sP+2f72/hr/Pv9f/3f/iv+a/6f/tv/E/8j/
yv/P/9f/2//g/+X/6P/s/+//8v/0//X/9v/2//b/9//3//f/+P/5//n/+f/5//v/+//7
//v/+f/5//n/+f/7//v/+//7//v/+//7//v/+//6//r/+v/6//r/+v/6//n/+f/6//r/
/P/8//z//P/4//j/+f/5//n/+P/4//j/+v/6//r/+v/4//j/+P/4//r/+v/6//r/+v/6
//n/+f/5//n/+f/5//n/+f/6//r/+v/5//n/+f/5//n/+f/4//r/+//7//r/+v/6//r/
+v/6//r/+f/5//n/+P/3//f/+f/5//j/9//2//X/8v/y//P/8v/x//D/7//t/+v/6v/n
/+b/5f/j/+T/4v/g/+D/3//c/9z/2//a/9n/2P/X/9j/2P/Y/9j/2P/Y/9j/2v/b/9z/
3f/g/+L/5f/n/+r/6v/u//H/9P/3//r//f///wAAAgAEAAQABgAHAAgACgALAAwADAAM
AA0ADgAPAA8ADwAPAA8ADwARABEAEgASABIAEgASABIAEgASABIAEgATABMAEwAUABQA
FAAVABUAFwAXABcAFwAYABkAGQAZABoAGgAaABoAGwAbABwAHAAcABwAHQAdAB8AHwAg
ACAAIAAgACAAIQAfAB8AHwAfACIAIgAiACIAIgAiACIAIgAiACAAIgAiACIAIgAiACEA
IwAjACMAIwAjACMAIwAjACIAIgAiACIAJAAkACQAJAAkACMAIwAjACMAIwAjACMAIwAj
ACMAIwAjACMAIwAhACMAIwAjACMAIwAjACMAIgAiACIAIgAiACIAIgAiACIAIgAiACIA
IgAiACIAIgAiACQAJAAkACQAIgAhACEAIQAjACMAIwAjACMAIwAjACMAJQAlACUAJQAk
ACQAJQAlACQAJAAkACQAJAAlACUAJQAnACcAJwAnACYAJgAmACYAJgAmACYAJgAmACgA
KAAoACgAKAAoACgAKAAoACgAKAAoACgAKAAoACgAKgAqACoAKgAqACoAKgAqACoAKgAq
ACoAKgAqACoAKgAqACoAKgAqACwALAAsACwALAAsACwALAAuAC4ALgAuADAAMAAwADAA
MQAyADMANAA2ADYANgA2ADkAOgA7ADwAPQA+AD8AQABCAEIAPwA+ADoANwA2ADYAOAA4
ADcANQAyADAAMAAwADIAMgAxADEAMwAzADMANAA0ADUANQAzADEAMAAwADAALgAuAC4A
LgAuAC4ALgAuAC8ALwAwADIAMAAwADAAMAAyADIAMgAyADIAMgAyADIAMgAyADIAMgAz
ADMAMwA0ADMAMwAzADMAMwAzADMAMwAzADIANAA0ADAALAAuADYAPQBDAFAAZgCEAKEA
wQDrABkBTgF4AYkBdQE5AdEATADQ/3n/QP8Z/wL//P4D/xX/Lv9Q/3L/lf+x/8b/1v/j
/+7/+v8EAAYACwATABkAHAAfACQAJgAnACoALAAtAC4ALgAuAC8ALwAvADAAMwAzADMA
MwAxAA==
         </WaveFormData>
      </LeadData>
      <LeadData>
         <LeadByteCountTotal>10000</LeadByteCountTotal>
         <LeadTimeOffset>0</LeadTimeOffset>
         <LeadSampleCountTotal>5000</LeadSampleCountTotal>
         <LeadAmplitudeUnitsPerBit>4.88</LeadAmplitudeUnitsPerBit>
         <LeadAmplitudeUnits>��V</LeadAmplitudeUnits>
         <LeadHighLimit>2147483647</LeadHighLimit>
         <LeadLowLimit>268435456</LeadLowLimit>
         <LeadID>V5</LeadID>
         <LeadOffsetFirstSample>0</LeadOffsetFirstSample>
         <FirstSampleBaseline>0</FirstSampleBaseline>
         <LeadSampleSize>2</LeadSampleSize>
         <LeadOff>FALSE</LeadOff>
         <BaselineSway>FALSE</BaselineSway>
         <ExcessiveACNoise>FALSE</ExcessiveACNoise>
         <MuscleNoise>FALSE</MuscleNoise>
         <LeadDataCRC32>611815944</LeadDataCRC32>
         <WaveFormData>
CgAKAAoACgAKAAoACgAKAAoACgAKAAoACAAIAAgACAAGAAYABgAGAAcACAAJAAoACAAI
AAgACAAIAAgACAAIAAgACAAIAAgACAAIAAgACAAIAAgACAAIAAYABgAGAAYABwAIAAkA
CgAMAAwADAAMAAoACgAKAAoACgAKAAoACgAJAAgABwAGAAgACAAIAAgACAAIAAgACAAI
AAgACAAIAAYABgAGAAYACAAIAAgACAAIAAgACAAIAAoACgAKAAoACAAIAAgACAAGAAYA
BgAGAAYABgAGAAYABgAGAAYABgAEAAQABAAEAAYABgAGAAYACAAIAAgACAAGAAYABgAG
AAYABgAGAAYABAAEAAQABAAEAAQABAAEAAQABAAEAAQAAgACAAIAAgACAAIAAgACAAQA
BAAEAAQABAAEAAQABAACAAIAAgACAAIAAgACAAIAAgACAAIAAgAAAAAAAAAAAAIAAgAC
AAIAAgACAAIAAgACAAIAAgACAAAAAAAAAAAAAgACAAIAAgACAAIAAgACAAIAAgACAAIA
AgACAAIAAgACAAIAAgACAAQABAAEAAQABAAEAAQABAAGAAYABgAGAAkACgALAAwACgAK
AAoACgAIAAgACAAIAAgABwAEAAMAAwAEAAUABQABAAAA///+/wAAAAAAAAEA///8//z/
/f/9//3//v/+////AAAAAAEA/v/+//7//P/6//r/+v/6//j/+v/6//r//P/8//z//P/6
//r/+v/6//r/+v/6//r/+v/6//r/+v/8//z//P/8//r/+v/6//r/+//7//r/+v/6//n/
+P/4//f/9P/x//D/7v/s/+7/8v/0//r/CAAeADUATQBzAJ4AywD0ABMBHgEPAegAqwBg
ABAAzP+f/4H/bP9l/2r/c/9+/47/ov+x/7v/v//E/8j/z//R/9T/1//a/9z/3//i/+X/
5f/n/+j/6f/r/+v/6//q/+z/7f/t/+3/7f/u/+//7//t/+z/7P/s/+7/7v/u/+7/7v/u
/+3/7f/s/+z/7P/r/+v/6//r/+v/6//r/+v/6//r/+v/6//r/+v/6//r/+v/6P/o/+j/
6P/o/+j/5//n/+n/6v/q/+n/6f/p/+n/6v/q/+r/6v/q/+j/6P/o/+j/5//n/+f/5//n
/+f/6P/o/+j/6P/o/+j/5//n/+b/5v/o/+j/6f/p/+n/6v/q/+r/6f/p/+r/7P/q/+r/
6v/q/+z/7P/u/+7/7P/s/+3/7f/t/+3/7v/u/+z/7P/s/+z/7P/s/+z/7P/u/+7/7v/u
/+3/7f/t/+3/6v/q/+n/6f/o/+f/5//n/+T/4//j/+P/5f/k/+T/5P/l/+X/5f/l/+f/
6f/q/+r/6v/s/+3/7f/v//H/8f/x//D/8P/x//H/8f/y//L/8v/y//L/8//z//H/8f/x
//H/8P/w//D/8P/w//D/7v/u/+3/7f/t/+3/7//v/+//7//v/+//7//v/+//7//v/+//
7//w//D/8P/u/+3/7P/r/+z/7f/u/+//7//v/+//7//v/+//7//w/+7/7v/u/+7/7P/s
/+z/7P/u/+//7//v//H/8f/x//H/8f/x//H/8f/x//H/8f/x/+//7//v/+//7f/t/+3/
7f/v/+//7//v/+3/7f/t/+3/7f/t/+3/7f/t/+3/7f/t/+3/7f/t/+3/7f/t/+3/7P/p
/+n/6v/q/+z/7P/s/+z/6//r/+z/7P/q/+r/6v/q/+r/6v/q/+r/6//r/+v/7P/q/+r/
6v/q/+n/6f/p/+r/6P/o/+j/6P/m/+b/5v/m/+f/6P/p/+n/6f/r/+z/7P/r/+r/6f/o
/+j/6P/o/+j/6P/o/+j/6P/o/+r/6v/q/+r/6P/o/+j/6P/o/+j/6P/o/+j/6P/o/+j/
6P/o/+j/6P/o/+j/6P/o/+j/6P/o/+j/5v/m/+b/5v/m/+b/5v/m/+j/6P/o/+j/6P/o
/+j/6P/p/+r/6//s/+z/7P/s/+z/7v/u/+7/7v/w//D/8P/w//L/8v/y//L/8P/w//D/
8P/w/+//7P/r/+z/7P/s/+v/5//m/+X/5P/m/+b/5v/n/+f/5P/k/+X/4//j/+T/5P/m
/+b/5f/l/+T/5P/k/+L/4v/i/+L/4v/g/+L/4v/i/+L/4v/i/+L/4P/g/+D/4P/i/+L/
4v/i/+L/4v/i/+L/4v/i/+L/4v/i/+L/4v/i/+H/4f/g/+D/4P/h/97/3v/d/97/3f/a
/9j/1v/W/9b/2v/i//D/BgAbADUAWQCEAK8A2ADzAPwA7QDIAI0ARAD4/7r/j/9v/1z/
V/9a/2X/dP+E/5T/pf+t/6//rv+0/7v/u/++/8X/xv/G/8n/zP/P/9H/0f/S/9X/1v/X
/9j/2P/W/9f/1//X/9f/2P/Z/9n/2f/Y/9j/2P/Y/9j/2P/Y/9j/2P/X/9f/1v/W/9b/
1f/X/9f/1//X/9f/1//X/9f/1//X/9f/1//V/9X/1f/V/9X/1v/X/9j/1v/W/9X/1f/X
/9j/2P/X/9X/1f/V/9b/2P/Y/9j/2P/W/9b/1v/W/9f/1//X/9f/1f/V/9b/1v/Y/9j/
2P/Y/9f/1//W/9b/1v/W/9f/1//Z/9r/2v/a/9v/2//c/97/3P/c/9z/3P/c/9z/3v/e
/+D/4P/h/+H/4f/h/+L/4v/g/+D/4P/g/+L/4v/i/+L/4P/g/+D/4P/h/+H/4f/h/+D/
4P/f/9//3v/d/93/3f/c/9v/2//b/9v/2v/a/9r/2//b/9v/2//d/9//4P/g/+L/5P/l
/+X/5f/n/+f/5//o/+j/6f/p/+n/6v/q/+r/6v/q/+v/6//r/+v/6//r/+r/6v/q/+r/
7P/s/+r/6v/p/+n/6f/p/+v/6//r/+v/6//r/+v/6//r/+v/6//r/+v/7P/s/+z/7f/t
/+3/7f/t/+3/7f/t/+//7//v/+//7f/t/+3/7v/w//D/8P/w/+7/7v/u/+7/7v/v/+//
7//x//H/8f/x/+//7//v/+//7//v/+//7//v/+//7//v//H/8f/x//H/7//v/+//7//t
/+3/7f/t/+//7//v/+//8P/x//L/8//z//P/8//z//T/9f/2//b/8//z//T/9P/0//T/
9P/0//X/9f/2//b/9P/0//T/9P/y//L/8v/y//H/8f/x//L/8//0//X/9v/z//P/8//0
//b/9v/2//b/+P/4//j/+P/4//j/+P/3//f/+f/6//r/+f/4//f/9v/4//j/+P/4//b/
9v/4//j/+P/4//j/+P/4//r/+v/6//r/+P/4//j/+P/4//j/+P/4//j/+P/4//j/+P/4
//j/+P/4//j/+P/4//j/+P/4//j/+v/6//r/+v/6//r/+v/6//z//P/8//z//v/+//7/
/v8AAAAAAAAAAAIAAgACAAIAAwAEAAUABgAIAAgACAAIAAcABgAFAAQABAAEAAMAAAAB
AAAAAAAAAP///f/8//v//P/8//z//P///////P/8//z/+//6//r/+//8//3//f////7/
/v/+//r/+v/6//r//P/6//z//P/6//r/+v/6//z//P/8//z//P/8//z//P/8//z//P/8
//z//P/8//z/+v/6//r/+v/8//3//f/8//7//v/9//7//v/7//r/9//y//L/8v/y//b/
+v8EABoAMABDAF8AiwC6AOUABgEbARoB/QDIAH8AMADs/7z/mf99/27/b/92/4P/kv+k
/7T/wf/H/83/0v/Y/93/3f/g/+X/6P/o/+v/8P/x//P/9f/2//X/9//3//f/9v/4//n/
+f/5//f/+P/5//n/+//6//r/+v/6//r/+v/6//z//P/7//v//P/8//z/+//7//v/+//7
//v/+//7//v/+//7//v/+//7//v/+//7//r/+v/6//r/+v/6//n/+f/5//r/+v/5//n/
+f/5//r/+v/6//r/+v/6//r/+v/6//v/+//7//v//f/9//7//v/8//z//P/8//3//f/8
//z//f/+/wAAAQAAAAAA///+/wEAAQACAAQAAgACAAIAAgAEAAQABgAGAAQABAAFAAUA
BwAHAAgACAAGAAYABgAGAAgACAAIAAgACgAKAAoACgAHAAcABwAHAAgACAAHAAcABAAD
AAMAAwACAAEAAQABAAMAAgACAAIABQAFAAUABQAHAAkACgAKAAgACgALAAsACwANAA0A
DQAOAA4ADwAPAA8AEAAQABAAEAAQABEAEQAPAA8ADwAPABIAEgASABIAEAAQAA4ADgAP
AA8ADwAPAA8ADwAPAA8ADwAPAA8ADwAPAA8ADwAPAA8AEAAQABAAEQARABEAEQATABMA
EwATABEAEQARABEAEwATABMAFAAUABQAFAAUABQAFAAUABQAFAAVABUAFQATABMAEwAT
ABUAFQAVABUAFQAVABUAFQAVABUAFQAVABcAFwAXABcAFQAVABUAFQAXABcAFwAXABUA
FQAVABUAFwAXABcAFwAVABUAFQAVABUAFQAVABQAFQAVABYAFgAUABQAFAAUABMAEwAU
ABQAFAAUABQAFAAUABQAFAAUABMAEwATABQAFAAUABQAFAAVABUAFQAWABQAFAAUABQA
FAAUABQAFAAUABQAFAATABMAFQAWABYAFAAUABQAFAAUABQAFAAUABQAFAAUABQAFAAW
ABYAFgAWABYAFgAWABYAGAAYABgAGAAZABoAGwAcABwAHAAcABwAHQAeAB8AIAAhACIA
IwAkACUAJQAjACMAIAAgACAAHwAbABoAGQAYABgAGAAYABkAGQAWABYAFwAVABUAFgAW
ABcAGAAYABkAFwAWABUAEgAUABQAFAAUABAAEgASABIAFAAUABQAFAASABIAEgASABIA
EgASABIAFAAUABQAFAASABIAEgASABIAEgASABIAEwATABIAEgAUABMAEAASABEAEAAN
AAoACgAIAAgACAAMABQAIAA2AEkAXwCDAK4A2wACAR8BKgEhAf4AwwB4ACwA7v/B/5//
iP+B/4b/i/+Y/6z/wP/P/9n/3f/i/+j/7f/x//T/9//4//r//f8AAAMAAwAHAAYACQAJ
AAkACQAIAAgACQAJAAkACQAKAAsACwALAAoACgAKAAwADAAMAAwACgAKAAkACQAKAAoA
CgAJAAsACwALAAsACwALAAsACwALAAsACwALAA0ADQANAA0ADAAMAAwADAAMAAwACwAL
AAkACgAKAAkACwALAAsADAAMAAwADAAMAAwADAAMAAwACwALAAsACwAKAAkACQAIAAkA
CgALAAwADQANAAwADAAOAA4ADwAPAA0ADgAOAA4ADwAPABAAEgASABIAEgASABAAEAAS
ABIAEgASABMAEwAVABUAFgAWABQAFAAUABQAFAAUABQAFAAUABQAFAAUABEAEQARABEA
EAAQAA8ADwAOAA0ADQANAAwACwALAAsACwAKAAoACgANAA0ADQANAA8AEQASABIAEgAU
ABUAFQAVABcAFwAXABgAGAAZABkAGQAaABoAGgAaABoAGwAbABkAGQAZABkAGgAaABoA
GgAaABoAGAAYABsAGwAbABsAGwAbABsAGwAbABsAGwAbABkAGQAZABkAGQAaABoAGgAd
AB0AHQAdABsAGwAbABsAHQAdAB0AHQAdAB0AHQAeABwAHAAcABwAHgAeAB4AHgAcAB0A
HQAdAB0AHQAdAB0AHwAfAB8AHwAdAB0AHQAdAB8AHwAfAB8AHwAfAB8AHwAdAB0AHQAd
AB8AHwAfAB8AHQAdAB0AHQAdAB0AHQAdAB0AHQAdAB0AHwAfAB8AHgAdAB0AHgAeABwA
HAAcABwAGwAbABwAHAAeAB4AHgAeABwAHAAcABwAGwAbABsAHAAaABoAGgAaABsAGwAb
ABwAHAAcABwAHAAcABwAHAAcABwAHAAcABsAFwAZABoAGgAaABoAGgAaABwAHAAcABwA
GgAaABoAGgAaABwAHAAcABwAHAAcABwAHAAeAB4AHgAeACAAIAAgACAAIgAiACIAIgAj
ACQAJQAmACcAKAApACoAKAAoACgAJwAmACUAJAAkACQAIwAhACAAHwAeAB4AHgAcAB0A
HQAaABwAHQAdAB0AHgAeAB4AHgAbABsAGgAaABoAGAAYABgAGAAYABYAGAAYABgAGAAY
ABgAGAAYABgAGAAYABgAGAAYABgAGAAYABgAGAAYABgAGAAYABgAGAAYABgAGQAZABgA
GAAYABcAGAAWABUAEgAPAAwADAAOABAAEAAWACAAMgBGAFkAcwCXAMQA7QAQAR8BHgEH
AdYAjwBEAP7/zP+p/5H/hP+D/4r/lf+m/7r/yP/V/9//4//m/+7/8//3//r//f/+/wIA
BwAIAAcACQANAA4ADQAPAA8ADwAOAA4ADwAPAA8AEQASABMAEwARABAAEAAQABIAEgAS
ABIAEgASABEAEQAQABAAEAAPAA8ADwAPAA8ADwAPAA8ADwANAA0ADQANAA8ADwAPAA8A
DgAOAA4ADgAOAA4ADQANAA0ADgAOAA0ACwALAAsADAAMAAwADAAMAAwADAAMAAwADQAN
AA0ADQALAAsADAAMAA4ADgAOAA4ADwAPAA4ADgAOAA4ADwAPAA8AEAAQABAADwAPABAA
EgAUABQAFAAUABIAEgAUABQAEgASABMAEwATABMAFAAUABIAEgASABIAEgASABIAEgAQ
ABAAEAAQABEAEQARABEAEAAQAA8ADwAMAAsACwALAAoACQAJAAkACQAIAAgACAALAAsA
CwALAA0ADwAQABAADgAQABEAEQATABUAFQAVABQAFAAVABUAFwAYABgAGAAWABYAFwAX
ABcAFwAXABcAFgAWABYAFgAWABYAFAAUABUAFQAVABUAFQAVABUAFQAVABUAFQAVABMA
EwATABMAFQAWABYAFgAZABkAGQAZABgAFwAWABUAFwAXABcAFwAVABUAFQAWABgAGAAY
ABgAFgAWABYAFgAWABcAFwAXABkAGQAZABkAFwAXABcAFwAXABcAFwAXABcAFwAXABcA
FwAXABcAFwAXABcAFwAXABcAFwAXABcAFQAVABUAFQAVABUAFQAVABUAFQAVABUAFQAV
ABUAFAARABEAEgASABQAFAAUABQAFAAVABcAGAAWABYAFgAWABQAFAAUABQAEwATABMA
FAAUABQAFAAUABMAEwATABQAEgASABIAEgASABIAEgASABQAFAAUABMADwARABIAEgAS
ABIAEgASABQAFAAUABQAFgAWABYAFAASABQAFAAUABQAFAAUABQAFAATABIAEQAQABAA
EAAQABAAEgASABIAEgAQABAAEAAQABIAEgASABIAFAAUABQAFAAUABQAFAAUABUAFgAX
ABgAGAAYABgAGAAaABwAHgAgAB4AHgAeAB4AHwAcABsAGgAaABoAGQAXABgAFwAWABYA
EwASABIAEQAOAA4ADwAPABAAEgATABQAEgARABEAEAAOAA4ADAAMAA4ADgAOAAwADgAO
AA4ADgAOAA4ADgAOABAAEAAQABAADgAOAA4ADgANAAwACwAKAAwADAAMAAwACgAKAAoA
CwANAAwADAAMAA0ADAAMAAkACAAHAAQABAACAAIABAAIAAoAGAAsAEEAWQB7AKoA2QAC
ASUBNAEnAQABwwB4ACwA7P+//5//iP9//3z/g/+Q/6T/tv/H/9P/1//Y/9z/4//n/+j/
6f/s//D/9f/4//n/+////wIABQADAAMAAwACAAAAAQABAAEA//8AAAEAAQACAAIAAwAE
AAQABAAEAAQABAAEAAMAAwACAAIAAgABAAMAAwADAAMAAwADAAMAAwADAAMAAwADAAEA
AQABAAEAAAAAAAAAAAAAAAAA/////wEAAgACAAEA////////AAAAAAAAAAAAAAAAAAAA
AAAA////////////////AAAAAAAAAAAAAAAAAQABAAAAAAACAAIAAwADAAMABAAEAAQA
AwADAAQABgAGAAYABgAGAAgACAAKAAoACAAIAAkACQALAAsADAAMAA4ADgAOAA4ADAAM
AAwADAAOAA4ADgAOAA0ADQANAA0ADAAMAAsACwAKAAkACQAJAAYABQAFAAUABQAEAAQA
BAAFAAUABQAFAAUABwAIAAgACAAKAAsACwALAA0ADQANAA4ADgAPAA8ADQAOAA4ADgAQ
ABAAEQARAA8ADwAPAA8ADwAOAA0ADAAOAA4ADAAMAA0ADQANAA0ADQANAA0ADQANAA0A
DQANAAsACwALAAsADAAOAA8AEAAPAA8ADwAPAA8ADwAPAA8AEQARABEAEQAPAA8ADwAQ
ABAAEAAQABAAEAAQABAAEAAQABEAEQARABMAEwATABMAEQARABEAEQARABEAEQARABEA
EQARABEAEQARABEAEQATABMAEwATABEAEQARABEAEwATABMAEwATABMAEwATABEAEQAR
ABEAEQARABEAEAAPAA8AEAAQABAAEAAQABAADQANAA4ADgAQABAAEAAQABIAEgASABIA
DwAPAA8AEAAQABAAEAAQAA8ADwAPABAAEAAQABAAEAASABIAEgASABAAEAAQAA8ACwAN
AA4ADgAQABAAEAAQAA4ADgAOAA4AEAAQABAAEAAOAA4ADgAOAA4AEAAQABAAEAAQABAA
EAAQABIAEgASABIAFAAUABQAFAAXABgAGQAaABwAHAAcABwAHAAcABwAGwAWABUAFAAU
ABYAFQATABIADwAOAA4ADgAOAA8ADwAMAA0ADwAQABEAEAAQABAAEAAOAA0ACwAKAAsA
CgALAAwACgAKAAgACgAKAAoACgAKAAoACgAKAAoACgAKAAoACgAKAAoACgAKAAoACgAK
AAoACgAKAAoACgAKAAoACwALAAoACgAKAAkACAAIAAcABgADAAIAAAD+/wAAAgAGABAA
JAA4AE8AbQCXAMQA7QAOASEBHAH9AMoAgwA4APj/yP+n/43/hP+F/4z/l/+m/7r/yv/T
/9f/2f/e/+L/5f/n/+r/7//y//T/9f/2//n/+//9//7/AQABAAEAAQAAAAAAAQABAAEA
//8AAAEAAQABAAAAAAAAAAAAAAAAAAAAAAAAAP////8CAAIAAgABAP//////////////
/////////////////////////////v/+//7//v/+//7//f/9//3//v/+//3//f/9//3/
/v/+//7//v/+//z//P/8//z//P/9//7/////////AAAAAP7//v/+//7/AQABAAAAAAAA
AAAAAQABAAEAAgACAAIAAwADAAQABgAEAAQABAAEAAYABgAIAAgABgAGAAcABwAJAAkA
CgAKAAgACAAIAAgACAAIAAgACAAIAAgACAAIAAkACQAJAAkACAAIAAcABwAEAAMAAwAD
AAIAAQABAAEAAQAAAAAAAAABAAEAAQABAAMABQAGAAYABgAIAAkACQAJAAsACwALAAwA
DAANAA0ACwAMAAwADAAMAAwADQANAAsACwALAAsADAAMAAwADAAMAAwACgAKAAkACQAJ
AAkACQAJAAkACQAJAAkACQAJAAkACQAJAAkABwAIAAgACAALAAsACwALAAsACwALAAsA
CwALAAsACwALAAsACwAMAAwADAAMAAwADAAMAAwADAAKAAsACwALAAsACwALAAsACQAJ
AAkACQALAAsACwALAAsACwALAAsACwALAAsACwALAAsACwALAAsACwALAAsACwALAAsA
CwALAAsACwALAAsACwALAAsACgAJAAgABgAGAAcACQAKAAgACAAIAAgABwAHAAgACAAI
AAgACAAIAAoACgAKAAoABwAHAAcACAAIAAgACAAIAAcABwAHAAgACAAIAAgACAAIAAgA
CAAIAAYABgAGAAUABQAHAAgACAAGAAYABgAGAAYABgAGAAYABgAGAAgACAAGAAYABgAG
AAYABgAGAAYABgAGAAYABgAGAAYABgAGAAYABgAGAAYABgAEAAQABAAEAAYABgAGAAYA
BAAEAAQABAAGAAYABgAGAAYABgAGAAYABgAGAAYABgAHAAgACQAKAAoACgAKAAoADQAO
AA8AEAASABIAEgASABIAEgASABEADgANAAwADAAMAAsACQAIAAkACAAIAAgABwAHAAYA
AgAEAAUABQAFAAYABgAGAAYABAADAAEAAAABAAAAAQACAAIAAgAAAAIAAAAAAAAAAAAA
AAAAAAAAAP7//v/+//7//v/+//7//v/8//z//P/8//7//v/+//7/AAAAAAEAAQAAAAAA
AAD//wAA/v////z/+//6//b/9P/0//b/9v/8/woAHgAxAEUAZQCQAL0A4gD9AAgB/QDY
AJ8AVgAKAM7/p/+H/3T/cf94/3//iv+c/6z/u//H/8v/yv/Q/9n/3f/c/9//4v/m/+n/
6v/r/+3/7//w//P/8//z//P/8v/y//P/8//z//P/9P/1//X/9f/0//T/9P/2//b/9v/2
//b/9v/1//X/9P/0//T/8//z//P/8//z//X/9f/1//X/8//z//P/8//z//P/8//z//L/
8v/y//L/9P/0//P/8//x//L/8v/x//P/8//z//T/9P/0//T/9P/0//T/9P/0//P/8//z
//P/8f/x//L/8v/0//T/9P/0//P/8//y//L/8P/w//H/8f/x//L/8v/y//X/9f/2//j/
+v/6//r/+v/6//r//P/8//r/+v/7//v/+f/5//r/+v/6//r/+v/6//r/+v/6//r/+v/6
//r/+v/6//v//P/9//r/+v/5//n/9v/1//X/9f/0//P/8//z//P/8v/y//L/9f/1//X/
9f/3//n/+v/6//r//P/9//3//f////////8AAAAAAQABAAEAAgACAAIAAgACAAMAAwAB
AAEAAQABAAIAAgACAAIAAgACAAAAAAABAAEAAQABAAEAAQABAAEAAwADAAMAAwAFAAUA
BQAFAAUABgAGAAYABgAFAAQAAwADAAMAAwADAAMAAwADAAMAAwADAAMABAACAAIAAgAC
AAQABAAEAAQABAAFAAUABQADAAMAAwADAAUABQAFAAUABwAHAAcABwAGAAUABAADAAMA
AwADAAMAAQABAAEAAQACAAMABAAFAAUABQAFAAUABQAFAAUABQADAAMAAwADAAMAAwAD
AAIAAQABAAIAAgAAAAAAAAAAAAEAAQACAAIAAAAAAAAAAAACAAIAAgACAAIAAwAEAAYA
BQAEAAMAAgABAAEAAQACAAAAAAAAAAAAAAAAAAAAAAACAAIAAgABAAEAAwAEAAQAAgAC
AAIAAgAAAAAAAAAAAAQAAgACAAIAAgACAAIAAgACAAIAAgACAAIABAAEAAQABAACAAIA
AgACAAIAAgACAAIAAgACAAIAAgACAAIAAgACAAQABAAEAAQABAAEAAQABAAGAAYABgAG
AAgACAAIAAgACQAKAAsADAANAA4ADwAQABAAEAAPAAwACQAIAAgACAAJAAcABgAFAAQA
BAAEAAQABQAFAAIAAgAEAAUABgAIAAcABgAFAAMAAQAAAAAAAAAAAAAAAAAAAAIAAAAC
AAIAAAAAAAAAAAACAAIAAgACAAAAAAAAAAAAAgACAAIAAgAAAAAAAAAAAAIAAgACAAIA
BAAFAAUABAAEAAIAAQACAAQAAwD+//v/+P/2//j/+P/4//z/BAAUACgAPwBZAH8ArgDd
AAQBIQEoARMB6ACnAFoAEADa/7P/kf98/3f/fv+J/5j/qv+6/8f/zf/P/9D/2P/h/+H/
4v/l/+j/7P/v//L/8//1//f/+P/7//v/+//7//r//P/9//3//f/7//z//f/9//3//P/8
//z//P/8//z//P/9//7//v////7//v/+//3//f/9//3//f////////////3//f/9//3/
///////////+//7//v/+//7//v/9//3//f/+//7//f/9//3//f/+/wAAAAAAAAAAAAAA
AAAAAAD//////////wEAAQACAAIAAAAAAAAAAAADAAMAAgACAAQABAAFAAUAAwAEAAQA
BAAFAAUABgAIAAoACgAKAAoADAAMAA4ADgAOAA4ADwAPAA8ADwAQABAAEAAQABAAEAAS
ABIAEgASABIAEgASABIAEwATABMAEwAQABAADwAPAA8ADwAQABEADgANAA0ADQANAAwA
DAAMAA0ADQANAA0ADQAPABAAEAASABQAFQAVABMAFQAVABUAFgAWABcAFwAXABgAGAAY
ABgAGAAZABkAFwAXABcAFwAYABgAGAAYABoAGgAYABgAGQAZABkAGQAZABkAGQAZABkA
GQAZABkAGQAZABkAGQAbABwAHAAcABsAGwAbABsAHQAdAB0AHQAdAB0AHQAdAB0AHQAd
AB4AIAAgACAAIAAeAB4AHgAeACAAIQAhACEAIQAhACEAIQAjACMAIwAjACEAIQAhACEA
IQAhACEAIQAjACMAIwAjACMAIwAjACMAJQAlACUAJQAjACMAIwAjACUAJQAlACUAJQAl
ACUAJQAlACUAJQAkACUAJQAmACYAJgAmACYAJgAlACUAJgAmACYAJgAmACYAJgAmACYA
JgAnACcAJwAoACgAKAAoACgAJQAlACUAJgAoACgAKAAoACgAKAAoACgAKgAqACoAKQAn
ACkAKgAqACgAKAAoACgAKgAqACoAKgAqACoAKgAsACoAKgAqACoAKgAqACoAKgAqACwA
LAAsACwALAAsACwALAAuAC4ALgAuAC4ALgAuAC4ALgAuAC4ALgAwADAAMAAwAC4ALgAu
AC4AMAAwADAAMAAwADAAMAAwADIAMgAyADIAMAAwADAAMAAyADIAMgAyADQANAA0ADQA
NQA2ADcAOAA4ADgAOAA4ADoAPAA+AEAAQgBCAEIAQgBEAEQAQwBAAD0APAA8ADwAPQA7
ADoAOQA4ADgAOAA4ADkAOQA2ADYAOQA5ADkAOgA6ADoAOgA5ADcANgA2ADYANgA2ADYA
NgA2ADQANgA2ADgAOAA4ADgAOAA4ADgAOAA4ADgAOAA4ADgAOAA4ADgAOgA6ADoAOgA8
ADwAPAA8ADoAOwA7ADoAPAA8ADsAOgA6ADkAOgA5ADQALgAwADQANAA2ADwATABgAHcA
jwCxANoABwEuAUkBUgFHASIB6QCiAFYAGADt/8//vv+7/77/x//U/+b/9v8FAA8AEQAS
ABYAHwAjACIAJQAsADAAMQAyADUANQA3ADgAOQA7ADsAOwA6ADwAPQA9AD0AOwA8AD0A
PQA9AA==
         </WaveFormData>
      </LeadData>
      <LeadData>
         <LeadByteCountTotal>10000</LeadByteCountTotal>
         <LeadTimeOffset>0</LeadTimeOffset>
         <LeadSampleCountTotal>5000</LeadSampleCountTotal>
         <LeadAmplitudeUnitsPerBit>4.88</LeadAmplitudeUnitsPerBit>
         <LeadAmplitudeUnits>��V</LeadAmplitudeUnits>
         <LeadHighLimit>2147483647</LeadHighLimit>
         <LeadLowLimit>268435456</LeadLowLimit>
         <LeadID>V6</LeadID>
         <LeadOffsetFirstSample>0</LeadOffsetFirstSample>
         <FirstSampleBaseline>0</FirstSampleBaseline>
         <LeadSampleSize>2</LeadSampleSize>
         <LeadOff>FALSE</LeadOff>
         <BaselineSway>FALSE</BaselineSway>
         <ExcessiveACNoise>FALSE</ExcessiveACNoise>
         <MuscleNoise>FALSE</MuscleNoise>
         <LeadDataCRC32>3684311748</LeadDataCRC32>
         <WaveFormData>
BAAEAAQABAAEAAQABAAEAAYABgAGAAYABQAEAAMAAgACAAIAAgACAAIAAgACAAIAAgAC
AAIAAgACAAIAAgACAAIAAgACAAIAAgACAAIAAgAAAAAAAAAAAAAAAAAAAAAAAgACAAIA
AgACAAIAAgACAAIAAgACAAIAAgACAAIAAgABAAAA///+/wAAAAAAAAAAAgACAAIAAgAC
AAIAAgACAAAAAAAAAAAAAAAAAAAAAAACAAIAAgACAAIAAgACAAIAAAAAAAAAAAD+//7/
/v/+/wAAAAAAAAAA/v/+//7//v/+//7//v/+//7//v/+//7/AAAAAAAAAAD+//7//v/+
//7//v/+//7//P/8//z//P/+//7//v/+//7//v/+//7//P/8//z//P/8//z//P/8//z/
/P/8//z//P/8//z//P/8//z//P/8//z//P/8//z//P/8//z//P/6//r/+v/6//r/+v/6
//r//P/8//z//P/6//r/+v/6//j/+P/4//j/+P/4//j/+P/6//r/+v/6//z//P/8//z/
+v/6//r/+v/8//z//P/8//z//P/8//z/+v/6//r/+v/7//z//f/+////AAABAAIAAAAA
AAAAAAD+//7//v/+//7//v/9//r/+//8//3//v/7//r/+f/5//j/+P/5//n/+f/2//b/
9//3//j/+P/4//n/+v/7//r/+f/4//f/9f/1//b/9v/2//X/9f/1//X/9f/1//X/9f/z
//P/8//z//X/9f/1//X/8//z//P/8//1//X/9f/1//L/8v/y//P/9f/1//X/9f/z//D/
7//x//D/7v/u/+z/6v/o/+r/7P/s/+7/8////wsAGAAvAEkAZAB8AJIAowCqAKoAnQB8
AEoAHQACAO7/3//X/9T/1P/U/9f/3v/k/+b/4//g/+L/4v/i/+L/5v/m/+b/5//o/+n/
6v/q/+v/6v/q/+r/6v/p/+v/7P/s/+z/7P/t/+3/7f/r/+n/6f/p/+n/6f/p/+r/7P/r
/+r/6v/p/+n/6f/p/+f/5//n/+j/6P/n/+f/5//p/+n/6f/p/+n/6f/p/+n/5f/l/+b/
5v/o/+j/6P/o/+b/5//n/+f/5v/m/+b/5//n/+j/6P/o/+b/5v/m/+b/5v/m/+b/5v/m
/+b/5//n/+f/6P/o/+j/6P/p/+n/6f/p/+r/6v/r/+z/7P/s/+3/7f/t/+7/7//w//D/
8v/z//X/9//3//f/9//4//j/+P/5//n/+v/6//v/+//8//7//////wAAAQADAAMABAAE
AAMAAwADAAMAAQABAP////8AAAAA///+//v/+f/5//j/9//2//b/9f/y//L/8P/w//L/
8v/x//D/7//v//D/8P/v/+//7//v/+3/7f/s/+z/7v/t/+3/7f/t/+3/7f/t/+r/6f/p
/+n/6f/p/+n/6f/r/+v/6f/p/+j/5//m/+X/5//n/+f/5//l/+X/5f/l/+X/5f/l/+X/
5f/l/+X/5f/k/+P/4f/g/+P/4//j/+T/5P/j/+P/4//j/+P/4//j/+P/4//j/+P/4f/h
/+H/4f/j/+P/4//j/+P/5P/k/+T/5P/k/+T/5P/k/+T/5P/k/+L/4v/j/+P/4f/g/+D/
4P/i/+H/4f/i/+D/4P/g/+D/4v/i/+L/4v/g/+D/4P/g/+D/4P/h/+H/4v/i/+L/4v/f
/9//4P/g/+L/4v/i/+L/4P/g/+D/4P/g/+D/4P/g/+D/4P/g/9//3//f/9//4P/e/97/
3v/e/93/3f/d/97/3v/e/97/3v/c/9z/3P/c/97/3v/e/97/3v/e/97/3v/e/97/3f/d
/93/3f/d/97/3v/c/9r/2v/a/9v/3P/d/97/3P/c/9z/3P/c/9z/3P/c/9z/3P/c/9z/
3P/c/9z/3P/c/9z/3P/c/9r/2v/a/9r/3P/c/9z/3P/c/9z/3P/c/9r/2v/a/9r/3P/c
/9z/3P/d/97/3//g/+D/4P/g/+D/4P/g/+D/4P/i/+L/4v/i/+L/4v/i/+L/4v/i/+L/
4v/i/+L/4f/e/97/3v/e/97/3f/c/9v/2//a/9r/2//b/9v/2P/Y/9n/2f/a/9r/2v/c
/9z/3P/a/9r/2v/a/9n/1//Y/9j/2P/Z/9n/2f/Z/9n/2f/Z/9n/2f/Z/9n/2f/Z/9n/
2f/Z/9f/1//X/9f/1//X/9f/1//W/9b/1v/X/9f/1//X/9f/1//U/9X/1f/W/9b/1v/S
/9L/0P/Q/87/zv/Q/9f/4//v//7/EwAtAEgAYAB2AIUAjgCOAH8AXgAuAAEA6P/U/8f/
wf/A/8D/wv/H/87/0v/U/8//yv/K/8z/yv/M/9D/zv/M/8//0v/T/9L/0v/T/9b/1v/W
/9b/1f/V/9b/1v/W/9b/1//X/9f/2f/X/9f/1//X/9f/1//Y/9j/1//W/9b/1f/V/9X/
1f/V/9X/1f/W/9j/1//X/9f/1//X/9f/1//V/9X/1f/V/9T/1f/X/9j/2P/Y/9j/2P/W
/9f/1//X/9b/1v/W/9f/2f/a/9r/2v/Y/9j/2P/Y/9r/2v/a/9r/2v/a/9v/2//b/9z/
3P/c/9z/3f/d/93/3f/e/97/3//i/+L/4v/j/+X/5f/m/+f/5v/m/+j/6f/p/+v/6//r
/+//8P/w//D/8//z//T/9P/1//X/9v/4//n/+f/6//v/+//7//z//P/9//3//f/9////
///9//3//P/8//v/+v/5//f/9//2//P/8v/y//H/8P/w/+7/7v/w//D/7//u/+3/7f/u
/+7/7f/t/+3/7f/t/+3/7P/s/+7/7f/t/+3/7f/t/+3/7f/s/+v/6//r/+v/6//r/+v/
6//r/+n/6f/p/+n/6f/p/+v/6//r/+v/6//r/+v/6//t/+3/7f/t/+v/6//r/+v/7f/t
/+z/7P/t/+3/7f/u/+7/7f/t/+3/7f/t/+3/7f/t/+3/7f/t/+3/7f/t/+3/7f/t/+3/
7f/t/+7/7v/u/+7/7v/u/+7/7v/u/+7/7v/u/+7/7//v//H/8P/w//D/7v/t/+3/7v/s
/+z/7P/s/+7/7v/u/+7/8P/w//D/8P/x//L/9P/1//T/9P/0//T/8f/x//L/8v/0//T/
9P/0//L/8v/y//L/9P/0//T/9P/z//L/8f/v/+//7//v//D/8//0//X/9v/z//P/8//0
//b/9v/2//b/9v/2//b/9v/2//b/9v/2//b/9v/2//b/9v/2//X/9f/1//X/9f/2//L/
8v/0//b/+P/2//b/9v/2//b/9v/2//b/9P/0//T/9P/0//T/9P/0//T/9P/0//T/9P/0
//T/9P/0//T/9P/0//T/9P/0//T/9v/2//b/9v/2//b/9v/2//j/+P/4//j/+f/6//v/
/P/6//r/+v/6//z//P/8//z//f/+////AAAAAAAAAAAAAP7//v/+//7//v/+//7//f/8
//z//P/8//r/+f/4//f/+P/4//n/+//7//v/+P/4//f/9//4//j/+P/4//j/+P/4//j/
+P/4//X/9f/2//b/9//3//j/+f/3//f/9//3//n/+f/5//n/+f/5//n/+f/5//n/+f/5
//n/+f/5//n/+f/4//j/+P/7//v/+//7//v/+//6//v/+//4//b/9v/y//D/8P/w//D/
8P/2/wEADQAXACYAQQBfAHgAkACkALMAugCyAJcAZgA4ABsABgDy/+X/4f/g/+L/5P/p
/+7/8v/y/+//8P/y//L/8P/y//b/9v/y//P/+P/5//r/+v/5//r/+v/6//r/+f/5//r/
+v/6//r/+//7//v/+//5//n/+f/7//v/+//8//7//f/8//z//f/9//3//f/7//v/+//8
//z/+//7//v/+//7//v/+//9//3//f/9//n/+f/6//r//P/8//z//P/8//3//f/9//z/
/P/8//3//f/+//7//v/+//7//v/+//7//v/+//7/AAAAAAEAAQD//wAAAAAAAAAAAQAB
AAEAAwAEAAQABQAGAAYABgAHAAkACQAKAAsADAAMAA4ADwAPABEAEQARABMAFAAUABQA
GQAZABoAGgAZABkAGgAcAB0AHQAeAB8AIQAhACIAIgAhACEAIQAhACEAIQAfAB8AHgAe
AB0AHAAdABsAGwAaABkAGAAYABcAFgAWABQAFAAUABQAEwASAA8ADwAQABAAEQARABEA
EQARABEAEAAQABAADwAPAA8ADwAPAA8ADwAMAAsACwALAA0ADQANAA0ACwALAAkACQAL
AAsACwALAAsACwALAAsACwALAAsACwALAAsACwALAAsACwALAAsACwALAAoACgANAA0A
DQAOAAwACwALAAsACwALAAsACwANAA0ADQANAA0ADQANAA0ADQANAA0ADQALAAwADAAM
AA4ADgAOAA4ADgAOAA4ADgAOAA4ADwAPAA8ADgAOAA4ADgANAA0ADgAOAA4ADgAOAAwA
DAAMAAwADgAOAA4ADgAQABAAEQARAA4ADgAOAA4ADQANAA4ADgAOAA4ADgAOAA4ADgAO
AA4ADgAOAA4ADgAOAA4ADgANAAsACwALAAwADgAOAA4ADgAPAA8ADwAQAA4ADgAOAA4A
DgAOAA4ADgAOAA4ADgAOAA4ADgAOAA4ADgAOAA0ADQANAA0ADQAOAA4ADAAMAAwADgAO
AA4ADgAOABAAEAAQABAAEAAQABAAEAARABIAEwAUABIAEgASABIAFQAWABcAGAAaABoA
GgAaABwAHAAbABgAGAAYABgAGAAWABQAEgARABIAEgATABMAEQAOAA4ADwANAA4ADgAO
AA8AEAARABAADgAOAA4ADQAPABAAEAAQAA0ADQANAA0ADwAPAA8ADwANAA0ADQANAA0A
DQANAA0ADQANAA0ADQANAA0ADQANAA4ADgAOAA8ADwAPAA8ADwAPAA4ACwANAA4ADAAK
AAYABAAEAAQABAAEAAgADQAZACMAMABFAF8AeACSAKYAtQDAAMIAtQCUAGQAOwAgAAgA
+//z//D/7v/w//f//v8EAAQA///+/wIAAgACAAQABAAEAAQABwAGAAcACgAKAAkADAAM
AAwADAALAAsADAAMAAwADAANAA0ADQANAAsACwALAA0ADQANAA4ADAALAAoACgAJAAkA
CQAJAAoACwAMAA4ADAALAAsACwANAA0ADQANAA0ADQANAA0ADQANAA4ADgAMAAwADAAM
AAoACwALAAsACwAMAA0ADwANAA4ADgAOAA4ADgAOAA4ADgAOAA4ADgAMAAwADQANAA8A
EAAQABAAEgATABMAEwARABIAEgATABQAFAAUABUAFwAXABgAGQAaABoAHAAdABsAHQAd
AB0AIQAiACIAIgAlACUAJgAmACUAJQAmACgAKQApACoAKwArACsALAAsAC0ALQAtAC0A
KwArACkAKQAqACoAKQAoACkAJwAnACYAIwAiACIAIQAgACAAHgAeAB4AHgAdABwAHQAd
AB4AHgAdAB0AHQAdABsAGwAaABoAHAAbABsAGwAbABsAGwAbABoAGQAZABkAGwAbABsA
GwAZABkAFwAXABcAFwAXABcAGQAZABkAGQAXABcAFwAXABcAFwAXABcAFwAXABcAFwAX
ABcAFgAWABcAFwAXABgAGgAZABkAGQAXABcAFwAXABcAFwAXABcAFwAXABcAFwAXABcA
FwAXABcAGAAYABgAGAAYABgAGAAYABgAGAAYABgAGAAZABkAGwAaABoAGgAaABkAGQAa
ABoAGgAaABoAGgAaABoAGgAaABoAGgAaABgAGAAZABkAGgAaABoAGgAZABkAGgAaABoA
GgAaABoAGAAYABgAGAAaABoAGgAaABoAGgAaABkAGQAZABkAGgAaABoAGgAaABkAGQAZ
ABoAGgAaABoAGgAaABoAGgAaABoAGgAaABoAGAAYABgAGAAYABgAFwAXABkAGQAZABoA
GAAaABoAGgAaABoAGgAaABoAGgAaABoAGgAcABwAHAAcABwAHAAcABwAHgAeAB4AHgAg
ACAAIAAgACEAIgAjACQAJAAkACQAJAAjACAAIAAgACAAIAAfAB4AGwAbABoAGgAdAB0A
HQAaABoAGwAbABwAHAAcABwAHAAaABgAGAAYABgAFwAXABgAGAAYABcAFwAZABkAGQAZ
ABkAGQAZABkAFwAXABcAFwAXABcAFwAXABkAGQAZABkAFwAXABYAFgAYABkAGQAZABcA
FwAXABYAGQAXABYAFAASABAAEAAQABAADgASABgAIQApADMAQgBXAHMAjgCiALIAvQDC
AL4ApQB6AEwAKwAUAAQA+f/z//T/+P/8////BgAMAAwACQAIAAoACgAMAA4ADgAOABIA
EwASABEAEgAUABUAFAAUABQAFAATABUAFgAWABYAFgAXABcAFwAZABcAFwAXABcAFwAX
ABgAGAAXABYAFgAVABUAFQAVABcAFwAXABgAFgAVABUAFQAVABUAFQAVABUAFQAVABUA
FQAVABYAFgAWABYAFgAWABYAFwAXABcAFAAUABQAFQAVABYAFgAWABYAFgAWABYAFgAW
ABYAFgAWABYAFwAXABcAGAAYABgAGgAbABsAGwAbABwAHAAdABwAHAAcAB0AHwAfACAA
IQAkACQAJgAnACUAJwAnACcAKQAqACoAKgArACsALAAsAC0ALQAuADAALwAvADAAMQAx
ADEAMgAyADMAMwAzADMANQA1ADMAMwAwADAALwAuAC0AKwArACoAKQAoACgAJwAmACYA
JAAkACQAJAAjACIAIQAhACIAIgAjACMAIwAjACEAIQAgACAAIQAhACIAIwAiACEAIAAf
ACAAHwAfAB8AHwAfAB8AHwAfAB8AHQAdAB0AHQAdAB0AHQAdAB0AHQAdAB0AHQAdABsA
GwAbABsAHAAdAB4AHwAhACEAIAAgACAAHwAeAB4AHAAbABsAGwAdAB0AHQAdAB0AHQAd
AB0AGwAbABsAGwAbABsAGwAbAB0AHgAeAB4AHAAcABwAHAAeAB4AHgAeAB4AHgAfAB8A
HQAcABwAHAAcABsAGwAcABwAHAAcABwAHAAcABwAHAAaABoAGgAaABoAGgAbABsAGgAa
ABoAGgAXABcAGAAYABoAGgAaABoAHAAcABwAHAAaABoAGgAaABoAGgAaABkAGQAZABkA
GgAYABgAGAAYABUAFQAVABYAFgAWABYAFgAYABgAGAAYABgAGAAYABgAFwAWABUAFAAW
ABYAFQAVABUAFQAVABYAGAAYABoAGAAYABYAFgAWABYAFgAWABYAFgAUABQAFAAUABQA
FAAUABQAFAAUABQAFAATABIAEQAQABEAEgATABQAFAAUABQAFAAWABYAFgAWABgAGAAY
ABgAFgAWABYAFgAZABoAGwAcABoAGgAaABoAHAAbABgAGAAWABYAFgAVABQAEwATABIA
EAARABEAEQAOAA4ADwAPABIAEgASABIAEgASABAAEAAQABAADwAPAA4ADgAOAA0ACwAL
AAsACwANAA0ADQANAA8ADwAPAA8ADQANAA0ADQAMAAsACgAJAAkACQAJAAgACgAKAAsA
CwALAAsACwALAAgABwAHAAYABAAEAAIAAgAAAAAAAAAAAAAABwATAB0AKAA7AFcAdACM
AKQAuQDEAMYAuQCYAGgAPQAiAA4A/f/1/+7/6v/s//H/+P/+/wIA/f/4//j/+v/6//j/
+P/6//r//f/+////AAACAAMABAACAAIAAgABAP//AAAAAAAA/v////////8AAP//AAAB
AAEAAQABAAIAAgABAAAAAAD//////////////////wAAAgABAAEAAQD///////////3/
/f/9//3//f/9//7//v/+//7//v/+//7//////////v/+//7//////wAAAAAAAAAAAAAA
AAAA/v/+//7//v8AAAAAAQABAP//AAAAAAAAAgADAAMAAwABAAIAAgADAAYABgAGAAcA
CQAJAAoACwAKAAoADAANAA8AEQARABEAEwAUABQAFAAVABUAFgAWABgAGQAbAB4AHQAd
AB4AHwAhACEAIgAiACEAIQAhACEAIwAjACEAIQAiACIAIQAgAB0AGwAbABoAFwAWABYA
FQAUABQAEgASABAAEAAPAA4ADQANAA4ADgANAA0ADQANAA0ADQAMAAwACgAJAAkACQAL
AAsACwALAAgABwAHAAcABwAHAAcABwAJAAkABwAHAAcABwAHAAcABQAFAAUABQAFAAUA
BQAFAAMAAwADAAMABQAFAAUABQAFAAUABAAEAAMAAwADAAQABgAFAAUABQAFAAUABQAF
AAUABQAFAAUAAwADAAMAAwAFAAUABQAFAAUABgAGAAYABgAGAAYABgAGAAYABgAGAAYA
BgAHAAcABwAGAAYABgAIAAcABwAIAAYABgAGAAYACAAIAAgACAAIAAgACAAIAAcABgAG
AAUABAAEAAQABAADAAMABAAEAAYABgAGAAYABAAEAAQABAAGAAYABgAGAAYABgAGAAUA
BQAFAAUABgAEAAQABAAEAAUABQAFAAYABAAEAAQABAAGAAYABgAGAAQABAAEAAQABAAE
AAQABAAFAAYABgAHAAYABQAEAAQABgAGAAYABgAGAAYABgAGAAYABAAEAAQABAAGAAYA
BgAGAAgACAAIAAgACAAIAAgACAAJAAoACwAMAA4ADgAOAA4ADAAMAAwADAALAAgACAAI
AAoACgAJAAgABQAFAAQABAAHAAcABwAEAAYABwAHAAgACAAIAAgACAAHAAQAAwACAAQA
AwADAAQAAgACAAEAAQABAAEAAQABAAEAAQABAAEAAQABAAEAAQABAAEAAQABAAMAAwAD
AAMAAQABAAAAAAAAAAEAAQABAAEAAQABAAAA//8BAAAA/v/8//z/+v/6//j/9v/4//7/
CQATAB0AMABJAGMAfACSAKQAsQC0AKwAkwBmADoAHQAIAPr/8f/r/+r/7P/u//P//P/+
//r/9f/2//b/9P/0//b/+v/8//r/+f/6//v/+v/8//3//v/+//7//v/9//3//v/+//7/
/P/9//3//f/9//v/+//7//3//f/9//7//v/9//z//P////////////3//f/9//7//P/7
//v/+//9//3//f/9//3//f/9//3/+//7//z//P/6//r/+v/6//z//f/9//3//P/8//z/
/f/9//7//v/+//z//P/8//z//v/+//7//v/+//7/////////AAAAAAAAAAABAAEAAQAB
AAIAAgADAAQABAAEAAUABwAHAAgACQAKAAoADAANAA0ADwAPAA8AEQASABIAEgAXABcA
GAAYABcAFwAYABoAGQAZABoAGwAdAB0AHgAeAB8AHwAfAB8AHwAfAB0AHQAaABoAGQAY
ABcAFQAVABQAEwASABIAEQAQABAADgAOAA4ADgANAAwACwALAAwADAAJAAkACQAJAAoA
CwALAAwACwAJAAgABwAJAAkACQAJAAgABwAHAAcABwAHAAcABwAHAAcABQAFAAUABQAF
AAUABQAFAAUABQAFAAUABQAFAAUABQAFAAUAAwADAAMAAwAFAAUABAAEAAUABQAFAAYA
BAADAAMAAwADAAMAAwADAAUABQAFAAUAAwADAAMAAwAFAAUABQAFAAMABAAEAAQABAAE
AAQABAAEAAQABAAEAAQABAAFAAUABQAEAAQABAAEAAMAAwAEAAYABgAGAAYABAAEAAQA
BAAEAAQABAAEAAQABAAFAAUAAgACAAIAAgADAAMABAAEAAQABAAEAAQAAgACAAIAAgAE
AAQABAAEAAYABgAGAAUAAwADAAMABAAGAAYABgAGAAMAAwADAAQABAAEAAQABAAEAAQA
BAAEAAQABAAEAAQABAAEAAQABAAEAAQAAwADAAMAAwADAAQAAgAEAAYABgAEAAQABAAE
AAQABgAGAAYABgAEAAQABAAEAAQABAAEAAQABAAEAAQABAAEAAQABAAEAAQABAAEAAQA
AgACAAIAAgAEAAQABAAEAAQABAAEAAQABAAEAAQABAAFAAYABwAIAAgACAAIAAgACQAK
AAsADAAOAA4ADgAOAA4ADgAOAA4ADQAKAAoACgAIAAgABwAGAAcABwAGAAYABQAFAAUA
AgAEAAUABQAGAAYABgAGAAYABQACAAEAAAABAAEAAgAEAAIAAgABAAEAAwADAAMAAwAD
AAMAAwADAAIAAQAAAP///////////////////////wEAAQAAAAAAAAABAAEAAQABAAEA
AQAAAAEAAQACAAAA/v/+//z/+P/4//j/9v/4/wEACwAVACAAMQBLAGYAfgCSAKEAqACo
AJsAegBKACMACgD4/+n/5f/m/+T/5v/r//D/9P/4//P/7v/y//b/9v/0//T/9P/2//f/
+P/3//j/+P/5//z//P/8//z/+//5//r/+v/6//r/+//7//v//f/7//v/+//7//v/+//8
//z/+//6//r/+f/5//n/+f/5//n/+f/6//r/+f/5//n/+f/5//n/+f/5//n/+f/5//n/
+f/6//r/+v/6//r/+v/4//n/+f/5//r/+v/6//v/+f/6//r/+v/8//z//P/8//r/+v/6
//r/+v/6//v/+//5//r/+v/6//r/+//7//v/+//8//z//f/+//7//v///wEAAQACAAMA
BAAEAAYABwAFAAcABwAHAAsADAAMAAwADQANAA4ADgAPAA8AEAASABMAEwAUABUAFQAV
ABYAFgAZABkAGQAZABcAFwAVABUAFAAUABMAEgARAA8ADwAOAA0ADAAMAAsADAAMAAoA
CgAIAAgABwAGAAUABQAGAAYABQAFAAUABQAFAAUABAAEAAIAAQABAAEAAwADAAMAAwAC
AAEAAQABAAEAAQABAAEA//////3//f/7//v/+//7//3//f/9//3//f/9//3//f/9//3/
/f/9/////////////f/9//z//P/7//v/+//8//z/+//7//v/+//7//v/+//5//n/+f/5
//r/+//8//3//f/9//3//f/8//z/+//6//z//P/8//z//v/+//7//v/9//z//P/7//v/
+v/6//r/+P/3//f/+P/5//r/+//8//z//P/8//z//P/8//z//P/7//r/+v/5//n/+v/7
//z/+v/5//n/+P/2//b/9v/2//j/+P/4//j/+P/4//j/+P/6//r/+v/5//n/+f/5//r/
+P/4//j/+P/3//f/9//4//b/9v/2//b/+P/4//j/+P/2//b/9v/2//j/+P/4//j/9v/2
//X/9f/1//X/9f/2//j/+P/4//j/9v/2//b/9v/2//T/9P/0//T/9f/2//f/+P/4//j/
+P/4//b/9v/2//b/9P/0//T/9P/2//b/9v/2//b/9v/2//b/9v/2//b/9v/4//j/+P/4
//r/+v/6//r//P/8//z//P/+//7//v/+//7//v/+//3/+v/6//r/+v/6//n/+P/3//f/
9v/2//f/9//3//T/9P/3//f/+P/4//b/9v/2//b/9P/0//T/9P/z//P/9P/0//b/9f/1
//X/9f/1//X/9f/z//P/8//z//P/8//z//P/8//z//P/8//z//P/8//z//X/9P/0//T/
9f/1//X/9f/3//X/9P/z//P/8v/y/+7/7P/s/+7/7P/o/+j/7v/1////CwAcADEATQBq
AIIAmgCpALIAsAChAHoASgAnAA4A+P/n/+H/4P/i/+T/6//u//D/8P/r/+b/6P/s/+r/
6v/q/+z/7v/v/+7/7//w//L/8//0//T/9P/0//P/8//0//T/9P/0//X/9f/1//f/9f/1
//X/8//z//P/9P/2//X/9P/0//X/9f/1//X/9//3//f/+P/4//f/9//3//X/9f/1//X/
9//3//f/9//1//X/9v/2//b/9v/2//b/9v/3//f/9//2//b/9v/3//n/+v/6//r/+v/6
//r/+v/8//z//P/8//z//P/9//3/+//8//z//P/+/////////wEAAgACAAMAAgACAAIA
AwAFAAUABgAHAAgACAAKAAsADAAPABAAEQARABIAEgASABcAFwAYABgAGwAbABwAHgAd
AB0AHgAfACEAIQAiACIAIwAjACMAIwAjACMAIQAhACIAIgAhACAAHwAdAB0AHAAbABoA
GgAZABgAGAAWABYAFAAUABMAEgATABMAFAAUABEAEQARABEAEQARABAAEAASABEAEQAR
AA8ADwAPAA8ADgANAA0ADQANAA0ADQANAA4ADwAOAA8ADQANAA0ADQANAA0ADQANAA8A
DwAPAA8ADwAPAA8ADwAPAA8ADwAPAA8ADwAOAA4ADwAPAA8AEAAQAA8ADwAPABEAEQAR
ABEAEQARABEAEQARABEAEQARABMAEwATABMAEwAUABQAFAAUABQAFAAUABQAFAAUABQA
FAAUABUAFQAXABYAFgAWABYAFQAVABYAGAAYABgAGAAYABgAGAAYABgAGAAYABgAFgAW
ABcAFwAXABgAGQAaABkAGQAaABoAHAAcABwAHAAaABoAGgAaABoAGgAaABoAGgAaABoA
GQAbABsAGwAcABwAHAAcABwAGwAbABsAHAAeAB4AHgAeAB4AHgAeAB4AHgAeAB4AHgAe
AB4AHgAeAB4AHgAdAB0AHwAfAB8AIAAiACIAIgAiACAAIAAgACAAIAAiACIAIgAiACIA
IgAiACIAIgAiACIAIgAkACQAJAAkACQAJAAkACQAJgAmACYAJgAmACYAJgAmACYAJgAm
ACYAKAAoACgAKAAoACgAKAAoACgAKAAoACgAKAAoACgAKAAqACoAKgAqACwALAAsACwA
LgAuAC4ALgAuAC4ALgAuADEAMgAzADQANgA2ADYANgA2ADYANgA1ADIAMgAyADIANAAz
ADIAMQAxADAAMAAxADMAMwAwADAAMwAzADQANAA0ADQANAA0ADAAMAAwADAALwAvADAA
MAAwAC8ALwAvADEAMQAxADEAMwAzADMAMwAzADMAMwAzADMAMwAzADMAMwAzADMAMwA0
ADQANQA2ADUANQA1ADUANQA1ADYANQA1ADQANAA0AC4AKgAqAC4ALAAqAC4AOQBFAE8A
XgBzAIsApAC8ANAA3QDoAOgA2wC8AI4AYwBKADgALQAnACQAJAAmACsAMAA0ADYAMQAu
AC4AMAAwAC4AMAA0ADYANwA2ADkAOAA4ADkAOgA6ADoAOgA5ADkAOgA6ADoAOgA7ADsA
OwA5AA==
         </WaveFormData>
      </LeadData>
   </Waveform>
</RestingECG>
